# Supplementary material for: Fast but not furious: a streamlined selection method for genome-edited cells
Source: Life Sci Alliance. 2021 Apr 26;4(6):e202101051. doi: 10.26508/lsa.202101051 (PMC8127327; doi:10.26508/lsa.202101051)
Supplement: Supplementary file 1 [file LSA-2021-01051_Supplemental_Data_1.zip › SANGER and Deep Sequencing/ACTB/32_S32_L001_R1_001.fastq]

@M05620:37:000000000-D9766:1:1101:16087:1889 1:N:0:32
AGTGCCAGCTCTCAATCGCACAGGGGACCCAGGGCCTGGCCCCTCCATCCAGAAAACCTATGACCTCCCCCGCTCCCTGGAGCCCCAACTCCGCCGCTTGTCTTGGACCTTTGTGAGTTTCCAGCGTAGGTCTCTGTGAGTTGTCTCGGAGTGAGGAGTTGGGGTAAGACAGTCCTAACCGTGGAGGGTTCTGGTTTTTGATGGGGTGAGGAGGGGCTCTTTGGCTCCCTCCAGTCCCCCTGTCTGGTCTT
+
3>>AAFFFBFFFGGGGGGGFGCGGFGGEGGEHF?EEFFHAEGGCEG2GFC33B33BGEF3FD5FFFF1?11>E>/BFC3121B1?E/?EBGE//////?/0B2332222B2?2@222@2@@222</?///11<1111111=>111110..-<.00.0.</</--../000//<CCF00/.-;.-...-:;.:00;0..;:.;00..;-.../..---9.;99//;//.;.9../;///.99.;////99B/
@M05620:37:000000000-D9766:1:1101:17163:2020 1:N:0:32
ACCACACCTTCTACAATGAGCTGCGTGTGGCTCCCGAGGAGCACCCCGTGCTGCTGACCGAGGCCCCCCTGAACCCCAAGGCCACCCGCGAGAAGATGCCCTGGTAAGTGGCCCCCTACCTCTTCTGGTGGCCGCCTCCCTCCTCCCTGGCCTCCCGACCCTCCGCCCTTTCTCACTGGTTCTCTCTTCTGCCGTTTTCCGTAGGACTCTCTTCTCTAACCTAAGTCTCCTTTGAAATTCTCCAGTTTCTT
+
AABCCCCBFFFFGGGGGGGGGGHHGGFGHFHHHGG?EFGGCGHHHGGFE1E15FGHGHHG?E0EFEGGGGGHEF?EGG/?/EG//BE/E////A22?2?F22?/?11?FF1?FG-<-.FGHFHHDFD0=/.<C<@@ADHFHHFH//CG0.:.:CEE..;-;F?A.CDFFFFFF//;///;/9BBFFF//B//B-AFFFFF.;...9/;9BFFFFFFF//:AF/9;:/;:/BBFB/9//;:://;B/B/:9/
@M05620:37:000000000-D9766:1:1101:15585:2068 1:N:0:32
AGTGCCAGCTCTCAATCGCACAGGGGACCCAGGGCCTGGCCCCTCCATCCAGAAAACCTATGACCTCACCCGCTACCTGGAGCACCAACTCCGCAGCTTGGCTGGGACCTATGTGAGTATCCAGCGTAGGAATCTGGGAGTTGGGGAGGAGTGAGGAGTTGGGGAAAGACAGTCCTAACCGTGGAGGGTTCTGGTAAATGATGGGGTGAGGAGGGGCTCTTTGGCTCCCACCAGTCCCCCTGTCTGGTCTA
+
BBABBFFFAFFFGGGGGGGGGGHGGGGFAEHHGFGGFGHHFHGHGGHHHHHHHGEGHGHHHHEHHHHHHHHGGGCGHHHHFHHHGHHHGHHHGGFGGHHHGHHGGGHHGHHHHHHHHHHHHHHHHGGDFGGHHHHHHHHGGHHHGGECG?CGHBHHHGHHHHGGCGHHHHHHHGHHHHHHGGGFEEGGFGGGGGGFFGGGGGGGGGFFFFFFFFFFFFFFFFFFFFFFFBFFFFFFFFFFFFFFFFFFFF/
@M05620:37:000000000-D9766:1:1101:11673:2159 1:N:0:32
AGTGCCAGCTCTCAATCGCACAGGGGACCCAGGGCCTGGCCCCTCCATCCAGAAAACCTATGACCTCACCCGCTACCTGGAGCACCAACTCCGCAGCTTGGCTGGGACCTATGTGAGTATCCAGCGTAGGAATCTGGGAGTTGGGGAGGAGTGAGGAGTTGGGGAAAGACAGTCCTAACCGTGGAGGGTTCTGGTAAATGATGGGGTGAGGAGGGGCTCTTTGGCTCCCACCAGTCCCCCTGTCTGGTCTA
+
>>AABFFF?FFFGGGGGGGGGCHHGGGGGGHHGGGGGGHHHHGEGGHGHGGHHFHHHGHHHHHHHHHHHHGGGGGGHHHHHHHEHHHHGHHHGGEEFGHHGHHEDGHGGHHHFHHFGHHHHHHHHGEGDGHGHHGHGGGGGHHHGGGGGGGHHGHFHGCGGBFCGGHHHHHGHHHHHGHHGGGGGFGGEFGGGGFGGGGGGGGGGDDFFFFFDDFFFFFFFFFBFFFFFFFFFFFFFFFFFFFFFFFFBFB
@M05620:37:000000000-D9766:1:1101:11645:2171 1:N:0:32
AGTGCCAGCTCTCAATCGCACAGGGGACCCAGGGCCTGGCCCCTCCATCCAGAAAACCTATGACCTCACCCGCTACCTGGAGCACCAACTCCGCAGCTTGGCTGGGACCTATGTGAGTATCCAGCGTAGGAATCTGGGAGTTGGGGAGGAGTGAGGAGTTGGGGAAAGACAGTCCTAACCGTGGAGGGTTCTGGTAAATGATGGGGTGAGGAGGGGCTCTTTGGCTCCCACCAGTCCCCCTGTCTGGTCTA
+
AA>>ADFFBFFFG4FGFFFAE?GCGEEEGEGHBEEFFFGHHHGHGGHHHHGGFHHHHGHFHDFGHFGGHHHGGEEFHHHHFHHHHG?FFHHFAFCGFFFGFHHGGGHHGHHHHHHHHHHHHHHHHGGGGGHGHHHHHHAGGHHHCDFGGGCFHHHHGGHHHHGGFFHHHGHHHHHHGHHHGGGGDEGGEFGGGGCFGGGGGGGGGGFFFFFFFFFFFFFFFFFFF/FFFFFFFFFFFFFFFFFFFFFFFFB
@M05620:37:000000000-D9766:1:1101:16222:2211 1:N:0:32
ACCACACCTTCTACAATGAGCTGCGTGTGGCTCCCGAGGAGCACCCCGTGCTGCTGACCGAGGCCCCCCTGAACCCCAAGGCCAACCGCGAGAAGATGCCCAGGTGAGTGGCCCGCTACCTCTTCTGGTGGCCGCCTCCCTCCTTCCTGGCCTCCCGGAGCTGCGCCCTTTCTCACTGGTTCTCTCTTCTGCCGTTTTCCGTAGGACTCTCTTCTCTGACCTGAGTCTCCTTTGGAACTCTGCAGGTTCTA
+
AABCCDDBFFFFGGGGGGGGGGHHGGGGHGHHHGGGFGGGGHHHHGGGEGGGHHHHHHHGEGCGGGGGGGGGHHHGGGGHGHHHHGGGGGGGGGHHHGHHHHGGGHEGFHGGHHGGGGGHHHHHHHHHGCEHHGGGGGHGHHGHHGGGGGFGGGGGGF-BD?BFFGFFFFFFEFFFFFFFFFFFFFFFFFFFFFAFFFFFFFFFFFFFFFFFFFFFFFFFFFFFFFBFFFFFHFFFFFFFFFFFFAFFFFB
@M05620:37:000000000-D9766:1:1101:12844:2228 1:N:0:32
ACCACACGTTCTACAATGCGCTGCGTGCGGCTCCCGAGGAGCACCCCGTGCTGCTGACCGAGGCCCCCCTGAACCCCAAGGCCAACCGCGCGAAGATGCCCAGGTGAGTGGCCCGCTACCTCTTCTGGTGGCCGCCTCCCTCCTTCCTGGCCTCCCGGCGCTGCGCCCTTTCTCACTGGTTCTCTCTTCTGCCGTTTTCCGTAGGACTCTCTTCTCTGACCTGAGTCTCCTTTGGAACTCTGCAGGTTCTA
+
BBBBBBB3BBCAGGGGGGGCGGGGGGG22AEAF2BE1AEA?GHGHGG0?EFFBHFHHHG>>@/EGGGGGEEGFHHGGGGHGHHHFFGGGGBD?CC.=FFHGHGGGHHHHHGGHHGGG-AHHHHHHHHEGEGGGFGGGFGGGGGGGGGGGGGGGGGFFD-;:>BFFFFFFFFFFFFFFFFFFFFFFFFF9:BFFFDFFFFFFFFBFBFFFFFFFFF;BF/FFFF/;FF:;:FFFFFFFFFFFFFFFFFFFFF
@M05620:37:000000000-D9766:1:1101:19311:2242 1:N:0:32
AGTGCCAGCTCTCAATCGCACAGGGGACCCAGGGCCTGGCCCCTCCATCCAGAAAACCTATGACCTCACCCGCTACCTGGAGCACCAACTCCGCAGCTTGGCTGGGACCTATGTGAGTATCCAGCGTAGGAATCTGGGAGTTGGGGAGGAGTGAGGAGTTGGGGAAAGACAGTCCTAACCGTGGAGGGTTCTGGTAAATGATGGGGTGAGGAGGGGCTCTTTGGCTCCCACCAGTCCCCCTGTCTGGTCTA
+
1AAAAFFFAFFFFGGGGAFEAEFHGGGGGGHHGGGGGGHGEHGHGGGH1GHHHF1FHGFGHHEHHH1BGHHGGGEEHHHFHHHEAGHHGFHHGEEGGFHHGHHGGCHHGHHHHHGHHHHHHHHHHGGGGGHHHHHHHHHGGGFBCCGGGGGHHHHFC.CHHHGGGGHHHHHHHHHHHHHHGGGGGGGGEGGGGGGGGGGGGGGGGGF@FFFFFF?@@@FFFFFBFFFFFFFFFFFFFFFF@FFFFFFFFFB
@M05620:37:000000000-D9766:1:1101:15151:2257 1:N:0:32
ACCACACCTTCTACAATGAGCTGCGTGTGGCTCCCGAGGAGCACCCCGTGCTGCTGACCGAGGCCCCCCTGAACCCCAAGGCCAACCGCGAGAAGATGCCCAGGTGAGTGGCCCGCTACCTCTTCTGGTGGCCGCCTCCCTCCTTCCTGGCCTCCCGGCGCTGCGCCCTTTCTCACTGGTTCTCTCTTCTGCCGTTTTCCGTAGGACTCTCTTCTCTGACCTGAGTCCCCTTTGGAACTCTGCAGGTTCTA
+
AAABBBBACFFFGGGFGGBGGGHGGEEAAEG2FAFE2EE?EGHHHGGEEBBFEHHHHHCEE>@EGEGGGGEGFHHGG?EGFHHHHGGFGG/BCGH2FDHHHHHGCGHFGHFGHHGCC?DHHHHFHHHG<GGEFC@-EDHGHHGHF0FBFFAFBFEFGG-99@DDCFFACFFBFFFFFFFBB:B9F/B99;BF/@DAFEFFFF9DF/BFFFFFFFB/BFBFFFF/;FF/;EFFFFFFFFFFFFFFFF.FFFF
@M05620:37:000000000-D9766:1:1101:16398:2349 1:N:0:32
ACCACACCTTCTACAATGAGCTGCGTGTGGCTCCCGAGGAGCACCCCGTGCTGCTGACCGAGGCCCCCCTGAACCCCAAGGCCAACCGCGAGAAGATGCCCAGGGGAGTGGCCCGCTACCTCTTCTGGTGGCCGCCTCCCTCCTTCCTGGGCTCCCGGGGCTGCGCCCTTTCTCACTGGTTCTCTCTTCTGCCGTTTTCCGTAGGACTCTCTTCTCTGACCTGAGTCTCCTTTGGAACTCTGCAGGTTCTA
+
AAAABBB3CFFFGGGGFGFFGBGCEEE242FGFAFEAEG?EHHFHG?EAAE1B3FFHHCE0E?EGAEEGEECFFAEGDEGEAGHEG//DGC//?01><<?<?GG/AEC/0<.<.A---<<<G<<G0=00<:..:--..:.;/./00;0CB.9/9.9.B----;.--.--9//;FBB/9B//;//9///:BFB/;;:9999.B.AD/;/99/9/9////9/;FF/.BFBB//99FBFFFFFFFF//F.BFFB
@M05620:37:000000000-D9766:1:1101:10798:2381 1:N:0:32
AGTGCAACTCGCACTCGAAAATGGGCCCCCAGGCCTGGTCCCTCCCACCCGGAAACCTCGGCCCACACCCGCTACCTGGGGCACCCCCTACGCAGCTTGGCTGGGGCCTCTGTGCGTATCCCGCGTCGGCATCTGGGCTTTGGGGCTGCGTGCGGCGTTGGGGCAAGCCCGTCCTAACCGTGGCGGGTTCTGGTAAATGCTGGGGTGAGGCGGGGCTCTTTGGCTCCCACCCGTCCCCCTGTCTGGTCTAT
+
>A>>>D1BBD1>AAFGG0B0A1BBG0BAA00B/BFG/F1D1FGHGF00BAA//A>0B>B/E/BE/B?EFGEG/>EGBBB/>?EGGG/<>?B?BCG/FGBAH1??C/?>?0??FGHCGGGHHH.>A<-<A-:;G;CGH./:;:GGG.-;;;CEB@G??@@@F?@B@F-;A;-;BFBFFFF@BE@9=@@-AFFFF:;;BFFBBFFB@B@--AA=@@=;@9BFFFF/9;EE9FF--A-ABFF@FFFFFFF/;/B
@M05620:37:000000000-D9766:1:1101:17840:2558 1:N:0:32
AGTGCCAGCTCTCAATCGCACAGGGGACCCAGGGCCTGGCCCCTCCATCCAGAAAACCTATGACCTCACCCGCTACCTGGAGCACCAACTCCGCAGCTTGGCTGGGACCTATGTGAGTATCCAGCGTAGGAATCTGGGAGTTGGGGAGGAGTGAGGAGTTGGGGAAAGACAGTCCTAACCGTGGAGGGTTCTGGTAAATGATGGGGTGAGGAGGGGCTCTTTGGCTCCCACCAGTCCCCCTGTCTGGTCTA
+
BBABCFFFCFFFGGGGGGGGGGHHGGGGGGHHGGGGGGHHHHGHGGHHHHHHHHHHHGHHHHHHHHHHHHHGGGGGHHHHGHHHHHHHGHHHGGGGGHHHGHHGGGHHGHHHHHHHHHHHHHHHHGGGGGHHHHHHHHHGGHHHGGGGGGEGHHHHHGHHHHGGGGHHHHHHHHHHHHHHGGEGGGGG;FGGGGCFGGGGGGGGGGFFFFFFFFFFFFFFFFFFFFFFFFFFFFFFFFFFFFFFFFFFFFF
@M05620:37:000000000-D9766:1:1101:19261:2578 1:N:0:32
ACCACACCTTCTACAATGAGCTGCGTGTGGCTCCCGAGGAGCACCCCGTGCTGCTGACCGAGGCCCCCCTGAACCCCAAGGCCAACCGCGAGAAGATGCCCAGGTGAGTGGCCCGCTACCTCTTCTGGTGGCCGCCTCCCTCCTTCCTGGCCTCCCGGCGCTGCGCCCTTTCTCACTGGTTCTCTCTTCTGCCGTTTTCCGTAGGACTCTCTTCTCTGACCTGAGTCTCCTTTGGAACTCTGCAGGTTCTA
+
BBBBBBBBFFFFGGGGGGGGGGGHGGGBAEHHHGG2AEEEDHHHHGGGGFGGGHHHHHH0FEGGGGGGGGGHGHHGGGGHGHHHHGGGGC>CGGHGHFHHHHHGHHGHHHGGHHGGGGGHHHHHHHHHHGGHHGGGGGHGHHGHGGGGFGGGGGGGGD-ACFFFFFFFFFFFFFFFFFFFFFFFFFFEFFFFFFFFFFFFFFFFFFFFFFFFFFFFFFBFFFFBFFFBFFFFFFFFFFFFFFFFFFFFFFB
@M05620:37:000000000-D9766:1:1101:21608:2672 1:N:0:32
ACCACACCTTCTACAATGAGCTGCGTGTGGCTCCCGAGGAGCACCCCGTGCTGCTGACCGAGGCCCCCCTGAACCCCAAGGCCAACCGCGAGAAGATGCCCAGGTGAGTGGCCCGCTACCTCTTCTGGTGGCCGCCTCCCTCCTTCCTGGCCTCCCGGCGCTGCGCCCTTTCTCACTGGTTCTCTCTTCTGCCGTTTTCCGTAGGACTCTCTTCTCTGACCTGAGTCTCCTTTGGAACTCTGCAGGTTCTA
+
AABABBBBFFFFGGGGGGGFGBGBEAEB4EGHAFGEEGGCDGHHHGGGEGGGGHGHHHHGGGGGGFGGGGGGHFHGGGGHGEHHHGGEGGGC/DFHFHFHHHHGHHHHHHGGHHGGGGGHHHHHHHHHHHGHHGGGGGHGHHGHHGGGGGGGGGGGGB:BGBBFBBFBBFFFFFFFFFFFFFFFFFFFFFFFFBFFFFFFFFFFFFFFFFFFFFFFFFFFFFFBFFFFFFFFFFEFFFFFFFFFFFFFFFB
@M05620:37:000000000-D9766:1:1101:15872:2867 1:N:0:32
ACCACACCTTCTACAATGAGCTGCGTGTGGCTCCCGAGGAGCACCCCGTGCTGCTGACCGAGGCCCCCCTGAACCCCAAGGCCAACCGCGAGAAGATGCCCAGGTGAGTGGCCCGCTACCTCTTCTGGTCGCCGCCTCCCTCCTTCCTGGCCTCCCGGAGCTGCGCCCTTTCTCACTGGTTCTCTCTTCTGCCGTTTTCCGTAGGACTCTCTTCTCTGACCTGAGTCTCCTTTGGAACTCTGCAGGTTCTA
+
ABBBBBBBFFFFGGGGGGGGGGHFGEEBGEHHGGGEFGGGGHHHHGGGGFGGHGHHHHHGGGGGGGGGGGGHHHHGGGGHGHHHHGGEGGDG/<FGD2DGGHE/?1FGGHGGHHGGGCGHHHHGHG0DG0<CDGGGGGHGB:9C0C9CFFGGGGGGG--9AAFGAFFFFFFFFF/FFFFFFFFFFF/;B/BFFFADFFFFFFF../:9BFFFFFFFFFFF/BF/:9FBFFFFFFFFFFFBFBFBFF./;FB
@M05620:37:000000000-D9766:1:1101:17309:2922 1:N:0:32
ACCACACCTTCTACAATGAGCTGCGTGTGGCTCCCGAGGAGCACCCCGTGCTGCTGACCGAGGCCCCCCTGAACCCCAAGGCCAACCGCGAGAAGATGCCCAGGTGAGTGGCCCGCTACCTCTTCTGGTGGCCGCCTCCCTCCTTCCTGGCCTCCCGGCGCTGCGCCCTTTCTCGCTGGTTCTCTCTTCTGCCGTTTTCCGTAGGACTCTCTTCTCTGACCTGCGTCTCCTTTGGAACTCTGCAGGTTCTA
+
BBBBBBBAFFFFGGGGGGGGGGHGGEEB4EFGFFGE?EGGGHHHHGGGDEFGFHGHHHGA@FFGGEGGGGGFFFHGGGAHEEHHHG?ECF@BCGGG2??2<FH/?GFF?1//GG<A@<CGHHHFGHHF0<<GHGGGC:GEHFGFG0/;B/FGF?AED--=BB=DADFFFFF/FF.::D>F/BFFFFFFFFFEFFFDFFF/ABF9AFBFFFFFFFEFB//9/BF:@.@9F///B///;:9FFFFFFFFFFFB
@M05620:37:000000000-D9766:1:1101:10615:2927 1:N:0:32
ACCACACATTCTACAATGCGCTGCGTGAGGCTCGCGAGGAGCACCCCTTGCTGCTGACCTAGGCCCCCCTGAACCCCAAGGCCAACCGCGCGAAGATGACGAGGGGCCAGCCCCGTCTCCTTTTTTGCTGTCCCCTCCTCCCTTTCCTGCCGTCGCTGCGCCGTGTCTCCCTTTTCCTCTTTTCTGCTTTTTCCTGTCCGCTTGTACTCTCTGCTCTGAGCCTTCTTGTCCCCTTGGCTTGGTCTGGTTCT
+
>>>>>4A3BBBBBBABB44AAAEA?BB2ABA2B2AA000A1A1BBAE1BBBFDGFGE2BDBBCBB?EC//?B3?C?>?EHFF?/?FA><</>>BC?GFF?/?</->--.<..<<-<<</<C0:;0--00000:0;9.;//9;/000;F0/9-;--;.;;@B.-9-.9;///99////:/;;9:BF//99/9B//;/;//.9...;//;;:FB/;/9;;9///;//;B/////.;..;B/.-./;B9/9///
@M05620:37:000000000-D9766:1:1101:11795:2929 1:N:0:32
ACCACACCTTCTACAATGAGCTGCGTGTGGCTCCCGAGGAGCACCCCGTGCTGCTGACCGAGGCCCCCCTGAACCCCAAGGCCAACCGCGAGAAGATGACCAGGTGAGTGGCCCTCTCCCTCTTCTGGTGGCCGCCTCCCTCCTTCCTGGCCTCCCGGAGCTGCGCCCTTTCTCACTGGTTCTCTCTTCTGCCGTTTTCCGTAGGACTCTCTTCTCTGACCTGAGGCTCCTTTGGAGCTCTGCGGGTTCTA
+
3>AAAAAAFCCFGG5GGGFGGGHHGEEEHGHHFFGE2EE?EGDGHGEEFEEFHHHGGFGEEGGFGGGGGGGHGHHGGGGHFHHHHGGEBB@CCFG2?G2<<2?/?<1?FDFFAG/>C0<0<0CFF1><GF.<G-@ACEC;CF:;CCGCGHH:FFEEE9?-AFFFAGGGGBFFFB/FFF.BBF/BF/BFFFBF/99./;9/A9A../99///;B;/;//;/BB./...;99F9FF/B/.:/;//-99;.;BF
@M05620:37:000000000-D9766:1:1101:17328:2930 1:N:0:32
ACCACACCTTCTACAATGAGCTGCGTGTGGCTCCCGCGGAGCACCCCGTGCTTCTGACCGAGGCCCCCCTGAACCCCAAGGCCAACCGCGAGAAGCTGCCCAGGTGAGTGGCCCGCTACCTCTTCTGGTGGCCGCCTCCCTCCTTCCTGGCCTCCCGGAGCTGCGCCCTTTCTCACTGGTTCTCTCTTCTGCCGTTTTCCGTAGGACTCTCTTCTCTGACCTGAGTCTCCTTTGGAACTCTGCAGGTTCTA
+
AAAAAAA>CFFF5FG45FDEGFHBEEEE42FGBBFE?2E00A1FGGCAB?E?55@FGBE>>>/>FEEGGGGB3B/?EG<FFEHH//C?DGG?//?111??CGHG>FFHFDFFAG@G@@CHFDGFGGFHCCFHHGG@AC..CFEFBC/0FFFGFGG.DGGBB99FB=D-BFFFFFBFBFFBFF/:BBFBBFFE/@A;FFFF?FFDFBBFFFFFFFB//9BFBFBB:BFFFBBFFFBFFBBB/;BFFF99BB/
@M05620:37:000000000-D9766:1:1101:13063:2940 1:N:0:32
ACCACACCTTCTACAATGAGCTGCGTGTGGCTCCCGAGGAGCACCCCGTGCTGCTGACCGAGGCCCCCCTGAACCCCAAGGCCAACCGCGAGAAGATGCCCAGGTGAGTGGCCCGCTACCTCTTCTGGTGGCCGCCTCCCTCCTTCCTGGCCTCCCGGCGCTGCGCCCTTTCTCACTGGTTCTCTCTTCTGCCGTTTTCCGTAGGACTCTCTTCTCTGACCTGAGTCTCCTTTGGAACTCTGCAGGTTCTA
+
AAABBBBBFFFFGGGGGG5FGGGFGAFBFEHHFFGGGGGGGHHHHGGGGGGGHHHHHHHGGGGGGGGGGGGHHGHGGGGHGGHHHGGGGG<C@DGHHHGHGHHGG1FGGGGGHH?DGGGHGHFHFHFHGBEHHGCFFGGEHHGHGEBFGGGGGGGGGG-;AFDFFFFFFFFFFFFFFFF/BBFFFFFFBFFFFFADFFFEDBFDDFFFFFFFFFFFFFFFFEF/9BFFFFFFF/BFBB/BBBFFFFFFFF/
@M05620:37:000000000-D9766:1:1101:11776:2940 1:N:0:32
ACCACACCTTCTACAATGAGCTGCGTGTGGCTCCCGAGGAGCACCCCGTGCTGCTGACCGAGGCCCCCCTGAACCCCAAGGCCAACCGCGAGAAGATGCCCAGGTGAGTGGCCCGCTACCTCTTCTGGTGGCCGCCTCCCTCCTTCCTGGCCTCCCGGAGCTGCGCCCTTTCTCACTGGTTCTCTCTTCTGCCGTTTTCCGTAGGACTCTCTTCTCTGACCTGAGTCTCCTTTGGAACTCTGCAGGTTCTA
+
AAAABBBBFFFFGGGGGGAAF5GHGEGAA?2B3ABEFGE2A2G111EF1EGEDHFHEHGGE0>>FGGCEG1B@3?E?EAG?/FEF?E/<C/<<DCCGGF1G1?FGFHFGHFEHHGGGGGHHHHHHHHHHGGHHGGGGGHGHHGHHGGGGGGGGGGGGB-AAGFGGGFBBFFFFFFFFFFFFFFFFFFFFFFFFBFFFFFFFFFFBFFFFFFFFFFFFFBFFFFFFFFFFFFFFFFFFFFFFFFFFFFFFFB
@M05620:37:000000000-D9766:1:1101:20827:2953 1:N:0:32
ACCACACCTTCTACAATGAGCTGCGTGTGGCTCCCGAGGAGCACCCCGTGCTGCTGACCGAGGCCCCCCTGAACCCCAAGGCCAACCGCGAGAAGATGTCCAGGTGAGTGGCCCGCTACCTCTTCTGGTGGCCGCCTCCCTCCTTCCTGGCCTCCCGGCGCTGCGCCCTTTCTCACTGGTTCTCTCTTCTGCCGTTTTCCGTAGGACTCTCTTCTCTGACCTGAGTCTCCTTTGGAACTCTGCAGGTTCTA
+
AAABBBBBFFFFGGGGFGFGFGHGGGGBE?GGHGGEEGGCGHHHHGGGGAEGHHHHHFHGGGGGGG@FGGGGHHHGGGGHGHHHFFGGGGDGGGHHHHGHHHHFHHHHHHGGHHGGGGGHHHHHHHHHHHGHHGGGFGHGHHGHHHHGGGGGGGGGGG?GDGFFFFFFFFFFFFFFFFFFFFFFFFFFFFFFFFDFFFFFFFFFFFFFFFFFFFFFFFFFFFFBFBFFFFFFFFFFFFFFFFFFFFFFFFB
@M05620:37:000000000-D9766:1:1101:19602:2995 1:N:0:32
ACCACACCTTCTACAATGAGCTGCGTGTGGCTCCCGAGGAGCACCCCGTGCTGCTGACCGAGGCCCCCCTGAACCCCAAGGCCAACCGCGAGAAGATGCCCAGGTGAGTGGCCCGCTACCTCTTCTGGTGGCCGCCTCCCTCCTTCCTGGCCTCCCGGCGCTGCGCCCTTTCTCACTGGTTCTCTCTTCTGCCGTTTTCCGTAGGACTCTCTTCTCTGACCTGAGTCTCCTTTGGAACTCTGCAGGTTCTA
+
BAAABBBBFFFFGGGGGGGGGGHHGEGAAAGGFFGEEFGGEHHHHGGGAEGGGHHHHHHEEFGGGGGGGGGHHHHGGGGGFHHHHGGGGG/BFGHFHEFGHHGGHHHHHHGGHHGGGGGHHHHHHHHHHHGHHGGGGGHGHHGHGGGGGGFGGGGGGG-ABCFFFFFFFFFFFFFFFFFFFFFFFFFFFFFFFFDFFFFFFFFBFFFFFFFFFFEFFFFFFFFBFFFFFFFFFFFFFFFFFFFFFFFFFFB
@M05620:37:000000000-D9766:1:1101:18899:3000 1:N:0:32
AGTGCCAGCTCTCAATCGCACAGGGGACCCAGGGCCTGGCCCCTCCATCCAGAAAACCTATGACCTCACCCGCTACCTGGAGCACCAACTCCGCAGCTTGGCTGGGACCTATGTGAGTATCCAGCGTAGGAATCTGGGAGTTGGGGAGGAGTGAGGAGTTGGGGAAAGACAGTCCTAACCGTGGAGGGTTCTGGTAAATGATGGGGTGAGGAGGGGCTCTTTGGCTCCCACCAGTCCCCCTGTCTGGTCTA
+
BBABCFFFCFFFGGGGGGGGGGHGGFGGGGHHGGGGGGHHHHGHGGHHHHHHHHHHHGHHHHHHHHHHHHHGGEFGHHHHBGHHHHFHGHHHEGGGGHGHGHHGGGHHGHHHHHHHHHHHHHHHHGGGGGHGHHHHHHFGGHHHGGGGGGEGHDHHFGHHHHGGGDHHHHHHHHHHFHHHGGGGDGGGEGGGGGFGGGGHGGHGGGFFFFFFFFFFFFFFFFHFFFFFFFFFEFFFFFFFFFFFHHFFFHF
@M05620:37:000000000-D9766:1:1101:12114:3016 1:N:0:32
AGTGCCAGCTCTCCATCGCACAGGGGACCCAGGGCCTGGCCCCTCCATCCAGAAAACCTATGACCTCACCCGCTACCTGGAGCACCAACTCCGCAGCTTGGCTGGGACCTATGTGAGTATCCAGCGTAGGAATCTGGGAGTTGGGGAGGAGTGAGGAGTTGGGGAAAGACAGTCCTAACCGTGGAGGGTTCTGGTAAATGATGGGGTGAGGAGGGGCTCTTTGGCTCCCACCAGTCCCCCTGTCTGGTCTA
+
>A3>AFFFAFFFG4FGGEEGFCHHGEAEGEFEABEEFFFHGFGHGGHHH1BGGHHFHGHHGDGGHBFFGHHFG>EFHHHGBFHHHH1?EGHB?ECGEFBFEHHGGGHGGHHHHHHHHHHHHHEHHGGFGGFHHHHHHH0FEHFHCD.ACCCCG0DG0AGGHFGGEDFHCGHHHHHHHHHFFFFG9CEGCFFGGG=BFFFGGFGGGGFFFFFEFFFFFFFFFFFFFFFFFFFFEFFFFFFFFEFFFFFFFFF
@M05620:37:000000000-D9766:1:1101:21627:3024 1:N:0:32
ACCACACCTTCTACAATGAGCTGCGTGTGGCTCCCGAGGAGCACCCCGTACTTCTGACCGAGTCCCCCCTGAACCCCAAGGCCAACCGCGAGAAGATGCCCAGAAGAGAGGCCCGCTACCTCTTCTGGTGGCCGCCTCCCTCCTTCCTAGCCTCCCGGAGCTACGCCCTTTCTCACTGGATCTCTCTTCTGCCGTTTTCCGTAGGACTCTCTTCTCTGACCTCAGACTCCTTTGGAACTCTACAGGTTCTA
+
111>A?>AFFFD3GG13BFEFGFCGEEGC0BFGG0A0AE//FGHHGAE//BB2AAFGB0A>E/F1G/EEGGGHHA?EGGAFGHE//?EE?ECC/G1111?GFF/011?0/??FG<>@C-0111>DD1GG/AGC@-A.:;:/;EC:CGC0=/;0;EF.9?@-.00.;A@-FGGFFFFBBB/;B/;BBBBFB/:B@AFFFFB-;-9-9FFFFFFFFBFB/9FBB/;///9;FFFF/99//9BF////////;9
@M05620:37:000000000-D9766:1:1101:12934:3048 1:N:0:32
ACCACACCTTCTACAATGAGCTGCGTGTGGCTCCCGAGGAGCACCCCGTGCTGCTGACCGAGGCCCCCCTGAACCCCAAGGCCAACCGCGAGAAGATGCCCAGGTGAGTGGCCCGCTACCTCTTCTGGTGGCCGCCTCCCTCCTCCCTGGCCTCCCGGCCCTCCGCCCTTTCTAACTGGTCCTCTCTTTTGCCGTTTTCCGTAGGACTCTCTTCTCTGACCTGAGTCTCCTTTGAAACTCTGCAGGTTCTA
+
BBBABBBBFFFFFGGGGGGGGFHHGFGEHCGHHGGGCFGCGHHHHGGGFGGFHHHHHHHGEGEGGGGGGGGHHHHGGGGHFHHHEGGGGGGGCAF<FGHF2<GF11?GHHCFHHCG-<><GDDDHFFGDF<GCCCCDEGEHFGH/;EFFFGFGGFFG-9-;A.9;DFFFFFFF//;FFFF/99:F/B//;;B/@DDFFFFFFADA/9BFFFFFF/:B//;BF./9;B;B/BBFF/;//;FF//9BFA/9B;
@M05620:37:000000000-D9766:1:1101:18217:3059 1:N:0:32
AGTGCCAGCTCTCAATCGCACAGGGGACCCAGGGCCTGGCCCCTCCATCCAGAAAACCTATGACCTCACCCGCTACCTGGAGCACCAACTCCGCAGCTTGGCTGGGACCTATGTGAGTATCCAGCGTAGGAATCTGGGAGTTGGGGAGGAGTGAGGAGTTGGGGAAATACAGTCCTAACCGTGGAGGGTTCTGGTAAATGATGGGGTGAGGAGGGGCTCTTTGGCTCCCACCAGTCCCCCTGTCTGGTCTA
+
BBAABFFFBFFFGGGGGGGCGCHCGGGGGGHHFGGGGFHHHHGHGGHHHGHHHHEHHGHHHHHHHHHHHHHGGEGGHHHHFGGHHHHCEFHHAEEEFHHHGGHGGGHHGHHHHHHHHHHHHHHHHGEGGGHHHHHHHHHGGHHHGGGGGGFGHHHHHGHHHHGGGGHGHGHHHHHHHHHHGGFGGGGGEGGGGGFFGGGGGGGGGGGFFFFFFFFFFFFFFFFFFFFFFFFFFFFFFFFFFFFFFFFFFFF
@M05620:37:000000000-D9766:1:1101:20281:3081 1:N:0:32
ACCACACCTTCTACAATGAGCTGCGTGTGGCTCCCGAGGAGCACCCCGTGCTGCTGACCGAGGCCCCCCTGAACCCCAAGGCCAACCGCGAGAAGATGCCCAGATGAGAGGCCCGCTACATCTTCTCGTGGCCGCCTCCCTCCTCCCTCGCCTCCCGCCGCTCCGCCCTTTCTCACTGGTTCTCTCTTCTGCCGCTTTCCGCAGGACTCTCTTCTCTGACATCAGTCTCCTTTGGAACTCTGCAGGTTCTA
+
BBBBBBBBFFFFGGGGFGGGGGGHGEGGH2GHHGGGGGCGGHHHHGGGFGGGHHHHHHHGGGGGGGGGGGGGHHHGGGGHGHHHHGGGGGGGGGHHHHEFHFC/1F??1?//?E-AC--<>GH00G0<<<A@C@D@.C.ECGD9/:9:/---AG?ED-9A-B-9;D.D>9FBFF/BBBBBF/BFFFF/9;B//9-:AFB/A.---:9/;FFF/BFFF////9//:9/;F/99F////B/BF//9/..:BF/
@M05620:37:000000000-D9766:1:1101:9899:3082 1:N:0:32
AGTGCCAGCTCTCAATCGCACAGGGGACCCAGGGCCTGGCCCCTCCATCCAGAAAACCTATGACCTCACCCGCTACCTGGAGCACCAACTCCGCAGCTTGGCTGGGACCTATGTGAGTATCCAGCGTAGGAATCTGGGAGTTGGGGAGGAGTGAGGAGTTGGGGAAAGACAGTCCTAACCGTGGAGGGTTCTGGTAAATGATGGGGTGAGGAGGGGCTCTTTGGCTCCCACCAGTCCCCCTGTCTGGTCTA
+
BBABBFFCAFFFGGGGGGFCEEHGCEE2AEGHFEE22FGGFHGHGGHGHHHHFHH2GGHCGHBHHGHHHHHGGEFGHHHHGHHHHH1FEGGGEGCE>GFGGGBFGGGGGHFHHHFGHHHHHHFHHFG<CGHHHHHHHH<FFHHHGG.<@<>GH0GG<CGFFCFGFDHHHHHHHHHHHGHHGGGG.CEGDFGGGGGFGGGGBFGFGGAF?FF/DD9BBFFFFFFFFFFFFFFF.FFFFFFFFFFFFFFFFF9
@M05620:37:000000000-D9766:1:1101:12339:3127 1:N:0:32
AGTGCCAGCTCTCAATCGCACAGGGGACCCAGGGCCTGGCCCCTCCATCCAGAAAACCTATGACCTCACCCGCTACCTGGAGCACCAACTCCGCAGCTTGGCTGGGACCTATGTGAGTATCCAGCGTAGGAATCTGGGAGTTGGGGAGGAGTGAGGAGTTGGGGAAAGACAGTCCTAACCGTGGAGGGTTCTGGTAAATGATGGGGTGAGGAGGGGCTCTTTGGCTCCCACCAGTCCCCCTGTCTGGTCTA
+
AAAAAFF1>FFFG1FGGGF1E?GAFEEEABGH0AEAAFHHFHGGGGHHHGHHFHHHHGH1FGFHHHGHHHHGG>>EHGHHBFGHHH0?EGHGAECEEHGGGHHGGGHHGHHHHHGHHHHHHHHHHGGGGGHHHHHHHHFFGHHHGGFCGFEFGDGHCF/CGHGGEGHHHHHHHHHHHHHHGACAEEGG9FGGGGCFGGGGGGGGGAA?EFEFFF@?@@FFFFFFFFFEFFFFFFFFFFFF@FFFFFFFFF/
@M05620:37:000000000-D9766:1:1101:20901:3153 1:N:0:32
ACTGCCCCTTCTCAATCGCACAGGTGTGTCCTCCCGTACCTGCTCACTCTCTTCTACTCCGTTCCCCACTTGCAACAAAGCAAACACACTAAGCAGGTGTGCTGGGCACTATAAGAGTATCGGGGACAGCCGCCAACGCGAAGGGCCGCCGTGAGGTGCAGACGCTCGCACGGGCTATCGCTGGAGCCTTCTGGCAAAAGCCGCGCTGAGACTAGGAAATTAGCATCCTTAACGCCTCCGATTCTAGAGTA
+
111>AF?>>FFFF3AAGAF1E?B0A1BA0DDGFFF?00/B21BBG11D1BA121DD22B1BA10ABA0ABFH1AFHE/B>0@0@00C/>0B11010/011/1@11//B/01122211B2B2</<//>//<///////////--...>------.../.000:;--..-99;-9-;-.09------9-9///////9/--/-99-----9;/:///////:://////9//9B/---9------://99///
@M05620:37:000000000-D9766:1:1101:15838:3171 1:N:0:32
ACCACACCTTCTACAATGAGCTGCGTGTGGCTCCCGAGGAGCACCCCGTGCTGCTGACCGAGGCCCCCCTGAACCCCAAGGCCAACCGCGAGAAGATGAGCCGGGGAGTGTCCCGCTACCTCTTCTGGTGTCCGCCCCCCTCCTTCCGGGCCTCCCGGTGCTTCGCCCTTTCTCACTTGTGCTGTCTTCTGCCGTTTTCTCTTGTACGCCCTGCGCCTACCTGAGTCTCCTTTGGGACTTTGCACGGTCTA
+
BBCCCCCCFFFFGGGGGGGFGGHHGEGEEGHHHGGGGGGGGHGHHGGGGGGGHHGHHHHGGGGGGGGGGGGHHHHGGGGHGHHHHGGGGGGGGGHHHH>222<</>-<.>1>11---<<<GG00=000;/.=CC-C--;--;./0;/.:A@-.;.:.9---00;-A:.@FFFFF0FF00;0;00;0BFF0;0;C../;B00;09000..-;@.;-:..:B.00/;9B00;B00;;..;.00;000;-.;.9
@M05620:37:000000000-D9766:1:1101:21465:3174 1:N:0:32
AGTGCCAGCTCTCAATCGCACAGGGGACCCAGGGCCTGGCCCCTCCATCCAGAAAACCTATGACCTCACCCGCTACCTGGAGCACCAACTCCGCAGCTTGGCTGGGACCTATGTGAGTATCCAGCGTAGGAATCTGGGAGTTGGGGAGGAGTGAGGAGTTGGGGAAAGACAGTCCTAACCGTGGAGGGTTCTGGTAAATGATGGGGTGAGGAGGGGCTCTTTGGCTCCCACCAGTCCCCCTGTCTGGTCTA
+
ABBBCFFFCFFFGGGGGGGGGCHHGGGGGGFHGGGGGGHHHHGHGGGHHHGHHHHHHGHHHHHHHHHFHHHGGGGGHHHHHHHHHHHHGHHHGGFGGHHHGHHFFGHHGHHHGHHHHFHHHGHHHGGGGGHHHHHHHHHGGHHHGGGGGGGHHHHHHGHHHHGGGGHHHHHHHHHHFHHHGGGGGGGGEFGGGGGGGFFFGGGGGGFFFFFFFFFFFFFFFFFFFFFFFFFFFFFFFFFFFFFFFFFFFFB
@M05620:37:000000000-D9766:1:1101:18223:3233 1:N:0:32
ACCACACCTTCTACAATGAGCTGCGTGTGGCTCCCGAGGAGCACCCCGTGCTGCTGACCGAGGCCCCCCTGAACCCCAAGGCCAACCGCGAGAAGATACCCAGGTGAGTGGCCCGCTACCTCGTCTGGCGGCCGCCTCCCTCCTTCCTGGCCTCCCGGCGCTGCGCCCTTTCTGACTGGTTCTCTCTTCTGCCGTTTTCCGTAGGACTCTCTTCTCTGACCTGAGTCTCCTTTGGAACTCTGCAGGCTCTA
+
AA3ABAAAFFFDDGG45FGGFGGFEEGGH2FHHGE22AAEEHHHHGGGA1EEGFAGHGHGGG?GEGEGGGGHHHGEGGGEGHHGE?EGG/>/</0<11>1<1?C11<?FDCFCF-ADGGHF0.<<G.<0<CC-@--99EFFGD/0;F009..09E..;-B;-;.9B.9=FFFF/BF/;.;;FBFFFBFFFF/FBDDFEFFD/9:AFFBF/;FBB/:/FBFFF.;F//://////;:FFFFFFFBF....9/
@M05620:37:000000000-D9766:1:1101:17493:3302 1:N:0:32
GAGGCTGCTTTGGAAGAAACTGATAAGCCAGGGAAACACGATCGGATGAACACGGGTAAGAACTTCGGTCACCGTACATAATCTGATATACCTGCTAATGCTTCAAAAAAAAAACAAAAAGGCAAGAGGCGGACAAGACAAAAAAACAACAAACAACCAGAAAACACACTGGCAGGGAAAAAAGGAATATAGCATTTATACGTACGGCGCATAAAAGAGAAAAATAATTAGAATGGTTCTATGCAACTGAA
+
AABBABFBFFFFGGGGCGEGGFG5D5BA4BFCB2B2BG2A22BA2A2A35B52A0A0A3B552A5D1B??133B11BBD4FGBFE44B@4BB4BG344B@FF44BB4??///><<//00?/?/00/20/?/-<--<./<///<.--.:...:.........9//;.9../0/./.--....9-:..//////://99////.//.-.----../9//...;/9../////;///;/////////////9;/
@M05620:37:000000000-D9766:1:1101:9410:3325 1:N:0:32
AGTGCCAGCTCTCCATCGCACAGGGGACCCAGGGCCTGGCCCCTCCATCCAGAAAACCTATGACCTCACCCGCTACCTGGAGCACCAACTCCGCAGCTTGGCTGGGACCTATGTGAGTATCCAGCGTAGGAATCTGGGAGTTGGGGAGGAGTGAGGAGTTGGGGAAAGACAGTCCTAACCGTGGAGGGTTCTGGTAAATGATGGGGTGAGGAGGGGCTCTTTGGCTCCCACCAGTCCCCCTGTCTGGTCTA
+
AA>1ADFFAFFFG1GF1EG1E0F0FAAEEAGH0BE/AFGCEGGCGGHHGEHHGHFBFEGGFFGHHDGHHHHEG/EEHFFHB>GHHH0??GHC/E?E>E1B<GFGEFHGGGHFFGHHGFFDFHFHHGECGGFHFFFFGG0?EBFGG@.ACEA<C0<C<EGHGHGGEGHEGCCCGHFFHGHGGAE9.9CA;FFFBGFBFBBBFGGGGGB@FFA9BA@@??FBBFFEFFFFFFFFFFFFFFFF@FFFFFFFFFB
@M05620:37:000000000-D9766:1:1101:19657:3353 1:N:0:32
ACCACACCTTCTACAATGCGCTGCGTGTGGCTCCCGAGGAGCACCCCGTGCTGCTGACCGAGGCCCCCCTGAACCCCAAGGCCAACCGCGAGAAGATGCCCAGGTGAGTGGCCCGCTACCTCTTCTGGTGGCCGCCTCCCTCCTTCCTGGCCTCCCGGCGCTGCGCCCTTTCTCACTGGTTCTCTCTTCTGCCGTTTTCCGTAGGACTCTCTTCTCTGACCTGCGTCTCCTTTGGAACTCTGCAGGTTCTA
+
A>A3AAA>>BCFGGGGFG4AE2E?E2A22AGF3AAA2EECDHHGHGGEEEEGFHHHHHH>>FCGGAEGGEFBG3GEGGEEA?GHGG//B@/</DGBD1DCFHHGBGHHHHGGHHGGGGGHHHHBGHHHGHGHFG--C.:EFGFEFGFFGGFGBAEGGG9BBBBFBBF?;FFFFFFFFFFFFFBFFFEFFFFFFBDFFFFFFFFFFFFFFFFFFFB;BFBFFFB.9ABDFFFFFFFFFFFFFFFFFFFFFFF
@M05620:37:000000000-D9766:1:1101:19679:3357 1:N:0:32
ACCACACCTTCTACAATGAGCTGCGTGTGGCTCCCGAGGAGCACCCCGTGCTGCTGACCGAGGCCCCCCTGAACCCCAAGGCCAACCGCGAGAAGATGACCCGGGTAGTGGCCCGCTACCTCCTTTTGGTGGCGGCTCCCCCCCTCCCTGCCTCCCGGAGCTTCGCCCCTTCCCACCGGGTCTCTCCTCTTGCGGTTTCCCGAGGACTCTCTTCTCTTACCTTAGGCTCCTTTTGGAATTTTGAGGGTCTT
+
CCCCCCCBFFFFGGGGGGGGGGHGGGGGHGHHHGGG2EGGGHHHHGGGGGGGEGHHHHHGGGEGGGGGGGGHHHHGGGGHGHHHHGGGGGGGGGHFFH2FH2/>/?/?<<>.FH-----=00.<00<=-.;.;--;-.;E..;-;.;./;.;00;E.;-9-.00-.;D-AF///;A..;-;-/000/;/000;--;DF0B0..-;-9//090B9;:000;;00000009;0;BFF-B0000:0..;.D//0
@M05620:37:000000000-D9766:1:1101:19113:3388 1:N:0:32
ACCACACCTTCTACAATGAGCTGCGTGTGGCTCCCGAGGAGCACCCCGTGCTGCTGACCGAGGCCCCCCTGAACCCCAAGGCCAACCGCGAGAAGATGCCCAGGTGAGTGGCCCGCTACCTCTTCTGGTGGCCGCCTCCCTCCTTCCTGGCCTCCCGGGGCTGCGCCCTTTCTCACTGGTTCTCTCTTCTGCCGTTTTCCGTAGGACTCTCTTCTCTGACCTGAGTCCCCTTTGGAACTCTGCAGGTTCTA
+
BBBBBBBBFFFFGGGGGGFGGGHHGFGEEFHHHGGGGGGGGHHHHGGGGGGGHHHHHHHGGGGGGGGGGGGHHHHGGGGHGHHHHGGGGGFGGGHGGFDGH2/F1<1<11F/GGC<--<F100D000D=/ECG?-CD.CG//E/C0F00C.C0:EG?B-;--9.--;B-BF//////;F/;//////;//;/B9:AFF/B.:.:D////:9/;/9///;/;9B/99B//;.;F/F/B////9//9F9F///
@M05620:37:000000000-D9766:1:1101:15750:3400 1:N:0:32
ACCACACCTTCTACAATGAGCTGCGTGTGGCTCCCGAGGAGCACCCCGTGCTGCTGACCGAGGCCCCCCTGAACCCCAAGGCCAACCGCGAGAAGATGCCCAGGTGAGTGGCCCGCTACCTCTTCTGGTGGCCGCCTCCCTCCTTCCTGGCCTCCCGGCGCTGCGCCCTTTCTCACTGGTTCTCTCTTCTGCCGTTTTCCGTAGGACTCTCTTCTCTGACCTGAGTCTCCTTTGGAACTCTGCAGGTTCTA
+
CCCCCCCBFFFFGGGGGGGGGGHHGGGBAEHHHGGG?EGEDHHHHGGGFEGGGHFHHHHEGGGGGGGGGGGHHHHGGGGHGHHHHGGGGG>BFGHGHHHHHHHG<FHFGHGGHHGGFGGHHHHHHHHHHHGHHFFGGGFFHHGHHGGGGGGFGGGGGGADFFFFFFFFFFFFFFFFFFFBFFFFFFFFFFFFFFFDFEFFFFFFFFFFFFFFFFFFFFFFFFFFFFFFFFFFFFFFEFFFFFFFFFFFFFF
@M05620:37:000000000-D9766:1:1101:22174:3437 1:N:0:32
ACCACACCTTCTACAATGAGCTGCGTGTGGCTCCCGAGGAGCACCCCGTGCTGCTGACCGAGGCCCCCCTGAACCCCAAGGCCAACCGCGAGAAGATGCCCAGGTGAGTGGCCCGCTACCTCTTCTGGTGGCCGCCTCCCTCCTTCCTGGCCTCCCGGAGCTGCGCCCTTTCTCACTGTTTCGCTCTTCTGCCGTGGTCCGTAGGACTCTCTTCTCTTACCTGATTCTCCTTTGGAGCTCTGCAGGTTCTA
+
AAAAAAAAFFFFGGGG3GFEGBHHGEEAA0FGCFFAEEGGEHHHHGGGFFGGGFFGHHGEGGGGGFGGGGGHHGHGGGGHEAHHGGE<CGCCGGHFHH11?1???F<<?</?0F----<<GHB0D000=C<<.-;-CCGAGFF/CBB0CFFA0..:.--9;C/C-9A@=//;BF/FF//;9/-;:-;;9B/B/9:---;/;A---;////:BBF/://9/B//9///9;BF/BF/:/-;BF/;/9-;/99B
@M05620:37:000000000-D9766:1:1101:15537:3458 1:N:0:32
ACCACACCTTCTACAATGAGCTGCGTGGGGCTCCCGAGGAGCACCCCGTGCTGCTGACCGAGGCCCCCCTGAACCCCAAGGCCAACCGCGAGAAGATGCCCAGGTGAGTGGCCCGCTACCTCTTCTGGTGGCCGCCTCCCTCCTTCCTGGCCTCCCGGCGCTGCGCCCTTTCTCACTGGTTCTCTCTTCTGCCGTTTTCCGTAGGACTCTCTTCTCTGACCTGAGTCTCCTTTGGAACTCTGCAGGTTCTA
+
ABABBBB>BFBDFGFGGF5A4FCCEEE2AEEAGFFB2E2AAGFGHG0A1BEFB3@FFHH>>E?EFGGGEEEHCGHGEEEHGHGHHGGDC@<>B/GBF1FHHHGFCHFFGGFGHHDGGCCHHHHHHGHHHHDFHGGGGGHGGGGFGGGGFGGGFGGGGG-;BB@DBBFBBFFFFFFFFFF/BFFFFFFFFFFFFBDFFFFFD9FD?FFFFFFFFFFFFFFFFFFBBBB9;BFFFFFFFFBFFFFFFFFFFF/
@M05620:37:000000000-D9766:1:1101:12434:3461 1:N:0:32
ACCACACCTTCTACAATGCGCTGCGTGTGGCTCCCGAGGAGCACCCCGTGCTGCTGACCGAGGCCCCCCTGAACCCCAAGGCCAACCGCGAGAAGATGCCCAGGTGAGTGGCCCGCTACCTCTTCTGGTGGCCGCCTCCCTCCTTCCTGGCCTCCCGACGCTCCGCCCTTTCTCTCTGGTTTTCTCTTTTGCCGTTTTCCGTAGGACCCTCTTCTCTGCCCTGTGTCACCTTTGGAACTCTGCGGGTTGTA
+
CCCBCCC>BCFFGFGGGG4EFGGGGGGBAEHFGFFEDFEGEHHHHGGGDEEGHHGGHHGEFECFGGGGGGEFFHHGGGGHGHHHHGGGGG/>@FHEHH1?01?FF110?F.F0FC----/D000=0D0D<.;.-A-;EH./9CB0;F0CBF?0.9AD.:--;.;.;9DFB00;00;900B0..;00;09;0B0@:.9:FB.B;..00..:A/090;0009A;.9000;09B99F/B00;0000---:.-.:
@M05620:37:000000000-D9766:1:1101:11065:3484 1:N:0:32
AGTGCCAGCTCTCAATCGCACAGGGGACCCAGGGCCTGGCCCCTCCATCCAGAAAACCTATGACCTCACCCGCTACCTGGAGCACCAACTCCGCAGCTTGGCTGGGACCTATGTGAGTATCCAGCGTAGGAATCTGGGAGTTGGGGAGGAGTGAGGAGTTGGGGAAAGACAGTCCTAACCGTGGAGGGTTCTGGTAAATGATGGGGTGAGGAGGGGCTCTTTGGCTCCCACCAGTCCCCCTGTCTGGTCTA
+
ABAABFFFCFFFGFGGGGG2ECGCFFDGGGHEFFGGGGHHHHGHGGHGHFGHHHHHGGHHHHHHHHHHHHHGGEEGHHHHFFHHHHHHFHHHAECEGFGGGHHGGGHHGHHHHHHHHHHHHHHHHGEGGGHHHHHHHHHGGHHHGGFGDGEHHHHHHGHHHHGGGGHHHHHHHHHHHHHHGGEGGFGGCFFGGG;FGGGGGFGGGGFFFFFFFFFFFFFFFFFFFFFFFFFFFFFFFFFFFFFFF0FBFFB
@M05620:37:000000000-D9766:1:1101:17641:3534 1:N:0:32
ACCACACCTTCTACAATGAGCTGCGTGTGGCTCCCGAGGAGCACCCCGTGCTGCTGACCGAGGCCCCCCTGAACCCCAAGGCCAACCGCGAGAAGATGCCCAGGTGAGTGGCCCGCTACCTCTTCTGGTGGCCGCCTCCCTCCTTCCTGGCCTCCCGGAGCTGCGCCCTTTCTCACTGGTTCTCTCTTCTGCCGTTTTCCGTAGGACTCTCTTCTCTGACCTGAGTCTCCTTTGGAACTCTGCAGGTTCTA
+
AAAABBBAFFFFGGGGGGGGGGHGGEEEEEHHCFGG?FGGGHHHHGGGAEGEFFFFHHFFEEEGGGGGGGGEEFGGGG/FF/FHEGGEGGG?/DFFGHHFHHHGGHGHFHACGFGGGGGFHHFDHFHFDGCGGGGG?ECEHFD::CFBFBAFBFEEDBDA@AFG?FDA-FFBFFFFFBFFFFB9/B99FFFFFFFDFAFFFFFFFFFF/:BF/BFFFFFFFFFFFFFFFBBFFFFFFFFFFFFFFFFFFFB
@M05620:37:000000000-D9766:1:1101:13236:3534 1:N:0:32
AGTGCCAGCTCTCAATCGCACAGCGGACCCAGGGCCAGGCCCCTCCATCCAGAAAACCTATGACCTCACCCGCTACCTGGAGCACCAACGCCGCAGCTTGGCTGGGACCTATGTGAGTATCCAGCGTAGGAATCTGGGAGTTGGGGAGGAGTGAGGAGTTGGGGAAAGACAGTCCTAACCGTGGAGGGTTCTGGTAAATGATGGGGTGAGGAGGGGCTCTTTGGCTCCCACCAGTCCCCCTGTCTGGTCTA
+
>AAAAFFFAFFFFBFGGFGGG0F0AE0AEFGHGEGG/BBABEGHGGHHH0BB1F10BBGF1B2DF1@FGGH?EEEGHF@0FFGEGGFFG/EEEE/E/BFF/FGGCAGHGHHHFHHHHHH1FGGHHGGGGCGHHHHHHHHGGHHHGGGGCGGHHGHHHGHHHHGGGGGGGGGGFGGGGGGGGCAAGGGGAFFFFFBFFFFFFFFFFFF@FFFFFF@@@@FFFFFFFFFFFFFFFFFFFFFF@FFFFFFFFFF
@M05620:37:000000000-D9766:1:1101:16749:3575 1:N:0:32
ACCACACCTTCTACAATGAGCTGCGTGTGGCTCCCGAGGAGCACCCCGTGCTGCTGACCGAGGCCCCCCTGAACCCCAAGGCCAACCGCGAGAAGATGCCCAGGTGAGTGGCCCGCTACCTCTTCTGGTGGCCGCCTCCCTCCTTCCTGGCCTCCCGGCGCTGCGCCCTTTCTCACTGGTTCTCTCTTCTGCCGTTTTCCGTAGGACTCTCTTCTCTGACCTGAGTCTCCTTTGGAACTCTGCAGGTTCTA
+
CDDDDCCCFFFFGGGGGGGGGGHHGGGEDGHHHGGGGGGFGHHHHGGGGEGGHHHHHHHGGGGGGGGGGGGHHHHGGGGHGHHHHGGGGGCGGGHHHHHHHHHGHHHHHHGGHHGGGGGHHHHHHHHHHHGHHGGGGGHGHHGHHGGGGGGGGGGGGG-;BFFFFFFFFFFFFFFFHFFFFFFFFFFHHHFFFFDFFFFFFFFFFFFFFFFFHHFFFFFFFFFFFFFFFFFFFFFFFFFFFFFHFFFFFFF
@M05620:37:000000000-D9766:1:1101:20322:3621 1:N:0:32
ACCACACCTTCTACAATGAGCTGCGTGTGGCTCCCGAGGAGCACCCCGTGCTGCTGACCGAGGCCCCCCTGAACCCCAAGGCCAACCGCGAGAAGATGCCCAGGTGAGTGGCCCGCTACCTCTTCTGGTGGCCGCCTCCCTCCTTCCTGGCCTCCCGGCGCTGCGCCCTTTCTCACTGGTTCTCTCTTCTGCCGTTTTCCGTAGGACTCTCTTCTCTGACCTGAGTCTCCTTTGGAACTCTGCAGGTTCTA
+
CCCCCCCCFFFFGGGGGGGGGFHHGEEEHGHHHGGGFGGGGHHHHGGGEEGGGHHHHHHGGGGGGGGGGGGHHHHGGGGHGHHHHGGGGGDGGGHHHHHHHHHGHFHFHHGGHHGGFCGHHHHHHHHHHHGHFGGCGGEGHHGHHGGGGGGGGGGGGG-9:@FFFFFFFFFFFFFFFFFFFFFFFFFFFFFFFDADFFFFFFFDFFFFFFFFFFFFFF/FFFF/9;B/BF/FFFFFFFFFFFFFFFFFFFB
@M05620:37:000000000-D9766:1:1101:15784:3636 1:N:0:32
AGTGCCAGCTCTCAATCGCACAGGGGACCCAGGGCCTGGCCCCTCCATCCAGAAAACCTATGACCTCACCCGCTACCTGGAGCACCAACTCCGCAGCTTGGCTGGGACCTATGTGAGTATCCAGCGTAGGAATCTGGGAGTTGGGGAGGAGTGAGGAGTTGGGGAAAGACAGTCCTAACCGTGGAGGGTTCTGGTAAATGATGGGGTGAGGAGGGGCTCTTTGGCTCCCACCAGTCCCCCTGTCTGGTCTA
+
BCABCFFFCFFFGGGGGGGGGGHHGGGGGGHHGGGGGFHHHHGHGGHHHHHHHHHHHGHHHHHHHHHHHHHGGGGGHHHHHHHHHHHHGHHHGGEGGHHHGHHGGGHHGHHHHHHHHHHGHHHHHGEFGGHFFHHHHHHGGHHHGGGGGGGFHHHHGGHHHHGGGGHHHHGHHHHHHHHHGGGGDGGGDGGGGGCFGGGGGGGGGGFFFFFFFFFFFFFFFFFFFFFFFFFFFFFFFFFFFFFFFFFFFFF
@M05620:37:000000000-D9766:1:1101:20316:3641 1:N:0:32
ACCACACCTTCTACAATGAGCTGCGTGTGGCTCCCGAGGAGCACCCCGTGCTGCTGACCGAGGCCCCCCTGAACCCCAAGGCCAACCGCGAGAAGATGCCCAGGTGAGTGGCCCGCTACCTCTTCTGGTGGCCGCCTCCCTCCTTCCTGGCCTCCCGGCGCTGCGCCCTTTCTCACTGGTTCTCTCTTCTGCCGTTTTCCGTAGGACTCTCTTCTCTGACCTGAGTCTCCTTTGGAACTCTGCAGGTTCTA
+
BBBBBBBBFFFFGGGGGGGGGFHFGABBAAHFFFGFDEGGFHHHHGGGEEGGGHFHHHGEEGGGGGGGGGFGHFHGGGGHGHHHHGG@FG/>@DHFHHHHHFHCGGHHHGGGHHGGGGCGHEHHHHGHHFGHGFGGGGHGHHGHHGGGGGGGGGGGGGAGGFFFFFFFFFFFFFFFFFFFFFFFFFFFFFFFFFFFFFFFFFFFFFFFFFFFFFFFFF/FFFF/BFFFFFFFFFFFFFFFFFFFFFABFFF
@M05620:37:000000000-D9766:1:1101:13410:3683 1:N:0:32
AGTGCCAGCTCTCAATCGCACAGGGGACCCAGGGCCTGGCCCCTCCATCCAGAAAACCTATGACCTCACCCGCTACCTGGAGCACCAACTCCGCAGCTTGGCTGGGACCTATGTGAGTATCCAGCGTAGGAATCTGGGAGTTGGGGAGGAGTGAGGAGTTGGGGAAAGACAGTCCTAACCGTGGAGGGTTCTGGTAAATGATGGGGTGAGGAGGGGCTCTTTGGCTCCCACCAGTCCCCCTGTCTGGTCTA
+
ABAABFFFBFFFGGGGGGGCFCHCGEFGGGHHGGGGGGHHHHGHGGHHHGGHHGHHHGHHHHHHHGGHHHHGG>EEHHHHEHHHHH1FEHHFEFCGEHGHGHHGGGHHGHHHHHHGHHGHHHHHHGGGGGHHHHHHHH0FGHHHGGEFGDCGH0GGFGHHHHGGGGHHHHHHHHHHHHHHGGGGGEFGDFGGGGFGGGGGGGGGGGFFFFFFFFFFFFFFFFFFFFFFFFFFFFFFFFFFFFFFFFFFFFF
@M05620:37:000000000-D9766:1:1101:18804:3749 1:N:0:32
ACCACACCTTCTACAATGAGCTGCGTGTGGCTCCCGAGGAGCACCCCGTGCTGCTGACCGAGGCCCCCCTGAACCCCAAGGCCAACCGCGAGAAGATGCCCAGGGGAGTGGCCCGCTACCTCTTCTGGTGGCCGCCTCCCTCCTTCCTGGCCTCCCGGAGCTGCGCCCTTTCTCACTGGTTCTCTCTTCTGCCGTTTTCCGTAGGACTCTCTTCTCTGACCTGAGTCTCCTTTGGAACTCTGCAGGTTCTA
+
BBBBBBABFFFFGGGGFGGGGGHFEEFFHCHHHGGEEEGGGHHHHGGGEEGGFGHHHHHGGGGGGGGGGGGHHHHGGGGHGHHHHFGGGGDGCGHHHH2FHGH////<?<.>G.--<<A/00<000=00<:C:@@-CEH./C.C9C/;C/C.0;E.C---999/-;D-DFB//BF9FF.FF9///9B;//9B/-DFFEFB.;9A;9;////;9/99//;F/9.9.9/9BBFFFFBF/////9:/B.;9/9/
@M05620:37:000000000-D9766:1:1101:23380:3751 1:N:0:32
AGTGCCAGCTCTCAATCGCACAGGGGACCCAGGGCCTGGCCCCTCCATCCAGAAAACCTATGACCTCACCCGCTACCTGGAGCACCAACTCCGCAGCTTGGCTGGGACCTATGTGAGTATCCAGCGTAGGAATCTGGGAGTTGGGGAGGAGTGAGGAGTTGGGGAAAGACAGTCCTAACCGTGGAGGGTTCTGGTAAATGATGGGGTGAGGAGGGGCTCTTTGGCTCCCACCAGTCCCCCTGTCTGGTCTA
+
B?BBBFFFDFFFGGGGGGGGGGHHGGGGGGHHGGGGGGHHHHGHGGHHHHHHHHHHHGHHHHHHHHHHHHHGGEGGHHHHHHHHHHHHGHHHFGGGGHHHGHHGGGHHGHHHHHHHHHHHHHHHHGGGGGHHHHHHHHGGGHHHGGGGGDEGHGHHHGHHHHGGGGHHHHHHHHHHHHHHGGGGGGGGEGGGGGFGGGHGHGGGGGFFFFFFFFFFFFFFFHHFFFFFFFFFFFFFFFFFFFFFFFFFFFF
@M05620:37:000000000-D9766:1:1101:22233:3767 1:N:0:32
AGTGCCAGCTCTCAATCGCACAGGGGACCCAGGGCCTGGCCCCTCCATCCCGAGGACCTATGACCTCACCCGCTACCTGGAGCACCAACTCCGCAGCTTGGCTGGGACCTATGTGAGTATACAGCATAGGAATCTGAGAGTTGTACAGGAGAGAAGAGTTGTAAGAAGACAGTCATAACCGCGGAGGGTTCTGGTAAATGATGGGGTGAGGAGGGGCTCTTTGACTCCCATCAGTCCCTCTGTCTGTTCTA
+
111>A11B1FFD1GGCFCFCEEE0EEGECC0AA0AEAAF00GE/EG011F/////A/A01B12FBF1@F00>E>/>G1F0F>G>0?BFE0FF///<?0<0?01?/?B0<0B112BF112@2@21@011<@<1?111111?<11111?1<<....101>1110000==<BCC/GG0=00</-------:.:.900;;00000C0BE..-;--/-------/99B//9B/EF/BBF//;B/;FB///99B/B;
@M05620:37:000000000-D9766:1:1101:19825:3860 1:N:0:32
AGTGCCAGCTCTCAATCGCACAGGGGACCCAGGGCCTGGCCCCTCCATCCAGAAAACCTATGACCTCACCCGCTACCTGGAGCACCAACTCCGCAGCTTGGCTGGGACCTATGTGAGTATCCAGCGTAGGAATCTGGGAGTTGGGGAGGAGTGAGGAGTTGGGGAAAGACAGTCCTAACCGTGGAGGGTTCTGGTAAATGATGGGGTGAGGAGGGGCTCTTTGGCTCCCACCAGTCCCCCTGTCTGGTCTA
+
AAAABDFFBFFFGGGGGGGGGGHFEGGGGGCGGGGDFEHFGHGHGGHHHHEFHHHFHGHFHHFHHHF3GGHGGGGGHHHHHHHGGHHHG3GHGEEEGCGFEHHGF/BFEHHHHHFHGHGHHHHHHGEG@BFGGHHHGHHGEGHHGGGFGGGHHGHHHEHFHE?CGGGHGHHFHHHHFHHHGGFCGEGGEFGGGFCGFGGGFG0FAFFAEFFFFD;FD@FFFF//;FFAFFFFAFFFFFFFFFFFFF/BBB/
@M05620:37:000000000-D9766:1:1101:15193:3924 1:N:0:32
GAGTCTGCTTTGGCCGAAACTCATATCTTACTCCAACAGTTCCCCCTGGACCTGGCAAAGATTCTAGCCGGACGTACATAAGCTGAAACAACTGCACCAGCACAAAGGAAAATCCGTCAAGAATATCCGATTTCACCATAATATCGAACCAAATAACCCCAACTCAGCCATTTTGCTTGTCCCTGCCACGCCCGCGACCCACGAACGGACGCGACCACGTATCACATCCATTCCACGCTCATTATATAGTA
+
>3>3>@BB@BB4G4BA2A2ABBBFF65DD5D55B33BFBDGF5BBEA222BBBBA1B3133BDDF5DDA100>>B1?14BB3BBB@33@?113B3BBB11/BB?B0BB03B04BBEFH?/3?011?2B//??<F22@11@1@22>//00>0?/111?1.....0><1<<0==000<0=0<0=<<0..;:;C.C@-;AB-9ADG-.;;..---9-9-;...././//99;;//:/99.A.99/B/:://;;/
@M05620:37:000000000-D9766:1:1101:21860:3961 1:N:0:32
ACCACACCTTCTACAATGAGCTGCGTGTGGCTCCCGAGGAGCACCCCGTGCTGCTGACCGAGGCCCCCCTGAACCCCAAGGCCAACCGCGAGAAGATGCCCAGGTGAGTGGCCCGCTACCTCTTCTGGTGGCCGCCTCCCTCCTTCCTGGCCTCCCGGCGCTGCGCCCTTTCTCACTGGTTCTCTCTTCTGCCGTTTTCCGTAGGACTCTCTTCTCTGACCTGAGTCTCCTTTGGAACTCTGCAGGTTCTA
+
BBBAAABABCCFEGGGGGBBGFHHGFEA4AGGFFGE2EEEDGFGHGGGGFGGFHHHHHGGGGGGGGGGGGGHHHHGGGGHGHHHHGDEGGBDGGHEFGHHHHHGCGHHHGGGHHGGGGGHHHHHHHHGGHGHHGGGEFHGHHGHFGGGGGGGGGGGGGAGGFFFFFFFFFFFFFFFFFFFFFFFFFFFFFFFFFDFFFFFFFFFFFFFFFFFFFFFFFBFFFF;BFFFFFFFFFFFFFFFFFFFEFFFFFB
@M05620:37:000000000-D9766:1:1101:22570:3969 1:N:0:32
AGTGCCAGCTCTCAATCGCACAGGGGACCCAGGGCCTGGCCCCTCCATCCAGAAAACCTATGACCTCACCCGCTACCTGGAGCACCAACTCCGCAGCTTGGCTGGGACCTATGTGAGTATCCAGCGTAGGAATCTGGGAGTTGGGGAGGAGTGAGGAGTTGGGGAAAGACAGTCCTAACCGTGGAGGGTTCTGGTAAATGATGGGGTGAGGAGGGGCTCTTTGGCTCCCACCAGTCCCCCTGTCTGGTCTA
+
>A1AAFFFACCDGFGEG11AAE0AFE0AEEGCFEE/F/A0FGGFGGEHBGFGF01FGGHHH1AFGHHF>GGGGCEGHHH>0GHGHHHEG0GHG>/>E0FHFEHFAEFHGHGHHHHHHHHHHHHHHGFGGGGHHGHHHHHGEFHHGCGGGGGHHHHGHE/<=C@CGFHHHHHHHHHHHHHHGBEGGGGGCFGGGGGGGGGGGGGG?BF@EFFFFF?@@@FFFFF/;FFAFFFFFFFFFFFF@EFFF/;B:99
@M05620:37:000000000-D9766:1:1101:10546:4061 1:N:0:32
ACCACACCTTCTACAATGAGCTGCGTGTGGCTCCCGAGGAGCACCCCGTGCTGCTGACCGAGGCCCCCCTGAACCCCAAGGCCAACCGCGCGAAGATGCCCAGGTGAGTGGCCCGCTACCTCTTCTTGTGGCCGCCTCCCTCCTTCCTGGCCTCCCGGCGCTGCGCCCTTTCTCACTGGTTCTCTCTTCTGCCGTTTTCCGTAGGACTCTCTTCTCTGACCTGAGTCTCCTTTGGAACTCTGCAGGTTCTA
+
AA>ABBAAFFFBGGGFFGFFFBGFEEEAGAGFEFFEEEGEGHHHHGGEEEFEHBFHHHFGCEGGEEEEGGGHHFGGGGGEFEHHFGGEGC/<><BDFGHHHHHGCFHGGHGGGHCDC?CGHHHHFHFHGFFHHC?-EGHEGGDF09F0CB.FFGGGF??-9@BFBBFBBFFFFFFFFFFBFFFFFFBFB/BFFBDFFFFFFFFA.FBBFFFF/B//;B/;FB.BBFF/BFFFFFEFFFFFFEBFFF9BBFF
@M05620:37:000000000-D9766:1:1101:9582:4077 1:N:0:32
AGTGCCAGCTCTCAATCGCACAGGGGACCCAGGGCCTGGCCCCTCCATCCAGAAAACCTATGACCTCACCCGCTACCTGGAGCACCAACTCCGCAGCTTGGCTGGGACCTATGTGAGTATCCAGCGTAGGAATCTGGGAGTTGGGGAGGAGTGAGGAGTTGGGGAAAGACAGTCCTAACCGTGGAGGGTTCTGGTAAATGATGGGGTGAGGAGGGGCTCTTTGGCTCCCACCAGTCCCCCTGTCTGGTCTA
+
BBABBFFFBFFFFGGGGGGGGGFGGGGGGGHHGGGGGEHCGHGHGGHHHHHHFHHHHGHHHHHHHHHHHHHGGGGGHHHHHHHHHHHHGHHHGGGGGHHHGHHGGGHHGHHHHHHHHHHHHHHHHGGGGGHHHHGHGHHGGHHHGGGGGGGHHHFHFGHHHHGGG?GHHHFHHHHHHGHHGGGGGGGGAFGGGGFGGGGGGGGGGGFFFFFFFFFFFAFFFFFFFFFFFFFFFFFFFFFFFFFFFFFFFFB
@M05620:37:000000000-D9766:1:1101:18412:4089 1:N:0:32
AGTGCCAGCTCTCAATCGCACAGGGGACCCCGGGCCTGGCCCCCCCATCCCGAAAACCTATGACCTCCCCCGCTACCTGGAGCACCAACTCCGCCGCTTGGCTGGGACCTATGCGGGTATCCAGCGTAGGAATCTGGCAGGTGGGGAGGAGTGAGGAGGTGGGGAAAGACAGTCCTAACCGTGGAGGGTTCTGGTAAATGATGGGGTGAGGAGGGTCGCTTCGTCCCCCACCAGTGCCCCTGTCAGTTCCA
+
>1>AABB@1BBFAFGGGFFAE0BGFAEEEE00E/AEABBBAFF/AF>F0B/B?E/>0?0@B@BBBG1/?//>EE>EH1BBGGHFBFGHGFGH??/><AAFA01?CEHCA01111.---<00DG0/CC:@A0C0=0C00:.-./;A@GG-C./.0;A0----9--9-;-/9/-/;/;FF----;@----;-A///B/B//9/B//-;B@A--/;?--/--9------9;--;A--:///;-;AFB//9/;/;
@M05620:37:000000000-D9766:1:1101:14366:4129 1:N:0:32
AGTGCCAGCTCTCAATCGCACAGGGGACCCAGGGCCTGGCCCCTCCATCCAGAAAACCTATGACCTCACCCGCTACCTGGAGCACCAACTCCGCAGCTTGGCTGGGACCTATGTGAGTATCCAGCGTAGGAATCTGGGAGTTGGGGAGGAGTGAGGAGTTGGGGAAAGACAGTCCTAACCGTGGAGGGTTCTGGTAAATGATGGGGTGAGGAGGGGCTCTTTGGCTCCCACCAGTCCCCCTGTCTGGTCTA
+
A33>ADBCAFFFGGGGDAFCECGHDEFEEAGHFFE2AAGFCGGHGGHHFHHGBC3GHGBEGHFHHHHHHHHGGEEEHHHHGHHHGHHHGFGHEGGGGEHHGGHE//FGG0FHHHHHHH2BG2FGHG<EG/GHHHHHHHHGAGHGGGGGGG.>CDGHGDGGFHGGGGHHHHHHHHHHHHHHGECBFGGGCFGGGGFFGGFGGGGGGGFBFFFFFF<-@9EFFFFFFFFF?FFFFFFFFEFFBFFFFFFBBBB
@M05620:37:000000000-D9766:1:1101:18557:4148 1:N:0:32
AGTGCCAGCTCTCAATCGCACAGGGGACCCAGGGCCTGGCCCCTCCATCCAGAAAACCTATGACCTCACCCGCTACCTGGAGCACCAACTCCGCAGCCTGGCTGGGACCTATGTGAGTATCCAGCGTAGGAATCTGGGAGTTGGGGAGGAGTGAGGAGTTGGGGAAAGACAGTCCTAACCGTGGAGGGTTCTGGTAAATGATGGGGTGAGGAGGGGCTCTTTGGCTCCCACCAGTCCCCCTGTCTGGTCTA
+
ABAABFFFCFFFGFGGGGGCGCFCGFGGGGHHFEGGGGHHGHGHGGHHHHHHHHFHHGHHHHHHHHHHHHHGGFGGHGHHBFGHHHGFFHHHC/EEG/BFGHHG/?CGGHHHHHHHHHHHHHHHHGGGGGHHHHHHHHAGGGHHGGGGGFEGHGHHBGHHHHGGGGHHHHHHFHCHHHHGGGGGGGGGEFGGGGFGGGGGGGGGGGFFFFFFFFFF-CFFF0BFFFFFFFFFFFBFFFFFF.BFFFFBFFB
@M05620:37:000000000-D9766:1:1101:16028:4161 1:N:0:32
ACCACACCTTCTACAATGAGCTGCGTGTGGCTCCCGAGGAGCACCCCGTGCTGCTGACCGAGGCCCCCCTGAACCCCAAGGCCAACCGCGAGAAGATGCCCAGGTGAGTGGCCCGCTACCTCTTCTGGTGGCCGCCTCCCTCCTTCCTGGCCTCCCGGCGCTGCGCCCTTTCTCACTGGTTCTCTCTTCTGCCGTTTTCCGTAGGACTCTCTTCTCTGACCTGAGTCTCCTTTGGAACTCTGCAGGTTCTA
+
AABC>AB>BCBFGFFGGGBFGGHHGEFA4AFFFAAB2AAE?FABFEFEAEBFEGFHGHG0>@CEGGGGGEEG3GHGGGGHGHFHGEEGBC<>CDHBFGFHHHHFGHGGFHGGHHGGC?DHHHHHGHHHHHGHHFFGGDGGGHGFHFGGFGGGGFGGDD:AFFFFFFFFFFFFFBBFFFFFFFFFFFFF;0BBFFADFFFFDFAADBF/FFFFFFF0BFBFFFF/BFF0;FFFFFFFFFFFFFFFFFFFEFF
@M05620:37:000000000-D9766:1:1101:18556:4167 1:N:0:32
AGTGCCAGCTCTCAATCGCACAGGGGACCCAGGGCCTGGCCCCTCCATCCAGAAAACCTATGACCTCACCCGCTACCTGGAGCACCAACTCCGCAGCTTGGCTGGGACCTATGTGAGTATCCAGCGTAGGAATCTGGGAGTTGGGGAGGAGTGAGGAGTTGGGGAAAGACAGTCCTAACCGTGGAGGGTTCTGGTAAATGATGGGGTGAGGAGGGGCTCTTTGGCTCCCACCAGTCCCCCTGTCTGGTCTA
+
BBABCFFBBFFFGGGGGGGGGGHGGGGGGGHHGGGGGGHHHHGHGGHHHHHHHHHHHGHHHHGHHHHHHHHGGEEGHHHHHHHHHHHHGHHHGGGGGHHHGGHGGGHHGHHHHHHHHHHHHHHHHGGGGGHHHHHHHHHGGHHHGGGGGGGHHHHHHGHHHHGGGGHHHHHHHHHHHHHHGGEGGGGGEGGGGGGGGHHGHGGGGGFFFFFFFFFFFFFFFFHFFFFFFFFFFFFFFFFFFFFFFFFFFFF
@M05620:37:000000000-D9766:1:1101:8199:4178 1:N:0:32
AGTGCCAGCTCTCAATCGCACAGGGGACCCAGGGCCTGGCCCCTCCATCCAGAAAACCTATGACCTCACCCGCTACCTGGAGCACCAACTCCGCAGCTTGGCTGGGACCTATGTGAGTATCCAGCGTAGGAATCTGGGAGTTGGGGAGGAGTGAGGAGTTGGGGAAAGACAGTCCTAACCGTGGAGGGTTCTGGTAAATGATGGGGTGAGGAGGGGCTCTTTGGCTCCCACCAGTCCCCCTGTCTGGTCTA
+
AAA>A1FFAFFFFGGFEFGA10GCFG0F0A0G0EGAAFH0EG//EA0BFFGFBFGFFEFFEGFHHFFEHFH?//>>GFFG0F0G0FG/EBHF//>/>0FF?0GFGCFHGHGHHHHHHHHHHHHFHGGFG?DGHHHHHHFFGHHHCCFGGFEGHGHHHGHHHHCGGGHHHHHHHHHHHGHHGGGGGGGGGGGGGG0CCFGGGFFGGGF@FFFFFF@?@?FFFFFFFFFFFFFFFF/FBFFF@FBFFFFFFFF
@M05620:37:000000000-D9766:1:1101:20295:4185 1:N:0:32
GAGGCTGCTTTGGAAGAAACTCATAGCTTACTGCAACAGTTCCCCCTGGACCTGGACAAGTTTCTTGCCTGGCTTACAGAAGCTGAACCAACTGCCAATGCTCCAGAGTATGATCCGATTCGGAAGCGGCATCTAGGAGTCTAAGCGGGAGAAAGAGCTGAGGAAAAACAGTCACAAGAGTGACGGGTTTTTGCACTTTAGCGCTCTTGGAGCGAATCTTTCACTCTTCACAGTCTCTCTCTTTGACCCTT
+
A1AAAAFAFFFDGG1E1AFG11A333133ABAFGHDBFC1BFAFE0A//B0B0BA001B012BDGB1BG1F/B0B111FGAB1F1BG1>>/?BB1BE11B1B11B11/@2BBF21B0/>/1/0>>/?>E///0>B1<B0B<12B@0B/>///<11?F?111>.10>0>C</=<DD0D./.==00.:--;:.:-:00:/0900--...0;009/--;-:;B099//:////9/9/////;9///;B/;/-//
@M05620:37:000000000-D9766:1:1101:9752:4300 1:N:0:32
AGTGCCAGCTCTCAATCGCACAGGGGACCCAGGGCCTGGCCCCTCCATCCAGAAAACCTATGACCTCACCCGCTACCTGGAGCACCAACTCCGCAGCTTGGCTGGGACCTATGTGAGTATCCAGCGTAGGAATCTGGGAGTTGGGGAGGAGTGAGGAGTTGGGGAAAGACAGTCCTAACCGTGGAGGGTTCTGGTAAATGATGGGGTGAGGAGGGGCTCTTTGGCTCCCACCAGTCCCCCTGTCTGGTCTA
+
AAAABFFFBFFFGGGGGGGGGGFHFGGGGEFHGDEGDDHHHHGFEGHHGGEEDFBFGFBCHHEGHHHFHHHGGGCEH@GHHHHHHHHHGGHHGGGGFFHH/F3?<EF?EH2F?GH3DF3GHHBFH/?</ED2<F<G1??<?FB1<->AFFEGCH0CCDFC0CC-.CC:/CHHHHHBF:;C9..-;EGBCFFGBF00;;CFFGEGFGF=..A9D.-;@99B/:BFB/:AEFFFEFBBFFFDAEFF/;BBBF/
@M05620:37:000000000-D9766:1:1101:15003:4341 1:N:0:32
ACCACACCATCTACAATGAGCTGCGTGTGGCTCCCGAGGAGCACCCCGTGCTGCTGACCGAGGCCCCCCTGAACCCCAAGGCCAACCGCGAGAAGATGCCCAGGTGAGTGGCCCGCTACCTCTTCTGGTGGCCGCCTCCCTCCTTCCTGGCCTCCCGGAGCTGCGCCCTTTCTCACTGGTTCTCTCTTCTGCCGTTTTCCGTAGGACTCTCTTCTCTGACCTGAGTCTCCTTTGGAACTCTGCAGGTTCTA
+
BBBBBBBBAFFFGGGGGGFGGGFHGAFBAAGHHGGGFAAEGHHFHG0EEEGGGFHHGCGEGGGF1E@>EGGHGHHGGGGHGHHHHGGGGGGGGGHGHHHHHHHGHHHHHHGGHHGGGGGHHHHHHHHHHHGHHGGGGGHGHHGHHGGGGGGGGGGGGG-ADGGGGFFFFFFFFFFFFFFBFFFFFFFFFFFFFFDFFFFFFFFFFFFFF/FFFFFFFFFFFFFFFFFFFFFFFFFFFFFFFFFFFFFFFFF
@M05620:37:000000000-D9766:1:1101:18859:4344 1:N:0:32
AGTGCCAGCTCTCAATCGCACAGGGGACCCAGGGCCTGGCCCCTCCATCCAGAAAACCTATGACCTCACCCGCTACCTGGAGCACCAACTCCGCAGCTTGGCTGGGACCTATGTGAGTATCCAGCGTAGGAATCTGGGAGTTGGGGAGGAGTGAGGAGTTGGGGAAAGACAGTCCTAACCGTGGAGGGTTCTGGTAAATGATGGGGTGAGGAGGGGCTCTTTGGCTCCCACCAGTCCCCCTGTCTGGTCTA
+
AAAABFFC3FFFGGGGGGGGGGHHGGGEEGHHGEGGDFHHFHGCFGHHHHHHFHHHHGGFHHFHHHHHHGFGGEGGHHHHHHHHHHHHGHEHGGGEGHHFCECFEGFC/GB1FGHFFBGFFFDFEGAEG?F11<F1DFHGGGHF/A<<-CD>C<DGGGC/DFC-..:.CFGHHF0:GHHH@GE?GGG@:.90CB9;FBB90FGFEDFBEFFF..-B?=99:F/9/;B.AFFFFA/BBFADBF9//9B/;/9
@M05620:37:000000000-D9766:1:1101:22591:4348 1:N:0:32
GAGGCTGCCTTGGAAGAACCTCATAGACTAATGGAACAGTTCCTCCTTGAACTGGACAAATGTCTTGACCCGCTTACTGAAGCTGAAACACCTGAGAATAGCCGACACCTAAGTAAATATCCCGAAAAGAAATCTGGGGATTAAGGCAGCGAACGAAATTAAAGCAAGCAAGTCCTAAACGTGGAGGGTTCTGGTAAATGATGGCGTGAGGAAGAGAACTTAGGCTCCCAACAGTCCCCCTATCTGAACTA
+
>1>>>1B11B1B1B1BEC111AADFDF131B3D11A1BB1ADDAFHAB1A111B0BBA00B12D2DBDB1AEEGE?GDFAGGG@1@BGG0BB0000@111111?>//>?B>1BB2B22>>>B1////>0/00BB2210///0111100/////>//?..11111<<>0>>GGHF00=0</.<.....:..::00:0:C000C;0/:;-...0/..9;/;;00;0/0.9--/;9B/9FFFF--999//////
@M05620:37:000000000-D9766:1:1101:14996:4357 1:N:0:32
ACCACACCTTCTACAATGAGCTCCGCGTGACTCCAGACAAGCACCCCGTGCTGGTGACCGAGGCCCCCCTGAACCACAAGGCCAACCGCGAGAAGATGCCCAGGTGAGTGGCCCGCTACCTCTTCTGGTGGCCGCCTCCCTCCTTCCTGGCCTCCCGGCGCTGCGCCCTTTCTCACTGGTTCTCTCTTCTGCCGTTTTCCGTAGGACTCTCTTCTCTGACCTGAGTCTCCTTTGGAACTCTGCAGGTTCTA
+
AAAAAAB34BCFGGGGGGBBFD4BE2A222BDDFCFB22BB2E2BE0A1BEFF3BB53BA>E?01B//>>FGBFGGGFH0FHGGHGFEEE>CGCHFGGHHHHHFFGFGGHGGHHGGGCGHHHHGHHHGGGDHFCCGGGHGHHGHHHHHFFHGGGGGEB-;AB@GB<DBBFFFFFFFFFFBFFFFFFFFFFFFFBDDFFFFFFFFFFFFFFFFFFFFFFFFFFB/FFF9FFFFFFFFFFFFFFFFFFFFFFF
@M05620:37:000000000-D9766:1:1101:22576:4374 1:N:0:32
AGTGCCAGCTCTCAATCGCACAGGGGACCCAGGGCCTGGCCCCTCCATCCAGAAAACCTATGACCTCACCCGCTACCTGGAGCACCAACTCCGCAGCTTGGCTGGGACCTATGTGAGTATCCAGCGTAGGAATCTGGGAGTTGGGGAGGAGTGAGGAGTTGGGGAAAGACAGTCCTAACCGTGGAGGGTTCTGGTAAATGATGGGGTGAGGAGGGGCTCTTTGGCTCCCACCAGTCCCCCTGTCTGGTCTA
+
ABAAAFFFBFFFGGGGGGGGGCHHGGFGDEHHFGGE2FHFCGEGGGHHHFHHBGHEHGHHHHEHHHHHHHHGC@EGHHGHEEHHFHHCGFHFEEECE3FGGGHGGGHHGHHGHHHHHGHHHHHHHGADCGEHHGHHHHHGGHHHCGEGGGGGGHHHHGHHHHGGGGHHFHGHHHHGHHFHGFGGDGGGCFAFFGGGFGGGGGGGGGFFFFFFFFFFFCFFFFFFFFFFFFFFEFFFFFFDFFFFFFFFFFB
@M05620:37:000000000-D9766:1:1101:13128:4377 1:N:0:32
ACCACACATTCTACAATGCGCTGCGTGAGGCTCCCGAGGAGCACCCCTTGCTGCTGACCTAGGCCCCCCTGAACCCCAAGGCCAACCGCGCGAAGATGCCCAGGTGAGTGGCCCGCTACCTCTTCTGGTGGCCGCCTCCCTCCTTCCTGGCCTCCCGGCGCTGCGCCCTTTCTCACTGGTTTTCTCTTCTGCCGTTTTCCGTAGGACTCTCTTCTCTGACCTGTGTCGCCTTTGGAACTCTGCAGGTTCTA
+
AAABAAB3@BBDFFFGEGBFGGGGGFE22AFBB2AB2AAE?GDBGGFA1BBFBGEGHHG5BBBFGEGGG>?B3FGGFEEGGH?GHGEEEG<BCGF/2FFGHGHFHH2FDGACCHGGG-<CFHGGHHFE=CDFF--@AE.CFH?CHBCGF/FFF?G.EG-9BGGF-9DFAFFFFF/;9:F/F.;B/FFF/9;//@9;BEFF?;..;/B/9/BFF9/;:F/;:FF/9//.:;.9B9FFFF/9/FFEFFFFFFF
@M05620:37:000000000-D9766:1:1101:13146:4383 1:N:0:32
ACCACACCTTCTACAATGAGCTGCGTGTGGCTCCCGAGGAGCACCCCGTGCTGCTGACCGAGGCCCCCCTGAACCCCAAGGCCAACCGCGAGAAGATGCCCAGGTGAGTGGCCCGCTACCTCTTCTGGTGGCCGCCTCCCTCCTTCCTGGCCTCCCGGCGCTGCGCCCTTTCTCACTGGTTCTCTCTTCTGCCGTTTTCCGTAGGACTCTCTTCTCTGACCTGAGTCTCCTTTGGAACTCTGCAGGGTCTA
+
BBBBBBBBFFFFGGGGGGGFGFHHGEEBFEHHFGGFGGGGGHHHHGGGGGGGHHHHHHHGGGGGGGGGGGGGGHGGGGGHGHHHHGGFGGGCCGGGFG2FHFAF1<1F1FFFHHFD@<<<FD0=DG0D=/<<GC-CD:CE/CECHBFF9B?AB?EAAD-;?@-.>9DFDFFFF9FF//F/B/99/:9B9/99FD.AFFFFF/9;DFFBB/9BFFFFB/9BFFBBB/99BBBBB/BBF/9B9//FFF-9/99
@M05620:37:000000000-D9766:1:1101:21952:4398 1:N:0:32
AGTGCCAGCTCTCAATCGCACAGGGGACCCAGGGCCTGGCCCCTCCATCCAGAAAACCTATGACCTCACCCGCTACCTGGAGCACCAACTCCGCAGCTTGGCTGGGACCTATGTGAGTATCCAGCGTAGGAATCTGGGAGTTGGGGAGGAGTGAGGAGTTGGGGAAAGACAGTCCTAACCGTGGAGGGTTCTGGTAAATGATGGGGTGAGGAGGGGCTCTTTGGCTCCCACCAGTCCCCCTGTCTGGTCTA
+
ABBBBFFFAFFFGGGGGFF2EEHGGGGGGGHHGGGGEGHHGHFHGGHH5GFHFHBGHGHHHHBGHHGHHHGGGGGGHHHHHHHHHFHHGHHHGG?EGGHHGHHGGGGHGHHGHHHHGHHHHHHHHGGGGGGHHHHHHHHGGHGFGGGGGGGHHGHHHGHHHHGGGGHHHHHHHGHHHHHGGGEGGGFGCFAFGGGGFGGGGGGGGGFFFFFFFFFFFFFFFFFFFFFFFFFFFFFFFFFFFFFFFFFFFFB
@M05620:37:000000000-D9766:1:1101:17766:4403 1:N:0:32
ACCACACCTTCTACAATGAGCTGCGTGTGGCTCCCGAGGAGCACCCCGTGCTGCTGACCGAGGCCCCCCTGAACCCCAAGGCCAACCGCGAGAAGATGCCCAGGTGAGTGGCCCGCTACCTCTTCTGGTGGCCGCCTCCCTCCTTCCTGGCCTCCCGGAGCTGCGCCCTTTCTCACTGGTTCTCTCTTCTGCCGTTTTCCGTAGGACTCTCTTCTCTGACCTGAGTCTCCTTTGGAACTCTGCAGGTTCTA
+
CCCCCCCCFFFFGGGGGGGGGFHHGFGBEFHHHGGGGGGGGHHHHGGGGGGGHHHHGHHGGGGGGGGGGGGHHHHGGGGHGHHHHGGGGGGGGGHGHHBGHFHC=FDG1F=FHG@@-@DGDDGDDDHF<G<GFCGCAEHECGAGGGF0FBFA9CGEG?-::.C:9CFCFFFBBFFBFFBFFB9:9:BFBB9F0@DFF?FFD;ADDFB/:0;FFFB909BFFBFBFB90;FFFFFFFBF9000B9FAFF0:0
@M05620:37:000000000-D9766:1:1101:19712:4406 1:N:0:32
AGTGCCAGCTCTCAATCGCACAGGGGACCCAGGGCCTGGCCCCTCCATCCAGAAAACCTATGACCTCACCCGCTACCTGGAGCACCAACTCCGCAGCTTGGCTGGGACCTATGTGAGTATCCAGCGTAGGAATCTGGGAGTTGGGGAGGAGTGAGGAGTTGGGGAAAGACAGTCCTAACCGTGGAGGGTTCTGGTAAATGATGGGGTGAGGAGGGGCTCTTTGGCTCCCACCAGTCCCCCTGTCTGGTCTA
+
AAAAAFFFCFFFGEGGGGGCGCHCG2A2EEHHBAFEAFGHHHGHEGHHHGHHHHHHEAGHGHHHHFGFHHFGG/EEHHFHFGHHHH1?EFH@>E?ECHFGGGHGGGHHGHHHHHGHHHHHHHHHHGGGGGHHHHHHHHFGGHHHGGEFGGEGHGHHHGHHHHGGGGHHHHHHHHHHHHHHGGFGFGGGEGGGGGFGGGGGGGGGGGFFFFFFFFFFFFFFFFFFFFFFFFFFFFFFFFFFFFFFFFFFFFF
@M05620:37:000000000-D9766:1:1101:18591:4442 1:N:0:32
ACCACACCTTCTACAATGAGCTGCGTGTGGCTCCCGAGGAGCACCCCGTGCTGCTGACCGAGGCCCCCCTGAACCCCAAGGCCAACCGCGAGAAGATGCCCAGGTGAGTGGCCCGCTACCTCTTCTGGTGGCCGCCTCCCTCCTTCCTGGCCTCCCGGCGCTGCGCCCTTTCTCACTGGTTCTCTCTTCTGCCGTTTTCCGTAGGACTCTCTTCTCTGACCTGAGTCTCCTTTGGAACTCTGCAGGTTCTA
+
AAAAAAAAFFFFGGGGDG1BG1GHGAEB0AGGEFGE?EFGCHHHHGGGCEGGGHGFHHHEEGCGGFGGGGGFHHHGGGGHEHHHHG?<CGC@CGGFFH1FH1/?1?1<<FF<GH@-@-<F1<0D000<=/<<C--;:.CE//E/C0;90;.C0.CE.A-;9-----;@;FFB/9/://B9B/9/99/;//:/:9-;FF/F-/9-;//9;//9B9://///B9-/-;B/BF/FF/B/;///////9A-B9//
@M05620:37:000000000-D9766:1:1101:16800:4449 1:N:0:32
AGTGCCAGCTCTCAATCGCACAGGGGACCCAGGGCCTGGCCCCTCCATCCAGAAAACCTATGACCTCACCCGCTACCTGGAGCACCAACTCCGCAGCTTGGCTGGGACCTATGTGAGTATCCAGCGTAGGAATCTGGGAGTTGGGGAGGAGTGAGGAGTTGGGGAAAGACAGTCCTAACCGTGGAGGGTTCTGGTAAATGATGGGGTGAGGAGGGGCTCTTTGGCTCCCACCAGTCCCCCTGTCTGGTCTA
+
>>>>AFF1>FFFGFGGAFFFEGGGEEGAAEFFFAE//AGH0GGCEGH1BFFF1BEFGGF1BG2GHFEGHFFEG/EEHGHFFGHHHHFFGE1GEECCECBF?EEFFGHACHHGHG>GHGGHHHGHHGFGGFEHHHHFHH0C<GGFGGACGCC>CDGHHGC/DFCGE?GF//CGHHFHHHHH@BEA9AFGCGGFFFFFBFGGGGGGEG9@FFFFFF?@@@FFFFFFBBFFFFFFFFFFFFFF@FFFFFFFFB:
@M05620:37:000000000-D9766:1:1101:11885:4451 1:N:0:32
ACCACACCTTCTACAATGCGCTGCGTGCGGCTCCCGAGGAGCACCCCTTGCTGCTGACCAAGGCCCCCCTGAACCCCAAGGCCAACCGCGCGAAGATGCCCAGGTGAGTGGCCCGCTACCTCTTCTGGTGGCCGCCTCCCTCCTTCCTGGCCTCCCGGCGCTGCGCCCTTTCTCACTGGTTATCTCTTCTGCCGTTTTCCGTAGGACTCTCTTCTCTGCCCTGTGTCCCCTTTGGAACTCTGCAGGTTCTA
+
>>>3AAA>44BBBBBFFGFEEEEGCB2222EABABE1E0AAGGFAAEACGHHGHFHBH33?1?BF1E@>/1?3??/>>?GCEHHHC/<CCC@CGG/1?1CFHACC1DGFHE.0.>->--/D00=DGH0<<CC.::C.::EFFAFG0/;C/.;CFA.D?-;B-BF<?.9-9///;//99F/;/9;///B;FFF/;9;BEFFFB;AD/BBBFFFF/BFFF/;9:F//;//;A.AF/BBBF/BF/BBFFAFFFB
@M05620:37:000000000-D9766:1:1101:20158:4518 1:N:0:32
AGTGCCAGCTCTCAATCGCACAGGGGACCCAGGGCCTGGCCCCTCCATCCAGAAAACCTATGACCTCACCCGCTACCTGGAGCACCAACTCCGCAGCTTGGCTGGGACCTATGTGAGTATCCAGCGTAGGAATCTGGGAGTTGGGGAGGAGTGAGGAGTTGGGGAAAGACAGTCCTAACCGTGGAGGGTTCTGGTAAATGATGGGGTGAGGAGGGGCTCTTTGGCTCCCACCAGTCCCCCTGTCTGGTCTA
+
BBABCFFFCFFFGGGGGGGGGGHGGGGGGGHHGGFFFGHHHHGFGGHHHHGHGHFHHGGHHHGHHHHHHHHGGGGGHHHGHHFHHHHE1GFHFGGGGGBGFHHGGGGCEHFHGHFHHGHHHHHFFGBEFGHFFGFGFHFF<GD<@CF-@AEHFHHAFAHFGBDCEDEGFHFFFFHHHHFGGDG?EE??;CFFFB;;CBB0CF00CDD-AAFFDDCFF>E9F/BFFBFF?FFFEFFF/BEDCFFFFBFFFFF
@M05620:37:000000000-D9766:1:1101:24315:4522 1:N:0:32
AGTGCCAGCTCTCAATCGCACAGGGGACCCAGGGCCTGGCCCCTCCATCCAGAAAACCTATGACCTCACCCGCTACCTGGAGCACCAACTCCGCAGCTTGGCTGGGACCTATGTGAGTATACAGCGTAGGAATCTGGGAGTTGGGGAGGAGTGAGGAGTTGGGGAAAGACAGTCCTAACAGTGGAGGGTTCTGGTAAATGATGGGGTGAGGAGGGGCTCTTTGGCTCCCACCAGTCCCCCTGTCTGGTCTA
+
A3>AAFFFBFFFGGGGGGGGGGHHGGGG?EHHGGEGGFHHCGGHGGHHEHHGEHCGHECGHHFHHHHHHHHGGGG@HHHHHHHHH1GHGHHHGGGG/FGHGHHGGGHGGFHHHHFHHHGH3?FHC/?CFFHHHHBGDFG/CGHH@CFGGGGHCGG.<ACHHHFGGGH.C/CGCGHHFHH/:;FGGGGC.;FGGGFGGGG99BFGGGGFFFFF?DFF--EFF/:BF/FEFFF..A/BFFFF-;BFF//9FFB
@M05620:37:000000000-D9766:1:1101:9462:4535 1:N:0:32
ACCACACCTTCTACAATGAGCTGCGTGTGGCTCCCGAGGAGCACCCCGTGCTGCTGACCGAGGCCCCCCTGAACCCCAAGGCCAACCGCGAGAAGATGCCCAGGTGAGTGGCCCGCTACCTCTTCTGGTGGCCGCCTCCCTCCTTCCTGGCCTCCCGGCGCTGCGCCCTTTCTCACTGGTTCTCTCTTCTGCCGTTTTCCGTAGGACTCTCTTCTCTGACCTGAGTCTCCTTTGGAACTCTGCAGGTTCTA
+
ABBABBBAFFFFGGGGGGFFGFHGGFEBFEGGFFFE?EEEEHGHHGGGGEFGFHHHHHHGEFFGGFFGGGGFHGHGGGGHFHHHHGEEDC><CGHFHHHHHHGFGHHHHHGGHHFGGGGHHHHHHHHGHHGFHGGGGGHGHHGHHGGGGGGGGGGGGG-;BFCFFFFFFFFFFFFFFFFFFFFFFFFFFFFFFFDFFFFFFFFDDBFFFFFFFFFFFFFFFFEFFBFFFFFFFFFFFFFFFFFFFFABFFF
@M05620:37:000000000-D9766:1:1101:7342:4541 1:N:0:32
AGTGCCAGCTCTCCATCGCACAGGGGACCCAGGGCCTGGCCCCTCCATCCAGAAAACCTATGACCTCACCCGCTACCTGGGGCACCCACTCCGCAGCTTGGCTGGGACCTATGTGAGTATCCAGCGTAGGAATCTGGGAGTTGGGGAGGAGTGAGGAGTTGGGGAAAGACAGTCCTAACCGTGGAGGGTTCTGGTAAATGATGGGGTGAGGAGGGGCTCTTTGGCTCCCACCAGTCCCCCTGTCTGGTCTA
+
>A>1>DDFAFFFGAGGBAE1A0BAFAAAEBBF0BE/BFGHGHGHGGHHHCFGHFHBFFHHFDGGHDFGHHH>E/>EGHFG//EEEG/??>GB>?/E>FBGGGHGGGHHGHHHHHHHHGHHHHHHHGEGGGHHHHHHHH0FEHHHGGACGCEGH0GG<EHHHHGGEEHHCGHHHHHGGGGGGGGGEGGGCGGGFG;FGGGFGFFFFFF@FFFFFF@@@;FFFFFFFEFFFFFFFFFFFFFF@FFFFFFFFFF
@M05620:37:000000000-D9766:1:1101:23333:4576 1:N:0:32
ACCACACCTTCTACAATGAGCTGCGTGTGGCTCCCGAGGAGAACCCCGTGCTGCTGACCGAGGCCCCCCGCAACCCCAAGGCAACCGGGGGGAAGAGGCCCGGGGGAGGGGCCCGTTCCCCTTTCTGTGGGCGCCTTCCTTCCTTCCGGGCCCCCGGGGCTGGGCCCTTTTCTCACTGGTTTCTCCTTTGCCGGTTTTCGGTGGGCCCCTCTTTTCGCACCTGGTTCTCCTTTGGAACCCGGCGGTTTCTA
+
BBBCBCCCFFFFGGGGGGFGGGHHGEGB4EHFHG222AAA222BGFEEEA115BCGBF30>>0>FFGE>//>>EHG/E/F?F0B/F/<///:;:...9AED-;9-;-9-:-;D--9./;0//;000;09B.:--;..;F00;/;:B/.;-;--;@-;----.;..;>.;F000;000:BF0.000090000;--@DF.B--..;-9.--..;9000-..;-/:.0000B0BF9B/B0;..----;-:A000
@M05620:37:000000000-D9766:1:1101:9845:4577 1:N:0:32
ACCACACCTTCTACAATGAGCTGCGTGTGGCTCCCGAGGAGCACCCCGTGCTGCTGACCGAGGCCCCCCTGAACCCCAAGGCCAACCGCGAGAAGATGCCCAGGTGAGTGGCCCGCTACCTCTTCTGGTGGCCGCCTCCCTCCTTCCTGGCCTCCCGGCGCTGCGCCCTTTCTCACTGGTTCTCTCTTCTGCCGTTTTCCGTAGGACTCTCTTCTCTGACCTGAGTCTCCTTTGGAACTCTGCAGGTTCTA
+
BBBBBBBAFFFFGGGGGGAGGFHHGFFBGDHHHFGGGGG?GHHHHGGCEGGGHHHHHHHAEGGGGEGGGGGGHHHGGGGHGHHHGFEEDG/B/CCFFBHHHHGG?GHHH1/FG<@CCGGHHGHGFHF0<CDFGC?DGGFGHHGGFGFF09FFGG.ACA=?9@=D-BFFCFFFFFFFFFFFFFFFFFFBBFFFFFFDFFFFFFFF.BFBFFFFFF/;FF/BFF./BFFFFFFFFFFFFFFFBFFFFF.BBFB
@M05620:37:000000000-D9766:1:1101:15815:4587 1:N:0:32
ACCACACCTTCTACAATGAGCTGCGTGTGGCTCCCGAGGAGCACCCCGTGCTGCTGACCGAGGCCCCCCTGAACCCCAAGGCCAACCGCGAGAAGATGCCCAGGTGAGTGGCCCGCTACCTCTTCTGGTGGCCGCCTCCCTCCTTCCTGGCCTCCCGGCGCTGCGCCCTTTCTCACTGGTTCTCTCTTCTGCCGTTTTCCGTAGGACTCTCTTCTCTGACCTGAGTCTCCTTTGGAACTCTGCAGGTTCTA
+
BBBAABB>>FFFGGGGFG5BG5GFGEE24AFG3AFA22EE?HHFHGGGDEEGEHFFHHFAEECFGDGGGEACGFHGGGEHCEHHHGA<BG/<@FG1?FFGHHHGHHHFGHEFHHGGGCGHHHHHHHHGGHDHFC@DDGHEHFGHGGGGGGGGGGGFGG-ABBBFBBFBBFFFFFFFFFFBFFFFFFFFFFFFFBDDFFFFFFFFFEFFFFFFFFFFFFFFFFFBFFF/;BFFFFFFFFFFFFFFFFFFFFF
@M05620:37:000000000-D9766:1:1101:14998:4603 1:N:0:32
ACCACACCTTCTACAATGAGCTGCGTGTGGCTCCCGAGGAGCACCCCGTGCTGCTGACCGAGGCCCCCCTGAACCCCAAGGCCAACCGCGAGAAGATGCCCAGGTGAGTGGCCCGCTACCTCTTCTGGTGGCCGCCTCCCTCCTTCCTGGCCTCCCGGAGCTGCGCCCTTTCTCACTGGTTCTCTCTTCTGCCGTTTTCCGTAGGACTCTCTTCTCTGACCTGAGTCTCCTTTGGAACTCTGCAGGTTCTA
+
AAABBBBBFFFFGGGGGGGBG5FFEE2ECGGHHGGF2AE2BAFEGGGGAEGGGHHHFHHGEGEGGGGGGGGGFEGGGGGHGHHHHGGGGGGGGGHHHHGHHHHGGHHHHHGGHHGGGGGHHHHHHHHHHFFHHGGGGGHGHHGHFFGGGGGGGGGGGGFGGFGGGGFFFFFFFFFFFFFFFFFFFFFFFFFFFFDFFFFFFFFFFBFFFFFFFFFFFFFFFFFFFFFFFFFFFFFFFFFFFFFFFFFFFFF
@M05620:37:000000000-D9766:1:1101:11341:4605 1:N:0:32
AGGGCCAGCTCTCAATCGCACAGGGGACCCAGGGCCTGGCCCCTCCATCCAGAAAACCTATGACCTCACCCGCTACCTGGAGCACCAACTCCGCAGCTTGGCTGGGACCTATGTGAGTATCCAGCGTAGGAATCTGGGAGTTGGGGAGGAGTGAGGAGTTGGGGAAAGACAGTCCTAACCGTGGAGGGTTCTGGTAAATGATGGGGTGAGGAGGGGCTCTTTGGCTCCCACCAGTCCCCCTGTCTGGTCTA
+
>11>>AA?AFFFF1GFAFF1E?FCFEEEEAFHBAE/BFHHGHGHGGHHHGHHGHHHHGHHGGFHH@FGHHHGG>EEHFHH0GHHHH0?EGHFEECGEHBGEHHGG/GHGFHGHFHHHHHHFHHHHGCEBCFHHHHHHHFGGHHH-A.ACAEGF0DGCAGCHHGGACHHHHHHHHHHHHGGGEEGGGGGEGFGGGFFFGGGGGGGAFF@FFFF?F?@@;FFFFBFFFFFFFFFFFFFFFFF@FFFFFFFFFF
@M05620:37:000000000-D9766:1:1101:10454:4638 1:N:0:32
AGTGCCAGCTCTCAATCGCACAGGGGACCCAGGGCCTGGCCCCTCCATCCAGAAAACCTATGACCTCACCCGCTACCTGGAGCACCAACTCCGCAGCTTGGCTGGGACCTATGTGAGTATCCAGCGTAGGAATCTGGGAGTTGGGGAGGAGTGAGGAGTTGGGGAAAGACAGTCCTAACCGTGGAGGGTTCTGGTAAATGATGGGGTGAGGAGGGGCTCTTTGGCTCCCACCAGTCCCCCTGTCTGGTCTA
+
ABAABFFFBFFFGGGGGGGGGGHHGGGGGGHHGGGGGFHHHHGFGGHHHHHHHHHHHGHGHHHHHHHHHHHGGGGGHHHHHHHHHHHHGHHHGGGGGHHGEHHGGGHHGHGHFGGHHHGHHGFHH/EDCGHHHHHFGHCFGHHBCGA@@DEFCDGCCDHHHFGGGGHHGHFHGHHHHHHHGGFGAEADCFGGGF;FFFGGGGGGGGFFFFFBDDFFFFFFFFFFFFFFFFFFFFFFFFFFFFBFFFFFFFB
@M05620:37:000000000-D9766:1:1101:23739:4658 1:N:0:32
AGTGCCAGCTCTCAATCGCACAGGTGACCCCGGGCGTGGCCCCTCCCTCCAGAAAACCTATGACCTCACCCGCTACCTGGAGCACCAACTCCGCAGCTTGGCTGGGACCTATGTGAGTATCCAGCGTAGGAATCTGGGAGTTGGGGAGGAGTGAGGAGTTGGGGAAAGACAGTCCTAACCGTGGAGGGTTCTGGTAAATGATGGGGTGAGGAGGGGCTCTTTGGCTCCCACCAGTCCCCCTGTCTGGTCTA
+
1>AAAFFFAFFFFGGGGGGGGGBABF1BGH0A00A/AAAEHFE/EE/FGAB11B1BFEE1BF2DF1BBGGCE/>EEHF@BFFFFF>0GGGGHGE/EEFGHGFH/C?FGGBFFHHHHHHHHGFGHHGCGGGHHGHHHHHGGCGHHGGFGCGGHHFHHGEGHHHGCGCEFFFFGBFFFGGFGGCFGBGGG.9FGFFFFFFFFFFFFEBF@FFFFFF@@@@FFFFFFFFFFFFF?A;FFFF?A@FFFF;FBBB;
@M05620:37:000000000-D9766:1:1101:8810:4670 1:N:0:32
ACCACACATTCTACAATGCGCTGCGTGCGGCGCCCGAGGAGCACCCCTTGCTGCTGACCGAGGCCCCCCTGAACCCCAAGGCCAACCGCGCGAAGATGCCCAGGTGAGTGGCCCGCTACCTCTTCTGGTGGCCGCCTCCCTCCTTCCTGGCCTCCCGGCGCTGCGCCCTTTCTCACTGGTTCTCTCTTCTGCCGTTTTCCGTAGGACTCTCTTCTCTGACCTGAGTCGCCTTTGGAACTCTGCAGGTTCTA
+
BBBBBBB3BBFFGGGGGGAEGGGGGGGA2AA2AAAA0AAE1FGFGG@11BGH333BFH3>>//>FF/EE@/GBGHGDDDHGGHHHGFC?D<A-AD.>FGCGHGGHHHHFHCEHHGGGCGHHHHHGGGGGGGGGGGGGGGGGGGGGGGFFFFFFFFFFB-@BBBFBBFBBFFFFFFFFFFFFFFFFFFFFFFFFBFFFFFFFFFFFBFFFFFFFFFFFFBFFFF9BFF-9ADFFFFFFEFFFFFFFFFFFFB
@M05620:37:000000000-D9766:1:1101:16925:4674 1:N:0:32
ACCACACCTTCTACAATGAGCTGCGTGCGGCTCCCGAGGAGCACCCCGTGCTGCTGACCGAGGCCCCCCTGAACCCCAAGGCCAACCGCGAGAAGATGCCCAGGTGAGTGGCCCGCTACCTCTTCTGGTGGCCGCCTCCCTCCTTCCTGGCCTCCCGGCGCTGCGCCCTTTCTCACTGGTTCTCTCTTCTGCCGTTTTCCGTAGGACTCTCTTCTCTGACCTGAGTCTCCTTTGGAACTCTGCAGGTTCTA
+
BBBBBBBBFFFFFGGGGG5BGFHHGEE22AE2EFGGDGEFCGHHHGGGAEFFBG@GHHCEG?/EFGCGGCCHBFGGFDEHGEHFGGGFCC/<BDGBGGFFHHGGGFHC<GEFHHGGCGGHHHHHHHGHGGFHHGGGGGGGGGGGGGGGGGGGGGGGGG-@FFFFFFFFFFFFFFFFFFF9BFFFFFFFFFFFFFDDFFFFFFFFFFFFFFFFFFFFFFFFFFFFFFFFFFFFFFFFFFFFEBFFFFFFFFF
@M05620:37:000000000-D9766:1:1101:23090:4689 1:N:0:32
ACCACACCTTCTACAATGAGCTGCGTGTGGCTCCCGAGGAGCACCCCGTGCTGCTGACCGAGGCCCCCCTGAACCCCAAGGCCAACCGCGAGAAGATGCCCAGGTGAGTGGCCCGCTACCTCTTCTGGTGGCCGCCTCCCTCCTTCCTGGCCTCCCGGCGCTGCGCCCTTTCTCACTGGTTCTCTCTTCTGCCGTTTTCCGTAGGACTCTCTTCTCTGACCTGAGTCTCCTTTGGAACTCTGCAGGTTCTA
+
ABBBBBBBFFFFGGGFGGGGGGHHGEGEE?HHHGGEGGGCFHGHHGFGEAFFHGHHHHHGGGGGGGEGGGGHHHHGGGGHGHHHEGGGGCGGGGHHGFGHGHHGFGHCGHGGFH@FGGFHFHHHGHEDDGDHGCCGGGHGHHFFFFGGGFFGBFGC.-:9-9BFFFFFFFFFFFFFEFFFFFFFFFFFFEFFFBADFFFFFFFDABFFFFFFFFFFFFBFF/.9;BFFFFBFFF/FFFFFFFFFFFAFFFB
@M05620:37:000000000-D9766:1:1101:21755:4690 1:N:0:32
GAGGCTGGCTTGGAAGAACCTCATAGACCAAGGGAATAGTCCCTCCTTGAACAGGACAAATTACTTGACCCGCTTACTGAAGCTGAAACCCCTCCGATTGGCTGCGACCTATGTGAGTATACAGCGAAGGAATCTGAGAGATGGAGAGGAGTAAGGAATTGGAGAAAGACAGTCCTAACCGTGGAGGGATCTGGTAAATGATGGGGTGAGGAGGGGCTCTTAGGCTCCCACCAGTCCCCCTGTCTGAACTA
+
>1>>>111>BBAEBBBBCF0B0A1DFHA1B0BAB0B0BBA2DBBAE0B1AB11B/BA00ABD1DAFDBBFGAA@//B1D2FGBC1B1FB0BE//////?F0>F//>>E/<F1122BBB>122B11//><<FB11@>2@11/1110<1</FA00=1110>>1110<>C1//<C000=<GG.<.:;CC.-./;00CCBBF00;;9F?.;?:A.9.9A---;FF//;;;-:99:-9-/;B;----;/;//9//B
@M05620:37:000000000-D9766:1:1101:20221:4700 1:N:0:32
ACCACACCTTCTACAATGAGCTGCGTGTGGCTCCCGAGGAGCACCCCGTGCTGCTGACCGAGGCCCCCCTGAACCCCAAGGCCAACCGCGAGAAGATGCCCAGGTAAGTGGCCCGCTACCTCTTCTGGTGGCCGCCTCCCTCCTTCCTGGCCTCCCGGAGCTGCGCCCTTTCTCACTGGTTCTCTCTTCTGCCGTTTTCCGTAGGACTCTCTTCTCTAACCTGAGTCTCCTTTGGAACTCTGCAGGTTCTA
+
CCCDDDDCFFFFGGGGGGGGGGHHGGGGHGHHHGGGGGGGGHHHHGGGEFGGFHHHGGHGGGFGGGGGGGGHHHHGGGGHGHHHHGGGGGGGGGHHGHGHHGHGH1?GHHHGHGGGCGGHHHHHHHHHHHGHHGGGGGHGHHGHGHHGGGGGGGGGG--;AF0FGGFFFFFFFEFFFFFFFFFFFFFFFFFFFFDFFFFFFFFDDFFFFFFFFFFFH0;BFF.;FFFFFFFFFFEFFBFFFFFFFFFFFFF
@M05620:37:000000000-D9766:1:1101:15247:4704 1:N:0:32
GAGGCTGCTTTGGAAGAGCACACGTCTGAACTCCAGTCACCGCTCAGTATCTCGTATGCCGTCTTCTGCTTGAAAAAAAAAAAGAAACAACCTGCCACTAATCCAACCACAAAGTCACGTACACAACCATACCATAACGTACTAAAGTATCTAAAAAAACAAATCACAGCAAGCACACCACGAACCACATATAACTACATAAACCCGAGTATAACAACATTAACTACTCTAAACACTCGCAAATCAACACG
+
CCCCCCFCFFFFGGGGG4GFGFBEF4FFH5GHHHHHFFH53EEAFEHHHFHHFFFEA3DFEEEGGHGFFHHHHBFFHEEGE>>?/0333??/B00B33B33B3?BB2/////?22222/=2//22=//=110011111.<<..1><1111111=1<0<<<:..000::0.::;./:/:....-.--.9.00009;00000000:/.-;-..00:090;./00::0:0090:0000.:/.-9;@B0;0:0..
@M05620:37:000000000-D9766:1:1101:19008:4719 1:N:0:32
ACCACACCTTCTACAATGAGCTGCGTGTGGCTCCCGAGGAGCACCCCGTGCTGCTGACCGAGGCCCCCCTGAACCCCAAGGCCAACCGCGAGAAGATGCCCAGGTGAGTGGCCCGCTACCTCTTCTGGTGGCCGCCTCCCTCCTTCCTGGCCTCCCGGCGCTGCGCCCTTTCTCACTGGTTCTCTCTTCTGCCGTTTTCCGTAGGACTCTCTTCTCTGACCTGAGTCTCCTTTGGAACTCTGCAGGTTCTA
+
CCCCCCCCFFFFGGGGGGGGGGHHGGGBAEHHHGGGDFEGDHHHHGGGGGGGHHGHHGHGGGGGGGGGGGGHGHHGGGGHGHHHHGGGGGCGGGHGFHHHHHHGHHHHHHGGHHGGGGGHHHHHHHHHHHGHHGGGGGHGHHGHHGGGGGGGGGGGGG-ADFFFFFFFFFFFFFFFFFFFFFFFFFFFFFFFFFDFFFHFFFFFFFFFFFFFHHHFHFFFFFFFFFFFFFFFFFFFFFFFFFFFFFFFFFF
@M05620:37:000000000-D9766:1:1101:24317:4742 1:N:0:32
ACCACACCTTCTACAATGAGCTGCGTGTGGCTCCCGAGGAGCACCCCGTGCTGCTGACCGAGGCCCCCCTGAACCCCAAGGCCAACCGCGAGAAGATGCCCAGGTGAGTGGCCCGCTACCTCTTCTGGTGGCCGCCTCCCTCCTTCCTGGCCTCCCGGCGCTGCGCCCTTTCTCACTGGTTCTCTCTTCTGCCGTTTTCCGTAGGACTCTCTTCTCTGACCTGAGTCTCCTTTGGAACTCTGCAGGTTCTA
+
CCDDDCBCFFFFGGGGGGGGGGHHGGGEFGHHHGGGGGGGGHHHHGGGGGGGHHHHHHHGGGGGGGGGGGGHGHHGGGGHGHHHHGGGGGGGGGHHHHHHHHHGHHHHHHGGHHGGGGGHGHHHHHHHHHGHCCGGGGHGHHGHHGGGGGGGGGGGGG-;BFFFFFFFFFFFFFFHFFFFFFFFFFFHFFFFFFDFFFFFFFFFFFFFFFFFHHHFFFFFFHFFFFFFHFFFFHFFFFFFFFFFFFFFFFF
@M05620:37:000000000-D9766:1:1101:21782:4747 1:N:0:32
AGTGCCAGCTCTCAATCGCACAGGGGACCCAGGGCCTGGCCCCTCCATCCAGAAAACCTATGACCTCACCCGCTACCTGGAGCACCAACTCCGCAGCTTGGCTGGGACCTATGTGAGTATCCAGCGTAGGAATCTGGGAGTTGGGGAGGAGTGAGGAGTTGGGGAAAGACAGTCCTAACCGTGGAGGGCTCTGGCAAATGATGGGGTGAGGAGGGGCTCTTTGGCTCACACCAGTCCCCCTGTCTGGTCTA
+
AAABBFFFBFFFGGGGGGG2EAGCGGGGGFGAFEEGGGHCGHGEFGGHHHFHFFFHCEEFHHHHHHHFHCFGGEEGHEGHHHHHHHHHGHDGGGGGGGHHG3BEFGAGGH1DD22FGDF122?BGBEG//@@<FD1?<CF/0??>@F@-><<<0=C0C</DCG?A:C.CG/GCC:G0GCC-::?.;AB.;CGF00;090;;BBFGFF??FF/.D=BB=AFFBB/;BF/;:/AAFBFB/9A-.:99://///
@M05620:37:000000000-D9766:1:1101:22001:4749 1:N:0:32
AGTGCCAGCTCTCAATCGCACAGGGGACCCAGGGCCTGGCCCCTCCATCCAGAAAACCTATGACCTCACCCGCTACCTGGAGCACCAACTCCGCAGCTTGGCTGGGACCTATGTGAGTATCCAGCGTAGGAATCTGGGAGTTGGGGAGGAGTGAGGAGTTGGGGAAAGACAGTCCTAACCGTGGAGGGTTCTGGTAAATGATGGGGTGAGGAGGGGCTCTTTGGCTCCCACCAGTCCCCCTGTCTGGTCTA
+
AABABFFFCFFFGFGGGGGGGGHGFEEGEFHHGEGGGGAFHHGHGGGHFGGHHGBGGGHHHFHHGHHHHHHFGGGGHHGBGGGFGHCGGCHHGD/EE3GHGHHFDGHHGHHHHHHHHFHFHHHHHGGGGGHHHGHHHHHGEHHHGGGGGGGHHHHHHGHHHGGGGGGGHHHHHGHGHHGHGECDGGGG;AFGGGGGGGGGGGGGGGFFFFFFFFFFFFFFFFFFFFFEFFAFFFFFFFFDFFFFFFFFBFF
@M05620:37:000000000-D9766:1:1101:18498:4749 1:N:0:32
AGTGCCAGCTCTCAATCGCACAGGGGACCCAGGGCCTGGCCCCTCCATACAGAAAACCTATGACCTCACCCGCTACCTGGAGCACCAACTCCGCAGCTTGGCTGGGACCTATGTGAGTATCCAGCGTAGGAATCTGGGGGGTGGGGGGGAGTGGGGAGTTGGGGAAAGGCAGTCCTAACCGGGGAGGGGTCTGGTAAATGATGGGGGGAGGAGGGGCTCTTTGGCTCCCACCAGTCCCCCTGTCTGGTCTA
+
A?AAAFF11CFFFGGGGGGGG0BEG0AA0EGHAEEEFFAF0BF/AAGDBFHHHHGHFEHHFFHFHHHBGHHGG>EE0GHHHGHHHHHHGHHHEGGGGHHHGFHGG/BGGHHHHHG211B1>G2B0/?//E1G11?DGH/<-;9@?@-9@-9-;--;--9;9F@@-AFF-:--/9BB/B-A--;;-9@@-;-;FF99FF/9//9BEF-;--9-;B@@@-9/BF/;//:EFB-A--/;9FFF-A9:/9B/B9/
@M05620:37:000000000-D9766:1:1101:20596:4789 1:N:0:32
ACCACACCTTCTACAATGAGCTGCGTGTGGCTCCCGAGGAGCACCCCGTGCTGCTGACCGAGGCCCCCCTGAACCCCAAGGCCAGCCGCGAGAAGATGCCCAGGTGAGTGGCCCGCTACCTCTTCTGGTGGCCGCCTCCCTCCTTCCTGGCCTCCCGGCGCTGCGCCCTTTCTCACTGGTTCTCTCTTATGCCGTTTTCCGTAGGACTCTCTTCTCTGACCTGAGTCTCCTTTGGAACTCTGCAGGCTCTA
+
>1>>AA1>1CB1AFGBBBBBFBFBE0B0AABFBF0B0AECEGHGHGGE/AA/GFGHHH0A>ECGGEEEGE/>F>GAFAEFFEHF/<?<E@><//<C>1DGGHHG<FHCFDEEFH?CCGCHBHGEHFHH0GCGF@CCCFHAGHF/0;:00CFGFGGGGG?A@-;;@@F@@FFFEFFFFFFFFF/:BBFF/BFBF@BBFEFFFFFFFFFFFEFFE/B//;/:BF-/:/;BFFFFFFE9FFFF//FFFFB-;FB
@M05620:37:000000000-D9766:1:1101:15083:4805 1:N:0:32
AGTGCCAGCTCTCAATCGCACAGGGGACCCAGGGCCTGGCCCCTCCATCCAGAAAACCTATGACCTCACCCGCTACCTGGAGCACCAACTCCGCAGCTTGGCTGGGACCTATGTGAGTATCCAGCGTAGGAATCTGGGAGTTGGGGAGGAGTGAGGAGTTGGGGAAAGACAGTCCTAACCGTGGAGGGTTCTGGTAAATGATGGGGTGAGGAGGGGCTCTTTGGCTCCCACCAGTCCCCCTGTCTGGTCTA
+
>AAAAFBFBFFFG4GGGFGGGCGHGEFGGEHHGGGGFFHGHHGHGGFHHGGHHFHHHGHHHHHHHHFHHHHEGGFGHGGGHHF?FG?GFFGHGE>EEBGHGGHFFFHHGHHHHHGHGFHHHHHFGGCEFEHHHHHHGGGGCGHHGGFGGGGGHFHHGFGHHHGGEGGHHHHHCCFEGHGHG:;@DGGG;9CGGG;FFGGGGFGGGGFFEFFFFFFFF=EFFFFFFBFEEFFAEABBFFFDFFFFFFFB//B
@M05620:37:000000000-D9766:1:1101:22304:4812 1:N:0:32
AGTGCCAGCTCTCAATCGCACAGGGGACCCAGGGCCTGGCCCCTCCATCCAGAAAACCTATGACCTCACCCGCTACCTGGAGCACCAACTCCGCAGCTTGGCTGGGACCTATGTGAGTATCCAGCGTAGGAATCTGGGCGTTGGGGGGGAGTGAGGAGTTGGGGAAAGACCGTCCTAACCGTGGAGGGTTCTGGTAAATGATGGGGTGAGGAGGGGCTCTTTGGCTCCCACCAGTCCCCCTGTCTGGACTA
+
AAAAAFFFAFFFGGGGGGGGGGHGGFGGAFHHFGGGEFHH2FFEGGHHHHHHEGGHHGHFHGBHHFHHHHHGG@EFHHHHFHHHHHHGGHHHDGCFFHGGG3G/E/FGGCFHHH33BFGFHHHFF@CC//@>FGFHHG/<CGGGGG-;@99;F/9.;.;FFF-D:AA./..-;;.9;BBF-AAD9AFFAFFFFFFFFFF/;/BBFFFFFFFFBFF-;-AB/B//9BFFF.9.A.;;F/.;-;;BF/B/9B;
@M05620:37:000000000-D9766:1:1101:15063:4817 1:N:0:32
AGTGCCAGCTCTCAATCGCACAGGGGACCCAGGGCCTGGCCCCTCCATCCAGAAAACCTATGACCTCACCCGCTACCTGGAGCACCAACTCCGCAGCTTGGCTGGAACCTATGTGAGTATCCAGCGTAGGAATCTGGGAGTTGGGGAGGAGTGAGGAGTTGGCGAAAGACAGTCCTAACCGTGGAGGGTTCTGGTAAATGATGGGGTGAGGAGGGGCACTTTGGCTCCCACCAGTCCCCCTGTCTGGCCTA
+
AAAAAFF1>FFFGGGGGG1EEGHHGGG00EGCE0FG/BGH0FGEGGH1FHHH1FGHHGH1GH2GHHHHHGFGGEEGHGHHHHHHHHHHGHFHGGGEEFHH/<1<A0<<FGHHG2BG11B>FGHGHG?<C/@DGGFFHFFFCGHF/AFG?.>>C0<FH.</DF/=;CCFHHHHC0<GHHGG-9C@?EB-;.:BCF;BFFB9FBGFA-9@E9FFFF;9@-;;BF//9/;EEB-B--/BFBEF@FBFFFF/-;B
@M05620:37:000000000-D9766:1:1101:22119:4845 1:N:0:32
AGTGCCAGCTCTCAATCGCACAGGGGACCCAGGGCCTGGCCCCTCCATCCAGAAAACCTATGACCTCACCCGCTACCTGGAGCACCAACTCCGCAGCTTGGCTGGGACCTATGTGAGTATCCAGCGTAGGAATCTGGGAGTTGGGGAGGAGTGAGGAGTTGGGGAAAGACAGTCCTAACCGTGGAGGGTTCTGGTAAATGATGGGGTGAGGAGGGGCTCTTTGGCTCCCACCAGTCCCCCTGTCTGGTCTA
+
BCBBCFFFCFFFGGGGGGGGGGHGGGGGGGHHGGGGDGHHHHGHGGHHHHHHHHHHHGHHHHGHHHHHHHHGGGGGHHHHHHHHHHHGGHHHGGFFGGHHGHHGGGHHGHHHHHHHHHHHHHHHHGGGGGHHHHHHHHHGGHHHGGGGGGGHHHHHHGHHHHGGGGHHHHHHHHHHHHHHGGGGGGGGEG.FGGGGGGGGGGGGGGFFFFFFFFFFFFFFFFFFFFFFFFFFFFFFFFFFFFFFFFEFBFB
@M05620:37:000000000-D9766:1:1101:21012:4852 1:N:0:32
ACCACACCTTCTACAATGAGCTGCGTGTGGCTCCCGAGGAGCACCCCGTGCTGCGGACCGAGGCCCCCCTGAACCCCAAGGCCAACCGCGAGAAGATGCCCAGGTGAGTGGCCCGCTACCTCTTCTGGTGGCCGCCTACCTCCTTACTGGCCTCCCGGCGCTGCGCCCTTTCTCACTGGTTCTCTCTTCTGCCGTTTTCCGTAGGACTCTCTTCTCTGACCTGAGTCTCCTTTGGAACTCTGCAGGTTCTA
+
1>1>AA>>1BBDBFG13BFD11A1A0A0A0BB1A0A0AE/EGHFHGAA/AEADA/AE>/>>FEGE//>EEF0B1/?EE<<//F</?//>/>//<CC111<?GFGBCGF=1<.CGGCCCCGFHG0DC0C;GCHFCC@B./;FFE/00/;B9.C09C.:A-@@-@A=9A--BB/BFBFBFF9/99BBF///;B/F@AAFFFFBFFBFFBFFFFFFFFFBF9BFFF/-;FBFFBFFFFFFFFFFFFFFFAFFFB
@M05620:37:000000000-D9766:1:1101:18983:4862 1:N:0:32
AGTGCCAGCTCTCAATCGCACAGGGGACCCAGGGCCTGGCCCCTCCATCCAGAAAACCTATGACCTCACCCGCTACCTGGAGCACCAACTCCGCAGCTTGGCTGGGACCTATGTGAGTATCCAGCGTAGGAATCTGGGAGTTGGGGAGGAGTGAGGAGTTGGGGAAAGACAGTCCTAACCGTGGAGGGTTCTGGTAAATGATGGGGTGAGGAGGGGCTCTTTGGCTCCCACCAGTCCCCCTGTCTGGTCTA
+
>33>AFDFAFFFFGGGDFGGGGFEG?EEG?GH2BEEFCFH2GGGEFHHHHHHHHHHGGGHHHHHHFGHHHHGG@FGHHHHHGHHHHHHGHHHDGCGGHGHGHHGGGHHGHHHHHHHGHHHHHHHHGAGGGHGGHHHHGHGGHHHGGGGGGEFHHHGHGHHHFGGGGHGHHHHHHHHHHHHGGEGGGGGEGFGGGGGGGGGGGGGGGFBFFFFFFBBBBFFFFFFFFFFFFFFFFFFFFFFBFFFFFFFFFF
@M05620:37:000000000-D9766:1:1101:15545:4911 1:N:0:32
AGTGCCAGCTCTCAATCGCACAGGGGACCCAGGGCCTGGCCCCTCCATCCAGAAAACCTATGACCTCACCCGCTACCTGGAGCACCAACTCCGCAGCTTGGCTGGGACCTATGTGAGTATCCAGCGTAGGAATCTGGGAGTTGGGGAGGAGTGAGGAGTTGGGGAAAGACAGTCCTAACCGTGGAGGGTTCTGGTAAATGATGGGGTGAGGAGGGGCTCTTTGGCTCCCACCAGTCCCCCTGTCTGGTCTA
+
ABABBFFFCFFFGGGGGFGGGGGGGGGGGGHHGGGGGGHHHHGHGGHHHHHHHHHHHGHHHHHHHHHHHHHGGGGGHHHHHHHHHHHGGHHHGGGGGHHHGGHGGGHHGHHHHHHHHHHHHHHHHGEGGGHHHHHHHHHGGHHHGGGGGGGGHHHHHGHHHHGGGGHHHHHHHHHHHHHHGGFGGGGGCFGGGGFGGGGGGGGGGGFFFFFFFFFFFFFFFFFFFFFFFFFFFFFFFFFFFFFFFFFFFFB
@M05620:37:000000000-D9766:1:1101:16490:4922 1:N:0:32
AGTGCCAGCTCTCAATCGCACAGGGGACCCAGGGCCTGGCCCCTCCATCCAGAAAACCTATGACCTCACCCGCTACCTGGAGCACCAACTCCGCAGCTTGGCTGGGACATATGTGAGTATCCAGCGTAGGAATCTGGGAGTTGGGGAGGAGTGAGGAGTTGGGGAAAGACAGTCCTAACCGTGGAGGGTTCTGGTAAATGATGGGGTGAGGAGGGGCTCTTTGGCTCCCACCAGTCCCCCTGTCTGGTCTA
+
AA>AAFF@1FFFGDGGGGFAECHHF00AEE0CCFGFGA/GCHGE/AF11BFGGHHHEEFCGAFGFGHHAFHGGEEEHFHFHHHHHHHC/GHHG/EEGFHFGHHGG?GG/<FG2BGFHGHHHHGGHGGGGGHHHHHHHHHGGHHHGGGGGGEGHHHHGGHHHHGGGGHHHHHHHHHHHHHHGGFGGGGGGGFGGGFGGGGGGGGGGGF@FFFFFF@@@@FFFFFFFFFFFFFFFFFFFFFF@FFFFFFFFFF
@M05620:37:000000000-D9766:1:1101:22540:4926 1:N:0:32
ACCACACCTTCTACAATGAGCTGCGTGTGGCTCCCGAGGAGCACCCCGTGCTGCTGACCGAGGCCCCCCTGAACCCCAAGGCCAACCGCGAGAAGATGCCCAGGTGAGTGGCCCGCTACCTCTTCTGGTGGCCGCCTCCCTCCTTCCTGGCCTCCCGGCGCTGCGCCCTTTCTCACTGGTTCTCTCTTCTGCCGTTTTCCGTAGGACTCTCTTCTCTGACCTGAGTCTCCTTTGGAACTCTGCAGGTTCTA
+
AABBBABBFFFFGG5GGGFGGGHHGFGBCFHGHGGFDGGEDHFGHGGGGGGGHHFHHHHGGGGGGGGGGGGHFHHGGGGHGHHGHGGGGGCGGGHGHHHHHHHGHHHHHHGGHHGGGGGHHHHHHGGHHHGHHGGG?FHGHHGGHGGGEGGGGGGGGG@GGBBFBBFBBFFFFFFFFFFFEFFFFFFFFFFFFBFFFFFFFFFFFFFFFFFFFFFFFFBFFFFBFFFFFFFFFFFFFFFFFFFFFFFFFFB
@M05620:37:000000000-D9766:1:1101:20939:4950 1:N:0:32
AGTGCCAGCTCTCAATCGCACAGGGGACCCAGGGCCTGGCCCCTCCATCCAGAAAACCTATGACCTCACCCGCTACCTGGAGCACCAACTCCGCAGCTTGGCTGGGACCTATGTGAGTATCCAGCGTAGGAATCTGGGAGTTGGGGAGGAGTGAGGAGTTGGGGAAAGACAGTCCTAACCGTGGAGGGTTCTGGTAAATGATGGGGTGAGGAGGGGCTCTTTGGCTCCCACCAGTCCCCCTGTCTGGTCTA
+
ABBBCFFFCFFFGGGGGGGGGGHGFGGGGEEHEEFEFGHHGHGHGGHHHFHHFHHHHGHGHHGHGHGHHHHGGGGGHGHHHHHHHHHHGHHHGGGGGGHHGHHGGGHHGHHHHHHHHHHHHHHHHGGGGGHHHHHHHHHGGHHHGGGGGGGGHHHHHGHHHHGGGGHHHHGHHHHHHHHHGGGGGGGGEGEGGGGGGGGGGGGGGGFFFFFFFFFFFFFFFFFFFFFFFFFFFFFFFFFFFFFFFFFFFFF
@M05620:37:000000000-D9766:1:1101:24101:4992 1:N:0:32
AGTGCCAGCTCTCAATCGCACAGGGGACCCAGGGCCTGGCCCCTCCATCCAGAAAACCTATGACCTCACCCGCTACCTGGAGCACCAACTCCGCAGCTTGGCTGGGACCTATGTGAGTATCCAGCGTAGGAATCTGGGAGTTGGGGAGGAGTGAGGAGTTGGGGAAAGACAGTCCTAACCGTGGAGGGTTCTGGTAAATGATGGGGTGAGGAGGGGCTCTTTGGCTCCCACCAGTCCCCCTGTCTGGTCTA
+
3A>AADFFBFFFEBGGGFFAFCGCEEAGGGHHAFGDGFCGFHGHGGHFHFHHHHHHHGHGHHHHHHHHHHHGGEGGHHHHGGHHHHHHGHFGDFGGGHHHGGHGGGHHGHHHHHHHHHHHHHHHHGGGGGHHHHHHHGHGGHHHGGGGGGGHHHHHHGHHHHGGGGHHHHHHHHHHHHHHGEGGGGGGCFFGGGGGGGGGGGGGGGFFFFFFFFFFFFFFFFFFFFFFFFFFFFFFFFFFFFFFFFFFFFB
@M05620:37:000000000-D9766:1:1101:23309:4996 1:N:0:32
AGTGCCAGCTCTCAATCGCACAGGGGACCCAGGGCCTGGCTCCTCCATCCAGAAAACCTATGACCTCACCCGCTACCTGGAGCACCAACTCCGCAGCTTGGCTGGGACCTATGTGAGTATCCAGCGTAGGAATCTGGGAGTTGGGGAGGAGTGAGGAGTTGGGGAAAGACAGTCCTAACCGTGGAGGGTTCTGGTAAATGATGGGGTGAGGAGGGGCTCTTTGGCTCCCACCAGTCCCCCTGTCTGGTCTA
+
ABBBBFFF3CFFGGGGGEGGGGGHGEGA2BA2FEGG2AFG2BF3GGHHHHFH3BBGEFHCH35DGHHHHA1EFGGGHDHHHHHHGGGHGFHHGGC/EBGH?HGC/<GC/E??DHBG3B3FDG3FFD/CG/2FC2FGG<0??FG1/@.AGGGHHHHHF?/<0C--.;GC/CGC00<CHGCH?9A9EGG-99:BF0;CFFG0;B099AE9A9FB?DDFC;.F/////9/:ABF.9.99//.;-.FBB///:F/
@M05620:37:000000000-D9766:1:1101:17712:5014 1:N:0:32
GAGGCTGCTTTGGAAGAAACTGATAGGCTACGGCAACACTTGCGTATGGACCCGGGGAAGAACCTCGCCCACCGTACATAATCTGATATACCGGCTAATGCTTGACAACAAACGACAGGAGCTCACAGGAACCAAACAGAGTAAAAGAGCTGACCACACAAAAATACACACAAAAGGGAAAAACCATCAATTACCCTTGCGAACCCAACTGAAAAAGAATCACCAATTCTACTACTAATTAACAGTCCAGG
+
BBBBBBFBFFFFGGGGGGGGGBG5E5444B4BEEGECG2AA3D22A2B25BB100A0>1BB321?B1//BB?EDF1?ED@BBBF?44B?4BB/EG//?BBBBB3BGFG?/?0?/<////0//0111<1/?00/0/.>0>001<1DB1.000/0///...<...;.00000..:.:/...;9/..990/;000000;0/9/:9---....//////....////9/;9///99///9//:///;///9//9/
@M05620:37:000000000-D9766:1:1101:19703:5051 1:N:0:32
AGCGCCAGCTCTCAATCGCACAGGGGACCCAGGGCCTGGCCCCTCCATCCAGAAAACCTATGACCTCACCCGCTACCTGGAGCACCAACTCCGCAGCTTGGCTGGGACCTATGTGAGTATCCAGCGTAGGAATCTGGGAGTTGGGGAGGAGTGAGGAGTTGGGGAAAGACAGTCCTAACCGTGGAGGGTTCTGGTAAATGATGGGGTGAGGAGGGGCTCTTTGGCTCCCACCAGTCCCCCTGTCTGGTCTA
+
AA1>A11AAFFFFGGC1FGAE0G0FGEGFCEH/EEA/FHFAHAGFGHHGFHHBFGEHGHHFHGHHHHHHHHE@/>EHHHHEFHH0FH/E0GEE/>/E0BEEFEG/CHHCFHHHHHHHD2FFHHGHGBEGGGHHGHHHHEFGHHGCGG-AEGFADHHHGHHHGG-;EHHFHFFHHHFFFBG@EEGGGGG:F?BFGGGGGGGGGGFFFF@FFFF-B;@@-EFFFFFB/;AFFFFFFFF/FFB@ABFFF//;B;
@M05620:37:000000000-D9766:1:1101:16662:5057 1:N:0:32
AGTGCCAGCTCTCAATCGCACAGGGGACCCAGGGCCTGGCCCCTCCATCCAGAAAACCTATGACCTCACCCGCTACCTGGAGCACCAACTCCGCAGCTTGGCTGGGACCTATGTGAGTATCCAGCGTAGGAATCTGGGAGTTGGGGAGGAGTGAGGAGTTGGGGAAAGACAGTCCTAACCGTGGAGGGTTCTGGTAAATGATGGGGTGAGGAGGGGCTCTTTGGCTCCCACCAGTCCCCCTGTCTGGTCTA
+
A11AADFFAFFBAGGFGGGGGGFHEEGGGGHHGGGGE/GCFHGHGGHH1FHFF01FGE0FGHHHHHFHHHHGGEEEHFHAGHHFAFGHGFHHGGGGGFHHGHHGGEHHGHHHHHHHHHHHHGHHHGCGGGHHHHGHHFHG?HEHGGGGGGGGHHHGHGHHHHGGGGHHHHHHHHHHHHHHGGFGGGGG;AFGGGFGGGGGGGGGGGF@FFFFFF@@@@FFFFFFFFEFFFFFFFFFFFFF@FFFFFFFFFF
@M05620:37:000000000-D9766:1:1101:17330:5098 1:N:0:32
ACCACACCTTCTACAATGAGCTGCGTGTGGCTCCCGAGGAGCACCCCGTGCTGCTGACCGAGGCCCCCCTGAACCCCAAGGCCAACCGCGAGAAGATGCCCAGGTGAGTGGCCCGCTACCTCTTCTGGTGGCCGCCTCCCTCCTTCCTGGCCTCCCGGAGCTGCGCCCTTTCTCACTGGGTCTCTCTTCTGCCGTTTTCCGTAGGACTCTCTTCTCTTACCTGAGTCTCCTTTGGAACTCTGCAGGTTCTA
+
AAABB?AAFFFDGGGGFFGGDFCHEFEEHGGHHGGGFEE?EHCHHGGGEFGFGBBGGHHGGGCEFECGGGGHHHGGGGGAFGGFEGGGG/CDDDHHH11GHF/F1<<C<FFCHHC-@C@G1D<GDG0G0CDAH-:CCEHGGHGGHBFBBFAFFFGGD@-A@F//9?DB=FFFFBFFFFF.;9.;9;BF9BF9FB9AFF/BA;9.A///BBBBFF9:F//BFFB/.///BF/9FBB////:B/99BF.;BB/
@M05620:37:000000000-D9766:1:1101:18136:5100 1:N:0:32
AGTGCCAGCTCTCAATCGCACAGGGGACCCAGGGCCTGGCCCCTCCATCCAGAAGACCTATGACCTCACCCGCTACCTGGAGCACCAACTCCGCAGCTTGGCTGGGACCTATGTGAGTATCCAGCGTAGGAATCTGGGAGTTGGGGAGGAGTGAGGAGTTGGGGAAAGACAGTCCTAACCGTGGAGGGTTCTGGTAAATGATGGGGTGAGGAGGGGCTCTTTGGCTCCCACCAGTCCCCCTGTCTGGTCTA
+
AA>AAFDFAFFFGFGGEEFG1AAAFEGGGFGHCEGC/FEEGHEHGG0G1BFHF01BFHHHHHEHHHHHHHHEEEEGHGFFHFGHHFHHGEHHGCE@E0BFEHHGGEHHGHHHHHHHHHHHHHHHHGGGGGHHHHHHHHHGEGHHGGGGGGEGHGHHH?CGHHGGGGHHHHHHHHHHHGGHGGFGGGGGCGGGGG0FGGGGGGGGGGF@EFFFFF@@@;EFFFBFFFFFFFFFFF/BFFFF@FFFFFFFFFF
@M05620:37:000000000-D9766:1:1101:15746:5110 1:N:0:32
ACCACACCTTCTACAATGAGCTGCGTGTGGCTCCCGAGGAGCACCCCGTGCTGCTGACCGAGGCCCCCCTGAACCCCAAGGCCAACCGCGAGAAGATGCCCAGGTGAGTGGCCCGCTACCTCTTCTGGTGGCCGCCTCCCTCCTTCCTGGCCTCCCGGCGCTGCGCCCTTTCTCACTGGTTCTCTCTTCTGCCGTTTTCCGTAGGACTCTCTTCTCTGACCTGAGTCTCCTTTGGAACTCTGCAGGTTCTA
+
CCDCDDCCFFFFFFGGGGGGGGHHGGGEGGHHHGGGGGGGGGGHHGGGEGGGHHGHGHHGGGGGGGGGGGGGHHHGGGGHGHHHHGGGGGGGGDFHH2GHEFHG1?GGHHGGHHGGGGGHHGHHHHFHDHGHHGGGGGHGHHGHGGGFBGGGGGGGGF-ABDFFFFFFFFFFFFFFFFFFFFFFFFFFFFFFFFDFFFFFFFFFFFFFFFFFFFFFFFFFFFFFFFFFFFFFFFFFFFFFFFFFFFFFFFF
@M05620:37:000000000-D9766:1:1101:17891:5118 1:N:0:32
AGTGCCAGCTCTCAATCGCACAGGGGACCCAGGGCCTGGCCCCTCCATCCAGAAAACCTATGACCTCACCCGCTACCTGGAGCACCAACTCCGCAGCTTGGCTGGGACCTATGTGAGTATCCAGCGTAGGAATCTGGGAGTTGGGGAGGAGTGAGGAGTTGGGGAAAGACAGTCCTAACCGTGGAGGGTTCTGGTAAATGATGGGGTGAGGAGGGGCTCTTTGGCTCCCACCAGTCCCCCTGTCTGGTCTA
+
AAAABFFFBFFFGGGGGGGCGCHCGGGGEGHHFEGGGGHHFHGHGGHHHHHHHHHHHGGHHHFHHHHHHHHGG>EGHHHHFGHHHHGHGHHHDGGGEFFHGHHGGGHHGHHHHHHHHHHHHHHHHGFGGGHHHHHHHHFGFHHHGGGGGGEGHHHHCGHFHHGGGGHHHHHHHHHHHHHHGGGGGGGGEFGGGGCFGGGGGGGGGGFFFFFFFFFFFFFFFFFFFFFFFFFFFFFFFFFFFFFFFFFFFFF
@M05620:37:000000000-D9766:1:1101:18827:5123 1:N:0:32
ACCACACCTTCTACAATGAGCTGCGTGTGGCTCCCGAGGAGCACCCCGTGCTGCTGACCGAGGCCCCCCTGAACCCCAAGGCCAACCGCGAGAAGATGCCCAGGTGAGTGGCCCGCTACCTCTTCTGGTGGCCGCCTCCCTCCTTCCTGGCCTCCCGGCGCTGCGCCCTTTCTCACTGGTTCTCTCTTCTGCCGTTTTCCGTAGGACTCTCTTCTCTGACCTGAGTCTCCTTTGGAACTCTGCAGGTTCTA
+
A3>AABBBFFFFGGGGFGBFGGHHGAEBAEHGHGGADEEEGFGHGGGGGEGGGHHHHHHEFGGGGGGGGGGHFHHGGGGHGHHHHGGGGGBDGGHGHHHHHHHGHHHHHHGGHHGGGGGHHHHHHHHHHHGHHGGGGGHGHHGHHGGGGGGGGGGGGG-BDFFFFFFFFFFFFFFFFFFFFFFFFFFFFFFFFFDFFFFFFFFFFFFFFFFFFFFFFFFFFFFBFFFFFFFFFFFFFFFFFFFFFFFFFFF
@M05620:37:000000000-D9766:1:1101:10979:5180 1:N:0:32
ACCACACCTTCTACAATGAGCTGCGTGTGGCTCCCGAGGAGCACCCCGTGCTGCTGACCGAGGCCCCCCTGAACCCCAAGGCCAACCGCGAGAAGATGTCCCGGTGAGTGGCCCGCTACCTCTTCTTGTGGCCGCCTCCCTCCTTCCTGGCCTCCCGGGGCTGCGCCCTTTCTCACCGGTTCTCTCCTCTGCCGTTTTCCGTAGGACTCTCTTCTCTTACCTGAGTCCCCTTTGGAACTCTGCAGGGTCTA
+
BBAABBBBFFFFGGGGFGFGGCHHGFEAAEGHFFGGEGGGGHHHHGGGEEFEGHHFHHFEEGCGGFGGGEFHFHHGGGGHGGHHGGGFGGC/<C22>22>?2/>///011?<><-@-<<<00<=<00<0<<.;--;..CC:/;/00;;0C.;B.9..A----..--;>-99/9///..9-9./////999//99.;9A//./;.9////9//BB9B////:9//.9//:A.:B/B/;//;9B9//;-;/9/
@M05620:37:000000000-D9766:1:1101:18599:5182 1:N:0:32
AGTGCCAGCTCTCAATCGCACAGGGGACCCAGGGCCTGGCCCCTCCATCCAGAAAACCTATGACCTCACCCGCTACCTGGAGCACCAACTCCGCAGCTTGGCTGGGACCTATGTGAGTATCCAGCGTAGGAATCTGGGAGTTGGGGAGGAGTGAGGAGTTGGGGAAAGACAGTCCTAACCGTGGAGGGTTCTGGTAATTGAGGGGGGAGGAGGGGGCTTTTGGGCCCCACCAGTCCCCCTGGCCGGGCTAT
+
ABAABFFFBFFFGGGGGGGGGGHHGGGGGGHHGFGGGGHHHHGDFGHGFHGHHHFHHGHHHGHHHHHFHFFGGEGGHGHHGFHHHHFHGGHHGGGCCGBB<FCGGGFGEHEDDFFDFHHHHDFDG/EDG?GFHHDFFHFF?FFFCCGFC?C<CDDC<G//DCFGCDHACB:G:0CBCCCFFGA-A99?D?A9FF;9B90000;AFA;---..;-B-9-.;B/9...9@.9A.;//;BED-....;;=--./
@M05620:37:000000000-D9766:1:1101:11562:5223 1:N:0:32
AGTGCCACCTCTCAATCGCACAGGGGCCCCAGTCCCCGGCCCCTCCAGCCAGAAAACCTATGACCGCACCCGCTACCTGGAGCACCCACTACGCAGCTTGGCTGGGAACTATGTGAGTATCCAGCGTAGGAATCTGGGCGTTGGGGCGGAGTGCGGAGTTGGGGAAAGCCAGTCCTAACCGTGGAGGGTTCTGGTAAATGATGGGGTGAGGAGGCGCTCTTTGGATCCCACCAGTCCCCCTGTCTGGTCTA
+
>A>1>DF1>BFFGAFFGF11A?GCFE000AFF11B1/AAE/EGAAEH1GAFF0FGBBEF1BB2DF>EGEEE/>/>>FH1BB0BFG//?EG00<<///B1B/F1?CGF1/FFDFF22@GGHHG1GG/?/>EBGGHHHBG<@CCCF?@.AA-;:C0;A-AC/;/;@---:/;:9BFFB9BFA@BE@-;9=BFFFFFFFFFFFFFF/EF-@-A-9AA-;@-A-;BFFB/BFFBFBAFBFFFFF@FFFFFFFFF/
@M05620:37:000000000-D9766:1:1101:19967:5231 1:N:0:32
ACCACACCTTCTACAATGAGCTGCGTGTGGCTCCCGAGGAGCACCCCGTGCTGCTGACCGAGGCCCCCCTGAACCCCAAGGCCAACCGCGAGAAGATGCCCAGGTGAGTGGCCCGCTACCTCTTCTGGTGGCCGCCTCCCTCCTTCCTGGCCTCCCGGAGCTGCGCCCTTTCTCACTGGTTCTCTCTTCTGCCGTTTTCCGTAGGACTCTCTTCTCTGACCTGAGTCTCCTTTGGAACTCTGCAGGTTCTA
+
BBAABAABFFFFGGGFFGGGGGHGGEGEGFHHHGGGGGG?EHHHHGGG1EFGGGFHHHFEFGCGGFEFG@FHHHHGGGGHGHHHFGGGGGGGGGGGHEHHHHHGHHHGGHGGHHGGGGGHHHHHHHHHHHGHFGCGGGHGHHGHHGGGGGGGGGGGGG--AFGGGGFFFFFFFFFFFFFFBFFFFFFFFFFFFDDDFFFFFFFFFFFFFFFFFFFFFFFFFFFFFFFFFFFFFFFFFFFFFFFFFFFFFFB
@M05620:37:000000000-D9766:1:1101:13263:5281 1:N:0:32
GAGGCTGCTTTGGAAGAAACTCATAGATTACTGCAACAGTTCCCCCTGGACCTGGATAAGTTTCTTGGCTTGCTTAAAGAAGCTGAAACAACTGCCAATGATCCTACAGAAAACTACCCGTACGGAAAACCTCTTATAAGACTACAAAGGAGTAAAAAAGCTGATGCAAAAATGGCAAGTAATTCATTCATTTCCGCTTTACCCCCCTCTCGTATCAAATTGAACAATCCTAACCATTTGTACTGGTAACT
+
>1AA1>CAB1B1B1BA1FAGGCGFHBDFF1A3DF11GGBDB2DBBAAAC00BFGF0121BDDF2D1B10B0A/DD211DAFEBBF11B1B/FGHGFBFBBDFFG1BB11@B1001B1B0?/>///>>>00<B011>2B22<1<1BB<1000<<@>22<>/0<1?<11111??0<<00<.>===11111=1=110=.<...00<<C-;@.//;.;/;0;;9;0;9099C;/0;0/.9;;00;;090/0;99;
@M05620:37:000000000-D9766:1:1101:17580:5290 1:N:0:32
AGTGCCAGCTCTCAATCGCACAGGGGACCCAGGGCCTGGCCCCTCCATCCAGAAAACCTATGACCTCACCCGCTACCTGGAGCACCAACTCCGCAGCTTGGCTGGGACCTATGTGAGTATCCAGCGTAGGAATCTGGGAGTTGGGGAGGAGTGAGGAGTTGGGGAAAGACAGTCCTAACCGTGGAGGGTTCTGGTAAATGATGGGGTGAGGAGGGGCTCTTTGGCTCCCACCAGTCCCCCTGTCTGGTCTA
+
AA>AAFFFBFFFGGGGGGGCGCHFGGFGGGHHFEGGGGHGFHGGGGHHHGHHHHHHHGHGHHHHHHHHHHHFG>EGHGFHGGHHHHHHGHHHEGGGGFHHGHHGGGHHGHHGHHHHHHHHHHHHHGEGGGHHHHHHHHGGGHHHGGGGGGGGHHHHHGHHHHGGGGHHHHHHHHHGHHHHGGEGGGGGCFFGGGCFGGGGGGGGGGFFFFFFFFFFFDFFFFFFFFFFFFFFFFFFFFFFFFFFFFFFFFB
@M05620:37:000000000-D9766:1:1101:22038:5314 1:N:0:32
AGTGCCAGCTCTCAATCGCATAGGGGACCCAGGGCCTGGCCCCTCCATCCAGAAAACCTATGACCTCACCCGCTACCTGGAGCACCAACTCCGCAGCTTGGCTGGGACCTATGTGAGTATCCAGCGTAGGAATCTGGGAGATGGGGAGGAGTGAGGAGTTGAGGAAAGACAGTCCTAACCGTGGAGGGTTCTGGTAAATGATGGGGTGAGGAGGGGCTCTTTGGCTCCCACCAGTCCCCCTGTCTGGTCTA
+
AAAAAFFFAFFFGGGGGGGG1EGHHGGGGGHHGEGGGGHHHHAAEGHHHHHHHHHHHG0GHHHHHHHHHGHGGEGGHHHHHHHGHHHHGHHFEGEGGGGHGGHGGGHHGHGHHFHGHHGFGFHHHGGGGGGHHH2@@GCF/0??GCGC->CFFGHGHGHHB0<<<<GHHHHHHHHHHHHHCGHGGGGGGGGGGGFGGGGGGGGGGGGAEFFFFF-;@@FFFFFFFFFFFFFFFFFFFFFB-EFFFFF/BFF
@M05620:37:000000000-D9766:1:1101:21160:5324 1:N:0:32
AGTGCCAGCTCTCAATCGCACAGGGGACCCAGGGCCTGGCCCCTCCATCCAGAAAACCTATGACCTCACCCGCTACCTGGAGCACCAACTCCGCAGCCTGGCTGGGACCCATGTGAGTATCCAGCGTAGGAATCTGGGAGTTGGGGAGGAGTGAGGAGTTGGGGAAAGACAGACCTAACCGTGGAGGGTTCTGGTAAATGATGGGGTGAGGAGGGGATCTTTGGCTCCCACCAGACCCCCTGTCTGCTATA
+
>A>AAFF11FFFG1FGGGGAECHCFE0AEEH0AAE/AFHHFHGFGGGHHFFHGCFHHGFFDGFHHBGGHEFEG>FEHBFGBGHHHH0?EGHHEEEGG/>BGAHG?EFFG/<<FGHHFFGHHGHHHGCCG/1?FFGGF0<FCGHF->.A<.C<G0GHFGCFHFGGCCEGGHF//;;::FFGG.C?AGBG.:9CFGGBF0FFGGGGEFF?FFFEF-@@--;B//;;FFFFFFAAA--;9:A=@-;;FF/;//;
@M05620:37:000000000-D9766:1:1101:14437:5326 1:N:0:32
ACCACACCTTCTACAATGAGCTGCGTGTGGCTCCCGAGGAGCACCCCGTGCTGCTGACCGAGGCCCCCCTGAACCCCAAGGCCAACCGCGAGAAGATGCCCAGGGGAGTGGCCCGCTACCTCTTCTGGTGGCCGCCTTCCTCCTTCCCGGGCTCCCGGCGCTGCGCCCTTTCTCACTGGTTCTCTCTTTTGCCGTTTTCCGTAGGACTCTCTTCTCTGTCCTGTGTCGCCTTTGGAAGTCTGCAGGTTCTA
+
ABBCAABABCFFEFFFGGBFGGHHGGGBAEGBFBEE2EAEEFDGGFGGEEEGFHGHFGHEECCEFGGGGGGG3FG?EEGHGH?GEFEEBB<BDDHBFG2?GHEE///</<.FHG--@-@<G00D00DD0/.CGFCGG.CGFBF/;0;/.;-;;A.A.;--@@-.--;C-;B:F//;///9BBB//:9F99B9FFA?BEFBF/:.A/:BFFE/:BF/9B/:B/B9;B/..9.AB/B/:///;::;FFFF//B
@M05620:37:000000000-D9766:1:1101:22685:5335 1:N:0:32
ACCACACCTTCTACAATGAGCTGCGTGTGGCTCCCGAGGAGCACCCCGTGCTGCTGACCGAGGCCCCCCTGAACCCCAAGGCCAACCGCGAGAAGATGCCCAGGTGAGTGGCCCGCTACCTCTTCTGGTGGCCGCCTCCCTCCTTCCTGGCCTCCCGGCGCTGCGCCCTTTCTCCCTGGTTCTCTCTTCTGCCGTTTTCCGTAGGACTCTCTTCTCTGACCTGAGTCTCCTTTGGAACTCTGCAGGTTCTA
+
A>AAABBBFBBBBFBFGG5FGGHHGEDBAEFHF2ABEEAEEHFHHGGGGF1F5FFHAFHAEG0EGGGEEECGFHHEEAEGGHHHG?EEC@>BGFBFFFHHHGEF?110GH/AFHCC->@GFHFHGFHHHHCFG@-@D.;EFFA/GCCBBFFFFGGGAB9--9=D-9ABBFFFFFBFBFFFF/BBFFFF;BFFFBFDFEFFDF.9DBBFFFF//BB//B/;FFF/99B/;B/;BFF/BFFFFF/9BAAFB/9
@M05620:37:000000000-D9766:1:1101:17854:5353 1:N:0:32
ACCACACCTTCTACAATGAGCTGCGTGTGGCTCCCGAGGAGCACCCCGTGCTGCTGACAGAGGCCCCCCTGAACCCCAAGGCCAACCGCGAGAAGATGCCCAGGTGAGTGGCCCGCTACCTCTTCTGGTGGCCGCCTCCCTCCTTACTGGCCACCAGGAGCTGCGCCCTTTCTCACTGGTTCTCTCTTCTGCCGTTTTCCGTAGGACTCTCTTCTCTGACCTGAGTCTCCTTTGGAACTCTGCAGGTTATA
+
?AAABAAAFFFFF5BFGBGFGGFHG2BBF2AA3FFEEE22EAHHHGGEE1E1A3AGH2AF3FC1?>>0EEFF3B??1EEF?FEHE//>//><B<BG1GDGG1<F111?>1</??/<//->FGGH1G1<>0<<GG--<.../;.:00/0:/.:/:;.A....;CB9?E?@/:BFGGB099CFFFFBFFFF/BF/9A.FFFFFBFD.9B9BFFF/;//;FFFF/:/.;;FBB/9FFFEFBFFF/FFFF.////
@M05620:37:000000000-D9766:1:1101:23471:5354 1:N:0:32
ACCACACCTTCTACAATGAGCTGCGTGTGGCTCCCGAGGAGCACCCCGTGCTGCTGACCGAGGCCCCCCTGAACCCCAAGGCCAACCGCGAGAAGATGCCCAGGTGAGTGGCCCGCTACCTCTTCTGGTGGCCGCCTCCCTCCTTCCTGGCCTCCCGGCGCTGCGCCCTTTCTCACTGGTTCTCTCTTCTGCCGTTTTCCGTAGGACTCTCTTCTCTGACCTGAGTCTCCTTTGGAACTCTGCAGGTTCTA
+
AAA1AAAAFFFFFGGDDFG1G1B1AAABC0FG1FFCEGG?EHGHHGEGEAECFFGFGHHG?E?EF/EEGGGEG1FEGGCG//FGCF//B/B</C0GDF1<FHAFGH1F?FF<GHGC@CCHFGG0GGHFG/<CG@-:AEGEFGGGFGGG0;AABFGGB@---@=A?=B@@/BFFFFFB/BFFFFFFFFFFFFF/@FFBFFF?FFBA/BBFFFFFFFBF//BFFF/-B/FFFFFF//FFFFFFBFB/9:9;FF
@M05620:37:000000000-D9766:1:1101:19123:5355 1:N:0:32
ACCACACCTTCTACAATGAGCTGCGTGTGGCTCCCGAGGAGCACCCCGTGCTGCTGACCGAGGCCCCCCTGAACCCCAAGGCCAACCGCGAGAAGATGCCCAGGTGAGTGGCCCGCTACCTCTTCTGGTGGCCGCCTCCCTCCTTCCTGGCCTCCCGGAGCTGCGCCCTTTCTCACTGGTTCTCTCTTCTGCCGTTTTCCGTAGGACTCTCTTCTCTGACCTGAGTCTCCTTTGGAACTCTGCAGGTTCTA
+
BBBBBBBBFFFFGGGGGGGGGBGCEEGEHGGFFGGGGGGGGHHHHGGGEGGGHHHFHHHGGGCGGEGGGGGGHHHGGGGHGGHHGGGGGGGGCFHHHBHHHHHGGFHHHHGGHEFGGGGHBDGHH0=GGFFHHGGG.EHGHHGH0FFBCFG.FFAGGA?DFGB/?DFFFFFFFFFFFFFFFF/BFFFFFFFFF;9AFFFFFFFFFFFFFFFFFFFFFFFFFFFFFFFFFFFFFFFFFFFFFFFFFF9FFF:
@M05620:37:000000000-D9766:1:1101:22686:5356 1:N:0:32
ACCACACCTTCTACAATGAGCTGCGTGTGGCTCCCGAGGAGCACCCCGTGCTGCTGACCGAGGCCCCCCTGAACCCCAAGGCCAACCGCGAGAAGATGCCCAGGTGAGTGGCCCGCTACCTCTTCTGGTGGCCGCCTCCCTCCTTCCTGGCCTCCCGGAGCTGCGCCCTTTCTCACTGGTTCTCTCTTCTGCCGTTTTCCGTAGGACTCTCTTCTCTGACCTGAGTCTCCTTTGGAACTCTGCAGGTTCTA
+
CCCCCCCCFFFFGGGGGGFGGGHHGFFBFFHHHGGGGGGGGHHHHGGGEFGGHHHHHHHGGGGGGGGGGGGHHHHGGGGHGHHHHGGGGGGGGGHHHHFHHGHG1=FFGGGGHHGFG@@GDGFHHH0G0<EAG@@FGDHGHFGHHFGFFG?GGGGGDGGACF9B@DFFFFFFFFFF0BF0BBBBBBFFFFFEFFDFFFBF?BFAF9BBFFFFFFFFB9;FFFBB/;F0FF0FFBFBFFBFFBBFFF.BFF9
@M05620:37:000000000-D9766:1:1101:10367:5379 1:N:0:32
AGTGCCAGCTCTCAATCGCACAGGGGACCCAGGGCCTGGCCCCTCCATCCAGAAAACCTATGACCTCACCCGCTACCTGGAGCACCAACTCCGCAGCTTGGCTGGGACCTATGTGAGTATCCAGCGTAGGAATCTGGGAGTTGGGGAGGAGTGAGGAGTTGGGGAAAGACAGTCCTAACCGTGGAGGGTTCTGGTAAATGATGGGGTGAGGAGGGGCTCTTTGGCTCCCACCAGTCCCCCTGTCTGGTCTA
+
AA>>AFFFBFFFGEGGGFGAFCHGGEEEEEGHAAEEEFHHHHGHGGHFHHHHHHHGHGHGHGFHHDGHHHHGG>EEHHFH2FGHHH11?GHFEFCEEGBFFHE/FGHHAHHGHHDHHGD3FHHHHG/ADGHHHHHHHHAFGHHH/CFG<<><C=GHG.CHGH?CGDEHHHHHHHHHHGHHGGFFEED9CFGGGG;CFGGGGGGGEGD-:FF/ADFCF=AB/F/BFFFEFFFFFFFFFFFFFEFFFFFFFFB
@M05620:37:000000000-D9766:1:1101:9841:5381 1:N:0:32
ACCACACCTTCTACAATGCGCTGCGTGTGGCTCCCGAGGAGCACCCCGTGCTGCTGACCGAGGCCCCCCTGACCCCCAAGGCCAACAGCGAGAAGATGCCCAGTGGAGGGGCCCCCCACTCCTTCTGGGGGCCCCCCCCCCCCTTCCGGGCCCCCCGGGGTGGGGCCCTTTTTCCATGGTTTCCACTTTTCCCGTTTTCCGTAGGATTTTCTTTCTCGCCCTGGACTCCCTTTGGAACCCTGCAGGTTCTA
+
AAAAAAAABCFFGGGGDG1EFCGGG0EAA0GHCFAA/EEE/A/BGGA/B///1BG1@F>//>/>FAEGG?/00BFFGG/G/<<F<F/00>//<?011?1?F1/1?01//<<-A--<-<<.//=00000/-;A--9--;?>--9;;BB-@-----;-9@---------9-9///;///B/9/-/////;9////-;AF-//9;--9//////99//9/---;--;9-/9;--//////;------;-AB/;/
@M05620:37:000000000-D9766:1:1101:18448:5439 1:N:0:32
AGTGCCAGCTCTCCATCGCACAGGGGACCCAGGGCCTGGCCCCTCCATCCAGAAAACCTATGACCTCACCCGCTACCTGGAGCACCAACTCCGCAGCTTGGCTGGGACCTATGTGAGTATCCAGCGTAGGAATCTGGGAGTTGGGGAGGAGTGAGGAGTTGGGGAAAGACAGTCCTAACCGTGGAGGGTTCTGGTAAATGATGGGGTGAGGAGGGGCTCTTTGGCTCCCACCAGTCCCCCTGTCTGGTCTA
+
>A>>>FFC3FFFG4FFGFC2E?GCGAEAABGH2AEB2BGH2GGCFGH5GHHHFHHFHGHCGGDHHDFHHGHEG/EEHFFG?FGHHH1??GFG>ECE>FBFDFHGGGHHGHHDGGHHHFHHHHHHHGFGCGHGGFHFHCFFGHHHGGFGGEACGDGH<E/<<GDCCDGGHFHCHHFGHFHGGAEBAAFG.CAFFFFFGGGBFGFGGGD?FFFFF?B;BB.BFFF/BFFFFFFFFFFFFFADBF/BFFFFFFF
@M05620:37:000000000-D9766:1:1101:9434:5473 1:N:0:32
AGTGCCAGCTCTCAATCGCACAGGGGACCCAGGGCCTGGCCCCTCCATCCAGAAAACCTATGACCTCACCCGCTACCTGGAGCACCAACTCCGCAGCTTGGCTGGGACCTATGTGAGTATCCAGCGTAGGAATCTGGGAGTTGGGGAGGAGTGAGGAGTTGGGGAAAGACAGTCCTAACCGTGGAGGGTTCTGGTAAATGATGGGGTGAGGAGGGGCTCTTTGGCTCCCACCAGTCCCCCTGTCTGGTCTA
+
AA3AAFFF?FFFGFGGGGGAE?44EEAEFGHHAEEBFFEHFGABAEFFGFHHDBHHHGHG5BADGAGFHHHGG/>EHHBGGHHHHHFGGHHGEGCGCHFG?HHGGGHHGHHGHGHHGHHHHHHHHGDGGGHHHHHHHH?FGFHHGG.DGDCFG=GH<DCHHHGGCEHHGHHGHHHHGHHHGGGB9EFGDFFGFFFFFGGGFFGGGGDBFFFFFFBBBBFFFFFFFFFFFFFFFFFFFFFFBFFFFFFFFFE
@M05620:37:000000000-D9766:1:1101:18238:5473 1:N:0:32
ACCACACCTTCTACAATGAGCTGCGTGTGGCTCCCGAGGAGCACCCCGTGCTGCTGACCGAGGCCCCCCTGAACCCCAAGGCCAACCGCGAGAAGATGCCCAGGTGAGTGGCCCGCTACCTCTTCTGGTGGCCGCCTCCCTCCTTCCTGGCCTCCCGGCGCTGCGCCCTTTCTCACTGGTTCTCTCTTCTGCCGTTTTCCGTAGGACTCTCTTCTCTGACCTGCGTCTCCTTTGGAACTCTGCAGGTTCTA
+
BBBBBBABBFFFGGGGGGGGFGFHAEEA4EGHHGABA22AAFGHHGGGG1EFFHHHHHGGGGCEFGGGGGGHHHHGGGGHGHHHHGGGGGGGGGHEFGD10?G/<?G0<F//0G<>-<<FFD<GDD<00<.GH@D?.CCACGA/:FGG0/C.B99ADGBGGB-.>?D=9//99//9/;9B9/;:F////;F//9::B9BB9/..9//;FFFFFB/FFFFFB/B.-;;DFB///;/:BF//;F/BFF9FF//
@M05620:37:000000000-D9766:1:1101:16278:5477 1:N:0:32
ACCACACCTTCTACAATGAGCTGCGTGTGGCTCCCGAGGAGCACCCCGTGCTGCTGACCGAGGCCCCCCTGAACCCCAAGGCCAGCCGCGAGAAGATGCCCAGGTGAGTGGCCCGCTACCTCTTCTGGTGGCCGCCTCCCTCCTTCCTGGCCTCCCGGAGCTGCGCCCTTTCTCACTGGTTCTCTCTTCTGCCGTTTTCCGTAGGACTCTCTTCTCTGACCTGAGTCTCCTTTGGAACTCTGCAGGTACTA
+
ABAAACCCFFFFGGGGGGGGGGHHGGGGHGHHHGGGEGGGGHHHHGGGEEGGEHHHHGHGGGCGGGGGGGGHHHHGGGGHGHHA//?EEGGGGGHHHHHGHFHGHHHHHDEFHHGGGGGHHHHHHGDGD/CHH-CDGGHGHHGGGGGGGGGGGGGGGF-ACFFGGFFFFFFFFFFFFFFF0;;FFFFFFFFFF>9:FFFFFBFDAFFFFFEFFFFFFFFFFFFFF0;;FFFFFBBFFFFF0;BFFFA0::;
@M05620:37:000000000-D9766:1:1101:19087:5499 1:N:0:32
AGTGCCAGCTCTCAATCGCACAGGGGACCCAGGGCCTGGCCCCTCCATCCAGAAAACCTATGACCTCACCCGCTACCTGGAGCACCAACTCCGCAGCTTGGCTGGGACCTATGTGAGTATCCAGCGTAGGAATCTGGGAGTTGGGGAGGAGTGAGGAGTTGGGGAAAGACAGTCCTAACCGTGGAGGGTTCTGGTAAATGATGGGGTGAGGAGGGGCTCTTTGGCTCCCACCAGTCCCCCTGTCTGGTCTA
+
BBAABFFFBFFFGGGFGGGGGEHAFGEGGDHHGFGGGFHHFHGCFGHHHGGHHFFFHGHHHHGHHHHHHFFEE/EFHGFHBFHHHHHEGBGFDECEEC3BEGGGGGFHGHGFFDFD?GHGHHHHGCGDGGHFFHHHFFFFCGFCDCGC@DE>CFHCCGCGHGGGGGHGHHFGHHHHHFCGGGEFDGFGGGGGFF;FBBFGGFFGGGDCEFFFFB==DFEFFFFFFBFFFFFFEFBFFFFFAEBFFFFFFB/
@M05620:37:000000000-D9766:1:1101:12271:5501 1:N:0:32
ACCACACCTTCTACAATGAGCTGCGTGCGGCTCCCGAGGAGCACCCCGTGCTGCTGACCGAGGCCCCCCTGAACCCCAAGGCCAACAGCGAGAAGATGCCCAGGTGAGTGGCCCGCTACCTCTTCTGGTGGCCGCCTCCCTCCTTCCTGGCCTCCCGGCGCTGCGCCCTTTCTCACTGGTTCTCTCTTCTGCCGTTTTCCGTAGGACTCTCTTCTCTGACCTGAGTCTCCTTTGGAACTCTGCAGGTTCTA
+
AAAAAAA>CFFFGGGFAG1BGBGGGAA000AAA/BA/EEE?GHGHGG?/AAA1GCEHHF>/E/EG?EEGCA>GCFFGCAH//FGHG/0BC/<<CF11?1<?GHGGHHGFHEFGEGCCCGHHHB0GFGGGHAFCCCCACCCHFCC0C/0B/:CF.9AAA-;A=@B=-9@-9/;BFFF/BBBBFF99/9BBFFFF@FFFEFFFFFFFFFF/B//:BBBFFFFFFFEFFF/BBFFFFFFFFFFFFFFFFFFFFF
@M05620:37:000000000-D9766:1:1101:21266:5504 1:N:0:32
ACCACACCTTCTACAATGAGCTGCGTGTGGCTCCCGAGGAGCACCCCGTGCTGCTGACCGAGGCCCCCCTGGACCCCAGGGCCAACCGCGAGAAGATGCCCAGCTGGGTGGCTCGCTGGGTGTTCTGGTGGTGGCCTCACTCCTTCCTGGACTCCCGGCACTGCGGCCTTTCTCACTGGGTGTCTCTTCTGCCGTTTTCCGTAGGACTCGCACCTGTGACTGCAATCTCCGGTGGAACAGTGCAGGCTCGA
+
AABAAABAFFFFGGGGFGGFG5GFG2AEFDGH3FGEEEFAEGAGHGGGE1EF5FH3FHHG000>F1>FEGG1?0BEEG/F////?FF?DD//>?GH1?11?1/0<10/0/->0>--..-.<.=.D<0<0:......0;/=:C/00=/0=//;0/;EGBB--;/C.-;-AF///:99//..;.-9BF/9BF///-9./;/;./;D.;/;/.----;/;/BF////////;/9---.;B/.///;/B....--
@M05620:37:000000000-D9766:1:1101:20988:5548 1:N:0:32
AGTGCCAGCTCTCAATCGCACAGGGGACCCAGGGCCTGGCCCCTCCATCCAGAAAACCTATGACCTCACCCGCTACCTGGAGCACCAACTCCGCAGCTTGGCTGGGACCTATGTGAGTATCCAGCGTAGGAATCTGGGAGTTGGGGAGGAGTGAGGAGTTGGGGAAAGACAGTCCTAACCGTGGAGGGTTCTGGTAAATGATGGGGTGAGGAGGGGCTCTTTGGCTCCCACCAGTCCCCCTGTCTGGTCAT
+
ABABBFFFAFFFGGGGGGGGGGHGGFGGGEHHGFGGCFHHFHGFGGHHHHHHGHHHHGHFHHFHHHHHHHHGGEGGHHHHHHHHHHHGGHHHFGGGGGHHGHGGGGHHGHGHHHHHGGHHHHHHHCDEGFFHFHHHFHFFDGHF@DFDGGGFGHHHGECGHHGGGGHHHHHHHHHHHHHHCGFGGGGGCFGGGFCFGGGGGFFBGGFFFFFFFFFCFCFFFFFF/BFEFFFFFFFFFFFFFFFFFFFFFFF
@M05620:37:000000000-D9766:1:1101:6959:5589 1:N:0:32
ACCACACGTTCTACAATGCGCTGCGTGGGGCTCGCGAGGAGCACCCCGTGCTGCTGACCGAGGCCCCCCTGAACCCCAAGGCCAACCGCGCGAAGATGCCCAGGTGAGTGGCCCGCTACCTCTTCTGGTGGCCGCCTCCCTCCTTCCTGGCCTCCCGGCGCTGCGCCCTTTCTCACTGGTTCTCTCTTCTGCCGTTTTCCGTAGGACTCTCTTCTCTGACCTGAGTCCCCTTTGGAACTCTGCAGGTTCTA
+
AAAAABB3>BCAFGGCGGBEEEEEGEG22AEEGAAE0AAE?FHFHGG0?EEFBGFHHFH/>E?EFGGEGEAGFHEGGGGHGHHHHEGGGG<CCCG.>=GHFHGG/CHGGHGGCHGG?-CHHHHGGGGGFGGGF@GBGFGGGGGFFFFFFFAFBFAEDB-9@>BDBBFBBFFFFFBBFFFFFFBBFBBB9;BFBBDDFFFFFFFFF/FFFFFFFFE/;F/FFFF/;FF/:9BAFFFBFFFFFFFFFFAFFF:
@M05620:37:000000000-D9766:1:1101:15637:5592 1:N:0:32
AGTGCCAGCTCTCAATCGCACAGGGGACCCAGGGCCTGGCCCCTCCATCCAGAAAACCTATGACCTCACCCGCTACCTGGAGCACCAACTCCGCAGCTTGGCTGGGACCTATGTGAGTATCCAGCGTAGGAATCTGGGAGTTGGGGAGGAGTGAGGAGTTGGGGAAAGACAGTCCTAACCGTGGAGGGTTCTGGTAAATGATGGGGTGAGGAGGGGCTCTTTGGCTCCCACCAGTCCCCCTGTCTGGTCTA
+
AA>>AFFFCFFFGGGGGGGCFGHGGGGEGGHGBEGGGGGGHHGHGGHHHHHHHHHHHGHHHHHHHHHHHHHGGFGGHHHHFHHHHHFGFHHHFGGGGHFHGHGGGGHHGGHHHHHHHHHHHHHHHGFGGGHHHHHHGHFGGHHHGGGGGGGHHFHHBDHHHHGGGDHHGHFGHHHHFHHHGGGGEFGGEGGGGGFGGGGGGGGGGGDFFFFFFFFFFFFFFFFFFFFFFFFFFFFFFFFFFFFFFFFFFFF
@M05620:37:000000000-D9766:1:1101:15662:5605 1:N:0:32
AGTGCCAGCTCTCAATCGCACAGGGGACCCAGGGCCTGGCCCCTCCATCCAGAAAACCTATGACCTCACCCGCTACCTGGAGCACCAACTCCGCAGCTTGGCTGGGACCTATGTGAGTATCCAGCGTAGGAATCTGGGAGTTGGGGAGGAGTGAGGAGTTGGGGAAAGACAGTCCTAACCGTGGAGGGTTCTGGTAAATGATGGGGTGAGGAGGGGCTCTTTGGCTCCCACCAGTCCCCCTGTCTGGTCTA
+
AAAAA1@FAFFFBGGFGGGCG0GAFGGG?EGHFEGE/BGA0F/AEGFHGFFF101BFFHHHH2GHHHHHHGE/EEGHHGHCFGHCHHCF0FFAE//E>BBEHFGGGFHCHFGHGHGHHHHHHHHFGFGGGHHHHHHHGHGAGGGCGGGGGGFGHHHHGHHHHGGFCHFHFFHGHHHHHFHGGEGGGGGEFGGFFCFFGGGGFGGGGF@FFFFFF@@@@EFFFFFFFFFFFFFEF/:BFFF?FFFFFFFFFF
@M05620:37:000000000-D9766:1:1101:18656:5606 1:N:0:32
ACCACACCTTCTACAATGAGCTGCGTGTGGCTCCCGAGGAGCACCCCGTGCTGCTGACCGAGGCCCCCCTGAACCCCAAGGCCAACCGCGAGAAGATGCCCAGGTGAGTGGCCCGCTACCTCTTCTGGTGGCCGCCTCCCTCCTTCCTGGCCTCCCGGCGCTGCGCCCTTTCTCACTGGTTCTCTCTTCTGCCGTTTTCCGTAGGACTCTCTTCTCTGACCTGAGTCTCCTTTGGAACTCTGCAGGTTCTA
+
AAABAAB>BBBDFFAGGGBFGGHHGFGB4EGBBAEE?EEE?FABFEEEAEEGFHGHHGHAFCCFGGGGGGGECGHGGGGHGHGHHGGGCGBDGGHFFFHHHHHGGHGHGHGGHHGGGGGHHHHHHHHHHHGHHGGGGGHGHHGHHGGGGGGGGGGGGG-DGFFFFFFFFFFFFFFFFFFFFFFFFFFFFFFFFFFFFFFFFBFFFFFFFFFFFFFFFF/BFFF/BBFFFFFFFFFFFFFFFFFFFFFFFFB
@M05620:37:000000000-D9766:1:1101:10046:5606 1:N:0:32
ACCACACATTCTACAATGCGCTGCGTGTGGCTCGCGAGGAGCACCCCGTGCTGCTGACCGAGGCCCCCCTGAACCCCAAGGCCAACCGCGCGAAGATGCCCAGGTGAGTGGCCCGCTACCTCTTCTGGTGGCCGCCTCCCTCCTTCCTGGCCTCCCGGGGCTGCGCCCTTTCTCACTGGTTCTCTCTTCTGCCGTTTTCCGTAGGACTCTCTTCTCTGACCTGAGTCGCCTTTGGAACTCTGCAGGTTCTA
+
CBCCCCC3BBBFGGGGGGAEEGGGGEGA2BGGH2AE0EEGDHHHHGG0?EEGBHHHHHG/>>?EGGGGGFFHHHHGGGGHGHHHHEGGGG/AFGG?1GGHFHEF<GDGDGFAHACC?-@CCGHFFHHHCGGGGFG-ADEGFFGBFGGFGG?AFFEFFD;C=-A?CBADFFFBFE/BBFF/F/BBB//B9;BBFC9;FFFFF9ADD/BFFFBFFFFB/B/;B/9//:/-;9A:BFFFFFFF/B/9B99BBF/
@M05620:37:000000000-D9766:1:1101:23137:5656 1:N:0:32
ACCACACCTTCTACAATGAGCTGCGTGTGGCTCCCGAGGAGCACCCCGTGCTGCTGACCGAGGCCCCCCTGAACCCCAAGGCCAACCGCGAGAAGATGCCCAGGTGAGTGGCCCGCTACCTCTTCTGGTGGCCGCCTCCCTCCTTCCTGGCCTCCCGGAGCTGCGCCCTTTCTCACTGGTTCTCTCTTCTGCCGTTTTCCGTAGGACTCTCTTCTCTGACCTGAGTCTCCTTTGGAACTCTGCAGGTTCTA
+
BBBABBBBFFFFGGGGGGGGGFHCGAEEGEHHFGGEGGGGGHHHHGGGGGGGHHHHHHHGGGGGGGEGGGGHGHHEGGGHEEHHHFF<CCGC</FGGDGHHHHGHFHHHEGAGHGGGGGF10GH0GHHFHFHGGGGGGHEFHAHHGGBFGG?0CAAEG-@?.CFGGFFFFFFFFFFFFFFFFFFFFFFFFFFFFFFFFFFFFFFDFFFFFBFFFFF/BBFFFFFF/FFFFFFFFFFFFFFFFFFFFFFFFF
@M05620:37:000000000-D9766:1:1101:12805:5664 1:N:0:32
ACCACACCTTCTACAATGAGCTGCGTGTGGCTCCCGAGGAGCACCCCGTGCTGCTGACCGAGGCCCCCCTGAACCCCAAGGCCAACCGCGAGAAGATGCCCAGGTGAGTGGCCCGCTACCTCTTCTGGTGGCCGACTCCCTCCTTCCTGGCCTCCCGGCGCTGCGCCCTTTCTCACTGGTTCTCTCTTCTGCCGTTTTCCGTAGGACTCTCTTCTCTGACCTGAGTCTCCTTTGGAACTCTGCAGGTTCTA
+
BBBBBBBAFFFFGGGGGGAFDFHHGFGBAEHHGFFGDGGGGHHHHGGGFGGGGHGHHHHEGGGGGGGGGGGHHHHGGGGHGHHHHGGGGG<CGGHGHGHHHHHGHHHHHHGGGADGGG-F1DGHHHHHD/CH.C-AGGHH/:;GHHHG0FF.CFGGGG-9--9ADFFFFFFFB99FFFFFFFFFFFFFFFFFF=9AFFFFFFFDFFFFFFFFFF/BFFFFFFF/BFFFFFFFFFFFFFFF/9BFFF9BFFB
@M05620:37:000000000-D9766:1:1101:12046:5679 1:N:0:32
AGTGCCAGCTCTCAATCGCACAGGGGACCCAGGGCCTGGCCCCTCCATCCAGAAAACCTATGACCTCACCCGCTACCTGGGGCACCAACTCCGCAGCTTGGCTGGGACCTATGTGAGTATCCAGCGTAGGAATCTGGGAGTTGGGGAGGAGTGAGGAGTTGGGGAAAGACAGTCCTAACCGTGGAGGGTTCTGGTAAATGATGGGGTGAGGAGGGGCTCTTTGGCTCCCACCAGTCCCCCTGTCTGGTCTA
+
AB>3AFFFBFFFGBDADFF2E?GAFE2FEAGH2EE22FHFGHGHGGHHHFHHECHAGGHHFFBHHDGHHHH0E/EEHHDG1>EEGGA1ECG?/E/E@3BBEFFGGGGHGHHHHHHHHHHHHHHHHGGGGGHHHHHHHGAFFGHHGGGGGCDHHDHHFGHHHGGGGGHHGHHHHHHHHGGGGGGGGGGGFGGGGGFFGGGGGGGGFFFBFFFFFFBBBBFFFFFFFFFFFFFFFFFFFFFFBFFFFFFFFFF
@M05620:37:000000000-D9766:1:1101:12576:5688 1:N:0:32
AGTGCCAGCTCTCAATCGCACAGGGGACCCAGGGCCTGGCCCCTCCATCCAGAAAACCTATGACCTCACCCGCTACCTGGAGCACCAACTCCGCAGCTTGGCTGGGACCTATGTGAGTATCCAGCGTAGGAATCTGGGAGTTGGGGAGGAGTGAGGAGTTGGGGAAAGACAGTCCTAACCGTGGAGGGTTCTGGTAAATGATGGGGTGAGGAGGGGCTCTTTGGCTCCCACCAGTCCCCCTGTCTGGTCTA
+
CCCCDFFFDFFFGGGGGGGGGGHHGGGGGGHHGGGGGGHHHHGHGGHHHHHHHHHHHGHHHHHHHHHHHHHGGGGGHHHHHHHHHHHHGHHHGGGGGHHHGHHGGGHHGHHHHHHHHHHHHHHHHGGGGGHHHHHHHHHGGHHHGGGGGGGGHHHHHGHHHHGGGGHHHHHHHHHHHHHHGGFGGGGGDGGGGGGGGGGGGGHGGGFFFFFFFFFFFFFFFFHFFFFFFFFFFFFFFFFFFFFFFFFFFFF
@M05620:37:000000000-D9766:1:1101:15373:5699 1:N:0:32
ACCACACCTTCTACAATGAGCTGCGTGTGGCTCCCGAGGAGCACCCCGTGCTGCTGACCGAGGCCCCCCTGAACCCCAATGCCAACCGCGAGAAGATGCCCAGGTGAGTGGCCCGCTACCTCTTCTGGTGGCCGCCTCCCTCCTTCCTGGCCTCCCGGCGCTGCGCCCTTTCTCACTGGTTCTCTCTTCTGCCGTTTTCCGTAGGACTCTCTTCTCTGACCTGAGTCTCCTTTGGAACTCTGCAGGTTCTA
+
CCCDDDDCFFFFGGGGGGGGGGHHGGGECFHHHGGGGGGGGHHHHGGGGGGGGHGHHHHGGGFGGGGGGGGHGHHGGGGHHHHHHGGGGGGGGGHHHHHHHHHGGHHHHHGGHHGGGGGHHHHHHHHHHHGHHGGGGGHGHHGHHHHGGGGGGGGGGG-ADGFFFFFFFFFFFFFFFFFFFFFFFFFFFFFFFFDFFFHFFFFFFFFFFFFFHFFFHFFFFFFFFFFFFFFFHHFFFFFFFFFFFFFFFFF
@M05620:37:000000000-D9766:1:1101:10588:5702 1:N:0:32
ACCACACCTTCTACAATGAGCTGCGTGTGGCTCCCGAGGAGCACCCCGTGCTGCTGACCGAGGCCCCCCTGAACCCCAAGGCCAACCGCGAGAAGATGCCCAGGTGAGTGGCCCGCTACCTCTTCTGGTGGCCGCCTCCCTCCTTCCTGGCCTCCCGGAGCTGCGCCCTTTCTCACTGGTTCTCTCTTCTGCCGTTTTCCGTAGGACTCTCTTCTCTGACCTGAGTCTCCTTTGGAACTCTGCAGGTTCTA
+
B@>AB@AAFFFFGGGF5FFDGGHGEEGGC2GGHFF22AF2EGHHHGGGAEGA5B3GHHHGEG0EFFFGGGGFHHHGGGGHGHHHEFEGGGGGCDG22FFHHGHGHHHHHHEGFHCGG-DHGHGHHGFHHFDGH?@-AEHGHHGHHFGFGGFFGGGE?BD?;.BF?FFFFFFFFFFFBFFFFFFFFFFFFFBFFFAFFFFFFFEDB/;BFFFFFFFFFFFFFFFFFFFFFFFFFFFFF/BFFFFFFF./;F;
@M05620:37:000000000-D9766:1:1101:11148:5706 1:N:0:32
ACCACACCTTCTACAATGAGCTGCGTGTGGCTCCCGAGGAGCACCCCGTGCTGCTGACCGAGGCCCCCCTGAACCCCAAGGCCAACCGCGAGAAGATGACCCAGGTGGGTGGCCCGTCCCCTCTTTTGTTGGCCGCTTCCCTCTTTCCTGGCCCCCCGACCTTCCGCCCTTTCTACCTGGTCGTCTGTCTTGCCGTTTTCGGTGGCACTCTCTTCCTTGCCTTACGCTCCCTTTGGAACTTTGCGGGTTCT
+
>AAB>ABBFCCDGGFGGGCFGGHFFBEEGGABFFBB2EAAEF2ABBEEAB1BFHGGDGCEEGGEFGGEGEEB3GHEEEEHFHFGH?EE>>@DGGHH2<FHFF/CFC1/>??-0<.--..<./.<0==D/<;.;0-:-.;;/0:;90C00;/:..-=-@---.///.;;-@B///:B/9FFF/--..;9////:/9AAF.B--..:.././:;B//:////;99:/;..99.;F/9/9//:/://-;@B..;
@M05620:37:000000000-D9766:1:1101:14927:5731 1:N:0:32
ACCACACCTTCTACAATGAGCTGCGTGTGGCTCCCGAGGAGCACCCCGTGCTGCTGACCGAGGCCCCCCTGAACCCCAAGGCCAACCGCGAGAAGATGCCCAGGTGAGTGGCCCGCTACCTCTTCTGGTGGCCGCCTCCCTCCTTCCTGGCCTCCCGGAGCTGCGCCCTTTCTCACTGGTTCTCTCTTCTGCCGTTTTCCGTAGGACTCTCTTCTCTGACCTGAGTCTCCTTTGGAACTCTGCAGGTTCTA
+
BCCCCCCCFFFFGGGFGGGGGGHHGGGBEFHHHGGGGGAEGHHHHGGGEGGGGHHHHHHGGGGGGGGGGGGHGHHGGGGHGHHHHGGGGGDGGGHGGHHHHGHFFGHHHHGGHHGGGGGHHHHHHHHHGHGHHGGGGGHGHHGHHGGGGGGGGGGGGGAGGGGGGGFFFFFFFFFFFFFFFBFFFFFFFFFFFFAFFFFFFFFFFFFFFFFFFFFFFFFFFFFFFFFFFFFFFFFFFFFFFFFFFFFFFFF
@M05620:37:000000000-D9766:1:1101:11543:5756 1:N:0:32
ACCACACCTTCTACAATGAGCTGCGTGTGGCTCCCGAGGAGCACCCCGTGCTGCTGACCGAGGCCCCCCTGAACCCCAAGGCCAACCGCGAGAAGATGCCCAGGCGAGTGGCCCGCTACCTCTTCTGGTGGCCGCCTCCCTCCTTCCTGGCCTCCCGGCGCTGCGCCCTTTCTCACTGGTTCTCTCTTCTGCCGTTTTCCGTAGGACTCTCTTCTCTGACCTGAGTCTCCTTTGGAACTCTGCAGGTTCTA
+
CCCCCCCCFFFFGGGFGGGGGGHHGGGEHGHHHGGGGGGGGHHHHGGGGGGGHHHHGHHGGGGGGGGGGGGHHHHGGGGHGHHHHGGGGGFGGGHHHHHHHHH///>AF.>FHHGGGG-CGFFHHHFHHFGHHGGGGGGGGGGGGGGGGGFGGGGGG-9:DFFFFFFFFFFFFFFFFFFFFFFFFFFFFFFFFFAFFFFFFFFFFFFFFFFFFFF/BFFFFFFFFFFBFFFFFFFFFFFFFFFFFFFBFFB
@M05620:37:000000000-D9766:1:1101:25346:5774 1:N:0:32
ACCACACCTTCTACAATGAGCTGCGTGTGGCTCCCGAGGAGCACCCCGTGCTGCTGACCGAGGCCCCCCTGAACCCCAAGGCCAACCGCGAGAAGATGCCCAGGTGAGTGGCCCGCTACCTCTCCTGGTGGCCGCCTCCCTCCTTCCTGGCCTCCCGGAGCTGCGCCCTTTCTCACTGGTTCTCTCTTCTGCCGTTTTCCGTAGGACTCTCTTCTCTGACCTGAGTCTCCTTTGGAACTCTGCAGGTTCTA
+
AAA1AAAAFFFFG3GF3FF1G1GHEA0BA0BF1FF0AFGGGHHHHGGGCEEFGHF1GHHGGGCGGAEGGGGFHCGGGGGF/<FHHG//>CC@@FHHF1DFHGHGHHHHGHFGHHGGCGGHHHG/CHHFGHFHHGGGGG.CGHGHGGFFGFFGG?FGBA@@AFGG?@9@-B/9FFFFEFFBFFFFFFFFFFFFF@FFFFFFFFFFFFFFFFFEFFFFFFFFFFFFFFFFFFFFFFFFFFFFFFFFFFAFFFF
@M05620:37:000000000-D9766:1:1101:19477:5780 1:N:0:32
AGTGCCCAGCACTCAATCGCACAGGGGACCCAGGGCCTGGCCCCTCCATCCAGAAAACCTATGACCTCACCCGCCCCCTGGAGCACCAACTCCGCAGCTTGGCTGGGACCTCTGTGAGTATCCCGCGTAGGACTCTGGGCGTTGGGGCGGCGTGCGGCGTTGGGGAAAGACAGTCCTAACCGTGGCGGGTTCTGGTAAATGATGGGGTGAGGCGGGGCTCTTTGGCTCCCACCAGTCCCCCTGTCTGGTCT
+
ABAAAFFFBF4BBBBGG5AFFGAABFFGGGGHGGGGGGG2BGHGFEGHHHH3FGHHHHGHHHGHHH5BGHHHGG/>EGCGHHGHHGHHHAGHH/?EE>FGHGHHGGGHHGH2GHHHGHHFHHHCGGGGGGGH1FGHHHHGGGGGHGG?DGCDFF?FF@D@BFFFFFF.;:FFFFFFFFFFFFDFF-@DF;AFFFFFFFFFFFFFFFFDFEFF.@BFFFFFFFFFFFFFFFFFFFFFFFFFFFFFFFFFFFF
@M05620:37:000000000-D9766:1:1101:14911:5800 1:N:0:32
ACCACACCTTCTACAATGAGCTGCGTGTGGCTCCCGAGGAGCACCCCGTGCTGCTGACCGAGGCCCCCCTGAACCCCAAGGCCAACCGCGAGAAGATGCCCAGGTGAGTGGCCCGCTACCTCTTCTGGTGGCCGCCTCCCTCCTTCCTGGCCTCCCGGAGCTGCGCCCTTTCTCACTGGTTCTCTCTTCTGCCGTTTTCCGTAGGACTCTCTTCTCTGACCTGAGTCTCCTTTGGAACTCTGCAGGTTCTA
+
CCCCCCCCFFFFGGGGGGGGGGHHGGGBFGHHHGGEFGGGGHGHHGGGGGGGHHHHGHHGGGGGGGGGGGGHFHHGGGGHGHHHHGGGGCDGGGHGHHHHHHHGFGHGGHGGHHGGGGGHHHHHHHHHHHGHHGGGGGHGHHGHHGGGGGGGGGGGGG?BGGGGGGFFFFFFFFFFFFFFFFFFFFFFFFFFFFAFFFFFFFFFFFFFFFFFFFFFFFFFFFFFFFFFFFFFFFFFFFFFFFFFFFFFFFF
@M05620:37:000000000-D9766:1:1101:24242:5814 1:N:0:32
AGTGCCAGCTCTCAATCGCACAGGGGACCCAGGGCCTGGCACCTCCATACAGAGAACCTATGACCTCACCCGCTACCTGGAGCACCAACTCCGCAGCTTGGCTGGGACCTATGTGAGTATCCAGCGTAGGAATCTGGGAGTTGGGGAGGAGTGAGGAGTTGGGGAAAGACAGTCCTAACCGTGGAGGGTTCTGGTAAATGATGGGGTGAGGAGGGGCTCTTTGGCTCCCACCAGTCCCCCTGTCTGGTCTA
+
AAAABFFFAFFFGGGGGGGCGC4AFADEF22FF2AAA22223A3BABGB2A5532A3ABFG35ABDF3BF1>E0EEHDFFGEHHHFHFF3GGDD/>@3FFE?3?E/BG/0B3?BG?BGHFHFHEFCGDGDFD1G2>1?CFDGDFCCF<<<A<FDFCGD/CGCCCF:GFFFHFCGHFHEC::AA?DED@G.AB0F09B9FFF0;0CFD;AFAFF.B?@BABFF/FF/9:ABF??.9;99AD;99;;FFF9//
@M05620:37:000000000-D9766:1:1101:17803:5848 1:N:0:32
ACCACACCTTCTACAATGAGCTGCGTGTGGCTCCCGAGGAGCACCCCGTGCTGCTGACCGAGGCCCCCCTGAACCCCAAGGCCAACCGCGAGAAGATGCCCAGGTGAGTGGCCCGCTACCTCTTCTGGTGGCCGCCTCCCTCCTTCCTGGCCTCCCGGAGCTGCGCCCTTTCTCACTGGTTCTCTCTTCTGCCGTTTTCCGTAGGACTCTCTTCTCTGACCTGAGTCTCCTTTGGAACTCTGCAGGATCTA
+
ABBABAABFFFFCGGGGGGGGFFGEAEFHEHHFGFEEEGGFHHHHGGGEEFFDFGGGEGFGGGGGGGGGGGHHHHEGGGC?GHHHFG@FCGGFDGHHDDGHHGE1<F<?<F<F/-@@DFGDHDHHDGED/C<.<AF.:CGFGDFHBF00BAFBFGGGFC?-./9??DFB/BB/BBFBFF/9/FFFFFFFFFEFD.;BEFFD;AFFFB/BBBFFFFFF/BFFBB/9;BBFFFFFBBBB9BBB/;BF..;BFB
@M05620:37:000000000-D9766:1:1101:17440:5863 1:N:0:32
AGTGCCAGCTCTCAATCGCACAGGGGACCCAGGGCCTGGCCCCTCCATCCAGAAAACCTATGACCTCACCCGCTACCTGGAGCACCAACTCCGCAGCTTGGCTGGGACCTATGTGAGTATCCAGCGTAGGAATCTGGGAGTTGGGGAGGAGTGAGGAGTTGGGGAAAGACAGTCCTAACCGTGGAGGGTTCTGGTAAATGATGGGGTGAGGAGGGGCTCTTTGGCTCCCACCAGTCCCCCTGTCTGGTCTA
+
A3>AAFFFBFFFGGGGG2FFGGHHFGGGGFHHGGGGGDGHHHGHGGHHGHHHGHHHHGEFHHHHHHHHHHHGGEGGHHHHHHHHHHHHGFHHGGGGGFHHGHHGGGHHGHHHGHHHGGHHHHHHHGDDCGHHHHHHHGFGGHHHFGGGGGGGHHHHHGFHHBCGGGHGHHHHHHHGHHHHGEGGGGGGEGFGGGFFGGGGGGGGGGFFFFFFFFFFAFFFFFFFFFFFFFFFFFFFFFFFFFFFFFFFFFF
@M05620:37:000000000-D9766:1:1101:24573:5864 1:N:0:32
ACCACACCTTCTACAATGAGCTGCGTGTGGCTCCCGAGGAGCACCCCGTGCTGCTGACCGAGGCCCCCCTGAACCCCAAGGCCAACCGCGAGAAGATGCCCAGGTGAGCGGCCCGCTACCTCTTCTGGTGGCCGCCTCCCTCCTTCCTCGCCTCCCGGAGCTGCGCCCTTTCTCACTGGTTCTCTCTTCTGCCGTTTTCCGCAGGACTCTCTTCTCTGACCTGAGTCTCCTTTGGAACTCTGCAGGTTCTA
+
DCCDDEEEFFFFGGGGGGGGGGHHGGGFDGHHHGGGGGGGDHHHHGGGGGGGHHGHHHHGGGGGGGGGGGGHFHHGGGGHGHHHHGGGGGGGGGHHGHBGHF/==FFFGGGCCG-A@-<<DGHFDHCGCHGFHGGCDEEFFGGF1BBF1<-?AFEFD--<@F0BFFDFFBFFFFBF:<F:BFFFFFFFBFB1BD.<FFFFD.9<-B<:BFFFFFFFF11<<://<<FFF0<<FBFFFFFFF10BBAAFFF<
@M05620:37:000000000-D9766:1:1101:23380:5883 1:N:0:32
ACCACACCTTCTACAATGAGCTGCGTGTGGCTCCCGAGGAGCACCCCGTGCTGCTGACCGAGGCCCCCCTGAACCCCAAGGCCAACCGCGAGAAGATGCCCAGGTGAGTGGCCCGCTACCTCTTCTGGTGGCCGCCTCCCTCCTTCCTGGCCTCCCGGCGCTGCGCCCTTTCTCACTGGTTCTCTCTTCTGCCGTTTTCCGTAGGACTCTCTTCTCTGACCTGAGTCTCCTTTGGAACTCTGCAGGTTCTA
+
AAAAAAAACFFFG3GG3GAAFAGHGEAA00FFAFFA?EEE?GEGHGGGCEFGFHHFHHGGGGGGGAGGGGGHFFHGGGFHCEGHHGE<>CCBCGHHFHHHHHHFHHHHHHGGHHGGGGGHHHGHHHHGHHGHHGGGGGHGHHGHHGGGGGGGGGGGGG-AA@@F?@F@?FFFFFFFFFFFFFFFFFFFFFFFF@FFFFFFFFFFFFFFFFFFFFFFFF/FFFFFFFFFFFFFFFFFFFFFFFFFFFFFFFF
@M05620:37:000000000-D9766:1:1101:16590:5893 1:N:0:32
AGTGCCAGCTCTCAATCGCACAGGGGACCCAGGGCCTGGCCCCTCCATCCAGAAAACCTATGACCTCACCCGCTACCTGGAGCACCAACTCCGCAGCTTGGCTGGGACCTATGTGAGTATCCAGCGTAGGAATCTGGGAGTTGGGGAGGAGTGAGGAGTTGGGGAAAGACAGTCCTAACCGTGGAGGGTTCTGGTAAATGATGGGGTGAGGAGGGGCTCTTTGGCTCCCACCAGTCCCCCTGTCTGGTCTA
+
AABBBFFFBFFFGGGGGGFFGEHEGGGGGGHHGGGGFGHHHHGHGGHHHFGHHHHHHGHHHHHHHHHHHHHGGFGGHBHHHHHHHHHHGHHHGGGGGHHHGGHGGGHHGHHHHHHHHHHHHHHHHGEFGGHHHHHHFHGGFHHHGGGGGGGFHHHHHGHHHHGGGGHHGHHHHHHHHHHHGDCFGGGGEFGGGGFGGGGGGGGGGGFFFFFFFFFFFFFFFFFFFFFFFFFFFFFFFFFFFFFFFFFFFFF
@M05620:37:000000000-D9766:1:1101:23385:5902 1:N:0:32
ACCACACCTTCTACAATGAGCTGCGTGTGGCTCCCGAGGAGCACCCCGTGCTGCTGACCGAGGCCCCCCTGAACCCCAAGGCCAACCGCGAGAAGATGACCAGGGGAGTGGCCCCCTACCTCTTCTGGTGGCCGCCTCCCTCCTTCCTGGCCTCCCCGAGCTTCGCCCTTTCTTACTGGGTCTCTCTTCTGCCGGTTTCCGGAGGACTCTCTTCTCTTACCTTAGGCTCCTTTTGAACTCTTCAGGGTCTT
+
DDDDDDDDFFFFGGGGGGGGGGHHGGGFHGHHHGGGGGGGGHGHHGGGFGGGHHGHHHHGGGGGGGGGGGGHFHHGGGGHGHHHHGGGGGGGGGHHHH2FGB0F///>?0FEHH-<<.<G000=000=0/<<C--A<.CF//C/<:F00<.C0.<E.<---.00-.<D-FF000<<00<.<<:<000<00:0<--<DF0F.-.<<.<//000<:00000<B0000000<B0BF0F.<00000000<.<//0
@M05620:37:000000000-D9766:1:1101:23367:5902 1:N:0:32
ACCACACCTTCTACAATGAGCTGCGTGTGGCTCCCGAGGAGCACCCCGTGCTGCTGACCGAGGCCCCCCTTAACCCCAAGGCCAACCGCGAGAAGATGCCCAGGTGAGTGGCCCGCTCCCTCTTCTGGTGGCCGCCTCCCTCCTTCCTGGCCTCCCGGCGCTGCGCCCTTTCTCACTGGTTCTCTCTTCTGCCGTTTTCCGTAGGCCTCTCTTCTCTGACCTGAGTCTCCTTTGGAACTCTGCAGGTTCTA
+
BBCCBABC4BBFGGGGGGCGGGHHGAEE4EGHGFDG2EAE?GABFEAEAEEFBGFHHGEGGC?>FGG@EE1B3GHGEEEHGHGHHGFGCG?DCFHGD2GHHHAFFGHHHHEGGHGGC-CFHFHHGHHGFH?GGFGGGGHGGHGGGHGGGFFGGFGGFA?-?BADFFFFFFFFFFFFFFFFFFFFFFFFFFFFFFDFFFFFFB.AD/:FFBFFFFFFF/9BFFF/9;BFFFBFFFBFFF:BFFFFFFFFFFF
@M05620:37:000000000-D9766:1:1101:15370:5944 1:N:0:32
ACCACACCTTCTACAATGAGCTGCGTGTGGCTCCCGAGGAGCACCCCGTGCTGCTGACCGAGGCCCCCCTGAACCCCAAGGCCAACCGCGAGAAGATGCCCAAGGGAGTGGCCCGCTAACTCCTCCGGTGGCCGCCTCCCTCCTTCCTGGCCTCCCGGAGCTCCGCCCTTTCTCACTGGGTCTCTCTTCTGCCGCTTTCCGTAGGACTCTCTTCTCTCACCTTAGGCTCCTTTGGAAATATGCAGGCTCTA
+
AABABABAFFFFGGGGGGGFGEGCFEEGAEHHGGGG2AF?2GHHHGGEEEGGEGHHHHHGEE?GGDEGGGGHHHGGGEDFEEHGHAE<B@@@CDCCD22<C2/?////<0</>F--<-.<<=0<</.---..:::C.:9C/:;/9;/0;:C?0.AE.?A-@./9..9;-99B//9B//B?/9;/F::/;;/99@-;AFFF./;;A/;/;//9FF/B;//9;///9/:;;9B9B//////9//;9/..../;
@M05620:37:000000000-D9766:1:1101:12894:5953 1:N:0:32
ACCACACCTTCTACAATGCGCTGCGTGTGGCTCCCGAGGAGCACCCCGTGCTGCTGACCGAGGCCCCCCTGAACCCCAAGGCCAACCGCGCGAAGATGCCCAGGTGAGTGGCCCGCTACCTCTTCTGGTGGCCGCCTCCCTCCTTCCTGGCCTCCCGGCGCTGCGCCCTTTCTCACTGGTTCTCTCTTCTGCCGTTTTCCGTAGGACTCTCTTCTCTGACCTGAGTCTCCTTTGGAACTCTGCAGGTTCTA
+
CBBBCCC>BBCFGGGGGGFFGGGGGGGB2AGFGBAE?EGGDHGHHGG0EEEFBHGHHHG>>@?FGGGGGGFHHHHGGGFHGHHHHGGGGGCGGGG?DFDCHHGFHHHCFGFGHGG?CFGFDGFDCGHB;GAG.:@DD9AAFFDFGGFFBFGFBFE..AABBBC?DF?DAFFFFFBFFFF/B/BFFF9F9BBBFCDDFFFFFF.ADBBFBFFBFFFB/9;B9BF//;/:;/BFBB/FFB/;FFFBBF:BFF/
@M05620:37:000000000-D9766:1:1101:16914:5982 1:N:0:32
AGTGCCAGCTCTCAATCGCACAGGGGACCCAGGGCCTGGCCCCTCCATCCAGAAAACCTATGACCTCACCCGCTACCTGGAGCACCAACTCCGCAGCTTGGCTGGGACCTATGTGAGTATCCAGCGTAGGAATCTGGGAGTTGGGGAGGAGTGAGGAGTTGGGGAAAGACAGTCCTAACCGTGGAGGGTTCTGGTAAATGATGGGGTGAGGAGGGGCTCTTTGGCTCCCACCAGTCCCCCTGTCTGGTCTA
+
ABABAFFFBFFFGGGGGGGGGFHHGGDEEEGFFGGGFGHHHHGHGGHHHHHHHHHHHGHHHHHHHHHHHHHGGEGGHHHHHHHHHHHHGHHHGGGFGHHHGHHGGGHHGHHHHHHHHHHHHHHHHGGGGGHHHHHHHHHGGHHHGGGGGGGHHHHHHGHGHHGGGGHHHHHHHGHGHHHHGDFGGGGGCFGGGGGGGGGGGGGGGGFFFFFFFFFFFFFFFFFFEFFFFFFFFFFFFFFFFFFFFFFFFFF
@M05620:37:000000000-D9766:1:1101:20384:6003 1:N:0:32
ACCACACCTTCTACAATGAGCTGCGTGTGGCTCCCGAGGAGCACCCCGTGCTGCTGACCGAGGCCCCCCTGAACCCCAAGGCCAACCGCGAGAAGATGCCCAGGTGAGTGGCCCGCTACCTCTTCTGGTGGCCGCCTCCCTCCTTCCTGGCCTCCCGGAGCTGCGCCCTTTCTCACTGGTTCTCTCTTCTGCCGTTTTCCGTAGGACTCTCTTCTCTGACCTGAGTCTCCTTTGGAACTCTGCAGGTTCTA
+
CDDCCDDDFFFFGGGGGGGGGGHHGGGFHGHHGGGGGGGGGHGHHGGGGGGGHHHHHHHGGGGGGGGGGGGHGHHGGGGHGHHHHGGGGGGGGGHHHGHHHHHGHFHHHHGGHHGGGGGHHHHHHHHHHHGHHG@GGDHGHHGHHGGFFFGFGGGGG?-BDGGGGGFFFFFFFFHFFFFFFBFFFFFFHFFFFFFFFFHFFFFFFFFFFFFFHFFFHFFFFHEFFFFFHFFFHEFFFFFFFFFFFFFFFFF
@M05620:37:000000000-D9766:1:1101:25621:6034 1:N:0:32
ACCACACCTTCTACAATGAGCTGCGTGTGGCTCCCGAGGAGCACCCCGTGCTGCTGACCGAGGCCCCCCTGAACCCCAAGGCCAACCGCGAGAAGATGCCCAGGTGAGTGGCCCGCTACCTCTTCTGGTGGCCGCCTCCCTCCTTCCTGGCCTCCCGGAGCTGCGCCCTTTCTCACTGGTTCTCTCTTCTGCCGTTTTCCGTAGGACTCTCTTCTCTGACCTGAGTCTCCTTTGGAACTCTGCAGGTTCTA
+
AAABCBBCFFFFFGGGGGGGGGHHGGGFGGHHHGGGGGGGGHGHHGGGEGGGHHHHHHHGGGGGGGGGGGGHGHHGGGGHGHHHHGGGGGGGGGHHHHHHHHHGHHHHHHGGHHGGGGGHHHHHHHHHHHGHHGGGGGHGHHGHHGGGGGGGGGGGGG-CGGGGGGFFFFFFFFFFFFFFFFFFFFFFFFFFFFDFFFFFFFFFFFFFFFFFFFFFFFFFFFFBFFFFFFFFFFFFFFFFFFFFFFFFFFB
@M05620:37:000000000-D9766:1:1101:18470:6035 1:N:0:32
ACCACACCTTCTACAATGAGCTGCGTGTGGCTCCCGAGGAGCACCCCGTGCTGCTGACCGAGGCCCCCCTGAACCCCAAGGCCAACCGCGAGAAGATGCCCAGGTGAGTGGCCCGCTACCTCTTCTGGTGGCCGCCTCCCTCCTTCCTGGCCTCCCGGAGCTGCGCCCTTTCTCACTGGTTCTCTCTTCTGCCGTTTTCCGTAGGACTCTCTTCTCTGACCTGAGTCTCCTTTGGAACTCTGCAGGTTCTA
+
DDDDDDDDFFFFGGGGGGGGGGHHGGGFHGHHHGGGFGGGGHHHHGGGGGGGHHHHHHHGGGGGGGGGGGGHHHHGGGGHGHHHHGGGGGGGGGHHHHHHHHHGGHHHHHGGHHGGGGGHHHHHHHHHHHGHHGGGGGHGHHGHHGGGGGGGGGGGGGDGGGGGGGFFFFFFFFHHFFFFFFFFFFFFFFFFFFDFFFFFFFFFFFFFFFFFHFHFHFFFFFFFFFFFFFFFHHFFFFFFFFFHFFFFFFF
@M05620:37:000000000-D9766:1:1101:13865:6051 1:N:0:32
AGTGCCAGCTCTCAATCGCACAGGGGACCCAGGGCCTGGCCCCTCCATCCAGAAAACCTATGACCTCACCCGCTACCTGGAGCACCAACTCCGCAGCTTGGCTGGGACCTATGTGAGTATCCAGCGTAGGAATCTGGGAGTTGGGGAGGAGTGAGGAGTTGGGGAAAGACAGTCCTAACCGTGGAGGGTTCTGGTAAATGATGGGGTGAGGAGGGGCTCTTTGGCTCCCACCAGTCCCCCTGTCTGGTCTA
+
ABABBFFFCFFFGGGGGGGGGGHHGGGGGGHHGGGGGGHHHHGHGGHHHHHHFHGHHGHHHHHHHHHHHHHGGEEGHHHHHHHHHHHHGHHHGGGGGHHHGGHGGGHHGHHHHHHHHHHHHHHHHGGGGGHHHHHHHHHGGHHHGGGGGGGHHHHHHGHHHHGGGGHHGHHHHHHHHHHHGGEGGGGGEGGGGGCGGGGGHGGGGGFFFFFFFFFFFDFFFFFFFFFFFFFFFFFFFFFFFFFFFFFFFFF
@M05620:37:000000000-D9766:1:1101:15483:6077 1:N:0:32
ACCACACCTTCTACAATGAGCTGCGTGTGGCTCCCGAGGAGCACCCCGTGCTGCTGACCGAGGCCCCCCTGAACCCCAAGGCCAACCGCGAGAAGATGCCCAGGTGAGTGGCCCGCTACCTCTTCTGGTGGCCGCCTCCCTCCTTCCTGGCCTCCCGGAGCTGCGCCCTTTCTCACTGGTTCTCTCTTCTGCCGTTTTCCGTAGGACTCTCTTCTCTGACCTGAGTCTCCTTTGGAACTCTGCAGGTTCTA
+
AAABBBABFFFFGGGGFGGGGGHHGEGEGEHGHGGGGGGGGHHHHGGFEGGGHHHHHHHGGGGGGGGGGGGHBGG?EGEGFHGHFFFGDB>CGGHGGFHHHHGE1GHHHFGGHHGGGGGHGHHHHFHHFHFHHGGGGGHGHHGHHGGGFGGGGGGGGG-ADFGGGGFFFFFFFFFFFFFFFFFFFFFFEFFFFFDFFFFFFFFFDFFFFFFFFFFFFFFFFFFFFFFFFFFFFFFFFFFFFFFFFFFFFFF
@M05620:37:000000000-D9766:1:1101:25787:6082 1:N:0:32
ACCACACCTTCTACAATGAGCTGCGTGTGGCTCCCGAGGAGCACCCCGTGCTGCTGACCGAGGCCCCCCTGAACCCCAAGGCCAACCGCGCGAAGATGCCCAGGTGAGTGGCCCGCTACCTCTTCTGGTGGCCGCCTCCCTCCTTCCTGGCCTCCCGGAGCTGCGCCCTTTCTCACTGGTTCTCTCTTCTGCCGTTTTCCGTAGGACTCTCTTCTCTGACCTGAGTCTCCTTTGGAACTCTGCAGGTTCTA
+
BBABBBBAFFFFCGGCGGBGGGHHGGGEGDHHHFFFGGGFGGHHHGGGGEGGBGHEHHHG?ECGGGGGGGGBFHHGGGGHGHHHHGGGG@/<CGCFFFHHHHHGHHHHHHGGHHGGGGGHGHHHHHGHHHCHHGGGGGHGGGGGGGGGGGFGGGGGGGGGGFFFFFFFFFFFFFFFFFFFFFFFFFFFFFFFFFDFFFFFFFFFFFFFFFFFFFFFFFFFFFFFFFF;BFFFFFFFBFFFFFFFFFAFFFB
@M05620:37:000000000-D9766:1:1101:17191:6111 1:N:0:32
ACCACACCTTCTACAATGAGCTGCGTGTGGCTCCCGAGGAGCACCCCGTGCTGCTGACCGAGGCCCCCCTGAACCCCAAGGCCAACCGCGAGAAGATGCCCAGGTGAGTGGCCCGCTACCTCTTCTGGTGGCCGCCTCCCTCCTTCCTGGCCTCCCGGCGCTGCGCCCTTTCTCACTGGTTCTCTCTTCTGCCGTTTTCCGTAGGACTCTCTTCTCTGACCTGAGTCTCCTTTGGAACTCTGCAGGTTCTA
+
CCDEEEEEFFFFGGGGGGGGGGHHGGGBAFHHHGGGGGGGFHHHHGGGGGGGGHGHHHHEGFGGGGGGGGGHFHHGGGGHGHHHHGGGGGGGGGHGFHHHHHHGGHHHHHGGHHGGGGGHHHHHHHHHHHGHHGGGGGHGHHGHHGGGGGGGGGGGGG-CGFFFFFFFFFFFFFFFFFFFFFFFFFFHHHFFFFFFFFHFFFFFFFFFFFFFHHFFFFFFFFFFFFFFFFFFFHFFFFFFFHFHFFFFFFF
@M05620:37:000000000-D9766:1:1101:15426:6113 1:N:0:32
ACCACACCTTCTACAATGAGCTGCGTGTGGCTCCCGAGGAGCACCCCGTGCTGCTGACCGAGGCCCCCCTGAACCCCAAGGCCAACCGCGAGAAGATGCCCAGGTGAGTGGCCCGCTACCTCTTCTGGTGGCCGCCTCCCTCCTTCCTGGCCTCCCGGAGCTGCGCCCTTTCTCACTGGTTCTCTCTTCTGCCGTTTTCCGTAGGACTCTCTTCTCTGACCTGAGTCTCCTTTGGAACTCTGCAGGTTCTA
+
AAABBBBBFFFFGGGGGGGGGCHFFEEACEHHFGGFEGGGDHHHHGGGGFGGGHGHHHHGCGCGGEGGGGGGHGHGGGGHGHHHHGDEGGGCCGFF2GDGHHHGFGHFHHGGHHGGGCGHHHGHHHHGGHDHGGCGFGEEHGGGGGFGGGGGGGGGGG9DGGGGGGFFFFFFFFFFFFFBFFFFFFFFFFFFFFADFFFFFFFFFFFFFFFFFFFFFFFFFFFFFFFFFFFFFFFFFFFFFFFFFFAFFFF
@M05620:37:000000000-D9766:1:1101:17092:6117 1:N:0:32
ACCACACCTTCTACAATGAGCTGCGTGTGGCTCCCGAGGAGCACCCCGTGCTGCTGACCGAGGCCCCCCTGAACCCCAAGGCCAACCGCGAGAAGATGCCCAGGTGAGTGGCCCGCTACCTCTTCTGGTGGCCGCCTCCCTCCTTCCTGGCCTCCCGGAGCTGCGCCCTTTCTCACTGGTTCTCTCTTCTGCCGTTTTCCGTAGGACTCTCTTCTCTGACCTGAGTCTCCTTTGGAACTCTGCAGGTTCTA
+
BBCBCCCDFFFFGGGGGGGGGGHHGFGEHGHHHGGGGGGGGHHHHGGGGGGGHHHHHHHGGGGGGGGGGGGGFHHGGGGHGHHHHGGGGGGGGGHHHHHHHHHGCGHHHHGGHHGGGGGHHHHHHHHHHHGHHGGGGGHGHHGHHGGGGGGGBFGGGGGGGGGGGGFFFFFFFFFFFFFFFFFFFFFFHHFFFFDFFFHFFFFFFFFFFFFFFFFFFFFFFFFFFFFFHFFFFFFFFFFFFFFFFFFFFFF
@M05620:37:000000000-D9766:1:1101:19091:6174 1:N:0:32
ACCACACCTTCTACAATGAGCTGCCTGTGGCTCCCGAGGAGCACCCCGTGCTGCTGACCGAGGCCCCCCTGAACCCCAAGGCCAACCGCGAGAAGATGCCCAGGTGAGTGGCCCGCTACCTCTTCTGGTGGCCGCCTCCCTCCTTCCTGGCCTCCCGGCGCTGCGCCCTTTCTCACTGGTTCTCTCTTCTGCCGTTTTCCGTAGGACTCTCTTCTCTGACCTGAGTCTCCTTTGGAACTCTGCAGGTTCTA
+
BBBBBBBBFFFFGGGGGGGGGGHG4BFBEGHHHGGGGGGGGHHHHGGGGGGGHHGHHHHGGGGGGGGGGGGHHHHGGGGHGHHEEFGGGGCDCGGHHHHHHHHGHHHHHHGGHHGGGGGHHHHHHHHHHHGHHGGGGGHGHHGHHHHHHHHGGGGGGD-BBGGGFFFFFFFFFFFFFFFFFFFFFFFFFFFFFFFFFFFFFFAFFFFFFFFFFFFFFFFFFFE/FFFFFFFFFFFEFFFFFFFFFFFFFFF
@M05620:37:000000000-D9766:1:1101:7144:6199 1:N:0:32
ACCACACATTCTACAATGCGCTGCGTGGGGCTCACGAGGAGCACCCCTTGCTGCTGACCCAGGCCCCCCTGAACCCCAAGGCCAACCGCGCGAAGATGCCCAGGTGAGTGGCCCGCTACCTCTTCTGGTGGCCGCCTCCCTCCTTCCTGGCCTCCCGGGGCTGCGCCCTTTCTCACTGGTTCTCTCTTCTGCCGTTTTCCGTAGGACTCTCTTCTCTGACCTGAGTCACCTTTGGAACTCTGCAGGTTCTA
+
AAAB>AB3@BBBFFFGGGBAEEGGGEF22ABAB3BB2AAEAF1BBEEAABBFFHHHHHF2B?CBFEFGGGEF3FGEEEEHFG?FHGGGEE<BDGG/FGHHHHGFGH<FHHGGHHCGG?CHHHHHGHHHGCEFHGGGGGHFHHGHGGGG0BFGGGGGFC-;BDDFFFFFFFFFFFFFFFFFFFFFFFFF//BFFBADFFFFFBF.A/BFFFFFFFF/;F/;FF.9;BF/;;FFFBFFFFFFFFFFFFFFFF9
@M05620:37:000000000-D9766:1:1101:7716:6216 1:N:0:32
AGTGCCAGCTCTCAATCGCACAGGGGACCCAGGGCCTGGCCCCTCCATCCAGAAAACCTATGACCTCACCCGCTACCTGGAGCACCAACTCCGCAGCTTGGCTGGGACCTATGTGAGTATCCAGCGTAGGAATCTGGGAGTTGGGGAGGAGTGCGGAGTTGGGGAAAGACAGTCCTAACCGTGGAGGGTTCTGGTCACTGATGGGGTGAGGAGGGGCTCTTTGGCTCCCACCAGTCCCCCTGTCTGGTCTA
+
ABABBFFFAFFFGFGGGGGGGGHHGGGEGFGHGGGGGGHHFHGGGGHHFHGHGH3GGFFHHHFHHHHEHHGGGE/EGHFHGHHGFHC?EFHHGFE/EGBFFHHGDEEGGH2FBFG3DDG?GH32F/?/>B@@GDGDFF??<FG1<@C?F.CG.0---<<GH/C?...:/:/;CFCFG0CFAGA-.:C;EFGGGGB0;/;//BFFFFFFA../;A=-@BAFFFB/B/B9E..AE.FFFFFFFFFFFFFBBFB
@M05620:37:000000000-D9766:1:1101:12207:6217 1:N:0:32
ACCACACCTTCTACAATGCGCTGCGTGTGGCTCCCGAGGAGCACCCCGTGCTGCTGACCGAGGCCCCCCTGAACCCCAAGGCCAACCGCGAGAAGATGCCCCCGCCAGTGGACCACTCCCGCTTTTTGGTGGCACCCACCACCCTTCCAGACACACCCCGAACGGCCCCTTTTCCCCGGATTTCTCCTTCTGACGTTTTCCTTTGGCCCTCCTTCCATTCCCCCGGTCCCCTTTGGATCCTTCCCGGTTTT
+
AAA1AAAAFFFFGGGGDG1AE0EEGAABAAGHAFF//EGCCHHHHGGEEEGGGHGFHHH>/ECGG>EGGGFCG>GGGGGHEEHHEFCBGG/</<?F><1?FE/<----1101<C.<///..--:.00--.:../0:...;..99:///000:///;..--9-----9;--A9////------/////;////9/-;AB9BB////9/9-9---///////99-9-------9:9/////-////-------
@M05620:37:000000000-D9766:1:1101:25396:6232 1:N:0:32
ACCACACCTTCTACAATGAGCTGCGTGTGGCTCCCGAGGAGCACCCCGTGCTGCTGACCGAGGCCCCCCTGAACCCCAAGGCCAACCGCGAGAAGATGCCCAGGTGAGTGGCCCGCTACCTCTTCTGGTGGCCGCCTCCCTCCTTCCTGGCCTCCCGGAGCTGCGCCCTTTCTCACTGGTTCTCTCTTCTGCCGTTTTCCGTAGGACTCTCTTCTCTGACCTGAGTCTCCTTTGGAACTCTGCAGGTTCTA
+
ABBBBBBBFFFFGGGGGGGGGGHHEEGEH?HHGGGAEEFGGHHHHGGGEDGGHHHHHHHGGGCGGGGGGGGHHHHGGGFGAGHHAGGGGCBFGGHHH2GHHHHGGHHHHHGGHHGGGGGHHHHBHHHHHGGHHGFGDGHGHH?HHGGGGGGGFGGGGG-AAFFBFGFFFFFFFFFFFFFFFFFFFFFFFFFFFFFFFFFFFFFFFFFFFFFFFFBFFFFFFFFFFFFFFFFFFFFFFFFFFFFFFFFFFFB
@M05620:37:000000000-D9766:1:1101:14838:6236 1:N:0:32
ACCACACCTTCTACAATGAGCTGCGTGTGGCTCCCGAGGAGCACCCCGTGCTGCTGACCGAGGCCCCCCTGAACCCCAAGGCCAACCGCGAGAAGATGCCCAGGTGAGTGGCCCGCTACCTCTTCTGGTGGCCGCCTCCCTCCTTCCTGGCCTCCCGGCGCTGCGCCCTTTCTCACTGGTTCTCTCTTCTGCCGTTTTCCGTAGGACTCTCTTCTCTGACCTGAGTCTCCTTTGGAACTCTGCAGGTTCTA
+
CCCCCCCBFFFFGGGGGGFGGGHHGGGBFFHGHGGGGGEFEHHHHGGEEFGGGHHHHHHAFGCGGGGGGGGHHHHGGGFHGGHHFGGGGG/DCGHHHHHHHGHEGHHHHHGGHHGGGFGHHHHHHHGHHHGHHGGGGGHGHHGHHGGGFFFGGGGGGD-;DFFFFFFFFFFFFFFFEFFFFFFFFFFFFFFFFFFFFFFFDBADF/BFFFFFFFFFFFBFFFB/BFFBFFBFFFBFFFFFFEFFFFFFFF/
@M05620:37:000000000-D9766:1:1101:15710:6264 1:N:0:32
ACCACACCTTCTACAATGAGCTGCGTGTGGCTCCCGAGGAGCACCCCGTGCTGCTGACCGAGGCCCCCCTGAACCCCAAGGCCAACCGCGAGAAGATGCCCAGGTGAGTGGCCCGCTACCTCTTCTGGTGGCCGCCTCCCTCCTTCCTGGCCTCCCGGAGCTGCGCCCTTTCTCACTGGTTCTCTCTTCTGCCGTTTTCCGTAGGACTCTCTTCTCTGACCTGAGTCTCCTTTGGAACTCTGCAGGTTCTA
+
CCCCCCCCFFFFGGGGGGGGGGHHGGGFHGHHHGGGGGGGGHHHHGGGFGGGGHHHHHHGGGGGGGGGGGGHHHHGGGEHGHHHHFGGGGGGGGHHHHHHHHHGHHHHHHGGHHGGGGGHHHHHHHHHHHGHHGGGGGHGHHGHHGGGGGGGGGGGGG-ADGGGGGFFFFFFFFFFFFFFFFFFFFFFFFFFFFDFFFFFFFFFFFFFFFFFFFFFFFFFFFFFFFFFFFFFFFFFFFFFFFFFFFFFFF:
@M05620:37:000000000-D9766:1:1101:24959:6300 1:N:0:32
AGTGCCAGCTCTCAATCGCACAGGGGACACAGGGCCTGGCCCCTCCATACAGAAAACCTATGACCTCACCCGCTACCTGGAGCACCAACTCCGCAGCTTGGCTGGGACCTATGTGAGTATCCAGCGTAGGAATCTGGGAGTTGGGGAGGAGTGAGGAGTTGGGGAAAGACAGTCCTAACCGTGGAGGGTTCTGGTAAATGATGGGGTGAGGAGGGGCTCTTTGGCTCCCACCAGTCCCCCTGTCTGGTCTA
+
AAA>A1B1>CFFFGGDFFGGGGHCFGAACA0F00E0FFH00GAAEGFH2A1FFFFFGFHFHGDGHFG1GFFE>//EGHFHBFHHHHC>EFGF>EEEEGDGEFFGGGHFEBBGF2BBGHHHHHDGFCGCCCBBGHFHHF0F?FGHGC.A@ACFF00<0C<GHFGG:ECGBCFGHFHH0CCGGGE@BEGGGGGGGGBFFFFGBFFGGGC@EFFFFF-;>@EFFFFFFFFFFFFFEFFFFFFF@FFFFF/;;/9
@M05620:37:000000000-D9766:1:1101:17129:6312 1:N:0:32
ACCACACCTTCTACAATGAGCTGCGTGTGGCTCCCGAGGAGCACCCCGTGCTGCTGACCGAGGCCCCCCTGAACCCCAAGGCCAACCGCGAGAAGATGCCCAGGTGAGTGGCCCGCTACCTCTTCTGGTGGCCGCCTCCCTCCTTCCTGGCCTCCCGGAGCTGCGCCCTTTCTCACTGGTTCTCTCTTCTGCCGTTTTCCGTAGGACTCTCTTCTCTGACCTGAGTCTCCTTTGGAACTCTGCAGGTTCTA
+
ABABBBBAFFFFGGGGGGGGGCHHGFGGHGGHGFGG2EGEEGGHHGGGFGGGAGHHHHHGGG?EGGGEGGGFCGHGGGGHGHHHHGGGGGGGCDH2FBFGCFFCGHFCGDCFHG-@@@CFDGHGF00<DCEHHGGG.CGGHFGBG0F09C?FFFEED?--;.0=9?DF-;BBBF09:BFBFF09F009:9:09@AABABF?F.ADFFFF0BBF0:FB090BFB/:;B0FFFFFFF0BFF0:FFBFFABFB;
@M05620:37:000000000-D9766:1:1101:16751:6324 1:N:0:32
ACCACACCTTCTACAATGAGCTGCGTGTGGCTCCCGAGGAGCACCCCGTGCTGCTGACCGAGGCCCCCCTGAACCCCAAGGCCAACCGCGAGAAGATGCCCAGGTGAGTGGCCCGCTACCTCTTCTGGTGGCCGCCTCCCTCCTTCCTGGCCTCCCGGAGCTGCGCCCTTTCTCACTGGTTCTCTCTTCTGCCGTTTTCCGTAGGACTCTCTTCTCTGACCTGAGTCTCCTTTGGAACTCTGCAGGTTCTA
+
CCCCCCCCFFFFGGGGGGGGGGHHGGGGFGHHHGGGGGGGGHHHHGGGGGGGHHHHHHHGGGGGGGGGGGGGHHHGGGGHGHHHHGGGGGGGGGHHGFHHHFHGGHHHHHGGHHGGGGGHHHHHHHHHHHGHHGGGGGHGHHGHHGGGGGGGGGGGDF-ADGGGGGFFFFFFFFFFFFFFFFFFFFFFFFFFFFFFFFFFFFFFFFFFFFFFFFFFFFFFFFFFFFFFFFFFFFFFFFFFFFFFFFFFFFB
@M05620:37:000000000-D9766:1:1101:19810:6396 1:N:0:32
ACCACACCTTCTACAATGAGCTGCGTGTGGCTCCCGAGGAGCACCCCGTGCTGCTGACCGAGGCCCCCCTGAACCCCAAGGCCAACCGCGAGAAGATGCCCAGGTGAGTGGCCCGCTACCTCTTCTGGTGGCCGCCTCCCTCCTTCCTGGCCTCCCGGCGCTGCGCCCTTTCTCACTGGTTCTCTCTTCTGCCGTTTTCCGTAGGACTCTCTTCTCTGACCTGAGTCTCCTTTGGAACTCTGCAGGTTCTA
+
CCCCCCCCFFFFGGGGGGGGGGHHGGGGFGHHHGGGGGGGGHHHHGGGGGGGHHGHHHHGGGGGGGGGGGGHHHHGGGGHGGHHHGGGGGCGGGGHHHHHHGHGHHHHHHGGHHGGGGGHHHHHHHHGHHGHHGGGGGHGHHGHHGGGGGGGGGGGGG-ADFFFFFFFFFFFFFFFFFFFFFFFFFFFFFFFFFFFFFFFFFFFFFFFFFFFFFFFFFFFFFFFFFFFFFFFFFFFFFFFFFFFFFFFFFB
@M05620:37:000000000-D9766:1:1101:21070:6397 1:N:0:32
AGTGCCAGCTCTCAATCGCACAGGGGACCCAGGGCCTGGCCCCTCCATCCAGAAAACCTATGACCTCACCCGCTACCTGGAGCACCAACTCCGCAGCTTGGCTGGGACCTATGTGAGTATCCAGCGTAGGAATCTGGGAGTTGGGGAGGAGTGAGGAGTTGGGGAAAGACAGTCCTAACCGTGGAGGGTTCTGGTAAATGATGGGGTGAGGAGGGGCTCTTTGGCTCCCACCAGTCCCCCTGTCTGGTCTA
+
AB>AAFFCAFFFGDGGFFGFEAGCFEEEEFEHGAGECFHFAHGDGGFFFHFGE3CFHGHFFGBHHHHFHFFEGE@EHHGGCEHHHHGEGHFHGGEEGHHHGHFFEEFH/FFDDBDGFHHFHFFBGDGGGDDGGHHHHC0?A<?FDC.<CDDCGHG<CEGHHCC?:=C:CFB/CFHHHHHHGGEB9.A@DGGGFGGGFFGGBFGFFGFBFF?/A?=?BBEFFFFFFFFEFFFFE./BFFFF?FFFFFFFFF/
@M05620:37:000000000-D9766:1:1101:13384:6398 1:N:0:32
AGTGCCAGCTCTCAATCGCACAGGGGACCCAGGGCCTGGCCCCTCCATCCAGAAAACCTATGACCTCACCCGCTACCTGGAGCACCAACTCCGCAGCTTGGCTGGGACCTATGTGAGTATCCAGCGTAGGAATCTGGGAGTTGGGGAGGAGTGAGGAGTTGGGGAAAGACAGTCCTAACCGTGGAGGGTTCTGGTAAATGATGGGGTGAGGAGGGGCTCTTTGGCTCCCACCAGTCCCCCTGTCTGGTCTA
+
AA>>AFFFBFFFGBGGGCGCFCHCFGEGGGHHAEGEFFHHHHGHGGHHHHHHHGHGHGHHHFHHHGGHHHHGG>EEHGHHFGHHHHEGFHHGEGCGEHGHGHHGGGHHGHHHHHHHHHHHHHHHHGGGGGHHHHHHHHCFGHHHGGCFGFEGHFHH0EHHHHGGFGHHHHHHHHHHHHHHGGGGGFGGEGGGGGGGGGGGGGGGGGFFFFFFFFFFFFFFFFFFFFFFFFFFFFFFFFFFFFFFFFFFFFB
@M05620:37:000000000-D9766:1:1101:10779:6431 1:N:0:32
AGTGCCAGCTCTCAATCGCACAGGGGACCCAGGGCCTGGCCCCTCCATCCAGAAAACCTATGACCTCACCCGCTACCTGGAGCACCAACTCCGCAGCTTGGCTGGGACCTATGTGAGTATCCAGCGTAGGAATCTGGGAGTTGGGGAGGAGTGAGGAGTTGGGGAAAGACAGTCCTAACCGTGGAGGGTTCTGGTAAATGATGGGGTGAGGAGGGGCTCTTTGGCTCCCACCAGTCCCCCTGTCTGGTCTA
+
ABAAAFFFBFFFGFGGGGGCGGGGECEEGGHHFGGGGGHHHHGHGGHHHHHHHHHHHGHHHHHHHFHHHHHGE/EEHHHHFHHEHH1FEHH@EFCGEHHHGGHGGGGHGHHHHHGHHFHHHHHHHGGGGGHHHHHHHHFFGHHHGGGCGFEHHHHGHGHHHHGGGGHHHHHHHHHHHGHHGGFGEFGGCFFGGGFFFGGGGGGGGBFFFFFFDFFFFFFFFFFFFFFFFFFFFFFFFFFFFFFFFFFFFFB
@M05620:37:000000000-D9766:1:1101:25856:6477 1:N:0:32
GCGGCTGCTTTGGAAGAAACTGACAAGCCAGGGACAAAAGATCGGAAGCGCACACGTCTGAACTCCAGTCACCGGACATTATCTCGTATGCCGTCTTCTGCTTGAAAAAAACAACACAAAGCACAGTACCTAATAAGAAATAAGGAGATCGAGCAGCCACAGACAAATACCGCAACATCTCCGAAAGTCTCAACGTACCACTGCACTGACACGATCTAATCTACATCTATCTACGCGGTTCCTTATTATGC
+
A1>AADDAFFDFGGGG11BBBBBFBGFGF0BGEAFB0B0B/FGHGGGGAEECECHEFGHGHFHHHHFHHHHH1///>>G2BFHEFFF/G>FGEEEA>GHHGHHGB1BE0/<//?/////0001000111?111<111110111?11..01....-//../<.<</C/0:00.----;/0000.9.-.;;0000/.....0;/00;/0/9///9----///9//////9//:///----9--//9///////
@M05620:37:000000000-D9766:1:1101:18281:6490 1:N:0:32
ACCACACCTTCTACAATGAGCTGCGTGTGGCTCCCGAGGAGCACCCCGTGCTGCTGACCGAGGCCCCCCTGAACCCCAAGGCCAACCGCGAGAAGATGCCCAGGTGAGTGGCCCGCTACCTCTTCTGGTGGCCGCCTCCCTCCTTCCTGGCCTCCCGGAGCTGCGCCCTTTCTCACTGGTTCTCTCTTCTGCCGTTTTCCGTAGGACTCTCTTCTCTGACCTGAGTCTCCTTTGGAACTCTGCAGGTTCTA
+
CCCCCCCCFFFFGFGGGGGGGGHHGEGGHGHHHGGGGGGGGHHHHGGGEGGGFGHHHHHGGGCGGGGGGGGGHHHGGGGHGHHHHGGGGGGGGGHHHHHHHHHGHHHHHHGGHHGGGGGHHHHHHHHHHHGHHGGGGGHGHHGHHGGGGGGGGGGGGGGGGGGGGGFFFFFFFFFFFFFFFFFFFFFFFFFFFFFFFFFFFFFFFFFFFFFFFFFFFFFFFFFFFFFFFFFFFFFFFFFFFFFFFFFFFFB
@M05620:37:000000000-D9766:1:1101:16065:6491 1:N:0:32
AGTGCCAGCTCTCAATCGCACAGGGGACCCAGGGCCTGGCCCCTCCATCCAGAAAACCTATGACCTCACCCGCTACCTGGAGCACCAACTCCGCAGCTTGGCTGGGACCTATGTGAGTATCCAGCGTAGGAATCTGGGAGTTGGGGAGGAGTGAGGAGTTGGGGAAAGACAGTCCTAACCGTGGAGGGTTCTGGTAAATGATGGGGTGAGGAGGGGCTCTTTGGCTCCCACCAGTCCCCCTGTCTGGTCTA
+
>A>AAFFC3FFFGGGGGGGGGGHGGGG22BAFC?FG2AFF2FE1EFH5FFCG3FEGHEF3FG5GGFGCG?CEG>EEHFHF2FGEGG11EGFHFGE//BGGGHFGGCFAEHBDHHHBFDHHHGHHHGGDGDD2@<GHHHFGGHHFDCFCGECFGFFHCE/<GHGGEGHECFHHHHHGHGFHGGG?CFGA.CAFFB;B90BFBFFFEDFFFFFFFFA->DAFFFFFFFF?FBFDE.9BFFE?DEFFFFFFFF9
@M05620:37:000000000-D9766:1:1101:18676:6493 1:N:0:32
AGGGCCAGCTCTCAATCGCACAGGGGACCCAGGGCCTGGCCCCTCCATCCAGAAAACCTATGACCTCACCCGCTACCTGGAGCACCAACTCCGCAGCTTGGCTGGGACCTATGTGAGTATCCAGCGTAGGAATCTGGGAGTTGGGGAGGAGTGAGGAGTTGGGGAAAGACAGTCCTAACCGTGGAGGGTTCTGGTAAATGATGGGGTGAGGAGGGGCTCTTTGGCTCCCACCAGTCCCCCTGTCTGGTCTA
+
111>A>AAAF@@BBG3AAFCAEFHCGGGAAGHAEE/FAGCEHGHGGCH1BFFG01BFAAGHHFHFH1GHHHGGE/>GFHF>FH>0FEGE>GGFCEG/BFHGHHGGAHHGHHHHHFFHHGHFHGHH@?BCCGHHHBHBF?CEHHH@?CCGCCGC0D.<.CGHHCGEGHHGHHHHHHHHHGG-CFAAFGG.CFGGGFGGGGGGGGGGFF@FFFFFF@@@?FFFFFFFEFFFFFFFFFFFFEF?FFFFFF/FFF
@M05620:37:000000000-D9766:1:1101:19441:6505 1:N:0:32
AGTGCCAGCTCTCAATCGCACAGGGGACCCAGGGCCTGGCCCCTCCATCCAGAAAACCTATGACCTCACCCGCTACCTGGAGCACCAACTCCGCAGCTTGGCTGGGACCTATGTGAGTATCCAGCGTAGGAATCTGGGAGTTGGGGAGGAGTGAGGAGTTGGGGAAAGACAGTCCTAACCGTGGAGGGTTCTGGTAAATGATGGGGTGAGGAGGGGCTCTTTGGCTCCCACCAGTCCCCCTGTCTGGTCTA
+
A1>AAFFFAFFFEGG3BAFCEEGAEGGG?0GHGGC//AGE0FEHGGGHF0GDEBAEHA0FGHDHGHHHHHHGGGGEGHHCHHHHF/GHGEHHGCEE/BFGGHHGGGHHGHFHHHEGHHHHGHHHF@<<BCDHHHDGB00/CGHHC?FCGFEH.=0.0<CGHGCCEFE.:/GGFCGHHHHF?EGGAFB@.CFFGGCFGGGBFFGGGGF@FFFFAB?@-9EFFEFFFFFFFFFAEABFFFEF;EFFFFBBFFF
@M05620:37:000000000-D9766:1:1101:15705:6539 1:N:0:32
AGTGCCAGCTCTCAATCGCACAGGGGACCCAGGGCCTGGCCCCTCCATCCAGAAAACCTATGACCTCACCCGCTACCTGGAGCACCAACTCCGCAGCTTGGCTGGGACCTATGTGAGTATCCAGCGTAGGAATCTGGGAGTTGGGGAGGAGTGAGGAGTTGGGGAAAGACAGTCCTAACCGTGGAGGGTTCTGGTAAATGATGGGGTGAGGAGGGGCTCTTTGGCTCCCACCAGTCCCCCTGTCTGGTCTA
+
BBBBBFFFBFFFGGGGGGGGGGHHGGGGGGHHGGGGGGHHHHGHGGHHHHHHHHHHHGHHHHHHHHHHHHHGGGGGHHHHHHHHHHHHGHHHGGGGGHHHGHHGGGHHGHHHHHHHHHHHHHHHHGGGGGHHHHHHHHHGGHHHGGGGGGGHHHHHHGHHHHGGGGHHGHHHHHHHHHHHGGGGGGGGEFGGGGGGGGGGGGGGGGFFFFFFFFFFFFFFFFFFFFFFFFFFFFFFFFFFFFFFFFFFFF9
@M05620:37:000000000-D9766:1:1101:14679:6546 1:N:0:32
GAGCCTGCTTTGGCAGAGACCCCTGCGTAACTACAGCCACATCCCCCGAGCTTGGCTGCGGTTTTCTGCTTGCCCACACAACCCCCCGCGACAAGATCCCCCGTTCAGTGCCCCGCTACCTCTTCTCTTGGCCGCCTCCCTCCTCCCTGGCCTCCCGGCGTTGCGCCCTCTCTCACGGGTTCTCTCTTCTTACGTTTTCCTTCGTCCTCTCTTCTCTGACCTGATACTCCTTTGGAACTCTCCAGATTCTT
+
>111>BBBBBB@G111111AA0BA0A0A00AD1B11BA000BAB///A//A/1B/01/A>/?//?2D@@B11B111//??/>?//>>/>/>///0<1<10??/<00111?11??->A->CG00=0D0000<<0-;@AA..;/;G/CE/9.99CFGA.-9---9A-9:@---99///----9;BFBB9/9://;-;9BA/B///;----B//BFFBB/9//;9;///9;FF//9////9/9///;///;;F/
@M05620:37:000000000-D9766:1:1101:9076:6546 1:N:0:32
GCGGCGGCTTTGGAAGAGCACACGTCTGAACTCCCGCCACCGCTCATTATCTCGTATGCCGTCTTCTGCTTGCAACAAAACACGCCCCCCATTCCCGTAGTCCTCTAGGCTGCACCCCTTCCTGCTCGCCTCCTCGCCTCCTCCCCTTCCGTCCACGCGCTGCTGCCCCCCTTGGCAGTCCTTCCGGCCTCTCCCCTTTCGCCCCCTTGTGTCTACTCTGGCCTCCTTCTCCTCTTTGCACCTTGTAAATT
+
>>3>>22>>>BBBBF32BB3BCCECFEB5DBG5B110AAA1?E0>EBD@3B@3B?EFFH3>E/1?4B4BFG3?B43BG000?0//?>/>/<01221////?2?1111?1???/01?.>F0><111<1.<-<C.<<.-CFGA///.:C.//=9;A.9..ABB-;:C/.;A@99;;9/99:///9;/;-;;;.;///9;ABBD...---;.FBF//9B//9///;/..:BFF///;9/;/////;/;/9/;9/
@M05620:37:000000000-D9766:1:1101:10927:6550 1:N:0:32
ACCACACCTTCTACAATGAGCTGCGTGTGGCTCCCGAGGAGCACCCCGTGCTGCTGACCGAGGCCCCCCTGAACCCCAAGGCCAACCGCGAGAAGATGCCCAGGTGAGTGGCCCGCTACCTCTTCTGGTGGCCGCCTCCCTCCTTCCTGGCCTCCCGGCACTGCGCCCTTTCTCACTGGTTCTCTCTTCTGCCGTTTTCCGTAGGACTCTCTTCCCTGACCTGAGTCTCCTTTGGAACTCTGCAGGTTCTA
+
CCDDDDDDFFFFGGGGGGGGGGHHGGGGHGHHHGGGGGGGGHHHHGGGGGGGHHHHHHHGGGGGGGGGGGGHHHHGGGGHGHHHHGGGGGGGGGHHHHEHHB/F?F10=?F/GH--<<CHG0<D00<<=<ECGD-C?AGGFFG/C:FB:FFGF?FG?C--9//;:-DF=FFF000:00B:BBBB0:0B0::0F99AFFFFB0:.ABFB::::FB0/;:/:B0///0000BFFFBFBF0BBBB:BFF?FBB0
@M05620:37:000000000-D9766:1:1101:14670:6561 1:N:0:32
ACCACACCTTCTACAATGAGCTGCGTGTGGCTCCCGAGGAGCACCCCGTGCTGCTGACCGAGGCCCCCCTGAACCCCAAGGCCAACCGCGAGAAGATGCCCAGGTGAGTGGCCCGCTACCTCTTCTGGTGGCCGCCTCCCTCCTTCCTGGCCTCCCGGCGCTGCGCCCTTTCTCACTGGTTCTCTCTTCTGCCGTTTTCCGTAGGACTCTCTTCTCTGACCTGAGTCTCCTTTGGAACTCTGCAGGTTCTA
+
BBBBBBBAFFFFGGGGGGEGGGHFGEEBEEHGGGFEGGGFGHHHHGGGGGGGHHGHHHHFGGGGGGGGGGGGHGHGGGGHEHHHEGGFGG?CCDGHGHHHHHHGHHHHHHGGHHGGGGGHHHHHHHHHHHGHHGGGGGHGHHGHHGGGGGGGGGGGGG-ABFFFFFFFFFFFFFFFFFFFFFFFFFFFFFFFFFFFFFFFFFFDFFFFFFFFFFFFFF9FFFFFBFFFFFFFFFFFFFFFFFFFFFFFFF:
@M05620:37:000000000-D9766:1:1101:14678:6580 1:N:0:32
ACCACACCTTCTACAATGAGCTGCGTGTGGCTCCCGCGGAGCACCCCGTGCTGCTGACCGAGGCCCCCCTGACCCCCAAGGCCACCCGCGAGAAGCTGCCCAGTTGAGTGGCCCGCTACCTCTTCTGGTGGCCGCCTCCCTCCTTCCTGGCCTCCCGGACCTGCGCCCTTTCTCACTGTTTCTCTCTTCTGCCGTTTTCCGTAGGCTTCTCTTCTCTGACCTGAGCTTCCTTGGGAACTTTGCAGTTTCTA
+
>AAAA4AAFFFFGGGF5FGFGGHHGGGFH?FGGFGE2AE00A1BGGEEEEEFBHHHGHHG@>EEFFGEGGG?3BGEGG/?/?FF/F//><>/>/0111?<.1>111>F1F.>F<-<<-<<0CGBHGHG:;.;C:A@.;=9/:CF;;9;;/9.0=EEG----9..;BFB;B///9/F/B9B/999//BBBF/BF-9AFF/F./...//;.:;9///9///;B/.;.///B9/B//../.;/////;/:/;9/
@M05620:37:000000000-D9766:1:1101:17285:6605 1:N:0:32
AGTGCCAGCTCTCAATCGCACAGGGGACCCAGGGCCTGGCCCCTCCATCCAGAAAACCTATGACCTCACCCGCTACCTGGAGCACCAACTCCGCAGCTTGGCTGGGACCTATGTGAGTATCCAGCGTAGGAATCTGGGAGTTGGGGAGGAGTGAGGAGTTGGGGAAAGACAGTCCTAACCGTGGAGGGTTCTGGTAAATGATGGGGTGAGGAGGGGCTCTTTGGCTCCCACCAGTCCCCCTGTCTGGTCTA
+
BBAABFFFBFFFGGGGGGGGGGHFGGGGGGGHGGGGDGHHHHGHGGHHHHHHHGHHHGHHHHHHHHHHHHHGGFGGHHHHHHHHHHHGGHHHGGGGGHHHGHHGGGHHGHHHHHHHHHHGHHHHHGGGGGHHHHHHHHHGGHHHGGGFGGEGHHHHHGHHHHGGGGHHHHHHHHHHHHHHGGGFEGGGEGGGGGGGGGGGGGGGGGFFFFFFFFFFFFFFFFFFFFFFFFFFFFFFFFFFFFFFFFFFFFB
@M05620:37:000000000-D9766:1:1101:8737:6638 1:N:0:32
ACCACACCTTCTACAATGAGCTGCGTGTGGCTCCCGAGGAGCACCCCGTGCTGCTGACCGAGGCCCCCCTGAACCCCAAGGCCAACCGCGAGAAGATGCCCAGGTGAGTGGCCCGCTACCTCTTCTGGTGGCCGCCTCCCTCCTTCCTGGCCTCCCGGGGCTGCGCCCTTTCTCACTGGTTCTCTCTTCTGCCGTTTTCCGTAGGACTCTCTTCTCTGACCTGAGTCTCCTTTGGAACTCTGCAGGTTCTA
+
CCCCCCC>CFFFGGGGGG5BGGHHGGGBAEGHHBFF?EGCGHHHHGG0EAEGFHGHHHH0>ECGGGGGGGGHHHHGGGGHGGHHHGGGGG/BCGHFDGFHHHFEHHHHHGAFHHGGCFCFHHHHHHFFDFGHHFG?DGFGHHGHGGFFFF?FFEGGG?-;--.:C=.DFFFFFF/B/FFBFBFFBB/B:BFFFDD?FFFFF9ADDFBFFFFBBBFFFB/9:B/;:://;B/FBBF/;FFFFFE/BAFFFF9
@M05620:37:000000000-D9766:1:1101:12339:6651 1:N:0:32
AGTGCCAGCTCTCAATCGCACAGGGGACCCAGGGCCTGGCCCCTCCATCCAGAAAACCTATGACCTCACCCGCTACCTGGAGCACCAACTCCGCAGCTTGGCTGGGACCTATGTGAGTATCCAGCGTAGGAATCTGGGAGTTGGGGAGGAGTGAGGAGTTGGGGAAAGACAGTCCTAACCGTGGAGGGTTCTGGTAAATGATGGGGTGAGGAGGGGCTCTTTGGCTCCCACCAGTCCCCCTGTCTGGTCTA
+
AAAABFDFBFFFGGFGGGGCG2GFFGGEGE2AFEEGFGHHHHG1EG2GGFAGFBFFHGFGHHGGHHH3GGHGGG>EHGGHHHHHHHHHGHHHGG@GGGHHDHHGGGHGGHHD1?FFB?2GHHHHHCCFGF11@GFDBGGAEBFBCCFDDFDFFGFHHGGHHHCGGGHFHHGHHHHHFHEGGG?BAC?BGGGFFFFF;CBFFFFFG?DBFFFFFBBBBBABB9FFFFFFF.FDAFFFFFED??FFFFFBF99
@M05620:37:000000000-D9766:1:1101:13671:6657 1:N:0:32
AGTGCCAGCTCTCCATCGCACAGGGGACCAAGGGCCTGGCCCCTCCATCAAGAAAACCTATGACCTCACCCGCTACCTGGAGCACCCACTCCGCGGCTTGGCTGGGACCTATGTGAGTATCCAGCGTAGGAATCTGGGAGTTGGCGAGGAGTGCGGCGTTGGGGAAAGCCAGTCCTAACCGTGGAGGGTTCTGGTAAATGATGGGGTGAGGAGGGGCTCTTTCGCTCCCACCAGTCCCCCTGTCTGGTCTA
+
>A>3>DF@AFFFG4FGFAEAECHCG2AAAAAG2AFAAFGGFHGHGG2AG3ABBBGFGEA3BFEHEDBFGFGEE/>EHHDB2BFGHHD?EGHBAEG@>E<<AF1/?EGF/?1FGGF2F1@1@G2FGC//>E1FCGFGFF0>ECDG1--<<-<<C0:A--;A-;--9..C/;9CFGGFG9BFBFFB.A.-;AFFFF/;BFF/9/BF9D9-.;A/9AB=B-:9/;/9A...A.;D.FFFEFF?B.FFB/B9BF9
@M05620:37:000000000-D9766:1:1101:18516:6664 1:N:0:32
AGTGCCAGCTCTCAATCGCACAGGGGACCCAGGGCCTGGCCCCTCCATCCAGAAAACCTATGACCTCACCCGCTACCTGGAGCACCAACTCCGCAGCTTGGCTGGGACCTATGAGAGTATAGAGCATAAGAATCTGAGATGGGGAGGAGAGAGAAGAGTTGGAAAAAGACAGTCCTAACCGTGGGGGGTTCTGATAAATGATGGGGTGAGGGGGGGCTCTGTGGCTCCCAACAGTCCCCCTGTCTGCTATA
+
AAAABFFFBFFFGGGGGGGFGEHHGEGGGGHHGGGEDFEHHHGHGGHHHHEHHGHHHGHGHHHHHHHHHHHGFEEGHHGHHHHHHHHHGHHHGGGGGHHHGHHGGGHHGHFGF3F32B3DG33BF2<@222>@D>F2@2211?C/A/.>.>.>.1>1<10=G00</<<C/<<<G0:;0:.::.;-;999@AFF//;99///;FFEFDF..;.;>A>-DAF/;/.;.;.A./.9./;:F..;.B/9//9/;/
@M05620:37:000000000-D9766:1:1101:15358:6679 1:N:0:32
AGTGCCAGCTCTCAATCGCACAGGGGACCCAGGGCCTGGCCCCTCCATCCAGAAAACCTATGACCTCACCCGCTACCTGGAGCACCAACTCCGCAGCTTGGCTGGGACCTATGTGAGTATCCAGCGTAGGAATCTGGGAGTTGGGGAGGAGTGAGGAGTTGGGGAAAGACAGTCCTAACCGTGGAGGGTTCTGGTAAATGATGGGGTGAGGAGGGGCTCTTTGGCTCCCACCAGTCCCCCTGTCTGGTCTA
+
3>>AADFFBFFFDGGGGFFGEEHHGGGGGGHHGGGGGGHFHHGHGGGHFHHHGF3GHEBHHHEHHHEGHHHGGG@FHHHFHHHECHHHGGHHGGEGGGHHGHHGGGHHGHHHGHHHHHHHHHHHGGFGG?FHHHGFHHHGGHGHGGGGGGGGADHEGFHHFHGGGGHHHHHHHHHHHHHHGGABDEGG.FFGGGGGGGGGGGGGGGFBFFFFFF?BBBFFFFFFFFFFFFFDFFBFFFFF<EF9/FBBFF/
@M05620:37:000000000-D9766:1:1101:19633:6694 1:N:0:32
ACCACACCTTCTACAATGAGCTGCGTGTGGCTCCCGAGGAGCACCCCGTGCTGCTGACCGAGGCCCCCCTGAACCCCAAGGCCAACCGCGAGAAGATGCCCAGGTGAGTGGCCCGCTACCTCTTCTGGAGGCCGCCTCCCTCCTTCCTGGCCTCCCGGCGCTGCGCCCTTTATCACTGGTTCTCTCTTCTGACGTTTTACGTAGGACTCTCTTCTCTGCCCTGCGTCTCCTTTGGAACTCTGCAGGTTCTA
+
AA1>AAAAFFFFFGGBEFGDG1FCEBAAF?HHAFFE?AE?EHHHHGGG/AEFBFFGGHFGGGGGGCEEGGGFHFGGGEEF/CHGEFEEGCG</BCGB1<GFFHGH1GA?1//?CCC-<A0<<GF0GD00<<AE<@CGCH.CCAGGGFGG/AFBGGGAA-@@-9B=?B>>FB/;FBBFFFFFFFFFF//;FF/9-;;::/:AF/AA9FFF/FBFF//BB/;-B9;@F@FFFB/:BF/BF///;99/F-FFF9
@M05620:37:000000000-D9766:1:1101:18741:6710 1:N:0:32
ACCACACCTTCTACAATGAGCTGCGTGTGGCTCCCGAGGAGCACCCCGTGCTGCTGACCGAGGCCCCCCTGAACCCCAAGGCCAACCGCGAGAAGATGCCCAGGTGAGTGGCCCGCTACCTCTTCTGGTGGCCGCCTCCCTCCTTCCTGGCCTCCCGGCGCTGCGCCCTTTCTCACTGGTTCTCTCTTCTGCCGTTTTCCGTAGGACTCTCTTCTCTGACCTGAGTCTCCTTTGGAACTCTGCAGGTTCTA
+
CCCCCCCCFFFFGGGGGGGGGGGHGFGED?HHHGGGGEE?FHHHHGGGDGGGHHGHHHHGGGGGGGGGGGGHHHHGGGGHGHHHHGGGGGGGGGHHHHHHHHHGHHHHHHGGHHGGGGGHHHHHHHHHHHGHHGGGGGHGHHGHHGGGGGGGGGGGGG-BDFFFFFFFFFFFFFFFFFFFFFFFFFFFFFFFFFDDFFFFFFFFFFFFFFFFFFFFFFFFFFF:FFFFFFFFFFFF0FFFFFFFFFFFFFB
@M05620:37:000000000-D9766:1:1101:10319:6711 1:N:0:32
ACCACACCTTCTACAATGAGCTGCGTGTGGCTCCCGAGGAGCACCCCGTGCTGCTGACCGAGGCCCCCCTGAACCCCAAGGCCAACCGCGCGAAGATGCCCAGGTGAGTGGCCCGCTACCTCTTCTGGTGGCCGCCTCCCTCCTTCCTGGCCTCCCGGCGCTGCGCCCTTTCTCACTGGTTCTCTCTTCTGCCGTTTTCCGTAGGACTCTCTTCTCTGACCTGAGTCTCCTTTGGAACTCTGCAGGTTCTA
+
AAA1AAA1BCCFGGGGEG1AF1FCEAA000BF1AB00AEECGHHHGGEAEEGBHGGHHH/>E/FGAEGGGEFHBGGGGCHEEHHHGA<BC/<<CC/1F1FFHHGHHHGHHGGHHGGGCGHHHHHHHHGHHGHECGGGGGGGGGGGGFGGFGGGGGGGG9A@@?F@@F@?FFFFFFFFFFFFFFFFFFFFFFFF@FFFFFFFFFFFBFFFFFFFFFBBF/BFFF/9FF;;FFFFFFFFFFFFFFFFFFFFFF
@M05620:37:000000000-D9766:1:1101:22642:6715 1:N:0:32
AGTGCCAGCTCTCAATCGCACAGGGGACCCAGGGCCTGGCCCCTCCATCCAGAAAACCTATGACCTCACCCGCTACCTGGAGCACCAACTCCGCAGCTTGGCTGGGACCTATGTGAGTATCCAGCGCAGGAATCTGGGAGTTGGGGAGGAGTGAGGAGTTGGGGAAAGACAGTCCTAACCGTGGAGGGTTCTGGTAAATGATGGGGTGAGGAGGGGCTCTTTGGCTCCCACCAGTCCCCCTGTCTGGTCTA
+
BBBABFFFBFFFGGGGGGGGGGHHGGGGGGGHGGGGGGHHHHGHGGFHHHHHGFGHHGHHHHHHHHHHHHHGGEFGHHHHGHHHHHHHGHHHGGGGGHHHGHHGGGHFGHHHHHGGHHFHHHHHHG/@CGGFGFHHFHFFGHHCCCC@GDCGFGHHHGHHHHGGEGEHHHHHHHHGFGGGGGGGDGGGEFFGGGGGGGGGGGFFFFDDEFFEFFCFFFFFFFFFFFFFFFFFFFFFFFFFFFFFFFFFFFB
@M05620:37:000000000-D9766:1:1101:22655:6735 1:N:0:32
AGTGCCAGCTCTCAATCGCACAGGGGACCCAGGGCCTGGCCCCTCCATCCGGAAAACCTATGACCTCACCCGCTACCTGGAGCACCAACTCCGCAGCTTGGCTGGGACCTATGTGAGTATCCAGCGCAGGAATCTGGGAGTTGGGGAGGAGTGAGGAGTTGGGGAAAGACAGTCCTAACCGTGGAGGGTTCTGGTAAATGATGGGGTGAGGAGGGGCTCTTTGGCTCCCACCAGTCCCCCTGTCTGGTCTA
+
>AAABFFFBFFFGDGGGFF2EEGHFAEEGEFGGEGGFFGGHHGHGGHHHHGGEG?GHGHHHHGHHHG3GHHEGGEGHHHGHHHFHHCHGGHHGF@EGEHHGHHGFGHHGHHHHHHHHFGHHHHHHGGFFFGFHHHHHHHGGHHHGGGGGGGHHGHHHGHHHHGGGGHHHGGGGGGGGGGGGFEGGGGGCFGGGGFFFFFFFFFFFFFFFFFFFFFFFFFFFFFFFFFFFFFFFFFFFFFFFFFFFFFFBFB
@M05620:37:000000000-D9766:1:1101:22240:6738 1:N:0:32
ACCACACCTTCTACAATGAGCTGCGTGTGGCTCCCGAGGAGCACCCCGTGCTGCTGACCGAGGCCCCCCTGAACCCCAAGGCCAACCGCGAGAAGATGCCCAGGTGAGTGGCCCGCTACCTCTTCTGGTGGCCGCCTCCCTCCTTCCTGGCCTCCCGGCGCTGCGCCCTTTCTCACTGGTTCTCTCTTCTGCCGTTTTCCGTAGGACTCTCTTCTCTGACCTGAGTCTCCTTTGGAACTCTGCAGGTTCTA
+
ABA3AABBCFFFGGGGDGGEGDHFGEAB4AGGAFGAEGEG?FFHHGGGDFEGFHHFHHHGCGCGGAGGGGFEGCGGGEAH//FHHG/<BDCCCGCGGGFFGHHGHHHHHHGGHHGGGCGHHHHHHHHGHHGHHGGGGGEGHHGHHGGGGGGGGEGF?@BGGBBFBBFB-FBFFFFFFFFFFFFFFFFFFFFFFBDFFFFFFFE?D/BFFFFFFFFFFFBFFFF/BFFFFFFFFFFFFFFFFFFFFFFFFFB
@M05620:37:000000000-D9766:1:1101:7038:6774 1:N:0:32
ACCACACCTTCTACAATGAGCTGCGTGTGGCTCCCGAGGAGCACCCCGTGCTGCTGACCGAGGCCCCCCTGAACCCCAAGGCCAACCGCGAGAAGATGCCCAGGTGAGTGGCCCGCTACCTCTTCTGGTGGCCGCCTCCCTCCTTCCTGGCCTCCCGGCGCTGCGCCCTTTCTCACTGGTTCTCTCTTCTGCCGTTTTCCGTAGGACTCTCTTCTATGACCTGAGTCTCCTTTGGAACTCTGCAGGTTCTA
+
BB3ABBAAFFFFFGGBDGGGGGHHGAEBF?FHHGG?2EEEFHHHEFFGEGGGHHHHHHHGGGGGGGGGGGGGHHGGGGGHGHHHHFGGGGCGGGHGHHHHHBH/11?CD1?CHHGGGG-FHFHHHH0GD/CGHGGGGGHGHHGHHGGGFFAFGGGGG--:BFFFFFFFFFFFFFFFFFFFFFFFFFFFFFFFFFDFFFFFFFFFFFFFFFEFFFFFFFFFFFF9BFF;FFFFFFFFFFFFFFFFFF.FFFB
@M05620:37:000000000-D9766:1:1101:25776:6783 1:N:0:32
AGGACCAGCTCTCCAGAGCACAGGGTACCAAGGGCGTGGCCCCTCCATCCAGAAAACCTATGACCTCACCCGCTACCTTGCGCACCCACTCGGCAGCTTGGCTGGGACCTATGTGAGTATCCAGCGTAGGAATCTGGGCGTTGGGGCGGAGTGCGGCGTTGGGGACAGACCGTCCTAACCGTGGAGGGTTCTGGTAAATGATGGGGTGAGGAGGGGCTCTTTGGCTCCCACCAGTCCCCCTGTCTGGTCTA
+
>>111>>FACFDG11B1AB1B0BAFB0BD3AA0B00AAEEFG?GEFGHE0BB1FC0BAEG112DB1BF?FE?E/>EGD1B1>>>>E?/?>G//?/>/<1B<C1FEGBF<FGBFFFBGD>GGF21GBE<>C1?FHHHHF/>@CCGGCA@C:;;90A@-;AA=F@?9--;/9-;AFBF/BFF@BF@AEF@BFFFBFF99;FF/BFFFFF@-AA/AB@?-;ABFFFBF/FAA-9B9;:9BFFF?F/9BFFB/B/
@M05620:37:000000000-D9766:1:1101:4905:6788 1:N:0:32
ACCACACCTTCTACAATGAGCTGCGTGTGGCTCCCGAGGAGCACCCCGTGCTGCTGACCGAGGCCCCCCTGAACCCCAAGGCCAACCGCGAGAAGATGCCCAGGTGAGTGGCCCGCTACCTCTTCTGGTGGCCGCCTCCCTCCTTCCTGGCCTCCCGGAGCTGCGCCCTTTCTCACTGGTTCTCTCTTCTGCCGTTTTCCGTAGGACTCTCTTCTCTGACCTGAGTCTCCTTTGGAACTCTGCAGGTTCTA
+
BBBBBBBBFFFFGGGFGGAFGGHHGFGAFEFHHFFEEGGCGHHHHGGGEEFGHHGHHHHGGGGGGGGGGGGHHHHGGGGHGHHHHGGGGG/B@FHGHHHHHHHGHHHHHHGGHHGGGGGHHHHHHHHHGHGHHGGGGGHGHHGHHGGGGGFGGGGGGG9DFGGGGGFFFFFFFFFFFFFFFFFFFFFFFFFFFFFFFFFFFFFFFFFFFFFFFFFFFFFFFFFFFFFBFFFFFFFFFFFFFFFFFFFFFFF
@M05620:37:000000000-D9766:1:1101:13639:6791 1:N:0:32
ACCACACCTTCTACAATGAGCTGCGTGGGGCTCCCGAGGAGCACCCCTTGCTGCTGACCGAGGCCCCCCTGAACCCCAAGGCCAACCGCGCGAAGATGCCCAGGTGAGTGGCCCGCTACCTCTTCTGGTGGCCGCCTCCCTCCTTCCTGGCCTCCCGGCGCTGCGCCCTTTCTCACTGGTTCTCTCTTCTGCCGTTTTCCGTAGGACTCTCTTCTCTGACCTGAGTCTCCTTTGGAACTCTGCAGGTTCTA
+
AAAABBAAFFFDFGGFEG5BGGBGGAE22AEEHFFE22AAAGHHHGG11FGHEFFHGFH>>@?>FEGGGGGHFHHGGGGHGHHGHGGGGG/BCGG?DGHHHFHFHHGHHFGGHHGGC@CGHHHHHHHHGBEHHCCGGGGGGGGGGGGGBF?GGGGGFB-@BB?FBBFBBFFFFFBFFFFFFFFFFFFF/BFFFBDFFFFFFB9.;BFFFFFFFFFBBB/;FF./.BB/BFFFFFFBFFFFF/BFF?FFFF;
@M05620:37:000000000-D9766:1:1101:16237:6805 1:N:0:32
AGTGCCAGCTCTCAATCGCACAGGGGACCCAGGGCCTGGCCCCTCCATCCAGAAAACCTATGACCTCACCCGCTACCTGGAGCACCAACTCCGCAGCTTGGCTGGGACCTATGTGAGTATCCAGCGTAGGAATCTGGGAGTTGGGGAGGAGTGAGGAGTTGGGGAAAGACAGTCCTAACCGTGGAGGGTTCTGGTAAATGATGGGGTGAGGAGGGGCTCTTTGGCTCCCACCAGTCCCCCTGTCTGGTCTA
+
ACCCCFFFDFFFGGGGGGGGGGHHGGGGGGHHGGGGGGHHHHGHGGHHHHHHHHHHHGHHHHHHHHHHHHHFGGGGHHHHHHHHHHFHGHHHGGGGGHHHGHHGGGHHGHHHHHHHHGHHHHHHHGEGGGHHHHHHHHGGGHHHGGEGGGGHHHHHGGHHGHGGGGGHGHHHHHHHHHGHGAEDGGGG;FGGGGFFGGGGGFGGGGFFFFFFFFFFFFFFFHFFFFFEFFFFFFFFFFFFFFFFHFFFFFF
@M05620:37:000000000-D9766:1:1101:25767:6807 1:N:0:32
AGTGCCAGCTCTCAATCGCACAGGGGACCCAGGGCCTGGCCCCTCCATCCAGAAAACCTATGACCTCACCCGCTACCTGGAGCACCAACTCCGCAGCTTGGCTGGGACCTATGTGAGTATCCAGCGTAGGAATCTGGGAGTTGGGGAGGAGTGAGGAGTTGGGGAAAGACAGTCCTAACCGTGGAGGGTTCTGGTAAATGATGGGGTGAGGAGGGGCTCTTTGGCTCCCACCAGTCCCCCTGTCTGGTCTA
+
1>>AA@1CAFC@AGGGGEFGAGCH0EGGGEHHGGGCG/GCGHGHGGFH1GCGF01BFEAFGHFHHH1FHHHGGG?EGHH0EGH/0?GFG0FGG?/EEHHHGHHFEEHHGHHHHHHHHGHFHHHHHGAGGGHHHHFBFCGFEHHHCGGGCFFGGHHHHFHHHF-CGGHHHHHHHHHFHHHHGCFGGGGGCFGGGGGGGGGGGGGGGBF@FFFFFF?@@@FFFF//BFFEFFFFFFFFFFFB@FFFFFFBBF9
@M05620:37:000000000-D9766:1:1101:15267:6808 1:N:0:32
AGTGCCAGCTCTCAATCGCACAGGGGACCCAGGGCCTGGCCCCTCCATCCAGAAAACCTATGACCTCACCCGCTACCTGGAGCACCAACTCCGCAGCTTGGCTGGGACCTATGTGAGTATCCAGCGTAGGAATCTGGGAGTTGGGGAGGAGTGAGGAGTTGGGGAAAGACAGTCCTAACCGTGGAGGGTTCTGGTAAATGATGGGGTGAGGAGGGGCTCTTTGGCTCCCACCAGTCCCCCTGTCTGGTCTA
+
BCBBCFFFCFFFGGGGGGGGGGHHGGGGGGHHGGGGGGHHHHGHGGGGHHHHHGHHHGHHHHHHHHHHHHHGGGGGHHHHHHHHHHHHGHHHGGGGGHHHGHHGGGHHGHHHHHHHHHHHHHHHHGGGGGHHHHHHHHHGGHHHGGGGGGGHHHHHHGHHHHGGGGHHHHHHHHHHHHHHGGGGGGGGEGFGGGFFFGGGGGGGGGFFFFFFFFFFFFFFFFFFFFFFFFFFFFFFFFFFFFFFFFFFFFB
@M05620:37:000000000-D9766:1:1101:10449:6812 1:N:0:32
AGTGCCAGCTCTCAATCGCACAGGGGACCCAGGGCCTGGCCCCTCCATCCAGAAAACCTATGACCTCACCCGCTACCTGGAGCACCAACTCCGCAGCTTGGCTGGGACCTATGTGAGTATCCAGCGTAGGAATCTGGGAGTTGGGGAGGAGTGAGGAGTTGGGGAAAGACAGTCCTAACCGTGGAGGGTTCTGGTAAATGATGGGGTGAGGAGGGGCTCTTTGGCTCCCACCAGTCCCCCTGTCTGGTCTA
+
AAAAAFFFBFFFGGGGGGGCGFHGGGGGFGHHFEGGFGHHHHGHGGHHHGHHFHHHHGHHHHHHHHHHHHHGGEEGHHHHHHHHHHHHGHHHGGGGGHHHGGHE//GHG2GHHHHHHH3GHHHHHGDGGAGHHHHHHHHGGHHHGGGGGG?GHGHHHDGGHHGGGGHHHHHHHHHHHHHHGGFGGGGGCFGGGGFGGGGGGGGGGGFFFFFFFFF-DFFFFFFFFFFFFFFFFFFFFFFFFFFFFFEFFFF
@M05620:37:000000000-D9766:1:1101:12852:6826 1:N:0:32
ACCACACCTTCTACAATGCGCTGCGTGTGGCTCCCGAGGAGCACCCCGTGCTGCTGACCGAGGCCCCCCTGAACCCCAAGGCCAACCGCGCGAAGATGCCCAGGTGAGTGGCCCGCTACCTCTTCTGGTGGCCGCCTCCCTCCTTCCTGGCCTCCCGGCGCTGCGCCCTTTCTCACTGGTTCTCTCTTCTGCCGTTTTCCGTAGGACTCTCTTCTCTGACCTGAGTCTCCTTTGGAACTCTGCAGGTTCTA
+
BBBBBBB>BFFFGGGGGG4AECGGGFGB2AFFFAFE2EEE?GHHHGG0ABEGBHFHHHH>EECFGGGGGFFHHGHGGGGHGHGHHGDDGG<BFGG?FFGHHFHGHHHHHHGGGHGGGGGHHHHHHHHHHHGHHGGGGGGGGGGGGGGGGGGGGGGGGG;@FFFFFFFFFFFFFF/FFFFFFFFFFFFFBFFFFFDFFFFFFFFAFFFFFFFFFFFBBF/BFFF99FF:;FFFFFF/BBFFFFF/FFFFFF/
@M05620:37:000000000-D9766:1:1101:12875:6831 1:N:0:32
ACCACACCTTCTACAATGAGCTGCGTGTGGCTCCCGCGGAGCCCCCCGTGCTGCTGACCGAGGCCCCCCTGAACCCCAAGGCCAACCGCGAGAAGCTGCCCAGGTGAGTGGCCCGCTACCTCTTCTGGTGGCCGCCTCCCTCCTTCCTGGCCTCCCGGAGCTGCGCCCTTTCTCACTGGTTCTCTCTTCTGCCGTTTTCCGTCGGACTCTCTTCTCTGACCTGAGTCTCCTTTGGAGCTCTGCAGGTTCTA
+
>A>>A>A>FFFFFFGBFGGFGFHHGGGG4BBGBBFE2EFA0A1BEGEEBEEB@GHHHHHG>>/>FEGEFGGB3BFCFGCGFCFGGFGGGFCAACG1>FGFFGEAHHD.DGE.CGCCF-:C0:CFHGHHC/.;FA-ADC;9BFD/BC90;FG9BFFF.99@DF/F@-ADC/FFF9BFBB.BFFFFFBFFFBBF99AF/;9;DF.-9-9;/BBB/BFF//////99.;/BBBFF/9/B/.::/;9/99;9//9
@M05620:37:000000000-D9766:1:1101:13404:6848 1:N:0:32
ACCACACCTTCTACAATGAGCTGCGTGTGGCTCCCGAGGAGCACCCCGTGCTGCTGACCGAGGCCCCCCTGAACCCCAAGGCCAACCGCGAGAAGATGCCCAGGTGAGTGGCCCGCTACCTCTTCTGGTGGCCGCCTCCCTCCTTCCTGGCCTCCCGGCGCTGCGCCCTTTCTCACTGGTTCTCTCTTCTGCCGTTTTCCGTAGGACTCTCTTCTCTGACCTGAGTCTCCTTTGGAACTCTGCAGGTTCTA
+
BCCCCCC3BFFFGGGGGGAFGGHHGGGBAEHGHFFFDFGGFHHHHGGEFGGGFHHHHHHEGGCGGGGGGGGGHHHGGGGHGHHHHGGGGG<CCGHFHHHHHHHGHHHHHHGGHHGGGGGHHHHHHHHGHHGHHGGGGGHGHHGHHGGGGGGGGGGGGG?DGFFFFFFFFFFFFFFFFFFFFFFFFFFFFFFFFFFFFFFFFFFFFFFFFFFFFFFFFF/FFFFBFFFFFFFFFFFFFFFFFFFFFFFFFFB
@M05620:37:000000000-D9766:1:1101:20212:6877 1:N:0:32
ACCACACCTTCTACAATGAGCTGCGTGTGGCTCCCGAGGAGCACCCCGTGCTGCTGACCGAGGCCCCCCTGAACCCCAAGGCCAACCGCGAGAAGATGCCCAGGTGAGTGGCCCGCTACCTCTTCTGGTGGCCGCCTCCCTCCTTCCTGGCCTCCCGGCGCTGCGCCCTTTCTCACTGGTTCTCTCTTCTGCCGTTTTCCGTAGGACTCTCTTCTCTGACCTGAGTCTCCTTTGGAACTCTGCAGGTTCTA
+
CCCCCCCCCFFFGGGGGGGGGGHHGEFA4EHGHGGFGGGGFHHHHGGGEGGGGHGHGGHGGGFGGGGGGGGHHHHGGGGHGHHHHGGGGGBFGGHHGHHHHBHGHHHHHHGGHHGGGFGHHHHHHHHHHGGHHGGGGGHGHHGHHGGGGGGGGGGGFCBGGFFFFFFFFFFFFF0FFFFFFFFFFFFFFFFFFFFFFFFFFFADF0BFFFFFFFFFFF0BFFF/;FFFFFFFFFFFFFFFFFFBFFFFFFB
@M05620:37:000000000-D9766:1:1101:9481:6889 1:N:0:32
ACCACACCTTCTACAATGAGCTGCGTGTGGCTCCCGAGGAGCACCCCGTGCTGCTGACCGAGGCCCCCCTGAACCCCAAGGCCAACCGCGAGAAGATGCCCAGGTGAGTGGCCCGCTACCTCTTCTGGTGGCCGCCTCCCTCCTTCCTGGCCTCCCGGGGCTGCGCCCTTTCTCCCTGGTTCTCTCTTTTGCCGTTTTCCGTAGGACTCTCTTCTTTGACCTGGGTCCCCTTTGGAACTCTGCAGGTTCTT
+
CCCBCCCCFFFFGGGGGGEGGGHHGGGEEGHHHGGGGGGCGHHHHGGGEFGGHHHHHHHGGGGGGGGGGGGHHHHGGGGHGHHHFGGGGGCGGGHGHFHHHF/FFC10?=FAHH-<<-<F<D0GF00D0/<FH--DD?HGHFGHHBFG0F.FGGGG?A----:.-9AF-BFBBF0//:E0F0:000:B0:00B=9DFF0F.9.;D0;BBF00B0000:0999B9.;9..A/:F0F9BF0:B000:A9FF00
@M05620:37:000000000-D9766:1:1101:4966:6914 1:N:0:32
ACCACACATTCTACAATGCGCTGCGTGTGGCTCCCGAGGAGCACCCCTTGCTGCTGACCGAGGCCCCCCTGAACCCCAAGGCCAACCGCGCGAAGATGCCCAGGTGAGTGGCCCGCTACCTCTTCTGGTGGCCGCCTCCCTCCTTCCTGGCCTCCCGGCGCTGCGCCCTTTCTCACTGGTTCTCTCTTCTGCCGTTTTCCGTAGGACTCTCTTCTCTGACCTGAGTCGCCTTTGGAACTCTGCAGGTTCTA
+
AAA1AAA1BBDFGGGG3GBAE0EEGAA000BBA0BA/AEECHCGHGE/BBFGFHHHHHG>/>@FG>EGGGAEHEHGGGGHEEHHHGA/>C>@CCG/1?FGHHHGHHFGHHGGHHGGG?CHHHHHHHHHHGGHHGGGGGGGGGGGGGGGF/AGGFGGG@-;9@?F@@F@<FEFFFFFFFFFFFFFFFFF99BFF@FFFFFFFFFBF/FFFFFFFFF/;B/BFFF/BFF-9ABFFFFFFFFFFFFFFFFFFFF
@M05620:37:000000000-D9766:1:1101:7285:6918 1:N:0:32
ACCACACCTTCTACAATGAGCTGCGTGTGGCTCCCGAGGAGCACCCCGTGCTGCTGACCGAGGCCCCCCTGAACCCCAAGGCCAACCGCGAGAAGATGCCCAGGTGAGTGGCCCGCTACCTCTTCTGGTGGCCGCCTCCCTCCTTCCTGGCCTCCCGGAGCTGCGCCCTTTCTCACTGGTTCTCTCTTCTGCCGTTTTCCGTAGGACTCTCTTCTCTGACCTGAGTCTCCTTTGGACCTCTGCAGGTTCTA
+
ABBBBBBBFFFFFGGGGGGGGGHHGGGEFGGGHGFGEGG2EG2FGGGGEGGGDHHGHHHGGGEEGGGGGGGHFHHGGGEHGHHE/FEEGGCCGGH2DHFHHFFEHHFGHHEEHHDGGCFHGHGHHHGHHGFGG@DGGGHGGFDHHGGGFFGFFGFGGGGADGGGFGFFFFBFFFFFFFFFFFFFFFFFFFFFF@D9B.FFDFE.A/BBFFFFFFFFF;FFEBFBFFFFFFFFFFFB/;BFFFFFFAFFFF;
@M05620:37:000000000-D9766:1:1101:12720:6931 1:N:0:32
ACCACACCTTCTACAATGAGCTGCGTGTGGCTCCCGAGGAGCACCCCGTGCTGCTGACCGAGGCCCCCCTGAACCCCAAGGCCAACCGCGAGAAGATGCCCAGGTGAGTGGCCCGCTACCTCTTCTGGTGGCCGCCTCCCTCCTTCCTGGCCTCCCGGCGCTGCGCCCTTTCTCACTGGTTCTCTCTTCTGCCGTTTTCCGTAGGACTCTCTTCTCTGACCTGAGTCTCCTTTGGAACTCTGCAGGTTCTA
+
CCCCCCCCFFFFGGGGGGFGGGHHGFGBFEHHHGGGGGGGGHHHHGGGGEGGHHHHHHHGGGGGGGGGGGGHHHHGGGGHGHHHHGGGGGCGGGHHHHHHHHEFGHBFGHGGHFCCCADHHGHGHEHFDHCGFFGGGGHGHHGHGGGGGGGFGGGGGF-;ACC?;BFFFFFFFFFFFFFFFFFFFFFFBFFFFFFFFFFFFFFDFFFFFFFFFF/9BB/BBBB/9FFBFFFFFFFFBFFFFFFFFF.BBF9
@M05620:37:000000000-D9766:1:1101:14302:6938 1:N:0:32
ACCACACCTTCTACAATGAGCTGCGTGTGGCTCCCGAGGAGCACCCCGTGCTGCTGACCGAGGCCCCCCTGAACCCCAAGGCCAACCGCGAGAAGATGCCCAGGTGAGTGGCCCGCTACCTCTTCTGGTGGCCGCCTCCCTCCTTCCTGGCCTCCCGGCGCTGCGCCCTTTCTCACTGGTTCTCTCTTCTGCCGTTTTCCGTAGGACTCTCTTCTCTGACCTGAGTCTCCTTTGGAACTCTGCAGGTTCTA
+
ABABBBBBFFFFGGGGGGFGGGHHGEGECEGHHGGGGGGEGHHHHGGGGGGGGHHHHHHEEGGGGGGGGGGFHHHGGGGHGHHHHGGGGGGGGGHHHHHHHHGGHHHHHHGGHHGGGGGHHHHHHHHHHHGHHGGGGGHGHHGHHGGGGGGGGGGGGG-;DFFFFFFFFFFFFFFFFFFFFFFFFFFFFFFFFFFFFFFFFFFFFFFFFFFFFFFFFFFFFFFFFFFFFFFFFFFFFFFFFFFFFFFFFFB
@M05620:37:000000000-D9766:1:1101:6083:6965 1:N:0:32
AGATCCAGCTCTCCATCGCACAGGGTCCCCAGGGCCTGGCCCCTCCATCCAGAAAACCTATGACCGCACCCCCTACCTGGCGCACCCACTCTGCAGCTGGGCTGGGACCTATGTGAGTATCCCGCGTCGGACTCTGGGCGTTGGGGCGGCGTGCGGCGTTGGGGCCAGCCCGTCCTAACCGTGGCGGGTTCTGGTAAATGATGGGGTGAGGCGGGGCTCTTTGGCTCCCACCAGTCCCCCTGTCTGGTCTA
+
>>11>B@FFFFFGGGAB1A1E0GCGABAFABB0BE0ABFHFGGAEFCFF0BFGHH0BEBFAA2FH/>>E>?/>/>BFB@B0>?EEGG/?FG11F2FBB1<?FGGGGGF/F11BGB2BBDGHB1?CCC/>/-<>GHH10<-ACA.@-CC@-;;-;=>9@@@@F@----9EE-9@FFF//;A@BA--@@@-AFFFF/;/;;B/BBFFFF@-AA-;=@-@@AF/9FBFFFFF-AB-;;FFFFF;EFFFFFFFFB
@M05620:37:000000000-D9766:1:1101:5622:6977 1:N:0:32
ACCACACCTTCTACAATGCGCTGCGTGTGGCTCCCGAGGAGCACCCCGTGCTGCTGACCGAGGCCCCCCTGAACCCCAAGGCCAACCGCGAGAAGATGCCCAGGTGAGTGGCCCGCTACCTCTTCTGGTGGCCGCCTCCCTCCTTCCTGGCCTCCCGGCGCTGCGCCCTTTCTCACTGGTTCTCTCTTCTGCCGTTTTCCGTAGGACTCTCTTCTCTGACCTGAGTCTCCTTTGGAACTCTGCAGGTTCTA
+
AAAAAAA1BFFFGGGGGG1AEAFGGGGBAAFGEABE?EGGGHHHHGGGGGGGHHHHGHHFEEGGGGGGGGGHHHGGGGGHGHHHHGGGGG/BCGHEDGHHHHHGHHGHHHGGHACG?CGHEFGHHBGH</CGHGGGCGHGGGGGGGGBBFF.FFEGGG-A@@?A@@F@@FFFFFFFFFFFFFFFFFFFFFFFF-:AFFFFFFFFFFFFFFFFFFF;FFFFFFBBFFF/BFFFFEFFFFFFFFFFFF-9BFF
@M05620:37:000000000-D9766:1:1101:20803:6981 1:N:0:32
AGTGCCAGCTCTCAATCGCACAGGGGACCCAGGGCCTGGCCCCTCCATCCAGAAAACCTATGACCTCACCCGCTACCTGGAGCACCAACTCCGCAGCTTGGCTGGGACCTATGTGAGTATCCAGCGTAGGAATCTGGGAGTTGGGGAGGAGTGAGGAGTTGGGGAAAGACAGTCCTAACCGTGGAGGGTTCTGGTAAATGATGGGGTGAGGAGGGGCTCTTTGGCTCCCACCAGTCCCCCTGTCTGGTCTA
+
AAAAAFFFAFFFFDGGG1FFCGCH0AEGGGHHGGGGGAHCGHGHEGHHHHHFGHEGHGEGHHHHHHHHHHHGGGCGHHHFFHHGFHHHGHHHGGCGGHHHGHHGGGHHGHHHHHHHHHHHHHHHHGGGGGHHHHHHHHHGGHHHGGGGGGGHHHHHHGHHHHGGGGHHHHHHHHHHHHHHGGGGGGGGCFGGGGGGGGGGGGGGGGF@FFFFFF@@@@FFFFFFFFFFFFFFFFFFFFFF@FFFFFFFFFB
@M05620:37:000000000-D9766:1:1101:14638:6989 1:N:0:32
AGTGCCAGCTCTCAATCGCACAGGGGACCCAGGGCCTGGCCCCTCCATCCAGAAAACCTATGACCTCACCCGCTACCTGGAGCACCAACTCCGCAGCTTGGCTGGGACCTATGTGAGTATCCAGCGTAGGAATCTGGGAGTTGGGGAGGAGTGAGGAGTTGGGGAAAGACAGTCCTAACCGTGGAGGGTTCTGGTAAATGATGGGGTGAGGAGGGGCTCTTTGGCTCCCACCAGTCCCCCTGTCTGGTCTA
+
A1>AAF@FAFFFEGGGG1FFEGCF0EEGGGCHGCEEGEEFHHGHEGHGHHHHFHHHHGHFHHHHHHHBHHHGGEEGHHHHHHHGHGHHGHHHGGEGCGHHGGHF/ECFGHEHHHFHHHHHHHHHHGGCCCFFHHHHHHAEGHEHGGGCGGGGCGHEBEHHFGGCEFHGHHFHHHHHGFHHGGGGBEFGCFGGGGFEFGGGGGBEEBF@FFFFAF@@@@EFFFFFFFFFFFFFFFFFFFFF@FFFFFFFFF/
@M05620:37:000000000-D9766:1:1101:24014:6997 1:N:0:32
ACCACACCTTCTACAATGAGCTGCGTGTGGCTCCCGAGGAGCACCCCGTGCTGCTGACCGAGGCCCCCCTGAACCCCAAGGCCAACCGCGAGAAGATGCCCAGGTGAGTGGCCCGCTACCTCTTCTGGTGGCCGCCTCCCTCCTTCCTGGCCTCCCGGCGCTGCGCCCTTTCTCACTGGTTCTCTCTTCTGCCGTTTTCCGTAGGACTCTCTTCTCTGACCTGAGTCTCATTTGGAACTCTGCAGGTTCTA
+
CCCCCCCCFFFFGGGGGGGGGGHHGGGGHGHHHGGGGGGGGHHHHGGGGGGGHHHHHHHGGGGGGGGGGGGHHHHGGGGHGHHHHGGGGGGGGGHHHHHHHHHGHHHGHHGGHHGGGCGHHHHHHHHHHHGHHGGGGGHGHHGHHGGGGGGGGGGGGG-ABFFFFFFFFFFFFFFFFFFFFFFFFFFFFFFFFFFFFFFFFFFFFFFFFFFFFFFFFFFFFFF/BFFFFBFFFFFFFFFFFFFFFFFFFFF
@M05620:37:000000000-D9766:1:1101:19296:7020 1:N:0:32
AGTGCCAGCTCTCAATCGCACAGGGGACCCAGGGCCTGGCCCCTCCATCCAGAAAACCTATGACCTCACCCGCTACCTGGAGCACCAACTCCGCAGCTTGGCTGGGACCTATGTGAGTATCCAGCGTAGGAATCTGGGAGTTGGGGAGGAGTGAGGAGTTGGGGAAAGACAGTCCTAACCGTGGAGGGTTCTGGTAAATGATGGGGTGAGGAGGGGCTCTTTGGCTCCCACCAGTCCCCCTGTCTGGTCTA
+
BCACBFFFDFFFGGGGGGGGGGHGGGGGGGHHGGGGGGHHHHGHGGHHHHHHHHHHHGHHHHGHHHHHHHHGGFGGHHHHHHHHHHHHGHHHGGGGGHHHGHHGGGGHGHHHHHHHHHHHHHHHHGGGGGHHHHHHHHHGGHHHGGGGGGGHHHHHGGHHHHGGGGHHHHHHHHHHHHHHGGGGGGGGEGGGGGGGGGGGGGGGGGFFFFFFFFFFFFFFFHHFFFFFFFFFFFFFFFFFFFFFHFFFFFB
@M05620:37:000000000-D9766:1:1101:10052:7020 1:N:0:32
AGTGCCAGCTCTCAATCGCACAGGGGACCCAGGGCCTGGCCCCTCCATCCAGAAAACCTATGACCTCACCCGCTACCTGGAGCACCAACTCCGCAGCTTGGCTGGGACATATGTGAGTATCCAGCGTAGGAATATGGGAGTTAAGGAGGAGTGAGGAGTTGGGGAAAGACAGACCTAACCGTGGAGGGATCTGGTAAATGATGGGGTGAGGAGGGGCTCTTTGGCTCCCACCAGTCCCCCTGTCTGGACTA
+
>AAAAFFFBFFFGFGGGGGGG?HHGGGGGGHHGGGGFGHHHHGHGGHHHHHHHHHHHGHHHFHHHHHHHHHEGGGGHHHHHGHHHHHHGHHHGGGGGHHHGHHG/?FH/FDHHHHHHHHF333BFC/?DFHGH2GHHH0FA011?1?/>>CGHF1>>AGHH/<AEGHHHHHH/.;=GFHHGFHGE.CB.;EGGGCFGGGGGGG0..;AE.;FDF-9BBFFFFFFFFFFFFFFFFFFFFFD-:9;FF//9;:
@M05620:37:000000000-D9766:1:1101:13702:7044 1:N:0:32
ACCACACCTTCTACAATGAGCTGCGTGTGGCTCCCGAGGAGCACCCCGTGCTGCTGACCGAGGCCCCCCTGAACCCCAAGGCCAACCGCGAGAAGATGCCCAGGTGAGTGGCACGCTACCTCTTCTCGTGGCCGCCTCCCTCCTTCCTGGCCTCCCGGCGCTCCGCCCTTTCTCACTGGTTCTCTCTTGTGCCGTTTTCCGTAGGACTCTCTTCTCTGACCTGCGTCTCCTTTGGTACTCTGCAGGTTCTA
+
CCCCCCCCFFFFGGGGGGDGGGHHGFEEFEHHGGGGDGGEGHHHHGGGFFGGGHGHHHHGGGGGGGGGGGGHHHHGGGGHGHHHHGGGGGGGGG2?2G222GHGHHBC?GFA0??@..<FH11><G0<<.<-CCGCDGEAGHDBGHGG0;FAB.AEAFGGGA..9.AFF//;//9:BBFF/:BFF9B//;;/9@.:FEBFA/.../9;FFFFF//;FF:BFFE?-ABDBB//9:/.9BB/BBB//.;9F9/
@M05620:37:000000000-D9766:1:1101:18368:7045 1:N:0:32
AGTGCCAGCTCTCAATCGCACAGGGGACCCAGGGCCTGGCCCCTCCATCCAGAAAACCTATGACCTCACCCGCTACCTGGAGCACCAACTCCGCAGCTTGGCTGGGACCTATGTGAGTATCCAGCGTAGGAATCTGGGAGTTGGGGAGGAGTGAGGAGTTGGGGAAAGACAGTCCTAACCGTGGAGGGTTCTGGTAAATGATGGGGTGAGGAGGGGCTCTTTGGCTCCCACCAGTCCCCCTGTCTGGTCTA
+
AA>ABFFFBFFFGGGGGGGGGGHHGGGGGGHHGGGGGGHHFHGHGGHHGHHHGFEHHGHHHHGHHHGHHHHGGGGGHGHHHGGHFHHHGHHHGGEGGHHHGHHGGGHHGHHHHHHHHHHHHHHHHGEGGGHGHHHEHHHGGHHHGGGGGGGHHHHHHGHHHHGGGGHHHHHHHHHHHGHHGGEGFGGG:FGGGGGGGGGGGGGGGGFFFFFFFFFFFFFFFFFFFFFFFFFFFFFFFFFFFFFFFFFFFF9
@M05620:37:000000000-D9766:1:1101:23469:7081 1:N:0:32
ACCACACCTTCTACAATGAGCTGCGTGTGGCTCCCGAGGAGCACCCCGTGCTGCTGACCGAGGCCCCCCTGAACCCCAAGGCCAACCGCGAGAAGATGCCCAGGTGAGTGGCCCGCTACCTCTTCTGGTGGCCGCCTCCCTCCTTCCTGGCCTCCCGGAGCTGCGCCCTTTCTCACTGGTTCTCTCTTCTGCCGTTTTCCGTAGGACTCTCTTCTCTGACCTGAGTCTCCTTTGGAACTCTGCAGGTTCTA
+
AA11>11AFFFFFDGD3B1AGBGGEA0BB0BG1FFEAEE/EF/FGG/EE/FFGHG1GHGE?EEEF?GGGGG01>FEEFAF//?FCF</>/</>CFG1GFGHHHGHHHHGFAFHHGCCGGFGHFHHHHHHH?GHGGGGG.CGFGHGGFGG/AAFFGGB@-9AFGG@-B@-B/FFFFFFFF/BFFFFFFFFFFFF@BFFEFFBFABBFFFFFFFFFFFFFFFFFFFEFFFFFFBFFFFFFFFFFFFFA:FFFB
@M05620:37:000000000-D9766:1:1101:18642:7118 1:N:0:32
ACCACACCTTCTACAATGAGCTGCGTGTGGCTCCCGAGGAGCACCCCGTGCTGCTGACCGAGGCCCCCCTGAACCCCAAGGCCAACCGCGAGAAGATGCCCAGGTGAGTGGCCCGCTACCTCTTCTGGTGGCCGCCTCCCTCCTTCCTGGCCTCCCGGAGCTGCGCCCTTTCTCACTGGTTCTCTCTTCTGCCGTTTTCCGTAGGACTCTCTTCTCTGACCTGAGTCTCCTTTGGAACTCTGCAGGTTCTA
+
AAA>AAAAFFF@AFG1AFGDG1B1A0BBG?GHFGFEFEG?FHGHHGEGAAECD1AFGGCFGGGGGE/EGGGHHFFEGGG>>EHFEEE<BCG//<?G>FDFHHGG<1FHH1FFHH-CGC?H10DHB0<DGFGHHG-A.:::GHGHB0;FGGGGBF..A?-;AGFGGGF-@/FFBFFFFFF/9BFFFFFF/BFFF@BFFFFEFFFFFFFFFFFF/BFFB9BFF/BBF/BFFFF/BF/B///;/9FFFFABFFF
@M05620:37:000000000-D9766:1:1101:12925:7121 1:N:0:32
ACCACACCTTCTACAATGAGCTGCGTGTGGCTCCCGAGGAGCACCCCGTGCTGCTGACCGAGGCCCCCCTGAACCCCAAGGCCAACCGCGAGAAGATGCCCAGGTGAGTGGCCCGCTACCTCTTCTGGTGGCCGCCTCCCTCCTTCCTGGCCTCCCGGCGCTGCGCCCTTTCTCACTGGTTCTCTCTTCTGCCGTTTTCCGTAGGACTCTCTTCTCTGACCTGAGTCTCCTTTGGAACTCTGCAGGTTCTA
+
AAA>AAAAFFFFGGGFGGBBE1FCEEEBGCGHCFGGGGGGGHHHHGGGEEGGHHHHHHHGCGGGE>>FGGGGH1?EGGGH>EHFGGA<CC<//B?GBF1CGFHFF<GHHGGGHHCGG@@GGGDHDGDGHCFHHC-@ACACGHGHGE9FGFFGFFEEF--9;@@F?;B-=9BF/BFFFFF/:BFFFFFF/FFBF@FBFFFBB9A?BFFFFFFEFFFFBB/;B/9/9BFFFFFFFFF//;BB//BFFFFFFF9
@M05620:37:000000000-D9766:1:1101:19536:7126 1:N:0:32
AGTGCCAGCTCTCAATCGCACAGGGGACCCAGGGCCTGGCCCCTCCATCCAGAAAACCTATGACCTCACCCGCTACCTGGAGCACCAACTCCGCAGCTTGGCTGGGACCTATGTGAGTATCCAGCGTAGGAATCTGGGAGTTGGGGAGGAGTGAGGAGTTGGGGAAAGACAGTCCTAACCGTGGAGGGTTCTGGTAAATGATGGGGTGAGGAGGGGCTCTTTGGCTCCCACCAGTCCCCCTGTCTGGTCTA
+
>>>>AD1FAFCD1GGBGAFG?EFHEGGGEEGHGGFEG/GAEGGEGGCF1EGDG01BGE0FGHFHFH1BGHHGEE/EHGFAFHH/0FHHGFHHGGGGCC>EGHHEE/BGGFHHBGHGHHHEGHHHHCGGGGHGHHHHHFCF<CGB@C<@@CEGGBDG<.<GHHGGGGHGHHHGHHGHHHHHGEE@BGG?:FFGGG;BFFBFFFGGGGF@FFFFBB@@@@FFFFBBFBFFEFFFFFFFFFFF?EFFFFFFFB/
@M05620:37:000000000-D9766:1:1101:25716:7167 1:N:0:32
ACCACACCTTCTACATGCGCTGCGTGTGGCTCCCGCGGCGCACCCCGTTCTGCTTACCGAGGCCCCCCTGAACCCCAAGGCCAACCGCGCGAAGATGCCCAGGTGAGTGGCCCGCTACCTCTTCTGGTGGCCGCCTCCCTCCTTCCTGGCCTCCCGGCGCTGCGCCCTTTCTCACTGGTTCTCTCTTCTGCCGTTTTCCGTAGGACTCTCTTCTCTGCCCTGCGTCTCCTTTGGAACTCTGCAGGTTCTAG
+
AAAAAAAAFFFFGGGGG1A10A0ABAEHGCGFGGE/EE/A>>EEGG/B0GFGH1BBFGGGGGGGGGGG>?0FFHGGGGHGGGEHGGCAC/>-C<<FG1<G0C<<G=<DGGGHHGGG@CGHHHGGGGGGGGGGGGGGGGGGGGGGFFFFFFFFFFFF@@@@@@B@@F@@FFFFF/BFFFFFFFFFFFFFFFFF@BFFFFFFFFFFFFFFFFFFFFFFF/BFFFF@F@FFFFFFFF/BFFFFFF/FFABBFFB
@M05620:37:000000000-D9766:1:1101:9451:7168 1:N:0:32
CGTGCCAGCTCTCAATCGCACAGGTGACCCAGGGCCTGGCCCCTCCATCCAGAAAACCTATGACCTCACCCGCTACCTGGAGCCCCAACTCCGCCGCTTGGCTTTGACCTATGTGAGTATCCAGCGTAGGAATCTGGGAGTCGGGGAGGAGTGAGGAGTTGGGGAAAGACAGTCCCAACCGGGGAGGGATCTGGTAAATGATGGGTCGAGGAGGGGCTCTTTGGCTCCCACCAGTCCCCCTGTCTGTCCTT
+
1>>>>>111113B13BB111A0001ABBEB00FAAA0A0BBFECFGFBABA1A0ABBEFAB12D1DB1BB0>>E/>FBB>BFB/??/??B@FE///>>?FC<B0B<BGH1FHF22B>B2B2BGGB/??>BF1<@G2FBGE/0>/A-@CC..<<00<CECCC/@-..C./CGC:00/=B.:;-9:@A@@---;/9/;/9/9B//BE/-9-9--A?--@-;:F/:9B//--:-9AA;99/9-;A//;9//;9/
@M05620:37:000000000-D9766:1:1101:16859:7170 1:N:0:32
AGTGCCAGCTCTCAATCGCACAGGGGACCCAGGGCCTGGCCCCTCCATCCAGAAAACCTATGACCTCACCCGCTACCTGGAGCACCAACTCCGCAGCTTGGCTGGGACCTATGTGAGTATCCAGCGTAGGAATCTGGGAGTTGGGGAGGAGTGAGGAGTTGGGGAAAGACAGTCCTAACCGTGGAGGGTTCTGGTAAATGATGGGGTGAGGAGGGGCTCTTTGGCTCCCACCAGTCCCCCTGTCTGGTCTA
+
AABBBFFFBFFFGGGGGFGGGGHHGEGEFEFGGGGGFFHHFHGFFGHHHHFHFHHHHGHHHFHHHHHCGHHGGEGGHHHGHGHFGHHHGHHHGGC?EHHHFHHEGGHHDGFGHGFFHHHHHHHHHGDDDFGGGHGGHFGFDCGHGGFGGFDGHHHHHGHGHFGGGGGGHHHHGHFHHHHHGAADDEDGGGGFGGGGGGGGGGFEAA9@EFFFFDDFAFEFFFFF/FFEFFFDFFFFFFFDFABFFB/BBF/
@M05620:37:000000000-D9766:1:1101:23623:7171 1:N:0:32
AGTGCCAGCTCTCGATCGCACAGGGGACCCAGGGCCTGGCCCCTCCATCCAGAAAACCTATGACCTCACCCGCTACCTGGAGCACCAACTCCGCAGCTTGGCTGGGACCTATGTGAGTATCCAGCGTAGGAATCTGGGAGTTGGGGAGGAGTGAGGAGTTGGGGAAAGACAGTCCTAACCGTGGAGGGTTCTGGTAAATGATGGGGTGAGGAGGGGCTCTTTGGCTCCCACCAGTCCCCCTGTCTGGTCTA
+
>AAAAFFFAFFFG1BFGEGGGGHHGGGGGGHHGGGGGGHFGHGHGGHHFHHHHG1GHGFGHHFHHHGHHHHGGGGGHHHHHHHFFHHHGHHHGGEGGGHHGHHGGGHHGHHHHHGHHHHHHHHHHGGGGGGHGHHHHHHGGHHHGGGGGGFHHHHHHGHHGHGGGGHHHHHHHHHHHGGGGFGGGGGGEGGGGGGGGGGGGGGGFFF@FFFFFF@?@?FFFFFFFFFFFFFFFFFFFFFF@FFFFFFFFFF
@M05620:37:000000000-D9766:1:1101:8976:7178 1:N:0:32
ACCACACCTTCTACAATGAGCTGCGTGTGGCTCCCGAGGAGCACCCCGTGCTGCTGACCGAGGCCCCCCTGAACCCCAAGGCCAACCGCGAGAAGATGACCAGGTGAGTGGCACGTTCCCTCTTCTGGTGGCCTCCTCCCTCCTTCCTGGCCTCCCGGAGCTTCTCCCTTTCTCACTGTTTCTCTCTTCTGCCGTTGTCCGTAGGCCTCTCTTCTCTTACCTGAGTCTCCTTTGGAGTTTTTCATGTTCTA
+
3AABBAAAFCFFGGGGGGGGGGHHGEGGHCFFHFGG2EEFEHHFHGEEAEEGGHHHHGHE0ECEFGGGGG1GFHHGEGGHGHHHHGGEDCCFDGH2>G2?22???110??/?0<?0>00110<1>1>1=/.<<0<<CCC.C/::0;GCCCC.0::C.-;-:F/;09CFB009FB0CF00;000;;CBF99/9/-:...;9.9...999./B/;9BB//:/:B//.//;/BFBFB9B9/9//.///////:;
@M05620:37:000000000-D9766:1:1101:20251:7178 1:N:0:32
ACCACACCTTCTACAATGAGCTGCGTGTGGCTCCCGAGGAGCACCCCGTGCTGCTGACCGAGGCCCCCCTGAACCCCAAGGCCAACCGCGAGAAGATGCCCAGGTGAGTGGCCCGCTACCTCTTCTGGTGGCCGCCTCCCTCCTTCCTGGCCTCCCGGAGCTGCGCCCTTTCTCACTGGTTCTCTCTTCTGCCGTTTTCCGTAGGACTCTCTTCTCTGACCTGAGTCTCCTTTGGAACTCTGCAGGTTCTA
+
BCCDCCDCFFFFGGGGGGGGGGHHGGGGHGHHHGGGGGGGGHHHHGGGEGGGHHHHFHHGGGFGGGGGGGGHHHHGGGGHGHHHGGGGGGCGGGHHHGHHHHHGHHHHHHGGHHGGGGGHHHHHHHHHHHGHHGGGGGHGHHGHHGGGGGGGGGGGGGBGFGGGGGFFFFFFFFHFHHFFFHFFHFFFFHFFFFFFFFHFFFFFFFFFFFFFFHFFHFFFFHFFFFFFFFFFFFFFFFFFFFFFFFFFFFB
@M05620:37:000000000-D9766:1:1101:9432:7185 1:N:0:32
AGTGCCAGCTCTCAATCGCACAGGGGACCCAGGGCCTGGCCCCTCCATCCAGAAAACCTATGACCTCACCCGCTACCTGGAGCACCAACTCCGCAGCTTGGCTGGGACCTATGTGAGTATCCAGCGTAGGAATCTGGGAGTTGGGGAGGAGTGAGGAGTTGGGGAAAGACAGTCCTAACCGTGGAGGGTTCTGGTAAATGATGGGGTGAGGAGGGGCTCTTTGGCTCCCACCAGTCCCCCTGTCTGGTCTA
+
CCBCCFFFCFFFGGGGGGGGGGHHGGGGGGHHGGGGGGHHHHGHGGHHHHHHHHHHHGHHHHHHHHHHHHHGGGGGHHHHHHHHHHHHGHHHGGGGGHHHGHHGGGHHGHHHHHHHHHHHHHHHHGGGGGHHHHHHHHHGGHHHGGGGGGEGHHHHHGHHHHGGGGHHHHHHHHHHHHHHGGGGGGGGCFGGGGCFGGGGGGHGGGFFFFFFFFFFFFFFFFFFFFFFFFFFFFFFFFFFFFFFHFFFFFF
@M05620:37:000000000-D9766:1:1101:25717:7188 1:N:0:32
ACCACCCCTTCTACATGAACTGCGGGTGTCTCCCGAGGAGCACCCCGTGCTGCTGACCGAGGCCCCCCTGAACCCCAAGGCGAACCGCTACAGGCTGCTGAGCTGAGCGGCCCGCCACCTCTTCCGGTGGCCGCCTCCCTCCTTCCTGGCCTCCCGGACCTGCGCCCTCCCTCACTGGCTCTCTCTTCTGCCGTTTTCCGTAGGACTCTCTTCTCTGACCTGAGTCTCCTTTGGACCTCCTCAGTTGCTAG
+
>A>AA1AAAFFF3FGGAA1B3FFE0A0A0BB2BB/B/AAAB/BFFGCAEG/DFFFGFGG@C@?FG/EE>/01B??EE?F?F/<<>BC>/</11?/0<?11<011??01--><-<--:..;G0;;0::;:EAF-A?ACE.C/.90;;FGGG.B9;-9;9----;@;-9---9--;;;B9-;:9BBF//;//B/;-;/-;/;99;99BB/9/9/9///999/9-/9;:99FF///;:/;BF--9/////;///
@M05620:37:000000000-D9766:1:1101:20238:7192 1:N:0:32
ACCACACCTTCTACAATGAGCTGCGTGTGGCTCCCGAGGAGCACCCCGTGCTGCTGACCGAGGCCCCCCTGAACCCCAAGGCCAACCGCGAGAAGATGCCCAGGTGAGTGGCCCGCTACCTCTTCTGGTGGCCGCCTCCCTCCTTCCTGGCCTCCCGGAGCTGCGCCCTTTCTCACTGGTTCTCTCTTCTGCCGTTTTCCGTAGGACTCTCTTCTCTGACCTGAGTCTCCTTTGGAACTCTGCAGGTTCTA
+
AABBBAAAFFFFGGGFFFGGGGHHGGGGHFGHHGG?AEG?2FGHHGGGFGFF5FGGGHHGGGCGGGGGGGGHFHHGGGEFGHHGHGGGGGGGDGH2DFHHHHEFFBFHHGFFHHGGF<DFFHHHGF<DGF.GFCDGGFCEFHGFFGGGFFFGGGGGB?-?BFFGGG9BAFFFFF/FFBFFFFFFFFFFFFFFB@DDBA/B.BFDAFFFFFFFFFFFFBFFFFFFFFFFFBFBFFFFBBBBFFFFFFAFFB/
@M05620:37:000000000-D9766:1:1101:22688:7232 1:N:0:32
CCTGCTGCTTTTGAATCAACTCACAGGTTCCTGCCCAAGTTCCCCCAGCGCCTACGACTGATTCCTCCCTGGCTCCCAGTAGCTCAAACGACGGCCTATGAACACTGGCCAGTACGTCAGGCATTTCCGCTTTAGCCCTCTTGTGGATCCAATTGCACAATTCTCAGCATTTGTACTTGTCACTGACACGCCAGGGACAAAAGATCGGAAGAGCACACGTCTGAACTCCAGTCACCGCTACTTATCTCGTA
+
1>>>A11BBFB11AB3B1BFA1111B0A1BB3BGFGG0A12ADABE/B0AEA//0/BB/B1B2DA21BF01/BB@/BGHCGGHBB11BB>EG@/>>/0BBFB>10<10?<GFF1B/BFFCHFHHG2GFA/E?EDBGFFCGCHFGBCGGGG<1=FD1<FGH11=>F1GHG0=GB<0DDFBGD<DDFHH0:C-::C..::CA:C9ACCE.EEAFAF/;/;9CEFEB9B9;;/B;FBF/-;;--/9B/;9;A;-
@M05620:37:000000000-D9766:1:1101:19737:7327 1:N:0:32
ACCACACCTTCTACAATGAGCTGCGTGTGGCTCCCGAGGAGCACCCCGTGCTGCTGACCGAGGCCCCCCTGAACCCCAAGGCCAACCGCGAGAAGATGCCCAGGTGAGTGGCCCGCTACCTCTTCTGGTGGCCGCCTCCCTCCTTCCTGGCCTCCCGGAGCTGCGCCCTTTCTCACTGGTTCTCTCTTCTGCCGTTTTCCGTAGGACTCTCTTCTCTGACCTGAGTCTCCTTTGGAACTCTGCAGGTTCTA
+
BBBBBBBBFFFFGGGGGGGGGFGHGEGGHFHHHGGGGGGGGHHHHGGGGGGFGGHHHHHGGGGGGGGGGGGHHHGGGGGGFHHHHGGGGGGGGGHFGGHHHGHFHHHHHHGGHHGGGGGFHHHFFHHFH/DHHCCCGFHGHHGHHGGGGGGGGGGGG?-ABGGGGGFFFFFFFFFFFFFFFFFFFFFFFFFFFFFFFFFFFBFDDFFFFFFFFFFFFFFFFFFFFFFFFFFFFFFFFFFFFEFFFFAFFF/
@M05620:37:000000000-D9766:1:1101:21897:7330 1:N:0:32
AGTGCCAGCTCTCAATCGCACAGGGGACCCAGGGCCTGGCCCCTCCATCCAGAAAACCTATGACCTCACCCGCTACCTGGAGCACCAACTCCGCAGCTTGGCTGGGACCTATGTGAGTATCCAGCGTAGGAATCTGGGAGTTGGGGAGGAGTGAGGAGTTGGGGAAAGACAGTCCTAACCGTGGAGGGTTCTGGTAAATGATGGGGTGAGGAGGGGCTCTTTGGCTCCCACCAGTCCCCCTGTCTGGTCTA
+
ABAABFFFCFFFGGGGGGGFGGHCGEAC2EGHA2FE2FHHHEGDGDBHAFGHHHHHHGGHHHHHHFHHHHHGGGGGHGHHGGFFHHHAEGHFEGGGGHDHGHHGGGHHGHHGHHHHHGHHGGG2FDCG@AGGHHHHGHHGGFDCDDFFCGE<GDGH0ECGHHGGEGHHHHGHHHHHGHHHGDGGGG?D..:FFGFGGGGGGBFGGGDDFFFFFFFFCFFFFFFFFFFEFFFFFFFFFFFDFFFFFFFFFFB
@M05620:37:000000000-D9766:1:1101:16161:7385 1:N:0:32
AGTGCCAGCTCTCAATCGCACAGGGGACCCAGGGCCTGGCCCCTCCATCCAGAAAACCTATGACCTCACCCGCTACCTGGAGCACCAACTCCGCAGCTTGGCTGGGACCTATGTGAGTATCCAGCGTAGGAATCTGGGAGTTGGGGAGGAGTGAGGAGTTGGGGAAAGACAGTCCTAACCGTGGAGGGTTCTGGTAAATGATGGGGTGAGGAGGGGCTCTTTGGCTCCCACCAGTCCCCCTGTCTGGTCTA
+
AB>AAFFFBFFFGFGGGGGCGCHCGEEGGGHH2FEEGGHHHHGHGGHHHGHHHGHGHGHHHFGHHGHHHHHGG@EEHHHHFGHHHHGFFHHHDGCGFHGFFHHGGGHHGHHHHHHHHHHHHHHHHGGGGGGHHHHHHHFFDGHHGGFGGGEFGFHGCGGHHHGGEGHHHGHHHHHHHFHHGGGGFGGGGGGGGGFGGGGGGGGGGGFFFFFFFFFFFFFFFFFFFFFFFFFFFFFFFFFFFFFFFFFFFFB
@M05620:37:000000000-D9766:1:1101:24226:7394 1:N:0:32
AGTGCCAGCTCTCAATCGCACAGGGGACCCAGGGCCTGGCCCCTCCATCCAGAAAACCTATGACCTCACCCGCTACCTGGAGCACCAACTCCGCAGCTTGGCTGGGACCTATGTGAGTATCCAGCGTAGGAATCTGGGAGTTGGGGAGGAGTGAGGAGTTGGGGAAAGACAGTCCTAACCGTGGAGGGTTCTGGTAAATGATGGGGTGAGGAGGGGCTCTTTGGCTCCCACCAGTCCCCCTGTCTGGTCTA
+
CBABCFFFCFFFGGGGGGGGGGHHGGFFGGHHGGGGGGHHHHGHGGHHHHHHHHHGHGHHHHHHHHHHHHHGGGGGHHHHHHHHHHHHGHHHGGGGGHHHGHHFGGHHGHHHGHHHHHHHHHHHHGGGGGHHHHHHHHHGGHHHGGGGGGFHHHHHHGHHHHGGGGHHGHGHHHHHHHHHGGGGGGGGEFGGGGFGGGGGGGGGGGFFFFFFFFFFFFFFFFFFFFFFFFFFFFFFFFFFFFFFFFFFFFF
@M05620:37:000000000-D9766:1:1101:16962:7404 1:N:0:32
AGTGCCAGCTCTCAATCGCACAGGGGACCCAGGGCCTGGCCCCTCCATCCAGAAAACCTATGACCTCACCCGCTACCTGGAGCACCAACTCCGCAGCTTGGCTGGGACCTATGTGAGTATCCAGCGTAGGAATCTGGGAGTTGGGGAGGAGTGAGGAGTTGGGGAAAGACAGTCCTAACCGTGGAGGGTTCTGGTAAATGATGGGGTGAGGAGGGGCTCTTTGGCTCCCACCAGTCCCCCTGTCTGGTCTA
+
AAAABFFFBFFFGFGGGGGGGFHHGEEGGGHHGGGEEFHHHHGHGGHHHHHHGHHGHGHHHHFHHHHHHHHEGGGGHGFFGHHGHHFFGHHHGG/EGGHHGHHGGGHHGHHHHHHHHHHGHHHHGGEFGGHHHHHHHHGGGHHHGGGGGGGHHHHHHGHHHHGGGGFFHHHHHHHHGHGHGEEGGGGG;FFGGGFGGGGGGFGGGGFFFFFFFFFFFFFFFFFFFFFFFFFFFFFFFFFFFFFFFFFFFFF
@M05620:37:000000000-D9766:1:1101:26279:7421 1:N:0:32
AGTGCCAGCTCTCAATCGCACAGGGGACCCAGGGCCTGGCCCCTCCATCCAGAAAACCTATGACCTCACCCGCTACCTGGAGCACCAACTCCGCAGCTTGGCTGGGACCTATGTGAGTATCCAGCGTAGGAATCTGGGAGTTGGGGAGGAGTGAGGAGTTGGGGAAAGACAGTCCTAACCGTGGAGGGTTCTGGTAAATGATGGGGTGAGGAGGGGCTCTTTGGCTCCCACCAGTCCCCCTGTCTGGTCTA
+
ABAAAFFFCFFFGGGGGGGCFFHFFG?EAEHHFEGEEGHH2GEHGGHGHHHHHHG2FFHHHHFHHHHHHFHGG>EGHHHHFHHHHHHGGHHBEECGFHBGGHHGGGHHGHHHHHHHFHHHHHHHHGGGGGHFHHHHGHFFCGHFGGGGGGEFGDGHGGGHHHGGGGEHFHHHHHHHHHHHGGFGDGFGGGGGGFFFGGGGGGGGGGDFFFFFFFFFFFFFFFFFFFFFFFFFFFFFFFFFFFFFFFFFFFF
@M05620:37:000000000-D9766:1:1101:12338:7425 1:N:0:32
ACCACACCTTCTACAATGAGCTGCGTGTGGCTCCCGAGGAGCACCCCGTGCTGCTGACCGAGGCCCCCCTGAACCCCAAGGCCAACCGCGAGAAGATGCCCAGGTGAGTGGCCCGCTACCTCTTCTGGTGGCCGCCTCCCTCCTTCCTGGCCTCCCGGAGCTGCGCCCTTTCTCACTGGTTCTCTCTTCTGCCGTTTTCCGTAGGACTCTCTTCTCTGACCTGAGTCTCCTTTGGAACTCTGCAGGTTCTA
+
ABBAABBBFFFFGGGGFGFEGBGFGEEBAAGHFFGFDGGGGHHHHGGGGFGGFHHHHHHEGGGGGFGGGGGHHFHGGGGHGHHHHGGEGGCCCGFGFHHHHHHGHHHHHHGGHHGGGGGHHHHHHHHHHHGHHGGGGGHGHHGHHGFGGGGGGGGGGB-=BGGGGGFBBFFFFFFFFFFFFFFFFFFFFFFFFBFFFFFFFFFFFFFFFFFFFFFFFFFFFFFFFFFFFFFFFFFFFFFFFFFFFFFFFFB
@M05620:37:000000000-D9766:1:1101:14783:7426 1:N:0:32
ACCACACCTTCTACAATGAGCTGCGTGTGGCTCCCGAGGAGCACCCCGTGCTGCTGACCGAGGCCCCCCTGAACCCCAAGGCCAACCGCGAGAAGATGCCCAGGTGAGTGGCCCGCTTCCTCTTCTGGTGGCCGCCTCCCCCCTTCCTCGCCTCCCGGGGCCGCTCCCTTTCTTACTGGTTTTCTCCTTTGCCGTTTTCCCTATGTCCTTCTTCTCTGGCCTGCGTCTCCTTTGGAACTCTTCTGGTTCTG
+
CCCCCCCCFFFFGGGGGGGGGGHHGGGECFHHHGGGGGGGGHHHHGGGFGGGGHGHHHHGGGCGGGGGGGGHGHHGGGGHGHHHHGGGGGDGGGHHHH2?==/F1=1011//?G-@C.C111<D000<0/.<G--A..:;..:-.:900.-9..C.A---;----:9A/9F0000;9000;..00:090:00;-:AFE000;0000000000::000900;9..-;-./;0:F0/0000000000;0;:00
@M05620:37:000000000-D9766:1:1101:18384:7434 1:N:0:32
AGTGCCAGCTCTCAATCGCACAGGGGACCCAGGGCCTGGCCCCTCCATCCAGAAAACCTATGACCTCACCCGCTACCTGGAGCACCAACTCCGCAGCTTGGCTGGGACCTATGTGAGTATCCAGCGTAGGAATCTGGGAGTTGGGGAGGAGTGAGGAGTTGGGGAAAGACAGTCCTAACCGTGGAGGGTTCTGGTAAATGATGGGGTGAGGAGGGGCTCTTTGGCTCCCACCAGTCCCCCTGTCTGGTCTA
+
ABAAAFFFBFFFGGGGGGGGGGHGGGGGGGHHFGGGGGHHHHGHGGHHHHHHHHHHHGHHHGHHHHHHHHHGGEEEHHHHBGHHHHFGFHHHFGGGGHHHGHHGGGHHGHHHHHHHHHHHHHHHHGGGGGHHHHHHHHHGGHHHGGGGGGFGHFHHGGHHHHGGFGHHHHHHHHHHHHHHGGGGGGGGEGGGGGGGGGGGGGGGGGFFFFFFFFFFFFFFFFFFFFFFFFFFFFFFFFFFFFFFFFFFFFF
@M05620:37:000000000-D9766:1:1101:13173:7440 1:N:0:32
AGTGCCAGCTCTCAATCGCACAGGGGACCCAGGGCCTGGCCCCTCCATCCAGAAAACCTATGACCTCACCCGCTACCTGGAGCACCAACTCCGCAGCTTGGCTGGGACCTATGTGAGTATCCAGCGTAGGAATCTGGGAGTTGGGGAGGAGTGAGGAGTTGGGGAAAGACAGTCCTAACCGTGGAGGGTTCTGGTAAATGATGGGGTGAGGAGGGGCTCTTTGGCTCCCACCAGTCCCCCTGTCTGGTCTA
+
BBBBBFFFCFFFGGGGGGGGGGHHGGGGGGHHGGEFFFHHHHGHGGHHHHFHHHFHHGFHHHHHHHHFHHHGGGGGHFHHHHHHHHHHGHHHGGGGGFHHFHHGGGHHGHHHGHGHHHHHHHHHHGFGGGHHHHHHHGHGDHHHGGGGGGGHHHHGHGHGHHGGGGHGGHHHHHHHHHHHGGGGGGGGEGGGGGFFGGGGGGGGGGFFFFFFFFFFFFFFFFFFFFFFFFFFFFFFFFFFFFFFFFFFFFB
@M05620:37:000000000-D9766:1:1101:21637:7444 1:N:0:32
ACCACACCTTCTACAATGAGCTGCGTGTGGCTCCCGAGGAGCACCCCGTGCTGCTGACCGAGGCCCCCCTGAACCCCAAGGCCAACCGCGAGAAGATGCCCAGGTGAGTGGCCCGCTACCTCTTCTGGTGGCCGCCTCCCTCCTTCCTGGCCTCCCGGAGCTGCGCCCTTTCTCACTGGTTCTCTCTTCTGCCGTTTTCCGTAGGACTCTCTTCTCTGACCTGAGTCTCCTTTGGAACTCTGCAGGTTCTA
+
?AAABAAAFFC@GGGBAGGGFFFFEEEFH2GHHGFAEEGCGHHHHGEGAAEFHEEHHEGGGGGGEG>EGGGHHHCEGGGFGHHHCFGGGCDGGDHH1<DGHHHGGCHHHFGGHH@GCGCHGFHHFDBGHFGHHG-C..GEHHGHEBFGGGGG0F9.A--;BFBG@GF??FFFFFFFFFFB/BFFFFFF/BFFFBDDFFFFFFFBDFFFFFFFFFFFBBFFFF./B/BFFFFFFFFFFFFFFFFFFFA/FFB
@M05620:37:000000000-D9766:1:1101:18391:7452 1:N:0:32
AGTGCCAGCTCTCAATCGCACAGGGGACCCAGGGCCTGGCCCCTCCATCCAGAAAACCTATGACCTCACCCGCTACCTGGAGCACCAACTCCGCAGCTTGGCTGGGACCTATGTGAGTATCCAGCGTAGGAATCTGGGAGTTGGGGAGGAGTGAGGAGTTGGGGAAAGACAGTCCTAACCGTGGAGGGTTCTGGTAAATGATGGGGTGAGGAGGGGCTCTTTGGCTCCCACCAGTCCCCCTGTCTGGTCTA
+
>AAAAFFFAFFFGFGGGGGAE0FCFEEEFFGHFEGEFEHHHHGFFGFHHHGHHHEFHGHGHHHHHHFCGHHEGGEFHFFEGHGFGHCGFHHHGG/EEFHHFHHGEGHHGHHHGHHHHFHHHHHHHGFGGGHHGGHHHHGGGHHHGGGGGGGHHHHHGGHHHHGGGGGHHHHHHGHHHHHHGGEGGGGGCAFGGGGFGBBFFGGGGGF@FFFFFF@@@@FFFFFFFFFFFFFFFFFFFFFF@FFFFFFFFFB
@M05620:37:000000000-D9766:1:1101:5180:7461 1:N:0:32
ACCACACATTCTACAATGCGCTGCGTGCGGCTCTCGAGGAGCACCCCTTGCTGCTGACCTAGGCCCCCCTGAACCCCAAGGCCAACCGCGCGAAGATGCCCAGGTGAGTGGCCCGCTACCTCTTCTGGTGGCCGCCTCCCTCCTTCCTGGCCTCCCGGCGCTGCGCCCTTTCTCACTGGTTCTCTCTTTTGCCGTTTTCCGTAGGACTCTCTTCTCTGACCTGAGTCCCCTTTGGAACTCTGCAGGTTCTA
+
BBABBBB3BBDFGGGFDGGGGCGGGEE222AEE3BA3BEE?GHHHGGA1BGHBGBGHHG5BB3GHGGGGGAGHHHGGGGHGEHHHGEEEGCDGGG/2F2?FFHGHHHG<FFFFHGCC?GHFHFHHHH0=C.<GGGGGDEEHHEFHFFFGEFGGGFG?F-;BA;DACFF-BBFFFFFBB9BFFFFFFFF9:FBFFFABEFFDFFFF/BFFFFFFFF//9/BBFF/.;B/;99F9BB/BFFFFFFFFFFFFFB
@M05620:37:000000000-D9766:1:1101:20734:7463 1:N:0:32
ACCACACCTTCTACAATGAGCTGCGGGTGGCTCCCGAGGAGCACCCCGTGCTGCTGACCGAGGCCCCCCTGAACCCCAAGGCCAACCGCGAGAAGATGCCCAGGTGAGTGGCCCGCTACCTCTTCTGGTGGCCGCCTCCCTCCTTCCTGGCCTCCCGGCGCTGCGCCCTTTCTCACTGGTTCTCTCTTCTGCCGTTTTCCGTAGGACTCTCTTCTCTGACCTGAGTCTCCTTTGGAACTCTGCAGGTTCTA
+
AAA1AAAAFFFFGGGF3GG1G1FBE00A00FG1FF/AEGECHHGHGGG?AEGFHF1GHFG/E@GG/EGGEF0G1GGGGCH//FHHGC/CGC//A011?1<FGEFHHGFFGECFCCGGGGHHHGGHHHHHHGGGGCGGG9EGFGGGGFGGBFFF.EE?A-;@@@F?@B@;FFFFFFFFFFFFFFFFFFFFFF/B@BAFEBFFFFFFFBFFFFFFFFFFF/FFFF9BFFFFFFFFFFBF/BBFFEBFFFFFFB
@M05620:37:000000000-D9766:1:1101:27142:7486 1:N:0:32
ACCACACCTTCTACAATGAGCTGCGTGTGGCTCCCGAGGAGCACCCCGTGCTGCTGACCGAGGCCCCCCTGAACCCCAAGGCCAACCGCGAGAAGATGACCACGGGAGTGTCCCCCGACCTCTTCCGGCGTCCTTCCCCCTCCTACCTGGCTTCCCGCAGCTTCGCCCTTTCTCACTGCTTCTCTCTTCTGCCGTTTTCCGTACTACTCCCTGCTCTTACCTGAGTCTCCTTCGGAACTTTGCAGGTTCTA
+
AA1AA11AFFCFFGG131FAAG1F0EEGG0AFGFA0B/A//FGHHGGE//EABAGHHH0EEEEEEFEGGGG0GHHGGG?CFHHEAFFEG/BBCCHC111<11<//>///<1>11..-<--.<00=0.---:;C.0;///.9;./0;900;F/.=/;.;---//;-A-9-;FFFF/BFB/9/B//;/BFF/B/B@--/;F/-:---/////;B/;/9/9;F/;/99/;/9;B99-;---///9///;-/;/;
@M05620:37:000000000-D9766:1:1101:20578:7511 1:N:0:32
ACCACACCTTCTACAATGAGCTGCGTGTGGCTCCCGAGGAGCACCCCGTGCTGCTGACCGAGGCCCCCCTGAACCCCAAGGCCAACCGCGAGAAGATGCCCAGGTGAGTGGCCCGCTACCTCTTCTGGTGGCCGCCTCCCTCCTTCCTGGCCTCCCGGAGCTGCGCCCTTTCTCACTGGTTCTCTCTTCTGCCGTTTTCCGTAGGACTCTCTTCTCTGACCTGAGTCTCCTTTGGAACTCTGCAGGTTCTA
+
CCCDDDDDFFFFGGGGGGGGGGHHGGGGHGHHHGGGGGGGGHHHHGGGFGGGHHHHHHHGGGGGGGGGGGGHHHHGGGGHGHHHHGGGGGGGGGHHHHHHHGHGHHHHHHGGHHGGGGGHHHHHHHHGHHGHHGGGGGHGHHGHHGGGGGGGFGGGGG9AGGGGGGFFAFFFFFFFFFFFFFFFFFFFFFFFFFFFFFFFFFFFFFFFFFFFFFFFFFFFFFFFFFFFFFFFFFFFFFFFFFFFFFFFFFB
@M05620:37:000000000-D9766:1:1101:11774:7512 1:N:0:32
ACCACACCTTCTACAATGAGCTGCGTGTGGCTCCCGAGGAGCACCCCGTGCTGCTGACCGAGGCCCCCCTGAACCCCAAGGCCAACCGCGAGAAGATGCCCAGGTGAGTGGCCCGCTACCTCTTCTGGTGGCCGCCTCCCTCCTTCCTGGCCTCCCGGCGCTGCGCCCTTTCTCACTGGTTCTCTCTTCTGCCGTTTTCCGTAGGACTCTCTTCTCTGACCTGAGTCTCCTTTGGAACTCTGCAGGTTCTA
+
BBBBBBBAFFFFGGGGGGF5GDGHGEGBCEHHCFFEGGGGDHHHHGGGGGGGGHGHHHHEGGGGGGGGGGGHHHHGGGGHGHHHHGGGGG<CCDGHHHHHHHHGHHHHHHGGHHGGGGGHHHHHHHHGHHGHHGGGGGHGHHGHHGGGGGGGGGGGGG-BDFFFFFFFFFFFFFFFFFFFFFFFFFFFFFFFFFFFFFFFFFFFFFFFFFFFFFFFFF9FFFFBBFFFFFFFFFFFFFFFFFFFFFFFFFB
@M05620:37:000000000-D9766:1:1101:4562:7513 1:N:0:32
ACCACACCTTCTACAATGCGCTGCGTGTGGCTCCCGAGGAGCACCCCGTGCTGCTGACCGAGGCCCCCCTGAACCCCAAGGCCAACCGCGCGAAGATGCCCAGGTGAGTGGCCCGCTACCTCTTCTGGTGGCCGCCTCCCTCCTTCCTGGCCTCCCGGGGCTGCGCCCTTTCTCACTGGTTCTCTCTTCTGCCGTTTTCCGTAGGACTCTCTTCTCTGACCTGAGTCCCCTTTGGAACTCTGCAGGTTCTA
+
BBBBBBB>BFFFGGGGGG4EEGGGGFGBAEHHHABE?EFGGHGHHGG0EFGGHHGHHHH>ECFGGGGGGGGHHHHGGGGHGHHHHGGGGG/BDGG?FG1FHC/>>11>>GFGHHGGC<DHF0DG0GCGC:E.GC?FGDGGGGGGGGGB0CAGFGGGAB-;@FFEFFFFFFFFFBFFFFF/FFFFB9BF//99BDAFFFFFF99.AFFFFBFFFFF/9//;FF./9///9;BFFFF/F/99;/9BFF9BBF/
@M05620:37:000000000-D9766:1:1101:10303:7516 1:N:0:32
AGTGCCAGCTCTCCATCGCACAGGGGACCCAGGGCCTGGCCCCTCCATCCAGAAAACCTATGACCTCACCCGCTACCTGGAGCACCAACTCCGCAGCTTGGCTGGGACCTATGTGAGTATCCAGCGTAGGAATCTGGGAGTTGGGGAGGAGTGAGGAGTTGGGGAAAGACAGTCCTAACCGTGGAGGGTTCTGGTAAATGATGGGGTGAGGAGGGGCTCTTTGGCTCCCACCAGTCCCCCTGTCTGGTCTA
+
ABAAAFFFBFFFG4FFDEECGEHEG2EGGGHHEGGFGGHHGHGHGGHHHHHHHHHGGGHHHFGHHGGHHHHGGEEGHHGGFGHHHH?FEHHGEECGEHEHGHHGGGHHGHHHHHHHHHHHHHGHHGGGGGHHHHHHHHAFGFHCGGEGGGCCGBGHFGHHHHGGGGHHGHGHHHHHHHHGGGGGAEGGGGGGGGGGGGFGGGGGGGDFEFFFFFFFFFFFFFFFFFFFFFFFFFFFFFFFFFFFFFFFFF/
@M05620:37:000000000-D9766:1:1101:17182:7524 1:N:0:32
AGTGCCAGCTCTCAATCGCACAGGGGACCCAGGGCCTGGCCCCTCCATCCAGAAAACCTATGACCTCACCCGCTACCTGGAGCACCAACTCCGCAGCTTGGCTGGGACCTATGTGAGTATCCAGCGTAGGAATCTGGGAGTTGGGGAGGAGTGAGGAGTTGGGGAAAGACAGTCCTAACCGTGGAGGGTTCTGGTAAATGATGGGGTGAGGAGGGGCTCTTTGGCTCCCACCAGTCCCCCTGTCTGGTCTA
+
AAAABFFFBFFFGGGGGGGFGCHFGGGGGEGHDGGEEFHHHHGGGGHHHHHHHHHFHGHFHHFHHHHHHHHEGCEGHFHHHHHHHHHHGHHHGGC@ECGFGHHGGGHHGHHHHHHHHHHHHHHHHGGGGGHHHHHHHGHGGHHHGGGGGGGHHHHHHGHHHHGGGGHHHHHHHHHHHGFHGGGGGGGGCFFGGGGGGGGGGGGGGGFFFFFFFFFFFFFFFFFFFFFFFFFFFFFFFFFFFFFFFFFFFFF
@M05620:37:000000000-D9766:1:1101:16283:7534 1:N:0:32
GAGGCTGCTTTGGAAGAAACTGACAAGCTAGGGAAACAAGATCGGATGGACACGGGTAAGAACTCCGGTCACCGCACATAATCTGGTATACCGGCTTCTGCTTGAAAAAACAAAACAACGTATTCAACTTGCCGCATAACACCTCAATGTACTCAAGAAGCTGAGCCAGACATGGCTGTTAATCTATCCAGCCGTGTTCCTTCCAACTCTCTTATCTAACGTAAGAATCTTGTCAATTTGTACAGGCAATA
+
A@AAAAFAFFFFG1BABBEGG1F1B1A01110BB000BA00BB0EA/A/0B10//AA/0BDA0B1B//>>/BF>//>E11B2BF21BB@2BB//>//0>11B110BB1<//?/0B0//<//B@122@1@111@/<<??111??0>F1111>111=111<<1<0=.<<<...<<0/:/:.00;;00=<0/00/.;.-;.;B000/00//:;900;0;09;0.;9:.09;9/9///:/;;////////-99//
@M05620:37:000000000-D9766:1:1101:18910:7552 1:N:0:32
AGTGCCAGCTCTCAATCGCACAGGGGACCCAGGGCCTGGCCCCTCCATCCAGAAAACCTATGACCTCACCCGCTACCTGGAGCACCAACTCCGCAGCTTGGCTGGGACCTATGTGAGTATCCAGCGTAGGAATCTGGGAGTTGGGGAGGAGTGAGGAGTTGGGGAAAGACAGTCCTAACCGTGGAGGGTTCTGGTAAATGATGGGGTGAGGAGGGGCTCTTTGGCTCCCACCAGTCCCCCTGTCTGGTCTA
+
ACBBCFFFCFFFGGGGGGGGGGHHGGGGGGHHGGGGGGHHHHGHGGHHHHHHHHHHHGHHHHHHHHHHHHHGGGGGHHHHHHHHHHHHGHHHGGGGGHHHGHHGGGHHGHHHHHHHHHHHHHHHHGGGGGHHHHHHHHHGGHHHGGGGGGGHHHHHHGHHHHGGGGHHHHHHHHHHHHHHGGGGGGGGEGGGGGGGGGGGGGGGGGFFFFFFFFFFFFFFFFFFFFFFFFFFFFFFFFFFFFFFFFFFFFB
@M05620:37:000000000-D9766:1:1101:11828:7564 1:N:0:32
AGTGCCAGCTCTCAATCGCACAGGGGACCCAGGGCCTGGCGCCTCCATCCAGAAAACCTATGACCTCACCCGCTACCTGGAGCACCAACTCCGCAGCTTGGCTGGGACCTATGTGAGTATCCAGCGTAGGAATCTGGGAGTTGGGGAGGAGTGAGGAGTTGGGGAAAGACAGTCCTAACCGTGGAGGGCTCTGGTAAATGATGGGGTGAGGAGGGGCTCTTTGGCTCCCACCAGTCCCCCTGTCTGGTCTA
+
>1>AAD1C1FFFFFGGGFFFECHGGGFEFE0A00B/AFHH/EE/EHGBGF1BB01B0EA1BGDGHDH1F00>E//>G1@FFFHHHHHHGHFHGGCGGHHHCFFFCEHFCFFGBGHDBBFGGGFGHCCCCGGDCD<?D<</ECD1@<FCGC<<<0DC0ECGDCCCEGECBGHCGHCGFFFG?9:-.9.A.;ABFFF0BFFFFGFFFBF=-9AFF---;@AB/BF/BFF-ABAAEFFFFFEB@FFFFF/FFFF
@M05620:37:000000000-D9766:1:1101:12274:7595 1:N:0:32
ACCACACCTTCTACAATGAGCTGCGTGTGGCTCCCGAGGAGCACCCCGTGCTGCTGACCGAGGCCCCCCTGAACCCCAAGGCCAACCGCGAGAAGATGCCCAGGTGAGTGGCCCGCTACCTCTTCTGGTGGCCGCCTCCCTCCTTCCTGGCCTCCCGGCGCTGCGCCCTTTCTCACTGGTTCTCTCTTCTGCCGTTTTCCGTAGGACTCTCTTCTCTGACCTGAGTCTCCTTTGGAACTCTGCAGGTTCTA
+
ABBBAAA?FFFFGFGGGG5FFDFGEEEBAEGGHGFG?EE?EHFHHGGEAEEEFFFHHHH0>E@EFFGGGGG2GGGEGEEEEHHH/FFEGF/>DFHHD2GHHFGGHHHEHHEGHHGGGGGHHHHHHHFBGHGHHGGGGGHGHHGHHGGGGGGGGGGFGDBGGFFFFFFFFFFFFFFFFFFFFFFFFFFFFFFFFFFFEFFFFFFDFFFFFFFFFFFFFF/FFFF99BFFFFFFFFFFBFFFFFFFF?FFFF;
@M05620:37:000000000-D9766:1:1101:7184:7596 1:N:0:32
ACCACACCTTCTACAATGAGCTGCGTGTGGCTCCCGAGGAGCACCCCGTGCTGCTGACCGAGGCCCCCCTGAACCCCAAGGCCAACCGCGAGAAGATGCCCAGGTGAGTGGCCCGCTACCTCTTCTGGTGGCCGCCTCCCTCCTTCCTGGCCTCCCGGAGCTGCGCCCTTTCTCACTGGTTCTCTCTTCTGCCGTTTTCCGTAGGACTCTCTTCTCTGACCTGAGTCTCCTTTGGAACTCTGCAGGTTCTA
+
BBBABBBBFFFFGGGGGGGGGGHHGGEFHGGHHGGG?GGGGHHHHGGGEGGGGHGHHHHGGGGGGGGGGGGHHHHGGGGHGHHHHGGGGGGGGGHHHHGHHGHGHHHHGHEEHHGGGCGHHHHHHHHHHHFGH@GGGGHGHGGHHFFGFBFFGGGGGG?GFGGGGGFFFFFFFFFFFFFBFFFFFFFFFFFFFFFFFFFFFFFFD9BFFFFFFFFFFBFFFFFFFFFFFFFFFFFFFFFFFFFFFFFFFFF
@M05620:37:000000000-D9766:1:1101:7697:7598 1:N:0:32
AGTGCCAGCTCTCAATCGCACAGGGGACCCAGGGCCTGGCCCCTCCATCCAGAAAACCTATGACCTCACCCGCTACCTGGAGCACCAACTCCGCAGCTTGGCTGGGACCTATGTGAGTATCCAGCGTAGGAATCTGGGAGTTGGGGAGGAGTGAGGAGTTGGGGAAAGACAGTCCTAACCGTGGAGGGTTCTGGTAAATGATGGGGTGAGGAGGGGCTCTTTGGCTCCCACCAGTCCCCCTGTCTGGTCTA
+
BCBCCFFFCFFFGGGGGGGCGGHHGGGGGGHHFGGGGGHHHHGHGGHHHHHHHHHHHGHHHHGHHHHHHHHGGEGGHHHHFHHHHHHFGHHHGGGGGHHHGHHGGGHHGHHHHHHHHHHHHHHHHGGGGGHHHHHHHHHGGHHHGGGGGDEHHGHHHGHHHHGGGGHHHHGHHHHHHHHHGGGGDGGGEFFGGGGFGGGGHGGGGGFFFFFFFFFFFFFFFFHFFFFFFFFFFFFFFFFFFFFFHFFFFFF
@M05620:37:000000000-D9766:1:1101:13419:7599 1:N:0:32
ACCACACCTTCTACAATGAGCTGCGTGTGGCTCCCGAGGAGCACCCCGTGCTGCTGACCGAGGCCCCCCTGAACCCCAAGGCCAACCGCGAGAAGATGCCCAGGTGAGTGGCCCGCTACCTCTTCTGGTGGCCGCCTCCCTCCTTCCTGGCCTCCCGGAGCTGCGCCCTTTCTCACTGGTTCTCTCTTCTGCCGTTTTCCGTAGGACTCTCTTCTCTGACCTGAGTCTCCTTTGGAACTCTGCAGGTTCTA
+
1>1AA11AFF1F3FG1BFFF1FECEFGG00FGGFG?EEG/EGGHHGAEE/E/D11GHHHGGGGECE/EEGGFCF/EEGECFHH//FEEG@<C@/FC1?FHHHHFHHHHHFFGHGGGGCGGEHHHHHGGHCCGHGGGGFEGHHGHFFFFFBFGGFEGBA-@-FF/9AB@@FBFFFBF/BFBB/FFFFFFFFFFF@BFFFFFFFFFFFFFFFFFFFFFFBFFBFFBBFFFFFFFFFFEFFFFFFFFFF-FFFB
@M05620:37:000000000-D9766:1:1101:23133:7602 1:N:0:32
AGTGCCAGTCTCAATCGCACAGGGGACCCAGGGCCTGGCCCCTCCATCCAGAAAACCTATGACCTCACCCGCTACCTGGAGCACCAACTCCGCAGCTTGGCTGGGACCTATGTGAGTATCCAGCGTAGGAATCTGGGAGTTGGGGAGGAGTGAGGAGTTGGGGAAAGACAGTCCTAACCGTGGAGGGTTCTGGTAAATGATGGGGTGAGGAGGGGCTCTTTGGCTCCCACCAGTCCCCCTGTCTGGTCTAT
+
1>AAAFFFFFFFGGGBAA1EEF0BEEEEGHHFEGGFFFBBFEHGGHHHGHHG0F0FFHHHHHHHHHFHHHGFEEEHHFHGBFGHHEGGHBB??>>EB>FEHF/<?FEEHGHHHHHHGHHHHDGHG?C><1DGGHHEHFFEHHFAGFGCCE<FFHFGCGGFHGCEGHFHHHHCGBFFHHH@AA@EECG;9CFFFB90;FCFGFFGBA@AFAFFB??@?EFFFF9FFFAEBFAEFBFBFFF@EFFFB:BBBF;
@M05620:37:000000000-D9766:1:1101:7679:7604 1:N:0:32
AGGTCCAGCTCTCCATCGCACAGGGTACCAAGAGCATGGCCCCTCCATCCAGAAAGCCTACGACCGCACCCGCCACCTGGCGCACCCTCTCTGCAGCTAGGCTGGGACCTATGTGAGTATCCAGCGTCGGAATCTGGGCGTTGGGGCGGCGTGCGGCGTTGGGGCCCGCCCGTCCTAACCGTGGAGGGTTCTGGTAAATGATGGGGTGAGGCGGGGCTCTTTGGCTCCCACCAGTCCCCCTGTCTGGTCTA
+
>>33>BBCFFFFGFBB5AA2A2F4FB4B55BBBBB3BBGGFGGHGGBHH2BFF3F3BBGH2AAEE0>>EGG/>//BFH3B1/?>EGG/?BG34B4F3B3BBBEGADCGEGBGHHH2@F2FGH2<GFG/>C//>GFH10.ACCAF?-.:B-::A.@D-;@FDFFF.--;@D-9BDFF/;BFCFFF.9.;AFFFFFFFBFFFFFFFFFDF?F..9BF-@-A/BFFFFFFFF.FFEFFFFFFFFFFFFFFFFF/
@M05620:37:000000000-D9766:1:1101:21399:7618 1:N:0:32
ACCACACCTTCTACAATGAGCTGCGTGTGGCTCCCGAGGAGCACCCCGTGCTGCTGACCGAGGCCCCCCTGAACCCCAAGGCCAACCGCGAGAAGATGCCCAGGTGAGTGGCCCGCTACCTCTTCTGGTGGCCGCCTCCCTCCTTCCTGGCCTCCCGGCGCTGCGCCCTTTCTCACTGGTTCTCTCTTCTGCCGTTTTCCGTAGGACTCTCTTCTCTGACCTGAGTCTCCTTTGGAACTCTGCAGGTTCTA
+
BBBBBBBBFFFFGGGGGGEDGGHFGFGECFHFGGGGGGGGGHHHHGGGEGGGGHGHHHHFGGGGGGGGGGGHHHHGGGGHGHHHHGGGGG<BCGHHFHHHHFHGHHHHHHGGHHGGGGGHHHHHHHFHHFGHHGGGGGHGHHGHHGGGFGFGGGGGGGBGGFFFFFFFFFFFFFBFFFFFFFFFFFFFFFFFFFFFFFFFFFADD/BFFFFFFFFFFF/FFFF/BFFFFFFFFFFBFFFFFFF/9FFFFF9
@M05620:37:000000000-D9766:1:1101:22785:7624 1:N:0:32
ACCACACCTTCTACAATGAGCTGCGTGTGGCTCCCGAGGAGCACCCCGTGCTGCTGACCGAGGCCCCCCTGAACCCCAAGGCCAACCGCGAGAAGATGCCCAGGTGAGTGGCCCGCTACCTCTTCTGGTGGCCGCCTCCCTCCTTCCTGGCCTCCCGGAGCTGCGCCCTTTCTCACTGGTTCTCTCTTCTGCCGTTTTCCGTAGGACTCTCTTCTCTGACCTGAGTCTCCTTTGGAACTCTGCAGGTTCTA
+
ABBBBBBBFFFFGGGGGGGGGGHGGEGFHDHHHGGGGGGGGHHHHGGGEEGGHHHHHHHGGGGGGGFGGGGHHHHGGGGHGHHHHGGGGGGGGGHHHHHHHFHFGHHHHHGGHHGGGGGHHHHHGHHHHHGHHGGGGGHGHHGHHGGGGGGGGGGGGG-ADGGGGGFFFFFFFFFFFFFFFFFFFFFFFFFFFFFFFFFFFFFFFFFFFFFFFFFFFFFFFFFFFFFFFFFFFFFFFFFFFFFFFFFFFFF
@M05620:37:000000000-D9766:1:1101:19451:7625 1:N:0:32
AGTGCGAGCTCTCAATCGCACAGGGGACCCAGGGCCTGGCCCCTCCATCCAGAAAACCTATGACCTCACCCGCTACCTGGAGCACCAACTCCGCAGCTTGGCTGGGACCTATGTGAGTATCCAGCGTAGGAATCTGGGAGTTGGGGAGGAGTGAGGAGTTGGGGAAAGACAGTCCTAACCGTGGAGGGTTCTGGTAAATGATGGGGTGAGGAGGGGCTCTTTGGCTCCCACCAGTCCCCCTGTCTGGTCTA
+
AA>AA>>DBBFFGGGGGGGGGGHGGGGGGGHHGGGGGGHGHHGHGGGHHHHHGEHHHGHGHHHHHHHHHHHGGEEGHHHHFGHHHHFHGHHHGGGGGHHHGGHGGGHHGHHHHHHHHHHHHHHHHGGGGGHHHHHHGHGGGHHGGGFGGGEGHHHHCDHHHGGGGGHHHHHHHGGGGGGGGGGGGGGGGGGGGGGGGGGGFFFFFFFFFFFFFFFFFFFFFFFFFFFFFFFFFFFFFFFFFFFFFFFFFF/
@M05620:37:000000000-D9766:1:1101:10390:7637 1:N:0:32
ACCACACCTTCTACAATGAGCTGCGTGTGGCTCCCGAGGAGCACCCCGTGCTGCTGACCGAGGCCCCCCTGAACCCCAAGGCCAACCGCGAGAAGATGCCCAGGTGAGTGGCCCGCTACCTCTTCTGGTGGCCGCCTCCCTCCTTCCTGGCCTCCCGGCGCTGCGCCCTTTCTCACTGGTTCTCTCTTCTGCCGTTTTCCGTAGGACTCTCTTCTCTGACCTGAGTCTCCTTTGGAACTCTGCAGGTTCTA
+
CCDCDCCCFFFFGGGGGGGGGGHHGGGBEEHHHGGGDFEGGHHHHGGGGEGGHHHHHHHEGFFGGGGGGGGHHHHGGGGHGHHHHGGGGGBDGGHGHHHHHHHGHHHHHHGGHHGGGGGHHHHHHHHHHHGHHGGGGGHGHHGHHGGGGGGGGGGGGG9ADFFFFFFFFFFFFFFFFFFFFFFFFF0BFFFFFFFFFFFFFFFFFFFFFFFFFFFFFFBFFFFFFFFBFFFFFHFFFFFFFFFFFFFFFFB
@M05620:37:000000000-D9766:1:1101:25981:7639 1:N:0:32
AGTGCCAGCTCTCAATCGCACAGGGGACCCAGGGCCTGGCCCCTCCATCCAGAAAACCTATGACCTCACCCGCTACCTGGAGCACCAACTCCGCAGCTTGGCTGGTACCTATGTGAGTATCCAGCGTAGGAATCTGGGAGTTGGGGAGGAGTGAGGAGTTGGGGAAAGACAGTCCTAACCGTGGAGGGTTCTGGTAAATGATGGGGTGAGGAGGGGCTCTTTGGCTCCCACCAGTCCCCCTGTCTGGGCTA
+
>>AABFFFBFFFGFGGGAFAEEFGFAFGGGCEFEEEFABGGHGHGGFHHHGGFGFGFFGBG3FGHHGGHF1FGGGGHBGBGGHFGGFHGFGHGA/>E3BGEEHG/3BGHG4BBFG333BDGHDFH??<>?2@<FGDDCCECCHFGCFCGGG<0<0.0<</0<=-<.C;GGCB;CCGHC/C;E9-DAEDGGGEGFCB0BFB9FGFE.99;../D.=C9;;F/B9/9;9A.B99E9BF/;.A-./;99;.;9;
@M05620:37:000000000-D9766:1:1101:17205:7643 1:N:0:32
GAGGCTGCTTTGGAAGAGCACACGTCTGACCTCCAGTCACCGCTCATTATCTCGTATGCCGTCTTCTGCTTGCAAAAAAAAAAACCCCATCCGCAGATATTCTGGGCCCTATGTGCGTATCCCTCGTCGTCCTCTGTGCGTTGGGGCGGCGTGCGGCGTTGGGGCCAGCCCGTCCTACCCGTGGCGTGTTCTGGTCAATGATGTGGTGAGGCGGGGCTCTTTGGCTCCCACCCGTCCCCCTGTCTGGTCTT
+
>1AAA1BAFF3D1AF11BBGGGFGGHGAE1BGBFAFHFFHHEEEGCAGF2DDGGFEEGEBABEFAFEDGHHH/1FFFG>>>/>@E/??/<<0/?/E/<122BF21BC/<F0?1F22/?ACFHF10/?//-.>C111>11.><-.--<--9-;-9-----;@----;---99-;ABA//999A-@--9;-9;BB/B/9/9;/9//;B-ABA--9>--;-A/9B//9/9AA-;B-;9A-AEB@-BFF9//://
@M05620:37:000000000-D9766:1:1101:17940:7649 1:N:0:32
AGTGCCAGCTCTCAATCGCACAGGGGACCCAGGGCCTGGCCCCTCCATCCAGAAAACCTATGACCTCACCCGCTACCTGGAGCACCAACTCCGCAGCTTGGCTGGGACCTATGTGAGTATCCAGCGTAGGAATCTGGGAGTTGGGGAGGAGTGAGGAGTTGGGGAAAGACAGTCCTAACCGTGGAGGGTTCTGGTAAATGATGGGGTGAGGAGGGGCTCTTTGGCTCCCACCAGTCCCCCTGTCTGGTCTA
+
ABABBFFFCFFFGGGGGGGGGGHHGGGGGGHHGGGGGGHHGHGHGGHHHHHHGHHFHGHHHHHHHHHHHHHGGGGGHFHHHHHHGHHHGHGHGGGGGHHHGHHGGGHHGHHHHHHHHGHHHHHHHGGGGGHHHHGHHHHGGFHHGGGGGGEFHHHHHGHHHHGGGGHHHHHHHHHHHHHHGGGGGGGG;CFGGGFGGGGGGGGGGGFFFFFFFFFFFFFEFFFFFFFFFFFFFFFFFFFFFFFFFFFFFFB
@M05620:37:000000000-D9766:1:1101:26325:7656 1:N:0:32
AGTGCCAGCTCTCAATCGCACAGGGGACCCAGGGCCTGGCCCCTCCATCCAGAAAACCTATGACCTCACCCGCTACCTGGAGCACCAACTCCGCAGCTTGGCTGGGACCTATGTGAGTATCCAGCGTAGGAATCTGGGAGTTGGGGAGGAGTGAGGAGTTGGGGAAAGACAGTCCTAACCGTGGAGGGTTCTGGTAAATGATGGGGTGAGGAGGGGCTCTTTGGCTCCCACCAGTCCCCCTGTCTGGTCTA
+
ACAABFFFCFFFGFGGGGGGGGGGCGGGGE2FFAEEGGHHHHGHDEGDGHBG3B3FGAGBGHGDCF@GHCGEGGFGGFHHHFHEHHFEE3BFEFCGEFFCEHFFAEGGFHHHHHFB3FHGHHHFHGDECDHHHHHGHHHGGHHHGGGGGGGHHHHHHGHHHHGGGGHHHHHHHHHHHHHHGGGGGGGGDFGGGGFGFGGGGGGGGGFFFFFFFFFFFFFFFFFFFFFFFFFFFFFFFFFFFFFFFFFFFFB
@M05620:37:000000000-D9766:1:1101:6213:7657 1:N:0:32
GAGGCTGCTTTGGAAGAAACTGAGAAGCCAGGGACACAAGATCGGAAGATCACACCTCTGCACTCAAGTCACCGATCTTGATCTCGTATTCCGTCGGCTGGTTGAAAAAAAAAAAAATATCAAGCGTCGGCATCTGGGCGTTGGGGCGGCGTGCGGCGTTGGGGCCAGACCGTCCTACCCGTGGCGGGTTCTGGTAAATGATGGGGGGAGGCGGGGCTCTTTGGCTCCCCCCAGTCCCCCTGTCTGGTCTA
+
>3AA>AFABBBDGB5BGGFGGDF4DF4BBGFAECAB2FFFCGBFE22BC5ABB331BBFB35BBB33BDDDABB0>>1D5DGDB@B?EEBBF3FH//>?>/BB/BB??GE>//////011111<1><.<---<<<D0<.<A--.A-:-@-;--;-9-9999ABD;9.9.99-9..9//9A;9A-9-99-9.;;B/999B9/9/;EF-@-9;.;;BC;-99B/FF///:E.A@>ABFFFEFFE;/B9///99
@M05620:37:000000000-D9766:1:1101:14083:7689 1:N:0:32
ACCACACCTTCTACAATGAGCTGCGTGTGGCTCCCGAGGAGCACCCCGTGCTGCTGACCGAGGCCCCCCTGAACCCCAAGGCCAACCGCGAGAAGATGCCCAGGTGAGTGGCCCGCTACCTCTTCTGGTGGCCGCCTCCCTCCTTCCTGGCCTCCCGGAGCTGCGCCCTTTCTCACTGGTTCTCTCTTCTGCCGTTTTCCGTAGGACTCTCTTCTCTGACCTGAGTCTCCTTTGGAACTCTGCAGGTTCTA
+
DDDDDDDDFFFFGGGGGGGGGGHHGEGBGGHHHGGGGGGFGHHHHGGGGGGGHHHHHHHGGGGGGGGGGGGHHHHGGGGHGHHHHGGGGGGGGGHHHHHHHHHGHHHHHHGGHGGGGCGHHGHHFFHFDHFGHGGGGGHGHHFHGGFGGFFFFGGGGC-ACGGGAGFFFFFFFFFFFFFFFFFFB<FFFFBFFFFFFFFFDFFFFFFFFFFFFFFF0<BFFFFB/FFBFFFFFFEFBBFBFFFFF?FFBF0
@M05620:37:000000000-D9766:1:1101:11221:7689 1:N:0:32
AGTGCCAGCTCTCAATCGCACAGGGGACCCAGGGCCTGGCCCCTCCATCCAGAAAACCTATGACCTCACCCGCTACCTGGAGCACCAACTCCGCAGCTTGGCTGGGACCTATGTGAGTATCCAGCGTAGGAATCTGGGAGTTGGGGAGGAGTGAGGAGTTGGGGAAAGACAGTCCTAACCGTGGAGGGTTCTGGTAAATGATGGGGTGAGGAGGGGCTCTTTGGCTCCCACCAGTCCCCCTGTCTGGTCTA
+
ABAABFFFBFFFGGGFGGGCGGHHGGGGGGHHFGGEEGHGFHGHGGHHHGHHHHHHHGHHHHHHHHHHHHHGGEGGHHHHHGHHHHHGGHHHGGGGGEGHGHHGGGHHGHHHHHHHHHHHHHHHHGEFGGHHHHHHHHHGGHHHGGGGGGEHHHHHHGHHHHGGGGHHHHHHHHHHHHHHGGGGDEGGDFGGGGFGGGGGGGGGGGFFFFFFFFFFFFFFFFFEFFFFFFFFFFFFFFFFFFFFFFFFFF/
@M05620:37:000000000-D9766:1:1101:19400:7710 1:N:0:32
AGTGCCAGCTCTCAATCGCACAGGGGACCCAGGGCCTGGCCCCTCCATCCAGAAAACCTATGACCTCACCCGCTACCTGGAGCACCAACTCCGCAGCTTGGCTGGGACCTATGTGAGTATCCAGCGTAGGAATCTGGGAGTTGGGGAGGAGTGAGGAGTTGGGGAAAGACAGTCCTAACCGTGGAGGGTTCTGGTAAATGATGGGGTGAGGAGGGGCTCTTTGGCTCCCACCAGTCCCCCTGTCTGGTCTA
+
AABBBFFFCFFFGGGGGGGGGGHGGGGGGGGHGGGGGGHHHHGHGGHHHHGHFHHHHGHHHHHHHHHHHHHGGGGGHHHHHHHHHHHHGHHHGGEGGHHHGHHFFGHHGHHHHHHHHHHHHHHHHGGGGGHHHHHHHHHGGHHHGGGGGGGHHHHHHGHHHHGGGGHHHHHHHHHHHHHHGGGGGGGGGGGGGGGGGGGGGGGGGBFCFFFFFFFFFFFFFFFFFFFFFFFFFFFFFFFFFFFFFFFFFF/
@M05620:37:000000000-D9766:1:1101:5307:7719 1:N:0:32
ACCACACCTTCTACAATGAGCTGCGTGTGGCTCCCGAGGAGCACCCCGTGCTGCTGACCGAGGCCCCCCTGAACCCCAAGGCCAACCGCGAGAAGATGCCCAGGTGAGTGGCCCGCTACCTCTTCTGGTGGCCGCCTCCCTCCTTCCTGGCCTCCCGGGGCTGCGCCCTTTCTCACTGGTTCTCTCTTCTGCCGTTTTCCGTAGGACTCTCTTCTCTGACCTGAGTCGCCTTTGGAACTCTGCAGGTTCTA
+
AAABBBAAFFFFGGGGGGGFGGHHGGGBAEHHHFFEDGGCEHHHHGGGGGGGHFGHHHHEEEGGGGGGGGGHHHHGGGGHGHHHHGGGGG/BDGHHHFHFFFHCG11<?FCCGH-<--AFF<DGHHHF0<ACCA@DFGHGFHGCFFGGGFFFFFCF.--;9BAE9-DAFFFFFF/FFBFFFBBBFF/B/99/B9DFFFFFDBFFFFFFFFFFBFF;BFFFF/.:.;B-;ADDFFFFFB9B//;F/AAFFBF
@M05620:37:000000000-D9766:1:1101:17658:7723 1:N:0:32
AGTGCCAGCTCTCAATCGCACAGGGGACCCAGGGCCTGGCCCCTCCATCCAGAAAACCTATGACCTCACCCGCTACCTGGAGCACCAACTCCGCAGCTTGGCTGGGACCTATGTGAGTATCCAGCGTAGGAATCTGGGAGTTGGGGAGGAGTGAGGAGTTGGGGAAAGACAGTCCTAACCGTGGAGGGTTCTGGTAAATGATGGGGTGAGGAGGGGCTCTTTGGCTCCCACCAGTCCCCCTGTCTGGTCTA
+
CCBCCFFFCFFFGGGGGGGGGGGGGGGGGGHHFGGGGGHHHHGHGGHHHGHHHHHHHGHHHHHHHHHHHHHGGEGGHHHHFHHHHHHEEHHHFGGGGHHHGHHGGGHHGHHHHHHHHHHHHHHHHGGGGGHHHHHHHHFGGHHHGGGGGGFHHFHHHGHHHHGGGGHHHHHGHHHHHHHHGGGGDGGGCFGGGGGGGGGGGGGGGGFFFFFFFFFFFFFFFFFFFFFFFFFFFFFFFFFFFFFFFFFFFFF
@M05620:37:000000000-D9766:1:1101:13584:7773 1:N:0:32
AGTGCCAGCTCTCAATCGCACAGGGGACCCAGGGCCTGGCCCCTCCATCCAGAAAACCTATGACCTCACCCGCTACCTGGAGCACCAACTCCGCAGCTTGGCTGGGACCTATGTGAGTATCCAGCGTAGGAATCTGGGAGTTGGGGAGGAGTGAGGAGTTGGGGAAAGACAGTCCTAACCGTGGAGGGTTCTGGTAAATGATGGGGTGAGGAGGGGCTCTTTGGCTCCCACCAGTCCCCCTGTCTGGTCTA
+
AA>>AFFFCFFFGBGGGFFCEFHFGEAEFFHHBEEEGFHHHHGHGFHHHHHHHFFHFEFGHFGHHFGHHHHGG>EEHFGHFHHHFH1?E3F@EA@FFHFFEHHGGGFHGHHHHHHGHHGHHHHHHGGFGGHHHHHHHHFGGHHFGCC@FAEGH0DH0EGHHFCFEACHFHHHHHHHHHHHGGGG?EGGGGGGGGGBFFGGEFGGGGFFFFFFFFFFFFFFFFFFFFFFFFFFEFFFFFFFFFFFFFFFFF/
@M05620:37:000000000-D9766:1:1101:14588:7795 1:N:0:32
ACCACACCTTCTACAATGAGCTGCGTGTGGCTCCCGAGGAGCACCCCGTGCTGCTGACCGAGGCCCCCCTGAACCCCAAGGCCAACCGCGAGAAGATGCCCAGGTGAGTGGCCCGCTACCTCTTCTGGTGGCCGCCTCCCTCCTTCCTGGCCTCCCGGAGCTGCGCCCTTTCTCACTGGTTCTCTCTTCTGCCGTTTTCCGTAGGACTCTCTTCTCTGACCTGAGTCTCCTTTGGAACTCTGCAGGTTCTA
+
AA1AAAAAFFFFFGG13GGGGGHHGGGGH0GHHGGGFCEEEHHHHGGGEGGGHGHHHHHGGGGGGGGGGGGHHHHGGGGHGHHHHGGGGGGGCGHHHGHHHHHGHHHHHHFGHHGGGCGHHHHHHHHFHHGHHCGGGGHGHHGHHGGGGFGGGGGGG@?AAGFGGGF@@FFFFFFFFFFFFFFFFFFFFFFFF@FFFFFFFBFFF/BBFFFFFFFFFFFFFFBFFFFFFFFFFFBFFFFFFFFFFFFFFFF
@M05620:37:000000000-D9766:1:1101:14572:7804 1:N:0:32
ACCACACCTTCTACAATGAGCTGCGTGTGGCTCCCGAGGAGCACCCCGTGCTGCTGACCGAGGCCCCCCTGAACCCCAAGGCCAACCGCGAGAAGATGCCCAGGTGAGTGGCCCGCTACCTCTTCTGGTGGCCGCCTCCCTCCTTCCTGGCCTCCCGGAGCTGCGCCCTTTCTCACTGGTTCTCTCTTCTGCCGTTTTCCGTAGGACTCTCTTCTCTGACCTGAGTCTCCTTTGGAACTCTGCAGGTTCTA
+
BBBBBBBBFFFFGGGGGGGGGGHHGGGBEEHHGFFEEEFEGHHHHGGGGGGGGHGHHHHGGGGGGGGGGGGHFHHGGGGHGHHHHGGGGGGGGGHHHHHHHHHGHHHHHHGGHHGGGGGHHHHHHHHHHHGHHGGGGGHGHHGHHGGGFGGGGGGGG--;BGBFCGFFFFFFFFFFFFFFFFFFFFFFFFFFFFFFFFFFFFFFDFFFFFFFFFFFFFBFFFFFFFFFFFFFFFFFFFFFFFFFFFFFFFB
@M05620:37:000000000-D9766:1:1101:21060:7812 1:N:0:32
AGTGCCAGCTCTCAATCGCACAGGGGACCCAGGGCCTGGCCCCTCCATCCAGAAAACCTATGACCTCACCCGCTACCTGGAGCACCAACTCCGCAGCTTGGCTGGGACCTATGTGAGTATCCAGCGTAGGAATCTGGGAGTTGGGGAGGAGTGAGGAGTTGGGGAAAGACAGTCCTAACCGTGGAGGGTTCTGGTAAATGATGGGGTGAGGAGGGGCTCTTTGGCTCCCACCAGTCCCCCTGTCTGGTCTA
+
BCABCFFFCFFFGGGGGGGGGGHGGGGGGGHHGGGGGGHHHHGHGGHGHHHHHHGHHGHHHHHHHHHHHHHGGGGGHHHHHHHHHHHHGHHHGGGGGHHHGHHGGFHHGHHHHHHHHHHHHHHHHGGGGGHHHHHHHHHGGHHHGGGGGGGHFGHHHGHHHHGGGGHGHHHHHHHHHHHHGGGGGGGGEGFGGGGGGGGGHHHGGGFFFFFFFFFFFFFFFHHFFFFFFFFFFFFFFFFFFFFFHFBFFFB
@M05620:37:000000000-D9766:1:1101:15763:7818 1:N:0:32
ACCACACCTTCTACAATGAGCTGCGTGTGGCTCCCGAGGAGCACCCCGTGCTGCTGACCGAGGCCCCCCTGAACCCCAAGGCCAACCGCGAGAAGATGCCCAGGTGAGTGGCCCGCTACCTCTTCTGGTGGCCGCCTCCCTCCTTCCTGGCCTCCCGGAGCTGCGCCCTTTCTCACTGGTTCTCTCTTCTGCCGTTTTCCGTAGGACTCTCTTCTCTGACCTGAGTCTCCTTTGGAACTCTGCAGGTTCTA
+
AABCCBCBFFFFGGGGGGGGGGHHGGGGHGGHHGGGGGGGGHGHHGGGGGGGFHHHHHHGGGFGGGGEGGGHHHHGGGGHGGHHHGGGGGGGGGHEGF>GGHFCHFFGHHGGHHCDFCFHHHHHHHHHHHGFHGGGGGHGHHGHHGGGGGGGGGGGBB-ACGFGAAFFFFFFFFFFFFFFFFFFFFFFFFFFFFADFFFFDBAAD0FFFFFFFFFFFFFFFFBBFFFFFFFFFFFFFFFFFFFFFFFFFB0
@M05620:37:000000000-D9766:1:1101:23971:7824 1:N:0:32
AGTGCCAGCTCTCAATCGCACAGGGGACCCAGGGCCTGGCCCCTCCATCCAGAAAACCTATGACCTCACCCGCTACCTGGAGCACCAACTCCGCAGCTTGGCTGGGACCTATGTGAGTATCCAGCGTAGGAATCTGGGAGTTGGGGAGGAGTGAGGAGTTGGGGAAAGACAGTCCTAACCGTGGAGGGTTCTGGTAAATGATGGGGTGAGGAGGGGCTCTTTGGCTCCCACCAGTCCCCCTGTCTGTTCTT
+
33>AADFFBFFFEFGGGCFGCGFHFGGGGFHHGGGGGDHHHHGHGGHHHHHHHFEGHGFHHHFHGHHHHHHGGGGGHHHHFHHGGHHHGFHHGGGGGGHHGHHGGGHHGHHHHHHHHHGHHHHHHGGGGGGHHHHHHFFGGHHHGGGGGDDGHFHGCGHHFH?CFGHHHHHHHHHHHHHHGGGGGGGGGGGGGGGGGGGGGGGGGGFFFFFFFFFFFFFFFFFFFFFFFFFFFFFFFFFFFFFFFF/9///
@M05620:37:000000000-D9766:1:1101:18547:7860 1:N:0:32
AGTGCCAGCTCTCAATCGCACAGGGGACCCAGGGCCTGGCCCCTCCATCCAGAAAACCTATGACCTCACCCGCTACCTGGAGCACCAACTCCGCAGCTTGGCTGGGACCTATGTGAGTATCCAGCGTAGGAATCTGGGAGTTGGGGAGGAGTGAGGAGTTGGGGAAAGACAGTCCTAACCGTGGAGGGTTCTGGTAAATGATGGGGTGAGGAGGGGCTCTTTGGCTCCCACCAGTCCCCCTGTCTGGTCTA
+
AAAABFFFCFFFGGGGGGGGGGHGGGGGGGHHGGGGGGHHHHGHGGHHHHHHHHHHHGHHHHHHHHHHHHHGGEGGHHHHHHHHHHGHGHHHGGGGGHHHGHHGGGHHGHHHHHEHHFHHHHHHHGGGGGHHHHHGHHHGGHHHGGGGGGGHHHHGHGHHHHGGGGHHGHGHHHHHHHHHGGGGGGGGEGGGGGGGGGGGGHGGGGFFFFFFFFFFFFFFFHHFFFFFFFFFFFFFFFFFFFFFHFFFFFF
@M05620:37:000000000-D9766:1:1101:8361:7866 1:N:0:32
AGTGCCCGCTCTCACTCGCACCGGGGACCCAGGGCCTGGCCCCTCCCTCCAGAAAACCTATGACCTCACCCGCTACCTGGAGCACCAACTCCGCCGCCTGGCTGGGACCTATGTTAGTATCCAGCGTAGCAATCTGGGAGTTGGCGAGGAGTGAGGAGTTGGGGAAAGACAGTCCTAACCGTGGAGGGTTCTGGTAAATGATGGGGTGAGGAGGGGATCTTTGGCTACCACCATTCTCCCTGTCTGGTATT
+
>>>>>B11A>>>GBBFFAA0E0E0EEEA/B/ABAAB/BAB0AAF?//B0B0B10@BFEC1B@2BBFGBBFE>/>/>B1BFGFB/B?0??B1B/?/<>/CE<0C<//?FF0?1FF1@111?1DBFB<E<-.>DGEHE0<<C.<D//-<:--:;.0:CC.:/0/--99AAF/CB0900909.9.;-A--99?-:FB;/BFF//9B/--:@E??/:----9EBF//99B/;9//--//////;-9BFF////;9
@M05620:37:000000000-D9766:1:1101:6290:7889 1:N:0:32
ACCACACCTTCTACAATGCGCTGCGTGTGGCTCCCGAGGAGCACCCCGTGCTGCTGACCGAGGCCCCCCTGAACCCCAAGGCCAACCGCGCGAAGATGCCCAGGTGAGTGGCCCGCTACCTCTTCTGGTGGCCGCCTCCCTCCTTCCTGGCCTCCCGGAGCTGCGCCCTTTCTCACTGGTTCTCTCTTCTGCCGTTTTCCGTAGGACTCTCTTCTCTGACCTGAGTCTCCTTTGGAACTCTGCAGGTTCTA
+
BBBBBBB>BCCFGGGGGG4EFFGGGEF2AEHGHAFE?EEGFHHHHGG0AEEGHHGHHHH0EEGGGGGGGGGHFHHGGGGHGHHHHGGGGGBDGGGCDGHHHHHGHHGHHHGGHHGGGGGHHHHHHHHHHGGHHGGGGGGGGGGGGGGGGGGGGGGGGG9;DFFFFFFFFFFFFFFFFFFFFFFFFFFFBFFFFFFFFFFFFFFFFFFFFFFFFFFFFFBFFFF9BFF/BFFFFFFFFFFFFFFFFFFFFFB
@M05620:37:000000000-D9766:1:1101:15220:7895 1:N:0:32
AGTGCCAGCTCTCAATCGCACAGGGGACCCAGGGCCTGGCCCCTCCATCCAGAACACCTATGACCTCACCCGCTACCTGGAGCACCAACTCCGCAGCTTGGCTGGGACCTATGTGAGTATCCAGCGTAGGAATCTGGGAGTTGGGGAGGAGTGAGGAGTTGGGGAAAGACAGTCCTAACCGTGGAGGGTTCTGGTAAATGATGGGGTGAGGAGGGGCTCTTTGGCTCCCACCAGTCCCCCTGTCTGGTCTA
+
>>AABFFFBFFFFFGGGFFAEGE4BAEFGGGHGEEE2BGHGGEHEGHHHF3G3F2BFEHHFGFHHF3FHHH@E/>>G3FBGHH1FGAGFFGHGF//>FHHEHHFE/FGGHHHHHHHHGHHGHHHHGEFGGHHGHHHHGGGGHHHGGEGGGGHHHHHHGHHHHGGGGHHHHHHGHHHHHHHG9ACGGGG;FFGGGBFFFFGGFGGGGFFFFFFFFDFFAFFFFFFFFFEFFFFEFFFFFFFFFFFFFFFFFB
@M05620:37:000000000-D9766:1:1101:15203:7902 1:N:0:32
AGTGCCAGCTCTCAATCGCACAGGGGACCCAGGGCCTGGCCCCTCCATCCAGAAAACCTATGACCTCACCCGCTACCTGGAGCACCAACTCCGCAGCTTGGCTGGGACCTATGTGAGTATCCAGCGTAGGAATCTGGGAGTTGGGGAGGAGTGAGGAGTTGGGGAAAGACAGTCCTAACCGTGGAGGGTTCTGGTAAATGATGGGGTGAGGAGGGGCTCTTTGGCTCCCACCAGTCCCCCTGTCTGGTCTA
+
BCABCFFFDFFFGGGGGGGGGGHHGGGGGGHHGGGGGGHHHHGHGGHHHHHHGFHHHGHHHHGHHHHHHHHGGGGGHHHHHHHHHHGHGHHHGGGGGHHHGHHGGGHHGHHHHHHHHHHHHHHHHGGGGGHHHHHHHHGGGHHHGGGGGGGGHHHHHGHHHHGGGGHHHHHHHHHHHHHHGGGGEGGGEGGGGGFGGGGHGGGGGGFFFFFFFFFFFFFFFFHFFFFFFFFFFFFFFFFFFFFFHFFFFFB
@M05620:37:000000000-D9766:1:1101:26395:7936 1:N:0:32
AGTGCCAGCTCTCAATCGCACAGGGGACCCAGGGCCTGGCCCCTCCATCCAGAAAACCTATGACCTCACCCGCTACCTGGAGCACCAACTCCGCAGCTTGGCTGGGACCTATGTGAGTATCCAGCGTAGGAATCTGGGAGTTGGGGAGGAGTGAGGAGTTGGGGAAAGACAGTCCTAACCGTGGAGGGTTCTGGTAAATGATGGGGTGAGGAGGGGCTCTTTGGCTCCCACCAGTCCCCCTGTCTGGTCTA
+
AAABBFFFBFFFGGFGGGF2EEHHGGGGCEHEGGGGGGHH2GFHGGFHHHHHHHGHHGHHHHBGHHHHHHFCGFGGHHHHHHHHHHHHGGFHDGEFGHHHGEFGGGGHGCGHHHGHHHHHHHHHGGGGGGH2@GHHFGHFGHHFGCGGGGFGHG0GCAGHHEGGGDEFHHHEHEFHHEBGFDE?FGGGE.FFFGGEFFGGEBFGGGFB?FFBDD->FCE/9FFFFFFA..AAEFFFFFFFFFFFFFBFFF9
@M05620:37:000000000-D9766:1:1101:21146:7939 1:N:0:32
AGTGCCAGCTCTCAATCGCACAGGGGACCCAGGGCCTGGCCCCTCCATCCAGAAAACCTATGACCTCACCCGCTACCTGGAGCACCAACTCCGCAGCTTGGCTGGGACCTATGTGAGTATCCAGCGTAGGAATCTGGGAGTTGGGGAGGAGTGAGGAGTTGGGGAAAGACAGTCCTAACCGTGGAGGGTTCTGGTAAATGATGGGGTGAGGAGGGGCTCTTTGGCTCCCACCAGTCCCCCTGTCTGGTCTA
+
BCBCBFFFCFFFGGGGGGGGGGHHGGGGGGHHGGGGGGHHHHGHGGHHHHFHHHGHHGHHHHHHHHHHHHHGGGGGHHHGGGHHHHHHGHHHGGGGGHHHGHHFDCFGGHGHHHHHHHHHHHHHHGGAFDDGHHHGGHFGGHHGGGGGGGFHHHHHHGHHHGGGGGHGHHGHHHHHHFHHGGGGFGGGGGGGGGGFFFFGGGGGGDFFFFEFFFFFFFFFFFFFFFFFFFFFFFFFFFFFFFFFFFFFFFF
@M05620:37:000000000-D9766:1:1101:26390:7955 1:N:0:32
AGTGCCAGCTCTCAATCGCACAGGGGACCCAGGGCCTGGCCCCTCCATCCAGAAAACCTATGACCTCACCCGCTACCTGGAGCACCAACTCCGCAGCTTGGCTGGGACCTATGTGAGTATCCAGCGTAGGAATCTGGGAGTTGGGGAGGAGTGAGGAGTTGGGGAAAGACAGTCCTAACCGTGGAGGGTTCTGGTAAATGATGGGGTGAGGAGGGGCTCTTTGGCTCCCACCAGTCCCCCTGTCTGGTCTA
+
>AAABFFFBFFFGFGGGGGCEGHGFGGGGGHHGGGGGGHHHHGHGGGGHHHHFHHGHGHHHHHHHHEHHHHGGFEGHHHHFGH?EHHEFGGHGFGGGHHHGHHFE/GGGHHHHHGHHHHHHHHHHGDDGGHHHHHHHHHGEGHHGGGGGDEHHFFHCGHHHHGGGGGHHHHHHHHHHHHHGCEFGGGGCFFFGGGFGFGGGGGGFGFFFFFFFF->FFFFFFFFFFFFFFFFFFFFFFFFFFFFFF/BFF/
@M05620:37:000000000-D9766:1:1101:10020:7959 1:N:0:32
ACCACACCTTCTACAATGAGCTGCGTGTGGCTCCCGAGGAGCACCCCGTGCTGCTGACCGAGGCCCCCCTGAACCCCAAGGCCAACCGCGAGAAGATGCCCAGGTGAGTGGCCCGCTACCTCTTCTGGTGGCCGCCTCCCTCCTTCCTGGCCTCCCGGCGCTGCGCCCTTTCTCACTGGTTCTCTCTTCTGCCGTTTTCCGTAGGACTCTCTTCTCTGACCTGAGTCTCCTTTGGAACTCTGCAGGTTCTA
+
CDDDDDDDFFFFGGGGGGGGGGHHGGGFHGHHHGGGGGGGGHHHHGGGGGGGHHHHHHHGGGGGGGGGGGGHHHHGGGGHGHHHHGGGGGGGGGHHHHHHHH/F?C=0?FFGHH-<<@CHFF0GG0<D=/DFHFGGFGHGHGGGHGGGBFFGFGGGDD--<-9<-9DF=FFFFF0<:BFFFBBFBFBFFFFEFDDFFFFFFF:.BFFFBFFFFF0::B0BFFF</<:0<FBFFFFBFFF0:FFFFFFFF00
@M05620:37:000000000-D9766:1:1101:24355:7968 1:N:0:32
AGTGCCAGCTCTCAATCGCACAGGGGACCCAGGGCCTGGCCCCTCCATCCAGAAAACCTATGACCTCACCCGCTACCTGGAGCACCAACTCCGCAGCTTGGCTGGGACCTATGTGAGTATCCAGCGTAGGAATCTGGGAGTTGGGGAGGAGTGAGGAGTTGGGGAAAGACAGTCCTAACCGTGGAGGGTTCTGGTAAATGATGGGGTGAGGAGGGGCTCTTTGGCTCCCACCAGTCCCCCTGTCTGGTCTA
+
AA>AAFFFBFFFGBGGDFFAEFHFGEEEEFGHFFGGGGHHHHGHGGGHHHHHHHHHHGGHGGGHHGGHHHHGG>/EGHHGBFGHHG??EGHHEFCGGHFHGHHGGGHHGFGHHHHHHHHHHHGHHGGGGGFHHHHHGG0FGHFHGG.CCEEFGFHH0EGHHFGGGGAGGHFFHHHHHHHHGGGGGGGGEGEGGGFGGGGGGGGGGGFFFFFFDFFFFFFFFFFFFFFFFFFFFFFFFFFFFFFFFFFFFFF
@M05620:37:000000000-D9766:1:1101:21570:7975 1:N:0:32
ACCACACCTTCTACAATGAGCTGCGTGTGGCTCCCGAGGAGCACCCCGTGCTGCTGACCGAGGCCCCCCTGAACCCCAAGGCCAACCGCGAGAAGATGCCCAGGTGAGTGGCCCGCTACCTCTTCTGGTGGCCGCCTCCCTCCTTCCTGGCCTCCCGGCGCTGCGCCCTTTCTCACTGGTTCTCTCTTCTGCCGTTTTCCGTAGGACTCTCTTCTCTGACCTGAGTCTCCTTTGGAACTCTGCAGGTTCTA
+
A3AABBBBFFFFGGGGFGBGGGHHFAEBE?C2FFGEEEEEEEHHEEFGEFGFHHHHHHHGGFGEGGGGGGGHGHHGGGGHGHHHHAFGGGDGGGHHHHHHHHHGHHEGHHGGHHGGGGGHHHHHHHHHHHGHHGGGGGHGHHGHHGGGGGGGGGGGGG-BFFFFFFFFFFFFFFFFFFFFFFFFFFFFFFFFFFDFFFFFFFFFFFFFFFFFFFFFFFBFFFFFFFFFFFFFFFFFFFFFFFFFFFFFFFB
@M05620:37:000000000-D9766:1:1101:22854:7996 1:N:0:32
ACCACACCTTCTACAATGAGCTGCGTGTGGCTCCCGAGGAGCACCCCGTGCTGCTGACCGAGGCCCCCCTGAACCCCAAGGCCAACCGCGAGAAGATGCCCAGGTGAGTGGCCCGCTACCTCTTCTGGTGGCCGCCTCCCTCCTTCCTGGCCTCCCGGCGCTGCGCCCTTTCTCACTGGTTCTCTCTTCTGCCGTTTTCCGTAGGACTCTCTTCTCTGACCTGAGTCTCCTTTGGAACTCTGCAGGTTCTA
+
CCCBCCCCFFFFGGGGGGGGGGHHGEEFGFHHHGGFGGGGGHHHHGGGEGGGHHHHHHHGGGGGGGGGGGGHHHHGGGGHEHHHAFEEFBCCDAGHHHHHHH/FFFHFG<FGHHCGG-CHHHHHHHHGHHGHHGGGGGHGHHGH0FBGFFGGGGGGGG-?D-;DFFFFFFFFFFFFFFFFFFFFFFFFFFFFFDADFFFFFFFDFEFFFFFFFB:FFFBFFFE/;FFFFFFFFFFFFFFFFFFFFFAFFFF
@M05620:37:000000000-D9766:1:1101:15139:8006 1:N:0:32
AGTGCCAGCTCTCAATCGCACAGGGGACCCAGGGCCTGGCTCCTCCATCCAGAAAACCTATGACCTCACCCGCTACCTGGAGCACCAACTCCGCAGCTCGGCTGGGACCTATGTGAGTATCCAGCGCAGGAATCTGGGAGTTGGGGAGGAGTGAGGAGTTGGGGAAAGACAGTCCTAACCGTGGAGGGTTCTGGTAAATGATGGGGTGAGGAGGGGCTCTTTGGCTCCCACCAGTCCCCCTGTCTGGTCTA
+
>>1>A1B1>F@3ABG31CFCAAEACGGA00AFC0EA//B00BF1FH0G10B1101BFAECFG2FEFCGHFFEGE//FEFEGHH/>?GHGHHHC?/E/F1//?//?EFHCHH112F2BB2B22FD0/////?GFFHBGFHA<<GBCC.>-.</.=<<GACGB/-C.CGH/CGH0CBFFFGGG9C@.9C-.9:9CFFBBB0B/99BEB--AF-BAF-@@-A//;FBBF/EA--;:-:/9BF?9E9BFFFFBFB
@M05620:37:000000000-D9766:1:1101:21316:8010 1:N:0:32
ACCACACCTTCTACAATGAGCTGCGTGTGGCTCCCGAGGAGCACCCCGTGCTGCTGACCGAGGCCCCCCTGAACCCCAAGGCCAACCGCGAGAAGATGCCCAGGTGAGTGGCCCGCTACCTCTTCTGGTGGCCGCCTCCCTCCTTCCTGGCCTCCCGGCGCTGCGCCCTTTCTCACTGGTTCTCTCTTCTGCCGTTTTCCGTAGGACTCTCTTCTCTGACCTGAGTCTCCTTTGGAACTCTGCAGGTTCTA
+
AAAABAAAFFF@BGGBEFFFFEFCEBEFH?HHHGFEEEGCGHHHHGGGE1EEGFGHHGGGGGGGFGEGGGGHHHFEGGGFEHHGEGGEGCGG?DCHHDHHHCHGH1DHHFGEHHGGG@DFDDGHBGGHGBDHHG-DG.C::CAGHGGFFFF90C.9DG?B@-@DBBFBBFFFFFFFFFFFFFFFFFF/FFFFFBFFFFFFFF.DD/BFFBBFFFFF/;/BFFF/B/FFFFFBFFFFFFFFFFFFFFFFFF:
@M05620:37:000000000-D9766:1:1101:12017:8012 1:N:0:32
AGTGCCAGCTCTCAATCGCACAGGGGACCCAGGGCCTGGCCCCTCCATCCAGAAAACCTATGACCTCACCCGCTACCTGGAGCACCAACTCCGCAGCTTGGCTGGGACCTATGTGAGTATCCAGCGTAGGAATCTGGGAGTTGGGGAGGAGTGAGGAGTTGGGGAAAGACAGTCCTAACCGTGGAGGGTTCTGGTAAATGATGGGGTGAGGAGGGGCTCTTTGGCTCCCACCAGTCCCCCTGTCTGGTCTA
+
AA>AAFFFABFFGGGGGGGCGGHCGGFGFGDGFEEDFFHHHCEAEEGHHHFHFGHGHGFHGFHHHHHHHHHGGEEGHHHHHHHHHHHHGHHHGGGGGHHHGHHGGGHHGHHHHHHHHHHHHHHHHGGGGGHHHGHHHHHGGHHHGGGGGGEFGFHHGGGHHHGGFGHGHHHHHHHHHHHHGDEBEFGG;CGGGGFGGGGGGGGGGGFBFFFFFFBBBBFFFFFFFFFFFFFFFFFFFFFFBFFFFFFFFFF
@M05620:37:000000000-D9766:1:1101:8091:8019 1:N:0:32
ACCACACCTTCTACAATGCGCTGCGTGTGGCTCCCGAGGAGCACCCCGTGCTGCTGACCGAGGCCCCCCTGAACCCCAAGGCCAACCGCGAGAAGATGCCCAGGTGAGTGGCCCGCTACCTCTTCTGGTGGCCGCCTCCCTCCTTCCTGGCCTCCCGGCGCTGCGCCCTTTCTCACTGGTTCTCTCTTCTGCCGTTTTCCGTAGGACTCTCTTCTCTGACCTGAGTCTCCTTTGGAACTCTGCAGGTTCTA
+
AAAAAAA1BFFFGGFGFG1AEAEEGEE00AFGFFFE//EECHHHHGG//BEFFHFHHHH>EECGGFGGGGGFHHHGGGGHGHHHHGGCGC/>@CHFHGHHHHHGHGHHHHGGHHGGGGGHHHHHHHHHHHGHHGGGGGHGGGGGGGGGGGFFGGGGGA-;@@@F@@F@@FFFFFFFFFFFFFFFFFFFFBFFF@FFFFFFFFFFFFFFFFFFFFFFFFBFFFFBFFF;BFFFFFFFFFFFFFFFFFFFFFB
@M05620:37:000000000-D9766:1:1101:26544:8042 1:N:0:32
ACCACACCTTCTACAATGAGCTGCGTGTGGCTCCCGAGGAGCACCCCGTGCTGCTGACCGAGGCCCCCCTGAACCCCAAGGCCAACCGCGAGAAGATGCCCACGTGAGTGGCCCCCTACCTCTTCTGGTGGCCGCCTCCCTCCTTCCTCGCCTCCCGCAGCTGCGCCCTTTCTCACTGTTTCTCTCTTCTGCCGCTTTCCGTAGGACTCTCTTCTCTCACCTCAGTCTCCTTTGGAACTCTGCAGGTTCTA
+
AABBBBBBFFFFGGGGGGGBGBGBEGGGGGFGHGGGEGGC?FGHHGGGGDFFBGHFHHHEEE0EFEGGGGGFFFEGGGEGFEGHHGGED/>//D0GFD<GGG//<?/?FG/FGH?DCAFHFHHFGH00DG.<G@DD?EEGHHGF0CCF0.9;AEGFD?-BAFBFBBAB-BFFFFEFFB/:BFFFFFFFFF/BF--@DEFFB/;..99FFFFFFFFFF//BFF.;/9;BFFBFF//9/B;BF/;FF.:BBF/
@M05620:37:000000000-D9766:1:1101:22976:8077 1:N:0:32
AGTGCCAGCTCTCAATCGCACAGGGGACCCAGGGCCTGGCCCCTCCATCCAGAAAACCTATGACCTCACCCGCTACCTGGAGCACCAACTCCGCAGCTTGGCTGGGACCTATGTGAGTATCCAGCGTAGGAATCTGGGAGTTGGGGAGGAGTGAGGAGTTGGGGAAAGACAGTCCTAACCGTGGAGGGTTCTGGTAAATGATGGGGTGAGGAGGGGCTCTTTGGCTCCCACCAGTCCCCCTGTCTGGTCTA
+
BBBACFFFCFFFGGGGGGGGGGHHGGGGGGHHGGGGGGHHHHGHGGHHHHHHHHHHHGHHHHHHHHHHHHHGGGGGHHHHHHHHHHHHGHHHGGCGGHHHGHHGGGHHGHHHHHHHHHHHHHHHHGGGCGHHHHHHHHHGGHHHGGGGGGGHHHHHHGHHHHGGGGHHHHHHHHHHHHHHGGGGGGGG;FFGGGGGGGGGGGGGGGFFFFFFFFFFFFFFFFFFFFFFFFFFFFFFFFFFFFFFFFFFFFB
@M05620:37:000000000-D9766:1:1101:10092:8103 1:N:0:32
AGTGCCAGCTCTCAATCGCACAGGGGACCCAGGGCCTGGCCCCTCCATCCAGAAAACCTATGACCTCACCCGCTACCTGGAGCACCAACTCCGCAGCTTGGCTGGGACCTATGTGAGTATCCAGCGTAGGAATCTGGGAGTTGGGGAGGAGTGAGGAGTTGGGGAAAGACAGTCCTAACCGTGGAGGGTTCTGGTAAATGATGGGGTGAGGAGGGGCTCTTTGGCTCCCACCAGTCCCCCTGTCTGGTCTA
+
>>AABD5FBFFFGAFGGEEGEEGHFEEGGGHHGGGGGFGGHHGFGGEFHHHFHEHHHGHHH3GHHHCHHHHGGGCFHGHFGGG1BGCGGGHHGE?EGGHHGHHAFFHHGHFHHHHFHGHFHHHHHG?EDDHHHHHHHHGGAGHHGGEGFDGHHHGHHDHHHHGGGDGHHHFHCHHFHHHFFCEDFGGGEFGGGGFGGGGEFFFGGBFCEFFFFFFFFFFFFFEBFFFFFFFFF.BFFFFFFFFFFBFF:F/
@M05620:37:000000000-D9766:1:1101:26201:8108 1:N:0:32
GAGGCTGCTTTGGAAGAAACTGACAATCCAGGGCCACACGATCGGCAGCTCACACGTCTGACCTCCAGTCACCGCTCATTCTCTCGTCTCACGTCTTCTGCTCTAAAAAAAAAACGACAACGCATCCAAAAAAAGCCGATAGACCGAACAGAACCGACCAAAAGCGGCACCGCATAATAGCGCGAGCCCCATAACACCTTACTCACAATCACGCCCCCTAAACCACGTGTAACACTTTCAACACAACCGAT
+
>1>1>ACAFFFFG11BAF1ABABBBB11AAA000BEFF0A/FEEE/AA/0BAB1F/BFFAA1BDBF0FGFB1FE/>>FG22BDFB>??FB@DFGE0?BB>BF11B11>B<<//<///>///<///<<11<..--...----.000---;9:99/.---;9.../.------9----//://;---9-;----//9//-//9//;/9///9/9---;-9---/;B---:-9-///99/////9/--------
@M05620:37:000000000-D9766:1:1101:6171:8125 1:N:0:32
AGTGCCAGCTCTCAATCGCACAGGGGACCCAGGGCCTGGCCCCTCCATCCAGAAAACCTATGACCTCACCCGCTACCTGGAGCACCAACTCCGCAGCTTGGCTGGGACCTATGTGAGTATCCAGCGTAGGAATCTGGGCGTTGGGGAGGAGTGCGGAGTTGGGGAAAGACAGTCCTAACCGTGGAGGGTTCTGGTAAATGATGGGGTGAGGAGGGGCTCTTTGGCTCCCACCAGTCCCCCTGTCTGGTCTA
+
>>>AAD@11FCDABGF1A1FAFCF0EFAA0AFFAA///FE0GEEEGF1A0BBA01BFEB1BFBGFF1FGFGGEE>EGFG>FHHC0F0FE0BB?EE>>BFGCCFC/EFFFHHHFGD2FHHEFFDF<CE/>B11@D1DGF/A<@-FGC.>CA<<F0A<;-EG0:CCC..:99/;9BBFFFGG@.9A.9C@GGGFFFFBFFFFFFF/AFF@FFFFA9-9@@EF////:FFEFFABEFFFFFAB@EFFF9BFFF/
@M05620:37:000000000-D9766:1:1101:8356:8145 1:N:0:32
AGTGCCAGCTCTCAATCGCACAGGGGACCCAGGGCCTGGCCCCTCCATCCAGAAAACCTATGACCTCACCCGCTACCTGGAGCACCAACTCCGCAGCTTGGCTGGGACCTATGTGAGTATCCAGCGTAGGAATCTGGGAGTTGGGGAGGAGTGAGGAGTTGGGGAAAGACAGTCCTAACCGTGGAGGGTTCTGGTAAATGATGGGGTGAGGAGGGGCTCTTTGGCTCCCACCAGTCCCCCTGTCTGGTCTA
+
>>AABFBFBFCFGGGGGFGFEEBGAEEEFGCGGGGFGCGHGHGCEFFGGHHHGEGGHGFGBAFGGHFGGGHGGECGHFHFFGHFGGHHGGHHGE/EGGHHGGGFFFFHGHFHGHHFHGHHHHHHHGBEGDHHHHHHHGHGDHFHCCECGGGHHHHFHAGHHHCGGGFHHHGGCCHFHFCC?;C@DGGGCFFFGGCBGGGGGGGGEGFBFFFFFF?BB?FFFEFFFFFFFFFFFFFFFFFD?EFFB;B:;B/
@M05620:37:000000000-D9766:1:1101:7828:8156 1:N:0:32
GCGGCTGCTTTGGCAGAGCACACGTCTGAACTCCCGTCACCGCTCCCTATCTCGTATGCCGTCTTCTGCTTGAAAAAAAAAAAAACCGGGAAAAGAAGCACAGATCGGTGTCCCCCTCCCTGCTCTGGTTCCATCCTCCCACCTTCGTAGCCTCCCGAAGCTACGCCATTTCACACCGGTTCTCTCTTCGGCCAATTGCCTGAACTCACTCTTCTCTGACAGCAGCCTATTTTCGAATTAGCCAAATCAGA
+
>>>AA3>AFFB4E4BAAAGFGGBEGGGGF5BGHG2BBAEE3AE2A11BBFGHHFFE3GFGEBE1?FFFGGEGFGD31>>///>/>////////0?/0011000111<////111>.-...00./000<000/000.00/:/...0/.//..00/....;--000.--..000009/.9--..///////..-.-.///////.////////////9//////......///:/9-.././////../////
@M05620:37:000000000-D9766:1:1101:19350:8166 1:N:0:32
AGTGCCAGCTCTCAATCGCACAGGGGACCCAGGGCCTGGCCCCTCCATCCAGAAAACCTATGACCTCACCCGCTACCTGGAGCACCAACTCCGCAGCTTGGCTGGGACCTATGTGAGTATCCAGCGTAGGAATCTGGGAGTTGGGGAGGAGTGAGGAGTTGGGGAAAGACAGTCCTAACCGTGGAGGGTTCTGGTAAATGATGGGGTGAGGAGGGGCTCTTTGGCTCCCACCAGTCCCCCTGTCTGGTCTA
+
AABBBFFFCFFFGGGGGGGGGGHHGGGGEGHHGGGGGGHH2GGHGGHHHHHHHHHHHGHHHHGHHHHHHHHGGEGGHHHHHHHHHHHHGHHHGGGGGFHHGHHGGGGHGHHHFHHHHHHHHHHHHGG?FGHHHHHHHHHGGHHHGGFGGGGHHHGHHGHHHHGGGGHHHHHHHHHHHHHGGGGGGGGGFGGGGGGGGGGGGGGGGGFFFFFFFFFFFFFFFFFEFFFFFFFFFFFFFFFFFFFFFFFFFFB
@M05620:37:000000000-D9766:1:1101:14768:8172 1:N:0:32
AGTGCCAGCTCTCAATCGCACAGGGGACCCAGGGCCTGGCCCCTCCATCCAGAAAACCTATGACCTCACCCGCTACCTGGAGCACCAACTCCGCAGCTTGGCTGGGACCTATGTGAGTATCCAGCGTAGGAATCTGGGAGTTGGGGAGGAGTGAGGAGTTGGGGAAAGACAGTCCTAACCGTGGAGGGTTCTGGTAAATGATGGGGTGAGGAGGGGCTCTTTGGCTCCCACCAGTCCCCCTGTCTGGTCTA
+
AAAAAFFFAFFFGGGGGGGCE0BFFEGGGGCHGEGGFGHFAFECEEHHHHGD1G1GHGHHHFFGHHGHHHFGEEGECDGGHHHHHGFHGHHHGG@EGFHHGFHFFGHHGHHGHHHHHHHHHHHHHGGGGGHHHHHHHGHGGHHHGGGGGGGHHHHHHGHHHHGGGGHGHHHHHHHHHGGHGGGGGGGGBGGGGGFFGGGGGGGGGGF@FFFFFF@@?@FFFFFFFFFFFFFFFFFFFFFF@FFFFFFFBFB
@M05620:37:000000000-D9766:1:1101:16123:8190 1:N:0:32
AGTGCCAGCTCTCAATCGCACAGGGGACCCAGGGCCTGGCCCCTCCATCCAGAAAACCTATGACCTCACCCGCTACCTGGAGCACCAACTCCGCAGCTTGGCTGGGACCTATGTGAGTATCCAGCGTAGGAATCTGGGAGTTGGGGAGGAGTGAGGAGTTGGGGAAAGACAGTCCTAACCGTGGAGGGTTCTGGTAAATGATGGGGTGAGGAGGGGCTCTTTGGCTCCCACCAGTCCCCCTGTCTGGTCTA
+
AB3>AFFFBFFFGFGDDFGAE?GAFAEGGFHH2EEEFFGHGHGHGGEFHGHHHEGHHGHHGFGHHFGHHHHGF/EEHHDF??GHHH1?EHHG>E?FEFEFEHHGGGHHGHHGHHHHGHHFHHGHHGGGGGHHFHHHHFAFGHFHGCEFGGCFFDGFCFGHHHGGEGEFGHHHHHHHHHHHGGGGGGGGDGGGGGFFGGGGGGGGGGFFFFFFFFFFFFFFFFFFFFFFFFFFFFFFFFFFFFFFFFFFFFB
@M05620:37:000000000-D9766:1:1101:7872:8211 1:N:0:32
AGTGCCAGCTCTCAATCGCACAGGGGACCCAGGGCCTGGCCCCTCCATCCAGAAAACCTATGACCTCACCCGCTACCTGGAGCACCAACTCCGCAGCTTGGCTGGGACCTATGTGAGTATCCAGCGTAGGAATCTGGGAGTTGGGGAGGAGTGAGGAGTTGGGGAAAGACAGTCCTAACCGTGGAGGGTTCTGGTAAATGATGGGGTGAGGAGGGGCTCTTTGGCTCCCACCAGTCCCCCTGTCTGGTCTA
+
AA>>AFFFBFFFG4GGGFFCEAHGGCEEAEGHAEGGAFHHHHGHGGHHHHFFFFHFGGHHGGGHHFFGHHHGG>>EHHHHFGHHHH1?EHHHEGGEEG3FEHHGGGHHGHHHHHHGHGHHHHFGHGGDBD2FGHHHHH0FDHHGGGCCG.>FG0GH0E<GHHGGA.:;/C/GHFHHEGHHGGGGAEFGGGGGGGFFGGGGBFGGGGFFEFFBDFFFFFFFFFFFFFFFF.FFEFFFFFFFFFFFFFFFFFB
@M05620:37:000000000-D9766:1:1101:6111:8211 1:N:0:32
AGTGCCAGCTCTAAATCGCACAGGGGACCCAGGGCCTGGCCCCTCCATCCAGAAAACCTATGACCTCACCCGCTACCTGGAGCACCAACTCCGCAGCTTGGCTGGGACCTATGTGAGTATCCAGCGTAGGAATCTGGGAGTTGGGGAGGAGTGAGGAGTTGGGGAAAGACAGTCCTAACCGTGGAGGGTTCTGGTAAATGATGGGGTGAGGAGGGGCTCTTTGGCTCCCACCAGTCCCCCTGTCTGTTCTA
+
AAAAA1DFAFFF1AFGGAFFEEFEFGAE?EFHEFGE/BFE0GEAEGGHFEGF1EBBAECGEFBHHHHGHFCEEECGHFFFGFHGFGHGG0FG?E?/ECG>/0<FEEHAE0BBBBGHH1F12B2BG?///?FD<1<1<0GFEB?F?@GGGCA0<GHC<<C/<CC-CEHGFF/:GHFC0C:G@99AAAB@;;.9CFFB0;;0;FCGG.A-A--/;?-9--99/BB9BFF-AF-AFFFB/F?A@EBB/;/;:F9
@M05620:37:000000000-D9766:1:1101:17317:8211 1:N:0:32
AGTGCCAGCTCTCAATCGCACAGGGGACCCAGGGCCTGGCCCCTCCATCCAGAAAACCTATGACCTCACCCGCTACCTGGAGCACCAACTCCGCAGCTTGGCTGGGACCTATGTGAGTATCCAGCGTAGGAATCTGGGAGTTGGGGAGGAGTGAGGAGTTGGGGAAAGACAGTCCTAACCGTGGAGGGTTCTGGTAAATGATGGGGTGAGGAGGGGCTCTTTGGCTCCCACCAGTCCCCCTGTCTGGTCTA
+
AABBCFFFCFFFGFGGGGGGGGHHGGGGGGHHGGGGGGHHHHGHGGHHHHHHHHHHHGGHHHHHHHHHHHHGGGGGHHHHHHHHGHHHGHHHGGGGGHHHGHHGGGHHGHHHHHHHHHHHHHHHHGGGGGHHHHHHHHHGGHHHGGGGGGGHHHHHHGHHHHGGGGHHHHHHHHHHHHHHGEEGGGGGEGGGGGFGGGGGGGGGGGFFFFFFFFFFFFFFFFFFFFFFFFFFFFFFFFFFFFFFFFFFFFF
@M05620:37:000000000-D9766:1:1101:19762:8221 1:N:0:32
ACCACACCTTCTACAATGAGCTGCGTGTGGCTCCCGAGGAGCACCCCGTGCTGCTGACCGAGGCCCCCCTGAACCCCAAGGCCAACCGCGAGAAGATGCCCAGGTCAGTGGCCCGCTACCTCTTCTGGTGGCCGCCTCCCTCCTTCCTGGCCTCCCGGAGCTGCGCCCTTTCTCACTGGTTCTCTCTTCTGCCGTTTTCCGTAGGACTCTCTTCTCTGACCTGCGTCTCCTTTGGAACTCTGCAGGTTCTA
+
DDDDDDDDFFFFGGGGGGGGGGHHGGGFHGHHHGGGGGGGGHHHHGGGGGGGHHHHHHHGGGGGGGGGGGGHHHHGGGGHGHHHHGGGGGCGFGHHBDGHCFF/111???GF=EGGC-@HHH0=D=0<D/<.CDGGGGHGHGGH0:BBFBFGGF?E.--9<FG0-<9CCFFFFF:B0FFBFBBBBFEFFFFBBD<DF.:BABAA.0BFFFFFFFFFFFBFFFF.<DFDBFFFBBFFF00<00BFFF.BFF<
@M05620:37:000000000-D9766:1:1101:23308:8222 1:N:0:32
ACCACACCTTCTACAATGAGCTGCGTGTGGCTCCCGAGGAGCACCCCGTGCTGCTGACCGAGGCCCCCCTGAACCCCAAGGCCAACCGCGAGAAGATGCCCAGGTGAGTGGCCCGCTACCTCTTCTGGTGGCCGCCTCCCTCCTTCCTGGCCTCCCGGAGCTGCGCCCTTTCTCACTGGTTCTCTCTTCTGCCGTTTTCCGTAGGACTCTCTTCTCTGACCTGAGTCTCCTTTGGAACTCTGCAGGTTCTA
+
BBBBBBBBFFFFGGGGGGGFGFHBEAEECEHGHGGGGGGCEHHHHGGGEGGGHHFHHHHGGGGGGGGGGGGHHGHGGGGHGHHHHGGGGGGF?DGHHHHHHHHGHHHHHHGGHHGGGGGHHHGHHHHHHHGHHGGGGGHGHHGHHGGGGGGGGGGGGG9DGGGGGGFFFFFFFFFFFFFFFFFFFFFFFFFFFFADFFFFFFFFFFFFFFFFFFFFFFFFFFFEFFFFFFFFFFFFFFFFFFFFFFFFFFF
@M05620:37:000000000-D9766:1:1101:23507:8224 1:N:0:32
ACCACACCTTCTACAATGAGCTGCGTGTGGCTCCCGAGGAGCACCCCGTGCTGCTGACCGAGGCCCCCCTGAACCCCAAGGCCAACCGCGAGAAGATGCCCAGGTGAGTGGCCCGCTACCTCTTCTGGTGGCCGCCTCCCTCCTTCCTGGCCTCCCGGCGCTGCGCCCTTTCTCACTGGTTCTCTCTTCTGCCGTTTTCCGTAGGACTCTCTTCTCTGACCTGAGTCTCCTTTGGAACTCTGCAGGTTCTA
+
CCCCCCCCFFFFGGGGGGGGGGHHGGGEHEHHHGGGCGGGGHHHHGGGEEGGHHHHHHHGGGGGGGGGGGGHHHHGGGGHGHHHHGGGG?DGGGHHHEHHHHHGHHHHHHGGHHGGGGGHHHHHHHHHHHGHHGGGGGHGHHGHHGGGGGGGGGGGGG-;DFFFFFFFFFFFFFFFFFFFFFFFFFFFFFFFFDDDFFFFFFFFFFFFFFFFFFFFFF0BFFFFFFFFFFFFFFFFFFFFFFFFFFFFFFF
@M05620:37:000000000-D9766:1:1101:25925:8229 1:N:0:32
AGTGCCAGCTCTCAATCGCACAGGGGACCCAGGGCCTGGCCCCTCCATCCAGAAAACCTATGACCTCACCCGCTACCTGGAGCACCAACTCCGCAGCTTGGCTGGGACCTATGTGAGTATCCAGCGTAGGAATCTGGGAGTTGGGGAGGAGTGAGGAGTTGGGGAAAGACAGTCCTAACCGTGGAGGGTTCTGGTAAATGATGGGGTGAGGAGGGGCTCTTTGGCTCCCACCAGTCCCCCTGTCTGGTCTA
+
AA>3AFFFBFFFG4GFGGGAFCHFGGEEGEHHBEGEGGHHHHGHGGHHHFHHHHHHHGHHHHGHHHHHHHHGGEEGHHHHBFHHHHHCEHHHEGFGGHGHGHHGGGHHGHHHHHHHHHHHHHHHHGGGGGHGHHHHHHFGGHHHGGEGGGEGHHHHCEGHHHGGGGHHHHHHHHHHHHHHGGGGGGGGGGGGGGGGGGGGGGGGGGFFFFFFFFFFFFFFFFFFFFFFFFFFFFFFFFFFFFFFFFFFFFF
@M05620:37:000000000-D9766:1:1101:16714:8230 1:N:0:32
ACCACACCTTCTACAATGAGCTGCGTGCGGCTCCCGAGGAGCACCCCGTGCTGCTGACCGAGGCCCCCCTGAACCCCAAGGCCAACCGCGAGAAGATGCCCAGGTGAGTGGCCCGCTACCTCTTCTGGTGGCCGCCTCCCTCCTTCCTGGCCTCCCGGCGCTGCGCCCTTTCTCACTGGTTCTCTCTTCTGCCGTTTTCCGTAGGACTCTCTTCTCTGACCTGAGTCTCCTTTGGAACTCTGCAGGTTCTA
+
AAA?AAAA1CFFGGGD3GBDG1GFG0A000AE/AFA/EE??GHFHGGE/AFEEGEBFGFE?ECGG/EGG@E0>>FFGE/G//GHFG?/B@B//?BC1<11FGGGGHHC=DF.CECGGGGFGHGGHHDFGHGHAC?CCGGFGFBFGGFFGFEFFFGE?A--9@@F@?B@=BFFFFBFBFF9FFFFFFFFFFB/B@BABEBFFFFFFFFFFFFBBFFF9///9FF;9FF/FF/9BFB/9F/BFFB/;FFFFFF
@M05620:37:000000000-D9766:1:1101:13025:8244 1:N:0:32
AGTGCCAGCTCTCAATCGCACAGGGGACCCAGGGCCTGGCCCCTCCATCCAGAAAACCTATGACCTCACCCGCTACCTGGAACACCAACTCCGCAGCTTGGCTGGGACCTATGTGAGTATCCAGCGTAGGAATCTGGGAGTTGGGGAGGAGTGAGGAGTTGGGGAAAGACAGTCCTAACCGTGGAGGGTTCTGGTAAATGATGGGGTGAGGAGGGGCTCTTTGGCTCCCACCAGTCCCCCTGTCTGGTCTA
+
ABAABFFFCFFFGGGGGGGGGGHGGGGGGGHHGGGGGGHHHHGHGGHHHHHHHHHHHGHHHHHHHHHHHHHEGEEGHFGHH3GGHGHHGHHHGGGGGHHHGHHGGGGHGHGHHHHHHHHHHHHHHGGGGGHHHHHHHHHGGGHHGGGGGGGHHHHHHGHHHHGGGGHHHHHHHHHGHHHGGGGGGGGGCFGGGGFGGGGGGGGGGGFFFFFFFFFFFFFFFFFFFFFFFFFDFFFFFFFFFFFFFFFFFFB
@M05620:37:000000000-D9766:1:1101:6328:8257 1:N:0:32
AGTGCCAGCTCTCCATCGCACAGGGGACCCAGGGCCTGGCCCCTCCATCCAGAAAACCTATGACCTCACCCGCTACCTGGAGCACCCACTCCGCAGCTTGGCTGGGACCTATGTGAGTATCCAGCGTAGGAATCTGGGAGTTGGGGCGGAGTGAGGAGTTGGGGAAAGACAGTCCTAACCGTGGAGGGTTCTGGTAAATGATGGGGTGAGGAGGGGCTCTTTGGCTCCCACCAGTCCCCCTGTCTGGTCTA
+
>>>1>FDFAFFFGEGFFFF1E0G0FAAEE0FG0BEA/FHCEHGHGGFHH0GGD0E0FEGH1FEGHBBFHHHEG/>EGF1F00FGHH//?FG0>E/>>FBGGHHGGGHHGHHHHFHHGHHHHHGHHGGCCGFFGHHHHG0?EHFHCG.AC-;CG0CG0EGGGG@GE..C/FFFGGFGFFGGGGF@AEF@FFFFFFFFFFFFEFFFFFF@FFFFFF@?@@FFFFFFFFFEFFFFFFFFFFFF@FFFFFF/BFF
@M05620:37:000000000-D9766:1:1101:17263:8259 1:N:0:32
ACACACCTTCTACAATGAGCTGCGTGTGGCTCCCGCGGAGCACCCCGTGCTGCTGACCGAGGCCCCCCTGAACCCCAAGGCCAACCGCGAGAAGATGCCCAGGTGAGTGGCCCGCTACCTCTTCTGGTGGCCGCCTCCCTCCTTCCTGGCCTCCCGGAGCTGCGCCCTTTCTCACTGGTTCTCTCTTCTGCCGTTTTCCGTAGGACTCTCTTCTCTGACCTGAGTCTCCTTTGGAACTCTGCAGGTTCTAG
+
AAA?AABFFFBBGDGGG5BGBBBEEEAFEHGHCFG2EGCEGEHHGGGG1BFHHG3DFGGEGGGGG@GGEFFCG?EGGFHGEEGHGG@/B/<A?FCHFHCGHHFFGHGDHGGFHGGGGGHHHHHHHHHGHGHGGGFGGGFGGGGGGGGGGEFFGGGGC-@@FFFFFFFFFFFFFFFFFFBFFFFFFFFFFFFFFDFFFFFFFFDDFFFFFFFFFFFFF/9BBF/BBBFFFFFFFFFFFFFFFFFFFFFFFFF
@M05620:37:000000000-D9766:1:1101:16624:8268 1:N:0:32
AGTGCCAGCTCTCAATCGCACAGGGGACCCAGGGCCTGGCCCCTCCATCCAGAAAACCTATGACCTCACCCGCTACCTGGAGCACCAACTCCGCAGCTTGGCTGGGACCTATGTGAGTATCCAGCGTAGGAATCTGGGAGTTGGGGAGGAGTGAGGAGTTGGGGAAAGACAGTCCTAACCGTGGAGGGTTCTGGTAAATGATGGGGTGAGGAGGGGCTCTTTGGCTCCCACCAGTCCCCCTGTCTGGTCTA
+
CBBCCFFFCFFFGGGGGGCFGGHGGGGGGGHHFFGGGGHHHHGHGGH5FGHHHHHHHGHGHGHHHHHHHHHGGFGGHHHHHHHHHHHGGHGHFGGGGHHHGHHGGGHHGHHHHHHHHHHHHHHHHGGGGGHHHHHHHHGGGHHHGGGGGGEGHGHHHGHHHHGGGGGHHHHHHGGHHHHHGGFGGGGGCFGGGGFGGGGGGGGGGGFFFFFFFFFFFFFFFFFFFFFFFFFFFFFFFFFFAFFFFFFFFFB
@M05620:37:000000000-D9766:1:1101:12571:8293 1:N:0:32
AGTGCCAGCTCTCAATCGCACAGGGGACCCAGGGCCTGGCCCCTCCATCCAGAAAACCTATGACCTCACCCGCTACCTGGAGCACCAACTCCGCAGCTTGGCTGGGACCTATGTGAGTATCCAGCGTAGGAATCTGGGAGTTGGGGAGGAGTGAGGAGTTGGGGAAAGACAGTCCTAACCGTGGAGGGTTCTGGTAAATGATGGGGTGAGGAGGGGCTCTTTGGCTCCCACCAGTCCCCCTGTCTGGTCTA
+
BCBBCFFFDFFFGGGGGGGGGGHHGGGGGGHHGGGGGGHHHHGHGGHHHHHHGFHHHGHGHHHHHHHHHHHGGGGGHHHHHHHHHHHHGHHHGGGGGHHHGHHGGGHHGHHHHHHHHHHHHHFHHGGGGGHHGHHHHGFGGHHHGGGGGGGHHHHHHGHHHHGGGDHGHHGHHHHHGHHHGGGGGGGGGGGGHGFFGGGGGGGGGGFFFFFFFFFFFFFFFHHFFFFFFFFFFFFFFFFFFFFFHFFFFFF
@M05620:37:000000000-D9766:1:1101:14553:8300 1:N:0:32
AGTGCCAGCTCTCAATCGCACAGGGGACCCAGGGCCTGGCCCCTCCATCCAGAAAACCTATGACCTCACCCGCTACCTGGAGCACCAACTCCGCAGCTTGGCTGGGACCTATGTGAGTATCCAGCGTAGGAATCTGGGAGTTGGGGAGGAGTGAGGAGTTGGGGAAAGACAGTCCTAACCGTGGAGGGTTCTGGTAAATGATGGGGTGAGGAGGGGCTCTTTGGCTCCCACCAGTCCCCCTGTCTGGTCTA
+
ABAAAFFFAFFFGGGGGGGGGEHHGGGGGGCHGGGGGGHHHHGHGGHHHHCGGEGHHGHHHHHHHHHHHHHGGFEGHHHHHGHHHHHHGHHHGGGGGHHHGHHGGGHHGGGHHHHHHHFHHHHHHCEGGGHHHHHGHHGGGHHFGGE@FGEGFBGHCFHHGFGGGGEGFHHHHHHHHHHHADEGGFGGCFGGGGFFFGGGGGGGGGFCEFFFFDFFFFFFFFFFFFFFFFFFFFFFFFFFFFFFFFFFFF9
@M05620:37:000000000-D9766:1:1101:5765:8317 1:N:0:32
AGTGCCAGCTCTCAATCGCACAGGGGACCCAGGGCCTGGCCCCTCCATCCAGAAAACCTATGACCTCACCCGCTACCTGGAGCACCAACTCCGCAGCTTGGCTGGGACCTATGTGAGTATCCAGCGTAGGAATCTGGGAGTTGGGGAGGAGTGAGGAGTTGGGGAAAGACAGTCCTAACCGTGGAGGGTTCTGGTAAATGATGGGGTGAGGAGGGGCTCTTTGGCTCCCACCAGTCCCCCTGTCTGGTCTA
+
3AAABFFFBFFFGGGGGGGGGGHHGGGEGGHHGGGGGGHHHHGHGGGHGHHHHHGHHGHHHHHHHHHGHHHGG>EGHHHHHHHGHHHHGHHHGGGGGHHHGHHGGGHHGHHHHHHHHHHHHHHHHGGGGGHHHHHHHHHGDHHHGGGGGDFHHHHHHGHHHHGGGGHHHHHHHHHHHHHHGFGGGGGG;FFGGGCFGGGGGGGGGGFFFFFFFFFFFFFFFFFFFFFFFFFFFFFFFFFFFFFFFFFFFFF
@M05620:37:000000000-D9766:1:1101:3940:8323 1:N:0:32
ACCACACCTTCTACAATGAGCTGCGTGTGGCTCCCGAGGAGCACCCCGTGCTGCTGACCGAGGCCCCCCTGAACCCCAAGGCCAACCGCGAGAAGATGCCCAGGTGAGTGGCCCGCTACCTCTTCTGGTGGCCGCCTCCCTCCTTCCTGGCCTCCCGGAGCTGCGCCCTTTCTCACTGGTTCTCTCTTCTGCCGTTTTCCGTAGGACTCTCTTCTCTGACCTGAGTCTCCTTTGGAACTCTGCAGGTTCTA
+
AAAAAAA1>FFFGGGDFGF1B1B1EAA0AAA0BAFF0EEE?GEAGGEE/AA/1BABGH0A/E/FGCGEG@C>GG>EGA/GF/FHCFEEGGBC/?<1><<<<F/FFHHG?F//0<<ACCGHHFF0D0GHFHGGCGC-;.;:::./;09CFFEA9.A.9-;;-.;B-:-@-/BFFFFFFFFFB/9///;FBFFFF@B-BA/;BB--;BFB9;//;//;;B/:/99:9FFBFFB/BFFFFFFFFFE9FFFFFF;
@M05620:37:000000000-D9766:1:1101:8444:8332 1:N:0:32
ACCACACCTTCTACAATGAGCTGCGTGTGGCTCCCGAGGAGCACCCCGTGCTGCTGACCGAGGCCCCCCTGAACCCCAAGGCCAACCGCGAGAAGATGACCGGGTGGCTGCCCCTTCTCGTTTCCGGCTGCCTCCTTCCTTCCTTCCCGGCCCCCCGCCCTTTCTCCCTGGTTCTCTCTTCTTCCGTTTTCCGTTTGTCTCTCTTCTCTCCCCTGCGTCCCCTTTGGCCCTTTGCAGCTTCTCGGTTGCTA
+
CCCCCCCAFFFFGGGGGGFFGGHHGGGBCEHHHFFEDEGGGHHHHGGEEEGGGHGHHHHAEECGGGGGGGGHGHHGGGGHGHHHHGGGGGBFGGH2>GHF</>///-0<>.>.>.<<00.<.<<<.<-;;.;00C:CGHF0:B0;CB/C?B-:-;9C----/9B/BFBF/.9/;/;F/;B///:/.;B/.BB99//./;//;:/9//9:///./..;::9A.9.9////;E/;F/B//9:/9:9.:;9./;
@M05620:37:000000000-D9766:1:1101:13567:8341 1:N:0:32
AGTGCCAGCTCTCAATCGCACAGGGGACCCAGGGCCTGGCCCCTCCATCCAGAAAACCTATGACCTCACCCGCTACCTGGAGCACCAACTCCGCAGCTTGGCTGGGACCTATGTGAGTATCCAGCGTAGGAATCTGGGAGTTGGGGAGGAGTGAGGAGTTGGGGAAAGACAGTCCTAACCGTGGAGGGTTCTGGTAAATGATGGGGTGAGGAGGGGCTCTTTGGCTCCCACCAGTCCCCCTGTCTGGTCTA
+
AA>>A1DFAFFFGGGFDGG1E000AEAECC0G0EE//FG00BAAEEGHEAEG10AAEFAGFHFGHDGCGFFEE/>EHHHE0B>GFH0/E0F1/EEEEFGCEBEFEGFGFHHHG>D21>FGHHFHFGB<BCGD<GHHFFCF/<<<@-<A@C.FGGHHB.CGFE--:.::/C/:GGHHHHFGGGE@.:C@;9FGGE;CBBBFBF0BEBB@FFFFB?->;@FBFF/B/B/A9BFFFFBBBFFF-ABF9/B9B9/
@M05620:37:000000000-D9766:1:1101:7720:8347 1:N:0:32
AGTGCCAGCTCTCAATCGCACAGGGGACCCAGGGCCTGGCCCCTCCATCCAGAAAACCTATGACCTCACCCGCTACCTGGAGCACCAACTCCGCAGCTTGGCTGGGACCTATGTGAGTATCCAGCGTAGGAATCTGGGAGTTGGGGAGGAGTGAGGAGTTGGGGAAAGACAGTCCTAACCGTGGAGGGTTCTGGTAAATGATGGGGTGAGGAGGGGCTCTTTGGCTCCCACCAGTCCCCCTGTCTGGTCTA
+
AAAABFDC3FFFGGGGGAFFEEFGCEEEEFEHFEEAFCGGAHGEGGEABGGGF33GFEF3FEEHFG3GHFCFGG@>GDG?GGHEBFGHGF3GFAEEE?GHGHB/</FFFFCGDHDGF?2FBF2GG@<?DAGHCFDHFB?C?GFF??EGGGGHGHGHFAGCDHC-:EHFHFHHG0GHHGHG-9C9EGG@.;FFFGCFGGGGGFE9E.ABAFFFAF=--9:FF////9B.ABFAE.99/9.;-.BBFF/9BF/
@M05620:37:000000000-D9766:1:1101:11464:8348 1:N:0:32
AGTGCCAGCTCTCCATCGCACAGGGGACCCAGGGCCTGGCCCCTCCATCCAGAAAACCTATGACCTCACCCGCTCCCTGGCGCCCCCCCTCCGCAGCTTGGCTGGGCCCTCTGTGAGTCTCCCGCGTCGGCCTCTGGGCGTTGGGGCGGCGTGCGGCGTTGGGGCAAGACAGTCCTACCCGTGGAGGGTTCTGGTCCCTGCTGGGGTGCGGAGGGGCTCTTTGGCTCCCCCCCGTCCCCCTGTCTGGTCTC
+
>A3>ADFFBFFFG4FGGEG2ECHDGEEEFFGH2EEEEFHHHHGHGGHHHBFGEHHFFGHHHFGHHFF@FHHEE>/EFH311>?/>EE/>EFB?C<<BGF?<?GFDA/?@G/F<G111?1?GH0<A<D--<-.;GH:0/.-;A-.--.-9-9B-.9--9BBBE->.-..9B/9FFFF//;F.D??.9.9DFFFFFF//.;9.;/9.9D?.9@>BBB<BBFFFF/BBFFFFDFB--;DFFFFB.BFF//;BF/
@M05620:37:000000000-D9766:1:1101:20369:8385 1:N:0:32
AGTGCCAGCTCTCAATCGCACAGGGGACCCAGGGCCTGGCCCCTCCATCCAGAAAACCTATGACCTCACCCGCTACCTGGAGCACCAACTCCGCAGCTTGGCTGGGACCTATGTGAGTATCCAGCGTAGGAATCTGGGAGTTGGGGAGGAGTGAGGAGTTGGGGAAAGACAGTCCTAACCGTGGAGGGTTCTGGTAAATGATGGGGTGAGGAGGGGCTCTTTGGCTCCCACCAGTCCCCCTGTCTGGTCTA
+
111>A11CAF131BF3A1FFAEAE0EEGE0GHGG?/F/FAAGEHGGCH10FAF01BFA01FHFHCG1FHHHGGE/>GFGAFGH/0?FFF0FGG?ECE>FHGHHGGGHHGHFGHHHHHHHHHHHBHGGGGGHHHH1F1FGFGCBGGGGGGCA<CD0GBFHHHH--:EHFFHHHHHHHHHHHG?EGCEGGCFGGGGGGGGGGGGGGGGF@FFFFFB=@@@FFFE/BFFFFFFFFFFFFFFFF@FFFFFFFFFB
@M05620:37:000000000-D9766:1:1101:24959:8389 1:N:0:32
ACCACACCTTCTACAATGAGCTGCGTGTGGCTCCCGAGGAGCCCCCCGTGCTGCTGACCGAGGCCCCCCTGCCCCCCAATGCCACCCGCGAGAAGATGAGGTGAGTGGCCCGCTACCTCTTCTGGTGGCCGCCTCCCTCCTTCCTGGCCTCCCGGAGCTGCGCCCTTTCTCACTGGTTCTCTCTTCTGCCGTTTTCCGTAGGACTCTCTTCTCTGACCTGAGTCTCCTTTGGAACTCTGCAGGTTCTAGAT
+
>A>AA1>>CFCFGFGBGGG1FAFFABBB0BF0FBF0BAE//B/AEE/E/BEB1@1BDG0EG>/>?EGEG?//0??EGGG01<BG1BB/BCG</?01?1?>0>.<>>FCFHHGGG-CHHHGFFHFH<C:;G;C@EEEGBFGGGGGBFGGGFFEFF@@;@FFE=@B@@FFFFFFFFFFBBFFFFFFFFFFFF@BFFFFFFBF-;BB9;FFFFFFFFFEFFFFFFBBFFFFFFBFFFFFBFFBFBFFFFF/BB9
@M05620:37:000000000-D9766:1:1101:9073:8400 1:N:0:32
ACCACACCTTCTACAATGAGCTGCGTGTGGCTCCCGAGGAGCACCCCGTGCTGCTGACCGAGGCCCCCCTGAACCCCAAGGCCAACCGCGAGAAGATGCCCAGGTGAGTGGCCCGCTACCTCTTCTGGTGGCCGCCTCCCTCCTTCCTGGCCTCCCGGCGCTGCGCCCTTTCTCACTGGTTCTCTCTTCTGCCGTTTTCCGTAGGACTCTCTTCTCTGACCTGAGTCTCCTTTGGAACTCTGCAGGTTCTA
+
ABBBAAA>BBBFGFFGGGAFGGHHGEGA4EGFFBFB2EEEDGDGHGGAEEEFFHHHGHHAE?CEFGGGGGGHBGHGGGGHGGFHEEFFDF>BDGHEHHHHHHGEGHHGHGGGHHGGGGGHHHHHHHHHHGGHHGGGGGHGHHGHHGGGGGGGGGGGGG-;BFFFFFFFFFFFFFFFFFFFFFFFFFFFFFFFFFFFFFFFFFFDDF/FFFFFFFFBFFFFFFFFFFF/:BFFFFFFFFFFFFFFFFFFFFB
@M05620:37:000000000-D9766:1:1101:11741:8403 1:N:0:32
AGTGCCAGCTCTCAATCGCACAGGGGACCCAGGGCCTGGCCCCTCCATCCAGAAAACCTATGACCTCACCCGCTACCTGGAGCACCAACTCCGCAGCTTGGCTGGGACCTATGTGAGTATCCAGCGTAGGAATCTGGGAGTTGGGGAGGAGTGAGGAGTTGGGGAAAGACAGTCCTAACCGTGGAGGGTTCTGGTAAATGATGGGGTGAGGAGGGGCTCTTTGGCTCCCACCAGTCCCCCTGTCTGGTCTA
+
AABCCFFFCFFFGGGGGGGGGGHG2EEGFGHH2EGGG2F2GEEHG12DGGGFGFFFFA3BGHHHHHEHHHHGEEEGFHHCHFGGGECGFCHHEGGGG3FG?3GF?EHHGHHHHFFHHFG333BB?C?EDFHHGHHHHHHGFFHHGGGGGGGFHGHHFGHHGHGGGGGHHGHHFFHGHHFHGEEGGGGG9:FGGGFGGGFFGEGGGGFFEFFFFFFFFFFFFFFFFFFFFFFBFFFFFFFDFFFFFFFFBFF
@M05620:37:000000000-D9766:1:1101:25531:8409 1:N:0:32
ACCACACCTTCTACAATGAGCTGCGTGTGGCTCACGAGGAGCACCCCGTGCTGCTGACCGAGGCCCCCCTGAACCCCAAGGCCAACCGCGAGAAGATGCCCAGGTGAGTGGCCCGCTACCTCTTCTGGTGGCCGCCTCCCTCCTTCCTGGCCTCCCGGAGCTGCGCCCTTTCTCACTGGTTCTCTCTTCTGCCGTTTTCCGTAGGACTCTCTTCTCTGACCTGAGTCTCCTTTGGAACTCTGCAGGTTCTA
+
11>AA?1>FFC1AGG13B1BABFGA0BA000BB1B0BA////F0/BEE/BE/DGFHFHGEG@E/FGG?EEEGHFHCGGGHECHFH/EEEEB@BCFFH11?G1/F111<11?/?GC@@CCHHH1GD0=GDCE.G@?CGFHGHFGHHFHFFGFGG?EGG@-AAFFB@@E@@FFFFBFFFFF/;;BFFFFF/BFBF@9BFFFFF/AAFFBBBBBBFFFFFB/BFFE/B/99FFBFFEFBFB/B/99FFF-B/9/
@M05620:37:000000000-D9766:1:1101:4890:8413 1:N:0:32
AGTGCCAGCTCTCAATCGCACAGGGGACCCAGGGCCTGGCCCCTCCATCCAGAAAACCTATGACCTCACCCGCTACCTGGAGCACCAACTCCGCAGCTTGGCTGGGACCTATGTGAGTATCCAGCGTAGGAATCTGGGAGTTGGGGAGGAGTGAGGAGTTGGGGAAAGACAGTCCTAACCGTGGAGGGTTCTGGTAAATGATGGGGTGAGGAGGGGCTCTTTGGCTCCCACCAGTCCCCCTGTCTGGTCTA
+
>33>AD@FBF@BAFGFFFGGCGFHDEGEAAGHGGFCF2FFFHGHGGHHFGHGGC3BGE3FGHGHFHFHHHHGGG@EHFHFGHHAE?GHGFHHGGGGEFHHGHHGEDHHGHHHHFHHHHHFHHHHGGGGGGHHHGHEFHGFGHHFCGFGC<EGC=DHCEHHHFGGGGHHHFGHHHHHHHHHGGG@DGG@CFGGGG;FGGGGGGGGGGFBFFFFFFB??BFFFBBBFFFFFFFFFFFFFFFABFFFFFFFFFF
@M05620:37:000000000-D9766:1:1101:11093:8413 1:N:0:32
AGTGCCAGCTCTCAATCGCACAGGGGACCCAGGGCCTGGCCCCTCCATCCAGAAAACCTATGACCTCACCCGCTACCTGGAGCACCAACTCCGCAGCTTGGCTGGGACCTATGTGAGTATCCAGCGTAGGAATCTGGGAGTTGGGGAGGAGTGAGGAGTTGGGGAAAGACAGTCCTAACCGTGGAGGGTTCTGGTAAATGATGGGGTGAGGAGGGGCTCTTTGGCTCCCACCAGTCCCCCTGTTTGGTCTA
+
AAAAAFFFCFFFGGGGGGGFGGHGGGGGGGHHFGGGGGHHHHGHGGHHHHHHHHHHHGHHHHHHHHHHHHHGGEEGHHHHHHHHHHHHGHHHFGGGGHHHGGHGGGHHGHHHHHHHHHHHHHHHHGGGGGHHHHHHHHHGGHHHGGGGGGEGHHHHHGHHHHGGGGHHHHHHHHHHHHHHGGGGGGGGEFGGGGFGGGGGHGGGGGFFFFFFFFFFFFFFFFFFFFFFFFFFFFFFFFFFFFFFFFFFFFF
@M05620:37:000000000-D9766:1:1101:23386:8414 1:N:0:32
ACCACACCTTCTACAATGAGCTGCGTGTGGCTCCCGAGGAGCACCCCGTGCTGCTGACCGAGGCCCCCCTGAACCCCAAGGCCAACCGCGAGAAGATGCCCACGTGAGTGGCCCGCTACCTCTTCTGGTGGCCGCCTCCCTCCTTCCTGGCCTCCCGGAGCTGCGCCCTTTCTCACTGGTTCTCTCTTCTGCCGTTTTCCGTAGGACTCTCTTCTCTGACCTGAGTCTCCTTTGGAACTCTGCAGGTTCTA
+
ABBABBBBFFFFGGGGFGG5FDGFGAEB4AGHCFGEFGGGFHHHHGGGEEGGHHHFHHHGGGGGG?EGGEE?GCGGGGDHCCHHHG/<DDG@?GBGFG1CGH/><FEA<FFEFF->@@@HDGHGHHDBGHGHH:CCDDGCGHDF0FBF0/AAFAEED--9@FBBB<FBB/BFFFBBBBBFFFFFFFFB9BB/9@.;FFB/A/9.9BBFBFFFFFFFFB/BFFB/;:BFF/9/B9/BFFFFFB/FB9:FFF9
@M05620:37:000000000-D9766:1:1101:25171:8422 1:N:0:32
ACCACACCTTCTACAATGAGCTGCGTGTGGCTCCCGAGGAGCACCCCGTGCTGCTGACCGAGGCCCCCCTGAACCCCAAGGCCAACCGCGAGAAGATGCCCAGGTGAGTGGCCCGCTACCTCTTCTGGTGGCCGCCTCCCTCCTTCCTGGCCTCCCGCAGCTGCGCCCTTTCTCACTGGTTCTCTCTTCTGCCGTTTTCCGTAGGACTCTCTTCTCTGACCTGAGTCTCCTTTGGAACTCTGCAGGTTCTA
+
BBBBBBBBFFFFGGGGGGGGGFHHGEEEHAGHGGGGGGGGGHHHHGGGGGGGHHHGHHHGGGGGGGGGGGGHHHHGGGGHEGHHHGG?FDGGGGHHHH2FGHGFGC1FGFGGGHCG@<DHHHHHGGDGHCFGH@DGGGGGHHGFFGGBBBFGEFFFG---;:/CBFFFAFFFFFFFFFEFBFFFFFFFFFFFFFAFFFFFBBFA./F/9FF9FFFFF/9BF/.B./BBFFFFFFFFF/BBF//FFFAB/:B
@M05620:37:000000000-D9766:1:1101:11533:8455 1:N:0:32
AGTGCCAGCTCTCAATCGCACAGGGGACCCAGGGCCTGGCCCCTCCATCCAGAAAACCTATGACCTCACCCGCTACCTGGAGCACCAACTCCGCAGCTTGGCTGGGACCTATGTGAGTATCCAGCGTAGGAATCTGGGAGTTGGGGAGGAGTGAGGAGTTGGGGAAAGACAGTCCTAACCGTGGAGGGTTCTGGTAAATGATGGGGTGAGGAGGGGCTCTTTGGCTCCCACCAGTCCCCCTGTCTGGTCTA
+
3AAABFFFAFFFGGGGGFFFEEGEFGGCEGHHGGGG2FHHCGGHGGHFFHGGDG3GHGB3FGDHHGFHHHGEGFGGHEHHHHHGHGHGGH3FFF?ECGGHDHHG??GFGE?DDB3FHH3B3BG2GD?/BAHHH2?D10CFE01B@-FCCAD0<0DC<EC/DB?DA?HAB:GG:;CG0CHEG;CBFAD@;CFFBF9CB00FB;FFFGA9AFFFFFAFA-A//99F/99E?FFFFF;9:;A?BA9BBBF;//;
@M05620:37:000000000-D9766:1:1101:15670:8459 1:N:0:32
AGTGCCAGCTCTCAATCGCACAGGGGACCCAGGGCCTGGCCCCTCCATCCAGAAAACCTATGACCTCACCCGCTACCTGGAGCACCAACTCCGCAGCTTGGCTGGGACCTATGTGAGTATCCAGCGTAGGAATCTGGGAGTTGGGGAGGAGTGAGGAGTTGGGGAAAGACAGTCCTAACCGTGGAGGGTTCTGGTAAATGATGGGGTGAGGAGGGGCTCTTTGGCTCCCACCAGTCCCCCTGTCTGGTCTA
+
CCBBCFFFCFFFGGGGGGGGGGHHGGGGGGGHGGGGGGHHHHGHGGHHHHHHHGHHHGHHHHHHHHHHHHHGGGGGHHHHHHHHHHHHGHHHGGGGGHHHGHHGGGHHGHHHHHHHHHHHHHGHHGGGGGHHHHHHHHHGGHHHGGGGGGEHHHHHFGHHHHGGGGHHHHHHHHHHHGHHGGGGDGGGCFFGGGFGGGGGGGGGGGFFFFFFFFFFFFFFFFFFFFFFFFFFFFFFFFFFFFFFFFFFFFB
@M05620:37:000000000-D9766:1:1101:23211:8468 1:N:0:32
ACCACACCTTCTACAATGAGCTGCGTGTGGCTCCCGAGGAGCACCCCGTGCTGCTGACCGAGGCCCCCCTGAACCCCAAGGCCAACCGCGAGAAGATGCCCAGGTGAGTGGCCCGCTACCTCTTCTGGTGGCCGCCTCCCTCCTTCCTGGCCTCCCGGCGCTGCGCCCTTTCTCACTGGTTCTCTCTTCTGCCGTTTTCCGTAGGACTCTCTTCTCTGACCTGAGTCTCCTTTGGAACTCTGCAGGTTCTA
+
AAAAAAAAFFFFGGGF3GG1F1GBF00B0AGG1FFAEEGGGHHHHGGGCFGGHHG1GHHGCGGGG/EGGGG>GBGGGG/G//GHHG//BBC</FCHDGDCGHHGHHHHHHFGHHGGGGGHHHEHHHHFHHCHHGGGGGFGHHGHHGGGGBFGG?GG?A-AA@@F<=B@;F/FFFFFFFFFFFFFFFFFFFFFF@BFFFFFFFFFFFFFFFFFFFFFFFEFFFFFFFFFFFFFFFFFFFFFFFFFFFFFFFF
@M05620:37:000000000-D9766:1:1101:22758:8474 1:N:0:32
ACCACACCTTCTACAATGAGCTGCGTGTGGCTCCCGAGGAGCACCCCGTGCTGCTGACCGAGGCCCCCCTGAACCCCAAGGCCAACCGCGAGAAGATGCCCAGGTGAGTGGCCCGCTACCTCTTCTGGTGGCCGCCTCCCTCCTTCCTGGCCTCCCGGAGCTGCGCCCTTTCTCACTGGTTCTCTCTTCTGCCGTTTTCCGTAGGACTCTCTTCTCTGACCTGAGTCTCCTTTGGAACTCTGCAGGTTCTA
+
CBBBCCCCFFFFGGGGGGGGGGHHGGGGGGGHHGGC2EFEGHEHHGGGEEGGDGFHHHHGEGCEGGGGGGGHBGHFGGEHGHHHAFGGGCGGD?GCGFHHGH/FHHHHHGGEHHFGGCGHHHHHHEBGHGDHHGGGGGHGGHGHHGGGFFFGGGGGGCDFFGGGGGFFFFFFFFBFFFFFFFFFFFFFFFFFFFFFFFFFFFFFDFFFFFFFFFFFFFFFFFFFFBFFFFFFFFBFFFFFFFFFBFFFFF;
@M05620:37:000000000-D9766:1:1101:22078:8476 1:N:0:32
ACCACACCTTCTACAATGAGTTGCGTGTGGCTCCCGAGGAGCACCCCGTGCTGCTGACCGAGGCCCCCCTGAACCCCAAGGCCAACCGCGAGAAGATGCCCAGGTGAGTGGCCCGCTACCTCTTCTGGTGGCCGCCTCCCTCCTTCCTGGCCTCCCGGAGCTGCGCCCTTTCTCACTGGTTCTCTCTTCTGCCGTTTTCCGTAGGACTCTCTTCTCTGACCTGAGTCTCCTTTGGAACTCTGCAGGTTCTA
+
CCCCCCCCFFFFGGGGGGGGBBFHGGGFHGHHHGGGGGGGGHHHHGGGGGGGHHHHHHHGGGGGGGGGGGGHHHHGGGGHGHHHHGGGGGBDGGHHHHHHHHHGHHHHHHGGHHGGGGGHHHHHHHHHHHGHHGGGGGHGHHGHHGGGGGGGGGGGGG?DDGGGGGFFFFFFFFFFFFFFFFFFFFFFFFFFFFFFFFFFFFFFFFFFFFFFFFFFFFFFFFFFFFFFFFFFFFFFFFFFFFFFFFFFFFF
@M05620:37:000000000-D9766:1:1101:15678:8483 1:N:0:32
GAGGCTGGCTTGGAAGAACCTCATAGACTAAGGGAATAGTTCCGCCTTGAACTGGACAAATTTCTTGACCCGCTTACTGAAGCTGAAACACCTGCGAATGGCTGCAACCAATGTGAGTATACAGCGTAGGAATATGGAAGTTAAGAAGGAGTAAGGAGTTGAGGAAAAACAGTCCTAACAGGGGAGGGATATGGTAAATGAAGGGGTGAGGAGGGGATCTTTGGCTACCACCAGTCCCCCTGTCTGGTCTA
+
>1>>>AC1>BB>A11BFAFFBBA1A3GF3B11BBA001B222A/AE/A11B11B0B0100B11ABFB2BFCAEE//F1DFGHFG1B1FF0BE000//>>G10F>/0BCG/F11DFG11BG2>F1BE/C@AFHH1BFF1<<@122111@@GFC0??1??<?F110?FF0<.<<1<<>=GC1<.=-.---.;/<CG00::00;0;:9;9?.A.09:-A..:F0//9///-9B/9A9/://:---BFF///B//
@M05620:37:000000000-D9766:1:1101:25129:8484 1:N:0:32
ACCACACCTTCTACAATGAGCTGCGTGTGGCTCCCGAGGAGCACCCCGTGCTGCTGACCGAGGCCCCCCTGAACCCCAAGGCCAACCGCGAGAAGATGCCCAGGTGAGTGGCCCGCTACCTCTTCTGGTGGCCGCCTCCCTCCTTCCTGGCCTCCCGGAGCTGCGCCCTTTCTCACTGGGTCTCTCTTCTGCCGTTTTCCGTAGGACTCTCTTCTCTGACCTGAGTCTCCTTTTGAACTCTTCAGGTTCTA
+
BCCCCCCCFFFFGGGGGGGGGGHGGGGEHGHGHGGGGGGGGHHHHGGGGGGGHHHHHHHGGGGGGGGGGGGHHHHGGGGHGHHHHGGGGGGGGGHHHHBGHGAF?11?<?F<GH-<<<@GD00=DD0D</<.C<-;:.CGC:E/G0CB0CAGB.CEAB-9:99B--AF-BF/9//;//;.B/9;99/;/9//B-:DFF/F./9:DF9BB9B/BBB9///9B//::/9/9B/BF/B.B//////9:F/B9//
@M05620:37:000000000-D9766:1:1101:18874:8500 1:N:0:32
AGTGCCAGCTCTCAATCGCACAGGGGACCCAGGGCCTGGCCCCTCCATCCAGAAAACCTATGACCTCACCCGCTACCTGGAGCACCAACTCCGCAGCTTGGCTGGGACCTATGTGAGTATCCAGCGTAGGAATCTGGGAGTTGGGGAGGAGTGAGGAGTTGGGGAAAGACAGTCCTAACCGTGGAGGGTTCTGGTAAATGATGGGGTGAGGAGGGGCTCTTTGGCTCCCACCAGTCCCCCTGTCTGGTCTA
+
ABBBBFFFBFFFGGGGGEGGG?GCFGGGGGHHGGGGEFHHHHGHGGHHHHHHGHHGHGHGGHFHHHHHHHHGG?EGHFHHHHHHHHHHGHHHGGEGGHHHGHHGGGHHGHHHHHHHHGHHHHHHHGFGGGHHHHHHHHHGGHHHGGGGGGGGHHHHGGHHHHGGGGHHHHHHHHHHHHHHGEEGGGGGCFGGGGFGGGGGGGGGGGFFFFFFFFFFFFFFFFFFFFFFFFFFFFFFFFFFFFFFFFFFFFF
@M05620:37:000000000-D9766:1:1101:19753:8510 1:N:0:32
AGTGCCAGCTCTCAATCGCACAGGGGACCCAGGGCCTGGCCCCTCCATCCAGAAAACCTATGACCTCACCCGCTACCTGGAGCAGCAACTCCGTAGCTTGGCTGGGACCCATGTGAGTATCCAGCGTAGGAATCTGGGAGTTGGAGAGGAGTGAGGAGTTGGGGAAAGACAGTCCTAACCGTGGAGGGATCTGGTAAATGATGGGGTGAGGAGGGGCTCTTTAGCTCCCACCAGTCCCCCTGTCTGGCATA
+
AAAAAFF@AFFFGFGGGGGCGGHCGGGEAEAGF2EE2FGHCHF1EGHFFHHHFHHBGEFEGHFHHHHGHCCCE>EFHDGHFGHH3B1BG33B>/??FGFFGH3F//?BE//?BG3??G3FGHHEH/??/?<DBFDD2@0?E01F10<?<><>01<G1<0FG1-<...CCG//00:;CGG.-CC:CCA?.:;FG0=90;CB0FFGG?.9.C./..;9@FFF/F//;F//.;..9.9;B/EDDF/BBF//.:9
@M05620:37:000000000-D9766:1:1101:15786:8515 1:N:0:32
ACCACACCTTCTACAATGAGCTGCGTGTGGCTCCCGAGGAGCACCCCGTGCTGCTGACCGAGGCCCCCCTGAACCCCAAGGCCAACCGCGAGAAGATGCCCAGGTGAGTGGCCCGCTACCTCTTCTGGTGGCCGCCTCCCTCCTTCCTGGCCTCCCGGAGCTGCGCCCTTTCTCACTGGTTCTCTCTTCTGCCGTTTTCCGTAGGACTCTCTTCTCTGACCTGAGTCTCCTTTGGAACTCTGCAGGTTCTA
+
DDDDDDDDFFFFGGGGGGGGGGHHGGGGHGHGHGGGGGGGGHHHHGGGGGGGHHHHHHHGGGGGGGGGGGGHHHHGGGGHGHHHHGGGGGGGGGHHHHHHGHHGHHHHHHGGHHGGGGGHHHHHHHHHHHGHHGGGGGHGHHGHHGGGGGGGGGGGGGAFFGGGGGFFFFFFFFFFFFFFFFFFFFFFFHFHFFFFFFFFFFFFFFFFFFFFFFHFFFFFFFFFFFFFHFFFFFFFFFFFFFFFFFFFFFF
@M05620:37:000000000-D9766:1:1101:13778:8517 1:N:0:32
ACCACACCTTCTACAATGAGCTGCGTGTGGCTCCCGAGGAGCACCCCGTGCTGCTGACCGAGGCCCCCCTGAACCCCAAGGCCAACCGCGAGAAGATGCCCAGGTGAGTGGCCCTTTACCTCTTCTGGTGGCCGCCTCCCTCCTTCCTGGCCTCCCGGACCTTCGCCCTTTCTCACTCTTTCTCCCTTCTCCCGTGGTCCGTATTACTCTCTTCGCGTACCTTATTCTCCTTTGGAGCTTTTCAGTTTCTA
+
CCDEEEEEFFFFGGGGGGGGGGHHGGGGHGHHHGGGGGGGGHHHHGGGGGGGHHHHHHHGGGGGGGGGGGGHGHHGGGGHGHHHHGGGGGGGGGHHHH2?=2F?FF10??/?0?/01111><D1F<11><.<.-<-<EH.<CE/CGH1CGH:0.9<A----<0C.<CEG/0<CF1<F11<111<1/<B/B0</.<.-.<0-<.:011111<011.<--<9B111111<:BF1BF/B//<010<1111111<
@M05620:37:000000000-D9766:1:1101:13758:8517 1:N:0:32
ACCACACCTTCTACAATGAGCTGCGTGTGGCTCCCGAGGAGCACCCCGTGCTGCTGACCTAGGCCCCCCTGAACCCCAAGGCCAACCGCGAGAAGATGCCCAGGTGAGTGGCCCGCTACCTCTTCTGGTGGCCGCCTCCCTCCTTCCTGGCCTCCCGGCGCTGCGCCCTTTCTCACTGGTTCTCTCTTCTGCCGTTTTCCGTAGGACTCTCTTCTCTGACCTGAGTCTCCTTTGGAACTCTGCAGGTTCTA
+
>>>>>AA1BBBDFBFGGG1BF1FFG0A00AFB1AAB0AAA?FCBEBEAABEFFHHHGGG1B@0BG>EEE>FB1@G??EEG/E?FGE/>>><>/CGBDFFGHFHGHHFGHHGGHHGCGCCHHHHHGHHG=CCGHGCCGCEAGGGGGHHH0/FHF.GFBG9A?A@BA?B@-BFFFF/BBFF/B/9FBFFFFFFFF@BFFFBFFF9BFFFF/FFBBFF;;F/;FFF/;FF;BFFFFFF/BFFFFFFFFFFFFFB
@M05620:37:000000000-D9766:1:1101:26400:8571 1:N:0:32
ACCACACCTTCTACAATGAGCTGCGTGTGGCTCCCGAGGAGCACCCCGTGCTGCTGACCGAGGCCCCCCTGAACCCCAAGGCCAACCGCGAGAAGATGCCCAGGTGAGTGGCCCACTACCTCTTCTGGTGGCCGACTCCCTCCTTCCTGGCCTCCCGGCGCTGCGCCCTTTCTCACTGGTTCTCTCTTCTGCCGTTTTCCGTAGGACTCTCTTCTCTGACCTGAGTCTCCTTTGGAACTCTGCAGGCTCTA
+
AAABBBABFFFFFGGBDEBGFGFHGEGGH?GHHGG?FFGCGHHHHGGGD1EFGFFGHHHGGGGGEGEGGGGHHHGGGGGHGHHHEGGGGCCFFGHHH2GFG2GG1?GCGHAGCH.><<FG1GH<FGHF</CHHC-A@EHGHHGHHGHGFHFHHHGGGG-AFFAD?DFFAFFFFFFFFFFFFFFFFFFFFFFFFFFFFFFFFF.:AB/BFFFFFFFFFF/BBF./;9B/9FBFFFFFFFFF/9BBBA.;AF:
@M05620:37:000000000-D9766:1:1101:9321:8588 1:N:0:32
AGTGCCAGCTCTCCATCGCACAGGGGACCCAGGGCCTGGCCCCTCCCTCCAGAAAACCTATGACCTCACCCGCTACCTGGAGCACCCACTCCGCAGCTTGGCTGGGACCTCTGTGAGTATCCAGCGTCGGAATCTGGGCGTTGGGGCGGAGTGCGGAGTTGGGGAAAGACAGTCCTAACCGTGGAGGGTTCTGGTAAATGATGGGGTGAGGAGGGGCTCTTTGGCTCCCACCAGTCCCCCTGTCTGGTCTA
+
>>>1>BD@1CFFG1GGFEECEEGFE?AEE?0A00BA/BFGEGG/EE/FFE0FE0BFFEBCFF2GHGH1FBEEE>/>G1@B0BGEHH/>?FGGFFGEECGHAGHGG?FF<C<FC>>2F>>FHH@FHCB/<@<?CGHH10.>C@CGCG.-A@A.;0;--;EFFFG@FB-;/;BBFFFF//;F@AA?-9-;--;FFB://;///B/FEFA@E--BA--@@;E;;;9FB/F-E9F99;FFFF?A@FFFFFF/FB9
@M05620:37:000000000-D9766:1:1101:8376:8594 1:N:0:32
AGTGCCAGCTCTCAATCGCACAGGGGACCCAGGGCCTGGCCCCTCCATCCAGAAAACCTATGACCTCACCCGCTACCTGGAGCACCAACTCCGCAGCTTGGCTGGGACCTATGTGAGTATCCAGCGTAGGAATCTGGGAGTTGGGGAGGAGTGAGGAGTTGGGGAAAGACAGTCCTAACCGTGGAGGGTTCTGGTAAATGATGGGGTGAGGAGGGGCTCTTTGGCTCCCACCAGTCCCCCTGTCTGGTCTA
+
AA>AAFFFCFFFGDGGGGGCGGHGGGGGGEHHBEGEFGHHHHGHGGHHHHHHHHGGHGHHHHFHHGHHHHHGG>EFHHHHFHHHHHCGFHHGGGGGEHHHGHHGGGHHGHHHHHHHHHHHHHHHHGGGGGHHHHHHHHFGGHHHGGEFGFEHH0GHGGHHGHGGGGHHFHFHHHHHHHHHGGGGDGGGEGFGGGFGGGGGGGHGGGFFFFFFFFFFFFFFFFHFFFFFFFFFFFFFFFFFFFFFHFFFFFF
@M05620:37:000000000-D9766:1:1101:11320:8602 1:N:0:32
ACCACACCTTCTACAATGAGCTGCGTGTGGCTCCCGAGGAGCACCCCGTGCTGCTGACCGAGGCCCCCCTGAACCCCAAGGCCAACCGCGAGAAGATGCCCAGGTGAGTGGCCCGCTACCTCTTCTGGTGGCCGCCTCCCTCCTTCCTGGCCTCCCGGAGCTGCGCCCTTTCTCACTGGTTCTCTCTTCTGCCGTTTTCCGTAGGACTCTCTTCTCTGACCTGAGTCTCCTTTGGAACTCTGCAGGTTCTA
+
BCCBCCDCFFFFGGGGGGGGGGHHGEGBGGHHHGGGGGGGGHHHHGGGEFGGHHHHHHHGGGGGGGGGGGGHHHHGGGGHGHHHHGGGGGGGGGHHHHHHHHHE1?FCGDFFHHGGGG-0F0DGHHHHFGGHHGGGGGHGFGGHHGGGGG?FFGGGGA-;CGGGGGFFFFFFFFFFFFFFFFFFFFFFFFFFFF:AFFFFFFFFFEFFFF0FFFF0;FFFFFFFFFFFFFFFFFFFFFFFFFFFFF.FFFB
@M05620:37:000000000-D9766:1:1101:12411:8609 1:N:0:32
AGTGCCAGCTCTCAATCGCACAGGGGACCCAGGGCCTGGCCCCTCCATCCAGAAAACCTATGACCTCACCCGCTACCTGGAGCACCAACTCCGCAGCTTGGCTGGGACCTATGTGAGTATCCAGCGTAGGAATCTGGGAGTTGGGGAGGAGTGAGGAGTTGGGGAAAGACAGTCCTAACCGTGGAGGGTTCTGGTAAATGATGGGGTGAGGAGGGGCTCTTTGGCTCCCACCAGTCCCCCTGTCTGGTCTA
+
BCBBCFFFDFFFGGGGGGGGGGHHGGGGGGHHGGGGGGHHHHGHGGHHHHHHHHHHHGHHHHHHHHHHHHHGGEGGHGHHHHHHHHHHGHHHGGGGGHHHGHHGGGHHGHHHHHHHHHHHHHHHHGDGGGHHHGGHHGHGGHGGGGGGGGGHHGGGHGHHHHGGGDHHHHHHHHHHHHHHGGGGGFGGCFGGGGFGGGGGGGGGGGFFFFFFFFFFFFFFFHHFFFFFFFFFFFFFFFFFFFFFFFFFFFB
@M05620:37:000000000-D9766:1:1101:25166:8612 1:N:0:32
AGTGCCAGCTCTCCATCGCACAGGGTACCCAGGGCCTGGCCCCTCCATCCAGAAAACCTATGACCTCACCCGCTACCTGGCGCACCCACTCCGCAGCTTGGCTGGGACCTATGTGAGTATCCAGCGTAGGAATCTGGGCGTTGGGGCGGCGTGCGGAGTTGGGGAAAGCCAGTCCTAACCGTGGAGGGTTCTGGTAAATGATGGGGTGAGGAGGGGCTCTTTGGCTCCCACCAGTCCCCCTGTCTGGTCTA
+
>A>>>BDFBFFFGGGFAAA2E2GCGAABG4EGA2EABFGHGHGHGGHHHCGGFFH2BEHHGDFGHBFHHHGEE>>EGHBF1>BEGGD1?AG2/?/E>G33EFGGGGHHGHFHHGG3GHHHHH2FHGGBDG<FFGHFHG/<DDDHGG.<D-;;A.;@-;CGGEFFA..:/;.AFFFFBFFFFFFF.AFFFFFFFFFBFFFFBFFFFFDFEFFBDFFFFFFFFFFFFFFFFFFF?FFFFFFFFFFFFFFFFF9
@M05620:37:000000000-D9766:1:1101:15076:8613 1:N:0:32
ACCACACCTTCTACAATGAGCTGCGTGTGGCTCCCGAGGAGCACCCCGTGCTGCTGACCGAGGCCCCCCTGAACCCCAAGGCCAACCGCGAGAAGATGCCCAGGTGAGTGGCCCGCTACCTCTTCTGGTGGCCGCCTCCCTCCTTCCTGGCCTCCCGGAGCTGCGCCCTTTCTCACTGGTTCTCTCTTCTGCCGTTTTCCGTAGGACTCTCTTCTCTGACCTGAGTCTCCTTTGGAACTCTGCAGGTTCTA
+
BCCCCCCCFFFFGGGGGGGGGGHHGEGFHGHHHGGGEGGFGHHHHGGGEGGGHHHHHHHGGGGGGGGGGGGHHHHGGGGHGHHHHGGGGGGGGGHHHGHHHHHGHHHHHHGGHHGGGGGHHHHHHHHHHHGHHGFGGGHGHHGHHGGGGGGGGGGGGGDGGGGGGGFFFFFFFFFFFFFFFFFFFFFFFFFFFFFFFFFFFFFFFFFFFFFFFFFFFFFFFFFFFFFFFFFFFFFFFFFFFFFFFFFFFFF
@M05620:37:000000000-D9766:1:1101:12658:8619 1:N:0:32
AGTGCCAGCTCTCAATCGCACAGGGGACCCAGGGCCTGGCCCCTCCATCCAGAAAACCTATGACCTCACCCGCTACCTGGAGCACCAACTCCGCAGCTTGGCTGGGACCTATGTGAGTATCCAGCGTAGGAATCTGGGAGTTGGGGAGGAGTGAGGAGTTGGGGAAAGACAGTCCTAACCGTGGAGGGTTCTGGTAAATGATGGGGTGAGGAGGGGCTCTTTGGCTCCCACCAGTCCCCCTGTCTGGTCTA
+
ABAABFFFBFFFFGGGGGGGGGGHGGGGGGHHGGGGGGHHHHGHGGGHHFHHHH3GHGFGHHGHHHHHHHHGGGGFHEHFHHHGFHHHGFHHGGEGGHHHGHHGGGHHGHGHHHFHGHFHHHHHHCC?DGHHGHFHEBFCFHHHGGGGGGGHEFFFGDHHHHCGGGHAFHBHHHHHHGHHFEFGGFGG.FGGGGGGGGGGGGGGGGFFFFFFFFFFFAEFFEFFFFFFFFFFFFFFFFFFFFFFFFEFBFB
@M05620:37:000000000-D9766:1:1101:10836:8624 1:N:0:32
GAGGCTGCTTTGGAAGAGCACACGTCTGAACTCCAGTCTCACTGACAAGCCAGGGACAAAAGATCGGAAGAGCACACGTCTGAACTCCAGTCACCGCTCATTCTCTCGTATGACGTCTTCTGCTTGCAAAAAAACAACAAAACACACTACGAACCACAGCAAAATCCTCTTTGCTACCTTTACACATCACAGCTGTAGTCGCTGGTCACTACTGCTTACCCGTGTTAATAGATAGCACCAAGCAGATTATT
+
AA1AAAFAFFFFG1FC1BFGCG0EBFBBF3FG1FGEGFG1FGGHEG1GFGFH0AEFGGGG00AFABABFGGGH1BFHEG?0BF21BBFG1FF11FAEE/?BG2BFGF/FAHE2>E<EH?B2B>1>F/B11BFCC/?<///0F0/0/<00<//.--0..0.///<0//0<00000=<D/00::00C0:00000.0/:0000.-9.-/00/0;/0000000//9...;///////;///;;9--9-///////
@M05620:37:000000000-D9766:1:1101:9576:8626 1:N:0:32
AGTGCCAGCTCTCAATCGCACAGGGGACCCAGGGCCTGGCCCCTCCATCCAGAAAACCTATGACCTCACCCGCTACCTGGAGCACCAACTCCGCAGCTTGGCTGGGACCTATGTGAGTATCCAGCGTAGGAATCTGGGAGTTGGGGAGGAGTGAGGAGTTGGGGAAAGACAGTCCTAACCGTGGAGGGTTCTGGTAAATGATGGGGTGAGGAGGGGCTCTTTGGCTCCCACCAGTCCCCCTGTCTGGTCTA
+
ABAABFFFBFFFGFGGGGGGGGHHGGGGGGHHGGGGDEHFGHGHGGGGHHHHHFHHHGHHHHHHHHGHHHHGGFGGHHHHHHHHHHHGGHHHGGFGGFGHGHHGGGHHGHHHHHHFHFHHHHHHHGCEFGHHHHHHHHHGGHHHGGGGGGGHHHHHHGHHHHGGGGHHGHHHHGHHHHHHGEEGGGGG;AFGGGFFGGGGGFGGGGFFFFFFFFFFFDFFFFFFFFFFFFFFFFFFFFFFFFFFFFFFFFF
@M05620:37:000000000-D9766:1:1101:20060:8627 1:N:0:32
AGTGCCAGCTCTCAATCGCACAGGGGACCCAGGGCCTGGCCCCTCCATCCAGAAAACCTATGACCTCACCCGCTACCTGGAGCACCAACTCCGCAGCTTGGCTGGGACCTATGTGAGTATCCAGCGTAGGAATCTGGGAGTTGGGGAGGAGTGAGGAGTTGGGGAAAGACAGTCCTAACCGTGGAGGGTTCTGGTAAATGATGGGGTGAGGAGGGGCTCTTTGGCTCCCACCAGTCCCCCTGTCTGGTCTA
+
>>3>AFBCAFFFFFGGGGGGGCH4FEEGGCGHFEGFFFCHGHGHGGBGHFGHF3GHGEGFHHHHHGGBHGGGGE>EHHHGFGHHHHHHGHHGGGGGGHFFEHGGGGHGGHHHHHHBGFFHHHHGHGGGGGHFHHHHGHFFGHHFCCECG?EFCDHGHGFHGFGGGG.FHHHGHHHHFHHHGDEGGGGG;CFGGGFGGGGGGGGGGGFBFFFFFFB?BBFFFFFFFFF?FFFFEFFFFFFFBFFFFFFFFFB
@M05620:37:000000000-D9766:1:1101:16957:8627 1:N:0:32
AGTGCCAGCTCTCAATCGCACAGGGGACCCAGGGCCTGGCCCCTCCATCCAGAAAACCTATGACCTCACCCGCTACCTGGAGCACCAACTCCGCAGCTTGGCTGGGACCTATGTGAGTATCCAGCGTAGGAATCTGGGAGTTGGGGAGGAGTGAGGAGTTGGGGAAAGACAGTCCTAACCGTGGAGGGTTCTGGTAAATGATGGGGTGAGGAGGGGCTCTTTGGCTCCCACCAGTCCCCCTGTCTGGTCTA
+
AABAAFFFCFFFGGGGGGGGGGHHGGGGDEGHGGGGGGHH2GE1EGHHHHFGGFHHHGGHHHHHFHHHHHHEEEEGHFGHGGHHHHHHGHHHGGGFGHHHGHF/EEFFGHFGFHHHFFFGHHGHGG?AFFFBFFGHFFFE?FDFCCEDGGGHHHHHFDGGBGC?CEHCHHHGHHHHHFCGCEE9EGGG:CFGFGFFFFGFGGEF?AFAFFFFFDCAF-9FFFFFFB9AEFFFF?FBFFFFBAFB//BB;FB
@M05620:37:000000000-D9766:1:1101:9387:8633 1:N:0:32
AGTGCCAGCTCTCAATCGCACAGGGGACCCAGGGCCTGGCCCCTCCATCCAGAAAACCTATGACCTCACCCGCTACCTGGAGCACCAACTCCGCAGCTTGGCTGGGACCTATGTGAGTATCCAGCGTAGGAATCTGGGAGTTGGGGAGGAGTGAGGAGTTGGGGAAAGACAGTCCTAACCGTGGAGGGTTCTGGTAAATGATGGGGTGAGGAGGGGCTCTTTGGCTCCCACCAGTCCCCCTGTCTGGTCTA
+
ABABBFFFCFFFGGGGGGGCGCHHGGGGGGHHFGGGGGHHHHGHGGHHHHHHHHHHHGHHHHHHHHHHHHHGGEGGHHHHGHHHHHHHGHHHGGGGGFHHGHHGGGHHGHHHHHHHHHHHHHHHHGGGGGHHHHHHHHHGGHHHGGGGGGGHHHHHHGHHHHGGGGHHHHHHHHHHHHHHGGGGGGGGEFGGGGFGGGGGGGGGGGFFFFFFFFFFFFFFFFFFFFFFFFFFFFFFFFFFFFFFFFFFFFB
@M05620:37:000000000-D9766:1:1101:13203:8634 1:N:0:32
ACCACACCTTCTACAATGAGCTGCGTGTGGCTCCCGAGGAGCACCCCGTGCTGCTGACCGAGGCCCCCCTGAACCCCAAGGCCAACCGCGAGAAGATGCCCAGGTGAGTGGCCCGCTACCTCTTCTGGTGGCCGCCTCCCTCCTTCCTGGCCTCCCGGCGCTGCGCCCTTTCTCACTGGTTCTCTCTTCTGCCGTTTTCCGTAGGACTCTCTTCTCTGACCTGAGTCTCCTTTGGAACTCTGCAGGTTCTA
+
BBBABBBBFFFFGFGGGGGDGDHHGGGEEEGHBFGEGGGGGHHHHGGGGGGGGHHGHHHGGGGGGGGGGGGGHHHGGGDHGGHHHGGGGGGGGGHHHHHHHHHGHHHHHHGGHHGGGGGHHHHHDHHHHGGHHGGGGGHGHHGHHGGGGGGGGGGGGG-ABBBFBBFBBFFFFFFFFFFFFFFFFFFFFFFFFBFFFFFFFFFFFFFFFFFFFFFFFFFFFFFFFFFFFFFFFFFFFFFFFFFFFFFFFFF
@M05620:37:000000000-D9766:1:1101:18745:8643 1:N:0:32
ACCACACCTTCTACAATGAGCTGCGTGTGGCTCCCGAGGAGCACCCCGTGCTGCTGACCGAGGCCCCCCTGAACCCCAAGGCCAACCGCGAGAAGATGCCCAGGTGAGTGGCCCGCTACCTCTTCTGGTGGCCGCCTCCCTCCTTCCTGGCCTCCCGGCGCTGCGCCCTTTCTCACTGGTTCTCTCTTCTGCCGTTTTCCGTAGGACTCTCTTCTCTGACCTGAGTCTCCTTTGGAACTCTGCAGGTTCTA
+
CCCCCCCCFFFFGGGGGGGFGGHHGEGA4EHHHGGGGGFGDHHHHGGGDGGGGHFHHHGGGGCGGGGGGGFHHHHGGGGHGHHHFGGGGGCGGGHGHHHHHGHGHHHGHHGGHHGGGGGHHHHHHHHHHHGHHGGGGGHGHHGHHGGGGGGGGGGGDG9CDFFFFFFFFFFFFFFFFFFFFFFFFFFFFFFFFFFFFFFFFFFFFFFFFFFFFFFFFFBFFFFBFFFFFFFFFFFFEFFFFFFFFFFFFFB
@M05620:37:000000000-D9766:1:1101:20425:8645 1:N:0:32
AGTGCCAGCTCTCAATCGCACAGGGGACCCAGGGCCTGGCCCCTCCATCCAGAAAACCTATGACCTCACCCGCTACCTGGAGCACCAACTCCGCAGCTTGGCTGGGACCTATGTGAGTATCCAGCGTAGGAATCTGGGAGTTGGGGAGGAGTGAGGAGTTGGGGAAAGACAGTCCTAACCGTGGAGGGTTCTGGTAAATGATGGGGTGAGGAGGGGCTCTTTGGCTCCCACCAGTCCCCCTGTCTGGTCTA
+
BBBBBFFFBFFFGGGGGGGFGEHHGGGGGGGHGGGGGGHHHHGHGGHHHHFHFHGHHGHHHHGHHHHHHHHGGGEGHHHHHHHHHHHHGHHHGGGGGHHHGHHGGGHHGHHHGFHHHHHHHHHHHGGGGGHGHHHHHHHGGHGFGGFGGGGHHHHHHGHHHHGGGGHHGHHGHHHHHHHHGGGGGGGGEFGGGGGGGGGGFGGGGGFFFFFFFFFFFFFFFFFFFFFFFFFFFFFFFFFFFFFFFFFFFFF
@M05620:37:000000000-D9766:1:1101:20182:8668 1:N:0:32
ACCACACCTTCTACAATGAGCTGCGTGTGGCTCCCGAGGAGCACCCCGTGCTGCTGACCGAGGCCCCCCTGAACCCCAAGGCCAACCGCGAGAAGATGCCCAGGTGAGTGGCCCGCTACCTCTTCTGGTGGCCGCCTCCCTCCTTCCTGGACTCCCGGCGCTGCGCCCTTTCTCACTGGTTCTCTCTTCTGCCGTTTTCCGTAGGACTCTCTTCTATGACCTGAGTCTCCTTTGGAACTCTGCAGGTTCTA
+
ABBBBBBBFFFFGGGGDGGGGGHHGFFAA2EFHGFFGGECGHHFHGGGAEGGHHFHFHHGGF@CFGGGGCE2CGHGG/EHGHHGCFGGGG/><DGFHFFFHGE/11??F1?FHHGGGG-GHHHHHHHHHEGHHGGGGGHGHHGHHGGGGG/CGGGGGG-@DGFFFFFFFFFFFFBFFFFFFFFFFFFFFFFFFFDFFFFFFFFFFFFFFFBFFFFBFF/FFFF/BFFBFFFFFFFEFFFFFFFBFFFFFFB
@M05620:37:000000000-D9766:1:1101:19322:8669 1:N:0:32
AGTGCCAGCTCTCAATCGCACAGGGGACCCAGGGCCTGGCCCCTCCATCCAGAAAACCTATGACCTCACCCGCTACCTGGAGCACCAACTCCGCAGCTTGGCTGGGACCTATGTGAGTATCCAGCGTAGGAATCTGGGAGTTGGGGAGGAGTGAGGAGTTGGGGAAAGACAGTCCTAACCGTGGAGGGTTCTGGTAAATGATGGGGTGAGGAGGGGCTCTTTGGCTCCCACCAGTCCCCCTGTCTGGTCTA
+
AA>ABFFFBFFFGGGGGGGGGFHHGCFGAEGHGGGGGGAHHFGHGGHHHHHHHGHHHGFHHFGHHHHHGHHGGEGGFHHHHHHHHHHHGHHHGGGGGHHH/GHGG?HH?HHHHHHHHHHHHHHHHGGGGDHHGFHHHHHGGHHHGGGGGGEHHHHHHGHHHHGGGGGHHHGHHHHHHHHHGGGGGGGGEGGGGGGGGGGGGGGGGGFFFFFFFFFFFFFFFFFFFFFFFFFFFFFFFFFFFFFFFFFFFFB
@M05620:37:000000000-D9766:1:1101:5648:8672 1:N:0:32
ACCACACCTTCTACAATGAGCTGCGTGTGGCTCCCGAGGAGCACCCCGTGCTGCTGACCGAGGCCCCCCTGAACCCCAAGGCCAACCGCGAGAAGATGCCCAGGTGAGTGGCCCGCTACCTCTTCTGGTGGCCGCCTCCCTCCTTCCTGGCCTCCCGGAGCTGCGCCCTTTCTCACTGGTTCTCTCTTCTGCCGTTTTCCGTAGGACTCTCTTCTCTGACCTGAGTCTCCTTTGGAACTCTGCAGGTTCTA
+
BBBABBBAFFFFGGGGGGGGG5FGFFGBFFHHGFFGGGGFGHHHHGGGGGGGHHHHHHHGGGGGGGGGGGGHGHHGGGGHEHHHHGGCDG>CDGHGHHHHHHHGHHHHHHGGHHGGGGGHHHHHHHHHHHGHHGGGGGHGHHGHHGGGGGGGGGGGGG-;AGGGGGFFFFFFFFFFFFFFFFFFFFFFFFFFFFFFFFFFFFFFFFFFFFFFFFFBFFFFFFFFFFFFFFFFFFFFFFFFFFFFFFFFFFF
@M05620:37:000000000-D9766:1:1101:10699:8694 1:N:0:32
AGTGCCAGCTCTCAATCGCACAGGGGACCCAGGGCCTGGCCCCTCCATCCAGAAAACCTATGACCTCACCCGCTACCTGGAGCACCAACTCCGCAGCTTGGCTGGGACCTATGTGAGTATCCAGCGTAGGAATCTGGGAGTTGGGGAGGAGTGAGGAGTTGGGGAAAGACAGTCCTAACCGTGGAGGGTTCTGGTAAATGATGGGGTGAGGAGGGGCTCTTTGGCTCCCACCAGTCCCCCTGTCTGGTCTA
+
ABAAAFFFCFFFG4GGGGGGGGHGGGGFFEEH2EEEGGHHHHGHGGHHHHGHFHFEGFHHGFFHHAFFHHHEE/>EHHFH2FGFGH1?EHHGEGGGFHHHGHHGGGHHGHGHHHHHHHHHHHHHHGGFGGGHHHHHHHCGGHHGGG.@F<CFG0<G<CHHHHGGGA.GGGBGHHHHHFHHGGGG.EGGEGFGGGFFGGGGGGGGGGDCEFFBFFFFFFFFFFFFFFFFFFFFFFFFFFFFFFFFFFFFFF0
@M05620:37:000000000-D9766:1:1101:10024:8704 1:N:0:32
ACCACACCTTCTACAATGAGCTGCGTGTGGCTCCCGAGGAGCACCCCGTGCTGCTGACCGAGGCCCCCCTGAACCCCAAGGCCAACCGCGAGAAGATGCCCAGGTGAGTGGCCCGCTACCTCTTCTGGTGGCCGCCTCCCTCCTTCCTGGCCTCCCGGAGCTGCGCCCTTTCTCACTGGTTCTCTCTTCTGCCGTTTTCCGTAGGACTCTCTTCTCTGACCTGAGTCTCCTTTGGAACTCTGCAGGTTCTA
+
AAAAAAAAFFFFGFGA3FBEGBHHGEA000BFAAFA0EEECHHGHGGGA/BFFHGFHHFE/E?GG/FGGGEBGCGGGGCHEAHHHG/<CG/<BCFC1F1<FHGFHHHHFGFGHHGCCGGHHHFGHHHFGHACGGCCGFCCGHEFCBBCG/AAFFFE?A-;AFGG@?-@-:/9FFFFFFFBFFFFFFFFFFFBF@BBFFFFFFFFFFFFFFFEFFFFFFBBFFFBFFFBFFFFFFEBFFFFFFFFFFFFFFB
@M05620:37:000000000-D9766:1:1101:19214:8722 1:N:0:32
AGTGCCAGCTCTCAATCGCACAGGGGACCCAGGGCCTGGCCCCTCCATCCAGAAAACCTATGACCTCACCCGCTACCTGGAGCACCAACTCCGCAGCTTGGCTGGGACCTATGTGAGTATCCAGCGTAGGAATCTGGGAGTTGGGGAGGAGTGAGGAGTTGGGGAAAGACAGTCCTAACCGTGGAGGGTTCTGGTAAATGATGGGGTGAGGAGGGGCTCTTTGGCTCCCACCAGTCCCCCTGTCTGGTCTA
+
ABABAFFFBFFFGFGGGFFFGGHHGGGGGGGHGGGFEFHHFHFGGGHHHHHHGHHHHGHHHHGHHHHHHHHGGFGGHHHHFHHHHHGHGHHHGGGGGFHHGHHGGGFFGHHFHHHGHGHHHHHHHGEGGGHHHHHHHEHGGHGCFCF@GGGHHHHGHGGHHHGGGGHGFHHHHGCHHHHHG9CDDFGGEFGGGGGGGGGGGGGFGGFBF?FBFFFFFFF/FFFFFFFFFFFFFFFFFFEDFFFFFFFFBFF
@M05620:37:000000000-D9766:1:1101:22493:8724 1:N:0:32
GAGGCTGCTTTGGAAGAAACTGACAAGCCAGGGACAAAAGATCGGAAGAGCACACGTCTGAACTCCAGTCACCGCTCATTATCTCGTATGCCGTCTTCTGCTTGCAAAAAAAAAAACCCATACAAAACTCCCAGATATCAAAAAATCAACAAACAACACCCCAACTCAGTTATATCTTTTGTCATGAAAAACCACGCGGCTCCACCAGCCAAATCCTCCGCAACTGTTATTGCAACTCTCAACCCCATTCC
+
BBBBBBFBFFFFGGGGGGBFGFBFFGHHGHHHGGFGHG2FEHHHGEFE22FGHFGGHHFFHHHHFHBGHHHHHGCEGGGBGFFHFCFGHBGHGEGHAGHHHGH3/BFBGGGGGF<<//?/2<0?1100111/01<1<11><<<.-<<00/0<<.<..<<..-.:./:0000;000;B0000/0000000;....9.;----../999....../99///.;;--9//9/////9/////9:/.;:...///
@M05620:37:000000000-D9766:1:1101:3699:8736 1:N:0:32
ACCACACCTTCTACAATGAGCTGCGTGTGGCTCCCGAGGAGCACCCCGTGCTGCTGACCGCGGCCCCCCTGAACCCCAAGGCCAACCGCGAGAAGATGCCCAGGTGAGTGGCCCGCTACCTCTTCTGGTGGCCGCCTCCCTCCTTCCTGGCCTCCCGGAGCTGCGCCCTTTCTCACTGGTTCTCTCTTCTGCCGTTTTCCGTAGGACTCTCTTCTCTGACCTGAGTCTCCTTTGGAACTCTGCAGGTTCTT
+
AAAABBBBFFFFGGGGFBGGGGHHGGGGHGHHHGGGGGGGGHHHHGGGGGGGBGHHFHHF0>EEGGGGGGG2FGHGGG/?/?F//FFGGGGG/DFHHGHHHFF?GB1?FF.>GH@DG@FFGHHGHH00D/.;G@FGGFHGGFGFFFFG0/:FGGGG.--;;F9B-BFFAFFFFFFFFFFFFFFFFFBFFFFFFBADFFFFBF.;.BBBFFFFFFFFFBFFFB.BFFFFFFFFF/BFFFFFF/BFF9AFFE/
@M05620:37:000000000-D9766:1:1101:16497:8757 1:N:0:32
AGTGCCAGCTCTCAATCGCACAGGGGACCCAGGGCCTGGCCCCTCCATCCAGAAAACCTATGACCTCACCCGCTACCTGGAGCACCAACTCCGCAGCTTGGCTGGGACCTATGTGAGTATCCAGCGTAGGAATCTGGGAGTTGGGGAGGAGTGAGGAGTTGGGGAAAGACAGTCCTAACCGTGGAGGGTTCTGGTAAATGATGGGGTGAGGAGGGGCTCTTTGGCTCCCACCAGTCCCCCTGTCTGGTCTA
+
CBBCCFFFDFFFGGGGGGGGGGHHGGGGGGHHGGGGGGHHHHGHGGHHHHHHHHGHHGHHHHHHHHHHHHHGGEGGHHHHHHHHHHHHGHHHGGGGGHHHGHHGGGHHGHHHHHHHHHHHHHHHHGGGGGHHHHHHHHHGGHHHGGGGGGGHHHHHHGFHHHGGGGHHHHHHHHHHHHHHGGGGGGGGEGGGGGGGGGGGHHHGGGFFFFFFFFFFFFFFFHFEFFFFFFFF?FFFFFFFFFFFFFFFFFB
@M05620:37:000000000-D9766:1:1101:9044:8772 1:N:0:32
ACCACACCTTCTACAATGAGCTGCGTGTGGCTCCCGAGGAGCACCCCGTGCTGCTGACCGAGGCCCCCCTGAACCCCAAGGCCAACCGCGAGAAGATGCCCAGGTGAGTGGCCCGCTACCTCTTCTGGTGGCCGCCTCCCTCCTTCCTGGCCTCCCGGCGCTGCGCCCTTTCTCACTGGTTCTCTCTTCTGCCGTTTTCCGTAGGACTCTCTTCTCTGACCTGAGTCTCCTTTGGAACTCTGCAGGTTCTA
+
CCCCCCCBFFFFGGGGGGGGGGHHGEGBCEHHHFGEGGGGGHHHHGGGGFGGHHGHGHHAFGGGGGGGGGGHHHHGGGGHGHHHHGGGGG<CFGHHHHGHHHHGHHHHHHGGHHGGGGGHHHHHHHHHHHGHHGGGGGHGHHGHHGGGGGGGGGGGGF-ACFFFFFFFFFFFFFFFFFFFFFFFFFFFFFFFFFFFFFFFFFFFDFFFFFFFFFFFFFFFFFF/FFFFFFFFFFFFFFFFFFFFFFFFFFF
@M05620:37:000000000-D9766:1:1101:18435:8772 1:N:0:32
ACCACACCTTCTACAATGAGCTGCGTGTGGCTCCCGAGGAGCACCCCGTGCTGCTGACCGAGGCCCCCCTGAACCCCAAGGCCAACCGCGAGAAGATGCCCAGGTGAGTGGCCCGCTACCTCTTCTGGTGGCCGCCTCCCTCCTTCCTGGCCTCCCGGAGCTGCGCCCTTTCTCACTGGTTCTCTCTTCTGCCGTTTTCCGTAGGACTCTCTTCTCTGACCTGAGTCTCCTTTGGAACTCTGCAGGTTCTA
+
CCCCCCCCFFFFGGGGFGGGGGHHGGGFHEHHHGGEFGGCGHHHHGGGGFGGHHHHHHHGGGGGGGGGGGGHHHHGGGGHGHHHHGGGGGGGGGHHHHHHHHHGHHHHHHGGHHGGGCGHHHHHHHHFHHGHHGGGGGHGHHGHHGGGGGGGGGGGGG-BBGGGGGFFFFFFFFFFFFFFFFFFFFFFFFFFFFFFFFFFFFFDFFFFFFFFFFFFFFFFFFFFFFFFFFFFFFFFFFFFFFFFFFFFFFF
@M05620:37:000000000-D9766:1:1101:11449:8790 1:N:0:32
ACCACACCTTCTACAATGAGCTGCGTGTGGCTCCCGAGGAGCACCCCGTGCTGCTGACCGAGGCCCCCCTGAACCCCAAGGCCAACCGCGAGAAGATGCCCAGGTGAGTGGCCCGCTACCTCTTCTGGTGGCCGCCTCCCTCCTTCCTGGCCTCCCGGAGCTGCGCCCTTTCTCACTGGTTCTCTCTTCTGCCGTTTTCCGTAGGACTCTCTTCTCTGACCTGAGTCTCCTTTGGAACTCTGCAGGTTCTA
+
BBBBBBBBFFFFGGGGGGGGGFHHGFGEEEHGHGGGGGGGGHHHHGGGGGGGHHHHHHHGGGGGGGGGGGGHHHHGGGGHGHHHHGGGGGGGGGHHHHHHHHHGHHGHHHGGHHGGGGGHHHHHHHHHHHGHHGGGGGHGHHGHHGGGGGGGGGGGGG-ADGGGGGFFFFFFFFFFFFFFFFFFFFFFFFFFFFFFFFFFFFFFFFFFFFFFFFFFFFFFFFFFFFFFFFFFFFFFFFFFFFFFFFFFFF;
@M05620:37:000000000-D9766:1:1101:22962:8806 1:N:0:32
ACCACACCTTCTACAATGAGCTGCGTGTGGCTCCCGAGGAGCACCCCGTGCTGCTGACCGAGGCCCCCCTGAACCCCAAGGCCAACCGCGAGAAGATGCCCAGGTGAGTGGCCCGCTACCTCTTCTGGTGGCCGCCTCCCTCCTTCCTGGCCTCCCGGAGCTGCGCCCTTTCTCACTGGTTCTCTCTTCTGCCGTTTTCCGTAGGACTCTCTTCTCTGACCTGAGTCTCCTTTGGAACTCTGCAGGTTCTA
+
BBBBBBBBFFFFGGGGGG5FGFHGGEFACEHHHGGGGGGGGHHHHGGGFEGGHHHHHHHGGGGGGGGGGGGHHHHGGGGHGHHHHGGGGG@DGGHHHHHHHHHGBHHHHHGGHHGGGGGHHHHHHHHHHHGHHGGGGGHGHHGHHGGGGGGGGGGGGG9DF?FGGGFFFFFFFFFFFFFFFFFFFFFFFFFFFFFFFFFFFFFFFFFFFFFFFFFFFFFFFFFBFFFFFFFFFFFFFFFFFFFFFFFFFFB
@M05620:37:000000000-D9766:1:1101:18144:8809 1:N:0:32
ACCACACCTTCTACAATGAGCTGCGTGTGGCTCCCGAGGAGCACCCCGTGCTGCTGACCGAGGCCCCCCTGAACCCCAAGGCCAACCGCGAGAAGATGCCCAGGTGAGTGGCCCGCTACCTCTTCTGGTGGCCGCCTCCCTCCTTCCTGGCCTCCCGGAGCTGCGCCCTTTCTCACTGGTTCTCTCTTCTGCCGTTTTCCGTAGGACTCTCTTCTCTGACCTGAGTCTCCTTTGGAACTCTGCAGGTTCTA
+
DCDEDCCDFFFFGGGGGGGGGGHHGGGFHGHHHGGGGGGGGHHHHGGGGGGGHHHHHHHGGGGGGGGGGGGHHHHGGGGHGHHHHGGGGGGGGGHHHHHHHHHGHHHHHHGGHHGGGGGHHHHHHHHHHHGHHGGGGGHGHHGHHGGGGGGGGGGGGD-BDGGGGGFFFFFFFFFFFFFFFFFFFFFFFHHHFFFFFFHFFFFFFFFFFFFFHHFFHFFFFHFFFFFFFFFFFFFFFFFFFFFFFFFFFFB
@M05620:37:000000000-D9766:1:1101:13731:8821 1:N:0:32
ACCACACCTTCTACAATGAGCTGCGTGTGGCTCCCGAGGAGCACCCCGTGCTGCTGACCGAGGCCCCCCTGAACCCCAAGGCCAACCGCGAGAAGATGCCCAGGTGAGTGGCCCGCTACCTCTTCTGGTGGCCGCCTCCCTCCTTCCTGGCCTCCCGGAGCTGCGCCCTTTCTCACTGGTTCTCTCTTCTGCCGTTTTCCGTAGGACTCTCTTCTCTGACCTGAGTCTCCTTTGGAACTCTGCAGGTTCTA
+
AAABBBABFFFFGGGFFGGGGGHHFEFEGAHFHGG?FGFCGHHHHGGG?1EFFFFHHHFGGGGGGGGGGFGGGHHEGGGHGHHHEEGGGGCGGGGHHHHHHHHGHEHHHHGGHHGGGGGHHHHHHHHFHHGHHGGGGGHGHHGFFBFGEFGGGGGGGA?BDGEGGGFFFFFFFFFFFFFFFBFFFFFFFFFFFFFFFFFFFFFDDFFFFFFFFFFFFFFFFEFFFFFFFFFFFFFEFFFFFFFFFFFBFF/
@M05620:37:000000000-D9766:1:1101:17159:8824 1:N:0:32
ACCACACCTTCTACAATGAGCTGCGTGTGGCTCCCGAGGAGCACCCCGTGCTGCTGACCGAGGCCCCCCTGAACCCCAAGGCCAACCGCGAGAAGATGCCCAGGTGAGTGGCCCGCTACCTCTTCTGGTGGCCGCCTCCCTCCTTCCTGGCCTCCCGGCGCTGCGCCCTTTCTCACTGGTTTTCTCTTCTGCCGTTTTCCGTAGGACTCTCTTCTCTGACCTGACTCTCCTTTGGAACTCTGCAGGTTCTA
+
AAA1AAAAFFFFG3GF3GF1G1GFG00AA0FG1FFAEGGGFHEHHGGGFFGGHHGEHHHGC?EGG/FGGGGCF1GGGG?G//FHHG//>CB//CCHDF1?G1<C?110?1FAGGC---<G100==<0<0/=FG--A..:EF/C/G0909/.;B.;A.@-;?-9---9@-;9//;/B//BFF--////;;/9/B@ABFF/B9B-ABBBB////B////9;9FB-:/9;/9F/BF/:BFB/99///;A-;B//
@M05620:37:000000000-D9766:1:1101:16101:8871 1:N:0:32
ACCACACCTTCTACAATGAGCTGCGTGTGGCTCCCGAGGAGCACCCCGTGCTGCTGACCGAGGCCCCCCTGAACCCCAAGGCCAACCGCGAGAAGATGCCCAGGTGAGTGGCCCGCTACCTCTTCTGGTGGCCGCCTCCCTCCTTCCTGGCCTCCCGGAGCTGCGCCCTTTCTCACTGGTTCTCTCTTCTGCCGTTTTCCGTAGGACTCTCTTCTCTGACCTGAGTCTCCTTTGGAACTCTGCAGGTTCTA
+
BBBBBBBBFFFFGGGGGGGGGFHHGEGAEEGHHGGGGGEFGHCHFEFFEFGGHHHHGGHGGGGGGGGFGGGGHHHGGGGHGHHHHGGGGGGGGGHHHHHHHHHGHHHHHHGGHHGGGGGHHHGHHHHGHHGHHGGGGGHGHHGHHGGGGGGGGGGGGF?BGGGGGGFFFFFFFFFFFFFFFFFFFFFFFFFFFFDFFFFFFFFFFFFFFFFFFFFFFFFFFFFFFFFFFFFFFFFFFFFFFFFFFFFFFFF
@M05620:37:000000000-D9766:1:1101:17246:8891 1:N:0:32
AGTGCCAGCTCTCAATCGCACAGGGGACCCAGGGCCTGGCCCCTCCATCCAGAAAACCTATGACCTCACCCGCTACCTGGAGCACCAACTCCGCAGCTTGGCTGCGACCTATGTGAGTATCCAGCGTAGGAATCTGGGAGTTGGGGAGGAGTGAGGAGTTGGGGAAAGACAGTCCTAACCGTGGAGGGTTCTGGTAAATGATGGGGTGAGGAGGGGCTCTTTGGCTCCCACCAGTCCCCCTGTCTGGACTA
+
ABAAAFFFAFFFGEGFGGGCGFHGGCEEAEHHAEEEAFHHAGFGGGHHHGHHFHHHHGHHHHFHHGHHHHFGE>EEHHHH2GHHHHCCEHHHG?EEEH3GEHHG/>EGGGFHFGHHHH2@GHFFHG<B/?<DGDGHHH0FGHHH-C<-<<ACGFHHFFHHHG--:.;GHHFHHHGGGGGGA;EFEGG?;9F0CFCBFFGGGFFFEDD;EFFF.ADFFAFFFFFFF/;AFFFFFFFF/BEDC.;FFF//;B9
@M05620:37:000000000-D9766:1:1101:6297:8893 1:N:0:32
ACCACACCTTCTACAATGAGCTGCGTGTGGCTCCCGAGGAGCACCCCGTGCTGCTGACCGAGGCCCCCCTGAACCCCAAGGCCAACCGCGTGAAGATGAGTGGCCGGCTACCTCTTCTCGTGGCCGCCTCCCTCCGTCCTGGCGTCCCGGTGCTGCGCTCTTTCTCACTGCTTCTCTCTTCGCCCTTGTTCCGTTGGACTCTCTTTTCTGCACTGCGCCGCCTTTGGAACTGTGCAGGTTCTAGATCGGAA
+
ABBBBBBBFFFFGGGGGGGGGGHFGEEFHGHHHGGGGGGFGHHHHGGGFGGGGHHHHHHGGGFGGEEEGGGFHHGGGGFHG/GHHGGGGG//?FH2><22@2/??</<//0<1<1=FG1<F.<<<D-=CAG.//;.:...:/:-9-=.A--;@00;-9-../::9/BF/9///:9/;9F/B....-/./9;/.;/;F/////;9B/;///;/;F/B9-.-;-DDFF/B//;/;///9A.//;99/:/;:A.
@M05620:37:000000000-D9766:1:1101:15750:8916 1:N:0:32
AGTGCCAGCTCTCAATCGCACAGGGGACCCAGGGCCTGGCCCCTCCATCCAGAAAACCTATGACCTCACCCGCTACCTGGAGCACCAACTCCGCAGCTTGGCTGGGACCTATGTGAGTATCCAGCGTAGGAATCTGGGAGTTGGGGAGGAGTGAGGAGTTGGGGAAAGACAGTCCTAACCGTGGAGGGTTCTGGTAAATGATGGGGTGAGGAGGGGCTCTTTGGCTCCCACCAGTCCCCCTGTCTGGTCTA
+
BCACCFFFCFFFGGGGGGGGGGHGGGGGGGHHFEGGGGHHHHGHGGHHHHHHHHHHHGHHHHHHHHHHHHHGGEGGHHHHGHHHHHFGGHHHGGGGGHHHGHHGGGHHGHGHHHHHHHHHHHHHHGGGGGHHHHHHHHHGGHHHGGGGGGGHHHHHGGHHHHGGGGHHHHHHHHHHHHHHGGGGGGGGGGGGGGGGGGGGGGGGGGFFFFFFFFFFFFFFFFFFFFFFFFFFFFFFFFFFFFFFFFFFFFB
@M05620:37:000000000-D9766:1:1101:14648:8918 1:N:0:32
ACTGCCCCTTCTCAATCGCACAGGTCTGCCCTCCCGTGGCTGCCAAGCCCGGGACAACCGATCGGAAAAGCACACCTCTGCACACCAGTCACCCCTCCTTATCTGGTCTGCCGTCTTCTGCTTGCCCACCAACCCCGCATTCAGCGCGGCGTGCGGCGATGGGGTACTCCCCTCCTAACCGTGTAGGGTTCTGGTGAATGCTAGGGCTCGACGCGCCTATTTGAGTCCCCCCCGTCCCTCTGTCTGGTCTA
+
>>>A>>4>>FBDBBFBGFGCGC4CA4D45BFHHGGAAB22B22BB311BFEEAEEF1F1E>0//1EF/1BFFFGG1?1GG3?F?BE/B333B?0</E/BFD1F?2B11B0BGGGCFCDFHHFHHHF<G?/?F/?/.<--.>0000<-<::99-.---9--....9.9//;:....9//..-..;.//./;AF/BF.;/9//9/9.....;9---9--;A//B//.:9/;;.---.:../.;B;//9/9//B
@M05620:37:000000000-D9766:1:1101:15760:8930 1:N:0:32
AGTGCCAGCTCTCAATCGCACAGGGGACCCAGGGCCTGGCCCCTCCATCCAGAAAACCTATGACCTCACCCGCTACCTGGAGCACCAACTCCGCAGCTTGGCTGGGACCTATGTGAGTATCCAGCGTAGGAATCTGGGAGTTGGGGAGGAGTGAGGAGTTGGGGAAAGACAGTCCTAACCGTGGAGGGTTCTGGTAAATGATGGGGTGAGGAGGGGCTCTTTGGCTCCCACCAGTCCCCCTGTCTGGTCTA
+
AABABFFFBFFFGFGGGFGEGGHHGGGGGGHHGGGGGGHHHHGHGGHHHHHHHGHHHGHHHHHHHHHHHHHGGGGGHHHHHHHFGHHHGHHHGGCGGHHHGHHGGGHHGHHHHHHHHHHGHHHHHGGGGGHHHHHHHHGGGHHHGGGGGGGHHHHHGGHHHHGGGGHHHHHHHHHHHHHHGGGGGGGGEFGGGGCFGGGGGGGGGGFFFFFFFFFFFFFFFFFFFFFFFFFFFFFFFFFFFFFFFFFFFF9
@M05620:37:000000000-D9766:1:1101:24160:8959 1:N:0:32
ACCACACCTTCTACAATGAGCTGCGTGTGGCTCCCGAGGAGCACCCCGTGCTGCTGACCGAGGCCCCCCTGAACCCCAAGGCCAACCGCGAGAAGATGCCCAGGTGAGTGGCCCGCTACCTCTTCTGGTGGCCGCCTCCCTCCTTCCTGGCCTCCCGGAGCTGCGCCCTTTCTCACTGGTTCTCTCTTCTGCCGTTTTCCGTAGGACTCTCTTCTCTGACCTGAGTCTCCTTTGGAACTCTGCAGGTTCTA
+
CCDDCCCCFFFFGGGGGGGGGGHHGGGFHGHHHGGGGGGGGHHHHGGGEGGGHHHHHHHGGGGGGGGGGGGHHHHGGGGHGHHHHGGGGGGGGGHHHHHHHHHGHHHHHHGGHHGGGGGHHHHHHHHHHHGHHGGGGGHGHHGHHGGGGGGGGGGGGA@GDGGGGGFFFFFFFFFHFFFFFFFFHFFHFFFFFFFFFFHFFFFFFFFFFFFFHHHFHFFFFHFFFFFFFFFFHFFFFFFFFFFFFFFFFFF
@M05620:37:000000000-D9766:1:1101:24280:8964 1:N:0:32
ACCACACCTTCTACAATGAGCTGCGTGTGGCTCCCGAGGAGCACCCCGTGCTGCTGACCGAGGCCCCCCTGAACCCCAAGGCCAACCGCGAGAAGATGCCCAGGTGAGTGGCCCGCTACCTCTTCTGGTGGCCGCCTCCCTCCTTCCTGGCCTCCCGGCGCTGCGCCCTTTCTCACTGGTTCTCTCTTCTGCCGTTTTCCGTAGGCCTCTCTTCTCTGACCTGAGTCTCCTTTGGAACTCTGCAGGTTCTA
+
BBBBBBBACFFFGGGGGGGFGGHHGFGEEGHGGFDGGGGGGGHGHGGGAEEFHHGHHHHGGGCFGGGGGGGHFHHGGGGHGHHHHGGGGG?FGGHHHEHHHGHGHHHHHHGGHHGGG@FHHHHHHHFHHHGHHGGGGGHGHHGHHGGGGGGGGGGGGG-AFCFFFFFFFFFFFFFFFFFBFFFFFFFFFFFFFFADFFFFFFFDF/9FFFFFFFFFFFFFFFFFFFFFFF/FFFFFFFFFFFFFFFFFFFF
@M05620:37:000000000-D9766:1:1101:17666:8965 1:N:0:32
ACCACACCTTCTACAATGAGCTGCGTGTGGCTCCCGAGGAGCACCCCGTGCTGCTGACCGAGGCCCCCCTGAACCCCAAGGCCAACCGCGAGAAGATGCCCAGGTGAGTGGCCCGTTACCTCTTCTGGTGGCCGCCTCCCTCCTTCCTGGCCTCCCGGAGCTGCGCCCCTTTTCACCGGTTCTCTCTTCTGCCGTTTTTCGTAGGACTCTCTTCTCTGACCTTAGTCTCCCTTTGAACTCTGCAGGTTCTT
+
CCCCCCCCFFFFGGGGGGGGGGHHGFGEFGHGHGGGGGGGGHHHHGGGEGGGHHHHHHHGGGGGGGGGGGGHHHHGGGGHGHHHHGGGGGGGGGHHHH2GH2/F111?1??/FH@-F..F111>100<=/=.G--A..;E/:C:G0;00;.C9.CF.A-99./9--=D-;F///:9/.;-A./////;////;-99BF.B-./.;99/////;//////;B///9///9;/;B/B/B//9/////A.B///
@M05620:37:000000000-D9766:1:1101:4703:8976 1:N:0:32
AGTGCCAGCTCTCAATCGCACAGGGGACCCAGGGCCTGGCCCCTCCATCCAGAAAACCTATGACCTCACCCGCTACCTGGAGCACCAACTCCGCAGCTTGGCTGGGACCTATGTGAGTATCCAGCGTAGGAATCTGGGAGTTGGGGAGGAGTGAGGAGTTGGGGCAAGACAGTCCTACCCGTGGAGGGTTCTGGTAAATGATGGGGTGAGGAGGGGCTCTTTGGCTCCCACCAGTCCCCCTGTCTGGTCTA
+
>A1>>DDFAFFFGBFEGGFAE0GHGCGGGGCHGEEGGGGHHHGHGGHFBGFFBFGFHGHHHEADGHFHHHHGGGGGHHGHHEGFGHHGGHGFEEEEEHF0EGHEGGBFEGFGGFG2GHHHHHDGHGGC>C11FFHHHH0<CGHHGC<A@.>>G<DH0CGGDCGG.;:C/C/:GFFFF0:ACEGG.:CACFFFFG;;CFGGBBFGEF-;-A;/;A@@?@E/;;FFFF/AE-FB?FFFFFEF@EBFFFFFFF;
@M05620:37:000000000-D9766:1:1101:21296:8995 1:N:0:32
AGTGCCAGCTCTCAATCGCACAGGGGACCCAGGGCCTGGCCCCTCCATCCAGAAAACCTATGACCTCACCCGCTACCTGGAGCACCAACTCCGCAGCTTGGCTGGGACCTATGTGAGTATCCAGCGTAGGAATCTGGGAGTTGGGGAGGAGTGAGGAGTTGGGGAAAGACAGTCCTAACCGTGGAGGGTTCTGGTAAATGATGGGGTGAGGAGGGGCTCTTTGGCTCCCACCAGTCCCCCTGTCTGGTCTA
+
>A>ABFDFBFFFFGGFGEGGCEFEFGGGDGHHGGGGGDHFGHGHGGFHEHHDGC3GHGBGHHHHFHCHHHHGGG?EGHHHHHHCCFHHGFHHGGGGGFHHGHHGGGHHGHHHHHGHHHHHHHGHHGGGGGHHHHHHHGGGGHFHGCFGCFDGHHHHHFHHGH-CEGHHHHHHHHHHHHHHGDFGGGGGEGGGGGGGGGGGGGGGGGFBFFFFFFB?B?FFFFFFFFFFFFFFFFFFFFFFBFFFFFFBFFB
@M05620:37:000000000-D9766:1:1101:8529:8996 1:N:0:32
AGTGCCAGCTCTCAATCGCACAGGGGACCCAGGGCCTGGCCCCTCCATCCAGAAAACCTATGACCTCACCCGCTACCTGGAGCACCAACTCCGCAGCTTGGCTGGGACCTATGTGAGTATCCAGCGTAGGAATCTGGGAGTTGGGGAGGAGTGAGGAGTTGGGGAAAGACAGTCCTAACCGTGGAGGGTTCTGGTAAATGATGGGGTGAGGAGGGGCTCTTTGGCTCCCACCAGTCCCCCTGTCTGGTCTA
+
ABAAAFFFCFFFGGGGGGGGGGHHGGGGGGGHFFGG2FHHHHGHGGHHHHHHHHHHHGHHHHHHHGHHHHHGGEEGHHHHCHHHHHHHGHHHGGGGGGGHGHHGGGHHGHHHHHHHHHHHHHHHHGGGGGHHHHHHHHHGGGHHGGGGGGGHHFGHGDHHHHGGGGHHHHHHHHHHHHHHGGGGGGGGCFGGGGCFGGGGGGGGGGFFFFFFFFFFFFFFFFFFFFFFFFFFFFFFFFFFFFFFFFFFFFF
@M05620:37:000000000-D9766:1:1101:8544:9011 1:N:0:32
AGTGCCAGCTCTCAATCGCACAGGGGACCCAGGGCCTGGCCCCTCCATCCAGAAAACCTATGACCTCACCCGCTACCTGGAGCACCAACTCCGCAGCTTGGCTGGGACCTATGTGAGTATCCAGCGTAGGAATCTGGGAGTTGGGGAGGAGTGAGGAGTTGGGGAAAGACAGTCCTAACCGTGGAGGGTTCTGGTAAATGATGGGGTGAGGAGGGGCTCTTTGGCTCCCACCAGTCCCCCTGTCTGGTCTA
+
>ABBCFFFCFFFGDFGGFGGGGHHGFGGGGHHGGGGGGHGHHGHGGHHHHHHHGHHHGHHHGHHHHHHHHHGGGGGHHHHHHHGHHGHGHHHGGEGGHHHGHHFFDHHGHHHHHGGHGHHHHHHHGCECDGFHGFHHHGGGHHHGGGGGGGHHGHHGGHGHHGGEGHHFHHGHHHHGHHHGEEGGGGGCAFFGGCFGGGGECFFGGFFFFFFFFFFFBFFFFFFBFFFFFFFFFBFFFFFFFFFF:FFBF0
@M05620:37:000000000-D9766:1:1101:15280:9021 1:N:0:32
ACCACACCTTCTACAATGAGCTGCGTGTGGCTCCCGAGGAGCACCCCGTGCTGCTGACCGAGGCCCCCCTGAACCCCAAGGCCAACCGCGAGAAGATGCCCAGGTGAGTGGCCCGCTACCTCTTCTGGTGGCCGCCTCCCTCCTTCCTGGCCTCCCGGAGCTGCGCCCTTTCTCACTGGTTCTCTCTTCTGCCGTTTTCCGTAGGACTCTCTTCTCTGACCTGAGTCTCCTTTGGAACTCTGCAGGTTCTA
+
CCDDDDDDFFFFGGGGGGGGGGHHGGGGHGHHHGGGDGGCGHHHHGGGEGGGHHHHHHHGGGGGGGGGGGGHHHHGGGGHGHHHEFGGGGGGGGHHHHGHGHHGHGHHHHGGHGGGGFGHHHHHHHHHHHGHHGGGGGHGHHGHHGGGBGGGGGGGGGGGGGGGGGFFFFFFFFFFFFFFFFFFFFFFFHFFFFBDFEFFFFFFFFFFFFFFHFFFFFFFFFFFFFFFHFFFHFFEFFFFFFFFFFFFFFF
@M05620:37:000000000-D9766:1:1101:19845:9038 1:N:0:32
AGTGCCAGCTCTCAATCGCACAGGGGACCCAGGGCCTGGCCCCTCCATCCAGAAAACCTATGACCTCACCCGCTACCTGGAGCACCAACTCCGCAGCTTGGCTGGGACCTATGTGAGTATCCAGCGTAGGAATCTGGGAGTTGGGGAGGAGTGAGGAGTTGGGGAAAGACAGTCCTAACCGTGGAGGGTTCTGGTAAATGATGGGGTGAGGAGGGGCTCTTTGGCTCCCACCAGTCCCCCTGTCTGGTCTA
+
AAAAAFFFBFFFGGGGGGGGGGHGGGGEEEHHFAEG2FGHFHGDGGHDFHFHDGHHHGHFHHFHHHHHHHGGG>EEHHHHHHHHHHHHGH3FEGG/EGFHGH3EEEHHGHGHGH3FG3GHHHHHHGEGGGHFGFGHFFGGDGGF@DFGGGFHFHHHHDHCDHCCFGHHFHHHHHHHHHHHGGGFGGGG.CGGGGFFFGGGGBFBE?DDFFFFFD--BBEFFFFF/FFAFFFFFFFFFFFFFEFFFFFFFFB
@M05620:37:000000000-D9766:1:1101:9540:9040 1:N:0:32
AGTGCCAGCTCTCAATCGCACAGGGGACCCAGGGCCTGGCCCCTCCATCCAGAAAACCTATGACCTCACCCGCTACCTGGAGCACCAACTCCGCAGCTTGGCTGGGACCTATGTGAGTATCCAGCGTAGGAATCTGGGAGTTGGGGAGGAGTGAGGAGTTGGGGAAAGACAGTCCTAACCGTGGAGGGTTCTGGTAAATGATGGGGTGAGGAGGGGCTCTTTGGCTCCCACCAGTCCCCCTGTCTGGTCTA
+
BB>AAFFFBFFFGGGGFFEAE2GAFGFGGFHH2EGE2FHFFHGHGGHHHFHHFHHFHGHHHHGHHFHHHHHFE/EFHHDHEFHHFHHAFCGFA>E/@BFEEHGGGGFHGHHHGHHHHHHHHHHHHGGGGGHGHHHHHHHFAGGHGGGGGGGFHGHHHGHHHHGGGGHHHHHHHHHHHGHHGGEGGGGGEFGGGGFGGGGGGFGGGGFCEFFFFFFFFFFFFFFFFFFFFFFFFFBFFFFFFFFFFFFFFFB
@M05620:37:000000000-D9766:1:1101:22241:9045 1:N:0:32
AGTGCCAGCTCTCAATCGCACAGGGGACCCAGGGCCTGGCCCCTCCATCCAGAAAACCTATGACCTCACCCGCTACCTGGAGCACCAACTCCGCAGCTTGGCTGGGACCTATGTGAGTATCCAGCGTAGGAATCTGGGAGTTGGGGAGGAGTGAGGAGTTGGGGAAAGACAGTCCTAACCGTGGAGGGTTCTGGTAAATGATGGGGTGAGGAGGGGCTCTTTGGCTCCCACCAGTCCCCCTGTCTGGTCTA
+
AABBBFDBAFFFFGGFGGGGCEGHGGGGGGHHGEFFGCH2FGGHGGCFFHHFHFHGHGHHHHFHGHHHHHHGGGGGHHHGHHGGFHHHGHHHGGGGGFHHGGHGGGHHGHHHHHHHHHHHHHHHHGGGGGGHHHHHHHHGGHHHGGGGGGGHHHHHHGHHHHCGGGGHHHHHHHHHHHHHGDFBGGGG;CFGGGGGGGGGGGGGGGFBFFFFFFBBBBFFFFFFFFFFFFF.EFFFFFFFBFFFFFFFFFB
@M05620:37:000000000-D9766:1:1101:15726:9046 1:N:0:32
GAGGCTGCTTTGGACGAAACTGACAATCCAGTGAAACAAGATTGGACGATCACACCTATGCACTTCAGTCACCGCTCATTATCTGGTATACCTTCTTCTGATTTAAAAAAAAAAATACCAAAGTAACCAATATGAGAAGTCGAATAATATATAGAATAAGATAAGTGAATGAAAAGCGACAAAGTAGAAGTAATCACAACAGACTACTACATCATATAGGGAACGAATCTGAGCGGGGGTATTGGTAAAGC
+
>3>>>>B>B@B4F44A2A2ABBFBBF4BB3B5B5B53BFG2G5AF3322A1BB331B35B3BBB3B5DD53B3B0>01D5DBBB4BBBB44B@BFBBBBB4B44BB343>//<>/02B222/222>222/2222222<?11/?/1/1111111111111111<11=1=1110000/...---//000000000000/0<../9./0/009/000;00000./.......0990:------.//:9////9/
@M05620:37:000000000-D9766:1:1101:20178:9095 1:N:0:32
AGTGCCAGCTCTCAATCGCACAGGGGACCCAGGGCCTGGCCCCTCCATCCAGAAAACCTATGACCTCACCCGCTACCTGGAGCACCAACTCCGCAGCTTGGCTGGGACCTATGTGAGTATCCAGCGTAGGAATCTGGGAGTTGGGGAGGAGTGAGGAGTTGGGGAAAGACAGTCCTAACCGTGGAGGGTTCTGGTAAATGATGGGGTGAGGAGGGGCTCTTTGGCTCCCACCAGTCCCCCTGTCTGGTCTA
+
BBACBFFFCFFFGGGGGGGGGGHGGGGGGGHHGGGGGGHHCHGHGGHGHHHHHHHHHGHGHHHHHHHHHHHGGEEGHHHHHHHHGHHHGHHHGGGGGHHHGHHGGGHHGHHHHHHHHHHHHHHHHGGGGGHHHHHHHHHGGHHHGGGGGGFHHHHHHGHHHHGGGGHHHHHHHHHHHHHHGGGGGGGGCFGGGGGGGGGGGGGGGGFFFFFFFFFFFFFFFFHFFFFFFFFFFFFFFFFFFFFFHHFFFFF
@M05620:37:000000000-D9766:1:1101:5775:9101 1:N:0:32
ACCACACCTTCTACAATGAGCTGCGTGTGGCTCCCGAGGAGCACCCCGTGCTGCTGACCGAGGCCCCCCTGAACCCCAAGGCCAACCGCGAGAAGATGCCCAGGTGAGTGGCCCGGCACCTCTTCTGGTGGGCGGCTTCCTCCTTTCCGGCCCTCCGGGGCTGCCCCCTTTTCTCACGGTTTCCCTCTTCGCCGTTTTCCGTAGGACTCCCCTCTTCGGCCCGGGTTCTCCTTGGGACTCCGCAGGTTCCA
+
CCCCCCC>BCCFGGGGGG5BGGHHGEGBAEHHGBFEDEFGGHGHHGGAEEEFHHGHHHH0E@FEGGGGGGGHBHHGGGGHGHHHHGGGGG<BCGHBGG2FH2/?1<10<?F/FG-----</.0=000<<<C-C--=--;F00C/;0C0.;-A-.;A.;--9-....;@-AF//////.;9A.////.;;/9.;-9;FF/B./..;/////..;..;/..-;-:--.../;/;F/F.;..//..--@.;///
@M05620:37:000000000-D9766:1:1101:21500:9113 1:N:0:32
ACCACACCTTCTACAATGAGCTGCGTGTGGCTCCCGAGGAGCACCCCGTGCTGCTGACCGAGGCCCCCCTGAACCCCAAGGCCAACCGCGAGAAGATGCCCAGGTGAGTGGCCCGCTACCTCTTCTGGTGGCCGCCTCCCTCCTTCCTGGCCTCCCGGAGCTGCGCCCTTTCTCACTGGTTCTCTCTTCTGCCGTTTTCCGTAGGACTCTCTTCTCTGACCTGAGTCTCCTTTGGAACTCTGCAGGTTCTA
+
CCCCCCCCFFFFGGGGGGGGGGHHGGGEHGHHHGGGGGGGGHHHHGGGGGGGHHGHFHHGGGGGGGGGGGGHHHHGGGGHGHHHHGGGGGGGGGHHHHHHHHHGHHHHHHGGHHGGGGGHHHHHHHHHHHGHHGGGGGHGHHGHHGGGGGGGGGGGGFDGGGGGGGFFFFFFFFFFFFFFFFFFFFFFFFFFFFFFFFFFFFFDFFFFFFFFFFFFFFFFFFFEFFFFFFFFFFEFFFFFFFFFFFFFFFB
@M05620:37:000000000-D9766:1:1101:21482:9114 1:N:0:32
ACCACACCTTCTACAATGAGCTGCGTGTGGCTCCCGAGGAGCACCCCGTGCTGCTGACCGAGGCCCCCCTGAACCCCAAGGCCAACCGCGAGAAGATGCCCAGGTGAGTGGCCCGCTACCTCTTCTGGTGGCCGCCTCCCTCCTTCCTGGCCTCCCGGAGCTGCGCCCTTTCTCACTGGTTCTCTCTTCTGCCGTTTTCCGTAGGACTCTCTTCTCTGACCTGAGTCTCCTTTGGAACTCTGCAGGTTCTA
+
CCCDDCDCFFFFGGGGGGGGGGHHGFGGHGHHHGGGGGGGGHHHHGGGEGGGHHHHGHHGGGGGGGGGGGGHHHHGGGGHGHHHHGGGGGGGGGHHHHHHHHHGHHHHHHGGHHGGG?GHHHHHHHHHHHGHHGGGGGHGHHGGHGGGGGGGFGGGGG-BFGGGGGFFFFFFFFHFFFFFFFFFHFFFFFFFFFFFFFHFFFFDF0FFFFFFHHFFFFFFFFFFFFFFFFFFFFFFFFFFFFFFFFFFFFF
@M05620:37:000000000-D9766:1:1101:15403:9132 1:N:0:32
AGTGCCAGCTCTCAATCGCACAGGGGACCCAGGGCCTGGCCCCTCCATCCAGAAAACCTATGACCTCACCCGCTACCTGGAGCACCCACTCCGCAGCTTGGCTGGGACCTATGTGAGTATCCAGCGTAGGAATCTGGGAGTTGGGGAGGAGTGAGGAGTTGGGGAAAGACAGTCCTAACCGTGGAGGGTTCTGGTAAATGATGGGGTGAGGAGGGGCTCTTTGGCTCCCACCAGTCCCCCTGTCTGGTCTA
+
>A>1>FFC1FFFG1FDGGGCGCHCG0BAAEGF00BA/FGH0FE/EFHHFFCHBGEGGE0CBFBGHDGFHACEE>>EHFBF>BFGHH//?FGG/E/>EFB0?GBGGGHHGHGB<2BFDG2FGGFFHGAECGFF1GHHGFA<C?<GC?.<C>CCC0<<0AGFGGG?CE.:/CC:GHHFGFFGGGE@A.A@9.AF9FFFFBFBFGGGGFB@F??B?A@??;EF/BFFEFFFFFF-9FFFFFFF@FFFFFFFFFB
@M05620:37:000000000-D9766:1:1101:20375:9183 1:N:0:32
ACCACACCTTCTACAATGAGCTGCGTGTGGCTCCCGAGGAGCACCCCGTGCTGCTGACCGAGGCCCCCCTGAACCCCAAGGCCAACCGCGAGAAGATGCCCAGGTGAGTGGCCCGCTACCTCTTCTGGTGGCCGCCTCCCTCCTTCCTGGCCTCCCGGCGCTGCGCCCTTTCTCACTGGTTCTCTCTTCTGCCGTTTTCCGTAGGACTCTCTTCTCTGACCTGAGTCTCCTTTGGAACTCTGCAGGTTCTA
+
CCDDDCCDFFFFGFGGGGGGGGHHGGGEHGHHHGGGGGAEFHHHHGGGEGGGHHGHHHHGGGGGGGGGGGGHGHHGGGGHGHHHHGGGGGGGGGHHHGHHHGFGHHHHHHGGHHGGG?DHHHHHHHHGHGGHHGGGGGHGHHGHHGGGFFGGGGGGGGADGFFFFFFFFFFFFFEFBFFFFFFFHFFFFFFFFFDFFFFFFFFFFB0FFFFFFFFFFFBFFFF/BFFFFFFFFFFEFFFFFFFFFFFFFFB
@M05620:37:000000000-D9766:1:1101:7063:9186 1:N:0:32
GAGGCTGCTTTGGAAGAGCACACGTCTGAACTGCAGTCACCGCTCATTATCTCGTATGCCGTCTTCTGCTTGCAAAAATAAAACGAAGAATCTACTAAAGTGGCAATCTACATCTTCTTGAACACGCCTACGTGCTTCTTGGCCTCCCGGAGCGGCTACACTTTGTACCGGTTCTGTCATCTGCCGTTGTCCTTAGGACTTTCTTTTTGGACCAGAGGCTGCTATTGAAGTCCTCAAGTGCTCGATCGGAC
+
A1AA>AFAFBDDG1BBGAB1B0B0BBBB1FBG1B11BBA1B0AAE/FD22D2DB/BBGDBEEEHG2DFADFG?1110/0BB111/////0112212121BB1B/B1@112BBB212221>21110///</B/B0??111>110110/<///>//>--.0101111>000<<<..<00=000:000:....0:00;00;/900090090;9///:....9;..9000//9//;//;///:/://;-/-----
@M05620:37:000000000-D9766:1:1101:12043:9192 1:N:0:32
AGTGCCAGCTCTCAATCGCACAGGGGACCCAGGGCCTGGCCCCTCCATCCAGAAAACCTATGACCTCACCCGCTACCTGGAGCACCAACTCCGCAGCTTGGCTGGGACCTATGTGAGTATCCAGCGTAGGAATCTGGGAGTTGGGGAGGAGTGAGGAGTTGGGGAAAGACAGTCCTAACCGTGGAGGGTTCTGGTAAATGATGGGGTGAGGAGGGGCTCTTTGGCTCCCACCAGTCCCCCTGTCTGGTCTA
+
ABCCCFFFCFFFGGGGGGGGGEHHGGGGGFEHGGFFFFHHHHFFEGHHHHCHHHFHHGFFHHGHFHGHHGHGGEGGHHHHHGHHHGHHGGFHGGF?CGFHGHHGGGCFEGHFHBGHHHDGHHGGGGEDFGBFFGFHHHHGGFFCDDFGC.C>.<DCHFGHDGG?FGGFHHGF0CCCCGCG?.:A9CDA::CFB0;;BBFGGFFGGGA:AFAFDAF;@@EB9:FFBFFAAFF?AFFFFFFFAEBBBFFFFF9
@M05620:37:000000000-D9766:1:1101:12807:9195 1:N:0:32
AGTGCCAGCTCTCAATCGCACAGGGGACCCAGGGCCTGGCCCCTCCATCCAGAAAACCTATGACCTCACCCGCTACCTGGAGCACCAACTCCGCAGCTTGGCTGGGACCTATGTGAGTATCCAGCGTAGGAATCTGGGAGTTGGGGAGGAGTGAGGAGTTGGGGAAAGACAGTCCTAACCGTGGAGGGTTCTGGTAAATGATGGGGTGAGGAGGGGCTCTTTGGCTCCCACCAGTCCCCCTGTCTGGTCTA
+
>ABBCFFFCFFFG4FGG2EFEGFHEEEGGGHHGGGGGFHHHHGHGGGHHHGHHFHHHGHHHEGHHGGHHHHGGGGGHHHBFGF?GHFHGHHHGG@GGEHHFHHEEDHHGHHHHHHHHFHHHHFGGGCEDFHGHHHHHHGGEHHHGGFGGGGHHGHHGEGHHHFGGGGHHHHHGHHHHHFHGAEGGGGG;CFGGGFFGGGGGGGGGGFFEFFFFFFFFFFFFFFFFFFF?FFDFFFFFFFFFFFFFB/;:B:
@M05620:37:000000000-D9766:1:1101:10219:9197 1:N:0:32
ACCACACCTTCTACAATGCGCTGCGTGTGGCTCCCGAGGAGCACCCCGTGCTGCTGACCGAGGCCCCCCTGAACCCCAAGGCCAACCGCGCGAAGATGCCCAGGTGAGTGGCCCGCTACCTCTTCTGGTGGCCGCCTCCCTCCTTCCTGGCCTCCCGGCGCTGCGCCCTTTCTCACTGGTTCTCTCTTCTGCCGTTTTCCGTAGGACTCTCTTCTCTGACCTGAGTCCCCTTTGGAACTCTGCAGGTTCTA
+
BBBBBBB3B@BFGFFGGG4EFFGGGEGA2EGFGGFGCG?CEFFGHGG0BEEGGHHGHFG0EFGGGGGGGEEGGHHGGGGHGGHHHGGGGG/>DGGDGHHHHGHE<FFFGHGGHGGGGGCHHHHHHHHGHFDHHFGGGGGGGGGGGGGGGGGGGGGGGF;BDFFFFFFFAFFFFFEFFFFFFFFFFFFFBFFFFFDFFFFFFFFFFFFFFFFFFFF/;F9FFFF/;BB/;AFFFFFFFFFFFFFFFFFFFF/
@M05620:37:000000000-D9766:1:1101:10332:9206 1:N:0:32
ACCACACCTTCTACAATGAGCTGCGTGTGGCTCCCGAGGAGCACCCCGTGCTGCTGACCGAGGCCCCCCTGAACCCCAAGGCCAACCGCGAGAAGATGCCCAGGTGAGTGGCCCGCTACCTCTTCTGGTGGCCGCCTCCCTCCTTCCTGGCCTCCCGGCGCTGCGCCCTTTCTCACTGGTTCTCTCTTCTGCCGTTTTCCGTAGGACTCTCTTCTCTGACCTGAGTCTCCTTTGGAACTCTGCAGGTTCTA
+
BBBBBBBBFFFFGGGGGGGFGDHHGEFBFEHHFGGEDEEGGHHHHGGGDEGGHHGHHHHGGGGGGEGGGGGGHFHGGGGHEGHHHGGEGGC@CGGFGHHHHHHGHHHHHHGGHHGGGGGHHHHHHHHHHGGHHGGGGGHGHHGHHGGGGGGGGGGGGG-ADFFFFFFFFFFFFFFFFFFFFFFFFFFFFFFFFFFFFFFFFFFFFFFFFFFFFFFFFFFFFFFFFFFFFFFFFFFFFFFFFFFFFFFFFFB
@M05620:37:000000000-D9766:1:1101:16599:9218 1:N:0:32
GCTGCTGCTTTTGAATCGCACACGTGTGTCCTCCCGCCGCTGCTCCTTCTCTCGTAAACCGTCCTCTCCTTGCAACAAAAAGCTGAAACCACCCGTAAGGTCCTACAGGATGCTACCCGTAAGGAAAGGCTCCTAGCCGACTCCAAGGGAGTAAAAGAGCTGCTGAAACAATGGCAAGTAAGTCAGGCATTTCCGCTTTAGCACTCTTGTGGATCCAATTGAACAATTCTCAGCATTTGTACTTGTACCTG
+
1>1>>1BBBFB11ABA3BFFEE0EG0BA0ADGAGEE0/AA//E1B1B111B21AAB0/D0AE//?110BF1F111@0B00//>B1BBGH0?FG>>//>BCFHHH2GE1CFFHGH2FGGCE@BFGH000@?CGAGB?10/</<CF11<<<FC.0=0==.<<<C/<0=0<DC.GFGHG0C0:0;:GGBCGE0BBFBAFFGGF0FFF0FGFGBFB9FBFB0CBBB/BFFFFFFFFFFFFFFFFBFFFFB//9;9
@M05620:37:000000000-D9766:1:1101:17978:9224 1:N:0:32
AGTGCCAGCTCTCAATCGCACAGGGGACCCAGGGCCTGGCCCCTCCATCCAGAAAACCTATGACCTCACCCGCTACCTGGAGCACCAACTCCGCAGCTTGGCTGGGACCTATGTGAGTATCCAGCCTAGGAATCTGGGAGTTGGGGAGGAGTGAGGAGTTGGGGAAAGACAGCCCTAACCGTGGAGGGCTCTGGTAAATGATGGGGTGAGGAGGGGCTCTTTGGCTCCCACCAGTCCCCCTGTCTGGTCTA
+
AAABBFFCAFFFGGGGGFFEGGFHGGGFGGCGFAEG2FGHAFE1EFHHHHHHGHFHHGFFHFFGHHHFGCFEE>EEHGHHHHHCFHFHGGHHEEG//F3BEHFAGGAGGHGFF333BBG3GDDDH/FGHEGB2GHF2<GGFHFHGCG--.<<<1FC0ECFF/@-C?C.CFBG.;CGFH/:BA:-.E9@.;.CBF;CF0099;;FGGFCF9FBAD-9B-AFF9BBB9FF9BFD.A:9BFED-9FFF9BFBB/
@M05620:37:000000000-D9766:1:1101:5424:9226 1:N:0:32
GAGGCTGCTTTGGAAGAAACTGACAGAACAGGGACAGGAGATCGGAAGCCCGAACATCTGTACGCTAGTAAGCGAGGCTTATCACGTATGCCGCCTTTTGGTTTAAAAATAAAAAATTCTCAGCATTAGTACTTGTAAATGACAAGACAAGGAAAAAAGATCGGAAGAGCACACGTCTACACTCAAGTCACATTCAGAAATCTCGTATGCCGTCTTCTGCTTGACCCAAAAAAGACCCCCTGGCTCGGCCA
+
>>>AAACAFFDFFFGC1AFFA1B1A101BA0000AA00000FHE/E//AB////AA11A122D/B/BEF2F11/>////>@FH2@/>BG02B>/>//>11<//01>BF101FH1B<BF1FD22GFDD1@2@2@D1@F1??FF?GF?0?<0?FGFB<<-.<<0<ECA...</.;;-;::.0;/;:/;<;;;;099;C0B09;;09;..;;;0;.9..;B0/;BF-//-:AFFA@---9--;---;B/-----
@M05620:37:000000000-D9766:1:1101:17861:9243 1:N:0:32
ACCACACCTTCGACAATGAGCTGCGTGTGGCTCCCGAGGAGCACGCCGTGCTGCTGACCGAGGCCCCCCTGAACCCCAAGGCCAACCGCGAGAAGATGCCCAGGTGAGTGGCCCGCTACCTCTTCTGGTGGCCGCCTCCCTCCTTCCTGGCCTCCCGGCGCTGCGCCCTTTCTCACTGGTTCTCTCTTCTGCCGTTTTCCGTAGGACTCTCTTCTCTGACCTGAGTCTCCTTTGGAACTCTCCAGGTTCTA
+
AAAAAAAAFF@1GGGGG1GGCE1BE0ABFFHHHGGGGGGGGCHH/AFGEGGGHDGHH00>EEEGGGGGGGGHGHHGGGGHGHHHHGGGGGGGGGHHHHHHHHGGHHGHHHGGHHGGG?CHHHHHHGHHHHGHHGGGGGGGGGGGGGGGFFFGGGGGGG-@@@?F@@F@@FFFFFBFFFFFFFFFFFFFFFFFF@FFFFFFBFABFFFFFFFFFFFFFF9FFFFFFFFFFFFFFFFFFFFBB/BFFFFFFF/
@M05620:37:000000000-D9766:1:1101:24078:9265 1:N:0:32
ACCGCACATTCTACAATGCGCTGCGTGTGGCTCCCGAGGAGCACCCCTTGCTGCTGACCCAGGCCCCCCTGAACCCCAAGGCCAACCGCGCGAAGATGCCCAGGTGCGTGGCCCGCTACCTCTTCTGGTGGCCGCCTCCCTCCTTCCTTGCCTCCCGGGGCTGCGCCCTTTCTCCCTGGTTCTCTCTTCTGCCGTTTTCCGTAGGACTCTCTTCTATGACCTGAGTCTCCTTTGGAACTCTGCAGGTTCTC
+
A>A1>1A1@@BDGDBFAGFCEEEEEA0ABAGAA/BB/EAEEGCHHGGABFFHHGHBGGG0BBFHGGGG@/C>@@FFGCCH/?GHHGGEC/></CC/1?1FGHGE1C1/?/<CHHCGC?CGGGHFGBFHHFEGA?CGCAEFFGG/FFG;0=BFFFFFGG-;99-;@?B@?FFFF//;FBEFFF/FFB/F//;BF?9BFEFFF9-AA/9/B/BFFFF/;9/BB/-/-9B//B/:9/B/9//99BFFBAAF//;
@M05620:37:000000000-D9766:1:1101:22768:9268 1:N:0:32
ACCACACCTTCTACAATGAGCTGCGTGTGGCTCCCGAGGAGCACCCCGTGCTGCTGACCGAGGCCCCCCTGAACCCCAAGGCCAACCGCGAGAAGATGCCCAGGTGAGTGGCCCGCTACCTCTTATGGTGGCCGCATCCCTCCTTCCTGGCCTCCCGGAGCTGCGCCCTTTCTCACTGGTTCTCTCTTCTGCCGTTTTCCGTAGGACTCTCTTCTCTGACCTGAGTCTCCTTTGGAACTCTGCAGGTTCTA
+
CCDDDDDDFFFFGGGGGGFGGGHHGGGFHGHHHGGGGGGGGHHHHGGGGGGGHHHHHHHGGGGGGGGGGGGHHHHGGGGHGHHHHGGGGGGGGGHHHHHHHHHGHHGHH1FEHA-><ADHDHHH0GHGHFDHHGG?EGHHHHGHHHGGGGGGGGGGGG-;DGGGGGFFFFFFFFFFFFFFFHFFHFFHHFFFF@AFFFFFFFFFFFFFFFFFFFFFFFFFFFFFFFFFFFFFFFFFFFFFF0BBFF:FFFB
@M05620:37:000000000-D9766:1:1101:8620:9269 1:N:0:32
AGTGCCAGCTCTCAATCGCACAGGGGACCCAGGGCCTGGCCCCTCCATCCAGAAAACCTATGACCTCACCCGCTACCTGGAGCACCAACTCCGCAGCTTGGCTGGGACCTATGTGAGTATCCAGCGTAGGAATCTGGGAGTTGGGGAGGAGTGAGGAGTTGGGGAAAGACAGTCCTAACCGTGGAGGGTTCTGGTAAATGATGGGGTGAGGAGGGGCTCTTTGGCTCCCACCAGTCCCCCTGTCTGGTCTA
+
ABAABFFFCFFFGGGGGGGCGCHGGGGGGGGHFGGGGGHHHHGHGGGHHHHHHFFFHGHGGFGHHHHHHHHGGEEGGGHHFHHHHHGHGHHHFGGGGHHHGHHGGGHHGHHHHHHHHHHHHHHHHGEGGGHHHHHHHHHGGHHHGGGGGGGFGGHHHGHHHHGGGGHHHHHHHGHHHHHHGGEGEGGG;FFGGGCGGGGGGGGGGGDFFFFFFFFFFFFFFFFFFFFFFFFFFFFFFFFFFFFFFFFFFFF
@M05620:37:000000000-D9766:1:1101:10017:9278 1:N:0:32
ACCACACCTTCTACAATGAGCTGCGTGTGGCTCCCGAGGAGCACCCCGTGCTGCTGACCGAGGCCCCCCTGAACCCCAAGGCCAACCGCGAGAAGATGACCCGGGGAGTTGCCCGCTACCTCCTCTTGGGGCCGCCTCCCTCCTTCCTGGCCTCCCCGAGCTGCGCCCCTTCTCACCGGGTTTCCTTTCTGCCGTTTTCCCTAGGACTCTTCTCTCTTACCTGAGTCTCCCTTTGGACCCTGCCGGGTCTA
+
AAAAA?AAFFFFBGGDFGGGGFGGEFEGHGHHGFGG0AF/AF/GHGGGEEFGHGGGHHHGEE@EGEEGGGGG1GGGGGCGFHHH/FGCGGGG?/F1F11?GB/A//<-.0<<GEC-<-<C0<.=;:0C0.A.A--;A.;EB/C/C0C00C.;09EG.;9---//-9;@-AF-//9B--;-A--////;////;--:BE/;/9/;B///////;999/:9/B99/-///9;/;B/////--9----;;B--/
@M05620:37:000000000-D9766:1:1101:16101:9306 1:N:0:32
ACCACACCTTCTACAATGAGCTGCGTGTGGCTCCCGAGGAGCACCCCGTGCTGCTGACCGAGGCCCCCCTGAACCCCAAGGCCAACCGCGAGAAGATGCCCAGGTGAGTGGCCCGCTACCTCTTCTGGTGGCCGCCTCCCTCCTTCCTGGCCTCCCGGAGCTGCGCCCTTTCTCACTGGTTCTCTCTTCTGCCGTTTTCCGTAGGACTCTCTTCTCTGACCTGAGTCTCCTTTGGAACTCTGCAGGTTCTA
+
DDDDDDCDFFFFGGGGGGGGGGHHGGGFHGHHHGGGGGGGGHHHHGGGEGGGHHHHHHHGGGGGGGGGGGGHHHHGGGGHGHHHHGGGGGGGGGHHHHHHHHHGHHHHHHGGHHGGGGGHHHHHHHHHHHGHHGGGGGHGHHGHHGGGGGGGGGGGGG-CGGGGGGFFFFFFFFFHFFFFFFFFFFFFFFFFFFDFFFFFFFFFFFFFFFFFHHHFHFFFFHFFFFFFFFFFFFFFFFFFFFFFFFFFFFB
@M05620:37:000000000-D9766:1:1101:22317:9306 1:N:0:32
AGTGCCAGCTCTCAATCGCACAGGGGACCCAGGGCCTGGCCCCTCCATCCAGAAAACCTATGACCTCACCCGCTACCTGGAGCACCAACTCCGCAGCTTGGCTGGGACCTATGTGAGTATCCAGCGTAGGAATCTGGGAGTTGGGGAGGAGTGAGGAGTTGGGGAAAGACAGTCCTAACCGTGGAGGGTTCTGGTAAATGATGGGGTGAGGAGGGGCTCTTTGGCTCCCACCAGTCCCCCTGTCTGGTCTA
+
A3>AAFFFBFFFEGGGGGFGFGHGDFGGGGHHGGGCGFHHHGGHGGHHHHHHHGHHHGFHHHHHHHFHHHHGGEFGHGHHGHHHFHHEGCFFFGGGGFGHGHHGGGHHGHHHHHHGHHHHHHHHHGEGFGHHHHHHHHHGGHHHGGGGGGEGHFHHGGHHHHGGGGHHHHHGHHHHHHHHGGGGGGGGCFGGGGGGGGGGGGGGGGFFFFFFFFFFFFFFFFEFFFFFFFFFFFFFFFFFFFFFFFFFFFF
@M05620:37:000000000-D9766:1:1101:17157:9306 1:N:0:32
AGTGCCAGCTCTCAATCGCACAGGGGACCCAGGGCCTGGCCCCTCCATCCAGAAAACCTATGACCTCACCCGCTACCTGGAGCACCAACTCCGCAGCTTGGCTGGGACCTATGTGAGTATCCAGCGTAGGAATCTGGGAGTTGGGGAGGAGTGAGGAGTTGGGGAAAGACAGTCCTAACCGTGGAGGGTTCTGGTAAATGATGGGGTGAGGAGGGGCTCTTTGGCTCCCACCAGTCCCCCTGTCTGGTCTA
+
AAAABFFFCFFFGGGGGGGGGGHHGGGGGGHHGGGGGEHGFHGHGGFFGFHFHGFGHGHHHHHHHHHHHHGGGFGGHFHFFHHHFHHHGHHHGGGGGFGHGHHGGGHHGHHHHHHHHGHHHHHHHGGGGGHHHHHHHHHGGHHHGGGGGGEGHHHHHGHHHHGGGGHHHHHHHGHHHHHHGGEGGGGGAFGGFGFGGGGGGGGGGGFFFFFFFFFFFFFFFFFFFFFFFFFFFFFFFFFFFFFFFFFFFFF
@M05620:37:000000000-D9766:1:1101:19687:9313 1:N:0:32
AGTGCCAGCTCTCAATCGCACAGGGGACCCAGGGCCTGGCCCCTCCATCCAGAAAACCTATGACCTCACCCGCTACCTGGAGCACCAACTCCGCAGCTTGGCTGGGACCTATGTGAGTATCCAGCGTAGGAATCTGGGAGTTGGGGAGGAGTGAGGAGTTGGGGAAAGACAGTCCTAACCGTGGAGGGTTCTGGTAAATGATGGGGTGAGGAGGGGCTCTTTGGCTCCCACCAGTCCCCCTGTCTGGTCTA
+
BCBBBFFFCFFFGGGGGGGGGGHGGGGGFGHHFFFGGGHHFHGHGGHHHHHHHHHHHGHHHHHHHHHHHHHGGEGGHHHHHHHHHHHHGHHHGGGGGHFHGHHGGGHHGHHHHHHHHHHHHHHHHGGGGGHHGHHHHHHFGHHHGGGGGGGHHHHHHGHHHHGGGGHHHHHHHHHHHHHHGGGGGGGGGGGGGGGGGGGGHHHGGGFFFFFFFFFFFFFFFHHFFFFFFFFFFFFFFFFFFFFFFFFFFFF
@M05620:37:000000000-D9766:1:1101:12711:9323 1:N:0:32
ACCACACCTTCTACAATGAGCTGCGTGTGGCTCCCGAGGAGCACCCCGTGCTGCTGACCGAGGCCCCCCTGAACCCCAAGGCCAACCGCGAGAAGATGCCCAGGCGAGTGGCCCGCTACCTCTTCTGGTGGCCGCCTCCCTCCTTCCTGGCCTCCCGCCGCTGCGCCCTTTCTCACTGGTTCTCTCTTCTGCCGTTTTCCGTAGGATTCTCTCCTCTGACCTGAGTCTCCTTTGGAACTCTGCGGGCTCTA
+
CCCCDDCCFFFFGGGGGGGGGGHHGGGGHGHHHGGGGGGGGHHHHGGGGGGGHHHHHHHGGGGGGGGGGGGHHHHGGGGHGHHHHGGGGGGGGGHHHHFB?2?////<<..F0F--<--<<<<0=G00</.:.-=:;EEA/:9/;;F0;/:90::C.---9@=.-@.C-/90BF0BB0/:00;;:9FB0;0:09..;EF0.;...000:;0:0/:/:009;0///;00BFF0BB/000;;:00--;--99;
@M05620:37:000000000-D9766:1:1101:6559:9335 1:N:0:32
AGTGCCAGCTCTCAATCGCACAGGGGACCCAGGGCCTGGCCCCTCCATCCAGAAAACCTATGACCTCACCCGCTACCTGGAGCACCAACTCCGCAGCTTGGCTGGGACCTATGTGAGTATCCAGCGTAGGAATCTGGGAGTTGGGGAGGAGTGAGGAGTTGGGGAAAGACAGTCCTAACCGTGGAGGGTTCTGGTAAATGATGGGGTGAGGAGGGGCTCTTTGGCTCCCACCAGTCCCCCTGTCTGGTCTA
+
AA3AADFFCFFFGGGGGGGGGGHHGGGGEGHHGGGFFGHHHHGHGGHHGHHGHHHGHGHHHHHHHHHHHHHGGFGGHGHHFHHHHHFHGHHHFGGGFHGHGHHGGGHHGHHHHHHHHHHHDGFFHGDEDGGHHGHHHH0FDF1<D@.<A.>FG0<G0CCHHFDGEDHH/GHG0:GHHHHHGGGGAAFA.CFGGGFGGGGGGGGFEDDFE?FFFFAFFFFFFFFFFFFFFFFFFFFFFFFFAFFFFFFBBFF
@M05620:37:000000000-D9766:1:1101:13991:9361 1:N:0:32
AGTGCCAGCTCTCAATCGCACAGGGGACCCAGGGCCTGGCCCCTCCATCCAGAAAACCTATGACCTCACCCGCTACCTGGAGCACCAACTCCGCAGCTTGGCTGGGACCTATGTGAGTATCCAGCGTAGGAATCTGGGAGTTGGGGAGGAGTGAGGAGTTGGGGAAAGACAGTCCTAACCGTGGAGGGTTCTGGTAAATGATGGGGTGAGGAGGGGCTCTTTGGCTCCCACCAGTCCCCCTGTCTGGTCTA
+
BCBBCFFFCFFFGGGGGGGGGGHHGGGGGGGHGGGGGGHHHHGHGGHGHHHHHHHHHGHHHHHHHHHHHHHGGGGGHHHHHHHHHHHHGHHHGGGGGHHHGHHGGGHHGHHHHHHHHHHHHHHHHGGGGGHHHHHHHHHGGHHHGGGGGGGHHHHHHGHHHHGGGGHHHHGHHHHHHHHHGFEGGGGGCFGGGGFGGGGGGGGGGGFFFFFFFFFFFFFFFFFFFFFFFFFFFFFFFFFFFFFFFFFFFFF
@M05620:37:000000000-D9766:1:1101:11809:9394 1:N:0:32
AGTGCCAGCTCTCAATCGCACAGGGGACCCAGGGCCTGGCCCCTCCATCCAGAAAACCTATGACCTCACCCGCTACCTGGAGCACCAACTCCGCAGCTTGGCTGGGACCTATGTGAGTATCCAGCGTAGGAATCTGGGAGTTGGGGAGGAGTGAGGAGTTGGGGAAAGACAGTCCTAACCGTGGAGGGTTCTGGTAAATGATGGGGTGAGGAGGGGCTCTTTGGCTCCCACCAGTCCCCCTGTCTGGTCTA
+
>AAAADBFAFFFFGGGGFFGGC00BAAFGGHHGGGG//BBFFEHFFHHHCFFGCFBGGHHFAFHHFGFHHHEE/EGHH1BFGG?GGAGF0FGGE?ECGHHGHHGFEGGGHHGHHHGHBGGHHFHHG?ECGHHHHHHHHGGGHHHGGFGGGGHHGHHGEHHHHGGGFEHFHHHGHHHFHHHGCE@FGGG;:FGGGCFGGFFGFGGGGF?EFFFFF@@@@FFFFFFFFFFEFFBFFFFFFFB@EFFFFFFBFF
@M05620:37:000000000-D9766:1:1101:3552:9401 1:N:0:32
GAGGCTGCTTTGGAAGAAACTCATAGATTACTGCAACAGTTCCCCCTGGACCTGGAAAAGTTTCTTGCCTGGCTTACAGAAGCTGAAACAACTGCCAATGTCCTACAGGATGCTACCCGTAAGGAAAGGCTCCTAGAAGACTCCAAGGGAGTAAAAGAGCTGATGAAACAATGGCAAGTAAGTCAGGCATCTGCGCTTTAGCACTCTTGTGGATCCAATTGAACAATTCTCAGCATTTGTACTTGTAACTG
+
1>>AA?CAFF3FCGGGF1G11B1F3GFFGFFHGFGHGGG1FGHHHGCFGFGF0AGBGHHFB22G2FAAGHHHHHEGHHHEFHHFCBGFHEHHHBFFGCGGFHHGBFCGF0FFBBBG>FCEEEHCE0F0GCGFF<FEDFHHHFBFBCHC</EEHHEG1<F@F1@DFHGFHHEFFB00?/FF111==10<.G0>1<><@CA00=0<0/==:;0CFGBGFFBHH000C:0CFGGF0C0BFFB09CFG0;;;CFG
@M05620:37:000000000-D9766:1:1101:27522:9402 1:N:0:32
GAGGCTGGCTTGGAAGAGCACACGGCACCAAGGGAATCACCTCTCCATCCAGAGAATGTATGATTTCGCCCGCTAACTGAAGCACCAACTCCGCAGCTTGGCTGGGACCTATGTGCGTATCCAGCGTAGGACTCTGGGCGTTGGGGCGGAGTGCGGAGTTGGGGACCGACAGTCCTAACCGTGGAGGGTTCTGGTAAATGATGGGGTGAGGAGGGGCTCTTTGGCTCCCACCAGTCCCCCTGTCTGGTCTA
+
11>111>>1>>>1A1B1BBAB0A0AA0A0000AB/0AB1B01BABAAD10BB1/0B11D22D222220/B>EE>/BFFF1@BFCCF0>?0B1/?/>/B1B/FGGCEFE/B<1<BF2A//?0D2FHCA?CC@1@GGHEH/<CCCFCC.<@@:::0AA-A.C0BA-.-.A-9@;FF/BB/BF@?9-AA?@-AFFFFF9F/BB/BB/E-;--:AB?B;@;?EB9FF///B-A--;;9F/;FEB?EB/;F/FFFF
@M05620:37:000000000-D9766:1:1101:5215:9403 1:N:0:32
ACCACACCTTCTACAATGAGCTGCGTGTGGCTCCCGAGGAGCACCCCGTGCTGCTGACCGAGGCCCCCCTGAACCCCAAGGCCAACCGCGAGAAGATGCCCAGGTGAGTGGCCCGCTACCTCTTCTGGTGGCCGCCTCCCTCCTTCCTGGCCTCCCGGCGCTGCGCCCTTTCTCACTGGTTCTCTCTTCTGCCGTTTTCCGTAGGACTCTCTTCTCTGACCTGAGTCTCCTTTGGAACTCTGCAGGTTCTA
+
CCCDCBBBFFFFGGFGGGGGGGHHGGGBFGHHHBFFDGEGGHFHHGGEGFGGHHHHGHHEGGGGGGGGGGGHFHHGGGGHGHHHHGGGGGBDGGHGHHHHHHFEGHGFGHGGHHGGGGGHHHHHHHHHGHGHHGGGGGHGHHGHHGGGGGGGGGGGGG-<A>AFFFFFFFFFFFFFHHFFFFFFFFFFBBFFFFDFFFHFFFFFFFFFFFFFHFF<FFBFFFFF/FF:<FFFFHFFFFFFFFFFFFFFFFB
@M05620:37:000000000-D9766:1:1101:7625:9429 1:N:0:32
ACCACACCTTCTACAATGAGCTGCGTGTGGCTCCCGAGGAGCACCCCGTGCTGCTGACCGAGGCCCCCCTGAACCCCAAGGCCAACCGCGAGAAGATGCCCAGGTGAGTGGCCCGCTACCTCTTCTGGTGGCCGCCTCCCTCCTTCCTGGCCTCCCGGTGCTGCGCCCTTTCTCACTGGTTCTCTCTTCTGCCGTTTTCCGTAGGACTCTCTTCTCTGACCTGAGTCTCCTTTGGAACTCTGCAGGTTCTA
+
A1AAAA@>>FFFGGGCFG1BG1GCEAE00AA0BAFE0FG/AGGAGGCE/AAEDB1BGHAA>E?EFAEEG@/0GEAFG?AGF/GHGGGEGG/<<CFB>D<<?GEGGGH0<?/<<?C?<<@CGH0<GEG<=G?<<@-:..C.CGA/:0B9FB.90C.99@-9;BFF?@A-@///BFFB9/-//;999/9/FFB//@A-;:FFAFABFBF9/99:/BFBFF9B9BF;99FBF//99B/9BB/BFFBBBFFFFFF
@M05620:37:000000000-D9766:1:1101:19529:9433 1:N:0:32
ACCACACCTTCTACAATGAGCTGCGTGTGGCTCCCGAGGAGCACCCCGTGCTGCTGACCGAGGCCCCCCTGAACCCCAAGGCCAACCGCGAGAAGATGCCCAGGTGAGTGGCCCGCTACCTCTTCTGGTGGCCGCCTCCCTCCTTCCTGGCCTCCCGGCGCTGCGCCCTTTCTCACTGGTTCTCTCTTCTGCCGTTTTCCGTAGGACTCTCTTCTCTGACCTGAGTCTCCTTTGGAACTCTGCAGGTTCTA
+
BBBBBBBBFFFFGGGGGGGFGFGFGAAEHGHHFGGFFGGGGHHHHGGGFEGGFGHHHHHGGGGGGEGGGGGHHFHFGGFH/EHHHFE<CCGC@ACGGFHHHHHGHHHHDFGGHHGGGCGGFFD0GHDF<<EHF-@DDGECGGGGHGGGGGGAFFEEGGA9-@D?BFFFAFFFEFFFFBFFFFFBBF/9;BFFFFFFFFFFF9.;DFFFF/BFFFFFFBFFFFF/.9BFFFB/;BFFFFBFFFBFFFFF/FB
@M05620:37:000000000-D9766:1:1101:11938:9439 1:N:0:32
ACCACACCTTCTACAATGAGCTGCGTGTGGCTCCCGAGGAGCACCCCGTGCTGCTGACCGAGGCCCCCCTGAACCCCAAGGCCAACCGCGAGAAGATGCCCAGGTGAGTGGCCCGCTACCTCTTCTGGTGGCCGCCTCCCTCCTTCCTGGCCTCCCGGAGCTGCGCCCTTTCTCACTGGTTCTCTCTTCTGCCGTTTTCCGTAGGACTCTCTTCTCTGACCTGAGTCTCCTTTGGAACTCTGCAGGTTCTA
+
BBBBCCCCFFFFGGGGGGGGGGHHGEEEHGHGHGGGGGGGGHHHHGGGGGGGHHHHHHHGGGGGGGGGGGGHHHHGGGGHGHHHEGGGGGGGGGHHHHHHHHHGHHHHHHGGHHGGGGGHHHHHHHHHHHGHHGGGGGHGHHGHHGGGGGGGGGGGGCBGGGGGGGFFFFFFFFFFFFFFFFFFFFFFFFFFFFDFFFFFFFFFFFFFFFFFFFFFFFFFFFFFFFFFFFFFFFFFFFFFFFFFFFFFFFF
@M05620:37:000000000-D9766:1:1101:19337:9447 1:N:0:32
AGTGCCAGCTCTCAATCGCACAGGGGACCCAGGGCCTGGCCCCTCCATCCAGAAAACCTATGACCTCACCCGCTACCTGGAGCACCAACTCCGCAGCTTGGCTGGGACCTATGTGAGTATCCAGCGTAGGAATCTGGGAGTTGGGGAGGAGTGAGGAGTTGGGGAAAGACAGTCCTAACCGTGGAGGGTTCTGGTAAATGATGGGGTGAGGAGGGGCTCTTTGGCTCCCACCAGTCCCCCTGTCTGGTCTA
+
ACCBBFFFCFFFGFGGGFGGGGHHGGGGGGHHGGGGGGHHHHGHGGHHHHHHHHHHHGHHHHHHHHHHHHHGGGGGHHHHHHHHHHHHGHHHGGEGGHHHGHHGGGHHGHHHHHHHHHHHHHHHHGGGGGHHHGHHHHHGGHHHGGGGGGGHHHHHHGHHHHGGGGHHHHHHHHHHHHHHGGGGGGGGEGFGGGGGGGGGGGGGGGFFFFFFFFFFFFFFFFFFFFFFFFFFFFFFFFFDFFFFFFFFFFF
@M05620:37:000000000-D9766:1:1101:13449:9455 1:N:0:32
ACACACCTCTACACTGTGCTGCGCGTGGCTCCCGCGGCGCCCCCCGCGCTGCTCACCGCGGCCCCCCTGACCCCCCCGGTCAACCACGAGAAGATGTCCAGGTGCGTGGCCCGCTACCTCTTCTGGTGGCCGCCTCCCTCCTTCCTGGCCTCCCGGAGATGCGCCCTTTCTCCCTGGTTCTCTCTTCTGCCGTTTTCCGTAGGACTCTCTTCTCTGCCCTGCGACTCCTTTGGAACTCTGCCGGTTCTCGA
+
AAAAAA11>BFFG1F13BBG11A0AEEC0FGFG/EC//AE/>EEG//>>/>?B111B//E/@<BCGG/<00?GCGG-<<:-C:GG.;C-;CBFFG000;C/CFF0;.;--AE-?;-@9BFFFFFFFBFFFF9?=-A?A9FFFFFF//BFFBFEFB>-;-//B@FB@?FFBBF;9BBE9FBFFFFFEFFB/F>9AFFB/99;B-/B/;FFFFEFFFB:F-/AE@-;@F/BFFFF///99FFFB-@@FFB/EF
@M05620:37:000000000-D9766:1:1101:8520:9483 1:N:0:32
ACCACACCTTCTACAATGAGCTGCGTGTGGCTCCCGAGGAGCACCCCGTGCTGCTGACCGAGGCCCCCCTGAACCCCAAGGCCAACCGCGAGAAGATGCCCAGGTGAGTGGCCCGCTACCTCTTCTGGAGGCCGCCTCCCTCCTTCCTGGCCTCCCGGAGCTGCGCCCTTTCTCACTGGTTCTCTCTTCTGCCGTTTTCCGTAGGACTCTCTTCTCTGACCTGAGTCTCCTTTGGAACTCTGCAGGTTCTA
+
AAA1AAAAFFFFGGGGFGG1E11A?00BFAGHAFGEFEGCGHHHHGGGFGGEHHHBHHHGGGGGGEEEGGG0GCFFGGEC/?FECF//><C</??GFFBFBCGFCCGHGDCFFHGGGGGHHFHD<GHF0.<AECGGGA..:/:CFGGBBFGGBFE??--A-F/FA?F@;//B/9BBFF-/;F/9BFFFFFFEF@FBFEFFFFFFAFFFFFFFFFFBFBFFBFFFFBFBFFFFFFFFFFFFFFFFFFFFFFF
@M05620:37:000000000-D9766:1:1101:12711:9534 1:N:0:32
ACCACACCTTCTACAATGAGCTGCGTGTGGCTCCCGAGGAGCACCCCGTGCTGCTGACCGAGGCCCCCCTGAACCCCAAGGCCAACCGCGAGAAGATGCCCAGGTGAGTGGCCCGCTACCTCTTCTGGTGGCCGCCTCCCTCCTTCCTGGCCTCCCGGAGCTGCGCCCTTTCTCACTGGTTCTCTCTTCTGCCGTTTTCCGTAGGACTCTCTTCTCTGACCTGAGTCTCCTTTGGAACTCTGCAGGTTCTA
+
ABCCBCCBFFFFGGGGGGGGGGHHGGGGHGHHHGGGGGGFGHHHHGGGEGGGHHHHHHHGGGGGGGGGGGGHHHHGGGGHGHHHHGGGGGGGGGHHHHHHHHHFHHHHHHGGHGGGGFGHHHHHHHHHHFDGHCGGGGHGHHGHHGGGGGGGGGGGGF-CFGFFFGFFFFFFFFFFFFFFFFFFFFFFFFFFFFFFFFFFFFADD0FBFFFFFFFFFFFFFFE/FFFFFFFFFFFBFFFFFFFFFFFFFF;
@M05620:37:000000000-D9766:1:1101:11641:9553 1:N:0:32
ACCACACCTTCTACAATGAGCTGCGTGTGGCTCCCGAGGAGCACCCCGTGCTGCTGACCGAGGCCCCCCTGAACCCCAAGGCCAACCGCGAGAAGATGCCCAGGTGAGTGGCCCGCTACCTCTTCTGGTGGCCGCCTCCCTCCTTCCTGGCCTCCCGGAGCTGCGCCCTTTCTCACTGGTTCTCTCTTCTGCCGTTTTCCGTAGGACTCTCTTCTCTGACCTGAGTCTCCTTTGGAACTCTGCAGGTTCTA
+
BBBBBBBBFFFFGGGGGGGFGFHHGGGFFFHHFGGGGGGGGHHHHGGGGGGGHHHHHHHGGGGGGGGGGGGHHHHGGGGHEHHHHGGFGGGGGGHHHHHHHFFGHHHHGHGGHHGGGFGHGHFHHHFHHHGHHGFGDGHGHHGHHGGGFGGGGGGGDD-;A99FACFFFFFFFFFFEFFFFFBFFFFFFFFFFFAFFFFFDF.AD/:BFBFFFFFFFF9BFFFFFFFFFFFFFFFFFFFFFFFBFFFFFF/
@M05620:37:000000000-D9766:1:1101:13916:9576 1:N:0:32
ACCACACCTTCTACAATGAGCTGCGTGTGGCTCCCGAGGAGCACCCCGTGCTGCTGACCGAGGCCCCCCTGAACCCCAAGGCCAACCGCGAGAAGATGCCAAGATGAGTGGCCCGCCACCTCTTCTCGTGGCCGCCTCCCTCCTTCCTGCCCTCCCGGCGCCGCGCCCCTTCTCACTGGTTTTCTCTTCTGCCGTTTTCCGTAGTCCTCTCTTCTCTGACCTGCGTCTCCTTTGTAGCTCTGCAGGTTCTG
+
ABABBBCBFFFFGGGGGGGGGGHHGGGGHGGHHGGGAGGEGHGHHGGGGGGGHHHFHHHGCEGGGGGGGGGFHHHFGGGHGGHHHGG@FGGGC/?GHH22>FH0==11??//0F----<FG0<GFH0.<..<C-C-.;..:;.;0=FF00;:CFFF.9:-@-----;:-..;000:00/;0.;BBB000;000-..;.09;0...99;FBFFB00;BBF0B9/.-A=D/00009000;0000000..0900
@M05620:37:000000000-D9766:1:1101:19184:9578 1:N:0:32
GAGGCTGCTTTGGAAGAGCACACGTCTGAACTCCGTCACCGCTCATTATCTCTTATGCCGTCTTCTGCTTGAAAAAAAAACAAACACCATCTTTCCAAGTAACTTTCCCCCTAACTCTTCTGGTGACCTCCTAACTCCTTAATTCCTTCCCCTAACTCCGCCCTTTTTCACTGGTCCTCTCTTCTTCCGATTTCCTTCGATCTCCCTCCTCTCACCTAACGCCCCAAGGGAACTCTTCGGGACTTAAAGCG
+
>>AAA>CAFFDB1BF11GGFGGHGHHHFB3BFFGEAGEEH?EEEGHBFFHFF2DFHGHHGEEHGHFFFGHHABGFGGGE//?/0/00//111222B2>1B222222>11<///<0BB11121B1<B<11@?F110111@1@1111111??000/00?11..><-<1<</<000<==<<00<000000;:.;..0:;00..09.;0;//.;/0/;;.0///.--=-----9---//;/:---9--;99:/9-
@M05620:37:000000000-D9766:1:1101:23435:9600 1:N:0:32
GAGGCTGCTTTGGAAGAGCACACGTCTGACCTAACTGCCAAGCCAGGTCCAAAAGATCGGAAGAGCACACGTCTGAACTCCAGTCACCGCTCATTATCTCGTATGCCGTCTTCTGCTTGAAAAAAAAAAAAACAAGCAATAAGGACATAATTTATGAATCGAAGAATGACAAAATGAAACCATAAATAGGAATAGCAAAGAACGTGTGAAGGGGAGCATTGTATGCACAACAAAACCAGAGATCGTAAAGG
+
>1>AA>FAFFDFFGGE1BBGGGHGHEFA11BGFCGFF1BB1BFGHHH11BBEFHHGHHGA//EGHFHHHHCFHHG@GHHHH1GDFGHEE>EFEGFF2GHHHG/GGHHGGGHGHHHHHHHF1<G0///B//><..<0.00111000</00=0<000=0000.:/../0000;0/.:0:000;.0:0000009000000;9//./..;;.;;0/---9--/////////;/-:9A----;---;//--9-;//
@M05620:37:000000000-D9766:1:1101:9987:9624 1:N:0:32
ACCACACCTTCTACAATGAGCTGCGTGTGGCTCCCGAGGAGCACCCCGTGCTGCTGACCGAGGCCCCCCTGAACCCCAAGGCCAACCGCGAGAAGATGCCCAGGTGAGTGGCCCGCTACCTCTTCTGGTGGCCGCCTCCCTCCTTCCTGGCCTCCCGGAGCTGCGCCCTTTCTCACTGGTTCTCTCTTCTGCCGTTTTCCGTAGGACTCTCTTCTCTGACCTTAGTCTCCTTTGGAACTCTGCAGGTTCTA
+
CBCCDDDDFFFFGGGGGGGGGGHHGEGEHGHHHGGGGGGFGHHHHGGGGGGGHHHHHHHGGGGGGGGGGGGHHHHGGGGHGHHHHGGGGGGGGGHHHH2GHHG/=F=0GF/FGG--<-<GGGHGHFHBGCDGG-C@EGHCHHGFHGGBFGFCBAEGG@A9@F0C-DFFFBFFFFBFFB/BF:BF0:FFFFFF:9.::EFF.F:..0:/::F::BBFFBBFF00;0:::FFF:FFFF0:B000;0B.:::BF
@M05620:37:000000000-D9766:1:1101:27786:9639 1:N:0:32
ACCACACCTTCTACAATGAGCTGCGTGTGGCTCCCGAGGAGCACCCCGTGCTGCTGACCGAGGCCCCCCTGAACCCCAAGGCCAACCGCGAGAAGATGCCCAGGTGAGTGGCCCGCTACCTCTTCTGGTGGCCGCCTCCCTCCTTCCTGGCCTCCCGGCGCCGCGCCCTTTCTCACTGGTTCTCTCTTCTGCCGTTTTCCGTAGGACTCTCTTCTCTGACCTGAGTCTCCTTTGGAACTCTGCAGGTTCTA
+
BCCCBABBFCFFGFGGGGCGGGHHGGGGCGHGGFFFGGFFDHDGGGFEAFFGGHGHGGHGGCCEGGGFGGEH3FHGEGGHGGHGHGGGGG@CGGHHHHGHHHGGGHHHHHGGHHGGG-AGHHHHHHHHHHGHHGGGGGHGHHGHFGGGGGGGGGGGG-@-:-;@BFFFFFFFFFBFFFFFEFFFFFFFFFFFFFAFFFFFFFAFD0FFFFFFFF0BFB0BFBBFFFFFFB0BFFFEFFFFFFFFFFFFFFB
@M05620:37:000000000-D9766:1:1101:24674:9674 1:N:0:32
ACCACACCTTCTACAATGAGCTGCGTGTGGCTCCCGAGGAGCACCCCGTGCTGCTGACCGAGGCCCCCCTGAACCCCAAGGCCAACCGCGAGAAGATGCCCAGGTGAGTGGCCCCCTACCTCTTCTGGTGGCCGCCTCCCTCCTTCCTGGCCTCCCGGAGCTGCGCCCTTTCTCACTGGTTCTCTCTTCTGCCGCTTTCCGTAGCACTCTCTTCTCTGACCTGAGTCTCCGTTGGAACTCTGCAGGTTCTA
+
CCCCCCCCFFFFGGGGGGGGGGHHGGGFHGHHHGGGGGGGGHHHHGGGGGGGHHHHHHHGGGGGGGGGGGGHHHHGGGGHGHHHHGGGGGGGGGHHHHHCGH/FGHHF?1FGFA->D.<GHHBGHHHF0CDHHCGGGGHGHHGHHHHGB:FGGGGGD?=-;./CBFGFFFBFFFBFFFF9BFFFFFFBFFFFFF-:AE/BF/A../BFFFFFFFEFFFFFFF/9B/;FFF../.999/:/;FFFBAAF/F:
@M05620:37:000000000-D9766:1:1101:20119:9676 1:N:0:32
ACCACACCTTCTACAATGAGCTGCGTGTGGCTCCCGAGGAGCACCCCGTGCTGCTGACCGAGGCCCCCCTGAACCCCAAGGCCAACCGCGAGAAGATGCCCAGGTGAGTGGCCCGCTACCTCTTCTGGTGGCCGCCTCCCTCCTTCCTGGCCTCCCGGCGCTGCGCCCTTTCTCACTGGTTCTCTCTTCTGCCGTTTTCCGTAGGACTCTCTTCTCTGACCTGAGTCTCCTTTGGAACTCTGCAGGTTCTA
+
BBAAAABBFFFFGGGG5FGDGBHHGAAA4AFBBFFEGGGGFHHHHGGG?EFGGHGFHHGGGGGGG?GGGGGFHFHGGGFH/CGHHG/<BGG@CGCG1GDCGHFGHHGGHHGGHH@DCDGHHHEHHHHHHHGHHGGGGGHGHHGHHGFGGGGGGFGE??-;BBBFB<DB?FFFFFFFFFF/BFFFFFFFFFFFFBFFFFFFFF;.D/9BFFFFFFBFFFBBFF.:BFFFFF/99BF/:FFFFFFEFFFBFF/
@M05620:37:000000000-D9766:1:1101:9714:9678 1:N:0:32
ACCACACCTTCTACAATGAGCTGCGTGTGGCTCCCGAGGAGCACCCCGTGCTGCTGACCGAGGCCCCCCTGAACCCCAAGGCCAACCGCGAGAAGATGCTCAGGTGAGTGGCCCGCTACCTCTTCTGGTGGCCGCCTCCCTCCTTCCTGGCCTCCCGGAGCTGCGCCCTTTCTCACTGGTTCTCTCTTCTGCCGTTTTCCGTAGGACTCTCTTCTCTGACCTGAGTCTCCTTTGGAACTCTGCAGGTTCTA
+
CCCCCCCCFFFFGGGGGGGGGGHHGFFFHGHHHGGGGGGGGHHHHGGGGGGGHHHHHHHGGGGGGGGGGGGHHHHGGGGHGHHHHGGGGGGGGGHHHHHFGHHHHHHHHHGGHHGGGGGHHHHHHHHHHHGHHGGGGGHGHHGHHHHGGGGGGGGGFGCGGGGGGGFFFFFFFFFFFFFFFFFFFFFFFFFFFFDFFFFFFFFFFFFFFFFFFFFFFFFFFFFFFFFFFFFFFFFFFFFFFFFFFFFFFFF
@M05620:37:000000000-D9766:1:1101:24401:9685 1:N:0:32
ACCACACCTTCTACAATGAGCTGCGTGTGGCTCCCGAGGAGCACCCCGTGCTGCTGACCGAGGCCCCCCTGAACCCCAAGGCCAACCGCGCGAAGATGCCCAGGTGAGTGGCCCGCTACCTCTTCTGGTGGCCGCCTCCCTCCTTCCTGGCCTCCCGGAGCTGCGCCCTTTCTCACTGGTTCTCTCTTCTGCCGTTTTCCGTAGGACTCTCTTCTCTGACCTGAGTCTCCTTTGGAACTCTGCAGGTTCTA
+
AAAAAAAAFF11FGGGFF1FDF1BAEEBF0FGHFGEEGGGGHHH/EGEEEGGHHHHHHBFGEGGGGGGGGFGHHHGGGGHGHHHHGGGGC/BCCGGHGHHHHHGHHHHHHGGHHGGGGGHHHHHHHHHHHGHHGGGGGHGGGGGGGGGGGGGGGGGGG?AAGFF@@F@@FFFFFFFFFFFFFFFFFFFFFFFF@FFFFFFFFFFFFFFFFFFFFFFFFFFFFFFFFFBFFFFFFFFFFFFFFFFFFFFFFF
@M05620:37:000000000-D9766:1:1101:18211:9686 1:N:0:32
GAGGCTGCTTTGGAAGAGCACACGTCTGAACTCCAGTCACCGCTCATTATCTCGTATGCCGTCTTCTGCTTGAAAAAAAAAAAAACCGGGAGCAGATTAACCCATTTCAGTAACCCTCCACCCCTTCTGATGGCCGCTTTCTTCCTTCCCATCCTTCCGTAGCTCCGTCCCTTGGTCCTGTGTCTCTCGTCTGCCGCCGTCCGTACTACTCCCTTCTCTGACCTGCGTACCCTTCGCAACTCTCCCGGATC
+
A3ABBAFBFFFFGGGGGGGGGGHGHHHFFGHHHHGGGHHHAAEEEEDDFGHHHHFGHHHGGBEGCHHHHHHHGHFHFFEE>>>//?////////2?22?222?/?22222>211</0//<?0/-.00111<11>0-<-..000==000C/00/.000/.0..:00;.99..00//00;;000;09000..9.90/--9---.-....;;///../.;//9/9BFF.-9.-.;//.....-99////.9-.-
@M05620:37:000000000-D9766:1:1101:23176:9695 1:N:0:32
AGTGCCAGCTCTCAATCGCACAGGGGACCCAGGGCCTGGCCCCTCCAGCCAGAAAACCTATGACCTCACCCGCTACCTGGAGCACCAACTCCGCAGCTTGGCTGGGACCTATGTGAGTATCCAGCGTAGGAATCTGGGAGTTGGGGAGGAGTGAGGAGTTGCGGAAAGACAGTCCTAACCGTGGAGGGTTCTGGTAAATGATGGGGTGAGGAGGGGCTCTTTGGCTCCCACCAGTCCCCCTGTCTGGTCTA
+
A1AAAFF1AFFFFGGFG1AFGCCGEFGEGE0GG0AEFFGGFHGHGGF1AAAGCG1GGEF1FFBGHHHCHHGGGEFGHHHFHHHGHGHHGF1BEE/EEFHHGGHA/EEGEHHHHH2FGGHHHHHHH@?CCGHHHHHHHGGAFHHGGGGG-EGCGEGFHGHBH0<:CGGHHHHHHHGGGGGGGCEGFGGGCFGGGGGFGBFFGFFBFFF@FFFFFF@;@@FFFFFBFBFFE-ABFFFFFFFF@AFFFBFFBFB
@M05620:37:000000000-D9766:1:1101:11159:9703 1:N:0:32
ACCACACCTTCTACAATGAGCTGCGTGTGGCTCCCGAGGAGCACCCCGTGCTGCTGACCGAGGCCCCCCTGAACCCCAAGGCCAACCGCGAGAAGATGCCCAGGTGAGTGGCCCGCTACCTCTTCTGGTGGCCGCCTCCCTCCTTCCTGGCCTCCCGGAGCTGCGCCCTTTCTCACTGGTTCTCTCTTCTGCCGTTTTCCGTAGGACTCTCTTCTCTGACCTGAGTCTCCTTTGGAACTCTGCAGGTTCTA
+
1>11>>1AFFCDFGGB3BG1D1BAE0AB00FH1FFC0AE?EHHHHGCEBAF/G11AFGFE/EEGF//EEGGCG1FEGG/F//GHAF//>BC///<F111CGHHGFFHHHHFGFHGGC?@FFHFHHBGFHC.CGC?-CACEHG:CCBFBFFGGGFEGGGGG@FGG@-A@;FBBFFFFEFFFFFFBFBFFFFFFB@BBFFFFFFFF-/FFFFBFFF/FFFFFFFFFFFFFFFFFBFEFFFFFFFFFBFAFFFF
@M05620:37:000000000-D9766:1:1101:20642:9719 1:N:0:32
AGTGCCAGCTCTCAATCGCACAGGGGACCCAGGGCCTGGCCCCTCCATCCAGAAAACCTATGACCTCACCCGCTACCTGGAGCACCAACTCCGCAGCTTGGCTGGGACCTATGTGAGTATCCAGCGTAGGAATCTGGGAGTTGGGGAGGAGTGAGGAGTTGGGGAAAGACAGTCCTAACCGTGGAGGGTTCTGGTAAATGATGGGGTGAGGAGGGGCTCTTTGGCTCCCACCAGTCCCCCTGTCTGGTCTA
+
CCCCCFFFCFFFGGGGGGGGGGHHGGGGGGHHGGGGGGHHHHGHGGHHHHHHHHHHHGHHHHGHHHHHHHGGGGGGHHHHHHHHHHHHGHHHGGGGGHHHGHHGGGHHGHHHHHHHHHHHHHHHHGGGGGHHHHHHHHHGGHHHGGGGGGGHHHHHHGHHHHGGGGHHHHHHHHHHHHGHGGFGGGGGEFGGGGGGGGGGGGGGGGFFFFFFFFFFFFFFFFFFFFFFFFFFFFFFFFFFFFFFFFFFFFF
@M05620:37:000000000-D9766:1:1101:10239:9756 1:N:0:32
AGTGCCAGCTCTCAATCGCACAGGGGACCCAGGGCCTGGCCCCTCCATCCAGAAAACCTATGACCTCACCCGCTACCTGGAGCACCAACTCCGCAGCTTGGCTGGGACCTATGTGAGTATCCAGCGTAGGAATCTGGGAGTTGGGGAGGAGTGAGGAGTTGGGGAAAGACAGTCCTAACCGTGGAGGGTTCTGGTAAATGATGGGGTGAGGAGGGGCTCTTTGGCTCCCACCAGTCCCCCTGTCTGGTCTA
+
AAABCFFFBFFFGBFGGGGCFFHHGGGGGGGHFEGGDFHHHHGHGGGHHHGHHFHHGGHHHHGHHHHHHHHGGFCFHHHHEGGHFHGEGHHHGCGGGFHHGHHGG?GHGHHHHHHHHFHHHHHHHGAGGDHHHHHHHHHGGHFH?GFGGGGHHHHHHF/CHHGGGGHHHHHHHHFHHHHHGCCFGGDA=.CFGGCFGGGGGGGGGGFFFFFFFFFFFFFFEFFFFFFFFFFFFFBFFFEDFEFFFF/:BFB
@M05620:37:000000000-D9766:1:1101:8149:9758 1:N:0:32
ACCACACCTTCTACAATGAGCTGCGTGTGGCTCCCGAGGAGCACCCCGTGCTGCTGACCGAGGCCCCCCTGAACCCCAAGGCCAACCGCGAGAAGATGCCCAGGTGAGTGGCCCGCTACCTCTTCTGGTGGCCGCCTCCCTCCTTCCTGGCCTCCCGGCGCTGCGCCCTTTCTCACTGGTTCTCTCTTCTGCCGTTTTCCGTAGGACTCTCTTCTCTGACCTGAGTCTCCTTTGGAACTCTGCAGGTTCTA
+
BBB3ABBBFFFFGGGGFGGEG5GHGEEEGAGHCFGEGGGGGHHHHGGGGGGGHHHGHHHGGGGGGFGGGGGGHFHGGGCHAFHHHGE/CGGCGGHHHHGHHHHEHHHHHHGGFHGGGGGHHHHHGHHHGHGHHGGGGGHGHHGHHGGGFBFGGGGGGB-BBB=FBBFBBBFFFFFFFFFFFFFFFFFFFFFFFBADFFFFFFF?D9FFFFFFFBBFFFFFFFF/FFFFFFFFFFFBFFFFFFFFFFFBFFB
@M05620:37:000000000-D9766:1:1101:18202:9767 1:N:0:32
AGTGCCAGCTCTCAATCGCACAGGGGACCCAGGGCCTGGCCCCTCCATCCAGAAAACCTATGACCTCACCCGCTACCTGGAGCACCAACTCCGCAGCTTGGCTGGGACCTATGTGAGTATCCAGCGTAGGAATCTGGGAGTTGGGGAGGAGTGAGGAGTTGGGGAAAGACAGTCCTAACCGTGGAGGGTTCTGGTAAATGATGGGGTGAGGAGGGGCTCTTTGGCTCCCACCAGTCCCCCTGTCTGGTCTA
+
CDCCCFFFCFFFGGGGGGGGGGHHGGGGGGHHGGGGGGHHHHGHGGHHHHHHHHHHHGHHHHFHHGHHHHHGGEGGHHHHHHHHHHHHGHHHGGGGGHHHGGHGGGHHGHHHHHHHGHHHHHHHHGGGGGHHHHHHHHHGGHHHGGGGGGEHHHHHHGHHHGGGGGHHHHHHHHHHHHHHGGGGGGGGEGGGGGGGGGGGHHHGGGFFFFFFFFFFFFFFFFFFFFFFFFFFFFFFFFFFFFFFHFFFFFF
@M05620:37:000000000-D9766:1:1101:15209:9770 1:N:0:32
ACCACACCTTCTACAATGAGCTGCGTGTGGCTCCCGAGGAGCACCCCGTGCTGCTGACCGAGGCCCCCCTGAACCCCAAGGCCAACCGCGAGAAGATGCAATGGTACGTGCCCGCTTCCCTCTTCTGGTTCCCTCCTCCCTCCTCCCCCGCCTCCGGGCCCTCTCCCCTTTCTACCGGCTTCTCCCTTTTGCCGTTTTCCTATGTCCTCTCTCCTCTGCCCCATTTGTCCTTGTGCAGTTTCTAGGTCCTA
+
CCCCCCCCFFFFGGGGGGGGGGHHGEEEHGHHHGGGGGGGGHHHHGGGGGGGHHHGHHHGGGGGGGGGGGGHGHHGGGGHGHHHHGGGGGDGGGHHHH22?2?F?11?00/?F/--.>10=0<1=1D0=00<<0<CC/CEGC./:/...:--.;..--::9;.//:;A/9//9/:/---;-/////9//:/;B@DA/.9;//:////;BB/;/9/////;...:////://;////9///9:/;F/BB///
@M05620:37:000000000-D9766:1:1101:12454:9782 1:N:0:32
ACCACACCTTCTACAATGAGCTGCGTGTGGCTCCCGAGGAGCACCCCGTGCTGCTGACCGAGGCCCCCCTGAACCCCAAGGCCAACCGCGAGAAGATGCCCAGGTGAGTGGCCCGCTACCTCTTCTGGTGGCCGCCTCCCTCCTTCCTGGCCTCCCGGAGCTGCGCCCTTTCTCACTGGTTCTCTCTTCTGCCGTTTTCCGTAGGACTCTCTTCTCTGACCTGAGTCTCCTTTGGAACTCTGCAGGTTCTA
+
BBBABBBABFFFGGGGDGAAGBHHGEE242FFBFFE2EEECHHGHGGG?EEGFHGHHHGE>E?GGAEGGEFFHFHGGGGHGGHHHGEEDG/BCGGF1GGHHHHGHHHGHHGGHHGGGGGHHHHHHHGHHHGGHGGGGGHGHHGHHGGGGGGGGGGGGG-;BGGGGGFBBFFFFFFFFFFFFFFFFFFFFFFFFBFFFFFFFF?DFFFFFFFFFFFFFF/BFFFBBFF/FFFFFFFB9FFFFFFFFFFFFFF
@M05620:37:000000000-D9766:1:1101:18778:9782 1:N:0:32
AGTGCCAGCTCTCAATCGCACAGGGGACCCAGGGCCTGGCCCCTCCATCCAGAAAACCTATGACCTCACCCGCTACCTGGAGCACCAACTCCGCAGCTTGGCTGGGACCTATGTGAGTATCCAGCGTAGGAATCTGGGAGTTGGGGAGGAGTGAGGAGTTGGGGAAAGACAGTCCTAACCGTGGAGGGTTCTGGTAAATGATGGGGTGAGGAGGGGCTCTTTGGCTCCCACCAGTCCCCCTGTCTGGTCTA
+
ABAABFFFBFFFGGGGGGGGG?E4EEEEGGCHFGGGGGGHHFGHGGHHHGHHHHHFGGHHGGHGHFGHHHHFGECGHFDGCGHGHGFGGHHHFGGGGHFHGHHGGGHHGHHHHHHHHHHHHHHHHGGGGGHHHHHHHHHGGHHHGGEGGGEGHHHHCEHHHHGGGGHGHHHHHHHHHHHHGGGGGGGGGGGGGGGGGGGGGGGGGGFFFFFFFFFFFFFFFFFFFFFFFFFFFFFFFFFFFFFFFFFFFFB
@M05620:37:000000000-D9766:1:1101:4825:9803 1:N:0:32
ACCACACCTTCTACAATGAGCTGCGTGTGGCTCCCGAGGAGCACCCCGTGCTGCTGACCGAGGCCCCCCTGAACCCCAAGGCCAACCGCGAGAAGATGCCCAGGTGAGTGGCCCGCTACCTCTTCTGGTGGCCGCCTCCCTCCTTCCTGGCCTCCCGGAGCTGCGCCCTTTCTCACTGGTTCTCTCTTCTGCCGTTTTCCGTAGGACTCTCTTCTCTGACCTGAGTCTCCTTTGGAACTCTGCAGGTTCTA
+
CBBBCCCAFFFFGGFGGGAFGGHHGFGBAEHHHBFE?EFFGHHHHGGGGGGGHHHHGHHEECEGGGGGGGGHFHHGGGGHGHHHHGGGGG@DGGHFHHHHHHHGHHHHHHGGHHGGGGGHHHHHHHHHHHGHHGGGGGHGHHGHHGGGGGGGGGGGGG-;AFGGGGFFFFFFFFFFFFFFFFFFFFFFFFFFFFFFFFFFFFFFFFFFFFFFFFFBFFFFFFFFFFF;BFFFFFFFFFFFFFFFFFFFFFB
@M05620:37:000000000-D9766:1:1101:10019:9814 1:N:0:32
AGTGCCAGCTCTCAATCGCACAGGGGACCCAGGGCCTGGCCCCTCCATCCAGAAAACCTATGACCTCACCCGCTACCTGGAGCACCAACTCCGCAGCTTGGCTGGGACCTATGTGAGTATCCAGCGTAGGAATCTGGGAGTTGGGGAGGAGTGAGGAGTTGGGGAAAGACAGTCCTAACCGTGGAGGGTTCTGGTAAATGATGGGGTGAGGAGGGGCTCTTTGGCTCCCACCAGTCCCCCTGTCTGGTCTA
+
BCBCBFFFCFFFGGGGGGGGGGHHGGGGGGHHGGGGGGHHHHGAAEHHHHHHHHHHHGHHHHHHHHHHHHHGGEGGHGHHCHHHHHHHGHGHGGGGGHHHGHHGGGHHGHHHHHHHHHHHHHHHHGGGGGHHHHHHHHFGGHHHGGFGGGEHHFHHGGHHHHGGGGHHHHHHHHHHHHHHGGGGDEGG;FFGGGGGGGGGGGGGGGFFFFFFFFFFFFFFFHHFFFFFFFFFFFFFFFFFFFFFHFFFFFF
@M05620:37:000000000-D9766:1:1101:17203:9834 1:N:0:32
AGTGCCAGCTCTCAATCGCACAGGGGACCCAGGGCCTGGCCCCTCCATCCAGAAAACCTATGACCTCACCCGCTACCTGGAGCACCAACTCCGCAGCTTGGCTGGGACCTATGTGAGTATCCAGCGTAGGAATCTGGGAGTTGGGGAGGAGTGAGGAGTTGGGGAAAGACAGTCCTAACCGTGGAGGGTTCTGGTAAATGATGGGGTGAGGAGGGGCTCTTTGGCTCCCACCAGTCCCCCTGTCTGGTCTA
+
AA>AAFFCAFFFGGGGEGGCGEHCGGGGGEHHCEFEEFHHFHGDGGHHHFHHHCGFHGHHHHHHHHHHHHHEGEEGHHGHGFHHHHHHGHHHGGCGGBGBEGFGGEHHGHHHHGDGHHHHHHHHHCGGGGHHHHHHHHHGAGFGDGGGGGEGHHHFHGHHHFGGGFHHHHHHHHHHHHHHGGEBGGDGGGGGGGFGFGGGGGGGGGDBFFFFFFBBBBFFFFFFEFFFFFFFFFFFFFFFBFFFFFFFFFB
@M05620:37:000000000-D9766:1:1101:8252:9842 1:N:0:32
ACCACACCTTCTACAATGAGCTGCGTGTGGCTCCCGAGGAGCACCCCGTGCTGCTGACCGAGGCCCCCCTGAACCCCAAGGCCAACCGCGAGAAGATGCCCAGGTGAGTGGCCCGCTACCTCTTCTGGTGGCCGCCTCCCTCCTTCCTGGCCTCCCGGAGCTTCGCCCTTTCTCACTGGTTCTCTCTTCTGCCGTTTTCCGTAGGACTCTCTTCTCTGACCTGAGTCTCCTTTGGAACTCTGCAGGTTCTA
+
CCBBCCCCFFFFGFGGGGGGGGHHGGGGHGHHHGGGGGGGGHHHHGGGEGGGHHHHHHHGGGGGGGGGGGGGHHHGGGGHGHHHHGGGGGGGGGHHHHGHHHHGHHHHHHGGHHGGGGGHHHHHHHHGHHGHHGGGGGHGHHGHHGGGFFFGGGGGGD9CCGGGGGFFAFFFFFFFFFFFFFFFFFFFFFFFFFDFFFFFFFFFFBFFFFFFFFFFFFFFFFFFFFFFFFFFFFFFFFFFFFFFFFFFFFB
@M05620:37:000000000-D9766:1:1101:11708:9863 1:N:0:32
AGGGCCAGCTCTCAATCGCACAGGGGACCCAGGGCCTGGCCCCTCCATCCAGAAAACCTATGACCTCACCCGCTACCTGGAGCACCCACTCCGCAGCTTGGCTGGGACCTATGTGAGTATCCAGCGTAGGAATCTGGGAGTTGGGGAGGAGTGAGGAGTTGGGGAAAGACAGTCCTAACCGTGGAGGGTTCTGGTAAATGATGGGGTGAGGAGGGGCTCTTTGGCTCCCACCAGTCCCCCTGTCTGGTCTA
+
>11>AA>AAFC@AFGADAFEAEEF0EEEE0AGGGG/AAGF0GGHGGGH1FFFFC1FGGHHHHBGGGFGHHHGE>/EHHHFGHHGFH/FEFHHGGGG/FGHGHHGGGHHGHHHHFHFHHGHHHHHHGGFGG1<CGHHEB<?EHGFGC.-CAEGGFHHCFHHHGGGC.:GBGFHHHHHHBFGGGGG.CEGEGGGGGFFGFFGFGGGFFF@FFFFFF?@@?FFFFFFFFFFFFFFFFFFFFFF@FFFFFFFFFB
@M05620:37:000000000-D9766:1:1101:6571:9875 1:N:0:32
ACCACACCTTCTACAATGAGCTGCGTGTGGCTCCCGAGGAGCACCCCGTGCTGCTGACCGAGGCCCCCCTGAACTCCAAGGCCAACCGCGAGAAGATGCCCAGGTGAGTGGCCCGCTACCTCTTCTGGTGGCCGCCTCCCTCCTTCCTGGCCTCCCGGAGCTGCGCCCTTTCTCACTGGTTCTCTCTTCTGCCGTTTTCCGTAGGACTCTCTTCTCTGACCTGAGTCTCCTTTGGAACTCTGCAGGTTCTA
+
BAAABBBAFFFFGGGFEGGFGFHGGEEAA2FHHGGGGGG?EHHFHGGGAEEFHHFFHHFF0EEGGEGGGGFGFGGGHFFHGEHHHGGGGGFGCGHHBBFHHHFFHHHFGHAFFFGGGGGHHHBGHHHFGH?GHGGGGDCCGHFHFGHHHGGGGFGGGG?DFGGGA?D@-//;FFFFFFF/BFFFFFFFFFFFFFDAFEFFFFFFFFFFFFFFFFFFFFFFFFFFFFFFFFFFBFFFFFFFFFFFFFFFFFF
@M05620:37:000000000-D9766:1:1101:26359:9879 1:N:0:32
ACCACACCTTCTACAATGAGCTGCGTGTGGCTCCCGAGGAGCACCCCGTGCTGCTGACCGAGGCCCCCCTGAACCCCAAGGCCAACCGCGAGAAGATGCCCAGGTGAGTGGCCCGCTACCTCTTCTGGTGGCCGCCTCCCTCCTTCCTGGCCTCCCGGAGCTGCGCCCTTTCTCACTGGTTCTCTCTTCTGCCGTTTTCCGTAGGACTCTCTTCTCTGACCTGAGTCTCCTTTGGAACTCTGCAGGTTCTA
+
BBBBBBBBFFFFGGGGGGGFGFHHGGEFHGHHFGGGGGGGGHHHHGGGGGGGHHHGHHHGGGGGGGGGGGGHHHHGGGGHAGHHGGG?DDCCGGHHHHHHHHHGHHHHHHGGGHGGCGGHHHHHHHHH0/<CHGGGGGHGHHGHHGGGGFGGGGGGGGGCGFGGGGFFAFFBFFFFFFFFFFFFFFFFFFFFFFAFFFFFFFFFFFFFF/FFFFFFFFFFFFFBFFFFFFFFFFFFFFFBFFFFFFFFFFF
@M05620:37:000000000-D9766:1:1101:5168:9887 1:N:0:32
ACCACACCTTCTACAATGAGCTGCGTGTTGCTCCCGAGGAGCCCCCCGTGCTGCTGACCGAGTCCCCCCTGACCCCCAAGGCCACCCGCGAGAAGATGCCCAGGTGAGTGGCCCGCTACCTCTTCTGGTGGCCGCCTCCCTCCTCCCTGGCCTCCCGGCGCTGCGCCCTTTCTCACTGGTTCTCTCTTCTGCCGTTTACCGTAGGACTCTCTTCTCTGACCTGAGTCTCCTTTGGAACTCTGCAGGTTCTA
+
>A11>1A>CFFF3GGB3FGBG1G1EEAA00DB1BFE0AF//B/AEGEFA/E/111@FGCE/>/BF1FEGEG00>FEGG/GE/FG/BE/B/B>//<111<FGF//GHGFGB/FCF@@?->GHHD0DGG0=C.CGCG-.::.CGCB/9./9.AAB9.AB@--;--B?;A@@//9FFFF/99;9BBBBB9/FFFFF@BA/-;BBEE-:/BFFBBF/BFBF9FFFFFFFFFFFBFB/B///9BFFFFF/A-9BFF
@M05620:37:000000000-D9766:1:1101:16783:9887 1:N:0:32
AGTGCCAGCTCTCAATCGCACAGGGGACCCAGGGCCTGGCCCCTCCATCCAGAAAACCTATGACCTCACCCGCTACCTGGAGCACCAACTCCGCAGCTTGGCTGGGACCTATGTGAGTATCCAGCGTAGGAATCTGGGAGTTGGGGAGGAGTGAGGAGTTGGGGAAAGACAGTCCTAACCGTGGAGGGTTCTGGTAAATGATGGGGTGAGGAGGGGCTCTTTGGCTCCCACCAGTCCCCCTGTCTGGTCTA
+
AA>>AFFFBFFFGGGGGGGGGGHHGGGGGGHHFGGGGFHHHHGHGGHHHHHHHHHGFGHGHHHHHHHHHHHGG>EGHEDH2GHHFHHHGHHHEGGGGHFHGHHGGGHHGHHHHHHHHHHHHHHHGGGGGGHHHHHHHHHGGHHHGGGGGGDGHFHHGGHHHHGGGGHHHHHHHHHGHHHHGGEGGGGGCFGGGGFGGGGGGGGGGGFFFFFFFFFFFFFFFFFFFFFFFFFFFFFFFFFFFFFFFFFFFFF
@M05620:37:000000000-D9766:1:1101:7610:9904 1:N:0:32
ACCACACCTTCTACAATGAGCTGCGTGTGGCTCCCGAGGAGCACCCCGTGCTGCTGACCGAGGCCCCCCTGAACCCCAAGGCCAACCGCGAGAAGATGCCCAGGTGAGTGGCCCGCTACCTCTTCTGGTGGCCGCCTCCCTCCTTCCTGGCCTCCCGGAGCTGCGCCCTTTCTCACTGGTTCTCTCTTCTGCCGTTTTCCGTAGGACTCTCTTCTCTGACCTGAGTCTCCTTTGGAACTCTGCAGGTTCTA
+
BBBABBBBFFFFGGGGGGGGGFHHGGGGHEHHHGGGGGGGGHHHHGGGEGGGHHHHHHHGGGGGGGGGGGGHHHHGGGGHGGHHHGGGGGGGGGHHHHHHHHHGHHHHHHGGHHGGGGGHHHHGHHHHHHGHHGGGGGHGHHGHHGGGGGGGGGGGGGGFGFGGGGFFFFFFFFFFFFFFFFFFFFFFFFFFFFFFFFFFFBFFF/FFFFFFFFFFFFFFFFFFFFFFFFFFFFFFFFFFFFFFFFFFFFF
@M05620:37:000000000-D9766:1:1101:16580:9912 1:N:0:32
AGTGCCAGCTCTCAATCGCACAGGGGACCCAGGGCCTGGCCCCTCCATCCAGAAAACCTATGACCTCACCCGCTACCTGGAGCACCAACTCCGCAGCTTGGCTGGGACCTATGTGAGTATCCAGCGTAGGAATCTGGGAGTTGGGGAGGAGTGAGGAGTTGGGGAAAGACAGTCCTAACCGTGGAGGGTTCTGGTAAATGATGGGGTGAGGAGGGGCTCTTTGGCTCCCACCAGTCCCCCTGTCTGGTCTA
+
BBABBFFFCFFFGGGGGGGGGGHHGGGGGGHHGGGGGGHHFHGHGGHHHHHHHHHHHGHHHHHHHHHHHHHGGEFGHFFHGHHHHHEHGHHHGGGGFHGHGGHGGGGHGHHHGGFHHHHHHGHHGGGGCDFHHHHHHHGGGGHFGGFFGFEHHGHHCFGHHHGGEGHHHHHHHGHHHHHHGGGGGGGGEFFGGGGGGGGGGGGGGGFFFFFFFFFFFFFFFFFFFFFFFFFFFFFFFFFFFEFFFFBFFFB
@M05620:37:000000000-D9766:1:1101:25554:9950 1:N:0:32
ACCACACCTTCTACAATGAGCTGCGTGTGGCTCCCGAGGAGCACCCCGTGCTGCTGACCGAGGCCCCCCTGAACCCCAAGGCCAACCGCGAGAAGATGCCCAGGTGAGTGGCCCGCTACCTCTTCTGGTGGCCGCCTCCCTCCTTCCTGGCCTCCCGGCGCTGCGCCCTTTCTCACTGGTTCTCTCTTCTGCCGTTTTCCGTAGGACTCTCTTCTCTGACCTGAGTCTCCTTTGGAACTCTGCAGGTTCTA
+
AAA1>AAAFFFFGAGF3GBAFBHHG00A0AFG1BFA?EEGFHGHHGGGFEGGGHG1GHGGCECGG/EGGGG0EBGGGGAG//FHHG//>BB<<CGF1GDCGHHGHHGHHHEFHHGGGGGHHHEHHHHGHHAHHGGGGGEFHHGHHGBFGBFGG.EEAA-;A@@F<--@-;/BFFFFFFFFFFFFEFFFFFFFF@FFFFFFFFFFFFFFFFFFFFFFFFFFFFFFBFFFFFFFFFFFFFFFFFFFFFFFFFB
@M05620:37:000000000-D9766:1:1101:4622:9955 1:N:0:32
AGTTCCAGCTCTCCATCGCACAGGGGACGCAGCGCCGGGAGCATCCATCCAGAAAAACTAAGGGCACACCCGCCACCTATTGCCCCATCTGCGCAGCTTGGCTGGGACCTGTGTGAGTATCCAGCGTAGTAATCGGGGCGTTGGGGAGGGGTGAGGAGGTGGGGAAAGACAGTCCTAACCGTGGAGGGTTCTGGTAAACGATGGGGTGAGGAGGGGCTGTTTGGCTCCCACCAGTCCCCCTGTCTGGTCTA
+
11>1>B3BCF1FF1EDGEE1A00A000A00AAE/EE/AE?/AB1EG12@F1BB0@>0>1B1B00B/?GGEE>>EEEHE11>DG1EF/<FF11/>/>/BBBCG1<//?C/?0<<1<<<GFGHF1GH@>.<.>=FD..<<-;@--:9A.9--=9-...0;-;A--@--:-/BB-/;/9F/-;9;;--;A---9/;//9/;/9:-999----999A--9@@-;;BFEFBF?EFFFF?FE/BFA9-BFFF//;//
@M05620:37:000000000-D9766:1:1101:13650:9964 1:N:0:32
AGGGCCAGCTCTCAATCGCACAGGGGACCCAGGGCCTGGCCCCTCCATCCAGAAAACCTATGACCTCACCCGCTACCTGGAGCACCCACTCCGCAGCTTGGCTGGGACCTATGTGAGTATCCAGCGTAGGAATCTGGGCGTTGGGGAGGAGTGAGGAGTTGGGGAAAGACAGTCCTAACCGTGGAGGGTTCTGGTAAATGATGGGGTGAGGAGGGGCTCTTTGGCTCCCACCAGTCCCCCTGTCTGGTCTA
+
>>1>>A?>1FCDFAG31AFFEEFFAABA00ABAAA///BC0FGCFGBG1BBF101BFEFFGG2GGDBBGEEEE>>EHEGE0BGFCF/?E0GGGECE>F1EEHHGGGHHGHCGHGFFHHHHHHFHHGC/<BGDGHF110//<>CG-@.<-.</C=GC0:;GF/-C.:CF/CBFGGGGGGBFGAF@.CA@GGGGGGFFFFFFBFFFFBF@FFF/A?@@?@FFFFEFFFFFE-AFFFFFFFFF@FFFFFFFFFF
@M05620:37:000000000-D9766:1:1101:7245:9967 1:N:0:32
ACCACACCTTCTACAATGAGCTGCGTGTGGCTCCCGAGGAGCACCCCGTGCTGCTGACCGAGGCCCCCCTGAACCCCAAGGCCAACCGCGAGAAGATGCCCAGGTGAGTGGCCCGCTACCTCTTCTGGTGGCCGCCTCCCTCCTTCCTGGCCTCCCGGCGCCGCGCCCTTTCTCACTGGTTCTCTCTTCTGCCGTTTTCCGTAGGACTCTCTTCTCTGACCTGAGTCCCCTTTGGAACTCTGCAGGTTCTA
+
DDDCDCCDFFFFGGGGGGGGGGHHGGGFHGHHHGGGGGGGGHHHHGGGGGGGHHHHHHHGGGGGGGGGGGGHHHHGGGGHGHHHHGGGGGGGGGHHHHHHHH/???10?FGFHH-<<<CHFFDG<0=D<<CFG?CGAAHGFHGBHFGF0FEGFFGGDD--<-<<99CF=FFFB0::<BFFFFBB:B0B00<BFBDFFFFFD0..<BFFBBBBFF000<0<F0B//<00:BBFFFFEFFFB0BBFFFFFF00
@M05620:37:000000000-D9766:1:1101:9860:9972 1:N:0:32
ACCACACCTTCTACAATGAGCTGCGTGTGGCTCCCGAGGAGCACCCCGTGCTGCTGACCGAGGCCCCCCTGAACCCCAAGGCCAACCGCGAGAAGATGCCCAGGTGAGTGGCCCGCTACCTCTTCTGGTGGCCGCCTCCCTCCTTCCTGGCCTCCCGGCGCTGCGCCCTTTCTCACTGGTTCTCTCTTCTGCCGTTTTCCGTAGGACTCTCTTCTCTGACCTGAGTCTCCTTTGGAACTCTGCAGGTTCTA
+
CCCCCCCCFFFFGGGGGGGGGGHHGGGEGGHHHGGGGGGGGHHHHGGGGGGGHHHHHHHGGGGGGGGGGGGHHHHGGGGHGHHHHGGGGG<DGGHHHHHHHHHGHHHHHHGGHHGGGGGHHHHHHHHHHHGHHGGGGGHGHHGHHGGGGGGGGGGGGG-;BFFFFFFFFFFFFFFFFFFFFFFFFFFFFFFFFFFFFFFFFFFADFFFFFFFFFFFFFFFFFFFFFFFFFFFFFFFFFFFFFFFFFFFFFB
@M05620:37:000000000-D9766:1:1101:25760:9997 1:N:0:32
AGTGCCAGCTCTCAATCGCACAGGGGACCCAGGGCCTGGCCCCTCCATCCAGAAAACCTATGACCTCACCCGCTACCTGGAGCACCAACTCCGCAGCTTGGCTGGGACCTATGTGAGTATCCAGCGTAGGAATCTGGGAGTTGGGGAGGAGTGAGGAGTTGGGGAAAGACAGTCCTAACCGTGGAGGGTTCTGGTAAATGATGGGGTGAGGAGGGGCTCTTTGGCTCCCACCAGTCCCCCTGTCTGGTCTA
+
AA>>AFFFBFFFGFFFGFGAFCHGG?AEFGGHAEFEFFHHHHGHGGHHHGGHHHHEHGHHHFHHHFGHHHHGG>EFHHHGBFHHHH1?EGHGEFCGEHFHGHHGGGHHGHHHHHHHHHHHHHHHHGGGGGHHHHHHHH0FGHHHGGEGGDCFH0GHCGHHHHGGEGHHFHHHHHHHHHHHGGGGFGGGGGGGGGFGGGGGGGGGGGFFFFFFFFFFFFFFFFFFFFFFFFFFFFFFFFFFFFFFFFFFFFF
@M05620:37:000000000-D9766:1:1101:6226:9998 1:N:0:32
ACCACACCTTCTACAATGAGCTGCGTGTGGCTCCCGAGGAGCACCCCGTGCTGCTGACCGAGGCCCCCCTGAACCCCAAGGCCAACCGCGAGAAGATGCCCAGGCGAGTGGCCCGCTACCTCTTCTGGTCGCCGCCTCCCTCCTTCCTGGACTCCCGCCGCTGCGCCCTTTCTCACTGGTTCTCTCTTCTGCCGTTTTCCGTAGGACTCTATTCTATGACCTGAGTCACCTTTGGAACTCTGCAGGCTCTA
+
CCDCDDDDFFFFGGGGGGGGGGHHGEGEHGHHHGGGGGGGGHHHHGGGGGGGHHHHHHHGGGGGGGGGGGGHHHHGGGGHGHHHHGGGGGFGGGHHHHHB=2G///><A..FFGGGGG-/<00=GH00=0:;EGGGGGGG/:EGFGGGGGFFGGGGG-A-@DFFFFDFFFFFFFFFFFFF0;FFFFFFFFFFFF.;BEFFFFFFF0BFFF0;BFFFFFFFFFB:BFF0:FFFFF/F000BFFBFFF.AFFF
@M05620:37:000000000-D9766:1:1101:19096:10006 1:N:0:32
AGTGCCAGCTCTCAATCGCACAGGGGACCCAGGGCCTGGCCCCTCCATCCAGAAAACCTATGACCTCACCCGCTACCTGGAGCACCAACTCCGCAGCTTGGCTGGGACCTATGTGAGTATCCAGCGTAGGAATCTGGGAGTTGGGGAGGAGTGAGGAGTTGGGGAAAGACAGTCCTAACCGTGGAGGGTTCTGGTAAATGATGGGGTGAGGAGGGGCTCTTTGGCTCCCACCAGTCCCCCTGTCTGGTCTA
+
CCCCCFFFCFFFGGGGGGGGGGHHGGGGGGHHGGGGGGHHHHGHGGHHHHHHHHHHHGHHHHHHHHHHHHHGGGGGHHHHHHHHHHHHGHHHGGGGGHHHGHGGGGHHGHHHHHHGHHHHHHHHHGGGGGHHHHHHHHHGGHHHGGFGGGGHHFHHHGHHHHGGGGHHHHHHHHHHHHHHGGGGGGGGGGGGGGGGGGGGGGGGGGFFFFFFFFFFFFFFFFFFFFFFFFFFFFFFFFFFFFFFFFFFFFB
@M05620:37:000000000-D9766:1:1101:10798:10007 1:N:0:32
ACCACACCTTCTACAATGAGCTGCGTGTGGCTCCCGAGGAGCACCCCGTGCTGCTGACCGAGGCCCCCCTGAACCCCAAGGCCAACCGCGAGAAGATGCCCAGGCCAGTGGCCCGCTACCTCTTCTGGCGGCCGCCTCCCTCCTTCCTCGCCTCCCGGCGCTGCGCCCTTTCTCACTGGTTCTCTCTTCTGCCGTTTTACGCAGGACTCTCTTCTCTGACCTCAGTCTCCTTTGGAACGCTGCAGGTTCTA
+
CCCDDDDDFFFFGGGGGGGGGGHHGGGEHGHHHGGGGGGGGHHHHGGGFGGGHHHHHHHGGGGGGGGGGGGHHHHGGGGHGHHHHGGGGGG/BFBBFGBGG2GF///??G=FHC<@D-<00<0=G0G<0-:AD-DGGGGGG/CF0;CF0;?-;DEAABF-@D@A=;D-:FFFFF0;:BBFFFFFFFBFFFFFFFFDFF0:...--.AFFFF0:FF:0B0BBB0:;BF0B0:F0:FBFB.;D..BF.A0:0;
@M05620:37:000000000-D9766:1:1101:16085:10009 1:N:0:32
AGTGCCAGCTCTCAATCGCACAGGGGACCCAGGGCCTGGCCCCTCCATCCAGAAAACCTATGACCTCACCCGCTACCTGGAGCACCAACTCCGCAGCTTGGCTGGGACCTATGTGAGTATCCAGCGTAGGAATCTGGGAGTTGGGGAGGAGTGAGGAGTTGGGGAAAGACAGTCCTAACCGTGGAGGGTTCTGGTAAATGATGGGGTGAGGAGGGGCTCTTTGGCTCCCACCAGTCCCCCTGTCTGGTCTA
+
ABAABFFFCFFFGGGGGGGGGGHFGGGGGGHHFGGGGGHHHHGHGGHHHHHHHHFGHGHGHGGHHHHHHHHGGEGGHHHHHHHHHHHHGHHHGGGGGHHHGGHGGGHHGHHHHHHHHHHHHHHHHGGGGGHHHHHHHHHGGHHHGGGGGGEGHHHHHGHHHHGGGGHHHHHHHHHHHHHHGGGGGGGGFGGGGGCFGGGGGGGGGGFFFFFFFFFFFFFFFFFFFFFFFFFFFFFFFFFFFFFFFFFFFFF
@M05620:37:000000000-D9766:1:1101:28043:10018 1:N:0:32
AGTGCCAGCTCTCAATCGCACAGGGGACCCAGGGCCTGGCCCCTCCATCCAGAAAACCTATGACCTCACCCGCTACCTGGAGCACCAACTACGCAGCTTGGCTGGGACCTATGTGAGTATCCAGCGTAGGAATCTGGGAGTTGGGGAGGAGTGAGGAGTTGGGGAAAGACAGTCCTAACCGTGGAGGGTTCTGGTAAATGATGGGGTGAGGAGGGGCTCTTTGGCTCCCACCAGTCCCCCTGTCTGGTCTA
+
>A>>>DF1AFFFG1FF1F11A0GCFEAAE0BG00B/AFHAAGEFGGGBD0GFBFH0FFH1AFAGHAFHHHG>E/>EHHGH0>FGHH0/?>@1>E/EECF>EH1?EEFFCHFHGG2BFHHHHHHHFGFCCCFFGHHHGH0FCGFFGG.@CCC<G0GCC<<GGFGGGGHHFFBGGFHHHFFHGGFGBEGGGGGGGGFFFGGFGBB0EGB@EFFFFF--@@?FBBBFFFF?EFFBEFFFFFFF@FFFFFFFFFB
@M05620:37:000000000-D9766:1:1101:26400:10030 1:N:0:32
ACCACACCTTCTACAATGCGCTGCGTGTGGCTCCCGAGGAGCACCCCGTGCTGCTGACCGAGGCCCCCCTGAACCCCAAGGCCAACCGCGCGAAGATGCCCAGGTGAGTGGCCCGCTACCTCTTCTGGTGGCCGCCTCCCTCCTTCCTGGCCTCCCGGAGCTGCGCCCTTTCTCACTGGTTCTCTCTTCTGCCGTTTTCCGTAGGACTCTCTTCTCTGACCTGAGTCTCCTTTGGAACTCTGCAGGTTCTA
+
ABABBAA3BCFDFGGFFGBEFGEAEBEAAAGGFBBA?EEAEHHHHGGAAAEFHHHHHHHE>FGGEA@EGGGFHHFFGGGHFEHHHGGCGG/</<A?FD1<G1G<GG10FGA.<G?@-<CFGFFH0::FCG?.C--@DDEEFGDBFFGFFGGFGGGGBG-;@FFF-=ABBFFFFF;FBFFFBBFFFFFFBBB//9;DBEBBAB..;/;FB9FEFFF9/9/99BFB.;B://B/9BFBFFFBFEFBBAFFFF9
@M05620:37:000000000-D9766:1:1101:19374:10038 1:N:0:32
AGTGCCAGCTCTCAATCGCACAGGGGACCCAGGGCCTGGCCCCTCCATCCAGAAAACCTATGACCTCACCCGCTACCTGGAGCACCAACTCCGCAGCTTGGCTGGGACCTATGTGAGTATCCAGCGTAGGAATCTGGGAGTTGGGGAGGAGTGAGGAGTTGGGGAAAGACAGTCCTAACCGTGGAGGGTTCTGGTAAATGATGGGGTGAGGAGGGGCTCTTTGGCTCCCACCAGTCCCCCTGTCTGGTCTA
+
A?AABFFFBFFFFGGGGGGGGGHHGGGGGGHHGGGGGGHHHHGHGGHGGHHHHHBFFGFHHHHHHHHHHHHGGFFGHGFFHHHHFGHHGFFFGGGGFHGHGHHGGGHHGHHHHHHHHHHHHHHHHGGGGGGHHHHHHHHGGHHHGGGGGGGHHHHHGDGHHHGGGGHHHHGHHHHHHHHHGFEGGGGG;FFGGGGGGGGGGGGGGGFFFFFFFFFFFFFFFFFFFFFFFFFFFFFFFFFFFFFFFFFFFFF
@M05620:37:000000000-D9766:1:1101:6609:10039 1:N:0:32
ACCACACCTTCTACAATGAGCTGCGTGTGGCTCCCGAGGAGCACCCCGTGCTGCTGACCGAGGCCCCCCTGAACCCCAAGGCCAACCGCGAGAAGATGCCCAGGTGAGTGGCCCGCTACCTCTTCTGGTGGCCGCCTCCCTCCTTCCTGGCCTCCCGGCGCTGCGCCCTTTCTCACTGGTTCTCTCTTCTGCCGTTTTCCGTAGGACTCTCTTCTCTGACCTGAGTCTCCTTTGGAACTCTGCAGGTTCTA
+
AAA1AAAAFFFFGEGG3GEAA1GHGA0A00BG1BFA0EFGCHHHHGGEEEEGGHHFHHHE@EGGG>EGGGG0GCGGGGCH/CGHHG//>C><@FFB1FDGHHHGGHHHHHGGHHGGGGGHHHHHHHHHGHGHHGGGGGGGHHGHHGGGG/AFGFGGFG-;A@@F??F@;F/FFFFFFFFBFFFFEFFFFFFFF@BBFFFFFFFFFFFFFFFFFFFFFFFFFFFFFFFBFFFFFFFFFFFFFFFFFFFFFFF
@M05620:37:000000000-D9766:1:1101:25353:10078 1:N:0:32
AGTGCCAGCTCTCAATCGCACAGGGGACCCAGGGCCTGGCCCCTCCATCCAGAAAACCTATGACCTCACCCGCTACCTGGAGCACCAACTCCGCAGCTTGGCTGGGACCTATGTGAGTATCCAGCGTAGGAATCTGGGAGTTGGGGAGGAGTGAGGAGTTGGGGAAAGACAGTCCTAACCGTGGAGGGTTCTGGTAAATGATGGGGTGAGGAGGGGCTCTTTGGCTCCCACCAGTCCCCCTGTCTGGTCTA
+
AA>AADFFBFFFG4FGGFFAEEHHGEDEGEHHFEEEGFHHHHGHGGHHHHHGHHHFGGHHHFHHHGGHHHHGGEEFHHHHGHHHHHF?EFHFEECGGHFHGH3FGGHHGHHHHHGHHHHHHHHHHGGGGGHHHHHHHHAGGHHHGGGGGGGHHHHHFGHHHBDGFGHHHHHHHHHHHHHHGGGGDGGGEGGGGGFGGGGGGGGGGGFFFFFFFFFFFFFFFFFFFFFFFFFFFFFFFFFFFFFFFFFFFFF
@M05620:37:000000000-D9766:1:1101:23813:10089 1:N:0:32
ACCACACCTTCTACAATGAGCTGCGTGTGGCTCCCGAGGAGCACCCCGTGCTGCTGACCGAGGCCCCCCTGAACCCCAAGGCCAACCGCGAGAAGATGCCCAGGTGAGTGGCCCGCTACCTCTTCTGGTGGCCGCCTCCCTCCTTCCTGGCCTCCCGGCGCTGCGCCCTTTCTCACTGGTTCTCTCTTCTGCCGTTTTCCGTAGGCCTCTCTTCTCTGCCCTGAGTCTCCTTTGGAACTCTGCAGGTTCTA
+
BCCCCCCCFFFFGGGGGGFGGGGHGAEBCEGGHGGEDGEFEGFGHGFGDFEGGHEHHHHGGGGGGGGGGGEFBGHGEEGHGHHGGGGGGGFGGGHFHHHHHHHGHHEGHHGGHHGGGGGHHHHHGHHHHHGGHGGGGGHGHHGHHGGGGGGGGGGGEG?DGFFFFFFFFFFFFFBFFFFFFFFFFFFFFFFFFDDFFFFFFF.;D0BBAFFFFFFFFF0;EFF;BFFFFFFFFFFFFFFFFFFFFFFFFF:
@M05620:37:000000000-D9766:1:1101:14744:10093 1:N:0:32
ACCACACCTTCTACAATGAGCTGCGTGTGGCTCCCGAGGAGCACCCCGTGCTGCTGACCGAGGCCCCCCTGAACCCCAAGGCCAACCGCGAGAAGATGCCCAGGTGAGTGGCCCGCTACCTCTTCTGGTGGCCGCCTCCCTCCTTCCTGGCCTCCCGGAGCTGCGCCCTTTCTCACTGGTTCTCTCTTCTGCCGTTTTCCGTAGGACTCTCTTCTCTGACCTGAGTCTCCTTTGGAACTCTGCAGGTTCTA
+
BBBABBBBFFFFFGGGGGGFGDGFG2EEGAGGAFFEEGGGGHHHHGGGFEGGHHHHHHHGFGGGGEGGGGGGHFHGGGGHEEHHHGGCGGGCGGFHFGHHHHHGHHHHHHGGHHGGGCGHHHHHHHHHHHGHHGGGGGHGHHGHHGGGGGGGGGGGGGBGGGGGGGFFFFFFFFFFFFFFFFFFFFFFFFFFFFFFFFFFFFFFFEFFFFFFFFFFFFFFFFFFFFFFFFFFFFFFFFFFFFFFFFFFFFF
@M05620:37:000000000-D9766:1:1101:23830:10100 1:N:0:32
ACCACACCTTCTACAATGCGCTGCGTGTGGCTCCCGAGGAGCACCCCGTGCTGCTGACCGAGGCCCCCCTGAACCCCAAGGCCAACCGCGCGAAGATGCCCAGGTGAGTGGCCCGCTACCTCTTCTGGTGGCCGCCTCCCTCCTTCCTGGCCTCCCGGAGCTGCGCCCTTTCTCACTGGTTCTCTCTTCTGCCGTTTTCCGTAGGACTCTCTTCTCTGACCTGAGTCTCCTTTGGAACTCTGCAGGTTCTA
+
BBCCCCCAFFFFGGGGGG4EFGGGGGGEHGGHHFFGGGGGFHHHHGGFGGGGHHHHFHHEGGGGGGGGGGGHHHHGGGGHGHHHHGGGGF/BGGGGHHHHHHHGHHHHHHGGHHGGGCGHHHHHHHHHHHGHHGGGGGGGGGGGGGGGGGGGGGGGGCCFFFFFFFFFFFFFFFFFFFFFFFFFFFFFEFFFFFFFFFFFFFFFFBFFFFFFFFFFFFFFFFFFFFF9BFFFFFFFFFFFFEFFFFFFFFB
@M05620:37:000000000-D9766:1:1101:16409:10112 1:N:0:32
AGTGCCAGCTCTCAATCGCACAGGGGACCCAGGGCCTGGCCCCTCCATCCAGAAAACCTATGACCTCACCCGCTACCTGGAGCACCAACTCCGCAGCTTGGCTGGGACCTATGTGAGTATCCAGCGTAGGAATCTGGGAGTTGGGGAGGAGTGAGGAGTTGGGGAAAGACAGTCCTAACCGTGGAGGGTTCTGGTAAATGATGGGGTGAGGAGGGGCTCTTTGGCTCCCACCAGTCCCCCTGTCTGGTCTA
+
AAAAAFFFAFFFG1GGGAF1E0FAFAEEGGHHFFGEEFHHHHGHGGHHHGGFEGFGHGHGHDDGHGFGHHHFEGEGHHGBGHH/GHFHGFHHGG/EEFHHCHHCE?FGGHHHHHHHHFGHHGHHHGFCGGGHHGHHHHGGGHHGGGGGGGGHHHHHGGHHHHGGGGHGHFHFFHHHHHGHGGGGGGGGAFGGGGGFBFGFFGGGGGF@EFFFFF@@@@FFFFFFFFFFFFFFFFFFFFFF@FFFFFFFFFF
@M05620:37:000000000-D9766:1:1101:14867:10120 1:N:0:32
ACCACACCTTCTACAATGAGCTGCGTGTGGCTCCCGAGGAGCACCCCGTGCTGCTGACCGAGGCCCCCCTGAACCCCAAGGCCAACCGCGAGAAGATGCCCAGGTGAGTGGCCCGCTACCTCTTCTGGTGGCCGCCTCCCTCCTTCCTGGCCTCCCGGAGCTGCGCCCTTTCTCACTGGTTCTCTCTTCTGCCGTTTTCCGTAGGACTCTCTTCTCTGACCTGAGTCTCCTTTGGAACTCTGCAGGTTCTA
+
BBBABBBBFFFFGGGGGGGFGGHHGEEEFEHHFGGEEFGGGHHHHGGGGGGGHHHHHHHGGGGGGGGGGGGFHHHGGGGH/FHHHGGEGGFCGGFHHHEHHFC/FGFG<GA/0G-DG?@F1GHGHHHFHHGHHG-AAAGGGFGBCBGFGFG?BFGGD??9DFBBBGFFFFFFFFFFFFBBF/BFFFFFFBFBF@ADFFBF9BAAFFFFFFB/B/;BFBFFFBFF9FFEFFFFFFFFFFFFF//BFF.BFFB
@M05620:37:000000000-D9766:1:1101:14967:10133 1:N:0:32
AGTGCCAGCTCTCAATCGCACAGGGGACCCAGGGCCTGGCCCCTCCATCCAGAAAACCTATGACCTCACCCGCTACCTGGAGCACCAACTCCGCAGCTTGGCTGGGACCTATGTGAGTATCCAGCGTAGGAATCTGGGAGTTGGGGAGGAGTGAGGAGTTGGGGAAAGACAGTCCTAACCGTGGAGGGTTCTGGTAAATGATGGGGTGAGGAGGGGCTCTTTGGCTCCCACCAGTCCCCCTGTCTGGTCTA
+
BCBBCFFFCFFFGGGGGGGGGGHHGGGGGGHHGGGGGGHHHHGHGGHHHHHHHHHHHGHHHHGHHHGHHHHGGGGGHGHHHHHHHHHHGHHHGGGGGHHHGHHGGGHHGHHHHHHHHHHHHHGHHGGGFGHHHHHHHHHGGHHHGGGGGGGHHHHHHGHHHHGGGGHHHHHHHHHHHHHHGGGGGGGGEGGGGGGGGGGGGGGGGGFFFFFFFFFFFFFFFFFFFFFFFFFFFFFFFFFFFFFFFFFFFFB
@M05620:37:000000000-D9766:1:1101:15869:10145 1:N:0:32
ACCACACCTTCTACAATGAGCTGCGTGTGGCTCCCGAGGAGCACCCCGTGCTGCTGACCGAGGCCCCCCTGAACCCCAAGGCCAACCGCGAGAAGATGCCCAGGTGAGTGGCCCGCTACCTCTTCTGGTGGCCGCCTCCCTCCTTCCTGGCCTCCCGGAGCTGCGCCCTTTCTCACTGGTTCTCTCTTCTGCCGTTTTCCGTAGGACTCTCTTCTCTGACCTGAGTCTCCTTTGGAACTCTGCAGGTTCTA
+
ABAABAABFFFDFGGGFGGGFGHHFAFBEA2BFAFEEGAA2AC1FAAAEEGEHGGHHGEEGC@FGGEEG/FG3G/EEGEHGHHHEEGGCCCGFGHHHHEHHCG/<1FCDDFFHHCFFGGHHHGHHGHGHHGHHGGGGGHGHHGHHFGFGGGGGGGGGA-9BFFGAGFFCFFFFFFFFFFFFFFF/BFFFFFFFBADFFFFFFFDFFFFFFFBFFFFFFFFFFFFFFFFFFFFFFFFFFFFFFFFFFFFFF9
@M05620:37:000000000-D9766:1:1101:17539:10161 1:N:0:32
AGTGCCAGCTCTCAATCGCACAGGGGACCCAGGGCCTGGCCCCTCCATCCAGAAAACCTATGACCTCACCCGCTACCTGGAGCACCAACTCCGCAGCTTGGCTGGGACCTATGTGAGTATCCAGCGTAGGAATCTGGGAGTTGGGGAGGAGTGAGGAGTTGGGGAAAGACAGTCCTAACCGTGGAGGGTTCTGGTAAATGATGGGGTGAGGAGGGGCTCTTTGGCTCCCACCAGTCCCCCTGTCTGGTCTA
+
ABABBFFFCFFFGGGGGGGGGGHHGGDGGGHHFEEEGGHHGHGCFGHGHHHHHHHHHGHGHHGHHHHHHHHGGEEGHHHHHGHHHHHHGHHHGGGGGHHHGHHGGGHHGHHHHHHHHHHHHHHHHGGGGGHHHHHHHHHGGHHHGGGGGGEGHFHHHGHHHGGGGGHHHHHHHHHHHHHHGGGGGGGGGGGGGGGGGGGGGGGGGGFFFFFFFFFFFFFFFFFFFFFFFFFFFFFFFFFFFFFFFFFFFFB
@M05620:37:000000000-D9766:1:1101:24841:10167 1:N:0:32
AGTGCCAGCTCTCAATCGCACAGGGGACCCAGGGCCTGGCCCCTCCATCCAGAAAACCTATGACCTCACCCGCTACCTGGAGCACCAACTCCGCAGCTTGGCTGGGACCTATGTGAGTATCCAGCGTAGGAATCTGGGAGTTGGGGAGGAGTGAGGAGTTGGGGAAAGACAGTCCTAACCGTGGAGGGTTCTGGTAAATGATGGGGTGAGGAGGGGCTCTTTGGCTCCCACCAGTCCCCCTGTCTGGTCTA
+
AA>AAFF4AFFFGGGGGGFCFGHHGGGGGGHHGAEEFFHFGHGHGGHFGHHGGFCGHGHHHHFHHHHHHHHGGEFGHGHHGHHGGHHHGHGHEGGGEHHHGHHGGGHHGHHHHHHHH3GHHHHHHGGGGGHHHHHHHHFGGHHHGGGGGGCGHHHHGFGHHHGGGGHHHHHHHHHHGGHFGGGGGGGG9FFGGGFGGGGGGGGGGDABFFFFFFFADFFFFFFFFFFEFFFFFFFFFFFFFFFFFFFFFFF
@M05620:37:000000000-D9766:1:1101:24368:10180 1:N:0:32
AGTGCCAGCTCTCAATCGCACAGGGGACCCAGGGCCTGGCCCCTCCATCCAGAAAACCTATGACCTCACCCGCTACCTGGAGCACCAACTCCGCAGCTTGGCTGGGACCTATGTGAGTATCCAGCGTAGGAATCTGGGAGTTGGGGAGGAGTGAGGAGTTGGGGAAAGACAGTCCTAACCGTGGAGGGTTCTGGTAAATGATGGGGTGAGGAGGGGCTCTTTGGCTCCCACCAGTCCCCCTGTCTGGTCTA
+
BBABBFFFBFFFGGGGGGCCEEH4FG?FGGHHGGGGAFHGHHGHGGHFHAGHHHGFHGHFGHHHHFHHHHHEGEGGHHFHHGHHHHHHGFHHGGGGGHHHGHHGGGHHGHHHHHHHHHHHHHHHHGFGGGHHHHHHHHHGGHHHGGGGGGGHHHHHHGHHHHGGGGHHHHHHHHHHHHHHGGGGGGGGEFGGGGFGGGGGGGGGGGFBFFFFFFBBBBFFFFFFFFFFFFFFFFFFFFFFBFFFFFFFFFF
@M05620:37:000000000-D9766:1:1101:19257:10191 1:N:0:32
AGTGCCAGCTCTCAATCGCACAGGGGACCCAGGGCCTGGCCCCTCCATCCAGAAAACCTATGACCTCACCCGCTACCTGGAGCACCAACTCCGCAGCTTGGCTGGGACCTATGTGAGTATCCAGCGTAGGAATCTGGGAGTTGGGGAGGAGTGAGGAGTTGGGGAAAGACAGTCCTAACCGTGGAGGGTTCTGGTAAATGATGGGGTGAGGAGGGGCTCTTTGGCTCCCACCAGTCCCCCTGTCTGGTCTA
+
ABAABFFFCFFFGBGGGGGGGGHHGEEFGGHHEEGGGGHHHHGHGGHHHHHHHHHHHGHHHFGHHHHHHHHGGEGGHHHHGHHHHHFGGHHHGGGGGHGHGHHGGGHHGHHHHHHHHHHHHHHHHGGGGGHHHHHHHHFGGHHHGGGGGGEGHGHHHGHHHHGGGGHHHHHHHHHHHHHHGGGGGGGGGGFGGGGGGGGGGGGGGGDDFFFFFFFFFFFFFFFFFFFFFFFFFFFFFFFFFFFFFFFFFFF
@M05620:37:000000000-D9766:1:1101:17247:10202 1:N:0:32
AGTGCCAGCTCTCAATCGCACAGGGGACCCAGGGCCTGGCCCCTCCATCCAGAAAACCTATGACCTCACCCGCTACCTGGAGCACCAACTCCGCAGCTTGGCTGGGACCTATGTGAGTATCCAGCGTAGGAATCTGGGAGTTGGGGAGGAGTGAGGAGTTGGGGAAAGACAGTCCTAACCGTGGAGGGCTCTGGTAAATGATGGGGTGAGGAGGGGCTCTTTGGCTCCCACCAGTCCCCCTGTCTGTTCTA
+
AA>>AFFCAFFFGDGGFFFGGGHHGGGGEGDHDAEGDGHHFHGFGGHFHHHHHHHHHGHFFHHHHFHHHHGEGEEGHHHGFGHHHHHHGHHHGEGGGGDEEFGGDGHFDHHFHHHHFBBGGHFGHC?CCGHGFGFGHFGFGGFE?-<CGGDFFFFFBE/CGBC@ADHF//CFHGFBCGGC@.;9..DG.;99CFGBFF0FBFBFGBA@EFFEDA----99BFF99BF.EFF?EFFFFF?DBFBFFF9FBFB
@M05620:37:000000000-D9766:1:1101:17238:10218 1:N:0:32
AGTGCCAGCTCTCAATCGCACAGGGGACCCAGGGCCTGGCCCCTCCATCCAGAAAACCTATGACCTCACCCGCTACCTGGAGCACCAACTCCGCAGCTTGGCTGGGACCTATGTGAGTATCCAGCGTAGGAATCTGGGAGTTGGGGAGGAGTGAGGAGTTGGGGAAAGATAGTCCTAACCGTGGAGGGTTCTGGTAAATGATGGGGTGAGGAGGGGCTCTTTGGCTCCCACCAGTCCCCCTGTCTGGTCTA
+
AABBBFFFBFFFGDGGGFFAEEGHGAEGGGHHGGGGFFHHGHEHGGHGHHGHDHFGHGGHHGFHHHCGHHHEEEFEHBFBGHGEFG1GEGHHGE/>EFHHGHHGGGHHGHHHHHFHHFGHHGHHGGEGGGHHHHHFHHHGAFHHGGGGGGGHHHHHGGGHHHGGGGGHH0<GGFHHHHHFGECDGFGG;AFGGGBFGGGGGGGGGGGFFFFFFFFFFFFFFFFFFFFFFFFDEFFFFFFDFFFFFFFF9FF
@M05620:37:000000000-D9766:1:1101:7379:10220 1:N:0:32
GAGGCTGCTTTGGAAGAAACTGATAAACCAGGGAAACAAGATCGGAAGGACACACATAAGTACTTTAGTCAGCGTTCATAATCTGGAATCCCGTCTACTGTTTCCAAAAAAAAAAGACCAGAGAAGACTCCAATAGAGTAAAAGAGATGATGAAAAAATGGCAAGTAAGACAGGCATAACCGATTTAGCACTATTGTGGATCCCATTGAAAAATTCTCAGAACCTGTACTGGTAACTGAAAAGCCAAGAAC
+
A?ABAAFBFFFFGCBGGGGGG5B5D55AAFFFEF2BGHFG2FGFGE2E22BF121AB35BD5AD5D5BDD55B111BB55D5DF555BBB3BE?EA1B@F@G444BBEHEEEEE///2220??BFB@G2@@<C22@@>2><FB?/00111<?<1D<0<011<>1<=00=0</<<..000<<:--..0000:00;000;900;9;F0C;90099./0009009/./.000;0/;;;/;////;/9;.;../;
@M05620:37:000000000-D9766:1:1101:24196:10236 1:N:0:32
ACCACACCTTCTACAATGAGCTGCGTGTGGCTCCCGAGGAGCACCCCGTGCTGCTGACCGAGGCCCCCCTGAACCCCAAGGCCAACCGCGAGAAGATGCCCAGGTGAGTGGCCCGCTACCTCTTCTGGTGGCCGCCTCCCTCCTTCCTGGCCTCCCGGAGCTGCGCCCTTTCTCACTGGTTCTCTCTTCTGCCGTTTTCCGTAGGACTCTCTTCTCTGACCTGAGTCTCCTTTGGAACTCTGCAGGTTCTA
+
AAAABAA>FFFFGGGFGGABFFFGGGFGHGGHHFEF2AEEGGGHHGGEAEFFFHHHHHHGEE?EFEGEGGGGGFFEGGGFFHGHHFGED<<<<CG2?FGFHHHFFG?GFFFFHHGG?@@GHHDDGFHH0GDGG?DGADHGHHGH0FG00;?FBFGGG---;F9CFFFFFFFFBFFFFFF09FBF0BFFFFFFF;.;;EBFD0;.;BFBFBFF0FFFFFFFFF/B/9BFFF00;0BBF9FBFBFFFFABFF0
@M05620:37:000000000-D9766:1:1101:10859:10242 1:N:0:32
AGTGCCAGCTCTCAATCGCACAGGGGACCCAGGGCCTGGCCCCTCCATCCAGAAAACCTATGACCTCACCCGCTACCTGGAGCACCAACTCCGCAGCTTGGCTGGGACCTATGTGAGTATCCAGCGTAGGAATCTGGGAGTTGGGGAGGAGTGAGGAGTTGGGGAAAGACAGTCCTAACCGTGGAGGGTTCTGGTAAATGATGGGGTGAGGAGGGGCTCTTTGGCTCCCACCAGTCCCCCTGTCTGGTCTA
+
AAAAAFFFBFFFG4FGGGGFGGHHGCGEEEHHFEEGFGHHGHGFGGHHHHHHGFHGHGFGHHGHHHHHHGFEE/>EHGHH2FHHHH1?EFHHGGGFGHHHGHG//?CF?2BGHGFHHG3F3GGGHG/?@/DFGFHHHFAFD<?H/CFFGGEGEDHEC.<<DHCFCAEFHFHHHHHHHHHHGDABAEDGCFGGGFFFGGGFFBGFEDDFFEFFDF;B=>AFFFFFEFFEFFFFFFFFBBEDF.BFFBFFFFF
@M05620:37:000000000-D9766:1:1101:12817:10245 1:N:0:32
AGTGCCAGCTCTCAATCGCACAGGGGACCCAGGGCCTGGCCCCTCCATCCAGAAAACCTATGACCTCACCCGCTACCTGGAGCACCAACTCCGCAGCTTGGCTGGGACCTATGTGAGTATCCAGCGTAGGAATCTGGGAGTTGGGGAGGAGTGAGGAGTTGGGGAAAGACAGTCCTAACCGTGGAGGGTTCTGGTAAATGATGGGGTGAGGAGGGGCTCTTTGGCTCCCACCAGTCCCCCTGTCTGGTCTA
+
A@AABFFFBFFFG4GGGGGGGGGHFGGGGGHHGGGGGGHHHHGHGGHGHHFHHFHHHGHGHHGHHGHHHHHGGEFGHGHHHHHHHHHHGHHHGGGGGHHHGHHGGGHHGHHHHHHHHHHHHHGHHGGGGGGHHHHHHHHGGHHHGGFGGDEHHGHHHGHHHHGGGGHHHHHHHHHHHHHHGGGGGFGGDGGGGGFFGGGGGGGGGGFFFFFFFFFFFFFFFFFFFFFFFFFFFFFFFFFFFFFFFFFFFFF
@M05620:37:000000000-D9766:1:1101:13083:10248 1:N:0:32
ACCACACCTTCTACAATGAGCTGCGTGTGGCTCCCGAGGAGCACCCCGTGCTGCTGACCGAGGCCCCCCTGAACCCCAAGGCCAACCGCGAGAAGATGCCCAGGTGAGTGGCCCGCTACCTCTTCTGGTGGCCGCCTCCCTCCTTCCTGGCCTCCCGGAGCTGCGCCCTTTCTCACTGGTTCTCTCTTCTGCCGTTTTCCGTAGGACTCTCTTCTCTGACCTGAGTCTCCTTTGGAACTCTGCAGGTTCTA
+
1A1>AAAAFFFFGGGB3FG1GA1FFAAF00FHHGFGGE?EFEEHHGGG/EEGHFGGGHHGEGCEFGEEEEGEHHHGGGGHGHHHHGGEGGG?CA?GG11FFHHEHHFFGH/FGHGGGGGHHHHFHHG0DHGH.<CCCGHGHHGHHFGFFBAGGGEE?--@AABF??A@;FFFFFFFFFFBFFFFFFFFFBFFB@B?F?FF?FF-B/BFFFFEFFFFFFBFFFFBBB9BFFFFFFFBBFFFFF//BAFFFF/
@M05620:37:000000000-D9766:1:1101:24003:10250 1:N:0:32
ACCACACCTTCTACAATGAGCTGCGTGTGGCTCCCGAGGAGCACCCCGTGCTGCTGACCGAGGCCCCCCTGAACCCCAAGGCCAACCGCGAGAAGATGCCCAGGTGAGTGGCCCGCTACCTCTTCTGGTGGCCGCCTCCCTCCTTCCTGGCCTCCCGGCGCTGCGCCCTTTCTCACTGGTTCTCTCTTCTGCCGTTTTCCGTAGGACTCTCTTCTCTGACCTGAGTCTCCTTTGGAACTCTGCAGGTTCTA
+
CCCCCCCCFFFFGGGGGGGGGGHHGGGGHGHHHGGGGGGGGHHHHGGGGGGGHHHHHHHGGGGGGGGGGGGHHHHGGGGHGHHHHGGGGDDGGGHHHHHHHGFGHHD=FHGGHHCF@CFHFHDHH0=GHFGHHCCGDFHGHHGGHGGFBGFGGGGGDD-9@=DFAAFFAFFFFF0B9BFFFFFFFFFFBFFFFFDFFFFFDF..ABBFBFFBFFBB0B09B0B:/;B0:F0FFFFBFFFF9BFBFFFFF0:
@M05620:37:000000000-D9766:1:1101:24024:10260 1:N:0:32
ACCACACCTTCTACAATGAGCTGCGTGGGGCTCCCGAGGAGCACCCCTTGCTGCTGACCACGGCCCCCCTGAACCCCAAGGCCAACCGCGCGAAGATGCCCAGGTGAGTGGCCCGCTACCTCTTCTGGTGGCCGCCTCCCTCCTTCCTGGCCTCCCGGCGCTGCGCCCTTTCTCACTGGTTCTCTCTTCTGCCGTTTTCCGTAGGACTCTCTTCTCTGACCTGAGTCTCCTTTGGAACTCTGCAGGTTCTA
+
BBB@ABB>BCBFGFBBGG5AFGFGG?A2AAE?FAAEEEEEGHFHHGEBBBGGGGHHEHH31B>EEGGGGGF1GGHGG//FFGHAGGGGGGGGCGG?GGHHHH//?F<GFHGGHH-@CCGHHHHHHGHHF/CGGCGGGGHGHGGFGGGGCCCFGGGGDB-;;>@DB?FBBFFFFFBFFFFFFFFFFFFF/9BFF;DFFFFFFFFA./BBFFFFFFF;/B/FFF.;.BF9FFFFFBFF/FFFF/B:/9ABFF/
@M05620:37:000000000-D9766:1:1101:21896:10261 1:N:0:32
AGTGCCAGCTCTCAATCGCACAGGGGACCCAGGGCCTGGCCCCTCCATCCAGAAAACCTATGACCTCACCCGCTACCTGGAGCACCAACTCCGCAGCTTGGCTGGGACCTATGTGAGTATCCAGCGTAGGAATCTGGGAGTTGGGGAGGAGTGAGGAGTTGGGGAAAGACAGTCCTAACCGTGGAGGGTTCTGGTAAATGATGGGGTGAGGAGGGGCTCTTTGGCTCCCACCAGTCCCCCTGTCTGGTCTA
+
A?ABBFFFBFFFGGGGGFCFEGGAAE2EFGHHG?EG2AGGHHEGGGHDF1BFFF3AFEHFFFDGGGHHHHHEE/>EGFGAGHHGHHFHGBEGGF//@3GHGHFGGEHGGFFHHH2GH?GFHHHHHCGGGGHHHHHHHHHGEHHHGGGGCGGHHHHHHGCFH/<CEGGHHHGHHHHHHHHGGDEGGGGG9AFFFGBFGGGGGGGGGDFBFFFFFF?BB?FFFFFFFFFFFBFFFFFBFFFDB?FFFFBBFFF
@M05620:37:000000000-D9766:1:1101:11132:10270 1:N:0:32
AGTGCCAGCTCTCAATCGCACAGGGGACCCAGGGCCTGGCCCCTCCATCCAGAAAACCTATGACCTCACCCGCTACCTGGAGCACCAACTCCGCAGCTTGGCTGGGACCTATGTGAGTATCCAGCGTAGGAATCTGGGAGTTGGGGAGGAGTGAGGAGTTGGGGAAAGACAGTCCTAACCGTGGAGGGTTCTGGTAAATGATGGGGTGAGGAGGGGCTCTTTGGCTCCCACCAGTCCCCCTGTCTGGTCTA
+
BBABBF5CAFFFGGGGGGG2EAGFF2EEGEFHGCEGFFAGFGGGGG2GGGHHH3BFFFFGFFGHHHHCGHHGGE/EHFFHGHHHHHF1EHGHGGGGGHFFGHHGGGHHGH1FHHHHHH2FHH21GDG??A1FHHHGFGF/CGHF?@<CC<CGF00<<EGHHBCCF?GGFH/:GHHHC0CFBGGG.CDGEFGEGGGGFFGGBFGGGGFB?FF/ADBBBBFFFFFFFFFFFBFF.AFFFFFFBFFFFFFFFFF
@M05620:37:000000000-D9766:1:1101:23400:10299 1:N:0:32
ACGACACCTTCTACAATGCGCTGCGTGTGGCTCCCGAGGAGCACCCCGTGCTGCTGACCGAGGCCCCCCTGAACCCCAAGGCCAACCGCGCGAAGATGCCCAGGTGAGTGGCCCGCTACCTCTTCTGGTGGCCGCCTCCCTCCTTCCTGGCCTCCCGGAGCTGCGCCCTTTCTCACTGGTTCTCTCTTCTGCCGTTTTCCGTAGGACTCTCTTCTCTGACCTGAGTCTCCTTTGGAACTCTGCAGGTTCTA
+
AA11ADD1BCFFFGGGDGBEEAEEGEE0A0FGFABE/EGAAGGGHGC/AAEFGGFFHHFE?EEEGCEEGE/0FFGFGGEHCEGHEGF@CB<<CCCC1FDFHHGGHHHGGHEFHHGGG?CGGHFHHHFHHHCGFC@AGGGGGGGGGGFGGGFFFGGGGG<>@FFF@?B@?9BFFFFFFFF/BFFFEFFFFFF/B@BABEFFFFFFFBFFFFFFFFFF9FFBFFFFBFF/;B/9BFFBFFFFFFFFFFFFFFF
@M05620:37:000000000-D9766:1:1101:23872:10305 1:N:0:32
AGTGCCAGCTCTCAATCGCACAGGGGACCCAGGGCCTGGCCCCTCCATCCAGAAAACCTATGACCTCACCCGCTACCTGGAGCACCCACTCCGCAGCTTGGCTGGGACCTATGTGAGTATCCAGCGTAGGAATCTGGGAGTTGGGGAGGAGTGAGGAGTTGGGGAAAGACAGTCCTAACCGTGGAGGGTTCTGGTAAATGATGGGGTGAGGAGGGGCTCTTTGGCTCCCACCAGTCCCCCTGTCTGGTCTA
+
>A>>ADFFCFFFG4FGGGGCGCHHGA2AEEHHBEFEFFHHHHGHGGHHHHHHHBGBFEHHHEFHHGGHHHH>E>EEHHFF2BFGHH11?GHGEGCGGHGFGHHGGGFGGHHHHHHGHHHHHHHFHGGAGGHHHHHHHH0?EHHFGG.@G.CCH<GH0CGHHGGG.::GBG/GHHHHEHHGGGGG.CGGFGGGGGFGGGGGGGGGGFDFFFFFFFFFFFFFFFFFFFFFFFFFFFFFFFFFFFFFFFFFFFF
@M05620:37:000000000-D9766:1:1101:10196:10310 1:N:0:32
ACCACACCTTCTACAATGAGCTGCGTGTGGCTCCCGAGGAGCACCCCGTGCTGCTGACCGAGGCCCCCCTGAACCCCAAGGCCAACCGCGAGAAGAGGCCCCGGTGAGTGACCCGTCATCTCTTCTTCTGGGGGCCTCCCTCCTTTCTTGCCTCCCTGGGCTGCGCCCCTTCCCTCTCCGTTTTACCTCTGCCGTGGTCCCTATTGATCTCTTCTCTGCCCTGGGCCTCCTTTGTAACTCTGCAGGTTCTA
+
AAAAAAABFFFFGGGDFGFGGFGFEEBEGEBFFFF?EEF2E22FGEAAEEFFGHGGGHHEEEGE?EEEFGGC3FFFGGAFF/FEEFGEDCDDGG220/?/C//AD@FG1<1=10-....==G00=0000<0/-;@-;G.E//C/;0000;CB0CEG/C..;/C.-9.--.../;9.;//../;.////;B///;A--./;./;/////;/;BFFFB/;/9.;....;;..9/////9;/;/9;BFFABF/;
@M05620:37:000000000-D9766:1:1101:4253:10331 1:N:0:32
AGTGCCAGCTCTCAATCGCACAGGGGACCCAGGGCCTGGCCCCTCCATCCAGAAAACCTATGACCTCACCCGCTACCTGGAGCACCAACTCCGCAGCTTGGCTGGGACCTATGTGAGTATCCAGCGTAGGAATCTGGGAGTTGGGGAGGAGTGAGGAGTTGGGGAAAGACAGTCCTAACCGTGGAGGGTTCTGGTAAATGATGGGGTGAGGAGGGGCTCTTTGGCTCCCACCAGTCCCCCTGTCTGGTCTA
+
>AAAAFFFAFFFGDBGGFFFFEGHGEGGGGFFFGGEFFGHHHGHGGGHHHHHFHBCHGHGHFFHHHHGHGHGGGGGHHHHHHHEGHFHGGHHGGCGGGHHDHHFFGHHGHHHHHHHHFGFHHHHHGGGGDHFHHHHHHHGDHHHGFGGGGGHHHHHHGHHGHGGGGHGHHHGFHHHHHHHDCEGGGGGEGGGGGFFGGFGGGGGGGFFE?FFFFFFFFFFFFFFFFFFFFFFFFFFFFFFFFFFF/BFB/9
@M05620:37:000000000-D9766:1:1101:24616:10332 1:N:0:32
ACCACACCTTCTACAATGAGCTGCGTGTGGCTCCCGAGGAGCACCCCGTGCTGCTGACCGAGGCCCCCCTGAACCCCAAGGCCAACCGCGAGAAGATGCCCAGGTGAGTGGCCCGCCACCCCTTCCGGTGGCCGCCTCCCTCCCTCCTGGCCTCCCGGAGCTGCGCCCCTTCTCACTGGTTCCCTCCTTTGCCGTTTTCCGTAGGACTCTCTTCCCCGACCCGAGTCCTCCTTTGAACTCCGCAGGTTCTA
+
ABBBBABBFFFFFGGB5DGGEGHHEDEFH2FGHGG?EEG?FGCHGGGGEGGGEGFHHHHGGGEEGGGGGGGFHHHGGGGHGHHHCGGCFDGGGGHGHG<CHC<F<?101<FFGH---->F.-.<//<@--..C--A..CE/:D.:/C/9F.F0.CE.;99@.//--;B-AF.//99/99/;////..;////;-.;FF/F./9.9///////;9/..---@----9.//;/;B/;/F////..9999F///
@M05620:37:000000000-D9766:1:1101:7227:10345 1:N:0:32
ACCACACCTTCTACAATGAGCTGCGTGTGGCTCCCGAGGAGCACCCCGTGCTGCTGACCGAGGCCCCCCTGAACCCCAAGGCCAACCGCGAGAAGATGCCCAGGTTAGTGGGCCGCTACCTCTTCTGTTGGCCGCCTCCCTCCTTCCCGGCCTTTCGCCGCTGCGCTCTTTCCTACTGTTTTCCTCTTCCGCCGTTTCTCGGAGTACTCTCTCCTCTGAACCTATGCTCCTTCTGGACTCGGCAAGTTCAC
+
AAAAAAAAFFFFGGGGFGG1FAFHGEEBAAGFBFFAAEFGGHHHHGGGGEGGHHHHHHHGEGGGGFGGGGGGFFHGGGGHEHHHHGE<CCCC/??11?1?0?//?11011?///>>-<>CGH0000=0<<./0<ACCFHGH;CCB0//;-;AB/0;...9-9@--9--A/F//9/B/;/;F-/9B//9//9-9-9:B//:-9---////;BF/:F-BF//;-9///99//;B/9//;;9B-;---;;/9//
@M05620:37:000000000-D9766:1:1101:21400:10352 1:N:0:32
GCGGCTGCTTTGGAAGAAACTGACAGGCCATGGCCAAACTCGCTTCAGCGCCCACGGATGATCGCCATTCCCCTCACAGTAGCTCAAATGCCGGCTTATGCTTGCAAAACACCACCCGCAAGGAAAATCCCCCACAAGAACCAAACGTACTAAAAAATCTCACAAAAAAACAGAAAGTAAGACAGACAGCTCAACCTGAGCACACTTACGAAAACAACTCAACAAATGTTAGCACTTTTACATTCAACAGC
+
>11AAADAFFFFGBFF1BFGGBBAB1AA0A0BFF01A0011/A//A1D1/AAA//A///>B21//?//BB2BF0/0BG11@1B2111BB1BBEEC//B11B2B1FGG1F<FGCHF<?//<<//<0C0<<11<///?<<0<>.0<..>0<..<<<<0<./0:0000;..;:9.//://;;9000//9.9/.0/00/././-/9;--:;//-----/999////-9-;//9///;;//;B////;//;99/--
@M05620:37:000000000-D9766:1:1101:23518:10381 1:N:0:32
ACCACACCTTCTACAATGAGCTGCGTGTGGCTCCCGAGGAGCACCCCGTGCTGCTGACCGAGGCCCCCCTGAACCCCAAGGCCAACCGCGAGAAGATGCCCAGGTGAGTGGCCCGCTACCTCTTCTGGTGGCCGCCTCCCTCCTTCCTGGCCTCCCGGAGCTGCGCCCTTTCTCACTGGTTCTCTCTTCTGCCGTTTTCCGTAGGACTCTCTTCTCTGACCTGAGTCTCCTTTGGAACTCTGCAGGTTCTA
+
AAA1AAAAFFFFGFGGDGEAG1GHGAABAAFG1FFAAEFGGHHHHGGGGEGGGHGFHHHGCGEGGCGGGGGBHEHGGGFH/CGHHGA<BC<<<C0C>FFFHHHGHHHHHHGGHHGGGGGHHHHHHHHHHHGHHGGGGGGGHHGHHGGGGBFGG?GGGG@AGGGGG@F@?FBFFFFFFFFFFFFFFFFFFFFFF@BFFFFFFFFFFFFFFFFFFFFFFFFFFFFFFFFFFFFFFFFFFFFFFFFFFFFFFFF
@M05620:37:000000000-D9766:1:1101:27190:10383 1:N:0:32
GAGGCTGCTTTGGAAGAAACTCATAGATTACTGCAACAGTTCCCCCTGGATCTGGAAAAGTTTCTTGACTTGCTTACAGAAGCTGAAACAACTGCCAATGATCCCCATAACTAAATACATAAGCAACAGCCCATATCAGGAAAACAGGGAATAAAACATCTGCACAAAAAAGAACTAATACTCGAGGACGATGGTCACCGTAGCACTGAGGGAACCAACCTAACACATCTCAGCATCTCCACACGGACAAG
+
11>>AAFA1B@DFG1FFGG1A1B3FFFDGG13FBFBBE0AAAD1FAAFAF111DEF1A00BDAGFFB2B1ABFGFF11BDFFFBBEDGG0>GBF10ECB11B110/00B@1111122BBB211B@00000>>/0022221<B00</B///0B1>111?1B1B>21<000?///0??1?11111...->.--.<.<0</0...;.0:C/00....:...:.//9///.00;000/;00;000//.--9----
@M05620:37:000000000-D9766:1:1101:9726:10407 1:N:0:32
ACCACACCTTCTACAATGAGCTGCGTGTGGCTCCCGAGGAGCACCCCGTGCTGCTGACCGAGGCCCCCCTGAACCCCAAGGCCAACCGCGAGAAGATGCCCAGGTGAGTGGCCCGCTACCTCTTCTGGTGGCCGCCTCCCTCCTTCCTGGCCTCCCGGAGCTGCGCCCTTTCTCACTGGTTCTCTCTTCTGCCGTTTTCCGTAGGACTCTCTTCTCTGACCTGAGTCTCCTTTGGAACTCTGCAGGTTCTA
+
CCDDDDDDFFFFGGGGGGGGGGHHGGGEGGHHHGGGGGGGGHHHHGGGFGGGHHHHHHHGGGGGGGGGGGGHHHHGGGGHGHHHHGGGGGGGGGHHHHHHHHHGHHHHHHGGHHGGGGGHHHHHHHHHHHGHHGGGGGHGHHGHHGGGGGGGGGGGGG-BDGGGGGFFFFFFFFFFFHFFFHFFHFFFHHHHFFFFFFHFFFFFFFFFFFFFHHHFHHFFFHFFFFFFFFFFFFFFFFFFHHFHFFFFFFF
@M05620:37:000000000-D9766:1:1101:6596:10415 1:N:0:32
GAGGCTGCTTTGGAAGAAACTGAAAAGCCAGGGACACAAGATCGGAAGAGCACACCTCTGCACTCCAGTCACCGCTCATTATCTCGTATGCCGTCTACTGATTTAAAAAAAAAAAAACGAAAAAAACCAAACATAAAAAAAGAACAAAAATAAAAATCAAACCAGTGAAAAAAGGCGCAACAAAGAACAAAAAAACGCGTAATCACGAGAAGAACCACACGACCACAAATAACCCTTTTAAAATTCACAGG
+
B3BB>BFBCBF@G4BFGGCGG5F4BA4BBFGGGGBFCGGGFHAGE22E22BBB2BBBBBB3ABF323BDB35AB0>01D5DGBB4BBEC3BB>?E?1BFG4BB4DFGBGGGGF?<<<//////=--......<000<00--.../</....00:00.00::0.<.000000.-...-<9--...//.///.<.--<-----..:00..-../0B/<....--<--....<000:.<B0000000000:<0.
@M05620:37:000000000-D9766:1:1101:20901:10432 1:N:0:32
ACCACACCTTCTACAATGAGCTGCGTGTGGCTCCCGAGGAGCACCCCGTGCTGCTGACCGAGGCCCCCCTGAACCCCAAGGCCAACCGCGAGAAGATGCCCAGGTGAGTGGCCCGCTACCTCTTCTGGTGGCCGCCTCCCTCCTTCCTGGCCTCCCGGAGCTGCGCCCTTTCTCACTGGTTCTCTCTTCTGCCGTTTTCCGTAGGACTCTCTTCTCTGACCTGAGTCTCCTTTGGAACTCTGCAGGTTCTA
+
?AAAAA?AFFC1BFG13BBFDGFFAAFBF0GFHGC0BAE/FHHHHGCEA/E/FAFGH0AEEGGGCG/EGGGHGH/?EGGHGFHHCFEEGGCGCGHHEFHHHFGF1?FFHHGEGHGGGGGHFHFHHHFHHHGHHGG-CGHAGHGGHGGGGGGGGGGGGG-AAFGG@GF@@FFFFFFFBFFFFF/BFFFFFFFFF@ABFFFFFFFFFFFFFFFFFFF/BB:FFFFFFFF/BFFFFFFFFFFFFEFFFF?FFF;
@M05620:37:000000000-D9766:1:1101:14433:10465 1:N:0:32
ACCACACCTTCTACAATGAGCTGCGTGTGGCTCCCGAGGAGCACCCCGTGCTGCTGACCGAGGCCCCCCTGAACCCCAAGGCCAACCGCGAGAAGATGCCCAGGTGAGTGGCCCGCTACCTCTTCTGGTGGCCGCCTCCCTCCTCCTGGCCTCCCGGAGCTGCGCCCTTTCTCACTGGTTCTCTCTTCTGCCGTTTTCCGTAGGACTCTCTTCTCTGACCTGAGTCTCCTTTGGAACTCTGCAGGTTCTAG
+
AAAAA11AFFFDGGGBFFGDF1FCEEEGGFGG1FGAAEEACHHHHGCEAEECDBAGHFHEEGCGGFEGGGGFHFEEGGGE/GHA/FE/C@CC?BGHF1?GHHHGHFHHHFAFHHGGCC@CGFFGHHBDG/AGFC@CGGHGGHGHHGGB9FGGFEEEGGGGF/CA@B@@BFFBBFFFBB;/FBFFFFFFFFFF@FFF?FFB/A9AFFFFFFFFBFFFFFFFFFFFFFFFFFFFFFFFFFFFFFFFA9BBFFF
@M05620:37:000000000-D9766:1:1101:11776:10496 1:N:0:32
ACCACACCTTCTACAATGAGCTGCGTGTGGCTCCCGAGGAGCACCCCGTGCTGCTGACCGAGGCCCCCCTAAACCCCAAGGCCAACCGCGAGAAGATGCCCAGGTGAGTGGCCCGCTACCTCTTCTGGTGGCCGCCTCCCTCCTTCCTGGCCTCCCGGCGCTGCGCCCTTTCTCACTGGTTCTCTCTTCTGCCGTTTTCCGTAGGACTCTCTTCTCTGACCTGAGTCTCCTTTGGAACTCTGCAGGTTCTA
+
AAAABBABFFFFGGGBFGGFGEGFEEGGHDHHGGGEGGGGGHHHHGEGE1EEHFGHHHHGGGGGGGEGGG1FHHHGGGGFEHHHFGGGGGGGFDFFB<GHHEHFFHHHHHGGAFGGGGGGGFHHDHHGHFDFCC@:E?HGHHACHHGGGGGFBFGGGA-B?FFDFFFACFFFFFFFFFEFFFFFFFFFFFFFFFFFFFFFFFFADBFFFFFFFFFFFFFFFFFFFFFFFFFFFFFFFFFFFFFFF?FFFFB
@M05620:37:000000000-D9766:1:1101:9040:10501 1:N:0:32
AGTGCCAGCTCTCAATCGCACAGGGGACCCAGTGCCTGGCCCCTCCATCCAGAAAACCTATGACCTCACCCGCTACCTGGCGCACCCACTCCGCAGCTCGGCTGGGACCTATGTGAGTATCCAGCGTAGGAATCTGGGAGTTGGGGAGGCGTGCGGCGTTGGGGACCGACAGTCCTAACCGTGGCGGGTTCTGGTAAATGATGGGGTGAGGAGGGGCTCTTTGGCTCCCACCAGTCCCCCTGTCTGGTCTA
+
AA>3AFFBAFFFG4FEGGGGGGHHG22AAEGG3BBBAFGHGHECEGHHHGHGGHH2BEGFBFGHHDFGGHF>>>>EGG@G1EEEEGG1?FGB?ECEE33?EFFCGGHHGHBDGBG2DHFFFH22GGE/AG1<FHHGFH0.E0=FF?.<C.<<:.;A-:BFGGGG.-.:-@-9BBFFB/:99:A@--9>FF?FFFBBFFB9BFFFFFD@.A9/9DFFFFFFFFFFFFFEF.F.;FFFBFFFCFBFFFFFFF9
@M05620:37:000000000-D9766:1:1101:17837:10502 1:N:0:32
ACCACACCTTCTACAATGAGCTGCGTGTGGCTCCCGAGGAGCACCCCGTGCTGCTGACCGAGGCCCCCCTGAACCCCAAGGCCAACCGCGAGGAGATGCCCAGGTGAGTGGCCCGCTACCTCTTCTGGTGGCCGCCTCCCTCCTTCCTGGCCTCCCGGAGCTGCGCCCTTTCTCACTGGTTCTCTCTTCTGCCGTTTTCCGTAGGACTCTCTTCTCTGACCTGAGTCTCCTTTGGAACTCTGCAGGTTCTA
+
AABBAAAAFFFBAEFFGG5GDBGGG?FAGECEGFFEGEEEEFA1AEEAAEEEHHHHEFGEEEEEGGGCGGACCGGGGGGHGGHHHEEEDC?B/<CEGFHFHGCFGHGGGFFFFH-CC-CHHFFHHGGGHHGHHGCGGGHGHGGGGGGFBBFGGGGEDB-9DFFF;CFFFFFFFFFFFFFFFFFFFFFFFFFFFFD?F?FFD/99A/9FFFFEFFFFEFFFFFF/BBFFFFFFFFFFFF/BFFFFFFFFFFB
@M05620:37:000000000-D9766:1:1101:8819:10516 1:N:0:32
ACACACCTTCTACAATGAGCTGCGTGTGGCTCCCGAGGAGCACCCCGTGCTGCTGACCGAGGCCCCCCTGAACCCCAAGGCCAACCGCGAGAAGATGCCCAGGTGAGTGGCCCGCTCCCTCTTCTGGTGGCCGCCTCCCTCCTTCCTGGCCTCCCGGAGCTGCGCCCTTTCTCACTGGTTCTCTCTTCTGCCGTTTTCCGTAGGACTCTCTTCTCTGCCCTGAGTCTCCTTTGGCACTCTGCAGGTTCTAG
+
BBBBBBBFFFDDGFGGF5BBBBBEEGGHGFHGFGG2AFAEGGHHGGGG1EFGHF3FFHGGGGGGGFGGEGFGHHGG>EGGE?GHGGEFG/BCF?CGHHHH2?F?G1GGHGGHHGGG-<FGHHHHHHHBGGHHCDGGGHEHHAHHFGGGFGGGGGGGG-;DGGGGGFFFFFFFF/BFFFFFFFFFFFF;BFFFFFFFFFFFFADDBFBFFFFFFFFFFBFFFF;BBFFFFFFFFE/;FBFBFF/BFFFFFF;
@M05620:37:000000000-D9766:1:1101:10101:10518 1:N:0:32
GCGGCTGCTTTGGCAGAAACTGACAAGCCAGGGACAAAAGATCGGAAGCGCACACGTCTGAACTCCAGTCACCGCTCATTCTCTCGTCTGCCGTCTTCTGCTTGAAAAAAAACACCAACCAAGAATGCCTTCCACTTACTCGTCATGACCTATGCACAAATAAACCTCTGCAATAATCTAAAACGTCAGGGATAACCCAACAATCAGTTTACATTCGAAGGCAAAAGAGCGAGCAGATTTACGTAATAGAC
+
>1>1>>>>FFB1FABAA0BBBBBB1FFHGEFGABB0000BB1BGFEFGHEGCGGHGAFHGHHHBGHFBDFGHHEEEEGBGB2BBBEF>FFFB>?>BFFBFHHHH01BG0/@///0//<////00011111?1011<11111.0..0111100000000/<00000///0000000000000000-..../9.//00/....;90/0000000000000.-------/--------///////-:/--;///
@M05620:37:000000000-D9766:1:1101:17377:10534 1:N:0:32
ACCACACCTTCTACAATGAGCTGCGTGTGGCTCCCGAGGAGCACCCCGTGCTGCTGACCGAGGCCCCCCTGAACCCCAAGGCCAACCGCGAGAAGATGCCCAGGTGAGTGGCCCGCTACCTCTTCTGGTGGCCGCCTCCCTCCTTCCTGGCCTCCCGGAGCTGCGCCCTTTCTCACTGGTTCTCTCTTCTGCCGTTTTCCGTAGGACTCTCTTCTCTGACCTGAGTCTCCTTTGGAACTCTGCAGGTTCTA
+
BBBBBBBBFFFFGGGFGGGFGGGHGGCFEFFGGFGG2EFE2GAFHGGGEEEF5FFFGHHGGE0>FEGEEGGFGGHGGGFHFHHGHGGGGGCFGGHFHFHCGCHEFGGHHH/FGFCADGFHHHHGHH0DDG.CCCC@AE;EHHGFBFCFFBF?FF?EDA?DFFBBDGFFA/FFFFFFFFF;FFFFFFFFBFFFFDF.FFF/ABF?A9BFFFFFEFFFFBBFFF.B9:99;FFFFB/FB/9FFFBBB.;BBF;
@M05620:37:000000000-D9766:1:1101:18768:10535 1:N:0:32
ACCACACCTTCTACAATGAGCTGCGTGTGGCTCCCGAGGAGCACCCCGTGCTGCTGACCGAGGCCCCCCTGAACCCCAAGGCCAACCGCGAGAAGATGCCCAGGTGAGTGGCCCGCTACCTCTTCTGGTGGCCGCCTCCCTCCTTCCTGGCCTCCCGGAGCTGCGCCCTTTCTCACTGGTTCTCTCTTCTGCCGTTTTCCGTAGGACTCTCTTCTCTGACCTGAGTCTCCTTTGGAACTCTGCAGGTTCTA
+
BBBBBBBBFFFFGGFGGGGCGGHHG2ABA22BFFGGGGAEEHHHHFFGD1E1FGFGHFGGG>EFEGGGGGGHFHHGGGGFGHHHHFGFCCBGGGHHHHHHHFHGHFHHHFAFFH@GGGGHHGHHHHFHHFGHHGGGGGGGHHGHHGGGGGGGGGGEDG-ADGGGGGFACFFFFFFFFFFFFFFFFFFFFFFFFFADFFFFFFFFFFFFFFFFFFFFFFEFFFFFFFFFFFFFFFFFFFFFFFFFFFFFFFF
@M05620:37:000000000-D9766:1:1101:26551:10539 1:N:0:32
GAGGCTGCTTTGGAAGAACCTGATAGACCATGGCAAAACGTTCGCCTGGACCCGGATAACATCTTCGGTCTGCTTACATAATCTGAAATACCTGCTAATTCTTACAACACACTAACCGTAAGGAAATTCTCCTATAATAAGCAAACGGACTAAAATAACTCACTAAAAAACAGAAAGCAATGCACAAATATAATCCACAGCACACTTTGAGAACCAAATTAACCATTCTCAGCAATTTTAACATGAACAGC
+
AAAAAAFAFFFFGEGGC1GAA0B1D3111B1A0BFA0BB000BB///B/0BBA//ABA11121D22///?/0D@12@B22B2BB222BBEGH1BG@12B2BBF2BG11??//001>0/?//01B0C11>2BBB12122221110@0?/?//0111111111<11?11<<<..<<<11//<00/00</<000000;;://..=./;/:000..0/..999000;;90000009;C/9;;00000;/:;=0/-
@M05620:37:000000000-D9766:1:1101:9932:10558 1:N:0:32
ACCACACCTTCTACAATGAGCTGCGTGTGGCTCCCGAGGAGCACCCCGTGCTGCTGACCGAGGCCCCCCTGAACCCCAAGGCCAACCGCGAGAAGATGCCCAGGTGAGTGGCCCGCTACCTCTTCTGGTGGCCGCCTCCCTCCTTCCTGGCCTCCCGGCGCTGCGCCCTTTCTCACTGGTTCTCTCTTCTGCCGTTTTCCGTAGGACTCTCTTCTCTGACCTGAGTCTCCTTTGGAACTCTGCAGGTTCTA
+
BBB>ABBBFFFFGGGGBGDFGFHHGEEBC2BF3BF2EEEGGHHHHGGEEEGGFGGHHHHEEGCGGDGGGGGEHFHGGGGH/EGHHGE/BG/BGDGHBGFHHHHGHHHHHHFGHHGGGGGHHHHHHHHHHHFHHGGGGGGGHHGHGGGGGEFGGGGGGG-;ABBFBBFB?FFFFFFFFFFFFFFFFFFFFFFFFBFFFFFFFFFFFFFFFFFFFFFFFFFFFFFBFFFFFFFFFFFFFFFFFFFFFFFFFFF
@M05620:37:000000000-D9766:1:1101:21359:10560 1:N:0:32
AGTGCCAGCTCTCAATCGCACAGGGGACCCAGGGCCTGGCCCCTCCATCCAGAAAACCTATGACCTCACCCGCTACCTGGCGCACCCACTCCGCAGCTTGGCTGGGACCTATGTGAGTATCCAGCGTAGGAATCTGGGAGTTGGGGCGGAGTGAGGAGTTGGGGAAAGACAGTCCTAACCGTGGAGGGTTCTGGTAAATGATGGGGTGAGGAGGGGCTCTTTGGCTCCCACCAGTCCCCCTGTCTGGTCTA
+
>A>3>FFFBFFFG4BGGGGGEEHFG22AEEGF2BEBFFHHHHGHGG2FHHHHHFFAFEHGHGGHHFGFHHHEE>/EHH3B1>EEEG//?GHGGFCEGHF3AGHGGGGGGHFHHHHEGHHHHHDFGGG/@EGGGHHHEF0?EHHECG.<A-AFF0CF0CFFGBBGEA..FF9FFFFGFFGFBFFBFFFBFFFFFFFFFFFFBFFFFFFBFFFBDFBBBBFFFFFFFFFFF.AF?FFFFFFFBFFFFFFFFFB
@M05620:37:000000000-D9766:1:1101:19227:10637 1:N:0:32
ACCACACCTTCTACAATGAGCTGCGTGTGGCTCCCGAGGAGCACCCCGTGCTGCTGACCGAGGCCCCCCTGAACCCCAAGGCCAACCGCGAGAAGATGCCCAGGTGAGTGGCCCGCTACCTCTTCTGGTGGCCGCCTCCCTCCTTCCTGGCCTCCCGGAGCTGCGCCCTTTCTCACTGGTTCTCTCTTCTGCCGTTTTCCGTAGGACTCTCTTCTCTGACCTGAGTCTCCTTTGGAACTCTGCAGGTTCTA
+
BBBABBBBFFFFGGGGDGFAGDGGGEEBEEGGFFGEDEGGGHHHHGGGDEGGGHGHHHHGGGGGGGGGGGGHHFHGGGGHEFHHHGGEGGB@@FCGDHFHHHHGHHHFHHGGHHGGGGGHHHHHHHHGHHFHHGGGGGHGHHGHHGGGGFGGGGGGGG-ABGGGGGFBBFFFFFFFFFFFFFFFFFFFFFFFFBFFFFFFFFFFFFFFFFFFFFFFFFFFFFFBBFFFFFFFFFFFFFFFFFFFFFFFFFF
@M05620:37:000000000-D9766:1:1101:15169:10641 1:N:0:32
ACCACACCTTCTACAATGAGCTGCGTGTGGCTCCCGAGGAGCACCCCGTGCTGCTGACCGAGGCCCCCCTGAACCCCAAGGCCAACCGCGAGAAGATGACCCAAGAGTGGTGCCCCACCCCTTCTTCTGTTGGCCGCCCCCCTCCTTCCGCCCCCCCAGCCCCGCCCCCTTTCATCGCTGTTTCTCTCTTCGCCCTTTCTCATAAGTCCCCTCTCCTATCCCATGCTCCTCTTTTGCACTTCAGCGGCTAT
+
AAAAAAAAFFFFGGGCFGB1GFGGEEEEH0AGHGGGCE/A/GAGGEGCAEEGEGHFHHHC>E?EGGGGGGAGGHHGGECGFGHGCGGGGGGGGCHCGH1110/<?0?11F1/?0F..<.CC.0>D00=<00<<<<-;:::C@-9./0;/...;9-;9--------9-999FF///:/----:////99;/:--;--9;//9/////;://99:://////;9///9//9/-//;/99/;//9///---9-/
@M05620:37:000000000-D9766:1:1101:15241:10670 1:N:0:32
GAGGCTGCTTTGGAAGAAACTGACAAGCCAGGGACAAAAGATCGGAAGAGCACACGTCTGAACTCCAGTCACCGCTCATTATCTCGTATGCCGTCTTCTGCTTGAAAAAAAAAAAAAAAATCTTCTACTTGACCCCTCCCTCCTTCCTTGCCTCCCCACGATTCACCGTTTATCTCTTTGTACCTCTTCTGCCGTTTTCCTCCTGCCACTCTTCTCTGAGCTGGGGGTCCCTTGTAACACTGCCGGGTGGA
+
BAABBBFAFFFFGGGGGGGGFGGHHHHHGFGHGGGGHGFHGHHHGGGGFHHHGHHGHHHGHHHHHHGHGHHH31>0015DBFGGHHGEHHHHGEEGGHHHHHHHFHHHHGGG//>>//<-><111>1111110</.<<.C/<E:;G/:00/;;0C.;/:--..0009.9;9.0000000090000090;009999A/.9F//:9/9:/99B/9B/9;/9/;//..--9...//.:;///9////---;--.
@M05620:37:000000000-D9766:1:1101:23762:10675 1:N:0:32
AGTGCCAGCTCTCAATCGCACAGGGGACCCAGGGCCTGGCCCCTCCATCCAGAAAACCTATGACCTCACCCGCTACCTGGAGCACCAACTCCGCAGCTTGGCTGGGACCTATGTGAGTATCCAGCGTAGGAATCTGGGAGTTGGGGAGGAGTGAGGAGTTGGGGAAAGACAGTCCTAACCGTGGAGGGTTCTGGTAAATGATGGGGTGAGGAGGGGCTCTTTGGCTCCCACCAGTCCCCCTGTCTGGTCTA
+
BBABBFFFBFFFGGGGGGGGGGHGGGGGGGEHGGGGGGGHHHGHGGHHHHFHFHHHHGHHHHHHHHHHHHHGGGGGHHHHHHHHHHHHGHHHGGGGGHHHGHGGGGHHGHHHHHHHHHHHHHHGHGGGGCGGHHHHHGHGGHHHFGGGCDEHHHGHFGGHHHGGFGHGGHFGHHHGHHHFGEEGDGGGEFGGGGGGGFGGBFFFGGFFFFFFFF;=DFFFFFFFFFFFFFFFFFFFFFFFFFFFFFFFFFB
@M05620:37:000000000-D9766:1:1101:13627:10684 1:N:0:32
AGTGCCAGCTCTCAATCGCACAGGGGACCCAGGGCCTGGCCCCTCCATCCAGAAAACCTATGACCTCACCCGCTACCTGGAGCACCAACTCCGCAGCTTGGCTGGGACCTATGTGAGTATCCAGCGTAGGAATCTGGGAGTTGGGGAGGAGTGAGGAGTTGGGGAAAGACAGTCCTAACCGTGGAGGGTTCTGGTAAATGATGGGGTGAGGAGGGGCTCTTTGGCTCCCACCAGTCCCCCTGTCTGGTCTA
+
11>>AB1FAF13AAG3B1FFAEEC0EGGEGHHGGCAC/F0FGGHGGBG1FG1F01BEE0BGHFHHHFHHHHGGGCEHHHAHHHE0>GHGHHHGCEGGHHHGHHGGGHHGHHHFHHHHHHHEHHFHCCFGGHHFHHBGHHA/<F1AGGGCFGF.DG.CFHHG/-AGGHHHHHHHFHHHHHHGGGGGEGG.9FGGGFFGGGGGGGGGGF@FFEFFF@@@-AFFFFFFFBEFFFFFFFFFFFF;-BFFFFFFFF
@M05620:37:000000000-D9766:1:1101:21483:10696 1:N:0:32
GAGGCTGCTTTGGAAGAACCTCATAGAGTACTGCAACACTTGACAATCGAGCTGGAAAAGATTGTTGGAGCACTTATCGAAACTGAAATAACTGCCAATGATCCAGTATGCCATCTTCTAGGAAACCCTCCAATAACACTAAAACAGAACAAAAAAGCACACGAAACAAAGGCAAGGAAATCACGAATTACATCTTTCGAACTCCCTTGGATCCAATTTAACAATAATAGGAATTTTTATAATTAACAACA
+
A?AA>AFAFFDDGCBBCABAB0F1331DAFFG3G111BA1B1AFF1BF/AAA/B0BB10B/B11F2B/BBA/B1B1AD/AB/>DB1112D@F1FH0BGH11BBFG12B2DEF11B12BB22111B>0/>?/0<1<11<1B01111/<<10000B///0@0<0/////0<0<0<00..0<0<111<....0000=00<0...:;C0./;:/;00/0000000=00900;0000090;BF.;000;0;;099.
@M05620:37:000000000-D9766:1:1101:7172:10705 1:N:0:32
ACCACACCTTCTACAATGAGCTGCGTGTGGCTCCCGAGGAGCACCCCGTGCTGCTGACCGAGGCCCCCCTGAACCCCAAGGCCAACCGCGAGAAGATGCCCAGGTGAGTGGCCCGCTACCTCTTCTGGTGGCCGCCTCCCTCCTTCCTGGCCTCCCGGAGCTGCGCCCTTTCTCACTGGTTCTCTCTTCTGCCGTTTTCCGTAGGACTCTCTTCTCTGACCTGAGTCTCCTTTGGAACTCTGCAGGTTCTA
+
BBBBBBBBFFFFGGGGGGGGGGHHGEGEGEHHHGGGGGGGGHHHHGGGGGGGHHHHHHHGGGGGGGGGGGGHHHHGGGGHGHHHHGGGGGGGGGHHHHHHHHEFGHH<GHGGHHCGGGGHHHHHHDGHGFGHHGGGGGHGHHGHHGGGGGGGGGGGGG-9AAFGGGFFFFFFFFFFFFFFFFFFFFFFFFFFFFDFFFFFFFF9DFFFFFFFFFFFFFFFFFFF9BFBFFFFFFFEFFFFFFFFFFFFFF;
@M05620:37:000000000-D9766:1:1101:8865:10740 1:N:0:32
AGTGCCAGCTCTCAATCGCACAGGGGACCCAGGGCCTGGCCCCTCCATCCAGAAAACCTATGACCTCACCCGCTACCTGGAGCACCCACTCCGCAGCTTGGCTGGGACCTATGTGAGTATCCAGCGTAGGAATCTGGGAGTTGGGGAGGAGTGAGGAGTTGGGGAAAGACAGTCCTAACCGTGGAGGGTTCTGGTAAATGATGGGGTGAGGAGGGGCTCTTTGGCTCCCACCAGTCCCCCTGTCTGGTCTA
+
ABA3AFFFBFFFG4GGGGGCGGHHGAAEGEHHBEEFGGHHHHGHGGHGHHHHHGHFGGHGHGGHHDGHHHHGG>>EHHGG2BGHHH11?GGFEFFGGHHHGHHGGGHHGHGHHHHHGHHHHHHHHGGDGGHHHHHGHHFGGHHHGGCCGAEHH0DGBEHHHHGGGFCG/GGHHHHHHHHGGGGGGGGGGGGGGGGGGGGGGGGGGFFFFFFEFFFFFFFFFFFFFFFFFFFFFFFFFFFFFFFFFFFFFFB
@M05620:37:000000000-D9766:1:1101:3898:10766 1:N:0:32
ACCACACCTTCTACAATGAGCTGCGTGTGGCTCCCGAGGAGCACCCCGTGCTGCTGACCGAGGCCCCCCTGAACCCCAAGGCCAACCGCGAGAAGATGCCCAGGTGAGTGGCCCGCTACCTCTTCTGGTGGCCGCCTCCCTCCTTCCTGGCCTCCCGGAGCTGCGCCCTTTCTCACTGGTTCTCTCTTCTGCCGTTTTCCGTAGGACTCTCTTCTCTGACCTGAGTCTCCTTTGGAACTCTGCAGGTTCTA
+
DDDDDDCCFFFFGGGGGGGGGGHHGGGEGGHHHGGGGGGGGHHHHGGGEGGGHHHHHHHGGGGGGGGGGGGFHHHGGGGHGHHHHGGGGGCFGGHHHFHHHHHGCFHHHHGGHHGGGGGHHHHHHHHHFGGHHGGGGGHGHHGHHGGGGGGGGGGGGG-ABGGGGGFFFFFFFFHHHHFFFHFFFFFHFFFFFFFFFFHFFFFDDFFFFFFFHHHFFFFFFFFFFFFFFFFFFFFFFFFFFFFFFFFFFFB
@M05620:37:000000000-D9766:1:1101:25352:10776 1:N:0:32
ACCACACCTTCTACAATGAGCTGCGTGTGGCTCCCGAGGAGCACCCCGTGCTGCTGACCGAGGCCCCCCTGAACCCCAAGGCCAACCGCGAGAAGATGCCCAGGTGAGTGGCCCGCTCCCTCTTCTGGTGGCCGCCTCCCTCCTTCCTGGCCTCCCGGCGCTGCGCCCTTTCTCACTGGTTCTCTCTTCTGCCGTTTTCCGTAGGCCTCTCTTCTCTGACCTGAGTCTCCTTTGGAACTCTGCAGGTTCTA
+
AAA1AAAAFFFFGDGGFGFFGFHGG0ABAEGH1FFEEGGGGHHHHGGGEEEFFHGCGHHGCF?EG/EGGGE>ECGGGGCH//FGHG/<BCGCCGFGDGFGHHHGFHHHHHGGHHGGG-CFHHGHHHHFHHGHHGGGGGGGHHGHGGGGGEFGFAFGB@-;A@@F@=F@-B/BFFFFFFFFFFFFFFFFFFFFF@BBFFFFFFFFF/BFFFFFFFFFFFFFFFFBFFFFFFBFFFFEFFFFFFFFFFFFFFF
@M05620:37:000000000-D9766:1:1101:11061:10783 1:N:0:32
AGTGCCAGCTCTCAATCGCACAGGGGACCCAGGGCCTGGCCCCTCCATCCAGAAAACCTATGACCTCACCCGCTACCTGGAGCACCAACTCCGCAGCTTGGCTGGGACCTATGTGAGTATCCAGCGTAGGAATCTGGGAGTTGGGGAGGAGTGAGGAGTTGGGGAAAGACAGTCCTAACCGTGGAGGGTTCTGGTAAATGATGGGGTGAGGAGGGGCTCTTTGGCTCCCACCAGTCCCCCTGTCTGGTCTA
+
A1>AA@@C>FFFBGGFGFGGGCG0FEEEEEAGCAFE/FG0AGE/EEFGFC1EG01A0EACAGDHHFHFH0B>>/>EG1FEF>GGAGHEGBFGG//@@BEC/F1FE/0BAFG112>B1GF1GBGFFCEGGG1F1FG1?CG//?<FCCG?CFGB.00<<CGHHBC@GGEGGFFHG0GBFBCGGG.;9AAAB??CBF;BFFBFFB0CFGA---9BBB@@@?FB/B9BB//9EFF--;FBBFE?--9BFFFFB9/
@M05620:37:000000000-D9766:1:1101:21809:10788 1:N:0:32
ACCACACCTTCTACAATGAGCTGCGTGTGGCTCCCGAGGAGCACCCCGTGCTGCTGACCGAGGCCCCCCTGAACCCCAAGGCCAACCGCGAGAAGATGCCCAGGTGAGTGGCCCGCTACCTCTTCTGGTGGCCGCCTCCCTCCTTCCTGGCCTCCCGGAGCTGCGCCCTTTCTCACTGGTTCTCTCTTCTGCCGTTTTCCGTAGGACTCTCTTCTCTGACCTGAGTCTACTTTGGAACTCTGCAGGTTCTA
+
AAAAAAAAFFFDFGGF3FB1FG1BEAEBFAGGHFCBEE/AEAGHHGGEEEGGHDGGFFHEEGEGFGGGEGEGHHHGGGGHEHHHHGGCGC/>CCFFHDHHHHHGHHHHHHGGHHGGGGGHHHHHHHHHHHGHHGGGGGHGHHGHHGGGGGGGGGGGGGGGGGGGGGF@@FFFFFFFFFFFFFFFFFFFFFFFF@FFFFFFFFFFFFFFFFFFFFFFFFFFFFFFFFF/9FFFFFFFFFFFFFFFFFFFFFB
@M05620:37:000000000-D9766:1:1101:15442:10797 1:N:0:32
ACCACACCTTCTACAATGAGCTGCGTGTGGCTCCCGAGGAGCACCCCGTGCTGCTGACCGAGGCCCCCCTGAACCCCAAGGCCAACCGCGAGAAGATGCCCAGGTGAGTGGCCCGCTACCTCTTCTGGTGGCCGCCTCCCTCCTTCCTGGCCTCCCGGAGCTGCGCCCTTTCTCACTGGTTCTCTCTTCTGCCGTTTTCCGTAGGACTCTCTTCTCTGACCTGAGTCTCCTTTGGAACTCTGCAGGTTCTA
+
CCCCCCCCFFFFGGGGGGGGGGHHGGGFHGHHHGGGGGGGGHHHHGGGGGGGHHHHHHHGGGGGGGGGGGGHHHHGGGGHGHHHHGGGGGGGGGHHHHHHHHHGHHHHHHGGHHGGGGGHHHHHHHHHHHGHHGGGGGHGHHGHHGGGGGGGGGGGGGGGGGGGGGFFFFFFFFFFFFFFFFFFFFFFFFFFFFFFFFFFFFFFFFFFFFFFFFFFFFFFFFFFFFFFFFFFFFFFFFFFFFFFFFFFFFF
@M05620:37:000000000-D9766:1:1101:11068:10810 1:N:0:32
GAGGCTGCTTTGGAAGAAACTGACAAGCAAGGGACAACAGATCGGAAGAGCACACGTCTGAACTCCAGTCACCGCTCATTATCTCGTATGCCGACTTCTGCTTGAAAAAAAAAAACTACCTCTTATGGAAGCCGCCTCCCTCCTTCCTTGCCTCCCGGAGCTGAGCCCTTTCTCACTGGTTCTCTCTTCTGCCATTTTCCGTAGGACTCTCTTCTCTGACCTGAGTCTCCTTTTGAACTCTGCAGGTTATC
+
AAAAAACAFFFFGGGFFBFF1B1BB1GC0BBFA000B0ABAA1AECAECHHBCAAEGAAFEDEGDGBEBB111>E>>F12@2B22BB/BGF1>///?1@1F11B0BG1>///////<@GHE1FB11F111</<<C-<.<F<FEBF0C00<<CDF.C<----./0.:/:9B00;;0;;FFGBBBF9B0B90BBF/;;CGFGB0C99/B/BBF/BBFB/B/9B;-;BB///9:B///AFF//;/9BB?AB///
@M05620:37:000000000-D9766:1:1101:10749:10811 1:N:0:32
GAGGCTGCTTTGGAAGAAACTGACAAGCCAGGGACACAAGATCGGAAGAGCACACGTCTGAACTCCAGTCACCGCTCATTATCTCGTATGCCGTCTTCTGCTTGAAAAAAAAAAAAATAAAAATACTAAAATAATGATTCAGGCTTACAAGACATAAATAGCAGCGCCCAGACACACTAAGTCTCTCATCAACCGGATTCCTGATGACACTCTACGCTGACCTGAGACACCGCTTGAACACAACACGTTCT
+
A3AA>AFBCDFDGBBBFGFGGGGBBGBBABFAB2BBFGEFHHEAE?BA2BBBF2FABAAF5BBGBA3BFB3ABB>>>BD@BGBGBBBEFBBF/?EB1BFFBBBBBGGHFGECC?>//0111110111111111111111111100>11000///00000=00D0/--:-....///.////00000:0;000/.:--..0;00////9////;//.;...////9//://.---.../;//......../:
@M05620:37:000000000-D9766:1:1101:12094:10825 1:N:0:32
ACCACACCTTCTACAATGAGCTGCGTGTGGCTCCCGAGGAGCACCCCGTGCTGCTGACCGAGGCCCCCCTGAACCCCAAGGCCAACCGCGAGAAGATGCCCAGGTGAGTGGCCCGCTACCTCTTCTGGTGGCCGCCTCCCTCCTTCCTGGCCTCCCGGAGCTGCGCCCTTTCTCACTGGTTCTCTCTTCTGCCGTTTTCCGTAGGACTCTCTTCTCTGACCTGAGTCTCCTTTGGAACTCTGCAGGTTCTA
+
AABBBCCBFFFFGGGCGGGGGGHHGGGGHGHHHGGGGGGGGHHHHGGGGGGGFHHHHHHGGGCGGGGGGGGHHHHGGGGHGHHHHGGGGGGGGGHHHHHHHHGGHHHHHHGGHHGGGGGHHHHHHHHHHHGEHGGGGGHGHHGHGGEGGGGGFGGGGC?DFGGGGGFFFFFFFFFFFFFFFFFFFFFFFFFFFFFFFFFFFFFFFFFFFFFFFFFFFFFFFFFFFFFFFFFFFFFFFFFFFFFFFFFFFFF
@M05620:37:000000000-D9766:1:1101:13191:10826 1:N:0:32
AGTGCCAGCTCTCAATCGCACAGGGGACCCAGGGCCTGGCCCCTCCATCCAGAAAACCTATGACCTCACCCGCTACCTGGAGCACCAACTCCGCAGCTTGGCTGGGACCTATGTGAGTATCCAGCGTAGGAATCTGGGAGTTGGGGAGGAGTGAGGAGTTGGGGAAAGACAGTCCTAACCGTGGAGGGTTCTGGTAAATGATGGGGTGAGGAGGGGCTCTTTGGCTCCCACCAGTCCCCCTGTCTGGTCTA
+
AAAABFFFCFFFGGGGGGGGGGHHGGGGGGHHDGGGGGHHHHGGGGHHHHHHHHHHHGHHHHHH3FHHHHHGGEEGHFGHHHHHHHHHGHHGGGGGGHHHGHHGGGHHGHHHHHHHHGHHGHHHHGDGGGHHHHHHHHHFGGHGGGGGGGGHHHHHHGHHHHGGGGHGHHHHGHGHHHHHGAAGGGGGEFFGGGGGGGGHGGGGGGFFFFFFFFFFFDFFFFFFFFFFFFFFFFFFFFFFFFFFFFFFFB0
@M05620:37:000000000-D9766:1:1101:4057:10842 1:N:0:32
AGTGCCAGCTCTCAATCGCACAGGGGACCCAGGGCCTGGCCCCTCCATCCAGAAAACCTATGACCTCACCCGCTACCTGGAGCACCAACTCCGCAGCTTGGCTGGGACCTATGTGAGTATCCAGCGTAGGAATCTGGGAGTTGGGGAGGCGTGAGGAGTTGGTGAAAGACAGTCCTAACCGTGGAGGGTTCTGGTAAATGATGGGGTGAGGAGGGGCTCTTTGGCTCCCACCAGTCCCCCTGTCTGGTCTA
+
ABA>AFFFCFFFGGGGGGGCGGHHG2EEGGHH2EGAFGGHHHGHGGHGHHHHHGHAFGHHHFHHHGHHHHHEG>EEHHGGBGHHHH11?GFFFGCGEHGGGHHGGGHHGHHHFHHGHHHHHHHHHGG/BD<@GHHHHHAFGHHHGG.>D.AEGGGH0EGHHHEE00;G/:/;GCGHHFGGGGGG.EGGDGGGGGBGGGGGGFGGFFFFFFFFFDFFFFFFFFFFFFFFFFF?AFFFFFFFFFFFFFFFFFB
@M05620:37:000000000-D9766:1:1101:20133:10849 1:N:0:32
ACCACACCTTCTACAATGAGCTGCGTGTGGCTCCCGAGGAGCACCCCGTGCTGCTGACCGAGGCCCCCCTGAACCCCAAGGCCAACCGCGAGAAGATGCCCAGGTGAGTGGCCCGCTACCTCTTCTGGTGGCCGCCTCCCTCCTTCCTGGCCTCCCGGCGCTGCGCCCTTTCTCACTGGTTCTCTCTTCTGCCGTTTTCCGTAGGACTCTCTTCTCTGACCTTAGTCTCCTTTGGAACTCTGCAGGTTCTA
+
BBCBBCDDFFFFGGGGGGGGGGHHGEEEFGHHHGGGGGGGGHGHHGGGEFGGHHGHHGGGGGGGGGGGGGGHFHHGGGGHGHHHHGGGGG>DGGHHHHGHHH/EGHHHHHGGHHCGGGGHHHHHHHGHHHGHHGGGGGHGHHGHGGGGGGGGGGGGGA-;ADFFFFFFFFFFFFFFFHFFFFFFFFFHFFFFFFFFFFHFFFFFB0BFFFFFFFFFFFFFFFF09BFFFFFFFFFFFFFFFFFFFFFFFFB
@M05620:37:000000000-D9766:1:1101:6069:10857 1:N:0:32
AGTGCCAGCTCTCAATCGCACAGGGGACCCAGGGCCTGGCCCCTCCATCCAGAAAACCTATGACCTCACCCGCTACCTGGAGCACCAACTCCGCAGCTTGGCTGGGACCTATGTGAGTATCCAGCGTAGGAATCTGGGAGTTGGGGAGGAGTGAGGAGTTGGGGAAAGACAGTCCTAACCGTGGAGGGTTCTGGTAAATGATGGGGTGAGGAGGGGCTCTTTGGCTCCCACCAGTCCCCCTGTCTGGTCTA
+
AA>ABFFFCFFFGGGGGGGCGGHHGGGGGGEHFGGGGGHHHHGHGGFHHHGHHGGHHGGHHHHHHHHGHHHGGEEFHHHHHHHHGHHHGHHHFGGGEHGHGHHGGGFHGGFHHHGHHHGHHFHHHGEGGGHFHFHHHHGGGHHHCGFDG<EGHFHHHGHHHHGGGGHHHHHFHFHHHHHHGGGGGGGGFGFFGG0BBGGGGFGGGGFFFFFFFFFFFDFFFFFBFFFFFFFFFFFFFFFFFFFFFFFFFFF
@M05620:37:000000000-D9766:1:1101:2484:10905 1:N:0:32
ACCACACATTCTACAATGCGCTGCGTGTGGCTCGCGAGGAGCACCCCGTGCTGCTGACCGAGGCCCCCCTGAACCCCAAGGCCAACCGCGGGAAGATGCCCAGGTGAGTGGCCCGCTACCTCTTCTGGTGGCCGCCTCCCTCCTTCCTGGCCTCCCGGCGCTGCGCCCTTTCTCACTGGTTCTCTCTTCTGCCGTTTTCCGTAGGACTCTCTTCTCTGACCTGAGTCGCCTTTGGAACTCTGCAGGTTCTA
+
AABB>AB3BBBDGFFGGG4AEEGGGFG22BB2B2AA0AAE?F1BBAE0?BBFBGFHFFH/>/?>FEGGGGEG3FGEEADEGG?GHFDFBC/>CCGAGGHHHFEAFG0<GGEEHHGC@-;GHCGH0CHHGC9:CADGGGGGGGGGGGGGFGGGFFFFF=-;BFFFFFFFFFFFFFFFFFFFFFFFFFFF//;BFFDFFFFFFFF.ABBBFFFFFFF/;F9;FFF/;BB--:DFFFFFF9BFFF9FFAAFBB/
@M05620:37:000000000-D9766:1:1101:6458:10930 1:N:0:32
GAGGCTGCTTTGGAAGCAACTGACAACCCAGGGACACAAGATCGGAAGAGCACACGTCTGCACTCCAGTCACCGCTCATTATCTCGTATGCCGTCTTCTGCTTTAAAAAAAAAAACCCTTCCTTCCAGGATCCTCTCCTCCTCCCCTTTCGTCCCCGCGCTTCTGCCCCCCTTTCCCGTCCTTCCTTACTTTCCGCTTTCGCACTCTTTTTTCTCCCCTACCCACCTTCCCCGCCAGGTTCATTGTCCCTG
+
CBCCCDFCFFFFGGGG4BFGGGHBBA4BBFAFFFGGHHCHHHHEAE2E1ABFG2E0AB2F5ABFB23BDB3@BE>>>EG4FHHHBB?BC3BFEFFG1BFHBBB4FHH43E<//<///?=2@@?1?=1?1/?FG1?1>F1FGGHF<>><1<CC<AEHC?-;:..;<FFFG-;;.CF0CEG?.;:;B:00:;;:;0A.;DAFD.9-;:::BFFCF:;0:;/..;.0;.;0:/:/-----.:;:0;0:;000:0
@M05620:37:000000000-D9766:1:1101:27828:10933 1:N:0:32
ACCACACCTTCTACAATGAGCTGCGTGTGGCTCCCGAGGAGCACCCCGTGCTGCTGACCGAGGCCCCCCTGAACCCCAAGGCCAACCGCGAGAAGATGCCCACGTGAGTGGCCCGCTACCTCTTCTGGTGGCCGCCTCCCTCCTTCCTGGCCTCCCGGCGCTGCGCCCTTTCTCACTGGTTCTCTCTTCTGCCGTTTTCCGTAGGCCTCTCTTCCCTGACCTGCGTCTCCTTTGGAACTCTGCAGGTTCTA
+
AABAAACCBCCFGGFGGGBGGGHHGGGFEFG2BFEEGGEEEGDGFEEEEEAFFHGHHHHGGGCEFGGGGGGHEHHGEGGHGHHHHGGGBD?CGGHHFHHHHF/>?F?AGHEGHH--<>@HHHHHHHFFGFDCHGGGGGGGGHGG0FFGFGGGGGGGD-:-;@DFFFFFFFFFFFFFFFFFFFFFFFFFFFFFFFFFFFFFFFAF.0;0AFFFFF0BFF/FFFF.-:9;99:BFFFBFFEBBBBFFFFFFF9
@M05620:37:000000000-D9766:1:1101:16273:10954 1:N:0:32
ACCACACCTTCTACAATGAGCTGCGTGTGGCTCCCGAGGAGCACCCCGTGCTGCTGACCGAGGCCCCCCTGAACCCCAAGGCCAACCGCGAGAAGATGCCCAGGTGAGTGGCCCGCTACCTCTTCTGGTGGCCGCCTCCCTCCTTCCTGGCCTCCCGGCGCTGCGCCCTTTCTCACTGGTTCTCTCTTCTGCCGTTTTCCGTAGGACTCTCTTCTCTGACCTGAGTCTCCTTTGGAACTCTGCAGGTTCTA
+
BBBBBBBBFFFFGGGGGGAGGGHHGFGBCEHHHGFDDGGGGHHHHGGGDDGGFHGHHFGEGGCGGGGGGEGHHHHGGGGHGHHHGFGFGG/BF?HFBGHHHHHGHHHAGHFGHHGGGGGHHHHHHHGHBGGGHCGGGFGGHHGHHGGGFFFFGGGGGD-ABCFFFFFFFFFFFFBFFFBFFFFFFFFFFFFFFFFFFFFFFFFFF/FFFFFFFFFFFF/BFFFFBFFFFFFBFFFFFFFFFFFFFFFFFFF
@M05620:37:000000000-D9766:1:1101:20233:10961 1:N:0:32
AGTGCCAGCTCTCAATCGCACAGGGGACCCAGGGCCTGGCCCCTCCATCCAGAAAACCTATGACCTCACCCGCTACCTGGAGCACCAACTCCGCAGCTTGGCTGGGACCTATGTGAGTATCCAGCGTAGGAATCTGGGAGTTGGGGAGGAGTGAGGAGTTGGGGAAAGACAGTCCTAACCGTGGAGGGTTCTGGTAAATGATGGGGTGAGGAGGGGCTCTTTGGCTCCCACCAGTCCCCCTGTCTGGTCTA
+
AA>ABFFFCFFFGGGGGGGGGGHHGGEGGGDHG?FGGFDHHHGHEGHHHHHHHHHHHGHHHGHHHGHHHHHGGFGGHHHHHHHHHGHHGHHHGGGGGHHHGHHGGGHHGHHHHHHHHHHHHHHHHGGGGGHHHHHHHHGGGHHHGGGGGGGHHHHHGGHHHHGGFGHHHHHHHHHHHHHHGGGGGGGGGGGGGGGGGGGGGGGGGGFFFFFFFFFFFFFFFFFFFFFFFFFFFFFFFFFFFFFFFFFFFFF
@M05620:37:000000000-D9766:1:1101:16268:10971 1:N:0:32
ACCACACCTTCTACAATGAGCTGCGTGTGGCTCCCGAGGAGCACCCCGTGCTGCTGACCGAGGCCCCCCTGAACCCCAAGGCCAACCGCGAGAAGATGCCCAGGTGAGTGGCCCGCTACCTCTTCTGGTGGCCGCCTCCCTCCTTCCTGGCCTCCCGGAGCTGCGCCCTTTCTCACTGGTTCTCTCTTCTGCCGTTTTCCGTAGGACTCTCTTCTCTGACCTGAGTCTCCTTTGGAACTCTGCAGGTTCTA
+
BBBABBBBFFFFGGGGFGGGGGHGGAABEAGH3FFEEGGGGHHHHGGGEEGGHHGHHHHGCGGGGEGGGGGCHEHGGGDHCCHHHGGEFGGCFGHHFHHHHHHGHHHHGHGGHHGGGGGHHHHHHHHHHHGHGGGGGGHGHHGHHGGGGGGGGGGGDGGGGGGGGGFFFFFFFFFFFFFFFFFFFFFFFFFFFFFFFFFFFFFFFFFFFFFFFFFFFFFFFFFFFFFFFFFFFFFFFFFFFFFFFFFFFFF
@M05620:37:000000000-D9766:1:1101:17889:10995 1:N:0:32
ACCACACCTTCTACAATGAGCTGCGTGTGGCTCCCGAGGAGCACCCCGCGCTGCTGACCGAGGCCCCCCTGAACCCCAAGGCCAACCGCGAGAAGATGCCCAGGTGAGTGGCCCGCTACCTCTTCTGGTGGCCGCCTCCCTCCTTCCTGGCCTCCCGGAGCTGCGCCCTTTCTCACTGGTTCTCTCTTCTGCCGTTTTCCGTAGGACTCTCTTCTCTGACCTGAGTCTCCTTTGGAACTCTGCAGGTTCTA
+
>1>>AA1>>FCFBGGBDAAAFBF1EBA0A0FGCFFA0AE?EHHCGGGE/AE/EEBCGH0//EEGF/>EE//0GCFEGCCFACHE/FGCG?/<//CFD11?GCCF1GHC=1..CCCGGCCCBGFHHHHFCGCH.--;CEGEB9AF0FFFFFA.0CAEB@-99-/99@B@?/BBFFB///-/;/BFFFFFFF//:@BBFE/;AF?FFFBBFFFFBBFFEB/99BFB-FF/BF//:BFBBF/BFFB9FF-FFFF
@M05620:37:000000000-D9766:1:1101:19049:10997 1:N:0:32
AGTGCCAGCTCTCAATCGCACAGGGGACCCAGGGCCTGGCCCCTCCATCCAGAAAACCTATGACCTCACCCGCTACCTGGAGCACCAACTCCGCAGCTTGGCTGGGACCTATGTGAGTATCCAGCGTAGGAATCTGGGAGTTGGGGAGGAGTGAGGAGTTGGGGAAAGACAGTCCTAACCGTGGAGGGTTCTGGTAAATGATGGGGTGAGGAGGGGCTCTTTGGCTCCCACCAGTCCCCCTGTCTGGTCTA
+
BCBCCFFFDFFFGGGGGGGGGGHHGGGGGGHHGGGGGGHHHHGHGGHHHHHHHHHHHGHHHHHHHHHHHHHGGFGGHHHHHHHHHHHHGHHHGGGGGHHHGHHGGGHHGHHHHHHHHHHHHHHHHGGGGGHHHHHHHHHGGHHHGGGGGGGHHHHHHGHHHHGGGGHHHHHHHHHHHHHHGGGGGGGGGGGGGGGGGGGGHGGGGGFFFFFFFFFFFFFFFHFFFFFFFFFFFFFFFFFFFFFFFFFFFFF
@M05620:37:000000000-D9766:1:1101:7949:11001 1:N:0:32
ACCACACCTTCTACAATGAGCTGCGTGTGGCTCCCGAGGAGCACCCCGTGCTGCTGACCGAGGCCCCCCTGAACCCCAAGGCCAACCGCGAGAAGATGCCCAGGTGAGTGGCCCGCTACCTCTTCTGGTGGCCGCCTCCCTCCTTCCTGGCCTCCCGGAGCTGCGCCCTTTCTCACTGGTTCTCTCTTCTGCCGTTTTCCGTAGGACTCTCTTCTCTGACCTGAGTCTCCTTTGGAACTCTGCGGTTCTAG
+
BBBABBBBFFFFGGGGGGFGGGHHGGGGHFHHHGGGGGGGGHHHHGGGFGGGGHHHHHHGGGGGGGGGGGGHHHHGGGGHGHHHHGGGGGGGGGHGHHHHHHHGHHHHHHGGHHGGGGGHHHHHHHGHGFGHHGGGGGHGHHGHFGGGGGGGGGGGGG?FFGFFGGFFFFFFFFFFFFFFFFFFFFFFFFFFFFFFFFFFFFFFFFFFFFFFFFFFFFFFFFFFFFFFFFFFFFFFFFFFFFFFFDFFFFF
@M05620:37:000000000-D9766:1:1101:9396:11013 1:N:0:32
AGTGCCAGCTCTCCATCGCACAGGGTACCCAGCGCCTGGCCCCTCCATCCAGAAAACCTATGACCTCACCCGCCACCTCGGGCACCCGCTCCGCAGCTTGGCTGGGACCTATGTGAGTATCCAGCGTAGGAATCTGGGCGTTGGGGAGGAGTGCGGAGTTGGGGAAAGCCAGTCCTAACCGTGGAGGGTTCTGGTAAATGATGGGGTGAGGAGGGGCTCTTTGGCTCCCACCAGTCCCCCTGTCTGGTCTA
+
>>>1>B@FAFFFGFGE1AA1E0GAF00BBAAF0AE0ABFHGHGGGGHHHBFFGCF0BEGH1BDFG1BFGHH/E/>EHF0B/>>>EGG/>EE>>E?E<FB<AGHFGGGGFGGHGGGFGHHHHHFHHGGACGFFGGHHHH.<CCGFCC.<C.;;C0AC-A:CFFGG...;/CBFFGGG0;FGABGG-AB@FFFFFFFFFFFFFFFFFF9@AFFBBF@@@@FFBFFFFFFFFFFFFFFEFFFF@FFFFFFFFFF
@M05620:37:000000000-D9766:1:1101:5337:11016 1:N:0:32
ACCACACCTTCTACAATGCGCTGCGTGTGGCTCCCGAGGAGCACCCCGTGCTGCTGACCGAGGCCCCCCTGAACCCCAAGGCCAACCGCGAGAAGATGCCCAGGTGAGTGGCCCGCTACCTCTTCTGGTGGCCGCCTCCCTCCTTCCTGGCCTCCCGGCGCTGCGCCCTTTCTCACTGGTTCTCTCTTCTGCCGTTTTCCGTAGGACTCTCTTCTCTGACCTGAGTCTCCTTTGGAACTCTGCAGGTTCTA
+
>>A1AAAAFFCFFFGFBG11E00EGAFB00FAGFFE//AE/AGHH?GA/BEG1FG1DCH//E/>EEEEGGG0GHHGGGGHEHHHHGGGGG/CGGHGGHHHHHHGGHHHHHGGHHGGGCGHHHHHHHHHHHGHHGGGGGHGGGGGGGGGGGGGGGGGGG-A@@@F@@F@@FFFFFFFFFFFFFFFFFFFFFFFF@FFFFFFFFFFFFFFFFFFFFFFFFFFFFFBBFF/;BFFFFFFFFFFFFFFFFFFFFF
@M05620:37:000000000-D9766:1:1101:14340:11036 1:N:0:32
AGTGCCAGCTCTCAATCGCACAGGGGACCCAGGGCCTGGCCCCTCCATCCAGAAAACCTATGACCTCACCCGCTACCTGGAGCACCAACTCCGCAGCTTGGCTGGGACCTATGTGAGTATCCAGCGTAGGAATCTGGGAGTTGGGGAGGAGTGAGGAGTTGGGGAAAGACAGTCCTAACCGTGGAGGGTTCTGGTAAATGATGGGGTGAGGAGGGGCTCTTTGGCTCCCACCAGTCCCCCTGTCTGGTCTA
+
AAAAAFFFAFFFGDFGGFFCEAFGFAEFEFHHGFGGEGHHHHGGGGHGHHGHHHHHHGHGFHHHHHHHHHHEGGEGHFBFGHHFHHGHGFHHGG?EGHHHGHHGGGHHGHHHHHHHHFHHHHHHHGCGGGHHHHHHHGHGGHHHGGGGGGGHGHHHHGHHHHGGGGGHHCHHHHHHHHGHGCEGGGGGFFGGGGGGGGGGGGGGGGF@FFFFFF?@?@FFFFFFFFFFFFFFFFFFFFFB@FFFFFFFFFF
@M05620:37:000000000-D9766:1:1101:10026:11063 1:N:0:32
AGTGCCAGCTCTCAATCGCACAGGGGACCCAGGGCCTGGCCCCTCCATCCAGAAAACCTATGACCTCACCCGCTACCTGGAGCACCCACTCCGCAGCTTGGCTGGGACCTATGTGAGTATCCAGCGTAGGAATCTGGGAGTTGGGGAGGAGTGAGGAGTTGGGGAAAGACAGTCCTAACCGTGGAGGGTTCTGGTAAATGATGGGGTGAGGAGGGGCTCTTTGGCTCCCACCAGTCCCCCTGTCTGGTCTA
+
>A>3>DFFBFFFG4FGGGGAECGDGGEFGGHH2BEEGGHHHHGHGGHGHHHHHHHGFGHHHGHHHEGHHHHEE>EEHE3FBBGHHH11?GHGEGCGEHGFEHHGGGHHGHHHHHHHHHHHHHHHHGGFGGHHHHHHHHGGEHHHGGGGGDEGHEGFGGHHHHGGGGHGGHHHHHHHHHHGGGGGDFGGGGGGGGGGGGGGGGGGGFFBFFFFFFBBBBFFFFFFFFFFFFFFFFFFFFFFBFFFFFFFFFF
@M05620:37:000000000-D9766:1:1101:5887:11067 1:N:0:32
ACCACACCTTCTACAATGAGCTGCGTGTGGCTCCCGAGGAGCACCCCGTGCTGCTGACCGAGGCCCCCCTGAACCCCAAGGCCAACCGCGAGAAGATGCCCCAGTGAGGGGCCCGGTACCCCCTCTTGTGGGCGGCCCCCTCCCTTCCGGCCCCCCGGAGCCGCGGCCCTTTCTACCTGGTCTCCCCTCCTGCGGTTTCCGGAAGAACCCTCTCCCTTACCCGAGGCTCCCTTTGGAATTCTGCAGTTCTT
+
BBBABBBBFFFFGGGGGGGGGGHHGGGGHGHHFGGGGGGGGHHHHGGGGGGGHHHHHHHGGGGGGGGGGGGHHHHGGGGHEHHHHGGCGGGGGGHHHH2?G//C?11?0/>->C----<D0.-<./0=00;.=--;--;B-9;.;/;/.;9@--;B-;--;.9;--;B-;F///////;9F/////.;.../;--;BF/B.-.-;./.....;///.///;/.-9--..;.;F/B/BF///////;/;///
@M05620:37:000000000-D9766:1:1101:15093:11068 1:N:0:32
AGTGCCAGCTCTCAATCGCACAGGGGACCCAGGGCCTGGCCCCTCCATCCAGAAAACCTATGACCTCACCCGCTACCTGGAGCACCAACTCCGCAGCTTGGCTGGGACCTATGTGAGTATCCAGCGTAGGAATCTGGGAGTTGGGGAGGAGTGAGGAGTTGGGGAAAGACAGTCCTAACCGTGGAGGGTTCTGGTAAATGATGGGGTGAGGAGGGGCTCTTTGGCTCCCACCAGTCCCCCTGTCTGGTCTA
+
BCBCBFFFCFFFGGGGGGGGGGHGGGGGGGHHGGGGGGHHHHGHGGHHHHHHHHHHHGHHHHHHHHHHHHHGGGGGHHHHHHHHHHHHGHHHGGGGGHHHGHHGGGHHGHHHHHHHHHHHHHHHHGGGGGHHHHHHHHHGGHHHGGGGGGGHHHHHHGHHHHGGGGHHHHHHHHHHHHHHGGGGGGGGGGGGHGGGGHHHHGGGGGFFFFFFFFFFFFFFFFFFFFFFFFFFFFFFFFFFFFFFFFFFFFB
@M05620:37:000000000-D9766:1:1101:14859:11095 1:N:0:32
ACCACACCTTCTACAATGAGCTGCGTGTGGCTCCCGAGGAGCACCCCGTGCTGCTGACCGAGGCCCCCCTGAACCCCAAGGCCAACCGCGAGAAGATGCCCAGGTGAGTGGCCCGCTACCTCTTCTGGTGGCCGCCTCCCTCCTTCCTGGCCTCCCGGAGCTGCGCCCTTTCTCACTGGTTCTCTCTTCTGCCGTTTTCCGTAGGACTCTCTTCTCTGACCTGAGTCTCCTTTGGAACTCTGCAGGTTCTA
+
AAA1AAAAFFFFGGGF3FGFGGHHGEEEF0BBAFF0EEGGGHHHHGGGC/EFHFFFHHFECGGGGAEEGGGEF>GEGGFHEEHHGFF@GGC/@CFH1F1?GFEFFHHHHHFFFG@C-CCHHHDGHHFHGGCFGCCCGG.CGGFE0F/0C/AGB.EGGG-AAFGG@@B@@/BBFFFFFEBFFFFFFFFFFFFFF@FFFFBFFFFFFFFFFFFFFFFFFFFFFFFFFFFFFEF/BFFFFFFFFFFFFFFFFF:
@M05620:37:000000000-D9766:1:1101:9549:11102 1:N:0:32
AGTGCCAGCTCTCAATCGCACAGGGGACCCAGGGCCTGGCCCCTCCATCCAGAAAACCTATGACCTCACCCGCTACCTGGAGCACCAACTCCGCAGCTTGGCTGGGACCTATGTGAGTATCCAGCGTAGGAATCTGGGAGTTGGGGAGGAGTGAGGAGTTGGGGAAAGACAGTCCTAACCGTGGAGGGTTCTGGTAAATGATGGGGTGAGGAGGGGCTCTTTGGCTCCCACCAGTCCCCCTGTCTGGTCTA
+
>AAAAFFFCFFFGBGGGAEFGEBGFEEGGFGGFEGGGGGHHHGHGGHFDHHHHGHGFEHGHHHHHHGHHHHFGFCEHBGGHHGGHHFHFFHHGGGGGGHHGHHGGGHHGHHHHHHHHFHHHHHHHGEGGGHHGHHHHHGG?GHHGGGGGGGHHGHHGGHHHHGGGGHHGGHHCGHHHHHHG;EFGGGGAFGGGGCFGGGGGGGGGGFDFFFFFFFFFFFFFFFFFFFFFFFFFFFFFFFFFFFFFFFFFFF
@M05620:37:000000000-D9766:1:1101:17224:11150 1:N:0:32
AGTGCCAGCTCTCAATCGGAAGGGCACACGTCTGCCCTCCAGCCACAGCTCATTATCCCGTATGCCGACTTCCGCCCGGGAGAACCAACTCCGCAGCTTGGCTGGGACCTATGTGAGTATCCAGCGTAGGAATCTGGGAGTTGGGGAGGAGTGAGGAGTTGGGGAAAGACAGTCCTAACCGTGGAGGGTTCTGGTAAATGATGGGGTGAGGAGGGGCTCTTTGGCTCCCACCAGTCCCCCTGTCTGGTCTA
+
AAAAAFFFAFFFGGGGGGCFF00B000BG0000B11A1/EFA0/AF0BF1B112D2D11AF/00D1//>//11>//////>//B1?FGEGHBAEECGHHH/FGEC?FGCFHFGHHGBGD>GHBFGC?C/??F<D1FGFF.>FGHCGA--<<G.DGHHCHHH/:-CACGFHH/FGGBFFFGGGG-.;A@:FFGGGBFGGFB/B/FEFF;AF-:9A=@@=EB/B9B/9;;EBAB-AFFFFFB@A/9BFBFB/9
@M05620:37:000000000-D9766:1:1101:9800:11174 1:N:0:32
AGTGCCAGCTCTCAATCGCACAGGGGACCCAGGGCCTGGCCCCTCCATCCAGAAAACCTATGACCTCACCCGCTACCTGGAGCACCAACTCCGCAGCTTGGCTGGGACCTATGTGAGTATCCAGCGTAGGAATCTGGGAGTTGGGGAGGAGTGAGGAGTTGGGGAAAGACAGTCCTAACCGTGGAGGGTTCTGGTAAATGATGGGGTGAGGAGGGGCTCTTTGGCTCCCACCAGTCCCCCTGTCTGGTCTA
+
AA>AAFFFBFFFGABFGFCFFFHHGFGGGGHHGGGGGGHHHHGHGGFFGHHHHFBFFEFHHGGHHGGHHHHGGEEGHFHHFHHGHH1GGHHHGGGGGHD3EHFGGGHGGFBHHHGFHHHFGHDHHGGDG/@@2GHHHGHGGFFFGCA-@.>>G0<ACEFH0GCC:..CB//;:GGHCGHFGDGG9EGGGGGG0FCFGGGGFGGGGGFFEEFFFFF;FAFFFFFFFFFFFEFFEAFFFFFFFFFFFFFFFFF
@M05620:37:000000000-D9766:1:1101:2564:11177 1:N:0:32
ACCACACCTTCTACAATGAGCTGCGTGTGGCTCCCGAGGAGCACCCCGTGCTGCTGACCGAGGCCCCCCTGAACCCCAAGGCCAACCGCGAGAAGATGCCCAGGTGAGCAGCCAACTACCTCTTATGGTGGCCGCCTCCCTCCTTCCTGGCCTCCCGGAGCTGCGCCCTTTCTCACTGGTTCTCTCTTCTGCCGTTTTCCGTAGGACTCTCGTCTCTGACCTGAGTCTCCTTTGGAACTCTGCAGGTTCTA
+
AAAAAABBFFFFGGGGBGGGGFHHGGFGH2FHHGGGCGG?EG2FHGGGGGGGFHGFHHHGEGGGGFGGGGGFHHHGGGGHGGHHHGGCGCGCCAGHFFH22?FGHHGF1100?00>01F011>11=><11.<<<--<C.EHCFH00;0</;:GFAF?@-:;FBF9@D-9/9FFF/9/;.;/F/BBFFFFFFF/=DFFFFFFBA..BFF/BF.EFFFBB9/;FFFBFFFFFFBF/9FFFBBF/:/B.9:FF/
@M05620:37:000000000-D9766:1:1101:2546:11182 1:N:0:32
ACCACACGTTCTACAATGCGCTGCGTGCGGCGCGCGAGGAGCACCCCTTGCTGCTGACCGAGGCCCCCCTGAACCCCAAGGCCAACCGCGCGAAGATGCCCAGGTGAGTGGCCCGCTACCTCTGCTGGGGGCCGCCTCCCTCCTTCCGGGCCTCCCGGTGCTGCGACCTTTCTCACTGGTTCGCTCTTTTGCCGTTTTCCGTAGGACTCTCTTCTTTGACCTGAGTCCCCTTTGGAACTCTGCAGGTTCTA
+
AAAAAAA1BBCAGGGDGGA1A0EEGAAA0AA/A/AA/>EE/FECGFG/0B1B1F1FFHB/>@?>FEGGGG/CCGGGG/<GFFFGHG/>AC-><CC?0DB</<.CCG0:0C..::----;:FF00C0;/.9-9---9----B999///-9-@??A-A-;;>@F/;----9999;F////-;/;-9-9-9//99F-B-/-9;-;---/;B//9///F//;//;/B/-;F/;-;9:///BBB/99/BF-;BBF/
@M05620:37:000000000-D9766:1:1101:22469:11190 1:N:0:32
GAGGCTGCTTTGGAAGAACCTGATAACCCAGGGAAACAAGATCGGAATACCACACCTCTTAACTCCAGTCACCGCTCATTATCTCGTATACCGTCTCCTGCTTTAAACAAAAAAAACCTGCACATAGCATCCTCCCCTTTCGTCACGCTTCTAATTAACCCCTTGCCAGTCCGTCCGGCATTTCCACTTTAGCCATCTTTGATATCCAATTCATCCACTCCCACCCTGTGCCCTCATAACTTCTACTCTCC
+
>3A>>>C>B5B4F4BBAG4AF4F5DA4ABAABB22ABBFGBGBAE22B33ABB1AABBB55DBD533BDB35BB0>>EG5DFDD4BBEGBBB1FEF2BBG3B@4@B33BE0BF/>///20?2B332323B@2@2@//2@<2/0/<//0//>=11111><DG..>0//00<0<..<.----:<0;:000;0009/0;/00000;0000090900000;/0//9/...;.9///:9..//9/////9//////
@M05620:37:000000000-D9766:1:1101:11470:11201 1:N:0:32
AGTGCCAGCTCTCAATCGCACAGGGGACCCAGGGCCTGGCCCCTCCATCCAGAAAACCTATGACCTCACCCGCTACCTGGAGCACCAACTCCGCAGCTTGGCTGGGACCTATGTGAGTATCCAGCGTAGGAATCTGGGAGTTGGGGAGGAGTGAGGAGTTGGGGAAAGACAGTCCTAACCGTGGAGGGTTCTGGTAAATGATGGGGTGAGGAGGGGCTCTTTGGCTCCCACCAGTCCCCCTGTCTGGTCTA
+
BCBBBFFFCFFFGGGGGGGGGGHHGGGGGGHHCFGGGGHHHHGHGGHGHHHHHGHHHGHHHHHHHHHHHHHGGEGGHGHHFHHHHHHHGHHHGGGGGHHHGHHGGGHHGHHHHHHGHHHHHHHHHGGGGGHHHHHHHHHGGHHHGGGGGDGHHHHHHGHHHHGGGGGHFHHHHHHHHHHHGGGGGGGGGGGGHGGGHGHHHGGGGGADFFFFFFFFFFFFFFFFFFFFFFFFFFFFFFFFFFFFFFFFFFF
@M05620:37:000000000-D9766:1:1101:3229:11215 1:N:0:32
ACCACACCTTCTACAATGAGCTGCGTGTGGCTCCCGAGGAGCACCCCGTGCTGCTGACCGAGGCCCCCCTGAACCCCAAGGCCAACCGCGAGAAGATGCCCAGGTGAGTGGCCCGCTACCTCTTCTGGTGGCCGCCTCCCTCCTTCCTGGCCTCCCGGAGCTGCGCCCTTTCTCACTGGTTCTCTCTTCTGCCGTTTTCCGTAGGACTCTCTTCTCTGACCTGAGTCTCCTTTGGAACTCTGCAGGTTCTA
+
DCCDDDDBFFFFGGGFGGGGGGHHGGGGHGHHHGFGGGGEGHHHHGGGGGGGHHHHHHHGGGGGGGGGGGGHHHHGGGGHGHHHHGGGGGFGGGHHHHHHHHHGHHHHHHGGHHGGGGGHHHHHHHHGHHGHHGGGGGHGHHGHHGGGGGGGGGGGGG-ACGGGGGFFFFFFFFFFFFFFFFFHHFFFFFFFFFFFFFFFFFFBDFFFFFFFFFHFFFFFFFFFFFFBFFFFFFFFFFFFFFFFFFFFFFF
@M05620:37:000000000-D9766:1:1101:17670:11217 1:N:0:32
AGTGCCAGCTCTCAATCGCACAGGGGACCCAGGGCCTGGCGCCTCCATCCAGAAAACCTATGACCTCACCCGCTACCTGGAGCACCAACTCCGCAGCTTGGCTGGGACCTATGTGAGTATCCAGCGTAGGAATCTGGGAGTTGGGGAGGAGTGAGGAGTTGGGGAAAGACAGTCCTAACCGTGGAGGGTTCTGGTAAATGATGGGGTGAGGAGGGGCTCTTTGGCTCCCACCAGTCCCCCTGTCTGGTCTA
+
A1AAAFFCAFCFGGGGGGGGGGGH0E0EFG0A00E/FFGH/AAEEG0AFEGD1F1GHGBAGH2GHFHHHGGFEEGGHHHHHHHHHHGHGHHHGGCGGHHHGHHGGGHHGHHHHHHHHGHHHHHHHGEGGGHHHHHHGHHGEHHHGGGGGGGHHHHHHGHHHHGGGGHHHHHHGHHHHGGGGEGGGGGGCFGGGGGGGGGGGGGGFFF@FFFFFF@@@@FFFFFFFFFFFFFBFFFFFFFF@FFFFFFFFFF
@M05620:37:000000000-D9766:1:1101:19137:11220 1:N:0:32
ACCACACCTTCTACAATGAGCTGCGTGTGGCTCCCGAGGAGCACCCCGTGCTGCTGACCGAGGCCCCCCTGAACCCCAAGGCCAACCGCGAGAAGATGCCCAGGTGAGTGGCCCGCTACCTCTTCTGGTGGCCGCCTCCCTCCTTCCTGGCCTCCCGGAGCTGCGCCCTTTCTCACTGGTTCTCTCTTCTGCCGTTTTCCGTAGGACTCTCTTCTCTGACCTGAGTCTCCTTTGGAACTCTGCAGGTTCTA
+
CCCCCCCCFFFFGGGGGGGGGGHHGEEECEHHHGGGGGGGGHHHHGGGAEGGHHGHHHGGGGGGGGGGGGGHHHHGGGGHGHHHHGGGGGGGGGHHFHHHHFHGHHHFGHGGHHGGGGGHHHHHHFGFHHGHHGGGGGHGHHGHHGGGGGGGGGGGGGAGGGGGGGFFFFFFFFFFFFF9FFFFFFFFFFFFFFFFFFFFFFFFFBFFFFFFFFFFFFFFFFFBFFFFFFBFFFFFFFFFFFFFFFFFFFF
@M05620:37:000000000-D9766:1:1101:15754:11228 1:N:0:32
GAGGCTGCTTTGGAAGAAACTCATAGATTACTGCAACAGTTCCCCCTGGACCTGGAAAAGTTTCTTGCCTGGCTTACAGAAGCTGAAACAACTGCCAAGGTGCTAAAAGATGCGCAAGGAAGGCACAGACTCCTACAATAGTACAATTGTGTACAAAAGCTAATAATACACAGAAAAGTAACTCGGAACTTACAACTTACGCACACTAGATCGTAAGATTAAACAATTCTAAGCATTTGAACTTGTAAGAG
+
A?AA>AFAFBBDG45B4GCGGGHHHHFHHFEFHH4DFGAGHBDGFEACEFFGHHGBB3CGBFHFGFFBBAGHHHH3BBGGGGGFGB3GFB1FHHHHFH11B33FG@E33?33B/1/>//0B0//B02230B3BF3322?B33BB333??3B2@2222@2@@2@22@@2F1?1?11100<1?1?1....->11>F0</000<<CC-.//;000./:::;000:;C09;900;09C900BF00;090;;000;
@M05620:37:000000000-D9766:1:1101:19203:11243 1:N:0:32
AGTGCCAGCTCTCAATCGCACAGGGGACCCAGGGCCTGGCCCCTCCATCCAGAAAACCTATGACCTCACCCGCTACCTGGAGCACCAACTCCGCAGCTTGGCTGGGACCTATGTGAGTATCCAGCGTAGGAATCTGGGAGTTGGGGAGGAGTGAGGAGTTGGGGAAAGACAGTCCTAACCGTGGAGGGTTCTGGTAAATGATGGGGTGAGGAGGGGCTCTTTGGCTCCCACCAGTCCCCCTGTCTGGTCTA
+
CCBCCFFFCFFFGGGGGGGGGGHGGGGGGGHHGGGGGGHHHHGHGGHGHGHHHHGHHGHHHHHHHHHHHHHGGEFGHFHHHHHHHHHHGHHHGGGGGHHHGHHGGGHHGHHHHHHHHHHHHHHHHGGGGGHHHHHHHHHGGHHHGGGGGGGHHHHGHGHHHHGGGGHHHHHGHHHGHHHHGEEGGGGGCFGGGGGGGGGGGGGGGGFFFFFFFFFFFFFFFFFFFFFFFFFFFFFFFFFFFFFFFFFFFFB
@M05620:37:000000000-D9766:1:1101:11091:11249 1:N:0:32
ACCACACCTTCTACAATGAGCTGCGTGTGGCTCCCGAGGAGCACCCCGTGCTGCTGACCGAGGCCCCCCTGAACCCCAAGGCCAACCGCGAGAAGATGCCCAGGTGAGTGGCCCGCTACCTCTTCTGGTGGCCGCCTCCCTCCTTCCTGGCCTCCCGGAGCTGCGCCCTTTCTCACTGGTTCTCTCTTCTGCCGTTTTCCGTAGGACTCTCTTCTCTGACCTGAGTCTCCTTTGGAACTCTGCAGGTTCTA
+
BBBBBBBBFFFFGGGGGGGDGGHHGEFEHGHHGGGGGGFAEHHHHGGGDAEFHGGHHHHGGGGGGGGGGGFHHGFGGGGGFHHFHGGGGGGGGDHHHHHHHHHGGFHHHGGGHHGGGCGHHHHHHHHHF/DHGGGGGGHGHGGHHGGGGGGGGGGGGGGGGGGGGGFFFFFFFFFFFFFFFFFFFFFFFFFFFFFFFFFFFBFDFFFFFFFFFFFFFFFFFFFFFFFFFFFFFFFFFFFFFFFFFFFFFFF
@M05620:37:000000000-D9766:1:1101:17094:11254 1:N:0:32
AGTGCCAGCTCTCAATCGCACAGGGGACCCAGGGCCTGGCCCCTCCATCCAGAAAACCTATGACCTCACCCGCTACCTGGCGCACCAACTCCGCAGCTTGGCTGGGACCTATGTGAGTATCCAGCGTAGGAATCTGGGAGTTGGGGAGGAGTGAGGAGTTGGGGAAAGACAGTCCTAACCGTGGAGGGTTCTGGTAAATGATGGGGTGAGGAGGGGCTCTTTGGCTCCCACCAGTCCCCCTGTCTGGTCTA
+
AAAAAFFFBFFFGGGGGGGFGGHGGEEEEGHHAAEFFGHHFHGHGGHHHGHHHHHGHGHEHGGHHGHHHHHGE>EEH3FG1>EFFG1?EHFEEEFGGHHFGGHGGGHGGHHHHHHHHHHHHHHHHGGGGGGHHHHGHHFGGHHGGGFDG<DHHBGHHGHHHGGGGC:GFHGHHGGGEGGGGFGGEGGGGGGGGGGGGGGGFFFFFFDFFFFFFFFFFFFFFFFFFFFFFFFFFFFFFFFFFFFFFFFFFFF
@M05620:37:000000000-D9766:1:1101:19200:11268 1:N:0:32
ACCACACCTTCTACAATGAGCTGCGTGTGGCTCCCGAGGAGCACCCCGTGCTGCTGACCGAGGCCCCCCTGAACCCCAAGGCCAACCGCGAGAAGATGCCCAGGTGAGTGGCCCGCTACCTCTTCTGGTGGCCGCCTCCCTCCTTCCTGGCCTCCCGGAGCTGCGCCCTTTCTCACTGGTTCTCTCTTCTGCCGTTTTCCGTAGGACTCTCTTCTCTGACCTGAGTCTCCCTTGGAACTCTGCAGGTTCTA
+
CCCCCCCCFFFFGGGGGGGGGGHHGGGEGGHHHGGGGGGGGHHHHGGGGGGGHHHHHHHGGGGGGGGGGGGHHHHGGGGHGHHHHGGGGGGGGGHHHHBHH2/???DC11F/FG@---->1<0=D00<=/<.C<-A..CE//;/C0C00;.C0.CF.A-;-.0;--;C-;B0090:00B0;000000;900:B-9;FE0B.:..;;0//000;00900:;F9/:99999B/BF/FBFB0000009;:F000
@M05620:37:000000000-D9766:1:1101:27019:11273 1:N:0:32
ACCACACCTTCTACAATGCGCTGCGTGTGGCTCCCGAGGAGCACCCCTTGCTGCTGACCGAGGCCCCCCTGAACCCCAAGGCCAACCGCGCGAAGATGCCCAGGTGAGTGGCCCGCTACCTCTTCTGGTGGCCGCCTCCCTCCTTCCTGGCCTCCCGGAGCTGCGCCCTTTCTCACTGGTTCTCTCTTTTGCCGTTTTCCGTAGGACTCTCTTCTCTGACCTGAGTCGCCTTTGGAACTCTGCAGGTTCTA
+
AAAAAAA1BCFFGGFGGG1AEGGGGGGBAEFFGAEE?EEGFHGHHGG/FFFGFHHHHHG>>@?EFGGGGGFHGHHGGGGHGHHHHGGGGG<CCGGCGH1FGHHGHHD0GGFFGH?C@-AGHHHHHFHFHHGHHGGGGGGGGGGGGGGGGGGFFFGGGA-;@FEF@@F@@FFFFFFFFF-FFFFFFFFF/;BFF@9AFFFFFFF-9/B//FFFFFE;9B/FFFB/-:B-9:BFFFFE/9BFFBFFF-AFFFF
@M05620:37:000000000-D9766:1:1101:17089:11275 1:N:0:32
AGTGCCAGCTCTCAATCGCACAGGGGACCCAGGGCCTGGCCCCTCCATCCAGAAAACCTATGACCTCACCCGCTACCTGGAGCACCAACTCCGCAGCTTGGCTGGGACCTATGTGAGTATCCAGCGTAGGAATCTGGGAGTTGGGGAGGAGTGAGGAGTTGGGGAAAGACAGTCCTAACCGTGGAGGGTTCTGGTAAATGATGGGGTGAGGAGGGGCTCTTTGGCTCCCACCAGTCCCCCTGTCTGGTCTA
+
BBBBBFFFCFFFGGGGGGGGGGHHGGGGGGHHGGGGGGHHHHGHGGHHHHHHHHHHHGHHHHHHHHHHHHHGGGGGHHHHHHHHHHFHGHHHGGGGGHHHGHHGGGHHGHHHHHHHHHHHHHHHHGGGGGHHHHHHHHHGGHHHGGGGGGGHHHHHHGHHHHGGGGHHHHHHHHHHHHHHGGGGGGGGEFGGGGGGGGGGGGGGGGFFFFFFFFFFFFFFFFHFFFFFFFFFFFFFFFFFFFFFFFFFFFF
@M05620:37:000000000-D9766:1:1101:4417:11285 1:N:0:32
AGTGCCAGCTCTCAATCGCACAGGGGACCCAGGGCCTGGCCCCTCCATCCAGAAAACCTATGACCTCACCCGCTACCTGGCGCACCCCCTCCGCAGCTTGGCTGGGACCTATGTGAGTATCCAGCGTAGGAATCTGGGAGTTGGGGCGGCGTCCGGAGTTGGGGACAGACCGTCCTAACCGTGGAGGGTTCTGGTAAATGATGGGGTGAGGAGGGGCTCTTTGGCTCCCACCAGTCCCCCTGTCTGGTCTA
+
>A>>>DFFCFFFG4GGBFFAEGHHG2AEEEGHBEEBFFHHHHGHGGHHHFHHHHHBFEHHGFGHHBFFHGHEE>>EHGBB1>EEGGF/>EF?EFCGEHGHGHHGGGHHGHFHHHH2FGFHHH2GHGG?AE11?GHHFG0>CGGEFG.=D-AD--AB.AEGFFFF.-.:/;.9AFFF/9FFFFFF.;AFFFFFFFFFFFFFBFFFFFFFEFF/AFFFFFFFFFFFFFFFFFFFAFFFFFFFFFFFFFFFFFF
@M05620:37:000000000-D9766:1:1101:16509:11296 1:N:0:32
AGTGCCAGCTCTCAATCGCACAGGGGACCCAGGGCCTGGCCCCTCCATCCAGAAAACCTATGACCTCACCCGCTACCTGGAGCACCAACTCCGCAGCTTGGCTGGGACCTATGTGAGTATCCAGCGTAGGAATCTGGGAGTTGGGGAGGAGTGAGGAGTTGGGGAAAGACAGTCCTAACCGTGGAGGGTTCTGGTAAATGATGGGGTGAGGAGGGGCTCTTTGGCTCCCACCAGTCCCCCTGTCTGGTCTA
+
BCBCCFFFDFFFGGGGGGGGGGHHGGGGGGHHGGGGGGHHHHGHGGHHHHHHHHHHHGHHHHHHHHHHHHHGGGGGHHHHHHHHHHHHGHHHGGGGGHHHGHHGGGHHGHHHHHHHHHHHHHHHHGGGGGHHHHHHHHHGGHHHGGGGGGGHHHHHHGHHHHGGGGHHHHHHHHHHHHHHGGGGGGGGEGGGGGGGHHGGGHHGGGFFFFFFFFFFFFFFFHHFFFFFFFFFFFFFFFFFFFFFFFFFFFF
@M05620:37:000000000-D9766:1:1101:11371:11306 1:N:0:32
AGTGCCAGCTCTCAATCGCACAGGGGACCCAGGGCCTGGCCCCTCCATCCAGAAAACCTATGACCTCACCCGCTACCTGGAGCACCAACTCCGCAGCTTGGCTGGGACCTATGTGAGTATCCAGCGTAGGAATCTGGGAGTTGGGGAGGAGTGAGGAGTTGGGGAAAGACAGTCCTAACCGTGGAGGGTTCTGGTAAATGATGGGGTGAGGAGGGGCTCTTTGGCTCCCACCAGTCCCCCTGTCTGGTCTA
+
AAAABFFFBFFFGFGGFGGGGGHHGGGGGGFHGGGGGGHHHHGGGGGHHHHHHFFHGGHHHHHHHHHGHHHGGECGHDGHGHHHFHFHGGHHGGGGGHHHGHHFDGHHGHHHGHGHGHHHHHHFHGEADFDFGHHFHGHFGHHHGGFGGGGHHGHHHFHHGHGGEDHHHHHHHHHHHFHHFGGG?FGGGGGGGGGGGGGGGGGGGGFFFFFFFFFFFFFFFFFFFFFFFFFFFFFFFFFFFFFFFFFFFF/
@M05620:37:000000000-D9766:1:1101:20732:11322 1:N:0:32
AGTGCCAGCTCTCAATCGCACAGGGGACCCAGGGCCTGGCCCCTCCATCCAGAAAACCTATGACCTCACCCGCTACCTGGAGCACCAACTCCGCAGCTTGGCTGGGACCTATGTGAGTATCCAGCGTAGGAATCTGGGAGTTGGGGAGGAGTGAGGAGTTGGGGAAAGACAGTCCTAACCGTGGAGGGTTCTGGTAAATGATGGGGTGAGGAGGGGCTCTTTGGCTCCCACCAGTCCCCCTGTCTGGTCTA
+
>A>AAFF4>FFFFGGGGGECEEGEFEFEGGHHGCGGDFHFHFEGEGHFHGCEEG3EFGH3FDFGHE3B?GF>F/E@FFFHFHHHGFFFEHHHGD??EEGHCFHGGGHHGHHHGGDHHGHHHFHHHGGGGGGHHHHGGHHGFHHHGGED?AE0<<DFCDG/DFCCGGACCGEF:CGGGHH.A:C?.CGGE..0;B;CGB0000=FED.99AF/AFB-@-.BF/;/9:BE.:FD.9;;FFFF-A//9BF99B/
@M05620:37:000000000-D9766:1:1101:17792:11352 1:N:0:32
ACCACACCTTCTACAATGAGCTGCGTGTGGCTCCCGAGGAGCACCCCGTGCTGCTGACCGAGGCCCCCCTGAACCCCAAGGCCAACCGCGAGAAGATGCCCAGGTGAGTGGCCCGCTACCTCTTCTGGTGGCCGCCTCCCTCCTTCCTGGCCTCCCGGAGCTGCGCCCTTTCTCACTGGTTCTCTCTTCTGCCGTTTTCCGTAGGACTCTCTTCTCTGACCTGAGTCTCCTTTGGAACTCTGCAGGTTCTA
+
CCCCCCCCFFFFGGGGGGGGGGHHGGGEHGHHHGGGGEGGGHHHHGGGGGGGHHHHHHHGGGGGGGGGGGGHHHHGGGGHEHHHHGGGGGGGGGHHHHHGFHHG11FCHFFGHHGGGFGHHHGHHHFHGGGHHCGGGGHGHHGHHGGGGGFGFGGGG?--AFGGGGFFFFFFFFFFFFFFFFFFFFFFFFFFFFFFFFFFFFFFF/BBFFBFFFFFFFFFFFFFFFFFFFFFFFFFFFFFFFFFFFFFFFF
@M05620:37:000000000-D9766:1:1101:16132:11373 1:N:0:32
ACCACACCTTCTACAATGAGCTGCGTGTGGCTCCCGAGGAGCACCCCGTGCTGCTGACCGAGGCCCCCCTGAACCCCAAGGCCAACCGCGAGAAGATGCCCAGGTGAGTGGCCCGCTACCTCTTCTGGTGGCCGCCTCCCTCCTTCCTGGCCTCCCGGAGCTGCGCCCTTTCTCACTGGTTCTCTCTTCTGCCGTTTTCCGTAGGACTCTCTTCTCTGACCTGAGTCTCCTTTGGAACTCTGCAGGTTCTA
+
CCDCCDDDFFFFGGGGGGGGGGHHGGGGHGHHHGGGGGGGGHHHHGGGGGGGHHHHHHHGGGGGGGGGGGGHHHHGGGGHGHHHHGGGGGGGGGHHHHHHHHHGHHHHHHGGHHGGGFGHHHHHHHHHHHGHHGGGGGHGHGGHHGGGGGGGGGGGGGGGGGGGGGFFFFFFFFFHHFFFFFFFFFFFFFFFFFFFFFFFFFEDFFFFFFFFFHHFFFFFFHFFFFFFFFFFHHFFFFFFFFFFFFFFFFF
@M05620:37:000000000-D9766:1:1101:25233:11398 1:N:0:32
ACCACACCTTCTACAATGCGCTGCGTGGGGCTCCCGAGGAGCACCACGTGCTGCTGACCGAGGCCCCCCTGAACCCCAAGGCCAACCGCGAGAAGATGCCCAGGTGAGTGGCCCGCTACCTCTTCTGGTGGCCGCCTCCCTCCTTCCTGGCCTCCCGGCGCTGCGCCCTTTCTCACTGGTTCTCTCTTCTGCCGTTTTCCGTAGGACTCTCTTCTCTGACCTGAGTCTCCTTTGGAACTCTGCAGGTTCTA
+
1>>1>A>AFFFFFAGFFGBAF0A0F0E000BEHGGG///E///B/0AEAFGGB@G@10GE/>//EEEEEGG0CFEE/EFHFHHHHGGGGG/>CGHEGHHHHHHGHHHHHHGGHHGGGGGHHHHHHHHHHHGHHGGGGGGGGGGGGGGGGGGGGGGGGG-@@@@F@@F@@FFFFFFFFFFFFFFFFFFFFFFFF@FFFFFFFFFFFFFFFFFFFFFFFFFFFFFFFFFBFFFFFFFFFFFFFFFFFFFFFFB
@M05620:37:000000000-D9766:1:1101:3642:11415 1:N:0:32
ACCACACCTTCTACAATGAGCTGCGTGTGGCTCCCGAGGAGCACCCCGTGCTGCTGACCGAGGCCCCCCTGAACCCCAAGGCCAACCGCGAGAAGATGACCCAGTGAGGTGCCCGCTACCTCTTCTTGTGGCCGCCTCCCTCCTTCCTGGCCTCCCGGAGCTGCGCCCTTTCTCACTTGGTCTCTCTTCTTCCGTTTTCCGTAGGACTCTCTTCTCTTACCTGAGGCTCCTTTTGGACTCTGCAGGTTCTT
+
CCCCCCCCFFFFGGGGGGGGGGHHGGGEGDHHHFFGGGGGGHHHHGGGGGGGHHHHHHHGGGGGGGGGGGGHHHHGGGGHGHHHHGGGGGFGGGHHHHDGHF/?111=00?1?GE<@-AG111>1=0D00<.<--=..;E//C/C0C0:::F09EG.;-;;C0:--CC-;F090:B00;0F000900;0000;90;FF0F.0..;:9/9000;B:9:000;90//.:99E0BF0B-B009:0000;.;0:0
@M05620:37:000000000-D9766:1:1101:22794:11417 1:N:0:32
ACCACACCTTCTACAATGAGCTGCGTGTGGCTCCCGAGGAGCACCCCGTGCTGCTGACCGAGGCCCCCCTGAACCCCAAGGCCAACCGCGAGAAGATGCCCAGGTGAATGGCCCCCTACCTCTTCCGGTGGCCGCCTCCCTCCTTCCTTGCCTCCCGGGACCGCGCCCTTTCTCACTGGGTTTCTCTTCTGCCGTTTTCCGTACGACTCTCTTCCCCGACCTGAATCTCCCTTTGTACTCTTCAGGGTCTT
+
1AAAAA?AFFFBDFGBBGG1EBGHG0BA00AF1FFEGGGAECG0AEEEAEGABGAGFHFGGE/>FE//EEEHFGH/>E/FAAHHHAEE@CG/?C01>?1<F1/F1111????FG<--.0>111>11<<<-<.C--;..;C:/C/;0;00;/C00;E.:9--.----;@-BF//////9;-B--////9//:/:--;BE/9-/--;----9//;//9----;--///999;/;F/B/;///9////;-;/-/
@M05620:37:000000000-D9766:1:1101:23183:11428 1:N:0:32
AGTGCCAGCTCTCAATCGCACAGGGGACCCAGGGCCTGGCCCCTCCATCCAGAAAACCTATGACCTCACCCGCTACCTGGAGCACCAACTCCGCAGCTTGGCTGGGACCTATGTGAGTATCCAGCGTAGGAATCTGGGAGTTGGGGAGGAGTGAGGAGTTGGGGAAAGACAGTCCTAACCGTGGAGGGTTCTGGTAAATGATGGGGTGAGGAGGGGCTCTTTGGCTCCCACCAGTCCCCCTGTCTGGTCTA
+
ABAAAFFFCFFFGGGGGGGCGGHGGEEEGGHHFGGGGGHHHHGHGGHHHGHHHGH2GFHHHGGHHHHHHHHGG/EEHFGH2BFHHH1?EHHFEFEGGHFHGHFGGGHHGHHHHHFHHHHHHHHHHGFGGGHHHHHHHHGGGHHHGG.CGACGHDGHGDHHHHGGGGGHGHHHHHHHHGHHGGGGDGGGEFGGGGCGGGGGGGGGGGDFFFFFFFFFFFFFFFFFFFFFFFFFFFFFFFFFFFFFFFFFFFB
@M05620:37:000000000-D9766:1:1101:11145:11438 1:N:0:32
AGTGCCAGCTCTCAATCGCACAGGGGACCCAGGGCCTGGCCCCTCCATCCAGAAAACCTATGACCTCACCCGCTACCTGGAGCACCAACTCCGCAGCTTGGCTGGGACCTATGTGAGTATCCAGCGTAGGAATCTGGGAGTTGGGGAGGAGTGAGGAGTTGGGGAAAGACAGTCCTAACCGTGGAGGGTTCTGGTAAATGATGGGGTGAGGAGGGGCTCTTTGGCTCCCACCAGTCCCCCTGTCTGGTCTA
+
ACA@AFFFBFFFGGGGGGGFGGHHGGGGEGHHEFGGDGHHHHGHGGHHHGHHGHGGHGHHGHHHHHHHHHHGE>EGHGFHGHHHFHFAFHHHGGGGGHHHGHHGGGHHGHHHHHHHHHHHHHHHHGGGCDGHHHHHGHGGGHHHGGFDGEGGHDGHGGFHHHGGGGHHGHHHHHHHHHHHGGFGGGGGGGGGGGFGGGGGGGGGGGFFFFFFFFFFFFFFFFFFFFFFFFFFFFFFFFFFFFFFFFFFFFF
@M05620:37:000000000-D9766:1:1101:15579:11441 1:N:0:32
ACCACACCTTCTACAATGAGCTGCGTGTGGCTCCCGAGGAGCACCCCGTGCTGCTGACCGAGGCCCCCCTGAACCCCAAGGCCAACCGCGAGAAGATGCCCAGGTGAGTGGCCCGCTACCTCTTCTGGTGGCCGCCTCCCTCCTTCCTGGCCTCCCGGAGCTGCGCCCTTTCTCACTGGTTCTCTCTTCTGCCGTTTTCCGTAGGACTCTCTTCTCTGACCTGAGTCTCCTTTGGAACTCTGCAGGTTCTA
+
ABCCCCCCFFFFGGGGGGGGGGHHGGGGHGHHHGGGGGGGGHHHHGGGGFGFFHHHHHHGGGGGGGGGGGGHHHHGGGGHGGHHHGGGGGGGGGHHEGGHHGACGFFHHHGGHHGGGCGHHHHHHHGHHHGHHGGGGGHGHHGHHGGGGGGGGGGFGGAGGGGGGGFFFFFFFFFFFFFFFFFFFFFFFFFFFFADFFFFFF?A9BFFFFFFFFFFFFFFFFFBFBFFFFFFFFFFFFFFFFFFFFFFFFB
@M05620:37:000000000-D9766:1:1101:12876:11447 1:N:0:32
ACCACACCTTCTACAATGAGCTGCGTGTGGCTCCCGAGGAGCACCCCGTGCTGCTGACCGAGGCCCCCCTGAACCCCAAGGCCAACCGCGAGAAGATGCCCAGGTGAGTGGCCCGCTACCTCTTCTGGTGGCCGCCTCCCTCCTTCCTGGCCTCCCGGAGCTGCGCCCTTTCTCACTGGTTCTCTCTTCTGCCGTTTTCCGTAGGACTCTCTTCTCTGACCTGAGTCTCCTTTGGAACTCTGCAGGTTCTA
+
DEEEEDDEFFFFGGGGGGGGGGHHGGGGHGHHHGGGGGGGGHHHHGGGGGGGHHHHHHHGGGGGGGGGGGGHHHHGGGGHGHHHHGGGGGGGGGHHHHHHHHHGHHHGHHGGHHGGGGGHHHHHHHHHHHGHHGGGGGHGHHGHHGGGGGGGGGGGGGBGGGGGGGFFFFFFFFFFFFFFFFFFFFFHFHFFFFFFFFHFFFFFFFFFFFFFHHHFHFFFFFFFFFHFFFFFHFFFFFFFFFFFFFFFFFF
@M05620:37:000000000-D9766:1:1101:28209:11455 1:N:0:32
AGTGCCAGCTCTCCATCGCACAGGGGACCAAGGGCCTGGCCCCTCCAGCAAGAAAACCTATGACCTCACCCGCTACCTGGAGCACCCCCTCCGCAGCTTGGCTGGGACCTCTGTGAGTATCCAGCGTCGGAATCTGGGGGTTGGGGAGGAGTGCGGAGTTGGGGACCGCCCGTCCTACCCGTGGCGGGTTCTGGTAAATGTTGGGGTAGGACGGGGCTCTTTGGTCCCACCCTGCCCCCCTGACTGGCAAA
+
>>AA>BD11CCFGCGGEE1FEEH0F?0AAA00FAFB/FFFFHGCGGG1A0ABABF0BB011B2GF1BGHFF/E>>FHEB>0BFGHC//>>>/>E/E<FBB/0B?//BC/011BGBB>>FDGGF<GG//<///?1<GFB-<<ACC--.;:.:;:;;--;9/CGG-9-.-:--;9A-9B/9---:9-;-@9AAFFF/::////9BA9@A--://;=@---9BBFF/-/9-/----9--9-9-@?-//;A--/-
@M05620:37:000000000-D9766:1:1101:3232:11502 1:N:0:32
ACCACACCTTCTACAATGAGCTGCGTGTGGCTCCCGAGGAGCACCCCGTGCTGCTGACCGAGGCCCCCCTGGACCCCAAGGCCAACCGCGAGAAGATGCCCAGGTGAGTGGCCTGCTACCTCTTCTGGTGGCCGCCTCCCTCCTTCCTGGCCTCCCGGAGCTGCGCCCTTTCTCACTGGTTCTCTCTTCTGCCGTTTTCCGTAGGACTCTCTTCTCTGACCTGAGTCTCCTTTGGAACTCTGCAGGTTCTA
+
1>?1AA1AFFFDBFGBBEGDDAF1A00BA0BF1FFEEEGC/F/GHGCGEAEC1AE1FCEG?E/EF/>EEGG/>00?EG////?E/?//>/><//0<>111<FFA1<FGHB/FH1/>FDDF1<<11=1>>0ACH---.:..CGCH0:/0</;:0...;-;;99/CG-.-;//;/BFF/;:/:/BF///9/BFFF@F-FFFBB9FAAB9B/F//9BFFB;://999BBFFFFF9/9B//9BFB:B9FFAFFF/
@M05620:37:000000000-D9766:1:1101:17932:11505 1:N:0:32
ACCACACCTTCTACAATGAGCTGCGTGTGGCTCCCGAGGAGCACCCCGTGCTGCTGACCGAGGCCCCCCTGAACCCCAAGGCCAACCGCGAGAAGATGCCCAGGTGAGTGGCCCGCTACCTCTTCTGGTGGCCGCCTCCCTCCTTCCTGGCCTCCCGGAGCTGCGCCCTTTCTCACTGGTTCTCTCTTCTGCCGTTTTCCGTAGGACTCTCTTCTCTGACCTGAGTCTCCTTTGGAACTCTGCAGGTTCTA
+
ABBCAABBFFFFGGGGGGGGGGHHGGGGHGHHHGGGGGGEGHHHHGGGGGGFGHHHHHHGGGGGGGGFGGGGHHHGGGGHGGHHHGGGGGGGGGHHHHHHHHHGHHHHHGGGHHGGGGGFHHHHHHHFHHGHHGGGGGHGHHGHHGGGGFGGGGGGGFAGGGGFGGFFFFFFFFFFFFFFFFFFFFFFFFFFFFFFFFFFFFFFFFFFBFFFFFFFFFFFFFFFFFFFFFFFFFFFFFFFFFFFFFFFFFF
@M05620:37:000000000-D9766:1:1101:20261:11506 1:N:0:32
AGTGCCAGCTCTCAATCGCACAGGGGACCCAGGGCCTGGCCCCTCCATCCAGAAAACCTATGACCTCACCCGCTACCTGGAGCACCAACTCCGCAGCTTGGCTGGGACCTATGTGAGTATCCAGCGTAGGAATCTGGGAGTTGGGGAGGAGTGAGGAGTTGGGGAAAGACAGTCCTAACCGTGGAGGGTTCTGGTAAATGATGGGGTGAGGAGGGGCTCTTTGGCTCCCACCAGTCCCCCTGTCTGGTCTA
+
BBABBFFFCFFFGGGGGGGCGGHGGGDGGGHHFGGDGGHHHHGHGGHHHHHHHHHFGGHGHHHHHHHHHHHGGEGGHHHHGHHHHHHHGHHHGGGGGHHHGHHGGGHHGHHHHHHHHGHHHHHHHGGGGGHHHHHHHHHGGHHHGGGGGGGHHHHHHGHHHHGGGGHHHHHHHHHHHHHHGGGGGGGGFGGGGGGGGGGGGGGGGGFFFFFFFFFFFFFFFFFFFFFFFFFFFFFFFFFFFFFFFFFFFFF
@M05620:37:000000000-D9766:1:1101:21317:11506 1:N:0:32
AGTGCCAGCTCTCAATCGCACAGGGGACCCAGGGCCTGGCCCCTCCATCCAGAAAACCTATGACCTCACCCGCTACCTGGAGCACCCACTCCGCAGCTTGGCTGGGACCTATGTGAGTATCCAGCGTAGGAATCTGGGAGTTGGGGAGGAGTGAGGAGTTGGGGAAAGACAGTCCTAACCGTGGAGGGTTCTGGTAAATGATGGGGTGAGGAGGGGCTCTTTGGCTCCCACCAGTCCCCCTGTCTGGTCTA
+
>A>3>DFFBFFFGFGGFFFAE?HDG2BEFFHHFEEEFFHHHHGHGGFHHHHGHHH2FEHGHGGHHEGHHHHGG>EEHHFGBBGHHH1??FFBEF?EEHFGGHFGGGHHGHHHHHHHHHHHHHHHHGGFGGHHHHHHHH0FGHHHGG.AFAEHH0DH0EHHHHGGGDEGCGBGHHHHFGHGGGGGGGGGGGGGGGGGGGGGGGGGGFFFFFFFFFFFFFFFFFFFFEFFFFFFFFFFFFFFFFFFFFFFFFF
@M05620:37:000000000-D9766:1:1101:5672:11507 1:N:0:32
AGTGCCAGCTCTCAATCGCACAGGGGACCCAGGGCCTGGCCCCTCCATCCAGAAAACCTATGACCTCACCCGCTACCTGGAGCACCAACTCCGCAGCTTGGCTGGGACCTATGTGAGTATCCAGCGTAGGAATCTGGGAGTTGGGGCGGCGTGCGGAGTTGGGGAAAGCCAGTCCTAACCGTGGAGGGTTCTGGTAAATGATGGGGTGAGGAGGGGCTCTTTGGCTCCCACCAGTCCCCCTGTCTGGTCTA
+
AA>>AFFFBFFFG4FGFFFCEGHHGGAEAEGHFFGGFFHHHHGHGGHGFFFHFHFBFFFHHGHHHGGHHHHEE>EFHHGG?FGHHH1??FHGFGFGEHFFGGHGGGHHGHHHHHHFFHHHHHGHHGGGG/@2FGGFGH0?EHFBCC.<D-ADF.BA-@EFFGGG?..F/9.;FFFFFFFFFFFF.AFFF.FF/FFFFFFFFFFFFDDFFFFF?DFFFFFFFFFFFFFAF.FF.AFFFFFFFFFFFFFFFF/
@M05620:37:000000000-D9766:1:1101:20430:11508 1:N:0:32
ACCACACCTTCTACAATGAGCTGCGTGTGGCTCCCGAGGAGCACCCCGTGCTGCTGACCGAGGCCCCCCTGAACCCCAAGGCCAACCGCGAGAAGATGCCCAGGTGAGTGGCCCGCTACCTCTTCTGGTGGCCGCCTCCCTCCTTCCTGGCCTCCCGGAGCTGCGCCCTTTCTCACTGGTTCTCTCTTCTGCCGTTTTCCGTAGGACTCTCTTCTCTGACCTGAGTCTCCTTTGGAACTCTGCAGGTTCTA
+
BBAABBBBFFFFGGGGGGGGGGHGGEEGHGHHHGGGFGGGGHHHHGGGFEGGFGGHHHHGGGFGGGGGGGGHHHGGGGGHEHHHHGGGGGGGGGFFGGHHHHHGCHHHHGGGA/DG?@FGHHHHHHGHHFGHHGGGCFEGHEGHGGGFGGGGGGGGGGGAGGGGGGFFFFFFFFFFFFFFFFFFFFFFFFF/BFDFFFFFFFFFDFFFFBFFFFFFEFFFFFBFFFBFFFBFFFFFFFFBFFFFFFFFFFB
@M05620:37:000000000-D9766:1:1101:23095:11530 1:N:0:32
ACCACACCTTCTACAATGAGCTGCGTGTGGCTCCCGAGGAGCACCCCGTGCTGCTGACCGAGGCCCCCCTGAACCCCAAGGCCAACCGCGAGAAGATGCCCAGGTGAGTGGCCCGCTACCTCTTCTGGTGGCCGCCTCCCTCCTTCCTGGCCTCCCGGAGCTGCGCCCTTTCTCACTGGTTCTCTCTTCTGCCGTTTTCCGTAGGACTCTCTTCTCTGACCTGAGTCTCCTTTGGAACTCTGCAGGTTCTA
+
BBA>ABBBFFFFGGGG5GGFGBHGG2ABE2FFAFFAEEGEFHHHHGGGDEGGGHGBGHHG?GGGG1FGGGGFHBGGGGDH//FHHG//BDB<@F<F>GFGGHHGHHHHHHGGHHGGGGGHHHGHHHHFHHGGHGGGGGFGHHGHHGGGGBFGGFGGDB9BBGGGG@DB;FBFFFFFFFFFFFFFFFFFFFFFFBDFFFFFFFFFFBFFFFFFFFFFFFFFFFFFFFFFFFFFFFFFFFFFFFFFFFFFFFB
@M05620:37:000000000-D9766:1:1101:20632:11539 1:N:0:32
AGTGCCAGCTCTCAATCGCACAGGGGACCCAGGGCCTGGCCCCTCCATCCAGAAAACCTATGACCTCACCCGCTACCTGGAGCACCAACTCCGCAGCTTGGCTGGGACCTATGTGAGTATCCAGCGTAGGAATCTGGGAGTTGGGGAGGAGTGAGGAGTTGGGGAAAGACAGTCCTAACCGTGGAGGGTTCTGGTAAATGATGGGGTGAGGAGGGGCTCTTTGGCTCCCACCAGTCCCCCTGTCTGGTCTA
+
BBABCFFFCFFFGGGGGGGGGGHHGGGGGGHHGGGGGGHHHHGHGGGHHHGHHHFHHGHGHHHHHHHHHHHGGGGGHHHHHHHHHHHHGHHHGGGGGHHHGHHGGGHHGHHHHHHHHHHHHHHHHGGGGGHHHHHHHHGGGHHHGGGGGGGHHHHHHGHHHHGGGGHHHHHHHHHHHHHHGGGGGGGGGGGGGGGGGGGGGGGGGGFFFFFFFFFFFFFFFFFFFFFFFFFFFFFFFFFFFFFFFFFFFFB
@M05620:37:000000000-D9766:1:1101:13321:11541 1:N:0:32
AGTGCCAGCTCTCAATCGCACAGGGGACCCAGGGCCTGGCCCCTCCATCCAGAAAACCTATGACCTCACCCGCTACCTGGAGCACCAACTCCGCAGCTTGGCTGGGACCTATGTGAGTATCCAGCGTAGGAATCTGGGAGTTGGGGAGGAGTGAGGAGTTGGGGAAAGACAGTCCTAACCGTGGAGGGTTCTGGTAAATGATGGGGTGAGGAGGGGCTCTTTGGCTCCCACCAGTCCCCCTGTCTGGTCTA
+
BBBBBFFFCFFFGGGGGGGCGGHHGGGGGGHHGGGGGGHHHHGHGGHGHHHHHHHHHGHGHHHHHHHHHHHGGEEGHHHHGGHHHHHHGHHGFGGGGHHHGHHGGGHHGHHHHHHHHHHHHHHHHGGGGGHHHHHHHHHGGHHHGGGGGEGHHHHHHGHHHHGGGGHHHHHHHHHHHHHHGGGGGGGGGGGGGGGGGHHGGGGGGGDFFFFFFFFFFFFFFFFFFFFFFFFFFFFFFFFFFFFFFFFFFFB
@M05620:37:000000000-D9766:1:1101:15603:11554 1:N:0:32
GAGGCTGCTTTGGAAGAAACTGACAAGCCAGTGACACAAGATCGGAAGAGCACACGTCTGAACTCCAGTCACCGCTCATTATCTCGTATGCCGTCTTCTGCTTGAAAAAAAAAAACCCATCCCGCACGGTTCCTCCCCACCTCCCCTGTAGTCACCACGCTGTGGAACCCATGTCACTTCCGTCAGGCTTTTCCGCTTTCTGCATCTCTCGGCTCTCTTTCCCTCCTCCCCCTACGTACTCCTCGTTCCTT
+
BBBBBBFBFFFFGFAFAGEGGGHHHEBAABA4BDGHAGCHFFGCEE2B2ABGF2AAFG2F5ABDBB3BFB3AFF>0>EGDGFHHHBBBCBFH?EGCFFHFGG@3?F?F0E//@////?/0@0/?///><<<.1<10..<..<.G.</.0=D<D0C00.;.;..//00:;..;/09;009;9A09.9//./;FC0..9:./////;;;///...;./9//9////..;9/:;9-...9/;9//9.:;.../9
@M05620:37:000000000-D9766:1:1101:13209:11617 1:N:0:32
ACCACACCTTCTACAATGAGCTGCGTGTGGCTCCCGAGGAGCACCCCGTGCTGCTGACCGAGGCCCCCCTGAACCCCAAGGCCAACCGCGCGAAGATGCCCAGGTGAGTGGCCCGCTACCTCTTCTGGTGGCCGCCTCCCTCCTTCCTGGCCTCCCGGAGCTGCGCCCTTTCTCACTGGTTCTCTCTTCTGCCGTTTTCCGTAGGACTCTCTTCTCTGACCTGAGTCTCCTTTGGAACTCTGCAGGTTCTA
+
A?A?AAA?BFFFFGGB3F1AFDGAEAA000BBAAFA0EFE/GGCGGGC/AE/1FBCEGAA/>/EG>EEE>>01BGEGAEGFCGH/FEEGC/<</</<?1101<F<FH0?1<.<.A-<<<<0=0<DG000CAF.:-:.:.9C99/9990CB.9C...9?--9.;/-99;9/9/;F/9//-/9///999BFF///;BABABFBF-BF///////9/99/9//9FF/-FF/FF/99F///B/;FF///;9BFFB
@M05620:37:000000000-D9766:1:1101:11741:11617 1:N:0:32
ACTGCCAGCTCTCAATCGCACAGGGGACCCAGGGCCTGGCCCCTCCATCCAGAAAACCTATGACCTCACCCGCTACCTGGAGCACCAACTCCGCAGCTTGGCTGGGACCTATGTGAGTATCCAGCGTAGGAATCTGGGAGTTGGGGAGGAGTGAGGAGTTGGGGAAAGACAGTCCTAACCGTGGAGGGTTCTGGTAAATGATGGGGTGAGGAGGGGCTCTTTGGCTCCCACCAGTCCCCCTGTCTGGTCTA
+
A3>AAFFFCFFFGGGGGGGGGGHHGGGGGGHGGGGGGGHHHHGHGGGHHHHHHGHHHGHHHHHHHGHHHHHGGGGGHHHHGHHHHHFHGHHHGGGGGHHHGHHGGFHHGHHHHHHHHHHHHHHHHGGGGGHGHHHGHGHGGHHHGGGGGGGHHHHHHGHHHGGGGDHHHHHFHHHHHHHHGGGGGGGGGGGGGGGGGGGGGGGGGGFFFFFFFFFFFFFFFFFFFFFFFFFFFFFFFFFFFFFFFFFFFF0
@M05620:37:000000000-D9766:1:1101:24993:11623 1:N:0:32
ACCACACCTTCTACAATGAGCTGCGTGTGGCTCCCGAGGAGCACCCCGTGCTGCTGACCGAGGCCCCCCTGAACCCCAAGGCCAACCGCGAGAAGATGCCCAAGTTGGGGGCCCGGTACCTCCTCTTGTGGCCGGCTTCCTTCTTTCTTGGCCTCCCGGGCTTCCCCCCTTTCTACCTGGTTCCCTTTCCTGCGGTTTTCCGTAGCACCCTCTCTCTTGCCTGAGGCTCCCTTTGGACCTCTGAGGGTCCT
+
CDDDDDCDFFFFGGGGGGGGGGHHGGGEFGHHHGGGGGGGGHHHHGGGGGGGFHHHHHHGGGGGGGGGGGGHGHHGGGGHGHHHHGGGGGFGGGHHHH2GF2/?1111//<->D<---.=00.;/00<00;.;--;--=F00;9C0C00;0;00;C.;-;9-./0/;A-;F0000900;.B000000;0000;--;CF.B0.0.;.0;....;/;00000;00/:....;.BF0B/;0//00000;.;/.0
@M05620:37:000000000-D9766:1:1101:3022:11629 1:N:0:32
AGTGCCCGCTCTCCATCGCACAGGGTACCCCTGGCCTGGCCCCTCCCTCCCGACAACCTATGACCTCCCCCGCTCCCTGGAGCACCCACTCCGCAGCTGGGCTGGGACCTCTGTGCTTATCCCTCGTCGGCCTCTGTGCGTTTTTGCTGCGTTCGGCGTTGTGGCCCGCCCGTCCTCCCCGTGGCGTGTTCTGGTAAATGCTGGGGTGCTGCCGGTCTCTTTGGCTCCCCCCAGTCCCCCTGTCTGGTCTA
+
>>>3>B4>3AABGGGBBAEAAAB4BB3BBF2222BBBBFHABE1BECGBA111AAA?E3BB@@DFBF1B>>/>/>?F13?00BFGHG/EGH0/E/<<B10?/?E?EHEC?<<1@@>>12?FG11?/?/<>-<<<<1=1=<<<-..-<<D=:;.:.::@AB@.;.9:C--;--;A.D//9A-;.---;-;;B99BF/9;9;/;/BFB;-.///.---;9999;FFFFFEF?A9-;BFFFFDBFBBBFFFFFB
@M05620:37:000000000-D9766:1:1101:10174:11641 1:N:0:32
ACCACACCTTCTACAATGAGCTGCGTGTGGCTCCCGAGGAGCACCCCGTGCTGCTGACCGAGGCCCCCCTGAACCCCAAGGCCAACCGCGAGAAGATGCCCAGGTGAGTGGCCCGCTACCTCTTCTGGTGGCCGCCTCCCTCCTTCCTTGCCTCCCGGAGCTGCGCCCTTTCTCCCTGGTTCTCTCTTCTGCCGTTTTCCGTAGGACTCTCTTCTCTGACCTGGGTCCCCTTTGGAACTCTGCAGGTTCTT
+
BBBBBBBBFFFFGGGGGGGFGGHHGGGEGDHHHGGGGGGGGHHHHGGGGGGGHHHHHHHGGGGGGGGGGGGHHHHGGGGHGHHHHGGGGGCGGGHHHHHHHFAF<1<0??FEHH-----><D0DD00D</<.G--A..CEGCG/GBF00;/FF0CG.A---.//--;B-FFB////./;:B/;/B:9F//:/F9ADFFBF99.:D/;:9///B9/////9B9...;9..;.AF/B/FF//////;AAF///
@M05620:37:000000000-D9766:1:1101:17285:11644 1:N:0:32
ACCACACCTTCTACAATGAGCTGCGTGTGGCTCCCGAGGAGCACCCCGTGCTGCTGACCGAGGCCCCCCTGAACCCCAAGGCCAACCGCGAGAAGATGCCCAGGTGAGTGGCCCGCTACCTCTTCTGGTGGCCGCCTCCCTCCTTCCTGGCCTCCCGGAGCTGCGCCCTTTCTCACTGGTTCTCTCTTCTGCCGTTTTCCGTAGGACTCTCTTCTCTGACCTGAGTCTCCTTTGGAACTCTGCAGGTTCTA
+
AAAAAAAAFF1@GFGFGEF11B1BEAEAGACGGGFAEEA/EHHHHG/F/BEFF11BFGFGEGGGGGGG@EAHHHHGGGGHAGHHHGGEG@>CC/FHH1FGHHHGHHHHHHGGHHGGGGGHHHHHHHHHHHGHHGGGGGHGHHGHHGGGGGGGGGGGGGGGGGGGGGF@@FFFFFFFFFFFFFFFFFFFFFFFF@FFFFFFFFFFFFFFFFFFFFFFFFFFFFFFFFFFFFFFFFFFFFFFFFFFFFFFFFB
@M05620:37:000000000-D9766:1:1101:3534:11692 1:N:0:32
ACCACACCTTCTACAATGAGCTGCGTGTGGCTCCCGAGGAGCACCCCGTGCTGCTGACCGAGGCCCCCCTGAACCCCAAGGCCAACCGCGAGAAGATGCCCAGGTGAGTGGCCCGCTACCTCTTCTGGTGGCCGCCTCCCTCCTTCCTGGCCTCCCGGAGCTGCGCCCTTTCTCACTGGTTCTCTCTTCTGCCGTTTTCCGTAGGACTCTCTTCTCTGACCTGAGTCTCCTTTGGAACTCTGCAGGTTCTA
+
AAAAAAB3BCFFGFFFGGBGGGHHGEG2AEGGHABE2EEGGHFHHGGGGGGGGHGHFHHEGCEFGGGGGGEHFHHGGEGHGHHGHGGGGG/<DGHEFGHHHCGGGHHHHHGGHHGGGCDHHHHHHHHHHHGHHGGGGGHGHHGHGGGGGGGGGGGGGG:;DGGGGGFFFFFFFFFFFFFFFFFFFFFF0;FFFFFFFFFFFFFFFEFFFFFFFFF9BFFFFFFBFFF0;BFFFFFFFFFFFFFFFFFFFFB
@M05620:37:000000000-D9766:1:1101:8775:11695 1:N:0:32
ACCACACCTTCTACAATGAGCTGCGTGTGGCTCCCGAGGAGCACCCCGTGCTGCTGACCGAGGCCCCCCTGAACCCCAAGGCCAACCGCGAGAAGATGCCCAGGTGAGTGGCCCGCTACCTCTTCTGGTGGCCGCCTCCCTCCTTCCTGGCCTCCCGGAGCTGCGCCCTTTCTCACTGGTTCTCTCTTCTGCCGTTTTCCGTAGGACTCTCTTCTCTGACCTGAGTCTCCTTTGGAACTCTGCAGGTTCTA
+
BBBBBBBBFFFFGGGFGGGFGGHHGGGGHGHGHGGGGGGGGHHHHGGGEGGGHHHGHHHGGGGGGGGGGGGHHHHGGGGHGHHHHGGGGGGGGGHHHHHHHGEFHHFFHHGGHHCCGGGHHHHHHFDGGFGHHGGGGGHGHHGHHGGGGGGGGGGGGG-9-AFGGCFFFFFFFFEFFFFFFFFFFFFFFFFFFFFFFFFFFFFDFFFFFFFFFFEFFFFFFFFB.BFFFFFFFFFFFFFFFFFFFFFFFF9
@M05620:37:000000000-D9766:1:1101:9931:11706 1:N:0:32
ACCACACCTTCTACAATGAGCTGCGTGTGGCTCCCGAGGAGCACCCCGTGCTGCTGACCGAGGCCCCCCTGAACCCCAAGGCCAACCGCGAGAAGATGCCCAGGTGAGTGGCCCGCTACCTCTTCTGGTGGCCGCCTCCCTCCTTCCTGGCCTCCCGGAGCTGCGCCCTTTCTCACTGGTTCTCTCTTCTGCCGTTTTCCGTAGGACTCTCTTCTCTGACCTGAGTCTCCTTTGGAACTCTGCAGGTTCTA
+
DCDDDCDCFFFFGGGGGGBGGGHHGGGBFEHHHGGGGGGGGHHHHGGGEEGGHHGHHHHEGGGGGGGGGGGHHHHGGGGHGHHHHGGGGGBFGGHHHHHHHHHGHHHHHHGGHHGGGGGHHHHHHHHHHHGHHGGGGGHGHHGHHGGGGGGGGGGGGG-:@FGGGGFFFFFFFFFFFFFFFFFFHFFHFFFFFFFFFFHFFFFFFFFFFFFFFFFFFFFFFFFBFFFFFFFFFHFFFFFFFFFFFFFFFF:
@M05620:37:000000000-D9766:1:1101:20638:11710 1:N:0:32
AGTGCCAGCTCTCAATCGCACAGGGGACCCAGGGCCTGGCCCCTCCATCCAGAAAACCTATGACCTCACCCGCTACCTGGAGCACCAACTCCGCAGCTTGGCTGGGACCTATGTGAGTATCCAGCGTAGGAATCTGGGAGTTGGGGAGGAGTGAGGAGTTGGGGAAAGACAGTCCTAACCGTGGAGGGTTCTGGTAAATGATGGGGTGAGGAGGGGCTCTTTGGCTCCCACCAGTCCCCCTGTCTGGTCTA
+
AAAAAFFFBFFFGFGGGGGGGGHHGGGGGGHHFGGGGGHHHHGHGGHHHHHHHHHHHGHHHHHHHHHHHHHGGGGGHHHHFHHHHHFHFHHGGGGGGHHHGHHGGGHHGHHHHHHHHHHHHHHHHGGGGGHHHHHHGHFFGHHHGGGGGGGHHHHHHGHHHHGGGGHHHHHHHHHHHHHHGGGGGGGGGGGGGGGGGGGGGGGGGGFFFFFFFFFFFFFFFFFFFFFFFEFFFFFFFFFFFFFFFFFFFFB
@M05620:37:000000000-D9766:1:1101:10831:11725 1:N:0:32
ACCACACCTTCTACAATGAGCTGCGTGTGGCTCCCGAGGAGCACCCCGTGCTGCTGACCGAGGCCCCCCTGAACCCCAAGGCCAACCGCGAGAAGATGCCCAGGTGAGTGGCCCGCTACCTCTTCTGGTGGCCGCCTCCCTCCTTCCTGGCCTCCCGGAGCTGCGCCCATTCTCACTGGTTCTCTCTTCTGCCGTTTTCCGTAGGACTCTCTTCTCTGACCTGAGTCTCCTTTGGAACTCTGCAGGTTCTA
+
AA@1AAAAFFFFGGGGBGG1GEHGGGCFH0CC1BFCEGGGGHHHHGGEEGGGFFHFFGHGEEGGGGGGGGGHGFHGGG?H/<FGHG?@CCCCCGHHHHGHHGH/GHGFHGFGHGGGGCCHHHGHHHGHHGGHGCGGGGGGHHGHHFFGGEGGGGGGGA@GGGGGGGF@FFFEFFFFFFEFFFFFFFFFFEFFF@FFFFFFBFFBABFFFFFFFFFFEFFFFFFFFFFFFFFFFFFFFFBFFFFFFFFFFFF
@M05620:37:000000000-D9766:1:1101:5380:11732 1:N:0:32
ACCACACCTTCTACAATGAGCTGCGTGTGGCTCCCGAGGAGCACCCCGTGCTGCTGACCGAGGCCCCCCTGAACCCCAAGGCCAACCGCGAGAAGATGCCCAGGTGAGTGGCCCGCTACCTCTTCTGGTGGCCGCCTCCCTCCTTCCTGGCCTCCCGGAGCTGCGCCCTTTCTCACTGGTTCTCTCTTCTGCCGTTTTCCGTAGGACTCTCTTCTCTGACCTGAGTCTCCTTTGGAACTCTGCAGGTTCTA
+
BBBBBBBBFFFFGGGGGGGBGGHHGEGFD2GHHGGGGGGGGHHHHGGG1FGGHHHHHHHGGGGGGGGGGGGHGHHGGGGHGHHHHGGGGGGGGGHHHHHHHHHGHHHHHHGGHHGGGGGHHHHHHHHHHHGHHGGGGGHGHHGHHGGGGGGGGGGGGGBDGGGGGGFFFFFFFFFFFFFFFFFFFFFFFFFFFFFFFFFFFFFFFFFFFFFFFFFFFFFFFFFFFFFFFFFFFFFFFFFFFFFFFFFFFFF
@M05620:37:000000000-D9766:1:1101:20539:11737 1:N:0:32
AGTGCCAGCTCTCAATCGCACAGGGGACCCAGGGCCTGGCCCCTCCATCCAGAAAACCTATGACCTCACCCGCTACCTGGAGCACCAACTCCGCAGCTTGGCTGGGACCTATGTGAGTATCCAGCGTAGGAATCTGGGAGTTGGGGAGGAGTGAGGAGTTGGGGAAAGACAGTCCTAACCGTGGAGGGTTCTGGTAAATGATGGGGTGAGGAGGGGCTCTTTGGCTCCCACCAGTCCCCCTGTCTGGTCTA
+
1>AAAB@FAF1F1FFFGAF11ABA0AEEEF0AFAEFE/FEHGE/EFFHHG11FEFGHGFGHHHHHHGBGHHFEG?FHHGBGGHFGGHHGGHHGG//>>BGGH<??/F<EGHGFGDHHFBFHHBFC@?CBA1FFGDHHHHGGBBFCGGGC.EGCDDAG<<C=GG?EGEFGHGFCGHHFHG.@:CABGG@;9CFB0;;;BFGFFBBABB9EFAF?A9--;A9BFFB/FFEEFF-AFFFFFEF@-FFFBFB;FF
@M05620:37:000000000-D9766:1:1101:6968:11742 1:N:0:32
AGTGCCAGCTCTCCATCGCACAGGGGGCCCAGGGCCTGGCCCCTCCATCCAGAAAACCTATGACCCCACCCGCAACCTGGCGCACCAACTCCGCAGCTTGGCTGGGACCTATGTGAGTATCCAGCGTAGGAATCTGGGAGTTGGGGAGGAGTGAGGAGTTGGGGAAAGACAGTCCTAACCGTGGAGGGTTCTGGTAAATGATGGGGTGAGGAGGGGCTCTTTGGCTCCCACCAGTCCCCCTGTCTGGTCTA
+
>>>>>DFFAFFFG1FG1EEAE0B0B00EEAEG/BEB/BAEGHEEEGHHH0BGGCG0BEGF1FHHG0BEEGG/E/EEH0BC0>EGEE0/?BFBEECG/GGHAHHGGGHHGHHHHHHGHHHHHHHHHGG?CEHHHHHHHHCEFHHHGGGGG.CHH0CH:EHHHHGGEBEFBFFGGGGGGGGGGGGGBGF@BFFFFFFFFFFFFFFFFFF@FFFFFF@@@@FFFFFFFFFFFFFFFFFFFFFF@FFFFFFBFF/
@M05620:37:000000000-D9766:1:1101:9296:11745 1:N:0:32
AGTGCCAGCTCTCAATCGCACAGGGGACCCAGGGCCTGGCCCCTCCATCCAGAAAACCTATGACCTCACCCGCTACCTGGAGCACCCACTCCGCAGCTTGGCTGGGACCTATGTGAGTATCCAGCGTAGGAATCTGGGAGTTGGGGAGGAGTGAGGAGTTGGGGAAAGACAGTCCTAACCGTGGAGGGTTCTGGTAAATGATGGGGTGAGGAGGGGCTCTTTGGCTCCCACCAGTCCCCCTGTCTGGTCTA
+
>A>>>DFFBFFFG4FFGFGCGGHHGAEEFGHHAFFFGFHHHHGHGGGHHHHHHHHAFEHHFGHHHFGHHHHFE>>EHHBGBBFHGH11?GHFEFCGEHFGGHHGGGGHGHHHHHHHHHHHHHHHHGGDFGHHHHHHHH<FGHHHGG.CG<EHH0GH0DHHHHGGEDEH/GFHHHHHHFHGGGGGGGGGGGGGGGGFGGGGGGGGGFFFFFFEFFFFFFFFFFFFFFFFFFFFFFFFFFFFFFFFFFFFFFB
@M05620:37:000000000-D9766:1:1101:15110:11762 1:N:0:32
AGTGCCAGCTCTCAATCGCACAGGGGACCCAGGGCCTGGCCCCTCCATCCAGAAAACCTATGACCTCACCCGCTACCTGGAGCACCAACTCCGCAGCTTGGCTGGGACCTATGTGAGTATCCAGCGTAGGAATCTGGGAGTTGGGGAGGAGTGAGGAGTTGGGGAAAGACAGTCCTAACCGTGGAGGGTTCTGGTAAATGATGGGGTGAGGAGGGGCTCTTTGGCTCCCACCAGTCCCCCTGTCTGGTCTA
+
BCABCFFFCFFFGGGGGGGGGGHHGGGGGGHHGGGGGGHHHHGHGGHHHHHHHHHHHGHHHHHHHHHHHHHGGEGGHHHHHHHHHHHHGHHHGGGGGHHHGHHGGGHHGHHHHHHHHHHHHHHHHGGGGGHHHHHHHHHGGHHHGGGGGGGHHHHHHGHHHHGGGGHHHHHHHHHHHHHHGGGGGGGGEGGGHGGGHHHHHHHGGGFFFFFFFFFFFFFFFFHFFFFFFFFFFFFFFFFFFFFFFFFFFFB
@M05620:37:000000000-D9766:1:1101:14833:11766 1:N:0:32
AGTGCCAGCTCTCAATCGCACAGGGGACCCAGGGCCTGGCCCCTCCATCCAGAAAACCTATGACCTCACCCGCTACCTGGAGCACCAACTCCGCAGCTTGGCTGGGACCTATGTGAGTATCCAGCGTAGGAATCTGGGAGTTGGGGAGGAGTGAGGAGTTGGGGAAAGACAGTCCTAACCGTGGAGGGTTCTGGTAAATGATGGGGTGAGGAGGGGCTCTTTGGCTCCCACCAGTCCCCCTGTCTGGTCTA
+
ABA?AFFFCFFFGGGGGGGFGGHGGGGGGGHHFFGGGGHHHHGHGGHHHHHHHHHHHGHHHHHHHGHHHHHGGEEEHHHHBGHHHHHFEHHHGGGGGHHHGHHGGGHHGHHHHHHHHHHHHHHHHGGGGGHHHHHHHHGGGHHHGGGGGGGHHGHHGGGHHHGGGGHHHHHHHHHHHHHHGGGGGGGGGGGGGGGGGGGGGGGGGGFFFFFFFFFFFFFFFFFFFFFFFFFFFFFFFFFFFFFFFFFFFFF
@M05620:37:000000000-D9766:1:1101:18951:11786 1:N:0:32
AGTGCCAGCTCTCAATCGCACAGGGGACCCAGGGCCTGGCCCCTCCATCCAGAAAACCTATGACCTCACCCGCTACCTGGAGCACCAACTCCGCAGCTTGGCTGGGACCTATGTGAGTATCCAGCGTAGGAATCTGGGAGTTGGGGAGGAGTGAGGAGTTGGGGAAAGACAGTCCTAACCGTGGAGGGTTCTGGTAAATGATGGGGTGAGGAGGGGCTCTTTGGCTCCCACCAGTCCCCCTGTCTGGTCTA
+
ABABCFFFCFFFGFGGGGGGGGHHGGGGGGHHGGGGGGHHHHGHGGHHHHHHHHHHHGHHHHHHHHHHHHHGGGGGHHHHHHHHHHHHGHHHGGGGGHHHGHHGGGHHGHHHHHHHHHHHHHHHHGGGGGHHHHHHHHHGGHHHGGGGGGGHHHHHHGHHHHGGGGHHHHHHHHHHHHHHGGGGGGGGEGGGGGGGGGGGGGGGGGFFFFFFFFFFFFFFFFFFFFFFFFFFFFFFFFFFFFFFFFFFFFB
@M05620:37:000000000-D9766:1:1101:15309:11793 1:N:0:32
ACCACACCTTCTACAATGAGCTGCGTGTGGCTCCCGAGGAGCACCCCGTGCTGCTGACCGAGGCCCCCCTGAACCCCAAGGCCAACCGCGAGAAGATGCCCAGGTGAGTGGCCCGCTACCTCTTCTGGTGGCCGCCTCCCTCCTTCCTGGCCTCCCGGAGCTGCGCCCTTTCTCACTGGTTCTCTCTTCTGCCGTTTTCCGTAGGACTCTCTTCTCTGACCTGAGTCTCCTTTGGAACTCTGCAGGTTCTA
+
BCCBCCCCFFFFGGGGGGGGGGHHGEEEHGHHHGGGGEEGGHHHHGGGEGGGHHHGHHHGGGGGGGGGGGGHHHHGGGGHGHHHHGGGGGGGGGHHHHHHHHHGHHHHHHGGHHGGGGGHHHHHHHHHHHGHHGGGGGHGHHGHHGGGGGGGGGGGGGGGGGGGGGFFFFFFFFFFFFFFFFFFFFFFFFFFFFFFFFFFFFFFFFFFFFFFFFFFFFFFFFFFFFFFFFFFFFFFFFFFFFFFFFFFFFB
@M05620:37:000000000-D9766:1:1101:18733:11801 1:N:0:32
ACCACACCTTCTACAATGAGCTGCGTGTGGCTCCCGAGGAGCACCCCGTGCTGCTGACCGAGGCCCCCCTGAACCCCAAGGCCAACCGCGAGAAGATGCCCACGTGAGTGGCCCCCTCCCTCTTCCGGTGGCCGCCTCCCTCCTTCCTGGCCTCCCCGCACCGCGCCCTTTTCCCCTGGTTCTCTCTTCTGCCGTTTTTCGTACGACTCCTCTCCCTGCCCTGGAACTCCTTTGGAACTCTGCCGGTTCTA
+
CCCCCCCCFFFFGGGGGGGGGGHHGGGGHGHHHGGGFG2EGHHHHGGGEGGGHHHHHHHGEGGGGGGGGGGHHHHGGGGHG/GG/FGCG@DGFDHFHHFHH2/>////?=?/?G---.<F0//=00.<<-.:G-;D..;E//;/;0;00:.;0.CE.9--;-----;@9FF0000;/.;9;000000::000;-;AFF.B-./.:....00/:////0.9;9../0099B0BB0;0::0000009@>9.00
@M05620:37:000000000-D9766:1:1101:3702:11822 1:N:0:32
ACCACACCTTCTACAATGAGCTGCGTGTGGCTCCCGAGGAGCACCCCGTGCTGCTGACCGAGGCCCCCCTGAACCCCAAGGCCAACCGCGAGAAGATGCCCAGGTGAGTGGCCCGCTACCTCTTCTGGTGGCCGCCTCCCTCCTTCCTGGCCTCCCGGAGCTGCGCCCTTTCTCACTGGTTCTCTCTTCTGCCGTTTTCCGTAGGACTCTCTTCTCTGACCTGAGTCTCCTTTGGAACTCTGCAGATTCTA
+
BBBBBBBBFFFFGGGGGGFEGGHHGEGEHGHHHGGGGGGGGHHHHGGGGGGGHHHHHHHGGGGGGGGGGGGHHHHGGGGHGHHHHGGGGGGGGGHHHHHHHHHGGHHHHHGGHHGGGGGHHHHHHHHFGG?GHGGGGGHGHHGHHGGGGGGGGGGGGF-BDGGGGGFFFFFFFFFFFFFFFFFFFFFFFFFFFFFFFFFFFFFFFFFFFFFFFFFFFFFFFFFFFFFFFFFFFFFFFFFFFFFFF/BFFFB
@M05620:37:000000000-D9766:1:1101:2426:11835 1:N:0:32
ACCACACCTTCTACAATGAGCTGCGTGTGGCTCCCGAGGAGCACCCCGTGCTGCTGACCGAGGCCCCCCTGAACCCCAAGGCCAACCGCGAGAAGATGCCCAGGTGAGTGGCCCGCTACCTCTTCTGGTGGCCGCCTCCCTCCTTCCTGGCCTCCCGGAGCTGCGCCCTTTCTCACTGGTTCTCTCTTCTGCCGTTTTCCGTAGGACTCTCTTCTCTGACCTGAGTCTCCTTTGGAACTCTGCAGGTTCTA
+
CCCCCCCAFFFFGGGGGGGGGGHHGGGEGGHHGFFEEGGGGHDHHGGGGGGGHHHHHHHGGGGGGGGGGGGHGHHGGGGHGHHHHGGGGGDGGGHHHHGHHHHGHHHHHHGGHHGGGFGHHHHHHHHGHHCHHGGGGGHGHHGHHGGGGBFGGGGGGG-;AFGGGGFFFFFFFFFFFFFFFFFFFFFFFFFFFFFFFFFFFFFFFFFFFFFFFFFFFFFFFFFFFFFBFFFFFFBFFFFFFFFFFFFFFFF
@M05620:37:000000000-D9766:1:1101:23327:11839 1:N:0:32
AGTGCCAGCTCTCAATCGCACAGGGGACCCAGGGCCTGGCCCCTCCATCCAGAAAACCTATGACCTCACCCGCTACCTGGAGCACCAACTCCGCAGCTTGGCTGGGACCTATGTGAGTATCCAGCGTAGGAATCTGGGAGTTGGGGAGGAGTGAGGAGTTGGGGAAAGACAGTCCTAACCGTGGAGGGTTCTGGTAAATGATGGGGTGAGGAGGGGCTCTTTGGCTCCCACCAGTCCCCCTGTCTGGTCTA
+
ABAABFFFCFFFGGGGGGGGGGHGGEEFGGGHGGGGGGHHHHGHGGHHHHHHHHGHHGHHHHHHHHHHHHHEGFGGHHGFGGHHHHHHGHHHGG?FGHHGFHHGGGFHGHHHHHHHHGHHHHHHHGGGGGHGFHHHGHHGFHHHGGGGGGGHHHHHHGHGHGGGGGHHHHGHHFHGHHHHGEEFGGGGFFGGFGFGGGGGGGGGGGFFFFFFFFFFFFFFFFFFFFFFFFFFFFFFFFFFFFFFFFFFFFF
@M05620:37:000000000-D9766:1:1101:26951:11862 1:N:0:32
ACCACACCTTCTACAATGAGCTGCGTGTTGCTCCCGAGGAGCACCCCGTGCTGCTGACCGAGGCCCCCCTGAACCCCAAGGCCAACCGCGAGAAGATGCCCAGGTGAGTGGCCCGCTACCTCGTCTGGTGGCCGCCTCCCTCCTTCCTGGCCTCCCGGAGCTGCGCCCTTTCTCACTGGGTCTCTCTTCTGCCGTTTTCCGTAGGACTCTCTTCTCTGACCTGAGTCTCCTTTGGAACTATGCAGGTTCTA
+
>A>AA4AAFFFFFGGF5BGDGF4CAFFG44DFFGG222E22B2BGGEGE1BA5AGFFFHGGE0EFEEEEGGF3BFEGGEEFGFGGFF<E<BBDAFF11FGGCCC1?<FG1//</-<>ADHHH.CDC.<0CE<CCCCFDHGHGGHGGGEFFGF999C?BG-A./;99AB-9/9BB/:/BF.BFFFFFFBFFFFFB.99ABFD99D.;BBFFFFFFBFFBFBFF.:9/;FFFB/9/;B/9;/;FFEFF.B/99
@M05620:37:000000000-D9766:1:1101:8820:11865 1:N:0:32
ACCACACCTTCTACAATGAGCTGCGTGTGGCTCCCGAGGAGCACCCCGTGCTGCTGACCGAGGCCCCCCTGAACCCCAAGGCCAACCGCGAGAAGATGCCCAGGTGAGTGGCCCGCTACCTCTTCTGGTGGCCGCCTCCCTCCTTCCTGGCCTCCCGGAGCTGCGCCCTTTCTCACTGGTTCTCTCTTCTGCCGTTTTCCGTAGGACTCTCTTCTCTGACCTGAGTCTCCTTTGGAACTCTGCAGGTTCTA
+
CCCCDDCDFFFFGGGGGGGGGGHHGGGGHGHHHGGGGGGGGHHHHGGGGGGGHHHHHHHGGGGGGGGGGGGHHHHGGGGHGHHHHGGGGGGGGGHHHHHHHHHGHHHHHHGGHHGGGGGHHHHHHHHHHGGHHGGGGGHGHHGHHGGGGGGGGGGGGGAGGGGGGGFFFFFFFFFFFFFFFFFHHFFFHFFFFFFFFFHFDFFFFFFFFFFFHHHFHFFFFFFFFFFFFFFFHFFFFFFFFFFFFFFFFFB
@M05620:37:000000000-D9766:1:1101:13885:11877 1:N:0:32
AGTGCCAGCTCTCAATCGCACAGGGGACCCAGGGCCTGGCCCCTCCATCCAGAAAACCTATGACCTCACCCGCTACCTGGAGCACCAACTCCGCAGCTTGGCTGGGACCTATGTGAGTATCCAGCGTAGGAATCTGGGAGTTGGGGAGGAGTGAGGAGTTGGGGAAAGACAGTCCTAACCGTGGAGGGTTCTGGTAAATGATGGGGTGAGGAGGGGCTCTTTGGCTCCCACCAGTCCCCCTGTCTGGTCTA
+
AAAAAFFFAFFFFGFBG1CFEEFHCEGGGGHGGGGGGCHAGHGHGGFH1GHGHF1EFE0AEHHHHHHHHHHGGGCEHGHFHHHGCGHHGFFGGCEGGFHHGHHGGGHHGHHHHHHHHHHHHHHHHGGGGGHHHHFFHFGGGHHHGGGGGGGHHHHHHGHHHHGGGGHHHHHHHGHHHHHHGGGGGGGGGGGGGGGGGGGGGGGGGGF@FFFFFF@@@?FFFFEFFFFFFFFFFFFFFFFF@FFFFFFFFF/
@M05620:37:000000000-D9766:1:1101:9394:11880 1:N:0:32
AGTGCCAGCTCTCAATCGCACAGGGGACCCAGGGCCTGGCCCCTCCATCCAGAAAACCTATGACCTCACCCGCTACCTGGAGCACCAACTCCGCAGCTTGGCTGGGACCTATGTGAGTATCCAGCGTAGGAATCTGGGAGTTGGGGAGGAGTGAGGAGTTGGGGAAAGACAGTCCTAACCGTGGAGGGTTCTGGTAAATGATGGGGTGAGGAGGGGCTCTTTGGCTCCCACCAGTCCCCCTGTCTGGTCTA
+
>AA3>DFFBFFFG4FGGGGEGGHHGGEEGGHHAEEFGGHHHHGHGGFHHGHHHBGFFEHEHHHHHGHHHHHGG>EEHFFGBGGHHH1?EGHHGGGGGHHHGHHGGGHHGHHHHHHHHHHHHHFHHGGDGGFHHHHHHH<FGHHHGGEFG.EHHBGHFGHHHHGGEFEHHHFHHHHHHGHHGGGGDGGGGGGGGGGGGGGGGGGGGGFFFFFFFFFFFFFFFFFFFFFFFFFFFFFFFFFFFFFFFFFFFFB
@M05620:37:000000000-D9766:1:1101:11213:11883 1:N:0:32
AGTGCCAGCTCTCAATCGCACAGGGGACCCAGGGCCTGGCCCCTCCATCCAGAAAACCTATGACCTCACCCGCTACCTGGAGCACCAACTCCGCAGCTTGGCTGGGACCTATGTGAGTATCCAGCGTAGGAATCTGGGAGTTGGGGAGGAGTGAGGAGTTGGGGAAAGACAGTCCTAACCGTGGAGGGTTCTGGTAAATGATGGGGTGAGGAGGGGCTCTTTGGCTCCCACCAGTCCCCCTGTCTGGTCTA
+
ABAAAFFFCFFFGGGGGGGGGGHHGGGGGGHHEEGGGGHHHHGHGGHHHHHHHHHHHGHHHHHHHHHHHHHGG>EGHHHHGGHHHHHGGHHHGGGGGHHHGHHGGGHHGHHHHHHHHHHHHHHHHGGGGGHHHHHHHHHGGHHHGGGGGGGHHHHHHGHHHHGGGGHHHHHHHHHHHHHHGGGGGGGGGGGGHGGGHGGGGGGGGGFFFFFFFFFFFFFFFFFFFFFFFFFFFFFFFFFFFFFFHFFFFFB
@M05620:37:000000000-D9766:1:1101:17804:11897 1:N:0:32
AGTGCCAGCTCTCAATCGCACAGGGGACCCAGGGCCTGGCCCCTCCATCCAGAAAACCTATGACCTCACCCGCTACCTGGAGCACCAACTCCGCAGCTTGGCTGGGACCTATGTGAGTATCCAGCGTAGGAATCTGGGAGTTGGGGAGGAGTGAGGAGTTGGGGAAAGACAGTCCTAACCGTGGAGGGTTCTGGTAAATGATGGGGTGAGGAGGGGCTCTTTGGCTCCCACCAGTCCCCCTGTCTGGTCTA
+
BCBBCFFFDFFFGGGGGGGGGGHHGGGGGGHHGGGGGGHHHHGHGGFFHHCAGHH2GDEA5ADGHFCFHHF@@/>EC3GGBGBGGFH1EEHGEGC/@HDHEFFGGEFGE2?FFBBGGGGGHD3FGG?AFDHFHHGHHH0FECHHGG.C@<EF<<GG<EH/GHGGGGEFBC/CGHGFHFHFC9C?.CFGGGGFGG1FGGB1::FGGG.-.B:0BFFCA;EFFFFFFFFF?BFD.:<FFFFFFFFFFFF<:11
@M05620:37:000000000-D9766:1:1101:11195:11917 1:N:0:32
ACCACACCTTCTACAATGAGCTGCGTGTGGCTCCCGAGGAGCACCCCGTGCTGCTGACCGAGGCCCCCCTGAACCCCAAGGCCAACCGCGAGAAGATGCCCAGGTGAGTGGCCCGCTACCTCTTCTGGTGGCCGCCTCCCTCCTTCCTGGCCTCCCGGAGCTGCGCCCTTTCTCACTGGTTCTCTCTTCTGCCGTTTTCCGTAGGACTCTCTTCTCTGACCTGAGTCTCCTTTGGAACTCTGCAGGTTCTA
+
BBCBCCCBFFFFGFGGGGFGGGHHGGGAEFHGHGGGGGGGGHHHHGGGGGGGHHGHGHHEGGGGGGGGGGGHHHHGGGGHGHHHHGGGGGBCGGHHGHHHHHHGHHHHHHGGHHGGGGGHHHHHHHHHHHGHHGGGGGHGHHGHHGGGGGGGGGGGGG-AAFGGAGFFFFFFFFFFFFFFFFFFFFFFFFFFFFFFFFFFFFFFFFFFFFFFFFFFFFFFFFFBFFFFFFFFFFFFFFFFFFFFFFFFFFB
@M05620:37:000000000-D9766:1:1101:10756:11921 1:N:0:32
AGTGCCAGCTCTCAATCGCACAGGGGACCCAGGGCCTGGCCCCTCCATCCAGAAAACCTATGACCTCACCCGCTACCTGGAGCACCAACTCCGCAGCTTGGCTGGGACCTATGTGAGTATCCAGCGTAGGAATCTGGGAGTTGGGGAGGAGTGAGGAGTTGGGGAAAGACAGTCCTAACCGTGGAGGGTTCTGGTAAATGATGGGGTGAGGAGGGGCTCTTTGGCTCCCACCAGTCCCCCTGTCTGGTCTA
+
BBBCBFFFCFFFGGGGGGGGGGHHGGGGGGHHGGGGGGHHHHGHGGHHHHHHGHFHHGHHHHHHHHHHHHHGGFGGHHHHGHHHHHFHGHHHGGGGGHHHGHHGGGHHGHHHHHHHHHHHHHHHHGGGGGHHHHHHHHFGGHHHGGEFGGGHHFHHHGHHHHGGFFHHHHHGHHHHGHHHGGGGGGGGFGGGGGGGGGGGGGGGGGFFFFFFFFFFFFFFFFFFFFFFFFFFFFFFFFFFFFFFFFFFFF9
@M05620:37:000000000-D9766:1:1101:16281:11939 1:N:0:32
GAGGCTGCTTTGGAAGAGCCCACGTCTGAACTCCAGTCACCGCTCATTATCTCGTATGCCGTCTTCTGCTTGAAAAAAAAAAAGCAAAAACCCTCTGACTGCATCTCCCTTCCCAATGTGATTGGCCTATAGTATTGACGGGGAGCGAATAAGGGGCCGCAGCCAGTGAGACCTGTAAAAATGGAGCAGCAGAAAAGATCCAGCTAGTGGTGAGCGATCTTTCAACCCACTCCCCACATGTTCTGTTCACC
+
A1AA>AF>BBB1G11BEBB1AABAAB0A1DBDBA11DBADB0AAE/D22AD2DB/BFFD1AAAGFBFGADDB01B10>/>E///01010>///0/0<1111011B1>1001000100122222100<1011??<11111///-<-.----.0=0.-----:--...90000:.0/000;;0.000//.9/../9/;/9//9//://///-/-/-/-----/9////----9:-9--;-//9///;//9///
@M05620:37:000000000-D9766:1:1101:9101:11954 1:N:0:32
ACCACACCTTCTACAATGAGCTGCGTGTGGCTCCCGAGGAGCACCCCGTGCTGCTGACCGAGGCCCCCCTGAACCCCAAGGCCAACCGCGAGAAGATGCCCAGGTGAGTGGCCCGCTACCTCTTCTGGTGGCCGCCTCCCTCCTTCCTGGCCTCCCGGAGCTGCGCCCTTTCTCACTGGTTCTCTCTTCTGCCGTTTTCCGTAGGACTCTCTTCTCTGACCTGAGTCTCCTTTGGAACTCTGCAGGTTCTA
+
CCCCCCCCFFFFGGGGGGBGGGHHGGGEGGHHHGGGGGGGGHHHHGGEEEGGHHHHHHHGGGGGGGGGGGGHHHHGGGGHGHHHHGGGGG<CFGHHHHHHHHHGHHHHHHGGHHGGGGGHHHHHHHHHHHGHHGGGGGHGHHGHHGGGGGGGGGGGGG-ADGGGGGFFFFFFFFFFFFFFFFFFFFFFFFFFFFFFFFFFFFFFFFFFFFFFFFFFFF/FFFFFFFFFFFFFFFFFFFFFFFFFFFFFFFB
@M05620:37:000000000-D9766:1:1101:16960:11955 1:N:0:32
ACCACACCTTCTACAATGAGCTGCGTGTGGCTCCCGAGGAGCACCCCGTGCTGCTGACCGAGGCCCCCCTGAACCCCAAGGCCAACCGCGAGAAGATGCCCAGGTGAGTGGCCCCCTACCTCTTCTGGTGGCCGCCTCCCTCCCTCCTGGCCTCCCGGAGCTGCGCCCCTTCTCAATGGTTCTCTCTTCTGCCGTTTTCCGGAGGACTCTCTTCTCTGACCTGAGTCTCCTTTGGAAATCTGCAGGTTCTT
+
CCDDEECCFFFFGGGGGGGGGGHHGGGGHGHHHGGGGGGGGHHHHGGGEGGGHHHHHHHGGGGGGGGGGGGHHHHGGGGHGHHHHGGGGGGGGGGHHH2?G2/F111?1?F/FH---.<><11><11DD/C.G@@D..CEC/<.</C/<C:F0:CE.@---.00--<B-<F/001111<1<10110:<1111<-.<FF1B.-.-<99//:00B1:01111<1///<:<1<1<FBF0B0:111110<.<001
@M05620:37:000000000-D9766:1:1101:6671:11968 1:N:0:32
AGTGCCAGCTCTCAATCGCACAGGGGACCCAGGGCCTGGCCCCTCCATCCAGAAAACCTATGACCTCACCCGCTACCTGGAGCACCCACTCCGCAGCTTGGCTGGGACCTATGTGCGTATCCAGCGTCGGCATCTGGGCGTTGGGGCGGCGTGAGGCGTTGGGGACAGCCCGTCCTAACCGTGGAGGGTTCTGGTAAATGATGGGGTGAGGAGGGGCTCTTTGGCTCCCACCAGTCCCCCTGTCTGGTCTA
+
>A>>>BDFBFFFG4BFFFFCEAGFFA2EEDGHEEEEFFHHHHGHGGBGH1GHFFGBFFGGFFFHHFGGHHHGEE@EHG3FBFGHFH1FEHHFEEEEEHDGGHHGGGHHGH1GHHH2?FGGHH2FFCF/>C//>FHHGH.@DGGEGC.:B-AB@.;F.;ABBFBB.-..9..;@DFFF/BFBFFB?EDBDFFFFFFFFFFFFFFFFFFB?FF/AFBBBBFFFFFFFFFFFBFF.AFFFFFFBFFFFFFFFFB
@M05620:37:000000000-D9766:1:1101:26974:11969 1:N:0:32
ACCACACCTTCTACAATGAGCTGCGGGCGGCTCCCGAGGAGCACCCCGTGCTGCTGACCGTGGCCCCCCTGAACCCCAAGGCCAACCGCGAGAAGATGCCCAGGTGAGTGGCCCGCTACCTCTTCTGGTGGCCGCCTCCCTCCTTCCTGGCCTACCGCCGCTGCGCCCTTTCTCACTGGTTCTCTCTTGTGCCGTTTTCCGTAGGCCTCTCTTCTCTGACCTGAGTCTCCTTTGGAACTCTGCAGGTTCTA
+
AA>1AAA1>CFFGGG13BBAGBHBE000//A/AAFA/EEGCHHFHGGGA?EGFFFCGHF@/F/EH/EEGEF0F1?CCC/F//?FHG/<ACC<-<<1<>11<GEEGHH.DGCCGEC---@CCG0:GFB0C/...9@@A?.9FFABFFB;C/9;F/:99-;--99A-----9//BF9F//;BFB9;999F/;;B/@:AFAFFBBABB/;B9/9/;BFFFF/9FFE/-/;/;BFBBFBBF/BFFFFFF?AFFFB
@M05620:37:000000000-D9766:1:1101:13672:11985 1:N:0:32
ACCACACCTTCTACAATGAGCTGCGTGTGGCTCCCGAGGAGCACCCCGTGCTGCTGACCGAGGCCCCCCTGAACCCCAAGGCCAACCGCGAGAAGATGCCCAGGTGAGTGGCCCGCTACCTCTTCTGGTGGCCGCCTCCCTCCTTCCTGGCCTCCCGGAGCTGCGCCCTTTCTCACTGGTTCTCTCTTCTGCCGTTTTCCGTAGGACTCTCTTCTCTGACCTGAGTCTCCTTTGGAACTCTGCAGGTTCTA
+
CCCCCCCCFFFFGGGGGGGGGGHHGEGGHGHHHGGGGGGGEHHHHGGGEFGGHHHHHHHGGGGGGGGGGGGHHHHGGGGGGHHHHGGGGGGGGGHHHHFHBGHE1FGGHHEG0GCCCCFHH0DHHHBDG/ACHGGGDFEFGHGHHGGG0/C?FGFGGG-ADFBFCAFF=/::/BBFFFEFFFFFFFF/;FFBFBADFFFFFBA../:BFFFFFBBFFFFFFFF/9BBFFBFBBFF/BFF9BFEFFA./9//
@M05620:37:000000000-D9766:1:1101:13314:11988 1:N:0:32
GAGGCTGCTTTGGAAGAAACTGACAAGCCAGGGACAAAAGATCGGAAGAGCACACGTCTGAACTCCAGTCACCGCTCATTATCTCGTATGCCGTCTTCTGCTTGAAAAAAAAAAAAAAAAAAAAAAAAACTTATGATACAAATACTCATGATAGATAAGACATACTTGACCTCATAAGACAATACTAAGCCTAGACTGTACAAAACGTGCTCTTTGCAAAAGCAAAGACTCATTACCTGTTCACATTCCGT
+
B?BB>BFBFFFFGBDGGGGGGGHBBFFGFHFGGAFF2BFHGHHFE?AECBGHHEHAGHHGDAFGFB3BFFDDFB>>>EGFGHFGHBFEGBGHGFEH?GHHBGH?GHHHHGGGCB<>///---<--<-9-.0000000000000000000000:000000:0:000000000000:000<0//0000000/000/0000<<00:0..-....<0000000:/<.0<0///0000000:00<<0<0000<0/0
@M05620:37:000000000-D9766:1:1101:6852:11989 1:N:0:32
AGTTCCAGCTCTCCATCGCACAGGGGACCCAGTGCCTGGCCCCTCCATCCAGAAAACCTATGACCTCACCCGCTACCTGGCGCACCCCCTCCGCAGCTTGGCTGGGACCTATGTGAGTATCCAGCGTCGGAATCTGGGAGTTGGGGAGGCGTGAGGAGTTGGGGAAAGACCGTCCTAACCGTGGAGGGTTCTGGTAAATGATGGGGTGAGGAGGGGCTCTTTGGCTCCCACCAGTCCCCCTGTCTGGTCTA
+
>A>1>BFFFFFFF1BBBEFAECHGG0BAEAFHABFABFGHFHGHGGHHHHHHFHH0FEHH1FHHHBFGHHH?E>>EGB1B0>BEEGE/>EGAEECE>G1FEHCGGGHHGHCGHHH2FHHHHHEHHCF/>C//FGHHHH0FFHHHGG.AC.AEG.CH0CGFHGGG?..;/;/9EFGGFBGGGFF@-EF@FFFFFFFFFFFFFFFFFFB@FFFFFF@@@@FFFFFFFFFFF9FFEFFFFFFF@FFFFFFFFFB
@M05620:37:000000000-D9766:1:1101:9734:11989 1:N:0:32
AGTGCCAGCTCTCAATCGCACAGGGGACCCAGGGCCTGGCCCCTCCATCCAGAAAACCTATGACCTCACCCGCTACCTGGAGCACCCACTCCGCAGCTTGGCTGGGACCTATGTGAGTATCCAGCGTAGGAATCTGGGAGTTGGGGAGGAGTGAGGAGTTGGGGAAAGACAGTCCTAACCGTGGAGGGTTCTGGTAAATGATGGGGTGAGGAGGGGCTCTTTGGCTCCCACCAGTCCCCCTGTCTGGTCTA
+
AAAAAFFFCFFFGBGGFGGCGGHHGGEEGGGHAEGGGGHHHHGHGGHGHHHHHHHFHGHHGHHHHGHHHHHGG>FGHFHG?FHHHH1?EHHHEGFGFHGHGHHGGGHHGHHHHHHHHHHHHHHHHGEDDGGHHHHHHGFGGHHHGG.CFAEHHDGHGEHHHHGGEDHHHHHHHHHHHHHGGGGGDEGGGGGGGGGGGGGGGGGGGFFFFFFFFFFFFFFFFFFFFFFFFFFFFFFFFFFFFFFFFFFFFFF
@M05620:37:000000000-D9766:1:1101:18781:11990 1:N:0:32
ACAACCTTCTACAATGAGCTGCGTGTGGCTCCCGAGGAGCACCCCGTGCTGCTGACCGAGGCCCCCCTGAACCCCAAGGCCAACCGCGAGAAGATGCCCAGGTGAGTGGCCCGCTACCTCTTCTGGTGGCCGCCTCCCTCCTTCCTGGCCTCCCGGAGCTGCGCCCTTTCTCACTGGTTCTCTCTTCTGCCGTTTTCCGTAGGACTCTCTTCTCTGACCTGAGTCTCCTTTGGAACTCTGCAGGTTCTAGA
+
CCCCCCFFFFFFGGGGFGGGGGGBFEHGHHHGGG2EG2EHHHHGGGAEGGHHHHHHHG0>EEGGGGGFGHHHHGG/EHGHHHHGGGGGGGGGHHHHHHHHHG2F1GHHGGHHGGGGGHHHHHHHHHHHGHHGGGGGHGHHGHHHHHGGGGGGGGGGGGGGGGGGGFFFFFFFFFFFFFFFFFFFFFFFFFFFFFFFFFFFFFFFFFFFFFFFFFFFFFFFFFFFFFFFFFFFFBFFFFFFFFFFFFFFFFF
@M05620:37:000000000-D9766:1:1101:17449:11990 1:N:0:32
AGTGCCAGCTCTCAATCGCACAGGGGACCCAGGGCCTGGCCCCTCCATCCAGAAAACCTATGACCTCACCCGCTACCTGGAGCACCAACTCCGCAGCTTGGCTGGGACCTATGTGAGTATCCAGCGTAGGAATCTGGGAGTTGGGGAGGAGTGAGGAGTTGGGGAAAGACAGTCCTAACCGTGGAGGGTTCTGGTAAATGATGGGGTGAGGAGGGGCTCTTTGGCTCCCACCAGTCCCCCTGTCTGGTCTA
+
ACABBFFFCFFFGGGGGGGGGGHHGGGGGGHHGGGGFGGGFHGEGGGHHHHHFHGHHGHHHHHHHHHHHHHGGGFGHHHHHHHHHHHHGGHHGGGGGHHHGHHGGGHGGHHHHHHGHHHHHHHHHGGGGGHHHHHHHHHGGHHHGGGGGGGHHHHHHGHHHHGGGGHHHHHHHHHHHHHHGGGGGGGGCFGGGGGGGGGGGGGGGGFFFFFFFFFFFFFFFFFFFFFFFFFFFFFFFFFFFFFFFFFFFF9
@M05620:37:000000000-D9766:1:1101:17627:11994 1:N:0:32
AGTGCCAGCTCTCAATCGCACAGGGGACCCAGGGCCTGGCCCCTCCATCCAGAAAACCTATGACCTCACCCGCTACCTGGAGCACCAACTCCGCCGCTTGGCTGGGACCTATGTGAGCATCCAGCGTAGGAATCTGGGAGTTGGGGAGGAGTGAGGAGTTGGGGAAAGACAGTCCTAACCGTGGAGGGTTCTGGTAAATGATGGGGTGAGGAGGGGCTCTTTGGCTCCCACCAGTCCCCCTGTCTGGTCTA
+
>3AAADB4>C4FGGGGGEECEEBGFAEEFE2AF2EEFABBBFEEGGHGDF3FFH3FEE33BBBFFGH3GFFEEEEGHGGGHGHFGGHHGGHHGG/>E@EGDHC??<FC/GFFFH2FF1<GHHGHHC?<DD1G<<?GG0AC<FDF@<ADGGGHHHFCBAC:CG--CEHCGHHGGGGFGGFFGFG@GGGG.CAFBF;BBBFFEBFB?9A?EFFFDD@-@@.FFFF/B9B.ABFFFF/9BFFA>AFBB9/;;F/
@M05620:37:000000000-D9766:1:1101:25161:11996 1:N:0:32
ACCACACCTTCTACAATGAGCTGCGTGTGGCTCCCGAGGAGCACCCCGTGCTGCTGACCGAGGCCCCCCTGAACCCCAAGGCCAACCGCGAGAAGATGCCCAGGTGAGTGGCCCGCTACCTCTTCTGGTGGCCGCCTCCCTCCTTCCTGGCCTCCCGGCGCTGCGCCCTTTCTCACTGGTTCTCTCTTCTGCCGTTTTCCGTAGGCCTCTCTTCTCTGACCTGAGTCTCCTTTGGAACTCTGCAGGTTCTA
+
BBCCBBCCFFFFGGGGGGGGGGHHGFGEFGHGGGGGGGFGGHFGHGGGGGEGGHHHHHHGGGGGGGGGGGGHBHHGGGGHGHGGHGGGDGCGGGHHHHHHHHHGGHDGHHGGHHGGGGGHHFHHHHGHHFGHHGGGGGHGHHGHHGGGGGGGGGGGG---ADFFFFFFFFFFFFFFFHFFFFFFFFFFFFFFFFADFFFFFFFFF0BFFFFFFFFFFHFFFFFFFFF0FFFFFFFFFBBFFFFFFFFFFFF
@M05620:37:000000000-D9766:1:1101:12448:12003 1:N:0:32
AGTGCCAGCTCTCAATCGCACAGGGGACCCAGGGCCTGGCCCCTCCATCCAGAAAACCTATGACCTCACCCGCTACCTGGAGCACCAACTCCGCAGCTTGGCTGGGACCTATGTGAGTATCCAGCGTAGGAATCTGGGAGTTGGGGAGGAGTGAGGAGTTGGGGAAAGACAGTCCTAACCGTGGAGGGTTCTGGTAAATGATGGGGTGAGGAGGGGCTCTTTGGCTCCCACCAGTCCCCCTGTCTGGTCTA
+
BCABCFFFDFFFGGGGGGGFGGHHGGGGGGHHFGGGGGHHHHGHGGHHHHHHHHHHHGHGHHHHHHHHHHHGGEEGHHHHGHHHHHHHGHHHEGGGGHHHGHHGGGHHGHHHHHHHHHHHHHHHHGGGGGHHHHHHHHGGGHHHGGGGGGGHHHHHGGHHHHGGGGHHHHHHHHHHHHHHGGGGGGGGGGGGHGGGGGGHGGHGGGFFFFFFFFFFFFFFFHHFFFFFFFFFFFFFFFFFFFFFHHFFFFB
@M05620:37:000000000-D9766:1:1101:13661:12005 1:N:0:32
ACCACACCTTCTACAATGAGCTGCGTGTGGCTCCCGAGGAGCACCCCGTGCTGCTGACCGAGGCCCCCCTGAACCCCAAGGCCAACCGCGAGAAGATGCCCAGGTGAGTGGCCCGCTACCTCTTCTGGTGGCCGCCTCCCTCCTTCCTGGCCTCCCGGAGCTGCGCCCTTTCTCACTGGTTCTCTCTTCTGCCGTTTTCCGTAGGACTCTCTTCTCTGACCTGAGTCTCCTTTGGAACTCTGCAGGTTCTA
+
CCDDDDDDFFFFGGGGGGGGGGHHGGGGHGHHHGGGGGGGGHHHHGGGGGGGHHHHHHHGGGGGGGGGGGGHHHHGGGGHGHHHHGGGGGGGGGHHGHHHHHHGHHHHHHGGHHGGGGGHHHHHHHHHHHGHHGGGGGHGHHGHHGGGGGGGGGGGGGCGGGGGGGFFFFFFFFFHHFFFFFFHHFFHHFHHFFFFFFHFFFFFFFFFFFFFHFFFFFFFFFFFFFFFFFFFFFFFFFFFFFFFFFFFFFB
@M05620:37:000000000-D9766:1:1101:25153:12011 1:N:0:32
ACCACACCTTCTACAATGAGCTGCGTGTGGCTCCCGAGGAGCACCCCGTGCTGCTGACCGAGGCCCCCCTGAACCCCAAGGCCAACCGCGAGAAGATGCCCAGGTGAGTGGCCCGCTCCCTCTTCTGGTGGCCGCCTCCCTCCTTCCTGGCCTCCCGGAGCTGCGCCCTTTCTCACTGGTTCTCTCTTCTGCCGTTTTCCGTAGGACTCTCTTCTCTGACCTGAGTCTCCTTTGGAACTCTGCAGGTTCTA
+
ACBCCCCAFFFFGGGGGGFGGGHHGFGGHGHHHFFG2FGCGHHHHGGEBEEGFHHHFHHFEEEGGGGGGGGHHGHGGGGHGHHHHGGGGG@>BDHCGGHHHFHGGHHHGHGGGHGGG->FGHHHHHHHGHGHHCGGGGHGHHGHEGGGGGGGGGGGGG@BFFFGGFFFFFFFFFFFFFFBFFFFFFFFFBFFFB;ABFFFDBFDD0;FFFFFFFFFFFFFFFFBFFFFB99BFFFFFFFFFFFFFFFFFFF
@M05620:37:000000000-D9766:1:1101:7081:12016 1:N:0:32
AGTGCCAGCTCTCAATCGCACAGGGGACCCAGGGCCTGGCCCCTCCATCCAGAAAACCTATGACCTCACCCGCTACCTGGAGCACCAACTCCGCAGCTTGGCTGGGACCTATGTGAGTATCCAGCGTAGGAATCTGGGAGTTGGGGAGGAGTGAGGAGTTGGGGAAAGACAGTCCTAACCGTGGAGGGTTCTGGTAAATGATGGGGTGAGGAGGGGCTCTTTGGCTCCCACCAGTCCCCCTGTCTGGTCTA
+
>AABBFFFBFFFGBGGGFGGEEFGFEFGGGGHGGGGGFHHHHGHGGGHHHHHHGHHHGHHHHFHHHFHHHHGGGGGHHGGHHHFFHFHGGHHGGEGGHHHGHHGGGHHGHHHHHHHHFGHHHHGHGDGGGHGHHHHGGHGEHHHGGGGCGGHHHHHHGHHHHGGGGHHHHHHHGHHHHHHGEGGGGGGCFGGGGGGGGGGGFGGGGFFFFFFFFFFFAFFFFFFFFFFFFFFFFFFFFFFFFFFFFFFFFB
@M05620:37:000000000-D9766:1:1101:13035:12020 1:N:0:32
ACCACACCTTCTACAATGAGCTGCGTGTGGCTCCCGAGGAGCACCCCGTGCTGCTGACCGAGGCCCCCCTGAACCCCAAGGCCAACCGCGAGAAGATGCCCAGGTGAGTGGCCCGCTACCTCTTCTGGTGGCCGCCTCCCTCCTTCCTGGCCTCCCGGAGCTGCGCCCTTTCTCACTGGTTCTCTCTTCTGCCGTTTTCCGTAGGACTCTCTTCTCTGACCTGAGTCTCCTTTGGAACTCTGCAGGTTCTA
+
DDDDDDCDFFFFGGGGGGGGGGHHGGGGHGHHHGGGGGGGGHHHHGGGGGGGHHHHHHHGGGGGGGGGGGGHHHHGGGGHGHHHHGGGGGGGGGHHHHGHHHGGHHHHHHGGHHGGGGGHHHFHHHHGHHGHHGGGGGHGGHGHHGGGGGGGGGGGDFGGGGGGGGFFAFFFFFFFFFFFFFFFFFFFFFFFFFFFFFFFFFFDDFFFFFFFFFFFFHFHFFFFFFFFHFFFFFFFFFFFFFFFFFFFFFE
@M05620:37:000000000-D9766:1:1101:13984:12027 1:N:0:32
AGTGCCAGCTCTCAATCGCACAGGGGACCCAGGGCCTGGCCCCTCCATCCAGAAAACCTATGACCTCACCCGCTACCTGGAGCACCAACTCCGCAGCTTGGCTGGGACCTATGTGAGTATCCAGCGTAGGAATCTGGGAGTTGGGGAGGAGTGAGGAGTTGGGGAAAGACAGTCCTAACCGTGGAGGGTTCTGGTAAATGATGGGGTGAGGAGGGGCTCTTTGGCTCCCACCAGTCCCCCTGTCTGGTCTA
+
AAAAAFFFBFFFGFGGGGGGGGHGGGGGGGHHFEFFGGHHHHGGGGHHHGHHHHHHHGHGHHHHHHHHHHHGGEGGHHHH?FHHHHGGFHHHFGGGGHGGEHHGGGGFGHHHHHHHHHHHHHGHGCGGGGHGHHHHHHFGDHHHGGGGGGGHGFHGGFHFHHGGGGHFHHHHHHHHHHHHGGGGGGGGGGGGGGFGGGGGGGGGGGDFFFFFFFFFFFFFFFFFFFFFFFFFFFFFFFFFFFFFFFFFFFB
@M05620:37:000000000-D9766:1:1101:20989:12032 1:N:0:32
ACCACACCTTCTACAATGAGCTGCGTGTGGCTCCCGAGGAGCACCCCGTGCTGCTGACCGAGGCCCCCCTGAACCCCAAGGCCAACCGCGAGAAGATGCCCAGGTGAGTGGCCCGCTACCTCTTCTGGTGGCCGCCTCCCTCCTTCCTGGCCTCCCGGAGCTGCGCCCTTTCTCACTGGTTCTCTCTTCTGCCGTTTTCCGTAGGACTCTCTTCTCTGACCTGAGTCTCCTTTGGAACTCTGCAGGTTCTA
+
BCCCCDCCFFFFGGGGGGFGGGHHGEEGHGHHHGGGGGGGGHGHHGGGEGGGHHGHHHHGGGGGGGGGGGGHGHHGGGGHGHHHHGGGGDCGGGHHHHHGHHHGHHFHGHGGHHGGG-DHHHHHHHHHHHGHHGGGGGHGHHGHFGGGGGGGGGGGGA?AGABFGGFFFFFFFFFHFFFFFFFFFFFFFFFFFFDFFFFFFFFFFFFFFFFFFFFFFFFFFFFFFFFFFFFFFFFFFFFFFFFFFFFFFFF
@M05620:37:000000000-D9766:1:1101:4792:12032 1:N:0:32
ACCACACCTTCTACAATGAGCTGCGTGTGGCTCCCGAGGAGCACCCCGTGCTGCTGACCGAGGCCCCCCTGAACCCCAAGGCCAACCGCGAGAAGATGACCAGGTGAGTGGCCCGCTACCTCTTCTGGTGGCCGCCTCCCTCCTTCCTGGCCTCCCGGAGCTGCGCCCTTTCTCACTGGTTCTCTCTTCTGCCGTTTTCCGTGGGACTCTCTTCTCTGACCTGAGTCTCCTTTGGAACTCTGCAGGTTCTA
+
AAAAAAAAFFFFGGGGFG1BGAGHGFFBFAGFFFFEEGGGGHHHHGGEEEGGHHGHHHH?EGGGGGGGGGGGHFHGGGGHGHHHHGGEGG/>/CGGGH1FH10FGHHH1D<FHHCGCCCHHF<DFH0DDGA.G-:A..;EC::/C0;CFB.C9CCEBG-9@AFG-AF-=FFFBFFFB/B/;FFFF/9BB9///-BBB-9:-/A@9-AFFF//;BF//99BFFFB-;B/9;/FF/9B/F9BBFB/99FFFF/
@M05620:37:000000000-D9766:1:1101:22587:12033 1:N:0:32
ACCACACCTTCTACAATGAGCTGCGTGTGGCTCCCGAGGAGCACCCCGTGCTGCTGACCGAGGCCCCCCTGAACCCCAAGGCCAACCGCGAGAAGATGCACAGGGGAGTGGCCCGCTACCTCTTCTGTTGTCCGCCTCCCTCCTTCCTGTCCTCCCGCAGCTGCGCCCTTTCTCACTGTGTCTCTCTTCTGCCGTTTTCCGTAGGACTCTCTTCTCTGACCTGAGTCTCCTTTTTGGCTCTGCAGGGTCTA
+
DDDDDDDDFFFFGGGGGGGGGGHHGGGGHGHHHGGGGGGGGHHHHGGGGGGGHHHHHHHGGGGGGGGGGGGHGHHGGGGHGHHHHGGGGGGGGGHHHH22?22//><C?G..0><C<-<C0DH00D000</00.;;:C.C/G./00/:00000;/C.-9;BB00AG;C-:B:FF0B:000::BFFFFB0F000-9.;A0:.0..;00:;FFF0:FFF000;:/:B00;F:00B00--00;F0000:-//B0
@M05620:37:000000000-D9766:1:1101:21283:12059 1:N:0:32
AGTTCCAGCTCTCCATCGCACAGGGTACCCAGAGCCTGGCCCCTCCATCCAGAAATCCTATGACCTCACCCTCTACCTGGTGCACCCACTCCGCAGCTTGGCTGGGACCTATGTGAGTATCCAGCGTAGGAATCTGGGCGTTGGGGCGGCGTGCGGAGTTGGGGAACGACAGTCCTAACCGTGGAGGGTTCTGGTAAATGATGGGGTGAGGAGGGGCTCTTTGGCTCCCACCAGTCCCCCTGTCTGGTCTA
+
>>11>BDFBFFFGE1F1AEAEAG0F0BBFAFCFHG0BBFGHHGHGGFHHFHFF0F1DFHH21FGG1BFGHH/B01DFFBB10BBFGG/BCE>/E/>>GB0?BGGGGEFAGFHHGHHGHFHHH2<FEG//?1FFGHDHB//CCCF/@/<<<:CG?9--@9FG/@A...;.9--BFFFBFFF@FF@-9?;BFFFFFFBFBFF/9/BEBA?FF-9BB;@@@FFFFFEFFFFF-AF-AFFFFFF@-BBF/BFFF/
@M05620:37:000000000-D9766:1:1101:14848:12066 1:N:0:32
ACCACACCTTCTACAATGAGCTGCGTGTGGCTCCCGAGGAGCACCCCGTGCTGCTGACCGAGGCCCCCCTGAACCCCAAGGCCAACCGCGAGAAGATGCCCAGGTGAGTGGCCCGCTACCTCTTCTGGTGGCCGCCTCCCTCCTTCCTGGCCTCCCGGAGCTGCGCCCTTTCTCACTGGTTCTCTCTTCTGCCGTTTTCCGTAGGACTCTCTTCTCTGACCTGAGTCTCCTTTGGAACTCTGCAGGTTCTA
+
CDDDDDDDFFFFGGGGGGGGGGHHGGGGHGHHHGGGGGGGGHHHHGGGGGGGHHHHHHHGGGGGGGGGGGGHHHHGGGGHGHHHHGGGGGGGGGHHHHHHHHHGHHHHHGEFGHGGGCFHHHHHHHHHHHGHHGGGGGHGHHGHHGGGGGGGGGGGGGGFGGGGGGFFFFFFFFFFFFFFFFFFFFFHFFFFFFFFFFFFFFFFFFFFFFFFFFFFHFFFFFFFFFFFFFFFFFFFFFFFFFFFFFFFFFF
@M05620:37:000000000-D9766:1:1101:28570:12067 1:N:0:32
ACCACACCTTCTACAATGAGCTGCGTGTGGCTCCCGAGGAGCACCCCGTGCTGCTGACCGAGGCCCCCCTGAACCCCAAGGCCAACCGCGCGAAGATGACCAGGCGAGTGGCCCGCTACCTCTTCTGGGGGCCGCCTCCCTCCTTCCTGGCCTCCAGGAGCTGCGCCATTTCTCACTGGTTCTCTCTTTTGCCGTTTTCCGTAGGACTCTCTTCTCTGACCTGAGTCCCCTTTGGAACTCTGCAGGTTCTA
+
>1>>A?A>FFCDDGGBAB1BBD1BEAABE0AGABAAA/AACHHHHGCA//A/1B1BGC0/EF/EFEEEGGFHHFEEEGFF/<GG//?<B//<//@CF11?B1FF//>AA...>F<--<@C0CF00;00/;??@9A:...CFG./;0/CFF-;/;E-BB-;;-9;@@F-99B/BFFB//-BB//9BB///;9//@BBBA//ABFBB/;B///9/BB::/9BBFF/-9//:-9::BFF/F9BFFFEFFAFFFB
@M05620:37:000000000-D9766:1:1101:20130:12067 1:N:0:32
AGTGCCAGCTCTCAATCGCACAGGGGACCCAGGGCCTGGCCCCTCCATCCAGAAAACCTATGACCTCACCCGCTACCTGGAGCACCAACTCCGCAGCTTGGCTGGGACCTATGTGAGTATCCAGCGTAGGAATCTGGGAGTTGGGGAGGAGTGAGGAGTTGGGGAAAGACAGTCCTAACCGTGGAGGGTTCTGGTAAATGATGGGGTGAGGAGGGGCTCTTTGGCTCCCACCAGTCCCCCTGTCTGGTCTA
+
BBABBFFFBFFFGGGGGGGGGGHGGFDGGGGHGGGGGFHHHHGHGGHHHGHHGFHHHGHHHHFHHHHHHHHGG?EGHHHHHHHHHHHHGHHHGG/EEHHHGHHGGGHHGHHHHHHHHHHHHHHHHGGGGGHHHHHHHHHGGHHHGGGGGGGHHHHHHGHHHHGGGGHHHHHHHHHHHHHGGGGGGGGGFGGGGGGGGGGGGGGGGGFFFFFFFFFFFFFFFFFFFFFFFFFFFFFFFFFFFFFFFFFFFFF
@M05620:37:000000000-D9766:1:1101:21270:12073 1:N:0:32
AGTGCCAGCTCTCAATCGCACAGGGGACCCAGGGCCTGGCCCCTCCATCCAGAAAACCTATGACCTCACCCGCTACCTGGAGCACCAACTCCGCAGCTTGGCTGGGACCTATGTGAGTATCCAGCGTAGGAATCTGGGAGTTGGGGAGGAGTGAGGAGTTGGGGAAAGACAGTCCTAACCGTGGAGGGTTCTGGTAAATGATGGGGTGAGGAGGGGCTCTTTGGCTCCCACCAGTCCCCCTGTCTGGTCTA
+
BCABBFFFDFFFGGGGGGGGGGHGGGGGGGHHFFEGGGHHHHGHGGFHHHHHHHHHHFHHHHHHHHHHHHHGGEEGHHHHGHHHHHHHGHHHGGGGGHHHGHHGGGHHGHHHHHHHHHHHHHHHHGGGGGHHHHHHHHHGGHHHGGGGGGGHHHHHHGHHHHGGGGHHHHHHHHHHHHHHGGGGGGGGGGGGHGGHHHHHGHGGGGFFFFFFFFFFFFFFFFFFFFFFFFFFFFFFFFFFFFFFFFFFFFF
@M05620:37:000000000-D9766:1:1101:6320:12079 1:N:0:32
GAGGCTGCTTTGGAAGAGCCCCAGTGTGTCCTGCCGTACCCGCTCCTTATCTCGTATGCCGTCTTCTGCTTGATACAAAAATAGGAAAAACCTGCCCCTTTCTACATCACCTTACCACGAAGGAAACCACCCTAAAAGGAAGTACAGAAATAAAAAACATAACTAAAAAACAGACGGCAACGAAGGACTGTTAACCCCAACACCCCTAGGAGATCAAACTAACCAAATCTAACAATTTGAACTCTAACATC
+
1>1>A1CAFDD@11B11BBGAE0AA13D03DD1BA0000A1AEAEE1F21DE2BA/00DB/E/FF2211DB1012B1@B0G011111>00/?F0B>?/?0112>B112B101B1>0>1<////B<GB0///</00111/00@@222@111111111<..11>11<1111-<.//.<.::;.-;..:../.0000;;....;;.9.-;.//0/9/;B/B/B//9:B--//;/9B/:/:B/9/////9///99
@M05620:37:000000000-D9766:1:1101:2577:12084 1:N:0:32
AGTGCCAGCTCTCAATCGCACAGGGGCCCCAGTGCCTGGCCCCTCCATCCAGAAAACCTATGACCTCACCCGCTACCTGGCGCACCCCCTCCGCAGCTTGGCTGGGACCTATGTGAGTATCCAGCGTAGGAATCTGGGCGTTGGGGCGGCGTGCGGAGTTGGGGAAAGCCCGTCCTAACCGTGGAGGGTTCTGGTAAATGATGGGGTGAGGAGGGGCTCTTTGGCTCCCACCAGTCCCCCTGTCTGGTCTA
+
AA>>AFFFBFFFG4FGGGG2EEFFF22AAAEFBBBADBFHHHGHGGHGH1FGHHHGGFFHFGHHG5BEGHGEG0>EGF3B1>EEEGA>>EF/>E/E/B3B?GHGGGHHGHCGGHHHHHHHHHHHHGE/AEFGHHHHHH.>DGGH@F.AD-;BD9DG-@DFFFFF99EF/A.;DFFFFFFFFFFFAEFFAFFFFFFFFFFFFFFFFFFFFFFFFFFFFFFFFFFFFFFFFFFFFFFFFFFFFFFFFFFFFFF
@M05620:37:000000000-D9766:1:1101:18870:12087 1:N:0:32
ACCACACGTCTGAACTCCAGTCACCGCTCATTACCTCGTATGCCCTCTTCTGCTTGAAAAATTATTGCCTGGCTTACTGAAGCTGAAACAACTGCCAATCCCCACACTATTCTACTCGCAAGGAAATGCTCCTCTACTCCCCCACTGTCCTAACCACCCTGCTTCTCCATTTGATCCCTATTCAGTCTTCTCTTCTTCACCCCTCTTCTTTCTCCAATTTAACCACTCTCCTCCTTTGCACTTCTAACTAC
+
1AAAAAA>FAFAGGGGBAFBBFFA1EEF0A1DB1B1BEF/G0FH01/0B121111BFG11A01122AFFD1/B0ABF12DF1@B1111B0?FFBGF1F1BCE/B/E/BB12@BFF2F?//?EFF0F11B21BB01B121B//?C/01211221001/<?/0/1111?111>F11111011><111<10<00000=000=D0.<.;/;C000000;0/<00<0;00.//00/0///;9099B0900000;;9
@M05620:37:000000000-D9766:1:1101:23208:12098 1:N:0:32
ACCACACCTTCTACAATGAGCTGCGTGTGGCTCCCGAGGAGCACCCCGTGCTGCTGACCGAGGCCCCCCTGAACCCCAAGGCCAACCGCGAGAAGATGCCCACGTGAGTGGCCCGCTACCTCTTCTGGTGGCCGCCTCCCTCCTTCCTGGCCTCCCGGAGCTGCGCCCTTTCTCACTGGTTCTCTCTTCTGCCGTTTTCCGTAGGACTCTCTTCTCTGACCTGAGTCTCCTTTGGAACTCTGCAGGTTCTA
+
CCCCCCCCFFFFGGGGGGGGGGHHGGGFHGHHHGGGGGGGGHGHHGGGGGGGHHHHHHHGGGGGGGGGGGGHFHHGGGGHGHHHHGGGGGGGGGHHHHHHHH/>?GGAGHGGHH-AFFGHHHHHHDGHHHGHHGGGGGHGHHGGGGGGFGGGGGGGGG-9A.;CBFFFFFFFFFFFFFFFFFFFFFFFFFFFFFFFFFFFFFF.;BBFFFFFFF0;BFFFFFFB:FFFFFFFFFFFFFFFFFFFFFFFFFB
@M05620:37:000000000-D9766:1:1101:25682:12115 1:N:0:32
AGTGCCAGCTCTCAATCGCACAGGGGACCCAGGGCCTGGCCCCTCCATCCAGAAAACCTATGACCTCACCCGCCACCTGGCGCACCCACTCCGCAGCTTGGCTGGGACCTATGTGAGTATCCAGCGTAGGAATCTGGGCGTTGGGGAGGAGTGAGGAGTTGGGGAAAGACAGTCCTAACCGTGGAGGGTTCTGGTAAATGATGGGGTGAGGAGGGGCTCTTTGGCTCCCACCAGTCCCCCTGTCTGGTCTA
+
>A>>AFFFBFFFG4BABF22E2GAF2AAEAFG2AEAFFGHHHGHGGHGHFFHHHG2FEFEAFFHH5FGHHH0E/>EHH3B1>?EFG?/?G?2/E/E<G?BEG3?EDFHDHHBGFGFHHHHHHHGHGDEGGHHHHHHHH/>DFFHCD.<D<<=C0<G;:;GH/CCC.99/CFFGGGFGGFADDGC.EDGAFGFFFBFFFBFFFFFFFFFEFFBDFFFFFFFFFFFFFFFFFFFEFFFFFFFFFFEFFFFFFF
@M05620:37:000000000-D9766:1:1101:19400:12120 1:N:0:32
AGTGCCAGCTCTCAATCGCACAGGGGACCCAGGGCCTGGCCCCTCCATCCAGAAAACCTATGACCTCACCCGCTACCTGGAGCACCAACTCCGCAGCTTGGCTGGGACCTATGTGAGTATCCAGCGTAGGAATCTGGGAGTTGGGGAGGAGTGAGGAGTTGGGGAAAGACAGTCCTAACCGTGGAGGGTTCTGGTAAATGATGGGGTGAGGAGGGGCTCTTTGGCTCCCACCAGTCCCCCTGTCTGGTCTA
+
CCCCDFFFDFFFGGGGGGGGGGHHGGGGGGHHGGGGGGHHHHGHGGHHHHHHHHHHHGHHHHHHHHHHHHHGGGGGHHHHHHHHHHHHGHHHGGGGGHHFCHHGGGHHGHHHHHGHHHHHHHHHHGGGGGHHHHHHHHHGGHHHGGGGGGGHHHHHHGHHHGGGGGHHHHHHHHHHHHHHGGGGGGGGEGGGGGGGHHGGGGGGGGFFFFFFFFFFFFFFFFFFFFFFFFFFFFFFFFFFFFFFFFFFFF0
@M05620:37:000000000-D9766:1:1101:3045:12124 1:N:0:32
AGTGCCAGCTCTCAATCGCACAGGGGACCCAGGGCCTGGCCCCTCCATCCAGAAAACCTATGACCTCACCCGCTACCTGGCGCACCAACTCCGCAGCTTGGCTGGGACCTATGTGAGTATCCAGCGTAGGAATCTGGGAGTTGGGGAGGAGTGAGGAGTTGGGGAAAGACAGTCCTAACCGTGGAGGGTTCTGGTAAATGATGGGGTGAGGAGGGGCTCTTTGGCTACCACCAGTCCCCCTGTCTGGTCTA
+
>>>ABFBFBFFFFFGGGFGGGEBGBEGGEEGHGGGGFAGFGGFHGGBGGGFFFBEGHEFHHFFHHHHFHHHGG//EGGHHF?EF/E1FEHHHGFGGGHHHGHHGCDHHGHHHHHHHB2FGBDGHHGAGGGHHHHHGHHFCEHHH-A<AF<AHHHHHHGHHHHGGGGH.CHCG00CFGGGGGGADEEFG=FF0;FCFGGEGFFFB99DFF?FFFF=;D@FFFF/;FF/9FFFEE?FFFFFFF?FFF//;BF;
@M05620:37:000000000-D9766:1:1101:13108:12125 1:N:0:32
AGTGCCAGCTCTCAATCGCACAGGGGACCCAGGGCCTGGCCCCTCCATCCAGAAAACCTATGACCTCACCCGCTACCTGGAGCACCCCCTCCGCAGCTTGGCTGGGACCTATGTGAGTATCCAGCGTAGGAATCTGGGAGTTGGGGAGGAGTGAGGAGTTGGGGAAAGACAGTCCTAACCGTGGAGGGTTCTGGTAAATGATGGGGTGAGGAGGGGCTCTTTGGCTCCCACCAGTCCCCCTGTCTGGTCTA
+
AA>>AFFFBFFFG4FGGFGCGGHHG?AAEGDG2ABE2FGFGHG1EGHHGH3GFHHFGECEFGHHHGHEHCEEE>EEHEFH2BFHHH1/>EFFEGFE?GBGEHFGGFHGGHFHDDHHDGHHHFDFGCGDDDDF<GHHFE0?AGDGCG.<@.<<C0<C0E<GHHGG.E:G/::CGGGGGGGGGGGG.A.DEGABF0CFFGGGFFFFFFFF?9FBADAADFEF9:FFFFFFEFFDFFFFFFFFBFFFBFFFF//
@M05620:37:000000000-D9766:1:1101:19994:12127 1:N:0:32
ACCACACCTTCTACAATGAGCTGCGTGTGGCTCCCGAGGAGCACCCCGTGCTGCTGACCGAGGCCCCCCTGAACCCCAAGGCCAACCGCGAGAAGATGCCCAGGTGAGTGGCCCGCTACCTCTTCTGGTGGCCGCCTCCCTCCTTCCTGGCCTCCCGGAGCTGCGCCCTTTCTCACTGGTTCTCTCTTCTGCCGTTTTCCGTAGGACTCTCTTCTCTGACCTGAGTCTCCTTTGGAACTCTGCAGGTTCTA
+
DDDDDCCCFFFFGGGGGGGGGGHHGEGEGGHHHGGGGGGGGHGHHGGGGGGGHHHHHHHGGGGGGGGGGGGHHHHGGGGHGHHHHGGGGGGGGGHHHHHHHH/?GHHHHHGGHH-CGGGHHHHHHFHHHHGHHGGGGGHGHHGHHGGGGGGGGGGGGABCG9FGGGFFFFFFFFHFFFFFFFFHFFFFFHHHFFFFFFFFFFF.AFFFFFFFFFFFFFFFFFFFFFFFHFFFFFFEFFFFFFFFFFFFFFF
@M05620:37:000000000-D9766:1:1101:3617:12143 1:N:0:32
AGTGCCAGCTCTCAATCGCACAGGGGACCCAGGGCCTGGCCCCTCCATCCAGAAAACCTATGACCTCACCCGCTACCTGGAGCACCAACTCCGCAGCTTGGCTGGGACCTATGTGAGTATCCAGCGTAGGAATCTGGGAGTTGGGGAGGAGTGAGGAGTTGGGGAAAGACAGTCCTAACCGTGGAGGGTTCTGGTAAATGATGGGGTGAGGAGGGGCTCTTTGGCTCCCACCAGTCCCCCTGTCTGGTCTA
+
AAAAAFFFAFFFGGGGGFF1E0BBAAAEAEHHGGGGEFGHFHGHGGFHHHHGFFFHHGHGHBDHHHGGHHHGGGCGHFHEHFHHGHHGGGHHGGGGGHHFGHFFGCHHGHHHHHGHHDGHHDDHHCCGCBGGHHHHHHAFEHHH?CFGGGGHHHHHHFHGFFCGECHCC/:CGHGHHHHH@FE@AFG@C?FGBFFFGGGFGGGGGBF@FFFFFF;@??FFFFFBFFFEEBFFF?FBB9EB@-FFFFBBFFB
@M05620:37:000000000-D9766:1:1101:7418:12153 1:N:0:32
ACCACACCTTCTACAATGAGCTGCGTGCGGGTCCCGAGGAGCACCCCGTGCTGCTGACCGAGGCCCCCCTGAACCCCAAGGCCAACCGCGCGAAGATGCCCAGGTGAGTGGCCCGCTACCTCTTCTGGTGGCCGCCTCCCTCCTTCCTGGCCTCCCGGTGCTGCGCCCTTTCTCACTGGTTCTCTCTTCTGCCGTTTTCCGTAGGACTCTCTTCTCTGACCTGAGTCTCCTTTGGAACTCTGCAGGTTCTA
+
A@AAAAAAF1CFGG1FGGAFGGHFG0A00A0AAAFG?E/A/F/GH/A//>//1B11F0B////>?E/EE/FHBGHG//?FFHHHEGC//</<@CGGHHFFHCHGGC1<GDAEC.-<CGCHFCBCFHCGHF..C@@-.AAAFBAB00990CFA9A.9E?-@@BFF--;@@BBFFFFFB/-BFBB//9/F//BFF@B99EFBBFFFFFBB9B//9BFFFB/9BFFBF:F/9FB9BF/BBFBFFFFEFFFFFFB
@M05620:37:000000000-D9766:1:1101:18229:12159 1:N:0:32
ACCACACCTTCTACAATGAGCTGCGTGTGGCTCCCGAGGAGCACCCCGTGCTGCTGACCGAGGCCCCCCTGAACCCCAAGGCCAACCGCGAGAAGATGCCCAGGTGAGTGGCCCGCTACCTCTTCTGGTGGCCGCCTCCCTCCTTCCTGGCCTCCCGGAGCTGCGCCCTTTCTCACTGGTTCTCTCTTCTGCCGTTTTCCGTAGGACTCTCTTCTCTGACCTGAGTCTCCTTTGGAACTCTGCAGGTTCTA
+
DCDDDDDDFFFFGGGGGGGGGGHHGGGFHGHHHGGGGGGGGHHHHGGGFGGGHHHHHHHGGGGGGGGGGGGHHHHGGGGHGHHHHGGGGGGGGGHHHHHHHHHGHHGHHHGGHHGGGGGHHHHHHHHHHHGHHGGGGGHGHHGHHGGGGGGGGGGGGGGGGFFGGGFFFFFFFFFFF0FFFFFFFFFFFFFFFFDFFFFFFFFFFFFFFFFFFFHFFFFFFFFFFFFFFFFFFFFFFFFFFFFFFFFFFFF
@M05620:37:000000000-D9766:1:1101:15040:12159 1:N:0:32
ACCACACCTTCTACAATGAGCTGCGTGTGGCTCCCGAGGAGCACCCCGTGCTGCTGACCGAGGCCCCCCTGAACCCCAAGGCCAACCGCGAGAAGATGCCCAGGTGAGTGGCCCGCTACCTCTTCTGGTGGCCGCCTCCCTCCTTCCTGGCCTCCCGGAGCTGCGCCCTTTCTCACTGGTTCTCTCTTCTGCCGTTTTCCGTAGGACTCTCTTCTCTGACCTGAGTCTCCTTTGGAACTCTGCAGGTTCTA
+
CDDDDDDCFFFFGGGGGGGGGGHHGGGFHGHHHGGGGGGGGHHHHGGGGGGGHHHHHHHGGGGGGGGGGGGHHHHGGGGHGHHHHGGGGGGGGGHHHHHHHHHGHHHHHHGGHHGGGGGHHHHHHHHHHHGHHGGGGGHGHHGHHGGGGGGGGGGGGGGGGGGGGGFFFFFFFFFFFFFFFFFFFFFHFFHHFFFFFFHFFFFFFFFFFFFFFFFFFFFFFFFFFFFFFFFFFFFFFFFFFFFHFFFFFFB
@M05620:37:000000000-D9766:1:1101:16622:12166 1:N:0:32
ACCACACCTTCTACAATGAGCTGCGTGTGGCTCCCGAGGAGCACCCCGTGCTGCTGACCGAGGCCCCCCTGAACCCCAAGGCCAACCGCGAGAAGATGCCCAGGTGAGTGGCCCGCTACCTCTTCTGGTGGCCGCCTCCCTCCTTCCTGGCCTCCCGGAGCTGCGCCCTTTCTCACTGGTTCTCTCTTCTGCCGTTTTCCGTAGGACTCTCTTCTCTGACCTGAGTCTCCTTTGGAACTCTGCAGGTTCTA
+
ABBBABCBFFFFGGGGGG5FGGHHGFGECGGHHGFGGGGGFHHHHGGGGEFEHHHHHHHGGGGFGGGGGGGHHHHGGGGHGHHHHGGGGGGGGGHHHHHHHHHGHHGHHHGGFHGGGGGHHHHHHHHHHHGHHGGGGGHGHHGHHGGGGGGGGGGGGGGGGGGGGGFFFFFFFFFFFFFFFFFFFFFFFFFFFFFFFFFFFFFFFFFFFFFFFFFFFFFFFFFFFFFFFFFFFFFFFFFFFFFFFFFFFFF
@M05620:37:000000000-D9766:1:1101:23052:12170 1:N:0:32
AGTGCCAGCTCTCAATCGCACAGGGGACCCAGGGCCTGGCCCCTCCATCCAGAAAACCTATGACCTCACCCGCTACCTGGAGCACCAACTCCGCAGCTTGGCTGGGACCTATGTGAGTATCCAGCGTAGGAATCTGGGAGTTGGGGAGGAGTGAGGAGTTGGGGAAAGACAGTCCTAACCGTGGAGGGTTCTGGTAAATGATGGGGTGAGGAGGGGCTCTTTGGCTCCCACCAGTCCCCCTGTCTGGTCTA
+
>A>3>DFCAFFFGAGGGFC2ECHDG?EEE2FGBAEA2BGHCGGGGGH5FFGHFHHBFEHFGGBGHDFHHFHGE>>EHF3FBBFGHH1??GFB>E?>>GBG/FHGGCFHGGHHFHHHHHHHFFGHHCAEDA@FGHHHHH0FFHHH/D.A@.CGG0DG0<CCGBDGF.:GHHEHHHHHHHHHGGGGGGGGGGGGGGGGGGGFGGGGEGFBFFFFDF?BB;FFFFFFFFFFFFFFFFFFFF?FBFFFFFFFFFF
@M05620:37:000000000-D9766:1:1101:9363:12172 1:N:0:32
AGTGCCAGCTCTCAATCGCACAGGGGACCCAGGGCCTGGCCCCTCCATCCAGAAAACCTATGACCTCACCCGCTACCTGGCGCACCAACTCCGCAGCTTGGCTGGGACCTATGTGAGTATCCAGCGTAGGAATCTGGGAGTTGGGGAGGAGTGAGGAGTTGGGGAAAGACAGTCCTAACCGTGGAGGGTTCTGGTAAATGATGGGGTGAGGAGGGGCTCTTTGGCTCCCACCAGTCCCCCTGTCTGGTCTA
+
AAAAAFFFBFFFGGFGGGGFGGHHGEGFGGGD2AEGGGHHHHGHGGGGHHHHHHHFGGHHHGHHHGHHHHHGF>EEHHFH1EF/>EB?EGHHGGGGGHGHGHHGFDHHGHHHHHHHHHHHHHHHHGGGGGHHHHHHHHHGGHHHGGGGGGGHHHHHGGHHHHGGFGGGHHHGHGGGGGGGBGGGGGGGGGGGGGGGGGGGFFFFFFFFFFFFFFFFFFFFFFFFFFFFFFFFFFFFFFFFFFFFFFFFFF/
@M05620:37:000000000-D9766:1:1101:3306:12189 1:N:0:32
ACCACACCTTCTACAATGAGCTGCGTGTGGCTCCCGAGGAGCACCCCGTGCTGCTGACCGAGGCCCCCCTGAACCCCAAGGCCAACCGCGAGAAGATGCCCAGGTGAGTGGCCCGCTACCTCTTCTGGTGGCCGCCTCCCTCCTTCCTGGCCTCCCGGAGCTGCGCCCTTTCTCACTGGTTCTCTCTTCTGCCGTTTTCCGTAGGACTCTCTTCTCTGACCTGAGTCTCCTTTGGAACTCTGCAGGTTCTA
+
CCCCCCCAFFFFGGGGGGGGGGHHGGGEEGGGHFFGGGGGGHHHHGGGGGGGHHHHHHHGGGGGGGGGGGGHHHHGGGGHGHHHHGGFGGGGGGHHHHHHHHHGHHHHHHGGHHGGGGGHHHHHHHHHHHGHHGGGGGHGHHGHHGGGGGGGGGGGGG-ADGGGGGFFFFFFFFFFFFFFFFFFFFFFFFFFFFFFFFFFFFFFFFFFFFFFFFFFFFFFFFFFFFFFFFFFFFFFFFFFFFFFFFFFFFF
@M05620:37:000000000-D9766:1:1101:9364:12189 1:N:0:32
AGTGCCAGCTCTCAATCGCACAGGGGACCCAGGGCCTGGCCCCTCCATCCAGAAAACCTATGACCTCACCCGCTACCTGGAGCACCAACTCCGCAGCTTGGCTGGGACCTATGTGAGTATCCAGCGTAGGAATCTGGGAGTTGGGGAGGAGTGAGGAGTTGGGGAAAGACAGTCCTAACCGTGGAGGGTTCTGGTAAATGATGGGGTGAGGAGGGGCTCTTTGGCTCCCACCAGTCCCCCTGTCTGGTCTA
+
AABBBFFFBFFFGGGGGGFGGGFHCAEEFGHGGGGGGGFHFHAGEEFDHHHHHGFHFEHHHHGHHHHHHHHFGGGGHEGGHHH?EGHHGGHHGGGGGHHHGHHGGGHHGHHHHHHHHGHHHGHHHGEGGGHGHHHHGHFGGHHHGGGGGGGHHHHHHGHHHHGGGGHFH/GHGGHHHHHHGGFGGGGGEFGGGGGGGGGGGGGGGGFFFFFFFFFFFDFFFFFFFFFFFFFFFFFFFFFFFFFFFFFFFFF
@M05620:37:000000000-D9766:1:1101:16903:12194 1:N:0:32
ACCACACCTTCTACAATGAGCTGCGTGTGGCTCCCGAGGAGCACCCCGTGCTGCTGACCGAGGCCCCCCTGAACCCCAAGGCCAACCGCGAGAAGATGCCCAGGTGAGTGGCCCGCTACCTCTTCTGGTGGCCGCCTCCCTCCTTCCTGGCCTCCCGGAGCTGCGCCCTTTCTCACTGGTTCTCTCTTCTGCCGTTTTCCGTAGGACTCTCTTCTCTGACCTGAGTCTCCTTTGGAACTCTGCAGGTTCTA
+
CDCDDDCDFFFFGGGGGGGGGGHHGGGGHGHHHGGGGGGGGHHHHGGGEFGGHHHHHHHGGGGGGGGGGGGHHHHGGGGHGHHHHGGGGGGGGGHHHHHHHHHGHHHHHHGGHHGGGGGHHHHHHHHHHHGHHGGGGGHGHHGHHGGGGGGGGGGGGGAGGGGGGGFFFFFFFFFFFFFFFFFHHFFFHHHHFFFFFFFFFFFFFFFFFFFFHHHFHFFFFFFFFFFFFFFFFFFFFFFFFFFFFFFFFFB
@M05620:37:000000000-D9766:1:1101:22903:12200 1:N:0:32
ACCACACCTTCTACAATGAGCTGCGTGTGGCTCCCGAGGAGCACCCCGTGCTGCTGACCGAGGCCCCCCTGAACCCCAAGGCCAACCGCGAGAAGATGCCCAGGTGAGTGGCCCGCTACCTCTTCTGGTGGCCGCCTCCCTCATTCCTGGCCTCCCGGAGCTGCGCCCTTTCTCACTGGTTCTCTCTTCTGCCGTTTTCCGTAGGACTCTCTTCTCTGACCTGAGTCTCCTTTGGAACTCTGCAGGTTCTA
+
ABAAABBAFFFFGGGGGGGGGGHHGEGGC2FGHGGGGGG??FAGHGGEAEFFHHHHHHHGEGEFGGGGGGGEEHGFGGGHGHHHHGGGGGGGC/<2>2?GHFH/F<GF?FFFGFGGG?DHHHHGHH0D</<GHGGFDEEGHH.GFHHFFFGGGGFED-B9DABF?BDFAFFFFFFFFFF9BFFFFF/FF/:FB=.AF?FFFFF?A/BBFBFFFFFFFBFF/BB/BFBBFBFFFF//B/FFF/FBFF./;9/
@M05620:37:000000000-D9766:1:1101:18843:12224 1:N:0:32
ACCACACCTTCTACAATGAGCTGCGTGTGGCTCCCGAGGAGCACCCCGTGCTGCTGACCGAGGCCCCCCTGAACCCCAAGGCCAACCGCGAGAAGATCTCCAGGCCAGTGCCCCCCTCCCTCTCCTCCTGGCCCCCTCCCTTCTTCCAGGCGTCCCGGACTTTCGCCCTTTCTCTCTGGTTCTCTCTTCTGCCGTTTGCCGTCTTTCTCTCTCCTCAGACCCTAGTCTCCTTTGGCACTCTGCTGGATCCA
+
CCCCCCCCFFFFGGGGGGGGGGHHGGGGHGHHHGGG2FFGGHHHHGGGEGGEFGHHHHHGGGGGGGGGGGGHHHFGGGGHGHHGHGGGGGG///22?222222?////?11??/-<>.>CG<//<0///<<C..--:.CCC0:C00C0;/.-;-:.--9--000.;..@BFF/9///:/:;BFFF//;BFFFF-A././;-.9../////;////;//;/../::///9/////B/;F//B/;/F/.////
@M05620:37:000000000-D9766:1:1101:2433:12226 1:N:0:32
ACCACACCTTCTACAATGAGCTGCGTGTGGCTCCCGAGGAGCACCCCGTGCTGCTGACCGAGGCCCCCCTGAACCCCAAGGCCAACCGCGAGACGATGCCCAGGTGAGTGGCCCGCTACCTCTTCTGGTGGCCGCCTCCCTCCTTCCTGGCCTCCCGGAGCTGCGCCCTTTCTCACTGGTTCTCTCTTCTGCCGTTTTCCGTAGGACTCTCTTCTCTGACCTGAGTCTCCTTTGGAACTCTGCAGGTTCTA
+
BBBBBBB3CFFFGGGGGGBFGGHHGGGBEEHHHFFEDFGGGHHHHGGG1FEGHHHHHHHEGGGGGGGGGGGHHHHGGGGHGHHHHGGGGGBDG//<?F?GHGHGFHHFFG/FGHGF??AGHHHHHHHHHHDCG@DDDFGE:GEGGGGGGCCCFFEGDG9BDFGGFFFF;BFBFFBFF/.BFBFFFFFFFFBFF9A.BEFFAFFFDFFFFFFFFFFFFFFBF9BB.F999FFFFB///;BBB/FBBFAFBB/
@M05620:37:000000000-D9766:1:1101:7285:12236 1:N:0:32
[truncated: 1,389,590 more chars]
