# Supplementary material for: Fast but not furious: a streamlined selection method for genome-edited cells
Source: Life Sci Alliance. 2021 Apr 26;4(6):e202101051. doi: 10.26508/lsa.202101051 (PMC8127327; doi:10.26508/lsa.202101051)
Supplement: Supplementary file 1 [file LSA-2021-01051_Supplemental_Data_1.zip › SANGER and Deep Sequencing/ACTB/33_S33_L001_R1_001.fastq]

@M05620:37:000000000-D9766:1:1101:13682:2136 1:N:0:33
GAGGATGCTCTGGAGGAAACTCATAGATTAGTGCAACAGTTCAGGATGGAGCTGGATAAGATTGTGGGTGTGGTTAAAGAAGGTGAAAGAACTGCCAATGATCCCCGGAAGGAAAGACGAAGGGAAAACCAGAAAAGAGAAAAACAGAGGAAATAAGAACGACAAGCATAGGAGGAGGAGCAGAGGAAGAAAAGCAGAGAAACCACTGGAAGAAGGAAAGGAAGTAGTATGGGGAGTTGAAAAGTCAAGAG
+
>3>334BC55B4A5422B4BFEFHH55DD545DD55BF2DD55533B3232BBBB2553A5DD3B5B111A11B1555BBB31BB5355?12BB3?3B333B4BFF>//>>/03303B?//////?/0B</?00100/001100//@00?0001111?<0<.>--0.000000<........//...:../://.///.///9;99:0;9//9//..//../;.0//////...9-.;://9////;///.
@M05620:37:000000000-D9766:1:1101:18684:2172 1:N:0:33
AGTGCCAGCTCTCAATCGCACAGGGGACCCAGGGCCTGGCCCCTCCATCCAGAAAACCTATGACCTCACCCGCTACCTGGAGCACCAACTCCGCAGCTTGGCTGGGACCTATGTGAGTATCCAGCGTAGGAATCTGGGAGTTGGGGAGGAGTGAGGAGTTGGGGAAAGACAGTCCTAACCGTGGAGGGTTCTGGTAAATGATGGGGTGAGGAGGGGCTCTTTGGCTCCCACCAGTCCCCCTGTCTGGTCTA
+
111>AD1FAFFDFGGGDAFFAEEGCEGGG0GHFG0/B/GFFHGGGGFHFFGEGF1FHE0FHHHHFG11GHAEGEEEHGH0GHH/BEGHG0GHGGGGCCHHFHEGGGEGGFBDGFHFHHHHH2GFHC/CC/DGCG1F1FGEEHHHGGAC?.>CCDBCC?CGHH-;CCHHFHFGFHHHHHGH@AC@BABG.ACFGGGFBB9FGGFGGBF?EFFFFB;-9=EB/9//;BBAFFFFFAFFFFFF@EBFFFF/BFB
@M05620:37:000000000-D9766:1:1101:15592:2218 1:N:0:33
GAGGCTGCTTTGGAAGAAACTCATAGATTACTGCAACAGTTCCCCCTGGACCTGGAAAAGTTTCTTGCCTGGCTTACAGAAGCTGAAACAACTGCCAATGAACAATGGCAAGTAAGTCAGGCATTTCCGCTTTAGCACTCTTGGGGATCCAATTGAACAATTCGCAGCATTTGTACTTGTAACGGACAAGCCAGGAACAAAAGAGCTGAAGAGCACACGTCTGAACTCCAGTCACCGCTCAGTATCGCGTA
+
3>ABBAF>CFDFGGGGGGFGGGHHHHDFGHHHHFHHCCG5GGHFHG?FEHFAEGFBFHBFB5DGDEA5FGGHHHFHHDGDGHH3@EGHHFHHFFF?3FFE@BBF2333FB3?@BEG4@FEHEG3B4BBEA>/?F33?BF3BFG3/>F/??2B3FFDG<GC22@/??E?01@FG1F111<<111.-.<-00=./<..<./<.<<.//0;00<;C/:CHE:C.;.;F/;B0BB0;:CC.;-AE/;0B0.;;9@
@M05620:37:000000000-D9766:1:1101:11207:2239 1:N:0:33
AGTGCCAGCTCTCAATCGCACAGGGGACCCAGGGCCTGGCCCCTCCATCCAGAAAACCTATGACCTCACCCGCTACCTGGAGCACCAACTCCGCAGCTTGGCTGGGACCTATGTGAGTATCCAGCGTAGGAATCTGGGAGTTGGGGAGGAGTGAGGAGTTGGGGAAAGACAGTCCTAACCGTGGAGGGTTCTGGTAAATGATGGGGTGAGGAGGGGCTCTTTGGCTCCCACCAGTCCCCCTGTCTGGTCTA
+
CCBBCFFFCFFFGGGGGGGGGGHHGGGGGGHHGGGGGGHHHHGHGGHHHHHHHHHHHGHHHHHHHHHHHHHGGFGGHGHHHHHHHHHHGGHHEGCFGHHHGHHGGGGHGHHHHHHHHHHHHHHHHGEGGGHHHHHHHHHGGHHHGGGGGGGHHHHHHGHHHHGGGGHHHHHHHHHHHHHHGGEGDGGGCFFGGGGGGGGGGGGGGGFFFFFFFFFFFFFFFFFFFFFFFFFFFFFFFFFFFFFFFFFFFFF
@M05620:37:000000000-D9766:1:1101:14585:2260 1:N:0:33
GAGGCTGCTTTGGAAGCAACTCATAGATTACTGCCACAGGTCCCCCTGACCATGTAACCGTTTCGTGGCTGGCTTGCAGAAGCTGGAACAACTGCCCCTGCACAATGGCAAGTCAGTCAGACATTTACGCTTTCGCCCTCTTGTGGATCCCCTTGCACCCTTCTCAGCATTTGTACTTGTCCCTGCCCCGCCCGGGACAAACGATCGGACGAGCCCCCGTCTGAACTCCAGACCACGCGCCCTATTTCGTA
+
A>3AAAFAFFFFGGGGGGFGG4FDD5DGD54DF5BAFFAB33B22B2B2BBAB55D55AAB1B31BA1ABFFGH101BFFHHHF321BFBBGG3FGH?FF11B3B3@B0B???34B4F3B330B444BFEFEF1?C<A//@GF11/1@F<F?@00?<1?/FG0F1FD1=11>G1=11<D111<D<<CC.@@CD@C?CBGFB...;C@AA-B?-;BF.--;...9;9F/B/B/.9..9.-;--;99///;;.
@M05620:37:000000000-D9766:1:1101:16026:2348 1:N:0:33
ACCACACCTTCTACAATGCGCTGCGTGTGGCTCCCGAGGAGCACCCCGTGCTGCTGACCGAGGCCCCCCTGAACCCCAAGGCCAACCGCGCGAAGATGACCCAGGTGCGTGGCCCGCTACCTCTTCTGGTGGCCGCCTCCCTCCTTCCTGGCCTCCCGGAGCTGCGCCCTTTCTCACTGGTTCTCTCTTCTGCCGTTTTCCGTAGGACTCTCTTCTCTGACCTGCGTCTCCTTTGGAACTCTGCAGGTTCT
+
AAAAABB3BBBFFGGGFG4AEAEDEBEBAAGBBBBB2EEEDGEGHGGAAABFHHHHHHG0>EGEGGGGGEEGFFHGGGGHEHHHHGD>>B/<<@C/?DFGFH/FFGG1AFACGH<<<CDGHHHHHCGHHHHFCHG9@DGGGGGGGGGGGFGGGGGGGGB-9-;BFBBFBBFFFFFFFFFFFFFFFFFFFFFFFBBFFFFFFFFEFFFFFFFFFF;BFEF9FFFFFBDBFFFFFFFFFFFFFBFFFFFFFFF
@M05620:37:000000000-D9766:1:1101:11504:2356 1:N:0:33
GCGGCTGCTTTGGAATCAACTCATAGATTCCTGCACCAGTTCCCCCTGGCCCTGGAAAAGTTTCTTGCCTGGCTTACAGAAGCTGAAACAACTGCCAATGAACAATGGCAAGTAAGTCAGGCATTTCCGCTTTAGCCCTCTTGTGGATCCAATTGAACAATTCTCAGCATTTGTACTTGTCACTGACAAGCCAGGGACAAAAGATCGGAAGAGCACACGTCTGAACTCCAGTCACCGCTCATTATCTCGTA
+
>A1>>1>>CFBBBAA1BBBFBBBDBDFHFGHGHH0AFBFBDGHHHGEA/0BBBBFGGA0BBFDH2DEGHHHHHH0BBGFDFHG1BF1FFB?GGGHH1@FGHHGGBGBCGHGGHH21BFFGHHHGHGGHEEGGGHBH1FFGFHHGHGDFGHGGHFGD@GBGHGHHHFHHHHDGGFGHGH1F11?GFFHG1<GGHECECFEHGH<<<DC.A;;GFGBGFH-;CGC<FGGBBFGBFGG;9:-9.;;FFFFCA;;
@M05620:37:000000000-D9766:1:1101:16044:2356 1:N:0:33
ACCACACCTTCTACAATGAGCTGCGTGTGGCTCCCGAGGAGCACCCCGTGCTGCTGACCGAGGCCCCCCTGAACCCCAAGGCCAACCGCGAGAAGATGACCCAGGTGAGTGGCCCGCTACCTCTTCTGGTGGCCGCCTCCCTCCTGCCGGGCCTCCCGGAGCTGCGCCCTTTCTCACTGGTTCTCTCTTCTGCCGTTTTCCGTAGGACTCTCTTCTCTGACCTGAGTCTCCTTTGGAACTCTGCAGGTTCT
+
AAAABBBAFFFFGGGGGGGGGGHHGGGFGAGHHFGDGGG?EH2GHGGGE?EFHHGHHHHG0EEFGCGGGGGF3BFEGGEGE/GGEFEEGCGCBFHB2?FHHHHGFCF<<?1?/GFCGGG@HBDFBDGFFDCECHGCF..;://CG//:---;BAFAAF9B--;9/@DFF-/;FFF/F9F.BFBB9BFBFFFB/BD:.B:F/;FFF.BFBBFFBFFB9////:/9:.BB/BBF/FFB/F/9B:BEFFF9999
@M05620:37:000000000-D9766:1:1101:16642:2367 1:N:0:33
ACTGCTGCTTTTGAATCAACTCATAGATTCCTGCCCCAGTTCCCCCTGTCCCTGTAACCGTTTCTTGCCTGGCTTCCAGAAGCTACAACAACTACAGGATGCTACCCGTCAGGCCAGGCTCCTCGCCGACTCCCCGGGAGTCCCCGAGCTGCTGCCACCATGGCAAGTACGTCAGGCATTTCCGCTTTCGCCCTCTTGTGGATCCAATTGCACCCTTATCCGCATTTGTACTTGTAACTGCCAAGCACGGG
+
111>>B1BBFB1AABA3ABGBBBDADGHHBFHHHG0F0B1DDGHHG0B1ABBBBADFDDEBEFF2D1BFGHHHG00BFGBFFH111BBF>BF@BFGEFGBFFFB1BB?AFGEGGFGHAGH0FH0EEEECGGGHGGGG?AC/?FHECCGGGHH1<>FGFGE0D/GHFGHH0C/..;CGHHHG0G.EF.90;CCGGEGGGGFGGGFGGGGGG0FFGF-B/9BBBE9BBFFFFFFEFFFFFB:///BE-9-;@@
@M05620:37:000000000-D9766:1:1101:16798:2369 1:N:0:33
ACCACACCTTCTACAATGAGCTGCGTGTGGCTCCCGAGGAGCACCCCGTGCTGCTGACCGAGGCCCCCCTGAACCCCAAGGCCAACCGCGAGAAGATGACCCAGGTGAGTGGCCCGCTACCTCTTCTGGTGGCCGCCTCCCTCCTTCCTGGCCTCCCGGAGCTGCGCCCTTTCTCACTGGTTCTCTCTTCTGCCGTTTTCCGTAGGACTCTCTTCTCTGACCTGCGTCTCCTTTGGAACTCTGCAGGTTCT
+
BCCCCCCCFFFFGGGGGG5FGGHHGFGBFFHHHFFFDGGGGHHHHGGGGGGGHHHHHHHEGGGGGGGGGGGHHHHGGGGHGHHHHGGFFGCGGGHGHHHHHHEGGHH1FGGGGHFDGGGGHHHHHHHHHHHGHHGGGGGHGHHGHGGGGGGGGGGGGGF-;AFGGGFFFFFFFFFFFFFFFFFFFFFFFFFFFFFFFFFFFFFEDDFFFFFFFFFFFFFFFFFF.@DFFFFFFFFFFFFFFFFFFFFFFFF
@M05620:37:000000000-D9766:1:1101:16816:2371 1:N:0:33
ACCACACCTTCTACAATGAGCTGCGTGTGGCTCCCGAGGAGCACCCCGTGCTGCTGACCGAGGCCCCCCTGAACCCCAAGGCCAACCGCGAGAAGATGACCCAGGTGAGTGGCCCGCTACCTCTTCTGGTGGCCGCCTCCCTCCTTCCTGGCCTCCCGGAGCTGCGCCCTTTCTCACTGGTTCTCTCTTCTGCCGTTTTCCGTAGGACTCTCTTCTCTGACCTGAGTCTCCTTGGGAACTCTGCAGGTTCT
+
3AABBBBBFFFFGGGGGGGGGGHHGEGFHGHHHGGFAFFGGHHHHGGGEGGGHHHHHHHGGGGGGGGGGGGHHHHGGGGHEHHHHGGGGGGG<BFHDG2FGH/F/?1<FFGGGHHGGFGGHHBGF==D<DFCHGGGC:EHGHHGHGGGFGGGFGGGGD?B-A9/CFFF;FFFFFFFFFFFFFFFFFFFFFFFFFDFFFFFFDB9DA/FBFFFFFBBB//BB9/9;:9;9;FFF/;.:/9BFBFFBF.AFBB
@M05620:37:000000000-D9766:1:1101:16987:2513 1:N:0:33
AGTGCCAGCTCTCAATCGCACAGGGGACCCAGGGCCTGGCCCCTCCATCCAGAAAACCTATGACCTCACCCGCTACCTGGAGCACCAACTCCGCAGCTTGGCTGGGACCTATGTGAGTATCCAGCGTAGGAATCTGGGAGTTGGGGAGGAGTGAGGAGTTGGGGAAAGACAGTCCTAACCGTGGAGGGTTCTGGTAAATGATGGGGTGAGGAGGGGCTCTTTGGCTCCCACCAGTCCCCCTGTCTGGTCTA
+
AAAABFFFBFFFGGGGGGGGGGF4FCGGGG2GFEGDFFGF2FEEEGFHEA3BBECGGFHGEGFGHHHBGHHFGEEGHGHHGCFHHHHHGFFHEEFGEGHF<FGG?FGFGHHGHHHHHHHGHHHGHGDDGGBGHFHFHGHGGHHHGGEGGGDGHHGFCGCFHHGGGGHAGHFFHHHHFFBGAEEAGGGGGGGFFG;CFFGGFGGGGGFFFFFFFFFAB9EFFFFFFFFFFFFFFFFFBFFDFFFFBFFFFFB
@M05620:37:000000000-D9766:1:1101:17228:2586 1:N:0:33
AGTGCCAGCTCTCAATCGCACAGGGGACCCAGGGCCTGGCCCCTCCATCCAGAAAACCTATGACCTCACCCGCTACCTGGAGCACCAACTCCGCAGCTTGGCTGGGACCTATGTGAGTATCCAGCGTAGGAATCTGGGAGTTGGGGAGGAGTGAGGAGTTGGGGAAAGACAGTCCTAACCGTGGAGGGTTCTGGTAAATGATGGGGTGAGGAGGGGCTCTTTGGCTCCCACCAGTCCCCCTGTCTGGTCTA
+
BAAABFFFCFFFGGGGGGGGGGHFGGGGGGHHGGGGGGHHHHGHGGHHHGHHHHHHHGGHHFHHHHHHHHHGGEGEHHHHFGHHHHGEGHHHAE?EFFEEDFGGGGHHGHHEHHGHHHHHHHGHHGEFGGHHGHHHHHFCEHHHGGFCGDEFGDHGCGGHHFGGFGHHFHHHHHHHHHHHGGAGDFDGCFGGGGFFGGGFGGGGGG.=AFFFFFFFFDFFFFFFFFFFFFFFFFFFFFFFFFFFFFFFFFF
@M05620:37:000000000-D9766:1:1101:19199:2661 1:N:0:33
ACCACACCTTCTACAATGAGCTGCGTGTGGCTCCCGAGGAGCACCCCGTGCTGCTGACCGAGGCCCCCCTGAACCCCAAGGCCAACCGCGAGAAGATGACCCAGGTGAGTGGCCCGCTACCTCTTCTGGTGGCCGCCTCCCTCCTTCCTGGCCTCCCGGAGCTGCGCCCTTTCTCACTGGTTCTCTCTTCTGCCGTTTTCCGTAGGACTCTCTTCTCTGACCTGAGTCTCCTTTGGAACTCTGCAGGTTCT
+
BBACCCCCFFFFGGGGGGGCGGHHGGGGHGHHHGGGGGGGGHHHHGGGGGGGHHHHHHHGGGGGGGGGGGGGHHHGGGGHGHHHHGGGGGGGGGGGHHHHHH/?FHHGHGHGGHHCGA-@GHDFHGFDG<GGGHGCFFGHGFHDGFGGGGGGGGGG?:DGABFGGGFFCFFFFFFFFFF/;FBFFFFFFFFB:B@FFFFFFD:.;DFFFFFFFFFFBBBBBBBFFFFFFFFFF////BFFB;9FBB.;BFF
@M05620:37:000000000-D9766:1:1101:20856:2720 1:N:0:33
TCTGCAACTTCTAAATCGACTCGTGGATGCCTGCCCCGGATCCCCCTGTCCTTCTAACCGTTGCCTCCCTGGCTACCAGGAGCAACAACCACTAGCCCTGCACACTGGCCAGTCCGTCAGCCATTTCCTCTGTCTCCCTCTTGTGGATCCTCTTGCACTATTCTCAGCATTTGTACTTGTCCCTGCCCCGCCCGGAACAAAAGATCTGAAGAGCCCCCGTCTGAACTCCAGTCACCGCTCCTGATCTCGTA
+
1>>>A@1BBD3B3BBFG1BA1ABB0BBB1BBGHHHHAAAA/ABGFG/BBFG2AABDFHHGGG/B1B1BFGHHHH1BFFH/BFG/0BBFH/?FF01BBBBB/B1BBBGGH<F/FDFA?0?/10<<1BF211@@222@GH<0@F1<?<FG1F1?F11?1111><GGDD1FH1>1<1>GF0000=0<0.<<=;C-:CC-;-9/.;/;;000000;./9EG---;9EFB/BF/B/BFBF/--;9A:/;//;F-:-
@M05620:37:000000000-D9766:1:1101:18611:2772 1:N:0:33
AGTGCCAGCTCTCAATCGCACAGGGGACCCAGGGCCTGGCCCCTCCATCCAGAAAACCTATGACCTCACCCGCTACCTGGAGCACCAACTCCGCAGCTTGGCTGGGACCTATGTGAGTATCCAGCGTAGGAATCTGGGAGTTGGGGAGGAGTGAGGAGTTGGGGAAAGACAGTCCTAACCGTGGAGGGTTCTGGTAAATGATGGGGTGAGGAGGGGCTCTTTGGCTCCCACCAGTCCCCCTGTCTGGTCTA
+
AABBBFFFBFFFGGGGGGGGGGHFGGGGGGHHGGGGFGHHHHGHGGHHHFFGHHGHHGHHHHHHHHHHHHHGGGGGHHHHHHHHHHHHGHHHGGGGGGHHGGHGGGGHGHGGHHHHHGHHHHHHHGEGGGHHHHHHHHHGAGHHGGGGGGGFHHHHHGGHHHGGGGHHHHHHHHHHHHGHGEEGGGGGEFFGGGFGFGGGGGGGGGFFFFFFFFFFFFFFFFFFFFFFFFFFFFFFFFFAFFFFFFFFFFF
@M05620:37:000000000-D9766:1:1101:10678:2782 1:N:0:33
GAGGCTGCTTTGGAAGAAACTCATAGATTACTGCAACAGTTCCCCCTGGACCTGGAAAAGTTTCTTGCCTGGCTTACAGAAGCTGAAACAACTGCCAATGACCAATAGGATGAAACGCAAGCAAAGCGGCTTCACAACTCCTCCGGGACCAATACAGCAATGCTGACAACGTGAAGTGAGAAACGAAAATTTACGCTTAAGCACTCGTGAGTATACACTTACCAACTTCAGCGACTTTATATTTGCCCGTT
+
>3AA>>FBBBB@G4BBGG4GGGFHHHHHHHAEFH4GFFGHHBBBFAAEFFBFHGGFB32FBGHDGGGFBBBFFGHBBBFGHHFFGBBGBF1G3B3?FGGGB3BCH333BD4333D@?>//>/233BB/<></23B?2?222DF2<///////1?111?0>11>11<01>.-.<..00000=00/...;A;000;:....<000;:C.9./.000=;0;;;00/00.;0C000.-:;.B0090;;000;9-.
@M05620:37:000000000-D9766:1:1101:10480:2796 1:N:0:33
AGTGCCAGCTCTCAATCGCACAGGGGACCCAGGGCCTGGCCCCTCCATCCAGAAAACCTATGACCTCACCCGCTACCTGGAGCACCAACTCCGCAGCTTGGCTGGGACCTATGTGAGTATCCAGCGTAGGGATCTGGGAGTTGGGGAGGAGTGAGGAGTTGGGGAAAGACAGTCCTAACCGTTGAGGGGTCTGGTAAATGATGGGGGGAGGAGGGGCTCTTTGGCTCCCACCAGTCCCCCTGTCTGGTCTA
+
ABAAAFFFCFFFGFGGGGGCGCHFGGGGGGHHFGGFGGHHHHGHGGHHHGHHHHHHHGHHHHHHHHHHHHHGGEEFHHHHGHHHHHAGEHHHGGGGGHGHGGHGGGHHGHGHHH333?3?3F3B?</?/?/@=FG1?G0?EG1?CG.-A.<<.0<<0=<C0GDG..:.:GHCGHHH0GHG-..;.9CE-;A9/;;9;CFB0;0;ED----;:ADFFA@A9FFFFBFFFF/FF.F0BFFFFFE9FFBF9BF0
@M05620:37:000000000-D9766:1:1101:11360:2812 1:N:0:33
ACCACACCTTCTACAATGCGCTGCGTGTGGCTCCCGAGGAGCACCCCGTGCTGCTGACCGAGGCCCCCCTGAACCCCAAGGCCAACCGCGAGAAGATGACCCAGGTGAGTGGCCCGCTACCTCTTCTGGTGGCCGCCTCCCTCCTTCCTGGCCTCCCGGAGCTGCGCCCTTTCTCACTGGTTCTCTCTTCTGCCGTTTTCCGTAGGACTCTCTTCTCTGACCTGAGTCTCCTTTGGAACTCTGCAGGTTCT
+
CCCCCCC>CFFFGGGGGG4EFGGGGGGB2EGHHGED?EFADHHHHGGGFGGGGHFHHGGGGGCFGGGGGGGHHHEEGFGHGHHHHGGGGGGGGGHFFHHHHHHHGHHGHHHGGHHGGGGGHHGHHHHHHHHGHHGGGGGHGGGGGGGGGGGGGGGGGGGDBGFFFFFFFFFFFFFFFFFFFFFFFFFFFFFFFFFDDFFFFFFFFFFFFFFFFFFFFFFFFFFF/BFFFFFFFFFFFFFEFFFFFFFAFFF
@M05620:37:000000000-D9766:1:1101:11344:2821 1:N:0:33
ACCACACCTTCTACAATGAGCTGCGTGCGGCGCACGAGGAGCACCCCGTGCTGCTGACCGAGGCCCCCCTGAACCCCAAGGCCAACCGCGCGAAGATGACCCAGGTGAGTGGCCCGCTACCTCTTTTGGTGGCCGCCTCCCTCCTTCCTGGCCTCCCGGTGCTGCGCCCTTTCTCACTGGTTCTCTCTTCTGCCGTTTTCCGTAGGACTCTCTTGTCTGACCTGCGTCTCCTTTGGAACTCTGCAGGTTCT
+
A>A>AAA1BBCFGGGFDG1BFBGHGEE00A0//AAA/E/E//E0//>>/BEEB@1GFH0/>//>FEG>E//BC1/?//?G//?FHA?/<><//@-.>>1110.<.<<0<=0<C..:-@CGGHBCC0<0AAA99F@-;9EGGGFAFFFFFFFFAFF?FF@;;-9BF@-9@@FFFFBFBBBFFFFEBBFFFFBFFF@B?FEFFFF-9ABB//BFFF9BFFF/9FFE;@B??-;F/FFBBFFF/BB//FFABBB
@M05620:37:000000000-D9766:1:1101:15828:2844 1:N:0:33
ACCACACCTTCTACAATGAGCTGCGTGTGGCTCCCGAGGAGCACCCCGTGCTGCTGACCGAGGCCCCCCTGAACCCCAAGGCCAACCGCGAGAAGATGCCAAGGTAAGTGGCCCGCAACCTCTTCTGGTGGCCGCCTCCCTCCTCCCTGGCCTCCCGACCCTCCGCCCTTTCTACCTGGTCCTCTCTTTTGCCGTTTTCCGTAGGCCTCTCTTCCCTGCCCTGGGTCCCCTTTGAAATTCTGAAGGTTCTA
+
CCBCCCCCFFFFGGGGGGGGGGHHGEGGHGHHHGGGGGGGGHHHHGGGGGGGHHHHHHHGGGGGGGGGGGGHHHHGGGGHGHHHHGGGGGGGGGHHHGGHHBGG?11??G1FHA---->FCBG0=DHH=G.GC?F@.=GFCHGH/CEFG?FF0CFEG.---;.99;DFFFFFBF0;0FFF0:0909F009;FFDFFFFFFF0.A.0;::BBF090/;0.;AF..;/9.;.;FBF0;;09:B000;FF0990
@M05620:37:000000000-D9766:1:1101:19553:3039 1:N:0:33
GAGGCTGCTTTGGAAGAAACTCATAGATTACTGCAACAGTTTCCTATGGACCTGGAAAAGTTTCTTGTTTGGCTTAAAGAAGTTGAAATAACTGCCAATGATCAAAGGCACGTAAGACAGGAAATTCCACTTTAGAACTAGGATGAAACCAATTAAACAATTCTCAGAATCTGAACTTGTAACTGACAAGAAAGCGACAATAGCACGGAAAAACACACGTAAAAAATTAAGACACTTTTCACTATCCCGAA
+
>3A>3>BAFBB4F45B4F4GGGHHHCDGFD45DB4BEGBDD55A5DD3353BFHAB332BBBF5DAD55B3B3BB35ADBAADDD55BDD5BFGGF3BBB55BBF3321B1111?14B311BB334BB4B4B34B3?B3B33343333??//31111?BF11B2B?BBG11222211@11@@221<??<?00010</<<-1>111>---.-/..<=.:-./..<0-./00;09;909;00000009/;..-
@M05620:37:000000000-D9766:1:1101:16940:3041 1:N:0:33
GAGGCTGCTTTGGAAGAAACTCATAGATTACTGCAACAGTTCCCCCTGGACCTGGAAAAGTTTCTTGCCTGGCTTAAAGAAGCTGAAACAACTGCCAATGAACAATGGCAAGTAAGTCAGGAATTTCCGCTTTAGCACTATTGTGGATCCAATTGAACAATTCTCAGAATGTGTACTTGTAACTGACAAGCCAGGGACAACAGCACGAAAGAGCACACGTATGAACTAAAGTCACCTTGCACTATCCCGTA
+
>3AB3>FBFDFDG4ABFGBGGGHHHGGHHGBEFG4FGHBFGB5BB2AAAFBBGHEB332BBDGDDFFAAB3BBFG35DDFHH3BG33F@B1FGHHFEHHHB3BFG3B3?BB?B4BB4B4B???33BBB/????3B3BB3?44B44/22?B22BB233BDG2@@>22@2@222>2222@<1??11????G?//0>.<.><0.>>./<-..<.///=;/;-:/;/<0;0000:0;;;0000:90000;/;..-
@M05620:37:000000000-D9766:1:1101:14370:3095 1:N:0:33
AGTGCCAGCTCGCAATCGCACAGGGGACCCAGGGCCTGGCCCCTCCATCCAGAAAACCTATGACCTCACCCGCTACCTGGAGCACCAACTCCGCAGCTTGGCTGGGACCTATGTGAGTATCCAGCGTAGGAATCTGGGAGTTGGGGAGGAGTGAGGAGTTGGGGAAAGACAGTCCTAACCGTGGAGGGCTCTGGTAAATGATGGGGTGAGGAGGGGCTCTTTGGCTCCCACCAGTCCCCCTGTCTGGTCTA
+
A?>AAFDFAFC1AEGEGCGGAE0F0EFGA0FHGG?EAAGF0FFHGGHH1FHGBC1BG/0BFG2GHHFHHHHGGGGEHHHFHHHHHEHHGFHHGGGGEEHHGHHEGCGFGHHHHHHHHHHHHHHHHCCGGGHHHHHFHFGGCHHHCCGGGGFGHHFGGGCGHHGGGGHHHHHHGFGGGGGGG.EGFEGG;.CFGGFGGGFFFFFFFFF@FFFFFF@@@;FFFFFFF/BEFFFFFFFFFFFF@EFFFFFFFFF
@M05620:37:000000000-D9766:1:1101:20825:3106 1:N:0:33
GAGGCTGCTTTGGAAGAAACTCATAGATTACTGCAACAGTTCCCCCTGGACCTGGAAAAGTTTCTTGCCTGGCTTACAGAAGCTGAAACAACTGCCCCTGAACAATGGCAAGTAAGTCAGGCATTTCCGCTTTAGCACTCTTGTGGATCCAATTGAACAATTCTCAGCATTTGTACTTGTAACTGACAAGCCAGGGACAAAAGATCGGAAGAGCACACGTCTGAACTCCAGTCACCGCTCATTATCTCGTA
+
BAABBBFBFFFFGGGGGGGGGGHHHEHHHHHHHH4FFHGAFFGH2FEFF2FCHHHHHF2BBGHGHHHHGHHHHHHGHHH5GHHHHFFHH3BGHHHH11FF?FFHGHHHGG3FGGHFDGFEG3FF3BF4>>EAFBGHDH3FHFGFFDFFHFH2??BBBGHHEHHH2FB@GF2GG1FGBGFDGBGFHHG11?.FGHECCCFCCG<C00...<CGFGCGBG?CGF.CGFHHFB9;9FFBAAAA.;BBC0FFGEG
@M05620:37:000000000-D9766:1:1101:20801:3113 1:N:0:33
GAGGCTGCTTTGGAAGAAACTCATAGATTACTGCAACAGTTCCCCCTGGACCTGGAAAAGTTTCTTGCCTGGCTTACAGAAGCTGAAACAACTTCCCATGAACAATGGCAAGTCCGTCGGACATTTCCGCTTTCGAAATCTTGTGAATACACTTGCACAATTATCAGCATTTGTACTTGTCCATGACCCGCCCGGGACAAAAGATCGGAAGAGCACCAGTCTGAACTCCAGTCACCGCTCCTTATATAGTA
+
B3ABBBFBFFFFGGGGGGGGGGHHHHHHHHHHHHHHHGGFHHHHHGGGHHHHHHHGHHHHGHHHHHGHHHHHHHHHHHHHHHHHHHHHHHHHHHHHGHHHE3FHHHHH2FGGHGFGHH////>FHHHHEGGG/3??F/FG33BFG3>@>FGG2@@@GHGHHHF1?FF1?GH1FGHHHHHHHH1GHHH1<@DD-@DFFCFHHHHG0;GGGEFGGGGG..CFGGGGGGGGFGFGGGGGGG-BA/:B9////9;
@M05620:37:000000000-D9766:1:1101:11285:3141 1:N:0:33
GAGGCTGCTTTGGAAGAAACTGACAAATCAGTGACACAGGACCGGCCGACCACCTAACCGTAATCTCGCTGGCTTCCAGCAGCTCGCACTCCTTCCCCTGCCAGGATGATACCCGTCATGCCAGGCTCCTAGCCGCCTCCCCGGGCGTCACCGAGCTGCTGCGCCAATGGCCCTTAAGTCCGGCATTTCCGCTTTAGCACTCTTGTGGATCCTCTTGCACCCTTCTCAGCATTTGTACTTGTCACTGTCAA
+
AAAAAACAFFDFFFGGG1FGEAA1B1011B1DFAGFGB0A00B///AA/AAE//BA1BBEB///DDD0/B/>/0BF1BF>FFHBB//>>/0BB1B00BGFE01F/?F1<2B11<?CCC0@FGHHH/GH/<FGHHGGCGGGECGGGGCG-ACHG-ACGG/;99-;;BAEGGGGG.CFFGFG0:@?@-FF9BBFFFFFFF/BF;BFFBFFFFFF/;BFF/BBFFE/FFF9FF/FFFF//;BBFF/FBFF;;BF
@M05620:37:000000000-D9766:1:1101:14608:3173 1:N:0:33
GAGGCTGCTTTGGAAGAACCCCCGAGAGAACTGCAATCGCACCCCCATACCCAGGAAGCGTTACTTTGCTGGCTTACAGAAGCATCAACTCCGCCGCATGCATAGTGGCAAGTCCGTAATCCATTTTCGCTTTCGCCCTCTTGTGGATCACCTTGCACTATTGTCAGCATTTTTACTTGTGCCTGCCGTGCCCGGGACACATGATGGGACGAGCGGCCGTCTGACCTCCACTCGCCGCTCCTTATGTTGTA
+
AAAAAAFAFFFFGGGGCA1A10A000A0ABBGFD112B////AAE//00BF11/AB00//?>//2DB1BBFGGF0@B1B@BGH@1BBFH@BF//?/E/EEBF221>B0F0B/1>1/<0?/2@F22>22>///?1/?/?-<>FH1FEH1100<00=/G000==0=0=00GF0:0:.000000;0;0..:.-;9/C--A-.9C0;0;9;CF-@@@@9-;--;@FF/B;9BFF-;9--9-@-9-9FBF9/;9;9
@M05620:37:000000000-D9766:1:1101:17703:3183 1:N:0:33
AGTGCCAGCTCTCAATCGCACAGGGGACCCAGGGCCTGGCCCCTCCATCCAGAAAACCTATGACCTCACCCGCTACCTGGAGCACCAACTCCGCAGCTTGGCTGGGACCTATGTGAGTATCCAGCGTAGGAATCTGGGAGTTGGGGAGGAGTGAGGAGTTGGGGAAAGACAGTCCTAACCGTGGAGGGTTCTGGTAAATGATGGGGTGAGGAGGGGCTCTTTGGCTCCCACCAGTCCCCCTGTCTGGTCTA
+
BBABBFFFBFFFGGGGGGGGGGHDGGGGGGHHGGGEGGHHGHGHGGHHHGHHHHGHHGHHHHHHHHGHHHHGCFGGHGFHHGGHHHHEGFHHEECEGCHHGHHGGGHHGHHHHHHHHHHHHHHHHGGGGGHHHHHHHHHGAGHHGGGGGGGHHHHHHGHHHHGGGGHHHHHHHHHHHHHHGEEGGGGGEFGFGGFGGGGGGGGGGGFFFFFFFFFFFFFFFFFFFFFEFFFFFFFFFFFFFFFFFFFFFFF
@M05620:37:000000000-D9766:1:1101:18505:3194 1:N:0:33
AGTGCCAGCTCTCAATCGCACAGGGGACCCAGGGCCTGGCCCCTCCATCCAGAAAACCTATGACCTCACCCGCTACCTGGCGCACCCACTCCGCAGCTTGGCTGGGACCTATGTGAGTATCCAGCGTAGGAATCTGGGCGTTGGGGCGGAGTGAGGCGTTGGGGAAAGACAGTCCTAACCGTGGAGGGTTCTGGTAAATGATGGGGTGAGGAGGGGCTCTTTGGCTCCCACCAGTCCCCCTGTCTGGTCTA
+
AAABBFFFAFFFG4FGGGGGGGHFGCFEEFDHAAEEAFHHFHGAFGHHHHHHHHHHBEE3BGHHHGHHHGGEG>EEHHHH1EEEGG/?EGF2>EEGEHBGEBHGGGHFGHHHHFFFHDGGHHFHHCBEGDHHGHHBGH/<CDF0@D.:-9:;.;9A.;CAFGGGE..:FFBFFFFFFFFFF99B.A?CDFFFBFFFFFFBBFFFFA99EFFFFD=DFF?/;BBFFFFEEFFF?FBFFFFFCFFFFFFFFFF
@M05620:37:000000000-D9766:1:1101:19420:3203 1:N:0:33
ACCACACCTTCTACAATGAGCTGCGTGTGGCTCCCGAGGAGCACCCCGTGCTGCTGACCGAGGCCCCCCTGAACCCCAAGGCCAACCGCGAGAAGATGACCCAGGTGAGTGGCCCGCTACCTCTTCTGGTGGCCGCCTCCCTCCTTCCTGGCATCCCGGAGCTGCGCCCTTTCTCACTGGATCTCTCTTCTGCCGTTTTCCGTAGGACTCTCTTCTCTGACCTGAGTCTCCTTTGGAACTCTGCAGGTTCT
+
1>>>AAAAFFFFFGGFFGAAE1G1EAEBGAHHFGAEEEGGGHHHHGGGEAEFGA1AG0AFCG/E/E/EGGGHHF>/?EC/>EHC//?>CCCC@<<GD<GGHHHF/<FFG1?FGH/>CG-A0<DH000=0DFGHH-A-.;.CGHGC0;BFBFG/;/9C.@9A@.BF?@-@?FFFFFFFFF-/:BFFFFF/BFFFF@FFFFFFFFFFFFFFFFFBFFF//9BF//-9-;BFFFFFFEFBFFF/BFFFFA-;BF
@M05620:37:000000000-D9766:1:1101:9935:3265 1:N:0:33
GAGGCTGCTTTGGAAGAAACTCATAGATTACTGCAACAGTTCCCCCTGGACCTGGAAAAGTTTCTTGCCTGGCTTACAGAAGCTGACACAACTGCCAATGCACGCTGGCCAGACCGTCAGGCATTTACGATTTCGCAATCTTGTGGCTCCCCTTGCAAAATTATCAGCATTTTGACTTGTACCTGCCCCGCACGGGACCCAAGATCGGAAGAGAACAAGTCTGACCTCCAGTCCCCGCTCCTTATATCGTA
+
AAA?AAFAFFFFG1GEC1GGFG1G3A1DGBGHGHHFHFHFHHHHHGGGHEHFHFHAB1BBBAFHEFFHHHHEHFF1GHFD1BB@F@0BB0FB@G@GBGGFHG1/>?/>EGGE0//>/>E?0BFGDGED//?<F2FCC//FG2@G1//01<?AGC0<<1FCF11?FFD11>G111>>GDGHGHEHGGF.ECC@CC-;.A.;9..90099..9..9;FF/C9FF0C;C//;-9;9//-9-@--/:B/9//9;A
@M05620:37:000000000-D9766:1:1101:12666:3299 1:N:0:33
GAGGCTGCTTTGGAAGAAACTGATAAATTACTGCCACAGGACCCCATGAACATGGGAAAGTATCTTGCCTGGCTTCAAGAAGCTGGCACACCTGCCAATGCTCAATGGACAGTCCGTCAGTCATTTCCGCTTTCGCACTCTTGTGGCTCCACTTGCACCATTATCAGCATTTTTACTTGTCACTGCCCCGCCCGGGACCCACGATCGGACGAGAACCCGTCTGACCTCCATTCTCCGCTCCTTATCTAGTA
+
B>ABBBFBFFFFGFGGGGGGGDG5F5566B5DF54BGHF222B222BB35B55B22231BA55AB5553B31BBG25AABG3BGF21B@2?EFFF13@FFG4343@B3@3B13B3?FHFE?3BEGFF?E?EEFF/E/>BHH?11?//<@F10@@1F<@@0<?G1?1FF1?GH1?/?FGGH11=FD1C..><CC@-CA-.:C.A-:.;;?@-999.;9.;;A../;/9FEB/99/:;DF.;AFFF//;/999
@M05620:37:000000000-D9766:1:1101:19112:3362 1:N:0:33
GAGGCTGCTTTGGAAGAAACTCATAGATTACTGCAACAGTTCCCCCTGGACCTGGAAAAGTTTCTTGCCTGGCTTACAGAAGCTGAAACAACTGCCAATGAACATTGGCCAGTACGTCAGGCATTTCCGCTTTCGCCCTCTTGTGAATCCACTTGCACAATTATCAGCATTTGTACTTGTCCCTGACCCGCCAGGGACACAAGATCGGAAGAGCAACAGTCTGAACTCCAGTCACCGCTCATTATCTCGTA
+
3>AABAFBFFFFGGGGGGGGGGGGHHHHHHHHHHHHHHHBFGHHHGGGHHHHHHHHHHAGFHHHHHFHHHHHHGH3GHHHHHHFFDGFHFHHHHEHHF@@3@FG3BBGHHGGGB3>FGGEBFHCGDGFE/?F/3?/E/>GHG2?B3B33B2@GGD2@@D<2@22@>GG<<FH11FGHHHGH1?GH0>0><-<-@HDGGE.<CHGCC.AA:AGFBBCG.;0;FFFFGFGFFGGGFGGDCG?.;9FBF00A;.
@M05620:37:000000000-D9766:1:1101:14595:3377 1:N:0:33
GAGGCTGCTTTGGAAGAAACTCATAGATTACTGCAACAGTTCCCCCTGGACCTGGAAAAGTTTCTTGCCTGGCTTACAGAAGCTGAAACAACTGCCAATGAACAATGGCCAGTCCGTCAGGAATTTACGCTTTCGACATCATGTCAATCCCCTTGAACAATTCTCAGCATTTGTACTTGTACCTGCCCCGCCCGGGACACAAGATCGGAAGAGCCCCAGTCTGACATCCAGTCCCCTTTCCTTATATAGTA
+
>A1>AACAFFFFFGGGA1BBBBAA3FAFDDHHHHF1FAGEAGGGHGGGG0GF0A0AGD0FBDAFAFDHHHHFHFE1GHF1BFHFE@GBG0?FCEG>1FGGE@F1B1BFG>@?B11?FG/?0>0B12B>/</?F1?/?//<1BB2>22BF01/0@0<<1@FFHF2FGFBDGG11?1@F1GGF1?1<0<.<-<A<<@---..;../0=:.;.;C./;AAAB90F00009990;FF0/:/.;////9//9B//;
@M05620:37:000000000-D9766:1:1101:22701:3490 1:N:0:33
AGTGCCAGCTCTCAATCGCACAGGGGACCCAGGGCCTGGCCCCTCCATCCAGAAAACCTATGACCTCACCCGCTACCTGGAGCACCAACTCCGCAGCTTGGCTGGGACCTATGTGAGTATCCAGCGTAGGAATCTGGGAGTTGGGGAGGAGTGAGGAGTTGGGGAAAGACAGTCCTAACCGTGGAGGGTTCTGGTAAATGATGGGGTGAGGAGGGGCTCTTTGGCTCCCACCAGTCCCCCTGTCTGGTCTA
+
ABAAAFFFCFFFGFGGGGFGGGHHGGFGGEGHGGGGGGGAAGGGGGGHFHFHHHFHHGHHHHGHHHHFHHHEGGEFHHHHHHHHHHEHGHHHEEGGGHGHGHHGGDFGGHHFHHHGHBGBHHFHBCEEGGGGHHHHHHHFGHHHGGGDGDDGHDGHGGGHHGGGAAGH/CHCGGHHFFGHGFEADEGG;.AFFFGFF9BFBFGEGGDAEFFFDFFFFFFFFFF/FFFFFFFDFFFFEFEDFEFFFBFFFF9
@M05620:37:000000000-D9766:1:1101:19863:3549 1:N:0:33
GAGGCTGCTTTGGAAGAAACTCATAGATTACTGCAACAGTTCCCCCTGGACCTGGAAAAGTTTCTTGCCTGGCTTACAGAAGCTGAAACAACTGCCAATGCACACTGGCCAGTCCGTCAGACATTACCGCTTTCGAACTCTTGAGGATCCCCTTGCACCATTCTCAGCATTTGTACTTGTCCCTGCCACGCCCGGGACACAAGATCGGAAGAGCCAACGTCTGAACTCCAGTCACCGCTCCTTATCTCGTA
+
AAA1AAF>CFFFG1FFCFBBFFGHHHGGHDGHFHHGHGGGDGGHHGGGHHHHFFGAFGHHGHGHHHHHHHHHHHHHHHHHBGHHHFDGHGHHHHHHHHHH1BGFH0BG>BBFG1BEHHGG1BG121BB?>EFG1E/FGHHHHH21BBF0FF/0@0@@GFGE1@@GHHHHHHHHGHHHHH1?FHGH.FBGCGGCCGGGGG.C..GGFCEGCFFGGGE/;EEE/;9;BFGFFGBF9FFGG@@?FFFB;/999:
@M05620:37:000000000-D9766:1:1101:15119:3576 1:N:0:33
GAGACTGCTCTGGACGAAAGTCATAGCTTATTCAAACACTTGACGGTTGACCTGGGAAAGAATTTCGCCTAAACTACAAAGCCTGACGCAAGTGGATGACATGAGAGTACCCCGATCACAAGTCTGCTAGACGACTCACAGCTATATAACAACCCGGAGAAACACCCTTACTAACTTGATATATCTTCTGCCGATTTCCGTCGGAATCTCATATAAAACCAGCGTATCATTTTGACTTGTAACGGACATCG
+
>A11>BB1B1B@11BAAA?0BB333F1G3BBF2222B00ABBB1////AA11D0FF01ABB0B1ADB////B11211@1B0>0100B>>///11BB11BBG2FE11112>B1//////B1<<B1>111>111<<///@F11/@12?1111?1/??/--><01>/..<.//<<0=<0=0000000:;0;C00=:-::;;;.9.--9..90;000;00099;..-;--;9/:9:B99//;/9//9--9--//-
@M05620:37:000000000-D9766:1:1101:10087:3597 1:N:0:33
ACCACACCTTCTACAATGAGCTGCGTGTGGCTCCCGAGGAGCACCCCGTGCTGCTGACCGAGGCCCCCCTGAACCCCAAGGCCAACCGCGAGAAGATGACCCAGGTGAGTGGCCCGCTACCTCTTCTGGTGGCCGCCTCCCTCCTTCCTGGCCTCCCGGAGCTGCGCCCTTTCTCACTGGTTCTCTCTTCTGCCGTTTTCCGTAGGACTCTCTTCTCTGACCTGCGTCTCCTTTGGAACTCTGCAGGTTCT
+
1>>AA1A>BFBFDGGFEGBFGFGFEFGBBAGAFBBBAEECGHHHHGE/EAEFHFGHHHHGGGGGEGCGGGGHGFFEGGGGGHHHHGGECC/>@CHFGHHFGF/?FFF10?1?FGC-CCCCGHHFHFHHEHG..GC--AACE/GGHBGGEGGGGGFF?.@-;-;CF-@F?=F9BF/FF//-;BBFFFFFFFFFFB@-9B-BB?;-9;FFFFFFFFBFBF//FFF--;-@BFFFFFBB/BB;FFF/FBA-:B/
@M05620:37:000000000-D9766:1:1101:10801:3692 1:N:0:33
ACCACACATTCTACAATGCGCTGCGTGGGGCTCCCGAGGAGCACCCCTTGCTGCTGACCGAGGCCCCCCTGAACCCCAAGGCCAACCGCGCGAAGATGCCCAGGTGAGTGGCCCGCTACCTCTTCTGGTGGCCGCCTCCCTCCTTCCTGGCCTCCCGGCGCTGCGCCCTTTCTCACTGGTTCTCTCTTCTGCCGTTTTCCGTAGGACTCTCTTCTCTGACCTGAGTCTCCTTTGGAACTCTGCAGGTTCTA
+
AABBBBB3@BBDGGGGGGG?FGGGGGG22AEAF2BB20EE?GFGHGG1BGGHBHHHHGH>>/?EGGGGGGEHGHHGGGGHGHHHHGGGGG<BBDC/?FHHHHHGGHFFGHGGGHGGG?DHHHHHHGHHHHGHHGGGGGGGGGGGGGGGFGGGGGGGG@-@BBBFBBFBBFFFFFFFFFFFFFFFFFFF99FFFBFFFFFFFFFFF/FFFFFFFFF/;F9FFFF/;BF/;9FFFFFEFFFFFFFFFFFFFFB
@M05620:37:000000000-D9766:1:1101:17753:3713 1:N:0:33
GCGGCTGCTTTGGAAGCAACTCATAGATTACTGCACCAGTTCCCCCTGGACCTGGAAAAGTTTCTTGCCTGGCTTACAGAAGCTGAAACAACTGCCAATGCACCCCGGAAAGAAAGTCAGTCATATCCGCTTAAGCCCGCAAAAGAGTCCACTTAAAAAATTCACAGAATTTAGGCTTGTCCCTGCCACGACCGGGACACAAGAACGGAAACAACCCCGACTGAACTCAATTCAACGTGACAAATCACGGA
+
>1>>A>>>FF3FGGGG11BF0FBGAFGHH1FGHH11BFFBDGHHHGEF/AFFGGAHFG0BBGHH2FFGHHHHHHBFHHHHHHHFGHFHH0?GHHHHF1GG111>?/>EEE/F0B>GBG21BBB22222//?//BFGF/<<///0@/0??<FCD11<?1?<>FF1>11<G1GD0<0<0C@GHHDB0.:C0:@C:@AA-A..;;.///9..;-//--9;:-----//999/;/9/9;/;9;AF//-/;//;-;
@M05620:37:000000000-D9766:1:1101:20217:3729 1:N:0:33
ACTGCCACTTCTCAATCGACCCGGGGATCCCTGCCCCGGCCCCCCCAGTCCGAATAACCGTTACCTCCCTGGCTACCAGGAGCACCAACTACGCCCCTTGCACGGTGGCTAGTCCGTCAGTCATTTCCGCTTTCGCCCTCTTGTGGATCCCCTTGCACCATTCTCAGCATTTGTACTTGTCCCTGCCGCGCCCGGGACAAAAGATCGGAAGAGCCCCCGTCTGAACTCCAGTCACCGCTCCTTATCTCGTA
+
>>>>AB@B1BBBBBFGG11A1AA00AA0ABBFG/GH/AA//AA/EG>/1BB?/???@F@/EE??1B1??B>FHH1BGBG??FH/B?BGG<1B/<>/>??F1FD//?</G0?C<11.<>C.1>F<=<=0C.<<<G.A.:-:CGHCGGHF0//99.C/C0/;BB;;0;09CB00009;099B0;000..99-;99;-9@>--;-99/:9BB-AFFF--;@=F-AF///9FFF////;B-@9@A/FBF9BB-AA
@M05620:37:000000000-D9766:1:1101:15572:3787 1:N:0:33
ACCACACCTTCTACAATGAGCTGCGTGTGGCTCCCGAGGAGCACCCCGTGCTGCTGACCGAGGCCCCCCTGAACCCCAAGGCCAACCGCGAGAAGATGACCAAGGGACGTGGCCCGCTACCCATGGTGGTGACCGGCTCCCTCGGGCGTAGCCTCGCGGAGGTGAGCCCTGTCTCACAGGTTGGCTTTTCCGCCTTAGTCCGAGGGTGGCTCTCCTCTGACCTGTGTCTCCTTTGGAACTTGGAAGGTTCA
+
AAA1AAAACFFFFGGGCG1BG1F1E00BAAGH1AFE?EG/EGHHHGG/BAEEFFFBGHGE/EEGF/EEGGE0B1EEGG/?//?GGG//>/C</CFC1D1111?<F///<//.>F.@--<-<.0//<<D..:00;--:-:CA/C-.------;;0;-;9-9-9--/-/;---:9/9///;-//--B/-;FB9::--;////;----;---;9F//;/-//;FF/-/;/;//;/99/:BBFB9B//::A//9/
@M05620:37:000000000-D9766:1:1101:16250:3844 1:N:0:33
AGTGCCAGCTCTCAATCGCACAGGGGACCCAGGGCCTGGCCCCTCCATCCAGAAAACCTATGACCTCACCCGCTACCTGGAGCACCAACTCCGCAGCTTGGCTGGGACCTATGTGAGTATCCAGCGTAGGAATCTGGGAGTTGGGGAGGAGTGAGGAGTTGGGGAAAGACAGTCCTAACCGTGGAGGGTTCTGGTAAATGATGGGGTGAGGAGGGGCTCTTTGGCTCCCACCAGTCCCCCTGTCTGGTCTA
+
>3>3>DDFBFFFGGGGFCEAE?GCGEEGG2GFCGGDEFEHHHGHGGHHHGHHHHHGHGHHHFGHHGHHHHHGG>EGHHFG2FGHHHC1EFHGAECEEFBFFHHGGGHHGHHHHHHHHHHHHHHHHGGGGGHHHHHHHHAFGHHHGGADGGEGHGHH0EGHHHGGFGHHHHHHHHHHHHHHGGGGAGGGFGGGGGCGGGGGGGGGGGDBFFFFFFBBBBFFFFFFFFFFFFFFFFFFFFFFBFFFFFFFFFB
@M05620:37:000000000-D9766:1:1101:7912:3853 1:N:0:33
GAGGCTGCCTTGGCAGAACATCCTAGACTACGGGAATCGTTCCCCCTTTACCAGGAACAGTTTCTTGCCTGGCTTACAGAAGCTGCCACACCAGCAAATGCAAACTGGCCAGTCCGTTATTCATTTCAGCTTTCGCACTCTTGTGGCTACACTTGCCTCATTATCAGCATTTTTACTTGTAACTGACGGGCCCGGGAACCCAGATAGGACGCGCAGCGGTCTGGCTTCCATTCGTCGCTCCTTATCTGGTA
+
>1>>>A?11BBCGEBE1BB1B10131BA31B0B0BAA1AABFB1BEEGBG1A1B//A00012DDF1DBG11/BB01BDGH11FGHH01FEE/>FE0>B11@@B10BBE>01?BF1??1?/2>>BFG>2B1B1F1<??/<BFD1FFCFG1<1@1@FD1111?@11F1?1??FD1?.>FFHH11>>1><.-<<@CCC?:-CC....9009BB?-9---;-9:;-B/9:;9;/;;;//9;@;A;//B;;;///:
@M05620:37:000000000-D9766:1:1101:22133:3864 1:N:0:33
AGTGCCAGCTCTCAATCGCACAGGGGACCCAGGGCCTGGCCCCTCCATCCAGAAAACCTATGACCTCACCCGCTACCTGGAGCACCAACTCCGCAGCTTGGCTGGGACCTATGTGAGTATCCAGCGTAGGAATCTGGGAGTTGGGGAGGAGTGAGGAGTTGGGGAAAGACAGTCCTAACCGTGGAGGGTTCTGGTAAATGATGGGGTGAGGAGGGGCTCTTTGGCTCCCACCAGTCCCCCTGTCTGGTCTA
+
BBAABFFFBFFFGGGFGGGFFGFAFGEGGAHHEDEEDGHHCHGHGGFHHEGHBFGFHGHHGHFHHFHHHHHG@/EEHHGHEEGHHHHFGHHH?GC?E3BFFHFFG?CGFHHHHHGHHHHHHHHHFDGGGDHGHHHGFFHGGHHHGCGGCGEHGHHFHGHHHHFGGGHEHHHHHHHHHHFHGGGGGGGGGGGGGGFGGGGGGFFGGGFFFFFFFFFFFFFFFFEFF/FEFFFFEAFFFFFFFFFFFFFFBB9
@M05620:37:000000000-D9766:1:1101:15757:3882 1:N:0:33
GAGGCTGCTTTGGAAGAAACTCATAGATTACTGCAACAGTTCCCCCTGGACCTGGAAAAGTTTCTTGCCTGGCTTACAGAAGCTGAAACAACATCCCCTGAACAATGGCCAGTCAGTCAGTCATTTCCGCTTTAGACATCTTATGAATCCACTTGAACCATTCTCAGCATTTGTACTTGTCCATGCCTCGCCAGGGACACAAGATCGGAAGAGCACCCGTCTGAACTCCAGTCACCGCTCCTTATATAGTA
+
A>>AAAFAFFFFFAGF1AGEGCDD3GAGFDGHFHHBGHGADGEGHGEGHFHFGFG0FGHHBFGHFFEGHHHGFFCHHHGGFGHBB@G1G>G//01BFBFFHHG@G1BFGHFGFFFH2F1>>BGH22BBE/>E/11BB11FGH2B<2>2B<FGHHGHHC/@1@@FGHHHGHHHFG2GHGH1??1@F1F1??CCACAEEGG.<ECH0=<AE.CHFHGHGA@:.CEHEG0CFGGFGG0C?@A@AFFF0=00;BC
@M05620:37:000000000-D9766:1:1101:7932:3891 1:N:0:33
AGTGCCAGCTCTCAATCGCACAGGGGACCCAGGGCCTGGCCCCTCCATCCAGAAAACCTATGACCTCACCCGCTACCTGGAGCACCAACTCCGCAGCTTGGCTGGGACCTATGTGAGTATCCAGCGTAGGAATCTGGGAGTTGGGGAGGAGTGAGGAGTTGGGGAAAGACAGTCCTAACCGTGGAGGGTTCTGGTAAATGATGGGGTGAGGAGGGGCTCTTTGGCTCCCACCAGTCCCCCTGTCTGGTCTA
+
BBABBFFFBFFFGGGGGGGAFEHHGGGGGGGGGGFEGGHHHHGHGGHGHHGGGHHHHFGHHHHHHHHGHHHGGGGGHHHHHHHHFHHHGFHHGGGGGHHHGGHGGGHHGHHHHHHHHHGHHHHHHFEDCDGHFHHHHHCEDGHHGGFDGGEGHGHH0.CHHHGGGGE:GHGCGHHHGHHFFDGGAEGGEGGGFG;FGGGFBFGGGGFFFFFFDFFFFFFFFFFFFFFFFFFFFFFFFFFFFFFFFFFFFFF
@M05620:37:000000000-D9766:1:1101:11036:3894 1:N:0:33
GAGGCTGCTTTGGAAGCAACTCATAGATTACTGCACCAGTTCCCCCTGGACCTGGACAAGTTTCTTGGCTTGCTTAAAGAAGCTGAAACAACTGCCAATGAACAATGGCAAGTAAGTCAGGCATGTCCGCTTTAGCACTATTGTGGATCCAATTGAACAATTCTCAGAATTTGTACTTGTAACTGACAAGCCAGGGACAAAAGCTCGGAAGAGCACACGTATCAACTTCAGACACTTCTAACTATCCCGAA
+
>3>>>>4AC5D4F4AB4BAFFFBF55GHH5ADDF44BBB5DAAB2B2AEGFGFFEH131FGFH5DFG33A1ABDF5D5D5FG3BG33F331FGHHGEFGGB3BFFB@3BBB1F@4B4B4@F3??03BB/>???3B3BB3B4B?B2<11BB1?B1111FGGD1@222@1>@@@@21@1<1?<?11?<?<<F..0>..<F.00<<.0<<-<.<..;:C/G-;:;.00C000090;;C00000;0000;/;..9
@M05620:37:000000000-D9766:1:1101:8415:3898 1:N:0:33
AGTGCCAGCTCTCAATCGCACAGGGGACCCAGGGCCTGGCCCCTCCATCCAGAAAACCTATGACCTCACCCGCTACCTGGAGCACCAACTCCGCAGCTTGGCTGGGACCTATGTGAGTATCCAGCGTAGGAATCTGGGAGTTGGGGAGGAGTGAGGAGTTGGGGAAAGACAGTCCTAACCGTGGAGGGTTCTGGTAAATGATGGGGTGAGGAGGGGCTCTTTGGCTCCCACCAGTCCCCCTGTCTGGTCTA
+
AAA>AFFFBFFFGBGGGGGAE?FCAEEEEAGHAAEB2BFHFHGHGGHHHGHHHHHHHEHGGHHHHEHHHHGGE>>EHHGGEHGHHG11?GH3EF?FEHBGEH3F//FFG2CGFGHHHGHHHGBGBC/CCGHFHHHHHH0FEGHGCF.>@.<GG00<0<GHFB@C..CGFFHHHHHHHBHH-C?D.CA?GGG0BFFBFFGGG0FFEGFFFF.FFFCFFFFFFFFFFFFFFBFFE.B/B/ADFFBFFFFFFFB
@M05620:37:000000000-D9766:1:1101:13822:3901 1:N:0:33
AGTGCCAGCTCTCAATCGCACAGGGGACCCAGGGCCTGGCCCCTCCATCCAGAAAACCTATGACCTCACCCGCTACCTGGAGCACCAACTCCGCAGCTTGGCTGGGACCTATGTGAGTATCCAGCGTAGGAATCTGGGAGTTGGGGAGGAGTGAGGAGTTGGGGAAAGACAGTCCTAACCGTGGAGGGTTCTGGTAAATGATGGGGTGAGGAGGGGCTCTTTGGCTCCCACCAGTCCCCCTGTCTGGTCTA
+
BBBBBFFBAFFFGGGGGGGGGGHGGGGCEEHHGAEG2FHHEHGHGGHFHHHHBHHHHGHBGHBHHHHHHHGGGEGGHHHHHHHHHHHGGHHHGGGEEHHHGHHGGEGHGHGHHHHFHFHHHHHHHGDGFGGHHHHHHHHGGHHHGFGGGGGHHHHHHG<GHHGGFGHHHHHHHHFHHGHHGDEGGEGG.CFGGGFGGGGGGGGGGGFFFFFFFFF;A-AFFFBBFFFAEFFFFFFFFFFDFFFFFFFFFFB
@M05620:37:000000000-D9766:1:1101:11709:3906 1:N:0:33
GAGGCTGCTTTGGAAGAGCACACGTCTGAATCCCATCCACGCTCAATAACTCGGATGCCGTCGTTTTGCTGGAAAAAAAAAAAAAAAACAACTGCCAAATACCTACCGGATGCTACCCGGAAGCAAAGGCGCCTAGAAGACTCCACGGGAGTAAAAGAGCTAATGACACACTGGAACGTAAAGCTGGCATTACCCGTTGAGCCCTCTCGTTTATCCACTGGAACAACTCTCTGCAGTTGTACTGGTAATTT
+
BBBBBBFBFFFFGGGGGGGGFGHGCGFFFGAABF35ABBBE?EEE3D53BBBBBA102BAA00A1?B13DB3?BFG1EEEE>/<///>?<//222?2?0111?1?F0//<.-<1<<>GD--=A./<///:-::.::;0:/9;0;//.--.99909;0./;9000900;;../9./;9...../;//.;;/9////..;..;//;.;./....9;:B////.9/;9..///9//:9///9////9////;/9
@M05620:37:000000000-D9766:1:1101:19361:3923 1:N:0:33
ACCACACGTCCTACCTCGAGCCGCGTGACGCTATCTAGTAGGCCCCCTTGTGCCTGACCAAGACCCCCCTGAACCCCAAGGCCAACAGCGAGAATATGACCCAGGTGAGTGGCCCGCTACCTCTTCTGGTGGCCGCCTCCCTCCTTCCTGGCCTCCCGGAGCTGCGCCCTTTCTCACTGGTTCTCTCTTCTGCCGTTTTCCGTAGGACTCTCTTCTCTGACCTGAGTCTCCTTTGGAACTCTGCAGGTTCT
+
AAAAAAADB>AAGBA11FEAA0AAAEF//BEF//F1DDAF211BBAA/F01111BBFHH1?>000/?/>EF>GC?EFG?F/>?CFF/B<>////11B2>BFGEC/1?DGFFFEGACGGGGHDGHDGGGFFHGGFGGGEAGEHHGCCCG0CBFH0CGE?A-9A?//-:C@?FBFGFGGGGBBFFFF/FFFFFFFF@ABFABFFFEFFFFFFFFEFFFFFFFFFFF/BFFFFFFFFE/BFFFFFFFFFFFFFF
@M05620:37:000000000-D9766:1:1101:20171:3947 1:N:0:33
AGTGCCAGCTCTCAATCGCACAGGGGACCCAGGGCCTGGCCCCTCCATCCAGAAAACCTATGACCTCACCCGCTACCTGGAGCACCAACTCCGCAGCTTGGCTGGGACCTATGTGAGTATCCAGCGTAGGAATCTGGGAGTTGGGGAGGAGTGAGGAGTTGGGGAAAGACAGTCCTAACCGTGGAGGGTTCTGGTAAATGATGGGGTGAGGAGGGGCTCTTTGGCTCCCACCAGTCCCCCTGTCTGGTCTA
+
1>>AABBFAF@3FAGGGFGGEEGA0AEE0EGHGGGFFFGA0FEGGGFG1FGB101BGA01B12FEF1FHHHFGG?/FGG>GHH/0/BGG0GHA///@0GH?HHC/?<GFBFHGH2FHF2F2B>10<<CC?GHHH1<100/?FGH/-<CCGGG.=0.<.<<DH-@EAG.FCFHGCFHHHH.-.;-EGGG.;FGGGGGGGGFGGFFFGF<E?FFFF?@--;FF///9/;;A-ABFFFF//:A@9FFFB9/9B;
@M05620:37:000000000-D9766:1:1101:16456:3969 1:N:0:33
GAGGCTGCTTTGGAAGAAACTCATAAATAACTGACACAGGACCCCCTGTCCATTTAACAGTTTCTTGGCTGGCTTCCAGAAGCTGGAACCACTTCCCCTGCCAGGATGCAACCCGTCATGCAAGGCTCCTAGCCGCCTCCCCGGGCGTCACCGAGCTGCTGCCCCAATGGCCCGTAAGTCCGGCATTTCCGCTTTAGCACTCTTGTGGATCCCCTTGCACACTTCTCAGCATTTGTACTTGTAACTGCCAA
+
>AAAA?CAFFFFGFGGFGFGGBFDD5DD6B4DDDFGFH2222AA2A2B3BB5555DDF5DDF5BDD533BFEDGFGGHGHGHH332BBGFHGB3BFGHGF11BF1?GHG3BB1?/?/?0FF3BGGH3GFGHF3EDCG/?GFFDGG?CFCDGHADGCGHFHHH..<CDFHHHBG-=CGHHHHGCGFAFGGGGGEGGGGGGGGGGBFGFFFFFB.;BAFFF9/;BFFFFFFFFFFFFFFFFFFF/FFFFBFFF
@M05620:37:000000000-D9766:1:1101:15006:3972 1:N:0:33
AGTGCCAGCTCTCAATCGCACAGGGGACCCAGGGCCTGGCCCCTCCATCCAGAAAACCTATGACCTCACCCGCTACCTGGAGCACCAACTCCGCAGCTTGGCTGGGACCTATGTGAGTATCCAGCGTAGGAATCTGGGAGTTGGGGAGGAGTGAGGAGTTGGGGAAAGACAGTCCTAACCGTGGAGGGTTCTGGTAAATGATGGGGTGAGGAGGGGCTCTTTGGCTCCCACCAGTCCCCCTGTCTGGTCTA
+
BCBCCFFFCFFFGGGGGGGGGGHGGGGGFGHHGGGGGGHHGHGHGGHHHHHHGHHHHGHHHHFHHHHHHHHGGFFGHHHHHHHHHHHHGHHHGGGGGHHHGHHGGGHHGGHHHFHHHHHHHHHHHG?ECGHHHHHHHHHGGHHHGGGGGGGGHHHHHGHHHHCGGGHHHGHHHGFFHGHHGGEGGGGF;CFGGGCFGGGGGGGGGGFFFFFFFFFFFCFFFFBFFFFFEFEDFEFFFFFDCFFFFFFFFFF
@M05620:37:000000000-D9766:1:1101:17676:3985 1:N:0:33
AGTGCCAGCTCTCAATCGCACAGGGGACCCAGGGCCTGGCCCCTCCATCCAGAAAACCTATGACCTCACCCGCTACCTGGAGCACCAACTCCGCAGCTTGGCTGGGACCTATGTGAGTATCCAGCGTAGGAATCTGGGAGTTGGGGAGGAGTGAGGAGTTGGGGAAAGACAGTCCTAACCGTGGAGGGGTCTGGTAAATGATGGGGTGAGGAGGGGCTCTTTGGCTCCCACCAGGCCCCCTGTCTGGTCTA
+
BBABBFFFBFFFGGGGGGGGGGHHGGGGGGHHGGGGGGHHHHGHGGHHHHHHHHHHHGHHHHHHHHHHHHHGGGGGHHHHHHHHHHHHGHHHGGGGGGHHGHHGGGHHGHHHHHBBFGHFFHFGHG/CCF2FFHFFHHHGCG<GGGGCGDGFGDGGCC/<0CGGEGHFFHHGHFHFCGHHD:ABDGGG-=CBFG0;FGFB0;;FFF9@.;FFFFFFF=EFFF/F//:EFFFFFF.AEFFF9./;//F/:9/
@M05620:37:000000000-D9766:1:1101:15808:3990 1:N:0:33
GAGGCTGCTTTGGAAGAAACTCATAGATTACTGCAACAGTTCCCCCTGGACCTGGAAAAGTTTCTTGCCTGGCTTACAGAAGCTGAAACAACTTCCCATGAACAATGGAAAGTCCGTCGAAGATTTCCGCTTTCGAAATCATGTGAATACACATGCACAATTATCAGAATTTGTACTTGTCCATGACCCGCCCGGGACAAACGATCGGAAGAGCACCAGTCTGAACTCCAGTCAACGCGCAATATACAGTA
+
A3>ABAFBFFFFGGGGCFGEGGEFDGHHHFHHHHHCHHHEGHEGHGGGHHHFHGHGHHHHFHHHHHFHHHHHFHHHHHHGHHHHGHHDHFHE35@BFGGG33BGFHFFBF@F4FF1?B////?BBFGG/EE?/3<?F//B1B?2?222BB1F11@@1GGGHHG2@FD?GFG1??F1GBBG1GF1FGH10-A@@<C@-A.CG..;.:C.9.;:9FCG.9CC000;FGG0FBF000;0.-----./9/9://:
@M05620:37:000000000-D9766:1:1101:21807:4006 1:N:0:33
ACCACACCTTCTACAATGAGCTGCGTGTGGCTCCCGAGGAGCACCCCGTGCTGCTGACCGAGGCCCCCCTGAACCCCAAGGCCAACCGCGAGAAGATGACCCAGGTGAGTGGCCCGCTACCTCTTCTGGTGGCCGCCTCCCTCCTTCCTGGCCTCCCGGAGCTGCGCCCTTTCTCACTGGTTCTCTCTTCTGCCGTTTTCCGTAGGACTCTCTTCTCTGACCTGAGTCTCCTTTGGAACTCTGCAGGTTCT
+
BCCCCCCAFFFFGGGGGGGGGGHHGGGGHGHHHGGG2EFFGHHHHGGGGGGGGHHHHHHGGGGGGGGGGGGGHHHGGGGHGHHHHGGGGGGGGGHBGFHHHHHHFHHHGHHGGHHGGGGGHHHHHHHHDHHGHHGGGGGHGHHGHGGGGFGGGGGGGGCGGGFGGAFFFFFFFFFFFFFFFFFFFFFFFFFFFFFFFFFFFFFADDFFFFFFFFFFFFEBFFFFFFFFFFFFFFFFFFFFFFFFFFFFBFF
@M05620:37:000000000-D9766:1:1101:19823:4009 1:N:0:33
GAGGCTGCTTTGGAAGAAACTCATAGATTACTGCAACAGTTCCCCCTGGACCTGGAAAAGTTTCTTGCCTGGCTTACAGAAGCTGAAACAACTGCCAATGATCAATGGCAAGTAAGTCAGGCATATCCGCTTTAACAATATTGAGGATCCAAATGAACAATTCTCAGAATTTGTACTTGTAACTGACAAGCCAGGGACAAAAGATCGGAAGAGCACACGTCTAAACTCCAGTCACCGCTCATTATCACGTA
+
B@BCABFCFFFFGGBBFGGGGGHHHHHHHHHHHHFHFHHGHGFGHGEGEFGHHHGFB3CHBHHFHHGBFGHHHHHEFFHGHHHHHEFHGGFHHHHGFHHHH4FDGBBFCGFF3FH44FFGF3F334BB/??E/?44B333BB4432?2BFDH3?33?FGH2DD2@GF2@G2FF2FDHFD1?111FGCBG0FG0<...FC<0>0.0=C<<<<<.=CCCC;::/.<0/<::CG0C<B;.-9A:909;000;./
@M05620:37:000000000-D9766:1:1101:16808:4019 1:N:0:33
AGTGCCAGCTCTCAATCGCACAGGGGACCCAGGGCCTGGCCCCTCCATCCAGAAAACCTATGACCTCACCCGCTACCTGGAGCACCAACTCCGCAGCTTGGCTGGGACCTATGTGAGTATCCAGCGTAGGAATCTGGGAGTTGGGGAGGAGTGAGGAGTTGGGGAAAGACAGTCCTAACCGTGGAGGGTTCTGGTAAATGATGGGGTGAGGAGGGGCTCTTTGGCTCCCACCAGTCCCCCTGTCTGGTCTA
+
AA>ABFFFCFFFFGGGGGGGGGHHGGGGGGHHFGGGGFHHHHGHGGHHHHGHHHHHHGHHHFHHHHHHHHHGGEFGHHHHGHHHHHHHFFHHEGCGEGFGGHGGGGHHGGHHHHHHHHHHHHHHHGGGGGHHHHHHHGFGGHHHGGFGGGEGHDHHFGHHHHGGEFGHHHHHHHHHHHHHGGGGBGGGEFFGGGFGGGGGGGGGGGFFFFFFFFFFFFFFFFFFFFFFFFFFFFFFFFFFFFFFFFFFFFB
@M05620:37:000000000-D9766:1:1101:13206:4046 1:N:0:33
GAGGCTGCTTTGGAAGAAACTCATAGATTACTGCAACAGTTCCCCCTGGACCTGGAAAAGTTTCTTGCCTGGCTTACAGAAGCTGAAACAACTGCCAATGCACAATGGCAAGTCCGAGGAAAATTTCCGATTACACCCTAATGTAGAAACACATGCAACCAAATCAGCATTAGTACTTGACCCAGCCCCGCCCGAGACACAAGATCGGACGAACTCAAGCATGCCCACCAGTCACCGTTCCAACTCACATA
+
1AAAAACAFFDFFG1BCGGGFEEEFHHHHHHHGHGFHHHDGHFHHGGGHHHHGGHFAGFGFHHHHGFHHHHEFGEGHHHGHHHG@FGHHFHECFHHFCGG1G11BB110B1/@B1E////000B>BFH/?/A/11B0C/<01BB2F22>@GF/111<110//?11F1G11F1?<F11F1111<.>0<<ECG-<@-@-;//:../0;;.9A-?--.;;/00;C090;0-;:-B9/9;--;-9/////9;///
@M05620:37:000000000-D9766:1:1101:10223:4091 1:N:0:33
AGTGCCAGCTCTCCATCGCACAGGGGACCCAGGGCGTGGCCCCTCCATCCAGAAAACCTATGACCTCACCCGCTCCCTGGAGCACCCACTCCGCAGCTTGGCTGGGACCTATGTGAGTATCCAGCGTAGGAATCTGGGCGTTGGGGCGGAGTGCGGCGTTGGGGACAGCCCGTCCTACCCGTGGAGGGTTCTGGTAAATGATGGGGTGAGGAGGGGCTCTTTGGCTCCCACCAGTCCCCCTGTCTGGTCTA
+
>>>3>DFFBFFFFCG5BAE2A2FEEE2AAB2A2AB2AAEEBGG1EEBGEBB3A3A2BEFFBB5GG5@3B?C>>//?F?@?11FFBGE?ECHBE??E/BB3/B1?EGC0DF11?@F2FF2>FH2<F@?</A111?1GDF<<C@-0--.-:-=;90-;----;?--.-.;.A.-9;9;F/;:.A.-.;.9DFFFFB/9;;B///;B?D.-.9.99.---;.9/;/9FB/9E.AD.;FFBF.ABAFBF9B9FF/
@M05620:37:000000000-D9766:1:1101:15872:4117 1:N:0:33
GCGGCTGCTTTGGAAGAAACTCCTAGATTACTGCACCCGTTCCCCCTGTCCCTGTAACCGTTTCTTGCCTGGCTTACAGAAGCTGCAACCACTGCCCATGAACACTGGCCAGTCCGTCAGGCATTTCCGCTTTCGCCCTCTTGTGGATCCCCTTGCACAATTCTCAGCATTTGTACTTGTCCCTGCCCCGCCCGGGACAAAAGATCGGAAGAGCCCCCGTCTGAACTCCAGTCACCGCTCCTTATCTCGTA
+
>3>>AADAFFDDGGGFGABFBB4B4DBF6DFGHHFHH2A22BBGFG2BB3B3ABBGFGGEEGBBDF5BFHHHHH13BFG@FGH33BBGH1BFB@BGFBBFGHHH1BGGH0?FG33?GFFE0BEFGFFFFFGGG1CFDDDHH1FFGGFFHEGFHGHHFG1?1FDGHHHHHHHHH<GHHHGH1DGHH.G..<CG-CCCCBEFFGFEFGFDD.EGFG.E.@-9AFFFFBFFBFFBBFFBFBBB.FF/B;BFFED
@M05620:37:000000000-D9766:1:1101:13831:4137 1:N:0:33
TCTGCCACTTCTCAATCGCCCCGTGGACCCCTGCCCTGGCGCCCCCAGTCCTCGTAACCGTTCCCTACCTGGCTACCAGGAGCACCAACCCCTCCGCTTGCACATTGGCGAGTCCGTCAGTCATTTCCGCTTTCGCCCTCTTGTGGATCCCCTTGCACCATTGTCAGCATTTGTACTTGTCCCTGCCTCGCCCGGGACACAAGATCGGACGAGCCCCCGTCTGACTCCAGTCACCGCCCCTTATCTGGTAT
+
1>>>A@@B@B@B1BBFGAAAAA0AAAB10BBFFAFG10B0/BAEEGA/BBF2B/ABFFF>EA0BBB1BBBDGHH1BFFG/?FH/0?BGG//?/??/?/???F1B1BB<G>><BH@<?0???FGFFF1<C/?<FBCG?C-FGHHHHGHG0/<CH.CCG0/.;C0<:CGHHHC0;;:CCCFG0;B00.:009A@.A-AA=E-B9ABB/;AB-@@?@-9;9>ABF-9;BFFFB:BF9/9=9;-AA/;/B//9;/
@M05620:37:000000000-D9766:1:1101:14969:4152 1:N:0:33
AGTGCCAGCTCTCAATCGCACAGGGGACCCAGGGCCTGGCCCCTCCATCCAGAAAACCTATGACCTCACCCGCTACCTGGAGCACCAACTCCGCAGCTTGGCTGGGACCTATGTGAGTATCCAGCGTAGGAATCTGGGAGTTGGGGAGGAGTGAGGAGTTGGGGAAAGACAGTCCTAACCGTGGAGGGTTCTGGTAAATGATGGGGTGAGGAGGGGCTCTTTGGCTCCCACCAGTCCCCCTGTCTGGTCTA
+
AA>AAFFFBFFFGGGGGGGGEEGFGEGGGGDHGGGGGGHGFHGFEGHHHHHHGEHHHGFHHHHHHHHHHHHEGEGGHHHHHHHHHHHGGHHHGGGEGGHHGGHGGGHHGHHHFHHHHGHHHHHGFG?EGGHHHGHHGHHGDGHHGGGGGGDFGHHHHGGHHHGGGGHHHHHHHHHHGHHGGGEGFFGGDFFGGGFGGGGGGFGGGGFFFFFFFFFFFFFBFFFFFFFFFFFFFFFFFFFFFFFFFFFFFFF
@M05620:37:000000000-D9766:1:1101:9063:4154 1:N:0:33
ACCACACCTTCTACAATGAGCTGCGTGTGGCTCCCGAGGAGCACCCCGTGCTGCTGACCGAGGCCCCCCTGAACCCCAAGGCCAACCGCGAGAAGATGACCCAGGTGAGTGGCCCGCTACCTCTTCTGGTGGCCGCCTCCCTCCTTCCTGGCCTCCCGGAGCTGCGCCCTTTCTCACTGGTTCTCTCTTCTGCCGTTTTCCGTAGGACTCTCTTCTCTGACCTGAGTCTCCTTTGGAACTCTGCAGGTTCT
+
ABCCCCCCFFFFGGGFGGGGGGHHGGGEHGHHHGGGGGGGGHHHHGGGGGGGHHHHHHHGGGGGGGGGGGGHHHHGGGGHGHHHHGGGGGCFFGHGHHHHHHHHGHHGHFFGGHHGGGGGHHHHHHHHHHHGHHGGGGGHGHHGHGGGGGGGGGGGGGG9@DFGGGFFFFFFFFFFFFFFFFFFFFFFFFFFFFFFFFFFFFFFBFFFFFFFFFFFFFFFFFFF/;FFFFFFFFFFFFFFFFFFFFFFFFF
@M05620:37:000000000-D9766:1:1101:19321:4244 1:N:0:33
AGTGCCAGCTCTCAATCGCACAGGGGACCCAGGGCCTGGCCCCTCCATCCAGAAAACCTATGACCTCACCCGCTACCTGGAGCACCAACTCCGCAGCTTGGCTGGGACCTATGTGAGTATCCAGCGTAGGAATCTGGGAGTTGGGGAGGAGTGAGGAGTTGGGGAAAGACAGTCCTAACCGTGGAGGGTTCTGGTAAATGATGGGGTGAGGAGGGGCTCTTTGGCTCCCACCAGTCCCCCTGTCTGGTCTA
+
ABAAAFFFBFFFGEGGGGGFGCHFGEGEEEHHFFGGGGHHGHGHGGHHHHHHHHHHHGHHHHHHHHHHHHHGGEEEHHHHFGHHHHFHGHHHEGCGFHHHFHHGG?GHGHHHHHHHFHHHHHHHHGGGGGHHHHHHHHAGGHHHGGGGGGEGHHHHG?GHHHGGGGHGHHHHHHHHHHHHGGGGGGGGEGGGGGFGGGGGGGGGGGFFFFFFFFFFF-EFFF/;FFFFFFFFFFFFFFFFFFFFFFFFFFB
@M05620:37:000000000-D9766:1:1101:12235:4262 1:N:0:33
AGTGCCAGCTCTCAATCGCACAGGGGACCCAGGGCCTGGCCCCTCCATCCAGAAAACCTATGACCTCACCCGCGACCTGGAGCACCAACTCCGCAGCTTGGCTGGGACCTATGAGAGTATCGCGCGTGGGTCTCTGGGTGGTGGGGCAGCGAGCGGTGTTGGGGAGAGAGAGTCATCACCGTGGGGGGCTCTGGAAAATGATGGGGAGAGGCGGCGCTCTTTGGCTCACACCAGCCCCCCTGTCTGGTCTA
+
BBBBBFFFBFFFGGGGGGGGG2GDG2AAEEFHGFGGDFHGFGGHGGHDFFHHBGBBFGHFFA5FGD@FHHGEE>EEGG1BG?GGGH0GEFHHFGGG>FGHGGHGGGHHGHHF12@11@>12//></----.0><0DCC/.-<<E@C.-;.;-9--;.;..;C--9-;99...9//////.:..;-;9--@./F//;/./9//BFFF.@..9.;--;9;AE/;//F/B/B//....;AF;-;.;/9////;;
@M05620:37:000000000-D9766:1:1101:11068:4271 1:N:0:33
GAGGCTGCTTTGGAAGAAACTCATAGATTACTGCAACAGTTCCCCCTGGACCTGGAAAAGTTTCTTGCCTGGCTTACAGAAGCTGAAACAACTGCCAATGAACAATGGCCAGTCAGTCAGGCATTTCCGCTTTCGCCCTCTTGTGGATCCACTTGAACAATTATCAGCATTTGTACTTGTCCCTGCCCCGCCCGGGACACAAGATCGGACGAGCAACAGTCTGAACTCCAGTCACCGCTCATTATCTAGTA
+
A3AABBFAFFFFGFGGFGGGGGHGHHHHHFHHGHFBGGHFGHHHHGGGHGHFHGHCG3AFBFHHHBFHHHHGHFHHHHHHHHHHHHFGGFHGHHHH3BFF33B@23BBG3BGH33@BGDF03??3BGHEDEGA3?E//>C??1BF/111FF1@GF1FF101@1@DGBGHBBG1@1GHGHHF1?GHAG.>>CG-<-<A@E.CECCGGHGG--;@B-/.9CFGFFG0/0;0B9BFBBB.-;?.9/B////;/;
@M05620:37:000000000-D9766:1:1101:16752:4276 1:N:0:33
AGTGCCAGCTCTCAATCGCACAGGGGACCCAGGGCCTGGCCCCTCCATCCAGAAAACCTATGACCTCACCCGCTACCTGGAGCACCAACTCCGCAGCTTGGCTGGGACCTATGTGAGTATCCAGCGTAGGAATCTGGGAGTTGGGGAGGAGTGAGGAGTTGGGGAAAGACAGTCCTAACCGTGGAGGGTTCTGGTAAATGATGGGGTGAGGAGGGGCTCTTTGGCTCCCACCAGTCCCCCTGTCTGGTCTA
+
>11>AFFFAFFFF1GFGFGCECGCF0BEGAFGFAE/AA/FBGGHEGHHGHFGHHHGHGHHFDHHHFGFHHHGG>EFHHHHBGHHHG>FEHHF>ECGEGFHGHHGFFHHGHHHHHHHHHHHHHHHHGGGGGHHHHHHHHFFGHHHGGEGGGEGHFHHFGHHHHGGGGHHHHHHHHHHHHHHGGGGFGGGFGGGFGCFGGGGGGGGGGB@FFFFFF@@@@FFFFFFFFFFFFFFFFFFFFFF@FFFFFFFFFF
@M05620:37:000000000-D9766:1:1101:7897:4384 1:N:0:33
AGTGCCAGCTCTCCATCGCACAGGGTACCCAGGGCCTGGCCCCTCCATCCAGAAAACCTATGACCTCACCCGCTACCTGGAGCACCCACTCCGCAGATTGGCTGGGACCTATGTGAGTATCCAGCGTAGGAATCTGGGAGTTGGGGCGGAGTGAGGCGTTGGGGAAAGCCAGTCCTAACCGTGGAGGGTTCTGGTAAATGATGGGGTGAGGAGGGGCTCTTTGGCTCCCACCAGTCCCCCTGTCTGGTCTA
+
>>>>>BDFBFFFGGGGBAE2E2B4F4BBABBG2BEABFHGHHGHGGHHHBFHHBBBBEHHBEHHH5BGHHH>E0>>GHBF2BBGGHE1?BF?1?/E/BBBGGHGGGHHGHHG3BDFHHHGHHHFHGD<B/DGHHHHHH0FDHHHGG/AD-=CH0;G.;DFGF?D..CA/;CAG9CFFGGGFFFFAEFAAFFFFFFFFFFFFFFFFFFFFFFFF?CFF;EFFFFFFFFFFFFFFFFFFFFFFFFFFFF/:FB
@M05620:37:000000000-D9766:1:1101:23966:4385 1:N:0:33
TCTGCGACTTGTCAATCTACATCCCGGCCCTGGCCCATCTCGCTTCAGCGCGCACGGCTGACCGCCAAGCCCCGCCCATTATCACTGATGCCGACTTGTGCGTGTTAACCACCCCACATACGACCCCATACAGGCCCCAGCTGCCCAGGACTCGCCGGAACAGGAGCGTCCGCTGACGAGGTGGAGCGGCTGGGAAAAGGTGGAAAAGTCGCGGTCTGAAAAGGATGAAGTCAAAAAAAACGATCATGTAG
+
1>>>A11>>>1B1BBAE1BB133B0BAAEE0B0BFA/001D0BA/ABFAEF/A>EG/>EEH0F/>EE//??FE/>/>?BBB2B2B1112BBF//>>C1??F/?C/0@@F1?<EC@.<<11<0..--..///00/.:.-...0//..0....//9-------//.-:--------------9----;-9-9-----/--/-//--//9//9-------//////-;/9/9///////--------;-//99/
@M05620:37:000000000-D9766:1:1101:21801:4456 1:N:0:33
ACCACACCTTCTACAATGAGCTGCGTGTGGCTCCCGAGGAGCACCCCGTGCTGCTGACCGAGGCCCCCCTGAACCCCAAGGCCAACCGCGAGAAGATGACCCAGGTGAGTGGCCCGCTACCTCTTCTGGTGGCCGCCTCCCTCCTTCCTGGCCTCCCGGAGCTGCGCCCTTTCTCACTGGTTCTCTCTTCTGCCGTTTTCCGTAGGACTCTCTTCTCTGACCTGAGTCTCCTTTGGAACTCTGCAGGTTCT
+
BBBBBBBBFFFFGFGFGGGGGFHHGEGEHFHFHGGEEFGGGHGHHGGGGGGGHHFHGHHGGGFFGGGGGGGBCHHGGGFHGGHHHGDGGGDFGGGHHHGGHHHHGHFHHHHGGHHGGGGGHHHHHHHHHHHFGHG?GGGHGHHGHGGGGGGGGGGGGFGGGGGGGAFFFFFFFFFFFFFFFFFFFFFFFFFFFFFDFFFFFFFFFFFFFFFFFFFFFFFFFFFF/;FFFFFFFFFFFFFFFFFFFFFFBFF
@M05620:37:000000000-D9766:1:1101:21782:4467 1:N:0:33
ACCACACCTTCTACAATGAGCTGCGTGTGGCTCCCGAGGAGCACCCCGTGCTGCTGACCGAGGCCCCCCTGAACCCCAAGGCCAACCGCGAGAAGATGACCCAGGTGAGTGGCCCGCTACCTCTTCTGGTGGCCGCCTCCCTCCTTCCTGGCCTCCCGGAGCTGCGCCCTTTCTCACTGGTTCTCTCTTCTGCCGTTTTCCGTAGGACTCTCTTCTCTGACCTGAGTCTCCTTTGGAACTCTGCAGGTTCT
+
CCCCCCDDFFFFGGGGGGGGGGHHGGGFGGHHHGGGGGGGGHGHHGGGGGGGHHHHHHHGGGGGGGGGGGGHGHHGGGGHGHHHHGGGGGGGGGHHHHGHHBCGCCF1=1?/FHH?-<AFCDDHFDDGBDGAG.-A@<EHGFHDH0FBBF/FFBFG?E----<00@DFAFFFFF:000FBFBB0::BF0::0BB@FFFEFFD0<D90:<<:<F0:0<000<BB/:/<0<B:FFFFBFF0<FF0BBFFFFFF
@M05620:37:000000000-D9766:1:1101:11079:4511 1:N:0:33
AGTGCCAGCTCTCAATCGCACAGGGGACCCAGGGCCTGGCCCCTCCATCCAGAAAACCTATGACCTCACCCGCTACCTGGAGCACCAACTCCGCAGCTTGGCTGGGACCTATGTGAGTATCCAGCGTAGGAATCTGGGAGTTGGGGAGGAGTGAGGAGTTGGGGAAAGACAGTCCTAACCGTGGAGGGTTCTGGTAAATGATGGGGTGAGGAGGGGCTCTTTGGCTCCCACCAGTCCCCCTGTCTGGTCTA
+
AA>AAFFFBFFFGGGGGGGGGFHFGGGGGGHHGGGGGFHHHHGHGGHHHHHHHHGHHGHHHGGHHGHHHHHGGGGGHHHHGFHHHHGHGHHHGGGGGHFFCHHGGGGHGHHHHHGHGHHHHHHGHGEEGGHHFFHHHHHGGHHGGGGGGGE>GDGHCEHHHHGGGGHFHHHHHHHHHHHGGGGGDEGGD?FGGGFFGFFGGFGGGGFFEFFFFBFFFFFFFFFFFFFFFFFFFFFFFFFFFFFFFFFFFFF
@M05620:37:000000000-D9766:1:1101:20659:4530 1:N:0:33
GAGGCTGCTTTGGAAGAAACTCATAGATTACTGCAACAGTTCCCCCTGGACCTGGAAAAGTTTCTTGCCTGGCTTACAGAAGCTGAAACAACTGCCACTGAACAATGGCAAGTAAGTCAGGCATTTCCGCTTTAGCACTCTTGTGGATCCAATTGAACAATTCTCAGCATTTGTACTTGTAACTGACAAGCCAGGGACAAAAGATCGGAAGAGCACACGTCTGAACTCCAGTCACCGCTCATTATCTCGTA
+
AAABBCFCFFFFGGGGGGGGGGHHHFHHHHBGHHHHFHHAGEHF2EEFH2GGHHHHFG2BBGHAFHG5BGHHHHGFHHHAGHHHG3@FGCCGHHHHH3FGHFHHHHHHHHHGFHHHHHHHHHHHGHHHGGGGGHHH4GHHHHHGHGHHHHHHGHHHGHHHHHHHHHHHHHHGHGHHGHHH11@GHHHH1GEGHHGGGGFGGHCGDGHGGGGHGHHHHHGCHHGHFHGGGHGFGGGFCDGGGGGGFFFFG:;
@M05620:37:000000000-D9766:1:1101:17478:4552 1:N:0:33
GAGGCTGCTTTGGAAGAAACTCATACGGAACTCCAACAATTCACGCTGGACCGGGATAAGGTTTTCGGCTTGACTAAAAAACCTGACACAAGTGGATCAGGCCCACTACATCTTCTGGGAAACGCCTCCATCATACCAGAACTCACGAAGATACGCCATTAAACACTGGTTCGCTCTTCAACAGTTTTCCGTCGGACTCTCTTCTCTGACCTACGTAACCTTTGGAACTCTGCAGGTTGTCAATCGACAGA
+
>1>1>>C1BBBDEGAB1E11BB1FGF0A00ABBB111A0BDDDDAF///0BB/AA//0AB1D1ABD>/>?//01B1@B1B>//BB00110/>1>1B1B>110///<B00BBB1B221<B01<0/<>FAE0@GDB21?1?0??1<1?//...11=.><<<0000<=.<0<=00--.:.;:00:0/0:000;;9.---99/;F;;BFFG09FF00/.;9--9///9//;//;/B///--;-A////9--9-9/
@M05620:37:000000000-D9766:1:1101:21677:4562 1:N:0:33
GAGGCTGACTTGGAAGAACCTCATAGACTACTGCAATAGTTCCACCTCGACCCGGAAAAGTTTCTTGCCACGCTTACGGAAGCTGAAACATCTGCAAATTCTTGCCTGCAGTATTCTTATCGAAACTAAAAGACTCCAAAAGAAGACAAAGTAATACAATATAGAACAAAAAAACGGACATTAACACATTCATGGAACTACTTGGGTAACTAGCAACTCTTGTACATCTAACTTACAAGCCGGCTGGTTAA
+
>1>A>AC11B@BAB1BFF1111AFBGB13BG11BE12A12BF221BB0///A/AA///0BB222ADA1B11/BBFA@/>>BAGE@BBFG01BBB1211111@21BB11B01>B22>B2221?<0E<1B<111/0111111<B<0<<000001222211111?11<1100?0/--.-.<--000000<.0000;0000:00/000:..0;0000/:0./000000;000009;0009900..;--9--////
@M05620:37:000000000-D9766:1:1101:11962:4563 1:N:0:33
AGTGCCAGCTCTCAATCGCACAGGGGACCCAGGGCCTGGCCCCTCCATCCAGAAAACCTATGACCTCACCCGCTACCTGGAGCACCAACTCCGCAGCGTGGCTGGGACGTATGTGAGTATCCAGCGCAGGAATCTGGGAGTTGGGGAGGAGTGAGGAGTTAGGGAAAGACAGTCCTAACCGTGGAGGGTTGTGGTAAATGATGTGGTGAGGAGGGGCTCTTTGGCTCCCACCAGGCAACTGGTCTGGTCTA
+
1>>AADFCAFBFGFGGGAAFAE0EFEEGEECHGEFFCABBAGE/EFFHFFBFFFGHCEEGGFDGFGF1GF>EGECGHBGBGGH?BFGHGBGHGE/EE/?E@/B//<BB/?G1F@2F1>@D2FGFHG/>C>F01F1=FGC.>G11--.-@E./.0<.;.::00/CCGHH/GGGGGGF0BG.-C.-.99-C.-9.9;B////////9;-9/-;F99@=-;EFB9/;;//;--;B---;--;/////;999;//
@M05620:37:000000000-D9766:1:1101:7723:4574 1:N:0:33
GAGGCTGCTTTGGAAGAAACTCATAGATTACTGCAACAGTTCCCCCTGGACCTGGAAAAGTTTCTTGCCTGGCTTACAGAAGCTGAAACAACTGCACCTGCAAAATGGCAAGTCCGACAGACATTTCCGATTACGCCCTATTGTGGATACACTTGCAACCTTATCAGCATTTGTACTTGTCCCTGCCCCGCCCGGGACACAAGATCGGACGAGCCCAAGTATGACCACCATTCACCGTTCCATATTTCGTA
+
33AAAAFBFFFFF4FGAFFGGFHHHHHHHHHHGHHCHGG5FH5FHGGGHFHHHFFAGGHH3FGHFFFHHHHECAGHHHHFGFHHFGGFHGHHHFH3BFGB1B3BBBGHFHFFGGB?1>//30?BGHHHFGGG/B/?>CD01BBF2/112@F@1FDFGF1<01??GHHGGHF1?@FGHHH1<=>1<.<>FCCCA@-@CG.CG.CB;09A9-@?--;.;;C0;CF/:B/9;9/;B//9A.;BB//:;//;..:
@M05620:37:000000000-D9766:1:1101:11947:4575 1:N:0:33
AGTGCCAGCTCTCAATCGCACAGGGGACCCAGGGCCTGGCCCCTCCATCCAGAAAACCTATGACCTCACCCGCTACCTGGAGCACCAACTCCGCAGCTTGGCTGGGACCTATGTGAGTATCCAGCGTAGGAATCTGGGAGTTGGGGAGGAGTGAGGAGTTGGGGAAAGACAGTCCTAACCGTGGAGGGTTCTGGTAAATGATGGGGTGAGGAGGGGCTCTTTGGCTCCCACCAGTCCCCCTGTCTGGTCTA
+
BBABBFFFAFFFGGGGGGGGGGHHGGGGGGHHGEGGFGHHHHGHGGHHHHHHHHHHHGHGHHHHHHHHHHHGGGGGHHHHHHHHGHHHGHHHFGGGGFHHGHHEFGHHDHHHHHHHHHHFHHHHHGBGGGHHHHHHHHHGGHHHCGGGGGGGHHHHHAGHFHDGGGHHGHHHHHHHHHHHGGEGGGGGEFGGGGBFGGGGGGGGGGFFFFFFFFFFFFFFFFFFF/FEFFFFFFFFFFFFFEFFFFFFFFF
@M05620:37:000000000-D9766:1:1101:21941:4625 1:N:0:33
AGTGCCAGCTCTCAATCGCACAGGGGACCCAGGGCCTGGCCCCTCCATCCAGAAAACCTATGACCTCACCCGCTACCTGGAGCACCAACTCCGCAGCTTGGCTGGGACCTATGTGAGTATCCAGCGTAGGAATCTGGGAGTTGGGGAGGAGTGAGGAGTTGGGGAAAGACAGTCCTAACCGTGGAGGGTTCTGGTAAATGATGGGGTGAGGAGGGGCTCTTTGGCTCCCACCAGTCCCCCTGTCTGGTCTA
+
AA>>AFFFBFFFGFFGFGGGGCGAF2BEEFHGAEFEGFGHHHGHGGHHGEHHHHHHHGHHGEGHHFGHHHHEG>EGHHHGBFHGHH1FFFHHAECGEHGGGGHGGGHHGHHHHHHHHHHHHHHHGGGGGGHHHHHHHHAFGHHHGG.AFGEGHDGH0DGHHHGGGGEHFHHHHHHHHHHHGGGGDGGGGGFGFGGGGGGGGGGGGGFDEFFFFFFFFAFFFFFFFFFFFFFFFFFFFFFFFFFFFFFFFFF
@M05620:37:000000000-D9766:1:1101:19082:4666 1:N:0:33
AGTGCCAGCTCTCAATCGCACAGGGGACCCAGGGCCTGGCCCCTCCATCCAGAAAACCTATGACCTCACCCGCTACCTGGAGCACCAACTCCGCAGCTTGGCTGGGACCTATGTGAGTATCCAGCGTAGGAATCTGGGAGTTGGGGAGGAGTGAGGAGTTGGGGAAAGACAGTCCTAACCGTGGAGGGTTCTGGTAAATGATGGGGTGAGGAGGGGCTCTTTGGCTCCCACCAGTCCCCCTGTCTGGTCTA
+
?AAAAFF1?C1DF13BGAFEEE00AEEGGGHHG0EEGCGFHH?EEGFFHHHFHFF0GFBGGGHHHHBHHHHGGGGGHHG0GGHEFHFHGFHHGGGGGGHHGFHEGCGHGHHHHHHHHGGHHHHHHGCFGEHHHHHHHFGGAGHHGGGGGGGGGGHHHCHHBF-CECHHHGHH0GFGHHHHGEEGBGGG;CAFFGCFGGFFFFFGGFF@AFFFFB@@@@EFFFFFBFFFFFFFFFFF9FEB@FFFEBFFBFB
@M05620:37:000000000-D9766:1:1101:22845:4668 1:N:0:33
AGTGCCAGCTCTCAATCGCACAGGGGACCCAGGGCCTGGCCCCTCCATCCAGAAAACCTATGACCTCACCCGCTACCTGGAGCACCAACTCCGCAGCTTGGCTGGGACCTATGTGAGTATCCAGCGTAGGAATCTGGGAGTTGGGGAGGAGTGAGGAGTTGGGGAAAGACAGTCCTAACCGTGGAGGGTTCTGGTAAATGATGGGGTGAGGAGGGGCTCTTTGGCTCCCACCAGTCCCCCTGTCTGGTCTA
+
ABAABFFFBFFFGGGGGGGGGGGHGGGGGGHHGGGGEGHHHHGHGGHHHHHHHHHHHGHHFHHHHHHHHHHGGGGGHHGHHHHHHHHHGHHHGGGGGHHHGHHGGGHHGHHHHHHHHHHHHHHHHGGGGGHHHHHHHHHGGHHHGGGGGGGHHHHHHGHHHECGGGHHHHHHHHHHHHHHGGEGGGGG9CFGGGGGGGGGGGGGGGFFFFFFFFFFFFFFFFFEFFFFFFFFFFFFFFFFFFFFFFFFFFF
@M05620:37:000000000-D9766:1:1101:20235:4669 1:N:0:33
CCTGCCCTTACAACTTCGGACCGCGCGTCTGAACTCCGGACACCTCCCATTATCTCGTCTGCCGCCCTCTGCTTCCAAAGAAAAAACGCGAGAAGCTGAGGTGAGTGGCCCGATACCTCTTCTGGTGGCCGCCTCCCTCCTTCCTGGCCTCCCGGAGCTGCGCCCTTTCTCACTGGTTCTCTCTTCTGCCGTTTTCCGTAGGACTCTCTTCTCTGACCTGAGTCTCCTTTGGAACTCTGCAGGTTCTAGAT
+
AAAAAFAFFF1B1B11B1AA0AAAA0AE/E/BFGHEHBAB/AFG0BAABFE2BFGFF?E/FGB//>>/?BG@@@1BBFG00BCFG/////<</AB1111?C?<G01?FA??@/<<><><F1=D1<10.<C<<-<.../;.;00:0:C.CC..9C-9-:9/99;.-A//;9BB//;F9;9;99/:;B///:-;-;AFFB9-:;BF/;FFF/BF//B9;/B99B/;/B/;/FFFBB/B/BF/B9-A9BB9FF/
@M05620:37:000000000-D9766:1:1101:21129:4680 1:N:0:33
ACCACACCTTCTACAATGAGCTGCGTGTGGCTCCAGAGAAGCAGGCCGTGCTGCTGACCGAGGCCCCCCTGAACCCCAAGGCCAACCGCGAGAAGATGACCCAGGTGAGTGGCCCGCTACCTCTTCTGGTGGCCGCCTCCCTCCTTCCTGGCCTCCCGGAGCTGCGCCCTTTCTCACTGGTTCTCTCTTCTGCCGTTTTCCGTAGGACTCTCTTCTCTGACCTGAGTCTCCTTTGGAACTCTGCAGGTTCT
+
BBBBBBBACFCFGGGGGGGGGG4AF2B242BBFFGFB22BFGH32B2AAEEGG3FGB2BAEFG01B0/>EGHFHH1EGFCFHHHHGGGGGFGGGHHGHHHHHHHGHHGHGGGGHHGGGGGHHHHHHHHHHHGHHGGGGGHGHHGHHHHHHHHHGGGGGGDAGGGGGGGGGFFFFFFFFFFBFFFFFFFFFFFFFFDFFFFFFFFFFFFFFFFFFFFFFFBFFFFFFFFFFFFFFFFEFFFFFFFFFFFFFF
@M05620:37:000000000-D9766:1:1101:19068:4685 1:N:0:33
AGTGCCAGCTCTCAATCGCACAGGGGACCCAGGGCCTGGCCCCTCCATCCAGAAAACCTATGACCTCACCCGCTACCTGGAGCACCAACTCCGCAGCTTGGCTGGGACCTATGTGAGTATCCAGCGTAGGAATCTGGGAGTTGGGGAGGAGTGAGGAGTTGGGGAAAGACAGTCCTAACCGTGGAGGGTTCTGGTAAATGATGGGGTGAGGAGGGGCTCTTTGGCTCCCACCAGTCCCCCTGTCTGGTCTA
+
CCBCCFFFCFFFGGGGGGGGGGHGGGGGGGHHGGGGGGHHHHGHGGHHHHHHHHHHHGHHHHHHHHHHHHHGGGGGHHHHHHHHHHHHGHHHGGGGGHHHGGHGGGHHGHHHHHHHHHHHHHHHHGGGGGHHHHHHHHHGGHHHGGGGGGGHHHHHHGHHHHGGGGHHHHHHHHHHHHHHGGGGGGGGGGGGGGGGGGGGGGGGGGFFFFFFFFFFFFFFFFFFFFFFFFFFFFFFFFFFFFFFFFFFFFF
@M05620:37:000000000-D9766:1:1101:24421:4716 1:N:0:33
ACCACACCTTCTACAATGAGCTGCGGGTGGCTCCCGAGGAGCACCCCGTGCTGCTGACCGAGGCCCCCCTGAACCCCAAGGCCAACAGCGAGAAGATGACACAGGTGAGTGGCCCGCTACCTCTTCTGGTGGCCGCCTACCTCCTTCCTGGCCACCAGGAGCTGCGCAATTTCTCACTGGTTCTCTCTTCTGCCGTTTTCCGTAGGACTCTCTTCTCTGACCTGAGTCTCCTTTGGAACTCTGCAGGCTCT
+
AAA1AAAAFFFFGDGGGGGAG1BAF00AE0FG1FFEEGGGFHHHEGGGEEGGHHH1GHHGCEGGG/EEGEF0F1FEGG/F//?FHGE0B<B//C<F1111<10</?1FGF1/?GE-A<C?G00<DHG0D=/CHHG@:E.;GHCE/B0;9FFFF/;;9F..99C9BA----//9/9//9BF/BBFF/9/9/;F/B-;-;AB/99--AFFFFF//9BBF///99BB/-9/;BFE/B/F/;FFB/BF/FF--;9
@M05620:37:000000000-D9766:1:1101:20157:4724 1:N:0:33
AGTGCCAGCTCTCAATCGCACAGGGGACCCAGGGCCTGGCCCCTCCATCCAGAAAACCTATGACCTCACCCGCTACCTGGAGCACCAACTCCGCAGCTTGGCTGGGACCTATGTGAGTATCCAGCGTAGGAATCTGGGAGTTGGGGAGGAGTGAGGAGTTGGGGAAAGACAGTCCTAACCGTGGAGGGTTCTGGTAAATGATGGGGTGAGGAGGGGCTCTTTGGCTCCCACCAGTCCCCCTGTCTGGTCTA
+
BCABCFFFBFFFGGGGGGGGGGHHGGGGGGHGGGGGFGHHHHGHGGHGHHGHHHHHHGHHHHGHHHHHHHHGGGGGHHHHHHHHHHHHGHHHGGGGGHHHGHHGGGHHGGHHHHHHHHHHHHHHHGGGGGHHHHHHHHHGGHHHGGGGGGGHHHHHHGHHHHGGGGHHHHHHHHHHHHHHGGFGGGGGEGGGGGGGGGGGGFGGGGFFFFFFFFFFFFFFFFFFFFFFFFFFFFFFFFFFFFFFFFFFFFF
@M05620:37:000000000-D9766:1:1101:20137:4729 1:N:0:33
AGTGCCAGCTCTCAATCGCACAGGGGACCCAGGGCCTGGCCCCTCCATCCAGAAAACCTATGACCTCACCCGCTACCTGGAGCACCAACTCCGCAGCTTGGCTGGGACCTATGTGAGTATCCAGCGTAGGAATCTGGGAGTTGGGGAGGAGTGAGGAGTTGGGGAAAGACAGTCCTAACCGTGGAGGGTTCTGGTAAATGATGGGGTGAGGAGGGGCTCTTTGGCTCCCACCAGTCCCCCTGTCTGGTCTA
+
AAAABFFFBFFFGGGGFFGCEEGAFEAEEEHHCEGAFFHFFHFCFGFFF1EGG3C2FEGFFGAGHFGFHFCE>//EGF@G?FHHGHHAFBGC?A?@?B3?EHCGFGF?EHH3BGDF3B??FFFHHCAB@/FGFG<?<<</ECHB/-<-<<C>CDDGCDCCDB-::.CGHFCGHHHHHFHF99:A99E?EGFFBFGGF9C90;0;?..9:.AFA9-BF-99F/B/BF9.9FFF9.:FFFADCEFB/;/:99B
@M05620:37:000000000-D9766:1:1101:15844:4755 1:N:0:33
GAGGCTGCTTTGGAAGAAACTCATAGATTACTGCAACAGTTCCCCCTGGACCTGGAAAAGTTTCTTGCCTGGCTTACAGAAGCTGAAACAACTGCCAATGAACACTGGCAAGTACGTTAGACAATTCCGCTTTAGCCATCTTAACAATCCACATGAACAATTCACAGAATTTATACTTGTCTCTGATACGACAGTGACAAAAGATCGGAAAAGACCACGGATGAACTCCAGTCACCGCTCCATATCTCGTA
+
>AAAAACAFFDFFFGFA1EF1AAA3GEGH1GHEHFFHFG1FHEGHGCGHBGFFBF0FGHH1ADHA11BFHHG0AACGHF1CBG11GGBGBHFGBEG1C1B1B1BE1GGGH1F122/00B/111011B1>?</?BBFGF1F122211BBB<B1111B111011@1@211<F122<<?GH11?1?111111?..-<111111<</.0D....-//./;:G.--.-;0C0;0C/00;;0.-9-./0;;F0CF;.
@M05620:37:000000000-D9766:1:1101:8893:4849 1:N:0:33
ACTGCCCCTTCTCCATCGCACCGGGGATTCCTGCCCAGGAGCCCCCAGTCCGGATAACCGTGGCCTCCCTGGCTACCAGGAGCAACCACTCCCCAGCTTGCACAGTGGCTAGTCGGTCAGTCATTTCCGCTTTCGCCCTCTTGTGGCTCCCCTTGCCCCATTCTCCGCCTTTGTACTTGTCCCTGCCGCGCCCGGGACCCAAGATAGGACGAGCACCCGTCTGACCTCCAGTCACCGCTCCTTATTTCGTA
+
>>>1>>11>CBB1AA1AA11AAA0000B0BDDBABB1/B/ABBFGG//B1B/A/B/BFGEB//>0B0BBGF?F0@BBGB?/F?>0B>??100//0/<B1<?B110BBFF0BFGF/>B/<0@@1@GH1@C/?CGHGGGGGHHGGHFC.C<EECHHGH/0=.;C;=G0?E.CEG0;BFGGGG0;;FCEC-:;A@G@@@>>BFA9;-9/;BFF--=@-9;999;FF/BFFFF-/;B/;;A@@@FFBFB9;/9;B
@M05620:37:000000000-D9766:1:1101:19407:4858 1:N:0:33
AGTGCCAGCTCTCAATCGCACAGGGGACCCAGGGCCTGGCCCCTCCATCCAGAAAACCTATGACCTCACCCGCTACCTGGAGCACCAACTCCGCAGCTTGGCTGGGACCTATGTGAGTATCCAGCGTAGGAATCTGGGAGTTGGGGAGGAGTGAGGAGTTGGGGAAAGACAGTCCTAACCGTGGAGGGTTCTGGTAAATGATGGGGTGAGGAGGGGCTCTTTGGCTCCCACCAGTCCCCCTGTCTGGTCTA
+
BCABBFFFCFFFGGGGGGFCGFHCGEEFGGHHBEEGGGHHHHGHGGHHHHHHHHHHHGHHHGHHHHHHHHHGGEFGHHHHBFHHHHCFEHHHEGGGGEGHGHHGGGHHGHHHHHHHHHHHHHHHHGGGGGHHHHHHHHHGGHHHGGGGGGFGHHHHFGHHHHGGGGHHHHHHHHHHHHHHGGGGGGGGGGFGGGGGGGHGGGGGGGFFFFFFFFFFFFFFFFFFFFFFFFFFFFFFFFFFFFFFFFFFFFB
@M05620:37:000000000-D9766:1:1101:18851:4883 1:N:0:33
GAGGCTGCTTTGGAAGAAACTCATAGATTACTGCAACAGTTCCCCCTGGACCTGGAAAAGTTTCTTGCCTGGCTTACAGAAGCTGAAACAACTGCCAATGCTAGCCTGAAACAAGTCATGCCAGAATCCTAGAAGCCACCACAAGAGTCAACGAAATAATGCCACAAAGGCCAGGAAGTCCGGCATTTCCGCTTTAGCACTCTTGTGGATCCAATTGCACCCATCTCAGCATTTGTACTTGAAACTACCAA
+
BBAABAFAFFFFGFGGFCGFGGHHFHFHHGHHHHHFGHGEGHHHHGGGHGHHHHHGHHHHFGHHHGGHHHHHHHHHHHHHHHHGHHHGHHHHGHHHHHHF34@43BFHF3B@312B3B4B33B30B4?FGFF33FFE2BBG///B2BFGFHHDA/?/2@@2@FGFGF0@@F//F/?0F111<>@@DG1>>.C<<C<GEFGFHE0::0.C00:CCGGH0CC/:./;CFBGG0FFF00;0;9B00;990/:;F
@M05620:37:000000000-D9766:1:1101:8526:4894 1:N:0:33
GAGGCTGCTTTGGAAGAAACTCATAGATTATTGCAACAATTCCCGTTGGACCTGGATAAGTTTTTTGGTTTGCTTAACGAAGTTGAAAAAACTGCCAATTATCAAATGAACATAAGACGGGGGAAACCCCTTAAGCAATAAAAACAAACCAAATAATCAATACTCAGAAATTGGACTGTAAACAGAAAAAAAATAGCCAATAACCCTACAAAACACACGCAAAAAAATATGACACTTTTAACATCCACAAC
+
>3AA>>CACBB4F45BAF4GGGHHH5DDAE5ADF5AEG2BD553B222233BFFABD53BBAFABAAABABE5DD555?BB1BDD55B3B/BFGFFBGBB4BB@@3443B?433BB3B?///////@@/??@@111???11111?/.0>>.<.1111>>F1<<00=0<0/000/0<0.00;<00/::::.-;-.00;99B/00;/=./.9009.9;.;-99;-9.--./////999;///;///99/;/9.
@M05620:37:000000000-D9766:1:1101:10046:4908 1:N:0:33
AGTGCCAGCTCTCAATCGCACAGGGGACCCAGGGCCTGGCCCCTCCATCCAGAAAACCTATGACCTCACCCGCTACCTGGAGCACCAACTCCGCAGCTTGGCTGGGACCTATGTGAGTATCCAGCGTAGGAATCTGGGAGTTGGGGAGGAGTGAGGAGTTGGGGAAAGACAGTCCTAACCGTGGAGGGTTCTGGTAAATGATGGGGTGAGGAGGGGCTCTTTGGCTCCCACCAGTCCCCCTGTCTGGTCTA
+
ABAAAFFFCFFFGGGGGGGAFCHGGGGGGGHHBEFGGGHHHHGHGGHHHHGHHHHHHGHHHFHHHHHHHHHGGEEGHHHHBGHHHHGGFHHHDGGGGHFGGHHGGGHHGHHHHHHHHHHHHHHHHGEGGGHHHHHHHHFGGHHHGGGGGGEHHHHHHGHHHHGGGGHHHHHHHHHHHHHHGGGGGGGGCFGGGGFGGGHHHGGGGGFFFFFFFFFFFFFFFHHFFFFFFFFFFFFFFFFFFFFFHFFFFFB
@M05620:37:000000000-D9766:1:1101:21105:4923 1:N:0:33
AGTGCCAGCTCTCAATCGCACAGGGGACCCAGGGCCTGGCCCCTCCATCCAGAAAACCTATGACCTCACCCGCTACCTGGAGCACCAACTCCGCAGCTTGGCTGGGACCTATGTGAGTATCCAGCGTAGGAATCTGGGAGTTGGGGAGGAGTGAGGAGTTGGGGAAAGACAGACCTAACCGTGGAGGGTTCTGGTAAATGATGGGGTGAGGAGGGGCTCTTTGGCTCCCACCAGTCCCCCTGTCTGGTCTA
+
CCABCFFFCFFFGGGGGGGGGGHGGGGGGGHHGGGGGGHHHHGHGGHHGHHHHHGHHGFHHHHHHHHHHHHGGGGGHHHHHHHHHHHHGHHHGGGGGHHHGHHGGGHHGHHHHHHHHHHHHHHHHGGGGGHHHHHHHHHGGHHHGGGGGGGHHHHHHGHHHHGGGGHHHHHH/;CHHGHGGGGGGGGG:FFGGGFGGGGGGGGGGFFFFFFFFFFFFFFFFFFFFFFFFFFFFFFFFFFDFFFFFFFFFFF
@M05620:37:000000000-D9766:1:1101:20449:4972 1:N:0:33
ACCACACCTTCTACAATGAGCTGCGTGTGGCTCCCGAGGAGCACCCCGTGCTGCTGACCGAGGCCCCCCTGAACCCCAAGGCCAACCGCGAGAAGATGACCCAGGTGAGTGGCCCGCTACCTCTTATGGTGGCCGCCTCCCTCCTTCCTGGCCTCCCGGAGCTGCGCCCTTTCTCACTGGTTCTCTCTTCTGCCGTTTTCCGTAGGACTCTCTTCTCTGACCTGAGTCTCCTTTGGAACTCTGCAGGTTCT
+
BBBCCBBACCCFGGGGGGFGGGHHGGGECEGGHGGEDFFAEGFHHGEGGDEGGHHHGHHGGGGGGGGGGGGHFHHGGGGHGHHHHGGGDGDGGGHHHHHHHHHHGHHFHHHGGFHGGGGGFHHHHBHHHHHGHHGG-;EHGHHG/CFGGGG?GGFGGGGADG./;9CFFFFFFFFFFFFFFFFFFFFFFFFFFFFFFFFFFFFFFFFFFFFFFFFFFFFFFFFFBFFFFFFFFFFFFFFFFFFFFFFFFFF
@M05620:37:000000000-D9766:1:1101:7299:4991 1:N:0:33
GAGGCTGCTTTGGAAGAAACTCATAGATTAATGCAACAGTTCCTCCTGGAACTGGACAAGTTTCTTGACTTGCTTAACGAAGCTGAAACAACTGCCAATGATCAAGAGCAAGGAAGGCAGGAAGAGCCGCTTTAGGAATATTGGGGAGCCAAGTGAACAAGGCTCAGGACAGGAACTTCGAAGGGAGAAGCCAGGAACAAAAGCGGGAAGAGCACACGTTTAAACTACATGCACCTCTCATGATTCCTTAT
+
>1AA>>CA@BBBB11BFCBGGGEHFFGGHGDBDA1B1CBDEDD2DBAB0FBA1B0B0100DAFDDFFD1A2BDDD211BAFE/BF11F1B/?EHH0GHHHB2B2@B1>BBB0/0BB/?0?>/B000BB@<//?11111B1BBB1////??0</1@2>@DG0?/101?0</0.>0>0111.><.....<<//./<:.:;//.:;::;--;..::/.;.-../.000;0/90//;99/-;9;://////////
@M05620:37:000000000-D9766:1:1101:7279:5004 1:N:0:33
GAGGCTGCTTTGGAAGAAACTCATAGATTACTGCAACAGTTCCCCCTGGACCTGGAAAAGTTTCTTGCCTGGCTTACAGAAGCTGAAACAACTGCCAATGAACAATGGCAAGTCAGTCAGACATTACCGCTTTCGCAATATTGTGAATCCCCTTGAACAATTATCAGACTTTGTACTTGTACCTGACCAGCCCGGGACAAACGATCGAAGAGCCCCCGTCTGAACTCCAGTCACCGCTCAACATCTAGTAT
+
BBCCCCFCFFFFGGGGGGGGGGHHHHHHHHHHHHHHFHHGHHHHHGGGHHHHHHHHGHHHGHHHHHHHHHHHHHHHHHHHHHHHHHHHHGHHHHHHFHHE3GGBG333BGHGF3FGHG3333BD443B?E?EF3/?///3DFHD33D3BF2/202D@222@@2GFHB2211?F1FGGHF1D1DGF110<FCF.<@AEEE.<...;.:;C:../.CA--=;A.;BB0;0=0:;CF0.-;-90/:;BF00:;0
@M05620:37:000000000-D9766:1:1101:9247:5069 1:N:0:33
GAGGCTGCTTTGGAAGAAACTCATAGATTACTGCAACAGTTCCCCCTGGACCTGGAAAAGTTTCTTGCCTGGCTTACAGAAGCTGAAACAACTGCCAATGACAGGATGCTACCCGTAAGGAAAGGCTCCTAGAAGACACACAGGAAGTAACAGAGATAATGAAACAATGGCAAGTAAGTCAGGCATTTCCGCTTTAGCACTCTTGTGGATCCAATTGAACAATTCTCAGCATTTGTACTTGTAACTGACAA
+
BBBBBBFBFFFFGGGGFGFGGGFGGHGHHHHHHHGHHHHGHHGHHGGGHHGHHHHHGFHHGHHHHHHHGHHHGHHGHHGHHHHHGHFFGGFHHHHHHFGHHG3B11B@G3@G2?1?E>FGFFHHE/3BFFHFGE333322/?B/0BFB3B3>2@22@222FFG2@FG1??FGHGFHGGF1FGHHHHF1<=ADFGEHHFHGHHHF<=GGGCGHG00000;<CC00;000C/BFF00C00=C09CFGG00CB;
@M05620:37:000000000-D9766:1:1101:21923:5098 1:N:0:33
AGTGCCAGCTCTCAATCGCACAGGGGACCCAGGGCCTGGCCCCTCCATCCAGAAAACCTATGACCTCACCCGCTACCTGGAGCACCAACTCCGCAGCTTGGCTGGGACCTATGTGAGTATCCAGCGTAGGAATCTGGGAGTTGGGGAGGAGTGAGGAGTTGGGGAAAGACAGTCCTAACCGTGGAGGGTTCTGGTAAATGATGGGGTGAGGAGGGGCTCTTTGGCTCCCACCAGTCCCCCTGTCTGGTCTA
+
BCABCFFFCFFFGGGGGGGGGGHGGGGGGGHHGGGGGGHHHHGHGGHHHHHHHGHHHGHHHHHHHHHHHHHGGEGGHHHHHHHHHHHHGGHHEGGGGHHHGGHGGGHHGHHHHHHHHHHHHHHHHGGGGGHHHHHHGHHGGHHHGGGGGGFHHHHHHGHHHHGGGGHHHHHHHHHHHHHHGGGGGGGGEGGGGGGGGGGGGGGGGGFFFFFFFFFFFFFFFFFFFFFFFFFFFFFFFFFFFFFFFFFFFFF
@M05620:37:000000000-D9766:1:1101:14644:5140 1:N:0:33
ACTGCCCCTTCTCAATCGACCCGTGGATCCCTGCCCCGGCTCCCCCAGTCCATATAACCGTTCCCTACCTGGCTGCCAGGAGCACCAACGACGGCCCCTGAACACTGGCCAGTCCGTCAGTCATTTCCGCTTTCGCCCTCTTGTGGATCCCCTTGCACCATTCTCAGCATTTGTACTTGTCCCTGCCCCGCCCGGGACACAAGATCGGAAGAGCACCCGTCTGAACTCCAGTCACCGCTCCTTATCTCGTA
+
>>>AA11>AFBB1BFFG1BFAA0ABAB11BFGHHHHBAAAABFCEG/B1BF1222DFG1@E/0BBB1BFFBGAG/BF1G>FFH/BFGFE/?>//>>>/??0BF1<B1?G0?GF11?CGGG<FGHHHHHGGGGG1CFGGCHHHHHHGHHHEGEHHFHHG/CGHHFHHHHHHHHGGGHHGGGFFFGF.:.;;AA-A;>@@E-;AAB/9ABF-AFFF/AAF?BFFFF/BFFFFFFFFFFF@@@?FFFBBFFFFF
@M05620:37:000000000-D9766:1:1101:12215:5147 1:N:0:33
GAGGCTGCTTTGGAAGAAACTCATAGATTACTGCAACAGTTCCCCCTGGACCTGGAAAAGTTTCTTGCCTGGCTTACAGAAGCTGAAACAACTCCCCATGTCTCTCCGTCCCGAATGCTACCCGCCGGGAAAACGTCATCGCAGCATAAAAGGGCGAGAAAGAGCTGCAAAGACAATGCCCAGTAGGTCTTGAGTTTCCGCTTTATTACAATTGAAGATGCCCTATAACAATCATCTGCAATTGTCAATGA
+
A?AAAAFBFFFFGBBFFGGGGGHHHHHHHHHGHHCHFFHFH5DFGGEGEHGHHGFB3B2FGHHHH5DBFFGHHHHGH5EGGHHHGHHGHFCGH3FHG?BFFEF443311B?1/1>/B3FG32?>/>/>/<</22/0?/0@<?F/>0<?<?1</.>---<.////<<///0=/://:0:/<:0./00000:00;00;9909A9CE;000;000;90000;009C////:://///9//BB//;BB9FF/9B/
@M05620:37:000000000-D9766:1:1101:13483:5178 1:N:0:33
AGTGCCAGCTCTCCATCGCACAGGGGACCCAGGGCCTGGCCCCTCCATCCAGAAAACCTATGACCTCACCCGCTACCTGGAGCACCCACTCCGCAGCTTGGCTGGGACATATGTGAGCATCCAGCGCAGGAATCTGGGAGTTGGGGAGGAGTGAGGACTTGGGGAAAGACAGTCCTAACCGTGGAGGGTTCTGGCAAATGACGGGGTGAGGAGGGGCCCTTTGGCTCCCACCAGTCCCCCTGTCTGGTCTA
+
>1>>>FF11CFFG1FBAE?1E?GAF0EEECEC00A//FFFFHG/EEH1BAFHEHCB0B01BBEGHDFGHC>>F/>EH1BF0BFGHG/??F0B/E?EEGB<EG1/?EF0/BB2BF2>B1B1BF1<FC//CG/G1G1G100<.<11-<.>-<<<<00.0./::C.-..::/;C/GHGFGGBFGFE-;9C-9CFGF9090.;0;/:@9@--A-A/-9@-9-9A///9B//-A9FFEFFFFFE---BFB/9BFF9
@M05620:37:000000000-D9766:1:1101:8008:5184 1:N:0:33
ACCACACCTTCTACAATGAGCTGCGTGTGGCTCCCGAGGAGCACCCCGTGCTGCTGACCGAGGCCCCCCTGAACCCCAAGGCCAACCGCGAGAAGATGACCCAAGTGCATGGCCCGCCAACTCTTCCGGTGGCCGCCTCCCTCCCTCCCGGCCTCCCCGCACCGCGCCCTTTCTCACTGGTTCTCTCCTCTGCCGTTTTCCCTAAGACTCTCTTCCTCGAACCGCATTTTCTTTGGAACTCCGCAAGTTCT
+
ABBCBBCBFFFFGGGGGGGGGFHHGEEGHGHHGGFEEGGGGHFHHGGGFEEFFFFHHGHGGECGGGGGGGGHBFHEGGEHGFGHFFFECDCGGGHHHFHHHH//<?1<1?1?FFG?---->C00=<0<<<-<CC?;CD..CBF.9/;CA.;D?AFEG.;---9;-:;DA@FFFFFB99FF9BFEFB0/;BFFFF-;;F.9B00;/;B0:FFF0B0009:./:99--..00:;F0FF0:0;;0;:--;;BFF
@M05620:37:000000000-D9766:1:1101:18821:5185 1:N:0:33
AGGGCCAGCTCTCAATCGCACAGGGGACCCAGGGCCTGGCCCCTCCATCCAGAAAACCTATGACCTCACCCGCTACCTGGAGCACCAACTCCGCAGCTTGGCTGGGACCTATGTGAGTATCCAGCGTAGGAATCTGGGAGTTGGGGAGGAGTGAGGAGTTGGGGAAAGACAGTCCTAACCGTGGAGGGTTCTGGTAAATGATGGGGTGAGGAGGGGCTCTTTGGCTCCCACCAGTCCCCCTGTCTGGTCTA
+
>11>AAAAAFFFDFG3AAFCAEFGAEEEA0BGFEE/A/BEAFEHGGFH1AEBFE1BGE0FGGFHFF@GHHHGG>>EHHGFFGHE0?0FE0GGFCEG>EFGGHHG??GHGGHHHHHHHHHHHHHHHCBEGGFHHHHEHFFFEHHH-@<CGGEGHGHHCFHHHHGGGGHHHHHHFFGHHHGGGBF@EGGG.AAGGFFFGGGGGGGGGFB@FFFFF-;@?;EFFF/:FFFFFFFFFFFFFFFF@FFFFFFBFFF
@M05620:37:000000000-D9766:1:1101:10353:5324 1:N:0:33
AGTGCCAGCTCTCAATCGCACAGGGGACCCAGGGCCTGGCCCCTCCATCCAGAAAAACTATGACCTCACCCGCTACCTGGAGCACCAACTCCGCAGCTTGGATGGTACCGATGTGAGTATCCAGCGTAGGAATCTGGGAGTTGGGGAGGAGTGAGGAGTTGGGGAAAGACAGTTCTAACCGTGGAGGGTCCTGGTAAATGATGGGGTGAGGAGGGGCCCTTTGGCTCCTACCAGGCACCCTGTCTGGTCTA
+
>1>>ADD11CBFGGGFGFCFEGGHCEGEEE00F0EE//BBAFE/EEF1DGBGBCCH0FB1FGEGGGHFG00>E>@FH1B0FHHGGHFHEG1FECG>/GGH/1<B/1BFG////B121B212>@10B/</C11?F11<?</?011--.-A.</<00.<C<<D/-;;..:=G//00<:0CG.-.9;..:;9/;CFB/;90=B0;C0.-A---;/AB9-@---;FF/9/;E//B-B;-A-;---9/BF/BFF//
@M05620:37:000000000-D9766:1:1101:7509:5331 1:N:0:33
AGTACCAGCTCTCCATCGCACAGGGTACCCAGGGCCTGGCCCCTCCATCCAGAAAACCTATGACCTCACCCGCCACCTGGGGCACCCGCTCAGCAGCTGGGCTGGGACCTATGTGAGTATCCAGCGTAGGAATCTGGGCGTTGGGGCGGGGTGCGGCGTTGGGGACAGCCCGTCCTAACCGTGGCGGGTTCTGGTAAATGATGGGGTGAGGAGGGGCTCTTTGGCTCCCACCAGTCCCCCTGTCTGGTCTA
+
>>33>BFFBFFFGGGD5AE2E2FAFA4BF4BF2BA2BBGHHHGGGGHHF1FGHHH2BEFFBAFGH5BFGHH0>>>?GGBB1/BEFGG/>EE/3B3F0B3?/?FGGG0GFHCFFFG2GHHHHH2?GGD/>E@@FFFHFF/<@DCECC.<C-;;;.AB-;@BBFBB.-.9.A.;@DFF/;FFBFFB--@BBFFEFF99BFFF/FFFFFABEF?/AFBBBBFFFFFFFFFFFBFFEFFFBFFFBFFEFFFFFFB
@M05620:37:000000000-D9766:1:1101:23833:5349 1:N:0:33
ACCACACCTTCTACAATGAGCTGCGTGTGGCTCCCGAGGAGCACCCCGTGCTGCTGACCGAGGCCCCCCTGAACCCCAAGGCCAACCGCGAGAAGATGACCCAGGTGAGTGGCCCGCTACCTCTTCTGGTGGCCGCCTCCCTCCTTCCTGGCCTCCCGGAGCTGCGCCCTTTCTCACTGGTTCTCTCTTCTGCCGTTTTCCGTAGGACTCTCTTCTCTGACCTGAGTCTCCTTTGGAACTCTGCAGGTTCT
+
BBBBCCCCBFFFGFFGGGGGGGHHGEGEEAHGHFFEFGGGGHHHHGGGEEGGGHHHHHHGGGGGGGGGGGGHFHHGGGGHGHHHHGGGG/CFGGHHGHGHHGHHGGHGHHHEFHHGGFGGHGHHHHGHHHHGHHGGCGGHGGHGFGGGGGGGGBFGGGAD?DEBFCFFFFFFFFFFFFFFFFFFFFFFFFEFFFFFFFFFFFFFFFFFFFFFFFFBFFFFFFFFFFFFFFFFFFFFFFFFFFFEFFFFFFB
@M05620:37:000000000-D9766:1:1101:11246:5384 1:N:0:33
GAGGCTGCTTTGGAAGAAACTCATAGATTACTGCAACAGTTCCCCCTGGACCTGGAAAAGTTTCTTGCCTGGCTTACAGAAGCTGAAACAACTGCCAATGACCGGATGCTACCCGTACGGAAAGGCTCCTAGAAGACTCCAAGGGAGTAAAAGAGCTGATGAAACAATGGCAAGTAAGTCAGGCATTTCCGCTTTAGCACTCTTGTGGATCCAATTGAACAATTCTCAGCATTTGTACTTGTACCTGACAA
+
>3AA3>FBFBB4GBBBFGBGGGHHHGGHHGBDFG4FGHFGHB5BBEAACFBBGGFFB32FBFHDFHGBBB3BBBG3BBBFGHBFG33FBB1FGEGHGFHHF@3>/>1>BBF32CEE>/>DEE>B0?BB?BF3BDBCB3B2B2<</?C<@F2F@/?0?1????FD?0F1<>><GG=>>>=>><</<<00=0.<<DEFFC:0<C;:;:;EC00:<:;;0;0:BF09;;00;:;0;00=00;;9000;00;/:0
@M05620:37:000000000-D9766:1:1101:9991:5421 1:N:0:33
AGTACCAGCTCTCCATCGCACAGGGGACCCAGCGCCTGGCCCCTCCATCCAGAAAACCTATGACCTCACCCGCTACCTGGGGCACCCGCTCCGCAGCTTGGCTGGGACCTATGTGAGTATCCAGCGTAGGAATCTGGGAGTTGGGGAGGAGTGAGGAGTTGGGGAAAGACAGTCCTAACCGTGGAGGGTTCTGGTAAATGATGGGGTGAGGAGGGGCTCTTTGGCTCCCACCAGTCCCCCTGTCTGGTCTA
+
>A>1>BDFAFFFG1GEFEE1E?GCF00AEAFF0AEAEGHHGHGHGGHGHHHHFFH0FEHHBEGHHDFGHHH>E//>GH1F//EEGG//>>E//E/E<FBFCHHGGGHHGHFHHHHFHHFHHHBGHGGACGF1FGHHHH0FEGHHGG.AC.<CG0CG0CHHHHGGAAEG/FFGGGGGGBFGGGE@9EGGCGGFFFFFFFFFFFFFFFF@FFFFFF@@@@FFFFFFFFFFFFFFFFFFFFFF@FFFFFFFFF/
@M05620:37:000000000-D9766:1:1101:18584:5427 1:N:0:33
GAGGCTGCTTTGGAAGAGCACAAGCATGCCCTCCAGCAACTGCTGGTTGACCCGGAGACCGACCTCGCGTTGAGAGAAACCATTGATAAACCAGTCAAATGCACCACAAACAAAAGAACACACAATAGATGGACACATCAAAACATCCTTACACAACAGATCAACGCCCTTTCTCACTGCATCTCTATTATGCCGTTTTCCGTAGTCCACTCTTCTCAGACATTGGTCTCCTTAGGAACCATGCCATTTCT
+
ABBBBBFBFFFFGAGGFFGGC44A4F5G4BFH2BF33BFC33B533B323BABA00A011A0>0BBF//>>>?313?@33B13?4444433B/?3B3BB443?33?/?/?/0??C0/B?B0/<//11>>2@1?110?11<F1<0/1<>1111<1>.<.000/00<.-<<:C0:00;C0000:;0;0:000<0;0-.99.FB.;C.;0;099C90;9C0909/////9/;9FE//9///9.;/9///////9
@M05620:37:000000000-D9766:1:1101:16145:5443 1:N:0:33
GCGGCTGCTTTGGCAGAAACTCATAGATTACTGCCACAGTTCCCCCTGGACCTGGAACCGTTTCTTGCCTGGCTTCCAGAAGCTGCCACAACTGCCAATGCACCATGGCCAGTCCGTCAGTCATTTCCGCTTTCGCCATCTTGTGGATCCCCTTGCACCATTCTCAGCATTTGTACTTGTCCCTGCCCCGCCCGGGACACAAGATCGGACGAGCCACCGTCTGAACTCCAGTCACCGCTCCTTATATCGTA
+
>1>>>>D>FFFFG1BEAFFBDGFFFAFFHGFGDB0ABFF1DGHHHGAF/BBBFG0BB1/ABBGGDDFFHHHAFBB0BFEF0EFFC10BFFF/1BFF1FF1CBG0>BG>BBB?1BGG>FEE2BBGB2BFEEFGEH//C/?FFH21@BBFHHFF0GFFDFHGB11<FGGHBHHH1FDDHHHH<FGHHFH..<<CG@CCC@:CF.;BCC99A@@@G@@/;;A9:--;;;FFFFFFB/;BB<;@BFFF//;/;-9
@M05620:37:000000000-D9766:1:1101:6203:5452 1:N:0:33
AGTGCCAGCTCTCAATCGCACAGGGGACCCAGGGCCTGGCCCCTCCATCCAGAAAACCTATGACCTCACCCGCTACCTGGAGCACCCACTCCGCAGCTTGGCTGGGACCTATGTGAGTATCCAGCGTAGGAATCTGGGAGTTGGGGAGGAGTGAGGAGTTGGGGAAAGACAGTCCTAACCGTGGAGGGTTCTGGTAAATGATGGGGTGAGGAGGGGCTCTTTGGCTCCCACCAGTCCCCCTGTCTGGTCTA
+
>A>>AFFFBFFFG4AFBFC2E2FDFEAEEEFFBBEABFHGGHGHGGHHHFFHHGHBGGHHHDGGHDGGHHH>E/>EHHGGBBGGHH1??GHB?E/E>G?FEFHGGGHFGHHHHHHHHFHHHHHHHGABCGFGHGHHHH0FGHHHGGADG.<CG0DG0CGHHHGGE.CG/CCGGHBHHHHFCGGG?EGGGGGBFGCFGGGFGFFGGFDDFFFFFFFFA>EFFFFFFFFFFFFFFFFEFFFFBFFFBFFBBF9
@M05620:37:000000000-D9766:1:1101:21210:5497 1:N:0:33
AGTGCCAGCTCTCAATCGCACAGGGGACCCAGGGCCTGGCCCCTCCATCCAGAAAACCTATGACCTCACCCGCTACCTGGAGCACCAACTCCGCAGCTTGGCTGGGACCTATGTGAGTATCCAGCGTAGGAATCTGGGAGTTGGGGAGGAGTGAGGAGTTGGGGAAAGACAGTCCTAACCGTGGAGGGTTCTGGTAAATGATGGGGTGAGGAGGGGCTCTTTGGCTCCCACCAGTCCCCCTGTCTGGTCTA
+
AB>AAFFFCFFFGGGGGGGGGGHGGGGGGGHHFGGGGGHHHHGHGGHHHHHHHHHHHGHHHHHHHHHHHHHGGGGGHHHHBGHHHHHHGHHHEGGGGHHHGHHGGGHHGHHHHHHHHHHHGHHHHGGGGGHHHHHGHHGGGHHHGGGGGGGGHGHHHGHHHHGGGGHHHHHFHHHHHHHHAFGGDEGGFGGGGGFGGGGGGGGGGGDFFFFFFFFFFFFFFFFFFFFEFFFFFFFFFFFFFFFFFFFFFFF
@M05620:37:000000000-D9766:1:1101:19175:5525 1:N:0:33
AGTGCCAGCTCTCAATCGCACAGGGGACCCAGGGCCTGGCCCCTCCATCCAGAAAACCTATGACCTCACCCGCTACCTGGAGCACCAACTCCGCAGCTTGGCTGGGACCTATGTGAGTATCCAGCGTAGGAATCTGGGAGTTGGGGAGGAGTGAGGAGTTGGGGAAAGACAGTCCTAACCGTGGAGGGTTCTGGTAAATGATGGGGTGAGGAGGGGCTCTTTGGCTCCCACCAGTCCCCCTGTCTGGTCTA
+
>>3>AFFFBFFFFGGGGFGFEEFFDFGGGEHHGGGEFCHFGHGHGGHHFGHGH33FHGBHHHHHFGCGHHHGGE>FHHHGGHHE?GGHG3GGEGGGEEBGGHHGGEHHGHHHHHHHHHHHHHHHHGGGGGHHHHHHHHHGGHFGGGGGGGGGHHHHFDHHHHGGGGHHHHHHHHHHHHHHGGGGGGGACFFGGGFGGGGGGFGGGGDFFFFFFFFFFFFFFFBFFFFFFFFFFFFFFFFFCEFFFFFFFFF
@M05620:37:000000000-D9766:1:1101:6979:5537 1:N:0:33
AGTTCCAGCTCTCCATAGCACAGGGTACCCAGCGCGTGGCCCCTCCATCCAGAAAACCTATGACCACACCCACCACCTAGCGCACCCGCTCGGCAGCTTGGCTGGGACCTATGTGAGTATCCAGCGTAGGAATCTGGGCGTTGGGGCGGCGTGCGGCGTTGGGGACAGCCCGTCCTAACCGTGGCGGGTTCTGGTAAATGATGGGGTGAGGCGGGGCTCTTTGGCTCCCACCAGTCCCCCTGTCTGGTCTA
+
>>>3>BDFFFFFGGFBBBB5B4BAF44BB4BF4AA2AAFFFHGHGG2GHAFGHFH2BEGHA3BFG3BFEGG1B??BFG3B3/>>EGG/>E/>/F/>/B22?FGFGFFFDG2FFGH2@GHGFG2<FDE/>C11>FGHHHFGGGGE-CD:DBA;BADF-@DFFFFF.9.9.:.;@FFF/;BF9AFD-;@B@EF/FFB:BFFF/BBFFFDA.9A.;>DFFAFBBFFFFBFEF.AD9FFFFFFFFFFEBFFBFFF
@M05620:37:000000000-D9766:1:1101:25437:5617 1:N:0:33
AGTGCCAGCTCTCAATCGCACAGGGGACCCAGGGCCTGGCCCCTCCATCCAGAAAACCTATGACCTCACCCGCTACCTGGAGCACCAACTCCGCAGCTTGGCTGGGACCTATGTGAGTATCCAGCGTAGGAATCTGGGAGTTGGGGAGGAGTGAGGAGTTGGGGAAAGACAGTCCTAACCGTGGAGGGTTCTGGTAAATGATGGGGTGAGGAGGGGCTCTTTGGCTCCCACCAGTCCCCCTGTCTGGTCTA
+
AAA>AF1BAFFFGGGFFGCFEGHCGECEFEAGCAE/AFHHFHGCGG011AAGGFGGHGHFHFGHHFHFHHFE?E>FHHGHHHHHHHHHGGFHGG/EEHHHGHFFEGHHGHGGHH2GG1FGHHHHHGGCCGFFGHHHHGEFGGHFGGGGGCCGHGHHCCC<G/@CEGEHFHHHHHHHHFHHGAE@9AEAAFGGGFBBFFBFGFBFEBF@FFFFFF;@@@FFFFFBF/FEF-ABFAFFFFFF@FFFFBBFFF9
@M05620:37:000000000-D9766:1:1101:9333:5632 1:N:0:33
GAGGCTGCTTTGGAAGAAACTCATAGATTACTGCAACAGTTCCCCCTGGACCTGGAAAAGTTTCTTGCCTGGCTTACAGAAGCTGAAACAACTGCCAATGAACAATTGCAAGTAAGTCAGGCATTTCCGCTTTAGCACTCTTGCGGATCCAATTGAACAATTCTCAGCATTTGTACTTGTAACTGACAAGCCAGGGACAAAAGCTCGGAAGAGCACACGTCTGAACTCCAGTCACGGCTCATTACCTCGTA
+
A1>AAAF>1DFFGFGGAGGBGCHFGGGHBGHHHHHHCGHDH2GHHGGGCFGHCGHHGBGFBGEFHFGFHHFGGHGHHHGGGHGHHGEGBGAGHHHFHHHHH1BFGB1@BB1B@@B1BFB1C0/>B2BB??/><>1>>FF01><1//>>><1<1@1><GHHG@FG2@<?<?@1<11@??1F?F@<F1>GFHHGB<.<<.C./<<.0<.-;:..::CG/G:.:;.;0C;0:/F00;C..-=.90;C00;9..;
@M05620:37:000000000-D9766:1:1101:9314:5635 1:N:0:33
GAGGCTGCTTTGGAAGAAACTCATAGATTACTGCAACAGTTCCCCCTGGACCTGGAAAAGTTTCTTGCCTGGCTTACAGAAGCTGCAACAACTCCCACTGCACACTGGCCAGTACGTCAGGCATTTACGATTTCGCACTCTTGTGGATCCCCTTGCAAAATTATCAGCATTTGTACTTGTACCTGCCACGCCCGGGACACAAGATCGGACGAGCACAAGTCTGACCTCCAGTCACCGCTCCTTATATCGTA
+
BBAABBFBFFFFGBGGCGGGGEHGGFFGFFFHHH4BFHGA5DGGFGEF2BFHGF2FG32BBFFDBFFFHHHHHGF3GHHHHHHHG3?FGFHHE3B1BBFG3B3B1BGE11BF33B?2FG?2GHFHG?G//?FGDHG/<BGH?BG2<22BFH/FFCBG><<F1??GHHFHHH11<FGHHHHHHGHH0<1<>A<ADDGCGC.CEHHG:CDF-??C-;A//;9CGGFBF0FGGBFF09/DA=-DFFFFB/:ABF
@M05620:37:000000000-D9766:1:1101:6829:5642 1:N:0:33
AGTGCCAGCTCTCAATCGCACAGGGGACCCAGGGCCTGGCCCCTCCATCCAGAAAACCTATGACCTCACCCGCTACCTGGAGCACCCACTCCGCAGCTTGGCTGGGACCTATGTGAGTATCCAGCGTAGGAATCTGGGAGTTGGGGAGGAGTGAGGAGTTGGGGAAAGACAGTCCTAACCGTGGAGGGTTCTGGTAAATGATGGGGTGAGGAGGGGCTCTTTGGCTCCCACCAGTCCCCCTGTCTGGTCTA
+
>AAAAFF1AFFFGGGGGGFAE0BAFEAAABAGF?EC/FGGAEGCAEH1GFGA1GCBBEH1B12FGABFEH0>/>>/BFHHGFHHHF//?GFFEFG/>FGHGEGFCGHH/GHHHHFHH1FDGHHHHGAECGHEHHHHHH0FGHHH-A.AC.<GH0DH<.<G0G-AC.CG/C/GHGGHHHHGGGGGFGG@:FGGGG0FFGGGGFGGEBF@FFFFFF@-@=EFEF/9B/B-ABFFFFFFFFFF@EFFFFBFBFB
@M05620:37:000000000-D9766:1:1101:15537:5646 1:N:0:33
AGTGCCAGCTCTCAATCGCACAGGGGACCCAGGGCCTGGCCCCTCCATCCAGAAAACCTATGACCTCACCCGCTACCTGGAGCACCAACTCCGCAGCTTGGCTGGGACCTATGTGAGTATCCAGCGTAGGAATCTGGGAGTTGGGGAGGAGTGAGGAGTTGGGGAAAGACAGTCCTAACCGTGGAGGGTTCTGGTAAATGATGGGGTGAGGAGGGGCTCTTTGGCTCCCACCAGTCCCCCTGTCTGGTCTA
+
CCBBCFFFDFFFGGGGGGGGGGHGGGGGGGHHGGGFGGHHHHGHGGHHHHHHHHHHHGGHHHHHHHHHHHHGGEGGHHHHHHHHHHHHGHHHEGGGGHHHGGHGGGHHGHHHHHHHHHHHHHHHHGGGGGHHHHHHHHHGGHHHGGGGGGGHHHHHHGHHHHGGGGHHHHHHHHHHHHHHGGGGGGGGCFGGGGCFGGGGGGGGGGFFFFFFFFFFFFFFFHFFFFFFFFFFFFFFFFFFFFFFFFFFFFF
@M05620:37:000000000-D9766:1:1101:17822:5648 1:N:0:33
GAGGCTGCTTTGGAAGAAACTCATAGATTACTGCAACAGTTCCCCATGGACCTGGAAAAGTTTCTTGCCTGGCTTACAGAAGCTGAAACAACTGCCAATGATCCATGACACGAAAGTCAAGGAAATCCACTTAAAAAATCTAAAGGGACCAAATAAACAAATCACAGAATTTGAACTTATAAATGAACAGCCACCGCCAAAATCTCGTGAAAGCAAACTAATAAACTACAGACACTTTTCATTACACCGAC
+
>?AA>>CAFBB4G45BBGEGGFHHHAFGGFADFG4EEH2DFDBBB2B3AEBBGGEB332FBDGDFFDBAB3BFGH3BBBDFGBFG33FBB1GHHHG3GB3BBF4B443B33?/>114444B30333BB3B434B3BB>0?443?22/////?/2222@@?0@@2@@2<11?1<1<111111?1@@<<1=00.000>-<@@/.0/00...;.:0/:;:;00;00;090;//00C:9009;0;0000;09-9;
@M05620:37:000000000-D9766:1:1101:12220:5680 1:N:0:33
ACCACACCTTCTACAATGAGCTGCGTGTGCCTCCCGCGGAGCCCCCCGTCCTGCTGACCGAGGCCCCCCTGACCCCCAGGGGCAACCGCGAGAAGCCGTGAACTTTGGCGAGTCCGTCAGTCATTTCCGCTTTCGCCCTCTTGTCGATCCCCTTGCACCCTTCTCAGCATTTTTACTTGTCCCTGCCCCGCCCGGGACCCAAGATCGGACGAGCCCCCGCCTGAACTCCATTCGACGCTCCTTATGTCGTA
+
>>1>>>>>FFFFDFG131BAB11E000B03DF1BF00/AA/A/BEG>FE/BB11F1BFHG///>?/>>EEG00<B?CC/?//>><??/>/><>.010>.-.<0000<C/-<--;CC.;:.;;0:;G0:C...;B9AAE-CF00F0..;.ABEF--9//;-AFF/F//F/BFF//-;F9FFBFBFBE---;@@@@>--;-A??EF/:A?B@---9>9-;--;B?9/;BFFB/BB;/;-9AB-//99/;9E-A
@M05620:37:000000000-D9766:1:1101:16473:5687 1:N:0:33
ACCACACCTTCTACAATGAGCTGCGTGTGGCTCCCGAGGAGCACCCCGTGCTGCTGACCGAGGCCCCCCTGAACCCCAAGGCCAACCGCGAGAAGATGACCCAGGTGAGTGGCCCGCTACCTCTTCTGGTGGCCGCCTCCCTCCTTCCTGGCCTCCCGGAGCTGCGCCCTTTCTCACTGGTTCTCTCTTCTGCCGTTTTCCGTAGGACTCTCTTCTCTGACCTGAGTCTCCTTTGGAACTCTGCAGGTTCT
+
BCBCCCCCFFFFGGGGGGGGGGHFGEGGHGHHHGGGGGGGGHHHHGGGGGGGHHHHHHHGGGGGGGGGGGGHHHHGGGGHGHHHHGGGGGGGGGHHFHHFGHEHG1GFAGHFGHEFC@GGFHHHFHHHHFGGHGC?CFFHEFCECFFGBFFGFFFAAGA-?DGBFFCABFFFFFFFFFFB:BFFFFBFBFFFFFFADF.FFFBFADFFFFFBBFFFFFFFFF/:BBF9FFFFFFFFFFFB9BFFFFFFBFF
@M05620:37:000000000-D9766:1:1101:8244:5706 1:N:0:33
AGTGCCAGCTCTCAATCGCACAGGGGACCCAGGGCCTGGCCCCTCCATCCAGAAAACCTATGACCTCACCCGCTACCTGGAGCACCAACTCCGCAGCTTGGCTGGGACCTATGTGAGTATCCAGCGTAGGAATCTGGGAGTTGGGGAGGAGTGAGGAGTTGGGGAAAGACAGTCCTAACCGTGGAGGGTTCTGGTAAATGATGGGGTGAGGAGGGGCTCTTTGGCTCCCACCAGTCCCCCTGTCTGGTCTA
+
AA3AAFFFBFFFGGGGGGGFGGHHEGGGGGHHGAE?FDHHGHGDGGFHHHHHHFHHAFHCGHHHHHHHHHGGGGGGHHHGHHHHHHHHGH3GEE@EGEHHGHHGFGGHGHHHHHHHGDHHHHGFHGCBCBGHHHFFFFCGEHHHGGGFGGFFGHFHG?<<=<@CEDHGHHGGGCGHHGFHAEGGGEGACFGGFF9FFGGGGFGGGGDAFEFFFBAAD@AFFFF/BBB?EFFFFFFFFFED-EFBFEFFFFF
@M05620:37:000000000-D9766:1:1101:17723:5712 1:N:0:33
GAGGCTGCTATGGACGAAACTCATAGATTACTGCAACAGTTCGCGCTAGATCTGGCAGCTGTTTGTGCTTGTGTGAGCGACGCGCGAAACCCTTCCCCTTAACAAATGCAAGTACGACAGTCAAATACACTTAAACACTCTAGTAACTACACTTAACCAATTCACAGACTTTTGCCTTATCACTGCCCCGCACGTGACCAACGCACGGACAACACCCATTATGCCAACCAGTCAACGCGCCATATAAAATC
+
>3>3>>B>45B5F54A2A2ABBBFGADAD5BDD5333B2DD52222A0135DDD5B21A33DBB3BBBBD@B3?B55B0>//>//>>>>>B/?BB?B0B0?1BF?01?B????@2//<>/1?111?1?1<??1?1110<><11=11<1111/=000=00</0000=0<./0:0:000;0;::;0::;;.9?--99.9C0/;..----;@--..9.9..//////9//:.;;/;;/;.-@?B..;///////
@M05620:37:000000000-D9766:1:1101:21730:5729 1:N:0:33
GAGGCTGCTTTGGAAGAAACTCAGAGATGACTGCCACAGGACCCCCAGTCCCGATAACCGTTACCTCCCTGGCTACCAGAAGCTCCAACTACGTCCCCTGCACAATGGCAAGTCCGTCAGTCATTTCCGCTTTCGCCCTCTTGTGGATCCCCTTGCACCATTCTCAGCATTTGTACTTGTCCCTGCCGCGCCCGGGACACAAGATCGGACGAGCCCCCGTCTGACCTCCAGTCACCGCTCCTTATCTCGTA
+
A>AAAAFBBDFFG4GGGFGGGBHAB4C54D4DBAFHCGB222B22AAB3BG30B0A1BAEEA1A5DA1?BBBBB32?BBBFFF@@33@B?BB1?B?EEHF/BF303B?F3FFEDBEGHG/BBGFGFFGG<CEFHCD/BDGGHHHHGF1GHCFGGHEHFHFGF=FGHHGFHHH0<<DFGGH0<<DGC.-::CC@A-?BGE.C.CCBFGGG-@=BB?FFB?DFFFB/9FFFFF/9/99.B-;.BFFF/BBAED
@M05620:37:000000000-D9766:1:1101:23911:5732 1:N:0:33
AGGGCCAGCTCTCAATCGCACACGTGTGACCTCCCGTCGCCGCTCCATCTCTCTTACTCCGTCTTCGCCTTGAAACCAAGAGCACCAACCACTCCCCCTGCCCGTCAGGCACGTGTCCACTCAGCGTAACCGGGCGTGCCCTCGCTACTGCCGACTAGGCCCGTCAAACAATGCTTTCCGCTTTAGACCTCTTGTGGATGCCATTGTCACCTTGTCCGCCTTTGTCCTCTCCACTGACCCGCCAGGGCCCA
+
>A1>AAAAACFFGFGGGGGGGG0AF0A01DFG1FFAB0/AE/AAEE1D11FGG1BDA1DB/?00/2/BBBEG11BG0//0B0BB0?FG?E/?100/??>//<FEE?//B0/0/</00@211@01</?///1//>-<--../<.--<.-00:/-----;//9.-9...0;..009;;0;;.9E-;B9/////;/;;/9/;/-/////9;//:///99/:;AB-BF9/BB/9//;-;9/BFF-9--------;
@M05620:37:000000000-D9766:1:1101:19470:5748 1:N:0:33
GAGGCTGCTTTGGAAGAAACTCATAGATTACTGCAACAGTTCCCCCTGGACCTGGAAAAGTTTCTTGCCTGGCTTACAGAAGCTGAAACAACTGCCAATGAACAATGGCAAGTAAGTCAGGCATTACCGCTTTAACAATATTGGGAAGCCAAATGAACAATTCTCAGAATATGTACTTGTAACTGACAAGCCAGGAACAAAAGATCGGAAGAGCACACGTCTAAAATCCAGACACCTCTCATTATCACGTA
+
A3AAAAFACBBDA4ABGGBGGGHHHGHEBGBDFB4GBHGGGDD3BFAB2A2BBGAB332BBDFDFHG5BABBGHG3BBFGHHFFGB3GBFBFHGE3@GGHEBBBFB3BBBB1B44B4B4B23?333?3?>>??B44?33B?443//B/?B222233B22@22222@@@@22@@1?@1?1<<@11?11?1<<.0><.0>F0>><.<0<<E..<.;/::.-;./.;C0</CFC0.;9;/90:0=;0;0009./
@M05620:37:000000000-D9766:1:1101:10353:5799 1:N:0:33
GAGGCTGCTTTGGAAGAAACTCATAGATTACTGCAACAGTTCCCCCTGGACCTGGAAAAGTTTCTTGCCTGGCTTACAGAAGCTGAAACAACTGCCAATGTACAACGGCAAGTAAGTCGGAAGTAAACGCTTTTACAAGATTGTAAGTCCGTATAAAACCTTATCAGAAAATGGAATTGAACCTGACCAGCCCGGCACAAAAGCTCGGAAGAACCCAATTGAACAATTCAGACCATTTGCACTTTCAAGTA
+
A>>AABFAFFFFGF5FCGFGGGHHHGHHHHHGHHFHFFGFGHHHHGGFGHGHHHHHA3CGGHHHHHHGFG3FGHHFGBFGHHGHHFEHFHFHHHHFHHHH44B4B3/>>/EFF4444B///?/?4?4B?EEF/12BBD1B1FG1222@@1//001>>1@/F?1?11<F1101?F?11111>1<<00>>>C.<.<--<:/G../:0=.:..;9/9:CF./;0000;B900090/990090;;9//://99;/
@M05620:37:000000000-D9766:1:1101:15283:5828 1:N:0:33
GCTGCTGCTTTTGAATCAACTCATAGATTCCTGCCCCAGTTCCCCCTGGCCCTGGAACCGTTTCTTGCCTGGCTTCCAGAAGCTTAAACCACTGCCCATGAACACTGGCAAGTACGTCAGGCATTTCCGCTTTAGCCCTCTTGTGGATCCACTTGAACAATTCTCAGCATTTGTACTTGTCCCTGACAAGCCAGGGACAAAAGATCGGAAGAGCACCCGTCTGAACTCCAGTCACCGCTCCTTATCTCGTA
+
1>1>A11BCF@1BAB3BABF3FBDADFGGBFHHHGCFABADDGHHGAB/0BBFB/BF1/AEFGGAFGGHHHHHHA0BFGBBGH@11DDF0BFBFGH/BBFGHHH0BGGH>FFH22EFGEEBGFGGFFFEGGGGFHH1FFHHGHFHFHGHED1@GG1@F>FDHHHHHHHHFHHHBGHHGHGF1FHG0G<1>FFGG<CEEFHHHFEGGHGGGGHHH/C.C?9CFEFGGGGGGG;FFG0E-A?.;FFC0BF-;B
@M05620:37:000000000-D9766:1:1101:20052:5942 1:N:0:33
ACCACACCTTCTACAATGAGCTGCGTGTGGCTCCCGAGGAGCACCCCGTGCTGCTGACCGAGGCCCCCCTGAACCCCAAGGCCAACCGCGAGAAGATGACCCAGGTGAGTGGCCCGCTACCTCTTCTGGTGGCCGCCTCCCTCCTTCCTGGCCTCCCGGAGCTGCGCCCTTTCTCACTGGTTCTCTCTTCTGCCGTTTTCCGTAGGACTCTCTTCTCTGACCTGAGTCTCCTTTGGAACTCTGCAGGTTCT
+
CDDDDDDDFFFFGGGGGGGGGGHHGGGGHGHHHGGGGGGGGHHHHGGGGGGGHHHHHHHGGGGGGGGGGGGHHHHGGGGHGHHHHGGGGGGGGGHHHHFHH2/FC?F1F??CFHFC@<<@0DGHDGFHF=GAG<@DCAFHF/GDGFGGFGFGGFGGEFCA@A?BB?FFFFFFFFFFFFFFFFFFFFFFFFFBFFDFFF?FF?:ADBFFFFFFFBF:FFFFFFBBBFFFFFFFFFFBFFFFFFFFFF?FFFF
@M05620:37:000000000-D9766:1:1101:14140:5943 1:N:0:33
AGTGCCAGCTCTCAATCGCACAGGGGACCCAGGGCCTGGCCCCTCCATCCAGAAAACCTATGACCTCACCCGCTACCTGGAGCACCAACTCCGCAGCTTGGCTGGGACCTATGTGAGTATCCAGCGTAGGAATCTGGGAGTTGGGGAGGAGTGAGGAGTTGGGGAAAGACAGTCCTAACCGTGGAGGGTTCTGGTAAATGATGGGGTGAGGAGGGGCTCTTTGGCTCCCACCAGTCCCCCTGTCTGGTCTA
+
ABAABFFFBFFFGGGGGGGGGGHGGGGGGGHHFEGGGGHHHHGHGGHHHGHHFHHHHGHHHHGHHHHHHHHGGEEGHFHHGHHHHHHHGHHHFGGGGHFGGHBF//BFGHHFHHHHHHHGDHHHHGEDCFFHHHGHHHGFGHHHCGFGGFE0CGHHFGHHHHGGGGGFHHHHHGHHHGHHGGEGDEGG:FFGFGFFGGGGGFGGGGDFFFFFFFFF-@EBFFBFFFFFEFFFFFFFFFEFFFFFFF/:BFF
@M05620:37:000000000-D9766:1:1101:13284:5951 1:N:0:33
GCGGCTGCTTTGGAAGAAACTCATAGATTACTGCAACAGTTCCCCCTGGACCTGGAAAAGTTTCTTGCCTGGCTTACAGGAGCCTACACAACTGCCAAGGCACCTTGGAGAGTCCGTCAGACATTTACGCTTTAGCACTCTTGTGGATCCAATTGAACCATTCTCAGCATTTGTACTTGTCCCTGCCAAGCCAGGGACACACGACCGGACGAGCCCCAGTCTGAACTCCAGTCACCGCTCATTATATCGTA
+
>1>AA>>>FFBDF1FBF1BFBF1FEDFHH1BFGH1BFEGADFHHHG/F/BF0BF0GG10BBGHHDFFFGHHHHFBBFGH0B/>/B101B1>?1B@BG1/?/0B/>1B110B>B1FE/B/>11B122>B/</?<>GH111B11<BB/@1FCG1@GGFFCFGFH11FDFFBHFF11??FHGH>=F1<.F><C<EF...<EEC/.-A-:A-?@@A-:-9;../9;00;/9BFFFFFFFFB=--9B/B99/;-9;
@M05620:37:000000000-D9766:1:1101:20818:6018 1:N:0:33
AGTGCCAGCTCTCAATCGCACAGGGGACCCAGGGCCTGGCCCCTCCATCCAGAAAACCTATGACCTCACCCGCTACCTGGAGCACCCACTCCGCAGCTTGGCTGGGACCTATGTGAGTATCCAGCGTAGGAATCTGGGAGTTGGGGAGGAGTGAGGAGTTGGGGAAAGACAGTCCTAACCGTGGAGGGTTCTGGTAAATGATGGGGTGAGGAGGGGCTCTTTGGCTCCCACCAGTCCCCCTGTCTGGTCTA
+
>A>>ADDFAFFFF1FB1AFAECGCE00AA0BG0BE/AAGGAGGEGGHHFCHEF0FFGGCHGGBGGDBGHHHGG>>EHHGG0BGGGH/??0GF>E?EE0BBEFHGGGHHGHHHHGHHHHHHHHHHHGGGGGGHGHHHGH0FFGHHGGEGGCC<F0DCGGCHHH-@EAECGHHFHHFHHHHGGGFAAEGGCGFGGGFGGGGGGGGGGFB@FFFFFF@@@?FFFFFFFFFFFFFFFFFFFFFF@FFFFFFFFFF
@M05620:37:000000000-D9766:1:1101:16998:6020 1:N:0:33
GAGGCTGCTTTGGAAGAAACTCATAGATTACTGCAACAGTTCCCCCTGGACCTGGAAAAGTTTCTTGCCTGGCTTACAGAAGCTGAAAGAACGGAACCTGAACAATGGCAAGTCCGTCAGGCATTTCCGCTGTAGCCCTCTTGTGGATCCACTTGCACAATTATCAGCATTTGTACTTGTCCCTGACACGGCCGGGACAAAAGATCGGAAGAGCGCACGTCTGAACTCCAGTCACAAATCCTGAACGCGCA
+
A3ABBBFBFFFFGGGGGFGGGGGHGHGHHFFGHH4BGFFDFHHHHGGGHGHHFGFGHECGFGFHHGGHHHHHHGHFHGHHHHHH333B53B2>E1?E1213BG@F33B2BFF334?/B/A23??B?44EEG/<33BDG2?2BG?2/B22@222222<<2<@1111<111?11<11FGHHD11><10>11<-<------::/CFF00C....9./--9-9C./9;F/9C//9//9B//9;9/////9.:9-;
@M05620:37:000000000-D9766:1:1101:25986:6022 1:N:0:33
GAGGCTGCTTTGGAAGAAACTCATAGATTACTGCAACAGTTCCCCCTGGACCTGGAAAAGTTTCTTGCCTGGCTTACAGAAGCTGAAACAACTGCCAATGGACTATGGCAAGTCAGTCGGAAATTTACGCTTTCACAATATTGTAGATCCCCATGAAACATTATCAGCATTTGTACTTGAACCTACGCAGCCCGGGACCAAAGATCGGACGAGCCCAAGTCTACACTCCAGTCCACTCTCATTATCAAGTA
+
A>ABBBFBFFFFGGGGFGGGGGHHHHHHHHHHHH4EGHGGGHHHHGGGHHHHHHHHHHGGHHHHHHHHHHHHHHHHHHHHHHHHHHHHHHHHHHHH33FG3333BBF3GG313343@B1>//>34344?//???4B433333B333?B3BBF2?222@22@2FD2>F22@21F11<11111?<F10.>.>-F<<--<@..:./;:;.DE-BD-;9CEEACB000;/;FGFF0000909/BB/;;BB//9;;
@M05620:37:000000000-D9766:1:1101:25179:6023 1:N:0:33
ACCACACCTTCTACAATGAGCTGCGTGTGGCTCCCGAGGAGCACCCCGTGCTGCTGACCGAGGCCCCCCTGAACCCCAAGGCCAACCGCGAGAAGATGACCCAGGTGAGTGGCCCGCTACCTCTTCTGGTGGCCGCCTCCCTCCTTCCTGGCCTCCCGGAGCTGCGCCCTTTCTCACTGGTTCTCTCTTCTGCCGTTTTCCGTAGGACTCTCTTCTCTGACCTGAGTCTCCTTTGGAACTCTGCAGGTTCT
+
BBBBBBBAFFFFGGGGGGGGGFHBGFEBCEHFHGGGGGGGDHGFHGFGEFGGFHGHHHHGGGGGGGGGGGGHGHHGGGGHGHHHHGGGGGGGGGHHHHHHHHHHGHHHGFGGGGHGGGGGHHHHHHHHHHHGHHGGGGGHGHGGHGGGGGGGGGGGGGGCFGGGGGFFFFFFFFFFFFFFFFFFFFFFFFFFFFFFFFFFFFFFFFFFFFFFFFFFFFFBFFFFFFFFFFFFFFFFFFFFFFFFFFFFFFF
@M05620:37:000000000-D9766:1:1101:12800:6046 1:N:0:33
GAGGCTGCTTTGGAAGAACCTCATAGATTCCTGCAACAGTTCCCCCTGGACCTGGAAAAGTTTCTTGCCTGGCTTACAGAAGCTGAAACAACTGCCAATGCACATTGGACAGTACGTCAGACATTTCCGCTTTAGCCCTCTTGTGGATCCCCTTGCACCATTCTCAGCATTTTTACTTGTCCCTGCCCCGCCCGGGACACACGATCGGACGAGCGCACGTCTGACCTCCAATCACCGCGCCTTATCTCGTA
+
>>>AAAFAFFFFGGGF1AAFGGHHHGFDF3DGHH01BCBADFGHHGEAF0BEFHGGGFGFHGHHHHGHHHFHHHFHHGHGHHHGHFHHHG/FGHHFFFHHGG111@B11FG/B2B/B0?/11BBGD22?/??F11BBB0?FHHF1?1BG0C/B0FC1F@01@>2@@2CDG1111/?1<G<?1??1.0.<-><ACCCCC.:C.;-C;;AEAGGGA---9-;AFFFF9FFFB///;;B?--;9:-9;BF;;AA
@M05620:37:000000000-D9766:1:1101:21291:6050 1:N:0:33
AGTGCCAGCTCTCAATCGCACAGGGGACCCAGGGCCTGGCCCCTCCATCCAGAAAACCTATGACCTCACCCGCTACCTGGAGCACCAACTCCGCAGCTTGGCTGGGACCTATGTGAGTATACAGCATAGGAATCTGGGAGTTGGGGAGGAGTGAGGAGTTGGGGAAAGACAGTCCTAACCGTGGAGGGTTCTGGTAAATGATGGGGTGAGGAGGGGCTCTTTGGCTCCCACCAGTCCCCCTGTCTGGTCTA
+
>>AAAB@FBFFFFFGGGGGFE2FEFEDEGGAGG?FGCFGCHHGGGGFHHH3FFC3FFEHHHHGHGHBFHGHGGG/EHDGEHHHAEGGHGGHHGG?EGGHHCEGF/EHHGFHHH2BGDFGHFFHHG0@@1<@GHHFH1@@FCHHH/<?->CE0<=1<>.<GHH--<<GAGHHHHGHHHHHHCF.9CFGG.CFGG0CFFFFGGGGFGGGBF.FFFFBBB?FFFF/FFFFFFFFFF?FFFFFDBFFFFFB//99
@M05620:37:000000000-D9766:1:1101:14836:6052 1:N:0:33
AGTGCCAGCTCTCAATCGCACAGGTCTGACCTCCCGTGCCCGCTCACTCTCTCCTACGCCGTCCCCCACTTGAAACAAAGAACACCCACTCGGCAGCTTTGCCGGGAACTATGTGCGTATCCATCCTCGGACTCTGCGCCCTGCTGCGGCGTGTGGAGTAGGGGCCAGCCCTTCCTCACCGTGGCTGGTTCTGGTAAATGCTGGGGTGCGGCTGCGCTCTATGGCGCCCACCCGTCCCCCTGTCTGGTCCA
+
AAAAAFFFAFFFGFGGGGGFGG0A11DFEHHHHGGGH00BB/EEG/BDAFGGHBDG1/A/E/>?EHA/BB@F1BGHBCGFCB0BBEE/?B0//?///B<11>1/<////B122222/??/FD22@0?1/<///>111-<.->../0<---;--..:0.//;0.;:9.9.99/:FFGBCEFFF------;/:;BF9;F/FF////;@----------;@-;////--9----;-;-AABEA-:///;FF///
@M05620:37:000000000-D9766:1:1101:23981:6063 1:N:0:33
ACCACACCTTCTACAATGAGCTGCGTGTGGCTCCCGAGGCGCACCCCGTGCTGCTGACCGAGGCCCCCCTGAACCCCAAGGCCAACCGCGAGAAGATGACCCAGGCGAGTGGCCCGCTACCTCTTCTGGTGGCCGCCTCCCTCCTTCCAGGCCTCCCGGAGCTGCGCCCTTTCTCACTGGTTCTCTCTTCTGCCGTTTTCCGTAGGACTCTCTTCTCTGACCTGAGTCTCCTTTGGAACTATGCAGGATCT
+
>AAAA1>ABF1DBGFABEDD1ABBEEEA0ABGFFF00AE/AA/AAEEC/AE/DB@B1B0E/>>EF/EEG@/01B?EF//?//??/FC?C<<///01<11<<F//>.><@<<...<<-@C-:CB:CBG<C0:..C999999ECFAB00900/.;9A?AB->@@FFF@@B@-/9BFF/B/9-9BBFB9B/FB///9-9-:;:B-/-;BBBFB999/;/;B9//;/B/-;;;9F///////;//;/;9;A-/99
@M05620:37:000000000-D9766:1:1101:6572:6068 1:N:0:33
AGGGCCAGCTCTCCATCGCACAGGGTTCCGAGAGCGTGGCCCCTCCATCCAGAAAACCTATGACCGCACCCCCAACCTCGGGCACCCACTCAGCAGCTTGGCTGGGACCTATGTGAGTATCCAGCGTAGGAATCTGGGCGTTGGGGCGGCGTGCGGCGTTGGGGACCGCCAGTCCTAACCGTGGAGGGTTCTGGTAAATGATGGGGTGAGGAGGGGCTCTTTGGCTCCCACCAGTCCCCCTGTCTGGTCTA
+
>>3>>>AAAFFFGGGB5AA2A2F4FB4BA2BA2AB2ABEEFHGHGG2GHBBFG3F2BEGF5@@DG0>>EEE/>>??EH3??/>>EGG/?BF33B3B0B3B/FGEGGFHCGFGGHG2FHHHHH2@GDE/>E?1?DGHHH.CDGGECG?@G-;;AABG-;;BBFBB.-.;-@-;FFFF/BFFBFFB.;.BDFFFFFBBBFFF/FFFFFABEFF/AFBBB?FBFFFFFFFFFBFDAFBFFFFFBFFFFFFFFFB
@M05620:37:000000000-D9766:1:1101:15117:6076 1:N:0:33
ACCACACCTTCTACAATGAGCTTCGTGTGGCTCCCGAGGAGCACCCCGTGCTGCTGACCGAGGCCCCCCTGAACCCCAAGGCCAACCGCGAGAAGATGAACCCAGGTGAGTGGCCCGCTACCTCTTCTGGTGGCCGCCTCCCTCCTTCCTGGCCTCCCGGCGCTGCGCCCTTTCTCACTGGTTCTCTCTTCTGCCGTTTTCCGTAGGACTCTCTTCTCTGACCTGAGTCTCCTTTGGAACTCTGCAGGTTC
+
BBABBBBBFFFFFGGGGGGGGGFGGHGGHGHHHGGGGGCEEHHHHGGGGEGGHHHHFGHGGGGGFGFGGGGGFFFEEEEEGHGEEFEEE<@CCDGHHFHHFF/FGAG?<?1F??FA-AC-><DGH0=DFFDGDFA@@-;CEEFHEFFFEBBEFFFFGAA?---@BA>FF9-BBBBB/BFF999BFFFBF/FFFFFF9DFFFFFB?DDBBBF/BFBFFFBF/;//./;//;9BFFFFFEFB/FFFB/99A//
@M05620:37:000000000-D9766:1:1101:13370:6107 1:N:0:33
GAGGCTGGCTTGGATGAAACTGATAACCCAGGGCAAGACTTCTCCATCGAGATGGCCTATGACCTCGCCCGCTATATGGACCATGAACTCCGCGCCAAGGCTGGAACCTATGTGAGTCTACAGCGTAGGAATATAAGAGTTGGAGAGGAGAGAGGAGTTGAGGAAAGACAGTCATAACCGTGGAGGGGTCTGGTAAATGATGGGGTGAGGAGGGACGCTTTGACTCCCACCAGTCCCCCTGTCTGACCTAT
+
>1>A>1>>1B>>11A111BFA1B3BFFF0BFBBEF00AA12DDGGDD1/BB//B1BE10BGG1BD1/AAA/>E/?DGFGG1B>@@11BB1B//>/>//FF/B0/BBGFFB<F2BBFB1>21>B1/<?>/@1<1@22@@F@>>110?C/??///<.0<0<11>01<<<<<CC<000=DF/-.;-.::--;9;/BC;90;;999;99:9;C.09.9---;9A;//:/;/--;;99/://-99-/9;///;/9/
@M05620:37:000000000-D9766:1:1101:13350:6111 1:N:0:33
AGTGCCAGCTCTCATCGAACACGGGGACCCCGGCCTGGGCCCTCCCTCCCGCAAACCTCGTTCCTCACCCGCCACCCGGAGCACCCAACACGCAGCTTTGCTGGGTCCTCTGTGCGTATCCCACGTCGGCATCTGGGCGTTGGGGCGGCGTGCGGCGTTGGGGCAAGACCGTCCTAACCGTGGCGGGTTCTGGTAAATGCTGGGGTGAGGCGGGGCTCTTTGGCTCCCACCCGTCCCCCTGTCTGGCCTAT
+
AA>AAFFFAFFFFGFB111BEAEAEC0A0E0AAEE//A/A/A/AEF00AFE//>/0B0>///0BB11BGF@/>/>B/>E///?BE<F//////</<011??1?1/0<??11?1?FA?.C0=110<<.-<-<@/==GH.--;::-A.----9---;9--;=F@@?@AE--;@9B?BFB-;=;99--;>-;A9BF/9;FFF//:B->9@;-A--99--9AFB/BB/;BE?-9A--;99BE?-EFFFFB/-9B/
@M05620:37:000000000-D9766:1:1101:8676:6139 1:N:0:33
AGGGCCAGCTCTCCATAGCACAGGGGGCCAAGGGCATGGCCCCTCCATCGAGAAAGCCTATGACCCCACCCCCCACCTGGGGCACCCTCTCCGCAGCTTGGCTGGGACCTATGTGAGTATCCAGCGTAGGAATCTGGGCGTTGGGGCGGCGTGCGGAGTTGGGGCCAGCCCGTCCTAACCGTGGAGGGTTCTGGTAAATGATGGGGTGAGGAGGGGCTCTTTGGCTCCCACCAGTCCCCCTGTCTGGTCTA
+
>A>>>>AAAFFFGGGB5BB5F4B4A22A2ABFABF2BBGGCGGHGGEHG1BFAE3AFGHB535FF2BBEGG/>>/EFH3B?/?EEFE??0B3/?/B/B1B/FFGGGHGGHHGHHH1FFGHHGHGHGG>DDGGFHHHHG.AGGGHGG.;B-;;@.@B-BDFFFBB.-.9.A.;BFFFBFFFBFFB9ADBAFFFFFFFBBFFFFFFFFFBFEF/ADBBBBFFFFFFFBFEFFFFFFFFFFFF?EFFFFF/FFB
@M05620:37:000000000-D9766:1:1101:19118:6158 1:N:0:33
GAGGCTGCTTTGGAAGAAACTCATAGATTACTGCAACAGTTCCCCCTGGACCTGGAAAAGTTTCTTGCCTGGCTTACAGAAGCTGAAACAACTGCCAATGATCAATGGCAAGTAAGCCTGGAATGTCCGCTTCAGCACTCTTGCCAATCCAATCGAACAATTCTCAGAATTCGTAGTTTTAACTACAAGCCATTTACAAACACCCTGACGAGCACAACTCGAAACACCATTGACATTTCACAATCTCAAAA
+
AAAB>AFBFBB4G4BBAGGGGGHHHGFHHFEGHH4DCGGGG5BBBEEEA2AFGHEB33ABBDDDDBFBAF3GGHG3BBBFFFBFF33BBB?BGGGFG3BB@@B4B4432B31B@443B31??3334BB/>//<3??B?B33433B322?B2B32/0@0>@@2@2@@>22>?1/0?//@11<?111>1>1..011=>>1=1....<<///.<::A:CC:/:..;.9/...00009000;090;00;0;0000
@M05620:37:000000000-D9766:1:1101:18237:6184 1:N:0:33
AGTGCCAGCTCTCAATCGCACAGGGGACCCAGGGCCTGGCCCCTCCATCCAGAAAACCTATGACCTCACCCGCTACCTGGAGCACCAACTCCGCAGCTTGGCTGGGACCTATGTGAGTATCCAGCGTAGGAATCTGGGAGTTGGGGAGGAGTGAGGAGTTGGGGAAAGACAGTCCTAACCGTGGAGGGTTCTGGTAAATGATGGGGTGAGGAGGGGCTCTTTGGCTCCCACCAGTCCCCCTGTCTGGTCTA
+
BCCCDFFFCFFFGFGGGGGGGGHHGGGGGGHHGGGGGGHHHHGHGGHHHHHHHHHHHGHHHHHHHHHHHHHGGFGGHHHHHHHHHHHHGHHHGGGGGHHHGHHGGGHHGHHHHHHHHHHHHHHHHGGGGGHHHHHHHHHGGHHHGGGGGGEFGHHHHGHHHHGGGGHHHHGHHHHHHHHHGFEFAFGGEGGGGGFGGGGGGGGGGGFFFFFFFFFFFFFFFHHFFFFFFFFFFFFFFFFFFFFFFFFFFFB
@M05620:37:000000000-D9766:1:1101:20246:6196 1:N:0:33
GAGGCTGCTTTGGAAGAAACTCATAGATTACTGCAACAGTTCCCCCTGGACCTGGAAAAGTTTCTTGCCTGGCTTACAGAAGCTGAAACAACTGCCAATGAACAATGGCAAGTAAGTCAGGCATTTCCGCTTTAGCACTCTTGTGGATCCAATTGAACAATTCTCAGCATATGTACTTGTAACTGACAAGCCAGGGCCAAAAGATCGGAAGAGCACACGTCTGAACTCCAGTCACCGCTCATTCTCTCGTA
+
AAAAAAFAFFFFGCFG1B1BGGFHFDHGGDGHGBGEFHHGFFFFHGEFAFGHFFFHBD0GHHGGHHHHHHFGHHHFGABEHHHHGHEHHB/BGHHEC1BGF1110B1BGCCFHFFBFGHHGCHFGGBFEEEEGHDGGHBBGFDBG?DCG0DGG111FHGHHGGGGGEBF@1@F@2@FD1??GDGHHFGHHEFGGF?.>C.0><<<DC..<..<BCGGH-;;GC0::FHFHGB09BF.?AGG0F0;C0;C;9
@M05620:37:000000000-D9766:1:1101:6084:6222 1:N:0:33
ACCACACCTTCTACAATGAGCTGCGTGTGGCTCCCGAGGAGCACCCCGTGCTGCTGACCGAGGCCCCCCTGAACCCCAAGGCCAACCGCGAGAAGATGAGCCCCGCGAGCTCCCCGCTAGGTCTTCTGCCTCCTGCCTGCCTCCCCGCAGGTCTCCCCGTGCTGACTCCTTTCTTCTTGGTTCTCTCTTCTGACGTCTTCCGTCGCTCTCTCTAGTCTGACCTGTAACTCCTTATGTTCTATGTAGGTACT
+
CCCCCCCAFFFFGGGGGGGGGGHHGGGEGEHHHGGFDEGFGHHHHGGGGGGGHHGHHHHGGGGGGGGGGGGHHHHGGGGHGHHHHGGGGG?DCGHHHHH22F//>/->-<.00.<----..;;0:C;00::0;/0;CG0:FF0;9.-;--9.:0;BF99..;A90/0:0;;:0:000900;9FB90BF09B009D?./;0B.;.--.;AFF0000;9:00:/;B000:;999900;00;B0F000:90000
@M05620:37:000000000-D9766:1:1101:19801:6299 1:N:0:33
GAGGCTGCTTTGGAAGAAACTCATAGATTACTGCAACAGTTCCCCCTGGACCTGGAAAAGTTTCTTGCCTGGCTTACAGAAGCTGAAACAACTGCCAATGAACAATGGCAAGTAAGTCAGGCATTTCCGCTTTAGCACTCTTGTGGATCCAATTGAACAATTCTCAGCATTTGTACTTGTAACTGACAAGCCAGGGACAAAAGATCGGAAGAGCACACGTCTGAACTCCAGTCACCGCTCATTATCTCGTA
+
A>AABAFBFFFFGGGGGGGGGGHHHHHHHFHHHHGDFGHFGHHHHGGGHFHHHHHHHHGGFHHHHHHHHHHHHHGGHHHHHHHFHHHHHHHHHHHHHHHHFBGH2GEFHHHGHHFGGHGHHHHHHFHHGGGGFG3GHHHHHFF?GDHHHHHHHHFHHHHHFHHHFHHHHFF@FDFHHHHHHHGHGHFFGG/FCA>DFEAC<F<EDGE.?CAGHHFHHH;C.GEHGHHC0GG0C:F0C-@DEBCGGGGGG9.
@M05620:37:000000000-D9766:1:1101:20093:6304 1:N:0:33
AGTGCCAGCTCTCAATCGCACAGGGGACCCAGGGCCTGGCCCCTCCATCCAGAAAACCTATGACCTCACCCGCTACCTGGAGCACCAACTCCGCAGCTTGGCTGGGACCTATGTGAGTATCCAGCGTAGGAATCTGGGAGTTGGGGAGGAGTGAGGAGTTGGGGAAAGACAGTCCTAACCGTGGAGGGTTCTGGTAAATGATGGGGTGAGGAGGGGCTCTTTGGCTCCCACCAGTCCCCCTGTCTGGTCTA
+
AA1>A1BFAFFFGGGGDGGCGEHCGGGGGCGHFEGCCFHFFHGHGGGHHCFHBFGEGFHGHHFHHHHFHHHEEE@EHGFHFFGHHHHEGFHHGE/EEBGHGHHGGGGHGHHHHHGHHHHHHHHHHGEGGGHHGHHHGHHGGHHHGGGGGGGHHGHHHGHHFHCGGGHHHHGHHHHHGHGHGGGGGGGGGGGGGGGGGGGGGGGFEBF@FFFFFF@@@@FFFFB/;9BEFFFFFFFFFFFF<EFFFBBFFFF
@M05620:37:000000000-D9766:1:1101:7737:6304 1:N:0:33
GAGGCTGCTTTGGAAGAAACTCATAGATTACTGCCACAGTTCCCCCTGTCCCTGGAAAAGTTTCTTGCCTGGCTTACAGAAGCTGAAACAACTCCCACTGCACACTGGCCAGAACGACAGGCATTTACGATTTTGCCCGCGTGTGGAACACCTTACAAAATTATCAGAATTTATACTTGTACCTGCCCCGCACGAGACCCAAGATCGGAAGAGCACCAGTCTCAACACCTGTCCCTGCTACTTATATCGCA
+
A3>AABFAFFFFGGGGFGGGGGHHHDGHGBGGHH4BBFG3DBFHHG2B33BBGB2FGA2BBGFG5FDDFFHHGHB3BGHGHFHGGBFGH3FHH3B?2F1B3@33BB@2FG3F13BE/>EEFG/3B4BB/?F//4BG22/>//><//@2<?0<F1111?1?F1?>G=G1<=G111=>=1DDGFFGF.<<.=--::.-:C.;A.;A00;9C9..;//=..9CFF0;0;0.9/;9//;/9.9BFFFF///9;.;
@M05620:37:000000000-D9766:1:1101:22035:6307 1:N:0:33
GAGGCTGCTTTGGAAGAAACTCATAGATTACTGCAACAGTTCCCCCTGGACCTGGAAAAGTTTCTTGCCTGGCTTACAGAAGCTGAAACAACTGCCAATGAACAATGGCCAGTCCGTCAGGCATTTCCGCTTTCGACATCTTGAGGATCCAATTGAACAATTCTCAGCATTTGTACTTGTCCATGAACCGCCAGGGACAAAAGATCGGAAGAGCAACCGTCTGAACTCCAGTCACCGCTCCTTATCTCGTA
+
A>ABBBFBFFFFGGGGFGGGGGHHHHHHHHHHHHHGGHGFGHHHHGGGHHHHHHGHHFFFFGHHHHHHHHHHHHHFHHHHHHHHHHHHHHHHHHHHFHHHG3F@2GGHH3FG33@EGHGGHHH33BFGGGGG/3//?/CHHH33BBF2GHDG2@F2GH2F2GH2FGGCHHHHHDHHHHGHHG1?G11>>>@D-<CDGGGEHHHGHHHGGFDHHHHBGGGGDG.;CFFFFGGGGGGGBGGGBFFFF//BF9A
@M05620:37:000000000-D9766:1:1101:9473:6309 1:N:0:33
AGTGCCAGCTCTCCATCGCACAGGGGACCCAGTGCCTGGCCCCTCCATCCAGAAAACCTATGACCTCACCCGCTACCTGGAGCACCCACTCCGCAGCTTGGCTGGGACCTATGTGAGTATCCAGCGTAGGAATCTGGGCGTTGGGGAGGGGTGCGGAGTTGGGGAAAGACAGTCCTAACCGTGGTGGGCTCTGGTAAATGATGGGGTGAGGATGGGCTCTTTGGCTCCCACCAGTCCCCCTGTCTGGTCTA
+
>>>>>DF1>CFFGBGGGEE1E0GCG0BAAB0AA1BB1BFGAFE/EEG1FFAG1GCBBEF1BF2FGBF1B00>>>>>G@BB>BBFGGC/?FF0>E?/>FBGEFCFGGFHGHHBGBG2F1F>BG2BGBG/@EH1@FH210<>CGCG--.-A-<<@.;@-A.;;CA-..../://;FBF0C/.A.9-..;@-;AFFF;FB9/99B9FFAF<---//;--ABEFFFB/B/FAAB9--FFFFFEA=EFBFBFFBB/
@M05620:37:000000000-D9766:1:1101:24351:6360 1:N:0:33
GAGGCTGCTTTGGAAGAAACTCATAGATTACTGCCACAGTTCCCCCTGTCCCTGTAACCGTTTCTTGCCTGGCTTACAGCAGCTGCAACCACTGCCCCTGAACAATGGCAAGTAAGTCAGGCATTTCCGCTTTAGCCCTCTTGTGGATCCCCTTGCACAATTCTCAGCATTTGTACTTGTCCCTGACCCGCCAGGGACAAAAGATCGGAAGAGCACCCGTCTGAACTCCAGTCACCGCTCCTTATCTCGTA
+
A>ABAAFAFFFFGBGFGGFGGGGHHFGHHHFGGHHHHHFBDDGG2EABBBB3BABFDDGEEFFF5DDBBGHHHH13BGGABFHB33BGGGFGG33G11???F3G1BFGHHHGHF4FGBGGHBHFHGHGEGGGGDGFCGHHHHHFHFHHHH0?FGC1@DGHHFGHHHHHGFFHHDGHHHHH11?FH0F00<<@C?GGGGGCCCHFBGEFD.AGGB:G.EBCEFABFGGGGGGGGGGFGBG@.9BFBFFFFA.
@M05620:37:000000000-D9766:1:1101:6088:6419 1:N:0:33
AGTGCCAGCTCTCCATCGCACAGGGGACCCAGCGCCTGGCCCCTCCATCCAGAAAACCTATGACCTCACCCGCTACCTGGGGCACCCACTCTGCAGCTTGGCTGGGACCTATGTGAGTATCCAGCGTAGGAATCTGGGCGTTGGGGCGGAGTGAGGAGTTGGGGAAAGACAGTCCTAACCGTGGAGGGTTCTGGTAAATGATGGGGTGAGGAGGGGCTCTTTGGCTCCCACCAGTCCCCCTGTCTGGTCTA
+
>>>>>DFFAFFFGBGDBEE2A2A4F22AE2BG2AEA2BFHHHGHGGHGHBFG3GHBFEGHFFHHH5BGHHH?F/>EGH3G1/EGGF/??FG34B4F3B3?EHFGGGGHGHHGGGHHHFHFHGHHHGGDCEGBGHHHHH/>CFGGGG.<@-;CF0CA9EFGGGGGF?EA/CFFFGFGGGGFFFFFDFFFAAFFFFFFFFFFFFFFFFFFFFFEFFFFFFFFFFFFFBFFEFFDFFFFFFFFFFFBFBFFFFF
@M05620:37:000000000-D9766:1:1101:23212:6437 1:N:0:33
AGTGCCAGCTCTCCATCGCACAGGGGACCCAGGGCCTGGCCCCTCCATCCAGAAAACCTATGACCTCACCCGCTACCTGGAGCACCCACTCCGCAGCTTGGCTGGGACCTATGTGAGTATCCAGCGTAGGAATCTGGGCGTTGGGGCGGAGTGAGGAGTTGGGGAAAGACAGTCCTAACCGTGGAGGGTTCTGGTAAATGATGGGGTGAGGAGGGGCTCTTTGGCTCCCACCAGTCCCCCTGTCTGGTCTA
+
>1>1>DFFAFFFG1FF1AE1E?GAF0BEEABGBAE/BBGHCGGHGGHHFFHFGFBBFFFHHGBGHDBGHHHGG>EFHHHGBBGGGH/??CGB>ECEEGFFAHHGGGHHGHHHHGHHHHHHHHGHHGGGGGHHHHHHHG/>CCGGGG.<C:;;F0CF9E/FFGGGE9AFBFFFGGFGBFGF@BF@-AF@AFFFFFFFFFFFFFFFFFB@EFFEFF@@@?FFFFFFFFFEFFFFFFFFFFFF@FFFFFFFFFF
@M05620:37:000000000-D9766:1:1101:18332:6442 1:N:0:33
GAGGCTGCTTTGGAAGAAACTCCTAGATTACTGCACCCGTTCCCCCTGTACCTGTAACCGTTTCTTGCCTGGCTTACAGAAGCTGAAACAACTGCCCATGAACAATGGCAAGTAAGTCAGGCATTTCCGCTTTAGCCCTCTTGTGGATCCAATTGCACAATTCTCAGCATTTGTACTTGTAACTGACAAGCCAGGGACAAAAGATCGGAAGAGCACACGTCTGAACTCCAGTCACCGCTCATTATCTCGTA
+
A1AAAAFAFFFFGGGGC1BFBB1F1DBGHFGHHHFHHAAABBFHHG/F12DDFF1DE21ABFHGHH1BGHHHHHBBGHHGHHH1B1BBG0BGGFFH/1BFFHHH0FGHHGHGHB2FHHHHEHHHHHHHGGGGGHGH1FHHHHHHHGHHHH1<FHH1FGFHHHHHHHHHHHHHHGHHHHHH11@GHGHG1FGGHHHGGGGHHHHGHHHGGGGHHGBHCHCCHHGHHGGGGGGFGGGGGGGG.FFEBFGGGE.
@M05620:37:000000000-D9766:1:1101:12819:6453 1:N:0:33
AGTGCCAGCTCTCAATCGCACAGGGGACCCAGGGCCTGGCCCCTCCATCCAGAAAACCTATGACCTCACCCGCTACCTGGAGCACCAACTCCGCAGCTTGGCTGGGACCTATGTGAGTATCCAGCGTAGGAATCTGGGAGTTGGGGAGGAGTGAGGAGTTGGGGAAAGACAGTCCTAACCGTGGAGGGTTCTGGTAAATGATGGGGTGAGGAGGGGCTCTTTGGCTCCCACCAGTCCCCCTGTCTGGTCTA
+
BCACCFFFCFFFGGGGGGGGGGHGGE2EEFCG2EEFGGDGFHGHGG2GHH3F333ABEGFHHEHHHHHHHHGGFGGHHHHHHHHHHHHGHHHGGGGGHHHGHHGGGHHGHHHHHHHHHHHHHHHHGGGGGHHHHHHHHHGGHHHGGGGGGGHHHHHHGHHHHGGGGHHFHHHHHHHHHHHGGGGGGGGEFGGGGFFGGGGGGGGGGFFFFFFFFFFFFFFFFFFFFFFFFFFFFFFFFFFFFFFFFFFFFB
@M05620:37:000000000-D9766:1:1101:19849:6456 1:N:0:33
AGTGCCAGCTCTCAATCGCACAGGGGACCCAGGGCCTGGCCCCTCCATCCAGAAAACCTATGACCTCACCCGCTACCTGGAGCACCAACTCCGCAGCTTGGCTGGGACCTATGTGAGTATCCAGCGTAGGAATCTGGGAGTTGGGGAGGAGTGAGGAGTTGGGGAAAGACAGTCCTAACCGTGGAGGGTTCTGGTAAATGATGGGGTGAGGAGGGGCTCTTTGGCTCCCACCAGTCCCCCTGTCTGGTCTA
+
BCBBBFFFCFFFGGGGGGGGGGHHGGGGGGHHGGGGGGHHHHGHGGHHHHHHHHHHHGHHHHHHHHHHHHHGGGGGHHHHHHHHHHHHGHHHGGGGGHHHGHHGGGHHGHHHHHHHHHHHHHHHHGGGGGHHHHHHHHHGGHHHGGGGGGGGHHHHHGHHHHGGGGHHHHHHHHHHHHHHGGGGGGGGCFGGGGGGGGHGHGGGGGFFFFFFFFFFFFFFFHHFFFFFFFFFFFFFFFFFFFFFHFFFFFF
@M05620:37:000000000-D9766:1:1101:23212:6458 1:N:0:33
AGTGCCAGCTCTCAATCGCACAGGGGACCCAGGGCCTGGCCCCTCCATCCAGAAAACCTATGACCTCACCCGCTACCTGGAGCACCAACTCCGCAGCTTGGCTGGGACCTATGTGAGTATCCAGCGTAGGAATCTGGGAGTTGGGGAGGAGTGAGGAGTTGGGGAAAGACAGTCCTAACCGTGGAGGGTTCTGGTAAATGATGGGGTGAGGAGGGGCTCTTTGGCTCCCACCAGTCCCCCTGTCTGGTCTA
+
ABCACFFFBFFFGGGGGGGGGGGHFGGGGGHHGGGEGGGHHHGHGGHHHHHHHHHHHGHGHHFHHHGHHHHGGGGGHHHHHHHHHHFHGFHHGE/EEGHHGHHFEGHHGHHHHHFHHFHHHHHHHGEEFGHHHHHHHHHGGHHHGGGGGGGHHHHGHGHHHHGGGGHHHHHHHGHGHHHHGEGGGGGGDFFGGGFGGGGGGGGGGGFFFFFFFFFFFFFFFFFFFFFFFFFFFFFFFFFDFFFFFFFFBFF
@M05620:37:000000000-D9766:1:1101:12812:6471 1:N:0:33
AGTGCCAGCTCTCAATCGCACAGGGGACCCAGGGCCTGGCCCCTCCCTCCCGACCCCCTATGACCTCACCCGCTACCTGGAGCACCAACTCCGCAGCTTGGCTGGGACCTATGTGAGTATCCAGCGTAGGAATCTGGGAGTTGGGGAGGAGTGAGGAGTTGGGGAAAGCCAGTCCTAACCGTGGAGGGTTCTGGTAAATGATGGGGTGAGGAGGGGCTCTTTGGCTCCCACCAGTCCCCCTGTCTGGTCTA
+
BCABCFFFBFFFGDGGGGGGGGHGGAEFGGGF22BEGGAGHHGHGG1FGE1A1000B>F?FG@GH4FGHHHGG>EEHGHGBGHHHHCFFHHGEGCGEHFGGHHGGGHHGHHHHHHHHHHHHHGHHGGGGGHHHHHHHHFGGHHHGGFGGACGHFHHCEHHHHGGA.CA/CFGGGGGGGGGGGGGDEGGGGGFFFFFFFFFFFFFFFFFFFFBFDFFDDFFFFFFFFFFFFFFFFFFFFFFFFFFFFFFFFB
@M05620:37:000000000-D9766:1:1101:7024:6473 1:N:0:33
GAGGCTGCTTTGGAAGAAACTCATAGATTACTGCAACAGTTCCCCCTGGACCTGGGAAAGATTCTCGCCTGGCTTACAGAAGCTGAAACAACTGCCAATGCACGTTGGACAGTCAGTCGATAATTCACGATTAAAACATCTTAAGAGTACACTTGCAAACTCCACAGACTTTGTGATTGTCCCTGCCCCGCACGCGACACACGCACGGAAGAGAAACGGTCTGACATCCAGTCCTCGCTCCTTATCTGGTA
+
11>>1>BA11B@FB1A1A1FGAF3DD1DD1B3DB1FGABFGDBBBEAB/0BBFFA/A1/F0BFAD2F/AB//B0B1111D1B1BFBB1B0>B@B1F1BBB1BF/0B/BBB1>BBB121///??222BB</?//B1>B<<11B22111>BF21@1@>1>@GB<F1@?0?011??<01<?11<1FB<<0>F@@-<--:=:--:.;9-AA-A..9.9//;..;9;//;9;/;;//9//;:@-A-9:9//9/;/;
@M05620:37:000000000-D9766:1:1101:11825:6492 1:N:0:33
GAGGCTGCTTTGGAAGAAACTCATAGATTACTGCAACAGTTCCCCCTGGACCTGGAAAAGTTTCTTGCCTGGCTTACAGAAGCTGAAACAACTGCCAATGACCTGATGCTACCCGTACGGAAAGGCTCCTAGAAGACTCCAAGGGAGTAAAAGAGCTGATGAAACAATGGCAAGTAAGTCAGGCATTTCGGCTTTAGCAATCTTGTGGATCCAATTGAACAATTCTCAGCATTTGTTTTTGCAACTGACAA
+
A?AB>>FBFDDBGBBBFGCGFGHHHFFGHHEFGHBGFHGHHDABBFAEEHEGHHEG332FBGHDFHHBBB3BBFH3BBBFHHAFG33GBB1GHHHGHHHHF3B4BBD4FFGD2F?E>/>EEE>BBF3FFFG4B?B?BB22B2B?<?E<@F222=@=D@@@2??D?=F=?1FCCF?=1>11>=00><11>0-<.</=<G<0=CDD00:.;0:/=:;::<;::C000000;0;0;00;//:.-00;9990090
@M05620:37:000000000-D9766:1:1101:12887:6500 1:N:0:33
ACCACCATCTACACTTCGCTGCGGGTGGCTCCCGCGGTGCCCCCCGATCTGCTTACCGCGGCCCCCCTGACCCCCCCGGCCAACCTCGAGCAGATGCCCCCGGTGGGTGGCCCGCTCCCTCTTCTGGTGGCCGCCTCCCTCCTTCCTGGCCTCCCGGCGCTGCGCCCTTTCTCCCTGGTTCTCTCTTCTGCCGTTTTCCGTAGGACTCTCTTCTCTGCCCTGCGTCTCCTTTGGCACTCTGCCGGTTCTAG
+
AAAAAA>BCFFFGAGBBAEE00A0AAE/FFHEGGGGG/AE0FEEGE//>BF111BBB/>>>EGGGGG/<<0BFFGG?CC->>GGG/<C.<.-/CHH00;C-CG@A.;CE@GGGGGG--AFFFFFFFFFFFFF@@@FFFFFFFFF/;BBFFFFFFFF@9@@@@A=@F@@FFFFFFFFFFFBBFFFFFF/;BFF@BFFFFFFFFFF/9;FFFFFFFFFFBFFFF-9A@FFF/FFFF:9F-:BFB/@@@BEFF;
@M05620:37:000000000-D9766:1:1101:4883:6508 1:N:0:33
ACCACACGTTCTACAATGCGCTGCGTGTGGCTCCCGAGGAGCACCCCGTGCTGCTGACCGAGGCCCCCCTGAACCCCAAGGCCAACCGCGCGAAGATGACCCAGGTGCGTGGCCCGCTACCTCTTCTGGTGGCCGCCTCCCTCCTTCCTGGCCTCCCGGAGCTGCGCCCTTTCTCACTGGTTCTCTCTTCTGCCGTTTTCCGTAGGACTCTCTTCTCTGACCTGCGTCTCCTTTGGAACTCTGCAGGTTCT
+
AAAAAAA1BBCAGGGGDGFEECGAEEA00ABGCBBA/AE//FGHHGG?AEEGEHGFHHG>>ECGG?EGGGGCGCFEGGCH/?GHHG//CG<<CGC?1??FGHEFFHH1AFGGGH<ACGGGHHHHHHHFHHGGHHGGGGGGGGGGGGGGGGGGGGGGGB@-9;;FF?@F@@FFFFFFFFFFFFFFFFFFFFFFFF@FFFFFFFFFBBFFFFFFFF9BFFFFFFFFF@F@FFFFFFFFFFFFFFFFFFFFFFF
@M05620:37:000000000-D9766:1:1101:12708:6607 1:N:0:33
GAGGCTGCTTTGGAAGAAACTCATAGATTACTGCAACAGTTCCCCCTGGACCTGGAAAAGTTTCTTGCCTGGCTTACAGAAGCTGAAACAACTGCCAATGACAGGCTGCTACCCGTAAGGAAAGGCTCCTAGAAGCCTCCCCGGGAGTAACCGAGCTGATGCACCAATGGCACGTAAGTCAGGCATTTACGCTTTAGCACTCTTGTGGATCCACTTGAACAATTCTCAGCATTTGTACTTGTAACTGACAA
+
AAAABAFBFFFFGGGCGGGGGGHHHHHHHHHHHHHFHHG5FGHHHGGGEGHHHHHHHHFGGHHHGHHHHHHHHHHHHHHFHHHHHHHHHHHHHGHHHFHHHHFH11BFGFHHHH1E/>FFFFFH0?3FFGFH333??32///>@//BG2F21/<//?11<<1<1>GH1G1F01=CGFFG<DHHHHGHG0;EFCFGCHHHGFHHFGGGGGFGGF/FG00;C0/0CB9FFFGFFFFBFBBFB0;0CFF//BFB
@M05620:37:000000000-D9766:1:1101:24845:6646 1:N:0:33
AGTGCCAGCTCTCAATCGCACAGGGGACCCAGGGCCTGGCCCCTCCATCCAGAAAACCTATGACCTCACCCGCTACCTGGAGCACCAACTCCGCAGCTTGGCTGGGACCTATGTGAGTATCCAGCGTAGGAATCTGGGAGTTGGGGAGGAGTGAGGAGTTGGGGAAAGACAGTCCTAACCGTGGAGGGCTCTGGTAAATGATGGGGTGAGGAGGGGCTCTTTGGCTCCCACCAGTCCCCCTGTCTGGTCTA
+
A1>AAB1@AFFFGGGFFG1FEAGCGGGGFG0EC0BEFGGCFGEHGGADGGBF10AFCEGGGHBGHHH1GHFEEEEEHHHHHGHHHHGFGF1FEFEGGHHGGHHGGGGHGGFHGHHFF1BGHHHHHCGFGGHFHHHEHHHGGHGHGGECGGGHHHHHHGGHHFGGG.CGHHHHHHHHHHFHGAA@GGGG.:AFFGGGGGGGGGGGG?F=EFFFBB@-9@EFFFFFFFF-EBFFFFFFFFFB@FFFFFFFFFF
@M05620:37:000000000-D9766:1:1101:14871:6662 1:N:0:33
ACCACACCTTCTACAATGAGCTGCGTGTGGCTCCCGAGGAGCACCCCGTGCTGCTGACCGAGGCCCCCCTGAACCCCAAGGCCAACCGCGAGAAGATGACCCAGGTGAGTGGCCCGCTACCTCTTCTGGTGGCCGCCTCCCTCCTTCCTGGCCTCCCGGAGCTGCGCCCTTTCTCACTGGTTCTCTCTTCTGCCGTTTTCCGTAGGACTCTCTTCTCTGACCTGAGTCTCCTTTGGAACTCTGCAGGTTCT
+
BBBBBBBBFFFFGGGGGGGGGGHHGFGEHGHHHGGGGGGGGHHHHGGGGGGGHHHHHHHGGGGGGGGGGGGHHHHGGGGHGHHHHGGGGGGGGGHHHHHHHGGHGHHGH1FFGHHGGGGGHHHHHHHHHHHGHHGGGGGHGHHGHGGGGGBGGGGGGGG?CGGGGGFFFFFFFFFFFFFFFFFFFFFFFFFFFFFFFFFFFFFFFFEFFFFFFFFFFFFFFFFF/BFFFFFFFFFFFFFFFFFFFFFFFFF
@M05620:37:000000000-D9766:1:1101:15319:6686 1:N:0:33
GAGGCTGCTTTGGAAGAAACTCATAGATTACTGCAACAGTTCCCCCTGGACCTGGAAAAGTTTCTTGCCTGGCTTACAGAAGCTGAAACAACTGCCACTGAACAATGGCAAGTAAGTCAGGCATTTCCGCTTTAGCGCTTTCGTGGATCCAATTGAACAATTCTCAGCATTTGTACTTGTCACTGACAAGCCAGGGTCAAAATATCGGAAAAGCACACGTCTGAATTCCAGTCACCGCTCATGAACTCGCA
+
BABBBBFBFFFFG4FGFGGGGGHHHHHHHGHHHHHFHHGDFHHHHGGGHFHHHHHFGHHHBFGHHHHHHHHGHGHFHHHGFHHHHF3GGFHHHHHH33BFE3FGB3FB2331B444B4B3F3/B34BF/?EF/33B/////3/??C?2BCDF22222F2F22@FHHBH1GBF1?FHH?1?1<?DG1G110FC00../<.D0<00=BE-..-/;;:CC.A:C/.<0000;;00000;9:--.;00;0;0;--
@M05620:37:000000000-D9766:1:1101:13276:6711 1:N:0:33
GAGGCTGCTTTGGCAGAAACTCGTAGATTACTGCAACAGTTCCCCCCGGACCTGGAAAAGTTTCTTGCCTGGCTTACAGAAGCTGACACAACTGCCAATGAACAATGGCAAGTAAGTCAGGCCTTTCCGCTTTAGCACTCTTGTGGCTCCACTTGACCAATTCTCAGCATTTGTACTTGTAACTGACAAGCCAGGGACCACAGATCGGAAGCGCACACGCCTGAACTCCCGTCACCGCTCATTATCTCGTA
+
AAA>>AFBFFFFG4BA2GFGGF2BB2AFGBGHFGF3FGHGHHHHHG2AE0EEHGG2BAGHBDFGG5DFGHHBFBFGHHEF33BFFFBBF???3BBG3GBB3FFBFGEH0B??3?44GF4303/BFDBDBFEAFHFEHF1FHF@GGB/??FF0??1G11?/<GBGD1><1=FD<<FGHHEHBDFFD0CDHFGGBGCE.:.....;CCC...;.-;-B?.9-=9:B9/CBF..;AA.:A-;@DFBF//9/9AD
@M05620:37:000000000-D9766:1:1101:10887:6732 1:N:0:33
AGGGCCAGCTCTCAATCGCACAGGGGACCCAGGGCCTGGCCCCTCCATCCAGAAAACCTATGACCTCACCCGCTACCTGGAGCACCAACTCCGCAGCTTGGCTGGGACCTATGTGAGTATCCAGCGTAGGAATCTGGGAGTTGGGGAGGAGTGAGGAGTTGGGGAAAGACAGTCCTAACCGTGGAGGGTTCTGGTAAATGATGGGGTGAGGAGGGGCTCTTTGGCTCCCACCAGTCCCCCTGTCTGGTCTA
+
>11>AA1AAFFBBFGAF1FFEEFF0FFGAAFHGG/AFAFCAGGHGGFH1BBBA01BFA0BGGBHFG1FHHHGGG?EGHHAGHHGCFFHG0GHGCEG/GHHCFHEGGHHCGGHHHBGHHHGFHHHHGCA/EDFG1FHGGC/CGH1ACC--<C<GGHHHGHH0/<-.=CFGCGGHBGHHHGGGG.A.CF@CFFGGBCFFGGGGGGGGFF@FFFFFF@-9@EFFFFFF/FEFFFFFFBFFF-B--BFFFB/;FB
@M05620:37:000000000-D9766:1:1101:15062:6765 1:N:0:33
ACCACACGTCTTAACTCAAGTCCCCGCTCCTTATCTCGTATGCCTTCTTCTGCTTGACCAAAAAAAAAAAACCATAGCCTCTATCGTCCACTTGCCAAGTATTCCCTCAACCATTTATGCGGCACACCACCACAAACATCGCCACACATCATCTCCTCCCTGACCACACACACTTCCTTTCTCACTCCTCCTTATCCCATTCCGCCCCGAACAGAAAACACCATGGAAATCTATACTTCTCATACTCATCC
+
BBBBBBBDBAB>BBGGG4BBBB5B4AAEAEGGGGHDGFCE3ADF5DBEGHHHHADFFGHHHGHHGE0////11?@3333303?44/0//?343B433B/32?22B1100100?11>222</<///00////....0.0<1.....<.<00000000;//./0//;/;.:..../00;0000000000:0/;/;;;009000;0/.9--9----//:/./....////9/99////////9///////;///
@M05620:37:000000000-D9766:1:1101:8426:6769 1:N:0:33
AGTGCCAGCTCTCAATCGCACAGGGGACCCAGGGCCTGGCCCCTCCATCCAGAAAACCTATGACCTCACCCGCTACCTGGAGCACCAACTCCGCAGCTTGGCTGGGACCTATGTGAGTATCCAGCGTAGGAATCTGGGAGTTGGGGAGGAGTGAGGAGTTGGGGAAAGACAGTCCTAACCGTGGAGGGTTCTGGTAAATGATGGGGTGAGGAGGGGCTCTTTGGCTCCCACCAGTCCCCCTGTCTGGTCTA
+
AAAAAFF4>FFFGGGGGGG2E?BCFGGEEEGHA2BE2BFHCHGHGGHFGHHHBGHFHGHBGHFHHGHHHHHEF>EGHHHHBBGGGHHFFHHFEFGCEHHHGGHFGGHHGHHHHHHHHGHGHHHHHGDGGGGHHHHHHHHEFHHH?FGGGDGHHEFFCE<CFH?DGGHHGHGHGHHHHHHHGDFGGGGG9:FGGGCFGGGGGGGGG?DFFFFEFFFAFFFFFFFFFFFEEFFFFFFFFFFFFFFFFFFFFFF
@M05620:37:000000000-D9766:1:1101:12183:6784 1:N:0:33
GAGGCTGCTTTGGCAGAAACTCATAGATTACTGCAACAGTTCCCCCTGGACCTGGAAAAGTTTCTTGCCTGGCTTACAGAAGCTGAAACAACTGCCAATGAACAATGGCCAGTACGTCAGGCATTTCCGCTTTCGCCCTCTTGAGGATCCAATTGAACCATTCTCAGCATTTGTACTTGTCCCTGCCACGCCAGGGACAAAAGATCGGACGAGCAACCGTCTAACCTCCAGTCACCGCTCCTTATACCGTA
+
A>>?AACAFFDFG1EE1BGFDCGFFF1FFBGHDGF1GFH1GHHHHGEGGBGGGEG0B10F1DGHEAAGHHHFG0BEGHHGEEGCGE1FFH/FHFHFFFHGD1F@BB11GB1/111?0B/AFHAG1>BGCGEE/1//?/B/F112<010FG11>1@1<@<011@111111<<FF11F<FFGB11<<.011<><.<CE.<C.<C:.CCG..--;--9/9A-C...00:09.;9;;FGB--9>-BBB////:--
@M05620:37:000000000-D9766:1:1101:22985:6798 1:N:0:33
ACCACACCTTCTACAATGAGCTGCGTGTGGCTCCCGAGGAGCACCCCGTGCTGCTGACCGAGGCCCCCCTGAACCCCAAGGCCAACCGCGAGAAGATGACCCAGGTGAGTGGCCCGCTACCTCTTCTGGTGGCCGCCTCCCTCCTTCCTGGCCTCCCGGAGCTGCGCCCTTTCTCACTGGTTCTCTCTTCTGCCGTTTTCCGTAGGACTCTCTTCTCTGACCTGAGTCTCCTTTGGAACTCTGCAGGTTCT
+
ACCCCCCCFFFFGGGGGGGGGGHHGEGGHDHHHGGGGGGGGHHHHGGGGGGGHHHHHHHGGGFGGGGGGGGHHHHGGGGHGHHHHGGGGGGGGGHHHH2FGHCG/1?F<1<FFHE?C@?C0<FH0D0G0=C.<.-;-CGHF/GAHFGGBF/FABFE9D----./;?CFFFFFB;FF9BFFFFFFFBBFF9B/9B-ADFFFFDFFA./B9B/9F9B/99/BFFB;B/9//BBFFFB///9/::BFFF.FB/:
@M05620:37:000000000-D9766:1:1101:17871:6844 1:N:0:33
AGTGCCAGCTCTCAATCGCACAGGGGACCCAGGGCCTGGCCCCTCCATCCAGAAAACCTATGACCTCACCCGCTACCTGGAGCACCAACTCCGCAGCTTGGCTGGGACCTATGTGAGTATCCAGCGTAGGAATCTGGGAGTTGGGGAGGAGTGAGGAGTTGGGGAAAGACAGTCCTAACCGTGGAGGGTTCTGGTAAATGATGGGGTGAGGAGGGGCTCTTTGGCTCCCACCAGTCCCCCTGTCTGGTCTA
+
ABAABFFFBFFFGGGGGGGGGGHHGGGGGGHHGGGGGGHHHHGHGGGHHHHHHFHHHGHHHHGHHHHHHHHGGGGGHHHHHGHHHHHHGHHHGGGGGHHHGHHGGGHHGHGHHHHHHHHHHHHHGGGGGGHHHHHHHHHGGHHHGGGGGGGGHHHHHGHHHHGGGGHHHHHHHHHHHHHHGGGGGGGGAFGGGGFGGGGGGGGGGGFFFFFFFFFFFFFFFFFFFFFFFFFFFFFFFFFFFFFFFFFFFFB
@M05620:37:000000000-D9766:1:1101:19242:6855 1:N:0:33
GAGGCTGCTTTGGAAGCAACTCATAGATTACTGCACCAGTTCCCCCTGGACCTGGAAAAGTTTCTTGCCTGGCTTACAGAAGCTGAAACAACTGCCAATGAACAATGGCAAGTAAGTCAGGCATTTCCGCTTTAGCACTCTTGTGGATCCAATTGAACAATTCTCAGCATTTGTACTTGTAACTGACAAGCCAGGGACAAAAGATCGGAAGAGCACACGTCTGAACTCCAGTCACCGCTCATTATCTCGTA
+
>11>A>BAFF3DGFF111BGBF1F3DGHH1FGHH11BABBDGHHHGEFA0BFGFHHGE0BBGHHDFGGHHHHHHBBFHGFGHHFGHHGH0FHHGHF11FGHHHH>GHHHHHGHGEGHHHHHHHHHHHHGGGGGHHHFHHHHHHHHGHHHHGFHHGBFHDGHHHHHHHHHHHHHHHHHHHH1?GHHHHF1FGGHHGGFGGHGHGGHHHGGGGHHHGHHHCGHHGHHHHHHHGFGGGFGGGGBFGGFGGGGA;
@M05620:37:000000000-D9766:1:1101:8587:6887 1:N:0:33
GAGGCTGCTTTGGAAGAAACTCATAGATTACTGCAACAGTTCCCCCTGGACCTGGAAAAGTTTCTTGCCTGGCTTACAGAAGCTGAAACAACTGCCAATGAACAATGGCAAGTAAGACAGGAACTTCCGCTTTAGCACTAGTGTGGAACCAATTGAACAATCCTCAGAATTTGTACTTGTAATTGACAAGCAACGGACAAGAGCACGAAAGAGCACACTTATGAACTTCAGTCACTTTTCACTACCACGAC
+
AABC>AFBFBF@GB5BFGFGGGGGHFHHGHDGGHBGFFFGGDDBAEEEEFBGFGEFB32FBFGDGHGBBB3BFGHB35BFGFAFG33F@B1GHHHGGHHGB3BFGB33BBB1@@F@4B3??0203BBB/???/33?BBB33BB43/2?B?0?BB2322@G@2@>2222@211<11?1<11?11@?1<?F>.000--<--..<.</<<..:.///=C/;/:000;0;0990;0;;900009;000:/9;.-9
@M05620:37:000000000-D9766:1:1101:18305:6894 1:N:0:33
AGTGCCAGCTCTCAATCGCACAGGGGACCCAGGGCCTGGCCCCTCCATCCAGAAAACCTATGACCTCACCCGCTACCTGGAGCACCAACTCCGCAGCTTGGCTGGGACCTATGTGAGTATCCAGCGTAGGAATCTGGGAGTTGGGGAGGAGTGAGGAGTTGGGGAAAGACAGTCCTAACCGTGGAGGGTTCTGGTAAATGATGGGGTGAGGAGGGGCTCTTTGGCTCCCACCAGTCCCCCTGTCTGGTCTA
+
AAAAADFBABCFGAFGGGCGGGHDG?EFGGGFFGGGGGDGHHGHGGHGHHHHHGFFFEHHHFHHHHHHHHHGGEEGHGHFFHHHHHHFGHHHGGGGGHHHGHHGGGHHGHHHHHHHHHHHHHEHHGDDFGHGGHHGEHFCFGFGGGFGGGEHFHHHHGHHGHGCGG.:CH/CGFHH:GHGFGGGEGGG.FFGGGFFFGGGGGGGGGFFFFFFFFFFFFFFFFFFFFFFFBFFEFFFFFFFFFFFFFFBFF/
@M05620:37:000000000-D9766:1:1101:18294:6911 1:N:0:33
AGTGCCAGCTCTCAATCGCACAGGGGACCCAGGGCCTGGCCCCTCCATCCAGAAAACCTATGACCTCACCCGCTACCTGGAGCACCAACTCCGCAGCTTGGCTGGGACCTATGTGAGTATCCAGCGTAGGAATCTGGGAGTTGGGGAGGAGTGAGGAGTTGGGGAAAGACAGTCCTAACCGTGGAGGGTTCTGGTAAATGATGGGGTGAGGAGGGGCTCTTTGGCTCCCACCAGTCCCCCTGTCTGGTCTA
+
BBBCBFFFCFFFGGGGGGGGGGHGGEGGGGGHFFGGGGHHHHGHGGHHHHHHBGHHHGHHHFHHHHHHHHHGGEFEHHHHFHHHHHGHFHHHDGGGGHHHGHHGGGHHGHHHHHHHHHHHHHHHHGGGGGGHHHHHHHGGGHHHGGFGGGEGHFHHGGHHHHGGEGHHHHHHHHHHHHHHGGGGGGGGEFFGGGGGGGGHHHGGGGFFFFFFFFFFFFFFFFFFFFFFFFFFFFFFFFFFFFFFFFFFFF0
@M05620:37:000000000-D9766:1:1101:23713:6926 1:N:0:33
AGTGCCAGCTCTCAATCGCACAGGGGACCCAGGGCCTGGCCCCTCCATCCAGAAAACCTATGACCTCACCCGCTACCTGGAGCACCAACTCCGCAGCTTGGCTGGGACCTATGTGAGTATCCAGCGTAGGAATCTGGGAGTTGGGGAGGAGTGAGGAGTTGGGGAAAGACAGTCCTAACCGTGGAGGGTTCTGGTAAATGATGGGGTGAGGAGGGGCTCTTTGGCTCCCACCAGTCCCCCTGTCTGGTCTA
+
ABCBCFFFCFFFGGGGGGGGGGHHEEEGGGHHGGGGGGHHHHGHGGHHHHHHFHCHHGHGHHFHHHHFHHHGGGFGHGHHFGHHHHHHGFHHGGCEGHHHGHHFGGHHGHHHHHHHHHHHHHHHHGGGGGHHHHHHHHHGGHHHGGGGGGGHHHHHHGHHHHFGGGHHGHHHHHHHHHHHGGGA?EGGFGGGGGGFFBFGFGGGGGFFFFFFFFFFFFFFFFFFFFFFFFFFFFFFFFFFFFFFFFFFFFF
@M05620:37:000000000-D9766:1:1101:16166:6973 1:N:0:33
ACCACACCTTCTACAATGAGCTGCGTGTGGCTCCCGAGGAGCACCCCGTGCTGCTGACCGAGGCCCCCCTGAACCCCAAGGCCAACCGCGAGAAGATGACCCAGGTGAGTGGCCCGCTACCTCTTCTGGTGGCCGCCTCCCTCCTTCCTGGCCTCCCGGAGCTGCGCCCTTTCTCACTGGTTCTCTCTTCTGCCGTTTTCCGTAGGACTCTCTTCTCTGACCTGAGTCTCCTTTGGAACTCTGCAGGTTCT
+
CCCCCCCCFFFFGGGGGGGGGGHHGFGEGEHHHGGGGGGGGHHHHGGGGGGGHHHHHHHGGGGGGGGGGGGHHHHGGGGHGGHHHGGGGGDDDGHHHHHHHHHHGHHFFHHGGHHGGGGGHHHHHHHHHHHGHHGGGGGHGHHGHGGGGGGGGGGGGG?;@GGGGGFFFFFFFFFFFFFFFFFFFFFFFFFFFFCDFFFFFFFFDFFFFFFFFFFFFFFFFFFF/BFFFFFFFFFF/FFFFFFFFFFFFFF
@M05620:37:000000000-D9766:1:1101:9663:6975 1:N:0:33
GCTGCTGCTTTTGAATCAACTGATATACCCCTGCCCCAGGACCCCCAGACCACATAACCGTACCTTACCTGGCTTCCAGAATCTGCCACAACGGCCCCTGCACAATGGCAAGTCCGTCAGTCATTTCCGCTTTAGCCCTCTTGTGGATCCCCTTGCACCATTCTCAGCATTTGTACTTGTCCCTGCCACGCCCGGGACACAAGATCGGACGAGCACCCGTCTGACCTCCAGTCACCGCTCCTTATCTCGTA
+
>>>AABBBFFB1BAFAB1BGB1133333DB0ABAG0FAAB00B////B//BB//111BAEA//A21110D10BB>F11@BB1BD211B10/B//>///?F/01>0BB>F0BFF11?GGEE2B1BGHBGF<?EG1FGGHHHHHHHHC1?GHE/FHGH1>0>FG1>G<GH1FHH1GHHHHHH<0DGH.</0<CF-ACGGG.:BAFBFCAE?--@@A9;-9@;AFFB/FFFFE/BFBFFF?@@BF/FB/B/;99
@M05620:37:000000000-D9766:1:1101:18361:7011 1:N:0:33
GAGGCTGCTTTGGAAGAAACTCATAGATTACTGCAACAGTTCCCCCTGGACCTGGAAAAGTTTCTTGCCTGGCTTACAGCAGCGTACCCCACTGCCAATGCTCCCTGGACAGTCCGTCAGACATAAACGCTTTAGCAATCTTGTGGAACCAATTGAACCATTCTCAGCATCTGTACTTGTCCCTGCCAAGCCAGGGACACAAGATCGGACGAGCCCCAGTCTGCAATCCAGTCACCGCTCATTATATCGTA
+
CCCCDCFCFFFFGGGGGGGGGGHHHHHHHHHHHHHHHHHGHHHHHGGGHHHHHHHHHHHHGHHHHHHHHHHHHHHHHHH3B120BB01B1??1BBFGH3G34B312B?B?BFHHHG?0/?33B3334B/>?FFHHHHHFH33BBBCF2@?FFGHFHEHGHHHFGHGHHHH1F11=>GHHHF1F1>.FGFHFGF.<<<CE.<.:C0::CE-EDGAGGGFD:FG00;9CGGGGFFGGGGFA:DFFF0B00./:
@M05620:37:000000000-D9766:1:1101:26032:7037 1:N:0:33
AGTGCCAGCTCTCAATCGCACAGGGGACCCAGGGCCTGGCCCCTCCATCCAGAAAACCTATGACCTCACCCGCTACCTGGAGCACCAACTCCGCAGCTTGGCTGGGACCTATGTGAGTATCCAGCGTAGGAATCTGGGAGTTGGGGAGGAGTGAGGAGTTGGGGAAAGACAGTCCTAACCGTGGAGGGTTCTGGTAAATGATGGGGTGAGGAGGGGCTCTTTGGCTCCCACCAGTCCCCCTGTCTGGTCTA
+
AAAAAFF1AFFFGFGGGA1FGGGCAEEEGGAHG0EEFFGAEHGHGGGDGH1GEHHHHGH1GGGHHHHBGHHEGGGGHHGFEGHHHGGHGH1FEEEGGHHHGGHFE/FHGH1GHHEEH1>FGHHHGGEFGGB1FHHHHHGFGHHGCGACG?CGHFHHGCGGHC@CCEHHHHEGGFHHBHHHGFFGEGGGCGFGGGF0F0CFGFGGE.;@EFFFFF?@@@FFFFFBFFFFFFFFEF/F9FFF@FBFF9FFFFB
@M05620:37:000000000-D9766:1:1101:15010:7039 1:N:0:33
AGTGCCAGCTCTCAATCGCACAGTGTCTCGTCTATCTGCCGCCCTTAGATCGGAAGAGCACACGCCCGAACTCCAGTCAGCGCACCTTATCCGCAGTTCCGTCTTCTGCTTGAAAAAAAACCAGCGTAGGAATCTGGGCGTTGGGGCGGCGTGCGGCGTTGGGGCCCGCCCGTCCTAACCGTGGCGTGTTCTGGTAAATGCTGGGGTGAGGCGGGGCTCTTTGGCTCCCCCCAGTCCCCCTGTCTGGTCTA
+
BCABCFFFCFFFGGGGGGGGGGH4FDG554A2FA5FG5532AEAABFGG5DG1EFAAB2FA2B00B00>EEHHBFB@@B3BEG?E/B3BGH4////?44??B00/4D4FGHC0B3D0/>/////?AD//CF1FGBG1>.<AAC.--.---;;??-@-;:DD.;D.---@DA-@FFF/BFF@DFF-;.;AFFBFFB;/BFF/;;FDFAD.;..-9@-=CEBBF9FFBFEE.AC-ABFFFFF;EBFFFFFFFB
@M05620:37:000000000-D9766:1:1101:24560:7064 1:N:0:33
GAGGCTGCTTTGGAAGACACTCCTCGATTACTGCACCCGTTCCGCCTGTCCCTGGAAGCGTTTCTTTGCTGGCTTACAGAAGCGGAAACCACTGCCCCTGAACACTGGCAAGTAAGTCAGGCATTTCCGCTTTAGCCCTCTTGTGGATCCAATTGCACAATTCTCAGCATTTGTACTTGTCCCTGACCCGCCAGGGACAAAAGATCGGAAGAGCACACGTCTGAACTCCAGTCACCGCTCATTATCTCGTA
+
AAAAAAFAFFFFGGGGG1BF1BFG00BBFFHHHHHHHG0BBBF/B/AB1BBBBF/B10AEEEE1FGD1DFHHGHBBGHHHHHH/>/>>GHHGFBBGF?FFGHHH>FGFGFGGHHGFHHHHHHHGHGHHGGGGGHGH1FHHHHHHGCHHHH11?DFF?GHHFHHHHGHHHFGGGGHHHGHHB0DHH/C/<A@CGCACEEGHHHGGFBEGGGGGGGGG/C?FEG?FGGG9BFFFFFFFF@@@-/BFFFFFF:;
@M05620:37:000000000-D9766:1:1101:19558:7069 1:N:0:33
AGTGCCAGCTCTCAATCGCACAGGGGACCCAGGGCCTGGCCCCTCCATCCAGAAAACCTATGACCTCACCCGCTACCTGGAGCACCAACTCCGCAGCTTGGCTGGGACCTATGTGAGTATCCAGCGTAGGAATCTGGGAGTTGGGGAGGAGTGAGGAGTTGGGGAAAGACAGTCCTAACCGTGGAGGGTTCTGGTAAATGATGGGGTGAGGAGGGGCTCTTTGGCTCCCACCAGTCCCCCTGTCTGGTCTA
+
>>>AAD@FAFFFFGGGGAFGEEEA0EEEFEHHGGGGGCHFFGEHGGGHHFGEBA1BGGCGGFEHHHFGHHHEGG?EGHHFHHHGEFGHGEHHGGGCCFHHEBHFGAEGGHGD1FHHFGFHHHGFHCEF/CFHHHHEGHFFAGHB@@FGCCEHHHHHHGBG0<CGGGH.CHHBCGHHGHHFGGGGGGGGGG.FF0;;FGGGGGGGGGF@FFFFA-@-9@FFFF/FF/FFFFFBAFFFFFFF@FFFFBFBFF/
@M05620:37:000000000-D9766:1:1101:13373:7086 1:N:0:33
GAGGCTGCTTTGGAAGAAACTCATAGATTACTGCAACAGTTCCCCCTGGACCTGGAAAAGTTTCTTGCCTGGCTTACAGAAGCTGAAACAACTGCCAATGAACAATGGCAAGTAAGTCAGGCATTTCCGCTTTAGCACTCTTGTGGATCCAATTGAACAATTCTCAGCATTTGTACTTGTAACTGACAAGCCAGGGACAAAAGATCGGAAGAGCACACGTCTGAACTCCAGTCACCGCTCATTATCTCGTA
+
AAABBAFBFFFFGGFGGGGGGGHHHHHHHHHHFHGHGHHBHHHHHGGGHHHGHGGG3BCHEHHHFHFFGHHFHHGFGFBGGHGHHGFHFHGHHHHHHHHHF3BGGF3CGGHFGFGFDGHGF3GEGFFFFGGEEG33BGH3GFHGHDFGHH2FG323FCGHHEHHHHHGH2@FF2@FFGGG?GFGFF?FGHE<0><.FF<C>F<.0=CEGCAGHBCCGHACCGCCGHHHFHF0;CFC.:--;;CCFFFCF9;
@M05620:37:000000000-D9766:1:1101:17620:7147 1:N:0:33
AGTGCCAGCTCTCAATCGCACAGGGGACCCAGGGCCTGGCCCCTCCATCCAGAAAACCTATGACCTCACCCGCTACCTGGAGCACCAACTCCGCAGCTTGGCTGGGACCTATGTGAGTATCCAGCGTAGGAATCTGGGAGTTGGGGAGGAGTGAGGAGTTGGGGAAAGACAGTCCTAACCGTGGAGGGTTCTGGTAAATGATGGGGTGAGGAGGGGCTCTTTGGCTCCCACCAGTCCCCCTGTCTGGTCTA
+
ABAAAFFFBFFFGGGGGGGCGGHGGGFEEGHHFEGGEGHH2GGHGGHHHHHHFHGHHGHGHHGHHHHHHHHGGEEEHHHHFHHHHHCEFHHHGGGGGHFH?FHGG/BGGHHHHHHHFGHHHHHHHGGGGGHHHHHHHHHGGHHHCGFGGDEGHFHHG.CGHHCGEGHHHHHHHBHHFHHHGGGGGGGGEGGGGGGGGGGGGFGGGGFFFFFFFFFFF-AFFF/;FFFFFFFFFF/FFBFFFFFFFFFFFFF
@M05620:37:000000000-D9766:1:1101:13198:7158 1:N:0:33
AGTGCCAGCTCTCAATCGCACAGGGGACCCAGGGCCTGGCCCCTCCATCCAGAAAACCTATGACCTCACCCGCTACCTGGAGCACCAACTCCGCAGCTTGGCTGGGACCTATGTGAGTATCCAGCGTAGGAATCTGGGAGTTGGGGAGGAGTGAGGAGTTGGGGAAAGACAGTCCTAACCGTGGAGGGTTCTGGTAAATGATGGGGTGAGGAGGGGCTCTTTGGCTCCCACCAGTCCCCCTGTCTGGTCTA
+
AB>ABFFFBFFFGGGGGGGGFGHHFGGGGGHHGGGGGFHHHHGHGGHHHHHHHFBHHGGHHHGHHHFHHHHGGEEGHHHFFHHHFHHHGFHHGGGGGHHHGHHGGGHHGHHHHHGHHHHHHHHHHGDGGGHHHHGHEFGFGHHHCGGGGGGHGDFGCAGHHHGGGGHHHHHHHHHHHHHHAFFGEGGGAFGGGGGGGGGGGGGGGGFFFFFFFFFFFFFFFFFFFFFFFFFFFFFFFFFFFFFFFFFBFFF
@M05620:37:000000000-D9766:1:1101:13293:7161 1:N:0:33
GAGGCTGCTTTGGAAGAAACTCATAGATTACTGCAACAGTTCCCCCTGGACCTGGAAAAGTTTCTTGCCTGGCTTACAGAAGCTGAAACAACTGCCAATGAACAATGGCAAGTAAGTCAGGCATTTCCGCTTTAGTACTCTTGTGGATCCAATTGAACAATTCTCAGCATTTGTACTTGTAACTGACAAGCCAGGGACAAAAGATCGGAAGAGCACACGTCTGAACTCCAGTCACCGCTCATTATCTCGTA
+
A3AABAFBFFFFGGGGFGGGGGHHHHHHHFGHHHDFGHGDGHHHHGGGHHHHHHHHHHHGGHHHHHHHHHHHHHHHHHHHHHHHHHHFHHEHHGFFEGHHHHHHGHDGHHHGFGHHHHHGFHHHHGGHEGGGEFFFEGHHHFHHHGHHHHGHHGHHHHHHHHHHHGHHHHHHHFHHHHDGGHHHHGHHHHHGGHHGGFCHGHGCDGHGGGGHHGGHHH?;GHGGGHHHFHHGGGGGFBBBBFFF0FFFF.:
@M05620:37:000000000-D9766:1:1101:24328:7182 1:N:0:33
AGTGCCAGCTCTCAATCGCACAGGGGACCCAGGGCCTGGCCCCTCCATCCAGAAAACCTATGACCTCACCCGCTACCTGGAGCACCAACTCCGCAGCTTGGCTGGGACCTATGTGAGTATCCAGCGTAGGAATCTGGGAGTTGGGGAGGAGTGAGGAGTTGGGGAAAGACAGTCCTAACCGTGGAGGGTTCTGGTAAATGATGGGGTGAGGAGGGGCTCTTTGGCTCCCACCAGTCCCCCTGTCTGGTCTA
+
A3>AAFFF@FFFGGGGGFGGGGHAFCEGGFFHFGGFEGHHHHGEFGHHFFFHHHAG3EFGGHHHHHHHHF?EE>EEHFFHHGHHHHFEGBGHGGEECEGGGHHEE/0FFFC1BGG2G1BDFHHHHGGG@A1FBGHB1<CF<<<1>-<A-A<GHHHFGDHHFF--CFAHFGC:GHC00:CCB9.AAAD@C9AFFG;FGBBBFGBB?EFBFAA/DDBBBBFBFFBFFFFF.B.9:;;/BFF.-EB//;F/;/:
@M05620:37:000000000-D9766:1:1101:12138:7204 1:N:0:33
ACCACACGTCCTACCATGAGCTGCGTGTCGTTATCTAGTAGGACGTCTTGTTGCTGACCAAGGAACCCCTCAACCCCAAGGCAAACCGGGAGAAGATGACCCAGGTGTGGGCCCCGCTCCCTTTTCTGTTGGCCGCATCCCTCCTTCCTGACCTCCCGGCCATGCGCCCTTTCTCCCTGGTTCTCTCTTCTGCCTTTTTCCGTAGGACTCTCTTGTCTGCCATGCGTCTCCTTTGGAACTCTGCCGGTTCT
+
AAAAAAA>B>>AABE1BF1BAA1BAB0B0ABB0BB22DDDDA1B//BAABD10DBFDCFBF0/B00A////>1BB//BBF/G0>B0/>/>/>?AG111FGH0///GG1//<////>/<@E<F1111?11<?EF1<@->ACG1>.<DB<D00=CGC<C;----;0:..;--;9C0;;/;9./0;0090;C000F0000;0BB:B-9-//;:/B/9/;;/9/;//9/99-;-/;/B//99/BBBB//9-9--9
@M05620:37:000000000-D9766:1:1101:6251:7245 1:N:0:33
ACCACACCTTCTACAATGCGCTGCGTGTGGCTCCCGAGGAGCACCCCGTGCTGCTGACCGAGGCCCCCCTGAACCCCAAGGCCAACCGCGAGAAGATGACCCAGGTGGGTGGCCCGCTACCTCTTCTGGTGGCCGCCTCCCTCCTTCCTGGCCTCCCGGCGGTGCGCCCTTTCTCACTGGTTCTATCTTCTGCCGTTTTCCGTAGGACTCTCTTCTCTGACCTGCGTCTCCTTTGGAACTCTGCAGGTTCT
+
AAAABBA>CFCDFGGFFF4EA2A2EBABFEGGFFFEFGGCGHHHHGCABAEEHBHGHHHE0EGGGA>EGGGFHFEGGGAEF/GHHGDCGC/>BDGFFG111FA/<F1/>C.CH0><ADC?<GD0C0CHFGGDH.@-AEDGGGGGGGB/09C.F0;EED?---9-9--;@;/BBFFF/BFE9/:9/9/BFBFFFFBADFF/FAB..D///B9/9B9BFFF//9FBABF?FFFFFBFFFFFFFFFBB/A9B/B
@M05620:37:000000000-D9766:1:1101:21699:7255 1:N:0:33
AGTGCCAGCTCTCAATCGCACAGGGGACCCAGGGCCTGGCCCCTCCATCCAGAAAACCTATGACCTCACCCGCTACCTGGAGCACCAACTCCGCAGCTTGGCTGGGACCTATGTGAGTATCCAGCGTAGGAATCTGGGAGTTGGGGAGGAGTGAGGAGTTGGGGAAAGACAGTCCTAACCGTGGAGGGTTCTGGTAAATGATGGGGTGAGGAGGGGCTCTTTGGCTCCCACCAGTCCCCCTGTCTGGTCTA
+
ABABBFFFBFFFGGGGGGGGGFHFGGGGGGHHGGGGAFHHHHGHGGHEHFGHHFFFHGFFHHHHHHHHHHHGGCFGHHGHFGHHHHHHGHHHGGGGGHFFGGHGGGHHGFHHFGHHHGHHHHFGHGCEGGHHFHFHHF?FEFHBFCFFGCEF.DHGGGHFGHGGEGFHHFFBCHHGHGGGAGGGAEGGDFGFFFFFGGGBFGGGGGFAFFFFFFFFF@EFFFFFFFFEEFFFEFFFFFFDFFFFFFFFF/9
@M05620:37:000000000-D9766:1:1101:22095:7265 1:N:0:33
GAGGCTGCTTTGGAAGAAACTCATAGATTACTGCAACAGTTCCCCCTGGACCTGGAAAAGTTTCTTGCCTGGCTTACAGAAGCTGAAACAACTGCCAATGAACACTGGCCAGTCCGTCAGGCATTTCCGCTTTCGAACTCTTGAGGATACCCTTGCACAATACTCAGCATTTGTACTTGTCCCTGACCCGCCAGGGACAAAAGATCGGAAGAGACAACGTCTGAACTCCAGTCACCGCTCCTTATCTCGTA
+
CCCCCCFCFFFFGGGGGGGGGGHHHHHHFHHHHGHHFHHDFHHFHGGGHHHHHHHHHFHGBHHHFHFFHHHHHHHFGFHHHHHHHFHHHGHHHHHHFFFHHDGF?3BBG1B?33BE1GFGFHHHE4BBEFGGG3EECGHH3BF322BB2B2<FGHFG2<G22@FGHHCBGHBGFHGHHH1F1FGH0C0>A-C--<<EGF<GFHGHHHGGGGFHHH/BEDGGG.;;BFGGGFBFFGGGGGGAFFFF/FFFEF
@M05620:37:000000000-D9766:1:1101:11705:7267 1:N:0:33
AGTGCCAGCTCTCAATCGCACAGGGGACCCAGGGCCTGGCCCCTCCATCCAGAAAACCTATGACCTCACCCGCTACCTGGAGCACCAACTCCGCAGCTTGGCTGGGACCTATGTGAGTATCCAGCGTAGGAATCTGGGAGTTGGGGAGGAGTGAGGAGTTGGGGAAAGACAGTCCTAACCGTGGAGGGTTCTGGTAAATGATGGGGTGAGGAGGGGCTCTTTGGCTCCCACCAGTCCCCCTGTCTGGTCTA
+
ABABBFFFBFFFGGGGGGGGGGHHGGGGGGHHGGGGGGHHHHGHGGHHHHHHFGHHHGHGGHHHHHHHHHHGGFGGHHHHFHHHHHHHGHHHGGGGGHHHGHHGGGHHGHHHHHHHHHHHHHGHHGGGGGHGHGHHHHFFGHHHGGGGGGEHHHHHHGHHHHGGGGHHGHGHHHHHHHHHGGGGDEGGCFGGGGGFBGGGGGGGGGFFFFFFFFFFFFFFFFFFFFFFFFFFFFFFFFFFFFFFFFFFFFB
@M05620:37:000000000-D9766:1:1101:14362:7268 1:N:0:33
GAGGCTGCTTTGGAAGAAACTCATAGATTACTGCAACAGTTCCCCCTGGACCTGGAAAAGTTTCTTGCCTGGCTTACAGAAGCTGAAACAACTGCCAATGAACAATGGCAAGTAAGTCAGGCAGTTCCGCTTTAGCACTCTTGTGGATCCAATTGAACAATTCTCAGCATTTGTACTTGTAACTGACAAGCCAGGGACAAAAGATCGGAAGAGCACACGTCTGAACTCCAGTCACCGCTCATTATCTCGTA
+
>1>AAA11@DDF1GGFAEAB1113DFFAAA1AFAFAAFG1AFHAGG?F/AA0AA0AA10BBD2H2D11B11BGGCAGEFDGHHF1BGHHBFH1>10B@GHF1@@>111FFHC1B@FBFGFFFH/01BBEE?EEF11BB10FGH1FEH1BF1B>1F1FCFC1>>>>F2<F122@2@<11111@1?<111?FH.0F..FC<<>CG.0=<CFCGAF/C:GH:::CEHHHFGHHG0CFGC.@-AE0BFBB9CA9;
@M05620:37:000000000-D9766:1:1101:11127:7276 1:N:0:33
GAGGCTGCTTTGGAAGAAACTCATAGATTACTGCAACAGCTCCCCCTGGACCTGGAAAAGTTTCTTGCCTGGCTTACAGAAGCTGAAACAACTGCCAATGAACAATGGCAAGTAAGTCAGGCATTTCCGCTTTAGCACTCTTGTGGATCCAATTGAACAATTCTCAGCATTTGTACTTGTAACTGACAAGCCAGGGACAAAAGATCGGAAGAGCACACGTCTGAACTCGAGTCACCGCTCATTATCTCGTA
+
>AAAA1B>CF3DFGGGFEABAFFHDHHGHHHHGGAFBAF0BGHGGGAFBBFEHFHHHEHBBDGHDGDGHHHHHHFEGHHFHHHHGGHHHGGGFEGB@BGHHHGHFHD1GEGFGG2FGGGHHFEHF2BFEGGGGHFHDGHHHHHDF/GHGHFFHHHFGGGG<>GFHHHHEGGHHFHB?GHHHFHHFFHHFHEEB0FEGGCGFHG.<=GG?E.FAGCG/C@;:C:GCGGF.9A;FBFB.@?AB0BB;B;CF99
@M05620:37:000000000-D9766:1:1101:19581:7316 1:N:0:33
AGTGCCAGCTCTCAATCGCACAGGGGACCCAGGGCCTGGCCCCTCCATCCAGAAAACCTATGACCTCACCCGCTACCTGGAGCACCAACTCCGCAGCTTGGCTGGGACCTATGTGAGTATCCAGCGTAGGAATCTGGGAGTTGGGGAGGAGTGAGGAGTTGGGGAAAGACAGTCCTAACCGTGGAGGGTTCTGGTAAATGATGGGGTGAGGAGGGGCTCTTTGGCTCCCACCAGTCCCCCTGTCTGGTCTA
+
AA>AAFFFBFFFG4FGFGGCGFHCGEEEGGGHFEGGFGHHHHGGGGHHHGHHHHHHHGHHHHHHHGHHHHHGG>EEHHHHBGHHHH1?EHHHDGFGFHFHGGHGGGHHGHHFHHHHHHHHHHHHHGFGGGHHHHHHHH0FGHHGGGACGGEGHFGHGGHHHHGGGGHGHHHHHHHHHHHHGGGGDFGG;FGGGGGGGGGGGGGGGGFFFFFFFFFFFFFFFFFFFFFFFFFFFFFFFFFFFFFFFFFFFFB
@M05620:37:000000000-D9766:1:1101:11823:7337 1:N:0:33
AGTGCCAGCTCTCCATCGCACAGGGTACCCAGGGCCTGGCCCCTCCATCCAGAAAACCTATGACCTCACCCGCTACCTGGAGCACCCACTCCGCAGCTTGGCTGGGACCTATGTGAGTATCCAGCGTAGGAATCTGGGCGTTGGGGCGGAGTGAGGAGTTGGGGAAAGACAGTCCTAACCGTGGAGGGTTCTGGTAAATGATGGGGTGAGGAGGGGCTCTTTGGCTCCCACCAGTCCCCCTGTCTGGTCTA
+
>A>>>BFB@FFFGCGGFEAAE?FAF4BBGBFD2ABBAFHHHHGHGGHGHFGHHHH2FEHFAAFGH5FGHHHEF>>EGFBF2BFFGH11??G2>E/EEG?FFFFGFGHHGHBGHGGBFHFHHHFHHGG?DGFHHHHHHH/@FGGFCG.<C:;;G:CG:CFGGGAF9CAA/9/CFGGGGFGFGGFA9ADFFFFFFFFFFFFFFFFFFFDFFFF/AADCAFFFFFEFFFFFF.ADEFFFFFFFC./BFFFFFFB
@M05620:37:000000000-D9766:1:1101:7066:7376 1:N:0:33
AGTGCCAGCTCTCCATCGCACAGGGGGCCCAGAGCCTGGCCCCTCCATCCAGAAAGCCTAAGACCCCACCCGCCACCTCGGGCACCCACTCGGCAGCTTGGCTGGGACCTATGTGAGTATCCAGCGTAGGAATCTGGGTGTTGGGGCGGCGTGCGGCGTTGGGGACAGCCCGTCCTACCCGTGGCGGGTTCTGGTAAATGATGGGGTGAGGAGGGGCTCTTTGGCTCCCACCAGTCCCCCTGTCTGGTCTA
+
>>>1>DDFAFFFGGGB1AE1E0F0F00AE/AF/AB00BGHGHGFGG0GH01FD0B1BGGG1BFGG/B?FFG/>//?FB0?/>>EEGF/?0F//?/B/F1<?FGEGGFFGHCDGFF2FG1GGHDBG@A/>C>1>GGHGE0<AF..CC.:A-;9@.-@-@@?@F@?-----;-9@FABF/AFFFA?-9@@@FFFFFF/BFFB99FFFF--AF?/A?;;@@EFFFFFFFFFFBFFAFFFFFEF@EFFFFFFFF/
@M05620:37:000000000-D9766:1:1101:12257:7378 1:N:0:33
AGTGCCAGCTCTCAATCGCACAGGGGACCCAGGGCCTGGCCCCTCCATCCAGAAAACCTATGACCTCACCCGCTACCTGGAGCACCAACTCCGCAGCTTGGCTGGGACCTATGTGAGTATCCAGCGTAGGAATCTGGGAGTTGGGGAGGAGTGAGGAGTTGGGGAAAGACAGTCCTAACCGTGGAGGGTTCTGGTAAATGATGGGGTGAGGAGGGGCTCTTTGGCTCCCACCAGTCCCCCTGTCTGGTCTA
+
>>ABBDFFBFCFGGGGGFFGGFHHGEFFGGGHGGFGGFHBGHGHGGHFGHAGGF3FGGGFHDFGGGBBGHHEGGGGHGGFGHH1GGHHGGHHGG/EEFHHCG3/EEGGEHHHFHHED?FGG3?FGGEGGGFHCFHHGGGEG0FCFGECCGF<G0GHHGHHHHGGG?AAGFHHHFHHHHHHGGABDEDG;.ABFF0;FFBBBBFFGFFAFF?FFBFFFD.B/FFBFF/;.FFDEFFF/BEADFFFBFFF;BB
@M05620:37:000000000-D9766:1:1101:9360:7410 1:N:0:33
GAGGCTGCTTTGGAAGAAACTCATAGTTTACTGCAACAGTTCCCCCTGGACCTGGAAAAGTTTCTCGCCTGGATTACAGAAGCTGAAACAACTGCCAATGACCAATGGCACGTAAGTCAGGCATTTCCGCTTTAGCACTCTTGGGAATCCAATTGAACAATTCTCAGCATTTGTACTTGTAACTGACAAGCCAGGGCCAAAAGCACGGCAGAGCACACGTCTAAACTTCAGTCACCTCTCATTATCTCGTA
+
>3AA>>BAFBB4FABA4B4FGGHHF56DGBDD5B44BFBDGBD3ABAA22BAFGF233AFBDFDD5BAAB1F2BB3AB3DBB3BB33B@B1BBFBFBGB3B3BFGB332B31B?B04B4BB3/3B4BB/????3B?BBB23322//22BB2C@@22@@FG22@2@@F1F1??<1?F1F1F??@11?>FD<..00.>.<<</</./<---;-:::;CBC9../.;090000;0;;;00.0/;0000;09..;
@M05620:37:000000000-D9766:1:1101:22302:7436 1:N:0:33
GAGGCTGCTTTGGAAGAAACTCATAGATTACTGCAACAGTTCCCCCTGGACCTGGAAAAGTTTCTTGCCTGGCTTACAGAAGCTGAAACAACTGCCAATGAACAATGGCAAGTAAGTCAGGCATTTCCGCTTTAGCACTCTTGTGGATCCAATTGAACAATTCTCAGCATTTGTACTTGTAACTGACAAGCCAGGGACAAAAGATCGGAAGAGCACACGTCTGAACTCCAGTCACCGCTCATTATCTCGTA
+
AAAAAAFAFFFFGFBBCGGGGGHGGHGHHFFGHGFFHHHHHGFGHGEBFBEGHHHGGBGFFGHGHHHGGFHHHHHFGHHHHHHHHFFGHHBFFGHGFHHHHGEB2GEGHGFFHHHFFHHFG3FGFHHHEEEGFGGHHHHHGHHDHGHHGHHHGGFDFHFGHGGGHHGHHGHHFGGHFHFHGGGFFGFFGH/FGG<E.FFH<><<<=GDGCCGGC:;:C-;:GCCHHGH:CGFFCFC.;AAC;;FBBFC?::
@M05620:37:000000000-D9766:1:1101:5137:7437 1:N:0:33
AGGGCCAGCTCTCCAGAGCACAGGGGACCAAGGGCATGGCCCCTCCATCAAGAAAACCTATGACCTCACCCGCTACCTGGAGCACCCACTCCGCAGATTGGCTGGGACCTATGTGCGTATCCCGCGTCGGAATCTGGGCGTTGGGGCGGAGTGCGGCGTTGGGGCCAGCACGTCCTAACCGTGGAGGGTTCTGGTAAATGATGGGGTGAGGAGGGGCTCTTTGGCTCCCACCAGTCCCCCTGTCTGGTCTA
+
>11>>1>1ACB3B1B111BGAFCGAEFEA0BGF00000BA0FEHGGBFA1BAA00BB/0BBF2GBAAFGHGEEF/EHHG>FBF>>>/?E0GFAE/E>1BBGHHGC?FGEF1GHH22??/C021?@<</></.>F1F10.->CGFC-.:A;;C.0----;@@F-@----9--;F-ABB/B-9;E@-AB>-AFFFFBBFFFB99FFFFB@-FF/-A>?--AFF/9///;9A-AB;9/:99;B-9BFFFF/BFB
@M05620:37:000000000-D9766:1:1101:14366:7455 1:N:0:33
GAGGCTGCTTTGGAAGAAACTCATAGATTACTGCAACAGTTCCCCCTGGACCTGGAAAAGTTTCTTGCCTGGCTTACAGAAGCTGAAACAACTGCCAATGAACATTGGCTAGTCCGACGGAACTTTCCGCTTAAGACCTCATGTGACTACAATTGCACAATTAACAGCATTTAGACTTGTACCTGCCTCGCCCGGGACACACGATCGGACGAGACCCAGTCAGACCTCCAGTCACCGCTCCTTATCTAGTA
+
AAAABAFBFFFFFAGFFGGGGGHHHHFHHFHHHHHFFHHAGHHHHGGGHFHHHGHBBGHHABFHHFBGHHHHHFGHHHHFGHHHFF3BFCFGF?BGFHGHHHH434@BB3BBFGHE1>/////BF??FA?CE/?BDFGHH23@@@22@@GHFHHHG2@G0?1?1???F0?11111<>GHHG<>GH0>1<>@DDFCCCFG./.;AGEGGGGC--9;9EEEB00;;/;;BE./:F/99.@=>DF/B//;BBB9
@M05620:37:000000000-D9766:1:1101:25596:7488 1:N:0:33
GCGTCTGCTTTGGCAAGAAACTAATTGATTACTGCAACCCTTCCCCCTTGAGCTTGACCAGTTTCTGGCCTGGCTTACAGCAGCGTCACAAACTGCCCATGAACCCTGGCACGTCAGTCCTGCCTTTCCGCTTTCGCCCTCTTGTGGCTCCCCTTGCCCACTTCTCAGCCTTTGTACTTGTCCCTGCCCCGCCCGGGACCACAGATCGGCCGCGCCCCCGTCTGACCTCCAGTCCCCGCTCCTTATCTCGT
+
>111>>1BFFF1FCG11BB1BGB133DAD3DFBD1A11000ABBGGEGFFB1BDBBB1BFFB1DD22ABBFB/B001BBF1BBF///?/1B0B1BBB/BBBGHB??BFGBFGEGEEEHH>21BEFGHHBEFFG?GG?/CCHHHB1F/?CGFGCGHG<?GHGHHHHH1GG>FGH<GGHHHHFDGHHHFCCFCCG-CCGG@AE.;C:CFGB-A--;@;@;@@BBFFF/FFFF-/BF/;A=@@@;B9FFBBFF:
@M05620:37:000000000-D9766:1:1101:25608:7503 1:N:0:33
GCGGCTGCTTTGGAAAGAAACTCATAGATTACTGCAACAGTTCCCCCTGGACCTGGAAAAGTTTCTTGCCTGGCTTACAGAAGCTGAAACAACTGCCAATGAACAATGGCAAGTAAGTCAGGCATTTCCGCTTTAGCACTCTTGTGGATCCAATTGAACAATTCTCAGCATTTGTACTTGTAACTGACAAGCCAGGGACAAAAGATCGGAAGAGCACACGTCTGAACTCCAGTCACCGCTCATTATCTCGT
+
A1AAA@DAFFFFFFGGG10EGFHFHHHHHHHHHHHFHHCFFGHHHHEGGEGHHHHHHH1GBBFHHHHHHHGHHGGGGGGHD@GGHHG@GB0>BFGHHHHHHHBHFGHHHHHFFHHHHGHHHHG/GHFHHGGGGG1FHFGHHHGHHFGDHHHHFHHHHHHHFFHHHHHHHFHHGHHHGHHHHFHHHHEFHGHHGGHHGGGGGHHGGEHEE.<CAHGHAGGGGGHEFGGEGGFGCFGGGGGGGGGGGC9FGC.
@M05620:37:000000000-D9766:1:1101:7607:7513 1:N:0:33
AGTGCCAGTCTCAATCGCACAGGGGACCCAGGGCCTGGCCCCTCCATCCAGAAAACCTATGACCTCACCCGCTACCTGGAGCACCAACTCCGCAGCTTGGCTGGGACCTATGTGAGTATCCAGCGTAGGAATCTGGGAGTTGGGGAGGAGTGAGGAGTTGGGGAAAGACAGTCCTAACCGTGGAGGGTTCTGGTAAATGATGGGGTGAGGAGGGGCTCTTTGGCTCCCACCAGTCCCCCTGTCTGGTCTAT
+
1AAAAF1CBFF33BG1AAFE100B0EEGGHHGGGG/ECECFFHGGHHHFEHHHBAGFFHHHHHHH11BBFF@E?/FHGHGCBG0>FCEHFH/>//>0>FEFGFECHGGHFHHHHFHGDGDDHHHGCCC<GHHGHGHFCFGHFGGGGGCAEGG0DC<A<GFHCCECEHHHFH00;GHGHHG9;ACEGG9;CFFGFCFGFFGGFGGFF@FFAFBB@?@-AFFFFBFFB-9BAAAF9BBFFF;E9FFF/;;FF;
@M05620:37:000000000-D9766:1:1101:15381:7559 1:N:0:33
AGTGCCAGCTCTCCATCGCACAGGGGACCCAGGGCCTGGCCCCTCCATCCAGAAAACCTATGACCTCACCCGCTACCTGGAGCACCCACTCCGCAGCTTGGCTGGGACCTACGTGAGTATCCAGCGTAGGAATCTGGGAGTTGGGGAGGAGTGAGGAGTTGGGGAAAGACAGTCCTAACCGTGGAGGGTTCTGGTAAATGATGGGGTGAGGAGGGGCTCTTTGGCTCCCACCAGTCCCCCTGTCTGGTCTA
+
>A>>>DDFBFFFGAGFFEEAE?GCF2BAEEHH2AEEFFHHHHGHGGHGHGHHHEHFGEHGGDFHHDFGHHHEE>>>GHGG2BFGHH11?FFB>ECGEHFFGHHGGGGHGHG2?GFGDHHHHHGHHGGFGGHHHHHHHF0FDGFFDD.@DDCGG0DG0CGHHGCGCACC/CGFHHGGGGGGGGGGDEGGGGGGGGGGGGGGFGFFFFFFEF?/D?FFFFFFFFFFFFFFFFFFFFFFFFFFFFFFFFFFFFB
@M05620:37:000000000-D9766:1:1101:18180:7559 1:N:0:33
GAGGCTGCTTTGGAAGAAACTCATAGATTACTGCAACAGTTCCCCCTGGACCTGGAAAAGTTTCTTGCCTGGCTTACAGAAGCTGAAACAACTGCCAATGAACAATGGCAAGTAAGTCAGGCATTTCCGCTTTAGCACTCTTGTGGATCCAATTGAACAATTCTCAGCATTTGTACTTGTAACTGACAAGCCAGGGACAAAAGATCGGAAGAGCACACGTCTGAACTCCAGTCACCGCTCATTATCTCGTA
+
AAAABBFBFFFFGGGGFGGGGGGHGGGHHHHHHHHHGGHFHHHHHGGFHHHHHHHHHHHHGHHHHHHHHHHHHHHHHHHHHHHHHGHHHHHHHHHHHHHHHGHHF3FGHHHGHHHHDGHHB3GHDGHHFGGGGGG3BGHH34GGHAGH2GHHHHHHFHHHH222FGHFHHHDF@GHHHHHGDGHHHHFGGGGGHGGGGFHGHGEGHHCGGGHFGFHH.:;:/;GHHHGGHHFGGGFGCGGGGGGFFF9A9;
@M05620:37:000000000-D9766:1:1101:6008:7569 1:N:0:33
AGTGCCAGCTCTCAATCGCACAGGGGGCCCAGGGCCAGGCCCCTCCATCCAGAAAGCCTATGACCCCACCCGCTACCTGGAGCACCAACGCCGCAGCTTGGCTGGGACCTATGTGAGTATCCAGCGTAGGAATCTGGGAGTTGGGGAGGAGTGAGGACTTGGGGAAAGACAGTCCTAACCGTGGAGGGTTCTGGTAAATGATGGGGTGAGGAGGGGCTCTTTGGCTCCCACCAGTCCCCCTGTCTGCTCTA
+
>>>AADD1>CBDFGFGGFF1A0B0BA0AAAEGAAEE/BBBAEEHEEHAG0BBGHH1BFH@11DBF0BEEGG/>//EFG1BBFG>BFGCE/EEE>C//BFG/?F<//?FG0GFFHHHHD<FGDGFHG.CC.FFHFHHHGGGCGGHGCEGCG.=GGHHG./0<FEGGGEGGGGGFGFGGGFG-;9AFGF@:;AFFF/BFFFFFFFFF-;@EF9FAF@-;;EFFFFFFFF-E99BFF9F9/AA@F/BFB/;B/9
@M05620:37:000000000-D9766:1:1101:20780:7572 1:N:0:33
GAGGCTGCTTTGGAAGAAACTCATAGATTACTGCAACAGTTCCCCCTGGACCTGGAAAAGTTTCTTGCCTGGCTTACAGAAGCTGAAACAACTGCCAATGAACAATGGCAAGTAAGTCAGGCATTTCCGCTTTAGCACTCTTGTGGATCCAATTGAACAATTCTCAGCATTTGTACTTGTAACTGACAAGCCAGGGACAAAAGATCGGAAGAGCACACGTCTGAACTCCAGTCACCGCTCATTATCTCGTA
+
A?AB>AFABDB4G4BBAGAFGGHHHGHFHFB5FB4BCGFGHDDBFAAA2CBBGGEBB32BBFGDFFFBBBFGHHF3BBBFGHFFG33EBB1FGHFFFHHHB3BBG@3BFBB?B@D@@BBFB3?3B4BF/?EE/?33B3B3BBB3B/??BG2?BB23?BDGF2F2FBG2F@@2@@@DFGDF?F@<<1?<F?<.0>...<<0>>/<0=.<A<<<<<:=:;-;::.<;/00<:C0;;;9.9-9;0;;;0099:.
@M05620:37:000000000-D9766:1:1101:11815:7603 1:N:0:33
AGTGCCAGCTCTCAATCGCACAGGGGACCCAGGGCCTGGCCCCTCCATCCAGAAAACCTATGACCTCACCCGCTACCTGGAGCACCCACTCCGCAGCTTGGCTGGGACCTATGTGAGTATCCAGCGTAGGAATCTGGGAGTTGGGGAGGAGTGAGGAGTTGGGGAAAGACAGTCCTAACCGTGGAGGGTTCTGGTAAATGATGGGGTGAGGAGGGGCTCTTTGGCTCCCACCAGTCCCCCTGTCTGGTCTA
+
>A>>AFFFBFFFG4FGGGGCECHHG?EEFEFGAFEEAFHHHHGHGGFHHFHHGCFBGFHHHFHHHAGHHHHCE>>EGGFHBGGHHH1?EHHFEGCGEHGGGHHGGGHHGHFHFHH2FHHHHHEGHGG?GGBDFHHGHH0<CGBFGG.@D.<CG0<<0CCGHHGG...G/GCCHHHHHFHGGGEG.;EGEFGGFGFFGFGFFGGGGFFBFFF/DDBBBBFFFFFFFFFEFFFFEFFFFFFFBFFFFFFFFFB
@M05620:37:000000000-D9766:1:1101:17993:7618 1:N:0:33
GCGGCTGCTTTGGAAGAAACTGATAAATTAGTGACACAGGACCGGAAGACCACATAACCGTACTCTAGCTAGGGACAATTATCTCGTACCACTTCCCCTGCTCAATGGAAAGTCCGTCAGTCATTTCCGCTTTCGCCCTCTTGTGGATCCCCTTGCACCATTCTCAGCATTTGTACTTGTCCCTGCCCCGCCCGGGACACAAGATCGGACGAGCCCCCGTCTGAACTCCAGTCACCGCTCCTTATCTCGTA
+
>>AAA>AAFFDFGGGG11FGB1B3D3AD311DDBG1FF0A00B////B0BBC//111BAEA///1D111D210B0B/B11B2B220/B//BB1@B1EGHG/11B11211BF01>1?FGGEBFGHFHHHGCEGG1CFEGGHHHHDGG1GGFHGHHGEFFBFGHFHHGHHHHHHFGDGHHHHFHHHGEF.<<@CCCCCAGG?BAFEFGEBB-@@G@@FF@@BFFFB/FFFFFEBF/BFB@@@FFFFBFFFF-A
@M05620:37:000000000-D9766:1:1101:20563:7648 1:N:0:33
CCTGCCCTTACACCGTCTGACCTCTCGTCTCAACTCCTGCCACCCCCCCTTTTCTCGTCTGCCGCCCCCTGCTTCCAAACCAAAACCCAGATAACCTTCCCATGTTAGTCTCACTCTCCCTCTTCTGTTCGCCTCCTCCCTACTTCCTGTCCTCCCGCACCTCCGCCCTTTCGCACTGTTTCTCTCTTCTTCCGTTTTACGTAGGCCTCTCTTATCTTACCTGAGTCTCCTTTTGTACTCTGCAGCTTCTA
+
AAA>AFAFFFBB1BAB11A1BA1B1ABBEG0DFHHFG1B1ABGH/AAAAAF1BDFAABECFFH?>>//>>FHG1@BDFG///??/B/////1111111B00B10B22BF221B11B110@<0FFFF122@/>///?GGHGB1>FBDG1111<<F0..---</.::.;@-/0:...-9/000;000:90C;09;A;C/90;./0..//99FFFFF/9///;B///-/9;9B///9/-////;/99////;//
@M05620:37:000000000-D9766:1:1101:6005:7652 1:N:0:33
GAGGCTGCTTTGGAAGAAACTCATAGATTACTGCAACAGTTCCCCCTGGACCTGGAAAAGTTTCTTGCCTTGCTTACAGAAGCTGAAACAACTGCCAATGACCAATGGCAAGTAAGTCAGGCATTTCCGCTTTAGCACTATTGTGGATCCAATTGAACAATTCTCAGCATTTGAACTTGTAACTGACAAGCAAGGGACAAAAGCTCGGAAGAGCACACGTATGAACTCCAGTCACCTCTCACTATCTCGTA
+
>3AB3>CBFBDDG45BFGCGGGHHHFHHHHBGFH4FFHBGHADBBAAAAGAFGHEF332FBFHDFHHBBB5BBDG535BFHHABG33FBBCGHHHGHHHHE3BFGB33BBG1B@FB4B4BF3?33BBB??/???33BBB34BBBB/22BF2C??B33FGHF@@@@2@2<@2@@2@@><????1@D???G0<00>..>>.00><00=.<<<<.<;;GBH-;/:/:0<00;/:0;;F0;.;/;00;0;9;9..
@M05620:37:000000000-D9766:1:1101:13947:7667 1:N:0:33
GAGGCTGCTTTGGAAGAAACTCATAGATTACTGCAACAGTTCCCCCTGGACCTGGAAAAGTTTCTTGCCTGGCTTACAGAAGCTGAAACAACTGCCAATGAACAATGGCAAGTCCGTCAGACATTTCCGCTTTCGCCCTCTTGTGGGTCCCCTTGCACCCTTATCAGCATTTGTACTTGTCCCTGCCCCGCCCGGGACAAAAGATCGGACGAGCCCACGTCTGCACTCCAGTCCCCGCTCATTATTTCGTA
+
>3>AAAFBFFFFGGGGFFGGGGHHHHHHHFFHHH4DGAFDFGHHHGFGCFGGHHFHH32FFHHHHHHHHHHHHHHBGHHHHHHHHHHHHHHHHHHH3BFG3FH4F@BGEB@FFE4?FH/>332B?BBGGGGEF3/?/?//BGGD2//<2<0/2022@22/?01?FGB<11<@GF<GDGH111<>1.<>.<@@CFGC-C.:C.:9FGGDA?D--9@E?9>E...//:BBF/B////.---;./BBB//9BF.
@M05620:37:000000000-D9766:1:1101:26544:7667 1:N:0:33
GAGGCTGCTTTGGAAGAACCTCATAGATTACTGCAACAGTTCCCCCTGGACCTGGAAAAGTTTCTTGCCTGGCTTACAGAAGCTGAAACACCTGCCCCTGAACAATGGCCAGTACGTCAGGCATTTCCGCTTTAGCACTCTTGTGGATACCCTTGAACAATTCTCAGCATTTGTACTTGTCACTGCCCCGCCAGGGACACAAGATCGGACGAGCCCCCGTCTGACCTCCAGTCACCGCTCCTTATCTCGTA
+
1>>AAACAFFDFFGGBAB1ABGGHHHHFF1GHHEH11FG1FGHFHGGFEAGFGHHHCGGGHHHHDHDDHHFHHHF1GGGGHHHH1FHHH00EGFHFH/FF0BFG01B@G0FEGE1>0BFE0FH112B2EEEE/11B1B<GH1FF1/BB211@FF0@@FGCGHH2@FG1GG1GGFGFD<<?FBGHG1<<.<@C-A<.EGE.;.GGGCCFG-:AG--9:-?EGFGF0/;CGFF9FFFFA@?@?/;/B///-A:
@M05620:37:000000000-D9766:1:1101:12530:7671 1:N:0:33
GCGGCTGCTTTGGAAGAAACTCATAGATTACTGCAACAGTTCCCCCTGGACCTGGAAAAGTTTCTTGCCTGGCTTACAGAAGCTGAAACAACTGCCAATGAACAATGGCAAGTAAGTCAGGCATTTCCGCTTTAGCACTCTTGTGGATCCAATTGAACAATTCTCAGCATTTGTACTTGTAACTGACAAGCCAGGGACAAAAGATCGGAAGAGCACACGTCTGAACTCCAGTCACCGCTCATTATCTCGTA
+
A3>ABADAFFDFGGGGGGGGGGGHGHHHHFGHHHDFGGGDFHHHHGEFEFGGHHGGHGCFBHHHHHHHHHHHHHFFGHHHHHHHHHHHHHFHHHHHHEEFGFEH2GGFHHHFHHFHHHHHHGHGHHHDEFGGEHBG4GFHHHH?GDHFHHHCHHBFGGFHHHHHHGHHGHHHHFHHHHFDD<GHFBGHFC.FFFGFCFFHCGCADGHCACAG.CGHHHD.CGGFHHBFFGFGGFGG?@GG.F0B0BFFGA9
@M05620:37:000000000-D9766:1:1101:5052:7698 1:N:0:33
GAGGCTGCTTTGGAAGAAACTCATAGATTACTGCAACAGTTCCCCCTGGACCTGGAAAAGTTTCTTGCCTTGCTTAAAGACGCTTAAAAAACTGCCAATGATCAAACGAAAGTAAGACAGAAATTCACGCTTTAGAACTATTGTCGATCCAATTGAACAATTCACAGAATTTGAAATTTTAAATGACAAGCAAGGGACAAAAGCACGGAAGAGACCACGTATCAACATAAGACACTTCTCAATATCACGCA
+
B@ABACFCFFFDGBBFGGGGGGHHHFHHHHHHHHCGFHFGHDFGHGFEEFGHHHGHB32FFGHHHHHFFB5GH555D5DA21>B115D53>EHBFFG@@FFBBFG3311??/DBD?4BEF3B?D4?4D?F/?C33B?GHHHGF33?CFGE2=>222D@2@F>D1=?DGG=1?11111?1111>F<>1<=FCGFF.<<<<</C/<<G-:-;;.://.;..;:F9C0/0/00;0CFF00090;0;00=0;9.-
@M05620:37:000000000-D9766:1:1101:20017:7707 1:N:0:33
AGTGCCAGCTCTCAATCGCACAGGGGACCCAGGGCCTGGCCCCTCCATCCAGAAAACCTATGACCTCACCCGCTACCTGGAGCACCAACTCCGCAGCTTGGCTGGGACCTATGTGAGTATCCAGCGTAGGAATCTGGGAGTTGGGGAGGAGTGAGGAGTTGGGGAAAGACAGTCCTAACCGTGGAGGGTTCTGGTAAATGATGGGGTGAGGAGGGGCTCTTTGGCTCCCACCAGTCCCCCTGTCTGGTCTA
+
A>>AADFCAFFFFGGGGGGGGGHEGGGGFE2FFEEEFGHEFGGEFGFHFGCGFH3AGECFGHFHHHH3GEGEGEEEHBGHFHHHFGHHGHHHFE?/@FHHGHEFFGHGDHEDGHBGEHBD2GHHHG??BGHHGHHHFHFC<GFF<@G@C?CFGBGEH?<C0CCCEDHHFGHHGHFHHHHHGCC@AGGGAC.B0CFBFGGGGGF0??:@E?FFDBB-BBFFFBBBFFFEFBFFFFFFFFFF;ABFFFE9;FB
@M05620:37:000000000-D9766:1:1101:13479:7715 1:N:0:33
ACCACACCTTCTACAATGAGCTGCGTGTGGCTCCCGAGGAGCACCCCGTGCTGCTGACCGAGGCCCCCCTGAACCCCAAGGCCAACCGCGAGAAGATGACCCAGGTGAGTGGCCCGCTACCTCTTCTGGTGGCCGCCTCCCTCCTTCCTGGCCTCCCGGAGCTGCGCCCTTTCTCACTGGTTCTCTCTTCTGCCGTTTTCCGTAGGACTCTCTTCTCTGACCTGAGTCTCCTTTGGAACTCTGCAGGTTCT
+
ABBBBBBBFFFFFGGGGGGGFFHGGEEEHGHHGGGGGGGCGHHHHGGGGEGFHHHHHHHGGGGGGEEGGGGGHFCFGGGHGFHGHGGEGGDGGGFHFHFHHCGCCGHGHHFFCHHFGGGCCGHFHHHE0=CAFFC@CDGHGHHDHFGGGFFFFFFGGDA-;BGGGAFFFFFFFFFFFFFFFFFFFFFFFFFFFFCFFFEFFFFFAABFBFFFFFFFFFFFFFFF/9;BFFFFFFF/BFFFFFFEFFFFFFB
@M05620:37:000000000-D9766:1:1101:16575:7727 1:N:0:33
GAGGCTGCTTTGGAAGAAACTCCTAGATTACTGCACCCGGTCCCCCTGGACCTGGAACAGTTTCTTGCCTGGCTTACAGAAGCTGAAACAACTGCCACTGACAGGATGCTACCCGTAAGGAAAGGCTCCTAGAAGCCTCCCAGGGCGTCACAGAGCTGATGCCACAATGGCACGTAAGTCCGGCATTTCCGCTTTAGCACTCTTGTGGATCCACTTGCACAATTCTCAGCATTTGTACTTGCAACTGCCAA
+
BBBBBBFBFFFFGGGGGFGGBBBFGAGHHHHHHHFGG2A2AAEGHG2F12BBFFHGGECGFGHBDGFFHGHHHH13FHH5FFHGC3DGH3FHHGGH33BFFHHHE1FGHHHHHHCG?FFHF3FGGHHHGHHH2FH2FHHH/2@FG/BD/C/1?FHHHH1GH111>GFHHHHG1<GFHHHH0CDDGGHHHHGGGGGFHHGGGGGGFFFDFGGGG/CFG0FG0/CFGGGGGGGGGGGFFFFFFFFFFFF/BFF
@M05620:37:000000000-D9766:1:1101:26294:7740 1:N:0:33
GAGGCTGCTTTGGAAGAAACTCATAGATTACTGCCACAGGACCCCCTGAACATGGAACCGTATCTTGCCTGGCTTCCAGCAGCTGCCACAACTGCCCCTGCACAATGGCAAGTACGTCAGGCATTTCCGCTTTCGCCCTCTTGTGGATCCCCTTGCACCATTCTCAGCATTTGTACTTGTCCCTGCCCCGCCAGGGACACAAGATCGGACGAGCCCCCGTCTGAACTCCAGTCCCCGCTCCTTATCTCGTA
+
11>AAAC>CFDDGGGGAGFGF1BBA3AD311DFE0ABBBB0ABA0A/B0ABD1101BA/AB/0BBB2ABF1BABBF@GG0B0F>@10BBB?EB0BF/?FF/0BBBBGH00B>>2>ECGFE0B/FD22GEEGGGF/C?<CEHHHHCA<FHHHG0G01<F0?GDFHH1GH<GFHDGHGHHHG<GHHHACG.@GG-;.:EGG.C:CFFGEGG-??AGGG.:>AA-?9/BFFFFF9//;E@=@--;FFFF9/;AB
@M05620:37:000000000-D9766:1:1101:17929:7752 1:N:0:33
AGTGCCAGCTCTCAATCGCACAGGGGACCCAGGGCCTGGCCCCTCCATCCAGAAAACCTATGACCTCACCCGCTACCTGGAGCACCAACTCCGCAGCTTGGCTGGGACCTATGTGAGTATCCAGCGTAGGAATCTGGGAGTTGGGGAGGAGTGAGGAGTTGGGGAAAGACAGTCCTAACCGTGGAGGGTTCTGGTAAATGATGGGGTGAGGAGGGGCTCTTTGGCTCCCACCAGTCCCCCTGTCTGGTCTA
+
BAAAAFFFBFFFGGGGFGGGGCHHGGGGGFEHGGGEFGHHGHGHGGFHHHGHGGHHHGHFHHFHHHHGHHHGGGFGHHHHHHHFHHHHGHHHGGCGGHHHGHHGGGHHGHGHHHHHHHHHHHHHHGGGGGHHHHHHHHHGGHHHGGFGGGGHHHHGHGHHHHGGGGGHHHHHHHHHGHHHGGGGGGGGFGGGGGGGGGGGGGGGGGFFFFFFFFFFFFFFFFFFFFFFFFFFFFFFFFFFFFFFFFFFFF/
@M05620:37:000000000-D9766:1:1101:9838:7786 1:N:0:33
GAGGCTGCTTTGGAAGAAACTCATAGATTACTGCAACAGTTCCCCCTGGACCTGGAAAAGTTTCTTGCCTGGCTTACAGAAGCTGAAACAACTGCCAATGAACAATGGCAAGTAAGTCAGGCATTTCCGCTTTAGCACTATTGTGGATCCAATTGAACAATTCTCAGCATTTGTACTTGTAACTGACAAGCCAGGGACAAAAGCTCGGAAGAGCACACGTCTGAACTCCAGTCACCTCTCATTATCCCGTA
+
>3AB>>FBFFDDGB5BFGFGGGHHHGHHHHFFGH4GFHGGHDBBAEAEAGBFGHEG332FBGHDFHHBBB3BBFGB3ABFHHBFGB3GBBAGHHHGHHHHE3BFGB@3BBB?G@BB4BBFC3?B3BBB>?>?F3B3BBB3B?GBFD22BG2CBB?3?FGH22@2@>F2<@2@@2@@2@?F?<<<?1??FGC?0<>..>.0<F<.0<.<<<<<</;GBG-;./.00C0;0990;=C99.0/9009990;..;
@M05620:37:000000000-D9766:1:1101:14816:7798 1:N:0:33
GAGGCTGCTTTGGAAGAAACTCATAGATTACTGCAACAGTTCCCCCTGGACCTGGAAAAGTTTCTTGCCTGGCTTACAGAAGCTGAAACGACTGCCCCTGACAGGCTGCTACCCGTCATGACAGGATCCTAGCCGACTCAAAGGGCGTAACAGAGATGATGAACCAATGGCCCGTAAGTCCGGCATTTACGCTTTAGCACTCTTGTGGATCCCCTTGAACACTTCTCAGCATTTGTACTTGTAACTGCCAA
+
AAAAAAFAFFFFG4FGAGGEGGGFFGFHHGHHFHHBGHGAFHHHHGGGHEHGHFFAGD2GBGHHHAEHHHHHHFFGGHHHGHHHHF33F1BE?EEGE1GFGH33?1BFFHF30BEE//0B4333?03BG44F33?@DGG11110/?<C?/DD10?0?D1?=FGFGCCGHHH0.-<<<CGFGDGC-@CC:GFGGGG9FGGGGGGGCFFACF0F/;BFFBBFGBFGGG0;FFFFFFFBBBFF/999BF//9F/
@M05620:37:000000000-D9766:1:1101:9821:7802 1:N:0:33
GAGGCTGCTTTGGAAGAAACTCATAGATTACTGCAACAGTTCCCCCTGGACCTGGAAAAGTTTCTTGCCTGGCTTACAGAAGCTGAAACAACTGCCAATGAACAATGGCCAGTCAGTCAGGCCTTTCCACTTTAGCACTCTTGTGGATCCCATTGCACAATTCTCAGCATTTGTACTTGTCACTGCCACGCCAGGGACCCAAGATCGGACGAGCACACGTCTGAACTCCAGTCACCGCTCATTATCTAGTA
+
AAABBBFBFFFFG4BGGGGGGGHHHHGHHFHHHHHHHHHGHHHHHGGGFEGHHHHBFGHF3DHHHHGHHHHGHFHHHHHHHHHHHH@GHHEFGGGGEFFGGGHH2FGH133?F3BGHHD30B/BFHHH4BBGGHHH4FGCGHF??/33?B0?FGBBGH1F11@2F2@G11@FG>BGHHBH111?F1?11>EF<->E.>..<<.<GGH?.----;;.;G@;CF.C9/;FGBBFFG0C.--;90;CB00099;
@M05620:37:000000000-D9766:1:1101:14838:7812 1:N:0:33
GAGGCTGCTTTGGAAGAAACTCATAGATTACTGCAACAGTTCACCCTGGACCTGGAAAAGATTCTTGCCTGGATTACAGAAGCTGAAACAACTGCCAATGACCTTAGGTTACCCTTAAGGAAAGGCTCCAACAAGACCCAAAGGTAGTAAAAGAGCTAACTAAACAATGGCAAGTAGGTTAGGCATTTCAGCTTTGGCAATCTTTTGCATCCAAGTGAACAATTTGAAGCATTGATGTTTGTAACTGAGAA
+
>1>1>>B>BBBBFB111AA1A1A3AG1DE1BBAB11BABDBD2DBGABA0BBBBE0B10B/AFDB2BBBBF/B1B1BB1D11ABB1B1B>>/101B1B@B1111BB11111@1>1FB1BB1000B?1>?1>1/?0000//?0B01B<1222>1/0011>011@C1@?1@<B0<F??1111?001?1111>>111>1<FF1>11>=00000=<<<<=0<=0=<<00:000:/;<:000000/;;00;0;0;0
@M05620:37:000000000-D9766:1:1101:15217:7822 1:N:0:33
AGTGCCAGCTCTCAATCGCACAGGGGACCCAGGGCCTGGCACCTCCATCCAGAAAACCTATGACCTCACCCGCTACCTGGAGCACCAACTCCGCAGCTTGGCTGGGACCTATGTGAGTATCCAGCGTAGGAATCTGGGAGTTGGGGAGGAGTGAGGAGTTGGGGAAAGACAGTCCTAACCGTGGAGGGTTCTGGTAAATGATGGGGTGAGGAGGGGCTCTTTGGCTCCCACCAGTCCCCCTGTCTGGTCTA
+
AA>AAFF@1FFFGAGBFF1CE?EAA00AEEAHGAEE/FCB01B00AA1D0B1AFBAGEH1B1DBF111EG0/EEEEGGFFGGHHH/0F>GHHGGGG/0FG/0FFEAGF?FGBFFGHHHHHHHHHHGGGGGHHHHHHHH0FFHHHGG.CGGEGH1DGCFGGGHGGEGHHHHEHHHHHHFHHGGGGACCGEFGGGGFFGGGGGGGGGGC@FFFFFF@@@@FFFFFFFFFFFFFFFFFFFFFF<FFFFFFFFBB
@M05620:37:000000000-D9766:1:1101:23647:7841 1:N:0:33
AGTGCCAGCTCTCAATCGCCCAGGGGACCCAGGGCCTGGCCCCTCCATCCAGAAAACCTATGACCTCACCCGCTACCTGGAGCACCAACTCCGCAGCTTGGCTGGGACCTATGTGAGTATCCAGCGTAGGAATCTGGGAGTTGGGGAGGAGTGAGGAGTTGGGGAAAGACAGTCCTAACCGTGGAGGGTTCTGGTAAATGATGGGGTGAGGAGGGGCTCTTTGGCTCCCACCAGTCCCCCTGTCTGGTCTA
+
AAAABFFCAFFFGGGGGGG2EEGFGGGGEEGGG2FEFGHGHHGEGGFHHHFHHHHHHGHHHHHHHHHFHHHGGGEGHHHHHHHHHHHGGFGHGGEEGHFH/GHEFFHHGFHGHH3GHHHHHHHHHGFGGGHHHHHHGGHGGHHH?CGGGDFHHHHEHGHHHBCGEGHHHHHGHH0GFHHHGDGADEGG;F.FFGFGGGGGGFFFGGFFFFFFFF;AFFFFFFFFFFFFFFEFFFFFFFFFFFFFFFFFFFF
@M05620:37:000000000-D9766:1:1101:7390:7869 1:N:0:33
GAGGCTGCTTTGGACGAAACTCATAGATTACTGCAACAGTTTCCGCTGGACCTGGAGAAGTTTCTTGCTTTGCTTAACGAAGTTGAAATAACTGCCAATGATCAACTTCAAGTAAGACAGGAAAGACCGCTTTAGAACTAGGGACGAACCAATGGAACAATACTCAGAAACTGAACTAATAAATGAAAAGAAAGCGACAAAAGCACTAGAGAACACACGTAAAAACTTAAGACACTTTGAACAATCCCGAC
+
>3AA3>CAC5B4G4BAEF2EGGHHHCFGGH3ADF3FFH2DFDA5A2BA2CABGHEB131BDDG5DFG5BDABDFG5D5BBF?1DF55B4B3FGFHGHFHB3BBFC343BB@4B4B@4B3B?B2303BB/>/??3323B3B22/2////>>0<11111?FF11?111><1101<111<110=<00=<0==<../=/.;::-/;/;/;000990//=;.;-./..00:0000;09;;0;////;/./:.:..9
@M05620:37:000000000-D9766:1:1101:11770:7940 1:N:0:33
AGTGCCAGCTCTCAATCGCACAGTGTCTGGTCTATCTCCTGCCCTTAGCTCGGAAGAGCACACGCCCAAACTCCAGTCACCGCACCTTATCTCGTATGCCGTCTTCTGCTTGAACAAAACACCCTCGTAGGACACTGGTCTTTGGGTCGGCTTGCGGGGTGGGGGCACGCCCTTCATACCATTGGCGGGCTCTGGTAACCGGTGGGGTTCGGGGGGGTGCCTTGGGGCCCCCCCGGACCCCTGCATGGTCT
+
ABAABFFFBFFFGGGGGGGAEFH4BFFDGHDEG5DDF5A5BFGGFGHHDBGGEGGEFHGFG2FA0B01BBGHHHHHHFH5FBE/>/FFDGG44111F3FGE>EEF4FDGHHC0B3?20F0/0///?////?2@202222@22>22/??>/-.-->@@-:--;-----;.-:9-9F0//:////;:/-9;99.9;9FB/9/----.@-9-.;-.9--9-99//:B/.-;;=99-99---;..A.../;./;9
@M05620:37:000000000-D9766:1:1101:8117:7943 1:N:0:33
ACCACCCCTTCTCCAATGAGCAGCGTGTTGCTCCCGCGGCTCCCCCCGCGCTTCTGCCCGAGTCCCCCCTGACCCCCAAGGCCACCCGCTAGGCACTTAACCCGGGGAGTTGCTCGCTAACTCTCCTGGGGCCCGCCTCCCTCCCTCCCGGTCCCCCGTAGCCGCCCCCCCTCCCACCCGTTCTCTCCTTCTGCCTCTTGCCGCGGACTCTCGTCCCTCATCCGCATCCCCCCTTTCCCCTGTCAGGTCCT
+
>>11>>1>>CFFFFGBBBF1B1B0AB0AAADF1BFA0EEC/EF/EEGG/>>//?111B??>>/BF1?>E//BBBBCC/??//?FFHF/>B@?0?10<1?11>.->----</=00;.-:;.C0<00:0/;.-.-;--9....;/;./9--9;-----9--9-9/9@---;-;;--:-9----;--F///B///////9/;///---;---/9B-99-;/--/9/;----/-A----//99---/;//BF///
@M05620:37:000000000-D9766:1:1101:9353:7958 1:N:0:33
GAGGCTGCTTTGGAAGAAACTCATAGATTACTGCAACAGTTCCCCCTGGACCTGGAAAAGTTTCTTGCCTGGCTTACAGAAGCTGAAACAACTGCCAATGACCAATGGAAAGTAAGTCGGGGATTTCAACTTAAGAACTCTTGTGAATCCAATTGAACAATTCACAGAATTAGTACTTGTAAATGACAAGTCAGGGACAAAAGCACGGAAGATCACACGTCTGAACTCCAGTCACCGCTCAATATCCCGTA
+
AAAAAACBFF@FFGGA4FFFGFFDFHFHHFHGGHFFHGHFHHFGHGEFHBFFHFHCFDFHAFHHFABBFGGFBBBCBFFFFFGGGFFDFEE13?3F3GB3F3BFGB@3@B3B4B44BB1///>?B3B44B433B?4B23?332?B3BB322B222>@@FH@@22@>@21?11?@FGDD1?<@?B11<<1>1<<100..<</</./<<--<.:0:<:G/-.::.;;CF90;990999.;-9;0;C;09/..;
@M05620:37:000000000-D9766:1:1101:13742:7968 1:N:0:33
GAGGCTGCTTTGGAAGAAACTCATAGATTACTGCAACAGTTCCCCCTGGACCTGGAAAAGTTTCTTGCCTGGCTTACAGAAGCTGAAACAACTGCCAATGAACAATGGCAAGTAAGTCAGGCATTTCCGCTTTAGCACTCTTGTGGATCCAATTGAACAATTCTCAGCATTTGTACTTGTAACTGACAAGCCAGGGACAAAAGATCGGAAGAGCACACGTCTGAACTCCAGTCACCGCTCATTATCTCGTA
+
AA>ABAFBFFFFGGGGFGGFGFBFFHFHHGHHHHHFHFHDGHAGHGGGH2FFFCHCGHHHBGGHHFDGHHHHFGHHHHHHFGHFGGHDHFHFHHFHFCHHH@GHGHHGHHEFGGHHFFGDH3EGHFGHEGGGFGFFGHHHFHHGHFHHHHGHHHHHHHHHHHHHHGGHHHHHGGGHFHHHHHHHHFHHHGA<F0CDAFCGFGC<DGGDGFDHHGHHHHGCGH.CGHHHCHGBFFF0.9A?9CF0;FFCF..
@M05620:37:000000000-D9766:1:1101:23637:7995 1:N:0:33
GAGGCTGCTTTGGAAGAAACTCATAGATTACTGAAACAGTTCCCCCTGGACCTGGAAAAGTTTCTTGCCTGGCTTACAGAAGCTGAAACAACTGCCAATGAACAATGGCAAGTAAGTCAGGCATTTCCGCTTTAGCACTCTTGTGGATCCAATTGAACAATTCTCAGCATTTGTACTTGTAACTGACAAGCCAGGGACAAAAGATCGGAAGAGCACACGTCTGAACTCCAGTCACCGCTCATTATCTCGTA
+
A?ABBAC>@F@FEGGGGG4BAFEGFEGAFHBFG5BG4325DFGFCFG22BB2FFCG3GFGH5FGAHABCFFHHHHGHFHFHHHHGFFGGF1BGGFFH3HHFEBBC33BFFGEGGFBFGHHFFHG?4FHGEEFEHEHHHHBHHHHFGHFHHHGG1FBFBDFGFFHHGHHH12@F2FDDGBFFGGHHGFHHHHCFH..FFFGGFFC00<<EEGHHHB:GG-;:;CCGFHHHHH09;CF.A?BD0CBBF009;E
@M05620:37:000000000-D9766:1:1101:11456:8059 1:N:0:33
AGTGCCAGCTCTCAATCGCACAGGGGACCCAGGGCCTGGCCCCTCCATCCAGAAAACCTATGACCTCACCCGCTACCTGGAGCACCAACTCCGCAGCTTGGCTGGGACCTATGTGAGTATCCAGCGTAGGAATCTGGGAGTTGGGGAGGAGTGAGGAGTTGGGGAAAGACAGTCCTAACCGTGGAGGGTTCTGGTAAATGATGGGGTGAGGAGGGGCTCTTTGGCTCCCACCAGTCCCCCTGTCTGGTCTA
+
>AAAADDFAFFFF4DFGFEGGFHHGCFGGGHHGGGGGGHHHHGHGGFGHHHHHEGHGFHFHHGHHHEGHHHFGECFHGGGHGFFGHCHGHHHGCFGGCGHDGHFG?HHGHHHHHHHHGGHHHHHHGCEFCHGHHHHHHGGA0GHGGGGGGGHHFHHHCGHHHGGGGGHHHHHGBGHHHHHGEEGGEFG.9FFGG;FGGFFGFGGGGFFFFFFFFFFFFFFFFEFFFBE?BADFFFFFFEA=9FFFFB;/BF
@M05620:37:000000000-D9766:1:1101:17830:8069 1:N:0:33
AGTGCCAGCTCTCAATCGCACAGGGGACCCAGGGCCTGGCCCCTCCATCCAGAAAACCTATGACCTCACCCGCTACCTGGAGCACCAACTCCGCAGCTTGGCTGGGACCTATGTGAGTATCCAGCGTAGGAATCTGGGAGTTGGGGAGGAGTGAGGAGTTGGGGAAAGACAGTCCTAACCGTGGAGGGTTCTGGTAAATGATGGGGTGAGGAGGGGCTCTTTGGCTCCCACCAGTCCCCCTGTCTGGTCTA
+
BBBCCFFFBFFFGGGGGGGGGGHHGGGGFFGHGGGGGGHHGHGHGGHHHHHHGHHHHGHHHHHHHHFHHHHGGFGGHHHHHHHHHHHHGHHHGGGGGGHHGHHGGGHHGHHHHHHHHHHHHHHHHGGGGGHHHHHHHHHGGGHHGGGGGGGGHHHHHGHHHHGGGGHHHHHHHHHHHHHHGGGGGGGGDFGGGGFGGGGGGGGGGGFFFFFFFFFFFFFFFFFFFFFFFFFFFFFFFFFFFFFFFFFFFF9
@M05620:37:000000000-D9766:1:1101:10797:8070 1:N:0:33
AGTGCCAGCTCTCAATCGCACAGGGGACCCAGGGCCTGGCCCCTCCATCCAGAAAACCTATGACCTCACCCGCTACCTGGAGCACCAACTCCGCAGCTTGGCTGGGACCTATGTGAGTATCCAGCGTAGGAATCTGGGAGTTGGGGAGGAGTGAGGAGTTGGGGAAAGACAGTCCTAACCGTGGAGGGTTCTGGTAAATGATGGGGTGAGGAGGGGCTCTTTGGCTCCCACCAGTCCCCCTGTCTGGTCTA
+
A3>AAF5FBFFFGGGGGGGFG?GFFGGGEGHHGGGGGEHFGHGHGGGG5GHHG33FGGEGHHFHHHHGHHGGGGGGHGHFHHHHGHHHGHHHGGGGGHHHGHHGGGHHGHGHHHFHHHGHHHGHGCEGGGHHGHGHGBGEGHHGGGGGGGGHEHHHHGHHHHGGGGHHHHHHHHHHHHHGGGGGDEGGAFAFGG9CBC0BFFGGGGAB?FFFDFBB?BFFF/9/9BFF?.ADEFBFFFFF<F9BFFFBBB/
@M05620:37:000000000-D9766:1:1101:20165:8087 1:N:0:33
ACCACACCTTCTACAATGAGCTGCGTGTGGCTCCCGAGGAGCACCCCGTGCTGCTGACCGAGGCCCCCCTGAACCCCAAGGCCAACCGCGAGAAGATGACCCAGGTGAGTGGCCCGCTACCTCTTCTGGTGGCCGCCTCCCTCCTTCCTGGCCTCCCGGAGCTGCGCCCTTTCTCACTGGTTCTCTCTTCTGCCGTTTTCCGTAGGACTCTCTTCTCTGACCTGAGTCTCCTTTGGAACTCTGCAGGTTCT
+
CCCCCCCCFFFFGGGGGGGGGGHHGGGGHGHHHGGGGGGGGHHHHGGGGGGGHHHHHHHGGGGGGGGGGGGGHHHGGGGHGHHHHGGGGGGGGGHHHHHHHHHHGHGFGGGFGHHGGCGGHHHHGHHGFHHGHHGGGGGHGHHGHGGGGGGGGGGGGGACADGGGGFFFFFFFFFFFFFFFFFFFFFFFFFFFFFDFFFFFFFFDFFFFFFFFFFFFFFFFFFEBFFFFFFFFFFFBFFFFFFFFFFFBFF
@M05620:37:000000000-D9766:1:1101:14667:8089 1:N:0:33
GAGGCTGCTTTGGAAGAAACTCATAGATTACTGCAACAGTTCCCCCTGGACCTGGAAAAGTTTCTTGCCTGGCTTACAGAAGCTGAAACAACTGCCAATGATCCCACCCAAATAAGACGGGCATTACCACTTTACAACGCAGGAAAATACAATTGAACACAACTCAGAGTTAGTCCTCCACACCGACCCGACAACGACAATAGCTCGAAAAGAACAACTTCCACCATTAAGACACCTCGCCTAATACCGAG
+
AAABABFBFFFFCGGGA4BFGGBGGHHHHBGGHHH4BCGHGDFGHGGGHEHHFHHG33FGGFFHHHHHGHFFHHHGH5FHHHHHHGEGGGHHHHHHF3FGEHD@F311??11343333>>///033B?4B3?F43GGC/<///?00F11@@11111@1?<//<1<11?1111>111110001..>----<;@--.:.;--90000;.9/.-/..;CB9/00000..////;///B./..9-..//;:9..-
@M05620:37:000000000-D9766:1:1101:20131:8091 1:N:0:33
AGTGCCAGCTCTCAATCGCACAGGGGACCCAGGGCCTGGCCCCTCCATCCAGAAAACCTATGACCTCACCCGCTACCTGGAGCACCAACTCCGCAGCTTGGCTGGGACCTATGTGAGTATCCAGCGTAGGAATCTGGGAGTTGGGGAGGAGTGAGGAGTTGGGGAAAGACAGTCCTAACCGTGGAGGGTTCTGGTAAATGATGGGGTGAGGAGGGGCTCTTTGGCTCCCACCAGTCCCCCTGTCTGGTCTA
+
AAABAFFFAFFFGGGGGFECFCFDDE2AEEHH2BE2FEHGGGGHFGHFHCGFDFFGHGHHHHGHHFHHHHFGG/EFHHHHGHHGHHHHGFFFEEFGGHGHGHHGGGHHGHHHHHHHHHHHHHHHHGGGGGGHHHHHHHHGGHHHGGGGGGFHHGHHGGHHHHGGGGGHGHHHHHHGHHHHGGGGDGGGCFGGGGFGGGGGGGGGGGFFFFFFFFFFAFFFFFFFFFFFFFFFFFFFFFFFFFFFFFFFFFF
@M05620:37:000000000-D9766:1:1101:21859:8104 1:N:0:33
ACCACACCTTCTACAATGAGCTGCGTGTGGCTCCCGAGGAGCACCCCGTGCTGCTGACCGAGGCCCCCCTGAACCCCAAGGCCAACCGCGAGAAGATGACCCAGGTGCGTGGCCCGCTACCTCTTCTGGTGGCCGCCTCCCTCCTTCCTGGCCTCCCGGAGCTGCGCCCTTTCTCACTGGTTCTCTCTTCTGCCGTTTTCCGTAGGACTCTCTTCTCTGACCTGCGTCTCCTTTGGAACTCTGCAGGTTCT
+
BBBABBBBFFFFGGGGFGGGGFHFGEEAAAGHFGGEDFGGDHHHHGGGDEGGGHGFHHGGGGGGGDGGGGGFHFHGGGDHEEHHHGGEGGGC@FGFDFF2FG//FFC1/FGGCFG---<-<<<<DD=0GHGG.GC-@E.CGG/E/C;F0;C.FB.9E.;-9-99;-;D@-;F//9///9;9B/FFFEBB////;-.;BE/B.9.;9//9/BF/B//;////;/..;A-.9B/;F/B;FF/////9;F:9//
@M05620:37:000000000-D9766:1:1101:21558:8111 1:N:0:33
GAGGCTGCTTTGGAAGAAACTCATAGATTACTGCAACAGTTCCCCCTGGACCTGGAAAAGTTTCTTGCCTGGCTTACAGAAGCTGAAACAACTGCCAATGAACACTGGCCAGTCCGTCAGGCATTTCCGCTTTCGACATCTTGTGGATCCACTTGAACAATTCTCAGCATTTGTACTTGTAACTGACCCGCCAGGGACAAAAGATCGGAAGAGCCCCCGTCTGAACTCCAGTCACCGCTCCTTATCTAGTA
+
A3AABBFAFFFFGGGGGGGGGGFHHHHHHHGHHHHHGHHDGHHHHGGFGGHHHHGHHHFFFGHHHHHHHHHHHHHHHHHHHHHHHGHHHHHHHHHHGGHHF3G@B3BFGBFGHBCFHHGGB3FHH44BEEGGG3E/F/CH3BGFG/BGHHB2GG22@GFHHHH2FGHBGHH1FGHHHHHH1GHHHHH0F->>-=CGGGG.GHHGHHHGG.EHH/:C9-;CEG.;C/0CFGGGGGGGGGGFB/;FFFF//:;
@M05620:37:000000000-D9766:1:1101:16479:8142 1:N:0:33
AGTGCCAGCTCTCAATCGCACAGTGTCTGGTCTCTCTCCTGCCCTTAGATCGGAAGACCACACGTCTCAACTCCAGTCACCGCTCCTTCTCCCGTATGCCGCCTTCTGCTTGTCCACAACCCACCCGGCTCCTCGCCGACTCCCCGTGCGTCCCCGCGCTGCTGAACCACTGTCCATTCCGTCCGGCGTTTCCGCTTTCGCACTCTTGTGGATCCCCTCGCCCACTTCTCCTCCTTGGTCCTTGTCTCTTA
+
AABBBFFFBFFFGGGGGGGFGGHBGGGHGC5FG5BF333ABBGHC3GHBAFHEGEDH3BGECE01AB2DDFGGAFAAFEB@EE0>EB33BF3B1?>1?@3///?F?3BGHE30B3B3B//<///?//////CCGD@C?/>DGF..-.<.-<<<.<<-:-CDDFG00/:.99;9C0000;BBFGD-9@-;@>BBD.;AA/9A.-9/9BFBF?///.9AB.99@...;:BB/B/./;///9;/9F/://9:/;
@M05620:37:000000000-D9766:1:1101:9535:8149 1:N:0:33
AGTGCCAGCTCTCAATCGCACAGGGGACCCAGGGCCTGGCCCCTCCATCCAGAAAACCTATGACCTCACCCGCTACCTGGAGCACCAACTCCGCAGCTTGGCTGGGACCTATGTGAGTATCCAGCGTAGGAATCTGGGAGTTGGGGAGGAGTGAGGAGTTGGGGAAAGACAGTCCTAACCGTGGAGGGTTCTGGTAAATGATGGGGTGAGGAGGGGCTCTTTGGCTCCCACCAGTCCCCCTGTCTGGTCTA
+
BCBBCFFFCFFFGGGGGGGGGGHHGGGGGGHHGGGGGGHHHHGHGGHHHHHHHHHHHGHHHHHHHHHHHHHGGGGGHHHHHHHHHHHHGHHHGGGGGHHHGHHGGGHHGHHHHHHHHGHHHHHHHGFGGGHHHHHHHHHGGHHHGGGGGGGHHHHHHGHHHHGGGGHHHHHHHHHHGHHHGGGGGGGGCFGGGGCFGGGHHGHGGGFFFFFFFFFFFFFFFFHFFFFFFFFFFFFFFFFFFFFFFFFFFFB
@M05620:37:000000000-D9766:1:1101:13851:8157 1:N:0:33
GAGGCTGCTTTGGAAGCAACTCATAGATTACTGCAACAGTTCCCCCTGGACCTGGAAAAGTTTCTTGCCTGGCTTACAGAAGCTGAAACAACTGCCAATGAACAATTGCAAGTAAGCCCGGCATCGCCTCTTTAGGACTCTTGGGGATCCAATTGAACAATCCTCAGCATCTGTACTTTCAACTGACAAGCTATTGACAATACATCTGAACAGCACACAGCTTAACTCCAGGCACCTGTCACTCCCGCGCA
+
>11>AACAFFFFGCGG11FGGGAGFFGHH1GHGHD1B0FDFGFHHGGGE0BGHHFHGHGGHHHHHHFHHHHHHHFAGHGGHHHGHHFGG>GHHGHH1BFG1BGHE1@1F@11@B2E11///>/>0/?E/E1112B111B<1111/>FC/<11111@@G1011?<111?1?11?<11=F1111FG01<110>/D00=000=0=/<000=GH/</./=/C..;0:00:;0C///.;CE/9090000/;.;A-9
@M05620:37:000000000-D9766:1:1101:13829:8179 1:N:0:33
AGTGCCAGCTCTCAATCGCACAGGGGACCCAGGGCCTGGCCCCCCCATCCAGAAAACCTATGACCTCACCGGCTACCTGGAGCACCAACTCCGCAGCTTGAATGGTGGCTATGTGGGTATCCAGTGCAGGTATCGCGCTCTTGGGGAGGCGTTTGGACTTTGGTCAGCACATTCACTTCCGTCGGGCGTGCCGGGGACACATGAGCGGAGGAGCGCCTCTCTGACCTCCACCCGCCCCCCTTTCTGTTCTA
+
>1>AAFF11FFFGGGGGFCGG0BE0AEEEE00B0BEABBGCGG/AEEBAF1BFG1F0B01FGGFGBG1F0/>E>?FH1B>0BG>FF0?EB1GGGG?CFHH0B22111/B?F11221//@11@111111?0<1?F//---.>FG0<CC--<-.--;.;/00009.00/0;./000000000.0.--9-9--;--;--;---;/;///9;>-;9B-;-;--;/;9////;A-99---;-;9@--B/;/;///9
@M05620:37:000000000-D9766:1:1101:8730:8182 1:N:0:33
GAGGCTGCTTTGGAAGAAACTCATAGATTACTGCAACAGTTCCCCCTGGACCTGGAAAAGTTTCTTGCCTGGCTTACAGAAGCTGAAACAACTGCCAATGACCGGATGCTACCCGTAAGGAAAGGCTCCTAGAAGACTCCAAGGGAGTAAAAGAGCTGATGAAACAATGGCAAGTAAGTCAGGCATTTCCGCTTTAGCACTCTTGTGGATCCAATTGAACAATTCTCAGCATTTGTCCTTGTAACTGACAA
+
BABBCBFAFFFFGGGGGGGGGGHHHHHHHHHGHHHHGGHFHHHHHGGGHHHHHHHHHHHHHHHHHHHHHHHHHHHHHHHHHHHHHGFHHHHHHHHGGHHHHH3>>EEEHHHHFFEFEEFGGHHHHHFHGHH4GHGHHHHFHFGGGGEBGHFHFFG2DFGFFFHGHHGHHEGHHG>GF1>FDGFHEHFDG0<EEFGHHHG<CHHH0<CDFFHHFCGFFCHGHGFCEBF0BCFFGF0;0;CFGFFBFG00;B;
@M05620:37:000000000-D9766:1:1101:20554:8216 1:N:0:33
GAGGCTGCTTTGGAAGAAACTCATAGATTACTGCAACAGTTCCCCCTGGACCTGGAAAAGTTTCTTGCCTGGCTTACAGAAGCTGAAACAACTGCCAATGAACAATGGCAAGTAAGTCAGGCATTTCCGCTTTAGCACTCTGGTGGATCCAATTAAAAAATTCTCAGAATTTGAACTTTTAACTGACAAGCAAGGGCCAAAAGATCGGAAAAGAAAACTTCTAAACTCAAGACACCGTTCATTATCTCGTA
+
A3AB>>C>C@B4F4BBEGAFGGHHHGHGGDBFG54BBGFGGDBBBEABAABBGGEB332BBDGDFHGBBBFGGGH3ABBGHHBFG33FBF?BGGHFCGGGB@BBFB3@FB@?B44BBB@B?3??34B????E/3?3BB33?433?//2BF22B333?32<02@@>2@@111<?1?11F11??11??1<1<.<0><..<../</<<=...:-//.:::;0000:;GFB90/;09=B.-.;/9900;009;.9
@M05620:37:000000000-D9766:1:1101:11003:8240 1:N:0:33
AGTGCCAGCTCTCAATCGCACAGGGGACCCAGGGCCTGGCCCCTCCATCCAGAAAACCTATGACCTCACCCGCTACCTGGAGCACCAACTCCGCAGCTTGGCTGGGACCTATGTGAGTATCCAGCGTAGGAATCTGGGAGTTGGGGAGGAGTGAGGAGTTGGGGAAAGACAGTCCTAACCGTGGAGGGTTCTGGTAAATGATGGGGTGAGGAGGGGCTCTTTGGCTCCCACCAGTCCCCCTGTCTGGTCTA
+
AAAABFFFCFFFGGGGGGGGGGHHGGGGGGHHFGGGGGHHHHGHGGHHHHHHGHFHHGHHHGGHHHGHHHHGGGGGHHHHFHHHHHHHGHHHGGGGGHHHGHHGGGHHGHHHHHHHHHHHHHHHGGGGGGHHHHHHHGHGGHHHGGGGGGEGHGHHFGHHHHGGGGHHHHGHHHHHHHHHGGGGDFGGEGGGGGFGGGGGGGGGGGABFFFFFFFAFAFFFFFFFFFFFFFFFFFFFFFFFFFFFFFFFFB
@M05620:37:000000000-D9766:1:1101:23869:8245 1:N:0:33
GAGGCTGCTTTGGAAGAAACTCATAGATTCCTGCAACAGTTCCCCCTGGACCTGGAAAAGTTTCTTGCCTGGCTTACAGAAGCTGAAACCACTGCCCATGAACATTGGCAATTAAGTCAGGCATTTCCGCTTTATCACTCTCGCGGATCCAATCGAACAATTCTCAGCACTCGTACTTGTCACTGACAAGCCAGTGCCAAAAGATCCGAAGAGCACACGTTTGAACTTCAGCCACCTCTCACTATCTCGCT
+
>3AAAAFAFFFFFFGG4GFFFGBGGGHHH5FGGHE4BBGDFGHHHGEF22GHHHEHHB2BBGHHGHFHHHFHHHFBGGFFGHHGGHFFG1EFHCGH1@FG3BBF3B433@F33B4BBB4BFGH?34BFEE?E/B4BBGFFB3///<>/><GCG2/???CC1FD?111FG010<><G<1>GFD0G0D/00.../.<=0000/:/.::0:.:;:FF/FGG-;./.9;F0000;099C..9;/900;B/BF9..
@M05620:37:000000000-D9766:1:1101:22046:8255 1:N:0:33
AGTGCCAGCTCTCAATCGCACAGGGGACCCAGGGCCTGGCCCCTCCATCCAGAAAACCTATGACCTCACCCGCTACCTGGAGCACCAACTCCGCAGCTTGGCTGGGACCTATGTGAGTATCCAGCGTAGGAATCTGGGAGTTGGGGAGGAGTGAGGAGTTGGGGAAAGACAGTCCTAACCGTGGAGGGTTCTGGTAAATGATGGGGTGAGGAGGGGCTCTTTGGCTCCCACCAGTCCCCCTGTCTGGTCTA
+
ABABBFFFCFFFGGGGGGGGGGHHGGGGGGHHGGGGGGHHHHGHGGHHHHHHHHHHHGHGHHHHHHHHHHHGGGGGHGHHHHHHHHHHGHHHGGGGGHHHGHHGG?GHGHHHHHHHHHHHHHHHHGEGGGHHHHHHGHHGGHHHGGGGGGGHHHHGHGHHHHGGGGHHHHHHHHHHHHHHGFFGGGGGCFGGGGGGGGGGGGGGGGFFFFFFFFFFFFFFFFFFFFFFFFFFFFFFFFFFFFFFFFFFFFB
@M05620:37:000000000-D9766:1:1101:13050:8277 1:N:0:33
AGTGCCAGCTCTCAATCGCACAGTGTCTGGTCTATCTCCTGCCCTTAGCTCGGAAGAGCACACGTCTGAACTCCAGTCACCGCTCATTATCTCGTATGCCGTCTTCTGCTTGAACAAAAAAAAAACAATAATAACAACGAAAAGCCTAATCTCTTATAAAAACTACTAGCGAAATCCCTTCAAAGAACCACAAACTGCATTCCCCCCACTATCCTCGAATAAAATCATATCCGCATTCGAGAATCCACGAC
+
BBBCDFFFCFFFGGGGGGGGGGHBFGHHHHHHH5DGH5F5BGFHHHHH3FGEFGGFHHHHHHHEBBB1DFGGHGFHHHHBGFG0>1BGHHHGHAFAHFHHGGGHG4GGHHHH0?3D?EFC//<//?//2222?1111?////-000<11111111<11<000<000==0<----.00000/0:00/./..;....00;0000;0/.--:./00/00../0.09000000000..;..0:0/.900000.--
@M05620:37:000000000-D9766:1:1101:7584:8282 1:N:0:33
GAGGCTGCTTTGGAAGAAACTCATAGATTACTGCAACAGTTCCCCCTGGACCTGGAAAAGTTTCTTGCCTTGCTTAAAGAAGCTGAAACAACTGCCAATGATCAATGGCAAGTAAGTCAGGCATTTCCGCTTTAGCACTATTGTGGATCCAATTGAACAATACTAAGAAAATGAACTTATAAATGACAAGCAAGGGACAAAAGCTCGGAAGAGCACACGTATGAACTCAAGTCACCTCGCACTATCCCGTA
+
>3AB>>CACBB4G4BBFGCGGGHHHFGHHHBFFG4FFHBGGDAABEAAAGBBGGAG332BBFHDFHGB3B5BBDG55ADBGHBBG33FBB1GHHHGHHHHB4BFGBB3BBF1B4F44B4B?3?33BBB/?//?333BB3B44B4?<33B?2?33B33BFH23@222@2@222@2@22?1<??11@<<?FC?00<..>>.00>><0<.<E<.<./=:/C-;:0/::;0;0/:09;B09..-9--00;/;..-
@M05620:37:000000000-D9766:1:1101:15083:8300 1:N:0:33
AGTGCCAGCTCTCAATCGCACAGGGGACCCAGGGCCTGGCCCCTCCATCCAGAAAACCTATGACCTCACCCGCTACCTGGAGCACCAACTCCGCAGCTTGGCTGGGACCTATGTGAGTATCCAGCGTAGGAATCTGGGAGTTGGGGAGGAGTGAGGAGTTGGGGAAAGACAGTCCTAACCGTGGAGGGTTCTGGTAAATGATGGGGTGAGGAGGGGCTCTTTGGCTCCCACCAGTCCCCCTGTCTGGTCTA
+
BCABCFFFCFFFGGGGGGGGGGHHGGGGGGHHGGGGGGHHHHGHGGHHHHHHHHHHHGHHHHHHHHHHHHHGGEGGHHHHHHHHHHHHGHHHGGGGGHHHGHHGGGHHGHHHHHHHHHHHHHHHHGGGGGHHHHHHHHHGGHHHGGGGGGGGHHHHHGHHHHGGGGHHHHHHHHHHHHHHGGGGFGGGEGGGGGGGGGGGGGGGGGFFFFFFFFFFFFFFFFFFFFFFFFFFFFFFFFFFFFFFFFFFFFF
@M05620:37:000000000-D9766:1:1101:20869:8325 1:N:0:33
AGTGCCAGCTCTCAATCGCACAGGGGACCCAGGGCCTGGCCCCTCCATCCAGAAAACCTATGACCTCACCCGCTACCTGGAGCACCAACTCCGCAGCTTGGCTGGGACCTATGTGAGTATCCAGCGTAGGAATCTGGGAGTTGGGGAGGAGTGAGGAGTTGGGGAAAGACAGTCCTAACCGTGGAGGGTTCTGGTAAATGATGGGGTGAGGAGGGGCTCTTTGGCTCCCACCAGTCCCCCTGTCTGGTCTA
+
ABBBBFFFBFFFGGGGGAFFGGHHGEGGGGFHGGGGFGHHFHGHGGHHHHHHHHFHHGHHHHGHHHHHHHHGGEFGHEHGHHHHFHHHGGHHGGGGGHHHGHHFFEHHGHGHHHHHHHHHHHHHHGFGGGEHHHGHHHHGGHHHGGGGGGGHHHHHFGFHHHGGEGHHHHHGHHHHHHHHGDEGGGGGDFGGGGGGGGGGGGGGGGFFFFFFFFFFFFFFFFFFFFFFFFFFFFFFFFFFFFFFFFFFFFF
@M05620:37:000000000-D9766:1:1101:23081:8337 1:N:0:33
GAGGCTGCTTTGGAAGAAACTCATAGATTACTGCAACAGTTCCCCCTGGACCTGGAAAAGTTTCTTGCCTGGCTTACAGAAGCTGAAACAACTGCCAATGCTCCATGGAAAGAACGTCAGGCAAATCCGCTTAAGACATCTTAAGGGTCCAATTGAACAATTCACAGAATTTGTACTTGTCCATGCAACGACCGGGACCCAAGATCGGAAACGCAACCGTCTAAACTCCAGTCAACGTTCCTTATACCGTA
+
CCCCCCFCFFFFGGGGGGGGGGHHHHHHHHHHHGFHGHHHHHHHHGGGHHHHHHHHHHHHHHHHHHHHHHHHHHHHHHHHHGHHHHHHHGHHHHHHHHHHC4B@3BFG3@3B312?FGEEGHHE0BBB/F/?/344B?3B?333D?0?B?GH222D2@F@2>G22>2=FGHG11=DFHFHHF1=GFF11><A-<<E@F..;::.00;..:-/.:9:BAB..9.;0;;B000CF90:A.//;00;000;;.;
@M05620:37:000000000-D9766:1:1101:18415:8341 1:N:0:33
ACCACACCTTCTACAATGAGCTGCGTGTGGCTCCCGAGGAGCACCCCGTGCTGCTGACCGAGGCCCCCCTGAACCCCAAGGCCAACCGCGAGAAGATGACCCAGGTGAGTGGCCCGCTACCTCTTCTGGTGGCCGCCTCCCTCCTTCCTGGCCTCCCGGAGCTGCGCCCTTTCTCACTGGTTCTCTCTTCTGCCGTTTTCCGTAGGACTCTCTTCTCTGACCTGAGTCTCCTTTGGAACTCTGCAGGTTCT
+
CCCCCCCCFFFFGGGGGGGGGGHHGFGEFGHHGGGGGGGGGHHHHGGGFGGGHHHHHHHGGGGGGGGGGGGHHHHGGGGHGHHHHGGGGGGGGGHHHHHGHHH/FGHGF<GGGH/CGGGGHHHHHHHHFFHGHHGGGGGHGHHGHGGGGGGGGGGGGGGCFGFGGGFFFFFBFFFFFFFFFFFFFFFFFFFFFFFADFF/BDFADFFFFFFFFFFBFFFBBFFF/BFFFFFFFBFFFBBB/;FFFBFAFFF
@M05620:37:000000000-D9766:1:1101:9838:8364 1:N:0:33
GAGGCTGCTTTGGAAGAAACTCATAGATTACTGCAACAGTTCCCCCTGGACCTGGAAAAGTTTCTTGCCTGGCTTACAGAAGCTGAAACAACTGCCAATGATCAAACACAATTAAGACAGGAAGGACCGCTTTAGAAATGATGTCAATCCAATAAAACAATTCACAGAAAAAGGGCAAGTAAGTGAGAAACTAGCGCCAAAACCCCGTAAGGGAACACATTGAAACATCAGACACCTTTGAATTTCCCGCA
+
A3AB>>FACBB4G4BBGGCGGGHHHGHHHHBDFG4FFHFGGDABA2AAAFBBGHEF332BBFGDFHGBAB3BBFG33BBFHHABG33F3B1GHHHGHHHHFGHDG331??F34@B44BBBFFF0/0B//>/?/?3B?3333333?333BF22D2222@CF2>@2222@=100?//?//.>><1=111>1101110<-<.-/<.:.;-.-..0:.;CB/.=000909/0;0:00;9.;900;00;9;;0.--
@M05620:37:000000000-D9766:1:1101:19420:8438 1:N:0:33
ACCACACCTTCTACAATGAGCTGCGTGTGGCTCCCGAGGAGCACCCCGTGCTGCTGACCGAGGCCCCCCTGAACCCCAAGGCCAACCGCGAGAAGATGACCCAGGTGAGTGGCCCGCTACCTCTTCTGGTGGCCGCCTCCCTCCTTCCTGGCCTCCCGGAGCTGCGCCCTTTCTCACTGGTTCTCTCTTCTGCCGTTTTCCGTAGGACTCTCTTCTCTGACCTGAGTCTCCTTTGGAACTCTGCAGGTTCT
+
BBBCDCDDFFFFGGGGGGGGGGHHGGGGHGHHHGGGGGGGGHHHHGGGEGGGFHHHGHHGGGGGGGGGGGGHHHHGGGGHGHHHHGGGGGGGGGHHHHHHHHHHGHHGHHHGGHHGGGGGHHHHHHHHHHHGHHGGGGGHGHHGHGGGGGGGGGGGGGGGGGGGGGFFFFFFFFFFFHFFFFFFHHFFFFFFFFFDFFFFFFFFFFFFFFFFFHFFFFFFFFFBFFFFFFFFFHHFFFFFFFFFFFFFFFF
@M05620:37:000000000-D9766:1:1101:14948:8440 1:N:0:33
GAGGCTGCTTTGGAAGAAACTCATAGATTACTGAAACAGTTCCCGCTGGACCTGGAAAAGTTTCTTGCCTGGCTTACAGAAGCTGAAACAACTGCCACTGATCAAATGCAAGTAAGTCAGGCATTTCCGCTTTAGCACTCTTGTGGATCCAATTGAACAATTCTCAGCATTTGTACTTGTAACTGACAAGCCAGGGACAAAAGATCGGAAGAGCACACGTCTGAACTCCAGTCACCGCTCATTATCTCGTA
+
>3AA>>FACBB4FA5BAGBGGGHHH5DDFE45F5ABBG2555D32AAA2AFAFFHH3DGHDGH5FHH53B3BGHH3FAB5FGFFF3@FB3BFG3GHG3FGF4@DG3443B@33FGB@FF@G3FG3FBGEEEE?F?FGHF3GDGGH/GHHHHHFHHGBFGHFFG@22FGH2FG>2@@FGFFFG1FHFGFFHC.GH.AFCFA0<<.<=GA.<<.<CGHHH-:;:.;CFFG0BF;BCGB.;ABD0B90C0=F..
@M05620:37:000000000-D9766:1:1101:14934:8451 1:N:0:33
GAGGCTGCTTTGGAAGAAACTCATAGATTACTGCAACAGTTCCCCCTGGACCTGGAAAAGTTTCTTGCCTGGCTTACAGAAGCTGAAACAACTGCCAATGAACAATGGCAAGTAAGTCAGGCATTTCCGCTTTAGCACTCTTGTGGATCCAATTGAACAATTCTCAGCATTTGTACTTGTAACTGACAAGCCAGGGACAAAAGATCGGAAGAGCACACGTCTGAACTCCAGTCACCGCTCATTATCTCGTA
+
BAAABAFBFFFFGGGFFGGGGGGFHHGHHHHGHHHGHHH5GHEHHGGGHGHHHCGFHHHHEGHHHFDGHHHHHGGHHHHHFGHHHHHFHHHHGHHHGHHHHHHHFGHHHHHGFGGHHHHFHGFHFHHF?EGECE?GGHBHHFHHHGHHGHHHHFFHFHHHHGGHHHFHFHHGG@GHHHHHGHFFHHFBHHGGHHFDACFH><<<<GG?<<<.<C/GFG@:;GEHBGG;GGFFGFGBDDGGGBFGCFFFFED
@M05620:37:000000000-D9766:1:1101:26134:8465 1:N:0:33
GAGGCTGCTTTGGAAGAAACTCATAGATTACTGCAACAGTTCCCCCTGGACCTGGAAAAGTTTCTTGCCTGGCTTACAGAAGCTGACCCAACTGCCAATGCACACTGGCCAGACCGTCAGGCATTTACGCTTTCGCAATCTAGTAAAACCCCTTGCCACATAATCAGCATTTATACTTGTACCTGCCCCGCCCGGGACCCACGATCGGACGTGAACAAGTCTGAACTCCAGTCACCGCTCCTTATATCGTA
+
A1AAAAFAFFFFG1FGFGGGGGHHHFGHHFHHHGHGHGHFGHHHHGGGHHHHHGHAFFFGBGHHHHGHHHHHHHHHHHHHFGGGHG00B>GEFGHHHF1@1BB1BGB0G01/0/?//?EE0G/B<DGHC/<F/1/CA<?GB2>@22>2@/?EFH01?<10?1?FD1?11?FF1<1>DG1F1>1<1G0G<--<-;-:-C.:..AA.A-..--.;.;FF/:FBFB//;/;9BBFF/;/;@--AF//////--:
@M05620:37:000000000-D9766:1:1101:18205:8472 1:N:0:33
AGTGCCAGCTCTCAATCGCACAGGGGACCCAGGGCCTGGCCCCTCCATCCAGAAAACCTATGACCTCACCCGCTACCTGGAGCACCAACTCCGCAGCTTGGCTGGGACCTATGTGAGTATCCAGCGTAGGAATCTGGGAGTTGGGGAGGAGTGAGGAGTTGGGGAAAGACAGTCCTAACCGTGGAGGGTTCTGGTAAATGATGGGGTGAGGAGGGGCTCTTTGGCTCCCACCAGTCCCCCTGTCTGGTCTA
+
ABBBCFFFCFFFGGGGGGFGGGHHGGGGGGHHGGGGGGHHFHGHGGHGHHHHHHGHGGHHHHHHHHHHHHHGGEEGHGFHHHHHHHHHGHHHGGGGGHHHGHHGGGHHGHHHHHHHHHHHHHHHHGGGGGHHHHHHHHHGGHHHGGGGGGGHHHHHHGHHHHGGGGHHHHHHHHHHHHHGGFGGGGGGCFGGGGGGGGGGGGGGGGFFFFFFFFFFFFFFFFHFFFFFFFFFFFFFFFFFFFFFFFFFFFF
@M05620:37:000000000-D9766:1:1101:18930:8508 1:N:0:33
ACCACACCTTCTACAATGAGCTGCGTGTGGCTCCCGAGGAGCACCCCGTGCTGCTGACCGAGGCCCCCCTGAACCCCAAGGCCAACCGCGAGAAGATGACCCAGGTGAGTGGCCCGCTACCTCTTCTGGTGGCCGCCTCCCTCCTTCCTGGCCTCCCGGAGCTGCGCCCTTTCTCACTGGTTCTCTCTTCTGCCGTTTTCCGTAGGACTCTCTTCTCTGACCTGAGTCTCCTTTGGAACTCTGCAGGTTCT
+
CCCCCCCCFFFFGGGGGGGGGGHHGGGGHGHHHGGGGGGGGHHHHGGGGGGGHHHHHHHGGGGGGGGGGGGHHHHGGGGHGHHHHGGGGGGGGGHGHHHHHHHHEGHGHHHGGHHGG?CGHHHHHHHGGHHGHHFGGGGHGHHGFGGGFFGGGGGGGG?-AGGGGGFFFFFFFFFFFFFFFFFFFFFFFFFFFFFDFFFFFDFEDDFFFFFFFFFFFFFFFFFFFFFFFFFFFFFFFFEFFFFFFFF.BFF
@M05620:37:000000000-D9766:1:1101:3919:8527 1:N:0:33
ACCACACCTTCTACAATGAGCTGCGTGTGGCTCCCGAGGAGCACCCCGTGCTGCTGACCGAGGCCCCCCTGAACCCCAAGGCCAACCGCGAGAAGATGACCCAGTTGGGTGGCCCGCTACCTCTTCTGGTGGCCGCCTCCCTCCCTCCTGGCCTCCCCGGGCCGCGCCCTTTCTCACTGGTTCTCTCTTCTGCCCTTTTCCGTAGGACTCTCTTCCCTGACCTGCGTCTCCTTTGGAACTCTGCAGGTTCT
+
>AAABABBFFFFGGGF5GGGGFHHEFGGH?FHHGGEECG?EGCGHGGGEFGGHHFHHHHGEGCFGGGGGGGGEGHGGGGHGHHGEFGGGGGGGGHFHHBGHH//1<11/<?<FGC-<---<0<D<<0<0=G.C::CFDGHE9FD.;CA/C/;90FG..;-----;-@FAFFF99B/BBFFFFF/9///;/BFF/.;BFFFE./99.9/9;/BF9//9//.///:.-.-.9;FFBF///999////9.A/99
@M05620:37:000000000-D9766:1:1101:13130:8530 1:N:0:33
GAGGCTGCTTTGGAAGAAACTCATAGATTACTGCAACAGTTCCCCCTGGACCTGGAAAAGTTTCTTGCCTGGCTTACAGAAGCTGAAACAACTGCCCGTGAACACTGGACAGTCAGTCAAACGTTCCCACTTTAGCCCTAGGGAGGAAACCATTGCACCATACACAGCAATTGAACTTGTCCATGCCCTGCCCGGGACACATGATCGGACAAGCCAACGTCTCACATCAAGTCACCTTGCAATATACAGGA
+
AAAABBFBFFFFGGFGFGGGGGHHFHHHHGGHHHFBHHGFFGHHHGGGHHHHHHHHHHGHGHHHHHHHHHHHHHHFHHHHHHHHHFHGHFHHHH33GB/1?13F2B3?3F@1FBG343B443/B?2BB3B0?3B3BFH2222/2?/?2?2@/2@F2@D2F22@111?/<01?1111?11>1>><F1<C1<.0<.<-<ACC/0<CGH..C--:.9.;CA.;.;/9090;009C000=000990000;9///.
@M05620:37:000000000-D9766:1:1101:10162:8543 1:N:0:33
AGTGCCAGCTCTCAATCGCACAGGGGACCCAGGGCCTGGCCCCTCCATCCAGAAAACCTATGACCTCACCCGCTACCTGGAGCACCAACTCCGCAGCTTGGCTGGGACCTATGTGAGTATCCAGCGTAGGAATCTGGGAGTTGGGGAGGAGTGAGGAGTTGGGGAAAGACAGTCCTAACCGTGGAGGGTTCTGGTAAATGATGGGGTGAGGAGGGGCTCTTTGGCTCCCACCAGTCCCCCTGTCTGGTCTA
+
AAAACFFFDFFFGGGGGGGGGGHHGGGGGGHHGGGGGGHHHHGHGGHHHHHHHHHHHGHHHHHHHHHHHHHGGGGGHHGHHHHHHHHHGHHHGGGGGHHHGHHGGGHHGHHHHHHHHHHHHHHHHGGGGGHHHHHHHHHGGHHHGGGGGGGHHHHHHGHHHHGGGGHHHHHHHHHHHHHHGGEGGGGGCFGGGGFGGGHGHGGGGGFFFFFFFFFFFFFFFHHFFFFFFFFFFFFFFFFFFFFFFFFFFFF
@M05620:37:000000000-D9766:1:1101:16670:8564 1:N:0:33
AGTGCCAGCTCTCAATCGCACAGGGGACCCAGGGCCTGGCCCCTCCATCCAGAAAACCTATGACCTCACCCGCTACCTGGAGCACCAACTCCGCAGCTTGGCTGGGACCTATGTGAGTATCCAGCGTAGGAATCTGGGAGTTGGGGAGGAGTGAGGAGTTGGGGAAAGACAGTCCTAACCGTGGAGGGTTCTGGTAAATGATGGGGTGAGGAGGGGCTCTTTGGCTCCCACCAGTCCCCCTGTCTGGTCTA
+
AAABBFFCAFFFGGGGGGGGGGHGEEGGGEAGFEEGCFGHAGFEGGHHHHAGFHHHHGG3GFFGGHHHHFFFF>EEHFHGHGHHHHFHGHFHGGG?EGHHGBFGE/BGGF2GFFGFDBFGHHFDG<?<>E2F2@1<FFFFDCG1@?F@FGC<<=DA<<</=<@-:..:GBCGGFG:G::GAGGGA.C@GGFFG0;090FB;FGGF?.-AA.BDAA-@@.B9FBB9/B.99.9EAFB/BAD=.::/9/9;9B
@M05620:37:000000000-D9766:1:1101:15751:8572 1:N:0:33
GAGGCTGCTTTGGAAGAAACTCATAGATTACTGCAACAGTTCCCCCTGGACCTGGAAAAGTTTCTTGCCTGGCTTACAGAAGCTGAAACAACTGCCAATGAACAATGGCAAGTAAGTCAGGCATTTCCGCTTTAGCACTCTTGTGGATCCAATTGAACAATTCTCAGCATTTGTACTTGTAACTGACAAGCCAGGGACAAAAGATCGGAAGAGCACACGTCTGAACTCCAGTCACCGCTCATTATCTCGTA
+
AABBBBFBFFFFFGGGGGGGGGHHHHHHHHHHHHHHFGHEGHHHHGGGHHHHHHHHHHHHGHHHHHHHHHHHHHHHHGHHHHHGHHHHHFHHHHHHHHHHG@GHHHFHHGHGHHHHHHHHHGHHHHGFGGGGGHGHHHHHHHHHHGHHHHFHHHHGHHHHHHHHHHHGHGGGG>GHHHHHHGGHGFGHHHHFFHFDFGCA0<=<<DEFGFEHHHHHHHDCCGGHHHHHHHHBFCFCDGFGGGGGGGGFGA9
@M05620:37:000000000-D9766:1:1101:14963:8623 1:N:0:33
AGTGCCAGCTCTCAATCGCACAGGGGACCCAGGGCCTGGCCCCTCCATCCAGAAAACCTATGACCTCACCCGCTACCTGGAGCACCAACTCCGCAGCTTGGCTGGGACCTATGTGAGTATCCAGCGTAGGAATCTGGGAGTTGGGGAGGAGTGAGGAGTTGGGGAAAGACAGTCCTAACCGTGGAGGGTTCTGGTAAATGATGGGGTGAGGAGGGGCTCTTTGGCTCCCACCAGTCCCCCTGTCTGGTCTA
+
BCABBFFFCFFFGGGGGGGGGGHGGGGGGGHHGGGGGGHHHHGHGGHHHHHHHFHHHGHHGHHHHHHHHHHGGEEGHGHHHHHGHHHHGHHHGGGGGHHHGHHGGGHHGHHHHHHHHHHHHHHHHGGGGGHHHHHHHHHGGHHHGGGGGGGHHHHHHGHHHHGGGGHHHHHHHHHHHHHHGGGGFGGGEGGGGGFGGGGGGGGGGGFFFFFEFFFFFFFFFFFFFFFFFFFFFFFFFFFFFFFFFFFFFFF
@M05620:37:000000000-D9766:1:1101:27887:8651 1:N:0:33
AGTGCCAGCTCTCAATCGCACAGGGGACCCAGGGCCTGGCCCCTCCATCCAGAAAACCTATGACCTCACCCGCTACCTGGAGCACCAACTCCGCAGCTTGGCTGGGACCTATGTGAGTATCCAACGTAGGAATCTGGGAGTTGGGGGGGAGTGCAGAATTGGGGAAAGCAAGTCCTAACCGTGGAGGGTTCTGGTAAATGATGGGGTGAGGAGGGGCTCTTTGGCTCCCACCAGTCCCCCTGTCTGGTCTA
+
>>AAAFBFAFFFFGGGF1AAAE0A0AEEGGHHGCEGGCGCHHEFGGGHHHGFBFBHHGHGHE2GGH1@FHFGGG?EGGG>0FG?B/BFE0BGFC/>/CGHGFG///0BEGHHFHFF11B>GF21B<?@0?DF1@@GGF0/??FGGG-----;;//;;/;;BFE@FFF-///-;;BFFF--=9A@:-;;-AAFFFFFFBFFF/FFF?F@EAF/-:;?@@FFFFFBFFFEEBFFE-BFFFFF@FFFF;FFFFB
@M05620:37:000000000-D9766:1:1101:27000:8668 1:N:0:33
AGTGCCAGCTCTCAATCGCACAGGGGACCCAGGGCCTGGCCCCTCCATCCAGAAAACCTATGACCTCACCCGCTACCTGGAGCACCAACTCCGCAGCTTGGCTGGGACCTATGTGAGTATCCAGCGTAGGAATCTGGGAGTTGGGGAGGAGTGAGGAGTTGGGGAAAGACAGTCCTAACCGTGGAGGGTTCTGGTAAATGATGGGGTGAGGAGGGGCTCTTTGGCTCCCACCAGTCCCCCTGTCTGGTCTA
+
>AAABD5CBFFFG4BGGAFFEFFGAAEGGGHHGGGGGFHHHHGHGGEHHHHHHEGHHGHHHBGHGG3GHHHGGGCEHHH1FFF?GH?GGGHHGEEGGFHHGHHEAEGHGHHHHHHGHGFHGGGFHG?CCDHGHHHHGGGGCCHHGGEGFGGHHGHHGEGFGHFGEFEHFHGH;GGHHHHHG;EGFGGGCAFGGGFGGGGGGGGFGGFFEFFFFDFFF@FFFFFFFFFFEFFFFFBFFFFFFFFFFFFFF/B
@M05620:37:000000000-D9766:1:1101:21780:8674 1:N:0:33
GAGGCTGCTTTGGAAGCAACTGACAAGCCAGGGACAAAAGATCGGAAGCGCACACGTCTGAACTCCAGTCACCGCGCATTATCTCGTATGCCGTCTTCTGCTTGAAAAAAAAAAAAAAAAAGAAAAACACAAAAAAAAAAAAGACGAACAAAAAGATCTCAACTAATAGAGAAAGGGATAAGAACAAAAAAAAAACCCAGAACTCGTGATAGAAATAAGAGAACTATAATAGCAATTTGAACGATAAAAAG
+
A1AAAAFAFFFFGGGGGGGGGF1BEGHAFBFGGFFFH00EA1FGFEFF/EEEGCHGFCGGFFHHFHEFGGHGHCG/>EA/BBBBFCFEFHHHG?EGGHHHHHHH0BGHF/C@<>/><----.<<<C..;......-:;------------9-9---//////-///////////;9----////-/-9-------------/-//---/////////////-///////////99///////---;-;//-
@M05620:37:000000000-D9766:1:1101:7896:8690 1:N:0:33
AGTGCCAGCTCTCAATCGCACAGGGGACCCAGGGCCTGGCCCCTCCATCCAGAAAACCTATGACCTCACCCGCTACCTGGAGCACCAACTCCGCAGCTTGGCTGGGACCTATGTGAGTATCCAGCGTAGGAATCTGGGAGTTGGGGAGGAGTGAGGAGTTGGGGAAAGACAGTCCTAACCGTGGAGGGTTCTGGTAAATGATGGGGTGAGGAGGGGCTCTTTGGCTCCCACCAGTCCCCCTGTCTGGTCTA
+
CCBCCFFFDFFFGGGGGGGGGGHHGGGGGGHHFGGGGGHHHHGHGGHHHHHHHHHHHGHHHGHHHHHHHHHGGEFGHHHHGHHHHHHGGHHHGGGGGHHHGHHGGGHHGFHGBFHHHHHG??GHHCC/B/FGH2FDDBF=ECHHGGFDGEECC0<.0<GHHHGCFAEGHHHHGHHEHFHHGGGAAEGGEF.BBFFFFFFGGGGGGGFFFFFFFFFFFFFFFFFFFFFFFFFFFFFFFFFFFFFFFFFFBFB
@M05620:37:000000000-D9766:1:1101:17128:8709 1:N:0:33
GAGGCTGCTTTGGAAGAAACTCATAGATTACTGCAACAGTTCCCCCTGGACCTGGAAAAGTTTCTTGCCTGGCTTACAGAAGCTGAAACAACTGCCAATGCTCCCTGGAAAGAAAGTCAGTCATAACCGCTTTAGCCATCAAAAGAGTCCACTTAACAACTTCACAGAATTTAGGCTTGTCCCTGCCACGACCGGGACACAAGATCGGAAACAACCCCGTCTATACTCAAGTCAACGTGCCATATCACGTA
+
BABCCCFCFFFFGGGGGGGGGGHHHHHHHHHHHHHHHHHGHHHHHGGGHHHHHHHGGHHHGHHHHHGHHHHHHHHHHHHHHHHHHHHHHHHHHHHHHHHHH4@BF2B?2GBF31BGGHD3BBGB4433//<</BBB?E3B3222B/2BBBGCB33@2@2/@<G2@@<@GDHG111?1G@GHHDG1.FC1ACF<@-A:C.:C::/00:..9-//;9;DEF..:.009;B0/0;00;;:.;.;/;//;/9;.;
@M05620:37:000000000-D9766:1:1101:17143:8723 1:N:0:33
GAGGCTGCTTTGGAAGAAACTCATAGATTACTGCAACAGTTCCCCCTGGACCTGGAAAAGTTTCTTGCCTGGCTTACAGAAGCTGAAACAACTGCCAATGAACAATGGCAAGTAAGTCAGGCATTTCCGCTTTAGCACTCTTGTGGATCCAATTGAACAATTCTCAGCATTTGTACTTGTAACTGACAAGCCAGGGACAAAAGATCGGAAGAGCACACGTCTGAACTCCAGTCACCGCTCATTATCTCGTA
+
AAABBBFAFFFFGGGGGGGGGGGFHGGHHFHHHHHHHHHFGHHHHGGGHHHHHHHHHHGGFGHHHHHHHHHHHHHHHHGHHHHHHHHHHHHHHHHHHHHHHHHHFHHHHHHGHGDFHHHHGHHHHHHHGGGGGHHHHHHHHHHHHGHHHHHHHHHHHHHHHHHHHHHHHHHHHHHHHHHHHHHHHHHHHHHGHHGGFFFHHHGEGHHGGGGGHHHHHHF;GHGHHHHHCHHGGGGFGGGGGGGGFFFFF9C
@M05620:37:000000000-D9766:1:1101:6366:8738 1:N:0:33
AGTGCCAGCTCTCAATCGCACAGGGGACCCAGGGCCTGGCCCCTCCATCCAGAAAACCTATGACCTCACCCGCTACCTGGAGCACCAACTCCGCAGCTTGGCTGGGACCTATGTGAGTATCCAGCGTAGGAATCTGGGAGTTGGGGAGGAGTGAGGAGTTGGGGAAAGACAGTCCTAACCGTGGAGGGTTCTGGTAAATGATGGGGTGAGGAGGGGCTCTTTGGCTCCCACCAGTCCCCCTGTCTGGTCTA
+
BBBCCFFFCFFFGFGGGGFGGGGHGGGGGGHHGGGGGGHHHHGHGGGHHHHHHGHHHGHHHHHHHHHHHHHGGEGGHHHGHHHGFHHHGHHHGGGGGHHHGHHGGDHHGHHHHHHHHHHHHHHHHGGGGGHHHHHHGHHGEHHHGGGGGGGHHHHHHGHHHHGGGGHHHHHHHHHHHHHHGGGGGGGGCFGGGGFGGGGGGGGGGGFFFFFFFFFFFFFFFFFFFFFFFFFFFFFFFFFFFFFFFFFBBFF
@M05620:37:000000000-D9766:1:1101:19259:8748 1:N:0:33
AGTGCCAGCTCTCAATCGCACAGGGGACCCAGGGCCTGGCCCCTCCATCCAGAAAACCTATGACCTCACCCGCTACCTGGAGCACCAACTCCGCAGCTTGGCTGGGACCTATGTGAGTATCCAGCGTAGGAATCTGGGAGTTGGGGAGGAGTGAGGAGTTGGGGAAAGACAGTCCTAACCGTGGAGGGTTCTGGTAAATGATGGGGTGAGGAGGGGCTCTTTGGCTCCCACCAGTCCCCCTGTCTGGTCTA
+
1>>AAFDFAFCDDGGFGEFGCEFEEGGGFGHHGGGGGCHFFHGHGGFHBGGGHB1FHGBCHHHHHHEGHHHGGG@EHHHFHHHECGHHGCGHGGCGCGHHGHHGGEHHGHHHHHEHHHHHFGHHHC/EGGHGHHFH1FGECHHH?CFGGGGHCGDFHFHHHHCGGGHGHHHHHHHHHHHA-=EABGGG.FGGGGGGGGGGGGGGGGF@FFFFFF@@@?FFFEBFFFFFFFFFFFFFFFFF?FFFFFFFFFB
@M05620:37:000000000-D9766:1:1101:12042:8772 1:N:0:33
GAGGCTGCTTTGGAAGAAACTCATAGATTACTGACACAGGACCCGCTGACCATGTAACCGTTTCTTGCCTGGCTTCCAGAAGCTGGAACCACTTCCCCTGAACAATGGCAAGTAAGTCAGGCATTTCCGCTTTAGCCCTCTTGTGGATCCCCTTGCACCATTCTCAGCATTTGTACTTGTCCCTGACAAGCCAGGGACAAAAGATCGGAAGAGCCCCCGTCTGAACTCCAGTCACCGCTCCTTATCTCGTA
+
BBBBBBFBFFFFGGGGGGGGG4GDF5DD6D4DG5BFFH2222A22AAA22B3B55DADAAB1A35D553B3B1BB2BFGFH3GH321BF?BFH3FG2FGGF3BFG3F32BG/3??FFHHH2GHHHHHHGGGGG3GHCHHHHHHHHGHHHH2/@GH2FH2?FGGGHHHHHHHHHHHHHHFH11>GH0F>1>FF/=<DGGG.CGHGHHHGGAGHHG.C.BDEGGGG0FGGGBFBFFGGGGGG.BFFFFFFFAA
@M05620:37:000000000-D9766:1:1101:18938:8779 1:N:0:33
AGTGCCAGCTCTCAATCGCACAGGGGACCCAGGGCCTGGCCCCTCCATCCAGAAAACCTATGACCTCACCCGCTACCTGGAGCACCAACTCCGCAGCTTGGCTGGGACCTATGTGAGTATCCAGCGTAGGAATCTGGGAGTTGGGGAGGAGTGAGGAGTTGGGGAAAGACAGTCCTAACCGTGGAGGGTTCTGGTAAATGATGGGGTGAGGAGGGGCTCTTTGGCTCCCACCAGTCCCCCTGTCTGGTCTA
+
BCBCCFFFDFFFGGGGGGGGGGHGGGGGGGHHGGGGGGHHGHGHGGHHHHHHHHHHHGHHHHHHHHHHHHHGGGGGHHHHGHHHHHHHGHHHGGGGGHHHGHHGGGHHGHHHHHFHHFFHHHHHH@?BDGGHHFDGHHHGGHFHGGGGGGE<CGHGCA/CDHGGGGHHGHCFHHHFEHFHDCACDGGG9CFFFGBFGGBBFBFGGG9@EFFFFFFFFCEFFFEFFBFEFBFF.<<BFFFFCABFF0FBFFB
@M05620:37:000000000-D9766:1:1101:20618:8815 1:N:0:33
GAGGCTGCTTTGGAAGCAACTCATAAATTAGTGACACAGGATCGGCTGACCATATCACCGTACTTTAGCTGGCTTGCAGAAGCTCGAACCACTTCCCCTGCCAGGATGATACCCGTCATGCCAGGCTCCTAGCCGCCTCCCCGGGCGTCACCGAGCTGCTGCCCCAATGGCCCGTAAGTCCGGCATTTCCGCTTTAGCACTCTTGTGGATCCACTTGCACACTTCTCAGCATTTGTACTTGTAACTGCCAA
+
BBBBBBFBFFFFGGGGFGGGGBFBD5DA6B4DFFHFFH2A23B222BA2BBF33555DBEB1115D555B321A101BBFH3FG31/B1>BBB3BEFFHF11BF1?FB34BB?GAF>E0B33BBFHHHFHGF10?BDGGHFFGCGG@DGFGBF@@AEH<GGFCCEAAGHHH/:@GG.AFG09ABBGGGGGGGGGGFFFBFFFFFFFFDFFFF/9BFF9/B/.BFFFFBFF/FFFF9FFFBFF/BFFF/BFB
@M05620:37:000000000-D9766:1:1101:9088:8820 1:N:0:33
GAGGCTGCTTTGGAAGAAACTCATAGATTACTGCAACAGTTCCCCCTGGACCTGGAAAAGTTTCTTGCCTGGCTTACAGAAGCTGAAACAACTGCCAATGAACACTGGCAAGTCCGTCAGACCTTTCCGATTTAGCCCTCTGATCGATCCCCTTGACACATTCTCAGCATTTATACTTGTCCCTGAAACGACCGGGACACAAGATCGGACAAGCCCACGTATGAACTCCAGTCACCGCTCCTTATCTCGTA
+
CACCCCFBFFFFGGGGGGGGGGHHHHHHHHHGHHHHHHHGGHHHHGGGHHHHHHHHHHCGBGHHHHHHHHHHHHHHHHHHHHHHHHHHHHHHHHHHHH3@3FF4233BA23?GFEG11//33/3DBGHA/?E/44F332/?2333/??0?2/20222@@222@@>111==F11@@D1?G1?1>11<111<.<-A-A@:E./C.<00.<.<-<.9.CC.<<<FF00<00<00<=0:0.-<-<0:<B0:<...
@M05620:37:000000000-D9766:1:1101:18519:8836 1:N:0:33
AGTGCCAGCTCTCAATCGCACAGGGGACCCAGGGCCTGGCCCCTCCATCCAGAAAACCTATGACCTCACCCGCTACCTGGAGCACCAACTCCGCAGCTTGGCTGGGACCTATGTGAGTATCCAGCGTAGGAATCTGGGAGTTGGGGAGGAGTGAGGAGTTGGGGAAAGACAGTCCTAACCGTGGAGGGTTCTGGTAAATGATGGGGTGAGGAGGGGCTCTTTGGCTCCCACCAGTCCCCCTGTCTGGTCTA
+
ACAABFFFCFFFGGGGGGGGGGHGGGGGGGHHGGGGGGHHHHGHGGHHHHHHHHHHHGHHHHHHHHHHHHHGGEGGHHHHGHHHHHHHGHHHGGGGGHHHGHHGGGHHGHHHHHGHHHHHHHHHHGGGGGHGHHHHHHHGGHHHGGGFGGEHHGHHHGHHHHGGGGHHHHHHHHHHHHHHGGGGFGGGEFFGGGFGGGGGGGGGGGFFFFFFFFFFFFFFFFFFFFFFFFFFEFFFFFFFFFFFFFEFFFF
@M05620:37:000000000-D9766:1:1101:21778:8839 1:N:0:33
AGTGCCAGCTCTCAATCGCACAGGGGACCCAGGGCCTGGCCCCTCCATCCAGAAAACCTATGACCTCACCCGCTACCTGGAGCACCAACTCCGCAGCTTGGCTGGGACCTATGTGAGTATCCAGCGTAGGAATCTGGGAGTTGGGGAGGAGTGAGGAGTTGGGGAAAGACAGTCCTAACCGTGGAGGGTTCTGGTAAATGATGGGGTGAGGAGGGGCTCTTTGGCTCCCACCAGTCCCCCTGTCTGGTCTA
+
BCABBFFFDFFFGGGGGGGGGGHHGGGGGGHHGGGGGGHHHHGHGGHHHHHHHHHHHGHHHHHHHHHHHHHGGFGGHHHHFGHHHHGEGHHHGGGGGHHHGHHGGGHHGHHHHHHHHHHHHHHHHGGGGGHHHHHHHHHGGHHHGGGGGGEHHHHHHGHHHHGGGGHHHHGHHHHHHHHHGGGGGGGGEGGGGGGGGHHHHHHGGGFFFFFFFFFFFFFFFHHFFFFFFFFFFFFFFFFFFFFFHFFFFFF
@M05620:37:000000000-D9766:1:1101:20677:8843 1:N:0:33
GAGGCTGCTTTGGAAGAAACTCATAGATTACTGCAACAGTTCCCCCTGGACCTGGAAAAGTTTCTTGCCTGGCTTACAGAAGCTGAAACAACTGCCAATGAACAATGGCAAGTAAGTCAGGCATTTCCGCTTTAGCACTCTTGTGGATCCAATTGAACAATTCTCAGCATTTGTACTTGTAACTGACAAGCCAGGGACAAAAGATCGGAAGAGCACACGTCTGAACTCCAGTCACCGCTCATTATCTCGTA
+
A3AABAFBFFFFGGGGGGGGGGHHHGHHHGHHHHFFGGFAFHHHHGGGGHHHHHHHHF2FFHHHHHHHHHHHHHHFHHHHHHHHHGHHHHHHHHHHHGHHHHHHHHHHHHHGHHHHHHHHHHHHHHHHGGGGGHHHHHHHHHHGHGHHHHHGHHHFHHHHHHHHHHHHHHHHHHHHHHHHHHHHHHHHHHHGFHGGGGGHHHHGHHGFGEGHHGHHHHGCEHGHHHHHHHHGGGGGGGGGGGGGGFGGGEE
@M05620:37:000000000-D9766:1:1101:17308:8860 1:N:0:33
AGTGCCAGCTCTCAATCGCACAGGGGACCCAGGGCCTGGCCCCTCCATCCAGAAAACCTATGACCTCACCCGCTACCTGGAGCACCAACTCCGCAGCTTGGCTGGGACCTATGTGAGTATCCAGCGTAGGAATCTGGGAGTTGGGGAGGAGTGAGGAGTTGGGGAAAGACAGTCCTAACCGTGGAGGGTTCTGGTAAATGATGGGGTGAGGAGGGGCTCTTTGGCTCCCACCAGTCCCCCTGTCTGGTCTA
+
ABABBFFFBFFFGGGGGGGGGGHGGGGGGGHHGGGGGGHHHHGHGGHGHHHHHHHHHGHHHGHHHHHHHHHGGEFGHHHHHHHHHHGGFHHHGGGGGHHHGHHGGGHHGHHHHHHGHHHHHHHHHGGGGGHHHHHHHHFGGHHHGGFGGGEGHFHHHGHHHHGGGGHGHHHHHHHHHHHHGGGGGGGGEFGGGGGGGGGGGHHGGGFFFFFFFFFFFFFFFHHFFFFFFFFFFFFFFFFFFFFFHFFFFFB
@M05620:37:000000000-D9766:1:1101:9754:8860 1:N:0:33
GAGGCTGCTTTGGAAGAAACTCATAGATTACTGCAACAGTTCCCCCTGGACCTGGAGAAGATTCTTGCCTGGCTTACCGAAGCTGAAACAACTGCCAATGAACAATGGCAAGTAAGTCAGGCATTTCCGCTTTAGCACTCTTGTGGATCCAATTGAACAATTCTCAGCATTTGTACTTGTAACTGACAAGCCAGGGACAAAAGCTCGGAAGAGCACACGTCTGAACTCCAGTCACCTCTCATTATCTCGTA
+
AAAAAAFBFFFFGFFFFGGGGFH5GF5DGHBFFGFHBGGHHDF3BEAFA2BFGFA22B1F3DFDB5DBBBB1BBF3B3BEGGEGF33FBB?FGHHF3GHHH3BFGB33BF@?BBBB?B?FC3?B3?BB/?????33BBF2B3?B?A22BF2C@2<22@GHF>@2@2@111@??1?@<F1??<???<<>>F.<0<..<<<.<<=<0<.<;:;:;:;CCG-;.9.;0B0;0/:0;=B90.9/;90;;;0;9.;
@M05620:37:000000000-D9766:1:1101:5568:8874 1:N:0:33
AGTACCAGCTCTCCATCGCACAGGGTACCCAGCGCCTGGCCCCTCCATCCAGAAAACCTATGACCACACCCGCAACCTGGGGCACCCGCTCAGCAGCTTGGCTGGGACCTATGTGAGTATCCAGCGTCGGAATCTGGGCGTTGGGGCGGCGTGCGGCGTTGGGGCAAGCCAGTCCTAACCGTGGAGGGTTCTGGTAAATGATGGGGTGAGGAGGGGCTCTTTGGCTCCCACCAGTCCCCCTGTCTGGTCTA
+
>>11>BDF@FFFGGGBBAA1E0FAF00BB1BF0AA0ABFHHHGHGGHGHAFGHHHABEHGB1FGH1BFFGG>>/>>GH0B?/?EEGA/>EE/0B1FBB1<?CFFGGHHGHFFHFG>GHHGHHFHHGG/>A//?GHHGH.ACGGHGG.CG-;:A9A@-9@@@F@@---;-:-;FFFFEFFF@FF@-AB@BFFFFFFBFFFFBFFFFFF@FFE/BB@?@?FFFFFFFBFFFBFBEFFFFFFF@FFFFFFFFFF
@M05620:37:000000000-D9766:1:1101:27200:8877 1:N:0:33
AGTGCCAGCTCTCAATCGCACAGGGGACCCAGGGCCTGGCCCCTCCATACAGAAAACCTATGACCTCACCCGCTACCTGGAGCACCAACTCCGCAGCTTGGCTGGGACCTATGTGAGTATCCAGCGTAGGAATCTGGGAGTTGGGGAGGAGTGAGGAGTTGGGGAAAGACAGTCCTAACCGTGGAGGGTTCTGGTAAATGATGGGGTGAGGAGGGGCTCTTTGGCTCCCACCAGTCCCCCTGTCTGGTCTA
+
AA>AAFFFBFFFGGGGGGGFGCGHGGEFGGEHGGGGGGHH2FEHG1FHFFHHHGHCGGHHH3BFGHHHHHAFEEEGHHHHHHHGHHFHGHHHGGGGGFHHGHHGGDHHDCHDFDHHHHHHHHHHHGGFGGFHHGHHHH0FEHHHGGFFGDEHHBGHFGHHHHGGEEHHBGHHHHHHHHHHGGGGBGGGEFFGGGGGGGGGGGGGGGFFFFFFFFFFFFFFFFFFFFFFFFFFFFFFFFFFFFFFFFFFFFF
@M05620:37:000000000-D9766:1:1101:16259:8890 1:N:0:33
GAGGCTGCTTTGGAAGAAACTCATAGATTACTGCAACAGTTCCCCCTGGACCTGGAAAAGTTTCTTGCCTGGCTTACAGAAGCTGAAACAACTGCCAATGACAGGATGCTACCCGTAAGGAAAGGCTCCTAGAAGACTCCAAGGGAGTAAAAGAGCTGATGAAACAATGGCAAGTAAGTCAGGCATTTCCGCTTTAGCACTCTTGTGGATCCAATTGAACAATTCTCAGCATTTGTACTTGTAACTGACAA
+
AAAABAFBFFFFGGGGGGGGGGHFHGFHHHHHHHHHGHHGHHHHHGGFHHHHHHHGHHHHBGHHGHHHHHHHHHHGHHHHHHHHHHGHHHHHHHHGHHHHHFHGFHHHHHHHHHGGFFHGHHHFHHFHGHHHHHHHHHHHHGHGGFGFHHHHHGHGHHHHFHHHHHGHHHHHFGGHGHGHHHHHGHHHHHFGGGGHHHFGHGHHFHHGHHHHHHHFHHFGHFHGHHHCGGGGGGGGGGGGGFGFGGFBFF9
@M05620:37:000000000-D9766:1:1101:19587:8891 1:N:0:33
GAGGCTGCTTTGGAAGAAACTCATAGATTACTGCAACAGTTCCCCCTGGACCTGGAAAAGTTTCTTGCCTGGCTTACAGAAGCTGAAACAACTGCCAATGCACACTGGCAAGTCCGTGGAAAATTTCCGATTACGCCCTAAGGTAGATACACATGCAACATAATCAGCGTTAGTACTTGACCCAGCCCCGCCCGGGCCACAAGATCGGACGAACCCAAGAATGCACACCAGTCACCGTTCAATATATCATG
+
CBCCCCFCFFFFGGGGGGGGGGHHHHHHGHHHHHHHHHHGGHHHHGGGHHHHHHHHHHHHHHHHHHHHHHHHHHHHHHHHGHHGHHHHH3FHHFHHH3G33BB31BF?123?33@111//33243FGH//E?/?/?/>/B22?B3B3222@2222222=022?=1F1=/<//?>G11FD1<1>..0.<<<@--:-;-:..9..;CFA..9-A-9-.:.../0990;0.;;9FFB00A.;/0000;00;000
@M05620:37:000000000-D9766:1:1101:10049:8900 1:N:0:33
AGTGCCAGCTCTCAATCGCACAGGGGACCCAGGGCCTGGCCCCTCCATCCAGAAAACCTATGACCTCACCCGCTACCTGGAGCACCAACTCCGCAGCTTGGCTGGGACCTATGTGAGTATCCAGCGTAGGAATCTGGGAGTTGGGGAGGAGTGAGGAGTTGGGGAAAGACAGTCCTAACCGTGGAGGGTTCTGGTAAATGATGGGGTGAGGAGGGGCTCTTTGGCTCCCACCAGTCCCCCTGTCTGGTCTA
+
AAAABFFFBFFFGFGGGFGCGEGEGEGGGGHHFGGGEGHHHHGHGGGHHHHHEHGHHGHHHHHHHHHHHHHGGEGGHHHHHHHEHHHHGHHHGGGGGHHHGHHGGGHHGHHHHHHHHGHHHHHHHGGGGGHHHHHHHHHGFHHHGGGGGGGHHHHHHGHHHHGGGGHHHHHHHHHHHHHHGGFGGGGGCGGGGGCFGGGGGGGGGGFFFFFFFFFFFFFFFFFFFFFFFFFFFFFFFFFFFFFFFFFFFFF
@M05620:37:000000000-D9766:1:1101:3356:8900 1:N:0:33
AGTGCCAGCTCTCAATCGCACAGGGGACCCAGGGCCTGGCCCCTCCATCCAGAAAACCTATGACCTCACCCGCTACCTGGAGCACCAACTCCGCAGCTTGGCTGGGACCTATGTGAGTATCCAGCGTAGGAATCTGGGGGTTGGGGCGGAGTGAGGCGTTGGGGAAAGCAAGTCCTAACCGTGGAGGGTTCTGGTAAATGATGGGGTGAGGAGGGGCTCTTTGGCTCCCACAAGTCCCCCTGTCTGGTCTA
+
>A>AAFFFAFFFGGGCFFGGE0ACEGGGECHHGGGGGFEFFHGHGGHHHFHGFCFHHCBBGHFHHHFHHHHGGGGGHHHEHGHHFGHHGFHHGGGEEGHG/GFGE?GHGFFHHHF2GGDH222B0>//><11@<1@1F//>AC@--.=CAAE.00..-;@AF?@9BE-9//-9:FFFFF-;AE@FFF@-;FFFFB/;FF//;FFFFF@EFF/-:->9=EFFBF//;FAEBF---;BB/-A9AFFFFFFFFB
@M05620:37:000000000-D9766:1:1101:10033:8910 1:N:0:33
AGTACCAGCTCTCCATCGCACAGGGTACCCAGTGCCTGGCCCCTCCATCCAGAAAACCTATGACCTCACCCGCCACCTGGCGCACCCACTCCGCAGCTTGGCTGGGACCTATGTGAGTATCCAGCGTAGGAATCTGGGCGTTGGGGCGGAGTGCGGAGTTGGGGCCAGACAGTCCTAACCGTGGAGGGTTCTGGTAAATGATGGGGTGAGGAGGGGCTCTTTGGCTCCCACCAGTCCCCCTGTCTGGTCTA
+
>A>3>BDFBFFFGGGFBAE2E2GCG44BFAFGABBBDFGHGHGHGGBGHCHGHFHABEGHFADFG5BFGHH0>0>?GGBB1>B>EFE1?FG2>E/E>FBBAGHGGGGHGHGHHHHFGHHHHH3GHGGCDGFDGHHHBG/>CDCC?@.-:-;;;0;B-ACFGGGG.-...9/;FFFFBFFFFFFF.AACDFFFFFFFFFFFBFFFFFA=9FE/DFFFFFFFFFFFFFFFF.FFEFFFFFFFFFFFFFFFFFB
@M05620:37:000000000-D9766:1:1101:7417:8920 1:N:0:33
AGTGCCAGCTCTCAATCGCACAGGGGACCCAGGGCCTGGCCCCTCCATCCAGAAAACCTATTACCTCACCCGCTACCTGGAGCCCCAACTCCGCAGCTTGGCTGGGACCTATGTGAGTATCCAGCGTAGGAATCTGGGAGTTGGGGAGGAGTGAGGACTTGGGGAAAGACAGTCCTAACCGTGGAGGGTTCTGGTAAATGATGGGGTGAGGAGGGGCCCTTTGGCTCCCACCAGTCCCCCTGTCTGGTCTA
+
3>AABFFFAF4B4BBAE2AFEE4FAAEEGFGHGAEE2BFGFHE1EGEDGGGGFHHHHGBBG5BGADB@GGHEEEEGHHHBGFF1?EEGGFHGGE/>EBGHGB3?E?FHGCCGFHF2BBBFFH2BGD/<B<FG1<<<DBAFFHHH--FC@EGCG0DGB.<<<C.-:AGCHHEF0<00CCCGBEGGGGG?EFABFF0;FFGGFFGGG?.-:9FBDDB;B-9AFF/;99B?.BADF.FFFFFD-.BFFB/9;/9
@M05620:37:000000000-D9766:1:1101:7400:8930 1:N:0:33
AGTGCCAGCTCTCCATCGCACAGGGGACCCAGGGCCTGGCCCCTCCATCCAGAAAACCTATGACCTCACCCGCTACCTGGAGCACCCACTCCGCAGCTTGGCTGGGACCTATGTGAGTATCCAGCGTAGGAATCTGGGAGTTGGGGAGGAGTGCGGAGTTGGGGAAAGACAGTCCTAACCGTGGAGGGTTCTGGTAAATGATGGGGTGAGGAGGGGCTCTTTGGCTCCCACCAGTCCCCCTGTCTGGTCTA
+
>A>3>FFFBFFFGBGGDEGEGEHGF22AEGAABAEEFFHHGGGAEGFHFFBGGEG2FEAFFFFGHFGCGFGEE>/EGFBF2FGHHH1??GHEEGGFEH3FFGHGGGHHGHEHEHHBGGHHHHBGGGD?BD22?FDGEB0?AGHBDCADG.CGF0<@-ACHHHGG...:/;/;CFGGFFGG-CA?9CDG.CFGGFC9BFFFFFFFFFFCFFFFFFFFFFFFFFFFFFFEFBFFAFFFFFFFFFFFFFFFFFB
@M05620:37:000000000-D9766:1:1101:13999:8934 1:N:0:33
AGTGCCAGCTCTCAATCGCACAGGGGACCCAGGGCCTGGCCCCTCCATCCAGAAAACCTATGACCTCACCCGCTACCTGGAGCACCAACTCCGCAGCTTGGCTGGGACCTATGTGAGTATCCAGCGTAGGAATCTGGGAGTTGGGGAGGAGTGAGGAGTTGGGGAAAGACAGTCCTAACCGTGGAGGGTTCTGGTAAATGATGGGGTGAGGAGGGGCTCTTTGGCTCCCACCAGTCCCCCTGTCTGGTCTA
+
>A>>AFFFBFFFGGGBGFFCECHCCABEGEGHFEGDGFGFHHGHGGEFFFHGHHCBGFHHEFHHH5FHHHHGG>EEHFDF2BFGHH??ECFFAECEEF?FEGHGGGHHGHHHHHGHHHHHHHGHHGGFGGHHHHHHHH0FGHHHGGFGGGCFHDGGGGHHHHGGGGHGHHHHHHHHHHHHGGGGDGGGCFGGGGCFGGGGGGGGGGDBFFFFFFBBBBFFFFEFFFFFFFFFFFFFFFFFBFFFFFFFFFB
@M05620:37:000000000-D9766:1:1101:10157:8937 1:N:0:33
GAGGCTGCTTTGGAAGAAACTCATAGATTACTGCAACAGTTCCCCCTGGACCTGGAAAAGTTTCTTGCCTGGCTTACAGAAGCTGAAACAACTGCCAATGAACAATGGCAAGTAAGTCAGGCATTTCCGATTTAGCACTCTTGTGGATCCAATTGAACAATTCTCAGCATTTGTACTTGTAACTGACAAGCCAGGGACAAAAGATCGGAAGAGCACAAGACTGAACTCCAGTCACCGCTAATTATCTAGTA
+
BBBCCCFCFFFFGGGGFGGGGGHHHHHHHFHHHHHGFHHFHHHHHGGGHGHHHHHFGFHHBGHHHGGHHHHHHHHGHHHHHHHHHHHFHHHHHHHHFGFGHG3FBFGG23BF@DFFFHG3EGGGGFHH///??4?FB3BG3F3DB/?2?FHBGF23?GFG222>FHFFG2>22>2DFGFG1?FFD1?G1?GF00.><FFHFF<<<=C<.=<.</;.:/./;CCC0;;;CCGH00B0.9:9;;;CFF00;0;
@M05620:37:000000000-D9766:1:1101:8270:8946 1:N:0:33
GATGCTGCTTTGGAAGAAACTGATAAGTCAGTGACACAGGATCGGATGACCACATAACCGTACTTCAGTTGCTCTTCAGCATCTAGCACAACTTCAGCTGAACAATGGAAAGTAAGTCAGTCATTTCCGCTTTCGCCCTCTTGTGGCTCCCCTTGCACCATTCTCAGCCTTTGTACTTGTACCTGCCACGCCCGGGACCCAAGATCGGACGAGCACCCGTCTGACCTCCAGTCACCGCTCCTTATCTCGTA
+
BBBCCFFFFFFFGGGFCGFGGCH5D5466B5DDFFDFH2B23B22AAA3BBB22335BBA1111A5555D5535535DDFD5FH555B@22B3BF43BBG33BBB3B33BF144BBFFHGFHEHHH?FE??FGDFGAGGHHHHHHG/BGFG?GHHH2@2@@G@FH>HH0FHHDGHHHHHH??FGHAF1<>AFADGGFG.EH:;GHFCEFGA-AD9;;.A:EFGG0FGGG//;F9:BACFFAFFF//;/;.9
@M05620:37:000000000-D9766:1:1101:14580:8957 1:N:0:33
AGTGCCAGCTCTCAATCGCACAGGGGACCCAGGGCCTGGCCCCTCCATCCAGAAAACCTATGACCTCACCCGCTACCTGGAGCACCAACTCCGCAGCTTGGCTGGGACCTATGTGAGTATCCAGCGTAGGAATCTGGGAGTTGGGGAGGAGTGAGGAGTTGGGGAAAGACAGTCCTAACCGTGGAGGGTTCTGGTAAATGATGGGGTGAGGAGGGGCTCTTTGGCTCCCACCAGTCCCCCTGTCTGGTCTA
+
ABAABFFFBFFFGGGGGGGGGFHHGGGGGGGHGGGGGGHHHHGHGGFHHHFHGFHHHGHHHHHHHHHHHHHGGGGGHHHHHHHHHHFHGHHHGGFGGHHHGHHGGGHHGHHHHHHHHHHGHHHHHGGGGGHHHHHHHHHGGHHHGGFFGGGHHFHHGGHHHFGGGDHHHFFHHHHHFHHHGGGGDEGGEFGGGGFBFGGGBFGGGGFFFFFFFFFFFFFFFFFFFFFFFFFFAFFFFFFFFFFFFFFFFFB
@M05620:37:000000000-D9766:1:1101:22094:8984 1:N:0:33
AGTGCCAGCTCTCCATCGCACAGGGGACCCAGGGCCTGGCCCCTCCATCCAGAAAACCTATGACCTCACCCGCTACCTGTAGCACCAACTCCGCAGCTTGGCTGGGACCTATGTGAGTATCCAGCGTAGGAATCTGGGAGTTGGGGAGGAGTGAGGAGTTGGGGAAAGACAGTCCTAACCGTGGAGGGTTCTGGTAAATGATGGGGTGAGGAGGGGCTCTTTGGCTCCCACCAGTCCCCCTGTCTGGTCTA
+
AA>AAFF11FFFG1FFGGEFGGHCGE?A0AGHF0EE/FHH0GE/EFFGFFFG1EFGHGFFGGBHHHHHHFFEE>@EHFGHGHHHHH0FEHDFEGG>EHFGFH1FGGHGCHF<FHFBGDGHHHHHHGGFGCGFCDDGF00?CFFFC?.<CE<>C0<C0<</DGCC;ACG/GFFHHFHHHHHGAC9CAB@9CFFFFGGFFFFGFFBEBC@-99/BB<-@@ABFFFEFFF?FBABAAFFFFEB@EFFFFFFFFF
@M05620:37:000000000-D9766:1:1101:25945:8998 1:N:0:33
AGTGCCAGCTCTCAATCGCACAGGGGACCCAGGGCCTGGCCCCTCCATCCAGAAAACCTATTACCTCACCCGCTACCTGGAGCACCAACTCCGCCGCTTGGCTGGGACCTATGTGAGTATCCAGCGTAGGAATCTGGGAGTTGGGGAGGAGTGAGGAGTTGGGGAAAGACAGTCCTAACCGTGGAGGGTTCTGGTAAATGATGGGGTGAGGAGGGGCTCTTTGGCTCCCACCAGTCCCCCTGTCTGGTCTA
+
>AAAADFFBFFFF4FGGAFAEFBFAAEEFEFHGFGEFAEGHHGHGGHFHFFGGFGFGEGGG5BGHG@GHHHEFGCGHHG?BGG?FHCGGFFHGE/>E>EFEHHF?EGHGHHHHHBGHDGHHHHHHGGGCDGHGHHHGHFGCGHGGGGG@EGHHFHHHFHHEFCCGACGGHHHGFFGGGGGGDEBGGFG9CFGFGFFFFFGGFFBEFFFFFFFFFFFFDFFFFFFFFFFFFFFFFFFFFFFFEFFFFFB;9;
@M05620:37:000000000-D9766:1:1101:5855:9023 1:N:0:33
ACCACACCTTCTACAATGAGCTGCGTGTGGCTCCCGAGGAGCACCCCGTGCTGCTGACCGAGGCCCCCCTGAACCCCAAGGCCAACCGCGAGAAGATGACCCAGGTGAGTGGCCCGCTACCTCTTCTGGTGGCCGCCTCCCTCCTTCCTGGCCTCCCGGAGCTGCGCCCTTTCTCACTGGTTCTCTCTTCTGCCGTTTTCCGTAGGACTCTCTTCTCTGACCTGAGTCTCCTTTGGAACTCTGCAGGTTCT
+
AAAAAAAAFFFFGGGGDGGFG1GHGEEEG0GFFGGEEGGGGHHHHGGGGFGGHGHHHHHGGGGGGCGGGGGHHFHGGGGHEGHHHGG/CGCCCGHHHHHHHHHGGHHHHHHGGHHGGGGGHHHHHHHHHHHGHHGGGGGHGHHGHGGGGGGGGGGGGGGAAGGGGG@F@@FFFFFFFFFFFFFFFFFFFFFFFF@FFFFFFFFFFFFFFFFFFFFFFFFFFFFF/BFFFFFFFFFFFFFFFFFFFFFFFFF
@M05620:37:000000000-D9766:1:1101:8316:9034 1:N:0:33
GAGGCTGCTTTGGAAGAAACTCATAGATTACTGCAACAGTTCCCCCTGGACCTGGAAAAGTTTCTTGCCTGGCTTACAGAAGCTGAAACAACTGCCAATGAACAATGGCAAGTAAGTCAGGCATTTCCGCTTTAGCACTCTTGTGGATCCAATTGAACAATTCTCAGCATTTGTACTTGTAACTGACAAGCCAGGGACAAAAGATCGGAAGAGCACACGTCTGAACTCCAGTCACCGCTCATTATCTCGTA
+
AAABAAFBFFFFGGFGFGGGGGGHHHHHHHHGHHFHHHHFHHHHHGGGGFGHHGFFAECHFHHHHHGFGHHHHHHFHGGFHHHHHFEFFGFHHHHGFHHHHBFGHGB3FBFFGFGGBBDEF3?GBBBFFGEGCBBFFFFBGHH3FDGFFH2FBFD3FGHHB@@2FBG@GF>@@@F><GG<?<@GD<FFFG/>00><<F<F0F/.<=<<A<<CC/CGGH;;;:.;;G0=0;:;CCF0.-9@;;009;;;9.9
@M05620:37:000000000-D9766:1:1101:7356:9035 1:N:0:33
GAGGCTGCTTTGGAAGAAACTCATAGATTACTGCAACAGTTCACCCTGGACCTGGAAAAGTTTCTTGCCTGGCTTACAGAAGCTGAAACAACTGCCAATGACCAATGGCAAGTAAGTCAGGCATTTCCGCTTTAGCACTCTTGTGGATCCAATTGAACAATTCTCAGCATTTGTACTTGTAACTGACAAGCCAGGGACAAAAGCTCGGAAGAGCACACGTCTAAACTCCAGTCACCTCTCATTATCTCGTA
+
AAA>>1CAFDDF1BFE1EFAFCFAFG1GFAGHAGF1GHFEFG2FGHCEGBFE0BG0BAFGAFFHG1BBFHGC0ABCBBFFC1BFBFFDGBC>@C@GFFFEG1BGHG@1BB1?@BGF2BF@B0?FGBBB?E/?/BB1B1BF<G11B/BBBF1F>11>FGGHG1F2GBF1GHHF2@GH@GGD??FG<?FFFF//<0<..<<F>G0.<=.-<<<<./;GCG:.::.<;G0<0C:B9;B00.09;000099=...
@M05620:37:000000000-D9766:1:1101:23067:9038 1:N:0:33
GAGGCTGCTTTGGCAGAAACTCATAGATTACTGCCACAGTTCCCCCTGGACCTGGAACCGTTTCTTGCCTGGCTTCCAGACGCTGCAACAACTGCCACTGAACAATGGCAAGTCCGTCAGGCATTTCCGCTTTCGCCCTCTTGTGGATCCCCTTGCACCATTCTCAGCATTTGTACTTGTCCCTGCCCCGCCAGGGACACACGATCGGACGAGCCCCCGTATGAACTCCAGTCACCGCTCCTTATCTCGTA
+
>3>>>AFAFFFFGBGGCGGBFFGDG55DGFGHDB44FGG3DGHHHGEF2BBBGHG2B31ABBFFFDDGHHHFGBG2BGFF1>>EE13BBBFBBFHFBBB33BGHBFGH03??BE4EEGA/0BF33FGGGEEGGF//?EGHHHB11/1@FGFF<FH1<?<C1?FHGFHH1>GHHGHG1FGHD1<DH.CHE-DC-;.CEFA.;.;?.CB.A-;?BG-9;@>A-9/:;9FFFBB/F/BFDB-@9/BF//;BAE9
@M05620:37:000000000-D9766:1:1101:15000:9043 1:N:0:33
AGTGCCAGCTCTCAATCGCACAGGGGACCCAGGGCCTGGCCCCTCCATCCAGAAAACCTATGACCTCACCCGCTACCTGGAGCACCAACTCCGCAGCTTGGCTGGGACCTATGTGAGTATCCAGCGTAGGAATCTGGGAGTTGGGGAGGAGTGAGGAGTTGGGGAAAGACAGTCCTAACCGTGGAGGGTTCTGGTAAATGATGGGGTGAGGAGGGGCTCTTTGGCTCCCACCAGTCCCCCTGTCTGGTCTA
+
AA>AAFFFBFFFGGGGGGGGGGHHGGGGGGHHFGEFGFHHFHGHGGHHHHHHHHHHHGHGHEFHHGGHHHHGG>EEHHHHFGHHHHHHGHHHGGGGEHGHGHHGGGHHGHHHHHHHHHHHHHHHGGGGGGHHHHHHHHHGGHHHGGGGGGC>GGHHEGGHHHGGFGHHHHHHHHHGHHHHGGGGDEGGEFFGGGFGGGGGGGGGGGFFEFFFFFFFFFFFFFFFFFFFFFFFFFFFFFFFFFFFFFFFFFF
@M05620:37:000000000-D9766:1:1101:23084:9052 1:N:0:33
GAGGCTGCTTTGGAAGAACCTCATAGATTACTGCAACAGTTCCCCCTGGACCTGGAAAAGTTTCTTGCCTGGCTTACAGAAGCTGAAACACCTGCCAATGAAAAATGGCAAGTAAGTCAGGCATTTCCGCTTTAGCACTCTTGTGGATCCAATTGAACAATTCTCAGCATTTGTACTTGTAACTGACAAGCCAGGGACAAAAGATAGGAAGAGCACACGTCTGAACTCCAGTCACCGCTCATTATCTCGAA
+
A?AA>AF>BBB@G4BBGGBGGGHHHGHADFFFH54FCGAGGDDFGGE22ABFGGEBB323BDGFGGGBBFFHHHH3BBFGHHFFGB3GBGBEHGGCCHHGFE3BBB3B?B@?GF44B443B3/3?4B4/??E?B3BBF33B4B3B/22BF?BBB?3B22@22@@DH22@22@F<FGBG1??@<1?<??FF.>F0>><>FHFC<CD0</<=CCCG<.::-;;:.<G/;0:;/0C;9;.9;?;;;;000;.09
@M05620:37:000000000-D9766:1:1101:25459:9053 1:N:0:33
AGTGCCAGCTCTCAATCGCACAGGGGACCCAGGGCCTGGCCCCTCCATCCAGAAAACCTATGACCTCACCCGCTACCTGGAGCACCAACTCCGCAGCTTGGCTGGGACCTATGTGAGTATCCAGCGTAGGAATCTGGGAGTTGGGGAGGAGTGAGGAGTTGGGGAAAGACAGTCCTAACCGTGGAGGGTTCTGGTAAATGATGGGGTGAGGAGGGGCTCTTTGGCTCCCACCAGTCCCCCTGTCTGGTCTA
+
BCBCCFFFCFFFGGGGGGGGGGHGGGGGGGGHFGGGGGHHHHGHGGHHHHHHHHHHHGHHHHHHHHHHHHHGGGGGHHHHHHHHHHFHGHHHEGGGGHHHGHHGGGHHGHHHHHHHHHHHHHHHHGGGGGHHHHHHHG=FGHHHGGEGGACFC0DF0EGHHHGGFGHGHHHHHHHHHHHHGGGGFGGG=AFGGGFGGGHGGGGGGGFFFFFFFFFFFFFFFFHFFFFFFFFFFFFFFFFFFFFFHFFFFFF
@M05620:37:000000000-D9766:1:1101:10801:9056 1:N:0:33
AGTGCCAGCTCTCAATCGCACAGGGGACCCAGGGCCTGGCCCCTCCATCCAGAAAACCTATGACCTCACCCGCTACCTGGAGCACCAACTCCGCAGCTTGGCTGGGACCTATGTGAGTATCCAGCGTAGGAATCTGGGAGTTGGGGAGGAGTGAGGAGTTGGGGAAAGACAGTCCTAACCGTGGAGGGTTCTGGTAAATGATGGGGTGAGGAGGGGCTCTTTGGCTCCCACCAGTCCCCCTGTCTGGTCTA
+
AA>>ADFFAFFFF1FGFFGFGGHCFGGGGFFHCEGEGGHGFHCGEGHGHFGHFHFFHGHHHHEHHGHHHHH@E@FGHHHHHFGGHHHFGFHFGG/EEBFFAFHFGGHHGHHHHHHHHFHHHHFHHG?C@EFHHHHHHGHGGHHHGGGGGGGHHHGHGFHHHHGGGGHHBGHGHHHHHHHGGGF@BGGG:CAFGGGFGGGGFFGGGGF@FFFFBF@@@@FFFFFFFFFFFFFBFFBFFFFF@FBFFF/BBFB
@M05620:37:000000000-D9766:1:1101:19861:9072 1:N:0:33
AGTGCCAGCTCTCAATCGCACAGGGGACCCAGGGCCTGGCCCCTCCATCCAGAAAACCTATGACCTCACCCGCTACCTGGAGCACCAACTCCGCAGCTTGGCTGGGACCTATGTGAGTATCCAGCGTAGGAATCTGGGAGTTGGGGAGGAGTGAGGAGTTGGGGAAAGACAGTCCTAACCGTGGAGGGTTCTGGTAAATGATGGGGTGAGGAGGGGCTCTTTGGCTCCCACCAGTCCCCCTGTCTGGTCTA
+
AAAAAFFFBFFFGGGGFGGGGGHGGGGGGGHHGEEFFGHHHHGFGGHHHGFHHFHHHGHHHHHHHHHHHHHGGEEFHHHHHHHHHHFHGHHHGGGGGHHHDHHGGGHGGBGDHHHEHHHHHHHHHGG/<D2DGHHHHF<CGHHHGGCCGDAGHHFHGGC/GHCFE?EHHHHHHHHHHGHHGGGGDGGGEFGGGGGFGGFFGFFBFBDCFFFFFFCAFFFFFFFFFFFFFFFFFFFFFFFFFFFFFFFBFB9
@M05620:37:000000000-D9766:1:1101:19868:9088 1:N:0:33
AGTGCCAGCTCTCAATCGCACAGGGGACCCAGGGCCTGGCCCCTCCATCCAGAAAACCTATGACCTCACCCGCTACCTGGAGCACCAACTCCGCAGCTTGGCTGGGACCTATGTGAGTATCCAGCGTAGGAATCTGGGAGTTGGGGAGGAGTGAGGAGTTGGGGAAAGACAGTCCTAACCGTGGAGGGTTCTGGTAAATGATGGGGTGAGGAGGGGCTCTTTGGCTCCCACCAGTCCCCCTGTCTGGTCTA
+
ABABBFFFBFFFGGGGGGGGGGHHGGGGGGHHGGGGGGHHHHGHGGGHHHHHGHHHHGHGHHHHHHHHHHHGGGGGHGHHHHHHHHHHGHHHGGGGGHHHGHHGGGHHGHHHHHHHHHHHHHHHHGGGGGHHHHHHHHHGGHHHGGGGGGGHHHGHHGHHHHGGGGHGHHHHHHHHHHHHGGGGGGGGEGFGGGGFGFGGGGGGGGFFFFFFFFFFFFFFFFFFFFFFFFFFFFFFFFFFFFFFFFFFFFF
@M05620:37:000000000-D9766:1:1101:3194:9088 1:N:0:33
AGTGCCAGCTCTCAATCGCACAGGGGATCCAGGGCCTGGCCCCTCCATCCAGAAAACCTATGACCTCACCCGCTACCTGGAGCACCAACTCCGCAGCGTGGCTGGGACCTATGTGAGTATCCAGCGTAGGAATCTGGGAGTTGGGGAGGAGTGAGGAGTTGGGGAAAGACAGTCCTAACCGTGGAGGGTTCTGGTAAATGATGGGGTGAGGAGGGGCTCTTTGGCTCCCACCAGTCCCCCTGTCTGGTCTA
+
>>>3>DDCAFBDFGGGGAF2A2BAAAAABAEFBEEEEBFFGGGFEG2FDFFFH3BB3B3FFBFG3FAFGF1FG>/EG@FB2BB1B????GF@?EE/>/??E/F?A?FAE0FGHHE2B1B1FG2GCC?BD/FDFD<<GH0/?FHBCG.A-.</.00<0.<CGHGCAEHFF//C:CGGH0/;B99AEAEGGFF999C00B000;;0;.A-A.FFFBBBB;AF/BFF/BBAEBFFFFF/;BAD>EB/9BFB/9B
@M05620:37:000000000-D9766:1:1101:12648:9100 1:N:0:33
AGTGCCAGCTCTCAATCGCACAGGGGACCCAGGGCCTGGCCCCTCCATCCAGAAAACCTATGACCTCACCCGCTACCTGGAGCACCAACTCCGCAGCTTGGCTGGGACCTATGTGAGTATCCAGCGTAGGAATCTGGGAGTTGGGGAGGAGTGAGGAGTTGGGGAAAGACAGTCCTAACCGTGGAGGGTTCTGGTAAATGATGGGGTGAGGAGGGGCTCTTTGGCTCCCACCAGTCCCCCTGTCTGGTCTA
+
>>>>AFDFAFFFFFGGGEFGGGHGGCGEGGHGFAEFGGHAFGGHGGGGHHHHFFHBGGHGGHHHHGHHHHHGGEFGHGHH?GHHFHA1EFGGEGGGGHFHGHHGGGHHGHHHHHHHHHHFHHGHHGGGGGGHHHGHHGCFGHGHGCADGACFG0DGCFHHHHGGGGHHHHHHHHHHHHHH@GGGFEGGEGGGGGGGGGGGGGGGGGFBFFFFFFBBBBFFFFFFFFFFFFFFFFFFFFFFBFFFFFFFFFB
@M05620:37:000000000-D9766:1:1101:3182:9103 1:N:0:33
AGGGCCAGCTCTCCAGAGCACAGGGGATTAAGGGCATGGCCCCTCCATCAAGAAAACCTATGACCTCACCCGCTACCTGGAGCACCCACTCCGCAGATTGGCTGGGACCTATGTGCGTATCCAGAGTAGGAATCTGGGCGTTGGGGCGGAGCGCGGCGTTGGGGCCCGCACGTCCTAACAGTGGAGGGTTCTGGTAAATGATGGGGTGAGGCGGGGATCTTTGGATCCCACCAGTCCTCCTGTCTGGTCTA
+
33>3>>>>AF@@FBF4BABBBB4F222B3BDF3A222AB23BAGGG2G5BBB333BA13BBB5DADBBFHGEEE0>GGBBBBF?1?1?E1?B?A?>/?BBFH3?//BB??3BFG44?//?0?2B1??2@11>@@2@10//>ACF/-.AD-;-----99;-;F;B.---;;-;A.;DFBB/9FFF9AD-.;:BBFF99BB9/;F/E.;BAFF.-;-9-.9BF///9/:.;/F.;./:///;.9BFFFB/9;/
@M05620:37:000000000-D9766:1:1101:7850:9153 1:N:0:33
ACCACACCTTCTACAATGAGCTGCGTGTGGCTCCCGAGGAGCACCCCGTGCTGCTGACCGAGGCCCCCCTGAACCCCAAGGCCAACCGCGAGAAGATGACCCAGGTGAGTGGCCCGCTACCTCTTCTGGTGGCCGCCTCCCTCCTTCCTGGCCTCCCGGAGCTGCGCCCTTTCTCACTGGTTCTCTCTTCTGCCGTTTTCCGTAGGACTCTCTTCTCTGACCTGAGTCTCCTTTGGAACTCTGCAGGTTCT
+
CCDDDCDDFFFFGGGGGGGGGGHHGGGEHGHHHGGGGGGGGHHHHGGGGGGGHHHHHHHGGGGGGGGGGGGHHHHGGGGHGHHHHGGGGGGGGGHHHHGHHH/GGHHHHHHGGHHGGGGGHHHHHHHHHHGGHHGGGGGHGHHGHGGGGGGGGGGGGGGGGGGGGGFFFFFFFFFFFFFFFFFFFFFFFHHHFFFDFFFFFFFFFFFFFFFFFHFHFFFFFFFFBFFFFFFFFHHFFFFFFFFFFFFFFFF
@M05620:37:000000000-D9766:1:1101:8079:9153 1:N:0:33
AGTGCCAGCTCTCAATCGCACAGGGGACCCAGGGCCTGGCCCCTCCATCCAGAAAACCTATGACCTCACCCGCTACCTGGAGCACCAACTCCGCAGCTTGGCTGGGACCTATGTGAGTATCCAGCGTAGGAATCTGGGAGTTGGGGAGGAGTGAGGAGTTGGGGAAAGACAGTCCTAACCGTGGAGGGTTCTGGTAAATGATGGGGTGAGGAGGGGCTCTTTGGCTCCCACCAGTCCCCCTGTCTGGTCTA
+
>A>3AFFFBFFFGFGGEFGAE?GAFGEEEEGH2AE2AFHGFHGGGGHHHFHGFHHFHGHHHHHHHGHHHHHEG>>EHHHH2BGHHHC1EGHGEECEEFFEEHHGGGHFGHHHHHHGHHHGHHHHHGCEDDGHHHHGHF0FFFFBC@<CDE>FG0DCCFHHHHGGGFHGHHHFHHHGHHHHGDG@DAFG9FFFFGCBFGGFFGGGGGDBFFFFFFBBBBFFFFFFFFFFFFFFFFFFFFFFBFFBFFFFFFF
@M05620:37:000000000-D9766:1:1101:12808:9163 1:N:0:33
GAGGCTGCTTTGGAAGAAACTCATAGATTACTGCAACAGTTCCCCCTGGACCTGGAAAAGTTTCTTGCCTGGCTTACAGAAGCTGAAACAACTGCCAATGAACAATGGCAAGTAAGACAGGCATAACCGCTTTAGCAATCAAGTGGATCCAATTGAACAATTCTCAGCATTTGAACTTGTAACTGACAAGCCAGGGACAAAAGCTCGGAAGAGCACACGTCTAAACTCCAGTCACCGCTCATTATAACGTA
+
AABCAAFCFDF4GABBCGFGGGHHHGHHHHGFHHBFFHHHHDBGFEEEEFBGHHFFA3CGBFGFHHGBBFFGGHHBBBGHHH3FE33FBGCCGGGHFHEGH3B4B3B@2BFFHGFF4@3B?/?333BB/><E????D3D332???2?2BG2FBB?22FHHH2F>@2>2>>D??1??DF1=?F?1FGGFGH..00.<<<<C<</.0<<-<:.;./;C:.::./.;:00000;:;;C:.---;000;:0;./:
@M05620:37:000000000-D9766:1:1101:12479:9170 1:N:0:33
GAGGCTGCTTTGGAAGAAACTCATAGATTACTGCAACAGTTCCCCCTGGACCTGGAAAAGATTCTTGCCTGGCTTACAGAAGCTGAAACAACTGCCAATGAGCAATGGCAAGTAAGTCAGGCATCCCCGCTTTAGCACTCTTGGGGATCCAATTGAACAATTCTCAGCACGTGAACTAGTAACTGACAAGCCAGGGACAAAAGAACTGAAGAGCACACATATGAACTCCAGGCACCTCTAACTATCTCGTA
+
BABBBBFBFFFFGGGGGGGGGFH5FF5BEGDHHHHHBGHFFDFAFEAG22BGFF22BB2F1BEDA5B5B53ABACGFGAGHHHHEBBGF3BGGHHF3FHGH33@F333BB@AGBFF4BFEFB?B33??>><</B3BB3B233?2?/?/<@22>@F22@DG22@<11@<<0/?<//<>1>1>>1>><<>GG../<...<<./<<..;000:00./::CC.;009999;;0/9/;;;./.;0;0;00;00;..
@M05620:37:000000000-D9766:1:1101:10921:9171 1:N:0:33
GAGGCTGCTTTGGAAGAAACTCATAGATTACTGCAACAGTTCCCCCTGGACCTGGACAAGTTTCTTGCCTGGCTTACAGAAGCTGAAACAACTGCCAATGAACAATGGCAAGTAAGTCAGGCATCTCCGCTTTAGCACTCTTGTGGATCCAATTGAACAATTCTCAGCATCTGTACTTTTAACTGACAAGCTAGGGACAAAAGCTCTGAAGAGCACACTTATGAACTCCAGACACCTCTCACTACCTCGTA
+
A3AA>AFBFDBBGB5BBCFFGGGHHBGFGFDBDB4ACFFGGBABEEEFAHBGHHFH231BFGHDHHHBBB3BBGHB35BAFGBGHB3GBFFGHHHGGHHFB3BFEB3@BFG?G@B44BBB?3?33BBF/????333BBB3BFFF2<22FG2CB3B3?FFFD@@@@2F222@2@11@?11<?<1?F1??FF.11><.0>.<<><<0<0<D=<=./<<CH/00;0:;C0<0/:0:;G./.09;000/90:..;
@M05620:37:000000000-D9766:1:1101:13319:9217 1:N:0:33
GAGGCTGCTTTGGAAGAAACTCATAGATTACTGCAACAGTTCCCCCTGGACCTGGAAAAGTTTCTTGCCTGGCTTACAGAAGCTGAAACAACTGCCAATGACAGGATGCTACCCGTAAGGAAAGGCTCCTAGAAGACTCCAAGGGAGTAAAAGAGCTGATGAAACAATGGCAAGTAAGCCAGGCATTTCCGCTTTAGCACTCTTGTGGATCCAATTGAACAATTCTCAGCATTTTTCCTTGTACCTGACAA
+
AAABBBFBFFFFFGGGEGGGGGHHHHHHHGHGHHHFHHGAFHHHHGEGEFGGHFHHHHHGGHHHGHFHHHHHHHHCHHHHHHHHHFHHHHHHHHHHHHHHHGBHF1B32B@GH111>/FCFFFF0/BB/B34BB333?GFG2GGC//<FGFGF/222<22@@2@<GC<?1FGBE1?111>0F.FCGF=F1..=D<00=D00<D00<<::0C/:0C000:0</C:00C00/9BF000/9;900;0009/;90
@M05620:37:000000000-D9766:1:1101:10929:9218 1:N:0:33
GAGGCTGCTTTGGAAGAAACTCATAGATTACTGCAACAGTTCCCCCTGGACCTGGAAAAGTTTCTTGCCTGGCTTACAGAAGCTGAAACAACTGCCAATGACCAATGGCAAGTAAGTCAGGCATTTCCGCTTTAGAACTCTTGTGGATCCAATTGAACAATTCTCAGCATTTGTACTTTTAACTGACAAGCCAGTGACAAAACCTCGGAAGAGCACACTTCCGAACTCCAGTCACATCTCAATACCTCGTA
+
A?AB>AFBFDDDGBBFGGCGGGHHHGHHHHHCGHBGFHHHHFFHHGFGGHFHHHGFB3BGBGHDGHHFBGHGGHHEFGGHHHFHHEEHFGFHHHHHHHHHH3BFEB@3BB31@BFFBFB@F3?B3DDB???E/3B3BDF344B3?/2BFG2BD32?DGHGDDD@D2@<<2>2@@DD<G1G?C?<<11???CF0011<11<<>0./<..A<.<.</CFH/0:0.:.;.00:;;;;B00009;000/09:;.:
@M05620:37:000000000-D9766:1:1101:23389:9240 1:N:0:33
AGTGCCAGCTCTCAATCGCACAGGGGACCCAGGGCCTGGCCCCTCCATCCAGAAAACCTATGACCTCACCCGCTACCTGGAGCACCAACTCCGCAGCTTGGCTGGGACCTATGTGAGTATCCAGCGTAGGAATCTGGGAGTTGGGGAGGAGTGAGGAGTTGGGGAAAGACAGTCCTAACCGTGGAGGGTTCTGGTAAATGATGGGGTGAGGAGGGGCTCTTTGGCTCCCACCAGTCCCCCTGTCTGGTCTA
+
AAAAAFFFAFFFGGGGGCFGAE0GFEGGGGHHGGGEFGGFHHGHGGFHBHHHH01FHGHHHHHHHHHHFHHGGGGGHHGFHHHHHHFHGCGHGF@GG0GHGHHGGGHHGHHHHHHHGFHHHGHHHGFGGGHHHHHHHHHGGHHHGGGGGGGHHHHHHGHHHHGGGGHHGHHHHHHHFHHHGGGGGGGGEFGGGGFGGGGGGGGGGGF@FFFFFF@@@<FFFFFFFFFFFFFFFFFFFFFF@FFFFFFBFFF
@M05620:37:000000000-D9766:1:1101:26413:9241 1:N:0:33
AGTGCCAGCTCTCAATCGCACAGGGGACCCAGGGCCTGGCCCCTCCATCCAGAAAACCTATGACCTCACCCGCTACCTGGAGCACCAACTCCGCAGCTTGGCTGGGACCTATGTGAGTATCCAGCGTAGGAATCTGGGAGTTGGGGAGGAGTGAGGAGTTGGGGAAAGACAGTCCTAACCGTGGAGGGTTCTGGTAAATGATGGGGTGAGGAGGGGCTCTTTGGCTCCCACCAGTCCCCCTGTCTGGTCTA
+
BCBBBFFFCFFFGGGGGGGGEGHHGGGGGGHHGGGGGGHHHHGHGGHHHHHHHHHHHGHGHHHHHHHHHHHGGGGGHGHHHHHHHHHHGHHHGGCFGGHHGHGGGGHHGHHHHHGHHHHHHHHHHGFGGGHHHHHHHHHGGHGHGGGGGGGHHHHHHGHHHHGGGGHHHHHHHHHHHHHHGGGGGGGGDFGGGGGGGGGGGGGGGGFFFFFFFFFFFFFFFFFFFFFFFFFFFFFFFFFFFFFFFFFFFFF
@M05620:37:000000000-D9766:1:1101:10231:9251 1:N:0:33
AGGGCCAGCTCTCAATCGCACAGGGGACCCAGGGCCTGGCCCCTCCATCCAGAAAACCTATGACCTCACCCGCTACCTGGAGCACCAACTCCGCAGCTTGGCTGGGACCTATGTGAGTATCCAGCGTAGGAATCTGGGAGTTGGGGAGGAGTGAGGAGTTGGGGAAAGACAGTCCTAACCGTGGAGGGTTCTGGTAAATGATGGGGTGAGGAGGGGCTCTTTGGCTCCCACCAGTCCCCCTGTCTGGTCTA
+
111>AA1>AFFFAFG3FAFFEG0G0EEEEAGHGGG?//FEFGCGGGEH1BFDB01BFE0EFHBHEG1FGHHGGGCEHFHFGHHE0>BGG0FGGAEE>0FGGFHGCEHHGHHHEGHHGHHHGHHHEGGGGCHH1G11?0?FGHB1ACECGCC/C=GECCHH0GCCEGH.GHHHHHHHHHFGGE.@EE.A=FGGGGFGGGGGGGGGGFF@FFFFFF;-@@FFFF/FFFFFFFFFFFFFFFFF@FFFFBBFFFB
@M05620:37:000000000-D9766:1:1101:3839:9278 1:N:0:33
GAGGCTGCTTTGGAAGAAACTCATAGATTACTGCAACAGTTCACCCTGGACCTGGAAAAGTTTCTTGCCTGGATTACAGAAGCTGAAACAACTGCCAATGACCAATGGCAAGTAAGTCAGGCATTTCCGATTTAGCACTCTTGTGGAACCAATTGAACAATTCTCAGCAATTGTACTTGTCACTGATAAGCCAGGGACAAAAGATCGGAAGAGCACACGTCTGAACTCCAGTCACCTCTAACTATCTCGTA
+
AAAAAAFBFFFFBCFF4BFAG4F5EGDGEEGHBGF4GGHDAFDGHHFHHFGEFGH2BDFHAFEHGDFFGGF12ABDFFBFC3FF3DFEF?F?33@B3@@@F3FGF@B3B33?FFHG@FF3EFHGH4F4E//?/BFE?33B3F3BF/B31?0?FGHFHHHH1112@@GGG0@@122@@F1<1??GHEFF1FB10F...>FFGFF.0=<DDE.GHFFAC.;GGHA0CCC<C/C;CBF00.00;000;;009:.
@M05620:37:000000000-D9766:1:1101:20552:9287 1:N:0:33
ACCACACCTTCTACAATGAGCTGCGTGTGGCTCCCGAGGAGCACCCCGTGCTGCTGACCGAGGCCCCCCTGAACCCCAAGGCCAACCGCGAGAAGATGACCCAGGTGAGTGGCCCGCTACCTCTTCTGGTGGCCGCCTCCCTCCTTCCTGGCCTCCCGGAGCTGCGCCCTTTCTCACTGGTTCTCTCTTCTGCCGTTTTCCGTAGGACTCTCTTCTCTGACCTGAGTCTCCTTTGGAACTCTGCAGGTTCT
+
CDDDDDDCFFFFGGGGGGGGGGHHGEGGHGHHHGGGGGGGGHHHHGGGGGGGHHHHHHHGGGGGGGGGGGGHHHHGGGGHGHHHHGGGGGGGGGHHHHHHHHHHGHHHHHHGGHHGGGGGHHHHHHHHHHHGHHGGGGGHGHHGHGGGGGGGGGGGGGGDDGGGGGFFFFFFFFHHHHFFFFFFHHFFFFFFFFFFFFFFFFFFFFFFFFFFFFFHFHHFFFHFFFFFFFFFFFFFFFFFFHHFFFFFFFF
@M05620:37:000000000-D9766:1:1101:14289:9290 1:N:0:33
GAGGCTGCTTTGGAAGAAACTCATAGATTACTGCAACAGTTCCCCCTGGACCTGGAAAAGTTTCTTGCCTGGCTTACAGAAGCTGAAACAACTGCCAATGAACAATGGCAAGTAAGTCAGGCATTTCCGCTTTAGCACTCTTGTGGATCCAATTTAACAATTCTCAGCATTTGTACTTGTAACTGACAAGCCAGGGCCAACAGATCGGAAGAGCACACGTCTAAACTCCAGTCACCTCTCATTATCTCGTA
+
>3A>3>CACBB4F45AAFAGGFHHHFFGGB45DA4AAFBDGBBBB2AA2AABGFABB32BBDFDDBFBBBFGHHG3BBBDFBBBF33EBB?FGGFFBFF3@3BBGB3BBB3?BB4BBBB@F3?B?FBF/??EC??3BBB?BB3??A?FCH2FB?33BB3@@>F2@FG2D2@D@@FF211??<@?11?FD???0><>.<C<></<0<<..<.<.//:/;:;./.;0;0;C/;;B;;90.9B;;0;;00;C..
@M05620:37:000000000-D9766:1:1101:6538:9320 1:N:0:33
GAGGCTGCTTTGGAAGAAACTCATAGATTACTGCAACAGTTCCCCCTGGACCTGGAAAAGTTTCTTGCCTGGCTTACAGAAGCTGAAACAACTGCCAATGACCAATGGCAAGTAAGTCAGGCATTTCCGCTTTAGCACTCTTGTGGATCCAATTGAACAATTCTCAGCATTTGTACCTGTAACTGACAAGCCAGGGACAAAAGCTCGGAAGAGCACACGTCTGAACTCCAGTCACCGCTCATTATCTCGTA
+
AABBBBFAFFFFFFGGGGGGGGHHHHHHHHHGHHFHFGHFHGHFGGEFEHGHHGEG3A2FFHHHHHFGGGBFGHHFFBBFHHHHGFFHGGFHHHHGHHHHF3BGHFB3FFGFGEFBBFDGF3GF?BBGEFEEFF33BBF3BFGFHGHHGHBGF?F3FGHHFFG@@>F2F@2>@2@?11?F??1@FD?FGHE<0<.<>F<C>G<.0<<@E<<CGBCHCH-;.;;;:G;;;F90;CF;.9-A:900;;;;;9;
@M05620:37:000000000-D9766:1:1101:4163:9420 1:N:0:33
GCGGCTGCTTTGGAAGAGCACACGTCTGCACTCCAGTCACCGCTCATTCGCTCGTATGCCGTCTTCTGCTTGCAAAAACACAAAACCTCGACTACAGCAAGCCACCTGTCCGGCCCGTCTCCTCGCCGCATCCCCGGGCGTCCCCGCGCTGCTGCCCTCATGGCCCGTCCGTCGTGCCATTCCGCTTTCGCACTCTTGTGGCTCCAATTGCATTCTTATCCGCCTTTGTCCATGGAACTGCGCAGACCGGG
+
>3>3>3AAFFBFGFGFFAB4B4BAAB4B55FFBBB3ABFFGFGEGGHHH5BBBEAA3AFFEEEHGFGFHHHGG@FFGE?B111111133??>1/?333000/?0BB0B??3?E/DC?/<0011<C>@/C/>->G.>-@<<:@-A;:----;.;F9../..;00./.99.9;:A--.9./9//:9DD.9/;A9--/;99/;9..;.9BF//;9//;//9;9B;.;..;:///////;;///:.--9-..-;;
@M05620:37:000000000-D9766:1:1101:21076:9420 1:N:0:33
AGTGCCAGCTCTCAATCGCACAGGGGACCCCGGCCCTGGCCCCTCCATCCCGAAAACCTATGACCTCACCCGCTACCTGGAGCACCAACTACGCCGCTTGGCTGGGACCTATGTGAGTATCCAGCGTAGGAATCTGGGAGTTGGGGAGGAGTGAGGAGTTGGGGAAAGACAGTCCTAACCGTGGAGGGTTCTGGTAAATGATGGGGTGAGGAGGCGCTCTTTGGCTCTCACCAGTCCCCCTGTCTGGTCTA
+
A1AAA@D1AF1DGGGGGA11A0BGCEEGGE0AA/AEABFFEGGAEGFGBF/A/E/>GEC@GGFGHHFBGFFEGGEGHBGGHHH/FGHHGF1BEG//B>CFGHHGA/?FEGFHB2>GG1?GHHFGHC/?ACFDHF<=1CHEGFHB<?ECGCEGHH0CG.:;B/9-CCAAC/9F9FGFGBFF-C?-.;E@FFFFFFF///BBFFFFFFF9AFFFFB--;-;EFFFBB/;/://;BAFBFFFF?EFFF//:;99
@M05620:37:000000000-D9766:1:1101:8706:9447 1:N:0:33
GAGGCTGCTTTGGAAGAAACTCATAGATTACTGCAACAGTTCCCCCTGGACCTGGAAAAGTTTCTTGCCTGGCTTACAGAAGCTGAAACAACTGCCCATGAACACTGGCCAGTAAGTCAAGCATTTCCGATTAAGCCATCTTATGAATACAATTGAACAAATATCAGCAATTAAGCTTGTCACTGCCACGCCAGCGACAAAAGATCGGAAGAGCAACAGTCTGCACTCCAGTCACCTCTAACTATCAAGTA
+
CCCCCCFCFFFFGGGGGGGGGGHHHHHHHHHGHHHHFHHGHHHHHGGGHHHHHHHHFHHHGHHHHHHHHHHHHHHHHGHHHHHHHHHHHHHHHHHH?FFF3BF@23B2?FGHHHFHHHH4B3FGF4BBAEFE/4DB?F3FEG4DD3D33DF2DGHHFGHH0222@DFFH22D222@???GFGGHH1F=?CDE.C.--AC-<<CEFHHFAC.;CGHFHFCHCFG0CFF/C0;;CCF00.99F0CB;F09C0;
@M05620:37:000000000-D9766:1:1101:20042:9501 1:N:0:33
GAGGCTGCTTTGGAAGAAACTCATAGATTACTGCAACAGTTCCCCCTGGACCTGGAAAAGTTTCTTGCCTGGCTTACAGAAGCTGAAACAACTGCCAATGAACAATGGCAAGTAAGTCAGGCATTTCCGCTTTAGCACTCTTGTGGATCCAATTGAACAATTCTCAGCATTTGTACTTGTAACTGACAAGCCAGGGACAAAAGATCGGAAGAGCACACGTCTGAACTCCAGTCACCGCTCATTATCTCGTA
+
BABCCBFCFFFFGGGGGGGGGGHHHHHHHHHHHHGHHHGFGHHHHGGGHHHHHHHHHHGHGHHHHHHHHHHHHHHHHHHHHHHHHHHHHHHHHHHHHHHHHHHHHHHHHHHGHHHHHHHHHHHHHHHHGGGGGHHHHHHHHHHHHGHHHHHHHHHHHHHHHHHHHHHHHHHHHHHHHHHHHHHHHHHGHHGGHHGGGGFHGHHGHHHGGGGHHHHHHHGHHHGHHHHHHHHGGGGGGGGGGGGGFFFFGAC
@M05620:37:000000000-D9766:1:1101:19986:9503 1:N:0:33
AGTGCCAGCTCTCAATCGCACAGGGGACCCAGGGCCTGGCCCCTCCATCCAGAAAACCTATGACCTCACCCGCTACCTGGAGCACCAACTCCGCAGCTTGGCTGGGACCTATGTGAGTATCCAGCGTAGGAATCTGGGAGTTGGGGAGGAGTGAGGAGTTGGGGAAAGACAGTCCTAACCGTGGAGGGTTCTGGTAAATGATGGGGTGAGGAGGGGCTCTTTGGCTCCCACCAGTCCCCCTGTCTGGTCTA
+
BCBCCFFFCFFFGGGGGGGGGGHHGGGGGGHHGGGGGGHHHHGHGGHHHHHHHHHHHGHGHHHHHHHHHHHGGGGGHHHHHHHHHHHHGHHHGGGGGHHGGHHGGGHHGHHHHHHHHHHHHHHHHGGGGGHHHHHHHHHGGHHHGGGGGGGHHHHHHGHHHHGGGGHHHHHGHHHGHHHHGGGGGGGGCFGGGGGGGGGGGGGGGGFFFFFFFFFFFFFFFFFFFFFFFFFFFFFFFFFFFFFFFFFFFFB
@M05620:37:000000000-D9766:1:1101:12085:9504 1:N:0:33
AGTGCCAGCTCTCAATCGCACAGGGGACCCAGGGCCTGGCCCCTCCATCCAGAAAACCTATGACCTCACCCGCTACCTGGAGCACCAACTCCGCAGCTTGGCTGGGACCTATGTGAGTATCCAGCGTAGGAATCTGGGAGTTGGGGAGGAGTGAGGAGTTGGGGAAAGACAGTCCTAACCGTGGAGGGTTCTGGTAAATGATGGGGTGAGGAGGGGCTCTTTGGCTCCCACCAGTCCCCCTGTCTGGTCTA
+
AA>AAFBFBFFFGFGGGGGGGGHHGGDEGGEGFGEEGGHHGHGHGGEHHHGHHCGHHGHHHHBGHHHHHHHGGEEGHHHHFHHHHHCCEHHHGGGGGHHHGHHGGGHHGHBGHFFFBFDGHHFHHGFDGG11FHHDGHHAEGGH?DGGG?CHH0GHGDHHGHCGE:.CGH/GHCHHECHH@GFG?EDBEFFGGGGFFBFGGFGGGGFBFFFFFFBBBBFFFFFFFFFFFFFFFFFFFFFFBEFFFFF/BF;
@M05620:37:000000000-D9766:1:1101:16607:9512 1:N:0:33
AGGGCCAGCGCTCAATCGCACAGGGGACCCAGGGCCTGGCCCCTCCATCCAGAAAACCTATGACCTCACCCGCTACCTGGAGCACCAACTCCGCAGCTTGGCTGGGACCTATGTGAGTATCCAGCGTAGGAATCTGGGAGTTGGGGAGGAGTGAGGAGTTGGGGAAAGACAGTCCTAACCGTGGAGGGTTCTGGTAAATGATGGGGTGAGGAGGGGCTCTTTGGCTCCCACCAGTCCCCCTGTCTGGTCTA
+
111>AAAAAD@1AEG3AAFGCEFHCGGGG?GHGG?EGCHFCGGHGGHHBFGFH01FGE0BGHHHHHBHHHHGGGEEHGHFGHHFAFHHG0FGGGGGEHHHGHHGCCHHGHHHHHEHGHHHHHHHFGAEGGHHHH11GHHEGHE1-<>@CGFHFGHA<.CHBGGGGGHHHHHGGGGGGGGGGGGGGGGGF.FGFGFGGFFFFFFFFFF@FFFF?F--@@FFFEFFFFFFFFFFFFFFFFFF@?FFFFFFFFF
@M05620:37:000000000-D9766:1:1101:20050:9524 1:N:0:33
GAGGCTGGCTTGGAAGAACCTCATAGATTACTGGAACAGTTCCCCCTTGACCTGGACAAGTTTCTTGACTCGCTTACAGAAGCTGAAACACCTGCCAATGACCAATAGCAATTAAGGCAGGCAGCGCCGCTTTAGCACTGTTGGGGAGCCAATTGAACAATGCGAAGGACATGCACTACCAACGGACAAGCTAGTAACAAAAGAGGGGAAGAGCACACCTCTGAACTCCAGCCACCCCCCAGTCTCGCGTA
+
>1>>>>>11B1>AB1BCCBAABAFADF3AA1BD10B1BBAADD1FEA00A1BDB0B010BB2DFBAA2B11BEFG?B1BBFGBBB1BGG>>BFF00@1BF111B?111B1B1111110B//?G///<</>//?B1111@0@@D/</F//?0011<1=110111..><.<</0<0<000//0:..-.--..:/0;900000.9;./..;;..;C//.:;-;-;/////;BF//-9-;-;-;--;9B//--99
@M05620:37:000000000-D9766:1:1101:9632:9541 1:N:0:33
ACCACACCTTCTACAATGAGCTGCGTGTGGCTCCCGAGGAGCACCCCGTGCTGCTGACCGAGGCCCCCCTGAACCCCAAGGCCAACCGCGAGAAGATGCCCCCGGGGGAGGGCCCCCTACCCTTTTCGGGGGCCCCCCCCCCCCTTCCCGGCCCCCCCGGGCCGGCCCCTTTTCCCCGGGTTTCTCTTTTGCCCCTTTTCCCTAGGCCCTCTTTTCTGTCCCCGGTTCCCCTTTGGAAACTTTAGGGTTCT
+
CCCCCCCCFFFFGGGGGGGGGGHHGGGEHGHHHGGGGGGGGHHHHGGGGGGGHHHHHHHGGGGGGGGGGGGHHHHGGGGHGHHHHGGGGGGGGGHHHH2=G////--<-::-;E@---.9.90/9009-.9--9:9--9@:9:9-9///.9:--9@:--------99@-:F90000/---;9.00000;00090.:FF09000:///0...9900000:090.---..99/:A00/90:/000000.:;.0
@M05620:37:000000000-D9766:1:1101:7633:9559 1:N:0:33
AGTGCCAGCTCTCAATCGCACAGGGGACCCAGGGCCTGGCCCCTCCATCCAGAAAACCTATGACCTCACCCGCTACCTGGAGCACCAACTCCGCAGCTTGGCTGGGACCTATGTGAGTATCCAGCGTAGGAATCTGGGAGTTGGGGAGGAGTGAGGAGTTGGGGAAAGACAGTCCTAACCGTGGAGGGTTCTGGTAAATGATGGGGTGAGGAGGGGCTCTTTGGCTCCCACCAGTCCCCCTGTCTGGTCTA
+
ABAABFFFBFFFGGGGGGGEF2GFFEEGGGHHGGGGGFGHFHGHGGCHHHHHG3BGGGHHHBFGHGHHHHHGGG?FHHHHGHHHHHHHGHHHGGGGGHHHGHHGGGEGGHFHHHHDFHFHHHDGHGGGDGGDGHHHFF0?EHHECD.>CCCFF<GH0<GHHFGGCC.GHHHHHHHHHFHHGGGGDEGGGGGGGGGBFGGGFGGGGGFFAFF/AFFFFFFFFFFFFFFFF.FDEFFFFFFFFFFFFFFFFFF
@M05620:37:000000000-D9766:1:1101:12636:9560 1:N:0:33
GAGGCTGCTTTGGAAGAAACTCATAGATTACTGCAACAGTTCCCCCTGGACCTGGAAAAGTTTCTTGCCTGGCTTACAGAAGCTGAAACAACTGCCAATGACCAATGGCAAGAAAGTCAGGCATCACCGCTTTAGAACTCTTGCGGATCCAATTGAACAATTCTCAGCACTTGTCCTTTTAATTGACAAGCTAGGGACAAAAGATCGGAAGAGAACACTTCTGAACTCCAGCCACCGCTCATTCTCCCGTA
+
BBCCCCFCFFFFGGGGGGGGGGHHHHHHHHHHHHHHFHHFHHHHHGGGGFHHHHGHCGHHHHHFAGFFFHHHHHF3BBFDGGG3FGHHH31FF3GCHHGGB3F3G33B2F3F23B3BB4F?EE333BBAEG//B33BEG34B?3/////@2222<@2F>GF11F?FGHG01?111?1<11<111111>10.1=<../..<<C<.<D..;.:;./CF/G0;0000;90;CB9/9C/..:--;0;0000;.;-
@M05620:37:000000000-D9766:1:1101:9047:9560 1:N:0:33
AGTGCCAGCTCTCAATCGCACAGGGGACCCAGGGCCTGGCCCCTCCATCCAGAAAACCTATGACCTCACCCGCTACCTGGAGCACCAACTCCGCAGCTTGGCTGGGACCTATGTGAGTATCCAGCGTAGGAATCTGGGAGTTGGGGAGGAGTGAGGAGTTGGCGAAAGACAGTCCTAACCGTGGAGGGTTCTGGTAAATGATGGGGTGAGGAGGGGCTCTTTGGCTCCCACCAGTCCCCCTGTCTGGTCTA
+
3ABBBFFCAFFFFDGGGAFEEEBFAEEEEGHHFEDEEBGFFGFHFG2GGHFF333GFGHFHD5GGGFGHHFFGE?EGFHGFGF?CF?EEFHHGA??EFHHFGE//?FGG?GHH3?FG?FGFHFGHG?E/?GHHGHHGGFGDFHGGCEGCGGHHHFHGDCCFF/@@CCDFHHGCB0<FGGGG;CAFGG?..;FGG0FFG0FF0CF?DFFFFFFFF;-A@EFFF/;FFFAE...;.9B//A.9.BFFB/;/;B
@M05620:37:000000000-D9766:1:1101:19103:9564 1:N:0:33
GAGGCTGCTTTGGAAGAAACTCATAGATTACTGCCACAGTTCCCCCTGGCCCTGGAAACGTTTCTTGCCTGGCTTACAGAAGCTGAAACAACTGATGATGACCGATAGCAACGAATCCTCGCATCCTCCCTGGACCACTCCTCTCTATTGAACCCAACACCTCTCAGCACGTGCACTCCTAATTGACAATCTAGTGGCAACAATTGAGCACTTCACAGCTTTTATCCTTATCCATGGCTCACCAGGGCGAA
+
A3>AA>CAFFDD4GFCACGGGG4FDGFHH5BGGH44B2BBFGHHHGEGE2BBGHHFG33BBFHHGHHHHFGHFFG3FGHF3FGG3EF3E3FGFH344BB443B//>>?3BF0/??F/BF3/EE//01B0?01/000/?1@01010122>11?1///////.00>0>F11>-<.<.0<</0<00=00=G00;00<<G:./0.;.:C00000.0/;0;;0900;;00;0000000000/;/C00.;...;---
@M05620:37:000000000-D9766:1:1101:15095:9585 1:N:0:33
GAGGCTGCTTTGGAAGAAACTCATAGATTACTGCAACAGTTCCCCCTGGACCTGGAAAAGTTTCTTGCCTGGCTTACAGAAGCTGAAACAACTGCCAATGAACAATGGCAAGTAAGCCAGGAATTTCCGCTTTAGCACTCTTGTGGATCCAATTGAACAATTCTCAGCATTTGTACTTGTAACTGACAAGCCAGGGACAACAGATCGGAAGAGCACACGTCTGAACTCCAGTCACCGCTCATTATCTCGTA
+
AAAAAACBFFBDGFB4AGBBFFF5GFAGFF4FA54FGGGGHGFGHC2BAEGEGBFEB3AFFHHGF5BB3FGE1BBCB5AFE33BBFFHFFFFGGHHBB@3G3FFGF3GGBB?BFH433?1?/2B34B?/>?//BB3F33BB433?/?2222F3B2?BGFGFBF2FDFGHBFH@1@<1FB1?1@<?1?F1<.<><<...<><<//=<<<.<.C./;.;;:;./.<CCFF0//;9;;0.9-9;CB;9;0;...
@M05620:37:000000000-D9766:1:1101:21737:9600 1:N:0:33
AGTGCCAGCTCTCAATCGCACAGGGGACCCAGGGCCTGGCCCCTCCATCCAGAAAACCTATGACCTCACCCGCTACCTGGAGCACCAACTCCGCAGCTTGGCTGGGACCTATGTGAGTATCCAGCGTAGGAATCTGGGAGTTGGGGAGGAGTGAGGAGTTGGGGAAAGACAGTCCTAACCGTGGAGGGTTCTGGTAAATGATGGGGTGAGGAGGGGCTCTTTGGCTCCCACCAGTCCCCCTGTCTGGTCTA
+
ABAABFFFCFFFGGGGGGGGGGHGGGGGGGHHFGGGGGHHHHGHGGHHHHHHHHHHHGHHHHHHHHHHHHHGGEEFHHHHBGHHHHCFFHHHEGGGGHHHGHHGGGHHGHHHHHHHHHHHHHHHHGGGGGHHHHHHHHCFGHHHGGGGGFEGHFHHGGHHHHGGGGHHHHHHHHHHHHHHGGGGGGGGGGGGGGGGGGGHGHHGGGFFFFFFFFFFFFFFFFHFFFFFFFFFFFFFFFFFFFFFFFFFFFF
@M05620:37:000000000-D9766:1:1101:17009:9605 1:N:0:33
GAGGCTGCTTTGGAAGAAACTCATAGATTACTGCAACAGTTCCCCCTGGACCTGGAAAAGTTTCTTGCCTGGCTTACAGAAGCTGAAACAACTGCCAATGAACAATGGCAAGTAAGTCAGGCATTTCCGCTTTAGCACTCTTGTGGATCCAATTGAACAATTCTCAGCATTTGTACTTGTAACTGACAAGCCAGGGACAAAAGATCGGAAGAGCACACGTCTGAACTCCAGTCACCGCTCATTATCTCGTA
+
BBBCCCFCFFFFGGGGGGGGGGHHHHHHHHHHHHHHFHHFHHHHHGGGHHHHHHHHHHHHHHHHHHHHHHHHHHHHHHHHHHHHHHHHHHHHHHHHHHHHHHHHHHHHHHHGHHHHHHHHHGHHHHHHGGGGGHHGHHHHHHHHHGHHHHHHHHHHHHHHHHHHHHHFHHFHHFHHHHHHHHHHHHGHHHHGFHFDGGGGGHGFHHHGGGGHHHHHHH@CGHGHHHHHFHHFGGGFGGGGGGGGGFGGGA;
@M05620:37:000000000-D9766:1:1101:4528:9607 1:N:0:33
AGTTCCACTTCTCCATCGAACAGGGGATTCATGCCCCGGCTCCTCCAGCCAGTAAACCTGTGTCCTCACCCGCAACCTGGCGCACCCCCTACGCACATTGGCTGGGACCTATGTGCGCATCCCGCGTCGGACTCTGGGAGTTGGGGCGGCGTGCGGCGATGCGGCCCGCCCGTCCTAACCGTGGCGGGCTCTGGTAAATGATGGGCTGAGGAGGCCCTCTTTGACTCTCACCAGTCCCCCTGTCTGGTCTA
+
>>>1>BF11BBFG1FFBEGBGAFCF0000B122ABB00AE/BFBGHFAAA0B1D2DDFA0A12DF2DAFF0>>/>>GGBFB/?>EEE/>EFBE@C//B2B<F1///0BEG1BG222////>F/<>/<->>--</<DFC..<GBB--.-;?A@=B-9---9;-;------@-9@AAA//;F;--@---9;9EF/F9:BFFFFFF/--;--9-/AA--;9--9F//;BF9B/;A/999//:-@-//B;/FB/;
@M05620:37:000000000-D9766:1:1101:8035:9617 1:N:0:33
ACCACACCTTCTACAATGAGCTGCGTGTGGCTCCCGAGGAGCACCCCGTGCTGCTGACCGAGGCCCCCCTGAACCCCAAGGCCAACCGCGCGAAGATGACCCAGGTGCGTGGCCCGCTACCTCTTCTGGTGGCCGCCTCCCTCCTTCCTGGCCTCCCGGCGCTGCGCCCTTTCTCACTGGTTCTCTCTTCTGCCGTTTTCCGTAGGACTCTCTTCTCTGACCTGCGTCTCCTTTGGAACTCTGCAGGTTCT
+
DDDCCCDAFFFFGGGGGG5FGGHHGGGEFGHHHFFFDGGGGHHHHGGGEEGGHHHHHHHEFGGGGGGGGGGHHHHGGGGHGHHHHGGGGG/BDGGGHHHHCGHHGBF1>FACGHGC-<-AFFHHFCGHGCCAGGCGGGGGEFFD/;FFFFFGGFGEE.;-9--;DDFFFFFFFBFBFFFFBFFFFFFFFEFFFBBDFFFFFDF?DFFFBFFFFFFFFBBFFBBF.9AD9:FFFF0BFBFBBFFFEFF9F0;
@M05620:37:000000000-D9766:1:1101:11654:9632 1:N:0:33
AGTGCCAGCTCTCAATCGCACAGGGTACCCAGGGCCTGGCCCCTCCATCCAGAACACCTATGACCTCACCCGCGACCTCGATCACCCACTCCGCAGCTTGGCTGGGACCTATGTGAGTATCCAGCGTAGGAATCTGGGCGTTGGGGCGGAGTGAGGCGTTGGGGCAAGACCGTCCTAACCGTGGAGGGTTCTGGTAAATGATGGGGTGAGGCGGGGCTCTTTGGCTCCCACCAGTCCCCCTGTCTGGTCTA
+
AAA?AFFFBFFFGDGGBAFFA2B4A4BBBF4AA2AEFG2A22EA2EGGH1AB3B2B2AFF535AB53B1FG>00/>/?3?13B>FBFFEGHHFG</>3FF/3FF?AHFGGHB?B221@@GHG2GHGD/A?1<FGHHEF/<@->C?C.;?-;EF0;F.AE@@F@?.-.;.9.;ADDD/9FF<FFB.:9B9AABFFF/9BFF/9BFFFA?A9A.BB?=9BEB9BFFFFFFF.AD.AFFBFFFBAFBBBBFFF/
@M05620:37:000000000-D9766:1:1101:16247:9634 1:N:0:33
AGTGCCAGCTCTCAATCGCACAGGGGACCCAGGGCCTGGCCCCTCCATCCAGAAAACCTATGACCTCACCCGCTACCTGGAGCACCAACTCCGCAGCTTGGCTGGGACCTATGTGAGTATCCAGCGTAGGAATCTGGGAGTTGGGGAGGAGTGAGGAGTTGGGGAAAGACAGTCCTAACCGTGGAGGGTTCTGGTAAATGATGGGGTGAGGAGGGGCTCTTTGGCTCCCACCAGTCCCCCTGTCTGGTCTA
+
>AAABFFFCFFFGFFGGFEGGGGHFAEGGGHHGGGGGGHHHHGHGGHHHHHHFHHHGGHGHHHHHHFHHHHGGGGGHEGGHHGGFHGHGGGHGGEFGGHHGHHGGGHHGHHHHHHHHHHHHHHHHGDGGGHHHHHHHHHGFHHHGGGGGGGHHHHHHGHHHHGGGGHHHHGHHHHHHHGHGGEGGGGGCFGGGGFFGGGGGGGGGGFFFFFFFFFFFFFFFFFFFFFFFFFFFFFFFFFFFFFFFFFFFFF
@M05620:37:000000000-D9766:1:1101:7033:9636 1:N:0:33
GCGGCTGCTTTGGAAGAAACTCATAGATTACTGCAACAGTTCCCCCTGGACCTGGAAAAGTTTCTTGCCTGGCTTACAGAAGCTGAAACAACTGCCAATGCACACTGGCTAGTACGTGAAAGGTTTGCGTTTTAGAACACTTGTGGGTACCATTGCAGCATTTTCAGCAATTGTACTTAACCCTGCCACGCCCGCGACACAAGACCGGACGAGCCACTGTAACAACTCCCAGCACTGCTACTTATATCGTA
+
A3>AAD@>CFFFGGGBFGGGGGDFGGHHH5FGHH33BBBDDGHHHGEF2BFGHH1GHFABFGHHGHHHHHHHHHH3FHHGHHHHG3FHHFGHHHHHCGHHCG3FG3BB11BBF@FEF0//430333/B//<>?FG1210BFGD11?/?1@12211@>1@0@11?1?1?F0??FFG1<F111<>0>.>>1<.CC@-<;A;@:E.9//9;-@BGBGBB.//;///;:9;F/../;B;///;;FFF/B9/;A..
@M05620:37:000000000-D9766:1:1101:3324:9637 1:N:0:33
GCGGCTGCTTTGGCAGAAAATCATCGATTACTGCCACAGTTCCCCCTGGACCTGGAAACGTTTCTTGCCTGGCTTACAGAAGCTGCCCCAACTGCCAATGCACCCCGGCAAGTAAGTCAGGCATTTCCGCTTTAGCACTCTTGTGGATCCAATTGCACCCTTCTCAGCATTTGTACTTGTCCCTGTCAAGCCTGGGACAAAAGATCGGACGCGCAACCGTCTGACCTCAAGTCACCGCTCCTAACCCCGTA
+
>>A>>>>>CFB1B1B110BAB1BB3BBAF0BG2B01BABBBFGHHGAB/BBABFABF10BBBFGD1DBFHHGF001BBGF1BF@B10/B?B?>BFBBBFF111B>/>>EE?FH22FGF2B00/BF2FHCC/?F1F>1@G01FF1F/111?F1FFD11FGAGHFBGB1F1<F<<1FGGH1GF0DDG0<000<E/<.;CG..;:/:::.;C@---;---999;-9//;9//;/;B9;/---;99/;---;;9;
@M05620:37:000000000-D9766:1:1101:18062:9662 1:N:0:33
GCGGCTGCTTTGGAAGCAACTCATAGATTCCTGCCCCAGTTCCCCCTGGCCCTGGAACCGTTTCTTGCCTGGCTTACAGGAGCCGAAACGACTGGCCATGAACAATGGCAAGTAAGTCAGGCATTTCCGCTTTAGCACTCTTGTGGATCCCATTGAACAATTCTCAGCATTTGTACTTGGAACTGACAAGCGAGGGACAAAAGATCGGAAGAGCACACGCCTGAACGCCAGTCACCACTCATTAGCTCGTA
+
>>1>A1>>CF3BBFB111BF0B1DBDGHD3FGHHA0F0BAAFFHHG/A/0B/BG/FG1/AAEGG2DDFGHHGGHBBGGG0FF>/>/>EE//>/?//01>BGBBG0BGFH0F/G22BBE>F0B<11>B2?//C/>111@<G1111@/F110011<111<<?GHD<F1111>1111>1<F100</<0<CD0...=---;..:/:9.:;...9.9./99/F--..9:=F.;@F@B/:F//-9/;F///;//9--
@M05620:37:000000000-D9766:1:1101:17067:9702 1:N:0:33
AGTGCCAGCTCTCAATCGCACAGGGGACCCAGGGCCTGGCCCCTCCATCCAGAAAACCTATGACCTCACCCGCTACCTGGAGCACCAACTCCGCAGCTTGGCTGGGACCTATGTGAGTATCCAGCGTAGGAATCTGGGAGTTGGGGAGGAGTGAGGAGTTGGGGAAAGACAGTCCTAACCGTGGAGGGTTCTGGTAAATGATGGGGTGAGGAGGGGCTCTTTGGCTCCCACCAGTCCCCCTGTCTGGTCTA
+
BBBBBFFFAFFFGGGGGGGGGGFDEFGGGGHHGGGGGGHHCHGHGGFHBGHHHGHHHGHHHHHGHHHHHHFGGGGGHHHGHHHHHHHHGHHHGGGGGHHHGHHGGGHHGHHHHHHHHHHHHHHHHGGGGGHHHHHHHHHGGHHHGGGGGGEHHHHHHGGHHHGGGGHHHHHHHHHHHHHHGGGGGGGGCFGGGGGGGGGGGGGGGGFFFFFFFFFFFFFFFFFFFFFFFFFFFFFFFFFFFFFFFFFFFFB
@M05620:37:000000000-D9766:1:1101:26798:9720 1:N:0:33
AGTGCCAGCTCTCAATCGCACAGGGGACCCAGGGCCTGGCCCCTCCATCCAGAAAACCTATGACCTCACCCGCTACCTGGAGCACCAACTCCGCAGCTTGGCTGGGACCTATGTGAGTATCCAGCGTAGGAATCTGGGAGTTGGGGAGGAGTGAGGAGTTGGGGAAAGACAGTCCTAACCGTGGAGGGTTCTGGTAAATGATGGGGTGAGGAGGGGCTCTTTGGCTCCCACCAGTCCCCCTGTCTGGTCTA
+
AA>ABFFFCFFFGGGGGGGAEEGDFGGGGGDHFFGGGGHHHHGHGGFHHHEHHGHHHGHHHHHHHHHGHHHGGGFGHHHHFGHHHHHHGHHHEGGGGHHHGHHGGGHHGHHHHHHHHGHHHHHGHGEGGGHHHHHHHHHGAGHHGGGGGGGGHHHHHGHHHHGGGFHHHHHHHHGHHHHHGGGADGGGGFGGGG9FGGF0FFGGGGF=EFFFFFFCF=FFFFFFFBFF.FFFFFFFFFFFFFFFFFFFFBB
@M05620:37:000000000-D9766:1:1101:8825:9720 1:N:0:33
ACCACACCTTCTACAATGAGCTGCGTGTGGCTCCCGAGGAGCACCCCGTGCTGCTGACCGAGGCCCCCCTGAACCCCAAGGCCAACCGCGAGAAGATGACCCAGGTGAGTGGCCCGCTACCTCTTCTGGTGGCCGCCTCCCTCCTTCCTGGCCTCCCGGAGCTGCGCCCTTTCTCACTGGTTCTCTCTTCTGCCGTTTTCCGTAGGACTCTCTTCTCTGACCTGCGTCTCCTTTGGAACTCTGCAGGTTCT
+
AAA1AAAAFFFFGFGG3GGDGBGHGA0AA0FG1BFAAEGCFHHHHGGGFAEFFHHEHHGE/ECGG/EGGGGFHCGGGG?G//GHHG//BCB<BGGF1GBFHHGHGHH1GGFGGHH?CGGGHHHHHHHEGHE?HHGGGGACFHHCHGFGGBFFG0FFAEG-;@FGG?@F;@/FFFFFFFFFFFFFFFFFFFFFFF@FFFFFFFFFFFFFFFFFFFBFFFFFFFFF-@B@FFFFFFFFFFFFFFFFFFFFFFF
@M05620:37:000000000-D9766:1:1101:14889:9737 1:N:0:33
GAGGCTGCTTTGGAAGAAACTCATAGATTACTGCAACAGTTCCCCCTGGACCTGGAAAAGTTTCTTGCCTGGCTTACAGAAGCTGAAACAACTGCCAATGAACAATGGCAAGTAAGTCAGGCATTTCCGCTTTAGCACTCTTGTGGATCCAATTGAACAATTCTCAGCATTTGTACTTGTAACTGACAAGCCAGGGACAAAAGATCGGAAGAGCACACGTCTGAACTCCAGTCACCGCTCATTATCTCGTA
+
CCBCCDFCFFFFGGGGGGGGGGHHHHHHHHHHHHHHHHHGHHHHHGGGHHHHHHHHGHHHFHHHHHHHHHHHHHHHHHHHHHHHHHHHHHHHHHHHHHHHHHHHHHFHFHGGGHHHGHHHHHHHHHHHEFGGGHGHHHHHHHHFHGHHHHGHGHFHHHHHHHHHHHHHHHFGHGHHHHFHFGHGHFHHHHGGHFHGECFH0G<.DGHCGGGHHGHHHH?<CGGGGHGCHGHFGGGBA@CGD<FGC0FFGEA
@M05620:37:000000000-D9766:1:1101:20941:9739 1:N:0:33
AGTGCCAGCTCTCAATCGCACAGGGGACCCAGGGCCTGGCCCCTCCATCCAGAAAACCTATGACCTCACCCGCTACCTGGAGCACCAACTCCGCAGCCTGGCTGGGACCTATGTGAGTATCCAGCGTAGGAATCTGGGAGTTGGGGAGGAGTGAGGAGTTGGGGAAAGACAGTCCTAACCGTGGAGGGTTCTGGTAAATGATGGGGTGAGGAGGGGCTCTTTGGCTCCCACCAGTCCCCCTGTCTGGACTA
+
>A>>>DFFAFFFG4FGGFGCGCHGG2BEEEGFBEEA2FHHCGGEFGHHHHHHHHHGHGHHGGFHHGGGHGGFE>EEHGGG?BFGHH1??GHGE/>EF/2B/FF/E/?BEHHHHHHGFBGHHHHFHG/?B/2@FHFFFC0FAF1?<C.AG.><C0<C0C/CGHGGA.:CHGBGHHBGHHGGGGGFEG.;;.;CFGFFGFGGEGGFEDFFFFFFDFFFFFFF/BFFFFFFFFFFAF/FFBF?D.;FFFB/;B9
@M05620:37:000000000-D9766:1:1101:18700:9742 1:N:0:33
GAGGCTGCTTTGGAAGAAACTCATAGATTACTGCAACAGTTCCCCCTGGACCTGGAAAAGTTTCTTGCCTGGCTTACAGAAGCTGAAACACCTGCCAATGACCAATAGCAAGTAACTCAGGCATCTCCGCTTTAGCACTCTTGTGGATCCAATTGAACAATTCTCAGCACATGTACTTGCAACTGACAAGCTAGGGACAAAAGATCTGAAGAGCACACTTCTGAACTCCACCCACCTCTCACTCTCTCGTA
+
A?AAA1C1@F@FABBGGC1BFGDGFGFDFHHHH1FGBBG1FGHFGGGAAGGGGGFG1FCGHDFHFHFEGHFHHHHHHHHHHHHH1EGHHH0BGBFCHGHH11@@>@1BEB1>B2@22@B@0BF101BBEEE//B11BBFB<FD>BAF11<1111B1<110@1@D@GDFD00@?<111111?<<0011?D0.1<10.<..<0</.<000<0GDGG/<CC/<0:CB;/CGHC/..:.C.90BC0;0;000.;9
@M05620:37:000000000-D9766:1:1101:3124:9745 1:N:0:33
AGTGCCAGCTCTCAATCGCACAGGGGACCCAGGGCCTGGCCCCTCCATCCAGAAAACCTATGACCTCACCCGCTACCTGGAGCACCAACTCCGCAGCTTGGCTGGGACCTATGTGAGTATCCAGCGTAGGAATCTGGGAGTTGGGGAGGAGTGAGGAGTTGGGGAAAGACAGTCCTAACCGTGGAGGGTTCTGGTAAATGATGGGGTGAGGAGGGGCTCTTTGGCTCCCACCAGTCCCCCTGTCTGGTCTA
+
AAAABFFFCFFFGGGGGGGCGFGHGGCEGGGHGGGECFFHFHGHGGHHHHGHHHHHHGHHHHHHHHHHHHHGGGGGHHHHCGHHHHHHGHHHGGGGGHHHGHHEFGHHGHGHHHHHHGHHHHHHHGGGGGHHHHHHHHFGGHHHGGCD@EFHGHHHHGHHHHGGGGHHHGHHHHHHHHGHGEFDGGGG;FFGGGFFGGGGGGGGGGFFFFFFFFFFFFFFFFFFFFFEEFFFFFFFFFFFFFFFFFFFFF9
@M05620:37:000000000-D9766:1:1101:20888:9769 1:N:0:33
GAGGCTGCTTTGGAAGAAACTCATAGATTACTGCAACAGTTCCCCCTGGACCTGGAAAAGTTTCTTGCCTGGCTTACAGAAGCTGAAACAACTGCCAATGAACAATGGCAAGTAAGTCAGGCATTTCCGCTTTAGCACTCTTGTGGATCCAATTGAACAATTCTCAGCATTTGTACTTGTAACTGACAAGCCAGGGACAAAAGATCGGAAGAGCACACGTCTGAACTCCAGTCACCGCTCATTATCTCGTA
+
BABBBAFBFFFFGGGG4FGGGGHFGGHHHHHHHH4FEFG5DDGHCFEFB2BFHHHHHEFFFGHGDGFGHHHHHHG3FGGGHHHHH3GGHGGHHFGH33FGFEHHGHHHHHHGHHFHHHHHHHHHGHHHGGGGGGHHFHHHHHHGHGHHHHGFHHHFGHHHHEHGHHHHHEGGHGHHHHHHFEHHHHHF1FEFHHEDGGEEFGGGGHHCGGGHHHGHFHDGHHGHGHHHHHBBFGGGFGGGDFG0CFGGGEA
@M05620:37:000000000-D9766:1:1101:3970:9787 1:N:0:33
GAGGCTGCTTTGGAAGAAACTCATAGATTACTGCAACAGTTCCCCCTGGACCTGGAAAAGTTTCTTGCCTGGCTTACAGAAGCTGAAACAACTGCCAATGACCAATGGCAAGTAAGTCAGGCATTTCCGCTTTAGCACTCTTGTGGATCCAATTGAACAATTCTCAGCATTTGTACTTGTAACTGACAAGCCAGGGACAAAAGCTCGGAAGAGCACACGTCTGAACTCCAGTCACCTCTCATTATCTCGTA
+
BABBBBFBFFFFFF5BGGGGGGHHHHHHHHHHHHFHFHGGHHHHHGGGEFHHHHFGBECGGHHHHHHHHHFHHHHGH5FGHHGHHGHGHHHHHHHHHHHHG3BGGHBFFHHEHGF4BBGHHGFHBHFHGGGGGHF?FGH3GGFDHDHGGHFHHFF3FGHHHGHHHHGFH@@GG>GHHG???FFGFGHHHHHG0F.<<>FFFCC.<C.AEEDGHGFHHH-;.C:<GHFGFGG0CFGC0;;FF090=BC;C99
@M05620:37:000000000-D9766:1:1101:24999:9790 1:N:0:33
ACCACACCTTCTACAATGAGCATACTTCTGAACTCCAGTCCCCTCTCCTTATCTCGACTGCCGCCTCCCGCTTGACAAACCAAAACCCCCCGATCCACCACATTCTATTCGCCCTCTACCGCTTCACATATCATCAACAATAATAACTAGCATCCTGAAGCTCCGTCCGTTCGAACGGGATCTATATCCTAACCACTTCATCACCACTCTCGTCTCTCACATAATACTACTTCAACTTTCTACAGAACCGC
+
BBBABAAAFFFFGFGGGGBGGB4B45DDDDFGHHH4BFDG3FG2EAB3BGGG55DB3AAEH3E0AB1B1BA011?B5BG1???BF11BE//////>330//?3B4B444?0///<?0B?1/////1@21?1?1111?<1<?11111111101110111<1<00/....-<0/.;.;-.....;900;000009.0./00009;9/0.;9009...90//////9//:///////9////////////;.99
@M05620:37:000000000-D9766:1:1101:13177:9793 1:N:0:33
GAGGCTGCTTTGGAAGAAACTCATAGATTACTGCAACAGTTCCCCCTGGACCTGGAAAAGTTTCTTGCCTGGCTTACAGAAGCTGAAACAACTGCCAATGACAGGCTGCTACCCGTCAGGAAAGACTCCTAGCTGCATCCCCGGGAGTCACCAAGCTGCTGCACCAATGGCCCGTAAGTAAGGCATTTACGCTTTCGCCCTCTTGTGGATCCACTTGAACCATTCTCAGCATTTGTACTTGTCACTGACAA
+
A1>AAAFAFFFFG1BGFGGGGGHHHHHHHHGHHH1FGFG1DFHHHGEFCCGGHHAFG10GBHHHFHGGHHHHHHH1FGGHGHHHG11FGFHHGHFHHHHH1FGH//>F/11BGH/>//?>B00>001BBB1>12<B0110//<//<<E0@FG1/0/?111?1?10<.111>0.><A<GG0GHBCGFHD00CC:;E0;:..:CFGG0F.0CFFBBB0009;.90000;09B00BB0;99;B///;:B//;99
@M05620:37:000000000-D9766:1:1101:4784:9810 1:N:0:33
AGTGCCAGCTCTCAATCGCACAGGGGACCCAGGGCCTGGCCCCTCCATCCAGAAAACCTATGACCTCACCCGCTACCTGGAGCACCAACTCCGCAGCTTGGCTGGGACCTATGTGAGTATCCAGCGTAGGAATCTGGGAGTTGGGGAGGAGTGAGGAGTTGGGGAAAGACAGTCCTAACCGTGGAGGGTTCTGGTAAATGATGGGGTGAGGAGGGGCTCTTTGGCTCCCACCAGTCCCCCTGTCTGGTCTA
+
>AAAAFFFBFFFGGGGGFG2EEHHGGGGGGGGFEDFFGHFHHGHGGHHHGFHHHHHHGHGHHHHHHHHHHHGGGGGHHHHHHHHHHHEFHHHGGGGGHHHFHHGGGHHGHHHHHHHHHFHHGHHHGGGGGGFGHHHHHEGGHHBFCFGGDGFGHHGFGHHHHGGGGGHHGHHHHHHHHBGGDGGGGGGDGGGFGF0CGGGFFGGGGDFFFFFFFFFFFFFFFFFFFEEFFFFFFFFFFFFFFFFFFFFFFF
@M05620:37:000000000-D9766:1:1101:22169:9816 1:N:0:33
GAGGCTGCTTTGGAAGAAACTCATAGATTACTGCAACAGATCCCCCTGGACCTGGAAAAGTTTCTTGCCTGGCTTACAGAAGCTGAAACAACTGCCAATGACAGGATGCTACCCCTAAGGAAAGGCTCCTAGAAGACTCCAAGGGAGTAAAAGAGCTGATGAAACAATGGCAAGTAAGTCAGGCATTTCCGCTTTAGCACTCTTTTGGATCCAACTGAACAATTCTCAGCATTTGTACTTGTAACTGACAA
+
AABBBAFAFFFFGGGFFGFGGFGFGHHHHHHHHHHHGFH3FGHHGGGFHGHHHHHGHHHHFHHHHHHHHHGHHHFHHHHHHHHHHHHHHHHHGHHHG3G3FB331?B3B@GHHH1?12B?DCGFEHBFFFG4B?3BGGHBE22??FF<FDFG2?@GH2222@@FFFG111?0FA<?D?<<1F0>FG1FF<<DA.C0<G0DGFHB0=G</CCCCG///00:CF0::GC0;:;;;C;C00;9FG90;;009C0
@M05620:37:000000000-D9766:1:1101:21379:9818 1:N:0:33
GAGGCTGCTTTGGAAGAAACTCATAGATTACTGCAACAGTTCCCCCTGGACCTGGAAAAGTTTCTTGCCTGGCTTACAGAAGCTGAAACAACTGCCAATGAACAATGGCAAGTAAGTCAGGCATTTCCGCTTTAGCACTCTTGTGGATCCAATTGAACAATTCTCAGCATTTGTACTTGTAACTGACAAGCCAGGGACAAAAGATCGGAAGAGCACACGTCTGAACTCCAGTCACCGCTCATTATCTCGTA
+
A3AABAFAFFFFGGGGAGGGGGFHHGHHHFHHHH4BFFGAFHHHHGEGHCGGHHHHHF2BBGHHGHHHHHHHHHHCGHHHHHHHHFHHHFHHHHHHBFGHHGHHEHGHHHFGFHHFGGHHHEGHGGGGEEGGEH3GHHHHHHFGHDHFHHHGHHFDGHDFHHHFHHGFHHHHHHHHHHFHGBGHHHHH1GCFHFCGCFEF<G<CDGHGGCAF.CGHHHD:GGGGFGHHHHFGGGGFGABG?0BB9FFFF..
@M05620:37:000000000-D9766:1:1101:9750:9824 1:N:0:33
AGTGCCAGCTCTCAATCGCACAGGGGACCCAGGGCCTGGCCCCTCCATCCAGAAAACCTATGACCTCACCCGCTACCTGGAGCACCAACTCCGCAGCTTGGCTGGGACCTATGTGAGTATCCAGCGTAGGAATCTGGGCGTTGGGGAGGCGTGCGGAGTTGGGGAAAGACAGTCCTAACCGTGGAGGGTTCTGGTAAATGATGGGGTGAGGAGGGGCTCTTTGGCTCCCACCAGTCCCCCTGTCTGGTCTA
+
AB?AAFFFBFFFG4FGGGGGGGHGGGGGGGHHFFEGFGHHGHGHGGHGHGFHFHHHHGHHHGFHHFGHHHGGF>EEHFGH2GHHGH1?EFHHGGGGGGHHGHHGGGGHGH2GHFHFFHHHGH3GHGF///@FFHHGGH/><ACAFG.-<.<<C.:@-;EHHHGA..:9/F/CFGGGBCBFGGEG.CDF;AFFFFFFFFFFFFFFFFFFF.?/DFFFFFFFFFFFFFFFF.F?.9FFFFFFFFFFFFFFFF/
@M05620:37:000000000-D9766:1:1101:28450:9840 1:N:0:33
AGGGCCAGCTCTCAATCGCACAGGGGACCCAGGGCCTGGCCCCTCCATACAGAAAACCTATGACCTCACCCGCTACCTGGAGCACCAACTCCGCAGCTTGGCTGTGACCTATGTGAGTATCCAGCGTAGGAATCTGGGAGTTGGGGAGGAGTGAGGAGTTGGGGAAAGACAGTCCTAACCGTGGAGGGTTCTGGTAAATGATGGGGTGAGGAGGGGCTCTTTGGCTCCCACCAGTCCCCCTGTCTGTTCTA
+
111>AAAAAFFFEGGGF1FFECAGC0AAE00FF0EAF/AAFGECCGHH2FFFGHEFFEGHHBHHHGFEGGAGG>EEHFHGFHHHHG0EEGGFGGGGGHHHGGHF00BF11FDFB2FGGFDDGHHHGBFGGFGHGHDHF<F?<?1CC.CG?A<FDGCCEGCD/A@.::GCGHCHHHFHH/.::C?AAEG:AFBFFC9FBGGG0B0CB.99FFFFB;@@@FFF/;/BBFF-BABFFFFBBEB@ABFFF/;BB/
@M05620:37:000000000-D9766:1:1101:20556:9843 1:N:0:33
AGTGCCAGCTCTCAATCGCACAGGGGACCCAGGGCCTGGCCCCTCCATCCAGAAAACCTATGACCTCACCCGCTACCTGGAGCACCAACTCCGCAGCTTGGCTGGGACCTATGTGAGTATCCAGCGTAGGAATCTGGGAGTTGGGGAGGAGTGAGGAGTTGGGGAAAGACAGTCCTAACCGTGGAGGGTTCTGGTAAATGATGGGGTGAGGAGGGGCTCTTTGGCTCCCACCAGTCCCCCTGTCTGGTCTA
+
BCBBCFFFCFFFGGGGGGGGGGHHGGGGGGHHGGGGGGHHHHGHGGHHHHHHHHHHHGHHHHGHHHHHHHHGGFGGHHHHCGHHHHHHGHHHGGGGGHHHGHHGGGHHGHHHHHHHHHHHHHHHHGGGGGHHHHHHHHHGGHHHGGGGGGGHHHHHHGHHHHGGGGHHGHHHHHHHHHHHGGGGGGGGGGGGGGGGGGGGGGGGGGFFFFFFFFFFFFFFFHFFFFFFFFFFFFFFFFFFFFFFHFFFFFF
@M05620:37:000000000-D9766:1:1101:18227:9851 1:N:0:33
GAGGCTGCTTTGGAAGAAACTCATAGATTACTGCAACAGTTCCCCCTGGACCTGGAAAAGTTTCTTGCCTGGCTTACAGAAGCTGAAACAACTGCCCATGAACACTGGCCAGTAAGTCAGGCATTTCCGCTTTAGCCCTCTTGTGGATCCACTTGAACAATTCTCAGCATTTGTACTTGTCCTGACAAGCCAGGGACAAAAGATCGGAAGAGCACACGTCTGCACTCCAGTCACCGCTCATTATCTCGTAT
+
A3>AA>CAFFFFGGGGAGGGFFFDFFFHHFGHHH4AFGFBFHHHHGEFGFHFHFHGHD2FBHHHGHHHHHHHHFEGHHHGHHHHHFHFHCGHHHHH1FGFEGHG2BFGH1BGHEEGHHHFHHHHHHHHGGGGF3GHC3FEHHDGH?GF1FF1BGHDGHHHFH1>GGHHHHHHHDDGHHHH11FGGH11?GFBGHDFGGHBGHEHHHGGGGHGHBCGH-:;GE0CHHHGGGGGGGGGG@GDB;FFFF0.;9C
@M05620:37:000000000-D9766:1:1101:20564:9859 1:N:0:33
AGTGCCAGCTCTCAATCGCACAGGGGACCCAGGGCCTGGCCCCTCCATCCAGAAAACCTATGACCTCACCCGCTACCTGGAGCACCAACTCCGCAGCTTGGCTGGGACCTATGTGAGTATCCAGCGTAGGAATCTGGGAGTTGGGGAGGAGTGAGGAGTTGGGGAAAGACAGTCCTAACCGTGGAGGGTTCTGGTAAATGATGGGGTGAGGAGGGGCTCTTTGGCTCCCACCAGTCCCCCTGTCTGGTCTA
+
>AAAAFFFBFFFF4GGGFFEF2FCFAEEFEFHGEGEFFHHHHFGGGFHHHGHFFFGHGFFGHHHHGGHHHHGGGCEHHGFHHHHHHFHGGHHGF/EGGHHGHHGGGHHGHHHHHHHHHHHHHHHGGFGGGHHEHHGHHFEEGHHGGGGGGGHHHHGHFHHGHGGGGGHFFHHFGHFHHFHGGEGGGGGAFGGFGFFFFEFGGGGGGFFFFFFFFFFFFFFFFFFFFFFFFFFFFFFFFFFFFFFFBFFFFF
@M05620:37:000000000-D9766:1:1101:8786:9865 1:N:0:33
GAGGCTGCTTTGGAAGAAACTCATAGATTACTGCAACAGTTCCCCCTGGACCTGGAAAAGTTTCTTGCCTGGCTTACAGAAGCTGAAACAACTGCCAATGAACACTGGCAAGTACGTCAGGCAGTTCAGCTTTAGCACTCTTGTGGATCCCATTGAACAATTCTCAGCATTTGTACTTGTCCCTGACAAGCCAGGGACAGAAGATCGGAAGAGCACACGTCTGAACTCCAGTCACCGCTCCTTATCTCGTA
+
A?ABBAFBFFFFGGGGCGGGGGHHHHHHHHHHHHFFFHGDGHHHHGGGGFHHHHHHHBFGHHHHHHHHHHHHHHHHHHHHHHHHHDGHHHHHHHHHGHHHGGHG2@FFHHFFB44>?F/>03F/BFF4?4??FBG3433BGG33B/BBB0?11?B11F1011@@2@2@F1F22FGG1G1F111?100F1<<F0<.<.<..<<//0<......<:/:/:-:./C:::C<://C09CF.:?B.:090;;0C9;
@M05620:37:000000000-D9766:1:1101:5299:9868 1:N:0:33
AGTGCCAGCTCTCAATCGCACAGGGGACCCAGGGCCTGGCCCCTCCATCCAGAAAACCTATGACCTCACCCGCTACCTGGAGCACCAACTCCGCAGCTTGGCTGGGACCTATGTGAGTATCCAGCGTAGGAATCTGGGAGTTGGGGAGGAGTGAGGAGTTGGGGAAAGACAGTCCTAACCGTGGAGGGTTCTGGTAAATGATGGGGTGAGGAGGGGCTCTTTGGCTCCCACCAGTCCCCCTGTCTGGTCTA
+
BBABBFFFBFFFGGGGGGGCGGHHGGGEGGHHFFGGFGHHHHGHGGHHHHHHHHHHHGHHHHHHHHHHHHHGGEEGHHHHGHHHHHGHGHHGEGGGFHHHGHHGGGHHGHHHHHHHHHHHHHHHHGGGGGHHHHHHHHGGGHHHGGAGGDEGHFHHGGHHHHGGGGHHHHHHHHHHHHHHGGGGGGGGFGGGGGFGGGGGGGGGGGFFFFFFFFFFFFFFFFFFFFFFFFFFFFFFFFFFFFFFFFFFFFB
@M05620:37:000000000-D9766:1:1101:7828:9882 1:N:0:33
GCGGCTGCTTTGGAAGAAACTCATAGATTACTGCAACAGTTCCCCCTGTACCTGTAACCGTTTCTTGCCTGGCTTCCAGAAGCTGCAACAACTGCCAATGCAAAATGGCGAGTCACTCAGGCACTTCCTCTTTGCCACTTTCGCGGACCCAATCGAACTGTTCTCAGCATGTGCAGTCGGTCCTGCCTTGCCACTTACAAAAGCTTGGAAGACCACTCGACTGATCTCCAGCCACCGCTCTTGAACTCGAC
+
A11AA11AFFFFFCFA11FEGGHG3DDGGBBEDF1BF0BADDGHHGEF12DFFF1DF21AEFGGFHHFHHHFHEE0FGHGBFH@11BGFFFHHFGH1GHG1111B1B10/>//01121B100?0011B1B1B111B1B1111//>B//////00?00>.11>11>F1FHH1>10=0=/.--.<<G/G0:/CG00/00;00;./.=0=.00/./;;;//C.9..=0000;CF/A---;--;9B9//9//;--
@M05620:37:000000000-D9766:1:1101:22997:9888 1:N:0:33
AGTGCCAGCTCTCAATCGCACAGGGGACCCAGGGCCTGGCCCCTCCATCCAGAAAACCTATGACCTCACCCGCTACCTGGAGCACCAACTCCGCAGCTTGGCTGGGACCTATGTGAGTATCCAGCGTAGGAATCTGGGAGTTGGGGAGGAGTGAGGAGTTGGGGAAAGACAGTCCTAACCGTGGAGGGTTCTGGTAAATGATGGGGTGAGGAGGGGCTCTTTGGCTCCCACCAGTCCCCCTGTCTGGTCTA
+
ABAACFFFCFFFGGGGGGGCGFHGGGGGGGHHGGGGGGHHHHGHGGHHHHHHHHHHHGHHHHHHHHHHHHHGGEGGHHHHGHHHHHHHGHHGFGGGGHGHGHHGGGHHGHHHHHHHHHHHHHHHHGGGGGHHHHHHHHHGGHHHGGGGGGEGHHHHHGHHHHGGGGHHHHHHHHHHHHHHGGGGGGGGEGGGGGGGGGGGGGGGGGFFFFFFFBFFFFFFFFFFFFFFFFFFFFFFFFFF;FFFFFFFFFF
@M05620:37:000000000-D9766:1:1101:18902:9907 1:N:0:33
AGTGCCAGCTCTCAATCGCACAGGGGACCCAGGGCCTGGCCCCTCCATCCAGAAAACCTATGACCTCACCCGCTACCTGGAGCACCAACTCCGCAGCTTGGCTGGGACCTATGTGAGTATCCAGCGTAGGAATCTGGGAGTTGGGGAGGAGTGAGGAGTTGGGGAAAGACAGTCCTAACCGTGGAGGGTTCTGGTAAATGATGGGGTGAGGAGGGGCTCTTTGGCTCCCACCAGTCCCCCTGTCTGGTCTA
+
ABAABFFFBFFFGGGGGGGGGGHHGGGGGGHHGGGGGGHHHHGHGGHHHHHHHHHHHGHHHHHHHHHHHHHGGFGGHGHHHHHHHHHGGHHHGGGGGHHFGHHGGGHHGHHHHHHHHHHHHHHHHGGGGGHHHHHHHHHGGHHHGGGGGGGGHHHHHGHHHFDGGGHHHHHHHHHHHGHHGGAGGGGGEFGGGGFGGGGGGGGGGGFFFFFFFFFFFFFFFFFFFFFFEFFDFFFFFFFFFFFFFFFFFFB
@M05620:37:000000000-D9766:1:1101:22216:9909 1:N:0:33
GAGGCTGCTTTGGACGAAACTCATAGATTACTGCAACAGTTCCCCCTGGACCTGGAAAAGTTTCTTGCCTGGCTTACCGAAGCTGAAACAACTGCCAATGATCAATTGCCAGTACGTCAGGCAAATCCGCTTTAAACATCTTGAGGATCCAAATGAACAATTCTCAGAATCTGAACTTGTCAATGAAACGCCAGGGACAAAAGCACGGAAGAGCACACTTCTACACTCAAGTCACCTCTCATTATCTCGTA
+
A?BBABFB@BB@FC4AEEEFGGHHHGFHHHBAFH3GFHBFGDFHHEEEAGBFGHFGB32F3FHGGHH5BB3AGGHBB3BEEEEHGFBGBF1GGHHFGHHHB4FFHF43F3B33B3?BB/?F?F00BBF????/B3B23?B3B33<222@FFF2@22<FDG11?1@<111?1?F1?FFD1=1=GHHHG11.--.<<.<CC./;;:/=--;;.;AB=.;C/;0;000;0;/90;;;FC0.C/C000090;.99
@M05620:37:000000000-D9766:1:1101:17782:9921 1:N:0:33
GAGGCTGCTTTGGAAGAAACTCATAGATTACTGCAACAGTTCCCCCTGGACCTGGAAAAGTTTCTTGCCTGGCTTACAGAAGCTGAAACAACTGCCAATGACAGGATGCTACCCGTAAGGAAAGGCTCCTAGAAGACTCCAAGGGAGTAAAAGAGCTGATGAAACAATGGCAAGTAAGTCAGGCATTTCCGCTTTAGCACTCTTGTGGATCCAATTGAACAATTCTCAGCATTTGTACTTGTAACTGACAA
+
CABCCBFCFFFFGGGGGGGGGGHHHHHHHHHHHHHHHHHFGHHHHGGGHHHHHHHHHHHHGHHHHHHHHHHHHHHHHHHHHHHHHHGHHHHHHHHHHHHHHHHHGHHHHHHHHHGGGGHHHHHHHHHHGHHHHHHGHHHHHHHGGGGGGHHHHGHHHHHHHHGHHHHHHHHHCFGHHHFHHHHHHHHHGHGGGGGHHHHHHHHHHHHGHGHHHGHHHGHHHHHHHHHGHGGGGGGGGGGGGFGGGGGFGGF
@M05620:37:000000000-D9766:1:1101:10040:9925 1:N:0:33
GAGGCTGCTTTGGATGAAACTCATAGATTACTGCAACAGTTCTCCCTGGACCTGGACAAGTTTCTTGCCTGGCTTATAGAAGCTGAAACAACTGCCAATGAACAATGGCAAGTAAGTCAGGCATGTCCGCTTTAGCACTCTTGTGGATCCAATTGAACAATTCTCAGCATGTGTACTTGTAACTGACAAGTGAGGACTAATGATCGGAAGAGCACACGTCTGAACTCCAGCCACCTCTCATTATCTCGTAT
+
A1AAAABA1BD1BE111FFGFFHHFFG3AGADFGFB1FBBBF2DFEG10F0BCFAB01BGDAAFHDFFFAFA0BA112DFFDABFFFHBFGEBGFHEGGHHBBFHB110B@?G2BBBD2100/@0BBB?E>E/1BB>BF0BBF>F?1<BF1B>1B11FDF11B@@FHGH11@222@@21@?<1<?11??<11110<>00>1=<1<.<>.<<GG<<G.-<.;EGG/0;<G//:::F.;:C009;C00;.;C/
@M05620:37:000000000-D9766:1:1101:11771:9930 1:N:0:33
ACCACACCTTCTACAATGAGCTGCGTGTGGCTCCCGAGGAGCACCCCGTGCTGCTGACCGAGGCCCCCCTGAACCCCAAGGCCAACCGCGAGAAGATGCCCAGGTGAGTGGCCCGCTACCTCTTCTGGTGGCCGCCTCCCTCCTTCCTGGCCTCCCGGAGCTGCGCCCTTTCTCACTGGTTCTCTCTTCTGCCGTTTTCCGTAGGACTCTCTTCTCTGACCTGAGTCTCCTTTGGAACTCTGCAGGTTCTA
+
CCCCC@BCFFFFGGGGGGGGGGHHGG?EEGFGCFGGAEGEAHHHHGGGEEEFHHHHHHHG@G@EFFEGGGGHHHHGGGGHGHHH/FFEGGGCCAHFHHHHHGHGHHHGHHGGHHGGG?DHHHHHHHDGGHGGH?CCGGHGHHGHFFGGGFGGGGGGFAGGGGGGAGFFFBFFFFFFFFFFFFFFFFFFFFFFFFFFFFFFDFFDD/BFFFFFFFFFFFEFFFFFFFFFFFFFFFF/9BFFFFFFFFFFFF;
@M05620:37:000000000-D9766:1:1101:13053:9948 1:N:0:33
ACCACACCTTCTACAATGAGCTGCGTGTGGCTCCCGAGGAGCACCCCGTGCTGCTGACCGAGGCCCCCCTGAACCCCAAGGCCAACCGCGAGAAGATGACCCAGGTGAGTGGCCCGCTACCTCTTCTGGTGGCCGCCTCCCTCCTTCCTGGCCTCCCGGAGCTGCGCCCTTTCTCACTGGTTCTCTCTTCTGCCGTTTTCCGTAGGACTCTCTTCTCTGACCTGAGTCTCCTTTGGAACTCTGCAGGTTCT
+
CCDCDCCCFFFFGGGGGGGGGGHHGGGFHGHHHGGGGGGGGHHHHGGGGGGGHHHHHHHGGGGGGGGGGGGHHHHGGGGHGHHHHGGGGGGGGGHHHHHHHHEGGHHHHHHGGHHGGGGGHHHHHHHHHHHGHHGGGGGHGHHGHGGGGGGGGGGGGGGGGGGGGGFFFFFFFFFFFFFFFFFFHHFFFHHHHFFFFFFHFFFFFFFFFFFFFHHHFHHHHFHFFFFFHHFFFHHFFFFFFFFFFFFFFFF
@M05620:37:000000000-D9766:1:1101:16474:9949 1:N:0:33
GAGGCTGCTTTGGAAGAAACTCATAGATTACTGCAACAGTTCCCCCTGGACCTGGAAAAGTTTCTTGCCTGGCTTACAGAAGCTGAAACAACTGCCAATGAACAATGGCAAGTAAGTCAGGCATTTCCGCTTTAGCACTCTTGTGGATCCAATTGAACAATTCTCAGCATTTGTACTTGTAACTGACAAGCCAGGGACAAAAGATCGGAAGAGCACACGTCTGAACTCCAGTCACCGCTCATTATCTCGTA
+
BABBCBFCFFFFGGGGGGGGGGHHHHHHHHHGHHHCFHHGHHHHHGGGHHHHHHHHHHHHHHHHHHHHHHHHHHHHHHHHHHHHHHGHHHHHHHHHHHHHHHHHHHHHHHHGHHHHHHHHHHHHHHHHEGGGGHGHHHHHHHHHHGHHHHHHHHHHHHHHHHHHHHHHHHHHHGHHHHHHHGHHHHHHHHHGHHGGGFGHHHHGHHHGGGGHHHHHHHCCGHGHHHGHHHHBFGGFGGGGDGGGGFFFG;;
@M05620:37:000000000-D9766:1:1101:17085:9967 1:N:0:33
GAGGCTGCTTTGGAAGAAACTCATAGATTACTGCAACAGTTCCCCCTGGACCTGGAAAAGTTTCTTGCCTGGCTTACAGAAGCTGAAACAACTGCCAATGAACAATGGCAAGTAAGTCAGGCATTTCCGCTTTAGCACTCTTGTGGATCCAATTGAACAATTCTCAGCATTTGTACTTGTAACTGACAAGCCAGGGACAAAAGACGGAAGAGCACACGTCTGAACTCCAGTCACCGCTCATTATCTCGCAT
+
A?ABB@FAFFFFFGGGGGFGGGGHGHHFFHHHHHFHCHHEGHHFHGGECGHHHFFGBGFGGHHHHHGGHHHHHHHHHGGHHHHHHGHHHH?GHGHFHBHHHGDGHHHHHCBEGH4BBBFGGHGH34BGEEGFEG3BBBFBGGFFGGHHHHBC?1BDFGFHBGHHHHFHDFGHG2@2FH11?FFHD1<11FFF0>..>F.0>G<CC<.EEDGHGG:/:::;:.:0CGHHHG9FGGC.A-BGF9C000;9.-;
@M05620:37:000000000-D9766:1:1101:9745:9976 1:N:0:33
AGTGCCAGCTCTCAATCGCACAGGGGACCCAGGGCCTGGCCCCTCCATCCAGAAAACCTATGACCTCACCCGCTACCTGGAGCACCAACTCCGCAGCTTGGCTGGGACCTATGTGAGTATCCAGCGTAGGAATCTGGGAGGTGGGGGGGCGTGGGGAGTTGGGGAAAGACAGTCCTAACCGTGGAGGGTTCTGGTAAATGATGGGGTGAGGAGGGGCTCTTTGGCTCCCACCAGTCCCCCTGTCTGGTCTA
+
BCBBCFFFCFFFGGGGGGGGGGHHGGGGGGHHGGGGGGHHHHGHGGHHHHHHHHHHHGHHHHHHHHHHHHHGGFGGHHHHHHHHHHHHGHHHGGGGGHHHGHHGGGHHGHHHH3F33DFH333BFBE<//@2@FHH1G0//??F-C--;-;-;--;.;AFFFC-;.;9FF/;FFFF00BFF..;.;AD.;FFF00;;00;0BFFFFFF..;0;DCADFFFBF0BF0F.A9.:A.9BFFF.CAFFFF/B0;0
@M05620:37:000000000-D9766:1:1101:7803:9992 1:N:0:33
AGTGCCAGCTCTCAATCGCACAGGGGACCCAGGGCCTGGCCCCTCCATCCAGAAAACCTATGACCTCACCCGCTACCTGGAGCACCAACTCCGCAGCTTGGCTGGGACCTATGTGAGTATCCAGCGTAGGAATCTGGGAGTTGGGGAGGAGTGAGGAGTTGGGGAAAGACAGTCCTAACCGTGGAGGGTTCTGGTAAATGATGGGGTGAGGAGGGGCTCTTTGGCTCCCACCAGTCCCCCTGTCTGGTCTA
+
ABABBFFFCFFFGDGGGGGFGGHGGGGGGGHH2EEGGGHHHHGHGGHHHHHHHHHHHGHHHHHHHGHHHHHGG>FGHHHHGHHHHH1?EHHGEGGGGHGHGHHGGGHHGHHHHHHHHHHHHHHHHGGGGGHHHHHHHH0FGHHHGGEGG?CGHDGHHGHHHHGGGDHHGHHHHHHHHHHHGGGGGGGGGGGGGGGGGHHGGGGGGGFFFFFFFFFFFFFFFFFFFFFFFFFFFFFFFFFFFFFFHFFFFFF
@M05620:37:000000000-D9766:1:1101:12381:10017 1:N:0:33
AGTGCCAGCTCTCAATCGCACAGGGGACCCAGGGCCTGGCCCCTCCATCCAGAAAACCTATGACCTCACCCGCTACCTGGAGCACCAACTCCGCAGCTTGGCTGGGACCTATGTGAGTATCCAGCGTAGGAATCTGGGAGTTGGGGAGGAGTGAGGAGTTGGGGAAAGACAGTCCTAACCGTGGAGGGTTCTGGTAAATGATGGGGTGAGGAGGGGCTCTTTGGCTCCCACCAGTCCCCCTGTCTGGTCTA
+
ABAAAFFFBFFFGFGGGGGCGCHGGGEEEGHH2BEFEFHHGHGHGGHHHHHHFHHHHGHHFHFHHGHHHHHGG>EEHHHH2GHHHHA1EHHHEGGEFHGHGHHGGGHHGHHHHHHHHHHHHHHHHGGGGGGHHHHHHHGFGHHHGGGGGDEGH0GHGGCHHHGGEGHHFHGHHHHHHHHHGGGGEEGGGGGGGGFGGGGGGGGGGGFFFFFFFFFFFFFFFFFFFFFFFFFFFFFFFFFFFFFFFFFFFFF
@M05620:37:000000000-D9766:1:1101:8678:10025 1:N:0:33
GAGGCTGCTTTGGAAGAAACTCATAGATTACTGCAACAGTTCCCCCTGGACCTGGAAAAGTTTCTTGCCTGGCTTACAGAAGCTGAAACAACTGCCAATGCACAATGGCACGTATGTCGGAAGTTTCCTATTACGCCCTCTTGTGGATCAAATTGCAACATTATCAGCGTTAGTACTTGTTACTGACACGCCCGAGCCACAAGATCGGACTAACACAAGTATGAACTCCAGTCTTCGTTCTATATCTCGAA
+
A?BBBAFAFFFFGGGGGGGGGGHHHHHHHHHHHHBHHHGDDGHHHGFFEGGGGHGHHFFGFGHHHHHHHHHAGCFBEEAF3GFHHEFFH3G1F?3?@G3G3B332GGB2F311233441////3?BFG4?FE44/?/E//23?32?2220@22222222@222@2@1G/C//?FH11?=111111=>11>C.-<-<--//.:;GHH:.:--:0;/::.;009;00;0009/;;000;/;..000090;./.
@M05620:37:000000000-D9766:1:1101:21980:10083 1:N:0:33
GAGGCTGCTTTGGAAGAAACTCATAACTCAGTGACACAAGATCGGATGACCATATCACCGTACTTTAGCTACCTTGGAGAATCTGGTACAACTTCCCCTGCACAATGGAAAGACCGTCAGTCATTTCCGCTTTCGCCCTCTTGTGGATCCCCTTGCACCATTCTCAGCATTTGTACTTGTCCCTGCCCCGCCCGGGACACACGATCGGACGAGCCCCCGTCTGAACTCCAGTCACCGCTCCTTATCTCGTA
+
AAAAAAFAFFFFGGGGGGGGG1B3D3111B1DDFFGFH0001B000AA11BB11AD2DBBB///DD211B210BD11BFHH1FH211D21DF11DEBBGF/0@B>1@1B1F000>/EFGE2BDGHFGHGEFGGHFECGGHHHHHHG1GHHHGHHHH1FFCGHHHHH1GBGHH1FFGHHHHHGHHEHHCFCCG@CCGCG.CG.A-AEGGG@@-@GGGF@@BFFFFFFFFFFFFF/FFB@@@FFFEBBFBF9B
@M05620:37:000000000-D9766:1:1101:21996:10105 1:N:0:33
GAGGCTGCTTTGGAAGAAACTCATAGATTACTGCAACAGTTCCCCCTGGACCTGGAAAAGTTTCTTGCCTGGCTTACAGAAGCTGAAACAACTGCCAATGAACAATGGCAAGTAAGTCAGGCATTTCCGCTTTAGCACTCTTGTGGATCCAATTGAACAATTCTCAGCATTTGTACTTGTAACTGACAAGCCAGGGACAAAAGATCGGAAGAGCACACGTCTGAACTTCAGTCACCGCTCATTATCTCGTA
+
AAAAAACACFDDGFBB4FFGGGHHHHGHH5FFGHB4FGGGHHFGHGGGFEFFGFFBB3CGBFHHHHGFGHHEFHGBFGHHGHFGGFFGHGFGGGGHBGGGHH3@BF3FGFBFFGB4BFBEFFGF3FGH>EEEA?BFFGFGHFDGHDHHBFFGG3B?DF?<@FFFGHGHFHGBF2FGHGDHFGFBFFC1FG?FHH<<.<FH0<<<DDE.A<.CCC/=/;-;:C:CC/C00C0<CCFC.;@BD;;FC0FCF;;
@M05620:37:000000000-D9766:1:1101:25256:10125 1:N:0:33
GAGGCTGCTTTGGAAGAAACTCATAGATTAGTGAAACAGGTCCCGCTGACCATGGAAACGTTTCTTGCCTGGCTGACAGCAGCTGGAACCACTGCCACTGAACAATGGCAAGTAAGTCAGGCATTTCCGCTTTAGCACTCTTGTGGATCCAATTGAACAATTCTCAGCATTTGTACTTGTAACTGACACGCCAGGGACAAAAGATCGGAAGAGCACACGTCTGAACTCCAGTCACCGCTCATTATCTCGTA
+
BBCCAAFCFFFDGFGGGGGGFGHGG5DGGH4DF65DFG2233B22AAA22BBGHHH3B3BB2B3DDA5AB3BAF1AFHG1BFGGG21BB1FFHFGH3@GHHBGHH3DF2FH13FFG4GFHHHHBGFHHEGGGGHGH4GHHHHHGHGGHHHGFGHH>@FGHHHHHHGHHH1?GGFDFGHDFF1GHGHH11>@FDCGDGGFHGHCE0GHGDGGGGHEHHH-;;C9CBFB;0FG;CFGBA9BGD0FGBFFCF:;
@M05620:37:000000000-D9766:1:1101:11115:10129 1:N:0:33
GAGGCTGCTTTGGAAGAAACTCATAGATTACTGCAACAGTTCCCCCTGGACCTGGAAAAGTTTCTTGCCTGGCTTACAGAAGCTGAAACAACTGCCAATGAACAATGGCAAGTAAGTCAGGCATTTCCGCTTTAGCACTCTTGTGGATCCAATTGAACAATTCTCAGCATTTGTACTTGTAACTGACAAGCCAGGGACAAAAGCTCGGAAGAGCACACGTATGAACTCCAGACACCTCTCATTATCTCGTA
+
>3AA>AFACBB@G4BFGGFGGGHHHGHGHHBDFF4GCGBFGD5BBEAEAGBFFGEG332FBFHDGHGBAB3BBGH3B5BFHHBFG33G@B1GHHHGHHHHGBFGHB@3BBB1F@BB@D@FF3?B3BDB??EFE?33BD33B?B3?A2BFG2C?3B3?FFG2DD>@>F22@@@@2@@1?1???@1?1??FF/>0>>.>><<<F<.0<A-C.<../::CG-;/0/;:;0000:0;;C;/.:/:099;;0;9..
@M05620:37:000000000-D9766:1:1101:11836:10130 1:N:0:33
GCGGCTGCTTTGGAAGAAACTCATAGATTACTGCCACAGTTCCCCCTGGACCTGGAACCGTTTCTTGCCTGGCTTACAGAAGCTGACACAACTGCCAATGAACAATGGCCAGTACGTCAGGCATTTCCGCTTTAGCCCTCTTGTGGATCCAATTGCACAATTCTCAGCATTTGTACTTGTACCTGACACGCCAGGGACAAAAGATCGGAAGAGCACACGTCTGAACTCCAGTCACCGCTCATTATCTCGTA
+
11>>>1>>CFBD11B11ABBBF1G3A1DGDFGDB0BB0BADFFHHGAF/BBBFF0BB1/A/BGGADDBGHHAFBB1BGGF1FF@1@01BBBEBBGGFEGFGHHF0@FGF0@GH11?G0FFFHFHHHHHEFGGGFHH1F0FGHGF1?1F<G11@GH1>@1?FFHHHEGH1FHHGGHHHHHH11>GH0F>1>CEGGGF.<..::GCFGHCC.;CG/9F/FG;EFGGB/0;;9FBFGGGB-AAFFFFBBF/-;;
@M05620:37:000000000-D9766:1:1101:24912:10132 1:N:0:33
GCGCTGCTTTGTAAGACACTCATAGATTCCTGCCCCAGTACCCCCTGGCCCTGGAAACGTTTCTTGCCTGGCTTACAGAAGCTGACACACCTGCCACTGACAGGATGCTACCCGTAAGGACCGGCTCCTAGACGCCTCCCCGGGCGTCCACGCGCTGCTGCCCCAATGGCACGTAAGTCCGGCATTTCCGCTTTAGCACTCTTGTGGATCCACTTGCCCAATTCTCAGCATTTGTACTTGTCACTGACCAG
+
1>1>>>AFFFBBBF3F11BBGFHHH1DF3BGFH0BCAFC1BFGHGGEHAGHHH/FFGCFFGHG2ADFGBBGHFFAGHHHBBF@@GFGHFEEGFHHBBFGHHGHG0BGHHBGHHGGG/GF10/<EGGGGHFGH1?/CHGH//ACG@CC--C0C.@GGG.CG0:.;EEHHEGF0CFGGGGG0CAG?AGGFGEGFFFFFFFFFFFFFFFFFFFFF/;FF//;B-;FFFF/BFFFFFFFFFFFFF/;FFF9B/;;
@M05620:37:000000000-D9766:1:1101:7467:10167 1:N:0:33
GAGGCTGCTTTGGAAGAAACTCATAGATTCCTGCAACAGTTCCCCCTGGACCTGGAAAAGTTTCTTGCCTGGCTTACAGAAGCTGAAACAACTGCCAATGACCGGATGCTACCCGTAAGGAAAGGCTCCTAGAAGACTCCAAGGGAGTAAAAGAGCTGATGAAACAATGGCAAGTAAGTCAGGCATTTCGGCTTTAGCACTCTTTTGGATCCAATTGAACAATTCTCAGCATCTTTCCTTGTAACTGACAA
+
A>1>AAFAFFFFGFFG1AFFDG1FFGHFD3DEGFG1BCGAFHFHHGGGHBGHHHHHBGGHHHHHHHHHGFFFFHHGFBFGGHGGHHBGFFGGHHGG1FGHF1B>>/EEGFB1BFEE>/>GFHBAA/<BFGB1BF<GHDB1BBGGCFC<FHEGFAC0@1?GFFHD?0FDDCFHGFFBGF1>GHH0>><=</-<C@CGDG<0:;::0<:-C:0/;C;;CGC;BFBF00C0B;;;009C0CC0CF99CF00=F0
@M05620:37:000000000-D9766:1:1101:20423:10182 1:N:0:33
GAGGCTGCTTTGGAAGAAACTCATAGATTACTGCAACAGTTCCCCCTGGACCTGGAAAAGTTTCTTGCCTGGCTTACAGAAGCTGAAACACCTGCCAATGAACAATGGCAAGTAAGTCAGGCATTTCCGCTTTAGCACTCTTGTGGATCCAATTGAACAATTCTCAGCATTTGTACTTGTAACTGACAAGCCAGGGACAAAAGATCGGAAGAGCACACGTCTGAACTCCAGTCACCGCTCATTATCTCGTA
+
A>AAAAFAFFFFGGGGGG1FGGGHHHGHHHHFHGGHFHGAFHHHHGGAFHHHHHHHHHBHHHHHHHHHHHHHHHHHHHHHGHHHHHHHHH0FHHHHHHHHHHBFFGHHHHHGHGGHHGHHHHHHHHHHGGGGGHHHHHHHHHHFHGHHHHHGHHHFGHHHHHHHHHHHHHHHHGHHHHHHHGHHHGHGHGEGHHHGGGFHGHHGHDCCGEGHHHGGGHCGHHGHHHHHHGGGGGGGGGGGBGGGFFFFG;C
@M05620:37:000000000-D9766:1:1101:11286:10185 1:N:0:33
AGTGCCAGCTCTCAATCGCACAGGGGACCCAGGGCCTGGCCCCTCCATCCAGAAAACCTATGACCTCACCCGCTACCTGGAGCACCAACTCCGCAGCTTGGCTGGGACCTATGTGAGTATCCAGCGTAGGAATCTGGGAGTTGGGGAGGAGTGAGGAGTTGGGGAAAGACAGTCCTAACCGTGGAGGGTTCTGGTAAATGATGGGGTGAGGAGGGGCTCTTTGGCTCCCACCAGTCCCCCTGTCTGGTCTA
+
BCCCCFFFCFFFGGGGGGGGGGHHGGGGGGHHGGGGGGHHHHGHGGHHHHHHHHGHHGHHHHHHHHHHHHHGGGGGHHHHHHHHHHHHGHHHGGGGGHHHGHHGGGHHGHHHHHHHHHHHHHHHHGGGGGHHHHHHHHHGGHHHGGGGGGGHHHHHHGHHHHGGGGHHHHHHHHHHHHHHGGGGGGGGEGGGGGFGGGGGGGGFGGFFFFFFFFFFFFFFFFHFFFFFFFFFFFFFFFFFCFFFHFFFFF9
@M05620:37:000000000-D9766:1:1101:20418:10199 1:N:0:33
GAGGCTGCTTTGGAAGAAACTCATAGATTACTGCAACAGTTCCCCCTGGACCTGGAAAAGTTTCTTGCCTGGCTTACAGAAGCTGAAACACCTGCCAATGACAAATGGCAAGTAAGTCAGGCATTTCCGCTTCAGCACTCCTGTGGATCCAACTCAACAATTCTCAGCATTTGTACCTGTAACTGACAAGTGACGGACAACATATCGGAAGAGCACACGTCTGAAATCTAGTCACCGCTCATTCACTCGCA
+
AAAA>AC3BBB@FBBA4F4BBFGGGGFDF5BDFB44AFBDGFDFGGA2A2BBGFFBB32BBDFFF5DBBFGECAA3BFGFFBFFGFDFF?BBCFBF3CB@F33BBB43BB3?BB4444@@13?BB4BB>???/B3BB0330B311?F1?G1B1011B01?111@G22@FDFG1<?F1?1<<1@?11?1101111.-.--<<</=0=.-.<.../:.::-.::.<G0CF000;99;9.;--=;900;09.--
@M05620:37:000000000-D9766:1:1101:3044:10212 1:N:0:33
GAGGCTGCTTTGGAAGAAACTCATAGATTACTGCAACAGTTCCCCCTGGACCTGGAAAAGTTTCTTGCCTGGCTTACAGAAGCTGCAACACCTTCCAATGCCAGACTGCAGCCCGTCAGGACAGGCTCATCGCCGCCTCCCCGGGAGGAAACGAGCTGATGGACCAATGGCCCGTAAGTCAGGCATTTCCGCTTTAGCCATCTTGTGTGTCCCCTTGAACCCTTCTCAGCATTTGAACTTGTCACTGACAA
+
BBAABBFAFFFFGBGGFGGGGBGHGFHA6DBGFF4BFHFB5ADFEEEF2BFA2B2FA32BBD5DDFFFEHEFGFE3BFHFGHHHB3?3FB1>333?@4@@@@D31133333B?1>>EGF0B?0?/?003B3B//<////???////</.<00..>>CF<<=0/0<.</<G//.-;A:CH0;C/;;00;0;9A::E9BBC0;99C0CB/.=000;/AB/9/.99BFFE9BF/;/;9//;:F///9/9/9;B/
@M05620:37:000000000-D9766:1:1101:20449:10229 1:N:0:33
ACCACACCTTCTACAATGAGCTGCGTGTGGCTCCCGAGGAGCACCCCGTGCTGCTGACCGAGGCCCCCCTGAACCCCAAGGCCAACCGCGAGAAGATGCCCAGGTGGATGGGCCCCCTCCTCCTTCGGTGGCCGGCTCCCTCCCTCCCTGCCTCCCCGGACCGCCCCCCTTCTTCACTGTTTCCCTCTTCGCCGTTTTCCCTTAGGATCTCCTTCTCGGACCTGATTCTCCTTTGAAACTCGCCGGGTTCT
+
CDDDDCCDFFFFGGGGGGGGGGHHGGGFHGHHHGGGGGGGGHHHHGGGGGGGHHHHHHHGGGGGGGGGGGGHHHHGGGGHGHHHHGGGGGGGGGHHHHBGH2/?11//11?/?G----.>00/<00.<<.<.<--;-.=C//=.C/=./;.;00;E.A--------;@-@F/000000;:B00000/;00..;--;BF0B0000;000/000;0000...;-///;000;:FF0;0;0000.---;-;..:
@M05620:37:000000000-D9766:1:1101:19767:10232 1:N:0:33
GAGGCTGCTTTGGAAGAAACTCATAGATTACTGCAACAGTTCCCCCTGGACCTGGAAAAGTTTCTTGCCTGGCTTACAGAAGCTGAAACAACTGCCAATGAACAATGGCAAGTAAGTCAGGCATTTCCGCTTTAGCACTCTTGTGGATCCAATTGAACAATTCTCAGCATTTGTACTTGTAACTGACAAGCCAGGGACAAAAGATCGGAAGAGCACACGTCTGAACTCCAGTCACCGCTCATTATCTCGTA
+
A@AB>AFAFFFDGFFGGGBGGGHHHGGFGFGFHB4FFGGFGFFGHGGGECBGHGFGA32FBFHGHHGFBGGGGHHBBFFGFHFFGBBFFF?BGGHGFFGHFBBFGFDGFFFFBBD@DBFFF3EGBDFGEEEE/??DBFFBG4FGGCDCFHDFFB?33FDGG2FFFDH2<@D2D>FHFHDH?F@@FF?<DF/><><>..<0<><<<0<CD<<CCC/;:;-::;:CCCG0:CGCF:;;.;9BA;;;;;C9F;;
@M05620:37:000000000-D9766:1:1101:16534:10272 1:N:0:33
AGTGCCAGCTCTCAATCGCACAGGGGACCCAGGGCCTGGCCCCTCCATCCAGAAAACCTATGACCTCACCCGCTACCTGGCGCACCCCCTCCGCAGCTTGGCTGGGACCTATGTGAGTATCCAGCGTAGGAATCTGGGCGTTGGGGAGGAGTGCGGAGTTGGGGAAAGCCAGTCCTAACCGTGGAGGGTTCTGGTAAATGATGGGGTGAGGAGGGGCTCTTTGGCTCCCACCAGTCCCCCTGTCTGGTCTA
+
>3>3>BDCAFFFG4BBFFF2E?GAF2AAEDGHABEEGFFGGHGHGG2GHFHGHFHAFEHHGGHHHDFGHHHEE>>EGHFGB>EEEGE/>EFE/E?EEHBFAGHGGGHHGHHHHHHFGHHHHHEDGCE/CGFFFHGHGG.>DDGA?C.<C.;CG0AC-;CGGFGG...;/;/;FFGG0CFGGGGG.AABDFFFFFFEFFFFFFFFFFDBFFEF?D<BBBFFFFFFFFFFF.FFEFFFFFFFBFFFFFFFFFB
@M05620:37:000000000-D9766:1:1101:16552:10273 1:N:0:33
AGTGCCAGCTCTCAATCGCACAGGGGACCCAGGGCCTGGCCCCTCCATCCAGAAAACCTATGACCTCACCCGCTACCTGGAGCACCAACTCCGCAGCTTGGCTGGGACCTATGTGAGTATCCAGCGTAGGAATCTGGGAGTTGGGGAGGAGTGAGGAGTTGGGGAAAGACAGTCCTAACCGTGGAGGGTTCTGGTAAATGATGGGGTGAGGAGGGGCTCTTTGGCTCCCACCAGTCCCCCTGTCTGGTCTA
+
CCCCCFFFCFFFGGGGGGGGGGHHGGGGGGHHGGGGGGHHHHGHGGHHHHHHHHHHHGHHHHHHHHHHHHHGGGGGHHHHHHHHHHHHGHHHGGGGGHHHGHHGGGHHGHHHHHHHHHHHHHHHHGGGGGHHHHHHHHHGGHHHGGGGGGGGHHHHHGHHHHGGGGHHHHHHHHHHHHHHGGGGGGGGEGGGGGGGGGGGGGGGGGFFFFFFFFFFFFFFFFFFFFFFFFFFFFFFFFFFFFFFFFFFFFB
@M05620:37:000000000-D9766:1:1101:11759:10298 1:N:0:33
AGTGCCAGCTCTCAATCGCACAGGGGACCCAGGGCCTGGCCCCTCCATCCAGAAAACCTATGACCTCACCCGCTACCTGGAGCACCAACTCCGCAGCTTGGCTGGGACCTATGTGAGTATCCAGCGTAGGAATCTGGGAGTTGGGGAGGAGTGAGGAGTTGGGGAAAGACAGTCCTAACCGTGGAGGGTTCTGGTAAATGATGGGGTGAGGAGGGGCTCTTTGGCTCCCATCAGTCCCCCTGTCTGGTCTA
+
>>AA3D5CABBBG4BBGAAFAABB22EGGGDGGDEFFBBAGFAGEE2DGGBBFBGHFEFFGBBF3D@3FGHEFGC>FFFB2BB1??1??3FGG?/EEBGH?BG/ADHHGHHHGHGHHBDD?GGFHG?CBAGHHHHHGHEG?GHGFGECCGGHHFHHG<CHHG??CAAGBGHHCCCGFHHHA.;BDGGG.:9BFGBBFG0BB;FBEDFCEFFFDDDFF@FFFFFFF;B.../;FBFFFFFABAFFF;FF/9;
@M05620:37:000000000-D9766:1:1101:11746:10309 1:N:0:33
AGTGCCAGCTCTCAATCGCACAGGGGACCCAGGGCCTGGCCCCTCCATCCAGAAAACCTATGACCTCACCCGCTACCTGGCGCACCCCCTCCGCAGCTTGGCTGGGACCTATGTGAGTATCCAGCGTAGGAATCTGGGAGTTGGGGAGGAGTGAGGAGTTGGGGAAAGACAGTCCTAACCGTGGAGGGTTCTGGTAAATGATGGGGTGAGGAGGGGCTCTTTGGCTCCCATCAGTCCCCCTGTCTGGTCTA
+
AAAAAFFFCFFFG4FGGGGGGGHHFABEEGFH2BEEEFHHFHGHGGFHHHFHGFHGGEHHHGGHHFGHEGHFE>>EGHHH1EGGGG//EEFFFEGGGBBFAGHGGGHHGHGHHHHFHHHHHHGHHGGEGGFDGHHHHG0FGHHHGG<AG.CGH0DGCFHHHHGGE.CC9FFFGGGGGBGGGGGG.CEGDGGGGFFBFFFFFFFFFFFFEFFFFFFFFFFFFFFFFFFFFFFFFFFFFFFFFFFFFFFFFF:
@M05620:37:000000000-D9766:1:1101:4528:10312 1:N:0:33
GAGGCTGCTTTGGAAGAAACTGATAACTAACTGACACAGGACCCCCTGAACCTGTAACCGTTCCTTGCCTGGCTTCCAGAAGCTGCCACACCTGCCACTGACAGGATGCTACCCGTCAGGCCAGGCTCCTAGCCGCCTCCCCGGGCGTACCCGAGCTGCTGCACCAATGGCCCTTAAGGCAGGCATTTCCGCTTTAGCACTCTTGTGGATCCCCTTGAACCCTTCTCAGCATTTGAACTTGTAACTGACAA
+
AAAAAAFAFFFFGGGGGGGGG1B3D31A1B1DF1BBFGF00ABA0/AB01B/0B12ADAEB/00D2BAABAAA0A>BFBFG1GHF1BGF0/BB0B0B11B11@G/0GC012>BGEECF/B0?/FG/G<?F1FG0?<CFGH/<B@CC-<--.1<-<<<G/<<0</<.:/GHBHE.;GGG0;.::AABFFBBCEAAGGBF0FB9BBFF09B0B-9-BFF/;;9-;F-BFBBF/BFB///;;/BF/;BFF/;BF
@M05620:37:000000000-D9766:1:1101:18764:10316 1:N:0:33
ACCACACCTTCTACAATGAGCTGCGTGTGGCTCCCGAGGAGCACCCCGTGCTGCTGACCGAGGCCCCCCTGAACCCCAAGGCCAACCGCGAGAAGATGACCCAGGTGGGTGGCCCGCTACCTCTTCTGGTGGCCGCCTCCCTCCTTCCTGGCCTCCCGGACCTGCGCCCTTTCTCACTGGTTCTCTCTTCTGCCGTTTTCCGTAGGACTCTCTTCTCTGACCTGAGTCTCCTTTGGAACTCTGCAGGTTCT
+
CDDDDDCDFFFFGGGGGGGGGGHHGGGEHGHHHGGGGGGGGHHHHGGGEGGGHHHHGHHGGGGGGGGGGGGHHHHGGGGHGHHHHGGGGGGGGGHHHHDGHF/G/=1///C-FH.<---A/00D00=D0DG.<:-C-:CF./F.F:F/:B/F.0CEAE----</.-<DCFFFB0::::FEF0000::B00:0B0-9ABAFB<0:BA00/<00B000::00<:B/<<000<0FFFFBF0:0:<:0<F?F00<
@M05620:37:000000000-D9766:1:1101:12839:10325 1:N:0:33
GAGGCTGCTTTGGAAGAAACTCATAGATTACTGCAACAGTTCCCCCTGGACCTGGAAAAGTTTCTTGCCTGGCTTACAGAAGCTGAAACAACTGCCAATGAACAATGGCAAGTAAGTCAGGCATTTCCGCTTTAGCACTTTTGTGGATCCAATTGAACAATTCTCAGCATTTGTACTTGTAACTGACAAGCCAGGGACAAAAGATCGGAAGAGCACACGTCTGAACTCCAGCCACCGCTCATTAACTCGTA
+
BABCCCFCFFFFGGGGGGGGGGGHHHHHHHHHHHHHHHHFHHHHHGGGHHHHHHHHHHHGFHHHHHHHHHHHHHHHHHHHHHHHHHHHHHHHHHHHHHHFHBFGHEGG2FEC@BG44BGDG?GB34BG/?/E/33BDG3334?2BEB?FCGF3?FHBGB2@GGGHHFHHH2F22@?G11<?@GGHHH11?GG00.....FCH/.<<G.<<...;GHBCC.:/:<0:;;CGG/;./.:::;.F090=0;C..
@M05620:37:000000000-D9766:1:1101:13009:10337 1:N:0:33
GAGGCTGCTTTGGAAGAAACTCATAGATTACTGCAACAGTTCCCCCTGGACCTGGAAAAGTTTCTTGCCTGGCTTACAGAAGCTGAAACAACTGCCAATGAACAATGGCAAGTAAGTCAGGCATTTCCGCTTTAGCACTCTTGTGGATCCAATTGAACAATTCTCAGCATTTGTACTTGTAACTGACAAGCCAGGGACAAAAGATCGGAAGAGCACACGTCTGAACTCCAGTCACCGCTCATTATCTCGTA
+
A33AB>CAFF5DGGGGFGGGGGFFGGHHHCFGGHFFGGG5FGHHHGEF2AFFFCGFHEFFBHHHGFDGHHHHHH13FGHFHHHHFGHHHFGHFHFGHFFGHHHHFGHHHHHGHGFHHHHHHHHHHHHHGGGGGHHHHHHHHHHHHGGHHHHFHHHBGHDHHHHHHHHHHHHHHHHHGHHHHGHHHFHFFGEFHHHGGGFFHHHEHHHGGGGHHGHHHHGGGHGHHHHHEHGBFBFFGGGGGGGGGFFFFA9
@M05620:37:000000000-D9766:1:1101:22789:10339 1:N:0:33
AGTGCCAGCTCTCAATCGCACAGGGGACCCAGGGCCTGGCCCCTCCATCCAGAAAACCTATGACCTCACCCGCTACCTGGAGCACCAACTCCGCAGCTTGGCTGGGACCTATGTGAGTATCCAGCGTAGGAATCTGGGAGTTGGGGAGGAGTGAGGAGTTGGGGAAAGACAGTCCTAACCGTGGAGGGTTCTGGTAAATGATGGGGTGAGGAGGGGCTCTTTGGCTCCCACCAGTCCCCCTGTCTGGTCTA
+
ABCBCFFFCFFFGFGGGFFGGGHHDEFGGGFHGGGGGGHHHHGHGGHHHHFHHHHHHGHHHHHHHHHHHHHFGGGGHFGCGHHHHHGHGHHHGG/EEGHHGHHGFGHHGHHHHHHHHFHGHHHHHGEGGGHHHHHHHHHGGHHHGGGGGGGHHHHHHGHHHHGGGGHHHHHHHGHHHHHHGGGGGGGG;AFFGGFGGGGGGGGGGGFFFFFFFFFFFFFFFFFFFFFFFFFFFFFFFFFFFFFFFFFFFFF
@M05620:37:000000000-D9766:1:1101:22901:10384 1:N:0:33
GAGGCTGCTTTGGAAGAACCTCATAGATTACTGCAACAGTTCCCCCTTGACCTGGAAAAGTTTCTTGCCTGGCTTACAGAAGCTGAAACACCTGCCAATGAAAAATGGCAAGTAAGTCAGGCATTTCCGCTTTAGCACTATTGTGAATCCAATTGAAAAATTCTCAGCATTTGTACTTTTAACTGACAAGCCAGGGACAAAAGATAGGAAGAGCACAAGTCTGACATCCATTCACCGCTCATTATCTCGTA
+
AAA3>AF>BBB4FA5BEGCGGGHFFFGDFFFFGB4E3FAGHFFFFGF2BBEGGGFBA3E3BDGHHHGFBFGHHHGBFGGHFHHGHEGHHHFGHGHAFHHH3B33B13FGGBFHF44B44B23?G34?B??EEFH3BF333BB?444BBBFGH3B23B330@22@FGD2D2@FFFF2DH11@GGFHHHHGH/?F0F?FFFFFGBEG=0/00<C.</.=/:;000<:0;0/000;C0G.--?C9;;B000;.;
@M05620:37:000000000-D9766:1:1101:7088:10400 1:N:0:33
AGTGCCAGCTCTCAATCGCACAGGGGACCCAGGGCCTGGCCCCTCCATCCAGAAAACCTATGACCTCACCCGCTACCTGGAGCACCAACTCCGCAGCTTGGCTGGGACCTATGTGAGTATCCAGCGTAGGAATCTGGGAGTTGGGGAGGAGTGAGGAGTTGGGGAAAGACAGTCCTAACCGTGGAGGGTTCTGGTAAATGATGGGGTGAGGAGGGGCTCTTTGGCTCCCACCAGTCCCCCTGTCTGGTCTA
+
>>AAAFFFAFFFGGGGGGGCGCGHGGGGGGHHGEGGGGHHHHGHGGGHHHHHHHHHHGHFHHHHHHHHHHHGGFCGHHHHFGHHHHHHGHHHGGGGGHHHGHFFEAHHGHHHHHHHHGHHHHHHHG?CDGFHHHHHHHHGEHHHCGGGCEGHHGHHH.<GHB@CEGHHHHHHHHHHFGHGA;ABFGGG9AFGGFCFGGGGGFGGG?DFFFFFFFFFF>FFFFFFFFFFFFFFFFFFFFFFFFFFFFFFFFF
@M05620:37:000000000-D9766:1:1101:8070:10410 1:N:0:33
ACCACACCTTCTACAATGAGCTGCGTGTGGCTCCCGAGGAGCACCCCGTGCTGCTGACCGAGGCCCCCCTGAACCCCAAGGCCAACCGCGAGAAGATGACCCAGGTGCGTGGCCCGCTACCTCTCCTGGTGGCCGCCTCCCTCCTTCCTGGCCTCCCGGCGCTGCGACCTTTCTCACTGGCTCTCTCTTCTGCCGTTTTCCGTAGGACTCTCTTCTCTGACCTGCGTCTCCTTTGGAACTCTGCAGGTTCT
+
CCCDDDDCFFFFGFGGGGGGGGHHGGGEFGHHHGGGGGGGGHHHHGGGGGGGHHHHHHHEGGGGGGGGGGGGHHHGGGGHGGHHHGGGGGGGGGHHHGGB2=G//1?1>///-FCDCG--<000/<<0<0/::C?-@.C:./CEGBFGFF/:CFFFE.---;B;?--;=:0BFFFBB0BF.B:/F0:FFFBFFF-;ABEFFF0...0BFF0B0B00::FFFFFFADDA.BFBFF0FB0:BFFFFFF.:;B0
@M05620:37:000000000-D9766:1:1101:18636:10417 1:N:0:33
ACCACACCTTCTACAATGAGCTGCGTGTGGCTCCCGAGGAGCACCCCGTGCTGCTGACCGAGGCCCCCCTGAACCCCAAGGCCAACCGCGAGAAGATGAACCCAGGTGAGTGGCCCGCTACCTCCTCTGGTGGCCGCCTCTCTCCTTCCTGGTCTCCCGGAGCTGCGCCCTTTCTCACTGGTTCTCTCTTCTGCCGTTTTCCGTAGGACTCTCTTCTCTGACCTGAGTCTCCTTTGGCACTCTGCAGGCTC
+
BBABBBBBFFFFGGGGGGGGGFHGGFGGHGHHGFGG2EE2EGHGHGGG1EGEFGFHHHHGGG?FFEEFGGGFHHHGGGGHEHHHFGGEGGGGGGHEHH2FGE//<?1?<<<</F0F-@-A<GG0.<CBCHD/<CG?-A.:/;0;B000;09//;0CC99B9A?.FF-@D-9/;F/B/B/B./;BFFF//;:9///9;D/.;/.9.../;FFF//;BF/B/://9:/.;F/9/B//9;/9BF///9/9..:.
@M05620:37:000000000-D9766:1:1101:12921:10461 1:N:0:33
GAGGCTGCTTTGGAAGAAACTCATAGATTACTGCAACAGTTCCCCCTGGACCTGGAAAAGTTTCTTGCCTGGCTTACAGAAGCTGAAACAACTGCCAATGATGAATCGCAAGTAAGTCAGGCACTTCCGCTTTACCACTCTTGTGGATCCAATTTAACACTTCTGAGCATTTGTACGGCTAACCGACAAGCGAGCGACAAAAGATCCAAAGAGCACACTCCCGAACTTCAGCCACCGAACAGAAAAGCGAG
+
CCCDCDFBFFFFGGGGGGGGGGHHHHHHHHHGHHHHGFHGHHHHHGGGHHHHHHHGHHHHGHHHHHHHHHHHHHHHHHHHHHHHHHHHHHHHHHHHHHHHH4443441?11/3444444D23?0B33B/>//?F3?F33B33?32/DBF2?23332D@G222>2222@2@21@@11/////100-->--<<.<-------/:;CCF00:0////9.;9///...99E00000;./..--;-//00//;.9-
@M05620:37:000000000-D9766:1:1101:23256:10501 1:N:0:33
GCGGCTGCTTTGGAAGACACTCATAGATTACTGCAACAGTTCCCCCTGGACCTGGAAACGTTTCTTGCCTGGCTTCCAGAAGCTGAAACACCTGCGAAGGTACCATGGCAAGTCAGTCCGTCGTTTCCGCTTTAGCACTCTTGTCGCTCCCATTGCACAATCCTCAGCGTTTGTACTTGTCACTGACACGCCCGGGACCAACGAATGGAACAGCACACATCTGACCTCCTTTCACCTGTCCTTACCTCGTA
+
>AAAA1>>FF3@ABFFA1BGFG0FAFGGH1BFGG11B0BBEGHHHGEG/ABBGHFFG1AFBGGHFGHGHHHHHHG0FGHFFHHGG111B00/000/////1BF12B10B>1?>12B211//0/<?/FG/?/</1FG1@GHGE<F1C<E/?/0?<?DFH1011><111>.>.-><0<GH0=00=GF0G0<<CE@--;-;.9...;../;F0/=/./;/C.0;900//;/A-//9BFF//9;//99//:9A-9
@M05620:37:000000000-D9766:1:1101:13257:10502 1:N:0:33
AGTGCCAGCTCTCAATCGCACAGGGGACCCAGGGCCTGGCCCCTCCATCCAGAAAACCTATGACCTCACCCGCTACCTGGAGCACCAACTCCGCAGCTTGGCTGGGACCTATGTGAGTATCCAGCGTAGGAATCTGGGAGTTGGGGAGGAGTGAGGAGTTGGGGAAAGACAGTCCTAACCGTGGAGGGTTCTGGTAAATGATGGGGTGAGGAGGGGCTCTTTGGCTCCCACCAGTCCCCCTGTCTGGTCTA
+
AA3AAFFFBFFFGFGGGGGGGGHDFEEGGGHGFEFE2EFEGHGHGGHHHHHHFFHGHGHHHHFHHHGHHHHFEEGGHGGGHGGHHHFFGGHHGECEGGHHGHHGGGHHGHHHHHHFHFGHHGHHHGGFFGFFHHHHGGHGEHHGGGGGGGGHHFHHHGHGHHGGGGHHGHFHGGHHHHHHGGEGGGGG9.FGGG0FGGGGGGGGGGFFFFFFFFFFFFFFFFFFFFFFEFFFFFFFFFFFFFFFFFFFFFB
@M05620:37:000000000-D9766:1:1101:11987:10506 1:N:0:33
GAGGCTGCTTTGGAAGAAACTCATAGATTACTGCAACAGTTCCCCCTGGACCTGGAAAAGTTTCTTGCCTGGCTTACAGAAGCTGAAACAACTGCCAATGAACAATGGCAAGTAAGTCAGGCATTTCCGCTTTAGCACTCTTGTGGATCCAATTGAACAATTCTCAGCATTTGTACTTGTAACTGACAAGCCAGGGACAAAAGATCGGAAGAGCACACGTCTGAACTCCAGTCACCGCTCATTATCTCGTA
+
BBBCCCFCFFFFGGGGGGGGGGHHHHHHHHHGHHHHHHHHHHHHHGGGHHHHHHHHHGHHGHHHHHHHHHHHHHHGHHHHHHHHHHHHHHHHHHHHHHHHHHHHHHHHHHHGHHHHHHHHHFHHHHHHFFGGGHHFHHHHHHHHHGHHHHHHHHHHHHHHHHHHHHHHHHHHHDHHHHGHHHHHHHHHHHEGGHHGGGFHFGCC<DHGGG?FHFHHHHC;CHGHHHHHBGHBFFGFA@AGDGFGFFFBF9;
@M05620:37:000000000-D9766:1:1101:13239:10507 1:N:0:33
AGTGCCAGCTCTCAATCGCACAGGGGACCCAGGGCCTGGCCCCTCCATCCAGAAAACCTATGACCTCACCCGCTACCTGGAGCACCAACTCCGCAGCTTGGCTGGGACCTATGTGAGTATCCAGCGTAGGAATCTGGGAGTTGGGGAGGAGTGAGGAGTTGGGGAAAGACAGTCCTAACCGTGGAGGGTTCTGGTAAATGATGGGGTGAGGAGGGGCTCTTTGGCTCCCACCAGTCCCCCTGTCTGGTCTA
+
AAAABFFFBFFFGGGGGGGGGGHHGGGGGGHHGGGGGGHHHHGHGGHHHHHHFHBGHGEHHHGHHHHHHHHGGGGGHHHHHHHHFHHHGHHHGGGGGHHHGHHGGGHHGHHHHGEFHHHEHFGHHGDF/EGHBGHHEHAFAGHH?GFGGDEGHBBGGGHHHGGGGGHHHFEHG:GHHHHHGGGA.C.DCFFGFGFFGGFFFGGGGGFFFFEFFFFFFFFFFFFFFFBEFFFFFFFFFFFFFFFFFFFFFFB
@M05620:37:000000000-D9766:1:1101:20718:10509 1:N:0:33
ACCACACCTTCTACAATGAGCTGCGTGTGGCTCCCGAGGAGCACCCCGTGCTGCTGACCGAGGCCCCCCTGAACCCCAAGGCCAACCGCGAGAAGATGACCCAGGTGAGTGGCCCGCTACCTCTTCTGGTGGCCGCCTCCCTCCTTCCTGGCCTCCCGGAGCTGCGCCCTTTCTCACTGGTTCTCTCTTCTGCCGTTTTCCGTAGGACTCTCTTCTCTGACCTGAGTCTCCTTTGGAACTCTGCAGGTTCT
+
AAAAAAAAFFFFGGGG3GGBG1GGGEEAAAGHFGG?AAGGFHHHHGGGCEGGFHBGHHFGGGEGGGGGGGGHHFHGGGGHEFHHHG<EGCBB@GBCDF1<GCGFFHFFHHHGFHHGGGGGHHHGHHHHHHHGHHGGGGAHGHGGFGFGGGGGGFFGFCGGGGFGGG?F@@FFFFFFFFFFFFFFFFFFFFFFFF@BBBEFFFFFBFFFFFFFFFFFFFFFFFFEFFFFFFFFFFFEFFFFFFFFFFFFFFF
@M05620:37:000000000-D9766:1:1101:21959:10527 1:N:0:33
AGTGCCAGCTCTCAATCGCACAGGGGACCCAGGGCCTGGCCCCTCCATCCAGAAAACCTATGACCTCACCCGCTACCTGGAGCACCAACTCCGCAGCTTGGCTGGGACCTATGTGAGTATCCAGCGTAGGAATCTGGGAGTTGGGGAGGAGTGAGGAGTTGGGGAAAGACAGTCCTAACCGTGGAGGGTTCTGGTAAATGATGGGGTGAGGAGGGGCTCTTTGGCTACCACCAGTCCCCCTGTCTGGTCTA
+
>>3>AFFFBFFFGGGGGGGGGGHHGGGEAEHHGGGG2BGF2FFHGGHH5GHG3A3BGE3EFG5FHHHHHHHGGGGGHGHFHHHGFEHHGFGHGDG>>EGHGHHGDGHHG2FG23BF3BFG3FGGHGDD//@GHFHGFF0??0?C?@F-CGFFF00C<</<G/-CEDG.CGG/:0<GHHHHAGGGDGD?CFG0;B;CFGGGGGGGGGADE.;FF?99-9AFFF/9FB/.F//AFAFBBBF.;EFFF//BFFF
@M05620:37:000000000-D9766:1:1101:16421:10534 1:N:0:33
AGTGCCAGCTCTCAATCGCACAGGGGACCCAGGGCCTGGCCCCTCCATCCAGAAAACCTATGACCTCACCCGCTACCTGGAGCACCAACTCCGCAGCTTGGCTGGGACCTATGTGAGTATCCAGCGTAGGAATCTGGGAGTTGGGGAGGAGTGAGGAGTTGGGGAAAGACAGTCCTAACCGTGGAGGGTTCTGGTAAATGATGGGGTGAGGAGGGGCTCTTTGGCTCCCACCAGTCCCCCTGTCTGGTCTA
+
CCCCCFFFDFFFGGGGGGGGGGHHGGGGGGHHGGGGGGHHHHGHGGHHHHHHHHHHHGHHHHHHHHHHHHHGGGGGHHHHGHHHHHHHGHHHGGGGGHHHGHHGGGHHGHHHHHHHHHHHHHHHHGGGGGHHHHHHHHHGGHHHGGGGGGGGHHHHHGHHHHGGGGHHHHGHHHHHHHHHGGGGGGGGGGGGGGFGGGGHHHHGGGDCFFFFFFFFFFFFFHHFFFFFFFFFFFFFFFFFFFFFFFFFFFB
@M05620:37:000000000-D9766:1:1101:12188:10556 1:N:0:33
GAGGCTGCTTTGGAAGAAACTCATAGATTACTGCAACAGTTCCCCCTGGACCTGGAAAAGTTTCTTGCCTGGCTTACAGAAGCTGAAACAACTGCCAATGAACAATGGCAAGTAAGTCAGGCATTTCCGCTTTAGCACTCTTGTGGATCCAATTGAACAATTCTCAGCATTTGTACTTGTAACTGACAAGCCAGGGACAAAAGATCGGAAGAGCACACGTCTGAACTCCAGTCACCGCTCATTATCTCGTA
+
AAAAAAFACFFFEGGGGGGGGGHHHHHFAGHHHHHHFHHHFHHFHGGGEHHHGHGGHHFGGHHHFHFGHHGHHHHHHFHHHHHHFHHHHGHHHHHHHFHHGGHHHHHHHHHGHFHHGHHHGHHHGHHHGGGGGHHGHHHFHHHHHGHHHHHHHHHGHHHHHHHHHHHGHGBGHFHHHHHHHHHHHHHHHHGFFHHAFEFHHHHG0GHGGGGHHGHHHHGGEHGHHHHHHHH9BFGGBG@AFFFGFFGFFCC
@M05620:37:000000000-D9766:1:1101:6588:10559 1:N:0:33
GAGGCTGCTTTGGAAGAAACTCATAGATTACTGCAACAGTTCCCCCTGGACCTGGAAAAGTTTCTTGCCTGGCTTACAGAAGCTGAAACAACATCCAAAAGACAATGGCCCGTAAGTCAAGCCTTTCAGATTACGCCAACGGAGGAAAACACTTGACCAAACAACCGCAATTATGCTAGTCACTGCCGCGCCAGCACCCCAGGATCGGCAACGGAACAGTCTGAACTACTGGCACTTCTAACTATCAAGTA
+
BBAABAFBFFFFGGGGGGGGGGHHHHHHHGHHHHHGHHHHGHHHHGGGHHHHFHHHHHGHFHHHHHHHHHHGHHHHHHHHHHHHFHHHHHHH?3BF3B3131B323B3BBEEGGGH4BG4B3/B333?FE4B4??EE///?/////@22@F0?FHH1?FG//0/<.>CG-.<0000=0=<DHDH0DG--:@:ED./9;9-...9999.-;-.--;ADF/;/9:/;:99B///9;B.///:F/FB/;/9B//
@M05620:37:000000000-D9766:1:1101:6043:10579 1:N:0:33
GAGGCTGCTTTGGAAGAAACTCATAGATTACTGCAACAGTTCCCCCTGGACCTGGAAAAGTTTCTTGCCTGGCTTACAGAAGCTGAAACAACTGCCAATGACCGGATGCTACCCGTAAGGAAAGGCTCCTAGAAGACTCCAAGGGAGTAAAAGAGCTGATGAAACAATGGCAAGTAAGTCAGGCATTTCCGCTTTAGCACTCTTGTGGATCCAATTGAACAATTCTCAGCATTTGTACTTGTAACTGACAA
+
BBBBBBFBFFFFGGGGGFGGFGGHHFFGGHHHHHHGFHHGHGFGHGGFFFGGHHHHAFFHGHHHHHHHHHHHHFAGHHHHCGGFHFFFHHHHHHHHHHHHHH3>>EGEGHGHFFGGEEHHHHHGGHGGGHH4GHHHHHG2GGHGGGGGGGHHHGHGHGHHHHHHHGHHFFGCHGFFGH>GHHHHFFFDDDFGGGGHFHD<CGHGGGGGG0CCCFGHHHFCHGFFFGGFGFGBCBFFFGGFGFBFGGGGGFC
@M05620:37:000000000-D9766:1:1101:4152:10594 1:N:0:33
GAGGCTGCTTTGGAAGAAACTCATAGATTACTGCAACAGTTCCCCCTGGACCTGGAAAAGTTTCTTGCCTGGCTTACAGAAGCTGAAACAACTGCCAATGAACAATGGCAAGTAAGTCAGGCATTTCCGCTTTAGCACTCTTGTGGATCCAATTGAACAATTCTCAGCATTTGTACTTGTAACTGACAAGCCAGGGACAAAAGATCGGAAGAGCACACGTCTGAACTCCAGTCACCGATCATTATCTCGTA
+
A3ABCBFCFFFFGGGGGGGGGGHHHHHHHHHHHHHHHHHHHHHHHGGGHHHHHHHHHHGHHHHHHHHHHHHHHHHHHHHHHHHBHGH3BGG1B?3FGF3@B33BFHHHHHHGHHHHHFHHHHHFFHHHGG//?BGGHHHHHFH?FGFHHHD?3FFGGGFHFHHHHGFHH<GFGHFHGGHGDFGFHDGHFCAFGFHGGFGGHHHABG.<C.EAFCHHHH-;;CEFCHHHHHH9CB00.-;99CB009CBF9C
@M05620:37:000000000-D9766:1:1101:28049:10607 1:N:0:33
GAGGCTGCTTTGGAAGAAACTCATAAATTAGTGACACAGGACCCCCTGACCATGTCACCGTATCTTGCCTAGCTTTCAGAAGCTGGTACGACTTCCCCTGATAGGATGATACCCGTAAGGAAAGGCTCCTAGCCGCCTCCCCGGGCGTCACCGAGCTGATGCCCCAATGGCACGTAAGTCAGGCATTTCCGCTTTAGCACTCTTGTGGATCCCATTGCACACTTCTCAGCATTTGTACTTGTAACTGACAA
+
BBBBBAFBFFFFGGGGGGGGGAF5D5AD6A4DFBDFGG2A22B222AB23BA3BA55DBEB111DD553B5B3DD55DF5D3FG323D51BB?1BF2BFF?3BF3FGF34B433>EEEGH33BGHHFHGHGH33?<CGGH//BDGGGGCFA<E-ADGH<GHBCBEFGHHHHB0CCHHHGH0CGGHHHHHGGGEEGGGGFGGGGGFFGGGGGG/0;FGFFGF.BFFFFFFFFFFFFFFFFFFF/BFFF/;FF
@M05620:37:000000000-D9766:1:1101:16458:10634 1:N:0:33
GAGGCTGCTTTGGAAGAAACTCATAGATTACTGCAACAGTTCCCCCTGGACCTGGAAAAGTTTCTTGCCTGGCTTACAGAAGCTGAAACACCTGCCAATGAGCAATGGCAAGTAAGGCAGGCATTTCCGCTTTAGCACTCTTGTGGATCCAATTGAACAATTCTCAGCATTTGTACTTGTAACTGACAAGCCAGGGACAAAAGATCGGAAGAGCACACGTCTGAACTCCAGCCACCGCTCAGTATCTCGTA
+
>3AA>>C>@BB@FBFFGG4BGGFGFGEAFFFDF54B4GGHGFFFGGEA2EBBFGAB332BBDFFFGFBBBEGHHHEBAFFHFGFFBBGFF?EGFB?FGHHB33@B@33BB31344@3?B///F334BBEE?<EB??4BB3BFHBGFHBFG111@@1@11<<1>2@FG1G1@?@1?11111<1???1?11<<.0>..<F../.<<0<..C.;GGH/.:;;;.;.;GBBFGGG/9:/C.--;./;9C0;;.9;
@M05620:37:000000000-D9766:1:1101:19501:10663 1:N:0:33
GAGGCTGCTTTGGAAGAAACTCATAGATTACTGCAACAGTTCCCCCTGGACCTGGAAAAGTTTCTTGCCTGGCTTACAGAAGCTGAAACAACTGCCAATGAACAATGGCAAGTAAGTCAGGCATTTCTGCTTTAGCACTCTTGTGGATCCAATTGAACAATTCTCAGCATTTGTACTTGTAACTGACAAGCCAGGGACAAAAGATCGGAAGAGCACACGTCTGAACTCCAGTCACCGCTCATTATCTCGTA
+
CCCCCCFCFFFFGGGGGGGGGGHHHHHHHHHGHHHHGHHHHHHHFGGGHHHHHHHHHHGHGHHHHHHHHHHHHHHHHHHHHHHHHHHHHGHHHHHHHHHHHHHHHHHHHHHGHHHHHHHHHHHHHHHHHHHHHHHHHHHHHHHHHGHHHHHHHHHHHHHHHHHHHHHHHHHHHHHHHHHHHGHHHHHHHHGGHHHGGGFHGHHGHHHGGGGHHHHHHHGHHHGHHHHFHHHHHHHHGGGGBGGGGGGGGAC
@M05620:37:000000000-D9766:1:1101:25727:10672 1:N:0:33
GAGGCTGCTTTGGAAGAAACTCATAGATTACTGCAACAGTTCCCCCTGGACCTGGAAACGTTTCTTGCCTGGCTTACAGAAGCTGAAACAACTGCCAATGACAGGATGCTACCCGTAAGGAAAGGCTCCTAGAAGACTCCAAGGGAGTAAAAGAGCTGATGAAACAATGGCAAGTAAGTCAGGCATTTCCGCTTTAGCACTCTTGTGGATCCAATTGAACAATTCTCAGCATTTGTACTTGTAACTGACAA
+
>3>AB4FAFFFFGGGGFGGGGGDGGFGHH5BGHH44BBBDFGHHHGFGEAGGHHFHHF3BBGHHGHHHHHHHHHHFGHHGHHHFGHHHH3FGGHHHC3FGDHFGGGG3FHHHHH1E/EGB3EGHHHHHGHHHGFG3BGHH2BGGG/EFHHH2FFHHH2@FGGG1?GEHGHHC1<FGHGDGHHHHGHHHFGGGGGGHHGGHHHHBDGHGHHHHEC00G0GGH/0CFHH0FFBFBFGGGGGFFF0FGFGGBGF
@M05620:37:000000000-D9766:1:1101:19500:10681 1:N:0:33
GAGGCTGCTTTGGAAGAAACTCATAGATTACTGCAACAGTTCCCCCTGGACCTGGAAAAGTTTCTTGCCTGGCTTACAGAAGCTGAAACACCTGCCAATGAACAATGGCAAGTAAGTCAGGCATTTCTGCTTTAGCACTCTTGTGGATCCAATTGAACAATTCTCAGCATGTGTACTTTTAACTGACAAGCCAGGGACAAGAGATCGGAAGAGCACACTTCTAAACTCCAGTCACCTTTCATTATCTCGTA
+
A?AA>AF>BBB4GBABCG4BFGHHHGGFGFEFGB4BCGAFHDBBBEAAACBBGGFFB323BDGFGHHFBBFGFHH3BBGGHGBFG33FBF1BGGHFCHGGBBBBF@33BB@?B@@@4B4B?3?3?BBBBBBB4333?B33BBB33/33BF22B3B?3B3BF3B2@FG2F22@>@@D2D2@@<???1??D?//?<<..<<<0><>=<<.<<.<.</<<:/0000;C/C00:;0:<<;00;9;0;009;9:.9
@M05620:37:000000000-D9766:1:1101:25744:10687 1:N:0:33
GAGGCTGCTTTGGAAGAACCTCATAGATTACTGCAACAGTTCCCCCTCGACCTGGAAAAGTTTCTTGCCTGGCTTAAAGAAGCTGAAACACCTGCCAATGCTACAATGCTCCACCTCAGAGGAAAATCCCCTAAAACACTAAAAGAGAACAAAAGATCATAAAAAAAAGGCGCATGAAACAGACGTATGCGCTTTAGCGCTCTCTTGTGGACAAAAGAAAAAATCTCAGAATATGTTTTTGTCTCACACAA
+
A3AA>AFABBB4F45BAGBAGFHHHCGD6DABDG4B3BBDGD5B2BA2A2AAAFAFB323BDDADDFBAB3BAFG3D5@BFG@BF33B3BB?FGG1@FFE3BBBEBB33@3@B20003333/?2324B?3?2?23B?/022222B/B2222@0<2/<222222?1//-.<.---..<000///.-:.0/<.:-.:0CB--..;09;000.9/0././..;;.-.:9;/9//////;;B..;.//99//::.
@M05620:37:000000000-D9766:1:1101:22427:10688 1:N:0:33
AGTGCCAGCTCTCAATCGCACAGGGGACCCAGGGCCTGGCCCCTCCATCCAGAAAACCTATGACCTCACCCGCTACCTGGAGCACCAACTCCGCAGCTTGGCTGGGACCTATGTGAGTATCCAGCGTAGGAATCTGGGAGTTGGGGAGGAGTGAGGAGTTGGGGAAAGACAGTCCTAACCGTGGAGGGTTCTGGTAAATGATGGGGTGAGGAGGGGCTCTTTGGCTCCCACCAGTCCCCCTGTCTGGTCTA
+
AA>AAFF4>FFFGFGFFFGAFCGCFEDEGFHHA2BAFFHHFHGHGGCGHFHHHGHFGGHHHHHHHGHHHH1EF>EEHHHH?FHHHHCFEHHGEGGGGHHHGHFGGGHHGHHHHHHHHHHHHHHHHGGGGGHHHHHHHHFGEGGHGGCFGCDHHDGHFG/GHHGGGDHHHHHHHHHHHHHHGGGGDGGGEGGGGGGGGGGGGGGGGFFFFFFFFFFFFFFFFFFFFFFFFFFFFFFFFFFFFFFFFFFFFFF
@M05620:37:000000000-D9766:1:1101:20413:10689 1:N:0:33
AGTGCCAGCTCTCAATCGCACAGGGGACCCAGGGCCTGGCCCCTCCATCCAGAAAACCTATGACCTCACCCGCTACCTGGAGCACCAACTCCGCAGCTTGGCTGGGACCTATGTGAGTATCCAGCGTAGGAATCTGGGAGTTGGGGAGGAGTGAGGAGTTGGGGAAAGACAGTCCTAACCGTGGAGGGTTCTGGTAAATGATGGGGTGAGGAGGGGCTCTTTGGCTCCCACCAGTCCCCCTGTCTGGTCTA
+
>AAAAFFFBFFFG4GGGGGEGFHDGGEEEEGHAEEEFGHHAGFFFGHHHHGHDBGGGGHHHHFHHEGFHHGEE>>EHHGG2BFGGH11?FHEEFGEEHGHGHHGGGHHGHGHHHHHFHHHHHHHHGGGGGGHHHHHHHAFGHHHGGEGGDEHH0DG0CHHHGGGEDCGGHFGHHHHFHHHGGGGACAGGGGGGFFGGGGGBFGGGGFFFFFFFFFFFFFEFFFFFFFFFFFFFFFFFFFFFFFFFFFFFF9
@M05620:37:000000000-D9766:1:1101:19325:10694 1:N:0:33
GAGGCTGCTTTGGAAGAAACTCATAGATTACTGCAACAGTTCCCCCTGGACCTGGAAAAGTTTCTTGCCTGGCTTACAGAAGCTGAAACAACTGCCAATGAACAATGGCAAGTAAGTCAGGCATTTCCGCTTTAGCACTCTTGTGGATCCAATTGAACAATTCTCAGCATTTGTACTTGTAACTGACAAGCCAGGGACAAAAGATCGGAAGAGCACACGTCTGAACTCCAGTCACCGCTCATTATCTCGTA
+
BABBBBFBFFFFGGGGGGGGGGHHGHHHHHHHHHHHGHHHHHHHHGGGHHHHHHHHHHHHGHHHHHHHHHHHHHHHHHHHHHHHHHHHHHHHHHHHGHHHHHHHHHHHHHHGHHHHHHHHHHHHHHHHGGGGGHHHHHHHHHHHHGHHHHHGHHHGHHHHHGHHHHHHHHHHHGHHHHHHHEHHHHHGGHHGHHHGGGGHGHHGHHHGGGGHHHHHHHGGHHGHHHHHHHHFGGGGGGGGGGGGFGGGGAD
@M05620:37:000000000-D9766:1:1101:24323:10718 1:N:0:33
ACCACACCTTCTACAATGAGCACACGGCTGAACTCCCGTCACCGCTCATGATCTCGTATGACTTCTTCTGCTTGAAAAAAAAACAAAGAGAGCAGCTGCCTCCGAACAGGAGAACGACACAGAAACAGAAGGAAAAAAGACAAAAATACAAACAAAACCAACTATGGTGTTATGCTTTGTATAAAACACAAATAAAGTCTCACCGCGCAGATTACCAACACAACAACTGCTATAGTACACGAGCTGCTCTT
+
ABBBBBB>BBCDFFGGFG5BBA4AAA2AAAB3B5BBB2B22A3AAAA1D5B5AFHFF13B5D5AADD55F5@5BB35BB>>//11103300//?B0333B3B?/////0/0//B1//<//001110<0011000000-..0///...00000......;:.::/00000::00900;0000000000.;...0;000000;009.9-----///////.........://///////9//.---.//////
@M05620:37:000000000-D9766:1:1101:9323:10720 1:N:0:33
AGTGCCAGCTCTCAATCGCACAGGGGACCCAGGGCCTGGCCCCTCCATCCAGAAAACCTATGACCTCACCCGCTACCTGGCGCACCAACTCCGCAGCTTGGCTGGGACCTATGTGAGTATCCAGCGTAGGAATCTGGGAGTTGGGGAGGAGTGAGGAGTTGGGGAAAGACAGTCCTAACCGTGGAGGGTTCTGGTAAATGATGGGGTGAGGAGGGGCTCTTTGGCTCCCACCAGTCCCCCTGTCTGGTCTA
+
>A>>>FFFBFFFGGGFGGGCGGHHGEEEEEHH2BEEFFHHHHGHGGHHHGHHHGHGGGHHHGHHHGGHHHHGG>EEHHHH1>EGGG1/?GHFEFCGGHFHGHHGGGHHGHHHHHHHHHHHHHHHHGGGGGHHHHHHHHEGGHHHGGEGG?EGHDGHGGHHHHGGGDHFGHHHHGGGGGGGGGGGDFGGGGGGGGGGGGGGFFFFFFFFFFFFFFFFFFFFFFFFFFFFFFFFFFFFFFFFFFFFFFFFFFB
@M05620:37:000000000-D9766:1:1101:26453:10734 1:N:0:33
AGTGCCAGCTCTCAATCGCACAGGGGACCCAGGCCCTGGCCCCTCCATCCAGAAAACCTATGACCTCACCCGCTACCTGGAGCACCAACTCCGCAGCTTGGCTGGGACCTATGTCAGCATCCAGCGTAGGAATCTGGGAGTTGGGGAGGAGTGAGGAGTTGCGGAAAGACAGTCCTAACCGTGGAGGGCTCTGGTAAATGATGGGGTGAGGAGGGGCTCTTTGGCTCCCACCAGTCCCCCTGTCTGGTCTA
+
>AAAAFD1AFFFGGGGGG1FECHHGG?AEFCHC0BECGHHHHGHGGG1FFBG1FCCGFH1FG2GHHHHHHFGGEEGHHHHHHHHHHHEEH1FEGCGGHHHGH1?<<FGGHFHHH22F1BBGHGHHCEACGHFHHHHHHFFFHFH/@CCGFGHHFHEFGH/<0<;CGGH/GGHHHHGFFGGGGGGGGGG.AEGGGGF99FGGFFFFBF?FFFBBF@-@@FFFFFFFFF-;-9BEFFFFFFA@9FFFFFFFFB
@M05620:37:000000000-D9766:1:1101:11549:10738 1:N:0:33
AGTGCCAGCTCTCCATCGCACAGGGGACCCAGGGCCTGGCCCCTCCATCCAGAAAACCTATGACCTCACCCGCTACCTGGCGCACCCACTCCGCAGCTTGGCTGGGACCTATGTGAGTATCCAGCGTAGGAATCTGGGAGTTGGGGAGGCGTGAGGAGTTGGGGAAAGACAGTCCTAACCGTGGAGGGTTCTGGTAAATGATGGGGTGAGGAGGGGCTCTTTGGCTCCCACCAGTCCCCCTGTCTGGTCTA
+
>A>>>DFFBFFFG4FBFEFAECHGG2BAEEGH2BEBAFGHHHGGGGHHHGFHHFH2BEHHFFGHH@FGHHHEE>>EGHFG1>EEGG//?FHGEGFG?HDGEHHGGGHHGF2GH322@FH2@FFG2CFADD1FGHHBFH0FGHHHGG.DG.A<C.AG0:GHHGGG.A?F/C9FGGFGGGGGGGGG.EDGFFFFBFFFFFFFFFFFFFFF?FFBDFFFFFFFEFFFFFFFFFFFFFFFFFFFFEFFFFFFFFB
@M05620:37:000000000-D9766:1:1101:15066:10747 1:N:0:33
GAGGCTGCTTTGGAAGAAACTCATAGATTACTGCAACAGTTCCCCCTGGACCTGGAAAAGTTTCTTGCCTGGCTTACAGAAGCTGAAACAACTGCCAATGACAGGATGCTACCCGTAAGGAAAGGCTCCTAGAAGACTCCAAGGGAGTAAAAGAGCTGATGAAACAATGGCAAGTAAGTCAGGCATTTCCGCTTTAGCACTCTTGTGGATCCAATTGAACAATTCTCAGCATTTGTACTTGTAACTGACAA
+
?AABBAFAFFFFFGGGGFGGGGFHCGHHHBGFHHE4FAFGHHGHHGGGHGHHHGHHHHHGFGHHHHHHHHHHHHHFHHHFHHHEHHHHHEHHHHHHEGGHHHHHGHHHHHHHHHGGGGHHHHGHHHHHGHHHHHH3GHHH2?GGGEGGHHHFHGHHHHHHHDGHHHHHHHHHBFHHHHHHFHHHHHHHHHGGGGGHHHHHHGHHBGHGHHHHHFHHHFHHHBHHHHHHHGGGGGGGGGGGGFGGGGGBFFF
@M05620:37:000000000-D9766:1:1101:6897:10749 1:N:0:33
GAGGCTGCTTTGGAAGAAACTCATAGATTACTGCAACAGTTCCCCCTGGACCTGGAAAAGTTTCTTGCCTGGCTTACAGAAGCTGAAACAACTGCCAAGATACTACCGGAAATAAGAGGGTCCTATAAGCCTACACGGGAGTAAAAGACCTGATGAAACAATCTCAGAAAAGACAGGCATCTCTGCCATAACAGGCACGTGAAACCGATAGAACAATCGTCAGCATTTCTACCTATGTCAGATAACCCAGG
+
CCCCCCFCFFFFGGFGGGGGGGHHHHHHHHHHHHGHHHHHHHHHHGGGHHGHHHGHAGHHGHHHHHHHHHHHHHHGHFGHHHHHHGGHHHHHHHHHH31134B4@42///>/34D333//>B/F44??B33F3232//<//?23@22/2@22222@GG1F/FC1?F111100.000...>01><FG0000<<D0.........00=----.;0:;909.;9..0;0;900000090000000;;090A...
@M05620:37:000000000-D9766:1:1101:9032:10750 1:N:0:33
GAGGCTGCTTTGGAAGAAACTCATAGATTACTGCAACAGTTCCCCCTGGACCTGGAAAAGTTTCTTGCCTGGCTTACAGAAGCTGAAACAACTGCCAATGAACAATGGCAAGTAAGTCAGGCATTTCCGCTTTAGCACTCTTGTGGATCCAATTGAACAATTCTCAGCATTTGTACTTGTAACTGACAAGCCAGGGACAAAAGATCGGAAGAGCACACGTCTGAACTCCAGTCACCGCTCATTATCTCGTA
+
BBBCCCFCFFFFGGGGFGGGGGHHHHHHHHHHHHHGFFHHHHHHHGGGHHHHHHHHHGHHHHHHHHHHHHHHHHHHHHHHGGHHHHGHHHHHHHHHFHHHHHHHHHHFHHHGHFHHHHGHHHHHGHHHGGGGGHHHHHHHHHHHFGGHHHHHHHHHHHHHHHHHHHHHHGFHH@GHHHHH1GHHHHHHBGFFHHHFGFGHHFGEFHGGGGGHHHHHHHCHGHGHHHGHHFH;CFGCFGGGGFGGFFGFGCC
@M05620:37:000000000-D9766:1:1101:3089:10768 1:N:0:33
GAGGCTGCTTTGGAAGAAACTCATAGATTACTGCAACAGTTCCCCCTGGACCTGGAAAAGTTTCTTGCCTGGCTTACAGAAGCTGAAACAACTGCCAATGAACAATGGCAAGTAAGTCAGGCATTTCCGCTTTAGCACTCTTGTGGATCCAATTGAACAATTCTCAGCATTTGTACTTGTACCTGCCAAGCCAGGGACAAAAGATCGGAAGAGCACACGTCTGAACTCCAGTCACCGCTCATTATCTCGTA
+
>1>AA1FAFFDFFGGBFFF1B1B3BG1GFDGH3F11FGGFFGHHHGEFG0FFEGF0B10B1DFHFFGHHHHGH0GFHHGGBGHFG1BGG0FCEGHHEFHH1FHFCGFGF0GGHFFHGHHHEGHHHHFGFEEEEEFHHHHFFGH>GC1GFFFFGHF1<BBF@GFGHGHHGGFFGHHHHHHHH1?GF0?1?<FF0<GGGGGFGFFGHHHGC.CFHHEHHHGHGGGHEHHFFH/;CBFBAGG@AFFGF;;FA.9
@M05620:37:000000000-D9766:1:1101:3419:10771 1:N:0:33
GAGGCTGCTTTGGAAGAACCTCATAGATAACTGAAACAGTTCCCCCTGGACCTGGAAAAGTTTCTTGCCTGGCTTACAGAAGCTGAAACACCTGCCAATGAACAATGGCAAGTAAGTCAGGCATTTCCGCTTTAGCACTCTTGTGGATCCAATTGAACAATTCTCAGCATATGTACTTGTAACTGACAAGCCAGGGACAAAAGATCGGAAGAGCACACGTCTGAACTCCAGACACCGCTCATTATCTCGTA
+
A3AAAAFABFFFG4BGFFAFAB4FD5F66DBFH4G33FCH5DE3BEE222BFFGEHBF2GGHGFFFGFEFFFGHFF35BDGHGBGGFHHF1EHFHEFFFGBBB42FF3BBGEGF4FFB@FFHFB?BBBE???FFDFEFB?FGGBGFHBBFBCFDGBF@10@1@@D>F1F11@@1@<11<1?FFD<?<11FE<<G..FFAC<<<.<0.<CEDHHC/::C;C;=CC0;CHHB/0;/;E-??ADBFFGC0;.;;
@M05620:37:000000000-D9766:1:1101:22937:10776 1:N:0:33
AGTGCCAGCTCTCCATCGCACAGGGGGCCCAGCGCCTGGCCCCTCCATCCAGACACCCTATGACCTCACCCGCTACCTTGCGCACCCACTCCGCAGCTTGGCTGGGACCTATGTGAGTATCCAGCGTAGGAATCTGGGCGTTGGGGCGGAGTGCGGCGTTGGGGACCGCCAGTCCTAACCGTGGAGGGTTCTGGTAAATGATGGGGTGAGGAGGGGCTCTTTGGCTCCCACCAGTCCCCCTGTCTGGTCTA
+
>A>1>BFFAFFFGAG11AA1E0GAF00AAABF0AE/BBAFFGGFGGFFFBGGF/B0B?FGBB2GHBBGHGH>E//>FF1B1>>EEGF/?FGB/E/B<F10<FCFGGGHCH1GDFGBFHHHHH1FGGG.AC<GGFHFFG.ACCCH?C.:A-;CF0;A-@@@@F@@---;-9-;BFFF/9BF@FF@-9:@FFFFFEBFFBFB/FFFFF9@-F?/AB@-;>FF9FFFB/BFFFFBAFFFFFFF@FFFFFFFFFB
@M05620:37:000000000-D9766:1:1101:17197:10778 1:N:0:33
AGTGCCAGCTCTCAATCGCACAGGGGACCCAGGGCCTGGCCCCTCCATCCGGAAAACCTATGACCTCGCCCGCTACCTGGAGCACCAACTCCGCAGCTTGGCTGGGACCTATGTGAGTATCCAGCGTAGGAATCTGGGAGTTGGGGAGGAGTGAGGAGTTGGGGAAAGACAGTCCTAACCGTGGAGGGTTCTGGTAAATGATGGGGTGAGGAGGGGCTCTTTGGCTCCCACCAGTCCCCCTGTCTGGTCTA
+
CCBCCFFFCFFFGGFGGGGGGGHHGGGGGGHHGGGGGGHHHHGHGGHHHH1EEGGHHGHHHHHHHHHGGGGGGFGGHHHHHHHHHHHHGHHHGGGGGHHHGHHGGGHHGHHHHHHHHHHHHHHHHGGGGGHHHHHHHHHGGHHHGGGGGGGHHHHHHGHHHHGGGGHHHHGGGGGGGGGGGGGGGGGGGGGGGGGGFFFFFFFFFFFFFFFFFFFFFFFFFFFFFFFFFFFFFFFFFFFFFFFFFFFFFFF
@M05620:37:000000000-D9766:1:1101:15999:10799 1:N:0:33
AGTGCCAGCTCTCAATCGCACAGGGGACCCAGGGCCTGGCCCCTCCATCCAGAAAACCTATGACCTCACCCGCTACCTGGAGCACCAACTCCGCAGCTTGGCTGGGACCTATGTGAGTATCCAGCGTAGGAATCTGGGAGTTGGGGAGGAGTGAGGAGTTGGGGAAAGACAGTCCTAACCGTGGAGGGTTCTGGTAAATGATGGGGTGAGGAGGGGCTCTTTGGCTCCCACCAGTCCCCCTGTCTGGTCTA
+
AA>ABFFFBFFFGGGGGGGGGGHHGGGGGGHHGGGGGGHHHHGHGGHHHHHHHHHHHGHHHHHHHHHHHHHGGGGGHHHHHHHHHHHHGHHHGGGGGHHHGHHGGGHHGHGHHHHHHHHHHHHHHGGGGGHHHHHHHHHGGHHHGGGGGGGHHHHHHGHHHHGGGGHHHHHHHHHHHHHHGGGGGGGGGGGGGGFGGGGGGGGGGGFFFFFFFFFFFFFFFFFFFFFFFFFFFFFFFFFFFFFFFFFFFF/
@M05620:37:000000000-D9766:1:1101:22401:10827 1:N:0:33
ACCACACGTCCTACCTCTAGCCCCGTCTCCTTATCTCGTAGGCCTTCTTCTGCCTGACCAACAAAACAAACAACCTTACTGCATACCCGAGTACTTTGCTCACGTTCATACCCCCCTCCATTCCTCTTCATCCCCCTGCCCATCCCACCCTACCCCCCCCCCCTACTCCGTACGACTCAGCTCTCACGTATACCCTAACTCCCCCCACTCTGCCCGCCTACGTATCGTACCCTCTACGGTCCGTCCTTGCT
+
AAAAAAADBA>1BFG111BB100B0BAFC1BFD1FGABAE//BB11BBB2FGF1ABBACGH/AAG00A/0/B//B011B121112101////0122211111B/0B0122101/>///<01222211112221//<///0/1000/10///0000/--<--;--..00/.;.;-....00/0/90//---///9//--:///-------/////-9-------//--;---//--//---9--;-?-//9/
@M05620:37:000000000-D9766:1:1101:22072:10832 1:N:0:33
GAGGCTGCTTTGGAAGAAACTCATAGATTACTGCAACAGTTCCCCCTGGACCTGGAAAAGTTTCTTGCCTGGCTTACAGAAGCTGAAACAACTGCCAATGAACAATGGCAAGTAAGTCAGGCATTTCCGCTTTAGCACTCTTGTGGATCCAATTGAACAATTCTCAGCATTTGTACTTGTCACTGACACGCCAGGGACAAAAGATCGGAAGAGCACACGTCTGAACTCCAGTCACCGCTCATTATCTCGTA
+
BABBBBFBFFFFGGGGGGGGGGHHHHHHHHHHHHHHFHHHHHHHHGGGHHHHHHHGHHHHGHHHHHHHHHHHHHHHHHHHGHHHHHHHHHHHHHHHHHHHHFHHGHHHHHHGFFFHHGHHHHH33GHHGGGGGFDE4BGHHHHBGGHGHHHHEHHFHHHHGHHEHHHHHHHHHHHHHHGH11?GHHHH1CCGGGHGGGGHHHHGHHHGGGGHHHHHHHGHHHEHHHGFGGGGGGGGGGGG?FFGBFFGGEC
@M05620:37:000000000-D9766:1:1101:2910:10844 1:N:0:33
AGGGCCAGCTCTCCATCGCACAGGGTCCTCAGTGCCTGGCCCCTCCATCCAGAAACCCTATGACCTCACCCGCTACCTTGCGCACCCACTCCGCAGATTGGCTGGGACCTATGTGCGTATCCCGCGTCGGCCTCTGGGCGTTGGCGCGGCGTGCGGCGTTGGGGCCCGCCCGTCCTCACCGTGGCGGGTTCTGGTAAATGCTGGGGTGCGGCGGGGCTCTTTGGATCCCCCCAGTCCCCCTGTCTGGTCTA
+
>>33>>>4>CFFGGGBBAAAAAFBF4B435B355BB5BAGAGEAEGFDD13B33ABBEBC3B5DG5BBGFE0>>0>GF4B@>>>EEG1?FG???///BBBBB3FEDB0?B1BFF22??BCGGF/B/A/><<.>FCF10<-<<<./-<;@CA;@ABBBBB-@:>BD9>-@-9-;9DA//;.;FA-9---;EABFBF/;9;B/BBBF?AB.;-9----;BEB9BBB/9FBB.;;-9;BBFED?FFFFFFFFB/
@M05620:37:000000000-D9766:1:1101:7225:10845 1:N:0:33
ACCACACCTTCTACAATGAGCTGCGTGTGGCTCCCGAGGAGCACCCCGTGCTGCTGACCGAGGCCCCCCTGAACCCCAAGGCCAACCGCGAGAAGATGACCCAGGTAAGTGGCCCGCTACCTCTTCTGGTGGCTGCCTCCCTCCTTCCTGGCATCCCGGCGCTGCGACCTTTCTCACTGGTTCTATCTTCTGCCGTTTTACGTAGCACTCTCTTCCATGACCTGCGTTTCCTTTGGAACTATGCAGGTTCT
+
1>>1AA1AFF1BEFGFBAG111B1A0AEC0GH1FEAAAE/AGHHHGAGAAE/BB1AGGEE@E/E>//EEGGEH1>?EG/C//G/<</<B@C///0?1D>11FGEF<111<??F0?--->-01000D0DG=C.C....00.:CGG/B0/0:;./0;B..-----9.--;@-9B/FFB/:FFB/9B//////B/FF@ABFF//9-/--///://9/9//////9/-;9A--;BBB////9/B//;///--///
@M05620:37:000000000-D9766:1:1101:14651:10846 1:N:0:33
GAGGCTGCTTTGGAAGAAACTCCTAGATTACTGCAACCGTTCCCCCTGGACCTGGAACCGTTTCTTGCCTGGCTTACAGAAGCTGCAACAACTGCCAATGAACAATGGCAAGTAAGTCAGGCATTTCCGCTTTAGCACTCTTGTGGATCCAATTGAACAATTCTCAGCATTTGTACTTGTAACTGACAAGCCAGGGACAAAAGATCGGAAGAGCACACGTCTGAACTCCAGTCACCGCTCATTATCTCGTA
+
BBBBBBFBFFFFGCGGG4BGAF4BB5GG6GHHGHHBF2ABBGFHHG2F22BFHH1FG31ABEGGHF5BGHHHHFBGHHHHHHH3B3BGFBFGGCGG33BFGHHH1BGHHHHGHB4FGHHHFGHHHHHHGGGGG3GH1FGHHHHHHGHHHH11@GG1@GHHHHHHHHHHHHHHHHHHHHHH1<>GH1G11>FF0GGFGFGHGFHGHHHGG.CGHH:GBHGGHGGGGGGGGGGFGFGGDGGB.FFGFFGGGA.
@M05620:37:000000000-D9766:1:1101:21039:10848 1:N:0:33
AGTGCCAGCTCTCAATCGCACAGGGGACCCAGGGCCTGGCCCCTCCATCCAGAAAACCTATGACCTCACCCGCTACCTGGAGCACCAACTCCGCAGCTTGGCTGGGACCTATGTGAGTATCCAGCGTAGGAATCTGGGAGTTGGGGAGGAGTGAGGAGTTGGGGAAAGACAGTCCTAACCGTGGAGGGTTCTGGTAAATGATGGGGTGAGGAGGGGCTCTTTGGCTCCCACCAGTCCCCCTGTCTGGTCTA
+
ABAABFFFBFFFGGGGGGGGGGHHGGGGGGHHGGGGGFEHHHGHGGHHHHHHHHHHHGHHHHHHHHHHHHHGGEGGHHHHHHHHHHHHGHHHGGGGGHHHGHHGGGHHGHHHHHHHHHHHHHHHHGGGGGHHHHHHHHHGGHHHGGGGGGGHHHHHHGHHHHGGGGHHHHHHHHHHHHHHGGGGGGGGGGGGGGGGGGGGGGGGGGFFFFFFFFFFFFFFFFFFFFFFFFFFFFFFFFFFFFFFFFFFFFF
@M05620:37:000000000-D9766:1:1101:22113:10890 1:N:0:33
AGTGCCAGCTCTCAATCGCACAGGGGACCCAGGGCCTGGCCCCTCCATCCAGAAAACCTATGACCTCACCCGCTACCTGGAGCACCAACTCCGCAGCTTGGCTGGGACCTATGTGAGTATCCAGCGTAGGAATCTGGGAGTTGGGGAGGAGTGAGGAGTTGGGGAAAGACAGTCCTAACCGTGGAGGGTTCTGGTAAATGATGGGGTGAGGAGGGGCTCTTTGGCTCCCACCAGTCCCCCTGTCTGGTCTA
+
>AAABFFFCFFFGGGGGGFCGGHHGGGGGGHHFGGGGGHHHHGHGGHHHHHHHHHGHGHHHHHHHHHHHHHGGEEFHGHHFHHHHHHHGHHHGGGGGHHHGGHGFGHHGHHHHHHHHHHHHHHHHGEGGGHHHHHHHHGGGHHHGGGGGGGHHGHHHGHHHGGGGGHHHHHGHHHHHHHHGGGGGGGGEFGGGGGGGGGGGGGGGGFFFFFFFFFFFFFFFFFFFFFFFFFFFFFFFFFFFFFFFFFFFFB
@M05620:37:000000000-D9766:1:1101:10344:10916 1:N:0:33
AGTGCCAGCTCTCAATCGCACAGGGGACCCAGGGCCTGGCCCCTCCATCCAGAAAACCTATGACCTCACCCGCTACCTGGAGCACCAACTCCGCAGCTTGGCTGGGACCTATGTGAGTATCCAGCGTAGGAATCTGGGAGTTGGGGAGGAGTGAGGAGTTGGGGAAAGACAGTCCTAACCGTGGAGGGTTCTGGTAAATGATGGGGTGAGGAGGGGCTCTTTGGCTCCCACCAGTCCCCCTGTCTGGTCTA
+
BBABCFFFCFFFGGGGGGGGGGHHGGGGGGHHGGGGGGHHHHGHGGHHHHHHHHHHHGHGHHHHHHHHHHHGGGGGHHHHHHHHHHHHGHHHGGGGGHHHGHHGGGHHGHHHHHHHHHHHHHHHHGGGGGHHHHHHHHHGGHHHGGGGGGGHHHHHHGHHHHGGGGHHHHHHHHHHHHHHGGGGGGGGGGGGGGGFGGGGGGGGGGFFFFFFFFFFFFFFFFFFFFFFFFFFFFFFFFFFFFFFFFFFFFB
@M05620:37:000000000-D9766:1:1101:11764:10918 1:N:0:33
AGTGCCAGCTCTCAATCGCACAGGGGACCCAGGGCCTGGCCCCTCCATCCAGAAAACCTATGACCTCACCCGCTACCTGGAGCACCAACTCCGCAGCTTGGCTGGGACCTATGTGAGTATCCAGCGTAGGAATCTGGGAGTTGGGGAGGAGTGAGGAGTTGGGGAAAGACAGTCCTAACCGTGGAGGGTTCTGGTAAATGATGGGGTGAGGAGGGGCTCTTTGGCTCCCACCAGTCCCCCTGTCTGGTCTA
+
>A>AADDFBFFFG4BGGGFGEGHGFA2EFGHG2AEGGGHHHHGHGGGGHHHHHBH2FEHHFFHHHGGHHGHGE>EFHHHHCGHHHH??EHHHGGGGGHHHGHHGGGHHGHHHHHHBGHHHHHGHHGE/CGHHHHHHHHCFGGHHGGFGGDDHHHHH0CGHHHGGADEHFHHHHHHHHFHHGGGGGGGGGGGGGGGFFFGGBFGGGGFFEFFFFFFFFFFFFFFFFFFFFFFFEFFFFFFFFFFFFF/9BF/
@M05620:37:000000000-D9766:1:1101:15441:10926 1:N:0:33
GCGGCTGCTTTGGAAGAAACTCATAGATTACTGCAACAGTTCCCCCTGGACCTGGAAAAGTTTCTTGCCTGGCTTACAGAAGCTGAAACAACTGCCAATGAACAATGGCAAGTAAGTCAGGCATTTCCGCTTTAGCACTCTTGTGGATCCAATTGAACAATTCTCAGCATTTGTACTTGTAACTGACAAGCCAGGGACAAAAGATCGGAAGAGCACACGTCTGAACTCCAGTCACCGCTCATTATCTCGTA
+
A1AAA@DAFFFFCGGFACFGGGFHFGGHHFGHHH11BEGFHHGHHGEFEBGHHHGHHFCFBGHHGHHHHHHGHHGGHHHHHHHFHHHHHFHHHHHHGHHHHHHHGHHHHHHGHGFHHHHHHHHHHHHHGGGGGHHHHHHHHHHHHGHHHHGFHHHDGHHHHHHHHHHHHHHHHHHHHHHHDHHHHGHGDGHGHHGGGGGHHHHGHHHGGGGHHHHHHHGHHHGHHHGFGGGFGGGGGGGGGGGGBBFGGAC
@M05620:37:000000000-D9766:1:1101:11642:10926 1:N:0:33
GAGGCTGCTTTGGAAGAAACTCATAGATTACTGCAACAGTTCCCCCTGGACCTGGAAAAGTTTCTTGCCTGGCTTACAGAAGCTGAAACAACTGCCAATGAACAATGGCAAGTAAGTCAGGCATTTCCGCTTTAGCACTCTTGTGGATCCAATTGAACAATTCTCAGCATTTGTACTTGTAACTGACAAGCCAGGGACAAAAGATCGGAAGAGCACACGTATGAACTCCAGTCACCGCTCATTATCTCGTA
+
A3AB>AFBCBB@GBBBGGFGGGHHHFHFGHGGFF4GFHGHHDABFEEEEGBFHHEGB32FBGHFHHHBBBFBBGHBBBBFHHBGHBBFBFBGHHHHHHHHFBFGHGF@GGHFF4EB@FFGF3EBBBBFEEEGG??B?FGB3B?BBD22BG2CBBF3DGHHB2G2@>G2<@2>@2>@FF1F?<@1GD?FFG/.0>><FFCA>G<<0=G<C<.<<CCC:C-;/;:=:C0<0::;;;;;.9;-:9;;;;9;A.9
@M05620:37:000000000-D9766:1:1101:4929:10939 1:N:0:33
GAGGCTGCTTTGGAAGAAACTCATAGATTACTGCAACAGTTCCCCCTGGACCTGGACAAGTTTCTTGCCTGGCTTACAGAAGCTGAAACAACTGCCAATGACCAATGGCAAGTAAGGCAGGCATTTCCGCTTTAGCACTCTTGTGGATCCAATTGAACAATTCTCAGCACTTGTACTTGTAACTGACAAGCCAGGGACAAAAGCTCGGAAGAGCACACGTCTGAACTCCAGCCACCGCTCATTATCTCGTA
+
A1AAAAC>1D3DAGGGA1GC111A3GG3BGEFH1GHBAHGDGH1GGCGAFF00BAG0F0BF22F2F11B11BGHFGH1B1GHHCEGGHHEHHFFE>FCHHBBBFE@11B>F/@@BB1BFE?EG112BFEF?<FG1111B0BGG1BEH1BF111<@1FFFG<1>2@@@1@01??1?11111?11<111<=>G<0>..>C..<CG.0<.<CCFHHC::GH-;.;AFFFBFGFB/99CF.;-;A0C0;00;9AB
@M05620:37:000000000-D9766:1:1101:27457:10979 1:N:0:33
AGTGCCAGCTCTCAATCGCACAGGGGACCCAGGGCCTGGCCCCTCCATCCAGAAAACCTATGACCTCACCCGCTACCTGGAGCACCAACTCCGCAGCTTGGCTGGGACCTATGTGAGTATCCAGCGTAGGAATCTGGGAGTTGGGGAGGAGTGAGGAGTTGGGGAAAGACAGTCCTAACCGTGGAGGGTTCTGGTAAATGATGGGGTGAGGAGGGGCTCTTTGGCTCCCACCAGTCCCCCTGTCTGGTCTA
+
>A>>AFFFBFFFG4GFGFGCGCHHGE2EFFFFBEGGGFHHHHGHGGHHHHGHGHH2FEHHHGHHHHHFHHHGGFGGHHHHBGHHHHCFEGHGEGCGEHFGGHHGGGHHGHHHHHHHHHHHHHHHHGGGGGFHHHHHHH<FFHHHGG.CGACFG0DG<DGHHHGGEAGHGHHHHHHHHHHHGGGGCGGGCFGGGGFGGGGGGGGGGGFBFFFFFFBBBBFFFFFFFFFFFFFFFFFFFFFFBFFFFFFFFFF
@M05620:37:000000000-D9766:1:1101:5228:11039 1:N:0:33
GAGGCTGCTTTGGAAGAAACTCATAGATTACTGCAACAGTTCCCCCTGGACCTGGAAAAGTTTCTTGCCTGGCTTACAGAAGCTGAAACAACTGCCAATGACCAATGCCAAGTAAATCAGGCATTGCCGCGTTAGCACTCTTGTGGATCCAATTGAACAATTCTCAGGATATGTACTTGTAACTGACAAGCCAGTCACAAAAGCTCGGAAGAGAACACCTCTGAACTCCAGTCACCTCTCATTATCTCGGA
+
A>AABBFBFFBDGFFGFFGGGGBG5GHHHHHHHHGHHHHHHGFHHGEGEGGGHEFG3A2GFGHHGHFFGH3BFGFFGFBFHHFGHFFHGHHHHHHHHGGG3@BGH333BBB1@@F44B3@GEHG33B3EE/><E/111B01BB11/11@@111@@DDGHH1@F1F<101<11??F<111?>1>>GG111><F00100<00.</.0<<-..CF.GHHBC.=.:;00;C099/00;B90.0/00;0000;...
@M05620:37:000000000-D9766:1:1101:17608:11080 1:N:0:33
GAGGCTGCTTTGGAAGAAACTCATAGATTACTGCAACAGTTCCCCCTGGACCTGGAAAAGTTTCTTGCCTGGCTTACAGAAGCTGAAACAACTGCCAATGAACAATGGCAAGTAAGTCAGGCATTTCCGCTTTAGCACTCTTGTGGATCCAATTGAACAATTCTCAGCATTTGTACTTGTAACTGACAAGCCAGGGACAAAAGATCGGAAGAGCACACGTCTGAACTCCAGTCACCGCTCATTATCTCGTA
+
B@BBB@FAFFFFGGGGGGGGGGHHHHHHHHHHHHHHFHGFHHHHHGGGGHHHGGGHHHHHGHHHHHHHHHHHHHHHHGHGHHHHHHHHHFGHHGHHHHHHHHHGGGHHHFHGGHFHFHHHHHHHFHHHGGGGGHHHGHHHHHHHHGHHHHHHHHHHHHGHHGHHHHHFHFGHG2GGGHHHGFHHHHGGGHGFFHGDGGEHHHHFDDGGGGGHHHHFGHDHHHGHHHHHGHH;FFFFDGFDDFGGFBGGFAD
@M05620:37:000000000-D9766:1:1101:24459:11134 1:N:0:33
GAGGCTGCTTTGGAAGAAACTCATAGATTACTGCAACAGTTCCCCCTGGACCTGGAAAAGTTTCTTGCCTGGCTTACAGAAGCTGAAACAACTGCCAATGAACAATGGCAAGTAAGTCAGGCATTTCCGCTTTAGCACTCTTGTGGATCCAATTGAACAATTCTCAGCATTTGTACTTTTAACTGACAAGCCAGGGACAAAAGATCGGAAGAGCACACTTCTGAACTCCAGTCACCGCTTATTATCTCGTA
+
BAABCCFAFFFFGGGGGG4FGGFHHGGFHHHGHFGHHFGGHHHHHGGGHHHHHHHGHHHBGGHHHHHHHHHHHHHHHHHHHHHHHHHHHH1FGHHHHHFGFE34FFGGCHFG@FF44B4FFFEBBFFGFGG//BBFFHHF3GD3B/?2FGBF3?BG3FBGGBGHBGHHH2>@FFHGF11?@FD1<DFHHH/<F<G?.<.<0F/<D0...<EFC/CCGH/=0;;CGHH:CGG0:CF9.-;..;=0;0;C?C.
@M05620:37:000000000-D9766:1:1101:4668:11160 1:N:0:33
AGTGCCAGCTCTCAATCGCACAGGGGACCCAGGGCCTGGCCCCTCCATCCAGAAAACCTATGACCTCACCCGCTACCTGGAGCACCAACTCCGCAGCTTGGCGTGGACCTATGTGAGTATCCAGCGCAGGAAGCTGGGAGTCGCGGAGGACTGACGAGTGGGGGAAAGACAGTCATAATCGTGGAGGGCTCTGCTAAATGATGGGGTCAGGAGGGGCTGTCTGGCCCCCACCAGGCCCCCCGTATGGGCTA
+
A3AAAFFFBFFFGGGGGFFGGEFGDFGGGGCFGFEEFFGHHHGCFGGHHHABAGBGHECFHGDGGHH3GGGGGEEGHHHGHHHHHHHHGGHHGGG?>BFHFH///>/2BBGFHFG3?B3332222</</<?00?<F0A0<.0-->-<<;../.:/.;;C.;9A--.../:/99C0;BF0;.AF..9AB.../9//;999//9;/;...;.:/..---;.A//;//..;-@.AF:?9AD;--;.-.;B9;.:
@M05620:37:000000000-D9766:1:1101:4648:11164 1:N:0:33
AGTTCCAGCTCTCCATCGCACAGGGGACCCAGTGCCTGGCCCCTCCATCCAGAAAACCTATGACCTCACCCGCTACCTGGCGCACCCCCTCCGCAGCTTGGCTGGGACCTATGTGAGTATCCAGCGTAGGAATCTGGGAGTTGGGGCGGCGTGAGGAGTTGGGGAAAGACAGTCCTAACCGTGGAGGGTTCTGGTAAATGATGGGGTGAGGAGGGGCTCTTTGGCTCCCACCAGTCCCCCTGTCTGGTCTA
+
>A>3>DFFFFFFGGGFBAA2E?FFG2BAEAFG3BFBDGHHHHGHGGHGHBGHHGHABEHHFFGHHABGHHH>E0>EGHFF1>EEGG1>>EE>>E/E<FBBEHHGGGHHGHHHHHHHHHHHHHHHHGDACGGHHHHHHH0FEHHHGG.AD-;AD.;A0CCFGGGG..EF/B/BFFFFFFFFFFFF.EFFFFFFFFFFFFFFFFFFFFFFFFFEFFFFFFFFFFFFFFFFFFFFFFFFFFFFFFFFFFFFFFF
@M05620:37:000000000-D9766:1:1101:23234:11183 1:N:0:33
GAGGCTGCTTTGGAAGAAACTCATAGATTACTGCCACAGGTCCCCCTGGCCATGGAAACGTTTCTTGCCTGGCTTACAGAAGCTGGAACAACTGCCACTGAACAATGGCAAGTAAGTCAGGCATTTCCGCTTTAGCCCTCTTGTGGATCCAATTGCACAATTCTCAGCATTTGTACTTGTCACTGACACGCCAGGGACAAAAGATCGGAAGAGCACACGTCTGAACTCCAGTCACCGCTCATTATCTCGTA
+
BBBCCAFCFFFFGGGGGGGGGGGFG5DDG54DF54BBF223AB22B2B22BAFFFHF33BB2BA5BAABG3FG213BFHDGFHHG2BFG2BGGCGH33FGHFHH2@FGFHHEDB4DGHHHHHHHHHHHGGGGGGHH3FGHHHHHHGHHHH2?FHH2DGGHHHHHHHGHHHHHHHHHGHHH11?GHHH11>CGEGGGGGGFHGHGHHHGGEGHHH0G/GCGHGGGGGGGGGGBFFGFDGGG.CFGFFGGGEF
@M05620:37:000000000-D9766:1:1101:24442:11184 1:N:0:33
GAGGCTGCTTTGGAAGAAACTCATAGATTACTGCAACAGTTCCCCCTGGACCTGGAAAAGTTTCTTGCCTGGCTTACAGAAGCTGAAACAACTGCCAATGAACAATGGCAAGCAAGCCAGGCATTTCCGCTCCAGCACTCTTGCGGATCCAATTGAACAATTCTCAGCATCTGTACTTGTAACTGACAAGCCACGGACAAAAGATCGGAAGAGCACACTTCTAAACTCCAGTCACCGCTCATTATCTCGTA
+
AABCCCFCFFFFGGGGGGGGGGHHHHHHHGHHHHGFGHHHHHHHHGGGEFHHHHHFFFFHFHHHHHGGHHHHHHHGHHHHHHHHHHHHHHGHHHHGGHHHB3B@FB3B2B3F1B?21?2?/A/334B?EEF//33?BBG23D?3</</>F2@222>1?DGH1=G1F=FG11??>F<1111>1111<1FHF..</<----;/;/::F:..;C../;FFF/;990;CBF0CBF00;F0.-9-90;0000:.;.
@M05620:37:000000000-D9766:1:1101:17042:11236 1:N:0:33
GAGGCTGCTTTGGAAGAAACTCATAGATTACTGCAACAGTTCCCCCTGGACCTGGAAAAGTTTCTTGCCTGGCTTACAGAAGCTGAAACAACTGCCAATGAACAATGGCAAGTAAGTCAGGCATTTCCGCTTTAGCACTCTTGTGGATCCAATTGAACAATTCTCAGCATTTGTACTTGTAACTGACAAGCCAGGGACAAAAGATCGGAAGAGCACACGTCTGAACTCCAGTCACCGCTCATTATCTCGTA
+
AAABB@FBFFFFGGGFFG4FGGGHHGHGFBGHHGDACFFGFHHHHGGGH2GHHHHHFFGHHHHHHHHHHHGHHHHHHHHHHHHHHHGHHHEHFBHHFHHHGHHHHHHHHHHGHHHHHHGHHHHHHHHHGGGGGHHHHHHHHHHHHGHHGHHHHHHHGGGHHHHHHHHHHHHHHDHHHHHHHHHHHHHGHHGGHHGDGGGHHHHGHHHGGFGHHHGFGHGHHHGHFHHGHHFBFFGGDGGGGGGGGBGGFAD
@M05620:37:000000000-D9766:1:1101:23189:11247 1:N:0:33
AGTGCCAGCTCTCAATCGCACAGGGGACCCAGGGCCTGGCCCCTCCATCCAGAAAACCTATGACCTCACCCGCTACCTGGAGCACCAACTCCGCAGCTTGGCTGGGACCTATGTGAGTATCCAGCGTAGGAATCTGGGAGTTGGGGAGGAGTGAGGAGTTGGGGAAAGACAGTCCTAACCGTGGAGGGTTCTGGTAAATGATGGGGTGAGGAGGGGCTCTTTGGCTCCCACCAGTCCCCCTGTCTGGGTCT
+
BCABCFFFCFFFGGGGGGGGGGHHGGGGGGHHGGGGGGHHHHGHGGHHHHHHHHHHHGHHHHHHHHHHHHHGGGGGHHHHFHHHHHHHGHHHGGGGGHHHGHHGGGHHGHHHHHHHHHHHHHHHHGGGGGHHHHHHHHHGGHHHGGFGGDEHHHHHGGHHHHGGGGHHHHHHHHHHHHHHGGGGGGGGEFGGGGGGGGGGGGGGGGFFFFFFFFFFFFFFFFFFFFFFFFFFFFFFFFFFFFFFFFFFFFF
@M05620:37:000000000-D9766:1:1101:21178:11292 1:N:0:33
AGTGCCAGCTCTCAATCGCACAGGGGACCCAGGGCCTGGCCCCTCCATCCAGAAAACCTATGACCTCACCCGCTACCTGGAGCACCAACTCCGCAGCTTGGCTGGGACCTATGTGAGTATCCAGCGTAGGAATCTGGGAGTTGGGGAGGAGTGAGGAGTTGGGGAAAGACAGTCCTAACCGTGGAGGGTTCTGGTAAATGATGGGGTGAGGAGGGGCTCTTTGGCTCCCACCAGTCCCCCTGTCTGGTCTA
+
ABABBFFFBFFFGFGGGGGGGGHHGGGGFGHHGGGGGGHHFHGFGGHHHHHHHHHHHGHHHHGHHHHGHGHGGEEGHGHHFGHHHHFCFHHHFGGGGHHHGHHGDDFHGHHFHGHHHHHHHHHHHGEGGGGHHHHHFHCCCCGHG?FFGGDFHFFFGGHHHGGGEDEHFHHHHHHHHHFHGGGGGADCCFGGFFFGGGGFFGFGGDFFEFFFFFCFFDFFFFFFFFFFFFFFFFFFFFFFCFFFFFFFFFB
@M05620:37:000000000-D9766:1:1101:26083:11296 1:N:0:33
GAGGCTGCTTTGGAAGCAACTCATAGATTCCTGCACCAGTTCCCCCTGGACCTGGAAAAGTTTCTTGCCTGGCTTACAGAAGCTGAAACAACTGCCAATGAACACTGGACAGTTAGTCAAACATTTCCGCTTTAGCCCAATTGTGGAAAACATTGCACAATACTCAGCCAATGAACTTATCCATGCCCCGCCCGGGACTCACGATCGGACGAGCCAACGTCTGAAATCCTGTCAACGCGCAATATATAATA
+
>11AA>CAFFBDFGG111BFFGFFGFGHH3FGHH01B0BBDGHHHGEFH0FFGHHHHB0BFHHHDGFHHHHHHHFCGHHGHHHFFEGHH0?GHGHHC1BFBFE1BB1F0G1?@2F2@2B21101BBFF////?1E1FG//0BF2FCG11<0/B1F>FG1F11@211@1000??111<?1111??111><-----<-<=./0/:;CG?..--::-999E.9.;.;00CFF/9///9:---9@-:9///;//9
@M05620:37:000000000-D9766:1:1101:10766:11299 1:N:0:33
AGTGCCAGCTCTCAATCACACAGGGGACCCAGGGCCTGGCCCCTCCATCCAGAAAACCTATGACCTCACCCGCTACCTGGAGCACCAACTCCGCAGCTTGGCTGGGACCTATGTGAGTATCCAGCGTAGGAATCTGGGAGTTGGGGAGGAGTGAGGAGTTGGGGAAAGACAGTCCTAACCGTGGAGGGTTCTGGTAAATGATGGGGTGAGGAGGGGCTCTTTGGCTCCCACCAGTCCCCCTGTCTGGTCTA
+
CBBCCFFFCFFFGGGGGGGGGGHHGGGGGGHHGGGGGGHHHHGHGGHHHHHHHHHHHGHHHHHHHHHHHHHGGGGGHHHHHHHHHHHHGHHHGGGGGHHHGHHGGGGHGHHHHHGHHHHHHHHHHGGGGGHHHHHHHGHGGHHHGGGGGGGHHHHHHGHHHHGFGGHHHHHHHHHHHHHHGGGGGGGGDFFGGGGGGGGGGGGGGGGFFFFFFFFFFFFFFFFFFFFFFFFFFFFFFFFFFFFFFFFFFFB
@M05620:37:000000000-D9766:1:1101:12725:11302 1:N:0:33
AGTGCCAGCTCTCAATCGCACAGGGGACCCAGGGCCTGGCCCCTCCATCCAGAAAACCTATGACCTCACCCGCTACCTGGAGCACCAACTCCGCAGCTTGGCTGGGACCTATGTGAGTATCCAGCGTAGGAATCTGGGAGTTGGGGAGGAGTGAGGAGTTGGGGAAAGACAGTCCTAACCGTGGAGGGTTCTGGTAAATGATGGGGTGAGGAGGGGCTCTTTGGCTCCCACCAGTCCCCCTGTCTGGTCTA
+
>33>AFFFBFFFFGGGGFGGEEHFD2EFGFHHG2EAFC2BC2E11BFHHHGGEACGFGHFHFAFHHHFGHHGEF@EFFHACFHFGCGEGHGHGF>EEHHHGFHGCECHGHFHHHHHHHHHHHHHHGGCGGGHHHHHHHGGGGHHGGGGGDGHHHHHHGHHHGGGFDEHHHHHHHHHHHHHGGGGGGGGGGGGGGGFBBFGGGGGGGFBFFFFFFBBBBFFFFFFFFFFFFFFFFFFFFFFBFFFFFFFFFB
@M05620:37:000000000-D9766:1:1101:7442:11303 1:N:0:33
AGTGCCAGCTCTCCATCGCACAGGGGACCCAGTGCCTGGCCCCTCCATCCAGAAAACCTATGACCTCACCCGCTACCTGGAGCACCCCCTCCGCAGCTTGGCCGGGACCTATGTGAGTATCCAGCGCAGGAATCTGGGCGTTGGCGCGGAGTGAGGCGTTGGGGAAAGACAGTCCTAACCGTGGCGGGTTCTGGTAAATGATGGGGTGAGGAGGGGCTCTTTCGCTCCCACCAGTCCCCCTGTCTGGTCTA
+
>AA3AFFBAFFFG4FFGGEAEGHGGGDAAEHHAABF5GHHFHGHGGHDGHHHFHHFHGHBDFDHHGHHHHGCE>>EGB3F2BF?FG1/>EEA?EE>EG??AG3/>>@D/FFHHH2>F@G1FGD1GG/>>CCCGHHHGG.ACGGH/A.<--;CG0;F.-=A-;-9...:/=/;CFFFFBFFBFFB-;B-;AFFFF/;BFFF/9FF.AAB?FFBDDB<B-A//;/;A.;.E.ADEFFBFFFFB.FFE/;FFF/
@M05620:37:000000000-D9766:1:1101:11312:11305 1:N:0:33
GAGGCTGCTTTGGAAGAAACTCATAGATTACTGCAACAGTTCCCCCTGGACCTGGAAAAGTTTCTTGCCTGGCTTACAGAAGCTGAAACAACTGCCAATGAACAATGGCAAGTAAGTCAGGAATTTCCGCTTCAGCACTCTTGTGGATCCAATTGAACAATTCTCAGCATTTGTACTTGTAACTGACAAGCCAGGTTCAACAGATCGTGAGAACACACGTCTGAACTCCAGTCACCTCTCATTAGCTCGTA
+
AAAAAA4AFFDFGGGCAGGCGFGDGHFHHHHGGHFFHFHHHHAGHG2FHFFFGBGBBGHHAGHHFDBGHHHHABAFGBFGHFHHHHHFGHHHFHGHHFHFD3B@GE3B?B@F3BF44B4@?30?B4B4EEA?/?BFGF333B333/1BB0BF1?1BFCGFHFGHFHF1<12@D2><?<1<?1<D?DBD10/>><<111<F=F00>C</.<<00/=<CC-.:/;;::G;C//00:00:90/;;;00;09;-.
@M05620:37:000000000-D9766:1:1101:5617:11306 1:N:0:33
GAGGCTGCTTTGGAAGAAACTCATAGATTACTGCAACAGTTCCCCCTGGACCTGGAAAAGTTTCTTGCCTGGCTTACAGAAGCTGAAACAACTGCCCCTGCACAATGGCACGTCCGTCAGACATTTCCGATTTCGCCCTCTTGTGGCTCCACTTGCCCCATTCTCAGCCTTTGTACTTGTACCTGCCACGCCCGGGACCCACGATCGGACGAGCACACGTATGACCTCCAGTCCCCGCTCCTTATCTCGTA
+
A?ABBCFCFFFFGGGGGGGGGGHHGHHHHHHHHHHHFHHHHHHHHGGGHHHHHHHHHHHHHHHHHHHHHHHHHHHHHHHHHHHHHHHHHHHHHHH3EEGF1BFFGGHGHH3EGA1//0//332DFHHHGGG?/42?/?C/23DFCE/02/@22@F221/<011@1?=F0?11>>FHHFG=11>1>0>1<EGG-E-;--.;:.;@GGG..@DD-A9:C.@A/;B90;0:;B:BF0;AA-@@900:B900.;.
@M05620:37:000000000-D9766:1:1101:4791:11312 1:N:0:33
AGTGCCAGCTCTCAATCGCACAGGGGACCCAGGGCCTGGCCCCTCCATCCAGAAAACCTATGACCTCACCCGCTACCTGGAGCACCAACTCCGCAGCTTGGCTGGGACCTATGTGAGTATCCAGCGTAGGAATCTGGGAGTTGGGGAGGAGTGAGGAGTTGGGGAAAGACAGTCCTAACCGTGGAGGGTTCTGGTAAATGATGGGGTGAGGAGGGGCTCTTTGGCTCCCACCAGTCCCCCTGTCTGGTCTA
+
AAAAAFFFBFFFGGGGGGGCEEGHFGGEEGHHAEFGEGHHHHGHGGGHHHHGHGHHHGGHHHHHHHHHHHGGGFCGHHHH?FGGFHH1EFHHGGGGGHHHGHHGGGHHGHHHHHGHHDHHHHHHHGAEGFHHHHHHHHHGGHHHGGGGGGGHHHHHH.CGHHCGGGHHHHHHHHHHHHHHGFGGGGGGAFGGGGGGGGGGGGGGG.DDFFFFFFFFFFFFFFFFFFFEFFFFFFFFFFFFFFFFFFBFBF/
@M05620:37:000000000-D9766:1:1101:12214:11317 1:N:0:33
AGTGCCAGCTCTCAATCGCACAGGGGACCCAGGGCTTGGCCCCTCCATCCAGAAAACCTATGACCTCACCCGCTACCTGGAGCACCAACTCCGCAGCTTGGCTGGGACCTATGTGAGTATCCAGCGTAGGAATCTGGGAGTTGGGGAGGAGTGAGGAGTTGGGGAAAGACAGTCCTAACCGTGGAGGGTTCTGGTAAATGATGGGGTGAGGAGGGGCTCTTTGGCTCCCACCAGTCCCCCTGTCTGGTCTA
+
BBABAFFFCFFFGGGGGGGGGGHHGGGGGGHHGGGAHEGHHHGHGGHHHHHHHHHHHGHGHHHHHHHHHHHGGEFGHHHHEGHHHHHGGHHHGGGGGHHHGHHGGGHHGHHHHHHHHHHHHHHHHGGGGGHHHHHHHHHGGHHHGGGGGGGHHHHGHGHHHHGGGGHGHHGHHGHHHHHHGGGGGGGGEGGGGGGFGFGGGGGGGGFFFFFFFFFFFFFFFFFFFFFFFFFFFFFFFFFFFFFFFFFFFFB
@M05620:37:000000000-D9766:1:1101:21168:11318 1:N:0:33
GAGGCTGCTTTGGAAGAAACTCATAGATTACTGCAACAGTTCCCCCTGGACCTGGAAAAGTTTCTTGCCTGGCTTACAGAAGCTGAAACAACTGCCAATGAACAATGGCAAGTAAGTCAGGCATTTCCGCTTTAGCACTCTTGTGGATCCAATTGAACAATTCTCAGCATTTGTACTTGTAACTGACAAGCCAGGGACAAAAGATCGGAAGAGCACACGTCTGAACTCCAGTCACCGCTCATTATCTCGTA
+
BBCCCBFCFFFFGGGGFGGGGGGHHHHHHHHHHHHHHHHHHHHHHGGGHHHHHHGHHHHHBHHHHHHHHHHHHHFHHHHGHHHB3FGHH?FHFGGHGHHGHEHH23DGGHHGFHGHFHHHFHHC34?DEGGEFHFBGFGH3?GFH?D2GHHHDFDGHHHHHFGGHHHFGHFGF2FH1GGHFFHHGFCGBGAGF0<C.FFF<FGEGHEDCEDCCCGGG.A:GG.;0CGFGHHFFGGFDGCAEFFF;B0B?.;
@M05620:37:000000000-D9766:1:1101:22572:11342 1:N:0:33
AGTGCCAGCTCTCAATCGCACAGGGGACCCAGGGCCTGGCCCCTCCATCCAGAAAACCTATGACCTCACCCGCTACCTGGAGCACCAACTCCGCAGCTTGGCTGGGACCTATGTGAGTATCCAGCGTAGGAATCTGGGAGTTGGGGAGGAGTGAGGAGTTGGGGAAAGACAGTCCTAACCGTGGAGGGTTCTGGTAAATGATGGGGTGAGGAGGGGCTCTTTGGCTCCCACCAGTCCCCCTGTCTGGTCTA
+
BBBBBFFFBFFFGGGGGGGGFGHHGGGGGGHHFEEGGGHHHHGHGGHGHHHHHHHFHGFGHHHHHHHHHHHGGEGGHFGHGGHHHHCFEHFHEGGGGHHHGHCGGGHHGHHHHHDGFDGHHHHHHGDGGGHHHHHGHHHEEHHHGGGGGGGCGFGHGG/CGHGGGGHHHHHHHHHHHHHHGGGGGGGG9CGGFFFGGGGFGFGGGDFFFFFFFFCDFFFFFFFFFFFFFFFFFFFFFFFFFFFFFFFFFFF
@M05620:37:000000000-D9766:1:1101:19512:11344 1:N:0:33
GAGGCTGCTTTGGAAGAGACTCCTAGATTACTGCACCCGTTCCCCCTGGACCTGGAAGCGTTTCTTGCCTGGCTTACAGAAGCTGAAACAACTGCCAATGAACAATGGCAAGTAAGTCAGGCATTTCCGCTTTAGCACTCTTGTGGATCCAATTGAACAATTCTCAGCATTTGTACTTGTAACTGACAAGCCAGGGACAAAAGATCGGAAGAGCACACGTCTGAACTCCAGTCACCGCTCATTATCTCGTA
+
AA1AAAFAFFFFGGGGF1FGBFBFABFG3FHHHHH1F?0BBGHHFGEF/0BBGFAGF0/ABEEFGHFAGHHHHHFGHHHHHHHF@1FGH0BGGGGH1@FGHHHH0GHHHHHGHHHHHHHHGHHHHHHHGGGGGHHHHHGHHHHHHGHGHHD1GHH1FHHHHHHHHHHHHHHHHHHHHHHHHHGHHHHD1>.FHHGGGGGHHHHGHHHGGGGHHHFHFHGHGGGGGGGGFGGFFGGGGGGGBGGGGGGGGAA
@M05620:37:000000000-D9766:1:1101:21549:11395 1:N:0:33
AGTGCCAGCTCTCAATCGCACAGGGGACCCAGGGCCTGGCCCCTCCATCCAGAAAACCTATGACCTCACCCGCTACCTGGAGCACCAACTCCGCAGCTTGGCTGGGACCTATGTGAGTATCCAGCGTAGGAATCTGGGAGTTGGGGAGGAGTGAGGAGTTGGGGAAAGACAGTCCTAACCGTGGAGGGTTCTGGTAAATGATGGGGTGAGGAGGGGCTCTTTGGCTCCCACCAGTCCCCCTGTCTGGTCTA
+
AA>>AFF4AFFFGFGGFGCCEEHGGEEEGGHHE2EEFGHHFHGHGGH5FFGHHFHGGGH3EGFHHHHHHHFGG?EEHHHG?FHHHH1?EG3FEGCGGFHHGHHGGGHHGHFHHHHHHHHHHHHHHGGGGGHGHHHHHH0FFHHHGG.DGGDHGHHHGD//=CDGGGHHGHHHHHHHHHHGBGGGDGDGEFGGGGGGGGGGGGGGG.;BFFFFFFB<?BFFFFFFFFFFFFFFFFFFF/AFBFFFFFFFFFF
@M05620:37:000000000-D9766:1:1101:10545:11400 1:N:0:33
ACCACACCTTCTACAATGAGCTGCGTGTGGCTCCCGAGGAGCACCCCGTGCTGCTGACCGAGGCCCCCCTGAACCCCAAGGCCAACCGCGAGAAGATGACCCAGGTGCGTGGCCCGCTTCCTCGTCTGGTGGCCGCCTCCCTCCTTCCTGGCCTCCCGGCGCTGCGCCCTTTCTCACTGGTTCTCTCTTCTGCCGTTTTCCGTAGTACTCTCTTCTCTGACCTGCGTCTCCTTTGGAACTCTGCAGGTCTC
+
CCCCCCCCFFFFGGGGGGGFGGHHGGGGHGHHHGGGGGGGGHHHHGGGGGGGHHHHHHHGGGGGGGGGGGGHHHHGGGGHGHHHHGGGGGGGGGHHHHH22<GH/1?1//?/-<F---..<G0.<.<./</..;-A-.;../;./0CFG0/;.:CAGAF-:C--.--;--///:////:/B//;BF/99/B///-..;.//.9...//;BFFF///;FFFB/9;.-;-;/////9//;B///9/:9../;/
@M05620:37:000000000-D9766:1:1101:2824:11412 1:N:0:33
AGTGCCAGCTCTCAATCGCACAGGGGACCCAGGGCCTGGCCCCTCCATCCAGAAAACCTATGACCTCACCCGCTACCTGGAGCACCAACTCCGCAGCTTGGCTGGGACCTATGTGAGTATCCAGCGTAGGAATCTGGGAGTTGGGGAGGAGTGAGGAGTTGGGGAAAGACAGTCCTAACCGTGGAGGGTTCTGGTAAATGATGGGGTGAGGAGGGGCTCTTTGGCTCCCACCAGTCCCCCTGTCTGGTCTA
+
ACCCCFFFCFFFGGGGGFFGGGFGGGGGGGHHGGGGGGHHHHGHGGHHHHHHHHHHHGHHHHHHHHGHHHHGGGGGHHHGHHHEHHHHGHHHGGGGGHHHGHHFEEGHGHHHHHHHHHHHHHHHHGGGGGHHHHHHHHHGGHHHGGGGGGGHHHHHHGHHHHGGGGHHHHGHHHHHHHHHGGGGGGGGEFGGGGGGGGGGGGGGGGFFFFFFFFFFFFFFFFFFFFFFFFFFFFFFFFFFFFFFFFFFBFB
@M05620:37:000000000-D9766:1:1101:13236:11413 1:N:0:33
GAGGCTGCTTTGGAAGAAACTCATAGATTACTGCAACAGTTCCCCCTGGACCTGGAAAAGTTTCTTGCCTGGCTTACAGAAGCTGAAACAACTGCCAATGAACAATGGCAAGTAAGTCAGGCATTTCCGCTTTAGCACTCTTGTGGATCCAATTGAACAATTCTCAGAATTTGTACTTGTAACTGACAAGCCAGGGACAAAAGATCGGAAGAGCACACGTCTGAACTCCAGTCACCGCTCATTATCTCGTA
+
>3AA3>CAFDD4GBBB4GFGGGHHHGGHGFFFGA4ACFFHHDABFEEFCCAGHGFBB32FBFHBGGGBBFGHHHHBBBFGHHFGGBDGBFFGHGGHFGGHFBBFFEBCGBBFF4DFBFFFC3FF3BFGEFGGG3B34BB3B4?BEDFCGH22B3?3B23CD@GGFDD2>@>@@2@@F1DG?<<?F<??1<<<0>.<>>.00><<0=C.<<.<</:;:;-:.;.<C/C00;:;;;B;.-9@.00;909;A.9
@M05620:37:000000000-D9766:1:1101:13550:11427 1:N:0:33
GAGGCTGCTTTGGAAGAAACTCATAGATTACTGCAACAGTTCCCCCTGGACCTGGAAAAGTTTCTTGCCTGGCTTACAGAAGCTGAAACAACTGCCAATGAACAATGGCAAGTAAGTCAGGCATTTCCGCTTTAGCACTCTTGTGGATCCAATTGAACAATTCTCAGCATTTGTACTTGTAACTGACAAGCCAGGGACAAAAGATCGGAAGAGCACACGTCTGAACTCCAGTCACCGCTCATTATCTCGTA
+
A>ABCCFCFFFFGGGGGGGGGGHHHHHHHHHHHHBGGGGHHHHHHGGGHHHHHHHHHFEFFHHHHHHHHHHHHHHHHHHHHHHHHHHHHHHHHHHHHHHHHHHHHHHHHHHGHHHHHHHHHHHHHHHHGGGGGHHHHHHHHHHHHGHHHHGHHHHHHHHHHHHHHHHHHHHHHHHHHHHHHHHHHHHHHHGGHHHGGGGHGHHGHHHGGGGHHHHHHHGGHHGHHHHHHHHGGGGGGGGGDGGGFGGGGEA
@M05620:37:000000000-D9766:1:1101:13563:11438 1:N:0:33
GAGGCTGCTTTGGAAGAAACTCATAGATTACTGCAACAGTTCCCCCTGGACCTGGAAAAGTTTCTTGCCTGGCTTACAGAAGCTGAAACAACTGCCAATGAACAATGGCAAGTAAGTCAGGCATTTCCGCTTTAGCACTCTTGTGGATCCAATTGAACAATTCTCAGCATTTGTACTTGTAACTGACAAGCCAGGGACAAAAGATCGGAAGAGCACACGTCTGAACTCCAGTCACCGCTCATTATCTCGTA
+
AABBAAFAFFFDGCBBFGFGGGHHHGGHFHFFHGCHGHHHHDDGGGFFEHGGHHFFB3CHBGHGHHHGFHHHHHHEFGGHHHHHHFEFFGFHHHHHHHHHGGHHHHGGHFGFHFFFBGGHFFHHHHHHFEGGG?BB?FG?FFHEGDDCFHFFG3F?DGFHHFHFFFHFFFGHF@GHHHHHFDFGHFGGFG/><>..>FCA<G<CDHHGGCCFHF/;C;::;C.CFCFCCFCCGCF;.--9:;9=;BBB?9:
@M05620:37:000000000-D9766:1:1101:7933:11439 1:N:0:33
AGTGCCAGCTTCAATCGCACAGGGGACCCAGGGCCTGGCCCCTCCATCCAGAAAACCTATGACCTCACCCGCTACCTGGAGCACCAACTCCGCAGCTTGGCTGGGACCTATGTGAGTATCCAGCGTAGGAATCTGGGAGTTGGGGAGGAGTGAGGAGTTGGGGAAAGACAGTCCTAACCGTGGAGGGTTCTGGTAAATGATGGGGTGAGGAGGGGCTCTTTGGCTCCCACCAGTCCCCCTGTCTGGTCTAT
+
>A>AAFFFBFFF5ABFFFGGGGGGGAEEEHABBBE2FGGGHGHGGHFHHHHHHHHHGGFHGHHHH3@GHGGG@@EHGFGGGEGHHHCEGHH?E//>3BGGGB?AEHHGHHHHFHHFFDGBGGHHG?EDEDF2GHFGF0/CFGGCGE?DE.FFDDCCD<CG/DC.;CG/CCCGGCCHHFG?CC??9DG;:;C9FBCFFGFFFFFGFA99AFFDD=FF-;FFFFBFFFAEFFFEF;FBFFFF.;9BF/;;99;
@M05620:37:000000000-D9766:1:1101:8979:11440 1:N:0:33
ACCACACTTCTACAATGAGCTGCGTGTGGCTCCCGAGGAGCACCCCGTGCTGCTGACCGAGGCCCCCCTGAACCCCAAGGACAACCGAGAGAAGATGACCCAGGTGAGTGGCCCGCTACCTCTTCTGGTGGCCGCCTCCCTCCTTCCTGGCCTCCCGGAGCTGCGCCCTTTATCACTGGTTCTCTCTTCTGCCGTTTTCCGTAGGACTCTCTTCTCTGACCTGAGTCTCCTTTGGAACTCTGCAGGTTCTA
+
AAA1AAAFFFFDFGGGFFGGG1BEEFAGGHHG0BA0EE//BGHHGGEFGGGFGAGHHH?EEGCGG/>EEGB1F/EE?EHE00FGEE/<>BCFFHHHHHD<GEGEHHFCHHFFHHGCGGGGHBDGHFF1FHGHHGG-C..;/GGHFC:CHHFHH.C9.AAGGGGFGGB?-;//;9/FBBFF/9BFF/:FF/;BF@FFFFFFFFFFFFFFFFFFFEFFFBFFFFFFFF/;FFFFFFFFFBFFFBFFFFF/9B9
@M05620:37:000000000-D9766:1:1101:13459:11457 1:N:0:33
ACCACACGTCTGAACTCCAGTCAGATCGGAAGAGCACACGTCTGAACTCCAGTCACCGCTCATTATCTCGTATGCCGTCTTCTGCTTGAAAAAAAAAAACCTACCCGATAGAAAAGCTGCCTATAATATTGGAAGCCAGCAAAATAGCTGACCAAACAACGCTACGCAATTTAGGCCTGGTTCTCTCATCAGCCGTTTTCCGCCAACCGCACAACTCTGACCAGCGTCTCCTTTAGATGTCAGCCCATTCT
+
ABB?AAADFBFAFGGGGCGBBFBDBF4FE2BF2GHBHHHEGGGFHHHHHHHGDBDFGGGGGCEGG555FGBEF3DHFECHEGFFBFG@B3B3FE/E////?22BF0///>?222@2@@2@<?111111111?110/G00>001FF11>F11C//<<<..<-:..:.:.:.00C00//9../0;9;;B00;000:;CEG.;9...-;..---9-.:/:BF////..9;:.9///9//////9/9//..////
@M05620:37:000000000-D9766:1:1101:7870:11460 1:N:0:33
AGTGCCAGCTCTCCATCGCACAGTGTCTGGTCGCTCTCCTGCCCTTAGCTCGGAAGAGCACACGTCTGAACTCCAGTCACCGCCCCTTCTCTCGTATGCCGTCTTCTGCTTGCCCACAACCCCAGCTCGATTCCGCCCACCTCCCCCCCGGACGCCCCGAGCCTCGCCCACTCTCACTGGTGCTCTCCTCTTACCCCCGTCGCCGCACTATCTTCTCCGAACCCACTCTCCTGCATTTCTCTGCACCCTCG
+
>>>>>BD11CFFGGG1BAA1EEGBBF3DFGBD00BA0BBABFGHFGBFGHHGG/FGHFH1FBFAABB?FFFBBGCFDFHF@?>/>>GFCH1FG/?EGHHHG?EGG2B1BFHH/1B1FAH/////?@11//02>20/?///<?0.>..---;-:---9?-;-;;/;.9-;--;//99/;/-/-/9999//9://///----9--9-----/;/;/;;:/---9999--////9//-;9///////;//--;-
@M05620:37:000000000-D9766:1:1101:12814:11487 1:N:0:33
GAGGCTGCTTTGGAAGAAACTCATAGATTACTGCAACAGTTCCCCCTGGACCTGGAAAAGTTTCTTGCCTGGCTTACAGAAGCTGAAACAACTGCCAATGAACAATGGCAAGTAAGTCAGGCATTTCCGCTTTAGCACTCTTGTGGATCCAATTGAACAATTCTCAGCATTTGTACTTGTAACTGACAAGCCAGGGACAAAAGATCGGAAGAGCACACGTCTGAACTCCAGTCACCGCTCATTATCTCGTA
+
?>ABAB@BFFFBFCGGGCGFGG4F5FBGGBFFHFH4B2GHHHGGHGGGEFAGGHGHGGHHGEHHEGHGHFHHGHHHHGGFHGHBHHEGGBGHHHHH3FFHHHHEHGGFHHHGHHGHFFHHHGHHGHHHGGGGGHHHHGHHHFGBHGHHHHHHHHHHFHHHHHHHHGFFHHHHHGHGHHGHHHHHHHHHGHEFFGFACFFGGHGGFHHGGEDHHGHHGH?CHHGGHHHHEHHFFFGFAADCDGFGGGGG?9:
@M05620:37:000000000-D9766:1:1101:27767:11491 1:N:0:33
GAGGCTGCTTTGGAAGAAACTCATAGATTACTGCAACAGTTCCCCCTGGACCTGGAAAAGTTTCTTGCCTGGCTTACAGAAGCTGAAACAACTGCCAATGAACAATGGCAAGTAAGTCAGGCATTTCCGCTTTAGCACTCTTGTGGATCCAATTGAACAATTCTCAGCATTTGTACTTGTAACTGACAAGCCAGGGACAAAAGATCGGAAGAGCACACGTCTGAACTCCAGTCACCGCTCATTATCTCGTA
+
AAAAAAFAFFFFG1FGFB1GGGGHHH1GGGHHHHH1FGGEEHHHHGGGGBHFHHHBGGFGGHHHHGHHHHHGHHHHHHHFBGHHHFGBFG/FHHHHHHHHDEFD>BG1FFGGHFFHHGGHBHHHHHHHGGGGGFHG1BGHHHHGHGHHGHG1FHH1GGHHHHBGHHHHHHHHHHHHHHHHG1@GH1G?1?GFGHEFGGF0>FGGH0CEG.EFHHHGCHCGEGEHHHHHHHHGGGGFAAAG.CFGFBFFFA;
@M05620:37:000000000-D9766:1:1101:18245:11493 1:N:0:33
GAGGCTGCTTTGGAAGAAACTCATAGATTACTGCAACAGTTCCCCCTGGACCTGGAAAAGTTTCTTGCCTGGCTTACAGAAGCTGAAACAACTGCCAATGAACAATGGCAAGTAAGTCAGGCATTTCCGCTTTAGCACTCTTGTGGATCCAATTGAACAATTCTCAGCATTTGTACTTGTAACTGACAAGCCAGGGACAAAAGATCGGAAGAGCACACGTCTGAACTCCAGTCACCGCTCATTATCTCGTA
+
BABBBAFBFFFFFGGGGGGGGGHHHHGHHHHHHHHGFGHHHHHHHGGGHGHHHHHGGHHHHHHHHHFHHHEHHHHHHHHHHHHHHHHHHHHHHHHHHHHHH3GHFH33B?GE3FG@BF@GGEH3?FG?FEEG?G3B4F33FD?3BBG22BFCF3GHGFFFDGDGDFDHG2>DF@FF1?GHHF<G1G1<DF/.0<.C.<.0<F<C<D<.<..<CFGHHH-C.::CHHGHFCC0;9C9.@@D.900C0BFF.9
@M05620:37:000000000-D9766:1:1101:6219:11503 1:N:0:33
AGTGCCAGCTCTCAATCGCACAGGGGACCCAGGGCCTGGCCCCTCCATCCAGAAAACCTATGACCTCACCCGCTACCTGGAGCACCCACTCCGCAGCTTGGCTGGGACCTATGTGAGTATCCAGCGTAGGAATCTGGGAGTTGGGGAGGAGTGAGGAGTTGGGGAAAGACAGTCCTAACCGTGGAGGGTTCTGGTAAATGATGGGGTGAGGAGGGGCTCTTTGGCTCCCACCAGTCCCCCTGTCTGGTCTA
+
>A>>ADFFBFFFG4FFFFGAEGHDGCEFGEHHAFEEFGHHHHGHGGGHHHHHHHHGGGHHHGHHHFHHHHH?E>EEHGGH2FGGGH11?GHFEFCGEHHHGHHGGGHHGHHHHHHHHHHHHHHHHGG/BEDDGHHHHH0FGHHGGGADG<EHH0DH0EHHHHGGC:CGBGBGHHHHHHHGGGGGDGGGGGGGGGGGGFGGGGGGGFFBFFFFFFBBBBFFFFFFFFFFFFFFFFFFFFFFBFFFFFFFFFB
@M05620:37:000000000-D9766:1:1101:8282:11512 1:N:0:33
GAGGCTGCTTTGGAAGAAACTCATAGATTACTGCAACAGTTCCCCCTGGACCTGGAAAAGTTTCTTGCCTGGCTTACAGAAGCTGAAACAACTGCCAATGACAGGATGCTACCCGTAAGGAAAGGCTCCTAGAAGACTCCAAGGGAGTAAAAGAGCTGATGAAACAATGGCAAGTAAGTCAGGCATTTCTGCTTTAGCACTCTTGTGGATCCAATTGAACAATTCTCAGCATTTGTACTCGTAACTGACAA
+
A1>AA1111D3D1GGGGFGC11133GH33ABFGDFF1EGGBGH1FFCF/0BBEAEG1F0AFFDH2F1AF1AFHHFGH1FEGHHFFGHHHBGH1CFEF1GHDH1GFFG1FGH1>>E/>/BGEHHHFFHHFBGF1F11B111B<GGGGGACGDDGGHBDHBGHGFDGHH111?C<?<?F11@BFHCG111>111=1GG=D00<<<=GDGCH00/0:00::GCFF00;GHHC/G0:0;B0C90;;9:ABFBFBC
@M05620:37:000000000-D9766:1:1101:14892:11518 1:N:0:33
GAGGCTGCTTTGGAAGAAACTCATAGATTACTGCAACAGTTCCCCCTGGACCTGGAAAAGTTTCTTGCCTGGCTTACAGAAGCTGAAACAACTGCCAATGAACAATGGCAAGTAAGTCAGGCATTTCCGCTTTAGCACTCTTGTGGATCCAATTGAACAATTCTCAGCATTTGTACTTGTAACTGACAAGCCAGGGACAAAAGATCGGAAGAGCACACGTCTGAACTCCAGTCACCGGTCATTATCTCGTA
+
AAAABBFBFFFFGFFEEBGGFG4DDB5B6BFGDHF4G22D555BFAEF2ABBEBFE332B3DFEHE55BGHEGFGFGHHHHHHHGGHDH?E1@C3?CCFEBBDGFHHHGHHCFH44FHFFH3?B???G?EGEC33FGGGHHGH33<F2F2FGGGBGHHGFFHHHHBGHHHHHHGGHHHHH1GDHFGFF1F/<FHADFEFF0FC<D0...<CA.CBCG:-:::.;0/000;/FGFFFD-:A:0;F00;FC;9
@M05620:37:000000000-D9766:1:1101:17478:11535 1:N:0:33
GAGGCTGCTTTGGAAGAAACTCATAGATTACTGCAACAGTTCCCCCTGGACCTGGAAAAGTTTCTTGCCTGGCTTACAGAAGCTGAAACAACTGCCAATGATGCATCCCATGAAAGTCGGGCACTCCCGCTTTACCAGTCTGGCGGATCCAAGAGAAAACTCCTCAGAATTTGTACGTCTAATTGACAAGCGAACTCCAATAGATCGAAAGAGACAACTTTCGAACTTCGTACATGTCACAGACAAGCCAG
+
AAAABAFBFFDFFGGF44GFDFDFAGDHHFHHHHHCHGHHHHGHHGEGHFHGFEHCFHHHDGGHFGEGHHHHGHGGHHFHFFHFCFHHHHAFHHGFGGHHH4B434@3?@33333@4@1>///>F??/?<//??11111?B101//B//0<11000?1<>11<10<111=11>1<0.<./.00<<0=00...=-:.00:/0:00;B..9../////;.;0;0...9C00./9;./////;///9...9...
@M05620:37:000000000-D9766:1:1101:7099:11538 1:N:0:33
GCGGCTGCTTTGGCAGAAACTCATAGATTACTGCAACAGTTCCCCCTGGACCTGGAACCGTTTCTTGCCTGGCTTACAGAAGCTGCCACAACTGCCAATGAACAATGGCAAGTAAGTCAGGCATTTCCGCTTTAGCACTCTTGTGGATCCAATTGCACAATTCTCAGCATTTGTACTTGTAACTGACAAGCCAGGGACACAAGATCGGACGAGCACACGTCTGAACTCCAGTCACCGCTCATTATCTCGTA
+
>1A1>>DAFFFFG1FECGGBBCGEEDDDGFFG2B11FFBDFGHHHGEFABFGGHCAB1/AAEGFF1FFHHHBGBB1BGGF@BFFG1B@B>FB@GHHGHHHEHHHHGGHHHHGH2BGHHHHEGCGHHHHGGGGG1GHDGHHHHHHGG1FGG11@GG11F<FFHFHHBGH1GHHHHHHHHHHHDGHHBGFBFHG0GFGGGA.<CGHHHHGC-@@CC@GFGGFGGGG0FFGGGGGGGGGGGGG?FFFBBFFFEA
@M05620:37:000000000-D9766:1:1101:15810:11553 1:N:0:33
AGTGCCAGCTCTCAATCGCACAGGGGACCCAGGGCCTGGCCCCTCCATCCAGAAAACCTATGACCTCACCCGCTACCTGGAGCACCAACTCCGCAGCTTGGCTGGGACCTATGTGAGTATCCAGCGTAGGAATCTGGGAGTTGGGGAGGAGTGAGGAGTTGGGGAAAGACAGTCCTAACCGTGGAGGGTTCTGGTAAATGATGGGGTGAGGAGGGGCTCTTTGGCTCCCACCAGTCCCCCTGTCTGGTCTA
+
>>AAAFF11FBFGGGGG11FEEC0AA0AEGGHAAEG/AFGHGEHEGHAG0BB1B10BEG11ABFG1FGGGH/EE>EH1GHHGHHGFFFG0FGGE///BGHAGHGGGHHGHHHHHHHHHHHHHHHHGGGGGHHHHHHHHHGGHHHGGGGGGGHHHHHHGHHHHGGGGHHHHHHHHHHHHHHGGGGGGGGCFGGGGGGGGGGGGGGGGF@FFFFFF@@@@FFFFFFFFFFFFFFFFFFFFFF@FFFFFFFFFF
@M05620:37:000000000-D9766:1:1101:26090:11556 1:N:0:33
AGTGCCAGCTCTCAATCGCACAGTGTCTGGTCTATCTCCTGCCCTTAGCTCGGAAGAGCACACGTCTGAACTCCAGTCACCGCTCCTTATCTCGTATGCCGTCTTCTGCTTGCCAACAACCAACCATATAAACCTCCTCCATCCATCGTGCCCGCCAGATTGTTCGCCACACATAACACCGTGTCACGACTGCCTCGCTTCACATTATTCTATTGACAGGCGATCGCTTCGCATGAGAAACACTATTTGAT
+
>A>>AFFFBFFFG4FGGGFAE?GBBGHFHHHGFDFGGB3AFFHHGHHDGFGGGGGGHABGH2FABBBADFGGHHHHHGHGGFG>>>BGDHHHHGGDHFHHFE>FFBFHGHHH/3?B//?/?/?//??23333222??B2222202@@//0//</////01<111<.-.....<<00<0/.-.../0<..-..:/00.-..9000000900000;0;;00..---.-..9.-.9..///////.////////
@M05620:37:000000000-D9766:1:1101:3161:11557 1:N:0:33
AGTGCCAGCTCTCAATCGCACAGGGGACCCAGGGCCTGGCCCCTCCATCCAGAAAACCTATGACCTCACCCGCTACCTGGAGCACCAACTCCGCAGCTTGGCTGGGACCTATGTGAGTATCCAGCGTAGGAATCTGGGAGTTGGGGAGGAGTGAGGAGTTGGGGAAAGACAGTCCTAACCGTGGAGGGTTCTGGTAAATGATGGGGTGAGGAGGGGCTCTTTGGCTCCCACCAGTCCCCCTGTCTGGTCTA
+
3AABBFFFBFFFGFFGGFFGGFBEFGGGGGGHGGGGGFGHGGGHGGHHHGHGHGHHHGHHHFGHHHHHHHHGGGGGHHHGHHH?GHFHGHHHGGGGGHHHGHHF/EHHGHHHHHGHHGHHHHHHGGDFGDHGHHHHHHHGGHHGGGGGFGGHHHHHHGHHHHGGGDHHHHGHHHHHHHHHGEGGGGGGCFFGFFGFGGGFFFFGGGFFFFFFFFFFFFFFFFFFFFFFFFFFFAFFFFFFFFFFFFFFFFF
@M05620:37:000000000-D9766:1:1101:17649:11559 1:N:0:33
GAGGCTGCTTTGGAAGAAACTCATAGATTACTGCAACAGTTCCCCCTGGACCTGGAAAAGTTTCTTGCCTGGCTTACAGAAGCTGAAACAACTGCCAATGAACAATGGCAAGTAAGTCAGGCATTTCCGCTTTAGCACTCTTGTGGATCCAATTGAACAATTCTCAGCATTTGTACTTGTAACTGACAAGCCAGGGACAAAAGATCGGAAGAGCACACGTCTGAACTCCAGTCACCGCTCATTATCTCGTA
+
CBCCCAFCFFFFGGGGGGGGGGHHHHHHHHHHHHHHFFHHHHHHHGGGHGHHHHHHHHHHGHHHHHHHHHHHHHHHHHHHHHH3FHHHHHHHHHHHHHHHHHHHHHHHHHHGHHHHHHHHHHHHHHHHGGGGGHHHHHHHHHHHHGHHHHHHHHHHHHHHHHHHHHHHHHHHHDGHHHHHHHHHHHHHHHHGHHHGGGGH<GHEHHHGGGGHHGHHGHFGHHGHHHHHGHHFGGGGGGGGGGGGGGGGGAC
@M05620:37:000000000-D9766:1:1101:15187:11574 1:N:0:33
AGTGCCAGCTCTCAATCGCACAGGGGACCCAGGGCCTGGCCCCTCCATCCAGAAAACCTATGACCTCACCCGCTACCTGGAGCACCAACTCCGCAGCTTGGCTGGGACCTATGTGAGTATCCAGCGTAGGAATCTGGGAGTTGGGGAGGAGTGAGGAGTTGGGGAAAGACAGTCCTAACCGTGGAGGGTTCTGGTAAATGATGGGGTGAGGAGGGGCTCTTTGGCTCCCACCAGTCCCCCTGTCTGGTCTA
+
ABAABFFFCFFFGGGGGGGGGGHHGEEGGGHHFEGGGFFHHHGHGGHHHGHHHHHHHGHHHHHHHHHHHHHGG>EFHHHHBFHHHHGGFHHHEGGGGHHHGHHGGGHHGHHHHHHHHHHHHHHHHGGGGGHHHHHHHHFGGHHHGGEGGEGHHDGHGGHHHHGGGGHHHHHHHHHHHHHHGGGGGGGGGGGGHGGGHHGHHHHGGGFFFFFFFFFFFFFFFHHFFFFFFFFFFFFFFFFFFFFFHFFFFFB
@M05620:37:000000000-D9766:1:1101:6136:11579 1:N:0:33
GAGGCTGCTTTGGAAGAAACTCATAGATTACTGCAACAGTTCCCCCTGGACCTGGAAAAGTTTCTTGCCTGGCTTACAGAAGCTGAAACAACTGCCAATGAACAATGGCAAGTAAGTCAGGCATTTCCGCTTTAGCACTCTTGTGGATCCAATTGAACAATTCTCAGCATTTGTACTTGTAACTGACAAGCCAGGGACAAAAGATCGGAAGAGCACACGTCTGAACTCCAGTCACCGCTCATTATCTCGTA
+
CBCCCCFCFFFFGGGGGGGGGGHHHHHHHHHHHHHHFHHHHHHHHGGGHHHHHHHFGHHGFHHHHHHHHHHHHHHHHHHHGHHHHHHHHHHHHHHHHHHHH@GHGHFCGHHGHHHHHHHHHGHHFHHHGGGGGHHGHHHHHHHHHGHHHHHHHHHHHHHHHHHHHHHFHBHHHGHHHHHHGHHHHGHHHHHGHHFEFFFGHHH.DGHGGGGHHHHHHHCHHGEHHHHHHHHBFFGGGGGGGGGGGGGFGAA
@M05620:37:000000000-D9766:1:1101:26604:11594 1:N:0:33
GAGGCTGCTTTGGAAGAAACTCATAGATTACTGCAACAGTTCCCCCTGGACCTGGAAAAGTTTCTTGCCTGGCTTACAGAAGCTGAAACAACTACCAATGAACCCTGGCCAGAACGTCAGGCATTTACGATGTCGCAAGCTTGAGACTACCCTTGACCAATAATCCGAATTTATACTTGTCCCTTCACCGCCCGGGACCCACGCACGGAAATGCACAAGTCTGAACTTCAGTCACCGCGACCTATCACGTA
+
CBCCCCFACFFFGGGGFGBGGGGHHHHHHHHHHGGHGHHEHHHHHGAA2BBFFH2GGHFBBDDFHFGHFHG11GGFGHHGFFA3GHHHHH1BB3BB3B3333B1B12EC1B?132E/?F/2B/3?444??F/?4?G/?/?C3202/22222@2@22222?<11111/?ACG=111><FG1111>1>11<.---<::--;.:.:.-;-9-.-0009:;9.CBB099///;//;///9.---;-./;//;A.;
@M05620:37:000000000-D9766:1:1101:14171:11594 1:N:0:33
GAGGCTGCTTTGGAAGAAACTCATAGATTACTGCAACAGTTCCCCCTGGACCTGGAAAAGTTTCTTGCCTGGCTTACAGAAGCTGAAACAACTGCCAATGAACAATGGCAAGTAAGTCAGGCATTTCCGCTTTAGCCCTCTTGTGGATCCAATTGAACAATTCTCAGCATTTGTACTTGTCACTGACACGCCAGGGACAAAAGATCGGAAGAGCACCCGTCTGAACTCCAGTCACCGCTCATTATCTCGTA
+
BBBBB?FBFFFFBGGGGGGGGGHHHHHHHFHHHHFHFGGGHHHHHGGGHBHHHGHHHFGGGHHHHHHHHHHEGGGGHHHHFFHHGDFFHHHHHFHH3B@3B@F@2333F3@?GHHHFFHEHHCHE?4BEADE/3?F330?BF?FG/F?1?GCBGHHDCHH1@12>>GHHD2F221??<GG1G1FF1F?1?-<EG..<<<.<<<CB0<.<EA.:;G:..-C.:C0C/0;9/;;CFG0.-B?E0F00B00=..
@M05620:37:000000000-D9766:1:1101:26615:11614 1:N:0:33
GAGGCTGCTTTGGAAGAAACTCATAGATTACTGCAACAGTTCCCCCTGGACCTGGAAAAGTTTCTTGCCTGGCTTACAGAAGCTGAAACAACTGCCAATGAAAAATGGCAAGTAAGTCAGGCATTTCCGCTTTAGCACTCTTGTGGATCCAATTGAACAATTCTCAGCATTTGTACTTGTAACTGACAAGCCAGGGACCAAAGATAGGAAGAGCACACATCTGAACTCCATTCACCGCTCATTATCTCGTA
+
A>AAAAFBFFFFGGGGGG4GGGHHHHFHGHHHHHHGGHHGHHHHHGGGHHHHHHHFGHHHGHHHHHGHHHHHHHHHHHHHHHHHHHFHHH1FFCFH3G333@B31F3BFHHFFEFHG4FBCHHH34?GEGG?/FBGFHGCFDBDG/FGF?GB3FGHB2@@2FBBBHHHH@2>F22@??G1?11@11F11?/<0><>>....</<000<00...</GHH.C0;0;0/000C;0;GFGA?;DA0;90;9BA.9
@M05620:37:000000000-D9766:1:1101:10930:11627 1:N:0:33
GAGGCTGCTTTGGAAGAAACTCATAAATTAGTGACACAGGTCCCGCTGAACCTGTAACCGTTTCTTACCTGGCTTCCAGAAGCTGGCACAACTTCCACTGCACAATGGCAAGTAAGTCAGGCATTTCCGCTTTAGCACTCTTGTGGATCCCATTGCACCATTCTCAGCATTTGTACTTGTACCTGACACGCCCGGGACACAAGATCGGAAGAGCACACGTCTGAACTCCAGTCACCGCTCCTTATCTCGTA
+
BBBBBBFBFFFFGGGGGGGGG4FFG5BAAB4DF6DGHH2233B22AAA23B2215DADAEB133BD553D3ABGHFC5FHH3GHB21BB22BF3B@3BBF3@BBGBF32GH1@?4?GHHH2FGHHHGHGGGGG3FG4BGHHHHHHG2GHH22@FH2@G2@FGFHHFHHHHHHDGGHHHHHG1?GF0FF1<AG-ADCGFG.;.CGHGHGG.AGFHFF/;BFGGGG0;FGGGGGGFGGGGGD.;FBFBFFFF?
@M05620:37:000000000-D9766:1:1101:10949:11628 1:N:0:33
GAGGCTGCTTTGGAAGAAACTCATAGATTACTGCAACAGTTCCCCCTGGACCTGGACAAGTTTCTTGCCTGGCTTACAGAAGCTGAAACAACTGCCAATGACCAATGGCAAGTAAGTCAGGCATTTCCGCTTTAGTACTTTTGTGGATCCAATTGAACAATTCTCAGTATCTGTACTTGTAACTGACAAGCCAGGGACAAAAGAACGGAAGAGCACACCTTTGAACTCCAGTCACCGCTCACTATCTCGAA
+
A>AA>1F11BB1BB1FBGGFGGFGHFHGFDGCDAD11GHHGFFFGEEG/A0BGHAG01AFGGHHHHH1B11BBFFCBBBDFHBBF11FBBBGHHH>@GHHE1BFGBBBFFHFG2B@2BFF00/1B2BBEE?/E111>BB2>B<FB?111BD1B1B11BDFF1F2@@@12@2@@2@2<<1??1@??11?1?//00.>>>.00><<.<...<<../;::C./000<0<;CF/;;C;F=.---.090;;;;.09
@M05620:37:000000000-D9766:1:1101:8179:11644 1:N:0:33
GAGGCTGCTTTGGAAGAAACTCATAGATTACTGCAACAGTTCCCCCTGGACCTGGAAAAGTTTCTTGCCTGGCTTACAGAAGCTGAAACAACTGCCAATGAACAATGGCAAGTAAGTCAGGCATTTCCGCTTTAGCACTCTTGTGGATCCAATTGAACAATTCTCAGCATTTGTACTTGTAACTGACAAGCCAGGGACAAAAGATCGGAAGAGCACACGTCTGAACTCCAGTCACCGCTCATTATCTCGTA
+
AAAAA1CAFFBF1ABGFGGGDGFHFHGHHGHHHHFGEFGFGHHGHGCGGHHHHHGFGGHGBDGHEFBGHHGHHGFHHHHFFHHHFHFHHFHHFFGGHGHHH1GHFHFEGGHGHHGHFHHHHHHHDGFHCEEFGHGHHHHGHHHHHGGHHGFHHHHHHHHHEHHHHHGG1F22F>GHFHHHHHHHHHGHHHHGHGCCGFGGFHH<DGHGGGGHHHHHHHCHEGFHHHHHHHG;CFGGBGGGGGGFG0FGGFA
@M05620:37:000000000-D9766:1:1101:13646:11644 1:N:0:33
GAGGCTGCTTTGGAAGAAACTCATAGATTACTGCAACAGTTCCCCCTGGACCTGGAAAAGTTTCTTGCCTGGCTTACAGAAGCTGAAACAACTGCCAATGAACAATGGCAAGTAAGTCAGGCATTTCCGCTTTAGCACTCTTGTGGATCCAATTGAACAATTCTCAGCATTTGTACTTGTAACTGACAAGCCAGGGACAAAAGATCGTAAGAGCACACGTCTGAACTCCAGTCACCGCTCATTATCTCGTA
+
AAAAB?FAFFFFBGGB4GGGGGHHHGHHGFHHHHFBCGGFGHGGHGGGE2GHHHHHHBEFGHHHHHHHHHHHHHHCGHHFFGHHHDGGHEHHHFHHCFHHHHHHHHHHHHHGHHHGHHHHHHHHHHHHGGGGGHHHHHHHHHHHHGHHHHHHHHHFGHHHHHGHHHHHHHHHHFHHHHHHHGHHHHHHHHGGHHHDGFGGHHHGHGHHHHHHHHHGHHGHHHGHHHHHHHHFHHGGGGGGGGGFFGGGGGD
@M05620:37:000000000-D9766:1:1101:4050:11647 1:N:0:33
GAGGCTGCTTTGGAAGAAACTCATAGATTACTGCAACAGTTCCCCCTGGACCTGGAAAAGTTTCTTGCCTGGCTTACAGAAGCTGAAACACCTGCCAATGAACAATGGCAAGTAAGTCAGGCATTTCCGCTTTAGCACTCTTGTGGATCCAATTGAACAATTCTCAGCATTTGTACTTGTAACTGACAAGCCAGGGACAAAAGATCGGAAGAGCACACGTCTGAACTCCAGTCACCGCTCATTATCTCGTA
+
AAAABBFAFFFFGGGGFG4FGGGHHGHDDAFGHBG4EGGGGGHHHGGCG2GHGGHHHHHCGHGHHHHHHHHHHHHFHFFFFGHHHFHHHH1FHHHH3GGF333BGGHFF3GFGFHHHHHHGFHHGHHH?EFGFHBGHHHCGHHDHGHHHHGHFHHEG?>@@GGHHHHHHBDGGFGFHH1??GGHHHHBFGHGFH..<FFCGGHEHGGED.DFHHFFBGGHHHEG0CBGHHG9CCFGGGGAEFG0FFFFA;;
@M05620:37:000000000-D9766:1:1101:2552:11649 1:N:0:33
AGTGCCAGCTCTCAATCGCACAGGGGACCCAGGGCCTGGCCCCTCCATCCAGAAAACCTATGACCTCACCCGCTACCTGGAGCACCAACTCCGCAGCTTGGCTGGGACCTATGTGAGTATCCAGCGTAGGAATCTGGGAGTTGGGGAGGAGTGAGGAGTTGGGGAAAGACAGTCCTAACCGTGGAGGGTTCTGGTAAATGATGGGGTGAGGAGGGGCTCTTTGGCTCCCACCAGTCCCCCTGTCTGGTCTA
+
>AAABFDFCFFFGGGGGCFCEEBGFEGFGGFHFEGGGFHHHHGHGGGHHHGHHFHGHGHHHHHHHHHHHHHGGF?EHHHGHHHGHHHHGHHHGGGGGHHFGHHF?EHHGHHHHHGHHDHHHHHHHGEGGDHHHHHHHGFGGHHHGGFFGDEHHHHHHDHHEHGFGGHHHHEHHHHHHHHHGFGGGGFF;FFGGFCFGGGGGGGGGGFFFFFFFFFFFFFFFFFFFFFFFFFFFFFFFFFFFFFFFFFFBFB
@M05620:37:000000000-D9766:1:1101:28280:11716 1:N:0:33
GAGGCTGCTTTGGAAGAAACTCATAGATTACTGCAACAGTTCCCCCTTGACCTGGAAAAGTTTCTTGCCTGGCTTACAGAAGCTGAAACACCTGCCAATGCACAATGGAAAGTCAGTCAAACATTTCAACTTTAGAACTCTTGTGGATACAATTGAACAATTCTCAGAATTAGTACTTGTACATGACAAGCCGGGGACCAAAGAACGGACGAGCAGAAGTCTGACCTCCAATCAACGCTCAATATACCGTA
+
A3AAAAC>BFDDGCFGFG4FGGGFHDGDGHBHH5BFBGGGHDGDCFG2AFFBFGCF3AA3GFGGGHF5BFGGHHHEGAFGHHHHHFFHGH1BC3B1BBGH3@B3BEBE3F3FF44FFG3443B?BBG44?BF44B3B33344BFC/B3433?33B3BFBB2F33B3FF2222@@FGFFFGB22@FGF11?GF/<<->A.<<<C/./..<-;@GC-////;;CB0FBFFGG/;;99F9D.C.0;0;00/.9;
@M05620:37:000000000-D9766:1:1101:7793:11737 1:N:0:33
AGTGCCAGCTCTCAATCGCACAGGGGACCCAGGGCCTGGCCCCTCCATCCAGAAAACCTATGACCTCACCCGCTACCTGGAGCACCAACTCCGCAGCTTGGCTGGGACCTATGTGAGTATCCCGCGTAGGAATCTGGGAGTTGGGGAGGAGTGAGGCGTTGGGGAAAGCAAGTCCTAACCGTGGAGGGTTCTGGTAAATGATGGGGTGAGGAGGGGCTCTTTGGCTCCCACCAGTCCCCCTGTCTGGTCTA
+
AA>AAFBCAFFFG1FBEFFCA0GAFEEE0EFHGEGF/AGGEGGFEGGHFEEF10AFFFFFHGBGHGFGHHHGGECEHHHHHHHHGH0GEGHHGGGGEGFGGHHGGGHHGGGHHHG2FGGFGD1/>BC/>C11?FFDF00<CGHFC?.<CAECGHFG.AECGFGG..../9/:C9FG09FF@GG@.;A99FFFFFFFFFFF/BFFFFB@EFF/-A-@@@FFFFFFFBFEF-A-9ABBFFEF@?FFFFFFFF/
@M05620:37:000000000-D9766:1:1101:9811:11755 1:N:0:33
AGTGCCAGCTCTCAATCGCACAGGGGACCCAGGGCCTGGCCCCTCCATCCAGAAAACCTATGACCTCACCCGCTACCTGGAGCACCAACTCCGCAGCTTGGCTGGGACCTATGTGAGTATCCAGCGTAGGAATCTGGGAGTTGGGGAGGAGTGAGGAGTTGGGGAAAGACAGTCCTAACCGTGGAGGGTTCTGGTAAATGATGGGGTGAGGAGGGGCTCTTTGGCTCCCACCAGTCCCCCTGTCTGGTCTA
+
>>>AAF@FAFFBDGGCFAFGEGFGEGGEAAGHGGCA/AG0BGGFGGFH1BGA101BGEFGHHBHFHCGHHHGGGEEHHHFHHHE0FHHGFHHG?EEGHGH?GHEEGFHCFGHHHEHHGHFDFGHHG<C/CGHHBGHHHHCFHHFCGGCCGGGHFHHHGHF<<<CECHHFFHHHHHHHHGHGG9@EGG?9FGGG0CFGGGGFGGGGGF@FFAFFF@?-9:FFFFFF/BEEFFFFF/FBB-A--;BFB9/9;/
@M05620:37:000000000-D9766:1:1101:29135:11760 1:N:0:33
GAGGCTGCTTTGGAAGAAACTGAGAATCCTGGCCAACAGCTCGGAAGAGCCCTGGCATGGACTCTGGTCAATGAGATAGAGATAGTAGTCAATGACCCGTTTCAAACAAATAAAAGCTAACACTGCTGGCCGCGAGCTCTCGGCTGTCGGGCCTCCCCGAGCTGCGCACCTGCGCACTGGTGATCACGTCTGACGTTCTTCGTCAGACTCGCGTCTCCTAACCGACATTTCTTCGTAACTCCGCACGATCA
+
>3>A>>B>BBB4B4ABBF4BFABBDD45B5A4443BAFB2BA2222A2AB2B21112BA13BBB35BBA535DDB5D5BB55D@BB55DDB4BB33B2/1BB34BF311B@4BB3??3?433333B433/0/<///><2@2////>0?//<--.0...-<<<.</<-:;-//;----;//0900;09...9.09.9;/;00.;9.:/B/;.----;;////;.--9-.9;/://.;...;//..---.;..
@M05620:37:000000000-D9766:1:1101:8052:11785 1:N:0:33
GAGGCTGCTTTGGAAGAAACTCATAGATTACTGCAACAGTTCCCCCTGGACCTGGAAAAGTTTCTTGCCTGGCTTACAGAAGCTGAAACAACTGCCTATGACAGGATCCTACCCGTAAGGAAAGGCTCCTAGAATACTCGAAGGGAGCAAAAGAGCTGATGAAACAACGCCAAGTAAGTCAGGCATCTCTGCCTTAGCACTCTTGTGGATCTAATTCAACAATTCTCATCAGTTGTACTCGTAGCTGACAA
+
BAABBAFACFFFGGGC4GGBGEGFHHHBAAGHHHGDCGHHGHHFHG?FE2BGGCGGGH2FGHHHHHHHHHHHHHAGHFHHHHHHHHHHHHGHCHHH3F@343@3BFF3BFG3BB11/>03?BB00FHGEGGFGD44B4B//0/?////F0<00/@FDGHD11FF1<////>.-.>1>111>100.0/0=00000=<00=0</C0C00.:0;0000;0;C00:F;C0;F0000;;;;0;;0.;..9;=C/F0
@M05620:37:000000000-D9766:1:1101:3989:11788 1:N:0:33
GAGGCTGCTTTGGAAGAAACTCATAGATTACTGCAACAGTTCCCCCTGGACCTGGAAAAGTTTCTTGCCTGGCTTACAGAAGCTGAAACAACTGCCAATGACCAATGGCAAGTAAGTCAGGCATTTCCGCTTTAGCACTCTTGTGGATCCAATTGAACAATTCTCAGCATTTGTACTTGTAACTGACAAGCCAGGGACAAAAGATCGGAAGAGCACACTTCTGAACTCCAGTCACCGCTCATTATCTCGTA
+
AABBBBFBFFFFGGGGCEGGGGGHHHHHHHHHHHHHGFHHHHHHHGCGGHHHHEFG3FFHHGHHHHEGHHDFHHHHHFBFGHHGHHHHHHHHHGHHHHHHHBGGGH33BFG1BGFGFFHHGGF?BBFGGGA?FF3BBGH3FHHFFAGFGGBGFBDDDGGHH1GHHB2@G1@@@@FG1?<<?<1F1F?FFFC.<<.<<>.<FGG.0=CAEFGFGBGHHH/;;CCGHHC0C/C:CFFF.;AAEBB0;;0;C9.
@M05620:37:000000000-D9766:1:1101:17262:11793 1:N:0:33
AGTGCCAGCTCTCAATCGCACAGGGGACCCAGGGCCTGGCCCCTCCATCCAGAAAACCTATGACCTCACCCGCTACCTGGAGCACCAACTCCGCAGCTTGGCTGGGACCTATGTGAGTATCCAGCGTAGGAATCTGGGAGTTGGGGAGGAGTGAGGAGTTGGGGAAAGACAGTCCTAACCGTGGAGGGTTCTGGTAAATGATGGGGTGAGGAGGGGCTCTTTGGCTCCCACCAGTCCCCCTGTCTGGTCTA
+
AAAABFFFBFFFGGGGGGGGGGHHGGGGGGHHGFGGGGHHHHGHGGHFHHHHHHHHHGHGHHHHHHHHHHHGGGGGHHHHHHHHHHHHGHHHGGGGGHHHGHHFDEHHGHHHHHHHHHHHHHHHHGDGGGHHHHHHHHGGGHHHGGGGGGGHHHHHHGHFFHGGGGHHHHHHHHHHHHHHGGGGGGGGGGGGGGGGGGGGGGGGG?FFFFFFFFFFFFFFFFFFFFFFFFFFFFFFFFFFFFFFFFFFFFB
@M05620:37:000000000-D9766:1:1101:2384:11829 1:N:0:33
GAGGCTGCTTTGGAAGAAACTGATAAACCAGTGACACAGTATCCCATGGACCCGCAACTGCACCTAACCTGGCGTCCATAATCTGGCACAACTGCCACTGAACAATGGCAAGTAAGTCAGGCATTTCCGCTTTCGCCCTCTTGTGGCTCCCATTGCCCAATTCTCAGCCTTTGTACTTGTACCTGCCACGCCCGGGACCCAAGATCGGACGAGCACACGTCTGAACTCCAGTCACCGCTCCTTATCTCGTA
+
BBBBBBFBFFFFGGGGCGGAFBBBD5544A4BB55ABGA355D5335BB3B2A2200A3B33A3B33215111>1001D5B@FHF33B322E33F?33BG333@B@B?2BG/3??FHHHF2B?FGHBGE?EGG3EG/CDHHHHHHG/FHG/0?FG<<?FGGH?GH1FHFHHHFGGHHHGHF1DGHAG/0<CE-AADC@.DG.CGGGEGGGACGFAAB;DFFFFB/;FFFFFFF9;FDFFD.FFFF/;;9;A
@M05620:37:000000000-D9766:1:1101:15809:11865 1:N:0:33
GAGGCTGCTTTGGAAGAAACTCATAGATTACTGCAACAGTTCCCCCTGGACCTGGAAAAGTTTCTTGCCTGGCTTACAGAAGCTGAAACAACTGCCAATGAACAATGGCAAGTAAGTCAGGCATTTCCGCTTTAGCACTCTTGTGGATCCAATTGAACAATTCTCAGCATTTGTACTTGTAACTGACAAGCCAGGGACAAAAGATCGGAAGAGCACACGTCTGAACTCCAGTCACCGCTCATTATCTCGTA
+
BABCCCFBFFFFGGGGGGGGGGHHHHHHHHHGHHH4FGHHGHHHHGGGHHHHHHHHHHHGBGHHHHHGHHHHHHHHHHHHHHHHHHHHHHHHHHHHHHHHHGHHHHHHHHHGHHHHHHHHHHHHHFHHGGGGGHHHHGHHHHHGHGHHHHGHHHHGHHHHHHGHHHHGHGHHHHHHHHHHHHHHHHHGHHGGHHGGGGGHHHHGHHHGGGGHHHHHHGGGHHEHHGHHHHHGGGGGGGGGGGGGFFFFFCC
@M05620:37:000000000-D9766:1:1101:21760:11875 1:N:0:33
GAGGCTGCTTTGGAAGAAACTCATAGATTACTGCAACAGTTCCCCCTGGACCTGGAAAAGTTTCTTGCCTGGCTTACAGAAGCTGAAACAACTGCCAATGAACAATGGCAAGTAAGTCAGGCATTTCCGCTTTAGCACTCTTGTGGATCCAATTGAACAATTCTCAGCATTTGTACTTTTAACTGACAAGCCAGTTACAAAAGCTCTGAAGAGCACACCTCTGAACTTCAGTCACCTCTCACTACCTCGTA
+
BABCCCFCFFFFGG5FGGGGGGHHHFHHHHHHHFGHFHHHHDGGAFGGHHGHHHHHCGFHGHHHHHHGHHHHHHHGHHGHHHHHHFFHGHHHHHHHHHHHF3BGHF@3GG3?FFHFBFB@23??34DG/??</DFF4FG33?3?F/2BB?G23B2DGHHG22F2F2DFG@@2>D>G1F1FFG1DB11?GFCF00<11<11><<0<<000=0=<G/<C<./.0000:00:0;GC;G00.;C;0;9/:==C;;
@M05620:37:000000000-D9766:1:1101:8408:11876 1:N:0:33
GAGGCTGCTTTGGAAGAAACTCATAGATTACTGCAACAGTTCCCCCTGGACCTGGAAAAGTTTCTTGCCTGGCTTACAGAAGCTGAAACAACTGCCAATGAACAATGGCAAGTAAGTCAGGCATTTCCGCTTTAGCACTCTTGTGGATCCAATTGAACAATTCTCAGCATTTGTACTTGTAACTGACAAGCCAGGGACAAAAGATCGGAAGAGCACACGTCTGAACTCCAGTCACCGCTCATTATCTCGTA
+
AAABCCFCFFFFGGGGGGGGGGHHHGHHHFGGHHHHGHGGGGHGHGGGHHHHGHHHHHHFGHHHHHHHHHHHHHHHHHHHHHHHHHGHHHHHHHHHHHHHFGHHHHHHHHHGHHHHHHHHHFHHFHHHGGGGGHHHHHHGHHHGGGHHHHHHHHHHGHHHHHHHHFHGHGFGHFGHHHHHHHHHHHFHHHEGHHGGGGFHHHHEGGEGGGGHHHFHHHGGCGGHGHFHHFHBFGGFGGGGGFGGFFFGF9:
@M05620:37:000000000-D9766:1:1101:10813:11885 1:N:0:33
AGTGCCAGCTCTCAATCGCACAGGGGACCCAGGGCCTGGCCCCTCCATCCAGAAAACCTATGACCTCACCCGCTACCTGGAGCACCAACTCCGCAGCTTGGCTGGGACCTATGTGAGTATCCAGCGTAGGAATCTGGGAGTTGGGGAGGAGTGAGGAGTTGGGGAAAGACAGTCCTACCGTGGAGGGTTCTGGTAAATGATGGGGTGAGGAGGGGCTCTTTGGCTCCCACCAGTCCCCCTGTCTGGTCTAT
+
>AAAAFDF?FFFGGGGGGGGGGCGGGCCAECAF2EE2FEHGHEFEGGHHGBGBGHHHGGGFHFGHHHFHGHCE>EEHFFHFGH?FHC?EGHHGGGEEHFHGHHEGGHHGHEHFFGHHHHHHHEHHGGGGGHHHHHHGHHGGHHHGGGGGGGFHFGH0DGHHHGGEGHHHHEHHHHHEHHGFG@DEDG9CFFGGGGGFGFFGGGGGEBFFFBDFBBBBFFFFFFFFFFFFFFFFFFFFFF<FBFFFFFFFFB
@M05620:37:000000000-D9766:1:1101:28864:11887 1:N:0:33
GAGGCTGCTTTGGAAGCAACTCATAGATTCCTGCACCAGTTCCCCCTGGACCTGGAAAAGTTTCTTGCCTGGCTTACAGAAGCTGAAACAACTACCCATGAACAATGGCAAGTAAGTCAGGCATTTCCGCTTTAGCACTCTTGTGGATCCAATTGAACAATTCTCAGCATTTGTACTTGTAACTGACCAGCCAGGGACAAAAGATCGGAAGAGCACACGTCTGAACTCCAGTCACCGCTCATTATCTCGTA
+
A>AAAAFAFFFFGBG111BGGFAA3BD3A3DGHHG1BBGDGFGBEE/FC0BG0FHHGFCBFFDGGHHGHHBFGFFFHHFBFGGFHG1GB0?B@EGF0BFGGFHG0G11FEGFHHD12FFHFHG112BBEEAEFHBFDH10FGG>CCFBFGFBG1FDBGGCHDFGDFG@G@2>@@FFBD<F11@1?FG01CGFFHA.FFFFC.CEFHEFCEGHGHHHGH-CAGAGHGBCCBF099B;.;?@BGGGFFFCA9;
@M05620:37:000000000-D9766:1:1101:19617:11908 1:N:0:33
GAGGCTGCTTTGGAAGAACCTCATAGATTACTGCAACAGTTCCCCCTGGACCTGGAAAAGTTTCTTGCCTGGCTTACAGAAGCTGAAACAACTGCCAATGAACAATGGCAAGTAAGTCAGGCATTTCCGCTTTAGCACTCTTGTGGATCCAATTGAACAATTCTCAGCATTTGTACTTGTAACTGACAAGCCAGGGACAAAAGATCGGAAGAGCACACGTCTGAACTCCAGTCACCGCTCATTATCTCGTA
+
BABBBBF>CFDDGGGGFG4AFGHGF5ADDF4DEBBECGHGHHF3FE2AAAFGFHGFFFCEGHHHHHF5FGHHHH13GGGHHHFHGDFFFC1BGHHGHHHHH3BFGBGGHHHGGHGHGHHHHGHHHHHHGGGGGHHHHHHHHHHHHGHHHHHHHHHHFGFHHHHHHHHHHHHHHFGHGHHHHHHHHHHGGHAFHGHGGGGHGFCEG<GGGGGGHH/;GG@;CHGFFHHCGGBFGFGFGGGGGFGGB0FFF;;
@M05620:37:000000000-D9766:1:1101:4050:11923 1:N:0:33
AGTGCCAGCTCTCAATCGCACAGGGGACCCAGGGCCTGGCCCCTCCATCCAGAAAACCTATGACCTCACCCGCTACCTGGAGCACCAACTCCGCAGCTTGGCTGGGACCTATGTGAGTATCCAGCGTAGGAATCTGGGAGTTGGGGAGGAGTGAGGAGTTGGGGAAAGACAGTCCTAACCGTGGAGGGTTCTGGTAAATGATGGGGTGAGGAGGGGCTCTTTGGCTCCCACCAGTCCCCCTGTCTGGTCTA
+
>>ABBFFFBFFFGFGGGCEEEEBGAEEEGGHHGGGGGEGHGHGHGGFHHHGHHEFHHGHHHGHHHHHHHHHGGECGHHH?GGG?FGHHGHHHGFGGGHHHGHHCEEGHGHHHHHHHHGHHHGHHHGEFGFHFHHHHGHHGEHHGGGGGGGGHFGHHHDHHHHGGGGGHGHFHHHHHHHHHGFGGGGGG;FGGGGFFGGGGGGGGGGFFFFFFFFFFFDFFFFFEFFFFFFFFFAFFFFFFFFFFFBBFBF:
@M05620:37:000000000-D9766:1:1101:19753:11928 1:N:0:33
GAGGCTGCTTTGGAAGAACCTCATAGATTACTGCAACAGTTCCCCCTTGACCTGGAAAAGTTTCTTGCCTGGCTTACAGAAGCTGAAACACCTGCCAATGAACAATGGCAAGTAAGTCAGGCATTTACGCTTTAGCACTCTTGTGGATCCAATTGAAAAATTATCAGCATTTGTACTTGTAACTGACAAGCCAGGGACAAAAGATCGGAAGAGCACACGTCTGACATCCAGTCACCGCTCATTATCTAGTA
+
A?AAA?F>@D@F1GGGGGGGGGHHHHHFGHHHHBGHCGGGHHHHHGG0BGHHGGHGFHG0BGGHFHGHHHFEHHHFHHHHHHHHFHHHHGHGHGFGHHHH1F@1BBGHGHHGH22BF@B10>EH122B?EFFG11BF1B0BGHG1/1BBF<11B1BG1<FFH1GHHH11<@GG>GHHHH1D?GHGFGFDGEFCHECGGGHFFGAG<<.C.CGFHB::.:GE/.;00;CGH:9CF0CB-??BFFGF;009;;
@M05620:37:000000000-D9766:1:1101:4039:11939 1:N:0:33
AGTCCCAGCTCTCCATCGCACAGGGTACCCAGCGCCTGGCCCCTCCATCCAGAAAACCTATGACCTCACCCGCTACCTGGCGCACCCTCTCCGCAGCTTGGCTGGGACCTATGTGAGTATCCAGCGTAGGAATCTGGGCGTTGGGGCGGCGTGCGGCGTTGGGGACCGCCCGTCCTAACCGTGGAGGGTTCTGGTAAATGATGGGGTGAGGAGGGGCTCTTTGGCTCCCACCAGTCCCCCTGTCTGGTCTA
+
>>33>BDFFFFFGGGFBAE2E2GFFB4BB4BF2AE2BFGHHHGHGGBHH1FFG3FBBEGHBADGGDBFHHH0>0/>FG3B1/?EEGG1?FG3>E/E<FB?EGHGGGGHGHHHHHH?FGHHHH2@GGG/>E?<FGHHHF/CDDDHGG.DG-ABB?BG-@BBBFBB.-.9-;-;BFFF/9BFBFFB.;DBFFFFFFFFFFFF/FFFFFDB?F?/ADBBBBFFFFFFFFFFFFFFEFFFFFFFBFFFFFFFFFB
@M05620:37:000000000-D9766:1:1101:7272:11940 1:N:0:33
GAGGCTGCTTTGGAAGAAACTCATAGATTACTGCAACAGTTCCCCCTGGACCTGGAAAAGTTTCTTGCCTGGCTTACAGAAGCTGAAACAACTGCCAATGAACAATGGCAAGTAAGTCAGGCATTTCCGCTTTAGCACTCTTGTGGATCCAATTGAACAATTCTCAGCATTTGTACTTGTAACTGACAAGCCAGGGACAAAAGATCGGAAGAGCACACGTCTGAACTCCAGTCACCGCTCATTATCTCGTA
+
BABBB@FBFFFFGGGGEFGGGGGHGFGHFFFHHHHHFGGGHGFFHGGFEBGHHHGGFGGFGHGHHGHHHHHHGHHHHHGGFHHGFHHHHHFHHFHHHGHHGFGHHHFHHHHGHHFHHHHHGHHHHHHHGGGGGHHFHHGGHHHHHGHHHHHHHGHHHHHHHHHGHHHHHGDGGFGHHHHHHGHHGHHHHHEFFGGDFGFHHHHADGHGGGGHHGHHHHCGCHGHHHHHHHG;CFGG?GGFGFGEFFGGF;;
@M05620:37:000000000-D9766:1:1101:2428:11954 1:N:0:33
GAGGCTGCTTTGGAAGAAACTCATAGATTACTGCAACAGTTCCCCCTGGACCTGGAAAAGTTTCTTGCCTGGCTTACAGAAGCTGAAACAACTGCCAATGACAGGAGTCGACCCGCACGGAAAGGCGCCTATAACACCCTAAGGGAGTAAAAGAGCTGAGGAAACAACGTCAAGAAACTCAGGCACTTCTCCTCTATCACTCTTTTGGATCTAATTTAGCAATTCTCACCACTTTTGCTCTTACATCACAA
+
CCCCCCFCFFFFGGGGGGGGGGHHHHFHHGHGHHHGHHHHHGHFEFEGHHHHHHHHGHFHFFHHHHGFHHHGHHHHHHHHHHHHHGGHHHHHFHHHHHH3B3331?123>?>EEE///<///E0??<><?CFD22<</?/@?<0?CE/?1FF1FHH1110.1<FGHH.-<<.ED0<//<::0//../::00<;/C0;C0=;CF;9FF-/9;0;0;0;000;9:00;B00:0./;;F////9B///:///;/
@M05620:37:000000000-D9766:1:1101:12811:11957 1:N:0:33
GAGGCTGCTTTGGAAGAAACTCATAGATTACTGCAACAGTTCCCCCTGGACCTGGAAAAGTTTCTTGCCTGGCTTACAGAAGCTGAAACAACTGCCAATGAACAATGGCAAGAAAGTCAGGCATTTCCGCTTTAGCACTCTTGAGGATCCAATTGAACAATTCTCAGCATTTGTACTTGTAAATGACAAGCCAGGGACAAAAGATCGGAAGAGCACACGTCTGAACTCCAGTCACCGCTCATTATATCGTA
+
CCCCCCFCFFFFGGGGGGGGGGHHFHGHHGHGHHHHGGGHHGHHHGGGHHHHHHHHHHHGGHHHHHHHHHHHHHHHHHHHHHHHHHHHHHHHHHHHHHHFD3B4BEHFBB@1233B44F3FEH33BBGDGAF/BB343??B434BG22?BFH33BF3G2F2F@22D>2DGFF22@1F11??11?F11<?CHGFC<..<.0F0/<DGGA...<.=G./:C..:.<0/::CGG0090;EC-A.CBF0009;/.
@M05620:37:000000000-D9766:1:1101:7084:11965 1:N:0:33
GAGGCTGCTTTGGAAGAAACTCATAGATTACTGCAACAGTTCCCCCTGGACCTGGAAAAGTTTCTTGCCTGGCTTACAGAAGCTGAAACAACTGCCAATGAACAATGGCAAGTAAGTCAGGCATCTCCGCTTTAGCACTCTTGCGGATCCAATTGAACAATTCTCAGCATTTGTACTTGTAACTGACAAGCCAGGGACAAAAGATCGAAGAGCACACGTCTGAACTCCAGTCACCGCTCATTATCTCGTAT
+
A3AABAFBFFFFGGGFCGFGGGGHFGHHG5FGHHHAFHGGHHHHHGGGGBGHHHGHHFHHHHHHHHHHHHHHHHHBHHHHHHHHHHFHHHHHHH3B@GHHHH3GGHHHHHF?FFFF@B4GB3G33BGDAEG//F3FHHG3BF?3>/BD/FDGB11>FFFCGDGHG1?GH?FG11@<1?<??D==<DGHHGG<0GC<CCECGF/C<<<A/;..CCHGH-:CC.;FGGFGBB;0CBFGG--;000;CFFFFG/
@M05620:37:000000000-D9766:1:1101:5623:11977 1:N:0:33
GAGGCTGCTTTGGAAGAAACTCATAGATTACTGCAACAGTTCCCCCTGGACCTGGACAAGTTTCTTGCCTGGCTTACAGAAGCTGAAACAACTGCCAATGACCAATGGCAAGTAAGTCAGGCATTTCCGCTTTAGCACTCTTGTGGATCCAATTGAACAATTCTCAGCACCTGTACTTGTAACTGACAAGCCAGGGACAAAAGCTCGGAAGAGCACACGTCTGAACTCCAGCCACCGCTCATTCTCTCGTA
+
AAAAAAFAFFFFGGGGG1FGAGHHBF13DGHHHHH11GHB22AB0EGFACGGFGGH01EFFHHHHHGFGH1FG0FHHFBFGHGHHFFHHHHHHHHGHHHHF@FGHG11BBG/FEGFBFFHFHHF1BBGGG?EFG11BBG0BGHGFGHFHGBFF<F1DGFGFDGFHFH1@0/@?1@<?11??1@FD<?FFFH>0>..>F.AFGC.0<A@ACEFG:CGGH-;.;CGGGCFFBB/;CFF.;;A.9;0;0CCA9C
@M05620:37:000000000-D9766:1:1101:21433:12019 1:N:0:33
ACACACCTTCCACAATGCGCCGCGTGTGGCCCCCGCGGCGCACCCCGTTCTGCCTACCGAGGCCCCCCCGCACCCCAAGGCCAACCGAGGGAACATGCCCCAGGTGAGTGGCCCGCTACCTCTTCTGGTGGCCGCCTCCCTCCTTCCTGGCCTCCCGGCGCTGCGCCCTTTCTCACTGGTTCTCTCTTCTGCCGTTTTCCGTAGGACTCTCTTCTCTGACCTGAGTCTCCTTTGGAACTCTGCAGGTTCTA
+
AAAAAAAFFF>BGGGG11AA0A0AAE/A/F0A/AAF?F//>>EEGG/?0B?GH11BFG@A/EGGG?GG/</<A<CG.<GG..<FGG?----.:.;0/00::AAEGGG?9B.A?.A@AAGFBFFFGGGBBFBFA=-@BBEEFFFFFFFFFEFFF?EFF@-;@@@F@-A@;B9BFF/BBBFBFFFFFFFFFFB/B@FFFFFFBFABFFBFFFFFFFFFFF/BBFF9-BFBFFEFFBF9BF/BFFB/FFFFFF9
@M05620:37:000000000-D9766:1:1101:8329:12025 1:N:0:33
GAGGCTGCTTTGGAAGAAACTCATAGATTACTGCAACAGTTCCCCCTGGACCTGGAAAAGTTTCTTGCCTGGCTTACAGAAGCTGAAACAACTGCCAATGAACAATGGCAAGTAAGTCAGGCATTTCCGCTTTAGCACTCTTGTGGATCCAATTGAACAATTCTCAGCATTTGTACTTGTAACTGACAAGCCAGGGACAAAAGATCGGAAGAGCACACGTCTGAACTCCAGTCACCGCTCATTATCTCGTA
+
CCCCDCFCFFFFGGGGGGGGGGHHHHHHHHHHHHHHGHHHHHHHHGGGHHHHHGHHHHGHGHHHHHHHHHHHHHHHHHGHHHHHHHGHHHHHHHHHHHHHHFHHHHGFHHHGHHHFHHHHHGHHGHHHGGGGGHHFHHHHHHHFHGHHHHHHHGHHHHHHHHHHHGGGHGFHHFHHHHHHGFGHHGGFFHHFGHFEGGEHHGGCDHHGGGGHHHFHHHEGGHGHHHGHGHH9FFFFEGGGGFGGFGGGGAA
@M05620:37:000000000-D9766:1:1101:15837:12065 1:N:0:33
AGTGCCAGCTCTCAATCGCACAGGGGACCCAGGGCCTGGCCCCTCCATCCAGAAAACCTATGACCTCACCCGCTACCTGGAGCACCAACTCCGCAGCTTGGCTGGGACCTATGTGAGTATCCAGCGTAGGAATCTGGGAGTTGGGGAGGAGTGAGGAGTTGGGGAAAGACAGTCCTAACCGTGGAGGGTTCTGGTAAATGATGGGGTGAGGAGGGGCTCTTTGGCTCCCACCAGTCCCCCTGTCTGGTCTA
+
3A3AAFFFAFFFDFGFGGGGGGHHGGGE??CFFAED2BGF2FEAEGHHFFFHDFFBGGHHGHFHHHHFHFGGEEEEHGEHHHHFFH1CEFHEEDG/@E?BEFCFDE0B?GHFHGGHGHGFFH2FGDAEGDD1<GGFHHGF?FFECCFCG?AGF0DFHG<<DCDG.EHHFHHHHHHBCCG:@E?@DAABGFFFFBFFFFBFGGGBA99-.9AFDD<??BFFFFFFFFFA.99DA.BBBBEDBE/;BFB;B//
@M05620:37:000000000-D9766:1:1101:9886:12070 1:N:0:33
GAGGCTGCTTTGGAAGAAACTCATAGATTACTGCAACAGTTCCCCCTGGACCTGGAAAAGTTTCTTGCCTGGCTTACAGAAGCTGAAACAACTGCCAATGACCAATGGCAAGTAAGTCAGGCATTTCCGCTTTAGCACTCTTGTGGATCCAATTGAACAATTCTCAGCATTTGTACTTGTAACTGACAAGCCAGGGACAAAAGATCGGAAGAGCACACTTCTGAACTCCAGTCACCGCTCATTATCTCGTA
+
AABACBFCFFFFGGGGFGGGGGHHHHHHHBGHHHG4FGGHHHHHHGGG2AFGHHHHHGCGGHHHHHHHHHHHHHGGHHHGHHHHHEHGHHHHHHHHGGHHB3B@GFBFBHCG@4D4@FDGBHAF3DHEGGGA/?3DFHHHDG?3B/?FCGFC?B?F3FDGHGGHDGGHH22FHHDGD11??<<1?<<GHC/<C0F..<.F0F/<DHE??.EE</CHHH/<::CGHHHGHE/0;FG0.:C?D0C;009CAF.
@M05620:37:000000000-D9766:1:1101:11393:12080 1:N:0:33
GAGGCTGCTTTGGAAGAAACTCATAGATTACTGCAACAGTTCCCCCTGGACCTGGAAAAGTTTCTTGCCTGGCTTACAGAAGCTGAAACAACTGCCAATGACAGGATGCTACCCGTAAGGAAAGGCTCCTAGAAGACTCCAAGGGAGTAAAAGAGCTGATGAAACAATGGCAAGTAAGTCAGGCATTTCCGCTTTAGCACTCTTGTGGATCCAATTGAACAATTCTCAGCATTTGTACTTGTAACTGACAA
+
CCCCCCFCFFFFGFGGGGGGGGHHHHHHHHHHHHGHHHHHHHHHHGGGHHHHHHHHHHHHGHHHHHHHHHHHHHHGHHHHHHHHHHHHHHHHHHHHHHHHGHFEFHHGGGF3GF>>EAGHHHFGHHBFFHF4F3BEHEBGHF2/?GGFFHFFDFCGHFD2@DGD>GH=?=FBFG1?FGGHHHFHHFHFGH.CAAEHFB<GGHGG0=CDBFGFC0;;CHE;GGCCC:00;;F;BCFBFBFFFC:;:FFGGFB
@M05620:37:000000000-D9766:1:1101:11375:12081 1:N:0:33
GAGGCTGCTTTGGAAGAAACTCATAGATTACTGCAACAGTTCCCCCTGGACCTGGAAAAGTTTCTTGCCTGGCTTACAGAAGCTGAAACAACTGCCAATGACAGGATGCTACCCGTAAGGAAAGGCTCCTAGAAGACTCCAAGGGAGTAAAAGAGCTGATGAAACAATGGCCAGTAAGTCAGGCATTTCCGCTTTAGCACTCTTGTGGATCCAATTGAACAATTCTCAGCATTTGTACTTGTAACTGACAA
+
AAAAAAFBFFFFG4FGFGGGGGHHHG5FHGGHGHGHHFGGHHHHHGGGHGGHHHHBFE2FBFHHHFHFHHHHHFGGHHHHFGHHHH3BFHHHHHHHHHHHHHFHGGHHGGHHHHGGEGGHHFBCGHHHAFBGBFG3GHHFFFHEGCEFHBDGH/GHHHGHGFHHHFCHHFH0?CGHDGDGHH0GGHHHGHGGGGGDHHHHHHHHHHHGGHHHFFHGGCGF0/CGHGHHHGGGGGGCFFGFFFBFGGGGGGG
@M05620:37:000000000-D9766:1:1101:19830:12082 1:N:0:33
AGTGCCAGCTCTCAATCGCACAGGGGACCCAGGGCCTGGCCCCTCCATCCAGAAAACCTATGACCTCACCCGCTACCTGGAGCACCAACTCCGCAGCTTGGCTGGGACCTATGTGAGTATCCAGCGTAGGAATCTGGGAGTTGGGGAGGAGTGAGGAGTTGGGGAAAGACAGTCCTAACCGTGGAGGGTTCTGGTAAATGATGGGGTGAGGAGGGGCTCTTTGGCTCCCACCAGTCCCCCTGTCTGGTCTA
+
AAAA@FFBAFFFGFGGGGCGGGHHAEGGGGHHGGGGGGHGHHGHGGHHHHHHHHHHHGHHHHHHHHGHHHHGGEFGHHHHHHGEHHGHGHHHGGGCGHHHGHGGEGHHGHHHHHGHHGHHHHHHHGCFGGHHHHHHHHHGGGHHGGGGGGGHHHHHHGGHHHGGGGHHFHGHHHHHHHHHGGGGGGGGCFGGGGGGGGGGGGGGGGFFFFFFFFFFFFFFFFFEFFFEFFFFFFFFFFFFFFFFFFFFFFF
@M05620:37:000000000-D9766:1:1101:17441:12093 1:N:0:33
AAGAGCACACGTCTGAACTCCAGTCACCGCTCATTATCTCGCATGCCGTCTTCCGCTTGAAAAAAACCATAACCCACACAACCTGCCGCACGTCCAAAACCCAACAGCATGGCACGCGACATCATATGCTGGCAGAATACCTCAATCCAGGAATACCGCTGATGCGCCCATTGTCACTAATTCACTCATCTGCCCTTTTCCACACGACTCTCTTCAATTCCATGCGTCTCCTTATGTACACTTCCAACTCT
+
11AA>BCFFF@>1FFEG1BGEEGD1BGHE00AEFFGAAGFF/A//BBE/ABAB1BB/AA0B11A/////11111//?///?EE00BF/>/@/0///1</0?C//?/000BB0001///////?11=<11>11<0.<>G=DCDGH000/00/./<0:0.---::BG@..:.C90;0;000/9;F0990/9C00;0.9/00;9///---;;-9///;//;/:/9///-9-AFB///9/////;9B/9///9/;
@M05620:37:000000000-D9766:1:1101:27836:12103 1:N:0:33
ACCACACCTTCTACAATGAGCTGCGTGTGGCTCCCGAGGAGCACCCCGTGCTGCTGACCGAGGCCCCCCTGAACCCCAAGGCCAACCGCGAGAAGATGACCCAGGTGAGTGGCCCGCTACCTCTTCTGGTGGCCGCCTCCCTCCTTCCTGGCCTCCCGGAGCTGCGCCCTTTCTCACTGGTTCTCTCTTCTGCCGTTTTCCGTAGGACTCTCTTCTCTGACCTGAGTCTCCTTTGGAACTCTGCAGGTTCT
+
AAAAAABBFFFFGGGGGGGGGGHHGEGGGEHHHGFFGGGGGHGHHGGGEFEGHHHHGHHGGGGGGGGGGGGHGHHGGGGHGHHHHGGGGGGGGGHHHHHHHHHHGHHHHGHGGHHGG@CGHHHHHHHHGHHGHHGGGGGHGHHGGGGGGGGGGGGGGGAGGGGGGGFFFFFFFFFFFFFFFFFFFFFFFFFFFFFAFFFFFFFFF.FFFFFFFFFFFFFFFFFFBFFFFFFFFFFFFFFFFFFFFFFFFFF
@M05620:37:000000000-D9766:1:1101:13718:12104 1:N:0:33
GCGGCTGCTTTGGAAGCAACTCATAGATTCCTGCCCCAGTTCCCCCTGGCCCTGGAAACGTTTCTTGCCTGGCTTACAGAAGCTGCAACACCTGCCCATGAACAATGGCAAGTAAGTCAGGCATTTCCGCTTTAGCACTCTTGTGGATCCAATTGAACAATTCTCAGCATTTGTACTTGTAACTGACAAGCCAGGGACAAAAGATCGGAAGAGCACACGTCTGAACTCCAGTCACCGCTCATTATCTCGTA
+
111>A1>ACFBD11B1A10B0BBD3DFDF3FGGB0ACEEBFGFGGE//A0BGHEHFG10BFGGG2DFGGFHFGH0@BGG1BFGBB1BFG0/B>>CF/1BFFGHFBFGGFFGEHHGGFHHGHGE<EGGHGGGCGHHHHHFHFGGBFGHGGGD1@<G@@FFGHGHHGFHGF1?FG1FGHFHHGBHHGHGHHHEFHH.AEGGGFGGGHHHGGGGHHHGHGHCHGGGGFFBFFFF;CFFGFGGA?FFB9BFFFFB
@M05620:37:000000000-D9766:1:1101:26806:12108 1:N:0:33
GAGGCTGCTTTGGAAGAAACTCATAGATTACTGCAACAGTTCCCCCTGGACCTGGAAAAGTTTCTTGCCTGGCTTACAGAAGCTGAAACAACTGCCAATGAACAATGGCAAGTAAGTCAGGCATTTCCGCTTTAGCACTCTTGTGGATCCAATTGAACAATTCTCAGCATTTGTACTTTTAACTGACAAGCCAGGGACAAAAGCTCGGAAGAGCACACGTCTGAACTCCAGTCACCTCTCATTATCTCGTA
+
AAABBBFBFFFFGGGGGGGGGFHDGH5DGHHHHHHHCFHFGGHGHGCGE2BFHEE2BB2G3FGH5AA5BBBAB2AGHHBFHHHHCFFFG3EHHHHGFHHHHGG4GGF3GFHFHHFFFGHHHE/33BBFEE?ECFGBFGFGGFGG3AGBGHBGHF?3BGFCF2@FFDG<D@2>@@F@@F11@FGGHFCFDGHFFHHGGGFG0FC.0<<AACDHFHCGCH-:.;CGFGB0:/;CFFFF0.;FF0FGB0CCF.;
@M05620:37:000000000-D9766:1:1101:13709:12121 1:N:0:33
GAGGCTGCTTTGGAAGAAACTCATAGATTACTGCAACAGTTCCCCCTGGACCTGGAAAAGTTTCTTGCCTGGCTTACAGAAGCTGAAACAACTGCCAATGAACAATGGCAAGTAAGTCAGGCATTTCCGCTTTAGCACTCTTGTGGATCCAATTGAACAATTCTCAGCATTTGTACTTGTAACTGACAAGCCAGGGACAAAAGATCGGAAGAGCACACGTCTGAACTCCAGTCACCGCTCATTATCTCGTA
+
CCCCCDFDFFFFGGGGGGGGGGHHHHHHHHHHHHHHFHHHHHHHHGGGHHHHHHHHHHHHFHHHHHHHHHHHHHHHHHHHHHHHHHHHHHHHHHHHHHHHHHHHHHHHHHHGHHHHHHHHHHHHHHHHGGGGGHHHHHHHHHHHHGHHHHHHHHHHHHHHHHHHHHHHHHHHHHHHHHHHHHHHHHHHHHHGHHHGGGGHHHHGHHHGGGGHHHHHHHGGHHGHHHHHHHHGGGGGGGGGGGGHGGGGGED
@M05620:37:000000000-D9766:1:1101:22552:12121 1:N:0:33
AGTGCCAGCTCTCAATCGCACAGGGGACCCAGGGCCTGGCCCCTCCATCCAGAAAACCTATGACCTCACCCGCTACCTGGAGCACCAACTCCGCAGCTTGGCTGGGACCTATGTGAGTATCCAGCGTAGGAATCTGGGAGTTGGGGAGGAGTGAGGAGTTGGGGAAAGACAGTCCTAACCGTGGAGGGTTCTGGTAAATGATGGGGTGAGGAGGGGCTCTTTGGCTCCCACCAGTCCCCCTGTCTGGTCTA
+
>A>AAFFFBFFFEGGGFFFGFGHHFGGGGAGHGGEFGCHHFHGHGGFHFGHGHF3FGEBGHHFHHHFHHHHGGGEGHHHHHHHHAGHHGCFGGEGGGBGHGHHGGGHHGHHHHHHHHFHHHHHHHGEGGGHHHHHHFHGGGHHG/@FGGGGHHHHHHDGHHBCGGGHHHHHHHHHHHHHHFGGGGGGGFGGGGGGGGGGGGGGGGGFFFFFFFFAFFAFFFFFFFFFFFFFFFFFFFFFFFFFFFFFFFFF
@M05620:37:000000000-D9766:1:1101:17973:12123 1:N:0:33
AGTGCCAGCTCTCAATCGCACAGGGGACCCAGGGCCTGGCCCCTCCATCCAGAAAACCTATGACCTCACCCGCTACCTGGAGCACCAACTCCGCAGCTTGGCTGGGACCTATGTGAGTATCCAGCGTAGGAATCTGGGAGTTGGGGAGGAGTGAGGAGTTGGGGAAAGACAGTCCTAACCGTGGAGGGTTCTGGTAAATGATGGGGTGAGGAGGGGCTCTTTGGCTCCCACCAGTCCCCCTGTCTGGTCTA
+
BCBCCFFFCFFFGGGGGGGGGGHHGGGGGGHHGGGGGGHHHHGHGGHHHHHHHGHHHGHHHHHHHHHHHHHGGGGGHHHHHHHHHHHHGHHHGGFGGHHHGHHGGGHHGHHHHHHHHHHHHHHHHGGGGGHHHHHHHHHGGHHHGGGGGGGHHHHHGGHHHHGGGGHHHHHHHHHHHHHHGGGGGGGGDGGGGGFGGGGGGGGGGGFFFFFFFFFFFFFFFFFFFFFFFFFFFFFFFFFFFFFFFFFFFFF
@M05620:37:000000000-D9766:1:1101:18497:12128 1:N:0:33
ACCACACCTTCTACAATGAGCTGCGTGTGGCTCCCGAGGAGCACCCCGTGCTGCTGACCGAGGCCCCCCTGAACCCCAAGGCCAACCGCGAGAAGATGACCCAGGTGAGTGGCCCGCTACCTCTTCTGGTGGCCGCCTCCCTCCTTCCTGGCCTCCCGGAGCTGCGCCCTTTCTCACTGGTTCTCTCTTCTGCCGTTTTCCGTAGGACTCTCTTCTCTGACCTGAGTCTCCTTTGGAACTCTGCAGGTTCT
+
CCCDDCCCFFFFGGGGGGGGGGHHGGGGHGHHHGGGGGGGGHHHHGGGGGGGHHHHHHHGGGGGGGGGGGGHHHHGGGGHGHHHHGGGGGGGGGHGHHHHHHAGGHHHHHHGGHHGGGGGHHHHHHHHHHHGHHGGGGGHGHHGHGGGGGGGGGGGGGGGGGGGGGFFFFFFFFFHHHFFFFFFFFFFFFFHFFFFFFFHFFF?DFFFFFFFFHFFFHHFFFFFFFHHHHFFFHHFFFFFFHHFFFFFFFF
@M05620:37:000000000-D9766:1:1101:4087:12139 1:N:0:33
GAGGCTGCTTTGGAAGAAACTCATAGATTACTGCAACAGTTCCCCCTGGACCTGGAAAAGTTTCTTGCCTGGCTTACAGAAGCTGAAACAACTGCCAATGAACAATGTCAAGTAATGCAGGCATGGCCAATTTATCACTCTTGTGGATCCAAGTGAACAATTCTCAGCATTTGTACTTGTCACTGACCAGCAAGTGACAAAAGATCGGAAGAGCACACATCTGAACTCCAGCCACCGCTAATTATCTCGTC
+
BABBBBFAFFFFF4FG4FGGFGBFGFGHHDGFGHHAEEHHHFGGHGGGGBGHHHGH3BFGGHHHHHGHHHDFHHHFGFFHHHFHHEEHFCEHHGHHCHHH33BF2@34BBB3B4B44BFFCEHHC0B33/B3B?4BF43B3B3B3?3?B?2B2?3BFBFC2B?222>2@22222@G222@2?FDH11010?0??1>=FGGC0G.1>.><C.<C/<GHH.<0;0;0C0;0:C/.:CG.---.0;0;B0CA;.
@M05620:37:000000000-D9766:1:1101:4068:12140 1:N:0:33
GAGGCTGCTTTGGAAGAAACTCATAGATTACTGCAACAGTTCCCCCTGGACCTGGAAAAGTTTCTTGCCTGGCTTACAGAAGCTGAAACAACTGCCAATGGACTCTGGCCAGAACGACAGGCCTTTACGATATTGCAAGGGAGTCAAACACCTTATCAACAAATCCGCATTTATACTTGTACCTGCCCCGCACGACACCCCAGATCGGAAACGAACAAGTCTGACCATCTGTACTTGCTACTTATATAGTA
+
CBBBCCFCFFFFGGGGGGGGGGGHHHHHHFHHHHHFHHHHHHHHHGGGHHHHHHHHHHHHHHHHHHHHHHHHHHHHHHGHHHHHHHGHHHHGHHH3B3BF3F33BB43B?3113BE1>E/?//333?D/?F/<44BGG2///??23>22@0/@222@2201/??=1//>/>1111>1>>1<1=>100.<<<--A.-;;:.-.;A909.;;-;;.9AF9CFFFB:0/00:9B00B;0;00;;00:00:0009
@M05620:37:000000000-D9766:1:1101:26419:12146 1:N:0:33
GAGGCTGCTTTGGAAGAACCTCATAGATTACTGCAACAGTTCCCCCTTGACCTGGAAAAGTTTCTTGCCTGGCTTACAGAAGCTGAAACACCTGCCAATGAACAATGGCAAGTAACTCAGGCATTTCCGCTTTAGCACTCTTGTGGATCCAATCGAACAATTCTCAGCATTCGTACTTTTAACTGACAAGCCATGCACAAAAGATTCGAAGAGCACACGTCTGACCTCCAGCCACCGCTCATTATCTCGTC
+
AAA1>A1>BF@FGFGF1C1ABAAFEHGDFGHHB1BBA0BAGH2FHGA0BAGFB0GBBGH0BDFHAAAFGHFGGFBBGGGGHBGEHHHHHFFEFHF>@FGHF@11>FD1FFF>GHF2BB1@00/BB2BG???/?G1B1B<0B11BEEFF1FGHF0/0B0/@G1@222@F1121@<<<F1<11?1F111>GHA.01<111=0<<<<<00.0<<A.C/;;C-:.;:00;C0.///=C/C.:-AA0;9009;.C.
@M05620:37:000000000-D9766:1:1101:10180:12147 1:N:0:33
GCGGCTGCTTTGGAAGAAACTCATAGATTACTGCCACAGTTCCCCCTGGACCTGGAACCGTTTCTTGCCTGGCTTCCAGAAGCTGCAACAACTGCCAATGAACAATGGCAAGTAAGTCAGGCATTTCCGCTTTAGCACTCTTGTGGATCCAATTGAACAATTCTCAGCATTTGTACTTGTAACTGACAAGCCAGGGACAAAAGATCGGAAGAGCACACGTCTGAACTCCAGTCACCGCTCATTATCTCGTA
+
>1>AA>>AFFDDGGGF1BFGBCFAFFFHFFBGDG01FFBBDGGHHG/F/0BB0B0BF1/AEFCF2BBFHHHGHC>0BGFEFFHF@1BBGBGHGFFF1CGEFGHFFGHHHGHGGH2EGHHGEFGHHHGFGGFGGHFHFHFHGHHHHGHHHF1<FGHFGGHHHHHHHHHHHHGHHFHHHGHHHHGHHFFHGGHGBGECEGGAGHHGFHHCC.;GFHHFFHGCGGGGGGGGGGGGFGGF?A?A?FFGB0;BA;-
@M05620:37:000000000-D9766:1:1101:12943:12161 1:N:0:33
GAGGCTGCTTTGGAAGAAACTCATAGATTACTGCAACAGTTCCCCCTGGACCTGGAAAAGTTTCTTGCCTGGCTTACAGAAGCTGAAACAACTGCCAATGAACAATGGCAAGTAAGTCAGGCATTTCCGCTTTAGCACTCTTGTGGATCCAATTGAACAATTCTCAGCATTTGTACTTGTAACTGACAAGCCAGGGACAAAAGATCGGAAGAGCACACGTCTGAACTCCAGTCACCGCTCATTATCTCGTA
+
A>AAABFAFFFFGFFFFGGGGGCHBHFHHGHHGHDHGGGHHHHHHGGGHGHHHHHFHDEFFHHHHHHHHHHHHGHFHHHHHHHHHGHHHHHHHHHHFHGHHHHHHHHHHHHGHHHHHHHHHHHHHHHHGGGGGHHHHHHHHHHHHGHHHGHHHHHHHHHHHHGHHHHHHHHHHHHHHHHHHHHHHHHHHHGFHHGGGGGHHHHGHHHGGGGHHHHHHHGGHHGHHHGHHHHGGGGGGG@BGGGGFFFFFAA
@M05620:37:000000000-D9766:1:1101:26979:12177 1:N:0:33
GAGGCTGCTTTGGAAGAAACTCATAAATTAGTGACACAGGACCCCATGACCATGTCACCGTACTTTACCTAGCTTACAGAATCTGGCACCACTTCCCCTGCACAATGGAAAGACAGTCAGTCATTTCCGCTTTCGCCCTCTTGTGGCTCCCCTTGCACCATTCTCAGCCTTTGTACTTGTACCTGCCGCGCCCGGGACCCACGATCGGACGAGCCCCCGTCTGAACTCCAGTCACCGCTCCTTATCTCGTA
+
BBBBBBFBFFFFGGGGGGGGGBB5D55B6B4DDDDFGH2222B2222B3BBBBDDB5DBEB1115B553D53BDFGHHB5B5BF553231B?@@332BB??2B3B3B@@3@1323BBFGFFH3FG44B>/?EFGEE<EEGHHFGHGCGGGEDGGFF2@20@2@FG11F0?GH1FDGHHHH1>>GB0G--<@D@CCC-:CCG.;ACEA?.@--AC-C.>9;AAEB//;BFB/B/9;/.==9.F/B//9;;.9
@M05620:37:000000000-D9766:1:1101:12229:12178 1:N:0:33
CGTGCCAGCTCTCAATCGCACAGGGGACCCAGGGCCTGGCCCCTCCATCCAGAAAACCTATGACCTCACCCGCTACCTGGAGCCCCAACTCCGCAGCTTGGCTGGGACCTATGTGAGTATCCAGCGTAGGAATCTGGGAGTTGGGGAGGAGTGAGGAGTTGGGGAAAGACAGTCCTAACCGTGGAGGGTTCTGGTAAATGATGGGGTGAGGAGGGGCTCTTTGGCTCCCACCAGTCCCCCTGTCTGGTCTA
+
1>1A1>DFAFFDG13BGAAFEAFG00EEGEFAF0AECAFFFFAEEEBGHGFGHFEGBEF1B12DFDFCGHHGGGEGGFF0BFB/>>EEFFFHGE/>EFHCEHH/EE0GCHHHGHEGHGFFEGHHHGCCCCGFHHHHHHEFAGHHGGFCCG.CGFHCG.CGGH-@EAGAFCGFHBFGFCFF@AFAGEG@9.CFF0;CBF0FGGFB.BB@?FFFFB=>@@EFFFF/BFFFFFFFF?BFFFFB?FFFF//9;;9
@M05620:37:000000000-D9766:1:1101:11006:12197 1:N:0:33
GAGGCTGCTTTGGAAGAGCACACGTCTGAACTCCAGTCACCGCTCATTATCTCGTATGCCGTCTTCTGCTTGAAAAAAAAAAACAAAGAATGCAGCTGCTATATTTGTTCTCTCCCACGATATATAGCTCTTAACCACGAACCTTTTATTCCATCTCTACACATTTTCTACCGATGTCTAAGACCATACAAAATCGCTCTCCCCCTCATATCAACCTAACTACTCATTTTTCGCATCTACCTATCTCTGCC
+
AAAAACFCFFFFGFGGGGFGGGHGEHFFDFGHGHFGGGEFEFAAEDGFHGHHHBAAGFFFEAAGGFHGGHHHCFFBAE>EEE////033033343333B34444444423333B2220////<2222>222211?1?<////>0111111>>1<1110000/00==00=000-.-..::00000::00/000;0/...9.0/;..-9.0000009./////://///;////-...-///////9//////
@M05620:37:000000000-D9766:1:1101:20783:12204 1:N:0:33
AGTGCCAGCTCTCAATCGCACAGGGGACCCAGGGCCTGGCCCCTCCATCCAGAAAACCTATGACCTCACCCGCTACCTGGAGCACCAACTCCGCAGCTTGGCTGGGACCTATGTGAGTATCCAGCGTAGGAATCTGGGAGTTGGGGAGGAGTGAGGAGTTGGGGAAAGACAGTCCTAACCGTGGAGGGTTCTGGTAAATGATGGGGTGAGGAGGGGCTCTTTGGCTCCCACCAGTCCCCCTGTCTGGTCTA
+
ABBBBFFBAFFFGGGGGGEFGGHHGGGGGGAHGEGG2FHH2FEGGEF5FGFEGHHHHGF3F3BFGHHHHHEGGEGGFFHHHHHHHHHHGHHHGGEGGHHHGBEFGDHHFFHHGHHHHGHHHHHHHGGGGGHHHHHHHHHGGHHHGGGGGGGHGHHGHGHHHHGGGGHHHHHHHHHHHHHHGGGGGGGGCFGGGGGGGGGGGGGGGGFBFFFFFFBBBBFFFFFFFFFFFFFFFFFFFFFFBFFFFFFFFFF
@M05620:37:000000000-D9766:1:1101:12729:12216 1:N:0:33
GAGGCTGCTTTGGAAGAAACTCATAGATTACTGCAACAGTTCCCCCTGGACCTGGAAAAGTTTCTTGCCTGGCTTACAGAAGCTGAAACAACTGCCAATGAACAATGGCAAGTAAGTCAGGCATTTCCGCTTTAGCACTCTTGTGGATCCAATTGAACAATTCTCAGCATTTGTACTTGTAACTGACAAGCCAGGGACAAAAGATCGGAAGAGCACACGTCTGAACTCCAGTCACCGCTCATTATCTCGTA
+
>3>AAAFAFFBFFEFGFFG4DGFHBGFGGGGH5B4BBAFGHHGHHGEGCAGHHGF2FD2BBFHHGFHHHHHAGFGGHHHF3AFFHHBGGGFGGFHGFGHHHGHHGHHHHHHGHFDGHHHHEHHHHHHHGGGGGHHHGHHHHHHHHGFGHHFFGHH1GHFGHHHHHGHHGHHHHHHHHHHHHDGHHBGHBHHGFHHGGFG0>GGGHHHGG.EFHHHHHGGGHHGGHHHHHHHGGGGGGGGGDGGGFBBFFCD
@M05620:37:000000000-D9766:1:1101:12755:12225 1:N:0:33
GAGGCTGCTTTGGAAGAAACTCATAGATTACTGCAACAGTTCCCCCTGGACCTGGAAAAGTTTCTTGCCTGGCTTACAGAAGCTGAAACAACTGCCAATGACCAATGGCAAGTAAGTCAGGCATCTCCGCTTTAGCACTCTTGTGGATCCAATTGAACAATTCTCAGCATTTGTACTTGTAACTGACAAGCCAGGGACAACAGATCTGCAGAGCACACGTCTAAACTCCAGTCACCTGTCATTATCCCGTC
+
A3AA>AFACDB4G45BBF4B5FGFCFF6DFF5FB4FFH2FH5ABBEEEEGFGHGEF33A3BFFFGFGBBBGFHHH3BBBGGGAFGB3FBF?FFHGGFHHHF3BBFB33FG@CFGH44BBEC3?33BBG/?/?F?3??BB3BB?3B<22FF2C3323B@FFDGFFDDD2F@2>F<?1G1FF?DFFGD1FD0.<<0.>>>F0.<//0<0000<0./<<::-;.;.;CC0C0:C;<CC;0/;9;0;0;C0/.;.
@M05620:37:000000000-D9766:1:1101:10327:12226 1:N:0:33
GAGGCTGCTTTGGAAGAAACTCATAGATTACTGCAACAGCTCCCCCTGGACCTGGAACAGTTTCCTGCCTGGCTTCCAGAAGCTGCAACAACTCCCCATGAACAATGGCAAGTAAGTCAGGCATTTCCGCTTTAGCACTCTTGTGGATCCAATTGAACAATTCTCAGCATTTGTACTTGTAACTGACAAGCCAGGGACAAAAGATCGGAAGAGCACACGTCTGAACTCCAGCCACCGCCCATTATCTCGTA
+
>AAAA1CAFFFF1BFGGGGGDEGHHFH33DBFFGFHCGG0BGF0EF//A0BG00BA11ABFDGH2FAFG11EG000B1FH0FC1@1B1G0/BE1@>/0BF11@GFFFBGFHEFGGHHDGF0GHHBHFHGGFGF1<FGFFGFGHGHGFHHHGCGHHFHGBCGFGHHHHFHD1FF1?1<<<?11FGFFGFDGG.>GC?FFAFH.GADFGGGGGHHHGF/.-C.CEFB/0CFGB/;ABF.A-=:BF0C9CBAE?
@M05620:37:000000000-D9766:1:1101:12926:12230 1:N:0:33
GAGGCTGCTTTGGAAGAAACTCATAGATTACTGCAACAGTTCCCCCTGGACCTGGAAAAGTTTCTTGCCTGGCTTACAGAAGCTGAAACAACTGCCAATGAACAATGGTAAGCAAGGTAGGCATTTCCGCTTCAGCACCCCTCCGGATCCAATTGAACAATTCTCACCATTTGTACTTGTAACTGACAAGCCACTTTCAAAATATTGTAAGACCACATGACCGAATTCCAGCCACCGCCCATTAACTTGCC
+
AAAAAAFAFFFFG4GGGGGGGGHGHHFGHHGFGHFHHHHHHHHHHGCGFFGHHFHFG3EGBFHBGDEGHHHHHFC3GHHGHHHHHH@GGFHHFHGHHHH3B33@B3F344433B?213B3?3B3344B/?/?/??B3F//////?<B//2@G22@FFF22@F1?FG1?FG1<11@1<1?11><<FBF110<>C0/000000<00D0D00=000;CC.0=0C/;;-.90;FG/C./.=--;.=00000090/
@M05620:37:000000000-D9766:1:1101:10288:12233 1:N:0:33
AGTGCCAGCTCTCAATCGCACATGGGACCCAGGGCCTGGCCCCTCCATCCAGAAAACCTATGACCTCACCCGCTACCTGGAGCACCCACTCCGCAGCTTGGCTGGGACCTATGTGAGTATCCAGCGTAGGAATCTGGGAGTTGGGGAGGAGTGAGGAGTTGGGGAAAGACAGTCCTAACCGTGGAGGGTTCTGGTAAATGATGGGGTGAGGAGGGGCTCTTTGGCTCCCACCAGTCCCCCTGTCTGGTCTA
+
>A>>ADFFBFFFG4FFAFFAECHHHEFGGEHHAEGEFFHHHHGHGGHHHHHHHHHFHGHHBFFHHFGHHHHFE>>EHFFH?EGHHH1?EGHFEECGEHGHGHHGGGHHGHHHHHHHHHHHHHHHHGGDGGHHHHHHHHCFGHHHGGADGCEGH1GHCEHGHHGGEGHHFHHHHHHHHHHHGGGGDEGGFGGGGGGGGFGGGGGGGGGFFFFFFFFFFFFFFFFFFFFFFFFFFFFFFFFFFFFFFFFFFFF
@M05620:37:000000000-D9766:1:1101:19419:12237 1:N:0:33
GAGGCTGCTTTGGAAGAAACTCATAGATTACTGCAACAGTTCCCCCTGGACCTGGAAAAGTTTCTTGCCTGGCTTACAGAAGCTGAAACAACTGCCAATGAACATTGGACAGTAAGTCAGACATTTCCACTTTAGCCCTATTGAGGATACAATTGCACAATTCTCAGCATTTGAACTTGTACATGACCCGCCAAGGACAAAAGATCGGAAGAGCACACGTCTGAAATCCAGTCAACGCTCAATATATAGTA
+
BBCCCBFCFFFFGGGGGGGGGGHHHHHHHGHHHHHHHHHHHHHHHGGGHHHHHHHGHHHHGHHHHHGHHHHHHGGHHHHHHHHHHHHGHHHHHHHHHHHHHBFG3D@E33BCF4B@F4F33@BBHHHB4B?B3B?33F22?4D4DBG3333BB?G3BF3G23D3D3DFF22>@2D2FF2DD2DDF1?10>/@--><FHB0<<CEFGA?A..<CF;.;G-.;C.C00;0/::F000CA-.9C009;00;00;
@M05620:37:000000000-D9766:1:1101:16015:12241 1:N:0:33
AGTGCCAGCTCTCAATCGCACAGGGGACCCAGGGCCTGGCCCCTCCATCCAGAAAACCTATGACCTCACCCGCTACCTGGAGCACCAACTCCGCAGCTTGGCTGGGACCTATGTGAGTATCCAGCGTAGGAATCTGGGAGTTGGGGAGGAGTGAGGAGTTGGGGAAAGACAGTCCTAACCGTGGAGGGTTCTGGTAAATGATGGGGTGAGGAGGGGCTCTTTGGCTCCCACCAGTCCCCCTGTCTGGTCTA
+
BCABBFFFCFFFGGGGGGGGGGHGGGGGGGHHGGGGGGHHHHGHGGHHHHHHHHHHHGHHHHHHHHHHHHHGGEFGHHHHFGHHHHHHGHHHGGGGGHHHGHHGGGHHGHHHHHHHHHHHHHHHHGGGGGGHHHHHHHHGGHHHGGEGGGGHHHHHHGHHHHGGEGHHGHHHHHHHHHHHGGGGGGGGGGGGGGGGGGGGGGGGGGFFFFFFFFFFFFFFFFFFFFFFFFFFFFFFFFFFFFFFFFFFFFF
@M05620:37:000000000-D9766:1:1101:25990:12244 1:N:0:33
AGTGCCAGCTCTCAATCGCACAGGGGACCCAGGGCCTGGCCCCTCCATCCAGAAAACCTATGACCTCACCCGCTACCTGGAGCACCAACTCCGCAGCTTGGCTGGGACCTATGTGAGTATCCAGCGTAGGAATCTGGGAGTTGGGGAGGAGTGAGGAGTTGGGGAAAGACAGTCCTAACCGTGGAGGGTTCTGGTAAATGATGGGGTGAGGAGGGGCTCTTTGGCTCCCACCAGTCCCCCTGTCTGGTCTA
+
AAAAA1F1AC1FGGFGGGEGGGFHFECEEGGHE?GGGGHHHHGHGGGGHHGH1GHHHGHHHHEHFFHGHHHGGCEGHGGHEGHHHHHFGGFHGGGGGGHFGHHEEEAHEH1FHDHGFBDGHGHHHGCCCGEGHFHHGHFFCGHHGGGGG.CHHHEHHGHHFHGCCEHHHHHHFHBGFHHHGGEGEGGG9AFGGGBFFFFFG0FFGGF@FFFFFF<?@9EFFFFFFFBA?FFB?FFFFFF?@FFFF99/999
@M05620:37:000000000-D9766:1:1101:9804:12246 1:N:0:33
GAGGCTGCTTTGGAAGAAACTCATAGATTACTGCAACAGTTCCCCCTGGACCTGGAAAAGTTTCTTGCCTGGCTCACAGAAGCTCCCCCTACTGCCAAGGTACTATAGCACGTCAAGGGAGCAAAACAGCTTATGAAATAATGGCAAGCAAGTTAGACATTTCTCATCCATTATACTTGTAGATGCAATGCAAGAAACATCAGCACGGGCACGCGCAAGTGACAACTCAGGGCCACGCGACTTATATAGCA
+
AAAAAAFBFFFFGGGGGGGGGGFGGFHHHFFFGFHBGHHHHHHHHGGGHHHHHHHHGFHHHHHHHHHHHHHGGH3BGGGGHHHG3B?E10B?3BFGF31134F4GF444B@/11?/33//?/?3320/BFHH34FGHH3B3BF3B2B/?BG2FB222@F2@GH2>222111?111?FGGH111?11>G<11FF10000011<<00.-----..---;9-=000;C./F00;...;9-.99--.9/;B/;/9
@M05620:37:000000000-D9766:1:1101:17124:12253 1:N:0:33
GAGGCTGCTTTGGAAGAAACTCATAGATTACTGCAACAGTTCCCCCTGGACCTGGAAAAGTTTCTTGCCTGGCTTACAGAAGCTGAAACAACTGCCAATGAACAATGGCATGTAAGTCAGACATTTCCGCTTCAGCACTATTGTGGGGCCAAATAAACAATTCTCAAACTATGTACTTGAAACTGACAATCCACGCACAAGAAATCTGGAGAACACACGTCTAAACTCCAGACCCCTTTCACTAGCTCCTG
+
CCCCCCFCFFFFGGGGGGGGGGGHHHHHHHHHHHHHGGHHHHHHHGGGHHHHHHHHFGHHHHHHHHHHHHHHHHHHHHHHHHHHHHHHHHHHHHHHHHHH33B4F33B2F3B34D44D4333234444?EE//334D0334B344///<///222D22</F22@2D21111@??111111?1111111>11011>.---<.///=D0000;/.//;;;-;./.0</;:B//0......00;0=00/00/=/
@M05620:37:000000000-D9766:1:1101:7459:12256 1:N:0:33
GAGGCTGCTTTGGAAGAAACTCATAGATTACTGCAACAGTTCCCCCTGGACCTGGAAAAGTTTCTTGCCTGGCTTACAGAAGCTGAAACAACTGCCAATGACCAATGGCAAGTAAGTCAGGCATTTCCGCTTTAGCACTCTTGTGGATCCAATTGAACAATTCTCAGCATTTGTACTTGTAACTGACAAGCCAGGGACAAAAGATCGGAAGAGCACACGTCTGAACTCCAGTCACCGCTCATTATCTCGTA
+
BBBBBBFBFFFFGGGGGGGGGGHHHHGHHHHHHHHHHHHHHHHHHGGGHHHHHGHGHHHHHHHHHHFHHHHHHHHHHHGFGHHHHHHGHGHHGHHHHFHHH3@FGG33B?EF@BGF4FFGB3FBGEGHGG?EFHBGHDGC?GG3FDHHHFHFFBGFHHGHGGGFHGFGHH>FGHHHH1F1<1@@11F<1FC.>0>.><.<FA<<<GE?FEGHHHFHHF::.::CGGHH0CF099C0;--;:;F00;9;F.9
@M05620:37:000000000-D9766:1:1101:10789:12257 1:N:0:33
AGTGCCAGCTCTCAATCGCACAGGGGACCCAGGGCCTGGCCCCTCCATCCAGAAAACCTATGACCTCACCCGCTACCTGGAGCACCCACTCCGCAGCTTGGCTGGGACCTATGTGAGTATCCAGCGTAGGAATCTGGGAGTTGGGGAGGAGTGAGGAGTTGGGGAAAGACAGTCCTAACCGTGGAGGGTTCTGGTAAATGATGGGGTGAGGAGGGGCTCTTTGGCTCCCACCAGTCCCCCTGTCTGGTCTA
+
AAA>AFFFBFFFGGGGGGGFGGHGGFGGGGHH2EEGGGHHHHGHGGHHHHHHHHHFHGHHHGHHHHHHHHHEE>EEHHFHBGHHFH11?GHFEGGGGHHHGHGGGGHHGGGHH?G?DGGGHHHHHGC/BD22?GFGFCFCGHHGGGFDGAEHG0<C0EGGHH?C:DAGHGHHHF0GCCGFGDEG.CEC.9CFGGFFFGBFFBBFEFFFEFFFFF;=DDFEFFBFFFF?EFFDFFFFFFFFFFFFFFB99F9
@M05620:37:000000000-D9766:1:1101:22873:12260 1:N:0:33
GAGGCTGCTTTGGAAGAAACTCATAGATTACTGACACAGTTCCCCCTTGACATGGAAACGTTTCTTGCCTGGCTTCCAGAAGCTGGAACACCTGCCAATGAACAATGGCAAGTAAGTCAGGCATTTCCGCTTTAGCACTCTTGTGGATCCAATTGAACAATTCTCAGCATTTGTACTTGTAACTGACAAGCCAGGGACAAAAGATCGGAAGAGCACACGTCTGAACTCCAGTCACCGCTCATTATCTCGTA
+
BBBBBBFAFFFFGGGGGG4FGGFHH5DDGH4BFD4BFFAA5ADB2BA22AB5DGCGB3A1A2BADDGAFGAFGEB2BGHEGHHHH2?FGF2EGFHGH3FG@@BBGGHHFHHGHDFHHBFHHHHHHHHHGGGGGDHHFHHHHHHHHGHHHH22BGH3FFFHHHGHHHHHHHHHHHHHHHHHHDGHHDGF??CFFHFGGGE0GHHEG0<CE.CGHHE::CDHHHGG:GHFGFBFGGGGFGGG.CBF99;FFCD
@M05620:37:000000000-D9766:1:1101:24155:12262 1:N:0:33
AGTGCCAGCTCTCAATCGCACAGGGGACCCAGGGCCTGGCCCCTCCATCCAGAAAACCTATGACCTCACCCGCTACCTGGAGCACCAACTCCGCAGCTTGGCTGGGACCTATGTGAGTATCCAGCGTAGGAATCTGGGAGTTGGGGAGGAGTGAGGAGTTGGGGAAAGACAGTCCTAACCGTGGAGGGTTCTGGTAAATGATGGGGTGAGGAGGGGCTCTTTGGCTCCCACCAGTCCCCCTGTCTGGTCTA
+
>AAAAFFFCFFFG4FGGFFGGGGHGCFGGGGGGGGGGGHGHHGHGGFHHHGHHGHHHGHGHHHHHHHHHHHGGGGGHGGFHHGFGHAGFHGHGFEGGHHHGHHGGGHHGHHHHHHHHFDHHHHHHGEEDGHHGHHHHHGGCGHHGGGGDGGHHHHHHGHHHHGGGGEHFHHHGHGHFHHHGEEGGGGGA?FFGGCFGGGGGGGGGGFFFFFFFFFFFFFFFFFFFFFFFBADFFFFFFFFFFFFFFFFF0;
@M05620:37:000000000-D9766:1:1101:21584:12282 1:N:0:33
GAGGCTGCTTTGGAAGAAACTCATAGATTACTGCAACAGTTCCCCCTGGACCTGGACAAGTTTCTTGCCTGGCTTACAGAAGCTGAAACACCTGCCAATGAACAATGGCAAGTAAGTCAGGCATTTCCGCTTTAGCACTCTTGTGGATCCAATTGAACAATTCTCAGCATCTGTACTTGTAACTGACAAGCCATGCACAAAAGATCGGAAGAGCACACTTCTAAACTCCAGTCACCGCTCATTATCTCGAC
+
A?AA>AC>BBB@FCBBFGAFGGHGHGGFGFGFGB4FFGBFGGDFGGFFACAGHFFB2311DFHGHFBBBFBBFEFBFBBEGGFGGBDDBE1BFGGGCFHG33BBBBB@GB@?B44@4B@BB3?3BFFGE??E/33??3?3BDG3B/22B2?23BB?32222FDFG222@@22>>F1FG1??1@FF?<1??..01111>1<0>>.<D.......</=:;/;<;0;::;00:/<<;C;.-;-900;;0;CF0-
@M05620:37:000000000-D9766:1:1101:15279:12284 1:N:0:33
AGTGCCAGCTCTCAATCGCACAGGGGACCCAGGGCCTGGCCCCTCCATCCAAAAACCCTAGGACCTACCCCGCAACCGGGGGCCCCACCTCCGCACCTTGCCGGGGACTTAGGTGAGTATCCAGGGAAGGAACCTGGGGGTTGGGGAGGGGGGGGGGGTGGGGGAAGGACGGTCCTAACCGTGGAGGGTTCGGGTAAAGGATGGGGTGGGGGGGGGCCCTTTGCTTCCCACCAGTCCCCCTGCCTGGTCTT
+
BBACCFFFCFFFGGGGGGGGGGHHGGGGGGHHGGGGGGHHHHGHGGHHHHHHHHH1E112233B?2@3BF10//>>1>E//<//><B<<0?/////<F1F1=/>C-->.0000000.000=000/...;.:/../:C.--;-ACG?.;------:--9@-;-@-BF...:--:;-0:0;.-.;-.;A::.9-;..9B000:0BEFD.--:--;:>9--;AF09000;B/0;...::FFE.-..90B.0000
@M05620:37:000000000-D9766:1:1101:9477:12286 1:N:0:33
GAGGCTGCTTTGGAAGAAACTCATAGATTACTGCAACAGTTCCCCCTGGACCTGGAAAAGTTTCTTGCCTGGCTTACAGAAGCTGAAACAACTGCCAATGAACAATGGCAAGTAAGTCAGGCATTTCCGCTTTAGCACTCTTGTGGATCCAATTGAACAATTCTCAGCATTTGTACTTGTAACTGACAAGCCAGGGACAAAAGATCGGAAGAGCACACGTCTGAACTCCAGTCACCGCTCATTATCTCGTA
+
AAAAAAFCFFFFGBFGCGGGGGGHHEGFGDGHFGFEFHHHHGGGHGGGGEGHHHGHBACGHHHHHHHHHHHBFHGGGGBFGHFGHG3GBFGGHHHHEHHHF3BGHHD3BGGFGFHGGHFHFBCBBDFHFGFGG33??FF?FHG?3ADBFGFFGFGFDGFHHGFHH2D@>D@D@>DFGFFB?F@GGD?FGHE<0>.<FF.00FC<<=GGGCCAA/CGFH:;;CCGGH0CB0C0;CFC9;??A;;CFFF;FAA
@M05620:37:000000000-D9766:1:1101:24634:12290 1:N:0:33
ACCACACCTTCTACAATGAGCTGCGTGTGGCTCCCGAGGAGCACCCCGTGCTGCTGACCGAGGCCCCCCTGAACCCCAAGGCCAACCGCGAGAAGATGACCCAGGTGAGTGGCCCGCTACCTCTTCTGGTGGCCGCCTCCCTCCTTCCTGGCCTCCCGGAGCTGCGCCCTTTCTCACTGGTTCTCTCTTCTGCCGTTTTCCGTAGGACTCTCTTCTCTGACCTGAGTCTCCTTTGGAACTCTGCAGGTTCT
+
BBBBBBBBFFFFGGGGGGGFGFHHGFFFHEHHHGGEGGGGGHHHHGGGDFGGHHGHHHHGGGGGGGGGGGGHGHHGGGGHGFHHHGGEGGGGGGHHFHHHHH/GFHHHHHHGGHHGGGGGHHHHHHHHHHHGHHGGGGGHGHHGHGGGGGGGGGGGGGGGGGGGGGFFFFFFFFFFFFFFFFFFFFFFFFFFFFFFFFFFFFFFFFFFFFFFFFFFFFFFFFFFFFFFFFFFFFFFFFFFFFFFFFFFFFF
@M05620:37:000000000-D9766:1:1101:9461:12292 1:N:0:33
GAGGCTGCTTTGGAAGAAACTCATAGATTACTGCAACAGTTCCCCCTGGACCTGGAAAAGTTTCTTGCCTGGCTTACAGAAGCTGACACAACTGCCAATGAACAATGGCAAGTAAGTCAGGCATTTCCGCTTTAGCACTCTTGTGGATCCAATTGAACAATTCTCAGCATTTGTACTTGTAACTGACAAGCCAGGGACAAAAGATCGGAAGAGCACACGTCTGAACTCCAGTCACCGCTCATTATCTCGTA
+
11A1A1CAFFFFB1BFGFG1GGFHGH1GHFGHDF1BBCFDGHFHHGEFFFGHHHH0F10F1FGHHFGHHHHEEBBBFHHF1BFBG@01BFF/FEBFGHHHGHHHHGHHHHHGHGFHHHHHFHHHHHHHGGGGGHHHHHHHHHHHHGFHHHFGHHHDHHFHHHHHHHHHGHHHHHHHHHHHGGHHHFHGFFHGCHHGGGG0GHHGFHHGG.EHHHHHHHGCHHGHHHHHHHGGGGGGGGGAAFFGGBFFGFB
@M05620:37:000000000-D9766:1:1101:12366:12293 1:N:0:33
GAGGCTGCTTTGGAAGAAACTCATAGATTACTGCAACAGTTCCCCCTGGACCTGGAAAAGTTTCTTGCCTGGCTTACAGAAGCTGAAACAACTGCCAATGAACAATGGCAAGTAAGTCAGGCATTTCCGCTTTAGCACTCTTGTGGATCCAATTGAACAATTCTCAGCATTTGTACTTGTAACTGACAAGCCAGGGACAAAAGATCGGAAGAGCACACGTCTGAACTCCAGTCACCGCTCATTATCTCGTA
+
A?AB>AFAFFFFGFGGGGGGGGGHHHHHHHHHGBFGCHHHHGHFHGGGEHHHHHFHBF2GFHHHHHGGGHHGHHFHHFFGFHGHHHFGGFFHHHHHHFHHEFEFFF@EGFGFGDDEFGHHFGHHHEHHGGGGGGB3????BGH3FFHEFHFBFFGBDFDGFDGFFGGFDF@FF2GGHGF?11<FDBFG1FC<<>>>CF.C>0CEDGHFG.EHHHCCGCACCCCGHFHHFFE0CBFF.@-:9;;CB0CBFAC
@M05620:37:000000000-D9766:1:1101:16620:12302 1:N:0:33
GAGGCTGCTTTGGAAGAAACTCATAGATTACTGCAACAGTTCCCCCTGGACCTGGAAAAGTTTCTTGCCTGGCTTACAGAAGCTGAAACAACTGCCAATGAACAATGGCAAGTAAGTCAGGCATTTCCGCTTTAGCACTCTTGTGGATCCAATTGAACAATTCTCAGCATTTGTACTTGTAACTGACAAGCCAGGGACAAAAGATCGGAAGAGCACACGTCTGAACTCCAGTCACCGCTCATTATCTCGTA
+
BABCCCFCFFFFGGGGGGGGGGHHFHHHHHHHHHHGFFHHHHHHHGGGHHHHHHHHHHHHHHHHHHHHHHHHHHHHHHHHHHHHHHHHHHHHHHHHHHHHHHHHHHHHHHHGHBGGHHHHEHHHHHHHGGGGGHGHHHHFFHHGCFHGBGHHFHHDGCGHF22FFHHHGHHFHGHHGHHFHHHGHHHHGHHGHHHGGGGHHHHGHHHFGGGHFHFHGGGHHHGHHHHHHHHFGGGGGGGG.9FFGFBFF:D
@M05620:37:000000000-D9766:1:1101:15226:12339 1:N:0:33
AGTGCCAGCTCTCAATCGCACAGGGGACCCAGGGCCTGGCCCCTCCATCCAGAAAACCTATGACCTCACCCGCTACCTGGAGCACCAACTCCGCAGCTTGGCTGGGACCTATGTGAGTATCCAGCGTAGGAATCTGGGAGTTGGGGAGGAGTGAGGAGTTGGGGAAAGACAGTCCTAACCGTGGAGGGTTCTGGTAAATGATGGGGTGAGGAGGGGCTCTTTGGCTCCCACCAGTCCCCCTGTCTGGTCTA
+
ABABBFFFCFFFGGGGGGGGGGHHGGGGGGHGGGGGGGHHHHGHGGHHHHHHHHHHHGHHHHHHHHHHHHHGGEGGHGHHGGGHHHHHGHHHGGGGGHHHGHHGGGHHGHHHHHHHHHHHHHHHHGGGGGHHHHHHHHHGGHHHGGGGGGGHHHHHHGHHHHGGGGHHHHHHHHHHHHHHGGGGGGGGEGGGGGGGGGGHHGGGGGFFFFFFFFFFFFFFFFHFFFFFFFFFFFFFFFFFFFFFHHFFFFF
@M05620:37:000000000-D9766:1:1101:10101:12372 1:N:0:33
AGTGCCAGCTCTCAATCGCACAGGGGACCCAGGGCCTGGCCCCTCCATCCAGAAAACCTATGACCTCACCCGCTACCTGGAGCACCAACTCCGCAGCTTGGCTGGGACCTATGTGAGTATCCAGCGTAGGAATCTGGGAGTTGGGGAGGAGTGAGGAGTTGGGGAAAGACAGTCCTAACCGTGGAGGGTTCTGGTAAATGATGGGGTGAGGAGGGGCTCTTTGGCTCCCACCAGTCCCCCTGTCTGGTCTA
+
>>AAAFFFBFFFEGEFGFCFGGCF2AEFGGHFGGGGGFHHHHGHGGHHHHHHHHHGHGHHBGHHHHHHHHHGGGGGHGFF2FG1BGCGGEHFEFCFGFHHGHHGGGHHGHHHHHHGHFGHHHFHHGDGGEHHHGHHHGGGEHHGGGGGGGGHHHHHHFGHHGGGGGGHHHHHCFHHHHFHGCEGGGGGCFFGGGFFGGGGFFGGGGFFFFFFFFFFFFFFFFFFFFFFFFFFFFFFFFFFFFFFF9FFFEB
@M05620:37:000000000-D9766:1:1101:28247:12387 1:N:0:33
GAGGCTGCTTTGGAAGAAACTCATAGATTACTGCAACAGTTCCCCCTGGACCTGGAAAAGTTTCTTGCCTGTCGTACATACTCTTGCACCACTTCCCCTGCACAATGGCCAGTCCGTCAGGCAATTCCGCTTAAGACCTCATGAAAAAACCCTTACAAAATTATCAGCCTTTGTACTTGTACCTGCCCCGACCGGGACCAACGATCGGAAGAACACCCGTCTGAAATCCAGACACCGCGCATTATATAGTA
+
CBCCCBFCFFFFGGGGGGGGGGHHHHHHHHHHHHGHHHHHHHHHHGGGGGHHHHHHHGHHGGHHHHHHH5BB3ABB1B55353553533BBBF5B3FFBF1BFG23B3B3@?G331?FFG2FG0BDDBEE/</DF?BGHH2DG33330/?/?@22@@@FCGHDFHH1G0??FDFHGGBB<F1FFG0>.<A?D-:-:-@.;A.;;CEFGGEG./;/:.=-:;AEFF0BBFFF0;;B:;---@..:;:BBF0:
@M05620:37:000000000-D9766:1:1101:14527:12418 1:N:0:33
AGTGCCAGCTCTCAATCGCACAGGGGACCCAGGGCCTGGCCCCTCCATCCAGAAAACCTATGACCTCACCCGCTACCTGGAGCACCAACTCCGCAGCTTGGCTGGGACCGATGCCCTTTTTCAGCTTTGGAATGCCCTAGTTTCGGAGGAGCGAGCAGCTGCGCACAGACAGCTCCAACCGTGGAGGGCTCTGGTAAATGATGGGGTGAGGAGGGGCTCTTTGGCTCCCACCAGTCCCCCTGTCTGGTCTA
+
BBABCFFFCFFFGGGGGGGFGCHHGGGGGGHHGGGGGGHHHHGHGGFHHHHHHGGHHGHGHHHHHHHHHHHGGGGGHGHHHHHHGHHHGGGHGGGGGHHFFHHG//0BE/////222@222222@2111011?1110100>>11>CG-DDG.-----//;C/-----//./9.0;///;.9.:-..:-.;.//;B//////9//;:9-AA.B.9-@B:AFFBFFFFBE?F.AEFFFFFFFFEFFFBFBFB/
@M05620:37:000000000-D9766:1:1101:11201:12429 1:N:0:33
GAGGCTGCTTTGGAAGAAACTCATAGATTACTGCAACAGTTCCCCCTGGACCTGGAAAAGTTTCTTGCCTGGCTTACAGAAGCTGAAACAACTGCCAATGAACAATGGCAAGTAAGTCAGGCATTTCCGCTTTAGCACTCTTGTGGATCCAATTGAACAATTCTCAGCATTTGTACTTGTAACTGACAAGCCAGGGACAAAAGATCGGAAGAGCACACGTCTGAACTCCAGTCACCGCTCATTATCTCGTA
+
BBAABAFBFFFFGGGGCGGFGGHFHHGHGFHHHHHGHHHHHHGHHGGGHFHHHGHFHHHHFHHHHHHHHHHHFGHHHHHHHHHHHHHHHHHHHHHHHHHHHHHHHHHHHHHGHHHHHHGHHHHHHHHHGGGGGFFHGHHHHHHFHGHHHHHHHHHHHHHHHHHHHHHFHHHHHHHHHHHHGHGHHHHHHHFGHHHGGGGHHGFEGHHGGGGHHGFHHHGGGHGHHHGHHGHBFFFFGGGGGGGGFBFGGEA
@M05620:37:000000000-D9766:1:1101:3272:12444 1:N:0:33
AGGCCCAGCTCTCCATTGCACAGGGTACCTAGTGCGTGGCCCCTCCATCCAGAAAACCTATGACCGCACCCGCCACCTGGCGCACCCCCTCAGCAGCTTGGCTGGGACCTATGTGAGTATCCCGCGTCGGCATCTGGGCGTTGGGGCGGCGTGCGGCGTTGGGGCCCGCCCGTCCTAACCGTGGCGGGTTCTGGTAAACGATGGGGTGAGGAGGGGCTCTTTGGCTCCCACCAGTCCCCCTGTCTGGTCTA
+
>>11>>AAFFFFGGGA3BB3B1FAF001B3DB1AD0BBEEGFGGGGHHH0BFD0F0BEFG1BBGH/AAEEE>>>/BGG0B0/?>EEG/>EE0>B1B0B1B?F1FFFCGEG1BGHH2FHFHHH1<CGG<>C-->GHFBF.-ACCA--.AAGGG@B@@?@@@@E=@A--;->>-@FFF//9A@BF@-@->9EFFFFFFFFFF-AAFEFF@?AA/AB?@@@FFFFFFFEFFFBFFEFFFFFFF@FFFFFFFFFF
@M05620:37:000000000-D9766:1:1101:13693:12446 1:N:0:33
GAGGCTGCTTTGGAAGAACGACAAGCCAGGGACAAAAGATCGGAAGAGCACACGTCTGAACTCCAGTCACCGCTCATTATCTCGTATGCCGTCTTCTGCTTGAAAAAAAAAAAAAAAGCAAAAAGAATATAAAATTATCAATAAAACATTAAGGAGTTCAAAAACTAGTAACATGGGTTAAACTCAAAAAACATAGTCAACGTATCTAGCACTGATAACGAACTGGAATTGTCAACCGCAATGCACAATAC
+
AAABABFCFFFFGGGGGGGGGGGGHHFHHEEEFCGCFGFGHHGFFGFHHHHHHGGGHGHHGGHHHHGGFHGEGGGGHGDFGGHHFEHHHHGEGHGHHHHGHHFFHHHGGGGG/<</-.0<010<.<.0000===00000000000;0.000;00:.//00000..90090;0000/.9.:0;0;00000.:..00000000...090000000/90000...-.0//00000:0:0.----.00000/000
@M05620:37:000000000-D9766:1:1101:2270:12450 1:N:0:33
GAGGCTGCTTTGGAAGAAACTCATAGATTACTGCAACAGTTCCCCCTGGACCTGGATATGTTTCTTGCCTAGCGTACATAAGCTGGAACAACTGCCAATGATCAATAGCAAGTAAGTCAGGCATTTCCGCTTTAGCACTCTTGTGGATCCAATTGAACAATTCTCAGCATTTGTACTTGTAACTGACACGCCAGGGACAAAAGCTCGGAAGAGCACACGTCTGAACTCCAGTCACCGCTCATTATCTCGTA
+
BABCBCFCFFFFGFGGGGGGGGHFH5A66D45D5BFFG25A5D3222B22B2222A555DD555BD55355AFAE1A15DF5BGG21B3BFG33FF@3BGF4BDG443@DG23F44BDFFBG?FGHGHEDGGGHFHEGBGHHHGHGFFFGF2F3F3FFGHHHHHHHBG22>FHHHHHHDG11@F?1F11CCGG@><FFECGF<.<=<<E.EHGGGHHH-;;GECFGBCFGGFFFGG.CGG.CFFCBFFGED
@M05620:37:000000000-D9766:1:1101:4866:12459 1:N:0:33
AGTGCCAGCTCTCAATCGCACAGGGGACCCAGGGCCTGGCCCCTCCATCCAGAAAACCTATGACCTCACCCGCTACCTGGAGCACCAACTCCGCAGCTTGGCTGGGACCTATGTGAGTATCCAGCGTAGGAATCTGGGAGTTGGGGAGGAGTGAGGAGTTGGGGAAAGACAGTCCTAACCGTGGAGGGTTCTGGTAAATGATGGGGTGAGGAGGGGCTCTTTGGCTCCCACCAGTCCCCCTGTCTGGTCTA
+
ABA3AFFFBFFFGFGGGGGGGGHHGGGGGGHHGGGGGGHHHHGHGGHHHHHHHHHCGGHHHHHHHGHHHHHGGEFGHHHHGHHHHHFFFHHHGGGGGHHHGHHGGGHHGHHHHHHHHHHHHHGHHGGGGGDGHHHHHHCFGHHHGGFGGAGHHDHHHGHHHHGGGAEFFH/GHHHHFHHHGGGGFGGGGGGGGGGGGGGGGGGGGGFFFFFFFFFFFFFFFFFFFFFFFFFFFFFFFFFFFFFFFFFFFF/
@M05620:37:000000000-D9766:1:1101:21341:12462 1:N:0:33
AGTGCCAGCTCTCAATCGCACAGGGGACCCAGGGCCTGGCCCCTCCATCCAGAAAACCTATGACCTCACCCGCTACCTGGAGCACCCACTCCGCAGCTTGGCTGGGACCTATGTGAGTATCCAGCGTAGGAATCTGGGAGTTGGGGAGGAGTGAGGAGTTGGGGAAAGACAGTCCTAACCGTGGAGGGTTCTGGTAAATGATGGGGTGAGGAGGGGCTCTTTGGCTCCCACCAGTCCCCCTGTCTGGTCTA
+
AAAAAFFFBFFFGGGGGGGGGGHGGCEEFGHHFAEEFGHHHHGHGGFHHHHHHFHHHGHFHGHHHHHGHHFEF>EEHFFHCGHHHH11EGHHGGGGGHHHGHHGGGHHGHHHHHHHGHHHHHHHHGGGGGHHHHHHHHAFGHHFCFFFGDGHHDHHFDHHHHGG:DGHHHFHHHHHFGHGGGGGBEGGGGGGGGGGGGGGGGGGGFFFFFFFFFFFFFFFFFFFFFFFFFFFFFFFFFFFFFFFFFFFFFB
@M05620:37:000000000-D9766:1:1101:17348:12470 1:N:0:33
AGTGCCAGCTCTCAATCGCACAGGGGACCCAGGGCCTGGCCCCTCCATCCAGAAAACCTATGACCTCACCCGCTACCTGGAGCACCAACTCCGCAGCTTGGCTGGGACCTATGTGAGTATCCAGCGTAGGAATCTGGGAGTTGGGGAGGAGTGAGGAGTTGGGGAAAGACAGTCCTAACCGTGGAGGGTTCTGGTAAATGATGGGGTGAGGAGGGGCTCTTTGGCTCCCACCAGTCCCCCTGTCTGGTCTA
+
ACABBFFFCFFFGGGGGGFGGGHHGGGGGGHHGGGGGGHHHHGHGGHHHHHHGHHHHGHGHHGHHHHHHHHGGEGGHHHHHHHHHHHHGHGHGGGGGHHHGHHGGGHHGHHHGHFHH??GHHFHHG<CDCHFGDGHHHFGGHHHGGCFFGGHFFHHCGHHHHGGGGHHCGHHFHCHHHHHGAEAAGGGEFGGGGFFGFGFFGGGGGFFEFEFFFFCFCFFFFFBFFFFFFFFFFFFFFFFFFFFFFFFFF/
@M05620:37:000000000-D9766:1:1101:25661:12471 1:N:0:33
GAGGCTGCTTTGGAAGAAACTCATAGATTACTGCAACAGTTCCCCCTGGACCTGGAAAAGTTTCTTGCCTGGCTTACAGAAGCTGAAACACCTGCCAATGCACTATGGCCCGTAAGTCAAGCCTTTTAGATTACGCCAACTGATGAATACACTTGATTAAATAACAGCATTTAAACTTGTCACTGCCGCGCCAGGGCCCCTAGATCGGAAAAGCAACAGTCTGCCCTACATGCACCGCTCACTATCAAGTA
+
AABBABFAFFFFGFGGFG4FGGHHHHHHHGHGHGHHHHHFHHHHHGG2FGHHHGHBFHHCGHHHHHHHHHHHHHHHHHHHHHHHHHHHGH1BGGHHHHHH343334@3?G1EG/EGE4B4?3/BF334B?4B4B/EEA/?2223?3B3B@D22FHG22@@2@@221?FF11?111??1?GGGFGFDG<-<<-CD...;@:.:::F0.:..-//9:FFG/=0;;00:99./=0FFF/9-;-;/;9/;/9;//
@M05620:37:000000000-D9766:1:1101:18541:12473 1:N:0:33
GAGGCTGCTTTGGAAGAAACTCATAGATTACTGCAACAGTTCCCCCTGGACCTGGAAAAGTTTCTTGCCTGGCTTACAGAAGCTGAAACAACTGCCAATGAACAATGGCAAGTAAGTCAGGCATTTCCGCTTTAGCACTCTTGTGGATCCAATTGAACAATTCTCAGCATTTGTACTTGTAACTGACAAGCCAGGGACAAAAGATCGGAAGAGCACACGTCTGAACTCCAGTCACCGCTCATTATCTCGTA
+
A3AABAFAFFFFGGGGFBGGGGGHFGHHHBFHHH4BFCFFGHHHHGGGHGGHHHGHHB2BFHHHGHHHHHHHHHHCGHHHHHHHHHHHHGHHHHHHBGGHFHHHFGHHHHHGHBGHHHHHHHHHHHHHGGGGGHHHHHHHHHHHHGHHHHECGHHFHHHHHHHHHHHHHHHHHHHHHHHHHFHHHFHGFGHGHHHGGGGHHGHGHGHGGGGHHHHHHHGHHHGHHHHHHHHGGGGGGGGG.FGEFFGGGCD
@M05620:37:000000000-D9766:1:1101:18549:12490 1:N:0:33
GAGGCTGCTTTGGAAGAACCTCATAGATTACTGCAACAGTTCCCCCTGGACCTGGAAAAGTTTCTTGCCTGGCTTACAGAAGCTGAAACACCTGCCAATGAACAATGGCAAGTAAGCCAGGCATTTCCGCTTTAGCACTCTTGTGGATCCAATTGAACAATTCTCAGCATTTGTACTTGTAACTGACAAGCCAGGGACAACAGATCGGAAGAGCACACGTCTGAACTCCAGTCACCGCTCATTATCTCGTA
+
AAAAAAC>BFDFFBBA4F4AFGHFFHFDGFHGH5BABBFGHHFGHGG2B2BFGGHFFFFA3FGHGGGGGHGHGHHEGHHGFGHGHGG3FC1BFGGFCGGHH33BBFD3BBBFBGGF33BB//??GFHGAEE//BBDB?BF?G23B/F?2F2F3B?@F22@<2@GGBGGG<FG<<GF?G1<11?F11?110..><..<..<.<<<0<..<<.CC//:;;-.;/.;CCCB0B/CB;C;9--9=CF;0;0BA..
@M05620:37:000000000-D9766:1:1101:17746:12501 1:N:0:33
AGTGCCAGCTCTCAATCGCACAGGGGACCCAGGGCCTGGCCCCTCCATCCAGAAAACCTATGACCTCACCCGCTACCTGGAGCACCAACTCCGCAGCTTGGCTGGGACCTATGTGAGTATCCAGCGTAGGAATCTGGGAGTTGGGGAGGAGTGAGGAGTTGGGGAAAGACAGTCCTAACCGTGGAGGGTTCTGGTAAATGATGGGGTGAGGAGGGGCTCTTTGGCTCCCACCAGTCCCCCTGTCTGGTCTA
+
BCBABFFFCFFFGGGGGGGGGGHHGGGGGGHHGGGGGGHHHHGHGGHHHHHHHHHHHGHHHHGHHHHHHHHGGGGGHHHHHHHHHHHHGHHHGGGGGHHHGHHGGGHHGHHHHHHHHHHHHHHHHGGGGGHHHHHHHHHGGHHHGGGGGGGHHHHHHGHHHHGGGGHHHHHHHHHHHHHHGGGGGGGGEGGGGGFFGGGGGGGGGGFFFFFFFFFFFFFFFFFFFFFFFFFFFFFFFFFFFFFFFFFFFFF
@M05620:37:000000000-D9766:1:1101:12900:12503 1:N:0:33
AGTGCCAGCTCTCAATCGCACAGGGGACCCAGGGCCTGGCCCCTCCATCCAGAAAACCTATGACCTCACCCGCTACCTGGAGCACCAACTCCGCAGCTTGGCTGGGACCTATGTGAGTATCCAGCGTAGGAATCTGGGAGTTGGGGAGGAGTGAGGAGTTGGGGAAAGACAGTCCTAACCGTGGAGGGTTCTGGTAAATGATGGGGTGAGGAGGGGCTCTTTGGCTCCCACCAGTCCCCCTGTCTGGTCTA
+
BCBCCFFFCFFFGGGGGGGGGGHHGGGGGGHHGGGGGGHHHHGHGGHHHHHHHFHHHGHHHHHHHHHHHHHGGEEFHHHHFHHGHHFFFHHHGGGGGHHHGHHGGGHHGHHHHHHHHHHHHHHHHGGGGGGHHHHHGHHGGHHGGGFGGGGHHHHHHGHHHHGGFGHHFHHHHHHHHHHHGGGGGGGGGGGGGGGGGGGGGHGGGGFFFFFFFFFFFFFFFFHFFFFFFFFFFFFFFFFFFFFFHFFFFF0
@M05620:37:000000000-D9766:1:1101:23389:12518 1:N:0:33
AGTGCCAGCTCTCAATCGCACAGGGGACCCAGGGCCTGGCCCCTCCATCCAGAAAACCTATGACCTCACCCGCTACCTGGAGCACCAACTCCGCAGCTTGGCTGGGACCTATGTGAGTATCCAGCGTAGGAATCTGGGAGTTGGGGAGGAGTGAGGAGTTGGGGAAAGACAGTCCTAACCGTGGAGGGTTCTGGTAAATGATGGGGTGAGGAGGGGCTCTTTGGCTCCCACCAGTCCCCCTGTCTGGTCTA
+
AA>AAFFFBFFFGGGGGGGGGGHHG2FEGGHHGGGGGGHHHHGHGGHHHHHHHHFGGGHHHHHHHHHHHHHEGEGGHHHHGHHHHH1FEHHGGGGGGF3FGHGGGGHHGGFGHHGHHHHGHHHFHGGGGGHFGHHHHH0FGHGCGG.@G<CFG0DH0EHHHHGGE..CBGFCHHHHHHHFAAEA.E?GGGFGGGGFGGFFGGGGGGFFFFFBFDAFFFFFFFFFFFFFFBFDEFFFFFFFFFFFFFFFFFB
@M05620:37:000000000-D9766:1:1101:18955:12528 1:N:0:33
ACCACACCTTCTACAATGAGCTGCGTGTGGCTCCCGAGGAGCACCCCGTGCTGCTGACCGAGGCCCCCCTGAACCCCAAGGCCAACCGCGAGAAGATGACCCAGGTGAGTGGCCCGCTACCTCTTCTGGTGGCCGCCTCCCTCCTTCCTGGCCTCCCGGAGCTGCGCCCTTTCTCACTGGTTCTCTCTTCTGCCGTTTTCCGTAGGACTCTCTTCTCTGACCTGAGTCTCCTTTGGAACTCTGCAGGTTCT
+
CCCCBCCDFFFFGGGGGGGGGGHHGEGEGGHHHGGGGGGGGHHHHGGGGGGGHHHHHHHGGGGGGGGGGGGHGHHGGGGHGHHHHGGGGGGGGGHHHHGHHHHGGHHHHHHGGHHGGGGGHHHHHHHHHHHGHHGGGGGHGHHGHGGGGGGGGGGGGGGGGGGGGGFFFFFFFFFHHHFFFFFFFHFFFFFFFFFFFFFFFFFFFFFFFFFFFHFFFFFFFFFFFFFHHHFFFHHFFFFFFHFFFFFFFFF
@M05620:37:000000000-D9766:1:1101:7560:12560 1:N:0:33
AGTGCCCGCTCTCCATCGCCCCGGGGCCACCTGTCCTGGCCCCTCCCTACAGACACCCGCTGGCCTCCCCCGCTCCCTAGACCACCCACTCGGCAGGTACGCGGGGGCTTGTGTGCTTACCCCTCTTCGGGCTCTTGTCTTTTTTTCTGGGGTCGGCGGTGGGGCCCTCACTTCCTCCCGGTGGCGTGTGCGGGTTGATGCTGGGGGTCGTCTTGTCTCTCTGGCTCCCCCCCGTCCCCCTGTCTGGTTCA
+
>>1>1BC111>>GGA1AA0EEEG0A//ABA00BA1FABABBA//BAFBB0@1@B0>B?///>/>B@B/>/////><FB1B1BBBFE?/?FF//<///?11<?//>A-:-9-.;99;;B00999../00.9.--;///9//;;//--;BB/--9---;9-9;--@99@----/;9BFB/---;9--@B;A9F9-9>--/;//9;/A?---;;A--:B//999;9B/-BE??A---A--;;B=EBB//9/9B/
@M05620:37:000000000-D9766:1:1101:19166:12563 1:N:0:33
AGTGCCAGCTCTCAATCGCACAGGGGACCCAGGGCCTGGCCCCTCCATCCAGAAAACCTATGACCTCACCCGCTACCTGGAGCACCAACTCCGCAGCTTGGCTGGGACCTATGTGAGTATCCAGCGTAGGAATCTGGGAGTTGGGGAGGAGTGAGGAGTTGGGGAAAGACAGTCCTAACCGTGGAGGGTTCTGGTAAATGATGGGGTGAGGAGGGGCTCTTTGGCTCCCACCAGTCCCCCTGTCTGGTCTA
+
ABAABFFFBFFFGGGGGGGGGGHGGGGGGGHHGGGFAFHHFHGHGGHHHHHHHHHGHGHHHHHHHHHHHHHGGEEGHHEHFGHHHHFHFHHHGGGGGHHHGHEFGGHHGHHHHHDHHHHHHHHHHGGGGGHHHHHHHHHGGHHHGGGGGGGHHHHHHGHHHHGGGGHHHHHHHHHHHHHHGGGGGGGGFGGGGGGGGGGGGGGGGGFFFFFFFFCFFFFFFFFFFFFFFFFFFFFFFFFFFFFFFFFFFFF
@M05620:37:000000000-D9766:1:1101:22230:12567 1:N:0:33
AGTGCCAGCTCTCAATCGCACAGGGGACCCAGGGCCTGGCCCCTCCATCCAGAAAACCTATGACCTCACCCGCTACCTGGAGCACCAACTCCGCAGCTTGGCTGGGACCTATGTGAGTATCCAGCGTAGGAATCTGGGAGTTGGGGAGGAGTGAGGAGTTGGGGAAAGACAGTCCTAACCGTGGAGGGTTCTGGTAAATGATGGGGTGAGGAGGGGCTCTTTGGATCCCACCAGTCCCCCTGTCTGGTCTA
+
AA>AAFF1AFFFGGGGGGCCGGHFGGGEFGHHCAEEAFHHGHGHGGHBGHHHHHHHHGH1GHFHHHHHHHFGG>EGHHGHFGHHHHFGFH1FEGGEGHHHGH1??EHAFHHHHH2GHHHHHHHHH@EGGGHHHHHHHHHGGHHHGGECGGGHHHHHHGHEF/ACFGHHFHHHHHHHHHHHGGGGGGGGGGGGGGGGGGGGGGG0EGF@FFFFFF-@@@FFFFFF/BFFFFFFFFFFFFFF@FFFFFFFFFB
@M05620:37:000000000-D9766:1:1101:3012:12570 1:N:0:33
AGTGCCAGCTCTCCATCGCACAGGGTACCCAGTGCCTGGCCCCTCCATCCAGAAAACCTATGACCTCACCCGCTACCTGGAGCACCCACTCTGCAGCTTGGCTGGGACCTATGTGCGTATCCAGCGTCGGCCTCTGGGCGTTGGGGCGGCGTGCGGCGTTGGGGACAGCCCGTCCTAACCGTGGAGGGTTCTGGTAAATGATGGGGTGAGGAGGGGCTCTTTGGCTCCCACCAGTCCCCCTGTCTGGTCTA
+
>>>3>BFFCFFFGGGBBAE2EEGEG44BB4BF3BF5DBGHHHGHGGHHHBBFGHHBBEGHBBFGH5BFGHH0>0>>GG3B2BBBFGF1?FG3@F4FBB3B?FFGGGFGDGBFGHH4EFGGHHDDFDD/>C//?FGHHH/<C@CCCD?DG-:9;AD?:DDFFACF.-.:.:.;@FFFFBFFDFFF.;9@AFFFFFFFBBFFFFF/A.;;9:A/:A9@AAAFBFFFFFEFA/;DAFFFFFFFFFFFFFFFFFB
@M05620:37:000000000-D9766:1:1101:11352:12577 1:N:0:33
GAGGCTGCTTTGGAAGAAACTCATAGATTACTGCAACAGTTCCCCCTGGACCTGGAAAAGTTTCTTGCCTGGCTTACAGAAGCTGAAACAACTGCCAATGAACAATGGCAAGTAAGTCAGGCATTTCCGCTTTAGCACTCTTGTGGATCCAATTGAACAATTCTCAGCATTTGTACTTGTAACTGACAAGCCAGGGACAAAAGATCGGAAGAGCACACGTCTGAACTCCAGTCACCGCTCATTATCTCGTA
+
AABBBAFBFFFFGEGGGGGGGGHHHHHHHHHHHHHHHHHGHHHHHGFGHHHHHHHHHHHHGHHHHHGHHHHHHHHHHHHHHHHHHHHHHHHHHHHHHHHHHHHGHHHHHHHGHHHHHHHHHHHHHHHHGGGGGHGHHHHHHHHHHGHHHHHHHHHHHHHHHHHHHHHHHHHHHFHHHHHHHHHHHHHGGHHFFGFDGGEHHHHGHHHGGGGHHHGHHHGGHHGHHHHHHHHBFGGGDGGFGGGGGFGFGGD
@M05620:37:000000000-D9766:1:1101:6477:12591 1:N:0:33
GAGGCTGCTTTGGAAGAAACTCATAGATTACTGCAACAGTTCCCCCTGGACCTGGAAAAGTTTCTTGCCTGGCTTACAGAAGCTGAAACAACTGCCAATGAACAATGGCAAGTAAGTCAGGCATTTCCGCTTTAGCACTCTTGTGGATCCAATTGAACAATTCTCAGCATTTGTACTTGTAACTGACAAGCCAGGGACACAAGATCGGACGAGCACACGTCTGAACTCCAGTCACCGCTCATTATCTCGTA
+
A3ABBAFCFFFFGGGGFGGGFGDFFFAG65BFFHHFHFFDFGHHHGEF2BFGGGGHHE2FBGGGHDFGHHHGGBFCGGGHGHHHH333BFG1@FGGFHHHHHHHHHHHHHHGHFGHHHHHFHFHHHHHGEGGGBGHHHHHHHHHHG2GHH22FHH3?FBHHHHHHDHH2GHHHHHHHHHHHHHHHGHHHGHG0GGFGGG0CFGHHHGGG-C@DGGHGHGHGGGGEGGGGGGGGGGGGGGG?GGGF0FGFCD
@M05620:37:000000000-D9766:1:1101:11160:12595 1:N:0:33
ACCACACCTTCTACAATGAGCTGCGTGTGGCTCCCGAGGAGCACCCCGTGCTGCTGACCGAGGCCCCCCTGAACCCCAAGGCCAACCGCGAGAAGATGACCCAGGTGAGTGGCCCGCTACCTCTTCTGGTGGCCGCCTCCCTCCTTCCTGGCCTCCCGGAGCTGCGCCCTTTCTCACTGGTTCTCTCTTCTGCCGTTTTCCGTAGGACTCTCTTCTCTGACCTGAGTCTCCTTTGGAACTCTGAGGTTCTA
+
DCDDDCDDFFFFGGGGGGGGGGHHGGGEHGHHHGGGGGGGGHHHHGGGGGGGHHHHHHHFGGGGGGGGGGGHHHHGGGGHGHHHHGGGGGDGGGHHHHHHHHHHGHHHHHHGGHHGGGGGHHHHHHHHHHHGHHGGGGGHGHHGHGGGGGGGGGGGGGGGGGGGGGFFFFFFFFHFHHFFFFFFHFFFFHHFHFFFFFFHFFFFFFFFFFFFFHHHFHFFFFFFFFFFFFFFFHHFFFFFFFFFFFFFFFF
@M05620:37:000000000-D9766:1:1101:3888:12601 1:N:0:33
AGTGCCAGCTCTCAATCGCACAGGGGACCCAGGGCCTGGCCCCTCCATCCAGAAAACCTATGACCTCACCCGCTACCTGGAGCACCAACTCCGCAGCTTGGCTGGGACCTATGTGAGTATCCAGCGTAGGAATCTGGGAGTTGGGGAGGAGTGAGGAGTTGGGGAAAGACAGTCCTAACCGTGGAGGGTTCTGGTAAATGATGGGGTGAGGAGGGGCTCTTTGGCTCCCACCAGTCCCCCTGTCTGGTCTA
+
AAAAAFFFAFFFGFGGGGGAEAHFFEEGGFHGFGGGGGHHHHGHGGHH5GHHGHHGHGHHHGHHHGHHHHHGGG@FHHGGHHHHHHCEGFHGGGFGFHGGGHHGGGFHGHFHHHH3FHFHHHFGHGGBDGDDFHHHFF0FGHHB@D.<C<CGH0GHCEHHHFGG...;;GHHHHHHCGGHGGGGDEAFGGGGGGGGEFFG0CFGGGFFEFF/ADFFFFFFFFFFFFFFFFFFFFFFFFFFFFFFFFFFFFB
@M05620:37:000000000-D9766:1:1101:13914:12630 1:N:0:33
AGTGCCAGCTCTAATGCACAGGGGACCCAGGGCCTGGCCCCTCCATCCAGAAAACCTATGACCTCACCCGCTACCTGGAGCACCAACTCCGCAGCTTGGCTGGGACCTATGTGAGTATCCAGCGTAGGAATCTGGGAGTTGGGGAGGAGTGAGGAGTTGGGGAAAGACAGTCCTAACCGTGGAGGGTTCTGGTAAATGATGGGGTGAGGAGGGGCTCTTTGGCTCCCACCAGTCCCCCTGTCTGGTCTATC
+
AAAABFFFBFFFGGGGGGGGGGGGGGGGGHGGGGGGHHHHGHGGHHHHGHGGGGHGHHHHHHHHHHHHHGGFGGHHHGHHHHHHHHGHHHGGGGGHHHGHHGGGHHGHHHHHHHHHHHHHHGHGFGGGHGGHHHHHFGEHHHGGEGGGGHHHHHHGHHHHGGGGHHHHHHHHHHHHHHGGHGGGGGGGFGGGFFB9FFGGGGGG9DFFFFFFFFFFFFFFFFFFFFFFFFFFFFFFFFFFFFFFFFFFFFB
@M05620:37:000000000-D9766:1:1101:19757:12642 1:N:0:33
AGTGCCAGCTCTCAATCGCACAGGGGACCCAGGGCCTGGCCCCTCCATCCAGAAAACCTATGACCTCACCCGCTACCTGGAGCACCAACTCCGCAGCTTGGCTGGGACCTATGTGAGTATCCAGCGTAGGAATCTGGGAGTTGGGGAGGAGTGAGGAGTTGGGGAAAGACAGTCCTAACCGTGGAGGGTTCTGGTAAATGATGGGGTGAGGAGGGGCTCTTTGGCTCCCACCAGTCCCCCTGTCTGGTCTA
+
ABABCFFFCFFFGGGGGGGGGGHHGGGGGGHHGGGGGGHHHHGHGGHGHHHHHHHHHGHHHHHHHHHHHHHGGFGGHHHHHHHHHHHHGHHHGGGGGHHHGHHGGGHHGHHHHHHHHHHHHHHHHGGGGGHHHHHHHHHGGHHHGGGGGDGGHHHHHGHGHHGGGGHHHHHHHHHHHHHHGGGGGGGGGGGGGGGGGGGGGGGGGGFFFFFFFFFFFFFFFFFFFFFFFFFFFFFFFFFFFFFFFFFFFFF
@M05620:37:000000000-D9766:1:1101:7529:12645 1:N:0:33
AGTCCCAGCTCTCCATCGCACAGGGTCCCCAGTGCCTGGCCCCTCCATCCAGAAAACCTATGACCTCACCCGCCACCTGGCGCACCCCCTCCGTAGCTTGGCTGGGACCTATGTGAGTATCCAGCGTAGGAATCTGGGCGTTGGGGCGGCGTGCGGCGTTGGGGCCCGCCCGTCCTAACCGTGGCGGGTTCTGGTAAATGATGGGGTGAGGAGGGGCTCTTTGGCTCCCACCAGTCCCCCTGTCTGGTCTA
+
>A11>BDCFFFFGFG11AE1E0GFFA00A0BE11BB1BFHEHECEGFHG0BGD0F0BEGF1BDGH1BFGGG/>>>BGF0B0>BEEEG>>EE?>/0??F>BEFFGGGHGGGFGHHG2FFFHHH2FGGG/>C11?GHHEH/ACCGFCG.<A:AA@9AG-@-;@A@@---;9@@@@FFF/9BF@FF@-@-@9AFFFFFFFFFF/FFFFFB@EFFFFF@@@?EFFFFFFFFFFBFFAFFFFFFF@FFFFFFFFFF
@M05620:37:000000000-D9766:1:1101:16900:12649 1:N:0:33
AGTGCCAGCTCTCAATCGCACAGGGGACCCAGGGCCTGGCCCCTCCATCCAGAAAACCTATGACCTCACCCGCTACCTGGAGCACCAACTCCGCAGCTTGGCTGGGACCTATGTGAGTATCCAGCGTAGGAATCTGGGAGTTGGGGAGGAGTGAGGAGTTGGGGAAAGACAGTCCTAACCGTGGAGGGTTCTGGTAAATGATGGGGTGAGGAGGGGCTCTTTGGCTCCCACCAGTCCCCCTGTCTGGTCTA
+
BAAABFFFBFFFGGGGGGGGGGHHGGGGGGHHGEGGGGHHHHGHGGHHHHHHHGHHHGHHHHHHHHHHHHHGGGGGHHHHHHHHHHHHGHHHGGGGGHHHGHHGGGHHGHHHHHHHHHHHHHHHHGGGGGHHHHHHHHHGGHHHGGGGGGGHHHHHHGHHHHGGGGHHGHHHHHHHHHHHGGGGGGGGEFGGGGGGGGGGGGGGGGFFFFFFFFFFFFFFFFFFFFFFFFFFFFFFFFFFFFFFFFFFFFB
@M05620:37:000000000-D9766:1:1101:19592:12667 1:N:0:33
AGTGCCAGCTCTCAATCGCACAGGGGACCCAGGGCCTGGCCCCTCCATCCAGAAAACCTATGACCTCACCCGCTACCTGGAGCACCAACTCCGCAGCTTGGCTGGGACCTATGTGAGTATCCAGCGTAGGAATCTGGGAGTTGGGGAGGAGTGAGGAGTTGGGGAAAGACAGTCCTAACCGTGGAGGGTTCTGGTAAATGATGGGGTGAGGAGGGGCTCTTTGGCTCCCACCAGTCCCCCTGTCTGGTCTA
+
ABAABFFFCFFFGGGGGGGCGGHGGGGGGGHHFGGGAFHHGHGHGGHHHHHHHHHFHGHHHHHHHGHHHHHGE>EGHGEHBGHHFH?1EGHFEEFEFHFHGFHGGGHHGFHHHHHHHHHHHHHHHGGGCEGHHHHHHHFGGHHHGGECGAGHH0GACEHHHHCGEDHHHHHFHHHHHGHHGGGGGGGGGFGGGGGGGGGGGGGGGGFFFFFFFFFFFFFFFFFFFFFFFFFFFFFFFFFFFFFFFFFFFFF
@M05620:37:000000000-D9766:1:1101:26092:12668 1:N:0:33
AGTGCCAGCTCTCAATCGCACAGGGGACCCAGGGCCTGGCCCCTCCATCCAGAAAACCTATGACCTCACCCGCTACCTGGAGCACCAACTCCGCAGCTTGGCTGGGACCTATGTGAGTATCCAGCGTAGGAATCTGGGAGTTGGGGAGGAGTGAGGAGTTGGGGAAAGACAGTCCTAACCGTGGAGGGTTCTGGTAAATGATGGGGTGAGGAGGGGCTCTTTGGCTCCCACCAGTCCCCCTGTCTGGTCTA
+
A>AABFF4>FFFGGGGGFFGGGHHGGGGGGHHG2EFGFHHHHGHGGH5FGHHHHHHHGH3GHGGHHHFHHGGGEGGHHHFHHHCGGHHGH3GGGEEGHHHGHCEEEHHGHHHGH2?G1BGGDHEHCBDGGHHFGHHHGFFD?<1A?F<@AEHHHEHHD//=/<-CFHGHHHG0:CGHHHHGDFGGEEG.;FGGG0FFGFGGFGFG.ABFFFFFF=-B-AFFFFFFFFEF.9DFFFBF/ED=9FFF/9B9F9
@M05620:37:000000000-D9766:1:1101:19274:12672 1:N:0:33
GAGGCTGCTTTGGAAGAAACTCATAGATTACTGCAACAGTTCCCCCTGGACCTGGAAAAGTTTCTTGCCTGGCTTACAGAAGCTGAAACAACTGCCAATGAACAATGGCAAGTACGTCAGGCATTTCCGCTTTAGCACTCTTGTGGATCCAATTGAACAATTCTCAGCATTTGTACTTGTAACTGACACGCCAGGGACAAAAGATCGGAAGAGCACACGTCTGACCTCCAGTCACCGCTCATTATCTCGTA
+
A>>AAACAFFFFFFGGCCGFFGGFGGGHFHGHHHGEHHGGFHHHHGEGHFHHHFGCGG2FBGGHGHGHHHHGHHFGHHHHHHHHHFHGHEHFFGFC33FGFGG4BBGBHFHGHF4>FGGDHHGHF4BG/EGGGFEH4DGGGHBF1?FCHHHHFHEGHHGC<1>FFHGHHHHHHGHHHHHHGDGHHEFF1C@GGDHGEEEFCGGGHHHGGGGHHHFC:GDCHGEE099FEFBFFGFBFGGG?FFFB9CBA;;
@M05620:37:000000000-D9766:1:1101:14668:12692 1:N:0:33
GAGGCTGCTTTGGAAGAAACTCATAGATTACTGCAACAGTTCCCCCTGGACCTGGAAAAGTTTCTTGCCTGGCTTACAGAAGCTGAAACAACTGCCAATGAACAATGGCAAGTAAGTCAGGCATTTCCGCTTTAGCACTCTTGTGGATCCAATTGAACAATTCTCAGCATTTGTACTTGTAACTGACAAGCCAGGGACAAAAGATCGGAAGAGCACACGTCTGAACTCCAGTCACCGCTCATTATCTCGTA
+
A>AABAFCFFFFGGGGGGGGGGFGHHHHHFGFHH44GFGHHHHHHGGGHFGHHHHHHHHHHHHHHHHHHHHHHHHGHHHGHHHHHHHHHHFHHHHHHHHHHHHHHHHHHHHGHFHHHHHHHHHHHHHHGGGGGHHHHHHHHHHHHGHHHHHGHHHGHHHHHHHHHHHHHHHHHHHHHHHHHHHHHHHHGHHGHHHGGGGGHHHGHHHGGGGHHHHHGHGHHHGHHHGHHHHGGGGGGGGGGGGGGFFGFA9
@M05620:37:000000000-D9766:1:1101:8597:12696 1:N:0:33
GAGGCTGCTTTGGAAGAAACTCATAGATTACTGCAACAGTTCCCCCTGGACCTGGAAAAGTTTCTTGCCTGGCTTACAGAAGCTGAAACAACTGCCAATGAACAATGGCAAGTAAGTCAGGCATTTCCGCTTTAGAACTCTTGTGGATCCAATTGAACAATTCTCAGCATTTGTACTTGTAACTGACAAGCCAGGGACAAAAGAACGGAAGAGCACACGTATGAACTCAAGTCACCGCTCATTATCTCGTA
+
A?AB>>FA4BB4G4BFBGCFDGGHHFHHHFB5DB4BCHGHHDABBEEE2BBFGHEG332FFDHDDGG5B53BBFG3A5BDGHB@G33@BB?GHHHHHHHHB3BFGF33BFGEH4EB4B4GB3/B3BBB/>?EF333?B?3B?F?3/2?BF22B3B33FDFF@@F@2@2222>@2>@1<1<?111?<??DG//0<..>F.0<<<..<<?E.<..:;;CG-:/0/;0C0:0/:0;;B9.-;-909;;00;;.;
@M05620:37:000000000-D9766:1:1101:3920:12702 1:N:0:33
GAGGCTGCTTTGGAAGAAACTCATAGATTACTGCAACAGTTCCCCCTGGACCTGGACAAGTTTCTTGCCTGGCTTACAGAAGCTGAAACAACTGCCAATGACCAATGTCAAGTAAGTCAGGCATTTCCGCTTTAGAACTCTTGTGGATCCAATTGAACAATTCTCAGCACATGTACTTGTAACTGACAAGCCAGGGACAAAAGCTCGGAAGAGCACACTTATGAACTCCAGTCACCTCTCATTATCTCGTA
+
A?AB>AFB4DDDG4ABFGGGGGHHHDGFFHGHGGBGFHHHHDFBGFEGAFFFGHEH231BFHHFHHHBBB3BBFGBB5BDGHBGHB3GBFBFHHHHFHHHE@FGAF34BBH3B4GB@FEGFFCB3BBF?E??FD33?BF3?FFB??B2BF2BB3B33FFGH2FDH2F@<02@@>@21<1<?<<@<F<?GCG>0>..>>.00F<.<<.<ACDFF/:GFH/=0;00<G0;G/B0;CF:0.0;9090;BC;9:;
@M05620:37:000000000-D9766:1:1101:15055:12713 1:N:0:33
GAGGCTGCTTTGGAAGAAACTCATAGATTACTGCAACAGTTCCCCCTGGACCTGGAAAAGTTTCTTGCCTGGCTTACAGAAGCTGAAACACCTGCCAATGAACAATGGCAAGTAAGTCAGGCATTTCCGCTTTAGCACTCTTGTGGATCCAATTGAACAATTCTCAGCATTTGTACTTGTAACTGACAAGCCAGGGACAAAAGATCGGAAGAGCACACGTCTGAACTCCAGTCACCGCTCATTATCTCGTA
+
BABBBACAFFFFFGGGGFCGGGFHGHHGHHHHHGGFFFGGHHHHHGEEFGHHHHHHHHHHHFHHDHFHHHHHHHH3GHHGHHHGHDHHHH1EHGHHHHHHGHGHHGGGHGHGHHHHHHHHHFHHHHFHGGGGGGFGHHHGHHHHFGHGFFEHHHHFGGHHHB@GHHHHHHHHHFFGHHGHHFHGHHGHHHHFHHHGGGGHHHHGFBCGGGGHGBCCCCDHHHCGGFHHFHGBFBFF?B?AEFGGGFFFFED
@M05620:37:000000000-D9766:1:1101:3907:12715 1:N:0:33
GAGGCTGCTTTGGAAGAAACTCATAGCTTACTGCAACAGTTCCCCCTGGACCTGGCAAAGTTTCTTGCCTGGCTTACAGACGCTGAACCAACTGCCAATGAACAATGGCAAGTAAGTCAGGCATTTCCGATTTAGCACTCTTGTGGATCCAATTGAACAATTCTCAGCCTTTGTACTTGTAACTGACAAGCCAGGGACAAAAGATCGGACGAGCACACGTCTGAACTCCAGTCACCGCTCATTATCTCGTA
+
A3>ABAFBFFFFGGGGAAGGFBFGH5FFAGFGHHHBGFBDFGHHHGGGHHHFGGHGH3GGD5DFH5DFHHHBABB3BFGH1>>EFGHHHGG1BFDFFFHG3FGHHGGHHHHGH4FHHHHHEFCGHHHHG//EGBGHEHCHHHHHHF1BCG?<>GHF1@@GGHGFGHHH00?GGHHHHHHHGFGBG1FFFGHGCHCAEG<<C<GGHHHGG-@@GGGGGGGGGGGGBFGGGGGBFCFGGGGB.FFFFBFFFAA
@M05620:37:000000000-D9766:1:1101:7650:12717 1:N:0:33
GAGGCTGCTTTGGAAGAAACTCATAGATTACTGCAGCAGTTCCCCCTGGACCTGGAAAAGTTTCTTGCCTGGATTACAGAAGCTGAAACAACTGCCAATGAACAATGGCAAGTAAGTCAGGCATTTCCGCTTTAGCACTCTTGTGGATCCAATTGAACAATTCTCAGCATTTGTACTTGTAACTGACAAGCCAGGGACAAAAGATCGGAAGAGCACACGTCTGAACTCCAGCCACCGCTCATTATCTCGTA
+
A1AAAAFAFFFFGGGGG1BF1BBB3D1BDEGF3BB1BGC1FGHFGG0BA0GAFAGFAEGHHHHHH1DFHGFG0B1BFGBDGFBBGHFGGGGHGHHHFHHHE1BFGHD1BFF/B@F@FGFHHFE11BBGEGEEFH1>BFGGHHHGHGFCGHBFGFGB<FFFGGHGHDG@112@@>@FD11<?<1?F1<FFHHFCF..>F.<0GC.<=CFCFCFF/CGHH-=:;EFFHFGFCC/;AFF.A9AA;CBFGFCF:9
@M05620:37:000000000-D9766:1:1101:28323:12751 1:N:0:33
AGTGCCAGCTCTCAATCGCACAGGGGACCCAGGGCCTGGCCCCTCCATCCAGAAAACCTATGACCTCACCCGCTACCTGGAGCACCAACTCCGCAGCTTGGCTGGGACCTATGTGAGTATCCAGCGTAGGAATCTGGGAGTTGGGGAGGAGTGAGGAGTTGGGGACCGACAGTCCTAACCGTGGAGGGTTCTGGTAAATGATGGGGTGAGGAGGGGCTCTTTGGCTCCCACCAGTCCCCCTGTCTGGTCTA
+
AA>AAFFFBFFFGGGGFFGCGEHGG?AEEEGHEEEEFGHHFHGHGGHHHHHHGHHGHGHHHFFHHGHHHHHGGEEEHGHGBGHHHH1?EHHHGGFGEH3B?GCFFGHEFHHBGFG3?3?FFHBDGCCCDDG2@GHFBC0FEGFB/C.<CCCFG0DG<DGHF/<@.-.;-A-:CFBFBFGGG9AB.CAFAAFFFFFFFFBFFFFFFB:9A.A/;.-BCFFFFFFFFFFFF..AEFFFFFEDFFFFFFFFFFF
@M05620:37:000000000-D9766:1:1101:22859:12756 1:N:0:33
ACCACACCTTCTACAATGAGCTGCGTGTGGCTCCCGAGGAGCACCCCGTGCTGCTGACCGAGGCCCCCCTGAACCCCAAGGCCAACCGCGAGAAGATGCCCACGTGAGAGGCCCCCTACATCTTTTCGTGGCCGCCTCCCTCCTTCCTCGCCTCCCGGGGACCCGCCCTTTCTCACTGGGTCTCTCTTTTGCCCTTTTCCGCACGACTCTCTTTCCTCTCCTCTGACTCCTTTTGAACTCTCCAGGTTCTT
+
CCCCCCCCFFFFGGGGGGGGGGHHGGGGHGHHHGGGGGGGGHHHHGGGGGGGHHHHHHHGGGGGGGGGGGGHHHHGGGGHGHHHHGGGGGGGGGHFHGBFH2//////1??/>E@<-<011=0<000<..<-<-::.:.C/;A/00900:-;.::E.---9-..-::C-:F0900;00:.;/:;:9909000;00;FF0:..---.9.99;:9000:00;/0/00000:90;B0;.9000;0/00/0;0:0
@M05620:37:000000000-D9766:1:1101:6046:12768 1:N:0:33
GAGGCTGCTTTGGAAGAAACTCATAGATTACTGCAACAGTTCCCCCTGGACCTGGAAAAGTTTCTTGCCTGGCTTACAGAAGCTGAAACAACTGCCAATGAACAATGGCAAGTAAGTCAGGCATTTCCGCTTTAGCACTCTTGTGGATCCAATTGAACAATTCTCAGTATTTGTACTTGTAACTGACAAGCCAGGGACAAAAGATCGGAAGAGCACACGTCTGAACTCCAGTCACCGCTCATTATCTCGTA
+
ABC?ABFAFFFFGGGGFGFFGGHHHHHHHFHHAGHFGGHHHHGHHGCFHGHHGHHGGHHHBGHHHHGHHHHHHCGHHHHHCGHHHHFFHHHHHHHHGHHHH3FHHHBFGHFGHHGHHHFHHHHH??HHGGGGFHFBGHHHHHHBFDGHHGFHDFGHHHHHHGHHHHF@F2>DGFHH2?FHGHFHDGCGGHE/FFGEFFEFGHH.<GHGDGGHHBGHHH-;.;CGHHGHGHG;CGGFADGGGFGB00BFFAA
@M05620:37:000000000-D9766:1:1101:9459:12776 1:N:0:33
ACCACACCTTCTACAATGAGCTGCGTGTGGCTCCCGAGGAGCACCCCGTGCTGCTGACCGAGGCCCCCCTGAACCCCAAGGCCAACCGCGAGAAGATGACCCAGGTGAGTGGCCCGCTACCTCTTCTGGTGGCCGCCTCCCTCCTTCCTGGCCTCCCGGAGCTGCGCCCTTTCTCACTGGTTCTCTCTTCTGCCGTTTTCCGTAGGACTCTCTTCTCTGACCTGAGTCTCCTTTGGAACTCTGCAGGTTCT
+
BBBAABBBFFFFGGGGFGGFGGGHGEFEH2GHHGGAEEGGGHHHHGGGAEGGHHGHHHHGGGGGGGGGGGGHHHHGGGGHFHHHHGGGGGGGGGHHEHHHHHHHGHHHHHHGGHHGGGGGHHHHHHHHEHHGHHGGGGDHGHHGHGGGGGGGGGGGGGGGGGGGGGBFB?FFFFFFFFFFFFFFFFFFFFFFFFBFFFFFFFFFFFFFFFFFFFFFFFFFFFFFFFFFFFFFFFFFFFFFFFFFFFFFFFF
@M05620:37:000000000-D9766:1:1101:5859:12805 1:N:0:33
GAGGCTGCTTTGGAAGAAACTCATAGATTACTGCAACAGTTCCCCCTGGACCTGGAAAAGTTTCTTGCCTGGCTTACAGAAGCTGAAACAACTGCCAATGACCGGATGCTACCCGTAAGGAAAGGCTCCTAGAAGACTCCAAGGGAGTAAAAGAGCTGATGAAACAATGGCAAGTAAGTCAGGCATTTCCGCTTTAGCACTCTTGTGGATCCAATTGAACAATTCTCAGCATTTGTACTTGTAACTGACAA
+
AAABAAFBFFFDFBFGGGFGGGGHHFHHHFGFFGFFGHHHHFFGHGFGGGGGHHGHB32GGHHHHHHGFGDBFGHEBABGHHGHHEBGBFGHHHHHFHHHGF3/EEG/FGGB?BEF>/FGHHHFHHFGGHH4BD3?FF?BBFGFCHGDGHFFHGHCGFGHHHHFGFEFFFFFGG>DF>1>FGHGFF>0=0<.<DGHHHD<<GGH0CGDF::CCG<CGHHGCF0;FFFBFFF;;99C0;FGGF90;CCFGGF
@M05620:37:000000000-D9766:1:1101:15354:12806 1:N:0:33
GAGGCTGCTTTGGAAGAAACTCATAGATTACTGCAACAGTTCCCCCTGGACCTGGAAAAGTTTCTTGCCTGGCTTACAGAAGCTGAAACAACTGCCAATGAACAATGGCAAGTAAGTCAGGCATTTCCGCTTTAGCACTCTTGTGGATCCAATTGAACAATTCTCAGCATTTGTACTTGTAACTGACAAGCCAGGGACAAAAGATCGGAAGAGCACACGTCTGAACTCCAGTCACCGCTCATTATCTCGTA
+
AAABBBFBFFFFGGGGGGGGGGHHHHHHHHHHHHH4FGFGHHHHHGGGHHHHHHHHHH2FGHHHHHHHHHHHHHHHHHHHHHHHHGHHHHHHHHHHHHHHHHHHHHHHHHHGHHHHHHHHHHHHHHHHGGGGGHHHGHHHHHHHHGHHHHFFHHHHHHHHHHHHHHHHHHHHHHHHGHHHFHHHHHHHHHHGHHHGGGGFHHHGHHHGGGGHHHHHHHGHHHGHHHHHHHHFFGGGGGGGGGGGGFGGGC:
@M05620:37:000000000-D9766:1:1101:5842:12812 1:N:0:33
GAGGCTGCTTTGGAAGAAACTCATAGATTACTGCAACAGTTCCCCCTGGACCTGGAAAAGTTTCTTGCCTGGCTTACAGAAGCTGAAACAACTGCCAATTGCAGGATGACTCTTGTGAATCCAAGCTAACAATTGTCTGCATTTGCATACCTAAGCTGCAAGCCACGGACAAAAGAAGTCAAGAGTATACGCTTTAACCCTATTGTGGCTCCCGTTGCACCCTTCTCAGCCTTTGTACTTGTAACTGACAA
+
CCDDDDFCFFFFGGGGGGGGGGHHHHHHHHHHHHHHHHHHHHHHHGGGHHHHHHHHHHHHHHHHHHHHHHHHHHHHHHHHHHHHHHGHHHHHHHHHHHHG3G431BG3B34D34DF3444BBF3B/GHF3B334?4D44DD444BB4D4B333B?2?2?222??@@////>?F00F00??11?=0>111>FAFFFH1>0<C<<G00<..<C.:...;:CC/..;C0;0;C/;0CF00000:0;CF00BB:F
@M05620:37:000000000-D9766:1:1101:9941:12816 1:N:0:33
ACCACACCTTCTACAATGAGCTGCGTGTGGCTCCCGAGGAGCACCCCGTGCTGCTGACCGAGGCCCCCCTGAACCCCAAGGCCAACCGCGAGAAGATGACCCAGGTGAGTGGCCCTCTACCTCTTCTGGTGGCCCCCTCCCTCCTTCCTGGCCTCCCGGAGCTGCCCCCTTTTTTACCTTTTCTCTCTTCTGCCGTTTTCCGTTGGACTCTCCTCTCTGACCTTAGTCTCCCTTGGGACTCTGCAGGGTCT
+
CCCDCCDDFFFFGGGGGGGGGGHHGGGFHGHHHGGGGGGGGHHHHGGGGGGGHHHHHHHGGGGGGGGGGGGHHHHGGGGHGHHHHGGGGGGGGGHHHHHGGG//F1??0?1//?C.>G1>=DF11<D11=/..<.---<:CCGEHCGH0CC.CF.C999<--C00.<<--<F00-.00000<00<00<B0000:<..<.0<.00..0<</0</</:/B00<FF00<:<0B0/<0/0.9.<BF<000.-<:/
@M05620:37:000000000-D9766:1:1101:15882:12816 1:N:0:33
GAGGCTGCTTTGGAAGAAACTCATAGATTACTGCAACAGTTCCCCCTGGACCTGGAAAAGTTTCTTGCCTGGCTTACAGAAGCTGAAACAACTGCCAATGAACAATGGCAAGTAAGTCAGGCATTTCCGCTTTAGCACTCTTGTGGATCCAATTGAACAATTCTCAGCATTTGTACTTGTAACTGACAAGCCAGGGACAAAAGATCGGAAGAGCACACGTCTGAACTCCAGTCACCGCTCATTATCTCGTA
+
BAABCCFCFFFFGGGGGGGGGGHHHHHHHHHHHHGFGHGGHHHHHGGGHGHHHHHHHHFGFHHHHHHHHHHHHHHFHHHHHHHHHHHHHHHHHHHHHHHHHHHGHHHHHHHGHHFHHHHHHGHHHHHHGGGGEHGHHHGHHHHHHGHGHHHHGHHHHHHHHGHHHGHHHEHHHFHHHHHHGHHHHHHGGHGGHHHGGGGHHGHGHHGDGGGHHHHHHHGHHHGHHHHHGHHGGFGFGGGGGGGGBFGGG.:
@M05620:37:000000000-D9766:1:1101:6806:12822 1:N:0:33
AGTGCCAGCTCTCCATCGCACAGAGGACCCAGGGCCTGGCGCCTCCATCCAGAAAGCCTATGACCTCACCCGCTACCTGGACCACCAACGCCGCAGCTAGGCTGGGACCTATGTGAGTATCCAGCGTCGGCATCTGGGCGTTGGGGAGGAGTGCGGAGTTGGGGCAAGACCGTCCTAACCGTGGAGGGTTCTGGTAAATGATGGGGTGAGGAGGGGCTCTTTGGCTCCCACCAGTCCCCCTGTCTGGTCTA
+
>A>>AFBFBFFFGFGBFEEAEEGEG24BFAAGFEE2AAGG2BEEGHHH5CGFGH33FGGBFFGFHHGBGGG0>/EEG3BFG1BGHG1?11>/>E/>/B3B0B2F/C0B?2?BGGHFHHE2FG2FCC///A/->FGDG0.<--<.-<.:::;/.0;--;:BFE?-.-.;/9/;CADD/9BF-:.-.9;DAAFF//9;///9/;B/.9AB.AABDF----;/BF//:B;AA..9EFFF/BFFFFFFF//;BF;
@M05620:37:000000000-D9766:1:1101:15354:12827 1:N:0:33
GAGGCTGCTTTGGACGAAACTCATAGATTACTGCAACAGTTCCCCCTGGACCTGGAAAAGTTTCTTGCCTGGCTTACAGAAGCTGAAACAACTGCCAATGAACAATGGCAAGTAAGTCAGGCATTTCCGCTTTAGCACTCTTGTGGATCCAATTGAACAATTCTCAGCATTTGTACTTGTAACTGACAAGCCAGGGACAAAAGATCGGAAGAGCACACGTCTGAACTCCAGTCACCGCTCATTATCTCGTA
+
AAAAABBAFFBFFF4A2A2AFFFFFHFHHFHGFGFBGFFGHHFHHGCFGFGHGFGEBGHHBHHHHFGGHHHHHHHFHFGGHFHHHGHFGE1BFGFHFGGGHDGHGHDBGGFFGGFDGHFDGGEHFHHHGGGG/?BFEGFHHFGHHGHHHHHHHD@FGHHFHGHHHHHHFHHFH?GHHHHHFFHGFGB<GF<FHG..ACEH/<<CDGE..;ACGGBGCC;:;CCGGEG0FBFGF9CC;BBBFFFF;CFFGGA
@M05620:37:000000000-D9766:1:1101:6267:12833 1:N:0:33
GAGGCTGCTTTGGAAGAAACTCATAGATTACTGCAACAGTTCCCCCTGGACCTGGAAAAGTTTCTTGCCTGGCTTACAGAAGCTGAAACAACTGCCAATGATCAATGTCAAGTAAGTCAGGCATTTCCGCTTTAGCACTCTTGTGGATCCAATTGAACAATTCTCAGCATTTGTACTTTTAACTGACAAGCCAGTGACAAAAGATCGGAAGAGCACACCTCTGAACTCCAGTCACCCCTCATTGCCTCGGA
+
BBBBCCFBFFFFGGGGGGGGGGHHHHHHHHHHGHHHFHHHHHGHHGGGHHHHHHHGHHHGBGHHHHHGHHHHHGHHHHHHFFHHHHFFHHHHHHHHHHHHH44@B4G4BF4F4GHHDH4@23?F?44DA////FG3?EG3B4F3F/D22?B2D32DDCG?2GHFG22CG2F2@2>G>F2FGB?1?11??=CF001<1=1>F00.11<.<<.CA/0<<<./.0000:000::CCCC0.9.:.0000;00;.;
@M05620:37:000000000-D9766:1:1101:25645:12836 1:N:0:33
AGTGCCAGCTCTCAATCGCACAGGGGACCCAGGGCCTGGCCCCTCCATCCAGAAAACCTATGACCTCACCCGCTACCTGGAGCACCAACTCCGCAGCTTGGCTGGGACCTATGTGAGTATCCAGCGTAGGAATCTGGGAGTTGGGGAGGAGTGAGGAGTTGGGGAAAGACAGTCCTAACCGTGGAGGGTTCTGGTAAATGATGGGGTGAGGAGGGGCTCTTTGGCTCCCACCAGTCCCCCTGTCTGGTCTA
+
AAAAAFFFBFFFGFGGGGEFGGBFFFGGGGGHGGGGGGHHHHGHGGF5GHFHHHHGHGHCHHHHHHHHHHHGGGGGHHHHHHGHHHGHGHGHGGGGGHHHGH3FEEHHGHHHHHHFHFHHHHGHHGDGFGHFHHHHHHHGGHHHGGGGGGGHHHHHHGHBGFGGGGHHHHHHHHHHHHHHGFEGGGGGAAFGGG;FGGGGGGGGGGFFFFFFFFA>CDFFFFFFFFFFFFFFFFFFFFFFFFFFFFFFFFF
@M05620:37:000000000-D9766:1:1101:12119:12844 1:N:0:33
AGTGCCAGCTCTCAATCGCACAGGGGACCCAGGGCCTGGCCCCTCCATCCAGAAAACCTATGACCTCACCCGCTACCTGGAGCACCAACTCCGCAGCTTGGCTGGGACCTATGTGAGTATCCAGCGTAGGAATCTGGGAGTTGGGGAGGAGTGAGGAGTTGGGGAAAGACAGTCCTAACCGTGGAGGGTTCTGGTAAATGATGGGGTGAGGAGGGGCTCTTTGGCTCCCACCAGTCCCCCTGTCTGGTCTA
+
ABAABFFBBFFFGGGGGGGFGGHHGGFGGGHHBEEGGGHGHHGHGGHHHHHHHHHHFFHGHHHHHHHHHHHGG>EEHHHHFGHHHHC?EHHHGGGGGHHHGHHGGGHHGHHHHHHGHHHHHHHHHGGGGGHHHHHHHHHGGHHHGGGGGGGHHHHHFFGHHHGGGGHHFHHGHHHHHGHHGGGGGGGGGGGGGGGGGGGGGGGGGGDFFFFFFFFFFFFFFFFFFFFFFBFFFFFFFFFFFFFFFFFFFF0
@M05620:37:000000000-D9766:1:1101:5306:12857 1:N:0:33
GAGGCTGCTTTGGAAGAAACTCATAGATTACTGCAACAGTTCCCCCTGGACCTGGAAAAGTTTCTTGCCTGGCTTACAGAAGCTGAAACAACTGCCAATGAACAATGGCAATTAAGTCAGGCATTTCCGCGTTACCACTCTTGTGGATCCAATTGAACAATTCTCAGCATTTGTACTTGTAACTGACAAGCCAGGGACAAAAGCTCGGAAGAGCACACTTCTGAACTCCAGTCACCGCTCATTATCTCGCA
+
CCCCCCFBFFFFGGGGGGGGGGGHHHHHHHHHHHHHHHHHHHHHHGGGHHHHHHHHHHHHHHHHHHHHHHHHHHHHHHHHHHHHHHGHHHHHHHHHHHHHEBGGFH33BB33@D4F4BFHHHA3?DF?EE/<///DFHH2F3FFB/FBCF2GHDF22FGH2@FH222?F1@1??=G11?1?11@1?1F1<..00...<../<<.0<.-;EE.CFHHHH/<CH0C0C;000;;CFF09--;EG0;009;9.;
@M05620:37:000000000-D9766:1:1101:5288:12867 1:N:0:33
GAGGCTGCTTTGGCAGAAACTCATAGCTTACTGCAACAGTTCCCCCTGGACCTGGAACCGTTTCTTGCCTGGCTTACAGAAGCTGACACAACTGCCAATGCACAATGGCAAGTCAGTCAGTCATTTCCGCTTTCGCACTCTTGTGGCTCCACTTGCCCAATTCTCCGCCTTTGTACTTGTACCTGCCACGCCCGGGACCCAAGATCGGACGAGCACACGTCTGACCTCCAGTCACCGCTCCTTATCTCGTA
+
A1A>>>FAFFDFG1BFEGGFFGGHG31DFFFHDF11GFFFGHHHHGGGFHHHHHG0B1/ABBGGHBGGHHH/BBBAFG@F1FBFG1>1BFFEBGHFFHHH1BBBFBGFFG1?B12>B1>12B1BGHHHG<EFE1?E/>BFFHHHHG/@CF10@FG11@1??<<FG1<C/?AF<GHHGHHH>1>=>0>10=EG-C-C-;.A..::C;:..A????-.99?;.;EF/F/9EF/BF;9BB;@>-/;9F9;F--;
@M05620:37:000000000-D9766:1:1101:8401:12876 1:N:0:33
AGTGCCAGCTCTCAATCGCACAGGGGACCCAGGGCCTGGCCCCTCCATCCAGAAAACCTATGACCTCACCCGCTACCTGGAGCACCAACTCCGCAGCTTGGCTGGGACCTATGTGAGTATCCAGCGTAGGAATCTGGGAGTTGGGGAGGAGTGAGGAGTTGGGGAAAGACAGTCCTAACCGTGGAGGGTTCTGGTAAATGATGGGGTGAGGAGGGGCTCTTTGGCTCCCACCAGTCCCCCTGTCTGGTCTA
+
BBABCFFFBFFFGGGGGGGGGGHHGGGGGGHHFGGGGGHHHHGHGGHGHHHHHHHGHGHHHHHHHHHGHHHGGFGGHEHHFGHHHHHHGHHHGGGGGHHHGHHGGGHHGHHHHHHHHGHHHHHHHGGGGGHHHHHHHHHGDHHHGGGGGGGHHHHHHGHHHHGGGGHHHHHHHGHGHHHHGFGGGGGGCFGGGGGGGGGGGGGGGGFFFFFFFFFFFFFFFFFFFFFFFFFFFFFFFFFFFFFFFFFFFFF
@M05620:37:000000000-D9766:1:1101:14361:12887 1:N:0:33
GAGGCTGCTTTGGAAGAAACTCATAGATTACTGCAACAGTTCCCCCTGGACCTGGAAAAGTTTCTTGCCTGGCTTACAGAAGCTGAAACAACTGCCAATGAACAATGGCAAGTAAGTCAGGCATTTCCGCTTTAGCACTCTTGTGGATCCAATTGAACAATTCTCAGCATTTGTACTTGTAACTGACAAGCCAGGGACAAAAGATCGGAAGAGCACACGTCTGAACTCCAGTCACCGCTCATTATCTCGTA
+
BABBBBFBFFFFGFFFGGBGGGHHHHHHFDGHHHHHFHFHHHGHHGGGHFGHHGHFBAFHBGHHHHGFGHHHHHHGHGGHHHHHHGGFGFGHHHHHGHHHHHHHHHHEHHHGHHHHHHGHHFHHHHHGFFGGGFFDGHHHHHHHHGFHHHGHHGGGHHGHHHHGHHHHHHHHHDGHHHHHGFHHHHHGFG/FGGGGEFGF0><<<GGFGEFHGFCGCG-;CGEHHHHHGHHGGFGFEFGGDBFGFGGGGE9
@M05620:37:000000000-D9766:1:1101:24716:12893 1:N:0:33
GAGGCTGCTTTGGAAGAAACTCATAGATTACTGCAACAGTTCCCCCTGGACCTGGAAAAGTTTCTTGCCTGGCTTACAGAAGCTGAAACAACTGCCAATGAACAAAGGAAAGTTAGTCAGGCATATCCGCTTTCGAAATCTTATGGATACAATTGAACAATACTCAGCATTTGAACTTGAAACTGACAAGCTAGGGACAAAAGATCGGACGAGCACAAGTCTAAAATCCAGTCACCGCTCATTATCTCGTA
+
B@BBBAFACFFFGGGGGGFGGGHGHHGFGHHHHHHHFGHFHFGDGGEEA2FGGFFBBFBGBGHHHGGFGGGGHHHGHHGHHHHHHFFHHF?FHHHGBHGF33F4B13?2B?CF4@@GHGB2??3344??F?EF3/?0E/3B44?32BB323F332BB2@@G22@F@22222@@1???111?1?1?<<1?0.1110.>F.00CGAGHA.A-:@--:GF/:C000000;CF090;0909-9AD090;00;A9.
@M05620:37:000000000-D9766:1:1101:22283:12895 1:N:0:33
GAGGCTGCTTTGGAAGAAACTCATAGATTACTGCAACAGTTCACCCTGGACCTGGAAAAGTTTCTTGCCTGGATTACAGAAGCTGAAACCACTGCCAATGACCAATGGCATGTAAGTCAGGCATTACCGCTTTAGAACTAATGAGGATCCAATTGAACAATTCTCAGAATTTGTACTTGTAACTGACAAGCAAGGGACAAAAGCACGGAAGAGCACACGTCTGCACATCAGTCACTTCTCATTATCTCGTA
+
>AAA>>BABB@BGCBB1C1ABF1D3ABGF1BDDF11FFB1BB2DBF0AB0BBGFFC110FADEDFGHFBD1A0DB111BDB11B1111B0/BBBEGF1@F11BB/B11BB10B2222B2B00?1B1B>?>>/?>B<BB1111B2101BBB1C1BBB1BGH<1>@@2>1>@@222@F22@1?1@111??1F/<<0...>.0<00<1<--<..<.<<;/C:;::.00;000000;;B0;0000009;9;;..9
@M05620:37:000000000-D9766:1:1101:9294:12909 1:N:0:33
GAGGCTGCTTTGGAAGAGCACACGTCTGAACTCCAGTCACCGCTCATTCTCTCGTATGCCGTCTTCTGCTTGAAAAAAAAAAACCCCACCCCTCCACCTCCCATCTGCTGCTCCCCTTCCTTCATTGCTTCTCGCCTCCTCCCCTTTCTTCCCCTCGCTGCTTCCCCCCTTTCCCTTCCGTCCTTCCTTCCCCCTTTCGCCCTCTTGCTTCTCCCTTTGACCCCTTCTCCCCCTTTGACCTTGTATTTGCC
+
AAAAAAFBFFFFGGGGGGGFGFGFGGFF5DGHFHHCGHFHHEEAEEGHBFHHHGGGHBFFEBECFFHFGHHH13FFGGE//>>//?//???////22?00?/2323B3?222?@?CB0FC2??111111111???@.<>0<<CC0.0=00D0<//<--;::0<00/;C-:.9;;009B/.0.::0;CBB09C/:-.90.;A.9:B90000;000//;;:BBF/.9:B090/:.-;000:0;;F0900;0;:
@M05620:37:000000000-D9766:1:1101:9758:12932 1:N:0:33
GAGGCTGCTTTGGAAAAACTCATAGATTACTGCAACAGTTCCCCCTGGCCCTGGAAAAGTTTCTTGCCTGGCTTACAGAAGCTGAAACAACTGCCAATGAACAATGGCAAGTAAGTCAGGCATTTCCGCTTTAGCACTCTTGTGGATCCAATTGAACAATTCTCAGCATTTGTACTTGTAACTGACAAGCCAGGGACAAAAGATCGGAAGAGCACACGTCTGAACTCCAGTCACCGCTCATTATCTCGTAT
+
BBCBCBFBFFFFGGGGGGG4FFGFHFDH5GGH5FHHHGDHHHHHGGGHEHHHHEFHHHGEGHHHHHHHHHHGHHFHHHFH3GHHHHH3GHHCHHHHGHHGHHHHHHHHHHGHHHHHHHHEHHHHHHHGG/EGHHHHHHHHHHHHGGGGHFHHHHHHHHHHHHHGHHGDG2FHD>GHHHHHHHHHHHHHHHGHEHGFGGHFHHGHHHGGGDFHHHGHH?CGHGHHHHHHHGFGGGGGGBGDGGGGGFGGEGC
@M05620:37:000000000-D9766:1:1101:8322:12939 1:N:0:33
AGTGCCAGCTCTCAATCGCACAGGGGACCCAGGGCCTGGCCCCTCCATCCAGAAAACCTATGACCTCACCCGCTACCTGGAGCCCCAACTCCGCCGCTTGGCTTGGACCTATGTGAGTATCCAGCGTAGGAATCTGGGAGTTGGGGAGGAGTGAGGAGTTGGGGAAAGACAGTCCTAACCGTGGAGGGTTCTGGTAAATGATGGGGTGAGGAGGGGCTCTTTGGCTCCCACCAGTCCCCCTGTCTGGTCTA
+
1>>AA11CAFCDG1BBFAAFAABBAAEEEECEGFBBBBAFFGEGEEBFGGCGGBGGFEHHG12EGF@FGGHEEECEGBB0BBB/??/??>BFF?/EE>EFEFH0//1FGGGGHHD>D@@GHEDGHCAAA?DB??DGFHFF>FFFCCFC<AC<C0<CG<CFGFCCC:CFCB/C;;C0BBBAA:.ABGB@;:AFEFBCFFBFB9;BEBA@-9FFBF?@@=EFFFFFBBFEFBFBE:;FFFFF@FFEFF/9;BB
@M05620:37:000000000-D9766:1:1101:2269:12952 1:N:0:33
ACCACACCTTCTACAATGAGCTGCGTGTGGCTCCCGAGGAGCACCCCGTGCTGCTGACCGAGGCCCCCCTGAACCCCAAGGCCAACCGCGAGAAGATGCCCCAGGTGAGTGGCCCGCTACCTCTTCTGGTGGCCGCCTCCCTCCTTCCTGGCCTCCCGGAGCTGCGCCCTTTCTCACTGGTTCTCTCTTCTGCCGTTTTCCGTAGGACTCTCTTCTCTGACCTGAGTCTCCTTTGGAACTCTGCAGGTTCT
+
ABB?AABAFFFFGGGFFGF5FGHFGE?AFAGFHGGGDGGGGGFGHGGGEEFFFGGFHHFE0EEEGEGGGGGB3BGEGG/GC?GH/FF?DCGG?AG1GB1?FF/CFG1GFG1/FGHGGGGGHGFGDHHFGD/.CG-:CFGHFCGDBBFBFFFFGFFGFG@@9AFFF?BF;BB/FFFFEBBBBFFFFEFFFFFEFFBDDFFFFDBFFFBFFFFFFFFFFFB/BFFFF.BFFFFFFFF/9/;FFFFFFFFFFFF
@M05620:37:000000000-D9766:1:1101:8309:12952 1:N:0:33
AGTGCCAGCTCTCCATCGCACAGGGGACCCAGGGCCTGGCCCCTCCATCCAGAAAACCTATGACCTCACCCGCTACCTGGAGCACCCCCTCCGCAGCTTGGCTGGGACCTATGTGAGTATCCAGCGTAGGAATCTGGGAGTTGGGGAGGAGTGCGGAGTTGGGGAAAGACAGTCCTAACCGTGGAGGGTTCTGGTAAATGATGGGGTGAGGAGGGGCTCTTTGGCTCCCACCAGTCCCCCTGTCTGGTCTA
+
>A>>>BFFAFFFG4EB5AE2ECHGGAAAEAAF2BE2BBGHHHGHGGHHHEGHHHHBFEHHDBFGH@FGHHH>>/>EHHBB?BFFHHE/>EE??E?E/F3FEHHGGGHHGHHHHHHFHHHHHHHHHGD/AD??GHHHGH0?EHHHGG.CC.<CG0<D-;EGGHGG:..C/C/CGGGGGFGGGGGGAEGGGGGFFFFFFFFFFFFFFFDFFFFFFFFFFFFFFFFFFFFFFFFFFFFFFFFFFFFFFFFFFFF
@M05620:37:000000000-D9766:1:1101:14795:12959 1:N:0:33
ACCACACCTTCTACAATGAGCTGCGTGTGGCTCCCGAGGAGCACCCCGTGCTGCTGACCGAGGCCCCCCTGAACCCCAAGGCCAACCGCGAGAAGATGACCCAGGTGAGTGGCCCGCTACCTCTTCTGGTGGCCGCCTCCCTCCTTCCTGGCCTCCCGGAGCTGCGCCCTTTCTCACTGGTTCTCTCTTCTGCCGTTTTCCGTAGGACTCTCTTCTCTGACCTGAGTCTCCTTTGGAACTCTGCAGGTTCT
+
BBABBBBBFFFFGGGBGGGGGGHHGAEAG2GHHGGGGA2AAGHH1FEEEGGGHFHHFAGGGGGCEGF@GGGHGHHGGGGHGHHHHGGGGGGGGGHHHHHHHHGHGHHHHHHGGHHGGGGGHHHHHHHHHHHGHHGGGGGHGHHGHGGGGGGGGGGGGGGGGGGGGGFFFFFFFFFFFFFFFFFFFFFFFFFFFFFFFFFFFFFFFFFFFFFFFFFFFFFFFFFFFFFFFFFFFFFFFFFFFFFFFFFFFFF
@M05620:37:000000000-D9766:1:1101:20864:12961 1:N:0:33
GCGGCTGCTTTGGAAGAAACTCATAGATTACTGCCACAGTTCCCCCTGGACCTGGAACCGTTTCTTGCCTGGCTTACAGAAGCTGAAACAACTGCCAATGAACAATGGCAAGTAAGTCAGGCATTTCCGCTTTAGCACTCTTGTGGATCCACTTGCACAATTCTCAGCATTTGTACTTGTAACTGACACGCCAGGGACAAAAGATCGGAAGAGCACACGTCTGAACTCCAGTCACCGCTCATTATCTCGTA
+
>1>AA>AAFFD1BFGBA1BGGG1F3FFHH1BGGH01B0BBDGHHHGEFC0BBGGAGG1/ABEHHFGGFHHHGHHF1FGHFGGHBB1@FGBFHGHHHC@GGGGHH0BGFGBEFGF2FGHGHGHHHHHHHGGGGGHHH1FGHHHHFHGGHHH11@GH11@GHHHHHHHHHHHHHHHHHHHHH11FGH1G11>-FCCHGGGG.GHHGFFGGGCCHHHHHFHGCGGGGGGGFFGGGGGGGGGGG.FFGB;CFFAB
@M05620:37:000000000-D9766:1:1101:16238:12963 1:N:0:33
GAGGCTGCTTTGGAAGCACCTCATAGATTCCTGCCCCAGTTCCCCCTTGCCCTGGAACCGTTTCTTGCCTGGCTTACAGAAGCTGAAACACCTGCCCATGAACAATGGCAAGTAAGTCAGGCATTTCCGCTTTAGCACTCTTGTGGATCCAATTGAACAATTCTCAGCATTTGTACTTGTAACTGACAAGCCAGGGACAAAAGATCGGAAGAGCACACGTCTGACCTCCAGTCACCGCTCATTATCTCGTA
+
>11>>>B>BDFFBAG111BABF1D3DFDD3FGFB0A0ABABFEFGGABE1FGCHAFEA/ABEFFDDAFG1AFHHB1FDF1BGG1@1BBG0FE>0BB/1BF1F11BBFEGBFCF2DFG22BGHHHHHFGGEGFGDEGBGBFGHHGHGHFGH11@@G>FFD@FHHHHHFHHH<F11FGFGGGB1GGHFFG1>CFBGECEEGHHGFCGDGFC.EHHFCC/;AGEHGF0CFGGGC;9FFGBGGA.;BFB;FFFCF
@M05620:37:000000000-D9766:1:1101:12577:12973 1:N:0:33
GAGGCTGCTTTGGAAGAAACTCATAGATTACTGCAACAGTTCCCCCTGGACCTGGAAAAGTTTCTTGCCTGGCTTACAGAAGCTGAAACAACTGCCAATGAACAATGGCAAGTAAGTCAGGCATTTCCGCTTTAGCACTCTTGTGGATCCAATTGAACAATTCTCAGCATTTGTACTTGTAACTGACAAGCCAGGGACAAAAGATCGGAAGAGCACACGTCTGAACTCCAGTCACCGCTCATTATCTCGTA
+
BABCCBFBFFFFGGGGGGGGGGHHHHHHHGHHHHFHGFGGHHHHHGGGHHHHHHHHHHHGFHHHHHHHHHHHHHHGHHHHHHHHHHHHHHHHHHHHHHHHHHHHHHHHHGHFGHGGFHHHHHHHHHHF/EEGGHHHHHGGHHHFFGFGHHHHGFGFGHHHHGHHHHGHFHBFHFHHGHHHHGHHHHHHGHEGHHEDFGEGCHHGHHHGGGGHGEHHHHGCGHAHHFCCFFHBGGGFGGADGGGG00;BF9A
@M05620:37:000000000-D9766:1:1101:27182:12981 1:N:0:33
GAGGCTGCTTTGGAAGAAACTCATAGATTACTGCAACAGTTCCCCCTGGACCTGGAAAAGTTTCTTGCCTGGCTTACAGAAGCTGAAACAACTGCCAATGAACAATGGCAAGTAAGTCAGGCATTTCCGCTTTCGCACTCTTGTGGATCCCCTTGAACAATTCTCAGAATTTGTACTTGTACCTGACCAGCCAGGGACAAACGATCGGAAGAGCCCACGTCTGAACTCCAGTCACCGCTCATTATATCGTA
+
BBBBB?FAFFFFGFGGGFFGFG4F5FGHDGGHHHGGGA2DFGHHHAFF2BFHHGHHFGGFBHHHHHHHHHHHHHGGHHHHHHHGHHHHHFCGHHHHHHHHBGGF2FGHHHHG344F4FEG1?/F344B/?EFG3/??//0BBGD1/11BB??0@0<@<@FHH1FGHH1<1??F1FHHGH1?1FGB0<G1<FA<>.AEG.<G.CD.CCGGFGE./.CG.AC?/.CFF0BF/F99090.999.BFF900/;BF
@M05620:37:000000000-D9766:1:1101:25175:12996 1:N:0:33
GAGGCTGCTTTGGAAGAACCTCATAGATTACTGAAACAGTTCCCCCTTGACCTGGAAAAGTTTCTTGCCTGGCTTACAGAAGCTGAAACACCTGCCAATGCATAATGGCACGTCAAAGGAAAGTTTCCTATTATACCCTAAGGTAGCAAAACATACCATCAAATAATCGTAAGTACTTGAAGCAGCCCAGCCTGAGCCCCAATATAGACCAAACAGAAGGATGCCCACCATTCGACGTTGCAAATAACATG
+
>3AA3>C3B@B4F4BBGG4AFGHHHGHBDFBFF54A3F2DFDDFGEA2B3BBFFFFB32ABAFFGHGBBBBBBFG3B5BFFCBFGB3G@FBEGHHB@GBB@B44BB4BBBB?111143003B0BBGFG4BB4444B43BB0B?44B32BB0?/11?B1B111<>>@@2/<00@2@11F1111<100<<.<0>0000<><..</0=000<0/<.<.:;//.:0/;0:0.;.:0900;-:;..000000900/
@M05620:37:000000000-D9766:1:1101:4319:13002 1:N:0:33
GAGGCTGCTTTGGAAGAAACTCATAGATTACTGCAACAGTTCCCCCTGGACCTGGAAAAGTTTCTTGCCTGGCTTACAGAAGCTGAAACAACTGCCAATGAACAATGGCAAGTAAGTCAGGCATTTCCGCTTTAGCACTCTTGTGGATCCAATTGAACAATTCTCAGCATCTGGACTTGTAACTGTCAAGCAAGGGACAAAAGATCGGAAGAGCACACGTTTGAACTCCAGTCACCTCTCATTATCTCGGA
+
AAABBAFAFFFFGGGFCG4FGGGGHGHD65BGHGGACGGGFHHFHGGEA2FGFHEHCF2GHHGHHHFHHFGHHHGFHBGGHHHHFGHHHF1FGGHFF3GHG3EHEGFBGFHEFFFHEFGGGHEEEGHHG?EGEHE3FGHGDFGB3CHFFFDGF1F1FG10@GHHHHH1<11@F1FCFBFD?DGGGHHHHHG00GFCFFF00<G.0<CGDEGF./:GFH-:.=:C0C00:/:;CCFG0.:FBBFC00;FF..
@M05620:37:000000000-D9766:1:1101:25725:13016 1:N:0:33
GAGGCTGCTTTGGAAGAAACTCATAGATTACTGCAACAGTTCCCCCTGGACCTGGAAAAGTTTCTTGCCTGGCTTACAGAAGCTGAAACAACTGCCAATGAGCAAGTGCAAGTAAACCAGGTATGGCCGCTTTATCACTCCTTCCGATCCAACTGAACAATCCTCAGCACTCGTACTTTCAACTGACAAGCGATTTACAAAAGACCTGAAGAGCACACCTGTGAACTCCTGGCACCTCTGACGGTCTCGGA
+
>AAAA?FAFFDDFFFBAEBFGFFFFHFGHEGHGGDDFCBBFF5FGGEFFBFGGGFCB32A3DGHHHFBFGHF1FFBB5BBEEB@FDFDB?B?3B@BGHF333@3B2BB4BFB3B444B11?3BB?2?BE>///B4BBBF32B332///>C2@22@2@2@@2201?F1110?0<0/..><1>=<101<110<<....0=00<<<.//0;/:;0.:/.:C.;/;900;0;00//9;9.99;0;9.-;..;/;.
@M05620:37:000000000-D9766:1:1101:8073:13040 1:N:0:33
GAGCCTGCTTTGGCAGAAACTCATAGCTTACTGCAACAGTTCCCCCTGGACCTGGAAAAGTTTCTTGCCTGGCTTACAGACGCTGACCCAACTGCCAATGAACAATGGCAAGTAAGTCAGGCATTTCCGCTTTAGCACTCTTGTGGATCCAATTGAACAATTCTCAGCCTTTGTACTTGTAACTGACAAGCCAGGGACACAAGATCGGAAGAGCACACGTCTGAACTCCAGTCACCGCTCATTATCTCGTA
+
>1>1>BCCFFFFGBFEAGGBBBGGGB1DFBFH3B11FAFDFHHHHGEGGFGGHFF0B1AB1DFGFDDFGHH/BB01BGFGBE>E//B0BFG/00@B1FFGFDGGGBGHHH1FFB2F2BFFCH>FHHHHG<<EF1GEGHHHHGGHBE1BFF<@FFHED1GFGGHHH2FF0?1FD1?FGHHHFHHHFBFHB>EF<GFGGEG./CGH0GHGG.::GFHFG.@C:CAFBFGGGFGFBF0CA?A@B09BF0CFG.9
@M05620:37:000000000-D9766:1:1101:13974:13053 1:N:0:33
GAGGCTGCTTTGGAAGAAACTCATAGATTACTGCAACAGTTCCCCCTGGACCTGGAAAAGTTTCTTGCCTGGCTTACAGAAGCTGAAACAACTGCCAATGAACAATGGCAAGTAAGTCAGGCATTTCCGCTTTAGCACTCTTGTGGATCCAATTGAACAATTCTCAGCATTTGTACTTGTAACTGACAAGCCAGGGACAAAAGATCGGAAGAGCACACGTCTGAACTCCAGTCACCGCTCATTATCTCGTA
+
BABBBBFBFFFFGGGGGGGGGGHHHHGHHHHHHHHHGHHHHHHHHGGGHHHHHHHHHHHHGHHHHHHHHHHHHHHHHHHHHHHHHHHHHHHHHHHHHHHHHHHHHHHHHHHGHHGHHHHHHHHHHHHHGGGGGHHHHHHHHHHHHGHHHHHHHHHHHHHHHHHHHFHHHHHHHGHHHHHHHGHHHHHGGHGGHHHGGGGHHGGGGHHGGGGHHHHHHHGHHHGHHHHHHHHFFFGFGGAFGGGGFFGGF:9
@M05620:37:000000000-D9766:1:1101:2618:13067 1:N:0:33
GCGACTGCTTTGGCAGAAAGTTATATGTTACTCCAACAGTTCCCCCTGGACCTGGGACCGATTCTCGCCTGACCTCCAAACGCTGCCCCAAGAGGCAAAGCACAATGGCAAGTCAGTCAGGCATTTCCGCTTTCGCACTCTTGTGGCTCCCCTTGCCCACTTCTCCGCCTTTGTACTTGTACCTGCCACGCCCGGGACCCAAGATCGGACGAGCACACGTCTGACCTCCAGTCCCCGCTCATTATCTCGTA
+
>>11>1>BFFB@1FGA1BBBB3DAFF3DA3DFDB11BBBDAFGHHGAFC0FBCF0/BA/E/A/DDBABFGH0B0D1BF11//>B>/F/?/?/0B/?/00B0B0B0BEHF<B?B1BBFHHD0B<GGFBB?/?CF1?E/BCHHGHHGGAHGF..><G11><.01<=G0CE<C.<0=GHHHHB;0;GHAGF0ACE-A-@A@.;E.9ACCEGB@@-9@-;::@:AB-F9FF/AFF/B//;@@@@-9BFB/;:99;
@M05620:37:000000000-D9766:1:1101:19866:13068 1:N:0:33
GAGGCTGCTTTGGAAGAAACTCATAGATTACTGCAACAGTTCCCCCTGGACCTGGAAAAGTTTCTTGCCTGGCTTACAGAAGCTGAAACAACTGCCAATGAACAATGGCAAGTAAGTCAGGCATTTCCGCTTTAGCACTCTTGTGGATCCAATTGAACAATTCTCAGCATTTGTACTTGTAACTGACAAGCCAGGGACAAAAGATCGGAAGAGCACACGTCTGAACTCCAGTCACCGCTCATTATCTCGTA
+
CCCCCCFCFFFFGGGGGGGGGGHHHHGHHHHHHHHFGHHHFHHHHGGGHFHHHHHHGFHHGHHHHHHHHHGHHHHHHHGHHHHHHGGHHHHHHHHHHHGHEEHHHGHHHHHGHHFH@FEHGGHHFBHHGFGGGHH3FHGEFHF?CAGFHHHGHHGHFGHHFGHHHFHGFGFGHDFHHHEHHGHHHHHFDF/FFFFDGFFFFCCC0GHGGGGHGGCCGG@GHFGGHHH0://;CCFBEAGGGBFG;90C::;
@M05620:37:000000000-D9766:1:1101:2707:13079 1:N:0:33
AGTGCCAGCTCTCCATCGCACAGGGTCCCCAGTGCCTGGCCCCTCCATCCAGAAACCCTATGACCTCACCCGCTACCTTGCGCACCCCCTCCGCAGCTTGGCTGGGACCTATGTGAGTATCCAGCGTAGGAATCTGGGCGTTGGGGCGGCGTGCGGCGTTGGGGCCAGCCCGTCCTAACCGTGGAGGGTTCTGGTAAATGATGGGGTGAGGAGGGGCTCTTTGGCTCCCACCAGTCCCCCTGTCTGGTCTA
+
>>11>BD1AFFFGGFBAAE1E?GCCB00BABE1ABB1BFGGHGGGGHHHAFFDFHABEFHBBAFH1BGHHF>>/>EGFBBB/>>EEG/>EE/??/@<B1B?F1FGGGHGHCGGG>2BBGHHH2FGCE/>E11?GHHHF/>CCGHCG.ACC@AG?AG9@@?@F@@--:AAE?@@FFFFBFF@BF@-;B?AFFFFFFBFFFFBFFBE?;@-FF/AF-@@@EFFFFFFFFFFFFFAAFFFFFF@FFFFFFFFFF
@M05620:37:000000000-D9766:1:1101:15921:13080 1:N:0:33
AGTGCCAGCTCTCAATCGCACAGGGGACCCAGGGCCTGGCCCCTCCATCCAGAAAACCTATGACCTCACCCGCTACCTGGAGCACCAACTCCGCAGCTTGGCTGGGACCTATGTGAGTATCCAGCGTAGGAATCTGGGAGTTGGGGAGGAGTGAGGAGTTGGGGAAAGACAGTCCTAACCGTGGAGGGTTCTGGTAAATGATGGGGTGAGGAGGGGCTCTTTGGCTCCCACCAGTCCCCCTGTCTGGTCTA
+
AB>ABFFFBFFFGGGGGGGGGGHHGGGGGGHHGDGGGFHHGHGHGGHHHGHHGGHFHGHGHHFHHHHHHHHFGEGGHHHHGHHHHHHHGHHHGGGGGHHHGHFGGGHHGHHHGHDGHHHEHHHHHGGGGGHGHHHHHHHGAGHGGGGFGGGHHFHFHGHHHFGGGGHHHHGHHHHHHGHHGGGGGGGGGGGGGGGGGGGGGGGFGGFBEFFFFFAFFFFFFFFFFFFFFFFFFFFFFFFFFFFFFFFFFFB
@M05620:37:000000000-D9766:1:1101:19181:13081 1:N:0:33
AGTGCCAGCTCTCAATCGCACAGGGGACCCAGGGCCTGGCCCCTCCATCCAGAAAACCTATGACCTCACCCGCTACCTGGAGCACCAACTCCGCAGCTTGGCTGGGACCTATGTGAGTATCCAGCGTAGGAATCTGGGAGTTGGGGAGGAGTGAGGAGTTGGGGAAAGACAGTCCTAACCGTGGAGGGTTCTGGTAAATGATGGGGTGAGGAGGGGCTCTTTGGCTCCTACCAGTCCCCCTGTCTGGTCTA
+
>3AABFFFBFFFGGGGGFFFEAG42AEEFE2BFEGGFFFGFGG1EEFHFH3FGHBGCF3FHHGGHHH3F?1>EEEFHBGFGGHFGGHHGGGHGG/EEGHH/CGEE/BGGCBD?BH21B2?B?FDFD?ECFF>GH111FG/C01<@-F<DAE<GB<<GFCHGG-CF.CCGHGF:0CG0GCC-99AA9AB..;F90CB90C0BBGFGGF-..;BFF@-@9ABFFFBF9BE/;FABB9B/BA99./;F/;FFF/
@M05620:37:000000000-D9766:1:1101:11936:13087 1:N:0:33
GAGGCTGCTTTGGAAGAAACTCATAGATTACTGCAACAGTTCCCCCTGGACCTGGAAAAGTTTCTTGCCTGGCTTACAGAAGCTGAAACAACTGCCAATGAACAATGGCAAGTAAGTCAGGCATTTCCGCTTTAGCACTCTTGTGGATCCAATTGAACAATTCTCAGCATTTGTACTTGTAACTGACAAGCCAGTGACAAAAGATCGGAAGAGCACACGTCTGAACTCCAGTCACCGCTCATTATCTCGTA
+
AA1>AA1AFFFFCAGE1AG11A13AG1GGDGGDGH1GFHGDHGHHG0FG0GBAAB0FFGH1DBGA11FGHHF000BGDFDBBGFFFHBGBGC1B1>B1EFHGE1EGHBFCG/@@G@2FB@00/BF2E2EEE/FG11BG<0B11FE/111GH1111BDGFHHBHFHHF11F2F>2@21?FGHBGHB11F1FEFB0111>GB0FFE<G.<.<A../<./C-..;:CCGHHHBBCC:G9.--9.00900;C..9
@M05620:37:000000000-D9766:1:1101:7328:13109 1:N:0:33
GAGGCTGCTTTGGAAGAAACTCATAGATTACTGCAACAGTTCCCCCTGGACCTGGAAAAGTTTCTTGCCTGGCTTACAGAAGCTGAAACAACTGCCAATGAACAATGGCAAGTAAGTCAGGCATTTCCGCTTTAGCACTCTTGTGGATCCAATTGAACAATTCTCAGCATTTGTACTTGTAACTGACAAGCCAGGGACAAAAGATCGGAAGAGCACACGTCTGAACTCCAGTCACCGCTCATTATCTCGTA
+
AABABA?AFFFFFBGGFGGGGGHHHGFGHGFFHGHGFHFGHHHHHG2FHHHHHFHFFGHGBFHHFGFFHHHHHGFHHHGFHHHHFG3GHFHHGGHHGHHGHGHHHHHHHHHGHHHFGHHHHHHHGHHHG?EAGHHEGFBCGHHFHGEGHGHHHBGHHHHHHHHHHFFB2F2@GDGHEDHHHFFHGFFGHHEFHHHGGGGFHHHEGHGGGAGHHGFHHHGHEGFHHHEHHGG;FFFGDGGFGGGGFBFGAEE
@M05620:37:000000000-D9766:1:1101:22133:13113 1:N:0:33
GAGGCTGCTTTGGAAGAAACTCATAGATTACTGCAACAGTTCCCCCTGGACCTGGAAAAGTTTCTTGCCTGGCTTACAGAAGCTGAAACAACTGCCAATGACCAATGGCAAGTAAGCCAGGTATTTCCGCTTTAGCACTCTTGCGGATCCAACTCAACAATCCTCAGCATTTGTACTTGTAACTGACAAGTCAGGTTCAACAGCTCTGTAGATCACACGTCTGAACTCTAGTCACCTCTCATTATCTCTTA
+
AAA@AAFAFFFFGG111AG1ABFBBE1GFEEG3BFAG00ADF2BGEAFEBGAAFFCBA0GAGFDDF1BBBEA0BAFFBAB11AB@EGDFEGEGFF>1CGFFBGHHBB1>B1/BBG11BB0/1BB22B>??//<B<FF1BBD111<//>B@1F101<F0FG@1?1FD<FG?GHF1FG1DD1<1>1=1><1011>1><00<0=D/.<<0<00<=0<<CC:-;;/.0:;0C0:0;;;B00;;/;=;;;09=000
@M05620:37:000000000-D9766:1:1101:4473:13117 1:N:0:33
AGTGCCAGCTCTCAATCGCACAGGGTTCACAGCGCATGGCCCCTCAATACAGAAAACCTATGACCTCACCCGCCACCTCGAGCACCCCCTCTGCAGCTTGGCTGGGACCTATGTGCGTATCCAGCGTCGGACTCTGGGCGTTGGGGCGGCGTGCGGCGTTGGGGCCCGCCCGTCCTAACCGTGGCGGGTTCTGGTAAATGATGGGGTGAGGAGGGGCTCTTTGGCTCCCACCAGTCCCCCTGTCTGGTCTA
+
>AA>AFFFAFFFGGGGGGGAEAABF00B1DBF00A0BAAF0FG/A011D1BDA1BGEAFG1BDAB1ABFG0EE/>E>00BB>BEGHG/>EE0>B2F>B1><FFFGGHHGH<FGGGDCGGGHH2@GGG/>C//>GHHFHACCCGACCFCG@AAAGGG=@@@@F@@?>-@;@-=@FFF/9B;@BF@-@>@@FFFFFFFFFFF/FFFFFA@-A-/;B@@@@FFFFFFFFFFF-;B-AFFFFFF?FFFFFFFFFB
@M05620:37:000000000-D9766:1:1101:11062:13126 1:N:0:33
AGTGCCAGCTCTCAATCGCACAGGGGACCCAGGGCCTGGCCCCTCCATACAGAAAACCTATGACCTCACCCGCTACCTGGAGCACCCACTCCGCAGCTTGGCTGGGACCTATGTGAGTATCCAGCGTAGGAATCTGGGAGTTGGGGAGGAGTGAGGAGTTGGGGAAAGACAGTCCTAACCGTGGAGGGTTCTGGTAAATGATGGGGTGAGGAGGGGCTCTTTGGCTCCCACCAGTCCCCCTGTCTGGTCTA
+
AA>AAFBFAFFFGGGGGGGCE?GGEA0AFGCHGGGGGFHHHHGEEGHHFHHHHHHEGGHHFFGHHGGHHHH@E>EEC1FHH>GHHG/FFHHHGGGGGHHHGHHGGGHHGHHHHHHHHHHHHHHHHGGGGGHHHHHHHHCFGHHHGGECGCCGHBGHGEGHHHGGFCGHEHGHHHHHHHHGGGGGGGGGGGGGGGGGGGGGGGGGGGF@FFFFFF@@@@FFFFFFFFFFFFFFFFFFFFFF@FFFFFFFFFF
@M05620:37:000000000-D9766:1:1101:18916:13134 1:N:0:33
GAGGCTGCTTTGGAAGAAACTCATAGATTACTGCAACAGTTCCCCCTGGACCTGGAAAAGTTTCTTGCCTGGCTTACAGAAGCTGAAACAACTGCCAATGAACAATGGCAAGTAAGTCAGGCATTTCCGCTTTAGCACTCTTGTGGATCCAATTGAACAATTCTCAGCATTTGTACTTGTAACTGACAAGCCAGGGACAAAAGATCGGAAGAGCACACGTCTGAACTCCAGTCACCGCTCATTATCTCGTA
+
A3AABAFBFFFFGGGGCGGGFGFHFGGHHBGHHHFDFCFDFHFHHGEGHGHHHHHHHH2BBGHHFHHHHHHHHHGFGHHEFHHBGHHHHFHHHHHHFGHHHFHHFGGHHGHGHHFHHHGHHHGGHHHHGGGGGHGGFHHHHHGFHGHHHHB1GGH1FHHHHHHHHHHHHHHHHHHHGHHHHFHHHHHG1?<FHHGGGGGHGHHGHHEDGEFHHGHHCGC;GGFHHHHGCGHFFFFFGGGBEGFGBBFFG9:
@M05620:37:000000000-D9766:1:1101:18615:13135 1:N:0:33
GAGGCTGCTTTGGAAGAAACTCATAGATTACTGCAACAGTTCCCCCTGGACCTGGAAAAGTTTCTTGCCTGGCTTACAGAAGCTGAAACAACTGCCAATGACAGGATGCTACCCGTAAGGAAAGGATCCTAGAAGACTCCAAGGGAGTCAAAGAGATGATGAACCAATGGCACGTAAGTAAGACATTTCCGCTTTAGCACTCTTGTGGATCCAATTGAACAATTCTCAGCATTTGTACTTGTAACTGACAA
+
AAABBAFBFFFFGGGGGCGGGGFHHHHHHHGHHHHHGFHGHHHHHGEGHHHHHHHGHHHHGHHHHHHHHHHHHHHFHHHGGHHFHHHGHHHHHFHHHHHHHHBH1FGGH3FGGF1?EFH333B?02BBF?GFHHBCH33F322/?G//2BF3@FC2@G222@22/</C<FCB<C0?FGH1><1><1FG>FDG.E.=DGDDG/D00=C.GHHFG00CG0;:C/CFFH0G0/00000;;FFFGGGGG00;/FF
@M05620:37:000000000-D9766:1:1101:12896:13145 1:N:0:33
AGTGCCAGCTCTCAATCGCACAGGGGACCCAGGGCCTGGCCCCTCCATCCAGAAAACCTATGACCTCACCCGCTACCTGGAGCACCAACTCCGCAGCTTGGCTGGGACCTATGTGAGTATCCAGCGTAGGAATCTGGGAGTTGGGGAGGAGTGAGGAGTTGGGGAAAGACAGTCCTAACCGTGGAGGGTTCTGGTAAATGATGGGGTGAGGAGGGGCTCTTTGGCTCCCACCAGTCCCCCTGTCTGGTCTA
+
BCBBBFFFBFFFGGGGGGGGGGHHGGGGGGHHGGGGGGHHHHGHGGHGHHHHHHHGHGHHHHHHHHHHHHHGGFFGHHHH?GHHHHGFFHHHGGGGGHHHGHHGGGHHGHHHHHHHHHHHHHHHHGGGGGHHHHHHHHGGGHHHGGFGGFGHGGHHHGHHHHGGGGHHHHHHHHHHHHHHGGGGGGGGGGGGGGGGGGGGGGGGGGFFFFFFFFFFFFFFFFFFFFFFFFFFFFFFFFFFFFFFFFFFFFB
@M05620:37:000000000-D9766:1:1101:11632:13151 1:N:0:33
GAGGCTGCTTTGGAAGAAACTCATAGATTACTGCAACAGTTCCCCCTGGACCTGGAAAAGTTTCTTGCCTGGCTTACAGAAGCTGAAACAACTGCCAATGAACAATGGCAAGTAAGGCAGGCATTTCCGCTTTAGCACTCTTGTGGATCCAATAGAACAATTCTCAGCATCTGTACTTGTAACTGACAAGCCAGGAACAAAAGATCGGAAGAGCACACGTCTGAACTCCAGACACCGCTCATTATCTCGTA
+
AABAABFBFFFFGBGGFGGBBF4FGFHFG5GFFFG4AFGHHGFHHGGGC2FGHHHHFFGHHHHHHHHHH53112BFCBBFG333FFFFBG1FHHH33BFF33BBGH3BBEECGHH43?BE/AGB34B4?E//?BF?4FB3BGG?BAG2?CB232@2>2FCHFGBDH22@21??1?1F1?1?FGGG11<1F.<<0..>>0<GH<<<=C.<<CF./:;::-;.=CFHHHC0:/9.;FF:;-9;0;F900;..;
@M05620:37:000000000-D9766:1:1101:11615:13153 1:N:0:33
GAGGCTGCTTTGGAAGAAACTCATAGATTACTGCAACAGTTCCCCCTGGACCTGGAAAAGTTTCTTGCCTGTCGTACAGATGCTGACACAACTGACAATGAACAATGGCAAGTAAGTCAGGCATTTCCGCTTTAGCACTCTTGTGGATCCAATTGAACAATTCTCAGCATTTGTACTTGTAACTGACAAGCCAGGGACAAAAGATCGGAAGCGCACACGTCTGAACTCCAGTAACCGCTCATTAACTCGCA
+
AABAAAFAFFFFGFGGGGGGGGHHHHHHHHGHFGEGGGGHHHHHHGGGHHHHHHHGHH2GBGHHHHHHH5A331AB11555535@FF3@B11B333BF3F3B@G?F3@G33?F44@4B4B2FGEE4B?EA//?FHH4GHEGGHD?<2BFCF???B33?FCGHFBF2><2F@>G>@<G<GDGD<D111?DG/F<0...<<<F</<G0<...<.--::-:-.:CEFGFF09F/009CF--;-900C000;.--
@M05620:37:000000000-D9766:1:1101:3353:13175 1:N:0:33
GAGGCTGCTTTGGAAGAAACTCATAGATTACTGCAACAGTTCCCCCTGGACCTGGACAAGTTTCTTGCCTGGCTTACAGAAGCTGAAACAACTGCCAATGAACAATGGCAAGTAAGTCAGGCATTTCCGCTTTAGCACTCTTGTGGATCCAATTGAACAATTCTCAGCATTTGTACTTGTAACTGACAAGCCAGGGACAAAAGATCGGAAGAGCACACGTCTGAACTCCAGTCACCGCTCATTATCTCGTA
+
B@BCABFCFFFFGCFGGGFGGGHHHGHGHHHHHHFHGHHHHGHFHGGGGHHGHHGH2A1FGHHHHHHGGGGFGHHEF5BFGHGHHEFHGHFHHHHHHHHHG@FHHH@3BFG?GFHFFHFFGFE??DFHGG?EGH3BFGHBGHG?EDFFHHFGGFGFDGHGHGHHHDF@F2>D@>FGG??F?FFHGGFFFHE<CG<.>FCCBHF.<DGGDGGGHHFGFH-;.;:GHHGGH/:0;FFF.;BCD;F0FFGCFAA
@M05620:37:000000000-D9766:1:1101:5166:13176 1:N:0:33
GAGGCTGCTTTGGAAGAAACTCATAGATTACTGCAACAGTTCCCCCTGGACCTGGAAAAGTTTCTTGCCTGGCTTACAGAAGCTGAAACAACTGCCAATGACAGGATGCTACCCGTAAGGAAAGGCTCCTAGAAGACTCCAAGGGAGTAAAAGCGCTGATGAAACAATGGCCAGTAAGTCAGGCATTTCCGCTTTAGCACTCTTGTGGATCCAATTGAACAATTCTCAGCATTTGTACTTGTAACTGACAA
+
A111>1CAFFFF1BFFAGGFGCGBFHGHHFHH3GHFGGH1FG2FGG0AGFFFCGF0FHFHBFEHHFHGHHHAE0BGHHHHFGHHFGHDG0GE101EB1BGFHHHGFCHHHBGFHGE@FHFGGFHFEFHE<B><EFBGHHEH1FFC/?CGHF>10CCGC?GDFH1DG/FGHC01.>FDGGGGHHF.FHHHHGGGGEDDB0GHHHHGHFEHHHFFFHHCCGFC/GFGGBFFFBFGGFCGFGBFFGGGGGFFGF
@M05620:37:000000000-D9766:1:1101:9538:13179 1:N:0:33
GAGGCTGCTTTGGAAGAAACTCATAGATTACTGCAACAGTTCCCCCTGGACCTGGAAAAGTTTCTTGCCTGGCTTACAGAAGCTGAAACAACTGCCAATGAACAATGGCAAGTAAGTCAGGCATTTCCGCTTTAGCACTCTTGTGGATCCAATTGAACAATTCTCAGCATTTGTACTTGTAACTGACAAGCCAGGGACAAAAGATCGGAAGAGCACACGTCTGAACTCCAGTCACCGCTCATTATCTCGTA
+
AAAAAAFCFFFFGFGGGGGGGGGHHHCGHHHH5FGHGFGHHHHHHGCGHHHHHHHAGACGFGHHHHHHHHHFGBGGHHHH3FGHHH33BGHFHFHHHHHHHHHHHHHHHHHGHHEFHHHHHHHHHHHHGGGGGHHHGHHHHHHHHGFHGHFHHHHFHHFHHHHHHHHHEHHHGHHHHHHHHHHHHGHHHHHGFHHDGGGFHGGGHHHGGCDHHHHHHHGGHHGHGHHHHGHGGGGGGGADEGGGGFFGGE9
@M05620:37:000000000-D9766:1:1101:21573:13217 1:N:0:33
AGTGCCAGCTCTCAATCGCACAGGGGACCCAGGGCCTGGCCCCTCCATCCAGAAAACCTATGACCTCACCCGCTACCTGGAGCACCAACTCCGCAGCTTGGCTGGGACCTATGTGAGTATCCAGCGTAGGAATCTGGGAGTTGGGGAGGAGTGAGGAGTTGGGGAAAGACAGTCCTAACCGTGGAGGGTTCTGGTAAATGATGGGGTGAGGAGGGGCTCTTTGGCTCCCACCAGTCCCCCTGTCTGGTCTA
+
AAAABFFFBFFFGGGGGCFGEGFGEGGGGGGHGGGGCFHHHHGHGGGGHHHHHHFHHGGHHHHHHHHHHHHGGGGGHFHHHHHGFHHHGGHHGGGGGHHGGHHGEDFHGHGHHHFHHHHHHHHHFFEGGFFHHHHHHGHGGHHG??FDGGGHHHHGGGHHGHGGGGGHHHHHHHHHHHHHFGGGGGGGDFFGGGFGGGGGGGGGGGFFFFFFFFFFFFFFFFFFFFFFFFFFFFFFFFFFFFFFFBFFFFB
@M05620:37:000000000-D9766:1:1101:6370:13229 1:N:0:33
ACCACACGTCTGACCTCCAGTCACCTCTCATTATCTCGTATGCCGTCTTCTGCTTGACAAAAAAAAACATGACCCCCCATCCCCCCCTCTATCATATGCCCCCATTCGGCTGCCCCCCTCCCTCTTCGTTTCCCCTCCTCCCCCCCTCCCCGCCCCCCGCCTCTGCCCCTTTTTCCCCTTTTTCCCCCTCTCCCCTTTTCTCCATCCCTTCTCTTCTCTAACCTCATACCCCTTTGGAATCACCCTTGTTT
+
>AA1A1AABABA1BGB1AFEG11DG10FF1DGHHHFHHG0BBFGEBEGGDFHHFF1011BAFAA//>//1111@B/E//000/?/////012222222210?@/<12?0///<FGF@C-<..C00=<.</</<0</<</<C.:A:;9....-9-;A-9--9--////99--//;/9/-;-///;//9-9-;99/---;/9//////--//-/:B/9;B///9-///;/9/9-;-///;/;///--9;-9/-
@M05620:37:000000000-D9766:1:1101:20769:13265 1:N:0:33
GAGGCTGCTTTGGAAGAAACTCATAGATTACTGCAACAGTTCCCCCTGGACCTGGAAAAGTTTCTTGCCTGGCTTACAGAAGCTGAAACAACTGCCAATGAACAATGGCAAGTAAGTCAGGCATTTCCGCTTTAGAACTCTTGTGGATCCAATTGAACAATTCTCAGCATTTGTACTTGTAACTGACAAGACAGGGACAAAAGATCGGAAGAGCACACGTCTGAACTCCAGTCACCGCTCATTATCTCGTA
+
AAABBBFBFFFFGGGGFFGGGGGAFGBGHHHHHHHHFHGGHHHHHGCGHBGHHCG2GGGH3GHHFABGHHHGHCFGHHHHGHHHHHHGHFHHHHHHFHHHGFGF2FDEBFGEGGBGGHFHHHHGHHHHGGGFFFB3?BFH4?3BB/G11B111BG1BGHHHHH2@GHGHDDFG2FGHHHHHHH1DDBD1?0?G0FEGGFC<F>CDGGGGGGFFHF:CG@;GGGHFFHHHHCCFFFFGGB?AFBF;0B09;C
@M05620:37:000000000-D9766:1:1101:10794:13312 1:N:0:33
GAGGCTGCTTTGGAAGAAACTCATAGATTACTGCCACAGTTCCCCCTGGACCTGGAAACGTTTCTTGCCTGGCTTCCAGAAGCTGCAACAACTGCCAATGAACAATGGCAAGTAAGTCAGGCATTTCCGCTTTAGCACTCTTGTGGATCCAATTGAACAATTCTCAGCATTCGTACTTGTAACTGACAAGCCAGGGACAAAAGATCGGAAGAGCACACGTCTGAACTCCAGTCACCGCTCATTATCTCGTA
+
>>>AA4CAFFFFBGGFAGFGGFABFGGHG5BGBH44FGFBEGGHHGEF22FGAF2AG33BFGAFDFDGHHHHHHF2BGHFGFGF33BFG??FG?BE3BFGFHEF2BBFEF@13B4GHHHF0F/B3BB?/E///B3BDGFGG4FGH/FBCGH1FB1B1FGG<GFFDG2GDGH2<0?GG1FFD11FGD1>10<FHH...>EG/./.<<.<<CD.CGHHFC-:CGFHEB00:FFGGFFB?BBA9C0F00;B.;C
@M05620:37:000000000-D9766:1:1101:20581:13358 1:N:0:33
GAGGCTGCTTTGGAAGAAACTCATAGATTACTGCAACAGTTCCCCCTGGACCTGGAAAAGTTTCTTGCCTGGCTTACAGAAGCTGAAACAACTGCCAATGAACAATGGCAAGTAAGTCAGGCATTTCCGCTTTAGCACTCTTGTGGATCCAATTGAACAATTCTCAGCATTTGTACTTGTAACTGACAAGCCAGGGACAAAAGATCGGAAGAGCACACGTCTGAACTCCAGTCACCGCTCATTATCTCGTA
+
BBBBBBFBFFBFFGGGGGGGGGFGFDGHH5BFHFH4BFFHGHHHHGGGE2GHHHGHHHCGHHHHHHHHGHHHHHHHHHHHGHFFHHGHHHHHHHHHHHHHHFHHHHHHHHHGHHHHHHHHGHHHHHHHGGGGGHHHHHHFHHH3GGHGHHGHHHHGGHHHHBHFHHHHHHHHHGHHHHGHHHHHHHHH1FCFHFGGGGGHHHHGHHHGGGGHHGHHHHGGGHGHHHHHHHHFGGGGGGGGGFGGFFFBC;E
@M05620:37:000000000-D9766:1:1101:16668:13370 1:N:0:33
GAGGCTGCTTTGGAAGAAACTCATAGATTACTGCAACAGTTCCCCCTGGACCTGGAAAAGTTTCTTGCCTGGCTTACAGAAGCTGAAACAACTGCCAATGAACAATGGCAAGTAAGTCAGGCATTTCCGCTTTAGCACTCTTGTGGATCCAATTGAACAATTCTCAGCATTTGTACTTGTAACTGACAAGCCAGGGACAAAAGATCGGAAGAGCACACGTCTGAACTCCAGTCACCGCTCATTATCTCGTA
+
CCCCCCFCFFFFGGGGGGGGGGHHHHHHHHHHHHHHHHHHHHHHHGGGHHGHHHHHHHHHGHHHHHHHHHHHHHHHHHHHHHHHHHHHHHHHHHHHHHHHHGGHHHHHHGGGHHBDFBGGHHHHHHHH/EGGFHBHHGHHHHFF3/FH2GGGGHFHHHHHHHHGHHFCGHHHHHHHHHFHBHHHHHHFFHGFHHHCFFFHGHGCDGGDD..<G/:CFHF:GGEHFHFHBFFBFGGGDGGGGFFFFBFFFE9
@M05620:37:000000000-D9766:1:1101:5983:13384 1:N:0:33
ACCACACCTTCTACAATGAGCTGCGTGTGGCTCCCGAGGAGCACCCCGTGCTGCTGACCGAGGCCCCCCTGAACCCCAAGGCCAACCGCGAGAAGATGACCCAGGTGAGTGGCCCGCTACCTCTTCTGGTGGCCGCCTCCCTCCTTCCTGGCCTCCCGGAGCTGCGCCCTTTCTCACTGGTTCTCTCTTCTGCCGTTTTCCGTAGGACTCTCTTCTCTGACCTGAGTCTCCTTTGGAACTCTGCAGGTTCT
+
BBBABBBBFFFFGGGGGGGFGFHHGGGGHFHGCFGGGGGGGHHHHGGGGGGGHHHHHHHGGGGGGGGGGGGHHHHGGGGHGHHHHGG?DGGGGGHHFHHHHHGHGHHHHHHGGHHGGGGGHHHHHHHHHHHGHHGGGGGHGHHGHGGGGGFGGGGGGGGGGGGGGGFFFFFFFFFFFFFFFFFFFFFFFFFFFFFDFFFFFFFFFFFFFFFFFFFFFFFFFFFFFFFFFFFFFFFFFFFFFFFFFFFFFFF
@M05620:37:000000000-D9766:1:1101:18764:13401 1:N:0:33
AGTGCCAGCTCTCAATCGCACAGGGGACCCAGGGCCTGGCCCCTCCATCCAGAAAACCTATGACCTCACCCGCTACCTGGAGCACCAACTCCGCAGCTTGGCTGGGACCTATGTGAGTATCCAGCGTAGGAATCTGGGAGTTGGGGAGGAGTGAGGAGTTGGGGAAAGACAGTCCTAACCGTGGAGGGTTCTGGTAAATGATGGGGTGAGGAGGGGCTCTTTGGCTCCCACCAGTCCCCCTGTCTGGTCTA
+
AABABFFFBFFFGGGGGGGCGGHHGGGGGGHHGGGGGGHHHHGHGGHHHHGHEHFHHGHHHHHHHHHHHHHGGGGGHGHHHHHHHHHHGHHHGGGGGHHHGHGGGGHHGHHHHHHHHHHHHHHHHGEGGGHHHHHHHHHGGHHHGGGGGGGHHHHHHGHHHGGGGGHHHHHHHHHHHHHHGGGGGGGGDGGGGGGGGGGGGGGGGGFFFFFFFFFFFFFFFFFFFFFFFFFFFFFFFFFFFFFFFFFFFFF
@M05620:37:000000000-D9766:1:1101:3247:13414 1:N:0:33
GAGGCTGCTTTGGAAGAAACTCATAGATTACTGCAACAGTTCCCCCTGGACCTGGACAAGTTTCTTGCCTGGCTTACAGAAGCTGAAACAACTGCCAATGAACAATGGCAAGTAAGTCAGGCATTTCCGCTTTAGCACTCTTGTGGATCCAATTGAACAATTCTCAGCATTTGTACTTGTAACTGACAAGCCAGGGACAAAAGCTCGGAAGAGCACACTTATGAACTCCAGTCACCGCTCATTATCTCGTA
+
A?AAABFB4FDDGBAFGGGGFGHHHFGDGHHHHHBGFHHHHGFBGGFGEHGFGHEG231BFGHHHHHGHFGBGFHBBABF3FBGHEBFGHGHHHHGHHHHF3BEGH33BFF?FFHE4FBFFHG?3BFGGG?EFH3B?FF3BGGBC?DFFGFFGBFD3BFFGGHHHDF@D22@@2@?1?1??FGHGF<FFHGF0G>.>F<0<GG.<<<AAEDFHGHHHH/<0=00GHCCG/C0;BFC.;-AD0B0CFFFFEE
@M05620:37:000000000-D9766:1:1101:15307:13421 1:N:0:33
GAGGCTGCTTTGGAAGAACCTCATAGATTACTGCAACAGTTCCCCCTGGACCTGGAAAAGTTTCTTGCCTGGCTTACAGAAGCTGAAACACCTGCCAATGTCCAACAGCAAGTTAGTCAGACATAAACGCTTTAACAATATTGTGGATCCGATTGAAAAATTATCAGAATATGTACTTGTAACTGACAAGCTAGGGACAAAAGATCGGAAGAGCACAAGTGTGAAATCCACACACCTCTCACTTTTAAGTA
+
A?AAA1F1@DBF1F1FGAAFGGFGGHHDFGHFF1BB1FGGFGHFHGGA/FFEGGFGAGBBFGDHGHFGHFBGHHHHHFGFHHHHFGHHHF>FG>CACCHH22@2B1/B0>>BB222@@@111>1111B?EF/<121B111BFG>2/111<0////<@11001<@2F2FF11@F1111<?1?11@111110.1=<>.><.>FGBEFD..<.AC./:;;/.<000;00<CFB:/:.../.09:0;000000;0
@M05620:37:000000000-D9766:1:1101:20350:13434 1:N:0:33
AGTGCCAGCTCTCAATCGCACAGGGGACCCAGGGCCTGGCCCCTCCATCCAGAAAACCTATGACCTCACCCGCTACCTGGAGCACCAACTCCGCAGCTTGGCTGGGACCTATGTGAGTATCCAGCGTAGGAATCTGGGAGTTGGGGAGGAGTGAGGAGTTGGGGAAAGACAGTCCTAACCGTGGAGGGTTCTGGTAAATGATGGGGTGAGGAGGGGCTCTTTGGCTCCCACCAGTCCCCCTGTCTGGTCTA
+
BCBCCFFFCFFFGGGGGGGGGGHHGGGGGGHHFFGGGGHHHHGHGGHHHHHHHHHFHGHHHHHHHGHHHGHGGEGGHHHHFHHHFHHHGHHHGGFGGHHHGHCGGGHHGHHHHHHHHHHHHHHHHGEGGGHHHHHHHHHGGHHHGGGGGGGHHHHHFGHHGFGGGGHHHHHHHHHHHHHHGGGGGGGGEFGGGGGGGGGGGGGGGGFFFFFFFFFFFFFFFFFFFFFFFFFFFFFFFFFFFFFFFFFFFFF
@M05620:37:000000000-D9766:1:1101:14160:13436 1:N:0:33
AGTGCCAGCTCTCAATCGCACAGGGGACCCAGGGCCTGGCCCCTCCATCCAGAAAACCTATGACCTCACCCGCTACCTGGAGCACCAACTCCGCAGCTTGGCTGGGACCTATGTGAGTATCCAGCGTAGGAATCTGGGAGTTGGGGAGGAGTGAGGAGTTGGGGAAAGACAGTCCTAACCGTGGAGGGTTCTGGTAAATGATGGGGTGAGGAGGGGCTCTTTGGCTCCCACCAGTCCCCCTGTCTGGTCTA
+
BCBBCFFFCFFFGGGGGGGGGGHHGGGGGGHHGGGGGGHHHHGHGGHHHHHHFHHHHGHGHHHHHHHHHHHGGGGGHGHHHHHHHHHHGHHHGGGGGHHHGHHGGGHHGHHHHHHHHHHHHHHHHGGGGGHHHHHHHHHGGHHHGGGGGGGHHHHHHGHHHHGGGGHHHHHHHHHHHHHHGGGGGGGGGGGGHGGGHHHHGGGGGGFFFFFFFFFFFFFFFFHFFFFFFFFFFFFFFFFFFFFFHHFFFFB
@M05620:37:000000000-D9766:1:1101:6224:13448 1:N:0:33
AGTGCCAGCTCTCAATCGCACAGGGGACCCAGGGCCTGGCCCCTCCATCCAGAAAACCTATGACCTCACCCGCTACCTGGAGCACCAACTCCGCAGCTTGGCTGGGACCTATGTGAGTATCCAGCGTAGGAATCTGGGAGTTGGGGAGGAGTGAGGAGTTGGGGAAAGACAGTCCTAACCGTGGAGGGTTCTGGTAAATGATGGGGTGAGGAGGGGCTCTTTGGCTCCCACCAGTCCCCCTGTCTGGTCTA
+
AAAABFFFAFFFGGGFGGGGG?GHGGGFAEHHGDGGAFHG2GGGGGHHBGGGDG3GHGHFHHDHHHHHHHHGGGFGHHHHHHHHFHHHGGHHGGGGGHGFFHHGGCGHGHFHHFHHHHHHFFDHHFGGG?GHHHHHHHHGDHHHGGGGGDEHHDGHBE</0<@C.AGHH/CGF:0C:GHHAAEGEGGG.9FG0F;FFGGGGGGGGGFFFA.;DFFAF=EFFFFBBFFFFBFFFFFF/9E.9.FFFBB9BFB
@M05620:37:000000000-D9766:1:1101:8549:13449 1:N:0:33
GAGGCTGCTTTGGAAGAAACTCATAGATTACTGCACCAGTTCCCCCTGGACCTGGAAAAGTTTCTTGCCTGGCTTACAGAAGCTGAAACAACTGCCAATGAACAATGGCAAGTAAGTCAGGCATGTCCGCTTTAGCACTCTTGTGGATCCAATTGAACAATTCTCAGCATTTGTACTTGTAACTGACAAGCCAGGGACAAAAGATCGGAAGAGCACACGTCTGAACTCCAGTCACCGCTCATTATCTCGTA
+
>>>>>>CABFFFE4BB4FGBFFBBFAFDD5BDDBB4BEGFEGADGGGGHFHFGGHEB3BGGHGHHD5BFBEB1BBBB5BDBFBBBF3@B3BBFBFB3BGGF3BFGF3BBFC1B@EBBFFGG3/B0BFGEF?EFD3B4FFGHFDBFDD?BBDFGBBD3BDFGFHHH2@@2<@@@2@FG1?F?11@?<???GC><>.>>F.<0C/.0=CDAAAAG/CCFF-=;GEHGHFGB9B99:B=.A;AA9=99;BCF;C
@M05620:37:000000000-D9766:1:1101:11450:13453 1:N:0:33
GCGGCTGCTTTGGAAGAAACTCATAGATTACTGCCACAGTTCCCCCTGGACCTGGAACCGTTTCTTGCCTGGCTTCCAGAAGCTGCAACAACTGCCAATGAACAATGGCAAGTAAGTCAGGCATTTCCGCTTTAGCACTCTTGTGGATCCAATTGAACAATTCTCAGCATTTGTACTTGTAACTGACAAGCCAGGGACAAAAGATCGGACGAGCACACGTCTGAACTCCAGTCACCGCTCATTATCTCGTA
+
>1>AA1>>CF31A1F11BF0BEFDFFHHHHGHFG0BFBBBFGHHHGEF/BFGHH0FG1/ABEFGFGHGHHHHHFF0FGHGFGGCF1B@FBGHBFHHEFGHEHGHFGHHHFHGGF2FFGHEFFGHHFGFFGGGFDGHBFGCHHHFHGDFGHFBBDG1<GFGHGHHHHGGFHFHFHBGHHHHHEFGGBFFDCCFBFG?EGG.<<CFHHH?E-;@CG@FBAGFGGGFFFFGB/BBB0FFE@?A-FFFBBFF-9-
@M05620:37:000000000-D9766:1:1101:25019:13462 1:N:0:33
AGTGCCAGCTCTCAATCGCACAGGGGACCCAGGGCCTGGCCCCTCCATCCAGAAAACCTATGACCTCACCCGCTACCTGGAGCACCAACTCCGCAGCTTGGCTGGGACCTATGTGAGTATCCAGCGTAGGAATCTGGGAGTTGGGGAGGAGTGAGGAGTTGGGGAAAGACAGTCCTAACCGTGGAGGGTTCTGGTAAATGATGGGGTGAGGAGGGGCTCTTTGGCTCCCACCAGTCCCCCTGTCTGGTCTA
+
AA>ABFB@>FFFGGGGGFFEGGCHDC2EEFHHAAE2BCGH2AEHGGHGHFHHFFCGHAGEFHFHHHHFHFHGGCGGHHHHHHHHHHHHGHHHGGGGGHHHGHHGGGHHGHHHHHHHHHHHHHHHHGGGGGHHHHHHHHHGGHHHGGGGGGGGHHHHFGHHHHGGGGEGHHHHHHHHHHHHGGGGGGGGEGFGGGFGGGGGGGGGGGFBFFFFFFBBBBFFFFFFFFFFFFFFFFFFFFFFBFFFFFFFFFF
@M05620:37:000000000-D9766:1:1101:8539:13465 1:N:0:33
GAGGCTGCTTTGGAAGAAACTCATAGATTACTGCAACAGTTCCCCCTGGACCTGGAAAAGTTTCTTGCCTGGCTTACAGAAGCTGAACCAACTGCCAATGAACAATGGCAAGTAAGTCAGGCATTTCCGCTTTAGCACTCTTGTGGATCCAATTGAACAATTCTCAGCATTTGTACTTGTAACTGACAAGCCAGGGACAAAAGATCGGAAGAGCACACGTCTGAACTCCAGTCACCGCTCATTATCTCGTA
+
AAB>AAFBFFFFG4FGFGGBGGHHHGFGHFHH5FGFFHHHHHGHHGGGHGHHHHHAFGFHBFHHHAGHHHH1BBFGHHHH3FGHHH33BGHDGGHHHHHHEGHFFGFGHHCFHHHHHHHHHHCHHHGHGGGGG3FFGHGHHHHHHGFHFHHHHHHHEHHHHHFHHHHHDDGHGFHHHGHHGHFHHHHFGHA<FHF?<FFC0CGGFHE.AAACGHGHFGCHAGGHHGFH0CFFGGFBDDGGGFGG0CFFF.:
@M05620:37:000000000-D9766:1:1101:4140:13487 1:N:0:33
AGTGCCAGCTCTCCATCGCACAGGGGACCCAGGGCCTGGCCCCTCCATCCAGAAAACCTATGACCTCACCCGCTACCTGGAGCACCCACTCCGCAGCTTGGCTGGGACCTATGTGAGTATCCAGCGTCGGCATCTGGGAGTTGGGGCGGCGTGAGGAGTTGGGGAAAGACCGTCCTAACCGTGGAGGGTTCTGGTAAATGATGGGGTGAGGAGGGGCTCTTTGGCTCCCACCAGTCCCCCTGTCTGGTCTA
+
>A>>>DFFBFFFG4FFAAEAEFHFFCBEE2FG2AF2AAGHHHGHGGHHHGHGFHFFGEBGFGFHHDFHHHHGF>>EGHHG?FGFFG11?FHFEFCE/FBGGHHGGDHHGH?GHDH3?GF3FH32@CG/>A//><GF1GCEGHBBDG.@@9B?-99FFGGFGGGFFAEFFF.;DFFF//9.@FF;.ADDAFFFFFFFFFBFFFFFFFFFAFFFFF-;AFFFFFFFBFFFFFFF?FFFFFFFFFFFFFFFFFB
@M05620:37:000000000-D9766:1:1101:13030:13496 1:N:0:33
GAGGCTGCTTTGGAAGAAACTCATAGATTACTGCAACAGTTCCCCCTGGACCTGGAAAAGTTTCTTGCCTGGCTTACAGAAGCTGAAACAACTGCCAATGAACAATGGCAAGTAAGTCAGGCATTTCCGCTTTAGCACTCTTGTGGATCCAATTGAACAATTCTCAGCATTTGTACTTGTAACTGACAAGCCAGGGACAAAAGATCGGAAGAGCACACGTCTGAACTCCAGTCACCGCTCATTATCTCGTA
+
BACBCBFAFFFFGGGGGGGGGGHHHHHHHFHGHFGDHHHHHHHHHGGGHHHHHHHHHHHHHHHHHHHHHHHHHHHHHHHHHHHHHHFGGHCGHHHGFHHHHHHHHHHHHHHGHHGHHHHHHHHHHHHHGGGGGHHHHHHHHHHHHGHHHHHHHHHHHGHGHHHHHGHHHHHHHFHHHHHHHHHHHHHHGHGGFHHDGGCGHGCEGFGDEGGHHGFCGHGGHHGHHHHHFHH;BFGGDGGDGGGGGFGFGCD
@M05620:37:000000000-D9766:1:1101:7135:13506 1:N:0:33
GAGGCTGCTTTGGAAGAAACTCATAGATTACTGCAACAGTTCCCCCTGGACCTGGAAAAGTTTCTTGCCTGGCTTACAGAAGCTGAAACAACTGCCAATGAACAATGGCAAGTAAGTCAGGCATTTCCGCTTTAGCACTCTTGTGGATCCAATTGAACAATTCTCAGCATTTGTACTTGTAACTGACAAGCCAGGGACAAAAGATCGGAAGAGCACACGTCTGAACTCCAGTCACCGCTCATTATCTCGTA
+
AAABCAFBFFFFGGGGGGGGGGFHFHHHHGHHHHHGGFGGHHHHHGGGHGHHHHHHHDBGGFHHHHGHHHHHHHHFHHHGFGHGHGHHHHHHHHHHHHHHHHHHHHHHHHGGHHHFHHHHGHHHHHHGGGGGGHHHHHGHHHHHHGHHHHDFHEHDGHHFHHHHHHGHHHBHHHHHGHHHHHHHGHHHHHHGCHGEGGA0FGHGHGHGG.CGHHGHHHGHHHGHEHHHHHHGGGGGGGGGGGGGGBFGGCE
@M05620:37:000000000-D9766:1:1101:13104:13534 1:N:0:33
GAGGCTGCTTTGGAAGAAACTCATAGATTACTGCAACAGTTCCCCCTGGACCTGGAAAAGTTTCTTGCCTGGCTTACAGAAGCTGAAACAACTGCCAATGAACAATGGCAAGTAAGTCAGGCATTTCCGCTTTAGCACTCTTGTGGATCCAATTGAACAATTCTCAGCATTTGTACTTGTAACTGACAAGCCAGGGACAAAAGATCGGAAGAGCACACGTCTGAACTCCAGTCACCGCTCATTATCTCGTA
+
AAABCBFCFFFFGGGGGGGGGGHHHHHHHHHHHHHHHHHHHHHHHGGGHHHHHHHHHHHHGHHHHHHHHHHHHHHHHHHHHHHHHHHHHHHHHHHHHHHHHHHHHHHHHHHGHHHHHHHHHHHHHHHHGGGGGHHHHHHHHHHHHGHHHHHHHHHHHHHHHHHHHHHHHHHHHHHHHHHHHHHHHHHHHHGGHHHGGFGHGHHGHHHGGGGHHHHHHHGGHHGHHHHHHH0FGGGGGGGGGGGGGGGGGFE
@M05620:37:000000000-D9766:1:1101:4214:13534 1:N:0:33
ACCACACCTTCTACAATGAGCTGCGTGTGGCTCCCGAGGAGCACCCCGTGCTGCTGACCGAGGCCCCCCTGAACCCCAAGGCCAACCGCGAGAAGATGACCCAGGTGAGTGGCCCGCTACCTCTTCTGGTGGCCGCCTCCCTCCTTCCTGGCCTCCCGGAGCTGCGCCCTTTCTCACTGGTTCTCTCTTCTGCCGTTTTCCGTAGGACTCTCTTCTCTGACCTGAGTCTCCTTTGGAACTCTGCAGGTTCT
+
BBBBBBBBFFFFGGGGFGGGGFHHGGGEH?HHHGGDGGGGGHHHHGGGEFGGHHHHHHHGGGGGGGGGGGGHHHHGGGGHGHHHHGGGGGCGGGHHHHHHHHGHGHHFHHHGGHHGGGGGHHHHHHHHHHHGHHGGGGGHGHHGHGGGGGGGGGGGGGFGGGGGGGFFFFFFFFFFFFFFFFFFFFFFFFFFFFFFFFFFFFFFFFFFFFFFFFFFFFFFFFFFEFFFFFFFFFFFFFFFFFFFFFFFFFF
@M05620:37:000000000-D9766:1:1101:15981:13542 1:N:0:33
ACCACACCTTCTACAATGAGCTGCGTGTGGCTCCCGAGGAGCACCCCGTGCTGCTGACCGAGGCCCCCCTGAACCCCAAGGCCAACCGCGAGAAGATGACCCAGGTGAGTGGCCCGCTACCTCTTCTGGTGGCCGCCTCCCTCCTTCCTGGCCTCCCGGAGCTGCGCCCTTTCTCACTGGTTCTCTCTTCTGCCGTTTTCCGTAGGACTCTCTTCTCTGACCTGAGTCTCCTTTGGAACTCTGCAGGTTCT
+
CCDDDDDDFFFFGGGGGGGGGGHHGGGFHGHHHGGGGGGGGHHHHGGGGGGGHHHHHHHGGGGGGGGGGGGHHHHGGGGHGHHHHGGGGGGGGGHHHFHHHHHHGHHHHHHGGHHGGGGGHHHHHHHHHHHGHHGGGGGHGHHGHGGGGGGGGGGGGGGGGGGGGGFFFFFFFFFFFFFFFFFFHFFFFFHFFFFFFFFHFFFFFFFFFFFFFFFFFFFFFFFFFFFFHHFFFHHFFFFFFFFFFFFFFFF
@M05620:37:000000000-D9766:1:1101:13500:13553 1:N:0:33
ACCACACGTCTGAACTCCAGTCACCGCTCATTATCTCGTATGCCGTCTTCTGCTTGAAAAAAAAATCAAAAGCTCACCGAAGATGAAAAACCTGCCCATGTCGTACACTCAGATATCTGTAAGGAAATACTCCTAGAAGACTACAAGGGAGTAAAATACATGATGAAACAATGGTAATAAAGTAAGGTAATACTACAGAAGCCCCCTTGAGGACTAAATTGAACCAATCTTAGCATTTGAACTTGTAACGG
+
AAA>AAADFAFAGGGCGGG1BGHGDA0AAAGH2DGDHGFFHFFHGEEFFHHHHFFHGGGFGAA>>011B110B@1B1>?/>//1111>10>?000B/<0F22<?0//1>00B1212>2BBB2211001112111@1<1@1011<?F<<</?.0<<111>11><1111<</<00<000000000000<0;0000000/:0///.;.-99/00/9.//009;B0C0.9.//9090;B09F009/9BB/B9/--
@M05620:37:000000000-D9766:1:1101:15306:13555 1:N:0:33
AGTGCCAGCTCTCAATCGCACAGGGGACCCAGGGCCTGGCCCCTCCATCCAGAAAACCTATGACCTCACCCGCTACCTGGAGCACCAACTCCGCAGCTTGGCTGGGACCTATGTGAGTATCCAGCGTAGGAATCTGGGAGTTGGGGAGGAGTGAGGAGTTGGGGAAAGACAGTCCTAACCGTGGAGGGTTCTGGTAAATGATGGGGTGAGGAGGGGCTCTTTGGCTCCCACCAGTCCCCCTGTCTGGTCTA
+
AA>AAFFFCFFFGGGGGGGGGGHHGGGGGGHHGGGGGGHHHHGHGGHHHHHHHHHHHGHHHHHHHHHHHHGGGGGGHHGHHHHHHHHHGHHHGGGGGHHHGHHGGGHHGHHHHHHHHHHHHHHHHGGGGGHHHHHHHHHGGHHHGGGGGGGHHHHHHGHHHHGGGGHHHHHHHHHHHHHHGGGGGGGGGGGGGGGGGGGGGGGGGGFFFFFFFFFFFFFFFFFFFFFFFFFFFFFFFFFFFFFFFFFFFFB
@M05620:37:000000000-D9766:1:1101:17280:13565 1:N:0:33
GAGGCTGCTTTGGAAGAAACTCATAGATTACTGCAACAGTTCCCCCTGGACCTGGAAAAGTTTCTTGCCTGGCTTACAGAAGCTGAAACAACTGCCAATGAACAATGGCAAGTAAGTCAGGAATTACCGCTTTAACACTATTGTAAGTCCAAATAAACAATTATCAGACTTTGTACTTGAAGCTGACCAGCCAGGGACAACCGCTCTTAAGGACACACGTCTACACTCCAGACACCTCTCATTATCTCGTA
+
CBCCBCFBFFFFGFGGGGFGGGHHHHHHHHHGHHGHFHHHHHHHHGGFHHGHHHHHHFHHBHHHHHHHHHFHHHHGHHHHHHHHHGBGGHAGHHHHHHHH33BBF33B2B3?344B4B43232334?B?EE//344B333BFB44333B3?3323B323?F22@>F2@<22@F@>22>11?1??1?00?0/.<0F...<>..--<<.000=00:/;/.-;./.0::C;C//0.//:/.0:;0C000009;.
@M05620:37:000000000-D9766:1:1101:17298:13568 1:N:0:33
GAGGCTGCTTTGGAAGAAACTCATAGATTACTGCAACAGTTCCCCCTGGACCTGGAAAAGTTTCTTGCCTGGCTTACAGAAGCTGAAACAACTGCCAATGAACAATGGCAAGTAAGTCAGGCATTTCCGCTTTAGCACTCTTGTGGATCCAATTGAACAATTCTCAGCATTTGTACTTGTAACTGACAAGCCAGGGACAAAAGATCGGAAGAGCACACGTCTGAACTCCAGTCACCGCTCATTATCTCGTA
+
CBCDCDFCFFFFGGGGGGGGGGHHHHHHHHHHHHHHHHHHHHHHHGGGHHHHHHHHHHHHGHHHHHHHHHHHHHHHHHHHHHHHHHHHHHHHHHHHHHHHHHHHHHHHHHHGHHHHHHHHHHHHHHHHGGGGGHHHHHHHHHHGHGHHHHHHHHHHHHHHHHHHHHHHHHHHHGHHHHGHHHHHHHHHHHGGHHFGGFFH<GCEGHHGGGGHHGHHGHECGHGHHHHHHHHGGGGFGGGGGGHGFFGGG::
@M05620:37:000000000-D9766:1:1101:13677:13572 1:N:0:33
GAGGCTGCTTTGGAAGAAACTCATAGATTACTGCAACAGTTCCCCCTGGACCTGGAAAAGTTTCTTGCCTGGCTTACAGAAGCTGAAACAACTGCCAATGAACAATGGCAAGTAAGTCAGGCATTTCCGCTTTAGCACTCTTGTGGATCCAATTGAACAATTCTCAGCATTTGTACTTGTAACTGACAAGCCAGGGACAAAAGATCGGAAGAGCACACGTCTGAACTCCAGTCACCGCTCATTATCTCGTA
+
CBCCCCFCFFFFGGGGGGGGGGHHHHHHHHHHHHHHFHGHHHHHHGGGHHHHHHHHHHHHGHHHHHHHHHHHHHHHHHHHHHHHHHHHHHHHHHHHHHHGHHHHHHHHHHHGHHHHHHHHHHHHHHHHGGGGGHHHHHHHHHHHHGHHHHHHHHHHHHHHHHHHHHHHHHHHHHHHHHHHHHHHHHHHHHHGHHHGGGGHHHHGHHHGGGGHHHHHHHGHHHGHHHHHHHHFFGGG?FGFGGGGFGGGGEA
@M05620:37:000000000-D9766:1:1101:6946:13609 1:N:0:33
GAGGCTGCTTTGGAAGAAACTCATAGATTACTGCAACAGTTCCCCCTGGACCTGGAAAAGTTTCTTGCCTGGCTTACAGAAGCTGAAACAACTGCCAATGCTACAGGATGCTACCCGTACGGCAAGGCTCCTCGAAGACTCCAAGGGCGTCAAAGAGCTGATGCCACACTGGCAAGTACGTCAGGCATTTCCGCTTTAGCCCTCTTGTGGCTCCACTTGAACAATTCTCAGCATTTGTACTTGTAACTGAC
+
A?ABBCFBFFFFGGGGGGGGGGFHHHFHHHHGFHHHHGHHHHHHHGGGGHFHHHHFHFEGBGHHHHHHHGHGHGHHHHHHGHHHHHBGGHHHHHHHHH3@BFFBGFFGFCBG4@2F>E?/////>//FHHGH2??2/??3FG22>/</>///??1?G0GF1>111>10>010<0<C<00.<..</<.;:GHHEFGDG0G00;GGGGGGG...0;C/;9FF09F/C;FGG0B00;;BBFFFB9FFF00;FFB
@M05620:37:000000000-D9766:1:1101:9732:13619 1:N:0:33
GAGGCTGCTTTGGAAGAGCACACGTCTGAACTCCAGTCACCGCTCATTCTCTCGTATGCCGTCTTCTGCTTGAAAAAAAACAATGAACCAACTGCCAATGTGGCATTACCCGCCTGAGGCCTATAACCGACTCTGCAAGCACCATTCTGCAGAGCCTTGCTTCACTCGGCCCTTTCTTGGTTCCTACAGGATGCTCCCCGTAAGTAAAGGCTCCTAGAAGACTCCAAGGGAGTAAAAGAGCTGAGGTAACC
+
AAB>AAFBFFFFGGGGGGGGFGHGGHHF5AGHGHHH5FDEEEG2E2FG5EGFEEAAFBGAEEAAFGFFFHHG13BGHGCG111@@BG3?1FF3FGFG333B43FCGHFDDBFGCB/FBA//C2GHHFF@FGGGH1?DDFAFF?CF1>D1<1F1.<<GBFC1GF0<DG.<C<-CGCHHFG0:CGHFBF/:/C0/;F00;A-CB..009;;099AEB000;0/;9FFBF9.9.9.;/;B/.B.9//../9://
[truncated: 1,127,888 more chars]
