# Supplementary material for: Fast but not furious: a streamlined selection method for genome-edited cells
Source: Life Sci Alliance. 2021 Apr 26;4(6):e202101051. doi: 10.26508/lsa.202101051 (PMC8127327; doi:10.26508/lsa.202101051)
Supplement: Supplementary file 1 [file LSA-2021-01051_Supplemental_Data_1.zip › SANGER and Deep Sequencing/ACTB/34_S34_L001_R1_001.fastq]

@M05620:37:000000000-D9766:1:1101:15707:2067 1:N:0:34
AGTGCCAGCTCTCAATCGCACAGGGGACCCAGGGCCTGGCCCCTCCATCCAGAAAACCTATGACCTCACCCGCTACCTGGAGCAGCAACTCCGCAGCTTGGCTGGGACCTATGTGAGTATCCAGCGTAGGAATCTGGGAGTTGGGGAGGAGTGAGGAGTTGGGGAAAGACAGTCCTAACCGTGGAGGGTTCTGGTAAATGATGGGGTGAGGAGGGGCTCTTTGGCTCCCACCAGTCCCCCTGTCTGGACTA
+
AA>AAFFFAFFFG4GGGFGAECHCFGGGEFHHGGGGEFHHFHGHGGHGHHHHGHFGHGHEHHEHHHHHHHGGGGGGHHHHFHH1311BFHHHGGGGGHHHGEHGGGGHG0FHHHHGHFHHHHHHHG<B//FFFDHHHHHGGHHHGGF?DDEHHHHHHGGHHHGGEGHHHHHHHHHHHGHH-:C?AEDGDGGGGFCFFFGGFGGBAGFBFFFFFF?BBBFFFFFFF/BEFEFFFFFFFFFF-;BFFFF/;;/
@M05620:37:000000000-D9766:1:1101:17260:2240 1:N:0:34
AGTGCCAGCTCTCAATCGCACAGGGGACCCAGGGCCTGGCCCCTCCATCCAGAAAACCTATGACCTCACCCGCTACCTGGAGCACCAACTCCGCAGCCTGGCTGGGACCTATGTGAGTATCCAGCGTAGGAATCTGGGAGTTGGGGAGGAGTGAGGAGTTGGGGAAAGACAGTCCTAACCGTGGAGGGTTCTGGTAAATGATGGGGTGAGGAGGGGCTCTTTGGCTCCCACCAGTCCCCCTGTCTGGTCTA
+
AA1>AFF@AFFFGAGFDFA1E0GAFEAAAAGH0AE//BGGAHGFGGH1FCHHEFG0GGH1BBAGHDFGHGFEG/>EHHGG0>GHHH0/?F1@///>>/BBCGHG/EFHGGHFHHHGHFHHHHHHHGCAGFFHHHGHHEGGCGHH?C.CGACCG0DHCE<GDFGCCAGFGHHBCHFHHFGF@9CA.CC@.;9BFFCBFFGGFGGGGBA@AFFFBF@--;AFF/B/9FF-EFFFFF/FFFFF@EFFFFFFFFB
@M05620:37:000000000-D9766:1:1101:16804:2307 1:N:0:34
GAGGCTGCTTTGGAAGAACATAAGAGTGTACTCCAACAGTTGCTCATTGACCCGGAAAACGTTGTCGCCTTGCATAAAAAACCTGACGCAGGTGGAAACGGTCGACGCTAGACTACGAGCTAGTATAGGCTGTTAAACCATAAAAACATTGCATCACAAGATTCGCACTTTCGCACATTTGCACGTGTTACCATGATGCCAGGGCCATACCTACAATGACCATACGGTCCTTATTCAATTAACAGTAATCC
+
1>A1>1CAFFFFG11B1A1BABF1A1AB33GGDFF11A0A21BBB1F221D10AE///BBAB0/BBE/BEEG1B2D1D@B>//B>00//>//BB//110/////<<<////11110/////111222@1110<11<110/11111F..111111>111<</<00<..<-/;0.;.:-;000000.:./.0;00000009909...../0/9009/00009////:--9--//9;9//9////9:/9/////
@M05620:37:000000000-D9766:1:1101:18085:2311 1:N:0:34
AGTGCCAGCTCTCAATCGCACAGGGGACCCAGGGCCTGGCCCCTCCATCCAGAAAACCTATGACCTCACCCGCCACCTGGAGCACCAACTCCGCAGCTTGGCTGGGACCTATGTGAGTATCCAGCGTAGGAATCTGGGAGTTGGGGAGGAGTGAGGAGTTGGGGAAAGACAGTCCTAACCGTGGAGGGTTCTGGTAAATGATGGGGTGAGGAGGGGCTCTTTGGCTCCCACCAGTCCCCCTGTCTGGTCTA
+
>AABAFFFBFFFFFGGGGGGGCG4BF2EEFHFFEGG2BFGGGEHFGHHH1BG3F32FEHG5DAGG53BGGH0E/>EHAGGHHHGGHAGGEGGAEEECFGHGHHGG?GGGHHBFGEHHHHHHGHHHGGGGGHHHGHHHHHECGHHCGFGGGEGHFHFF.CGGHGGFGHGHHHHHHHHHHHHGGEGGGGG;FGGGGFGGGGGGGGGGG.BEFFFFFBBB;EFFF/;BBFFFFFFFFFFFFFFBFFFFFFFFF9
@M05620:37:000000000-D9766:1:1101:11535:2443 1:N:0:34
GAGGCTGCTTTGGAAGAAACTCATAGATTACTGCAACAGTTCCCCCTGGACCTGGAAAAGTTTCTTGCCTGGCTTACAGAAGCTGAAACAACTGCCAATGTCCTACAGGATGCTTCCCGTAAGGAAAGGCTCCTAGAAGACTCCAAGGGAGTAAAAGAGCTGATGAAACAATGGCAAGTAAGTCAGGCATTTCCGCTTTAGCACTCTTGTGGATCCAATTGAACAATTCTCAGCATTTGTACTTGTAACTG
+
A3>AABFBFFFFGFGGGGGGGGHHHHHHHHHHHHHHHHHFHHHHHGGGHHHHHHHBFGBGBFHHHHHHHHHHHHHHHHHHHHHHHHHHHHHHHHHHHHHHHHHHHHHHHHHHHH4FHHGHEEGFHHHHHHHHGHF?B?FFHHHHH2FFF?EG2@2@GFHHHHHHHHHHHHHHHHHHGGGGDHFGGHHHHHHHHHGGGGGFHGHHGHHHHHHDGFGHHBHHHCGHHCHHHHHGGGGGGGGGFGGGGGGFGGF
@M05620:37:000000000-D9766:1:1101:15461:2447 1:N:0:34
AGTGCCAGCTCTCCATCGCACAGGGGACCCAGGGCCTGGCCCCTCCATCCAGAAAACCTATGGCCTCACCCGCTACCTGGAGCACCCACTCCGCAGCTTGGCTGGGACCTATGTGAGTATCCAGCGTAGGAATCTGGGAGTTGGGGAGGAGTGAGGAGTTGGGGAAAGACAGTCCTAACCGTGGAGGGTTCTGGTAAATGATGGGGTGAGGAGGGGCTCTTTGGCTCCCACCAGTCCCCCTGTCTGGTCTA
+
>>>>>D1B1CFFGGGGEFG1E?HAF0AAAAFG0AEAAFHHGHGCGGGDGFHHFFGBFEG1BGBGHBFHHGFEF/>EGFFGBBGHHH/??G0B/E?@>FBBAGFFGGFGCHHHGF>BFGHHHGHHHCC/CCBG?GHHFH0??GF1CG.>@<<<C0DC0CCCGCCGCA::/CCCCGFB:GGGGGEA.C9AEFFEFB;FFFFFGGGFFFB@FFF/BF;@?@FFFBFFBBFEE-FFFFFFFFFF@FFFFFFFFF/
@M05620:37:000000000-D9766:1:1101:20815:2592 1:N:0:34
AGTGCCAGCTCTCAATCGCACAGGGGACCCAGGGCCTGGCCCCTCCATCCAGAAAACCTATGACCTCACCCGCTACCTGGAGCACCAACTCCGCAGCTTGGCTGGGACCTATGTGAGTATCCAGCGTAGGAATCTGGGAGTTGGGGAGGAGTGAGGAGTTGGGGAAAGACAGTCCTAACCGTGGAGGGTTCTGGTAAATGATGGGGTGAGGAGGGGCTCTTTGGCTCCCACCAGTCCCCCTGTCTGGTCTA
+
AB>ABFFFBFFFGGGGGGGFGGHCGGGGGGGHGGGGGGHHGHGGGGFHHFFHFHHHHEHHHHFHHHHHHHHGE?EEHHHHFGHHHHHFGGHHEEFFGGGGFGFFGGHHGHHGHHFHGHHHHHHHHGGGGGFHHHHHHHGGGHHHCCFCGGEFGGFFGGGHHH?DEDHFHHHGHHHHHHHHGGEFDGDFFFGGFGCFGEFGGGGGGGDFEFFFDBBADFEFFFFFFFFFFFFFEFBFFFFFFFFFFFFFFF/
@M05620:37:000000000-D9766:1:1101:14745:2634 1:N:0:34
AGTGCCAGCTCTCAATCGCACAGGGGACCCAGGGCCTGGCCCCTCCATCCAGAAAACCTATGACCTCACCCGCTACCTGGAGCACCAACTCCGCAGCTTGGCTGGGACCTATGTGAGTATCCAGCGTAGGAATCTGGGAGTTGGGGAGGAGTGAGGAGTTGGGGAAAGACAGTCCTAACCGTGGAGGGTTCTGGTAAATGATGGGGTGAGGAGGGGCTCTTTGGCTCCCACCAGTCCCCCTGTCTGGTCTA
+
ABAABFFFBFFFGGGGGGGGGGHHGGGGGGHHGGGGGGHHHHGHGGHHHHHHHHHHHGHHHHHHHHHHHHHGGGGGHHHHGHHHHHHHGHHHGGGGGHHHGHHGGGGHGHEHHHHHHHHHHGHHHGGGGGHHHHHHHHFGGHHHGGGGGGDFHHHHGGGHHHGGGGHHHHHHHHHHHHHHGGGGGEFGCFGGGGGGGGGGGGGGGGFFFFFFFFFFFFFFFFFFFFFFFFFFFFFEFFFFFFFFFFFFFFB
@M05620:37:000000000-D9766:1:1101:20640:2634 1:N:0:34
AGTGCCAGCTCTCAATCGCACAGGGGACCCAGGGCCTGGCCCCTCCATCCAGAAAACCTATGACCTCACCCGCTACCTGGAGCACCAACTCCGCAGCTTGGCTGGGACCTATGTGAGTATCCAGCGTAGGAATCTGGGAGTTGGGGAGGAGTGAGGAGTTGGGGAAAGACAGTCCTAACCGTGGAGGGTTCTGGTAAATGATGGGGTGAGGAGGGGCTCTTTGGCTCCCACCAGTCCCCCTGTCTGGTCTA
+
>AAAAFFFAFBFGGGGGCGF1EAFFEGGGGHHGGG?FGHGHHGHGGHH1GFHDEBGHGHHHHHHHHHHHHHGGGGGHHHHHHHGHHHHGEHHGGEGG0GHGHHGGGHHGHHHHHHHHHHHHHHHHGCGGGHHHHHHHHHGGHHHGGGGGGGHHHHHHGHHGHGGGGHHHHHHHHHHHFHHGAEGGGGGAFGGGGFFFGGGGGGGGGF@FFFFFF@@@@FFFFFFFFFFFFFFFFFFFFFF?FFFFFFFFFB
@M05620:37:000000000-D9766:1:1101:20150:2667 1:N:0:34
AGTGCCAGCTCTCAATCGCACAGGGGACCCAGGGCCTGGCCCCTCCATCCAGAAAACCTATGACCTCACCCGCTACCTGGAGCACCAACTCCGCAGCTTGGCTGGGACCTATGTGAGTATCCAGCGTAGGAATCTGGGAGTTGGGGAGGAGTGAGGAGTTGGGGAAAGACAGTCCTAACCGTGGAGGGTTCTGGTAAATGATGGGGTGAGGAGGGGCTCTTTGGCTCCCACCAGTCCCCCTGTCTGGTCTA
+
>A>>>FFFAFFFGAGFFFGAECHAGAEFGGHHAFFEFGHHHHGFGGHHHGHHHFHGHGHHHFHHHGGHHHHGG>FEHHGHBFHHHH0?EHHF/E?EEGFGGHHGGGHHGHHGHHHHHHHHHHHHHGGGGGHHHHHHHH0FEHHHGG.CGFEGHDGHGGGHHHGGGGHHHHGGHHHHHHHHGGGGGGGGGGGGGGGGGGGGGGGGGGF@FFFFFF@@@@FFFFFFFFFFFFFFFFFFFFFF@FFFFFFFFFB
@M05620:37:000000000-D9766:1:1101:14841:2769 1:N:0:34
AGTGCCAGCTCTCAATCGCACAGGGGACCCAGGGCCTGGCCCCTCCATCCAGAAAACCTATGACCTCACCCGCTACCTGGAGCACCAACTCCGCAGCTTGGCTGGGACCTATGTGAGTATCCAGCGTAGGAATCTGGGAGTTGGGGAGGAGTGAGGAGTTGGGGAAAGACAGTCCTAACCGTGGAGGGTTCTGGTAAATGATGGGGTGAGGAGGGGCTCTTTGGCTCCCACCAGTCCCCCTGTCTGGTCTA
+
>A3>ADDFBFFFFGGGGFGFAEGHEGGGGEHHGGG2AAGFHHGHGGHHFHHGHA3FGGEHHHHHHHFHHHHGGEEEHGHHHHHFCGFHGBGHGEGGFFGHGHHGGGHHGHHHHHHHHHHHHHHHHGGGGGHHHHHHGFGGGHHHCGGGGGFHHHHHHGHHHHCGFGHHHHHHHGHHHHHHGFFGGGGGCFGGGGFGGGGGGGGGGGFFFFFFFFFFFAFFFFFFFFFFFFFFFFFFFFFFFFFFFFEFFFB
@M05620:37:000000000-D9766:1:1101:18818:2778 1:N:0:34
AGTGCCAGCTCTCAATCGCACAGGGGACCCAGGGCCTGGCCCCTCCATCCAGAAAACCTATGACCTCACCCGCTACCTGGAGCACCAACTCCGCAGCTTGGCTGGGACCTATGTGAGTATCCAGCGTAGGAATCTCGGAGTTGGGGAGGAGTGAGGAGTTGGGGAAAGACAGTCCTAACCGTGGAGGGTTCTGGTAAATGATGGGGTGAGGAGGGGCTCTTTGGCTCCCACCAGTCCCCCTGTCTGGTCTA
+
AA>ABFFFBFFFGGGGGGGCGGHFGEEEEFHHAEEAFGHHHHGHGGFFHFHHGHHHHGFHHFFHHHHHHHHGG@EEHHHHBFGHHG??FHHFAECFEHFGGHHGGGHHGHHHHHHHHHHHHHHHHGGGGGHHHHHHHGFGGHHHGGGGGDEGHFHHHGHHHHGGGGHHHHHHHHHHHHGGGGGGDGGGCGFGGGFGGGGGGGGGGFFFFFFFFFFFFFFFFFFFFFFFFFFFFFFFFFFFFFFFFFFFFFF
@M05620:37:000000000-D9766:1:1101:17935:2795 1:N:0:34
GCTGCTTCTTTTGAATCGCACAAGATCTGCCAAGCCAGGGACAAAAGATCGGAATAGCCCACGGCTGAACTCCAGACACAGCCCAATATATCGTATGACGTCTTCTGCTTGCCCCAAAAACATCCAGGATACTCGCAACCTCACAATGGGTCACCACGAAGAAGCCCCACTGTCCATTCAGTACGGCGTTGCCGGTTTCCCGCATGTGTGGCACAGATCACAGGCATCTCCTCGTGAGTCATTGTGAATTA
+
1>>>AB1BBFB1AABBBFFGCG0B01BDGAFGGHGGHFH00BAGHHBAFHHEEE/F1GHHHGG/AE/>BGGEGF11BBFBBF/>?/0B22BBF0BFFBFE>EHG2BF1GHH/<1<EAGE///11011C/B1B1F//<//0001?11111?000111..<..>0/<...<<CC0<0000000000.:---9-909--;A;0:.9---/;:----9--////9//;9-;;/;;/-9;-/-//:/;/////9//
@M05620:37:000000000-D9766:1:1101:12860:2875 1:N:0:34
AGTGCCAGCTCTCAATCGCACAGGGGACCCAGGGCCTGGCCCCTCCATCCAGAAAACCTATGACCTCACCCGCTACCTGGAGCACCAACTCCGCAGCTTGGCTGGGACCTATGTGAGTATCCAGCGTAGGAATCTGGGAGTTGGGGAGGAGTGAGGAGTTGGGGAAAGACAGTCCTAACCGTGGAGGGTTCTGGTAAATGATGGGGTGAGGAGGGGCTCTTTGGCTCCCACCAGTCCCCCTGTCTGGTCTA
+
ABABAFFFBFFFGFGGGGGCGGHFGGGEGGHHGGGEFGHHHHGHGGHHHGHHHHEFGGHFHFBHHFHHHHHGG>>EHHHHFHHHHH1FFHHFEEEEGHGHGGHGGGHHGHHHHHHHHHGHHHHHHGDDDGHGHHHHHHFGGHHHGGGGGFDFGDGGFFHHHHGGGGHHHHHHHHGHHHHHGGGGBEGGFGGGGGGGGGGEGGGGGGFFFFFFFFFFFFFFFFFFFFFFFFFFFFFFFFFFFFFFFFFFFFB
@M05620:37:000000000-D9766:1:1101:11371:2951 1:N:0:34
AGTGCCAGCTCTCAATCGAACAGGGGACCCATGCCCTGGCCCCCCCAGCCAGAAAACCCGTGACCTCCCTGGCTACCAGGAGCACCAACTCCGCACCTTGTCCTGGAGGTTGGTCCCCATCCGGCCTGGGTCCTCGCGGGTTGCGCGGGAGTCAGGGGGTGGGGGAACCCATGCCAAGCCGGGCAGGGCTTTGGGCATTAGTAGGGTTGTGGGGCCCCTTGTGGACTCCTCCGGCTCCCTCGTTTGGTCTG
+
>>AAAFF11CFFG1F31ACAG0FFF?A00BE0F1B01BAB0BE/EGA/BE00001B0B//?B/BFBG/F01?F01BF1B>??GEGG0/?01B/EE/>FGG1D12B0B0/?00/?110/0@F0A>>//?>.><.<1>-----;-.--;;?9;C/90/9;---;---@B-;-AB//B/:--9----;A@9-;-;//-9--;/;////:;---;-----;-9A-//-/9//;/;/-99-99----;---9-;B/
@M05620:37:000000000-D9766:1:1101:14859:3034 1:N:0:34
GAGGCTGCTTTGGAAGAAACTCATAGATTACTGCAACAGTTCCCCCTGGACCTGGAAAAGTTTCTTGCCTGGCTTACAGAAGCTGAAACAACTGCCAATGTTCCCCAGGATGATACCCGTCCGGAACGGCTCATCGCAGCAAAACAGGGAATCAAAGAACTGCAGAAACAATAGGAAGGCCGTCAGGACTTTCCGCTTTAGCACACTTGAAGAACCCCTTGGACACTTCTCAGCATTTGTCATTGCACCTG
+
AAA3>AFBFFDFGFBBCGFGGGHHHHHHHFGFHHBFFGGGHHGHHGEGHFBGHGFBBDCHFHHHHHGGGHHHHHHGGHHGFHHHGGFGHFFGHGHGFHGHF4G4@GB11?@3B4B4BG1?>>E>/E<////?B3BB/F?/@2@@@?CAF/001??D1?00?1<1<1<F<0>11>11>0..<--<C<CCCC0<;;;..;CGC00:/;9900009//.;A.=//;;09:;;90;B/C/;FF//;/FB//:BF/
@M05620:37:000000000-D9766:1:1101:14850:3063 1:N:0:34
GAGGCTGCTTTGGAAGAAACTCATAGATTACTGCAACAGTTCCCCCTGGACCTGGAAAAGTTTCTTGCCTGGCTTACAGAAGCTGAAACAACTGCCCATGTCCTGCAGGCTGCAACCCGAGGGGCCCGGATCATCGCAGCCTACGAGAAAATCACAGCACAGAAGAACCAATAACAAGTCCATCAGGCCTTTACCCTTTAGCACGCTTGAGGCTAACATTGCCCACTTCTCAGACTTTGAACTTGCAACTG
+
AAABBAFAFFDFCGGGGFGGGGFHFHHHHHHHHHHHFCHAGHHHHGGGHHHCGGFFGHHHF5FHFHBBGHHHHHHGHHH5GHHBBGGHHGHHHFF?BFBB44B43BB3B?BFF3@BBE////>>/>/<>/CCCFGHGF///?<C/?//.<0<<>1<<.000/<//<</.<./000<;;;0;00:<C:/;G/CC00::9F0BFF0--CAA.0/..;CCBBFB00:;99/;BF/;//;B///;;B///;BBFB
@M05620:37:000000000-D9766:1:1101:9004:3154 1:N:0:34
GAGGCTGCTTTGGAAGAAACTCATAGATTACTGCAACAGTTCCCCCTGGACCTGGAAAAGTTTCTTGCCTGGCTTACAGAAGCTGAAACAACTGCCAATGTCCTACAGGATGATACCCGTAAGGAAAGGCTCCTAGAAGACTACAAGGGAGTAAAAGAGCTGATGAAACAATGGCAAGTAAGTCAGACATTTCCGCTTTAGCACTCTTGTGGATCCAATTGAACAATTCTCAGCATTTGTACTTGAACCTG
+
AABBAAFBFFFFGCFGGGFGGGHHHHHHHHFHHHCHFHHHHFGGFGEFHHHHHHGFBBGGFGHHHHHEBGEGHFFFBGFHHFFGHB3GB3?GHHHGHCGFF4B44F3331B33B4DFFG?E?EBF3BB0?BF/FFDB3BC3B2BFDH/?/BAFGDF@F@@F@@F2FFFGGH11G?01?1?1<1=<11>01><<>.<<<<D0=0<0CDDF00:C<<GC000:C0C0/:<;G;C<CFGGGG0;B0C00909;;
@M05620:37:000000000-D9766:1:1101:8987:3165 1:N:0:34
GAGGCTGCTTTGGAAGAAACTCATAGATTACTGCAACAGGTCCCCCTGGACATGGGAAAGTATCTTGCCTGGCGGACATAATCTGATACCCCGGCTACTGTCCTCCAAAATAAACCCCATCAGAACAGTCTCCTCGACTAATACACTGGAGTACACGAGCTGATGACCCCCTCGCACGTGCGTCAGACCTTTCCGCTTTCGCACTCTTGTGTATCCCCTTGAAACTTGCTCCGCATTTTTAATTGACTCTG
+
AAAAAAFAFFFFGGGGCFGGG1BDF313AD1DGG1BFHH0ABG000/B/0F1110/0A/B122DFD21BF1ABA/>/>1BG2FFGD2@1@1F//>/?0BBB112>0B11?11111B<//0BF11>0B01BFD11@/?B//112@<111?0??011FCG--<111>111<.--.<<---;..-::..0/;0090;.9C9.09C.A-/0=0/9:99;B;---;//9//;/9:;BA---9//9;/9BF///;//
@M05620:37:000000000-D9766:1:1101:19296:3237 1:N:0:34
AGTGCCAGCTCTCAATCGCACAGGGGACCCAGGGCCTGGCCCCTCCATCCAGAAAACCTATGACCTCACCCGCTACCTGGAGCACCAACTCCGCAGCTTGGCTGGGACCTATGTGAGTATCCAGCGTAGGAATCTGGGAGTTGGGGAGGAGTGAGGAGTTGGGGAAAGACAGTCCTAACCGTGGAGGGTTCTGGTAAATGATGGGGTGAGGAGAGGCTCTTTGGCTCCCACCAGTCCCCCTGTCTGGACTA
+
AA>>AFFFBFFFGGGGGGGCGGHCGCGGAEHHFFGGAFHH2GGGGGHHHHHHGHGHHGHHHHFHHHHHHHHGGEGGHHHHGHHHHHFHGHHGEGGGGHGHGHHGGGHHGHHGBGGHHHHHFGHHHGAGGAGHHHHHHHHGGHHHGGGGGFEGHHHHFGHHHH-DGGHHHHHHHCGHHHHHGGGGDGGBEGFGGGFGGGGGGGGGGGFFFFFFB.;;DFFFFFFFFFFFFFFFEFFFFFFFFFFFFBB/;B;
@M05620:37:000000000-D9766:1:1101:10767:3242 1:N:0:34
CGTGCCAGCTCTCAATCGCACAGGGGACCCAGGGCCTGGCCCCTCCATCCAGAAAACCTATGACCTCACCCGCTACCTGGAGCACCAACTCCGCCGCTTGGCTGGTACCTATGTGAGTATCCAGCGTAGGAATCTGGGAGTTGGGGAGGAGTGAGGAGTTGGGGAAAGACAGTCCTAACCGTGGAGGGTTCTGGTAAATGATGGGGTGAGGAGGGGCTCTTTGGCTCCCACCAGTCCCCCTGTCTGGTCTA
+
>>AAAAFFAFCFGAFGGAE1A0BAFAFGGEAFFEEEABFGHHGHGGEHHGBBAFGFGGHBFAAFBDB1FGFEGGEEHHGBFGG?BGCGGFGHA?//>>EE/<FF/01BGGFHHG2BGFDGHHGGHC?C/?FGFBGGBGFFGHHHGGE?<EC<G<<<0<CC<GCCECEGFHHHGFHEFFGGG9A??EGGE.CF0B;B9FF0CG0F?BB@EFFFBB-9@;EFFFF/;BF-;FFFFFF/BFAA@EFFFF;B;9/
@M05620:37:000000000-D9766:1:1101:17175:3342 1:N:0:34
AGTGCCAGCTCTCAATCGCACAGGGGACCCAGGGCCTGGCCCCTCCATCCAGAAAACCTATGACCTCACCCGCTACATGGAGCACCAACTCCGCAGCTTGGCTGGGACCTATGTGAGTATCCAGCGTAGGAATCTGGGAGTTGGGGAGGAGTGAGGAGTTGGGGAAAGACAGTCCTAACCGTGGAGGGTTCTGGTAAATGATGGGGTGAGGAGGGGCTCTTTGGCTCCCACCAGTCCCCCTGTCTGGTCTA
+
AA3>AFFFBFFFGGGGGGGGGGHCFFEGGGGFDEEGFGHGHHGGGGHHHHGHHHHHFGHHHHBGHHHFHHHE@EEGFGFHFGHHFHHGGFHHGGGEGHHHEHGFEDHHFBHHHHHHHFGGHHHHHGDGGFHHHHHHHHFGGEHBDCFGCDFGHFFHHGCCGHDGEGEGFHGHFFHHHGFF@EEBDFGGDFGGGGFFFGGGGFGGGGAB?.AFDF<BBBFFFFFFFFFEFFFFFFFFFFFFBEFFFFFFFFB
@M05620:37:000000000-D9766:1:1101:19426:3424 1:N:0:34
GAGGCTGCTTTGGAAGAAACTCATAGATTACTGCAACAGTTCCCCCTGGACCTGGAAAAGTTTCTTGCCTGGCTTACAGAAGCTTAAACAACTGCCAATGTCCTACAGGATGCTACCCGTAAGGACAGGCTCCTAACAGACTCCCAGGGAAGAAAAGCGCTGCAGAAACAATGGCAAGTACGACAGGCATTTCCGCTTTAGCACTCTTGTGGATCAAATTGACCAATTCTCAGCATTTGTACTTGTACCTG
+
BBBBBAFBFFFFGGGGGGGGGGHHHHHHHHHHHHGGFHHFGHHHHGGGHHGHHHGHHHHHFHHHHHHHHHHHHHGFHHHDGHH@5BGHH5FHHGHHH3FGH4GHH33B?1@@234BFGG>/A?330B/F/0F/?3423BG0F2GC2B/</0/0222<0//<//01??1<FFD1<>0<.1>1..><-.<.<0<0D.;AE.0C0GF:C000:0.:09.0;9CFB0FB.BF0C9C9/9BBF9C0C0000;0;0;
@M05620:37:000000000-D9766:1:1101:20856:3491 1:N:0:34
AGTGCCAGCTCTCAATCGCACAGGGGACCCAGGGCCTGGCCCCTCCATCCAGAAAACCTATGACCTCACCCGCTACCTGGAGCACCAACTCCGCAGCTTGGCTGGGACCTATGTGAGTATCCAGCGTAGGAATCTGGGAGTTGGGGAGGAGTGAGGAGTTGGGGAAAGACAGTCCTAACCGTGGAGGGTTCTGGTAAATGATGGGGTGAGGAGGGGCTCTTTGGCTCCCACCAGTCCCCCTGTCTGGTCTA
+
AA3>AFFFBFFFGGGGFGGGGEHCGGGGGEHHEGGE2FHFCHFHGG2GHCGHFCGGHGHHGHFHHHHHHHHGG/>EHFHHFCGHHHHEGFHHGFE?E?FGGHHGGGHHGHHHHHHHHHHHHHHHHGGGGGHHHHHHHGHGGGHHGGGGGGGGHHHGHGHHHHGGGGHHHHHHHHHHHHHHGGGGGGGG;F.FFGBFFGGGGGGGGGFFFFFFFFFFFFFFFFFFFFFFFFFFFF9BFFFFFFFFFFFFFFF
@M05620:37:000000000-D9766:1:1101:13317:3499 1:N:0:34
AGTGCCAGCTCTCAATCGCACAGGGGACCCAGGGCCGGGCCCCCCCACCCGGAAACCCCTGGCCCCACCCGCCACCCGGGGCCACCACCTCGGCGCTTGGCCGGGGCCTATGCGGGTATCCCGCGGTGGGATCTGGGCGGTGGGGCGGGGGGCGGGGGTGGGGCAAGACAGTTCTAACCGTGGCGGGGTTTGGGAAATGATGGGGGGAGGGGGGGCTCTTTTGCCCCCACCAGGCCCCCTGGCTGGTCCTT
+
AAAABFFFAFFFGGGGGGGGGGHHGGGEGGDCFEG22A0AEF0AE001??//>E??11?11/0B?/??E<</<//B?/>@////?FE/<<?/..---<.A/0-A@--:./;B0.----00;9.---.9A-:/;//FF.@-;-99@.9@----9-9-9---9BF.9A..;/.//;/9B/:-..9--;B-@-..9..;9://///AD---;;--@;F--9/;F/B///:;-.;.9..;DFF-....9://///
@M05620:37:000000000-D9766:1:1101:10677:3507 1:N:0:34
AGTGCCAGCTCTCAATCGCACAGGGGACCCAGGGCATGGCCCCTCCATCCAGAAAACCTATGACCTCACCCGCTACCTGGAGCACCAACTCCGCAGCTTGGCTGGGACCTATGTGAGTATCCAGCGTAGGAATCTGGGAGTTGGGGAGGAGTGAGGAGTTGGGGAAAGACAGTCCTAACCGTGGAGGGTTCTGGTAAATGATGGGGTGAGGAGGGGCTCTTTGGCTCCCACCAGTCCCCCTGTCTGGTCTA
+
111>A@1CAFC3AFGD1AFE1EEFCEEEA0BGFE0/0ABA0FEHGGCG1BFB101BF/0BFH2FAF1BGHHGGG//FGHCGHH/0>BGF0BFA/@EEHFHCHG/EGHHGHHB1BGHHHHH2BF1F/?C</FHHHH1FFF/<0?1>CFC-<C0.=<.=CGHH/-ACCHHHHHHGHHHHHHHGGGGB.E@.CFGGGGGGGGGGFGGGGF@EFEFFF?@@-;B/FFFFF/AEBABFFFFFFFF-EFFFFFFFF/
@M05620:37:000000000-D9766:1:1101:17574:3577 1:N:0:34
GCGGCTGCTTTGGAAGAAACTCATAGATTACTGCAACAGTTCCCCCTGGACCTGGAAAAGTTTCTTGCCTGGCTTACAGAAGCTGAAACAACTGCCACTGTCCTACAGGCTGCTCCCCGTCAGGCCAGGCTCCTAGACGACTCCACGGGAGTCACCGAGCTGATGAACCAATGGCAAGTCCGTCAGGCCTTTCCGCTTTAGCACTCTTGTGGCTCCACTTGCACACTTCTCAGCATTTGTCCTTGTAACTG
+
A3>ABDBBFFFFGGGGGGGGGGHHHGHHHFGHHH3GGFGDAGHHHGGGEGHHHGFGFB2FFHGHHHHHHHHHHHHHHGHHHHHHHGHHHHHHHHHHFEBGHFHH43BB3?BGFHHHE?/>/>?FGGGHHGGHGH2323?/>EGHFHG//?A/0?GHGG?DD11>FDH1C.CGF/CG0ED==.<CEDHHGHGHHHFDGGA0FFFF0FFGGGGGA.;C/9;FFGFFBAC;FFFFFB//;//9/;FFFF///;F
@M05620:37:000000000-D9766:1:1101:22372:3581 1:N:0:34
AGTGCCAGCTCTCAATCGCACAGGGGACCCAGGGCCTGGCCCCTCCATCCAGAAAACCTATGACCTCACCCGCTACCTGGAGCACCAACTCCGCAGCTTGGCTGGGACCTATGTGAGTATCCAGCGTAGGAATCTGGGAGTTGGGGAGGAGTGAGGAGTTGGGGAAAGACAGTCCTAACCGTGGAGGGTTCTGGTAAATGATGGGGTGAGGAGGGGCTCTTTGGCTCCCACCAGTCCCCCTGTCTGGTCTA
+
>A>>AFFFBFFFGGGFFFFGEEGHDGEGGGHHCGGDGCGGHHGHGGEHGAGFHFFHHGFHHHHHHH3FHHHGGGEGHHHHHHHFFGHHGFHHGGGGGGHHGHHGGGHHGHHHHHGHHHHHHHHHGGGGGGHHHGHHGHHGFHHHGGGGGGGHGHGHHGHHHHGGGGHGHGGHHHHHHHHHGGGGGGGGGEFGGGGGGGGGGGGGGGFFFFFFFFFFFFFFFFFFFFFFFFFFFFFFFFFDFFFFFFFFBFF
@M05620:37:000000000-D9766:1:1101:9654:3584 1:N:0:34
GCTGCTGCTTTTGAATCAACTCATAGATTCCTGCCCCAGTTCCCCCTGGCCCTGGAACAGTTTCTTGCCTGGCTTCCAGAAGCTGAAACAACTGCCCATGTCCTAGAGGATGATCCCCTTCCGGACCGGCTCATCGCCGCCTCCGCGGGAGACACAGCGCTGGTGAACACATGACAAGACCGACAGGCCTTTCCGCTTTAGCACTTTTGTGGCTCCCTTTACCACCTTCTCAGCCTTTTTCCTTGTCTCTG
+
>>1>A11BCD@11AF3A1ABBG1FDDDB3ADGHHA0BEB1DDFHHGAF/0BABB/BG10BHHDF2FEHHHHHHHB0FHHBFGHCE1GGH>?GFFHH/@BFG2B2B1B@BBB@1BFGF?B000/////<>B@B1F<1?///>C//</>-A--..<</<<A-:A-/;CG00;.:C0C0;A/9::-9;;..9=;B9FBFFFF//FFFF/;BFB-9;A/-;-;;/;///;AFF///9//;/;/;B/;BF9B//;:
@M05620:37:000000000-D9766:1:1101:12334:3634 1:N:0:34
AGTGCCAGCTCTCAATCGCACAGGGGACCCAGGGACTGGCCCCTCCATCCAGAAAACATATGACCTCACCCGCGACCTGGAGCACCACCTCCGCAGCTTGGCTGGGACCTATGTGAGTATCCAGCGTAGGAATCTGGGAGTTGGGGAGGAGTGAGGAGTTGGGGAAAGACAGTCCTAACCGTGGAGGGTTCTGGTAAATGATGGGGTGAGGAGGGGCTCTTTGGCTCCCACCAGTCCCCCTGTCTGGTCTA
+
AB>ABFFFBFFFGGGGGGGAE?GF2ABAEEFG22AAAF2F2FEHGG2F5BF3FGHFG13BDFGHHDGCHHHGG//>EFHHBBG10F0/?FHHA/@E>3BBDHFC/CGHGCGHHHBGHHH12>GHHCEF@/GHH1GHHHFF.0>1-><CGEEG.0<.0=/;G/;::CHHGGGGGGGGGGG.BEEGFGGGCFGGGFBFFFFFFFFFFFDBFFFFDF??B-;;9FBFF/;AFFFFFFFFFFFFBFBFFB/BFFF
@M05620:37:000000000-D9766:1:1101:19997:3655 1:N:0:34
AGTGCCAGCTCTCAATCGCACAGGGGACCCAGGGCCTGGCCCCTCCATCCAGAAAACCTATGACCTCACCCGCTACCTGGAGCACCAACTCCGCAGCTTGGCTGGGACCTATGTGAGTATCCAGCGTAGGAATCTGGGAGTTGGGGAGGAGTGAGGAGTTGGGGAAAGACAGTCCTAACCGTGGAGGGTTCTGGTAAATGATGGGGTGAGGAGGGGCTCTTTGGCTCCCACCAGTCCCCCTGTCTGGTCTA
+
ABAABFFFBFFFGGGGGGGGGGHCGGGGGGHHFGGGGGHHGHGHGGHHHGHHHHHHHGHHHHHHHHHHHHHGGEGGHHHHGGHHHHHGGHHHFGGGGGHGGHHGGFHHGHHHHHHHHHHHHHHHHGGGGGHHHHHHHGHGGHHHGGGCGGEGHFFFHGHHHHGGGGHHHHHHHHHHHHHHGGFGDGGGGGGGFGFGGGGGGGGGGGFFFFFFFFFFFFFFFFFFFFFFFFFFFFFFFFFFFFFFFFFFFFB
@M05620:37:000000000-D9766:1:1101:14600:3662 1:N:0:34
AGTGCCAGCTCTCAATCGCACAGGGGACCCAGGGCCTGGCCCCTCCATCCAGAAAACCTATGACCTCACCCGCTACCTGGAGCACCAACTCCGCAGCTTGGCTGGGACCTATGTGAGTATCCAGCGTAGGAATCTGGGAGTTGGGGAGGAGTGAGGAGTTGGGGAAAGACAGTCCTAACCGTGGAGGGTTCTGGTAAATGATGGGGTGAGGAGGGGCTCTTTGGCTCCCACCAGTCCCCCTGTCTGGTCTA
+
AAAABFFFBFFFGGGGGFGEG2BGGEGC2EAGGEGG2FHH2GGGGGHFFGAG3BFGHGHGHH5GHHH3GGFEGFEGHGGFHHHHHHHHGHFHGGEEEFHHE3CFEGG0/F2FGGG3FGHB33GFFG?/>/22<@DFGGC/?FFHGG.>CAECGGHGB<</0<CCGGCAGH/G;::0<G/CD9.A.;.?EFGGFFFFFF0CF0FFGGA=.;./99>;ACEF/9//;FF?FF.;EFFB/BADFEFBB//;//:
@M05620:37:000000000-D9766:1:1101:14872:3662 1:N:0:34
AGTGCCAGCTCTCAATCGCACAGGGGACCCAGGGCCTGGCCCCTCCATCCAGAAAACCTATGACCTCACCCGCTACCTGGAGCACCAACTCCGCAGCTTGGCTGGGACCTATGTGAGTATCCAGCGTAGGAATCTGGGAGTTGGGGAGGAGTGAGGAGTTGGGGAAAGACAGTCCTAACCGTGGAGGGTTCTGGTAAATGATGGGGTGAGGAGGGGCTCTTTGGCTCCCACCAGTCCCCCTGTCTGGTCTA
+
ABBABFFFCFFFGGGGGGGGGGHHGGGGGGHHGGGFGGHHHHGHGGHHHHHHHHHHHGHHHHHHHHHHHHHGGGGGHHHHHHHHHHHHGHHHGGGGGHHHGHHGGGHHGHHHHHHHHHHHHHHHHGEGGGHHHHHHHHHGGHHHGGGGGGGHHHHHHGHHHHGGGGHHGHHHHHHHHHHHGGFGGGGG;FFGGGFGGGGGGGGGGGFFFFFFFFFFFFFFFFFFFFFFFFFFFFFFFFFFFFFFFFFFFFF
@M05620:37:000000000-D9766:1:1101:17066:3671 1:N:0:34
CCTGCACCTTGTAAATCGCACAAGTGTGACCTCCCGTAGCCGCTCACTATCTCCTAACCCGTCCGCCCCTTGAAACAAATAACCACAACGAAAAGACGGCCAGTTTGGCCTTTCCGCTTTCTCCCTCTTGTGGCTCCCATTGCCTCATTCTCCGCCTTTGTCCTTGTCACTGCCAAGCCCGTGCCCCTCGCTCGGAAGCGCACACGTCTGCCCTCCCGTCCCGTCGCCGCATCTCGAATTCCGTCTTCTGC
+
1>1>A>1BBC1B3ABBBEFEGG00D3DDFFFHGHGGF0BBG/E/F/1D2AFGG1BB10BBEBEA/>?>>F0F1FGH0?B11@11@?//?/?/?/B/>////<?B12B?F1BB1BBCFBEFGGHFHH0@GGBC//?FFE0?F1?D1>1>GHHHG.CA<C0G=00=<D=GDFDD0GGF.;C:-:C.:/C.99-;CA?A;A.9;;999;-AF;//-;;-9--9:B;9A@-A@@-;-BB-/;9;B/9/AFE/;B/
@M05620:37:000000000-D9766:1:1101:13243:3690 1:N:0:34
AGTGCCAGCTCTCAATCGCACAGGGGACCCAGGCCCTGGCCCCTCCATCCAGAAAACCTATGACCTCACCCGCTACCTGGAGCACCAACTCCGCCGCTTGTCTGGGACCTATTTGAGTAGCCAGCGTAGGAATCTGGCATTGGGGCAGGAGGGAGGAGTTGGGGAAAGACAGTCCTAACCCTGGAGGGTTCTGGAAAATTATGGGGTGAGGAGGGCCTCTTTGGCTCCCACCAGTCCCCCTGTCTGGCCTA
+
A?A?AFFB>CFBGGGG1FG1E0FGFCGEEG0FF0BA/BGHHHG/EFA1FG1F10FGHGHFHEBFGFH1GE>>E?/>GBHHE>G/FHGHGF11////>EFF<121F0BF/01B1B22?F21B110F?//>/1<FG1<11?111?/@.<E-<F.-.C<..:/;/@-:.CCGF//9;0;B0/9.9;9;;E-;AFBFB0;090/9;FFF-:-;A-/99@---:FF9B://9---ABA9/;//A---///;//999
@M05620:37:000000000-D9766:1:1101:21993:3706 1:N:0:34
GAGGCTGCTTTGGACGAAACTCATAGATTACTGCAACAGTTCCCCCTGGACCTGGACAAGTTTCTTGCCTGGCTTAAAGAAGCTTAAAAAACTGCCAATGACCTACCGGATGAAACACGTAAGAAAAGACTCATAAAAGAATAAAAGAAAATAAAACAACTAAATAAACAATAGCAATTAAAAAAAACAGTACCGCTTCATCACTCTTTCAGAACAAATTGAACAATTCTCAGCATTTGTACTTGAAATAG
+
>1>11>B>B1B1B1AA1A0AGFGHH3DDF11ADB11AF0DD22B0BA//00BBFAB010B1DDDDDD1BBBA0B01111BB011111D1@>BF@GF1BB111B1B00//>//11>10<?000<11B00/BB1B1>2DB>/01@1@>>/0001@1111?//11<11<1111.111<11111>11<<--;./0000.;-..0009;00;0;000;0/;/:0999;;09=00;000/;0;BB///////9//;;
@M05620:37:000000000-D9766:1:1101:19616:3719 1:N:0:34
GAGGCTGCTTTGGAAGAAACTCATAGATTACTGCAACAGTTCCCCCTGGACCTGGAAAAGTTTCTTGCCTGGCTTACAGAAGCTGAAACAACTGCCAATGTCCTACAGGATGCTACCCTTCCGGCCCGGCTCCTCGACGCCTCCCCGGGAGTCACAGCGCTGCTGAACCAATGGCAAGTCAGTCAGGAATTTCCGCTTTAGCACTCTTGTGGCTACACTTGCCCACTTCTCAGCCTTTGTCCTTGTCCCTG
+
A3AAABFBFFFFGFGFGGGGGGHHHHHFFEGHHHGFGHGADFGHHGEGHBHHFGHHH3BGHHHHFHGHHHHHHHG3GFHFGGHHHFHHHFHHGHHH33GHFHHGG3BFGGHHHB4FGH3FBB/EE?EEGGGGG1GGDGCGGHGH?C@CGC-<>GG1F<-AEGCHHGHGH.;GG/:GFEGFC0CCHFHB/=9BFFDGGGGFGGGGGGGGGGGG.F0C0BFFFE;B9AAFFFF/FB/B://;/FFFFF/BBF9
@M05620:37:000000000-D9766:1:1101:11232:3719 1:N:0:34
AGTGCCAGCTCTCAATCGCACAGGGGACCCAGGGCCTGGCCCCTCCATCCAGAAAACCTATGACCTCACCCGCTACCTGGAGCACCAACTCCGCAGCTTGGCTGGGACCTATGTGAGTATCCAGCGTAGGAATCTGGGAGTTGGGGAGGAGTGAGGAGTTGGGGAAAGACAGTCCTAACCGTGGAGGGTTCTGGTAAATGATGGGGTGAGGAGGGGCTCTTTGGCTCCCACCAGTCCCCCTGTCTGGTCTA
+
AA>AAFFCAFFFGGGGGGGAECHGGGGFEEGHBAEEAFHHFHGHGGHHHHHHBGHHHGHFGHBGHGHHHHHGG>EGHHHHFGHHHHHHGHHHEFCEEHFGGEHF//BFGGHHHHHHHHEGFDFGHG<EG<GHHHHGHHHGDHHG/DCFGCA0<DGHGAC<GGGGGGHEHHHHHHHHHHHHGGFGECEGEGGGGGCGGGGGGGGGGGFFFFFFFFFF-@FFFFFFFFFFEFFFFFFFFF?FFFFFFBBFFFF
@M05620:37:000000000-D9766:1:1101:12166:3803 1:N:0:34
AGTGCCAGCTCTCAATCGCACAGGGGACCCAGGGCCTGGCCCCTCCATCCAGAAAACCTATGACCTCACCCGCTACCTGGAGCACCAACTCCGCAGCTTGGCTGGGACCTATGTGAGTATCCAGCGTAGGAATCTGGGAGTTGGGGAGGAGTGAGGAGTTGGGGAAAGACAGTCCTAACCGTGGAGGGTTCTGGTAAATGATGGGGTGAGGAGGGGCTCTTTGGCTCCCACCAGTCCCCCTGTCTGGTCTA
+
>A1>AFFC1CF3BFGGGGGFEEHHGGGE?EFGFEEEAFGFAFECGGGHGHGH1CCGHGFEHHBGHHHHHHHGGEEGHHHGHHHHFHHHGFFHEEG@>BFFCBFCEGHHGHHHGHFHHFGG2DGGHGBCG?GHGHFFHG<FEHFFCC.CCCCFCGGHC<CG=GCGGGHFHHGFH0CFCFGHGAA@:9EA;FFGFGFFFGGFFFGFGGF@FFFFFF@@@@FFFFFBFFFEFFFFFFFEFFFF@FFFFF/FFFB
@M05620:37:000000000-D9766:1:1101:21276:3853 1:N:0:34
GAGGCTGCTTTGGAAGAAACTCATAGATTACTGCAACAGTTCCCCCTGGACCTGGAAAAGTTTCTTGCCTGGCTTACAGAAGCTGAAACAACTGCCAATGTCCTATAGGATGCTCCACGTAAGGCCCGGATCATAGCCGAAGCCACGAAAATAACCGAGCAAATGAACCCATGTCAAGTACGTAAGGCCTTTCCGCTTTAGCACTCTTGTGGATCCAATTACCCACATCTCAGCCTTTTTCATTGTACATG
+
BABBBBFAFFFFGGGGGFGGGGGHGGHHHGHHHHHDFGGFGHHHHGGGHHHHHHHHHHHHGHHHHHHHHHHHHHHHHHHHHHHHHHHHHHFHHHHHHCGH4BBGE4BB3FFGHFGHF2?1BFGHHGEE</EGCFDGCG<B//>FCG///?/<<?FC@/CD-01<>F<F..>/<00=0<==DEC0CGHHHGFHHB.;:DE0GHHFGGG0BBB?CFFGF0FB0;9;BE.:;;;9FF/9;;//;9/BBFFFFFF
@M05620:37:000000000-D9766:1:1101:9616:3853 1:N:0:34
AGTGCCAGCTCTCAATCGCACAGGGGACCCAGGGCCTGGCCCCTCCATCCAGAAAACCTATGACCTCACCCGCTACCTGGAGCACCAACTCCGCGGCTTGGCTCGGACCTATGTGAGTATCCAGCGTAGGAATCTGGGAGTTGGCGAGGAGTGAGGAGTTGGGGAAAGACAGTCCTAACCGTGGAGGGTTCTGGTAAATGATGGGGTGAGGAGGGGCTCTTTGGCTACCACCAGTCCCCCTGTCTGGACTA
+
>>AAAFF4AFFFGGGGGFCGAGGHEFGEAFHHG2EG2AFGCHGHGGHDGHFB3FGGHF3AGD5GHHHHHHFGGGEGHFHHHFF1FGC1?GHHGD/>EEEC<B11>/?B@01FDHDD<1<<1<FBFG?EC.<DCF1D10FCACDB/<<---./CCGCG.C/CB@GEGGFGFGGGBFGG0FGBAC?.9CBAFFF//;:FBFFFFFF..DBFFFFD.-9--ABFFB/;//9BFFEE.;BB/A9-./;BBB/.9/
@M05620:37:000000000-D9766:1:1101:21447:3856 1:N:0:34
AGTGCCAGCTCTCAATCGCACAGGGGACCCAGGGCCTGGCCCCTCCATCCAGAAAACCTATGACCTCACCCGCTACCTGGAGCACCAACTCCGCAGCTTGGCTGGGACCTATGTGAGTATCCAGCGTAGGAATCTGGGAGTTGGGGAGGAGTGAGGAGTTGGGGAAAGACAGTCCTAACCGTGGAGGGTTCTGGTAAATGATGGGGTGAGGAGGGGCTCTTTGGCTCCCACCAGTCCCCCTGTCTGGTCTA
+
>AAABFFFBFFFGGGGGFGGGGHHGFGGGF2FFFEGFFHH2GGHGGHHHH3GGHGHHFFCHFFGHHGGHHHFGGGGHHHGGHHGHHHHGHHHGGEFEFHHGHHAEGHGGHHFGFHFHDGHHHHHHGDGDGEHHBGFFHFEAGF1CDECFDDGHGFGHGHHHBGGGFCGHHHHHHHHGHFADGEGGGFGGG?FGGGGGGGGGGGFEGDFFFFFFFFFFAEFFFFFFFFEFFFFFFFFBFFFAAFFFBBF/B;
@M05620:37:000000000-D9766:1:1101:22410:3919 1:N:0:34
AGTGCCAGCTCTCAATCGCACAGGGGACCCAGGGCCTGGCCCCTCCATCCAGAAAACCTATGACCTCACCCGCTACCTGGAGCACCAACTCCGCAGCTTGGCTGGGACCTATGTGAGTATCCAGCGTAGGAATCTGGGAGTTGGGGAGGAGTGAGGAGTTGGGGAAAGACAGTCCTAACCGTGGAGGGTTCTGGTAAATGATGGGGTGAGGAGGGGCTCTTTGGCTCCCACCAGTCCCCCTGTCTGGTCTA
+
AAAABFFFBFFFGGGGGGGGGGHGGGGF2EFGGGGGDGHH2GGHGGHHFHHHBFFHHGHHHH5GHHHHHHHGGGGGHHHHHHHHGHHHGHHHGGC@EHHHGHHGGGHHGHHHHDHF3FGHFFHHHGGD/AF2GHHHHH0FEFGHGGFCG?CFG<DF0E/<DGCCGDHHHHHHHGFHEHHHGDEGEFGG.AAFGBCFFFBFFGGGGGFFFFFFFFFFFFAFFFFFFFFAEFFFFFFFFFFDFEFFFFBF/F:
@M05620:37:000000000-D9766:1:1101:22919:3941 1:N:0:34
AGTGCCACTTCTCAATCGACCCGTGGATTCCTGCCCCGGCTCCCCCAGCCCGTAAAACCGTTTCCTCCCTGGCTACCAGGAGCACCAACTACGCCCCCTGTCCTGCAGCCTGCTACCCGTCAGGCCTAGCACCCTGCCGGTTCCCCGGGAGTCAGGTGACTGCTGAAAAAATGGCTAATACGTCAGGGCTTTGGCAATTAGCAGGCTTGTGGAGCCCCTTGCCCAACTCTCAGCCTTTGAACTTGGGCCTG
+
>1>>ABB1BDBBDGG3GCF1E0E0EAEE1F2DGBGHAAEEAEGCEG/B0AAAA//B@G/>B/0BBGG0FF1GHHBFH1GCGGHEE/FHG0BG////</>F1<1211011/000@1100/?///?</10F111/..0>>---<./0/-<-:@E/00/0/000:90:CB009:9009/0000;;9.999..;-B////////////9-;/--/-/:--;--;-///;--/9:99B//;9////9;///--;9-
@M05620:37:000000000-D9766:1:1101:16162:4030 1:N:0:34
AGTGCCAGCTCTCAATCGCACAGGGGACCCAGGGCCTGGCCCCTCCATCCAGAAAACCTATGACCTCACCCGCTACCTGGAGCACCAACTCCGCAGCTTGGCTGGGACCTATGTGAGTATCCAGCGTAGGAATCTGGGAGTTGGGGAGGAGTGAGGAGTTGGGGAAAGACAGTCCTAACCGTGGAGGGTTCTGGTAAATGATGGGGTGAGGAGGGGCTCTTTGGCTCCCACCAGTCCCCCTGTCTGGTCTA
+
>A>>>DFFBFFFGAFGGFFCFCGGGAEEGFFEAEEFGGHHHHGHGGHHHHHHHHHGHGHHHFHHHFGFHHHGG>EFHHHHFGHHHHAGFGHF?ECGEGBGGHHGGGHHGHHHH3GHFHHH3BGHH/??BDHHHHHH1G0FEHHH/A.-ACC0C=0G<EHHHH--:;GHHHHHHHHHHHHHGGABCFGGEGGGGFFGGGGGGGGGGGFFFFFFFFFFFFFFFFFFFFFFFFFFFFFFFFFFFFFFFFFFFFB
@M05620:37:000000000-D9766:1:1101:11338:4033 1:N:0:34
AGGGCCAGCTCTCAATCGCACAGGGGACCCAGGGCCTGGCCCCTCCATCCAGAAAACCTATGACCTCACCCGCTACCTGGAGCACCAACTCCGCAGCTTGGCTGGGACCTATGTGAGTATCCAGCGTAGGAATCTGGGAGTTGGGGAGGAGTGAGGAGTTGGGGAAAGACAGTCCTAACCGTGGAGGGTTCTGGTAAATGATGGGGTGAGGAGGGGCTCTTTGGCTCCCACCAGTCCCCCTGTCTGGTCTA
+
>A1>AA>AAFCDFFG31AFGCEFAAEFGEEHHGGG/F/F0BGGHGGEH10FBD01BFE0GHGBHFHFHHHHGGG?EHHHGGGHHFHHHGBGHGGCGEHFHGHHGEGHHGHFHHHHHGHHHHHHHHGCFGGHHHHFDF<GEGHHH?CFCC.<<C=GH0AGHHE?CCAEGFHHHHHHHHHGGGGGGBEGGFGFGGGCFGGGGGFGGGFF@FFFFFB@@?;EFFFBFFFFFFFFFFFFFFFFF@FFFFFEBFFB
@M05620:37:000000000-D9766:1:1101:11356:4035 1:N:0:34
AGTGCCAGCTCTCAATCGCACAGGGGACCCAGGGCCTGGCCCCTCCATCCAGAAAACCTATGACCTCACCCGCTACCTGGAGCACCAACTCCGCAGCTTGGCTGGGACCTATGTGAGTATCCAGCGTAGGAATCTGGGAGTTGGGGAGGAGTGAGGAGTTGGGGAAAGACAGTCCTAACCGTGGAGGGTTCTGGTAAATGATGGGGTGAGGAGGGGCTCTTTGGCTCCCACCAGTCCCCCTGTCTGGTCTA
+
ABAABFFFBFFFGFGGGFGCGGHGGGGGGGHHGGGGGGHHHHGHGGHHHHHHHHHHHGHHHHHHHHHHHHHGGGGGHHHHHHHHHHHGGHHHGG?FGGHFGHHE/EHHGHHHGHHHEHHHHHGHHGAACGFHHHHHHHHFGHGHFFGGGFDHGGHHHGHGHHCGGGHGHHGHHHHGHGHHGDEGFGGGEFFGGGBFGGFFGGGGGGFFFFFFFFFFFFFFFFFEFFFFFFFFFFFFFFFFFFFFFBFFFFB
@M05620:37:000000000-D9766:1:1101:17091:4054 1:N:0:34
AGTGCCAGCTCTCAATCGCACAGGGGACCCAGGGCCTGGCCCCTCCATCCAGAAAACCTATGACCTCACCCGCTACCTGGAGCACCAACTCCGCAGCTTGGCTGGGACCTATGTGAGTATCCAGCGTAGGAATCTGGGAGTTGGGGAGGAGTGAGGAGTTGGGGAAAGACAGTCCTAACCGTGGAGGGTTCTGGTAAATGATGGGGTGAGGAGGGGCTCTTTGGCTCCCACCAGTCCCCCTGTCTGGTCTA
+
>AAAA@DFBFFFGDGGGFGGCCFHDEFGGGHHGGGGFAGAGHGHGGHHHHHFHFFGHGEHHHHHHHBHHHHGGGCGHHGFHHHFGHFHGGHHGE@GGFGHEHHGGGHHGHHHHHHHHGHHGHGHGGCDGGHHHHHHHHHGGHHHGGEGGGGHHHHHGGHHHHGGGGHHHHHHGHHGHHHHGAEBGGGGCFFGGGGGFGGBFGGGGGF<EFFFFFBBBBFFFFFFFFFFFFFFFFFFFFFFBFFFFFFFBBB
@M05620:37:000000000-D9766:1:1101:12977:4091 1:N:0:34
GAGGCTGCTTTGGAAGAAACTCATAGATTACTGCAACAGTTCCCCCTGGACCTGGAGAAGTTTCTTGCCTTGCTTAAAGAAGCTGAAACAACTGCCAATGTTCTACAGGATGATACCCGTAAGGAAAGGCTCCTAGAAGACGACAAGGAAGTAAAAGAGCTGATGAAACAATGGCAAGTAAGTAAGGCAGTTACCCTTGAGCACTCTTGTGGAGCCAATTGAACAATTATGAGCATTTGTACTTGAAAAGG
+
>3AA3>CACBB4F4BB4F4GGGHHHCGHGB4ADG4BCGBFG55B2AAA2BBBFFEB231BDDFDDDF53B5B3DF55DDBFF3BF33B3B1BGHHFBHGBB4B4DF@33BBB34B@3B??//B33BGB0?BB/B?4BFFC3/</<<B/0@0@>@>22?2@22@11111=0?1==?=1><1>111111><.<<100<0//00<0=0<0<<00::.;;/C0;;:;G0C0;0;009;CBFGG;0;0;00=90/;
@M05620:37:000000000-D9766:1:1101:23503:4131 1:N:0:34
GAGGCTGCTTTGGAAGAAACTCATAGATTACTGCAACAGTTCCCCCTGGACCTGGAAAAGTTTCTTGCCTGGCTTACAGAAGCTGAAACAACTGCCAATGTCCTATAGGATGCTCCACGAAAGGCCCGGATCATAGCCTAAGCCACTAAAATACCCGAGCAAATGAACGCAAGTCAGGTACGTACGGCCTTTCAGCTTTCGCACTCTAGTGGATCCAATTACCCACATCTCAGCCTGTTGCATTGTACATG
+
3AAABBFBFFFFBFGGGGGGGGHHHHHHHGHGHHHHHHHFGHHHHGGGHHHHHHGHHGHHGHHHHHHHHHHHHHFHHHHHHHHFHFHHH3BGHHHHHHHH@4BEF4BBBF@3C333B2?/?EEAE/?///EEGFG32B3BB2BBB222222@@2@2/A@D/0?<?F1F0.>->11>1/0==</=.<AC?./;C0000;00;:.-:CB000;.;;:;;F0;090:0:.9;00009//.;9/:;//9;BFFB9
@M05620:37:000000000-D9766:1:1101:7866:4151 1:N:0:34
GAGGCTGCTTTGGAAGAAACTCATAGATTACTGCAACAGTTCCCCCTGGACCTGGAAAAGTTTCTTGCCTGGCTTACAGAAGCTGAAACAACTGCCAATGTCCTATAGGATGCTCCCCGTGAGGACAGGCTCCTAAAAGACTCCACGAAAGTAACCGAGCTAATGAAACAATGGCAAGTACGTCAGGCCTTTCCGCTTTAGCACACTTGTGGCTCCACTTGCACACTTCTCAGCCTTTGTACTTGCAACTG
+
1>>>AAFAFFFF1GGF11GGGG1GDGFHG1FHHHH1GCGABGFGHGEFHFHGGGHFHHHHDFFHHHFHHHHGHHHFHHGFFHHFGDGHHFHHFFFF1B@GF2D22212111@FG1B/>///>?01FFAF<00FF111<GGHHHHEFG///<>2>2</</>/1?1FFG1F0<FB1FHHA<11.><C.<<.<C0DHCFCCGHF0C0/.:::;:A..;;BC09B000099B;FFFF//900990;0F00000;B
@M05620:37:000000000-D9766:1:1101:18586:4179 1:N:0:34
AGTGCCAGCTCTCAATCGCACAGGGGACCCAGGGCCTGGCCCCTCCATCCAGAAAACCTATGACCTCACCCGCTACCTGGAGCACCAACTCCGCAGCTTGGCTGGGACCTATGTGAGTATCCAGCGTAGGAATCTGGGAGTTGGGGAGGAGTGAGGAGTTGGGGAAAGACAGTCCTAACCGTGGAGGGTTCTGGTAAATGATGGGGTGAGGAGGGGCTCTTTGGCTCCCACCAGTCCCCCTGTCTGGTCTA
+
ABAABFFFCFFFGGGGGGGGGGHHGGGGGGHHGGGGGGHHHHGHGGHHHHHHHHHHHGHHHHHHHHHHHHHGGGGGHHHHHHHHHHHHGHHHGGGGGHHHGHHGGGHHGHHHHHHHHHHHHHHHHGGGGGHHHHHHHHHGGHHHGGGGGGGHHHHHHGHHHHGGGGHHHHHHHHHHHHHHGGEGGGGGEGFGGGGGGGGGGFGGGGFFFFFFFFFFFFFFFFFFFFFFFFFFFFFFFFFFFFFFFFFFFFF
@M05620:37:000000000-D9766:1:1101:18256:4200 1:N:0:34
AGTGCCAGCTCTCAATCGCACAGGGGACCCAGGGCCTGGCCCCTCCATCCAGAAAACCTATGACCTCACCCGCTACCTGGAGCACCAACTCCGCAGCTTGGCTCGCACCTATGTGAGTATCCAGCGCAGCAATCTGGGAGGTGGCGAGGAGTGAGGAGTTGGGGAAAGACAGCCGTAACCGTGGAGGGTTCTGGCAAATGATGGGGTGAGGAGGGGCTCTTTGGCTCCGACCAGACCCCCTGTCTGGTCTA
+
A3AAAFFCAFFFGGGGGGFFGGHGGCGAEF2AF2BECFGFBGE1FGH5FC3GFHCGAE3AFGGGHHH3F11EF>EEH3GFFFHHHH1FEFFGGEE@E333/B33<///BGF1F2FD1>FGHHH1C//></001?1?F0<.-.<F0<-<A@</:00G0.//:CDCAA..9CFF..-;.CCF-CE-...@9.;FFB/9BAF/9///...9.../..@B?@EF/:9/BBB..-;@-..;;.;-9.9//B//;/;
@M05620:37:000000000-D9766:1:1101:8455:4209 1:N:0:34
AGTGCCAGCTCTCAATCGCACAGGGGACCCAGGGCCTGGCCCCTCCATCCAGAAAACCTATGACCTCACCCGCTACCTGGAGCACCAACTCCGCAGCTTGGCTGGGACCTATGTGAGTATCCAGCGTAGGAATCTGGGAGTTGGGGAGGAGTGAGGAGTTGGGGAAAGACAGTCCTAACCGTGGAGGGTTCTGGTAAATGATGGGGTGAGGAGGGGCTCTTTGGCTCCCACCAGTCCCCCTGTCTGGTCTA
+
>A3>ABD4AFFFAFGFGCGCEEGHEEFEABFHFEE?2AGG2FEHGGFHDFHGB33BGECCHH5GHHFHHHHGGECFHHHHHHHGAFFHGFGFGDEEEEFHGHHFDEHGGHHHHHHHH1BGGHHHGGEGGGHHHHHHHB?CEHHHG?FDCGGHFHFFCDCGHHGGGGHHHHHHHFHHHHHHGGGGGGGGAGGGGGFGGGGGGGGGG?DBFFFFFFBBB-EFFFBFFBFEFFFFFFFFBFFF<EFFFFFBFFB
@M05620:37:000000000-D9766:1:1101:23688:4244 1:N:0:34
AGGGCCAGCTCTCAATCGCACAGGGGACCCAGGGCCTGGCCCCTCCATCCAGAAAACCTATGACCTCACCCGCTACCTGGAGCACCAACTCCGCAGCTTGGCTGGGACCTATGTGAGTATCCAGCGTAGGAATCTGGGAGTTGGGGAGGAGTGAGGAGTTGGGGAAAGACAGTCCTAACCGTGGAGGGTTCTGGTAAATGATGGGGTGAGGAGGGGCTCTTTGGCTCCCACCAGTCCCCCTGTCTGGTCTA
+
111>A>1AAFFFGGGGG1FCAEHHAEFEC0BGFGFEFAGHCGGGGGHH1GGF1B1BFFHFHHBGCG@GHF>EEEEEHDGHGHHHF>FGFCHHFCGE/0BGFHH//<B<<GB<<>FHB1BDD2>1<<?<<AGHHBB11FGFGFH1<<FC-.E/.=<GHGHHH/@CGGHGHHGHCG:C0CF.AGF@AEC-CFFGGGCFGGFGGFFGGFF@FFFFFF@;@@E9B/;//FFFAF?9AAFFFFEB@FF/F//;B/9
@M05620:37:000000000-D9766:1:1101:22294:4272 1:N:0:34
GAGGCTGCTTTGGAAGAAACTCATAGATTACTGCAACAGTTCCCCCTGGACCTGGAAAAGTTTCTTGCCTGGCTTACAGAAGCTGAAACAACTGCCAATGTCCTCAAGGCTGCTCCCCGTCCGGCACGGCTCCTCGACGCCTCAAAGGGAGTCACCGAGCTGCTGAAACAATGGCAAGTACGTCAGGCCTTTCCGCTTTAGCACTCTTGTGGATCAACTTGAACAATTCTCAGCATTTGTCCTTGTACCTG
+
>1AAA>CAFF3DB1BGA1FFFGDGFHHHHHHHHHHHFFG1FGGHHGGGGHHFFEFGH1GFBFFHFHDGHHHHHHFGHHHFGHHFCFHHHFHEFEGGFFHHHHHG11BBG/F>/G1BFGGG?/>E<E<EECGGGHH/?CC//FC1F1DG/<??CG1FFCCC.//<CFHHGHHHHHHHHGHHGGHGGGHHCCHHHF.BGGGGGFGFFFFGFFFB00;.;CFGG00BB-FFFFFFFF/BFFFF/FFFF//9BFB
@M05620:37:000000000-D9766:1:1101:11940:4283 1:N:0:34
AGTGCCAGCTCTCCATCGCACAGGGTACCCAGCGCGTGGCCCCTCCATCCAGAAAACCTATGACCTCACCCGCCACCTGGAGCACCCACTCCGCAGCTTGGCTGGGACCTATGTGAGTATCCAGCGTAGGAATCTGGGAGTTGGGGAGGAGTGAGGAGTTGGGGAAAGACAGTCCTAACCGTGGAGGGTTCTGGTAAATGATGGGGTGAGGAGGGGCTCTTTGGCTCCCACCAGTCCCCCTGTCTGGTCTA
+
>A33>BFFBFFFGGGC5EE2E2F4FA4BB4FG2AE2AAEGCHGGGGHHHAHHFEG2BEFHB@DGH5BFGHH/E>>EGF?B11BFGH//?EG0/?/>/?3BEGHGGGFFGHHFFFGGFHHHHHBGHGDECGHHGFHHHH0>CGHHGC.<C<<<G0<C0C/CGCCG.::.CFFBFGGGGGGGGGGB.CAGFGGGFGBFBFFFFFFFFFD?FFFEFFBBBBFFFFFFFFFFFFFFFFFFFFFFBFFFFFFBFFF
@M05620:37:000000000-D9766:1:1101:19251:4357 1:N:0:34
GAGGCTGCTTTGGAAGAAACTCATAGATTAATGGAACAGTTCCTCCTTGACCTGGACAAATTTCTTGACCCGCTTACTGAAGCTGAAACACCTGCCAATGGCCTACACCAATGTACGCGTAAGGAAAAGCAATTAGAAGATTGGAAGGGAGTAAAACATTGGATAAAACAAGGGCTAACAAGGGAGGCATCTGGTCAATAACGCGCTTAGGGAGGCAACTTAACAACTCTCACCACTTGCACTTTGAACTG
+
>1AA>>C>1BBDGC1BFGBAFCGHHFH3AFA3D11B1BBDADB2DG011B1B1B0BB100BDBFAFF2B10AAEE?B1DBFBBBF1BFFB0BBB00BEGG1B0@>B1B>//@BB22///>/?0<B0<B0BB0111B12111B1<110/<?<?0@221/?111111?111??<...0<FF><<..<<-<.0/==0=0000000.-;-9..00./.;.99.;000090./9009/-/-/9////:/;9/;;;/
@M05620:37:000000000-D9766:1:1101:24037:4365 1:N:0:34
AGTGCCAGCTCTCAATCGCACAGGGGACCCAGGGCCTGGCCCCTCCATCCAGAAAACCTATGACCTCACCCGCTACCTGGAGCACCAACTCCGCAGCTTGGCTGGGACCTATGTGAGTATCCAGCGTAGGAATCTGGGAGTTGGGGAGGAGTGAGGAGTTGGGGAAAGACAGTCCTAACCGTGGAGGGTTCTGGTAAATGATGGGGTGAGGAGGGGCTCTTTGGCTCCCACCAGTCCCCCTGTCTGGTCTA
+
AA3AAFFCAFFFGGFGFGGEFGHCGGEEFGFHCEGGFFHFAGEAEGHHFEFHFHGHHGHHHHEGHHHFHHHGG/EEHHHHFFHHHHA1ECGHEAEGG3GGGBGGGGHHGFHHH3FGHHHHHHHHHGGGCGHHHHHHHHHGGHHHGGGGGGGHHH0GGGHHHHGFGGHHGHHHHBBGHHHHGDGGGGGGCFFGGGFGGGGGGGGGGGFFFFFFFF-DFFFFFFFFFFFFFFFFFFFFFFFFFFFFFF/;BFB
@M05620:37:000000000-D9766:1:1101:19223:4366 1:N:0:34
AGGGCCAGCTCTCAATCGCACAGGGGACCCAGGGCCTGGCCCCTCCATCCAGAAAACCTATGACCTCACCCGCTACCTGGAGCACCAACTCCGCAGCTTGGCTGGGACCTATGTGAGTATCCAGCGTAGGAATCTGGGAGTTGGGGAGGAGTGAGGAGTTGGGGAAAGACAGTCCTAACCGTGGAGGGTTCTGGTAAATGATGGGGTGAGGAGGGGCTCTTTGGCTCCCACCAGTCCCCCTGTCTGGTCTA
+
>11>AA1AAFF3BFGDBAFFAECGAAEGGE0FF0E/AA/B0AE//BGHFGH1FGHHHGHHHGHFHHHFGHHGEEGGHHHFHHHGHEGHGHHHGGGGGBGHGFHGF?GH/<GFFGHHHHHHHHHHHGGGGGHHHHHHHHHGGHHHGGGGGGGHHHHHHGHHHHGGGGHHHHHHHHHHHHGGGGGGGGGGEGGGGGGGGGGGGGGGGFF@FFFFFF@@@@FFFFFFFFFFFFFFFFFFFFFF@FFFFFFFFFF
@M05620:37:000000000-D9766:1:1101:16915:4454 1:N:0:34
GAGGCTGCTTTGGAAGAAACTCATAGATTACTGCAACAGTTCCCCCTGGACCTGGAAAAGTTTCTTGCCTGGCTTACAGAAGCTGAAACAACTGCCAATGTCCTCAAGGATGCTACCCGTAAGGACCGGCTCCTCGCAGACTAACAGGGAGTAAAAGCGCTGCTGAAACAATGGCAAGTACGTCAGGAATTTCCGCTTTAGCACTCTTGTGGATCCACTTGACCAATTCTCAGCATTTGTACTTGTCCCTG
+
AAABBBFAFFDFFGGGGFGFBGDGEGGFFHGGHFHHFFHAGHHFHGGGEHFACCABBGBFBABGAGAAFFFHHHGHHFHDGHHFCGHFHCHHBED3FEGH4GE433GFFEBGCH4BEEEGG/B330/<EEEEF10?/<</@FFBFCDFFGGGHH11?0<</-<1>FHFHHHD1<C/CE==0</.<.//;CCG0:;A..CCCBCF0/;0909.C00CF/;CB000;.=;FFGGGGGGFF9;/:F//9//:FB
@M05620:37:000000000-D9766:1:1101:14975:4476 1:N:0:34
AGTGCCAGCTCTCAATCGCACAGGGGACCCAGGGCCTGGCCCCTCCATCCAGAAAACCTATGACCTCACCCGCTACCTGGAGCACCAACTCCGCAGCTTGGCTGGGACCTATGTGAGTATCCAGCGTAGGAATCTGGGAGTTGGGGAGGAGTGAGGAGTTGGGGAAAGACAGTCCTAACCGTGGAGGGTTCTGGTAAATGATGGGGTGAGGAGGGGCTCTTTGGCTCCCACCAGTCCCCCTGTCTGGTCTA
+
AAAAAFFFBFFFGBGGGGGCGCHCGGGGGGHHDEGGGGHHHHGHGGHHHGHHGHHHHGHHHHHHHHHHHHHGGEEGHGFHGGHHHHHGGHHHEFCGGHHHGHHGGGHHGHHGHHGGHHHHHHHHHGEDGGHHHHHHHHHGGHHHGGGGGGGGHHHHHGHHHHGGGGHHHHHHHHHHHHHHGGEGGEGGCFGGGGFGGGGGGFGGGGFFFFFFFFFFFFFFFFFFFFFFFFFFFFFFFFFFFFFFFFFFFFF
@M05620:37:000000000-D9766:1:1101:11778:4507 1:N:0:34
AGTGCCAGCTCTCAATCGCACAGGGGACCCAGGGCCTGGCCCCTCCATCCAGAAAACCTATGACCTCACCCGCTACCTGGAGCACCAACTCCGCAGCTTGGCTGGGACCTATGTGAGTATCCAGCGTAGGAATCTGGGAGTTGGGGAGGAGTGAGGAGTTGGGGAAAGACAGTCCTAACCGTGGAGGGTTCTGGTAAATGATGGGGTGAGGAGGGGCTCTTTGGCTCCCACCAGTCCCCCTGTCTGGTCTA
+
AB>AAFFFBFFFGGGGGGGCGGHGGGFGGGHHGGGGGGHHHHGHGGHHHGHHHHHHHGHHHGHHHGHHHHHGGEEFHHHHFGHHHHHHGGHGEGCCFHGHGHHGGGHHGHHHHHHHHHHHHHHHHGGGGGHHHHHHHHHGGHHHGGGGGGGHHHHHHGHHHHGGGGHHHHHHHHHHHHHHGFGGGGGGDGGGGGFGGGGGGGGGGGFFFFFFFFFFFFFFFFFFFFFFFFFFFFFFFFFFFFFFFFFFFFF
@M05620:37:000000000-D9766:1:1101:10160:4524 1:N:0:34
AGTGCCAGCTCTCAATCGCACAGGGGACCCAGGGCCTGGCCCCTCCATCCAGAAAACCTATGACCTCACCCGCTACCTGGAGCACCAACTCCGCAGCTTGGCTGGGACCTATGTGAGTATCCAGCGTAGGAATCTGGGAGTTGGGGAGGAGTGAGGAGTTGGGGAAAGACAGTCCTAACCGTGGAGGGTTCTGGTAAATGATGGGGTGAGGAGGGGCTCTTTGGCTCCCACCAGTCCCCCTGTCTGGTCTA
+
AB>AAFFFBFFFGGGGFGGCE?GAFGDGEEGHEGGAAFHFGHGHGGHHHFHHBGHFHGHHHHFHHFHHHHHEE/EEHHGHEFHHFHHCGBGEE?>/EBF3EFHGFGHHGHHHFHFHHHHHHHHHHGEDGGHHHHGHHHHFGHHHGGGGGGGFHHHHHGHHHHGGGGHHHHHHHHHHHHHHGGGGGGGGEGFGGGFGGGGGGGGGGGDBFFFFFFBBB>FFFFFFFFFFFFFFFFEFFFFFBFFFFFFFFFF
@M05620:37:000000000-D9766:1:1101:8114:4534 1:N:0:34
AGGGCCAGCTCTCCATAGCACAGGGTACCGAGGGCATGGCCCCTCCATCCAGAAAACCTATGACCTCACCCGCCACCTGGGGCACCCACTCCGCAGGTGGGCTGGGACCTATGTGAGTATCCAGCGTCGGCATCTGGGGGTTGGGGGGGCGTGCGGCGTTGGGGACAGCCCGTCCTAACCGTGGAGGGTTCTGGTAAATGATGGGGTGAGGAGGGGCTCTTTGGCTCCCTCCAGTCCCCCTGTCTGGTCTA
+
>>>1>>11AFFFFGG13BA1B1BAF00A10AA0AB/0BFG0GGEGGE110BA1A10BEG11B2FGDBBGCC>>//BGCBB//?>EGG/?>>0??/>/B<FCECGFGGHGH1FFFD2@GG1FH21FC?/</</<0>>DF->AACCCC--@@?@@-@=9=@@@?=;---;-;9@@BFF9/99-9;--:999-;9BF9;9BFF/BBFAAA-9A?/9B@;--AFFFFFFFF-9--;BFB/9B-9@-FFFFFB///
@M05620:37:000000000-D9766:1:1101:7880:4564 1:N:0:34
GAGGCTGCTTTGGACGAAACTCATAGATTACTGCAACAGTTCCCCCTGGACCTGGAAAAGTTTCTTGCCTTGCTTACAGAAGCTGAAACAACTGCCAATGTCCTACATGATGCTACCCGTAAGGAAAGGCTCCTAGAAGACTACAAGGGAGTAAAATAACTGATGAAACAATGGCAAGTAAGACAAGCATTTCCCCTTTATCACTCTTGTGGATCCAATTGAACAATTCTCAGCATTTGTACTTGTAAATG
+
AAAB3AFAFBB4G44AEE?EGGHHHGGHHHADFG3FEGADF55B2AAAAGBBGGEG332FBFHDFGGBABAFBFH535BDGF@BG33B@B1FGHHGHFHFH4B@FG@4@BF44BBB1BE>>>F3?3B00?BB/BGBFGHF01BB1BF//?/<@@@22@1@11@>1?1??CF1<F??<?1=<<1>>0<>011=1<1<<<<=0===0=<=<0<CC0<C000=0C0<0C0<0<000;9FGGG0;C0;;0009;;
@M05620:37:000000000-D9766:1:1101:7853:4572 1:N:0:34
GAGGCTGCTTTGGAAGAAACTCATAGATTACTGCAACAGTTCCCCCTGGACCTGGAAAAGTTTCTTGCCTGGCTTACAGAAGCTGAAACAACTGCCCCTGTCCTTAAGGATACTCCCCTAGATGACAGCATCCTAGCATAATACCCGAGCAAACAAGCGCAAATGAACCAATGACAAGTCCGTCAGGACTTTCCGCTTTCGCAATATTGAAGCTTCACTTGCAACATTCTCAGCCTTTTACCTTGTTACTG
+
A1AAAAFAFFFFGAGGFGGGGGHHHHHHHHHHHHHHHHHGHHHHHGGGHHHHHHGGHHFGBHHHHHHHHHHHHHHHHHHHHHHGHHHHHHHHGHG0/BB/@FGH@BBFGHH1BFFGHEF/0B2BFH>B/BFGHF2B1B2<<>2BGC?/<//0B@0?F<?B///1?11??F?F<1>F1FG><<GH?A/GGHEGHFC<EGECC.C.;0:00000000;;;0;0C0;;CFGGGGFBF9/0090;;0;FF0090;
@M05620:37:000000000-D9766:1:1101:22157:4579 1:N:0:34
AGTGCCAGCTCTCAATCGCACAGGGGACCCAGGGCCTGGCCCCTCCATCCAGAAAACCTATGACCTCACCCGCTACCTGGAGCACCAACTCCGCAGCTTGGCTGGGACCTATGTGAGTATCCAGCGTAGGAATCTGGGAGTTGGGGAGGAGTGAGGAGTTGGGGAAAGACAGTCCTAACCGTGGAGGGTTCTGGTAAATGATGGGGTGAGGAGGGGCTCTTTGGCTCCCACCAGTCCCCCTGTCTGGTCTA
+
>1>>>BD1>CCFGFGFGFEFGGGCFEFEEG0AB0AB/ABFAFE/EFGEGFBGHHGH0B01GHGHCHHCGEAGE>EEH@GFGGGFHH0?EFGGEEE/EGH0/CF/?/GHGGHHHF2F>GHHHBD1GCA/</1@@FD1100<CCD1/<.-@.CF.00.<<GHH/A-CCE.//::GGHHC0/.9;9-C.9A.;.9;9;9009CB0BBEGA@EAA/AF-999-99/BB/BF-AFFFAFB/99AA=99///:B9B:
@M05620:37:000000000-D9766:1:1101:15572:4670 1:N:0:34
AGTGCCAGCTCTCAATCGCACAGGGGACCCAGGGCCTGGCCCCTCCATCCAGAAAACCTATGACCTCACCCGCTACCTGGAGCACCAACTCCGCAGCTTGGCTGGGACCTATGTGAGTATCCAGCGTAGGAATCTGGGAGTTGGGGAGGAGTGAGGAGTTGGGGAAAGACAGTCCTAACCGTGGAGGGTTCTGGTAAATGATGGGGTGAGGAGGGGCTCTTTGGCTCCCACCAGTCCCCCTGTCTGGTCTA
+
BCABCFFFCFFFGGGGGGGGGGHGGGGGGGHHGGGGGGHHHHGHGGHHHHHHHHHHHGHHHHGHHHHHHHHGGEFGHHHHHHHHHHHHGHHHGGGGGGHHGHHGGGHHGHHHHHHHHFHHHHHHHGEGGGHHHHHHHHHGGHHHGGGGGGGHHHHHHGHHHHGGGGHHHHHHHHHHHHHHGEEGGGGG=CFGGGFGGGGGGGGGGGFFFFFFFFFFFAFFFFFFFFFFFFFFFFFFFFFFFFFFHFFFFFF
@M05620:37:000000000-D9766:1:1101:17711:4706 1:N:0:34
AGTGCCAGCTCTCAATCGCACAGGGGACCCAGGGCCTGGCCCCTCCATCCAGAAAACCTATGACCTCACCCGCTACCTGGAGCACCAACTCCGCAGCTTGGCTGGGACCTATGTGAGTATCCAGCGTAGGAATCTGGGAGTTGGGGAGGAGTGAGGAGTTGGGGAAAGACAGTCCTAACCGTGGAGGGTTCTGGTAAATGATGGGGTGAGGAGGGGCTCTTTGGCTCCCACCAGTCCCCCTGTCTGGTCTA
+
AA>ABDFCAFFFGGGGGGGCGGHAFGGAAEGHDFGGGGHGFHGEGGHFHFHHFHHHHGHEFHFHHHHHHHHEGEEGHFGHHHHHHHHHGGFHEFGEEFHGEC?FEGHEGHHFHHHHHFHHHHHHHG?CDFHHHGHGHGHGFFHGGCFGGGGGHHHHGDGCGHGGGGGGHHHGHGFHFHHHG.;@DFGG;;CFFGFGGGGGFFBFEDFBEFFFFFBBB9EFFFFF/FFEFFFFEFFFFFFFBFFFFFFFFFF
@M05620:37:000000000-D9766:1:1101:14957:4767 1:N:0:34
AGTGCCAGCTCTCAATCGCACAGGGGACCCAGGGCCTGGCCCCTCCATCCAGAAAACCTATGACCTCACCCGCTACCTGGAGCACCAACTCCGCAGCTTGGCTGGGACCTATGTGAGTATCCAGCGTAGGAATCTGGGAGTTGGGGAGGAGTGAGGAGTTGGGGAAAGACAGTCCTAACCGTGGAGGGTTCTGGTAAATGATGGGGTGAGGAGGGGATCTTTGGCTCCCACCAGTCCCCCTGTCTGGTCTA
+
BBAAAFFFBBFFGGGGGGGGGGHGGGGGDGGGGGEEFGHHFBEFGGHHFGFHFHFHEEBBHFFFGHHGGHHGEEFGHGHHGHHHH1GEFFHGEGGCG3FGF3BE//FGGBGHHHFHHG3GHGFHHGDGCDHHHHGGHHAFACGBCCFGCGDGGHHF<ACGHHG@EFFCGBHH0C0GFHGHGDEADEDGCFGGGG;FFFBBFFGGEE.;.A.BDFC;A9EFF/;;BFFFFEFFFF/BFFFFFEFFFF/;9FB
@M05620:37:000000000-D9766:1:1101:12300:4774 1:N:0:34
AGTGCCAGCTCTCAATCGCACAGGGGACCCAGGGCCTGGCCCCTCCATCCAGAAAACCTATGACCTCACCCGCTACCTGGAGCACCAACTCCGCAGCTTGGCTGGGACCTATGTGAGTATCCAGCGTAGGAATCTGGGAGTTGGGGAGGAGTGAGGAGTTGGGGAAAGACAGTCCTAACCGTGGAGGGTTCTGGTAAATGATGGGGTGAGGAGGGGCTCTTTGGCTCCCACCAGTCCCCCTGTCTGGTCTA
+
>A>3ADDFBFFFGFGGBFGAE?FCAEEEFBFHBEE22AGHHHGHGGHHHHHHHHHHHGHGHFHHHFGHHHHGG>>EHFHHBGHHGHAFEHHG?E?FEGFHGHHGGGHHGHHHHHHHHHHHHHHHHGGGGGHHHHHHHHHGGHHHGGFGGGEFHGHHFGCHHHGGGGHHHHHHHHHHHHHHGGFGDEGGCFGGGGFGGGGGGGGGGGFFFFFFFFFFFFFFFFFFFFFFFFFFFFFFFFFFFFFFFFFFFFF
@M05620:37:000000000-D9766:1:1101:14940:4781 1:N:0:34
AGTGCCAGCTCTCAATCGCACAGGGGACCCAGGGCCTGGCCCCTCCATCCAGAAAACCTATGACCTCACCCGCTACCTGGAGCACCAACTCCGCAGCTTGGCTGGGACCTATGTGAGTATCCAGCGTAGGAATCTGGGAGTTGGGGAGGAGTGAGGAGTTGGGGAAAGACAGTCCTAACCGTGGAGGGTTCTGGTAAATGATGGGGTGAGGAGGGGCTCTTTGGCTCCCACCAGTCCCCCTGTCTGGTCTA
+
ABAACFFFCFFFGGGGGGGGGGHHGGGGGGHHGGGGGFHHHHGHGGHHHHHHHHHHHGGHHHHHHHHHHHHGGGGGHHHGHHHHHHHHGHHHGGGGGHHHGHHGGGHHGEHHHHHHHHHHHHHHHGGGGGHHHHHHHHHGGHHHGGGGGGGHHHHHHGHHHHGGGGHHHHHHHHHHHHHHGGGGGGGGCFFGGG;FGGGGGGGGGGFFFFFFFFF;FFFFFFFFFFFFFFFFFFFFFFFFFFFFFFFFFFF
@M05620:37:000000000-D9766:1:1101:25013:4862 1:N:0:34
AGTGCCAGCTCTCAATCGCACAGGGGACCCAGGGCCTGGCGCCTCCATACAGAAAACCTATGACCTCACCCGCTACCTGGAGCACCAACTCCGCAGCTTGGCTGGGACCTATGTGAGTATCCAGCGTAGGAATCTGGGAGTTGGGGAGGAGTGAGGAGTTGGGGAAAGACAGTCCTAACCGTGGAGGGTTCTGGTAAATGATGGGGTGAGGAGGGGCTCTTTGGCTCCCACCAGTCCCCCTGTCTGTTCTA
+
AA>>AFFFAFFFGGGDFFF1E0GFFG0E0AFGEAEA/FG0/BAAEHHG20B11B10BEGFE12FGFHHHG0///>EF11G>CHH0FF/E0B1/////0<FCG1/E/00/BC1BGFGDH2GFHFHHGB/>C1FGHHBF0?<EHBF-CFGGGCCCGHHE<GCDHCCA:CFB:CGHFHHGFGFAG.@.A?A9:.C09FFF0FFF0BBA?B-9-AFFF@@@@E/B//;:9BAAFABFAFFFFFB@F/BF;/9999
@M05620:37:000000000-D9766:1:1101:14802:4889 1:N:0:34
GAGGCTGCTTTGGAAGAAACTCATAGATTACTGAAACAGTTCCCCCTGGACCTGGAAAAGTTTCTTGCCTGGCTTACAGAAGCTGAAACAACTGCCAATGACCTCCAGACTGCTACCCTAAGGGCCCGACTCCACGCCGACTCAGAGAAAGTCACAGAGAAACAGAACCAATAACAAGACCGACAGGCCTTTCAGCTTTCGCACTCTTGTAGATCAACTTGCCACATTCTCAGCATTTGTAATTGACAATG
+
>A>>>ABABBBDG4BB4FBFGFHFHHEGG5BADG44BFAFGFAGGFEFE2BFFGH2B3CFBDFHGDFBFFGF1FF3BBFDAEFGGBBBFBB1@FFGCGGF33B4@1BF3?BB34BBB132?33B?/><///?322?///>/</F22?01111<@?1?<0011>0<><<<FAC1110<</<<--::AEE.:/<CBG:BFEBD9:--/;;F009;0;9;900;0;09.0;/9;9B;;/;BFFFFFBF/B//:/
@M05620:37:000000000-D9766:1:1101:11551:4900 1:N:0:34
AGTGCCAGCTCTCAATCGCACAGGGGACCCAGGGCCTGGCCCCTCCATCCAGAAAACCTATGACCTCACCCGCTACCTGGAGCACCAACTCCGCAGCTTGGCTGGGACCTATGTGAGTATCCAGCGTAGGAATCTGGGAGTTGGGGAGGAGTGAGGAGTTGGGGAAAGACAGTCCTAACCGTGGAGGGTTCTGGTAAATGATGGGGTGAGGAGGGGCTCTTTGGCTCCCACCAGTCCCCCTGTCTGGTCTA
+
AAABBFFFBFFFGFGGGGCFEEHHFGGGGGHHGGGGGGHHHHGHGGHHFHHHGHGHHGHHHHHHHHGHHHHGGGGGHHHHHHHGGHHHGHHHGGGGGFHHGHHGGGGHGHHHHHFHHHHHHHHHHGGDGGGGGHHHHHHGGHHHGGGGGGFHHHHHHGHHGHGGEGHHHHHHHHHHHHHHGGEGBFGGGGFGGGFGGGFGGGGGGGFFFFFFFFFFFFFFFFFFFFFFFFFFFFFFFFFFFFFFFFFFFFF
@M05620:37:000000000-D9766:1:1101:9679:4904 1:N:0:34
GAGGCTGCTTTGGAAGAAACTCATAGATTACTGCAACAGTTCCCCCTGGACCTGGAAAAGTTTCTTGCCTGGCTTACAGAAGCTGAAACAACTGCCAATGTCCTACAGGATGCTACCCGTAAGGAAAGGCTCCTAGAAGACTTCAAGGGAGTAAAAGAGCTGATGAAACAATGGCAAGTAAGTCAGGCATTTCCGCTTTAGCACTCTTGTGGATCCAATTGAACACTTCTCAGCATTTGTACTTGTCCCTG
+
>>1>A1BA@DBFFFGFFGGGGG1GEFHGHFHHGHG1AFF1EHHHHGEFEHHHHBFHFGFHHGHHFGFGHFFBBFBFGGFGFGFGFGFHHFFFHFGFEGHHHFF2DHHGEGHH0B@FFFEEEGFGH0FBCFBGEBEFG<GFBF2>BFGFCFCCGGD2@F0@BGFDBGBDGHHHGB0<C?<??D>>=>FGEH<F>1<><<<00=0<<CHHFHFAH<<CHCFHEH0CF/:;:C:9;CBBFFFCFGGGF000;:C
@M05620:37:000000000-D9766:1:1101:14815:4910 1:N:0:34
GCGGCTGCTTTGGAAGAAACTCATAGATTACTGCAACAGTTCCCCCTGGACCTGGAAAAGTTTCTTGCCTGGCTTACAGAAGCTGAAACAACTGCCAATGTCCTACAGGATGCTACCCGTAAGGAAAGGCTCCTCGCAGCCTCCAAGGGAGTCAAAGAGCTGCTGAAACAATGGCAAGTACGTCAGGCCTTTCCGCTTTAGCACGCTTGTGGATCCACTTGAACACTTCTCAGCATTTGTACTTGTACCTG
+
>3>AADBAFFFFGFGGFGGGGGHHHHHHHHHHHHEGHHGDDGHHHGGGGGHGHGHGHA2FBFHHGGFHHHHHHHHFHHHGGHHHFGHFHGGHCFGHG3@3B@4B4@FGHHHF2F4GGHG//?FFBE30B/BFEH2<</</?22?22<<EHD?2?11FBCHGH1FGFGHHHHGEFFFBC>11<<<CAB/.<BGHHGGDEGCGCGH-::E?AFG0FFGB/BBF0CBF/0;9F00CFFGFGFF0;9FF;B/BBB
@M05620:37:000000000-D9766:1:1101:9655:4916 1:N:0:34
GAGGCTGCTTTGGAAGAAACTCATAGATTACTGCAACAGTTCCCCCTGGACCTGGAAAAGTTTCTTGCCTGGCTTACAGAAGCTGAAACAACTGCCAATGTCCTACAGGCTGATCCCCTAGCTGACCGGCTCATAACAGCCTAACCGGGAGAACCAGCGCTGCTGAAACCATGACAAGTCCGACAGACCTTTCCGCTTTCGCACTCTTGTGGCTAACCTTACAACCTTCTCAGCCTTTTTCCTTGACCCTG
+
A>AAAAFAFFFFG1GGGGGGGGHHHHHHHHHHHHHGHHHFGHHHHGGGHGHHHHHFFGFHFHHHHGGHHHHHHHHHHHHHHHHHHH1FHHHHHHHHGHHHD2F2B1B1B?FG0GHFH/B/0121BB0>/>EG1GF2B<10?F110B</<///01/0?GG>.>.111<1<0<<00<DGG000<.<-;/.:<CHHHGFGGG0CEGGGBCFFF0..:BCG9;C09;0;A/;F:FBB//:BF/9B/:BF/;/-99
@M05620:37:000000000-D9766:1:1101:7431:4972 1:N:0:34
AGTGCCAGCTCTCAATCGCACAGGGGACCCAGGGCCTGGCCCCTCCATCCAGAAAACCTATGACCTCACCCGCTACCTGGAGCACCAACTCCGCAGCTTGGCTGGGACCTATGTGAGTATCCAGCGTAGGAATCTGGGAGTTGGGGAGGAGTGAGGAGTTGGGGAAAGACAGTCCTAACCGTGGAGGGTTCTGGTAAATGATGGGGTGAGGAGGGGCTCTTTGGCTCCCACCAGTCCCCCTGTCTGGTCTA
+
BBAABFFFCFFFGGGGGGGGGFHGGGGGGGHHGGGGGGHHGHGHGGHHHGHHHGHHHGHHGHHHHHHHHHHGCGGGHHGHHHHGHHHGGHHHDGGCCFDFGHFGGGHHGHHHHHEGHHHHHGHHHGGGGDHBHGHHHHFGGHHHGGADFDEHHHHHHGHHHH@FFCHHHHHFHHHHGHFGGGGGDGGGGGGGGGBFFGGGGGGGGGFFFFFFFFF;FFEFFFFFFBFFFFFFFFFFFFFFFFFFFFFBFFF
@M05620:37:000000000-D9766:1:1101:25077:5015 1:N:0:34
GAGGCTGCTTTGGAAGAAACTCATAGATTACTGCAACAGTTCCCCCTGGACCTGGAAAAGTTTCTTGCCTGGCTTACAGAAGCTGAAACAACTGCCAATGTCCTACAGGATACTACCCGTCCGGCAAGGCTCCTCGCCGACTACACGGGAGTCAACGAGCAGATGAAACAATAGCAAGTCAGTCAGGCCTTTCAGCTTTCGCACTCTTGTGGCTCCCATTGAACACTTCTCAGCATTTGTCCTTGTCCCTG
+
ABCCCCFBFFFFGGGGGGGGGFHHHGEABGGAFHHHHHHFGHHFGE2F22FHF2ABFGFGB5AFGF5FGG3FHHHHHFHHHGHHHHBFGFFHGHHGHHHHHHHBG@FGHHH3BDEGHHA>///EEEGGGHHHGHHGGGCBF/<@FF/AC?/>>=<FFF.C-<<GHDD0G/<00==DGFGCG0<=00;/:0;;C0;CGHG09=ADCFGGGGGG.:FGGFGGGGGGBC09FFFBFFBFFFFF0FFFF0;BBFB
@M05620:37:000000000-D9766:1:1101:12059:5040 1:N:0:34
GCGGCTGCTTTGGAAGAAACTCATAGATTACTGCCACAGTTCCCCCTGGCCCTGGAACCGTTTCTTGCCTGGCTTCCAGAAGCTGAAACAACAGCCTATGTCCTACAGGATGCCCGCCGCAAGGACTGGCCCCTACCCGACTCCAAGCGAGTCAACGGGATCACGAAACAATGGCAAGGACGTCAGCCCTTTCCGCTTCAGCACTCTCGCGGTTCCACTTGCTCAGTTTTTAGCATTTGTCCTTATACTCG
+
>1>>A1>>CFB@1FG11FBBBB1FGFDGG1BFGG01BBB1DFHHHGEB/0B/AACFE1/AABCGA1AFHHHFHHE0BBBB0FGCF@FGH0B?/BFG0@@1222B2@11B01B01B/>></@///0<0<?/0/>//00@////?G1<1/..--<11<>-..<../....;:.<0:/::;..:-9...0/.9FBF0.9;C9;00090/;9-99---;B/9//;//9;/9/9B--/;/;9//9/;B/;/////-
@M05620:37:000000000-D9766:1:1101:24967:5063 1:N:0:34
GAGGCTGGCTTGGAAGAACATAAGAAACCAGGGAAACAAGATCGGCATCCAAAAAATATATGATCTCGTCCGCTAGCTGAAGCTCGTACTCCGTAGCCTGGTTGAAACAAAAATGAGTCTCCAGCGTAGGAATCTGGGAGTTGGGGAGGAGTGAGGAGTTGGGGAAAGACAGTCCTAACCGTGGAGGGTTCTGGTAAATGATGGGGTGAGGAGGGGCTCTTTGGCTCCCACCAGTCCCCCTGTCTGGTCTA
+
>1>1>>B1>1B>AABB1E00BBABBDBAB0ABB0B00B00BBBB/AAAAB1AA/AA012B22DBD2DA?//>/?//@@1B1B1B@?/?//1F??FF/BBB?BB>021<B/00/01BBB1B11BBG//?>CHHHHFGFHGFAFGFC?FCGCCHHHGHGGCFBFCGGGAHFHFHCBGFCGFHG.:-CCA@..9BFFFBGFBCB;;FGFF@EFFBBF@@@-ABFFB/FFFFEFFF?FBFFFFB@?F/BFF9B/B
@M05620:37:000000000-D9766:1:1101:24938:5072 1:N:0:34
AGTGCCAGCTCTCAATCGCACAGGGGACCCAGGGCCTGGCCCCTCCATCCAGAAAACCTATGACCTCACCCGCTACCTGGAGCACCAACTCCGCAGCTTGGCTGGGACCTATGTGAGTATCCAGCGTAGGAATCTGGGAGTTGGGGAGGAGTGAGGAGTTGGGGAAAGACAGTCCTAACCGTGGAGGGTTCTGGTAAATGATGGGGTGAGGAGGGGCTCTTTGGCTCCCACCAGTCCCCCTGTCTGGTCTA
+
>>1>AFDFAFFFDGGB1FCEGCFFF0FEEAFHGG?EAF/FAFEGGGHFHGHHFFHGHFH1FGFGHHHHHF0>EEEGHFHHHHHHHH0FEHHHGGGGGFGG/0<?</<<EHHFHFHHHFHFGHHHGG?/BFDGH1FHHH0</<FHGGGGGCC<G0<GCEC<GF@CC.:C/:CFF0<GGGHCA?E@..AAE.;:FFBFGGGGGBB09CB??9-9:A=?@;A/BFFFFFFF--AFFFFFFFE9999B9/9BBF;
@M05620:37:000000000-D9766:1:1101:25080:5111 1:N:0:34
GAGGCTGCTTTGGAAGAAACTCAGAGATTACTGCCACAGTTCCCCCTGGACCAGGAACAGTTACTTGCCTGGCTTCCAGAAGCTGCAACAACGGCCAATGTCCTATAGGGTGCTACCCGTCCTGCAGGGCTCCTCGACGCCTCCACGGGAGTCACCGAGCTGATGAACCAATGGCAAGGGCGTCAGGCCTTCCGCCTTTCGCCCTCTTTGGGTTCCCTTTTGACATTTCTCAGCTTGGTTCCTGGTACTTA
+
>>>AAAFAFFFFGGGGA1F1GGD1BFHGFGAFHF0BBFBADDFFHGEG/BFA/B/FF00BDB2DDF1FHGHHHGFBGFG1BGHHFHFHG0B?>//>//BB@2@B22@BG0>FEG2BBE><///<101B<?</FG0E//>/>FEHF0/A@/><0111>-<-<C0000<0<..C:/CHCE...::9.9C/.;90C..9;.00....9-;/99B--9;B//B/9/-9:/;/////;////-/-;/9//B9//9/
@M05620:37:000000000-D9766:1:1101:7733:5164 1:N:0:34
AGTGCCAGCTCTCAATCGCACAGGGGGCCCAGGGCCTGGCCCCTCCATCCAGAAAACCTATGACCTCACCCGCTACCTGGAGCACCCACTCCGCAGCTTGGCTGGGACCTATGTGAGTATCCAGCGTAGGAATCTGGGAGTTGGGGAGGAGTGAGGAGTTGGGGAAAGACAGTCCTAACCGTGGAGGGTTCTGGTAAATGATGGGGTGAGGAGGGGCTCTTTGGCTCCCACCAGTCCCCCTGTCTGGTCTA
+
>>>>>DFFAFFFG4FGGGG2E2F4FE2AEEEG2EEE1FHHHHGGGGHFG1GHHHH2FEGEFHHHH5FHHGFEE/>EHFHH1BGGHH????GFEFC@<G?B/0FFD?FGGFCF1@DFHGG1GD21GG//</1<FHFEHC0..<GGGG.@C.</C0DG;:;G:/DC.:CFCFFFGGFGFFFF-C:A9C9B;FFFFF/9BFFFFFFFEFFBFFAFADBBB?FFFFFFFFF.9FFDEF/FB/:A9A99FB//9/;
@M05620:37:000000000-D9766:1:1101:17752:5207 1:N:0:34
AGTGCCAGCTCTCAATCGCACAGGGGACCCAGGGCCTGGCCCCTCCATCCAGAAAACCTATGACCTCACCCGCTACCTGGAGCACCAACTCCGCAGCTTGGCTGGGACCTATGTGAGTATCCAGCGTAGGAATCTGGGAGTTGGGGAGGAGTGAGGAGTTGGGGAAAGACAGTCCTAACCGTGGAGGGTTCTGGTAAATGATGGGGTGAGGAGGGGCTCTTTGGCTCCCACCAGTCCCCCTGTCTGGTCTA
+
BCAABFFFCFFFGGGGGGGGGGHEGGGGGGHHGGGGGGHHHHGHGGHGHHHHHHHHHGGHHHHHHHHHHHHGGGGGHGHHGHHHHHHHGHHHGGGGGHHHGHHGGGHHGHHHHHHHHHHHHHHHHGEGGGHHGHHHHHHGGHHHGGGGGGGGHHHHHGHHHHGGGGHHHHHHHHHHHHHFGDFFGGGGCFFGGGFFGGGGGGGGGGDFFFFFFFFFFFFFFFFFFFFFFFFFFFFFFFFFFFFFFFFFFFF
@M05620:37:000000000-D9766:1:1101:22990:5209 1:N:0:34
GCGGCTGCTTTGGAAGAAACTCATAGATTACTGCCACAGTTCCCCCTGTACCTGGAACCGTTTCTTGCCTGGCTTCCAGAAGCTGCAACAACTGCCCATGTCCTACAGGCTGCTCCCCTTCCGGCCCGGCTCCTCGCCGCCTCCCCGGGAGTCACCGCGCTGCTGAACCAATGGCAAGTCCGTCAGGCCTTTCCGCTTTAGCACTCTTGTGGCTCCCCTTGCCCACTTCTCAGCCTTTGTCCTTGTCCCTG
+
>1>AADDAFFFDG1B1FGEFGGHGGFGHEGFGGG0BGHF1BDGHHGEF1BDF2G0FF1/ABEBFFFHGHHHGHGGGGHHGFGGGGH>GG>FFBBBF/BFFHFHHBBFFH/BFFHFHGG0BC0EE/EEBCCGGGHF/C</@CFGAFCCGGCAAFHGHGCGGGGFHHFH/G.ACFBGGGGGFGGGGGGGGGGGGGGFGFFFBFFFFFFFFFFFB-FFFFFFFFF/;BAFFFFFFFFBBBBFFBFFFFFB/BFB
@M05620:37:000000000-D9766:1:1101:8637:5212 1:N:0:34
AGTGCCAGCTCTCAATCGCACAGGGGACCCAGGGCCTGGCCCCTCCATCCAGAAAACCTATGACCTCACCCGCTACCTGGAGCACCAACTCCGCAGCTTGGCTGGGACCTATGTGAGTATCCAGCGTAGGAATCTGGGAGTTGGGGAGGAGTGAGGAGTTGGGGAAAGACAGTCCTAACCGTGGAGGGTTCTGGTAAATGATGGGGTGAGGAGGGGCTCTTTGGCTCCCACCAGTCCCCCTGTCTGGTCTA
+
>AAAAFFFBFFFFFGGGGGGECHGGCGGGGHHFGFEGFHHHHGHGGHHHHGHHHHGHGHGHHHHHHHHHHHGGGGGHGHHHHHHHHFHGHHHGFEGGGHHGHHGGGGHGHHHHHHHHHHHHHGHHGEGG?HHCGHHHHHGDFGG@CFDFGGHHHHHHGHHHHGGGGGFHHHHFHHHHHHGGGGGGGGGGGGGGGCGFGGGGGGGGGFFFFFFFFFFFFFFFFFFFFFFFFFFFFFFFFFFFFFFFFF/FFB
@M05620:37:000000000-D9766:1:1101:16791:5257 1:N:0:34
AGTGCCAGCTCTCAATCGCACAGGGGACCCAGGGCCTGGCCCCTCCATCCAGAAAACCTATGACCTCACCCGCTACCTGGAGCACCAACTCCGCAGCTTGGCTGGGACCTATGTGAGTATCCAGCGTAGGAATCTGGGAGTTGGGGAGGAGTGAGGAGTTGGGGAAAGACAGTCCTAACCGTGGAGGGTTCTGGTAAATGATGGGGTGAGGAGGGGCTCTTTGGCTCCCACCAGTCCCCCTGTCTGGTCTA
+
AB>AAFFFCFFFGGGGGGGCGGHGGGGGGGHHGGGGGGHHHHGHGGHHHGHHHHHHHGHHHHHHHHHHHHHGG>FGHHHHGFHHHHHHGHHHAECGEHGGGGHGGGHHGHHHHHHHHHHHHHHHHGGGGGHHHHHHHHHGGHHHGGGGGGEFHHHHHGHHHHGGGGHHHHHHHHHHHHHHGGGGGGGG;FGGFGFFGGGGGGGGGGFFFFFFFFFFFFFFFFFFFFFFFFFFFFFFFFFFFFFFFFFFFFF
@M05620:37:000000000-D9766:1:1101:23920:5269 1:N:0:34
GAGGCTGCTTTGGAAGAAACTCATAGATTACTGCAACAGTTCCCCCTGGACCTGGAAAAGTTTCTTGCCTGGCTTACAGAAGCTGAAACAACTGCCAATGTCCTACAGGATGCTACCCGTAAGGAAAGGCTCCTAGAAGACTCCAAGGAAGTAAAAGAACTGATGAAACAATGGCAAGTAAGTCAGGCATTTCCGCTTTAGCACTCTTGTGGATCCAATTGAACAATTCTCAGCATTTGTACTTGTAACTG
+
A?BB3AFBFFF@GB5BFGBGGGHHHG5DDGBFGF4GFHFGGDDFFEEF2CBFGHEFB32BBDGFHHHBBFGFGGH3BBBGHGAFG33FBBBFHHHFFGGGHBBFBF333BBBBF@BBBE?>>BB?EGB0?BB/BB?BFFC3111BFF/0B0??2>21?0@@1@@@@F1@??1?1?<??1??11<=<0><>>=<>.<><C<0<=G0<GGF00<;00;0<<;::CC<:;00<;;CFFBCGG09;0;0;=C;0;
@M05620:37:000000000-D9766:1:1101:24242:5278 1:N:0:34
AGTGCCAGCTCTCAATCGCACAGGGGACCCAGGGCCTGGCCCCTCCATCCAGAAAACCTATGACCTCACCCGCTACCTGGAGCACCAACTCCGCAGCTTGGCTGGGACCTATGTGAGTATCCAGCGTAGGAATCTGGGAGTTGGGGAGGAGTGAGGAGTTGGGGAAAGACAGTCCTAACCGTGGAGGGTTCTGGTAAATGATGGGGTGAGGAGGGGCTCTTTGGCTCCCACCAGTCCCCCTGTCTGGTCTA
+
BBABCFFFCFFFGGGGGGGCGCGAFEGGGGGFFFGGGGCHGHGHGGHGHGGHGHHGHGHHHFHHHHGFHHHGGGEGHHHGHGHHHHHGGEFGDGGGGFFGDHHE?EGGGHHFHHGDGGHHHHHGHGB?BDHGHHHHHGHGGHHHGGGGGGGHHEGHGGGHHGGGGDFHFHGHGHFHHGHHGGGGFGGGEACFFG0CCB0FFCFGEFF@AFFFFFFFFFFFFFFBBFFFFFFDAABFFFFFCFFFFFEFF/B
@M05620:37:000000000-D9766:1:1101:14949:5449 1:N:0:34
GAGGCTGCTTTGGAAGAACATCATAGCTTACAGGAACAGTTCCAAATAGAGCTGGAGAAGTTTCTTGAACTGCTTACAGAAGCTGAAATAACTGCCAAGGTGTTGATATACAGCCAAGAAAGCCACTCAGTGCCTCGTTAGTAGTCTCGGGGATGAAATTGAAAAATTCACAGCATCAGGACTTGCAACTCACAAACCAGTGACACTACATCTGAACACCACACTGCTGAAATCCATTCAACTGCTATGAC
+
AAAAAAFAFFFFCBBFFC11B1BBGE1FGHG110AEFFHGBGD22A11BFAA1AAF0CA011DD2DFA1AA1F1F2B11DA11BB11B2D1B1D101B/BF11B/2222@22@1>0>/0B0E00>010>11>1>1B////?2>2>221</<<<//1112>11@110<1@111?/<?11?<1?0?>11<><1111<0>.<.0000<00</<000==0/0/...:;/0000;00;;/90;0;;;0900;0000
@M05620:37:000000000-D9766:1:1101:25384:5458 1:N:0:34
AGTGCCAGCTCTCAATCGCACAGGGGACCCAGGGCCTGGCCCCTCCATCCAGAAAACCTATGACCTCACCCGCTACCTGGAGCACCAACTCCGGAGCCTGGCTGCGACCTATGTGAGTATCCAGCGTAGGAATCTGGGAGTTGGAGAGGAGTGAGGAGTTGGGGAAAGACAGTCCTAACCGTGGAGGGATCTGGTAAATGATGGGGTGAGGAGGGGCTCTTTAGCTCCCACCAGTCCCCCTGTCTGGTCTA
+
A3AAAFBCACFFGAGGGAFGEEGHFAEEEGHHGGEGGDHGAHGHGGHGEGFFHFFHHGBHHBGHFHCGHHGEEFGGHBFFHGF?FHCGGHFHG/>>E/FGGHGF//>CCDHHGHHHHGFGFHHHHC?EDGHGGFHHHGHECCFH1>>CEFGHHHFHGDGH</@CGGHFHHHH0:CFGHHEFCCADGDG./CFFGFF0BFFGFGGGDFDEF./ADFFFAEFF///;;BFFFFFFFFFFFFDBEFFFB/;BF;
@M05620:37:000000000-D9766:1:1101:14946:5472 1:N:0:34
GAGGCTGCTTTGGAAGAACCTCATAACTTACAGGAACAGGACCAAATAGAGCTGGAGAACACTTTTGAACTGCATACACAGCTTGATATATCTGACAACGTCTTCAGCTAGAAAAAAAAAAGACAGACACACAAGAGGGAGAAGGAAAGAGAACAACATTGAAACATACACAGACTCACAAAGGAGAAAGCAGACCAAAGAAGCACTAAAGCAAAAGACGAAACTACCGCCCACAGTTCAAATCTGAAATA
+
>?AA>>BAF1BBE1BFA1B1AB11D31DGBBB1B0BF0B00BBABC11BG1A1B0BB101A0A1AABBDBD1B112AB110/B@>01@BD2D@D211B/>>/B/@B111@1BFFBF/>/////0000<<00///000/////00000000001100<.01<111100000<0</.<00/00<///;.::/:///../..9/.////90/000/////./.--.-0//-------;-;://////9////;9
@M05620:37:000000000-D9766:1:1101:21734:5476 1:N:0:34
AGTGCCAGCTCTCAATCGCACAGGGGACCCAGGGCCTGGCCCCTCCATCCAGAAAACCTATGACCTCACCCGCTACCTGGAGCACCAACTCCGCAGCTTGGCTGGGACCTATGTGAGTATCCAGCGTAGGAATCTGGGAGTTGGGGAGGAGTGAGGAGTTGGGGAAAGACAGTCCTAACCGTGGAGGGTTCTGGTAAATGATGGGGTGAGGAGGGGCTCTTTGGCTCCCACCAGTCCCCCTGTCTGGTCTA
+
AA>>AFFFAFCDFFGFGEFFE0000A0EEA0AFEEA/FGA0FEAEEGDGAAB10ABBFFCFH2GHHHFHFFEEEEEHDFH0GHHHGHCE0GFEE@?EC10/FFEAEFEE0F1GG2BGFFDFGB10<?/>EHF1@1?10?/CFF1A-<--.>0.=0<<./<0CA-:CEH/GFGHHFFF0C:AE?@.A?AGGGGGBC0CBFEEFG09E:=9F-B----99;/BBB/99/;EBFF9-;B/BAB@-F/;;F/;F/
@M05620:37:000000000-D9766:1:1101:10584:5489 1:N:0:34
AGTGCCAGCTCTCAATCGCACAGGGGACCCAGGGCCTGGCCCCTCCATCCAGAAAACCTATGACCTCACCCGCTACCTGGAGCACCAACTCCGCAGCTTGGCTGGGACCTATGAGAGTATACAGCGTAGGAATCTGGGAGTTGGGGAGGAGAGAGGAGTTGGGGAAAGACAGTCCTAACCGTGGAGGGTTCTGGTAAATGATGGGGTGAGGAGGGGCTCTTTGGCTCCCACCAGTCCCCCTGTCTGCTATA
+
AA>>ADFFBFFFGGGGFFGFGEHCGGGGGEHHFGGGFGHFFHEHGGHHHGHHFHHHHGHGGHGHHHHHHHHGE@EGHHHHHHHHHHHEGGHHFEEGG3GHGHHGGGEHGHHFH2BB1?BG??GGG/??//@FGHFH1?0?<?GH/<<-<CE.<<.<<<CCHH--;:CGFGHFCH:GFHGF@D.;CFGG..CFF09;BFFFGGGGFFFBF?FFFF=BBBFFFF/9///9;F.AE.9BFFFBB.FFFF/9//;
@M05620:37:000000000-D9766:1:1101:16551:5493 1:N:0:34
GAGGCTGCTTTGGACGAAACTCATAGATTACTGCAACAGTTCCCCCTGGACCTGGACAAGTTTCTTGCCTGGCTTACAGAAGCTGAAATAACTGCCAATGTCCTACAGGATGATACCCGTAAGGAAAGACTCCTAGAAGAATACAAGAAAATAAAAGAACGGATGAAACAATGGCAAGAAAGACAAGCATTTCCGCTTTAGCACCCTTGTAGAACCAATTGAACAATTCTCAGCATTTGCACTTGGAACCG
+
>3A>>>B>B5B4F44A2A2EGFHHHDDFF535DB333FADF5DBB2A222BBBFAB131BDDDAD5DABBBBBBB3@BBDBB3BB33@5B3BBFB?3BBBB4B4BBBB?B3@34@B3B>///033BF?3BBB3B34??B?B2B2B?B22?2?2@222<0@//<//1?110/1<<0<1<00<<00<00><<<000..<.<00<;<.;:/:000000:.:/099;B090;0;000;90;FB0000/00:;/.9
@M05620:37:000000000-D9766:1:1101:13434:5496 1:N:0:34
GAGGCTGCTTTGGAAGAAACTCATAGATTACTGCAACAGTTCCCCCTGGACCTGGAAAAGTTTCTTGCCTGGCTTACAGAAGCTGAAACAACTGCCAATGTCCTACAGGATGCTACCCGTAAGGAAAGGCTCCTAGAAGACTCCAAGGGAGTAAAAGAGCTGATGAAACAATGGCAAGTAAGTCAGGCATTTCCGCTTTAGCACTCTTGTGGATCCAATTGAACAATTCTCAGCATTTGTACTTGTAACTG
+
BABBBAFAFFFFFGGGGGGGGGGHGHFHHHHHHHHGFHH5GHHHHGGGHHHHHGHGGHHHHHHHHHGHHHHHHHHHHHHFGHHHHHHHHFFGGFFGHFGHHHHHHHHHHHHHHHHHHHGGCEHHHHGHGHHHGHHHHHHHHHCGFHHGGFCFFHHGHGHHHHHHHHHHHHHHHHHGHGFGHGHHHHHHHHHHHHGGFGGEHHHHHHHHHGHGHGGHHHHHHHGHGHHGHHGFGGGGGGGGFGGFGGFGGG0
@M05620:37:000000000-D9766:1:1101:21834:5504 1:N:0:34
AGTGCCAGCTCTCAATCGCACAGGGCTGACAGCGCCTGTCACTGACAACCAGAAAACCTATGACCGCACGAGCAACCGTGTGCACCCCATCCGCAGCTCATTTGGGCGCTTGGTGAGTTTCGAGCGTAGGAATATGGGAGTTGGGGAGGAGTGAGGAGTTGGGGAAAGACAGTCCTAACCGTGGAGGGTTCTGGTAAATGATGGGGTGAGGAGGGGCTCTTTGGCTCCCACCAGTCCCCCTGTCTGGTCTA
+
>1>AAFF11BFFGGGGGGGGGGFFF0000BA100A/B/AF2F211BG1/B//0A1BGE0GBBG1FEEG///>F/B>G@/>0?1BF0/>/F0B/FEEGH11122>1/0//////1?10@2@2//0/>/C//?F11>>GH0FGHHHGG.CGGCCHFGHCEGHHHGGEAEFFGGGGGGGGFGGGGGGAEGGCFFFFFFFFFFFFFFFFFB@EFFEFF@@@@FBFFFEFFFFFFFFFFFFFFFF@FFFFFFFFFF
@M05620:37:000000000-D9766:1:1101:18267:5509 1:N:0:34
GAGGCTGCTTTGGAAGAAACTCATAGATTACTGCAACAGTTCCCCCTGGACCTGGAAAAGTTTCTTGCCTGGCTTACAGAAGCTGAAACAACTGCCAATGTCCTACAGGATGCTACCCGTAAGGAAAGGCTCCTAGAAGACTCCAAGGGAGTAAAAGAGCTGATGAAACAATGGCAAGTAAGTCAGGCATTTCCGCTTTAGCACTCTTGTGGATCCAATTGAACAATTCTCAGCATTTGTACTTGTAACTG
+
1>AAA1>>@D3F1GGGGFGG1GDFDGHFGH1GGGHHCCH1BGHEHGAGAG000B0FFHBFFABG2G11BBBGHHCHHDGEHHHB1FGGHCHHFE@0GEHHGHG2BCGFCCBF0GBFECEEEGGHHFHEGFGEEBFGHHHFEG1FCGFFGHGGGHD2@?@01GF1FGHBGHHFGFGBGF<?FF<1FGHHHH<G11.<<<C<DDGD0<DGFDGCC0;:CG0CHGFGHHCCGGGFFFFBFBB0;;FF;999FGF
@M05620:37:000000000-D9766:1:1101:23324:5518 1:N:0:34
AGTGCCAGCTCTCAATCGCACAGGGGACCCAGGGCCTGGCCCCTCCATCCAGAAAACCTATGACCTCACCCGCTACCTGGAGCACCAACTCCGCAGCTTGGCTGGGACCTATGTGAGTATCCAGCGTAGGAATCTGGGAGTTGGGGAGGAGTGAGGAGTTGGGGAAAGACAGTCCTAACCGTGGAGGGTTCTGGTAAATGATGGGGTGAGGAGGGGCTCTTTGGCTCCCACCAGTCCCCCTGTCTGGTCTA
+
BCBBCFFFDFFFGGGGGGGGGGHHGGGGGGHHGGGGGGHHHHGHGGHHHHHHHHHHHGHHHHHHHHHHHHHGGGGGHHHHHHHHHHHHGHHHGGGGGHHHGHHGGGHHGHHHHHHHHGHHHHHHHGGGGGHHHHHHHHHGGHHHGGGGGGGHHHHHHGHHHHGGGGHHHHHHHHHHHHHHGGGGGGGGCFFGGGFGGGGGGGGGGGFFFFFFFFFFFFFFFHHFFFFFFFFFFFFFFFFFFFFFFFFFFFF
@M05620:37:000000000-D9766:1:1101:21519:5533 1:N:0:34
GAGGCTGCTTTGGAAGAAACTCATAGATTACTGCAACAGTTCCCCCTGGACCTGGAAAAGTTTCTTGCCTGGCTTACAGAAGCTGAAACAACTGCCAATGTCCTACAGGATGCTACCCGTAAGGAACGGCTCCTCGACGACTCCAAGGGAGTAAAAGCGCTGCTGAAACAATGGCAAGTACGTCAGGCATTTCCGCTTTAGCACTCTTGTGGATCCACTTGACCAATTCTCAGCATTTGTACTTGTACCTG
+
A1A>AAFAFFFFG1FGFGFGGGHGHHFHHHHHGGGFGHHEHHHHHGGGHFHGHHHBFF0FBFHHHFHHHHHHHHHFHHHHGHHHHHFHHHHHFHHHGHHHFHH22BFG00BBGG2FGF//>/BEFF0E?EEGGG0<//</<BC111<</C?<FDB1?0CCC-<GHFH1FCGGHFHHFGHH0EHGECBF.CCGHH.CGGEGFFGF0FGBBFFF0CFBB/FCBF0BFEGGGGEGFGBFFFEB/FFFF/B/BBB
@M05620:37:000000000-D9766:1:1101:14703:5566 1:N:0:34
GAGGCTGCTTTGGAAGAAACTCATAGATTACTGCAACAGTTCCCCCTGGACCTGGAAAAGTTTCTTGCCTGGCTTACAGAAGCTGAAACAACTGCCAATGTCCTACAGGATGCTACCCGTAAGGAAAGGCTCCTAGAAGACTCCAAGGGAGTAAAAGAGCTGATGAAACAATGGCAAGTAAGTCAGGCATTTCCGCTTTAGCACTCTTGTGGATCCAATTGAACAATTCTCAGCATTTGTACTTGTAACTG
+
BAABCCFBFFFFGGGGGGGGGGHHHHHHHHHHHHHHHHHFHHHHHGGGHHHHHHHHHHHHFHHHHHHHHHHHHHHHHHHHHHHHHHHHHHHHHHHHHHHHFEGHHHHHHHHHHHHHHHG/EFGGHHGHHHHAFFHGGHHHGHHHHHHCDEDB=DHHHFHHHHHHHHHHHHHHFG0FFF?GHGHHFGHHHHHHHHGGGGFDGHHH0CHHHDGFHCGHHFHHHHHHHHFGCGB9FGGGGGGFFGGFGCFBFFG
@M05620:37:000000000-D9766:1:1101:10938:5570 1:N:0:34
GAGGCTGCTTTGGAAGAAACTCATAGATTACTGCAACAGTTCCCCCTGGACCTGGAAAAGTTTCTTGCCTGGCTTACAGAAGCTGAAACAACTGCCAATGTCCTACAGGATGCTACCCGTAAGGAAAGGCTCCTAAAAGACTCCAAGGGAGTAAAAGAGCTGATGAAACAATGGCAAGTAAGTCAGGCATTTCCGCTTTAGCACTCTTGTGGATCCAATTGAACAATTCTCAGCATTTGTACTTGAAACTG
+
AABB3AFAFBDBGBBBGGCGGGHHHGGHHGBFGHBGFHBFHDDFGFEEEGBGGHEFB32FBFGDGHHBAF3FBFGBBABFGHBGH33FBFAGHHHGFHHHHBB@@BF33BFGB34BBFF?>EFFFHF?0?BFABG4BBGF2322BBG?/FF/@@DB2?<@@2<@FFB<FGGFDGFFFF1>FD<1>=C>A1<1>F.C<<.<0==D0<DDG;CEC0;C00;<0;0GBG<C0C;;CCGGGGG;;F0F;0;00;;
@M05620:37:000000000-D9766:1:1101:19006:5583 1:N:0:34
AGTGCCAGCTCTCAATCGCACAGGGGACCCAGGGCCTGGCCCCTCCATCCAGAAAACCTATGACCTCACCCGCTACCTGGAGCACCAACTCCGCAGCTTGGCTGGGACCTATGTGAGTATCCAGCGTACGAATCTGGGGGTTGGCGAGGAGTGAGGAGTTGGGGAAAGACAGTCCTAACCGTGGAGGGTTCTGGTAAATGATGGGGTGAGGAGAGGCTCTTTGGCTCCCACCAGTCCCCCTGTCTGGTATA
+
>>3AAFFFBCFFGGGGGGGGFGHDGGFEEEA2FGGGGCCHEGGHGGFGHHGH33B2FFHGEFEHGGGHHGGEEEE@HB3F2GGHHH11?FHHGGGGGFHHGHF/?/0BE22?BGB3D3B33B3FGFE////??AHHB0/<AC<C/<-A--;CG0CF0.CG0C-?E?AABFEFFFGGFFFFGAEF:EBFDFFF/BBBFFFBFF//A.DFFFAFF.99AFFFFFBFF//;ABFDE.BF//AD-;/9B;F///;
@M05620:37:000000000-D9766:1:1101:19008:5603 1:N:0:34
AGTGCCAGCTCTCAATCGCACAGGGGACCCAGGGCCTGGCCCCTCCATCCAGAAAACCTATGACCTCACCCGCTACCTGGAGCACCAACTCCGCAGCTTGGCTGGGACCTATGTGAGTATCCAGCGTAGGAATCTGGGAGTTGGGGAGGAGTGAGGAGTTGGGGAAAGACAGTCCTAACCGTGGAGGGTTCTGGTAAATGATGGGGTGAGGAGGGGCTCTTTGGCTCCCACCAGTCCCCCTGTCTGGTCTA
+
BCAABFFFCFFFGGGGGGGGGGHGGGGGEGHHGGGGGGHGFHGHGGHHHHHHHHHHHGHHHHHHHHHHHHHGG@GGHHGGHHHHHHHHGHHHGGGGGHHHGHHGGGHHGHHHHHHHHGHHHHHHHGFGGGHHHHHHGGHGGHHGGGGGGGGGHHHHHGHHHHGGGGHHHHHHHHHGHHFHGEEGGGGG;CFGGGFGGGGGGFGGGGFFFFFFFFFFFCFFFFFFFFFFFFFFFFFFFFFFAFFFFFF/FFF
@M05620:37:000000000-D9766:1:1101:12999:5629 1:N:0:34
AGTGCCAGCTCTCAATCGCACAGGGGACCCAGGGCCTGGCCCCTCCATCCAGAAAACCTATGACCTCACCCGCTACCTGGAGCACCAACTCCGCAGCTTGGCTGGGACCTATGTGAGTATCCAGCGTAGGAATCTGGGAGTTGGGGAGGAGTGAGGAGTTGGGGAAAGACAGTCCTAACCGTGGAGGGTTCTGGTAAATGATGGGGTGAGGAGGGGCTCTTTGGCTCCCACCAGTCCCCCTGTCTGGTCTA
+
AAAAAFFFAFFFGGGGGGG1E0GFFFGEEECAFEGGFFGHFGG/EFBGFGEHGBCFGGGHHHFHHHHFHCGEGGEGHGFGHHHHHHHHGGHHGGGG?FF<AH<EFEHFEGGFDBDF>>>FGGGGB<<//<FH1GDFGFHFECG?CCAC@?C<<DDFHFC/D/<CCEHHFHHH0GCHCGHHG99@BEFG99A00C;C90;BB9;FEA--;9-FA?->@-AB/BFFBFFFE9-AA?999FEF@F/BBFF/BBB
@M05620:37:000000000-D9766:1:1101:18638:5632 1:N:0:34
AGTGCCAGCTCTCAATCGCACAGGGGACCCAGGGCCTGGCCCCTCCATCCAGAAAACCTATGACCTCACCCGCTACCTGGAGCACCAACTCCGCAGCTTGGCTGGGACCTATGTGAGTATCCAGCGTAGGAATCTGGGAGTTGGGGAGGAGTGAGGAGTTGGGGAAAGACAGTCCTAACCGTGGAGGGTTCTGGTAAATGATGGGGTGAGGAGGGGCTCTTTGGCTCCCACCAGTCCCCCTGTCTGGTCTA
+
BCAABFFFCFFFGGGGGGGGGGHGGGGGGGHHGGGGGGHHHHGHGGHHHHHHHHHHHGHHHHHHHHHHHHHGGEGGHHHHHHHHHHHHGHHHFGGGGHHHGGHGGGHHGHHHHHHHHHHHHHHHHGGGGGHHHHHHHHHGGHHHGGGGGGGHHHHHHGHHHHGGGGHHHHHHHHHHHHHHGGFGGGGG;CFGGGFGGGGGGGGGGGFFFFFFFFFFFFFFFFFFFFFFFFFFFFFFFFFFFFFFFFFFFFF
@M05620:37:000000000-D9766:1:1101:18126:5699 1:N:0:34
GAGGCTGCTTTGGAAGAAACTCATAGATTACTGCAACAGTTCCCCCTGGACCTGGAAAAGTTTCTTGCCTGGCTTACAGAAGCTGAAACAACTGCCAATTTCCACAAGACTGCACCCGTAAGGAAAGGCCTCCACAACACCTCAACGGAGGAAAACACGCTACTGAAAAAATGTCAGGAACGTAGGGACTTTCCCCTTAAGACCCCTTGTGAATCAACTTAACAACTACTAGGAATTTGACCTTGAACCGG
+
A?AAAAFBFFFDGBBFFGFGGGGHHBFBF5BDFF4ACGBFGD5BBEEEC2BFFFEF332BADGDDAD5B5FGGHG3ABBDFGBFG3@FBB?FGGGF3GF34B4@DF?B2BD333BB?/>/?0B3?G0B//3B?223?//?<20BF2?>////@@@?/0/<?/<11>F11<-0<<0=0/0<<..<.<.;.:00;;0/::000:0/:.CF/0;0;0=;9/;00;9;F.0000;0/;0;C000;;;009;F.--
@M05620:37:000000000-D9766:1:1101:23580:5734 1:N:0:34
GAGGCTGCTTTGGAAGAAACTCATAGATTACTGCAACAGTTCCCCCTGGACCTGGAAAAGTTTCTTGCCTGGCTTACAGAAGCTGAAACAACTGCCAATGTCCTACAGGATGCTACCCGTAAGGAAAGGCTCCTAGAAGACTACAAGGGAGTAAAAGAACTTATGAAACAACGGCAAGGAAGGAAGGCATTTTCCCTTTAGCACTCTTGGGGACCCAATTGAACAATTTTTAGCATTTGTACTTTTAACGG
+
>AAAA>CAFFFFF1BFAFFBBBBGGGHHHDGHGFD1BBFDDDFGGGGFGHHHGHHHG1EGFGHGFGGGHHHGHHGBFGGHHHA@F11FB>FGHHHGH1GHH2FFDFFBBBB10B2BBF>//?>B1GH00?B0/F<><FD1011<BFF??//<<@@B@?0011@@12@?FCF/>@/><..0>0.0<.<<C00=000<0=C0000;0/;;00.;.-.99C9;90;9;B9;0009/0;0CFG00=0;00;;9.-
@M05620:37:000000000-D9766:1:1101:7163:5758 1:N:0:34
AGGGCCAGCTCTCCATCGCACAGGGGACCCAGGGCCTGGCCCCTCCATCCAGAAAACCTATGACCCCACCCGCTACCTGGAGCACCCACTCCGCAGCTTGGCTGGGACCTATGTGAGTATCCAGCGTAGGAATCTGGGAGTTGGGGAGGAGTGAGGAGTTGGGGAAAGACAGTCCTAACCGTGGAGGGTTCTGGTAAATGATGGGGTGAGGAGGGGCTCTTTGGCTCCCACCAGTCCCCCTGTCTGGTCTA
+
>>1>>AAAAFFFGFGG1AE1E?GCEEBAE0BFABE/BAFGFHGHGGHHHGHGGFFBFFHHFEFGH0BEEGG>E/>EGHGEBBFGFH>??FHBEECE>FBFEHHGGGHHGHHHHHHEGHFHHHDFHGCACCGHGHHHHH0?CGHHGG.<C.<=G0<G<<GHHHCG:.;GCGCCFGGGBGGGGGGG.CEGEGGGGGCGGGGFFFFFFFF@FFFFBF@@@-EFFFFFFFFFFFFFEFFFFFFF@FFFFFFFFFF
@M05620:37:000000000-D9766:1:1101:20128:5803 1:N:0:34
GAGGCTGCCTTGGAAGAACCTCATAGACTACGGGAACAGTTCCTCCTTGAACTGGACAAATTTCTTGACCCGCTTACTGAAGCTGAAACACCTGCGAATGGTTCAGCCCTATATGAGTGAGGAAAGTAGCAAACAAGAAGATAAGAAAACAAAAGAGATTAGAAAACAACAGTACTAAACGCAGAGAGTTCTGGTAAATGATGGGGTGAGAAGGAACACTATACCTCCCAACAGTCCTACGATCTACTCTA
+
>1>>1>C11BBBF11BAFB1BABDGDABA10BB0000BBDBDDDDFB111BBAB0AB100B1DDDDDDBBBAEEB/BDDBBBBBB1@BB>>B>B0//>>B1BBB@210/0>B122>B2111010BB1BB12B100/00001111B11000//000/001111111?0////01>><>111.----./</===0<==00G0;000.AC-CC00/../:/:;/000909;;;/;9/09000;..-9-//////
@M05620:37:000000000-D9766:1:1101:12256:5840 1:N:0:34
AGTGCCAGCTCTCAATCGCACAGGGGACCCAGGGCCTGGCCCCTCCATCCAGAAAACCTATGACCTCACCCGCTACCTGGAGCACCAACTCCGCAGCTTGGCTGGGACCTATGTGAGTATCCAGCGTAGGAATCTGGGAGTTGGGGAGGAGTGAGGAGTTGGGGAAAGACAGTCCTAACCGTGGAGGGTTCTGGTAAATGATGGGGTGAGGAGGGGCTCTTTGGCTCCCACCAGTCCCCCTGTCTGGTCTA
+
>3AAADDFBFFFGFGGGGGCGGHHCEEGGGCFFEEEFFGHHHGCEEHHFHCFFHBGGFBBGHFGHHGCGFCFGFEGHFGFGHHGHGHHGGGHGGGGGFHHDHH/?EF0EGG1BGGFGGDGHHHGHD??CEEDFGBGFGGE/?1?ACFDGGEGCHFA<E<C<C@-.;GCFHHGFHHHHCCGB:C-CEGB;CFGFF09;0CB9C;F?ED-9.AFF?@BB@AFFBFFB//;EFFF?FBBFFFD-AFF999B;B/
@M05620:37:000000000-D9766:1:1101:25617:5852 1:N:0:34
GCGGCTGCTTTGGAAGAAACTCATAGATTACTGCAACAGTTCCCCCTGGACCTGGAAAAGTTTCTTGCCTGGCTTACAGAAGCTGAAACAACTGCCAATGTCCTACAGGATGCTACCCGTAAGGAAAGGCTCCTAGAAGACTCCAAGGGAGTAAAAGAGCTGATGAAACAATGGCAAGTAAGTCAGGCATTTCCGCTTTAGCACTCTTGTGGATCCAATTGAACACTTCTCAGCATTTGTACTTGTAACTG
+
AAABBBBAFFFFGFGGGGFGGGHHHHHHHFGHHHGFGFHGEHHHHGGF2BGGGGHGHFABB5DGHHGHHHGHHHHBGHHHHHHHHBDFGBGHFGGHBBGHHHHHHHHGHEGHHHBGHHGGC/FG33BGHHHHGH3GDBGGHHHHHCGGGEEG2F2>F/GHHHGHHGH1F<GGHHHHHGHFGHHHHHHH.GHHHHGGGGGFHHGHHHHHHFHGGHHHF0GHH0CGH/CFGGGGGGGGGGGGBFGGGGFBCFF
@M05620:37:000000000-D9766:1:1101:16283:5887 1:N:0:34
GCGGCTGCTTTGGAAGAAACTCATAGATTACTGCAACAGTTCCCCCTGGACCTGGAAAAGTTTCTTGCCTGGCTTACAGAAGCTGAAACAACTGCCAATGTCCTACAGGATGCTACCCGTAAGGAAAGGCTCCTAGAAGACTCCAAGGGAGTAAAAGAGCTGATGAAACAATGGCAAGGAAGGCAGGCATTGCCGCTTTAGCACTCTTGTGGATCCAATTGAACAATTCTCAGCATTTGTACTTGTAACTG
+
>1>AAADAFFFFFGGGA1FFFG1FADGHHBGHHHH1FFGDFGHHHGEFAGHHHHHHHHFGFHHHGHHHHHHHHHGHHHHHHHHGHHHHHHFHHHHHHHHHH2FB21GFHHHBG1F10B//>EA1>0F00?G0/1BGD1FGH1G11BBG/G//@1F21/FGHHH11FGH10<11?00F<.0<0..><-.<000D0---..<::CCG:G0C0:.<0</00;00;900/C090CF9BB0;;0CB9CB0;00;00
@M05620:37:000000000-D9766:1:1101:18487:5888 1:N:0:34
AGTGCCAGCTCTCAATCGCACAGGGGACCCAGGGCCTGGCCCCTCCATCCAGAAAACCTATGACCTCACCCGCTACCTGGAGCACCAACTCCGCAGCTTGGCTGGGACCTATGTGAGTATCCAGCGTAGGAATCTGGGAGTTGGGGAGGAGTGAGGAGTTGGGGAAAGACAGTCCTAACCGTGGAGGGTTCTGGTAAATGATGGGGTGAGGAGGGGCTCTTTGGCTCCCACCAGTCCCCCTGTCTGGTCTA
+
1>>>>DFFAFFFG1FGGFGGGGGHF0EAFFHHAEEGGGHHGHGHGG0GHGHHHHHHHAFHHHGHHGFEHHHGG>EGHHHHFGHHHH0/EHHHAFCGGHFGGHHGGGHHGHGHHHHHHHHHHHHHHGEFGGHHHHHHHHAFGHHHGGECG?C<CGGFFGGHHHGGGGHFFHHHHHHHHHHHGGGGFGGGGGGGGGFGGGGGGGGGGGA@FFFFFF@@@@FFFFFFFFFFFFFFFFFFFFFF@FFFFFFFFFB
@M05620:37:000000000-D9766:1:1101:24459:5900 1:N:0:34
AGTGCCAGCTCTCAATCGCACAGGGGACCCAGGGCCTGGCCCCTCCATCCAGAAAACCTATGACCTCACCCGCTACCTGGAGCACCAACTCCGCAGCTTGGCTGGGACCTATGTGAGTATCCAGCGTAGGAATCTGGGAGTTGGGGAGGAGTGAGGAGTTGGGGAAAGACAGTCCTAACCGTGGAGGGTTCTGGTAAATGATGGGGTGAGGAGGGGCTCTTTGGCTCCCACCAGTCCCCCTGTCTGGTCTA
+
AAAAAFFFBFFFGGGGGGGGGGFHGGGGEGHDGFGGFFGGGHGAEGHFGFGHHHHHCECCHHGHHHHHHF1>EFGGH3FGHHHHHHHHGFHHGGFGGHHH?FFC/??G/2BGH??F3B?33BGHCCCDGGGECGH1G0GGD0DC/-FDG.<0<DB<GGC/0/A-..;CGFHEH:00CG/:A.;?.AEG.;9FFB;000CFG0009..9.AFFD.-9B9.;F/9/;;9A.9.;EFB//:..@A9:FFFBFB/
@M05620:37:000000000-D9766:1:1101:11153:5940 1:N:0:34
AGTGCCAGCTCTCAATCGCACAGGGGACCCAGGGCCTGGCCCCTCCATCCAGAAAACCTATGACCTCACCCGCTACCTGGAGCACCAACTCCGCAGCTTGGCTGGGACCTATGTGAGTATCCAGCGTAGGAATCTGGGAGTTGGGGAGGAGTGAGGAGTTGGGGAAAGACAGTCCTAACCGTGGAGGGTTCTGGTAAATGATGGGGTGAGGAGGGGCTCTTTGGCTCCCACCAGTCCCCCTGTCTGGTCTA
+
>A>>>FFFBFFFG4FGGGFCGCHAFEFEGGHFBEEEFGHHHHGHGGHGHGGHHHHCHGHHHFHHHGHHHHHGG/EEHHGHFHHHHHA?EGHFEECGEGFGGHHGGGHHGHHHHHHHHHHHHHHHHGGGGGHHHHHHHH<FGHHHGGEGGGFHHHHHHGHHHHGGGGHHHHHHHHHHHHHHGGFGEEGG;FFGGGFGGGGGGGGGGGFBFFFFFFBBBBFFFFFFFFFFFFFFFFFFFFFFBFFFFFFFFFF
@M05620:37:000000000-D9766:1:1101:8285:5943 1:N:0:34
AGTGCCAGCTCTCAATCGCACAGGGGACCCAGGGCCTGGCCCCTCCATCCAGAAAACCTATGACCTCACCCGCTACCTGGAGCACCAACTCCGCAGCTTGGCTGGGACCTATGTGAGTATCCAGCGTAGGAATCTGGGAGTTGGGGAGGAGTGAGGAGTTGGGGAAAGACAGTCCTAACCGTGGAGGGTTCTGGTAAATGATGGGGTGAGGAGGGGCTCTTTGGCTCCCACCAGTCCCCCTGTCTGGTCTA
+
AAAAAFFFBFFFGGGGGGGGFFHHGGGGGGHHGGGGGGHHHHGHGGHHHHHHHHHHHGHHHHHHHHHHHHHGGGGGHHHHHHHHGHHHGHHHGGGGGHHHGHHGGGHHGHHHHHHHHHHHHHHHHGGGGFHHHHHHHHGGFHHHGGGGGGGHHHHHHGHHHHGGGGHHHHHHHHHHHHHHGGGGGGGGCGGFGGCGGGGGGGGGGGFFFFFFFFFFFAFFFFFFFFFFFFFFFFFFFFFFFFFFFFFFFFF
@M05620:37:000000000-D9766:1:1101:12501:5943 1:N:0:34
GAGGCTGCTTTGGAAGAAACTCATAGATTACTGCAACAGTTCCCCCTGGACCTGGAAAAGTTTCTTGCCTGGCTTACAGAAGCTGAAACAACTGCCAATGTCCTACAGGATGCTACCCGTCAGGCAAGGCTCCTCGCAGACTCCCAGGGAGTCAAAGCGCTGATGAAACAATGGCAAGTCAGTCAGGCCTTTCCGCTTTAGCACTCTTGTGGATCCAATTGCACAATTCTCAGCATTTGTCCTTGTAACTG
+
A>AAAAFBFFFFGGGGGGGGGGFGEGDHHHHHHHHHHGGDGHHHHGGGHHHHHHHGHHHHEHFHHHGHHHHGHHHHHHHHHHHFGHHFHFHEFHFHHHHHHBGHB3BGHFGHHH4FGHDE/EEH3?GFFHHHGHB/<>B/0BGHCFHGGGAECHHHH0<AFG/1?GHHHHHBGHFHHGG1F0=DHFFG./<DGHGGGGGFHHHHFHHHHHHG00;F9FGGG0;FFGBFGGGGGGBFGGGG00;FGF;BFGB
@M05620:37:000000000-D9766:1:1101:18756:5987 1:N:0:34
AGTGCCAGCTCTCAATCGCACAGGGGACCCAGGGCCTGGCCCCTCCATCCAGAAAACCTATGACCTCACCCGCTACCTGGAGCACCAACTCCGCAGCTTGGCTGGGACCTATGTGAGTATCCAGCGAAGGAATCTGGGAGTTGGGGAGGAGTGAGGAGTTGGGGAAAGACAGTCCTAACCGTGGAGGGTTCTGGTAAATGATGGGGTGAGGAGGGGCTCTTTGGCTCCCACCAGTCCCCCTGTCTGGTCTA
+
>>AAADDFBFFFGGGGGGGGGEHHGFGGGF2BFFGGFGHHHHGAFGHHHHFHHHHHHGGHHFHHHHGHHHHEFEEFHHFBFGGGHHHHGEHGGG?EGBFGEHHGGGHHGGHFFH3BFBGFH3GGHG/>BAGHHHHHH00??GFHG-FD-CDC.=<.<<CGHGC-:EHFFGHFHHHHHGGGGGGGGGGGFGGGGGFFFGGEGGGGEFFFFFFFFFFFFFFFFFFFFFFFFF9DFFFEFFFDFFFFFFFFBBB
@M05620:37:000000000-D9766:1:1101:16135:6002 1:N:0:34
AGTGCCAGCTCTCAATCGCACAGGGGACCCAGGGCCTGGCCCCTCCATCCAGAAAACCTATGACCTCACCCGCTACCTGGAGCACCAACTCCGCAGCTTGGCTGGGACCTATGTGAGTATCCAGCGTAGGAATCTGGGAGTTGGGGAGGAGTGAGGAGTTGGGGAAAGACAGTCCTAACCGTGGAGGGTTCTGGTAAATGATGGGGTGAGGAGGGGCTCTTTGGCTCCCACCAGTCCCCCTGTCTGGTCTA
+
AAAABFFFBFFFGGGGGGGCGEHHGGGGGGEGGGFGGGHHHHGHGGFHHHHHHHHHHGHHHHHHHHHHHHHGGGGGHHHHHHHHHHHHGHHHGGGGGHHHGHHGGGHHGHHHHHHHHHHHHHHHHGDGGGHHHHHHHHHGGHHHGGGGGGGHHHHHHGHHHGGGGGHHHHHHHGHHHHHHGGGGGGGGCFGGGGGGGGGGGGGGGGFFFFFFFFFFFFFFFFFFFFFFFFFFFFFFFFFFFFFFFFFFFFF
@M05620:37:000000000-D9766:1:1101:11338:6024 1:N:0:34
AGTGCCAGCTCTCAATCGCACAGGGGACCCAGGGCCTGGCCCCTCCATCCAGAAAACCTATGACCTCACCCGCTACCTGGAGCACCAACTCCGCAGCTTGGCTGGGACCTATGTGAGTATCCAGCGTAGGAATCTGGGAGTTGGGGAGGAGTGAGGAGTTGGGGAAAGACAGTCCTAACCGTGGAGGGTTCTGGTAAATGATGGGGTGAGGAGGGGCTCTTTGGCTCCCACCAGTCCCCCTGTCTGGTCTA
+
AAAAAFF4>FFFGGGGGGEGGGHGGGGAAEEG22BE2BFFAGGGGGHFHF3F3BFCG1GAGHFHHHHHHHHGGE@EHHHGGGHHFGHHGHHHGGG/EGFHGHHG?EGHGHHHHHHHHDGHHHHHHG?EDGHHHHHHHHHGGHHHGGGGGGGHHHHHHG/GHHGGGGHHHHGHHHHGHHHHGDE?DAGG.CFGGGFGGGGGGGGGGDFBFFFFFFB=BBFFFFFFFFF9EFFFFFFFFFFFBFFFFFFBBFF
@M05620:37:000000000-D9766:1:1101:12523:6027 1:N:0:34
GAGGCTGCTTTGGAAGAAACTCATAGATTACTGCAACAGTTCCCCCTGGACCTGGAAAAGTTTCTTGCCTGGCTTACAGAAGCTGAAACAACGCCCCAGTCCTACCGACCGCTAACGGAAGGACCCGGCACCACCCCAACGCACGAGAAGACCACGAGAAACAGAAACAAGGAAGAGAACCACGGGCGTTTCAGCTTTAGCACTTTTGTGATTCAACATGCCCAATTCTTAGCATTTGTAATTGTCAATCA
+
A>AAAAFAFFFFGGGGFGGGGGHHHHFHF5FGHH44B2EBAFHHHGGG2FGFFHFE3FBGHHGHHGDGHGHFHHGF353DA33B3FDD3F110E@//1?B3B443?/?>////<EE///?/?0B?/////<<0</?//>..<>--.-..<//<C..-;:./;//://CGE/../...//9...99-;-;B-9////9/9/////9;/9..////;9B////;9/99//9////99;/B/;//99//;////
@M05620:37:000000000-D9766:1:1101:25208:6033 1:N:0:34
AGTGCCAGCTCTCAATCGCACAGGGGACCCAGGGCCTGGCCCCTCCATCCAGAAAACCTATGACCTCACCCGCTACCTGGAGCACCAACTCCGCAGCTTGGCTGGGACCTATGTGAGTATCCAGCGTAGGAATCTGGGAGTTGGGGAGGAGTGAGGAGTTGGGGAAAGACAGTCCTAACCGTGGAGGGTTCTGGTAAATGATGGGGTGAGGAGGGGCTCTTTGGCTCCCACCAGTCCCCCTGTCTGGTCTA
+
A3AABFFFBFFFEGGGGCFGGGFHAEGGGGHHGGEGGAHHFHGHGGGHFHHGHFFHHF3GHHGHHHGHHHHGGGGGHHHHHHHHGHFHGEHHGGGGC3FGGHHGGGHHGHHGHHHHGGHHGHHBGGGGGGHHHH1GDHHGGHFHGGGGGGGHAGFHHGHHHHCCGGHGHHHHFHHHHHHHG.CFGGGGCFGFGGGGGGGGGGGGGGFFFFFFFFAFFDFFFFBFFFFFFFFFFFFFFFFFFFFFFFFFFFB
@M05620:37:000000000-D9766:1:1101:18523:6056 1:N:0:34
AGTGCCAGCTCTCAATCGCACAGGGGACCCAGGGCCTGGCCCCTCCATCCAGAAAACCTATGACCTCACCCGCTACCTGGAGCACCAACTCCGCAGCTTGGCTGGGACCTATGTGAGTATCCAGCGTAGGAATCTGGGAGTTGGGGAGGAGTGAGGAGTTGGGGAAAGACAGTCTTAACCGTGGAGGGTTCTGGTAAATGATGGGGTGAGGAGGGGCTCTTTGGCTCCCACCAGTCCCCCTGTCTGGTCTA
+
AA>>>FFFBFFFGBGFGGGCGCHCGCEEGGHHAEEFGGHHHHGHGGGHHGHHGCGGGEHHHFHHHHHHHHHGG>EEHHHH?GHHHHCFEHHHAECGGHHHGGHGGGHHGHHHHHHHHHHHHHHHHGGGGGHHHHHHHGHGGHHHGGGGGGGHHHHHHGHHHHGGGGHHGHHHHHHHHHHHGGGGGGGGEGFGGGFGGGGGGGGGGGFFFFFFFFFFFFFFFFFFFFFFFFFFFFFFFFFFFFFFFFFFFFF
@M05620:37:000000000-D9766:1:1101:20774:6113 1:N:0:34
GAGGCTGCTTTGGAAGAAACTCATAGATTACTGCAACAGTTCCCCCTGGACCTGGAAAAGTTTCTTGCCTGGCTTACAGAAGCTGAAACAACTGCCAATGTCCTACAGGATGCTACCCGTAAGGAAAGGCTCCTAGAAGACTCCAAGGGAGTAAAAGAGCTGATGAAACAATGGCAAGTAAGTCAGGCATTTCCGCTTTAGCACTCTTGTGGATCCAATTGAACAATTCTCAGCATTTGTACTTGTAACTG
+
AAAAAAFBFFFFGGFB4FEAGFFEG5BGDDEDG5B4FGF5A5DB2BAFC2FCG2BAEB2BBFG5DBF5BGHEFGACGHG5A3BF@33BB3??EFFHF3@FG4@FGFGHHGFFFHGFGHEEEDHBEGF???BGGHFB?3FFGFFC2FGFDHGGGGHEFCGHHGBGFFF110<?<?FF?FF?=G1<F=0FG<<D1D.CD.C00=DD0<GGH0CDHHHHFGBCHC0C0CC:<G;0CFGFGGFFFGFFGFF000;
@M05620:37:000000000-D9766:1:1101:7050:6134 1:N:0:34
GAGGCTGCCTTGGAAGAAACTCATAGATTAAGGCAACAGTTCATCCTGGAACTGGACAAGTTTCTTGACCCGATTACTGAAGCTGAAACAACTGCCGATGGTCGGCAACCATGAAAGCAAGGAGCCGAGAAAACTGGAAGGGAGGAAAATATGAGATGAAACAAAAAGAAGGAAGTAACTCAGGAGGGCTCTAGCACACGATGGGCTGAAAAGGAACACTTTGCATAACTCCAACTTTCAACTCTCAACTA
+
11>A>>C11BBBFABBFFB1BE13AFG3AFADB00F0ABAADDADFBB0BBA1A0AA10BDADDADADBB0//AA/1AA2F1BBB11FBB/F1B10/>>??@2>/>/>?B>B>111B0<00/0/?//<><?10@@100<@<</<//000111?1?1<1111<0.00..>C/<.<<<000000<</.::C:CG0:;:0:.--;9C?.;..00;;9//.//=;00;;00;9/9/;/;B9//9//;//;9/-//
@M05620:37:000000000-D9766:1:1101:22742:6223 1:N:0:34
GAGGCTGCTTTGGAAGAAACTCATAGATTACTGCAACAGTTCCCCCTGGACCTGGAAAAGTTTCTTGCCTGGCTTACAGAAGCTGAAACAACTGCCAATGTCCTCCAGGCTGCTACCCGTAAGGCCCGGCTCCTCGCAGCCTCCCAGGGAGTCAAAGCGCTGATGAAACAATGGCAAGTTCGTCAGGCCTTTCCGCTTTAGCACTCTTGTGGATCCAATTGACCAATTCTCAGCATTTGTACTTGTCACTG
+
AA>AAAFAFFFFFGGF11GABAAAAGAGA1GHDGGDGHH12FAGHG?FE0GABBB0GGFG1F2FGAAGHHHHC0A1BGFGFCGFC1B@F0G>@>@FC1BGHGGH1FGH0/B0>FB@G0/?/EFE0?/E/>EEFHE<////?@<G/0@//<CECB1??</A.-.<1FH1<0<DDG/G0.D0=.<<GG/C.;C:;0CC.A.;BB;BFGGFFCFF9FB/099FF0999.9CBC0FBF0BBFBFBFFFBF//BFB
@M05620:37:000000000-D9766:1:1101:23627:6274 1:N:0:34
AGGGCCAGCTCTCAATCGCACAGGGGACACAGGGCCTGGCCCCTCCATCCAGAAAACCTATGACCTCACCCGCTACCTGGAGCACCAACTCCGCAGCTTGGCTGGGACCTATGTGAGTATCCAGCGTAGGAATCTGGGAGTTGGGGAGGAGTGAGGAGTTGGGGAAAGACAGTCCTAACCGTGGAGGGTTCTGGTAAATGATGGGGTGAGGAGGGGCTCTTTGGCTCCCACCAGTCCCCCTGTCTGGTCTA
+
1>1>A>1>AFCD1BG31AFGEGGHF0AA00AFFFAABAGFHGGHGGBH1BGFF0BGF/FHHHGFFFEGHHFGGEEGHHHFFGHHFH0?EBHGEECG>GFGGHHGGGHHGHHHHHHHHHHHHHHHHGGGGGFHHHHHHH0FGHHHGG.CCACGHFHHFGHHFHCGCEHHGHHHHHHHHHHGGGGGGGGGEGGGGGFGGGGGGGGGGGF@FFFFFF@@@<FFFFFFFFFFFFFFFFFFFFFF?FFFFFFFFFF
@M05620:37:000000000-D9766:1:1101:12106:6287 1:N:0:34
AGTGCCACTCTCAATCGCACAGGGGGCCCCTGGCCTGGCCCCTCCCTCCCGAAAACCTCTGACCTCACCCGCTACCTGGAGCACCCACTCCGCAGCTTGGCTGGGACCTCTGTGCGTATCCCGCGTCGGCATCTGGGCGTTGGGGCGGCGTGCGGCGTTGGGGCAAGCCAGTCCTAACCGTGGCGGGTTCTGGTAAATGATGGGGTGAGGAGGGGCTCTTTGGCTCCCACCAGTCCCCCTGTCTGGTCTAT
+
AAAAAFFFFF1BBFFFF1AEEFHGG0EEEE/B/FGFAGBFFEGGG/0BBFEA>EEFEHHEF1BG1BBGHHGG//EHHHH0B>GHHGGGFBFEEEEGFGHGFHEGG0?CG<FGHHHGFGFGH1CCG<->C-<AHHHHHG-ACGHGGG-A>=@@A@@99@@@F@@A@EE99-;FFFFFFFF@FF@-@@@;AFFFFBFFFFFFFFFEFB@FFF9BF@?@@FFFFFFFFFFFFFFFFFFFFFF@FFFFFFF/BFF
@M05620:37:000000000-D9766:1:1101:11091:6329 1:N:0:34
AGTGCCAGCTCTCAATCGCACAGGGGACCCAGGGCCTGGCCCCTCCATCCAGAAAACCTATGACCTCACCCGCTACCTGGAGCACCAACTCCGCAGCTTGGCTGGGACCTATGTGAGTATCCAGCGTAGGAATCTGGGAGTTGGGGAGGAGTGAGGAGTTGGGGAAAGACAGTCCTAACCGTGGAGGGTTCTGGTAAATGATGGGGTGAGGAGGGGCTCTTTGGCTCCCACCAGTCCCCCTGTCTGGTCTA
+
ABAAAFFFBFFFG4FGGGGCGCHGGFEFGEHHFEGEGGHHHHGHGGHHHGHHHHHHHGHGHHHHHGHHHHHGG>EEHHHH2GHHHHF?EHHGEGCGGHGHGHHGGGHHGHHHGHFFDDDDGHHFCCBDGDGHFFDHHGFCEHHHGGGDF.C<C=GFCEHHHHGCEAG.CGFCCCCCF0GF@DED.CECG.90CFCFGB9;BBFGGGADEFFFF?DB=@EFFFFFFBFEE.ADAA9BFFFFC.//BFF//;/
@M05620:37:000000000-D9766:1:1101:18823:6348 1:N:0:34
TCTGCCACTTCTCAATCGCACACGTCTGACCTCCCGTCACCGCTCATTATCTCTTATGCCGTCTCCTGCTTGCAACAAAAAAAACAAACTCCGCAGCTTAGCTGGGACCTATGTGAGTATCCAGCGTAGGAATCTGGGAGTTGGGGAGGAGTGAGGAGTAGGGGAAAGACAGTCCTAACCGTGGCGGGTTCTTGTAAATGATGCGGTGACGAGGAGCTCCTTGGCTCCCAACAGACCCCCTCTCTAGACTA
+
1>>>A11BBFBB1BFGGGGGGGAEBBCADGHHBFFEEA0A1AAAEEADF2A2B2DD2BAAABA00111BFGF/1FFGGB0B//>>/?0/1B1/////0<111110/00<011122BB121B>2@0</?/?1@F?11100F/011<>.<-.C/.0<.<.</00.:..;://CC00C0GGH.-..--;---9;////;BFF/////--9;-/;-@@-A--/////;/99A--/9A-/-9-:@--9B//9/;F/
@M05620:37:000000000-D9766:1:1101:17873:6384 1:N:0:34
AGTGCCAGCTCTCAATCGCACAGGGGACCCAGGGCCTGGCCCCTCCATCCAGAAAACCTATGACCTCACCCGCTACCTGGAGCACCAACTCCGCAGCTTGGCTGGGACCTATGTGAGTATCCAGCGTAGGAATCTGGGAGTTGGGGAGGAGTGAGGAGTTGGGGAAAGACAGTCCTAACCGTGGAGGGTTCTGGTAAATGATGGGGTGAGGAGGGGCTCTTTGGCTCCCACCAGTCCCCCTGTCTGGTCTA
+
AA>AAFFFAFFFGGGGGGGGGGHGGGGFGGHHGDFGEGHHFHGEGGHHHGHHHGGHHGHFFGGHHHHHHFGGGEEEHFHHGHHHHHHHGHHHGGGGGHGG?CH///CFFHHHHHHHG33FGD3?F@ED??DGCGHHFH<FGFGFG@.-A.<GHD<G0<<<GHGGAACG/G/CHHFHF0/;BEEGAAD?EFFGGGFF0CFF0CBBFFDFFAFFDF;CB9ABFFFBFFFEEFFFE.F9/99A=9FFFF/9BB/
@M05620:37:000000000-D9766:1:1101:25832:6451 1:N:0:34
AGTGCCAGCTCTCAATCGCACAGGGGACCCAGGGCCTGGCCCCTCCATCCAGAAAACCTATGACCTCACCCGCTACCTGGAGCACCAACTCCGCAGCTTGGCTGGGACCTATGTGAGTATCCAGCGTAGGAATCTGGGAGTTGGGGAGGAGTGAGGAGTTGGGGAAAGACAGTCCTAACCGTGGAGGGTTCTGGTAAATGATGGGGTGAGGAGGGGCTCTTTGGCTCCCACCAGTCCCCCTGTCTGGTCTA
+
BCBBCFFFCFFFGGGGGGGGGGHGGGGGGGHHGGGGGGHHHHGHGGHHHHHHHHGHHGHHHHHHHHHHHHHGGFGGHHHHHHHHFHHHGGHHGGGGGHHHGHHGGGHHGHHHHHHHHHHHHHHHHGGGGGHHHHHHHHHGGHHHGGGGGGEFHHHHHGHHHHGGGGHHHHHHHHHHHHHHGGGGGGGGCFGGGGGGGGGGGGGGGGFFFFFFFFFFFFFFFFFFFFFFFFFFFFFFFFFFFFFFFFFFFFF
@M05620:37:000000000-D9766:1:1101:11640:6480 1:N:0:34
AGTGCCAGCTCTCAATCGCACAGGGGACCCAGGGCCTGGCCCCTCCATCCAGAAAACCTATGACCTCACCCGCTACCTGGAGCACCAACTCCGCAGCTTGGCTGGGACCTATGTGAGTATCCAGCGTAGGAATCTGGGAGTTGGGGAGGAGTGAGGAGTTGGGGAAAGACAGTCCTAACCGTGGAGGGTTCTGGTAAATGATGGGGTGAGGAGGGGCTCTTTGGCTCCCACCAGTCCCCCTGTCTGGTCTA
+
AABBCFFFCFFFGGGGGFFGGGHHGGGGGGHHGGGGGGHHHHGHGGHHHHHHFGHHHGHHHFHHHHFHHHHGGGGGHHHGHHHGFHFHGHHHGGGGGHHHDHHFFGHHGHHHHHHHHGHHHHHHHGDGGGHHHHHHHHHGGHHHGGGGGGGHHHHHHGHHHGGGGGFHHHHHHHHGHHHHGCEGGGGG;CFGGFCFGGEFGGGGGGFFFFFFFFFFFFFFFFFFFFFFFFFFFFFFFFFFFFFFFBFFFFF
@M05620:37:000000000-D9766:1:1101:6689:6504 1:N:0:34
AGTGCCAGCTCTCAATCGCACAGGGGACCCAGGGCCTGGCCCCTCCATCCAGAAAACCTATGACCTCACCCGCTACCTGGAGCACCAACTCCGCAGCTTGGCTGGGACCTATGTGAGTATCCAGCGTAGGAATCTGGGAGTTGGGGAGGAGTGAGGAGTTGGGGAAAGACAGTCCTAACCGTGGAGGGTTCTGGTAAATGATGGGGTGAGGAGGGGCTCTTTGGCTCCCACCAGTCCCCCTGTCTGGTCTA
+
AAAAAFFFBFFFGGGGGGGGGGHHGGGGGGHGGGGGGGHHHHGHGGHGHHHHGHFHHGHHHHHHHHHHHHHGGGGGHHHHHHHHHHHHGHHHGGGGGHHHGHHGGGHHGHHHHHHHHHHHHHHHHGGGGGHHHHHHHHHGGHHHGGGGGGGHHHHHHGHHHHGGGGHHHHHHHHHHHHHHGGGGGGGGGGGGGGFGGGGGGGGGGGFFFFFFFFFFFFFFFFFFFFFFFFFFFFFFFFFFFFFFFFFFFFB
@M05620:37:000000000-D9766:1:1101:6661:6520 1:N:0:34
AGGGCCAGCTCTCAATCGCACAGGGGACCCAGGGCCTGGCCCCTCCATCCAGAAAACCTATGACCTCACCCGCTACCTGGAGCACCAACTCCGCAGCTTGGCTGGGACCTATGTGAGTATCCAGCGTAGGAATCTGGGAGTTGGGGAGGAGTGAGGAGTTGGGGAAAGACAGTCCTAACCGTGGAGGGTTCTGGTAAATGATGGGGTGAGGAGGGGCTCTTTGGCTCCCACCAGTCCCCCTGTCTGGTCTA
+
>A1>AAA1>FFFGDGGGGGAEEBGG?EEGFHHFFEEFAGHHHGHGGHHHHHHHGHHHGHHHHHHHGHHHHHGG>EEHHHHBFHHHHFFEHHFEGCGEHGHGHHGGGHHGHHHHHHHHHHHHHHHHGGGGGHHHHHHHHEGGHHHGGFGGEEGHFHHFGHHGHGGFGGHFHHHHHHHHHGGGGGGGGGGGGGGGGFGGGGGGGGGGFF@FFFFFF@@@@FFFFFFFFFFFFFFFFFFFFFF@FFFFFFFFFF
@M05620:37:000000000-D9766:1:1101:6648:6536 1:N:0:34
AGTTCCACCTCTCCATCGCACAGGGTACCCAGTGCCCGGCTCCTCCCTCCCGACAACCTGTGACCTCACCCGCTCCCGCGCGCACCCACTCCGCAGCTTGGCTGGGACCTATGTGCGTATCCCTCGTAGGCATCTGGGCGTTGTGGCCGCGTGCGGCGTAGCGGCCCGCCAGTCCTCCCCGTGGCGGGTTCTGGTAAATGATGGGGGGAGTCGGCGCTCTTTGGATCCCCCCAGTCCCCCTGTCTGGTCTA
+
>111>B31BBBFGFGBAEE1A0B00B011BAAB1B10BEE/EFFCGAAFA///A//BBF0AB2DF@B1BFE/>>/BF//>/>><EEE/?FFB<?///<<?<G1??<G0CG1?D111<?/>GH11>-F..C0<CGD00/<<ACCC....--;;-;-AAA?-;-;--@?-----;BFB/9-:-A----;-;AFFFFF///;9/:B/;A-----/;---;@FA/:/;//FFF-A@=AFFFFFB=EFFFFFFFFB
@M05620:37:000000000-D9766:1:1101:16502:6619 1:N:0:34
GAGGCTGCTTTGGAAGAGACCCCTGGATTACTGCACCCGCACCCCCCGTCCCTGTAACCGTTTCTTTCCTGGCTTACAGAAGCACCAACCACTCCCCCTGTCCTGCAGGATGCTAGCCGCAAGGCCTGGCTCCTTGCCGGCTCGCCGCGAGTCACCTGGCTGCTGAACCAATGGCACGGACGTCAGGCCTTTCCGCTTTAGCAGTCTTGCGGTGCCCCTTGCCCAGTTCTCAGCCTTTGTCCTTGTCCCTC
+
BABBBBFBFFFFGGGGG4BGAAEF24BAABGHHHHHHG2A22ABEAA01AB13B@D55B>EE33BF44BFGHHH1@FGHFHHH3B?FGF/?F33BEE/>F3?3F3B030/1B0121B0//////<?</?G<1F111?F---<<---<----:90000/9./99000999..;///90.---9;..9./9BBFF/..9;.///////;9//9-.-;FF..F.//9/.///9///;/;B//;9BF///9/9/.
@M05620:37:000000000-D9766:1:1101:7195:6727 1:N:0:34
AGGGCCAGCTCTCAATCGCACAGGGGACCCAGGGCCTGGCCCCTCCATCCAGAAAACCTATGACCTCACCCGCTACCTGGAGCACCAACTCCGCAGCTTGGCTGGGACCTATGTGAGTATCCAGCGTAGGAATCTGGGAGTTGGGGAGGAGTGAGGAGTTGGGGAAAGACAGTCCTAACCGTGGAGGGTTCTGGTAAATGATGGGGTGAGGAGGGGCTCTTTGGCTCCCACCAGTCCCCCTGTCTGGTCTA
+
>>3>>>>AAFFFF4GF5AFAECGHEEEAA2BGAAE22AFFEGGHGGGHDBGGGC3BFECCGHHHHFFHHHHGG>>EHHHC?FHHCG1??3GFEECE/BFGGHFFEEGHGHHHHHHHHFFHHHHHHCEDDDHHHHFHFC?<CHHHGC<CGACGG0<C<CHFHHGGGGHF/CCGHFHHHHGG@FGGAGG@;FGGGGGGGGGGGGGBE.DBFFFFDF??=;FFFBBFB/FEFFFFFFFFFFEF?EFFFFB/BFB
@M05620:37:000000000-D9766:1:1101:25466:6736 1:N:0:34
AGTGCCAGCTCTCAATCGCACAGGGGACCCAGGGCCTGGCCCCTCCATCCAGAAAACCTATGACCTCACCCGCTACCTGGAGCACCAACTCCGCAGCTTGGCTGGGACCTATGTGAGTATCCAGCGTAGGAATCTGGGAGTTGGGGAGGAGTGAGGAGTTGGGGAAAGACAGTCCTAACCGTGGAGGGTTCTGGTAAATGATGGGGTGAGGAGGGGCTCTTTGGCTCCCACCAGTCCCCCTGTCTGGTCTA
+
AA>AAFFFAFFFGDGGGGGGGGHGGGGGGGHHFGGGGGHHHHGGGGHHHHFHFHHHHGHHHHHHHHHCHHHGGEEGHHHHHHHHHHGGGHHHGGGGGFHHGHHGGGHHGHHHHHFHHHHHHHHHHGGGGGHGHHHGHGCFGHHHGGFGGGCGHDGHCGCHHHGGGGHHHHHHHHGHHHHHGBGGGFGGEGGGGGGGGGGGGGGGGGF@FFFFFF<@@@FFFFFFFFFFFFFFFFFFFFFF@FFFFFFFFFF
@M05620:37:000000000-D9766:1:1101:7189:6749 1:N:0:34
AGTGCCAGCTCTCAATCGCACAGGGGACCCAGGGCCTGGCCCCTCCCTCCAGAAAACCTATGACCTCACCCGCTACCTGGAGCACCAACTCCGCAGCTTGGCTGGGACCTCTGTGATTATCCCGCGTCGGTATCTGGGCGTGGGGGCGGAGTGGGGCGTTGGGGAACGCCAGTCCTCACAGTGGCGGGTTCTGGTAAATGCTGGGGGGAGGAGGGGCTCTTTGGCTCCCACCCGTCCCCCTGTCTGGTCTA
+
>A3>ADDFACFFGBGGGFGFAAG4FE22AEH2F?EEFFFGFFGFEE1FGGHHB3FFGG3BBBGHGFGGHHHGGE?FHHHGFHHHEG11EHHCEECEEH3F/EFGGDAGEB1BF?2222??2B1/</><@//>.>>110>->--<-@---;-....-.-;9-.-;.....9.-/;BB//;/////.-;BBE?FFF//;FF//9//D?---9-9..-@B;E////;///9A.AD.;A?ADFDB.9BBBF9/;/
@M05620:37:000000000-D9766:1:1101:9142:6769 1:N:0:34
GCGGCTGCTTTGGAAGCAACTCATAGATTACTGCCCCAGTTCCCCCTGTACCTGTAACCGTTTCTTGCCTGGCTTCCAGAAGCTGCAACAACTGCCCATGTCCTACAGGCTGCTCCCCTTCAGGCAAGGCTCCTCGCCACCTCCCCGGGCGTCACCGCGCTGCTGAAACCATGGCAAGTCAGTCAGGCCTTTCCGCTTTCGCACTCTTGTGGCTCCCCTTGCACCCTTCTCAGCCTTTGTCCTTGTTCCTG
+
>>11>>1>FFDDGGG11BAGGGBGDFGHH1BFGH00FEBB1DGHHGEF12D2DF1DF21AEEGGDFFGHHHHHH00BGH@FGHCB1BGGBFHHGGH/BFGHDHG21BBG/BFGH1FFG00F11B0/</?/BGFGH/B//<0FGH///>A/<>CG.1.-<<@C.<C0;00.:0;/:CGEGC00CG00;/:/CGGG?EEGG0CECA@BCFFGFF-99EA-9FFB//9--;;BF/:;BFFF//;/;FFF///B9
@M05620:37:000000000-D9766:1:1101:13224:6769 1:N:0:34
AGTGCCAGCTCTCAATCGCACAGGGGACCCAGGGCCTGGCCCCTCCATCCAGAAAACCTATGACCTCACCCGCTACCTGGAGCACCAACTCCGCAGCTTGGCTGGGACCTATGTGAGTATCCAGCGTAGGAATCTGGGAGTTGGGGAGGAGTGAGGAGTTGGGGAAAGACAGTCCTAACCGTGGAGGGTTCTGGTAAATGATGGGGTGAGGAGGGGCTCTTTGGCTCCCACCAGTCCCCCTGTCTGGTCTA
+
AABBBFFFCFFFGFGGGGGGGGHHGGGGGGHHGGGGGGHHHHGHGGHHHHHHHGHHHGHHHHGHHHHHHHHGGGGGHHHHHHHGHHHHGHHHGGEEGHHHDGHEGEEGGFGHHHFHHHHHFFHHHG?ECDHHHHHHGHFGGHHHCGEGGGGGFGHHHGHHHHGGGGGHHHHHHHHHGHHHGGGGGGGGCFGGGGCBFFGFGGGFEGFFFFFFFFFFFAFFFFFEFFFFFFFFFFFFFFFBFFFFFFBFFF;
@M05620:37:000000000-D9766:1:1101:9167:6770 1:N:0:34
GAGGTTGCTTTGGACGAAACTCATAGATTACTGCAACAGTTGACCCTGGATCTGGATAAGTTTCTTGCCTTGATTAAAGAAGTTGAAATAACTGCCAATGTACTACCGGATGCTACACGTAAGGAAAGACGCATAGAAGAAGCAAAGACAATAAAATAACTCATGACACAAAGGGAAGAAAGAAAGACATTTACCCTTCAGCACCCTCGAGGAACCAATTGAACAAATGTGAGCATTTGGACATGCAAGTG
+
>1AA>BBFF1B@G1AA1E0EGFHHHCBGGF12DB11FG0DF12B10BA/01BBFBB121B2DFDDBD11B1B1DD21ABBB01DD22B2D1BFEGF1EFBB2B2BF0/>>/>0BB11B?000>>1BGB0B///?/1>>BC0011<1B0B0011@112@1@11@1121110/00???0?00>1<<010>>11<>0<<0</00==<.=.;:..::/;:.;/0;0;C0C.;0=00;;:BFGF0/;0900;;00;
@M05620:37:000000000-D9766:1:1101:21539:6782 1:N:0:34
AGTGCCAGCTCTCAATCGCACAGGGGACCCAGGGCCTGGCCCCTCCATCCAGAAAACCTATGACCTCACCCGCTACCTGGAGCACCAACTCCGCAGCTTGGCTGGGACCTATGTGAGTATCCAGCGTAGGAATCTGGGAGTTGGGGAGGAGTGAGGAGTTGGGGAAAGACAGTCCTAACCGTGGAGGGTTCTGGTAAATGATGGGGTGAGGAGGGGCTCTTTGGCTCCCACCAGTCCCCCTGTCTGGTCTA
+
AA>AAFFFBFFFG4GGGGGGGGHHGGEEGGHHFAGEGFHHHHGHGGHHHHHHHHHGGGHHHHHHHHHHHHHGGEEGHHHHBGHHHHG?EGHGEGGGGHHHGHHGGGHHGHHHHHHHHHHHHHHHHGGGGGHHHHHHHHFGGHHHGGCCGEEGHDGH<EHHHHGG.CGHHHHHHHHHGHHHGGGGEGGGEGGGGGGGGGGGGGGGGGFFFFFFFFFFFFFFFFFFFFFFFFFFFFFFFFFFFFFFFFFFFFF
@M05620:37:000000000-D9766:1:1101:10092:6789 1:N:0:34
AGTGCCAGCTCTCAATCGCACAGGGGACCCAGGGCCTGGCCCCTCCATCCAGAAAACCTATGACCTCACCCGCTACCTGGAGCACCCACTCCGCAGCTTGGCTGGGACCTATGTGAGTATCCAGCGTAGGAATCTGGGAGTTGGGGAGGAGTGAGGAGTTGGGGAAAGACAGTCCTAACCGTGGAGGGTTCTGGTAAATGATGGGGTGAGGAGGGGCTCTTTGGCTCCCACCAGTCCCCCTGTCTGGTCTA
+
AA3>AFDFBFFFGDGCAFGCEAG4FCAE?AFH2FEA2FHHGFEGGG2GGCGGF3ECGEGHFFEGHFG3GHHGG//EGFFG2?GFHH11EGHFEGCEEGBFEHHGGGHHGHBGGHHGHHHHHHGHFGGGGGHGHHGEFF<FEHHFCCACCACCG=GFGGGHHHGG.;.:CGFGHHHHCGHGGGGG.CDGGGGGGGGGFGGGGGGGGFFBFFEBDFBBBBFFFFFFFFFFFFFFFFFFFFFFBFFFFFFFFF/
@M05620:37:000000000-D9766:1:1101:14972:6807 1:N:0:34
GAGGCTGCTTTGGAAGAAACTCATAGATTACTGCAACAGTTCCCCCTGGACCTGGAAAAGTTTCTTGCCTGGCTTACAGAAGCTGAAACAACTGCCAATGTCCTCCAGGCTGCAACCCTAGCTGCCCGGATCATCGCAACCTACTAAAAAGTCACAGCAAAGAAGAACAAATAACAAGTCCATCAGGGCTTTACGCTTTCGCACTCTTGTAGCTAACATTGCCCACTACTCGGACTTGTAACTTGCAACTG
+
CBCCCCFDFFFFGGGGGGGGGGHHHHHHHHHHHHHHGHHHHHHHHGGGHHHHHHHGGHHHFGHHHHHHHHHHHHHHHHHHHHHHHHHHHHHHHHHHHHHHF4EH3B23BGEHE3DBBE02234DBG?/>EEECFHHGE/<022B2>2222/@D2@F2/001??0=?1?1F0>111><<=1>1>=><<.<CHHFD<AEGGE.:.-::<G00000:=GFGBF0F:CFAF/:C:.99?DG0:0;;FFB0;B0B/
@M05620:37:000000000-D9766:1:1101:21127:6830 1:N:0:34
GAGGCTGCTTTGGAAGAAACTCATAGATTACTGCAACAGTTCCCCCTGGACCTGGAAAAGTTTCTTGCCTGGCTTACAGAAGCTGAAACAACTGCCAATGTCTTACAGGATGCTACCCGTAAGGAAAGACTCCTAAAAGAATCCAAGGAAATAAAACACCGCATTAAACAATGGCAAGTAAGTCAACCAGTTCCGCTTAACAACTCTTGTGGAGCCAATTGAACAATCATAAGCATTTGTACTTGTAACTG
+
>>A3>>CA@BB4F4BBAGBFGGHHFDAFFBA5D54AA2BFGDABBBAA222BFFAB332AA5FADDDAB53AEHB3A5BFFF3BF33B3BBFGGGFBGF3BB44BBB@3B@32BBB?1?/>/F3BFF03BBF3G?4B3BF0332B?B/0B2?BB?32<0///>/<?DF?F?1<1001<1>1111111>..>1>=.<AA.0000</;;;00:.:./;/:/:CCGCFFF/000000;FFFG;C9BF00;;00;
@M05620:37:000000000-D9766:1:1101:21107:6831 1:N:0:34
GAGGCTGCTTTGGAAGAAACTCATAGATTACTGCAACAGTTCCCCCTGGACCTGGAAAAGTTTCTTGCCTGGCTTACAGAAGCTGAAACAACTGCCAATGTCCTCCAGGATGCTACCCGTAAGGAAAGGCTCCTCGCAGACTCCCAGGGAGTCAAAGAGCTGCTGAAACAATGGCAAGTAAGTCAGGCATTTCCGCTTTAGCACTCTTGTGGATCCAATTGAACAATTCTCAGCATTTGTACTTGTAACTG
+
CBCCCCFCFFFFGGGGGGGGGGHHHHHHHHHHHHHHFHHGHHHHHGGGHHHHHHHHHHHHHHHHHHHHHHHHHHHHHHHHHHHHHHHHHHHHHHHHGHHHHFHH33BGH?FHHH4GHHGGCGHHDFGHHHHHGH2//<?<0?GH/BGGGG?E2FHHH0=GHH11FGHHHHGGHHHHHGH1D1>GH1FH.0DFHHGGGGGHHHGHHHHHHGHG00CGCFHHGBFGGFFFGGGGGGFGGGGG09FGFF09CFG
@M05620:37:000000000-D9766:1:1101:10831:6927 1:N:0:34
AGTGCCAGCTCTCAATCGCACAGGGGACCCAGGGCCTGGCCCCTCCATCCAGAAAACCTATGACCTCACCCGCTACCTGGAGCACCAACTCCGCAGCTTGGCTGGGACCTATGTGAGTATCCAGCGTAGGAATCTGGGAGTTGGGGAGGAGTGAGGAGTTGGGGAAAGACAGTCCTAACCGTGGAGGGTTCTGGTAAATGATGGGGTGAGGAGGGGCTCTTTGGCTCCCACCAGTCCCCCTGTCTGGTCTA
+
>>AAADBCAFCFGDGGGFFGGGHHGGGGGFCGGGGEGFDGHHGHGGHFHGAFBFFGHGHHHFFGFGGGHFHEGGGGHHHHHHH1BF1FFFHHGGC/EFHHCFG///BGFFCHDG3DF3BFGFFFFC<?C/FGFGHFHHHGDHBGGCGGGGGHHHGHH?GH0GF?AEEHHHHHGHHHHHHH@99ADEDGE.CBFGGFGFFE0;;FGDFC?FFBFADF=9EBBFFFF/F.A.ADEABFFFED=EF//999;BF
@M05620:37:000000000-D9766:1:1101:13884:7002 1:N:0:34
GAGGCTGCTTTGGAAGAAACTCATAGATTACTGCAACAGTTCCCCCTGGACCTGGAAAAGTTTCTTGCCTGGCTTACAGAAGCTGAAACAACTGCCAATGTCCTACAGGATGCTCCCCGTAAGGACAGGCTCCTAGCCGACTCCACGGGAGTCACCGCGCTGCTGAAACAATGGCAAGTACGTCAGGCCTTTCCGCTTTAGCACTCTTGTGGATCCCCTTGAACACTTCTCAGCATTTGTCCTTGTCCCTG
+
>1>AAAFAFFFFGGGG1FFGGGGHHHHHHHGHHHBEFGG1FGHHHGAFABGFHFCGH10BBGHHDHGHHHHHHHCFGHHGHHH1E1GGHEGHHHHH1BFGHHHHGGGHH>FHFH1GFG/E//FG100?FFHHGH1>10</>CCE10?CGGCA0F11</<A@C.>FHH1GGHHHFHHHGFDDC<GGGHH.CHHHHGGGGGGGGGGGGGGGGGG0FGF/.;FG09CF/FGGGFFFFFFFFFF/BFFFB/9BFF
@M05620:37:000000000-D9766:1:1101:16481:7016 1:N:0:34
AGTGCCAGCTCTCAATCGCACAGGGGACCCAGGGCCTGGCCCCTCCATCCAGAAAACCTATGACCTCACCCGCTACCTGGAGCACCAACTCCGCAGCTTGGCTGGGACCTATGTGAGTATCCAGCGTAGGAATCTGGGAGTTGGGGAGGAGTGAGGAGTTGGGGAAAGACAGTCCTAACCGTGGAGGGTTCTGGTAAATGATGGGGTGAGGAGGGGCTCTTTGGCTCCCACCAGTCCCCCTGTCTGGTCTA
+
ABAAAFFFBFFFGGGGGGGCGCHFGGGGFGHHFEFGFGHHGHGHGGHHHHHHHHHHHGHHHHHHHHHHHHHGG>EEHHFHGHHHHH1FFHHHFGGGGHHHGHHGGGHHGHGHHHHHHHHHHHHHHGGGGGHHHHHGHGHGGHFHFGGGGGGHHHHHFGFHHHGGGGHHHHHHHHHHHHHHGGGGGGGGFGGGGGFGGGGGGGGGGGFFFFFFFFFFFFFFFFFFFFFFFFFFEFFFFFFFFFFFFFFFFFB
@M05620:37:000000000-D9766:1:1101:13577:7075 1:N:0:34
AGTGCCAGCTCTCAATCGCACAGGGGACCCAGGGCCTGGCCCCTCCATCCAGAAAACCTATGACCTCACCCGCTACCTGGAGCACCAACTCCGCAGCTTGGCTGGGACCTATGTGAGTATCCAGCGTAGGAATCTGGGAGTTGGGGAGGAGTGAGGAGTTGGGGAAAGACAGTCCTAACCGTGGAGGGTTCTGGTAAATGATGGGGTGAGGAGGGGCTCTTTGGCTCCCACCAGTCCCCCTGTCTGGTCTA
+
ABABBFFFCFFFGGGGGGGGGGHGGGGGEGHHFGGGEGHGAHGHGGHHHH3F3GHFHGHHHHEHHHHHHHHGGEFGHHHHGHHHGHFAFHHHGGGGGHHHGFHG//FGGHHHHHHGHHHHBHFHHGGGGGGHHHHHHHHGGHHGCDFCGDE<GDHHGGHHHHGGGGHFFHHHHHHHHHHHGGGGEGGGCFGGGGGFGGGGGGGGGGFFFFFFFFFF=FFFFFFFFFFFFFFFFFFFFFFFFFFFFFFFFF0
@M05620:37:000000000-D9766:1:1101:8131:7090 1:N:0:34
AGTGCCAGCTCTCAATCGCACAGGGGACCCAGGGCCTGGCCCCTCCATCCAGAAAACCTATGACCTCACCCGCTACCTGGAGCACCAACTCCGCAGCTTGGCTGGGACCTATGTGAGTATCCAGCGTAGGAATCTGGGAGTTGGGGAGGAGTGAGGAGTTGGGGAAAGACAGTCCTAACCGTGGAGGGTTCTGGTAAATGATGGGGTGAGGAGGGGCTCTTTGGCTCCCACCAGTCCCCCTGTCTGGTCTA
+
AA>AAFFFBFFFGGGGGGGGGGHHGAEFFGHHGGGGGEGHHHGHGGHHHHHHHHFHHGHHHHHHHHGHHHHGGFGGHHHGFGHHHH1FFHHGEGFGEHGHGHHGGGHHGHHHHHHHHHHHHHGHHGGGFGGGHHHHHHFGGHHHGGADGAEFHBGH0DHHHHGGG.:GGHEHHHHHCHHHGGGGAEGGFGGGGGFFGGGGGGGGGGFFFFFFFFFFFFFFFFFFFFFFFFFFFFFFFFFFFFFFFFFFFF9
@M05620:37:000000000-D9766:1:1101:21640:7143 1:N:0:34
GAAGGCTGCTTTGGAAGAAACTCATAGATTACTGCGACAGTTCCCCCTGGACCTGGAAAAGTTTCTTGCCTGGCTTACAGAAGCTGAAACAACTGCCAATGTCCTACAGGATGCTACCCGTAAGGAAAGGCTCCTAGAAGACTCCAAGGGAGTAAAAGAGCTGATGAAACAATGGCAAGTAAGTCAGGCATTTCCGCTTTAGCACTCTTGTGGATCCAATTGAACAATTCTCAGCATTTGTACTTGTAACT
+
A>AABAFFBFFFGGGGGGGGGGHHHHHHHHHHHHH2AEFFFHHHHHGGGHHHHHHHGHHHFBHHHHHHHHHHHGFHGHHHHFHHHHHHFHHHHHHHHHHHHHHHHHHHHHHHHHHHHHHGGGGHHF3GGHHHHGHFH2GHHHHHH2GGGGEEGHFHHGGHHHHFHHHHGHHHHHGHHHGHBGHGHGGHHHHHHHHGGGGGHHHHHHHHHHGHGHHHHCGHHH0FGGGGGFGGGGGGGGGGFGGGFFG0CFB
@M05620:37:000000000-D9766:1:1101:11577:7206 1:N:0:34
AGTGCCAGCTCTCAATCGCACAGGGGACCCAGGGCCTGGCCCCTCCATCCAGAAAACCTATGACCTCACCCGCTACCTGGAGCACCAACTCCGCAGCTTGGCTGGGACCTATGTGAGGATCCCGCGTAGGAATCTGGGGGGTTGGGAGGAGTGGGGAGTTGGGGAAAGGCCGGCCTAAACGGGGGGGGTTCTGGTAAATGATGGGGTGGGGAGGGGCTCTTTGGCTCCCCCCCGTCCCCCTGTCTGGTCTA
+
BCC@BFFFCFFFGGGGGGGGGGHHGGGGGGHHFFGGGGHHHHGHGGHHHHHHHHHHHGHHHHHHHHHHHHHGG>EGHHHHFHHHHHHEFHHHGGGGGHHHGHHGGGHHGHHHHH3?3022BF2?//>/<C?F1111?G-<-<-<DF.<@9A/..9<<<<F0BFF.<EA...--<@D/B0B..9<-<@C-<A00B:<<F0:000<BF.---<.-<DF--./BF:FF00<E..<-9<9AFFF=.:0<0B0<00
@M05620:37:000000000-D9766:1:1101:9668:7219 1:N:0:34
GAGGCTGCTTTGGAAGAACAGCCGAGCCAAGGCCAACAGCTCGGCAGAGCACACGGCTGATCTCCAGTCACCGGATATGACATAGTAGTCCCTCATCTGGTTTAAACAAACAAAACATATCCCGCGTCGGCCTCTGGGCGTTTGGGCGGCGTGCGGCGTTGGGGCCCTCCAGTCCTACCCGTGGCGGGTTCTGGTAAATGATGGGGTGAGTAGGGGCTCTTTGGCTCCCCCCAGTCCCCCTGTCTGGTCTA
+
>1>A>>BA1BBBFC1BEFF1B0B0AAEA00A0BB/A/CBABB////A/A01BA0AA>/>>11DDB1B@BBB1B>/?>@B@11B1BB222BB1B>01B2>1BB<B>F<BFE?0/000/1122B1?@?C///<//>GG10.>C@<A.<C---;;-.;AA@@@-F-;-----9-/;/FF//--;AB-@-9@?E?9BFF/;////9/FEFF;-A////;?@@F///BFEFFE-9A=9-FFFFEF@?/FF/B/BB/
@M05620:37:000000000-D9766:1:1101:18163:7240 1:N:0:34
AGTGCCAGCTCTCAATCGCACAGGGGACCCAGGGCCTGGCCCCTCCATCCAGAAAACCTATGACCTCACCCGCTACCTGGAGCACCAACTCCGCAGCTTGGCTGGGACCTATGTGAGTATCCAGCGTAGGAATCTGGGAGTTGGGGAGGAGTGAGGAGTTGGGGAAAGACAGTCCTAACCGTGGAGGGTTCTGGTAAATGATGGGGTGAGGAGGGGCTCTTTGGCTCCCACCAGTCCCCCTGTCTGGTCTA
+
AA3AADDFAFFFGGGGGFGGCGGHFGGGFGHHGGGGGGHF2GGHGGGHDHHEEG3GHGHHHHFHFHFGHHHGGG@EHFHHHHHEFHHHGGHHGGGGGFHHGHHEEGFHEHHHHHHGHHHHHHHGHGDGGDHHHHHHGHGFEGFHCGGCGGGGGHHHHFHHHHGGGGHHHHHHGHHHHGHHGGEBGGDGDEFGGGGGGGGGGGGGGGFBFFFFFFBBBBFFFFFFFFEEFFFFFFFFBFFFBFFFFFFFFFF
@M05620:37:000000000-D9766:1:1101:17767:7362 1:N:0:34
GAGGCTGCTTTGGAAGAAACTCATAGATTACTGCACCAGTTCCCCCTGGACCTGGAAAAGTTTCTTGCCTGGCTTACAGAAGCTGAAACAACTGCCAATGTCCTACAGGATGCTACCCGTAAGGAAAGGCTCCTAGAAGACTCCAAGGGAGTAAAAGAGCTGATGAAACAATGGCAAGTAAGTCAGGCATTTCCGCTTTAGCACTCTTGTGGATCCAATTGAACAATTCTCAGCATTTGTACTTGTAACTG
+
A1AAAAFAFFFFBGGG11BFFG1FFFGFF1GHHHD1BABADFGHHGEFGAGGHHHHH10BBGHGBHGHHFGHHHF1FGHGHHHGEDGHHBGHGFGF11FGHHFHEHHGFFHGHHHHHGGGEFHHFFGHGHHHGHFHB1FFHGHH1BGGGHGGBHGFGEHHFH1FGHHHHHHHHHHHHGFDBGGGGHHHHHHHFGGGGGGGHHHGHHGHHGHGHHHHBCGHHHFHHGHBGGGGGGGGGGGG0FFGB;00CFB
@M05620:37:000000000-D9766:1:1101:12992:7434 1:N:0:34
AGTGCCAGCTCTCAATCGCACAGGGGACCCAGGGCCTGGCCCCTCCATCCAGAAAACCTATGACCTCACCCGCTACCTGGAGCACCAACTCCGCAGCTTGGCTGGGACCTATGTGAGTATCCAGCGTAGGAATCTGGGAGTTGGGGAGGAGTGAGGAGTTGGGGACAGACAGTCCTAACCGTGGAGGGTTCTGGTAAATGATGGGGTGAGGAGGGGCTCTTTGGCTCCCACCAGTCCCCCTGTCTGGTCTA
+
AAAAAFF4AFFFGGGGGGGGEEHEFGGA2E2AFAFGCFHG2GGFFGGFFH3B33FGHGHHHG5GGHHFHEFGGFEGHGHGHHHGGHHHGHHHGGG@EGHHGHHGGDFFEF2?BGHHHGH3FDGGF@<CF/G2FDFHHH0/CGHG?CA@C.>GH0GF0<</=CFGG-CCBH/CCCCGHBGFGGGF.CFG9FFGGG;FGBFGGGGGGFA-A.FFFDFFFFFF/FB/B/BAE..9AAFFFFFFFEFFFFE/BBB
@M05620:37:000000000-D9766:1:1101:17061:7434 1:N:0:34
AGTGCCAGCTCTCAATCGCACAGGGGACCCAGGGCCTGGCCCCTCCATCCAGAAAACCTATGACCTCACCCGCTACCTGGAGCACCAACTCCGCAGCTTGGCTGGGACCTATGTGAGTATCCAGCGTAGGAATCTGGGAGTTGGGGAGGAGTGAGGAGTTGGGGAAAGACAGTCCTAACCGTGGAGGGTTCTGGTAGATGATGGGGTGAGGAGGGGCTCTTTGGCTCCCACCAGTCCCCCTGTCTGGTCTA
+
AA>AAFFFBFFFGGGGGGGGGGHCGGGGGGHHCEGGGGHHHHGHGGHHHHHHHHHHHGHHHFHHHGHHHHHGGEEGHFHHHHHHHHGHGHHHFGGGGHHHGHHGGGHHGHHHHHHHHHHHHHHHHGGGGGHHHHHHHHHGGHHHGGGGGGEGHHHHHGHHHHGGGGHHHHHHHHHHHHHHGGFGGGGGCFGGGGFFFGGGGGGGGGFFFFFFFFFFFFFFFFFFFFFFFFFFFFFFFFFFFFFFFFFFFFF
@M05620:37:000000000-D9766:1:1101:4642:7437 1:N:0:34
GAGGCTGCTTTGGAAGAAACTCATAGATTACTGCAACAGTTCCCCCTGGACCTGGAAAAGTTTCTTGCCTGGCTTACAGAAGCTGAAACAACTGCCAATGTCCTACAGGATGCTACCCGTAAGGAAAGGCTCCTAGAAGACTCCAAGGGAGTAAAAGAGCTGATGAAACAATGGCAAGTAAGTCAGGCATTTCCGCTTTAGCACTCTTGTGGATCCAATTGAACAATTCTCAGCATTTGTACTTGTAACTG
+
BBBBBBFAFFFFGCFGGGGGGGHHHGHHHHHHHHCHFHHGHDFGHGEFFHGHHHGHB3BGGHHHHHHGFH3BFHHEBABGHHGHHEBGGHEHHHHGHHHHHFGHHHHCBFHGFGHGGGGEGGHFHHH?BFFGGGHGHHHHFGFGFGHGAFGGGHHE2?2@GFHHFDDHHHHHHHGHF???GFGHDDFHHGGHFG.C<<C=0==D<CGHHDFEH0CGHFGHHHHHHFCC0C;CFFGGGGGCFFFG09;BFFG
@M05620:37:000000000-D9766:1:1101:13165:7462 1:N:0:34
GAGGCTGCTTTGGAAGAAACTCATAAATTACTGACACAGGACCCCCTGACCATGTAACCGTTTCTTGCCTGGCTCCCAGAAGCTGGAACAACTTCCCCTGTCCTAAAGGATGCTCCCCGTCCGGCCCGGCTCCTCGCCGCCTCCACGGGAGTCACCGCGCTGCTGAACCCATGGCAAGTCCGTCAGGCCTTTCCGCTTTAGCACTCTTGTGGCTCCCCTTGCCCACTTCTCAGCATTTGTCCTTGTACCTG
+
ABBBBBFBFFFFGGGGGGGGG4FDD55D6B5BF5BEFHC222B22A2B2BB335AD5DGEB1335DD53BAAAB31BBG1BFGHB21BB2BFG3BG2BGGH3FHF4FG3BG@2D3BFG/E//>E///>BCCGGHEGCD@@DGGH0><DGAAGGFFFG-AGGG.CGCGBH.CFF/CFFGF00CEFFGGC.CGGGGGGGFF/FFFFFFFFFFFF?FFFEAFFFB99/9ABFFFFFF/;BB/;BFFFFF/;9BB
@M05620:37:000000000-D9766:1:1101:24942:7490 1:N:0:34
AGTGCCAGCTCTCAATCGCACAGGGGACCCAGGGCCTGGCCCCTCCATCCAGAAAACCTATGACCTCACCCGCTACCTGGAGCACCAACTCCGCAGCTTGGCTGGGACCTATGTGAGTATCCAGCGTAGGAATCTGGGAGTTGGGGAGGAGTGAGGAGTTGGGGAAAGACAGTCCTAACCGTGGAGGGTTCTGGTAAATGATGGGGTGAGGAGGGGCTCTTTGGCTCCCACCAGTCCCCCTGTCTGGTCTA
+
AAA?ADF43FFFFFGFFAFCAEFFFCEEEEEGA2E2BAGHFHGHGGHFHH3BFGHHHGG3GHHHHGHFHHHEG>EFHHHHGHHFHH1?EBGHGGGGGHHHDHHE?<FGFG1GFHFHHHFHHFBBGG?<B/1@FHHGEH0FCCHHGGADGCAGHBGHCECHFHGCEDGGFGFHHHHHHFHHBGGGDGGGEGGGGG0;FGGGGGGGGGFBFF.99AB;BBFFFFFFFFFE?FFFEFFFFFFFBFFFFFBBB/9
@M05620:37:000000000-D9766:1:1101:11268:7522 1:N:0:34
GAGGCTGCTTTGGAAGAAACTCATAGATTACTGCAACAGTTCACCCTGGACCTGGAAAAGTTTCTTGCCTGGATTACAGAAGCTGAAACAACTGCCAATGTTCGACAGAAGGCCACCCGCAAGTAAACGCGCAAAAATGAATACCAGAAAGTAAAAGAACTTAACAAACAATGACCATGAAATAAGGCATAAAATCTTAAGAACACCTGTTGATAAAAACGAACAATTCTAATCATTTGTACTTGAAAACG
+
>>1>>>1>BB@@BBA11B1BF1B3AE1DGFB33B11AEBAFDDDGG0BA0BBB0C0A10B1DFDB1BBBB1/B1111BAD11BBB111B>/?@BD01B11@2@/>?//0B10?>//0?>/>//12>21/>/<>/<@?0@>F2@@111<0111<11<1/001111111<>0.1<1<1<000<00==00/.000=00/0:0:000;:C.//0:00;;;000.-..;-9009;000;0;BF00000;000;//-
@M05620:37:000000000-D9766:1:1101:5585:7533 1:N:0:34
GAGGCTGCTTTGGAAGAAACTACGACTGAACTGCAACCAGATCCCATGATCCCGTATGCGGTCTTGTGTTTGCTTAACTCATCTGGTATCCCTTCTGCTTCTCTAACAAACCAACACTCCTCCCTCGCACCCCCGTTGCTGCCCCGCCGCGCCCCGCCCCGTGGCCCTCGCTCCAACGTGACCTCCTACGCGTTCGTGCCGCAGCTGCAGCCCTCCTGGCGGCAGGTGCGTCCCGCCAAGCTGATTTACCA
+
>AAA>ACAFDFBGB1BG1F1B110000BBF1D1BA110A001B101BB12D1BE/ABADA//EEG1DB0B>F11121121@1B2@B11212111B11B111B1@F11@E>?/////?10B1>F<00</<///>B<<</<<1<FG?//>->--<<@<@--;;..;A.9.;@-..CB/F.9A9.CFFF;/;9@-9--;9--:-----;/9//;-9B--;;/?--;----//----99-9@=-9//;99///;;
@M05620:37:000000000-D9766:1:1101:11256:7536 1:N:0:34
GAGGCTGCTTTGGAAGAAACTCATAGATTACTGCAACAGTTCCCCCTGGACCTGGAAAAGTTTCTTGCCTGGCTTACAGAAGCTGAAACAACTGCCAATGTCCTACAGGATGCTACCCGTAAGGAAAGGCTCCTAGAAGACTACAAGGGAGTAAAAGAGCTGATGAAACAATGGCAAGTAAGTCAGGCATTTCCGCTTTAGCACTCTTGTGGATCCAATTGAACAATTCTCAGCATTTGTACTTGAAACTG
+
AAAA>AFBFFFFGFFFCGFGGGFHHGHHHGGHGHCGGHHHHEFGHGEEEFGHHGGGBEFGBGHHHHHFFGHGFFGBBBFGHHGHHFFHFGEHHHHHHHHHH4GGHHHH3FGHHHGHFGG?>EGFGFHB0?FH/BG?FGHH3322?BG//?CE@FGF@F@FGGGFHHGGGCF?FF?F1F1?F1>1>GBFGC111=><CEC=0==G0=GGFGFGC<:/0C=;CC:C0G;C0C00;BFGGGGBFGFGF0;B9BF
@M05620:37:000000000-D9766:1:1101:26963:7544 1:N:0:34
GAGGCTGCTTTGGAAGAAACTCATATATGACTGCAACAGTGCCCCCTGTACCGGGAACAGTTGCTTGCCTGGCTTCCAGAAGCTGCAACAACGGCCAATGTCCTCCAGGTTGCTCCCCTTCCGGCACGGCTCCTCGCAGCCTCACAGGGAGTCACCGAGCTGCTGAACCAATTTCAAGTCCGTCAGGACTTTCCGCTTTAGCACTCTTGTGGATCCCCTTTCACACTTCTCATCCTTTGTCCTCGTAGCTT
+
1>>AAAFA1BB11BAF1CCBF1B3F3DD3DF3ABA1FFH1BBBFFGCF1DDE/A/AEECB12DD1DAEGG1AFGG0F@1BCGFCB10@B0/?//>/>/BFBFGGB0BEF11>0GGH/?0BFF/////CCB?AFHHGGC/</<<?G1<>F.>>0=F1A-<@AG<0<=0/CFHH00<0;C;CC.;CEBG/CFBFFF?BABG0BF0;0;B009;C009B:9-;///;;9;;FFF//9/99//;/BB/-:--;B/
@M05620:37:000000000-D9766:1:1101:22406:7549 1:N:0:34
AGTGCCAGCTCTCAATCGCACAGGGGACCCAGGGCCTGGCCCCTCCATCCAGAAAACCTATGACCTCACCCGCTACCTGGAGCACCAACTCCGCAGCTTGGCTGGGACCTATGTGAGTATCCAGCGTAGGAATCTGGGAGTTGGGGAGGAGTGAGGAGTTGGGGAAAGACAGTCCTAACCGTGGAGGGTTCTGGTAAATGATGGGGTGAGGAGGGGCTCTTTGGCTCCCACCAGTCCCCCTGTCTGGTCTA
+
ABBBBFFFBFF5GGGGGGGGGGHHGGGGGGHHGGGGGGHHHHGHGGHGHHHHHHGHHGHHHHHHHHHHHHHGGGGGHGHHHHHHHHHHGHHHGGFGGHHHGHHGGGHHGHGHHHHHHHHHHHHHHGGGGGHHHHHHHHHGGHHHGGGGGGGHHHHHHGHHHGGGGGHHHHHHHHHHHHHHGGGGGGGGCFFGGGGGGGGGGGGGGGFFFFFFFFFFFFFFFFFFFFFFFFFFFFFFFFFFFFFFFFFFFFF
@M05620:37:000000000-D9766:1:1101:15913:7579 1:N:0:34
AGTGCCAGCTCTCAATCGCACAGGGGACCCAGGGCCTGGCCCCTCCATCCAGAAAACCTATGACCTCACCCGCTACCTGGAGCACCAACTCCGCAGCTTGGCTGGGACCTATGTGAGTATCCAGCGTAGGAATCTGGGAGTTGGGGAGGAGTGAGGAGTTGGGGAAAGACAGTCCTAACCGTGGAGGGTTCTGGTAAATGATGGGGTGAGGAGGGGCTCTTTGGCTCCCACCAGTCCCCCTGTCTGGTCTA
+
AAAAAFFFBFFFGFGGGGGCEAGHGEGGGGFHGGGGFGHHHHGHGGHHHHGHHHHGHGHHHHHHHHGHHHHFEGEGHHGGHHGEGHCHGFHHGEEEGFHHFHHGGGHHGHHHHHHHHGFFHFHFHGEGGGHHHHHHHHGGEHHHGGGGGGGHHHHHHGGHHHGGGGGHFHHHGGHHFHGHGEEGGGGGDFGGGGFFGGGFGGGGGGFBFFFFFFBBBBFFFFFFFFFFFFFDEFFFFFFDBFFFFFFBF/9
@M05620:37:000000000-D9766:1:1101:15770:7593 1:N:0:34
AGTGCCAGCTCTCAATCGCACAGGGGACCCAGGGCCTGGCCCCTCCATCCAGAAAACCTATGACCTCACCCGCTACCTGGAGCACCAACTCCGCAGCTTGGCTGGGACCTATGTGAGTATCCAGCGTAGGAATCTGGGAGTTGGGGAGGAGTGAGGAGTTGGGGAAAGACAGTCCTAACCGTGGAGGGTTCTGGTAAATGATGGGGTGAGGAGGGGCTCTTTGGCTCCCACCAGTCCCCCTGTCTGGTCTA
+
BCBCCFFFDFFFGGGGGGGGGGHGGGGGGGHHGGGGGGHHHHGHGGHHHHHHHHHHHGHHHHHHHHHHHHHGGEFGHHHHHHHHHHHHGHHHGGGGGHHHGHHGGGHHGHHHHHHGHHHHHHHHHGGGGGHHHHHHHHHGGHHHGGGGGGGGHHHHHGHHHHGGGGHHHHHHHHHHHHHHGGGGEGGGGGGGGGFGGGHHHHHGGGFFFFFFFFFFFFFFFHFFFFFFFFFFFFFFFFFFFFFFHFFFFFB
@M05620:37:000000000-D9766:1:1101:25457:7597 1:N:0:34
AGTGCCAGCTCTCCATCGCACAGGGGACCCAGGGCCTGGCCCCTCCATCCAGAAAACCTATGACCTCACCCGCTACCTGGAGCACCCACTCCGCAGCTTGGCTGGGACCTATGTGAGTATCCAGCGTAGGAATCTGGGAGTTGGGGAGGAGTGAGGAGTTGGGGAAAGACAGTCCTAACCGTGGAGGGTTCTGGTAAATGATGGGGTGAGGAGGGGCTCTTTGGCTCCCACCAGTCCCCCTGTCTGGTCTA
+
>>>>>FFFAFFFG1FGGEG1ECHCG0BEEEGHAFFAFFHHHHGGGGHHHGHHHEFAGFHHHGGHHGHHHHHGG/EEHHGHBBGHHH/??GHG?E?EEGBFGHGGGGHHGHHHHHHHHHHHHHHHHGEGGGHHHHHHHH0FFHHHGG.CGECCHDGH0EHHHHGGEGHHBGHHHHHHGHGGGGGGGGGGCFFGGGFGFGGGGGGGGFF@EFFFFF@@@@FFFFFFFFFFFFFFFFFFFFFF@FFFFFFFFFF
@M05620:37:000000000-D9766:1:1101:8290:7619 1:N:0:34
AGTGCCAGCTCTCAATCGCACAGGGGACCCAGGGCCTGGCCCCTCCATCCAGAAAACCTATGACCTCACCCGCTACCTGGAGCACCAACTCCGCAGCTTGGCTGGGACCTATGTTAGTATCCAGCGGAGGAATCCGGGAGTTGGGGAGGAGTGAGGAGGTTGGGAAAGACAGTTCCAACCGTGGAGGGTTCTGGGAAATGATGGGGTGAGGAGGGGCTCTTTGGCTTCCACCAGGCCCCCCGTCTTGGCTT
+
ABACAFFFCFFFGGGGGGGCGFHGGGGGGGHHDDFGGGHGHHGHGGHHHHHHGHHHHGHHHHGHHHHHHHHGGEGGHHHHHHHHHHHHGHHHGGGGGGHHGHHCGGHHGHHHHH333?333DFB2///>A/?1?1?>@--<>1GGG.-A..:.00:0..;/=CD.=E./CF/:0;00;=E-.9;.9CF.;.//;/.;E///9/;EF.9..;/.AFD--./;B/B//.;BBFFF9.;EFFF--....;/9/.
@M05620:37:000000000-D9766:1:1101:14701:7642 1:N:0:34
AGTGCCAGCTCTCAATCGCACAGGGGACCCAGGGCCTGGCCCCTCCATCCAGAAAACCTATGACCTCACCCGCTACCTGGAGCACCAACTCCGCAGCTTGGCTGGGACCTATGTGAGTATCCAGCGTAGGAATCTGGGAGTTGGGGAGGAGTGAGGAGTTGGGGAAAGACAGTCCTAACCGTGGAGGGTTCTGGTAAATGATGGGGTGAGGAGGGGCTCTTTGGCTCCCACCAGTCCCCCTGTCTGGTCTA
+
>A>3>FFFBFFFG4GGGGGCGEHFGEEEFEHGAAEEFGHHHHGHGGHHHGHHHFHHGFHHHFHHHHHHHHHGG>EEHHHH2GHHHG1?EHHGEGCGGHFHGHHGGGHHGHHHHHHGHHHHHHHHHGGDGGHHHHHHHHAFGHHHGGCDGACFH<GG<EHHHHGGEDHHFHFHHHHHHHHHGGGGDGGGGGGGGGGGGFGGGGGGGGFBFFFFFFBBBBFFFFFFFFFFFFFFFFFFFFFFBFFFFFFFFFB
@M05620:37:000000000-D9766:1:1101:15924:7656 1:N:0:34
AGTGCCAGCTCTCAATCGCACAGGGGACCCAGGGCCTGGCCCCTCCATCCAGAAAACCTATGACCTCACCCGCTACCTGGAGCACCAACTCCGCAGCTTGGCTGGGACCTATGTGAGTATCCAGCGTAGGAATCTGGGAGTTGGGGAGGAGTGAGGAGTTGGGGAAAGACAGTCCTAACCGTGGAGGGTTCTGGTAAATGATGGGGTGAGGAGGGGCTCTTTGGCTCCCACCAGTCCCCCTGTCTGGTCTA
+
ABAAAFFFCFFFGDGGGGGGGGHGG2BEEEHH2FFECFHHAGGHGGHHHHHHFFEFGGHGHHHHHHHHHHHGE>FFHHFHBGHHHHAFEHHHGGGGGHGHGHHEEGHH/GGHHHHHHHHBHHHHHGADGGHHHHHHHHEGGHHH/CFGGGEGHFHHGDHH0<<CEGHHHHHHHHHHHHHHGGGGGGGGEFGGGGBFGGGGFGGGGGFFFFFFFFFFFFFFBFFFF/BEFFFFFFFFFFFFFFFFFBFFFFB
@M05620:37:000000000-D9766:1:1101:20756:7678 1:N:0:34
AGTGCCAGCTCTCAATCGCACAGGGGACCCAGGGCCTGGCCCCTCCATCCAGAAAACCTATGACCTCACCCGCTACCTGGAGCACCAACTCCGCAGCCTGGCTGGCACCTATGTGAGTATCCAGCGTAGGAATCTGGGAGTTGGGGAGGAGTGAGGAGTTGGGGAAAGACAGTCCTAACCGTGGAGGGTTCTGGTAAATGATGGGGTGAGGAGGGGCTCTTTGGCTCCCACCAGTCCCCCTGTCTGGACTA
+
AA3>AFFFAFFFGGGGGGGFGGHDGGGGEGHHGFGGEFHHCGGHGGHHHHHHFHHHHGHHHHEHHHHFHHHGG>EGHGHHFGHHHH1FEHHHG/>EG/BB?GH/E/?BFHHHHHHFG3FHHHHHHGADG/GFGHGHHHAGAG1?<@FCGDEGHGHH0C/CHHGGFGHHHHHHHHCHHHHHGGGGFG.;;.;FFGFGGFFFEFGFEDFFFFFFDFFFFFFFBFFFFFFFFBFFFF/FFBFDF.;FFF//;B9
@M05620:37:000000000-D9766:1:1101:22102:7678 1:N:0:34
AGTGCCAGCTCTCAATCGCACAGGGGACCCAGGGCCTGGCCCCTCCATCCAGAAAACCTATGACCTCACCCGCTACCTGGAGCACCAACTCCGCAGCTTGGCTGGGACCTATGTGAGTATCCAGCGTAGGAATCTGGGAGTTGGGGAGGAGTGAGGAGTTGGGGAAAGACAGTCCTAACCGTGGAGGGTTCTGGTAAATGATGGGGTGAGGAGGGGCTCTTTGGCTCCCACCAGTCCCCCTGTCTGGTCTA
+
AA>AAFFFBFFFFGGFGFGGFGHHGEEFFEHHGGGAFFHHFHGHGGHHFHHHHHEHHGBGHHFHHHGHHHHGGEEGHHHHFHHHFH?GFEGFEGGG@FGHGHHGGGHHGHHGHHHHHHHHHHHHHFGDGGHHHHHFHHGFFHHGGGFGGGEGHDGFCEHHHHGGGGEFHHHHHHHHHHHHGGGGGGGGD?FGGGGGGGGGGGGGGGFFFFFFFFFFFFFFFFFFFFFFFFFFFFFFFFFFFFFFFFFFFFF
@M05620:37:000000000-D9766:1:1101:22039:7706 1:N:0:34
AGTGCCAGCTCTCAATCGCACAGGGGACCCAGGGCCTGGCCCCTCCATCCAGAAAACCTATGACCTCACCCGCTACCTGGAGCACCAACTCCGCAGCTTGGCTGGGACCTATGTGAGTATCCAGCGTAGGAATCTGGGAGTTGGGGAGGAGTGAGGAGTTGGGGAAAGACAGTCCTAACCGTGGAGGGTTCTGGTAAATGATGGGGTGAGGAGGGGCTCTTTGGCTCCCACCAGTCCCCCTGTCTGGTCTA
+
>>>1>@DFAFFFDFG3BFFCGGFHGGGGG0FHFFEGGGAHHHGHGGHHHHHHHFHHHEHHHHHHHGGHHHHGG>EGHGFHCHHHHHHGFHHFEGGGGHHHGHHGGGHHGHHHHHHHHHHHHHHHHGGGGGHHHHHHHHGGGHHHGGFCGGGHHFHHCGHHHHGGGGHHHHHHHHHHHHHHGGGGGGGGCFGGGGGGGGGGGGGGGGF@FFFFFF@@@@FFFFFFFFFFFFFFFFFFFFFF@FFFFFFFFF:
@M05620:37:000000000-D9766:1:1101:27363:7736 1:N:0:34
AGTGCCAGCTCTCAATCGCACAGGGGACCCAGGGCCTGGCCCCTCCATCCAGAAAACATATGACCTCACCCGCTACCTGGAGCACAAACTCCGCAGCTTGGCTGGAACCTATGTGAGTATACAGAGTAGGAATATGGGAGTTGGGGAGGAGTGAGGAGTTGGGGAAAGACAGTCCTAAAAGTGGAGGGTTCTGGTAAATGATGGGGTGAGGAGGGGATCTTAGGCTCCCACCAGTCCCCCTGTCTGGTCTA
+
111>AFBFAFFFFFGFGCGGEGFH0EGGAEHHGG0EEAGHCFEHGGFHFGHFD01GH/1BGF2GHHBGHHHGGGC/BGH0GHHEC>>GH@GHGEE@@CHBEHHC/0BF/GHHH2BBG>F12>B110BB1FFGF1F21@FG?GH1/>/A->A00>1>GEGHH/<CEGGHH/=GCGBGHH00<CG0=;C-;;AGGGCGGG0CF0;CEGGGGGGGGF@--:AFB//9/;FFFFAFF-;B/BE-;EFFF///;/B
@M05620:37:000000000-D9766:1:1101:4122:7807 1:N:0:34
GAGGCTGCTTTGGAAGAAACTCATAGATTACTGCAACAGTTCCCCCTGACCCTGGAAAAGTTTCTTGCCTGGCTTCCAGAAGCTGCAACAACTGCCACTGTCCTAGATTATGCTACTCGTAAGGAAAAGCTCCTATACGACTCCAAGGGAGTAAAGGATCTGATGAAACCATGGCAAGCAAGCCAGGTATTGCCGCTTTATCGCTATTGTGGATCGCATTGAACACTGCTCAGCATTTGCACTTGTAACTA
+
AAABBBFBFFDFFGGGCFGGFB4BABD6AD4DG54FFCB555DFBE2B23BABBCG33ABFBB55D5BAFEGF2B2BGG3BGHF333BG11?@BBB33B3F3@GF4B44BB@3B4@3B1110B?3BB2B033F?34330?<E/222B???/<2@22@22@222222@2@0?1<00?FC?000..>0.<==G111-=-..=00..<.:;CC0:0:;...;;00090/;C90FG//00009000:;9;00;00
@M05620:37:000000000-D9766:1:1101:5481:7830 1:N:0:34
GAGGCTGCTTTGGAAGAAACTCATAGATTACTGCAACAGTTCCCCCTGGACCTGGAAAAGTTTCTTGCCTGGCTTACAGAAGCTGAAACAACTGCCAATGTTCCACAGGACGATCCCCTAGGAAACAGGCTCATAACATCCTAAGCGAGCAAAACAGCGCAGCAAACAACATCACGAAACCCACCTACCTTTCCGCTTTCGCACTCTTGTATCTAACTTTACAATCTTCAGAACGTTTATCCTTGACTCTT
+
AAAAAAFBFFFFGF5GGGGGGGHHHHHHHHHFGHCHHHHHHGHHHGGFHHGGHHHHGFFHGHHHHHHFGHHHFHHGHHHHHGGGHGFHFGEGHHHHHGH34@BBG3@1?11/>1??B/2/2333B332??00BBF43B3?BBBD?2B/>//2@@@F<?/<///00>>FG<.<<1>....-<..<..//.<;0;C:.:..:.;9;=/;;B900;9BF00;90;;00/0;C0000/.;;B.::/:://B9///
@M05620:37:000000000-D9766:1:1101:3998:7842 1:N:0:34
AGTTCCAGCTCTCCATCGCACAGGGTACCAAGAGCTTGGCCCCTCCATCCAGAAAACCTATGACCACACCCGCGACCTGGCGCACCCTCTCTGCAGCTTGGCTGGGACCTATGTGCGTATCCAGCGTCGGAATCTGGGCGTTGGGGCGGCGTGCGGCGTTGGGGCCCGCCCGTCCTAACCGTGGCGGGTTCTGGTAAATGATGGGGTGAGGCGGGGCTCTTTGGCTCCCCCCAGTCCCCCTGTCTGGTCTA
+
>>11>BBBB1CFGGG1BAA1A0FAFB0A13BBA0B11BAG1AEGGGCGHBBB10F0BBFF1B2FG1BFFEA>>/>>EF0B0>?>EGG/?FB11B2B1B1B?B1FCGEGCBBFFG>2/FEGHH2@G<C/>A>.>GHEFB.CCGG.?-AC@9;;?B@@9@@=@-@@F--9-@-@@FFF//BF@FF?-@=;@FFFFFB99FFF/;FBEFA@-:A-;@-;@@FFFFFFFBFFF-A@@BFFFFFF@FFFFFFFFFF
@M05620:37:000000000-D9766:1:1101:14219:7854 1:N:0:34
AGTGCCAGCTCTCAATCGCACAGGGGACCCAGGGCCTGGCCCCTCCATCCAGAAAACCTATGACCTCACCCGCTACCTGGAGCACCAACTCCGCAGCTTGGCTGGGACCTATGTGAGTATCCAGCGTAGGAATCTGGGAGTTGGGGAGGAGTGAGGAGTTGGGGAAAGACAGTCCTAACCGTGGAGGGTTCTGGTAAATGATGGGGTGAGGAGGGGCTCTTTGGCTCCCACCAGTCCCCCTGTCTGGTCTA
+
AA>AAFFFBFFFGGGGGGGGGGHHGGGGGGGHGEGGFGHHCHGHGGHGHHBHFFFGHGHEHHHHHHHHHHHFGGGGHGGGHHHGHHHHGHGHGGGGGHHHGHHGGGGHGHHHGHHHHGHHHHHHHGGGGGGHHHHHHHHGGHHHGGGGGGGHHHHHGGHHHGGGGGHHHHHHHHHHHHHHGGGGGGGGCFGGGGGGGGGGGGGGGGFFEFFFFFFFFFFFFFFFFFFFFFFFFFFFFFFFFFFFFFFFFFB
@M05620:37:000000000-D9766:1:1101:15811:7860 1:N:0:34
AGTGCCAGCTCTCAATCGCACAGGGGACCCAGGGCCTGGCCCCTCCATCCAGAAAACCTATGACCTCACCCGCTACCTGGAGCACCAACTCCGCAGCTTGGCTGGGACCTATGTGAGTATCCAGCGTAGGAATCTGGGAGTTGGGGAGGAGTGAGGAGTTGGGGAAAGACAGTCCTAACCGTGGAGGGTTCTGGTAAATGATGGGGTGAGGAGGGGCTCTTTGGCTCCCACCAGTCCCCCTGTCTGGTCTA
+
AA>AAFFFBFFFGGGGGGGCFCHGGEEEEGHHBEEGGGHHHHGHGGHHHHHHHGHHHGHHHHHHHGHHHHHGG>EEHHHHBGHHHH1FEHHHEGCGGHHHGHHGGGHHGHHHHHHHHHHHHHHHHGGGGGGHHHHGHGHGGHHHGGEFGGEHHFHGGGHHHHGGGGHGHHHHHHHHHHHHGGGGGGGGGGGGGGGGGGGGFGGGGGFFFFFFFFFFFFFFFFFFFFFFFFFFFFFFFFFFFFFFFFFFFFF
@M05620:37:000000000-D9766:1:1101:11699:7900 1:N:0:34
AGTGCCAGCTCTCAATCGCACAGGGGACCCAGGGCCTGGCCCCTCCATCCAGAAAACCTATGACCTCACCCGCTACCTGGAGCACCAACTCCGCAGCTTGGCTGGGACCTATGTGAGTATCCAGCGTAGGAATCTGGGAGTTGGGGAGGAGTGAGGAGTTGGGGAAAGACAGTCCTAACCGTGGAGGGTTCTGGTAAATGATGGGGTGAGGAGGGGCTCTTTGGCTCCCACCAGTCCCCCTGTCTGGTCTA
+
BCBBBFFFCFFFGFFGGGGGGGHHGGGGGGHHGGGGGGHHHHGHGGHHHHHHHHHHHGHHHHHHHHHHHHHGGGGGHHHHHHHHHHHHGHHHGGGGGHHHGHHGGGHHGHHHHHHHHHHHHHHHHGEGGGHHHHHHHHHGGHHHGGGGGGGHHHHHHGHHHHGGGGHHHHHHHHHHHHHHGGGGGGGGCFFGGGFGFFGGGGGGGGFFFFFFFFFFFFFFFFFFFFFFFFFFFFFFFFFFFFFFFFFFFFB
@M05620:37:000000000-D9766:1:1101:21214:7948 1:N:0:34
GAGGCTGCTTTGGAAGAAACTCATAGATTACTGCAACAGTTCCCCCTGGACCTGGAAAAGTTTCTTGCCTGGCTTACAGAAGCTGAAACAACTGCCAATGTCCTCCAGGCTGCTACCCGTAAGGCCCGGCTCCTCGCAGACTACCAGGGAGTCACAGCGCTGATGAAACAATGGCAAGTCCGTCAGGCCTTTCCGCTTTAGCACTCTTGTGGATAACATTGACCACTTCTCAGCATTTGTACTTGTAACTG
+
BBBBBAFBFFFFFGGGGGGGGGHHHHHHHHHGHHHGFHHEGHHHHGGGHHHHHHHHHHHHFHHHHHHHHHHHHHHHHHHHHFHHHHHHHHHHHGHHHHHHHFHHBFHHHEHHGBGHHHCA//BG3?/ECEGGAHHGCDD/FG2@GGH////?<G1FFA/A.>>1<1F1GHAG0<GHHGH00.<<EGHH.CGH:GGGGGGGGGGGGGGGGF0E0C099BFGG0BGG.;FGGGGFB9FFFFFFFFFFFFFFFF
@M05620:37:000000000-D9766:1:1101:5009:7956 1:N:0:34
GAGGCTGCTTTGGAAGAAACTCATAGATTACTGCAACAGTTCCCCCTGGACCTGGAAAAGTTTCTTGCCTGGCTTACAGAAGCTGAAACAACTGCCAATGTCCTACAGGATGCTACCCGTAAGGAAAGGCTCCTAGAAGACTCCAAGGGAGTAAAAGAGCTGATGAAACAATGGCAAGTAAGTCAGGCATTTCCGCTTTAGCACTCTTGTGGATCCAATTGAACAATTCTCAGCATTTGTACTTGTAACTG
+
CCCCCCFCFFFFGFGGGGGGGGHHHGHHHHHHHHGHHHHGHHHHHGGGHHHHHHHHFFFHHHHHHHHGHHFFHHHGHHFHHHHHHGGHHHHHHHHHHHHHHGHHHHHFGHHHGGHHHHGGGGHHHHHFGGGHGGFFGHHHEHCGHFHGGHGGHHHFDGHGHHHHHHGHHHHHHHHHHG=FGHGHGGHHHHHHGHEECCGD0F=GCHHHHFHGGFHHH0GHHHHHHBHHHHFFGGGGGGGGGGGGCCFFGFG
@M05620:37:000000000-D9766:1:1101:4989:7968 1:N:0:34
GCGGCTGCTTTTGCAGAAACTCATAGATTACTGCCACAGTTCCCCCTGTACCTGTCACCGTTTCTTGCCTGTCTTCCAGAAGCTGCCACAACTGCCAATGTCCTCCAGGCTGCTACCCTTCCTGCCAGGATCCTCGCCGCCTCCACTGGCGTCCCCGAGCTGATGCCCCCCTTTCAAGTCAGTCCGGCCTTTCCGCTTTCGCAATCTTGTGGCTCCCATTGCAACCTTCTCCGCCTTTTTCTTTGTAACTG
+
3>>3>33>BD@4BBFABBAFFGDGF55FG5BFDB33BABB5DFGHGAFBBDDBFB3DDFEBBCBABDBGHG3BADBFGDBBBBB3FGBFB11BBG3GHBBGB4B3BBBG1BGFF4BFB3FCF3?E0BB??BGGBGE/E/>BDGH0@>1G/>CD<CGG>>->C1>GD1>E<-<.0;C0<C0<0C;:;-:-;;0CFDCEGGGG9E.;0;C0CB.9;/99.;9BF/9;9;/9;;/::...//99/;;FF//;;/
@M05620:37:000000000-D9766:1:1101:19401:7976 1:N:0:34
GAGGTTGCTTTGGACGAAACTCATAGATTACTGAAACAGTTCCCCCTGGACCTGGAAAAGGTTCTTGCTTGGCTTATAGAAGTTGAAATAACTGCCAATGTTCTACAGGATGCTACCCGTAAGGAAAGACTCCTAGAAGACGACAAGGGAATAAAAGATCTGATGAAACAATGGCAAGTAAGAAAAGCATTTCCGCTTTAGCACCCTTGTGGAACCAATTGAACAATACTAAGCATTTGCACTTCCAACTG
+
>3AA3BBBBBB4B4BAAFAAEFHHHCFBDDBDD53B3G2BB55A22AA222BBFAB332B1BBBBFFB5D3BABB35DDDGG5DF55B5D5BGGGB3@B3B4B4BBB3BBB3234B2B??/>?3B?F03B3B3B??BFFC2//<<>F//?0@<@>22?1??1?@?<111<?1?100<.1=>111>00><00000.<<<<00<<C.:CCC00::0/..;;;;;CC;B;0/;009/;0;FF00;9;90;;///
@M05620:37:000000000-D9766:1:1101:6204:7982 1:N:0:34
AGTGCCAGCTCTCAATCGCACAGGGGACCCAGGGCCTGGCCCCTCCATCCAGAAAACCTATGACCTCACCCGCTACCTGGAGCACCAACTCCGCAGCTTGGCTGGGACCTATGTGAGTATCCAGCGTAGGAATCTGGGAGTTGGGGAGGAGTGAGGAGTTGGGGAAAGACAGTCCTAACCGTGGAGGGTTCTGGTAAATGATGGGGTGAGGAGGGGCTCTTTGGCTCCCACCAGTCCCCCTGTCTGGTCTA
+
A>>>A1FFAFFFGGGBAFG1E?GEFG0EE0GHAEF//FH00FAAEGHHFAFFDG1CFEGGFHBHHFHCGHFEE/EEHHFG>BGHFHHAECHFGG?EGHHHGBHF?EFGFHFGHHHHFGGHFHHGGGCECAGHHEGFFFFFEHFHGGG@CGCFHEGEGCGHHHGGGGGFBHHHGFHHHGHFAGG?BGGGCAFGFFCFFGGBFCFGE?B@EF?BAA@@?=EFF9B::/BEEFFFF?FB9FEF?FFFFFFFBB/
@M05620:37:000000000-D9766:1:1101:21832:8022 1:N:0:34
GAGGCTGCTTTGGAAGAAACTCATAGATTACTGCAACAGTTCCCCCTGGACCTGGAAAAGTTTCTTGCCTGGCTTACAGAAGCTGAAACAACTGCCAATGTCCTACAGGATGCTACCCGTAAGGAAAGGCTCCTAGAAGACTCCAAGGGAGTAAAAGAGCTGATGAAACAATGGCAAGTAAGTCAGGCATTTCCGCTTTAGCACTCTTGTGGATCCAATTGAACAATTCTCAGCATTTGTACTTGTAACTG
+
BAABBAFBFFFFGGGGGGGGGGHHHHHHHHHGHHGGGHGDGHHHHGGGHHHHHHHHHH2GGHHHHHHHHHHHHHHHHHHHHHHHHHHHHHHHHHHHHFHHHHHHFHHHHHHHHHHHHHGGGGHHHBGFHHHHGHFGD3FHHGHHE2FFGHGGFHHHHFFHHH2FHHHHHHHHHHHHHGHHEFGHHHHHGHHHHHGGGGGHHHHHHHHHHHHGHFHHHEHHHGHHHFH;GHGGGGGGGGGGGGGGGGBBFGG
@M05620:37:000000000-D9766:1:1101:5843:8038 1:N:0:34
AGTGCCAGCTCTCAATCGCACAGGGGACCCAGGGCCTGGCCCCTCCATCCAGAAAACCTATGACCTCACCCGCTACCTGGAGCACCAACTCCGCAGCTTGGCTGGGACCTATGTGAGTATCCAGCGTAGGAATCTGGGAGTTGGGGAGGAGTGAGGAGTTGGGGAAAGACAGTCCTAACCGTGGAGGGTTCTGGTAAATGATGGGGTGAGGAGGGGCTCTTTGGCTCCCACCAGTCCCCCTGTCTGGTCTA
+
AAABBFFFCFFFGGGGGGGGGFGFFGGGGGHHFGGGGGHHHHGHGGHHHHHHHHHHHGHHHHHHHHHHHHHGGEGGHHHHHHHHHHHHGHHHGGGGGHHHGHHGGGHHGHHHHHHHHHHHHHHHHGEGGGHHHHHHHHHGEHHHGGGGGGGHHHHHHGHHHHGGGGHHHHHHHHHHHHHHGGGGGGGGCFGGGGFGGGGGGGGGGGFFFFFFFFFFFFFFFFFFFFFFFFFFFFFFFFFFFFFFFFFFFFF
@M05620:37:000000000-D9766:1:1101:25496:8052 1:N:0:34
GAGGCTGCTTTGGAAGAAACTCATAGATTACTGCAACAGTTCACCCTGGACCTGGAAAAGTTTCTTGCCTGGCTTACAGAAGCTGAAACAACTGCCAATGTCCTACAGGATGCTACCCGTAAGGAAAGGCTCCTAGAAGACTCCAAGGGAGTAAAAGAGCTGATGAAACAATGGCAAGTAAGTCAGGCATTTCCGCTTTAGCACTCTTGTGGATCCAATTGAACAATTCTCAGCATTTGTACTTGTAACTG
+
>111A>BAFFFFC1BC1BGAB11B3D1F31GH3GH1FAGD2G2DGHCHHBGC0BF0BFHH1BAGF1BGHHH/00ABGH1FA1FFE@@1F0G/1>1B1@B1@BBDFGHH0F11F@GGGFC/>?A1>FFHHH1BFFF1BB1BFGHHFB1//<?/B1>FFGHFFFG1DGF>D</??BBGB<1<11FGF1G0GCGBGGCAEGG0DEHHB/DDDD0A0:CCGH000;CFFHGHHFF0090BBFFBFF09F;BFFF0
@M05620:37:000000000-D9766:1:1101:25516:8055 1:N:0:34
GAGGCTGCTTTGGAAGAACCTCATAGATTACTGCAACAGTTCCCCCTTGACCTGGAAAAGTTTCTTGCCTGGCTTACAGAAGCTGAAACACCTGCCAATGTCTTACAGGATGCTACCTGTAAGGAAAGGCTCCTAGAAGACTCCAAGGGAGTAAAAGAGTTGATGAAACAATGGCAAGTAAGTCAGGCATTTCCGCTTTAGCACTCTTGTGGATCCAATTGAACCATCCTCAGCATTTGTACTTGTAACTG
+
AAAAAAC11DDFFGGGGFFCF0BGHFH3AGFHH1BFBABBBGGFGGC0A1BFDACFBDBCGHGHHHHEGHBGHHFHHHHHHHHHHHHHHHHGHG00BFHHGH2BFGHH0>1BGGE1E1BB@2DGFFF0FE>0?<FEFFB1<GFGFE1FEFFCEHEDFC<1@FDDGHH110?FGBGGHEDDFH?FGHH0CGFHD1C.<<F1000<</==0=G.0C</:<CGFEF;.CG/.0<0:CC9FFFF9;FFB;FFBFB
@M05620:37:000000000-D9766:1:1101:13826:8056 1:N:0:34
AGTGCCAGCTCTCAATCGCACAGGGGACCCAGGGCCTGGCCCCTCCATCCAGAAAACCTATGACCTCACCCGCTACCTGGAGCACCAACTCCGCAGCTTGGCTGGGACCTATGTGAGTATCCAGCGTAGGAATCTGGGAGTTGGGGAGGAGTGAGGAGTTGGGGAAAGACAGTCCTAACCGTGGAGGGTTCTGGTAAATGATGGGGTGAGGAGGGGCTCTTTGGCTCCCACCAGTCCCCCTGTCTGGTCTA
+
>A3AAFFFBFFFGGGGCEFGGGHHFGGGDEGHGGGEFAGFCGGFGGGH5FGFE33GHGFHHHFHHHFHHHHGGGGGHGHGFGHHCGEGF3FHGGGGGEGHFHHGGDHGGHHHHHGFHHHHHHHHHGEGGGGHHHHHHGCFDHHHGCFCCEEGHHHHHGHHEH?CEGHHHHHHHHHHHHHHG9EBGGGGFGGGGGFFGGGGGGGGGGFBFFFFFF;;BBFFFFFFFFFFFFFFFFFFFFFF?EFFFFF/FFF
@M05620:37:000000000-D9766:1:1101:4542:8062 1:N:0:34
ACCACACCTTCTACAATGAGCTGCGTGTGGCTCCCGAGGAGCACCCCGTGCTGCTGACCGAGGCCCCCCTGAACCCCAAGGCCAACCGCGAGAAGATGCCCAGTACAGTGGCCTCCCCCTAAGGCAGGGCGCCTCGACCCCCCTCCGGGAGTCCCCGAGCTGCTGAACTTATGGCAAGGTTGTCAGGCATGCCGTTTTCAGCAGGCTTGTGGCTCCTGTTGAACAATTCTTTGCAATTGTACTTGGTACTG
+
1AAAA1>AFFFFFGFFFFGGB1E1E0AEG0GHFGFAFEE/AGHHHG?EAEGC111AGFFG?>/E/A/EGGGCGF/?EG//?/?<<?/EC@CC@/<F>11101/111<F110/?10<.<.-.00000.<-.-<A....---:-;-.9.9A--9//9-;-;99B//9/////////9//;-//999//-/-9-/:-9-;A//;/B--999--/--9:9//9///9;/-9/B////////9/;////;////;/
@M05620:37:000000000-D9766:1:1101:20254:8068 1:N:0:34
GAGGCTGCTTTGGAAGAAACTCATAGATTACTGCAACAGTTCCCCCTGGACCTGGAAAAGTTTCTTGCCTGGCTTACAGAAGCTGAAACAACTGCCAATGTTCTCAAGGCTGATCCACGTCAGGCACGACTCCTCAACGCATCAAAGGAAGTCACCGAGCTGCTGAAACAATGGCAAGTACGTCAGGCCTATCAGCTTTAGCACTCTTGTGGAACAACTTGCACAATTCTCAGCATTTGTCCTTGACCCTG
+
>>AABAFAFFFFGGGGFAGGGGFHBFDGHAGGGHB4AFG5BFFHHGCFE2GHGHHHHHFFGGHHGHHHHHGHHHFFHHHHHHHHHHFHHHHHHHHHBGHH44B44B@BF1B11B4B3BEF//??B?0//<?EHHH3BBE///>?F?1@00@FDG1@/</>/1??FBGHD<F1>1GHCFHG<EHHGGHHAG/=<DDFGHHHCCGHHHG:GGGGH0=CF:FFB09CB/FFGFFBBF9FFFFFBFBFF00;;/;
@M05620:37:000000000-D9766:1:1101:4564:8072 1:N:0:34
GAGGCTGCTTTGGAAGAAACTCATAGATTACTGCAACAGTTCCCCCTGGACCTGGAAAAGTTTCTTGCCTTGCTTACCGAAGCTGAAACAACTGCCAATGTCCTACAGGATCCTACCCGTAAGGAAAGGCTCCTAGAAGACTCCAAGGGAGTAAAATACCTGATGAAACAATGGCAAGTAAGTCACGCATTTCCCCTTTAGCACTCTTGTGGATCCAATTGAACAATTCTCAGCATTTGTACTTGTAACTG
+
AAAAABFAFFFFGGGGFGFFGBG5FF5FGGFFGGFFGF2BFDDFFFAAC2FGHBF23A2F3DGDB5DBBF53B5DF3AEEE?EHGBBFB?1?CGFH3EFF@4BBFHF@3BB3?BFF0BE?/EG3BGH00?3B?FG4?GHH01B1?BF?/<??<@GB2@1@1@?11?<?<<C1?C001.==F1<=11.>A<.=000<<C0=0=0<0<<;0;0AC0<;0C;:<0CG0G0;0;990;CFGGG99C;;9;;;;0;
@M05620:37:000000000-D9766:1:1101:23047:8079 1:N:0:34
AGTGCCAGCTCTCAATCGCACAGGGGACCCAGGGCCTGGCCCCTCCATCCAGAAAACCTATGACCTCACCCGCTACCTGGAGCACCAACTCCGCAGCTTGGCTGGGACCTATGTGAGTATCCAGCGTAGGAATCTGGGAGTTGGGGAGGAGTGAGGAGTTGGGGAAAGACAGTCCTAACCGTGGAGGGTTCTGGTAAATGATGGGGTGAGGAGGGGCTCTTTGGCTCCCACCAGTCCCCCTGTCTGGTCTA
+
BCABCFFFDFFFGGGGGGGGGGHGGGGGGGHHGGGGGGHHHHGHGGHHHHHHHHHHHGHHHHHHHHHHHHHGGGGGHHHHHHHHHHHHGHHHGGGGGHHHGHHGGGHHGHHHHHHHHHHHHHHHHGGGGGHHHHHHGHHGGHHHGGGGGGEHHFHHHGHHHHGGGGHHHHHHHHHHHHHHGGGGGGGGEGGGGGGGGGGGHHGGGGFFFFFFFFFFFFFFFHHFFFFFFFFFFFFFFFFFFFFFHFFFFFF
@M05620:37:000000000-D9766:1:1101:16398:8114 1:N:0:34
AGTGCCAGCTCTCAATCGCACAGGGGACCCAGGGCCTGGCCCCTCCATCCAGAAAACCTATGACCTCACCCGCTACCTGGAGCACCAACTCCGCAGCTTGGCTGGGACCTATGTGAGTATCCAGCGTAGGAATCTGGGAGTTGGGGAGGAGTGAGGAGTTGGGGAAAGACAGTCCTAACCGTGGAGGGTTCTGGTAAATGATGGGGTGAGGAGGGGCTCTTTGGCTCCCACCAGTCCCCCTGTCTGGTCTA
+
ABBBBFFFCFFFGGGGGGGGGGHHGGGGGGHHGGGGGGHHHHGHGGHHHHHHHHHHHGHHHHHHHHHHHHHGGGGGHGHHHHHHHHHHGHHHGGGGGHHHGHHGGGHHGHHHHHHHHHHHHHHHHGGGGGHHHHHHHHHGGHHHGGGGGGGHHHHHHGHHHHGGGGHHHHHHHHHHHHHHGGGGGGGGEGGGGGFGGGGGGGGGGGFFFFFFFFFFFFFFFFFFFFFFFFFFFFFFFFFFFFFFFFFFFFB
@M05620:37:000000000-D9766:1:1101:15994:8119 1:N:0:34
GAGGCTGCTTTGGAAGAAACTCATAGATTACTGCAACAGTTCCCCCTGGACCTGGAAAAGTTTCTTGCCTGGCTTACAGAAGCTGAAACAACTGCCAATGTCCTACAGGATGCTACCCGTAAGGAAAGGCTCCTAGAAGACTCCAAGGGAGTAAAAGAGCTGATGAAACAATGGCAAGTAAGTCAGGCATTTCCGCTTTAGCACTCTTGTGGATCCAATTGAACAATTCTCAGCATTTGTACTTGTAACTG
+
BBBCCCFCFFFFGGGGGGFGGGHHHHHHHHHHHHGHHHHGHGHHHGGGHHHHHHHHGHHHFGHHHHHHHHHHHHHGHHHHHHHHHGHHHHHHHHHHHHHHHHHHHHHHHHHHHHHHHHGEGGHGHGFHGGHHGHGGHDHHHHHHFCHGDHGGHHHHHGHHHHEHHHHHHHHHHHHHHGHHFHGHHHHHGHHHHHGGGGGHHHHHGHHHHFHGHHHHHCHHHHFHHBHHHHGFGGGGGGGGGGGGGFFBFGG
@M05620:37:000000000-D9766:1:1101:14071:8141 1:N:0:34
AGTGCCAGCTCTCAATCGCACAGGGGACCCAGGGCCTGGCCCCTCCATCCAGAAAACCTATGACCTCACCCGCTACCTGGAGCACCAACTCCGCAGCTTGGCTGGGACCTATGTGAGTATCCAGCGTAGGAATCTGGGAGTTGGGGAGGAGTGAGGAGTTGGGGAAAGACAGTCCTAACCGTGGAGGGTTCTGGTAAATGATGGGGTGAGGAGGGGCTCTTTGGCTCCCACCAGTCCCCCTGTCTGGTCTA
+
AAAABFFFCFFFGGGGGGGGGGHHGGGGGGHHGGGGGGHHHHGHGGHHHHHHHHHHHGHHHHHHHHHHHHHGGEGGHGGHHHHHHHHHGHHHGGGGGHHHGHHGGGHHGHHHHHHHHHHHHHHHHGGDGGHHHHHHHHHGGHHHGGGGGGGHHHHHHGHHHHGGGGHHHHHHHHHHHHHHGGFGGGGGEFGGGGCFGGGGGGGGGGFFFFFFFFFFFFFFFFFFFFFFFFFFFFFFFFFFFFFFFFFFFFF
@M05620:37:000000000-D9766:1:1101:20040:8153 1:N:0:34
AGTGCCAGCTCTCAATCGCACAGGGGACCCAGGGCCTGGCCCCTCCATCCAGAAAACCTATGACCTCACCCGCTACCTGGAGCACCAACTCCGCAGCTTGGCTGGGACCTATGTGAGTATCCAGCGTAGGAATCTGGGAGTTGGGGAGGAGTGAGGAGTTGGGGAAAGACAGTCCTAACCGTGGAGGGTTCTGGTAAATGATGGGGTGAGGAGGGGCTCTTTGGCTCCCACCAGTCCCCCTGTCTGGTCTA
+
AA1>ADDCAFFFCFGD1FGEEAGAFG?E?0AGAAE/ABG00FA/EFFHHFGFFEBFHGHGGGBHHFFFHHHEE/>FHGFHCEGHFHHAE0GCEE/E?>BFEGFG?EHHCHHHFHHHFFGF2GFGHGAECGHGHHHFDGGGGFGECCFCGGGGGGHFFGCGHFGGGGEFBCCCGHHFFFFCAC.@AEGG9C.BFGGFBFFFGGFGGGA@FFFFBF??;-EFFFFFFFF?EFFBEFFFFFFB@FBFFFBFFFB
@M05620:37:000000000-D9766:1:1101:20259:8155 1:N:0:34
AGTGCCAGCTCTCAATCGCACAGGGGACCCAGGGCCTGGCCCCTCCATCCAGAAAACCTATGACCTCACCCGCTACCTGGAGCACCAACTCCGCAGCTTGGCTGGGACCTATGTGAGTATCCAGCGTAGGAATCTGGGAGTTGGGGAGGAGTGAGGAGTTGGGGAAAGACAGTCCTAACCGTGGAGGGTTCTGGTAAATGATGGGGTGAGGAGGGGCTCTTTGGCTCCCACCAGTCCCCCTGTCTGGTCTA
+
BBAABFFFBFFFGGGGGGGGGGHGGGGGGGHHFGFGGGHHHHGHGGHHHHHHHGHHHGHHHHHHHHHHHHHGGFFEHHHHGHHHHHHHGHHHGGGGGHHHGHHGGGHHGHHHHHGHHHHHHHHHHGGGGGHHHHHHHHHGGHHHGGFGGGDHHHHHHGHHHHGGGGHHHHHHHHHHHHHHGGGGGGGGGGGGGGGGGGGGGGGGGGFFFFFFFFFFFFFFFFFFFFFFFFFFFFFFFFFFFFFFFFFFFFB
@M05620:37:000000000-D9766:1:1101:23450:8172 1:N:0:34
GAGGCTGCTTTGGAAGAAACTCATAGATTACTGCAACAGTTCCCCCTGGACCTGGAAAAGTTTCTTGCCTGGCTTACAGAAGCTGAAACAACTGCCCCTGTCCTCCAGGCTGCTACCCGTACGGCCCGGCTCCTCGCCGACTCACCGGGAGTCACCGCGCTACTGAACCAATGGCAAGTCCGACAGGCCTTTCCGCTTTCGCACTCTTGTGGCTCAACTTGCCCAATTCTCCGCATTTGTAATTGTCACTG
+
ABAABBFAFFFFG4BFGGGGGGHHHHHHHHHHHHFHG2BDFHHHHGGGGHHHHHGAFHHHHHHHHHHHHHHGHHGHHHHGHHHHHHGHHHEHGHGHHFHGHGHF3BBG3FGHGHFHFG////>E?EEF@CFGG2FADG/<@DGEGH?--->.<0DDA@DG--;0;0::G:.C//;/9A00;C.;;BAEEBF9F0ADGFF/ADFFFFFFFFF?.;FFFBFFFBFFB.BFFFF/AD-DFFFFB/;FFFFFBFB
@M05620:37:000000000-D9766:1:1101:23458:8188 1:N:0:34
GAGGCTGCTTTGGAAGAAACTCATAGATTACTGCAACGGTTCCCCCTGGACCTGGAAAAGTTTCTTGCCTGGCTTACAGAAGCTGAAACAACTGCCAATGTCCTACAGGATGCTACCCGTAAGGAAAGGCTCCTAGAAGACTCCAAGGGAGTAAAAGAGCTGATGAAACAATGGCAAGTAAGTCAGGCATTTCCGCTTTAGCACTCTTGTGGATCCAATTGAACAATTCTCAGCATTTGTACTTGTAACTG
+
A3>AAAFBFFFFGGGGFGFGGGHHHHHHHHHHHHFGHEEAFFHHHGGGHHHHHHHHHG2GGHHHHHHHHHHHHHHFHHHHGHHHHFHHHFGHHHHHHGHHHHHHFHHHGHHHHHHHHHGG@GHH?3?GHFHHGH3G23B?GHHHB2FFGHGGBGB2F/FGGH1GHFHBGFHHHGGHGGHGDHHHHHHHHHHHHHGGGGGGHHHHHHHHHFHGFHHGGFHHHCCGBFFBFFGGGGFFGGGG0FGGGGFGFGG
@M05620:37:000000000-D9766:1:1101:20108:8193 1:N:0:34
AGTGCCAGCTCTCAATCGCACAGGGGACCCAGGGCCTGGCCCCTCCATCCAGAAAACCTATGACCTCACCCGCTACCTGGAGCACCAACTCCGCAGCTTGGCTGGGACCTATGTGAGTATCCAGCGTAGGAATCTGGGAGTTGGGGAGGAGTGAGGAGTTGGGGAAAGACAGTCCTAACCGTGGAGGGTTCTGGTAAATGATGGGGTGAGGAGGGGCTCTTTGGCTCCCACCAGTCCCCCTGTCTGGTCTA
+
BBABBFFFBFFFGGGGGGGGGGHGGGGGGGHHGGGGGGHHHHGHGGHHHGHHHHHHHGHGHHHHHHHHHHHGGEFGHGHHHHHHHHHHGHHHGGGGGHHHGHHGGFHHGHHHGHHHGHHHHHHHHGGGGGHHHHHHHGHGGHHHGGGGGGGHHHHHHGHHHHGGGGHHHHHGHHHGHHHHGGFGGGGGFGGGGGGGGGGGGGGGGGFFFFFFFFFFFFFFFFFFFFFFFBFFFFFFFFFFFFFFFFFFFF9
@M05620:37:000000000-D9766:1:1101:5084:8212 1:N:0:34
GAGGCTGCTTTGGAAGAAACTCATAGATTACTGCAACAGTTCCCCCTGGACCTGGAAAAGTTTCTTGCCTGGCTTACAGAAGCTGAAACAACTGCCAATGTCCTACAGGATGCTACCCGTAAGGAAAGGCTCCTAGAAGACTCCAAGGGAGTAAAAGAGCTGATGAAACAATGGCAAGTAAGTCAGGCATTTCCGCTTTAGCACTCTTGTGGATCCAATTGAACAATTCTCAGCATTTGTACTTGTAACTG
+
ABAAAAFBFFFFFBBFEGFFGFBFGFFHFHGHFGC4GHH5GGAFGGEFHGGHFGHFAFFHEHHHHHHGGH3AFGGFF5BGFFGHHFFFGCGEFFGHHGHHHBFGHHHE3?F@CFGHHGGEGGHGHHHBB?BGEGHFFFHHGHHGGGHF?FCEGHHH2F<@GGHHGGFHGHHGHHHHE?1?FFGHDDFGHHFGFH><<CE=0D=G<GHHHDCEE<CGFCGFHHHHHHCCBG;BCFEGGGGCFGFG;;CBFBF
@M05620:37:000000000-D9766:1:1101:20981:8212 1:N:0:34
AGTGCCAGCTCTCAATCGCACAGGGGACCCAGGGCCTGGCCCCTCCATCCAGAAAACCTATGACCTCACCCGCTACCTGGAGCACCAACTCCGCAGCTTGGCTGGGACCTATGTGAGTATCCAGCGTAGGAATCTGGGAGTTGGGGAGGAGTGAGGAGTTGGGGAAAGACAGTCCTAACCGTGGAGGGTTCTGGTAAATGATGGGGTGAGGAGGGGCTCTTTGGCTCCCACCAGTCCCCCTGTCTGGTCTA
+
>>AAAFDFBFFFGGGGGFFCEEHFGEGGGG2EFFEGGGHHHHGAEGGHFG3GFGFGHGFGHBGHHHHCGFGEGGEGHGGFHHHFGHHHGGHHGG/EEFGGEGHE?DGGGFHHHHHHGGHHHFGFFCBDCGHHHHHHFHHG/FFFGCGGGGDHHHFHH?GHHGGCEGHGGHHHHGHHHHHHGGGGGGFGCFGGGGFFGGGGGGGFGGDBFFFFFDBBBBEFFFFFFFFF.BFFFFFFFFFFBFFFFFFBB99
@M05620:37:000000000-D9766:1:1101:25699:8258 1:N:0:34
AGTGCCAGCTCTCAATCGCACAGGGGACCCAGGGCCTGGCCCCTCCATCCAGAAAACCTATGACCTCACCCGCTACCTGGAGCACCAACTCCGCAGCTTGGCTGGGACCTATGTGAGTATCCAGCGTAGGAATCTGGGAGTTGGGGAGGAGTGAGGAGTTGGGGAAAGACAGTCCTAACCGTGGAGGGTTCTGGTAAATGATGGGGTGAGGAGGGGCTCTTTGGCTCCCACCAGTCCCCCTGTCTGGTCTA
+
BBBBBFFFBFFFGFGGGFGGEGFHFEGGGGGHGGGEFFHHHHGHGGFHHHHHHBGHHGFHHHHHHHHGHHHGGGCFHHHHHHHHHHFHGBGHGGGGGGHHGHHGGGHHGHHHHHHHHGHHHHHHHGEGGGHHHHHHHHGGGHHHGGGGGGGHHGHHHGHHHHGGGGFHFHHHHHHHHHHHGCGGGGGG;AFFGGFGGGGGGFGGGGFFFFFFFFFFFFFFFFFFFFFFFFFFFFFFFFFFFFFFFFFFFFF
@M05620:37:000000000-D9766:1:1101:14837:8267 1:N:0:34
AGTGCCAGCTCTCAATCGCACAGGGGACCCAGGGCCTGGCCCCTCCATCCAGAAAACCTATGACCTCACCCGCTACCTGGAGCACCAACTCCGCAGCTTGGCTGGGACCTATGTGAGTATCCAGCGTAGGAATCTGGGAGTTGGGGAGGAGTGAGGAGTTGGGGAAAGACAGTCCTAACCGTGGAGGGTTCTGGTAAATGATGGGGTGAGGAGGGGCTCTTTGGCTCCCACCAGTCCCCCTGTCTGGTCTA
+
BBABBFFFBFFFGGGGGGGGGGHHGGGGGGHHGGGGGGHHHHGHGGHHHHFHGFFHHGHGHHHHHHHHHHHGGGGGHGHHHHHHHHHHGHHHGGGGGHHHGHHGGGHHGHHHHHHHHHHHHHHHHGDGGGHHHHHHHHHGGHHHGGGGGGGHHGHHHGHHHHGGEGHHHHHHHHHHHHHHGGGGGGGGGGGGGGGGGGGGGGGGGGFFFFFEFFFFFFFFFFFFFFFFFFFFFFFFFFFFFFFFFFFFFFB
@M05620:37:000000000-D9766:1:1101:14820:8273 1:N:0:34
AGTGCCAGCTCTCAATCGCACAGGGGACCCAGGGCCTGGCCCCTCCATCCAGAAAACCTATGACCTCACCCGCTACCTGGAGCACCAACTCCGCAGCTTGGCTGGGACCTATGTGAGTATCCAGCGTAGGAATCTGGGAGTTGGGGAGGAGTGAGGAGTTGGGGAAAGACAGTCCTAACCGTGGAGGGTTCTGGTAAATGATGGGGTGAGGAGGGGCTCTTTGGCTCCCACCAGTCCCCCTGTCTGGTCTA
+
>A>AAFFFBFFFGGGGGGGGFEHHGGGGAEEHGGGGGEHH2GGGGGHHHHHHBFFHHGHHHHFHHHHHHHHGGGEGHHHHHHHFFHGHGFHHGGFFGHHHGHHGGGGHGHHHHHHHHGHHHFFHHGGGGGFDGHFHHHCCDGHHGGGGCFEHHDGHGGHHHGGGGGHHHHHHHHHHHGFHAFEFEEGGEFGGGGGGFGGGGGGGGGFFFFFFFFFCAFFFFFFFFFFFFFFFFFFFFFFFFFFFFFFFFFF
@M05620:37:000000000-D9766:1:1101:4139:8287 1:N:0:34
AGTGCCAGCTCTCAATCGCACAGGGGACCCAGGGCCTGGCCCCTCCATCCAGAAAACCTATGACCTCACCCGCTACCTGGAGCACCAACTCCGCAGCTTGGCTGGGACCTATGTGAGTATCCAGCGTAGGAATCTGGGAGTTGGGGAGGAGTGAGGAGTTGGGGAAAGACAGTCCTAACCGTGGAGGGTTCTGGTAAATGATGGGGTGAGGAGGGGCTCTTTGGCTCCCACCAGTCCCCCTGTCTTGTCTA
+
>>AABFFFBFFFGGGGGFGGFGFGFEGGGGEHGGGGGFGEGHGCFGFHHHHHHGBH3EEGHHHHGHHFGH1FGGCGHDHGGGHFGGGHFHHHGGEGGHHHGHH/?EG0<FGF2GHFDFGHHHFHHGC<B?2F<@?GFFC</?1<><FDGFEHFD<.<<<CGHGCA:CCGHHHHHHGHBCHDFE-;CGG;CAF0:0;9;F0BBBFEGFFEFFFD?DFF@EFFBBFFB/;EFFFFFFFFFF.-:FFB/;;;F/
@M05620:37:000000000-D9766:1:1101:6950:8288 1:N:0:34
GAGGCTGCTATGGAGGAAACTGACAAGTCAGAGATACAAGATCGGATGATTACCTCGCCGGACTCCAGTTACGCGATAACATCTAGTATACCTTCTTCTGCTTCAACAAACAAAAGATCACTCTTATGGTGGCCGGCTCCCTCGTTCCTGACCTCTCGTGCTTGCGCCCTTTCTCCCTGGTTCTCTGTTCTGCAGTTTTCCGTGGGACCAGCATTTCTGCCCTGTGTCGCCTTTGGAACTCTGCCGGGTCT
+
11>AA111CDD1ABBAEG11BDGBFG01DAD1BFAFFG1FF1B0AB//BD2DBB1B/////AE/0B1B@12D>/>>/>>BF21@BB@@@2@B1BF1BBB>1B11>B11/F/0/<<0/B1101B11121<></B0//@C///0?/?/?0=11<<1110.....<0<<<.<:G0;CC0/:0::C0<000;;;09;09009009A0.9-.9.;../00;0;00/-9-////--;:-://;//FFB/B99@-;-:
@M05620:37:000000000-D9766:1:1101:21742:8316 1:N:0:34
GAGGCTGCTTTGGAAGAAACTCATAGATTACTGCAACAGTTCCCCCTGGACCTGGAAAAGTTTCTTGCCTGGCTTACAGAAGCTGAAACAACTGCCAATGTCCTACAGGATGCTACCCGTAAGGAAAGGCTCCTAGAAGACTCCAAGGGAGTAAAAGAGCTGATGAAACAATGGCAAGTAAGTCAGGCATTTCCGCTTTAGCACTCTTGTGGATCCAATTGAACAATTCTCAGCATTTGTACTTGTAACTG
+
>AAAAAFAFFFFFFGG4GGGBFFHFFHHH5GHHHG4BBGDGHGHHGEFF2GHHHHHHHHFBHHHFGHHHHHHHHFGHHFGGHGFGHBFFF?GGHHGFGFGH@GHDGHHBHHHHHFGHHF/EEHHH33FCGBHGHBG33FHBFGH11FCDHGAGDGFFFCGHC1@GHHHDHHHHHHHFFDF1DFGDDFHHGHHHGEDFFEDDFHHGGHHHHHGHCGHHFFHHH0GBGHHFHGBFGGGGGGBFGGGGGBCFBF
@M05620:37:000000000-D9766:1:1101:14708:8320 1:N:0:34
GAGGCTGCTTTGGAAGAAACTCATAGATTACTGCCACAGGTCCCCCTGGCCCTGGAACAGTTTCTTGCCTGGCTTGCAGAAGCTGGAACAACTGCCCCTGTCCTACAGGATGCTACCCGTAAGGACAGGCTCCTAGACGACTCCAAGGGAGTCAACGAGCTGCTGAAACAATGGCAAGTAAGTCAGGCATTTCCGCTTTAGCACTCTTGTGGATCCACTTGACCAATTCTCAGCATTTGTACTTGTACCTG
+
3>AAAAFBFFFFGGGGGGGGGFGFHEGHH54DGB4FBFG23AF22EAF22B2A21FA32BDBDADFB5AFGECGB0BFGHHHHHG21BG?BGG3FF11FFHCGHHFGHEGHEGH4GHH?E/>GH302?FGHHGH2G23?/CGGH22@FDHEG0F11?/CDGH1FHHH1F0FHHHGHHGHD0DGGHHHH.CGHHHFGGGGHHHHHGHHHHGGG0FGGB/CFG009;.;FGGGGGGFGGFFG0CFGGG0/;FB
@M05620:37:000000000-D9766:1:1101:5934:8339 1:N:0:34
GAGGCTGCTTTGGCAGATCCACCTCCATAACTCCACACGCTCCCCCTTACCTGGTAACCGTTGCTATCCTGGCGTCCAGAAGCTGCCACACCGCTCCTACTCTTTGAGGCTGCTCCCGATCCTGCCCGGGTACTCTCCACCTCCGCATGCGTCCCCGTGCTGCTGCCCCCATTTCACGTCGCTCCGCGGTTTCCGCTTTCGTATTGATGTGACTGCCCTAGCGTCCTCCGCTGTCCGATTCTTTGTGCCTG
+
AAAAAAFACDFFGCFGG1BB1BBB000B3BBG1B101A00ABBFEEAB1BB11BBD2BG/AB//B2BBBGH0B///>BBB0BB11BB1B0?///>/>BF1112B1>>?B<?0/FB</?/<><>110/?>>?/11?1FG1?FC0G?A-.<1>.-<<.-<<..;0;00..;;-/=0:0099.9-99:..-9.;A/FFB--AF?--/9;/;////9;B9;-/--/--;;9//---9://-9-;://;BF-/;/9
@M05620:37:000000000-D9766:1:1101:6779:8371 1:N:0:34
AGTGCCAGCTCTCAATCGCACAGGGGACCCAGGGCCTGGCCCCTCCATCCAGAAAACCTATGACCTCACCCGCTACCTGGAGCACCAACTCCGCAGCTTGGCTGGGACCTATGTGAGTATCCAGCGTAGGAATCTGGGAGTTGGGGAGGAGTGAGGAGTTGGGGAAAGACAGTCCTAACCGTGGAGGGTTCTGGTAAATGATGGGGTGAGGAGGGGCTCTTTGGCTCCCACCAGTCCCCCTGTCTGGTCTA
+
AAAABFFFBFFFGGGGFFFFGGHHGEGGGGHHGGGFFGHFHHGHGGHHHHHHHHHHHGHHHFHHHHHHHHHGGGGGHHHHHHHFHHFHGHHHGGGGGHHHGHHGGGHHGHHHHHHHHHHHHHHHHGGGGGHHHHHHHHHGGHHHGGGGGGGHHHHHHGHHHHGGGGHHHHHHHHHHHHHHGEGGGGGGEGGGGGCFGGGGGGGGGGFFFFFFFFFFFFFFFFFFFFFFFFFFFFFFFFFFFFFFFFFFFFF
@M05620:37:000000000-D9766:1:1101:12360:8425 1:N:0:34
AGTGCCAGCTCTCAATCGCACAGGGGACCCAGGGCCTGGCCCCTCCATCCAGAAAACCTATGACCTCACCCGCTACCTGGAGCACCAACTCCGCAGCTTGGCTGGGACCTATGTGAGTATCCAGCGTAGGAATCTGGGAGTTGGGGAGGAGTGAGGAGTTGGGGAAAGACAGTCCTAACCGTGGAGGGTTCTGGTAAATGATGGGGTGAGGAGGGGCTCTTTGGCTCCCACCAGTCCCCCTGTCTGGTCCA
+
A3>AAFFFBFBDDGGGGFFFEEHHGEGGGE2GCEEFFFFFGGF1EEFF5G3FFG3BFE3AGGGGBGG3F1BEE>>EHFGHFGHGGFF?EFGGFG@EEGFHGEGFFCGHGHBGE33333BBFG3GG?/?C/DFBF11?<?/CG11>@.--.<<.D0<0.CF0GG?A...::/C0<G0C0/;9:9;...-CFA090CF00F00;CF.AA-..;9DA9-@-AB/;BFB/;9ABFF.;BBFFEA-9BF//;FF//
@M05620:37:000000000-D9766:1:1101:13508:8429 1:N:0:34
AGTGCCAGCTCTCAATCGCACAGGGGACCCAGGGCCTGGCCCCTCCATCCAGAAAACCTATGACCTCACCCGCTACCTGGAGCACCAACTCCGCAGCTTGGCTGGGACCTATGTGAGTATCCAGCGTAGGAATCTGGGAGTTGGGGAGGAGTGAGGAGTTGGGGAAAGACAGTCCTAACCGTGGAGGGTTCTGGTAAATGATGGGGTGAGGAGGGGCTCTTTGGCTCCCACCAGTCCCCCTGTCTGGTCTA
+
ABA?AFFFBFFFFGGGGGGGGGHHGGGGGGHHGGGGGGHHGHGHGGHHHHHHHHGHGGHHGHHHHHHHHHHGGEGGHHGHGHHHHHHEGHHHEGGGGHGHGHHGGGHHGHHHHHHHHHHHHHHHHGFGGGHHHHHHHHHGGHHHGGGGGGEGHFHHHGHHHHGGGGHHHHHHHHHHHHHHGGGGGGGGEGGGGGFGGGGGGGGGGGFFFFFFFFFFFFFFFFFFFFFFFFFFFFFFFFFFFFFFFFFFFFB
@M05620:37:000000000-D9766:1:1101:20532:8445 1:N:0:34
GAGGCTGCTTTGGAAGAAACTCATAGATTACTGCACCAGTTCCCCCTGGACCTGGAAAAGTTTCTTGCCTGGCTTACAGAAGCTGAAACAACTGCCAATGTCCTACAGGATGCTACCCGTAAGGACAGGCTTCTAGTTGACTCCCCGGGAGTAACCGAGCTGATGAAACAATGGCAAGTAAGTCAGGCATTTCCGCTTTAGCACTCTTGTGGATCCAATTGCACAATTCTCAGCATTTGTACTTGTAACTG
+
11>AAAFAFFFFGGGG11BGFG1G3FGHH1BFHH11B0FBGGHHHGGGF0FGHHFHHB0BBGHHHHHHHHHHHHHHHHHHHHHGHHHHHFGHHHHHE11@F22B21FC0FE1FB2BF>//>>B1B00///B0BB22221B111F////>/>/0121/<//?111=F11><.1F1001.00<0=000//.<00=0.:...:;CGH0/:0C00.999900;0000;0/9C0;0C0F0C9FF90;;;0;00090
@M05620:37:000000000-D9766:1:1101:19107:8446 1:N:0:34
AGGGCCAGCTCTCAATCGCACAGGGGACCCAGGGCCTGGCCCCTCCATCCAGAAAACCTATGACCTCACCCGCTACCTGGAGCACCAACTCCGCAGCTTGGCTGGGACCTATGTGAGTATCCAGCGTAGGAATCTGGGAGTTGGGGAGGAGTGAGGAGTTGGGGAAAGACAGTCCTAACCGTGGAGGGTTCTGGTAAATGATGGGGTGAGGAGGGGCTCTTTGGCTCCCACCAGTCCCCCTGTCTGGTCTA
+
111>A>1AAF1@AFGBAAFGAEAFAFGGEEHHGGEAF/G0EGGHGGBH1BFBF01BFA0BGHFHFH1GHHHGGG?>GHHCGHHA0>FHG0FHGCEG?0FHGHHGGCHHGBHFHHHHHHFHFGHHHGGGGGHHFH1GHBFFGH11ACFGGGCGHGBGH.<GH/CCGGHHHHGHHHHHHHFG-CEGF.E-;9FGGFCFGGGGGGGGGFF@FFFFFF@@@@FFF/FFFFEFFFFFFFFFFFFF@FFFFFBBFFF
@M05620:37:000000000-D9766:1:1101:25200:8458 1:N:0:34
AGTGCCAGCTCTCAATCGCACAGGGGACCCAGGGCCTGGCCCCTCCATCCAGAAAACCTATGACCTCACCCGCTACCTGGAGCACCAACTCCGCAGCTTGGCTGGGACCTATGTGAGTATCCAGCGTAGGAATCTGGGAGTTGGGGAGGAGTGAGGAGTTGGGGAAAGACAGTCCTAACCGTGGAGGGTTCTGGTAAATGATGGGGTGAGGAGGGGCTCTTTGGCTCCCACCAGTCCCCCTGTCTGGTCTA
+
AA>AAFFFBFFFG4FGGGGCE?GDAEGEFGHHFFGGFGHA2FEHGGHGHHHHHHEHHGHGHHGHHGGHHHHFG/EFHHHG2BGAGHH1ECDB>AEFEB3GGHHGGGHHGHHHHHGGHHHHHHHHHGGGGGGGHHHHHHFGF0GHGGEGG?CGF0DHCDHHGHGGEGHHHHHHHHHHHHHHGGGGBEGGCFFGGGGGGGGGGGGGGGFFFFFFFFFFFFFFFFFFFFFFFFFFFFFFFFFFFFFFFFFFBFF
@M05620:37:000000000-D9766:1:1101:12462:8468 1:N:0:34
AGTGCCAGCTCTCAATCGCACAGGGGACCCAGGGCCTGGCCCCTCCATCCAGAAAACCTATGACCTCACCCGCTACCTGGAGCACCAACTCCGCAGCTTGGCTGGGACCTATGTGAGTATCCAGCGTAGGAATCTGGGAGTTGGGGAGGAGTGAGGAGTTGGGGAAAGACAGTCCTAACCGTGGAGGGTTCTGGTAAATGATGGGGTGAGGAGGGGCTCTTTGGCTCCCACCAGTCCCCCTGTCTGGTCTA
+
BBAABFFFCFFFGGGGGGGGGGHGGGGGGGHHGGGGGGHHHHGHGGGHHHHHHHHHHGHHHHHHHHHHHHHGGEEFHFHHHHHHHHHHGHHHEGGGGHHHGHHGGGHHGHHHHHHHHHHHHHHHHGGGGGHHHHHHHHHGGHHHGGGGGGEGHHHHGGHHHHGGGGHHHHHHHHHHHHHHGEEGDEGGEGGGGGFFGGGGGGGGGGFFFFFFFFFFFFFFFFFFFFFFFFFFFFFFFFFFFFFFFFFFFF9
@M05620:37:000000000-D9766:1:1101:25191:8475 1:N:0:34
AGTGCCAGCTCTCAATCGCACAGGGGACCCAGGGCCTGGCCCCTCCATCCAGAAAACCTATGACCTCACCCGCTACCTGGAGCACCAACTCCGCAGCTTGGCTGGGACCTATGTGAGTATCCAGCGTAGGAATCTGGGAGTTGGGGAGGAGTGAGGAGTTGGGGAAAGACAGTCCTAACCGTGGAGGGTTCTGGTAAATGATGGGGTGAGGAGGGGCTCTTTGGCTCCCACCAGTCCCCCTGTCTGGTCTA
+
>1AAAFF1>FFFGGGGGGGGG?HCAEGGGGHHGGGG/FG00AAAEFGFHGBGHBGHFFC1FGHHHEHHHHG/F@EEGHGHFHGAGHAEEHFHEF?>EHGHGHH/E<GCEGHFHHBGHDGHHHHHHGGGGGHHGHHHGHHGCHHFGGGCCFGHHHHHHGHHHHGGGGGGHGHHHHHHHHHHGCFGGGGGCFGGGGBFFFFFGGGFGGF@FFFFFF??@@FFFFFFFFFFFFFFFFFFFFFF@FFFFFFFFFF
@M05620:37:000000000-D9766:1:1101:9420:8478 1:N:0:34
GAGGCTGCTTTGGAAGAAACTGAGAAATAAGTGACACAAGATCGGAGGACCATTTATCCGTACTTTAGTTATCTAGGAGAATCTTGCACCCCTTCCCCTGTTCTAAAGAATAATCCCCTTCCTGCCCGGATCCTCGCCACCTCCTCTGGAGTCACCGCGCTGCTGCCCACATGTCACGTCCGTCCGGGCTTTCCGCTTTCGCACTTTTGTGGCTCCCCTTGCGACCTTCTCCGCCTCCTTCCTTGTTCCTG
+
AAABAAFBFDDFGFFGGGFFGBD4D54B5B5DDDFGFF2A23A22AAA2ABB35555DFEA1115D555D555D5533B1F3BF555BBB1>?BFBFFFFB34B4@@331B4344BB?20BGFHHG/?E/?EGBB?CC/?FGFG@222<2@FGBGBC/</>-.>110>1<.C0==D0.CC.-;:.;---;CFFFAAAAEGGDA;B/;9099.;CBA;9B?.9--;;A/;99B.......9;/;;BF//99/
@M05620:37:000000000-D9766:1:1101:20974:8490 1:N:0:34
GAGGCTGCTTTGGAAGAAACTCATAGATTACTGCAACAGTTCCCCCTGGACCTGGAAAAGTTTCTTGCCTGGCTTACAGAAGCTGAAACAACTGCCAATGTCCTACAGGATGCTACCCGTAAGGAAAGGCTCCTAGAAGACTCCAAGGGAGTAAAAGAGCTGATGAAACAATGGCAAGTAAGTCAGGCATTTCCGCTTTAGCACTCTTGTGGATCCAATTGAACAATTCTCAGCATTTGTACTTGTAACTG
+
A>ABBAFBFFFFGGGGGGGGEGFGFHHHHFHGHHHFGGHFGHHHHGGGHHHHHHHHHHHHHHHHHHHHHHHHHHHHHHHHHHHHHHHHHHHHHHHHHHHHHHHHGHHHHHHHGHGHHHGFEGHGHGHECGHHGHHFHHGHHHFHGCGFGHGGHHHHHGHHHHHHHFHHHHHFHHFHHGFGGGGHHHHHH1GHGHFFCGG<0=GHHFGHHGGGHGHHHFFHHHCHHHHGFGFFFGGGGGGGGGGGFCBBFFF
@M05620:37:000000000-D9766:1:1101:5221:8490 1:N:0:34
AGCGCCAGCTCTCCATCGCACAGGGTACCGAGCGCCTGGCCCCTCCATCCAGAAAGCCTATGACCCCACCCTCCACCTAGGGCACCCTCTCGGCAGCTCGGCTGGGACCTATGTGAGTATCCAGCGTAGGACTCTGGGCGTTGGGGCGGCGTGCGGCGTTGGGGCCAGCCAGTCCTAACCGTGGCGGGTTCTGGTAAATGATGGGGTGAGGAGGGGCTCTTTGGCTCCCACCAGTCCCCCTGTCTGGTCTA
+
>>11>>ADAFFFGGGF1AA0A0F0FBBBF0BE0AA/ABGFFHGHGGEFH0BFG0F1BFGH1@DGH0BEE>E/B/>BFG1B0/B?EFE>?FG//?/E/B1/<FFCGGFGCGFFGGF2FGDHHH2@GGG<>E11?FGGCG.CCGGE@C.C@?AAABGG-@@@@F@@?--9-E-9BFFF/9BF@FF<-@@@@FFFFFFBFFFF/BFFFFA@EFF/AB@?@@FFFFFFFFFFF-FB;FFFFFFF@FFFFFFFFFF
@M05620:37:000000000-D9766:1:1101:9451:8493 1:N:0:34
GAGGCTGCTTTGGAAGAAACTCATAGATTACTGCAACAGTTCCCCCTGGACCTGGAAAAGTTTCTTGCCTGGCTTACAGAAGCTGAAACAACTGCCAATGTCCTACAGGATGCTACCCGTAAGGAAAGGCTCCTAGAAGACTCCAAGGGAGTAAAAGAGCTGATGAAACAATGGCAAGTAAGTCAGGCATTTCCGCTTTAGCACTCTTGTGGATCCAATTGAACAATTCTCAGCATTTGTACTTGTAACTG
+
AAABAAFBFFFFGCFFGGFGGGHHHGHHHHGFHHCHFHGHHGFGHGEFGHFHHHGGB3CGFGHFHHHFBGFGGHHBBBFGHHFGHBBGBFAGHHHHHHHHHFGGHHHGFGGHFHHGGHG?EEHFHHHB??BGEGHFGHHHB?B2?FGC?FFGGFGE@F@GGFGHHFFGGGGFDF?FFF1?GF<><>FGHCFD1<.C<<E=<DD0<CGHH<GDG0CGBGCGHHHHEG0C;G;BFFGGGGG;CFCFB9;BC;F
@M05620:37:000000000-D9766:1:1101:8567:8501 1:N:0:34
GCTGCTGCTTTGGAATCAACTCATAGATCCCTGCCCCAGTTCCCCCTGTCCCTGTAACCGTTTCTTGCCTGGCTTCCAGAAGCTGCAACAACTGCCCATGTCCTACAGGATGCTACCCGTCCGGCAAGGCTCCTCGCCGCCTCCACGGGAGTCACCGCGCTGCTGAACACATGGCAAGTCCGTCAGGCATTTCCGCTTTAGCACTCTTGTGGCTCCCCTTGCACACTTCTCAGCATTTGTCCTTGTACCTG
+
1>1>A@BBBD@1BBBFG1AF3BAA3DDA3BFGHHGHF0BADDFGHG/ABBFBA1BDFGGGGG0B2DABFHFHHHABFFG1BFGB@@BFHB?F@BBFEBBFGHHHB@BFG0BGHH2BGF/?///E////??BFFHFGC?//>CFE00/>CGCGFHBF.-=<AC.=CHHF0:CGF/CGHEG00;CCFGG9.=CFGGFBEGGBFFGCGGFGGGGF-ABE-9BFFB;//;B9FFFFFF/;9;/B9FFFFF/:;BB
@M05620:37:000000000-D9766:1:1101:22395:8508 1:N:0:34
AGTGCCAGCTCTCAATCGCACAGGGGACCCAGGGCCTGGCCCCTCCATCCAGAAAACCTATGACCTCACCCGCTACCTGGAGCACCAACTCCGCAGCTTGGCTGGGACCTATGTGAGTATCCAGCGTAGGAATCTGGGAGTTGGGGAGGAGTGAGGAGTTGGGGAAAGACAGTCCTAACCGTGGAGGGTTCTGGTAAATGATGGGGTGAGGAGGGGCTCTTTGGCTCCCACCAGTCCCCCTGTCTGGTCTA
+
AB>AAFFFBFFFGGGGGGGGGGHGGGGGGGHHGGGGGGHHHHGHGGHHHHHHHHHHHGHHHHHHHHHHHHHGGEGGHHGHFGHHHHFGFHHHGGGGGHHHGHHGGGHHGHGHHHHHHHHHHHHHHGGGGGHHHHHHHHGGGHHGGGEGGDEGHGHHFGHHHHGGGGHHHHHHHHHHHHHHGGGGGGGGEFGGGGGGGGGGGGGGGGFFFFFFFFFFFFFFFFFFFFFFFFFFFFFFFFFFFFFFFFFFFFF
@M05620:37:000000000-D9766:1:1101:27113:8528 1:N:0:34
AGTGCCAGCTCTCAATCGCACAGGGGACCCAGGGCCTGGCCCCTCCATCCAGAAAACCTATGACCTCACCCGCTACCTGGAGCACCAACTCCGCAGCTTGGCTGGGACCTATGTGAGTATCCAGCGTAGGAATCTGGGAGTTGGGGAGGAGTGAGGAGTTGGGGAAAGACAGTCCTAACCGTGGAGGGTTCTGGTAAATGATGGGGTGAGGAGGGGCTCTTTGGCTCCCACCAGTCCCCCTGTCTGGTCTA
+
AAAAAFFFCFFFGGGGGGGGGGHGFEGGGGHHGGGGGGHGCGGHGGHHHHGHGHGHHGHFFEGHHGHHHHHGGEEGHHHHGGHHHHHHGHHHEEFGEFGHGHGGGGHHGHHHHHHHHHHHHHHHHGGGGGGHHHHHHHFFGHHHGGGGGGGHHFHHFGGBGGGGGGHHHHHHHHHHHHHHGGGGGGGGEFGGGGCFGGGGGGGGGGACFFFFFFFFFFFFFFFFFFFFFFFFFFFFFFFFFFFFFFFFFFF
@M05620:37:000000000-D9766:1:1101:4802:8532 1:N:0:34
AGTGCCAGCTCTCCATCGCACAGGGGACCCAGAGCCTGGCCCCTCCATCCAGAAAACCTATGACCTCACCCGCCACCTGGAGCACCCACTCCGCAGCTTGGCTGGGACCTATGTGAGTATCCAGCGTAGGAATCTGGGCGTTGGGGCGGCGTGCGGAGTTGGGGCAAGACAGTCCTAACCGTGGCGGGTTCTGGTAAATGATGGGGTGAGGAGGGGCTCTTTGGCTCCCACCAGTCCCCCTGTCTGGTCTA
+
>11>>BDFAFFFGGGGFFE1E?GAF00AEAFG0BBBBBFHGHGFGGHHHCGGHFGBFEFGBAFGHABFGGH>E/>BGE0B0BBFHHE/?GH0/E/E>FBB<FGGGGHHGHGBGGH2>GHHHHBGHGGBBE<1@DGBGE/<ACGACC.<C-9;9.:A-AEGF/@@---:-;BBFFFFB;FF@FF<-;@@@FFFFFFFFFFFBFFFFFF<FF-/9A@?@?FB9BFFFFFFF-ABEFFFFFFF@FFFFFFFFFF
@M05620:37:000000000-D9766:1:1101:5264:8554 1:N:0:34
GAGGCTGCTTTGGAAGAAACTCATAGATTACTGCAACAGTTCCCCCTGGACCTGGACAAGTTTCTTGCCTTGCTTACAGAAGCTGAAACAACTGCCAATGTCCTACAGGATTCTACCCGTAAGGAAAGGCTCCTAGAAGACTCCAAGGGAGTAAAATATCTGATTAAACAATGGCAACCAAGGCAGGCATTTCGTCAGTAGCACGCTTGGGGATCCAATTGAACAATTCTCAGCATTTGTACTTTTAACTG
+
AAAAAAFAFDDFFFAFA1GFFFDHGHHHHHHHHHHHFHGDGGGDHGAFEEB0FGFHBACGGHHHDHDBGF1BGGFHH1BFHGFFFFFHHFHHFGHFGHHHFFF@EGH10BB1BBEBBBEEGGFGHHF0B>>BFB<BFHFB0B1<1FBFCG?EFDF22@2@FDF22>>F<FE1?1??1?0<<?/.<<ACHC1>10....<00=0<--;;C.:-C.;GHFGFFBFFFF0;0BCF;BFGGGG0;;CF00;CCB;
@M05620:37:000000000-D9766:1:1101:5246:8557 1:N:0:34
GAGGCTGCTTTGGAAGAAACTCATAGATTACTGCAACAGTTCCCCCTGGACCTGGAAAAGTTTCTTGCCTGGCTTACAGAAGCTGAAACAACTGCCAATGTCCTAAAGGATGCTCCCCGTCAGGCAAGGCTCCTCGCAACCTCCCAAGGCGTCAAAGAGCTGATGAAACCATTGCAAGTCAGTCCGGCCTTTCCGCTTTCGCACTCTTGTGGCTCCCATTGCACAATTCTCCGCCTTTGTCCTTGTAACTG
+
AAABBBFAFFFFGGGGGGGGGGHHHHHHHHHHHHFHFGHBGHHHHGCGHGHGHHGAGGBGBHHHHHHHHHHGHHHCGGHHGHHHHGFGHHHHGHHHHHHHG@G4B4B3F2@FGH3CFF/??EEGCCF/F/FGFGC//<//0BFG<22?F?/?///FD<0<FG?1>1>1<0.11>1F=1F1F0=<0.<<-.;CFF.:EFG0DDDG?CFGE;CDA.;C9CFGG0B00;09;;F09..ADF/B//BFFF/;/;9
@M05620:37:000000000-D9766:1:1101:25270:8565 1:N:0:34
GAGGCTGCTTTGGACGAACCTCATAGATTACTGAAACAGTTCAGCCTTGACCTGGAAAAGTTTCTTGCTTGGCTTACAGAAGCTGAAATACCTGCCAATGTTCTACAGAATGCTACCCGTAAGGAAAGGCTCCTAGAAGACTACAAGGGAGTAAAAGATCTGATGAAACAAAGGCAAGGAAGTAAGGCATTTCAGCTTCAGCACTATTGTGGAAACAATTGAACAATGATCAGCATTTGCACTTGTAACGG
+
>3A>>>F3BBB4F4BA2F2AFCGGHCFDF53B5533ABABD5D55BB3AABBFFAB3323BBD5DAD555AB3BB3B5BDG33BF33B5D@BBDH?3FF@B44BBBB@4B@33B4B21??//B??3FB0?3B/B?B??BEB322?BB//?/?2@>22<22>2@2@@2110/0?0<<0<.<<011111<011<11=<0<0=00=<00=DB=<::00:/:<;:0;=0:<:0000;;9;CFF009:;;;;;;.-
@M05620:37:000000000-D9766:1:1101:15320:8565 1:N:0:34
AGTGCCAGCTCTCAATCGCACAGGGGACCCAGGGCCTGGCCCCTCCATCCAGAAAACCTATGACCTCACCCGCTACCTGGAGCACCAACTCCGCAGCTTGGCTGGGACCTATGTGAGTATCCAGCGTAGGAATCTGGGAGTTGGGGAGGAGTGAGGAGTTGGGGAAAGACAGTCCTAACCGTGGAGGGTTCTGGTAAATGATGGGGTGAGGAGGGGCTCTTTGGCTCCCACCAGTCCCCCTGTATGGTCTA
+
AA>>>FFFAFFFG4GGGGGGGGHGGGAEEFDHABEEDGHHFHGCEGFHHHFHFFHGGGFHHHFHHHHHHHHGF>EEHGHHEGHHHH1?EGHHEGGFGFHHGGHE//BFF22FGHGFGH3?GD3BGG<?C/<GHHHHHB0C?FGFG?FCCA>>G=GGGA<CFFGGFDHHHHHHHHHHHHGH?FEAEEGGGGGGGG;BFFGFGGEFGGFFFF?BDFF-BFFFFFEFFFFFFFFFFFBFFFFFFFFFFF.;BFF
@M05620:37:000000000-D9766:1:1101:14657:8578 1:N:0:34
AGTGCCAGCTCTCAATCGCACAGGGGACCCAGGGCCTGGCCCCTCCATCCAGAAAACCTATGACCTCACCCGCTACCTGGAGCACCAACTCCGCAGCTTGGCTGGGACCTATGTGAGTATCCAGCGTAGGAATCTGGGAGTTGGGGAGGAGTGAGGAGTTGGGGAAAGACAGTCCTAACCGTGGAGGGTTCTGGTAAATGATGGGGTGAGGAGGGGCTCTTTGGCTCCCACCAGTCCCCCTGTCTGGTCTA
+
AA>3>FFFAFFFGAGGGGGGFFHFGFGEEFEHAEEE2FHHFHGHGGFHHHCGFFBAGGHHHHFHHGGGHHHEE>EEHHHH2FGHGH1??GHGFFGCFHDGGHHGGGHHGHFHHHHGHHHHHHEHHGDFGGFHHHHHHH0FGHHHGGCCGACGHDGHGFGCGHGGCDHHFGFHHHHHGFHHGGGGDEGGGGGGGGCFGFGGGGGGGGFFFFFFFFFFFFFFFFFFFFFFFBFFFFFFFFFFFFFFFFFFFF9
@M05620:37:000000000-D9766:1:1101:22068:8592 1:N:0:34
AGGGCCAGCTCTCAATCGCACAGGGGACCCAGGGCCTGGCCCCTCCATCCAGAAAACCTATGACCTCACCCGCTACCTGGAGCACCAACTCCGCAGCTTGGCTGGGACCTATGTGAGTATCCAGCGTAGGAATCTGGGAGTTGGGGAGGAGTGAGGAGTTGGGGAAAGACAGTCCTAACCGTGGAGGGTTCTGGTAAATGATGGGGTGAGGAGGGGCTCTTTGGCTCCCACCAGTCCCCCTGTCTGGTCTA
+
>33>AA>ABFFFAFGDFAFGEGFGCGGG?AGHGGG?FCGFAGEHGGHHA13BBA3FGE3GHHFHHHFHHHHGGEEEHHHFHHHHA?FHGCGHGDGG?GGHGHHGGGHHCHHHHHHHEDHD2DGGFGDDCGGHHHB11<0/?FHH-DF--<</.0<GC.<GH/-A:EHHBGHGHHHHHHGGG.CBEGGGGGGGGGGGGGGGEFGGGFFBFFFFF.BB-BFFFFFFFFFFFFFFFFFFFFFF<FFFFFFB/FB
@M05620:37:000000000-D9766:1:1101:27150:8613 1:N:0:34
GAGGCTGCTTTGGAAGAAACTCATAGATTACTGCAACAGTTCCCCCTGGACCTGGAAAAGTTTCTTGCCTGGCTTACAGAAGCTGAAACAACTGCCCATGTCCTCCAGGCTGCTACCGGTAGGGCCCGGCTACACGCCAACTCAACGGAAGACACCGAGAAACAGAACCAATGACAAGTCAGACAGGCATTTCAGCTTTCGCACTGTTGTGGATCAACTTGCCACATCCTCAGCATTTGTAATTGTCAATG
+
BB@BBBFBFFFFGGGFAGGGGGHHHHHEGHHHHHHFHHHFGHHHHGGGHHHHHHHGHHHHHHHHGHGHHHHHFHHHHHHHHHHHHHGHHGHHHHBFG3?B44@B332B31BFEHH3F>//>//?2?/<////B2B?/?/>/2@22@///??00?<F->>-.1>0<<</.<CF/0<<<C00;;0:::C;.:CGF0GHHBF0C:.9@;;;F9.9;9F.C/0;00/00;;0/;B/;/;/BFFFBFEFF//:/:/
@M05620:37:000000000-D9766:1:1101:8160:8636 1:N:0:34
ACCACACCTTCTACAATGAGCACACGTCTGAACTCCAGTCACCGCTCCTTATCGCGCCTGCCGCCTGCCGCGCTACCAAAAGATAAAACACCTGCCCATTCCTACATTCTTCTACCCGTAAGGAAATGCTCCTAGAAGACTCCAAGGGAGTAAAAGACCTGATTAAACACTGGCAAGTAAGTCAGGCATTTCCGCCTTAGCACTCTTGAGGATCCAATTGAACACTTCTCAGCATTTGTACTTGTAACTGC
+
BBBBBBBAFFFFGGGGFG5FFG4A4A4B4ADDFFHE3FGG3DG2A2A2FDBF51BA0A1F11AA>E1B1>>///>>GH3113134433B/0?BB???3BF?BG4??BB4B3BBFHHFDGF/<GF2222>@@2@F111?C0??1?1<F<..>>111<>0>FCG00<00<<.00<.<0:0;0;;;;;B/:0:0;0;:;..9;00;;FGFF099F//9000;0;CC0/90000;BF/BBF/9;B9B/;//;:B/
@M05620:37:000000000-D9766:1:1101:27139:8637 1:N:0:34
GAGGCTGCTTTGGAAGAAACTCATAGATTACTGCAACAGTTCCCCCTGGACCTGGAAAAGTTTCTTGCCTGGCTTACAGAAGCTGAAACAACTGCCAATGTCCTACAGGATGCTACCCGTAAGGAAAGGCTCCTAGAAGACTCCAAGGGAGTAAAAGAGCTGATGAAACAATGGCAAGTAAGTCAGGCATTTCCGCTTTAGCACTCTTGTGGATCCAATTGAACAATTCTCAGCATTTGTACTTGTAACTG
+
BBBBBBFAFFFFGFDFFGAFGGHHHGHHHHHGHBDGFHHHHFGHHGGFCGFHHHGFBDFGHHHHHHGFFGHHHHHEGHHHHHHHHEDHFH1GHHHGHHHHHFEGHHHHGGHGHHGHHHEEEGHHHHHBBFGHFHHGHHHHFFFHHHHFDHGGHHHGBFFGHHHHGHGGHHHHHHFHHGHFHGFHHGHHHFGGFGDGCDF=DGHHC<DGHDGGH:CG:CGHHHHHHHG0;CCCFGGGGGGFFGGGG;FFFFG
@M05620:37:000000000-D9766:1:1101:22368:8638 1:N:0:34
AGTGCCAGCTCTCAATCGCACAGGGGACCCAGGGCCTGGCCCCTCCATCCAGAAAACCTATGACCTCACCCGCTACCTGGAGCACCAACTCCGCAGCTTGGCTGGGACCTATGTGAGTATCCGGCGTAGGAATCTGGGGGTTGGGGGGGAGTGAGGAGTTGGGGAAAACAAGTCCTAACCGTGGAGGGTTCTGGTAAATGATGGGGTGAGGAGGGGCTCTTTGGATCCCACAAGTCCCCCTGTCTGGTCTA
+
>11>AFF@AFFFAGGFBE1AE0FAAFGA0EEEFEAA//FF0GGFGGGGAFCF101BGE01FE2FGHGGHFFGGG@EHHH0GHHGF>GHGF1GEA//>0GH/F1<//B<E<1FDHB2B12B22/>/</>A/<1?11FDF--<A@@-<-;@@@FFFB-;-9//B---;E-/-;;9/BFFFB9-9E@BFF--9FFFFF/BFF/;///;-;---F/-;----;F//////;-B/A---/9//-;--;:B///BF9
@M05620:37:000000000-D9766:1:1101:11018:8644 1:N:0:34
GAGGCTGCTTTGGAAGAAACTCATAGATTACTGCAACAGTTCCCCCTGGACCTGGAAAAGTTTCTTGCCTGGCTTACAGAAGCTGAAACAACTGCCAATGTCCTACAGGATGCTACCCGTAAGGAAAGGCTCCTAGAAGACTCCAAGGGAGTAAAAGAGCTGATGAAACAATGGCAAGTAAGTCAGGCATTTCCGCTTTAGCACTCTTGTGGATCCAATTGAACAATTCTCAGCATTTGTACTTGTAACTG
+
A3AABBFCFFFFGGGGGGGGGGEGHHHHHHHGHHFGGFHDGHHHHGGGHHHHHHHHHHGGFHHHHHHHHGHHHHHHHHHHHHHHHHHHHHHHHHHHHFHHHHHHHHHHHHHHHHHHHHGEEGHHHFBHFHHHGHFHF3GEGHHHGBGFGHFGFHHHHGHHHHHHHHHHHHHHHHHHHGHGFHHHHHHHGHHHHHGGGGGHHHHHGHHHHHHGHHHHHGHHHHHHH/CGHHGGGGGGGGGGGGGGGGGGGGF
@M05620:37:000000000-D9766:1:1101:22820:8648 1:N:0:34
AGTGCCAGCTCTCAATCGCACAGGGGACCCAGGGCCTGGCCCCTCCATCCAGAAAACCTATGACCTCACCCGCTACCTGGAGCACCAACTCCGCAGCTTGGCTGGGACCTATGTGAGTATCCAGCGTAGGAATCTGGGAGTTGGGGAGGAGTGAGGAGTTGGGGAAAGACAGTCCTAACCGTGGAGGGTTCTGGTAAATGATGGGGTGAGGAGGGGCTCTTTGGCTCCCACCAGTCCCCCTGTCTGGTCTA
+
AAABADFFBFFFGGGGGFFFGGHHGFGGGGDHGCEGFFFGHHGDGGHHGHGGFHBGHGFGHHBGGHH3FGHGGFGGHFHHHHHFGFHHGHHHGDEG/F3FFGHCEFFGGHFHG3GDGFH3?DGGHGGGGGHDGHHFHFFGGHEHCCFCDDAGCDH.CA/C0CDCEDEGHHGGFHBGHHBGG.99AAEG9;CFBFFFFF00BFFGGGFAEF?BADDCFDFFFFFFB/FEEFFDEFFFFFE;9AFFFBBFBF9
@M05620:37:000000000-D9766:1:1101:19156:8652 1:N:0:34
AGTGCCAGCTCTCAATCGCACAGGGGACCCAGGGCCTGGCCCCTCCATCCAGAAAACCTATGACCTCACCCGCTACCTGGAGCACCAACTCCGCAGCTTGGCTGGGACCTATGTGAGTATCCAGCGTAGGAATCTGGGAGTTGGGGAGGAGTGAGGAGTTGGGGAAAGACAGTCCTAACCGTGGAGGGTTCTGGTAAATGATGGGGTGAGGAGGGGCTCTTTGGCTCCCACCAGTCCCCCTGTCTGGTCTA
+
ABAABFFFBFFFGGGGGGFGGGHHGGGGGEHHGG2EGCHHHHGHGGHHFHHHHFBFHGFHHHHHFHHHHHHGGGFGHGHHGHHHGHHHGGHHGGGGGHHHGHHGGGHHGHHHHHHHHHHHHHHHHGEGGGHHHHHGHGGGDHHHGGGGGGGHHHHHHGHHHHGGGGHGHHHHHHHHHHHHGDEGGGGGEFGGGGGGGGGGGGGGGGFFFFFFFFFFFFFFFFFFFFFFFFFFFFFFFFFFFFFFFFFFFFF
@M05620:37:000000000-D9766:1:1101:22661:8659 1:N:0:34
AGTGCCAGCTCTCAATCGCACAGGGGACCCAGGGCCTGGCCCCTCCATCCAGAAAACCTATGACCTCACCCGCTACCTGGAGCACCAACTCCGCAGCTTGGCTGGGACCTATGTGAGTATCCAGCGTAGGAATCTGGGAGTTGGGGAGGAGTGAGGAGTTGGGGAAAGACAGTCCTAACCGTGGAGGGTTCTGGTAAATGATGGGGTGAGGAGGGGCTCTTTGGCTCCCACCAGTCCCCCTGTCTGGTCTA
+
>1>AADF1>CBFGGGGGGGGGGGGGEGGGGEHG0BEFGHHHHGCEGH11FFHGH1FGE01FGGGGHH1F>CFEEEEHFHHFGHGHGGHGGGHGGG>EFGHCG1?/?BFE0<11BFG1B>FG2F10//?<BGDGH11<FFF/F<</-.<-<.>CD0<C.//0<-;.:C./:C/GCGB00GH-CA-.;.-CFF00;0000;FBBFB..--A--9-9-9@@9/:/9BF9/9---A9-B/;9AA@F9F//B;B:9
@M05620:37:000000000-D9766:1:1101:18283:8660 1:N:0:34
AGTGCCAGCTCTCAATCGCACAGGGGACCCAGGGCCTGGCCCCTCCATCCAGAAAACCTATGACCTCACCCGCTACCTGGAGCACCAACTCCGCAGCTTGGCTGGGACCTATGTGAGTATCCAGCGTAGGAATCTGGGAGTTGGGGAGGAGTGAGGAGTTGGGGAAAGACAGTCCTAACCGTGGAGGGTTCTGGTAAATGATGGGGTGAGGAGGGGCTCTTTGGCTCCCACCAGTCCCCCTGTCTGGTCTA
+
AA>ABFDFBFFFGGGGGGGGEGHHEGGGGGHHGGGGGEHHHHGHGGGHDHHHHFBHHGBGHHHHHHFHHHHGGGFGHFHHHHHHCHHHGHHHGGGGGGHHGHHGFGHHGHHHHHHHHHHHHHHHHGFGGGHHHHHHFHGGGHHHCCFGGGGHHHHHHGHHHGCGFGHHHHHHHHHHHHHHGFFGGGGGCFGGGGGGGGGGGGGGGGFFFFFFFFFFFFFFFFFFFFFFFFFFFFFFFFFFFFFFFFFFFFF
@M05620:37:000000000-D9766:1:1101:12598:8661 1:N:0:34
GCGGCTGCTTTGGAAGAAACTCATAGATTACTGCCACAGTTCCCCCTGTACCTGTAACCGTTTCTTGCCTGGCTTCCAGAAGCTGAAACAACTGCCAATGTCCTACAGGATGCTACCCGTAAGGACAGGCTCCTCGCCGCCTCCACGGGAGTCACCGAGCTGCTGAACCAATGGCAAGTAAGTCAGGCATTTCCGCTTTAGCACTCTTGTGGATCCACTTGAACACTTCTCAGCATTTGTCCTTGTACCTG
+
11>1>>1>CFBBB1BB11BF1BBF3DFHF1BEDFC1B0BBDDGHHGAB12B2BB1DD21E/ABF2DABGHHHHGA0BGGDGHH@11@BBBF?EGFH11GGHHHH2FGHH0FGHH2FGG?E//BG100?FFGHFF0C//</>BFHF0?AGCCE0111C-ACGH/<GDD/<<<CG/GHBEG00CFGGHHH.CGGHHGGGGG0FFFFFGGGGGGF0CFG0/;BF00:;/;CFGFFFFFFFFBB/BFFFF//9FF
@M05620:37:000000000-D9766:1:1101:8675:8681 1:N:0:34
AGTGCCAGCTCTCAATCGCACAGGGGACCCAGGGCCTGGCCCCTCCATCCAGAAAACCTATGACCTCACCCGCTACCTGGAGCACCAACTCCGCAGCTTGGCTGGGACCTATGTGAGTATCCAGCGTAGGAATCTGGGAGTTGGGGAGGAGTGAGGAGTTGGGGGAAGACAGTCCTAACCGGGGAGGGTTCTGGTAAATGATGGGGTGGGGGGGGGCTCTGTGGCTCCCACCAGTCCCCCTGTCTGGTCTA
+
>A>>ABFFAFFFGFFGFGGCECHCGEEAAEAGFEGAAFF2AFFAEGHHGHEF3GFEFFGGHHDGGHH3GEFEEEEGH3FFGGHFBGGFGBGG?E/EE3GF/FF/?AF??FFDDGFDBBFGDF?BFB??DDF1<1?FBG<F??<1<A.>CGEHFHGHCACG<G@--;E:.:C:0CFBF;;99---BBG@.;:FFB//9/B/9/9B??A--9;-;-9-@@.F/:;9;./9ABF...;99;AA;9F/9/;9;B/
@M05620:37:000000000-D9766:1:1101:19487:8713 1:N:0:34
AGTGCCAGCTCTCAATCGCACAGGGGACCCAGGGCCTGGCCCCTCCATCCAGAAAACCTATGACCTCACCCGCTACCTGGAGCACCAACTCCGCAGCTTGGCTGGGACCTATGTGAGTATCCAGCGTAGGAATCTGGGAGTTGGGGAGGAGTGAGGAGTTGGGGAAAGACAGTCCTAACCGTGGAGGGTTCTGGTAAATGATGGGGTGAGGAGGGGCTCTTTGGCTCCCACCAGTCCCCCTGTCTGGTCTA
+
A>1>AFDFAFFFGGGGEGGEGCHCGGGGGGGHEEGEFGHGEHGHGGFHHHFGHBGHHGHHHHHHHHHFHHHGGEEGHGGHHHHHHHHHGHHHGGGGGHHHCFHGEGHHGHHGFGHHHHFHHFHHHGGGGGHHHHHHFFHFGHFFGGGCCGCFGHHHHCHHHHGGGFHHFHHHHHHHHHHHGEEAEGGGCFGGGGFFGGGGGGGFGGF@EFFFFF@@@@FFFFFFFFFFFFFFFFFFFFFF?FFFFFFFFF/
@M05620:37:000000000-D9766:1:1101:9700:8728 1:N:0:34
AGTGCCAGCTCTCAATCGCACAGGGGACCCAGGGCCTGGCCCCTCCATCCAGAAAACCTATGACCTCACCCGCTACCTGGAGCACCAACTCCGCAGCTTGGCTGGGACCTATGTGAGTATCCAGCGTAGGAATCTGGGAGTTGGGGAGGAGTGAGGAGTTGGGGAAAGACAGTCCTAACCGTGGAGGGTTCTGGTAAATGATGGGGTGAGGAGGGGCTCTTTGGCTCCCACCAGTCCCCCTGTCTGGTCTA
+
AA3>AFFFBFFFGGGGFGGGGEHEGGGGGGHHCFGE2FHHHHGHGGHHHHHHEHHHHGHGHHEHHHHHHHHGGEGGHHHHEGHHGHHGGHHGGE@CGFHHGHHGGGGHGHGHHHHHHHHHHHHHHGGGGGGGHHHHHHHGGHHHGGGGGGGHHHHHHGHHHHGGGGHHHHHHHHHHHHHHGGFGGGGGFGGGGGCGGGGGGGGGGGFBFFFFFFBBBBFFFFFFFFFFFFFFFFFFFFFFBFFFFFFFFFB
@M05620:37:000000000-D9766:1:1101:21582:8730 1:N:0:34
AGTGCCAGCTCTCAATCGCACAGGGGACCCAGGGCCTGGCCCCTCCATCCAGAAAACCTATGACCTCACCCGCTACCTGGAGCACCAACTCCGCAGCTTGGCTGGGACCTATGTGAGTATACAGAGCAGGAATCTGGGGGTTGGGGAGGAGAGAGGAGTTGGGGAAAGACAGTCCTAACAGTGGAGGGTTCTGGTAAATGATGGGGTGAGGAGAGGCTCTTTGGCTCCCACCAGTCCCCCTGTCTGGTCTA
+
AAAAAFFFBFFFGGGGGGGGGGHHGGGGGGHHGGGGGGHHFHGGGGHHHHFHHHHHHGHHHHHHHHHHHHHGGGGGHHHHHHHHHHGHGHHHGGGGGHHHCHHGFGHHGGHHHHFFFG3?3BBD3@22@//222@2@F/>--<-A@.<-.<...;..;/:C/DG.:A.;FGF09;9CB//:0;B0;.=9.;FFGFFFFF//BBFFDDFEF./;.99DAFFFFFFFFFFE.AA.:/B/F9ABEFFFE/BBF/
@M05620:37:000000000-D9766:1:1101:16479:8789 1:N:0:34
AGTGCCAGCTCTCAATCGCACAGGGGACCCAGGGCCTGGCCCCTCCATCCAGAAAACCTATGACCTCACCCGCTACCTGGAGCACCAACTCCGCAGCTTGGCTGGGACCTATGTGAGTATCCAGCGTAGGAATCTGGGAGTTGGGGAGGAGTGAGGAGTTGGGGAAAGACAGTCCTAACCGTGGAGGGATCTGGTAAATGATGGGGTGAGGAGGGGCTCTTTGGCTCCCACCAGTCCCCCTGTCTGGTCTA
+
BBBBBFFFCFFFGGGGGGGGGGHHGGGGGGHHGGGGGGHHGHGHGGHHHHHHHHHHHGHHHGHHHHGHHHGGGGGGHGHHHHHH1?EHE3GHE//EFGHHGHHE//BFG2FGHHHHHHFHHHHHGGGG<EHHHHHHHHHGGHHH/>FDGGGHHHHHGGHHHHCGGGGHHHHHF0CGHHHHGFEGGGGG.;EGG0;CFGGGGGGGGGFFFFFFF.@B;DFFFF/;FFFFFF?FFFFFFFFFFFFFFF/:9BB
@M05620:37:000000000-D9766:1:1101:16822:8819 1:N:0:34
GCGGCTGCTTTGGAAGCAACTCATAGATTCCTGCCCCAGTTCCCCCTGGACCTGGAACCGTTTCTTGCCTGGCTTCCAGAAGCTGAAACAACTGCCCATGTCCTACAGGATGCTACCCGTAAGGACAGGCTCCTCGCCGACTCCCCGGGAGTCAACGAGCTGCTGAAACAATGGCAAGTAAGTCAGGCATTTCCGCTTTAGCACTCTTGTGGATCCACTTGAACAATTCTCAGCATTTGTACTTGTCACTG
+
1>1>A11>CFB1FA11A1BBBF1D3DFHFBFGHHG0A0BBDFHHHGAF/0BBFB0BF1AEBEFGDFDFGHHHHGB0BGH1FGH1B1BGH0BFFGGH/1BFHHHH2FGHHFGHHH2FGH?E//FG100?FFHHGH0?/<//BCGH//<AGGCGCG10<.<CFH/CGGH0GCHHHHHHHGH0:CGGHHHG.CFGGEGGGGGGGGGGGGGGGGGGFGGGG/BFF//BF-;BFFFFFFFFFFFF/FFFFF//;FB
@M05620:37:000000000-D9766:1:1101:19863:8829 1:N:0:34
AGTGCCAGCTCTCAATCGCACAGGGGACCCAGGGCCTGGCCCCTCCATCCAGAAAACCTATGACCTCACCCGCTACCTGGAGCACCAACTCCGCAGCTTGGCTGGGACCTATGTGAGTATCCAGCGTAGGAATCTGGGAGTTGGGGAGGAGTGAGGAGTTGGGGAAAGACAGTCCTAACCGTGGAGGGTTCTGGTAAATGATGGGGTGAGGAGGGGCTCTTTGGCTCCCACCAGTCCCCCTGTCTGGTCTA
+
AAAAAFFFBFFFGGGGGGGGGGHHGGGGGGHHGGGGGFHHGHGHGGGHHHHHHHFHHGGHHHHHHHHHHHHGGFGGHHHHHHHHFHHHGHHHGGGGGHHHGHHGGGHHGHHHHHHHHHHHHHHHHGGGGGHHHHHHHHHGGHHHGGGGGGGHHHHHHGHHHHFGGGHHHHHHHHHHHHHHGGGGGGGGAFGGGGGGGGGGGGGGGGFFFFFFFFFFFFFFFFFFFFFFFFFFFFFFFFFFFFFFFFFFFFF
@M05620:37:000000000-D9766:1:1101:12645:8843 1:N:0:34
GAGGCTGCTTTGGAAGAAACTCATAGATTACTGCAACAGTTCCCCCTGGACCTGGAAAAGTTTCTTGCCTGGCTTACAGAAGCTGAAACAACTGCCAATGTCCTACAGGATGCTACCCGTAAGGAAAGGCTCCTAGAAGACTCCAAGGGAGTAAAAGAGCTGATGAAACAATGGCAAGTAAGTCAGGCATTTCCGCTTTAGCACTCTTGTGGATCCAATTGAACAATTCTCAGCATTTGTACTTGTACCTG
+
A>AAAAFBFFFFGGGGCGGGGGFGGGHHHBGHHHHFGGHDGHHHHGGGFGHHHHHHHHHHGHHHHHHHHHHHHHHHHHHHHHHHHHGHHHHHHHHHFCGHHHHHEHHHHHHHHHHHGHGFGGHHH3FFGGHHGHFGF3GHFHFH2?GFDHGGHHHHHGHHHHHHGHHHHHHHHHHHHA<FFHGHHHHHGHHHHHGGCEGGBGDHGGHHHDHGHHHHH0GHHG0CG/CGHHGGGGGGGGGFFGGGF;F0;FG
@M05620:37:000000000-D9766:1:1101:9087:8923 1:N:0:34
AGTGCCAGCTCTCAATCGCACAGGGGACCCAGGGCCTGGCCCCTCCATCCAGAAAACCTATGACCTCACCCGCTACCTGGAGCACCAACTCCGCAGCTTGGCTGGGACCTATGTGAGTATCCAGCGTAGGAATCTGGGAGTTGGGGAGGAGTGAGGAGTTGGGGAAAGACAGTCCTAACCGTGGAGGGTTCTGGTAAATGATGGGGTGAGGAGGGGCTCTTTGGCTCCCACCAGTCCCCCTGTCTGGTCTA
+
>A>3>FFFBFFFGGGGGGGCFFHHGGGEEFHH2BFEFGHHGHGHGGHHHHHHHHBGHGHGHHGHHHHHHHHGG>EFHHHH2FGHHHF1EGHHFGGGGHHHGHHGGGHHGHHHHHHHGGHHHHHHHGGGGGHHHHHHHGHGGHHHGGGGGGEHHDGFCE/GHHGGGGHHHHHHHHGHHHHHGGGGDFGG;.FFFGFGGGGGGGGGGGFFFFFFFFFFFFFFFFFFFFFFFFFFEFFFFFFFFFFFFFFFFFB
@M05620:37:000000000-D9766:1:1101:23200:8963 1:N:0:34
GAGGCTGCTTTGGAAGAAACTCATAGATTACTGCAACAGTTCCCCCTGGACCTGGAAAAGTTTCTTGCCTGGCTTACAGAAGCTGAAACAACTGCCAATGTCCTCCAGAATAATCAGCTTCCAGAACAGCACATCGCAAGATAACAAGGAGTCAAAAAGCTGCTAAAGACAGAGCAAATCCGTCAGGACTATCCGCATGAACCCTCTTGGGGCACCCCCTGCACACATCTCCACCTTTGTCCTTGCACCTG
+
AA1>AAF>CFFFGFB11FGFFGB33FGGD1GFGGGDFFGGGGHBGGCF/0ABC0CG1BABGHAHGHFHHD1BGHHGH1GBBFFHHBDGG>/G1BGF1FHHB2@2BBF1101@12211B11BB1B10B00000011/////B111<11B?F/F<B>11//0<FB11@D110F000?<?11??/<<C?G1<B<>1<.<-..00=.=<:CB00.-.-;.;?-;../:;9.;09000/.90;;0;0;;;/0////
@M05620:37:000000000-D9766:1:1101:11160:8965 1:N:0:34
GAGGCTGCTTTGGAAGAAACTCATAGATTACTGCAACAGTTCCCCCTGGACCTGGAAAAGTTTCTTGCCTGGCTTACAGAAGCTGAAACAACTGCCAATGTCCTCCAGGCTGAACCACTTGCGGCCAGAATCCTCGAAGCCTCCAAAAGAGTCAACGAAATGATGAAAACAAAGCAAGTCAGTCAGGCCTTACCACTTTCGCACACTTGAGGCAACAATTGCCACCTTCTCAGCCTTTTACCTTGAACCTG
+
>11AA?FAFF3DEGGGAFGG1FFGGGHFFFHHHH1EGFG1AGHFHGEGHFHFHFHHHEFGGGGHDGFHHHHHHHGFHGHFHHHFFHHHHGHHGGHHHGHG@G2@G0B10?F0B11/0>1111/>>/EF0BB1<FFCCCF/01B<@F1/@FGFF1>1AE//?1??GF<11<>.0<<FGF=GF1F00=GG.<C0<<0<<DG0C..--:;CC0:;:.;CA.FG90C00=.:9C000;/=0B00;0;00009:B-
@M05620:37:000000000-D9766:1:1101:19856:9020 1:N:0:34
GAGGCTGCTTTGGAAGACACCCCTCCAGAACTGCACCCACTCCGCCGGACCTTGTAAGCGGTCCTTTGCTGGCTCACAGAAGCGACAACCACGCCCCCTGTCCTCCAGGCTGCTCCCCTTCCGGCCCGGCTCCTCGCCTCCTCCCCGGGAGTCACCGCGCTGCTGAACCCATGGCAAGTCCGTCAGGCCTTTCCGCTTTCGCACTCTTGTGGCTCCCCTTGCCCACTTCTCCGCCTTTGTCCTTGTCCCTG
+
AAAAAAFAFFFFGGFGG1BFAAEB00011BFHBBFABE0/B0B/BEEA/AA01BBD22B>/B//BBB1BGFHGB1B@FBGHCG//>/>????//?>E/>FGGHHB<BBG/FGGHHHGG0FGGGGGGACGGGGGHHGGG.=GHHHGG:CG@ACFGGGBAGGGGGGGGFGF9-B;/;FFFFFFFFFFBFFFFFFFFFFFFF/AAB@@FFFFFF--;FFFFFFFFFF/EFFFFF/-B-BA9FBFFFFFF;;;F/
@M05620:37:000000000-D9766:1:1101:16270:9060 1:N:0:34
GAGGCTGCTTTGGAAGAAACTCATAGATTACTGCAACAGTTCCCCCTGGACCTGGAAAAGTTTCTTGCCTGGCTTACAGAAACTGAAACAACTGCCAATGTCCTACAGGATGCTACCCGTAAGGAAAGGCTCCTAGAAGACTCCAAGGGAGTAAAAGAGCTGATGAAACAATGGCAAGTAAGTCAGGCATTTCCGCTTTAGCACTCTTGTGGATCCAATTGAACAATTCTCAGCATTTGTACTTGTAACTG
+
AAA@AAFBFFFFGGGGGGGGGGHHHHHHHHHHHHGFFHHAFHHHHGEFAFHHHHHHHFFGGGHHFHFHHHHHHHHHHFHFHFHHGHHHHHHHHHHHFHHHHHHHHHHHHHHHHHHHHHGGGFHHFHHHHHHHGHHHE3GGHHHHH2GGGHGGBHFFHEHHHHGHHHHHHHHHHHHHHGFGBHHHHHHHHHHHHHGGGGGHGHHHHHHHHHHGHHHHHBHHHHHHHFHHHHGGGGGGGGGGFGGGGGBBCGF
@M05620:37:000000000-D9766:1:1101:16934:9062 1:N:0:34
GAGGCTGCTTTGGAAGAGCACACGTCTGAACTCCAGTCACCGCTCATTATCTCGTATGCCGTCTTCTGCTTGAAAAAAAAAAAAACCCGCCTCCCATACCAACCCATCCACGCCCGTCACTTCACCTCCCCGCCTTTCCTAACATCCCCTCCCTTCCGCCCCCCTTTCCCTCCGTGCCGTCCACTCCCCGCCTACCATCCGTCTCCACCCCTTTCCCCCCTCTCTGCTTCTCTCCCAATCCCGACCCGTAC
+
ABBBBB@BFFFFGGFGGGGGGGHGBGHFGGHHHHHHGFFHHEEEFAGGFFGHHHGGHHHHEAEHGHGHHHHFFFHGCFF//>>/<<<<<//?/???222222//</22?22///>/<?.<11>11110.<.-<<..000000:/0::G./.../0:/.9.---;-.0;000.....9.-.9..///...---....9/;......9/9..;A.////.9--;.///://///////././:/..;-9-.-;
@M05620:37:000000000-D9766:1:1101:12415:9085 1:N:0:34
AGTGCCAGCTCTCAATCGCACAGGGGACCCAGGGCCTGGCCCCTCCATCCAGAAAACCTATGACCTCACCCGCTACCTGGAGCACCAACTCCGCAGCTTGGCTGGGACCTATGTGAGTATCCAGCGTAGGAATCTGGGAGTTGGGGAGGAGTGAGGAGTTGGGGAAAGACAGTCCTAACCGTGGAGGGTTCTGGTAAATGATGGGGTGAGGAGGGGCTCTTTGGCTCCCACCAGTCCCCCTGTCTGGTCTA
+
BBBBBFFFBFFFGEGGGGGGGGHHGGGGEGHHGGGGGFHHFHGHGGGHHHHHFFEHHGHHHHFHHHHHHHHGGEFGHHFHGHHHGHHHGHHHGGGGGHHHCHHGGGHHGGGHHHHHGFGHFGHHHGBABDGBGGHHHGAAGFGFCGFCFDC0C0DGCDHHHEC?EFHHGHHHHGHGGBHHGEAG?EGGDGGGG099;0BFFFGGGGFAFFFEFFFF;BFFFFFFFFFFFFFFFFFFFFFDCEFFFFFFFF/
@M05620:37:000000000-D9766:1:1101:15990:9091 1:N:0:34
AGTGCCAGCTCTCAATCGCACAGGGGACCCAGGGCCTGGCCCCTCCATCCAGAAAACCTATGACCTCACCCGCTACCTGGAGCACCAACTCCGCAGCTTGGCTGGGACCTATGTGAGTATCCAGCGTAGGAATCTGGGAGTTGGGGAGGAGTGAGGAGTTGGGGAAAGACAGTCCTAACCGTGGAGGGTTCTGGTAAATGATGGGGTGAGGAGGGGCTCTTTGGCTCCCACCAGTCCCCCTGTCTGGTCTA
+
ABAAAFFFBFFFGFGGGFCFGGHHGGGGGGHHGGGGGGHHHHGHGGHGHHHHHHHHHGHGHGHHHHHHHHHGGGGGHHHHHHG?GHHHGGHHGGGGGFHHGHHGGGFFGHHHHHHHHHHHHHHHHGGGGGHHHHHHHHHGGHHHGGGGGGGHHHHHHGHHHHGGGGGHHHHHHFHHHHGHGEEGFGGGCAFGGGFFGGGGGGGGGGFFFFFFFFFFFFFFFFFFFFFFFFFFFFFFFFFFFFFFFFFFFF9
@M05620:37:000000000-D9766:1:1101:5265:9092 1:N:0:34
GAGGCTGCTTTGGAAGAAACTCATAGATTACTGCAACAGTTCCCCCTGGACCTGGAAAAGTTTCTTGCCTGGCTTACAGAAGCTGAAACAACTGCCAATGTCCTACAGGATGCTACCCGTAAGGAAAGGCTCCTAGAAGACTCCAAGGGAGTAAAAGAGCTGATGAAACAATGGCAAGTAAGTCAGGCATTTCCGCTTTAGCACTCTTGTGGATCCAATTGAACAATTCTCAGCATTTGTACTTGTAACCT
+
BBABAAFBFDFFGGGGCGFGGGHHHHHHHGHHHHFGHHHGHHGHHGGFHHHHHHHHFDGHGHHHHHHHHHHHHHHGGGGHHHHHHGGHHHFHHHHHHGHHHHGHHHHHFHHHHHHHHHGFGGHHHHHGFFGHGHHGHHHHHGHHHGHGFHGGHHHHFGHHHHHHGHHHHHHHHHHHGGGHHHGHHHHHHHHHGHDGEGGDDGGHCGHHHDHGHHHHGHHHHHHHHGHHEHCFGGGGGGGGGGGGFFFGGGB
@M05620:37:000000000-D9766:1:1101:20374:9098 1:N:0:34
AGCGCCAGCTCTCAATCGCACAGGGGACCCAGGGCCTGGCCCCTCCATCCAGAAAACCTATGACCTCACCCGCTACCTGGAGCACCAACTCCGCAGCTTGGCTGGGACCTATGTGAGTATCCAGCGTAGGAATCTGGGAGTTGGGGAGGAGTGAGGAGTTGGGGAAAGACAGTCCTAACCGTGGAGGGTTCTGGTAAATGATGGGGTGAGGAGGGGCTCTTTGGCTCCCACCAGTCCCCCTGTCTGGTCTA
+
AA3>>DABBFFFGDGGEFGCEAHFG?EEGGGH2EEEGGHHGHGHGGHHHGFHHCGGHGHHGGGHHGHHHHHEG/EEHHHHBBGHHH1?EGHHDGCGEHEFGHHGGGHHGHHHHHHHHHHGHHHHHGGGGGHHHHHHGGCFGHFHGGACGECGHHHHGGGHHGGGEF.GHHHHHHHHGGGGGGGGFFGGGGGGGGGGGGGGGGGFFFDBFFFFFFBBBBFFFFFFFFFFFFFFFFFFFFFFBFFFFFFFFFB
@M05620:37:000000000-D9766:1:1101:17960:9137 1:N:0:34
AGTGCCAGCTCTCAATCGCACAGGGGACCCAGGGCCTGGCCCCTCCATCCAGAAAACCTATGACCTCACCCGCTACCTGGAGCACCAACTCCGCAGCTTGGCTGGGACCTATGTGAGTATCCAGCGTAGGAATCTGGGAGTTGGGGAGGAGTGAGGAGTTGGGGAAAGACAGTCCTAACCGTGGAGGGTTCTGGTAAATGATGGGGTGAGGAGGGGCTCTTTGGCTCCCACCAGTCCCCCTGTCTGGTCTA
+
ABBABFFFCFFFGFGGGGGGGGHHGEGGGGHHGGGGGGHHHHGHGGHHHHHHHHHHHGHHHHHHHHHHHHHFGGGGHGGHHHGGHHFHGHHHGG?FGGHHGHHGGGHHGHHHHHHHHHHHHHHHHGGGGGHHHHHHHHGGGHHHGGGGGGGHHHHHHGHHHHGGGGGHHHHHHHHHHHHHGGGGGGGGCFGGGGGGGGGGGGGGGGFFFFFFFFFFFFFFFFFFFFFFFFFFFFFFFFFFFFFFFFFFFFF
@M05620:37:000000000-D9766:1:1101:4614:9138 1:N:0:34
GAGGCTGCTTTGGAAGAAACTCATAGATTACTGCAACAGTTCCCCCTGGACCTGGACAAGTTTCTTGCCTGGCTTACAGAAGCTGAAACAACTGCCAATGTCCTACAGGATGCTACCCGTAAGGAAAGGCTCCTAGAAGACTCCAAGGGAGTAAAAGAGCTGATGAAACAATGGCAAGTAAGTCAGGCATTTCCGCTTTAGCACTCTTGTGGATCCAATTGAACACTTCTCAGCATTTGTACTTGTAACTG
+
1>>AA1BAFFBF1GGG11FG1F1F3FGFFDGFHGH110G1BFHGHGAFFBHFHAEH0FAGHFHH2HAGHHFGHHGGHGF1GHHGCGHHHFHHHBGCCCGHHHHHGHHF>>FFFFGHEGFEEGFGGHEBEGHHEGGHGHHFBGB1CFHEFEGGHFHB>/GHHHHHF<GDHHEFFFGFG/?>FGDG=GHCGHHH<1<<<.<<0=DBCGGHG0CCF:GGCCHHHHHHF/;GFFFFFG0FFBF;CFGGCCB0BFF
@M05620:37:000000000-D9766:1:1101:11086:9139 1:N:0:34
AGTGCCAGCTCTCAATCGCACAGGGGACCCAGGGCCTGGCCCCTCCATCCAGAAAACCTATGACCTCACCCGCTACCTGGAGCACCAACTCCGCAGCTTGGCTGGGACCTATGTGAGTATCCAGCGTAGGAATCTGGGAGTTGGGGAGGAGTGAGGAGTTGGGGAAAGACAGTCCTAACCGTGGAGGGTTCTGGTAAATGATGGGGTGAGGAGGGGCTCTTTGGCTCCCACCAGTCCCCCTGTCTGGTCTA
+
AAA?AFFFBFFFGGGGGGGCEFGGGGGGGGHHFEGGGGHHHHGHGGGGHGHHHGHHHGHHGHGHHHHHHHHGGEEGHHHHFHHHHHGFFGHHEFGGGHHHGHHGGGHHGHHHHHHHHGHHHHHHHGEGGGHHHHHHHHHGGHHHGGGGGGFHHHHHHGHHHHGGGGHHHHHHHHHHHHHGGDEGGGGG;FFGGGFGGGGGGGGGGGFFFFFFFFFFFFFFFFFFFFFFFFFFFFFFFFFDFFFFFFFBFFF
@M05620:37:000000000-D9766:1:1101:8770:9146 1:N:0:34
AGTGCCAGCTCTCAATCGCACAGGGGACCCAGGGCCTGGCCCCTCCATCCAGAAAACCTATGACCTCACCCGCTACCTGGAGCACCAACTCCGCAGCTTGGCTGGGACCTATGTGAGTATCCAGCGTAGGAATCTGGGAGTTGGGGAGGAGTGAGGAGTTGGGGAAAGACAGTCCTAACCGTGGAGGGTTCTGGTAAATGATGGGGTGAGGAGGGGCTCTTTGGCTCCCACCAGTCCCCCTGTCTGGTCTA
+
>1>>AFFFAFBFF1FGGFCFFEF0FE0EGGGHGGEF/AFGHHEFFEGFHA1FFFECGE0GGFFGHFHGHHGEEEEEHEEG0GHAGH0FEFGEGGGGCCGHCGF/EEH0/B<D1FF2FFGGHHFHHG</>C1@GHBHHGH//?11ACCCGCCGH0<.0</<0CC-...;/;/:GFHHC0/CAGGG.CC@EFGGFG099CF0CCFGEBF@FF?BF?@@@@EFFFFFFFFEFFFFEFFFFFF??FFFFBFFBF/
@M05620:37:000000000-D9766:1:1101:20708:9170 1:N:0:34
AGTGCCAGCTCTCAATCGCACAGGGGACCCAGGGCCTGGCCCCTCCATCCAGAAAACCTATGACCTCACCCGCTACCTGGAGCACCAACTCCGCAGCTTGGCTGGGACCTATGTGAGTATCCAGCGTAGGAATCTGGGAGTTGGGGAGGAGTGAGGAGTTGGGGAAAGACAGTCCTAACCGTGGAGGGTTCTGGTAAATGATGGGGTGAGGAGGGGCTCTTTGGCTCCCACCAGTCCCCCTGTCTGGTCTA
+
ABBBBFFFBFFFGFGGGFGGGGHHCFGGGGHHGGGGGGHHHHGHGGHHHHHHHHHHHGHHHHHHHHHHHHHGGGGGHHHHHHHHHHFHGHHHGGEGGHHHGHHGGGHHGHHHHHHHHHHHHHHHHGGGGGHHHHHHHHHGGHHHGGGGGGGHHHHHHGHHHHGGGGHHHHHHHHHHHHHHGEEGGGGG;AFGGGFGGGGGGGGGGGFFFFFFFFFFFFFFFFFFFFFFFFFFFFFFFFFFFFFFFFFBFFF
@M05620:37:000000000-D9766:1:1101:15713:9183 1:N:0:34
AGTGCCAGCTCTCAATCGCACAGGGGACCCAGGGCCTGGCCCCTCCATCCAGAAAACCTATGACCTCACCCGCTACCTGGAGCACCAACTCCGCAGCTTGGCTGGGACCTATGTGAGTATCCAGCGTAGGAATCTGGGAGTTGGGGAGGAGTGAGGAGTTGGGGAAAGACAGTCCTAACCGTGGAGGGTTCTGGTAAATGATGGGGTGAGGAGGGGCTCTTTGGCTCCCACCAGTCCCCCTGTCTGGTCTA
+
AA>ABFFFBFFFGGGGGGEFEGHHGGGGGGHHGGGGGFHHCHGHGGHHFHHHGHGHHGHHHHFHHHGHHHHGGGGGHEHFHHHGGHHHGHHHGGGGGGHHGHHGGGHHGHGHHHHHHGHHHHHHHGGGGGHHHHHHHHHGDGHGCGGGGGEFHFGHCGHHHHGGEGHHHHGHHHHHHHHHGGGGFFGGCFGGGGFGFGGGFGGGGGFFFFFFFFFFFFFFFFFBFFFFFFFFFFFFFFFFFFFFFFFFFF/
@M05620:37:000000000-D9766:1:1101:11520:9196 1:N:0:34
AGTGCCAGCTCTCAATCGCACAGGGGACCCAGGGCCTGGCCCCTCCATCCAGAAAAACTATGACCTCACCCGCTACCTGGAGCACCAACTCCGCAGCTTGGCTGCGACCTATGTGAGTATCCAGCGTAGGAATCTGGGAGCTGGGGAGGAGTGAGGAGTTGGGGAAAGACAGTCCTAACCGTGGAGGGTTCTGGTAAATGATGGGGTGAGGAGGGGCTCTTCGGCTCCCACCAGTCCCCCTGTCTGGTCTA
+
>3>>ABF@3FCFFFGGGGGCEEHHGGE2EEFCF2EEAFG22GE1EGHDDFAGEH3A1B35DFDGHHHFH11>EEEGH3BEGGHF?GHEG3FGG?/EE?FH?33//</>//?GD2?GFH21F2D@FC/C@/<111??GCC//0<0CCF-A?A<.DH.0.</=GC-EDHFH//C0:CF0FFF?9.;AA.AE?GBF0;00;00C;9F?DD?.FAFAA---;.///.9-9AAEFFFE.BB;;9AB./9/;/;/9/
@M05620:37:000000000-D9766:1:1101:9115:9212 1:N:0:34
AGTGCCAGCTCTCCATCGCACAGGGGACCCAGGGCCTGGCCCCTCCATCCAGAAAACCTATGACCTCACCCGCTACCTGGCGCACCCACTCCGCAGCTTGGCTGGGACCTATGTGAGTATCCAGCGTAGGAATCTGGGAGTTGGGGAGGCGTGCGGAGTTGGGGACAGACAGTCCTAACCGTGGAGGGTTCTGGTAAATGATGGGGTGAGGAGGGGCTCTTTGGCTCCCACCAGTCCCCCTGTCTGGTCTA
+
>A>3>BDCAFFFG4GFBAEAECHHG2BEEBFF2AEBABGHEGGHGGHHHHHGEHHBFFHHGFDGHFGGHHHEE>>EHHBF1>EEGG/?EGHGEGCE>FBFEHHGGGHHGHHHHHGFGFHHHHGGHGF/DGD<GHHHHHAFFHGE?C.@D.<<@.AD-ACHGGGGC-9C/C/;CFGGGGGGGGGG9ADBAFFFFFFFFFFFFEFFFFDBEFFEFFB?BBFFFFFFFFFEFFFFFFFFFFFFBFFFFFFFFFF
@M05620:37:000000000-D9766:1:1101:14902:9275 1:N:0:34
GAGGCTGCTTTGGAAGAAACTCATAGATTACTGCAACAGTTCCCCCTGGACCTGGAAAAGTTTCTTGCCTGGCTTACAGAAGCTGAAACAACTGCCAATGTCCTACAGGATGCTACCCGTAAGGAAAGGCTCCTAGAAGACTCCAAGGGAGTAAAAGAGCTGATGAAACAATGGCAAGTAAGTCAGGCATTTCCGCTTTAGCACTCTTGTGGATCCAATTGAACAATTCTCAGCATTTGTACTTGTAACTG
+
A3AABB@AFFFFGGGGGFGGGGGHGGHHHHHHHHFGFGGBGHHHHGEGGHGFHFFHHGFFFHHHGHHHHHHHHHHHHHHGHHHHHHHHHHHHHHHHHHHHHHHHHHHHHHHHHHFHHHGGGGHHH3BGHHHHGHEG33BFHHHHF1FGGHGGBGGFHFHHHH1GHHHFHHHHHHHHHGHH1GGHHHHHGHHHHHGGGGGHFHHHHHHHHHHGHHHHGCGHHHBGHCGHHHGGGGGGGGGGEGGGGFF0CFF
@M05620:37:000000000-D9766:1:1101:7805:9277 1:N:0:34
AGTGCCAGCTCTCAATCGCACAGGGGACCCAGGGCCTGGCCCCTCCATCCAGAAAACCTATGACCTCACCCGCTACCTGGAGCACCAACTCCGCAGCTTGGCTGGGACCTATGTGAGTATCCAGCGTAGGAATCTGGGAGTTGGGGAGGCGTGAGGAGTTGGGGAAAGACAGTCCTAACCGTGGAGGGTTCTGGTAAATGATGGGGTGAGGAGGGGCTCTTTGGCTCCCACCAGTCCCCCTGTCTGGTCTA
+
>A>1>DFFAFFFGBGGGGGCECH0FE0EEEGH0BEE/FGHHHGHGGHHH0GGHGG0FEHHEHHHH1FGHHH?E/>EHFFH0BGHGH0/?0GCEECE/GGHCHHGAAHHGHHHHHHHHGHFHHHHHGABC?DGHHHHHHAFGHHHGGCCG.=CC.EHGGHHHHGCEGHH/G/CFGGGGGGF-;EGBFGGCFFGGGFFFFFFFFFFFFF@FFFFFF@@@@FFFFFFFFFF?FFFF?BFFFFF?AFFFFF/9BB
@M05620:37:000000000-D9766:1:1101:14911:9292 1:N:0:34
GAGGCTGCTTTGGAAGAAACTCATAGATTACTGCAACAGTTCCCCCTGGACCTGGACAAGTTTCTTGCCTGGCTTACAGAAGCTGAAACAACTGCCAATGTCCTACAGGATGCTACCCGTAAGGAAAGGCTCCTAGAAGACTCCAAGGGAGTAAAAGAGCTGATGAAACAATGGCAAGTAAGTCAGGCATTTGCGCATTAGCACGCTTGTGGATCCAATTGAACAATTCTCAGCATTTGCACTTTGAACTG
+
A1AAAAF>@D@D1BBFFCBGBG1GAGGDEFBAFBEFBAG1FFG1GGCF/CBAEFAB0B0BD2AFADABBAAFGHFGG1F1FGH1BGGFHB?FFB10BFGHBGF2@BFB00BB0F2B>>??EGGHHB>0B?BB?11B1EFC0B111<BFEHGG0@221/0@1@11@FF1?GGFHBG0F?1>1<11>FHC.<1>11-<-.<0</0<--;:..:.000/<00;C909CB09CBGGEF00;;9090;/0099CF9
@M05620:37:000000000-D9766:1:1101:12359:9295 1:N:0:34
GAGGCTGCTTTGGAAGAAACTCATAGATTACTGCAACAGTTCCCCCTGGACCTGGAAAAGTTTCTTGCCTGGCTTACAGAAGCTGAAACAACTGCCAATGTCCTACAGGATGCTACCCGTAAGGAAAGGCTCCTAGAAGACTCCAAGGGAGTAAAAGAGCTGATGAAACAATGGCAAGTAAGCCAGGCATTTCCGCTTTAGCACTCTTGTGGATCCAATTGAACAATTCTCAGCATTTGTACTTGTAACTG
+
BBBBBBFBFFFFGGGGGGGGGGHHHHHHHHHHHHHHGHHFHHHHHGGGHHHHHHGGHHGHHHHHHHHHHHHHHHFHHHHHHHHHHHHHHHHHHHHGHFFHE4BFH33F3FGH2FHH2GF?EEEF3?F0BGFF/B3BBBFG3FB2BFGE/FD<@>DD@F2@GCFH2FDGHCFGGGFHB/1<>F110<.FGB1DG1CA<..=0000CCGBB:G?E:<:CH0CG:0CGHG0FB;909F0CFG0;0FF09;09FB
@M05620:37:000000000-D9766:1:1101:11359:9303 1:N:0:34
AGTGCCAGCTCTCAATCGCACAGGGGACCCAGGGCCTGGCCCCTCCATCCAGAAAACCTATGACCTCACCCGCTACCTGGAGCACCAACTCCGCAGCTTGGCTGGGACCTATGTGAGTATCCAGCGTAGGAATCTGGGAGTTGGGGAGGAGTGAGGAGTTGGGGAAAGACAGTCCTAACCGTGGAGGGTTCTGGTAAATGATGGGGTGAGGAGGGGCTCTTTGGCTCCCACCAGTCCCCCTGTCTGGTCTA
+
>>AA>B5FAFFFG4BGGAEFAAFEFAEEGGEHGGGEAFGFHHGHGGBGHGGFFFGGFEHHHDHHFFBFGHHFFGCFGEBBFGB?FG1F?BGGFE/EFFHHFFHFGGHHGHHGHHHHHGFHBDDFGG?CBAGFHFGHGHFGDFHHGGEFCDGHHFHHEEGHHHGGEDEGFGHHCCGHFHFHG;CFFFGG:;FGGG;FFFGFFCFGGGFFFFFFFFFFFFFFFFFBFFFEEB.AEAFFFFF?F?FFFFFB9/B
@M05620:37:000000000-D9766:1:1101:11341:9310 1:N:0:34
AGTGCCAGCTCTCAATCGCACAGGGGACCCAGGGCCTGGCCCCTCCATCCAGAAAACCTATGACCTCACCCGCTACCTGGAGCACCAACTCCGCAGCTTGGCTGGGACCTATGTGAGTATCCAGCGTAGGAATCTGGGAGTTGGGGAGGAGTGAGGAGTTGGGGAAAGACAGTCCTAACCGTGGAGGGTTCTGGTAAATGATGGGGTGAGGAGGGGCTCTTTGGCTCCCACCAGTCCCCCTGTCTGGTCTA
+
>3>>A5@FBFFFFGGBGEFFEEFAEGGGAEHHGGGGD2GFAGGHGGHHDCGF3B3BGE3GHHBGHHFHHHHGGGCEHFHFHHHEAFHHGEHHGFEEE?FHCFGGGDFHGHHHHHHHHHHHHFGHHGAFGGFHHHHBH0FF/GHG/-FGGDAFHHEAGGGHHHGGEGHAGHH/GFGHHFHH?9CBAAEGE.FFGGFFGGGGGGGGGGFBFFFFFDBBB;EFFFFFFB/9AFFFFFFFFFFFBEFFFFFFFFF
@M05620:37:000000000-D9766:1:1101:7910:9345 1:N:0:34
GAGGCTGCTTTGGAAGAAACTCATAGATTACTGCAACAGTTCCCCCTGGACCTGGAAAAGTTTCTTGCCTGGCTTACAGAAGCTGAAACAACTGCCACTGTCCTAAAGGATGCTCCACGTAAGGACAGGATCCTAGCAAAATACCAGGGAGTAAAAGAGCTGATGAACCAATGGCAAGTAAGTCAGGCCTTTCCGCTTTAGCACTCTTGTGGAACCAATTGAACCATTCTCAGCCTTTTTCCTTGTAACTG
+
CBBCBCFCFFFFGGFGGGGGGGHHHHHHHHHGHHHHHHHHHHHHHGGGGHHHHHGH3FFHGHHHHHHHHHHHHHHGHHGHHHHHHFEHHHHHHHHHF3FGH3FHBBFG@GF3BF3B3BE12B?EGF?//BBF24?4?F3BF33D2BF//?//BDDG2?2@22@2@FF2/?/111?FHGG11F>GFGF0.FFG<1<CC.<=D==<G<=<D00:;0;:G.0:0;0:..:0;B9CFF/==;00/=0;;;0;C0;
@M05620:37:000000000-D9766:1:1101:14975:9373 1:N:0:34
AGTGCCAGCTCTCAATCGCACAGGGGACCCAGGGCCTGGCCCCTCCATCCAGAAAACCTATGACCTCACCCGCTACCTGGAGCACCAACTCCGCAGCTTGGCTGGGACCTATGTGAGTATCCAGCGTAGGAATCTGGGAGTTGGGGAGGAGTGAGGAGTTGGGGAAAGACAGTCCTAACCGTGGAGGGTTCTGGTAAATGATGGGGTGAGGAGGGGCTCTTTGGCTCCCACCAGTCCCCCTGTCTGGTCTA
+
BCAABFFFCFFFGGGGGGGGGGHHGGGGGGHHGGGGGGHHHHGHGGHGHHHHHHHHHGHHHHHHHHHHHHHGGEGGHHHHHHHHHHHHGHGHGGGGGHHHGHHGGGHHGHHHHHHHHGHHHHHHHGGGGGHHHHHHHHHGGHHHGGGGGGGHHHHHGGHHHHGGGGHHHGHHGHHHHHFGGGEFDEGG:CFGGGCFGGGGGEGGGGFFFFFFFFFFFFFFFFFFFFFFEFFFEFFFFFFF-EFFFFF9BFF
@M05620:37:000000000-D9766:1:1101:17472:9411 1:N:0:34
AGTGCCAGCTCTCAATCGCACAGGGGACCCAGGGCCTGGCCCCTCCATCCAGAAAACCTATGACCTCACCCGCTACCTGGAGCACCAACTCCGCAGCTTGGCTGGGACCTATGTGAGTATCCAGCGTAGGAATCTGGGAGTTGGGGAGGAGTGAGGAGTTGGGGAAAGACAGTCCTAACCGTGGAGGGTTCTGGTAAATGATGGGGTGAGGAGGGGCTCTTTGGCTCCCACCAGTCCCCCTGTCTGGTCTA
+
AA>ABFFFBFFFFGGGGGFGGGHHGGGGGGHHGGGGFFHHHHGHGGHHFHHHHGBHHGGHHHHHHHHHHHHGGFFGHHHHHHHHFGHHGFHHGGGGGHHHEHHGGDGHGHHHFGHHFGHHHHHHHCEG?GHHHHHBFHHGDHH1<@FFFDEGHHHHHGCHFBDGFGHGEHHGHHHHHHHHGGGGBGGGGGFGGBBFFGGGGGGGGGDCFFFFFDFACFFFFFEFFFFFFFFFEFFFFFFFFFFFFFFFFFF
@M05620:37:000000000-D9766:1:1101:17121:9420 1:N:0:34
AGTGCCAGCTCTCAATCGCACAGGGGACCCAGGGCCTGGCCCCTCCATCCAGAAAACCTATGACCTCACCCGCTACCTGGAGCACCAACTCCGCAGCTTGGCTGGGACCTATGTGAGTATCCAGCGTAGGAATCTGGGAGTTGGGGAGGAGTGAGGAGTTGGGGAAAGACAGTCCTAACCGTGGAGGGTTCTGGTAAATGATGGGGTGAGGAGGGGCTCTTTGGCTCCCACCAGTCCCCCTGTCTGGTCTA
+
AAAABFFFBFFFGGGGGGGGGGHHGGGGGGHHGGGGGGHHHHGHGGHHHHHHHHHHHGHHHHHHHHHHHHHGGCEGHHHHHHHHHHHHGHHHGGGGGHHHGHHGGGHHGHHGHHHHHHHHHHGHHGFGGGHHHHHHHGHGGHHHGGGGGGFFGHHHHGHHHHGGGGHHHHGHHHHHHHHHGEEGGFGGCFGGFGGGGGGGGGGGGGDDFFFFFFFFFFFFFFFFFFFFFFFFFFFFFFFFFFFFFFFFFFF
@M05620:37:000000000-D9766:1:1101:27439:9441 1:N:0:34
AGTGCCAGCTCTCAATCGCACAGGGGACCCAGGGCCTGGCCCCTCCATCCAGAAAACCTATGACCTCACCCGCTACCTGGAGCACCAACTCCGCAGCTTGGCTGGGACCTATGTGAGTATCCAGCGTAGGAATCTGGGAGTTGGGGAGGAGTGAGGAGTTGGGGAAAGAAAGTCCTAACCGTGGAGGGTTCTGGTAAATGATGGGGTGAGGAGGGGCTCTTTGGCTCCCACCAGTCCCCCTGTCTGGTCTA
+
?AABBFFFBFFFGGGGGGGGGGHHGGGGGGHHGGGGGGHHHHGHGGHHHHHGGHEHHGHHHGHHHHHHHHHGGGGGHHHHGHHHHHHHGHHHGGGGGHHHGGHGGGHHGHHHHHHEDFGBGHH2BBCE/CGH2@FGHH0/?GHHGGA->..>C00<<.<CHHGGCEF./.;/=GGHEG/.AEEGC.;D:CFGGGCFFGFGGGGGGGFFFFFF?FFFFFFFFFFFFFFFFFFFFFFFFFFFFFFFFFFFFFF
@M05620:37:000000000-D9766:1:1101:20877:9455 1:N:0:34
AGTGCCAGCTCTCAATCGCACAGGGGACCCAGGGCCTGGCCCCTCCATCCAGAAAACCTATGACCTCACCCGCTACCTGGAGCACCAACTCCGCAGCTTGGCTGGGACCTATGTGAGTATCCAGCGTAGGAATCTGGGAGTTGGGGAGGAGTGAGGAGTTGGGGAAAGACAGTCCTAACCGTGGAGGGTTCTGGTAAATGATGGGGTGAGGAGGGGCTCTTTGGCTCCCACCAGTCCCCCTGTCTGGTCTA
+
AA>AAFFFAFFFGGGGGGFGGGHHGGGGGGAGFEFGFGHHHHGAEGHHHHFHHHHHHGHHHHHHHHHGHFHGGEGGHHHHHHHHHHHHGHHHGGGFGHHHGHF/EFGHGHFHHHHGHDGHHHHHHGCDGG2GHFFHFFFE/FGFCDCCGGEHF<DCCD/CGHF?CDHFGHHHHHHFHHEHGGE?AEGG9FGGGGFFGFGGGFGFFFF;FFFFDDFCFBEFFFBFFBFEEFFFFFFFFFFFAAFFFFFBBF9
@M05620:37:000000000-D9766:1:1101:25487:9461 1:N:0:34
AGTCCCAGCTCTCCATCGCACAGGGTTCCAAGCGCCTGGCCCCTCCATCAAGAAACCCTATGACCGCACCCGCAACCTCGGCCACCCACTCCGCAGCTTGGCTGGGACCTATGTGCGTATCCCGCGTAGGACTCTGGGCGTTGGGGCGGCGTGCGGCGTTGGGGCCCGCCCGTCCTAACCGTGGAGGGTTCTGGTAAATGATGGGGTGAGGAGGGGCTCTTTGGCTCCCACCCGTCCCCCTGTCTGGTCTA
+
>>>1>BDFFFFFGCFD1A11EAFAF000B32B0AE0BBAG0/ABF/AGH1BFHFH0BEGB11DDB/>/>EE>>>>>EF0?>/?>FFE/>0G0/?/E/B10?B1FEG0FBG1GH@FFCFCCHH1/@CCACC11>FDFH0.@CGGE??.A@:;;9;@@-@;>@F@@-@-9-;-;@BFB99BF@FF@-;A@AFABBB;/9;FF/;FFFF-;-;?/;B@@@<F/FFFFBFBAE-AA-;9-9AEB-EBFFFFFB//
@M05620:37:000000000-D9766:1:1101:8155:9465 1:N:0:34
GAGGCTGCTTTGGAAGAAACTCATAGATTACTGCAACAGTTCCCCCTGGACCTGGAAAAGTTTCTTGCCTGGCTTACAGAAGCTGAAACAACTGCCACTGTCCTAAAGGATACTACCCGAGAGGACAGGATCCTAGAAGAATACCAGGGAGTAAAAGAGCAGCTGAAACAATGACAAGTACGTCAGGACTTTCCGCTTTAGCACTCTTGAGGCTCCACTTGAACCATTCTCAGCCTTTGAACTTGTAACTG
+
ABAABBFAFFFFGGGGCGGGGGHFGHHHHHHHHHHGHHHFHHGHHGEGHHHHHHHHBGFHFHHHHFFHHHHGGGFHHHGHHHGHHGEHHHGHHHHF33FGHHGHB4BFFFG3BF4BGG1//>>AHE??/BBF2BFG3B3BF2FHC2F/??//@@FF2?<@220??<11?FFGB1<FGA=F1CGHCDH1.<<D=DGG<EED00CCGFG0:00=..;CG:CHHF0C.;;C9FC99C/9CC909=0C;;09;0;
@M05620:37:000000000-D9766:1:1101:21146:9489 1:N:0:34
AGTGCCAGCTCTCAATCGCACAGGGGACCCAGGGCCTGGCCCCTCCATCCAGAAAACCTATGACCTCACCCGCTACCTGGAGCACCAACTCCGCAGCTTGGCTGGGACCTATGTGAGTATCCAGCGTAGGAATCTGGGAGTTGGGGAGGAGTGAGGAGTTGGGGAAAGACAGTCCTAACCGTGGAGGGTTCTGGTAAATGATGGGGTGAGGAGGGGCTCTTTGGCTCCCACCAGTCCCCCTGTCTGGTCTA
+
AA>AAFFFBFFFGGGGGGGGGGHHGGGGGGGHGGGGFGHHHHGHGGHHHHHHHHHHHGHHHHHHHHHHHHHGGGGGHHHHHHHHHHHHGHHHGGGGGHHHGHGGGGHHGHHHHHHHHHHHHHHHHGGGGGHHHHHHHHHGEHHHGGGGGGGHHFHHHGHHHHGGGGHHHHHHHHHHHHHHGGEGGGGGE?GGFGCFGGGGGGGGGGFFFFFFFFFFFFFFFFFFFFFFEFFFFFFFFFFFFFFFFFFFFF/
@M05620:37:000000000-D9766:1:1101:28277:9503 1:N:0:34
GCGGCTGCTTTGGAAGAAACTCATAGATTACTGCAACAGTTCCCCCTGGACCTGGAACCGTTTCTTGCCTGGCTTCCAGAAGCTGAAACAACTGCCCCTGTCCTACAGGATGCTCCCCGTCAGGCCCGGCTCCTCGCCGCCTCCCCGGGAGTCACCGAGCTGATGAACCAATGGCAAGTCCGTCAGGCCTTTCCGCTTTAGCACTCTTGTGGATCCACTTGCCCACTTCTCAGCATTTGTCCTTGTCACTG
+
AA1>ADDAFFF1GEGF1GGFGFEFGGHHFFGHFH11FGBABFGHHGGG/BF0CF0FB1/AAE0FGHHHHHHHHGH0FGHBBGHHH1BEGBFCFGFHHAGFGHHH2BFFH>>GHHGHGGGG//?G0F/BCCCGGHFGGGC/<EGH/C@CCCACFFDHC-<-CC0<CCG0C:GHGHHGFFF00CEFGGGG?FGGGGGGGGG0;FFFFBFFFBFB/BFF/9:FF/B/;-;BFFF/BF/9FFFFFFFFFF//;BB
@M05620:37:000000000-D9766:1:1101:28265:9516 1:N:0:34
GAGGCTGCTTTGGAAGAAACTCATAGATTACTGCAACAGTTCCCCCTGGACCTGGAAAAGTTTCTTGCCTGGCTTACAGAAGCTGAAACAACTGCCCATGTCCTACAGGAGGCTCCCCGCAAGGACCGGCTCCTAGAAGACTCCCAGGTAGTAAAAGCGCTGCTGAAACAATGGCAAGTTCGTCAGGCCTTTCCGCTTTAGCACTCTTGTGGATCCACTTGACCAAGTCTCAGCATTTGTACTTGTAACTG
+
>111>>1>CFFFGGG11G1FFGFFGGDGH1GHGGB1BFHAAGFHHGCF/0BGHFCAGGCBBFGHFHGHHHFHEGF1GHFDGHHGFHHHH0>BB0BF/1BFBBBB2B11>>/EEF0/??E/>/EE0F/</<>?FG1GFGHFHBHHG0F/11??1<?1<0//<@<1<11GGB.00C<CH.D00<.=.;/C.//:0;...;:9;;FG0;FGG09.B;09;/00CFBB/..;9B;0;BFFFFF/BF;F/;//9F9
@M05620:37:000000000-D9766:1:1101:16242:9521 1:N:0:34
GAGGCTGCTTTGGAAGAAACTCATAGATTACTGCAACAGTTCCCCCTGGACCTGGAAAAGTTTCTTGCCTGGCTTACAGAAGCTGAAACAACTGCCAATGTCCTACAGGATGCTACCCGTAAGGAAAGGCTCCTAGAAGACTCCAAGGGAGTAAAAGAGCTGATGAAACAATGGCAAGTAAGTCAGGCATTTCCGCTTTAGCACTCTTGTGGATCCAATTGAACAATTCTTAGCATTTGTACTTGTAACTG
+
BABBBBFBFFFFGGGGGGGGGFHFHHGGHGGHHHHGHHHGFGHHHGGGHHHHGHHFGHGHBEGHGEGGGHHFHFHHHGGHHHHHHGFHHHHHHHFFFFFF444B@B@CFG332FHG2F?>>AG33FE00??B/BF4BBFHB?2BBFF//FE?<@>2@<F<2<G2@211FGHFGB001/11>111110F.1>F1FEG..<D00=<<<=D000:0C0CCCC:C:C:GH000<00CBFBFGGGGGFFF0;BF00
@M05620:37:000000000-D9766:1:1101:11200:9531 1:N:0:34
AGTGCCAGCTCTCCATCGCACAGGGGACCCAGCGCGTGGCCCCTCCATCCAGAAAACCTATGACCTCACCCGCTACCTGGAGCACCCACTCCGCAGCTTGGCTGGGACCTATGTGAGTATCCAGCGTAGGAATCTGGGAGTTGGGGCGGCGTGCGGAGTTGGGGAAAGACAGTCCTAACCGTGGAGGGTTCTGGTAAATGATGGGGTGAGGAGGGGCTCTTTGGCTCCCACCAGTCCCCCTGTCTGGTCTA
+
>>33>BDFACFFFBGAAAAAEAGCF22AEAAA2EE2EE?EBFEHGG2FG1FFEGH2?EHFD@@@G5BGGFH/E/>EHH@B11BFGH//?GF0?E?E>GBBDGHGGGGGGHGHHGHFHHHHHHFGHGG?CGFHFHHHFH0>EHHHGG.;C-;;B.;B-9AFFFBB...;/B/9BFFFF9FFBFEB.ADBDFFFFFFFFFFF/FFFFFDB?F?/DFBBBBFFFFFFFFFFFBFF.AFFFFFFBFFFFFFFFF;
@M05620:37:000000000-D9766:1:1101:27580:9537 1:N:0:34
GAGGCTGCTTTGGAAGAAACTCATAGATTACTGCAACAGTTCCCCCTGGACCTGGAAAAGTTTCTTGCCTGGCTTACAGAAGCTGAAACAACTGCCACTGTCGTACAGGATGCTACCGGTAAGGAACGGCTCCTCGCAGACTCAAAGGACGTAAAAGAGCTACTGAAACAATGGCAAGTACGACAGGCATTTCCGCTTTAGCACTCTTGTGGATCCAATTGAACAATTCTTAGCATTTGTAATTGTAACTG
+
AAA3AAFBFFFFFFGFAFGFGGHHDHGHHGHHHHHGHHHHHHGHHGGGHFHHHFGBFGHHFHHHHHFFGHHHGHHHHHHHHHHHGGHHHGHGHGFGF3@FGB1B1??B31@BGGDFG/>>E/FBB30/<E<ECC2<//?<@<@222@220>//??11?0<11>111>FFHCHHC00<<0D0<.<<@.E.<GHCB.CC.EF0CCFBFGGF;0EFFF9B00;9B0C0;FF0C0;C90FGGGGG09BF//;//B
@M05620:37:000000000-D9766:1:1101:14523:9556 1:N:0:34
AGTGCCAGCTCTCAATCGCACAGGGGACCCAGGGCCTGGCCCCTCCATCCAGAAAACCTATGACCTCACCCGCTACCTGGAGCACCAACTCCGCAGCTTGGCTGGGACCTATGTGAGTATCCAGCGTAGGAATCTGGGAGTTGGGGAGGAGTGAGGAGTTGGGGAAAGACAGTCCTAACCGTGGAGGGTTCTGGTAAATGATGGGGTGAGGAGGGGCTCTTTGGCTCCCACCAGTCCCCCTGTCTGGTCTA
+
AA3>ADFFBFFFGGGGGGGGGGHHGGGGGGHGGGGGGGHHHHGHGGHGHHFHGFFGHGHGHHHHHHHHHHHGGGGGHHHHHHHHHHHHGHHHGGGGGGHHGHHGGGHHGHHHHHHHHHHHHHHHHGEGGGHHHHHHHHGGGHHHGGGGGGGHHHHHHGHHHHGGGGHHHHHHHHHHHHHHGGFGGGGGCFGGGGFGGGGGGGGGGGFBFFFFFFBBBBFFFFFFFFFFFFFFFFFFFFFFBFFFFFFFFFB
@M05620:37:000000000-D9766:1:1101:27859:9559 1:N:0:34
GAGGCTGCTTTGGAAGAAACTCATAGATTACTGAAACAGTTCCCCCTGGACCTGGAAAAGTTTCTTGCCTGGCTTACAGAAGCTGAAACAACTGCCACTGTCCTACAGGATGCTACCCGTAAGGAAAGGCTCCTAGAAGACTCCAAGGGAGTAAAAGAGCTGATGAAACAATGGCAAGTAAGTCAGGCATTTCCGCTTTAGCACTCTTGTGGATCCAATTGAACAATTCTCAGCATTTGTACTTGTAACTG
+
BBBBBBFAFFFFGGGGGG4FGGHHH5DGHH4GHABFDHAAB5FFAFEFE2BAGGHGCB2BGDHGFHHDFHGHHHHGHHHHHHHHH3FGHB?FGHHHH3FGHF@BGCHHFHHGFHHHHFEEEGHHHFHHHHHHGHFHF3GHGHHHFBGFGHGGBGFGHGHHHH2GHHHHGHGHHHHHHGGHGHHHHHHHGHHHHHGGDGGHHHHDG/=GHGHGFHFGGHHHHHGHHBG;;CFGGGGGGGGGGGGGGFGFFGG
@M05620:37:000000000-D9766:1:1101:20968:9568 1:N:0:34
AGTGCCAGCTCTCAATCGCACAGGGGACCCAGGGCCTGGCCCCTCCATCCAGAAAACCTATGACCTCACCCGCTACCTGGAGCACCAACTCCGCAGCTTGGCTGGGACCTATGTGAGTATCCAGCGTAGGAATCTGGGAGTTGGGGAGGAGTGAGGAGTTGGGGAAAGACAGTCCTAACCGTGGAGGGTTCTGGTAAATGATGGGGTGAGGAGGGGCTCTTTGGCTCCCACCAGTCCCCCTGTCTGGTCTA
+
AA>AAFFFCFFFGGGGGGGCGFHGGEFGGGHGFFGGGGHHHHGHGGHGHHHHHHHHHGHGHFHHHHHHHHHGGEGGHHHHBGHHHHGGGHHFEFFGGHGHGHHGGGGHGHHHHHHHHHHHHHHHHGGGGGHHHHHHHHHGGHHHGGGGGGEGHFHHFGHHHHGGGGHHHHHHHHHHHHHHGGGGFGGGEGGGGGFGGGGGGGGGGGFFFFFFFFFFFFFFFFFFFFFFFFFFFFFFFFFFFFFFFFFFFF0
@M05620:37:000000000-D9766:1:1101:16001:9572 1:N:0:34
ACCACACCTTCTACCATGAGCTGCGTGTGGCTCCCGAGGAGCACCCCGTGCTGCTGACCGAGGCCCCCCTGAACCCCAAGGCCAACCGCGAGAAGATGAGTGGCCCGCTACCTCTTCTGGTGGCCGCCTCCCTCCTTCCTGGCCTCCCGGAGCTGCGCCCTTTCTCACTGGTTCTCTCTTCTGCCGTTTTCCGTAGGACTCTCTTCTCTGACCTGCGTCTCCTTTGGAACTCTGCAGGTTCTAGATCGGAA
+
?AAA@AAA11@1BG1BFFGGGGGFGFGE0?GABECEAA//AFGHHGGEAAEGHGFF1BC>>EEGAEEGE?>FGHHGGGGHGHHHHGGGGGCGGGGGHHHHHHGGHHGCG-<FHHHGHGFHGFFFHGCGGFHGHHGHHHHHFFHHHHGGC@-;=A9FAGGGGGGFFFEFFFFFFFFFFFFFFFFFF@FFFFFFFFFFFFFFFFFFFFFFFFFFFBF-;9=BFFFFFFFEFFFFFFFEFFFFFFFFFFFFFFE
@M05620:37:000000000-D9766:1:1101:14816:9623 1:N:0:34
AGTGCCAGCTCTCAATCGCACAGGGGACCCAGGGCCTGGCCCCTCCATCCAGAAAACCTATGACCTCACCCGCTACCTGGAGCACCAACTCCGCAGCTTGGCTGGGACCTATGTGAGTATCCAGCGTAGGAATCTGGGAGTTGGGGAGGAGTGAGGAGTTGGGGAAAGACAGTCCTAACCGTGGAGGGTTCTGGTAAATGATGGGGTGAGGAGGGGCTCTTTGGCTCCCACCAGTCCCCCTGTCTGGTCTA
+
AA>AAFFFBFFFGGGFFFGGGCHFGGGGGFCGFGGFAFHGAGGGGGHHHHGH3FBGGGFHHHEGHHHFHHHEGFEGHHHHHGHHHHHHGHHHGGC/@3BCEHHGGGHGEHHHHGFHHHFHHHHHHGGDDDFFHHHHHGHGGHBFCCGGGGGFGHFFCGGFDGGGFGHHHHGH:GHGGFGGAD9AAEFGE?FGFFFFFFGGGGGGGGFFFFFFFFF;BFFF/BFFBFFFEFF?AFFFFFFFFFFFFFFFFF/
@M05620:37:000000000-D9766:1:1101:25340:9637 1:N:0:34
AGTGCCAGCTCTCAATCGCACAGGGGACCCAGGGCCTGGCCCCTCCATCCAGAAAACCTATGACCTCACCCGCTACCTGGAGCACCAACTCCGCAGCTTGGCTGGGACCTATGTGAGTATCCAGCGTAGGAATCTGGGAGTTGGGGAGGAGTGAGGAGTTGGGGAAAGACAGTCCTAACCGTGGAGGGTTCTGGTAAATGATGGGGTGAGGAGGGGCTCTTTGGCTCCCACCAGTCCCCCTGTCTGGTCTA
+
AA>AAFFFBFFFGDGGGGGCGGHGGGDEEGHHFGGGGGHHGHGHGGHHHHHHHHHGHGHHHHGHHGHHHHHGGEGGHHHHBGHHHHG1EGHGGGGGGHHHGHHGGGHHGHHHHHHHHHHHHHHHHGGGGGHGHHHHHHAFGHHHGGGGGGGGHFHHCDHHHHGGGGHHHHHHHHHHHHHHGGGGGGGGGGGGGGGGGGGGGGGGGGFFFFFFFFFFFFFFFFFFFFFFFFFFFFFFFFFFFFFFFFFFFFF
@M05620:37:000000000-D9766:1:1101:18470:9650 1:N:0:34
GAGGCTGCTTTGGAAGAAACTCATAGATTACTGCAACAGTTCCCCCTGGACCTGGAAAAGTTTCTTGCCTGGCTTACAGAAGCTGAAACAACTGCCAATGTTCTACAGGATGCTACCCGTAAGGAAAGGCTCCTAGAAGACTCCAAGGGAGTAAAAGAGCTGATGAAACAAAGGCAAGTAAGTAAGGCATTTACCCCTTAGCACCCTTGTGGATCCAATTGAACAATTCTCAGCATTTGTACTTGTAACTG
+
A?AAAAFAFFF4G45BCGAGGGHHHGHGGFBDFF4BBGBGHDDBFEAF2CBBGGFFA32BBFGDFEFABAFFGHH3ABBFGHBFG33FBB1FGGGFFHHH@4B4BBB3BFBB?B4BBFE//?CB?FG00??0?3343BB33BBBB?B?//<<<@>2@<22@2@<22?<?<?0???0?/<1>111=11<>1>>1<1<.<C/<00<.<<CG00::00;:G;CG0CC:;:0;;099CFCCFG090;;00;;00;
@M05620:37:000000000-D9766:1:1101:16693:9682 1:N:0:34
ACCACACGTCTTAACTCCAGTCCCCGCTCCTTATCTCGTATGCCGTCTTCTGCTTGACCAAAAAAAAAAACAACCTTATTTAGCAGCGTCTGCTCTTGCCCAATTATCATCGCCTCTGCCACCTAAACATTGCGCCTCCACGCGATCCACCCACCCGCCCGCACCCTTCCCCTGTTCCTATACCCACACAACTTGGGCACTCTTTCACGACGATCTACCCGATCTCCCCCTCTAGGAGCGCTCAATTTTAT
+
AAAAAAADBA>1BFGGGAFG3B1BAEEEEGHHHHHHHHG?0BFG/BEHGFHHHDAAFAGHAG/F//>////////01112B2211B0/////1111<11111/011222221?///11<111@01111?1<1?//..<.00..---<.0<..:...---:---9-..//////.0000000000;/-----:////-----9//////--;---;-///------/;/9-9--/////---;-;/9/;/9/
@M05620:37:000000000-D9766:1:1101:4785:9708 1:N:0:34
AGTGCCAGCTCTCAATCGCACAGGGGACCCAGGGCCTGGCCCCTCCATCCAGAAAACCTATGACCTCACCCGCTACCTGGAGCACCAACTCCGCAGCTTGGCTGGGACCTATGTGAGTATCCAGCGTAGGAATCTGGGCGTTGGGGAGGAGTGAGGAGTTGGGGACAGACAGTCCTAACCGTGGAGGGTTCTGGTAAATGATGGGGTGAGGAGGGGCTCTTTGGCTCCCACCAGTCCCCCTGTCTGGTCTA
+
A>>AADDFBFFFGGGGGGGGGGHHGGGGAEHHGFGGGFHFCGGHGGGHDGGGDG3GHGFHHHFHHHHHHHHGGGGGHHGFHHHHFFHHGFHHGGGGGHHHGHHGGGHH?BFGHHHFHHHBB?21GDA</?FFHDGHHH/<<AC0CC.-<.<<GHGHBEHF0/::;-:C/./CC0CF0FFGGGAB.9D?9AFGGBCBFGGGFFFFFFFB?.?BFFB;=BFFFFFFF/FEFEFF.FBFFBEF-AFFFF///;:
@M05620:37:000000000-D9766:1:1101:4804:9709 1:N:0:34
AGTGCCAGCTCTCAATCGCACAGGGGACCCAGGGCCTGGCCCCTCCATCCAGAAAACCTATGACCTCACCCGCTACCTGGAGCACCAACTCCGCAGCTTGGCTGGGACCTATGTGAGTATCCAGCGTAGGAATCTGGGAGTTGGGGAGGAGTGAGGAGTTGGGGAAAGACAGTCCTAACCGTGGAGGGTTCTGGTAAATGATGGGGTGAGGAGGGGCTCTTTGGCTCCCACCAGTCCCCCTGTCTGGTCTA
+
AA3>ADFFBFFFGGGDDFGCGEHEGGDGEAHHAEGA2FGEAGEHGGHHHEFH3GFFHGHHFHFHHHHHHHHCE/EGHHHHB1GHHHG1E3FEEE?/EEGGFGHGGGHHGHEHHHHHHGHHHHHHHGGCGDEHHGHHHHHGEHHHGGFGGCEHHBHHGGHHHHGGGGHHGHEHHHHHHHHHGEFGGGGG;CAFGGFGGGGGGGGGGGFBFFFFFFBB?;EFFFFFFFFFFFFFFFFFFFFFBFFFFFFFFFF
@M05620:37:000000000-D9766:1:1101:7011:9715 1:N:0:34
ACCACACGTCTTACCTCCAGTCACCTGTCGCTATCTCGTATGCCGTCTTCTGCTTGACCAACAAAAAAAGTCTATCGTCTGTGCATCTGCTAATACTCATAAGAAAGTAAATTCAGACGGGTTATACTCCTGGGATGGTCGAATCTCCCTAAGGCGGCCGTGCGCGATTACACGGAGTTGCTGACTCAGAGATTTGAATGTAGACCGCACCCACGTTGCACGATTAGTATGGCGTGCAATGCGGACCGTGA
+
AABBBBBBFA4>BFF5AABB5B4DBF45A24BEEGHHHGGEFFGA2AAFDD5FDDAFBGHE11GHG1>01B55554121?14434BBB4444444443344433B3344444444443>/>///343322222/02//2@/</2/>220010?00/--<-<-<-----..000.--..:;0000;00090090000009000000:9----...-.;..//.;...9;/9/..-.-9./9//.-----...
@M05620:37:000000000-D9766:1:1101:27056:9718 1:N:0:34
AGTGCCAGCTCTCAATCGCACAGGGGACCCAGGGCCTGGCCCCTCCATCCAGAAAACCTATGACCTCACCCGCTACCTGGAGCACCAACTCCGCAGCTTGGCTGGGACCTATGTGAGTATCCAGCGTAGGAATCTGGGAGTTGGGGAGGAGTGAGGAGTTGGGGAAAGACAGTCCTAACCGTGGAGGGTTCTGGTAAATGATGGGGTGAGGAGGGGCTCTTTGGATCCCACCAGTCCCCCTGTCTGGTCTA
+
AAABBFFFBFFFGGGGGGEFGCHHGFGGGGHHG2EEGGHHHHGHGGHFHHHHHHGHHGHEHFFHHHHHHHHGGGGGHHHHHHHEHHGHGF3FEG/EFFHHGG3?AEHHGHHHHHBGH?DGHGHHHGCGGGHHGHHHHHHGGHHH/DFGGGGHHHHHHFHFHHCGGGHGHHHHHGHHHHHHGEGGGGGG.AFGGGGGGGGFGFFBFDFFFFFFBF=BFDFFFFFB/BFFFFFDFFFFFFFFFAFFFFFFBFF
@M05620:37:000000000-D9766:1:1101:18118:9721 1:N:0:34
AGTGCCAGCTCTCAATCGCACAGGGGACCCAGGGCCTGGCCCCTCCATCCAGAAAACCTATGACCTCACCCGCTACCTGGAGCACCAACTCCGCAGCTTGGCTGGGACCTATGTGAGTATCCAGCGTAGGAATCTGGGAGTTGGGGAGGAGTGAGGAGTTGGGGAAAGACAGTCCTAACCGTGGAGGGTTCTGGTAAATGATGGGGTGAGGAGGGGCTCTTTGGCTCCCACCAGTCCCCCTGTCTGGTCTA
+
BCABBFFFCFFFGGGGGGGGGGHHGGGGGGHHGGGGGGHHHHGHGGHHHHHHHHHHHGHGHHHHHHHHHHHGGFGGHHHHHHHHHHHHGHHHGGGGGHHHGHHGGGHHGHHHHHHHHHHHHHHHHGGGGGHHHHHHHHHGGHHHGGGGGGGHHHHHHGHHHHGGGGHHHHHHHHHHHHHHGGGGGGGGCFGGGGGGGGGGGGGGGGFFFFFFFFFFFFFFFFFFFFFFFFFFFFFFFFFFFFFFFFFFFFF
@M05620:37:000000000-D9766:1:1101:8851:9728 1:N:0:34
AGTGCCAGCTCTCAATCGCACAGGGGACCCAGGGCCTGGCCCCTCCATCCAGAAAACCTATGACCTCACCCGCTACCTGGAGCACCAACTCCGCAGCTTGGCTGGTACCTATGTGAGTATCCAGCGTAGGAATCTGGGAGTTGGGGAGGAGTGAGGAGTTGGGGAAAGACAGTCCTAACCGTGGAGGGTTCTGGTAAATGATGGGGTGAGGAGGGGCTCTTTGGCTCCCACCAGTCCCCCTGTCTGGTCTA
+
AA1>AD1FAFFFGGGFFGGAEAHAFG?EECFHCEEE/FHFEGGCFGEHHFFF101FGFCGDG2GHFHCGHHGG/>EHGGHFCGHFHHHGGDCEECEGG1GEHHCE01F1FEFHHHGHFHGHFHFH@?C//@FG1D2G0??AGHCGCACCGCGGF0<C<CGHBCCEAH.CGHGHG0CGGGF-C.:ACCA.9CBBFGGGGF0BFGBEFG@FFFFFF??@@E/BBF/BFFEF-;BEFFF9BEA-A;BBBFFB;9
@M05620:37:000000000-D9766:1:1101:15163:9742 1:N:0:34
GAGGCTGCTTTGGAAGAAACTCATAGATTACTGCAACAGTTCCCCCTGGACCTGGAAAAGTTTCTTGCCTGGCTTACAGAAGCTGAAACAACTGCCAATGTCCTACAGGATGCTACCCGTAAGGAAAGGCTCCTAGAAGACTCCAAGGGAGTAAAAGAGCTGATGAAACAATGGCAAGTAAGTCAGGCATTTCCGCTTTAGCACTCTTGTGGATCCAATTGAACAATTCTCAGCATTTGTACTTGTAACTG
+
BBABBBFBFFFFGGGGGGGGGFH5GHBFFFHHHHHHGHGFHFHHHGFGF2GHHEF2BFBG3FFFA5ABBFFAGGHHHHDDGHHHFFFFF??FGGHGBGFHGFGFFGHHEGHFHHFHHHE/EFHHHGHGBFGHGHHEGHHHBBFCFGHFDHGFFFHEFFCGHHGHHGHHGFF1FEFGFGF?GEFFFGGGFGGFGHGDGCF=00DFCHHFGGFDG<GHFHHGHCHHHHHCCG9;CFGFGGG0CFCGFBFFGGF
@M05620:37:000000000-D9766:1:1101:26090:9771 1:N:0:34
GAGGCTGCTTTGGAAGAAACTCATAGATTACTGCAACAGTTCCCCCTGGACCTGGAAAAGTTTCTTGCCTGGCTTACAGAAGCTGAAACAACTGCCAATGTCATACAGAATGCTACACGTAAGGAAAGACTCCTAGAAGACTCCAAGGGAGTAAAAGAGCTCATGAAACAAAGGCAAGTAAGACAGGCATATCCCCTTTAGCACACTTGTGGATACAATTGAACAATACTCAGCATTTGTACTTGTAAATG
+
BBCCBCFCFFFFGGGGGGGGGGHHHHHHHHHHHHFHGHFHHHGHHGGGHHGHHHGHFFFHFGHGHHHGGFHHHHHGGGGHHHHHHFEHGGHHHHHHHGHHHH4@4BBB4FH3DDFF@2E?2FC?GHHA3BDFHHG4BG3F?3BFFH3/??/<?3D33?=2D2@@2>>F22/0=?==?/1??11=?<.>F111111<0<>DF0=G/GFEF0<CHC00<:CCGHHHFB00;<CG00C0FFGBFF0C;;CF00;
@M05620:37:000000000-D9766:1:1101:13491:9787 1:N:0:34
AGTGCCAGCTCTCAATCGCACAGGGGACCCAGGGCCTGGCCCCTCCATCCAGAAAACCTATGACCTCACCCGCTACCTGGAGCACCAACTCCGCAGCTTGGCTGGGACCTATGTGAGTATCCAGCGTAGGAATCTGGGAGTTGGGGAGGAGTGAGGAGTTGGGGAAAGACAGTCCTAACCGTGGAGGGTTCTGGTAAATGATGGGGTGAGGAGGGGCTCTTTGGCTCCCACCAGTCCCCCTGTCTGGTCTA
+
>>>>A11FAFC@AGGGGGGEAEFFEEGGGEGHGGGGGFHHFHGHGGHHFHHGG01GHGHHHHGHFHFGHHHGGGEEHFHGHHHGEGHHGGHHGGE?EBHHFHHGEGGHGHHHHHBFFFGFHHHHFGECCCHHGGHHHHHGGHBF@CGG?ACGGFHGHCHHFFGGGGHHHFFHFHHHHFFG@ECACAB@EGGGGGGFGFGGGGGGGGF@FFFFFF@@@?FFFFFFFFFEFFFFFFFFFFFF@FFFFFFFFF/
@M05620:37:000000000-D9766:1:1101:9737:9789 1:N:0:34
AGTGCCAGCTCTCAATCGCACAGGGGACCCAGGGCCTGGCCCCTCCATCCAGAAAACCTATGACCTCACCCGCTACCTGGAGCACCAACTCCGCAGCTTGGCTGGGACCTATGTGAGTATCCAGCGTAGGAATCTGGGAGTTGGGGAGGAGTGAGGAGTTGGGGAAAGACAGTCCTAACCGTGGAGGGTTCTGGTAAATGATGGGGTGAGGAGGGGCTCTTTGGCTCCCACCAGTCCCCCTGTCTGGTCTA
+
>>1>>DBFAFFFGAGGGEFEGCGCF?0EGEHHFEEAACGFHEECAEHHHFFFFGFEFEHHFFGFHBF1FHH@E/>EF1BEBGGHGF0/?FGFEEGGCGGHEHHGGGHHGHGHHHHHHHHHHHHHHGGGGGHHHHHHHHHGGHHHGGGGGCEHHFHHGGHHHHGGEFHHHHEHHHHHFHHGGGEGGGGGEGGGGGFFGGGGGGGGGGF@FFFFFF@@@@FFFFFFFFFFFFFFEFFFFFFF@FFFFFFFFFB
@M05620:37:000000000-D9766:1:1101:18362:9799 1:N:0:34
AGTGCCAGCTCTCAATCGCACAGGGGACCCAGGGCCTGGCCCCTCCATCCAGAAAACCTATGACCTCACCCGCTACCTGGAGCACCAACTCCGCAGCTTGGCTGGGACATATGTGAGTATCCAGCGTAGGAATCTGGGAGTTGGGGAGGAGTGAGGAGTTGGGGACAGACCGTCCTAACCGTGGAGGGTTCTGGTAAATGATGGGGTGAGGAGGGGCTCTTTGGATACCTCCAGTCCCCCTGTCTGGTATA
+
A11>ADB1AFF3BBG3FEFAAAEGAEEAAEAGGAEE/AAG0FECEGF110BA101BFE01BG2GGHGGHFFGGECEHFH>FGHGCF>GGF@GG>E//BBGCFH//EGH/F122B>>1>2B>FG1<B/C/C1@GHFB1<G//011/<F-A<>0C00.<.</D/@CG-..;..-:C.:0C/.99.;;C.;9;.CBF90;FGB//B/--:9AFFFBF;@@--9BFFB///9F/;A-/;BF9AB;A/;B9BF/9/
@M05620:37:000000000-D9766:1:1101:17639:9819 1:N:0:34
AGTGCCAGCTCTCAATCGCACAGGGGACCCAGGGCCTGGCCCCTCCATCCAGAAAACCTATGACCTCACCCGCTACCTGGAGCACCAACTCCGCAGCTTGGCTGGGACCTATGTGAGTATCCAGCGTAGGAATCTGGGAGTTGGGGAGGAGTGAGGAGTTGGGGAAAGACAGTCCTAACCGTGGAGGGTTCTGGTAAATGATGGGGTGAGGAGGGGCTCTTTGGCTCCCACCAGTCCCCCTGTCTGGTCTA
+
CCABCFFFCFFFGFGGGGGGGGHHGGGGGGHHGGGGGGHHHHGHGGHHHHHHHHHHHGHHHHHHHHHHHHHGGGGGHGHHHHHHHHHHGHHHGGEGGHHHGHHGGGHHGHHHHHHHHHHHHHHHHGGGGGHHHHHHHHHGGHHHGGGGGGGGHHHHHGHHHHGGGGHHHHHHHHHHHHHHGGGGGGGGAFGGGGGGGGGGGGGGGGFFFFFFFFFFFFFFFFFFFFFFFFFFFFFFFFFFFFFFFFFFFFF
@M05620:37:000000000-D9766:1:1101:6621:9819 1:N:0:34
AGTTCCAGCTCTCCATCGCACAGGGTTCCAAGAGCTTGGCCCCTCCATCCAGAAAACCTATGACCTCACCCGCAACCTGGGGCACCCCCTCCGCAGCTTGGCTGGGACCTATGTGAGTATCCAGCGTAGGAATCTGGGCGTTGGGGCGGCGTGCGGCGTTGGGGCCAGCCAGTCCTAACCGTGGCGGGTTCTGGTAAATGATGGGGTGAGGAGGGGCTCTTTGGCTCCCACCAGTCCCCCTGTCTGGTCTA
+
>A>3>BDFFFFFGGGGBAE2E2ACF444BDDB22B3AB2F3BEHEGHHH2BFGBG2BEGF5BFGG5BBGFAA>>>>GG1B1/BEEGG/>EE//?/E>B3B?FGFGGGHDGGHHHG2DGHHHH2GHGG/>E11?GHHGH/CDGGE?C.@D-;;A;BG-;@BBFBB.9.;.;.:BFFFB/FFBFFB-@@BBFFFFFFBFFFFBFFFFFFBEFF/AFBBBBFFFFFFFBFFFBFFEFFFFFFFBFFFFFFFFFF
@M05620:37:000000000-D9766:1:1101:18849:9822 1:N:0:34
GAGGCTGCTTTGGAAGAAACTCATAGATTACTGCAACAGTTCCCCCTGGACCTGGAAAAGTTTCTTGCCTGGCTTACAGAAGCTGAAACAACTGCCAATGTCCTCCAGGCTGCTACCCTTCCGGCCCGGATCATCGCAACCTACCAGAAAGTCACAGCGCAGATGAACCAATAACAAGTCCATCAGGCCTTTACGCTTTAGCACTCTTGTGGCTAACATTGCCCACTTCTCAGCCTTTGTACTTGTAACTG
+
CCBCCCFCFFFFGFGGGGGGGGHHHHHHHHHHHHHHHHHGHHHHHGGGHHHHHHHHHHHHGHHHHHHHHHHHHHHHHHHHHHHHHHHHHHHHHHHHHHHHHEHH@FFFGGFHF3BFFH3323>>EFE@E/?C0DGGGF/>022@FF20211???FFDF/>->>11>=><F.C000<0C<DF0=FGHFGCGHH0CCGEFE00CHHGGFGF00..;09CFBF0;CFFEGBFGFB909;FF09BFFFF0BFFF0
@M05620:37:000000000-D9766:1:1101:18865:9834 1:N:0:34
GAGGCTGCTTTGGAAGAAACTCATAGATTACTGCAACAGTTCCCCCTGGACCTGGAAAAGTTTCTTGCCTGGCTTACAGAAGCTGAAACAACTGCCAATGTCCTACAGGATGCTACCCGTAAGGAAAGGCTCCTAGAAGACTCCAAGGGAGTAAAAGAGCTGATGAAACAATGGCAAGTAAGTCAGGCATTTCCGCTTTAGCACTCTTGTGGATCCAATTGAACAATTCTCAGCATTTGTACTTGTAACTG
+
BBBBCCFDFFFFGGGGGGGGGGHHHHHHHHHHHHHHHHHGHHHHHGGGHHHHHHHHGHHHHHHHHHHHHHHHHHHHHHHHHHHHHHGHHHHHHHHHHHHHHHHHHHHHHHHHHHHHHHGFFGHHHHHHHHHHGHHHHHHHHHHHHGHGGHGGHHHHHGHHHHGHHHHHHHHHHHHHHGHHHHHHHHHHHGHHHGGGGGGHGHHHHHHHHHHGHHHHHHGHHHHHHHH;GHGFGGGGGGGGGGGGGFGFGGG
@M05620:37:000000000-D9766:1:1101:15411:9851 1:N:0:34
GAGGCTGCTTTGGAAGAAACTCATAGATTACTGCAACAGTTCCCCCTGGACCTGGAAAAGTTTCTTGCCTGGCTTACAGAAGCTGAAACAACTGCCAAGGTCCTACAGGATACGACACGTCCGGACAGGATCCTAACCGAGTAAAAGAGCGTAACAGAGCAGCTGAACCAATGGCGGGAACGTCGGGCCATTACGCTTGAGCACCCTAGTGGACAACCTTGACCACTTCTAAGCCTTTGTAATTGTCCAGG
+
BABBBBFBFFFFCFGGGGGGGGGHFHFHHHHGHHHGFHHFGGHHHGGGFFHHHHHGFFHHFHFHHHHHHHHHHHHGHHHHHHHHHGGHHHHHHHHHH@11B3BFHH3@F13331?>E/?B/?/<?/>/?B22BBF320>C/?@FHHG/@@@/?//?1?00100><GH1<><1<1/-----999;---;-./0;C;EEF..;9F..;;..;B.;/;A../BB;9;F.BF/BB/99/;;//B/99//::9B/;
@M05620:37:000000000-D9766:1:1101:7641:9864 1:N:0:34
AGTGCCAGCTCTCAATCGCACAGGGGACCCAGCGCCTGGCCCCTCCATCCAGAAAACCTATGACCTCACCCGCTACCTGGAGCACCAGCTCCGCAGCTTGGCTGGGACCTATGTGAGTATCCAGCGTAGGAATCTGGGAGTTGGGGAGGAGTGAGGAGTTGGGGAAAGACAGTCCTAACCGTGGAGGGTTCTGGTAAATGATGGGGTGAGGAGGGGCTCTTTGGCTCCCACCAGTCCCCCTGTCTGGTCTA
+
>A1>A1DCAFFF1AAB1FFFGE0AFEAE0BGH0AE/EEGAEGGHGEFH1CGHFFGCFEHHHHEFG1FFHHHE//>EGHFHF>B/0FG0?1FE?>/>/0<BEB1F/EGCC0FGHGHHHBGDGHDHHG?C@GHHHFFGGEFFEGDHGGGGGGGHHHHFCEGFGHG?CCHHBFB/GHGBFFFF?9C??EGG;C9BBFFFFF0;BFFGFF-@FF-/BB@?<-ABBFFBBFFFFFFFFFBFFFFF@FFFFF/;BF/
@M05620:37:000000000-D9766:1:1101:6144:9870 1:N:0:34
AGTGCCAGCTCTCAATCGCACAGGGGACCCAGGGCCTGGCCCCTCCATCCAGAAAACCTATGACCTCACCCGCTACCTGGAGCACCAACTCCGCAGCTTGGCTGGGACCTATGTGAGTATCCAGCGTAGGAATCTGGGAGTTGGGGAGGAGTGAGGAGTTGGGGAAAGACAGTCCTAACCGTGGAGGGTTCTGGTAAATGATGGGGTGAGGAGGGGCTCTTTGGCTCCCACCAGTCCCCCTGTCTGGTCTA
+
AAABBFFFBFFFGGGGGFGGGGHHGEGGGGHHGGGGDFHHHHGHGGHHHHHHGHGGHGHFGGFHHHHHHHHGGGGGHHHGHHHGHHHGGHHHGG/EEGHHGHHFFDGHFHHHHHHHHFHHHGHHHGGGGDFHHHHHHHHGGFHHGGGGCDGHHHHGHGHHHHGGGDHHHHGHHHHHHHHHG;CDGGGG.CFGGGFFGGGFGGGGGFFFFFFFFFFFFFFFFFFFBFFFFFFFFFFFFFFFFFFFFFFFBB9
@M05620:37:000000000-D9766:1:1101:19413:9897 1:N:0:34
GAGGCTGCTTTGGAAGAAACTCATAGATTACTGCAACAGTTCCCCCTGGACCTGGAAAAGTTTCTTGCCTGGCTTACAGAAGCTGAAACAACTGCCAATGTCCTACAGGATGCTACCCGTAAGGAAAGGCTCCTAGAAGACTCCAAGGGAGTAAAAGAGCTGATGAAACAATGGCAAGTAAGTCAGGCATTTCCGCTTTAGCACTCTTGTGGATCCAATTGAACAATTCTCAGCATTTGTACTTGTAACTG
+
AAAAAAF>CFDFGEBBEFBFGGHHHGHFGHHHH54FFHGGHGGHHGEFFFEGHHFBB3FBBGHHHHHGFGHHHHHEFFGGHH3FG3BEBF?FGHHHCGHHHBBFFGGCCFGBGHEEGFE/>EGB?GHB0?BGEFGGHHHHFBFGGGHF?GDD@FHE@F@FGFGHHFHGDGGFGGFFHEHFGF>GBGFG<1>><1CE<<<=0=DDCCGDDDGDF<;G:CCF0CGFCGG00CFBCFFFGGF0CFCF;9;BB9;
@M05620:37:000000000-D9766:1:1101:16821:9899 1:N:0:34
AGTGCCGCTCTCAATCGCACAGGGGACCCAGGGCCTGGCCCCTCCATCCAGAAAACCTCTGACCTCACCCGCTACCTGGAGCACCAACTCCGCAGCTTGGCTGGGACCTATGTGAGTATCCAGCGTCGGAATCTGGGCGTTGGGGCGGAGTGAGGAGTTGGGGCAAGACAGTCCTAACCGTGGAGGGTTCTGGTAAATGATGGGGTGAGGAGGGGCTCTTTGGCTCCCACCAGTCCCCCTGTCTGGTCTAT
+
ABAAAFDDBBAFGGGGGFFGGGHDGAEGEFBFEGGGEHFHAEGGGHDFG3BDGHHHGH3FFFGHDGEGHHGGGGGHHHGBFFHHH11EGHHEGCEGH3GGHHGGD0GDHGDGGHBFHHHHHEGFFC/<A>FFFHHHH.<CDG.CG.-B-ACF0BF0;FFFGGG.AAE:FBFFFFFFFFFFFEFAEFFDFFFFFFFFFFFFFFFFFDBEFFBDDFFFAFFFFFFFFFFFFFFFFBFFFFF;E;FFFFFFFFF
@M05620:37:000000000-D9766:1:1101:13327:9909 1:N:0:34
GAGGCTGCTTTGGAAGAAACTCATAGATTACTGCAACAGTTCCCCCTGGACCTGGAAAAGTTTCTTGCCTGGCTTACAGAAGCTGAAACAACTGCCAATGTCCTACAGGATGCTACCCGTAAGGAAAGGCTCCTAGAAGACTCCAAGGGAGTAAAAGAGCTGATGAAACAATGGCAAGTAAGTCAGGCATTTCCGCTTTAGCACTCTTGTGGATCCAATTGAACAATTCTCAGCATTTGTACTTGTAACTG
+
AAAAB4FAFFFFFGGGGGGGGGHHHHHHHHHHHHHHFFGAFGHHHGCFGHHHHHGHHHHGBGHHGHGHHHHHHHFEHHHGHHHFFGHHHHHHHFFGGFHHHHHHHHHHHHHHHHHHHHGGEGHHG?GHHHHHGHFHF3GGHHHHHBGGGHEGFHHHHGHHHHHHHHHGHHHHHHHHGGHGHHHHHHHHHHHHHHGGGGGHHHHHHHHHHHHGHHHHHBGHHH:GGCHHHHGGGGGGGGGGFGGGGGG0CFF
@M05620:37:000000000-D9766:1:1101:9865:9932 1:N:0:34
AGTGCCAGCTCTCAATCGCACAGGGGACCCAGGGCCTGGCCCCTCCATCCAGAAAACCTATGACCTCACCCGCTACCTGGAGCACCAACTCCGCAGCTTGGCTGGGACCTATGTGAGTATCCAGCGTAGGAATCTGGGAGTTGGGGAGGAGTGAGGAGTTGGGGAAAGACAGTCCTAACCGTGGAGGGTTCTGGTAAATGATGGGGTGAGGAGGGGCTCTTTGGCTCCCACCAGTCCCCCTGTCTGGTCTA
+
>AAABFFFBFFFGFGGGFFGGGGHEEFGGGHHGGGGGFHHHHGHGGGHHHHHHHHHHGHHHFGHHHHHHHHGGGGGHHHHHHHFHHHHGHHHGGGGGHHHGHHFDFHHGHHHHHHHHGHHHHHHHGFGGDHHHHHHHHHGGHHHGGGGGGGHHHHHHGHHHHGGGGHHHHHHFHHHHHHGGCEGGGGG;CFGGGFGGGGGGGGGGGDFFFFFFFFFFFFFFFFFFFFFFFFFFFFFFFFFFFFFFFFFBFB
@M05620:37:000000000-D9766:1:1101:9935:9942 1:N:0:34
AGTGCCAGCTCTCAATCGCACAGGGGACCCAGGGCCTGGCCCCTCCATCCAGAAAACCTATGACCTCACCCGCTACCTGGAGCACCAACTCCGCAGCTTGGCTGGGACCTATGTGAGTATCCAGCGTAGGAATCTGGGAGTTGGGGAGGAGTGAGGAGTTGGGGAAAGACAGTCCTAACCGTGGAGGGTTCTGGTAAATGATGGGGTGAGGAGGGGCTCTTTGGCTCCCACCAGTCCCCCTGTCTGGTCTA
+
AA>?AFFFBFFFG4FGGGGCFFHEGE2FGGHH2AEEGGHHHHGHGGHHHHHHHHHHHGHGHFGHHHHHHHHGG>EEHGEG2FGHHH1?EHHGEGGGGHGHGHHGGGHHGHHHHHGHHHHHHHHHHGGGGGHHHHHHGGFGGHHGGGGGGGEGFFHHGGHHHHGGEGHHHHHHHHHHHHHHGGGGGGGGEACGGGGGFGGGGGGGGGFFFFFFFFFFFFFFFFFFFFFFFFFFFFFFFFFFFFFFFFFFFFB
@M05620:37:000000000-D9766:1:1101:23426:9969 1:N:0:34
GAGGCTGCTTTGGACGAAACTCATAAATCAGTGAAACAAGATAGGATGAACACGGATAAGGACTTCGGTCAGTATAGCGAATTTGGTATAACTGCCACTGATCAAACAAATAAACAACGAGAGAAACAACACAAAAAAGAAAAAAAGAATAACAAATCACAACAGAGAACAGGGTGACAAAAAAAAACAAAAGACCCCATTCTCACGACTAGCACCACTCAACCAAGTATGCCAATTGAGTATACAAATCA
+
>3AA3>CAB@B4E44AAE2EG4BDDA5653ADDB5ABFGF2B55B3D3355D2B0AA133B31BBA1BB112D555DD>>EE1B44BBB44FG4GB3BB3BBF@FG31/?343333/?/////?3332?/////00/>/?0220</?.>1111110111>1>..</<</<//../.:00</..----;..../9;/.../;90;99;.-.;////;..////.....;/;/9///;/;////;///:;///
@M05620:37:000000000-D9766:1:1101:14915:9971 1:N:0:34
GCGGCTGCTTTGGAAGAAACTCATAGATTACTGCCCCAGTTCCCCCTGGACCTGGAAAAGTTTCTTGCCTGGCTTCCAGAAGCTGAAACAACTGCCCATGTCCTACAGGATGCTACCCGTAAGGACAGGCTCCTCGACGACTCCACGGGAGTAAAAGAGCTGATGAAACAATGGCAAGTAAGTCAGGCATTTCCGCTTTAGCACTCTTGTGGATCCAATTGACCAATTCTCAGCATTTGTACTTGTACCTG
+
>1>AA1>>CFFBAFGAA1BFFG1GDFHHH1FGHH00B0BADFHHHGAF/0BFHH0FG10BBGHHDGHGHHHHHGB0BGHHHHH@F1@FGBFGGGHH/@FFHHHH@GGHHGHHHH2FHHCG@EGH10<FFGHHGH0?//<<CGGHC0?AGGCG0F11>.FGHH1FGFH1GFHHHHHHHGHH0GHHHHGH.GHHHHGGGGGHHHGGGGGGGGGGEGGGE0;FGF0CF.;FGGGGGGGGGGGG/FFFFF//9BB
@M05620:37:000000000-D9766:1:1101:9423:9984 1:N:0:34
AGTGCCAGCTCTCAATCGCACAGGGGACCCAGGGCCTGGCCCCTCCATCCAGAAAACCTATGACCTCACCCGCTACCTGGAGCACCAACTCCGCAGCTTGGCTGGGACCTATGTGAGTATCCAGCGTAGGAATCTGGGAGTTGGGGAGGAGTGAGGAGTTGGGGAAAGACAGTCCTAACCGTGGAGGGTTCTGGTAAATGATGGGGTGAGGAGGGGCTCTTTGGCTCCCACCAGTCCCCCTGTCTGGTCTA
+
>>>AAFBFAFCFGGGGGFFGGEGGFGGGGGHHGGGGGGHHHHGAEGGHFHHHHFGHFEAFFHHHHHHHHHFGG>@FHEHGHHHFGGGHGHHGFEEGGHHHDH3?EG0GE?GHB3DGHHHBD?GGHGBDCDHB22=?GC=F?0=?DGG@C.<<<DG.CCGG<GG@EGHFFCFH0GGHGHHGG:9AAA.BCFGFF0C99FFBFFBFA?:CEFFBDDFF;D.909BF0FFFFFFFFFFFBBAADA9:0BFF000
@M05620:37:000000000-D9766:1:1101:23413:9985 1:N:0:34
ACCACACCTTCTACAATGCGCTGCGTGTGGCTCCCGAGGAGCACCCCGTGCTGCTGACCGAGGCCCCCCTGAACCCCAAGGCCCACCGCGCGAAGATGCCCCGTCCAGGGTGCCGCCACCTCTTCTGGTCGCCGCGCCCCCTCCTCCTGGCCCCCCGAGGTGGTGCCCCTATTCCCTGGTTGTCTGTTCTGTCCTCTTTCGTAGTATTGTGTTTTCTGTTCTGACATGCCCCGCGAACTCCGTCGTTTCTG
+
1AAAAA1>BFFFDGG1EFGEA0A0AEA0AAFGFAFE/AE/EGHHHGE/EAECGFHFHGH>/>EE///>EEC011>EEE?<?/F//FCCG?B<//</11110/-....>0.<.</-<-<...;00;00<C0-;C-;--;-:--;./;/-//--9-;@@-9-----;/9F---///;//;-//-;;//9//;/9;///;F/BA9B-99/;/;/-/-;9/9/////9//9/9:9----9--;//---;---;B;
@M05620:37:000000000-D9766:1:1101:10876:9987 1:N:0:34
GCGGCTGCTTTGGAAGCAACTCATAGATTACTGCAACAGTTCCCCCTGGACCTGGAAAAGTTTCTTGCCTGGCTTACAGAAGCTGAAACAACTGCCAATGTCCTACAGGATGCTACCCGTACGGAAAGGCTCCTAGAAGACTCCACGGGCGTAAAAGAGCTGATGAAACAATGGCAGGTAAGTCGGGCACTTCCGCTTTAGCACTCTTGTGACCCCATTTGAACAATTGTCAGCATTTGTACTTGTAACGG
+
33AAA>DAFFD4GBFA4BBGFG4F5FGEF5FFHH33BAFDFGHHHGEF22BFGHAHH32BFHGGFHHGHHHHHHGGHFHHHHHFCDGHHFGGHHHHFF3BF4FGDG3BF1@31343BB?///>/<//0BG30?B1111110BGGG0//<////</11.0>11111>G1<0F0<///.-.0000=.----.//<C:EGG.0;0C00=000;C000;CA/9C900;9/;C/B//9//;/99B/9//9;B//.;
@M05620:37:000000000-D9766:1:1101:25209:9996 1:N:0:34
GAGGCTGCTTTGGAAGAAACTCATAGATTACTGCAACAGTTCCCCCTGGACCTGGAAAAGTTTCTTGCCTGGCTTACAGAAGCTGAAACAACTGCCAATGTCCTACAGGATGCTACCCGTAAGGAAAGGCTCCTAGAAGACTCCAAGGGAGTAAAAGAGCTGATGAAACAATGGCAAGTAAGTCAGGCATTTCCGCTTTAGCACTCTTGTGGATCCAATTGAACAATTCTCAGCATTTGTACTTGTAACTG
+
AAAABAFAFFDFGGGGFGGFFFHHHHHHHHFFHHFFGHGD5DGHHGAF2BF2FFHBGGFGF5AGFGHHHHBGFHGHHHHHHHHHGGFHHGHHHHHHGBHHHHGGFHHHFHHHHHHHHHFEEAGHFGHHHHHHGHFGE?EGHHHHH2FGGGEGBDBDGFFHGGHFHHHBGGHFHHFHHGHHHHHHHHHG.FGHHHGGGGG0GHHGHHHHHGHGHGBCGGHHHHHF0CGFHCFFGGGGGFGFFGGGGGGGFGG
@M05620:37:000000000-D9766:1:1101:21092:10017 1:N:0:34
GAGGCTGCTTTGGAAGAAACTCATAGATTACTGCAACAGTTCCCCCTGGACCTGGAAAAGTTTCTTGCCTGGCTTACAGAAGCATCCACCACTCCCCCTGTCCTACAGGATGCTCCCCGTAAGGCCCGGCTCCTCGAATACTCCCCGGGAGACAACGCGCTGCTGAACCAATGGCAAGTCCGTCAGGCCTTTCCGCTTTAGCACTCTTGTGGCTCACCTTGCCCACTTCTCAGCATTTGTCCTTGTACCTG
+
>1A?A1CAFFDDCBGGGF1AAFGGFGHGGHHHHHDHGFG1DGHHHGCFEGHFGFFGG10FGFGHAFDGHHFHHGF1FGHHGHH1DB0BF0>G10>>E?EGCGGF21F@>01@GH1FF///>?F<<F?E//BCE1FC<01<F21@FC/@C//.>>0.<-=@-A<0;;CFC.:///:G:C0C0:C.CE//.;/0CFABC.E0BC09FBFFF0;--:F/9-BF//;/;-A9FBBBFF//;//;/BFFFFFE/:/
@M05620:37:000000000-D9766:1:1101:13142:10069 1:N:0:34
GAGGCTGCTTTGGAAGAAACTCATAGATTACTGCAACAGTTCCCCCTGGACCTGGAAAAGTTTCTTGCCTGGCTTACAGAAGCTGAAACAACTGCCAATGTCCTACAGGATGCTACCCGCAAGGAAAGGCTCCTAGAAGACTCAAAGGGAGTAAAAGAGCTGATGAAACAATGGCAAGTAAGTCAGGCATTTCCGCTTTAGCACTCTTGTGGATCCAATTGAACAATTCTCAGCATTTGTACTTGTAACTG
+
AABABBFBFFFFCGGFGCGGGGGHHHHHHFHHHHHFFFHDGHHHHGGGHGHHHHHHHHHHHFHHHHHHHHHHHHHGHGGFHHHGHHH@GHGHC33?FBE3G4FGHH3@31@FC3B32FE/>>EFG3F00/3BFGHF23BG2FC2BFD2CGF<@FDH2F2<21??GEFFF?G1FGHGB.1=DG11<1CCGGHH0D.<C.CD0DB<0/CC000=CC0CB0:C0;0;:/CFGG00;FBBFFF000000;00000
@M05620:37:000000000-D9766:1:1101:13932:10097 1:N:0:34
GAGGCTGCTTTGGAAGAAACTCATAGATTACTGCAACAGTTCCCCCTGGACCTGGAAAAGTTTCTTGCCTGGCTTACAGAAGCTGAAACAACTGCCAATGTCCTACAGGATGCTACCCGTAAGGAAAGGCTCCTAGAAGACTCCAAGGGAGTAAAAGAGCTGATGAAACAATGGCAAGTAAGTCAGGCATTTCCGCTTTAGCACTCTTGTGGATCCAATTGAACAATTCTCAGCATTTGTACTTGTAACTG
+
AAAABBFBFFFFGGGGCGGGGGGFGHHHHHHHGHHHHHHFGHHHHGGGHHGHHEGFHHHHFHHHFGGHHHHHHHGGHHHHFHHHHHHFHFHHHHHHGFHHHHHHHHHHHHHHHHHHHHGDEGHHGFGHHHHHGHGFFDHHHHHHHEHFGHGFFHFHHGHHHHGHHHHHHHHHGGHHHGDGHHFHHHGHHHHHHHGGGGGHFHHHHHHHHDGDGGHHGHHHHHFHHHHHGHGFFGGGGGGGFFGGGFGFFFF
@M05620:37:000000000-D9766:1:1101:20576:10098 1:N:0:34
GAGGCTGCTTTGGAAGAAACTGATAAATTAGTGAAACAAGATCGGATGGACATGGATAAGTATTTTGGTCAGCGTACATAATCTGGAATACCTGCCAATGTTTTAAAAAATAAAACACGTAAGCAAAGACTCCTACAAGACAAAAAAAGAGTAGAAGAAACCATGACACAATGGTCAGGAAGTCCAGCATTAGCACTCTAGCAGCTTTGAGGAAACAATTGAACGATTTTGAGCATTTTAACTTGCAACCG
+
A?ABAAFACDB4G4BBFGBFG5BBFAA66BA5D6FFEG2C2BB2AA2E23B33323A53BB55BDB5AA552BAB1AB5FG5DDF55BBB3B53F133BG@BB2@3B@3>13B333/?>02B03?3B3B233?3B3BF32222BBC//??@2>2@11?0?0??<111?1<>11>11=0<>F0<0<0<//0=00<0D</000000/:0000./0/;C;CC9090:.....=0..;0C9F000000;090B.-
@M05620:37:000000000-D9766:1:1101:11687:10112 1:N:0:34
AGTGCCAGCTCTCAATCGCACAGGGGACCCAGGGCCTGGCCCCTCCATCCAGAAAACCTATGACCTCACCCGCTACCTGGAGCACCAACTCCGCAGCTTGGCTGGGACCTATGTGAGTATCCAGCGTAGGAATCTGGGAGTTGGGGAGGAGTGAGGAGTTGGGGAAAGACAGTCCTAACCGTGGAGGGTTCTGGTAAATGATGGGGTGAGGAGGGGCTCTTTGGCTCCCACCAGTCCCCCTGTCTGGTCTA
+
3AAAAFFFBFFFGGGGGGGGGGHHGGGGGGHHGGGGGGHHHHGHGGHHHHHHHHHHHGHHHHGHHHHHHHHGGEGGHHHHHGHHHHHHGHHHGGGGGHHHGHHGGGHHGHHHHHHHHGHGHHHHHGDGGGHHHHHHHHHGGHHHGGGGGGGHHHHHHGHHEHCGGGHHHHHHHHHHHHHHGGGGGGGG;FGGGGFGGGGGGGGGGGFFFFFFFFFFFFFFFFFFFEFFFFFFFFFFFFFDFFFFFFFFFFF
@M05620:37:000000000-D9766:1:1101:14028:10134 1:N:0:34
GAGGCTGCTTTGGAAGAAACTCATAGATTACTGCAACAGTTCCCCCTGGACCTGGAAAAGTTTCTTGCCTGGCTTACAGAAGCTGAAACAACTGCCAATGTCCTACAGGATGCTACCCGTAAGGAAAGGCTCCTAGAAGACTCCAAGGGAGTAAAAGAGCTGATGAAACAATGGCAAGTAAGTCAGGCATTTCCGCTTTAGCACTCTTGTGGATCCAATTGAACAATTCTCAGCATTTGTACTTGTAACTG
+
>33>AAFAFFFFGGGGFFGGGGFGFFGHHGGHHHGGFBFBFGHHHGGGHHHHHHHGHHHGBGHHHHHHHHHHHHHHHHHFGHHHHHHHHFGHHHHHFCHHHHHHHHHHHHHHHHHHHHGEGGHHFCGGHHHHGHFHB3FEGHHHG1FFGHDFHHFHHFFHHHFHHHHHHHHGHHHHGGFGFFFHHHHHGHHHHHGGGGGGHFHHHHHHHHHGHGHHHFHHHH0CG:GHHHEBFGGGGGGFFGGGGFG9FFG
@M05620:37:000000000-D9766:1:1101:26723:10214 1:N:0:34
AGTGCCAGCTCTCAATCGCACAGGGGACCCAGGGCCTGGCCCCTCCATCCAGAAAACCTATGACCTCACCCGCTACCTGGAGCACCAACTCCGCAGCTTGGCTGGGACCTATGTGAGTATCCAGCGTAGGAATCTGGGAGTTGGGGAGGAGTGAGGAGTTGGGGAAAGACAGTCCTAACCGTGGAGGGTTCTGGTAAATGATGGGGTGAGGAGGGGCTCTTTGGCTCCCACCAGTCCCCCTGTCTGGTCTA
+
>AAAAFFFCFFFGFGGGFGGGGFEBEEGGGGHGGGGGFHHHHGHGGBGHHGGHEGHGGHHHFHHHHGCGHHGGGCEHHHGHHGGFH1GEEGHGFFGGGHHGHC?EAGHGGHHHHBFG3FDHHHHHGDECDHFFHHHHHGGAGHHGGGGGGGHHGHHHDHHGHCGFGEGHHHHGHHHFHHHGEFGGGGG;.AFFG;CGGFGFFGFEGFFFFFFFFFFFFFFFFFFFFFEFBADFFFFFFFFFEFFFFFFFFF
@M05620:37:000000000-D9766:1:1101:17038:10222 1:N:0:34
GAGGCTGCTTTGGAAGAAACTCATAGATTACTGCAACAGTTCCCCCTGGACCTGGAAAAGTTTCTTGCCTGGCTTACAGAAGCTGAAACAACTGCCAATGTCCTACAGGATGCTACCCGTAAGGAAAGGCTCCTAGAAGACTCCAAGGGAGTAAAAGAGCTGATGAAACAATGGCAAGTAAGTCAGGCATTTCCGCTTTAGCACTCTTGTGGATCCAATTGAACAATTCTCAGCATTTGTACTTGTAACTG
+
BBBBCCFCFFFFGFGGGGGGGGHHHHHHHGHGHHGHGHHGHHHHHGGGHGHHHHHGGGHHBGHHHHGGHHHHHHHGHHHHHHHHHHHHHHGHHHHHHHHHHFHHHFHHHHHGCGHHHHGFGGHHHGBF0GCHGHF4B3DF3GF2BGFF?GFFFHFHHGGHF22FGHHHHHHHHHHHHGHHHHGHGGHHHHEHHBDGGGGHHHHHGHHHFGHGHFH/G:GHHHHHHHHGGHFFFFGGGGGGGGGGG0FBFGG
@M05620:37:000000000-D9766:1:1101:21454:10254 1:N:0:34
AGTGCCAGCTCTCAATCGCACAGGGGACCCAGGGCCTGGCCCCTCCATCCAGAAAACCTATGACCTCACCCGCTACCTGGAGCACCAACTCCGCAGCTTGGCTGGGACCTATGTGAGTATCCAGCGTAGGAATCTGGGAGTTGGGGAGGAGTGAGGAGTTGGGGAAAGACAGTCCTAACCGTGGAGGGTTCTGGTAAATGATGGGGTGAGGAGGGGCTCTTTGGCTCCCACCAGTCCCCCTGTCTGGTCTA
+
AA1>AFD1AFFFGGGFDFGAE?G0FGEEECHH00EACFHCFHGFEGH1FFGGGFFFHGHFFHGHHFHHHGGGG/EEHFFHF>GHHHHHGHBGEEECEFE<EH1??EHF?GHHFG2FGHHFHHGHHCGGGGHHGHHGHGFEEGGHGGEGGGCFGHGCCCGEG/<CCGHFHGFHHHHHHHHFGGGGCGGGEFGGFFFFFFGFGGG0EGB@FFFFFF-@@@FFBFFFEFFFFFFFFFFFFFFF@FFFFFFFFFF
@M05620:37:000000000-D9766:1:1101:19962:10314 1:N:0:34
GCGGCTGCTTTGGAAGAAACTCATAGATTACTGCAACAGTTCCCCCTGGACCTGGAAAAGTTTCTTGCCTGGCTTACAGAAGCTGAAACAACTGCCAATGTCCTACAGGATGCTACCCGTAAGGAAAGGCTCCTAGAAGACTCCAAGGGAGTAAAAGAGATGATGAAACAATGGCAAGTAAGTCAGGCATTTCCGCTTTAGCACTCTTGTGGATCCAATTGACCAATTCTCAGCATTTGTACTTGTAACTG
+
>1>AAADAFFFFFGGGEFFGFG1F3FGHHBGFHHF1BBFDFHHHHGEFFFGGHHGHHGBFBGHHEHHHHHHHHHGEGGHEHHHFHFHHHEGHHHFG11BF2B2@2BFGGC@BFGFFH0E?E/G1B00B0FFG?G1B11<BBDFGG11C/CEBFDD>F/G0>11@G1<?GHHGHEFB<<1=GB1=F=0GFBGHBGGG?.CD00=<CCCGC0:A0G0CG0;<CC00/9:00;CBFFG0FGGGFGGGG0009C9
@M05620:37:000000000-D9766:1:1101:16597:10328 1:N:0:34
GAGGCTGCTTTGGAAGAAACTCATAGATTACTGCAACAGTTCCCCCTGGACCTGGAAAAGTTTCTTGCCTGGCTTACAGAAGCTGAAACAACTGCCAATGTCCTACAGGATGCTACCCGTAAGGAAAGGCTCCTAGAAGACTCCAAGGGAGTAAAAGAGCTGATGAAACAATGGCAAGTAAGTCAGGCATTTCCGCTTTAGCACTCTTGTGGATCCAATTGAACAATTCTCAGCATTTGTACTTGTAACTG
+
BBCCCCFCFFFFGGGGGFGGGGHHGHHHHHHHHHHHHHHGHHHHHGGGHHHHHHHHHHHHBGHHHHHHHHHHHHHHHHHHHHHHHHHHHHHHHHHHHHHHHHHHHHHHHHHHHHHHHHG?EEHHHHHGGGHHGHHHFDFGHHHHHEHEGHFACHHHGGHHHFFHGHHHHHHHGGHHHGGGHHHHHHHHHHHHGFGGGGGHFHHHHHHGHDFGHCGHHFHHHHGHHHHHHHGGGGGGGGGFGGGGGGGGGGG
@M05620:37:000000000-D9766:1:1101:22915:10329 1:N:0:34
AGTGCCAGCTCTCAATCGCACAGGGGACCCAGGGCCTGGCCCCTCCATCCAGAAAACCTATGACCTCACCCGCTACCTGGAGCACCAACTCCGCAGCTTGGCTGGGACCTATGTGAGTATCCAGCGTAGGAATCTGGGAGTTGGGGAGGAGTGAGGAGTTGGGGAAAGACAGTCCTAACCGTGGAGGGTTCTGGTAAATGATGGGGTGAGGAGGGGCTCTTTGGCTCCCACCAGTCCCCCTGTCTGGTCTA
+
>A>>AFDFBFFFGAGGGGGFEGHHGGGGDGHHGGGGEFHHCGGCEGHHFHGHFHFFHGHHHHFGHGGHHGHGG>EFHFFHFGHHGH1?EGHBEECEEHBFEGHGGGHGGHHHH2GDFFGFHHHHHGCDGGHHFGHHHHFFFFHGGGE@GAA<C<DHGGGGGHGGGGFFHGHCGHHHHHHHGGG@DEDBEGGGGGGFGGFFFGGGGGDBEFFBADBBBBFFFFFFFFFEFFFFEFFFFFFFBFFFFFFFFFF
@M05620:37:000000000-D9766:1:1101:11070:10343 1:N:0:34
GAGGCTGCTTTGGAAGAAACTCATAGATTACTGCAACAGTTCCCCCTGGACCTGGAAAAGTTTCTTGCCTGGCTTACAGAAGCTGAAACAACTGCCAATGTCCTACAGGATGCTACCCGTAAGGAAAGGCTCCTAGAAGACTCCAAGGGAGTAAAAGAGCTGATGAAACAATGGCAAGTAAGTCAGGCATTTCCGCTTTAGCACTCTTGTGGATCCAATTGAACAATTCTCAGCATTTGTACTTGTAACTG
+
AAAB>ACACBDDGBBBGGFGGGFHHGGGHHFCGD4GFHGHHFEGGFAFCFFHHGEFB3AFBFHFHHHFFGFFGFHBBBBGHHCGGFBDBGEHGHHHGHHHHBGHFFH@BFCG2BFBGHF/EEGGFHHB0?BG/BB?FDGHB32BBBG???CFFDHB@F@FGFGHB2<DFCA?DG?FFAF?FF<1<>CCG<>F11.<.<.=0=0D0GHDG=CAC:GGCH0CCGHGFH;CGHFBCFFFGGG9;CCF;=;CB;C
@M05620:37:000000000-D9766:1:1101:12513:10369 1:N:0:34
GAGGCTGCTTTGGAAGAAACTCATAGATTACTGCAACAGTTCCCCCTGGACCTGGAAAAGTTTCTTGCCTGGCTTACAGAAGCTGAAACAACTGCCAATGTCCTACAGGATGCTACCCGTAAGGAAAGGCTCCTAGAAGACTCCAAGGGAGTAAAAGAGCTGATGAAACAATGGCAAGTAAGTCAGGCATTTCCGCTTTAGCACTCTTGTGGATCCAATTGAACAATTCTCAGCATTTGTACTTGTAACTG
+
A?AB>AFAFFDDGB5BGGGFGGHHHGHHHHBFGG4FCGEGHDABBEAEAFBFGGEF332BBGHDFGGBABBBFGHBBABFHH3FG33GBB?GHHHGHHHHHFGFGHF@?BF@B3@B?BE?>EGBGFHB??FHFHGBFHHH3B22BFG?/?BE@@FB2?@@F2FGFFF<F<??<B?C?/1?F<>1<><FC1<=1=.C<AE<0<=D0CGHH<CEG;CC0CCCGCGHEH;C0CC9;BFFFGG9;FCF;0=C;;C
@M05620:37:000000000-D9766:1:1101:25790:10371 1:N:0:34
AGTGCCAGCTCTCAATCGCACAGGGGACCCAGGGCCTGGCCCCTCCATCCAGAAAACCTATGACCTCACCCGCTACCTGGAGCACCCACTCCGCAGCTTGGCTGGGACCTATGTGAGTATCCAGCGTAGGAATCTGGGAGTTGGGGAGGAGTGAGGAGTTGGGGAAAGACAGTCCTAACCGTGGAGGGTTCTGGTAAATGATGGGGTGAGGAGGGGCTCTTTGGCTCCCACCAGTCCCCCTGTCTGGTCTA
+
>>>1>BFBAFFFG1FGFFF1ECGCF0BAEEGHEAFBAFHHHHGHEEGFHHHHHHHFGGHBBBFGHDFHHHGGG>EEHHGF>BGGHH/?EGEB>E?E>GBGGGHGGGHHGHFHHHH>GHHHHFEHHGC/CA@DGHHHHH0FEHHHGG.AC<CCH0DG0<<<GHGGE.CG/;/CGHHHHFHGGGGG?EGGEFGGGGBFFGGGBFGGGBA@FFEFFF@@?@FFFFFFFFFEFFFFFFFFFBFF@FBFFFFFFFF
@M05620:37:000000000-D9766:1:1101:3652:10376 1:N:0:34
GAGGCTGCTTTGGAAGAAACTCATAGATTACTGCAACAGTTCCCCCTGGACCTGGAAAAGTTTCTTGCCTGGCTTACAGAAGCTGAAACAACTGCCAATGTCCTACAGGATGCTACCCGTAAGGAAAGGCTCCTAGAAGACTCCAAGGGAGTAAAAGAGCTGATGAAACCATGGCAAGTAAGTCAGGCATTTCCGCTTTAGCACTCTTGTGGATCCAATTGAACAATTCTCAGCATTTGTACTTGTAACTG
+
AAABAAFBFFFFGGGGGGG4FGFHHHHHFHHHHHHHFHHDGHHHHGGGHFHFFGHHHHGHHHGHHHHHHHHHHHHHHHHHFGHHHHHHHHHHFHGGHHHHHHHHHHHHHHHHHHHHHHGGE>FH?GFEHHGGGHFHF333GGHBB22FFHFGBHGGBFHHHHGHHHG1F0?CHHHGHGF1FGGGGHGCGHHHFHGGAEEGBHHHHHHHHGGGCGHHFGHHHHGF;/GGHGGFFFFGGGGGFGGGGGGGFFG
@M05620:37:000000000-D9766:1:1101:26159:10387 1:N:0:34
AGTGCCAGCTCTCAATCGCACAGGGGACCCAGGGCCTGGCCCCTCCATCCAGAAAACCTATGACCTCACCCGCTACCTGGAGCACCAACTCCGCAGCTTGGCTGGGACCTATGTGAGTATCCAGCGTAGGAATCTGGGAGTTGGGGAGGAGTGAGGAGTTGGGGAAAGACAGTCCTAAACGTGGAGGGTTCTGGTAAATGATGGGGTGAGGAGGGGCTCTTTGGATCCCACCAGTCCCCATGTCTGGTCTA
+
AAAABFFBAFFFGGGGGG2FGCHHGGGEAFHHG2FF2BGHCGGHGGHFGHHHDGFFHGHEHHHHHHHHHHGGGGGGHHHHHHHHGEHHGF3FEFG/EGHFGHH//EGGEGGHH222GGH1B22GFCFB<ED>G1FGHHHGGHHHCG.ACACGHHHHHGGHHHGGGGHHH/CGGHFHHH0CDGF.9CE@EFGGGGBFGG0CF0BFAGGBFFFFFF-9@BFF////9BFFFFADEFFFBBE.;FFFF/BBFFF
@M05620:37:000000000-D9766:1:1101:14984:10399 1:N:0:34
AGTGCCAGCTCTCAATCGCACAGGGGACCCAGGGCCTGGCCCCTCCATCCAGAAAACCTATGACCTCACCCGCTACCTGGAGCACCAACTCCGCAGCTTGGCTGGGACCTATGTGAGCATCCAGCGTAGGAACCTGGGAGCTGGGGAGGAGTGAGGAGGTGGGGAAAGACAGTCCTAACCGTGGAGGGCTCTGGGAAATGATGGGGTGAGGAGGGGCTCTTCGGCTCCCACCAGTTCCCCTGTCTGGTCTA
+
>3>AADFCAFBFGGGGGFFGGGHHGEGEGF2FF2EFFFBBBGG1EFFFAG3GFH3G3E33FGFGGHG3F11EEEEEH3FFGHHFFFFGG33FFFE@E?GHEH3/?/B0/?1?1B2B111GHHBGH/?/B/1>0/0?0/0//?10<-.ADGGH.D0.0<...;:-.;C.:GH/CBF0C0/;-C9-.CEB.C.F00/:/.;/////..;-..FB..--;-.;//999...;.AD?.//;;9...;/////;B/
@M05620:37:000000000-D9766:1:1101:10315:10400 1:N:0:34
GAGGCTGCTTTGGAAGAAACTCATAGATTACTGCAACAGTTCCCCCTGGACCTGGAAAAGTTTCTTGCCTGGCTTACAGAAGCTGAAACAACTGCCAATGTCCTACAGGATGCTACCCGTAAGGAAAGGCTCCTAGAAGACTCCAAGGGAGTAAAAGAGCTGATGAAACAATGGCAAGTAAGTCAGGCATTTCCGCTTTAGCACTCTTGTGGATCCAATTGAACAATTCTCAGCATTTGTACTTGTAACTG
+
>11>A11AFFFF1GGB1CGEGF1BDGFH3DFHFHH1E0BA2DEHHGGG/BFFBB0CG10GEHFHGFDGHHHHHBAGHHHHGFHHFDHFHFHHFFFFBBHGGHFHFHEHHEGGHHFFHHGE//FGF>BGGH1GGHBB11F1BGHFC1B?CGEC0122@CGGHG1DGFH1G0<GFBHHH/?1DG1FFHHFGFFDGGCCFGGHFHGHHHGHHFGCEHHFF0;CC:0CF/CCHHGGGGGBFGGGFFGB0;F0;C0
@M05620:37:000000000-D9766:1:1101:9816:10415 1:N:0:34
GAGGCTGCTTTGGAAGAAACTCATAGATTACTGCAACAGTTCCCCCTGGACCTGGAAAAGTTTCTTGCCTGGCTTACAGAAGCTGAAACAACTGCCAATGTCCTACAGGATGCTACCCGTAAGGAAAGGCTCCTAGAAGACTCCAAGGGAGTAAAAGAGCTGATGAAACAATGGCAAGTAAGTCAGGCATTTCCGCTTTAGCACTCTTGTGGATCCAATTGAACAATTCTCAGCATTTGTACTTGTAACTG
+
AAAAAACAFFFFAFGGGEGGEGFHDHHHHHHHHHHHFFH1FGHFGGEGEHHHHGEG1F0GFEFHDGAFGFEHGHHHHGHDHHHG@GHHHFHHHFHFHHHHFHHFGFHBFCG@BBGHHGFGEFCH1GF>FGBGGFGDGGHG0BB11BBFFHEGHHHB@?0@FGHE1FHFHHHHHEFBGF??FFFDFHHHEB1F<1.<<<<<0=0D0<DDFDGCF0;GCFCHHFHEHGCCGGGGEFFFFFF0;0FB00;;CGB
@M05620:37:000000000-D9766:1:1101:10975:10440 1:N:0:34
AGTGCCAGCTCTCAATCGCACAGGGGACCCAGGGCCTGGCCCCTCCATCCAGAAAACCTATGACCTCACCCGCTACCTGGAGCACCAACTCCGCAGCTTGGCTGGGACCTATGTGAGTATCCAGCGTAGGAATCTGGGAGTTGGGGAGGAGTGAGGAGTTGGGGAAAGACAGTCCTAACCGTGGAGGGTTCTGGTAAATGATGGGGTGAGGAGGGGCTCTTTGGCTCCCACCAGTCCCCCTGTCTGGTCTA
+
AAAAAFFFAFFFFGGBG1FGEEBGCEGGGGHHFGGGGCGFGHGHGGGHHHHHHHHHHGFHHHHHHHHHHHHGGGGGHHGHHHHHHHHHGHHHGGGGGHHHGHHGGGHHGHHHHHHHHHHHHHHHHGGGGGHHHHHHHHHGGHHHGGGGGGGHHHHHHGHHHHGGGGHHHHHHHHHHHHHHGGGGGGGGCFGGGGFGGGGGGGGGGGF@FFFFFF@@@@FFFFFFFFFFFFFFFFFFFFFF@FFFFFFFFFF
@M05620:37:000000000-D9766:1:1101:9991:10443 1:N:0:34
AGTGCCAGCTCTCAATCGCACAGGGGACCCAGGGCCTGGCCCCTCCATCCAGAAAACCTATGACCTCACCCGCTACCTGGAGCACCAACTCCGCAGCTTGGCTGGGACCTATGTGAGTATCCAGCGTAGGAATCTGGGAGTTGGGGAGGAGTGAGGAGTTGGGGAAAGACAGTCCTAACCGTGGAGGGTTCTGGTAAATGATGGGGTGAGGAGGGGCTCTTTGGCTCCCACCAGTCCCCCTGTCTGGTCTA
+
ABAAAFFFCFFFGGGGGGGGGGHHGGGGGGHHFFGGGGHHHHGHGGHHHHHHHHHHHGHHHHHHHHHHHHHGGEFGHHHHGHHHHHHAFHHHGGGGGHHHGHHGGGHHGHHHHHHHHHHHHHHHHGGGGGHHHHHHHHHGGHHHGGGGGGGGHHHHHGHHHHGGGGHHHHHHHHHHHHHHGGGGGGGGCFFGGGGGGGGGGGGGGGFFFFFFFFFFFFFFFFFFFFFFFFFFFFFFFFFFFFFFFFFFFFF
@M05620:37:000000000-D9766:1:1101:7753:10443 1:N:0:34
AGTGCCAGCTCTCCATCGCACAGGGGACCCAGGGCCTGGCCCCTCCATCCAGAAAACCTATGACCTCACCCGCTACCTGGAGCACCCCCTCCGCAGCTTGGCTGGGACCTATGTGAGTATCCAGCGTAGGAATCTGGGAGTTGGGGAGGAGTGAGGAGTTGGGGAAAGACAGTCCTAACCGTGGAGGGTTCTGGTAAATGATGGGGTGAGGAGGGGCTCTTTGGCTCCCACCAGTCCCCCTGTCTGGTCTA
+
>>>1>DFFAFFFG1FGFEGAE?GCGCEEEEGHABEBFFHHHHGGGEHHGGHGHHHFGGHHHHHHHFGHHHHEG/>EHHFG0FGHHH//>EF/EECEEGBGGHHGGGHHGHHHHHHHHHHHHHHHHGGCCEFHHHHHHH0FGHHHGG.CG.CGH<GH0EHHHHGGGCHH:GBHHGGGGGGGGGGGCGGGEGGGGGFGGGGGGFFFFFF@FFFFFF@@@@FFFFFFFFFFFFFFFFFFFFFF@FFFFFFFFFF
@M05620:37:000000000-D9766:1:1101:24010:10445 1:N:0:34
GAGGCTGCTTTGGAAGAACCTCATAGATTACTGCAACAGTTCCCCCTTGACCTGGAAAATTTTCTTGCCTGGCTTACAGAAGCTGAAACACCTGCCAATGTCCTACAGGATGCTACCCGTAAGGAAAGGCTCCTAGAAGACTCCAAGGGAGTAAAAGAGCTGATGAAACAATGGCAAGTAAGACAGGCATTTCCGCTTTAGCACTATTGTGGATCCAATTGAACCATGCTCAGCATTTGTAATTGTAACTG
+
AAA?3AF>BFBDGFBBEBBFFGHHGFFDDFFGH54BAFBFGFFGHGEBBBBBFFFBB3253DFGGGGBFEFHFHHEGGFFACFFHFFHHHFGHHH1FCGHHH4BFG3F3FG3?FFHHBEEFA0?EGHB0?FHGHHFFGHHG3BB??FF/?CEG>FGDF22@CD2FDHGHHFFD1?C1?FGFF1>><<F<><>GD.C<AEDDGG0C0=DGCCEC:0/<CGHHGFG.GH0/00;;B9;FGGF;0;F;;;CFFG
@M05620:37:000000000-D9766:1:1101:19796:10489 1:N:0:34
GAGGCTGCTTTGGAAGAAACTCATAGATTACTGCAACAGTTCCCCCTGGACCTGGAAAAGTTTCTTGCCTGGCTTACAGAAGCTGAAACAACTGCCAATGTCCTACAGGATGCTACCCGTAAGGAAAGGCTCCTAGAAGACTCCAAGGGAGTAAAAGAGCTGATGAAACAATGGCAAGTAAGTCAGGCATTTCCGCTTTAGCACTCTTGTGGATCCAATTGAACAATTCTCAGCATTTGTACTTGTAACTG
+
BBBBBBFBFFFFGFGGGGGGGGHHHHHHHHHHHHHHHHHGHHHHHGGGHHHHHHHGHHHHFHHHHHGHHHHHHHHHHHHHHHHHHHHHHHHHGHHHHHHHHHHHHHHHHHHHHHHHHGGEFGHHHHHHHHHHGHHHHHHHHHHGHFHGGHGGHGHHFGFHHHHHGHHHHHHHHHHHGGHHHHHHHHGHHHHHHHGGGGGGDHHHGHHHHHHGHHHHHGHHGHHHHHHGHHGGGGGGGGGGGGGGGFGGGGG
@M05620:37:000000000-D9766:1:1101:21907:10489 1:N:0:34
AGTGCCAGCTCTCAATCGCACAGGGGACCCAGGGCCTGGCCCCTCCATCCAGAAAACCTATGACCTCACCCGCTACCTGGAGCACCAACTCCGCAGCTTGGCTGGGACCTATGTGAGTATCCAGCGTAGGAATCTGGGAGTTGGGGAGGAGTGAGGAGTTGGGGAAAGACAGTCCTAACCGTGGAGGGTTCTGGTAAATGATGGGGTGAGGAGGGGCTCTTTGGCTCCCACCAGTCCCCCTGTCTGGTCTA
+
AA3AAFFCAFFFGGGGFGGGGCHDFGGGGGFHF?FEFGHFFHEHGGGFHHGHFFHHHGHHHHGHHHHHHHHGG?EGHFHHHGHHHHHGGHHHGGGGGGHHGHHGGGHHGHHHHGHHHHHHHHGHHGEGGGHHHHHHHHHGGHHHGGGGGGGHHHHHHGHHHHGGGGHHHHHHHHHHHHHHGGGGGGGGGGGGGGGGGGGGGGGGGGFBFFFFFFBBBBFFFFFFFFFFFFFFFFFFFFFFBFFFFFFFFFF
@M05620:37:000000000-D9766:1:1101:18979:10493 1:N:0:34
AGTGCCAGCTCTCAATCGCACAGGGGACCCAGGGCCTGGCCCCTCCATCCAGAAAACCTATGACCTCACCCGCTACCTGGAGCACCAACTCCGCAGCTTGGCTGGGACCTATGTGAGTATCCAGCGTAGGAATCTGGGAGTTGGGGAGGAGTGAGGAGTTGGGGAAAGACAGTCCTAACCGTGGAGGGTTCTGGTAAATGATGGGGTGAGGAGGGGCTCTTTGGCTCCCACCAGTCCCCCTGTCTGGTCTA
+
BCABCFFFBFFFGGGGGGGGGGHHGGGGGGHHGEGGEGHHHHGHGGGHHHHHHHHHGGHGHHHHHHHHHHFGGGGGHFHHHHHHHHHHGHHHGGGEGHHHGF3FFEHHGHHHGHDHGHHGHGHHGGGGG?GHFHHHHHHGGHGHGGGGGGEGHHHHHDGHHFGGGGHHHHHHHBHFHHCHGDEGEGGG;FGGGGGGGGGGGFG0EDAAFFFFFFFFFFFFFFFFFFFEFFFFFFFFFFFFFFFFFFBFFFB
@M05620:37:000000000-D9766:1:1101:4612:10527 1:N:0:34
AGTCCCACCTCTCCATCGCACAGGGTCTCCAGTCCGCGGCCCCTCCATCCAGAAACCCTATGACCACACCCTCGACCTTGCGCACCCCCTCAGCAGCTGGGCTCGGGCCCCTGTGCGTATCCCGCGCCGCCCTCTGGGCGTTGGGGAGGCGTGCGGCGTTGGGGCCCGCCCGTCCTCCCCCTGGCGTGTTATGGCCCATGATGCGGTGCGGAGGGGCCCTTTGGACCCCTCCAGTTCTCCAGTCTGGTATA
+
>111>BD11BFFGGGA1AA1A0F0CG00111121B00AAE/EE/EEF1D0AB1F10BB>>1B@FG1B?EA//?/?>E?1B1/>>E/EEE/E0B1<G0BBFCC0/<//<A//?FHBFCF.<G1<<@-----=-::/0:/.-=A-.-;.9-;9-;9@---;-;--99-@->>@-@FBBFB9B-;--;----;/;B/-/-;9///;/--;@-9@?@?-9@>9AFBF/;/;-A----/9/9//:/9;/B//9/9/
@M05620:37:000000000-D9766:1:1101:4930:10549 1:N:0:34
GAGGCTGCTTTGGAAGAAACTCATAGATTACTGCAACAGTTCCCCCTGGACCTGGAAAAGTTTCTTGCCTGGCTTACAGAAGCTGAAACAACTGCCAATGTCCTACAGGATGCTACCCGTAAGGAAAGGCTCCTAGAAGACTCCAAGGGAGTAAAAGAGCTGATGAAACAATGGCAAGTAAGTCAGGCATTTCCGCTTTAGCACTCTTGTGGATCCAATTGAACAATTCTCAGCATTTGTACTTGTAACTG
+
AAAAA1FAFFFFCGGGGCGGEG1GDHHHHHHHHHHHHCH1FGHGHGCGGFHCHGAF1BFGF2FHFHAFGHFHHHHHHEG1FGHCBGHHHFHHHGHCGFHHHHHFFGHEFFHHEFFHHHGGCGHHHGG>FFFGGGHHHHHHGHBBBGGGGHGGHHHED/0@@GHBDGHHHHHHGFHEHF?<FHGGGHHGHGFH1=.C.<<=<GDD0<GGFGHGHEGHHFHHHHFFHFGGFHGGGFGGGGG0;;FF009BFGF
@M05620:37:000000000-D9766:1:1101:12749:10563 1:N:0:34
GAGGCTGCTTTGGAAGAAACTCATAGATTACTGCAACAGTTCCCCCTGGACCTGGAAAAGTTTCTTGCCTGGCTTACAGAAGCTGAAACAACTGCCAATGTCCTACAGGATGCTACCCGTAAGGAAAGGCTCCTAGAAGACTCCAAGGGAGTAAAAGAGCTGATGAAACAATGGCAAGTAAGTCAGGCATTTCCGCTTTAGCACTCTTGTGGATCCAATTGAACAATTCTCAGCATTTGTACTTGTAACTG
+
A11>AACAFFDFFGGGAGGGGGDEFGGHGHHHFHHCHFGGHHHHHGGGECGHGGFGHFFGGHFHHHFHHHHHHFEGHHHHHFHHFGHGHHHHFFFHFEGHHHHHGHHFHHHHHHHHHHGGGGHHHGHFHHHHGHHHGHHHHHHHHGHGGHGGHHHHHGHHHHHHHHGHHGGGHHHHHGGHHHHHHHGHHHHHHHGGGGGHHHHHHHHHHHGGHHHHHHHHHHEHHHHHHHGGGGGGGGGGGGGGGFGFFGG
@M05620:37:000000000-D9766:1:1101:4364:10598 1:N:0:34
GAGGCTGCTTTGGAAGAAACTCATAGATTACTGCAACAGTTCCCCCTGGACCTGGAAAAGTTTCTTGCCTGGCTTACAGAAGCTGAAACAACTGCCAATGTCCTACAGGATGCTACCCGTAAGGAAAGGCTCCTAGAAGACTCCAAGGGAGTAAAAGAGCTGATGAAACCATGGCAAGTAAGTCAGGCATTTCCGCTTTAGCACTCTTGTGGATCCAATTGAACAATTCTCAGCATTTGTACTTGTAACTG
+
AAABBA>AFFFFGGFEAFFGFGGHHHHFEGHHHHHHFGHHHHHGHGGFH2GHFHHFGFBFGHHHHHHHHHHHHHHHHFHHHHHHHHHHHHGH3FHHHHHHHHHHHHHGHHFHHHDEGHGGEEEG?GC0FHFHGHEH3E3FGHHHH11FEHGG0GG21/@FHGHHGHHFF0FGHHHHHEG11GHHHHHGFGHHHHFGDGGHFFHHGGHHHGHDCHGHHCGHHHHGHHHHGGGFFGGGGGGGFGGGFBFGFFF
@M05620:37:000000000-D9766:1:1101:9571:10602 1:N:0:34
AGTGCCAGCTCTCAATCGCACAGGGGACCCAGGGCCTGGCCCCTCCATCCCGACAACCTATGACCTCACCCGCTACCTGGAGCACCAACTCCGCAGCTTGGCTGGGACCTATGTGAGTATCCAGCGTAGGAATCTGGGAGTTGGGGAGGCGTGAGGAGTTGGGGAAAGACAGTCCTAACCGTGGAGGGGTCTGGTAAATGATGGGGTGAGGAGGGGCTCTTTGGCTCCCACCAGTCCCCCTGTCTGGTCTA
+
A>>AAF1@AFFFG1GEEFGFEEHFFCEEGG0AFAEEFFHGGHG/EG0FDF/BE/AEGEFCGGGHHGHFHEGEG>/>GFGHFHHHHH0>EHHGGGGGGHG<EGGCFG0GGHBG1B>F1G2FG22<0B//><11?FF1<?0/<<<FC@.-<.<.;EGC0C:CC/:-..9.9;/99:BC99FF-E.?.C9--;AFFB:/;B9FFB99AAB----9A;@-9@-BF/9/;FBA-9A--;999F-99EFFFFF9BB/
@M05620:37:000000000-D9766:1:1101:12206:10618 1:N:0:34
AGTGCCAGCTCTCAATCGCACAGGGGACCCAGGGCCTGGCCCCTCCATCCAGAAAACCTATGACCTCACCCGCTACCTGGAGCACCAACTCCGCAGCTTGGCTGGGACCTATGTGAGTATCCAGCGTAGGAATCTGGGAGTTGGGGAGGAGTGAGGAGTTGGGGAAAGACAGTCCTAACCGTGGAGGGTTCTGGTAAATGATGGGGTGAGGAGGGGCTCTTTGGCTCCCACCAGTCCCCCTGTCTGGTCTA
+
AA>AAFFFAFFFGGGGGGGCGGHGGGGEEEGHBEEEAFHHHHGFGGHHHHFHFHHHHGHFHHHHHHHHHHGGG>EFHHHH?GHH1F1FGCHHG/EEGHHHGHHG?/FHGBGHHHHHHH3FHHHHHGEG/CFGHHHHGHFFGHHH/AFFGGGHHGHHFGGHHH?CEGHGHHHH::0CGHHHGGGGGGGG.CGGGBCFGGGGGGGGGGFFFFFFF.@DFFFF/F/;FFFFFFFFFAFFFFFFFF/FFF/:/BB
@M05620:37:000000000-D9766:1:1101:16942:10626 1:N:0:34
GAGGCTGCTTTGGAAGAAACTCATAGATTACTGCAACAGTTCCCCCTGGACCTGGAAAAGTTTCTTGCCTGGCTTACAGAAGCTGAAACAACTGCCAATGTCCTACAGGATGCTACCCGTAAGGAAAGGCTCCTAGAAGACTCCAAGGGAGTAAAAGAGCTGATGAAACAATGGCAAGTAAGTCAGGCATTTCCGCTTTAGCACTCTTGTGGATCCAATTGAACAATTCTCAGCATTTGTACTTGTAACTG
+
A3ABBBFCFFFFGGGGGGGGGGHHHHHHHHHHHHFHGHHHHHHHHGGGGGHHHHHHHHFGGHHHHHHHHHHHHHHHHHHHHHHHHHHHHHHHHHHHGHHHHHHHHHHHHHHHHHHHHHGGGEHHHHHHHHHHGHGHH3EFHHHHGFHGGHGGFHHDFAGHHH2GHHHGHHHHHHHHHGGHHHHHHHHHHHHHHHGGGGGHHHHHHGHHHHHGHHHHHFHHHHFFGHHHHHGGGGGGGGGGGGGGGFFFFGF
@M05620:37:000000000-D9766:1:1101:19716:10658 1:N:0:34
GAGGCTGCTTTGGAAGAAACTCATAGATTACTGCAACAGTTCCCCCTGGACCTGGAAAAGTTTCTTGCCTGGCTTACAGAAGCTGAAACAACTGCCAATGTCCTACAGGATGCTACCCGTAAGGAAAGGCTCCTCGAAGACTCCAAGGGAGTAAAAGAGCTGCTGAAACAATGGCAAGTAAGTCAGGCATTTCCGCTTTAGCACTCTTGTGGATCCAATTGAACAATTCTCAGCATTTGTACTTGTAACTG
+
AAABCBFCFFFFGGGGGGGGGGHHHHHHHHHHHHHHHHHHHHHHHGGGHHHHHHHHHHHHFGHHHHHHHHHHHHHHHHHHHHHHHHHHHHHHHHHHHHHHHF4B4BFHFHHHHHHGHHGEEEGHHHFHFGHHFF2?/?F?B?B22BF/?G?E2FHHHFFHHF11?FGHHHHD=GGHHFHG1>GHHHF0.F1<<GEFFGEGHHHHF/<GH0:EHCHHB0CCHCGGFBFG0FBBFGGGGGGG09FGFBF0CFG
@M05620:37:000000000-D9766:1:1101:17926:10659 1:N:0:34
GAGGCTGCTTTGGAAGAAACTCATAGATTACTGCAACAGTTCCCCCTGGACCTGGAAAAGTTTCTTGCCTGGCTTACAGAAGCTGAAACAACTGCCAATGTCCTCCAGGATGCTACCCGTAAGGAAAGGCTCCTAGAAGACTCCAAGCGAGTAAAAGAGCTGCTGAAACAATGGCAAGTAAGTCAGGCATTTCCTCTTTAGCACACTTGTGGATCCAATTGAACAATTCTCAGCATTTGTACTTGTAACTG
+
BAABBAFAFFFFGGGGFFGGFGGHGFHHHGHHHHEDGHHHHHHHHGGGHGHHHHHFHA2FBGGHFHGHHHHHHHFHHHHHHHHHHHHGHHHHFFFHHHHHH4F43B233?3F2@BF2F1?//BFGHBF0/3B/33B33B3?3??BB2//</<0@FG2?22@@21<1??10F1110<<C<1111>F100.1111=00DGB0D00</.<=D00.:00/00<0G:C00:CGC0C0CFB0999000000090;;9
@M05620:37:000000000-D9766:1:1101:7661:10663 1:N:0:34
AGTGCCAGCTCTCAATCGCACAGGGGACCCAGGGCCTGGCCCCTCCATCCAGAAAACCTATGACCTCACCCGCGACCTGGAGCACCCACTCCGCAGCTTGGCTGGGACCTATGTGAGTATCCAGCGTAGGAATCTGGGAGTTGGGGAGGAGCGAGGAGTTGGGGAAAGACAGTCCTAACCGTGGAGGGTTCTGGTAAATGATGGGGTGAGGAGCGGCTCTTTGGCTCCCACCAGTCCCCCTGTCTGGTCTA
+
>>>AAFFFAFFFGGGGGFGEEEBGEGGFGGHHFEGGGGHHHHGCFGGHHHHGHGHHFGGHHFHHHGHHHFFEE/>EFGBFGGHGHG/?EF3??E<E/F32/?FFAGAGGH2<2GGBFGBDFGHD0@?EDG11F1>=FB0FAG1FGC.ADAA.;-AF-CGGGHG-9.99BFF9F00090F.9E.BA9.-.;99FF/BBF/9BFBFFA.-A?FB..;@F@AFFFB/;BBA9FFF.FBF//.A@E/9/BBB;9F
@M05620:37:000000000-D9766:1:1101:17913:10674 1:N:0:34
GAGGCTGCTTTGGAAGAAACTCATAGATTACTGCAACAGTTCCCCCTGGACCTGGAAAAGTTTCTTGCCTGGCTTACAGAAGCTGAAACAACTGCCAATGTCCTACAGGATGCTACCCGTAAGGAAAGGCTCCTAGAAGACTCCAAGGGAGTAAAAGAGCTGATGAAACAATGGCAAGTAAGTCAGGCATTTCCGCTTTAGCACTCTTGTGGATCCAATTGAACAATTCTCAGCATTTGTACTTGTAACTG
+
AABCBBFAFFFFGGGGGGGGGGGHHHHHHHHGHHGHGGHGHHHHHGGGGHHHHHHHHHGHGGHHHHHHHHHHHHHHHHHGHHHHHHHHHHHHHHHHHHHHHHHHHHHHHHGHHHHHHHGAEFGCGHHGHHHHGFHFHFHHHHHHHFHGGHDGFFHHHGHGHFDGHHHHHHGHFHFHFGDGHHHHHHFHHHHHHHGGGGEGFHHHHHHFHDCFGFHHHFHHHHHHHHHHFHFFFGGGGGGFGGGGGGFBGFF
@M05620:37:000000000-D9766:1:1101:26407:10688 1:N:0:34
GAGGCTGCTTTGGAAGATACCCCTCCATAACTGCACCCATACCCGCAGTGCCTGTATGCGGTCCTTTGCTGGCTTACAGACGCCCCCCCGCCTCCCCCTGTCCTCCAGGCTGCTCCCCGTCCGGCCCGGCTCCTCGCCTCCTCCCCGGGCGTCCCCGCGCTGCTGAACCCCTGGCAAGTCCGTCAGGCCTTTCCGCTTTCGCACTCTTGTGGCTCCCCTTGCCCCCTTCTCCGCATTTGTCCTTGTCCCTG
+
AAAAAAFAFFFFGAFGC1BB1ABAA0013ABG1BF10B0000BF/A/A/1B11BBB22BB/B//B2D1DGFGFB0BFG1F0/>/>>/>>//>//???<>?GGFG1BFGF?FGGH1FFE/EGC/C@C-AC@CGEHHEGG.;GHHH:C-;A-;AG-CGG-@@@@AFF/9BE9-;99AF/AFF/AEA9AFF?BFFFFFFFFFFFBB;@FFFFFF-9FBEEFFF-/BB--;-;/:/-B-;BFFBFFFFFF//;B/
@M05620:37:000000000-D9766:1:1101:3844:10698 1:N:0:34
AGTGCCAGCTCTCAATCGCACAGGGGACCCAGGGCCTGGCCCCTCCATCCAGAAAACCTATGACCTCACCCGCTACCTGGAGCACCAACTCCGCAGCTTGGCTGGGACCTATGTGAGTATCCAGCGTAGGAATCTGGGAGTTGGGGAGGAGTGAGGAGTTGGGGAAAGACAGTCCTAACCGTGGAGGGTTCTGGTAAATGATGGGGTGAGGAGGGGCTCTTTGGCTCCCACCAGTCCCCCTGTCTGGTCTA
+
AAAABFFFCFFFGGGGGGGGGGHHGGGGFGHHGGGGFGHHHHGHGGHHHHGHHGGHGGHHHHHHHHHHHHHGGGGGHHHHHHHHHHHHGGHHGGGGGHHHGHHGGGHHGHHHHHHHHHHGHHHHHGEGGAGHHHHHHHGGGHHHGGFGG.EHGFHGCFHHHHGGEDHHHGFHHHHHHHHHGGGGGGGGGGGGGGGGGGGGGGGGGGFFFFFFFFFFFFFFFFFFFFFFFFFFFFFFFFFFFFFFFFFFFFB
@M05620:37:000000000-D9766:1:1101:6818:10743 1:N:0:34
GAGGCTGCTTTGGAAGAAACTCATAGATTACTGCAACAGTTCCCCCTGGACCTGGACAAGTTTCTTGCCTGGCTTACAGAAGCTGAAACAACTGCCAATGTCCTACAGGATGCTACCCGTAAGGAAAGGCTCCTAGAAGACTCCAAGGGAGTAAAAGAGCTGATGAAACAATGGCAAGTAAGTCAGGCATTTCCGCTTTAGCACTCTTGTGGATCCAATTGAACAATTCTCAGCATTTGTACTTGTAACTG
+
A?ABAAFBFFDFGBBFGFGGGGFHHFHGHHGFHHCHFHHHHGFBGGAFEHGGHGGH2B1GGHHHHHHFFG3BFGGFF5BFGHFGGBBHBFEHHHHHHHHHHGHHHHH3BBFF2BFF2FE?>EGFFHHBB??F/BDFDFHGBB22B?D??CEGCFFF2?<@FFHHEFFFHFHGGHFFHC?<>F=>=FGGG1<>11.<.<=<0==G<CGGF:C?F:CGCGGHHCGHGH0GCFF00;FGGGG9;FFF;;;CFGG
@M05620:37:000000000-D9766:1:1101:17499:10764 1:N:0:34
AGTGCCAGCTCTCAATCGCACAGGGGACCCAGGGCCTGGCCCCTCCATCCAGAAAACCTATGACCTCACCCGCTACCTGGAGCACCAACTCCGCAGCTTGGCTGGGACCTATGTGAGTATCCAGCGTAGGAATCTGGGAGTTGGGGAGGAGTGAGGAGTTGGGGAAAGACAGTCCTAACCGTGGAGGGTTCTGGTAAATGATGGGGTGAGGAGGGGCTCTTTGGCTCCCACCAGTCCCCCTGTCTGGTCTA
+
AA>AAFFFCFFFGGGGGGGGGGHGGGGGGGHHGGGGGGHHHHGHGGHHHHHHHHHHHGHHHHHHHHHHHHHGGEGGHHHHGHHHHHHHGHHHGGGGGHHHGHHGGGHHGHHHHHHHHHHHHHHHHGGGGGHHHHHHHHGGGHHGGGFGGGGHHHHHHGHHHHGGGGHHHHHHHHHHHHHHGGGGGGGGGGGGGGGGGGGGGGGGGGDFFFFFFFFFFFFFFFFFFFFFFFFFFFFFFFFFFFFFFFFFFFB
@M05620:37:000000000-D9766:1:1101:19811:10785 1:N:0:34
AGTGCCAGCTCTCAATCGCACAGGGGACCCAGGGCCTGGCCCCTCCATCCAGAAAACCTATGACCTCACCCGCTACCTGGAGCACCAACTCCGCAGCTTGGCTGGGACCTATGTGAGTATCCAGCGTAGGAATCTGGGAGTTGGGGAGGAGTGAGGAGTTGGGGAAAGACAGTCCTAACCGTGGAGGGTTCTGGTAAATGATGGGGTGAGGAGGGGCTCTTTGGCTCCCACCAGTCCCCCTGTCTGGTCTA
+
BBAAAFFFCFFFGGGGGGGGGGHHGGGGGGHHGGGGGGHHHHGHGGHHHHGHHHHHHGHHHHHHHGHHHHHGGEGGHHHHFGHHHHHHGHHHGGGGGHHHGHHGGGHHGHHHHHHHHHHHHHHHHGGGGGHHHHHHHHHGGHHHGGGGGGGHHHHHHGHHHHGGGGHHHHHHHHHHHHHHGGGGGGGGGGGGGGGGGGGGGGGGGGFFFFFFFFFFFFFFFFFFFFFFFFFFFFFFFFFFFFFFFFBFFFB
@M05620:37:000000000-D9766:1:1101:16660:10814 1:N:0:34
GAGGCTGCTTTGGAAGAAACTCATAGATTACTGCAACAGTTCCCCCTGGACCTGGAAAAGTTTCTTGCCTGGCTTACAGAAGCTGAAACAACTGCCAATGTCCTACAGGATGCTACCCGTAAGGAAAGGCTCCTAGAAGACTCCAAGGGAGTAAAAGAGCTGATGAAACAATGGCAAGTAAGTCAGGCATTTCCGCTTTAGCACTCTTGTGGATCCAATTGAACAATTCTCAGCATTTGTACTTGTAACTG
+
>1>AAAFAFFFFGGGGGCGGGGBDEGHHFBFFHH1FGFGGHHHHHGGGEBFHHGFHHB0FGHHHHHHHHHHHHHH1GHHBBGHHHGHHHH/GFHGHF1FGHHFGGHHHHHHHHHHHHFEEGGHGHHHGHHHHGHHHH1GGHHHH1CFGGHGGFHFFHFHHGH1GHHHFHHHHHHHHHGGHHHHHHHHHGHHHHHGGGGGGHHHGHHHHHDGGCHHHBCHHHHBG0CG;GGGGGGGGGGGGBGFGGGFFFGG
@M05620:37:000000000-D9766:1:1101:7921:10839 1:N:0:34
AGTGCCAGCTCTCAATCGCACAGGGGACCCAGGGCCTGGCCCCTCCATCCAGAAAACCTATGACCTCACCCGCTACCTGGAGCACCAACTCCGCAGCTTGGCTGGGACCTATGTGAGTATCCAGCGTAGGAATCTGGGAGTTGGGGAGGAGTGAGGAGTTGGGGAAAGACAGTCCTAACCGTGGAGGGTTCTGGTAAATGATGGGGTGAGGAGGGGCTCTTTGGCTCCCACCAGTCCCCCTGTCTGGTCTA
+
AB3AAFFFBFFFGGGGGGGCEGHHGFGGEGHHFGGGGGHGHHGHGGFHHHGHHGHHHGHHHHHHHHHHHHHGGGFGHHHHHHHHHHHHGHHHGGGGGFHHGHHGGGHHGHHHHHHHHHHHHHHHHGDGGFHHHHHHHHGGGHHHGGGGGGGHHHHHHGFHHHGGGGHHHHHHHHHHHHHHGFGGGGGGCFGGGGGFGGGGGGGGGGFFFFFFFDFFFFFFFFFFFFFFFFFFFFFFFFFFFFFFFFB9BF9
@M05620:37:000000000-D9766:1:1101:12165:10872 1:N:0:34
AGTGCCAGCTCTCAATCGCACAGGGGACCCAGGGCCTGGCCCCTCCATCCAGAAAACCTATGACCTCACCCGCTACCTGGAGCACCAACTCCGCAGCTTGGCTGGGACCTATGTGAGTATCCAGCGTAGGAATCTGGGAGTTGGGGAGGAGTGAGGAGTTGGGGAAAGACAGTCCTAACCGTGGAGGGTTCTGGTAAATGATGGGGTGAGGAGGGGCTCTTTGGCTCCCACCAGTCCCCCTGTCTGGTCTA
+
ABAAAFFFCFFFGEGGGGGCGGHHGGGGGGHHFFGGGGHHHHGHGGHHHHHHHHHHHGHHHHHHHHHHHHHGG>FFHHHHGGHHHHHFFHHHGGGGGHHHGHHGGGHHGHHHHHHHHHHHHHHHHGGGGGHHHHHHHHHGGHHHGGGGGGGHHHHHHGHHHHGGGGGHHHHHHHHHHHHHGGGGGGGGGGGGGGGGGGGGGGGGGGFFFFFFFFFFFFFFFFFFFFFFFFFFFFFFFFFFFFFFFFFFFFF
@M05620:37:000000000-D9766:1:1101:26728:10931 1:N:0:34
GAGGCTGCTTTGGAAGCAACTCATAGATTACTGCACCAGTTCCCCCTGGACCTGGAAAAGTTTCTTGCCTGGCTTACAGAAGCGTAAACCACTACCGGATGCTACCCGTAAGGACAGGCTCCTAGCCGACTCCACGGGAGTAACCGAGCTGATGAAACAATGGCAAGTAAGTCAGGCATTTCCGCTTTCGCACTCTTGTGGATCCCATTGAACACTTCTCAGCATTTTGACTTGTAACTGACAAGCCAGGG
+
>1>>>>1>BBBB11BB111BBFAD3FGGH1FFGB11BBBBDFFHHGEA/0BBBA0BFAGBBDDFFGDGGF1BFH0111B1BGB>B?/>DB/BBBF0>>>EEHFGGGHGEEEGHHFB<?FGHGEB1B0?BC/CFG0C@BBC/FF1?>CCC.>1>GGF<><G>11<<CF==GD0=DD<<C<CCHHCGCGA;.:.;-;0;;;;CC0;BF;;;;;BFFC90;;;C;C00;0/;-/;:FB/9B//:;//;;;---:
@M05620:37:000000000-D9766:1:1101:6602:10935 1:N:0:34
GAGGCTGCTTTGGAAGAAACTCATAGATTACTGCAACAGTTCCCCCTGGACCTGGAAAAGTTTCTTGCCTGGCTTACAGAAGCTGAAACAACTGCCAATGTCCTACAGGATGCTACCCGTAAGGAAAGGCTCCTAGAAGACTCCAAGGGAGTAAAAGAGCTGATGAAACAATGGCAAGTAAGTCAGGCATTTCCGCTTTAGCACTCTTGTGGATCCAATTGAACAATTCTCAGCATTTGTACTTGTAACTG
+
>33AAAFAFFFFGFGGCGGGGGHFHFFHHHGHHHGHHHHGHHHHHGEGEHHHHGGGHFFHGGHHEGFHHHHHHGFGHHHGHHHHG3GHHGHHHHHHHHHHHHHHHHHHGHHHGHHHGHGGGGHHHGFGHFHHGFGFH3GGGHHGFFHGDFDDFGHHHEHHHGHHGHGFH0GGHHHGHGHHGHHHHHHHHEGHHFDGDGEHHHHHHHHHHFHGHHHHHGHHHHHHFGHGGFGGFGGFGGGGFGGGFGGFFGF
@M05620:37:000000000-D9766:1:1101:14191:10951 1:N:0:34
GAGGCTGCTTTGGAAGAAACTCATAGATTACTGCAACAGTTCCCCCAGGACCTGGAAAAGTTTCTTGCCTGGCTTACAGAAGCTGAAACAACTGCCAATGTCCTACAGGATGCTACCCGTAAGGAAAGGCTCCTAGAAGACTCCAAGGGAGTAAAAGAGCTGATGAAACAATGGCAAGTAAGTCAGGCATTTCCGCTTTAGCACTCTTGTGGATCCAATTGAACAATTCTCAGCATTTGTACTTGTAACTG
+
?>AABBFAFFFFFFGGABGGG4BFDBAB6545FA4AFAFE55F3222B2AFA222B332B355ADD55BAA11BBB3AF5G3FF3@3B@EGH3?FCFCGHG4@GHEHGCHGE1EFEGHGEEGHHHFGHHHHHGHHHDGDGFFHHHFHGGHGGHHHHHGHHHHHHHHHHHHHHGHHHHGHH1GHHHGGGHHHGHHGGGGGHHHHHHHHHHGEFGBGHHHHGHEHHHFHHFGGGGGGGGGGGGGGGGFGGGGG
@M05620:37:000000000-D9766:1:1101:22907:10959 1:N:0:34
GAGGCTGCTTTGGAAGAAACTCATAGATTACTGCAACAGTTCCCCCTGGACCTGGAAAAGTTTCTTGCCTGGCTTACAGAAGCTGAAACAACTGCCAATGTCCTACAGGATGCTACCCGTAAGGAAAGGCTCCTAGAAGACTCCAAGGGAGTAAAAGAGCTGATGAAACAATGGCAAGTAAGTCAGGCATTTCCGCTTTAGCACTCTTGTGGATCCAGTTGAACAATTCTCAGCATTTGTACTTGTAACTG
+
AAABBCFCFFFFGGGGGGGGGGHHHFHHHHHHHGGHHHHGHHHHFGFGHHHHHHHHGHCGGGHHHHHGHHHHHHHHHHHGHHHHHHHHHFHHHHHHF3GHHHHHGHHHHHHHHHHHHHGGGGHHF3FGHHHHGHBGE3GGHHHHB2FGGHGGGHFGFFFHHHBGHHHHHHHHHHHHHGHHGHHHHHHH.GHHHHGGGGGHGHHHHHHHHFHGHHHHG0CHHHGHHGHFGHGGGGGGGGGGGGGGGGBFGGG
@M05620:37:000000000-D9766:1:1101:17948:10963 1:N:0:34
AGTGCCAGCTCTCAATCGCACAGGGGACCCAGGGCCTGGCCCCTCCAGCCAGAAAACCTATGACCTCACCCGCTACCTGGAGCACCAACTACGCAGCTTGGCTGGGACCTATGTGAGCATCCAGCGTAGGAATCTGGGAGTTGGGGAGGAGTGAGGAGGTGGGGAAAGACAGTCCTAACCGTGGAGGGCTCTGGTAAATGATGGGGTGAGGAGGGGCTCTTTGGCTCCCACCCGTCCCCCTCTCTGGTCTA
+
AAABBFF4AFFFGGGGGGCFGAGHCEGEGF2AF2EE2AGGGHG1EEG3FFA1BGHHFGF3EGEGHHFGHHGGEEEEHBFEBGGCHH1??33B?@//>3BB/F3//?GC?01FFG2BF1BFGHBD0/<?</@?111FFB<<??1F<@.<C.C/CGFA<?.<.C@D..:.//:::0BCFGBA-.9-CAF@..9CFGB0FFFFB//9A.A?A?F/9D;;B-9FFF////;.;.AD.-..;AFD=.;B////;F/
@M05620:37:000000000-D9766:1:1101:15059:10966 1:N:0:34
AGTGCCAGCTCTCAATCGCACAGGGGACCCAGGGCCTGGCCCCTCCATCCAGAAAACCTATGACCTCACCCGCTACCTGGAGCACCAACTCCGCAGCTTGGCTGGGACCTATGTGAGTATCCAGCGTAGGAATCTGGGAGTTGGGGAGGAGTGAGGAGTTGGGGAAAGACAGTCCTAACCGTGGAGGGTTCTGGTAAATGATGGGGTGAGGAGGGGCTCTTTGGCTCCCACCAGTCCCCCTGTCTGGTCTA
+
CCABCFFFCFFFGGGGGGGGGGHHGGGGGGHHGGGGGGHHHHGHGGHHHHHHHHHHHGHHHHHHHHHHHHHGGGGGHHHHGHHHHHHHGHHHGGGGGHHHGHHGGGHHGHHHHHHHHHHHHHHHHGGGGGHHHHHHHHHGGHHHGGGGGGGHHHHHHGHHHHGGGGHHHHHHHHHHHHHHGGGGGGGGFGGGGGGGGGHGHGGGGGDFFFFFFFFFFFFFFHHFFFFFFFFFFFFFFFFFFFFFFFFFFFF
@M05620:37:000000000-D9766:1:1101:11002:10982 1:N:0:34
GCGGGCTGCTTTGGAAGAAACTCATAGATTACTGCAACAGTTCCCCCTGGACCTGGAACAGTTTCTTGCCTGGCTTACAGAAGCTGAAACAACTGCCAATGTCCTACAGGATGCTACCCGTAAGGAAAGGCTCCTAGAAGACTCCAAGGGAGTAAAAGAGCTGATGACACACTGGCAAGTAAGTCAGGCATTTCCGCTTTAGCACTCTTGTGGATCCAATTGAACAATTCTCAGCATTTGTACTTGTAACT
+
3333>>>AAFBDBEGGGBGFGGGHHGHGGGHGADGGGGHHHHGHHHGGFHHHHGHGG33BFDFGGFFHGHHHHHFGHGHHDFHHEG3FGHHCG3FGGGHHHHHHHGHHHHHHHHHHHHHGG/?GH3BFGHHHHGH2F2BG2FHHGCFGGGGGGGF2?GCGHHHFHHH1?GF.>FHHHHGHBBGHHEHHH.GHHHHGGGGGHHHHHHGHHHHHGEHHHCFGGGFFGF/CFGGGGGGGFGGGFGGGGGGE0BF
@M05620:37:000000000-D9766:1:1101:22936:11019 1:N:0:34
GAGGCTGCTTTGGAAGAACCTCATAGATTACTGCAACAGTTCCCCCTTGACCTGGAAAATTTTCTTGCCTGGCTTACAGAAGCTGAAACACCTGCCAATGTCCTACAGGATGCTACCCGTAAGGAAAGGCTCCTAGAAGACTCCAAGGGAGTAAAAGAGCTGATGAAACAATGGCAAGTAAGTCAGGCATTTCCGCTTTAGCACTATTGTGGATCCAATTGAACCATGCTCAGCATTTGTACTTGTAACTG
+
A3AABBFBFFFFGFGGAFGGGGAGBGHGGFGFHHHCFFGGHHHHHGGBF3FHHHHGGG25BDGHHHHHHHHHHGGGHHGHHHHHHHHHHHGGHHHGHGGHHHBBFHHHHHHHHHEHH1?EEGHHFHHFHHHHGH3B3?FFHHHHF1?FGHGGHHGFHGF<@GFGHHHHHGHHHHHGHGHFHFHHHHHHFHHHHHCGGGGFHGG=G<=DGDGGHH:;<CGHHHHC.CC0:;CBBFB9FGBF0FFGGGGGGGG
@M05620:37:000000000-D9766:1:1101:7579:11025 1:N:0:34
GAGGCTGCTTTGGAAGAAACTCATAGATTACTGCAACAGTTCCCCCTGGACCTGGAAAAGTTTCTTGCCTGGCTTACAGAAGCTGAAACAACTGCCAATGTCCTACAGGATGCTACCCGTAAGGAAAGGCTCCTAGAAGACTCCAAGGGAGTAAAAGAGCTGATGAAACAATGGCAAGTAAGTCAGGCATTTCCGCTTTAGCACTCTTGTGGATCCAATTGAACAATTCTCAGCATTTGTACTTGTAACTG
+
AAAABBFBFFFFGGGGGFGGGGHHGGGHHGHHHHGGHHHHHHGHHGGGHFGHHHHFGFFHFHHHHHGHHHHHHHHGHHHHGHGHHGGGHHHFHHHHHHHHHFGHHHHHFGFFHGGHGHGEEEHHHHHB0GBGGHHGGHHHFGHHHHHGEHGGHHHHFGGHHHHHHHHHHHHHGHGHBF?1>FFGFGHHHFGHFHGGFFGDDGHHFGHHHDFFH;GHCGGHFHHHHHFHGHGB;FGGGGGCCFFGFFFGGGG
@M05620:37:000000000-D9766:1:1101:15429:11074 1:N:0:34
AGTGCCAGCTCTCAATCGCACAGGGGACCCAGGGCCTGGCCCCTCCATCCAGAAAACCTATGACCTCACCCGCTACCTGGAGCACCAACTCCGCAGCTTGGCTGGGACCTATGTGAGTATCCAGCGTAGGAATCTGGGAGTTGGGGAGGAGTGAGGAGTTGGGGAAAGACAGTCCTAACCGTGGAGGGTTCTGGTAAATGATGGGGTGAGGAGGGGCTCTTTGGCTCCCACCAGTCCCCCTGTCTGGTCTA
+
BBABBFFFCFFFGGGGGGGGGGHHGGGGGGHHGGGGGGHHHHGHGGHHHHHHHHHHHGHHHHHHHHHHHHHGGEGGHGHHHHHHHHHHGHHHGGGGGHHHGHHGGGHHGHHHHHHHHHHHHHHHHGGGGGHHHHHHHHHGGHHHGGGGGGGHHHHHHGHHHHGGGGHHHHHHHHHHHHHHGGGGGGGGGGGGGGFGGGGGGGGGGGFFFFFFFFFFFFFFFFFFFFFFFFFFFFFFFFFFFFFFFFFFFFF
@M05620:37:000000000-D9766:1:1101:18324:11115 1:N:0:34
GAGGCTGCTTTGGAAGAAACTCATAGATTACTGCAACAGTTCCCCCTGGACCTGGAAAAGTTTCTTGCCTGGCTTACAGAAGCTGAAACAACTGCCAATGCCCTACAGAAGGATATCCGCAAGGAAAACCTCCTAGAAGATTCCAAGCGAGTAAAACAGCTGAGGAAACAACGGCAATTAACTCAGGCACTTCTTCTTTATCACACTTGTGGATCTAATTGAACAATTATCAGCATTTGTACATGCAACTG
+
CCCCCCFCFFFFGGGGGGGGGGHHHHHHHHHHHHHHGHHHHHHHHGGGHHHHHHHHHHHHHHHHHHHHHHHHHHHHHHHHHHHHHHHHHHHHHHHHHHHH3333BBG34@3B13D4@BAAE/>?0BF23/3B?2?4?3?G33?BFF2////<0@FH2F@02210/10?0=///>-><1>1<00000/<../0000000;:0;0C0:C0:00.0::0:;00;090;:;CBFF000900CB0B00000:009/
@M05620:37:000000000-D9766:1:1101:16968:11120 1:N:0:34
AGTGCCAGCTCTCAATCGCACAGGGGACCCAGGGCCTGGCCCCTCCATCCAGAAAACCTATGACCTCACCCGCTACCTGGAGCACCAACTCCGCAGCTTGGCTGGGACCTATGTGAGTATCCAGCGTAGGAATCTGGGAGTTGGGGAGGAGTGAGGAGTTGGGGAAAGACAGTCCTAACCGTGGAGGGTTCTGGTAAATGATGGGGTGAGGAGGGGCTCTTTGGCTCCCACCAGTCCCCCTGTCTGGTCTA
+
AA>AAFFFBFFFFFGGGGGGGGHFGGGGGG2GFEEEFGHHHHGHGGFHHHHHHHHFHGHHHHGHHHHHHHHEFEGGHHHGHGGHHHHEFGHHGGGGGGHHGHHGGGHHGHHHHHHHHFHHHHHHHGEDGGHHHHHHGHGGDHHGGGGFGGGHHHHHHGHHHHGGGGHHHHGHHHHHHHHHGGGGGGGGCFGGGGFGGGGGGGGGGGFFFFFFDFFFFDFFFFFFFFFFFFFFFFFFFFFFFFFFFFFFFFF
@M05620:37:000000000-D9766:1:1101:10908:11147 1:N:0:34
GAGGCTGCTTTGGAAGAGCACACGTCTGAACTCCAGTCTAACTGACAAGCCAGGGCAAAAGATCGGAAGAGCCCACGTCTGAACTCCAGTCACCGCTCATTATCTCGTATGCCGTCTTCTGCTTGAAAAAAAAGCCACCTCCCCGATCGTCCCCGCGCTGCTGCCCCCCTGTCCAGTCCGTCCTTCCTTTCCGCTTTAGCCCTCTTGTTGCTCCACTTGACCAATTCTCCTCGTTTGTACTTGTAACTGAC
+
>3>AAAFAFFFFGGGFCFGFGGGGFCBFG5FH5FAAFGH5DGGGFHEHAGGGABEEGGHGGGGHHGFFEAGG1B?FE?FF13GFGHHHBEGGFFEE>E?FEB4BF4GF>3BBFE?EFGHFHGG?EB1F10B/>/0000?<FC?C/-->->CAGH-<A?@@AGBGGHGG@?.0;999=0;.;A..0;CFFFFB.;ADF9/;B/;AFFFF/.:BFF/.;;BBBF/;B;9/;B/..;:9A;B9/B//;//;;/B
@M05620:37:000000000-D9766:1:1101:9052:11155 1:N:0:34
AGTGCCAGCTCTCCATCGCACAGGGGCCCCAGCGCCTGGCCCCTCCATCCAGAAAACCTATGACCTCACCCGCCACCTGGCGCACCCCCTCCGCAGCTTGGCTGGGAACTATGTGAGTATCCAGCGTAGGAATCTGGGAGTTGGGGAGGCGTGAGGAGTTGGGGAAAGCCAGTCCTAACCGTGGAGGGTTCTGGTAAATGATGGGGTGAGGAGGGGCTCTTTGGCTCCCACCAGTCCCCCTGTCTGGTCTA
+
>>>1>BD1AFFFGCGFFFE1E0GCF00AAAAA0/AA/BGHGHGCGG0BFC1B10F0BFG11B2GH@BCGFG/>>>BGE0B>>EEGGC>>E/??E?<>FBBBG1FGGF1?GFGFG22>GHHHG11F/C?CC<GGGHHHF0FCFGG-@.A@.=;C.;G0;C/C/AA...;/;/CFGGB0;FGGGG?-;B@FFFFFFFFFFFFFFFBEFF@FF?/:?-;@@FFBBFF/:BEEFFFFFFFFFFF@FFFFFFFFF9
@M05620:37:000000000-D9766:1:1101:26878:11155 1:N:0:34
GAGGCTGCTTTGGAAGAACCTCATAGATTACTGCAACAGTTCCCCCTGGACCTGGAAAAGTTTCTTGCCTGGCTTACAGAAGCTGAAACACCTGCCAATGTCCTAAAGGATGCTACCCGTCCGGAAAGGCTCCTAGCAGACTCCCAGGGAGTCAAAGAGCTGATGAACCCATGGCAAGTAAGTCAGGCATTTCCGCTTTAGCACTCTTGTGGCTACCCTTGAACCATTCTCAGCATTTGTCCTTGTAACTG
+
A?AAAAF1BDFFGGGGAGC1FFHFHHH33FGHHA1BAFBADFGHHG//BBFGCFGHGDG0FHEFFHHHHHGHHHA1FGHHHHHHF1FG@C>E>GF0@BGEGHFHH1BFG01FHHFFHECF///>?E/0FAB0FFD1<110BF1F/01<CFB?012>@<FF1G1??FH1//>GHGHHHG>1>F1=GHGC.=DGHHFAECG00<C:CCCGBCGC.:0:/.;CF0:0..;;;0C0;;0;BFFGFFFGGGBFFGF
@M05620:37:000000000-D9766:1:1101:5643:11171 1:N:0:34
AGTGCCAGCTCTCAATCGCACAGGGGACCCAGGGCCTGGCCCCTCCATCCAGAAAACCTATGACCTCACCCGCTACCTGGAGCACCAACTCCGCAGCTTGGCTGGGACCTATGTGAGTATCCAGCGTAGGAATCTGGGAGTTGGGGAGGAGTGAGGAGTTGGGGAAAGACAGTCCTAACCGTGGAGGGTTCTGGTAAATGATGGGGTGAGGAGGGGCTCTTTGGCTCCCACCAGTCCCCCTGTCTGGTCTA
+
ABAAAFFFBFFFGGGGGGGGGGHHGGGGGGHHEDEEDGHGHHGHGGGGHGHHFCEGHGHHGHHHHHHHHHHGG/EGHGHHGHHHHHFGGHHHGGGGGFHFGHHGGGGHGHHHHHHHHHHHHHHHHGGGGGHHHHHHHHCGGHGHGGEGG?EHHFHHHGHHHHGGGGHHFGGHHHHHHHGHGGGGGGGGFGGGGGGGGGGGGGGGGGFFFFFFFFFFFFFFFFFFFFFFFFFFFFFFFFFFFFFFFFFFFF9
@M05620:37:000000000-D9766:1:1101:16247:11179 1:N:0:34
AGTGCCAGCTCTCAATCGCACAGGGGACCCAGGGCCTGGCCCCTCCATCCAGAAAACCTATGACCTCACCCGCTACCTGGAGCACCAACTCCGCAGCTTGGCTGGGACCTATGTGAGTATCCAGCGTAGGAATCTGGGAGTTGGGGAGGAGTGAGGAGTTGGGGAAAGACAGTCCTAACCGTGGAGGGTTCTGGTAAATGATGGGGTGAGGAGGGGCTCTTTGGCTCCCACCAGTCCCCCTGTCTGGTCTA
+
BBAABFFFCFFFGGGGGGGGGGHHGGGGGGHHGGGGGGHHFHGHGGHHHHHHHHHGHGHHGHHHHHHHHHHGGEFGHHHHHHHHHHHHGHHHGGGCGHHHGHHGGGHHGHHHGHHHHHHHHHHHHGGGGGHHHHHHHHHGGHGHGGGGGGGHHHHHHGHHHHGGGGHHGHHHHHHHHHHHGGGGGGGGEGGGGGGGGGGGGGGGGGFFFFFFFFFFFFFFFFFFFFFFFFFFFFFFFFFFFFFFFFFFFFF
@M05620:37:000000000-D9766:1:1101:20108:11181 1:N:0:34
GAGGCTGCTTTGGAAGAAACTCATAGATTACTGCAACAGTTCCCCCTGGACCTGGAAAAGTTTCTTGCCTGGCTTACAGAAGCTGAAACAACTGCCAATGTTCCATAGGCCGATCCCCTAGGGAACCGGCTCATAACAACCTAACCGAGTAAAACAGCGCAGCAGACAACGTCACGAGACCGACAGACCTTTCCGCTTTCGCACTCTTGTAGCTAACCTTACACACTTCTCCACTTTTATCCTTGACTCAG
+
BBCCCCFCFFFFGGGGGGGGGGHHHHHHHHHHHHHHGHHHHHHHHGGGHGHHHHHHGHHHGHHHHHHHHHHHHHHGHHHHHHHHHGHHHHHHHHHHHHH34444D4@33@3/>/>E2?2/23/3B////>//B?F32D2/?=CG20>/B/01@F1FGG?E---00>0><.-<.....-...--:--/.;:90;B.CE..0.;.;CB0FF:0090;B/.;00;B00;/BF0000:0;0B00090F09B0000
@M05620:37:000000000-D9766:1:1101:7484:11189 1:N:0:34
AGTGCCAGCTCTCAATCGCACAGGGGACCCAGGGCCTGGCCCCTCCATCCAGAAAACCTATGACCTCACCCGCTACCTGGAGCACCCACTCCGCAGCTTGGCTGGGACCTATGTGAGTATCCAGCGTAGGAATCTGGGAGTTGGGGAGGAGTGAGGAGTTGGGGAAAGACAGTCCTAACCGTGGAGGGTTCTGGTAAATGATGGGGTGAGGAGGGGCTCTTTGGCTCCCACCAGTCCCCCTGTCTGGTCTA
+
>A33>FFFBFFFG4GFFFGCEGHHGE2AEEGHAEEEFFHHHHGHGGHHHFHHHEFBGGHHFGGHHGGHHHHEE>EFHHFGBFGHHH11?GHGEGCGEHGHGHHGGGHHGHHHHHHFHHHHHHHHHGGDCGGHHHHHHH0FFHHHGG.AG.<GG0DG0EHHHHGGE.:G/C:GHHHHHHHGGGGGAEGGGGGGGGGGGGGGGGGGGFFBFFFFFFBBBBFFFFFFFFFFFFFFFFFFFFFFBFFFFFFFFFF
@M05620:37:000000000-D9766:1:1101:14791:11209 1:N:0:34
AGTGCCAGCTCTCAATCGCACAGGGGACCCAGGGCCTGGCCCCTCCATCCAGAAAACCTATGACCTCACCCGCTACCTGGAGCACCAACTCCGCAGCTTGGCTGGGACCTATGTGAGTATCCAGCGTAGGAATCTGGGAGTTGGGGAGGAGTGAGGAGTTGGGGAAAGACAGTCCTAACCGTGGAGGGTTCTGGTAAATGATGGGGTGAGGAGGGGCTCTTTGGCTCCCACCAGTCCCCCTGTCTGGTCTA
+
CCBCBFFFBFFFGGGGGGEGGGHHGGGGGGHHGGGGGGHHHHGHGGHHHHHHHHHHHGHHHHHHHHHHHHHGGGGGHHHHHHHHHHHHGHHHGGGGGHHHGHHGGGHHGHHHHHHHHHHHHHHHHGGGGGHHHHHHHHHGGHHHGGGGGGGHHHHHGGHHHHGGGGHHHHHHHHHHHHHHGGGGGGGGGGGGGGGGGGGGGGGGGGFFFFFFFFFFFFFFFFFFFFFFFFFFFFFFFFFFFFFFHFFFFFF
@M05620:37:000000000-D9766:1:1101:22472:11211 1:N:0:34
AGTGCCAGCTCTCCATCGCACAGGGTACCCAGTGCCTGGCCCCTCCATCCAGAAAACCTATGACCTCACCCGCTACCTGGCGCACCCCCTCCGCAGCTTGGCTGGGACCTATGTGAGTATCCAGCGTAGGAATCTGGGAGTTGGGGCGGAGTGAGGAGTTGGGGAAAGACAGTCCTAACCGTGGAGGGTTCTGGTAAATGATGGGGTGAGGAGGGGCTCTTTGGCTCCCACCAGTCCCCCTGTCTGGTCTA
+
>A3>>BDFBFFFG4FFBEC2E?GCG4BBFABE3BEBFFGHHHGHGGHHHFFHHHH2BEHHFAFGH5BGHHH0>0>EGFBB1>BFEG1>>EF?>E/EEGBBEGGFGGGHGHHGHHHHHHHHHHHHHGG?DGFHHHHHHG0?EGHFGG.<C-AEG0CF0CCFFBBGA..C/B9FGGGGGGGGGFFBFFFBFFFFFFFFFFFFFFFFFFABFFF/DFBBBBFFFFFFFFFFFFFFFFFFFFFFBFFFFFFFFFF
@M05620:37:000000000-D9766:1:1101:14336:11219 1:N:0:34
GAGGCTGCTTTGGAAGAAACTCATAGATTACTGCAACAGTTCCCCCTGGACCTGGAAAAGTTTCTTGCCTGGCTTACAGAAGCTGAAACAACTGCCAATGTCCTACAGGATGCTACCCGTAAGGAAAGGCTCCTAGAAGACTCCAAGGGAGTAAAAGAGCTGATGAAACAATGGCAAGTAAGTCAGGCATTTCCGCTTTAGCACTCTTGTGGATCCAATTGAACAATTCTCAGCATTTGTACTTGTAACTG
+
A1AAA1B>@F3DAFGGGCAGAGDGFHH3AGHHHFHHB0GEFGHBGGCC/BFFGFAB1B0BF2FH2GABFAAGHHGHHEHBGHHHBFGHHB>GG>GFHFHHHH2@BFHEF0BFCG2GF0>EEGFHHEC0FGFC/11BBBDB0FB1<1DFEHGGBGBB>/00<FD1@GHBHHHHH1F0?A1?FFF1FGHHAG1G11<<..<0<0<<<<DGFGHGF::CG00CG0:;GF00CCFGEG0099000;CB0099FGF
@M05620:37:000000000-D9766:1:1101:11028:11229 1:N:0:34
AGTGCCAGCTCTCAATCGCACAGGGGACCCAGGGCCTGGCCCCTCCATCCAGAAAACCTATGACCTCACCCGCTACCTGGAGCACCAACTCCGCAGCTTGGCTGGGACCTATGTGAGTATCCAGCGTAGGAATCTGGGAGTTGGGGAGGAGTGAGGAGTTGGGGAAAGACAGTCCTAACCGTGGAGGGTTCTGGTAAATGATGGGGTGAGGAGGGGCTCTTTGGCTCCCACCAGTCCCCCTGTCTGGTCTA
+
AA>3AFFFBFFFGEGGGGFCGGHFGEFGGGHHAEFGGGHHHHGHGGHHHHHHHHHFGGHHHHHHHHHHHHHGG>EEHHFG?FGHHH1?EGHGEGGGGHGHGHHGGGHHGHHHHHHHHHHHHHHHHGGFGGHHHHHHHHFGGHHHGGGGGGFHHHHHHGHHHHGGGGFHFHHHHHHHHHHHGGGGGGGGGGGGGGBFGGGGGGGGGGFBFFFFFFBBBBFFFFFFFFFFFFFFFFFFFFFFBFFFFFFFFFF
@M05620:37:000000000-D9766:1:1101:18658:11242 1:N:0:34
AGTGCCAGCTCTCAATCGCACAGGGGACCCAGGGCCTGGCCCCTCCATCCAGAAAACCTATGACCTCACCCGCTACCTGGAGCACCAACTCCGCAGCTTGGCTGGGACCTATGTGAGTATCCAGCGTAGGAATCTGGGAGTTGGGGAGGAGTGAGGAGTTGGGGAAAGACAGTCCTAACCGTGGAGGGTTCTGGTAAATGATGGGGTGAGGAGGGGCTCTTTGGCTCCCACCAGTCCCCCTGTCTGGTCTA
+
BCABBFFFCFFFGFGGGGGGGGHGGGGGGGHHGGGGEGHHGHGGGGHHHHHHGHHHHGHHHHGHHHHHHHHGG>FGHHHHFGHHHHFHGHHHEGGGGHGHGHHGGGHGGHHHHHHHHHHHHHHHHGGGGGHHHHHHHHHGGHHHGGGGGGGHHGHHHGFHHHGGGGHHHHHHHHHHHHHHGGGGGGGGDGGGGGGGGGGGGGGGGGFFFFFFFFFFFFFFFFFFFFFFFFFFFFFFFFFFFFFFFFFFFFF
@M05620:37:000000000-D9766:1:1101:23628:11245 1:N:0:34
GAGGCTGCTTTGGAAGAACCTCATAGATTACTGAAACAGTTCCCCCTTGACCTGGAAAAGTTTCTTGCCTGGCTTACAGAAGCTGAAACACCTGCCAATGTCCTAAAGGATGCTACCCGTAAGGAAAGGCTCCTAGAAGACTACAAGGGAGTAAAAGAGCTGATGAAACAATGGCAAGTAAGTCAGGAATTTCAGCTTTAGCACTCTTGAGGATAAAATTGAACCATCCTCAGCATTTGTACTTGTAACTG
+
A?AAAAF>BD@DFBBBFFAFFGCHFHGEGHHHH5AFBFGEFGFGHGGBAEBFGFAB3A23BBFGFHFAFFFGHHHFHGHEGHHGGFFHHEBEHHHAFHFHHG@B44F3BBEFHHFH11?1E/?FHBF00?BGGFHHHHBB?FBGFH1GDFFG?@FDGC00@1@@FHHFHHE1F?GBGFGHFGDGHH0<>FC1111><11DG0D<0/=000<<GCDDC::GBB;::CG/;:0;GFE0;;0;;0FF;090CBB
@M05620:37:000000000-D9766:1:1101:5799:11250 1:N:0:34
AGTGCCAGCTCTCAATCGCACAGGGGACCCAGGGCCTGGCCCCTCCATCCAGAAAACCTATGACCTCACCCGCTACCTGGAGCACCAACTCCGCAGCTTGGCTGGGACCTATGTGAGTATCCAGCGTAGGAATCTGGGAGTTGGGGAGGAGTGAGGAGTTGGGGAAAGACAGTCCTAACCGTGGAGGGTTCTGGTAAATGATGGGGTGAGGAGGGGCTCTTTGGCTCCCACCAGTCCCCCTGTCTGGTCTA
+
BBABBFFFBFFFGGGGGGGFGEGHEGGGGGHHGDGFGGHFGHGHGGHHHHFHHHHHHGHHHHHHHHHHHHHGGGGGHHHHHGHEHHHGGGHHGGGGGFHHGHHFGGHHGHHHHHHFHFHHHHHHGCCDDEHFHHHHGHHGCHHFGGGGGGGHHHHHHGGGHFGGGGHHHHHHHHHHHHHHGGEGGGGGCFGGGGFFFGGGGFGGGGFFEFFFFFFFFFFFFFFFFBFFFFFFFFFFFFFFFFFFFFFFBFB
@M05620:37:000000000-D9766:1:1101:21688:11254 1:N:0:34
GAGGTTGCTTTGGACGAAACTCATAGATTACTGAAACAGTTCCCCATGGACCTGGATAAGTTTCTTGCCTGGCTTACAGAAGCTGAAATAACTGCCAATGTCCTACAGGATGATACACGTAAGGAAAGACTCCTAGAAGAATACAAGAAAATAAAAGAGCTGATGAAACAATGGCAATAAAGTCAAGCATTTCCGCTTTAGCACTCTTGTGGAACCAATTGAACAATTATCAGCATTTGTACTTGTAACGG
+
>3AA>BBBB5B4F44AAEAADGHHHCGFGD3AF53BAG2DD55322B33A3BFGEF55335ADDDDF53B3B1BF33BBDFF3BF33B5DBBDGGFBGGGF4B4BFB33BB33BB@3B?B10B33?EB3BBB3B???3FB33B?B?F00B0B1?111?0B1<@1@21110?11@0<1111?1<1111<<11111.<>..<1=<D0/=DG00<<0/..=:;C0CGBC:00<0:;:GGHHG00;0;90=;;.9
@M05620:37:000000000-D9766:1:1101:4429:11254 1:N:0:34
GAGGCTGCTTTGGAAGAAACTCATAGATTACTGCAACAGTTCCCCCTGGACCTGGAAAAGTTTCTTGCCTGGCTTACAGAAGCTGAAACAACTGCCAATGTCCTACAGGATGCTACCCGTAAGGAAAGGCTCCTAGAAGACTCCAAGGGAGTAAAAGAGCTGATGAAACAATGGCAAGTAAGTCAGGCATTTCCGCTTTAGCACTCTTGTGGATCCAATTGAACAATTCTCAGCATTTGTACTTGTAACTG
+
BAABBBFBFFFFFCBFGGGGGGHHHGHHHHHHHGFHFHHHHFGGHGFGAFGGHHHHAACGGHHHHHHHHHFFFHHEFEFGHHGHFFEHHHHHHFHHHHHHHGHHHHH33FGFFFHHGHGGGGHHHHHBGGGHGGHHHHHHFHBGFGHGFHGGHHHGFGGHHHHHGGFHHFHHHHGHHFFGHHFGFGFHHHGHFGFE<<C=<DGHCHGGH<GGGGHHGCGHHHHHHHHGGHFFGGBFGGGFFGGGCCFFGGG
@M05620:37:000000000-D9766:1:1101:20496:11293 1:N:0:34
AGCGCCAGCTCTCAATCGCACAGGGGACCCAGGGCCTGGCCCCTCCATCCAGAAAACCTATGACCTCACCCGCTACCTGGAGCACCAACTCCGCAGCTTGGCTGGGACCTATGTGAGTATCCAGCGTAGGAATCTGGGAGTTGGGGAGGAGTGAGGAGTTGGGGAAAGACAGTCCTAACCGTGGAGGGTTCTGGTAAATGATGGGGTGAGGAGGGGCTCTTTGGCTCCCACCAGTCCCCCTGTCTGGTCTA
+
AA3>AB@BBFFFGGGGDGGCGEHCGGGGGGHHDGGGEGHGHHGFGGBGHFHFHFGHHGFFHHHHHDGCHGHGG//EGFFHHCGFHHFHGHHHGGGGGHECCHHG?DHHGFHFHGHHHHGFGHHHHGGGGGHHGHHHHFFFGFGHCCEGGGFGHHHGHGCFHHGGG?GHCGFHHHHHFGGGGFFGGGGGCFGFFGGEFFGFFGEFFFFBFFFFFFB;=>EFBFFFFFFFFFFFFFFFFFFFBFFFFFFFFFF
@M05620:37:000000000-D9766:1:1101:17874:11294 1:N:0:34
AGTGCCAGCTCTCAATCGCACAGGGGACCCAGGGCCTGGCCCCTCCATCCAGAAAACCTATGACCTCACCCGCTACCTGGAGCACCAACTCCGCAGCTTGGCTGGGACCTATGTGAGTATCCAGCGTAGGAATCTGGGAGTTGGGGAGGAGTGAGGAGTTGGGGAAAGACAGTCCTAACCGTGGAGGGTTCTGGTAAATGATGGGGTGAGGAGGGACTCTTTGGCTCCCACCAGTCCCCCTGTCTGGACTT
+
>A1AAD@1>FC3AFG3AA1FAECEAEG000AAFEA///BA0GGCGGFD1BA1101BFECAGG2GCGBFHCAEGE/EGFHCFHHC>GEEE0@GGEE/E0BBE0E<E/GCE0BBFD2BFGDGFHFHGGCC?/@1FFDD10?FEHFCC-<<-.<FGFH.=.</<F-@.:.C/C/:;G:0CGHC9CA@?.CA9CAGGGG0;CF9BBB0A.A??AAFAB@-;-BF/FF/9BF-9-9;E-9/B/9A-:;:F///;BB
@M05620:37:000000000-D9766:1:1101:4435:11298 1:N:0:34
GAGGCTGCTTTGGAAGAAACTCATAGATTACTGCAACAGTTCCCCCTGGACCTGGAAAAGTTTCTTGCCTGGCTTACAGAAGCTGAAACAACTGCCAATGTCCTACATGATGCTACCCGTAAGGAAAGGCTCCTAGAAGACTCCAAGGGAGTAAAAGAGCTGATGAAACAATGGCAAGTAAGTCAGGCATTTCCGCTTTAGCACTCTTGTGGATCCAATTGAACAATTCTCAGCATTTGTACTTGTAACTG
+
BBBBBBFBFFFFGGGGGGGGGGHHHHFHHHHGHGHGHHHHHHHHHGGGGHHHHHHH3FFGGHHHHHHHHHFGHHHHHBFHHHHHHHHGHH?GHHHHGFHHHGHHHHH4BBDEGBGHFHCEGFFHHHH0B?BFFFFHHHHFHHGGFGFEAEDFHHHH2F2@GHHG2DFHHEGGGHFFH/??GFGHGGGHHH1G1F.>.<C<0D0DCGGHHDFDG;CCGBGGHHHHHBCGHHFGFFFFGGG0FGGG0;CBFFF
@M05620:37:000000000-D9766:1:1101:23521:11309 1:N:0:34
GAGGCTGCTTTGGAAGAAACTCATAGATTACTGCAACAGTTCCCCCTGGACCTGGAAAAGTTTCTTGCCTGGCTTACAGAAGCTGAAACAACTGCCAATGTCCTACAGGATGCTACCCGTAAGGAAAGGCTCCTAGAAGACTCCAAGGGAGTAAAAGACCTCATGAAACAATGGCAAGTAAGTCAGGCATTTCCGCCTTAGCACTCTTGTGGATCCAATTGAACCATTCTCAGCATTTGTACTTGTAACTG
+
AAABBBFBFFFFGGGGGGGGGGHHHHHHHHHHHHHFFGHGHHHHHGGGHHHHHHGHHHGGGHHHHHHHHHHHHHHHHHHHHHHHHHHHHHHHHHHGGHHHHG44@FFC3FGHHH4BBGG/>E033?300?3F??F4EGHFG32BF2?F/??FFHD22?2@G22>F>GFFHHBGHHHHG111=>GGHE<.G11F1.<.<CGF<DFHGF00CCEHGGHGBGGHHE:.;GHGGFC0/00CBF0;900000CF0C
@M05620:37:000000000-D9766:1:1101:6059:11334 1:N:0:34
AGTGCCAGCTCTCAATCGCACAGGGGACCCAGGGCCTGGCCCCTCCATCCAGAAAACCTATGACCTCACCCGCTACCTGGAGCACCAACTCCGCAGCTTGGCTGGTACCTATGTGAGTATCCAGCGCAGGAATCTGGGAGTTGGCGAGGAGTGAGGAGTTGGGGAAAGACAGTCCTAACCGTGGAGGGTTCTGGTAAATGATGGGGTGAGGAGGGGCCCTTTCGCTCCCACCAGTCCCCCTGTCTGGTCTA
+
AAAAAFBFAFCFGGGGGAFCEEBA2AEEFGHHFEGGGAGFGHGHGGBGHHGGHECF3EGGHFHHBG3FGGHGE>/EHHHE2FG1FGG1E?FGGEGGGHHH/33?E34F3FGF2F3FGGHDGHHHHG/>B@/F?1<1GF<</?FH1><<<-<GFD0CG.CG0G-AEDEHEHHCGFHHFFGGGGA?.AE?;CFGGB0;FGBFFBBF?DFAEFFFFF;DF-;?/F/;;.A.EFA..;B/BFEFFAFFFB9;;F/
@M05620:37:000000000-D9766:1:1101:25977:11353 1:N:0:34
GAGGCTGCTTTGGAAGAAACTCATAGATTACTGCAACAGTTCCCCCTGGACCTGGAAAAGTTTCTTGCCTGGCTTACAGAAGCTGAAACAACTGCCAATGTCCTCCAGGATGCTACCCGTAAGGAAAGGCTCCTCGAAGAATAACAGGGAGTAAAAGAGCTGCTGAAACAATGGCAAGTCAGTCAGGAATTTCGGCTTTAGCACTCTTGTGGATCCAATTGAACAATTCTCAGCATTTGCACTTGTAACTG
+
BBBBBAFBFFFFGGGGGGBGGGHHHHHGGHHHHHBGFHHEGHHGHGGCCGGGHGFGGHFHHGHHHHFHHFDGHHHHHFGGGHHHHHHHHG1GGGHBGHHHG4B@EBGC3?@B2B@FG1>?/>BGFF3?BCBF/32?/?F/223B2??/FF/?2@F22?22<F11?FGEF0F111?<FFF11F1=<GH10>1=</-<<<=0=0DG0:<000:.:0<:00:CCHHGFBB0;CBFFG00;CB0;0;/0;90;CB
@M05620:37:000000000-D9766:1:1101:21815:11386 1:N:0:34
AGTGCCAGCTCTCAATCGCACAGGGGACCCAGGGCCTGGCCCCTCCATCCAGAAAACCTATGACCTCACCCGCTACCTGGAGCACCAACTCCGCAGCTTGGCTGGGACCTATGTGAGTATCCAGCGTAGGAATCTGGGAGTTGGGGAGGAGTGAGGAGTTGGGGAAAGACAGTCCTAACCGTGGAGGGTTCTGGTAAATGATGGGGTGAGGAGGGGCTCTTTGGCTCCCACCAGTCCCCCTGTCTGGTCTA
+
CCABCFFFCFFFGGGGGGGGGGHHGGGGGGHHGGGGGGHHHHGHGGHHHHHHHHHHHGHHHHGHHHHHHHHGGGGGHHHHHHHHHHHHGHHHGGGGGHHHGHHGGGHHGHHHHHHHHHHHHHHHHGGGGGHHHHHHHHHGGHHHGGGGGGGHHHHHHGHHHHGGGGHHHHHHFHHHHHHHGGGGGGGGEGGGGGGGGGGGGGGGGGFFFFFFFFFFFFFFFFFFFFFFFFFFFFFFFFFFFFFFFFFFFFF
@M05620:37:000000000-D9766:1:1101:12533:11405 1:N:0:34
AGTGCCAGCTCTCAATCGCACAGGGGACCCAGGGCCTGGCCCCTCCATCCAGAAAACCTATGACCTCACCCGCTACCTGGAGCACCAACTCCGCAGCTTGGCTGGGACCTATGTGAGTATCCAGCGTAGGAATCTGGGAGTTGGGGAGGAGTGAGGAGTTGGGGAAAGACAGTCCTAACCGTGGAGGGTTCTGGTAAATGATGGGGTGAGGAGGGGCTCTTTGGCTCCCACCAGTCCCCCTGTCTGGTCTA
+
A3>AAFFFBFFFGBGGGGGFGGHHGGGGGGHHFEEEGGHGHHGHGGHHHGFHEBBFHGGHHHHHHHHHHHHGGEEEHHHGHHHHHH?FEHHHGGGGGHHHGHGGGGHHGHHHHHHHHHHHHHHHHGGGGGGHHHHHHHHGGGHHGGGGGGGFHGHHHGHHHHGGGGHHHHHHHHHHHHHHGGGGGGGGGGGGGGGGGGGGGGGGGGFFFFFFFFFFFFFFFFFFFFFFFFFFFFFFFFFFFFFFFFFFFFF
@M05620:37:000000000-D9766:1:1101:25538:11462 1:N:0:34
AGTGCCAGCTCTCAATCGCACAGGGGACCCAGGGCCTGGCCCCTCCATCCAGAAAACCTATGACCTCACCCGCTACCTGGAGCACCAACTCCGCAGCTTGGCTGGGACCTATGTGAGTATCCAGCGTAGGAATCTGGGAGTTGGGGAGGAGTGAGGAGTTGGGGAAAGACAGTCCTAACCGTGGAGGGTTCTGGTAAATGATGGGGTGAGGAGGGGCTCTTTGGCTCCCACCAGTCCCCCTGTCTGGTCTA
+
AA>>AFFFAFFFGGGGGGF2ECGFGEFEGFHHFAEEFFHHHHGHGGHHHGGHHHHFGGHFGHHHHGHHHHHGG>EFHFHHBFGHHHFGFHFG?E?EEGFGGH3EFFHHGHHHHHDHHDHFHHHHHGDEGGHHHHHHHHCFGHHHCG.CCCEGH0GGCACCGHCGG.GHGHHHHHHHHHHHGGGGDGGF;CFGGG9FGGGGGEGGGGFFFFFFFFFAFFFFEFFFFFF.EFFFFFFFFFFFFEFFFFFFFFB
@M05620:37:000000000-D9766:1:1101:10187:11487 1:N:0:34
AGTGCCAGCTCTCAATCGCACAGGGGACCCAGGGCCTGGCCCCTCCATCCAGAAAACCTATGACCTCACCCGCTACCTGGAGCACCAACTCCGCAGCTTGGCTGGGACCTATGTGAGTATCCAGCGTAGGAATCTGGGAGTTGGGGAGGAGTGAGGAGTTGGGGAAAGACAGTCCTAACCGTGGAGGGTTCTGGTAAATGATGGGGTGAGGAGGGGCTCTTTGGCTCCCACCAGTCCCCCTGTCTGGTCTA
+
3>3>>FFCAFFFGGGCFGG2ECHDFGFGGDHH2AE?FGHFFHGGGGHHHGHHHHHHHGHHHH5GHHHHHHGEG/EEHHHH2BGHFHH1EFHHEEEEGCGFGHHGGGGHGHGHBGGFHGFHHB?GHG/DC/GFHHHHGHFFDHGGGGGGCGGFHHHHFGFFHG-AEGHHH/CG:0<GHGHH@EEGGGG-.CFGGGFFFGGGGFFFEAFBFFFFF.99@B?FFFFFFFFEABA.9FFFFFE.@FFFF/B/;B:
@M05620:37:000000000-D9766:1:1101:16362:11508 1:N:0:34
AGTGCCAGCTCTCAATCGCACAGGGGACCCAGGGCCTGGCCCCTCCATCCAGAAAACCTATGACCTCACCCGCTACCTGGAGCACCAACTCCGCAGCTTGGCTGGGACCTATGTGAGTATCCAGCGTAGGAATCTGGGAGTTGGGGAGGAGTGAGGAGTTGGGGAAAGACAGTCCTAACCGTGGAGGGTTCTGGTAAATGATGGGGTGAGGAGGGGCTCTTTGGCTCCCACCAGTCCCCCTGTCTGGTCTA
+
1A1AADDFAFBBBGGFFCFGAGHHCGGGGFHHGGGAFAHFEHGHGGGHFHHFGC1FGE0FGHHHFHFHHHHGGGCGHHHFHHHECFGHGCHHGGGGGFHHGHHGGGHHGHHHFHHHHHHHHHHHHGEGGG1GHHHHBBFFGGHH?-F@CFGHHHEHHCGHH/-@GGHGHHHECHHHHHHH@EGGGGGGFGGGGGGGGGGGGGGGGGF@FFFFFF?@@@FFFFFFFFFFFFFFFFFFFFFF@FFFFFFFFFF
@M05620:37:000000000-D9766:1:1101:6215:11556 1:N:0:34
AGTGCCAGCTCTCAATCGCACAGGGGACCCAGGGCCTGGCCCCTCCATCCAGAAAACCTATGACCTCACCCGCTACCTGGAGCACCAACTCCGCAGCTTGGCTGGGACCTATGTGAGTATCCAGCGTAGGAATCTGGGAGTTGGGGAGGAGTGAGGAGTTGGGGAAAGACAGTCCTAACCGTGGAGGGTTCTGGTAAATGATGGGGTGAGGAGGGGCTCTTTGGCTCCCACCAGTCCCCCTGTCTGGTCTA
+
1>11A1FCAFFFFDFBEAF1EEBABEEEGGHGAEGE/BGFEG/FEGFHHFGGFFHHHGGGFA2GHHFHHHHE>>EEHHHHCBF?GHF/EEGGG?/>EBFGGHHCEEHHGHHHGHHHHGHHHFHHHGCEGAGGHHHHGHHGEHFFGGGCCFGHHGHGGCHHHGGGGGEHFHHHCGFGHHHHGCEGGGGGEGGGGGCCFFGGFCFGGGF@-AFFFF@@@@EFFFFFFFFEFFFFFA:BBFFF@FFFFFFB;F9
@M05620:37:000000000-D9766:1:1101:26134:11556 1:N:0:34
GCGGCTGCTTTGGCAGAAACTCATAGATTACTGCCACAGTTCCCCCTGGACCTGGAACCGTTTCTTGCCTGGCTTACAGAAGCTGAAACAACTGCCAATGTCCTACAGGATGCTACCCGTAAGGCAAGGCTCCTCGACGCCTCCACGGGAGTCACCGAGCTGATGAACCAATGGCAAGTAAGTCAGGCCTTTCCGCTTTAGCACTCTTGTGGATCCAATTGAACCATTCTCAGCATTTGTACTTGTAACTG
+
A1>1ADDAFFFFG1BECGGGGGGHGFDGHGFGGH0BFGFAAFFGGGEFH0BAFGHFF1/AEEFHFGEGHHHHHHG1FGHH1FGHFB1BF0?FGGHHH1FFHH2B2FHHH>GGHHGHHGGG//FG0<BFEHHHGH0C//>/>GGH@0<A/?AF0F1<C--@CG0<GDG0CCCGHFHHHGH0CGGGHHHH.CHHHHGGGGG0CCFCFGFGGGGG0B:F0;BFG0;:.;;;FFFFFF/BFF/B9BFFFFBFFFF
@M05620:37:000000000-D9766:1:1101:6204:11570 1:N:0:34
AGTTCCAGCTCTCCATCGCACAGGGGACCCAGTGCCTGGCCCCTCCATCCAGAAAACCTATGACCTCACCCGCTACCTGGCGCACCCCCTCCGCAGCTTGGCTGGGACCTATGTGAGTATCCAGCGTAGGAATCTGGGAGTTGGGGCGGCGTGCGGAGTTGGGGACAGCCCGTCCTAACCGTGGAGGGTTCTGGTAAATGATGGGGTGAGGAGGGGCTCTTTGGCTCCCACCAGTCCCCCTGTCTGGTCTA
+
>>33>BFFFFFFGGGFBAE2E2GEG22AE2AF3BB5DFGHHHGHGGHFHAGHFFH2BEGGBADGH5BBGHH0>0>>GF3B1/BEEEF>>EF/?E/E>GBBEHHGGGHHGHFHHHH2FGGHHHBFHGG/>ED1FGHHHH0FEHHHGG.<C:BBG?BG-;EGGGBB.-.;.A.@BFFFFBFFBFFB.EFBFFFFFFFFFFFFEFFFFFFB?FFBDFBBBBFFFFFEFFFFFFFFAFFFFFFFBFFFFFFFFFF
@M05620:37:000000000-D9766:1:1101:7565:11582 1:N:0:34
GAGGCTGCTTTGGAAGAAACTCATAGATTACTGCAACAGTTCCCCCTGGACCTGGAAAAGTTTCTTGCCTGGCTTACAGAAGCTGAAACAACTGCCAATGTCCTACAGGATGCTACCCGTAAGGAAAGGCTCCTAGAAGACTCCAAGGGAGTAAAAGAGCTGATGAAACAATGGCAAGTAAGTCAGGCATTTCCGCTTTAGCACTCTTGTGGATCCAATTGAACAATTCTCAGCATTTGTACTTGTAACTG
+
AAABBBFBFFFFGGGGGGGGGGFDGHFHHHHHHHHHHHGHHHHHHGGGHHHHHBGCFGHHFHHHHFFHHHHHHHHHHHHHHHHHHHHHHFHHHHHHGHHHHHHHHHHFFHHHHHHHHHGGGGHHGHHGHHHHGHHGHGGHHHHHHGHGGHGGHHHHGGHHHHHHHGHHHHEHHHHGHFDGHHHHHHHHHHHHGHGGGFGHHHHHHHHHHHHGGGHHHHHHGHHHHHHHHHGGGGGGGGGGGGGGBFFGFFG
@M05620:37:000000000-D9766:1:1101:19377:11587 1:N:0:34
AGTGCCAGCTCTCAATCGCACAGGGGACCCAGGGCCTGGCCCCTCCATCCAGAAAACCTATGACCTCACCCGCTACCTGGAGCACCAACTCCGCAGCTTGGCTGGGACCTATGTGAGTATCCAGCGTAGGAATCTGGGAGTTGGGGAGGAGTGAGGAGTTGGGGAAAGACAGTCCTAACCGTGGAGGGTTCTGGTAAATGATGGGGTGAGGAGGGGCTCTTTGGCTCCCACCAGTCCCCCTGTCTGGTCTA
+
CCBBBFFFCFFFGGGGGGGGGGHHGGGGGGHHGGGGGGHHHHGHGGHHHHHHHHHHHGHGHHHHHHHHHHHGGEGGHHHHHHHHHHHHGHHHGGGGGHHHGHHGGGHHGHHHHHHHHHHHHHHHHGGGGGHHHHHHHHHGGHHHGGGGGGGHHHHHHGHHHHGGGGHHHHHHHHHHHHHHGGGGGGGGGGGGGGGGGGGGGGGGGGFFFFFFFFFFFFFFFHHFFFFFFFFFFFFFFFFFFFFFFFFFFFB
@M05620:37:000000000-D9766:1:1101:17786:11594 1:N:0:34
GAGGCTGCTTTGGAAGAAACTCATAGATTACTGCAACAGTTCCCCCTGGACCTGGAAAAGTTTCTTGCCTGGCTTACAGAAGCTGAAACAACTGCCAATGTCCTACAGGATGCTACCCGTAAGGAAAGGCTCCTAGAAGACTCCAAGGGAGTAAAAGAGCTGATGAAACAATGGCAAGTAAGTCAGGCATTTCCGCTTTAGCACTCTTGTGGATCCAATTGAACAATTCTCAGCATTTGTACTTGTAACTG
+
A3AABAFBFFFFGGGGGFGGGGFHHHHHHFHGHHFFGFFGHHHHHGGGFGGHHHGHHD2FFHHHHHHHHHHHHHHFHHHHHHHHHGHHHHHHHHHHGGHHHHHHGHHHHHHHHHHHHHGGGGHHFFFHHHHHGHBGH3GHHHHHB?GGGHGGFHFDHFHHHHFHHHHHHHHHHHHHHGHHHHHHHHHHHHHHHHGGGGGHHHHHHHHHHHHGHHHHHHHHHHEHHHHHHHGGGGGGGGGGEGGGGGFGFGF
@M05620:37:000000000-D9766:1:1101:25894:11604 1:N:0:34
AGTGCCAGCTCTCAATCGCACAGGGGACCCAGGGCCTGGCCCCTCCATCCAGAAAACCTATGACCTCACCCGCTACCTGGAGCACCAACTCCGCAGCTTGGCTGGGACCTATGTGAGTATCCAGCGTAGGAATCTGGGAGTTGGGGAGGAGTGAGGAGTTGGGGAAAGACAGTCCTAACCGTGGAGGGTTCTGGTAAATGATGGGGTGAGGAGGGGCTCTTTGGCTCCCACCAGTCCCCCTGTCTGGTCTA
+
ABABBFFFBFFFGGGGGGGGGGHHG?EEGGHHEFGGGGHHHHGHGGHHHHGHHHHHHGHHHHHHHHHGHHHGGGGGHHHH?GHHHHF?EHHHGGFGGHGFEGHGGGHFGHFHHHHHHHHHHHGHHGGGGGHHHGHHHHCFGHHHGGEFGDEGHDGHCEHHHHGGGACGGHHHHHHHHHHHGGGGFGGGGGGGGGFGGGGGGGGGGGFFFFFFFFFFFFFFFFFFFFFFFFFFFFFFFFFFFFFFFFFFFFB
@M05620:37:000000000-D9766:1:1101:6702:11624 1:N:0:34
GAGGCTGCTTTGGAAGAAACTCATAGATTACTGCAACAGTTCCCCCTGGACCTGGAAAAGTTTCTTGCCTGGCTTACAGAAGCTGAAACAACTGCCAATGTCCTACAGGATGCTACCCGTAAGGAAAGGCTCCTAGAAGACTCCAAGGGAGTAAAAGAGCTGATGAAACAATGGCAAGTAAGTCAGGCATTTCCTCTTTAGCACTCTTGTGGATCCAATTGAACAATTCTCAGCATTTGTACTTGTAACTG
+
>1AAA1BA@F3D1BGGGBGG1GBGBGGFFHHHHHHHBAG1FGHDHGGGGFGAGFEG1B0FFBFH2G1BGF1FGFFCH1F1GHHF1BFHH0FH1>FFG@GHHHHDDCG10>B10B@GFBAEGGFHHFG>BCBFF1EGEFDG0FB1BC<FGHGGGHGB@/0@1FD11@GFHHGHG1GCG<1?=<FFFHHFFH1F111>10=<000<0<DDF<<AD0CGHF:CF0<CGF:;GGHHFGFGBFB00;FB09;;FGC
@M05620:37:000000000-D9766:1:1101:13313:11642 1:N:0:34
AGTGCCAGCTCTCAATCGCACAGGGGACCCAGGGCCTGGCCCCTCCATCCAGAAAACCTATGACCTCACCCGCTACCTGGAGCACCAACTCCGCAGCTTGGCTGTGACCTATGTGAGTATCCAGCGTAGGAATCTGGGAGTTGGGGAGGAGTGAGGAGTTGGGGAAAGACAGTCCTAACCGTGGAGGGTTCTGGTAAATGATGGGGTGAGGAGGGGCTCTTTGGCTCCCACCAGTCCCCCTGTCTGGTCTA
+
BCABCFFFCFFFGGGGGGGGGGHHGGGGGGHHGGGGGGHHHHGHGGHHHHHHHHHHHGHHHHHHHHHHHHHGGGGGHHHHHHHHHHHHGHHHGGGGGHHHGHHGHHHHHHHHHHHHHHHHHHHHHGGGGGHHHHHHHHHGGHHHGGGGGGGHHHHHHGHHHHGGGGHHHHHHHHHHHHHHGGGGGGGGGGGGGGGGGGGGGGGGGGGFFFFFFFFFFFFFFFFFFFFFFFFFFFFFFFFFFFFFFFFFFFB
@M05620:37:000000000-D9766:1:1101:18188:11650 1:N:0:34
AGTGCCAGCTCTCAATCGCACAGGGGACCCAGGGCCTGGCCCCTCCATCCAGAAAACCTATGACCTCACCCGCTACCTGGAGCACCAACTCCGCAGCTTGGCTGGGACCTATGTGAGTATCCAGCGTAGGAATCTGGGAGTTGGGGAGGAGTGAGGAGTTGGGGAAAGACAGTCCTAACCGTGGAGGGTTCTGGTAAATGATGGGGTGAGGAGGGGCTCTTTGGCTCCCACCAGTCCCCCTGTCTGGTCTA
+
A3AAAFFFAFFFGGGGGGGGGGHHGGGGGGGHGGFGGGHHHHGDGGHHHHFHHHGHHGHFHHHHHHHGHHHGGGFGHFHHHHHHHHHHGHHHGGEGGHHHGHHFGGGHGHHHHHHFHGGHHHHHHGGGGGHHHHHGHHHGGHGHGGGCFGGHHFHHHGFHHFGGGGHHHHHGFHHHHHGHGDGCGGGGCFGGGGGGFGGGGGGGGGFFFFFFFFCFFDFFFFBFFFFFFFFFFFFFFFFFCFFFFFFFFF/
@M05620:37:000000000-D9766:1:1101:16589:11656 1:N:0:34
AGTGCCAGCTCTCAATCGCACAGGGGACCCAGGGCCTGGCCCCTCCATCCAGAAAACCTATGACCTCACCCGCTACCTGGAGCACCAACTCCGCAGCTTGGCTGGGACCTATGTGAGTATCCAGCGTAGGAATCTGGGAGTTGGGGAGGAGTGAGGAGTTGGGGAAAGACAGTCCTAACCGTGGAGGGTTCTGGTAAATGATGGGGTGAGGAGGGGCTCTTTGGCTCCCACCAGTCCCCCTGTCTGGTCTA
+
CCBCCFFFCFFFGGGGGGGGGGHHGGGGGGHHGGGGGGHHHHGHGGHHHHHHHHHHHGHHHHHHHHHHHHHGGGGGHHHHHHHHHHHHGHHHGGGGGHHHGHHGGGHHGHHHHHHHHHHHHHHHHGGGGGHHHHHHHHHGGHHHGGGGGGGHHHHHHGHHHHGGGGHHHHHHHHHHHHHHGGGGGGGGGGGGHGGHGGGHGGGGGGFFFFFFFFFFFFFFFHHFFFFFFFFFFFFFFFFFFFFFFFFFFFB
@M05620:37:000000000-D9766:1:1101:17185:11678 1:N:0:34
GAGGCTGCTTTGGAAGAAACTCATAGATTACTGCAACAGTTCCCCCTGGACCTGGAAAAGTTTCTTGCCTGGCTTACAGAAGCTGAAACAACTTCCAATGTCCTACAGGCTGCTACCCGTAAGGCCTGGCTCCTCGCAACCTCCCAAGGAGTCACAGAGCAGATGAACCAATGGCACGTACGTCAGGCATTTCCGCTTTAGCACTCTTGTGTATCACATTTCACACTTCTCGGCCTTTGTACTTGTAACTG
+
A>ABBBFBFFFFGGGGGGGGGGFHGHHHHHHGHHFHHFHHHHHHHGGGHHHHHHGHHHHHGHHHHHHHHHHHHHHGHHHHHHHHHHHHHHHH35DG3BB3B4BG4@3BB1?F1@@3?11//?03B?3/?023/B2/<B//022?/22//0/@222222<01<01<??</?/>11<01.00.->.../<.<GH0=<:.=.0000:::C0:00/00;0900C000;C9/90C0....;FFBB0FGFF0;BBB0
@M05620:37:000000000-D9766:1:1101:15668:11688 1:N:0:34
AGTGCCAGCTCTCAATCGCACAGGGGACCCAGGGCCTGGCCCCTCCATCCAGAAAACCTATGACCTCACCCGCTACCTGGAGCACCAACTCCGCAGCTTGGCTGGGACCTATGTGAGTATCCAGCGTAGGAATCTGGGAGTTGGGGAGGAGTGAGGAGTTGGGGAAAGACAGTCCTAACCGTGGAGGGTTCTGGTAAATGATGGGGTGAGGAGGGGCTCTTTGGCTCCCACCAGTCCCCCTGTCTGGTCTA
+
BCAABFFFCFFFGFGGGGGGGGHHGGGGGGHHGGGGGGHHHHGHGGHHHHHHHHHHHGHHHHHHHHHHHHHGGGGGHHHHEGHHHHHHGHHHGGGGGHHHGHHGGGGHGHHHHHHHHHHHHHHHHGGGGGHHHHHHHHHGGHHHGGFDGGGHHHHHHGHHHHGGGGHHHHHHHHHHHHHHGGGGGGGGGGGGGGGGGGGGGGGGGGFFFFFFFFFFFFFFFFFFFFFFFFFFFFFFFFFFFFFFFFFFFFB
@M05620:37:000000000-D9766:1:1101:17187:11700 1:N:0:34
GAGGCTGCTTTGGAAGAAACTCATAGATTACTGCAACAGTTCCCCCTGGACCTGGAAAAGTTTCTTGCCTGGCTTACAGAAGCTGAAACAACTTCCAATGTCCTACAGGATGCTACCCGTAAGGACAGGCTCCTAGAAGACTCCAAGGGAGTAAAAGAGCTGATGAAACAATGGCAAGTAAGTCAGGCATTTCCGCTTTAGCACTCTTGTGGATCCAATTGAACAATTCTCAGCATTTGTACTTGTAACTG
+
CBBCCCFCFFFFGGGGGGGGGGHHHHHHHHHHHHHHHHHHHHHHHGGGHHHHHHHHHHHHFHHHHHHHHHHHHHHHHHHHHHHHHHHHHFHH@5DG3F@3B4FHFGCFC?@GBFB3BFD>>A?3?02/F/BF/B343D3333222B2//?//22@F2/2F22@2>F111F/F11?G1?1111FFH10<<GHH1>...C.D0D=DCCG0<00.;00/:CCH0G0CGGGCCHB0;90CFGFBFGGB;;FGE90
@M05620:37:000000000-D9766:1:1101:8453:11709 1:N:0:34
GAGGCTGCTTTGGAAGAAACTCATAGATTACTGCAACAGTTCCCCCTGGACCTGGAAAAGTTTCTTGCCTGGCTTACAGAAGCTGAAACAACTGCCAATGTCCTACAGGATGCTACCCGTAAGGAAAGGCTCCTAGAAGACTCCAAGGGAGTAAAAGAGCTGATGAAACAATGGCAAGTAAGTCAGGCATTTCCGCTTTAGCACTCTTGTGGATCCAATTGAACAATTCTCAGCATTTGTACTTGTAACTG
+
>>1>A>BAFFFFGFFGAFFGFFGFEGADFDGHFGGFHHHFHHEHHGCAGGHGHHHGGHGGBGHHHEFHHHHFH0GFHHEH1BFGHHG@BBCG@FGHFFHHHFGFHHGF0BGGFGHF>FE/EEHEHHHF0?FG/BGHGFFF0BGGHHD/EGCEHGFHHGFHHHGHHHHHGFF1?C<FFF11<FFGHGHGHHGF<GAC.<.=GBFHHHHFH<CCHCGHFHHHHHHGFHFGFH0CFGGGGGGGGGGGFGGGGBF
@M05620:37:000000000-D9766:1:1101:12591:11756 1:N:0:34
AGTGCCAGCTCTCAATCGCACAGGGGACCCAGGGCCTGGCCCCTCCATCCAGAAAACCTATGACCTCACCCGCTACCTGGAGCACCAACTCCGCAGCTTGGCTGGGACCTATGTGAGTATCCAGCGTAGGAATCTGGGAGTTGGGGAGGAGTGAGGAGTTGGGGAAAGACAGTCCTAACCGTGGAGGGTTCTGGTAAATGATGGGGTGAGGAGGGGCTCTTTGGCTCCCACCAGTCCCCCTGTCTGGTCTA
+
ABBBCFFFCFFFGGGGGGGGGGHHGGGGGGHHGGGGGGHGHHGHGGHHHHHHHHHHHGHGHHHHHHHHHHHGGGGGHHHHHHHHHHHHGHHHGGGGGHHHGHHGGGHHGHHHHHHHHGHHHHHHHGGGGGHHHHHHHHHGGHHHGGGGGGGHHHHHHGHHHHGGGGHHHHHHHHHHHHHHGGGGGGGGEFGGGGGGGGGGGGGGGGFFFFFFFFFFFFFFFFFFFFFFFFFFFFFFFFFFFFFFFFFFFFF
@M05620:37:000000000-D9766:1:1101:3038:11778 1:N:0:34
GAGGCTGCTTTGGAAGAAACTCATAGATTACTGCAACAGTTCCCCCTGGACCTGGACAAGTTTCTTGCCTTGCTTACAGAAGCTGAAACAACTGCCAATGTCCTACATGATGCTACCCGTAAGGAAAGGCTCCTAGAAGACTCCCAGGGAGTAAAAGAGCTGATGAAACAATGGCAAGTAAGTCAGGCATTTCCGCTTTAGCACTCTTGTGGATCCAATTGAACAATTCTCAGCATTTGTACTTGTAACTG
+
BABBABFBFFFFGCFFGGGGGGHHHGHHHHHGHHCHFHHHHDFBGGEGEHGGHHGG23AGFGHHHHHGGF5BGHHEF5BGGHFHHEBFFGFHHHHHHHHHHFGHFHH4BDF4BDFGFFFEGGHFHHF0B?BFCFHGHHHG3G3B/BGECGFGHHGF2<2@FGDHGFFFGHHGFHGFF?1??GFD=FGGFC>G1><><<<=0==D<CGHG=CEH:CHFGGHEF0GCC0C0GCG<CGGGGGCFGFG;;;FGFF
@M05620:37:000000000-D9766:1:1101:13450:11801 1:N:0:34
AGTGCCAGCTCTCAATCGCACAGGGGACCCAGGGCCTGGCCCCTCCATCCAGAAAACCTATGACCTCACCCGCTACCTGGAGCACCAACTCCGCAGCTTGGCTGGGACCTATGTGAGTATCCAGCGTAGGAATCTGGGAGTTGGGGAGGAGTGAGGAGTTGGGGAAAGACAGTCCTAACCGTGGAGGGTTCTGGTAAATGATGGGGTGAGGAGGGGCTCTTTGGCTCCCACCAGTCCCCCTGTCTGGTCTA
+
AA>AAFFFBFFFGGGGGGGGGGHHGGGGGGHHGGGGGGHHFHGHGGGHFHHGHHFHHGFGHHHHHHHHHHHGGGGGHFHHHHHHGHHHGHHHGGGGGHHHGHHGEGHHGHHHGHHHHHHHHHHHHGGGGGHHHHHHHGHGGHHHGGGGGGGHHHHHHGHHHGGGGGHHHHHHHGHHHHHHGEEGGGGGEGGGGGGGGGGGGGGGGGFFFFFFFFFFFFFFFFFFFFFFFFFFFFFFFFFFFFFFFFFFFFB
@M05620:37:000000000-D9766:1:1101:16510:11826 1:N:0:34
AGTGCCAGCTCTCAATCGCACAGGGGACCCAGGGCCTGGCCCCTCCAGCCAGAAAACCTATGACCTCACCCGCTACCTGGAGCACCAACTCCGCAGCTTGGCTGGGACCTATGTGAGTATCCAGCGTAGGAATCTGGGAGTTGGGGAGGAGTGAGGAGTTGGGGAAAGACAGTCCTAACCGTGGAGGGTTCTGGTAAATGATGGGGTGAGGAGGGGCTCTTTGGCTCCCACCAGTCCCCCTGTCTGGTCTA
+
A>1>AFF1AFFFGGGFDFFAECHCFEAEEAFHE0E?AFHE0GEFEGF10/BF001BFECBDG2GHFHGHFFEE/>EHHFHCEHHGHE>E0@B?A/>@0B0?GBGG?EGAHCDFF2BFGHDH2B@0/??C/@1FGFD<00<<F<C?<<<@AECCDD.<ECGH/-AC?CCGBCG::CC:0;AAG.-999AG.CBB0CBB0CFB9BFGFA9AAABA---@@ABF//BBBFFFFFAA9BBBBEB@EFFFFFFFF/
@M05620:37:000000000-D9766:1:1101:7533:11838 1:N:0:34
GAGGCTGCTTTGGAAGAAACTCATAGATTACTGCAACAGTTCCCCCTGGACCTGGAAAAGTTTCTTGCCTGGCTTACAGAAGCTGAAACAACTGCCAATGTCCTACAGGATGCTACCCGTAAGGAAAGGCTCCTAGAAGACTCCAAGGGAGTAAAAGAGCTGATGAAACAATGGCAAGTAAGTCAGGCATTTCCGCTTTAGCACTCTTGTGGATCCAATTGAACAATTCTCAGCATTTGTACTTGTAGCTG
+
AAABBBFAFFFFGGGGFGGGGGGFHHHHHHHHHHHHHHHHHHHHHG?FHHHHHFHGHHHHGHHHGHHHHHHHHHFGHGGHHHHHHHHHHHHHGHHHHHHHGGHHHHH@FGHHHHHGHHGGGDGGFEGBGH3GGGHFFFHHFHGHGGFEDEDGHGHH2FC<G2@GGFHHHFEGFGHHHA1FFGGHFFBGAFGHHHGDEFGGDG0GGHHFF0GDHFHHHHHGHHFHHHHHFHGFGGGGGGGGGGGGBCGFFBF
@M05620:37:000000000-D9766:1:1101:25664:11852 1:N:0:34
AGTGCCAGCTCTCAATCGCACAGGGGACCCAGGGCCTGGCCCCTCCATCCAGAAAACCTATGACCTCACCCGCTACCTGGCGCACCAACTCCGCAGCTTGGCTGGGACCTATGTGAGTATCCAGCGTAGGAATCTGGGAGTTGGGGAGGAGTGAGGAGTTGGGGAAAGACAGTCCTAACCGTGGAGGGTTCTGGTAAATGATGGGGTGAGGAGGGGCTCTTTGGCTCCCACCAGTCCCCCTGTCTGGTCTA
+
>A>>>FFFBFFFGGGGFFFAE?GFGEEFGEFGBEGEFFHGHHGHGGHHHGHHHHHBGGHHHFHHHFGHHHHGG>EGHHHG1>EGGG1?EGHBEFCGEFBGFGHGGGHHGHHHHHHHHHHHHHHHHGGGGGHHHHHHHH0FEHHHGG.AD<CGH0GG0EGHHHGGGGHGCHFGHGGGGGGGGGGG?FGGCFGGGGGGGGGGFFFFFFFFFFFFFFFFFFFFFFFFFFFFFFFFFFFFFFFFFFFFFFFFFFB
@M05620:37:000000000-D9766:1:1101:7313:11873 1:N:0:34
GCGGCTGCTTTGGCAGAAACTCATAGATTACTGCCACAGTTCCCCCTGGACCTGGCACCGTTTCTTGCCTGGCTTACAGACGCTGACCCAACTGCCAATGTCCTACAGGATGCTACCCGTCAGGAAAGGCTCCTAGAAGACTCCAAGGGCGTACAAGAGCTGATGAAACCCTGGCAAGTAAGTCAGGCATTTCCGCTTTCGCACTCTTGTGGATCCAATTGAACAATTCTCAGCATTTGTACTTGTAACTG
+
>1>1>>AAFFBDGBFFF0BBFGFHHB1DGGBGDB0ABFBBFGHHHGEF/BFGHHE0B1/ABBFFFDDBGHHABBB1BGBF0>>BE/>0BBF?BFHGGHHHHHHHHHHHHHHHHH2GHHGG//?F10BGGGHHGHBH1111@GHHG11?E/AC///1><GGHHGHH1<1>0.<<AGHCEG0GHHHDDHHHHHHHHGGGGG0CEFGGGGGGGGG0FFGECFGG0;FFFFFGGG9FFBFFFFF/BFFFFFFFFF
@M05620:37:000000000-D9766:1:1101:3051:11894 1:N:0:34
GAGGCTGCTTTGGAAGAAACTCATAGATTACTGCAACAGTTCCCCCTGGACCTGGACAAGTTTCTTGCCTTGCTTACCGAAGCTGAAACAACTGCCAATGTCCTACATGATTATACCCGTAAGGAAAGGCTCCTAGAAGACTACAAGGGAGTAAAAGAGCTGATGAAACAATGGCAAGTAAGTCAGGCATTTACGCTCTAGCACTCTTGTGGATCCAATTGAACAATTCTCAGCATTTGTACTTGTAACTG
+
A3AA3AFBBDB@G4BBFGFGGGHHGFFGFHFFGHBGFGAFHADABBAFAFBFGHEGA31BDGHDGHGBAB5BBFG53BBAEF>BG33F3BBFHHHHHHHHHBBFHHH4@BB44BBBBFEFEFGEFEH0???B/B?FFFGE2BB2B2FC/F/EBDB22?2@F2GG<111?FG<?CF<1/1>>G11<><GFF1><1<<..<00=<<0CG0C::AG0CGBC;GB00CCG0<0BBB0CFGGGG;0CBF09;CFBC
@M05620:37:000000000-D9766:1:1101:13809:11910 1:N:0:34
AGTGCCAGCTCTCAATCGCACAGGGGACCCAGGGCCTGGCCCCTCCATCCAGAAAACCTATGACCTCACCCGCTACCTGGAGCACCAACTCCGCAGCTTGGCTGGGACCTATGTGAGTATCCAGCGTAGGAATCTGGGAGTTGGGGAGGAGTGAGGAGTTGGGGAAAGACAGTCCTAACCGTGGAGGGTTCTGGTAAATGATGGGGTGAGGAGGGGCTCTTTGGCTCCCACCAGTCCCCCTGTCTGGTCTA
+
AAA3ADFFBFFFFEGGGGGFGGHHGGCEEEHHFGG?2FHHFHGGGGHHHGHHFFFHHGHHHGHHHHHHHHHGE>>FHFFH?GHHFH?FEFHFFFFEEEDGGHHGFGHHGHHHHHHHHHHFHHHHHGFDGDGFHHHHHHFGFHHHGGGGGDEHHGHHHGGHHHGGEDHHHHGHHHHHHGHHGGGGGGGGGGGGGGGGGGGGGGGGGGFFFFFFFFFFFFFFFFFFFFFFFFFFFFFFFFFFFFFFFFFFFFF
@M05620:37:000000000-D9766:1:1101:12990:11937 1:N:0:34
AGTGCCAGCTCTCAATCGCACAGGGGACCCAGGGCCTGGCCCCTCCATCCAGAAAACCTATGACCTCACCCGCTACCTGGAGCACCAACTCCGCAGCTTGGCTGGGACCTATGTGAGTATCCAGCGTAGGAATCTGGGAGTTGGGGAGGAGTGAGGAGTTGGGGAAAGACAGTCCTAACCGTGGAGGGTTCTGGTAAATGATGGGGTGAGGAGGGGCTCTTTGGCTCCCACCAGTCCCCCTGTCTGGTCTA
+
BBAAAFFFBFFFGGGGGGGFGGHHGGGGGGFHGGGGGGHHHHGGGGHHHHFHHBHHHGHGHHHHHHHHHHHGGEFGHFFHFGHHHHFHGHHHGGGGGHHHGHHGGGHHGHGHHHHHHHHHHHHHH/EAFGHHHHHHHHFGGHHHGGFGGGGHGHHHHGHHHHGGGGHHHHHHHHHHHHHHGGGGGGGGGGGGGGGGGGGGGGGGGGFFFFFFFFFFFFFFFFFFFFFFFFFFFFFFFFFFFFFFFFFFFFB
@M05620:37:000000000-D9766:1:1101:8611:11946 1:N:0:34
AGTGCCAGCTCTCAATCGCACAGGGGACCCAGGGCCTGGCCCCTCCATCCAGAAAACCTATGACCTCACCCGCTACCTGGAGCACCAACTCCGCAGCTTGGCTGGGACCTATGTGAGTATCCAGCGTAGGAATCTGGGAGTTGGGGAGGAGTGAGGAGTTGGGGAAAGACAGTCCTAACCGTGGAGGGTTCTGGTAAATGATGGGGTGAGGAGGGGCTCTTTGGCTCCCACCAGTCCCCCTGTCTGGTCTA
+
BCBCCFFFCFFFGGGGGGGGGGHHGGGGGGHHGGGGGGHHHHGHGGHHHHHHHHGHHGHGHHHHHHHHHHHGGGGGHHHHHHHHHHHHGGHHGGGGGHHHGHHGGGHHGHHHHFFHHHHHHHHHHGGACBHFFGDHHGFGGHFHDFEGCDDHFBHHFDC<GHGGGGGFHHGHGFCGHHHFGGGFGGGGGE.:FFCFGFBFBBFGGG9BE?FFDFFFA@FFFFFFFFFFFFFFFFBFFFF?@.FFFFFFBF9
@M05620:37:000000000-D9766:1:1101:16860:11953 1:N:0:34
GAGGCTGCTTTGGAAGAAACTCATAGATTACTGCAACAGTTCCCCCTGGACCTGGAAAAGTTTCTTGCCTGGCTTACAGAAGCTGAAACACCTGCCAATGTCCTACAGGATGCTACCCGTAAGGAAAGGCTCCTAGAAGACTCCAAGGGAGTAAAAGAGCTGATGAAACAATGGCAAGTAAGTCAGGCATTTCCGCTTTAGCACTCTTGTGGATCCAATTGAACCATTCTCAGCATTTGTACTTGTAACTG
+
A1>AAAFAFFFFGGGGGGBFGGFHHHHHHFGHHBA1FABDFHHHHGG/G0BGHHHHGDFGHHHHHFHHHHHHHHHEGHHHHHHHHEGFHH0FHGG>1BFGHHBFDGHHHHHHHHHHHBEEEGHHH0EGFHHHGG1GH1EHHHHHE1FFGHGGEHH2FFHFHH1GHGHFHHHHHGHHFGDFGHGHHHGHHHHHHHGGGGGHHHGDGGDGHFHCFHFGGGGHHHG:.;;;;;CGGGGGEGGGBFFGGGFGFGB
@M05620:37:000000000-D9766:1:1101:16839:11954 1:N:0:34
GCGGCTGCTTTGGAAGACACTCATAGATTACTGCCCCAGTTCCCCCTGGACCTGGAACCGTTTCTTGCCTGGCTTCCAGAAGCTGCCACAACTGCCCATGTCCTACAGGATGCTACCCGTAAGGACAGGCTCCTCGACGACTCCCAGGGAGTAAACGAGCTGATGAAACAATGGCAAGTAAGTCAGGCCTTTCCGCTTTAGCACTCTTGTGGATCCAATTGACCAATTCTCAGCATTTGTACTTGTACCTG
+
>>>AA>>>FFB1BFBA11BBBG0FAFGGH1BGGGC0BABBDFGHHGAF/0BBFG0FF1AABBFGDFFFGHHHHGB>FGHBFGGBB10BF>?EBBGG/1BGHHHHBFGHHGHHHH2FHHGGCAGH1<BFGGHHGH0C//>/BEGH/0?FGGGG0F11<.CCGH0DHHH0D<CGHFHHHGHHEGHHHHHH.CGHHHGGGGGGGGGGGGGGGGGB0FGGB:FGGF0CC9CFGGGFFFFFFFFF/BFFFFF/;F/
@M05620:37:000000000-D9766:1:1101:18794:11976 1:N:0:34
GCGGCTGCTTTGGAAGAGCACACGTCTGAACTCCCGTCTAACTGACAAGCCAGGGACACAAGATCGGAAGAGCACCCGTCTGAACTCCAGTCACCGCTCATTATCTCGTATGCCGTCTTCTGCTTGAAAAAACACCCCTCCTTCCTTGCCTCCCTGATCTCCGCCCTTTCTCCCTGGTTCTCTCTTCTGCCGTTTTCCCTCTTACTCTCTTCTCTGCCCTTCTTCTCCTCTGTCACGCTTCTGGTTCTCTC
+
>>AAA1A>FF31BB1A1BFBGFEEHFGFG2BFGG0EFEGCEGHHHHHGA/EFGA/FF/AFFFGBGH/?CE0FGHH/EGEEFEGHHGHFFGDFGHBEEGGGHFHHFFHHGEHFHHGEEHGHHFHHHH0B<1@@//@?/A//?0<F?111<>11FC01011=11.<<<<C0<GD0C/:.;CC0;FCGBG;0;C-..9CBF00/9000;BBBBBBBFB00:.///000;9/;;9/9://-9:99/;9;B/BF//
@M05620:37:000000000-D9766:1:1101:14187:11984 1:N:0:34
AGTGCCAGCTCTCAATCGCACAGGGGACCCAGGGCCTGGCCCCTCCATCCAGAAAACCTATGACCTCACCCGCTACCTGGAGCACCAACTCCGCAGCTTGGCTGGGACCTATGTGAGTATCCAGCGTAGGAATCTGGGAGTTGGGGAGGAGTGAGGAGTTGGGGAAAGACAGTCCTAACCGTGGAGGGTTCTGGTAAATGATGGGGTGAGGAGGGGCTCTTTGGCTCCCACCAGTCCCCCTGTCTGGTCTA
+
BB>AAFFFBFFFGGGGGGGGGGHHGGGGGGHHGGGGGGHHHHGHGGHHHHHHHGHHHGHHHHHHHHHHHHHGGGGGHGHHHHHHHHHHGGGHGGGGGHHHGHHGGGHHGHHHHHHHHHHHHHHHHGEGGGHHHHHHHHHGGHHHGGGGGGGHHGHHGGHHHHGGGGGHHHGHHHHHHGHHGGGGGGGGGGGGGGGGGGGGGGGGGGFBFFFFFFBBBBFFFFFFFFFFFFFFFFFFFFFFBFFFFFFFFFB
@M05620:37:000000000-D9766:1:1101:12585:11987 1:N:0:34
GAGGCTGCTTTGGAAGAAACTCATAGATTACTGCAACAGTTCCCCCTGGACCTGGAAAAGTTTCTTGCCTGGCTTACAGAAGCTGAAACAACTGCCAATGTCCTACAGGATGCTACCCGTAAGGAAAGGCTCCTAGAAGACTCCAAGGGAGTAAAAGAGCTGATGAAACAATGGCAAGTAAGTCAGGCATTTCCGCTTTAGCACTCTTGTGGATCCAATTGAACAATTCTCAGCATTTGTACTTGTAACTG
+
AA>AAA1AFFDFFGGG1FGFGFB3EGFHFHHGFGGGHHHFGHGHHG?FHEHHHBGEGHHHDHHH2FAGHHHEFF0FGHFGFFGGFGHDGGGGFHGFHHHHHFFGHHHFHHHGHHHDHHFGGCHFBFGBGHGHGGHFFHHFFG11GHHGGHFGHHHGHGHHHHHGGHHFDCFGFFHFFGFBGHFGFDGHECDF11.CG.<<DGGGCHGDG0CEHHHHCGFGHHHHHHHCGHBBFGGGGGFGFFGGGGFGFFF
@M05620:37:000000000-D9766:1:1101:20590:12001 1:N:0:34
GAGGCTGCTTTGGAAGAAACTCATAGATTACTGCAACAGTTCCCCCTGGACCTGGAAAAGTTTCTTGCCTGGCTTACAGAAGCTGAAACAACTGCCAATGTCCTACAGGATGCTACCCGTAAGGAAAGGCTCCTAGAAGACTCCAAGGGAGTAAAAGAGCTGATGAAACAATGGCAAGTAAGTCAGGCATTTCCGCTTTAGCACTCTTGTGGATCCAATTGAACAATTCTCAGCATTTGTACTTGTAACTG
+
AAAABA?ACFFFBGGGAFGGGGGHHFHGF5BGGFH44FGGFHHDGGEFA2FFFGAGBE2BFHFHBHFDHD3FHHHGH5FFHHHHEHHHHBHHB3BFGFHHGHFGHHHB3?B@?FBD?FEFEGCHHEG0GGCFC?3GGDFF3G1B1?DFGHGGFHFB>F001GDDFHHFGFH1F1FBGF1?FF==>GHFFHDG=<<A.<C0=B0GCFGGF=G?F0;CHFCHHEHHHHGHFGGGFFBBFFF09CFB0;CFGGB
@M05620:37:000000000-D9766:1:1101:11803:12056 1:N:0:34
AGTGCCAGCTCTCAATCGCACAGGGGACCCAGGGCCTGGCCCCTCCATCCAGAAAACCTATGACCTCACCCGCTACCTGGAGCACCAACTCCGCAGCTTGGCTGGGACCTATGTGAGTATCCAGCGTAGGAATCTGGGAGTTGGGGAGGAGTGAGGAGTTGGGGAAAGACAGTCCTAACCGTGGAGGGTTCTGGTAAATGATGGGGTGAGGAGGGGCTCTTTGGCTCCCACCAGTCCCCCTGTCTGGTCTA
+
ABAAAFFFBFFFGFGGGGGGGGHHGCFGGGHHGGGGGGHHHHGHGGHHHHHHHHHHHGHHHGHHHHHHHHHGFEEFHGHHGHHHHHFGFHHHGGGGGHHHGHHGGGHHGHHHHHHHHHHHHHHHHGGGGGHHHHHHHHHGGHHHGGGGGGGHHHHHHGHHHHGGGGHHGHHHHHHHHHHHGGGGGGGGGGGGGGGGGGGGGGGGGGFFFFFFFFFFFFFFFFFFFFFFFFFFFFFFFFFFFFFFFFFFFFB
@M05620:37:000000000-D9766:1:1101:12974:12064 1:N:0:34
GAGGCTGCTTTGGAAGAAACTCATAGATTACTGCAACAGTTCCCCCTGGACCTGGACAAGTTTCTTGCCTGGCTTACAGAAGCTGAAACAACTGCCAATGTCCTACAGGATGCTACCCGTAAGGAAAGGCTCCTAGAAGACTCCAAGGGAGTAAAAGAGCTGATGAAACAATGGCAAGTAAGTCAGGCATTTCCGCTTTAGCACTCTTGTGGATCCAATTGAACAATTCTCAGCATTTGTACTTGTAACTG
+
1AAAAACAFF3F1FGGGF1BAGFHFGHFHHHGGBFFFFGGHHHHHGAA/FHHHAFG0AFGGGHH2F1FHGHHHHFGHHHFHHHGC1GFHB?GHCGFFGGHHHHHHFH10>FEHGFHGC>>EGGHHGGFHHHHGCFHHHGGGHGGGGFGGHGGGHHHFEFCHHGGFHHFHHHHHGGFGFFGGHGGGGHHAF<G<FCECCCFD0<DCGDGGCHCC:CCCCCGHFBCFFHCHGGFFGE9BB9099F0;090FGB
@M05620:37:000000000-D9766:1:1101:22811:12095 1:N:0:34
GAGGCTGCTTTGGAAGAAACTCATAGATTACTGCAACAGTTCCCCCTGGACCTGGAAAAGTTTCTTGCCTGGCTTACAGAAGCTGAAACAACTGCCAATGTCCTCCAGGCTGCTACCCGACGGGCCCGGAACATCGCAACGGACCAAGAAGTCACAGCGCAGAAGAACAAATAACAAGTCCATCAGGCCTTTACGCTTTAGCACTATTGAGGATAACATTTCCCACTACTCCGACTTTGTACTTGCAACTG
+
>1>AAAFAFFFFGGGG1FGGGGGHHFGBFEGHHFFEGHFGGHHHHGGFGHHHHGFHHFFGHHHHHHFHHGDGHHGGHGGGHHHHGHDHGH/FGHHFEFHHE22B1BE@0?BG/1BFC0?///>><C//<</>0@<AFE////<<<>.00>0>>FFG1.---<</;;//;CCF000;C:0;C0<:CFFBCBFGFB..9EE00;B:;0;;B00/0/;;FF/B//;/B;9/:BB/9--;B/9/;BFBB/;FFF/
@M05620:37:000000000-D9766:1:1101:13616:12096 1:N:0:34
GAGGCTGCTTTGGAAGAAACTCATAGATTACTGCAACAGTTCCCCCTGGACCTGGAAAAGTTTCTTGCCTGGCTTACAGAAGCTGAAACAACTGCCAATGTCCTACAGGATGCTACCCGTAAGGAAAGGCTCCTAGAAGACTCCAAGGGAGTAAAAGAGCTGATGAAACCATGGCAAGTAAGTCAAGCATTTCCGCTTTAGCACTCTTGTGGATCCAATTGAACAATTCTCAGCATTTGTACTTGTAACTG
+
AAABABFAFFFFGGGGGGGGGGHHGHHHHHHHHHHHHHHHHHHHHGGGHHHHFHH2FGFH3DGGHHEDGHFHFGHBFGHHHBBEF3EHHFFFFGFHBFGFHHHG4BFGHGHBGDDHHHF>/?E33ECGAFGHGGFFD333B?FHG2B?E///@@FDD/CGHBF<GDFGH0?C1?FGG/1<F1DG11><CDFHHHGGDEEGFHHGCGFFBD0CC0CGGHGHFFGBGFBGHHFBBB00CFFBBFGGGFFG0BB
@M05620:37:000000000-D9766:1:1101:12170:12112 1:N:0:34
AGTGCCAGCTCTCAATCGCACAGGGGACCCAGGGCCTGGCCCCTCCATCCAGAAAACCTATGACCTCACCCGCTACCTGGAGCACCAACTCCGCAGCTTGGCTGGGACCTATGTGAGTATCCAGCGTAGGAATCTGTGAGTTGGGGAGGAGTGAGGAGTTGGGGAAAGACAGTCCTAACCGTGGAGGGTTCTGGTAAATGATGGGGTGAGGAGGGGCTCTTTGGCTCCCACCAGTCCCCCTGTCTGGTCTA
+
AB3AAFFFBFFFGGGGGGGGGGHEGGGGGDHHEGGGAFHFFHGHGGHHHGHHGHFFHGGHHHHHHHHHHHGEE@EGHGHHHFHHHHHGGHHGGGEFCCFFEGFGGGHHGHHHHHHHH?GFDHFHHGEG?GFHHHHHHHHHHFGHCFGGGGGCGHHHHGGHHHGGGGHGFGFFHHHFFFGFGFGGGGGG;FFFFGGGFGGGFGGGGGDFFFFFDDFFFAFFBFFFFFFFFFEFEFFFFFFFFFFFFFFFFFB
@M05620:37:000000000-D9766:1:1101:16033:12121 1:N:0:34
AGTGCCAGCTCTCAATCGCACAGGGGACCCAGGGCCTGGCCCCTCCATCCAGAAAACCTATGACCTCACCCGCTACCTGGAGCACCAACTCCGCAGCTTGGCTGGGACCTATGTGAGTATCCAGCGTAGGAATCTGGGAGTTGGGGAGGAGTGAGGAGTTGGGGAAAGACAGTCCTAACCGTGGAGGGTTCTGGTAAATGATGGGGTGAGGAGGGGCTCTTTGGCTCCCACCAGTCCCCCTGTCTGGTCTA
+
A>>>AFDFAFFFGFGGFFECEEHEGEAEEEGH00EACFHFEGG/EGGDF0BAB01ABEAABFAGHEHFH>BEE//EGEGG0BGHFHF/E>F@AE>>/>1</FFGGGFFEHCFDB>FFHHBHHHFHCGAGGFH1GF<GBG<CGDG/@<@CAE<CGD<CECFHB@CFC..GC/CGFHHHFCG@FF@9AA@EFFFBBCBBBFBFFGGGGF@EFFF-A=@@@EF9BFFFBFFFFFBAABFFFFB@EBFFFFFFF/
@M05620:37:000000000-D9766:1:1101:9381:12167 1:N:0:34
AGTGCCAGCTCTCAATCGCACAGGGGACCCAGGGCCTGGCCCCTCCATCCAGAAAACCTATGACCTCACCCGCTACCTGGAGCACCAACTCCGCAGCTTGGCTGGGACCTATGTGAGTATCCAGAGTAGGAATCTGGGAGTTGGGGAGGAGTGAGGAGTTGGGGAAAGACAGTCCTAACCGTGGAGGGTTCTGGTAAATGATGGGGTGAGGAGGGGCTCTTTGGCTCCCACCAGTCCCCCTGTCTGGTCTA
+
AAAAAFFFBFFFGGGGGGGGGGHHGGGGGGHHFGGGGGHHHHGGGGHHHHHHHHHHHGHHHHHHHHHHHHHGGEFGHGHHHHHHHHHEGGHHGGGGGHHHGHHGGGHHGHHHHHHHHHHHHHHHHHHHHHHHHHHHHHGGGHHHGGGGGGGHHHHHHGHHHHGGGGHHHHHHHHHHHHHHGGHGGGGGDGGGGGGGGGGGGGGGGGGFFFFFFFFFFFFFFFFFFFFFFFFFFFFFFFFFFFFFFFFFFFB
@M05620:37:000000000-D9766:1:1101:18525:12209 1:N:0:34
AGTGCCAGCTCTCAATCGCACAGGGGACCCAGGGCCTGGCCCCTCCATCCAGAAAACCTATGACCTCACCCGCTACCTGGAGCACCAACTCCGCAGCTTGGCTGGGACCTATGTGAGTATCCAGCGTAGGAATCTGGGAGTTGGGGAGGAGTGAGGAGTGGGGGAAAGACAGTCCTAACCGTGGAGGGTTCTGGTAAATGATGGGGCGAGGAGGGGCTCTTTGGCTCCCACCAGTCCCCCTGTCTGGTCTT
+
>3>AAFFFAFFFGDGGGGFGGCHHD?2EGE2AE2BEAFG2BFF1EEAF5G3FFHFFGE33FHFHHGH3F?1EE>EEHDGG?FGHHHF1?FGHGGGCGHHHDGFE/<?B/0BGH?2F1B2B?GGHEDDFGGD>1FG1G<<F<0<1><>CG.<0<DD.CE<...;:-.::CGGBFFG0BG/.A9C?.9CB;..C00;0;/B/B9//A..--;9@DD-@@;9FFFFBB9F:.99;EFB9BF.;@E/:;F/;;//
@M05620:37:000000000-D9766:1:1101:10433:12222 1:N:0:34
GAGGCTGCTTTGGAAGAAACTCATAGATTACTGCAACAGTTCCCCCTGGACCTGGAAAAGTTTCTTGCCTGGCTTACAGAAGCTGAAACAACTGCCAATGTCCTACAGGATGCTACCCGTAAGGAAAGGCTCCTAGAAGACTCCAAGGGAGTAAAAGAGCTGATGAAACAATGGCAAGTAAGTCAGGCATTTCCGCTTTAGCACTCTTGTGGATCCAATTGAACAATTCTCAGCATTTGTACTTGTAACTG
+
AAAAA4BA@FDFCAGGGGGFBFGHHHGFEHHHHHHHFGHGFHHEHGCGFGHHHGFGHHHGFHHHBFAGHHGHHHHFHFHGHHHHFGFHHFHHHFFHHGHHHHHHHHHHHFHHHHHHHGEGEFHHHGGHHHHHGHHGHHHHGHHHGHHGGHGGHHHHGGHGHHGGGGHHHFGHHGHFFFFGBGHHHHHHEHFHHHGGGGGHFEHHHHHHHGHGHHHHHFFHHCGGHHHFHFGGFGFFFFFFFFGFFBFFFGB
@M05620:37:000000000-D9766:1:1101:18062:12235 1:N:0:34
AGTGCCAGCTCTCAATCGAACAGGGGACCCAGGCCCCGGCCCCTCCAGCCAGAAAACCTGTGACCTCACCCGCTACCTGGAGCACCAACTACGCAGCTTGGCTGGGACCTATGTGAGTATCCAGCGTAGGAATCTGGGAGTTGGGGAGGAGTGAGGAGTTGCGGAAAGACAGTCCTAACCGTGGAGGGTTCTGGCAAATGATGGGCTGAGGAGGCGCTCTTTGGCTCTCACCAGTCCCCCTGTCTGGCCTA
+
>AAAAFF1>FFFGGGGGG1BGAFGFEE0AEA0F0BE/AE//EEAEEF1AFG00BEFGGF0DB2GGHH1F00EEEEGHGG0FGHFFAGHGE1GEE//>BGH/0<//<0BE01112@GD121@2F<0</?/EHFHH1?1G0F.0>1-@FC?.<CGHEHH?//:0-;-:C./:FB00C0BBF9?EE-CE9?FGGB99/-9-;FB/B9A---;--/-9--;@-9BB/FF/999/9-B9F///9;@F/B//B/;//
@M05620:37:000000000-D9766:1:1101:18336:12236 1:N:0:34
GAGGCTGCTTTGGAAGAAACTCATAGATTACTGCAACAGTTCCCCCTGGACCTGGAAAAGTTTCTTGCCTGGCTTACAGAAGCTGAAACAACTGCCAATGTCCTACAGGATGCTACCCGTAAGGAAAGGCTCCTAGAAGACTCCAAGGGAGTAAAAGAGCTGATGAAACAATGGCAAGTAAGTCAGGCATTTCCGCTTTAGCACTCTTGTGGATCCAATTGAACAATTCTCAGCATTTGTACTTGTAACTG
+
A?AAA?C11DBFCFGGGF1BBBAGFHH3AGEGG1FH1AGGFHHEHGGE/GFFFFAFAF0BBBDHDHE1FF1GHHHHHDGDGHHHEGHHHC>FGFD>GFHHBGDBFGHF0>BEEGDFFF>EEGGHHC>0FGGGGEDGBFGC0F1<B<DFGHGGBGFD@/0<@G<@FHHFHHHFH1GCGF<?DG1<FGHF.<<G1<.A..C0===D<<=DD=GCC;0:=00CG0C:;BG:GCGFFFBBBFF090FF00;;FGB
@M05620:37:000000000-D9766:1:1101:11596:12254 1:N:0:34
AGTGCCAGCTCTCAATCGCACAGGGGACCCAGGGCCTGGCCCCTCCATCCAGAAAACCTATGACCTCACCCGCTACCTGGAGCACCAACTCCGCAGCTTGGCTGGGACCTATGTGAGTATCCAGCGTAGGAATCTGGGAGTTGGGGAGGAGTGAGGAGTTGGGGAAAGACAGTCCTAACCGTGGAGGGTTCTGGTAAATGATGGGGTGAGGAGGGGCTCTTTGGCTCCCACCAGTCCCCCTGTCTGGTCTA
+
ABABAFFFCFFFGGGGGGGGGGHHGGGGGGDHFGGGGGHHHHGHGGHHHHHHHHHHHGHGHHHHHHHHHHHGGEEGHHHHCGHHHHFGFHHHGGGGGHHHGHHGGGHHGHHHHHHHHHHHHHHHHGGGGGHHHHHHHHHGGHHHGGGGGGGHHHHHFGHHHHGGGGHHHHGHHHHHFHHHGGGGGGGGGGGGGGGFGGGGGGGGGGFFFFFFFFFFFFFFFFFFFFFFFFFFFFFFFFFFFFFFFFFFFFB
@M05620:37:000000000-D9766:1:1101:15240:12266 1:N:0:34
AGTGCCAGCTCTCAATCGCACAGGGGACCCAGGGCCTGGCCCCTCCATCCAGAAAACCTATGACCTCACCCGCTACCTGGAGCACCAACTCCGCAGCTTGGCTGGGACCTATGTGAGTATCCAGCGTAGGAATCTGGGAGTTGGGGAGGAGTGAGGAGTTGGGGAAAGACAGTCCTAACCGTGGAGGGTTCTGGTAAATGATGGGGTGAGGAGGGGCTCTTTGGCTCCCACCAGTCCCCCTGTCTGGTCTA
+
BCAABFFFCFFFGFGGGGGGGGHHGGGGGGHHGGGGGGHHHHGHGGHHHHHHHHHHHGHHGHHHHHHHHHHGGGGGHGHHHHHHHHGHGHHHGGGGGHHHGHHGGGHHGHHHHHHHHHHHHHHHFGGGGGHHHHHHHHHGGHHHGGGGGGGHHHHHHGHHHHGGGGGHHHHHHGHHHHHHGGGGGGGGCFFGGGGGGGGGGGGGGGFFFFFFFFFFFFFFFFFFFFFFFFFFFFFFFFFFFFFFFFFFFFF
@M05620:37:000000000-D9766:1:1101:11017:12287 1:N:0:34
GAGGCTGCTTTGGAAGAAACTCATAGATTACTGCAACAGTTCCCCCTGGACCTGGAAAAGTTTCTTGCCTGGCTTACAGAAGCTGAAACAACTGCCAATGTCCTACAGGATGCTACCCGTAAGGAAAGGCTCCTAGAAGACTCCAAGGGAGTAAAAGAGCTGATGAAACAATGGCAAGTAAGTCAGGCATTTCCGCTTTAGCACTCTTGTGGATCCAATTGAACAATTCTCAGCATTTGTACTTGTAACTG
+
>3>AAAFBFFFFGGGFEGGGGGHHHHHHGBGHHHF4BFGGHHGHHGGGH2GHHHHHHFCGGFHHHHHHHHHHHHHEGHGGFGHFHHHHHHHHHFHHBGGHHHHHGHHHHHHHHHHHHHGGEEFGFGHGHGHHGHEHH3DFHHHHHEFGGHGGGHHGFFHHHHGHHHHFG0FHHHHHHGHGHHHHHHHHEHHHHGGGGGGHHHHHHHHHHHHFFGHHHHHHHHEHHEHHHHGGGGGGGGGGGGGGGGFFFG9
@M05620:37:000000000-D9766:1:1101:21333:12295 1:N:0:34
AGTGCCAGCTCTCAATCGCACAGGGGACCCAGGGCCTGGCCCCTCCATCCAGAAAACCTATGACCTCACCCGCTACCTGGAGCACCAACTCCGCAGCTTGGCTGGGACCTATGTGAGTATCCAGCGTAGGAATCTGGGAGTTGGGGAGGAGTGAGGAGTTGGGGAAAGACAGTCCTAACCGTGGAGGGTTCTGGTAAATGATGGGGTGAGGAGGGGCTCTTTGGCTCCCACCAGTCCCCCTGTCTGGTCTA
+
ABBBBFFFCFFFGGGGGGGGGGHHGGGGGGHHGGGGGGHHHHGHGGHHHHHHHHHGHGHHHHHHHHHHHHHGGEEFHHHHHHHHHHHFGHHHGGGGGHHHGHHGGGHHGHHHHHHHHHHHHHHHHGGGGGHHHHHHHHHGGHHHGGGGGGGHHHHHGGHHHHGGGGHHHHGHHHHHHFHHGGGGGGGGGGGGGGGGGGGGGGGGGGFFFFFFFFFFFFFFFFFFFFFFFFFFFFFFFFFFFFFFFFFFFFB
@M05620:37:000000000-D9766:1:1101:11035:12295 1:N:0:34
GAGGCTGCTTTGGAAGAAACTCATAGATTACTGCAACAGTTCCCCCTGGACCTGGAAAAGTTTCTTGCCTGGCTTACAGAAGCTGAAACAACTGCCAATGTCCTACAGGATGCTACCCGTAAGGAAAGGCTCCTAGAAGAATCCAAGGGAGTAAAAGAGCTGATGAAACAATGGCAAGTAAGTCAGGCATTTCCGCTTTAGCACTCTTGTGGATCCAATTGAACAATTCTCAGCATTTGTACTTGTAACTG
+
>AAA3>CAFFFBG4BFGFGFFGFGHFHFGFBDDB4BCGGHHDABBEAF2FBBGHEG332BFGHFFGHBBAFBFGG3BBBFFHABGB3FBB?FGHHFGHHHHBBHGHH3BFGHHFFF2F??>AGEHGHB??FGGGFGFHFF3?B2BFGEACEDCDBB>F@CGGHGHDB1?<F1<B?CF?1?=D>11<<FGF1>11<A.<C0=0=D0CGFG<;AC0;:0C<CH0CGEG:00CC9;BFFGGG;9CBF;0;F09C
@M05620:37:000000000-D9766:1:1101:13508:12299 1:N:0:34
GAGGCTGCTTTGGCAGAAACTCATAGATTACTGCAACAGTTCCCCCTGGACCTGGAAAAGTTTCTTGCCTGGCTTACAGAAGCTGAAACAACTGCCAATGTCCTACAGGATGCTACCCGTAAGGAAAGGCTCCTAGAAGACTCCAAGGGAGTAAAAGAGCTGATGAAACAATGGCAAGTAAGTCAGGCATTTCCGCTTTAGCACTCTTGTGGATCCAATTGAACAATTCTCAGCATTTGTACTTGTAACTG
+
AAAAAAFAFFFFG1GGFGGGGGH3GH1GHHHHHHHGHHHHHHHFHGEGE0GHHCF0BEFH1FHHD1AFGGHAAGEFHHFFHHHH@EGHHB?GHGHHBHHHHHGHGHHHHHHHHGFHGHEEEEHGFFGGFGHHGHFFHHHHGGGFGHHFAHGGF1GHHFHHHHHHHHGGFHGHGHBHHGGGFFFFGFFF.FFGFHGGGGGFDFFHCFDGHHHGHGHHBGHHHFHHGFH0CF0CFGGGGGGBBFGGFFFGFBF
@M05620:37:000000000-D9766:1:1101:19149:12304 1:N:0:34
AGTGCCAGCTCTCAATCGCACAGGGGACCCAGGGCCTGGCCCCTCCATCCAGAAAACCTATGACCTCACCCGCTACCTGGAGCACCAACTCCGCAGCTTGGCTGGGACCTATGTGAGTATCCAGCGTAGGAATCTGGGAGTTGGGGAGGAGTGAGGAGTTGGGGAAAGACAGTCCTAACCGTGGAGGGTTCTGGTAAATGATGGGGTGAGGAGGGGCTCTTTGGCTCCCACCAGTCCCCCTGTCTGGTCTA
+
>AAAAFFFAFFFFGGGGGFGFGHHFGGGGGHHGGGGDGHGGHECEGHHHHEHFHHGHGHHFHGHHHHHHHHGE>EEHGFFBGHFFHFHGGHFFGFEEF3FFFHFE/?GFHFHHGFFHGHFHHHHHGGGGCFHHHHHHBFFDHFHGCFCDFDHFDGF0E<GFFDC.DEGHHFHHHGHHHHHAC9BAAEG;AFGGGBFGGBBFGFGGGFFFFEFDFFAFBFFFFFFFFFFFF.DFFFFFF?A;EFBFFBFFFF
@M05620:37:000000000-D9766:1:1101:2882:12307 1:N:0:34
AGTGCCAGCTCTCAATCGCACAGGGGACCCAGGGCCTGGCCCCTCCATCCAGAAAACCTATGACCTCACCCGCTACCTGGAGCACCAACTCCGCAGCTTGGCTGGGACCTATGTGAGTATCCAGCGTAGGAATCTGGGAGTTGGCGAGGAGTGAGGAGTTGGGGAAAGACAGTCCTAACCGTGGAGGGTTCTGGTAAATGATGGGGTGAGGAGGGGCTCTTTGGCTACCACCAGTCCCCCTGTCTGGTCTA
+
>>AAAB5CAFBDGDFGGEGGCEBFFEGFEGFGGGEFF2FAFBEGEF2FGHFBF3GGGEFHH3DFGGE3BGHGGG?>BGHBGGG1???GEFHHGDEEGCGHGBF/E?HHGHHHHHHHHBDGGGGHHG/CDCHHHFHHHGFGDHHH1>@DDCDHHHHGFCCHHHGGGGFCFHH/<::GHFGGA9EFGEGG..:CFGBFGGGGFFFBADFFEFFFFFFAC-EFFFE/BB/.BBBFFAFF//ADD?FFFBFB/BF
@M05620:37:000000000-D9766:1:1101:6921:12319 1:N:0:34
AGTGCCAGCTCTCAATCGCACAGGGGACCCAGGGCCTGGCCCCTCCATCCAGAAAACCTATGACCTCACCCGCTACCTGGAGCACCAACTCCGCAGCTTGGCTGGGACCTATGTGAGTATCCAGCGTAGGAATCTGGGAGTTGGGGAGGCGTGAGGAGTTGGGGAAAGACAGTCCTAACCGTGGAGGGTTCTGGTAAATGATGGGGTGAGGAGGGGCTCTTTGGCTCCCACCAGTCCCCCTGTCTGGTCTA
+
AAA?AFFFCFFFGGGGGGEEEGHHGGGGGGHHGGGGGGHHHHGHGGHGHHHHHHHHGGGGHHHHHHHHHHHGGEFGHGHH?GHHHHH1FFHHGGGGGHHHGHHGGGHHGHHBFHHHHHHHHHFHGGEGFGGFGHHHHH0FCGGHGCGGG.<EGGGHHGFHFGGGE.CA/CFEFGGGBFGGGGGG.CFGEFGGGGGGGGFFFFFFFFFFFFFFFFFFFFFFFFFFFFFFFFFFEFFFFFFFFFFFFFFFFF:
@M05620:37:000000000-D9766:1:1101:2891:12322 1:N:0:34
AGTGCCAGCTCTCAATCGCACAGGGGACCCAGGGCCTGGCCCCTCCATCCAGAAAACCTATGACCTCACCCGCTACCTGGAGCACCAACTCCGCAGCTTGGCTGGGACCTATGTGAGTATCCAGCGTAGGAATCTGGGAGTTGGGGAGGAGTGAGGAGTTGGGGAAAGACAGTCCTAACCGTGGAGGGTTCTGGTAAATGATGGGGTGAGGAGGGGCTCTTTGGCTCCCACCAGTCCCCCTGTCTGGTCTA
+
>AABBFFFBFFFGFGGGFFFEEBFBEEFGGHHGGGGGEHHGFFHGGFHHHGFHEFHHGHHH3GHHHGHHHHGGGCFHHHBGHH?FGH1EEGGGGGGGGHHGHHE?EGHGHHHHHGHHHHHHHHHGG?AB<GGHHHHHHHGGHHHGGGGDGGHHHHHHGHHGHGGGGHHHHGHFHHHHHHHGEEGGGGGEGGGGGGFGGGGGGGGGGFFFFFFFFFFF@FFFFFEFFFFFFFFFAFFFFFFFFFFFBF/;F/
@M05620:37:000000000-D9766:1:1101:7655:12328 1:N:0:34
AGTGCCAGCTCTCAATCGCACAGGGGACCCAGGGCCTGGCCCCTCCATCCAGAAAACCTATGACCTCACCCGCTACCTGGAGCACCAACTCCGCAGCTTGGCTGGGACCTATGTGAGTATCCAGCGTAGGAATCTGGGAGTTGGGGAGGAGTGAGGAGTTGGGGAAAGACAGTCCTAACCGTGGAGGGTTCTGGTAAATGATGGGGTGAGGAGGGGCTCTTTGGCTCCCACCAGTCCCCCTGTCTGGTCTA
+
A1>AAFFFA@BDGGGGGFGFEAFG0EGAFGEHFCGGGGFHG/EF/AGFGGFG10FHHGHHH1GHGHGHHHGGGGCGHHHHHHHHHHHHGHHHGGGGGHHHGHHGGGGHGHHHHHHHHFFHHHHHHGCEGGHHHHHHGFHGEHHGGCGGGGGHHHHHGGHHHGGGGGHHHHGHHHHGHHHHGGGGGGGG9CFGGGGGGGGGGGGGGGF@FFFFFF@@@@FFFFFFFFFFFFFFFFFFFFFF@FFFFFFFBFB
@M05620:37:000000000-D9766:1:1101:14419:12339 1:N:0:34
AGTGCCAGCTCTCAATCGCACAGGGGACCCAGGGCCTGGCCCCTCCATCCAGAAAACCTATGACCTCACCCGCTACCTGGAGCACCAACTCCGCAGCTTGGCTGGGACCTATGTGAGTATCCAGCGTAGGAATCTGGGAGTTGGGGAGGAGTGAGGAGTTGGGGAAAGACAGTCCTAACCGTGGAGGGTTCTGGTAAATGATGGGGTGAGGAGGGGCTCTTTGGCTCCCACCAGTCCCCCTGTCTGGTCTA
+
BBAABFFFCFFFGGGGGGGGGGHHGGGGGGHHGGGGGGHHHHGHGGHHHHHHHHHHHGHHHHHHHHHHHHGGGEGGHEHHHHHHHHHHGHHHGGGGGHHHGHHGGGHHGHHHHHHHHHHHHHHHHGGGGGHHHHHHHHHGGHHHGGGGGGGHHHHHHGHHHHGGGGHHHHHHHHHHHHHHGGGGGGGGAFGGGGGGGGGGGGGGGGFFFFFFFFFFFCFFFFFFFFFEFFFFFFFFFFFFFFFFFFFFFF0
@M05620:37:000000000-D9766:1:1101:8093:12354 1:N:0:34
GAGGCTGCTTTGGAAGAAACTCATAGATTACTGCAACAGTTCCCCCTGGACCTGGAAAAGTTTCTTGCCTGGCTTACAGAAGCTGAAACAACTGCCAATGTCCTACAGGATGCTACCCGTAAGGAAAGGCTCCTAGAAGACTCCAAGGGAGTAAAAGAGCTGATGAAACAATGGCAAGTAAGTCAGGCATTTCCGCTTTAGCACTCTTGTGGATCCAATTGAACAATTCTCAGCATTTGTACTTGTAACTG
+
ABCCCCFCFFFFGGGGGGGGGGHHHHHHHHHHHHHHFHHHHHHHHGGGHHHHHHHHGHHHHGHHHHHHHHHHHHHHHHGHHHHGHGGHHHHHHHHHHHHHHHHHHHHGHHHHHHHHHHGGGGHHHHHHHHHHGHHHHHGHFHHHFHHGGHGGHHHHGGHHHHHHHHHHHHHHHHHHHGHHHHHHGHHHHHHHGFGGEGGHHHHHHHHHHHHGHEHHHHHHHHHHHHHHHHGGGGGGGGGGGGGGGFGGGGF
@M05620:37:000000000-D9766:1:1101:7994:12370 1:N:0:34
GCGGCTGCTTTGGCAGAAACTCATAGATTACTGCAACAGTTCCCCCTGGACCTGGAAAAGTTTCTTGCCTGGCTTACAGACGCTGAAACAACTGCCAATGTCCTACAGGATGCTCCCCGTCCGGAAAGGCTCCTCGCAACCTCCACAGGCGTCAACGCGCTGATGCACCCCTGGCAAGTAAGTCCGGCATTTCCGCTTTCGCACTCTTGTGTCTCCAATTGCCCAATTCTCCGCCTTTGTCCTTGTAACTG
+
>1>1>>AAFFFFGBGEFGGBEGFHFFBFHHFG2B1BBBFDGHHHHGEG/BFGHGFBF10BBGHGFFGFHHH/FBB1BGGG0>EEE/11BBGGEFHGFGHH2FFGBBFGBBGGHHF1/E///</////BF?<0FG0/////@FGC001<//<<-..1>-<A@@.<:;GFGC@EC.GC0:;000CC0.;A-AFFFFCGGGGF.B?@?FFFFFB-/;BF//9B///9/9;BFFFBBF-ABF/;/BFFFF9/;F;
@M05620:37:000000000-D9766:1:1101:8012:12372 1:N:0:34
GAGGCTGCTTTGGAAGAAACTCATAGATTACTGCAACAGTTCCCCCTGGACCTGGAAAAGTTTCTTGCCTGGCTTACAGAAGCTGAAACAACTGCCAATGTCCTACAGGATGCTACCCGTAAGGAAAGGCTCCTAGAAGACTCCAAGGGAGTAAAAGAGCTGATGAAACAATGGCAAGTAAGTCAGGCATTTCCGCTTTAGCACTCTTGTGGATCCAATTGAACAATTCTCAGCATTTGTACTTGTAACTG
+
BBBBBBFCFFFFGGGGGGGGGGGHHHHHHHHHHHHHGGHHHHHHHGGGGHHHHHGHFGHHGHHHHHHHHHHHHHHHHHGHHHHHHGGHHHHHHHHHHHHHHHHHHHHFGHHHHGHHHHGGGGHHHHHFGHGHGHHHHHHHHGGFGHHGGHGGHHHHHGHHHHHHHHHHHHHHHGHHHGGGHHH1>1GHHGGHGHDECEGHHHHHHHHHHGHGHFHHHHHHHHHHHHHHGHGGGGGGGGGGGGGGGCFFGGF
@M05620:37:000000000-D9766:1:1101:8913:12374 1:N:0:34
GAGGCTGCTTTGGAAGAAACTCATAGATTACTGCAACAGTTCCCCCTGGACCTGGAAAAGTTTCTTGCCTGGCTTACAGAAGCTGAAACAACTGCCAATGTCCTACAGGATGCTACCCGTAAGGAAAGGCTCCTAGAAGACTCCAAGGGAGTAAAAGAGCTGATGAAACAATGGCAAGTAAGTCAGGCATTTCCGCTTTAGCACTCTTGTGGATCCAATTGAACAATTCTCAGCATTTGTACTTGTAACTG
+
AAAAABFBFFFFGGGGGFGGGGGHHHHGFHHHGHFHFCGHHHHHHGGGHFHHHGHFHHHGGHHHHHHHHHHHHGGHHHHHBGHHHHHFGHHHGHHHFHHHHHHHHHHHHHHHHHHHHHGGGGHHHHHHHHHGGHHHHGHHGGFFHHHGGEGGHHHHHGHHHHGHGHHHHFEHHHHHHGHHHHGHHHHHHHHHGHGGDGGHHGHHHHHHHHHGFFHHHCHHHHHHHFHHHHGGGGFGGGGGGGGGGGGGGGF
@M05620:37:000000000-D9766:1:1101:23251:12384 1:N:0:34
AGTGCCAGCTCTCAATCGCACAGGGGACCCAGGGCCTGGCCCCTCCATCCAGAAAACCTATGACCTCACCCGCTACCTGGAGCACCAACTCCGCAGCTTGGCTGGGACCTATGTGAGTATCCAGCGTAGGAATCTGGGAGTTGGGGAGGAGTGAGGAGTTGGGGAAAGACAGTCCTAACCGTGGAGGGTTCTGGTAAATGATGGGGTGAGGAGGGGCTCTTTGGCTCCCACCAGTCCCCCTGTCTGGTCTA
+
ABAAAFFFCFFFGGGGGGGGGGHHGGGGGGHHGGGGGGHHHHGHGGHHHHHHFHHHHGHHHHGHHHHHHHHGGEEGHFHH?GHHGHHHFHHHGGGGGHHHGHHGGGHHGHHHHHHHHFHHHHHHHGGGGGHHHHHHHHGFEHHHGGEGGDEFHGHHCGHHHHGGGGHHHHHHHHHHHHHHGGGGGGGGAFGGGGGGGGGGGGGGGGFFFFFFFFFFFFFFFFFFFFFFFFFFFFFFFFFFFFFFFFFFFFF
@M05620:37:000000000-D9766:1:1101:24040:12396 1:N:0:34
GAGGCTGCTTTGGAAGAAACTCATAGATTACTGCAACAGTTCCCCCTGGACCTGGAAAAGTTTCTTGCCTGGCTTACAGAAGCTGAAACAACTGCCAATGTGCTTCTGGCCGTAACCCGTGCGGCCTAGATCATTGCAAGCGAGCAAAACATCACAGCGCAGAAGAGCAAGTAACACGTCCATCAGGGCTTTACGCCTTTTCACTCTTCTATATAACAATTCCCAATTCTTGGACTTTGTACTGGCAACTC
+
AAB3A>FAFFFFGFGGGG4FBFHHHHHHHHHHHHHFFHHFGHGHHGGGHHHHHGHAAFFGGHGHHHHFHHHHHHHGHHHHHHHHHHGHHFGHHHHHHG3344BB4B34331>/1??3/>/////E@/0B1211?2BFG11/////>0100/1?1111?/>-<A0110>///=0000/.<.<.<0:00.;GHH00::-C.0000;;0;900000;0;FG0CB0090//00;0000;CFF/99FF//.;B.//
@M05620:37:000000000-D9766:1:1101:8644:12399 1:N:0:34
GAGGCTGCTTTGGAAGAAACTCATAGATTACTGCAACAGTTCCCCCTGGACCTGGAAAAGTTTCTTGCCTGGCTTACAGAAGCTGAAACAACTGCCAATGTCCTACAGGATGCTACCCGTAAGGAAAGGCTCCTAGAAGACTCCAAGGGAGTAAAAGAGCTGATGAAACAATGGCAAGTAAGTCAGGCATTTCCGCTTTAGCACTCTTGTGGATCCAATTGAACAATTCTCAGCATTTGTACTTGTAACTG
+
AABABA4AFFDFCGGGGGGGGGHHGHHHHHHFHHHFFHHHHHGFHGCFHHHGHFHHGHFHGHHHFHFGHHHHHHAGHHGFHHHHFGFHHGHHHGHHHGHHHHEHHGHGHHHHGHHHFHEEGGHHHHHGGHHHGHGHHHHHFGCCFGFGGHGGGHHGHGHHHHHHHHHHHHHHHGHGHGDGFHHHGHHGHHHHHHGGADGGFGHHHHHHFGHGHFHHHHHHHGHHHHHHHHGGGGGGFGGFBFGGGGFFGGG
@M05620:37:000000000-D9766:1:1101:5185:12410 1:N:0:34
GAGGCTGCTTTGGAAGAAACTCATAGATTACTGCAACAGTTCCCCCTGGACCTGGAAAAGTTTCTTGCCTGGCTTACAGAAGCTGAAACAAATTCCCCTGTCCTAAAGGCTGCTACACGTCCGGAAAGGATCCTAGCAGCCTACAAAAGAGTCCCAGAGATGATGCACACCTGGCAAGTAAGTCAGGCATTTACGCTTTCGAACACTTGTGACTACAATTACACCCTACTCAGAATTTGTCCTTGAAACTG
+
BBCCBCFBFFFFGGGGGGGGGGHHHHHHHHHHHHHHHHHHHHHHHGGGHHHHHHHHHHHHGHHHHHHHHHHHHHHHHHHHHHHHHGHHHH11@5DBBF213B3DH4BGHEHHGHHHDHG0??>/EE/FGFHH24?43BB2?22B2?202?2F222@2/?=2@?@111?1?/?000?>FGG111>1>F>.>FHBD.C<.E0E.<C-CGHFHH00;0:00<C0:009:./;;0C99FG000;0;0;F0:CFB9
@M05620:37:000000000-D9766:1:1101:19713:12424 1:N:0:34
AGTGCCAGCTCTCAATCGCACAGGGGACCCAGGGCCTGGCCCCTCCATCCAGAAAACCTATGACCTCACCCGCTACCTGGAGCACCAACTCCGCAGCTTGGCTGGGACCTATGTGAGTATCCAGCGTAGGAATCTGGGAGTTGGGGAGGAGTGAGGAGTTGGGGAAAGACAGTCCTAACCGTGGAGGGTTCTGGTAAATGATGGGGTGAGGAGGGGCTCTTTGGCTCCCACCAGTCCCCCTGTCTGGTCTA
+
A1>AADF11BFDGGGGGC1FGGHEC?EEGCCHF0BACFHCGHGFFGH1ECFHHHHEHGH1DGGHHHHGHHHCE@GEHHHEFGHHHHEGECGHGGGGGHHHGHHGGFGHGGFFHFGFHGHFHHHHHGGGGGHGFHHGHGFGGHHHGCFCGGCHFDGHGGGHHHGGFGHHHHGHHHFHGHHHGBGGBEBGCFGGFGFGGGGGGGGGGGF@FFFFFF?@@@FFFFFFFEFFEFFFFFFFFFFB@FFFFFFFFFF
@M05620:37:000000000-D9766:1:1101:21130:12427 1:N:0:34
AGTGCCAGCTCTCAATCGCACAGGGGACCCAGGGCCTGGCCCCTCCATCCAGAAAACCTATGACCTCACCCGCTACCTGGAGCACCAACTCCGCAGCTTGGCTGGGACCTATGTGAGTATCCAGCGTAGGAATCTGGGAGTTGGGGAGGAGTGAGGAGTTGGGGAAAGACAGTCCTAACCGTGGAGGGTTCTGGTAAATGATGGGGTGAGGAGGGGCTCTTTGGCTCCCACCAGTCCCCCTGTCTGGTCTA
+
BCABBFFFDFFFGGGGGGGGGGHGGGGGGGHHGGGGGGHHHHGHGGHHHHHHHHHHHGGHHHHHHHHHHHHGGEFGHHHHHHHHHHHHGHHHGGGGGHHHGHFGGGHHGHHHHHHHHHHHHHHHHGGGGGHHGHHHHHHGGHHGGGGGGGGHHHHHHGHHHHGGGGHHHHHHHHHHHHHHGGGGGGGGCFGGGGGGGGHGHHGGGGFFFFFFFFFFFFFFFFFFFFFFFFFFFFFFFFFDFFFFFFFFFFF
@M05620:37:000000000-D9766:1:1101:3984:12438 1:N:0:34
AGTGCCAGCTCTCAATCGCACAGGGGACCCAGGGCCTGGCCCCTCCATCCAGAAAACCTATGACCTCACCCGCTCCCTGGAGCACCAACTCCGCAGCTTGGCTGGGACCTATGTGAGTATCCAGCGTAGGACTCTGGGAGTTGGGGAGGAGTGAGGCGTTGGGGCCAGACAGTCCTAACCGTGGAGGGTTCTGGTAAATGATGGGGTGAGGAGGGGCTCTTTGGCTCCCACCAGTCCCCCTGTCTGGTCTA
+
AA1>AFFFAFFFG1BEFFFFEEGFF0EEEGHHGAEFGFFHHHEGGGGHHFGHF0FFGGHHHBDFGGHHHHHGGE/BFFGFB>GGHHFEEGGHEGEGGHFBEG1FFGCGGGFGHHG2BGBGHH2<GCGCCGF1FFHGFHCFEHG1?@.-@<CGC0<C.<;AC.@C.-.9;E/;CFGG00CFGGFG9C??EGGGFFFFFFFF/BFFFF9--:;/9A>-=@FFFFFFEFFEF-ABEFFFFFFB@FFFFFFFFFB
@M05620:37:000000000-D9766:1:1101:6178:12494 1:N:0:34
AGTGCCAGCTCTCAATCGCACAGGGGACCCAGGGCCTGGCCCCTCCATCCAGAAAACCTATGACCTCACCCGCTACCTGGAGCACCAACTCCGCAGCTTGGCTGGGACCTATGTGAGTATCCAGCGTAGAAATCTGGGAGTTGGGGAGGAGTGAGGAGTTGGGGAAAGACAGTCCTAACCGTGGAGGGTTCTGGTAAATGATGGGGTGAGGAGGGGCTCTTTGGCTCCCACCAGTCCCCCTGTCTGGTCTA
+
AAAABFFFCFFFGGGGGGGGGGGHGGGGGGHHGGGGGGHHHHGHGGHHHHHHHGGHHGHHHHHHHHHHHHHGGGGGHGHHHHHHFHHHGGHHGGGGGHHHGHHGGGGHGGHHHHGGHHHFDFHHHGGGF/@@2GHHHFGGGHFHGGGFC<.GG0DC<C/G0GCCCAGHH//GC00GGHHHAAEGBEGGAFFGBFFGGGGGGGGGGGFCFA./DFF=F;FFFFFFFFFFFFFFFFFFBFF?;.FFFEF/BF;
@M05620:37:000000000-D9766:1:1101:25089:12506 1:N:0:34
AGTGCCAGCTCTCAATCGCACAGGGGACCCAGGGCCTGGCCCCTCCATCCAGAAAACCTATGACCTCACCCGCTACCTGGAGCACCAACTCCGCAGCTTGGCTGGGACCTATGTGAGTATCCAGCGTAGGAATCTGGGAGTTGGGGAGGAGTGAGGAGTTGGGGAAAGACAGTCCTAACCGTGGAGGGTTCTGGTAAATGATGGGGTGAGGAGGGGCTCTTTGGCTCCCACCAGTCCCCCTGTCTGGTCTA
+
BBBBBFFFBFFFGGGGGGGGGGHHGGGGGGHHG?EGGGHHHHGHGGHFHGHHHHHHHGHHHHHHHHHHHHHGGGGGHHHHHGHHHHHHGHEHGGGGGHHHGHEFGGHHGHHHHHFHH?GHHHGHHGEGGGHHHHHHHHGGGHHHCGGGGGGHHHHHHGHGHHGGGGHHHHHHHHHGHHHHGGFGGGGG.AFGGGFGGGGGGGGFGDDFFFFFFF;;DFFFFFFB/FF..BFFFFFFFFFFFFFFFFFFFFB
@M05620:37:000000000-D9766:1:1101:5425:12511 1:N:0:34
AGTGCCAGCTCTCAATCGCACAGGGGACCCAGGGCCTGGCCCCTCCATCCAGAAAACCTATGACCTCACCCGCTACCTGGAGCACCAACTCCGCAGCTTGGCTGGGACCTATGTGAGTATCCAGCGTAGGAATCTGGGAGTTGGGGAGGAGTGAGGAGTTGGGGAAAGACAGTCCTAACCGTGGAGGGTTCTGGTAAATGATGGGGTGAGGAGGGGCTCTTTGGCTCCCACCAGTCCCCCTGTCTGGTCTA
+
AAAAAFDFAFFFGGGGGGFGGAGGGGGGGGFGGEEFGGHHHHGHGGEHHGGHFFFGHGGFHFHHHHHGHHHGGGCGHGHHHHHHHGHHGFHHGGGGGGHFGHHGGGFHGHHHHHBGHHFHHHHHHCCGGCHHHHGGFGHGGHHHCCFGGGGHAHFFHGHHHHCGGGHFGHHHHHHHBHHH?FGGBEGGBEFGGGGGGGGGGGGGGBF@FFFFFF?;@@FFFFFFFFFFFFFFFFFFFFFF@FFFFFFFFF/
@M05620:37:000000000-D9766:1:1101:22824:12512 1:N:0:34
AGTGCCAGCTCTCAATCGCACAGGGGACCCAGGGCCTGGCCCCTCCATCCAGAAAACCTATGACCTCACCCGCTACCTGGAGCACCAACTCCGCAGCTTGGCTGGGACCTATGTGAGTATCCAGCGTAGGAATCTGGGAGTTGGGGAGGAGTGAGGAGTTGGGGAAAGACAGTCCTAACCGTGGAGGGTTCTGGTAAATGATGGGGTGAGGAGGGGCTCTTTGGCTCCCACCAGTCCCCCTGTCTGGTCTA
+
AAAAAFFFCFFFGGGGGGGGGGHHGGGGGGHHGGFGGGHHHHGHGGHHHHHHHHGHHGHHHHGHHHHHHHHGGEGGHHHHHHHHHHFGFHHHFGGGGHHHGHHGGGHHGHHHHHHHFHHHHHHHHGEGGGHHHHHHHHFGGHHHGGGGGGGHHHHHHGHHHHGGGGHHHHHHHHHHHGHHGGGGGGGGGGGGGGGGGGGGGGGGGGFFFFFFFFFFFFFFFFFFFFFFFFFFFFFFFFFFFFFFFFFFFFF
@M05620:37:000000000-D9766:1:1101:16775:12534 1:N:0:34
GAGGCTGCTTTGGAAGAAACTCATAGATTACTGCAACAGTTCCCCCTGGACCTGGAAAAGTTTCTTGCCTGGCTTACAGAAGCTGAAACAACTGCCAATGTCCTCCAGGCTGCTACCCGTAAGGCCAGGCTCCTCGCAAACTCCAAGGGAGTCAAAGAGCTGATGAACCAGTGGCAAGTACGTCAGGCCTTTCCGCTTTAGCACTCTTGTGGATCCAATTGACCACTTCTCAGCATTTGTACTTGTAACTG
+
AA?ABBFBFFFFFGGGGCGGGGEGHHHHHCGHHHDFGAFFHHHHHGGGFFGHHHHHHH2FFHHHHHHHHHHHHHHGHHHHHHHGHHHHHHHHHHHHGBB3@@FH3B2FE11FA@4B?F/>//BC?///?/?B?B2/////B2B2222///<<2222100F11<?<DF1/?.>10>F1.<11<FC..<<.CGH0<<..C.C0;0;0:C:00:.:0090C9F000=C./9;F000/0;CFFFBFGB;;FFBB;
@M05620:37:000000000-D9766:1:1101:16794:12541 1:N:0:34
GAGGCTGCTTTGGAAGAAACTCATAGATTACTGCAACAGTTCCCCCTGGACCTGGAAAAGTTTCTTGCCTGGCTTACAGAAGCTGAAACAACTGCCAATGTCCTACAGGATGCTACCCGTAAGGAAAGGCTCCTAGAAGACTCCAAGGGAGTAAAAGAGCTGATGAAACAATGGCAAGTAAGTCAGGCATTTCCGCTTTAGCACTCTTGTGGATCCAATTGAACAATTCTCAGCATTTGTACTTGTAACTG
+
BABCCCFCFFFFGGGGGGGGGGHHHHHHHHHHHHHFHHHHHHHHHGGGHHHHHHHHHHFGGHHHHHHHHHHHHHHHHHHHHHHHHHHHHHHHHHHHHHHHHHHHHHHHHHHHHHGHHHGGGGHHGHHHHHHHGHFGHDGFHHHHFGGGGHGGHHHFHGHHHHHHHHHHHHHHHHHHHGHHHHHHHHHHHHHHHHGGGGGHHHHHHHHHHHHGHHHHHHHHHHGHHGHHHHGGGGGGGGGGFGGGGGFGGGF
@M05620:37:000000000-D9766:1:1101:13462:12559 1:N:0:34
AGTGCCAGCTCTCAATCGCACAGGGGACCCAGGGCCTGGCCCCTCCATCCAGAAAACCTATGACCTCACCCGCTACCTGGAGCACCAACTCCGCAGCTTGGCTGGGACCTATGTGAGTATCCAGCGTAGGAATCTGGGAGTTGGGGAGGAGTGAGGAGTTGGGGAAAGACAGTCCTAACCGTGGAGGGTTCTGGTAAATGATGGGGTGAGGAGGGGCTCTTTGGCTCCCACCAGTCCCCCTGTCTGGTCTA
+
AB>AAFFFBFFFGGGGGGGGGGHHGGGGGGHHGGGGGGHHHHGHGGHHHHGHHHHHHGHHHHHHHHHHHHHGGEGGHHHHHHHHHHHHGHHHGGGGGHHHGHHGGGHHGHHHHHHHHHHHHHHHHGGGGGHHHHHHHHHGGHHHGGGGGGGHHHHHHGHHHHGGGGHHHHHHHHHHHGHHGGGGGGGGEFGGGGGGGGGGGGGGGGFFFFFFFFFFFFFFFFFFFFFFFFFFFFFFFFFFFFFFFFFFFF9
@M05620:37:000000000-D9766:1:1101:22713:12594 1:N:0:34
GAGGCTGCTTTGGACGAAACTCATAGATTACTGCAACAGTTCCCCCTGGACCTGGACAAGTTTCTTGCCTTGCTTACAGAAGCTGAAACAACTGCCAATGCATCCTACAGGATGCTACCCGTAAGGAAATGCTCCTAGAAGACTCCAAGGGAGTAAAACAGCTGATGAAACAATGGCAAGTAAGTCAGGCATTTCCGCTTTAGCACTCTTGTGGATCCAATTGAACAAGTCTCAGCATTTGTACTTGTAAC
+
A?AA>ACBCBB@GB4AAECGGGHHHGFGHFBAFG3FFHBFGDDBFEAECFBFGGEE131BDFHDFGGBBB5BBDG5BBBFFHBBG33FBB1GHHHHHHHH34BBFBF@B33BBBFF?FB0>?>>B3BBF3BBB?BG?B??DF2BB22?B?/<?/2>>F2?2@?<?FD<B<FBC1?C?><<><111><>00.<<<=GCE.CCD0=GHF:<;C0<.;0:;0CCC000<9//=00;;990=;00090;00;;;;
@M05620:37:000000000-D9766:1:1101:4318:12594 1:N:0:34
CGTGCCAGCTCTCAATCGCACACGTGACCCAGGGCCTCGCCCATCCATCCAGAAAAACTATTACCTCACCCGCTACCTGGAGCCACAACTCCGCCGCTTGGCTGGTACCTATGTGAGAATCCAGCGTAGGAATCTGGGAGTTGGGGAGGAGTGAGGAGTTGGGGAAAGACAGTCCTAACCGTGGAGGGTTCTGGTAAATGAGGGGGTGAGGAGGGGCTCTTTGGCTCCCACCAGTCCACCTGTCTTGCCTA
+
1>>A111BAF@B113BFAAFAE0AAAAFGHHHAAEA00B/AAEFGG1DFB11B0AG0BBBB22DBD1BFGC/>>/>FGB0BBB/BB0??1@B??//><?FEFGF<01BFF>F1FG211BB11FF0</?B/@1G?DDGB0FE0G1??.--.<GHBDCH.<C0<C@;AEF/::G;<;0G0/.::.-.CBA...CF00;C000;09A99----AB?-@@@--9:/9;;//9;-;;A-;FF/BF9/9/;9//;//
@M05620:37:000000000-D9766:1:1101:23572:12602 1:N:0:34
AGTGCCAGCTCTCAATCGCACAGGGGACCCAGGGCCTGGCCCCTCCATCCAGAAAACCTATGACCTCACCCGCTACCTGGAGCACCAACTCCGCAGCTTGGCTGGGACCTATGTGAGTATCCAGCGTAGGAATCTGGGAGTTGGGGAGGAGTGAGGAGTTGGGGAAAGACAGTCCTAACCGTGGAGAGTTCTGGTAAATGATGGGGTGAGGAGGGGCTCTTTGGCTCCCACCAGTCCCCCTGTCTGGTCTA
+
ABCCBFFFCFFFGGGGGGGGGGHHGGFGGGHHGGGGGGHHHHGHGGHHHHHHFFHHHGGHHGHHHHHHHHHGGFGGHHHHEGHGHHHHGHHHGGEEGHGHGHGGEEHHGHHHHHHHHHHHHHHHHGEGGGHHHHHHHHHGDHHHGGGGGGGHHHHHHGHHHHGGGGHHHHHHHEHHHHHHGEEGGG0;;BFFGGFGGGGGGGGGGGGFFFFFFFFFFDFFFFFFFFFFFFFFFFFFFFFDDEFFFFFFBFF
@M05620:37:000000000-D9766:1:1101:17231:12656 1:N:0:34
ACCACACCTTCTACAATGAGCTGCGTGTGGCTCCCGAGGAGCACCCCGTGCTGCTGACCGAGGCCCCCCTGAACCCCAAGGCCACCCGCGAGAAGATGACCCAGGGGCGTGGCCGGCTACCCCTCCTGGTGGCCGCCTCCTTCCTTCCTGGCCTCCCGGTGCTGCGCCCTTTTCCACTGGTTCTCTCTTCTGCGTTTTTCCTTGGGACTCTCTTCCCTGACTTGCTCCCCCTTTGGACCCTTGCAGGTCCT
+
AAAAA1AA1CFFFGGDAG1FF1GFEEE0A0AFGEFG?EG/AGEEGGGEABECDFCGGHBE@E>EFEEEG/>GGHHFG/EGFHHH/FEGG@@B//<1111?<F/?C//<->@-<<----;::..C..;::/9.99-9-.CE/9B/BBF/0;/.-/:9;B-99-/9/-;9--:///://9/-9;//://B/////--;9A9B////B----///9///9;/-9//9////-;A--////9;-//:9/;-F///
@M05620:37:000000000-D9766:1:1101:9482:12667 1:N:0:34
GAGGCTGCTTTGGAAGAAACTCATAGATTACTGCAACAGTTCCCCCTGGACCTGGACAAGTTTCTTGCCTGGCTTACAGAAGCTGAAACAACTGCCAATGTCCTACAGGATGCTACCCGTAAGGAAAGGCTCCTAGAAGACTCCAAGGGAGTAAAAGAGCTGATGAAACAATGGCAAGTAAGTCAGGCATTTCCGCTTTAGCACTCTTGTGGATCCAATTGAACAATTCTCAGCATTTGTACTTGTAACTG
+
A1AAA1CA@F3D1FGGGCGGDGBGBGHGFHHHHHHHBCGFGHHBGGCGEFHHGFEG0B0FGFGH2G1BGGFGGHFGHBFAGGHF1BGHHB?GF0DEFEHHHHGFDEGB>>FEBFFGCFEGGGGHHGFBGEFGFFDHFFHE<FB<B1DFGHGGFHEB@<001FFDFGHEHHHHHBHBG<?><GGBFGHGEHDH11<<.<=0==D<0<DDFGGCFB:CGC0GG0C:GCC0GFGGFFFBBB0999FB00;;FGB
@M05620:37:000000000-D9766:1:1101:13759:12693 1:N:0:34
GAGGCTGCTTTGGAAGAAACTCATAGATTACTGCAACAGTTCCCCCTGGACCTGGAAAAGTTTCTTGCCTGGCTTACAGAAGCTGAAACAACTGCCAATGTCCTACAGGATGCTACCCGTAAGGAAAGGCTCCTAGAAGACTCCAAGGGAGTAAAAGAGCTGATGAAACAATGGCAAGTAAGTCAGGCATTTCCGCTTTAGCACTCTTGTGGATCCAATTGAACAATTCTCAGCATTTGTACTTGTAACTG
+
BBCBBCFBFFFFGGGGGG4BGGHHHHHHHFGFG5FFFHHHHHHHHGGGEGFHHHHHGHHHHHHHHHHGGFHHHHHHHHHHHHHHHHGGHHGGGHHGHHHHHHGHHHHHHHHHGHFHHHE?EFHHHHHG0GHHGHHGHHHHFHFHGHHEDHGGGHHHHGGHHHHHHHHHHFHFFHHHHG1FGFGFGGHHEGGHGHDEGGGGFBHGFFDGHFHDGGFGCHHHHGHFHFG<CGF9CFGGGGGGFGGGGFFGE0F
@M05620:37:000000000-D9766:1:1101:19261:12706 1:N:0:34
AGTGCCAGCTCTCAATCGCACAGGGGACCCAGGGCCTGGCCCCTCCATCCAGAAAACCTATGACCTCACCCGCTACCTGGAGCACCAACTCCGCAGCTTGGCTGGGACCTATGTGAGTATCCAGCGTAGGAATCTGGGAGTTGGGGAGGAGTGAGGAGTTGGGGAAAGACAGTCCTAACCGTGGAGGGTTCTGGTAAATGATGGGGTGAGGAGGGGCTCTTTGGCTCCCACCAGTCCCCCTGTCTGGTCTA
+
A?AAAF54AFFFGDGGGECFEGHGGGGGGFFDC?AECFEFHHGHGGCDHFEGGCBGGGHBGHEHHHHHHHHGGC/EHHHFHHGHHHG1EGGGGGGCEG?GGHHEFGFGGHFHHHFHHHHHGHHHHGEGGGDFGHHHFHHGGHFHCGFGGGGHHHHHHGHFHHFGE.CCHHHHHHGHHFHHGGGGGGFFEFFGGGGGGGGGGGGFEDFFFFFBDFFFFFFFFFFEFFFFFFFFFFFFFFFFFFFFFFFFFF9
@M05620:37:000000000-D9766:1:1101:19514:12799 1:N:0:34
AGTGCCAGCTCTCAATCGAACAGGGACCCCAGGCCCTGGCCCCTCCATCCAGAAACCCTTTAACCTCACCCCCAACCTGGGGCACCACCTCCGCACCTGGGCTGGGCCCTATGTGAGTATCCAGCGTAGGAATCTGGGAGTTGGGGAGGAGTGAGGAGTTGGGGAAAGACAGTCCTAACCGTGGAGGGTTCTGGTAAATGATGGGGTGAGGAGGGGCTCTTTGGCTCCCACCAGTCCCCCTGTCTGGTCTA
+
AAAAAFFFAFFFGGB3B1B1F0BGG00BE00BB0B00B/BGHCAE/01F011BFH0F/0011AD1101BGA////B/0B0////?/B>>0F//?//>BGHE/<EG//?</01<FHHHHHHHHHHHGGGGGHHHHHHHHHGGHHHGGGGGGGHHHHHHGHHHHGGGGHHHHHHHHHHHHGGGGGGGGGGEFGGGGGGGGGGGGGGGFF@FFFFFF@@@@FFFFFFFFFFFFFFFFFFFFFF@FFFFFFFFFF
@M05620:37:000000000-D9766:1:1101:4859:12804 1:N:0:34
GAGGCTGCTTTGGAAGAAACTCATAGATTACTGCAACAGTTCCCCCTGGACCTGGAAAAGTTTCTTGCCTGGCTTACAGAAGCTGAAACAACTGCCAATGTCCTACAGGATGCTACCCGTAAGGAAAGGCGCCTAGAAGACTCCAAGGGAGTAAAAGAGCTGATGAAACAATGGCAAGTAAGTCAGGCATTTCCGCTTTAGCACTCTTGTGGATCCAATTGAACAATTCTCAGCATTTGTACTTGTAACTG
+
BBBABBFBFFFFGFGGFGGGGGGHHHHHHHHHHHHHGHHHHGHHHGGGHGHHHHHHHHHHHHHHHHHHHHHGHHHGHHGHHHHHHHGHHHHHHHHHFHHHH4@FDHHFHHHBHGHHHHGGGAFFHHEEHH/>EFGFFHHHBGG22FD/?F/EHFHH2F<FGHHHBDDGHFCGFHBC1.>FFFDF<DGCGH0DGDAC<.<<DGCHCGHHFFBAF<CFBC:GFHGGBFFFGGFGFFGFGGGGFFFG0;;BFGC
@M05620:37:000000000-D9766:1:1101:4838:12811 1:N:0:34
GCGCCTGCTTTGGCAGAAAATCATATCTTACTTCAACAGTTCCCCCTGGACCTGGTAACGTTTCTAGCCTGGCGTCCAGACGCTGCCCCAAATGACAATGTCCTACAGGATGCTACCCGTCCGGAAAGGCTCCTCGCCTCCTCCACTGGCGTCCCCGAGCTGATGCACCCATGGCAAGTAAGTCAGGCATTTCCGCTTTCGCACTCTTGTGGCTCCAATTGCACAATTCTCCGCATTTGTCCTTGTAACTG
+
>1>1>>AFFFFFBGGE1EG1BBBDD33DF3DG3DA1DEFDFGHHHGEGA0FFGHA1D21BABBFF22DFGH/B/A/>E@B/>>BE/F/B>E01B1B1F1BGGHHGHHHHGHHHHGHHHAG///>//BGGGGHGH0?//</?FHHB01?G/>C->..>-ACFH<GH00<GE.;//;G0EH0;CGG0<CBAFFGGGGGGGGBFFGAGGGGFGG..AFE/;;BF////9;;BFF/A;-;AF/B/9;FFFBBBF/
@M05620:37:000000000-D9766:1:1101:9815:12840 1:N:0:34
AGTGCCAGCTCTCAATCGCACAGGGGACCCAGTGCCTGGCCCCTCCATCCAGAAAACCTATGACCTCACCCGCTACCTGGAGCACCCCCTCCGCAGCTTGGCTGGGACCTATGTGAGTATCCAGCGTAGGAATCTGGGAGTTGGGGAGGAGTGAGGAGTTGGGGAAAGACAGTCCTAACCGTGGAGGGTTCTGGTAAATGATGGGGTGAGGAGGGGCTCTTTGGCTCCCACCAGTCCCCCTGTCTGGTCTA
+
>A>1>B1FAFFFG1FFGFFAECHHG00AEEEH1BBGDHHHHHGHGGHHHHHHHHHHFFHHHGGHHFGGHHHCE>>EHF1B0BFGHH/>>EGEGGGGEHHHGHHGGGHHGHGHHHHHHHHHHHGHHGGGGGFDGHHHHHCGGHHFGG<CGAEHHDHHFFHHHHGGGCEHFGBGHHHHHGHGGGGG?EGGGGGGGGGGGGGGGGGGGFF@FFFFFF@@?@FFFFFFFFFFFFFFFFFFFFFF@FFFFFFFFFB
@M05620:37:000000000-D9766:1:1101:26257:12840 1:N:0:34
AGTGCCAGCTCTCAATCGCACAGGGGACCCAGGGCCTGGCCCCTCCATCCAGAAAACCTATGACCTCACCCGCTACCTGGAGCACCCACTCCGCAGCTTGGCTGGGACCTATGTGAGTATCCAGCGTAGGAATCTGGGAGTTGGGGAGGAGTGAGGAGTTGGGGAAAGACAGTCCTAACCGTGGAGGGTTCTGGTAAATGATGGGGTGAGGAGGGGCTCTTTGGCTCCCACCAGTCCCCCTGTCTGGTCTA
+
>A>3>DFFBFFFGGGGGGGAEFHGG?AEEEHHBEGGFGHHHHGHGGHHHHHHHHHAFFHHHGHHHGGHHHHGG>EEHHGGBBGHHH11?GHFEFCGEHFGGGHGGGHGGHHHHHHHHHHHHHHHHGGDGGHHHHHHHH0FGHHHGG.CG.<CH0DG0EHHHHGGGDHFCGEGHHHHHHHGGGGGCEGGEFGGGGGGGGGGGGGGGFFFFFFFFFFFFFFFFFFFFFFFFFFFFFFFFFFFFFFFFFFFFFB
@M05620:37:000000000-D9766:1:1101:22605:12861 1:N:0:34
AGTGCCAGCTCTCCATCGCACAGGGGACCCAGGGCCTGGCCCCTCCATCCAGAAAACCTATGACCTCACCCGCTACCTGGCGCACCAACTCCGCAGCTTGGCTGGGACCTATGTGAGTATCCAGCGTAGGAATCTGGGAGTTGGGGAGGAGTGAGGAGTTGGGGAAAGACAGTCCTAACCGTGGAGGGTTCTGGTAAATGATGGGGTGAGGAGGGGCTCTTTGGCTCCCACCAGTCCCCCTGTCTGGTCTA
+
>1>1>DFFAFFFG1FGGGGAECHFG0BEEFHHFEEEGGHHHHGHGGHHHGHHHHHFGFHHHFGHHFGHHHH>F>FEHH@F0>?EGG0/?FGBEFCEGHGHGHHGGGHHGHHHHHHHHHHHHHHHHGGGGGGHHHHHHH0FFHHFGG.AG<CGH0DHCEHHHHGGF.:G:G/CFGGGGGGGGGGGBGGGGGGGGGGGGGGFFFFFFFF@FFFFFF@?@@FFFFFFFFFFFFFFFFFFFFFF@FFFFFFFFFF
@M05620:37:000000000-D9766:1:1101:9749:12870 1:N:0:34
AGTGCCAGCTCTCAATCGCACAGGGGACCCAGGGCCTGGCCCCTCCATCCAGAAAACCTATGACCTCACCCGCTACCTGGAGCACCCACTCCGCAGCTTGGCTGGGACCTATGTGAGTATCCAGCGTAGGAATCTGGGAGTTGGGGAGGAGTGAGGAGTTGGGGAAAGACAGTCCTAACCGTGGAGGGTTCTGGTAAATGATGGGGTGAGGAGGGGCTCTTTGGCTCCCACCAGTCCCCCTGTCTGGTCTA
+
AA>3>DFFBFFFG4GGGGGCGGHHGFEEGGHH2EEEGFHHHHGHGGHGHHHHHHHGHGHHHFHHHEGHHHHGG>EFHGHG2BGHHH1??GFFEGFGGHGHGHHGGGHHGHHHHHHFHHHHHHHHHGGGGGHHHHHHHHCFGHHHGGEGG<EHHDGHFGHHHHGGEDGHHHHHHHHHHHHGGGGGGGGGFGGGGGGGGGGGGGGGGFFFFFFFFFFFFFFFFFFFFFFFFFFFFFFFFFFFFFFFFFFFFFF
@M05620:37:000000000-D9766:1:1101:10774:12938 1:N:0:34
GAGGCTGCTTTGGAAGAAACTCATAGATTACTGCAACAGTTCCCCCTGGACCTGGAAAAGTTTCTTGCCTGGCTTACAGAAGCTGAAACAACTGCCAATGTCCTACAGGATGCTACCCGTAAGGAAAGGCTCCTAGAAGACTCCAAGGGAGTAAAAGAGCTGATGAAACAATGGCAAGTAAGTCAGGCATTTCCGCTTTAGCACTCTTGTGGATCCAATTGAACAATTCTCAGCATTTGTACTTGTAACTG
+
A>>AAAFAFFFFGFGGFGGGGGHGFHHHHHHHHHHGHGHHHHHHHGGGHHHHHHHGGHFHFHHHFHGHHHHHHGFGHHHHHHHHHFHHHGHHHHFHEFHHHFFHHHHHHHHHHHFHFHGEEGHHHGHHHEHHGHGHGFHHBGHHHFHGGHFGHHHHHGGHHHHHHHHHFHHHGFEHFGGGGGHGGGHHHHHGHBDDGGCGHFHHGHHHFHHGHGGHGHHHHBCGFHHHHHFFGGGGGGGFFFFGG0FCFFC
@M05620:37:000000000-D9766:1:1101:24164:12978 1:N:0:34
AGTGCCAGCTCTCAATCGCACAGGGGACCCAGGGCCTGGCCCCTCCATCCAGAAAACCTATGACCTCACCCGCTACCTGGAGCACCAACTCCGCAGCTTGGCTGGGACCTATGTGAGTATCCAGCGTAGGAATCTGGGAGTTGGGGAGGAGTGAGGAGTTGGGGAAAGACAGTCCTAACCGTGGAGGGTTCTGGTAAATGATGGGGTGAGGAGGGGCTCTTTGGCTCCCACCAGTCCCCCTGTCTGGTCTA
+
AB>AAFFFBFFFGGGGGGGCGFHGGGGGGGHHFFGGGGHHHHGHGGHHHGHHHHHGHGHGHHHHHHHHHHHGGEGGHHHHGHHHHHGHGHHHGGGGGHHFGHFGGGHHGHHHHHHHHHHHHHHHHGGGGGHHHHHHHHFFGHHHGGGGGGGHHHHHHGHHFCCGGGGHHHHHHHHHHHHHGGGGGGGGCFGGGGGGGGGGGGGGGGFFFFFFFFACFFFFFFFFFFFFFFFFFFFFFFFFFFFFFFFFFFF
@M05620:37:000000000-D9766:1:1101:28402:12981 1:N:0:34
AGTGCCAGCTCTCAATCGCACAGGGGACCCAGGGCCTGGCCCCTCCATCCAGAAAACCTATGACCTCACCCGCTACCTGGAGCACCAACTCCGCAGCTTGGCTGGGACCTATGTGAGTATCCAGCGTAGGAATCTGGGAGTTGGGGAGGAGTGAGGAGTTGGGGAAAGACAGTCCTAACCGTGGAGGGTTCTGGTAAATGATGGGGTGAGGAGGGGCTCTTTGGCTCCCACCAGTCCCCCTGTCTGGTCTA
+
>A1>AFFBACBFBGGGFF1AAFGHF0AAE0FGE0EEFFHFFHGHGGGDEHHFBFGHHGHCGHHHHHHHHHGGGGGGHHHHHHHHHHHGGH1GEFGEGHGHGHHGGGFHGHHHHDGHHDGHHHGHHGGGGGHHHHHHHG<FEHHGCC.CCAEGHFHF<A<GHHGGG.GGGHFGGHGHGHFHGGE@BGGGEGFGGFCFGGEGGGGGG.9@EFFFFF???@FFFFFFFFFFFFFFFFFFFFFF@FFFFFFFFFF
@M05620:37:000000000-D9766:1:1101:21026:12984 1:N:0:34
AGTGCCAGCTCTCAATCGCACAGGGGACCCAGGGCCTGGCCCCTCCATCCAGAAAACCTATGACCTCACCCGCTACCTGGAGCACCAACTCCGCAGCTTGGCTGGGACCTATGTGAGTATCCAGCGTAGGAATCTGGGAGTTGGGGAGGAGTGAGGAGTTGGGGAAAGACAGTCCTAACCGTGGAGGGTTCTGGTAAATGATGGGGTGAGGAGGGGCTCTTTGGCTCCCACCAGTCCCCCTGTCTGGTCTA
+
ABBBBFFFBFFFGGGGGAFFGCBGFEGGGGHHGGGGGFHHHHGHGGGHHHGHFHFGHGHHHHFHHHHHHHHGGGGGHHHHGGHGHHHHGHHHGG@/EGHHGHHFEEHHGHHHHHHHHHHHHHHHHGGGGGHHHHHHHHHGGHHHGGGGGGGHHHHHHGHHHHCGGGHHHHHHHHHHHHHHGGGGGGGGEFFGGFFFFFGGGGGGGGFFFFFFFFFFFFFFFFFFFFFFFFFFEFFFFFFFFFFFFBFFFFB
@M05620:37:000000000-D9766:1:1101:12555:13008 1:N:0:34
AGTGCCAGCTCTCAATCGCACAGGGGACCCAGGGCCTGGCCCCTCCATCCAGAAAACCTATGACCTCACCCGCTACCTGGAGCACCAACTCCGCAGCTTGGCTGGGACCTATGTGAGTATCCAGCGTAGGAATCTGGGAGTTGGGGAGGAGTGAGGAGTTGGGGAAAGACAGTCCTAACCGTGGAGGGTTCTGGTAAATGATGGGGTGAGGAGGGGCTCTTTGGCTCCCACCAGTCCCCCTGTCTGGTCTA
+
AB>AAFFFCFFFGGGGGGGGGGHHGGGGGGHHGGGGGGHHHHGHGGHGHHHHHHGHHGHHHHGHHHHHHHHGGGGGHFHHHHHHGHHHGHHHGGGGGHHHGHHGGEHHGGHHHHFHHGHHHHHHHGFGGGHHHHBHHF0/AGHHFGFDGGGHFHHFCDGHHHCGGGHE//GHHGHHHHHHGGGGGGGC.CFGGGGGGGGFGGGGGGFFFFFFBFFFFAFFFBFFFFFFFFFFFFBFFFFFAFFFFFFFFFB
@M05620:37:000000000-D9766:1:1101:17872:13010 1:N:0:34
AGTGCCAGCTCTCAATCGCACAGGGGACCCAGGGCCTGGCCCCTCCATCCAGAAAACCTATGACCTCACCCGCTACCTGGAGCACCAACTCCGCAGCTTGGCTGGGACCTATGTGAGTATCCAGCGTAGGAATCTGGGAGTTGGGGAGGAGTGAGGAGTTGGGGAAAGACAGTCCTAACCGTGGAGGGTTCTGGTAAATGATGGGGTGAGGAGGGGCTCTTTGGCTCCCACCAGTCCCCCTGTCTGGTCTA
+
BAAAAFFFBFFFGGGGGGGGGGHGGGGGGGHHFGGGGGHHHHGHGGHHHHHHHHHHHGHHHFHHHHHHHHHGGEGGHHHHGHHHHHHHGHHHGGGGGHHHGHHGGGHHGHHHHHHHHHHHHHHHHGGGGGHHHHHHHHHGGHHHGGGGGGGFHHHHGGHHHHGGEGHHHHHHHHHHHHHHGGGGGGGGGGGGGGGGGGGGGGGGGGFFFFFFFFFFFFFFFFFFFFFFFFFFFFFFFFFFFFFFFFFFFFF
@M05620:37:000000000-D9766:1:1101:17417:13025 1:N:0:34
GAGGCTGCTTTGGAAGAAACTCATAGATTACTGCCACAGTTCCCCCTGGACCTGGAAAAGTTTCTTGCCTGGCTTACAGAAGCTGAAACAACTGCCAATGTCCTACAGGATGCTACCCGTAAGGAAAGGCTCCTCGACGACTCCAAGGGAGTAAAAGAGCTGATGAAACAATGGCAAGTAAGTCAGGCATTTCCGCTTTAGCACTCTTGTGGATCCAATTGAACAATTCTCAGCATTTGTACTTGTAACTG
+
A>ABABFBFFFFGGGGGFGGGGHHHHHHHHBGHF4FGHGBAFG3BFEFA2B2FHEHAA2BBFGGDFFDGHHHHHAFGGHGHHHHHD3GHFHHHHHH3BFGHHHHGFGHGHHHHHFHHHGGGFHHF3BGHHHHGH2EE/><DGGH22@FGHGGCHD1?/FGHH1FGGHDHCGHHHHHHGHGHHHHHHHHEHHHHHGGGGGHHHHHHHHHGHHD0GHGG0CFGFFFF/CFGGGGGGGGGGGG0FGGGGB9CFB
@M05620:37:000000000-D9766:1:1101:17405:13042 1:N:0:34
GAGGCTGCTTTGGAAGAAACTCATAGATTACTGCAACAGTTCCCCCTGGACCTGGAAAAGTTTCTTGCCTGGCTTACAGAAGCTGAAACAACTGCCAATGTCCTACAGGATGCTACCCGTAAGGAAAGGCTCCTAGAAGACTCCAAGGGAGTAAAAGAGCTGATGAAACAATGGCAAGTAAGTCAGGCATTTCCGCTTTAGCACTCTTGTGGATCCAATTGAACAATTCTCAGCATTTGTACTTGTAACTG
+
BBBBBBFAFFFFGG5FEBAGGGDGFHFHHHHHHHF4BAGHHHHHHGGFFGFHHHHHGFFGFGHHHHHHHHGHHHHGCGHGFFGHHGHHHH?GGHGHFGHHHHGGBHHHHHHHEH4BFFGEEEHCGCFFBFGHGHHGHHHHHFHHCHHA?GGGGHHHGFHHHHHHHGHHHFFHHHHHHGHGGGHHHFBFGHGHHHCEEGGHGGDG<CGHHGHGHFCHFCGG0G0C0:CGCGCFBFGGGGGFGGGGFBFFFGF
@M05620:37:000000000-D9766:1:1101:18297:13043 1:N:0:34
AGTGCCAGCTCTCAATCGCACAGGGGACCCAGGGCCTGGCCCCTCCATCCAGAAAACCTATGACCTCACCCGCTACCTGGAGCACCAACTCCGCAGCTTGGCTGGGACCTATGTGAGTATCCAGCGTAGGAATCTGGGAGTTGGGGAGGAGTGAGGAGTTGGGGAAAGACAGTCCTAACCGTGGAGGGTTCTGGTAAATGATGGGGTGAGGAGGGGCTCTTTGGCTCCCACCAGTCCCCCTGTCTGGTCTA
+
AAAAAFFFBFFFGGGGGGFFGGHHGEEGEGHHFFGEFFHHGHGEFGHHHHHHGFFGHGHHHHFHHGHHHHHGG>EFHFGHFHHHGHAFFGHGEGGGGHFGACHGG/FGGHGHHDBF3?GHHGGDFFEDGGBFGHHBDGCCDGGHGGCDGADHH0DHG.CGHHGG.AGHHHFHHBHHBGGF?GEC9CEAEFGFGGGFGFFGFBFGGGFFEFFFADFCF-EBFFBFEBFFFFFFEFFFFFFFFFFFFFFFFFB
@M05620:37:000000000-D9766:1:1101:17425:13045 1:N:0:34
GAGGCTGCTTTGGAAGAAACTCATAGATTACTGCAACAGTTCCCCCTGGACCTGGAAAAGTTTCTTGCCTGGCTTACAGAAGCTGAAACAACTGCCAATGTCCTACAGGATGCTACCCGTAAGGAAAGGCTCCTAGAAGACTCCAAGGGAGTAAAAGAGCTGATGAAACAATGGCAAGTAAGTCAGGCATTTCCGCTTTAGCACTCTTGTGGATCCAATTGAACAATTCTCAGCATTTGTACTTGTAACTG
+
AAAAABFBFFDDGF5BFGFGGGHHHHHGHGHGHHDGFHGHHGGHHGGGEFGHHGGGBDCFFGHGGHGFFFHGHHHFGDFGGFFGHFFHGFBGHHHHHGHHHGBGFGHHGGGHHHDFHBE?>AGFGFFBBFFGGHGEFHHFBFGHGHHGAHGGFDGH@F2FGFDGHHHGGGHGGF0GFFF<FGFFGGGG.<>=1FCCEDG<0DDGHHHHHFGGHHGH:CCGGGHGGGH<CC0CFGGGGGGFGGGGFFGFB9F
@M05620:37:000000000-D9766:1:1101:21820:13052 1:N:0:34
GAGGCTGCTTTGGAAGAGCACACGTCTGAACTCCAGTCACTGCTGAGTATCTCGTATGCCGTCTTCTGCTTGAAAAAAAAAAACCAAAAGATCCTCACCCTCCATTCTATTAGATCACCGCCCAGTATTTCAGCATTACATCTTATCTAATCTCTCATCAACATCCCACTATACCATCCTACAAGTAACATTAATCTCTCTTCTTCTTCTTCTATCGTCCCATCATCTCGGACTTCCCCCTATCTTTTCTC
+
BABCCCFBFFFFGFFGGGGGGGHGGHGFFHHHGHCAGGGF55353BB5DDFGGFBEGHGGAAFGGGGHHHFGABGFGG@EEE>?1?///3/3?3433/00///244444433333B2B?//////2222222111111?111?=1111111<1<1<<1<11010>>.0../0000000.00000000000000;00000:00000000;0000000./9..00/;00;0...:-0;:9/.-.00000;000
@M05620:37:000000000-D9766:1:1101:8762:13088 1:N:0:34
GCGGCTGCTTTGGCAGAAACTCATATATTACTGCAACAGTTCCCCCTGGACCTGGAAAAGTTTCTTGCCTGGCTTACAGACGCTGACACAACTGCCAATGTCCTACAGGATGCTACCCGTAAGGAAAGGCTCCTAGAAGACTCCAAGGGCGTACAAGAGCTGATGCACCCCTGGCAAGTAAGTCAGGCATTTCCGCTTTCGCACTCTTGTGGATCCAATTGAACAATTCTCAGCCTTTGTACTTGTAACTG
+
11>1>>AAFFFDBBFEFBGFGGHGH33DFFBF2B1EGGGGHHHHHGEGAGFHBHE0B10BBEDFFEGGHHHAFBB1BFBD>/>EE/FBBFFEFHHHHGEFHHHHHHHHHFGHHHBGHHCG//B11GHHHHHHGH1FD111BGHHG1</C/>C//<1?CGHHHHHH111F.->F.CH0CHDFHHHBHGGEGHHHHGGGGG0CCF?GGGGFFG.0;FGG;CFF0CF0/;;FFG0CG/90F/B/;FFFFB/BF9
@M05620:37:000000000-D9766:1:1101:29390:13107 1:N:0:34
AGTGCCAGCTCTCCATCGCACAGGGGACCCAGGGCCTGGCCCCTCCATCCAGAAACCCTATGACCTCACCCGCTACCTGGAGCACCAACTCCGCAGCTTGGCTGGGACCTATGTGAGTATCCAGCGTAGGAATCTGGGAGTTGGGGAGGAGTGCGGAGTTGGGGAAAGACAGTCCTAACCGTGGAGGGTTCTGGTAAATGATGGGGTGAGGAGGGGCTCTTTGGCTCCCACCAGTCCCCCTGTCTGGTCTA
+
>A>1>BBFACFFGAGGGEE1E?FFF0BAEAAEBEAAFFHFHHGHGGFGHF1GFGGABEGHFFFGHFFFGHH>E>>FHHFG0BGGHH0??GH1EE/E>GBFEGFGGGHHGFHHHHHHHHHGHHHHGGCEGGHHHHHHHH0FEHHHGG.AG.CCG0=C-ACGGGGGG.:G/C:BFGGGGGGGGGEAAEGGGGFFFG;FGFFFFFFFFFA@EFFFFF@@@?EFFFFFFFFFFFFFFFFFFFFF@FFFFFFFFFF
@M05620:37:000000000-D9766:1:1101:11933:13107 1:N:0:34
GCGGCTGCTTTGGCAGAAACTCATAGATTACTGCAACAGTTCCCCCTGGACCTGGAAACGTTTCTTGCCTGGCTTACAGAAGCTGACACAACTGCCAATGTCCTACAGGATGCTACCCGTAAGGAAAGGCTCCTAGAAGACTCCAAGGGAGTAAAAGAGCTGATGAAACCATGGCAAGTAAGTCAGGCATTTCCGCTTTAGCACTCTTGTGGATCCAATTGAACAATTCTCAGCATTTGTACTTGTAACTG
+
>1>1>A1>FFFF11BAAFFAFGGFDA1DFEFG2B11FGGGDGGHHGEF/0FGGF00F10BBBBGGBFFHHHEGAB1FGDE1BGGG101B0F?1F@F@1FF@@FGHGHFHFFHHHDEFGEG//FF1CEFHEFHEH1B111BFFFG111?E/?E0>>2GFHHHH1FG1<1F0/??<FGCFHEFDGHD1CHE0FFFDA?ECEEHHHHFHHFCCC:0CHHEHFHFBFGG/CCGGBBFBFBFGFFEGGGGG000;9
@M05620:37:000000000-D9766:1:1101:14011:13116 1:N:0:34
AGTGCCAGCTCTCAATCGCACAGGGGACCCAGGGCCTGGCCCCTCCATCCAGAAAACCTATGACCTCACCCGCTACCTGGAGCGCCAACTCCGCAGCTTGGCTGGGACCTATGTGAGTATCCAGCGTAGGAATCTGGGAGTTGGGGAGGAGTGAGGAGTTGGGGAAAGACAGTCCTAACCGTGGAGGGTTCTGGTAAATGATGGGGTGAGGAGGGGCTCTTTGGCTCCCACCAGTCCCCCTGTCTGGTCTA
+
AAA>ADFFBFFFGGDGGGGGEEHHGCGG?DGF2EGGCFFHFGEEEGHGHHHHFHFHGGFHFFHHHHGHHHHGEEEGHEBGFGHCEGAEFHFFEFFGGGHHGHHGGGHHGHHHHHHHHHHHHHHHHGGGGGHHHHHHHHCGGHHHGGGGGGGHHHHHHGHHHHGGGGHHHHHHHGGGGGGGGGGGGGGGGGGGGGGGGGGGFFFFFFFFFFFFFFFFFFFFFFFFFFFFFFFFFFFFFFFFFFFFFFFFFFF
@M05620:37:000000000-D9766:1:1101:11946:13122 1:N:0:34
GAGGCTGCTTTGGAAGAAACTCATAGATTACTGCAACAGTTCCCCCTGGACCTGGAAAAGTTTCTTGCCTGGCTTACAGAAGCTGAAACAACTGCCAATGTCCTACAGGATGCTACCCGTAAGGAAAGGCTCCTAGAAGACTCCAAGGGAGTAAAAGAGCTGATGAAACAATGGCAAGTAAGTCAGGCATTTCCGCTTTAGCACTCTTGTGGATCCAATTGAACAATTCTCAGCATTTGTACTTGTAACTG
+
AAAABBFBFFFFGGGGFFGGFGBGDHGHHGHHHHHGGFHHHHHHHGGGHGHHHEHFGHGHFGFHDFBFHHHHHHFHHHHFFHHHFHHGHEGHHHHHHGHHHHGHFGHHFFHHHHDFHHE/>EGHGGFHFHHHGGFGHHHHB3BGFGHFGEGA<FGHHEHCGHGFHGHHHE/<?GCHFG111GFHBGGFGHBGFHGGGFEGHGHHHHHHHGGGECGHGBGHHFHHHHHFHFB0;FFFGFGBBFGGGGG0FGC
@M05620:37:000000000-D9766:1:1101:25570:13133 1:N:0:34
GAGGCTGCTTTGGAAGAACCTCATATATTACTGCAACAGTTCCCCCTTGACCTGGAAAATTTTCTTGCCTGGCTTACAGAAGCTGACACACCTGCCAATGTCCTACAGGCTGCAACCCTTCCTGCAAGGATCCTCGCATCCTCCACTGGCGTCCCAGAGATGATGCCCCACTAACAAGTCCGTCCGGCCTTTACGCTTTCGCATTCTTGTAGCTAACATTGCACCATACTCCGACTTTTTACTTGTAACTG
+
A1AAAA@1BBFFCGE1F1FGBGBDF3F3D3FBG1ABA0BAFGGHHGGBFDFFGHHFHG011BFHGHHHHHFFGGFFGHFGHFGHHH0GGHGGHHGGHF1GHF2BBBF@0>GHG0BBG?00001BF011/0BG01B?///<BD1F00110//?/<C1G</<1??1?11?</.>01<<1<>11.<<<-A--<:G0CEFGGGFG:;.;0;C00000;;9CFGG9000/.;0;=FBC@--BFB/-;;FF/9BFF/
@M05620:37:000000000-D9766:1:1101:8961:13137 1:N:0:34
GAGGCTGCTTTGGAAGAAACTCATAGATTACTGCAACAGTTCCCCCTGGACCTGGAAAAGTTTCTTGCCTGGCGTACAGACGCTGAAACAACTGCCAATGTCCTACAGGATGCTACCCGTAAGGAAAGGCTCCTAGAAGACTCCAAGGGAGTAAAAGAGCTGATGAAACCATGGCAAGTAAGTCAGGCATTTCCGCTTTAGCACTCTTGTGGATCCAATTGAACAATTCTCAGCCTTTGTACTTGTAACTG
+
BBCBBCFCFFFFGGGGGGGGGGGHGHHHHHHHHHHHFHHHHHHHHGGGHHHHHHHHHHHHHHHHHHHHHFH1F0AA0EHHH?EA1E3FDGGHHBGHHG3FFFFDHEGHFFEFG34G2BEFEGFHB3G0FGBCFH23B3DBGGGHF2@FGA/?2FD1GAGHGHFDG1FF<0<F10>GGFHBFH1<=0<<GFH0==CEGD.0;GHH0;GHF0<E00C/CFFG0CBFFG0;;CFGF0/;FFBBF9CGGFG0FGB
@M05620:37:000000000-D9766:1:1101:16764:13141 1:N:0:34
AGTGCCAGCTCTCAATCGCACAGGGGACCCAGGGCCTGGCCCCTCCATCCAGAAAACCTATGACCTCACCCGCTACCTGGAGCACCAACTCCGCAGCTTGGCTGGGACCTATGTGAGTATCCAGCGTAGGAATCTGGGAGTTGGGGAGGAGTGAGGAGTTGGGGAAAGACAGTCCTAACCGTGGAGGGTTCTGGTAAATGATGGGGTGAGGAGGGGCTCTTTGGCTCCCACCAGTCCCCCTGTCTGGTCTA
+
AA>>AFFFBFFFG4FFGGGCGGHDGEDGGGFHAFEEGFHHHHGEGGHHHGFHHFGGGGFHHFDHHEGEHCBEE/>EHEFGBFGHHHFGGHHGEGGGCHHHFHHGGGFHEGCDGF?DDHFFHHHGHGCACC<FGHFHGFGFEGGCDCFCDADGCDGFCEHHHFC@.AGFFCCGGHCCFCC.@GG@DEFGGGGGGGBBFGFFFGGGGGFBEFFFFFBB;BFFEFFFFFFF?B9DAFFFFFFF-AB/BFFFBFF
@M05620:37:000000000-D9766:1:1101:25556:13145 1:N:0:34
GAGGCTGCTTTGGAAGAACCTCATAGATTACTGCAACAGTTCCCCCTTGACCTGGAAAAGTTTCTTGCCTGGCTTACAGAAGCTGAAACACCTGCCAATGTCCTACAGGATGCTACCCGTAAGGAAAGGCTCCTAGAAGACTCCAAGGGAGTAAAAGAGCTGATGAAACAATGGCAAGTAAGTCAGGCATTTCCGCTTTAGCACTCTTGTGGATCCAATTGAACAATGCTCAGCATTTGTACTTGTAACTG
+
BABBBBF3CFFFGGGGGGGGGGHHHHHGGHHHH5FGCHHGHHHHHGG2BFHHHHFFGHGEGHHHHHHHHHGHHHHHHHHHHGHHHHHHHHHGHHHEHHHHHHBFGHHGGHHHHHGHHFEEGEHHHHHGFHHHGHHHGFBHHHHHHFHGGHGGFHHHHGHHHHHHHHHHHGHHHHHGHGHHHHHHGHHHHHHHGHCECAEHHHHGH<=DGGGGFH0;;GHHHHHH0CG0;;BFGGGGGGF0;FGGGFGGGGG
@M05620:37:000000000-D9766:1:1101:19019:13161 1:N:0:34
AGTGCCAGCTCTCAATCGCACAGGGGACCCAGGGCCTGGCCCCTCCATCCAGAAAACCTATGACCTCACCCGCTACCTGGAGCACCAACTCCGCAGCTTGGCTGGGACCTATGTGAGTATCCAGCGTAGGAATCTGGGAGTTGGGGAGGAGTGAGGAGTTGGGGAAAGACAGTCCTAACCGTGGAGGGTTCTGGTAAATGATGGGGTGAGGAGGGGCTCTTTGGCTCCCACCAGTCCCCCTGTCTGGTCTA
+
BCBABFFFCFFFGGGGGGGGGGHHGGGGGGHHGGGGGGHHHHGHGGHHHHHHHHHHHGHHHHHHHHHHHHHGGGGGHGHHGHHHGHHHGHHHGGGGGHHHGHHGGGHHGHHHHHHHHHHHHHHHHGGGGGHHHHHHHHHGGHHHGGGGGGGHHHHHHGHHHHGGGGHHHHHHHHHHHHHHGGGGGGGGCFGGGGGGGGGGGGGGGGFFFFFFFFFFFFFFFFFFFFFFFFFFFFFFFFFFFFFFFFFFFFF
@M05620:37:000000000-D9766:1:1101:29289:13192 1:N:0:34
AGTGCCAGCTCTCAATCGCACAGGGGACCCAGGGCCTGGCCCCTCCATCCAGAAAACCTATGACCTCACCCGCTACCTGGAGCACCAACTCCGCAGCTTGGCTGGGACCTATGTGAGTATCCAGCGTAGGAATCTGGGAGTTGGGGAGGAGTGAGGAGGTGGGGAAAGACAGTCCTAACCGTGGAGGGTTCTGGGAAATGATGGGGTGAGGAGGGGCTCTTTGGCTCCCACCAGTCCCCCTGTCTGGTCTA
+
>AAAADDCAFFFFGGGGFCCEEF4AAEGGGHHGDGEGAGFGHGCGGEDFHHFGBFHCEFFGHHHGG3GHF1EEGCEHGGFHHHFFHHHGHBGEE@EGGHHGHGFEEH0/BB1?FBFGGFFGF2BBB?<BC1FCGBGGGAC/?<<@@EDGGGGFHHH0<...<C-.;CFHHHGFGHGG0/;@CE-DFG@CFFG0C/./.CB9;/B..A=..FFB.@;BBEFF/BFFB/AAFFDAAFFFFE.;AFF////;B/
@M05620:37:000000000-D9766:1:1101:8892:13193 1:N:0:34
GAGGCTGCTTTGGAAGAGCACACGTCTGACCTCCAGTCACCGCTCATTATCTCGTATGCCGTCTTCTGCTTGCAAAACCAAAACAAAAATCTGCTATCCCCAAATCAGTTAACAAACACAGTTATTTAAAAGAAGACACTCCAGACGTAACACCCAGTAACAAAGTCATTATCCCTTAAAGACACTCAAAGCATTTTTCAACATCATATCTTGTGTTGAGAACATATTTCTATTGCCCCATCCCCATTTTC
+
>33>>>CABBB4F4BA4ABBBBAEBB4AA5BDBB23DFEFG?AEA2DDGABBDB1BBADBAAEGF5AGGEGB1355211B1111111111344B4443BBF111@333444BB430/BB/034444444343/00100010B1?1///?0/11////111111?01111111>=<11111110001//<<0//=<000/<000/00000;0;000//.0/.0//9000000000;;00;.//;..//0000
@M05620:37:000000000-D9766:1:1101:12956:13248 1:N:0:34
GAGGCTGCTTTGGAAGAAACTCATAGATTACTGCAACAGTTCCCCCTGGACCTGGAAAAGTTTCTTGCCTGGCTTACAGAAGCTGAAACAACTGCCAATGTCCTACAGGATGCTACCCGTAAGGAAAGGCTCCTAGAAGACTCCAAGGGAGTAAAAGAGCTGATGAAACAATGGCAAGTAAGTCAGGCATTTCCGCTTTAGCACTCTTGTGGATCCAATTGAACAATTCTCAGCATTTGTACTTGTAACTG
+
A3AABAFAFFFFGGGF4BGCGFFFFGHHGBGHHHFFCHGGGHHGHGCGFCGGGFHHHFFFGHHHHHHHHHHHHHFGHFHHHHHGHGHHHFHHFFHHFHHHGHHHGHHHFGGGFHHFFHGGGGFHFFG0GHGCFHHHFB3FHHFFFB1FGHGGGHGGEFHHHHHHEHHED0FFFGHHHEFFFGFDHHHFHHHHGHGDDDFFHHFHHHHHGGHCFFFHHHHHHGHHHHHHHGGGFFGGGGGGGGGGGGGGGGF
@M05620:37:000000000-D9766:1:1101:15936:13268 1:N:0:34
AGTGCCAGCTCTCAATCGCACAGGGGACCCAGGGCCTGGCCCCTCCATCCAGAAAACCTATGACCTCACCCGCTACCTGGAGCACCAACTCCGCAGCTTGGCTGGGACCTATGTGAGTATCCAGCGTAGGAATCTGGGAGTTGGGGAGGAGTGAGGAGTTGGGGAAAGACAGTCCTAACCGTGGAGGGTTCTGGTAAATGATGGGGTGAGGAGGGGCTCTTTGGCTCCCACCAGTCCCCCTGTCTGGTCTA
+
ABAABFFFCFFFGGGGGGGGGGHHGGGGGGHHGGGGGGHHHHGHGGHHHHHHHGHHHGHHHHHHHHHHHHHGGEGGHHHHHHHHHHHHGHHHGGGGGHHHGHFGGGHHGHHHHHHHHHHHHHHHHGGGGGHHHHHHHHHGGHHHGGGGGGGHHHHHHGHHHBFGGGHHHHHHHHHHHHHHGGGGGGGGGGGGGGGGGGGGGGGGGGFFFFFFFFFFFFFFFFFFFFFFFFFFFFFFFFFFFFFFFFFFFFF
@M05620:37:000000000-D9766:1:1101:7840:13313 1:N:0:34
GAGGCTGCTTTGGAAGAAACTCATAGATTACTGCAACAGTTCCCCCTGGACCTGGAAAAGTTTCTTGCCTGGCTTACAGAAGCTGAAACAACTGCCAATGTCCTACAGGATGCTACCCGTAAGGAAAGGCTCCTAGAAGACTCCAAGGGAGTAAAAGAGCTGATGAAACAATGGCAAGTAAGTCAGGCATTTCCGCTTTAGCACTCTTGTGGATCCAATTGAACAATTCTCAGCATTTGTACTTGTAACTG
+
BABBBBFBFFFFGGGGGGGGGGHHHHHHHGHHHHHFFHHHHHHHHGGGHGHHHHHHHHHHHHHHHHHHHHHHHHHHHHHHHHHHHHHHHHHHHHHHHFHHHGHHHHHBFHHGGFFHGHGGGGHHHHHF0FGGGHHHHGHHHHGHGFFGGHGGHHHHHGGHHHHHHHHHHHHHHHFHHGDDGFHHGGHHHEBGFDAECGEHHGHHFHGHHHHFHGGGHHFHHHFHHHGHHGFFGGGGGGEFGGGGFFGGGGF
@M05620:37:000000000-D9766:1:1101:3847:13361 1:N:0:34
GAGGCTGCTTTGGAAGAAACTCATAGATTACTGCAAAAGTTCCCCCTGGACCTGGAAAAGTTTCTTGCCTGGATTACAGAAGCTGAAACAACTGCCAATGTCCTACAGGATGCTACCCGTAAGGAAAGGCTCCTAGAAGACTCCAAGGGAGTAAAAGAGCTGATGAAACCATGGCAAGTAAGTCAGGCATTTCCGCTTTAGCACTCTTGTGGATCCAATTGAACAATTCTCAGCATTTGTACTTGTAACTG
+
BAABBBFBFFFFGGGGGGGGG4G5DF5DFFGFHHHFHHHHHHHHHG2BG2FHG2B2BBCF3FHF555BBBG1AD3BGH3FGGGHFGFHH31?3FBF3BGGBFFGHHF33B@3GBDGGHGGGGHHFHF0FG30FGFHHHHHEGFFCGFEEHGGHHHGGE2GHFFHHGEGG0?GGHHGHF<?FGFG>GFGFHGG>GDE<<CDDGGHHFDDG=CDGFFGHHHHHHFHHHHHHHHGGGGGEBF9CGFGBCFGGGG
@M05620:37:000000000-D9766:1:1101:20081:13366 1:N:0:34
GAGGCTGCTTTGGAAGAAACTCATAGATTACTGCAACAGTTCCCCCTGGACCTGGAAAAGTTTCTTGCCTGGCTTACAGAAGCTGAAACAACTGCCAATGTCCTACAGGATGCTACCCGTAAGGAAAGGCTCCTAGAAGACTCCAAGGGAGTAAAAGAGCTGATGAAACAATGGCAAGTAAGTCAGGCATTTCCGCTTTAGCACTCTTGTGGATCCAATTGAACAATTCTCAGCATTTGTACTTGTAACTG
+
BABBBAFBFFFFGGGGGGFGGGGHHHHHHHGFHFEHHGGHFHHHHGGGHHFHHHHGHFCGGGHHHHHHHHHHHHHHHHHHHHHHHHHHHHAHHHHHHHHHHHHHHHHHHHHHHHHHHHGGGGHHHHHHHHHHGHFHFDGFGHHGHFHGGHGGFHFFHGHHHHBGHHHGHHHHHHHHHGHHHHHHHHHHHHHHHHGGGGGHHHHHHHGHHHHGGHGHHFHHHGHHFGG:GHGGGGGGGGGGFGGGGGGGGGF
@M05620:37:000000000-D9766:1:1101:20074:13384 1:N:0:34
GAGGCTGCTTTGGAAGAAACTCATAGATTACTGCAACAGTTCCCCCTGGACCTGGAAAAGTTTCTTGCCTGGCTTACAGAAGCTGAAACAACTGCCAATGTCCTACAGGATGCTACCCGTAAGGAAAGGCTCCTAGAAGACTCCAAGGGAGTAAAAGAGCTGATGAAACAATGGCAAGTAAGTCAGGCATTTCCGCTTTAGCACTCTTGTGGATCCAATTGAACAATTCTCAGCATTTGTACTTGTAACTG
+
BABCABFCFFFFGCAFGGGGGGHHHGHHHHHHHHCHFHHHHDFGHGFGFGGHHHGGB3BGFHHHHHHGFHHHHHHEFFGHHHHHHFEHHHGHHHHHHHHHHGGHHHHEFGHGFGGFFGG>EEHFEGHBBFGHFGFFHHHHFDFGFGH??GGGFFFH2F2FGHHHHGFFGHHHHGFHHFG?GGFGGGGGGFGFDGGGAEG=0GGHFHHHGDGFHGHHFHHHHHHHEHHHBG;BFFGGGGG9;FCFFCFGFFG
@M05620:37:000000000-D9766:1:1101:17152:13434 1:N:0:34
AGTGCCAGCTCTCAATCGCACAGGGGACCCAGGGCCTGGCCCCTCCATCCAGAAAACCTATGACCTCACCCGCTACCTGGAGCACCAACTACGCAGCTTGGCTGGGACCTATGTGAGTATCCAGCGTAGGAATCTGGGAGTTGGGGAGGAGTGAGGAGTTGGGGAAAGACAGTCCTAACCGTGGAGGGTTCTGGTAAATGATGGGGTGAGGAGGGGCTCTTTGGCTCCCACCAGTCCCCCTGTCTGGTCTA
+
>A>AABB1>CCDEGGDFF11AEEACEG0ABAFF0EE/AFC0FEAEEG1AGB1101FHEF1FGAGGHHGHFFEGF@EHHHFHHHECEHHGG1GGCE@ECEGGHFGG/0FFCCGHDDGHDGDD2GHHCEGGCHHHHHHGBFGEFDHG@FCC.<>CGHGFGCB=/<@CCHHHHGHHHCHHHGF?AEGGEGG.AFGFG9FGGGGGGGGGBB?FAABBF?;@;FFFFF//BFFF-;BFFF/99E9--9FF/9;F/B
@M05620:37:000000000-D9766:1:1101:14141:13437 1:N:0:34
GAGGCTGCTTTGGAAGAAACTCATAGATTACTGCAACAGTTCCCCCTGGACCTGGAAAAGTTTCTTGCCTGGCTTACAGAAGCTGAAACAACTGCCAATGTCCTACAGGATGCTACCCGTAAGGAAAGGCTCCTAGAAGACTCCAAGGGAGTAAAAGAGCTGATGAAACAATGGCAAGTAAGTCAGGCATTTCCGCTTTAGCACTCTTGTGGATCCAATTGAACAATTCTCAGCATTTGTACTTGTAACTG
+
AABBBAFAFFFFGGGGGGGGGGGHHHHHHGGHHHDGFHHGHHHHHGGGHGHHHHHHHHHHHHHHHHFHHHHHHHHGHHHHHHHHFFHHHHHHHHHHHHHHHHHHHHHHHHHHHHHHHHGGGGHHHHHHHHHHGHHHHHHHHHHHHGHGGHGGHHHHHGHHHHHHHHHHHHHHHHHHHGHHHHHHHHHHHHHHHHGGGGGHHHHHHGGHHHHGHHGHGHHHHHHHHHHCHHGGGGGGGGGGGGGGGGFFFGF
@M05620:37:000000000-D9766:1:1101:10162:13445 1:N:0:34
AGTGCCAGCTCTCAATCGCACAGGGGACCCAGGGCCTGGCCCCTCCATCCAGAAAACCTATGACCTCACCCGCTACCTGGAGCACCAACTCCGCAGCTTGGCTGGGACCTATGTGAGTATCCAGCGTAGGAATCTGGGAGTTGGGGAGGAGTGAGGAGTTGGGGAAAGACAGTCCTAACCGTGGAGGGTTCTGGTAAATGATGGGGTGAGGAGGGGCTCTTTGGCTCCCACCAGTCCCCCTGTCTGGTCTA
+
AAAABFFFAFFFGGGGGGGGGCHHGGGGGFHHFGGGFGHHHHGDGGHGHFGHGGHHHGHHHHGHHHHHHHHGGEGGHHHHHHHHHHHGGHFHGGGGGFFHEHHGGGHHGHHGDGHHHHHFHHHHHGGG//@GFHHGHHHEGHFFDCFDGGGHHGHGHGHHHHGGGGHHFFFHHHHHGHHHGFEADEGGEFFGFGFFGGGGGGGGGGFFFFAFFFFFAFFFFFFFFFFFFFFFFFFFFFFFFFFFFFFFFFB
@M05620:37:000000000-D9766:1:1101:26243:13448 1:N:0:34
AGTGCCAGCTCTCAATCGCACAGGGGACCCAGGGCCTGGCCCCTCCATCCAGAAAACCTATGACCTCACCCGCTACCTGGAGCACCAACTCCGCAGCTTGGCTGGGACCTATGTGAGTATCCAGCGTAGGAATCTGGGAGTTGGGGAGGAGTGAGGAGTTGGGGAAAGACAGTCCTAACCGTGGAGGGTTCTGGTAAATGATGGGGTGAGGAGGGGCTCTTTGGCTCCCACCAGTCCCCCTGTCTGGTCTA
+
AB>AAFFFBFFFGGGGFAE2ECFGFGGGEGHHDGGEEFHAGHGHGGHHHGHHHHHHHGHHHHGHHHHHHHHGGEEGHHHFCFHHHHHGGGHHFGEGGFGFFGHGGGHHGHHHHHGHHGHHHHHHHGFGGGHFHHHHHHHGDHHH@GGGCGGHHHHHHGHCHHGGGGHHHHHHHHHHHHHHGGGGGGGGDGGGGGCFGGGGGGGFF.DBFFFFFF-@BBFFFFFFFFFFFFFFFFFFFFFFBEFFFFFFFFB
@M05620:37:000000000-D9766:1:1101:12081:13486 1:N:0:34
GAGGCTGCTTTGGAAGAAACTCATAGATTACTGCAACAGTTCCCCCTGGACCTGGAAAAGTTTCTTGCCTGGCTTACAGAAGCTGAAACAACTGCCAATGTCCTACAGGATGCTACCCGTAAGGAAAGGCTCCTAGAAGACTCCAAGGGAGTAAAAGAGCTGATGAAACCATGGCAAGTAAGTCAGGCATTTCCGCTTTAGCACTCTTGTGGATCCAATTGAACAATTCTCAGCATTTGTACTTGTAACTG
+
A>A3>AFAFFFFGEGFGGGFGGBHHHFHHHHHGGHGEFHHHHHHHGGGHHHHHHHHHHGGBGHHHGHHHHHFEBGFHHHGFGHFHHD3FGHGGEHHGFHHHHHHHHHHHHHHHHHHHHGGGGHHHGHHHHHHGHHHFGBGHHHHGHFGGHGGGHHHHGHHHHHHHGHFH0<GHGHHHGHHHHHHHGGHHHHHHHGGGGGBHHHHHHHHHHHGGHHHGHHHHFHHHGHHHGGGGGFGGGGGGGGGGGGGGGF
@M05620:37:000000000-D9766:1:1101:11617:13490 1:N:0:34
AGTGCCAGCTCTCAATCGCACAGGGGACCCAGGGCCTGGCCCCTCCATCCAGAAAACCTATGACCTCACCCGCTACCTGGAGCACCAACTCCGCAGCTTGGCTGGGACCTATGTGAGTATCCAGCGTAGGAATCTGGGAGTTGGGGAGGAGTGAGGAGTTGGGGAAAGACAGTCCTAACCGTGGAGGGTTCTGGTAAATGATGGGGTGAGGAGGGGCTCTTTGGCTCCCACCAGTCCCCCTGTCTGGTCTA
+
ABAABFFFCFFFGGGGGGGGGGHHGGGGGGHHGGGGGGHHHHGHGGHHHHHHHHHHHGHHGHHHHHHHHHHGGGGGHHHHGHHHHHHHGHHHGGGGGHHHGHHGGGHHGHHHHHHHHHHHHHHHHGGGGGHHHHHHHHHGGHHHGGGGGGGHHHHHGGHHHHGGGGHHHHHHHHHHHHHHGGGGGGGGGGGGGGGGGGGGGGGGGGFFFFFFFFFFFFFFFFFFFFFFFFFFFFFFFFFFFFFFFFFFFFB
@M05620:37:000000000-D9766:1:1101:29300:13490 1:N:0:34
AGTGCCAGCTCTCAATCGCACAGGGCACCCAGGGCCTCGCCCCTTCATCCAGAAGACCAATGACCTGACCCGCTGCCTGGCGCTCCAACTACGCAGCCTGGCCGCGACCTATATGAGTATCCAGCGTAGGAATCTGGGAGTTGGGGAGGAGTGAGGAGTTGCGGAAAGACAGTCCTAACCGTGGAGGGTTCTGGTAAATGATGGGGTGAGGAGGGGCTCTTTGGCTCCCACCAGTCCCCCTGTCTGGTCTA
+
AAAAAF11ACC3FDGGGF1AEEFCF0B000AAF000/0//ABAG0012DBBFG01B000/A111BD0>BFCEE>//BBFC0EE/??EG10BFA/E@//BB/C0>/<</BGH1111@?1?<G1FGGC<ECEHHHGFBGF=E.CGFCCCCG?E/GGHHGCCCF0;-@?AFBFBFBFBFGGGG@AA@-EB@;FAFFF/9BF/FF/B/;-;@AFAFBF-@<;AFEF9BFB/9EFABEF//BFF?@E/BB9BFB/;
@M05620:37:000000000-D9766:1:1101:9711:13503 1:N:0:34
AGTGCCAGCTCTCAATCGCACAGGGGACCCAGGGCCTGGCCCCTCCATCCAGAAAACCTATGACCTCACCCGCTACCTGGAGCACCAACTCCGCAGCTTGGCTGGGACCTATGTGAGTATCCAGCGTAGGAATCTGGGAGTTGGGGAGGAGTGAGGAGTTGGGGAAAGACAGTCCTAACCGTGGAGGGTTCTGGTAAATGATGGGGTGAGGAGGGGCTCTTTGGCTCCCACCAGTCCCCCTGTCTGGTCTA
+
AAABAFFFCFFFGGGGGGGGGGHHGCGEGGHHFGFGGGHHHHGHGGHHHHHHHHHHHGHHHGHHHHHFHHHGG>EEHHHHFHHHHHFGFHHHGGGGGHHHGHHGGGHHGHHHHHHHHHHHHHHHHGGGGGHHHHHHHHGGGHHHGGGGGGGHHHHHHGHHHHGGGGHHHHHHHHHHHHHHGGGGGGGGEFGGGGGGGGGGGGGGGGFFFFFFFFFFFFFFFFFFFFFFFBFFFFFFFFFFFFFFFFFFFF0
@M05620:37:000000000-D9766:1:1101:9843:13513 1:N:0:34
AGTGCCAGCTCTCAATCGCACAGGGGACCCAGGGCCTGGCCCCTCCATCCAGAAAACCTATGACCTCACCCGCTACCTGGAGCACCACCTCCGCAGCTTGGCTGGGACCTATGTGAGTATCCAGCGTAGGAATCTGGGAGTTGGGGAGGAGTGAGGAGTTGGGGAAAGACAGTCCTAACCGTGGAGGGTTCTGGTAAATGATGGGGTGAGGAGGGGCTCTTTGGCTCCCACCAGTCCCCCTGTCTGGTCTA
+
AAAAAFFFBFFFGGGGGGGGEGHHGGGGEGHHGGGGGFHGHHGHGGHHFHHGHFCHHGHHHHFHHHHHHHHGGGEGHHHHHAGHFH11?GHHGGGGGHHHGHHGGGHHGHHHHHHHHHEHHHHHHFD//?<FHFHHFFHGDFHFDGG?FDGGG0GACEHBHHGGGGHHHHHHHHHHHHHGGGGGGGGA.AFGB0;BGGGFFGGGGFDD?FFFFFFFFCFFFFFFFFFEFFFFF?FFFFFDFFFFFFFFBFF
@M05620:37:000000000-D9766:1:1101:10496:13537 1:N:0:34
GAGGCTGCTTTTGAAGAAACTCATAGATTACTGCAACAGTTCCCCCTGGACCTGGAAAAGTTTCTTGCCTGGCTTACAGAAGCTGAAACAACTGCCAATGTCCTACAGGATGCTACCCGTAAGGAAAGGCTCCTAGAAGACTCCAAGGGAGTAAAAGAGCTGATGAAACAATGGCAAGTAAGTCAGGCATTTCCGCTTTAGCACTCTTGTGGATCCAATTGAACAATTCTCAGCATTTGTACTTGTAACTG
+
>1>>>AFAFFFFG1GGGGGGGGCHFFFGHHGFDFFFGFHHHHHHHGGGFHGHHHGFGGBGBGHHHFHHHGHGGFGFHHGH1FGHHG11BGHGFHHHHHHHHHHHHHHHHHHHHHFHHHGGEEHHHHHHHHHHGHDHHFGFHHHHHFFGGEFGEGGFHGHHHHHHHHGFH0<GHFHHFGHHHHHHHHHHHHHHHHGGGGGFHHHHHHHHGHHGHHHHHHHGHHHHHFHHHHGGGGGGGGGGEGGGGGGGFG;
@M05620:37:000000000-D9766:1:1101:3033:13546 1:N:0:34
AGTGCCAGCTCTCAATCGCACAGGGGACCCAGCGCCTGGCCCCTCCATCCAGAAAACCTATGACCTCACCCGCCACCTGGTGCACCATCTCCGCAGCTTGGCTGGGACCTATGTGAGTATCCAGCGTAGGAATCTGGGAGTTGGGGAGGAGTGAGGAGTTGGGGAAAGACAGTCCTAACCGTGGAGGGTTCTGGTAAATGATGGGGTGAGGAGGGGCTCTTTGGCTCCCACCAGTCCCCCTGTCTGGTCTA
+
>>>>AFFFBFFFGFGGGGG2A?BGFEEE2BFG2EEAEGHA2B0FEGHHHFCHHGGBFEFHBH@FH5FGHHHFG/FGHHCE3FHFHHA3GHFB>E/E/BBGGHFFGGHHDGCFDFGHHHHHHHGHHGGADDGHHGHHHH0FECDCDG.<A>EHG0<C0<CGHHGGGDHFBGHGGHHHHEFGGFGCAAGGCAFGFFGFGGGFGFGGGFFFFFFBFDAFFFEFFFFFFFFFFFFFFFFFFFFFFFFFFFFFFFB
@M05620:37:000000000-D9766:1:1101:22098:13546 1:N:0:34
AGTGCCAGCTCTCAATCGCACAGGGGACCCAGGGCCTGGCCCCTCCATCCAGAAAACCTATGACCTCACCCGCTACCTGGAGCACCAACTCCGCAGCTTGGCTGGGACCTATGTGAGTATCCAGCGTAGGAATCTGGGAGTTGGGGAGGAGTGAGGAGTTGGGGAAAGACAGTCCTAACCGTGGAGGGTTCTGGTAAATGATGGGGTGAGGAGGGGCTCTTTGGCTCCCACCAGTCCCCCTGTCTGGTCTA
+
BBBABFFFBFFFGGGGGCGGGCCHAEGGGGHHGGGGGFHHHHGHGGGHHHHHHHHHHGHGHHHHHHHHHHHGGGGGHGHHHHHHHHHHGHHHGGEGGHHHGHGGGEFHGHHHHHHHHDHFHHHHHGEGGGHHHHHHHHHGGHHHGGGGGGGHHHHGHGHHGGDGGGHHHHHHHHHHHHHHGGGGGGGGEFGGFGGGGGGGGGGFGDFFFFFFFFFFFFFFFFFFFFFFFFFFFFFFFFFFFFFFFFFFFFF
@M05620:37:000000000-D9766:1:1101:9843:13554 1:N:0:34
AGTGCCAGCTCTCAATCGCACAGGGGACCCAGGGCCTGGCCCCTCCATCCAGAAAACCTATGACCTCACCCGCTACCTGGAGCACCAACTCCGCAGCTTGGCTGGGACCTATGTGAGTATCCAGCGTAGGAATCTGGGAGTTGGGGAGGAGTGAGGAGTTGGGGAAAGACAGTCCTAACCGTGGAGGGTTCTGGTAAATGATGGGGTGAGGAGGGGCTCTTTGGCTCCCACCAGTCCCCCTGTCTGGTCTA
+
>AABBFFFBFFFGGGGGFGGGGHHGGGGGGHHGGGGGGHHHHGHGGHHHHGHHHHHHGHHHHHHHHHHHHHGGGGGHHHHHHHHHHHHGHHHGGGGGHHHGHHGGGHHGHHHHHHFHFHHHHHHHGCEDGHHHHFHFHHGGHHHGGGGGGGHHGHHHGGHHHGGGDHHHHHHGHHHHHGHGEGGGFGG;AFGGGFFGGGGGGGGGGFFFFFFFFFFFFFFFFFFFFFFFFFFFFFFFFFFFEFFFFFBBB/
@M05620:37:000000000-D9766:1:1101:15105:13569 1:N:0:34
AGTGCCAGCTCTCAATCGCACAGGGGACCCAGGGCCTGGCCCCTCCATCCAGAAAACCTATGACCTCACCCGCTACCTGGAGCACCAACTCCGCAGCTTGGCTGGGACCTATGTGAGTATCCAGCGTAGGAATCTGGGAGTTGGGGAGGAGTGAGGAGTTGGGGAAAGACAGTCCTAACCGTGGAGGGTTCTGGTAAATGATGGGGTGAGGAGGGGCTCTTTGGCTCCCACCAGTCCCCCTGTCTGGTCTA
+
A>3AAFFC3FFFGGGGGGGGGGHGGGGGFEDFEEEDFGHFHHGFFGFHGFFHGBFHHGCFHHFHHHHHHFFGG@EEHGHHFHHHHHHGGHHHGFGGGGHHGGHC<<EHFCH1FFFDFGFFFDGDGG/B/<@FGHFFFCCFEFFF@@<@GDDGC=GACA<<GGCCADHFFHHEHHFGBC::-EG?AEFGGGGEGGGFGGGGGGFFGGFBEFFFAFB?BBFFFBFFBFFEEF.DEFBFFBEA@EFFFF/BFEF
@M05620:37:000000000-D9766:1:1101:9464:13575 1:N:0:34
AGTGCCAGCTCTCAATCGCACAGGGGACCCAGGGCCTGGCCCCTCCATCCAGAAAACCTATGACCTCACCCGCTACCTGGAGCACCAACTCCGCAGCTTGGCTGGGACCTATGTGAGTATCCAGCGTAGGAATCTGGGAGTTGGGGAGGAGTGAGGAGTTGGGGAAAGACAGTCCTAACCGTGGAGGGTTCTGGTAAATGATGGGGTGAGGAGGGGCTCTTTGGCTCCCACCAGTCCCCCTGTCTGGTCTA
+
AA>AADFFBFFFGGGGGGGGGFHGGGGGEGHHGGGGAFHHHHGGGGFHGHGHF3EGFGGHGHGHHHHHHHHGGEEGHGHHHHHHGHHHGHHHGGGGGH3GGHHGGGHHGHBGHHHHHHHHHHHHHGGGG/@@GHHHHFHGGHFHGCGFGDFHHDGHBEFHHFGGCACGH/:CGHHHHHHHGGGGFFGGGGGGBFGGEGGGGGGGGGFFF?FBDDFFFFFFFFFFFFFFFFFFFFFFFFFFFFFFFFFFFFB
@M05620:37:000000000-D9766:1:1101:20199:13593 1:N:0:34
AGTGCCAGCTCTCAATCGCACAGGGGACCCAGGGCCTGGCCCCTCCATCCAGAAAACCTATGACCTCACCCGCTACCTGGAGCACCAACTCCGCAGCTTGGCTGGGACCTATGTGAGTATCCAGCGTAGGAATCTGGGAGTTGGGGAGGAGTGAGGAGTTGGGGAAAGACAGTCCTAACCGTGGAGGGTTCTGGTAAATGATGGGGTGAGGAGGGGCTCTTTGGCTCCCACCAGTCCCCCTGTCTGGTCTA
+
BAABBFFFAFFFGGGGGGGGGGHHGGGGGGFHGFGGGGHGHHGHGGHHHHFHHGFHHGHHHHHHHHHHHHHGGGGGHHHHHHHHHHHHGHHHGGGGGHHHGHFGGDHHGHHHHHHHHGHHHHHHHGGGGGHHHHHHHHHGGHHGGGGGGGGHHHHHHGHFH/CGGGHHHHHHHHHHHHHHGGGGGGGGAFGGGGGGGGGGGGGGGGFFFFFFFFFFFFFFFFFFFFFAEFFFFFFFFFFFFFFFFFFFFFB
@M05620:37:000000000-D9766:1:1101:19687:13600 1:N:0:34
AGTGCCAGCTCTCAATCGCACAGGGGACCCAGGGCCTGGCCCCTCCATCCAGAAAACCTATGACCTCACCCGCTACCTGGAGCACCAACTCCGCAGCTTGGCTGGGACCTATGTGAGTATCCAGCGTAGGAATCTGGGAGTTGGGGAGGAGTGAGGAGTTGGGGAAAGACAGTCCTAACCGTGGAGGGTTCTGGTAAATGATGGGGTGAGGAGGGGCTCTTTGGCTCCCACCAGTCCCCCTGTCTGGTCTA
+
ACABBFFFCFFFGGGGGGGGGGHHGGGGGGHHGGGGGGHHHHGHGGHHHHHHHHHHHGHHHHHHHHHHHHHGGGGGHHHHHHHHHHHHGHHHGGGGGHHHGHHGGGHHGHHHHHHHHHHHHHHHHGGGGGHHHHHHHHHGGHHHGGGGGGGHHHHHHGHHHHGGGGHHHHHHHHHHHHHHGGGGGGGGGGGGGGGGGGGGGGGGGGFFFFFFFFFFFFFFFFFFFFFFFFFFFFFFFFFFFFFFFFFFFFB
@M05620:37:000000000-D9766:1:1101:18006:13621 1:N:0:34
GAGGCTGCTTTGGAAGAAACTCATAGATTACTGCAACAGTTCCCCCTGGACCTGGAAAAGTTTCTTGCCTGGCTTACAGAAGCTGAAACAACTGCCAATGTCCTACAGGATGCTACCCGTAAGGAAAGGCTCCTAGAAGACTCCACGGGAGTAAAAGAGCTGATGAAACAATGGCAAGTAAGTCAGGCATTTCCGCTTTAGCACTCTTGTGGATCCAATTGAACAATTCTCAGCATTTGTACTTGTAACTG
+
A>AABBFCFFFFGGGGGGGGGGHHGHHHHHHHHHFGHHGGHHHHHGGGHFHHHHHHHD2FFHHHHHHHHHHHHHHFHHHHHHHHHFHHHHHHHHHHFGHHDDBFG3F3B1BB2B43FH>/>?FFF330F/FGE?34???3BGG222?/C?DDC222>FGHFF11<1<<F<?DDCCF1>=D1F11F1<<C1DG0<<EA.EG0DDH0GC:0<G.0:CFF0:C0::FF9CB0CFB09;;BFFF0BFB0C009C;
@M05620:37:000000000-D9766:1:1101:21703:13622 1:N:0:34
GCGGCTGCTTTGGAAGAAACTCATAGATTACTGCAACAGTTCCCCCTGGACCTGGAAAAGTTTCTTGCCTGGCTTACAGAAGCTGAAACAACTGCCAATGTCCTACAGGATGCTACCCGTAAGGAAAGGCTCCTAGAAGACTCCAAGGGAGTAAAAGAGCTGATGAAACAATGGCAAGTAAGTCAGGCATTTCCGCTTTAGCACTCTTGTGGATCCAATTGAACAATTCTCAGCATTTGTACTTGTAACTG
+
11>AA>DAFFFFGGGG1FGGGG1FDGHHGBFGHH11FCBFGHHHHGGGGBGHHHGHH10BFGHHGHHHHHHHHHHGGHHFGHHGHHHHHGHHHHHHFFGHHHGHFHHHHFHHHHHHHHGGCEGHH0FHHHHHGHBG11BCGHHHH1GFGHGG0FD2GAHHHHFHHHHHHHHHHHHHHGHEGHHHHHHHCHHHHHGGGGGGHHHHHHGHHFHGHHHHHGHHHFBGHBFBFGGGGGGGGGGGEGGGGGGFFGG
@M05620:37:000000000-D9766:1:1101:18031:13629 1:N:0:34
GCGGCTGCTTTGGAAGAACCTCATAGATTACTGCAACAGTTCCCCCTTGACCTGGAAAAGTTTCTTGCCTGGCTTACAGAAGCTGAAACACCTGCCAATGTCCTACAGGATGCTACCCGTAAGGAAAGGCTCCTAGAAGACTCCAAGGGAGTAAAAGAGCTGATGAAACAATGGCAAGTAAGTCAGGCATTTCCGCTTTAGCACTCTTGTGGATCCAATTGAACAATGCTCAGCATTTGTACTTGTAACTG
+
>1>AADDAFFFFGGGG1CEGAGFFDFBDA1BFFF1BAGGE2FGHHEE0AAFGEGHHGHE0GGFHHFHHHGHHHHHCGFHGGHHHHBFHHH0EHHHFEGHHHHBGHFGHHHHHGHHHHFEEEGGFFHHCGHHGFHFHHHHHGHHHHEHGGHGGGFGFBFFBGFFHHHGHHHHHH1?GHFGFGGGDGGHHEFHHHGGGFCGHHGH0CCCGHGHGHHGHGCGHHHGCCFF9:;FFFGGCFGBFBFFGFFFGFGG
@M05620:37:000000000-D9766:1:1101:16880:13631 1:N:0:34
AGTGCCAGCTCTCAATCGCACAGGGGACCCAGGGCCTGGCCCCTCCATCCAGAAAACCTATGACCTCACCCGCTACCTGGAGCACCAACTCCGCAGCTTGGCTGGGACCTATGTGAGTATCCAGCGTAGGAATCTGGGAGTTGGGGAGGAGTGAGGAGTTGGGGAAAGACAGTCCTAACCGTGGAGGGTTCTGGTAAATGATGGGGTGAGGAGGGGCTCTTTGGCTCCCACCAGTCCCCCTGTCTGGTCTA
+
ABAABFFFCFFFGGGGGGGGGGHHGGGGGGHHGGGGGGHHHHGHGGHHHHHHHHHHHGHHHHHHHHHHHHHGGEGGHHHHHHHHHHHHGHHHGGGGGHHHGHHGGGHHGHHHHHHHHHHHHHHHHGGGGGHHHHHHHHHGGHHHGGGGGGGHHHHHHGHHHHGGGGHHHHHHHHHHHHHHGGGGGGGGGGGGGGGGGGGGGGGGGGFFFFFFFFFFFFFFFFFFFFFFFFFFFFFFFFFFFFFFFFFFFFF
@M05620:37:000000000-D9766:1:1101:21703:13642 1:N:0:34
GAGGCTGCTTTGGACGAAACTCATAGATTACTGCAACAGTTCCCCCTGGACCTGGAAAAGTTTCTTGCCTGGCTTACAGAAGCTGAAACAACTGCCAATGTCCTACAGGATGCTACCCGTAAGGAAAGGCTCCTAGAAGACTCCAAGGGAGTAAAAGAGCTGATGAAACAATGGCAAGTAAGTCAGGCATTTCCGCTTTAGCACTCTTGTGGATCCAATTGAACAATTCTCAGCATTTGTACTTGTAACTG
+
AABBABFCFFFFGF4AEGEFGGHHHGHHHHHHHHBGFHFGHFEFHGEFEFFGHGFFB32ABFHHHHGBBGGGHHHBBBBGHHBGHEBGFGBGHHHHGHHHHG@FGHHGEGHHGGEFBGGEEEHFFFHB0?BGEGFBFFHF2B?FBGH?/FEGCFFF>F2?FGFFHHGDFFGFGFGHHGG>GG>FGDFHFCGH0GAE<CC=<DGHFGHGHCGFHCCH0GFGHFHGGGGGFGFBFGGGGGG09CCFC;CFFBF
@M05620:37:000000000-D9766:1:1101:5493:13643 1:N:0:34
AGTGCCAGCTCTCAATCGCACAGGGGACCCAGGGCCTGGCCCCTCCATCCAGAAAACCTATGACCTCACCCGCTACCTGGAGCACCAACTCCGCAGCTTGGCTGGGACCTATGTGAGTATCCAGCGTAGGAATCTGGGAGTTGGGGAGGAGTGAGGAGTTGGGGAAAGACAGTCCTAACCGTGGAGGGTTCTGGTAAATGATGGGGTGAGGAGGGGCTCTTTGGCTCCCACCAGTCCCCCTGTCTGGTCTA
+
AA>ABFFFBFFFGGGGGGGGGGGHGGDFEGHHDGGEFFHHHHGHGGHHHHHHFFHHHGHHHHHHHHHHHHHGGGGGHGHHHHHHHHHHGGHHGGGGGHHHGHGGDEHHGHHHGHHHHGHHHHHHHGDGCFHHFHHHHHFGDHFHGGEDG.EHHHHHHA/GHH-:EEH.GHFHCCCHHHHH?CEGGGGA;F.CGGGGGGGGGGGFEFFFFFFFDDDFFFFFFFFFFFFFFFFFFF9FFF?ACEFFF/BBFFB
@M05620:37:000000000-D9766:1:1101:12218:13648 1:N:0:34
GAGGCTGCTTTGGAAGAAACTCATAGATTACTGCAACAGTTCCCCCTGGACCTGGAAAAGTTTCTTGCCTGGCTTACAGAAGCTGAAACAACTGCCAATGTCCTACAGGATGCTACCCGTAAGGAAAGGATCCTAGAAGACTCCAAGGGAGTAAAAGAGCTGATGAAACAATGGCAAGTAAGTCAGGCATTTCCGCTTTAGCACTCTTGTGGATCCAATTGAACAATTCTCAGCATTTGTACTTGTAACTG
+
AAAAA1CACFBFCBGGGGFGFGFGFHHHHHHGHGHHFHHHHHGHHGCGHHHHHEFFFGHGGHHHFHFHHHHHHHFHHGHGHHHHHHHHHFGHHHHHHHHHHHHHHHHHHHHHHHHHHHGEEGGGHHHEF0BGHHHHHHHHHHHEGHHGGHGGGGHHFGHHHHGHHHHHHHHEHHHHGF<GHHHGHHGFCGHFDGGGGGGHGGHHHHHHHFHGHGHFFGHHHHGHHHHCHFFHFFGGGGGBFFBFGGGGGGG
@M05620:37:000000000-D9766:1:1101:13868:13678 1:N:0:34
AGTGCCAGCTCTCAATCGCACAGGGGACCCAGGGCCTGGCCCCTCCATCCAGAAAACCTATGACCTCACCCGCTACCTGGAGCACCAACTCCGCAGCTTGGCTGGGACCTATGTGAGTATCCAGCGTAGGAATCTGGGAGTTGGGGAGGAGTGAGGAGTTGGGGAAAGACAGTCCTAACCGTGGAGGGTTCTGGTAAATGATGGGGTGAGGAGGGGCTCTTTGGCTCCCACCAGTCCCCCTGTCTGGTCTA
+
ABABAFFFCFFFGGGGGGGGGGHHGGGGGGHHGGGGGGHHHHGHGGHHHHHHHHHHHGHHHHHHHHHHHHHGGEEGHHHHEGHHHHEFFHHHGGGGGHHHGHHGGGHHGHHHHHHHHHHHHHHHHGGGGGFHHHHHHHHGGHHHGGGGGGGHHHHHHGHHHHGGGGGHHHHHHHHHHFHHGGGGGGGGGGGGGGGGGGGGGGGGGGFFFFFFFFFFFFFFFFFFFFFFFFFFFFFFFFFFFFFFFFFFFFB
@M05620:37:000000000-D9766:1:1101:21210:13691 1:N:0:34
AGTGCCAGCTCTCAATCGCACAGGGGACCCAGGGCCTGGCCCCTCCATCCAGAAAACCTATGACCTCACCCGCTACCTGGAGCACCAACTCCGCAGCTTGGCTGGGACCTATGTGAGTATCCAGCGTAGGAATCTGGGAGTTGGGGAGGAGTGAGGAGTTGGGGAAAGACAGTCCTAACCGTGGAGGGTTCTGGTAAATGATGGGGTGAGGAGGGGCTCTTTGGCTCCCACCAGTCCCCCTGTCTGGTCTA
+
>>1>AF1FAFF31FG31AFFEAF00E?FECHHFGE/CAG0CHCHGGBHFFH1FBCFHG0FGHGHEGGHHHHGGE/EHHHFFFHEGHHHGFHGGGCEGBGFFHEFEEHHCHHGGHHHGHHHHFH10CEGGCHHFHGHFHAF<??G/A<CCGGHHHFHHCFHHH--;EHHGHGEGHHHHHHHGGGGGG?ABFGGGFGGGGGGEGGFGGF?FFFFFF@@@?EFBFBFFFFFFFFFFFFFFFFF@?FFFFFFFF/
@M05620:37:000000000-D9766:1:1101:27356:13695 1:N:0:34
AGTGCCAGCTCTCAATCGCACAGGGGACCCAGGGCCTGGCCCCTCCATCCAGAAAACCTATGACCTCACCCGCTACCTGGAGCACCAACTCCGCAGCTTGGCTGGGACCTATGTGAGTATCCAGCGTAGGAATCTGGGAGTTGGGGAGGAGTGAGGAGTTGGGGAAAGACAGTCCTAACCGTGGAGGGTTCTGGTAAATGATGGGGTGAGGAGGGGCTCTTTGGCTCCCACCAGTCCCCCTGTCTGGTCTA
+
BBABBFFFBFFFGGGGGGGGGGHHGGGGGGHHGGGGGGHHHHGHGGHHHHHHGHHHHGHHHHHHHHHHHHHGGGGGHHHHHHHHHHHHGHHHGGGGGHHHGHHGGGHHGHHHHHHHHHHHHHHHGGGGGGHHHGHHHHCGGHHHGGFGGGGHHHHHGFHHHHGGGGHHHHHHHHGHHHHHGGGGGGGGEGGGGGFGGGGGGGGGGGFFFFFFFFFFFFFFFFFFFFFFFFFFFFFFFFFFFFFFFFFFFFF
@M05620:37:000000000-D9766:1:1101:24496:13705 1:N:0:34
AGTGCCAGCTCTCAATCGCACAGGGGACCCAGGGCCTGGCCCCTCCATCCAGAAAACCTATGACCTCACCCGCTACCTGGAGCACCAACTCCGCAGCTTGGCTGGGACCTATGTGAGTATCCAGCGTAGGAATCTGGGAGTTGGGGAGGAGTGAGGAGTTGGGGAAAGACAGTCCTAACCGTGGAGGGTTCTGGTAAATGATGGGGTGAGGAGGGGCTCTTTGGCTCCCACCAGTCCCCCTGTCTGGTCTA
+
AA>AAFBFBFFFGBFGGGCFGGHHG2EEGGHHGGGGGGFGHHGHGGFFHHGHGFHHHGHHHHFHHHHHHHHGGGGGHHHHHHHHHHCGFHHHGGFFEHFFEGFFGGGGEHGHHHFFGHBGHHFHHGD?CGGGGHHHFC0FEHGFGC.>CAEHHFGHFFHHHBFGGA.G:GHHHHHHCGHHGGGGBGFGDFGGGGGGFGGGEFGEGGFF?FFFFFFACAFFFFFEFFFFE.ADAFFFFFFFFFFFFFFFFFB
@M05620:37:000000000-D9766:1:1101:16730:13711 1:N:0:34
AGTGCCAGCTCTCAATCGCACAGGGGACCCAGGGCCTGGCCCCTCCATCCAGAAAACCTATGACCTCACCCGCTACCTGGAGCACCAACTCCGCAGCTTGGCTGGGACCTATGTGAGTATCCAGCGTAGGAATCTGGGAGTTGGGGAGGAGTGAGGAGTTGGGGAAAGACAGTCCTAACCGTGGAGGGTTCTGGTAAATGATGGGGTGAGGAGGGGCTCTTTGGCTCCCACCAGTCCCCCTGTCTGGTCTA
+
ABAAAFFFBFFFGGGGGGGGGGHGGGGGGGHHGGGGFGHHHHGHGGHHHHHHHHHHHGHHHHHHHHHHHHHGGEGGHHHHHHHHHHHHGHHGGGGGGHGHGHHGGGHHGHHHHHHHHHHHHHHHHGGGGGHHHHHHHHHGGHHHGGGGGGGHHHHHHGHHHHGGGGHHGHGHHHHHHHHHGGGGGGGGCFFGGGGGGGGGGGGGGDFFFFFFFFFFFFFFFFFFFFFFEFFFFFFFFFFFFFFFFFFFFFF
@M05620:37:000000000-D9766:1:1101:20334:13716 1:N:0:34
AGTGCCAGCTCTCAATCGCACAGGGGACCCAGGGCCTGGCCCCTCCATCCAGAAAACCTATGACCTCACCCGCTACCTGGAGCACCAACTCCGCAGCTTGGCTGGGACCTATGTGAGTATCCAGCGTAGGAATCTGGGAGTTGGGGAGGAGTGAGGAGTTGGGGAAAGACAGTCCTAACCGTGGAGGGTTCTGGTAAATGATGGGGTGAGGAGGGGCTCTTTGGCTCCCACCAGTCCCCCTGTCTGGTCTA
+
AA1>AFDFAFFFGBGGFGGEEEHFGCFGGFEHAGGECFHHFHGHGG0GHFHHH0FFGEHFFHHHHHHGHHHGG@@EHHHH0FHHHHCEEHHGGGGGGHGFGHGGGGGHGHEHHFHHHHHHHHGHHGGGGGHHHHHHHG0FGHHHGGCGGFGHHGHHFGHHHHGGEFHHHHFHHHHHHHFHGGGGGGGGGGGGGGGGGGGGFGGGGGF@FFFFFF@@@@FFFFFFFFFFFFFFFFFFFFFF@FFFFFFFFFB
@M05620:37:000000000-D9766:1:1101:7401:13726 1:N:0:34
AGTGCCAGCTCTCAATCGCACAGGGGACCCAGGGCCTGGCCCCTCCATCCAGAAAACCTATGACCTCACCCGCTACCTGGAGCACCAACTCCGCAGCTTGGCTGGGACCTATGTGAGTATCCAGCGTAGGAATCTGGGAGTTGGGGAGGAGTGAGGAGTTGGGGAAAGACAGTCCTAACCGTGGAGGGTTCTGGTAAATGATGGGGTGAGGAGGGGCTCTTTGGCTCCCACCAGTCCCCCTGTCTGGTCTA
+
ABAAAFFFCFFFGGGGGGGAFGHHGGFGGGHHAFGGGGHHHHGHGGHGHFHHHHHHHGHHHGHHHGHHHHHGG>EGHHHHBFHHHHF?EHHHFGGGGHGHGHHGGGHHGHHHHHHHHHHHHHHHHGDDCGHHHHHHHHGGGHHHGGGGG<EHHDGHGGHHHHGGGGHHGHHHHHHHHHHHGGGGGGGGFGGGGGGGGGGGGGGGGGFFFFFFFFFFFFFFFFFFFFFFFFFFFFFFFFFFFFFFFFFFFFF
@M05620:37:000000000-D9766:1:1101:21620:13745 1:N:0:34
AGCGCCAGCTCTCAATCGCACAGGGGACCCAGGGCATGGCCCCTCCATCCAGAAAACCTATGACCTCACCCGCTACCTGGAGCACCAACTCCGCAGCTTGGCTGGGACCTATGTGAGTATCCAGCGTAGGAATCTGGGAGTTGGGGAGGAGTGAGGAGTTGGGGAAAGACAGTCCTAACCGTGGAGGGTTCTGGTAAATGATGGGGTGAGGAGGGGCTCTTTGGCTCCCACCAGTCCCCCTGTCTGGTCTA
+
>>3>>AADBFFDEBGD5AFFAEF4AEEEF2GHFG?2BAF23GGGGGEHDFG3D3AFHF3FFHEHFHCGHHHGG@/EGGHCGGHGEGGGG3GGGGGGC3GHGHHGA/FGDHHFHHBDGHHHFFHHF/?C//FHHH1?1<0/CGHH--<CGGGH.=0<<<CGGC-;CFHFFCGHHHFFGGGF?EGGGGGG.CFFGFGGGG0FFGFFFFFBEFFFFFBBB-EFBF//B/BEFFFFEFFFF/ED-AFFFFBBFFF
@M05620:37:000000000-D9766:1:1101:18075:13777 1:N:0:34
AGTGCCAGCTCTCAATCGCACAGGGGACCCAGGGCCTGGCCCCTCCATCCAGAAAACCTATGACCTCACCCGCTACCTGGAGCACCAACTCCGCAGCTTGGCTGGGACCTATGTGAGTATCCAGCGTAGGAATCTGGGAGTTGGGGAGGAGTGAGGAGTTGGGGAAAGACAGTCCTAACCGTGGAGGGTTCTGGTAAATGATGGGGTGAGGAGGGGCTCTTTGGCTCCCACCAGTCCCCCTGTCTGGTCTA
+
AA>>AFFFAFFFGGGGFGGFGFHCGAEFFGEHFEEEFFHHGHG1EGGHGGGHHFFHHGBGFGFHHEGFHFGGG/>EHFGHBBGHHH1?EHHGAGEFEHEFAFFGGGHFEHGBFFGFGFFFDGDGGFDDGGGDFFFDD<?FGCD1@<<<DA<<G0DGCEGC<<D@C:CCFGGFHHFCCGGHF99:9ADFCCFBBFGGFFBBBGBFGFABEFAFFACFAFFFBFFFFFFFFFADFFFFFFEDFFBFFFFFFFF
@M05620:37:000000000-D9766:1:1101:13451:13777 1:N:0:34
AGTGCCAGCTCTCAATCGCACAGGGGACCCAGGGCCTGGCCCCTCCATCCAGAAAACCTATGACCTCACCCGCTACCTGGAGCACCAACTCCGCAGCTTGGCTGGGACCTATGTGAGTATCCAGCGTAGGAATCTGGGAGTTGGGGAGGAGTGAGGAGTTGGGGAAAGACAGTCCTAACCGTGGAGGGTTCTGGTAAATGATGGGGTGAGGAGGGGCTCTTTGGCTCCCACCAGTCCCCCTGTCTGGTCTA
+
BCABAFFFCFFFGGGGGGGGGGHHGGGGGGGHFGGGGGHHHHGFGGHHHHGHHHHHHGHHHHHHHHHHHHHGGEGGHEHHHHHHHHHHGHHHGGGGGHHHGHHGGGHHGHHHHHHHHHHHHHHHHGGGGGHHHHHHHHHGGHHHGGGGGFGHHHHHHGHGHHGGGGHHHHHHHHHHHHHHGGGGGGGGDFGGGGGGGGGGGGGGGGFFFFFFFFFFFFFFFFFFFFFFFFFFFFFFFFFFFFFFFFFFFFB
@M05620:37:000000000-D9766:1:1101:11389:13810 1:N:0:34
AGTGCCAGCTCTCAATCGCACAGGGGACCCAGGGCCTGGCCCCTCCATCCAGAAAACCTATGACCTCACCCGCTACCTGGAGCACCAACTCCGCAGCTTGGCTGGGACCTATGTGCATATCCCGCGTGAATCTCTGGGCTTTGGGGGGGTGAGGGGTGTTGGGAAGAGACCCTTCTACCTGGAGGGTGCTCTTATAAATGGTGGGGTGGAGGGGGGCTTTGTGGCCCACCAGAGTCCCCCTGTCTGGTCTT
+
BBAABFFFBFFFGGGGGGGGGGHGGGGGGGHHGGGGGGHHHHGHGGHHHHHHHHHHHGGHHHGHHHHHHHHGGEGGHHHHHHHHHHGHGHHHGGGGGHHHGGHGGGHHGHHHHDF33B3?332?</////1<?11?1?/0.0><.>--;-;.;..;;-9.;A-.;.:.;...//.///9/:..;.:...;/////;//////:;-BDF;.:;@F;-@>.://..9.;.A...../;BB..:.B////;/B/
@M05620:37:000000000-D9766:1:1101:12216:13823 1:N:0:34
GAGGCTGCTTTGGAAGAAACTCATAGATTACTGCAACAGTTCCCCCTGGACCTGGAAAAGTTTCTTGCCTGGCTTACAGAAGCTGAAACAACTGCCAATGTCCTACAGGATGCTACCCGGAAGTAAAGGCTCCTACAAGACTCCAAGTGCGTATAAGAGATTATCAGACAATGGCATGTAAGCTGACCAGTTCCGCTTAAGCACTCTTGTGGATCCAATTGAACAATTCTCAGCATTTGTACTTGTAACTG
+
ABBAABFBFFFFG4GGFGGGGGHHHHGGHFFFBFGFGHHHHHHHHGGGHGFHHHHBFGHHBFHHHHGFHHHFHGHHHHHH3FGHHH3BFGHHHHHHGHHH44B@F33B3F3F23B32B1/>>/B4?44BFG0?333B33?2B22222B3?////<@2<22@22F2@11?00?F1001011>11111<0>01111<....<00=/<G0;00;.000;G:0;0000<CG0;0000/9090B0;0;0990;0;0
@M05620:37:000000000-D9766:1:1101:18195:13832 1:N:0:34
GAGGCTGCTTTGGAAGAAACTCATAGATTACTGCAACAGTTCCCCCTGGACCTGGAAAAGTTTCTTGCCTGGCTTACAGAAGCTGAAACAACTGCCAATGTCCTACAGGATGCTACCCGTAAGGAAAGGCTCCTAGAAGACTCCAAGGGAGTAAAAGAGCTGATGAAACAATGGCAAGTAAGTCAGGCATTTCCGCTTTAGCACTCTTGTGGATCCAATTGAACAATTCTCAGCATTTGTACTTGTAACTG
+
AAABBAFAFFFFFGGGEBFGGGBHHHHHHGHHHHEBF2FDGHHHHGEFCEHHHHHHHFEBBFHHHHHHHHHHHHHHHHHHHHHHGHHHHFEGFFHHFGHHHHHHHHHHHHHHHHFHHHGFGGHHHEHHHHHHGHHHHFHHHHHH2FHGGHGGHHHHHGHHHHFHHHHHHHHHHHHHHGHHHHHHHHHHHHHHHHGGGGGHHGHHHHHHHHHGHHHHHFCHHHCGGGHHHHGGGGGGGGGGGGGGGGGGGGF
@M05620:37:000000000-D9766:1:1101:21372:13836 1:N:0:34
GAGGCTGCTTTGGAAGAAACTCATAGATTACTGCAACAGTTCCCCCTGGACCTGGAAAAGTTTCTTGCCTGGCTTACCGAAGCTGAAACAACTGCCAATGTCCTACAGGATGCTACCCGTAAGGAAAGGCTCCTAGAAGACTCCAAGGGAGTAAAAGAGCTGATGAAACAATGGCAAGTAAGTCAGGCATTTCCGCTTTAGCACTCTTGTGGATCCAATTGAACAATTCTCAGCATTTGTACTTGTAACTG
+
>3AA>AF>@BBDGCBBFGBFGFHHHHHHHHGGGB4GFH2DGFAFGGABAFBFGFAFB323BFGFFGFBBB3ABGGBA3AB>@>FGBBEBFBGGGHHHHHHHBGGFHHB3BF3BGBBBFE//EGBBFH00?BBCF?B?DGFBBBBB?F??F?E0@DB1?0??G???FF<<<F1?C<FBFGDGB>=1<0>F<<==0<<CEE=0==G0CGGFGFEG;0C0GG;C0GGEFFCFG;0;CFFGGG00;;C;;CFBBB
@M05620:37:000000000-D9766:1:1101:15205:13837 1:N:0:34
GAGGCTGCTTTGGAAGAAACTCATAGATTACTGCAACAGTTCCCCCTGGACCTGGAAAAGTTTCTTGCCTGGCTTACAGAAGCTGAAACAACTGCCAATGTCCTACAGGATGCTACCCGTAAGGAAAGGCTCCTAGAAGACTCCAAGGGAGTAAAAGAGCTGATGAAACAATGGCAAGTAAGTCAGGCATTTCCGCTTTAGCACTCTTGTGGATCCAATTGAACAATTCTCAGCATTTGTACTTGTAACTG
+
CBCCCCFCFFFFGGGGGGGGGGHHHHHHHHHHHHHHHHHHHHHHHGGGHHHHHHHHHHHHGHHHHHHHHHHHHHHHHHHHHHHHHHHHHHHHHHHHHHHHHHHHHHHHHHHHHHHHHHGGGGHHHHHHHHHHGHHHHGHHHHHHHHHGGHGGGHHHHGHHHHHHHHHHHHHHHHHHHGHHHHHHHHHHHHHHHHGGGGGHHHHHHHHHHHHGHGHHHHHHHHHHHHHHHHGGGGGGGGGGGGGGGGGGGGB
@M05620:37:000000000-D9766:1:1101:6121:13853 1:N:0:34
GAGGCTGCTTTGGAAGAAACTCATAGATTACTGCAACAGTTCCCCCTGGACCTGGAAAAGTTTCTTGCCTGGCTTACAGAAGCTGAAACAACTGCCAATGTCCTACAGGATGCTACCCGTAAGGAAAGGCTCCTAGAAGACTCCAAGGGAGTAAAAGAGCTGATGAAACAATGGCAAGTAAGTCAGGCATTTCCGCTTTAGCACTCTTGTGGATCCAATTGAACAATTCTCAGCATTTGTACTTGTAACTG
+
CCCCCCFCFFFFGGGGGGGGGGHHHHHHHHHGHHHHHHHHHHHHHGGGHHHHHHHGFGHHGHHHHHHGHHHHHHHHHHHGHHHHHHHHHHHHHHHHHHHHHHHHHHHGFGHHHGHHHHGGGGHGHHHGGEHGEGGHHHHHFGHFHHHGGHGGHHHHDGFHHFFHFHHHHHHHHHHHGEFGGHFHHHGHEHHHHGEEECFHBFGFFGGHHGHGHGHGHHHHHHHHHHHHHHGGGGGGGGGGGGGGFFGGFFF
@M05620:37:000000000-D9766:1:1101:6086:13883 1:N:0:34
AGTGCCAGCTCTCAATCGCACAGGGGACCCAGGGCCTGGCCCCTCCATCCAGAAAACCTATGACCTCACCCGCTACCTGGAGCACCAACTCCGCAGCTTGGCTGGGACCTATGTGAGTATCCAGCGTAGGAATCTGGGAGTTGGGGAGGAGTGAGGAGTTGGGGAAAGACAGTCCTAACCGTGGAGGGTTCTGGTAAATGATGGGGTGAGGAGGGGCTCTTTGGCTCCCACCAGTCCCCCTGTCTGGTCTA
+
ABAAAFFFCFFFFFGGGGGGGGHHGGGGGGHHGGGGGGHHHHGHGGGHHHHHHHHHHGHHHHHHHHHGHHHGGGGGHFHHHHHHHHHHGHHGGGGGGHHHGHHGGGHHGHHHHHHHHHHGHHHHHGEGGGHHHHHHHHHGGHHHGGGGGGGHHHHHHGHHHHGGGGHHHHHHHHHHHHHHGGGGGGGGCFGGGGFGGGGGGGGGGGFFFFFFFFFFFFFFFFFFFFFFFFFFFFFFFFFFFFFFFFFFFFF
@M05620:37:000000000-D9766:1:1101:13209:13900 1:N:0:34
AGTGCCAGCTCTCAATCGCACAGGGGACCCAGGGCCTGGCCCCTCCATCCAGAAAACCTATGACCTCACCCGCTACCTGGAGCACCAACTCCGCAGCTTGGCTGGGACCTATGTGAGTATCCAGCGTAGGAATCTGGGAGTTGGGGAGGAGTGAGGAGTTGGGGAAAGACAGTCCTAACCGTGGAGGGTTCTGGTAAATGATGGGGTGAGGAGGGGCTCTTTGGCTCCCACCAGTCCCCCTGTCTGGTCTA
+
BBAABFFFBFFFGGGGGFCFGGHHGGGGGGHHGGGGGFHHHHGHGGHHHHHHHHHHHGHHHHHHHHHHHHHGGGGGHFHHHHHHHHHHGHHHGGGGGHHHGHHGGGHHGHHHHHHHHHHHHHHHHGGGGGHHHHHHHHHGGHHHGGGGGGGHHHHHHGHHHHGGGGHHHHHHHHHHHHHHGGGGGGGGEGGGGGGGGGGGGGGGGGFFFFFFFFFFF-AFFFFFFFFFFFFFFFFFFFFFFFFFFFFFFFB
@M05620:37:000000000-D9766:1:1101:7042:13912 1:N:0:34
GAGGCTGCTTTGGAAGAAACTCATAGATTACTGCAACAGTTCCCCCTGGACCTGGAAAAGTTTCTTGCCTGGCTTACAGAAGCTGAAACAACTGCCAATGTCCTACAGGATGCTACCCGTAAGGAAAGGCTCCTAGAAGACTCCAAGGGAGTAAAAGAGCTGATGAAACAATGGCAAGGAAGTCAGGCATTTCCGCTTCAGCACTCTTGTGGATCCAATTGAACAATTCTCAGCATTTGTACTTGTAACTG
+
BBCCCCFBFFFFGGGGGGGGGGGHHHHHHHGHHHHHHHHHHHHHHGGGHGHHHHGHHHHHGHHHHHHHHHHHHHHHHHHHHHHHHHHHHHHHHHHHHHHHHB@HFHC33BBG2BG3?FE/>AEGHHC0BF30?FF4?GEF3DF22F?/?//?@2>F2?=@>2GB2>1FHHEGBC0FG//0>0G1110>GHHHH1.<.<.0000<0<C0000:0:<GHHGHHHFHHB:;0C000CFGGGG9CFG00;;FFB0
@M05620:37:000000000-D9766:1:1101:13202:13917 1:N:0:34
AGTGCCAGCTCTCAATCGCACAGGGGACCCAGGGCCTGGCCCCTCCATCCAGAAAACCTATGACCTCACCCGCTACCTGGAGCACCAACTCCGCAGCTTGGCTGGGACCTATGTGAGTATCCCGCGTGAATCTCTGGGTTGGGGGGAGGAGTGGGGTGTTGGGGAGAGACAGTCCTCCCCGTGGGGGGTTCTGAAAAGAGATGGGGTGAAGGGGGGCCCTTTGGCTCCCCACAGTCCCCCTGTCTGGTATA
+
CCABCFFFCFFFGGGGGGGGGGHHGGGGGGHHGGGAFFHHHHGHGGHHHHHHHGHHHGHHHHHHHHHHHHHGGGGGHHHHHHHHHHHHGHHHGGGGGHHHGHHGGGHHGHHHHBG33D33332?</<///11?11??F1/-->A-<--<.<:<.9@.--.<E>-B-B.<///:000:/..<9.<-@---<.0000<0/.//0<FED9@.0<0BD<-<-<B/:0/<0B.B./...0<FF..<.B0<</<0<0
@M05620:37:000000000-D9766:1:1101:22050:13928 1:N:0:34
AGTGCCAGCTCTCAATCGCACAGGGGACCCAGGGCCTGGCCCCTCCATCCAGAAAACCTATGACCTCACCCGCTACCTGGAGCACCAACTCCGCAGCTTGGCTGGGACCTATGTGAGTATCCAGCGTAGGAATCTGGGAGTTGGGGAGGAGTGAGGAGTTGGGGAAAGACAGTCCTAACCGTGGAGGGTTCTGGTAAATGATGGGGTGAGGAGGGGCTCTTTGGCTCCCACCAGTCCCCCTGTCTGGTCTA
+
AB>ABFFFCFFFGGGGGGGGGGHGGGGGGGHHGGGGGGHHHHGHGGHHHHHHHHHHHGHHHHHHHHHHHHHGGEGGHHHHGHHHHHHHGHHFEGGGGHHHGHGGGGHHGHHGFHHHHFHHHHHHHGGGGGHHHHHHHHHGGHHHGGGGGGGHHHHHHGHHFFGGGGHHHHHHHHGHHGHHGDGGGEGGEFGGGGGGGGGGGGFGGGADFFFFFFFFFFFFFFFFFFFFFFFFFFFFFFEDFFFFFFFFFFF
@M05620:37:000000000-D9766:1:1101:21642:13947 1:N:0:34
AGTGCCAGCTCTCAATCGCACAGGGGACCCAGGACCCGGGCCCTCCAGGAAGAGAACCTATGTCCGCACCCGCGACCTTGAGCACGCACTCCGCAGCTTGGTTAGGACCTAAGTAAGTATCCAGCGTAGCAAACTGGGCGTTGGGGAGGAGTGAGGAGTTGGCGCAAGACCGGACTAACACTGGAGGGAACTGGTAAATGACGGGGTGAGGAGGGGCTCTTTGGCTCCCTCCAGTCCCCCTGTCTGGTCTA
+
>A3AAFFFAFFFGGGGFCFCEEG422AEGGCFF2A22AA20A011123312AE1A3B12B5B55@10/E/B/>//>>/33B3B3F//><CHB<DCC/FDG/1?1?0<<GH11<@111?1@1@1FCDCA@.111<00/..-<C?.:A.:C.:/99F?0./;;//-.-99:9/;-9;-;/;////9/.9@..;BBF/BBB////.9@-;-.../.9@-;@A9;9/9//;.:...;//9BFE.-99BFFBB/B/
@M05620:37:000000000-D9766:1:1101:22054:13947 1:N:0:34
AGTGCCAGCTCTCAATCGCACAGGGGACCCAGGGCCTGGCCCCTCCATCCAGAAAACCTATGACCTCACCCGCTACCTGGAGCACCAACTCCGCAGCTTGGCTGGGACCTATGTGAGTATCCAGCGTAGGAATCTGGGAGTTGGGGAGGAGTGAGGAGTTGGGGAAAGACAGTCCTAACCGTGGAGGGTTCTGGTAAATGATGGGGTGAGGAGGGGCTCTTTGGCTCCCACCAGTCCCCCTGTCTGGTCTA
+
@ABBBFFBBFFFGFDGGAF2EEAGAAEFGEFFFDEEEBACHHGHGGHHHHHHFHBFFGHCGB5GHHGHHHHGGGGGHHH1FGF1FHFHGHHHGG//EEGHAHH//<BGFHHHFHGHHHFHHHHHHGEED?GHHHHHHHHGDHFHGGGGGGGHHGHFHDGHDC@CGGHHHHHHHHHHHHHHGEEAEGGG;CFGGEFBB0FGGGGBAGDFFFFFFFFFDDFFFFF/;9FAEFFFFFFFFFFFFFFFFFFFFF/
@M05620:37:000000000-D9766:1:1101:15002:13955 1:N:0:34
GAGGCTGCTTTGGACGAAACTGACAAGCCAGGGACACAAGATCGGAAGAGCACACGTCTGAACTCCAGTCACCGCTCATTATCTCGTATGCCGTCTTCTGCTTGAAAAAAAAAAACAACAGAAATAACATCCACATATCTCATCTAGTACAATCTTTATAATTCGTCTCCCCACAATCAATAAATCATACCAACGCCCTACTTTTACTCATCATGACGAGGACTACTCCTTTCTCCCATCCTCCTCCTCCG
+
AAAAAAF>CDD1G11AAE0EGGHGFD0AABBBB0AA0BAGFHGAE/AB0B0FBBF/GGFGGABFBB1BDB1D@E>EEFHEGGFFFB?EFB@G>EEHCFGHGFG1BGGGHG/>C<//<///0011?11111?011<<11111111111111000/000000000=./../0/./...0/000000000000/00..-9--/.9000000000000///------///://;:////9/-9/-///--/--;-
@M05620:37:000000000-D9766:1:1101:16400:13959 1:N:0:34
GAGGCTGCTTTGGAAGAAACTCATAGATTACTGCAACAGTTCCCCCTGGACCTGGAAAAGTTTCTTGCCTGGCTTACAGAAGCTGAAACAACTGCCAATGTCCTACAGGATGCTACCCGTAAGGAAAGGCTCCTAGAAGACTCCAAGGGAGTAAAAGAGCTGATGAAACAATGGCAAGTAAGTCAGGCATTTCCACTTTAGCACTCTTGTGGATCCAATTGAACAATTCTCAGCATTTGTACTTGTAACTG
+
BBBBBBFBFFFFGGGGGGGGGGBGHHHHBGHHHHHHHCGHHHHHHGGGAGHHHHHHHGFGGHHHHHHHHHHHHHHHHHHHHHHHHHHHHHHHHHHHHHHHHHHHHHHHHHHHHHGHHHGGGGHHHFHHHHHHGHFHHFHHHHHHFHHGGHGGHHHFHGHHHHHHHHHHHHHHHHHHHGHHGHHHHHHHHHHHHHEHHHHHHHHHHHHHHHHGHHHHHHHHHHHHHFHHHHHHHHHGGGGGFGGGGGGGGGG
@M05620:37:000000000-D9766:1:1101:13029:13970 1:N:0:34
GAGGCTGCTTTGGAAGAAACTCATAGATTACTGCAACAGTTCCCCCTGGACCTGGAAAAGTTTCTTGCCTGGCTTACAGAAGCTGAAACAACTGCCAATGTCCTACAGGATGCTACCCGTAAGGAAAGGCTCCTAGAAGACTCCAAGGGAGTAAAAGAGCTGATGAAACAATGGCAAGTAAGTCAGGCATTTCCGCTTTAGCACTCTTGTGGATCCAATTGAACAATTCTCAGCATTTGTACTTGTAACTG
+
BABBBBFCFFFFGGGGGGGGGGGHHHHHHFHHHHHGFHHHHHHHHGGGHGHHHHHHHHHHHHHHHHHHHHHHHHHFHHHHHHHHHHHHHHHHHHHHFGHCF@4@FFE331B@2@4F?1??@?B3FBBB0?3??FGFFGBBHG22BGHAFAA<GHGHF/22<2DDDHHHH0CF1<<<1<?<<11><100.F<11>..C<<=DG0GH/DGHGCDH00C0:0:C0GF0CGHH0;FF/0FBFF9009F0900;C0
@M05620:37:000000000-D9766:1:1101:11154:13978 1:N:0:34
AGTGCCAGCTCTCAATCGCACAGGGGACCCAGGGCCTGGCCCCTCCATCCAGAAAACCTATGACCTCACCCGCTACCTGGAGCACCAACTCCGCAGCTTGGCTGGGACCTATGTGAGTATCCAGCGTAGGAATCTGGGAGTTGGGGAGGAGTGAGGAGTTGGGGAAAGACAGTCCTAACCGTGGAGGGTTCTGGTAAATGATGGGGTGAGGAGGGGCTCTTTGGCTCCCACCAGTCCCCCTGTCTGGTCTA
+
ABAAAFFFBFFFGGGFGGFEFGHHGGGGGGHHFGGGGGHHGHEFFGHGHFGHHHHGFGHEBGHHHHHHHHHFE>EFHE3G?GHHFHFAFHHHGGGGGHHHGHHGGGHGGHGHHHHHHHHHHHHHHGGGGGHHHHHHHHGGGHHHGGGGGGGHHHHHHGHHHHGGGGHHHHHHHHHHHHHHGGGGGGGGGGGGGGGGGGGGGGGGGGFFFFFFFFFFFFFFFFFFFFFFFFFFFFFFFFFFFFFFFFFFFFB
@M05620:37:000000000-D9766:1:1101:19082:13984 1:N:0:34
AGTGCCAGCTCTCAATCGCACAGGGGACCCAGGGCCTGGCCCCTCCATCCAGAAAACCTATGACCTCACCCGCTACCTGGAGCACCAACTCCGCAGCTTGGCTGGGACCTATGTGAGTATCCAGCGTAGGAATCTGGGAGTTGGGGAGGAGTGAGGAGTTGGGGAAAGACAGTCCTAACCGTGGAGGGTTCTGGTAAATGATGGGGTGAGGAGGGGCTCTTTGGCTCCCACCAGTCCCCCTGTCTGGTCTA
+
AAAABFFFBFFFFGGGGGGGGGGHCEGGGGHHGGGGGCHFGHGHGGFHHHHFHCFHHGFHHHFHGHHHHHHGGGFEHHHFHHHGFHHHGHHHGGGGGHHHGHHGGDHHGHHHHHFHHHHHHHHHF@?EGGHHHHEHFGGGGHHHCCFGGGGHFHGFGAGHHHFGGGHEHHHHFHHHHHHHGDGGGGGG.CFGGGGGGGGGGGGGGGFFEFFFFFFFAAFFFFBFFFFFFFFBEFFFFFFF;EFFFFFBFFB
@M05620:37:000000000-D9766:1:1101:5005:13988 1:N:0:34
AGTTCCAGCTCTCCATCGCACAGGGTACCCAGTGCCTGGCCCCTCCATCCAGAAAACCTATGACCTCACCCGCTACCTGGAGCACCCACTCCGCAGCTTGGCTGGGACCTATGTGAGTATCCAGCGTAGGAATCTGGGCGTTGGGGCGGCGTGCGGAGTTGGGGACAGCCCGTCCTAACCGTGGAGGGTTCTGGTAAATGATGGGGTGAGGAGGGGCTCTTTGGCTCCCACCAGTCCCCCTGTCTGGTCTA
+
>>>>>BB5FFFFGGGGBAE2ECHFF4BBFBBGABBBFFGHHHGHGGHHHFHGHFHABEHHBBDGH5BFHHHAF>>EGHBB2BBFGHE1BFH1>E/E>FBBEGHGGGHHGHFHHGG4GHHHHH2GHGG/>E1>FGHHFF/BCGGHGG.ADCGGG.BG-AEGFGGG.9.:.A.BBFFFB/BFBFFB.AD?FFFFFFFFFFFFBFFFFFAB?FF/DFB?BBFFFFFFFFFFFBFF?FFFFFFFBFFFFFFFFFB
@M05620:37:000000000-D9766:1:1101:3880:13989 1:N:0:34
GAGGCTGCTTTGGAAGAAACTCATAGATTACTGCAACAGTTCACCCTGGACCTGGACAAGTTTCTTGCCTGGCTTACAGAAGCTGAAACAACTGCCAATGTCCTACAGGATGCTACCCGTAAGGAAAGGCTCCTAGAAGACTCCAAGGGAGTAAAAGAGCTGATGAAACAATGGCAATTAAGTCAGGCATTTCCGCTTTAGCACTCTTGTGGATCCAATTGAACAATTCTCAGCATTTGTACTTGTAACTG
+
>11>>1BA1DDF11BB1GGBFFBBFEGGF1BFDBA1FGEEFF2DFHFGHEFFFFHF01AGGHHHHFGBBGDB0BB1BBBDFFBF1B1BB0B?B0EB11BGGBFHGHH1BB11BBFFBFEEE?FHFGH0B?1B?BDGGDFH0F<B11DA?/?CG1@D1?0@GFEGF>1DFC/?DGG?111??GD1<>CGGHDG=D>><CF=0==<<GGDG<CCB0CGFH;CGFGHHHBGHHH:0;FFGGGFBGFF0;0;09C
@M05620:37:000000000-D9766:1:1101:7127:14015 1:N:0:34
GAGGCTGCTTTGGAAGAAACTCATAAATTACTGCAACAGTTCCCCCTGGACCTGGAAAAGTTTCTCGCCTGGCTTACAGAAGCTGACCCAACTGCCAATGTCCTACAGGATGCTACCCGTAAGGAAAGGCTCCTAGAAGACTCCAAGGGAGTAAAAGAGCTGATGAAACCATGGCAAGTAAGTCAGGCATTTCCGCTTTAGCACTCTTGTGGATCCAATTGAACAATTCTCAGCATTTGTACTTGTAACTG
+
>AA1>AFAFFFFG1FGCGGBG1BAG31DDA1D3111BCCAAAFA0EAFB0F00F00B1BB1AABA2A/AB//B001AFFG1FGG@100B??E0FGHBGHHHHGHHHGFBHHHGHHHGHCGGEHHHFHHHHHHGHFHGF1<GHHFGFDFG/EGH1GGHFFHHHHHHEG1F0?CGHHHHGHHGHHHHHHGHGHHHHGGGGG0FGHHHGFHFHHGBGFHHHHHHHHGBFGGGFGGGGFGGGBBFGGGGGGFFGC
@M05620:37:000000000-D9766:1:1101:23317:14022 1:N:0:34
AGTGCCAGCTCTCAATCGCACAGGGGACCCAGGGCCTGGCCCCTCCATCCAGAAAACCTATGACCTCACCCGCTACCTGGAGCACCAACTCCGCAGCTTGGCTGGGACCTATGTGAGTATCCAGCGTAGGAATCTGGGAGTTGGGGAGGAGTGAGGAGTTGGGGAAAGACAGTCCTAACCGTGGAGGGTTCTGGTAAATGATGGGGTGAGGAGGGGCTCTTTGGCTCCCACCAGTCCCCCTGTCTGGTCTA
+
AAAAAFFFBFFFG4GGGGGCECHGGAEEGFHHFGFEGGHHHHGHGGHHHHHHHHHEGGHHHHHHHFGHHHHGG>EEHHDG2BGHHH1?EGHCEFCGFHFHGHHGGGHHGHHHHHHHHHHHHHGHHGFGGGHHHHHHHH0FGHHHGG.AG.>GHDGHGGHHHHGGGDGHBGBGHHHHHHHHGGGGGGGGEGGGGGGGGGGGGGGGGGFFFFFFFFFFFFFFFFFFFFFFFFFFFFFFFFFFFFFFFFFFFFF
@M05620:37:000000000-D9766:1:1101:12881:14034 1:N:0:34
AGTGCCAGCTCTCCATCGCGCAGGGGACCCAGGGCCTGGCCCCTCCATCCAGAAAACCTATGACCTCACCCGCTACCTGGAGCACCCACTCCGCAGCTTGGCTGGGACCTATGTGAGTATCCAGCGTAGGAAACTGGGAGTTGGGGAGGAGTGAGGAGTTGGGGAAAGACAGTCCTAACCGTGGAGGGTTCTGGTAAATGATGGGGTGAGGAGGGGCTCTTTGGCTCCCACCAGTCCCCCTGTCTGGTCTA
+
>AA1>DDFAFFFG1FFGGGGGGGAEAAEGGEHAEBEFFHHHHGGGGFGHHFHF0G0BEGFGGGHHFGCGGHGE>/EGFFG0FGHHH//?FGFEEECGHGHFHCFGGHHGH1FHFHFBGHHHHFFHGA/@EHH0?FD0F0<CBBB@C.<AAGFH0DA0CCBHFGGGAAH/C9FGGFGGBFGGGG@FE?AAFFGFGFBFFFF/BBFFF-@AA-FBB<@@@FFFFFFFFFEFFFF?FFFFFFF@FFFFFFFFF/
@M05620:37:000000000-D9766:1:1101:6025:14089 1:N:0:34
GAGGCTGCTTTGGAAAAACTCATAGATTACTGCAACAGTTCCCCCTGGCCCTGGAAAAGTTTCTTGCCTGGCTTACAGAAGCTGAAACAACTGCCAATGTCCTACAGGATGCTACCCGTAAGGAAAGGCTCCTAGAAGACTCCAAGGGAGTAAAAGAGCTGATGAAACACTGGCAAGTAAGTCAGGCATTTCCGCTTTAGCACTCTTGTGGATCCAATTGAACAATTCTCAGCATTTGTACTTGTAACTGA
+
A?A3AAFBFFFFG4FFFGEGGFHFHHGH5FFGBBFFHFBGHHHHGGGH2GHHFGFBGGBADGHHHFFHHHHHHBCGHGFGHHHGDF3FHHHFGHFGFHGFGHHHHHHHHHHHHHHHHGGGEHEHFFHHHHHGHHGHBGCHHHHHFG/EGGGHF2FGGHHHHHHGHFHHHCDF0CGGGD1GGHFBGHEHEHHHHGGFFEHGBGFHHHHHFHGGBGFHEHHHGEHH/CGHGFGFGBFFGGGGGGGGGGFGGGF
@M05620:37:000000000-D9766:1:1101:22966:14103 1:N:0:34
AGTGCCAGCTCTCAATCGCACAGGGGACCCAGGGCCTGGCCCCTCCATCCAGAAAACCTATGACCTCACCCGCTACCTGGAGCACCAACTCCGCAGCTTGGCTGGGACCTATGTGAGTATCCAGCGTAGGAATCTGGGAGTTGGGGAGGAGTGAGGAGTTGGGGAAAGACAGTCCTAACCGTGGAGGGTTCTGGTAAATGATGGGGTGAGGAGGGGCTCTTTGGCTCCCACCAGTCCCCCTGTATGGTCTA
+
>AAAAFFFBFFFGGFGGFGGGGFGFEEEGGAGG2EFFFGGHHGHGGHHGH3F3GFGGEHFHBDGHHFBGFGFGGEGHHHFHGHFHHHHGFHHGF/>EFGHGGFCEEHHGHHHGHBGH?GHHHHHHGGGGGHHHHHHGFHGEHHHGGGGGGGHFFHHHGHHHHGGEDHHHHHHHHHHHHHHGDEGGGGGCFFGFGGGGGGGGGGGGGFFFFFFFFFFF@EFFFFFFFFFFFFFFFFFFFFFFFFFFFFFFFB
@M05620:37:000000000-D9766:1:1101:9428:14108 1:N:0:34
GCGCCTGCTTTGTCAGAGCACACGTCTCCGCGAAATCTCGTATGCCGTCTTCTGCTTGAAAAAAAACCCTACCCCCCCCGACCCCCCCCTACCCCCTTCCCCTTTGATTGGCCCGCTACCTCTTCTGGTGGCCGCCTCCCTCCTTCCTGGCCTCCCGGAGCTGCGCCCTTTCTCACTGGTTCTCTCTTCTGCCGTTTTCCGTAGGACTCTCTTCTCTCACCTGAGTCTCCTTTGTCCCTCTGCATGTTCTA
+
>1>1>>>CFFD@BFFF1FG1F1FEHHFFFEF0EE/FDGHFGGFFHHCAEHFDGEFFFA01B10EEE///000B0?EEE>//<>/<>C/>-.0>>.>C.<GHB/.<0=000./;:?@?-C/0<C9;C909/;9;--ABF?FBFBGBB9F//;9FFEE--99;ABF-=B;-///9BBFBF-:/;BBB/BFFF/:B=99;9BB-FF?-9FFF/;/BB9F///:AFBF-;BFFFF:F////9/9FBBB//99///
@M05620:37:000000000-D9766:1:1101:19662:14119 1:N:0:34
AGTGCCAGCTCTCAATCGCACAGGGGACCCAGGGCCTGGCCCCTCCATCCAGAAAACCTATGACCTCACCCGCTACCTGGAGCACCAACTCCGCAGCTTGGCTGGGACCTATGTGAGTATCCAGCGTAGGAATCTGGGAGTTGGGGAGGAGTGAGGAGTTGGGGAAAGACAGTCCTAACCGTGGAGGGTTCTGGTAAATGATGGGGTGAGGAGGGGCTCTTTGGCTCCCACCAGTCCCCCTGTCTGGTCTA
+
BBABBFFFCFFFGGGGGGGGGGHHGGGGGGHHGGGGGGHHHHGHGGHHHHHHHHHHHGHHHHHHHHHHHHHGGGGGHEHHGHHHHHHHGHHHGGGGGHHHGHHGGGHHGHHHHHHHHHHHHHHHHGGGGGHHHHHHHHGGGHHHGGGGGFGHHHHHHGHGHHGGGGHHHHHHHHHHHHHHGGGGGGGGDFGGGGGGGGGGGGGGGGFFFFFFFFFFFFFFFFFFFFFFFFFFFFFFFFFFFFFFFFFFFFF
@M05620:37:000000000-D9766:1:1101:26883:14123 1:N:0:34
AGTGCCAGCTCTCAATCGCACAGGGGACCCAGGGCCTGGCCCCTCCATCCAGAAAACCTATGACCTCACCCGCTACCTGGAGCACCAACTCCGCAGCTTGGCTGCGACCTATGTGAGTATACAGCGTAGGAATCTGGGAGTTGGGGAGGAGTGAGGAGTTGGGGAAAGACAGTCCTAACCGTGGAGGGTTCTGGTAAATGATGGGGTGAGGAGGGGATCTTTGGCTCCCACCAGTCCCCCTGTCTGGTCTA
+
AA3AAFFFBFFDGGGGFFEFGGFHFGGEDAGHGE22AAGGAHGHGGGGAAGF3AEGHA3FHHFHHHFFHHHGGGC/FGH1GHHGC1BGGBGHGA@EEGFH/FHE/>ED/<FGHH?GH?G122@GHG<E/?GHH1FGHHHC?FGCDGG--DF/GDGHHGHF0/--;EHHF/CGG0CFGG/CG9.;9EF?;.FGG0;CFGGGGGFFFFFBFF.;DFB;..;BFF/BF/;;A.;DFF/;//.A-.;;F////;B
@M05620:37:000000000-D9766:1:1101:4272:14126 1:N:0:34
AGTGCCAGCTCTCCATCGCACAGGGGACCCAGGGCCCGGCCCCTCCATCCAGAAAACCTATGACCTCACCCGCTACCTGGAGCACCCACTCCGCAGCTCGGCTGGGACCTCTGTGCGTATCCCGCGTCGGACTCTGGGAGTTGGGGCGGCGTGCGGCGTTGGGGCCCGCCCGTCCTCACCGTGGCGGGCTCTGGTAAATGATGGGGTGCGGCGGGGCTCTTTGGCTCCCCCCAGTCCCCCTGTCTGGTCTA
+
>>>>>BD11BFFGGGBAAAAAAFFF0B00B0A00BB/AEE/EEAEFEFG01B10B>BEB1BB2FHBG@G>0/>>/>G11B0BBFGHE/?GCFAEC/<B1/<?CCAEHFGG1<F@@1C/<CHH1ACCC-AC<@-CGDBG.;CHF/-C.9;;@=@F@@9@-;9-@<;9>@-9@9;ABB/;EA?FE@?@-@-9AFFFFB;BBB/BFBFB9@----9999?@-9BFFBFFF-E-B?-;FFFFFF@FFFFFFFFFF
@M05620:37:000000000-D9766:1:1101:18198:14134 1:N:0:34
GAGGCTGGTTTGGAAGAACCTCATAGATTACTGGAACAGTTCCCCCTTGACCTGGAAAACTTTCTTGCCTGGCTTACAGAAGCTGAAACACCTGCCAATGTCCTACAGGATGCTACCCGTAAGGAAAGGCTCCTAGAAGACTCCAAGGGAGTAAAAGAGCTGATGAAACAATGGCAAGTAAGTCAGGCATTTCCGCTTTAGCACTCTTGTGGATCCAATTGAACAATCCTCAGCATTTGTACTTGTAACTG
+
?AAAA1F1BBCA1G1GGGFGFGGHFHH3DAFGH1B11BFFEHHFHGC0BDGHFFFHFGB0BFGH2GAGHFBGHHFGHHGFGHHHFGFHHFHGHFH>1BGHHH2BGGHFECGEGGEHH0?EEGHHFFGCHEFHECEHHHGGGHGGBGGFGHGGGHHHG/<0@@1GFHHGHHHHH1F0GF>FGHHGFGFHAGDGDD.<<<EFD0G0</<;CCGCHC<:;;CHHFFC0;C/99;FFFF0;B0CFFFGFFBFFGF
@M05620:37:000000000-D9766:1:1101:6642:14137 1:N:0:34
GAGGCTGCTTTGGAAGAAACTCATAGATTACTGCAACAGTTCCCCCTGGACCTGGAAAAGTTTCTTGCCTGGCTTACAGAAGCTGAAACAACTGCCAATGTCCTACAGGATGCTACCCGTAAGGAAAGGCTCCTAGAAGACTCCAAGGGAGTAAAAGAGCTGATGAAACAATGGCAAGTAAGTCAGGCATTTCCGCTTTAGCACTCTTGTGGATCCAATTGAACAATTCTCAGCATTTGTACTTGTAACTG
+
AAAAAAFBFFFFGGGGGGGFGGHBGEFEEHFHHGBHGHHHFBG3BEAFECGFHFEAB3ABBDGGABDBG5FAFGF3FDFFHHHEE3@GGFHHBGHGEHHHFGFHHHHFGHHHHHHHHHGGGGHGHHHEHHHHGHHHFHFHFHFFFFGGGHGGGHHHHGFHHHHHHHHHHHHFHHHGHFFGHHHFGHHGHHFHBFEA.<EGGGHHGHHHGDCDH0CFHHHHHHHHHHHHHFGGGGGGGGGFFGGGGFGGGGG
@M05620:37:000000000-D9766:1:1101:21164:14141 1:N:0:34
AGTGCCAGCTCTCAATCGCACAGGGGACCCAGGGCCTGGCCCCTCCATCCAGAAAACCTATGACCTCACCCGCTACCTGGAGCACCAACTCCGCAGCTTGGCTGGGACCTATGTGAGTATCCAGCGTAGGAATCTGGGAGTTGGGGAGGAGTGAGGAGTTGGGGAAAGACAGTCCTAACCGTGGAGGGTTCTGGTAAATGATGGGGTGAGGAGGGGCTCTTTGGCTCCCACCAGTCCCCCTGTCTGGTCTA
+
CCABBFFFCFFFGGGGGGGGGGHHGGGGGGHHGGGGGGHHHHGHGGHHHHHHHHHHHGHHHHHHHHHHHHHGGEFGHHHHGHHHHHHHGHHHGGGGGHHHGHHGGGHHGHHHHHHHHHHHHHHHHGGGGGHHHHHHHHHGGHHHGGGGGGGHHHHHHGHHHHGGGGHHHHHHHHHHHHHHGGGGGGGGFGGGGGGGGGGGGGGGGGFFFFFFFFFFFFFFFFFFFFFFFFFFFFFFFFFFFFFFFFFFFFF
@M05620:37:000000000-D9766:1:1101:11651:14151 1:N:0:34
ATCGCCTGCCCTTAGATCGGAAGAGCACCCGTCTGAACTCCAGTCACCGCTCATTATCTCGTATGCCGCCTTCTGCCTGAAAAAACAACGACAAGACGCCCATGTGAGTGGCCCGCTACCTCTTCTGGTGGCCGCCTCCCTCCTTCCTGGCCTCCCGGAGCTGCGACCTTTCTCACTGGTTCTCTCTTCTGCCGTTTTCCGTAGGACTCTCTTCTCTGACCTGAGTCTCCTTTGGAACTCTGCAGGTTCTA
+
A>A1AA1AFCAFBAFGDFGEAFGAG0FG0BAFABABBAFFHFFDG1GDAA/AE1D22FE2F//0AAG//>//B@1F1BB0B@1FE??/?/?/>>0>0///<E0BBFB111//B?/@CCGHHG11F1<110/?0>--...<<FA/DD/0D/<<<..<AC--:./::--;.900BFBF0;/;90F00000;C00:9;-9-;/-FFBBEF/B/;/9FEF/9BBBBFB-FF/FBF;9BF/BFFBFFB//-;BBFB
@M05620:37:000000000-D9766:1:1101:7894:14157 1:N:0:34
GAGGCTGCTTTGGAAGAAACTCATAGATTACTGCAACAGTTCCCCCTGGACCTGGAAAAGTTTCTTGCCTGGCTTACAGAAGCTGAAACAACTGCCAATGTCCTACAGGATGCTACCCGTAAGGAAAGGCTCCTAGAAGACTCCAAGGGAGTAAAAGAGCTGATGAAACAATGGCAAGTAAGTCAGGCATTTCCGCTTTAGCACTCTTGTGGATCCAATTGAACAATTCTCAGCATTTGTACTTGTAACTG
+
ABB@ABFBFFFFGCGGGGGGGGHHHHFHHHHHGHHHFHHHHHHHHGGGHHHHHHHHHHHHFHHHHHHHHHHGGGHHHHGH3EGHHHFFFHHHHHHHHHHHHHHHHHHGHHHHHHHHHHGGGGHHHHHHHHHHGHHGHHFGGHHHHHHGGEFGGFHHHGHHHHHHHHHFH0CHHHHHHGHHHHHHHHHHHHHHHHGGGGGFHHHHHHHHHHHGFHHHHHHHGGHHGHHHHHGGGGEGGGGGGGGGGGGGGGF
@M05620:37:000000000-D9766:1:1101:26244:14167 1:N:0:34
GAGGCTGCTTTGGAAGAACCTCATAGATTACTGCAACAGTTCCCCCTGGACCTGGAAAAGTTTCTTGCCTGGCTTACAGAAGCTGAAACACCTGCAAATGTCCTACAGGATGCTACCCGTAAGGAAAGGCTCCTAGAAGACTCCAAGGGAGTAAAAGAGCTGATGAAACAATGGCAAGTAAGTCAGGCATTTCCGCTTTAGCACTCTTGTGGATTCAATTGAACCATCCTCAGCATTTGTACTTGTAACTG
+
BBCCCCFAFFFFGGGGGG4GGGHHHHFDGGHHH5BGFHHHHHHHHGG2BFHHFGHGGFH3BFGHHHHHHHGGHHHHHHHEGHF3FGGHH3BB3F1BBGHHGFFDBGGGB1F323BFHBEFEE0EGFHFBF3EFFEGHHHFGF?B?FGACCA<@2GFB/2@@G2@2DD110?FD1FBGCH1FG>GDFFHECG1FH<C.<EG0DH0<<=GHGHCHH0:;CGCGFHH.GB/=BC9:FF099CBCB9FF;FFFBF
@M05620:37:000000000-D9766:1:1101:18249:14172 1:N:0:34
ACCACACGTCTTAACTCCAGTCACCGCTCCTTATCTCGTATGCCGTCTTCTGCTTGACCAAAAAAAAAATACCCCCCCCTCACCCACCCACTCCCCATCGCGTTTCCCTCTACCTCTCACTCTGCTCTCCTCCTCCCTTCGAAGTCTTACATAACTTTACCTTTTCTCACTCGTACACTCTCACTCAACTTTCCGTCTGATCCTTCTTCTCGACTCTAATCTCCTTTGCCACTCTTCTTATTCTATCCCGC
+
AAAAAAADFAB1BFBFBBABBB1D1BAEE0BBGEGHHGFEFCFH/AAGGFGHFDDGFBGFH/ABE>///011B1?/>>///0?00?<////000/?000?/////<@1<0FD11>1FB1111111111</=C/<//</0/...:.0;00;0000/000;000000;000000...9.;9/;;0000//;;90;0.0.-9://;///9:9:/-;;-99////;/9/9//////::////9;//;/;///;--
@M05620:37:000000000-D9766:1:1101:25769:14177 1:N:0:34
AGTGCCAGCTCTCAATCGCACAGGGGACCCAGGGCCTGGCCCCTCCATCCAGAAAACCTATGACCTCACCCGCTACCTGGAGCACCAACTCCGCAGCTTGGCTGGGACCTATGTGAGTATCCAGCGTAGGAATCTGGGAGTTGGGGAGGAGTGAGGAGTTGGGGAAAGACAGTCCTAACCGTGGAGGGTTCTGGTAAATGATGGGGTGAGGAGGGGCTCTTTGGCTCCCACCAGTCCCCCTGTCTGGTCTA
+
ABBBBFFFCFFFGGGGGGGGGGHHGGGGGGHHGGGGGGGHHHGHGGHHHHHHHHHHHGHHHHHHHHHHHHHGGGGGHHHHHHHHHHHGGHHHGGGGGHHHGHHGGGHHGHHHHHHHHHHHHHHHHGGGGGHHHHHHHHHGGHHHGGGGGGGHHHHHHGHHHHGGGGHHHHHHHHHHHHHHGGGGGGGGCFFGGGFGGGGGGGGGGGFFFFFFFFFFFFFFFFFFFFFFFFFFFFFFFFFFFFFFFFFFFFF
@M05620:37:000000000-D9766:1:1101:15900:14204 1:N:0:34
AGTGCCAGCTCTCAATCGCACAGGGGACCCAGGGCCTGGCCCCTCCATCCAGAAAACCTATGACCTCACCCGCTACCTGGAGCACCAACTCCGCAGCTTGGCTGGGACCTATGTGAGTATCCAGCGTAGGAATCTGGGAGTTGGGGAGGAGTGAGGAGTTGGGGAAAGACAGTCCTAACCGTGGAGGGTTCTGGTAAATGATGGGGTGAGGAGGGGCTCTTTGGCTCCCACCAGTCCCCCTGTCTGGTCTA
+
AA>AAF1CAFFFGFGFGEGFGCGHGGGGGCAGFCGCFGHGFHGEGG0FGHGGG0BGHGHGHHFHHHH1GHHGGEEGHHHHFHHGHHHGGHHHGGGGGGHHGHHGGGHHGHHHHHGHHDHGHHHHHGFGGGHHHHHHHHHGGHDGGGGGGGGHGHFHHGHGHHGGGGHHHHHHHHHHHHHHGGFGGGFGGGGGGGGGFGGGGGGGGGF@FFFFFF?@@@FFFFFFFFFFFFFFFFFFFFFF@FFFFFFFFFB
@M05620:37:000000000-D9766:1:1101:12640:14205 1:N:0:34
AGTGCCAGCTCTCAATCGCACAGGGGACCCAGGGCCTGGCCCCTCCATCCAGAAAACCTATGACCTCACCCGCTACCTGGAGCACCAACTCCGCAGCTTGGCTGGGACCTATGTGAGTATCCAGCGTAGGAATCTGGGAGTTGGGGAGGAGTGAGGAGTTGGGGAAAGACAGTCCTAACCGTGGAGGGTTCTGGTAAATGATGGGGTGAGGAGGGGCTCTTTGGCTCCCACCAGTCCCCCTGTCTGGTCTA
+
CCBBBFFFCFFFGGGGGGGGGGHHGGGGGGHHGGGGGGHHHHGHGGHHHHHHHHHHHGHHHHHHHHHHHHHGGGGGHHHHHHHHHHHHGHHHGGGGGHHHGHHGGGHHGHHHHHHHHHHHHHHHHGGGGGHHHHHHHHHGGHHHGGGGGGGHHHHHHGHHHHGGGGHHHHHHHHHHHHHHGGGGGGGGEGGGGGGGGGGGGGGGGGFFFFFFFFFFFFFFFFFFFFFFFFFFFFFFFFFFFFFFFFFFFFF
@M05620:37:000000000-D9766:1:1101:2798:14221 1:N:0:34
GTGCCAGCTCTCAATCGCACAGGGGACCCAGGGCCTGGCCCCTCCATCCAGCAAACCTATGACCTCACCCGCTACCTGGAGCACCAACTCCGCAGCTTGGCTGGGACCTATGTGAGTATCCAGCGTAGGCATCTGGGAGTTGGGGAGGCGTGAGGAGTTGGGGAAAGACAGTCCTAACCGTGGAGGGTTCTGGTAAATGATGGGGTGAGGAGGGGCTCTTTGGCTCCCACCAGTCCCCCTGTCTGGTCTAT
+
1>11>BF>FFFFEEBF1FFEGB0FAEEEG00AABE/AGAGGFCFGHHHH1F0EGHHFHBFHFGHHBGHHH?EE/FFDBCG0>GGHHE/FGHFG/@EBGHAHFFGG0BEHHHHGF2BG2FFHHHHBC/>E1GHHHHBFCCFGHF@C.AC.@EC..GCCGGCH?C.C.CGG/9;FGGGGGGGCG@AEGGEFGGGGGF;CFFFFFBEFB@EFF99A@@@;EBFFFFFBFFFFFFFFFBFFFF@FFFFBFFBFFF
@M05620:37:000000000-D9766:1:1101:7451:14223 1:N:0:34
AGTGCCAGCTCTCAATCGCACAGGGGACCCAGGGCCTGGCCCCTCCATCCAGAAAACCTATGACCTCACCCGCTACCTGGAGCACCAACTCCGCAGCTTGGCTGGGACCTATGTGAGTATCCAGCGTAGGAATCTGGGAGTTGGGGAGGAGTGAGGAGTTGGGGAAAGACAGTCCTAACCGTGGAGGGTTCTGGTAAATGATGGGGTGAGGAGGGGCTCTTTGGCTCCCACCAGTCCCCCTGTCTGGTCTA
+
ABBABFFFBFFFGGGGGGGEG2FFFGGGGGEHGGGGFGHHHHGHGGHHHHHHGHHHHGHHHHGHHHHHHHHGGGGGHGHHHHHHHHHGGGHHGGEGGHHHCHHGGGHHGHFHGHHHHHHHHHHHHGEGGGHHHHHHGHHGGHHHGGGGGGGHHHHHHGHHHGGGGGHHHHHHHHHHHGHHGGGGGGGGGGGGGGFGFFFGGGGGGGFFFFFFFFFFFFFFFFFFFFFFFFFFFFFFFFFFFFFFFFFFFFF
@M05620:37:000000000-D9766:1:1101:6922:14261 1:N:0:34
GAGGCTGCTTTGGAAGAAACTCATAGATTACTGCAACAGTTCCCCCTGGACCTGGAAAAGTTTCTTGCCTGGCTTACAGAAGCTGAAACAACTGCCAATGTCCTACAGGATGCTACCCGTAAGGAAAGGCTCCTAGAAGACTCCAAGGGAGTAAAAGAGCTGATGAAACAATGGCAAGTAAGTCAGGCATTTCCGCTTTAGCACTCTTGTGGATCCAATTGAACAATTCTCAGCATTTGTACTTGTAACTG
+
>>1>A1CAFFFFFGGGAGGEFBB3DGEFFBGHAFG1AGGAAG2FGGGGHBHFABGGHHHHEHEH2ABFHHHF00BBGHGGG1GG@@FBG0FE@>@>11BFGHHHHHFF0FGHHEHHGHGGGGHFEFGAGHFFECGHHGEGFHGHHFHCFGGGGHHFFGHHHHHHHHHBFBCHHHHGHF1FDGHHGHHHEH<G>G.ECFEHHHFHHHGFHGFFFGFHHGHHGHHHFHHHHHGGGEFFFGGFGGGGFFGGFGF
@M05620:37:000000000-D9766:1:1101:15340:14263 1:N:0:34
GAGGCTGCTTTGGAAGAAACTCATAGATTACTGCAACAGTTCCCCCTGGACCTGGAAAAGTTTCTTGCCTGGCTTACAGAAGCTGAAACAACTGCCAATGTCCTACAGGATGCTACCCGTAAGGAAAGGCTCCTAGAAGACTCCAAGGGAGTAAAAGAGCTGATGAAACAATGGCAAGTAAGTCAGGCATTTCCGCTTTAGCACTCTTGTGGATCCAATTGAACAATTCTCAGCATTTGTACTTGTAACTG
+
A3AABBFBFFFFGGGGCGGGGGGHFHHHFFHHHHGBGGGGHHHHHGGGEFHHHHGHHGFGHHHHHHGHHHHHHHHCGHHFHHHHHEHHHGHHHHHHHHHHHHHHHHHHHHHHHHGHHHGGGGHHHFGHHHHHGHGHDFHFHHHHHHHGGHGGFHHFHFHHHFFHHHHHHHHHHHHHHGGGHHHHHHHHHHHHHHGGGGGHHHHHHHHHHHHGHHHHFGHHHGHHHHHCGHGGGGGGGGGGFGGGGGGGGGF
@M05620:37:000000000-D9766:1:1101:15324:14270 1:N:0:34
GAGGCTGCTTTGGAAGAAACTCCTACATTACTGCAACCATTCCCCCTGGACCTGGATGCGGTTCTTTGCTGGCTTACAGAAGCTGAAACAACTGCCAATGTCCTACAGGATGCTACCCGTAAGGAAAGACTCCTAGAAGACTCCCAGGGAGTACAAGAGCTGATGAACCAATGGCAAGTAAGTCAGGCATTTCCGCTTTAGCACTCTTGTGGATCCAATTGACCAATTCTCCGCATTTGTACTTGTAACTG
+
AAAAAAFAFFFFGBBGGBGGFF4D44456DFHABBBB22ADD5322A22ABGCB2B532A0EE1BD55DF5FEBGCFGGGFBFGFHHFHC1BBBBBB3B3FGBB@F@3FGHGHH4GGFE?EEH?B?GH3B?GHH3B2332B3GH/B2?CFDGF2FGB<GF1?1111<1?0<?<>CB>.<F11<>DF<>.<GHGHGGGFG0DFBC<C0CC:G?GFCGF0;0000;B.9;0F;0;E@EGFFF0CBFGF00CF;
@M05620:37:000000000-D9766:1:1101:9867:14271 1:N:0:34
AGTGCCAGCTCTCAATCGCACAGGGGACCCAGGGCCTGGCCCCTCCATCCAGAAAACCTATGACCTCACCCGCTACCTGGCGCACCCCCTCCGCAGCTTGGCTGGGACCTATGTGAGTATCCAGCGTAGGAATCTGGGAGTTGGGGAGGAGTGAGGAGTTGGGGAAAGACAGTCCTAACCGTGGAGGGTTCTGGTAAATGATGGGGTGAGGAGGGGCTCTTTGGCTCCCACCAGTCCCCCTGTCTGGTCTA
+
>A>3>BFFBFFFG4FGGGFAEGHHGEBEGGGH2AEEFFHHHHGHGGBGHHHHHBFFBEHFHGHHHEGHHHHEE>EEHHBG1>EFFG//>EEAEEFGGHGHGHHGGGHHGHFHHHHFFHHHHHHHHGG?FG1FGHHHHH0FGHHHGGADG<EHH0DG:EHHHHGG..;GBF/CFGGG00FGGGGG.EFGGGGGGFFFEFFFFFFFFFFFFFFFFFFFFFFFFFFFFFFFFFFFFFFFFFFFFFFFFFFFFFB
@M05620:37:000000000-D9766:1:1101:16714:14274 1:N:0:34
AGTGCCAGCTCTCAATCGCACAGGGGACCCAGGGCCTGGCCCCTCCATCCAGAAAACCTATGACCTCACCCGCTACCTGGAGCACCAACTCCGCAGCTTGGCTGGGACCTATGTGAGTATCCAGCGTAGGAATCTGGGAGTTGGGGAGGAGTGAGGAGTTGGGGAAAGACAGTCCTAACCGTGGAGGGTTCTGGTAAATGATGGGGTGAGGAGGGGCTCTTTGGCTCCCACCAGTCCCCCTGTCTGGTCTA
+
AB>AAFFFCFFFGGGGGGGFGGHHGGGGGGHHG?GGGGHHHHGHGGGFHHHHHHHHHGHGHHHHHHHHHHHGGGGGHHHHGHHHHHGGGGHHGGGGGHHHGHGGFFHHGHHGFHHHHHHHHHHHHGDADGFFGHHBEGGFDHFHGGFGGGGHHGHHHDHGFFGGEDHHHGHHHHHHHHHFDGGGFGGGGGGGGGGGGGGGGGGGGGFFFFFFFFFAAFFFFFFFFFFFAFFFFFFFFFFFFFFFFFFFBFF
@M05620:37:000000000-D9766:1:1101:26272:14277 1:N:0:34
GAGGCTGCTTTGGACGCAACTGATAAACCAGTGAAACAAGATCGGATGACCACGGATAAGTACTTTGGTTAGCTTACAGCATCTGGTATACCTTCTACTGTTTTAAAAAATAAAACCGTTCATGCAAGGATCCTAGACGACTCCACTGGAGTAAAAGAGCTGATGAACCAATGTCACGTAAGTCAGGCATTTCCGCTTTAGTAATATTGTGGCTGACATTGCACCATGCGCCGCCACTTTCGTTGTACCTG
+
>3AA3AFACBB@G4BAAAAEG4FDF5533BABB55DAGDF2AB2B22A33BBA1001A33555D5B3BB151@BF5B533B3BB4B3B44BBB4F34BBF4B@2BG@43>03B33B///?234?33B3/?BGGF3323//</?G222@22FH0111FF00???GB1>1>0.C1==GFEF/<<DG00</.<<GFG.=:CE000;0<0<;CFGCAF..90;0B000;.;099..;---./;;;.;B99//;/9
@M05620:37:000000000-D9766:1:1101:9050:14277 1:N:0:34
GAGGCTGCTTTGGAAGAAACTCATAGATTACTGCAACAGTTCCCCCTGGACCTGGAAAAGTTTCTTGCCTGGCTTACAGAAGCTGAAACAACTGCCAATGTCCTACAGGATGCTACCCGTAAGGAAAGGCTCCTAGAAGACTCCAAGGGAGTAAAAGAGCTGATGAAACAATGGCAAGTAAGTCAGGCATTTCCGCTTTAGCACTCTTGTGGATCCAATTGAACAATTCTCAGCATTTGTACTTGTAACTG
+
3AA>AAFBFFFFCAGGAGGFGGCHFHBGHGHHEHHFFHHHHHGHHGGGHGHHHHHFFHHHBGHHHAFHHHHHFBGFHHHH3BGHHHH3FHHFGGHHHHHHHHHHHHHHHHHHHHHHHHGFGGHHHHHHHHHHGHHHHHHHHHHHHHHGGHGGHHHHHGHHHHHHHHHHHBGHHHHHHGGHFHHHHHHHHHHHHGGGGGGHHHHHHHHHHHHGHHHHHHHHGHHHHHHHHHGGGGGGGGGFGGGGGGGFGGF
@M05620:37:000000000-D9766:1:1101:2310:14299 1:N:0:34
AGTGCCAGCTCTCAATCGCACAGGGGACCCAGGGCCTGGCCCCTCCATCCAGAAAACCTATGACCTCACCCGCTACCTGGAGCACCAACTCCGCAGCTTGGCTGGGACCTATGTGAGTATCCAGCGTAGGAATCTGGGAGTTGGGGAGGAGTGAGGAGTTGGGGAAAGACAGTCCTAACCGTGGAGGGTTCTGGTAAATGATGGGGTGAGGAGGGGCTCTTTGGCTCCCACCAGTCCCCCTGTCTGGTCTA
+
AA>AAFFFBFFFGGGGGGGGGG4FAEGGGGHHGGGGGFHHHHGHGGHHHHHHHHEHHGHHHHHHHHHHHHHGGFGGHHHHGHHFHHHHGHHHGGGGGHHFGHFGGGHGGHHHHHHHHHHHHFHHHGGGGGHHHHHHHHHGGHHHGGE@DFFHHHHGHGHHHHGGGGHHHHFHHHHHHHHHGGEGGGGGGGFGGGGGGGGGGGGGGGFFFFFFFFFFFDEFFFFFFFFFFFFFFFFFFFFFFFFFFFFFFFB
@M05620:37:000000000-D9766:1:1101:10867:14310 1:N:0:34
GAGGCTGCTTTGGAAGAAACTCATAGATTACTGCAACAGTTCCCCCTGGACCTGGAAAAGTTTCTTGCCTGGCTTACAGAAGCTGAAACAACTGCCAATGTCCTACAGGATGCTACCCGTAAGGAAAGGCTCCTAGAAGACTCCAAGGGAGTAAAAGAGCTGATGAAACAATGGCAAGTAAGTCAGGCATTTCCGCTTTAGCACTCTTGTGGATCCAATTGAACAATTCTCAGCATTTGTACTTGTAACTG
+
AAB@AAFCFFFFGGGGGGGGGGHHHHHHHHHGHHHHGFHHHHHHHGGGHFHHHHHGHHHHGHHHHHHHHHHHHHHFHHHHHHHHHHHHHHHHHHHHHHHHHHHHHGHFHHHHHHHHHHGGGGHHHHHHHHGHGHHHHFHHBGGHFHGGGHGGHHHHHGHHGHFHHHHHHGHHHHHHHGDFGGHGGHHHHHHHBGDGGGGFFDGFHHGHHHHGHHGHGHHHHHHHHHGHHHGGGGGGGGGGGGGGFGGGGGB
@M05620:37:000000000-D9766:1:1101:4763:14356 1:N:0:34
AGTCCCAGCTCTCCATCGCACAGGGGACCTAGGGCCTGGCCCCTCCATCCAGAAAACCTATGACCTCACCCGCTACCTGGCGCACCCCCTCCGCAGCTTGGCTGGGACCTATGTGAGTATCCAGCGTAGGAATCTGGGAGTTGGGGCGGCGTGCGGCGTTGGGGACAGCCAGTCCTAACCGTGGAGGGTTCTGGTAAATGATGGGGTGAGGAGGGGCTCTTTGGCTCCCACCAGTCCCCCTGTCTGGTCTA
+
>A11>BFFFFFFGAG1BAE1E?GFG00AB0BB0BF0ABGHAGGHGGHGHAGGHHH0BEGH1BGHH1BFHHH>E>>EGH1B0>EEEEE>>EE/?E?E<GBFFHHGGGHHGHEHHHH2FGHHHHFHHGG/>C11?GHHHH0>EHHHGG.<CCAGGA@G-;@@@F@@---A-A-;FFFFF/FF@FF@-AF@FFFFFFFFFFFFFFFFFFF@EFFFFF@@@@FFFFFFFFFFFFFF-FFFFFFF@FFFFFFFFFB
@M05620:37:000000000-D9766:1:1101:4778:14366 1:N:0:34
AGTTCCAGCTCTCCATCGCACAGGGTCCCCAGTGCCTGGCCCCTCCCTCCAGAAACCCTATGACCTCACCCCCCACCTTGCGCACCCCCTCCGCAGCTTGGCTGGGACCTCTGTGCGTATCCAGCGTCGGCCTCTGGGCGTTGGGGCGGCGTGCGGCGTTGGGGCCCGCCCGTCCTCCCCGTGGCGGGTTCTGGTAAATGATGGGGTGAGGAGGGGCTCTTTGGCTCCCCCCCGTCCCCCTGTCTGGTCTA
+
>>33>B@BFFFFGGGAAAE2EAFBFBBBAAB2ABBB5BGGBGEAEF2GG12BB3B3BBB23BBGH5BAFGF0>/>BEF3B3/>>>EF/>EG?>?<<>B33?BGFGGHHFH1FGHG1/?/?GH1??AD/AD-.CGGG1G.-=C-.ACA-ABGB;D?B;B-BBFB<.9-99B?@BDFF//ADBD.BBB-9-;FFFFF/9/9B/BFFFFA;.A:/.A=-?BEFFFFEFFFEF.AB-@DFFFFFBFFFFFFFFF/
@M05620:37:000000000-D9766:1:1101:14646:14370 1:N:0:34
AGTGCCAGCTCTCAATCGCACAGGGGACCCAGGGCCTGGCCCCTCCATCCAGAAAACCTATGACCTCACCCGCTACCTGGAGCACCAACTCCGCAGCTTGGCTGGGACCTATGTGAGTATCCAGCGTAGGAATCTGGGAGTTGGGGAGGAGTGAGGAGTTGGGGAAAGACAGTCCTAACCGTGGAGGGTTCTGGTAAATGATGGGGTGAGGAGGGGCTCTTTGGCTCCCACCAGTCCCCCTGTCTGGTCTA
+
>3>AAFFFBCFBGFGGGGGGGGHFFGGGGGFDFGGGFGAHGAEGAEHFHGFHHHFHGGHGFGHEHHHHHHHGGGGGHHHGHHHGHHHGGHFGEGGGGHHHGGHGGGHFGHHGHHHGH?DHHHFHHGEDFDHGHHHHGHHGGHHHGGGGGGGHHHGHFDCGHHFFFFEHGFHHGHFGHGHHFCEFGGGG;AFGGGGGGGFGGGGGGG?DEFFFFFFFF-EFFFFFFFFEFFFFFFFFFFFDFFFFFFFFFBB
@M05620:37:000000000-D9766:1:1101:3171:14390 1:N:0:34
AGTGCCAGCTCTCCATCGCCCCGGGTACACAGGGCCTGGCCCCTCCATACAGAAACCCTATGACCTCACCCGCTACCTCGAGCACCCACTCAGCAGCTCCGCTGGGACCTATGTGAGTATCCCGCGTCGGCCTCTGGGCGTTGGGGCGGAGTGCGGCGTTGGGGACCGCCCGTCCTCCCCGTGGCGGGTTCTGGTAAATGCTGGGGTGAGGAGGGGCTCTATGGCTCCCACCAGTCCCCCTGTCTGGTCTA
+
>>3>>BDF@FFFGGG55AAAEEGCGEAB5AEF2B2AEBBGFGEGEG2GH23D53F3BA123@5DE@BFGGF>>//>EF@?1??EGFE/?BF33B3B2B33<?/EDG0B/B2?B?F32F2GGH2<B@<>A--.>FGH1BA@@C@.-@?CC:;.;FG?9@BCAA>B.-;@;99-;AAD/:AA;AFA-@--;AAFFFB9/;BF/BFFFF:@.9./..9D-BFB/;BFEF/9A.AA;;F/BFFFFF/FFFFF/;:
@M05620:37:000000000-D9766:1:1101:6877:14394 1:N:0:34
GAGGCTGCTTTGGAAGAAACTCATAGATTACTGCAACAGTTCCCCCTGGACCTGGAAAAGTTTCTTGCCTGGCTTACAGAAGCTGAAACAACTGCCAATGTCCTACAGGATGCTACCCGTAAGGAAAGGCTCCTAGACGACTCCACGGGAGTACAAGAGCTGATGAAACCATGGCAAGTAAGTCAGGCATTTCCGCTTTAGCACTCTTGTGGATCCAATTGAACAATTCTCAGCATTTGTACTTGTAACTG
+
A3A@AAFBFFFFCGGGFGGGGGEGGHHHHHHHHHFFEHHHHHHHHGGGHFFHHHHBGFGGGHHHHHHHHHGAFGHHHHHHHFHGHFHHGHHHHFGHH3GHHHHHHGFFHF@GHFB3FFE/E/EG3B300?B0?G3B33//<<B2G2////<BC211?CCGG1?G1111?<.1>>GH1FDGFHHD0</=.CDHHH.EAAE0CBGHHHHHFGC.0:C/CBFFG0CFGFGGGGG0FGEGBFBF00CFFGFF;FF
@M05620:37:000000000-D9766:1:1101:24510:14407 1:N:0:34
GAGGCTGCTTTGGACGAACCTCATAGAGTACTGAAACAGTTCACCCTTGACCTGGAAAAGTTTCTTGCCTGGCTTACAGAAGCTGAAACACCTGCCAATGTCCTACAGGATGCTACCAGTAAGGAAAGGCTCCTAGAAGACTCCAAGGGAGTAAAAGAGCTGATGAAGCAATGTCAAGTAAGTCAGGCATTTCCGCTTTAGCACTCTTGTGGATACAATTGAACCATGCTCAGCATTTTTACTTGTAACTG
+
AAA?3>B3BBB4C4BAEF2AEFGF5FB5ADDFG53A3B25FD5DBFB3BABBDFFG33C3BDGGFGHFB5FAFBGBBFDGHGCGHGBGGFB?GHG1BGGHH444BGFG31BBGGFHH33BGH4BGC?00?3FAGHEBF3GG11F1FD?/FBEGFHG1F00<<GG1FB1?FHFD1@<1F<FHF1FDFGB<>1>GF.><<CD0<D00/==G0<C0:;0:0<CGFB;;.G0/00;=FF9B0;090;;;090;FF
@M05620:37:000000000-D9766:1:1101:15380:14411 1:N:0:34
AGTGCCAGCTCTCAATCGCACAGGGGACCCAGGGCCTGGCCCCTCCATCCAGAAAACCTATGACCTCACCCGCTACCTGGAGCACCAACTCCGCAGCTTGGCTGGGACCTATGTGAGTATCCAGCGTAGGAATCTGGGAGTTGGGGAGGAGTGAGGAGTTGGGGAAAGACAGTCCTAACCGTGGAGGGTTCTGGTAAATGATGGGGTGAGGAGGGGCTCTTTGGCTCCCACCAGTCCCCCTGTCTGGTCTA
+
>A>AAFFCBFFFGGDFGFGGGGHHGGGGGGHHGCFFFEHHHHGHGGHBHHGHHHGHHGHHHHHHHHHHHHHGGGGGHGHHHHHHHHHHGHHHGGFGGHHHGH3?<EGHGHHHHH3GHDGHHHHHHGGGGGGHHHHHHHHGGHHHCGGGGGGHHHHHHGHHHHGGGGHGHHHHHHHHHHHHGGGGGGGGDGGGGGBFGGGGGGFGGGFFFFFFFFFFFFFFFFFFFFFEFFFFFFFFFFFFFFFFFFFBFB/
@M05620:37:000000000-D9766:1:1101:16414:14415 1:N:0:34
AGTGCCAGCTCTCAATCGCACAGGGGACCCAGGGCCTGGCCCCTCCATCCAGAAAACCTATGACCTCACCCGCTACCTGGAGCACCAACTCCGCAGCTTGGCTGGGACCTATGTGAGTATCCAGCGTAGGAATCTGGGAGTTGGGGAGGAGTGAGGAGTTGGGGAAAGACAGTCCTAACCGTGGAGGGTTCTGGTAAATGATGGGGTGAGGAGGGGCTCTTTGGCTCCCACCAGTCCCCCTGTCTGGTCTA
+
ABAAAFFFCFFFGGGGGGGGGGHHGGGGGGHHGGGGGGHHHHGHGGHHHHHHHGHHHGHFHHHHHHHHHHHGGGGGHHHHHHHHHHHHGHHHGGGGGHHHGHHGGGHHGHHHHHHHHHHHHHHHHGGGGGHHHHHHHHHGGHHHGGGGGGGHHGHHGGHHHHGGGGHHFHHHHHHHFGHHGGGGGGGGGGGGGGGGGGGGGGGGGGFFFFFFFFFFFFFFFFFFFFFFFFFFFFFFFFFFFFFFFFFFFFB
@M05620:37:000000000-D9766:1:1101:6984:14440 1:N:0:34
GAGGCTGCTTTGGAAGAAACTGACAAACCAGGGACACAAGATCGGAAGCGCACACGTCTGTACTCTAGTCACCGTTCAGTAGCTCGTATGCCGTCTTCTGCTTAAAGGAAGCTACACGTCATTAAAGGCTACTAGAAGACTCCCAGAGAGTCCACGAGCTGATGAAACACTGGCAAGTCATTCCGGCATTTCCGCTTTCGCACTCTTGTGGATCCCATTGCCCACTTCTCCGCTTTGGTCCTTGTCACTGC
+
AAAAAAFAFFFFGGGGFCGGG111B10AFAAABFFG0FAGGEHCAB/EB/AEE/0/0BAF1DDA121BB@21B/0/BG22B1FD1B/B00BGG?E0/2FGH1G21>11B00/1111</BF/022>>11/<10B1B1111@@FG/<1//0/?1111?>>AFH<<==GFGF0110<<0.0=00<==/-<;A0:CG..;:C0:..9?/0C909.0;B//0;BBF0009;;BFB/-:-:9/;;//9;99//:;;9
@M05620:37:000000000-D9766:1:1101:7344:14461 1:N:0:34
GAGGCTGCTTTGGAAGAAACTCATAGATTACTGCAACAGTTCCCCCTGGACCTGGAAAAGTTTCTTGCCTGGCTTACAGAAGCTGAAACAACTGCCAATGTCCTACAGGATGCTACCCGTAAGGAAAGGCTCCTAGAAGACTCCAAGGGAGTAAAAGAGCTGATGAAACAATGGCAAGTAAGTCAGGCATTTCCGCTTTAGCACTCTTGTGGATCCAATTGAACAATTCTCAGCATTTGTACTTGTAACTG
+
AABAABFCFFFFGBGFEFGGGGDGFFHGHFHFGHHFFFHHHHHHHGGGHFHHHHGH3FFHHHHHHHHHHHFFGHHHGHFGHHGHHGBGFGGHHHHHBGHHHGHHHHHFFGHFHFHHHHGGGGHGHHHFFGFHGHHHHHHH3F2FBGHFGHGGHGHGDFFHHHHHHHGHHHHFFHHHHF?FHHFG>FGHHH>G<FDC<<<=DDDHFHHHGDGFHCGHHHHHHGFHHHGHHHFFFGGGGGG9BFGGCFFFGGG
@M05620:37:000000000-D9766:1:1101:12494:14484 1:N:0:34
AGTGCCAGCTCTCAATCGCACAGGGGACCCAGGGCCTGGCCCCTCCATCCAGAAAACCTATGACCTCACCCGCTACCTGGAGCACCAACTCCGCAGCTTGGCTGGGACCTATGTGAGTATCCAGCGTAGGAATCTGGGAGTTGGGGAGGAGTGAGGAGTTGGGGAAAGACAGTCCTAACCGTGGAGGGTTCTGGTAAATGATGGGGTGAGGAGGGGCTCTTTGGCTCCCACCAGTCCCCCTGTCTGGTCTA
+
>AA3AFFFBFFFGGGGGGGGGGHHGGDGGGHHGGGGGGHHHHGHGGHHHHHHHHHHHGHHHHGHHHHHHHHGGEGGHHHHCGHHHHHGGHHHGGGGGHHHGHHGGGHHGHHHHHHHHHHHHHHHHGGGGGHHHHHHHHHGGHHHGGGGGGGHHHHHHGHHHHGGGGHHHHHHHHHHGHHHGGGGGGGGGGGGGGGGGGGGGGGGGGFFFFFFFFFFFFFFFFFFFFFFFFFFFFFFFFFFFFFFFFFFFF/
@M05620:37:000000000-D9766:1:1101:23548:14493 1:N:0:34
GAGGCTGCTTTGGAAGAAACTCATAGATTACTGCAACAGTTCCCCCTGGACCTGGAAAAGTTTCTTGCCTGGCTTACAGAAGCTGAAACAACTGCCAATGTCCTACAGGATGCTACCCGTAAGGAAAGGCTCCTAGAAGACTCCAAGGGAGTAAAAGAGCTGATGAAACAATGGCAAGTAAGTCAGGCATTTCCGCTTTAGCACTCTTGTGGATCCAATTGAACAATTCTCAGCATTTGTACTTGTAACTG
+
A?AB>AFBFBDDGB5BEGBFGGHHHFGGHHFFGB4FFHFGGDDFGGEFAGBGHHEG332BBFGFHHHFBFGGHHHBB5BGHHBFGB3GBFBFGHHGHHHHHHHHGHHBBFGFEGBBBGE?>EHFFHH00?BFFBFBEGHG33BBBGH??FEG@DDB2?@@GGGFFDB1?CG??C?FFFD?FF>>==CFF>>>11<<<<<=0==G0CGFHDGEG;:GCHGGHCGHGHCG0G;;;FGGGGG;BFCFC;CFFBF
@M05620:37:000000000-D9766:1:1101:10113:14501 1:N:0:34
GAGGCTGCTTTGGAAGAAACTCATAGATTACTGCAACAGTTCCCCCTGGACCTGGAAAAGTTTCTTGCCTGGCTTACAGAAGCTGAAACAACTGCCAATGTCCTACAGGATGCTACCCGTAAGGAAAGGCTCCTAGAAGACTCCAAGGGAGTAAAAGAGCTGATGAAACAATGGCAAGTAAGTCAGGCATTTCCGCTTTAGCACTCTTGTGGATCCAATTGAACAATTCTCAGCATTTGTACTTGTAACTG
+
AAB@BBFBFFFFGGGGGGGGGGHHHHGHFHHHHHHHFHHHHHHHHGGGGHHHHHHGHHHGGHHHHHHHHHHHHHHHHHHHHHHHHHHHHHHHHHHHHHHHHHHHHHHHHHHHHHHHHHGGGGHHHHHHHHHHGHHHHHHGHHHHHGGGGHGGGHHHGGHHHHHHHHHHHBHHHHHHHGHHHHHHHHHHHHHHHHGGGGGHHHHHHHHHHHHGHGHHHHHHHHHHHHHHHGGGGGGGGGGGGGGGGGGGGGG
@M05620:37:000000000-D9766:1:1101:10953:14514 1:N:0:34
AGTGCCAGCTCTCAATCGCACAGGGGACCCAGGGCCTGGCCCCTCCATCCAGAAAACCTATGACCTCACCCGCTACCTGGAGCACCAACTCCGCAGCTTGGCTGGGACCTATGTGAGTATCCAGCGTAGGAATCTGGGAGTTGGGGAGGAGTGAGGAGTTGGGGAAAGACAGTCCTAACCGTGGAGGGTTCTGGTAAATGATGGGGTGAGGAGGGGCTCTTTGGCTCCCACCAGTCCCCCTGTCTGGTCTA
+
A>1>AFBB1FFFGGGGFGGAE0G0FFEAAA0FAAEEAFHAAFE/EE0GFC1FA01BFGHHFHDHHHH1GFGEEE/EHGGFFFHHHHHFGFHHGGEEECDCEGFGGGFHGFBGGHHHHFHHHHGGFCFC//@GHHHGHGHG/FDCC?FGGGGGGFHFHGBCGFGGG?GGCFGBGHHGFFCHGGGGGA9@99FGGFFFFFGFGGGGGGB@FFFFBB@<@@FFFFFFFFFFFFFFFF/FFFFF@FFFFFFFFFB
@M05620:37:000000000-D9766:1:1101:3792:14527 1:N:0:34
GAGGCTGCTTTGGAAGAAACTCATAGATTACTGCAACAGTTCCCCCTGGACCTGGAAAAGTTTCTTGCCTGGCTTACAGAAGCTGAAACAACTGCCAATGTCCTACAGGATGCTACCCGTAAGGAAAGGCTCCTAGAAGACTCCAAGGGAGTAAAAGAGCTGATGAAACAATGGCAAGTAAGTCAGGCATTTCCGCTTTAGCACTCTTGTGGATCCAATTGAACAATTCTCAGCATTTGTACTTGTAACTG
+
BABAABFBFFFFGFGGFFGFGGHHGHHHHGHHHHHFHHHHHHHHHGGGGGHHHHHGHHHHFGHHHHHHHHHHHFHHHHHHCGHHHH3GGHHHHHHHHHGHHHHHGHHHHHHHHHHHHHGG?EGHHGHHHHHHGHHHFFFCGHHHHFHGGFFGFDGGHGHGHFHHHFH1F0?FGFHHFGHHHHHHGHHHHHHHHHGGGGG0GHHHHHHHHHHDEGHHHHHHHBGHCCCCGHGGGGGGGGGG0FFGGGGGGGF
@M05620:37:000000000-D9766:1:1101:4772:14531 1:N:0:34
GAGGCTGCTTTGGAAGAAACTCATAGATTACTGCAACAGTTCCCCCTGGACCTGGAAAAGTTTCTTGCCTGGCTTACAGAAGCTGAAACAACTGCCAATGTCCTACAGGATGCTACCCGTAAGGAAAGGCTCCTAGAAGACTCCAAGGGAGTAAAGGAGCTGATGAAACAATGGCAAGTAAGTCAGGCATTTCCGCTTTAGCACTCTTGTGGATCCAATTGAACAATTCTCAGCATTTGTACTTGTAACTG
+
BBCABBFCFFFFGGGGGGGGGGGHHHCHHHHGHHHHFHHHHHHHHGGGHEHHHHHGGHHHFHHHHHHHHHHHHHHHHHHHHHHGHHHHHHHHHHHHHHHHH4GHFHH3FGHFHGHFCFEFFDHFGHH0BGHH/GHHHGBGGHHCGHHGGEGGHHH2DFHHHHHFFHHHB0F<DGBFH?1<FBGGGFHEHHFFGG.<<.<=0GDGHHHHH:GDFGHF00CCCHHHFHHHGFGGGFGBFFFGGGGF0;09FFB
@M05620:37:000000000-D9766:1:1101:8925:14546 1:N:0:34
GAGGCTGCTTTGGAAGAAACTCATAGATTACTGCAACAGTTCCCCCTGGACCTGGAAAAGTTTCTTGCCTGGCTTACAGAAGCTGACACAACTGCCAATGTCCTACAGGATGCTACCCGTAAGGAAAGGCTCCTAGAAGACTCCAAGGGAGTAAAAGAGCTGATGAAACAATGGCAAGTAAGTCAGGCATTTCCGCTTTAGCACTCTTGTGGATCCAATTGAACAATTCTCAGCATTTGTACTTGTAACTG
+
3AA?AAFBFFFFGFGGGFGGGGHHHH5BGHGHGHHFFHHHHHHHHGGGHHHHHHHGHFFGBFHHHDGHHHH1BBFFHHDH3BFHHH2EGHGGHHHHHHHHHHHHHHHHHHHHHHGHHHGGGEHHGHHH0FGHGHDFGFGFFHHHHFGGG/EGF2FGHGHHHHHHHGHHH0/<FFHHHGGHHHHGHHHGGHHHHHGGGGEDGHHHHHHHHFHGGHHHHHHHHHHHHHHHHGGEGGFGGGGGGGGGGGGGGGB
@M05620:37:000000000-D9766:1:1101:5256:14547 1:N:0:34
ACCACACCTTCTACAATGAGCTGCGTGTGGCTCCCGAGGAGCACCCCGTGCTGCTGACCGAGGCCCCCCTGAACCCCAAGGCCAACCGCGAGAAGATGCCCCAGGTGAGTGGCCCGCTACCTCTTCTGGTGGCCGCCTCCCTCCTTCCTGGCCTCCCGGAGCTGCGCCCTTTCTCACTGGTTCTCTCTTCTGCCGTTTTCCGTAGGACTCTCTTCTCTGACCTGAGTCTCCTTTGGAACTCTGCAGGTTCT
+
AAAAAAAAFFFFGGGGFGG1G1GHGEEEF0GHAFFCGGGGGHHHHGGGFEGGFHHHHHHGGGGGGAGGGGGGHCGGGGGG/FGHHGF/BCCCGGHHFH1FHF/?FGED01FAFHHGGGGGHHFHGGGHHHHGHGGGGGFHGHGGGGGGGGGGGGGGGGGGGGFGG@@B?@FFFFFFFBFEBFFFFFFFFF/9FF@FFFFFFFF--AFFF/FFFFFFFEFFFF/FFFFFFFFFFFF/BFF/FFFEFFFFFFF
@M05620:37:000000000-D9766:1:1101:3182:14552 1:N:0:34
AGTTCCAGCTCTCAATCGCACAGGGGACCCAGTGCATGGCCCCTCCATCCAGAAAACCTATGACCTCACCCGCGACCTGGTGCACCCCCTCCGCAGCTTGGCTGGGACCTATGTGAGTATCCAGCGTCGGAATCTGGGCGTTGGGGCGGCGTGCGGCGTTGGGGCCAGCCCGTCCTAACCGTGGAGGGTTCTGGTAAATGATGGGGTGAGGAGGGGCTCTTTGGCTCCCACCAGTCCCCCTGTCTGGTCTA
+
>>33>BDFFFFFGGFGGFG2EEGFG2AEEEGH3BF5DDGHHHGHGGHFHFFHHHH2BEHHAAFGH5BBGFH>>0>EEE?B3?BFFHG/>EE/>E/E/B3??GHGGGGHGHCGGGH2FGHHHH2FFGG/>C-.>FHHHH.AGGGHGG.:D@ABGAFF-@DFFFFF.-.;AE?BFFFFB/;ABFFF.;AFAFFFFFFBFFFFFFFFFFFFEFFBDFFFFFFFFFFFFFFFFFFFEFFFFFFFFFFFFFFFFFB
@M05620:37:000000000-D9766:1:1101:6257:14557 1:N:0:34
AGTGCCAGCTCTCAATCGCACAGGGCCCACCTTCCATGGCACCCCCAAACCGCGAACCTCGGCCCGCGCCCGCGACCTCGAACACCCCCTCTGCAGATTGGCTGGGACCTTTGTGCGTATCCCGCGTCGGCCTCTGGGCCTTGGGGCGGCGTGCGGCGTTGGGGCCCGCCCTTCCTCCCCGTGGCGGGTTCTGGTCTATGCTGGGGTGCGGCGTGGCTCTTTGGCTCCCCCCAGTCCCCCTGTCTGGTCTA
+
>AAAAFFFBFFFGGGGGGGGGE4FF2B2BA2233B5B53B3322A2E1B11AA00>00231>1>////>>/>E/><<<2?/2B>FGG/>BD0<?1?1???F??FFGFC.<1<1>FD.EDGGH<.<-:-A?-9.C9B0BA..;//.;.9@DFDFF@--=-99.;B.;--@BF-BFFB//.;-AA-9--;9A.F//99//;//;/;ADF-.-----9--AB99BBFBF/AE.DF-:BFFFFF=:FFF/BBFF/
@M05620:37:000000000-D9766:1:1101:24570:14570 1:N:0:34
AGTGCCAGCTCTCAATCGCACAGGGGACCCAGGGCCTGGCCCCTCCATCCAGAAAACCTATGACCTCACCCGCTACCTGGAGCACCAACTCCGCAGCTTGGCTGGGACCTATGTGAGTATCCAGCGTAGGAATCTGGGAGTTGGGGAGGAGTGAGGAGTTGGGGAAAGACAGTCCTAACCGTGGAGGGTTCTGGTAAATGATGGGGTGAGGAGGGGCTCTTTGGCTCCCACCAGTCCCCCTGTCTGGTCTA
+
AA>>AFFFCFFFGGGGGGGCFGHGGGGGGGHHFGGGGGHHHHGHGGHHHHGHHHHHHGHHHHHHHHHHHHHGGEEGHHHHEHHHHHHHGHHHEGGGGHGHGHHGGGHHGHHHHHHHHHHHHHHHHGEGGGHHHHHHHHAGGHHHGGFGGDEGHDHHCDHHHHGGGGHHHHHHHHHHHHHHGGGGGGGGEGGGGGGGGGGGGGGGGGFFFFFFFFFFFFFFFFFFFFFFFFFFFFFFFFFFFFFFFFFFFFF
@M05620:37:000000000-D9766:1:1101:15823:14573 1:N:0:34
GAGGCTGCTTTGGAAGAAACTCATAGATTACTGCAACAGTTCCCCCTGGACCTGGAAAAGTTTCTTGCCTGGCTTACAGAAGCTGAAACAACTGCCAATGTCCTACAGGATGCTACCCGTAAGGAAAGGCTCCTAGAAGACTCCAAGGGAGTAAAAGAGCTGATGAAACAATGGCAAGTAAGTCAGGCATTTCCGCTTTAGCACTCTTGTGGATCCAATTGAACAATTCTCAGCATTTGTACTTGTAACTG
+
A3A?AAFACFFFGGGGGCEGGGHHHHHHHHHHHGFGFFGGGHGHHGGFGGHHHHHGGGCFBFHHHFGHHHHHHEGHHHHH3CGHHHFFHH?BFGHGGGHHHGGHFCHHFHHGHHDBGGG/>EFGHFHFFHFHGHF?3GG3FFHF2?D/AFDCGFHBG/FGFFFHHBHBG0/GDFBG1F?GGFFFHGCG.CFHFG?D?EGFHHGH<CF00DGDF0=GHBGCHCFHHHFGGHGFBFFFGGGGGGGGGGGBFG0
@M05620:37:000000000-D9766:1:1101:3308:14582 1:N:0:34
GAGGCTGCTTTGGAAGAAACTCATAGATTACTGCAACAGTTCCCCCTGGACCTGGAAAAGTTTCTTGCCTGGCTTACAGAAGCTGAAACAACTGCCAATGTCCTACAGGATGCTACCCGTAAGGAAAGGCTCCTAGAAGACTCCAAGGGCGTAAAAGAGCTGATGAAACAATGGCAAGTAAGTCAGGCATTTCCGCTTTAGCACTCTTGTGGATCCAATTGAACAATTCTCAGCATTTGTACTTGTAACTG
+
>>A3>>CBFFFFGGGGAFAGGGDGEGFGHFHHGHHCFFHHHHHHHGEFCFHHHFHBAFFHB5FHHADFGGHHHFFFHBHFAFGFGH33BFFFGFGGFHHHHHHHHHHFFFHHHGHHHHGGGGHHHHH0FHGGGHHHHHFHHHCGFGFGG/BDG/FHHECGFHHHHHHHH0<FGEHHHFFGHHHHHHHHHHHHDGGE<CEHGHGH0GGHHHHEGHHHHHHHGHGGGGGGGGGGGGGGGGGGGGGGB;;BCF9
@M05620:37:000000000-D9766:1:1101:7580:14588 1:N:0:34
GAGGCTGCTTTGGAAGAAACTCATAGATTACTGCAACAGTTCCCCCTGGACCTGGAAAAGTTTCTTGCCTGGCTTACAGAAGCTGAAACAACTGCCAATGTCCTACAGGATGCTACCCGTAAGGAAAGGCTCCTAGAAGACTCCAAGGGAGTAAAAGAGCTGATGAAACAATGGCAAGTAAGTCAGGCATTTCCGCTTTAGCACTCTTGTGGATCCAATTGAACAATTCTCAGCATTTGTACTTGTAACTG
+
AAAABBFBFFFFGGGGFGGGGGFFHHHHDEGHGHGHCHHHFHHHHGCGCGHHHHHHHGHGHHHHHHHHHHHHHGHGHFHHHHHHHHHHHHHHHHHHHHHHHHGHHHHHHHHHHHHHHHGGGGHHHHHHHHHHGHHHGGHHHHHHHGGGG/EGGFHGHGHGHHHHHHHHHHHHHHHHHGGHHHHHHHHHHHHHHHGGGGGHHHHHHHHHHGHGHHHHHHHHHHHHGGHHHHGGGGGGGGGGGGGGGGGGGGF
@M05620:37:000000000-D9766:1:1101:26814:14590 1:N:0:34
AGTGCCAGCTCTCAATCGCACAGGGGACCCAGGGCCTGGCCCCTCCATCCAGAAAACCTATGACCTCACCCGCTACCTGGAGCACCAACTCCGCAGCTTGGCTGGGACCTATGTGAGTATCCAGCGTAGGAATCTGGGAGTTGGGGAGGAGTGAGGAGTTGGGGAAAGACAGTCCTAACCGTGGAGGGTTCTGGTAAATGATGGGGTGAGGAGGGGCTCTTTGGCTCCCACCAGTCCCCCTGTCTGGTCTA
+
AAAAAFF@ABFFGGGGGGAAEAFGFCEEEFCEF2EEEFHHHHGHGGC5DGBGFBGGGGFAFGHHHHHFHHHGGE/EGHHHFFGHHHGAEHBHEFEEGEEHGH3?EEHHGHHHHGHFH1BGFGGFFC?CDGHHHHHHHHHGDBFGCGGGCDGHHHHHHGHHH/<DGGHHHHHHFHFHFHHHGEFGGGGG.9FFGG;FGGFGFFGBAAABEFFFFF;B?9AFBFFFEFFAEFAFFFFFFFFFBFBFFFFFFFB
@M05620:37:000000000-D9766:1:1101:26839:14596 1:N:0:34
GAGGCTGCTTTGGAAGAAACTCATAGATTACTGCAACAGTTCCCCCTGGACCTGGAAAAGTTTCTTGCCTGGCTTACAGAAGCTGCCACCCCTCCATACGTCCTCCAAGAAGATGCCCATGGAGCAAAACACCTGAGTAAATAAGCGGAAGTAACCGAGGTACGGCAGCCCGAGCAATCCGGTCTAGCCAACTTGCGGAGGCACATTAACGGTACTCTGTATTTACAACACAGCTTGACAAGACGGGAATA
+
A1AAA1B1@FDFFGGFGG1FFGFGHHH3FGFGG1GHBFGABGH1GGC/AFCAFFFGGH0BGGFHGHHGHDAGHHGHHEHFHHHFFG0FH0E>///01200@B//B>B1B000@@BB1B100>1B0?F100<B/000B1BBG22BBBCC</C@FG21//>//11/.--<.>.---<-/0:;.:;-.0;;C0/./;00-----;99/00000.-9--/;////////////-99--//9-;9BA----;-;-/
@M05620:37:000000000-D9766:1:1101:3323:14597 1:N:0:34
GAGGCTGCTTTGGAAGAAACTCATAGATTACTGCAACAGTTCCCCCTGGACCTGGACAAGTTTCTTGCCTGGCTTACAGAAGCTGAAACAACTGCCAATGTCCTACAGGATGCTACCCGTAAGGAAAGGCTCCTAGAAGACTCCAAGGGAGTAAAAGAGCTGATGAAACAATGGCAAGTAAGTCAGGCATTTCCGCTTTAGCACTCTTGTGGATCCAATTGAACAATTCTCAGCATTTGTACTTGTAACTG
+
AABBBBFAFFFFGGGGGGGGGGFHFHHHHHHHHHHHCEHGHHHHHGCGGGHHHGFH2BGFFGHHFHFHHHFHHHAGHGHFGHHFHHHHHHFHGHHHHHHHHHHHGFH3?FGGFGBHHHGGGGHHHFB?FGGHGHHHFHGHHHFH2GHGGEGGHHHHGE<FFHHHHHHHHCEHHHHGHFFBGHFHGHHHEHFGDG.C=<CHGGGG<CHHHGGDHFGHHHHHBGCGGHHHHGGGFFGGGGGGGGGG009CFGB
@M05620:37:000000000-D9766:1:1101:19746:14600 1:N:0:34
AGTGCCAGCTCTCAATCGCACAGGGGACCCAGGGCCTGGCCCCTCCATCCAGAAAACCTATGACCTCACCCGCTACCTGGAGCACCAACTCCGCAGCTTGGCTGGGACCTATGTGAGTATCCAGCGTAGGAATCTGGGAGTTGGGGAGGAGTGAGGAGTTGGGGAAAGACAGTCCTAACCGTGGAGGGTTCTGGTAAATGATGGGGTGAGGAGGGGCTCTTTGGCTCCCACCAGTCCCCCTGTCTGGTCTA
+
AAABBFFFBFFFGGGGGGGGGGHHGGGGGGCHGGEGFGHHHHGEGGHHHHFHHHHHHGFFHHHHHHHFGHHGGG@EHHHH2GHGHHFEFHHGGGGGGHHHGHBFGGHHGHFHHDHHGHHHHHHFHGGGGGHGFHHFHHHGCGGFGFF@DAEGCGDHHGHFHHGGGGHFGGGHHHHHHHHHGGGGGEGGGGGGFBCFFBBBFFFBEDDCFFA/DDC-9DFFFFFFFFFFEFFFFFFFFFFF-EFFFFFFBB9
@M05620:37:000000000-D9766:1:1101:19763:14606 1:N:0:34
AGTGCCAGCTCTCAATCGCACAGGGGACCCAGGGCCTGGCCCCTCCATCCAGAAAACCTATGACCTCACCCGCTACCTGGAGCACCAACTCCGCAGCTTGGCTGGGACCTATGTGAGTATCCAGCGTAGGAATCTGGGAGTTGGGGAGGAGTGAGGAGTTGGGGAAAGACAGTCCTAACCGTGGAGGGTTCTGGTAAATGATGGGGTGAGGAGGGGCTCTTTGGCTCCCACCAGTCCCCCTGTCTGGTCTA
+
AAAAAFFFBFFFGGGGGGGGGGHHGGGGGGHHGGGGGGHHHHGHGGHHHHHHHHHHHGHHHHGHHHHHHHHGGEEGHGHHHHHHHHHHGHHHGGGGGHHFGHHGGGHHGHHHHHHHHHHHHHHHHGGGGGHHHHHHHHGGGHHHGGGGGGGHHHHHHGHHHHGGGGHHHHHHHHHHHHHHGGGGGGGGGGGGGGGGGGGGGGGGGGFFFFFFFFFFFFFFFFFFFFFFFFFFFFFFFFFFFFFFFFFFFFB
@M05620:37:000000000-D9766:1:1101:7179:14611 1:N:0:34
GAGGCTGCTTTGGAAGAAACTCATAGATTACTGCAACAGTTCCCCCTGGACCTGGAAAAGTTTCTTGCCTGGCTTACAGAAGCTGAAACAACTGCCAATGTCCTACAGGATGCTACCCGTAAGGAAAGGCTCCTAGAAGACTCCAAGGGAGTAAAAGAGCTGATGAAACAATGGCAAGTAAGTCAGGCATTTCCGCTTTAGCACTCTTGTGGATCCAATTGAACAATTCTCAGCATTTGTACTTGTAACTG
+
AAB@ABFCFFFFGBGGGFGGGGGHHHFHHGHHGHHHGHHHHHHHHGGGHHHHHHHEGHHHBFHHHGGHHHHHHFHHHHHHFHHHHHFBGHGGGHHHGHHHHHHHHHHHHHHHHHHHHHGGGGHHHHHHHHHHGHFHHFF3GHHHHFFFG/EGFBGGFFHHHHHHHBFBHHFHHHHHHGHHHHHHHHHHHHHHHHGGGGGEHHHHHHHHHHHGHHHHHHHHHHHHHHHHHHGGGGGGGGGGGGGGGGGGGGF
@M05620:37:000000000-D9766:1:1101:22621:14615 1:N:0:34
GAGGCTGCTTTGGAAGAACCTCATAGATTACTGCAACAGTTCCCCCTGGACCTGGAAAAGTTTCTTGCCTGGCTTACAGAAGCTGAAACACCTGCCAATGTCCTACAGGATGCTACCCGTAAGGAAAGGCTCCTAGAAGACTCCAAGGGAGTAAAAGAGCTGATGAAACAATGGCAAGTAAGTCAGGCATTTCCGCTTTAGCACTCTTGTGGATCCAATTGAACAATTCTCAGCATTTGTACTTGTAACTG
+
AAABBAFBFFFFGGGGFG4AGGFHHHHGHHHHHHHHGHGHGHHHHGG2FGHHHHHHHHHFHHHHHHHHHHGHHHHHHHHHHHHHHHHHHH1EHHHGCGGFHHFGHHHHHHHHHHHHHHGGGDHHHHHFHHHFGHHHHDFHHHHHGHHGGHGGGHHHFGHHHHHHHHHFHHHHHHHHHGHFHHHHHHHHGHHHHHGGDDGHHHHFHHHHHHHGHFGHHCGHHFHH0:CHGFGGGGGGGGFGGGGGFFGGGGG
@M05620:37:000000000-D9766:1:1101:20723:14622 1:N:0:34
GAGGCTGCTTTGGAAGAAACTCATAGATTACTGCAACAGTTCCCCCTGGACCTGGAAAAGTTTCTTGCCTGGCTTACAGAAGCTGAAACAACTGCCAATGTCCTACAGGATGCTACCCGTAAGGAAAGGCTCCTAGAAGACTCCAAGGGAGTAAAAGAGCTGATGAAACAATGGCAAGTAAGTCAGGCATTTCCGCTTTAGCACTCTTGTGGATCCAATTGAACAATTCTCAGCATTTGTACTTGTAACTG
+
>1>AA>CAFFDDGFGFAGFGEF1FGGHHGFFHHH11FGBDFGHHHGAFFHGGHFFFH10ABHFHBHFGHHHFHHA1FGHFHHHHH@FGHF/FFGGHEFHHHHFHFHHHHEHHHHHHGHGG/EAGEFFGHHHHGHBG11F<GHHHH1DFGEFG0G22GEHGGG1FGHHFHFHHHFHHFFGBBGHHHHHHHHHHHHGGGGGFBFFFHCDFHFHGEHHC0:CHHBGHC/<0;;BFGGGGGGFFFFGGGGFFFGB
@M05620:37:000000000-D9766:1:1101:20465:14627 1:N:0:34
AGTGCCAGCTCTCAATCGCACAGGGGACCCAGGGCCTGGCCCCTCCATCCAGAAAACCTATGACCTCACCCGCTACCTGGAGCACCAACTCCGCAGCTTGGCTGGGACCTATGTGAGTATCCAGCGTAGGAATCTGGGAGTTGGGGAGGAGTGAGGAGTTGGGGAAAGACAGTCCTAACCGTGGAGGGTTCTGGTAAATGATGGGGTGAGGAGGGGCTCTTTGGCTCCCACCAGTCCCCCTGTCTGGTCTA
+
ABBAAFFFCFFFGGGGGFFFGGHHGEGGGGHHGGGGGGHHHHGHGGGHHHHHHHHHHGHHHHHHGHHHHHGFGGGGHHHHHHHGGHHHGHHHGGEGGHHHGHHFEGHHGHHHHHGHHHHHHHHHHGGGGGHHHHHHHHHGGHHHGGGGGGGHHHHHHGHHHHGGGGHHHHHHHHHHHHHHGGGGGGGGGGGGGGGGGGGGGGGGGGFFFFFFFFFFFFFFFFFFFFFFFFFFFFFFFFFFFFFFFFFFFFF
@M05620:37:000000000-D9766:1:1101:5005:14644 1:N:0:34
GAGGCTGCTTTGGAAGAAACTCATAGATTACTGCAACAGTTCCCCCTGGACCTGGAAAAGTTTCTTGCCTGGCTTACAGAAGCTGAAACAACTGCCAATGTCCTACAGGATGCTACCCGTAAGGAAAGGCTCCTAGAAGACTCCAAGGGAGTAAAAGAGCTGATGAAACAATGGCAAGTAAGTCAGGCATTTCCGCTTTAGCACTCTTGTGGATCCAATTGAACAATTCTCAGCATTTGTACTTGTAACTG
+
AABBABFBFFFFGFGGFGGGGGHHHFHGHHHHHHGHHHHHHHHHHGGGHHHHHHGHFFGHHHHHHHHHHGFBGHHGHGBFGHGHHHFHHHHHHHHHFHHHHGHHHHHB3BF32BEGGHGDGGGHHHH0FG3GFHHHHHHHEHFFCFGEGHGGHFHF2F@FGHHHGFGGHHHGHHHHG???GHGH=GFHHH1F=>AC<.==<DDGCGGGHDCDF<GHHHHHHHHHHHHGHHFFFFGGGGGFFGGG;;0FGG0
@M05620:37:000000000-D9766:1:1101:5772:14704 1:N:0:34
GAGGCTGCTTTGGAAGAAACTCATAGATTACTGCAACAGTTCCCCCTGGACCTGGAAAAGTTTCTTGCCTGGCTTACAGACGCTGACCCAACTGCCAATGTCCTACAGGATGCTACCCGTAAGGAAAGGCTCCTAGAAGACTCCAAGGGAGTAAAAGAGCTGATGAACCCATGGCAAGTAAGTCAGGCATTTCCGCTTTAGCACTCTTGTGGATCCAATTGAACAATTCTCAGCATTTGTACTTGTAACTG
+
AAA3AAFBFFFFGFGFFFGAGGFHGFGGFFHHDFGFFHHHHHHHHGGGHHHHHHH2GGHHBFHHHDFGHHH1GBFGFHHHF?ECGG23BGHGFHHHGHHHHHHHHHHHGHHHHHHHHHGGC/FGHHHHFHHHGHHGHB32FHHHFCDFGHGGG2@GH<CHHHHHHHH1FAFHFHHHFGH1GHHHFHGHHHHHH0DDDGG0CHHHFGHHH:G.0CGGHCGHGEGFFG90FFGBFGGGGGGGGGGGGFGGFGF
@M05620:37:000000000-D9766:1:1101:26962:14771 1:N:0:34
AGTGCAAGCTCTAAATCGCACATGTGACCCAGGGCCTGGACCCTCCATCCAGAAAAACTATTACCTCACCCGCTACCTGGAGCACCAACTCCGCAGCTTGGCTGGGACCTATGTGAGTATCCAGCGTAGGAATCTGGGAGGTGGGGAGGAGTGAGGAGTTGGGGAAAGACAGTCCTAACCGTGGAGGGTTCTGGTAAATGATGGGGTGAGGAGGGGCTCTTTGTCTCCCACCAGTCCCCCTGTCTGGTCTA
+
>>>>A@DDAF1BBABFGA11AA1ADDDGHFGHG0EA0AFGAGEFHGB1BFEGG0CFABB1F2DG1D1BFGHEEE/>GFF0BFB?B>0?B>1BE?/>>B1B>01/??BFEBFGFH>>F12FD2210</?>?@D<<FGBFFF/??ACGE?<CCGGFGHH.//=/<-<..;CGHG::000CCG?.;A?EB@:9CCFB0;FGFFB9C0CAA;9A?BAA?;?-;FFF9/;9///--:;-99//----;9////;//
@M05620:37:000000000-D9766:1:1101:10165:14795 1:N:0:34
AGTGCCAGCTCTCAATCGCACAGGGGACCCAGGGCCTGGCCCCTCCATCCAGAAAACCTATGACCTCACCCGCTACCTGGAGCACCAACTCCGCAGCTTGGCTGGGACCTATGTGAGTATCCAGCGTAGGAATCTGGGAGTTGGGGAGGAGTGAGGAGTTGGGGAAAGACAGTCCTAACCGTGGAGGGTTCTGGTAAATGATGGGGTGAGGAGGGGCTCTTTGGCTCCCACCAGTCCCCCTGTCTGGTCTA
+
BBBBBFFFBFFFGGGGGGGEEEGHFGGGGGFHGFGGFFHHHHGDGGHHHHHHHHHHHGHHHHHHHHHHHHHGGGGGH3GHHHHHGHHHGHHHGGCFGHHHGHHGGDHHGHHHGHGHHFHHHHHHHGDD/CFGHHGGHHHGEHHHFFGGGGGHHFHFHGHGHGGGGCHHHB//;GHHGHHHGGGGDGGGEGGGGGGGGGGGGGGGGFFFFFFFFFFFFAFFFFFFFBFFFFFFFFFFFFFFFFFFFFFFFFB
@M05620:37:000000000-D9766:1:1101:19363:14830 1:N:0:34
AGTGCCAGCTCTCAATCGCACAGGGGACCCAGGGCCTGGCCCCTCCATCCAGAAAACCTATGACCTCACCCGCTACCTGGAGCACCAACTCCGCAGCTTGGCTGGGACCTATGTGAGTATCCAGCGTAGGAATCTGGGAGTTGGGGAGGAGTGAGGAGTTGGGGAAAGACAGTCCTAACCGTGGAGGGTTCTGGTAAATGATGGGGTGAGGAGGGGCTCTTTGGCTCCCACCAGTCCCCCTGTCTGGTCTA
+
ABAABFFFCFFFGGGGGGGGGGHHGGGGGGHHGGGGGGHHHHGHGGHHHHHGHHHHHGHHHHHHHHHHHHHGGGGGHHHHGGHHHHHHGHHHGGGGGHHHGHHGGGHHGHHHHHHHHHHHHHHHHGGGGGHHHHHHHHGGGHHHGGGGGGGHHHHHHGHHHHGGGGHHHHHHHHHHHHHHGGGGGGGGGGGGGGGGGGGGGGGGGGFFFFFFFFFFFFFFFFFFFFFFFFFFFFFFFFFFFFFFFFFFFFF
@M05620:37:000000000-D9766:1:1101:13573:14834 1:N:0:34
AGTGCCAGCTCTCAATCGCACAGGGGACCCAGGGCCTGGCCCCTCCATCCAGAAAACCTATGACCTCACCCGCTACCTGGAGCACCAACTCCGCAGCTTGGCTGGGACCTATGTGAGTATCCAGCGTAGGAATCTGGGAGTTGGGGAGGAGTGAGGAGTTGGGGAAAGACAGTCCTAACCGTGGAGGGTTCTGGTAAATGATGGGGTGAGGAGGGGCTCTTTGGCTCCCACCAGTCCCCCTGTCTGGTCTA
+
BCBBCFFFCFFFGGGGGGGGGGHHGGGGGGHHGGGGGGHHHHGHGGHHHHHHHHHHHGHHHHHHHHHHHHHGGGGGHHHHHHHHHHHHGHHHGGGGGHHHGHHGGGHHGHHHHHHHHHHHHHHHHGGGGGHHHHHHHHHGGHHHGGGGGGGHHHHHHGHHHHGGGGHHHHHHHHHHHHHHGGGGGGGGGGGGGGGGGHGHHHGGGGFFFFFFFFFFFFFFFFHFFFFFFFFFFFFFFFFFFFFFHFFFFFF
@M05620:37:000000000-D9766:1:1101:8478:14835 1:N:0:34
AGTGCCAGCTCTCAATCGCACAGGGGACCCAGTGCCTGGCCCCTCCATCCAGAAAACCTATGACCTCACCCGCTACCTGGAGCACCCACTCCGCAGCTTGGCTGGGACCTATGTGAGTATCCAGCGTAGGAATCTGGGAGTTGGGGAGGAGTGAGGAGTTGGGGAAAGACAGTCCTAACCGTGGAGGGTTCTGGTAAATGATGGGGTGAGGAGGGGCTCTTTGGCTCCCACCAGTCCCCCTGTCTGGTCTA
+
>>>3>BDFBFFFG4BFFFFAEEHGGGAEGFHH3BFGHGHHGHGGGGHHHFHHHFHAFEHHHFGHHFGHHHH0E>EFHFBF2BFGGH11?FHEEGFGEHGHGHHGGGHHGHFHHHHFGHHHHHFHHGG?CFFHHHHHHHGFGHHHGGFFG.CFG<DHBECHHHGG<.CG/CCHHHHHHFHGGGGGDFGGDGGGGGGGGGGGGGGGGGEFFFFFFFFFFFFFFFFFFFFFFFFFFFFFFFFFFFFFFFFFFFF
@M05620:37:000000000-D9766:1:1101:25813:14835 1:N:0:34
AGTGCCAGCTCTCAATCGCACAGGGGACCCAGGGCCTGGCCCCTCCATCCAGAAAACCTATGACCTCACCCGCTACCTGGAGCACCAACTACGCAGCTTGGCTGGGACCTATGTGAGTATCCAGCGTAGGAATCTGGGAGTTGGGGAGGAGTGAGGAGTTGGGGAAAGACAGTCCTAACCGTGGAGGGTTCTGGTAAATGATGGGGTGAGGAGGGGCTCTTTGGCTCCCACCAGTCCCCCTGTCTGGTCTA
+
ABAAAFF4AFFFGGGGGG2EEGHHGGGEFGHHG?EGFGHHHHGHGGH5GHHHGHHHHGH3FHHHHHHHHHHGGEGGHHHHHHHHHHHHGH3FEGGEGHHHGHHGGGHHGHHHHH2DF12?2GHFFD/<<DDHFF2?GHGFEHFH?DFCG?AGFFHHGA</</<A.DHFBHHEHHH00GHHBEEBDEF@9CABFF;;CGB90C;FEDABEFFFFF=9;99/BF/BFB/.;..DEFB/FFFA=.9;//;999/
@M05620:37:000000000-D9766:1:1101:21820:14856 1:N:0:34
GAGGCTGCTTTGGAAGAAACTCATAGATTACTGCAACAGTTCCCCCTGGACCTGGAAAAGTTTCTTGCCTGGCTTACAGAAGCTGAAACAACTGCCAATGTCCTACAGGATGCTACCCGTAAGGAAAGGCTCCTAGAAGACTCCAAGGGAGTAAAAGAGCTGATGAAACAATGGCAAGTAAGTCAGGCATTTCCGCTTTAGCACTCTTGTGGATCCAATTGAACAATTCTCAGCATTTGTACTTGTAACTG
+
AAABABFBFFFFGGDFGGGGGGGHGFGGHHHHHHFHGHHHHHHHHGGGHHGHHGGFFFFEBGHHHHHGGHHGHHHEFGFHHHGHHFFGGHHHHHHHHHHHHGHHHHHFFGHGHHHGGHGE@FHHDHHBBFGFFGFGHHHHGDFGFGHFBGGGFFHHFGFCHBGHHFGHHCGGFGGHGFGFHHGHDGHHHGGBHHFEEEGD=GHH0GHHHDGGH<GHFHHHHGHHFHHGGHFBFGGGGGGGBGBFC;CFFCF
@M05620:37:000000000-D9766:1:1101:13866:14868 1:N:0:34
ACCACACGTCTGACCTCCAGTCACCGCTCATTATCTCGTATGCCGTCTTCTGCTTGAAAAAAAAAACCCTGAACCCCCCGGCCCCCCGCGCGCCGATTCCCCAGGTGCGTGGCCCGCTACCTCTTCTGGTTGCCGCCTCCCTCCTTCCTGGCCTCCCTTAGCTGCGCCCTTTCTCACTTGTTCTCTCTTCTTCCGTTTTCCGTAGGACTCTCTTCTCTGACCTGCGTCTCCTTTGGCCCTCTGCAGGTTCT
+
AAAAAAADFABAG1F1AEGGAAAGF?EGC01FF2FFHG0EG0FHA/ABFB2111DFG1A1F/////B>A0001BF/E/////>E/>@/>/<//-<<@.00DG/..</0AE.:@F.-:A-AFFCFB0B09F0.;9A@AFFGGFG-BFFFF//AA/-;E-///:99:-@B@@/BFFFFFB/;;B/FFFBFFFF/;9-/BBEFFAF--9/;BBFFFF/;;B/9BFFF?9A@FFFF/B///:AAEB/:/99ABFF
@M05620:37:000000000-D9766:1:1101:15236:14876 1:N:0:34
GAGGCTGCTTTGGAAGAAACTCATAGATTACTGCAACAGTTCCCCCTGGACCTGGAAAAGTTTCTTGCCTGGCTTACAGAAGCTGAAACAACTGCCAATGTCCTACAGGATGCTACCCGTAAGGAAAGGCTCCTAGAAGACTCCAAGGGAGTAAAAGAGCTGATGAAACAATGGCAAGTAAGTCAGGCATTTCCGCTTTAGCACTCTTGTGGATCCAATTGAACAATTCTCAGCATTTGTACTTGTAACTG
+
AAAAAAFAFFFFGGGGGGGGGGGHCHHHHHHHHHHHFFHHHHGHHGGGHGHHHHHGHHHHBHHHHHHHHHHGHFGHHHHHGHHGHHFHHHHHHHHHHHHHHHHHHHHHHHHHHHHHHHGGGGHHHHHHHHHHGHGHHHHHHHHHGHHGGHGGHHHHHGHHHHGHHHHHHHHHHHHHHGHHHHHHHHHHHHHHHHGGGGGHHHHHHHHHHHHGHHHHGGHHHHHHGHHHHHGGGGGGGGGGGGGGGGGGGGF
@M05620:37:000000000-D9766:1:1101:1873:14949 1:N:0:34
GAGGCTGCTTTGGAAGAAACTCATAGACTACTGCAACAGTTCCCCCTGGACCCGGAAAAGTTTCTTGCCTGGCTTACAGAAGCTGAAACACCTGCCAATGTCCTACAGGATGCTACCCGTAAGGAAAGGCTCCTAGAAGACTCCAAGGGAGTAAAAGAGCTGATGAAACAATGGCAAGTAAGTCAGGCATTTCCGCTTTAGCACTCTTGTGGATCCAATTGAACAATTCTCAGCATTTGTACTTGTAACTG
+
AABABBFBFFFFGGGGGGGGGCGFGEE45A4BG54AFFCA55F3AA2B2AGH2A0AAA2BA55A5A55353A1BB3B@GBGHHH333B@31B3?G1CEHHHH4FGHH3?B?GBGHHGHEFGGHHHHFFGHGHGHHHHHHHGHF2CGGGGHGGHHHHHGHHHHHHHHHHHHHHHHHGHGGGFHFFGHHGHHHHFHGG.<CHHHHFHHGFHHHGHHHHHFGGGGGGGGGGGGGGFFGGGGGFGGGGGGFBFGG
@M05620:37:000000000-D9766:1:1101:14911:14951 1:N:0:34
AGTGCCAGCTCTCAATCGCACAGGGGACCCAGGGCCTGGCCCCTCCATCCAGAAAACCTATGACCTCACCCGCTACCTGGAGCACCAACTCCGCAGCTTGGCTGGGACCTATGTGAGTATCCAGCGTAGGAATCTGGGAGTTGGGGAGGAGTGAGGAGTTGGGGAAAGACAGTCCTAACCGTGGAGGGTTCTGGTAAATGATGGGGTGAGGAGGGGCTCTTTGGCTCCCACCAGTCCCCCTGTCTGGTCTA
+
BCBBCFFFCFFFGGGGGGGGGGHHGGGGGGHHGGGGGGHHHHGHGGHHHHHHHHHHHGHHHHHHHHHHHHHGGGGGHFHHHHHHHHHHGHHHGGGGGHHHGHHGGGHHGHHHHHHHHHHHHHHHHGGGGGHHHHHHHHHGGHHHGGGGGGGHHHHHHGHHHHGGGGHHHHHHHHHHHHHHGGGGGGGGGGGGGGGGGGGGGGGGGGFFFFFFFFFFFFFFFFFFFFFFFFFFFFFFFFFFFFFFFFFFFFB
@M05620:37:000000000-D9766:1:1101:9019:14961 1:N:0:34
AGTGCCAGCTCTCAATCGCACAGGGGACCCAGGGCCTGGCCCCTCCATCCAGAAAACCTATGACCTCACCCGCTACCTGGAGCACCAACTCCGCAGCTTGGCTGGGACCTATGTGAGTATCCAGCGTAGGAATCTGGGAGTTGGGGAGGAGTGAGGAGTTGGGGAAAGACAGTCCTAACCGTGGAGGGTTCTGGTAAATGATGGGGTGAGGAGGGGCTCTTTGGCTCCCACCAGTCCCCCTGTCTGGTCTA
+
ABAAAFFFBFFFGEGGGGGGGGHHGGGGGGHHFFFGGGHHHHGHGGHHHHHHHHHHHGHHHHHHHHHHHHHGGEEGHHHH?FHHHHH?EHHHGGGGGHHHGHHGGGHHGHHHHHHHHHHHHHHHHGGGGGHHHHHHHHGGGHHHGGFDGFGHHHHHGGHHHHGGGGHHHHHHHHHHHHHHGGGGGGGGGGGGGGGGGGGGGGGGGGFFFFFFFFFFFFFFFFFFFFFFFFFFFFFFFFFFFFFFFFFFFFF
@M05620:37:000000000-D9766:1:1101:23422:14963 1:N:0:34
AGTGCCAGCTCTCAATCGCACAGGGGACCCAGGGCCTGGCCCCTCCATCCAGAAAACCTATGACCTCACCCGCTACCTGGAGCACCAACTCCGCAGCTTGGCTGGGACCTATGTGAGTATCCAGCGTAGGAATCTGGGAGTTGGGGAGGAGTGAGGAGTTGGGGAAAGACAGTCCTAACCGTGGAGGGTTCTGGTAAATGATGGGGTGAGGAGGGGCTCTTTGGCTCCCACCAGTCCCCCTGTCTGGTCTA
+
AB>AAFFFCFFFGGGGGFGGGGHHGGGGGGHHGGGGGFHHHHGHGGHHHHHHHHHHHGHHHGGHHHHHHHHGGFGGHHHHFHHHHHHHGHHHGGGGGHHHGHGGGGHHGHHHHHHHHHHHHHHHHGGGGGHHHHHHHHFGGHHHGGFGGGGHHFHHCEHHHHGGGDHHGHHHHHHHHHHHGGGGFGGGDGGGGGFGGGGGGGGGGGDFFFFFFFFFFFFFFFFFFFFFFFFFFFFFFFFFFFFFFFFFFFF
@M05620:37:000000000-D9766:1:1101:14900:14967 1:N:0:34
GAGGCTGCTTTGGAAGAAACTCATAGATTACTGCAACAGTTCCCCCTGGACCTGGAAAAGTTTCTTGCCTGGCTTACAGAAGCTGAAACAACTGCCAATGTCCTACAGGATGCTACCCGTAAGGAAAGGCTCCTAGAAGACTCCAAGGGAGTAAAAGAGCTGATGAAACAATGGCAAGTAAGTCAGGCATTTCCGCTTTAGCACTCTTGTGGATCCAATTGAACAATTCTCAGCATTTGTACTTGTAACTG
+
>>AABAFAFFFFGGGGGGFGGFFGHGHGHBBFHF4AECFDFHHHHGCFHFGHFCFGHGFFHHFHFHFGHHHHHHFAGHHHHHHFGDGHHGEGGHHF3FGHHHFGGGHHHFFHHHGHHGGGEFGHFHHHHEHHGHGHBBHFHHHHFBGGGHGGBGBFHFHGGHDGHHHHHHHHHHHHHGGFDGHHHHHHHHHHHGGGGGGHHDG0GCDGFGHGHHHGC0GHHGHHHGG:;CFGGGFFGGGGGGGGGGFGFGB
@M05620:37:000000000-D9766:1:1101:9000:14971 1:N:0:34
CGTGCCAGCTCTCACTCGCACAGGGGACCCAGGGCCTGTCCCCTCCATCCAGAAAACCTATGACCTCACCCGCTACCTGGAGCCCCAACTCCGCAGCTTGGCTTGGACCTATGTGAGTATCCAGCGTAGGAATCTGGGAGTTGGGGAGGAGTGAGGAGTTGGGGAAAGACAGTCCTAACCGTGGAGGGTTCTGGTAAATGATGGGGTGAGGAGGGGCTCTTTGGCTCCCACCAGTCCCCCTGTCTGGTCTA
+
>>A>1>BCABCBB11BF1AEEEFE0AEGGGFCFGEEFC1BFFGHFGHFGGFHHHHHECHBFFEFHHHHHHHGFEGGGFHGHHG/FE/E?C1GGG?>EEGEEHH0<E1CGFHHHHGHHF>GGHFHHGCC@<FGHHHHHGHGEHHGCGEG?E.GGHHGHCHHHHC?EGEHFHHHHHHGHHHH@CE@GGG@.CAFGFFGGGFFFFFG?.A@FFFFFB@@@@FFFFFFFFFFFFFFFFFFFFFF@FFFF9/B/99
@M05620:37:000000000-D9766:1:1101:5201:14971 1:N:0:34
GAGGCTGCTTTGGAAGAAACTCATAGATTACTGCAACAGTTCCCCCTGGACCTGGAAAAGTTTCTTGCCTGGCTTACAGAAGCTGAAACAACTGCCAATGTCCTACAGGATGCTACCCGTAAGGAAAGGCTCCTAGAAGACTCCAAGGGAGTAAAAGAGCTGATGAAACAATGGCAAGTAAGTCAGGCATTTCCGCTTTAGCACTCTTGTGGATCCAATTGAACAATTCTCAGCATTTGTACTTGTAACTG
+
?AA?AAFBFFFFF4BGFGGGGGHHFH5FGHHHGHHGFFHHHHHHHGGGHFHHHHH2GGCGBGHHHGGHHHHGGGHHHHHFGHHHHHFHHHHHFHHHHHHHHHGHHHHHHGHHHHHHHHGGGGHHGHEHHGHHGHFHFGDGHHHHH2FFGFDGH2>FHGHHHHHHHDGFH0?GHHHHFGGHHHHHHHHHFHHHHHGGGGGDGHHHHHGHHHHGGHHHHHHHHGHGHHHHHHFBFGGGGGGGGGGGGGGGGGG
@M05620:37:000000000-D9766:1:1101:27059:14977 1:N:0:34
GAGGCTGCTTTGGAAGACACTCCTCCATTACTGCAGCCGTTCCCCCGGACCCTGGAACCGTTTCTTGCCTGGCTTACAGAAGCTGCAACACCTGCCAATGTCCTACAGGATGCTACCCGTCCGGCAAGGCTCCTCGACGCCTCCACGGGAGTCAACGAGCTGCTGAACCCATGGCAAGTAAGTCAGGCCTTTCCGCTTTAGCACTCTTGTGGCTCCACTTGCACCCTTCTCCGCATTTGTCCTTGTAACTG
+
AAAABAF?FFFFGGGGCBBFBCGD44BD6DGHFGH3BF22BBFHCF2000A13BAEA3AA1E?BD@5BFHHFH2?GHHHHG@G3@33BB?1>BBFF3BBBGFBG4BFGHBGHHH?FHF/E//<>//<FGHHHGHED/>//>GFH0F.@G.<EC00<<.;AEG/<GGHCH.:GG/AFGGG00;CFFGGB.;CGFFGGFGG0C9F9BFBFFFFF.AB9/.;BF//9/.;/9;9/;A-.;B/B/BFFFF//;BF
@M05620:37:000000000-D9766:1:1101:8981:14985 1:N:0:34
AGTGCCAGCTCTCAATCGCACAGGGGACCCAGGGCCTGGCCCCTCCATCCAGAAAACCTATGACCTCACCCGCTACCTGGAGCACCAACTCCGCAGCTTGGCTGGGACCTATGTGAGTATCCAGCGTAGGAATCTGGGAGTTGGGGAGGAGTGAGGAGTTGGGGAAAGACAGTCCTAACCGTGGAGGGTTCTGGTAAATGATGGGGTGAGGAGGGGCTCTTTGGCTCCCACCAGTCCCCCTGTCTGGTTTA
+
AA>AAFFFBFFFG4GGGGGCGGHHGGFGGGHHFGEGGGHHHHGHGGHHHGHHHHHHHGHHHHHHHGHHHHHGG>EEHHHH2FGHHH1?EHHGGGGGEHHFEHHGGGHHGHHHHHHHHHHHHHGHHGGGGFHHHHHHHHCFGHHHGGFDG.CGH0GHCEHHHHGGAEEGFHCGHHHHHHHHGGGGGGGGGGGGGGGGGGGGGGGGGGFFFFFFFFFFFFFFFFFFFFFFFFFFFFFFFFFFFFFFFFFFFFB
@M05620:37:000000000-D9766:1:1101:20782:14992 1:N:0:34
AGTGCCAGCTCTCAATCGCACAGGGGACCCAGGGCCTGGCCCCTCCATCCAGAAAACCTATGACCTCACCCGCTACCTGGAGCACCAACTCCGCAGCTTGGCTGGGACCTATGTGAGTATCCAGCGTAGGAATCTGGGAGTTGGGGAGGAGTGAGGAGTTGGGGAAAGACAGTCCTAACCGTGGAGGGTTCTGGTAAATGATGGGGTGAGGAGGGGCTCTTTGGCTCCCACCAGTCCCCCTGTCTGGTCTA
+
>>AAAFFFBFFFGGGGGFGGGGHHGGGGGGFHGEGGFFHFGHGHGGHHHHFHHHHHHGHGHGHHHHHHHHHGGEGGHGHHHHHHHHHHGHHHGGFGGHHHGHGCFGHHGHHHHHGGHHHHHHHHHGEGGGHGFFHHGHHGFHHGGGGGGGGHHHHHHGHGGFCCFGHHHHHHHHHHGHHHGGGGFGGGCFGGGGGGGGGGGGGFGGFFFFFFFFFFFDFFFFFFFFFFFFFFFFFFFFFFFFFFFFFFFFB
@M05620:37:000000000-D9766:1:1101:10388:15021 1:N:0:34
AGTGCCAGCTCTCAATCGCACAGGGGACCCAGGGCCTGGCCCCTCCATCCAGAAAACCTATGACCTCACCCGCTACCTGGAGCACCAACTCCGCAGCTTGGCTGGGACCTATGTGAGTATCCAGCGTAGGAATCTGGGAGTTGGGGAGGAGTGAGGAGTTGGGGAAAGACAGTCCTAACCGTGGAGGGTTCTGGTAAATGATGGGGTGAGGAGGGGCTCTTTGGCTCCCACCAGTCCCCCTGTCTGGTCTA
+
ABAABFFFCFFFGGGGGGGEGGHHGGGGGGHHGGGGGGHHHHGHGGHHHHHFHHHHGGHHHHHHHHHHHHHGGFGGGHHHHHHHHHGHGHHHGGGGGHHHGFHGGGHHGHHHHHGFHHHHHHHHHGEFF?GFHHHHHHGGGHHHGGGGGGGHHHHHHGHHGHGGGGEGHHHGHHHHHHGHGGFGGGGGGGGGGGFFGGEGGGGGGGFFFFAFFFFFFFFFFFFFFFFFFFFFFFFFFFFFFFFFFFFFFFF
@M05620:37:000000000-D9766:1:1101:9551:15030 1:N:0:34
GAGGCTGCTTTGGAAGAAACTCATAGATTACTGCAACAGTTCCCCCTGGACCTGGAAAAGTTTCTTGCCTGGCTTACAGAAGCTGAAACAACTGCCAATGTCCTATAGTATGCTACCCGCAAGGAAAGGCGCCTACACGACTCCAAGGGAGTAACAGAGGTGACGAAACAATGTCAATTAAGCCAGGCATTTCCGTTTTACTTCTGTTGCGGATCCAATTGATCACTTCCCTTCTTTTTTACTTGTAACTG
+
A3>AAAFAFFFFGGGGCGGGGGHHHHGHHFGHHH4AFHGGHHHHHGEGEGHHHHFFHD2FFHHHHHHHHHHHHHHCGHHHHHHHG3GFHGHHHHHHHGHH4444B4344B44BB43B1?/>>EFF3B00//></?010///??1<1@/<?/?<11<?G0/</<1.>->-0.1>1=>000<0DBG/..<<0<G00.00:.0000;:00000--;B-/;900000;0/;0;0/00;090;0-.BB///;/B/9
@M05620:37:000000000-D9766:1:1101:28768:15056 1:N:0:34
AGTGCCAGCTCTCAATCGCACAGGGGACCCAGGGCGTGGCCCCTCCATCCAGAAAACCTATGACCTCACCCGCTACCTGGAGCACCAACTCCGCAGCTTGGCTGGGACCTATGTGAGTATCCAGCGTAGGAATCTGGGAGGTGGGGAGGAGTGAGGAGTTGGGGAAAGACAGTCCTAACCGTGGAGGGATCTGGTAAATGATGGGGTGAGGAGGGGCTCTTTGGCTCCCACCAGTCCCCCTGTCTGGTCTA
+
>AAAAF5CAFFFGFGDGGCAECBF2A2AEFDH22B2AEEEHFEGGGFHHAFFFFFFFGHFGHHHH5G3GHGG?/>EGHFGHHHHHGFHGHBHGGG/E?FHGF3F/<GFDGHHHHBBG@GFD2F1GCCDCFHHHBFHHGFF-..<<<E@CGDCGFDGGG:CC/@CEFHHGGGGFBFGGFBF@9CBGEFB.;EGGFBFFFFFFBF/E?ABE.AFFF?;B?EFFFB///;.99.DF9;BB9ED-99FFFE99/B
@M05620:37:000000000-D9766:1:1101:3115:15060 1:N:0:34
AGTGCCAGCTCTCAATCGCACAGGGGACCCAGGGCCTGGCCCCTCCATCCAGAAAACCTATGACCTCACCCGCTACCTGGAGCACCAACTCCGCAGCTTGGCTGGGACCTATGTGAGTATCCAGCGTAGGAATCTGGGAGTTGGGGAGGAGTGAGGAGTTGGGGAAAGACAGTCCTAACCGTGGAGGGTTCTGGTAAATGATGGGGTGAGGAGGGGCTCTTTGGCTCCCACCAGTCCCCCTGTCTGGTCTA
+
AAABBFFFCCFFGFGGGEGGGGGHGGGGGGGGGGGGGGHHGGFHGGFGHHGHHFHHHGHHHHHHHHHFGHHGGGCGHHHHHHHEHHHHGHHHGGGGGHHGGHHGGGHHGHHHHHHHHGHHHHHHHGCGGEHHHGHHGHHGGHHGGGGGGGGHHHHHHGHHHHGGGGHHGHGHHHHHHHHHGEFGGGGGCFFGGGFFGGGGGFGGGGFFFFFFFFFFFDFFFFFFFFFFFFFFFFFFFFFFFFFFFFFBBFB
@M05620:37:000000000-D9766:1:1101:2213:15061 1:N:0:34
GCGACTGCTTTGGCAGAAAATAATATGTTACTCCAACAGTTCCCCCTGGACCTGGGACCGATTCTGGCCTGTCGTACAAACGCTGACCCAAATGCCAAAGTCCTACAGGATGCTACCCGTCCGGAAAGGCTCCTAGAATCCTCCACGGGCGTCCAAGAGCTGATGCACCCCTGGCAAGTCAGTCCGGCATTTCCGCTTTCGCACTCTTGTGGCTCCAATTGAACAATTCTCAGCATTTGTACTTGTAACTG
+
>1>1>1>BFF3B1CGE1BB1BBBADF3DD3DG1B11BFBFGHHHHGAFE0BBFHE/B0AE/ABFF2BBGHG1B/B0BE1B//>/B/B0B?F01B1B1B00BBEHGHHHHGGHHH2FGHGG//<B//>GHGHHGH1@1121?FGHF0<<C@@C-@.0<.<CGH<DG000;::;;AGH:EH0;;GF0CA@-AFGFGGEBEG0CCGG@FFFFFF--AFFB;;;F/;/BF9;FBF/;BBFFFBB/9BFFFBBBFB
@M05620:37:000000000-D9766:1:1101:9657:15066 1:N:0:34
GAGGCTGCTTTGGAAGAAACTCATAGATTACTGCAACAGTTCCCCCTGGACCTGGAAAAGTTTCTTGCCTGGCTTACAGAAGCTGAAACAACTGCCAATGTCCTACAGGATGCTACCCGTAAGGAAAGACTCCTAGAAGACTCCAAGGGAGTAAAAGAGCTGATGAAACAATGGCAAGAAAGTCAGGCATTTCCGCTTTAGCACTCTTGTGGATCCAATTGAACAATTCTCAGCATTTGTACTTGTAACTG
+
A>>AB?FAFFFFEGGC4AFFGFGHHHHFH5FHHHF4AGGGFHHGHGEFE2GHHGHHC3CGFHHH5GEHHG3CFHABGFHFEFHF3FGHHFFHHHHHCCGHHHFHHHHFB1CFBGGH11EFGFFHGGCG3?B3FDGHHDGFBF31FGFGGHGGG1FGHFFFGHHHHHHHHH/1?FHE1<0<FGFDGFH0GHHHDFDG.C<DF0DGHGGHHFCDHBCFHFFHE00CGHHCGCB00/09009;FFFFFGGFFG9
@M05620:37:000000000-D9766:1:1101:13111:15081 1:N:0:34
GAGGCTGCTTTGGAAGAGCACACGTCTGAACTCCAGTCACCGCTCATTCTCTCGTATGCCGTCTTCTGCTTGAAAAAAAAAAACCCAACTCCGCCTCTTTACTTTTCCCTCTTTTCTTCTCCAGCATATTACTCTTGTAGATTGGTATTATTTATTATCCTCTTATATAACGTCCTACCCTTTTACGCTTATTTTCCCATATTCACTGAGGATGCCCTCTTTTACTCCCACCCCTCCCCCTTTCTCTACTC
+
BBCCCCFCFFFFGGGGGGGGGGHGHHGFDGHHHHHFGHEGHGGEGGHHFFHHHGGGHHHHGEFHFDGGHHHHH3GGGCCEE/>/>//?>33?//?/?3F222233332B3223322>222D2222222221?11?11<?1111101?=1111=F<111<1111>11<0<00./..<00.<0/00;0.....000000<0;/0;00000009:///0;:A9B;00900/99.;.-.:A9DA-.//9///;9/
@M05620:37:000000000-D9766:1:1101:6831:15083 1:N:0:34
AGTGCCAGCTCTCAATCGCACAGGGGACCCAGGGCCTGGCCCCTCCATCCAGAAAACCTATGACCTCACCCGCTACCTGGAGCACCAACTCCGCAGCTTGGCTGGGACCTATGTGAGTATCCAGCGTAGGAATCTGGGAGTTGGGGAGGAGTGAGGAGTTGGGGAAAGACAGTCCTAACCGTGGAGGGTTCTGGTAAATGATGGGGTGAGGAGGGGCTCTTTGGCTCCCACCAGTCCCCCTGTCTGGTCTA
+
AAABAFFFBFFFGGGGGGGGFGGEFAEGGGDHGGGGGGHHFFE1AECGHHCDFHGHFGHHHHFFHHHHHHHEGEGGHFHHHHHHHEFHGHHHGGCFFHHGGGHGFGHHGHHHHHHHHHHHHHHHHGGGGGHHHHHHHHHGGHHHGGGGGGGHHHHHHGHHHHGGGGHHHHGHHHHHHHHHGGGGGGGGEGGGGGGGGGGGGGGGGGFFFFFFFFFFFFFFFFFFFFFFFFFFFFFFFFFFFFFFFFFFFFF
@M05620:37:000000000-D9766:1:1101:8021:15088 1:N:0:34
GAGGCTGCTTTGGAAGAAACTCATAACTCACGGCAACAGTTCCCCATGAACCTGGCAAAGTATCTTGCCTGCCGTACATAATCTGACACAACTGCCAATGTCCTACAGGATGCTACCCGTAAGGAAAGGCTCCTAGAAGACTCCAAGGGCGTACAAGAGCTGATGCAACCCTGGCAAGTAAGTCAGGCATTTCCGCTTTAGCACTCTTGTGGATCCAATTGAACAATTCTCAGCATTTGTACTTGTAACTG
+
CCCCCCFCFFFFGGGGGGGGG4AFG5455B44BAAEEHHFB5F3222B35B2211AAA1B555AD555A531BAB1FEGGH5GHHF5F3FFG3BGFB@GHHDBHHHHHHH3FFDHHHHGGGGHHHFHHHHHHGHHHHG3BFGHHHE2FFEFGFEEBHHHHHHHHH111>><FGEHH1CGHHGHG0D/GHHHHHHGGGGG0CHHHGHHHFHH?0CFGGGGGGGGGGGGGGGG0CF0CFGBGFGGGGGGGGGF
@M05620:37:000000000-D9766:1:1101:12855:15095 1:N:0:34
ACCACACGTCTGAACTCCAGTCACCGCTCATTATCTCGTATGCCGTCTTCTGCTTGAACAAAAAACCCCTGAACCCCAATACCCCCCACTACCAGCTGACCCAGTTGAGTAGCCCGCTACCTCTTCTGTATGCCGCCTCCCTCCTTCCTGGCCTCCCGGATCTGCGCCCTTTCTCACTTTTTCTCTCTCCTGCCGTTTTCCTTCGAACTCTCTTCTCTTACCTGAATCTCCTTTGTAACTCTGCATGTTCT
+
BBBBBBBBFBFAGDGGFGGGFFFFFEEGGEFGH5GHHGFFHFGHGEGHGHHGH5FGG33DFEEC01AE1C1?F3BEF11B3BBC1>?/?0B30B3/B3?BEC//3B3B3443BBB/></BGHFD1121222@F1//<?A/F0<CFGHC<100><<<.<-<<-0:;CGE-:/:CGG0BB00;9CBFFFF0:C//C9:9FEBB0;09.;.9F/9;//////99B////;:BF/B/;/9;/9///9/////9//
@M05620:37:000000000-D9766:1:1101:16936:15157 1:N:0:34
GAGGCTGCTTTGGAAGAAACTCATAGATTACTGCAACAGTTCCCCCTGGACCTGGAAAAGTTTCTTGCCTGGCTTACAGAAGCTGAAACAACTGCCAATGTCCTACAGGATGCTACCCGTAAGGAAAGGCTCCTAGAAGACTCCAAGGGAGTAAAAGAGCTGATGAAACAATGGCAAGTAAGTCAGGCATTTCCGCTTTAGCACTCTTGTGGATCCAATTGAACAATTCTCAGCATTTGTACTTGTAACTG
+
CBBBCCFCFFFFGGGGGGGGGGHHHHHHHHHHHHHHHHGHHHHHHGGGHHHHHHHHHHHHGHHHHHHHHHHHHHHHHHHHHHHHHHHHHHHHHHHHHHHHHHHHHHHHHHHHHHHHHHGGGGHHHGHHHHHHGHGHHFHHHHHHHGHGGHGGHHHFHGHHHHHHHGHHHHHHHHGHHGHHHHHHHHHHHHHHHHGGGGGHHHHHHHHHHHHGHHHHHGHHHHHHHHHHHHGGGGGGGGGGGGGGGGGGGGF
@M05620:37:000000000-D9766:1:1101:12967:15180 1:N:0:34
ACCACACGTCTGAACTCCAGTCACAGCGCTAGATCTCGTATGCCGTCTTCTGCTTGAAAAAAAAAACACCCGCTACCTGGAGCCCCAACTCCGCAGCTTGGCTGGGACCTATGTGAGTATCCAGCGTAGGAATCTGGGAGTTGGGGAGGAGTGAGGAGTTGGGGAAAGACAGTCCTAACCGTGGAGGGGTCTGGTAAATGATGGGGTGAGGAGGGGCTCTTTGGCTCCCACCAGTCCCCCTGTCTGGTCTA
+
AAA1AAAD1>1>1FGGGGFBB1EFGHCE0AEE12DAABB?0BGDEAEG/GFHA1AB011B0/E>///?0?>EE/EE0B>>0BG/?EC?EGF1EE?BCHHHCGBF/CFGGHGGHHFGHHBHHHHFHCEC-.<>FGHHHHGGGHH/@CEC-AAGHFGFH.GHHH??EGGGGGGGFGGFBFFFAAA??FB@-;:-BFBBFFFBBFB/EA9@-AFFFF@@@??BB/9FBBBEEFFBFFFFFFFF@E;FFFFBBB/
@M05620:37:000000000-D9766:1:1101:9502:15186 1:N:0:34
GAGGCTGCTTTGGAAGAAACTCATAGATTACTGCAACAGTTCCCCCTGGACCTGGAAAAGTTTCTTGCCTGGCTTACAGAAGCTGAAACAACTGCCAATGTCCTACAGGATGCTACCCGTAAGGAAAGGCTCCTAGAAGACTCCAAGGGAGTAAAAGAGCTGATGAAACAATGGCAAGTAAGTCAGGCATTTCCGCTTTAGCACTCTTGTGGATCCAATTGAACAATTCTCAGCATTTGTACTTGTAACTG
+
BABCBCFCFFFFGGGGGGGGGGHHHHHHHHHHGHHHFHHHHHHHHGGGHHHHHHHHHHHHGHHHHHHHHHHHHHHHHHHHHGHHHHHGHHHHHHHHGHHHHHHHHHHHFGBGHHGHFHGGGGEHGHFFCE3FFFGGFHHEGHCFCGHEDHGGFGEHHGHFGFHGGHHHG0/<<FHHHGHFGHGHHHFHHHHHHHG.DDA<FHHHHHHHBGFGHFHHFHHHHHHHHHHFHHFFGGGGGGGGGGGGGGGGGG0
@M05620:37:000000000-D9766:1:1101:12901:15191 1:N:0:34
GAGGCTGCTTTGGAAGAAACTCATAGATTACTGCAACAGTTCCCCCTGGACCTGGAAAAGTTTCTTGCCTGGCTTACAGAAGCTGAAACAACTGCCAATGTCCTACAGGATGCTACCCGTAAGGAAAGGCTCCTAGAAGACTCCAAGGGAGTAAAAGAGCTGATGAAACAATGGCAAGTAAGTCAGGCATTTCCGCTTTAGCACTCTTGTGGATCCAATTGAACAATTCTCAGCATTTGTACTTGTAACTG
+
A1AAAAFAFFFFGGGGGCGFDEE3FG1F3FGH3FF11BGGHHFHHGGC/0GHGHGHGH0BBGDHHFHGHHHHH0GFHHHHGHHHHHBGHHEFGHHHGGHHHHHHHHHHHHHHHHHHHHGEEEHGHHHHHHHHGHHHHHHHHHHHHHHGGHGGHHHHHGHHHHHHHHHHHHHHHHHGGGHHHHHHHHHHHHHHHHGGGGGGHHHHHHHHHHHGHGHHFHHHHHHHHHHHHHGGGGGGGGGGGGGGGGGGGGF
@M05620:37:000000000-D9766:1:1101:20118:15195 1:N:0:34
AGTGCCAGCTCTCAATCGCACAGGGGACCCAGGGCCTGGCCCCTCCATCCCGAAAACCTATGACCTCACCCGCTACCTGGAGCACCAACTCCGCAGCTTGGCTGGGACCTATGTGAGTATCCAGCGTAGGAATCTGGGAGTTGGGGAGGAGTGAGGAGTTGGGGAAAGACAGTCCTAACCGTGGAGGGTTCTGGTAAATGATGGGGTGAGGAGGGGCTCTTTTGCGCCTACCAGTCCCCCTGTCTGGTCTA
+
11>>ADBBACCDFBFGF1AAAE0B0AAEGC0AF0BE/ABBEGG/EEFFFF/AEA/A0B01FD2FGHH1F>0EEEEEH1FGHHH/GG0FE>FFE/>//B<<EC1/?/0FEHB11222B1FBGHF1F<ECGAF1?FH110<FFGBG@-<<@<.C.0D.<E</0;:-::C.;GF/:CBFFF/.9;.-...;9C9F0FBF0090999BFBB-;:-/-;@9;;AFF///;-;9-:9:/:9BFF-A-;;/:9/;;//
@M05620:37:000000000-D9766:1:1101:5912:15198 1:N:0:34
GAGGCTGCTTTGGAAGAAACTCATAGATTACTGCAACAGTTCCCCCTGGACCTGGAAAAGTTTCTTGCCTGGCTTACAGAAGCTGAAACAACTGCCAATGTCCTACAGGATGCTACCCGTAAGGAAAGGCTCCTAGAAGACTCCAAGGGAGTAAAAGAGCTGATGAAACAATGGCAAGTAAGTCAGGCATTTCCGCTTTAGCACTCTTGTGGATCCAATTGAACAATTCTCAGCATTTGTACTTGTAACTG
+
ABBAABFBFFFFGFGGFGGFGGHHHHGHHHHHDGHFHHHHHHHHHGGGHGHHHHHFGHHHGHHHHHGHHHHHHGHHHHHH3BGHHHF3FGHHHHHHHHHHHHFHHHHGFHHHHGHHHHGGGGHHHHHHHHHHGHHHHHFHHHHHHHHEGGFGHHHHFGGHHHHHHHHDG0FGGHHHHGFFFHFHGHEFHHHHHHGGDDGFFGHHHHHHHFFEHHHHHGFHHHGHGHHHHHGGGGGGGGGGGGGGGGGGGGG
@M05620:37:000000000-D9766:1:1101:10728:15201 1:N:0:34
AGTGCCAGCTCTCAATCGCACAGGGGACCCAGGGCCTGGCCCCTCCATCCAGAAAACCTATGACCTCACCCGCTACCTGGAGCACCAACTCCGCAGCTTGGCTGGGACCTATGTGAGTATCCAGCGTAGGAATCTGGGAGTTGGGGAGGAGTGAGGAGTTGGGGAAAGACAGTCCTAACCGTGGAGGGTTCTGGTAAATGATGGGGTGAGGAGGGGCTCTTTGGCTCCCACCAGTCCCCCTGTCTGGTCTA
+
BBAAAFFFCFFFGGGGGGGGGGHHGGGGGGHHFFGGGGHHHHGHGGGHHHHHHHHHHGHHHHHHHHHHHHHGGEFGHHHHFHHHHHHGGHHHGGGGGHHHGHHGGGHHGHHHHHHHHHHHHHHHHGGGGGGHHGHHHHHGGHHHGGGGGGGHHHHHHGHHHHGGGFHHHHHHHHHHHGHHGGGGFFGGGGGGGGGGGGGGGGGGGGFFFFFFFFFFFFFFFFFFFFFFFFFFFFFFFFFFFFFFFFFFFFF
@M05620:37:000000000-D9766:1:1101:23507:15201 1:N:0:34
AGTGCCAGCTCTCAATCGAACAGGGGACCCAGGGCCTGGCCCCTCCAGCCAGAAAACCTATGACCTCACCCGCTACCTGGAGCACCAACTACGCAGCTTGGCTGGGACCTATGTGAGCATCCAGCGTAGGAATCTGGGAGTTGGGGAGGAGTGAGGAGTTGCGGAAAGACAGTCCTAACCGTGGAGGGTTCTGGTAAATGATGCGGTGAGGAGGGGCTCTTTGGATACCACCAGTCCCCCTGTCTGGTCTA
+
111>ADD1AFCFEGGGFEAGAEFGEEG0A0FGG0A0/ABE0FEHGGF1B/FA0BA0FEH1BF2BGG@GGHC>EFE@FGGFBFHHHAGHGFGHGCE/>GFHFHHFCCHHEHHHHD2B11FGBGG1@CCF@FHHGF1G1F<FA0?G/-<A@CECH0<.<.</D0<-;@C.:CGHFFFGGGFGG.CAEGGGCAFGGG0;FGGGGGG/--;;EFEBBF;@@@FFFFFBBF/9F/9EFFFFFFFF@FFFFFFFFFF
@M05620:37:000000000-D9766:1:1101:12920:15205 1:N:0:34
GAGGCTGCTTTGGAAGAAACTCATAGATTACTGCAACAGTTCCCCCTGGACCTGGAAACGTTTCTTGCCTGGCTTGCAGAAGCTGAAACAACTGCCAATGTCCTACAGGATGCTACCCGTAAGGAAAGGCTCCTAGAAGACTCCAAGGGAGTAAAAGAGCTGATGAAACAATGGCAAGTAAGTCAGGCATTTCCGCTTTAGCACTCTTGTGGATCCAATTGAACAATTCTCAGCATTTGTACTTGTAACTG
+
CCCCCCFCFFFFGGGGGGGGGGHHHHGF6DFGEHHFBAFDAA5AGFA22B2BAAFGHH3BAFFB5DA53BEG1AA01BA53BG3F@33BF1G3?3F33CGHFGH4GH33B@32BFG2?>?EFHBGB30FCFGFGFFGHFCF3F2FB?///EEG>HHFGH2G21FDHEHFHHD1GGFC<1>G1FHHBGB<CD110.C<ACGGHFHGCCGH0:EGC;/:;B;GHFFCHG0900BFFGFGGGGGFGGGGGGGGG
@M05620:37:000000000-D9766:1:1101:5900:15211 1:N:0:34
GAGGCTGCTTTGGAAGAAACTCATAGATTACTGCAACAGTTCCCCCTGGACCTGGAAAAGTTTCTTGCCTGGCTTACAGAAGCTGAAACAACTGCCAATGTCCTACAGGCTGCTACCCGTACGGCAAGGATACTAGAAGCCTCCAAAAGAGTACACGAGCTGATGCCAACCTAGCAAGTCAGTCCGGCATTTCCGCTTTCGCACTCTTAAGGATCCAATTGAACACTTCTCCACCTTTGTCCTTGTAACTG
+
BBB?ABFAFFFFGGGGGGGGGGHHHHFHHGHHHHHGFHHHHHGHHGGGHHHHHHHGHHHHHHHHHHHHHHHHHHHGHHHHEHHHHHHBFHCGFFHHHGHH@G4G43FC31BEE34G?G?>/////>EF/0F3FG3BF??2B22?GF3/@/FF22@2?DCCD1?GHG111..01<><GHHFG1GH1<CF@DH0=D.CE:EFF?.@:FFG000000/;CCFGF09;0/9;CFF00;.;;FF00;B;B9FBBF/
@M05620:37:000000000-D9766:1:1101:2876:15234 1:N:0:34
GAGGCTGCTTTGGAAGAAACTCATAGATTACTGCAACAGTTCCCCCTGGACCTGGAAAAGTTTCTTGCCTGGCTTACAGAAGCTGAAACAACTGCCAATGTCCTACAGGATGCTACCCGTAAGGAAAGGCTCCTAGAAGACTCCAAGGGAGTACAAGAGCTGATGAAACAATGGCAAGTAAGTCAGGCATTTCCGCTTTAGCACTCTTGTGGATCCAATTGAACAATTCTCAGCATTTGTACTTGTAACTG
+
CBCCCCFBFFFFGGGGGGGGGGGHHHHHHHHHHHHHFHHHHHHHHGGGHHHHHHHGHHHHGHHHHHHHHHHHHHHHHHHHHHHHHHHHHHHHHHHHEHGHHHHHHHHHHHFHHHHHHHGGGEHHHHHH0?GHGHHHFFBFHHHHHB2FD/CGH2@G2=GHHHHHEHH1?G/FHFHHHGHHHHHHHHHHHHHFHHGGGGGEHHHHHHHHHHG.:GHHHHHHEHFHHHHHHHGFGGGGGGGGGGGGFFGGGGF
@M05620:37:000000000-D9766:1:1101:14459:15239 1:N:0:34
GAGGCTGCTTTGGAAGAAACTCATAGATTACTGCAACAGTTCCCCCTGGACCTGGAAAAGTTTCTTGCCTGGCTTACAGAAGCTGAAACAACTGCCAATGTCCTACAGGATGCTACCCGTAAGGAAAGGCTCCTAGAAGACTCCAAGGGAGTAAAAGAGCTGATGAAACAATGGCAAGTAAGTCAGGCATTTCCGCTTTAGCACTCTTGTGGATCCAATTGAACAATTCTCAGCATTTGTACTTGTAACTG
+
AAB?ABFBFFFFGBGGFBCGGGFHHHHHHGHGDGHFFFHHHHGHHGGGHHHHHHH2GHFFBGHHHHHHHHHHGGHHHHGHAEGFHH33FHEFGHHHHHHHHHHHHGHHHHHHHHHHHHGGGGHHHHHHHHHHGHHHHHHHHHHHHHHGGHGGHFHHFEHHHHHHHHHGHGHHHHHHFGHHHHHHHGGHHHHHHHGGGGGGHHFHHHHHHHH?GFHHGHHHHHHHHHHHHHGGGGGGGGGGGGGGGGGGGGB
@M05620:37:000000000-D9766:1:1101:4863:15245 1:N:0:34
GAGGCTGCTTTGGATGAAACTCATAGATTACTGCAACAGTTCCCCCTGGACCTGGACAAGTTTCTTGCCTGGCTTACAGAAGCTGAAACAACTGCCAATGTCCTACAGGATGCTACCCGTAAGGAAAGGCTCCTAGAAGACTACAAGGGAGTAAAAGAGCTGATGAAACAATGGCAAGTAAGTCAGGCATTTCCGCCTTAGCACTCTTGTGGATCCAATTGAACAATTCTCAGCATTTGTACTTTTAACTG
+
>AAAA>1>BFDFCB1BAFGBFFBFGDHGHBGBF1E1BGFGHAFAEE0ACCFGHBCGB10BGHHHFGGEGB1BBF0AB1BDFHBFBB1FBB?BGGHH1@GHHFHHGHH1BBB10B@F0BEGEFFHHGH0B?BF<FFGFFFF0B101<<CCC<CC>>B1?0@@CF11>>DGHE?FFGCC/1?<FF1=>CGHF<F11><..<000=D0GGHF0:.00<BGHCGFEGHHH0C0:C;;CFFGGGCBFFG0;;CFBB
@M05620:37:000000000-D9766:1:1101:23080:15254 1:N:0:34
AGTGCCAGCTCTCAATCGCACAGGGGACCCAGGGCCTGGCCCCTCCATCCAGAAAACCTATGACCTCACCCGCTACCTGGAGCACCAACTCCGCAGCTTGGCTGGGACCTATGTGAGTATCCAGCGTAGGAATCTGGGAGTTGGGGAGGAGTGAGGAGTTGGGGAAAGACAGTCCTAACCGTGGAGGGTTCTGGTAAATGATGGGGTGAGGAGGGGCTCTTTGGCTCCCACCAGTCCCCCTGTCTGGTCTA
+
ABABBFFFBFFFGGGGGGCGGGHHGGGEGGHHG?GGFGHHHHGHGGHBGHHHHHGHHGH3GHHHHHHHHHHGGFGGHHHHHGHHHHHHGHBHGGGGGHHHGHHGGGHHGHHHHHHHHHHHHHHHHGGGGGHHHHHHHHHGGHHHGGGGGGGHHHHHHGHFHHGGGGHHHHHHHGHHHHHHGGGGGGGGGGGGGGGGGGGGGGG0EGFFFFFFFFFFFFFFFFFFFFFFFFFFFFFFFFFFFFFFFFFFFFB
@M05620:37:000000000-D9766:1:1101:6749:15263 1:N:0:34
AGTGCCAGCTCTCAATCGCACAGGGGACCCAGGGCCTGGCCCCTCCATCCAGAAAACCTATGACCTCACCCGCTACCTGGAGCACCAACTCCGCAGCTTGGCTGGGACCTATGTGAGTATCCAGCGCAGGAATCTGGGAGTTGGGGAGGAGTGAGGAGTTGGGGAAAGACAGTCCTAACCGTGGAGGGTTCTGGTAAATGATGGGGTGAGGAGGGGCTCTTTGGCTCCCACCAGTCCCCCTGTCTGGTCTA
+
>AAABFFFCFFFGFGGGFFGGFBGFAEGGGHHGGGGGFHHHHGHGGFFHHGHHFHHHGHHHHHHHHHHHHHEGGGGHHGGHHGGGHCGGGHHGGGGGFHHG?GE?/GHGFGHHHHBDFBDFD?BGG/BD?FGHHHHHFHG/?GFCCFCGFGFFBHHE.<<DHGG.EEGFFFHGFCFBGFF-;CAEGGG;AFFGF0;CGBFGGFFE?DF?FEF?DFFFCFFFFFFFFFF.FAAE?0B00EDCFFFFB/9:0F
@M05620:37:000000000-D9766:1:1101:12652:15278 1:N:0:34
GAGGCTGCTTTGGAAGAAACTCATAGATTACTGCAACAGTTCCCCCTGGACCTGGAAAAGTTTCTTGCCTGGCTTACAGAAGCTGAAACAACTGCCAATGTCCTACAGGATGCTACCCGTAAGGAAAGGCTCCTAGAAGACTCCAAGGGAGTAAAAGAGCTGATGAAACAATGGCAAGTAAGTCAGGCATTTCCGCTTTAGCACTCTTGTGGATCCAATTGAACAATTCTCAGCATTTGTACTTGTAACTG
+
ABBAABFBFFFFGBGGFFGGGGHHHHHHHGHHGHHFGGHHHHHHHGGGHHHHHHHFGHHHFGHHHHHHHHHHHGHHHHHHCFHHHHDEGHHHHHHHHFHHHHHHHHHHHHHHHHHHHHGFGGHFHHHHHHHHGHGGHHHHHHHHHHHGGHGGHDHHHGHHHHHHHGHGHFEHHHHHGGHHHHHHHHHHHHHHHHGGGGGFHHHHHHHHHHHGHHHHHHHHHHHHHHHHHHGGGGGGGGGGGGGGGGGGGGB
@M05620:37:000000000-D9766:1:1101:17660:15305 1:N:0:34
AGTGCCAGCTCTCAATCGCACAGGGGACCCAGGGCCTGGCCCCTCCATCCAGAAAACCTATGACCTCACCCGCTACCTGGAGCACCAACTCCGCAGCTTGGCTGGGACCTATGTGAGTATCCAGCGTAGGAATCTGGGAGTTGGGGAGGAGTGAGGAGTTGGGGAAAGACAGTCCTAACCGTGGAGGGTTCTGGTAAATGATGGGGTGAGGAGGGGCTCTTTGGCTCCCACCAGTCCCCCTGTCTGGTCTA
+
ABABBFFFCFFFGGGGGGGGGGHHGGGGGGHHGGGGGGHHHHGHGGHHHHHHHHHHHGHHHHHHHHHHHHHGGGGGHHHHHHHHHHHHGHHHGGGGGHHHGHHGGGHHGHHHHHHHHHHHHHHHHGEGGGHHHHHHHHHGGHHHGGGGGGGHHHHHHGHHHHGGGGHHHHHHHHHHHHHHGGGGGGGGEGGGGGGGGGGGGGGGGGFFFFFFFFFFFFFFFFFFFFFFFFFFFFFFFFFFFFFFFFFFFFF
@M05620:37:000000000-D9766:1:1101:10948:15317 1:N:0:34
AGTGCCAGCTCTCAATCGCACAGGGGACCCAGTGCCTGGCCCCTCCATCCAGAAAACCTATGACCTCACCCGCTACCTGGAGCACCAACTCCGCAGCTTGGCTGGGACCTATGTGAGTATCCAGCGTAGGAATCTGGGAGTTGGGGAGGAGTGAGGAGTTGGGGAAAGACAGTCCTAACCGTGGAGGGTTCTGGTAAATGATGGGGTGAGGAGGGGCTCTTTGGCTCCCACCAGTCCCCCTGTCTGGTCTA
+
AAA?ADFFAFFFGGGGGGE1E0FAFGGCGGHH1BFFDHHHHHEGGGEAGGHHHGFHHGHHHHHHHBHHHFHGE/EEFB1G0BFGFHB/?GHHGGGGGHHHGHHGGGHHGHHHHHHHHHHHHHEHHGGCGGHEHHHHHGHGGHHHGGFGGCEHHHHHHGHHHHGGGGE./CFHHHHHFHHHGGGGGGGGCGGGGGGGGGGFFGGGGGG@FFFEBF@@@@FFFFFFFFFFFFFFFFFFFFFF@FFFFFFFFFB
@M05620:37:000000000-D9766:1:1101:11276:15331 1:N:0:34
AGTGCCAGCTCTCAATCGCACATGGGACCCAGGGCCTGGCCCCTCCATCCAGAAAACCTATGACCTCACCCGCTACCTGGAGCACCAACTCCGCAGCTTGGCTGGGACCTATGTGAGTATCCAGCGTAGGAATCTGGGAGTTGGGGAGGAGTGAGGAGTTGGGGAAAGACAGTCCTAACCGTGGAGGGTTCTGGTAAATGATGGGGTGAGGAGGGGCTCTTTGGCTCCCACCAGTCCCCCTGTCTGGTCTA
+
AAAABFFFBFFFGGGGGGGGGGHHHHHHGGHHGGGGGGHHHHGHGGHHHHHHHHHHHGHHHHHHHHHHHHHGGGGGHHHHHHHHHHHHGHHHGGGGGHHHGHHGGGHHGHHHHHHHHHHHHHHHHGGGGGHHHHHHHHHGGHHHGGGGGGGHHHHHHGHHHHGGGGHHHHHHHHHHHHHHGGGGGGGGGGGGGGGGGGGGGGGGGGGFFFFFFFFFFFFFFFFFFFFFFFFFFFFFFFFFFFFFFFFFFFF
@M05620:37:000000000-D9766:1:1101:7700:15333 1:N:0:34
ACCACACCTTCTACAATGAGCACACGTCTGCACTCCAGTCACCGCTCGTTCTCTCGTCCGCCGTCTCCTGCATCCCAAAAAAAAACCACGAGAAGATGCCCCAGGTGAGTGGCCCGCTACCTCTTCTGAAGGCCGCCTCCCTCCTTCCTGTCCTCCCGGAGCTGCTCCCTTACTCACTGGTTCTCTCTTCTGCCGTTTTCCGTAGGACTCTCTTCTCTGACCTGAGTCTCCTTTGGAACTCTGCAGGTTCT
+
BBBBBBBBFFFFGGGGFGGBG44B42BAFAABB3F2BGFF3GG?EAE2AAAF55ABAA1AAEE>F12B@F32@4B?3BF11//>>EE/??<//?31111BCF///B1??>D/FCF///<<01?D=11111<1>.<@@CAA.<<.:0:C000;:0<CCA--;;ACC0;0.B9/;;;CFFCB;C00;BBFFGFB/9@AA/A/9A/.;9////;FB:BBF///;//.B9BF/BFFFFF//;9//9;F//999;/
@M05620:37:000000000-D9766:1:1101:18914:15341 1:N:0:34
AGTGCCAGCTCTCAATCGCACAGGGGACCCAGGGCCTGGCCCCTCCATCCAGAAAACCTATGACCTCACCCGCTACCTGGAGCACCAACTCCGCAGCTTGGCTGGGACCTATGTGAGTATCCAGCGTAGGAATCTGGGAGTTGGGGAGGAGTGAGGAGTTGGGGAAAGACAGTCCTAACCGTGGAGGGTTCTGGTAAATGATGGGGTGAGGAGGGGCTCTTTGGCTCCCACCAGTCCCCCTGTCTGGTCTA
+
AAA3AFF4AFFFGGGGGGFEGGHHGGGEEGHHG2EFFGHHHHGHGGH5GHHHHHGGHGHBDGHHHHHHHHFGGEEGHFFHHHHHGHHGGHBGEEECGHBGGHHGGGHHGHHHHHHHHHHHHHHHHGFGGGHHHHHHHHHGGHHHGGGGGGGHHHHHHD<<GHGGGGHHHHGHHHHHHHHHGGGGGGGGEFGGGGGGGGGGGGGGG.9DFFFFFFFFFFFFFFFFFFFFFFFFFFFFFFFFFFFFFFFFFFF
@M05620:37:000000000-D9766:1:1101:16114:15345 1:N:0:34
GAGGCTGCTTTGGAAGAAACTCATAGATTACTGCAACAGTTCCCCCTGGACCTGGAAAAGTTTCTTGCCTGGCTTACAGAAGCTGAAACAACTGCCAATGTCCTACAGGATGCTACCCGTAAGGAAAGGCTCCTAGAAGACTCCAAGGGAGTAAAAGAGCTGATGAAACAATGGCAAGTAAGTCAGGCATTTCCGCTTTAGCACTCTTGTGGATCCAATTGAACAATTCTCAGCATTTGTACTTGTAACTG
+
CCCCCCFCFFFFGGGGGGGGGGHHHHGHHHHHHHHHFHHHHHGHHGGGHHHHHHHGGHHHGHHHHHHHHHHHHHHGHHHHHHHHHHHHHHHHHHHHFHHHD4BB43BFC?G32D@GCGG//?FFFFFC0GHHGH34B3FF33F2BFFF/C?F2GGDFFGH222@GDGHHGAFGFHHBFFGFBHHHEBGCG1>G1<CAFGHHHHHHHGHHHFGH0C/C0GGF0CGGHHHFGFGFFFGGGGGGGGBFBF0CFF
@M05620:37:000000000-D9766:1:1101:22464:15347 1:N:0:34
GAGGCTGCTTTGGAAGAAACTCATAGATTACTGCAACAGTTCCCCCTGGACCTGGACAAGTTTCTTGCCTGGCTTACAGAAGCTGAAACAACTGCCAATGTCCTACAGGATGCTACCCGTAAGGAAAGGCTCCTAGAAGACTCCAAGGGAGTAAAAGAGCTGATGAAACAATGGCAAGTAAGTCAGGCATTTCCGCTTTAGCACTCTTGTGGATCCAATTGAACAATTCTCAGCATTTGTACTTGGAACTG
+
11AAA1C11D3D1FGGGCBGAGFGFHH3AFAGG1FGCBGGDHHBGGCE/FFGFCAG0B0BFEGHAHABFA1BGHGHHEGFHHHGCGHHHF/FFEGCHHHHHHHHFGHF0FHBFF@G>FEFGEHHHFF00/BGFFDFBGGF0F1C1FFFGHGGEHFD@/@<FGFFGHHEGHHHF1F0FF?FFGFFGHHHGH<G11.<.<<DDDF00/=DBCGFB;::CC0GF0CCGHG0CFFGFFFBB99009CB0009CGC
@M05620:37:000000000-D9766:1:1101:11238:15356 1:N:0:34
GAGGCTGCTTTGGAAGAAACTCATAGATTACTGCAACAGTTCCCCCTGGACCTGGAAAAGTTTCTTGCCTGGCTTACAGAAGCTGAAACAACTGCCAATGTCCTACAGGATGCTACCCGTAAGGAAAGGCTCCTAGAAGACTCCAAGGGAGTAAAAGAGCTGATGAAACAATGGCAAGTAAGTCAGGCATTTCCGCTTTAGCACTCTTGTGGATCCAATTGAACAATTCTCAGCATTTGTACTTGTAACTG
+
BBCCCCFCFFFFGGGGGGGGGGGHHHHHHHHGHHHHHHHHHHHHHGGGHHHHHHHHHHGHGHHHHHHHHHHHHHHHHHHHHHHGHHHHHHHHHHH33FGHGF@44FCB3G3G2BHFFHE/>/FGHHEFA/?FEGDHHHHH3322BFHA?AAFGHHHFGC=FH2@FFDGHGE=DGGFG/F1=1GGBFB0.<D<1>.<<EEFB0<D0/=GH0::G::/00::C0C0CC0CC000BBFBCFG900;;;0CBFBC
@M05620:37:000000000-D9766:1:1101:4756:15368 1:N:0:34
GAGGCTGCTTTGGAAGAAACTCATAGATTACTGCAACAGTTCCCCCTGGACCTGGAAAAGTTTCTTGCCTGGCTTACAGAAGCTGAAACAACTGCCAATGTCCTACAGGATGCTACCCGTAAGGAAAGGCTCCTAGAAGACTCCAAGGGAGTAAAAGAGCTGATGAAACAATGGCAAGTAAGTCAGGCATTTCCGCTTTAGCACTCTTGTGGATCCAATTGAACAATTCTCAGCATTTGTACTTGTAACTG
+
BBABB@FBFFFFFFGGCGGCGFGDGHHGHFHHFHHHHHHFFG5FGGEGHFHHGFHHHHHHHHHHHFGGHHHH12BGHHGHHFGHGHHFHEGGFFFGHEGGGGHHHHHF3FFFHGHHHHGEGGHHHHHEFHBGGHHHHHHHCGHHHGHGGHGGHHHHFGHHHHHHHHHHH0<DGHHGFE1FGFHHFGHHHHEGHGGDGGGFFHHFHHHHHHFDFHHHHGHHGHHHHHHGHHGGGGEGFGGGGGGGGGGGGGF
@M05620:37:000000000-D9766:1:1101:26504:15371 1:N:0:34
AGTGCCACCTCTCCATCGAACAGGGTCCCCAGGCCCTGGCCCCTCCAGCCAGAAAACCTGTGACCTCACCCGCTACCTGGAGCACCCACTACGCAGCTTGGCCGGGACCTATGTCAGTATCCCGCCTAGGAATCTGGGCGTTGGGGCGGCGTGCGGCGTTCCGGCCCGCCAGTCCTCACCGTGGCGGGTTCTGGTAAATGATGCGGTGAGGAGGCGCTCTTTGGATCCCACCAGTCCCCCTGTCTGGTCTA
+
>>1>>D11>CFFGFGG1AF1B0FAF000A00000B00B0FCGGEGG01F/0BA0B0BBF0DBDFHDB1GF0/>//>GHBB0BBCGGG??GGB>E?/>BBB?F>>EE</?FBFGH2BBBGGHG1?@/?/?F???GHBBC/@@ACA-<.-?-;;@.9?--@-;-:@-;-9->--;FFF//;FFFE;-9-=>EFFFFFBFFBF/:B/;-:@-AA/:A--@@FFFFEF/FF-B/AB-9FBFFFF@EFFFFFFFF/
@M05620:37:000000000-D9766:1:1101:22509:15436 1:N:0:34
AGTGCCAGCTCTCAATGCACCGGGGACCCAGGGCCTTGCCCCTCCATCCAGAAAACCTATGACCTCACCCGCTACCTGGAGCACCAACTCCGCCACTTGGCTGGGACCTATGTGAGTCTCCAGCGGAGGAATCTGGGAGTTGGGGAGGAGTGAGGAGGTTGGGAAAGACAGTTCTAACCGTGGAGGGTTCTGGTAAATGATGGGGGGAGGAGGGGCTCTTTGGCTCCCACCAGGCCCCCCGGCTTGGCTAT
+
AA>AAFFFAFFFGGGG31AB1AEEF0ABEHFEFEGA1BFGHG//BFBAFG1ABEGGG01FH21B1@1?FG//>>>F1EH>BB/0?FGFG>F?///?BBBF0B/?E0GG0BB1>FB>11B1BG<F//<<>?GCG?<?FA<>FGG@CA<AE<<<00CC..;/CCC.CG./FF/90;00;FG-;E@A9CG.;.0090;9B///:/;AF---9--9;@@@-;/;B9F:9;;EFFFF--;;B@@------;-9//9
@M05620:37:000000000-D9766:1:1101:8646:15459 1:N:0:34
AGTGCCAGCTCTCAATCGCACAGGGGACCCAGGGCCTGGCCCCTCCATCCAGAAAACCTATGACCTCACCCGCTACCTGGCGCACCACCTCCGCAGCTTGGCTGGGACCTATGTGAGTATCCAGCGTAGGAATCTGGGAGTTGGGGAGGAGTGAGGAGTTGGGGAAAGACAGTCCTAACCGTGGAGGGTTCTGGTAAATGATGGGGTGAGGAGGGGCTCTTTGGCTCCCACCAGTCCCCCTGTCTGGTCTA
+
>>>3>DFFAFFFGGGGGGFCFCGHGGDEEAGG2BEECFHHHHGEGGHHHHHHHHGFHGHHGHHHHGHHHHHEE>EEHHFH1>EGGG1/?GHGFGGFEHGHGHHGGGHHGHHHFFGFGGHHHHHHHGEDGGHHGHHHHHFFDHFFDGEFGDGHH0DHHGHGHHGGGDCGFGGHGGGGGGGGGGGG.:DGGGGGFFFGFFGFFFFFFFDFFFFFFFFFFFFFFFFFFFFFFFFFFFFFFFFFFFFFFFFFFF/
@M05620:37:000000000-D9766:1:1101:26469:15473 1:N:0:34
AGGGCCACCTCTCCATCGAACAGGGTTCCCAGGCCCCGGCCCCTCCAGCCAGAAAACCTGTGACCTCACCCGCTACCTGGCGCACCCCCTACGCACCTCGGCTGGGACCTATGTGAGCATCCCGCGTAGGCATCTGGGCGTTGGGGCGGAGTGCGGCGATGGGGCCAGCCAGTCCTAACCGTGGCGGGCTCTGGTAAATGATGGGCTGAGGAGGGCCTCTTTGGCTCTCACCAGTCCCCCTGTCTGGTCTA
+
111>>AA11BFFGBFF1AG1F?GAF0001BB100B00AAE/AE/EF01FA0B00B0BEC0@B2FG1BBG00>>//>GD1B0/?EEGG>>EG0<E//<B0?/??CCCHHGH1<FF21<1?<FG//>@@-AE00<<D=0/.<CCCF?CAA?-=;90@@-=-@--9A-----A--;FFF/;FA-AE@-;-;-@EFFF/;9FBF/FBFF-9:--;/-;?--A-9BFF/:FF/9/:A;9FFFFFF@FFFFFFFFF/
@M05620:37:000000000-D9766:1:1101:10306:15488 1:N:0:34
AGTGCCAGCTCTCAATCGCACAGGGGACCCAGGGCCTGGCCCCTCCATCCAGAAAACCTATGACCTCACCCGCTACCTGGAGCACCAACTCCGCAGCTTGGCTGGGACCTATGTGAGTATCCAGCGTAGGAATCTGGGAGTTGGGGAGGAGTGAGGAGTTGGGGAAAGACAGTCCTAACCGTGGAGGGTTCTGGTAAATGATGGGGTGAGGAGGGGCTCTTTGGCTCCCACCAGTCCCCCTGTCTGGTCTA
+
[truncated: 861,287 more chars]
