# Supplementary material for: Fast but not furious: a streamlined selection method for genome-edited cells
Source: Life Sci Alliance. 2021 Apr 26;4(6):e202101051. doi: 10.26508/lsa.202101051 (PMC8127327; doi:10.26508/lsa.202101051)
Supplement: Supplementary file 1 [file LSA-2021-01051_Supplemental_Data_1.zip › SANGER and Deep Sequencing/ACTB/35_S35_L001_R1_001.fastq]

@M05620:37:000000000-D9766:1:1101:18676:1796 1:N:0:35
ACCACACCTTCTACAATGAGCTGCGTGTGGCTCCCGAGGAGCACCCCGTGCTGCTGACCGAGGCCCCCCTGAACCCCAAGGCCTACCGCTCGAAGATTTCCCATTTGCTTCGCCCGCTCCCTCTTCTGTTTGCCGCCTCCCTCCTTCCTTTCCTCCCCTTGCTTCGCCCTTTCTCACTTTTTCTCTCTTCTTCCTTTTTCCTTTTTTCTCTCTTCTCTTTCCTCTTTCTCCTTTTTTTCTCTGCTTTTTCT
+
3AAAAAABFFFFGGGGGGGGGGHHGGCEHGFGGEFG?A?2AF2FGEEAEEEF5BG3AFC0000>?1>EEE1233/?E/////?33BB/<////2//?22222222?22222///<//>-.<<0>11F11<1/00--<<<..:::CCB:;000:00::././/909-..9A9F9FB09;000;9;0;0C:/9////999B/9/9///-9;/;99B9BFB////;///9/9//;9B//--/9/;//////:/9
@M05620:37:000000000-D9766:1:1101:12176:1851 1:N:0:35
TGTGCCAGCTCTCAATCGCACAGGGGACCCAGGGCCTGGCCCCTCCATCCAGAAAACCTATGACCTCACCCGCTACCTGGCGCCCCCCCTCCGCAGCTTGGCTCTTTCCTTTGTGAGTATCCAGCGTAGCTATCTGGGCGTTGGGGAGGTGTGCGGAGTTGGGGAAAGACAGTCCTAACCGTGGTGGGTTCTGGTAAATGATTGTGTGTGGAGGGGCTCTTTGTCTCCCTCCTGTCCCCCTGTCTGTTCTT
+
3>>>>FFCAFFFGFGGGGG2ECHCF?EAAAGH22AA2FCCAGEFEFBGFA3A333AFEGBB35DBFB3?110>//>B@311/?/>///</E</////BF2/2?22<2>2>2@2@011?1??1110//.-.11=><110.-<<-.--.--..;.0.---;90/--..../://;;9B00/.-;.-...-;;.B//9///;//9////;..../..--999BFF///:9/9.9../;///:.9.;9B//;/9/
@M05620:37:000000000-D9766:1:1101:14037:1940 1:N:0:35
ACCACACGTTCTACAATGCGCTGCGTGTGGCTCCCGAGGAGCACCCCGTGCTGCTGACCGAGGCCCCCCTGAACCCCAAGGCCAACCGCGCGAAGATGTCCCAGGTGCGTGGCCCGCTACCTCTTCTGGTGGCCGCCTCCCTCCTTCCTGGCCTCCCGGTGCTGCGCCCTTTCTCACTGGTTCTCTCTTCTGCCGTTTTCCGTAGGACTCTCTTCTCTGACCTGCGTCTCCTTTGGAACTCTGCAGGTTCT
+
AAA1AAA1BBCAFGGFFG1AE?E?EAA00AA01/BA/AECAGFHHGGGEEGGFHFGHHG>/>EEF/EEGGA0E1?EG/?AE/GEEFA@G?//////?1111?11.<1C-F.-<..<-C-:CGFHHBGCCGFG.C--?FGGEFFBFGGFGFF.;FGEGB--;-FFF?@F@@FFFFFFFFBBFFBFBBBFF/B///-ABFFFF?F--A/9FFFFFF9FFFB/99BBA-;@BBBFFFFB//;B/B/9/:?AF/B
@M05620:37:000000000-D9766:1:1101:18448:2024 1:N:0:35
AGTGCCAGCTCTCAATCGCACAGGGGACCCAGGGCCTGGCCCCTCCATCCAGAAAACCTATGACCTCACCCGCTACCTGGAGCACCAACTCCGCAGCTTGGCTGGGACCTATGTGAGTATCCAGCGTAGGAATCTGGGAGTTGGGGAGGAGTGAGGAGTTGGGGAAAGACAGTCCTAACCGTGGAGGGTTCTGGTAAATGATGGGGTGAGGAGGGGCTCTTTGGCTCCCACCAGTCCCCCTGTCTGGTCTA
+
ABBCCFFFCFFFGGGGGGGGGGHHGGGGGGHHGGGGGGHHHHGHGGHHHHHHGHHHHGHGHHHHHHHHHHHGGGCFHHHHFHHAGHFFGHHHGG?EGHHGDHHECCEGFHHHGHHHGHHHHHHHHGGFCGEFGHHHGHGFGHGFGCFFCGDHGHHHHGHHHGGGGGHHHHHHHHHHHEHHAGFG?EGFGFGGGGGFFFGGGGGFEGFFFFFFFFFFFFFFFFFFFFFFFEFFF?FFFFFFFFFFFFFFFF/
@M05620:37:000000000-D9766:1:1101:18720:2054 1:N:0:35
AGTGCCAGCTCTCAATCGCACAGGGGACCCAGGGCCTGGCCCCTCCATCCAGAAAACCTATGACCTCACCCGCTACCTGGAGCACCAACTCCGCAGCTTGGCTGGGACCTATGTGAGTATCCAGCGTAGGAATCTGGGAGTTGGGGAGGAGTGAGGAGTTGGGGAAAGACAGTCCTAACCGTGGAGGGTTCTGGTAAATGATGGGGTGAGGAGGGGCTCTTTGGCTCCCACCAGTCCCCCTGTCTGGTCTA
+
>>>AAFFBAFFFGGGGFFFGGFGDFEEFDGFGFGGGDCGCCHGFGGHHGH3FFGEBCFHHHHFHHHH3GFGGGE?GHGHHEGHAGHA1EBFFGG?EFHFHGHHGG/CGFGHGHD3GGF??BBDGHFGGGGHHHHHGHFFGGHHHGFEGG.>FF0DG0ACGFGGGFDH.GGGHFGFHFHGFAACC?.CCAFFGGGFFEFBFFGGGGGFAFFFEDFFFFFEFFFFFFFFFEB.A9FBBBFEDF?FFF/BBFB/
@M05620:37:000000000-D9766:1:1101:16120:2162 1:N:0:35
ACCACACCTTCTACAATGAGCTGCGTGTGGCTCCCGAGGAGCACCCCGTGCTGCTGACAGAGGCCCCCCTGAACCCCAAGGCCAACCGCGAGAAGATGACCCAGGCGAGTGGCCCGCTACCTCTTCTGGTGGCCGCCTCCCTCCTTCCTGGCCTCCCGGAGCTGCGCCCTTTCTCACTGGTTCTCTCTTCTGCCGTTTTCCGTAGGACTCTCTTATCTGACCTGCGTCTCCTTTGGAACTCTGCAGGTTCT
+
11>AA1>>CF@1AFG13ABG1EA1ABABB0BFGEA00AE/AGHHHGAE//B/D11BG01BCGEG/?/>EEGFHF/EGGC>F>GHHFEEEEECCGHC1GHB1G//</>/><FFC<<@C@CGHHF0<D0D0<<CG<C@-::.:/:./;:99FFFG0.C.9@@A-.;9A9B9=9FF///BBFFFFFBFFFFFFF/BF@FFFFFFFBA-AFFFEBFEF/FBFFF/F/---A>BFFFFFFFFFFF/B/FBBA;/99
@M05620:37:000000000-D9766:1:1101:16745:2273 1:N:0:35
ACCACACCTTCTACAATGAGCTGCGTGTGGCTCCCGAGGAGCACCCCGTGCTGCTGACCGAGGCCCCCCTGAACCCCAAGGCCAACCGCGAGAAGATGACCCAGGTGAGTGGCCCGCTACCTCTTCTGGTGGCCGCCTCCCTCCTTCCTGGCCTCCCGGAGCTGCGCCCTTTCTCACTGGTTCTCTCTTCTGCCGTTTTCCGTAGGACTCTCTTCTCTGACCTGAGTCTCCTTTGGAACTCTGCAGGTTCT
+
BABBCCCCFFFFGGGGGGGGG5GHGFGB4EEGFFGFFGGG?HHHHFGGAGGGFHFHHHGGG0?EGGGGGGCGFHHA/EEHGFHHHGGGGG@CCFFFHHBGHHHHGFCGHFGGGHEGGGGGHHFHHGHHHHHGHHGGGDGHGHHGHFGGFGGGGGGGGGG?-AABFFFFFFFFFFFFFFFFFFBFFFFFFFFFFFADFFFFFDFFDFFFFFFFFFFFFBFFFFFFFFFFFFFFFBFFFBBFFBFFFFFFFFF
@M05620:37:000000000-D9766:1:1101:14595:2280 1:N:0:35
GAGGCTGCTTTGGAAGAAACTCATAGATTACTGCAACAGTTCCCCCTGGACCTGGAAAAGTTTCTTGCCTGGCTTACAGAAGCTGAAACAACTGCCAATGAACAAGAGCAATGAAAGCGGGAAGAACAGCAATATGACAGTTGGGGAGCAAAGAGAACAAGGCGAAAAAAAGGGACAAAAAAGGAAGAAGATAGGAAAAAAAGCGCTGAAGAGCACACTTTTAAACTTCAGAAACCTCGCAGTATCACCGG
+
A3AA>ACAF@D4G4BB4FBGGGFHHFGGFH4ADBBGFHGHFDA3BE2F2F2BCFAG332BFGFDHGF5BA3BBFC3B5BFHHFGHB3GBFCGHHE3GHHH33@BC22BBB3333@B3B1//>/?B3B33000B?22B111121?/////?01000011??0//-<---<--.<<.:../;.::;//..///00;990//.--;..;9-.///..9.B:/;9///;//////9///.//.--.9/:///..-
@M05620:37:000000000-D9766:1:1101:13382:2364 1:N:0:35
AGTGCCAGCTCTCAATCGCACAGGGGACCCAGGGCCTGGCCCCTCCATCCAGAAAACCTATGACCTCACCCGCTACCTGGAGCACCAACTCCGCAGCTTGGCTGGGACCTATGTGAGTATCCAGCGTAGGAATCTGTGAGTTGGTGAGGAGTGAGGAGTTGGGGAAAGACAGTCCTAACCGTGGAGGGTTCTGGTAAATGATGGGGTGAGGAGGGGCTCTTTTGCTCCCACCAGTCCCCCTGTCTGTGCTA
+
>1>AAFFFAFFFGDGFFFGFGCHCFEGGGC0AEEEECFFBBFGCEGGHFFC110BFGE0BAF2FGHGCGFEEGE>EG@FGFHHFGG0?EBGGFE/@E>FF/0<///0BEH111BBF1121FDG1GC/C@/11@FG111111?<1//10>1><<110>CC0><<-.CCGCHHBCGCFGFGHGGA-...;..;B00CB00;0CF0FF..-...;-A@@@@EB/;/;B9BFEFFFE-B/;/AA@FFFF////99
@M05620:37:000000000-D9766:1:1101:15717:2425 1:N:0:35
GAGGCTGCTTTGGAAGAAACTCATAGATTACTGCAACAGTTCCCCCTGGACCTGGAAAAGTTTCTTGCCTGGCTTACAGAAGCTTAAACAACTGCCAATGTTGCAACGTACACGATACGAACCAAAAGAAACGGCCAATAAAATACTACCAATCAATAAAATAAGTGATGAAACAATGGAAATATATACAGGCATTTCCTGTACACCACTCTTCTCTAACCAATTAAACAATTCACAGTAATCAGAATTGT
+
>>A>>>CBFBB@GABA4BBFGFFGHFDGHBBDGH44FFBFGDDBF2AAF2BFGGFBA3AG3DDDFBDBBB31BEB3B5BBBF3355@DB51BBBBF3GB3444BB4B/1B1>41>1/>/?///0/?/3/03?//></?2B2@2>@@2@>2<@@2@111?F111?1@1@?11?110.<<1<11>11><1<0=/..<==0=<0<=0=0C:C:/;000:0:0=.;:/00;0;0.0;900;00900000:00090
@M05620:37:000000000-D9766:1:1101:17269:2433 1:N:0:35
GAGGCTGCTTTGGAAGAAACTCATAGATTACTGCAACAGTTCCCCCTGGACCTGGAAAAGTTTCTTGCCTGGCTTACAGAAGCTGAAACAACTGCCAATGGTTCCCACAGGCAAATACCCTGACGACAAGGCGCCTCGACAAATCTACCGGCGTAACAGATCTGACGAAACAAGGGCAATTCGGTCCGCTGTTGCGGCTCTAGCACTCTTGTAAGCCCAATTAAACAATGCTGAGCATTTGAACTCACAAC
+
BAABBAFAFFFFGGGGGGGGGGHHHHHHHGHHHHHGHHHDFGHHHGCFGFHGHGHBFFHHBGHHHHDGHHHFHF1GGHHGGHH3G3FGHHHHHHH3@F3@343B33BFE1??111BB33B3223//>//BG///</?/?>/<22@2@22///<>-..>101>1100<.-.</./...:./<;..;C---.-;00;---9.;000000;///;//9/B...99/B///;/////B./;;9/;/////////:
@M05620:37:000000000-D9766:1:1101:11843:2515 1:N:0:35
ACCACACCTTCTACAATGAGCTGCGTGTGGCTCCCGAGGAGCACCCCGTGCTGCTGACCGAGGCCCCCCTGAACCCCAAGGCCAACCGCGCGAAGATGACCCAGGTGAGTGGCCCGCTACCTCTTCTGGTGGCCGCCTCCCTCCTTCCTGGCCTCCCGGAGCTGCGCCCTTTCTCACTGGTTCTCTCTTCTGCCGTTTTCCGTAGGACTCTCTTCTCTGACCTGCGTCTCCTTTGGAACTCTGCAGGTTCT
+
AAAAAAA1BBBFGFGGGG1FGGHHGEGBAEGGGBBE?EEECHGHHGGEEFEGFHGHHHHEECCEGGGGGGGHFHHGGGGHGHHHHGGGGG/BCGG/FHHHHHHHGHH1FGHGGHHCGGGGHHHHHHHHHHHGHHGGGGGGGGGGGGGGGGGGGGGGGGG-9;AFF@@F@@FFFFFFFFFFFFFFFFFFFFFFFF@BFFFFFFFEBFFFFFFFFFBFFFFFFFFF-@F?FFFFFFFFFFFFFFFFFFFFFFF
@M05620:37:000000000-D9766:1:1101:16668:2538 1:N:0:35
AGTGCCAGCTCTCAATCGCACAGGGGACCCAGGGCCTGGCCCCTCCATCCAGAAAACCTATGACCTCACCCGCTACCTGGAGCACCAACTCCGCAGCTTGGCTGGTGCCTATGTGAGTATCCAGCGTAGGAATCTGGGAGTTGGGGAGGAGCGAGGAGTTGGGGAAAGACAGTCCTAACCGTGGAGGGTTCCGGTAAATGATGGGGTGAGGAGGGGCTCTTTGGCTCCCACCAGTCCCCCTGTCTGGTCTA
+
>1>AADFFAFBBB1AGGFFFEGHABEEGGG0GFAEBFCB0BFE/EFFGBGCGGH1G0B0AFGGGFGE1B>0EF>EEH1FFBBG/B?0??FFFAE?EEHHHGH1//00<BFDFHHFH1GB1FHHHHC?/>EH11F>2F<0/?F11A@.->.<.<--<-<<:0/;-.:..////;C09CFBF@.;AA.:A9.9/;?;--:FB9;9/9--9AAFEFF@@@;EFFFFFFFFFFFFBEFFFFFFB@FFFFFFFFFB
@M05620:37:000000000-D9766:1:1101:14181:2576 1:N:0:35
GAGGCTGCTTTGGAAGCAACTCATAGATTACTGCACCAGTTCCCCCTGGACCTGGAAAAGTTTCTTGCCTGGCTTACAGAAGCTGAAACAACTGCCAATGCATCCTACAGGATGCTACCCGTAAGGAAAGGCTACTAGAAGACTCCAAGGGAGTAAAAGAGCTGATGAAACAATGGCAAGAAAGTCAGGCATTTCCGCTTTAGCACTCTTGTGGATCCAATTGAACAATTCTCAGCTTTTGAACTTGAAAC
+
>>>>>>4>CBDDG4BAAB4FCGBFDAFGH5BDFG44BBFBFDDBAFAAABBGFGFH33BBBFGDBFHBBF3BBGF33BBDFG@FG33E331BGHHHHBHH34BBG3F@B3BBB@FBBGB0?/>EG33FG0BFE3B3BG?FDC2BBB2F??<FB?@2DD>F2F@2<DGDFFGFH?FF??<.0>0><>1<>0.<<1==.C<ACD=DGHG:CC00:CC0:;0;0;0;0::/0;0;;;9/0;;00.;0;;009;;
@M05620:37:000000000-D9766:1:1101:17216:2609 1:N:0:35
ACCACACCTTCTACAATGAGCTGCGTGTGGCTCCCGAGGAGCACCCCGTGCTGCTGACCGAGGCCCCCCTGAACCCCAAGGCCAACCGCGAGAAGATGACCCAGGTGAGTGGCCCGCTACCTCTTCTGGTGGCCGCCTCCCTCCTTCCTGGCCTCCCGGAGCTGCGCCCTTTCTCACTGGTTCTCTCTTCTGCCGTTTTCCGTAGGACTCTCTTCTCTGACCTGAGTCTCCTTTGGAACTCTGCAGGTTCT
+
BBBBBBB>BBBFGGGGGG5BGGHHGEFBAEGFGBFE?EEGDHDGGGFAEEEGGHHHHHHEECFGGGGGGEEHFHHGGGGHGHHHHGGGGG<BGGHEFHHHHHFGGHH1FGGGGHHGGGGGHHHHHHHHHHHGHHGDGGGHGHHGHGGGGGGGGGGGGGG;:AFGGDFFFFFFFFFFFFFFFFFFFFFFFFFFFFFDFFFFFFFEFFFFFFFFFFFFFFFFFFFF/BFFFFFFFFFFFFFFFFFFFFFFFFF
@M05620:37:000000000-D9766:1:1101:17686:2651 1:N:0:35
AGTGCCAGCTCTCAATCGCACAGGGGACCCAGGCCCTGGCCCCTCCATCCAGAAAACCTATGACCTCACCCGCTACCTGGAGCACAAACTCCGCAGATTGGCTGGGACCTATGTGAGTATCCAGCGTAGGAATCTGGGAGATAGGGAGGAGTGAGGAGTTGGGGAAAGACAGTCCTAACCGTGGAGGGTTCTGGTAAATGATGGGGTGAGGAGGGGCTCTTTGGCTCCCACCAGTCCCCCTGTCTGGTCTA
+
11>AAFFB11B3F1BFGFFFEEGHGGC0A0BA000//ABG0FEAEAF1A01D10100/AA1B21BA1BG>0/EEG/G1F0FHHHC0GHHFHHGGGE/>>GCGE//?EF/<GB12BFGGHHH2FB0<<?C/FH1FGHDC?</01?0?GGGGF<<F10>./<DC--<<C.<GHB00CGHHHHGACCGG99;.;BFGFFGGGBFBFB9ECGFFFF--@=@?FFF/BFFBFFFFFFFF9F9BEB--;BFB99B/9
@M05620:37:000000000-D9766:1:1101:20233:2680 1:N:0:35
ACCACACCTTCTACAATGAGCTGCGTGTGGCTCCCGAGGAGCACCCCGTGCTGCTGACCGAGGCCCCCCTGAACCCCAAGGCCAACCGCGAGAAGATGACCCAGGTGAGTGGCCCGCTACCTCTTCTGGTGGCCGCCTCCCTCCTTCCTGGCCTCCCGGAGCTGCGCCCTTTCTCACTGGTTCTCTCTTCTGCCGTTTTCCGTAGGACTCTCTTCTCTGACCTGAGTCTCCTTTGGAACTCTGCAGGTTCT
+
BBB@B?ABFFFFGGGGFGGGGFHGGEFEAEHHFGGGGGGEDGGHHGGGFGGGGHFHHHHGCGFGGDGGGGGHHFHGGGGHFCHHAF/<BGCCCDHHEFFF2FEHEGB10<?FFHCDF?DCGFDGB<GHGFHGHFDGFDDHA/GDHEFBBFEF9CFFADBC?@.FF?DF;FFFFFFFB/FFFFFFFFBFFEF/BB>FFFFFFDFADD/FFFFFF/;/:/;/F//;/.9;BFFFFFFFF/9B9BFFFFFFFF9
@M05620:37:000000000-D9766:1:1101:16461:2804 1:N:0:35
AGTGCCAGCTCTCAATCGCACAGGGGACCCAGGGCCTGGCCCCTCCATCCAGAAAACCTATGACCTCACCCGCTACCTGGAGCACCAACTCCGCAGCTTGGCTGGGACCTATGTGAGTATCCAGCGTAGGAATCTGGGAGTTGGGGAGGAGTGAGGAGTTGGGGAAAGACAGTCCTAACCGTGGAGGGTTCTGGTAAATGATGGGGTGAGGAGGGGCTCTTTGGCTCCCACCAGTCCCCCTGTCTGGTCTA
+
BCABCFFFCFFFGGGGGGGGGGHHGGGGGGHHGGGGGGHHHHGHGGHHHHHHHHHHHGHHHHHHHHHHHHHGGGGGHHHHHHHHHHHHGHHHGGGGGHHHGHHGGGHHGHHHHHHHHHHHHHHHHGGGGGHHHHHHHHHGFHHHGGGGGGEGHHHHHGHHHHGGGGHHHHHHHHHHHHHHGGGGGGGGEGGGGGFGGGGGGGGGGGFFFFFFFFFFFFFFFFFFFFFFFFFFFFFFFFFFFFFFFFFFFFF
@M05620:37:000000000-D9766:1:1101:15558:2851 1:N:0:35
AGTGCCAGCTCTCCATCGCACAGGGTACCCAGGGCCTGGCCCCTCCATCCAGAAAACCTATGACCTCACCCGCTACCTGGAGCACCCACTCCGCAGCTTGGCTGGGACCTATGTGAGTATCCAGCGTAGGAATCTGGGAGTTGGGGAGGAGTGAGGAGTTGGGGCAAGACAGTCCTAACCGTGGAGGGTTCTGGTAAATGATGGGGTGAGGAGGGGCTCTTTGGCTCCCACCAGTCCCCCTGTCTGGTCTA
+
>1>1>D@CAFFFGAGBBEA1E0GAF0BABBFG0ABAAFFHFHGCGGG1FAGGFFFBBEF1BABGHBBBGFH>>/>>GG@B>>FFGHA??G0B/E/E>F1>EGEGGGG<?GGFFG22>GHHHH2FF<ECGGGGFGHF100?CGF1A@/<C.>><1FC0CGCH/AC.:.:/;/:GHHF0;CGGGEG.;.AFAFFFB9;BFGGB90FGGC@EF-/9A-;@@?BB/BFBFFFE-FFEFFFFEFF@FFFFFFFFF9
@M05620:37:000000000-D9766:1:1101:21459:2861 1:N:0:35
ACCACACCTTCTACAATGAGCTGCGTGTGGCTCCCGAGGAGCACCCCGTGCTGCTGACCGAGGCCCCCCTGAACCCCAAGGCCAACCGCGAGCAGATGACCCAGGTGAGTGGCCCGCTCCCTCTTCTGGTGGCCGCCTCCCTCCTTCCTGGCCTCCCGGAGCTGCGCCCTTTCTCACTGGTTCTCTCTTCTGCCGTTTTCCGTAGGACTCTCTTCTCTGACCTGAGTCTCCTTTGGAACTCTGCAGGTTCT
+
CCCCCCCCFFFFGGGGGGGGGGHHGGGEDGHGGFGEFGGGGHHHHGGGEFGGHHHHHHHGGGGGGGGGGGGHHHHGGGGHGHHHHGGGGCD@/><<GG2?<F<GGHG1CG1/F<G--A-<<CFC0<D<<DGCFH?@DDGHGHC9:CGGB0CAAFGAF.---=FGG;-9-@FBFF/BBBF.FBB99BFFFBBFFF-;;9EF/9:.../99B///;9BFBF//;FBB9BFF9BFFFFBB//9/B//;BF.;B9
@M05620:37:000000000-D9766:1:1101:21433:2868 1:N:0:35
ACCACACCCTCTACAATGCGCTGCGTGTGGCTCCCGAGGAGCACCCCGTGCTGCTGACCTAGGCCCCCCTGAACCCCAAGGCCAACCGCGAGAAGATGACCCAGGTGCGTGGCCAGCTACCTCTTCTGGTGGCCGCCTCCCTCCTTCATGGCCTCCCGGCGCTGCGCCCTTTCTCACTGGTTCTCTCTTCTGCCGTTTTCCGTAGGACTCTCTTCTCTGACCTGCGTCTCCTTTGGAACTCTGCAGGTTCT
+
>AAAAAA11>>BBGFBFG1AEEG?EBA0AABBB/AB/EECEHCFGEEAB/BBFGGH@0B1BBGHHG@EG>?FCGG/E>EGGGGEAFGEEE>BCFHEBGHHHHHH/1F1>FECGHB<FF1GHHHHF1>=<GHGCF--<.;GGH/EB0G0CC0;;CF.C?A--;@@E-@F@@FFFFF9FFF-;B/BFFFBFFFFFF@FFFFFFFFFFBFBFFFFFF/BBFF/;BFF-@B@AFFFFFFFFFFFFFFF//--BFF
@M05620:37:000000000-D9766:1:1101:15119:2884 1:N:0:35
ACCACACCTTCTACAATGAGCTGCGTGTGGCTCCCGAGGAGCACCCCGTGCTGCTGACCGAGGCCCCCCTGAACCCCAAGGCCAACCGCGAGAAGATGAGCCAGGTGAGTGGCCCGCTACCTCTTCTGGCGGCCGCCTCCCTTCTTCCTGGCCTCCCGGTGCTGCGCGCTTTTTCCCTGGTTCTCTCTTCGGCCGTCTTCCGTAGGACTCCTTTGTCTGCCCTGGGTCTCCTTTGGAACTCGGCCGGTTCT
+
ABB?BBBAFFFFGGGGFG5BG5GFGAABAAGHCBFE?EGCDHHHHGGEGEGGFHHGHHHE@ECGGDGGGGGFHCGGGGEHEEHHGGE@DG/</DFB?GF11?00/1110?1//0?--<--<0<00DG000<-;:-ABD..;/0:;099;;9..0.;C.-99@F//---9@D./////;/./////:/;BB..9.;--;./;.;.9./9/;/////9;F///.;F.;/BFFB/9/BF9/;BF....@B-../
@M05620:37:000000000-D9766:1:1101:19236:2890 1:N:0:35
ACCACACCTTCTACAATGAGCTGCGTGTGGCTCCCGAGGAGCACCCCGTGCTGCTGACCGAGGCCCCCCTGAACCCCAAGGCCAACCGCGAGAAGATGACCCAGGTGAGTGGCCCGCTACCTCTTCTGGTGGCCGCCTCCCTCCTTCCTGGCCTCCCGGAGCTGCGCCCTTTCTCACTGGTTCTCTCTTCTGCCGTTTTCCGTAGGACTCTCTTCTCTGACCTGAGTCTCCTTTGGAACTCTGCAGGTTCT
+
AAAAAAAACFFFGGGGGG11FDGFEEEACEHCHEFG?FG?EHHFHGGGEEEEBGEGHHBE@E/EGEGGGE/FGHAFGEEGFCGHAGGGGGCG/?<<1FB<?GEHGFC<FGFAFA/<<CGCHGF0D0D=GDCA.GC::.A.;GC./9;B0;C.9:.9CF?-A??FF@@A@@FBFFFBFFFB/;//999/;B////;9A/E//9:-BFF9B//BBBFBFFB9BFFFBFBFBBFF///99BFFFBBFBFFFFFF
@M05620:37:000000000-D9766:1:1101:13621:2892 1:N:0:35
GAGGCTGCTTTGGAAGAAACTCCTACATTACTGCAACCGTTCCCCCTGGACCTGGAACCGTTTCTTTCCTGGCTTACAGAAGCTGAAACAACTGCCAATGCATCATACCGGCTGCTCCCCTTACGGCACGGCTCCTCGACGCATCCACGGGAGTCCACGAGCTGATGCACCCCTTGCAAGTCAGTCCGGCCTTTCCGCTTTCGCAATCTTGTGGATCCAATTGACCCATTCTCAGCATTTGTCCTTGTCAC
+
A?A>AAFBFFFFG4BB4BBBBAAB444D65DFFGABB2222BB3FEEFAFG2BB1B331AAEF3DD5ABFGFGB?BGHFHBGHFB33BFC1GFGHEHHFGHDFFFFFGFEE>/>FGG3?/0?B3/?<>//<</?/<F//>/A/?-<1<CD<.-<<0GHG--;;/0=G0CGHGG..;GG9CCFFCCF0C?B?EGF;CEGDGG0;...;;FFFBBD:/;.;B/B/9;;B.F/;BF/;/://;FF/;B9/;BFB
@M05620:37:000000000-D9766:1:1101:10481:2907 1:N:0:35
ACCACACATTCTACAATGCGCTGCGTGTGGCTCCCGAGGAGCACCCCGTGCTGCTGACCGAGGCCCCCCTGAACCCCAAGGCCAACCGCGAGAAGATGACCCAGGTGCGTGGCCCGCTACCTCTTCTGGTGGCCGCCTCCCTCCTTCCTGGCCTCCCGGAGATGCGCCCTTTCTCACTGGTTCTCTCTTCTGCCGTTTTCCGTAGGACTCTCTTATCTGACCTGCGTCTCCTTTGGAACTCTGCAGGTTCT
+
AAAAAAA3BBBFEGFFGGBEEEEEEEE2ABGFG2BB2EE?EHHHHGEAAEEFGFHHHHHEEEGGEG@FGGGHHHEFGGGHGHHCFFGCDD/>@DH2?<GHHHEGCHH1CFDGCG.><AFCFHHHH<0GBGHGHHGG@EAEFFGGFFFFGGGGGGGEF.@999;FFFFFFFFFB/BFFFFFBFFFFFFFFFFFFFFDFFFFFFF?DDFFFFFFFF;BFBFFFFFFFFDCFFFFFFFFFFFFFFFFFFFFFFF
@M05620:37:000000000-D9766:1:1101:13253:2912 1:N:0:35
GAGGCTGCTTTGGAAGAAACTCATAGATTACTGCAACAGTTCCCCCTGGACCTGGAAAAGTTTCTTGCCTGGCTTACAGAAGCTGAAACAACTGCCACTGTCCTCCAGGCTGAACCACTTGCGGCCAGAATCCTCGAAGCGACCAAGAGAGTCAACGAAATAATGAAACCAAAGCAAGTCAGTCAGGCCTTACCCCTCTAGCACACTTGAGGCAACAATTGCCACCATCTGAGCATTTGACCTTGAACCTG
+
A?ABABFCFBDDGC5BFGFGGGGHHFDGGHFGHHBGFHBFFDDBBEEFEHFGHHGAB32GFHHGHHHFFGBGHHH3BBBGHHFGHBDHFGAHHBB3FG3BF@B@BBBB3?BBB3@?BF3334>/>>>/?B4?3BFADHG////<<?00<<C?1D?1///<.1>>1>1>10...<//<C=<=D0<<0/C./:0/;/;:.:C00<G/:B090:9E.;EFC;;90;00;.;:;000;0=CF00;;///;FF...
@M05620:37:000000000-D9766:1:1101:10501:2913 1:N:0:35
ACCACACCTTCTACAATGAGCTGCGTGTGGCTCCCGAGGAGCACCCCGTGCTGCTGACCGAGGCCCCCCTGAACCCCAAGGCCAACCGCGAGAAGATGACCCCGGTGAGTGGCCCGCTACCTCTTCTGGTGGCCGCCTCCCTCCTTCCTGGCCTCCCGGAGCTGCGCCCTTTCTCACTGGTTCTCTCTTCTGCCGTTTTCCGTCGGACTCTCTTCTCTGACCGGAGTCTCCTTTGTAACTCTGCAGGTTCT
+
ABAAB?AAFFFFFGGFFFGGGGFGFGGGHGHHHFFE2AF?FHGHHGGEEEGCFFHHHHHEEGEGGEEGGGGG3GFFGGFHGHHHEGGGGGGG/?F2?D2?GH/>@/<?CFFAFF><CDGGHEHHH=<=D0;.CC@-CDGGGGGGEBFGBGGGGGGGGGADC@.9/-BDDAFFFFFFFFFFBFF/BFB/FBF999-;DFFFF.;.;@B==FFFFFFBFB;BF9-9--;/BFFFF/B///;BFFBFFFFFFFB
@M05620:37:000000000-D9766:1:1101:18611:2916 1:N:0:35
ACCACACCTTCTACAATGAGCTGCGTGTGGCTCCCGAGGAGCACCCCGTGCTGCTGACCGAGGCCCCCCTGAACCCCAAGGCCAACCGCGAGAAGATGCCCAGGGGAGTGGCCCGCTACCTCTTCTGGTGGCCGCCTCCCTCCTTCCTGGCCTCCCGGCGCTGCGCCCTTTCTCACTGGTTCTCTCTTCTGCCGTTTTCCGTAGGACTCTCTTCTCTGACCTGGGTCCCCTTTGGAACTCTGCAGGTTCTA
+
1AA1AA>>BFBDFEGFFG1BAAGFE0BA0A0BABFE0EEG?EHHGGG/AEFGEHFGGHGA/E?EFAF?GEC>GCHGGGAH//FGGE//BC/</BF11F1<?CCF/@A??0..FGGC?-<CDFD<DDBD0<A.C-?C...:FFB/;9B0C/.;0.9A.A-999--9-A99FBFFFBFBFF/:9//:B/9/BFBB@ABFE/BAF?BF/9/9BFFFBB/99/;FFB-9/F-;A-AFFFBFF/BFFEBFF-BBFB
@M05620:37:000000000-D9766:1:1101:20687:2928 1:N:0:35
AGTGCCAGCTCTCAATCGCACAGGGGACCCAGGGCCTGGCCCCTCCATCCAGAAAACCTATGACCTCACCCGCTACCTGGAGCACCAACTCCGCCGCTTGGCTGGGACCTATGTGAGGATCCAGCGCATGAATCTGGGAGTGGGGGAGGAGTGAGGAGTTGGGGAAAGACAGGCCTAACCGGGGAGGGTTCTGGTAAATGATGGGGTGAGGAGGGGCTCTTTGGCTCGCACCAGTCCCCCTGTCTGCCCTA
+
>>AAAFDF?FFFGGGGGGG1E0GCGEEEAEA0FAFE/FG00GGCFGGDGGAB1EGFFGH1B1AFHHH@GC>EGGEEH1FBFGHFGHGHGF@G/?/>>/?</<1?</0F/01<<22B1010@<1@G//<//1?111110<<<0>C-<-<-CA/;0;.0.C/CC--CE.A/FG/.9.///=.A----9-9--;B///9/B9/;F/F-B---99;---;@-A9/B///9/-;@--9FF/F/--;-/;FF//-/-
@M05620:37:000000000-D9766:1:1101:19754:2958 1:N:0:35
ACCACACCTTCTACAATGAGCTGCGTGTGGCTCCCGAGGAGCACCCCGTGCTGCTGACCGAGGCCCCCCTGAACCCCAAGGCCAACCGCGAGAAGATGCCCAGGGGAGTGGCCCGCTACCTCTAATGGGGGCAGCCTCCCTCTTTCCTGGCCACACGGGGCTGAGCCATTTATCACTGGTTCTCTCTTCTCCGGTTTTCCGTGGGGCTCTCTTCTCTGACCTGTGTCTCTTTTGTAACTCTGCAGGGTCTA
+
1>>1A?>>CFCBBGGAAEBAA1F1AAAAF0BFAF0AAEE/FHHHHGAGA/B/AF1FH00EEF?E>E>EEGGHHF//EEEF>EHE/<?EC?<<//CC1?1?G1E</A/A/F<F0.AC-CCCD0<00000.<--:.:.//;.9C/;0090C:../;..9--;=---;FB9/9//9//9;9-://;/FF//////-9;9BFE/-/-9----;BFF//;F//9///;//;//B///;/-//;/;/9///--;9-9
@M05620:37:000000000-D9766:1:1101:15734:2964 1:N:0:35
ACCACACCTTCTACAATGAGCTGCGTGTGGCTCCCGAGGAGCACCCCGTGCTGCTGACCGAGGCCCCCCTGAACCCCAAGGCCAACCGCGAGAAGATGACCCAGGTGAGTGGCCCGCTACCTCTTCTGGTGGCCGCCTCCCTCCTTCCTGGCCTCCCGGAGCTGCGCCCTTTCTCACTGGTTCTCTCTTCTGCCGTTTTCCGTAGGACTCTCTTCTCTGACCTGAGTCTCCTTTGGAACTCTGCAGGTTCT
+
BBABBBBBFFFFGGGGFGGGGGHHGGGFHGHHHGGGGGGGGHHHHGGGEGGGFFHHHHHGGGGGGGGGGGGHHHHGGGGHGHHHHGGGGGFDCGHFHBHHHHGEFGGGHDHGGHHGGGGGHHHHGHHHHDGGHGGGGGGHGHHGHGGGFGGGGGGGGGGGGGGGGGFFFFFFFFFFFFFFFFFFFFFFFFFFFFFFFFFFFFFFFFFFFFFFFFFFFBFFFFFFFFFBFFFFFFFFFFFFFFFFFFFFFFF
@M05620:37:000000000-D9766:1:1101:20080:2991 1:N:0:35
GAGGCTGCTTTGGAAGAAACTCATAGATTACTGCAACAGTTCCCCCTGGACCTGGAAAAGTTTCTTGCCTGGCTTACAGAAGCTGAAACAACTGCCAATGCATCCTACAGGATGCTACCCGTAAGGAAAGGCTTCTAGAAGACTCCAAGGGAGTAAAAGAGCTGATGAAACAATGGCAAGTAAGTCAGGCATTTCCGCTTTAGCACTCTTGTGGATCCAATTGAACAATTCTCAGCATTTGTACTTGTAAC
+
AAAAAAFAFFFFGABAAGGGGGHGHHGHHFFGHHCFGHEFGF5FGGEEHBFGHHGBBAGHAFGDFBFBBGHFFGG3BFGHHHFGGB3FBEAGFHGHBFBFB44BF3BB3B31BBFEFG2E>?/>B3BBB0B?3323B?BBB3BBB2BB??<F/?@D@F2F2@22FG1F11<0G?FBF?1/>=D<1><10>.<1<>DAD?DAD0=DHBGHB000C::0;0C:0:C000;CGCBFCB90;;B0;0;;;;B0;9
@M05620:37:000000000-D9766:1:1101:22229:3022 1:N:0:35
AGTGCCAGCTCTCAATCGCACAGGGGACCCAGGGCCTGGCCCCTCCATCCAGAAAACCTATGACCTCACCCGCTACCTGGAGCACCAACTCCGCAGCTTGGCTGGGACCTATGTGAGTATCCAGCGTAGGAATCTGGGAGTTGGGGAGGAGTGAGGAGTTGGGGAAAGACAGTCCTAACCGTGGAGGGTTCTGGTAAATGATGGGGTGAGGAGGGGCTCTTTGGCTCCCACCAGTCCCCCTGTCTGGTCTA
+
BCABBFFFCFFFGGGGGGGGGGHGGGGGGGHHGGGGGGHHHHGHGGHGGHHHHHHGHGHEHHHHHHHHHHFEGEEGHHHHBHHHHHHHGHGHGGGGGFHHCHHGGDHG?HHHGHFHGHHHHHGHHGGFGGFHHHHGHGHGGHBHGCGGGGGHHHFF0A/GHHGCFFHAHHGHFHHHHHHHGGGGGGGGEFFFGGBCFGGGGGGGGGFFFFFFFFFFFFFFFFFFFFFFFFFFEFFFFFFFFFFFFFFFFFB
@M05620:37:000000000-D9766:1:1101:16267:3023 1:N:0:35
GAGGCTGCTTTGGAAGAAACTCATAGATTACTGCAACAGTTCCCCCTGGACCTGGAACCGTTTCTTGCCTGGCTTACAGAAGCTGAAACAACTGCCAATGCAGCTTACAGGCTGCTACACGTAAGGGAAGTCTCCACGAAGTTTCCAATGGAGTAAACGAGCTGATGAAACAATGGCAAGTTACGCATTCAGCCCTGTTTTAGCACTCTTGTGGAACCAATCAAACAATTCTCATGATTTGGACTTGTAAC
+
111>A>C>FFDFGGGFAGGGFGGHGHHHH1FGHH11BCFDDGHHHGAF/BFBGH0FG1/ABFHHDFFFGHHHHHB1BGDDGHH1B1BFG>GGGGHHHHGFB@BG0BFE1F0/>FF1111B/B>0010?BE1BFG11B/<//?12BFG21@11<101@@/?CCEC111<?11</G110<<.F1=1....<0000/</<0=0;0;0<G0/0000::00;...9/009:.;;000;000000090/C00;909;
@M05620:37:000000000-D9766:1:1101:15563:3081 1:N:0:35
GAGGCTGCTTTGGAAGAAACTCATAGATTACTGCAACAGTTCCCCCTGGACCTGGAAAAGTTTCTTGCCTGGCTTACAGAAGCTGAAACAACTGCCAATGCATCATACAGGATGCTACCCGTACGGAAAGGCTCCTCGAAGACTACACGGGCGTACAAGAGCTGATGAAACAATGGCAAGTACGTCCGGCATTTCCGCTTTAGCACTCTTGTGGCTCCAATTGAACAATTCTCAGCATTTGTACTTGTAAC
+
>3>AAAFBFFFFFGGGAGFGGGCHGGGHHDGFHHHEEGGDGHHHHGGFGEGHHHHHHHHHHHHHHHHHHHHFHHHHHHHHGHHHHHFHHHHHFHHHB3FGHHGH3F@G33B?FH1G4FF1/?EEG/?FE0GGBHGFCEGBF/0F1FGCBC//>>/@EH1C0>1>FHH<G1F0.D0GHH0E00<<C..AC@-CG:GHGGGGGGFGGGGFGGGGGG.CF?FGG00BBFFFF;9FFFFFFBBBFFBFFBBF/B9
@M05620:37:000000000-D9766:1:1101:20266:3099 1:N:0:35
ACCACACCTTCTACAATGAGCTGCGTGTGGCTCCCGAGGAGCACCCCGTGCTGCTGACCGAGGCCCCCCTGAACCCCAAGGCCAACCGCGAGAAGATGACCCAGGTGGGTGGCCCGCTACCTCTTCTGGTGGCCGCCTCCCTCCTTCCTGGCCTCCCCGAGCCGCGCCCTTTCTCCCTGGTTCTCTCTTCTGCCGTTTTCCGTAGGACTCTCTTCTCTGACCTGAGTCTCCTTTGGAACTCTGCAGGTTCT
+
CBCCCCCCFFFFGGGGGGGGGGHHGGGEDGHHHGGGGGGGFHHHHGGGGGGGHHGHHHHGGGGGGGGGGGGHHHHGGGGHGHHHHGGGGGGGGGHHHHHFHH//??F//?<AFHH?----<<00=<0=<DGGGH-:A.:CE/BE/C;F0;CAFBFFG.;--9--9-:CDCFFFBB09/0ABFE0:900BBBFFF-ADFFBF.B..A;99/000;00;000;B0;/9;F9:FFFFFFFFBB000;00FFFBB
@M05620:37:000000000-D9766:1:1101:13432:3115 1:N:0:35
ACCACACCTTCTACAATGAGCTGCGTGTGGCTCCCGAGGAGCACCCCGTGCTGCTGACCGAGGCCCCCCTGAACCCCAAGGCCAACCGCGAGAAGATGACCCAGGGGAGTGGCCCGCTACCTCTTCTGGTGGCCGCCTCCCTCCTTCCTGGCCTCCCGGAGCTGCGCCCTTTCTCACTGGTTCTCTCTTCTGCCGTTTTCCGTAGGACTCTCTTCTCTGACCTGAGTCTCCTTTGGAACTCTGCAGGTTCT
+
BBCACCCCFFFFGGGGGGGGGGHHGEFBCEHHHGGGGGGGGHHHHGGGGGGGGHHHHHHGGGGGGGGGGGGGHHHGGGGHFHHHHGGEGGCDGGHHHHDFHC/F/////.><FHCA?--A/<<GD=DG00;CG.;D@DDGA/FAFFGB0;CFABFG?FF?--.09;BFAFFFF0FFF0FBFB090BBFFB90F0-ADF.F09;.A.0::B09FB:BB9B0FB0;//9B9FBFF0B/F90::0000B.909:
@M05620:37:000000000-D9766:1:1101:12207:3154 1:N:0:35
ACCACACCTTCTACAATGAGCTGCGTGTGGCTCCCGAGGAGCACCCCGTGCTGCTGACCGAGGCCCCCCTGAACCCCAAGGCCAACCGCGAGAAGATGACCCAGCTGAGTGGCCCGCTACCTCTTCTGGTGGCCGCCTCACTCCTTCATGGCATACCGGAGCAGCGCCCTTTCTCACTGGATCTCTCTTCTGCCGTTTTCCGTAGGACTCTCTTCTCTGACCTGAGTCTCCTTTGGAACTCTGCAGGTTCT
+
AAA1AAAAFFFFFGGFFGGBG1F10BEEGCGHFEGF?EGCFHFGHGGGAEGAGGHGHHFE/EEGGEEGGGGGC>>EGFFHGFHHEGGGGGGC?A<1?FDGHHEG01?F01?FFEFCCCG?G0DFGD0=<=CEEHCGCGG/G0;:;CH0;FFF/;0CFG@?A-.;C@G-@@F/BFFFFFFF///9:/:9/9BBBF>;AFEFB?FFF-/9FB/BB///FBF/;9BBFFFFBBBBFFB//BFBF/FFFBAFFF;
@M05620:37:000000000-D9766:1:1101:11401:3168 1:N:0:35
GAGGCTGCTTTGGAAGCAACTCATAGATTACTGCACCAGTTCCCCCTGGACCTGGAAAAGTTTCTTGCCTGGCTTACAGAAGCTGAAACAACTGCCAATGCATCATACCGGATGATACGCGTACGGGAAGGCTCATGGACGCATGAAAGGGCGTGAACGAACGGATGAAACACTGGCAAGTCAGTCAGGCCTGTCCGCTTTAGCACTCTTGTGGATCCAATTGAACAATTCTCATCGTTTGTACTTGTCAC
+
A>1>A1CAFFFF1EG11BFGGGFHFFGDA1BGGFE1BFB1DFHFHGEGE0BFFGHHHHFGHHHHHHHHHHGGHHCAGBFFGHHHHFFHHHHHHGHH1BGG112BB2BF0///>/1B>1///>>//?/?////101111@1>////1??G0//>--><<0..<-<<<C/=00/.0::.C0.<;GC0;0;/9.;.999.-.9.C0CB99;0090;AFB9//99:BBB/:B/99/9//;/;---;99///9/;9
@M05620:37:000000000-D9766:1:1101:21873:3188 1:N:0:35
ACCACACCTTCTACAATGAGCTGCGTGTGGCTCCCGAGGAGCACCCCGTGCTGCTGACCGAGGCCCCCCTGAACCCCAAGGCCAACCGCGAGAAGATGACCCAGGTGAGTGGCCCGCTACCTCTTCTGGTGGCCGCCTCCCTCCTTCCTGGCCTCCCGGAGCTGCGCCCTTTCTCACTGGTTCTCTCTTCTGCCGTTTTCCGTAGGACTCTCTTCTCTGACCTGAGTCTCCTTTGGAACTCTGCAGGTTCT
+
BBBBBABABFFFBGGGGGE5GDGFGEE24E22FCFGAFG?AHHCHGGGAEEA5BAAFGC0>E0FGDEEGE?BGGHGGEEGFCHH/FEEG@/C//01?1?F1GEHG?C1?FD/<C<@-AG@HFDDD<G=D0<..G---:C.CGC::9FBB;C.9F9.AG--A-.CB@BA>BF/BFFEFBB./;/99/9/;9;///-;99A/B99.ADFB9/BB99B/FFB/99/F/.;;B/FB99///;BFFB9FBFFFFFF
@M05620:37:000000000-D9766:1:1101:11115:3229 1:N:0:35
ACCACACCTTCTACAATGAGCTGCGTGTGGCTCCCGAGGAGCACCCCGTGCTGCTGACCGAGGCCCCCCTGAACCCCAAGGCCAACCGCGAGAAGATGACACAGGAGCGTGGCCCGACACCTCTTCTGGTGGCCGCCTCCCTCCCTCCTGGCCTCCCAGCGCCGCGCCCTTTCACACTGGCTCTCTCCTCTGCCGTTTTCCGTAACACTCTCTTCTCTGACCAGCGTCTTCTTTAGATCTCCGCAGGCTCT
+
ABBBBABBFFFBGGGGGGFGGFHGEEEEHGGHHGGG?FG2BGCGHGGGBEGGGHHHHHHGGGGGGGGGGGGHHHHGGGGHGHHHHGGGGGGGGGHGHHHHH22FG0F/<?/@C0G@D-<<EHG0G<DGFG/:CGCAD:C?EFGA9;;9B999FFGGE/;A?--;@@FFCF/BF/;;/;FF.FFFFFE/B99BF/DFF/EFB.:9../;FFFF/FFFB/99;//A.-;:A.9B/B/9;/;FB/..9;-.../
@M05620:37:000000000-D9766:1:1101:13210:3268 1:N:0:35
ACCACACCTTCTACAATGAGCTGCGTGTGGCTCCCGAGGAGCACCCCGTGCTGCTGACCGAGGCCCCCCTGAACCCCAAGGCCAACCGCGAGAAGATGACCCAGGTGAGTGGCCCGCTACCTCTTCTGGTGGCCGCCTCCCTCCTTCCTGGCCTCCCGGAGCTGCGCCCTTTCTCACTGGTTCTCTCTTCTGCCGTTTTCCGTAGGACTCTCTTCTCTGACCTGAGTCTCCTTTGGAACTCTGCAGGTTCT
+
ABBCCCCBFFFFGGGGGGGGGGHHGFFBFEHHHGGFDFGFGHGHHGGGGGGGHHHHHHHGGGGGGGGGGGGHHFHGGGGHGEHHHGGFGGGGGGHGGHHGHGHGEGCBGGGFFHGDGGGGHHFHHHHHHGHDHHGGGGGHGHFGHGGGGGGGGFFFEDG:-DGFGGFFFFFFFFFFFFFFBFFFFFFFFFFFFFFDFFFFFFFFFFFFFFFFFFFFFFFFFFFF/BFFFFFFFFFFFFFFFFFFFFFFFFF
@M05620:37:000000000-D9766:1:1101:15607:3313 1:N:0:35
GAGGCTGCTTTGGAAGAGACCCCTTCAGAACTGCAGCCACTCCCCCTGACCTCGTAAGCGTTCCTTTCCTGGCTAACAGAAGCCACAACAACTTCCCATGCATCCTACCGGCTGCTCCCCTTACGGCAAGGCTCCTCGACGCCTCCACGGGCGTCCACGAGCTGATGCACCCCTGGCAAGTCCGTCCGGCCTTTCCGCTTTAGCACTCTTGTGGCTCCAATTGACCCATTCTCAGCATTTGTACTTGTCAC
+
BBBBBBFBFFFFGFGGGF4GAAEEF4455DFG3FG33B2B3ABFEFGG2BBB3BBE11BAAE12D5D5BFGHH?3BBFFGHHH12BBFE1BB33BBF3BBGGHB3BFGCEGEGGGH3BFF2FHHGGCF/FFHHHGHHGGGGGGHCGHHGGGCGCGGGCD@@DGHHHHHG0F99E.CFG0EFGGGEGFGGG-AFFFFFFFFFFF/BBFFFFFFFFAFFFFFFFFF/99AF;FFFFFFF/;FFFFFFFFFBFF
@M05620:37:000000000-D9766:1:1101:19704:3320 1:N:0:35
AGTGCCAGCTCTCAATCGCACAGGGGACCCAGGGCCTGGCCCCTCCATCCAGAAAACCTATGACCTCACCCGCTACCTGGAGCACCAACTCCGCAGCTTGGCTGGGACCTATGTGAGTATCCAGCGTAGGAATCTGGGAGTTGGGGAGGAGTGAGGAGTTGGGGAAAGACAGTCCTAACCGTGGAGGGTTCTGGTAAATGATGGGGTGAGGAGGGGCTCTTTGGCTCCCACCAGTCCCCCTGTCTGGTCTA
+
ABBBCFFFCFFFGGGGGGGGGGHHGGGGEGHHGGGGFGHHAGGHGGHHDHGGDG3GHGFFHH5GHHHHHHHGGFGGHHHHHHFHGHHHFFHHGGGGGGHHGGHEGDFFEHHGHFHFHHH33?3FGGDGGGHHGHHHGH0<CCGC@DCFFGFFHHFHFD<GFFCCEDEHHHHHHH0GHHFHGGEGDGGGCFFBFGFGGGFFBFFGGGFFFEFFFFFFFFFFFF/FFFFEFFFFFFFFFFFF-AFFFFFFFFF
@M05620:37:000000000-D9766:1:1101:15593:3325 1:N:0:35
GAGGCTGCTTTGGAAGAACCGCCTACAGAACTCCACACATCCCCCATTAGCCCGTAAGCTGTCCTTTGCTTGCCCAAAAAAACTGCAACAAAAACACAAGCATAATACCGGCTGCTCCCCTTCCGGGAAGGCTCCTCGCCTCCTACCCGGGCGTCCCGGAGCTGCTGCACCCCTTTCCCGTCCGTCCGGCCTTTCCGCTTTAGCTATCTTGTGGCTCCCACTGAACCCTCCTCCGCACTTGTCCTTGTCAC
+
AAAAAAFAFFFFGGEFF1BF0AEA0B1B1ABF1B101B/110BABEGB21B10AAA/0B1BD11D2@1DF11?111?B/B//?11111B0/00>//B//0>BB11B2B1?@CBB/<11??0<<0////<?<GFGFHH.-@ACHH0<CHF@CC@:CG.-9-;:;C/90:/;/9AC.0=009;9;=9FB@-99;/;/9;BFB?////:9:/;;B/A-;99---;B//;;---9--/-9@-9;;BFB/B/9/;/
@M05620:37:000000000-D9766:1:1101:18025:3366 1:N:0:35
ACCACACCTTCTACAATGAGCTGCGTGTGGCTCCCGAGGAGCACCCCGTGCTGCTGACCGAGGCCCCCCTGAACCCCAAGGCCAACCGCGAGAAGATGACCCAGGTGAGTGGCCCGCTACCTCTTCTGGTGGCCGCCTCCCTCCTTCCTGGCCTCCCGGAGCTGCGCCCTTTCTCACTGGTTCTCTCTTCTGCCGTTTTCCGTAGGACTCTCTTCTCTGACCTGAGTCTCCTTTGGAACTCTGCAGGTTCT
+
CCBCCCCCFFFFGGGGGGFGGGHHGAEAAEGGGGGEDGGGGHHHHGGGGEFGHHHHHHHGGGGGGGGGGGGHHHHGGGGHFHHHHGEEBDCDCGHFGHHHHHHHGGGGHHHGGHHGGGGGHFGHHHHHHFHGHHGCFFDHGFHGHGFGFGGGFGGGGGGCGGGFGGFFFAFFFFFFFFFFFFFEFFFFFFFFFFFFFFFFFFFFFFFFFFFFFFFFFFFFFFFFBFFFFFFFFFFFFFFFFFFFFFFFFFF
@M05620:37:000000000-D9766:1:1101:20727:3402 1:N:0:35
ACCACACCTTCTACAATTGAACTGCGTGTGTCTCCCGTGGCGCACCCCTTGCTTCTGCCCGAGGCCCCCCTGAACCCCACGGCCACCCGCGAGAAGCTGACCCAGGTGCGTGGCCCGCTACCTCTTCTGGTGGCCGCCTCCCTCCTTCCTGGCCTCCCGGCGCTGCGCCCTTTCTCACTGGTTCTCTCTTCTGCCGTTTTCCGTAGGACTCTCTTCTCTGACCTGCGTCTCCTTTGGAACTCTGCAGGTTC
+
AAAAAAAAFFFFGGGGGGGF1BDA1BBF0B0DDDGGE0B0/ABEFGGGFGFAD1DBDGHHGAECEGGGGGGGHHHHGGG/>EEGGGHGE/><@BCHFGHHHHHGHGHG1CFGGGHHGGGCGHHHHHHHHHHHGHHGGGGGGGGGGGGGGGGGGGGGGGGG@@@@@F@@F@@FFFFFFFFFFFFFFFFFFFFFFFF@FFFFFFFFFFFFFFFFFFFFFFFF/BFFF?@A@FFFFFFFFFFFFFFFF/9FFF/
@M05620:37:000000000-D9766:1:1101:15481:3411 1:N:0:35
ACCACACCTTCTACAATGAGCTGCGTGTGGCTCCCGAGGAGCACCCCGTGCTGCTGACCGAGGCCCCCCTGAACCCCAAGGCCAACCGCGAGAAGATGACCCAGGTGCGTGGCCCGCTACCTCTTCTGGTGGCCGCCTCCCTCCTTCCTGGCCTCCCGGAGCTGCGCCCTTTCTCACTGGTTCTCTCTTCTGCCGTTTTACGTAGGACTCTCTTCTCTGACCTGAGTCTCCTTTGGAACTCTGCAGGTTCT
+
BBBBBBBBFFFFGGGGGGGGGGHHGEEACEHHGGFEDEGCDHHHHGGGAEFGFHFHHHGEFGCGGFGGGGEGFGHGGGEHGFHHHGGGGGGGCGHEDGH2FGE/FFC1/FDD@FG<A@-@BFD0=GDFGDGDHF-:C..GEF/C/;0C0BB.C9FEA.A-9-.;/-@DD;BFBFF/9;FF9////9///9FFEF-9:F?//.;/;A///9///99/9//:;B/:/.;B/9;BBBFBBF/9B/B//:..;B/
@M05620:37:000000000-D9766:1:1101:15500:3413 1:N:0:35
ACCACACCTTCTACAATGAGCTGCGTGTGGCTCCCGAGGAGCACCCCGTGCTGCTGACCGAGGCCCCCCTGAACCCCAAGGCCAACCGCGAGAAGATGCCCCAGGTGAGTGGCCCGCTACCTCTTCTGGTGGCCGCCTCCCTCCTTCCTGGCCTCCCGGAGCTGCGCCCTTTCTCACTGGCTCTCTCGTCTGCCGTTTTCCGTAGGACTCTCTGCTCTGTTCTGAGCCTCCTTTGTAACTCTGCAGGTTCT
+
BBBABBBAFFFFGGGGFGGGGGHCFEEEDAGGFFGG2EFA2G2FHGGGEEF15AAAGHFE0>0FFAEEGGGC3??EFE/FA?GH/FA@DGG?/?C2?222<///F11?0?1FAFCDC-D-<0DB0==0D0<C.G-@C....CG./00:0;B9CF.C:A=?-;./9@>D-9BFFFF/F/;9..////9.9.9.9/-..9.//AB.;./9//;99/;/;:///;//9///99..:/9/9;//9//9;/AA/;/
@M05620:37:000000000-D9766:1:1101:19859:3443 1:N:0:35
AGTGCCAGCTCTCAATCGCACAGGGGACCCAGGGCCTGGCCCCTCCATCCAGAAAACCTATGACCTCACCCGCTACCTGGAGCACCAACTCCGCAGCTTGGCTGGGACCTATGTGAGTATCCAGCGTAGGAATCTGGGAGTTGGGGAGGAGTGAGGAGTTGGGGAAAGACAGTCCTAACCGTGGAGGGTTCTGGTAAATGATGGGGTGAGGAGGGGCTCTTTGGCTCCCACCAGTCCCCCTGTCTGGTCTA
+
AABABFFFBFFFGGGGGFGFFGGHGEGGGGHHGFGGGGHHHHGHGGHHHHFHHH3FGGGHHHHHHHCGHHHFGGGGHHGGHHGHGHFHGHHHGGCGGGFHGHHEA/FGGHHHHHHHHGHHHHHHHGGGGGHHHHHHHHGGEGHHGGGGGGGHHFHHHGHHHHGGGGHHHHHHHHHHHHGHGEFGGGGGAFFGGGFGGGFGGGGGGGFFFFFBDFFFA=EFFEFBFFFFFFFFFFBFFFFFAFFBFFFFB/:
@M05620:37:000000000-D9766:1:1101:18408:3448 1:N:0:35
ACCACACGTCTTAACTCACGTCACTGACCGAAATCTCGTACGCCCCCTTCTGCATGACTAAAAAATAACCCGCTAACTGAAGCTCAAACTCCTGCGCATGGCTGAAACCAATGTGAGGATAAAGAAAAGGAATCTGGGAGGTGGGGAGGAGTGAGGAGTTGGAGAAAGACAGTCCTAACAAAGGAGGGATCTGGTAAATGATGGGGTTAGGAGAGGAAATTAGGCTACAACCAGTCCCCCAGTCTCAACTA
+
11>>AAADB>B>AFGFDA1ABAAAA311B0EE0AF21BBBB/B///AAFC1DFBDABF2D11B1/>111B/>>@/>B1B1BBB11@@FB1BB111///?EF0B/01110//<FF2B>0<011@>100@0/@@1?11<00///?.--.><<./.00.<.<<</0//.////:/00000CC/0.:9FEB@./.C0;00CF0CB9;C..;--;-9/---:-/:F///9//-///-;-////-;--;99///-/:
@M05620:37:000000000-D9766:1:1101:15728:3456 1:N:0:35
GAGGCTGCTTTGGAAGAAACTCATAGATTACTGCAACAGTTCCCCCTGGACCTGGAAAAGTTTCTTGCCTGGCTTACAGAAGCTGAAACAACTTCCACTGAATCATACCGGCTGATACGCTTACAAAACGGCAAATAAGCGCATAAAAGGACGTCAAAGAGCTGATGCACCCCTGGCACATCAGTCCGGCCTTTCCGCTTTAGCACTCTTGTGGATCAAATTGACCAATTCTCAGCATTTGTACTTGACAC
+
BCBABCFCFFFFGFGGFGGGGGHHHHFHHDGGHHFCHHHHHHHHHGGGHGHHHGHBFDGHBGHHHHGGHHHHHHHGHHHHGHHHHH@FHG?B35DG334B3BF4D4DFE1EEEEFDBF///?EG33?B0/?E//B33332//<C?D2FGG2?/?/?<???0><11>G1F<GGC.ECGG</0<=DGH0E-@-C0;<<EGGGGGBFGGGGGGFF0CFGF::C0;;0;0:;FGGBFF0;;;0;:;:FF000:;;
@M05620:37:000000000-D9766:1:1101:13360:3464 1:N:0:35
ACCACACCTTCTACAATGAGCTGCGTGTGGCTCCCGAGGAGCACCCCGTGCTGCTGACCGAGGCCCCCCTGAACCCCAAGGCCAACCGCGAGAAGATGACCCAGGTGAGTGGCCCGCTACCTCTTCTGGTGGCCGCCTCCCTCCTTCCTGGCCTCCCGGAGCTGCGCCCTTTCTCACTGGTTCTCTCTTCTGCCGTTTTCCGTAGGACTCTCTTCTCTGACCTGAGTCTCCTTTGGAACTCTGCAGGTTCT
+
BBBBBBBAFFFFGGGGGG5BGBHFGEEBAAGGEFFE?EEEDHHHHGGGFEGGGHHGHHGEEGCGGAEGGGGFHFHGGGGHEEHHHGE<CGDCCGHF1F1FFHHGGHG?GGHGGHHGGGGGHHFFHHHHHHHGHFGCGGFHGHHGHGEFFBFGGBFGGGG-;-FGG?@DBBEFFFFFFFFFFFFFFFBFFFFFFFBAFFFFFFFFFFFFFFBFFFFFFFFFFFFFB.FFFFFFFFFEFFFFFFFFFFFFFFF
@M05620:37:000000000-D9766:1:1101:9363:3494 1:N:0:35
ACCACACCTTCTACAATGAGCTGCGTGTGGCTCCCGAGGAGCACCCCGTGCTGCTGACCGAGGCCCCCCTGAACCCCAAGGCCAACCGCGAGAAGATGACCCAGGTGAGTGGCCCGCTACCTCTTCTGGTGGCCGCCTCCCTCCTTCCTGGCCTCCCGGGGGTGCGCCCTTTCTCACTGGGTCTCTCTTCTGCCGTTTTCCGTAGGACTCTCTTCTCTGACCTGCGTCTCCTTTGGAACTCTGCAGGTTCT
+
CCBCCCCAFFFFGGGGGGGGGGHHGEGEHGHHHFGEGGGGGHHHHGGGGEGGHHHHHHHGGGGGGGGGGGGHHHHGGGGHGHHHHGGGGG/BGGHFHGHEHHH/FCC1?<1F/GGD-<->CDG0G0DGG</ECCC-CD?GFH:EGFBFFBFFFBFEGDA---;:A@;DF=FFFF/:FBFF.B9BFFFFFFBBBBDDFFFFFA/:A.//BFFFFF/BBF//FFFB;-.::FF/FF/F/99//:/BFFF.:9:
@M05620:37:000000000-D9766:1:1101:10553:3520 1:N:0:35
AGTGCCAGCTCTCCATCGCACAGGGGACCCAGGGCCTGGCCCCTCCAGCCAGAAAACCTATGACCTCACCCGCCACCTGGAGCACCCACTCCGCAGCTTGGCTGGGACCTATGTGAGTATCCAGCGTAGGAATCTGGGCGTTGGGGCGGAGTGCGGCGTTGGGGAAAGCCAGTCCTAACCGTGGCGGGTTCTGGTAAATGATGGGGTGAGGAGGGGCTCTTTGGCTCCCACCAGTCCCCCTGTCTGGTCTA
+
>>1>>DF11CFFG1GABA11E?GCC000BABEA0B//BFFAGGEEEH1FBFGAFBBBEF1BBBGGDBFHCAEE/>EHCBB0BBFGHF?EG0B>E/>/B1<<G1?EEA0?B1B<B22BFGHHH2@F/?/>A11<FGGFB/<->@<-C.<@-=;;0;@-:9-A.9@-9-;/:-:9BFB//BF;BF?-;@=@EFFFB/;//FBBBB/EFB@-9?/BB-;@@EFFFFF//BEEFFF-FFEFFFA@EFFFFFFFF/
@M05620:37:000000000-D9766:1:1101:22830:3577 1:N:0:35
ACCACACCTTCTACAATGAGCTGCGTGTGGCTCCCGAGGAGCACCCCGTGCTGCTGACCGAGGCCCCCCTGAACCCCAAGGCCAACCGCGAGAAGATGACCCAGGTGAGTGGCCCGCTACCTCTTCTGGTGGCCGCCTCCCTCCTTCCTGGCCTCCCGGAGCTGCGCCCTTTCTCACTGGTTCTCTCTTCTGCCGTTTTCCGTAGGACTCTCTTCTCTGACCTGAGTCTCCTTTGGAACTCTGCAGGTTCT
+
AAABBBBBFFCFGGGGGGFGGGHHGGGB4EHHHGGEEGGGFHHHHGGGGGGGGHGHHHHGGCEGGGGGGGGHHHHGGGGHGHHHHGGGGG<DGGHHHHHHHHHHGHHDGHHGGHHGGGGGHHHHHGHHHHHGHHGGCGGHGHHGGGGGGGGGGGGGGGG?DGGGGGFFFFFFFFFFFFFFFFFFFFFFFFFFFFFDFFFFFFFFFFFFFFFFFFFFFFFFFFFF/BFFFFFFFFFFFFFFFFFFFFFFFFF
@M05620:37:000000000-D9766:1:1101:20820:3586 1:N:0:35
GAGGCTGCTTTGGAAGAAACTCATAGATTACTGCAACAGTTCCCCCTGGACCTGGAAAAGTTTCTTGCCTGGCTTACAGAAGCTGAAACAACTGCCAATGCATCCTACAGGATGCTACCCGTAAGGAAAGGCTCCTAGAAGACTCCAAGGGAGTAACAGAGCTGATGAAACAATGGCAAGTAAGCCATGCAGTTCCGCTTTAGCACTCTTGTGGATCCAATTGAACAATTCTCAGCATTTGTACTTGTAAC
+
A>AABA>AFFDFFGGF4AGGEFFADGFHHHHHHHFDHHGDGHFGHGGGHFHGHHHFGHHHFHHHHHFGHHHGHHHHHHHHHGHHFHHHHGHHHHHHGGHHH44BFF4GFF313BFFGG11/?/?033?BBBGHHGFBFGG31B1B??FBFACD/@12@@F@GHHBG1F11?CGH11<?F.G11111>11<<11<>1<.CEED=DGGFHFF0;;.:<C/0CG00:=C0;CC9;F00/;900009C00;B;00
@M05620:37:000000000-D9766:1:1101:21217:3588 1:N:0:35
ACCACACCTTCTACAATGAGCTGCGTGTGGCTCCCGAGGAGCACCCCGTGCTGCTGACCGAGGCCCCCCTGAACCCCAAGGCCAACCGCGAGAAGATGACCCAGGTGAGTGGCCCGCTACCTCTTCTGGTGGCCGCCTCCCTCCTTCCTGGCCTCCCGGAGCTGCGCCCTTTCTCACTGGTTCTCTCTTCTGCCGTTTTCCGTAGGACTCTCTTCTCTGACCTGAGTCTCCTTTGGAACTCTGCAGGTTCT
+
BCCCCCCCFFFFGGGGGGGGGGHHGFGBCEHHHGGGFGEEDHHHHGGGFGGGGHHHHHHCGGGGGGGGGGGHFHHGGGGHGHHHHGGGGGGGGGHHHHHHHHEFFHHFCFGGGHHGGGGGHHHHHHHFGHHGHHGGGGGHGHHGHGGGGGGGGGGGGEF-BBGGGGFFFFFFFFFFFFFFFFBBFFFFFFFFFFC?AFFFFFFFD?FFFFFFFFFFFFFFFFFFFFFFFFFFFFFFFFFFFFFFFFFFFFF
@M05620:37:000000000-D9766:1:1101:10619:3600 1:N:0:35
ACCACACCTTCTACAATGCGCTGCGTGTGGCTCCCGAGGAGCACCCCGTGCTGCTGACCGAGGCCCCCCTGAACCCCAAGGCCAACCGCGAGAAGATGACCCAGGTGAGTGGCCCGCTACCTCTTCTGGTGGCCGCCTCCCTCCTTCCTGGCCTCCCGGAGCTGCGCCCTTTCTCACTGGTTCTCTCTTCTGCCGTTTTCCGTAGGACTCTCTTCTCTGACCTGCGTCTCCTTTGGAACTCTGCAGGTTCT
+
AAAAAAA1BCFFGFGGGG1EFGGGGGG00EGHHAFE/EF/AGHHHGGEEFGGEHGHHGG>FE?EGGGGGGEFHHHGGGGHGHHGHEGGGG/<CCFBGHHHHHHHFHH1FHHGGHACGGGGHHHHHHHHHHHCGHGGGFGHGGGGGGGGGGGGGGGGGAG-;9AFF@@F@@FFFFFFFFFFFFFFFFFFFFFFFF@FFFFFFFFEBBFFFFFFFFFFFF/FFFFB-9A@BFFFFFBFFFFFFFFFFFFFFFF
@M05620:37:000000000-D9766:1:1101:13968:3636 1:N:0:35
ACCACACCTTCTACAATGAGCTGCGTGTGGCTCCCGAGGAGCACCCCGGGCTGCTGACCGAGGCCCCCCTGAACCCCAAGGCCAACCGCGAGAAGATGACCCAGGTGAGTGGCCCGCTACCTCTTCTGGTGGCCGCCTCCCTCCTTCCTGGCCTCCCGGAGCTGCGCCCTTTCTCACTGGTTCTCTCTTCTGCCGTTTTCCGTAGGACTCTCTTATCTGACCTGAGTCTCCTTTGGAACTCTGCAGGTTCT
+
AAAAAAA>CF@FGGGGGBAB1F1BFEEBAEHHHFG0AE/AAGHHHGCE/AEGC/1BGHHEGGCEGGGGGGGHGHHGGGGHGHHHHGGGG/>BC/GFG1FGHHHC/FGD<<FGGHHGGG?GHHHHHHHHHHHGHHGGGGGGGGGGGGGGGGGGGGGGGGG9A@FFF@@F@@FFFFFFFFFFFFFFFFFFFFFFFF@FFFFFFFFFFFFFFFFFFF/BFFFFFFFF/FBFFFFFFFFFFFFFFFFFFFFFFFF
@M05620:37:000000000-D9766:1:1101:13992:3644 1:N:0:35
ACCACACCTTCTACAATGAGCTGCGTGTGGCTCCCGCGGAGCACCCCGTGCTTCTGACCGTTTCCCCCCTGAACCCCAAGGCCAACAGCGACAAGCTGACCCCGGTGAGTGGCCCGCTACCTCTTCTGGTGGCCGCCTCCCTCCCTGCCGGCCTCCCGGAGCTGCGCCCTTTCTCACTGGTTCTCTCTTCTGCCGTTTTCCGTCAGACGCTCTTCTCTGAGCTCAGTCTCCTTCGTTACTCTGCAGGTTCT
+
>A1>AAA>CCB1FGGF3GA1BAFBEA0B00ABBBFE0AEE/E/BGGGAA/?/1111DFC>//0BF1FEEEG01B?EG??F//?FFA/0B/<//<0/1110?G//>>@/<?1FEC><-->-<<00<===00<...---..:./::./09.--9;9A9..@A@@;//9--9@/BFB/FB99F9;///9;/9/BB/B99A/-F/-99--//--;B-/;;//////////;;B9FB9/--/--/99;/B/--/9/
@M05620:37:000000000-D9766:1:1101:16328:3670 1:N:0:35
AGTGCCAGCTCTCAATCGCACAGGGGACCCAGGGCCTGGCCCCTCCATCCAGAAAACCTATGACCTCACCCGCTACCTGGAGCACCAACTCCGCAGCTTGGCTGGGACCTATGTGAGTATCCAGCGTAGGAATCTGGGAGTTGGGGAGGAGTGAGGAGTTGGGGAAAGACAGTCCTAACCGTGGAGGGTTCTGGTAAATGATGGGGTGAGGAGGGGCTCTTTGGCTCCCACCAGTCCCCCTGTCTGGTCTA
+
>ABAAFFBBFFFGGGGGGG2EFHDFEGGGGHHFFGGFFHHHHGHGGHHHHHHFHFGHGHHHHGHHHHHHHHGGGGGHFGGHHHHHHFHGHHHGGGGG?EGGHHGGGHGGHHHHHHGHGFHHHHHHG?EDGHHHHHHHHHGGGHHGGGGGGGFGHHHHGCHFHGGGGHGHHHHGHHHHHHHGEEDGGGGCFFGGGFGGGGFGGGGGGFFFFFFFFFFFDFFFFFFFFFFFFFFFFFFFFFFFFFFFFFFFFB
@M05620:37:000000000-D9766:1:1101:12794:3688 1:N:0:35
ACCACACCTTCTACAATGAGCTGCGTGTGGCTCCCGAGGAGCACCCCGTGCTGCTGACCGAGGCCCCCCTGAACCCCAAGGCCAACCGCGAGAAGATGACCCAGGTGAGTGGCCCGCTACCTCTTCTGGTGGCCGCCTCCCTCCTTCCTGGCCTCCCGGAGCTGCGCCCTTTCTCACTGGTTCTCTCTTCTGCCGTTTTCCGTAGGACTCTCTTCTCTGACCTGAGTCTCCTTTGGAACTCTGCAGGTTCT
+
ABBBABCCFFFFGGGGGGGGGGHHGEGEHGHHHGFEGGGGGHHHHGGGEEFGHHGHHHHGGGGGGGGGGGGHFHHGGGGHGHHHHGGGGGGGGGHHHHHHHHEEFGGHHHHGGHHGGGGGHHHHHHHHGHHGHHGGGGGHGHHGHGGGGGGGGGGGGGGGGGGGGGFFFFFFFFFFFFFFFFFFFFFFFFFFFFFFFFFFFFFFFFFFFFFFFFFFFFFFFFFFFFFFFFFFFFFFFFFFFFFFFFFFFFF
@M05620:37:000000000-D9766:1:1101:15764:3707 1:N:0:35
ACCACACCTTCTACAATGAGCTGCGTGTGGCTCCCGAGGAGCACCCCGTGCTGCTGACCGAGGCCCCCCTGAACCCCAAGGCCAACCGCGAGAAGATGACCCAGGTGAGGGGCCCGCTACCTCTTCTGGGGGCCGCCTCCCCCCTTCCGGGCCTCCCGGAGCTGCGCCCTTTCTCACTGGTTCTCTCTTCTGCCGTTTTCCGGAGGACTCTCTTCTCTGACCTGAGTCTCCTTGGAAACTCTGCAGGTTCT
+
ABBBBBBBFFFFGGGGGGGGGFHHGBEFHGHHHGGGGGGGGHHHHGGGGGGGHHHGHHHGGGGGGEEGGGGHHHHGGGGFEFHHHGEEDFGFGGGHGGF2??//?1?DG0/<ACFCD<--CF00=00<D/-:-A--A;C.A.99-./9.99-@.9..9>B-9.:B-D?-@/9F/B/9/9.9;BFFFE;;////:-ADB.//9-.--.AFFF/9FFF99///;:99.BF/;/BB///9BBFB/////.;;B;
@M05620:37:000000000-D9766:1:1101:21287:3718 1:N:0:35
ACCACACCTTCTACAATGAGCTGCGTGTGGCTCCCGAGGAGCACCCCGTGCTGCTGACCGAGGCCCCCCTGAACCCCAAGGCCAACCGCGAGAAGATGACCCAGGTGAGTGGCCCGCTACCTCTTCTGGTGGCCGCCTCCCTCCTTCCTGGCCTCCCGGAGCTGCGCCCTTTCTCACTGGTTCTCTCTTCTGCCGTTTTCCGTAGGACTCTCTTCTCTGACCTGAGTCTCCTTTGGAACTCTGCAGGTTCT
+
AAAAAAAAFFFFGGGG3F1BGG1FEAE0A0ABFF0BEAAAE/BGHEGGGGGGH1BF10BEEEE//B//>EFHHHHGGGGGGHHHHGGGGGCGGGFFHGHHGHGHGGHHHHFGGHHGGGGGHHHHHHHHHHGGHHGCCGGHGHHGHGGGFGGGGGGEGGG@G@GGGG@F@@FFFFFFFFFFBFBBFFFFFFFFBB@BBFFFFFFFFFFFFFFFFFFFFFFFFFFFFFFFFFFFFFEFFFFFFFFFFFFFFFF
@M05620:37:000000000-D9766:1:1101:23366:3719 1:N:0:35
ACCACACCTTCTACAATGAGCCGCGTGTTGCTCCCGCGGAGCACCCCGTGCTTCTGACCGAGGCCCCCCTGAACCCCAAGGCCAACCGCGAGAAGATGACCCAGGGGAGTGGCCCGCTACCTCTTCTGGGGGCCGCCTCCCTCCTTCCTGGCCTCCCGGAGCTGCGCCCTTTCTCACTTGGTCTCTCTTCTGGCGTTTTCCGGAGGAGTCTCTTCTCTTACCGGAGTCTCCTTTTGAACTCGTCAGGTTCT
+
AAA1AAAAFCFFFGFG3GGBG1EEEEEE0ADGGBC//AEE/E/BGFCEE>E/1BB1FGHEEE/>FEGGGGGGCBGGGGCH/FGHGGGCGC@C/?01??1<1F<.>.-><..<.CCA@C?:C000:0G0C/--9@?-;..;A-BB-//://;-9/::EB-=?--9;@@B@@FF///;9B/9/B//////;/9//9---9A/B--:-----99//:9/;B///:--9--9//FBB///-9/;/----999B//
@M05620:37:000000000-D9766:1:1101:10097:3722 1:N:0:35
GAGGCTGCTTTGGAAGAAACTCATAGATTACTGCAACAGTTCCCCCTGGACCTGGAAAAGTTTCTTGCCTGGCTTACAGAAGCTGAAACAACTGCCAATGCATCCTACAGGATGCTACCCGTAAGGAAAGGCTCCTAGAAGACACCAAGGGAGTAAAAGAGCTGATGAAACAATGGCAAGTAAGTCAGGCATTTCCGCTTTAGCACTCTTGTGGATCCAATTAAACAATTCTCAGCTTTTGTACTTGTAAC
+
>3AA>AFBFFFBF4BBFGFGFGHHFDFGHFFGFH4FFFFHHDBFGEAFEHFGHHEH332GHHHFHHHBBF3BBGHBB5BFGH3BG33GBBAGHHHGHHHH@4BF3BGHHE3BFFGGHHB1??>FCBBBGB0?3?/334?BEF22BF/G??/?A?GBD2@F2@@1FHHGFHHHHFHH?GG>>>1>=>1<0C<GGDGHEF<DGG<GFGH/<GF:CAC0;;C00:0:0CF90C00;F090;;9B/;9B000;;;
@M05620:37:000000000-D9766:1:1101:16791:3726 1:N:0:35
GCGGCTGCTTTGGAATCAACTCATAGATTCCTGCCCCAGTTCCCCCTGTCCCTGGAACCGTTCCGTACCTGGCTCCCAGGAGCGCAAACCACGTCCCATGCATCATACCGGCTGCTACCCTTACGGAAAGGCTCCTCGAAGCCTACACGGGCGTCCACGAGCTGATGCACCCATGGCAAGTAAGTACGGCATTTCCGCTTTAGCACTCTTGTGGATCCAATTGAACAATTCTCAGCATTTGTACTTGTCAC
+
>11>A1>>CF31BBF1AABFBBADBDFHFFFHHHCFF0BBADGHHGAB11BBBA/BFA/EE/0A/B0/ADBFGH1BFBG/B>G>>>>EGEGG/??//1BBG1GG1BFGC/EE///B1B<G1<FFF/?F/0@GGHG10?A0/<FH1FFH.ACCGCGGGCFGGG?CCHHGG0C..;/CFGBEG0;CC0;EGA--;BFFFFFFFFFBFFFFFFFFF-9BFFFFFFFBF/9FFBFFFB9;B9;B/:BFFFFF/B9
@M05620:37:000000000-D9766:1:1101:11448:3726 1:N:0:35
ACCACACCTTCTACAATGCGCTGCGTGTGGCTCCCGAGGAGCACCCCGTGCTGCTGACCGAGGCCCCCCTGAACCCCAAGGCCAACCGCGAGAAGATGACCCAGGTGAGTGGCCCGCTACCTCTTCTGGTGGCCGCCTCCCTCCTTCCTGGCCTCCCGGAGCTGCGCCCTTTCTCACTGGTTCTCTCTTCTGCCGTTTTCCGTAGGACTCTCTTCTCTGACCTGCGTCTCCTTTGGAACTCTGCAGGTTCT
+
BBBBBBB>BBBFGGGGGG4EEGGGGFGA2BGBFABE2EEEDHDHHGGAEEEGEHGHHHH>E@CEGGGGGGGHFHHGGGGHGHHHHGGGGG/BDGHBGHHHHHEGFHH1FGHGGH<CGGGGHHHHHHHHHHHGHHGGGGGHGGGGGGGGGGGGGGGGGEG--@FFFFFFFFFFFFFFFFFFFFFFFFFFFFFFFFFFFFFFFFFFA?FFFFFFFFFFFFFFFFFF.DFFFFFFFFFFFFFFFFFFFFFFFFF
@M05620:37:000000000-D9766:1:1101:8036:3780 1:N:0:35
GAGGCTGCTTTGGCAGAACCTCATAGATTACTGCAACAGTTCCCCCTGGACCTGGGAACGTTTCTTGCCTGGCTTACAGAAGCTGAAGCACCTGCCAATGCATCCTACCGGCTGCTCCCCTTACGGAACGGCTCCTCGCCGCCTCCACGGGCGTACACGAGCTGATGCACCACTGGCACGTACGTCCGGCCTTTCCGCTTTAGCCATCTTGTGGCTCAAATTGACAACTTCTCAGCATTTGTCCTTGTCAC
+
1A11A1>AFFFF11BA1B11B0FGHF1D31BF3BG1ABB12DAGHGGFF0FG0FG/AB/AAG0GH1GHHHH/0BG1GHDF1BGG1@11B10/0000B11@G1GG0@BFFEGEEG?F1BFE001FF/??/?BCGGG1F//>/<ACG.0FGG->CC--.0::=-;:0CG0::/../0/;F0E./;A;.;@@-@EFFFFBFFFFBF///;BFFFFF--;B;/FFF/;F//-;/;BF/:9:9FFF//9BFF//;:
@M05620:37:000000000-D9766:1:1101:22021:3790 1:N:0:35
AGTGCCAGCTCTCAATCGCACAGGGGACCCAGGGCCTGGCCCCTCCATCCAGAAAACCTATGACCTCACCCGCTACCTGGAGCACCAACTCCGCAGCTTGGCTGGGACCTATGTGAGTATCCAGCGTAGGAATCTGGGAGTTGGGGAGGAGTGAGGAGTTGGGGAAAGACAGTCCTAACCGTGGAGGGTTCTGGTAAATGATGGGGTGAGGAGGGGCTCTTTGGCTCCCACCAGTCCCCCTGTCTGGTCTA
+
BBBBBFFFBFFFGGGGGGGGGGH4FGDFGGHHFFGG2FHHHHGHGGHHHAFHHHH2GFHHHHHHHHHHHHHGGCGGHGHGHHHHHHHHGBGHEFGGCGHHGGHGCGHHGHHHHGHGHHHHHHHHHGGGGGHHHHHHHHHGGHHHGGGG?DFHHGHHHGHHHHGGGGHHHHHHHHHHGHHHGGEGGGGGCFGGGGGGGGGGGGGGGGFFFFFFFFFFFFFFFFFFFFFFFFFFFFFFFFFFFFFFFFFFBFF
@M05620:37:000000000-D9766:1:1101:19564:3813 1:N:0:35
ACCACACCTTCTACAATGAGCTGCGTGTGGCTCCCGAGGAGCACCCCGTGCTGCTGACCGAGGCCCCCCTGAACCCCAAGGCCAACCGCGAGAAGATGACCCAGGTGAGTGGCCCGCTACCTCTTCTGGTGGCCGCCTCCCTCATTCCTGGCCTCCCGGAGCTGCGCCCTTTCTCACTGGTTCTCTCTTCTGCCGTTTTCCGTAGGACTCTCTTCTCTGACCTGAGTCTCCTTTGGAACTCTGCAGGTTCT
+
CCCCCCCCFFFFGGGGGGGFGFHGGEEFHGGFGFGFEGEAEHHHHGGEEEGGHHHGHHHGGGGGGGGGGGGHHHHGGGGHGHHHHGGGGGGGFGHHHHHHHHHH/FCDFFFGGHHGGGGGBDGGHHFGGHHGHHF?DGDEEF/.<0C099FFGGAEGGGGG?AFGCGFFFBFFFFFFFFFBFFFFBFB/BFFBF>DDFFFFAF.:.BFFFFFFFFFFFFFFFFB/BFFFFFFBFFFBBFFBFFBFBF.;FB
@M05620:37:000000000-D9766:1:1101:16875:3822 1:N:0:35
AGGGCCAGCTCTCAATCGCACAGGGGACCCAGGGCCTGGCCCCTCCATCCAGAAAACCTATGACCTCACCCGCTACCTGGAGCACCAACTCCGCAGCTTGGCTGGGACCTATGTGAGTATCCAGCGTAGGAATCTGGGAGTTGGGGAGGAGTGAGGAGTTGGGGAAAGACAGTCCTAACCGTGGAGGGTTCTGGTAAATGATGGGGTGAGGAGGGGCTCTTTGGCTCCCACCAGTCCCCCTGTCTGGTCTA
+
AA1>AA@>1CCDGGFF1AFFE0B00AEE0000A0E/AAFABFE/AEHA1FGGBC1FGGBCFGFGHHHEH>EEEE/EHFFFGGHHHHHHGHEHGGGCEB<CEGHGGFHE/FGD1FGHHDGGGGBGHGECCCEDFF<<1CCFGCFC?-FCGCACGFFC<E<CDCC?CAGAGG:CGHBC:::A@AC@.:A?9;9B9FFFFFFGFFFGGB--AFA/B9?--@?9BFFE9FFEFFFA?ABFFFEF@FFFFFFFFFF
@M05620:37:000000000-D9766:1:1101:16856:3823 1:N:0:35
AGTGCCAGCTCTCAATCGCACAGGGGACCCAGGGCCTGGCCCCTCCATCCAGAAAACCTATGACCTCACCCGCTACCTGGAGCACCAACTCCGCAGCTTGGCTGGGACCTATGTGAGTATCCAGCGTAGGAATCTGGGAGTTGGGGAGGAGTGAGGAGTTGGGGAAAGACAGTCCTAACCGTGGAGGGTTCTGGTAAATGATGGGGTGAGGAGGGGCTCTTTGGCTCCCACCAGTCCCCCTGTCTGGTCTA
+
A>>>AD1CAFFFFGGBDFGAEEH0FEAFEA0FCAEAAFG00FE/EGGHB0BA101A0EFEFF2GHFHBGFCE>/>EGF@G>0GHHGH/E0F@>/>//0BB/01FEEH0A0B1<BGHF>D1>GDGHC<<BF1FC<1<DCC<EC<1/>C?CCA>CGB.0C</<CC@CFHAB:/CGHHFCB::@9A@.9.-;C.9;C;;BFFF0CBGGGB=AA9FAA>?=9EF/BFF/BFEFFFBEF/BBFFF@FBB/FFFFFF
@M05620:37:000000000-D9766:1:1101:19685:3851 1:N:0:35
ACCACACCTTCTACAATGAGCTGCGTGTGGCTCCCGAGGAGCACCCCGTGCTGCTGACCGAGGCCCCCCTGAACCCCAAGGCCAACCGCGAGAAGATGACCCAGGTGAGTGGCACGCTACCTCTTCTGGTGGCCGCCTCCCTCCTTCCTGGCCTACCGGAGCTGCGCCCTTTCTCACTGGTTCTCTCTTCTGCCGTTTTCCGTAGGACTCTCTTATCTGACCTGAGTCTCCTTTGGAACTCTGCAGGATCT
+
BBBBBBBBFFFFGGGGGGGGGBHHGFGEGG2GGGGGGGGCAEHFFGGGGGGGHHHHHHHGGGGGGGGGGGEF3GHEFGGHGHHHHGDGGGGGFGHFHFFHH2?GFGHHF1FCGCGFCGFGHHHHGHHF0DHGHHGGGGGHGHGGHHHHHBFGGF/;F???DGFGGGGGFFFFFFFFFFFFFFFFFFFFFFFFFFFDFFFFFFFF.AFFFFFFFF/FFFFFFFFFFFFFFFFFFFFFEFFFFFFFFBF.:B:
@M05620:37:000000000-D9766:1:1101:22422:3859 1:N:0:35
ACCACACCTTCTACAATGAGCTGCGTGTGGCTCCCGAGGAGCACCCCGTGCTGCTGACCGAGGCCCCCCTGAACCCCAAGGCCAACCGCGAGAAGATGACCCAGGTGAGTGGCCCGCTACCTCTTCTGGTGGCCGCCTCCCTCCTTCCTGGCCTCCCGGAGCTGCGCCCTTTCTCACTGGTTCTCTCTTCTGCCGTTTTCCGTAGGACTCTCTTCTCTGACCTGAGTCTCCTTTGGAACTCTGCAGGTTCT
+
AA1AA@1AFFFFBFGDAGGGDFGGEEGFH0GHHFG0EEG/EHHHHGEGA/EEE1AGHHGGGG/EEF>EGGGHHHEGGGGHGHHF/FFGG/>B@?01F1?FFHHHGHGHHHGGGHHGGGGGHHHGHGHFGHFCFHCCGGGHGHHGHGGGGBFFGGGGGF@@?@?FGG@F@?BFFFFFFFBF/BFFFFFBFFFFBF>ABFFFFFFFFFFFFFFFFFFFFFEFFFFFEBBFFFFFFF/B/BBFFFBBFFFFEFF
@M05620:37:000000000-D9766:1:1101:11527:3872 1:N:0:35
ACCACACCTTCTACAATGAGCTGCGTGTGGCTCCCGAGGAGCACCCCGTGCTGCTGACCGAGGCCCCCCTGAACCCCAAGGCCAACCGCGAGAAGATGACCCAGCTGCGAGGCCAGCTGCCTCTTCTGGTGGCCGCCTCCCTCCTTCCTGGCCTCCCGGAGATGCGCCCTTTCTCACTGGTTCTCTCTTCTGCCGTTTTCCGTAGGACTCTCTTCTCTGACCTGCGTCTCCTTTGGAACTCTGCAGGTTCT
+
>3>AAAA>BBBBBGGGFG5ABEFFEEEBBEGABB2AAEE2EGABBEEAAAAAFGGHHCAAEEGGCEEGGEFF3GF?EEGEGHFGF?EE>@/>BDHEGFHHHF//01?<>/>?@F<><>1<CGBFG0=DD<GEGHCC-::GFHHGGFGFFG/;AFGGGG?---;9FBFFBBFFEFFBFFFFBFFFFFFFFFFFFB=DDFEFFDFEDBFFFFFFFB////;BFBFF9;A;DFFFFFFFFFFFBBBFFF?;F/B
@M05620:37:000000000-D9766:1:1101:18262:3878 1:N:0:35
ACCACACCTTCTACAATGAGCTGCGGGTGGCTCCCGAGGAGCACCCCGTGCTGCTGACCGAGGCCCCCCTGAACCCCAAGGCCAACCGCGAGAAGATGACCCAGGTGAGTGGCCCGATAACTCTTCTGGTGGACGCCTCCCTCCTTCATGACCTCCCGGAGCTGCGCACTTTCTCACTGGTTCTCTCTTCTGCCGTTTTCCGTAGGACTCTCTTCTCTGACCTGAGTCTCCTTTGGAACTCTGCAGGTTCT
+
ABBBBBBBFFFFGGGGGGGBGABCE2AEEEGHHGGGGGGEGHHHHGGGGGGGFHHHHGHGGGEGGCEEGGGFGGEEGG/FAAHHHGGCGGG@/A011<1?GCHG/FGDH>FFGHE@--<.0=G0=<:C0<C?.:-:CC...:BFGF00;F0/CB0;..:9-;AB9BB---///;9BFB/9/9BFB/;BFFFFFFBFFFFFFAB.DDF///B/99BBFBBBFFFEFFFFFFBFF/F/9BFFFFFBFFFAFF;
@M05620:37:000000000-D9766:1:1101:15623:3894 1:N:0:35
ACCACACCTTCTACAATGAGCTGCGTGTGGCTCCCGCGGAGCACCCCGTGCTGCTGACCGAGGCCCCCCTGAACCCCAAGGCCAACCGCGAGAAGCTGACCACCCCGAGTGGCCCGCTACTTCTTCCGGCGGCGGCCTCCCTCCCTCCTGGCCTCCCGGAGCTACGCCCTTTCTCACGGATTCTCTCTTCTGCCGTTTTCCGTCGGACTCTCTTCTCGGACCTAAGTTTCCTTTGTATGTAAGAAGCTACG
+
>AABCCCAFFFFGGGGGGGGGGHHGEGGCGHHHFFG2EEFAEHHHGGGAEGGBHHHHHHE>>/EFGGGGGGHHHHGGGGHGHHHHGGGGGCC<?F1111?0?/.<---><<.<<<<@---00;0CC0:------:@-.:AA9BD.BBD/B/A.9.A..-;-;.00.;@-;BFFFF0B.9-:.99BBF90;:0FF-ADF.B090.-----B909000:.9DBDF00B900:0:F0900000;0:90/000:.
@M05620:37:000000000-D9766:1:1101:12584:3913 1:N:0:35
ACCACACCTTCTACAATGAGCTGCGTGTGGCTCCCGAGGAGCACCCCGTGCTGCTGACCGAGGCCCCCCTGAACCCCAAGGCCAACCGCGAGAAGATGACCCAGGTGAGTGGCCCGCTACCTCTTCTGGTGGCCGCCTCCCTCCTTCCTGGCCTCCCGGAGCTGCGCCCTTTCTCACTGGTTCTCTCTTCTGCCGTTTTCCGTAGGACTCTCTTCTCTGACCTGAGTCTCCTTTGGAACTCTGCAGGTTCT
+
CCDDDDDDFFFFGGGGGGGGGGHHGEGEHGHHHGGGGGGGGHGHHGGGGGGGHHHHHHHGGGGGGGGGGGGHGHHGGGGHGHHHHGGGGGGGGGHHHHHHHHEGGHHHHHHGGHHGGGGGHHHHHHHHHHHGHHGGGGGHGHHGHGGGGGGGGGGGGGGGGGGGGGFFFFFFFFFHFHHFFFFFHHFFFFFFFFFFFFFHFFFFDFFFFFFFFHFFFHFFFFFFFFFFFHFFFFHFFFFFFFFFFFFFFFF
@M05620:37:000000000-D9766:1:1101:8233:3934 1:N:0:35
ACCACACCTTCTACAATGAGCTGCGGGTGGCTCCCGAGGAGCACCCCGTGCTGCTGACCGAGGCCCCCCTGAACCCCAAGGCCAACCGCGAGAGGACCAGCATCGCAGCGGCGTGGGCCTCCACCTCTGCTGGCGGCCTCCTACCTACTTCCGGGCCCACCGGCGCTGACAGCCTTATCCGTGGTTATTACTTCCGACGTTTTCCGTAGGCACCTGTTCTATGCCCTGCATCTTAGCTAGTATTCTCACGG
+
BAAAABBACFFFGFGEDGFFGCHGE22AAAB2AAFE?EECGHHCHGGGE1>?5GGCGHCE/EEGG1EEEEE0F?EFGD/F?/?GHG/<BD/<//<<///0/01><><<----;-;--..:;.//..;00:009.-;--..:.//://9////.-;--9.99DB----9..//...///99;;A-..//9/;;///..---.;./BFF?.9//..9/;99BB/B///9.../;/9///9///9//9;///..
@M05620:37:000000000-D9766:1:1101:22556:3947 1:N:0:35
CCACACCTTCTACCATGAGCCTAGTGTGGCACCCGCGGTCCACCCCTTTCTGCGTACCGAGGCCCCCCCGCACCCCCAGGCCAACCGCGTGAACATGTCCCAGGTGAGTGGCCCGCTACCTCTTCTGGTGGCCGCCTCCCTCCTTCCTGGCCTCCCGGCGCTGCGCCCTTTCTCACTGGTTCTCTCTTCTGCCGTTTTCCGTAGGACTCTCTTCTCTGCCCTGAGTCTCCTTTGGAACTCTGCAGGTTCTA
+
A>>AAAAF1B@BB1BAA1B11B1B1AF1000BBEA0AA//ABFGGG/BADFDD//AEF?EEEEFEEEE>>>EGGGG//CF<?FGGG?B//><??11?1?FDDFGGHHCGFGEFHGGG?CGHHHFHH0CCGGHCC?@A.EEFGBFGBFGGG?FBGEEGG?@@@@B?@F@@FFFFF/;BFFFB/9BFBFFFFFEB@BBBEFFFF9AFBFBFFFFFFFFFF/;EFF-:BFBFFFBFF/B/BBBFFF//A9:FFB
@M05620:37:000000000-D9766:1:1101:10291:3952 1:N:0:35
ACCACACCTTCTACAATGCGCTGCGTGTGGCTCCCGAGGAGCACCCCTTGCTGCTGACCGAGGCCCCCCTGAACCCCAAGGCCAACCGCGCGAAGATGACCCAGGTGCGTGGCCCGCTACCTCTTCTGGTGGCCGCCTCCCTCCTTCCTGGCCTCCCGGAGCTGCGCCCTTTCTCACTGGTTCTCTCTTCTGCCGTTTTCCGTAGGACTCTCTTCTCTGACCTGCGTCTCCTTTGGAACTCTGCAGGTTCT
+
AAAAAAA1BCCFGGGGGG1EECGGGE00AAFGBABE/EEGCHHHHGG/AFGHEHGGHHH>>E?EGCGGGGGBGFHGGGCHEEHHHGECCG<BCGG/<FFGHHAGFHH1AFGGGH.<CGGGHHHHH:GHHHGGHHGGGGGGGGGGGGGGGGGGGGGGGGG-;9AFF@@F@@FFFFFFFFFFFFFFFFFFFFFFFF@FFFFFFFFEBBFFFFFFFF;BFFFFFFFFF@F@FFFFFFFFFFFFFFFFFFFFFFF
@M05620:37:000000000-D9766:1:1101:20500:3957 1:N:0:35
ACCACACCTTCTACAATGAGCTGCGTGTGGCTCCCGAGGAGCACCCCGTGCTGCTGACCGAGGCCCCCCTGAACCCCAAGGCCAACCGCGAGAAGATGACCCAGGTGAGTGGCCCGCTACCTCTTCTGGTGGCCGCCTCCCTCCTTCCTGGCCTCCCGAAGCTGCGCCCTTTCTCCCTGGTTCTCTCTTCTGCCGTTTTCCGTAGGACTCTCTTCTCTGACCTGCGTCTCCTTTGGAACTCTGCAGGTTCT
+
BCCDCDCCFFFFGGGGGGGGGGHHGEGGHGHHHGGGGGGGGHHHHGGGGGGGGHHHHHHGGGGGGGGGGGGHHHHGGGGHGHHHHGGGGGGGGGHGHHFHHEGHFHB10?F/FHF@<<->CGHHFHGHGGGDHA@FD:EHEFHGHBFGFGBFFBFGAE.9-:C0;@BFCFFFFF00;9FFF0B0909F0BB0FBBFFF.FB.0.A.0;BFBFF0:0BF00;;F/.;;-AFFFFFFFFFFFFFFB0FFFFFF
@M05620:37:000000000-D9766:1:1101:18165:3993 1:N:0:35
AGTGCCAGCTCTCAATCGCACAGGGGACCCAGGGCCTGGCCCCTCCATCCAGAAAACCTATGACCTCACCCGCTACCTGGAGCACCAACTCCGCAGCTTGGCTGGGACCTATGTGAGTATCCAGCGTAGGAATCTGGGAGTTGGGGAGGAGTGAGGAGTTGGGGAAAGACAGTCCTAACCGTGGAGGGTTCTGGTAAATGATGGGGTGAGGAGGGGCTCTTTGGCTCCCACCAGTCCCCCTGTCTGGTCTA
+
>>AAADBF@F1FF1BGGEF1A0B0FAEECGHHFEAEFAGFHHGHGGBGHHGFHBFGGGHBG1FGHG1FGHHEEGEEGFFBGGF?F/>FEBHHGG//EBGHGHHFEEGHGHHHHGHGGBGHHDDGHG?CCCGFGBGHFHEG<?GFGGECCGGHHFHGGEHHHHGGGCHFHFFH0CCFFHHF@.;?FGGG:9FFFGFGGGGBFFGGGGB@EFFFBF?@<?FFFFF9//9-EB?B-A9BBF?B@FFFFFF9F/;
@M05620:37:000000000-D9766:1:1101:18148:3998 1:N:0:35
AGTGCCAGCTCTCAATCGCACAGGGGACCCAGGGCCTGGCCCCTCCATCCAGAAAACCTATGACCTCACCCGCTACCTGGAGCACCAACTCCGCAGCTTGGCTGGGACCTATGTGAGTATCCAGCGTAGGAATCTGGGAGTTGGGGAGGAGTGAGGAGTTGGGGAAAGACAGTCCTAACCGTGGAGGGTTCTGGTAAATGATGGGGTGAGGAGGGGCTCTTTGGCTCCCACCAGTCCCCCTGTCTGGTCTA
+
ABAABFFFBFFFGGGGGGGGGGHHGGGGGGHHGGGGGGHHHHGHGGHHHHHHHHHHHGHHHFHHHHHHHHHGGEGGHHHHHHHHHHHHGHHHEGGGFGGHGHHGGGHHGHHHHHHHHHHHHHHHHGEGGGHHHHHHHHFGGHHHGGGGGGEFHHHHGGHHHHGGGGHHHHHHHHHHHHHHGGGGGGGG;FFGGGFGGGGGGGGGGGFFFFFFFFFFFFFFFFFFFFFFFFFFFFFFFFFFFFFFFFFFFFF
@M05620:37:000000000-D9766:1:1101:9504:4000 1:N:0:35
ACCACACACTCTACAATGCGCTGCGTGCGGCTCACGAGGAGCACCCCTTGCTGCTGACCAAGGCCCCCCTGAACCCCAAGGCCAACCGCGCGAAGATGACCCAGGTGCGTGGCCGGCTACCTCTTATGGTGGCCGCCTCCCTCCTTCCTGGCCTCCCGGTGTTGCGCCCTTTCTCACTGGTTCTCTCTTCTGCCGTTTTCCGTAGGACTCTCTTTTCTGACCTGCGTCTCCTTTGGAACTCTGCAGGTTCT
+
>>>A>>A111BBBE1FGG1AEEGGEBE00AA/B1BB/AAA/B/BBAA/0B1D1FCGFBE1B0/BBEE>>>/B1BGE???GFH/?FCEE/>>>BCC/?GHHFF//CGG1><<@CG-><<EFHHHHH0=D/CGCAG@:;;AEEFGACGFFGGGGGGGGGGG:;.:9B-@B@@BFFBBBFFFFFFFFFFFFFFB9/;;ABFFFFFF-ABFFF:BFFF/;/:B/;/;B-;99ABFFFFFBFFFFBBFEBFFFF9:
@M05620:37:000000000-D9766:1:1101:17472:4021 1:N:0:35
AGTGCCAGCTCTCAATCGCACAGGGGACCCAGGGCCTGGCCCCTCCATCCAGAAAACCTATGACCTCACCCGCTACCTGGAGCACCAACTCCGCAGCTTGGCTGGGACCTATGTGAGTATCCAGCGTAGGAATCTGGGAGTTGGGGAGGAGTGAGGAGTTGGGGAAAGACAGTCCTAACCGTGGAGGGTTCTGGTAAATGATGGGGTGAGGAGGGGCTCTTTGGCTCCCACCAGTCCCCCTGTCTGGTCTA
+
CCBBCFFFCFFFGGGGGGGGGGHGGGGGGGHHFGGGGGHHHHGHGGHHHHHHHHHHHGHHHHHHHHHHHHHGGGGGHHHHHHHHHHHHGHHHGGGGGHHHGGHGGGHHGHHHHHHHHHHHHHHHHGGGGGHHHHHHHHHGGHHHGGGGGGGGHHHHCEHHHHGGGGHHHHHHHHHHHHHHGGGGGGGGDGGGGGGGGGGGGGGGGGFFFFFFFFFFFFFFFFFFFFFFFFFFFFFFFFFFFFFFFFFFFFF
@M05620:37:000000000-D9766:1:1101:13941:4041 1:N:0:35
GAGGCTGCTTTGGAAGAAACTCATAGATTACTGCAACAGTTCCCCCTGGACCTTGAAAAGTTTCTTGCCTGGCTTACAGAAGCTGAAACAACTTCCCATGCATCATACAGGCTGCTACCCGTACGGCAAGGCTCCTAGACGCCTCCACGGGCGTCCACGAGCTGATGAAACACTGGCAAGTCAGTCCGGCATTTCCGCTTTAGCACTCTTGTGGATCAAATTGAACAATTCTCAGCATTTGTACTTGTAAC
+
CCCCCCFAFFFFGGGGGGGGGGHHHHHHHHHHHHHHHHHDGHHHHGGFHHHHHHHHFHHHBGHHHHHHHHHHHHHHHHHHGHHFHHHHHHHH35FGGHHHFFH@GFHHG3F1BGGHBHCG/?>/EE/EGGGH3GG223B?/>BHG/GG/>///>->E1.>AF.00DH<G0</.0<GHHGGHFFHGF0CEEEGGGGGGGGGGGGFGGGGGGGGGGGGG.CGGGFFFF0BFFFFFF0BBFFFF0;FFF900;;
@M05620:37:000000000-D9766:1:1101:13859:4043 1:N:0:35
ACCACACCTTCTACAATGAGCTGCGTGTGGCTCCCGAGGAGCACCCCGTGCTGCTGACCGAGGCCCCCCTGAACCCCAAGGCCAACCGCGAGAAGATGACCCAGGTGCGTGGCCCGCTACCTCTTCTGGTGGCCGCCTCCCTCCTTCCTGGCCTCCCGGCGCTGCGCCCTTTCTCACTGGTTCTCTCTTCTGCCGTTTTCCGTAGGACTCTCTTCTCTGACCTGAGTCTCCTTTGGAACTCTGCAGGTTCT
+
BBBBBBBBFFFFGGGGGGGGGFHFGEGFHGHHHGGGGGGGGHHHHGGGFCGGHHHHHHHGGGGGGGGGGGGHHHGGGGGHGHHHHGGGGGGGGGHHHHHHHHGHGHH1CFGGGHGCG@-DHHHHHHHGHHHGHFCGGGGHGGGGGGGGGGGGGGGGGG--9;BBDFFFFFFFFFFFFFFFFFFFFFFFFFFFFFFFFFFFFFFFF?FFFFFFFEFBFFFFFFF./;FFFFFFFFFFFFFFFFFFFFFFFFF
@M05620:37:000000000-D9766:1:1101:23699:4045 1:N:0:35
AGTGCCAGCTCTCAATCGCACAGGGGACCCAGGGCCTGGCCCCTCCATCCAGAAAACCTATGACCTCACCCGCTACCTGGAGCACCAACTCCGCAGCTTGGCTGGGACCTATGTGAGTATCCAGCGTAGGAATCTGGGAGTTGGGGAGGAGTGAGGAGTTGGGGAAAGACAGTCCTAACCGTGGAGGGTTCTGGTAAATGATGGGGTGAGGAGGGGCTCTTTGGCTCCCACCAGTCCCCCTGTCTGGTCTA
+
BAAABFFFCFFFGGGGGGGGGGHCGGGGGGH2FGGGGGHHHHGHGGHHHGHHHFHHHGHHHHHHHHHHHHHGGGEEHHHHFHHHHHHHGHHHDGGGGHHHGGHGGGHHGHHHHHHHHHHHHHHHHGGGGGHHHHHHHGHGGHHHGGGGGGFGFGHHHGHHHGGGGGHHHHHHHHHHHHHHGGGGGGGGGGFGGGFGGGGGGGGGGGFFFFFFFFFFFFFFFFFFFFFFFFFFFFFFFFFFFFFFFFFFFFF
@M05620:37:000000000-D9766:1:1101:8088:4066 1:N:0:35
ACCACACCTTCTACAATGAGCTGCGGGTGGCTCCCGAGGAGCACCCCGTGCTGCTGACCGAGGCCCCCCTGAACCCCAAGGCCAACAGCGAGAAGATGACCCGGGTGAGTGGCCCGCTACCTCTTCTGGTGGCTGCCTCCCTCCTTCCTGGCCTCCCGGCGCTGCGCCCTTTCTCACTGGTTCTCTCTTCTGCCGTTTTCCGTAGGACTCTCTTCTCTGACCTGCGTCTCCTTTGGAACTCTGCAGGTTCT
+
>>A1A>1>FFC@BBGD3FF1A1B1A0AAF?GH1BA/EEG/FHHHHGCE/AE>F@B1GEFE/>@EC/>EEGG0G1<EEG////?/?F/0B<>//<0?1?111?////<.>1<FG<.-A--</00<<;;GH0:.C..:::0.CGGG/90;;0C..0.;:.A?---99---;-/B/99FBFF-//;//9;BBBFFFF@-BFF//-9---/:/:///BF/99//999---A-9-B/://////;//9/99--9B:
@M05620:37:000000000-D9766:1:1101:15524:4073 1:N:0:35
AGTGCCAGCTCTCAATCGCACAGGGGACCCAGGGCCTGGCCCCTCCATCCAGAAAACCTATGACCTCACCCGCTACCTGGAGCACCAACTCCGCCGCTTGGCTGGGACCTATGTGAGTATCAAGCGTAGGAATCTGGGAGTTGGGGAGGAGTGAGGAGTTGGGGAAAGACAGGCCTAACCGTGGAGGGTTCTGGTAAATGATGGGGTGAGGAGGGGCTCTTTGGCTACCACCAGTCCCCCTGTCTGGCCTA
+
1>>AA1B@1B@D1BGGGGGGECBC0A0AAE000AB/A/FC0BEFEGFG1F111B1BF/A1BB2G1A1@BFG>/>//F1B0BFF>0/>FE0BF///>E/?FAFHG?CHHG01FGHHFFB212@2@GF<AB/F<1?1@GHF//0>G-AC--<.<.=DHF.<C0/-;CCHHHFHB.:CFBF/.::9-BGG@CAFFFF0CFFFFFFFFFFF;AFFF-99@--;B/;/9///9-B/EFFFFBBE-@-/BFE//-//
@M05620:37:000000000-D9766:1:1101:23163:4078 1:N:0:35
ACCACACCTTCTACAATGAGCTGCGTGTGGCTCCCGAGGAGCACCCCGTGCTGCTGACCGAGGCCCCCCTGAACCCCAAGGCCAACCGCGAGAAGATGACCCAGGTGAGTGGCCCGCTACCTCTTCTGGTGGCCGCCTCCCTCCTTCCTGGCCTCCCGGAGCTGCGCCCTTTCTCACTGGTTCTCTCTTCTGCCGTTTTCCGTAGGACTCTCTTCTCTGACCTGAGTCTCCTTTGGATCTGCAGGTTCTAG
+
AABABBBBFFFFGGGGGGGGGGHGGFGGHGHHHGGGAGGGGHDHHGGGGDGGGHHHHHHGGFEFGGGGGGGHHHHGGGGHGHHHHGGGG/BGCGH2?FDGFHH//FGHH?1FFHHGGGGGHHHBGHHFDG/ACH?GGGGAEHHGHGGFFF/CFG?EG.9;@DGFGGFADDFFFFFFFFBBFFFFFFFFFFFFFFADFFFFFFFF;AFFFFFFFFFFFF/BFFF9BFFFFFFFFFB/;;BFBBFFA9FBFFF
@M05620:37:000000000-D9766:1:1101:12104:4080 1:N:0:35
AGTGCCAGCTCTCAATCGCACAGGGGACCCAGGGCCTGGCCCCTCCATCCAGAAAACCTATGACCTCACCCGCTACCTGGAGCACCAACTCCGCAGCTTGGCTGGGACCTATGTGAGTATCCAGCGTAGGAATCTGGGAGTTGGGGAGGAGTGAGGAGTTGGGGAAAGACAGTCCTAACCGTGGAGGGTTCTGGTAAATGATGGGGTGAGGAGGGGCTCTTTGGCTCCCACCAGTCCCCCTGTCTGGTCTA
+
BBABBFFFBFFFGGGGGFGGGGGGGGDGGGHHGGGGFFHGGHGHGGHHHHHHFHEHHGHHHHFHHHFHHHHGGGGGHGHFFHHGHHHHGHHHGFFGGHHHGHHFFFHHGHHHHGHHHHHHHHHHHGGGGDFHHHHHHHHGFHHHGGGGGGGGHGHAHDGHHHCGGGHHHHGHHHHHHHHGFGEGGGGGFGGGGGBFGGGGGGGGGGFFFFFFFFFFFFFFFFFFFFFFFFFFFFFFFFFFFFFFFFFFFFB
@M05620:37:000000000-D9766:1:1101:9692:4097 1:N:0:35
ACCACACCTTCTACAATGAGCTGCGTGTGGCTCCCGAGGAGCACCCCGTGCTGCTGCCCGAGGCCCCCCTGAACCCCAAGGCCAACCGCGAGAAGATGACCCAGGTGCGTGGCCAGCTACCTCTTCTGGTGGCCGCCTCCCTCCTTCCTGGCCTCCCGGTGCTGCGCCCTTTCTCACTGGTTCTCTCTTCTGCCGTTTTCCGTAGGACTCTCTTCTCTGACCTGCGTCTCCTTTGGAACTCTGCAGGTTCT
+
AAAABBA>>CBDFGGGGGAAF5GCEAAAAAGBAABBAEF2EGHHHGGAEEECHGHH3BAEEEEFEEEFGGFCHEGFGGAG/?GF/FE/E@/<</F1F1>DG0C</1F1<?/C?F1>FGHHHHHHB1>0<GBE.CCGGD.C.:/.CCGHHG/FFF..E.;-;990;BG.BBFF//9BFFFFBFFFFFFBFFBFFF;DDFFFFFBFFFFFFEBFBF/BFFEFFFEFF-ABDFFFFFBBBBBFFEFFEFFFFFF
@M05620:37:000000000-D9766:1:1101:9221:4107 1:N:0:35
AGTGCCAGCTCTCAATCGCACAGGGGACCCAGGGCCTGGCCCCTCCATCCAGAAAACCTATGACCTCACCCGCTACCTGGAGCACCAACTCCGCAGCTTGGCTGGGACCTCTGCGAGTATCCAGCGTCGGCATCTGGGAGTTGGGGGGGAGTGAGGAGTTGGGGAAAGACAGTCCTAAACGTGGGGGGTTCTGGTAAATGATGGGGTGAGGAGGGGCTCTTTGGCTCCCACCAGTCCCCCTGTCTGGTCTA
+
AAAABFFFAFFFGGGGGGGGGGHHGFGGGGFCGGFGGGGHGHGCFFGHGHFGFHFHFGFFHHGHHHHHHA?FGFEGHFHHHHHHHHHHGHHHGGG@EGEFDB3?EF0?EG2BC2</><GDD>FGHGD/////-<G1F00.>>FGCC-9B-9;9BFF:AF//9B=AD.;FB/;/9///;//:..;--99BFFFBFFB;B/;F//BE..-.;./9.B;DFFFB/BBBFFEE..;EFF9/B.;BEF/9BBF///
@M05620:37:000000000-D9766:1:1101:12205:4108 1:N:0:35
ACCACACCTTCTACAATGAGCTGCGTGTGGCTCCCGAGGAGCACCCCGTGCTGCTGACCGAGGCCCCCCTGAACCCCAAGGCCAACCGCGAGAAGATGACCCAGGTGCGTGGCCCGCTACCTCTTCTGGTGGCCGCCTCCCTCCTTCCTGGCCTCCCGGAGCTGCGCCCTTTCTCACTGGTTCTCTCTTCTGCCGTTTTCCGTAGGACTCTCTTCTCTGACCTGCGTCTCCTTTGGAACCTCTGCAGGTTC
+
AAAAAAAAF1CDGGD1AGGGF1AFEAE0A0AGHFF?EGECFHEGHGE/FECEFGGHHHHCGGEGFGEGGGGHHHHGGGGEEHHGEGGCCC<BCCGFEDGHHHGFEHG1>?E@CH.>CCCGHHHHHD0GHGHGHHCCCFGHGFFGFGGGGGBFGGGGGA-::;:FF@@F@@FBBFFFFFFFBBBFFBFFFFFFFF@FFFFFFFFEBBFFFFFFFFFFFBFBFF/F?@B@FFFFFFFFFFFFF/BFF;9AFF/
@M05620:37:000000000-D9766:1:1101:10593:4118 1:N:0:35
ACCACACCTTCTACAATGAGCTGCGTGTGGCTCCCGAGGAGCACCCCGTGCTGCTGACCGAGGCCCCCCTGAACCCCAAGGCCAACCGCGAGAAGATGCCCCCGTGGAGTGGCCCGCTACCTCTTCTGTTGGCCGCCTCCCTCCTTCCTGGCCTCCCGGAGCTGCGCCCTTTCTCACTGGTTCTCTCTTCTGCCGTTTTCCGTCGGACTCTCTTCTCTGACCTGATTCTCCTTGGTAACTCTGCAGGTTCT
+
BBBBBBBBFFFFGGGGGGGGGGHHGEGGHGHHHGGGFGGGGHHHHGGGEGGGHHHHHHHGGGGGGGGGGGGHGHHGGGGHGHHHHGGGGFFGGGHHHF2?G//>////<1>.FHF>-<-A/<<D0=0=00;.::;C:DFGE:FD9;FB9B/CABFG..9-9;./:>DF=FFFFBFFB/B.B;:FB/:BBF/9F/-AFFEF/.:.;--;9BBFFF;;B///9B/.9/9::F/FF/B/;/B;FFFFFFFFFFF
@M05620:37:000000000-D9766:1:1101:23760:4126 1:N:0:35
GAGGCTGCTTTGGAAGAAACTCATAGATTACTGCAACAGTTCCCCCTGGACCTGGAAAAGTTTCTTGCCTGGCTTACAGAAGCTGAAACAACTGCCAATGCATCCTACAGTATGCTACCAGTAAGGAAAGGCGCCTAGAAGAATCCAAGTGAGTAAAAGAGACGATGACACAATGGAAAGTAAGTCACGCATTTCCGCTTTAGCACTATTGTGGATCCAAATAAACAATTCTCAGCATTTGCAGTTGCAAC
+
>>A3>>CAFDF4GABB4FBBFBFGHHBDD5ADFG44CGBGGABBBEAAA2BBGGEBA32BBAF5DADBBBFECGG3BBGGBCABF33BBBB1BFBE3F33@44@BB43@34B4444B32@B@3BB3B3B00///>/?33B3F22B22B233323332@2<2@2/<?<<1?CFC??B<1101>11<=11.0<>.1=0C<.CE=<=D<<0:::C0::00:0:000<000.;B09;;;/0=0000;000900;;
@M05620:37:000000000-D9766:1:1101:22424:4142 1:N:0:35
ACCACACCTTCTACAATGAGCTGCGTGTGGCTCCCGAGGAGCACCCCGTGCTGCTGACCGAGGCCCCCCTGAACCCCAAGGCCAACCGCGAGAAGATGACCCAGGTGCGTGGCCCGCTACCTCTTCTGGTGGCCGCATCCCTCCTTCCTGGCATCCCGGCGATGCGCCCTTTCTCACTGGTTCTCTCTTCTGCCGTTTTCCGTAGGACTCTCTTCTCTGACCTGCGTCTCCTTTGGAACTATGCAGGTTCT
+
1>1>AA?AFFFFGGGFDGGFF1F1AAAEHAHHGGFEEEG/EHHHHG/EAAECF11BGA0EEE/E/E/>EEGFHB//EEEEEEHA/?EEC@CC//??11??10F/<GG1/<?/-FG---<-/0<<GHEDDG<.CC--:::/::FB/CB/09;./;CFG.99@--B-;?F?@9FFFF//99-F/9FFF//B9FBB/@B?F-/9AF?9-/9BFFF//;//FF//9/--;A=-:FF:/FFF/;F/B/BB/-9/;/
@M05620:37:000000000-D9766:1:1101:15007:4156 1:N:0:35
AGTGCCAGCTCTCAATCGCACAGGGGACCCAGGGCCTGGCCCCTCCATCCAGAAAACCTATGACCTCACCCGCTACCTGGAGCACCAACTCCGCAGCTTGGCTGGGACCTATGTGAGTATCCAGCGTAGGAATCTGGGAGTTGGGGAGGAGTGAGGAGTTGGGGAAAGACAGTCCTAACCGTGGAGGGTTCTGGTAAATGATGGGGTGAGGAGGGGCTCTTTGGCTCCCACCAGTCCCCCTGTCTGGTCTA
+
AA>AAFFFBFFFEGGGGEFGGGHHEFGGGGHHGGGGAFCHHHGHFGHHHHHHHHHHHGHHHFHHHHHHHHHGGEGFHHHHHHHGHHHHGHHHGGGGGEGGGHHGGDHHGHHGHHHHHHHHHHHHHGEGGGHHHGHHHGFGDHHHGGGGGGGGHHHHHGHHHHGGGGHHHHHHHHGHHHHHGGGGGFGGAFFGFGCGGGGGGGGGGGFFFFFFFFFFFFFFFFFFFFFFFFFFFFFFFFFFFFFFFFFFFFF
@M05620:37:000000000-D9766:1:1101:22282:4162 1:N:0:35
ACCACACCTTCTACAATGAGCTGCGGGTGGCTCCCGAGGAGCACCCCGTGCTGCTGACCGAGGCCCCCCTGAACCCCAAGGCCAACAGCGAGAAGATGACCCAGGTGAGTGGCCCGCTACCTCTTCTGGTGGCCGCCTCCCTCCTTCCTGGCCTCCCGGAGCTGCGCCCTTTCTCACTGGTTCTCTCTTCTGCCGTTTTCCGTAGGACTCTCTTCTCTGACCTGCGTCTCCTTTGGAACTCTGCAGGTTCT
+
AAA1AAAA1BFFGBGF3F11G1FBE00000BG1AF//EEC?HHFHGEAAAFFBGF1FGFE/>/EG/EGG>>0>1?EG?/F//?GCF/0FB///?011?11?G/FFHH1FGDAFFHC?CGCHHFBDGH0GG/<CG:C@E.:CGHBFB99B0BFG0;A.C--;?AFB;=A9@/;FFFFFFBFFBBB/B9FFFFBBF@BBFFFFFFAFFEFBBFBFBFFFFF/9FFF-@F@FFFFFFBBBFFFFFFFBFF;BFF
@M05620:37:000000000-D9766:1:1101:12016:4199 1:N:0:35
ACCACACATTCTACAATGCGCTGCGTGCGGCTCCCGAGGAGCACCCCTTGCTGCTGACCTAGGCCCCCCTGAACCCCAAGGCCAACCGCGCGAAGATGACCCAGGTGCGTGGCCTGCTACCTCTTCTGGTGGCCGCCTCCCTCCTTCCTGGCCTCCCGGCGTTGCGCCCTTTCTCACTGGTTCTCTCTTCTGCCGTTTTCCGTAGGACTCTCTTCTCTGACCTGCGTCTCCTTTGGAACTCTGCAGGTTCT
+
BBBBBBB3@BDFGFGGGGFFGGGGGEE22AEAE2AE1AAE?GHHHGG1ABFHBGBGHHF5B33FGGGGGE1FGHHGGGGHGHHHHGEGGG/B?DF/?GHHE0/???FFDF.A-G1<FFDBGHHFB0==0DCD.GC--EGACCGGEFGG0BBFGGAEEDF;9-99A>@DFFFFFFBBF/BFFFBBF/BFFB/9/9BFDEEFF.:.99BBFBFFFF/;BFFFFFF..;D-AFB9FFFE/BFFFFFFFBFAFFF
@M05620:37:000000000-D9766:1:1101:14997:4212 1:N:0:35
ACCACACCTTCTACAATGCGCTGCGTGTGGCTCCCGAGGAGCACCCCGTGCTGCTGACCGAGGCCCCCCTGAACCCCAAGGCCAACCGCGAGAAGATGACCCAGGTGAGTGGCCCGCTACCTCTTCTGGTGGCCGCCTCCCTCCTTCCTGGCCTCCCGGAGCTGCGCCCTTTCTCACTGGTTCTCTCTTCTGCCGTTTTCCGTAGGACTCTCTTCTCTGACCTGAGTCTACTTTGGAACTCTGCAGGTTCT
+
>>11AA>AFFF1ABE13B11A0AAF0B000BFGG/E/AAAEGHAAEEE/EEFB1ECGFHECG?EFFEEGEGHFHHEGEEGFHHHHGGGGG/BCGHFHGHHHHHHGHH1G?GFFFGCCCGGHHHHHHHHHHFGHHGCCGGHGGGBFFGGGGGGGGGGGGG?@?AFF@?F@@FFFFFFFFFFFFFFFFBFFFFFEF@BBFFFFFF?FFFFEFFFFFFFFFFFFFBF/;BBFFFFFFFFFFFFFFFFFFFFFFF
@M05620:37:000000000-D9766:1:1101:17668:4224 1:N:0:35
GAGGCTGCTTTGGAAGAAACTCATAGATTACTGCAACAGTTCCCCCTGGACCTGGAAAAGTTTCTTGCCTGGCTTACAGAAGCTGAAACAACTGCCAATGCATCCTACAGGCAAATCCCCTTACAGCACGGCAACTCGACAAATCAACGGGCGTAAAAGAGCTGATGAACCCAGGGCAAGTCCGTCCGGCATTTCCGCTTTAGCACTCTTGTAACTCCAATTGAACCATTCTCAGCATGTGAACTTGTCAC
+
>11>AAFAFFFFGGGGAGGGGGBGFGHHHHHHHHFHHHHAEGHHHGEFFFGHHHHHHHFGFHHHHHHHHHHHHHHBGHHHHHHHGHHHHHHHHHGHHFGHH1BGH1BEG1F?/00@1BFF>GGH111B0>EG//?FG//>/>01B11@EC/>><AEEF1>>F11><FFG1>.C.<CEG<E0DGFHHG-:CCAGBCFEGGGGGFFFBFGF00900;;CCBFBF0;0B?FFBFFF//:;B/9;/;BF//;9B9
@M05620:37:000000000-D9766:1:1101:11161:4247 1:N:0:35
AGTGCCAGCTCTCAATCGCACAGGGGACCCAGGGCCTGGCCCCTCCATCCAGAAAACCTATGACCTCACCCGCTACCTGGAGCACCAACTCCGCAGCTTGGCTGGGACCTATGTGAGTATCCAGCGTAGGAATCTGGGAGTTGGGGAGGAGTGAGGAGTTGGGGAAAGACAGTCCTAACCGTGGAGGGTTCTGGTAAATGATGGGGTGAGGAGGGGCTCTTTGGCTCCCACCAGTCCCCCTGTCTGGTCTA
+
AA3AAFFFAFCBGGGGGGGGGEFHAEFEEGHHDEEEFGHGGHGDGGFGFHHFDBCGGEFHHHFHFHFHHHFGGGEEHHHFHEGCEFFFGFFHGGGEEFGHC3CFGCHHGGFFFFHGHBGFHFFFB<?BDGGHHGHHHGHGDCHHCCFGG?DGHHGHHGGFGGGDEDHHFFFGHFFHGHG.@.;BAEGG;FFFGGFEFEBFGGGGGGDBFFFFFFBB?;EFFFFFFFBEFFFDAF;9B9EDBEBFBFFBBF/
@M05620:37:000000000-D9766:1:1101:10860:4247 1:N:0:35
ACCACACCTTCTACAATGAGCTGCGTGTGGCTCCCGAGGAGCACCCCGTGCTGCTGACCGAGGCCCCCCTGAACCCCAAGGCCAACCGCGAGAAGATGACCCAGGGGGGGGGCCCGCTCCCTCTTCTGTTGGCCGCCTCCCTCCTTCCTGCCCTCCCGGAGCTGCGCCCTTTCTCACTGGTTCTCTCTTCTGCCTTTTTCCTTAGAACTCTCTTCTCTGACCGGATTCTCCTTTGGAACTCGGCGGTTTCT
+
BBCCCDDBFFFFGGGGGGFGGGHHGGGBAEHHHFFGDGGGGHHHHGGFGGGGGHGHHHHFGGCGGGGGGGGHGHHGGGGHGHHHHGGGGGBCGGHGHHHFH2/?/<//--;-;D-----;.//;::0;00;.;0-;-9AF./;.B:F/:F0;9:AD.A9---.0:-;D-CFB::FF00F/FB00:::F::00;00;FF0B00:0;0000:0:B:0B00:0;:---.9;:B0BF0;/B00;:..9-;9@90:
@M05620:37:000000000-D9766:1:1101:19373:4259 1:N:0:35
ACCACACCTTCTACAATGAGCTGCGTGTGGCTCCCGAGGAGCACCCCGTGCTGCTGACCGAGGCCCCCCTGAACCCCAAGGCCAACCGCGAGAAGATGACCCAGGTGAGTGGCCCGCTACCTCTTCTGGTGGCCGCCTCCCTCCTTCCTGGCCTCCCGGAGCTGCGCCCTTTCTCACTGGTTCTCTCTTCTGCCGTTTTCCGTAGGACTCTCTTCTCTGACCTGAGTCTCCTTTGGAACTCTGCAGGTTCT
+
BB3ABBBBFFFFGGGGFGGGGGGHEAFEH2AFHEGEEFEGGGHHFGFGEGGFHFHHFGHGGGG@FEEEFGGHHHHGGGGHGHHHHGGGGGGGGGHHHGHHHHHHGCG<G1GEGHHGGGGGHHHHHHHHHHHGHGGGGGGHGGHGHGGGGGGGGGGGGGA-;DGGGGFFFFFFFFFFFFFFFFFFFFFFFFFFFFFFFFFFFFFFFFFFFFFFFFFFFFFBFFFFBFFFFFFFFFFFFFFFFFFFFFFABFF
@M05620:37:000000000-D9766:1:1101:7702:4287 1:N:0:35
ACCACACCTTCTACAATGAGCTGCGTGTGGCTCCCGAGGAGCACCCCGTGCTGCTGACCGAGGCCCCCCTGAACCCCAAGGCCAACCGCGAGAAGATGACCCAGGTGAGTGGCCCGCCTCCTCTTCTGGTGGCTGCCTCCCGCCTTCCCGGCCTCCCGGCCCTGCGCCCTTTCTCACTGGTTCTCTCTTCTGCCGTTTTCCCTAGGACTCTCCTCTCTGACCTGTGTCTCCTTTGGAAGTCCGCAGGCTCT
+
AAAABBBBFFFFGGGGGGGGGGHHGGGGHGGHHGGGGGGGGHHHHGGGEGGGFHHGGHHGGGFGGGGGGGGGHHHGGGGHGHHGHGGGGGGGGGHHHHH2<<CF/?110?1/F0?<-<...</00=<00=/.<..<CHHHG.-;.;CG/9?DA...EC---9C.;-;9@D//;FFBFF/.B/9BF//;BBF9FF@../.;//;/./9B//////:/9;///;/./;////;B/9F/B//9//.-9-9...9
@M05620:37:000000000-D9766:1:1101:20218:4288 1:N:0:35
AGTGCCAGCTCTCAATCGCACAGGGGACCCAGGGCCTGGCCCCTCCATCCAGAAAACCTATGACCTCACCCGCTACCTGGAGCACCAACTCCGCAGCTTGGCTGGGACCTATGTGAGTATCCAGCGTAGGAATCTGGGAGTTGGGGAGGAGTGAGGAGTTGGGGAAAGACAGTCCTAACCGTGGAGGGTTCTGGTAAATGATGGGGTGAGGAGGGGCTCTTTGGCTCCCACCAGTCCCCCTGTCTGGTCTA
+
CCBBCFFFBFFFGGGGGGGGGGHHGGGAEFHHGGGGGGHHHH2FEEFHHHHHHGHHHGHHHHHHHHHGHHFGGEGGHHHHHHHHHHHHGHHHGGGGGHHHGHHGGGHHGHHHHHHHHHHHHHHHGGGGGGHHHHHHHHHGGHHHGGGGGGGGHHHHHGHHHHGGGGHGHHHHHHHHHHHHGGGGDGGGCFGGGGGGGGGGGGGGGGFFFFFFFFFFFFFFFFFFFFFFFFFFFFFFFFFFFFFFFFFFFFF
@M05620:37:000000000-D9766:1:1101:21303:4293 1:N:0:35
AGTGCCAGCTCTCAATCGCACAGGGGACCCAGGGCCTGGCCCCTCCATCCAGAAAACCTATGACCTCACCCGCTACCTGGAGCACCAACTCCGCAGCTTGGCTGGGACCTATGTGAGTATCCAGCGTAGGAATCTGGGAGTTGGGGAGGAGTGAGGAGTTGGGGAAAGACAGTCCTAACCGTGGAGGGTTCTGGTAAATGATGGGGTGAGGAGGGGCTCTTTGGCTCCCACCAGTCCCCCTGTCTGGTCTA
+
AA1AAFDFAFFFGGGGGGGGGGHGGGGGGGHHGGGGGGHHGHGHGGHHHHHHHHHHHGHHHHHHHHHHHHHGGGGGHHHHHHHHHHHHGHHHGGGGGHHHGHHGGGHHGHHHHGHHHHHHFHHHHGGGGGHHFH1@GHGG/0FFCGGGCCEGHHHHHGHH0/<CEGHGHHHHFHHHHHHHGGGGGGGGGGGGGGGGGGGGGGGGGGF@FFFFFF;@@@FFFFFFFFFFFFFFFFFFFFFF;EFFFFFFFFB
@M05620:37:000000000-D9766:1:1101:20371:4294 1:N:0:35
ACCACACCTTCTACAATGAGCTGCGTGTGGCTCCCGAGGAGCACCCCGTGCTGCTGACCGAGGCCCCCCTGAACCCCAAGGCCAACCGCGAGAAGATGACCCAGGTGAGTGGCCCGCTACCTCTTCTGGTGGCCGCCTCCCTCCTTCCTGGCCTCCCGGAGCTGCGCCCTTTCTCACTGGTTCTCTCTTCTGCCGTTTTCCGTAGGACTCTCTTCTCTGACCTGAGTCTCCTTTGGAACTCTGCAGGTTCT
+
CCCDDDCCFFFFGGGGGGGGGGHHGFGECEHHHGGGDGFGDHGHHGGGGGGGHHGHHHGGGGGGGGGGGGGHFHHGGGGHGHHHHGGGGGGGGGHHHHHHHEEGGHHF0?G=FHGCGGCGHHHHHHHF0DBEGHGG@DGHGHHGHGGGFGBAFGGGA9?A?AFBFAFFFFFFFFFFFF9/;BBFFFFFFFFFFFFD.:.BF.BA.DFFFFFFFFFFFFFFFFFF/FBFFFEFFBBB0BFFFFFEFEF9BFF
@M05620:37:000000000-D9766:1:1101:10217:4296 1:N:0:35
GAGGCTGCTTTGGAAGAAACTCATAGATTACTGCAACAGTTCCCCCTGGACCTGGAAAAGTTTCTTGCCTGGCTTACAGAAGCTGAAACAACTGCCAATGCATCCTACAGTATGCTACCCGTAAGGAAAGGCTCCTAGAAGACTCCAAGGGAGTAAAAGAGCTGATGAAACAATGGCAAGTAAGTCAGGCATTTCCGCTTTAGCACTCTTGTGGATCCAATTGAACAATTCTCAGCATTTGTACTTGTAAC
+
AAAAABFAFFFFFBBGGGFGGGFHGEGHHFHHGHFFGHHEHHHHHGGFFFHHHHHHADGHGHHHHHHFGH3BBFGFFGFGGHBGHFEHBGEHHHHHHGHHFBFGHGDGFB4BFHGGGHFBE>EEH3FGGB0?B?FHGHFHHHBFGGFF?/?FC?@>DD2?@@2@@GHHEHHFG1FGFGF??=1>>F1=>0.>>1>F>CAEED=DGHH/=GF0GFG<C;B;:CCCCGF/<C0;CC;9;;CC;;;9CC;0;;;
@M05620:37:000000000-D9766:1:1101:23374:4338 1:N:0:35
GAGGCTGCTTTGGAAGAAACTCATAGATTACTGCAACAGTTCCCCCTGGACCTGGAAAAGTTTCTTGCCTGGCTTACAGAAGCTGAAACAACTGCCAATGCATCCTACAGGCTGCTACCCGTACGGAAAGGCTCCTAGACGACTACACGGGCGTACAAGAGATGATGAAACAATGGCAAGTCCGTCCGGCATTTCCGCTTTAGCACTCTTGTGGATACAATTGAACAATTCTCAGCATTTGTACTTGTCAC
+
BABCCCFCFFFFGFGGGGGGGGHHGHHHHHHHHHHHGHHGHGHHHGGGHHHHHHHFHHHHFHHHHHHHHHHHHHHHHGHHHHHHHHHHHGHHHHHHHGHHHHHEGGHH3BG111?GDHHHCGGGGG/FFHGHHHGHD3BBC<CA<2@2/>C/AA-AE11<FC1>GHH1D0G/.<DHHHBE0=<CGH.@DG-@FFGGGGGGGGGGGGGGGGGGG.:00:CFGGGGGF/BFFFFFFFFFFFFBBFFFF/:/B9
@M05620:37:000000000-D9766:1:1101:18510:4344 1:N:0:35
AGTGCCCAGCACACAATCGCACGGGGGACCCAGGGCCTGCCCCCTCCATCCAGAAAACCTATGACCCCACCCGCCCCCTGGAGCACCAACTCCACAGCTTGGCTGGGACCTCTGTGAGTCTCCCGCGTAGGACTCTGGGCGTTGGGGCGGCGTGCGGCGTTGGGGAACGACAGTCCTAACCGTGGCGGGTTCTGGTAAATGATGGGGTGAGGCGGGGCTCTTTGGCTCCCACCAGTCCCCCTGTCTGGTCT
+
AAAAAFFFAF1BABAAB1AAFEA?FEEEEEGHGFG/E/F0AFFG/EEFFHH11BGGHHGFHHHHHHB?EGFGGGEEGGEFHEAG/GHG<?<1B10?F/??FFFCFCGFFAGBGHGH1FH1>GFHGGG-<AFECGCHHHH.@CGGHGGAAA=@-@:@@9@9>@F?@FF?B-;-;9BFFFF-A@BF@>@@@9A-/BF/BBFFFEBFFFFB@AFF-@@@;@@EFBBFBFFFFFFFFEFFFFFEA@FFFBFBFFF
@M05620:37:000000000-D9766:1:1101:21961:4370 1:N:0:35
AGTGCCAGCTCTCAATCGCACAGGGGACCCAGGGCCTGGCCCCTCCATCCAGAAAACCTATGACCTCACCCGCTACCTGGAGCACCAACTCCGCAGCTTGGCTGGGACCTATGTGAGTATCCAGCGTAGGAATCTGGGAGTTGGGGAGGAGTGAGGAGTTGGGGAAAGACAGTCCTAACCGTGGAGGGTTCTGGTAAATGATGGGGTGAGGAGGGGCTCTTTGGCTCCCACCAGTCCCCCTGTCTGGTCTA
+
BAAABFFFCFFFGGGGGGGCGCHCGGGGGGDFFEGGGGHHHHGHGGHHHGHHHHHGHGHHGFHHHGHHHHHGGEEFHHHHEHHHHHFHGGHHAFGGGHHHGGHGGGHHGGHHHFHHHHHHHHHHHGGGGGHHHHHHHHHGGHHHGGGGGGEHHHHHHGHHHHGGGGHHHHHHHHHHHHHHGGFGGGGGEFGGGGGGGGGGGGGGGGFFFFFFFFFFFFFFFFFFFFFFFFFFFFFFFFFFFFFFFFFFFFF
@M05620:37:000000000-D9766:1:1101:23030:4370 1:N:0:35
ACCACACCTTCTACAATGAGCTGCGTGTGGCTCCCGAGGAGCACCCCGTGCTGCTGACCGAGGCCCCCCTGAACCCCAAGGCCAACCGCGAGAAGATGACCCAGGTGAGTGGCCCGCTACCTCTTCTGGTGGCCGCCTCCCTCCTTCCTGGCCTCCCGGAGCTGCGCCCTTTCTCACTGGTTCTCTCTTCTGCCGTTTTCCGTAGGACTCTCTTCTCTGACCTGAGTCTCCTTTGGAACTCTGCAGGTTCT
+
AAAABBBBFFFFGGFGGGGGGGHHGGGGHGHHHGGGGFGGC2BGHGGGEFGGDGHHHHHGGG?EGGGGGGGGHHHGGGGHGHHHHGGGGGGGGGHHHFHHHHHGGHHHHFFGGHGFGGGGHHHHHHHFBHFDHHGGGGGHGHHGHGGGGFGGGGGGGFGGGGGGGGFFFFFFFFFFFFFFFFFFFFFFFFFFFFCADFFFFFFADFFFFFFFFFFFFFBFBFFFFFFFFFFFFFB/FFFFEFFFEFFABFB
@M05620:37:000000000-D9766:1:1101:13267:4373 1:N:0:35
GAGGCTGCTTTGGACGAAACTGACAATTGAGTGAAACAAGATAGGACGAGCATCGATACGCATTCGGGTTAACTGAACACATCTGGTATCACTTCCACTTATCTAACAAAGAAACGACAACACTACAGGAGGGAGCATGACTCCCTCCTGGCCTCCCGGAGCTGCGCACTTTCTCACTGGCTATCTCTCCTGCCGTTTTACGTCAGAATCTCTTCTCCTAACTGAGTTTCCTCTGTTACTCTGCCGGCTCT
+
>1>>>>BAB1B1F1AA1A0AFBB1BB1D11B11D21BFCF0BA1A11///AAB1/0B/AB///B220?BB/11D@11110/B@B1B1121@BF@@F1B11BBB2BB111B00>>0////<///10B1B00<///?//@111111/<0/01000?0...-><A./<<--:-/000:0;00/.:0:/0009/09/.-..;900.9:..00;00000;000/:/-//9//:9//////9//////;99--9--;
@M05620:37:000000000-D9766:1:1101:18105:4398 1:N:0:35
AGTGCCAGCTCTCAATCGCACAGGGGACCCAGGGCCTGGCCCCTCCATCCAGAAAACCTATGACCTCACCCGCTACCTGGAGCACCAACTCCGCAGCTTGGCTGGGACCTATGTGAGTATCCAGCGTAGGAATCTGGGAGTTGGGGAGGAGTGAGGAGTTGGGGAAAGACAGTCCTAACCGTGGAGGGTTCTGGTAAATGATGGGGTGAGGAGGGGCTCTTTGGCTCCCACCAGTCCCCCTGTCTGGTCTA
+
BCBCCFFFCFFFGGGGGGGGGGHGGGGGGGHHGGGGGFHHFHGEGGHHHHHHGHGHHGHHHHGHHHHHHHHGGEEGHGHHGGHHHHEGFHHFEFGEFHGHGEHGGFFHGHHGHHDFHGHGHHHHHGDGGGHBGHHHDGGGGHGHGGGGGGDFFDDHCEGGFFDCEEHFHHGHGHHHFHFHGEEGDEDG;CFGFG;FGGFGGGGGGGD@FFFFDFFCFA?BF/BB/:FFEFFFFFFFFFFFAFFF/BFFFFF
@M05620:37:000000000-D9766:1:1101:10508:4428 1:N:0:35
ACCACACCTTCTACAATGAGCTGCGTGTGGCTCCCGAGGAGCACCCCGTGCTGCTGACCGAGGCCCCCCTGAACCCCAAGGCCAACCGCGAGAAGATGACCCAGGTGAGTGGCCCGCTACCTCTTCTGGTGGCCGCCTCCCTCCTTCCTGGCCTCCCGGAGCTGCGCCCTTTCTCACTGGTTCTCTCTTCTGCCGTTTTCCGTAGGACTCTCTTCTCTGACCTGCGTCTCCTTTGGAACTCTGCAGGTTCT
+
BBBABBB3BCCFGGGGGG55FAGCGEFBAEGGHBFE?EEGEHHHHGG0EEFGGHFHHHH0EECGGGGGGGGHGHHGGGGHGHHHHGGGGG/BCDFBGGHHHHHHGHHGHGHGGHHGGGGGHGHHHHHHHHHGHHGGGGGHGHHGHGGGGGGGGGGGGGG-@BGGFGBFBBFFFFFFFFFFFFFFFFFFFFFFFFBFFFFFFFFFFFFFFFFFFFFFFFFFFFFF.@FBFFFFFFFFFFFFFFFFFFFFFFF
@M05620:37:000000000-D9766:1:1101:13217:4443 1:N:0:35
GAGGCTGCTTTGGAAGAAACTCATAGATTACTGCAACAGTTCCCCCTGGACCTGGAAAAGTTTCTTGCCTGGCTTACAGAAGCTGAAACAACTGCCAATGCATCCTACACGATGCTACCCGTAAGGAAAGGCTCCTAGACGACTCCAAGGGAGTACACGAGCTGATGAAACAATGGCAAGTCAGTCAGGCATTTCCGCTTTAGCACTCTTGTGGATCCAATTGAACAATTCTCAGCATTTGTACTTGTAAC
+
A1>AAAFAFFFFG1FGGGEGGGGHHHHHHHHHHHFHGGHDGHHHHGCFFFHHHHHGGHFBBFGHHHHHHHHHHHHHHHHHHHHHHHHHHHCFGGHHHHHHHF2GHHHHH0?>/>EFHF>GE/>/B11F00BF<GFH1>F1?<CGAC<@FFA/CB<1?1/A@</?GHFHBHHGE1GHHGHG000===0=GGGBG0DGGGEGGC;G0GHHH:CCG.;;0:BFFFEFGGGEFGCBFF0;0CFFG0CFGB0C;F9
@M05620:37:000000000-D9766:1:1101:8018:4466 1:N:0:35
ACCACACCTTCTACAATGAGCTGCGTGTGGCTCCCGAGGAGCACCCCGTGCTGCTGACCGAGGCCCCCCTGAACCCCAAGGCCAACCGCGAGGCGCTGACCCAGGTGAGTGGCCCGCTACCTCTTCTGGTGGCCGCCTCCCTCCTTCCTGGCCTCCCGGAGCCGCGCCCTTTCTCACTGGTTCTCTCGTCTGCCGTTTTCCGTCGGACTCTCTTCTCTGACCTGAGTCTCCTTTGGAACTCTGCAGGTTCT
+
BBBBBBBAFFFFGGGGGGGFGGHHGFGGHGHHHEGG?FGCGHHHHGGGEGGABG3GHHHCEF0EGGGEGGGHHHHGGGGHGHHHGGGGGGGG//</<//?<F.<C<1>GFHGEG.@-DGGHGH0C0G0:0/.::-:BAG??FGA/0;B0;;FFGFEG.-9@>.9BCFAFDFBFFFFF//./;B/FFF.9DA?9/-;DFFFFD/.;9>-BB/F//BBB9FFEFBB/BBFFFFFFFB/FBBFFFFFF9A9FFB
@M05620:37:000000000-D9766:1:1101:22912:4468 1:N:0:35
ACCACACCTTCTACAATGAGCTGCGTGGGGCTCCCGAGGAGCACCCCGTGCTGCTGACCGAGGCCCCCCTGAACCCCAAGGCCAACCGCGAGAAGATGACCCAGGTGAGTGGCCCGCTACCTCTTCTGGTGGCCGCCTCCCTCCTTCCTGGCCTCCCGGAGCTGCGCCCTTTCTCACTGGTTCTCTCTTCTGCCGTTTTCCGTAGGACTCTCTTCTCTGACCTGAGTCTCCTTTGGAACTCTGCAGGTTCT
+
1>>AAAAAFFFBFGG1FGFFGFFFGAE??EEGHGGGCAEAEHHGGGEG?FGGGEHHE0B>/EC?>E@/EEFFHHHGGGGHGHHHHGGGGGGGGGHHHHHHGHHHGHHGHHHGGHHGGGGGHHHHHHHHHHHGHHGGGGGHGGGGGGGGGGGGGGGGGGGGGGFFF@@F@@FFFFFFFFFFFFFFFFFFFFFFFF@FFFFFFFFFFFFFFFFFFFFFFFFFFFFFFFFFFFFFFFFFFFFFFFFFFFFFFFF
@M05620:37:000000000-D9766:1:1101:15164:4473 1:N:0:35
ACCACACCTTCTACAATGAGCTGCGTGTGGCTCCCGAGGAGCACCCCGTGCTGCTGACCGAGGCCCCCCTGAACCCCAAGGCCAACCGCGAGAAGATGACCCAGGTGAGTGGCCCGCTACCTCTTCTGGTGGCCGCCTCCCTCCTTCCTGGCCTCCCGGAGCTGCGCCCTTTCTCACTGGTTCTCTCTTCTGCCGTTTTCCGTAGGACTCTCTTCTCTGACCTGAGTCTCCTTTGGAACTCTGCAGGTTCT
+
CCCCCCCBFFFFGGGGGGFGGGHHGGGEEEHGHGGEEGGGGHHHHGGGGEGGHHHHHHHGGGGGGGGGGGGHGHHGGGGHGHHHHGGGGGDGGGHGFGHHHHHGGHHHHGHGGHHGGGGGHHHHHGHHHHHGHHGGGGGHGHHGHGGGGGGGGGGGGGGBBGGGGGFFFFFFFFFFFFFFFFFFFFFFFFFFFFFFFFFFFFFFFFFFFFFFFFFFFFFFFFFFFFFFFFFFFFFFFFFFFFFFFFFAFFF
@M05620:37:000000000-D9766:1:1101:13012:4481 1:N:0:35
AGTGCCAGCTCTCAATCGCACAGGGGACCCAGGGCCTGGCCCCTCCATCCAGAAAACCTATGACCTCACCCGCTACCTGGAGCACCAACTCCGCAGCTTGGCTGGGACCTATGTGAGTATCCAGCGTAGGAATCTGGGAGTTGGGGAGGAGTGAGGAGTTGGGGAAAGACAGTCCTAACCGTGGAGGGTTCTGGTAAATGATGGGGTGAGGAGGGGCTCTTTGGCTCCCACCAGTCCCCCTGTCTGGTCTA
+
>A3>AFDFBFFFGBGDAFFCECGDGEFGGEGHFEGAFFCHHHGHGGHHHHHHHHGGHGHHHFHHHFGFHHHGG>EGHHHFFHHHHHFHGHHHEGCGEHFHGHHGGGHHGHHHHHHHHHHHHHHHHGGGGGHHHHHHHHGGGHHHGGFGGGEFHGHHGGHHHHGGGGHHHHHHHHHHHHHHGGFGGGGGCFFGGGFGGGGGGGGGGGFBFFFFFFBBBBFFFFFFFFFFFFFFFFFFFFFFBFFFFFFFFFF
@M05620:37:000000000-D9766:1:1101:17844:4514 1:N:0:35
AGTGCCAGCTCTCAATCGCACAGGGGACCCAGGGCCTGGCCCCTCCATCCAGAAAACCTATGACCTCACCCGCTACCTGGAGCACCAACTCCGCAGCTTGGCTGGGACCTATGTGAGTATCCAGCGTAGGAATCTGGGAGTTGGGGAGGAGTGAGGAGTTGGGGAAAGACAGTCCTAACCGTGGAGGGTTCTGGTAAATGATGGGGTGAGGAGGGGCTCTTTGGCTCCCACCAGTCCCCCTGTCTGGTCTA
+
BBBBBFFFBFFFGGGGGGEGGGHGGGGGAFHHGGGGDFHHAGGHGGHHGHHHFHHHHGHFHHFHHHHHHHHGGFGGHHHHHHHHHHHHGHGHFGGEGHHHGHHGGGHHG2FGH3BFGFGHHHHHHGEGCDHHHHGHFHHGEGHFGFGGGGGHHH0CGEGHHH-CEGHGHHHHHB0GHHHHGEGBGGGA;CFGGGBFGGGGGGGGGDFFFFFFFF-9@BFFFFFFFFFFFFFFFFFFFFFFFFFFFF/;;FB
@M05620:37:000000000-D9766:1:1101:18681:4519 1:N:0:35
ACCACACCTTCTACAATGAGCTGCGTGTGGCTCCCGAGGAGCACCCCGTGCTGCTGACCGAGGCCCCCCTGAACCCCAAGGCCAACCGCGAGAAGATGACCCGGGTGAGTGGCCCGCTACCTCTTCTGGTGGCCGCCTCCCTCCTTCCTGGCCTCCCGGAGCTGCGCCCTTTCTCACTGGTTCTCTCTTCTGCCGTTTTCCGTAGGACTCTCTTCTCTGACCTGCGTCTCCTTTGGAACTCTGCAGGTTCT
+
BBBBBBBABFCFGFGGGGBFGGHHGEGA4EGFGEFF?EEEDGFGHGGGDEEGFHGHHGGAECCEGGGGGFGHBGHGGGGHGHGGHGGGDGBBFGHEGHHHHHGGGFF<GGHGGHHGGG-AHHHHHHHHHHHGGHGGGGGGGGGGGGGGGGGGGGGGGGG-;DFFFFFFFFFFFFFFFFFFFFFFFFFFFFFFFFFFFFFFFFFFFFFFFFFFFFFFFFFFFFFF.@ADFFFFFFFFFFFFFFFFFFFFFFF
@M05620:37:000000000-D9766:1:1101:12487:4520 1:N:0:35
AGTGCCAGCTCTCCATCGCACAGGGGACCCAGGGCCTGGCCCCTCCATCCAGAAAACCTATGACCTCACCCGCTACCTGGAGCACCCACTCCGCAGCTTGGCTGGGACCTATGTGAGTATCCAGCGTAGGAATCTGGGAGTTGGGGAGGAGTGAGGAGTTGGGGAAAGACAGTCCTAACCGTGGAGGGTTCTGGTAAATGATGGGGTGAGGAGGGGCTCTTTGGCTCCCACCAGTCCCCCTGTCTGGTCTA
+
>A3>>DFCAFFFG4GGBEE2E?GCF2BA2ABGAABB2BGH2GGHGGHBHHHH3FABFGH35B5FHBBGHGGEE>>EHHFFBBGGHH1?EGH2>E?E>B?B/FGGGGHHGHHHHHHHHHHHHHHHHGEFGGHDGHHHGH0FGHHFGG.AD.<CG0DH0ECGFGGGC:GHBGHHHHGHHHFGGFEGCEDB9FFFFGFFFGGFGGGGGBDFEFFFFFFABFEFFFFEFFFEFFFFFFFFFFFFFFFFFFFFFFF
@M05620:37:000000000-D9766:1:1101:17104:4528 1:N:0:35
ACCACACCTTCTACAATGAGCTGCGTGTGGCTCCCGAGGAGCACCCCGTGCTGCTGACCGAGGCCCCCCTGAACCCCAAGGCCAACCGCGAGAAGATGACCCAGGTGAGTGGCCCGCTACCTCTTCTGGTGGCCGCCTCCCTCCTTCCTGGCCTCCCGGAGCTGCGCCCTTTCTCACTGGTTCTCTCTTCTGCCGTTTTCCGTAGGACTCTCTTCTCTGACCTGAGTCTCCTTTGGAACTCTGCAGGTTCT
+
BCCCCCCCFFFFGGGGGGGGGGHGGGGECEHHHGGGGGGGGHHHHGGGGGGGHHGHHHHGGGGGGGGGGGGHHHHGGGGHGFHHHGGGGGGGGGHHHHEHHB/F/?==FFH/FHC@?DGGC<DG0D0G0=CAGC@GCFGHC/GFGBFFBFGGGBFG.CCCB?A09BDFBFFFFFFFFBFFFFEBFFBFFFB0FBBDFFAFFDFFFFFFFF0FFFFFFBFBFFFFF/9:9FFFFFFFFFFFFF09BFFFFF9
@M05620:37:000000000-D9766:1:1101:23628:4553 1:N:0:35
ACCACACCTTCTACAATGAGCTGCGTGTGGCTCCCGAGGAGCACCCCGTGCTGCTGACCGAGGCCCCCCTGAACCCCAAGGCCAACCGCGAGAAGATGACCCAGGTGAGTGGCCCGCTACCTCTTCTGGTGGCCGCCTCCCTCCTTCCTGGCCTCCCGGAGCTGCGCCCTTTCTCACTGGTTCTCTCTTCTGCCGTTTTCCGTAGGACTCTCTTCTCTGACCTGAGTCTCCTTTGGAACTCTGCAGGTTCT
+
BBB@BBBBCFFFGGGGFGFFGCHFGAAA4AGHFFGEAEG??GHHHGGG?EGGEHF3GHFE@GCGGAEGGGFFHCGGGGDHACHHFGA<DCG@?DFHDGFHHHHHGHHGFHHGGHHGGGGGHHHHHHHHHHGGHHGGGGDHGHHGHGGGGGGGGFFEEGGBBGGGG@BDBBFFFFFFFFFFFFFFFFFFFFFFFFBFFFFFFFFFFFFFFFFFFFFFFFFFFFFFFFFFFFFFFFFFFFFFFFFFFFFFFFF
@M05620:37:000000000-D9766:1:1101:10554:4566 1:N:0:35
ACCACACCTTCTACAATGAGCTGCGTGTGGCTCCCGAGGAGCACCCCGTGCTGCTGACCGAGGCCCCCCTGAACCCCAAGGCCAACCGCGAGAAGATGCCCCGGGGGAGTGGCCGGCTACCTCTTCTGGGGGCCGCCTCCTTCCTTCCTGGCCTCCCGGGGCTGCCCCCTTTTCCACGGGTTCCCTCTTCTGCGGTTTTCCTTGGGACCTTCTTCTCGGACCGGGTTCCCCTTGGAACCCCGGCAGGTCTT
+
AAAAAAA>BCFFGGGGCG1BG1FCEBEA00GG1AFA0EFCCHHHHGGAEEFFFHGHHHHEEGCEG?EEGGFFHBGGGGGHCEHHGGE<CC<<?CFBDG1FG//>/----.;.CG----.;/00;000;0/;-;--;--:A-/;/99B//99F-/;A--;-------;9-@FB//999-@-@9-///-:9///9--;@B-B////;-----/////;/--9;--;---9/9-BF-F/;/9------;-A///
@M05620:37:000000000-D9766:1:1101:15050:4572 1:N:0:35
ACCACACCTTCTACAATGAGCTGCGTGTGGCTCCCGAGGAGCACCCCGTGCTGCTGACCGAGGCCCCCCTGAACCCCAAGGCCAACCGCGAGAAGATGACCCAGGTGAGTGGCCCGCTACCTCTTCTGGTGGCCGCCTCCCTCCTTCCTGGCCTCCCGGAGCTGCGCCCTTTCTCACTGGTTCTCTCTTCTGCCGTTTTCCGTAGGACTCTCTTCTCTGACCTGCGTCTCCTTTGGAACTCTGCAGGTTCT
+
BBBBBBB3BBBDGFGGGGA5F5FBEE?A4BFGGAFE2AA22BCBGGF01BEF5GFHHGG0>@0EFGGGGGEHFFFEGFGEGHHHHFGGGG/BGGHB2FGEHFFGGFG1FGGGGGG@@DGCHHHHHGHHHGHGFGGGCGGHGHHGGGGGGGGGGGGEGDG@?CGGGGFFFFFFFFFFFFFFFFFFFFFFFFFFFFFFFFFFFFFFFFFFFFFFFFFFFFFFFFFF?BAFDFFFFFFFFFFFFFFFFFFFFFF
@M05620:37:000000000-D9766:1:1101:21804:4590 1:N:0:35
AGGGCCAGCTCTCAATCGCACAGGGGACCCAGGGCCTGGCTCCTCCATCCAGAAAACATATGACCTCACCCGCTAACTGGAGCACAAACTCCGCAGCTTGGCTGGGACCCATGAGAGTAAGCAGCGTAGAAATCTGGGAGGTAGGGAAAAGTGAGGAGATAGGGAAAGAAAGAACTAACCGAGGAGGGTTCTGGTAAATGATGGGGTGAGAAGGGACAATTTGGATCACACCAATCTCCAAGTCTGTCTAT
+
>11>AAA>>FFDEGG3EEAFE0B00EE00ABFFE/E/AGC0BFAGHF1A0BA1A1FF/11DD2DAGAGH00EGG??G1G0GHHE0BGHH1FGCGE>>0B0?0BFG/0<E/?0G11BBBG111BBG@EGG/@@1@@FD0?F//1??.>0.<0<>>F01>./0=/./<.<G./</./<;CCH--;@99AA.9CF0;0;;BBF0BFGGAE?E-//;;--;--;BBFB9BF9///-:-/9//9///;9;////:/
@M05620:37:000000000-D9766:1:1101:15993:4594 1:N:0:35
GAGGCTGCTTTGGAAGAAACTCATAGATTACTGCAACAGTTCCCCCTGGACCTGGAAAAGTTTCTTGCCTGGCTTACAGAAGCTGAAACAACTGCCAACGCATTTTAACGGCTAATCCCAGGACGGCAGGGCACCTCGACGCATCAAAAGGCGTCAAGGAACTGATGCAACCATGGCACGCACGTCCGGCCTATCCGCTTTGGGGCTCTAGTGGAACAAATTGCAGCATTCGCAGCAGTTGCTCTTGTCCC
+
A>AABBFBFFFFGGGGG4BGGG4FGGGGHHHHGHH4G2BDGHHHHGGGAAGHHGAGHGHGFHHHHHGHHGHHHHHHHHHHHHHEHHHHHHFHHHHHHE11>/>14443B1//>/B434B33/?/E//>///</??0G/C<C//?/??11>..<><<.0/</<0000==G00;:0</;C0C-;:BFGGG-9?E/0C/9A.EE0;.-.;;///;9FB/:9F.BBFFF/;AFFF/.A.-..9////99/////9
@M05620:37:000000000-D9766:1:1101:13419:4605 1:N:0:35
ACCACACCTTCTACAATGAGCTGCGTGTGGCTCCCGAGGAGCACCCCGTGCTGCTGACCGAGGCCCCCCTGAACCCCAAGGCCAACCGCGAGAAGATGACCCCGGTGATTGCCCCGCTACCTCTTCTGTTCCCCGCCTCCCTCCTCCCTGGCCTCCCGCAGCTCCCCCCTTTTCCACTGTTTCTCTCTTCTCCCGGTTCCCGCTTTTCTCTCTTCTCTGACCTTAGTCTCCTTGTGGACTCTGCAGGGTCA
+
ABBCCCCCFFFFGGGGGGGGGGHHGGGFFGHHHGGGGGGGGHHHHGGGGGGGHHHHHHHGGGGGGGGGGGGHHHHGGGGHGHHHHGGGGGGGGGHHHHH2F2/<<>>/1>111><->C-</D000=000=000;-:-.;:./;EF/CE/C.9CF.E..-:-:F00.;A--.;000900090;00;09BF0000/9--:.0;.--..0;;00;:0:00;00;FF00;0;0F00;000.90;BFB0;0.-/9.
@M05620:37:000000000-D9766:1:1101:19649:4616 1:N:0:35
AGTGCCAGCTCTCAATCGCACAGGGGACCCGGGGCCTGGCACCGCCATCCAGAAAACCTATGACCTAACCAGCTACCTGGAGCACCAACTCCGCAGCCTGGCTGGGACCTATGTGAGTATCCAGCGTAGGAATCTGGGAGTTGGGGAGGAGTGAGGAGTTGGGGAAAGACAGTCCTAACCGTGGAGGGTTCTGGTAAATGATGGGGTGAGGAGGGGCTCTTTGGCTCCCACCAGTCCCCCTGTCTGGTCTA
+
?A>AAFF11CFFGGGGGGAAE0B0B0AAEG0AE/EE/C/001B///A/1>B1BG@B0EH1B1B1FB110F1?/BB1B1BBG0GEHA0?>BFHGEEEE/BGF0FFC/G0/0?1?@GHHHHHGHHHGGGGGGHHHHGHHHFGGHHHGGEGGCCCGGHHCCGHHHGGGGHHGGGGGGGGGGGGGFFGFGGGFGGGGFFFFFFFFFFFFFF@FFFEFF@@@?FFFFFFFFFFFFFFFFFFFFFF@FFFFFFFFFF
@M05620:37:000000000-D9766:1:1101:21784:4632 1:N:0:35
GAGGCTGCTTTGGAAGAAACTCATAGATTACTGCAACAGTTCCCCCTGGACCTGGAAAAGTTTCTTGCCTGGCTTACAGAAGCTGAAACAACTTCCCCTGCATCATACAGGCTGATACCCGTACGGCAAGGCTCATCGACGCCTCAAAGGGCGTCAACGAGCTGATGAAACACTGGCAAGTCAGTCCGGCATTTCCGCTTTAGCACTCTTGTGGATCCAATTGAACAATTCTCAGCATTTGTACTTGTAAC
+
BAABBBFBFFFFGGGGGGGGGGHHHHHHHHHHHHHHHHHGGHHHHGGGHHHHHHHHHFHHFHHHHHHHHHHHHHHHHHHHHHHHHHHHHHGHBGHHHHHGHHHHHBHH3BG1FH1FFH3G/FGF//<>EFFHB?23B2B<B//@E2F<DG/<>A@AEGDG.>EHHHH0DGHH.GHHHHH.=C:CGH0;DGGGFHGGGGGGGGGGGGGGGGGFGGGGGGGGGGGGGGFFFFFFFFFFFFFFFFFFFF///;9
@M05620:37:000000000-D9766:1:1101:11510:4658 1:N:0:35
ACCACACCTTCTACAATGAGCTGCGTGTGGCTCCCGAGGAGCACCCCGTGCTGCTGACCGAGGCCCCCCTGAACCCCAAGGCCAACCGCGAGAAGATGACCCAGGTGCGTGGCCCGCTACCTCTTCTGGTGGCCGCCTCCCTCCTTCCTGGCCTCCCGGCGCTGCGCCCTTTCTCACTGGTTCTCTCTTCTGCCGTTTTCCGTAGGACTCTCTTCTCTGACCTGCGTCTCCTTTGGAACTCTGCAGGTTCT
+
BBBBBBBAFFFFGGGGGG5AGAGFGGGAAEHHGFGEDEGGGHHHHGGGEEGGGHHHHHH0EGCGGGGGGGGFGHHGGGGHGHHHHGGGDG/<<DHGHDHHGEHGFFF1><ADGHGCGGG?GHHGHHHD0GGDHHGGCGDCGGGGGGGGFFGGGGGGGGG-;B@BFBBDBBFFFFFFFFFF/FFBFFF/FFFFFFBDFFFFFFFF??BFFFFFFFFFFFFFFFFBABF<FFFFFFFFFFFFFFFFFF.AFFF
@M05620:37:000000000-D9766:1:1101:14798:4666 1:N:0:35
AGTGCCAGCTCTCAATCGCACAGGGGACCCAGGGCCTGGCCCCTCCATCCAGAAAACCTATGACCTCACCCGCTACCTGGAGCACCAACTCCGCAGCTTGGCTGGGACCTATGTGAGTATCCAGCGTAGGAATCTGGGAGTTGGGGAGGAGTGAGGAGTTGGGGAAAGACAGTCCTAACCGTGGAGGGTTCTGGTAAATGATGGGGTGAGGAGGGGCTCTTTGGCTCCCACCAGTCCCCCTGTCTGGTCTA
+
AAAAAFFFCFFFGGGGGGGCGGHGGGGGEGHHFEGGCFHHGHGHGGHHHHHHFHHGHGHGHHFHHGHHHHHGG>FGHHHHHHHHHHGHGHGHEEEEEEGHGHHGCEHHGHHHDFDGHHHHH3?GHG<CDAGHFHHHHGHGGHHHGGGGCDD>GHHHHGCGHH-@EDHHHFHHF0;GHHHHAEEGEEGC.AFFGG;CGGGGGGGGGGFFFFFFFDDAFFAFFF/BFFFE?FFAEFBFFFF.BFFFFF/BBFB
@M05620:37:000000000-D9766:1:1101:12655:4674 1:N:0:35
ACCACACCTTCTACAATGAGCTGCGTGTGGCTCCCGAGGAGCACCCCGTGCTGCTGACCGAGGCCCCCCTGAACCCCAAGGCCAACCGCGAGAAGATGACCCAGGTGAGTGGCCCGCTACCTCTTCTGGTGGCCGCCTCCCTCCTTCCTGGCCTCCCGGAGCTGCGCCCTTTCTCACTGGTTCTCTCTTCTGCCGTTTTCCGTAGGACTCTCTTCTCTGACCTGAGTCTCCTTTGGAACTCTGCAGGTTCT
+
CBCDDDDDFFFFGGGGGGFGGGHHGGGBEFHHHGGGDGEEEHHHHGGGFGGGGHGHHHHGGGCGGGGGGGGHHHHGGGGHGHHHHGGGGGBDGGHGHHHHHHHHGHHHHHHGGHHGGGGGHHHHHHHHHHHGHHGGGGGHGHHGHGGGGGGGGGGGGGGGGGGGGGFFFFFFFFHHHHHFFFFFFFFFFFFFFFFFFFFFFFFFDFFFFFFFFFHHFFFFFFFFFFFFFFFFFFFFFFFFFHHFHFFFFFF
@M05620:37:000000000-D9766:1:1101:8429:4694 1:N:0:35
AGTGCCAGCTCTCAATCGCACAGGGGACCCAGGGCCTGGCCCCTCCATCCAGAAAAACTATGACCTCACCCGCGACCTGGAGCACCAACGCCGCAGCGTGGCTGGGAGCTATGTGAGTATCCAGCGTAGTAATCTGGGCCTTGGGGAGGAGTGAGGAGTTGGGGAAAGACTGTCCTAACCGTGGAGGGTTCTGGTAAATGATGGGGTGAGGAGGGGCTCTTTGGCTCCCACCAGTCCCCCCGTCTGGTCTA
+
11>AADF11CBFEEGGFA1FA000B0AAEE0BF?EA//ABBAF/AEF11A11FCAB0B11DADBFAFG?>0//>>EG/0FFFH/B>0?E/>EEE?/>/?C//F</<0/?0<1G1?11?11@<1>CC.<A.<FDGF0<<..<<//<<.:-../.00;0::CFB-99.A.990;:C09B0/C9..9::-;BFF//:B//9//9/9/9-A@-AFFB-;@@@F///B//BBA-9AAEFF/;B-;--;-A9F///;
@M05620:37:000000000-D9766:1:1101:14276:4714 1:N:0:35
GAGGCTGCTTTGGACGAAACTCATAGATTACTGCAACAGTTCCCCGTGGACCTGGAGAAGTTTCTTGCCTGGCTTAAAGAAGCTGAAACAACTGCCAATGAATCCTACAGGATGCTACCAGAAAGGAAAAGCTACTAGAAGAATCCAAGGGAGTAAAAGAGCTGATGAAACAATGGCAAGCAAGTCAGGAATTTCCGCTTTAGCACTATTGGGGATACAAAAGAACAATTGTCAGCATTAGAACTTGCAAC
+
>3AA>>CBFBB4F44AEE?EGGHHHCHHGFBADG3BCGBFE5AA22B22?BBFGAB131BDDFDDDF53B3BABF3DBDBGG3BF33BBB1BGHGF3GBBB3BBF443@33BBBBB?BB3B0B?B0BBB23B3B?B?B???2B2B22?2?/??/<22@2?2@111?D111?<C1?<?<1.<<0<1<11010000==<A.<CD==CHC0;00::-::/:0:0./;.://9;00;;000;0090;0;00009;
@M05620:37:000000000-D9766:1:1101:6934:4731 1:N:0:35
ACCACACCTTCTACAATGAGCTGCGTGTGGCTCCCGAGGAGCACCCCGTGCTGCTGACCGAGGCCCCCCTGAACCCCAAGGCCAACCGCGAGAAGATGACCCAGGTGAGTGGCCCGCTACCTCTTCTGGTGGCCGCCTCCCTCCTTCCTGGCCTCCCGGAGCTGCGCCCTTTCTCACTGGTTCTCTCTTCTGCCGTTTTCCGTAGGACTCTCTTCTCTGACCTGCGTCTCCTTTGGAACTCTGCAGGTTCT
+
CCCECDC>FFFFGGGGGGBFGGHHGGGBAEFFHBFE?EAEEGDHHGGFGGGGGHGHHHHEFCGGGGGGGGGHFHHGGGGHGHHHHGGGDG>BFGHFHHHHHHHHGHH1GGHGGHGGGGGGHHHHHHHHHHHGHHGGGGGHGHHGHGGGGGFGGGGGGGG9<DGGGGFFFFFFFFFFFFFFFFFFFFFFFFFFFFFFFFFFFFFFDFFFFFFFFFFFFFFFFFFF.@FFFFFFFFFFFFFFFFFFFFFFFFF
@M05620:37:000000000-D9766:1:1101:16734:4741 1:N:0:35
AGTGCCAGCTCTCAATCGCACAGGGGACCCAGGGCCTGGCCCCTCCATCCAGAAAACCTATGACCTCACCCGCTACCTGGAGCACCAACTCCGCAGCTTGGCTGGGACCTATGTGAGTATCCAGCGTAGGAATCTGGGAGTTGGGGAGGAGTGAGGAGTTGGGGAAAGACAGTCCTAACCGTGGAGGGTTCTGGTAAATGATGGGGTGAGGAGGGGCTCTTTGGCTCCCACCAGTCCCCCTGTCTGGTCTA
+
AB>AAFFFBFFFGGGFFGGCGGHDGGGGGGHHGGGEFGHHGHGHGGHHHGHHHGHFHGHHGGHHHHHHHHHGG/EEHHFHCCHHHHHEGFHGEEEGGGGCEHHGGGHHGHHHHHHHHHHHHHHHHGGGGGHHHHHHHHGGGHHHGGGGGGGGHHHHHGHHHHGGGGHHHHHHHHHHHGGHGEEBGGGGEFFGGGCBFGGGFGGGGGDBFFFFFFBBBBFFEFFFFFFFFFFFFFBFFFFFBFFFFFFFFFF
@M05620:37:000000000-D9766:1:1101:6915:4745 1:N:0:35
TCCAAACAGGCTACAATGAGCTGCGTGAGGGACATGAGCAGCACGTCATGCTGCTGACCTAGGTCCCTAGGAACCCCAAGGCTAACCGAGAGAAGATGACCCAGGTGCGCGGCCAGCTGCATCTTTTGATGGCGGCCTCCCTCCTTCCTGCCCTCCCAGATATACGCCCTTTCTCCCTGTATCTTTCTTCTGCCGTTTCCCGTATGACTCTCTTTTATGCCCTAGGTCTCCTTTGGAACTCTGAATTTTCT
+
1>>A11>1111BA11BBB1B11B1A000AB00A01B1111B000/B//AD1DDEGG10011AA1DBB11ABB1B>//?//BF1B10>>///>/1F1B11FBB///1B1>/<//B///11@0@1@>2>1/@>?0//>-><FC//EFBGC=0/<.<.::/0.00000::@--C0009099B00000000;;C00;0-;.9/;C..--//////////9/;/;B/:-;///;B9/;/:B//99/;B////9;FF
@M05620:37:000000000-D9766:1:1101:6720:4775 1:N:0:35
GAGGCTGCTTTGGAAGAAACTCATAGATTACTGCAACAGTTCCCCCTGGACCTGGAAAAGTTTCTTGCCTGGCTTACAGAAGCTGAAACAACTGCCAAGTCATCCTACCAGCTGCTCCCCAGCAGGCAAGGCTACTCAACGCAACAACGGGCATCACCGAGACGCTGAACCCATAGCCCATCCATAAAACATTTCCGCTTTAGCCCTCTTATGGCCACAAATGAACCATTCTCAGCATTTGCACTTGCCAC
+
CCCCCCFBFFFFGGGGGGGGGGHHHHHHHHHHHHGHGHHGHGHHHGGGGHHHHHHGFFHHFGHHHHGGHHHHHHHGHHHHHFHHHGFHGHEHHH3BGH1B3B@4D3BB13B1BBBG3@1E2/0?0/?/0??GFCFFG3?2//</>F/?>////??F1??/<<..-<<>11<DCG/0<0<.</.000:;0;C<:;CB.E.;EB0;/;CEFG0;0/;/;EF..;9;BBA?FGBFF0///;/99//;BF///:;
@M05620:37:000000000-D9766:1:1101:6890:4794 1:N:0:35
AGTGCCAGCTCTCAATCGCACAGGGGACCCAGGGCCTGGCCCCTCCATCCAGAAAACCTATGACCTCACCCGCTACCTGGAGCACCAACTCCGCAGCTTGGCTGGGACCTATGTGAGTATCCAGCGTAGGAATCTGGGAGTTGGGGGGGAGTGAGGAGTTGGGGAAAGACAGTCCTAACCGTGGAGGGTTCTGGTAAATGATGGGGTGAGGAGGGGCTCTTTGGCTCCCGCCAGTCCCCCTGTCTGGTCAA
+
AAAAAFBFAFFBAEFGGCF1EAEGAABEEEHHGGGFGFHGFHGHGGGHHHFHHFHHHGHHH1GHHHHHHHHGGGCEHHGFHHFFGCEGGEHHGE?EGEHHFHGGA/B</BBFG>BFFH2F2GHG0BC/</@1<FGGGFFFC0FC>--9;-9AFBFF/-9FBF@-:A-::9/:9/9BB/F--AE=AE9-;AFFFFB//BFFF///;BB----9AF?;??FFFFBF//;EA-99@9BBFF-A-:BFBBFFF//
@M05620:37:000000000-D9766:1:1101:11791:4798 1:N:0:35
ACCACACCTTCTACAATGAGCTGCGTGTGGCTCCCGAGGAGCACCCCGTGCTGCTGACCGAGGCCCCCCTGAACCCCAAGGCCAACCGCGAGAAGATGACCCAGGTGAGTGGCCCGCTACCTCTTCTGGTGGCCGCCTCCCTCCTTCCTGGCCTCCCGGAGCTGCGCCCTTTCTCACTGGTTCTCTCTTCTGCCGTTTTCCGTAGGACTCTCTTCTCTGACCTGAGTCTCCTTTGTAACTCTGCAGGTTCT
+
>AABBBBBFFFFFGGFGGGGGFHHGGGGHGHHHGGG?EGGEHHHHGGGEEGFFHHHHHHGGGGGGGEGGGGHHHHGGGFAFHHHE?FEGFGGGAGC2FGHHH/?/?FGHGHFFHHGGCCDHHHE0D0=D0/AGH?@DDF.:C:A/9F/BFFGFEGGG.?B?@;BGGFFF;/FFFFFFBFFBFFFFFF9FFFFBBDDFFFFFFF?9.FFFFFFBFF/B;/BBB/BB9FBFFFFFFF//BBBFFFFBB.;;FF
@M05620:37:000000000-D9766:1:1101:10319:4821 1:N:0:35
ACCACACCTTCTACAATGCGCTGCGTGTGGCTCCCGAGGAGCACCCCGTGCTGCTGACCGAGGCCCCCCTGAACCCCAAGGCCAACCGCGAGAAGATGAGGCGAGTGGCCCGCTCCCTCTTCTGGTGGCCGCCTCCCTCCTTCCTGGCCTCCCGGCGCTGCGCCCTTTCTCCCTTGTTCTCTCTTCTGCCGTTTTCCGTCGGACTCTCTTCTCTGTCCTGCGTCTCCTTTTGAACGCTTCCGGTTCTCGAT
+
BBBBBBB3BCFFGGGGGG4EEGGGGGGA2EGGGBFF?FEGCHFHHGG0AEFGEHGHHHH>EE?EGGGGGGGHGHHGGGGHGHHHHGGGGG>BGGHEGHHCG//->AHGE0.<DC<.EHHFHHHH0=CDC.;-BD:EGGGGGGGGGG/CABAGGDBBB-@BFB-;@@FFFFFBFF/BBFBB9BFFFFFB/BB..BA9B.B9BBB-9/;FFFFFFFF/;99BFBF-9999B///9//....;99B;D.:9.BF
@M05620:37:000000000-D9766:1:1101:23136:4835 1:N:0:35
AGTGCCAGCTCTCAATCGCACAGGGGACCCAGGGCCTGGCCCCTCCATCCAGAAAACCTATGACCTCACCCGCTACCTGGAGCACCAACTCCGCAGCTTGGCTGGGACCTATGTGAGTATCCAGCGTAGGAATCTGGGAGTTGGGGAGGAGTGAGGAGTTGGGGAAAGACAGTCCTAACCGTGGAGGGTTCTGGTAAATGATGGGGTGAGGAGGGGCTCTTTGGCTCCCACCAGTCCCCCTGTCTGGTCTA
+
AAAAA@1CAFFF1GGFGGGGGCHGGGGGGE0GFEFE/FHFHHGHGGFHHGFHHHHHHGHHGHHHHHHCHHHEEEEGHHHHHFHHHHHHGHHHGGGCGCEGGHHGGGHHGHHHHHGHHHHHHHHHHGGGGGHHHHHHHGHGCHHGGGGGGGGGHHHGFGHHHHGGGGGGHFHHHHHHGHHHGGGGGGGGGGGGGGGGGGGGGGGGGGF@FFFFFF@@@@FFFFFFFFFFFFFBFFFFFFFF@FFFFFFFFFF
@M05620:37:000000000-D9766:1:1101:12642:4841 1:N:0:35
AGTGCCAGCTCTCAATCGCACAGGGGACCCAGGGCCTGGCCCCTCCATCCAGAAAACCTATGACCTCACCCGCTACCTGGAGCACCAACTCCGCAGCTTGGCTGGGACCTATGTGAGTATCCAGCGTAGGAATCTGGGAGTTGGGGAGGAGTGAGGAGTTGGGGAAAGACAGTCCTAACCGTGGAGGGTTCTGGTAAATGATGGGGTGAGGAGGGGCTCTTTGGCTCCCACCAGTCCCCCTGTCTGGTCTA
+
>AA3>FFFBFFFG4GGGGGAECHFGAEFFGHGBEEEGFHHHHGHGGHGHHHHHGHGHGHHHFHHHHHHHHHGG>EGHHHHBGHHHHFFFFFGDGGGGGGHGHHGGFHHGHHHHHHHHHHHHHHHHGGGGGHHHHHHHHFGGHHHGGGGGGGGHHHHHGHHHHGGGGHHHHHGHHHHHHHHGGGGGGGGGGGGGGFGGGGGGGGGGGFFFFFFFFFFFFFFFFFFFFFFFFFFFFFFFFFFFFFFFFFFFFF
@M05620:37:000000000-D9766:1:1101:19267:4856 1:N:0:35
AGTGCCAGCTCTCAATCGCACAGGGGACCCAGGGCCTGGCCCCTCCATCCAGAAAACCTATGACCTCACCCGCTACCTGGAGCACCAACTCCGCAGCTTGGCTGGGACCTATGTGAGTATCCAGCGTAGGAATCTGGGAGTTGGGGAGGAGTGAGGAGTTGGGGAAAGACAGTCCTAACCGTGGAGGGTTCTGGTAAATGATGGGGTGAGGAGGGGCTCTTTGGCTCCCACCAGTCCCCCTGTCTGGTCTA
+
3>>ABDBFBFFFGGGGGFGG?EHFFEFGEFGHGGFFGEHFCGGHGGFHBGFEG33BFE3GHFFHGH3GHHHGGG?EGHHFHGH11FGHG3GHG?/EE3GHGHHGGEHHGFHHHH2GHGHHGHHHHGGGGGHHGHHHHGGGCHFHGCFGGGGHHHHAHGHH0GCCEGHHHHHHHFGHHHHHG.EGGGGG;CFGGGGGGGGEGGGGGGFBFFFFFFB-B9EFFFFFFFFFFFFFF?FFFFFF-AFFFBB/;FB
@M05620:37:000000000-D9766:1:1101:17171:4874 1:N:0:35
ACCACACCTTCTACAATGAGCTGCGTGTGGCTCCCGAGGAGCACCCCGTGCTGCTGACCGAGGCCCCCCTGAACCCCAAGGCCAACCGCGAGAAGATGACCCAGGTGAGTGGCCCGCTACCTCTTCTGGTGGCCGCCTCCCTCCTTCCTGGCCTCCCGGAGCTGCGCCCTTTCTCACTGGTTCTCTCTTCTGCCGTTTTCCGTAGGACTCTCTTCTCTGACCTGAGTCTCCTTTGGAACTCTGCAGGTTCT
+
BBBBBBBBFFFFGGGGGGGGGFHFGEEA4AGHGFGECFGGCHHHHGGGGGGGGHGHHHGFGGFGGGGGGGGHFFHGGGGHFGHHHGEEDG@CCGHFGHGHHHGHGGHFHGHGGHHGGGGGHHHHHHHHHHHGHHGGGGGHGHHGHGGGGGGGGGGGGGGBGGGGGGFFFFFFFFFFFFFFFFFFFFFFFFFFFFFFFFFFFFFFFFFFFFFFFFFFFFFFFFFFBFFFFFFFFFFFFFFFFFFFFFFFFFF
@M05620:37:000000000-D9766:1:1101:19430:4899 1:N:0:35
AGTGCCAGCTCTCAATCGCACAGGGGACCCAGGGCCTGGCCCCTCCATCCAGAAAACCTATGACCTCACCCGCTACCTGGAGCACCAACTCCGCAGCTTGGCTGGGACCTATGTGAGTATCCAGCGTAGGAATCTGGGAGTTGGGGAGGAGTGAGGAGTTGGGGAAAGACAGTCCTAACCGTGGAGGGTTCTGGTAAATGATGGGGTGAGGAGGGGCTCTTTGGCTCCCACCAGTCCCCCTGTCTGGTCTA
+
AA>AAFF11CFFG1GGGGGGGGHCGEEAAEGFFEEE/FGHAGGFGGHHHHHHBGGHGFHBGHBGHHHHHGFEGEEGHFHHBGHHHHHCEHHHGGGEEHGH?GHGGCHHGHHFHHFHFGHHHHHGHGGGGGHHHHHHHBFFAFGH?CFGGGEGHHHHCC/CGH-ACCEHEHHGHFHHHHHHGEGAGGG@;FFGGGFGGGGGGGGGFBB@FFFFFF@<@@FFFFFFFFFFFFFFFF/BFFFF@FFFFFFFFFF
@M05620:37:000000000-D9766:1:1101:12752:4905 1:N:0:35
ACCACCCCTTCTCCAATGAGCTGCGTGTGGCTCCCGCGGAGCCCCCCGTGCTGCTGACCGAGGCCCCCCTGAACCCCAAGGCCACCCGCTAGGAACTTACCCCGGTGAGTGGCCCGCTACCTCTTCTGGTGGCCGCCTCCCTCCTTCCTGGCCTCCCGGAGCTGCGCCCTTTCTCACTGGTTCTCTCTTCTGCCGTTTTCCGTAGGACTCTCTTCTCTGACCTGAGTCTCCTTTGTAACTCTGCAGGTTCT
+
>A>>A1>>AFFFBGGFBFG1BAFBEEEB00BFFAFB/AE//A/BEGEG?>E/1@B@FGHE/>/>F?>EEGGB1BGGGG/??<FG/GG>B/>?0110?1<FGG.>@-<CGH0CEH<ACCCCHFHHH<C;C0/.CF-?AAEFEGGGBBFFBBBAAFFFFF-@@@9BF@@F@@FFFFFFFF/F9FFBF/B9FFFBB/-;9BEBF?;-9AFFFFFFBFBBFF/FFF/FF-9;BBFFF/999/BFF/9BFFFFB9;
@M05620:37:000000000-D9766:1:1101:11207:4908 1:N:0:35
ACCACACCTTCTACAATGAGCTGCGTGTGGCTCCCGAGGAGCACCCCGTGCTGCTGACCGAGGCCCCCCTGAACCCCAAGGCCAACCGCGAGAAGATGACCCAGGTGAGTGGCCCGCTACCTCTTCTGGTGGCCGCCTCCCTCCTTCCTGGCCTCCCGGAGCTGCGCCCTTTCTCACTGGTTCTCTCTTCTGCCGTTTTCCGTAGGACTCTCTTCTCTGACCTGAGTCTCCTTTGGAACTCTGCAGGTTCT
+
ABABBBABFFFFFFGGDGGGGGHHGEGEFEHHGGGGGEFGGGHHHGGGGGGGHGHHGHHEGGGGGGGGGGGFHHHGGGGHGHHHHGGGGGGGGGHHHHHHHHHGGHHGHHHGGHHGGGGGHHHHHHHHHHGGHHGGGGGHGHHGHGGGGGGGGGGGGGGCGGGGGGFFFFFFFFFFFFFFFFFFFFFFFFFFFFFDFFFFFFFFDFFFFFFFFFFFFFFFFFFF/FFFFFFFFFFFFFFFFFFFFFFFFFF
@M05620:37:000000000-D9766:1:1101:9775:4973 1:N:0:35
GCGGCTGCTTTGGAAGCACCTCATAGATGACTGCCACAGTGCCCCCTGTCCCGTTAACCGTTGCGTGCCTGGCTGCCAGAAGCTACAACGCCTTCACCTGCATCATACCGGCTGCTCCCCTTACGGCACGGCTCCTCGACGCCTTCACGGGCGTCCACGAGCTGATGCACCCCTTGCACGTCCGTCCGGCCTTTCCGCTTTAGAAATCTTGTGGTTCCAATTGACCCATTCTCAGCATTTGTCCTTGTCAC
+
11>1A1AAFFFD11BFEGCFBB11DDFBB3BF1BB1B0BB11BFFEAAABF1/BBAAFH/EE/A/B/BBFGGHF/BBGHB>FHB1B1@B///0/>1BBFEGHH11BBG0AE/EGFFDB?ECGHFFG<>/?ACGGGHHGGG@GGH.<<DGFG@CCCGG0;;;:;FFGGFGGGB@G:CFG0CFGG@EFF@@@?FFF9BBFFFFFF//9;;FFFFFF-9B:/BFFF/FFF-:/:BF9BFF/;BFF/;FFFFFFF
@M05620:37:000000000-D9766:1:1101:10555:4974 1:N:0:35
ACCACACCTTCTACAATGAGCTGCGTGTGGCTCCCGAGGAGCACCCCGTGCTGCTGACCGAGGCCCCCCTGAACCCCAAGGCCAACCGCGAGAAGATGACCCAGGTGAGTGGCCCGCTACCTCTTCTGGTGGCCGCCTCCCTCCTTCCTGGCCTCCCGGAGCTGCGCCCTTTCTCACTGGTTCTCTCTTCTGCCGTTTTCCGTAGGACTCTCTTCTCTGACCTGCGTCTCCTTTGGAACTCTGCAGGTTCT
+
BCCCBCBCFFFFGGGGGGGGGGHHGGGGHGGHHGGGDFG2EHHHHGGGGGGGHHHHHHHGGGGGGGGGGGGHHHHGGGGHGHHHHGGGGGCGCGGHHHHHHHEGGHG1GHHGGHHGGGGGHHHHHHHHHHEDHHGGGGGHGHHGHGGGGEGGGGGGGFG?BGGGGGFFFFFFFFFFFFFFFFFFFFFFFFFFFFFDFFFFFFFFFDFFFFFFFFFFFFFFFFFF.BFFFFFFFFEFFFFFFFFFFFFFFFF
@M05620:37:000000000-D9766:1:1101:24227:4984 1:N:0:35
GAGGCTGCTTTGGAAGAAACTCATAGATTACTGCAACAGTTCCCCCTGGACCTGGAAAAGTTTCTTGCCTGGCTTACAGAAGCTGAAACCACTGCCAATGAATCCTACCAGCTGCTCCCCAGAAGGCAAGGCTACTCAACGCATCAACGGGCATCAACGAGATGATGAACCCATGGCACATCCGTAAGACATTTCCGCTTTAGCCCTCTTGTGGCTACAATTGAACCATTCTCAGCATTTGTACTTGTCAC
+
1>>AA1>AFFBFGGGE1AFFAFFGHGHHH1FGHHBAFFGAFGHHHG0F/EGGFBGHHG0BFGGHFHGFHHHHHH01GGHFGHHBBGHHH0FFHH1BF1FCG1GBB1BFF11>FGHF1FFE0/?BBGHG0?//<GHHH1BBC///>BGBECE?/@@?FFCEAE/?DGHHH1>.>F<00F1/=0<.<<<.0<<GFHHF?AA:CGC:/:CEFF099CEF0FFB0;BFGG..;99CB0;F09CFFCEFGGF9FF:
@M05620:37:000000000-D9766:1:1101:8083:5046 1:N:0:35
ACCACACCTTCTACAATGAGCTGCGTGTGGCTCCCGAGGAGCACCCCGTGCTGCTGACCGAGGCCCCCCTGAACCCCAAGGCCAACCGCGAGAAGATGACCCAGGTGAGGGACCCGCCACCTCTTCTGGGGGCCGCCTCCCTCCCTCCTGGCCTCCCGGCGCTGCGCCCTTTCTCACGGGCTCTCTCTCCTGCCGTTTTCCGTAGGACTCTCTTCCCTGACCTGCGTTTCCTTTGGAACTCCGCAGGTTCT
+
BBABBB@AFFFDFGGGGGGGGGHGGEEEHGHHHGAA2AEEFHFHHGGG1EEFFDBGHEFE?ECGGGEGGGGFFHHFGGGFGHHHHFGEGDCGCDHFHGHHHH//F1?1?0?/?<ACD--.<<C0<<0=0/-:----:.C.A/9../;./C/.C0.99:-;---;ABBD-@9BFBF/:..--;A//9/9//9;/9-9A/A9:9/:..//9/9/99;/.;/.9//..-9.-99;B/;/B/B///9.-9-;9;;
@M05620:37:000000000-D9766:1:1101:22592:5049 1:N:0:35
GAGGCTGCTTTGGAAGAAACTCATAGATTACTGCAACAGTTCCCCCTGGACCTGGAAAAGTTTCTTGCCTGGCTTACAGAAGCTGAAACAACTGCCAATGCATCCTACAGGCTGCTACCCGTAAGGCAAGGCTCCTCGACGCCACAACGGGCGTAAACGAGATGATGAAACAATGGCAAGTCCGTCAGGCATTTCCGCTTTAGCACTCTTGTGGCTACAATTGAACAATTCTCAGCATTTGTACTTGTAAC
+
BCCCCCFCFFFFGFGGGGGGGGHHHHHHHHHGHHHHHHHDGHHHHGGGHHHHHHHHHHHHFGHHHHHHHHHHHHHHHHHHHHHHHHHHHHHHHHHHHHHHHHHHHFFH33B1BFFHBGHH/EEEGH3GAFEGHAFFG/?/>///?0?/>CG//>->>FEGFDGHHHHDGHH/<GHHHHG.<:0:CGG./;;CGGGGGGGGGGGGGGGGGGGGGG?FBFGGGFFGFFFFFFBBFFFFFFFFFBFFFFFBBFF
@M05620:37:000000000-D9766:1:1101:15662:5070 1:N:0:35
AGTGCCAGCTCTCAATCGCACAGGGGACCCAGGGCCTGGCCCCTCCATCCAGAAAACCTATGACCTCACCCGCTACCTGGAGCACCAACTCCGCAGCTTGGCTGGGACCTATGTGAGTATCCAGCGTAGGAATCTGGGAGTTGGGGAGGAGTGAGGAGTTGGGGAAAGACAGTCCTAACCGTGGAGGGTTCTGGTAAATGATGGGGTGAGGAGGGGCTCTTTGGCTCCCACCAGTCCCCCTGTCTGGTCTA
+
AAAAAFFFBFFFGGGGGGGCGGHGGGGGGGHHGGGGEFHHFHGHGGHHHHHHHHHHHGHHHHFHHGHHHHHGGEEGHHHHGGHHHHHHGHHHEGGGGHHHGGHGGGHHGHHHHHFHHHHHHHHHHGDGGGHHHHHHHHHGGHHHGGGGGGEHHHHHHGHHHHGGGGHHHHHHHHHHHHHHGGGGGGGGEGGGGGGGGGGGGGGGGGDFFFFFFFFFFFFFFFFFFFFFFFFFFFFFFFFFFFFFFFFFFFB
@M05620:37:000000000-D9766:1:1101:22447:5099 1:N:0:35
AGTGCCAGCTCTCAATCGCACAGGGGACCCAGGGCCTGGCCCCTCCATCCAGAAAACCTATGACCTCACCCGCTACCTGGAGCACCAACTCCGCAGCTTGGCTGGGACCTATGTGAGTATCCAGCGTAGGAATCTGGGAGTTGGGGAGGAGTGAGGAGTTGGGGAAAGACAGTCCTAACCGTGGAGGGTTCTGGTAAATGATGGGGTGAGGAGGGGCTCTTTGGCTCCCACCAGTCCCCCTGTCTGGTCTA
+
1>1>ADDFAFFFGGGBFFGGAEFECGGGG0GHGG?/FAGAFHGHGGEHAAGEG01BGE0GHHHHFH@GHHHGGG/EGHHFHHHECFGHGCGHGGGG/GHHGHHGCGHHGHHHHHFHGHHHHHHHFGCCGGHHHHFFHHFFGHFB/->AGCEGADHFF.GHHGGGGGHHHHHHHHHHGHHHGGGGFGGGEGFGGGGGGGGGGGGGGGF@FFFFFF?@@@FFFFFFFFFFFFFFFFFFFFFF@FFFFFFFFFF
@M05620:37:000000000-D9766:1:1101:10504:5108 1:N:0:35
AGTGCCAGCTCTCAATCGCACAGGGGACCCAGGGCCTGGCCCCTCCATCCAGAAAACCTATGACCTCACCCGCTACCTGGAGCACCAACTCCGCAGCTTGGCTGGGACCTATGTGAGTATCCAGCGTAGGAATCTGGGAGTTGGGGAGGAGTGAGGAGTTGGGGAAAGACAGTCCTAACCGTGGAGGGTTCTGGTAAATGATGGGGTGAGGAGGGGCTCTTTGGCTCCCACCAGTCCCCCTGTCTGGTCTA
+
1>1>1FFFAFCFGF3EFCFGECCFAEEGGFGGACEECFFGFHEHEGHHHGGFEEHGFGHGFG2GGGHHHHHE///>FGFHHFGH0GCFEBHGE///>01FEHCFC/<GEHFFHHB2FGFGHEHGFCEAC/@1@FBDGHHGEGHF?CFG?A?<<0GGHGHHDGCGEFHHHHFHCBGHHFCC?CEGGGGGCFFBFF0CFGBBF0CFGG?@AFFFB?@;@@FFFB/BFFFEFFFFFF/9BFEB@EFFFFF/::/
@M05620:37:000000000-D9766:1:1101:20805:5117 1:N:0:35
AGTGCCAGCTCTCAATCGCACAGGGGACCCAGGGCCTGGCCCCTCCATCCAGAAAACCTATGACCTCACCCGCTACCTGGAGCACCAACTCCGCAGCTTGGCTGGGACCTATGTGAGTATCCAGCGTAGGAATCTGGGAGTTGGGGAGGAGTGAGGAGTTGGGGAAAGACAGTCCTAACCGTGGAGGGTTCTGGTAAATGATGGGGTGAGGAGGGGCTCTTTGGCTCCCACCAGTCCCCCTGTCTGGTCTA
+
11>AAFDFAFF3AGGGFEFGAGFHAEGGGFHHGGEAF/GFGHGHGGFF1GHFGC1FGE0GHHHHHHFFHHHGGGGGHHHHHHHECGFHGHHHGGGGGHHHGHHGGGHHGHHHHHHHHHHHHHHHHCCFGGHHHHHFHHHGGGHHGGGGGGGHHHHHHGHHHHCGGGHHHHHHHHHHHHHHGBEGGGGG.FFGGGFGGGGGGGGGGGF@FFFFFF@@@?FFFFFFFFFFFFFFFFFFFFFF@FFFFFFFFFF
@M05620:37:000000000-D9766:1:1101:8809:5154 1:N:0:35
ACCACACATTCTACAATGAGCTGCGTGCGGCTCCCGAGGAGCACCCCGTGCTGCTGACCTAGGCCCCCCTGAACCCCAAGGCCACTCACGGGGAAGTGGCCCGCTACCTCTTCTGGTGTCCTCCTCCCTCCTTCCTGGCCTCCCGGCGCTGCGCCCTTTCTCGCTGGTTCTCTCTTCTGCCGTTTTCTGTCGGCCTCTCTTCTTTGACCTGAGTCTCCTTTGGACCTCTGCCGGTGCCAGCTCGGGTGCGC
+
BBBBBBB3BBDFGGGGFG5BGGHHGEF22AE2A2AB2AEEAGDGGEG0AAEF5GFHGHG5B33BGGGGGEAGFGHGGAEFCGGHG3?3B/?>///?FGB?GHG/>/<?F1??GGHHHC<FG1>GG><>F0>0FGHGFFGHHHHG.---;ABGBGGGBGG0;0.=;AAFFBFFFFFFFFFF/9;DFFF/:9BE=B;;AFFFF9B/;BBFFFB/:B/;B9/BFFFBFBFFFB//9@B-9///A/FFB-.9:@B
@M05620:37:000000000-D9766:1:1101:16439:5183 1:N:0:35
GAGGCTGCTTTGGAAGAAACTCATAGATTACTGCAACAGTTCCCCCTGGACCTGGAAAAGTTTCTTGCCTGGCTTAAAGAAGCTGAAACAACTGCCAATGCTTCCTACAGGATGCTACCAGTAAGGAAAGGCTACTAGAAGAATCCAAGGGAGTAAAAGAGCTGATGAAACAATGGCAAGTAAGTCAGGAATTTCCGCTTTAGCACTCTTGTGGATCCAATTAAACAATTCTCAGCTTTTGAACTTGCAAC
+
A3AA>AFBFBBDG4BBFGBGGGHHHGGHHFABFG4FFHBFGDABBEACAFBFGHEE332BBDFDDFFB3B3BBFG35DDFHGBBF33F@B1FGHHGFHBF34BDF@BB@331BBB@BF23@3DBB?BBB0B/33B?BB3??333D3322?<?<<233D>?2@22@FD2@FFCC1=???=/1=1?@@1<010<11>>>E.<C=0=DHC/=<0=<.<:0:0:0:0<0:0.;;00<<000;;00.00;0009;;
@M05620:37:000000000-D9766:1:1101:18739:5229 1:N:0:35
AGTGCCAGCTCTCAATCGCACAGGGGACCCAGGGCCTGGCCCCTCCATCCAGAAAACCTATGACCTCACCCGCTACCTGGAGCACCAACTCCGCAGCTTGGCTGGGACCTATGTGAGTATCCAGCGTAGGAATCTGGGAGTTGGGGAGGAGTGAGGAGTTGGGGAAAGACAGTCCTAACCGTGGAGGGTTCTGGTAAATGATGGGGTGAGGAGGGGCTCTTTGGCTCCCACCAGTCCCCCTGTCTGGTCTA
+
AAABBFFFBFFFGGGGGGGGGGHHGGGEAEHHFGGGDGHHCGGHGGHHHHHHDHFGHGHHHHFHHFGHHHHGGEFGHHHHHHHHFGHHGGHHGGGEEGFHGHHE//BGF2BFHFHHHHFHHFHHFFBGFFHHHHGHHHHGGHHEGGEGGG<<CDGHHGGHHHGGGGHHHHHHHHHHHHHFGGGGGGGGEGGGGGFGGGGGGGGGGGFFFFFFFFF-:@FFFB9BFFFFFFFFFFFFBFFFFFFFFFBFFFF
@M05620:37:000000000-D9766:1:1101:15610:5270 1:N:0:35
GAGGCTGCTTTGGAAGAAACTCATAGATTACTGCAACAGTTCCCCCTGGACCTGGAAAAGTTTCTTGCCTGGCTTACAGAAGCTGAAACAACTGCCAATGCATCATACAGGCTGATACCCATACGGAAAGGCTCATAGAAGCCTACACGGGCGTAAAAGAGCTGATGAAACACTGGCAAGACCGTCCGGCATTTCCGCTTTAGCACTCTTGTGGCTACAATTGAAACATTCTCAGCATTTGTACTTGTCAC
+
CBCCCCFBFFFFGGGGGGGGGGHHGHHHHHHHHHHHHHHGHHHHHGGGHHHHHHHHHHHHFHHHHHHHHHHHHHHHHHHHHHHHHHHHHHHHHHHHHHHHHGHGC@FG3@B1FH1F4G3B33BB0/>?>0FGHG3F4443DGHH222BFEGB/><?GGHGHH1?GHHGHHH001<>GHF.//<<<C<<-;:ACGHHGGGBGFFGFGGGGGGG0A.C0/;FG000;09CFGGFGF0B0B0F09;;FF000;;
@M05620:37:000000000-D9766:1:1101:17745:5279 1:N:0:35
AGTGCCAGCTCTCAATCGCACAGGGGACCCAGGGCCTGGCCCCTCCATCCAGAAAACCTATGACCTCACCCGCTACCTGGAGCACCAACTCCGCAGCTTGGCTGGGACCTATGTGAGTATCCAGCGTAGGAATCTGGGAGTTGGGGAGGAGTGAGGAGTTGGGGAAAGACAGTCCTAACCGTGGAGGGTTCTGGTAAATGATGGGGTGAGGAGGGGCTCTTTGGCTCCCACCAGTCCCCCTGTCTGGTCTA
+
BCABCFFFDFFFGGGGGGGGGGHGGGGGGGHHFGGGGGHHHHGHGGHHHGHHHHHHHGHHHHHHHHHHHHHGGEFGHHHHHHHHHHHHGHHHDGFGGFGHGHHGGGHHGHHHHHHHHHHHHHHHHGGGGGHHHHHHHHGGGHHHGGGGGGFGHHHHHGHHHHGGGGHHHHHHHHHHHHHHGGGGGGGGEGGGGGFFGGGGGGGGGGFFFFFFFFFFFFFFFFFFFFFFFFFFFFFFFFFFFFFFFFFFFFF
@M05620:37:000000000-D9766:1:1101:22925:5282 1:N:0:35
ACCACACCTTCTACAATGAGCTGCGTGTGGCTCCCGAGGAGCACCCCGTGCTGCTGACCGAGGCCCCCCTGAACCCCAAGGCCAACCGCGAGAAGATGACCCAGGTGAGTGGCCCGCTACCTCTTCTGGTGGCCGCCTCCCTCCTTCCTGGCCTCCCGGAGCTGCGCCCTTTCTCACTGGTTCTCTCTTCTGCCGTTTTCCGTAGGACTCTCTTCTCTGACCTGAGTCTCCTTTGGAACTCTGCAGGTTCT
+
AABCCCCCFFFFGGGGGGGGGGHHGGGEDEHHHFGGGGGGGHHHHGGGDFGGHHGHHHGGGGGGGGGGGGGHHHHFGGGHGHHHHGGGGGGGGGHHGHHHHHAAFHHDGFDFGHHGGGCCGFGFHHHHHHBACG@CGGEHGHHGFBFGFFFFFFGGE.B@ABFFFGFFFCFFFFFFFFBFBFFBFFFFFFFFFFFDFFFFFFFF?DFFFFFFFFFFFF0BFFBFFBFFBBFFFFFFFFFFFFFFFBFFFFF
@M05620:37:000000000-D9766:1:1101:16622:5300 1:N:0:35
CCACACCTTCTACAATGCGCTGAGTGTGGCTCCCGCGGCGCACCCCGTTCTGCGTACCGAGGCCCCCCTGAACCCCAAGGCCAACCGCGCGAAGATGACCCAGGTGAGTGGCCCGCTACCTCTTCTGGTGGCCGACTCCCTCCTTCCTGGCCTCCCGGAGAAGCGCCCTTTCTCACTGGTTCTCTCTTCTGCCGTTTTCCGTAGGACTCTCTTCTCTGACCTGAGTCTCCTTTGGAACTCTGCAGGTTCTA
+
AABBBBBFFF4BFGGGG4AEE?2BDGGGEHBFFGEEEG0AAAEEGG0BBBFGG>?BEFDEGGGGGGGG/?BEGHDFADHGECHFFC<@@<<A@<>=F1<CHEHEGHHHHHGGHE@DGG-C0:;FGGGG0/EG.B@GGGGG//=9FGFF/;AFFFFFFB-;-.9;@BBBBFFFBBBFFFFFFF/FFFFFFFFFF-;AFFFFFFFFFFFFFFFFFF/;BFFFFFBFFFFFFFFFFF/FF99B/9;BFF.9BFF
@M05620:37:000000000-D9766:1:1101:8550:5301 1:N:0:35
GAGGCTGCTTTGGAAGAAACTCATAGATTACTGCAACAGTTCCCCATGGACCTGGAAAAGTTTCTTGCCTTGCTTACAGAAGCTGAAACAACTGCCAATGGCCTCTGACCTGAACGACAGGTCCGCACAACTCTGCAAGTGATGAAAACAGACGATTAAAGAAGTGCACCCAAGCACTCGATTTCTGCGCTATCACTCTAACTCACAACATCTAACAATTATCAACATTTGACCGTTTAACTGCTAACACT
+
>3AA>>CAFBB4G4AABGBGFFDGHFDGHFA5DG44CGBDGADBB2AA33BBFFABB32FBDFDFFBBABAF3FB5ABBDGGEGF33FB?1FFHHFBFB33233B33B3B42B3B1?////3B3>>>//2/33?43B2FB3333B3B?2/22@/<//<2F2<F01??11?//?F.0010.>01<111>--<-./0<0=0000:00/00..;000;:C00000;0;;0:0;0000-;;C.0=0000;0;//0
@M05620:37:000000000-D9766:1:1101:19234:5305 1:N:0:35
ACCACACCTTCTACAATGAGCTGCGTGTGGCTCCCGAGGAGCACCCCGTGCTGCTGACCGAGGCCCCCCTGAACCCCAAGGCCAACCGCGAGAAGATGACCCAGGTGAGTGGCCCGCTACCTCTTCTGGTGGCCGCCTCCCTCCTTCCTGGCCTCCCGGAGCTGCGCCCTTTCTCACTGGTTCTCTCTTCTGCCGTTTTCCGTAGGACTCTCTTCTCTGACCTGAGTCTCCTTTGGAACTCTGCAGGTTCT
+
AA>ABAABFFF@BFG45ABGFGCGAEEFH2FHHGG2BAE?EHHHHGEGE1EEGFFHHHHGGGGGEGEGGGGHHHHGGGGHGHHFFGGGGCCGGGHH11DGHHHHFHHHHGHGGHHGGGGGHHHHHHGHHHHGHHGGGDGHGHHGEBFFGGGGGGGGGGGGGG.FGGBFBBFFFFFFFFFFFFFFFFFFFFFFFFBFFFFFFFFFFFFFFFFFFFFFFFFFFFFFFFFFFFFFFFFFFFFFFFFFFF?FFFF
@M05620:37:000000000-D9766:1:1101:19215:5310 1:N:0:35
ACCACACCTTCTACAATGAGCTGCGTGTGGCTCCCGAGGAGCACCCCGTGCTGCTGACCGAGGCCCCCCTGAACCCCAAGGCCAACCGCGAGAAGATGACCCAGGTGAGTGGCCCGCTACCTCTTCTGGTGGCCGCCTCCCTCCTTCCTGGCCTCCCGGAGCTGCGCCCTTTCTCACTGGTTCTCTCTTCTGCCGTTTTCCGTAGGACTCTCTTCTCTGACCTGAGTCTCCTTTGGAACTCTGCAGGTTCT
+
CCCCCCCCFFFFGGGGGGGGGGHHGFGFHGHHHGGGGGGGGHGHHGGGGEGGHHHHHHHGGGGGGGGGGGGHGHHGGGGHGHHHHGGGGGGGGGHHHHHHHHHHGHHHHHHGGHHGGGGGHHHHHHHHHHHGHHGGGGGHGHHGHGGGGGGGGGGGGG-;@FGGGGFFFFFFFFFFFFFFFFFFFFFFFFFFFFFFFFFFFFFFFFFFFFFFFFFFFFFFFFFFFFFFFFFFFFFFFFFFFFFFFFFFFFF
@M05620:37:000000000-D9766:1:1101:8112:5333 1:N:0:35
ACCACACCTTCTACAATGAGCTGCGTGTGGCTCCCGAGGAGCACCCCGTGCTGCTGACCGAGGCCCCCCTGAACCCCAAGGCCAACCGCGAGAAGATGACCCAGGGTGCGTGCCCGGTACCTCTTCTTGGAGCCGCCTACCTCCTTACTTGGCTCCCGGGGCTGGGGCACTTCTCACTTGGTCTCTCTTCTTGCGATTTCCGTAGGACTCTCTTCTCTGACCTGCGTCTCCTTTTGGACTCTTCAGGGTCT
+
AAA>AAAAFFFFGBFFAG1FGCHHG00AA0FBABFE?EGGGHHHHGGGE/EFHHHCHHGE/EGGG/FGGGGBGCHGGG>G//FHHG/<BG/<<CGE1?>1<F//F/0////<.>>.-><CG000=0=0=00</<--:../;00::<0;;0;0:/0999----99---9-9-9///99//;/;//////;////9;-;AE/9A/-99/B/B///9//99//9;/--9-;9:B/9BBF-B9//;///;;-;/-
@M05620:37:000000000-D9766:1:1101:12784:5363 1:N:0:35
ACCACACCTTCTACAATGAGCTGCGTGTGGCTCCCGAGGAGCACCCCGTGCTGCTGACCGAGGCCCCCCTGAACCCCAAGGCCAACCGCGAGAAGATGACCCAGGTGAGTGGCCCGCTACCTCTTCTGGTGGCCGCCTCCCTCCTTCCTGGCCTCCCGGAGCTGCGCCCTTTCTCACTGGTTCTCTCTTCTGCCGTTTTCCGTAGGACTCTCTTCTCTGACCTGCGTCTCCTTTGGAACTCTGCAGGTTCT
+
BBBBBBB>CFFFGGGGGG5FGGHHGGGA4EHGHAFF?EGGDGFHHGGEEFGGFHGHHHHEGFCEGGGGGGGHFHHGGGGHGHHHHGGGGG/BDGHBFGHHHHHHGHH1GGHGGHHGGGGGHHHHHHHHHHHGHHGGGGGHGHHGHGGGGGGGGGGGGEG@?DGGGGFFFFFFFFFFFFFFFFFFFFFFFFFFFFFFFFFFFFFFFFFFFFFFFFFFFFFFFFFF.@FFFFFFFFFFFFFFFFFFFFFFFFF
@M05620:37:000000000-D9766:1:1101:16087:5365 1:N:0:35
ACCACACACTCTACAATGCGCTGCGTGCGGCTCCCGAGGAGCACCCCGTGCTGCTGACCAAGGCCCCCCTGAACCCCAAGGCCAACCGCGAGAAGATGACCCAGGTGAGTGGCCCGCTACCTCTTCTGGTGGCCGCCTCCCTCCTTCCTGGCCTCCCGGAGCTGCGCCCTTTCTCACTGGTTCTCTCTTCTGCCGTTTTCCGTAGGACTCTCTTCTCTGACCTGAGTCTCCTTTGGAACTCTGCAGGTTCT
+
AAAAAAA33BBBAABFGD4AEEEEEBE22AAAE2BB1AAAAGDGFEE>>?B?5FFGFG33BCAFEEE/E//?3FF?E?FHFCFG/?<<<B/<@DF1?<FGGGEGEHF1?1<FFF<<CCGCHHFGG0GB<DCDCFDCGGGEGGGGFFFFFFFFFGEAFEG9ABGGF-@DBBB/FFF/B/99;9B/9BF/BF/9FFBDDFFFFFB?9ABFFFFFF99/9BBBFF/./9/BB/FB/BFB:BFFFFFFFF..:B;
@M05620:37:000000000-D9766:1:1101:17480:5367 1:N:0:35
GAGGCTGCTTTGGAAGAAACTCATAGATTACTGCAACAGTTCCCCCTGGACCTGGAAAAGTTTCTTGCCTGGCTTACAGAAGCTGAAACAACTGCCAATGCATCATACAGGATGATACCCGTAAGGAAAGGCTCAAAGAAGAAACAAAGGGAATAAAAGAACTGATGAAACAATGGCAAGTAAGTCAGGAATTTCCGCTTTAGCACTCTTGTAGATCCAATACAACAATTCTCAGCATTTGAACTTGTAAC
+
BBBBBBFAFFFFGGDEGGGGGGHHHHHHHGGGHHGFHHHHHGGHHGFEFEGHHHGFFBFHBFGHHHFGFHHGHHHBBFGHGHHHGBDBFGEGGGGHB@BBB44B34BBBB3?3F34@B33??E?0BB?F00?3B?33B3FCG2222/B2BC/02@2@@@F0@22@DGGGFFCF?FBCF1F<<<DGGF1>1<>1<><CDCGFGDFGHF/DGB00:;0;<0C00/=0;C.:C0<;;990;FF0090900;0;9
@M05620:37:000000000-D9766:1:1101:20826:5382 1:N:0:35
AGTGCCAGCTCTCAATCGCACAGGGGACCCAGGGCCTGGCCCCTCCATCCAGAAAACCTATGACCTCACCCGCTACCTGGAGCACCAACTCCGCAGCTTGGCTGGGACCTATGTGAGTATCCAGCGTAGGAATCTGGGAGTTGGGGAGGAGTGAGGAGTTGGGGAAAGACAGTCCTAACCGTGGAGGGTTCTGGTAAATGATGGGGTGAGGAGGGGCTCTTTGGCTCCCACCAGTCCCCCTGTCTGGTCTA
+
>AAABDFFBFFFBFEGGAFFEEFHFEEEGGHHGFGGAEGHGHGGGGHHHG3FGGHGHGHHHGFHHHHHHHHGGGGGHHHFHGHGHHHHGHHHGF?EEHFCEGHF/EGHG0FGHHFHHHHHHFGHFGCABFHHHHHGHHHFGHHHGGGGCGDCGHDGH?/CFCDCGGHGHHHHHHHHHHHHGCA?DEAB9.FFGG99FBFFGGGBGGDBAFFFDDBBBBFFFFFBFBFEFFFDFFFFFFFFBEFFF/FFBF9
@M05620:37:000000000-D9766:1:1101:11174:5383 1:N:0:35
AGTGCCAGCTCTCAATCGCACAGGGGACCCAGGGCCTGGCCCCTCCATCCAGAAAACCTATGACCTCACCCGCTACCTGGAGCACCAACTCCGCAGCTTGGCTGGGACCTATGTGAGTATCCAGCGTAGGAATCTGGGAGTTGGGGAGGAGTGAGGAGTTGGGGAAAGACAGTCCTAACCGTGGAGGGTTCTGGTAAATGATGGGGTGAGGAGGGGCTCTTTGGCTCCCACCAGTCCCCCTGTCTGGTCTA
+
AAA>AFFFBFFFGFGGGGG2ECGCF?EEFGHHAEEEGGHHHHGHGGHHHGHHHHHGHFHHHHHHHFGHHHHGG>EFHHHHGGHHHHF??GHE>E?EEHFGEHHGGGHHGHHHHHHHHHHHHHHHHGGFGGHHHHHHHHAFDHHHGGFFGDCFGBGHGGFFHHGGGGHGHHHHHHHHHHHHGGFGFGGGCFGGGGFGGGGGGFFGGGDDFFFFFFFFFFFFFFFFFFFFFFFFFFFFFFFFFFFFFFFFFFF
@M05620:37:000000000-D9766:1:1101:9981:5392 1:N:0:35
AGTGCCAGCTCTCAATCGAACAGGGGACCCAGGGCCTGGCCCCTCCATCCAGAAAACCTATGACCTCACCCGCTACCTGGAGCACCAACTCCGCAGCTTGGCTGGGACCTATGTGAGTATCCAGCGTAGGAATCTGGGAGTTGGGGAGGAGTGAGGAGTTGGGGAAAGACAGTCCTAACCGTGGAGGGTTCTGGTAAATGATGGGGTGAGGAGGGGCTCTTTGGCTCCCACCAGTCCCCCTGTCTGGTCTA
+
>AA1>FF11BFFGGGGGG11G?GCFGE0ABFGA0BB/BFG0FEEGGH1DGHHBCFGHGH1BF2FHFGHHFAEGEEGHHHHBGHHHHC?EGEF>E?E>EBGGH1?EEH0EFHFGH>GHHGHHHHHHCCBCGHFGHHHHHAFCGHHGCFGGGECHGHHFG//<CC?CFEHHGHHFHHHFHHHGGE@A:CA:AFGGG0CFGGFFGGFGFF@FFFFFB?@?@FFFFFF//BEFFFFFFFFFFFB@FFFFFFBFF9
@M05620:37:000000000-D9766:1:1101:22752:5393 1:N:0:35
AGTGCCAGCTCTCAATCGCACAGGGGACCCAGGGCCTGGCCCCTCCATCCAGAAAACCTATGACCTCACCCGCTACCTGGAGCACCAACTCCGCAGCTTGGCTGGGACCTATGTGAGTATCCAGCGTAGGAATCTGGGAGTTGGGGAGGAGTGAGGAGTTGGGGAAAGACAGTCCTAACCGTGGAGGGTTCTGGTAAATGATGGGGTGAGGAGGGGCTCTTTGGCTCCCACCAGTCCCCCTGTCTGGTCTA
+
BCBCCFFFCFFFGGGGGGGCGGHGGGGGGGHHBEGGGGHHHHGHGGHHHHHHHHGHHGHHHHHHHHHHHHHGGEEGHGHHGHHHHHHHGHHHEFGGGHHHGHHGGGHHGHHHHHHHHHHHHHHHHGGGGGHHHHHHHHHGGHHHGGGGGGGGHHHHHGHHHHGGGGHHHHHHHHHHHHHHGGFGGGGGEFGGGGGGGGGHGGGGGGFFFFFFFFFFFFFFFFFFFFFFFFFFFFFFFFFFFFFFFFFFFFF
@M05620:37:000000000-D9766:1:1101:16596:5393 1:N:0:35
ACCACACCTTCTACAATGAGCTGCGTGTGGCTCCCGAGGAGCACCCCGTGCTGCTGACCGAGGCCCCCCTGAACCCCAAGGCCAACCGCGAGAAGATGACCCAGGTGAGTGGCCCGCTACCTCTTCTGGTGGCCGCCTCCCTCCTTCCTGGCCTCCCGGAGCTGCGCCCTTTCTCACTGGTTCTCTCTTCTGCCGTTTTCCGTAGGACTCTCTTCTCTGACCTGAGTCTCCTTTGGAACTCTGCAGGTTCT
+
CCCCCCCCFFFFGGGGGGGGGGHHGEGECFHHHGGGGGGGGHHHHGGGGGGGGHHHHHHFGGGGGGGGGGGHGHHGGGGHGHHHHGGGGGGGGGHGHHHHHHHFFGHHHHGGGHHGGGGGHHHHHHHHHHHGHHGGGGGHGHHGHGGGGGGGGGGGGFFGGGFGGGFFFFFFFFFFFFFFFFFFFFFFFFFFFFFFFFFFFFFFFFFFFFFFFFFFFFFFFFFFFFFFFFFFFFFFFFFFFFFFFFFFFFF
@M05620:37:000000000-D9766:1:1101:9615:5420 1:N:0:35
AGTGCCAGCTCTCAATCGCACAAGTCTGCCCTCCCGTACCCGCTCACTCTCTCGTATGCCGACTTCGGCTTGAAACAAAAAAATAGTATAACTGCCAATGATCCCCTAAAAAAAACGCCCGGAGAACTCCTCAACATACCAAAACACTCTACACACACACCCCACCTACTTCGGGCTTCGCCAGTCTATAAACAGTTGTACTCCCCTTCCATAACGTACCCAACTACTACTAACAGGTGGTATCTCATATG
+
>>3>AD@@AFFFGDGF5AF2E244A5DDB4AFFEFEAA2ABEAAEE3D5AFFF11AA3ABE0A>1D11>B/>G3B3??FB?/>03344B444443333BB3B4BB?0/B31B>>//////<//>-<<1=>10110>/00C<0..<..0<00;0/:.......;....//909..;-;./-...-/////9////.9///;//9;9A...9//999;9..:/9../////////99/./9.;9/////;/:/
@M05620:37:000000000-D9766:1:1101:12581:5445 1:N:0:35
ACCACACCTTCTACAATGAGCTGCGTGTGGCTCCCGAGGAGCACCCCGTGCTGCTGACCGAGGCCCCCCTGAACCCCAAGGCCAACAGCGAGAAGATGACCCAGGTGAGTGGCCCGCTACCTCTTCTGGTGGCCGCCTCCCTCCTTCCTGGCCTCCCGGAGCTGCGCCCTTTCTCACTGGTTCTCTCTTCTGCCGTTTTCCGTAGGACTCTCTTCTCTGACCTGAGTCTCCTTTGGAACTCTGCAGGTTCT
+
ABBAABBBFFFFGFGGGGGFGBHFG22BGAHHAFGGGGGGGHHHHGGGFEGGHGHFHHHGCGGGG1EGGGGBH3FEGG/FC/FGHG/?BEG@@D?G2FDGFFHACFGHHHHGGFHC@@DGHHHBGHHHGHH?GCDD?DDFCCGDGF0CC0CCGFFGGGFGGGFBGGGDGGFFFFFFFFFF9BBFFFFFFFFEFFCAFFFFFDFFADFFFFEBFFFFFFFFFFFFEFFFFFFFBBFFFFFFFFFFFFFFFFF
@M05620:37:000000000-D9766:1:1101:11154:5453 1:N:0:35
ACCACACCTTCTACAATGAGCTGCGTGCGGCTCCCGAGGAGCACCCCGTGCTGCTGACCGAGGCCCCCCTGAACCCCAAGGCCAACCGCGCGAAGATGACCCAGGTGAGTGGCCCGCTACCTCTTCTGGTGGCCGCCTCCCTCCTTCCTGGCCTCCCGGAGCTGCGCCCTTTCTCACTGGTTCTCTCTTCTGCCGTTTTCCGTAGGACTCTCTTCTCTGACCTGCGTCTCCTTTGGAACTCTGCAGGTTCT
+
BBBBBBB3BCFFGGGGGG5BGGHHGEE22AEAFBAE?FEE?GFGHGG01EFG5B3GHHF>>//EFGGGGGEHBGHGGGGHGGHHHGGGDG/>BDG/<FGHHHCGFHHDFGGGGHGGGGGGHHHHHHHHHHHGHHGGGGGGGGGGGGGGGGGGGGGGGGG;9@FFFBBFBBFFFFFFFFFFFFFFFFFFFFFFFFBFFFFFFFFFDFFFFFFFFFBFFFFFFFFF.BD?FEFFFFFFFFFFFFFFFFFFFFF
@M05620:37:000000000-D9766:1:1101:24909:5457 1:N:0:35
ACCACACCTTCTACAATGAGCTGCGTGTGGCTCCCGAGGAGCACCCCGTGCTGCTGACCGAGGCCCCCCTGAACCCCAAGGCCAACCGCGAGAAGATGACCCAGGTGAGTGGCCCGCTACCTCTTCTGGTGGCCGCCTCCCTCCTTCCTGGCCTCCCGGCGCTGCGCCCTTTCTCACTGGTTCTCTCTTCTGCCGTTTTCCGTAGGACTCTCTTCTCTGCCCTGAGTCTCCTTTGGAACTCTGCAGGTTCT
+
AAAB>ABBBCBBFGEDFGFGGCH4EAAB4BGBAFFAAECGDFEBGEEFAEEFFHFHHHHGGGCEGDFFGE?2@CGEE?EGEFFGHGGEBBDB/DHFF2FFFHAEGGH1GF1/<GGCGGGGHGHGGDGFGGFFFHGCGEDHGHHFHGGGBFFGFGFGGGB-;D;B?BC?DAFFFFFFFFF.:B//FFFFFFFFFFFDFFFFFFF.A9FFB/BFFFFFBFF/;EFF.B9B9BFFFFBBBFFFFFFFFFFFFFF
@M05620:37:000000000-D9766:1:1101:14093:5467 1:N:0:35
AGTGCCAGCTCTCAATCGCACAGGGGACCCAGGGCCTGGCCCCTCCATCCAGAAAACCTATGACCTCACCCGCTACCTGGGGCACCCACTCCGCAGCTTGGCTGGGACCTATGTGAGTATCCAGCGTAGGAATCTGGGAGTTGGGGAGGAGTGAGGAGTTGGGGAAAGACAGTCCTAACCGTGGAGGGTTCTGGTAAATGATGGGGTGAGGAGGGGCTCTTTGGCTCCCACCAGTCCCCCTGTCTGGTCTA
+
>A>>>DDFB4CFG4BA5AC2E?GCF22AE2AC2BBAAFGHHGGHGGHGHGFHHHH2FEHHHBGGHDFFHHH>E>>EFH3B1>EEFGA??GFB/E/E<FBBEFHGGGHHGHGHHHHGHHHHHHHHHGDEGGGHHGHHHH0FEHHHGG.CGEC<<0DG<EGHHHGGEGHHFFGGHHHHGGGGGGCG.CEGCFFGGG;FFGGGGGGFFFFBFF?FFFBBBBFEFFFFFFFEFFFFFFFFFFFDBFFFFFFEFFF
@M05620:37:000000000-D9766:1:1101:16578:5470 1:N:0:35
AGTGCCAGCTCTCAATCGCACAGGGGACCCAGGGCCTGGCCCCTCCATCCAGAAAACCTATGACCTCACCCGCTACCTGGAGCACCAACTCCGCAGCTTGGCTGGGACCTATGTGAGTATCCAGCGTAGGAATCTGGGAGTTGGGGAGGAGTGAGGAGTTGGGGAAAGACAGTCCTAACCGTGGAGGGTTCTGGTAAATGATGGGGTGAGGAGGGGCTCTTTGGCTCCCACCAGTCCCCCTGTCTGGTCTA
+
BCABCFFFCFFFGGGGGGGGGGHGGGGGGGHHFGGGGFHHHHGHGGHHHHHHHHHHHGHHHHHHHGGHHHHGGEFGHHHHGHHHHHHHGHHHEGGGGHHHGHHGGGHHGHHHHHHHHHHHHHHHHGGGGGHHHHHHHHHGGHHHGGGGGGEFHHHHGGHHHHGGGGHHHHHHHHHHHHHGGGEGGGGGEFGGGGFGGGGGGGGGGGFFFFFFFFFFFFFFFFFFFFFFFFFFFFFFFFFFFFFFFFFFFFF
@M05620:37:000000000-D9766:1:1101:11527:5472 1:N:0:35
AGTGCCAGCTCTCAATCGCACAGGGGACCCAGGGCCTGGCCCCTCCATCCAGAAAACCTATGACCTCACCCGCTACCTGGAGCACCAACTCCGCAGCTTGGCTGGGACCTATGTGAGTATCCAGCGTAGGAATCTGGGAGTTGGGGAGGAGTGAGGAGTTGGGGAAAGACAGTCCTAACCGTGGAGGGTTCTGGTAAATGATGGGGTGAGGAGGGGCTCTTTGGCTCCCACCAGTCCCCCTGTCTGGTCTA
+
>A>AAFFCAFFFGDGGGF1FEEHHGGGGFFHHGAEEAFHHCHGHGGGFHHHHEFGHHGHHHE2GHHHHHHHEGEGGHHHHHHHHHHHHGHHHGECEGGHHGHGF??EHGHHHHHHGH>GHHFGGHGCGGEGHHHHHHHHGEHHHGGGGGGGHHFHHHG/<GH?CECHHHHHHCBFHHHHHGCE@FGGG9AFGGGBFGGFGFCBFE.B@FFFFFF?-@?EFFFFEB/B-EFFBFAFFBFEB@FFFFFFBBFB
@M05620:37:000000000-D9766:1:1101:22153:5483 1:N:0:35
GAGGCTGCTTTGGAAGAAACTCATAGATTACTGCAACAGTTCCCCCTGGACCTGGAAAAGTTTCTTGCCTGGCTTACAGAAGCTGAAACAACTGCCAATGCATCCTACAGGATGCTACCCGTAAGGAAAGGCTCCTAGAAGACTCCAAGGGAGTAAAAGAGCTGATGAAACAATGGCAAGTAAGTCAGGCATTTCCGCTTTAGCACTCTTGTGGATCCAATTGAACAATTCTCAGCATTTGTACTTGTAAC
+
CCCCCCFCFFFFGFGGFGGGGGHHHHHHHGHHHHHFHHHHHHHHHGGGHGHHHHHGHHHHGHHHHHGHHHHHHHHFHGHHHHHHHHHHHFGGHHHHFHFHHFFHHHHHFGGHFHHHHHHFE/EEHGHHHF0F3GFHGEGGHBGFHHFGGFDGGBFGHHGEGHHHGDGGGHHHHHFFHFHFH=DB1>DFGB.C1FGGGGG?EGBGGHHHHHHHFDHGHHFHHHGGFHCCFFF9BF0;CFFFGGFFFG0F9B;
@M05620:37:000000000-D9766:1:1101:11587:5487 1:N:0:35
ACCACACCTTCTACAATGAGCTGCGTGTGGCTCCCGAGGAGCACCCCGTGCTGCTGACCGAGGCCCCCCTGAACCCCAAGGCCAACCGCGAGAAGATGCCCAGGTGAGTGGCCCGCTACCTCTTCTGGTGGCCGCCTCCCTCCTTCCTGGCCTCCCGGAGCTGCGCCCTTTCTCACTGGTTCTCTCTTCTGCCGTTTTCCGTAGGACTCTCTTCTCTGACCTGAGTCTCCTTTGGAACTCTGCAGGTTCTA
+
BBAABBABFFFFFGGGGG5GGFHHGEFGGACGG2FEEGEAEHHHHFEG1EGGHFGHHFF0EEEEFEGGGEGHFFHGEEG?FHGCHFA<///>@GFH1?FGFH//1?D01?F/0/>CCGGHH00<0DDDG/<G.@DGDGH.CB.CCFGGGFFFBF9EA-?BG.//A@D-9FB/;/:9FFFF/BBFFFBFF/;FFBFFFFFF./.../;FF/BB9BFFF/FFFBB/BFF/B/FFFB/:///B///BB.AFF//
@M05620:37:000000000-D9766:1:1101:22032:5504 1:N:0:35
ACCACACCTTCTACAATGAGCTGCGTGTGGCTCCCGAGGAGCACCCCGTGCTGCTGACCGAGGCCCCCCTGAACCCCAAGGCCAACCGCGAGAAGATGACCCAGGTGAGTGGCCCGCTACCTCTTCTGGTGGCCGCCTCCCTCCTTCCTGGCCTCCCGGAGCTGCGCCCTTTCTCACTGGTTCTCTCTTCTGCCGTTTTCCGTAGGACTCTCTTCTCTGACCTGAGTCTCCTTTGGAACTCTGCAGGTTCT
+
AAAAAAAAFFFFGGGFDGGFGBGHGAEBEAGHFGGECEGGGHHHHGGGCGGGHHHHHHHGGGGGGEGGGGGGHHHGGGGHEGHHHGEEGGGGGGHHFHGHHHHHGHHHHHHGGHHGGGGGHHHHHHHHHHHGHHGGGGGHGHHGHGGGGGGGGGGGGGG@GGGGGG@F?@FFFFFFFFFFFFFFFFFFFFFFFF@BFFFFFFFFFFFFFFFFFFFFFFFFFFFFFFFFFFFFFFFFFFFFFFFFFFFFFFF
@M05620:37:000000000-D9766:1:1101:19929:5510 1:N:0:35
ACCACACCTTCTACAATGAGCTGCGTGTGGCTCCCGAGGAGCACCCCGTGCTGCTGACCGAGGCCCCCCTGAACCCCAAGGCCAACCGCGAGAAGATGACCCAGGTGAGTGGCCCGCTACCTCTTCTGGTGGCCGCCTCCCTCCTTCCTGGCCTCCCGGAGCTGCGCCCTTTCTCACTGGTTCTCTCTTCTGCCGTTTTCCGTAGGACTCTCTTCTCTGACCTGAGTCTCCTTTGGAACTCTGCAGGTTCT
+
BBBBBBBBFFFFGGGFBGGGGGHFGEGFH?GHHGGGGCEFGHHHHGGGGGGGHHHHHHHGGGGGGGGGGGGHHHHGGGGHGHHHHGGGGGGGGGHHEGHHHHHHGHHHHGHGGHHGGGGGHHHHHHHHHHGGHHGGGGGHGHHGHGGGGGGGGGGGGGGGGGGGGGFFFFFFFFFFFFFFFFFFFFFFFFFFFFFFFFFFFFFFFFFFFFFFFFFFFFFFFFFFFFFFFFFFFFFFFFFFFFFFFFFFFFF
@M05620:37:000000000-D9766:1:1101:21871:5525 1:N:0:35
AGTGCCAGCTCTCAATCGCACAGGGGACCCAGGGCCTGGCCCCTCCATCCAGAAAACCTATGACCTCACCCGCTACCTGGAGCACCAACTCCGCAGCTTGGCTGGGACCTATGTGAGTATCCAGCGTAGGAATCTGGGAGTTGGGGAGGAGTGAGGAGTTGGGGAAAGACAGTCCTAACCGTGGAGGGTTCTGGTAAATGATGGGGTGAGGAGGGGCTCTTTGGCTCCCACCAGTCCCCCTGTCTGGTCTA
+
>33>AFFFBFFFGGGCCEFEEEFECEGGGCFHF2E?FEAF2AEGEEHHDFGFFHHHHGHGHHFFHHHFHHFEEGG/GHGHFHHGHEGGGFHHGDCEGBGGGFHGG?GHCBGFHFFHHGHHHHFHHGGGGGHHHHHHHHHGGHHHGGGGGGGHHHHHHGGHHHGGGGHHGHGHHHHHHHHHGGEBGGGG:CFGGGGGGGGGGGGGGGFBFFFFFFBBBBFFFFFFFFFFFFFFFFFFFFFFBFFFFFFFFFF
@M05620:37:000000000-D9766:1:1101:19087:5534 1:N:0:35
GAGGCTGCTTTGGAAGAAACTCATAGATTACTGCAACAGTTCCCCCTGGACCTGGAAAAGTTTCTTGCCTGGCTTACAGAAGCTGAAACAACTGCCAATGAATCCTACCAGCTGCTCCCCAGAAGGCAAGGCTACTCAACGCAACAACGGGCATCAACGAGACGATGAACCCATAGCACATCCGTAAGACATTTCCGCTTTAGCACTCTTGTGGCTACAATTGAACCATTCTCAGCATTTGTACTTGTCAC
+
A3>ABAFAFFDFCGGCFBFGGGFHGFGHHFGHHHFFFBGDGHFHHGEFHHHHHHHHHHFFFGHHFHGHHHHHHHHHHHHHHHHFGHHHHHHHHHFGGH3B3BD4F4BBF3B1BBFE3B?E2/?GFCHF0?FHBEGHG3B?//</>BG?B/B@/0??<<ACAA.>-.CGH1F.>G/0/=0/=0<..<;.0:;GCGCGGG.::C090;FGGG000CEA9BBF00:CFB.:9F0FG00C0;=BB/99FFF/BBB
@M05620:37:000000000-D9766:1:1101:5743:5542 1:N:0:35
GAGGCTGCTTTGGAAGAAACTCATAGATTACTGCAACAGTTCCCCCTGGACCTGGACAAGTTTCTTGCCTGGCTTACAGAAGCTGAAACAACTGCCAATGGCTCCTACATTATGCTACCCGTAAGGAAAGGCTCCTAGAAGACTCCAAGGGAGTAAAATAGCGGATGAAACAATGGCAAGGAAGTCAGGCATGGCCGCTTTAGCACTGTGGTGGAGCCAATTGAACAATTCTCATCCTTTGGACTGGTAAC
+
33AA>>FA4DDFFBAFGGGGFGHHHFGFFH4DDADH4FFFFAE3AEAFA222AFAF231BFFFBEHF5AA3BFHHEF5B5GHF3GEBHGFEHBBF3@3GH32B313BGG44B443B@B21?/>?0FGHE?0??F/3BGFBGC23B2B?B/??E/22@22@22/<CCGEFHHEH1<FCGG..<<F000=<<<G..<C-@@:ECC00:G/:0:/:C..;;F/9FBBBFFF0C;0;90;9;900/9/C.99;/9
@M05620:37:000000000-D9766:1:1101:9594:5545 1:N:0:35
AGTGCCAGCTCTCAATCGCACAGGGGACCCAGGGCCTGGCCCCTCCATCCAGAAAACCTATGACCTCACCCGCTACCTGGAGCACCAACTCCGCAGCTTGGCTGGGACCTATGTGAGGATCCAGCGTAGGAATCTGGGGGTTGGCGAGGAGTGAGGACTTGGGGAAAGACAGTCCTAACCGTGGAGGGTTCTGGTAAATGATGGGGTGAGGAGGGGCTCTTTGGCTACCACCAGTCCCCCTGTCTGGACTA
+
BBABBFF@AFFFGGGGGGG2E?FCFGGEEFHHB2EECFHHFHGHGGHHHGHHHHHHHGHFHHFHHHHHHHFGGEEGHHHHBGHHHHF1EHFHEFGEGGGHGHC/?/B0E2BGGHBGG0BC2BFFG/?B//@F11FHHH/<<@CG/<-<--;CH0CHC.;GFCCFGGGGFGGBFGGGGGGGFCCB;EGF..AF/B;FFFFFFFF/;.;DFFFFF.;@FBFFFFFFF//9FFFFF?FF//AD-;/9B/F/.;9
@M05620:37:000000000-D9766:1:1101:18475:5554 1:N:0:35
ACCACACCTTCTACAATGAGCTGCGTGTGGCTCCCGAGGAGCACCCCGTGCTGCTGACCGAGGCCCCCCTGAACCCCAAGGCCAACCGCGAGAAGATGACCCAGGTGAGTGGCCCGCTACCTCTTCTGGTGGCCGCCTCCCTCCTTCCTGGCCTCCCGGAGCTGCGCCCTTTCTCACTGGTTCTCTCTTCTGCCGTTTTCCGTAGGACTCTCTTCTCTGACCTGAGTCTCCTTTGGAACTCTGCAGGTTCT
+
ABBCCCCAFFFFGGGGGGGGGGHHFEEA42GCGFFFGGGGEHGHHGEF1EEB5A3FGHFGGE@FGGGGGEE2GHFGGGAGGHHHCGGGGCGF/CHHHGHHHFFHFF1?C?F/FHH@C@GGGGHHGHHHHGGDGCCFGAEHGFHGH0CFFGFGGBFGED-9-;ABFCFFFFFFFFFFFFFFFFF/;9BF/:9BFFFDFFFFFFBFFAFFFFFBF/B/FF9FFF//;/:/;FBFFFFFFFFFF/FFFFFFFFB
@M05620:37:000000000-D9766:1:1101:9589:5562 1:N:0:35
AGTGCCAGCTCTCAATCGCACAGGGGACCCAGGGCCTGGCCCCTCCATCCAGAAAACCTATGACCTCACCCGCTACCTGGAGCACCAACTCCGCAGCTTGGCTGGGACCTATGTGAGTATCCAGCGTAGGAATCTGGGAGTTGGGGAGGAGTGAGGAGTTGGGGAAAGACAGTCCTAACCGTGGAGGGTTCTGGTAAATGATGGGGTGAGGAGGGGCTCTTTGGCTCCCACCAGTCCCCCTGTCTGGTCTA
+
>11>ADDFAFFDABGB1FFGGGCGGGGGGCGHFGAEFACGHHGHGGHHHHHHHFHHHGHHHHHHHHHHHHHGGEGGHHHHHHHHHHHGGHHHGGGGGHHHGHHGGGHHGHHHHHHH1BG1FHHDGCEE/?FG1@GHHH0/?GHHGGE-AC<>GD0<C.CHHHGGGGH./::/:<CHHHBG@EFGE?EGEFGGGGFFGGGGGGGGGGF@F?FF-;@@@@FFFFFFFFFFFFFFFFFFFFFF@FFFFFFFFFB
@M05620:37:000000000-D9766:1:1101:5675:5584 1:N:0:35
GCGGCTGCTTTGGAAGAAACTCATAGATTACTGCAACAGTTCCCCCTGGACCTGGAAAAGTTTCTTGCCTGTCGCACATGAGCACCCACCACTGCCCCGGCATCGTACCGTTTGCTCCCCGTAAGGAAGGGCTCCTCGACGACTACAAGGGCGAACAATAGCTGCTGCACCCCTGGCACGGCGGTCCGGCATGGCCACTGTAGCACTCTTGTGGGTCCAATTGAACACTTCTCAGCATTGGTACTTGTAAC
+
11>AA@D1CF3DCCGFA1FGGGFHBGHHHGHHHGFFCAG1FGHHHGEGHCH0B0AGHFBBFE2F2F1GHGFB1A///>1111110///?/B?11B0///>//E0//B>////B?B>11<//?/?BC1@CC/?0//10<A<//-.-<111.<.<----/00:;0:/:0:CGG.-9...90.---999-@=--@--9//-9/99;///;/B/;/9--9:-FBFFFFB//-/9//://B//:///;;FBFF/FB
@M05620:37:000000000-D9766:1:1101:17540:5590 1:N:0:35
AGTGCCAGCTCTCAATCGCACAGGGGACCCAGGGCCTGGCCCCTCCATCCAGAAAACCTATGACCTCACCCGCTACCTGGAGCACCAACTCCGCAGCTTGGCTGGGACCTATGTGAGTATCCAGCGTAGGAATCTGGGAGTTGGGGAGGAGTGAGGAGTTGGGGAAAGACAGTCCTAACCGTGGAGGGTTCTGGTAAATGATGGGGTGAGGAGGGGCTCTTTGGCTCCCACCAGTCCCCCTGTCTGGTCTA
+
AABBAFFFBFFFGGGGGGGGGGHGGGGGGGAGFGEGFFGFEHGEFGHHHGGHHGHHHGGHHHHHHHHBGGFEGEEGHFHHHGH?GGHHGHHHGGGC/BFCEHFG/?G0<BG3FFF?FB3BBGHHHGGFCDG222?FBCG<<?FGD@C<<.<<<D<.0E/<=GD?EGCCGHFHCG0C0:GCAGGAGGDD.;CFFFF90CF0FB90.E.;A.9/..-9@-;;FFBFFFFA99:AFFFB/BED-9/9/BF:;;F
@M05620:37:000000000-D9766:1:1101:18734:5596 1:N:0:35
ACCACACCTTCTACAATGAGCTGCGTGTGGCTCCCGAGGAGCACCCCGTGCTGCTGACCGAGGCCCCCCTGAACCCCAAGGCCAACCGCGAGAAGATCACCCAGGTGAGTGGCCCGCTACCTCTTCTGGTGGCCGCCTCCCTCCTTCCTGGCCTCCCGGAGCTGCGCCCTTTCTCACTGGTTCTCTCTTCTGCCGTTTTCCGTAGGACTCTCTTCTCTGACCTGAGTCTCCTTTGGAACTCTGCAGGTTCT
+
CCCDDDDDFFFFGGGGGGGGGGHHGFGGHGHHHGGGGGGGGHHHHGGGGGGGHHHHHHHGGGGGGGGGGGGHHHHGGGGHGHHHHGGGGGGGG/GHH2?FGFFF/=FGHDGGGGHGGGGGHHHHHHHHFHHGHHGGGGGHGHHGGGGBFGGGGGGGGGGGGGGGGGFFFFFFFFFFFFFFBFFFFFFFFFHFFFFDFFFFFFFFFFFFFFFFFFFF0FFFFFFFF/FFFFFFFFFFFFFFFFFFFF.<<FF
@M05620:37:000000000-D9766:1:1101:15611:5596 1:N:0:35
AGTGCCAGCTCTCAATCGCACAGGGGACCCAGGGCCTGGCCCCTCCATCCAGAAAACCTATGACCTCACCCGCTACCTGGAGCACCAACTCCGCAGCTTGGCTGGGACCTATGTGAGTATCCAGCGTAGGAATCTGGGAGTTGGGGAGGAGTGAGGAGTTGGGGAAAGACAGTCCTAACCGTGGAGGGTTCTGGTAAATGATGGGGTGAGGAGGGGCTCTTTGGCTCCCACCAGTCCCCCTGTCTGGTCTA
+
BABCCFFFCFFFGGGGGGG2AFGHGGGGGGHHGGGGGGHHHHGHGGHHHHHHHHHHHGGHHHHHHHGHHHHGGGGGHGHHHHHHHHHHGHHHGGEGGHHHGHHGGGHHGHHHHHHHHHHHHHHHHGEGGGHHHHHHHHHGGHHHGGGGGGGHHHHHHGHHGHGGGGHHHHHHHHHHHHHHGFEGGGGGCFEGGGFGGGGGGGGGGGFFFFFFFFFFFFFFFFFFFEFFFFFFFFFFFFFFFFFFFFFFFFF
@M05620:37:000000000-D9766:1:1101:16182:5602 1:N:0:35
AGTGCCAGCTCTCAATCGCACAGGGGACCCAGGGCCTGGCCCCTCCATCCAGAAAACCTATGACCTCACCCGCTACCTGGAGCACCAACTCCGCAGCTTGGCTGGGACCTATGTGAGTATCCAGCGTAGGAATCTGGGAGTTGGGGAGGAGTGAGGAGTTGGGGAAAGACAGTCCTAACCGTGGAGGGTTCTGGTAAATGATGGGGTGAGGAGGGGCTCTTTGGCTCCCACCAGTCCCCCTGTCTGGTCTA
+
BCB@BFFFCFFFGGGGGGGGGGHHGGGGGGHHGGGGGGHHHHGHGGHHHHHHHHHHHGHHHHHHHHHHHHHGGGGGHHHHHHHHHHHHGHHHGGGGGHFHGGHGGGHHGHHHHHHHHHHHHHHHHGEGGGHHHHHHHHHGGHHHGGGGGGGHHHHHHGHHHHGGGGHHHHHHHHHHHHHHGGEGGGGG;FFGGGFGGGGGGGGGGGFFFFFFFFFFFFFFFFFFFFFFFFFFFFFFFFFFFFFFFFFFFFF
@M05620:37:000000000-D9766:1:1101:24930:5612 1:N:0:35
ACCACACCTTCTACAATGAGCTGCGTGTGGCTCCCGAGGAGCACCCCGTGCTGCTGACCGAGGCCCCCCTGAACCCCAAGGCCAACCGCGAGAAGATGACCCAGGTGAGTGGCCCGCTACCTCTTCTGGTGGCCGCCTCCCTCCTTCCTGGCCTCCCGGAGCTGCGCCCTTTCTCACTGGTTCTCTCTTCTGCCGTTTTCCGTAGGACTCTCTTCTCTGACCTGAGTCTCCTTTGGAACTCTGCAGGTTCT
+
BCCCCBBACFFFGFGGGGGGGGHHGEGBEAHGGGGFGFGGGHDGHGGGGGGGHHHHGHHGGGGGGGGGGGGHGHHGGGGHGHHHHGGGGGGGGGHHHGFHHHGHFHHHG?GEGHGDGGGGHHHHHHHHHHHGHHGGGGGHGHHGHGGGGGGGGGGGGGGFBAFGGGFFFFFFFFFFFFFFFFFFFFFFFFFFFFFFFFFFFFFFFDFFFFFFFFFFFFFFFFFFFFFFFFFFFFFFFFFFFFFFFFFFFFF
@M05620:37:000000000-D9766:1:1101:24920:5628 1:N:0:35
ACCACACCTTCTACAATGAGCTGCGTGTGGCTCCCGAGGAGCACCCCGTGCTGCTGACCGAGGCCCCCCTGAACCCCAAGGCCAACCGCGAGAAGATGACCCAGGTGAGGGGCCCGCTACATCTTCTGGTGGCCGCCTCCCTCCTTCCTGGCCTCCCGGAGCTGCGCCCTTTCTCACTGGTTCTCTCTTCTGCCGTTTTCCGTAGGACTCTCTTCTCTGACCTGAGTCTCCTTTGGAACTCTGCAGGTTCT
+
?AABBABBFFFFGFGGBGGGGGHHGFGGG2GHHGGEGEGGGHHHHGGGA1FFFGAGGGHGGGCGFG?EGGGHHHGGGGGHGHHHEFGGG/CGGDHHH22?GF/?/1<100/>@D@AC@-A00<DGG=G0=<?C::--.;G./FAF09/09/C.0CE9E@-@-./9>DDAFFFFFFFF/FBFF/;9/9BFB//B/-;DFEF/.:.A.99/99BF///9//;BF/.:.;FFFFFEFF/BFBFF////:.9;9;
@M05620:37:000000000-D9766:1:1101:17698:5634 1:N:0:35
AGTGCCAGCTCTCAATCGCACAGGGGACCCAGGGCCTGGCCCCTCCATCCAGAAAACCTATGACCTCACCCGCTACCTGGAGCACCAACTCCGCAGCTTGGCTGGGACCTATGTGAGTATCCAGCGTAGGAATCTGGGAGTTGGGGAGGAGTGAGGAGTTGGGGAAAGACAGTCCTAACCGTGGAGGGTCCTGGTAAATGATGGGGTGAGGAGGGGCTCTTTGGCTCCCACCAGTCCCCCTGTCTGGTCTA
+
A1>AADF11CFFGFGGGGFGGGHGGCGEGG0FF0EE/FGHFGG/EFGABG1GFHAG0EA1BGFHHHHGH0>EE>EEH1FHHFHGHHGHEFFHGGE@GGGF/F1F/?<FCG<1122>>BG1D2FGHC/ACCFHBGBFFFFFAF1<CCE?C<CFCDF.0<CCDCC@E?E::C//0:;CG0;.A.;9C.BG./:0C9F000BFGGGEGGF=-99BAF<;@@FBF/F//B/AFFFA??/;FFEA9A/BBB//9B9
@M05620:37:000000000-D9766:1:1101:17646:5655 1:N:0:35
GAGGCTGCTTTGGAAGAAACTCATAGATTACTGCAACAGTTCCCCCTGGACCTGGAAAAGTTTCTTGCCTGGCTTACAGAAGCTGAAACAACTGCCAATGCATCATACAGGCTGCTACCCGTAAGGCAAGGCTCCTAAAAGACTCCACGGGAGTACACGAGCTGATGAAACAATGGCAAGTCCGTCAGGCATTTCCGCTTTAGCACTCTTGTGGCACCAATTGAACAATTCTCAGCATTTGTACTTGTAAC
+
CBCCCCFBFFFFGFGGGGGGGGHFHHHFFFGHHHFFFHHFFGHHHFGGEFGGGFFBFFFHBFGFFFBBFGGHHHGHHFHHHHHHGGHHHFHHGFGFFFBFFHHGF4GHF3B1BFGGHHHH//>?GHGHHEGHGAFGH4BBBFHFHHH2BG/?<?F@G2AC/><1?<F1>FGFHFHGHHHGH10.<<EDHHEHHHHHGGGGGHHBFFHGHGHGGG./;:CEFGGGFG0FGGGFGGBFFBFGFFFGGF0;CF/
@M05620:37:000000000-D9766:1:1101:18063:5663 1:N:0:35
ACCACACCTTCTACAATGAGCTGCGTGTGGCTCCCGAGGAGCACCCCGTGCTGCTGACCGAGGCCCCCCTGAACCCCAAGGCCAACCGCGAGAAGATGACCCAGGTGAGTGGCCCGCTACCTCTTCTGGTGGCCGCCTCCCTCCTTCCTGGCCTCCCGGAGCTGCGCCCTTTCTCACTGGTTCTCTCTTCTGCCGTTTTCCGTAGGACTCTCTTCTCTGACCTGCGTCTCCTTTGGAACTCTGCAGGTTCT
+
ABBBBBBBFFFFGGGGGGFGGFHFGEFBCAHHHGGEEGGFDHHHHGGGDEGGHHHHHHGGGGGGGGGGGFGGHHHGGGGHGHHGHGG@GGGCFGFHFHFHHFAHG111??FFGHF--<@DFBGH00<GDDG.C<AC::AHEFHDG9F/BFFGFBFGAG--9-;/;-BFFFFFEB//BBFFFFEBFFBFB/BBFBFFFFFFFD/.;.B9BFFFFBB/BF//B9B..9.9.;:FFFFEFFBFBBB/9FF.B9B
@M05620:37:000000000-D9766:1:1101:9284:5674 1:N:0:35
AGTGCCAGCTCTCAATCGCACAGGGGACCCAGGGCCTGGCCCCTCCATCCAGAAAACCTATGACCTCACCCGCTACCTGGAGCACCAACTCCGCAGCTTGGCTGGGACCTATGTGAGTATCCAGCGTAGGAATCTGGGAGTTGGGGAGGAGTGAGGAGTTGGGGAAAGACAGTCCTAACCGTGGAGGGTTCTGGTAAATGATGGGGTGAGGAGGGGCTCTTTGGCTCCCACCAGTCCCCCTGTCTGGTCTA
+
AA>>AFF1>CFFGEGFGGC1E?GCCGFAAEHHA0AE/FHHCHGHGGHFHGHHFHHHHGHCGHFHHHHHHGGGG>FGHHHH>GHHHHFGFHFHEEEEEHFGGH1FEGHFGHHHHH2GGHHHHHHHH@EGGGHHHHHHGHHGGHHHGG.CGCEGGDGHCCH/G/ACGGHHHHHHHHHHHHHHGGEGEEGGEFFGGGBGGGGGGGGFGGF@FFFFFF-@@@FFFFFF/BFFFFFFFFFFFFFF@FFFFFFFFFB
@M05620:37:000000000-D9766:1:1101:23671:5677 1:N:0:35
GAGGCTGCTTTGGAAGAAACTCATAGACCACTGCACCAGTCCCCCCTGGACCCGGAACTGTTTCTTGCCTGGCTTACAGGAGCACCAACCCCGGCCCATGCATCGTACCGGCTGCTCCCCGTACGGCACGGCTCCTCGACGCCTCCACGGGTGACGACGAGCTGATGCACACCTGGCACGTCCGTCCGGCCTTTCCGCTTTAGCACTCTTGTGGCTCACATTGACCCATTCTCAGCATTTGTACTTGTCAC
+
A>>AAA1>1BBD1FGC11ABB11BADG11B01B1G100B11BF0EF/AA0B0/A/AA/1AF21D2F1EG11BGH01F1F0BFH/0/BFF//?////>/FGBGG1/?BFFG//<//111///<>////>->--<C.</.<----:..;/:---;.0.;-9-;-9;CB00;0/-://--B9-;--;------;B/9;/-9AB-/B99/;9/9;/BB--;///;B99//;-B/;;/9BFF/;////;FF/;BB/
@M05620:37:000000000-D9766:1:1101:21399:5691 1:N:0:35
ACCACACCTTCTACAATGAGCTGCGTGTGGCTCCCGAGGAGCACCCCGTGCTGCTGACCGAGGCCCCCCTGAACCCCAAGGCCAACCGCGAGAAGATCACCCAGCCGAGTGGCCCGCTACCTCTTCTGGTGGACGCCTCCCTCCTTCATGGCCTCCCGCAGCTGCGCCCTTTCTCACTGGTTCTCTCTTCTGCCGTTTTCCGTAGGACTATCTTCTATGACCTGAATCTCCTTAGGAACTCTGCAGATTCT
+
ABBABBBBFFFFGGGGFGGFG5GCEEE2FEGHHGGGGGEEGG2BGAEGEAEFGHHHGFHGCECGEGGGGGFFHHHGGGGHFHHHHGGEGGG@C/<GB1<?G0?F0/>CD.FFGCC@CCG?G0<DHH0D0<CE.;CACC.:CB/E/BFFFF0CFGGEGFBG?BFBFBBFB;FFF/:FBF/BBFFFFFFFFFF/9:BDDFFFFDBADFFFFFFFFFFBBFFBFFFFF/;BFFF/B/;BBFFF/;FFB///;FB
@M05620:37:000000000-D9766:1:1101:12942:5692 1:N:0:35
GAGGCTGCTTTGGAAGAAACTCATAGATTACTGCAACAGTTCCCCCTGGACCTGGAAAAGTTTCTTGCCTGGCTTACAGAAGCTGAAACAACTGCCAATTGCGACCCTTAAGAAAATGATTTTAGAAGACTCCAATTTAGTAAAATAGCTGATTAAACAATGGCAAGTAAGTTAGGCACTGTCCCCTTACTATCCCATGCTAGCCTTTGCAACAAGCCGCATCATTGGTACTAGTAGATGACATGCCACGA
+
A@BCAAFCFFBFGFFFGFGGGGHHHHHHHHGFGHBGFHHHHGFGHGEFFHFGHHGGFDBFFHHHHHGFFFEGHHHGGFHHHHHHHFFHGGFHH3FF333B34>/>>/3B@3B433243344BB4?BG33BF33B3434?4BF3BD322B32B2333BB@F22@2@2/2@22211101?<0<1111/00>11111>1110<110/<00<0000<.=/<;A-;.;;0:;00<0000;;00;000;09CFB0--
@M05620:37:000000000-D9766:1:1101:21625:5698 1:N:0:35
ACCACACCTTCTACAATGAGCTGCGTGTGGCTCCCGAGGAGCACCCCGTGCTGCTGACCGAGGCCCCCCTGAACCCCAAGGCCAACCGCGAGAAGATGACCCAGGTGAGTGGCCCGCTACCTCTTCTGGTGGCCGCCTCCCTCCTTCCTGGCCTCCCGGAGCTGCGCCCTTTCTCACTGGTTCTCTCTTCTGCCGTTTTCCGTAGGACTCTCTTCTCTGACCTGAGTCTCCTTTGGAACTCTGCAGGTTCT
+
CCCDDCCDFFFFGGGGGGGGGGHHGFGECGHHHGGGGGFGGHHHHGGGGGGGHHGHHHHGGGGGGGGGGGGHFHHGGGGHGHHHHGGGGGGGGGHHHHHHHHHHGHHHGHHGGHHGGGGGHHHHHHHHHHHGHHGGGGGHGHHGHGGGGGGGGGGGGGGFAGGGGGFFFFFFFFFFFFHFFFFFHFFFFFFFFFFDFFFFFFFFFFFFFFFFFFFFFFFFFFFFEFFFFFFFFHFFFFFFFFFFFFFFFFF
@M05620:37:000000000-D9766:1:1101:8547:5701 1:N:0:35
AGTGCCAGCTCTCAATCGCACAGGGGACCCAGGGCCTGGCCCCTCCATCCAGAAAACCTATGACCTCACCCGCTACCTGGAGCACCAACTCCGCAGCTTGGCTGGGACCTATGTGAGTATCCAGCGTAGGAATCTGGGAGTTGGGGAGGAGTGAGGAGTTGGGGAAAGACAGTCCTAACCGTGGAGGGTTCTGGTAAATGATGGGGTGAGGAGGGGCTCTTTGGCTCCCACCAGTCCCCCTGTCTGGTCTA
+
AAAAAFFFCFFFG4FGGGE2E?FCFEEEEEGHBEFEFGHHHHGHGGHHHHHHHHHFGGHHHHHHHFGHHHHGG>>EHHHHBGHHHHF1?GHFAFCGEHFGGHHGGGHHGHHHHHHHHHHHHHHHHGGGGGHFHHGHHGCGGHHHGGADGEEGHFHHGGFHHHGGGGHHFHHHHHH0CHHHGGGGDFGGDGFGGGGGGGGGGGGGGG:@FFFBDFFFFFFFFFFFFFFFEFFFFFFFFFFFAFFFFFFFFFF
@M05620:37:000000000-D9766:1:1101:12231:5719 1:N:0:35
AGTGCCAGCTCTCCATCGCACAGGGGACCCAGGGCCTGGCCCCTCCATCCAGAAAACCTATGACCTCACCCGCTACCTGGAGCACCCACTCCGCAGCTTGGCTGGGACCTATGTGAGTATCCAGCGTAGGAATCTGGGAGTTGGGGAGGAGTGCGGAGATGGGGAAAGACAGTCCTAACCGTGGAGGGCTCTGGTAAATGATGGGGTGAGGAGGGGCTCTTTGGCTCCCACCAGTCCCCCTGTCTGGTCTA
+
>A>>>FD1>FFFG1FBBEA1E0GAF000AABF00BA/BGHCGGGGGH1GCGHBGHFGGH1BB2GHBBGHGFEF/>EHHGG>BGGHH/?EGFB>E?>>FBBEFHGGGHHGHHHHHHFH>GHHHHGHGGGGGFFHHHHFH0FGHHHGG.@G<<<G0<C-A-:CFHG:AEHCGHHGGFGGFGGGAEA::EG.CEFFGFFFFFFFFFFFB:@EFFEBB@-;--BFFFBBFF?FFFFFFFFFFFF@FFFFFFFFFF
@M05620:37:000000000-D9766:1:1101:20619:5719 1:N:0:35
ACCACACCTTCTACAATGAGCTGCGTGTGGCTCCCGAGGAGCACCCCGTGCTGCTGACCGAGGCCCCCCTGAACCCCAAGGCCAACCGCGAGAAGATGACCCAGGTGAGTGGCCCGCTACCTCTTCTGGTGGCCGCCTCCCTCCTTCCTGGCCTCCCGGAGCTGCGCCCTTTCTCACTGGTTCTCTCTTCTGCCGTTTTCCGTAGGACTCTCTTCTCTGACCTGAGTCTCCTTTGGAACTCTGCAGGTTCT
+
CCCCCCCCFFFFGGGGGGGGGGHHGGGGHGHHHGGGGGGGGHHHHGGGGGGGHHHHHHHGGGGGGGGGGGGHHHHGGGGHGHHHHGGGGGGGGGHHHHHHHHHHGHHHHGHGGHHGGGGGHHHHHHHHHHGGHHGGGGGHGHHGHGGGGGGGGGGGGGGGGGGGGGFFFFFFFFFFFFFFFFFFFFFFFFFFFFFFFFFFFFFFFFFFFFFFFFFFFFFFFFFFFFFFFFFFFFFFFFFFFFFFFFFFFFF
@M05620:37:000000000-D9766:1:1101:21627:5719 1:N:0:35
ACCACACCTTCTACAATGAGCTGCGTGTGGCTCCCGAGGAGCACCCCGTGCTGCTGACCGAGGCCCCCCTGAACCCCAAGGCCAACCGCGAGAAGCTGACCCAGGTGAGTGGCCCGCTACCTCTTCTGGTGGCCGCCTCCCTCCTTCCTGGCCTCCCGGAGCTGCGCCCTTTCTCACTGGTTCTCTCTTCTGCCGTTTTCCGTAGGACTCTCTTCTCTGACCTGAGTCTCCTTTGTAACTCTGCAGGTTCT
+
>>>>A>AAFFFFGFFFFFFFGGHHEFGG42BFGGGG2AEE2F2FGGEEEEEF5BGGAGHGE>0>BEFEFGGFGGFGGFFFFHHHHGGCFB@BDGB2?<2F<GF/?F<DC?1FEFFAF-@-GFGGHGGGGHCACCCGGGGFFCFD9CFFGGG?FGGGGD?BDGFFGGFFF;BFFFFFFFFFFFFFFFFFFFFFFFFFFFFFFDF.9.FFFFFFFFFFFB/F/BFBFBFFFFFFFFF/;/9/BBFFFF?:99;
@M05620:37:000000000-D9766:1:1101:9262:5748 1:N:0:35
ACCACACCTTCTACAATGAGCTGCGTGTGGCTCCCGAGGAGCACCCCGCGCGGCTGACCGAGGCCCCCCTGAACCCCAAGGCCAACCGCGAGGAGATGACCCAGGTGCGTGGCCCGCTACCTCTTCTGGTGGCCGCCTCCCTCCGTCCTGGCCTCCCGGAGCTGCGCCCTTTCTCACTGGGTGTCTCGTCTGCCGTTTTCCGTAGGACTCTCTTCTCTGACCTGAGTCTACTTTGGAACTCTGCAGGTTCT
+
>111>11>>FCF3FG13B11B1B1ABE000A0F0B00AE//B/AFE/A/AA/////BG0>/E/EEEE>E</BB1/CC<AF?<GGAFGGC/<<-<..<1<><F.<<<<0<E.-:.:@?@C-C000999BF;/9.F?--.9.;/:.-----9;-9/-9EB<-@=9F/9@-;-////;/;B9--9--;///;-9-/9--9/A9/-/-;-///////9/9;B///;/9/99://;/9;999/BBBB/B9FFF//;
@M05620:37:000000000-D9766:1:1101:13526:5767 1:N:0:35
ACCACACCTTCTACAATGAGCTGCGTGTGGCTCCCGAGGAGCACCCCGTGCTGCTGACCGAGGCCCCCCTGAACCCCAAGGCCAACCGCGAGAAGATGACCCAGGTGCGTGGCCCGCTACCTCTTCTGGTGGCCGCCTCCCTCCTTCCTGGCCTCCCGGAGCTGCGCCCTTTCTCACTGGTTCTCTCTTCTGCCGTTTTCCGTAGGACTCTCTTCTCTGACCTGCGTCTCCTTTGGAACTCTGCAGGTTCT
+
BBBBBBAABCFFGGFFFGFDGDGBFEEBFAGFGEFEDCECFHHHHGGFEEFGFHGHHHHAEFGGGEFGGGGHFFGGGGGHFGHHHGAECDBCCGFFFGGFGFCFAFF1CF?DFH.-@C@CHFHGH0GDDGGGGHFG?EAGEFBD9FBBFG/AFGFAEDA--9CBFFCFF>FFFFFBFFFFBFFFBFFFFFFFBFFDDF.BFAFEDABFFFFFFFFFFFFFFFFF.9AADFFFFFFFFFFFFFFFFFFABFF
@M05620:37:000000000-D9766:1:1101:25637:5777 1:N:0:35
ACCACACCTTCTACAATGAGCTGCGTGTGGCTCCCGAGGAGCACCCCGTGCTGCTGACCGAGGCCCCCCTGAACCCCAAGGCCAACCGCGAGAAGATGACCCAGGTGAGTGGCCCGCTACCTCTTCTGGTGGCCGCCTCCCTCCTTCCTGGCCTCCCGGAGCTGCGCCCTTTCTCACTGGTTCTCTCTTCTGCCGTTTTCCGTAGGACTCTCTTCTCTGACCTGAGTCTCCTTTGGAACTCTGCAGGTTCT
+
CCCCCCCCFFFFGGGGGGGGGGHGGFGEAEHFGGGEDGFGDHGHHGGGFGGGGHGHHHHGGGGGGGGGGGGHGHHGGGGHGHHHHGGGGGGGGGHHHHHHHHHHGHHHHHHGGHHGGGGGHHHHHHHHHHHGHHGGGGGHGHHGHGGGGGGGGGGGGGGGAGGGGGFFFFFFFFFFFFFFFFFFFFFFFFFFFFFFFFFFFFFFFFFFFFFFFFFFFFFFFFFFFFFFFFFFFFFFFFFFFFFFFFFFFFF
@M05620:37:000000000-D9766:1:1101:23152:5783 1:N:0:35
ACCACACCTTCTACAATGAGCTGCGTGTGGCTCCCGAGGAGCACCCCGTGCTGCTGACCGAGGCCCCCCTGAACCCCAAGGCCAACCGCGAGAAGATGACCCAGGTGAGTGGCCCGCTACCTCTTCTGTTGGCCGCCTCCCTCCTTCCTGGCCTCCCGCATCTGCGCCCTTTCTCACTGTTTCTCTCTTCTGCCGTTTCTCGTATCACTCTCTTCTCTGACCTTAGGCTCCTTGGGAACTCTGGATGGTCA
+
BBBBBBBBFFFFGGGGGGGGGFHBGEEBCEHHGGGGFGEGFHGHHGGGGGGGGHHHHHHGGGGGGGGGGGGHGHHGGGGHGHHHHGGGGGGGCGHHHHH??G/<?F?1<<1//?/->C<<0DB<0=D00=0./<---.=.:CGGHBFG0F99CF.C..--.-;0;-AE-;BF/////////;9/B/9BF/////-..///;.;././;F/9B/B///;//;FF//B/:/A;/B//../.;BF:/:/;./9/
@M05620:37:000000000-D9766:1:1101:12234:5789 1:N:0:35
ACCACACCTTCTACAATGAGCTGCGTGTGGCTCCCGAGGAGCACCCCGTGCTGCTGACCGAGGCCCCCCTGAACCCCAAGGCCAACCGCGAGAAGATGACCCAGGTGAGTGGCCCGCTACCTCTTCTGGTGGCCGCCTCCCTCCTTCCTGGCCTCCCGGAGCTGCGCCCTTTCTCACTGGTTCTCTCTTCTGCCGTTTTCCGTAGGACTCTCTTCTCTGACCTGCGTCTCCTTTGGAACTCTGCAGGTTCT
+
AAA?BAAAFFCFGFGBGGGGGGGFEEEAF?GFGFGEAEGEGHEHHGGGEAEEHF3EGBFEFGGGEGEGGGGHFHE?EGGHGHHHCFGGG@BDCFHFGGHHHHHACGH1<<FFGHHGGGC-FDHGHF0GGGHGHHGGGGGGEHHGBGGGFGBA9FGGGGG9--.;FBAFFFFFFFFFFFFFFFFFFFFFFFFFFFAAFFFFFFFFAFFFFFFFFFBFB9FF/F/B.9.>DFFFFFFFEFFFFFFFFFFAFFF
@M05620:37:000000000-D9766:1:1101:13443:5844 1:N:0:35
ACCACACCTTCTACAATGAGCTGCGTGTGGCTCCCGAGGAGCACCCCGTGCTGCTGACCGAGGCCCCCCTGAACCCCAAGGCCAACCGCGAGAAGATGACCCAGGTGAGTGGCCCGCTACCTCTTCTGGTGGCCGCCTCCCTCCTTCCTGGCCTCCCGGAGCTGCGCCCTTTCTCACTGGTTCTCTCTTCTGCCGTTTTCCGTAGGACTCTCTTCTCTGACCTGCGTCTCCTTTGGAACTCTGCAGGTTCT
+
CCCBCCCCFFFFGGGGGGGGGGHHGGFEFEHHHGGEGGGGGHHHHGGGGEGGHHGHHHHGGGGGGGGGGGGGHHHGGGGHGHHHHGGGGGCDGGHG2GFGHHF/F1FGH1?FGHHGGGGG0DFGHHHH0<<DHHGGGGDHGHHG/BBFBFGGGGGGG.9-:CAFFGFFAFFFFFFFFFFF/FFFFFFFFFFFBFFDDFFFFFFAADFFEFFFFBFFFFFFFFFF.-9@DFFFFFFFFFF/BBFFFFE:BFB
@M05620:37:000000000-D9766:1:1101:13462:5849 1:N:0:35
ACCACACCTTCTACAATGAGCTGCGTGTGGCTCCCGCGGAGCACCCCGTGCTGCTGACCGAGGCCCCCCTGAACCCCAAGGCCAACCGCGAGAAGATGACCCAGGTGAGTGGCCCGCTACCTCTTCTGGTGGCCGCCTCCCTCCTTCCTGGCCTCCCGGAGCTGCGCCCTTTCTCACTGGTTCTCTCTTCTGCCGTTTTCCGTAGGACTCTCTTCTCTGACCTGAGTCTCCTTTGGAACTCTGCAGGTTCT
+
ABBAAAAAFFFFGGGGGFFGGGHHGEGGAEGHHFGG2AEFEGHHHGGEEEGFFHHHHHHGEE@EFGGGGGGGEHHGGGGHFHHHEGGGGGGDGGFCG1GHHF/?>>CDGFFGGHGGGGGCFHHGHCCCCCHGHGGGGGGGGGGG/FFGFGGFGGGGGGADFF?FFFFFFFFFFFFFFFFF:FFFFFFEFFFFFF>;AFFFFFF.:DFFFFFFFFFFFFFFBB9BFFFFFFFFFFFBBFFFFFFFFEA9/FF
@M05620:37:000000000-D9766:1:1101:18962:5861 1:N:0:35
ACCACACCTTCTACAATGAGCTGCGTGTGGCTCCCGAGGAGCACCCCGTGCTGCTGACCGAGGCCCCCCTGAACCCCAAGTCCAACCGCGAGAAGATGACCCAGGTGAGTGGCCCGCTACCTCATCTGGTGGACGCCTCACTCCTTCCTGGCCTACCGGAGCTGCGCACTTTCTCACTGGTTCTCTCTTCTGCCGTTTTCCATAGGACTCTCTTCTCTGACCTGAGTCTCCTTTGGAACTCTGCAGGTTCT
+
ABAABBBBFFFFGGGGGGGFGBGFEEEAAEHHHGGGCFGGFHHHHGGGGFGFHHHHHHHGGGGGGGGGGGGHHHHGGGGHEFHHGH/<EDCCCGGGHHHHHHHFGHHFHFGGGHHG-->->GH1=DGH0DGG.<@GGG./.CGHHH0/<G/;CF/FF-;;-AFGGGG-:-///;BBFFFF/BFFF/;BFFFFFFFFFFFFFFFFFFFFFFFF/BFFFFBFFFFFBBFFFFFFF/;FFFFFFFFFFFFABFF
@M05620:37:000000000-D9766:1:1101:20867:5876 1:N:0:35
GAGGCTGCTTTGGAAGAAACTCATAGATTACTGCAACAGTTCCCCCTGGACCTGGAAAAGTTTCTTGCCTGGCTTACAGAAGCTGAAACAACTGCCAATGCATCCTACAGGATGCTACCCGTAAGGAAAGGCTCCTAGAAGACTCCAAGGGAGTAAAAGAGCTGATGAAACAATGGCAAGTAAGTCAGGCATTTCCGCTTTAGCACTCTTGTGGATCCAATTGAACAATTCTCAGCATTTGTACTTGTAAC
+
A>AAAAFAFFFFFGGGGGGGFG1F3FGGHHHHHHHHFHHAFGGHHGGGHHHHHHFFGHGHFHHHFHFBGHHHHHHGHHHHHHHHGFHHHHHHHGFFHHHHFHHGHHHHHHFFHHGHHGGFE?EEGGHHHGGHHHGHGHHHHGGGGHHHHGGHGGGFHHGGHHHHHHHGHHHHHFHHHHHGGGHHGHHHGHHHGGHHGGGGGHGHHGHFHHHFHGHHGHHHHHHHHHHHHGGGGGFFFFGGGFCFFFGGFF9
@M05620:37:000000000-D9766:1:1101:12619:5879 1:N:0:35
ACCACACCTTCTACAATGAGCTGCGTGTGGCTCCCGAGGAGCACCCCGTGCTGCTGACCGAGGCCCCCCTGAACCCCAAGGCCAACCGCGAGAAGATGACCCAGGTGAGTGGCCCGCTACCTCTTCTGGTGGCCGCCTCCCTCCTTCCTGGCCTCCCGGAGCTGCGCCCTTTCTCACTGGTTCTCTCTTCTGCCGTTTTCCGTAGGACTCTCTTCTCTGACCTGCGTCTCCTTTGGAACTCTGCAGGTTCT
+
BBBABBBAFFFFGGGGGG5BGEGFGEEAAEHHHFFE?EEEDHGHHGGGEEFGGHHHHHHEGGGGGGGGGGGHFHHGGGGHGHHHHGGCDF/BDGHEGFHHHHHHFHH1GGHGGHFGGGGGHHHHHHHHHDHGHHGGGGGHGHHGGGGGFFGGGGGGGGG9@?FFGGFFFFFFFFFFFFFFFFFFFFFFFFFFFFFFFFFFFFFFFFFFFFFFFFFFFFFFFFFF.@DFFFFFFFFFFFFFFFFFFFFFFFF
@M05620:37:000000000-D9766:1:1101:15435:5881 1:N:0:35
ACCACACCTTCTACAATGAGCTGCGTGTGGCTCCCGAGGAGCACCCCGTGCTGCTGACCGAGGCCCCCCTGAACCCCAAGGCCAACCGCGAGAAGATGACCCAGGTGAGTGGCCCGCTACCTCTTCTGGTGGCCGCCTCCCTCCTTCCTGGCCTCCCGGAGCTGCGCCCTTTCTCACTGGTTCTCTCTTCTGCCGTTTTCCGTAGGACTCTCTTCTCTGACCTGCGTCTCCTTTGGAACTCTGCAGGTTCT
+
AAABBBA>BCCFFGGBGG5BAEGHGGEBAAGFGFF2AEFEEHGHHGGGE?ECFEGHHHHGGGGGGGEGGGGHHHGGGGGHGHHFCFEEFCBFGGHFBGGHHHHEE<G1FFGFGHHGGGGGHHHHGHHHHHHGGHGGGDFHGHHGHGGGGGGGGGGGGDF-ADGGGGFFFFFFFFFFFFFFFFFFFFFFFFFFFFFDFFFFFFFFFFFFFFFFFFFFFFFFFFFF.DFFFFFFFFFFFFFFFFFFFFFFFFF
@M05620:37:000000000-D9766:1:1101:24497:5888 1:N:0:35
ACCACACCTTCTACAATGAGCTGCGTGTGGCTCCCGAGGAGCACCCCGTGCTGCTGACCGAGGCCCCCCTGAACCCCAAGGCCAACCGCGAGAAGATGACCCAGGTGAGTGGCCCGCTACCTCTTCTGGTGGCCGCCTCCCTCCTTCCTGGCCTCCCGGAGCTGCGCCCTTTCTCACTGGTTCTCTCTTCTGCCGTTTTCCGTAGGACTCTCTTCTCTGACCTGAGTCTCCTTTGGAACTCTGCAGGTTCT
+
BBBBBBBBFFFFGGGGGGGGGGGFGFGGGGHHHGG?EE?FFHHHHGGGEGGGHHHHHHHGGGGGGGGGGGGHHHHGGGGHGHHHHGGGGFGGGGHHHBDGHGHHGHBFGFGGAHHCF?DGHHHHHHHHHHHGHGGGGGGHGHHGHGGGGGGGGGGGGGGGFGGFGGFFFFFFFFFFFFFFFFFFFFFFFFFFFFFFFFFFFFFFFFFFFFFFFFFBFFFFFFFFFFFFFFFFFFFFFFFFFFFFFFFFFFF
@M05620:37:000000000-D9766:1:1101:22960:5892 1:N:0:35
GAGGCTGCTTTGGAAGAAACTCATAGATTACTGCAACAGTTCCCCCTGGACCTGGAAAAGTTTCTTGCCTGGCTTACAGAAGCTGAAACAACTGCCAATGCATCATACCGGCTGATACCCATACGAAAAGGCTCATAAAAGCCTAAACGGGCATAAAAGAGCAGATGAAACACTGGCAAGACCGTCCGACATTTCCGCTTTAGCACTCTTGTGGCTAAAATTAAAACATTCTCAGCATTTATACTTATCAC
+
A3ABBBFBFFFFGGGGGGGGGGBHCGHHHHHGHHHHHHHGHHHHHGGGHHHHHHHHHHHHGHHHHHHHHHHHHHHHHHHHHHHHHHHHHHHHHHHHHHHHHHHHH4FG31>>EFHH4G3B33?B0/??>3EGHHCHH33BFGHHG2BFDFGG/@@?F<GFGH1??FGHHHHB01<CGHG.0<><<E<-.;;;CHHHGGGCGFFGFGGGGGGG0C?FF0;CF/00=00;FGF0F09B0FBB/9;:FF//9;;
@M05620:37:000000000-D9766:1:1101:24715:5928 1:N:0:35
AGTGCCAGCTCTCAATCGCACAGGGGACCCAGGGCCTGGCCCCTCCATCCAGAAAACCTATGACCTCACCCGCTACCTGGAGCACCAACTCCGCAGCTTGGCTGGGACCTATGTGAGTATCCAGCGTAGGAATCTGGGAGTTGGGGAGGAGTGAGGAGTTGGGGAAAGACAGTCCTAACCGTGGAGGGTTCTGGTAAATGATGGGGTGAGGAGGGGCTCTTTGGCTCCCACCAGTCCCCCTGTCTGGTCTA
+
AAAABFFFCFFFGGGGGGGGGGHGGGGGGGHHGGGGGGHHHHGHGGHHHHHHHHGHHGHGHHHHHHHHHHHGGGGGHGHHHHHHHHHHGHHHGGGGGGHHGHHGGGHHGHHHHHGHHHHHHHHHHGEGGGHHHFHHGHHGDHHHGGGGGGGHHHHHHGHHHHGGGGHHHHHHFFHHHHHHGEEGDGGGCFGGGGFFGGGGGGGGGGFFFFFFFFFFFCFFFFFFFFFFFFFFFFBFFFFDAEFFFFFFFFB
@M05620:37:000000000-D9766:1:1101:17751:5944 1:N:0:35
AGTGCCAGCTCTCAATCGCACAGGGGACCCAGGGCCTGGCCCCTCCATCCAGAAAACCTATGACCTCACCCGCTACCTGGAGCACCAACTCCGCAGCTTGGCTGGGACCTATGTGAGTATCCAGCGTAGGAATCTGGGAGTTGGGGAGGAGTGAGGAGTTGGGGAAAGACAGTCCTAACCGTGGAGGGTTCTGGTAAATGATGGGGTGAGGAGGGGCTCTTTGGCTCCCACCAGTCCCCCTGTCTGGTCTA
+
AAAAAFDFAFFFGGGGFGG1E0G0FGEGGFHHGGGGAFHGFHGCGGHHHGHHFHHFHGHHHHGHHHHHHHHEEEEGHFGHFFGHHHHHGHHHGCCEECGE?GFGGGHHGHFHHGHHGHHFHFHHGGGGGGHHHHHFGHHGEHFFGGGGGGG>GHGHHGGHHHGGGCHHHGCHGHHHHHCFGGA@GGGGBFFGGFBFGGGGGFGGGGF@FFFFFF??@@EFFFEFFBFFEFFBEFFFFFFF@FFFFFBFFFF
@M05620:37:000000000-D9766:1:1101:17731:5946 1:N:0:35
AGGGCCAGCTCTCAATCGCACAGGGGACCCAGGGCCTGGCCCCTCCATCCAGAAAACCTATGACCCCACCCGCTACCTGGAGCACCAACTCCGCAGCTTGGCTGGGACCTATGTGAGTATCCAGCGTAGGAATCTGGGAGTTGGGGAGGAGTGAGGCGTTGGGGCAAGACAGTCCTAACCGTGGAGGGTTCTGGTAAATGATGGGGTGAGGAGGGGCTCTTTGGCTCCCACCAGTCCCCCTGTCTGGTCTA
+
>>11>A11ACCDFBFGGGAFEAG0FE0EG?FAEEFCGGAFGAEAEE0EF01FGGB0GEHFB1DDG0B?EEG/>>>>GB1GB0FGGGEAEHHCEE/E>E1BAFHA//BFC0BGHFF2FH2FGGBBGCCCCCHF<GGHHG0F/>=1??F--<<<<GG..-;:@G--.-:./:FFFFFGG0C.-9.;..A-.-:;9BFF/BFB/BFFFFA@-AA/--9=?-EBFFFBFFFFFEFFFFFFFFEF@FFFFFBBFFF
@M05620:37:000000000-D9766:1:1101:10568:5947 1:N:0:35
GAGGCTGCTTTGGAAGAAACTCATAGATTACTGCAACAGTTCCCCCTGGACCTGGAAAAGTTTCTTGCCTGGCTTACAGAAGCTGAAACAACTGCCAATGCATCCTACAGGATGCTACCCGTAAGGAAAGGCTCCTCGAAGACTCCAAGGGAGTACACGAGCTGATGAAACAATGGCAAGTCAGTCAGGCATTTCCGCTTTAGCACTCTTGTGGCTCCAATTGAACAATTCTCAGCATTTGTACTTGTAAC
+
A1AAAAFAFFFFGGGFA1FGGGAGBFDGH1FGGHHDGAGDGHHHHGGGHFHHHHHHHHEGHHHHHHHHHHHHHHHGHHHHHHHFHHHHHGHHHHHHHHHHGHHH0FGHHFGHCHHHFHHGGAE/GFEGGGHHHHGH0EE0FCGHCGH1FFF/ECG1@>/>CGGHHHHHF1?C.FGGHHHGG1FG>GDGFC<GHFGGGGGGGHFGFHHFHHHHFG.G0:FGGGBFBF9FFGFGGGGFFGGGGFFGGGB;BFC
@M05620:37:000000000-D9766:1:1101:18521:5951 1:N:0:35
AGTGCCAGCTCTCAATCGCACAGGGGACCCAGGGCCTGGCCCCTCCATCCAGAAAACCTATGACCTCACCCGCTACCTGGAGCACCAACTCCGCAGCTTGGCTGGGACCTATGTGAGTATCCAGCGTAGGAATCTGGGAGTTGGGGAGGAGTGAGGAGTTGGGGAAAGACAGTCCTAACCGTGGAGGGTTCTGGTAAATGATGGGGTGAGGAGGGGCTCTTTGGCTCCCACCAGTCCCCCTGTCTGGTCTA
+
BBA?AFFFBFFFGGGGGGGGGGHGGGGGGGHHGGGGGGHHHHGHGGHHHHHHHHHHHGHHHHHHHHHHHHHGGEGGHHHHHHHHHHHHGHHHGGGGGHHHGHHGGGHHGHHHHHHHHHHHHHHHHGEGGGHHHHHHHHHGGHHHGGGGGGGGHHHHHGHHHHGGGGHHHHGHHHHHHHHHGGEGGGGGEFGGGGFFGGGGGGGGGGADFFFFFFFFFFFFFFFFFFFFFFFFFFFFFFFFFFFFFFFFFFF
@M05620:37:000000000-D9766:1:1101:10553:5956 1:N:0:35
GCTGCTTCTTTTTCATCCCCTCCTCGATTCCTGCCCCCGTTCCCCCAGTCCCTTTAACCGTTTCTTTCCTGGCTTCCAGCAGCTACCACAACTGCCCATGCATCCTACCGGCTGCTCCCCTTACGGCACGGCTCCTCGACGCCTCCACGGGCGTCCACGAGCTGATGCACCCCTTGCACGTCCGTCCGGCCTTTCCGCTTTAGAACTCTTGTGGCTCCAATTGACCCCTGCTCAGCATTTGTCCTTGTCAC
+
>>>1>11BBD3B1ABBB11A1AB00AABGFDFBFG0A0A/BBBGHG/BBFFBA1BDDFGEBEBB2D1DBFGBFB0BBFFBBFF01B0BB/>/10B0?1BBBEHB0BFGEEGCGGGGE<FEEGGHFG/>/?BCGGGHHG/A/<CH.>0>ECGCC@CCF;C-;;EF9FBFFGF9?E9CFG0AFFGGGGGG@@@BFFBBBFFFFFF///;;FFFFFB;FF;9FFFFFBBB-;-9;F/;9F/;;FF/;FFFFF/B
@M05620:37:000000000-D9766:1:1101:15160:5969 1:N:0:35
GAGGCTGCTTTGGAAGAAACTCATAGATTACTGCAACAGTTCCCCCTGGACCTGGAAAAGTTTCTTGCCTGGCTTACAGAAGCTGAAACAACTGCCAATGCATCATACAGGATGCTACCCGTAAGGAAAGGCTCAACGAAGAAACCAAGGGAGTAAACGAGCTGATGAAACAATGGCAAGTCAGTCAGGCATTTCCGCTTTAGCACTCTTGTGGAACCAATTAAACAATTCTCAGCATTTGTACTAGTAAC
+
AABBBBFBFFFFCGFGGGGGGGFGGHHHHHHHHHHHFFHDGHHHHGGGGHGFHHHHGHGHFHHHGHFGHHHHHHHGGGHHHHHFHFGHGHFHHHHFHHHHB4EF3BF@FHHF3BGFGHH1E/>E0B3BF00F3?332/?/?/22BFFGHG/C//<FF2?C/AE1?FFHGHFHF1<FFHHGF11F<FDGHHHED0DGGGDAFFGGHHHHHG0;0:C0:CFG/;0;BFF?=F90CBC/0CF;FFB0C00=;F;
@M05620:37:000000000-D9766:1:1101:18920:5975 1:N:0:35
AGTGCCAGCTCTCAATCGCACAGGGGACCCAGGGCCTGGCCCCTCCATCCAGAAAACCTATGACCTCACCCGCTACCTGGAGCACCAACTCCGCAGCTTGGCTGGGACCTATGTGAGTATCCAGCGTAGGAATCTGGGAGTTGGGGAGGAGTGAGGAGTTGGGGAAAGACAGTCCTAACCGTGGAGGGTTCTGGTAAATGATGGGGTGAGGAGGGGCTCTTTGGCTCCCACCAGTCCCCCTGTCTGGTCTA
+
AAAABFFFBFFFGGGGGEGGGFHGGGGGAFHHGEGGCEHH2GGEGGHHHHHFFGHHHGHGHHFHHHHHHHGGGEEFHHHGHGHHHHHHGHHHGGGGGF3FDHHAAEHFEFGHHDGHGGHH3?DGFD/EGGHHHHFFHH<<EHHH/AFDGD<<CHHHGGHHHHGGEGHHHHHHB:GHHGHHG..ACADGE?FBBFFEGGFGFFFF?AADFFFFFFBC;=AB/B/BFF/..BFAEFBFFFE.@?BFF//9BFF
@M05620:37:000000000-D9766:1:1101:23461:5980 1:N:0:35
ACCACACCTTCTACAATGAGCTGCGTGTGGCTCCCGAGGAGCACCCCGTGCTGCTGACCGAGGCCCCCCTGAACCCCAAGGCCAACCGCGAGAAGATGACCCAGGTGCGTGGCCCGCTACCTCTTCTGGTGGCCGCCTCCCTCCTTCCTGGCCTCCCGGCGCTGCGCCCTTTCTCACTGGTTCTCTCTTCTGCCGTTTTCCGTAGGACTCTCTTCTCTGACCTGCGTCTCCTTTGGAACTCTGAGGTTCTA
+
BBBBBBBBFFFFGGGGGGGGGFHHGGGFEEHHGGGGGGGGGHHHHGGGGGGGHHHHHHHGGGGGGGGGGGGHGHHGGGGHFHHHHGGGGGGGGGHHHHHFGCHHEGG1<??@@HHFC@-@GHFGGHHF0=CCFHCGFDGFGGGGGGGGGFFGFFGGGDG-9B9@D;AFFF9BFFFFFBFFFFFFFFFBBBFFFB>ADF.9BA999./;FFFFFFFFFFFFFFBB.-A=FFB9BBFBFBFBFFFFFEBFFF/
@M05620:37:000000000-D9766:1:1101:18857:5987 1:N:0:35
ACCACACCTTCTACAATGAGCTGCGTGTGGCTCCCGAGGAGCACCCCGTGCTGCTGACCGAGGCCCCCCTGAACCCCAAGGCCAACCGCGAGAAGATGACCCAGGTGAGTGGCCCGCTACCTCTTCTGGTGGCCGCCTCCCTCCTTCCTGGCCTCCCGGAGCTGCGCCCTTTCTCACTGGTTCTCTCTTCTGCCGTTTTCCGTAGGACTCTCTTCTCTGACCTGAGTCTCCTTTGGAACTCTGCAGGTTCT
+
>A1AAA1AFFFFEFG1BDGGFGEGEGGFH0FGHGG?EEG/EHHHHGGGE/EFHDHHHHHGGGGGCEEEGGGHHHEFGGGFGHHHEGGGGCCGGGHHEDGHHHHGCGHHHBGFGHHGGGGGHHHHHGGGHHHGHGCGCCGHGHHGFGGGGGGGGGGGGG@@?A.BFG@F@@FFFFFFFFFFFFFFFFFFFFFFFF@FFFFFFFFFFFFFFFFFFFFFFFFFFFEBFFFFFFFFFFFFFFFFFFFFFFF?BFB
@M05620:37:000000000-D9766:1:1101:14247:5988 1:N:0:35
ACCACACCTTCTACAATGAGCTGCGTGTGGCTCCCGAGGAGCACCCCGTGCTGCTGACCGAGGCCCCCCTGAACCCCAAGGCCAACCGCGAGAAGATGCCCAGGTGAGTGGCCCGCTACCTCTTCTGGTGGCCGCCTCCCTCCTTCCTGGCCTCCCGGCGCTGCGCCCTTTCTCACTGGTTCTCTCTTCTGCCGTTTTCCGTAGGACTCTCTTCTCTGACCTGAGTCTCCTTTGGAACTCTGCAGGTTCTA
+
ABABBBAAFFFFGGGFFG5FGGFHCEABA?FGGFGEAEE2AGGHHGGGE1EGFGHHHHHEFGCEFEEGGGGHGHHGGGGGGHHHFGGGG@<CGGHFG2GHHHHGGHHHHHGGHHGGGGGHHHHHHHHHHHGHHGGGGGHGHHGHHGGGGGGGGGGGGG-;BFFFFFFFFFFFFFFFFFFFFFFFFFFFFFFFFFDDFFFFFFFFFFFFFFFFFFFFFFFFFFFFFFFFFFFFFFFFFFFFFFFFFFFBFFB
@M05620:37:000000000-D9766:1:1101:14246:6006 1:N:0:35
ACCACACCTTCTACAATGAGCTGCGTGTGGCTCCCGAGGAGCACCCCGTGCTGCTGACCGAGGCCCCCCTGAACCCCAAGGCCAACCGCGAGAAGATGCCCAGGTGAGTGGCCCGCTACCTCTTCTGGTGGCCGCCTCCCTCCTTCCTGGCCTCCCGGAGCTGCGCCCTTTCTCACTGGTTCTCTCTTCTGCCGTTTTCCGTAGGACTCTCTTCTCTGACCTGAGTCCCCTTTGGAACTCTGCAGGGTCTA
+
BBBBBABBFFFFFFGFGGGFGGHHGGGBC?GHHGGDGGG2EGHHHGGGDGGGFHFHHHHGGG?EGGGGGGGGHHHGGGGHGGHHGGGGGGGCCDFHHHGHHFEF1<D<FFGGHHCGC@CGFG0GFGFGD/AGHCCGDDHGFFGFGFGBBFAFFFEF:A-;;CBF-@DB=FFF/FFFFFFFFB/B9B9FB/BBB>ADFFFF?/A.DBFFFFFFFFFFFFFFF9./9;B/:E.AFBBBF/:B/9/9BF-;B9/
@M05620:37:000000000-D9766:1:1101:20442:6017 1:N:0:35
GCTGCTTCTTTTGAATCCACTCCTCGATTCCTGCCCCAGTTCCCCCTGTCCCTGTAACCGTTTCTTGCCTGGCTTCCAGAAGCTGCAACAACTGCCCCTGCATCCTACCGGCTGCTACCCGTACGGCAAGGCTCCTCGACGCCTCCACGGGCGTCCACGAGCTGATGCAACACTGGCAAGTCCGTCCGGCATTTCCGCTTTAGCACTCTTGTGGCTCCAATTGAACAATTCTCAGCATTTGTACTTGTCAC
+
>>>>>B1BBFBBB1BBB1BFBF1B0AABGHFHGGHFF0B1DDFHHGAFBBFABBADFGFFEGFFDDDBGHHHHGABGHH1BFGB@BBFF0BFBBBGE/BFGHHHBBGH0EE/>EGHBGHH?EGEGG<C@FGHHHGHFGG@CCGHGHHFGGG@CG?CEGGGGGGHHHH0G:GC.CCFGGFGFFFECF.AAG-AFFGGFFFFFFFFFFFFFFFFFFEFFFFFFFFFFFBFFFFFFEFFFFFFFFFFFFFF/BB
@M05620:37:000000000-D9766:1:1101:16909:6045 1:N:0:35
GAGGCTGCTTTGGAAGAAACTCATAGATTACTGCAACAGTTCCCCCTGGACCTGGAAAAGTTTCTTGCCTGGCTTACAGAAGCTGAAACAACTGCCCATGACCCCTAGAGTAAGCCACCCACAAGACGACTCCTCACGAAAACACCAAAGGAAAAAAAGATAATGAGAAACAATGAAGAGCAACAAGCATATCCGCTTTCGAACACTTTTGGCTACCAAAACCAACAATTCAGAGTTTTTACATGTGCATG
+
CCCCDDFCFFFFGFGGFGGGGGHHHHHHHHHHHHHHHHHHHHHHHGGGHGHHHHHBFFGHBGHHHHFGGHHHHHHFGHHHGHHHHGGGHB?GBBGH13BF3B3B??F23B4444B3BF0/////0?2//</?33B2///?//@/FE///2@2=10?/->>111<11111>00.<00000./0/.../::00;:0.;...0..:C@FG00;0-000/;;0....;;E..0;;00;000:;.9000;B:0;00
@M05620:37:000000000-D9766:1:1101:12761:6051 1:N:0:35
ACTGCCACTTCTCAATCGACCCGTGGATTCCTGCCCCGGCTCCCCCAGCCCGTCTACCCGTGTCCTCCCTGGCTACCAGGAGCACCAACTACGCCCCTTGCATCCTACAGGATGCTACCCGTAAGGCAAGGCTCCTCGAAGCCTCCAAGGGAGTAGACGAGCTGATGAAACAATGGCAAGTCAGTCAGGCATTGCCGCTTTAGCACTCTTGTGGATCCAATTGAACAATTCTCAGCCTTTGGACTTGTAAC
+
11>AAB1@1BBBEDGBGCF1AEEAEEEEDGEHHEGHAAEAAEFEFG/B0BE/A/0B1B0>B/0BBF1BFFBHHH1BGCH>GFHA>>FHG0GH//////BF11F10<FG1100B1<@DFBCC/>/<F0?0???GHGF0CF0F-<1><G/DCC.<</0=0<:AC:GHHHCG0CC.0CBBF0.000;900;;9.;00;99-A?ABFB//B/99F/BF//;BBBFFFBFF/B9BF/B//;/-9///;BF/9;/9/
@M05620:37:000000000-D9766:1:1101:20938:6088 1:N:0:35
ACCACACCTTCTACAATGAGCTGCGTGTGGCTCCCGAGGAGCACCCCGTGCTGCTGACCGAGGCCCCCCTGAACCCCAAGGCCAACCGCGAGAAGATGACCCAGGTGAGTGGCCCGCTACCTCTTCTGGTGGCCGCCTCCCTCCTTCCTGGCCTCCCGGAGCTGCGCCCTTTCTCACTGGTTCTCTCTTCTGCCGTTTTCCGTAGGACTCTCTTCTCTGACCTGAGTCTCCTTTGGAACTCTGCAGGTTCT
+
AAA?AAAAFFFFFGGGFGGBGDHHGEGB0EAF1AFEGGGE/AFEEEGGAEEABGFGHHHGE/>>FGEEGG/ECHHGGFGHCEGHHEGECGGCGGCCGFFFHGFHEGFFC?FAEHHGGGGG0GHHHHGHHHHGHHGGGFGGGGFGFGGGGGGGGGGGFB@@AGGGGG@F?@FFFFFFFFFFFFFFFFFFFFFFFF@FFFFFFFFFFFFFFFFFFFFFFBFFFFFFBFFFFFFFFFFFFFFFFFFFFFFFFFF
@M05620:37:000000000-D9766:1:1101:11556:6093 1:N:0:35
AGTGCCAGCTCTCAATCGCACAGGGGACCCAGGGCCTGGCCCCTCCATCCAGAAAACCTATGACCTCACCCGCTACCTGGAGCACCAACTCCGCAGCTTGCCGGGGCCTTTGGGGGGATCCCACGTTGGGAACTGGGCAGTGGGGCAGCGGGCAGCGTTGGGGCAAAGCCAGCCTAAACGTGGCAGGGTCTGGTAAATGCTGGGGGGGGGCAGGGCTCTTTGGGTCCCAACCATCCCCCTGTCTGGTCTAT
+
ABA?AFFFCFFFGGGGGGGGGGHGGGGGGGGHFEFGGGHHHHGHGGFHHHGHFF3FFFHFHHFHHGGHHHHGGEGGHHHHGHHHHHHHGHHFEGGGGHHH/?<EG//>?22?2///--:.CF0.-...;-;/./;BF...;/BEF.-;.-----;.-:;:AFF.BF./.;..:AFBFBF...;-.;@-;B:BF//BF/://;BFF-:--;--;@F..9/;FBF...;A//;..//;EFF;E/:;9F9//99
@M05620:37:000000000-D9766:1:1101:8477:6094 1:N:0:35
ACCACACCTTCTACAATGAGCTGCGTGTGGCTCCCGAGGAGCACCCCGTGCTGCTGACCGAGGCCCCCCTGAACCCCAAGGCCAACCGCGAGAAGATGACCCAGGTGAGTGGCCCGCTACCTCTTCTGGTGGCCGCCTCCCTCCTTCCTGGCCTCCCGGAGCTGCGCCCTTTCTCACTGGTTCTCTCTTCTGCCGTTTTCCGTAGGACTCTCTTCTCTGACCTGAGTCTCCTTTGGAACTCTGCAGGTTCT
+
CCCCCCCAFFFFGGGGGGGGGGHHGFGBGGHGHFGGGGGGGHHHHGGEEGGGHHHHHHHEEGGGGGGGGGGHFHHGGGGHGHHHHGGGGGBCGGHGGHHHHHHHGHHGHFGGGHHGGGGGHHHHHHHHGHHGHHGGGGGHGHHGHGGGGGGGGGGGGFG@BGGGGGFFFFFFFFFFFFFFFFFFFFFFFFFFFFFFFFFFFFFFFFFFFFFFFFFFFFFFFFFF/FFFFFFFFFFFFFFFFFFFFFFFFFF
@M05620:37:000000000-D9766:1:1101:18906:6094 1:N:0:35
ACCACACCTTCTACAATGAGCTGCGTGTGGCTCCCGAGGAGCACCCCGTGCTGCTGACCGAGGCCCCCCTGAACCCCAAGGCCAACCGCGAGAAGATGACCCAGGTGAGTGGCGCGCTCCCTCCTCTGGTGGGCGTCCCTCTCCTCTCTCCCCTCCCGGAGCTGCCCTCTCTCTCACTGGCTCTCTCTTCCGCCGTTCCGTGTAGGACTCTCTTCTCTGACCTGAGTCTTCTTTGACACTGTGCAGTCTCT
+
AAAABAABFFCDGFEB5FBGGGHHGAEBCAGHHEGDEGG2EFHHHGCGFGGGHEGHHHHGEEG??FGGGGGHFHHGGGGGGHHGHGGGGCCGGGHHEGHHH0///??1011/?->-<-..<//.</00<0/.-;--:-;09///0/0/00//9/9...;--9.9B.;/.;/;F/F////..;BFFF//;//...-;D.../.9.///;BFF//;FF///9///9/.;B///;//////;B/9//////;9/
@M05620:37:000000000-D9766:1:1101:13242:6152 1:N:0:35
AGTGCCAGCTCTCAATCGCACAGGGGACCCAGGGCCTGGCCCCTCCATCCAGAAAACCTATGACCTCACCCGCTACCTGGAGCACCAACTCCGCAGCTTGGCTGGGACCTATGTGAGTATCCAGCGTAGGAATCTGGGAGTTGGGGAGGAGTGAGGAGTTGGGGAAAGACAGTCCTAACCGTGGAGGGTTCTGGTAAATGATGGGGTGAGGAGGGGCTCTTTGGCTCCCACCAGTCCCCCTGTCTGGTCTA
+
BCBBBFFFCFFFGGGGGGGGGGHHGGGGGGHHFGGGGGHHHHGHGGHHHHHHHHHHHGHGHHFHHHHFHHHGGEEGHHHHFHHHHHHHGHHHEGGGGHHHGHHGGGHHGHHHHHHHHHGHHHHHHGDGGGFFHHHHHHFEGHHFGDFGGGGHH0GGCEHHHHGGFEEHHHFHHHHHFGHHGGEGFGGG;FFGGGCG0CBFFGGGGGFFFFFFFFFFFFFFFFFFFFFFFFFFFFFFFFFFFFFFFFFFFFF
@M05620:37:000000000-D9766:1:1101:9138:6160 1:N:0:35
GAGGCTGCTTTGGAAGAAACTCATAGATTACTGCCACAGTTCCCCCTGGACCTGGAACCGTTTCTTGCCTGGCTTCCAGAAGCTGAAACAACTGCCCATGCATCCTACAGGATGCTACCCGTAAGGCAAGGCTCCTCGACGACTCCAAGGGAGTCCACGAGCTGATGCACCAATGGCAAGTAAGTCAGGCATTTCCGCTTTAGCACTCTTGTGGATCCAATTGAACAATTCTCAGCATTTGTACTTGTAAC
+
AAABBAFAFFFFGGGGGGGGGGHHHGGHDFFFHH4FGGGBDFGHHG2F22BFGG2FG31AEEGGDFFFGHHHHHG2FGHFFGHHH@FEGFGHHFGH1BGHHFHHHHHHHHHAGHHHDGHHGGF/GH3BBFFGHHGHBFD/>/BGGHH2GGGEGG01?1?<DFGHBGH1D1=..CGHHHHGH0DGGG0GHHHHHHHHGGGGGE0FBGGGGGGGGG0FFGGGGGGG0FBFGGGGGGGGFGGFFFFFFFFF/;B
@M05620:37:000000000-D9766:1:1101:16339:6164 1:N:0:35
AGTGCCAGCTCTCAATCGCACAGGGGACCCAGGGCCTGGCCCCTCCATCCAGAAAACCTATGACCTCACCCGCTACCTGGAGCACCAACTCCGCAGCTTGGCTGGGACCTATGTGAGTATCCAGCGTAGGAATCTGGGAGTTGGGGAGGAGTGAGGAGTTGGGGAAAGACAGTCCTAACCGTGGAGGGTTCTGGTAAATGATGGGGTGAGGAGGGGCTCTTTGGCTCCCACCAGTCCCCCTGTCTGGTCTA
+
111>AD@FAFFDBFG31AFFAEFHAEFGEAGHGGG/AAGFCGGHGGFH1BGFE01BGE0BGHBHFG@FHHHGGE/>GHHCGHHA0?FHG0GHFEEGE>FGGHHGGGHHCCHHHHGFGHHGGHFHH???BEFFHHHHHHCFGCGHGCGGGGGGHGHHFCGHHHGGG?GFHHGHHGHHFHHFGGE@AAGG9FFFFFFFFGGGGGGGGGB@EFFFFF@@?@FFFFFFFFFFFFFFFFFFFFFF@FFFFFEFFFF
@M05620:37:000000000-D9766:1:1101:22734:6173 1:N:0:35
GCGGCTGCTTTTGAAGCAACTCCTAGCTTACTTCCCCCGTTCCCCCTGAACCTGGAACCGTTTCTTGCCTGGCTTCCAGAAGCTGCCACAACTGCCAATGCATCCTACCGGCTGCTACCCATACGGCACGGCTCCTCGACGCCTCCACGGGCGTCCACGAGCTGATGCACCCCTGGCACGTCCGTCCGGCCTTTCCGCTTTAGCACTCTTGTGGCTCCAATTGAACCATTCTCAGCATTTGTACTTGTCAC
+
AA1?A>1>FFB11AF111BFBF1A11ADFABF21AAG0ABBGHHF//F0AB/BA0BB1FEA/0BF11BFFH/BBF0BFB1B11BB101BBFE@FGG1BBBFDDF01BBB@EE<//F1BEG1<0<0//</?BCGGEGC//<>CGH<.0>CGGC-;:C.;E:CGAF0CFB00;.9A.9CF0..=C@CFF@-;-;;BFFFFFFF/;B/;FFFFFBFFFFFEBFFFB/9/-9BFFFF/;BFBFFBB/FFFFFB/;
@M05620:37:000000000-D9766:1:1101:22730:6192 1:N:0:35
GAGGCTGCTTTGGAAGAAACTCATAGATTACTGCAACAGTTCCCCCTGGACCTGGAAAAGTTTCTTGCCTGGCTTACAGAAGCTGAAACAACTGCCAATGCATCCTACAGGATGCTACCCGTAAGGAAAGGCTCCTAGAAGACTCCACGGGAGTAAACGAGCTGATGAAACAATGGCAAGTCAGTCAGGCATTTCCGCTTTAGCACTCTTGTGGATCCAATTGAACAATTCTCAGCATTTGTACTTGTAAC
+
>ABABBFCFFFFGGGGGGGGGGHHHHHHHHHGHHHHHGHFHHHHHGGGGHHHHHGHHGHHGHHHHHHHHHHHHHHGHHHGGHHHHFHHHFHHHHHHC3BGBFEF3FEG3B31B@GDGHHHGGC?F33FGB0?BGAF3DFFGGHBBCH2<>///CC222??/A/1=1D=DGDC.>FGHHFE<11=GGHH/<.C00GGAE.;EH0C0CGFCFFHFG0<CCFBF900=:FFGG990F09;BFFF;900;;;CFF
@M05620:37:000000000-D9766:1:1101:23218:6195 1:N:0:35
ACCACACCTTCTACAATGAGCTGCGTGTGGCTCCCGAGGAGCACCCCGTGCTGCTGACCGAGGCCCCCCTGAACCCCAAGGCCAACCGCGAGAAGATGACCCAGGTGATTGGCCCGCTACCTCTTCTGTTGGCCGCCTCCCTCCTTCCTGGCCTCCCGGAGCTCCGCCCTTTCTCACTGTTTCTCTCTTCTCCCGTTTTCCTTAGGACTCTCTTCTCTCACCTGAGTCTCCTTTGGAACTCTGCAGGTTCT
+
A11AAA>AFFF1AFF13BFGGGFHGEFFH0FGHG0EFAFGGHHHAEGGGGGGGHHHHHFGGGGGGGGGGGGFHHHGGGGEGHHHHEGGGCCGGGHFHB1?GH/?/11111?0?GE-@C<@01<<D0DF00D.<C-;:.;CEBGCH0GF09/CFBGGA9----.0/.;E=?FF/999//:99BB/;9BFF///9/-;-F-BB/9;://;9BBBFFBF/9//;AB/:-:FFF/BF9//;/9B;9/;/:-A/9;
@M05620:37:000000000-D9766:1:1101:23664:6224 1:N:0:35
ACCACACCTTCTACAATGAGCTGCGTGTGGCTCCCGAGGAGCACCCCGTGCTGCTGACCGAGGCCCCCCTGAACCCCAAGGCCAACCGCGAGAAGATGACCCAGGTGAGTGGCCCGCTACCTCTTCTGGTGGCCGCCTCCCTCCTTCCTGGCCTCCCGGAGCTGCGCCCTTTCTCACTGGTTCTCTCTTCTGCCGTTTTCCGTAGGACTCTCTTCTCTGACCTGAGTCTCCTTTGGAACTCTGCAGGTTCT
+
BBBBBBBBFFFFGGGGGGGGGFHHGFEEFEHHHGGGGGGGGHHHHGGGGGGGHHGHHHHGGGGGGGGGGGGHHHHGGGGHGHHHHGGGGGFDGGHGHHHHHHHHGHHEHHHGGHHGGGGGHHHHHHHHHHHGHHGGGGGHGHHGHGGGGGGGGGGGGGGAGGGGGGFFFFFFFFFFFFFFFFFFFFFFFFFFFFFFFFFFFFFFFFFFFFFFFFFFFFFFFFFF/FFFFFFFFFFFFFFFFFFFFFFFFFF
@M05620:37:000000000-D9766:1:1101:22314:6245 1:N:0:35
ACCACACCTTCTACAATGAGCTGCGTGTGGCTCCCGAGGAGCACCCCGTGCTGCTGACCGAGGCCCCCCTGAACCCCAAGGCCAACCGCGAGAAGATGCCCCAGTTGAGTGGCCCGCTCCCTCTTCTGTTGGCCGCCTCCCCCCTTCCTGGCCTCCCGCGCCTCCGCCCTTTCTCACTGGTTCTCTCTTCTGCCGTTTTCCGTAGGCTCCTCTTCTCTGACCTGAGTTTCCTTTGGACCTCTGCAGTTTCT
+
CBCCCCCDFFFFGGGGGGGGGGHHGGGECEHHHGGGGGGGGHHHHGGGGGGGHHGHHHHGGGGGGGGGGGGHGHHGGGGHGHHHHGGGGGGGGGHHHH2FH//?111111?/?G/<--->.//<00<=00<.<0-<-:CG..<-A.C/:C/C.0CE9D----....<D-@F000:00<B/B00000:B0::0<0-<DF.B:.0.<.00..0:<00000<0</0<//000<:BF:F/B0//::0<0<0<00<
@M05620:37:000000000-D9766:1:1101:9243:6262 1:N:0:35
GAGGCTGCTTTGGAAGAAACTCATAGATTACTGCAACAGTTCCCCCTGGACCTGGAAAAGTTTCTTGCCTGGCTTACAGAAGCTGAAACAACTGCCAATGCATCATACCGGCTGCTCCCCTTACGGCACGGCTCCTAGACACCTCCCCGGGCGTCCGCGCGCTGCTGCAACCCTTGCACGTCCGTCCGGCCTTTCCGCTTTCGCACTCTTGTGGCTCAAATTGACCCCTTCTCAGCATTTGTACTTGTCAC
+
A1AAAAFAFFFFG1GGGGGGGGHHHHHHHGHFHHFHHHGAFHHHHGGGEGGHHHGGG10BFHHHHHHHHHHHHHH1FGFEGHGHH11BFFGHHHGHG1GHEHHF1BBFF>EEGGEG1B/?0B1F//>/>/BCC/FH111@1@F00?/?AC/>--<<<-<<AA--.::0/00;.A/;FB0;FEGGG?E@GA-AFF/BBFFBF/;9-;@FFFFFFFA-9/;BBFB//9--;9FFF//9;;BBBB/BFF////9
@M05620:37:000000000-D9766:1:1101:10458:6267 1:N:0:35
AGTGCCAGCTCTCAATCGCACAGGGGACCCAGGGCCTGGCCCCTCCATCCAGAAAACCTATGACCTCACCCGCTACCTGGAGCACCAACTCCGCAGCTTGGCTGGGACCTATGTGAGTATCCAGCGTAGGAATCTGGGAGTTGGGGAGGAGTGAGGAGTTGGGGAAAGACAGTCCTAACCGTGGAGGGTTCTGGTAAATGATGGGGTGAGGAGGGGCTCTTTGGCTCCCACCAGTCCCCCTGTCTGGTCTA
+
ABAABFFFBFFFGGGGGGGCGGHGFGGGGGHHFGGGGGHHHHGHGGHHHHHHHHHHHGHHHHHHHHHHHHHGGGGGHHHHGGHCHHHHGHHHGGGGGHHHGHHGGGGHGHHHHHHHHHHHHHHHHGEGGGHHHHHHHHFGEHHHGGGGGGGHHHHHGGHHHHGGGGHGHHHHHHHHHHHHGGGGGGGGCGGGGGFGGGGGGGGGGGFFFFFFFFFFFFFFFFFFFFFFFFFFE.;FFFFFFFFFFFFFFF/
@M05620:37:000000000-D9766:1:1101:17185:6278 1:N:0:35
GCTGCTGCTTTGGAATCCACTCATCGATTCCTGCCCCAGTTCCCCCTGTCCCTGTAACCGTTTCTTGCCTGGCTTCCAGAAGCTGCAACCACTGCCCCTGCATCCTACAGGATGCTACCCGTAAGGAAAGGCTCCTCGACGACTCCACGGGAGTAGACGAGCTGATGAAACACTGGCAAGTCAGTCAGGCATTTCCGCTTTAGCACTCTTGTGGATCCAATTGAACAATTCTCAGCATTTGTACTTGTAAC
+
>>1>A@BBCFB1ABF1F1BF1B1D1BBGHBFHHHGAF0BBDFGHHGAB11BBBB1DFDDEEEHHDFABFHHHHHB0FGH1BGH1B1BFG0BFGFGH//BFG0FHHGEGCF00@FGHFHEGE>EEG<10BB0?10FG0/</B/B?FHG0?<//AA01=1<A@@CGHHH00=GC.0DC.C<.=00C:CC:/C::0;::.E9A9909;0BF0F0FBE000=B90CB009B9FFFG0F/BFFF//FB/FFFBB:/
@M05620:37:000000000-D9766:1:1101:18280:6289 1:N:0:35
ACCACACCTTCTACAATGAGCTGCGTGTGGCTCCCGAGGAGCACCCCGTGCTGCTGACCGAGGCCCCCCTGAACCCCAAGGCCAACCGCGAGAATTGGACCCCTGTGGCTTCCCCGCTCCCTCTCCTTTTTCCCTCCTTCTCTCTTCTGCCGCTTCCCGTCCGCCTCTCTTTTCTACCCTGTCTCTCTTCTGGCACTTTGCGGGTTCTTGTTTGGTCGAGCCTAAGTCTGCTCTCCAGTTCCTCATGTTCA
+
CCDDDDCDFFFFGGGGGGGGGGHHGGGEEGHHHGGGGGGGGHHHHGGGGGGGHHHHHHHGGGGGGGGGGGGHHHHGGGGHGHHHHGGGGGGGG?222??2?////?F0/?00?F0AF<-..////<D0=0</<G0/.=0<000=GHH0000--;..;/;...--;.C0CFG0000000.:900;BFF9B0BF0B/0;0;0;----..00000//..;---;@/00;BFF0900;0/:000;000;0B00;0
@M05620:37:000000000-D9766:1:1101:20850:6298 1:N:0:35
GAGGCTGCTTTGGAAGAAACTCATAGATTACTGCAACAGTTCCCCCTGGACCTGGAAAAGTTTCTTGCCTGGCTTACAGAAGCTGAAACAACTGCCAATGCTTCCTACCGGATGCTCCGCATGCGACACGGCTCCTAGGCACCTAAGCGGGCGAACAAGCGATGATGACAATGTCACACATGCGACCGGCCTTTCCGCTATCGCACTCTTGGAGCTACTATTACAATATTCACCGCTTGTGTACTTGTCAC
+
A?ABBBFBFFFFGCGGFGGGGGHHHHHHHHHHHHHHGHHFGHHHHGGGHHHHHHHHHHEFFHHHHHHHHHHHHHHFHHHHHHHHHHHHHHHHHHHHHEHH34@433B@B///1/2BBG/////B<//>//<B///2<@2<20F2@220//>----<<<C<..::0:0;0;00000000/.000..------9/0;CF?D-:/.;.;@//BF///;.9;/////;;///;BF/99.--;.:/.//;///;//
@M05620:37:000000000-D9766:1:1101:7119:6302 1:N:0:35
ACCACACCTTCTACAATGAGCTGCGTGTGGCTCCCGAGGAGCACCCCGTGCTGCTGACCGAGGCCCCCCTGAACCCCAAGGCCAACCGCGAGAAGATGACCCAGGTGAGTGGCCCGCTACCTCTTCTGGTGGCCGCCTCCCTCCTTCCTGGCCTCCCGGAGCTGCGCCCTTTCTCACTGGTTCTCTCTTCTGCCGTTTTCCGTAGGACTCTCTTCTCTGACCTGCGTCTCCTTTGGAACTCTGCAGGTTCT
+
BBAABBB@FFFFGGGGGGGGGGHGGEFAEEHHHFFGEGGGGHHHHGGGDGGFBGFFHHGG?GEGGGGGGGGFHHHGGGDHGFHHFGGGGG/C@BGGGD2F2GHHGGHBGHGGEHEFFGGGHHHHHHHHHGHGHH@@@AEEGHHFFFFGGGGGFGFEGG--;9AFGGFFFFFFFFFFFFFFBFFFFFFFFFFFFB>DFFFFFDFFFFFBFFFFFFFFFFFFFFFF.9A@DFFFFFFBF9FFFFFFFFFFFFF
@M05620:37:000000000-D9766:1:1101:20865:6310 1:N:0:35
GAGGCTGCTTTGGGAGAAACTCATAGATTACTGCAACAGTTCCCCCTGGACCTGGAAAAGTTTCTTGCCTGGCTTACAGAAGCTGAAACAACTGCCAATGCATCCTACAGGATGCTACCCGTAAGGAAAGGCTCCTAGAAGACTCCAAGGGAGTAAAAGAGCTGATGAAACAATGGCAAGTAAGTCAGGCATTTCCGCTTTAGCACTCTTGTGGATCCAATTGAACAATTCTCAGCATTTGTACTTGTAAC
+
AABBBAFBFFDFG?FFEGGGGGHHHHHHHHGHHHFFFGHFHGHHHGGGEGGGHHGGAEBGFGHHGHGBGHHHHHHGGGHGHGHGFFGHHGGHHHHGHHHHFGHHEHHHHC3CGHFHHGHFE?EAE3BBGB0FGH/GF4GGHFFF2?GHHEGH//@2FG@CGG1FHGHGHHHHHFGHHHHF1=DF<GDF0FFHGBGHGGGGGH<DHHHHHHH;CEGFBCHHHF0CHFFFGGGGGFBF0CFFBCFGGGFBFFF
@M05620:37:000000000-D9766:1:1101:22062:6342 1:N:0:35
AGTGCCAGCTCTCAATCGCACAGGGGACCCAGGGCCTGGCCCCTCCATCCAGAAAACCTATGACCTCACCCGCTACCTGGAGCACCAACTCCGCAGCTTGGCTGGGACCTATGTGAGTATCCAGCGTAGGAATCTGGGAGTTGGGGAGGAGTGAGGAGTTGGGGAAAGACAGTCCTAACCGTGGAGGGTTCTGGTAAATGATGGGGTGAGGAGGGGCTCTTTGGCTCCCACCAGTCCCCCTGTCTGGTCTA
+
ABBBBFFFBFFFGFGGGGGGGGHHGGGGGGHHGGGGGGHFHHGHGGHHHHHHHHHHHGHHHHGHHHHHHHHGGGGGHHHHHHHHHHHHGHHHGGGGGHHHGHHGGGHHGHHHHHHHHHHHHHHHHGFGGGHHHHHHHHHGGHHHGGGGGGGHHHHHHGHHHHGGGGHHHHHHHHHHHHHHGGGGGGGGEGGGGGGGGGGGGGGGGGFFFFFFFFFFFFFFFFFFFFFFFFFFFFFFFFFFFFFFFFFFFFF
@M05620:37:000000000-D9766:1:1101:15737:6365 1:N:0:35
ACCACACCTTCTACAATGAGCTGCGTGTGGCTCCCGAGGAGCACCCCGTGCTGCTGACCGAGGCCCCCCTGAACCCCAAGGCCAACCGCGAGAAGATGACCCAGGTGAGTGGCCCGCTACCTCTTCTGGTGGCCGCCTCCCTCCTTCCTGGCCTCCCGGAGCTGCGCCCTTTCTCACTGGTTCTCTCTTCTGCCGTTTTCCGTAGGACTCTCTTCTCTGACCTGCGTCTCCTTTGGAACTCTGCAGGTTCT
+
BBBBBBBAFFFFGGGGGGFGGGHHGEGACEHHHGFGDGGGFHHHHGGFEEGGGHGHHHHEGFFGGGGGGGGHHHHGGGGHGHHHHGGGGG<CCGHFHHHHHHHHGHH1FHHGGHHGGGGGHHHHHHHHGHHGHHGGGGGHGHHGHGGGGGGGGGGGGGGA@CGGGGFFFFFFFFFFFFFFFFFFFFFFFFFFFFFFFFFFFFFFFFFFFFFFFFFFFFFBFFFF?>DDFFFFFFFFFFFFFFFFFFFFFFF
@M05620:37:000000000-D9766:1:1101:10079:6366 1:N:0:35
ACCACACTTTCTACAATGCGCTGCGTGCGGCTCCCGAGGAGCACCCCTTGCTGCTGACCGAGGCCCCCCTGAACCCCAAGGCCAACCGCGCGAAGATGACCCAGGTGCGTGGCCCGCTACCTCTTCTGGTGGCCGCCTCCCTCCTTCCTGGCCTCCCGGTGCTGCGCCCTTTCTCACTGGTTCTCTCTTCTGCCGTTTTCCGTAGGACTCTCTTCTCTGACCTGCGTCTCCTTTGGAACTCTGCAGGTTCT
+
AAAAAAA11BBFGGGGFGFEGCGGGEE00AEEEABB/AEECHGGHGE/0FFGBGFHHHH>>E?EGGGGGEEGGFHGGGEEEEHHHGGBCGBCCGG/?FGFHHAGFHHBCGGGGH<=CCCGHHHHH;<GHHHGGHGGGGGGGGGGGGGGGGGGGGGGEB@-;;;FF@@F@@FFFFFFFFFFFFFFFFFFFFFFFF@FFFFFFFF?BBFFFFFFFF;:FFFBFFFFF?F@FFFFFFFEFFFFFFFFFFFFFFF
@M05620:37:000000000-D9766:1:1101:24517:6380 1:N:0:35
AGTGCCAGCTCTCAATCGCACAGGGGACCCAGGGCCTGGCCCCTCCATCCAGAAAACCTATGACCTCACCCGCTACCTGGAGCACCAACTCCGCAGCTTGGCTGGGACCTATGTGAGTATCCAGCGTAGGAATCTGGGAGTTGGGGAGGAGTGAGGAGTTGGGGAAAGACAGTCCTAACCGTGGAGGGTTCTGGTAAATGATGGGGTGAGGAGGGGCTCTTTGGCTCCCACCAGTCCCCCTGTCTGGTCTA
+
CCBCCFFFDFFFGGGGGGGGGGHHGGGGGGHHGGGGGGHHHHGHGGHHHHHHHHHHHGHHHHHHHHHHHHHGGGGGHHHHHHHHHHHHGHHHGGGGGHHHGHHGGGHHGHHHHHHHHHHHHHHHHGGGGGHHHHHHHHHGGHHHGGGGGGGHHHHHHGHGHHGGGGHHHHHHHHHHHHHHGGGGGGGGCFGGGGGGGGHHHHHGGGFFFFFFFFFFFFFFFHHFFFFFFFFFFFFFFFFFFFFFHFFFFFF
@M05620:37:000000000-D9766:1:1101:24538:6385 1:N:0:35
AGTGCCAGCTCTCAATCGCACAGGGGACCCAGGGCCTGGCCCCTCCATCCAGAAAACCTATTACCTCACCCGCTACCTGGAGCACCAACTCCGCCGCTTGGCTGGGACCTATGTGAGTATCCAGCGTAGGAATCTGGGAGTTGGGGAGGAGTGAGGAGTTGGGGAAAGACAGTCCTAACCGTGGAGGGTTCTGGTAAATGATGGGGTGAGGAGGGGCTCTTTGGCTCCCACCAGTCCCCCTGTCTGGTCTA
+
>>AAADFFAFFFG13BGAF1AAB0AAEFGGHHG?EE/BBGHHGHGGGHHHFF1FAFGGHEH1FGHHGGHHHGGGG/GGFBBFF>FGCGGFGG/?/>EEEG/FH<?ABGEGHHGHFGHBFFFFFHHGEC><FGFFHHGHFGAFHHGGFGCFGHHGFFG<GGFFC?:CHHGHHHBFGGGGGG@:A?CAFGCFFGGB0;;0BFFFFFE?B;EFFFAB<@=@EFFFF/;FFFFFFFEFFFFFFB<9FFF;/9;B/
@M05620:37:000000000-D9766:1:1101:15051:6386 1:N:0:35
ACCACACCTTCTACAATGAGCTGCGTGTGGCTCCCGAGGAGCACCCCGTGCTGCTGACCGAGGCCCCCCTGAACCCCAAGGCCAACCGCGAGAAGATGACCCAGGTGAGTGGCCCGCTACCTCTTCTGGTGGCCGCCTCCCTCCTTCCTGGCCTCCCGGAGCTGCGCCCTTTCTCACTGGTTCTCTCTTCTGCCGTTTTCCGTAGGACTCTCTTCTCTGACCTGAGTCTCCTTTGGAACTCTGCAGGTTCT
+
BBAABBBAFFFFGFGGGGAGGGHHGGGBAEHGFFFFDGGGFHHGHGGGGFGGFHGHHHHEECCFGGGGGGGHHHHGGGGHGHHHHGGGGG@CGGHGGHHGHHHHGHHFGHHGGHHGGGGGHHHHHHHGHHGGHHGGGGGHGHHGHGGGGGGGGGGGGGG-BFGGGGFFFFFFFFFFFFFFFFFFFFFFFFFFFFFFFFFFFFFFBFFFFFFFFFFFFFFFFFFFBFFFFFFFFFFFFFFFFFFFFFFFBFF
@M05620:37:000000000-D9766:1:1101:17966:6394 1:N:0:35
AGTGCCAGCTCTCAATCGCACAGGGGACCCAGGGCCTGGCCCCTCCATCCAGAAAACCTATGACCTCACCCGCTACCTGGAGCACCAACTCCGCAGCTTGGCTGGGACCTATGTGAGTATCCAGCGTAGGAATCTGGGAGTTGGGGAGGAGTGAGGAGTTGGGGAAAGACAGTCCTAACCGTGGAGGGTTCTGGTAAATGATGGGGTGAGGAGGGGCTCTTTGGCTCCCACCAGTCCCCCTGTCTGGTCTA
+
BCBCBFFFDFFFGGGGGGGFGGHGGGGGGGHHFFEGGGGHHHGHGGHHHHHHHHHHHGHHHFHHHHHHHHHGGEEFHHHHHHHHHHGGGHHHDGGGGHGHGHHGGGHHGHHHHHHHHHHHHHHHHGGGGGHHHHHHHHFGGHHHGGEGGGEGHGHHGGHHHHGGEGHGHHHHHHHHHHHHGGGGDGGGGGGGGGFGGGGGGGHGGGFFFFFFFFFFFFFFFFFFFFFFFFFFFFFFFFFFFFFFFFFFFFB
@M05620:37:000000000-D9766:1:1101:5685:6397 1:N:0:35
ACCACACCTTCTACAATGAGCTGCGTGTGGCTCCCGAGGAGCACCCCGTGCTGCTGACCGAGGCCCCCCTGAACCCCAAGGCCAACCGCGAGAAGATGACCCAGGTGCGTGGCCCGCTACCTCTTCTGGTGGCCGCCTCCCTCCTTCCTGGCCTCCCGGCGCTGCGCCCTTTCTCACTGGTTCTCTCTTCTGCCGTTTTCCGTAGGACTCTCTTCTCTGACCTGCGTCTCCTTTGGAACTCTGCAGGTTCT
+
ABBBAAAACCCFGGFGGGBFGGHHGFGEHGHHGFGFFGEEGHFHHGFEGFEGHHHHGHHFGGGGGGGGGGGHBGHGGGGHGHGHHGGFCD>BDGHGHHHHHHEFFGG1AFEFGH>>C-<CHHHHH=GHHHHGHGGCGEGHGGGGGGGGGGGGGGGGGG-;-;;@FFFFFFFFFFFFFFFFFFFFFFFFBFFFFFFFFFFFFFFFF.;FFFFFFF;0;BFFFFFB.@D9AFFFFFFFFFFFFFFFFFFFFFF
@M05620:37:000000000-D9766:1:1101:11825:6419 1:N:0:35
AGTGCCAGCTCTCAATCGCACAGGGGACCCAGGGCCTGGCCCCTCCATCCAGAAAACCTATGACCTCACCCGCTACCTGGAGCACCAACTCCGCAGCTTGGCTGGGACCTATGTGAGTATCCAGCGTAGGAATCTGGGAGTTGGGGAGGAGTGAGGAGTTGGGGAAAGACAGTCCTAACCGTGGAGGGTTCTGGTAAATGATGGGGTGAGGAGGGGCTCTTTGGCTCCCACCAGTCCCCCTGTCTGGTCTA
+
CCCCCFFFCFFFGGGGGGGGGGHHGGGGGGHHGGGGGGHHHHGHGGHHHHGHGHHHHGHHHHHHHHHHHHHGGGGGHHHHHHHHHHHHGHHHGGGGGHHHGHHGDFHHGHHHHHHGHHHHHHGHHGGGGGHHHHHHHHHGGHHHGGGGGGGHHGHHGGHHHHGGGGHHEHHHHGHHGFHGGGGGFGGGGGGGGGFGGGGGGGGGGGFFFFFFFFFFAFFFFFFFFFFFFFFFFFFFFFFFFFFFFE/BFFB
@M05620:37:000000000-D9766:1:1101:13478:6428 1:N:0:35
ACCACACCTTCTACAATGAGCTGCGTGTGGCTCCCGAGGAGCACCCCGTGCTGCTGACCGAGGCCCCCCTGAACCCCAAGGCCAACCGCGAGAAGATGACCCAGGTGAGTGGCCCGCTACCTCTTCTGGTGGCCGCCTCCCTCCTTCCTGGCCTCCCGGAGCTGCGCCCTTTCTCACTGGTTCTCTCTTCTGCCGTTTTCCGTAGGACTCTCTTCTCTGACCTGAGTCTCCTTTGGAACTCTGCAGGTTCT
+
ACCCCCCCFFFFGGGGGGGGGGHHGGGGHGGFHGGGGGGGGHHHHGGGGGGGHHHHHHHGGGGGGGGGGGGHGHHGGGGHGHHHHGGGGGGGGGHHHHHHHHEHFHGHHHHGGHHGGGGGHHHHHHHGGHGGHHGGGGGHGHHGGGGGGGGGGGGGGGGAGGGGGGFFFFFFFFFFFFFFFFFFFFFFFFFFEFFDFFFFFFFFDDFFFFFFFFFFFFFFFFFFBFFFFFFFFFFFFFFFFFFFFFFFFFF
@M05620:37:000000000-D9766:1:1101:9309:6443 1:N:0:35
ACCACACATTCTACAATGCGCTGCGTGTGGCTCCCGAGGAGCACCCCGTGCTGCTGACCGAGGCCCCCCTGAACCCCAAGGCCAACCGCGCGAAGATGACCCAGGTGCGTGGCCCGCTACCTCTTCTGGTGGCCGCCTCCCTCCTTCCTGGCCTCCCGGAGCTGCGCCCTTTCTCACTGGTTCTCTCTTCTGCCGTTTTCCGTAGGACTCTCTTCTCTGACCTGCGTCTCCTTTGGAACTCTGCAGGTTCT
+
BBBABBB3BBDFGGGGFGBEFCGFGAE2AAFFF2BA2EEEDHHHHGG0EAEFFHHFHHH0>E?EG1EGGGGFFCGGGGGHGEHHHGDCGGDCCGG?1<FHHHAFFGGFDGDCCH<<<@DGFHHFE;0CBHF?FGCBBDAEAFFGFF0FFBBGGGEEAE?-9-9BFBBFBBEBFFFBFFFFFFFFFFFFFFFFFF?DFFFFFFF?D.BBFFFFFF9FFFFFFFFFFBFBFFFFFFFEFFFBBFFEFFFFFFB
@M05620:37:000000000-D9766:1:1101:13657:6448 1:N:0:35
ACCACACCTTCTACAATGAGCTGCGTGTGGCTCCCGAGGAGCACCCCGTGCTGCTGACCGAGGCCCCCCTGAACCCCAAGGCCAACCGCGAGAAGATGACCCAGGTGAGTGCCCCGCTACCTCTTCTGTTGCCCGCCTCCCTCCTTCCTGCCCTCCCGGAGCTCCCCCTTTTCTCATTGTTTCTCTCTTCTGCCGTTTCCCGTAGGACTCCCTTCTCTCCCCTGAGTCTCTTTTGGAATCTGCAGGTTCTA
+
CCCCCCCCFFFFGGGGGGGGGGHHGGGEGGHHHGGGGGGGGHHHHGGGGGGGHHHHHHHGGGGGGGGGGGGHHHHGGGGHGHHHHGGGGG@DGGHHHHFFCG/?=1?D0111?FE-->-C00<<0=D00000<<.A:AEEC/::G0C/0<0;.0CCAC---9;0:.;C-;F000000909;B:00B0;0990;0-;.B0:B.;-..0:9:0.:0/0:B0/;.;:/:0:;F09B9F;90;0BBFFFF;FFFB
@M05620:37:000000000-D9766:1:1101:18648:6474 1:N:0:35
GAGGCTGCTTTGGAAGAAACTCATAGATTACTGCAACAGTTCCCCCTGGACCTGGAAAAGTTTCTTGCCTGGCTTACAGAAGCTGAAACAACTGCCAATGCATCCTACAGGATGCTACCCGTAAGGAAAGGCTCCTAGAAGACTCCAAGGGAGTAAAAGAGCTGATGAAACAATGGCAAGTAAGTCAGGCATTTCCGCTTTAGCACTCTTGTGGATCCAATTGAACAATTCTCAGCATTTGTACTTGTAAC
+
ABBBBBFBFFFFGGGGGGGGGGHHHHHHHHHHHHHHGHHEHHHHHGGGHGHHHHHGHHHGBGHHHHHHHHHHHHHHHHHHHHHHHHHHHHHHHHHHHHHHHFHGHHHGC331FGHHHHHF?EEEHBGFEB0?3FFHFDGHD2BFGHFHHFDEA?FFFHGGFFGCFHFHHGHBFGBFGEB>>FD<>F<>GH.<><FGGDGGGHDHHHHGHGHGG?GGCHEGHFCGHHB=:FFFFF0/;CFGF;BBFFBB;00
@M05620:37:000000000-D9766:1:1101:14771:6487 1:N:0:35
ACCACACCTTCTACAATGAGCTGCGTGTGGCTCCCGAGGAGCACCCCGTGCTGCTGACCGAGGCCCCCCTGAACCCCAAGGCCAACCGCGAGAAGATGACCCAGGTGAGTGGCCCGCTACCTCTTCTGGTGGCCGCCTCCCTCCTTCCTGGCCTCCCGGAGCTGCGCCCTTTCTCACTGGTTCTCTCTTCTGCCGTTTTCCGTAGGACTCTCTTCTCTGACCTGAGTCTCCTTTGGAACTCTGCAGGTTCT
+
AAAABBBBFFFFGGGGGGGGGGHFGFEFHGGHFGGGGGGGGHFHHGGGEGGGHHGHGHHG@GGGGFGGGGGHFHHGGGGHGGHHHGGGGGGFFGHGHHHHHH/?FGHHHDGGGHHGGFGGHHHHHGHHHGFFHHGGGGGHGHHGHGGGGGGGGGGGGGGGADFBFCFFFFFFFFFFFFFFFFFFFFFFFFFFFFFADFFFFFF?AFFFFFFFFFFFFFFFFFFFFFFFFFFFFFFBFFFFFFFFFFEFFFF
@M05620:37:000000000-D9766:1:1101:8410:6495 1:N:0:35
ACCACACCTTCTACAATGAGCTGCGTGTGGCTCCCGAGGAGCACCCCGTGCTGCTGACCGAGGCCCCCCTGAACCCCAAGGCCAACCGCGAGAAGATGACCCAGGTGCGCGGCCAGCTACCTCTTCTGGTGGCCGCCTCCCTCCTTCCTGGCCTCCCGGAGCCGCGCCCTTTCTGACTGGTTCTCTCTTCTGCCGTTTTACGTAGGACTCTCTTCACCGACCTGAGTCTCCTTTGGAACTATGCAGGATCT
+
BBB?ABBBFFFFGGGGFGGGGGHHGEEEEAGGEFGEEGGGGHHHHGGGGEGGHHHHHHHGGGGGGDGGGGGHHGHGGGGHECHHHGE<DGGGGGHGFFH1G0F/?FH1A/>DGGGFGHHHHFDDG=DH00:AH.;ACG.AF/FGFB0=0BFFF0FGG.9-;;.9;=;BB-//;;/;;BFF/:BBFFFFBFFFFFBFFFFFBEB/9.;F/FF/BFF/;/9;-9D./.;/9/9/:///;//;/;FBF/;.9BF
@M05620:37:000000000-D9766:1:1101:21956:6499 1:N:0:35
AGTGCCAGCTCTCAATCGCACAGGGGACCCAGGGCCTGGCCCCTCCATCCAGAAAACCTATGACCTCACCCGCTACCTGGAGCACCAACTCCGCAGCTTGGCTGGGACCTATGTGAGTATCCAGCGTAGGAATCTGGGAGTTGGGGAGGAGTGAGGAGTTGGGGAAAGACAGTCCTAACCGTGGAGGGTTCTGGTAAATGATGGGGTGAGGAGGGGCTCTTTGGCTCCCACCAGTCCCCCTGTCTGGTCTA
+
>A>>ADFFBFFFGGGGGFGCECGGGGFGEEGHAEF2FFHHCHGHGGHHFGHHGFEFHGHHGHFHHFFGHHHGG>EFHHHHBFHFFH1FECHFAEFGGHHHGHHGGGGHGHHHFGHHFHHHHHHGGGGFGGGHGHHHGHFFDHHFCCCC?DEFG0GGCGGHHHGGFGGFFHHHHHHHGGHHGDADAGGGGGGGGFFFGGGGGGGGGGDDFFFFFFFFFFFFFFFFFFFEEFFFFFFFFFFFFFFFFFFFFFF
@M05620:37:000000000-D9766:1:1101:14014:6506 1:N:0:35
GAGGCTGCTTTGGAAGAAACTCATAGATTACTGCAACAGTTCCCCCTGGACCTGGAAAAGTTTCTTGCCTGGCTTACAGAAGCTGAAACAACTGCCAATGCATCCTACAGGATGCTACCCGTAAGGAAAGGCTCCTAGACGCCTCCACGGGCGTCCAAGAGCTGATGAAACACTGGCAAGTCCGTCAGGCATTTCCGCTTTAGCACTCTTGTGGATCCAATTGAACAATTCTCAGCATTTGTACTTGTAAC
+
>3>AAAFAFFFFGGGGGGGGGFFHHHHHHFGHHHDBGHFAFGHHHGGGHHHHHHHHH32BBGHHGHHHHHHHHHG3GHHHHHHHH3FGGGHHHHHHFFHHHFHHHFHHCHHHFHHHHHHH/EE/F33BFHHHHHGE3FG3//BC<FC2ADG/AC/>EFFGGCGHHHH1F1FG0<<GHHFEH00<CG.EHHHHHHHHGGGGGGBFFGGGGGGGF?000FFGGGBFBF0FFGGGGGGGGGGFFFFFFFFFBFF
@M05620:37:000000000-D9766:1:1101:9529:6522 1:N:0:35
AGTGCCAGCTCTCAATCGCACAGGGGACCCAGGGCCTGGCCCCTCCATCCAGAAAACCTATGACCTCACCCGCTACCTGGAGCACCAACTCCGCAGCTTGGCTGGGACCTATGTGAGTATCCAGCGTAGGAATCTGGGAGTTGGGGAGGAGTGAGGAGTTGGGGAAAGACAGTCCTAACCGTGGAGGGTTCTGGTAAATGATGGGGTGAGGAGGGGCTCTTTGGCTCCCACCAGTCCCCCTGTCTGGTCTA
+
ABBBBFFFBFFFGGGGGGGGFGHHGGGGGGHHGGGGGGHHHHGHGGHHHHHHEHHHHGGHHHFHHHHHHHHGGGGGHHHHHHHHHHHHGGHHGGGGGFHHGHHGGGHHGHHFHGFHHGHB3?GGGGG?<<GHHHHHHGHGFCBG@C.@DA>FC=DA0EHGBHGGGGHGFBCGH0GHHFHHCGGGGGGGCFFGGGGFFFGGGFFFGGFFE.9BFFFFAFFFFFFFFFFFFFF.A9FFFFF.DEFFFFFFFFF
@M05620:37:000000000-D9766:1:1101:12651:6528 1:N:0:35
AGTGCCAGCTCTCAATCGCACGGGGGACCCAGGGCCTGGCCCCTCCATCCAGAAAACCTATGACCTCACCCGCTACCTGGAGCACCAACTCCGCAGCTTGGCTGGGACCTATGTGAGTATCCAGCGTAGGAATCTGGGAGTTGGGGAGGAGTGAGGAGTTGGGGAAAGACAGTCCTAACCGTGGAGGGTTCTGGTAAATGATGGGGTGAGGAGGGGCTCTTTGGCTCCCACCAGTCCCCCTGTCTGGTCTA
+
AAAABFF43CFFGGGGGGGGGGGCEE2AEGFGGEFGFGHFFCFE?EHHHA3B3B32BBG3B34BFB3F?FA>/>/>0BBGF0FGHF0F<FHHGF?@@GHH?0GFDEHFCHHFHHHHHHHHHHFHHGGD-ADGHHHHGH<EDGGHGC.CC?C;GBGH:AGHHH@G?CAF/FFFGGGGGGGGGGEG.CDBFFFFFFFFFFFFFFFFFFDBFFFFFFBB<BFFFFFFFFFFFFFFFFFFFFFFBFFFFFFFFFB
@M05620:37:000000000-D9766:1:1101:14019:6528 1:N:0:35
GAGGCTGCTTTGGAAGAAACTGATAAATTAGTGAAACAAGATCGGCTGAACATGGAAACGTTTTTTGGTTGGCGTTCAGAATCTGGTACAACTTCCACTGCTTCAAACAAGAAGCTACCCGTAAGGACAGGCTCCTCGAAGACTCCAAGGGAGTACACGAGCTGATGAAACACTGGCAAGTCAGTCATGCATTTCCGCTTTAGCACTCTTGTGGATCCAATTGAACAATTCTCAGCATTTGTACTTGTAAC
+
>3A>3>C>BBB4FBBA4BAFG5BAD5ADA44ADFD5AF2A23B22AAA2AB5B3B3333BA2A110A01B1>B01/BB@EF4BBB@3B@BFGH3FGF@F@F4BF33430/0B333BFHCF/E/?C1B0B?/?BFFHB/<0?/FHHH?11F</<D01?1<ADDG11>>1=GGB.<<CG/GEG00<GHF0;C0CCGFHFGDFEF;CFGGGEFFCB.;FFCFF;;0;CFFBFF;BFGGFGGBFFFFBBFFFFFB
@M05620:37:000000000-D9766:1:1101:10250:6571 1:N:0:35
AGTGCCAGCTCTCAATCGCACAGGGGACCCAGGGCCTGGCCCCTCCATCCAGAAAACCTATGACCTCACCCGCTACCTGGAGCACCAACTCCGCAGCTTGGCTGGGACCTATGTGAGTATCCAGCGTAGGAATCTGGGAGTTGGGGAGGAGTGAGGAGTTGGGGAAAGACAGTCCTAACCGTGGAGGGTTCTGGTAAATGATGGGGTGAGGAGGGGCTCTTTGGCTCCCACCAGTCCCCCTGTCTGGTCTA
+
AA>AAFF@1FFFGGGGFGECEGHGGGFAEEFGFAEECFHEAHGCGGHBGFCGFHHGHGH1FHHHHGHHHFFGGEGGHHHHHHHEHHHHGH1GGGGEEFHHGHFGGGHAFHHHHHDGGGHHHHHHG?EGGGHGHHHHGHHGFHHFGGGGGGEFGFHHHGHCG/@GEGHHHHHHGHHHHHFHGGGGFGBGFGGGGF0CFGGGGGGGGGF@EFFFFF-@@@FFFFFF/BFFFFFFFFFFFFFF?FFFFFFFFF9
@M05620:37:000000000-D9766:1:1101:25635:6575 1:N:0:35
AGTGCCAGCTCTCAATCGCACAGGGGACCCAGGGCCTGGCCCCTCCATCCAGAAAACCTATGACCTCACCCGCTACCTGGAGCACCAACTCCGCAGCTTGGCTGGGACCTATGTGAGTATCCAGCGTAGGAATCTGGGAGTTGGGGAGGAGTGAGGAGTTGGGGAAAGACAGTCCTAACCGTGGAGGGTTCTGGTAAATGATGGGGTGAGGAGGGGCTCTTTGGCTCCCACCAGTCCCCCTGTCTGGTCTA
+
AA>ABFFFBFFFGFGGGFGAECGDFEFEGGFHFGGFGGHHHHGHGGHHHHGHHHHHHGHHHGHHHHHHHHHGGEFGHHHH?FHHHHHGGHHHE?EGFCFHGHHGDEGHGHHHHHHHHHHHHHHHHGGDFGHFHHHHHHFGGHHHGGFGGEFGGDGCCGHHHHGGGGHHFGHHHHHHHHHHGGGGGFGG;F.FFGGGGFGGGGGGGGDDFFFFFFFFFF?FFFFFFFFFFFFFFFFFFFFFFFFFFFB/BFF
@M05620:37:000000000-D9766:1:1101:19823:6628 1:N:0:35
AGTGCCAGCTCTCAATCGCACAGGGGACCCAGGGCCTGGCCCCTCCATCCAGAAAACCTATGACCTCACCCGCTACCTGGAGCACCAACTCCGCAGCTTGGCTGGGACCTATGTGAGTATCCAGCGTAGGAATCTGGGAGTTGGGGAGGAGTGAGGAGTTGGGGAAAGACAGTCCTAACCGTGGAGGGTTCTGGTAAATGATGGGGTGAGGAGGGGCTCTTTGGCTCCCACCAGTCCCCCTGTCTGGTCTA
+
A3>AAFFFBFFFEGGFG2FGEGFEEGGGGGHHGGGGGCHFHHGHGGHHFHHGGFHHHGGHHHHHHHHHHHHGGGEEHHHHHHHHFHHHGHHHGGGGGHHHGHHGGGHHGHHHHHHHHHHHHHHHHGGGGGHHHHHHGHHGDGGHGGGGGGFHGHGHHGHHHHCGGGHGHHHHHHHGHHHHGGGGGGGGAFGGGGFGGGGGGGGGGGFBFFFFFFBBBBFFFFFFFFFFFFFFFFFFFFFFBFFFFFFFFFF
@M05620:37:000000000-D9766:1:1101:15003:6636 1:N:0:35
AGGCCCAGCTCTCCAGAGCACAGGGTCCCAAGAGCATGGCCCCTCCATCCAGAAAACCTATGACCACACCCGCCACCTGGGGCACCCCCTCCGCAGCTTGGCTGGGACCTATGTGAGTATCCAGCGTAGGAATCTGGGCGTTGGGGCGGAGTGAGGCGTTGGGGCAAGACAGTCCTAACCGTGGCGGGTTCTGGTAAATGATGGGGTGAGGCGGGGCTCTTTGGCTCCCACCAGTCCCCCTGTCTGGTCTA
+
>1>1>>1AFBB3BBG1B111B0B0000BB1B00BA1BBBBFGEHGG0DA0ABD010BBCCA1AFF1ABEEG>E>/BGHBB//B>>FE>>/E?/?/E>01B/FHGEEGHCFFGHGHFGHEHHGBHGCG/<E11?GHE10/<ACCGC-.<@-;;.0=F.ACGGF-A.-..-;/BFFFF/9BF@FF@-;9@@FFFFFFFFFFF/FFFFFF@EFF-9@?@@-A;BFFFFFFFF-FFEFFFFFFF@FFFFFFEFF/
@M05620:37:000000000-D9766:1:1101:23732:6656 1:N:0:35
ACCACACGTCCTACCTCAAGACTCTGCTCCTTATCTCGTATGCCCTCTTCTGCATGACCAAAAAAACCCCCGCAACCTTTAGCCACCCCCCCGCATAATGACTTTAACGTATCTTCTTATCCTACTTGTCTCTCTGGAAGTTCGAACGGCTTCACCAATTTTATGAACACCTTACCCACCCTTGCTGGCTCTCGTACTTCATTCTTTTAGGCGGAGCACTTCAGCTCCCACCAATCCCCCTGTCTTAGCTT
+
AAAAAAADCA1>BAFGG1BB1B1B13BDBAAFHHGHHGFE00FGB1BFGHFHHDBFBGFBG/B/A//AAEE/>//EG01111B11B>/>/>///<//122212>1>2?/00102>21<1?1?111111111<1>1=>11011=<.00-.--</00::./:000000000:./<0/:/0....9//09/.:;;09;...;000000/9///;/----;--;/9//:9//9--9-9/;BBEA--;/;////:/
@M05620:37:000000000-D9766:1:1101:5220:6657 1:N:0:35
GAGGCTGCTTTGGAAGAAACTCATAGATTACTGCAACAGTTCCCCCTGGACCTGGAAAAGTTTCTTGCCTGGCTTACAGAAGCTGAAACAACTGCCAATCCAGGCTGCTCTCAACGACACGTCTCCAGAAGACGCCAAGCCAGCAAAATAGCCTACGAAAGAAGCGCAACTAAGCACTGCATCTCTCCTCTATCAGTTTTCTTGAGACTATCTTACAACACTTATCATCTGTTCGTTTCACTGCTAACTCT
+
AAAABAFAFFFFGGGGGCGGGG4EDFHHHHHHHHGFHGHFHHGGHGGGHGHGHFFFHHHHFGHHEHDGHHHHHHFGHHHECFHBFHHDHHHHFFFFFFF32@@GEGH13B433B1??////0/0033333B3B//////?/00/@0<0<1@@<110////<0??F?-<--//0/<</<<0<0D00=0/=/:000000000;0;00:.<090B0000;0/.;0000900000;;0../9:0;=0=;0///;9
@M05620:37:000000000-D9766:1:1101:15933:6666 1:N:0:35
ACCACACCTTCTACAATGAGCTGCGTGTGGCTCCCGAGGAGCACCCCGTGCTGCTGACCGAGGCCCCCCTGAACCCCAAGGCCAACCGCGAGAAGATGCCCAGGTGGATGGCCCCCTACCTCTTCTTGTTGCCGACTACCTCCTTCCTGGGCTCCCGGCAATGACCCCTTTCTCCATTGGTCTCTCTTCTGCCGTTTTCCGGTGGGCTCTCTTCTATGGCCTGGATCTCCTTTTGAACCCTTCCAGCTCTT
+
ABAABAAAFFFFFGGFDFFFGFCBEBEGH?GH3FFE2EE?EHHHHGEGAAEF5BFGHFFGGG0EEF>EGGGHHHEEGGGCFHHHAFGGG?CCCAGF111FH1/<11//11?00?---.<<1111100=00<0<-----;C00:/C0;00;../9CE.9---/000/;9.CF0009000;/;//////;/9//;-.;FF/B.-9-99.9.//9;;/////.//.../9//;/BF/;.:/..9/.////;///
@M05620:37:000000000-D9766:1:1101:11756:6667 1:N:0:35
GAGGCTGCTTTGGAAGAAACTCATAGATTACTGCAACAGTTCCCCCTGGACCTGGAAAAGTTTCTTGCCTGGCTTACAGAAGCTGAAACAACTGCCAATGCATCCTACAGGATGCTACCCGTAAGGAAAGGCGCCTAGAAGACTCCAAGGGAGTAAAAGAGCTGATGAAACAATGGCAAGTAAGTCAGGCATTTCCGCTTTAGCACTCTTGCGGATCCAATTGAACAATTCTCAGCATTTGTACTTGTAAC
+
AABBBAFAFFFFGCGGF4GGFGGHFHHHHHHHFHFFGHHCHHHHHGAFHFHFHFHG3FHGBFHHHABGHHHHHHFFHFFHHHHHHHFHHHHHHHHHHHHHH4FFGHGHH33BFHHFHF1B??/?B33FFF0FEGGGGCGGH1BFFCFG1?CGDDGFFHDFHGGHGFHH1GHFHFDFHCFFGFF1==G1FGCGDGGFGGGG.G;CGHFGHGC0;-;AAFFGFGBBFGF/FFFFGFCF0;CFFBBFFFBF;;;
@M05620:37:000000000-D9766:1:1101:22477:6683 1:N:0:35
ACCACACCTTCTACAATGAGCTGCGTGTGGCTCCCGAGGAGCACCCCGTGCTGCTGACCGAGGCCCCCCTGAACCCCAAGGCCAACCGCGAGAAGATGACCCAGGTGAGTGGCCCGCTACCTCTTCTGGTGGCCGCCTCCCTCCTTCCTGGCCTCCCGGAGCTGCGCCCTTTCTCACTGGTTCTCTCTTCTGCCGTTTTCCGTAGTACTCTCTTCTCTGACCTGAGTCTCCTTTTGAACTCTGCATGTTCT
+
CDDDCCCDFFFFGGGGGGGGGGHHGGGGHGHHHGGGGGGGGHHHHGGGGGGGHHHHHHHGGGGGGGGGGGGHHHHGGGGHGHHHHGGGGGGGGGHHHHHF=CGH/?FD=?FACGH@-<-->GGFHF00<<<..C-C-.C../=./:CFG0/CABFEG.A@DGF0:--A--:0:FBB0:0/;B:BFFFBBBF0009:.;EBBAB...00BFFFFFFBFFFFBB:/;/;:FBB00B00.0:0::;:B00000:
@M05620:37:000000000-D9766:1:1101:25707:6692 1:N:0:35
ACCACACCTTCTACAATGAGCTGCGTGTGGCTCCCGAGGAGCACCCCGTGCTGCTGACCGAGGCCCCCCTGAACCCCAAGGCCAACCGCGAGAAGATGACCCAGGTGAGTGGCCCGCTACCTCTTCTGGTGGCCGCCTCCCTCCTTCCTGGCCTCCCGGAGCTGCGCCCTTTCTCACTGGTTCTCTCTTCTGCCGTTTTCCGTAGGACTCTCTTCTCTGACCTGAGTCTCCTTTGGAACTCTGCAGGTTCT
+
BAABBBBB>FFFGGGGGGGGGFHFGEEA4EGBFCFGCEEC?HHFHGGG?EGEFGFHHHFGGC@EGGGEGFEGGHHGGGGHGHHHFFGGG<DGCDFCF<GHHHGHGHHHHHHEFFEFCGGGHFHHHHHFHFGGFHFADEGHGHGFHGGFGGGFAFGAEGA-ADFGGGFFFFFF9FFFFFFF;B9FFFF/FFFFFFFAFFFFFFFFFFFFFFFFFFFFFFFBFFFFFEFFFFFFFFFFFFFFFFFFFFFFFFF
@M05620:37:000000000-D9766:1:1101:9824:6728 1:N:0:35
AGTGCCATCTCTCAATCGCACAGGGGACCCAGGGCCTGGCCCCTCCATCCAGAAAACCTATGACCTCACCCGCTACCTGGAGCACCAACTCCGCAGCTTGGCTGGGACCTATGTGAGTATCCAGCGTAGGAATCTGGGAGTTGGGGAGGAGTGAGGAGTTGGGGAAAGACAGTCCTAACCGTGGAGGGTTCTGGTAAATGATGGGGTGAGGAGGGGCTCTTTGGCTCCCACCAGTCCCCCTGTTTGGTCTA
+
BBBBBFFFFFFFGGGGGGGCGGHGGGGGGGHHFGGGGGHHHHGHGGHHHHHHHHHHHGHHHHHHHHHHHHHGGEEEHHHHFGHHHHFEEHHHGGGGGHHHGHHGGGHHGHHHHHHHHHHHHHHHHGGGGGHHHHHHHHHGGHHHGGGGGGEGHGHHHGHHHHGGGGHHHHGHHHHHGHHHGGGGGGGGEGGGGGFGGGGGGGGGGGFFFFFFFFFFFFFFFFFFFFFFFFFFEFFFFFFFFFF0FBEFFF0
@M05620:37:000000000-D9766:1:1101:20029:6734 1:N:0:35
AGTGCCAGCTCTCAATCGCACAGGGGACCCAGGGCCTGGCCCCTCCATCCAGAAAACCTATGACCTCACCCGCTACCTGGAGCACCAACTCCGCAGCTTGGCTGGGACCTATGTGAGTATCCAGCGTAGGAATCTGGGAGTTGGGGAGGAGTGAGGAGTTGGGGAAAGACAGTCCTAACCGTGGAGGGTTCTGGTAAATGATGGGGTGAGGAGGGGCTCTTTGGCTCCCACCAGTCCCCCTGTCTGGTCTA
+
ABABAFFFBFFFGDGGGGGGGGHGGGGGGGHHFGGGGFFHFHGHGGHHHHHHHHHHHGHHHHHHHHHGHHHGGEFGHHHHHHHHHHCGGHHHDGCGGHHHGHHGGGHHGHHHHHHFFHHHHHHHHGGGGGHHFGGHFGFFDGGHGGFFGGFHHFHHGGHHHHGGGGEHGHHGHHHHHGHHGGGDFGGGGGGGGGGGFFGGGGGGGGFFFFFFFFFFFFFFFFFFFFFFFFFFFFFFFFFFFFFFFFFFFFB
@M05620:37:000000000-D9766:1:1101:16462:6744 1:N:0:35
ACCACACCTTCTACAATGAGCTGCGTGTGGCTCCCGAGGAGCACCCCGTGCTGCTGACCGAGGCCCCCCTGAACCCCAAGGCCAACCGCGAGAAGATGACCCAGGTGAGTGGCCCGCTACCTCTTCTGGTGGCCGCCTCCCTCCTTCCTGGCCTCCCGGAGCTGCGCCCTTTCTCACTGGTTCTCTCTTCTGCCGTTTTCCGTAGGACTCTCTTCTCTGACCTGAGTCTCCTTTGGAACTCTGCAGGTTCT
+
CCCCCBCCFFFFGGGGGGGGGGHHGGGEHGHHHGGGGGGGGHHHHGGGGGGGHHHHHHHGGGGGGGGGGGGHHHHGGGGHGHHHHGGGGGGGGGHHHHHGHHHHGHHHHHHGGHHGGGGGHHHHHHHHHHHGHHGGGGGHGHHGHGGGGGGGGGGGGG?:BGGGGGFFFFFFFFFFFFFFFFFFFFFFFFFFFFFFFFFFFFFFFFFFFFFFFFFFFFFFFFFFBFFFFFFFFFFFFFFFFFFFFFFFFFF
@M05620:37:000000000-D9766:1:1101:12848:6746 1:N:0:35
AGTGCCAGCTCTCAATCGCACAGGGGACCCAGGGCCTGGCCCCTCCATCCAGAAAACCTATGACCTCACCCGCTACCTGGAGCACCAACTCCGCAGCTTGGCTGGGACCTATGTGAGTATCCAGCGTAGGAATCTGGGAGTTGGGGAGGAGTGAGGAGTTGGGGAAAGACAGTCCTAACCGTGGAGGGTTCTGGTAAATGATGGGGTGAGGAGGGGCTCTTTGGCTCCCACCAGTCCCCCTGTCTGGTCTA
+
ABBABFFFBFFFGGGGGGGGGCHHGGGGGGHHGGGGGGHHHHGHGGHHHHHHGGHHHGHHHHHHHHHHHHHGGGGGHHHHHHHHHHHHGHHHGGGGGFHHGHHGGGHHGHHHHHHHHHHGFHHHHGGGGGHHHHHHHHEGDHHHGGGGGGGGHHHHGFHHHHGCCDCHHHHGHHHHHHHHGGGGDEGGGGGGGGFFFGGGGGGGGGFFFFFFFFFFFFFFFFFFFFFFFFFFFFFFFFFFFFFFFFFFFF/
@M05620:37:000000000-D9766:1:1101:12863:6762 1:N:0:35
AGTGCCAGCTCTCAATCGCACAGGGGACCCAGGGCCTGGCCCCTCCATCCAGAAAACCTATGACCTCACCCGCTACCTGGAGCACCAACTCCGCAGCTTGGCTGGGACCTATGTGAGTATCCAGCGTAGGAATCTGGGAGTTGGGGAGGAGTGAGGAGTTGGGGAAAGACAGTCCTAACCGTGGAGGGTTCTGGTAAATGATGGGGTGAGGAGGGGCTCTTTGGCTCCCACCAGTCCCCCTGTCTGGTCTA
+
AB?ABFFFBFFFGGGGGGGGGGHHGGGGGGGHGGGGGFHHHHGHGGHHHHGHGFBGHGHHHHGHHHGFHHHGGGGGHHHHGHHHHHHHGHHHGG/EGFHH/FHCEGHHGCFHE3FFHGHHHHEHHGG?CGFHGHHHHHHEEHGHGGGGGGGHHFFHHGHHHHCGGGHGHHHHHBBGHFHHGEEGGGGG;AFGGG;0BF0FGFFGEGFFFFFFFF;BCFFFFF/BBFFEEB..A;FF/BE.@FFFFFFB:F/
@M05620:37:000000000-D9766:1:1101:18417:6768 1:N:0:35
ACCACACCTTCTACAATGAGCTGCGTGTGGCTCCCGAGGAGCACCCCGTGCTGCTGACCGAGGCCCCCCTGAACCCCAAGGCCAACCGCGAGAAGATGACCCAGGTGCGTGGCCCGCTACCTCTTCTGGTGGCCGCCTCCCTCCTTCCTGGCCTCCCGGAGCTGCGCCCTTTCTCACTGGTTCTCTCTTCTGCCGTTTTCCGTAGGACTCTCTTCTCTGACCTGAGTCTCCTTTGGAACTCTGCAGGTTCT
+
BBA?ABBABFFFGGGGDGAFGBHGGAAA42FG3AFE?EEGCHHHHGGGFGGGEHFGHHGEEGCGG?FGGGFBGCHGGG>GACHHHG//BD/<<DHBDD1?CGHHGHG1<FEGGHHGGGGGHHHGHHHFFHHGFHCCCDDHGGGGGGGGFFGGG0FGEG@-=AFFF<=F;BFFFFFBFFFFFFFFFFFFFFFFFF=AFFFFFFFFFFFFFFFFFFFFFFE:FFEF/FFFFFFFFFFFEBFFFF/FFFFFFFF
@M05620:37:000000000-D9766:1:1101:15780:6787 1:N:0:35
ACCACACCTTCTACAATGAGCTGCGTGTGGCTCCCGAGGAGCACCCCGTGCTGCTGACCGAGGCCCCCCTGAACCCCAAGGCCAACCGCGAGAAGATGACCCAGGTGAGTGGCCCGCTACCTCTTCTGGTGGCCGCCTCCCTCCTTCCTGGCCTCCCGGAGCTGCGCCCTTTCTCACTGGTTCTCTCTTCTGCCGTTTTCCGTAGGACTCTCTTCTCTGACCTGAGTCTCCTTTGGAACTCTGCAGGTTCT
+
BBBBBBBBFFFFGGGGGGFFGFHFGFGBCEGHFGGGGGGGFHHHHGGGGGGGHHHHHHHEGGGGGGGGGGGHHHHGGGGHGHHHHGGGGGGGCGHHHHHHHHHHGHHGHHHGGHHGGGGGHHHHHHHHHHHFHHGGGGGHGHHGHGGGGGGGGGGGGGGAGGGGGGFFFFFFFFFFFFFFFFFFFFFFFFFFFFFDFFFFFFFFFFFFFFFFFFFFFFFFFFFFBFFFFFFFFFFFFFFFFFFFFFFFFFF
@M05620:37:000000000-D9766:1:1101:20496:6793 1:N:0:35
ACCACACCTTCTACAATGAGCTGCGTGTGGCTCCCGAGGAGCACCCCGTGCTGCTGACCGAGGCCCCCCTGAACCCCAAGGCCAACCGCGAGAAGATGACCCAGGTGAGTGGCCCGCTACCTCTTCTGGTGGCCGCCTCCCTCCTTCCTGGCCTCCCGGAGCTGCGCCCTTTCTCACTGGTTCTCTCTTCTGCCGTTTTCCGTAGGACTCTCTTCTCTGACCTGAGTCTCCTTTGGAACTCTGCAGGTTCT
+
CCCCCCCCFFFFGGGGGGGGGGHHGGGEDEHHHGGGGGGGFHHHHGGGGGGGHHHHHHHGGGGGGGGGGGGHHHHGGGGHGHHHHGGGGGGGGGHHHHHHHHHHGHHFHHHGGHHGGGGGHHHHHHHHHHHGHHGGGGGHGHHGHGGGGGGGGGGGGGGADGGGGGFFFFFFFFFFFFFFFFFFFFFFFFFFFFFFFFFFFFFFFFFFFFFFFFFFFFFFFFFF/FFFFFFFFFFFFFFFFFFFFFFFFFF
@M05620:37:000000000-D9766:1:1101:16605:6796 1:N:0:35
GAGGCTGCTTTGGAAGAAACTCATAGATTACTGCAACAGTTCCCCCTGGACCTGGAAAAGTTTCTTGCCTGGCTTACAGAAGCTGAAACAACTGCCAATGCTTCCCACCCGGTAATACCAGGACGCCAAATCACCTCAACGGATCAAAAGAGGTCAACAAACAAATGCAACAAAGGCAAGCACGTCCGCCCTATCCGCTTTAGCACTCTAATGGAACAAATTGCACAATTCTCACTTTTAACACTCAACCC
+
AABAAAFBFFFFGG5FFGGGGGHHHGHHHHFHHHBHFHGHHGGGHGEFEHFGHHHF33CGFHHHHHHGFHFHHHHFGBGGHHHHHGFHHHFGHHHGHHHH3444B23111//>/?BBBFGG/C////?>22B2?B?F2B2?/?<BFGG20/0/?0<<?1?0<<.0<>=FH10<0>CHHC<.</<.<.@-.:A/:<;.C.9C90;=0;990000;;0:FC.=090;B0FGG0/;B//::F//9//:/;/..;
@M05620:37:000000000-D9766:1:1101:25859:6798 1:N:0:35
AGTGCCAGCTCTCAATCGCACAGGGGACCCAGGGCCTGGCCCCTCCATCCAGAAAACCTATGACCTCACCCGCTACCTGGAGCACCAACTCCGCAGCTTGGCTGGGACCTATGTGAGTATCCAGCGTAGGAATCTGGGAGTTGGGGAGGAGTGAGGAGTTGGGGAAAGACAGTCCTAACCGTGGAGGGTTCTGGTAAATGATGGGGTGAGGAGGGGCTCTTTGGCTCCCACCAGTCCCCCTGTCTGGTCTA
+
BBABBFFFCFFFGGGGGGGGGGHGGGGGGGHHFGGGGGHHHHGHGGHHHGHHHHHHHGHHHHHHHHHHHHHGGEGGHHHHHHHHHHHHGHHHDGGGGHHHGHHGG?FHGGHHHHHHHHHHHHHFHGEGGGHGHEHHHGGGGHHHGGGG?CAFFGHFGGHGHHGGGGHHHHHHHHHHHHHHGFGGGGGGCFFGGGFFFGGGGGGGGGFFFFFFFDCFFFFFFFFFFFFFFFFFFFFFFFFFFFFFFFF0FF:
@M05620:37:000000000-D9766:1:1101:6954:6822 1:N:0:35
GAGGCTGCTTTGGAAGAAACTCATAGATTACTGCAACAGTTCCCCCTGGACCTGGAAAAGTTTCTTGCCTGGCTTACAGAAGCTTCCGACAGTGGCCAACCATCATACAAGCTGCTCCCGATGAGGCCAAGCTACTAAAAGACTTCACGAAAGAATCGGAACTAATGCAGCCATGGCCCGTACAGCACGCCTTTCGGCTTAACAGCACTATTGTCACCATTTGAACCTGTAACTGCATTGACATTTACAAT
+
BBBBBBFBFFFFFGGGFGGGGFGFFHFHHHHHHHGFHHHGHHHHHGGGHHHHHGHGGHHHFHHHHHHHHHHFEGHHHHHFGHH355B1B0>>3B311311?1F3344@33313333B3?////B33?EE/FF2B?F?3B?G/2?32@2/////20110/?//11?11>F11><G10>0.-<-<.0<<.-;.;.:0.-:CAF;000./.00000;000090CBC9;C.9.;;0C0900/9/////:///;9/
@M05620:37:000000000-D9766:1:1101:16385:6859 1:N:0:35
ACCACACCTTCTACAATGAGCTGCGTGTGGCTCCCGAGGAGCACCCCGTGCTGCTGACCGAGGCCCCCCTGAACCCCAAGGCCAACCGCGAGAAGATGACCCAGGTGAGTGGCCCGCTACCTCTTCTGGTGGCCGCCTCCCTCCTTCCTGGCCTCCCGGAGCTGCGCCCTTTCTCACTGGTTCTCTCTTCTGCCGTTTTCCGTAGGACTCTCTTCTCTGACCTGAGTCTCCTTTGGAACTCTGCAGGTTCT
+
1AAAAA1AFFC1AGG1BFGADAFEEAEFFEAFCFGEGGGEECH0AFGGEFGEGHHHHHHGGGGEGGG@EGGHHHEEGGGEEGHGHCEEGGGC@CGHHDFHHFGHGHHHFFHFGGHCGGGGHHHHHHHFGHGCHHGGGGGHGHHGHGGGGFGGGGGGGGGGGGGFGG@F@?FFFFFFFFFFFFFFFFFFFFFFEF@BFFFFFFFFFFFFFFFFFFFFFFFFFFFFFFFFFFFFFFFFFFFFFFFFFFFFFFF
@M05620:37:000000000-D9766:1:1101:5058:6863 1:N:0:35
AGTGCCAGCTCTCCATCGCACAGGGGACCCAGGGCCTGGCCCCTCCATCCAGAAAACCTATGACCTCACCCGCTACCTGGAGCACCCACTCCGCAGCTTGGCTGGGACCTATGTGAGTATCCAGCGTAGGAATCTGGGAGTTGGGGCGGCGTGCGGAGTTGGGGCAAGACAGTCCTAACCGTGGAGGGTTCTGGTAAATGATGGGGTGAGGAGGGGCTCTTTGGCTCCCACCAGTCCCCCTGTCTGGTCTA
+
>A>>>DFFBFFFGFGDFEE2E?FAF2BAEBBG2ABBBFHHHHGHGGHHHBGHHHGBFEHF5BFHHBBGHHH>E>>EGHDG2?BGGHA1?GHB>E/E>G3BEGBEAEFGGHFHHHHHHHEHHHDDGGGDCA2FGFHHHH0?EHHB??.<@-;;B.AD-99;FBFG.-.;.;99FFFFFFFFFFFA.ADADFFFFFFFFFFFFFFFF?DAEFFBDFFFFFFFFFFFFFFFFFFFEFFFFFFFFFFFFFFFFFB
@M05620:37:000000000-D9766:1:1101:12319:6867 1:N:0:35
AGTGCCAGCTCTCAATCGCACAGGGGACCCAGGGCCTGGCCCCTCCATCCAGAAAACCTATGACCTCACCCGCTACCTGGAGCACCAACTCCGCAGCTTGGCTGGGACCTATGTGAGTATCCAGCGTAGGAATCTGGGAGTTGGGGAGGAGTGAGGAGTTGGGGAAAGACAGTCCTAACCGTGGAGGGTTCTGGTAAATGATGGGGTGAGGAGGGGCTCTTTGGCTCCCACCAGTCCCCCTGTCTGGTCTA
+
CCBCCFFFCFFFGGGGGGGGGGHHGGGGGGHHGGGGGGHHHHGHGGHHHHHHFGHHHGHHHHHHHHHHHHHGGEGGHHHHFHHHHHHHGHHHGGGGGHHHGHHGGGHHGHHHHHHHHHHHHHHHHGGGGGHHGHHHHHHGGHHHGGGGGGGHHHHHGGHHHHGGEGHHHHHHHHHHHHHHGGGGGGGGEFGGGGFFGGGGHBGGGGFFFFFFFFFFFFFFFFHFFFFFFFFFFFFFFFFFFFFFFFFFFFF
@M05620:37:000000000-D9766:1:1101:10359:6888 1:N:0:35
ACCACACCTTCTACAATGAGCTGCGTGTGGCTCCCGAGGAGCACCCCGTGCTGCTGACCGAGGCCCCCCTGAACCCCAAGGCCAACCGCGAGAAGATGACCCAGGTGAGTGGCCCGCTACCTCTTCTGGTGGCCGCCTCCCTCCTTCCTGGCCTCCCGGAGCTGCGCCCTTTCTCACTGGTTCTCTCTTCTGCCGTTTTCCGTAGGACTCTCTTCTCTGACCTGAGTCTCCTTTGGAACTCTGCAGGTTCT
+
BBBBBBB3CFFFGGGGGGDGGGHHGGGAAEHFHFFFDFGGFHHHHGGGGGGGFHHHHHHGGGFGGGGGGGGHHHHGGGGHGHHHHGGGGGBCGGHGHHHHHHHGGHB1F?DFGHHCGGGGHHHGHHHFFHGGGHGGGGGHGFHGHGGGGEGGGFGFGEG--BGGFGFFFFFFFFFFFFBFFFFFFFFFFFFFFFFADFFFFFFFAAFFFFFFFF/FBFFFFFFE/;FFFFFFFFFFBFFFFFFFFFFAFFF
@M05620:37:000000000-D9766:1:1101:11247:6910 1:N:0:35
ACCACACCTTCTACAATGAGCTGCGTGTGGCTCCCTAGGAGCACCCCGTGCTGCTGACCGAGGCCCCCCTGAACCCCAAGGCCAACCGCGAGAAGATGACCCAGGTGAGTGGCCCGCTACCTCTTCTGGTGGCCGCCTCCCTCCTTCCTGGCCTCCCGGAGCTGCGCCCTTTCTCACTGGTTCTCTCTTCTGCCGTTTTCCGTAGGACTCTCTTCTCTGACCTGAGTCTCCTTTGGAACTCTGCAGGTTCT
+
AAA1AAAAFFFFGGGFDGAFGFHHG0AAA0FGEFF0DGHFHHHHHGGGFAFGGHHGHHHG?GGGG?EGGGGBHCHGGGAHECHHHGEEGG/<<CFF1?DFGHGHGHH1?GHGGHHCGGGGHHHHHGHHHHGFHHGGGGAGGHHGHHFHHFHHGFGG?F@-AAGGE??C@@FFFFFFFFFFFFFFFFFFFFFFFF@BFFFFFFFFFFFFFFFFFFFFFFFFFFFF/;FFFFFFFFFFFFFFFFFFFFFFFFF
@M05620:37:000000000-D9766:1:1101:12448:6915 1:N:0:35
ACCACACCTTCTACAATGAGCTGCGTGTGGCTCCCGAGGAGCACCCCGTGCTGCTGACCGAGGCCCCCCTGAACCCCAAGGCCAACCGCGAGAAGATGACCCAGGTGAGTGGCCCGCTACCTCTTCTGGTGGCCGCCTCCCTCCTTCCTGGCCTCCCGGAGCTGCGCCCTTTCTCACTGGTTCTCTCTTCTGCCGTTTTCCGTAGGACTCTCTTCTCTGACCTGCGTCTCCTTTGGAACTCTGCAGGTTCT
+
BBBABBBBFFFFGGGGAGGFGCHHG2A24AFGCFFEAFGFDHHHHGGGDAEGGHGFHHGG?FCGG1EGGGGFGEHGGGEHCAGHHG<<CG@<>DFF2F2?FHEHE?GFFFGAFHGDFGGGHGFHHHHFFGF.GFCFGCAGGHHGHFBFGEGGGFFE9D-BDGFGFGAFADBFFFFFFFFFFFFFFFFFFFFBFBBFFFFFFFFFFFFFFFFFFFFFFFFFFFBF.-;BAFFFFFFBFBFFFFBFBF?ABBB
@M05620:37:000000000-D9766:1:1101:19304:6928 1:N:0:35
ACCACACCTTCTACAATGAGCTGCGTGTGGCTCCCGAGGAGCACCCCGTGCTGCTGACCGAGGCCCCCCTGAACCCCAAGGCCAACCGCGAGAAGATGACCCAGGTGAGTGGCCCGCTACCTCTTCTGGTGGCCGCCTCCCTCCTTCCTGGCCTCCCGGAGCTGCGCCCTTTCTCACTGGTTCTCTCTTCTGCCGTTTTCCGTAGGACTCTCTTCTCTGACCTGAGTCTCCTTTGGAACTCTGCAGGTTCT
+
BBBBBBBBFFFFGGGGGGGGGGHHGFGE4EGHHGGGGGFE?GHHHGGGAEGGHHHHHHHGGGGGGGGGGGGHHHHGGGGHGHHHHGGGGGGGGGHHHHHHHHHHG<GGHHHGGHHGGGGGHHHHHHHGHHHGHHGGGGGHGHHGGGGGGGGGGGGGG.A;BGGGGGFFFFFFFFFFFFFFFFFFFFFFFFFFFFFFFFFFFFFFFDFFFFFFFFFFFBFFFF/99BFFFFFFFFFFFBFFFFFFFFFFFFF
@M05620:37:000000000-D9766:1:1101:16129:6930 1:N:0:35
ACCACACCTTCTACAATGAGCTGCGTGTGGCTCCCGAGGAGCACCCCGTGCTGCTGACCGAGGCCCCCCTGAACCCCAAGGCCAACCGCGAGAAGATGACCCAGGTGAGTGGCCCGCTACCTCTTCTGGTGGCCGCCTCCCTCCTTCCTGGCCTCCCGGAGCTGCGCCCTTTCTCACTGGTTCTCTCTTCTGCCGTTTTCCGTAGGACTCTCTTCTCTGACCTGAGTCTCCTTTGGAACTCTGCAGGTTCT
+
CCCDDDDDFFFFGGGGGGGGGGHHGGGGHGHHHGGGGGGGGHHHHGGGGGGGHHHHHHHGGGGGGGGGGGGHHHHGGGGHGHHHHGGGGGGGGGHHHHHHHHHHGHHGHHHGGHHGGGGGHHHHHHHHHHHGHHGGGGGHGHHGHGGGGFFGGGGGGGGGGGGGGGFFFFFFFFFHFFFFFFFFFHFFFFHHFFFFFFFHFFFFFFFFFFFFFHFHFFFFFFFFFFFFHHFFFHHFFFFFFFHFFFFFFFF
@M05620:37:000000000-D9766:1:1101:13266:6937 1:N:0:35
ACCACACCTTCTACAATGAGCTGCGTGTGGCTCCCGAGGAGCACCCCGTGCTGCTGACCGAGGCCCCCCTGAACCCCAAGGCCAACCGCGAGAAGATGACCCCTGTTATGCCCCCTTTCCCCCGCCTGTTTTCCCTCTCCTTCCTCTCTTGTCTCCCTGAGCTGCGCCTCTTTCCACTGGGTCTCTCTTCTCCCTCTTTCCGTAGGCCTCTCTTCTCTGACCTGAGTCTCCTTTGTAACTCTGCAGGTTCT
+
BBBABBBBFFFFGGGGFGFGGBHHG2ABFAGGFGGEEGGGGHHHHGGGEEGGHHHFHHHGGGGGGDGGGGGFHGHGGGGHGGHHHGGGGGFCDGHHHHF<FF///?1111110//-0<1110.--<C.<==/=<00//;C0;C/<00;<00000;:FB0/;F;C/--=../0000000=/.;;.///;////;B...///;;/.;./;B.B/F//9/;///;;B/.;;/9:/;FF/;FFFF///B9.;/B;
@M05620:37:000000000-D9766:1:1101:24955:6949 1:N:0:35
ACCACACCTTCTACAATGAGCTGCGTGTGGCTCCCGAGGAGCACCCCGTGCTGCTGACCGAGGCCCCCCTGAACCCCAAGGCCAACCGCGAGAAGATGACCCAGGTGAGTGGCCCGCTACCTCTTCTGGTGGCCGCCTCCCTCCTTCCTGGCCTCCCGGAGCTGCGCCCTTTCTCACTGGTTCTCTCTTCTGCCGTTTTCCGTAGGACTCTCTTCTCTGACCTGAGTCTCCTTTGGAACTCTGCAGGTTCT
+
AABBBBABFFFFFGGFGGGGGGHHGEGFDEHHHFGFFGGGFFHFEFGGDGGGGHGHHGHGGGGGGGGGGGGHHHFGGGGHGHHGGAEGGCCDGGHHGHHHHH/FCHHHHHHGGHHGGGGGHHGHHHHGGHHGHHGGGGFGGHHGHGGGGGGGGGGGGGGAGGGGGGFFFFFFFFFFFFFFFFFFFFFFFFFFFFFFFFFFFFFFFFFFFFFFFFFFFFFFFFFFFFFFBFFFFFFFFFFFFFFFFFFFFFF
@M05620:37:000000000-D9766:1:1101:15458:6950 1:N:0:35
GAGGCTGCTTTGGAAGAAACTCATAGATTACTGCAACAGTTCCCCCTGGACCTGGAAAAGTTTCTTGCCTGGCTTACAGAAGCTGAAACAACTGCCCCTGCATCATACAAGATGCTACGAGTACGGCAAGGCTCATCGAAGCCTCCAAGGGAGTCCAAGAGCAGATGAAACAGTGGCAAATCAGTCAGGCCTTTCCGCTTTAGCACTATTGTAGCTACAATTGAACAATTCTCAGCCTTTGAACTTGCAAC
+
A@AAA?FAFFFFFGGGGBGGGGDHFGHHFFFHHHBGCCG1DEGFFGEGFGHFFGHHEHHBBEGF2F1AFGFHHHHEHHGEHHHF1@GHH0GHHBHBHFHE/0F11FGH1110BGFFG1////01>?EE///?1B<FBFGH/<010<FG1?/?/?0??11?001??FH1<1>F0>1<.<<0>111==<0</.<C00<.ACEEFGB0:G0CHH=0<0:00090=909;F/9CBCF009/;C000;BF000;;9
@M05620:37:000000000-D9766:1:1101:5036:6956 1:N:0:35
AGTGCCAGCTCTCAATCGCACAGGGGACCCAGGGCCTGGCCCCTCCATCCAGAAAACCTATGACCTCACCCGCTACCTGGAGCACCAACTCCGCAGCTTGGCTGGGACCTATGTGAGTATCCAGCGTAGGAATCTGGGAGTTGGGGAGGAGTGAGGAGTTGGGGAAAGACAGTCCTAACCGTGGAGGGTTCTGGTAAATGATGGGGTGAGGAGGGGCTCTTTGGCTCCCACCAGTCCCCCTGTCTGGTCTA
+
>AAABFFFBFFFFGGGGGGGGFHGGGGGGGHHGGGGCFHCGHGHGGGHHHHHEHEGGGHHHHBHHHHHHHHFGGGGHHHHGHHHHHHHGFHHEEE/EFGHGHGGGGHHGHFHHHFHHHHHHHHHHGGGGFFDHHHHHHHGGHHHFGGGGGFHHFHGHGHHHHGGGFHHHHHHHHHHHHGHGFGGDFGGCFGGGGFGGGGGGGGGGGFFFFFFFFFFFFFFFFFFFBFFFFFFFFFFBFFDFFFFFFFFFF/
@M05620:37:000000000-D9766:1:1101:20419:6966 1:N:0:35
ACCACACCTTCTACAATGAGCTGCGTGTGGCTCCCGAGGAGCACCCCGTGCTGCTGACCGAGGCCCCCCTGAACCCCAAGGCCAACCGCGAGAAGATGACCCAGGTGCGTGGCCCGCTACCTCTTCTGGTGGCCGCCTCCCTCCTTCCTGGCCTCCCGGAGCTGCGCCCTTTCTCACTGGTTCTCTCTTCTGCCGTTTTCCGTAGGACTCTCTTCTCTGACCTGCGTCTCCTTTGGAACTCTGCAGGCTCT
+
1AA1AAAAFFFFGGGFBGFAE1F1E0AEE0GH1FGAEGG?EGFHHGEGAAEF1FGCHHHGC@/EE/>EGGG0@1?EGG/C//GEHG/<CGC//?0?1<11<0?/?111/?//<0GC@C--CGH0DDGB0GBCFG-;-:.;:/;C/0990B/.90..9.--9-CFF>>9-@/:/BFF/B/-BFFBFFFFFFBFFE@B-FEBBFFF9?/:/9B9//B//F//9B9F--;@B-99BFBF/BB/BFFFF/F-99/
@M05620:37:000000000-D9766:1:1101:15458:6967 1:N:0:35
GAGGCTGCTTTGGAAGAAACTCATAGATTACTGCAACAGTTCCCCCTGGACCTGGAAAAGTTTCTTGCCTGGCTTACAGAAGCTGAAACAACTGCCAATGCATCCTACATGATGCTACCCGTAAGGAAAGGCTCATAGAAGAATCCAAGGGAGTAAAAGAGCTGATGAAACAATGGCAAGTAAGTCAGGCATTTCCGCTTTAGCACTCTTGCGGATCCAATTGAACAATTCTCAGCCTTCGTACTTGTAAC
+
A1AAA1BA1B@D1BABFEBFAFAGAFF3DFAFGFED1AFABFF1FECG/E0ABBAB1B0BB2DFAD11BA1FGHGFH1FDFHHEBFBGH0BGF>10BEFG11BB0@FHH12B2B1FFF>0?///>FE>>FBEBG11B2BB1101BBFCG//F//@1@21?0@11<1@DGGHFC1?FFCHC1?1>>11=0>FH11=1<<E<EDDFD<G/0DD0;A?-;CC:CF0;;BFF0BF0CB0=/900./9CF0FFF09
@M05620:37:000000000-D9766:1:1101:21069:6978 1:N:0:35
GAGGCTGCTTTGGAAGAAACTCATAGATTACTGCAACAGTTCCCCCTGGACCTGGAAAAGTTTCTTGCCTGGCTTACAGAAGCTGAAACAACTCCCATTGCATAATACAGGCTACTACCCAAACGGAATGGCTCCACGAAGCCTCCACGGACGACCACGAGCTGATGAACACATCGCACGTCAGTACGGCCTTTCCGCTTTAGCACTCTTGTGGCAAACCTTGCCACCTTCTCAGCACTTGTCCTTATCAC
+
BBBBBBFBFFFFGGGGFG4FGGHGHHHAAFHHGGHGFFGFFGHFHGGGHHHG2BFF3BAGFHGHFFFHHHHHHHGHHGGHHGHHHGHGHE?G@3BBB33BB4F4B44B3BC1C3B@BEGH3/B/?>?F?B32FGF32?<///FGFCB2BB/<</>/A/<>A@F1><11=<0/<00..E-:GH.C;C0.A?D./;0;9.A?A0;;CFBF00=0;.9/9;../;B/9//..;FBFFFFB;B////;;//;;//
@M05620:37:000000000-D9766:1:1101:26806:7000 1:N:0:35
GAGGCTGCTTTGGAAGAAACTCATATATTACTGCAACAGTTCCCCCTGGACCTGGAAAAGTTTCTTGCCTGGCTTACAGAAGCTGAAACAACTGCCAATGCATCATACCGGCTGCTACCCGAACGAAACGGCTCCACAACACCTCAACGGGCGTAAACGAGCTGATGAACCACTGGCACGAACGTACGGCCTTTCCGCTTTAGCACTCTTGTGGCTCACATTAAAAAATTCTCAGCATTTGTACTTGACAC
+
A@AAAAF>1DFFGGGGGG11BAGHH3GAAGGHHGGHCHHFGGHDHGGGEGGGGGFFGHEGGHHHHHGFHGDGHHHHHHHHHHHHHHGHHHFHFHHGHHHHE1BGB2BF0?>/>>/>1B0G>/><E/??/?</BEC101?<//?<0?F<E//<-<>.G1.<EC./<<<<G0.:CHG/:C0;.;:A.9;A.--CFFFB9AEB.0CFFFFFFFF9B-;-;F/;FF//;/9-;9BFB;FFFFF/B/;BFFF//;9
@M05620:37:000000000-D9766:1:1101:7650:7008 1:N:0:35
GAGGCTGCTTTGGAAGAAACTCATAGATTACTGCAACAGTTCCCCCTGGACCTGGAAAAGTTTCTTGCCTGGCTTACAGAAGCTGACACAACTGCCCATGCATCCTACCGGCTGATCCCCGTACGGAAAGGCTCCTCGACGCCTACAAGGGCGTCAAAGAGCTGATGCAACCATGGCACGTACGTCCGGCCTTTCCGCTTTAGAACTCTTGTGGATCAAATTGAACCATTCTCAGCATTTGTACTTGTCAC
+
A@ABBBFBFFFFGFGGGFGGGGGHHHDHHHHHHHHGHHHFGHHHHGGGHGHHHHHFGHGHFHHHHHHHHGHFGGHFHHHHHHHHHB2BFGGGHBFG1BBFGEG43BB@1/>>E/0B4BG//?</>//?/0BF2BFHH/<<B@/?/01<1?/<>CC..11</<0/0<D0<<CA.0=GHH0CC/:CGHEGGGGG/;;FEGGGGFG00:=CGB0;CEF/;;/FFFFB9BAFFFFFFFFE/9;9///;BB//:::
@M05620:37:000000000-D9766:1:1101:25023:7010 1:N:0:35
ACCACACCTTCTACAATGAGCTGCGTGTGGCTCCCGAGGAGCACCCCGTGCTGCTGACCGAGGCCCCCCTGAACCCCAAGGCCAACCGCGAGAAGATGACCCAGGTGAGTGGCCCGCTACCTCTTCTGGTGGCCGCCTCCCTCCTTCCTGGCCTCCCGGAGCTGCGCCCTTTCTCACTGGTTCTCTCTTCTGCCGTTTTCCGTAGGACTCTCTTCTCTGACCTGAGTCTCCTTTGGAACTCTGCAGGTTCT
+
AAAAAAAAFFFFGGGFFGGAGBGFEEEA0AGHGGGFFGGCCHHGHGGGFGGGEHHBGHHGEGCEGEGGGGGFHFHGGGFHFEHHHGC/C@CB?CHHHHHHHHHHGHHHHHHGGHHCGGGGHHHHHHHEGHFFHHCCCEAHGHHGHGGGGGGGGBFEEGGGGGFFG--A-@BFFFFFFFFFFFFFFFFFFFFFFF@FFFFFFFFFFFFFFFFFFFFFFFFFFFFFEFFFFFFFFFFFFFFFFFFFFFFFFFF
@M05620:37:000000000-D9766:1:1101:24246:7012 1:N:0:35
GAGGCTGCTTTGGAAGAAACTCATAGATTACTGCAACAGTTCCCCCTGGACCTGGAAAAGTTTCTTGCCTGGCTTACAGAAGCTGAAACCACTGCCAATGCATCCTACAGGATGCTACCCGTAAGGAAAGGCTCCTCGAAGAATCCAAGGGAGTAAACGAGATGATGAAACAATGGCAAGTAAGTCAGGCATTTCCGCTTTAGCACTCTTGTGGATCCAATTGAACAATTCTCAGCATTTGTACTTGTAAC
+
>A?AA1>AFFDDEGGCCGFGAFFGFGFHH1FGHHH1BBF1DGFHHG0FEFHHGHGHHHGGGHHHDGFGHHHHHHBFHHHGHHHBBGFHH0FFHHHGB1FGFFFGHBGHF1BCGHHHHHFF?>E/FB1>BB0?F0FFC/C<C/01B1BFGFC?/?<GG1/EC/FGGGGHHHHGHHFHHFHCG111><F1/<CHGHGHGGCCEHCGHFGCHHCCGGC;0CGHFFFFGGGGGGGGGG;F;FFGGBBFFFFBCF0
@M05620:37:000000000-D9766:1:1101:9415:7031 1:N:0:35
GAGGCTGCTTTGGACGAAACTCATAGATTACTGCAACAGTTCCCCCTGGACCTGGACAAGTTTCTTGCCTTGCTTACTGAAGCTGAAACAACTGCCAATGATTCCTACACTATGCTACCTGCAAGCAAAGACTCCTAGAAGAATCAAATAGAGAAAAATAGCTTATGAAACAACGGCAACTAAGTCAGGTATTTCCACTTTAGCACTCGTGGGGACCCATTTAAACAATTCACATCTTTGTAACTTCTAAC
+
A3AA>AFBBBB@G44AAECGGGHHHGHFEHBDFHBGBHBDFDD3AEAE2FBBCGABB31BDFFBDGF5BB5BBDG5B5DDGGBFF33FBB1GGHHFFHHF34BBBB4@B23344B44BB3?0?33/BB?3B23B333B?3B333B3?23323B322BB0@2@222@22>>@2//<>><<.<<1<1<11011=11>=00<=DD0=DG</..<.:-:-.;:/0;00090.0;00;;090;00000000009;9
@M05620:37:000000000-D9766:1:1101:19427:7036 1:N:0:35
GAGGCTGCTTTGGAAGAAACTCATAGATTACTGCAACAGTTCCCCCTGGACCTGGAAAAGTTTCTTGCCTGGCTTACAGAAGCTGAAACAACTGCCAATGCTTCCTACCGGCTGCTCCCCTAACGAAAAGGCTCCACAACACCTCAACGGGCGTAAACGAGCTGATGAAACACTGGCAAGAACGTACGGACTTTCCGCTTTAGCCCTCTTGTGACTCAAATTAAAAAATTCTCAGCATTTGTACTTGAAAC
+
BAAABBFBFFFFGAGGGGGGGGHGHHHHGHHHFHHHHHHHHHHHHGGGHGHHHHHFHHHHFHHHHGHHHHHGHHHHHHHHHHHHHHHHHHHHHHGHHHFH34BGB3@B1>E/EEGFDGGE2/2BE/??/BCGFHG2B2??/?CFHEFFGG/<>->.GF..<AE/0<=GD0<CC0<CGH0C/;;C:CCCD.9BFFGFGGGGGB09/9BEGGF0C0;9CBBFFF/;//99A9BBF9/F/;FFF///;FB/9//
@M05620:37:000000000-D9766:1:1101:12544:7050 1:N:0:35
AGTGCCAGCTCTCAATCGCACAGGGGACCCAGGGCCTGGCCCCTCCATCCAGAAAACCTATGACCTCACCCGCTACCTGGAGCACCAACTCCGCAGCTTGGCTGGGACCTATGTGAGTATCCAGCGTAGGAATCTGGGAGTTGGGGAGGAGTGAGGAGTTGGGGAAAGACAGTCCTAACCGTGGAGGGTTCTGGTAAATGATGGGGTGAGGAGGGGCTCTTTGGCTCCCACCAGTCCCCCTGTCTGGTCTA
+
ABA?AFFFCFFFGGGGGGGGGGHGGGFFGGHHFFFGGGHHHHGHGGHHHHHHHHHHHGHHHHHHHHHHHHHGG>FEHHHH2FHHHHE?EHHGEGGGGHHHGHHGGGHHGHHHHHHHHHHHHHHHHGGGGGHHHHHHHGGFGGHHGGEGGGEHHGHHGGHHHHGGGGHHHHHHHHHHHHHHGGGGDFGGEGGGGGGGGGGGGGGGGGFFFFFFFFFFFFFFFFFFFFFFFFFFFFFFFFFFFFFFFFFFFFF
@M05620:37:000000000-D9766:1:1101:21071:7061 1:N:0:35
GAGGCTGCTTTGGAAGACACTCCTAGATTACTGCACCCGTTCCCCCTGTCCCTGTAAGCGTTTCTTTCCTGGCTTACAGAAGCTGCAACAACTGCCCATGCATCCTACAGGCTGCTACCCGTACGGCAAGGCTCCTCGACGCCTCCACGGGCGTCCACGAGCTGATGCAACAATGGCAAGTCAGTCAGGCATTTCCGCTTTAGCACTCTTGTGGCTCCAATTGAACAATTCTCAGCATTTGTACTTGTAAC
+
AAAAAAFAFFFFGGGGGABFBBBF11BDDGGFGHFGHG00BBFGHGGGBBF1ABAF22BEBEABDFE2BGHHHHB1BGHGHGH1@1BFG0BFBBBG>1BFGFHHGGGHBGH/GHGHDHHHCEG/>?/>CFGHHHGH<CG/C/AGGHH0CGG-CG-AE<CGGGGHHHH0<CHC.=GGHHHGGB0=CF0CGGGGGGGGGGGGGGFGFGGGGGGGFF-AFFFFFFFFFFBFFFFFFFFFFFFFFFFFFFFFBFF
@M05620:37:000000000-D9766:1:1101:21431:7062 1:N:0:35
ACCACACCTTCTACAATGAGCTGCGTGTGGCTCCCGAGGAGCACCCCGTGCTGCTGACCGAGGCCCCCCTGAACCCCAAGGCCAACCGCGAGAAGATGACCCAGGTGAGTGGCCCGCTACCTCTTCTGGTGGCCGCCTCCCTCCTTCCTGGCCTCCCGGCGCTGCGCCCTTTCTCACTGGTTCTCTCTTCTGCCGTTTTCCGTAGGACTCTCTTCTCTGACCTGAGTCTCCTTTGGAACTCTGCAGGTTCT
+
BBBBBBBBFFFFGGGGFGGGGGHHGEGFHGHHHGGGGGGGGHHHHGGGGGGGHHHHHHHGGGGGFGGGGGGHHHHGGGGHGHHHHGGGGGGGGGHHHFHHHHHHGHHBGFHGGHHGGGGGHHHHHHHHFGGGHFGGGGGHGHHGHGGGGGGGGGGGGGG-ADFFFFFFFFFFFFFFFFFFFFFFFFFFFFFFFFFFFFFFFFFFFDFFFFFFFFFFFFFFFFFF/FFFFFFFFFFFFFFFFFFFFFFFFFF
@M05620:37:000000000-D9766:1:1101:14155:7084 1:N:0:35
AGTGCCAGCTCTCAATCGCACAGGGGACCCAGGGCCTGGCCCCTCCATCCAGAAAACCTATGACCTCACCCGCTACCTGGAGCACCAACTCCGCAGCTTGGCTGGGACCTATGTGAGTATCCAGCGTAGGAATCTGGGAGTTGGGGAGGAGTGAGGAGTTGGGGAAAGACAGTCCTAACCGTGGAGGGTTCTGGTAAATGATGGGGTGAGGAGGGGCTCTTTGGCTCCCACCAGTCCCCCTGTCTGGTCTA
+
BAAACFFFCFFFGGGGGGGGGGHHGGGGGGHHGGGGGGHHHHGHGGHHHHHHHHHHHGHHHHHHHHHHHHHGGGGGHHHHHHHHHHHHGHHHGGGGGHHHGHHGGGHHGHHHHHHHHHHHHHHHHGEGGGHHHHHHHHHGGHHHGGGGGGGHHHHHHGHHHHGGGGHHHHHHHHHHHHHHGGGGGGGGAFGGGGFGGGGGGGGGGGFFFFFFFFFFFFFFFFFFFFFFFFFFFFFFFFFFFFFFFFFFFFF
@M05620:37:000000000-D9766:1:1101:21193:7101 1:N:0:35
ACCACACCTTCTACAATGAGCTGCGTGTGGCTCCCGAGGAGCACCCCGTGCTGCTGACCGAGGCCCCCCTGAACCCCAAGGCCAACCGCGAGAAGATGACCCAGGTGAGCGGCCCGCTACCTCTTCTGGTGGCAGCATCCCTCCTTCCTGGCTTCCCGGCGCTGCGCCCTTTCTCCCTGGTTCTCTCTTCTGCCGTTTTCCGTAGGACTCTCTTCTCTGACCTGAGTCTCCTTTGGAACTCTGCAGGTTCT
+
A>>AAA3ACFB4BFG45AFGDGFCEBEFH2BFHG22B2E?EHHHHGEEE1BAFBBGHGAEGGGGEGEEGGGHHHEEFGGEGHHHFFGGG@CGGFHH1<1FGH/?/1<101>/<-A--<-A/00<=0;C0:;:G/...0;G:CF./0C/0;/././;/;?-----.-@D->FBBBF//.9.BB////9/99:BB/-ADFFFB.9.9?/9///9FFF///B/9/9;/.99BB//BBB/B/99BFBF9F.AFFB
@M05620:37:000000000-D9766:1:1101:23352:7104 1:N:0:35
ACCACACCTTCTACAATGAGCTGCGTGTGGCTCCCGAGGAGCACCCCGTGCTGCTGACCGAGGCCCCCCTGAACCCCAAGGCCAACCGCGAGAAGATGACCCAGGTGAGTGGCCCGCTACCTCTTCTGGTGGCCGCCTCCCTCCTTCCTGGCCTCCCGGAGCTGCGCCCTTTCTCACTGGTTCTCTCTTCTGCCGTTTTCCGTAGGACTCTCTTCTCTGACCTGAGTCTCCTTTGGAACTCTGCAGGTTCT
+
>1>AAAAAFF@13FD13AAADGCG00EBC00BBFC0BA/A/AG0CE/E//BEGDGHHHEEG>@ECEEFGGEHCGHGEGGGFHHFEEFEC/<BCCHGH1GHHH/?F1FGC<G/FHGGGGGGHHHHHHHHHHGGHHGGGCGHGHHGHGGGGGGGGGGGGGGGGAFGGG@F@@FFFFFFFFFFFFFFFFFFFFBFFF@FFFFFFFF-AAFFFFFFFFFFFFFFFFFFF-FB9FFFFFFFFFFFFFFFFFFFFFB
@M05620:37:000000000-D9766:1:1101:15789:7106 1:N:0:35
ACCACACCTTCTACAATGAGCTGCGTGTGGCTCCCGAGGAGCACCCCGTGCTGCTGACCGAGGCCCCCCTGAACCCCAAGGCCAACCGCGAGAAGATGACCCAGGTGAGTGGCCCGCTACCTCTTCTGGTGGCCGCCTCCCTCCTTCCTGGCCTCCCGGAGCTGCGCCCTTTCTCACTGGTTCTCTCTTCTGCCGTTTTCCGTAGGACTCTCTTCTCTGACCTGAGTCTCCTTTGGAACTCTGCAGGTTCT
+
CCCCCCCCFFFFGGGGGGGGGGHHGGGGHGHHHGGGGGGGGHHHHGGGGGGGHHHHHHHGGGGGGGGGGGGHHHHGGGGHGHHHHGGGGGGGGGHHHHHHHHHHGHHHHHHGGHHGGGGGHHHHHHHHHHHGHHGGGGGHGHHGHGGGGGGGGGGGGGGCGGGGGGFFFFFFFFFFFFFFFFFFFFFFFFFFFFFFFFFFFFFFFFFFFFFFFFFFFFFFFFFFBFFFFFFFFFFFFFFFFFFFFFFFFFF
@M05620:37:000000000-D9766:1:1101:8624:7112 1:N:0:35
GAGGCTGCTTTGGAAGAAACTCATAGATTACTGCAACAGTTCCCCCTGGACCTGGACAAGTTTCTTGACTTGCTTACAGAAGCTGAAACAACTGCCAATGGCTGCAACTCTCAAGCACAGGCTTCTACAATCATCAAAGTGAGTAAAAGAGTTCAATAAACAAGGCCAAACAAGCCAGCCATTCTCTCCTCAGGACTCCTGTGGACCTCACCGAACAACTATCCGTATCTGTTCTTTTCATGACTAAACTA
+
>1>>1>BAB1B@B11A11CGBFFFDABFG11ADFF11E01DDDBBEAF/0BAFFCBB10BD2D2A1B2BB2BFGD2B1BBBABBB1BDFBAGHFB01@1B@00/>0B10@11@2@10000>>00B1>2111B1B221B11B2<1B1>21?01>1>222<11</0/?///0/</0//00//01111?1><101>01.<>1>1>0/0///</<..--=-:.//00/..;:.9;9000;090;=00/0990;00
@M05620:37:000000000-D9766:1:1101:23208:7123 1:N:0:35
AGTGCCAGCTCTCAATCGCACAGGGGACCCAGGGCCTGGCCCCTCCATCCAGAAAACCTATGACCTCACCCGCTACCTGGAGCACCAACTCCGCAGCTTGGCTGGGACCTATGTGAGTATCCAGCGTAGGAATCTGGGAGTTGGGGAGGAGTGAGGAGTTGGGGAAAGACAGTCCTAACCGTGGAGGGTTCTGGTAAATGATGGGGTGAGGAGGGGCTCTTTGGCTCCCACCAGTCCCCCTGTCTGGTCTA
+
>AAAAFFFAFFFGFGGGFGCEAGHGEGGGFGHGFGGFFHHHHGHGGHHHHFGFHFFGGHHHHHHHHHHHHHGGGGGHHHFGHH/GHFHGGHHGG/EEFHHGHHFEEHHGHHHHHHHHGHHHHHHHGEGGGHHHHHHHHHGGHHHGGGGGGGHHHHHHGHHHHGGGGHHHHHHHHHHHHHHGGGGGGGGCFGGGGFFGGGGGGGGGGF@FFFFFF@@@@FFFFFFFFFFFFFFFFFFFFFF@FFFFFFFBFF
@M05620:37:000000000-D9766:1:1101:4465:7127 1:N:0:35
ACCACACCTTCTACAATGAGCTGCGTGTGGCTCCCGAGGAGCACCCCGTGCTGCTGACCGAGGCCCCCCTGAACCCCAAGGCCAACCGCGAGAAGATGACCCAGGTGCGTGGCACGCTACCTCTTCTGGTGGCCGCCTCCCTCCTTCCTGGCCTCCCGGCGCCGCGCCCTTTCTCACTGGTTCTCTCTTCTGCCGTTTTCCGTAGGACTCTCTTATCTGACCTGCGTCTCCTTTGGTACTCTGCAGGTTCT
+
AAAAA@A1CFFFGGGGGG1FGFHBFEEAGFGHH0FG0EG?AGGEGGEEEEE/1FCGHHHE/E/EGAEEEGEGC>CEGEEHFFHHEGGGGC<B/?F1?FB11?CHGHHF@/?@-0>A-..-CG0DF0=0<</<.GC-:AFAEGC:/9FB90;99F.9CF--A?-@?@@;@;/:B//9BBB-9B99FF///9BB//--;F-//A/--;99B//FBB//;FFBBB/;A-A-;-99;/9B-/B/999/BF-;/BB
@M05620:37:000000000-D9766:1:1101:19320:7155 1:N:0:35
ACCACACCTTCTACAATGAGCTGCGTGTGGCTCCCGAGGAGCACCCCGTGCTGCTGACCGAGGCCCCCCTGAACCCCAAGGCCAACCGCGAGAAGATGACCCAGGTGAGTGGCCCGCTACCTCTTCTGGTGGCCGCCTCCCTCCTTCCTGGCCTCCCGGAGCTGCGCCCTTTCTCACTGGTTCTCTCTTCTGCCGTTTTCCGTAGGACTCTCTTCTCTGACCTGAGTCTCCTTTGGAACTCTGCAGGTTCT
+
CCCDDCCCFFFFGGGGGGGGGGHHGGGFHGHHHGGGGGGGGHHHHGGGGGGGHHHHHHHGGGGGGGGGGGGHHHHGGGGHGHHHHGGGGGFGGGHHHHGHHHGHGHHHHHHGGHHGGGGGHHHHHHHHHHHGHHGGGGGHGHHGHGGGGGGGGGGGGGGGGGGGGGFFFFFFFFFFFFFFFFFFFHFFFFFFFFFDFFFFFFFFFFFFFFFFFHHHFHHFFFFFFFFFFFFFFFFFFFFFFFFFHFFFFFF
@M05620:37:000000000-D9766:1:1101:18303:7161 1:N:0:35
GAGGCTGCTTTGGAAGAAACTGACAAGCCAGGGACAAAAGATCGGAAGAGCACACGTCTGAACTCCAGTCACCGCCCATTATCTCGTATGCCGTCTTCTGCTTGAAAAAAACACACTCTCACTTTTATTTTTACAACCTTCCTCTTTCCTAGCCTCCACCCTCATCTCCCCTTCTCCCTGTTTCTATCTTCATCCGTTTTCCCTCCAACTCTCTTCTATTCCCTCAGTCTTCCTGCGTCCTACGCCTCTAC
+
AABAAAFBFFFFG4FGFGGGGGHHHHHHGHHHEAFCFGFGGHHHG2FFABG3GHHGFGHGHHHHHHHHFGHHB100>BB3B4B@FG1BBFGGE?EHGHDFHHHHGHHHA@E//0/<2B32BF33233B2222/<222/22@@1111111111101??000...01=111>./.<<<=G/00=00<000=0;0000:.0/.;;00:.//9/000000;0000900/./9090900;/-.99.//.-;..9//
@M05620:37:000000000-D9766:1:1101:19297:7163 1:N:0:35
ACCACACCTTCTACAATGAGCTGCGTGTGGCTCCCGAGGAGCACCCCGTGCTGCTGACCGAGGCCCCCCTGAACCCCAAGGCCAACCGCGAGAAGATGACCCAGGTGAGTGGCCCGCTACCTCTTCTGGTGGCCGCCTCCCTCCTTCCTGGCCTCCCGGAGCTGCGCCCTTTCTCACTGGTTCTCTCTTCTGCCGTTTTCCGTAGGACTCTCTTCTCTGACCTGAGTCTCCTTTGGAACTCTGCAGGTTCT
+
CCCCCCCCFFFFGGGGGGGGGGHHGGGACEHGGGGGGGGGGHHHHGGGEFFGFHGHHHGGGGCGGGGGGGGHHHHGGGGHGHHHHGGGGGGGGGHGFGHHHGEGGHHFHHHGGHHGCCGGHFHHHHHFHHGGFHGGGGGHGHHGHGGGFFBGFGGFGDD-@@FGGBFFFFFFFFF/FFFFBFFFFFFFFFFFFBD9AFFFFFFEDD/BFFFFFFFFFFFBFFFF/BFFBFFFFFFFFFFFFFFFFFFFFFF
@M05620:37:000000000-D9766:1:1101:22143:7215 1:N:0:35
TCTGCGTCTTATTAATCCACACTTCGATGCCTGCCCCTGTGCCCCCTGTCCATTTAACCGTTGCATTCCTGGCTTCCAGCAGCGTCAACCACTGCCCCTGCATCCTACCGGCTGCTACCCGTACGGCACGGCTCCTCGACGCCTCCACGGGCGTCCACGAGCTGATGCAACACTTGCAAGTCCGTCCGGCATTTCCGCTTTAGCACTCTTGTGGCTCCAATTGCACAATTCTCAGCATTTGTACTTGTCAC
+
1>>>A>1>1>333BB3BABB1A011BBG3AFDDFAFF0A11DBAFFAAABBD22AD2FDFEEAB1D2BDB1AFH0BBDG0BFF//BB>F>/BBBBBF??FHHG10BBGFEE<EEFFGGFG/?///EC//<BC/EGHFCC@-<AFFGHEFC?-@CA@AGF@@ACGFFFBF0C..B00;B0CFBB.;FB@@@-9BFFFFFFFEFEFFFFB//F9BBFFFFBFFFF/;9/;9:BBF/FFF/;;BBBFFFFF/;B
@M05620:37:000000000-D9766:1:1101:14379:7218 1:N:0:35
ACCACACCTTCTACAATGAGCTGCGTGTGGCTCCCGAGGAGCACCCCGTGCTGCTGACCGAGGCCCCCCTGAACCCCAAGGCCAACCGCGAGAAGATGACCCAGGTGAGTGGCCCGCTACCTCTTCTGGTGGCCGCCTCCCTCCTTCCTGGCCTCCCGGAGCTGCGCCCTTTCTCACTGGTTCTCTCTTCTGCCGTTTTCCGTAGGACTCTCTTCTCTGACCTGAGTCTCCTTTGGAACTCTGCAGGTTCT
+
BCBCCCCCFFFFGFGFGGGGGGHGGFGEHGHHFFGGGGGGGHHHHGGGGGGGHHGHHHHFGGGGGGGGGGGEHHHGGGGHGHHHFGGGGGGGGGHHHHHHGH/<FHFGHHEGGGHGGGGGHHHGGHHEGHGGEHGGGGGHGFHGFGFGFFFGGGGGGGGBCGAFGGFFFDFFFFFFFFFFBBFFFFFFFFFFFFFAABEFFFFFDFFFFFFFFFFFFFFFFFFF/9BFFFFFFFFFBFFBFFFFFEFFFFF
@M05620:37:000000000-D9766:1:1101:11268:7222 1:N:0:35
ACCACACCTTCTACAATGAGCTGCGTGTGGCTCCCGAGGAGCACCCCGTGCTGCTGACCGAGGCCCCCCTGAACCCCAAGGCCAACCGCGAGAAGATCACCCAGGTGAGCGGCCCGCTACCTCTTCTGGTGGCCGCCTCCCTCCCTCCTGGCCTCCCGGCGCTGCGCCCTTTCTCACTGGTTCTCTCTTCTGCCGTTTTCCGTAGGACTCTCTTCTCTGACATGCGTCTCCTTTGGAACTCTGCAGGTTCT
+
CCCCCCCCFFFFGGGGGGGGGGHHGFGEHGHHHGGGGGGGGAGHHGGGGGGGHGHGHHHGGGGGGGGGGGGHHHHGGGGHGHHHHGGGGGCGG/GE22??FAFH/GH1F1<@GGFGG?CGHHHHHHHHH0:EHHGGGFDGGGGG.;9CBFGGGGGGFG?-;@FFFFFFFFFF0BF0BFFFFFFFFFFFFFFFFFFFBBABFFFF?AFFFFFFFFBF00BB00;B0ADFF/BFF00:0;BBF0BFFF.F0:;
@M05620:37:000000000-D9766:1:1101:18771:7225 1:N:0:35
AGTGCCAGCTCTCAATCGCACAGGGGACCCAGGGCCTGGCCCCTCCATCCAGAAAACCTATGACCTCACCCGCTACCTGGAGCACCAACTCCGCAGCTTGGCTGGGACCTATGTGAGTATCCAGCGTAGGAATCTGGGAGTTGGGGAGGAGTGAGGAGTTGGGGAAAGACAGTCCTAACCGTGGAGGGTTCTGGTAAATGATGGGGTGAGGAGGGGCTCTTTGGCTCCCACCAGTCCCCCTGTCTGGTCTA
+
>1>AAFDFAFFFDGGDGEFGAEFFCEGGGGHHGGGCGCFGHHGHAFHHHHHFHFHHHGHHHHHFHHHGHHHGGGGGHHHHHHHHHEHHGHHHGGGGGHHHGHHGGGHHGHHHHHHHHHHHHHHHHGGGGGHHHHHHHHHGGHHHGGGGGGGHHHHHHGHHHHGGGGHHHHHHHHHHHHHHGGGGGGGGEGGGGGGGGGGGGGGGGGF@FFFFFF@@@@FFFFFFFFFFFFFFFFFFFFFF@FFFFFFFFFF
@M05620:37:000000000-D9766:1:1101:12809:7235 1:N:0:35
GCGGCTGCTTTGGAAGAAACTCATAGATTACTGCAACAGTTCCCCCTGGACCTGGAAAAGTTTCTTGCCTGGCTTACAGAAGCTGAAACAACTGCCAATGCATCCTACAGGATGCTACCCGTAAGGAAAGGCTCCTAGACGACTCCAAGGGAGTACAAGAGCTGATGAAACAATGGCAAGTACGTCAGGCATTTCCGCTTTAGCACTCTTGTGGATCCAATTGAACAATTCTCAGCATTTGTACTTGTAAC
+
>3>AA@DAFFFFGGGGFCFGGGHHFHHHHCFGHH3ABFFDFGHHHGFGEGGGHHEHH32FBHHHHHHHHHHHHHH3FHHGHHHHH3FHGFHHHHHHGGHHHHHHHGHHBGH1FGHHHHHHDGG/FHDHHGHHHHGH2BD3CBGGGGF2FGG/?E01FGGHHHFHHFH1F1GC.<<FHGHGH11>CG.CHHEHHHHHGGGGGHGHHHHHHHHHHGFGGGGGGGGGGGFGGGGGGGGGGGGFGGEGGGGGBFF
@M05620:37:000000000-D9766:1:1101:12826:7242 1:N:0:35
GAGGCTGCTTTGGAAGAAACTCATAGATTACTGCAACAGTTCCCCCTGGACCTGGAAAAGTTTCTTGCCTGGCTTACAGAAGCTGAAACAACTGCCAATGCATCCTACAGGATGCTACCCGTAAGGAAAGGCTCCTAGAAGACTCCAAGGGAGTAAAAGAGCTGATGAAACAATGGCAAGTAAGTCAGGCATTTCCGCTTTAGCACTCTTGTGGATCCAATTGAACAATTCTCAGCATTTGTACTTGTAAC
+
BABCCCFCFFFFGGGGGGGGGGHHHHHHHHHHHHHHHHHHHHHHHGGGHHHHHHHGGHHHFHHHHHHHHHHHHHHGHHHHHHHHHGHHHHHHCG@FGBFHH4FGHHHHHF3FEHHHGHHAEEEFHGHFGB0FC0?GGFHHFH2FFHFHF/CEEAFHHHHGGGGHHHFGGHHGH1GHCCHFF>BGGGB>CH.1>GGFGDAGAG=DGHFHGFH;:.CGHGC:;G0C0CGGHG;CGG0;;;CCF0CFFBFFCF0
@M05620:37:000000000-D9766:1:1101:21184:7245 1:N:0:35
AGTGCCAGCTCTCAATCGCACAGGGGACCCAGGGCCTGGCCCCTCCATCCAGAAAACCTATGACCTCACCCGCTACCTGGAGCACCAACTCCGCAGCTTGGCTGGTACCTATGTGAGTATCCAGCGTAGGAATCTGGGAGTTGGGGAGGAGTGAGGAGTTGGGGAAAGACAGTCCTAACCGTGGAGGGTTCTGGTAAATGATGGGGTGAGGAGGGGCTCTTTGGCTCCCACCAGTCCCCCTGTCTGGTCTA
+
BCCCCFFFCFFFGGGGGGGGGGHHGGGGGGHHGGGGGGHHHHGHGGHHHHHHHHHHHGHFHHGHHHHHHHHGGGGGHGHHHHHHHHHHGHHHGGGGGFHHGFBF/?4??4FDGGHBHBF3GDD22>??>CF>GGDHDCG//?1<ACAD@AEFG1<.<EHCGF-<E?:FC/CG:CFFFFFG@EA-9AEG:CFFFB;0;0009=9:.CE=.FFFD.--;@F9F/;/;F9E.BAFEFFB/:9;-9:B9/;://:
@M05620:37:000000000-D9766:1:1101:5552:7252 1:N:0:35
ACCACACCTTCTACAATGAGCTGCGTGTGGCTCCCGAGGAGCACCCCGTGCTGCTGACCGAGGCCCCCCTGAACCCCAAGGCCAACCGCGAGAAGATGACCCAGGTGAGTGGCCCGCTACCTCTTCTGGTGGCCGCCTCCCTCCTTCCTGGCCTCCCGGTGCTGCGCCCTTTCTCACTGGTTCTCTCTTCTGCCGTTTTCCGTAGGACTCTCTTCTCTGACCTGCGTCTCCTTTGGAACTCTGCAGGTTCT
+
BBBBBBB>BFFFGFFGGG5BGGHHGGGB4EGGGABE2EEGDHFHHGGAEFGGGHGHHHHEFCFGGGGGGGGHGHHGGGEHGHHHHGGGGG/>CGHEGHHHFHFFFGF1?FGEFF?ADC?CHHHFHGHEGHHGHHGGGGGHGHHGGGGFFGFFFGFFGD?--;BB9BAADFFFFFFFFFFFFFF/FFFFFFFFFFFFFFFFFFFFDFFBBFFFFF/BFFFFFFFEABFFFFFFFFFFFFFFFFFFFFFFFFF
@M05620:37:000000000-D9766:1:1101:15134:7255 1:N:0:35
ACCACACCTTCTACAATGAGCTGCGTGTGGCTCCCGAGGAGCACCCCGTGCTGCTGACCGAGGCCCCCCTGAACCCCAAGGCCAACCGCGAGAAGATGACCCAGGTGAGTGGCCCGCTACCTCTTCTGGTGGCCGCCTCCCTCCTTCCTGCCCTCCCGGAGCTGCGCCCTTTCTCACTGGTTCTCTCTTCTGCCGTTTTCCGTAGGACTCTCTTCTCTGACCTGCGTCTCCTTTGGAACTCTGCAGGTTCT
+
CCCCCCCACFFFGGGGGGFEGGHHGEFBAEHGHFGEDFEEDHGHHGGGEEGGFHGHHHHEEFCFGGGGGGGHFHHGGGGHGHHHHGGGGG/CGGHGHHHHHHHHGHHFHHHGGHHGGGGGHHHGHHHHGHHGFFGGGGGHGHHGHGGGGGFGGGGGGGG-@FGGGGFFFFFFFFFFFFFFFFFFFFFFFFFFFFFFFFFFFFFFFFFFFFFFFFFFFFFFFFFF.@FFFFFFFFFFFFFFFFFFFFFFFFF
@M05620:37:000000000-D9766:1:1101:15152:7256 1:N:0:35
ACCACACCTTCTACAATGAGCTGCGTGTGGCTCCCGAGGAGCACCCCGTGCTGCTGACCGAGGCCCCCCTGAACCCCAAGGCCAACCGCGAGAAGATGACCCAGGTGAGTGGCCCGCTACCTCTTCTGGTGGCCGCCTCCCTCCTTCCTGACCTCCCGGAGCTGCGCCCTTTCTCACTGGTTCTCTCTTCTGCCGTTTTCCGTAGGACTCTCTTCTCTGACCTGAGTCTCCTTTGGAACTCTGCAGGTTCT
+
BBBBBABBFFFFGGGGGGGGGFHHGGGGDGHHHGGG2EFGGHHHHGGFEEGGFHHHHHHGE@EGGGGGGGGGEHHGGGFHAGHHHGGGGGGG?AG2GDFHHH/F/GFFHHDFGHGDCGGGFHGHHHHDDDC?CHFGGGGHGGHDCFGGGFFBBFGGGD?BBDFBFAFFDFFFFFFFFFFBFFFFFFFFFFFFFFFDFFFFFDF?9AB9FFBF/BF/BFFFBFFFFBFFF:FFFBF/;BF9FFFFFFFFFF;
@M05620:37:000000000-D9766:1:1101:12816:7261 1:N:0:35
GCGGCTGCTTTGGAAGCAACTCATAGATTACTGCAACAGTTCCCCCTGGACCTGGAACAGTTTCTTGCCTGGCTTACAGAAGCTGAAACAACTGCCAATGCATCCTACAGGATGCTACCCGTAAGGAAAGGCTCCTCGAAGACTCCAAGGGAGTACAAGAGCTGATGAGACACTGGCAAGTAGGACAGGCATTTCCGCATTAGCACTCTTGTGGATCCAATTGAACAATTCTCAGCATTTGTACTTGCAAC
+
11>AAA1>CF@B1FF11BFGAG1FADGHH1FFHH11BAFDDGHHHGAF/0BFGFFGH10BDGHHGHGGHHHHHHC1FGHDGGH@FGHHH0FGHFHH1BB11BBFBGHFGHH0FCFHF1B0E///>1<FBGHA10?B0?/0?/01BB11</</<E01111?0?FG1<1111100><0.0<>GD1<1>/.<.<GF<00<C-.;;CGHHC/GH:C0:00;;900;0909B9000C0F0BF09BB;B00000;C0
@M05620:37:000000000-D9766:1:1101:20624:7263 1:N:0:35
ACCACACCTTCTACAATGAGCTGCGTGTGGCTCCCGAGGAGCACCCCGTGCTGCTGACCGAGGCCCCCCTGAACCCCAAGGCCAACCGCGAGAAGATGACCCAGGTGAGTGGCCCGCTACCTCTTCTGGTGGCCGCCTCCCTCCTTCCTGGCCTCCCGGAGCTGCGCCCTTTCTCACTGGTTCTCTCTTCTGCCGTTTTCCGTAGGACTCTCTTCTCTGACCTGAGTCTCCTTTGGAACTCTGCAGGTTCT
+
AAAAAAAAFF1FFG11AFFGDFFHGAEFHGCGHGGGGGG?EHHHHG?EA/EFEHHHGHHGGGGGFGEEGGGHHHEFGGGHGHHHHGGGGGGGGGHHHHHHHHHHGHHHHHHGGHHGGGGGHGHHGHHHHHGGHHGGGGGHGHHGHGGGGGGGGGGGGGGGGGGGGG@F@@FFFFFFFFFFFFFFFFFFFFFFFF@FFFFFFFFFFFFFFFFFFFFFFFFFFFFFFFFFFFFFFFFFFFFFFFFFFFFFFFF
@M05620:37:000000000-D9766:1:1101:23309:7300 1:N:0:35
GAGGCTGCTTTGGAAGAAACTCATAGATTACTGCAACAGTTCCCCCTGGACCTGGAAAAGTTTCTTGCCTGGCTTACAGAAGCTGAAACAACTGCCAATGCATCCTACAGGATGCTACCCGTAAGAAAAGGCTCCTAGAAGACTCCAAGGGAGCAAAAGAGCAGATGAAACAATGGCAAGTAAGTCAGGCATTTCCGCTTTAGCACTCTTGTGGATCCAATTAAACAATTTTCAGCATTTATACTTATAAC
+
A@BBABFAFFFDGCFGFGBGGGHHHGHHGHGHHB4GFHHHHFEGHGEBACBGHHGGB3CFBFHFHHHFBGGHHHHEBGHHHHGGHEDHFG1FGHHGHHHHFBGHEFHHCF3BB@2DDBG1?/>EF4DFH?</3B/?B4FDDH2?2?FGG???//?2FF2==2200?GGHHGGFFGFFGB.1><>>>1>0>.>F0=0AD?EFD0<=0;/<GFC0.::0:CFG00CGC;:C900;;;00=C009=0;;00;;0
@M05620:37:000000000-D9766:1:1101:25572:7313 1:N:0:35
ACCACACCTTCTACAATGAGCTGCGTGTGGCTCCCGAGGAGCACCCCGTGCTGCTGACCGAGGCCCCCCTGAACCCCAAGGCCAACCGCGAGAAGATGACCCAGGTGAGTGGCCCGCTACCTCTTCTGGTGGCCGCCTCCCTCCTTCCTGGCCTCCCGGAGCTGCGCCCTTTCTCACTGGTTCTCTCTTCTGCCGTTTTCCGTAGGACTCTCTTCTCTGACCTGAGTCTCCTTTGGAACTCTGCAGGTTCT
+
CCCCCCCCFFFFGGGGGGGGGGHHGGGGHGHHHGGGGGGGGHHHHGGGEGGGHHHHHHHGGGCGGGGGGGGHGHHGGGGHGHHHHGGGGDGGGGHHHHHHHHHHGHHHHHHGGHHGGGGGHHHHHHHHGHHGHHGGGGGHGHHGHGGGGGGGGGGGGGGGGGGGGGFFFFFFFFFFFFFFFFFFFFFFFFFFFFFFFFFFFFFFFFFFFFFFFFFFFFFFFFFFFFFFFFFFFFFFFFFFFFFFFFFFFFF
@M05620:37:000000000-D9766:1:1101:7491:7318 1:N:0:35
ACCACACCTTCTACAATGAGCTGCGAGAGGCTCCCGAGGAGCACCCCTGGCTGCGGACCGAGGCCCCCCTGAACCCCAAGGCCAACCGAGAGAAGATGACCCCGGTGAGTGGCCCGCTACCTCTTATGGTGGCCGACTCCCTCCCTCCTGGCCTACCGGCGCTGCGCACTTTCTCACTGGATCTCTCTTATGCCGTTTTCCGTAGGACTCTCTTCTCTGACCTGCGACTCCTTTGGTACTCTGCAGGATCT
+
111>AA>>BBBF3EGGGEGFGGEGG0A0AEFEBAB0B///B/BGHGGA/BG0A//AE>//>E//FE//E>>>1F////EGEEEH//<</<>BF<GF11?1?0//>-->G<GEGHE@C-=-<0<CG00;GGC.GHG-9-;;.9;C./;:FF/.;F//9A---;;--9>-;9B/;///;BFF//;BF/9://BF/F-;-BF9BF/---;FFFFBF/9/;/9/9B/-----;ABFBF/B-/9/;/999F?-/;;
@M05620:37:000000000-D9766:1:1101:18808:7357 1:N:0:35
ACCACACCTTCTACAATGAGCTGCGTGTGGCTCCCGAGGAGCACCCCGTGCTGCTGACCGAGGCCCCCCTGAACCCCAAGGCCAACCGCGAGAAGATGACCCAGGTGAGTGGCCCGCTACCTCTTCTGGTGGCCGCCTCCCTCCTTCCTGGCCTCCCGGAGCTGCGCCCTTTCTCACTGGTTCTCTCTTCTGCCGTTTTCCGTAGGACTCTCTTCTCTGACCTGAGTCTCCTTTGGAACTCTGCAGGTTCT
+
CCCDCCCDFFFFGGGGGGGGGGHHGGGGHGHHHGGGGGGGGHHHHGGGGGGGHHHHHHHGGGGGGGGGGGGHHHHGGGGHGHHHHGGGGGGGGGHHHHGHHHHG/?GHH1DFGHHGGGCGHHHHHHHFDGHCHHGGGGFHGHHGHGGGGGBGGGGGG?-@?DGGGGFFFFFFFFFFFFFFFFFFFFFFFFFFFFFDFFFFFFFFD?BFFFFFFFF0FFFFFFFFFFFFFFFFFFFFFFFFFFFFFFFFFFF
@M05620:37:000000000-D9766:1:1101:11369:7357 1:N:0:35
ACCACACCTTCTCCAATGAGCTGCGTGTGGCTCCCGAGGAGCACCCCGTGCTGCTGACCGAGGCCCCCCTGACCCCCAAGGCCACCCGCGAGAAGCTGACCCCGGTGAGTGGCCCGCTACCCCTCCTGGGGGCCGCCTCCTTCCTTCCTGGCCTCCCGGAGCTGCGCCCTTTTTCACCGGTTCTCTCTTCTTCCGTTTTCCTTCGGACTCTCTTCTCTTACCTGATCCCCCTTTGTACCCCTGCAGTTCCT
+
>>AAA1>>BFFF1BGFBFGFGEGFEGEE0AFHCAFF0EE//B/BFGGF/AEA1FBAFFEE/E/EFEEGGCCF0BGEGE?GEGGH/FE@CCGCB/?1?C<?0G//</<<0>1..A>-<@C-C.<C.;;/:.;--9-;9AFG/9;9BFFF00:-A/99AB--9@-;B-;-;-////;9B/--;:-/B/9/B/////-9;/ABF///;A---///B9;/;B//////9//9--A>A/////9/9--;99///99
@M05620:37:000000000-D9766:1:1101:11352:7362 1:N:0:35
ACCACACCTTCTACAATGAGCTGCGTGTGGCTCCCGAGGAGCACCCCGTGCTGCTGACCGAGGCCCCCCTGAACCCCAAGGCCAACCGCGAGAAGATGACCCAGGTGAGTGGCCCGCTACCTCTTCTGGTGGCCGCCTCCCTCCTTCCTGGCCTCCCGGAGCTGCGCCCTTTCTCACTGGTTCTCTCTTCTGCCGTTTTCCGTAGGACTCTCTTCTCTGACCTGAGTCTCCTTTGGAACTCTGCAGGTTCT
+
AAAAAAAAFFFFGGGGGGE1G1FFGEEBEEGFCFFECGGGGHHHHGGGGEGGFHHHHHGEEGCGGEGGGGGGHFHGGGGHFHHHHGGEGGCBCGFF1FFHGHHHGHHGGGFGGHHGGGGGHHHHHHHHHHHGHHGGGGGHGHHGHGGGGGGGGGGGGGGAAGGGGG@F@@FFFFFFFFFFFFFFFFFFFFFFFF@B?BEFFFFFFFFFFFFFFFFFFFFFFFFF/BFFFFFFFFFFFFFFFFFFFFFFFFF
@M05620:37:000000000-D9766:1:1101:22859:7366 1:N:0:35
GCGGCTGCTTTGGAAGAAACTCATAGATTACTGCCACAGTTCCCCCTGGACCTGGAAACGTTTCTTGCCTGGCTTACAGAAGCTGAAACAACTGCCAATGCATCCTACAGGATGCTACCCGTAAGGAAAGGCTCCTAGAAGACTCCAAGGGAGTAAAAGAGCTGATGAAACAATGGCAAGTAAGTCAGGCATTTCCGCTTTAGCACTCTTGTGGATCCAATTGAACAATTCTCAGCATTTGTACTTGTAAC
+
1>>AA>AAFFBFEEFC11BFBFAF3DFHH1BGHH01B0BBFGHHHGEGABFFGH0GG10BBGHHDGGGHHHHHHG1FHH1FHHFF1GHH>FHHHHHF1FGHHFHHHHHHGHHHHHHHHHHEAE/G11BFGHHHHGH1FG1GFHHHHHEGFCHGFHBG2FFFGGEGHHFHHHH/GHFHGHGHEFFGHGFHHGHHHHHGGGGGHHHFHHHHGHGHGFHHHGHGHFGGGGCFGFGGGFEFGGFGGGFGGGGGGF
@M05620:37:000000000-D9766:1:1101:16745:7375 1:N:0:35
AGTGCCAGCTCTCAATCGCACAGGGGACCCAGGGCCTGGCCCCTCCATCCAGAAAACCTATGACCTCACCCGCTACCTGGAGCACCAACTCCGCAGCTTGGCTGGGACCTATGTGAGTATCCAGCGTAGGAATCTGGGAGTTGGGGAGGAGTGAGGAGTTGGGGAAAGACAGTCCTAACCGTGGAGGGTTCTGGTAAATGATGGGGTGAGGAGGGGCTCTTTGGCTCCCACCAGTCCCCCTGTCTGGTCTA
+
BBBBBFFFBFFFGGGGGGGCGAHHGGGGGGDHGGGGFGHHGHGHGGHHGHEHHGHHHGHHHHHHHHHGHHHGGGGGHHHHHHHHHHHHGHHHGGCGGHHHGHHGGGHGGHFGHHHGHHGHHHHHHGGGGGHFHHHGHHHFGHFFCGGGGGGHHHGHHGHHHGGGGGHHHHHHHHHHHHHH@DEBGGGGGGGGGGGGGGGGGGGGGGFBFFFFFFBBBBFFFFFFFFFFFFFFFFFFFFFFBFFFFFFFFFB
@M05620:37:000000000-D9766:1:1101:13529:7380 1:N:0:35
GAGGCTGCTTTGGAAGAAACTCATAGATTACTGCAACAGTTCCCCCTGGACCTGGAAAAGTTTCTTGCCTGGCTTACAGAAGCTGAAACAACTGCCAATGCATCCTACACTATGCTACCCGTAAGGAAAGTCGCCTAGAAGACTCCAAGGGAGTAAAAGATCTGATGAAACAATGGCAAGTAAGCCAGGCAGTTCCGCTTTACCACTCTTGCGGATCCAATCGAACAATTCTCAGCATTTGGACTTTGAAA
+
BAABBBFBFFFFGGGGGGGGGFGGFGGHHGHHHHHHHHHGHHHHHGGGHHHHHHHFHHHHFHHHHHHHHHHHHHHHHHHHHHHHHHHFHHHHHHHHHGHH3BBFBBG3@23B44B4@BB??/>EHHHBG0B4/<?AE3?33BG3B2B22//<//@2@2FF22>2?11F111FF?GHFH1.1>1F1>00.>G./<00<....000<:C/000:--AD-/CF0/;9/;-90;C0090/000;009/0900;0/
@M05620:37:000000000-D9766:1:1101:17614:7385 1:N:0:35
ACCACACCTTCTACAATGAGCTGCGTGTGGCTCCCGAGGAGCACCCCGTGCTGCTGACCGAGGCCCCCCTGAACCCCAAGGCCAACCGCGAGAAGATGACCCAGGTGAGTGGCCCGCTACCTCTTCTGGTGGCCGCCTCCCTCCTTCCTGGCCTCCCGGAGCTGCGCCCTTTCTCACTGGTTCTCTCTTCTGCCGTTTTCCGTAGGACTCTCTTCTCTGACCTGAGTCTCCTTTGGAACTCTGCAGGTTCT
+
BBBBBBBBFFFFGGGGGGGGGFHGGEGEEEHGHGGGGGGGGHHHHGGGGGGGHHHHHHHGGGGGGGGGGGGHHHHGGGGHGHHHHGGGGGGGGGHHHHHHHHHHGHHHHGGGGHHGGGGGHHHHHHHHGHHGHHGGGGGHGHHGHGGGGGGGGGGGGGGGGGGGGGFFFFFFFFFFFFFFFFFFFFFFFFFFFFFDFFFFFFFFFFFFFFFFFFFFFFFFFFFF/BFFFFFFFFFFFFFFFFFFFFFFFFF
@M05620:37:000000000-D9766:1:1101:15322:7407 1:N:0:35
AGTGCCAGCTCTCAATCGCACAGGGGACCCAGGGCCTGGCCCCTCCATCCAGAAAACCTATGACCTCACCCGCTACCTGGAGCACCAACTCCGCAGCTTGGCTGGGACCTATGTGAGTATCCAGCGTAGGAATCTGGGAGTTGGGGAGGAGTGATTAGTTGGGGAAAGACAGTCCTAACCGTGGAGGGTTCTGGTAAATGATGGGGTGAGGAGGGGCTCTTTGGCTCCCACCAGTCCCCCTGTCTGGTCTA
+
BCBCCFFFCFFFGGGGGGGGGGHHGGGGGGHHGGGGFFHHHHGHGGHHHHHHGGHHHGHHHHHHHHHHHHHGGGGGHHHHHHHHHHHHGHHHGGGGGHHHGHHGGGHHGHHHHHHHHHHHHHHHHGGGGGHHHHHHGHHGGHHHGGGGGGGHHGF<GHHHHHGGGGHHHHHHHHHHHHHHGGGGGGGGGGGGGGFFFGGGGGGGGGGFFFFFFFFFFFFFFFFFFFFFFFFFFFFFFFFFFFFFFFFFFF/
@M05620:37:000000000-D9766:1:1101:12152:7408 1:N:0:35
GAGGCTGCTTTGGAAGAAACTCATAGATTACTGCAACAGTTCCCCCTGGACCTGGAAAAGTTTCTTGCCTTGCTTACAGAAGCTGAAACAACTGCCAATGATTCCTACAGTATGCTACCCGTAAGGAAAGTCTCCTAGAAGAATCCAAGGGAGTAAAAAAACTAATGAAACAATGGCAAATAAGTCAGGAATTTCCGCTTTAGCACTCTTGGGGATACAATTGAACAATTCTCATCTTTTGAACTTGCAAC
+
>1AA>>FAC@B1F11B1F1GGGHHHGGHGFBADF1ACGBDGB2BA0A//AABFFAB110BBDFDD1DAAB1BADF2111DFH1BF11BBB>FGHHF1GBB12BBB22B@1@BBBFB@F>0?///B1BB>01>211<BB<<<101B11<1/?<??<1BB1>/?@1?FF<?<?0F1?<?>101<1>1=11010>10==<<..<D<=DGC/;:00:-::/:000:090:0/;=;0;;090;00;.90;0000;;
@M05620:37:000000000-D9766:1:1101:21971:7416 1:N:0:35
ACCACACCTTCTACAATGAGCTGCGTGTGGCTCCCGAGGAGCACCCCGTGCTGCTGACCGAGGCCCCCCTGAACCCCAAGGCCAACCGCGAGAAGATGCCCAGGTGAGTGGCCCGCTACCTCTTCTGGTGGCCGCCTCCCTCCTTCCTGGCCTCCCGGCGCTGCGCCCTTTCTCACTGGTTCTCTCTTCTGCCGTTTTCCGTAGGACTCTCTTCTCTGACCTGAGTCTCCTTTGGAACTCTGCAGGTTCTA
+
AAA1AAAACFFFGBGC3G11F1GCG0AA00BF1FFA0EEC/GHFHGGG?AEFBHE1DGCE/E?FG/EEG@E0G1FGGG/G//?GFF//>C@//?<C1F11CHEFHHHF?GE/CCC@CCGHHHFFHHHGHHCEFC?CCGACHGGHHG/FF/AFF.EEA@-9A@@F?-9@-;/9FFBFF9BBFFFFBFFFFFFBB@FBFFFFFFFFFFBFEFFEFFFFBF/9BFFB-BFBFFFFFFEEFFFFFFBBFFFFFFF
@M05620:37:000000000-D9766:1:1101:26145:7419 1:N:0:35
AGTGCCAGCTCTCAATCGCACAGGGGACCCAGGGCCTGGCCCCTCCATCCAGAAAACCTATGACCTCACCCGCTACCTGGAGCACCAACTCCGCAGCTTGGCTGGGACCTATGTGAGTATCCAGCGTAGGAATCTGGGAGTTGGGGAGGAGTGAGGAGTTGGGGAAAGACAGTCCTAACCGTGGAGGGTTCTGGTAAATGATGGGGTGAGGAGGGGCTCTTTGGCTCCCACCAGTCCCCCTGTCTGGTCTA
+
BBBBBFFFBFFFGGGGGGGGGGHHGGGGGGHHGGGGGGHHHHGHGGHGHHFHHHGHHGHFHHGHHHHHHHHGGGGGHHHHHHHHHHHHGHHGGGGGGHHHGHHGGGGHGHHHHHHHHFHHHHHHHGGGGGHHHHHHHHHGGHHHGGGGGGGHHHHHHGHHHHGGGGHHHHHHHHHHGHHHGGGGGGGGEGGGGGFGGGGGGGGGGGFFFFFFFFFFFFFFFFFFFFFFEFFFFFFFFFFFFFFFFFFFFFF
@M05620:37:000000000-D9766:1:1101:8081:7420 1:N:0:35
AGTGCCAGCTCTCCATCGCACAGGGGACCCAGGGCCTGGCCCCTCCATCCAGAAAACCTATGACCCCACCCGCCACCTGGAGCACCAACTCCGCAGCTTGGCTGGGACCTATGTGAGTATCCAGCGTAGGAATCTGGGAGTTGGGGAGGAGTGAGGAGTTGGGGAAAGACAGTCCTAACCGTGGAGGGTTCTGGTAAATGATGGGGTGAGGAGGGGCTCTTTGGCTCCCACCAGTCCCCCTGTCTGGTCTA
+
>>>1>DFFAFFFGCGGGGE1E0B0BA0AEEGH0BEB/FGHHHGHGGHHHEHHHHH0GEHHBFHHH0BEGGG?E>/EGFEH>FGHHH0/?CGB>E?E?GBFEFHGGGHHGHHHHHHHHHHHHHHHHGEACCHHHHHHHHAFGHHHGGCCG<CGHDGHGGHHHHGGGGHHHHHHHHHGGGGGGEGGCGGGCAFGGGFGGGGGGGFFFFF@FFFFFF@@@@FFFFFFFFFFFFFFFFFFFFFF@FFFFFFFFFF
@M05620:37:000000000-D9766:1:1101:10925:7440 1:N:0:35
ACCACACCTTCTACAATGAGCTGCGTGTGGCTCCCGAGGAGCACCCCGTGCTGCTGACCGAGGCCCCCCTGAACCCCAAGGCCAACCGCGAGAAGATGACCCAGGTGAGTGGCCCGCTACCTCTTCTGGTGGCCGCCTCCCTCCTTCCTGGCCTCCCGGAGCTGCGCCCTTTCTCACTGGTTCTCTCTTCTGCCGTTTTCCGTAGGACTCTCTTCTCTGACCTGCGTCTCCTTTGGAACTCTGCAGGTTCT
+
ABAABBAAFFFFEGGFDEGGGGFGFEGEG2GHHGG2FEG?GHHHHGGGEEGGHFGHHGHGGGGGGGGGGGGHHHGEGGGAGHHHHGGGGCFGFDHHHHHHHHFCCGG10<FFGH/@DCGCHFFFHHHGBGHGHA@DGGGEGHHGHGGGFFGAFGGGGGGG??ABFGFFFAFFFFFFFFFFFFFFFFFFFFFFFFFDFFFFFFFFFFFFFFFFFFFFBFBFFFFF?-DFFFFFFF/BBB/B/BFFFFF.9FB
@M05620:37:000000000-D9766:1:1101:17447:7447 1:N:0:35
AGTGCCAGCTCTCAATCGCACAGGGGACCCAGGGCCTGGCCCCTCCATCCAGAAAACCTATGACCTCACCCGCTACCTGGAGCACCCACTCCGCAGCTTGGCTGGGACCTATGTGAGTATCCAGCGTAGGAATCTGGGAGTTGGGGAGGAGTGAGGAGTTGGGGAAAGACAGTCCTAACCGTGGAGGGTTCTGGTAAATGATGGGGTGAGGAGGGGCTCTTTGGCTCCCACCAGTCCCCCTGTCTGGTCTA
+
AAA?AFFFBFFFGAFFGEGCECHFGAEE2EFH2BEEEFHH2FFAEGFHFHFHF3CFGGHHHHFHHGGEHHHEF>>EGGHHBFGHHH1??GHGAFGGGH33EGHFGGGGGHGHFFHGGGHHGHHHHGG?GGFHHGHGHH0FEFHG?CE@CGEGC0<C<C<GHFGC..::CGBCGGG0;CGFFGGG.ADFGGFGGGFGGFFFFFGGGFFBFFF/9DDFFFFFFFFFFFFFF9ADFFFFFFFFFEFFFFFFFFB
@M05620:37:000000000-D9766:1:1101:17469:7450 1:N:0:35
AGTGCCAGCTCTCAATCGCACAGGGGACCCAGGGCCTGGCCCCTCCATCCAGAAAACCTATGACCTCACCCGCTACCTGGAGCACCAACTCCGCAGCTTGGCTGGGACCTATGTGAGTATCCAGCGTAGGAATCTGGGAGTTGGGGAGGAGTGAGGAGTTGGGGAAAGACAGTCCTAACCGTGGAGGGTTCTGGTAAATGATGGGGTGAGGAGGGGCTCTTTGGCTCCCACCAGTCCCCCTGTCTGGTCTA
+
A3>>AFDFBFFFGGGGGGCFEAHFFGGGCEAGFEEECGHHCHGHGGCHFHAGF33FHFFGHHBHHHH3GHHGGG/EHFHHHHHHHHHHGHHHGG?EEHHFGHHGGGHHGHHHFFHEDG2FGHFFHCGGCDHFHHHHEHFEGGDC@DG?DFAGGBFGGDGFDFGGGD.GGGHHHHHHFHHH?ACBGGG@AFFGGGGGFBFGGGGGG?A=9AFFDD?B?;FFFFFFFFFFFFFFEFFFFFFFBFFFFFBBFF/
@M05620:37:000000000-D9766:1:1101:18196:7455 1:N:0:35
AGTGCCAGCTCTCAATGCACAGGGGACCCAGGGCCTGGCCCCTCCATCCAGAAAACCTATGACCTCACCCGCTACCTGGAGCACCAACTCCGCCGCTTGGCTGGGACCTATGTGAGTATCCAGCGTAGGAATCTGGGAGTTGGGGAGGAGTGAGGAGTTGGGGAAAGACAGTCCTAACCGTGGAGGGTTCTGGTAAATGATGGGGTGAGGAGGGGCTCTTTGGCTCCCACCAGTCCCCCTGTCTGGTCTAT
+
>1>>AD1CAF@D1FG331BGFB1BEEGGGHHFFEABFA0GFEHGGHBHHFGFF1FGGEEFGFBFABECGHEEEEEHBGGBGHAGFHHGFGHEE/>EEEGGHF?EEFHGHGHHGHHHHHHGHHHHCC<BFHHHHGHHH0CFHHHGGGGGGGHHFDGCCCGDGGGAEHGGHHFGGHFHHHGGGGGFEGG:FFBFGBFFGGGGGFGGG-;AFFFFF@@@@FFFFFFFFFFFFFFFF;FFFFF;FFFFFF/BFFB
@M05620:37:000000000-D9766:1:1101:12837:7468 1:N:0:35
AGTGCCAGCTCTCAATCGCACAGGGGACCCAGGGCCTGGCCCCTCCATCCAGAAAACCTATGACCTCACCCGCTACCTGGAGCACCAACTCCGCAGCTTGGCTGGGACCTATGTGAGTATCCAGCGTAGGAATCTGGGAGTTGGGGAGGAGTGAGGAGTTGGGGAAAGACAGTCCTAACCGTGGAGGGTTCTGGTAAATGATGGGGTGAGGAGGGGCTCTTTGGCTCCCACCAGTCCCCCTGTCTGGTCTA
+
ABBBBFFFBFFFGGGGGFGGGGH4FEEGGGHHGGGG2FGAHHGHGGHHHHHHHCGCHGHHGHHHHHHHHHHEGGEGHHGGFFF?FHHEAGHFGGCGGHHGEHHGGGHHGHHHHHHHB3B3BHHBF@?E<EHH2@GHHH0//?FHGGF@DE<>G00C<.<GFHGGFGGA//:/:<GHHH/G-;CBA9EG;AFFGGCFFG0;F0;FFGFF?9FB9DFFF;EFFFFFFBFFFF.DE.BFFFFFFFFFFFF9BFB
@M05620:37:000000000-D9766:1:1101:18505:7494 1:N:0:35
ACCACACCTTCTACAATGAGCTGCGTGTGGCTCCCGAGGAGCACCCCGTGCTGCTGACCGAGGCCCCCCTGAACCCCAAGGCCAACCGCGAGAAGATGACCCAGGTGAGTGGCCCGCTACCTCTTCTGGTGGCCGCCTCCCTCCTTCCTGGCCTCCCGGAGCTGCGCCCTTTCTCACTGGTTCTCTCTTCTGCCGTTTTCCGTAGGACTCTCTTCTCTGACCTGCGTCTCCTTTGGAACTCTGCAGGTTCT
+
AAA1AAAACFFFGGGG3G1BGBHFG00B0AFH1BF0AEG//BAFGGGG?EGGEHFCGHFE/E?EG/EGGEF0G1GGGG/G//FHHG//BC<//B0B1?1<FGFHGHF<<GHEFFH?CGGGHHFFFHHFHHHGGHCG:E.:CGFGHGFFGFFAFBFEECG-A@FGG?>B;@/BFFFFFFFFFFFFBFFFFFFFEF@FFFFFFFFFAA/BFFFFFFFFFFFBBFFF-9A@BFFFFFFEFFFFFF/F/BFFFFF
@M05620:37:000000000-D9766:1:1101:13401:7504 1:N:0:35
GAGGCTGCTTTGGAAGAAACTCATAGATTACTGCAACAGTTCCCCCTGGACCTGGAAAAGTTTCTTGCCTGGCTTACAGAAGCTGAAACAACTGCCAATGCCTCCTACAGGATGCTACCCGTAAGGAAAGGCTCCTAGAAGACTCCAAGGGAGTAAAAGAGCTGATGAAACAATGGCAAGTAACTCAGGCATCTCCGCTTTACCACTCTTGTGGATCCAATCGAACAATTCTCAGCATTTGTACTTGTAAC
+
A?3>>>BAFFBFGBFA4BBBFAFDAF5FGBGFEG44FEBDFFBFGGEFEBFFGFGAA3CG3FGHGDDBBGF11ABCBGEGE3BBFDE3B???@FEF3FB3@B4BFB@B333B3BF3BF10??>/0BB33?0/30?BB4BB11B1B1BB1??F/?@D@F1F0@F1FF1FF<D0G<11?01>=<11<<11><.101=<..<.<=0<DGHFGFC00.<;CC0:;/.:;A-99;999;;/9;;C0;0099;;9;0
@M05620:37:000000000-D9766:1:1101:25683:7519 1:N:0:35
AGTGCCAGCTCTCAATCGCACAGGGGACCCAGGGCCTGGCCCCTCCATCCAGAAAACCTATGACCTCACCCGCTACCTGGAGCACCAACTCCGCAGCTTGGCTGGGACCTATGTGAGTATCCAGCGTAGGAATCTGGGAGTTGGGGAGGAGTGAGGAGTTGGGGAAAGACAGTCCTAACCGTGGAGGGTTCTGGTAAATGATGGGGTGAGGAGGGGCTCTTTGGCTCCCACCAGTCCCCCTGTCTGGTCTA
+
>1>1>BDFAFCFF1B31AA1EEGCEAAEE0ACBEE/BAGGHHGHGGHHHFFFGHH0BEBGFDGGGDFGHHHGG>>EHHGF0BGFCG0>?0G@?E?EEG1FFHHGGGHHGHHHHHHHHHHHHHHHHGGGGGHHHHGHGH0FFHHGGGCCG.CFG<GHCEHHHHGGEA:GCHGGHHHHHHHHGGGGAEGGGGGGGGFGGGGGGGGGGGA@FFFEFF@@@@FFFFFFFFFFFFFFFFFFFFFF@FFFFFFEFFF
@M05620:37:000000000-D9766:1:1101:4922:7525 1:N:0:35
ACCACACATTCTACAATGCGCTGCGTGCGGCTCCCGAGGAGCACCCCGTGCTGCTGACCGAGGCCCCCCTGAACCCCAAGGCCAACCGCGCGAAGATGACCCAGGTGCGTGGCCCGCTACCTCTTCTGGTGGCCGCCTCCCTCCTTCCTGGCCTCCCGGGGCTGCGCCCTTTCTCACTGGTTCTCTCTTCTGCCGTTTTCCGTAGGACTCTCTTCTCTGACCTGCGTCTCCTTTGGAACTCTGCAGGTTCT
+
AAAAAAA1BBDFG3GFAG1AE0EEEEA000EAA/BA/AEECHHHHGG/>?EGFHGGHHG>/EEGGCGGGGGHHFHGGGGHGEHHHGCBCG<<AG?/<FDGHHA><>F1AEACCH.<@C-CHHHHH:CGHHHGGGGGGGGGGGGGGGGGGGGGFFFFFB@---9:A@@F@@FFFFFBFFFFFFFFFFFFFFFFFF?BFFFFFFF?A-BFFFFFFF/;BFFFFFFFE@F@FFFFFFFFFFFFFFFFFF-9;BB
@M05620:37:000000000-D9766:1:1101:9114:7533 1:N:0:35
ACCACACCTTCTACAATGAGCTGCGTGTGGCTCCCGAGGAGCACCCCGTGCTGCTGACCGAGGCCCCCCTGAACCCCAAGGCCAACCGCGAGAAGATGACCCAGGTGAGTGGCCCGCTACCTCTTCTGGTGGCCGCCTCCCTCCTTCCTGGCCTCCCGGAGCTGCGCCCTTTCTCACTGGTTCTCTCTTCTGCCGTTTTCCGTAGGATTCTCTTCTCTGACCTGAGTCTCCTTTGGAACTCTGCAGGTTCT
+
CCCCCCCCFFFFGGGGGGGGGGHHGFGEGGHHHGGGGGGGGHHHHGGGGGGGHHHHHHHGGGGGGGGGGGGHGHHGGGGHGHHHHGGGGGBDGGHHHHHHHHGHGHHHHHHGGHHGGGGGHHHHHHHHHHHGHHGGGGGHGHHGHGGGGGGGGGGGGGGCGGGGGGFFFFFFFFFFFFF/BFFFFFFFFFFFFFFFFFFFFFFFFFF/BFFFFFFFFFFFFFFFBFFFFFFFFFFEFFFFFFFFFFFFFFF
@M05620:37:000000000-D9766:1:1101:22631:7549 1:N:0:35
GAGGCTGCTTTGGAAGAAACTCATAGATTACTGCAACAGTTCCCCCTGGACCTGGAAAAATTTCTTGCCTGGCTTACAGAAGCTGAAACAACTGCCAATGCATCCTACAGGATGCTACCCGTAAGGAAAGGCTCCTAGAAGACTCCAAGGGAGTAAAAGAGCTGATGAAACAATGGCAAGTAAGTCAGGCATTTCCGCTTTAGCACTCTTGTGGATCCAATTGAACAATTCTCAGCATTTGTACTTGTAAC
+
A>AABAFBFFFFGGGGGGGGGGGHHHHHHFHHHHHFGFGFGHHHHGGGGHHHHHHHGH2GHHHHHHHHHHHHHHHHHHHGHHHHHHHHHHHHHHHHHHHHHHHHHHHHHHGHHHHHHHHGFFGGHGFGGHHHFHGH3GHFHHHHHHHHHGGHGGHHHHHGHHHHHHHHHHHHEHHHHHHGHGGHHHHHGHGHHHHHGGGGGHGHHHGFHHHHHGHHHHHHHHHHHHHGGGFGGGGGGGGGGFGGGGGGGGF
@M05620:37:000000000-D9766:1:1101:15701:7556 1:N:0:35
GAGGCTGCTTTGGAAGAAACTCATAGATTACTGCAACAGTTCCCCCTGGACCTGGAAAAGTTTCTTGCCTGGCTTACAGAAGCTGAAACAACTGCCAATGCATCCTACAGGATGCTACCCGTAAGGAAAGGCTCCTAGAAGACTCCAAGGGAGTAAAAGAGCTGATGAAACAATGGCAAGTAAGTCAGGCATTTCCGCTTTAGCACTCTTGTGGATCCAATTGAACAATTCTCAGCATTTGTACTTGTAAC
+
A>AABBFBFFFFGGGGFBFGGGFHFGHHHDGHHHG4F2FDFHHHHGGGGCGHHHHHHH2FFGHHHHHHHHHHHHHGHHHHHHHHHHHHHHHHHHHHHCGHHHHHHHHHGHHHHHHHHHHHGGGFGHDGHHHHHHGH3GHBGFHGHHHCHGGCEEC>G2GGHHHHHHHDHHHHAHHHHHHGHFHHGGHHHHHHHHHHGGGGGHFHHHHHHHHHGGCHHHHHHHHHHHHHHGBFGGGGGGGGGFGGGGGGBGB
@M05620:37:000000000-D9766:1:1101:14478:7557 1:N:0:35
ACCATACCTTCTACAATGAGCTGCGTGTGGCTCCCGAGGAGCACCCCGTGCTGCTGACCGAGGCCCCCCTGAACCCCAAGGCCAACCGCGAGAAGATGACCCAGGTGAGTGGCCCGCTACCTCTTCTGGTGGCCGCCTCCCTCCTTCCTGGCCTCCCGGAGCTGCGCCCTTTCTCACTGGTTCTCTCTTCTGCCGTTTTCCGTAGGACTCTCTTCTCTGACCTGCGTCTCCTTTGGAACTCTGCAGGTTCT
+
BBBAAFFFFFFFGGGGFGGGGFHHGEEBAAGHEFFAEGGGGHHHHGGGGGGGGHHGHHGFEGGGGFGGGGGFHFHGGGEHEEHHHGEEGGGCFGGG2GGFHHHHGHHBCFGGGHHGGGGGHHHHHHHHHHHGFHGGGGGGGHHGFHGGGGGGGEGGEGG?DGGGGFGFADFFFFFFFFFFFFFFFFFFFFFFFFFFFFFFFFFFFFFFFFFFFFFFFFFFFFFF.9DFFFFFFFFFFFFFFFFFFFFFFFF
@M05620:37:000000000-D9766:1:1101:22988:7587 1:N:0:35
ACCACACCTTCTACAATGAGCTGCGTGTGGCTCCCGAGGAGCACCCCGTGCTGCTGACCGAGGCCCCCCTGAACCCCAAGGCCAACCGCGAGAAGATGACCCAGGTGAGTGGCCCGCTACCTCTTCTGGTGGCCGCCTCCCTCCTTCCTGGCCTCCCGGAGCTGCGCCCTTTCTCACTGGTTCTCTCTTCTGCCGTTTTCCGTAGGACTCTCTTCTCTGACCTGAGTCTCCTTTGGAACTCTGCAGGTTCT
+
@BABBAABFFFFGGGGGGGGFGHHGGGEHGFFHGGGGGGGGGHFHGGGGGGGHHHHFHHGGGGFGGGGGGGGHHHFGGGFGHHGHGGGGGGGGGHHHGGGHFHFFHFHHGFEGHHGGGGGHHHHHHHHHHHGHHGGGGGHGHHGHGGGGGGGGGGGGGGAGGGGGGFFFFFFFFFFFFFFFFFFFFFFFFFFFFFFFFFFFFFFFFFFFFFFFFFFFFFFFFFFFFFFFFFFFFFFFFFFFFFFFFFFFFF
@M05620:37:000000000-D9766:1:1101:14858:7601 1:N:0:35
AGTGCCAGCTCTCAATCGCACAGGGGACCCAGGGCCTGGCCCCTCCATCCAGAAAACCTATGACCTCACCCGCTACCTGGAGCACCAACTCCGCAGCTTGGCTGGGACCTATGTGAGTATCCAGCGTAGGAATCTGGGAGTTGGGTAGGAGTGAGGAGTTGGGGAAAGACAGTCCTAACCGTGGAGGGTTCTGGTAAATGATGGGGTGAGGAGGGGCTCTTTGGCTCCCACCAGTCCCCCTGTCTGGTCTA
+
AAAAAFFFBFFFGFGGGGGGGFHFGGEGGGHHEGEEAFHHGHGGGGEGHFGGGFHHHGHHGHHHHBGHHFHGGEEEHHHHGHHGHHHHGHHHFGGGFHFGFFHGGGHGGHFHGHBFGHHGHFGGGGABDDFFGGHHGB0?EHHHG<1F.<>>01>F>EGHHHG?.D<GGF:GGHHHHHGHGGHGEEGGCFFGGGFFGFGGGGGGGGGGFFFFFFFFFFFFFFFFFFFFFBFDFFFFFFFFFFFFFFFFFFB
@M05620:37:000000000-D9766:1:1101:19683:7603 1:N:0:35
AGTGCCAGCTCTCAATCGCACAGGGGACCCAGGGCCTGGCCCCTCCATCCAGAAAACCTATGACCTCACCCGCTACCTGGAGCACCAACTCCGCAGCTTGGCTGGGACCTATGTGAGTATCCAGCGTAGGAATCTGGGAGTTGGGGAGGAGTGAGGAGTTGGGGAAAGACAGTCCTAACCGTGGAGGGTTCTGGTAAATGATGGGGTGAGGAGGGGCTCTTTGGCTCCCACCAGTCCCCCTGTCTGGTCTA
+
ABAAAFFF?FFFGFGFGGGGGGHFGGGGEGHGFFEEFGHHFHGGGGHHHGHHHHHHHGGGHHHHHHHHHFHGG>EEHHHHGHHHHHFHGHHGGGGFGHHHGHHGGGHHGHHHGHHHFHHHHHHHHFGGGGHHHHHHHHFGAGGFGGFCCGEGGHHH0EFGHHGGFGHHFHHHHHHHHGHHGGEGDGGGEGFGGECFGGGGFFGGGGFFFFFFFFACFFFFFFFFFFFFFFFFFFFFFFFFFEFFFFFFFFB
@M05620:37:000000000-D9766:1:1101:21933:7610 1:N:0:35
ACCACACCTTCTACAATGAGCTGCGTGTGGCTCCCGAGGAGCACCCCGTGCTGCTGACCGAGGCCCCCCTGAACCCCAAGGCCAACCGCGAGAAGATGACCCAGGTGAGTGGCCCGCTACCTCTTCTGGTGGCCGCCTCCCTCCTTCCTGGCCTCCCGGAGCTGCGCCCTTTCTCACTGGTTCTCTCTTCTGCCGTTTTCCGTAGGACTCTCTTCTCTGACCTGAGTCTCCTTTGGAACTCTGCAGGTTCT
+
CCCCCCCBFFFFGGGGGGGGGGHHGGGGHGHHHGGGGGGGGHHHHGGGEGGGHHHHHHHGGGGGGGGGGGGHHHHGGGGHGHHHHGGGGGGGGGHHHHHHHHCGGHHHHHGGGHHCGGGGHHHHHHHHHHHGHGGGGGGHGHHGHGGGGGGGGGGGGFGGGGGGGGFFFFFFFFFFFFFFFFFFFFFFFFFFFFFDFFFFFFF?DBFFFFFFFFFFFFFFFFFFFFFFFFFFFFFBFFFFFFFFFFFFFFE
@M05620:37:000000000-D9766:1:1101:16064:7613 1:N:0:35
ACCACACCTTCTACAATGAGCTGCGTGTGGCTCCCGAGGAGCACCCCGTGCTGCTGACCGAGGCCCCCCTGAACCCCAAGGCCAACCGCGAGAAGATGACCCAGGTGAGTGGCCCGCTACCTCTTCTGGTGGCCGCCTCCCTCCTTCCTGGCCTCCCGGAGCTGCGCCCTTTCTCACTGGTTCTCTCTTCTGCCGTTTTCCGTAGGACTCTCTTCTCTGACCTGAGTCTCCTTTGGAACTCTGCAGGTTCT
+
ABACCCCCFFFFGGGGGGGGGGHHGGGGHGHHHGGGEGGGGHHHHGGGEFGGFGHHHHHGFFFGGGGGGGGGHHHGGGGHGHHHHGGGGGGGGGHHHHGGHHHHGHHHHGHGGHHGGGGGHHHHHHHGGHFDGH-DGGGHGHHGHGGGGGGGGGGGGGGGGGGGGGFFFFFFFFFFFFFFFFFFFFFFFFFFFFFFFFFFFFFFAFFFFFFFFFFFFFFFFFFFFFFFFFFFFFFFFFFFFFFFFFFFFFF
@M05620:37:000000000-D9766:1:1101:16045:7616 1:N:0:35
ACCACACCTTCTACAATGAGCTGCGTGTGGCTCCCGAGGAGCACCCCGTGCTGCTGACCGAGGCCCCCCTGAACCCCAAGGCCAACCGCGAGAAGATGACCCAGGTGCGTGGCCCGCTACCTCTTCTGGTGGCCGCCTCCCTCCTTCCTGGCCTCCCGGAGCTGCGCCCTTTCTCACTGGTTCTCTCTTCTGCCGTTTTCCGTAGGACTCTCTTCTCTGACCTGCGTCTCCTTTGGAACTCTGCAGGTTCT
+
BBAABAB>BBCFGGGFEGAAF5GFGBEA4AFB3BFB2EEEDHGGGGGEEEEGFHHHHHH0>E?EGDGGGEFGFEHGGGGHGGHHHGEEDG<<<DCBDG1GGHHHGHH1<FECGHHGGGGGHHHHHHHHHHHGGHGGCCDGGGGGGGGGGGGGGGGGGGG-?BGGFBBFBBFFFFFFFFFFFFFFFFFFFFFFFFBDFFFFFFFFFFFFFFFFFFFFFFFBFFFFABFBFFFFFFFFFFFFFFFFFFFFFFF
@M05620:37:000000000-D9766:1:1101:11105:7617 1:N:0:35
AGTGCCAGCTCTCAATCGCACAGGGGACCCAGGGCCTGGCCCCTCCATCCAGAAAACCTATGACCTCACCCGCTACCTGGAGCACCAACTCCGCAGCTTGGCTGGGACCTATGTGAGTATCCAGCGTAGGAATCTGGGAGTTGGGGAGGAGTGAGGAGTTGGGGAAAGACAGTCCTAACCGTGGAGGGTTCTGGTAAATGATGGGGTGAGGAGGGGCTCTTTGGCTCCCACCAGTCCCCCTGTCTGGTCTA
+
ABAAAFFFBFFFGGGGGCFCGCG4FA2E2BGCBFGGFGHHHH2FEGHHHHHHHFHHHGHH5G5FHFHHHHHGG/EGHHHHHHHEHHHC1FGCEAE/EGGHGHHGGGHHGHHHHHHHHHHHHHHHHGEGGGHHHHHHHHHGGHHHGGGGGGGHHHHHHGHHHHGGGGHHHHHHHHHHHHHHGGEGGGGGCFGGGGFGGGGGGGGGGGFBFFFFFFBBBBFFFFFFFFFFFFFFFFFFFFFFBFFFFFFFFFB
@M05620:37:000000000-D9766:1:1101:8246:7626 1:N:0:35
ACCACACCTTCTACAATGCGCTGCGTGTGGCTCCCGAGGAGCACCCCGTGCTGCTGACCGAGGCCCCCCTGAACCCCAAGGCCAACCGCGAGAAGATGACCCAGGTGAGTGGCCCGCTACCTCTTCTGGTGGCCGCCTCCCTCCTTCCTGGCCTCCCGGCGCTGCGCCCTTTCTCACTGGTTCTCTCTTCTGCCGTTTTCCGTAGGACTCTCTTCTCTGACCTGCGTCTCCTTTGGAACTCTGCAGGTTCT
+
AAAAAAA1BBCFGFGEAG11AAEEG0A000ABBAAA/AAE?GEHHGE/AAAFBGHCFHG>>E?EGAEGGGECFFHGGGEHEEGHHGA<BC<<BCC1>FGHHHHHGHH1FFGGGH<ACGGGHHHHHGHHHHHGHHGGGGGHGGGGGGGGGGGGGGGGGGG-:@@@F<@F@@FFFFFFFFFFFFFFFFFFFFFFFF@BFFFFFFFFFFFFFFFFFF;;FFFFFFFFF@F?FFFFFFFFFFFFFFFFFFFFFFF
@M05620:37:000000000-D9766:1:1101:6745:7635 1:N:0:35
ACCACACCTTCTACAATGAGCTGCGTGTGGCTCCCGAGGAGCACCCCGTGCTGCTGACCGAGGCCCCCCTGAACCCCAAGGCCAACCGCGAGAAGATGACCCAGGTGAGTGGCCCGCTACCTCTTCTGGTGGCCGCCTCCCTCCTTCCTGGCCTCCCGGAGCTGCGCCCTTTCTCACTGGTTCTCTCTTCTGCCGTTTTCCGTAGGACTCTCTTCTCTGACCTGAGTCTCCTTTTGAACTCTGCAGGTTCT
+
AAABB@BBFFFFGFGGGGGGGGHFGGGGGGGHHGGGGGF?2GGHHGGGGGGGFHHHHHHGCGEFFGGGGGGFGHHGGGGHGHHHH/EEFGCGGGFFHHEFHH/F/GHGF11CF0?AD?DGHHHFHHFDFDFGCHGGG?A.CFFECFGGFGGGFGGAEE@GGCFGFAFFFFFFFFFFFFBFBFFFFBFFFFFFFFDFFFFBFFBAAABFFFFFFFFFFFBBBFFF/B;/F/BFFF/;ABFFF//BFBF?FF9
@M05620:37:000000000-D9766:1:1101:7437:7657 1:N:0:35
ACCACACCTTCTACAATGAGCTGCGTGTGGCTCCCGAGGAGCACCCCGTGCTGCTGACCGAGGCCCCCCTGAACCCCAAGGCCAACCGCGAGAAGATGACGAGAGTGGCGCGCTCCCTCTTCTGGTGGCTGCCTCCCTCCTTCCTGTCCTCCCGGCGCTGCGCCCTTTCTCCCTAGTTCTCTCTTCTGCCGCTTTCCGTCGGACTCTCTTCTCTGCCCTGCGTATCCTTGTGACCTCCTCCGGTTTTCGAT
+
CCCCCCCCFFFFGGGGGGGGGGHHGGGEHGHHHGGGGGGGGHHHHGGGGGGGFHHHHHHGGGGGGGGGGGGHGHHGGGGHGHHHHGGGFGFGGGHHHHH2//</>?DC/-.-A<<CCBG<GHHGH0GF..;CFCGHGBGFH0C/B0090;CFAA-BF9-:A--;:>/::FBFFF/9F//;::BFBFFBFFC--;E//:/:CDF-;/9:FFFFB/B/9::.9@DA.:BFF/;;////;.9;:D;9:.;/9.;
@M05620:37:000000000-D9766:1:1101:7952:7658 1:N:0:35
AGTGCCAGCTCTCAATCGCACAGGGGACCCAGGGCCTGGCCCCTCCATCCAGAAAACCTATGACCTCACCCGCTACCTGGAGCACCAACTCCGCAGCTTGGCTGGGACCTATGTGAGTATCCAGCGTAGGAATCTGGGAGTTGGGGAGGAGTGAGGAGTTGGGGAAAGACAGTCCTAACCGTGGAGGGTTCTGGTAAATGATGGGGTGAGGAGGGGCTCTTTGGCTCCCACCAGTCCCCCTGTCTGGTCTA
+
ABAAAFFFCFFFGGGGGGGAEFHGGGGGGGGHFEGGGGHHHHGHGGHHHHHHGHHHHGHHHHFHHHHHHHHGGEEGHHHHHGGHHHHEGHHHGGGGGGHHGHHGGGHHGHHHHHHHHHHHHHHHHGEFGGHHHHHHHHHGGHHHGGGGGGGHHHHHHGHHHHGGGGHHHHHHHHHHHHHHGGGGGGGGEFFGGGFGGGGGGGGGGGFFFFFFFFFFFFFFFFFFFFFFFFFFFFFFFFFFFFFFFFEFFFF
@M05620:37:000000000-D9766:1:1101:7930:7659 1:N:0:35
AGCCCCAGCTCTCCAGAGCACAGGGTGCCTAGAGCTTGGCCCCTCCCTCGAGACATCCTACGACCACACCCCCACCCTCGTACACCCTCTCTGCAGTTGGGCTGGGACCTATGTGCGTATCCCTCGTCGGCCTCTGGGCGTTGTGGCGGCGTGCGGCGTTGGGGCCCGCCCGTCCTCCCCGTGGCGTGTTCTGGTAAATGATGGGGGGCGGCGGGGCTCTTTGGCTCCCCCCAGTCCCCCTGTCTGGTCTA
+
>111>>>1F1B3BC111A11B0B0AA0A01101111BABBBAEEE//0B//BBEF1BB1F1/A/A/B??B?////?>>/>///>BFA/?B011B211B11<<0<AE0B<B11BBB2??BCHF11@/F/>C//?F1<10>-A@@CA.C-::;;-9;A-:9->F??A--9@---9;9B/9A?@BB@@>-@B-B/;B//99BB/;BFAA-9-9>-;@@---;/;/BFF//A--;-;://BFFF@-FFFFF/:B/
@M05620:37:000000000-D9766:1:1101:26704:7662 1:N:0:35
GAGGCTGCTATGTAAGACACTCATAGATTACTGCAACAGGTCTCTCTGGAACTGGAAAAGCTTCTCTCCTGGGGTACATAAGTTGGAAACACTGCCACTGCATCCTCCACGATGCTAGCTGTCAGAAAAGGAATCTAAGAGACAAAAAAGAAGTAACAGAGAACATGAAACAGTGGCAAGAAAGTAAGGCAATTGAGCATTAGCACTCTTGTAGATTAAATTGAACAATTATCAGCATTTGTATTTGAAAA
+
>3>>>>B3B5B5B66B5A4BBBBDDA5DAAA5D54B4BB2B35DB3B535333AAB33B32BFBB3533BA310A13DA55AD553BB3B3B3BBBBBB333B4333B22?>??1BB434B33?B3?BB3?03334444B3BB0B00?/?/0B122>1100011@@F<?F1?011???1/0<<11>11<0<0111=>C0<0D0/=00CG00000=0000;<;00000/::;0:;00;0;B00;0000;000
@M05620:37:000000000-D9766:1:1101:26680:7671 1:N:0:35
GAGGCTGCTTTGGAAGAAACTCATAGATTACTGCAACAGTTCCCCCTGGACCTGGAAAAGTTTCTTGCCTGGCTTACAGAAGCTGAAACCACTGCCAATGCATCCTACAGGATGCTACCTGTAAGGAAAGGCTCCTAGAAGACTCCAAGGGAGTACAAGAGCTGATGAAACACTGGCAAGTAAGTCAGGCATTTCCGCTTTAGCACTCTTGTGGATCCAATTGAACAATTCTCAGCATTTGTACTTGTAAC
+
3AAABAFBFFFFGGGGGGGGGGHHHHHHHHHGHGHHGHHDGHHHHGGGGHHHHHAGHHFGFGHHHHHHHHHEGFGHGHHABFCFF3GGH?GGHGGG33BFHHHGHGHHGHHCHHHHHGHHHHHFHH3GGHHH3??33BF3B?F333BF2FF/CDH3@GFHHFDHHHHF2FHH0?GHHHHGD11?@G<GHHHHHHGHGGCDGHFHHGGHH0GG0ECGHHHHHHHHHHHGHHHFHHHGGGGGBCFGGGGFFFF
@M05620:37:000000000-D9766:1:1101:12758:7684 1:N:0:35
GAGGCTGCTTTGGAAGAAACTCATAGATTACTGCAACAGTTCCCCCTGGACCTGGAAAAGTTTCTTGCCTGGCTTACAGAAGCTGAAACAACTGCCAATGCCTCCTACAGGATGCTACCCGTAAGGAAAGGCTCCTAGAAGACTCCAAGGGAGCAAAATAGCTGATGAAACAACGGCAAGTAAGCCAGGCATTTCCGCTTTAGCACTCTTGTGGAGCCAATTGAACAATTCCCATCCTTCGTACTTGTAAC
+
A3ABBAFACFDF4GGGGFGGEGBHBEGGFHEGGGHCCFH5FFHAGGEGAGBFFGEF3B2FFGFHEHFBFF3FHHFHGAGGHHHHCFFHHGHHHFH3GFHH33BBGBFHH33?BFGF@FB0?/>/BBGHFF0?FGFEBGHFH101BBB1F/?CD//0@G1@FG21GGFBGHHBA/<>->D<1>1>0</<<.<C00=D?CD.C:0;CCH/00;0;DG.9;F/BFFGGGF;0;;0;:0;.;00.99:E0;;=//
@M05620:37:000000000-D9766:1:1101:6957:7695 1:N:0:35
ACCACACCTTCTACAATGAGCTGCGTGTGGCTCCCGAGGAGCACCCCGTGCTGCTGACCGAGGCCCCCCTGAACCCCAAGGCCAACCGCGAGAAGATGACCCAGGTGAGTGGCCCGCTACCTCTTCTGGTGGCCGCCTCCCTCCTTCCTGGCCTCCCGGCGCTGCGCCCTTTCTCACTGGCTCTCTCTTCTGCCGTTTTCCGTAGGACTCTCTTCTCTGAACTGCGTCTCCTTTGGATCTCTGCAGGTTCT
+
AA>AAA>AFFCFEGGCEFGFFDGFEBEEGEHHFGFE2AE?EHHHHGCGAEFEEEGHHHHGGG?ECEEGGGGHHFCEGGGAFFHFGFE<CBCCCFHHEDFHHFH/<GH1?1?FGH/ACG?CFDGHHHDF00<EGC-CDGGEEHHGHGGF0BBFFFGGG.A----;9@BFBBB/;B//BFF..;F/FFFF/BFFFFBFDFFFFFF.A.;FFFFFFF;9//F9/BF//9.-;./BF9/9B//;:/BBF/9./;B
@M05620:37:000000000-D9766:1:1101:12012:7713 1:N:0:35
ACCACACCTTCTACAATGAGCTGCGTGTGGCTCCCGAGGAGCACCCCGTGCTGCTGACCGAGGCCCCCCTGAACCCCAAGGCCAACCGCGAGAAGATGCCCCGGGGGGTGGGCCCGCTACTTCTTCTGTTGCCGGCCTCCCCCCTTCCTGGCTCCCCGGGCCTCGCCCCTTTCTCACGGGTTTCTCCTTCTCCGGTTTTCCTTAGACTCCCCTTCTCGGCCCTGGTTCTCTTTGGAACTCCGCCGGTTTCT
+
CCCCCCCCFFFFGGGGGGGGGGHHGFGEEGHHHGGGGGGGGHHHHGGGGFGGHHHHHHHGGGGGGGGGGGGHGHHGGGGHGHHHHGGGGGCFGGHHHHFHH//>/-----;-;E-----;000;900;90;0;--;-.;E..;-;.B/0;/A/0;A.;----...-;A-AF000;00.;-;..0000;0000;.-;AD.FF000;00000..;./00...;-...0000;0;F0;0;0000...-;9A.00
@M05620:37:000000000-D9766:1:1101:18916:7722 1:N:0:35
AGTGCCAGCTCTCAATCGCACAGGGGACCCAGGGCCTGGCCCCTCCATCCAGAAAACCTATGACCTCACCCGCTACCTGGAGCACCAACTCCGCAGCTTGGCTGGGACCTATGTGAGTATCCAGCGTAGGAATCTGGGAGTTGGGGAGGAGTGAGGAGTTGGGGAAAGACAGTCCTAACCGTGGAGGGTTCTGGTAAATGATGGGGTGAGGAGGGGCTCTTTGGCTCCCACCAGTCCCCCTGTCTGGTCTA
+
BBBBBFFFCFFFGGGGGGGGGGHHGGGGGGHHGGGGGGHHFHGHGGHHHHHHHHHHHGHHHHGHHHHHHHHGGEFGHHHHHHHHGHHHGHHHGGGGGHHHGHHG/EHHGEFGHHHHHHGHHHHHGGGGGGHHHHHHHHHGGHHHGGGGGGFGHHHHHGHHHHGGGGHHHHHHHHHHHHHHGFGGGGGGFGGGGGGGGGGGGGGGGGFFFFFFFFF;FFFFFFFFFFFFFFFFFFFFFFFFFFFFFFFFFFF
@M05620:37:000000000-D9766:1:1101:7064:7724 1:N:0:35
AGTGCCAGCTCTCAATCGCACAGGGGACCCAGGGCCTGGCCCCTCCATCCAGAAAACCTATGACCTCACCCGCTACCTGGAGCACCAACTCCGCAGCTTGGCTGGGACCTATGTGAGTATCCAGCGTAGGAATCTGGGAGTTGGGGAGGAGTGAGGAGTTGGGGAAAGACAGTCCTAACCGTGGAGGGTTCTGGTAAATGATGGGGTGAGGAGGGGCTCTTTGGCTCCCACCAGTCCCCCTGTCTGGTCTA
+
>AABCFFFCFFFFGGGGGGCECFEFGGGGGHHGGGGFFHHHHGHGGHGHHHHHHHHHGHHHHHHHHHHHHHGGEEGHHHHHGHGHHHAFHHHGGGGGHHHGHHGGGHHGHHHHHHHHFHHHHHHHGEGGGHHHHHHHHHGFHHHGGGGGDGHHGHHHGHHGHGGGGHHHHHHHHHHHHHHGEEGFGGG;CFGGGFGGGGGGGGGGGFFFFFFFFFFF@FFFFFFFFFFFFFFFFFFFFFFFFFFFFFFBFB
@M05620:37:000000000-D9766:1:1101:19953:7736 1:N:0:35
AGTGCCAGCTCTCAATCGCACAGGGGACCCAGGGCCTGGCCCCTCCATCCAGAAAACCTATGACCTCACCCGCTACCTGGAGCACCAACTCCGCAGCTTGGCTGGGACCTATGTGAGTATCCAGCGTAGGAATCTGGGAGTTGGGGAGGAGTGAGGAGTTGGGGAAAGACAGTCCTAACCGTGGAGGGTTCTGGTAAATGATGGGGTGAGGAGGGGCTCTTTGGCTCCCACCAGTCCCCCTGTCTGGTCTA
+
BCAABFFFCFFFGGGGGGGGGGHGGGGGGGHHGGGGGGHHHHGHGGHHHHHHHHHHHGHHHHHHHHHHHHHGGGGGHHHHHHHHHHHHGHHHGGGGGHHHGHHGGGHHGHHHHHHHHHHHHHHHHGGGGGHHHHHHHHHGGHHHGGGGGGGHHHHHHGHHHHGGGGHHHHHHHHHHHHHHGGGGGGGGEGGGGGGGGGGGGGGGGGFFFFFFFFFFFFFFFFFFFFFFFFFFFFFFFFFFFFFFFFFFFFB
@M05620:37:000000000-D9766:1:1101:15530:7746 1:N:0:35
ACCACACCTTCTACAATGAGCTGCGTGTGGCTCCCGAGGAGCACCCCGTGCTGCTGACCGAGGCCCCCCTGAACCCCAAGGCCAACCGCGAGAAGATGACCCAGGTGAGTGGCCCGCTACCTCTTCTGGTGGCCGCCTCCCTCCTTCCTGGCCTCCCGGAGCTGCGCCCTTTCTCACTGGTTCTCTCTTCTGCCGTTTTCCGTAGGACTCTCTTCTCTGACCTGAGTCTCCTTTGGAACTCTGCAGGTTCT
+
CCCCCCCCFFFFGGGGGGGGGGHHGGGEGGHHHGGGGGGGGHHHHGGGGGGGHHHHHHHGGGGGGGGGGGGHHHHGGGGHGHHHHGGGGGGGGGHHHHHHHHHHGHHHHHHGGHHGGGGGHHHHHHHHFHHGHHGGGGGGGHHGHGGGGGGGGGGGGGGDGGGGGGFFFFFFFFFFFFFFFFFFFFFFFFFFFFFFFFFFFFFFFFFFFFFFFFFFFFFFFFFF/FFFFFFFFFFFFFFFFFFFFFFFFFF
@M05620:37:000000000-D9766:1:1101:9938:7781 1:N:0:35
AGTGCCAGCTCTCAATCGCACAGGGGACCCAGGGCCTGGCCCCTCCATCCAGAAAACCTATGACCTCACCCGCTACCTGGAGCACCAACTCCGCAGCTTGGCTGGGACCTATGTGAGTATCCAGCGTAGGAATCTGGGAGTTGGGGAGGAGTGAGGAGTTGGGGAAAGACAGTCCTAACCGTGGAGGGTTCTGGTAAATGATGGGGTGAGGAGGGGCTCTTTGGCTCCCACCAGTCCCCCTGTCTGGTCTA
+
AAAABFFFCFFFGFGGGGGGGGHHGFGGGGHHFGGFFEAHHHGHGGHHGHHHHGHHHGHHHHFHHHHHHHHGGEGGHHHHHHHHHHHHGHHHGGGGGHHHGHHEFGHHGHHHHHHHHHHHHHHHHGGGGGHHHHHHHHHGGHHHGGGGGGGHHHHHHGHHHHGGGGHHHHHHHHHHHHHHGGGGGGGGCFGGGGFFGGGGGGGFGGFFFFFFFFFFFFFFFFFFFFFFFFFFFFFFFFFFFFFFFFFFFFF
@M05620:37:000000000-D9766:1:1101:14104:7790 1:N:0:35
ACCACACCTTCTACAATGAGCTGCGTGTGGCTCCCGAGGAGCACCCCGTGCTGCTGACCGAGGCCCCCCTGAACCCCAAGGCCAACCGCGAGAAGATGACCCAGGTGAGTGGCCCGCTACCTCTTCTGGTGGCCGCCTCCCTCCTTCCTGGCCTCCCGGAGCTGCGCCCTTTCTCACTGGTTCTCTCTTCTGCCGTTTTCCGTAGGACTCTCTTCTCTGACCTGAGTCTCCTTTGGAACTCTGCAGGTTCT
+
DCDDDDDBFFFFGGGGGGGGGGHHGGGBAEHGGGGGDGGGGHGHHGGGGGGGFHGHHHGFGGCGGGGGGGGHHHHGGDGHGHHHHGGGGGCGGGHHHHHHHHHHGHHBGHHGGHHGGGGGHHHHHHHHGHHGHHGGGGGHGHHGHGGGGGGGGGGGGDGABGGGGGFFFFFFFFHFFFFFFFFFHHFFHFFFFFFFFFFHFFFFFFFFFFFFFHFHFFFFFFFF/BFFFFFFFHHFFFFFFFFFFFFFFFF
@M05620:37:000000000-D9766:1:1101:14123:7794 1:N:0:35
ACCACACCTTCTACAATGAGCTGCGTGTGGCTCCCGCGGAGCACCCCGTGCTGCTGACCGAGGCCCCCCTGAACCCCAAGGCCAACCGCGAGAAGATGACCCAGGTGAGTGGCCCGCTACCTCTTCTGGTGGCCGCCTCCCTCCTTCCTGGCCTCCCGGAGCTGCGCCCTTTCTCACTGGTTCTCTCTTCTGCCGTTTTCCGTAGGACTCTCTTCTCTGACCTGAGTCTCCTTTGGAACTCTGCAGGTTCT
+
>AAAAABAFFFFGGGGGGGGGGHHGGGGCGGHGFGE2AFE0FAGHGGEEFGF5GHHHHHF>>/>FGGGGGGFFGHGGGGHGHHHHGGGGGGGADH1?FHHGH/?FGFFHGDGGHGFGFGCHHHHGCCGHGHGHHGGGGGGFGGGFGGGGGGFGGGGGDGGFFAFFFFFFCFFFFFFFFFFFFFFFFFFFFFFFFF;AFFFFFF.;AFFFFFFFFFFFFBF0BFFFBFFFFFFFFF/::0:FFFFFFFFFFB
@M05620:37:000000000-D9766:1:1101:16592:7800 1:N:0:35
AGTGCCAGCTCTCAATCGCACAGGGGACCCAGGGCCTGGCCCCTCCATCCAGAAAACCTATGACCTCACCCGCTACCTGGAGCACCAACTCCGCAGCTTGGCTGGGACCTATGTGAGTATCCAGCGTAGGAATCTGGGAGTTGGGGAGGAGTGAGGAGTTGGGGAAAGACAGTCCTAACCGTGGAGGGTTCTGGTAAATGATGGGGTGAGGAGGGGCTCTTTGGCTCCCACCAGTCCCCCTGTCTGGTCTA
+
CCBCCFFFCFFFGGGGGGGGGGHHGGGGGGHDFGGGFEHHHHGHGGBFHFCGBFFHHGHHHHGHHGHHHHHGGGGGHGFHGHHHHHGHGHHHEGCFEHHHCHHGGGHHGHGHHHHHHHHHHHHEHGGGFGHH2GHHHHHFGHHGGGGCGG?GHF0GG.GHHFGGGGHAFHGFHHHHHHHHGFGGGEGGEGGGGGGGGGGGGGGGGGFFFFFFFFFFFFFFFFFFFFFFFFFFFFFFFFFFFFFFFFFFFF9
@M05620:37:000000000-D9766:1:1101:11144:7800 1:N:0:35
GCGGCTGCTTTGGAAGAAACTCATAGATTACTGCAACAGTTCCCCCTGGCCCTGGAACCGTTTCTTGCCTGGCTTCCAGAAGCTGCAACAACTGCCAATGCATCCTACAGGATGCTACCCGTAAGGAAAGGCTCCTCGAAGACTCCACGGGAGTACAAGAGCTGATGCAACAATGGCAAGTAAGTCAGGCATTTCCGCTTTAGCACTCTTGTGGATCCAATTGAACAATTCTCAGCATTTGTACTTGTAAC
+
>>1AA>>AFFB@FFB111BFBFAGGFHHHBFGGH11BAB1DDGHHGAF/0BBBF/FF1/AAEFFAFFFHHHHHGB0BGHFHHHBG10FFBFGFGHH1BGGHHHHFFGHEHH0GHHHFHHHFGG?GG<FGHHHHHGH0CE0F/FHHHH0CCG/AC01F1FGHHHHGHH1F=G0.FFHHHBGH00DGHDHHHEHHHHHGGGGGHHHHHHHGGGGGGFGGGGGGGGGGG0FGGGGGGGGGGGGGGGGGGGF/FB
@M05620:37:000000000-D9766:1:1101:6611:7812 1:N:0:35
GAGGCTGCTTTGGAAGAAACTCATAGATTACTGCAACAGTTCCCCCTGGACCTGGAAAAGTTTCTTGCCTGGCTTACAGAAGCTGAAACAACTGCCAATGCACTATACTGGCTGATCCGCAAGCAAAAACGCTTATAAGAGCCTAAGCGGGCAAAACAGCGATGCTAACAACGTTACGTAAGCATCCCACCTTTCCGCTATCGCCCTCTTGGAGCTAACAGAACAACCTTCTCCGTTTGTGCCCTTATACC
+
>>AA>AFA4FDFGFGGFGBBDGGHHHFFF5BDDBBAFGHFGFHHHGGFFHGHHHEHFHHAGFHHHHHFEEGFCGHEFGHHFABGHBBF@B1BFHHBBBFF3@33B4B@44B?B1BFFH1?////03B0//>>/?/1F2211BBFHH0B//////??0FGF--..>11>>/0<-.//../0..;000/.0::=0::<:;9-.;:9..;C/BC00/;.BB//0//:9B9./;F//9../9;:./;;9B///;/
@M05620:37:000000000-D9766:1:1101:16349:7813 1:N:0:35
ACTGCCCCTTCTCAATCGACCGGCGGGCCCAGGCCCAGGCACCTCCAGCGCGCACGCCTGAACCCCAACCACCGCCCATTAGCACCAACGCCGCCTTTTGCCTGGGACCTATGTGAGTATCCAGCGTAGGAATCTGGGAGTTGGGGAGGAGTGAGGAGTTGGGGAAAGACAGTCCTAACCGTGGAGGGCTCTGGTAAATGATGGGGTGAGGAGGGGCTCTTTGGCTCCCACCAGTCCCCCTGTCTGGTCTA
+
>11>AB1>1CCFGFGFGA11E0E?AAAEEG/BF/BE/>?//>B00?FFCEE/>>//<FGF01<??//???//F/<AA<0??1?1??0>.<ACCC-..0<D<CCC;.;..:C00:;0000CFGBBCA;.9EG0BB0;0/9=E/;/:--9;9-B-/;AB9-;//@=?--9;F/9FFBFB/BA?-9>9-A@9;EFBFFFFF///B/F--9----/A-@9@@?/BFF/9FFEF-;BE?FFFB9B?FFFFBBF9F;
@M05620:37:000000000-D9766:1:1101:20812:7816 1:N:0:35
GAGGCTGCTTTGGAAGAAACTCATAGATTACTGCAACAGTTCCCCCTGGACCTGGAAAAGTTTCTTGCCTGGCTTACAGAAGCTGAAACAACTTCCCCTGCATCATACCGGCTGCTACCCGTACGACAAGGCACAACGACGCATCAAAGGGCGTCAACGAGCTGATGCAACACTGGCAAGTCAGTCCGGCCTTTCCGCTTTAGCACTCTTGTGGATCCAATTGAACAATTCTCAGCATTTGTACTTGTCAC
+
BAABBBFBFFFFGEGGGGGGGGHHHHHHHGHHHHGFHHHFFGHGHGGGEHHHFGHFHEHHAFGFEGHGHHHHHHHFHHHHHHHHHEGGHFEGBBFGHG?F12GBG4BF??E/E//FGH20/?<?///</BCG00?2?///></?AF11DH/.><-.>1EA.<CGDHH0D0GE.GGGEGG.<CFGG0CEGC-.9FFFGGDFFGFGGGGGFFG;0ABFFFFFBBB/BB/FFFFBFF/BF;;BBFFFFF//;BB
@M05620:37:000000000-D9766:1:1101:7441:7820 1:N:0:35
GAGGCTGCTTTGGAAGAAACTCATAGATTACTGCAACAGTTCCCCCTGGACCTGGAAAAGTTTCTTGCCTGGCTTACAGAAGCTGAAACAACTGCCAATGCTTCCTACAGCATGCTACCAGTAAGGAAACTCTCATAGAAGAAACCAAGGGAGTAAACTAACTAATGAAACAAAGGCAAGTAAGTCAGGCATTTCCGCTTTAGCACTCTTGTGGAACCAAATAAACAATTCTCAGCTTTTGTACTACTAAC
+
>>A>>1BAFF3DCFFGCCGGFGFFAGFHFHHGFGFFHFFDGHBFHGEFGHGFHFGF1FCGFHHHFEAFGH1B0BBCFFFGHFFFFFEGGGEFCEFHHHHG@22B1BB@111>11BBBFGBF>BF1B>F0B1B1B1212B1F1E0BCGGG</</<<12>2@1@@1@BFGD@GGE0?G/GG/?1<?@?11<0>F1<GHGG<CED0=0<C<GD000<=0;;G:.;0::CG.0;00;;0/;;;B;BF0F0009;:
@M05620:37:000000000-D9766:1:1101:15986:7821 1:N:0:35
ACCACACCTTCTACAATGAGCTGCGTGTGGCTCCCGAGGAGCACCCCGTGCTGCTGACCGAGGCCCCCCTGAACCCCAAGGCCAACCGCGAGAAGATGACCCAGGTGAGTGGCCCGCTACCTCTTCTGGTGGCCGCCTCCCTCCTTCCTGGCCTCCCGGAGCTGCGCCCTTTCTCACTGGTTCTCTCTTCTGCCGTTTTCCGTAGGACTCTCTTCTCTGACCTGAGTCTCCTTTGGAACTCTGCAGGTTCT
+
CCDDDDCCFFFFGGGGGGGGGGHHGGGFFGHHHGGGGGGGGHHHHGGGGGGGHHGHHHHGGGGGGGGGGGGHHHHGGGGHGHHHHGGGGGGGGGHHHHHGHHEHFFHHG?DCFHHGGGGGHHHHHHHFGHGCHHGGGGGGGFHGHGGGGGGGGGGGGDGAFGGEFAFFFFFFFFFFFFFFFFFFFFFFFFFFFFFAFFEFFFFFD.BFFFFFFFFFFFFFFFFFFFFFFFFFFFFFFFFFFFFFFBFFFFF
@M05620:37:000000000-D9766:1:1101:20834:7823 1:N:0:35
GAGGCTGCTTTGGAAGAAACTCATAGATTACTGCAACAGTTCCCCCTGGACCTGGAAAAGTTTCTTGCCTGGCTTACAGAAGCTGAAACAACTGCCAATGCATCCTACAGGATGCTACCCGTAAGGAAAGGCTCCTAGAAGACTCCAAGGGAGTAAAAGAGCTGATGAAACAATGGCAAGTAAGTCAGGCATTTCCGCTTTAGCACTCTTGTGGATCCAATTGAACAATTCTCAGCATTTGTACTTGTAAC
+
BBCCCCFCFFFFGGGGGGGGGGHHHHHHHHHHHHHHHHHHHHHHHGGGHHHHHHHHHGHHFGHHHHHHHHHHHHHGHHHHHHHHHHHHHHHHHHHHHHHHHGHHHHHHHG3GHHHHHHHHGFGFHCGGGFFHHHGHHHHHHGHHHHHHGGGHGGGHHGGGHGGHHHHHHHHHHHHGGGFGGGGGFGDFFHCGGHHHGGEGGHGHHHHHHHHGHGGHHHHHHHHGCGGFHGCFGGCFFFGGGFFFGGCFCGF
@M05620:37:000000000-D9766:1:1101:12994:7853 1:N:0:35
ACCACACCTTCTACAATGAGCTGCGTGTGGCTCCCGAGGAGCACCCCGTGCTGCTGACCGAGGCCCCCCTGAACCCCAAGGCCAACCGCGAGAAGATGACCCAGGTGAGTGGCCCGCTACCTCTTCTGGTGGCCGCCTCCCTCCTTCCTGGCCTCCCGGAGCTGCGCCCTTTCTCACTGGTTCTCTCTTCTGCCGTTTTCCGTAGGACTCTCTTCTCTGACCTGAGTCTCCTTTGGAACTCTGCAGGTTCT
+
BBBBBBAACFFFGGGFGFG5EGFHGAE24AFFG2FEDEEEEDHHGGEFEGEGFGHHHGGEGFCEFGGGGFEGHHHGFGGHGHHHHGGG@C/>CGHBGFHHHHGHGHHFGFGEGHHGGGGGHGHGHHHHHHHGHHGGGGGHGHHGGGGGGGGGGGGGGGG9BGGGGGFFFFFFFFFFFFFFFFFFFFFFFFFFFFFFFFFFFFFFFFFFFFFFFFFFFFFFFFFF/BFFFFFFFFFFFFFFFFFFFFFFFFF
@M05620:37:000000000-D9766:1:1101:22888:7872 1:N:0:35
ACCACACCTTCTACAATGAGCTGCGTGTGGCTCCCGAGGAGCACCCCGTGCTGCTGACCGAGGCCCCCCTGAACCCCAAGGCCAACCGCGAGAAGATGCCCCAGGGAAGTGGCCGCTTACCCCTCCTGGGGCCCGCTTCCTTCCTTCTGGGCTCCCCGCAGTGGCCCCCTTTTCCACTGGTTCTCTCTTTTTCGTTTTTCCTTGGGAGCCTCTTCTCTCACTGGATCCCCCTTGGAACCCCGTCAGGTCCA
+
AAABB4AAFFFFCGGGFGGGGAFCEEEEA2FGHEG??EG22BAFGGCGAAE15FCCGHHGEE0EFEEGGEGF3FGGGF>GFHHH/FE<D<BCC<01F11FGC/?///0/?F1?GC--..<//.<..<<<.<.@:-;-:CB09C/;0C00;/C/.;C.B---./:..;@;=A///;/99/.;://99//////9-.;;E.F//;/;...../;B///;9/9B//;///..;9>FB////;..-.9.;.B///
@M05620:37:000000000-D9766:1:1101:14597:7873 1:N:0:35
ACCACACCTTCTACAATGAGCTGCGTGTGGCTCCCGAGGAGCACCCCGTGCTGCTGACCGAGGCCCCCCTGAACCCCAAGGCCAACCGCGAGAAGATGACCCAGGTGAGTGGCCCGCTACCTCTTCTGGTGGCCGCCTCCCTCCTTCCTGGCCTCCCGGAGCTGCGCCCTTTCTCACTGGTTCTCTCTTCTGCCGTTTTCCGTAGGACTCTCTTCTCTGACCTGAGTCTCCTTTGGAACTCTGCAGGTTCT
+
ABBABBABFFFFGGGGGGGDG5FCE2BEGDHHFGGEGGGCGHHHHGGGEEGFHGHHHGHGGGGGGECGEGGGHGHEGGGEEEHHGGFEDCCG?DGHHHHHHHEGFFFFFFFGFHHGGGGGHHHGGHHHHHGGGGGGGGGHGHHGHGGGFFGGGGGGGGG@BGGGG@BFBBFFFFFFFFFFFFFFFFFFFFFFFFBDFFFFFFFFDFFFFFFFFFFFFFFBFFFF/BFFFFFFFFFBFFFFFFFEFFFFFFF
@M05620:37:000000000-D9766:1:1101:18791:7891 1:N:0:35
AGTGCCAGCTCTCAATCGCACAGGGGACCCAGGGCCTGGCCCCTCCATCCAGAAAACCTATGACCTCACCCGCTACCTGGAGCACCAACTCCGCAGCTTGGCTGGGACCTATGTGAGTATCCAGCGTAGGAATCTGGGAGTTGGGGAGGAGTGAGGAGTTGGGGAAAGACAGTCCTAACCGTGGAGGGTTCTGGTAAATGATGGGGTGAGGAGGGGCTCTTTGGCTCCCACCAGTCCCCCTGTCTGGTCTA
+
ABAAAFFFBFFFGGGGGGGGGGHHGGGGGGHHGGGGGGHHHHGHGGHHHHHHHHHHHGHHHHHHHHHHHHHGGGGGHGHHHHHHHHHHGHHHGGGGGHHHGHHGGGHHGHGHHHHHHHHHHHHHHGGGGGGHHHHHHGHGGHHHGGGGGGEGHHHHHGHHHHGGGGHHHHHHHHHHHHGHGGFGGGGGGGGGGGGGGGGGGGGGGGFFFFFFFFFFFFFFFFFFFFFFFFFFFFFFFFFFFFFFFFFFFFB
@M05620:37:000000000-D9766:1:1101:12234:7897 1:N:0:35
AGTGCCAGCTCTCCATCGCACAGGGGACCCAGTGCCTGGCCCCTCCATCCAGAAAACCTATGACCTCACCCGCTACCTGGAGCACCCACTCCGCAGCTTGGCTGGGACCTATGTGAGTATCCAGCGTAGGAATCTGGGAGTTGGGGAGGCGTGCGGAGTTGGGGAAAGACAGTCCTAACCGTGGAGGGTTCTGGTAAATGATGGGGTGAGGAGGGGCTCTTTGGCTCCCACCAGTCCCCCTGTCTGGTCTA
+
>A>1>BD1>FFFGEGGFEE1E?GCF0AA0BAA11BB1BFH0GGFGGFGFGGH1CGBFEH1BB2GH1BGHHFEE/>>GGFF0BFGHH//?FGBAE?/>BBBEGHGGGHHGHFHHHFDGHHHHHBGHGGACGGFGHHHGG0FEGGHCC.>C.<<@.=C-;.;GHGG...A/9/CFGGGFFGGGGGG.:EAGGFFFFFFFFFFFFFFFFA@EFF9AF>=@@FFFFFFFFFFFBFFFFFFFFFF@FFFFFFFFFB
@M05620:37:000000000-D9766:1:1101:21232:7900 1:N:0:35
ACCACACCTTCTACAATGAGCTGCGTGTGGCTCCCGAGGAGCACCCCGTGCTGCTGACCGAGGCCCCCCTGAACCCCAAGGCCAACCGCGAGAAGATGACCCAGGTGAGTGGCCCGCTACCTCTTCTGGTGGCCGCCTCCCTCCTTCCTGGCCTCCCGGAGCTGCGCCCTTTCTCACTGGTTCTCTCTTCTGCCGTTTTCCGTAGGACTCTCTTCTCTGACCTGAGTCTCCTTTGGAACTCTGCAGGTTCT
+
AAA1AAAAFFFDFEGFFGG1GGHFE0BB000B10BAEE////B0//AE/BE/AFFHHHGGG>>@FFGEEE/B1BGEAE/G//GHH/A<<CC//C0FG11<G0/?CFFH01?/??FCGGGGHHHHHHHFHHHGHFGGGGFHGHHGHGGGGGGGGGGGGGG??AGGG@@F@@FFFFFFFFFFFFFFFFFFFFFFFF@BFFFFFFFFFFFFFFFFFFFFFFFFFFFFFFFFFFFFFFFEFFFFFFFFFFFFFFF
@M05620:37:000000000-D9766:1:1101:12821:7908 1:N:0:35
ACCACACCTTCTACAATGAGCTGCGTGTGGCTCCCGAGGAGCACCCCGTGCTGCTGACCGAGGCCCCCCTGAACCCCAAGGCCAACCGCGAGAAGATGACCCAGGTGAGTGGCCCGCTACCTCTTCTGGTGGCCGCCTCCCTCCTTCCTGGCCTCCCGGAGCTGCGCCCTTTCTCACTGGTTCTCTCTTCTGCCGTTTTCCGTAGGACTCTCTTCTCTGACCTGAGTCTCCTTTGGAACTCTGCAGGTTCT
+
CCCCCCCCFFFFGGGGGGGGGGHHGEFGHGHHHGGGGGGGGHHHHGGGGGGGHHHHHHHGGGGGGGGGGGGHHHHGGGGHGHHHHGGGGGGGGGHHHHGHHHEHGHHDGGFFFHHGGGCGHHHHHHHHHHHGHGGGGGGHGHHGHFGGGGGGGGGGGG?-ADGGFAFFFFFFFFFFFFFFFFFBFFFFFFFFFFFFFFFFFFFFFBFFFFFFFFFFFFF/FFFF/FF9BFFFFFFFFFFFFFFFFFFFFFF
@M05620:37:000000000-D9766:1:1101:13791:7910 1:N:0:35
ACCACACCTTCTACAATGAGCTGCGTGTGGCTCCCGAGGAGCACCCCGTGCTGCTGACCGAGGCCCCCCTGAACCCCAAGGCCAACCGCGAGAAGATGACCCAGGTGAGTGGCCCGCTACCTCTTCTGGTGGCCGCCTCCCTCCTTCCTGGCCTCCCGGAGCTGCGCCCTTTCTCACTGGTTCTCTCTTCTGCCGTTTTCCGTAGGACTCTCTTCTCTGACCTGAGTCTCCTTTGGAACTCTGCAGGTTCT
+
AAAAABBBFFFFGGGFDGGDGBGFG2AEFEHHFGGEFGGGGHHHHGGGGEGGHHGFHHHGEGGGGAGGGGGFHCGGGG/GACHHHGF@DGGCCGFHGHFHHHEGGHFHHGGGGHHGGGGGHHHHHHHFHHHGHHGGGGFHGHHGHGFGGGGGGEGGGGGBGGGGGGBFBBFFFFFFFFFFFFFFFFFFFFFFFFBFFFFFFFFFFDFFFFFFFFFFFFFFFFFFFFFFFFFFFFFFFFFBFFFFFFFFFFF
@M05620:37:000000000-D9766:1:1101:25318:7912 1:N:0:35
ACCACACCTTCTACAATGAGCTGCGTGTGGCTCCCGAGGAGCACCCCGTGCTGCTGACCGAGGCCCACCTGAACCCCAAGGCCAACCGCGAGAAGATGACCCAGGTGAGTGGCCCGCTACCTCTTCTGGTGGCCGCCTCCCTCCTTCCTGGCCTCCCGGAGCTGCGCCCTTTCTCACTGGTTCTCTCTTCTGCCGTTTTCCGTAGGACTCTCTTCTCTGACCTGAGTCTCCTTTGGAACTCTGCAGGTTCT
+
BCBBCCCCFFFFGGGGGGGGGGHHGGGGGGHHHGGGGGGGGHHHHGGGEGGGHHHGHHHGGGGGGG1FGHHHHHHGGGGHGHHHHGGGGEECCFHHHGHHHHAHGHHHFGHGFGHGCGGGHHHHHHHGEFGGHHGGGGGHGHHGHGHHHHHGHHGGGDAGGGGGGGGGGGFFFFFFFFFFFFFFFFFFFFFFFFFADFFFFFFEDDFFFFFFFFFFFFBFFFFEFBFFFFFFFFBFFFFFFFFFFFFAFFF
@M05620:37:000000000-D9766:1:1101:17995:7913 1:N:0:35
GAGGCTGCTTTGGAAGAAACTCATAGATTACTGCAACAGTTCCCCCTGGACCTGGAAAAGTTTCTTGCCTGGCTTACAGAAGCTGAAACAACTGCCAATGCATCCTACAGGATGCTACCCGTAAGGAAAGGCTCCTAGAAGACTCCAAGGGAGTAAAAGAGCTGATGAAACAATGGCAAGTAAGTCAGGCATTTCCGCTTTAGCACTCTTGTGGATCCAATTGAACAATTCTCAGCATTTGTACTTGTAAC
+
>1>>AAFAFFFFGFGG1CGGGGDGFGGHH1FFHHF1FCGDGHGHHGGGEBGHHHHHHHCFGGHHGHHHHHHHHHHHHHHHHHHGHHHHHFGHHFHHG@GHHHHHHHHHHHFHHHHHGHHHGGGCGFEGHHHHHHGHDHHFHHHHHHHFGGGFGGHHHDGGHHHHHHHGHHHH/GHHHHHGHDHHGHHHGHHHHHHHGGGGGHGHHHHHHHHHHGEHHHHHHHHHHHHGHGGGGGGGGGGGGGGGGGGGGGF
@M05620:37:000000000-D9766:1:1101:13285:7918 1:N:0:35
GCGGCTGCTTTGGAAGAAACTCATAGATTACTGCAACAGTTCCCCCTGGACCTGGAACCGTTTCTTGCCTGGCTTCCAGAAGCTGAAACAACTGCCAATGCATCCTACAGGATGCTACCCGTAAGGCAAGGCTCCTCGACGCCTCCAAGGGCGTCCACGAGCTGATGCAACACTGGCAAGTCCGTCAGGCATTTCCGCTTTAGCACTCTTGTGGATCCAATTGAACAATTCTCAGCATTTGTACTTGTCAC
+
>1A>A11>FFFF1FF111BGGGBG3DDGHFFFEG11FCFADGHHHGEF/0BFGF0FG1/EEEHGDFEFHHHHHC>0FHH1EGHGG1BGFBGEGHHHEBF@GHHGFBGH1FG0BGHHFHHHEGG/<E0B0FFGFHGFCEC/B/>GGHG1FEF/CC-->1CCCGGHGHH0<0<..DDGHHHGH00;;G.CGH.CFGGFFGFGGGGGGGGGGGGFGG0FFGFGGGFFFF/BFFFFFFFFFFFBFFFFFF/F/;B
@M05620:37:000000000-D9766:1:1101:27030:7925 1:N:0:35
ACCACACCTTCTACAATGAGCTGCGTGTGGCTCCCGAGGAGCACCCCGTGCTGCTGACCGAGGCCCCCCTGAACCCCAAGGCCAACCGCGAGAAGATGACCCAGGTGAGTGGCCCGCTACCTCTTCTGGTGGCCGCCTCCCTCCTTCCTGGCCTCCCGGAGCTGCGCCCTTTCTCACTGGTTCTCTCTTCTGCCGTTTTCCGTAGGACTCTCTTCTCTGACCTGAGTCTCCTTTGGAACTCTGCAGGTTCT
+
CDDDDDDDFFFFGGGGGGGGGGHHGGGGHGHHHGGGGGGGGHHHHGGGGGGGHHHHHHHGGGGGGGGGGGGHHHHGGGGHGHHHHGGGGGGGGGHHHGHHHHHHGHGGHGHGGHHGGGGGHHHHHHHHHHHGHGGGGGGHGHHGHGGGGGGGGGGGGF?;BGGGGGFFFFFFFFFFFFFFFFFFFFFFFFFHFFFFFFFFFFFFFDFFFFFFFFFFFFEBFFFFFFFFFHFFFFFFFFFFFFFFFFFFFFF
@M05620:37:000000000-D9766:1:1101:18000:7932 1:N:0:35
GAGGCTGCTTTGGAAGAAACTCATAGATTACTGCAACAGTTCCCCCTGGACCTGGAAAAGTTTCTTGCCTGGCTTACAGAAGCTGAAACAACTGCCAATGCATCCTACAGGATGCTACCCGTAAGGAAATGCTCCTAGAAGACTCCAAGGGAGTAAAAGAGCTGATGAAACAATGGCAAGTAAGTCATGCATTTCCGCTTTAGCACTCTTGCGTATCCAATTTAACAATTCTCAGCATTTGTACTGGTACC
+
>A1>>>BACD@DGA111ABABABADF1FG1BFBB11BA0DFFAFGFABA0BBFBF0B1AB12DFF1DBBGGA0AB1BBFDA1BBFBB1B>?/@B@B1BB1B12BBB@B@100B1B1B1BFE?//B1>0><B12B1<B1BBB1BBB1BBB/??/<@D>21?@0@11F1@111<F?11?<1???11>=11<1111<<F.AA..=0=<<GGHFG0-.;;:00:000<:00:;0;09;=/0;9B009;90/B000
@M05620:37:000000000-D9766:1:1101:17893:7969 1:N:0:35
ACCACACCTTCTACAATGAGCTGCGTGTGGCTCCCGAGGAGCACCCCGTGCTGCTGACCGAGGCCCCCCTGAACCCCAAGGCCAACCGCGAGAAGATGAGCCAAGTGGATGGCCCGCCTACTCCTCCGGTGGCCGCCTTCCTCCCTTCCGGGCTCCCCGGGCCGCCCCCTTTCTTCCCGGTTCTCCCCTCCTCCGGTTTTCCTAAGGACTCTCTTCTCTGACCGGGTCCTCTTTGGAAATTCTCCGGTTCT
+
CCBCCCCCFFFFGGGGGGGGGFHHGGGEHGHHHGGGGGGGGHHHHGGGFGGGHHHHHHHGGGGGGGGGGGGHHHHGGGGHGHHHHGGGGGGGGGHHHGH2FG20?11111<?0FH---..>11/<//.<<-<.;--=..<G00C.C0;/.;-;-.;E.A--------;@-AF//////.;-;.////.;..//;.-;DF.B/9//;//.////;///////;/---.-./;/;F/B/;9//////.;-;./
@M05620:37:000000000-D9766:1:1101:6991:7972 1:N:0:35
GAGGCTGCTTTGGAAGAAACTGACAATTTAGTGAAACAAGATCGGACGAGCATCGGTCCGAACTCGGGTCAGTCTAGAGCATCTAGTATGACTTCCTCTTATCTAAGAAATAAACGATAACTCATCTGGTGGACGACTCCCTACCTCCTGTCATATCGGAGCTGCGCACCTTCTCACTAGTTCTCTCCTCTGACGCTCTACGTCGGAATATCTTCTCTGACCTGAGTCTCCTTTATTACTCTGCAGGCTCT
+
>3A>>>BAB5B4F45A4F4EGGF4BA455DB5DE5ABECF2F52A22A20AA3311B10A110B51B>B/12B3B4443BBB3B4BB4444B44@B3B43BB3?4?433B44?B3?////34?31B21110//?/////1/0<00?1/01111111?/<>--011---=-/0/0<0;000:000000/:/0000.....0;...---..0;000;;000;0/0:9.;/9///////////////B/..../
@M05620:37:000000000-D9766:1:1101:26702:7987 1:N:0:35
AGTGCCAGCTCTCCATCGCACAGGGTACCCAGGGCCTGGCCCCTCCATCCAGAAAACCTATGACCTCACCCGCTACCTGGCGCACCCACTCCGCAGCTCGGCTGGGACCAATGAAAGTATCCAGAGTAGGAATCTAGGAGTTGGGGAGGGGGGTGGAGTTGGGGAGAGACGTTCCTAACCGCGGAGGGTTCTGGTAAATGATGGGGTGAGGAGGGGCTCTTTGGCGCCTATCAGTCCCCCTGTCTGGTCTA
+
>A>>>FFFAFFFGBGFBEF2E?GCF44B5ABA2BE2AFFG2FG2EEHHGHHHBGEBBECGFH5GHFGHHF1>E>>EHEGH1>EEEG11?FG0>EEE/B3<E//<CB0BE//1B111@>F222@1<FHFH1F1?GH1111??GBG?-<@>-<---;9.;BB/;B-.-...;...;.9/B..9-9---9;;A.B/F;FF/////9;E.;-9../.;@BB-9FF///B-;B.9////;BBF.A@.;//;/////
@M05620:37:000000000-D9766:1:1101:19623:8007 1:N:0:35
AGTGCCAGCTCTCAATCGCACAGGGGACCCAGGGCCTGGCCCCTCCATCCAGAAAACCTATGACCTCACCCGCTACCTGGAGCACCAACTCCGCAGCTTGGCTGGGACCTATGTGAGTATCCAGCGTAGGAATCTGGGAGTTGGGGAGGAGTGAGGAGTTGGGGAAAGACAGTCCTAACCGTGGAGGGTTCTGGTAAATGATGGGGTGAGGAGGGGCTCTTTGGCTCCCACCAGTCCCCCTGTCTGGTCTA
+
AB3AAFFFBFFFGGGGGGGGGGHDGGGGGGFHAGEGEGHHCHGFGGFHHFGHGHFHHGHHHHHHHFHCGGHGGEEFHHHHGGHEHHFGEHHHGGGGGHFGGGHGGGHHGHHHHHHHHHHHHHFGFCGGGGHHGHHHGHHG?FGHF?FCCEEHHEDFCGHHHHGGFGAGFGHGHHHHGFHHGGGGAEDGGGGGGGGGGGGGFFBFGGDBFFFFFDA;BFFFFFFFFFFFFFFFEFFFFFFFAFFFFFF/B/9
@M05620:37:000000000-D9766:1:1101:20143:8010 1:N:0:35
GAGGCTGCTTTGGACGAAACTCATAGATTACTGCAACAGTTCCCCCTGGACCTGGAAAAGTTTCTTGCCTGGCTTACAGAAGCTGAAACAACTGCCAATGACCAATGGCAAGTAACTCAGGAATTTCCTCTTCAGCACTCTTGCGGATCCAATTCAACAATTCTCAGCACTTGTACCTTTAACTGACAAGCCACGGCCAACAGATCGTCAGAACACACTTCCAAACTCCAGTCACCTCTCATTATCTCGTC
+
>3AA>AC>BBB@FB4A2EAAGFHHHFFGGDBBG53ACGBDGADABEAAA2BFGGEB3323BDFDDFFBBFGGHHG3BBBFGGBFG33FBB?BGGGFCHHBD@B@?B3@BB3?B4?44?3B332334B44BB3343BBBB33423/////@222<22@>2?@1?<?G11F?1???<?1>F1><<111<<1>..0/<----..;//:;./.:.00/:/9;/;000;;9B:9//=0=;9090/;0;0;00;;;.
@M05620:37:000000000-D9766:1:1101:17831:8015 1:N:0:35
GAGGCTGCTTTGGAAGAAACTCATAGATTACTGCAACAGTTCCCCCTGGACCTGGAAAAGTTTCTTGCCTGGCTTACAGAAGCTGAAACAACTGCCAATGCTTCCTACAGGCAAATCCCCTTACGACACGGCTACTCAACAAAACAACGGGCGTAAAAGAGCTGATGAACCCATGGCACGTCCGTCCAGCATTTCCGCTTTAGCACTCTTGTGGCTCCAATTGCCCCCTTCTCCGCATTTGAACTTGTCCC
+
BBBABBFBFFFFG4GGGGFGGGHHHFBGHHHHHHHHGHHHGHGHHGGGHHGHHHHFBGHHHHHHHHHHHHHHHHHHHHFG3FHHHF3GFHGHHHHHHHHHH44FG3BGG3?1111BFHHGFFG?//?>>?////?B23222?00B//?CG///<<C.<<.<0>11<>1>DGA.///<C0<.<.:.C..:;:CG0C0:CFG?00;0099CB000..;;C/9CF000;.-999/:;.;;;.;F///;9/;://
@M05620:37:000000000-D9766:1:1101:20118:8015 1:N:0:35
ACCACACCTTCTACAATGAGCTGCGTGTGGCTCCCGAGGAGCACCCCGTGCTCCTGACCGAGGCCCCCCTGAACCCCAAGGCCAACCGCGAGAAGATGACCCAGGTGAGTGGCCCACTACCTCTTCTGGTGGCCGCCTCCCTCCTTCCTGGCCTCCCGGAGCTGCGCCCTTTCTCACTGGTTCTCTCTTCTGCCGTTTTCCGTAGGACTCTCTTCTCTGACCTGCGTCTCCTTTGGAACTCTGCAGGTTCT
+
BBBBBBBBCFFFGGGGGGGGGGHHGEGBAEGBGGEGDGEFDHGHHGGFDEGGHHGHHGG>FEGGGGGGGGGHHHHGGGGHGHHHHGGGFGBDGGHGBGHHHHHHGHHBGHHGGHG?FGHHHHHHHHHH1GHGHHGGGGGHGHHGHHHHHHHHGGGGGGGDGFGGGFGGGFFFFFFEFFFFFFFFFFFFFFFFFFFFFFFFFFFFFBFFFFFFFFFFFFFBFFFF.@DBFFFFFFFFFFFFFFFFFFFFFFF
@M05620:37:000000000-D9766:1:1101:16346:8033 1:N:0:35
GAGGCTGCTTTGGAAGAAACTCATAGATTACTGCAACAGTTCCCCCTGGACCTGGAAAAGTTTCTTGCCTGGCTTACAGAAGCTGAAACAACTGCCAATGCATCCTACAGGATGCTACCCGTAAGGCAAGGCTCCTCGAAGACTCAAAGGGAGTAAACGAGCTGATGAAACAATGGCAAGTAAGTCAGGCATTTCCGCTTTAGCACTCTTGTGGATCAAATTGAACAATTCTCAGCATTTGTACTTGTAAC
+
BBBBBBFBFFFFGGGGGGGGGGHHHHHHHHHHHHHGFHHFGHHHHGGGHFHHHHHHHHHHGHHHHHHHHHHHHHHHHHHHHHHHHHHHHHHHHGHGHHHHHHHGGBHH33F1F32FHHHAEEF/BB3BF?FG3FFHC/?2?/2BG2FG3<//??2@F2/?/>/1?FG1FHHHHBGHGHHGHG1>=G<GHHGH0DGHGGGGGHHHHHHHHF0;CGH0;.=CFGGGGGGFGGGGGGGF0FGG0;CFGG000;0
@M05620:37:000000000-D9766:1:1101:4937:8036 1:N:0:35
AGTGCCAGCTCTCAATCGCACAGGGGACCCAGGGCCTGGCCCCTCCATCCAGAAAAACTATGACCTCACCCGCTACCTGGAGCACCAACTCCGCGGCGTGGCTGGTACCGATGTGAGTATCCAGCGTAGGAATCTGGGAGTTGGGGAGGAGTGAGGAGTTGGGGAAAGACAGTCCCAACCGCGGAGGGTCCTGGTAAATGATGGGGTGAGGAGGGGCTCTTTGTCTCCCACCAGTCGACCTGTCTGGTCTA
+
33>ABDBFBFBFFEGGGAAFAE4BAAEGGGFHGGGGCAFAFHGAEGBGGHHHHB3G1EBFG55FBFBFGF1EEECGH3GBGGH?BGGHGHHH/?////<>/BH/C01F</?</FGHF?<FH1FFFC>.>>GHB1=<GFF<./DBD-.C;.=::G0.G./90;AB?EGG/CFGGGB90/;EB-9@-9BB./9/;//:/99BFBB/..:9;..B..@=B9.//;/9/;FF/B:9E;BF..;@9F/B/FF/B9B
@M05620:37:000000000-D9766:1:1101:6975:8037 1:N:0:35
ACCACACCTTCTACAATGCGCTGCGTGTGGCTCCCGAGGAGCACCCCGTGCTGCTGACCGAGGCCCCCCTGAACCCCAAGGCCAACCGCGAGAAGATGACCCAGGTGCGTGGCCCGCTACCTCTTCTGGTGGCCGCCTCCCTCCTTCCTGGCCTCCCGGAGCTGCGCCCTTTCTCACTGGTTCTCTCTTCTGCCGTTTTCCGTAGGACTCTCTTCTCTGACCTGCGTCTCCTTTGGAACTCTGCAGGTTCT
+
AAAAAAA1BFFFBGGGGG1AEEFEFEFAAEFCGBAF?EG/EHHHHGGAEEGGHFGGHHH/EEEFGGEGGGGHFHHGGGFHGHHHCFGCGC/<CABCGDHHHHHGGHH1@FGGGH<ACGGGHHHHHGHGHHHGHHGGGGGGGGGGGGGGGGGGGGGGGGG;;;FFF?@F@@BFFFFFFFFFFFFFFFFFFFFFFF@FFFFFFFFEFBFFFFFFFF9BFFFFFFFFE@F?FFFFFFBFFFFFFFFFFFFFFFF
@M05620:37:000000000-D9766:1:1101:17489:8041 1:N:0:35
ACCACACCTTCTACAATGAGCTGCGTGTGGCTCCCGAGGAGCACCCCGTGCTGCTGACCGAGGCCCCCCTGAACCCCAAGGCCAACCGCGAGAAGATGACCCAGGTGAGTGGCCCGCTACCTCTTCTGGTGGCCGCCTCCCTCCTTCCTGGCCTCCCGGAGCTGCGCCCTTTCTCACTGGTTCTCTCTTCTGCCGTTTTCCGTAGGACTCTCTTCTCTGACCTGAGTCTCCTTTGGAACTCTGCAGGTTCT
+
BBBBBBBBFFFFGGGGGGGFGBGFGEEEDEGGFGGGGGGGGHHHHGGGEGGGHHGHHHHGGGGGGGGGGGGHHFHGGGGHEFHHHGGEGGDC/DFHHHFHHHHHGHHHHGHGGHHGGGGGHHHHHHHHGHGFHHGGGGGHGHHGHGGGGGGGGGGGGGGGGGGGGGFFFFFFFFFFFFFFFFFFFFFFFFFFFFFFFFFFFFFFFFFFFFFFFFFFFFFFFFFFFFFFFFFFFFFFFFFFFFFFFFFFFFF
@M05620:37:000000000-D9766:1:1101:4916:8044 1:N:0:35
AGTGCCAGCTCTCCATCGCACAGGGTACCCAGGGCCTGGCCCCTCCATCCAGAAAACCTATGACCTCACCCGCTACCTGGGGCACCCCCTCCGCAGCTTGGCTGGGACCTATGTGAGTATCCAGCGTAGGAATCTGGGCGTTGGGGCGGCGTGCGGAGTTGGGGCCAGCCAGTCCCAACCGTGGCGGGTTCTGGTAAATGATGGGGTGAGGAGGGGCTCTTTGGCTCCCACCAGTCCCCCTGTCTGGTCTA
+
>33>>BDCAFFFGGFFAAE2E2FEF44B54BF2AB2AAGGFHGHGGHHFBFFGHFBBEHGBAFGHABFHHH>E>>EGHBB1>BEEGG/>EE?>E/E<BBBEGHGGGHHFHHHHHHBGHHHHHHHHGF<BE?<FHGHHH/@CGGHGG.@D-==B.BG-@EGFFBB.-.;.A.:BFFFFBFFBFFB-@BBBFFFFFFFFFFFFFFFFFFBEFFBDFBBB<FFFFFFFFFFFFFFFFFFFFFFBFFFFFFFFFF
@M05620:37:000000000-D9766:1:1101:5077:8064 1:N:0:35
AGTGCCAGCTCTCAATCGCACAGGGGACCCAGGGCCTGGCCCCTCCATCCAGAAAACCTATGACCTCACCCGCTACCTGGAGCACCAACTCCGCAGCTTGGCTGGGACCTATGTGAGTATCCAGCGTAGGAATCTGGGAGTTGGGGAGGAGTGAGGAGTTGGGGAAAGACAGTCCTAACCGTGGAGGGTTCTGGTAAATGATGGGGTGAGGAGGGGCTCTTTGGCTCCCACCAGTCCCCCTGTCTGGTCTA
+
AAAABFFFAFFFGGGGGGGGGGHGGAEEEGDHFFGGGGHHHHGHGGHHHHHHHHHHHGHGFHHHHGHHHHHGGEEFHHHHHHHHHHAGGHHHFGGGGHHHGHHGGGHHGHHHHHHHHHHHHHHHHGGGGGHHHHHHHHAFGHHHGGFGGFEGHFGHFGHHHHGGGGHHGHHHHHHHHHHHGGGGDEGGAFGGGGFGGGGGGFGGGGFFFFFFFFFFFFFFFFFBFFFFFFFFFFFFFFFFFFFFFFFFFF9
@M05620:37:000000000-D9766:1:1101:16063:8092 1:N:0:35
GAGGCTGCTTTGGAAGAAACTCATAGATTACTGCAACAGTTCCCCCTGGACCTGGAAAAGTTTCTTGCCTGGCTTCCAGAAGCTGAAACAACTGCCAATGCATCCTACAGGATGCTACCCATAAGGAAAGGCTCCTAGAAGCCTCCACGGGAGTAAAAGAGCTGATGAAACAGTGGCAAGTAAGTCAGGCATTTCCGCTTTAGCACTCTTGTGGCTCCAATTGAACAATTCTCAGCATTTGTACTTGTAAC
+
>1>AAAFAFFFFGGGF1BBGGGGGFGHHH1FHHH1AFFFBFGHHHGEFEFGGHHGHH10BBGHHHHHHHHHHHHH0FGHFHHHHHFHHHBGHHHHHF@GHBGF@0@BBBB00@@0B2F0F1001B>>EB00F10/B1><<F1FGC?00C<C///@>@>H/C0DFG<?FDG100<1?<GG.111>1<1100.FDGGHGGG.CDDHBGHB;GH00C.:0:::C000<00:BGG0;90/0=0C00;0CFB00C;
@M05620:37:000000000-D9766:1:1101:20061:8098 1:N:0:35
ACCACACCTTCTACAATGAGCTGCGTGTGGCTCCCGAGGAGCACCCCGTGCTGCTGACCGAGGCCCCCCTGAACCCCAAGGCCAACCGCGAGAAGATGACCCAGGTGAGTGGCCCGCTACCTCTTCTGGTGGCCGCCTCCCTCCTTCCTGGCCTCCCGGAGCTGCGCCCTTTCTCACTGGTTCTCTCTTCTGCCGTTTTCCGTAGGACTCTCTTCTCTGACCTGAGTCTCCTTTGGAACTCTGCAGGTTCT
+
CCCCDDDDFFFFGGGGGGGGGGHHGGGFHGHHHGGGGGGGGHHHHGGGFGGGHHHHHHHGGGGGGGGGGGGHHHHGGGGHGHHHHGGGGGGGGGHHHHHGHHHHGHHGHGGEGHHGGGGGHHHHHHHGHHHGHHGGGDDHGHHGHFGGGGFFGGGGGGGG-DGGGFFFFFFFFFFFFFFFFFFFFFFFFFFFFFFDFFFFFFFFFFFFFFFFFFFFFFFFFFFFFFFFFFFFFFFFFFFFFFFFFFFFFFF
@M05620:37:000000000-D9766:1:1101:22449:8099 1:N:0:35
AGTGCCAGCTCTCAATCGCACAGGGGACCCAGGGCCTGGCCCCTCCATCCAGAAAACCTATGACCTCACCCGCTACCTGGAGCACCAACTCCGCAGCTTGGCTGGGACCTATGTGAGTATCCAGCGTAGGAATCTGGGAGTTGGGGAGGAGTGAGGAGTTGGGGAAAGACAGTCCTAACCGTGGAGGGTTCTGGTAAATGATGGGGTGAGGAGGGGCTCTTTGGCTCCCACCAGTCCCCCTGTCTGGTCTA
+
ABAACFFFBFFFGGGGGGGGGGHHGGGGGGHHGGGGGGHHHHGGGGHHHHHHHGGHHGHGHHHHHHHHHHHGGGGGHHHHHHHHHHHHGHHHGGGGGHHHGHHGGGHHGHHHHHHHHHFHHHHHHGGGGGHHHHHHHHHGGHHHGGGGGGEHHGHHFGHHHHGGGGHHHHHFHHHHHFHFGDEFDGGGGGGGGGGGGGGGGGGGGGFFFFFFFFFFFFFFFFFFFFFFFFFFFFFFFFFFFFFFFFFFFFF
@M05620:37:000000000-D9766:1:1101:8444:8107 1:N:0:35
ACCACACCTTCTACAATGCGCTGCGTGTGGCTCCCGAGGAGCACCCCGTGCTGCTGACCGAGGCCCCCCTGAACCCCAAGGCCAACCGCGAGAAGATGACCCAGGTGAGTGGCCCGCTACCTCTTCTGGTGGCCGCCTCCCTCCTTCCTGGCCTCCCGGCGCTGCGCCCTTTCTCACTGGTTCTCTCTTCTGCCGTTTTCCGTAGGACTCTCTTCTCTGACCTGCGTCTCCTTTGGAACTCTGCAGGTTCT
+
BBBBBBB3BFFFGFGGGG4EEGGGGGGAAEHFHBEE?EEGGHHHHGG0EEEGFHGHHHH0>E?EGGGGGGGHHHHGGGGHGHHHHGGGGG/>DGHBDGHHHHHHGHH1FGHGGHHDGGGGHHHHHHHHHHHGHHGGGGGHGGGGGGGGGGGGGGGGGGG-;BBBFBBFBBFFFFFFFFFFFFFFFFFFFFFFFFBFFFFFFFFFFFFFFFFFFFBFFFFFFFFF?BFBFFFFFFFFFFFFFFFFFFFFFFF
@M05620:37:000000000-D9766:1:1101:22098:8112 1:N:0:35
ACCACACCTTCTACAATGAGCTGCGTGTGGCTCCCGAGAAGCACCCCGGGCTGCTGACCGAGGCCCCCCTGAACCCCAAGGCCAACCGCGAGAAGATGACCCAGGTGAGTGGCCCGCTACCTCTTCTGGTGGCCGCCTCCCTCCTTCCTGGCCTCCCGGAGCTGCGCCCTTTCTCACTGGTTCTCTCTTCTGCCGTTTTCCGTAGGACTCTCTTCTCTGACCTGAGTCTCCTTTGGAACTCTGCAGGTTCT
+
AAAAAAAAFF@DGGGGGAF11B1AEAE0FAFGHGG0AE//BFHHHG/E/EGGG/1BFGHGEGEGGGGG/>/BGHHGGGGH<GHHHGC?C/>CC/?GH1?GHHHHGHHHGHHGGHHGGGGGHHHHHHHHHHHCHFCGGGGHGGGGGGGGGGGGGFGGGG-;@AGGF@@F@@FFFFFFFFFFFFFBFFFFFFFFFF@FFFFFFFFFFFFFFFFFFFFFFFFFFFFFFFFFFFFFFFFFFFFFFFFFFFFFFFF
@M05620:37:000000000-D9766:1:1101:11344:8120 1:N:0:35
GAGGCTGCTTTGGAAGAAACTCATAGATTACTGCAACAGTTCCCCCTGGACCTGGAAAAGTTTCTTGCCTGGCTTACAGAAGCTGAAACAACTGCCAATGCACTATACGAGGTGATCCGCAAGCAAAACCGCCTATAAGAGCCTAAGCGGGCATAAAAGCGCAGATGACAACGGCGCACAAGCGACCCACCTTTCCGCTATCGCCCTCTTGGAGCCAATATAACAACTTTCAGCATTTGTACATTTAACAC
+
A3AAB@FBFFFFGGGGFGGCGFHHHHFHHGHGHHHFHGHFGHGHHGGFHFHHHGHCFGFGBFHHHHHHHHHHHHGHHHHHFHHHGHHFHFEGFGFHGHGH3@33B4B3111/>1B@GH0?////03B00//>///1122B10B<<100</A//0<<<1FGC--<-00=0D0.--------/..9.9--...;000;C.E-9/.;.;@..;F///;.;.//////;B./;BF//;///99B////;;//;;/
@M05620:37:000000000-D9766:1:1101:9889:8125 1:N:0:35
ACCACACCTTCTACAATGAGCTGCGTGTGGCTCCCGAGGAGCACCCCGTGCTGCTGACCGAGGCCCCCCTGAACCCCAAGGCCAACCGCGCGAAGATGCCCAGGGTGGTGGCCCCGCTACCTCTTCTGGTGCCCCCCTCCCCCCTTCCTGGCTTCCCGGGGCTGCGCCCTTTCTCACTGGTTCTCTCTTCTGCCGTTTTCCGTAGGCCTCTCTCTTCTGCCCTGCTTCTCCTTTGGACCTCTGCGGGTTCT
+
CCCCCCCBFFFFGGGGGGGGGGHHGGGBAEHHHFFGDGEGGHHHHGGEEFGGGHGHHHHEFECGGGGGGGGHHHHGGGGHGHHHHGGGGG/BDGGGFH1GH1/?/0/-..>0>G-----</00<000<00;0;/.;--;E..;-;.C/9C/C/.;B/:-----..-;A-CF000:000;/B090000;9000;0-;DF.B0.9.:.00090/B0099000;.0..0::9B0BF0B/;0//9000-;-;..;
@M05620:37:000000000-D9766:1:1101:24403:8126 1:N:0:35
TACCCTTCTTTTGCACAAACTGATATTTCACTGCCACAGTCCCCCCTGTACCTTTCACCGTTCCTTACCTGGCATCCAGACTCTGCCTCACCTCCCAATGCATCATACCGGCTGCTCCCCTTACGGCCCGGCTCCTCGCCGCCTCCACGGGCGTCCCCGAGCTGCTGCCCCCCTGGCACGTCCGTCCGGCCTTTCCGCTTTAGCCCTCTTGTGGCTCCACTTGACCCCTTCTCAGCATTTGTCCTTGTCAC
+
1111>BC1BDD111A11BB1A11A3D3A33BB3B0110B11BBFEE//BBFG21B1D2FE0/0BA22BBFE0B01BBF11/@B111@1BB/010/B00BEBFF@BBFF>?EEEE?B1BFE0F1B/?//>>>CCGEHC/<C<CCG.>0F<ACCCCCGC.;:;-9C/;BBCAEG@A.9;/09FEE@FFA@-@;AFF/9;BFFF/;//;;EFFFFFFAAF;/-;BFB//B-;-9BF/;9F;/;BF/;BFFFF//
@M05620:37:000000000-D9766:1:1101:19893:8129 1:N:0:35
ACCACACCTTCTACAATGAGCTGCGTGTGGCTCCCGAGGAGCACCCCGTGCTGCTGACCGAGGCCCCCCTGAACCCCAAGGCCAACCGCGAGAAGATGACCCAGGTGAGTGGCCCGCTACCTCTTCTGGTGGCCGCCTCCCTCCTTCCTGGCCTCCCGGAGCTGCGCCCTTTCTCACTGGTTCTCTCTTCTGCCGTTTTCCGTAGGACTCTCTTCTCTGACCTGAGTCTCCTTTGGAACTCTGCAGGTTCT
+
1AAAAAAAFFFDGGGBEFGGF1AGCAFEEAAFFFFAEEEAA/G0AEEGEGGEHHGHFHHGGGG?FGG@EECHHH>?E?EHGHHHHAEECGGGGGHGH1FGHCHHGHHHFGHGGHHGGGGGHHHHHHHHHHHGHHGGGGGHGHHGHGGGGGGGGGGGGGGGGGGGGG@F@@FFFFFFFFFFFFFFFFFFFFFFFF@FFFFFFFFFFFFFFFFFFFFFFFFFFFFFFFFFFFFFFFFFFFFFFFFFFFFFFFF
@M05620:37:000000000-D9766:1:1101:9691:8137 1:N:0:35
AGTGCCAGCTCTCAATCGCACAGGGGACCCAGGGCCTGGCCCCTCCATCCAGAAAACCTATGACCTCACCCGCTACCTGGAGCACCAACTCCGCAGCTTGGCTGGGACCTATGTGAGTATCCAGCGTAGGAATCTGGGAGTTGGGGAGGAGTGAGGAGTTGGGGAAAGACAGTCCTAACCGTGGAGGGTTCTGGTAAATGATGGGGTGAGGAGGGGCTCTTTGGCTCCCACCAGTCCCCCTGTCTGGTCTA
+
AABBBFFFBFFFGFGGGGGGGGGHGEGGGGHHGGGGGGHFHHGHGGEHFHHGFB3GHGHHHHGHHHEHHHHGGGGGHGGGHHGGFHHHGHHHGGGGGHHHGHHGGGHHGHHHHHHHHHHHHHHHHGFGGGHHHHHHHHHGGHHHGGGGGGGHHHHHHGHHHHGGGGHHHHHHGHHHHHHHGGFGGGGG;AFGGGFFGGGGGGGGGGFFFFFFFFFFFFFFFFFFFFFFFFFFFFFFFFFDFFFFFFFFFFB
@M05620:37:000000000-D9766:1:1101:5912:8137 1:N:0:35
ACCACACCTTCTACAATGAGCTGCGTGTGGCTCCCGAGGAGCACCCCGTGCTGCTGACCGAGGCCCCCCTGAACCCCAAGGCCAACCGCGAGAAGATGCCCACGTGTATGGCCCCGCAACTCCTCCGGGTGGCCCCCCCCTCCCTCCCTGCCCTCCCGTACCTCCGCCCTTTCTCACGGTTCTTCTCTTCTCCGTTTTCCCGTCGACCCCCTTGCTCGCCCCTGAGCCTCTTTTGTACCTCTCAGGGTTCT
+
AABBCCCCFFFFGGGFGGGGGGHHGGGGHGHHHGGGGGGGGHHHHGGGGGGGEHHHHHHGGC@FGGGGGGEHHHHGGGGHGHHHHGGGGGGGGGHHHHGHHG/>//0011?/?GA<---</00</<.<-:;-;..;--;C-.;.:/A./;.A./:A.:.:.://..;D-;F/9/://.;.A.////9:////;..;FF/;/.;.;----.--;///9.--;-..///9/;/;F/;/;B//9////9.;.:;
@M05620:37:000000000-D9766:1:1101:27146:8138 1:N:0:35
AGTGCCAGCTCTCAATCGCACAGGGGACCCAGGGCCTGGCCCCTCCATCCAGAAAAACTATGACCTCACCCGCTACCTGGAGCACCAACTCCGCAGCTTGGCTGGGACCTATGTGAGTATCCAGCGGAGGAATCGGGGAGTTGGGGAGGGGTGAGGAGTTGGGGAAAGACAGTCCTAACCGTGGAGGGTTCTGGTAAATGATGGGGTGAGGAGGGGCTCGTTGGCTCCCACCAGTCCCCCTGTCTGGTCTA
+
>A>AADFFAFFFGGGGFFFCECFCFEEEFGHHGGGGGFFCFGGAEGGHGGHHGGCF1BBFHEFGGHHHHE?EG>EFHBGBFBGGHHHHFBGFAEGGGFHH/GH/?<00?F11??FD?F2?G?2FGB//</??FH0//>>-C/0<<ACC;--:::.CBG/CFB-;CFG.FF/C:FBF00CFGD.-.E?;DFE9/;9////;/;//;.AB.FFF?.;>BBA-;9;.9B/A.:A.A.FBBBAA-.;/;;////;
@M05620:37:000000000-D9766:1:1101:19886:8149 1:N:0:35
ACCACACCTTCTACAATGAGCTGCGTGTGGCTCCCGAGGAGCACCCCGTGCTGCTGACCGAGGCCCCCCTGAACCCCAAGGCCAACCGCGAGAAGATGACCCAGGTGAGTGGCCCGCTACCTCTTCTGGTGGCCGCCTCCCTCCTTCCTGGCCTCCCGGAGCTGCGCCCTTTCTCACTGGTTCTCTCTTCTGCCGTTTTCCGTAGGACTCTCTTCTCTGACCTGAGTCTCCTTTGGAACTCTGCAGGTTCT
+
A11AA?AAFFFFFGGDBBGFEGFF00AEF0FGHFGE0AA/ECFGCEGGEEGEGHHHFHHGEGEEGGGEEEGHHHHGGGGHGHHGHCEGGGGGCFHFGFHFFCGGCCGHGDFFFHHGGGGGHHHHHHHHHHHCGHGGGGGHGHHGHGGGGGGGGGGGGGGGGGGGGG@F@@FFFFFFFFFFFFFFFFFFFFFFFF@BBFFFFFFFFFFFFFFFFFFFFFFFFFFFFFFFFFFFFFFFEFFFFFFFFFFFFFF
@M05620:37:000000000-D9766:1:1101:24077:8188 1:N:0:35
GAGGCTGCTTTGGAAGAACCTCATAGATTACTGCAACAGTTCCCCCTTGACCTGGAAAAGTTTCTTGCCTGGCTTACAGAAGCTGAAACACCTGCCAATGTATCCTACAGGATGCTACCCGTAAGGAAAGGCTCCTAGAAGACTCCAAGGGAGTAAAAGAGCTGATGAAACAATGGCAAGTAAGTCAGGCATTTCCGCTTTAGCAATCTTGTGGATCCAATTGAACAATTCTCAGCATTTGTACTTGTAAC
+
AAAB>AF>CDD4FFBBCG4FGGHHHEAF6ABDGB4ABFGFGF5GGEF2BBBGHGHGBAC3BDHGHHGAFGFHHHH3BBFGHFCGGBBFFG1?FGGFEGHHHHHHHHHHG@3BGH2GGBFGEE/?GBFBG00?BFFGGBFBFHBFBGFGB/?FCA@2@@@?@2F2GGHHGHHHHHGHHFHEFFF>>GD=FHEGGHDHGGDFEHDDF0<<DFFGGGCCCCHHHHCC0CGFHGFFGF09;CFFFFFFFFBFCGF
@M05620:37:000000000-D9766:1:1101:14945:8189 1:N:0:35
ACCACACCTTCTACAATGAGCTGCGTGTGGCTCCCGAGGAGCACCCCGTGCTGCTGACCGAGGCCCCCCTGAACCCCAAGGCCAACCGCGAGAAGATGACCCAGGTGAGTGGCCCGCTACCTCTTCTGGTGGCCGCCTCCCTCCTTCCTGGCCTCCCGGAGCTGCGCCCTTTCTCACTGGTTCTCTCTTCTGCCGTTTTCCGTAGGACTCTCTTCTCTGACCTGAGTCTCCTTTGGAACTCTGCAGGTTCT
+
BCCCCBBCFFFFGFGFGGGGGGHHGEGEEDHHHGGGGEEFFFHHHGGGGGGGGHGHHHHGGGGGGGGGGGGHHHHGGGGHGHHHHGGGGGGGGGHGHHHHHHHHGHHHHHHGGHHGGGGGHHHHHHHHHHHGHHGGGGGHGHHGHGGGGGGGGGGGGGGDFGGGGGFFFFFFFFFFFFFFFFFFFFFFFFFFFFFFFFFFFFFFFFFFFFFFFFFFFFFFFFFF/FFFFFFFFFFFFFFFFFFFFFFFFFF
@M05620:37:000000000-D9766:1:1101:25301:8192 1:N:0:35
ACCACACCTTCTACAATGAGCTGCGTGTGGCTCCCGAGGAGCACCCCGTGCTGCTGACCGAGGCCCCCCTGAACCCCAAGGCCAACCGCGAGAAGATGACCCAGGTGAGTGGCCAGCTACCTCTTCTGGTGGCCGCCTCCCTCCTTCCTGGCCTCCCGGAGCTGCGCCCTTTCTCACTGGTTCTCTCTTCTGCCGTTTTCCGTAGGACTCTCTTCTCTGACCTGAGTCTCCTTTGGAACTATGCAGGTTCT
+
1A>AAA1AFFFBAGGBAEGE1BE1A0ABF0GHCFEEEEGCGHGHHGCGA/EEGAAFG0BEEGEGEAEEGGGFGFA>EFECCEGEC<?>C/BB/<?G11DGFHHG/<??G1?FGF1FFF1F01><111>F<CAGC-<-.:.=GHGB0;CGGHG.9..:.A-?@.FGGG.;-BF/BFFFFF-/;BFFFFB/BFFFF@?BFFFFBBFBFFFFFFB/BFF/9:BB//9/-;BFFFBBB/B/99B/9F/BF--;FB
@M05620:37:000000000-D9766:1:1101:21400:8210 1:N:0:35
GAGGCTGCTTTGGAAGAAACTCATAGATTACTGCAACAGTTCCCCCTGGACCTGGAAAAGTTTCTTGCCTGGCTTACAGAAGCTGAAACAACTGCCAATGCATCCTACAGGATGCTACCCGTAAGGAAAGGCTCCTAGAAGACTCCAAGGGAGTAAAAGAGCTGATGAAACAATGGCAAGTAAGTCACGCATTTCCGCTTTAGCACTCTTGTGGATCCAATTGAACAATTCTCAGCATTTGTACTTGTAAC
+
AA>AAACAFFFFFGGG4GGAEEFEGHHHHHHGEGGHGHHFGHEGHG2FHBGHH2GFHHFGBFHHEE5EGHHHGC1BGHGHHFGCCGHFHFHGFHFHHEHGFFHBGGHGBB3BGEH3BG1???EEH?3BF00??FFGB4EFGHHGGFCG?//FE/<FHEGFBG1FDFFHGGHHG1GFC01<>><F<F11<F->CDHGGGGGEG0<DGHGGCGGCAGCGC0CCG0:CB0/:F9;FF0;;;CBF;;09;09;9;
@M05620:37:000000000-D9766:1:1101:12709:8215 1:N:0:35
ACCACACCTTCTACAATGAGCTGCGTGTGGCTCCCGAGGAGCACCCCGTGCTGCTGACCGAGGCCCCCCTGAACCCCAAGGCCAACCGCGAGAAGATGACACAGGTGAGTGGCCCGATACCTCTTCTGGTGGCCGCCTCCCTCCTTCCTGGCCTCCCGGCGCTGCGCCCTTTCTCACTGGTTCTCTCTTCTGCCGTTTTCCGTAGGACTCTCTTCTCTGACCTGCGTCTCCTTTGGAACTCTGCAGGTTCT
+
BBBBBBBBFFFFGGGGGGGGGGHHGGGFHGHHHGGGGGGGGHGHHGGGGGGGHHHHHHHGGGGGGGGGGGGHHHHGGGGHGHHHHGGGGGGGGGHHGHHH22FGH1?1FFGEGCHG--<CHHHFHHHHFHHGHHGGGGGHGHHG/CFGGGGGGGGGG.A-BG-@DFFFFFFFF/B;BFFFBFFFFFFFFFFFFFFFFFFFFDFF..BFFFFFFFFFF/;BFF/;.:ABFFFFFF/9B/BFFFBFFFF.:9;
@M05620:37:000000000-D9766:1:1101:11463:8219 1:N:0:35
ACCACACCTTCTACAATGAGCTGCGTGTGGCTCCCGAGGAGCACCCCGTGCTGCTGACCGAGGCCCCCCTGAACCCCAAGGCCAACCGCGAGAAGATGACCCAGGTGAGTGGCCCGCTACCTCTTCTGGTGGCCGCCTCCCTCCTTCCTGGCCTCCCGGAGCTGCGCCCTTTCTCACTGGTTCTCTCTTCTGCCGTTTTCCGTAGGACTCTCTTCTCTGACCTGAGTCTCCTTTGGAACTCTGCAGGTTCT
+
ABB>ABBBFFFFFGGGGFAAEDFFEA2BAEHHAFGDEEGFGHAGHGGEA1EFFGGBAGHG?ECGGEGGGGG2GEGGGG/GC?FHHG/<BB>BCAFFDFD2FHHHGFGHFGGGFHHGGGGGHHHHHHFHHFGFHHGGGGFEGBGFFFEFGFGGGEFEEGG?CFFFF?FFFFEFFFFFFFFFFFFFFFFFFFFFFFFA?FFFFFFFFFFFFFFFFFFFFFFFFFFFBFFFFFFFFFFBFFFFFFFFFFFAFFF
@M05620:37:000000000-D9766:1:1101:9956:8220 1:N:0:35
AGTGCCAGCTCTCAATCGCACAGGGGACCCAGCGCCTGGCCCCTCCATCCAGAAAACCTATGACCTCACCCGCTACCTGGAGCACCAACGCCGCGGCTTGGCTCCCACCAATGTGAGTATCCAGCGCAGCAATCTGGGAGGTGGGGAGGAGTGAGGACCTGGGGAAAGACAGTCCTAACCCTGGAGGGTTCTGGAAAATGATGGGGTGAGGAGGGGCCCTTTGGCTCCCACCAGTCTCCCTGTCTGCTCTA
+
3>>AAF5@AFB54AFFGFFAE2B4FEDEAEHF2AAAABFH2GEEGGGFECFFDFCHFFGCGFEGGHHHHHFGGEEGHFHH1FG1FGHAEA?E/>//><>//0?1//0?E/FCFGBGGG1?<1<<FC?@--=CDGHHHB..-.;E-:.@@A.9;09.0..//;.?EAEGBFFFCFFGGF.A.9;;B9AB.;FFBF/;FB/9/;/FAADBEF.9.;----99;///;//..BFDF?/;/99/FB/////BB//
@M05620:37:000000000-D9766:1:1101:24223:8232 1:N:0:35
GAGGCTGCTTTGGAAGAACCTCATAGATTACTGCAACAGTTCCCCCTGGACCTGGAAAAGTTTCTTGCCTGGCTTACAGAAGCTGAAACACCTGCCAATGCATCCTACAGGATGCTACCCGTAAGGAAAGGCTCCTAGAAGACTCCAAGGGAGTAAAAGAGCTGATGAAACAATGGCAAGTAAGTCAGGCATTTCCGCTTTAGCACTCTTGTGGATCCAATTGAACAATTCTCAGCATTTGTACTTGTAAC
+
AAA@AAF1BFFBFBBFGG1FFGHHHGGGGHHHHBAGFHHHHDEGGFEBAFBGHGEBBDCFBEHHHHHGGHFHHGHEGHHHEFGHHFDGG>0EGHHFHFHHFFHHHHHHHG0FGH0GGBFFE?E>GBGHFB0FGG/GGGHHHH0FGHFHFF?GACFDHH1FH011FGHHHHHHGGHGGGHGGGHHFGGGFHHHGHBGGGCGGHGDG0<CGHFCBEC0CGHHHE0<GHHFGFBBFF0FFFGGFCFFGGF;;BF
@M05620:37:000000000-D9766:1:1101:19609:8232 1:N:0:35
ACCACACCTTCTACAATGAGCTGCGTGTGGCTCCCGAGGAGCACCCCGTGCTGCTGACCGAGGCCCCCCTGAACCCCAAGGCCAACCGCGAGAAGATGACCCAGGTGAGTGGCCCGCTACCTCTTCTGGTGGCCGCCTCCCTCCTTCCTGGCCTCCCGGAGCTGCGCCCTTTCTCACTGGTTCTCTCTTCTGCCGTTTTCCGTAGGACTCTCTTCTCTGACCTGAGTCTCCTTTGGAACTCTGCAGGTTCT
+
BBBBBBBBFFFFGGGGGGGGGFHFGEEECEHGHGGFGGEGGHHHHGGGGGGFHHGHHHHGGGGGGGGGGGGHHGHGGGGHGHHHHGGGGGGGGGHGFHHHHHHHGHHHHHHGGHHGGGGGHHHHHHHHGHHGHHGGGGGHGHHGHGGGGGGGGGGGGGGCGGGGGGFFFFFFFFFFFFFFFFFFFFFFFFFFFFFFFFFFFFFFFFFFFFFFFFFFFFFFFFFFFFFFFFFFFFFFFFFFFFFFFFFFFFF
@M05620:37:000000000-D9766:1:1101:10066:8260 1:N:0:35
GAGGCTGCTTTGGAAGAAACTCATAGATTACTGCAACAGTTCCCCCTGGACCTGGAAAAGTTTCTTGCCTGGCTTACAGAAGCTGAAACAACTGCCAATGCATCCTACAGGATGCTACCCGTAAGGAAAGACTCCTAGAAGACTCCAAGTGAGTAAAATAGCGGATGAAACAATGGCAAGTAAGTCAGGCATTTCCGCTTTAGCACTCTTGTGGAGCCAATTGAACAACTCCCATCCTTCGTACTTGTAAC
+
A?ABBBFACFFFGGGGFGGGGGHHHGHFFHGFGHHHFHHFFGHDGGEGAFBGFFFG3F2GGHFHHHHFHFBFHHHHHFGHHHHHHHHHHHHHHHHGHHHHF4BFG3FHG33?3BF34B???/>/0BFHFB32?BB??FHFFF23B2BGF3BFG333?G2<@</<B?@GHFGCE11?0>F.>>1F1=1>00<>0===.<<.CG0DFFF:;0:;CCF./;CCCGGGB0CB.;=099;C.;;0.;/99;;FCB9
@M05620:37:000000000-D9766:1:1101:22512:8263 1:N:0:35
ACCACACCTTCTACAATGAGCTGCGTGTGGCTCCCGAGGAGCACCCCGTGCTGCTGACCGAGGCCCCCCTGAACCCCAAGGCCAACCGCGAGAAGATGACCCAGGTGAGTGGCCCGCTACCTCTTCTGGTGGCCGCCTCCCTCCTTCCTGGCCTCCCGGAGCTGCGCCCTTTCTCACTGGTTCTCTCTTCTGCCGTTTTCCGTAGCACTCTCTTCTCTGACCTGAGTCTCCTTTGGACCTCTGCAGGTTCT
+
ABBBBBBBFFFFGFGBGGGGGGHHGGGGHCGHHGGGGGGGGHHHHGGGGGGGHHHHHHHGFGGGGGGGGGGHHHHGGGGHGHHHHGGGGGGGGGHHHH2FHFCF/?GFFDG<FHF---->0<<G00=G0=C.C<@F-:EHA/C.G9FFFF/FA0CECE----9/;-@F-DF/9/FBBBFBFFB9BB:FBBB/BB-AFF?FB.:AD.///;99B///;://BFB.:.9/9BBFFBFBF/::;//BBF.A/B;
@M05620:37:000000000-D9766:1:1101:5232:8267 1:N:0:35
ACCACACCTTCTACAATGAGCTGCGTGTGGCTCCCGAGGAGCACCCCGTGCTGCTGACCGAGGCCCCCCTGAACCCCAAGGCCAACCGCGAGAAGATGACCCAGGTGAGTGGCCCGCTACCTCTTCTGGTGGCCGCCTCCCTCCTTCCTGGCCTCCCGGAGCTGCGCCCTTTCTCACTGGTTCTCTCTTCTGCCGTTTTCCGTAGGACTCTCTTCTCTGACCTGCGTCTCCTTTGGAACTCTGCAGGTTCT
+
AAAAAAA1BCFFGGGGGG11FAGHGGGBFEFHHFFECGGEGHCHHGGGGGGGHHHHHHHEEGGGGGGGGGGHFGHGGGGHGHHHHGGGGG/>CGHFGFHHHHHHGHGHHHGGGHHGGGGGHHHHHHHHHHHGHHGGGGGHGHHGHGGGGGGGGGGGGGG?AAGGG-@B@@BFFFFFFFFFFFFFFFFFFFFFFF@BBFFFFFFFFFFFFFFFFFFFFFFFFFFF-;B@FFFFFFFFFFFFFFFFFFFFFFF
@M05620:37:000000000-D9766:1:1101:6043:8275 1:N:0:35
GAGGCTGCTTTGGCAGAAACTCATAGATTACTGCAACAGTTCCCCCTGGACCTGGAAACGTTTCTTGCCTGGCTTCCAGAAGCTGACACACCTGCCAATGCATCCTACAGGCTGCTCCCCTTACGGAACGGCTCCTAGCCGCCTCCCCGGGAGTACCAGAGCTGCTGCCACCCTTGCACGTCCGTCCGGCCTTTCCGCTTTAGCCCTCTTGTGGCTCCAATTGAACCATTCTCAGCATGTGTCCTTGTCAC
+
33AAB?F3FFFFGFFECGGGGGGBH5DGGFGHEF4FCABDFGHHHGEG2BGFGGFBB3BFGE3BA55BFGGBBB1BGAABB3B3332BBF113311B33BBFG4BBFG3BFAGCFHHBFE0B33//?/<?EDGGGB111B//B//?/?CGG-->0>11>0>0<C/<G0</CGGE/<GG0:.:C-:GCC-;;E/FFBEDGFG;B0//;.FFBBBD?.99/FF//;//;.;/;FF/;9///9;;/:FBFBBF/
@M05620:37:000000000-D9766:1:1101:7632:8279 1:N:0:35
ACCACACCTTCTACAATGAGCTGCGTGTGGCTCCCGAGGAGCACCCCGTGCTGCTGACCGAGGCCCCCCTGAACCCCAAGGCCAACCGCGAGAAGATGACCCAGGTGAGTGGCCCGCTACCTCTTCTGGTGGCCGCCTCCCTCCTTCCTGGCCTCCCGGAGCTGCGCCCTTTCTCACTGGTTCTCTCTTCTGCCGTTTTCCGTAGGACTCTCTTCTCTGACCTGCGTCTCCTTTGGAACTCTGCAGGTTCT
+
BBBBBBB>BFFFGGGGGG5FGGHHGGGA4EHGHFFFDEEGDHGHHGGFEFGGGHGHHHHEECCGGGGGGGGHFHHGGGGHGHHHHGGGGG>BGGHEGHFHHFFHEFG1F<FCGHCC@@CGFHFHHFDGFGHGHFCGCDGHGGHDHGGFFGFGFBFGEFG---9BBBFFFFFFFFFFFBFFFFFBFFBFFFFFFFDFFFFFFFFFFDBBBFFFFFFFF9FFFFFF.@DAFFFFFFFFFFFFFFFFBFEFFFB
@M05620:37:000000000-D9766:1:1101:21765:8289 1:N:0:35
ACCACACCTTCTACAATGAGCTGCGTGTGGCTCCCGAGGAGCACCCCGTGCTGCTGACCGAGGCCCCCCTGAACCCCAAGGCCAACCGCGAGAAGATGACCCAGGTGAGGTGCCCCCTACCTCTTCTTGTTGCCGCCTCCCCCCCTCCTTGCCTCCCCGACCTTCGCCCTTTCTTACTTGTTCTCTCTTCTTCCGGTTTCCGTAGGACTCTTCTTTCTTACCTTAGTCTCCTTTTGAACTCTTCAGGGTCT
+
CCCCCCCBFFFFGGGGGGDGGGHHGGGEHGHHHGGGGGGGGHHHHGGGGGGGHHHHHHHGGGGGGGGGGGGHHHHGGGGHGHHHHGGGGGCGGGHHHHHBHHH/??11=00?=GH.>-.>F111>100=00<0<-<C..CE..A-;.:/0;9C00;E.;---.00.9;A-BF0000;0:B9B000000;0000;.-;DF0B.:9.:0;//000;000000;B:0000900;0BF0F.B0090000;;.;//
@M05620:37:000000000-D9766:1:1101:3622:8298 1:N:0:35
AGTGCCACCTCTCCATCGCACAGGGTACCCAGGGCCTGGCCCCTCCATCCAGAAACCCTATGACCTCACCCCCTACCTCGAGCACCCACTCCGCAGCTTGACTGGGACCTCTGTGCACATCCCGCGTCGGCCTCTGGGCTTTGGCGCGGCGTGCGGCGTCGGCGCCCGCCCGTACTGACCCTGGCGGGTTCTGGTAAATGCTGGGGTGAGGAGGCGCTCTTTGGCTCCCTCCAGTCCCCCTGTCTGGCCTA
+
>>1>>DD1BCFFGGGABA1FEAG0FA011BA000BB0BFH0GGEGG01D0BF10F0BEF01BAFGABFGFF/>/?FG11BB/B>FHF?EH0B>?/>/B1>01BFH/BB?GEGFD2121<BGG//BCG/>@//CGG1C0<0>F101<.AGGGGGFGA;-;-99-;99-99@@-@-AF//;:-;;A-9--;9AFFFF;;/BF//;B--;@---/-;--9-A;FF/;B/9AF-BB-B/BF/AF@-/:BFF/;B/
@M05620:37:000000000-D9766:1:1101:9299:8304 1:N:0:35
ACCACACCTTCTACAATGAGCTGCGTGTGGCTCCCGAGGAGCACCCCGTGCTGCTGACCGAGGCCCCCCTGAACCCCAAGGCCAACCGCGAGAAGATGACCCAGGTGAGTGGCCCGCTACCTCTTCTGGTGGCCGCCTCCCTCCTTCCTGGCCTCCCGGAGCTGCGCCCTTTCTCACTGGTTCTCTCTTCTGCCGTTTTCCGTAGGACTCTCTTCTCTGACCTGAGTCTCCTTTGGAACTCTGCAGGTTCT
+
BBBBBBBBFFFFGGGGGFGGGFHHGEGEGGHHHGGGGGGGGHHHHGGGGGGGGFHHGHHGGGGGGGGGGGGHHHHGGGGHGHHHHGGGGGGGGGHGHHHHHHHHGHHHHHHGGHHGGGGGHHHHHHHHHHHGAHGGGGGHGHHGHGGGGGGGGGGGGGGFGGGGGGFFFFFFFFFFFFFFFFFFFFFFFFFFFFFFFFFFFFFFFFFFFFFFFFFFFFFFFFFFFFFFFFFFFFFFFFFFFFFFFFFFFFF
@M05620:37:000000000-D9766:1:1101:20029:8305 1:N:0:35
ACCACACCTTCTACAATGAGCTGCGTGTGGCTCCCGAGGAGCACCCCGTGCTGCTGACCGAGGCCCCCCTGAACCCCAAGGCCAACCGCGAGAAGATGACCCAGGTGAGTGGCCCGCTACCTCTTCTGGTGGCCGCCTCCCTCCTTCCTGGCCTCCCGGAGCTGCGCCCTTTCTCACTGGTTCTCTCTTCTGCCGTTTTCCGTAGGACTCTCTTCTCTGACCTGAGTCTCCTTTGGAACTCTGCAGGTTCT
+
CCCCCCCCFFFFGGGGGGGGGGHHGGGEEGHHHGGGGGGGGHHHHGGGGGGGHHHHHHHGGGGGGGGGGGGHHHHGGGGHGHHHHGGGGGGGGGHHHHHHHHHHGHHGHHHGGHHGGGGGHHHHHHHHHHHGHHGGGGGHGHHGHGGGGGGGGGGGGGGGGGGGGGFFFFFFFFFFFFFFFFFFFFFFFFFFFFFFFFFFFFFFFFFFFFFFFFFFFFFFFFFFEFFFFFFFFFFFFFFFFFFFFFFFFFF
@M05620:37:000000000-D9766:1:1101:25859:8308 1:N:0:35
AGTGCCAGCTCTCAATCGCACAGGGGACCCAGGGCCTGGCCCCTCCATCCAGAAAACCTATGACCTCACCCGCTACCTGGAGCACCAACTCCGCAGCTTGGCTGGGACCTATGTGAGTATCCAGCGTAGGAATCTGGGAGTTGGGGAGGAGTGAGGAGTTGGGGAAAGAAAGTCCTAACCGTGGAGGGTTCTGGTAAATGATGGGGTGAGGAGGGGCTCTTTGGATCCCACCAGTCCCCATGTCTGGTCTA
+
AA3AAFFFBFFFGFGFBFFFF2FFAFEE2EHHGEEDAFHH2GGEFGHHGGHFB3EGHGFFFG5GHHHHHAFFGE?FHHHGFGHHHFHHGGHHGGGE@FBBEGFGDA00E??GG33BGBG3333BFCGGG/@@2FFDF0GF/??GF?F?D><0<0<C0</<0/<-.:.;G.:;00:=0;;C@AEF.CAFDGGG0B09;BFFFFFGGGA9.../;D;-B=.BFFFB/9BBB9FD..9999A../:FB//;BB9
@M05620:37:000000000-D9766:1:1101:13718:8308 1:N:0:35
ACCACACCTTCTACAATGAGCTGCGTGTGGCTCCCGAGGAGCACCCCGTGCTGCTGACCGAGGCCCCCCTGAACCCCAAGGCCAACCGCGAGAAGATGACCCAGGTGCGTGGCCCGCTACCTCTTCTGGTGGCCGCCTCCCTCCTTCCTGGCCTCCCGGAGCTGCGCCCTTTCTCACTGGTTCTCTCTTCTGCCGTTTTCCGTAGGACTCTCTTCTCTGACCTGCGTCTCCTTTGGAACTCTGCAGGTTCT
+
BBBABBBAFFFFGGGGGG5AF5GCEEEBCEGGAFFEDGGGGHHHHGGEGGGFHHHHHHHEEGCGGAEGGGGFHCFGGGDH/?GFHG//BD@</D<CD1?1FFEHECG1<?E?DHHGGGGGFFHHHHHHHHHGFHCGGGDHGGFGGFBFFFFFGFGGGD?-9AFGFBBF?BFFFFFBFFFFFFBBFFFFFFFFFF-AABEFFFFADDFFFEFFFFFFFFFBBFFFF?FBDFFFFFFEFFFFFFFFFFFFFFF
@M05620:37:000000000-D9766:1:1101:6761:8318 1:N:0:35
AGTGCCAGCTCTCAATCGCACAGGGGACCCAGGGCCTGGCCCCTCCATCCAGAAAACCTATGACCTCACCCGCTACCTGGAGCACCAACTCCGCAGCTTGGCTGGGACCTATGTGAGTATCCAGCGTAGGAATCTGGGAGTTGGGGAGGAGTGAGGAGTTGGGGAAAGACAGTCCTAACCGTGGAGGGTTCTGGTAAATGATGGGGTGAGGAGGGGCTCTTTGGCTCCCACCAGTCCCCCTGTCTGGTCTA
+
>ABBAFBFBFFFG4BBGAFGEEBGF2FGGGHHGGGGGFHHHHGHGGFHHHFFHFHHHGHHHHFHHHCHHHHGGGFFHHG?BFF?FG1GEFHHGF/EEFHHGHHFEFHHGHHHHHHGHGHHHHFHHGCEGGHHHHHHHHGGEHHHGGGGCGGHHHHHHDHHHHGFGGFHFHGHFFHHHHHHGFFGGGGG;9FFGGCFGGGGGFGGGGFFFFFFFFFFFFFFFFFFFFFFFFFDFAFFFFFFFFFFFFFFBF9
@M05620:37:000000000-D9766:1:1101:9314:8320 1:N:0:35
AGTGCCAGCTCTCAATCGCACAGGGGACCCAGGGCCTGGCCCCTCCATCCAGAAAACCTATGACCTCACCCGCTACCTGGAGCACCAACTCCGCAGCTTGGCTGGGACCTATGTGAGTATCCAGCGTAGGAATCTGGGAGTTGGGGAGGAGTGAGGAGTTGGGGAAAGACAGTCCTAACCGTGGAGGGTTCTGGTAAATGATGGGGTGAGGAGGGGCTCTTTGGCTCCCACCAGTCCCCCTGTCTGGTCTA
+
>AABBFBCAFCFFGGGGAFFEE4FBEEGGGHHGAEGGFGGHHGDFGFHHHHHHFFHHGF3FGHHHHHHHFGGG>@EHDHFGGH1FGHHGHFHEFFGGHHHGFC?EGFHGC?FFFGFDGHDDHHHHGCECGGHF2FGFHFC?FDHGGGGGGGG<GD<CAHGH/CCEAHFFFGGGHHHB::GGC9A?E.B;.;FBFGFFFFBBCB0C.DFFFAFD?>FA9E99/9///:AFFAFEFFFFFFF-EFFFFFB:B9
@M05620:37:000000000-D9766:1:1101:5562:8330 1:N:0:35
GCGGCTGCTTTGGCAGAAACTCATAGATTACTGCCACAGTTCCCCCTGTACCTGGAACCGTTTCTTGCCTGGCTTCCAGAAGCTGCCACAACTGCCCATGCATCCTACAGGCTGCTCCCCTTAAGGAAAGGCTCCTCGACGCCTTCACGGGAGTACACGAGCTGATGCACCCCTGGCACGTCCGTCCGGCCTTTCCGCTTTAGAAATCTTGTGGATCCAATTGACCCATTCTCAGCATTTGTACTTGTAAC
+
>11AAA@AFDBBG1GA101FFE13DDFG31BFAF0AG0B1BDFHHGAF12D2210BBB/AAF0BDF1BGHHGHB0>FGG1FFGB1BFBBB>/B0BB/@0BBGH@0BBGEGH/GFGHH>FE0B11BF100BBGHHGH0A//>/BG/@1<FCC/>A0?11>><>E<1FGG0DGE-C.=GG:CG.C@GG.AAAACGFBBEGGGGGG0;0;CFFFFGG0;FFFFFFFFBFFAB:BFF;;:F;;FFF/BFFFF/B9
@M05620:37:000000000-D9766:1:1101:6741:8331 1:N:0:35
AGTGCCAGCTCTCCATCGCACAGGGGACCCAGGGCCTGGCCCCTCCATCCAGAAAACCTATGACCTCACCCGCTACCTGGCGCACCCCCTCCGCAGCTTGGCTGGGACCTATGTGAGTATCCAGCGTAGGAATCTGGGCGTTGGGGAGGAGTGCGGAGTTGGGGAAAGACAGTCCTAACCGTGGAGGGTTCTGGTAAATGATGGGGTGAGGAGGGGCTCTTTGGCTCCCACCAGTCCCCCTGTCTGGTCTA
+
>A>3>BFFBFFFGGGGBAE2E2GAF2BAEBBG2BABBFHHHHGHGGHHHFHHGHHBGEHHFAGHH@BGHHH>E>>>GGBF1>?EFGE/>EE/<E/E>GBFDHHGGGHHGHHHHHHFHHHHHHFHHGG/AFFFGHHHHH.ADGGHGG.<D.=;G0;C:CFGGGGGA.9F/;/CFGGGFBFGGGGG?EFFFFFFFFFFFFFFFFFFFFFFFFFBDFFFFFFFFFFFFFFFFFFFEFFFFFFFFFFFFFFFFFF
@M05620:37:000000000-D9766:1:1101:6344:8339 1:N:0:35
ACCACACCTTCTACAATGAGCTGCGTGTGGCTCCCGAGGAGCACCCCGTGCTGCTGACCGAGGCCCCCCTGAACCCCAAGGCCAACCGCGAGAAGATGACACAGTAGAGTGGCCCGACACCTCTTCGGGTGCCCGCCTCCCTCCCTCCTGGCCTCCCGGAGCCGCTCCCTCTCTCACTTGTTCTCTCTTATGCCGTTTTCCGTCGCACTCTCTTCTCTGACCTGCCTCTCCTCTTGCTCTGCGCATGATCT
+
BBABBBBBFFFFGGGGFGGGGGHGGFGGHDHHHGGFAEGEAHHHHGGGFEGFDFGHHHHGGGCGFGGGGGGHGHGGGGGHGHHHHGGGGGGGGGHCGHE?2?2?11?1?1?/?CF---<<<GGBGF..<.-./;.;:.C../:.99CEB//;.09.;.:-@D.-9-9A.9..//99///99;/;FFF/:/:///-;.;9/9.B.----99BFF/B:B/9/;9/...;;B/9/.;////;///-99.9/99/
@M05620:37:000000000-D9766:1:1101:14476:8341 1:N:0:35
GCGGCTGCTTTGGAAGAAACTCATAGATTACTGCCACAGTTCCCCCTGGACCTGGAACCGTTTCTTGCCTGGCTTACAGAAGCTGAAACAACTGCCAATGCATCCTACAGGATGCTACCCGTAAGGAAAGGCTCCTCGAAGACTCCACGGGAGTACAAGAGCTGATGAAACAATGGCAAGTAAGTCAGGCATTTCCGCTTTAGCACTCTTGTGGATCCAATTGAACAATTCTCAGCATTTGTACTTGTAAC
+
>>>>A>>>FFB1BFFFEGFGFGGHFFHHH1BGHH01BBBADFGHHGEF/ABBGG0FG1/ABEHHDGGGHHHHHHF1BGHGHHHGG1BGGBGHGGHH@@GGHHHHHHHHGHHHHHHHGHHHGGGCHG1GHGHHHHGH0BE0?/GHHHG0?CG/CG01?1FGHHHHHGH1<<GG.FGHHHHGHFDG=GGHHHHHFHHHGGGGEHCHGHHGHHGFGG0BFGGGGBFGGGGGGGGGGGGGGGGGGGGGGGGGGFB
@M05620:37:000000000-D9766:1:1101:11874:8342 1:N:0:35
ACCACACCTTCTACAATGAGCTGCGTGTGGCTCCCGAGGAGCACCCCGTGCTGCTGACCGAGGCCCCCCTGAACCCCAAGGCCAACCGCGAGAAGATGACCCAGGTGAGTGGCCCGCTACCTCTTCTGGTGGCCGCCTCCCTCCTTCCTGGCCTCCCGGAGCTGCGCCCTTTCTCACTGGTTCTCTCTTCTGCCGTTTTCCGTAGGACTCTCTTCTCTGACCTGAGTCTCCTTTGGAACTCTGCAGGTTCT
+
CCCCCCCCFFFFGGGGGGGFGGHHGEGEEGHHHGGGGGGFGHHHHGGGEGGGHHHHHHHGGGGGGGGGGGGHHHHGGGGHGHHHHGGGGGGGGGGHHGHGHHFHGHHGHHEGGHHGGGGGHHHHHHHHHHHGHHGGGGGHGHHGHGGGGGGGGGGGGGGDFGGGGGFFFFFFFFFFFFFFFFFFFFFFFFFFFFFFFFFFFFFEFFFFFFFFFFFFFFFFFFFFEFFFFFFFFFFFBFFFFFFFFFFFFFF
@M05620:37:000000000-D9766:1:1101:9440:8352 1:N:0:35
AGTGCCAGCTCTCAATCGCACAGGGGACCCAGGGCCTGGCCCCTCCATCCAGAAAACCTATGACCTCACCCGCTACCTGGAGCACCACCTCCGGAGCCTGGCTCGCACCTATGTGAGTATCCAGCGCAGCAATCTGGGAGTTGGCGAGGAGTGAGGACTTGGGGAAAGACAGTCGTAACCGTGGAGGGTACTGGCAAATGATGGGGTGAGGAGGGGCTCTTTGCCTCCCACCAGACCCCCTGTCTGCACTA
+
AAAAAFF4>FFFGGGGGGG2E?FEFGAAAEHHA2BE2AFG2FEGGGG5FGHH3CFFHGHAGHBHGHGHHHFGG>@EHGFH2FGHGHH1?CGHE/?/E/?F?G23>/<>DGHHHFHHH>GHHHHFH//A@/??BFHHHGHG.<1>1>-AC?ACHGHHC./0;<ECEGEFGGGGFG.;AFGGGEEDDF.9;/;;FF.;FFFFFFF/..;@EFFFDFAFFFFF/;9/;FFEA.9AF..9:.9-@.9:BB//B9;
@M05620:37:000000000-D9766:1:1101:6331:8354 1:N:0:35
ACCACACCTTCTACAATGAGCTGCGTGTGGCTCCCGAGGAGCACCCCGTGCTGCTGACCGAGGCCCCCCTGAACCCCAAGGCCAACCGCGAGAAGATGACAGAGGAGCGTCGCCCGATACCTCCTGTGGTCGCCGTCTCTCTCCCTCCTGGCCTCCCGGCGTTGCGCCATTTCTCACTGGCTCTCTCTTACGCCGTTTCCCGTAGCTCTCTCCTCTGTGACCTGTGTCTCCTTTGGAACTCTGCAGGCTAT
+
CCCCCCCCFFFFGGGGGGGGGGHHGFFFHGHHHGGGGGGGGHHHHGGGGGGGHHHHHHHGGGGGGGGGGGGHHHHGGGGHGHHHHGGGGGGGGGHHHHGHF22?F0C/@//--<>-----<D0.<:<0/:0--;--;.;0C0:;///;/0/.;0:9..;B---;9-;9.90:B0900:;9.B0BFB00;00..-9;A/000.9-..0;F9BF/BBF0900;90/90;B000:900/;0;BB000;0..900
@M05620:37:000000000-D9766:1:1101:15436:8356 1:N:0:35
GAGGCTGCTTTGGAAGAAACTCATAGATTACTGCAACAGTTCCCCCTGGACCTGGAAAAGTTTCTTGCCTGGCTTACAGAAGCTGAAACAACTGCCAATGCATCCTACAGGATGCTACCCGTAAGGAAAGGCTCCTAGAAGACTCCAAGGGAGTAAAAGAGCTGATGAAACAATGGCAAGTAAGTCAGGCATTTCCGCTTTAGCACTCTTGTGGATCCAATTGAACAATTCTCAGCATTTGTACTTGTAAC
+
BABBBB@BFFFFGGFGGGGGGGGHFGGHHHHGHHHHHAHHHFHHHGGFHHHHHHHHFFFHGHHHHHHHHHHGHHHHHGGFGHGHHGEFGHHHHHHGHHHHEGHGHHHHHH3FGHHHHHHEE?EGHFGHH?0FFHGHHHHHGHGFGFHHH/EHGDGFHHDFFGHFGHHHHHHHHGHGFHFFFGBG>F1FCGGHGHGHGGCGGF<DGHHEHHF;C?GGGGHFFGHGFHC;<FCBFFBB9CFFGGCFFFFF;C;
@M05620:37:000000000-D9766:1:1101:15415:8357 1:N:0:35
GCTGCTGCTTTTGAATCAACTCATAGATTCCTGCCCCAGTTCCCCCTGTCCCTGTAACCGTTTCTTGCCTGGCTTCCAGAAGCTGCAACAACTGCCCATGCATCCTACAGGATGCTACCCGTACGGCAAGGCTCCTCGACGCCTCCACGGGCGTCCACGAGCTGATGCAACACTGGCAAGTACGTCAGGCATTTCCGCTTTAGCACTCTTGTGGCTCCAATTGAACAATTCTCAGCATTTGTACTTGTAAC
+
>>>>ABBBBF3@B1BA31BFAFBD3DDGFDFGHHHGG0B1DDGHHG0BBBB1B1ADFFGEEGFFDFBBGHHHHFBBFHHAFGH@BBFHG0BFBBBGF1BFHFHHGFGH1GHCHHHHBHHHAFG/>E/E>FGHHHGHFFG/C/BHGHHCFGG/AC->E0CCGGGHHHH0C0C..<0GHHHGH00;;F.CFG?FGGGGGGGGGGGGBFFGGGGGGG-AFFFFFFFFFFBFFFFFFFFFFFFFFFFFFFFF/FF
@M05620:37:000000000-D9766:1:1101:12119:8383 1:N:0:35
GAGGCTGCTTTGGAAGAAACTCATAGATTACTGCAACAGTTCACCCTGGACCTGGAAAAGATTCTTGCCTGGATTACAGAAGCTGAAACAACTGCCAATGCCTCCTACAGGATGCTACCCGTAAGCAAAGGGCCCTAGAAGACCCTAAGGGAGTAAAAGAGCTGATGAAACAATGGCTAGTAATCCAGGCAGTCCCGTTTTAGCACTCTCGCGTATCCAATTGAACAATTCTTAGCATTTGTACAGGTAAC
+
AAA1>>>AFB@DEBA11B11B1B3AG1F31BDBGF1BAF1BF2DFHAAG0BABBG0BDGH/BBFF2DBBFG/B1A1BGDEB1BBADB1B0>/1B1B1@11@11BFF1B110>11B1B10B>?//011010B//?//B0BB11BB<0BB0BFG/?FG@F@F@F@BG11@1110??11?010>1=111<10>..0/</-.=/.</==<0CG0..-:;;.B0C000;900;99;0000009090;0900:;000
@M05620:37:000000000-D9766:1:1101:23330:8384 1:N:0:35
ACCACACCTTCTACAATGAGCTGCGTGTGGCTCCCGAGGAGCACCCCGTGCTGCTGACCGAGGCCCCCCTGAACCCCAAGGCCAACCGCGAGAAGATGACCCAGGTGAGTGGCCCGCTACCTCTTCTGGTGGCCGCCTCCCTCCTTCCTGGCCTCCCGGAGCTGCGCCCTTTCTCACTGGTTCTCTCTTCTGCCGTTTTCCGTAGGACTCTCTTCTCTGACCTGAGTCTCCTTTGGAACTCTGCAGGTTCT
+
CCCCCCCCFFFFGGGGGGGGGGHHGEGEFGHHHGGGGECFGHHHHGGGGFGGHHGHHGHGGGGGGGGGGGGHHHHGGGGHGHHHHGGGGGGGGGHHHHHHHHHHGHHFHHHGGHHGGGGGHHHHGHHHHHHGHHGGGGGHGHHGHGGGGGGGGGGGGGGGGGGGGGFFFFFFFFFFFFFFFFFFFFFFFFFFFFFFFFFFFFFFFFFFFFFFFFFFFFFFFFFFFFFFFFFFFFFFFFFFFFFFFFFFFFF
@M05620:37:000000000-D9766:1:1101:3972:8393 1:N:0:35
AGTGCCAGCTCTCAATCGCACAGGGGACCCAGGGCCTGGCCCCTCCATCCAGAAAACCTATGACCTCACCCGCTACCTGGAGCACCAACTCCGCAGCTTGGCTGGGACCTATGTGAGTATCCAGCGTAGGAATCTGGGAGTTGGGGAGGAGTGAGGAGTTGGGGAAAGACAGTCCTAACCGTGGAGGGTTCTGGTAAATGATGGGGTGAGGAGGGGCTCTTTGGCTCCCACCAGTCCCCCTGTCTGGTCTA
+
BBBBBFFFBFFFGGGGGGGFGCGGGGGGGGHHGFGEFFHHHHGHGGHHHHFHFFCGHGHGHHFHHHHHHHHGGGGGHHHHHHHHHHHHGHHHGGGGGHHHGHHGGGGHGHFHHHHHHHFFHHHGHGGGGGGHHHHHHHFFEHHHGGGGGGGHGHHGGGHHHHFCEDEEHHHHHHHHGGHHFGGGAEGGEGGGGGGFFFFGGGGGGGFFEF?FDFFFFFFFFFFFFFFFFFFFFFFFFFFFFFFFFFFFFFF
@M05620:37:000000000-D9766:1:1101:22907:8408 1:N:0:35
ACCACACCTTCTACAATGAGCTGCGTGTGGCTCCCGAGGAGCACCCCGTGCTGCTGACCGAGGCCCCCCTGAACCCCAAGGCCAGCCGCGAGAAGATGACCCAGGTGAGCGGCCCGCTACCTCTTCTGGCGGCAGCCTCCCTCCTTCCTGGCCTCCCGGAGCTGCGCCCTTTCTCACTGGATCTCTCTTCTGCAGTTTTCCGTAGGACTCTCTTCTCTGACCTGTGTCTCCTTTGGAACTATGCAGGATCT
+
?AAABBBBFFFFGGGGGGEGFGHHGFGFHGHHHGGGGGGCGHHHHGGGEEGFGGGHHHHGGGCGFGGGGGGHHHEGFD>GGHG///?<EC>DFG<B>D2F<0FGCGC1F1<ACGGGGGGGHHHGHHEH00;AD-BGEFGFGFGGGGGGGFGFGFFEFDF;--AFFDFFAFFFFFF/FFFF/;BFFFFFFFFFF/B9FF/BBABFADBBBF/;BFFFFEB/9BFF//;/FFF/F/BFBFFF/BFEBFF./B;
@M05620:37:000000000-D9766:1:1101:14262:8426 1:N:0:35
ACCACACCTTCTACAATGAGCTGCGTGTGGCTCCCGAGGAGCACCCCGTGCTGCTGACCGAGGCCCCCCTGAACCCCAAGGCCAACCGCGAGAAGATGACCCAGGTGAGTGGCCCGCTACCTCTTCTGGTGGCCGCCTCCCTCCTTCCTGGCCTCCCGGAGCTGCGCCCTTTCTCACTGGTTCTCTCTTCTGCCGTTTTCCGTAGGACTCTCTTCTCTGACCTGAGTCTCCTTTGGAACTCTGCAGGTTCT
+
BCCCCCCCFFFFGFGGGGGGGGHHGDGEEEHHHGGEFGGGGHHHHGGGGFGGGHHHGHHGGGGGGGGGGGGHGHHGGGGHGHHHGGGCFDBDGGHHHHHHHHHHGHHHHGHGGHHGGGGGHHHHHHHHHHHGHHGGGGGHGHHGGGGGGGGGGGGGGGG?DGGGGGFFFFFFFFFFFFFFFFFFFFFFFFFFFFFFFFFFFFFFFFFFFFFFFFFFFFFFFFFFBFFFFFFFFFFFFFFFFFFFFFFFFFF
@M05620:37:000000000-D9766:1:1101:11761:8427 1:N:0:35
ACCACACCTTCTACAATGAGCTGCGTGTGGCTCCCGAGGAGCACCCCGTGCTGCTGACCGAGGCCCCCCTGAACCCCAAGGCCAACCGCGAGAAGATGACCCAGGTGAGTGGCCCGCTACCTCTTCTGGTGGCCGCCTCCCTCCTTCCTGGCCTCCCGGAGCTGCGCCCTTTCTCACTGGTTCTCTCTTCTGCCGTTTTCCGTAGGACTCTCTTCTCTGACCTGAGTCTCCTTTGGAACTCTGCAGGTTCT
+
BBBCCCCCFFFFGGGGGGGGGGHHGGGEHDGHHGGGGGGGGHHHHGGGGGGGHHHHHHHGGGGGGGGGGGGFHHHGGGGHGHHHHGGGGGGGGGHGGHGHHH/FFGHFHFFEGFHGGGGCHGHHGGHGHHHGEGGGGGGHGHHGHGGGGGGGGGGGGGGGGGGGGGFFFAFFFFFFFFFFFFFFFFFFFFFFFFFFFFFFFFFFFFFFFFFFFFFFFFFFBFFFFFFFFFFEFFFBFFFFFFFFFFFFFFB
@M05620:37:000000000-D9766:1:1101:15182:8428 1:N:0:35
AGTGCCAGCTCTCAATCGCACAGGGGACCCAGGGCCTGGCCCCTCCATCCAGAAAACCTATGACCTCACCCGCTACCTGGAGCACCAACTCCGCAGCTTGGCTGGGACCTATGTGAGTATCCAGCGTAGGAATCTGGGAGTTGGGGAGGAGTGAGGAGTTGGGGAAAGACAGTCCTAACCGTGGAGGGTTCTGGTAAATGATGGGGTGAGGAGGGGCTCTTTGGCTCCCACCAGTCCCCCTGTCTGGTCTA
+
AABBAFFFBFFFGGGGGGGGGGHHGGGGGEGGFEEGGGHHGHGCEGHHHHGHFFHHHGFFHHHHHHHHHHHGFEEEHBDHGHHHHHFHGHHHGGGGGHHHGHHGGGGHGHHHGFDGF3BGHDDFGDGD<EHHHHHGDFGFDFHHCCGGGDDHGBGFCACGHCGCEFCHFHHHHHHHFFGHG9C@DEDGG?FBFB;FGFFBFF0FEGABAF?BAAB>AAFFFFFFFEFFFFFAEFFFFFFFFFFFFFFBFFB
@M05620:37:000000000-D9766:1:1101:26707:8435 1:N:0:35
AGTGCCAGCTCTCAATCGCACAGGGGACCCAGGGCCTGGCACCTCCATACAGAAAACCTATGACCTCACCAGCTACCTGGAGCACCAACTCCGCAGCCTGGCTGGGACCTATGTGAGTATCCAGCGTAGGAATCTGGGAGTTGGGGAGGAGTGAGGAGTTGGGGAAAGACAGTCCTAACCGTGGAGGGTTCTGGTAAATGATGGGGTGAGGAGGGGCTCTTTGGCTCCCACCAGTCCCCCTGTCTGGTCTA
+
>1>>AF1FAFF3DEGGG1FGE?0C0ABEEE0GF0B/AA/001BEC/EH2GHEHEGFEEHGG1DAFGB1>F@G>BDGFHH0BFGGFEFFAFGHGCCGG/BGHAFF//FG/0<112B2F1FEGHFHBC??<CEGFGHFHHHE/0GFCCFGGGG0FGBGFGCBHEGCEGHHGGHHGFHHFBCGGGHGGGFGEAFBFB;;0FFFFFFFFF.9ACAFFB?@@@FF/FFFFFFE9BA9EAFFFFFF;AFFBBFBFFF
@M05620:37:000000000-D9766:1:1101:11753:8443 1:N:0:35
ACCACACCTTCTACAATGAGCTGCGTGTGGCTCCCGAGGAGCACCCCGTGCTGCTGACCGAGGCCCCCCTGAACCCCAAGGCCAACCGCGAGAAGATGACCCAGGTGAGTGGCCCGCTACCTCTTCTGGTGGCCGCCTCCCTCCTTCCTGGCCTCCCGGAGCTGCGCCCTTTCTCACTGGTTCTCTCTTCTGCCGTTTTCCGTAGGACTCTCTTCTCTGACCTGAGTCTCCTTTGGAACTCTGCAGGTTCT
+
BBBBBBBBFFFFFGGFGGGDGFHHGGGACEHGHGGEDGGGEHHHHGGGFFFEFHHHGHHGGFCEGGGGGGGHHHHGGGGHGHHHHGGEFGFGCGFFFGHGHHHGGCF<GGFGGHEFGGGGHHHHHHHHHDCEHGGCFFGHGHHFGGGGGGGGGGGGFGG?BF?FFGFFFFFFFFFFFFFFFFFFFFFFFFFFFFDADFFFFFFFFFFFFFFFFFFFFFFFFFBFBBFFFFFFFFFFFEFFFFFFFFFFFF/
@M05620:37:000000000-D9766:1:1101:22717:8450 1:N:0:35
GAGGCTGCTTTGGAAGAAACTCATAGATTACTGCAACAGTTCCCCCTGGACCTGGAAAAGTTTCTTGCCTGGCTTACAGAAGCTGAAACAACTGCCAATGCATCCTACAGGATGCTACCCGTAAGCAAAGGGTCCTAGAAGACTCCAACGCAGTAAAACAGTCCATGAAACAATGGCAATTAAGTCAGGTAGTGCCGCCTTATGACTCTTGCGGAGCCAATGTAACAATTCCTACCATTCGCACTTCCAAC
+
CBBCCCFCFFFFGGGGGGBGGGGHHHG6FGHHHHHHGFHGHGHHHGGGHHHHHGHHFGHHFHHHHHHGHHHHHHHHHHHHHHHHHHHHHHGHHH3B3F33B4BGH34BF3B13BF34B2?>?EF03BFGGH/03/3B4B332BF?F2?2//>/<222@2?G2211<1?1FGH/GB<G0F1F1=G1>F10111>0><-A-.<000=:;00;00--:-=CB/C/0C0009C000000:C0F00..--/0/;;/
@M05620:37:000000000-D9766:1:1101:21977:8453 1:N:0:35
GAGGCTGCTTTGGAAGAAACTCATAGATTACTGCAACAGTTCCCCCTGGACCTGGAAAAGTTTCTTGCCTGGCTTACAGAAGCTGAAACAACTGCCAATGCATCCTACAGGATGCTACCCGTAAGGAAAGGCTCCTCGAAGACTCCAAGGGAGTAAAAGAGCTGATGAAACAATGGCAAGTAAGTCAGGCATTTCCGCTTTAGCACTCTTGTGGATCCAATTGAACAATTCTCAGCATTTGTACTTGTAAC
+
A>AABBFBFFFFGGGGGGBGGGHHHHHHHHHHHHHHHHGFHHHHHGGGHHHHHHHGHHHHGHHHHHHHHHHHHHHHHHHHHHHHHHHHHHGHHHHHHHHHHHHHHHHHHHHHHHGHGBGFEEFGHGHHFHHGFHGH2EGHGGHHHHHHHGGHGGHHHHGGH0GHHHHHHHHHGHHHHHHGHFHHGHGHGHGHHHFHGGDGFHHDH0CCFHHHHGHGHHHHHHHHHGGBFCFGGGGGGGGGGGGGGGGGFGF
@M05620:37:000000000-D9766:1:1101:13313:8455 1:N:0:35
GAGGCTGCTTTGGAAGAAACTCATAGATTACTGCCACAGGTCCCCCTGTCCCTGTAACCGTTTCTTGCCTGGCTTCCAGCAGCTGGAACCACTTCCCCTGCATCCTACAGGATGCTACCCGTAAGGAAAGGCTCCTAGAAGACTCCACGGGAGTCCAAGAGCTGATGCAACACTGGCAAGTAAGTCAGGCATTTCCGCTTTAGCACTCTTGTGGATCCAATTGAACAATTCTCAGCATTTGTACTTGTAAC
+
CCCCCCFCFFFFGGGGGGGGGGCFF5FGFG4DG5BFGFA23AB22BAB33B3BABDD53ABEFADDD5BFFHFGB2AFGBGHHGB2?FG?FFH3BG2BGGH2@E3@4@F@EAFFFBHHFHGGGEHF3B30??EG/G2BF3B?FGHHG2<B@/B?01?1?<GHGFHHH1FFC0.>DCC0<.>1=<D<0DGHG0G<0<ED.CC:0;GHHBGB:0::0;CFBGGBF0999CFF0FFB0/0;CFB;BB0FB0;FB
@M05620:37:000000000-D9766:1:1101:17196:8471 1:N:0:35
GAGGCTGCTTTGGAAGAAACTCATAGATTACTGCAACAGTTCCCCCTGGACCTGGAAAAGTTTCTTGCCTGGCTTACAGAAGCTGAAACAACTGCCAATGCATCCTACAGGATGCTACCCGTAAGGAAAGGCTCCTAGAAGACTCCAAGGGAGTAAAAGAGCTGATGAAACAATGGCAAGTAAGTCAGGCATTTCCGCTTTAGCACTCTTGTGGATCCAATTGAACAATTCTCAGCATTTGTACTTGTAAC
+
BAABBAFBFFDFFGGGGGGGGGHHHHHFDGHHHGHHFHHGHHHFHGGGEHGGGHFGFGFHGHGHHHHFGHHHHHHHHGHHHHHGHHHHHHGHHHHFHGHHGGHHHHHHH3B?FHHHFHGFE?EEGFGFGGFCHHGHHHHHHC?3FGHHHFFHGDFBGHDCHGBHHHHGHHHFGDGHHHHFFFDHFG1FGBFGGDGHDDGCGGFGHHHEHHHFGGH0GHHHHHHHHHHCGFGFGF;F0;C9FCFGGFFGFB9
@M05620:37:000000000-D9766:1:1101:7616:8478 1:N:0:35
ACCACACATTCTACAATGCGCTGCGTGTGGCTCCCGAGGAGCACCCCTTGCTGCTGACCTAGGCCCCCCTGAACCCCAAGGCCAACCGCGCGAAGATGACCCAGGTGCGTGGCCCGCTACCTCTTCTGGTGGCCGCCTCCCTCCTTCCTGGCCTCCCGGCGCTGCGCCCTTTCTCACTGGTTCTCTCTTCTGCCGTTTTCCGTAGGACTCTCTTCTCTGACCTGCGTCTCCTTTGGAACTCTGCAGGTTCT
+
BBBBBBB3@BBDGGGGGGFGGGGGGGG22EGFG2AE2AEE?HHHHGGACGHHEHGHHHH5B@EHHGGGGGFFHHHGGGGHGHHHHGGGGG/<DGG?>GHHHHHHGHH1CGGGGHFCGGGGHHHHHGHHHHHGHHGGGGGHGHHGGGGGGGGGGGGGGGG-;;-=DDFFFFFFFFFFFFFFFFFFFFFFFFFFFFF9DFFFFFFFFFFFFFFFFF/;BFFFFFFFFFFAFFFFFFFFEBFFFFFFFFFFFFF
@M05620:37:000000000-D9766:1:1101:13231:8482 1:N:0:35
GCGGCTGCTTTGGAAGAAACTCATAGATTACTGCACCAGTTCCCCCTGGACCTGGAAAAGTTTCTTGCCTGGCTTACAGAAGCTGAAACAACTGCCAATGCATCCTACAGGATGCTACCCGTAAGGAAAGGCTCCTAGAAGACTCCAAGGGAGTAAAAGAGCTGATGAAACAATGGCAAGTAAGTCAGGCATTTCCGCTTTAGCACTCTTGTGGATCCAATTGAACAATTCTCAGCATTTGTACTTGTAAC
+
333>A>>AFFFFFGGG44FFBBBFDFGHH5BGHH33BBFBFGHHHGEG22FFHHGHHF2FGHHHHHHHHHHHHHGFHHH5GHHGGHHHHBGHHGGH3FGHFHHHHHHHGHFHHHHHHHHHGGGGHHHHHHHHGFFH1FHFHHHHHHHEHGGAEBCFGFHGHHHHHHHHHGHHAHHHHHHGHFHHFGHHGHHHHHHHGGGGGHGHHHHHHHHGHGBGHHHHHHGHGGGGGGGGGGGGEFGGGFFFGGG;CFB
@M05620:37:000000000-D9766:1:1101:24818:8484 1:N:0:35
GAGGCTGCTTTGGAAGAAACTCATAGATTACTGCAACAGTTCCCCCTGGACCTGGAAAAGTTTCTTGCCTGGCTTACAGAAGCTGAAACAACTGCCAATGCATCCTACAGGATGCTACCCGTAAGGAAAGGCTCCTAGAAGACTCCAAGGGAGTAAAAGAGCTGATGAAACAATGGCAAGTAAGTCAGGCATTTCCGCTTTAGCACTCTTGTGGATCCAATTGAACAATTCTCAGCATTTGTACTTGTAAC
+
BAABBBFBFFFFCGGGGBGGGGHHHHGHHHHHHHHHHHHFHHHHHGGGHHHHHGGFGHHHHHHHHHGHHHHHHHHHHHHHHHHEGHHHHHCGHHHHFHHHHHHHHHHHHGBGHHBHHHHHFEEDHBGHHGCGHHGHGGHHHHHHHHHHHFGHGGGGHH>FHCGHHHHHHHHHHGHCFGHGGGGHFGFGFHGHHHHHGGGGGH0=DHGHHHHFHGGGFHHHHHFHGHHFHFBFGF0FCFGGGGGGGGFGFGB
@M05620:37:000000000-D9766:1:1101:13403:8485 1:N:0:35
GAGGCTGCTTTGGAAGAAACTCATAGATTACTGCAACAGTTCCCCCTGGACCTGGAAAAGATTCTTGCCTGGCTTACAGAAGCTGAAACAACTGCCAATGCATCCTACAGGATGCTACCCGTAAGGAAAGGCTCCTAGAAGACTCCAAGGGAGTAAAAGAGCTGATGAAACAATGGCAAGTAAGTCAGGCATTTCCGCTTTAGCACTCTTGTGGATCCAATTGAACAATTCTCAGCATTTGTACTTGTAAC
+
AAABBAFAFFFFGGGGGGGGGCF5DF5DEGGHGHHFBHHFGFHFHG?FE2FGFAC2BB2G1BFB555BBFG1FG1AGHH5GHHHBFBGG3BGHHHF3GHHGFGHHHHHHF3BFFHHGHF0??EEGEHHHB0FG0FHHHHHHFBBFFFHF?DHGFGBFHFFGFFHHHHHGHHGH?GFFGFF>FFGFG1>>F<>FFHHGGEFGH=GHHHGHHG;CFH;CCFGCGGGCGFFBF;;CC9;0;FGG;;;BF;F;C;
@M05620:37:000000000-D9766:1:1101:25986:8503 1:N:0:35
ACCACACCTTCTACAATGAGCTGCGTGTGGCTCCCGAGGAGCACCCCGTGCTGCTGACCGAGGCCCCCCTGAACCCCAAGGCCAACCGCGAGAAGATGACCCAGGTGAGTGGCCCGCTACCTCTTCTGGTGGCCGCCTCCCTCCTTCCTGGCCTCCCGGAGCTGCGCCCTTTCTCACTGGTTCTCTCTTCTGCCGTTTTCCGTAGGACTCTCTTCTCTGACCTGAGTCTCCTTTGGAACTCTGCAGGTTCT
+
BBBBBBBBFFFFGGGGGGGGGGHHGGGEAEGFFFGFGGGGDHHHHGGGAFEGGHGHHGGGGECGGGGGGGGHGHHGGGGHGHHHHGGEDCGGCGHGHHHHHHGHGHHHHHHGGHHGGGGGHHHHHHHHHHHGHHGGGGGHGHHGHGGGGGGGGGGGGGG-DDGGGGFFFFFFFFFFFFFFFFFFFFFFFFFFFFFDFFFFFFFFFFBFFFFFFFFFFFFFFFFFFFFFFFFFFFFFFFFFFFFFFFFFFFF
@M05620:37:000000000-D9766:1:1101:9792:8515 1:N:0:35
ACCACACCTTCTACAATGAGCTGCGTGTGGCTCCCGAGGAGCACCCCGTGCTGCTGACCGAGGCCCCCCTGAACCCCAAGGCCAACCGCGCGAAGATGACCCAGGTGAGTGGCCCGCTACCTCTTCTGGTGGCCGCCTCCCTCCTTCCTGGCCTCCCGGACCTGCGCCCTTTCTCACTGGTTCTCTCTTCTGCCGTTTTCCGTAGGACTCTCTTCTCTGACCTGCGTCTCCTTTGGAACTCTGCAGGTTCT
+
?AAABAABFFFFGGGGGGGGG5FEEEEAAAFGFFGFGGG?EEAGGGGEEEEEHFHHHHHA0FGGGEGEGGACFGHGGGFHGEHHHGGGGG/<CGGGBGD110F<FGF10=1>.FCC--ADFHHHBDG0G=/CGHCGG.:.:/F.CB0;9F9.;F.C.E9--;FB.B-D-;/;FE//B/BF/:/B99F/9/B/F/-..;9/9AB.A./;9:B9F//9BB///;F..@9-AF//;9//B//9BB/9FBFFBF/
@M05620:37:000000000-D9766:1:1101:10221:8523 1:N:0:35
ACCACACCTTCTACAATGAGCTGCGTGTGGCTCCCGAGGAGCACCCCGTGCTGCTGACCGAGGCCCCCCTGAACCCCAAGGCCAACCGCGAGAAGATGACCCAGGTGAGTGGCCCGCTACCTCTTCTGGTGGCCGCCTCCCTCCTTCCTGGCCTCCCGGAGCTGCGCCCTTTCTCACTGGTTCTCTCTTCTGCCGTTTTCCGTAGGACTCTCTTCTCTGACCTGAGTCTCCTTTGGAACTCTGCAGGTTCT
+
CCDCDDDAFFFFGGGGGG5GGGHHGGGB4EHHHGGGGGGGGHGHHGGGAEGGGHHHHHHEFECGGGGGGGGHHHHGGGGHGHHHHGGGGGGGGGHGHHHHHHHHGHHGGHHGGHHFCC<DHFHFHGHGHHHGHHGDGGDHGGHGHGBGBFGGGGFEGDG::BFFGGFFFAFFFFFFFFFFBFFFFFFFFFFFFFFFFFFFFFFFFFFFFFFFFFFFFFFFFFFF/BFFFFFFFFFFFFFFFFFFFFFFFFF
@M05620:37:000000000-D9766:1:1101:12429:8529 1:N:0:35
ACCACACCTTCTACAATGAGCTGCGTGTGGCTCCCGAGGAGCACCCCGTGCTGCTGACCGAGGCCCCCCTGAACCCCAAGGCCAACCGCGAGAAGATGACCCAGGTGAGCGGCCAGCTACCTCTTCTGGTGGCCGCCTCCCTCCTTCCTGGCCTCCCGGCGCTGCGCCCTTTCTCACTGGTTCTCTCTTCTGCCGTTTTCCGTAGGACTCTCTTCTCTGAACTGAGTCTCCTTTGGAACTCTGCAGGTTCT
+
ABBCCCCCFFFFGFGGGGGGGGHHGGGGHGHHHGGGFGGGGHHHHGGGFFGFHHHGHHHGGGGGGGGGGGGEHHHGGGGHGHHHHGGGGGGGGGHFFHHHH2F/?FG<G1<DGC-<FFFHHHHHHHHG00<<G.@DGGGGGHHGGGFG0BBFGFG.C.;-;@-;A-9ADD//BF//BFFF/BFFFFFFBFFFEFF..9E/:DB...:BFFFFFFF/;9BB/;F//9;/F//BF///9//;/;F/F/:./:9
@M05620:37:000000000-D9766:1:1101:21944:8529 1:N:0:35
ACCACACCTTCTACAATGAGCTGCGTGTGGCTCCCGAGGAGCACCCCGTGCTGCTGACCGAGGCCCCCCTGAACCCCAAGGCCAACCGCGAGAAGATGACCCAGGTGAGTGGCCCGCTACCTCTTCTGGTGGCCGCCTCCCTCCTTCCTGGCCTCCCGGAGCTGCGCCCTTTCTCACTGGTTCTCTCTTCTGCCGTTTTCCGTAGGACTCTCTTCTCTGACCTGAGTCTCCTTTGGAACTCTGCAGGTTCT
+
BBBBBBBBFFFFGGGGFGGCGDGFGEGGHEHHHGGFGGGGGHHHHGGGEGGGGHHHHHHGGGGGGGGGGGGHHGHGGGGHEFHHHGD@DGGC?DCGGFGFFHHFFHEFFF1FFHHGGCCGHHHHHFG0DGHFCHGDGFDGGG/ECF0FFFFFFF.AG.BB?BFFGGBFB>FFFFFFFB/;BFFFFFFFFFFFFB?AAFFBFFF?:ABFFBFFFFBFFB//BFF.BBBFFFFFFF/BBFFFFF/BF;FAFF/
@M05620:37:000000000-D9766:1:1101:25378:8533 1:N:0:35
ACCACACCTTCTACAATGAGCTGCGTGTGGCTCCCGAGGAGCACCCCGTGCTGCTGACCGAGGCCCCCCTGAACCCCAAGGCCAACCGCGAGAAGATGACCCAGGTGAGTGGCCCGCTACCTCTTCTGGTGGCCGCCTCCCTCCTTCCTGGCCTCCCGGAGCTGCGCCCTTTCTCACTGGTTCTCTCTTCTGCCGTTTTCCGTAGGACTCTCTTCTCTGACCTGAGTCTCCTTTGGAACTCTGCAGGTTCT
+
AAAAAAAAFFFFGGGGBGA1F1FCEAAEGCHG1FFAEGGGGHHHHGGGGEGGHHHFHHHGCGGGG>FGGGGGHBHGGGCH/EGHHG/<B/B</C<FDFBGHG/<??FFFFHGGFFCGCGCHGHHHHHHHHHGHACCGG.GGHHGHGGGGGGGF0CEEGGAG?FFG@>B@-FFFFFFFF/BBFF/FFFFFFFFFF@BFF-BFAFFAFFFFFFFFFFFFFFFBFBFBFFFFFFFFFFFFFF/FFFFFFE9FFF
@M05620:37:000000000-D9766:1:1101:8142:8539 1:N:0:35
ACCACACCTTCTACAATGCGCTGCGTGGGGCTCCCGAGGAGCACCCCGTGCTGCTGACCCAGGCCCCCCTGAACCCCAAGGCCAACCGCGCGAAGATGACCCAGGTGAGTGGCCCGCTACCTCTTCTGGTGGCCGCCTCCCTCCTTCCTGGCCTCCCGGAGCTGCGCCCTTTCTCACTGGTTCTCTCTTCTGCCGTTTTCCGTAGGACTCTCTTCTCTGACCTGCGTCTCCTTTGGAACTCTGCAGGTTCT
+
AAAAAAA>CFFFDGGF3FF1E0EAEEE00ABECBFE/AE//F/FHEC//BEF1BFFHHH0/F/FFGGGGEFGCCGGGGEHEHHHFGGGGC/>BCGCGFFHHHHHGHH1FGHGGHHCGGGGHHHHHHHHHHHCHHGGGEGGGGGGGGGGGGGGGFFGGGG-;@FFF@@F@@FFFFFFFFFFFFFFFFFFFFFFFF@BFFFFFFFFFFFFFFFFFFFFFFFFFFFFA@B@?FFFFFFFFFFFFFFFFFFFFFF
@M05620:37:000000000-D9766:1:1101:19752:8551 1:N:0:35
ACCACACCTTCTACAATGAGCTGCGTGTGGCTCCCGAGGAGCACCCCGTGCTGCTGACCGAGGCCCCCCTGAACCCCAAGGCCAACCGCGAGAAGATGACCCAGGTGAGTGGCCCGCTACCTCTTCTGGTGGCCGCCTCCCTCCTTCCTGGCCTCCCGGAGCTGCGCCCTTTCTCACTGGTTCTCTCTTCTGCCGTTTTCCGTAGGACTCTCTTCTCTGACCTGAGTCTCCTTTGGAACTCTGCAGGTTCT
+
CBCCDDDCFFFFGGGGGGGGGGHHGGGEDGHHHGGGGGGGGHHHHGGGGGGGHHGHHHHGGGGGGGGGGGGHGHHGGGGHGHHHHGGGGGGGGGHHHHHHHHHHGHHHHHHGGHHGGGGGHHHHHHHGHHGGHHGGGGGHGHHGHGGGGGGGGGGGGGGFGGGGGGFFFFFFFFFFFFFFFFFFFFFFFFFFFFFDFFFFFFFFFFFFFFFFFHHHFHHFFFFFFFFFFFFFFFHFFFFFFFHFFFFFFFF
@M05620:37:000000000-D9766:1:1101:7440:8567 1:N:0:35
GAGGCTGCTTTGGAAGAAACTCATAGATTACTGCAACAGTTCCCCCTGGACCTGGAAAAGTTTCTTGCCTGGCTTACAGAAGCTGAAACAACTGCCAATGAATCCTACAGTATGCTACCCGTAAGGAAAGGCTCCTAGAAGACTCCAAGGGAGTAAAAGAGCTGATGAAACAATGGCAAGTAAGTCAGGCATTTCCGCTTTAGCACTCTTGTGGATCCAATTGAACAATTCTCAGCTTTGGTACTTGTAAC
+
A?AA>AFBFBD4G4BBEGCGGGHHHGHHHHEDFH4FFHBGHDBBBEAAACAFGHEF332FBFHDGHGBBB3BFGH33BBGHHFFG33FBB1FGHHFFHGG3BBBGB4BBB4BBFFBBGB1?/>?FBBFG00??0FGBBEEFH33B2?B2?<???@2@F2?2@<2@FGFGDGCG1????F/1?<>111<00.><=>>>C.CGG0=DHC/==D0<.<::;0:000;0C:/0=00;;090=00/.;0;090;;;
@M05620:37:000000000-D9766:1:1101:24745:8589 1:N:0:35
ACCACACCTTCTACAATGAGCTGCGTGTGGCTCCCGAGGAGCACCCCGTGCTGCTGACCGAGGCCCCCCTGAACCCCAAGGCCAGCCGCCAGTTGATGACCCAGCCGAGCGGCCCGCTACCTCTTCTGGTGGCCGCCTCCCTCCATCCTGGCCTCCCGGAGCCGCGCCCTGTATCACTGGTTCTCTCTACTGCAGTTTTCCGTAGGACTCTCTACTCTGACCAGAGTTTCCGTAGGAACTCTGCAGCCTCT
+
BBBBBAAAFFFFGGG45FGFGGFHGEGGH2FGHGGGGAEA?GGHHGGGGGGF5FHHHHHGGGEGFGGGGGGHFHHGGGGHGHHH/F//>>//11?2B??11G/G0//<//<-A-<-A--<=DD0=GCG0;/.:GGGG...9/9C/00900/CA0.;..9-9B.@----;-.;9//;FF/./;B9B/9//;99//9:9BBF/:FA..;BFFF///;/;FB//9/...;////.9..99B.;BFF/;F/.../
@M05620:37:000000000-D9766:1:1101:4150:8602 1:N:0:35
AGTGCCAGCTCTCAATCGCACAGGGGACCCAGGGCCTGGCCCCTCCATCCAGAAAACCTATGACCTCACCCGCTACCTGGAGCACCAACTCCGCAGCTTGGCTGGGACCTATGTGAGTATCCAGCGTAGGAATCTGGGAGTTGGGGAGGAGTGAGGAGTTGGGGAAAGACAGTCCTAACCGTGGAGGGTTCTGGTAAATGATGGGGTGAGGAGGGGCTCTTTGGCTCCCACCAGTCCCCCTGTCTGGTCTA
+
3>>>AFFCBFFFGFGGGFFEEABGFEAAEEHHBEGEFAHHHHGHGGEHHHHGHEHFGGHHHHHHHFHHHHHGEE?GHHHE?GH1FG1F?FHGGEECGFGHGHH//AGHGHHHHHGFH1GHHHHHHG<CDAHHHHHHHHFGEHHHCGFDA.>GG<GFC.CGHHCCEDHHCC/GGHHHHHHHGDGBDGGGDFGGGGCFGGGGGFGGEDFBFFFFFFB<B?FFFFFFBFFFFFFFFFFFFFFDBFFFFB//:B/
@M05620:37:000000000-D9766:1:1101:12295:8607 1:N:0:35
ACCACACCTTCTACAATGAGCTGCGTGTGGCTCCCGAGTAGCACCCCGTGCTGCTGACCGAGGCCCCCCTGAACCCCAAGGCCAACCGCGAGAAGATGACCCAGGTGAGTGGCCCGCTACCTCTTCTGGTGGCCGCCTCCCTCCTTCCTGGCCTCCCGGAGCTGCGCCCTTTCTCACTGGTTCTCTCTTCTGCCGTTTTCCGTAGGACTCTCTTCTCTGACCTGCGTCTCCTTTGGAACTCTGCAGGTTCT
+
BBBABBBBFFFFGGGFDG5FGCHHGE2AA2GHAFF2AEFHGHHHHGGGDEEFFHFGHHGEAECGGDGGGGGCHFHGGGEHFEHHHGF@GG?BCGHE1??FFHHHGHHGFGFGGHG@CCGCHHHHHHHHHHGDHHCCCDACGHHGFHGCGHHGGBFEAF@-B@FGG?-A-=9FFFFFFFFBBBFFFFFFFFEFFFBDDFFFBFFFFFFFFFFFFFFFFFFFBFFF.;;BDFFFFFFEBFFFFFFFFFFFFFF
@M05620:37:000000000-D9766:1:1101:9676:8611 1:N:0:35
ACCACACCTTCTACAATGAGCTGCGTGTGGCTCCCGAGGAGCACCCCGTGCTGCTGACCGAGGCCCCCCTGAACCCCAAGGCCAACCGCGCGAAGATGACCCAGGTGAGTGGCCCGCTACCTCTTCTGGTAGCCGCGTACCTCCTTCCTGGCCTCCCGGTGCTGCGCCCTTTCTCACTGGTTCTATCTTCTGCCGTTTTCCGTAGGACTCTCTTCTCTGACCTGCGTATACTTTGGAACTCTGCAGGTTCT
+
ABBBBAABFFFFFGGGGGBFFDGFG22BAEGHFFFEEGGGGHHHHGGGGEFGHHHGHHHG?EGGG1EGGGGGHFGGGGFHF/GGHG?<DG/<<@/CGFBGC0F//?1<0>FGE0.-><A-<<GH0=DH0<0:::.--:9;.;:C/CFF0F/9.C.CFG-9--9BF-;.;DF/BB9FF//9/B///9B99/FB/B-9./;9/;FF..//;//BF//99/B/BF/B.9...////;/B/B//:9///;9.;FF
@M05620:37:000000000-D9766:1:1101:4177:8635 1:N:0:35
ACCACACCTTCTACAATGAGCTGCGTGTGGCTCCCGAGGAGCACCCCGTGCTGCTGACCGAGGCCCCCCTGAACCCCAAGGCCAACCGCGAGAAGATGACCCAGGTGAGCGGCCCGCTACCTCTTCTGGCGGCCGCCTCCCTCCCTCCTGGCCTCCCCGTGCTGAGACCTTTCTCACTGGTTCTCTCTTCTGCCGTTTTCCGTAGGACTCTCTTCTCTGACCTGCGTCTCCTTTGGAACTCTGCAGGTTCT
+
BAABBBBAFFFFGGGFFGG5GDGFGE?A4AGFGEGFDGGGGHHEHGGGAAEFGFGGHHFE0EEEGEGGGEF1GHHGGGAHE?GHEGEGGCCC/CGFFB111F//?1<?01//-->--<@-/000=;C000--;-9;-9..=BB..//.:9;.9/..9.9..9.9/.//.///;BF////./99//9/;/;B9//B..:AB999.A./9/9/////:;F///;BFF-9BD.BBBBFF//BF/B///9F.9;:
@M05620:37:000000000-D9766:1:1101:21234:8639 1:N:0:35
AGTGCCAGCTCTCAATCGCACAGGGGACCCAGGGCCTGGCCCCTCCATCCAGAAAACCTATGACCTCACCCGCTACCTGGAGCACCAACTCCGTAGCCTGGCTGGGACCTATGTGAGTATCCAGCGTAGGAATCTGGGAGTTGGGGAGGAGTGAGGAGTTGGGGAAAGACAGTCCTAACCGTGGAGGGTTCTGGTAAATGATGGGGTGAGGAGGGGATCTTTGGCTCCCACCAGTCCCCCTGTCTGATCTA
+
>A>3ADFCAFFFGFGGGGGCGGCDFGGEAEHHFAFGCFDHAGEEEGHFHHCHEGF2FFHBGHFGHGHGHHHGE>EFHHGH2BGHFH1?EGDGF/??/3BBG0BE//?FEHCGHHHGHHHHHFBGHGD?B?FBHHHHHHAFFHHHFG/-<<<FCBGECE<CFBCCEDEHFGFHH:GHEG/CDACBAEFG9CF0CFBFBFFFGGGGGFGFEAFFFFA-.AFFFFFFF/;AABF.A.BBFBADFFFFFF//;9/
@M05620:37:000000000-D9766:1:1101:13562:8650 1:N:0:35
ACCACACCTTCTACAATGAGCTGCGTGTGGCTCCCGAGGAGCACCCCGTGCTGCTGACCGAGGCCCCCCTGAACCCCAAGGCCAACCGCGAGAAGATGACCCAGGTGAGTGGCCCGCTACCTCTTCTGGTGGCAGCCTCCCTAATTCATGGCCTACCGGAGATGCGCCCTTTCTCACTGGTTCTCTCTTCTGCCGTTTTCCGTAGGACTCTCTTCTCTGACCTGCGTCTCCTTTGGAACTATGCAGGTTCT
+
ABBBBBBABFFFGGGGGGBBGFHHGEE24BGFBAFE?EEE?GHHHGGEEEFGBHHHHHHAEE0EFEGGGGGFFGHGGGGHEEHHHGEECF<BDGHFDHFHHHGH/?GG0??FGFGGGGGC00<0=D0D0DHGF/EGHH/G:/::<0;0<CHGHG/FGAF-A-FGGGGGGGGG00;;9FFFFFFFF/;F/:BFFFFFFFFFFFF?../FF/FFFFFFFFFFFFFF.@FDFFFFFFFFFFFF/BFBFFF./;B
@M05620:37:000000000-D9766:1:1101:12371:8658 1:N:0:35
GAGGCTGCTTTGGAAGAAACTCATAGATTACTGCAACAGTTCCCCCTGGACCTGGAAAAGTTTCTTGCCTGGCTTACAGAAGCTGAAACAACTGCCAATGCATCCTACAGGATGCTACCCGTAAGGAAAGGCTCCTAGAAGACTCCAAGGGAGTAAAAGAGCTGATGAAACAATGGCAAGTAAGTCAGGCATTTCCGCTTTAGCACTCTTGTGGATCCAATTGAACAATTCTCAGCATTTGTACTTGTAAC
+
AAAABBFAFFFFGFGGGGGGGGGHHGHHHFHHHHGBGHHFGHHHHGGGHHHHHHHHHHHHGHHHHHHHHHHHHHHHHHHHHHHHHHGHHHHHHHHHHFHHHHHHHHHHHHFGHHHHHHHHGEGGHHHHHHGHHHGHHHHHHHGHHHHHHGGHGGHHHGGGHHHHHHHHHHHHHHHHHHHGGGHHFGFGGHGHHHHHGGDGGHGHHHHFHHHGHGHHHGHHHHHHHHHGFGBCFFFF0FGGGGGGGGGGFGB
@M05620:37:000000000-D9766:1:1101:17091:8663 1:N:0:35
ACCACACCTTCTACAATGAGCTGCGTGCGGCTCCCGAGGAGCACCCCGTGCTGCTGACCGAGGCCCCCCTGAACCCCAAGGCCAACAGCGAGAAGATGACCCAGGTGAGTGGCCCGCTACCTCTTCTGGTGGCCGCCTCCCTCCTTCCTGGCCTCCCGGAGCTGCGCCCTTTCTCACTGGTTCTCTCTTCTGCCGTTTTCCGTAGGACTCTCTTCTCTGACCTGCGTCTCCTTTGGAACTCTGCAGGTTCT
+
AAA3AABABFFFGFFF5GGDGBHFG2A222AA2AFA2EEC?GHCGGGE1AEEEHB@FGEE/ECGG1EGG/F0F3FGGG/G//FHHG/0BDC</DFB1?11?GCHGHG1?GFAEFH?@GGCHGDDDFHFHHFGFHGCCG:CEHHDHF0BBBFFF9FE.EG-A?FGF-9A@B/9BFFFFFFB:FBBBFFFFEFFEF?ADFEFFFFFFFBFFFBBFFFFFFF/BBFF.;ABAFFFFEFFFFFBBBBFBFFFFFF
@M05620:37:000000000-D9766:1:1101:24855:8665 1:N:0:35
AGTGCCAGCTCTCAATCGCACAGGGGACCCAGGGCCTGGCCCCTCCATCCAGAAAACCTATGACCTCACCCGCTACCTGGAGCACCAACTCCGCAGCTTGGCTGGGACCTATGTGAGTATCCAGCGTAGGAATCTGGGAGTTGGGGAGGAGTGAGGAGTTGGGGAAAGACAGTACTAACCGTAGAGGGTTCTGGTAAATGATGGGGTGAGGAGGGGCTCTTTGGCTCCCACCAGTCCCCCTGTCTGGTCTA
+
111>AD11AFFBFGGGBAFCAECCFGGGCAGHGC0AA/FAAGGHGGGH10BAB01BF/0BFGDHHHBGHHHGGGC>GBG0GHHEA/BGG0GHGCEC/0FGG0FF/?GHGHHH1BFHHGH12FG10>?BG<GH1@11?0?FEH11>A.->..0.=D.<<CC0<=-;CC.;GCGH0CGGH/;AC.;:C/;;9FFGGFGGGGGGGGGG.E@EF-;BF--;;EFBF/;BFFFFFFFFFFFFFFF@FFFF//BFF9
@M05620:37:000000000-D9766:1:1101:11075:8673 1:N:0:35
GAGGCTGCTTTGGAAGAAACTCATAGATTACTGCAACAGTTCCCCCTGGACCTGGAAAAGTTTCTTGCCTGGCTTACAGAAGCTGAAACAACTGCCAATGCATCCTACAGGATGCTACCCGTAAGGAAAGGCTCCTAGAAGACTCCAAGGGAGTAAAAGAGCTGATGAAACAATGGCAAGTAAGTCAGGCATTTCCGCTTTAGCACTCTTGTGGATCCAATTGAACAATTCTCAGCATTTGTACTTGTAAC
+
AABBB4FAFFFFFGGGGGGGGGGHHGHHHFHHHHHGFGHDGHHHHGGGEFHHHHHHFHGGHHHHHHFFHHEGHHGHHHGHHHHHHHFHHHHHHHHHHHHHFFGHHHHHH3BBGHHHHHGCE/EEFFFHHHFEHHFFHHHHHEB?GGHHHFFHGEFFGH>FHHGHHHHHHHHHHFFHGHHF>F1G=>DGFGGHBGHHFGGGGHGHHHHEGHHCGGHBGHHCGHGHHHHGFGF0B9990;FFGF;CFFFFCB;
@M05620:37:000000000-D9766:1:1101:10993:8676 1:N:0:35
ACCACACCTTCTACAATGAGCTGCGTGTGGCTCCCGAGGAGCACCCCGTGCTGCTGACCGAGGCCCCCCTGAACCCCAAGGCCAACCGCGAGAAGATGACCCAGGTGAGTGGCCCGCTACCTCTTCTGGTGGCCGCCTCCCTCCTTCCTGGCCTCCCGGAGCTGCGCCCTTTCTCACTGGTTCTCTCTTCTGCCGTTTTCCGTAGGACTCTCTTCTCTGACCTGAGTCTCCTTTGGAACTCTGCAGGTTCT
+
CCDDDDCCFFFFGGGGGGGGGGHHGFGBGGHHHGGGGGGGGHHHHGGGGGGGHHHHHHHGGGGGGGGGGGGHHHHGGGGHGHHHHGGGGGDGGGHHHHHHHHGHGHHHHGHGGHHGGGGGHHHHHHHHGHHDHHGGGGGHGHHGHGGGGGGGGGGGGGGFGGGGGGFFFFFFFFFFFFFFFFFFFFFFFFFFFFFFFFFFFFFFFFFFFFFFFFHFFFFFFFHFEFFFFHFFFHHFFFFFFHHFFFFFFFF
@M05620:37:000000000-D9766:1:1101:24155:8684 1:N:0:35
AGTGCCAGCTCTCAATCGCACAGGGGACCCAGGGCCTGGCCCCTCCATCCAGAAAACCTATGACCTCACCCGCTACCTGGAGCACCAACTCCGCAGCTTGGCTGGGACCTATGTGAGTATCCAGCGTAGGAATCTGGGAGTTGGGGAGGAGTGAGGAGTTGGGGAAAGACAGTCCTAACCGTGGAGGGTTCTGGTAAATGATGGGGTGAGGAGGGGCTCTTTGGCTCCCACCAGTCCCCCTGTCTGGTCTA
+
AAAAADFFBFFFGFGGGFFGEEFGFEEGGGHHGGGFFFGGHHGHGGHHHHGHBCEHHGGHHHGHHHFFHHHGGGGGHHH1GGGFGHEHGCGHGE/>EBGHGHHFFGHHGHGHHHHHHBGHHHHHHGDGFGHHHHHHGHHGDFHGGFGGCDFFGGHHGGHHHH?CCDEHHHHHGFFGHHHHG.ECDEFF99FGGGFGFFFFBFFFFFFFFFFFFFFFFCEFFFFFFFFEEF.DFFFFFFFDCEFFF/BB9F:
@M05620:37:000000000-D9766:1:1101:14036:8691 1:N:0:35
AGTGCCAGCTCTCAATCGCACAGGGGACCCAGGGCCTGGCCCCTCCATCCAGAAAACCTATGACCTCACCCGCTACCTGGAGCACCAACTCCGCAGCTTGGCTGGGACCTATGTGAGTATCCAGCGTAGGAATCTGGGAGTTGGGGAGGAGTGAGGAGTTGGGGAAAGACAGTCCTAACCGTGGAGGGTTCTGGTAAATGATGGGGTGAGGAGGGGCTCTTTGGCTCCCACCAGTCCCCCTGTCTGGTCTA
+
>A3>AFBFAFFFFGGFGFFGEGHEDGGEEAEGFEE22AGFAGGEFGFHA1GFBA3FGGCAFGDHGHGHHFFGGEE@GGHFGHHHCFEGGCGHGFG/>?FG/GHGGDHH/FCHHHHHHGHHHHHHFCGDGGGHHGHFFCGGDGDGGGGGCGA0CDGHCGC<GGGG.AGGHHGHHHHHGFHFGGF@.;E@CAFFGGFFGGGGGGGGEGFBFFFFFFBBBBFFFBBFFFFFFFFFFFFFFFFFBFFFFFFFFFB
@M05620:37:000000000-D9766:1:1101:21876:8697 1:N:0:35
TCTGCCGCTTCTCAATCGCACACGTCTGACCTCCCGTCACCGCTCACTCTCTCCTATTCCGTCTCCTGCTTGAAACAAATAAAACCAACTCCACAACTTTTCTGTTCCCTCTTTTCTTCTCCCTCTTCTTACTCTTTTCGTTTTTTCTGCTTTCTTCTTTTTTGCCCTACCATCCTCCCAGTTTCTTTGTCTGTTCCCGTCTTTTGTGCTTCTTTTTGCTATGTCTCCCCCCCGTCCCCCTTTCTTTTCTC
+
1>1>A11>>A>B1BFAFFFFGGAABBBFGHHHHHGGHB/BFAEEGA1D1BGHH0BF21BFGBF00@11BBFH>1GGHGG1B1@@1E/F>0111B1//@B21>>B2B22BEEC1B1>>1B2B1F0B<1>2BFDDG211BD/B0////0121@1111111?111<-1>>1>0>1>1<0<C./0/0000000==00;0:0:....;00<//0:;0990;0-000;00;000/;C-9-:-;AE?@-/////////
@M05620:37:000000000-D9766:1:1101:23037:8704 1:N:0:35
GAGGCTGCTTTGGAAGAAACTCATAGATTACTGCAACAGTTCCCCCTGGACCTGGAAAAGTTTCTTGCCTGGCTTACAGAAGCTGAAACAACTGCCAATGTATCCTACAGTATGATACGCGTAAGAAAAGTCTCATAGAAGACTAAAAGGGAGTAAAAGAGCAGATGAAACAATGGCAAAAAAGTCAGGCATTTCCGCTTTAGCACTCTTGGGGATACAATTAAACAATTCTCAGCTTTTGTACTTATAAC
+
A?ACAAFAFFFFGFFFGFFGGGHHHGHGHHGHHF4GFHHHHHGGHGEFCGFGHGEGB32BFHHGGHHFBGGGHHHBBBFHHHGGHBBGFG?FGHHFHHHH44BFB4F3B3@4DF44DG11>/>?04DBF33D444?D44F32BB222?D/?///@22FD?2222<<FDGGG0<11??C100<-.1<11//.<<==GAEDEEG0CGHG/0;C0.-:;/0000009;90:09;;0;0;0;9;0/00;;00;00
@M05620:37:000000000-D9766:1:1101:11300:8706 1:N:0:35
AGTGCCAGCTCTCAATCGCACAGGGGACCCAGGGCCTGGCCCCTCCATCCAGAAAACCTATGACCTCACCCGCTACCTGGAGCACCAACTCCGCAGCTTGGCTGGGGCCTATGTGAGTATCCAGCGTAGGAATCTGGGAGTTGGGGAGGAGTGAGGAGTTGGGGAAAGACAGTCCTAACCGTGGAGGGTTCTGGTAAATGATGGGGTGAGGAGGGGCTCTTTGGCTCCCACCAGTCCCCCTGTCTGGTCTA
+
AAA3AFFFAFFFGGGGGGGCFCCDFFEGFGHH2BEEFGHHFHGHGGHHHHHHHGHFHGHHHHGHHFHHHHHGG>>EHHHHCGHGHHG1EHHFEEGGEHGFGHFFGGGGGEHHH3HHHGHHHHBGHGGDGGGHFHHHHHCFEHFHGGFCGECCH0DCCFGHHHFGEGHHEGFHGGGHHHGGGGGGDEDC;:FGGG;FFGFGGBFFEFFFFFFFFF;DFFEFFFFFFFFFFFE9EFFFFFFFFFFFFFF/:99
@M05620:37:000000000-D9766:1:1101:6900:8721 1:N:0:35
GAGGCTGCTTTGGAAGAAACTCATAGATTACTGCAACAGTTCCCCCTGGACCTGGAAAAGTTTCTTGCCTGGCTTACAGAAGCTGAAACAACTGCCACTGCATAATAAAGGCTGCTAGCAGACCGGAAGGGCTCATAAGAGCCTACGAAAGAATCCCAACGAAGCTGCGCACCTTGCACGTACGACCCGCCTTTACGCAATAGCACTATTGTGACCACAATTGCCCCTTTCTCAGCAGTTATACTCAAAAC
+
AAABBBFBFFFFGGGGFFGGGGFHFHHHHHHHHHHHHGHFHHHHHGGGHGHHHHHGFHFHGHHHHHGHHHFGHHHHHHHFGHHHHHHFHGHHHHH3FG3B3344BBF4@4F1GFFHG@EGG30?>/>E/?E/F/B3B33?B2BCHF/?//?@0<<22?0??C/C/<11-<->AG0=<0DEHGEF.<;--:@EFHGF9E.-90;;FFGFGGGF00009;99BC0;90;../;BFF/F/.:////;B///;;;
@M05620:37:000000000-D9766:1:1101:13499:8733 1:N:0:35
AGTGCCAGCTCTCAATCGCACAGGGGACCCAGGGCCTGGCCCCTCCATCCAGAAAACCTATGACCTCACCCGCTACCTGGAGCACCAACTCCGCAGCTTGGCTGGGACCTATGTGAGTATCCAGCGTAGGAATCTGGGAGTTGGGGAGGAGTGAGGAGTTGGGGAAAGACAGTCCTAACCGTGGAGGGTTCTGGTAAATGATGGGGTGAGGAGGGGCTCTTTGGCTCCCACCAGTCCCCCTGTCTGGTCTA
+
BCBCBFFFCFFFGGGGGGGGGGHHGGGGGGHHFGGGGGHHHHGHGGHHHHHHHHHHHGHHHHHHHHHHHHHGGEEFHHHHEGHHHHFFFHHHGGGGGHHHGHHGGGHHGHHHHHHHHHHHHHHHHGGGGGHHHHHHHHHGGHHHGGGGGGEHHFHHGGHHHHGGFGHHHHFHHHHHHHHHGGGGGGGGGGGGGGGGGGGGGGGGGGFFFFFFFFFFFFFFFFFFFFFFFFFFFFFFFFFFFFFFFFFFFF0
@M05620:37:000000000-D9766:1:1101:23071:8735 1:N:0:35
ACCACACCTTCTACAATGAGCTGCGTGTGGCTCCCGAGGAGCACCCCGTGCTGCTGACCGAGGCCCCCCTGAACCCCAAGGCCAACCGCGAGAAGATGACCCAGGTGAGTGGCCCGCTACCTCTTCTGGTGGCCGCCTCCCTCCTTCCTGGCCTCCCGGAGCTGCGCCCTTTCTCACTGGTTCTCTCTTCTGCCGTTTTCCGTAGGACTCTCTTCTCTGACCTGAGTCTCCTTTGGAACTCTGCAGGTTCT
+
CCCCCCCCFFFFGGGGGGGGGGHHGGGGHGHHHGGGGGGFGHHHHGGGGGGGHHHHHHHGGGGGGGGGGGGHHHHGGGGHGHHHHGGGGGGGGGHHHHHHHHHHEHHHHHHGGHHGGGGGHHHHHHHHHHHGHHGGGGGHGHHGHGGGGGGGGGGGGGGGGGGGGGFFFFFFFFFFFFFFFFFFFFFFFFFFFFFFFFFFFFFFFFFFFFFFFFFFFFFFFFFFFFFFFFFFFFFFFFFFFFFFFFFFFFF
@M05620:37:000000000-D9766:1:1101:12966:8736 1:N:0:35
ACCACACCTTCTACAATGAGCTGCGTGTGGCTCCCGAGGAGCACCCCGTGCTGCTGACCGAGGCCCCCCTGAACCCCAAGGCCAACCGCGAGAAGATGCCCCCGGTGAGTGGCCCGCTACCTCTTCTGGTGGCCGCCTCCCTCCTTCCTGGCCTCCCGGAGCTGCGCCCTTTCTCACTGGTTCTCTCTTCTGCCGTTTTCCGTAGGACTCTCTTCTCTGACCTGAGTCTCCTTTGGACCTCTGCAGGTTCT
+
DCDDDDCDFFFFGGGGGGGGGGHHGGGBFFHHHGGGGGGGGHHHHGGGGGGGHHHHHHHGGGGGGGGGGGGHHHHGGGGHGHHHHGGGGGGGGGHHHH2GHC/>/<<.01>.>GGCCF?D/D<GB<:C0<C.<.-A-9EGA/C<FBFBFGBG.0FFAE--<9A0F;BF-CFBB<FFFBFBFFB::<0BFFF0BB-BDF.FB.<.A?0:<<BFFBBBB0<:BFBB//<BBFBFFFF/<0/<<<0:0B.<BBB
@M05620:37:000000000-D9766:1:1101:12244:8741 1:N:0:35
AGTGCCAGCTCTCAATCGCACAGGGGACCCAGGGCCTGGCCCCTCCATCCAGAAAACCTATGACCTCACCCGCTACCTGGAGCACCAACTCCGCAGCTTGGCTGGGACCTATGTGAGTATCCAGCGTAGGAATCTGGGAGTTGGGGAGGAGTGAGGAGTTGGGGAAAGACAGTCCTAACCGTGGAGGGTTCTGGTAAATGATGGGGTGAGGAGGGGCTCTTTGGCTCCCACCAGTCCCCCTGTCTGGTCTA
+
A?1>ADDFAFFFE1F3FFFGEEHHEAAEGEHHFCGEFFEHHHGHGGHHHHHHHHHHHGHHHGGHHFGGHHHGG>>EHHHHGHHHHH0?EHHGFGGGEHGHGHHGGGHHGHFHHHHHHHHHHHHHHGGGGGFHHHHHHHAFGHHHGGCCGACGH0GH<EHHHHGGCCHHFHHHHHHHHHHHGGGGBEGGCGGGGGGGGGGGGGGGGGF@EFFFFF@@@@FFFFFFFFFFFFFFFFFFFFFF@FFFFFFFFFB
@M05620:37:000000000-D9766:1:1101:19209:8749 1:N:0:35
GAGGCTGCTTTGGAAGAAACTCATAGATTACTGCAACAGTTCCCCCTGGACCTGGAAAAGTTTCTTGCCTGGCTTACAGAAGCTGAAACAACTGCCAATGCATCCTACAGGATGCTACCCGTAAGGAAAGGCTCCTAGAAGACTCCAAGGGAGTAAAAGAGCTGATGAAACAATGGCAAGTAAGTCAGGCATTTCCGCTTTAGCACTCTTGTGGATCCAATTGAACAATTCTCAGCATTTGTACTTGTAAC
+
BBBCCCFCFFFFGGGGGGGGGGHHHHHHHHHGHFCHFHHHHHHHHGGGHHHHHHHGGFHHGGHHHHHHHHHHHHHGHHHHHHHHHGGHHHGHHHHHHHHHHHHHHHHHHFGHHHHHHHHHFEFGHBGFHFFGFHGHHHHHHHHGHHHHHGGHGGGGHHGGHHHHHHHHHHHHHHHHHHHGHGGHGHDFGHFHHHHHGG?FGHDGGFGFHHHHHGHEHHHHHHHHHHGHHGFFGGFGFFGGGFGGGGFGFGF
@M05620:37:000000000-D9766:1:1101:17721:8753 1:N:0:35
ACCACACCTTCTACAATGAGCTGCGTGTGGCTCCCGAGGAGCACCCCGTGCTGCTGACCGAGGCCCCCCTGAACCCCAAGGCCAACCGCGAGAAGATGACCCAGGTGAGTGGCCCGCTACCTCTTCTGGTGGCCGCCTCCCTCCTTCCTGGCCTCCCGGAGCTGCGCCCTTTCTCACTGGTTCTCTCTTCTGCCGTTTTCCGTAGGACTCTCTTCTCTGACCTGAGTCTCCTTTGGAACTCTGCAGGTTCT
+
BBBBBBBBFFFFFFGGFGGGGGHHFFGFH?HHHGGEGGGGDHHHHGGGGCGGHHHHHHHGGGGGGGGGGGGHHHGGGGGHGHHHHGGGGGGGGGHHHHHHHHHHFHHGHHHGGHHGGGGGHFFHGHHHHHHGHHFGGGGHGHHGHGGGGEGGGGGGGGGDGGGGGGFFFFFFFFFFFFFEFFFFFFFFFFFFFFFDFFFFFBFFFDFFFFFFFFFFFFFFFFFFEFFFFFFFFFFFFFFFFFFFFFFFFFF
@M05620:37:000000000-D9766:1:1101:12956:8755 1:N:0:35
ACCACACCTTCTACAATGAGCTGCGTGTGGCTCCCGAGGAGCACCCCGTGCTGCTGACCGAGGCCCCCCTGAACCCCAAGGCCAACCGCGAGAAGATGACCCAGGTGAGTGGCCCGCTACCTCTTCTGGTGGCCGCCTCCCTCCTTCCTGGCCTCCCGGAGCTGCGCCCTTTCTCACTGGTTCTCTCTTCTGCCGTTTTCCGTAGGACTCTCTTCTCTGACCTGAGTCTCCTTTGGAACTCTGCAGGTTCT
+
CDDDCCCCFFFFGGGGGGGGGGHHGGGGHGHHHGGGGGGGGHHHHGGGGGGGHHHHHHHGGGGGGGGGGGGHHHHGGGGHGHHHHGGGGGGGGGHHHHHHHHHHGHHHHHHGGHHGGGGGHHHHHHHHHHHGHHGGGGGHGHHGHGGGGGGGGGGGGG?BFGGGGGFFFFFFFFFFFFFFFFFFFFFFFFHFFFFFFFFFFFFFFDFFFFFFFFHFFFFFFFFFFFFFFFFFFFFFFFFFFFFFFFFFFFF
@M05620:37:000000000-D9766:1:1101:10324:8784 1:N:0:35
AGTGCCAGCTCTCAATCGCACAGGGGACCCAGGGCCCGGCTCCTCCATCCAGTAAACCTATGTCCTCACCCGCTACCTGGAGCACCAACTCCGCAGCTTGGCTGGGACCTTTGTGAGTATCCAGCGTAGGAATCTGGGAGTTGGGGAGGAGTGAGGAGTTGGGGACAGGCCGTCCTACCCGTGGAGGGGTCTGGTAAATGATGGGGTGAGGAGGGGCTCTTTGGCTCCCACCAGTCCCCCTGTCTGGTCTA
+
>AAAABD1>CCFDGGBFFFCA0B0AEF00A00A0BA/AEE/BEBFHEA101B2D2BFE01B@2DEGDBGGEEEE>EGDEECEHC0?GEGBGHA?E/>0FG/GG/?<GH/01BFG0FH1FGFG210/?/>AFGG1?11?FF?F1>CGGC-CA/CG0C<C//=<AAE-EC.;.:--;CC0;9EEG-..;--9ABFFF/;/9/BFF/-AF@?FFBB-@@<;AB///;/:9EFFFF?FFFFFFF@FFFFFFFFFF
@M05620:37:000000000-D9766:1:1101:9586:8788 1:N:0:35
AGTGCCAGCTCTCAATCGCACAGGGGACCCAGGGCCTGGCCCCTCCATCCAGAAAACCTATGACCTCACCCGCTACCTGGAGCACCAACTCCGCAGCTTGGCTGGGACCTATGTGAGTATCCAGCGTAGGAATCTGGGAGTTGGGGAGGAGTGAGGAGTTGGGGAAAGACAGTCCTAACCGTGGAGGGTTCTGGTAAATGATGGGGTGAGGAGGGGCTCTTTGGCTCCCACCAGTCCCCCTGTCTGGTCTA
+
>A>>>FFFCFFFGGGGGGFAFCHGGGGGFEHHFGEECFHHFHGHGGHGHHHHFHHHFGHHFHHHHFGHHHHGF>>EHEFHBGHHHH1?EGHGFGGGFHGHGHHGGGHHGHHHHHHHHHHHHHHHHGGGGGHHHHHHHGHGGHFHGGFGGGEGHBHHCGHHHHGGEGHHEHHHHHHHGHHHGGFGDGGGFGGGGGFGGGGGGGGGGGFFFFFFFFFFFFFFFFFFFFFFFFFFFFFFFFFFFFFFFFFFFF/
@M05620:37:000000000-D9766:1:1101:13601:8813 1:N:0:35
ACCACACCTTCTACAATGAGCTGCGTGTGGCTCCCGAGGAGCACCCCGTGCTGCTGACCGAGGCCCCCCTGAACCCCAAGGCCAACCGCGAGAAGATGACCCAGGTGAGTGGCCCGCTACCTCTTCTGGTGGCCGCCTCCCTCCTTCCTGGCCTCCCGGAGCTGCGCCCTTTCTCACTGGTTCTCTCTTCTGCCGTTTTCCGTAGGACTCTCTTCTCTGACCTGAGTCTCCTTTGGAACTCTGCAGGTTCT
+
CCCCCCCCFFFFGGGGGGGGGGHHGGGFHGHHHGGGGGGGGHHHHGGGGGGGHHHHHHHGGGGGGGGGGGGHHHHGGGGHGHHHHGGGGGGGGGHHHHFHHHAGFHHHHHHGGHHGGGGGHHHHHHHHHHHDHHGGGGGHGHHGHGGGGGGGGGGGGGGGGGGGGGFFFFFFFFFFFFFFFFFFFFFFFFFFFFFFFFFFFFFFFFFFFFFFFFFFFFFFFFFFFFFFFFFFFFFFFFFFFFFFFFFFFFF
@M05620:37:000000000-D9766:1:1101:7113:8843 1:N:0:35
AGTTCCAGCTCTCCATCGCACAGGGTACCCAGTGCCTGGCCCCTCCATCCAGAAAACCTATGACCTCACCCGCTACCTGGGGCACCCACTCCGCAGCTTGGCTGGGACCTATGTGAGTATCCAGCGTCGGAATCTGGGCGTTGGGGCGGCGTGCGGCGTTGGGGCCAGCCAGTCCTAACCGTGGAGGGTTCTGGTAAATGATGGGGTGAGGAGGGGCTCTTTGGCTCCCACCAGTCCCCCTGTCTGGTCTA
+
>>>3>BDFFFFFGGGGBAE2E2FCF4ABBBBFABBADFGHHHGHGGHHHBFGHHH2BEHHBAFGHABFGHHA>0>>GHBB1/BEEGG1?FHB>E/E>F?B?FGGGGHHGHFHHHH3GHHHHHBFHGG/>D/<FGHHGH/AGGGGGG.@D-;AB9BG-BFFFFFF?-.9.;..BFFFB/FFAFFF.;DFFFFFFFFFFFFFFFFFFFDFEF?BDDFAFFFFFFFFFFFFF.FFAFFFFFFFFFFFFFFFFF/
@M05620:37:000000000-D9766:1:1101:8457:8844 1:N:0:35
ACCACACCTTCTACAATGAGCTGCGTGTGGCTCCCGAGGAGCACCCCGTGCTGCTGACCGAGGCCCCCCTGAACCCCAAGGCCAACCGCGAGAAGATGACCCAGGTGCGTGGCCCGCTACCTCTTCTGGTGGCTGCCTCCCTCCTTCCTGGCCTCCCGAAGCTGCGCCCTTTCTCACTGGTTCTCTCTTCTGCCGTTTTCCGTAGGACTCTCTTCTCTGACCTGCGTCTCCTTTGGAACTCTGCAGGTTCT
+
ABBABBBBFFFFGGGGGGGFG5GCE2AEHDHHCFFEGGGGGHHHHGGGGEGGHHHHHHHGCGGGGAEGGGG1GCEFGG?GC/GEGF/<CCD//C0FBB1<1F/<F<11<<C@DCH-@-<<CHBGBHHHHH/<C.;:GF0:CFCACG0C00/:C0;E?E.-;-99/9-C=B9F//:;FBB.9BF/B/99BFFFFFBAFFEFBFFF..;FFFFFF/99BFFFBFF..;;@DFFFFFEFFFFFFFFFEFFAFFF
@M05620:37:000000000-D9766:1:1101:22067:8866 1:N:0:35
GAGGCTGCTTTGGAAGAAACTCATAGATTACTGCAACAGTTCCCCCTGGACCTGGAAAAGTTTCTTGCCTGGCTTACAGAAGCTGAAACAACTGCCAATGCATCCTACAGGATGCTACCCGTAAGGAAAGGCTCCTAGAAGACTCCAAGGGAGTAAAAGAGCTGATGAAACAATGGCAAGTAAGTCAGGCATTTCCGCTTTAGCACTCTTGTGGATCCAATTGAACAATTCTCAGCATTTGTACTTGTAAC
+
AAAABAFBFFFFCGGGGFFGGGFHCHFHHFHHHHHGEAGFGHGHHGGGHGHHHHHGHHCGFGHHHHHHHHHHHHHHHHHEFHHHHHGHHEHHHHHGHBGHHHHHHHHHHHEHGHHHGGHHGEEEHG?GE?GGHHGH3FGDHHHHHHHFHGGHGGFHHHHGHFGHHHHHGHHH/GHHHHHGHFHHHHHHGHHHHHGHGGGGGHFFGHGFHHHHH?GHHHHHHHHHHHHFFFFBFGGFFGGGGFGGGGGFFGB
@M05620:37:000000000-D9766:1:1101:4507:8867 1:N:0:35
ACCACACCTTCTACAATGAGCTGCGTGTGGCTCCCGAGGAGCACCCCGTGCTGCTGACCGAGGCCCCCCTGAACCCCAAGGCCAACCGCGCGAAGATGACCCAGGTGAGTGGCCCGCTACCTCTTCTGGTGGCCGCCTCCCTCCTTCCTGGCCTCCCGGAGCTGCGCCCTTTCTCACTGGTTCTCTCTTCTGCCGTTTTCCGTAGGACTCTCTTCTCTGACCTGCGTCTCCTTTGGAACTCTGCAGGTTCT
+
CCCCCCC>FFFFGFGGGG5FGGHHGEGBAEHHHFFECEGGGHHHHGGEEGGGHHHHHHHEFCGGGGGGGGGHHHHGGGGHGHHHHGGGGG/BDGGDHHHHHHHHGHHDGHHGGHGCGGGGHHHHHHHHHHHGHHGGGGGGGGGGGGGGGGGGGGGGGGG;@;AFFFFFFFFFFFFFFFFFFFFFFFFFFFFFFFFFFFFFFFFFFFFFFFFFFF;FFFFFFFFF.DFFFFFFFFFFFFFFFFFFFFFFFFF
@M05620:37:000000000-D9766:1:1101:12597:8876 1:N:0:35
GAGGCTGCTTTGGAAGAAACTCATAGATACTGCAACCGTTCCCCCTGGACCCTGGAAAGTTTCTTGCCTGGCTTTAAGAAGCTGGAACAACCTCCCAAGCATCCTACAGGATGCTACCCGTAAGGAAAGGCTCCTAGAAGACTCCAAGGGAGTAAAAAAGCTGATGAAAAAATGGCAAGTAAGTCAGGCATTTCCGCTTTAGCCCTCTTGTGGATCCAATTGAACAATTCTCAGCATTTGTACTTGTAACT
+
A?AA>AFBFBB@G4ABEGCGGGHHHGFH65GG5A4BF2AB2BBFEFBA2BB2BB1BB3BDFHDGGH5BGHEBFG355FDD33BF213FBFB133BB?3B1BBFG3HFF3BFG3?BGDGFE?>?0?FGF00?F0?GB?BF3B2?2BFF2/?/??C@2@1</0D??GGF<>1<><>G<<<.==D====0<<.<<;0CEFA;::0G/C/;CFB0C:;0;/;;;B0;FFCFF;000C09;;CFG;;0;;0;9B:/
@M05620:37:000000000-D9766:1:1101:14420:8878 1:N:0:35
GAGTCTGCTTTGGCAGAAACTCATATCTTACTGCAACAGTTCCCCCTGGACCTGGAAAAGTTTCTTGCCTGGCTTACAGAAGCTGCCACAACTGCCAATGCATCATACCGGATGCTCCCCTTACGAAACGGCTCCTCGCAGAATACACGGGCGTACAAGAGCTGATGAACCAATTGCACGTACGTCCGGACTTTCCGCTTTAGCACTCTTGTGGCTCAAATTGAACAATTCTCAGCATTTGTACTTGTCAC
+
>>1>>B3DFF3111BA1AGC1EGDF3DBFFFG3FDBGFHDGHHHHGAFAFHFBEF0BAFCBDFGBBAFGHH/BFEAGHDG11BGE1>1B>/?@0@BGFBBGFHHFGBG0/>/EEEG1GFE0>1>//?///<<BFGHGF////0@FF1@?</</A->.1100<0<0<D00=C..=0<=<0:.:;@C.;-@.;AG0;;CFGB.CBFBBBBFG0CBE?;F//:///;/;/9B9/FF//BF:9BFF/BF/9B/FB
@M05620:37:000000000-D9766:1:1101:20261:8884 1:N:0:35
ACCACACCTTCTACAATGAGCTGCGTGTGGCTCCCGAGGAGCACCCCGTGCTGCTGACCGAGGCCCCCCTGAACCCCAAGGCCAACCGCGAGAAGATGACTCAGGTGCCTGCCACCTTATCTCGTCTGGTGGTCGCTTCTTTCCTTCCTCGCGTCGCGGAGCTGTTCCCTTTTTCTCTGCTTCTCTGTTGTGTTGCGTTCCGTTGGCCTCTCTTATCTGACTTGAGTCTCCTTTGCTACTGTGCAGGTTTT
+
A>AAA1>ACFC@3GGBAB1BFDFCEAEA0AFGCFCA0AE//GFGHGGE/AFAD1AFGG0AEE/FEEEEGEFFHHCEGGG?FFHGAFF@G//<<AGHH1?121?G01?<01?001100<11=F10>...010..<-A..<000:000=/00.:-99-A---99-////;////////;///;//;FF//;/9--/-/-;9-;-//;-//;:/BF///;/9;//////;;B/9//9////;///////--//:
@M05620:37:000000000-D9766:1:1101:4496:8885 1:N:0:35
ACCACACCTTCTACAATGCGCTGCGTGTGGCTCCCGAGGAGCACCCCTTGCTGCTGACCGAGGCCCCCCTGAACCCCAAGGCCAACCGCGAGAAGATGACCCAGGTGCGTGGCCCGCTACCTCTTCTGGTGGCCGCCTCCCTCCTTCCTGGCCTCCCGGGGCTGCGCCCTTTCTCACTGGTTCTCTCTTCTGCCGTTTTCCGTAGGACTCTCTTCTCTGACCTGCGTCTCCTTTGGAACTCTGCAGGTTCT
+
>>AA>>>3BBBBBFBBGG4AAEFGGEEB2EBBBAAB2A2AEF1BBBABBBBFGHFHEFG>>@EEFEGE>EEG3FGE?EEHGH?FHFFB<<>>>AG2FFHHHGEA<?F1>/??@H>>CG-<<GGHH==GFHHGHHCDGGGGGGGGGGGGGGFFGGGGEDA---;9AFFF>@FFFFF/BFFFFFFFFFFFFFFFFFFFFFAFFFF.A./9BFFFFF/;:BB/FFFB.@DCFFFFFFFEFFFFFFFBBFFFFFF
@M05620:37:000000000-D9766:1:1101:6146:8913 1:N:0:35
ACCACACCTTCTACAATGAGCTGCGTGTGGCTCCCGAGGAGCACCCCGTGCTGCTGACCGAGGCCCCCCTGAACCCCAAGGCCACCCGCGAGACGCTGACCCCGGTGAGTGGCCCGCTACCTCTTCTGGTGGCCGCCTCCCTCCTTCCTGGCCTCCCGGAGCTGCGCCCTTTCTCACTGGTTCTCTCTTCTGCCGTTTTCCGTAGGACTCTCTTCTCTGACCTGAGTCTCCTTTGGAACTCTGCAGGTTCT
+
BBBBBBBBFFFFGGGGGGGBGFHHGGGEGGHHHGGGGGGFGHHHHGGGEEGGHHHHHHHGGGGGGGGGGGGHHHHGGGGHGHH//BE<E<@///<//?/0?F/>AD-FGH1.FGGDGGGGHGCCGG0CH;C?FGGGGFEGGBBFGFGGG0FGF09CEDDFDFFFFFFF@;BFFFFFFFF.;BFFFFFFFFFFBFFFFFEFFFF.AFFFFFFFFFFFFF/;FFFE/BFFFFFF/FF//9;/BBBB/:AFFFF
@M05620:37:000000000-D9766:1:1101:25172:8913 1:N:0:35
ACCACACCTTCTACAATGAGCTGCGTGTGGCTCCCGAGGAGCACCCCGTGCTGCTGACCGAGGCCCCCCTGAACCCCAAGGCCAACCGCGAGAAGATGACCCAGGTGAGTGGCCCGCTACCTCTTCTGGTGGCCGCCTCCCTCCTTCCTGGCCTCCCGGAGCTGCGCCCTTTCTCACTGGTTCTCTCTTCTGCCGTTTTCCGTAGGACTCTCTTCTCTGACCTGAGTCTCCTTTGGAACTCTGCAGGTTCT
+
BBBBBBBBFFFFGGGGGGGGGGHHGFGEEEHHHGGGFGGGGHHHHGGGFGGGHGFHHHHGGGGGGGGGGGGHHHHGGGGHGHHHHGGGGF/BDGHHHHHHHHHHGHHDHHHGGHHGGGGGHHHHHHHHHHHGHHGGGGGHGHHGHGGGGGGGGGGGGGGGGGGGGGFFFFFFFFFFFFFFFFFFFFFFFFFFFFFDFFFFFFFFFFFFFFFFFFFFFFFFFFFFFFFFFFFFFFFFFFFFFFFFFFFFFFF
@M05620:37:000000000-D9766:1:1101:7314:8918 1:N:0:35
AGTCCCAGCTCTCCATCGCACAGGGTACCCAGTGCCTGGCCCCTCCATCCAGAAAACCTATGACCTCACCCGCAACCTGGGGCACCCTCTCAGCAGCTTGGCTGGGACCTATGTGAGTATCCAGCGTAGGAATCTGGGCGTTGGGGCGGCGTGCGGCGTTGGGGACAGCCAGTCCTAACCGTGGCGGGTTCTGGTAAATGATGGGGTGAGGAGGGGCTCTTTGGCTCCCACCAGTCCCCCTGTCTGGTCTA
+
>>>3>BDFFFFFGGFABAE2E2FAF44BB4BF3BBBDBGHHHGHGGFHHBFFGFH2BBFF5ADGH5BFGHH0>0>>FF1B1/B>EFG1?FG34B3BBB3B?BGGGGHHGH?GGHH4FGHHHH3FGGG/>E22@GHHEHAGGGGGFG?CG@AADADD-ABGGFFF.-.9.A.;FFFFF9FFFFFF-@DFFFFFFFFFFFFFBFFFFFDFFFE/DFFAFFFFFFFFFFFFF.FFFFFEFFFFFFFFFFFFFFE
@M05620:37:000000000-D9766:1:1101:25728:8919 1:N:0:35
AGTGCCAGCTCTCAATCGCACAGGGGACCCAGGGCCTGGCCCCTCCATCCAGAAAACCTATGACCTCACCCGCTACCTGGAGCACCAACTCCGCAGCTTGGCTGGGACCTATGTGAGTATCCAGCGTAGGAATCTGGGAGTTGGGGAGGAGTGAGGAGTTGGGGAAAGACAGTCCTAACCGTGGAGGGTTCTGGTAAATGATGGGGTGAGGAGGGGCTCTTTGGCTCCCACCAGTCCCCCTGTCTGGTCTA
+
BCAACFFFCFFFGGGGGGGGGGHHGGGGGGHHGGGGGFHHHHGHGGHHHHHHHHHGHGHHHHHHHHHHHHHGGGGGHHHHHHHHHHHHGHHHGGGGGHHHGHHGGGHHGHHHHHHHHHHHHHHHHGGFGGHHHHHHHHGGGHHHGGGGGGEGHFHHEGHHHHGGGGHHHHHHHHHHHHHHGGGGGGGGEFGGGGGGGGGHGHGGGGFFFFFFFFFFFFFFFFHFFFFFFFFFFFFFFFFFFFFFHFFFFFF
@M05620:37:000000000-D9766:1:1101:14356:8931 1:N:0:35
AGTGCCAGCTCTCAATCGCACAGGGGACCCAGGGCCTGGCCCCTCCATCCAGAAAACCTATGACCTCACCCGCTACCTGGAGCACCAACTCCGCAGCTTGGCTGGGACCTATGTGAGTATCCAGCGTAGGAATCTGGGAGTTGGGGAGGAGTGAGGAGTTGGGGAAAGACAGTCCTAACCGCGGAGGGCTCTGGTAAATGATGGGGTGAGGAGGGGCTCTTTGGCTCCCACCAGTCCCCCTGTCTGGTCTA
+
>1AAABD11BBFFGGGGFGGGGFCGEGEGF0BF0EEEFHGHFE/EEGHBG1BFG1GFEABGFBGF1FEHHFEGEEGHFG0G>FFFGFAE>FG/EEEG>></<FFEGF0EC1F122BG1B12BFFG@BECCHFF1111?G//?DCCCG?C?.FF0D.0.<<D/C-.:CC/:/CCFG0CG/.;---;---.;A/B/;///99FFB/AA-;99;FB--@@-9/BFFBB9BAAF-AAF9B/B-;99/;99BFFFF
@M05620:37:000000000-D9766:1:1101:14987:8931 1:N:0:35
ACCACCCCTTCTCCAATGAGCTGCGTGTTGCTCCCGCGGCGCACCCCGTGCTTCTGACCGAGGCCCCCCTGACCCCCAAGGCCACCCGCTAGACGCTTACCCAGGTGAGTGGCCCGCTACCTCTTCTGGTGGCCGCCTCCCTCCTTCCTGGCCTCCCGGAGCTGCGCCCTCTCTCACTGGTTCTCTCTTCTGCCGTTTTCCGTCGGACTCTCTTCTCTGACCTGAGTCTCCTTTTTCCCTCTTCAGGTTCT
+
>A>1>1>>>CFFDGGBBBD1B1B1AE0A00DF1BFA0EE//A/>EGGG/>E/1B112B0E/E/>F?EEEEF000BCCC/F/<?GCHC/A/>/1?//<..<<>1FECGGFH0.<G<@CGG@GCGHFCH0CC:..C--A9E??FCCBFFFF0;;CFFAEF-9@@-BF=@A@--9:/B/FF/99;99FFFFFF//9/-;-:E/B-;-;@@-@/BF/9;9BF/////B/-9;/BF/9/////;;-9/;/9FF/9:
@M05620:37:000000000-D9766:1:1101:17063:8939 1:N:0:35
AGTGCCAGCTCTCAATCGCACAGGGGACCCAGGGCCTGGCCCCTCCATCCAGAAAACCTATGACCTCACCCGCTACCTGGAGCACCAACTCCGCAGCTTGGCTGGGACCTATGTGAGTATCCAGCGTAGGAATCTGGGAGTTGGGGAGGAGTGAGGAGTTGGGGAAAGACAGTCCTAACCGTGGAGGGTTCTGGTAAATGATGGGGTGAGGAGGGGCTCTTTGGCTCCCACCAGTCCCCCTGTCTGGTCTA
+
>1AAAFF11CCFGGGGGAFFEGH0FEAEEEGHG?EG//FGCHEGFGHHHC1F1F10FEHGDFDGHHFFHHH/EEEGHE1GFHHGHGHHGFGHGE@?EFHHGFHGE?GHGHHHFGHHHFHHHHGFGCECCFHHHGHHHGHGGHHHGCGGGGGHCHHHGGHHHFGCFCHHHHGHFHHHHHHHGGEGFGGGEGGFFFCFGGGGEGGGGGF@FFFFFB@@@@FFFFFFFFFEFFFFFFFFFFFF@EFFFFFFFFF
@M05620:37:000000000-D9766:1:1101:11903:8947 1:N:0:35
ACCACACCTTCTACAATGAGCTGCGTGTGGCTCCCGAGGAGCACCCCGTGCTGCTGACCGAGGCCCCCCTGAACCCCAAGGCCAACCGCGAGAAGATGACCCAGGTGAGTGGCCCGCTACCTCTTCTGGTGGCCGCCTCCCTCCTTCCTGGCCTCCCGGCGCTGCGCCCTTTCTCACTGGTTCTCTCTTCTGCCGTTTTCCGTAGGACTCTCTTCTCTGACCTGCGTCTCCTTTGGAACTCTGCAGGTTCT
+
AAA1AAAAFFFFGGGFDGB1G1GGGAAA00FF1AFAAEGGFHHHHGGEEAEGFHGFHHHE/E?GG/EEGGGBG1GGGGAH//GHHGA/BC<<@G<C1FDGHHGHGHHFHHHGGHHGGGGGHHHHHHHHBHHGHHGGGGCHGHHGHGGGGGGGGFGFEGG-:A@@F@?F?@FFFFFFFFFFFFFFFFFFFFFFFF@ABFFFFFFFFFFFFFFFFFFFFFFFFFFF-@B@FFFFFFFFFFFFFFFFFFFABFB
@M05620:37:000000000-D9766:1:1101:18584:8967 1:N:0:35
AGTGCCAGCTCTCAATCGCACAGGGGACCCAGGGCCTGGCCCCTCCATCCAGAAAACCTATGACCTCACCCGCTACCTGGAGCACCAACTCCGCAGCTTGGCTGGGACCTATGTGAGTATCCAGCGTAGGAATCTGGGAGTTGGGGAGGAGTGAGGAGTTGGGGAAAGACAGTCCTAACCGTGGAGGGTTCTGGTAAATGATGGGGTGAGGAGGGGCTCTTTGGCTCCCACCAGTCCCCCTGTCTGGTCTA
+
ABAABFFFBFFFGGGGGGGGGCHEGGGGGGHGFDGDGFHGGHGHGGGHHHGFFBHHHGHHHHHHHHHGHHHGGGCGHHHHEGHHHHHHGGHHGGGGGHHHGFHGGGHFGHFGHHHHFGHHHHHHHGEGGGHHHHHHHHHGGHHEFGGFGGEGHFHHHGHHHHGGGGHHHHHHHHHHHHHHGDEDFGGGCFFGGGGFFFGGGGGGGGFFFFFFFFFFFFFFFFFFFFFFFFFFFFFFFFFFFFFFFFFFFFF
@M05620:37:000000000-D9766:1:1101:22806:9011 1:N:0:35
GAGGCTGCTTTGGAAGAAACTCATAGATTACTGCAACAGTTCCCCCTGGACCTGGAAAAGTTTCTTGCCTGGCTTACAGAAGCTGAAACAACTGCCAATGCATCCTACAGGATGCTACCCGTAAGGAAAGGCTCCTAGAAGACTCCAAGGGAGTAAAAGAGCTGATGAAACAATGGCAAGTAAGTCAGGCATTTCCGCTTTAGCACTCTTGTGGATCCAATTGAACAATTCTCAGCATTTGTACTTGTAAC
+
>3AABAFBFFFFGGGGGGGGGGHHHHHHHGHHHHHHHHHFGHHHHGGGHHHHHHHHHHGHGHHHHHHHHHHHHHHHHHHHHHHHHHHHHHHHHHHHHHHHHHGHFHHHHG3GCGGHHDFHEFEGHEGHHHGGHHGH3GHHFFGGHHHHHG/FG?@DGGDFGFHHHFHHFGHHHHGFGFHGHHDD>GGDGHHF1FHDDFGGGFDDGHHHHHHHHFHGHFHHHHHFGHFCGF9CFFBBFFGFFCFGFGGFBFB
@M05620:37:000000000-D9766:1:1101:3802:9016 1:N:0:35
AGTGCCAGCTCTCCATCGCACAGGGTACCCAGTGCCTGGCCCCTCCATCCAGAAAACCTATGACCTCACCCGCTACCTGGCGCACCCACTCCGCAGCTTGGCTGGGACCTATGTGAGTATCCAGCGTAGGAATCTGGGCGTTGGGGCGGAGTGCGGAGTTGGGGCCAGCCAGTCCTAACCGTGGCGGGTTCTGGTAAATGATGGGGTGAGGAGGGGCTCTTTGGCTCCCACCAGTCCCCCTGTCTGGTCTA
+
>A>>>BF4AFFFGGGGBAA2E?GDG44BBBBG3BBBABGG2GGHGGHHHBFFDGGBBEHFBBAGHDBGHHG0>>>EHHBB1>BEEGG??GF1>E/>>B3BEG3FFGHHGHHHHH??FHHHHH2FHCE/>E@@FGHHHH/ADGGHGG.AD-;;C0AB-;CFF/BG.-.;.C.;FFFFBBFFBFFB-;@B@EFFFFFFFFFFBFFFFFDBEFF/DF=BBBFFFFFFEFFFFBFFEFFFFFFFBFFFFFFFFFB
@M05620:37:000000000-D9766:1:1101:9781:9030 1:N:0:35
ACCACACCTTCTACAATGAGCTGCGTGTGGCTCCCGAGGAGCACCCCGTGCTGCTGACCGAGGCCCCCCTGAACCCCAAGGCCAACCGCGAGAAGATGACCCAGGTGAGTGGCCCGCTACCTCTTCTGGTGGCCGCCTCCCTCCTTCCTGGCCTCCCGGAGCTGCGCCCTTTCTCACTGGTTCTCTCTTCTGCCGTTTTCCGTAGGACTCTCTTCTCTGACCTGAGTCTCCTTTGGAACTCTGCAGGTTCT
+
BBABBBBBFFFFGGGGGGFGGAFGEEGEGGFGGFFGGGG2EHFHHGGGEGEFHHFHHHHEEGCGGGGGGGGHBHHGGGGHGHHHEFGGGGCGCDHHHHHHHHAGGHHHHHEGGHHGGGGGHHHHHHHHHHHGHHGGGGGHGHHGHGGGGGGGGGGGGGGDDGGGGGFFFFFFFFFFFFFFFFFFFFFFFFFFFFFFFFFFFFFEDFFFFFFFFFFFFFFFFFFF/:FFFFFFFFFFFFFFFFEFFFFFFFF
@M05620:37:000000000-D9766:1:1101:10424:9038 1:N:0:35
AGTGCCAGCTCTCAATCGCACAGGGGACCCAGGGCCTGGCCCCTCCATCCAGAAAACCTATGACCTCACCCGCTACCTGGAGCACCAACTCCGCAGCTTGGCTGGGACCTATGTGAGTATCCAGCGTAGGAATCTGGGAGTTGGGGAGGAGTGAGGAGTTGGGGAAAGACAGTCCTAACCGTGGAGGGTTCTGGTAAATGATGGGGTGAGGAGGGGCTCTTTGGCTCCCACCAGTCCCCCTGTCTGGTCTA
+
AAA@BFFFCFFFGGGGGGGFGGHHGGGGGGHH2EFGGGHHHHGHGGFHHHEHFGHHHGHHHHGHHHHHHHHGGEFGHFHHFGHHFHHEGHHHGGGGGHHHGHHGGGHHGHHHHHHHHHHHHHHHHGEGGGHHHHHHHHHGGHHHGGGGGGGHHHHHHGHHHHGGGGHHHHHHHGHHHHHHGEEFGGGG;AFGGGCGFGGGGGGGGGFFFFFFFFFFFFFFFFFFFFFFFFFFFFFFFFFDCFFFFFFFFEB
@M05620:37:000000000-D9766:1:1101:21065:9058 1:N:0:35
ACCACACCTTCTACAATGAGCTGCGTGTGGCTCCCGAGGAGCACCCCGTGCTGCTGACCGAGGCCCCCCTGAACCCCAAGGCCAACCGCGAGAAGATGACCCAGGTGAGTGGCCCGCTACCTCTTCTGGTGGCCGCCTCCCTCCTTCCTGGCCTCCCGGAGCTGCGCCCTTTCTCACTGGTTCTCTCTTCTGCCGTTTTCCGTAGGACTCTCTTCTCTGACCTGAGTCTCCTTTGGAACTCTGCAGGTTCT
+
CCCDCCCDFFFFGGGGGGGGGGHHGGGECGHHHGGGGGGGGHGHHGGGDGGGHHGHHHHGGGGGGGGGGGGHFHHGGGGHGHHHHGGGGGFGGGHHHHHHHHHHGHHHHHHGGHHGGGGGHHHHHHHHHHHGHHGGGGGHGHHGHGGGGGGGGGGGGGGGGGGGGGFFFFFFFFHHFHHFFFFFFHFFFFFFFFFFFFFHFFFFFFFFFFFFFHHHFHHFFFFFFFFFHHFFFHHFFFFFFFFFFFFFFFF
@M05620:37:000000000-D9766:1:1101:21732:9062 1:N:0:35
ACCACACCTTCTACAATGAGCTGCGTGTGGCTCCCGAGGAGCACCCCGTGCTGCTGACCGAGGCCCCCCTGAACCCCAAGGCCAACCGCGAGAAGATGACCCAGGTGAGTGGCCCGCTACCTCTTCTGGTGGCCGACTCCCTCCTTCCTGGCATCCCGGAGCTGCGCCCTTTCTCACTGGTTCTCTCTTCTGCCGTTTTCCGTAGGACTCTCTTCTCTGACCTGAGTCTCCTTTGGAACTCTGCAGGTTCT
+
AAAABAABFFFDBGGFDGGGGFGBEEEEH2FGHGEEFGGEGHHHHGEGE1ECGFGHHG3EEGGGCEEGGGGGHGFFGGGEFHHHEEGGGCCCCDGHEGHGG0?</?GHHHHF/?GDG?CDGHH0=DHD0=<E.C--;-=GHH/.:CHGGBB./;FBEA9-;BG/C@B.@@9FFBBBFFFFBF/BFF/FFFFFFF=AA/EFFDF?9DFFFFFFFFBBFFFFFFBB/BFFFFFFFFF//9FFFFFFFFA;BFF
@M05620:37:000000000-D9766:1:1101:22669:9076 1:N:0:35
ACCACACCTTCTACAATGAGCTGCGTGTGGCTCCCGAGGAGCACCCCGTGCTGCTGACCGAGGCCCCCCTGAACCCCAAGGCCAACCGCGAGAAGATGACCCAGGTGAGTGGCCCGCTACCTCTTCTGGTGGCCGCCTCCCTCCTTCCTGGCCTCCCGGAGCTGCGCCCTTTCTCACTGGTTCTCTCTTCTGCCGTTTTCCGTAGGACTCTCTTCTCTGACCTGAGTCTCCTTTGGAACTCTGCAGGTTCT
+
CCCCCCCCFFFFGGGGGGGGGGHHGFGEHEHHHGGFGEGFGHHHHGGGFGGGHHHHGHHGGGGGGGGGGGGHGHHGGGGHGHHHHGGGGGGGGGHHHHHHHHHHGHHHHHHGGHHGGGGGHHHHHHHHHHHGGHGGGGGHGHHGHGGGGGGGGGGGGGGGGGGGGGFFFFFFFFFFFFFFFFFFFFFFFFFFFFFFFFFFFFFFFFFFFFFFFFFFFFFFFFFFFFFFFFFFFFFFFFFFFFFFFFFFFFF
@M05620:37:000000000-D9766:1:1101:18607:9078 1:N:0:35
AGTGCCAGCTCTCAATCGCACAGGGGACCCAGGGCCTGGCCCCTCCATCCAGAAAGCCTATGACCTCACCCGCTACCTGGAGCACCAACTCCGCAGCTTGGCTGGGACCTATGTGAGTATCCAGCGTAGGAATCTGGGAGTTGGGTAGGAGTGAGGAGTTGGGGAAAGACAGTCCTAACCGTGGAGGGTTCTGGTAAATGATGGGGTGAGGAGGGGCTCTTTGGCTCCCACCAGTCCCCCTGTCTGGTCTA
+
BCBCCFFFCFFFGGGGGGGGGGHHGGGGGGHHGGGGGGHHHHGHGGHHHHHHHHHHHHHHHHHHHHHHHHHGGGGGHHHHHHHHHHHHGHHHGGGGGHHHGHHGGGHHGHGHHHHHHHHHHHHHHGGGGGHHHHHHHHHGGHHHGGHGGHHHHHHHHGHHHHGGEGHHHHHHHHHHHHHHGGHGGGGGCFGGGGGGGGGGGHGGGGGGFFFFFFFFFFFFFHHFFFFFFFFFFFFFFFFFFFFFFFFFFFF
@M05620:37:000000000-D9766:1:1101:7016:9087 1:N:0:35
GAGGCTGCTTTGGAAGAAACTCATAGATTACTGCAACAGTTCCCCCTGGACCTGGAAAAGTTTCTTGCCTGGCTTACAGAAGCTGAAACAACTGCCAATGCATCCTACAGGATGCTACCCGTAAGGAAAGGCTCCTAGAAGACTCCAAGGGAGTAAAAGAGCTGATGAAACAATGGCAAGTAAGTCAGGCATTTCCGCTTTAGCACTCTTGTGGATCCAATTGAACAATTCTCAGCATTTGTACTTGTAAC
+
A1>>AACAFFFFG1GGFGG1FCGFEGFHHDGHEHFBHFGAAFBGHGEGAAGGCEG0FA0BBFEHF1FHHHHAGGHFHHGG1FHHG111B>GG1GHFFGHHHFGHHHHHHHHCGHHHEHHHGFGGHHHH0FHGHHGHGHHBGBGHHHF1GFE/EECGGGHGHHHHHHHFG1FC<GHHHHFGH1GGGHHHHHEHHHHHGGGGGHHHFHHHHHHFHGFHHHFHHHHHHHCHHGGGGGGGGGGGGGGGGGGGFGF
@M05620:37:000000000-D9766:1:1101:23147:9116 1:N:0:35
GAGGCTGCTTTGGAAGAAACTCATAGATTACTGCAACAGTTCCCCCTGGACCTGGAAAAGTTTCTTGCCTGGCTTACAGAAGCTGAAACAACTGCCAATGCATCATACAGGATGCTACCCGTACGGAAAGGCTCATAGAAGACTCAAAGGGCGTAAAAGAGCTGATGAAACAATGGCAAGTCAGTCAGGCATTTCCGCTTTAGCACTCTTGTGGATCCAATTGAACAATTCTCAGCATTTGTACTTGTAAC
+
BBBBBAFBFFFFGGGGGGGGGGHHHHHHGHHHHHHHGHHFGHHHHGGGGHHHHGGHGHFGGHHHFHFHHGHHHHHHHGHHHHHHHFHHHGHHHEHGFFHHHHHGBFGHB3G1GH2FGHGAE>E////?>FFGHHFHF4BBGBGH22B2F2E//>>AGDHEHH1?GGHHHGGG.<FGGHC.11<>DGGG/<<GHHHHGGGGGGGHHHHHFHHBGG000/9FGB0;;BB/:FFBFFFGFF000=FGGG0;;FB
@M05620:37:000000000-D9766:1:1101:7969:9125 1:N:0:35
GAGGCTGCTTTGGAAGAAACTCATAGATTACTGCAACAGTTCCCCCTGGACCTGGAAAAGTTTCTTGCCTGGCTTACAGAAGCTGAAACAACTGCCAATGCATCCTACAGTATGCTACCCGTAAGGAAAGCCTGCTAGAAGACTCCAAGTCAGCAAAAGAGCTGATGAAACAACGGCAAGTAAGTCATGCATTTCCTCTCTATCACTCTTGTGGATCCAACTGAACAATTCTCATCGTTCTTACTTGTAAC
+
A?ABAAFCFDDDGB5BGGFGGGHHHGHFHHGFGHBGFHFGHGFGGGEFGHFGHHHGB3AGBFHHHHHFFFGHHHHEBFGHHHGHHFFHGGGHHHHGHHHFFB4BF34B3B4B44B44B2B??>E03?B?03?30BB44B33GBBB22BB33?32322@2/2222<22@@220F//</>A.FGH<>><11=1111=00<0/<D0=0D000<0=<.=:0:0;///:0;;/0;:0=9;;/=:..;90000;09;
@M05620:37:000000000-D9766:1:1101:22783:9144 1:N:0:35
ACCACACCTTCTACAATGAGCTGCGTGTGGCTCCCGAGGAGCACCCCGTGCTGCTGACCGAGGCCCCCCTGAACCCCAAGGCCAACCGCGAGAAGATGACCCAGGTGAGTGGCCCGCTACCTCTTCTGGTGGCCGCCTCCCTCCTTCCTGGCCTCCCGGAGCTGCGCCCTTTCTCCCTGGTTCCCTCTTCTGCCGTTTTCCGTAGGACTCTCTTCTCTGCCCTGAGTCTCCTTTGGAACTCTGCAGGTTCT
+
ABBBBABBFFFFFGGGBGGGGGHHFFFEH?GHHGG?EEGCGHHHHGGGGFGFFHHHHHHGGGGGGGGGGGGHHHHGGGGHGHHGHGGGGCFGGGHHHHHHHFAGFH11?FG/FHF----AC<<GDFGHEHH.C<<D@:EHC/G:G0C9BF/;.0CEED----://-@F=FF//BB//.:?FB//999FFBBBFB;DFF?FB9/9;.//////:/;9BF//;9B...9/9B/;FFFFFF//9B//9FFF/B/
@M05620:37:000000000-D9766:1:1101:25138:9147 1:N:0:35
GAGGCTGCTTTGGAAGAAACTCATAGATTACTGCAACAGTTCCCCCTGGACCTGGAAAAGTTTCTTGCCTGGCTTACAGAAGCTGAAACAACTGCCAATGCATCCTACAGGATGCTACCCGTAAGGAAAGGCTCCTAGAAGACTCCAAGGGAGTAAAAGAGCTGATGAAACAATGGCAAGTAAGTCAGGCATTTCCGCTTTAGCACTCTTGTGGATCCAATTGAACAATTCTCAGCATTTGTACTTGTAAC
+
>AAAA>FAFFFFGFGGGCFGFGGHHGHHHHHHHHHHFFHDGHHHHGGFHGHHHHHHGHHGGHHHGHHHHHGHHHFHHHGHHHHFGFFHG3?GHHHGHHGHFGHHHHHHHF?FGHHHEGFFE?EEHHHHGBB?GFFHFHFHGHFDGGFHGFDHG?FFFFFGFFFHFGHHGHHGHFGHHHFF>GGG>G=FFFCGGHHHGGDGGGDGHHHGGFF;CDG:GGFEGGGFCGFF0F;;CF;CCFFGGB99CCFFCFC
@M05620:37:000000000-D9766:1:1101:12701:9153 1:N:0:35
GAGGCTGCTTTGGAAGAAACTCATAGATTACTGCAACAGTTCCCCCTGGACCTGGAAAAGTTTCTTGCCTGGCTTACAGAAGCTGAAACAACTGCCAATGAATCCTACCGGCTGCTCCCCATAAGGCATGGCTACTCGACGCAACCACGGGCGTCAACGAGATGATGAACCCATAGCACGTCCGTCAGGCATTTCCGCTTTAGCCCTCTTGTGGCTACAATTGACCACTTCTCAGCATTTGTACTTGTCAC
+
>3AAAAFAFFFFGGGGFGGGGGFHHHHHHHHHHHGHGHGDGHHHHGFGHHHHHHHHH3FGHHHHHHHHHHHHHHHBGHHHBGHHHFHHHHHHHHFHHH3F3FG4G@BB1///>>FF3BEE00?BEDGA3B0BB3FGG/?<////>0?/?/A@-><.<1<.<..<0=<0DGE..C/:/;0-=.;-:.:./9CFBFBFDDADAF09/;CEGG000.;A/:///:B:/;9./:9FF/BFFFFFF9/BBFB9//;
@M05620:37:000000000-D9766:1:1101:23340:9153 1:N:0:35
GAGGCTGCTTTGGAAGAAACTCATAGATTACTGCAACAGTTCCCCCTGGACCTGGAAAAGTTTCTTGCCTGGCTTACAGAAGCTGAAACAACTGCCAATTCTTCATACCGGCTGCTCCCCTTACGAAAAGGCACCTCGAAGACACCCCGGAAGTCCACGCAAAGATGCACCCCTAGCACGTCAATACGGCCTTACCGCTTTCGCCCTCTTGTGGATAACATTGAAACCTTCTCAGCATTTGTACTTAACAC
+
AAA1AAFAFFFFG1FGGGGGGGHHHHHHHHHHHHHGHHHHHHHHHGGGHHHHHHHFGHHHFHHHHHGHHGHHHHHHHHHHHHHHHHFDGFGHHHHHHHH1@2B2BF2@0?E>E/FG1BF>0FFEF/??/0?<0<?GHFFC/?C0@?/>>//>/?FDGF..->-00><0<</.<C./<DDCC:;.0<::.A:CF0;;C?-9E0;A.;AEB09;09BFFF/;/BB/;99-99BFBF/;F/9/;B/9B///;;9
@M05620:37:000000000-D9766:1:1101:24164:9153 1:N:0:35
AGTGCCAGCTCTCAATCGCACAGGGGACCCAGGGCCTGGCCCCTCCATCCAGAAAACCTATGACCTCACCCGCTACCTGGAGCACCAACTCCGCAGCTTGGCTGGGACCTATGTGAGTATCCAGCGTAGGAATCTGGGAGTTGGGGAGGAGTGAGGAGTTGGGGAAAGACAGTCCTAACCGTGGAGGGTTCTGGTAAATGATGGGGTGAGGAGGGGCTCTTTGGCTCCCACCAGTCCCCCTGTCTGGTCTA
+
BCACCFFFCFFFGEGGGGGGGGHHGGGGGGHHFGGGGGHHHHGHGGHHHHHHHHHHHGHHHHHHHHHHHHHGGEGGHHHHGHHHHHGGFGHHEGGGGHHHGHHGGGHHGHHHHHHHHHHHHHHHHGGGGGHHHHHHHHFGGHHHGGGGGGGHHHHHGGHHHHGGGGHHHHHHHHHHHHHHGGGGGGGGGGGGGGGGGGGGGGGGGGFFFFFFFFFFFFFFFFFFFFFFFFFFFFFFFFFFFFFFFFFFFFF
@M05620:37:000000000-D9766:1:1101:24235:9155 1:N:0:35
AGTGCCAGCTCTCAATCGCACAGGGGACCCAGGGCCTGGCCCCTCCATCCAGAAAACCTATGACCTCACCCGCTACCTGGAGCACCCACTCCGCAGCTTGGCTGGGACCTATGTGAGTATCCAGCGTAGGAATCTGGGAGTTGGGGAGGAGTGAGGAGTTGGGGAAAGACAGTCCTAACCGTGGAGGGTTCTGGTAAATGATGGGGTGAGGAGGGGCTCTTTGGCTCCCACCAGTCCCCCTGTCTGGTCTA
+
AA>>AFFFCFFFG4FGGGGCFCHCGEEFGFGFAEEEFFHHHHGHGGHHHGHHHHHGHGHHHHHHHFGHHHHGG>EFHHHHBFGHHH1?EFGFAFCGEHFGGHHGGGHHGHHHHHHHHHHHHHHHHGGGGGHHHHHHHHFFGHHHGGGGGFEHHGHHCGGHHHGGEFHHGHHHHHHHHHHGGGGGGGGGFGGGGGFGGGGGGGGGGFDFFFFFFFFFFFFFFFFFFFFFFFFFFFFFFFFFFFFFFFFFFFF
@M05620:37:000000000-D9766:1:1101:27635:9159 1:N:0:35
AGTGCCAGCTCTCAATCGCACAGGTGACCCAGGGCCTGGCCCCTCCATCCAGAAAACCTATTACCTCACCCGCTACCTGGAGCACCAACCCCGACGCTTGGCTGGGACCTATGTGAGTATCCAGCGTAGGAATCTGGGAGTTGGGGAGGAGTGAGGAGTTGGGGAAAGACAGTCCTAACCGTGGAGGGTTCTGGTAAATGATGGGGTGAGGAGGGGCTCTTTGGCTCCCACCAGTCCCCCTGTCTGGTCTA
+
>AAAA@@FABC3G13ABAA1A0AAAABFGGFGFA0BB0BBFFFHGG0FHFFFB0FFAB0FF1FDGD1AABG>>>//BBB0BBB?>>0??/??//>/>/?F/0F<//BFC0<BBFF>B1B>@@2@0</?</?D1?FGFF0F?0?C??.@-<.<C0<<<.<<0/:;:..::;F::0:00B/C9.;A9;A@.9.99F9;FGBF0;99:;A?-:ABAB-@--;;FF/;//:-:-9-A9:/;/--@AFFF/;B:/;
@M05620:37:000000000-D9766:1:1101:23012:9162 1:N:0:35
GAGGCTGCTTTGGAAGAAACTCATAGATTACTGCAACAGTTCCCCCTGGACCTGGAAAAGTTTCTTGCCTGGCTTACAGAAGCTGAAACAACTGCCAATGCATCCTACAGGATGCTACCCGTAAGGAAAGGCTCCTAGAAGACTCCAAGGGAGTAAAAGAGCTGATGAAACAATGGCAAGTAAGTCAGGCATTTCCGCTTTAGCACTCTTGTGGATCCAATTGAACAATTCTCAGCATTTGTACTTGTAAC
+
A>AABAFAFFFFBGGCEBGGFGFHHGHBD5BGHGFBCGG5FGHFHGGGFGHBFGFHHDGGHHGH5HFHHHFHHHFEGFHHHHHG@GHHHF1FFFGFHGHHHHHHHHHHGFBGHGBFHFGHE?EEH?EGHHGHHHFHGHHHHGFHHHHHHGGHGAGGFHHGH0FGGHHFFGHHAHFC<GGGGGGHDGDGHHEFHFFFDGCCEHFDF0<GFFHGFGFHBHFHHHHFFHF/GC0BFGGGEFFFBFFFFGGGGG0
@M05620:37:000000000-D9766:1:1101:12897:9162 1:N:0:35
AGTGCCAGCTCTCAATCGCACAGGGGACCCAGGGCCTGGCCCCTCCATCCAGAAAACCTATGACCTCACCCGCTACCTGGAGCACCAACTCCGCAGCTTGGCTGGGACCTATGTGAGTATCCAGCGTAGGAATCTGGGAGTTGGGGAGGAGTGAGGAGTTGGGGAAAGACAGTCCTAACCGTGGAGGGTTCTGGTAAATGATGGGGTGAGGAGGGGCTCTTTGGCTCCCACCAGTCCCCCTGTCTGGTCTA
+
ABAABFFFCFFFGGGGGGGGGGHHGGGGGGHHFEEGGGHHHHGHGGHHHHHHHHHHHGHGHHHHHHHHHHHGGEFGHHHHHGHHHHFFFHHHGGGGGHHHGHHGGGHHGHHHHHHHHHHHHHHHHGGFGGHHHHHHHHHGGHHHGGGGGGGHHFHHGGHHHHGGGGHHHHHHHHHHHHHHGGGGBEGGCFGGGGFGGGGGGGGGGGFFFFFFFFFFFFFFFFFFFFFFFFFFFFFFFFFFFFFFFFFFFFF
@M05620:37:000000000-D9766:1:1101:13513:9163 1:N:0:35
AGTGCCAGCTCTCAATCGCACAGGGGACCCAGGGCCTGGCCCCTCCATCCAGAAAACCTATGACCTCACCCGCTACCTGGAGCACCAACTCCGCAGCTTGGCTGGGACCTATGTGAGTATCCAGCGTAGGAATCTGGGAGTTGGGGAGGAGTGAGGAGTTGGGGAAAGACAGTCCTAACCGTGGAGGGTTCTGGTAAATGATGGGGTGAGGAGGGGCTCTTTGGCTCCCACCAGTCCCCCTGTCTGGTCTA
+
AA>ABFFFBFFFGGGGGGGGGFHHGGGGGGHHGGGGGGHHFHGHGGGHHHHHBB3GHGFGHHEHHHGHHHHGGGCGHHHHHHHHGHHHGHHHGGGGGCBGGFHGGGHHGHHHHHHGHGHFDGGHHGDFGGHHHHHGGG0FAGHHGGGCCGGGA0GH<.CHHBDGEDHHEHHHHHHHGHHHGFGGGGGGDGGGGGFGFFFBBGGGGGFFFFFFFDFFFFFFFFFFFFFFFFFFFFFFFFFFCFFFFFFFBFF
@M05620:37:000000000-D9766:1:1101:12719:9164 1:N:0:35
GAGGCTGCTTTGGAAGAAACTCATAGATTACTGCAACAGTTCCCCCTGGACCTGGAAAAGTTTCTTGCCTGGCTTACAGAAGCTGAAACAACTGCCAATGCATCCTACAGGATGCTACCCGTAAGGAAAGGCTCCTAGAAGACTCCAAGGGAGTAAAAGAGCTGATGAAACAATGGCAAGTAAGTCAGGCATTTCCGCTTTAGCACTCTTGTGGATCCAATTGAACAATTCTCAGCATTTGTACTTGTAAC
+
AAAAABFBFFFFFGGFAFGFGFFDGHFHHFHGGHGDHHHFGGAGHGEGHEGGHGHEBGHHEHHHHHGGGHHEBFGEFGGGGHGHHGHHHHHHHHFHFHHHH@BFHHHHH33BGGHFFGFF?>>EGFGHH00?FGGHGHFHFEFBFFFHF/?G??@FHH2F@GGGHHHGFDHFGGFHCGFF>>DFFG1>0F.<>1FGDGGFEH0DHHHBGFGGGFC:GCGCFHHHFHFBGG;;FBCF0;FFGBBFFFCB;C9
@M05620:37:000000000-D9766:1:1101:23356:9171 1:N:0:35
GAGGCTGCTTTGGAAGAAACTCATAGATTACTGCAACAGTTCCCCCTGGACCTGGAAAAGTTTCTTGCCTGGCTTACAGAAGCTGAAACAACTGCCAATGCATCCTACAGGATGCTACCCGTAAGGAAAGGCTCCTAGAAGACTCCAAGGGAGTAAAAGAGCTGATGAAACAATGGCAAGTAAGTCAGGCATTTCCGCTTTAGCACTCTTGTGGATCCAATTGAACAATTCTCAGCATTTGTACTTGTAAC
+
AAABBBFBFFFFGGGGGGBGGGHHHHHHHHHHHHHHHHHGHHHHHGGGHHHHHHHHHHHHHHHHHHHHHHGHHHHHHHHHHHHHHHHHHHAGHHHHHHHHHHHHHHHHHHHGHHFHFFGHGEEFHGHHGHHHHHGHFHHFHHHHHHHFHGGHGGFGHHHGHBHHHHHFHHHHAHHGHHHGHHHHHHHHHHHHHHHHGGGGGHHGHDCCHHHHHGHHHHHHHHHHHHHCGFFGGGGGGGGGGFFGGGGGGGF
@M05620:37:000000000-D9766:1:1101:19803:9173 1:N:0:35
ACCACACCTTCTACAATGAGCTGCGTGTGGCTCCCGAGGAGCACCCCGTGCTGCTGACCGAGGCCCCCCTGAACCCCAAGGCCAACCGCGAGAAGATGACCCAGGTGAGTGGCCCGCTACCTCTTCTGGTGGCCGCCTCCCTCCTTCCTGGCCTCCCGGAGCTGCGCCCTTTCTCACTGGTTCTCTCTTCTGCCGTTTTCCGTAGGACTCTCTTCTCTGACCTGAGTCTCCTTTGGAACTCTGCAGGTTCT
+
BCCCCCCCCFFFGGGGGGGGGGHHGEEECEHFGFGGGGEGFHGHHGGGFEEGHHGHHHGGGGGGGGGGGGGHFHHGGGGHGHHHHGGGCGGGGGHHEHHHHHHHGHHFHGHGGHHFGGGGHHHHHHHHGHHGHHGGGGGHGHHGGGGGGGGGGGGGGGGFGGGGGGFFFFFFFFFFFFFFFFFFFFFFFFFFFFFDFFFFFFFFFDFFFFFFFFFFFFFFFFFFFFFFFFFFFFFFFFFFFFFFFFFFFFF
@M05620:37:000000000-D9766:1:1101:21872:9187 1:N:0:35
GAGGCTGCTTTGGAAGAAACTCATAGATTACTGCAACAGTTCCCCCTGGACCTGGAAAAGTTTCTTGCCTGGCTTACAGAAGCTGAAACACCTGCCAATGCATCCTACAGGATGCTACTCGTAAGGAAATGCTCCTAGAAGACTCCAAGGCAGTAAAAGAGCTGATGAAACAATGGCAATTAAGTCAGGCATTTCCGCGTTAGCAATCTTGTGGATCCAATTGAACAATCTTCAGAATTTGTACTTGTAAC
+
AAAABBFAFFFFGGGGGG4GGGHHGHHHHHHGHBGHHHHHHHHHHGG2FGHHHHHGHHHGHHHHHHHHHHGHHHHHHHHHHHHHHHHHHH1FHHHHHHHHHB4FGFDEG3F133B3FF3B?FFCC33FG33BBF3FF?DEDGG33FBF2?/0?2BGHH2/F2<2@<>@G2<FFGH1<0111?11@?1>>GE1>111><-<@..=<<<000000.0::/CHG0:0000::/0;99000;B909;00;0;990
@M05620:37:000000000-D9766:1:1101:23348:9187 1:N:0:35
GAGGCTGCTTTGGAAGAAACTCATAGATTACTGCAACAGTTCACCCTGGACCTGGAAAAGTTTCTTGCCTGGCTTACAGAAGCTGAAACAACTGCCAATGCATCCTACAGGATGCTACCCGTAAGGAAAGGCTCCTAGAAGACTCCAAGGGAGTAAAAGAGCTGATGAAACAATGGCAATTAAGCCAGGCATTTCCGCTTTAGCACTCTTGTGGATCCAATTGAACAATTCTCAGCATTTGTACTTGTAAC
+
AA>>A?CAFF3FCFGA1ABABABAAGBFEAGHABF1BBG1AG2GHHEFG0FFCAG0BFFGAAEHAAABFGHE0AAEGHFAA1FECGH1GBB>BCE0CFFH@@@FGBFG@10BB@BFB100?>>?>BBF>B0?FGGHFBGDG1B<<BGGG?///?<>2G1?00FG11>@<<D0<1?C<F111<1>1100<..11>=FCA.E.<0<=<GGHGF0:.::0:GB0;000C0::;9099090;;F0CC;CF09;;0
@M05620:37:000000000-D9766:1:1101:13812:9192 1:N:0:35
GCGGCTGCTTTTGAATCCACTCCTCAATTACTGCCCCCGTTCCCCCTGTACATGTAACAGTTTCTTACCTGGCTTCCAGAAGCTTAACCCACTGCCCCTGCATCCTACCGGCTGCTCCCCTTACGGAACGGCTCCTCGACGCCTCCACGGGCGTCAACGAGCTGATGAAACCCTGGCAAGTCCGTCCGGCCTTTCCGCTTTAGCACTCTTGTGGCTCCAATTGAACCATTCTCAGCATTTGTACTTGTAAC
+
>AA1>>>AFFF@1ABBBBGGA00B011D3D1BDGHFG0A/0BBFGEGGGGFA22D2DAE11A2DFB2DFGHEAA0BBBGH0FG11BD1BFEEB1BBBB??G0FB0BBF0/>/>E/F1BFG0011??CFB/<CCCGHH//>@/CHF.0G.>C@-<<.;CGFEGG/:GH0;0GAAF/;FG0EGBF.=CCAGG@GFFBFFFF?FFFFFFFEFF/BFF-FFFFFFFFF/B-:BFFBF;BBF;FFFF/FFFFB/:/
@M05620:37:000000000-D9766:1:1101:3868:9209 1:N:0:35
GAGGCTGCTTTGGAAGAAACTCATAGATTACTGCAACAGTTCCCCCTGGACCTGGAAAAGTTTCTTGCCTGGCTTACAGAAGCTGAAAGAACTGCAAATGACTCATACGACCTGCTAGGAAAAAGGCCCATGATATCGAAACCTACCAAAAGGCCCAATTAAAGATGTTCAAGTTGCACATCCGTCCGCCGTTTACTTCTCAGCTCTATTGTAGGTCAAAATGACCAATATTCAGAATTTGAACTTGCAAC
+
A1AAAAFAFFFFGGGGAGGGGGHFFGHHGHHHHHGFHFHAFHHHHGGGEGHGHGFFHHEGFHHHHFGHHHHHHFGEGHHHHGHH1BBG10BBFFHFH1B1BB2@B11F0>///0B1F1011000//////001222B//0//001B0B1//0//////011111?1111@1111111111=10.<>.--.-<.<<=00:=0:;/0:<0<C00000=0/0000;00/9./000;00090;0009000009C9
@M05620:37:000000000-D9766:1:1101:12875:9210 1:N:0:35
ACCACACCTTCTACAATGAGCTGCGTGTGGCTCCCGAGGAGCACCCCGTGCTGCTGACCGAGGCCCCCCTGAACCCCAAGGCCAACCGCGAGAAGATGACCCAGGTGAGTGGCCCGCTACCTCTTCTGGTGGCCGCCTCCCTCCTTCCTGGCCTCCCGGAGCTGCGCCCTTTCTCACTGGTTCTCTCTTCTGCCGTTTTCCGTAGGACTCTCTTCTCTGACCTGAGTCTCCTTTGGAACTCTGCAGGTTCT
+
CCCDDDDDFFFFGGGGGGGGGGHHGGGEGGHHHGGGGGGGGHHHHGG?EFGGGHGHHHHGGGGGGGGGGGGHHHHGGGGHGHHHHGGGGGGGGGHHHHHHHHEHGHHHHHHGGHHGGGGGHHHHHHHHHHHGHHGGGGGHGHHGHGGGGGGGGGGGGGGGGGGGGGFFFFFFFFFHHHHFFFFFFFFFFFFFFFFFFFFHFFFFFFFFFFFFFFHHFHHFHFHFFFFFHFFFFHHFFFFFFFFFFFFFFFF
@M05620:37:000000000-D9766:1:1101:15432:9212 1:N:0:35
ACCACACCTTCTACAATGAGCTGCGTGTGGCTCCCGAGGAGCACCCCGTGCTGCTGACAGAGGCCCCCCTGAACCCCAAGGCCAACCGCGAGAAGATGACCTAGGTGCGTGGACCGCTGCAGCTTCTGGCGGCCGCCTCAAGCCTTCCTGAACTCCCGGCGCTGCGCCCATTCGCACTGGTTATCTCTTCTGCCGTTTTCCGCACCACTCTCCTCTCTGACCTGAGTCTCCTTTCGTACTCTGCAGGATCT
+
AAAAAAAAFF1FGGGGG1GAGEHHG0ABE00BAFGGGG/EGHGHHG/AA/A/FHGFHF1BFCEG/EEGGGGHFHHGG/E>FHHHH/EE@/>CGGHHHHH1<11101?1/////?</>@-.0110<>1111--<::-::C/000;/0;FBF00;CBF..--9-@---9B;-////----/-/9//;//;FBB9B/---;-/;------;BB/B/;B9/9//9B/-/;///9/99//-----BFF///A-/9/
@M05620:37:000000000-D9766:1:1101:12317:9242 1:N:0:35
ACCACACCTTCTACAATGAGCTGCGTGTGGCTCCCGAGGAGCACCCCGTGCTGCTGACCGAGGCCCCCCTGAACCCCAAGGCCAACCGCGAGAAGATGACCCAGGTGAGTGGCCCGCTACCTCTTCTGGTGGCCGCCTCCCTCCTTCCTGGCCTCCCGGAGCTGCGCCCTTTCTCACTGGTTCTCTCTTCTGCCGTTTTCCGTAGGACTCTCTTCTCTGACCTGAGTCTCCTTTGGAACTCTGCAGGTTCT
+
CCCDDDDDFFFFGGGGGGGGGGHHGGGGHGHHHGGGGGGGGHHHHGGGGGGGHHHHHHHGGGGGGGGGGGGHHHHGGGGHGHHHHGGGGGCFGDGHF2FGHHHCFHHGHHHGGHHGGGGGHHHHHHHHHGFFHHGGGGGGGHHGHFGGGGGFGGGGGGGDDCFGGAFFFFFFFFFFFFFFFFFFFFFFFFFFFFCFFFFFFFFFDDFFFFFFFHFFFFFFFFFFBFFFFFFFFFFFFFFFFFFFFFFFFFF
@M05620:37:000000000-D9766:1:1101:21029:9243 1:N:0:35
GAGGCTGCTTTGGAAGAAACTCATAGATTACTGCAACAGTTCCCCCTGGACCTGGAAAAGTTTCTTGCCTGGCTTACAGAAGCTGAAACAACTGCCAATGCATCCTCCAAAATAATAGCCGTAAGAAAACTCTAATAGAAGAAACCAAGGGAGGAAAAAAGGTGATGAAACAAAGGCAAGTAAGCCAGACAATTCCGCTATAGCCATCTTAAGAATCCAATTCAACAATTCTCATCATTGACACTCCAAAC
+
A?AAAAFBFFFFGFFFFGBGGGHHHHHHHFGHHG4GCHGGHGFGHGGG2FBGHGFFB32BBFGHHHGBFGGGHHHBBBGHHHHHHEFHGFBFHGHH3CB334B4B333B331@334@4F3//>?B4B3B33B?B44BFGFF33330??0/??//?2@@0>//???1F1GG<0<0FGGHC>FFFH1>0<..</00==CDE-.;0<00;:C00000;;::::000;000.;0;;F90000;0099;;///99;
@M05620:37:000000000-D9766:1:1101:23529:9255 1:N:0:35
ACCACACCTTCTACAATGAGCTGCGTGTGGCTCCCGAGGAGCACCCCGTGCTGCTGACCGAGGCCCCCCTGAACCCCAAGGCCAACCGCGAGAAGATGACCCAGGTGAGTCGCCCTCTAACTCTTCTGTTCGCCGCCTCCCTCCTTCCTGGCCTCCCCGAGTTGCGCCCTTTCTTACTTTTTCTCTCTTCTCCCGGGTTCCGTATCACTCTCCTCTGTCACCTGTGGCTCCCTTGAGACTCTGCATCGTCT
+
BBBBBBBBFFFFGGGGGGGFGDHFGEEGHGHHHGGGGGGGGHHHHGGGGGGGHHHHHHHGGGGGGGGGGGGHHHHGGGGHFHHHHGFFG@DCCGFGGHH?CF///???011//>.->G111=F11<>0000.-<---.=.;GGGH0;F0C/;=C9C..9--.;00-;C--/;/////////;;/;9/BF/////9--9..;./.../;F//B/B9//;//9BB//;.9.B..;/.//./;BF//;//.:9.
@M05620:37:000000000-D9766:1:1101:17317:9263 1:N:0:35
ACCACACCTTCTACAATGAGCTGCGTGTGGCTCCCGAGGAGCACCCCGTGCTGCTGACCGAGGCCCCCCTGAACCCCAAGGCCAACCGCGAGAAGATGACCCAGGTGAGTGGCCCGCTACCTCTTCTGGTGGCCGCCTCCCTCCTTCCTGGCCTCCCGGAGCTGCGCCCTTTCTCACTGGTTCTCTCTTCTGCCGTTTTCCGTAGGACTCTCTTCTCTGACCTGAGTCTCCTTTGGAACTCTGCAGGTTCT
+
CCDDDDCCFFFFGGGGGGGGGGHHGGGGHGHHHGGGGGGGGHHHHGGGGGGGHHHHHHHGGGGGGGGGGGGHHHHGGGGHGHHHHGGGGGGGGGHHHHHHHHHHGHHHHHHGGHHGGGGGHGHHHHHHHHHGHHGGGDGHGHHGHGGGGGGGGGGGGG?::CGFGAFFFFFFFFFFFFFFFFFFFBFFFFFFFFFFFFFFFFFFFFFFFFFFFFFFFFF:FFFF/BFFFFFFFFFFFFFFFFFFFFFFFFF
@M05620:37:000000000-D9766:1:1101:12707:9279 1:N:0:35
ACCACACTTCTACAATGCGCTGCGTGTGGATCCCGCGGAGCACCCCGTTCTGCGTACCGAGGCCCCCCTGAACCCCAAGGCCAACCGCGCGAAGATGACCCAGGTGAGTGGCCCGCTACCTCTTCTGGTGGCCGCCTCCCTCCTTCCTGGCCTCCCGGCGCTGCGCCCTTTCTCACTGGTTCTCTCTTCTGCCGTTTTCCGTAGGACTCTCTTCTCTGACCTGAGTCTCCTTTGGAACTCTCAGGTTCTAG
+
AAAAAAAFFF@BFFGGG1AEA0BEF?EG01BFGH0/E/AAEAGHGG/?0BFHH/>EE>FAGGGGAEEC>F0BGGG?EGHGHHHHGGGGG<>CG>>GG1>GHHHGHHHHHHGGHHGGGGGHHHHHHHHHHFGHGGGGGGGGGGGGGGGGGGGGGGFFF@-@@@@F?@F@@FFFFFFFFFFFFFFFFFFFFFFFF@FFFFFFFFFBFFFFFFFFFFFFFF/FFFFBFFFFFFFFFFFFFFFFFFFFFFFFFF;
@M05620:37:000000000-D9766:1:1101:23397:9285 1:N:0:35
AGTGCCAGCTCTCAATCGCACAGGGGACCCAGGGCCTGGCCCCTCCATCCAGAAAACCTATGACCTCACCCGCTACCTGGAGCACCAACTCCGCAGCTTGGCTGGGACCTATGTGAGTATCCAGCGTAGGAATCTGGGAGTTGGGGAGGAGTGAGGAGTTGGGGAAAGACAGTCCTAACCGTGGAGGGTTCTGGTAAATGATGGGGTGAGGAGGGGCTCTTTGGCTCCCACCAGTCCCCCTGTCTGGTCTA
+
ABA?AFFFCFFFGGGGGGGGGGHHGGGGGGHHGGGGGGHHHHGHGGHHHHHHFHHGHGHHHHHHHHHHHHHGGEGGHHHHHHHHHHHHGHHHGGFGGHHHGHHGGGHHGHHHHHHHHHHHHHHHHGGGGGGHHHHHHHHGGHHHGGGGGDEHHHHHHGHHHHGGGGHHEHHHHHHHHHHHGGGGDEGGEGGGGGGGGGGGGGGGGGFFFFFFFFFFFFFFFFFFFFFFFFFFFFFFFFFFFFFFFFFFFFF
@M05620:37:000000000-D9766:1:1101:6182:9290 1:N:0:35
GAGGCTGCTTTGGAAGAAACTCATAGATTACTGCAACAGTTCCCCCTGGACCTGGAAAAGTTTCTTGCCTGGCTTACAGAAGCTGAAACAACTGCCAATGCATCCTACAGGATGCTACCCGTAAGGAAAGGCTCCTAGAAGACTCCAAGGGAGTAAAAGAGCTGATGAAACAATGGCAAGTAAGTCAGGCATTTCCGCTTTAGCACTCTTGTGGATCCAATTGAACAATTCTCAGCATTTGTACTTGTAAC
+
AAAAA?FBFFFFGGGGGGGGGGHHHHGHGFHHHHHFHHHFHHHHHGGGHHHFHHHFGHHHBHHHHHGHHHHHHHHHHHHHHHHHHHHFHEGFFGFHHHHHHHHHHHHHGHGGHHHHHHHHGEFFHGHHFHHHHHGHGHHHHHHHHHHHHGGHGCGHHHDGHHHHHHHHH1GGGFHHHGGFGDGHFHGHHHGHHHHHGGGGGHDHGHHFHHHGHGHHHGHGHHHHHHHGHGFFGGGGFFGGGFCFGGFGFGB
@M05620:37:000000000-D9766:1:1101:6121:9308 1:N:0:35
AGGGCCCGCTCTCCATCGCACAGGGGACCCAGGGCCTGGCCCCTCCATCCAGACAACCTATGACCTCACCCGCTCCCTGGAGCACCCACTCCGCAGCTTGGCTGGGACCTCTGTGAGTATCCAGCGTCGGCCTCTGGGCGTTGGGGCGGCGTGAGGCGTTGGGGCCCGCCCGTCCTCACCGTGGCGGGTTCTGGTAAATGATGGGGTGAGGAGGGGCTCTTTGGCTCCCACCCGTCCCCCTGTCTGGTCTA
+
>>3>AA3>ADAAG4G5AAEFEAFAF22ABE2ABEEAFBFH1FEBEF2EFB3BB122BE?35BDFGDF@GGH/>>/?F?3?BBBFGHE?EGHBEE?E>G?0?GHGGG0FFH1FGFG2FGEHHH2@FCEDDC-.>FG11F.-<D@GGCA-?BG9@.DF.BDBBFBB.;9-9@B=BFFF//;AFFF<-@-@-AFFBFF/;B9FBFBFFFF?.../::B?BBFBFFFFFFFFF.9A.;DFFFFFBFFFFFFFFF9
@M05620:37:000000000-D9766:1:1101:19126:9317 1:N:0:35
ACCACACCTTCTACAATGAGCTGCGTGCGGCTCCCGAGGAGCACCCCGTGCTGCTGACCGAGGCCCCCCTGAACCCCAAGGCCAACCGCGAGAAGATGACCCAGGTGAGTGGCCCGCTACCTCTTCTGGTGGCCGCCTCCCTCCTTCCTGGCCTCCCGGAGCTGCGCCCTTTCTCACTGGTTCTCTCTTCTGCCGTTTTCCGTAGGACTCTCTTCTCTGACCTGAGTCTCCTTTGGAACTCTGCAGGTTCT
+
BBBBBBBABCFFGGGGFGGGGGGHGEG22AEEEEEEDGCGCGHHHGGEAEDGFHGHHHFEGGGGGGGGGGEFFGHGGGDHGHHHHGDDGG/<CGFF1GFHHHEGGHHBCGHGGHHGGGGGHFHHEHHHHFFGHHGGFGGGGGGGGGGGGGGGGFGFEGGFGFFFEFFFFFFFFFFFFFFFFFFFFFFFFFFFFFFADFFFFFFFFFFFFFFFFFFFFFFFFFFF/BBFFFFFFFFFFFFFFFFFFFFFFFB
@M05620:37:000000000-D9766:1:1101:10741:9327 1:N:0:35
AGTGCCAGCTCTCAATCGCACAGGGGACCCAGGGCCTGGCCCCTCCATCCAGAAAACCTATGACCTCACCCGCTACCTGGAGCACCAACTCCGCAGCTTGGCTGGGACCTATGTGAGTATCCAGCGTAGGAATCTGGGAGTTGGGGAGGAGTGAGGAGTTGGGGAAAGACAGTCCTAACCGTGGAGGGTTCTGGTAAATGATGGGGTGAGGAGGGGCTCTTTGGCTCCCACCAGTCCCCCTGTCTGGTCTA
+
BBBBBFFFBFFFGGGGGGGGGGHHGGGGGG2FFGGEEGHHHHGHGGHHHHHHGHHHHGHHHHHHHHHHHHHGGGGGHHHHHHHHHHHHGHHHGGFGGHHHGHHG//BG/FHHHHHHHFHHHFHHHGAE/CGHHHHHHHF/?0?FDGG-AGGH.<0=CEGHH/-;CEH.;GF/;CGHHHFHC.CDEEGG.FGGGGGFGGGGGGGGGGFFF.?B..:=AFFFFFFFFFFFFFFFFFFFFFFFFFFFFFFFFFF
@M05620:37:000000000-D9766:1:1101:28255:9331 1:N:0:35
ACCACACCTTCTACAATGAGCTGCGTGTGGCTCCCGAGGAGCACCCCGTGCTGCTGACCGAGGCCCCCCTGAACCCCAAGGCCAACCGCGAGAAGATGACCCAGGTGTGTGGCCCGCTACCTCTTCTGGCGGCCGCCTCCCTCCTTCCTGGCCTCCCGACGCTGCGCCCTTTCTGACTGGTTCTCTCTTCTGCCGTTTTCCGTAGGAATCTCTTCTCTGAACTGTGTATCCTTTAGAACTCTACAGGTTAT
+
BB@ABBBBFFFFGGGGGGGFGGHBEEEEGEHHFFFEEEEEGHHHHGGGFFGGHHHHHHHGFGGGGAEGGGGGHFHGGGGHEHHHHGGGGGGC/DGH2<2G2FE/?1F1/?GGEG.>C<@DHFHBGH0DG0-;:CAD?AGG.99./;0=99BFFFGGE..-;-;ADDAF;BFFFF//;BFEFFFFBFB///9BBB-;D/AFFFF..9///;BFBB/BFFFFFFF//;;//9/F/F/;B/BFB///9;//;/9
@M05620:37:000000000-D9766:1:1101:19128:9335 1:N:0:35
ACCACACCTCCTACAATGAGCTGCGTGTGGCTCCCGCGTAGCACCCCGTGCTGCTGACCGAGGCCCCCCTGAACCCCAAGGCCAACCGCGAGAAGATGACCCAGGTGAGTGGCCCGCTACCTCTTCTGGTGGCCGCCTCCCTCCTTCCTGGCCTCCCGGAGCTGCGCCCTTTCTCACTGGTTCTCTCTTCTGCCGTTTTCCGTAGGACTCTCTTCTCTGACCTGAGTCTCCTTTGGAACTCTGCAGGTTCT
+
AAAAAAA?F1>BBGABBFBFBABFEAAAG?F010B0/A/AE/2BGEECGE/A1BFBGHHCE//>>EEGGGGHHGHGGGGGEHHHHGGCGGGGGGFF1<F1BGH??GBFA11<FAACC--<GHHHHHHFGHF.:CCCCGGEFGGFFFFFFB/AABFGGGGGGGGFF;@F@?FFFFFFFF9BBFFFFFFFFFFFFF@AFFEFFFFF-AFFFFFFFFFFFBBFFBF-99;FFFFFBFF/BF/FFFFFFFFAFF/
@M05620:37:000000000-D9766:1:1101:4646:9340 1:N:0:35
ACCACACCTTCTACAATGAGCTGCGTGTGGCTCCCGAGGAGCACCCCGTGCTGCTGACCGAGGCCCCCCTGAACCCCAAGGCCAACCGCGAGAAGATGACCCAGGTAGGTGGCCGCTCCCCCCTCTTGGTGCCCGCCCCCTCCCTCCCGGCCTCCCCGAGCTTCCCCCCTTCTTACCTGGTCTCTCCTCTTGCGGTTTCCCGAGGCATCCCCTCTCTTGCCTTAGGCTCCCTTTGGAATCCTGCAGGTCTT
+
CCCCDDDDFFFFGGGGGGGGGGHHGGGFHGHHHGGGGGGCGHHHHGGGGGGGHHGHHHHGGGGGGGGGGGGHHHHGGGGHGHHHHGGGGGGGGGHHHHBGHF/F/=11??F/?G----.>..-<.<<GF<E0</.=--<D-.<.</C.<<-<..<B.@---.000/<B-@F/000:/<B?F00000/<:0<0<--<DF0B09.-<-.0//..<.//0<00<0000000.<.<FBF/FBB00000/<<F000
@M05620:37:000000000-D9766:1:1101:17159:9352 1:N:0:35
GAGGCTGCTTTGGAAGAAACTCATAGATTACTGCAACAGTTCCCCCTGGACCTGGAAAAGTTTCTTGCCTGGCTTACAGAAGCTGAAACAACTGCCAATGCATCATACAGGCTGATACCCTTACGACAAGGCTCAACGACGCATCAAAGGGCGTCAACGAGCTGATGCACCCCTGGCAAGTCAGTCCGGCCTTTCCGCTTTAGCACTCTTGTGGATCCAATTGACCAATTCTCAGCATTTGTACTTGTCAC
+
BBB@BBFBFFFFGGGGGGGGGGFHBHFHHGHHHHHGFHHHHHGHHGGGHHHHHHHFFHHHHGHHHGHHHHHHFHHHHHHHHGHHHHHHHHHHHGHGFHHH3FHGF4BF333?GE1FBG333BBG//>>/0?F30B3B//>///?<2@GF2//<<@EG?AF.>>GHHGBG0<.<EEHHH0.;;GHCG0:CGFG/CFGGGGGGGFGFFFFGGGFFFGGGG0;09F00C9.FFF/BF/;B:/BFBBFF////::
@M05620:37:000000000-D9766:1:1101:17976:9369 1:N:0:35
GAGGCTGCTTTGGAAGAAACTCATAGATTACTGCAACAGTTCCCCCTGGACCTGGAAAAGTTTCTTGCCTGGCTTACAGAAGCTGAAACAACTGCCAATGCATCCTACAGGATGCTACCCGTAAGGAAAGGCTCCTAGAAGACTCCAAGGGAGTAAAAGAGCTGATGAAACAATGGCAAGTAAGTCAGGCATTTCCGCTTTAGCACTCTTGTGGATCCAATTGAACAATTCTCAGCATTTGTACTTGTAAC
+
BBBCCCFCFFFFGGGGGGGGGGHHHHHHHHHHHHHHFFHGHHGHHGGGHHHHHHHHHHHHGHHHHGHHHHHHHHHHHHHHHHGBHHHHHHEHHHHHHHHHHHHHFHHHHFHHHHHHHHFHGGGGFBFFHHHFFHGFDGHFGHHEHHHFHGEGGGHHHHGGHHHHHHHFFHHHAGGHHGFGHHGFGHHHEFACDGHFDGGDEHDGHHHFHHHCGDF0GHHHHHHHHHFCGGFEGGFGGGGGGGGGGGGGFFB
@M05620:37:000000000-D9766:1:1101:14354:9369 1:N:0:35
ACCACACCTTCTACAATGAGCTGCGTGTGGCTCCCGAGGAGCACCCCGTGCTGCTGACCGAGGCCCCCCTGAACCCCAAGGCCAACCGCGAGAAGATGACCCAGGTGAGTGGCCCGCTACCTCTTCTGGTGGCCGCCTCCCTCCTTCCTGGCCTCCCGGAGCTGCGCCCTTTCTCACTGGTTCTCTCTTCTGCCGTTTTCCGTAGGACTCTCTTCTCTGACCTGAGTCTCCTTTGGAACTCTGCAGGTTCT
+
ABBBBBABFFFFGGGGGGGFGDGFGEFEHEHHHGGEGGGGGHHHHGGGGEFGHHHHHHHGGGGGGGGGGGGHHHGEGGFHEFHFHGGEDCGGGGHHHFHHHHHHGHHHHDGGGHHGGGGGHHHHHHHHGGHGHHGGGFGHGHGGHGGGGGGGGGGGGGAGGGFFGGFFFFFFFFFFFFFFFFFFFFFFFFFFFFFDFFFFFFFFFFFFFFFFFFFFFFFFFFFFFFFFFFFFFFFFFFFFFFFEFFFAFFF
@M05620:37:000000000-D9766:1:1101:20482:9372 1:N:0:35
AGTGCCAGCTCTCAATCGCACAGGGGACCCAGGGCCTGGCCCCTCCATCCAGAAAACCTATGACCTCACCCGCTACCTGGAGCACCAACTCCGCAGCTTGGCTGGGACCTATGTGAGTATCCAGCGTAGGAATCTGGGAGTTGGGGAGGAGTGAGGAGTTGGGGAAAGACAGTCCTAACCGTGGAGGGTTCTGGTAAATGATGGGGTGAGGAGGGGCTCTTTGGCTCCCACCAGTCCCCCTGTCTGGTCTA
+
BBBBCFFFCFFFGGGGGGGGGGHGGGGGGGHHGGGGGGHHHHGHGGHHHHHHHHGHHGHHHHHHHHHHHHHGGEGGHHHHHHHHHHGHGHHHGGGGGHHHGHHGGGHHGHHHHHHHHHHHHHHHHGGGGGHHHHHHHHHGGHHHGGGGGGGHHHHHHGHHHHGGGGHHHHHHHGHGHHHHGGEGGGGGCFFGGGFGGGHGGGGGGGFFFFFFFFFFFFFFFFHFFFFFFFFFFFFFFFFFFFFFHHFFFFF
@M05620:37:000000000-D9766:1:1101:26948:9373 1:N:0:35
AGTGCCAGCTCTCAATCGCACAGGGGACCCAGGGCCTGGCCCCTCCATCCAGAAAACCTATGACCTCACCCGCTACCTGGAGCACCAACTCCGCAGCTTGGCTGGGACCTATGTGAGTATCCAGCGTAGGAATCTGGGAGTTGGGGAGGAGTGAGGAGTTGGGGAAAGCCAGTCCTAACCGTGGAGGGTTCTGGTAAATGATGGGGTGAGGAGGGGCTCTTTGGCTCCCACCAGTCCCCCTGTCTGGTCTA
+
AAAAAFFFCFFFGFGGGFGCECHHGEEEGGHHFEGGFGHHHHGHGGHHHFHHHHG2FEFGGFHHHDGHHHHFGEEGFHFGFGHHHHF?EHHGEFCGEHDGGHFGGGHHGHHHGGHHHHHHHHHHHGGDGGGFGHHHGH0FDHHGGG.ADACGH0DG0EHHHHGGG..:/;GHHHHHFFHHGGGGDGGGCFGGGGFFGGGGGGGGGGFF?FFFFFFFFFFFFFFFFFFFFFFFFFFFFFFFFFFFFFFFFFB
@M05620:37:000000000-D9766:1:1101:6627:9375 1:N:0:35
TGTGCCAGCTCTCAATCGCACAGGGGACCCAGGGCCTGGCCCCTCCATCCAGAAAACCTATTACCTCACCCGCTACCTGGAGCACCAACTCCGCCGCTTGGCTTGGACCTATGTGAGTATCCAGCGTAGGAATCTGGGAGTTGGGGAGGAGTGAGGAGTTGGGGAAAGACAGTCCTAACCGTGGAGGGTTCTGGTAAATGATGGGGTGAGGAGGGGCTCTTTGGCTCCCACCAGTCCCCCTGTCTGGCCTA
+
3>>A>@5CAB@544BBFAAF2ABA22BEGGCGAEEEF22ABBAFAB2DDFBB33AGC1BFGA5A5D33BFGEEE/>BFB1BBB11?1??3BFE//>><EGGCG0//BFGFGGFHF3D332>F222@/?</G1F1FGBFAG<0?B?C.@-AC<C0<GF<<CGF?-:..CCGFF00;C9FFF?.9@AEB?..9CBF9;CF000;;BE.:D.9A/AD9---:BFB//;//A....;./9//.A-.B/F/9;.//
@M05620:37:000000000-D9766:1:1101:10524:9377 1:N:0:35
GAGGCTGCTTTGGAAGAAACTCATAGATCACTGACACAGGACCCCCTGACCACGTAACCGTTTCTTACCTGGCTGACAGAAGCTGCAACAACTTCCCCTGCATCATACAGGATGCTCCCCGTACGGCACGGCTCCTCGACGCCTCCACGGGCGTCCACGACCTGATGCACCCCTGGCACGTCCGTCCGGCCTTTCCGCTTTAGCACTCTTGTGGATCCAATTGACCCATTCTCAGCATTTGTACTTGTCAC
+
AAAAAAFAFFFFGGGB1FGGG1F3D3DD3A0DF1BFFH0000B00A/B0AB1//BBBFFEE/0A2D21ADBFGG/BFFH0BFGF110FF0/B@1B@FGHGHCHF1BFG1BG01CFG1BFE/?E/>E/><?CCCGGHFGGC@@@G/>GGFCC<C<?CE;:;=CFHGHECHHB?-C.;FG0CFEAACF.@@@?FFFFFBFFFFFFB9BBFFFFFFF/;FFBFFFFF/BF?F/FFFBFFF9BBFB/BFFFFFFF
@M05620:37:000000000-D9766:1:1101:26930:9379 1:N:0:35
AGTGCCAGCTCTCAATCGCACAGGGGACCCAGGGCCTGGCCCCTCCATCCAGAAAACCTATGACCTCACCCGCTACCTGGAGCACCAACTCCGCAGCTTGGCTGGGACCTATGTGAGTATCCAGCGTAGGAATCTGGGAGTTGGGGAGGAGTGAGGAGTTGGGGAAAGACAGTCCTAACCGTGGAGGGTTCTGGTAAATGATGGGGTGAGGAGGGGCTCTTTGGCTCCCACCAGTCCCCCTGTCTGGTCTA
+
CCCCCFFFBFFFGGFGGFFGGGHHEAEGGGHHGGGEFFGHHHGHGGGHHHGHHGHHHGHHHHHHHHHGHHHGGGGFHHHHHHHHHHAGGGGHGGGGGHHHCHHCEGHHGHHHHHHHHGHHHHHHHGEGCEHHHHHHHHHGAHHHGGGGGGGHHHHHHGHHHHGGGGHHHHHHFHHHHHHHGCFGGGGGEFFGGGFGGGGGGFGGFGFFFFFFFFFFFDFFFFFFFFFFFFFFFFFFFFFFFFFFFFFFFFF
@M05620:37:000000000-D9766:1:1101:6615:9395 1:N:0:35
AGTGCCAGCTCTCAATCGCACAGGGGACCCAGGGCCTGGCCCCTCCATCCAGAAAACCTATGACCTCACCCGCTACCTGGAGCACCAACTCCGCAGCTTGGCTGGGACCTATGTGAGTATCCAGCGTAGGAATCTGGGAGTTGGGGAGGAGTGAGGAGTTGGGGAAAGACAGTCCTAACCGTGGAGGGTTCTGGTAAATGATGGGGTGAGGAGGGGCTCTTTGGCTCCCACCAGTCCCCCTGTCTGGTCTA
+
ABBBBFFFCFFFGGGGGGGGGGHHGGGGGGHHGGGGGGHHHHGHGGHHHHHHFHAGHGHHHHEHHHHHHHHGGGGGHGHHHHHHHHHHGHHHGGGGGHHHGHHGGGHHGHHHHHHHHHHHHHHHHGGGGGHHHHHHHHHGGHHHGGGGGGGHHHHHHGHHHHGGGGHHHHHHHHHHHHHHGGGGGGGGDFGGGGGGGGGGGGGGGGFFFFFFFFFFFFFFFFFFFFFFFFFFFFFFFFFFFFFFFFFFFFF
@M05620:37:000000000-D9766:1:1101:23551:9399 1:N:0:35
ACCACACCTTCTACAATGAGCTGCGTGTGGCTCCCGAGGAGCACCCCGTGCTGCTGACCGAGGCCCCCCTGAACCCCAAGGCCAACCGCGAGAAGATGACCCAGGTGAGTGGCCCGCTACCTCTTCTGGTGGCCGCCTCCCTCCTTCCTGGCCTCCCGGAGCTGCGCCCTTTCTCACTGGTTCTCTCTTCTGCCGTTTTCCGTAGGACTCTCTTCTCTGACCTGAGTCTCCTTTGGAACTCTGCAGGTTCT
+
BBBBBBBBFFFFGGGGGGGFGFHFGFGEHGHHHGGGGGFGGHHHHGGGEGGGHHGHHHHGGGGGGGGGGGGHHHHGGGGHGHHHHGGGGGGGFGHHEHHHHHHHGHGHHGHGGHHGGGGGHHHHHHHHHHHGHHGGGGGHGHHGHGGGGGGGGGGGGGGGGGGGGGFFFFFFFFFFFFFFFFFFFFFFFFFFFFFDFFFFFFFFFFFFFFFFFFFFFFFFFFFFFFFFFFFFFFFFFFFFFFFFFFFFFFF
@M05620:37:000000000-D9766:1:1101:3593:9405 1:N:0:35
ACCACACCTTCTACAATGAGCTGCGTGTGGCTCCCGAGGAGCACCCCGTGCTGCTGACCGAGGCCCCCCTGAACCCCAAGGCCAACCGCGAGAAGATGACCCAGGTGCGTGGCCCGCTACCTCTTCTGGCGGCCGCCTCCCTCCTTCCTGGCCTCCCCGCGCTGCGCCCTTTCTCACTGGCTCTCTCTTCTGCCGTTTTCCGTAGGACTCTCTTCTCTGACCTGCGTCTCCTTTGGAACTCTGCAGGTTCT
+
ABBBAAB>BFCFGGFGGGAFGGHHGGGBFFHGFAFEAEEGGHDGHGFEEFEGHHHHGHHEGGGGGGGGGGGHEHHGGGGHGHGHHGGGGG<BFGHEGHHFFFA//1??A/?@@H.>DG-<C<<GH<<=D0;CFGGGGGGG?BFGFGGGGG/=FGGFF.--;;;@DFFFFFFFFFFFFFFF.BFFFFFFFFFFFFADFFFFFFFFD?FFFF/FFF//;FFFFFFFEBFAFFFFFFEFE/FFFFFFFF.;BBF
@M05620:37:000000000-D9766:1:1101:6840:9409 1:N:0:35
AGTGCCAGCTCTCAATCGCACAGGGGACCCAGGGCCTGGCCCCTCCATCCAGAAAACCTATGACCTCACCCGCGACCTGGAGCACCCACTCCGCAGCTTGGCTGGGACCTATGTGAGTATCCAGCGTAGGAATCTGGGAGTTGGGGAGGCGTGAGGAGTTGGGGAAAGACAGTCCTAACCGTGGAGGGTTCTGGTAAATGATGGGGTGAGGAGGGGCTCTTTGGCTCCCACCAGTCCCCCTGTCTGGTCTA
+
AA>AAFFFBFFFGEGFGGFGEEHHCEEEEEAH2EFDFGHHHHGHGGHHGGHFFHEBFFHGEBBGHDFGHHHEE/EEGGGHC1FEEG/?EGGHGGGGEHHHGGHGGGHHGGHFHHFHHHHHHGHHGGGACGHHHHHHGB0>EFHGGG<CD.;C@.AC:AGHHHGGGGGGBF/CFGFGGGGGGFGGA;EBAAFFFFFFFFFFFFFFFFFBEFFEFFBBBBFFFFFFFFFFFFFFFFFFFFFFBFFFFFFFFFF
@M05620:37:000000000-D9766:1:1101:16760:9441 1:N:0:35
ACCACACCTTCTACAATGAGCTGCGTGTGGCTCCCGAGGAGCACCCCGTGCTGCTGACCGAGGCCCCCCTGAACCCCAAGGCCAACCGCGAGAAGATGACCCAGGTGAGTGGCCCGCTACCTCTTCTGGTGGCCGCCTCCCTCCTTCCTGGCCTCCCGGAGCTGCGCCCTTTCTCACTGGTTCTCTCTTCTGCCGTTTTCCGTAGGACTCTCTTCTCTGACCTGAGTCTCCTTTGGAACTCTGCAGGTTCT
+
BCBCCCCCFFFFGGGGGGGGGGHHGGGFHGGHHGGGGGGGGHHHHGGGGGGGFGHHHHHGGGFGGGGGGGGHHHHGGGGHGHHHHGGGGGGGGGHHHHHHHHHHGHHHHHHGGHHGGGGGHHHHHHHHHHHGHHGGGGGHGHHGHGGGGGGGGGGGGGGGGGGGGGFFFFFFFFFFFFFFFFFFFFFFFFFFFFFFFFFFFFFFFFFFFFFFFFFFFFFFFFFFFFFFFFFFFFFFFFFFFFFFFFFFFFF
@M05620:37:000000000-D9766:1:1101:3104:9449 1:N:0:35
GAGGCTGCTTTGGAAGAAACTCATAGATTACTGCAACAGTTCCCCCTGGACCTGGAACCGTTTCTTGCCTGGCTTACAGAAGCTGCAACAACTTCCCATGCCTCCTACGGTGTGCTAGCCGTAAGGAAAGTCTCATAGAAGACTACAAGAGAGTACAAGAGACGATGCCCCTCTCGCAAGCAAGACCGGCTTTTCCGCTTTAGCACTCTTGTGGATCCAATTGACCAATTCTCAGCATTTGAACTTGTAAC
+
AABBBAFBFFFFFFGGGGGGGGHHHHHHHHHHHHHHHHHFGHHHHGGGHHHHHHH2F310BEHBDDFGCHH1FFBFFHFGBBG@F3FFG11?B3BF2BBF33B31?F31?21>/BB44B??///?3D33?4B444B3B3332B3?B2B22@@/222222@022///?/1?//.00.<-.>.</<///<C---/00<.:...;0B0;;/;F090.0;;;9009:C00/;C0CC0C0B/:/;//99/;/;/9/
@M05620:37:000000000-D9766:1:1101:16735:9450 1:N:0:35
ACCACACCTTCTACAATGAGCTGCGTGTGGCTCCCGAGGAGCACCCCGTGCTGCTGACCGAGGCCCCCCTGAACCCCAAGGCCAACCGCGAGAAGATGACCCAGGTGAGTGGCCCGCTACCTCTTCTGGTGGCCGCCTCCCTCCTTCCTGGCCTCCCGGAGCTGCGCCCTTTCTCACTGGTTCTCTCTTCTGCCGTTTTCCGTAGGACTCTCTTCTCTGACCTGAGTCTCCTTTGGAACTCTGCAGGTTCT
+
ABCCCCCCFFFFGGGGGGGGGGHHGEGEHGHGHGGGGGGGGHHHHGGGFGGGHHHHHGHGGGGGGGGGGGGHGHHGGGGHGHHHHGGGGGGGGGHHHHHHHHEGFHHFFHHGGHHGGGGGHHHHHHHGGHHGGHGGGGGHGHHGHGGGGGGGGGGGGGGAGGGGGGFFFFFFFFFFFFFFFFFFFFFFFFFFFFFFFFFFFFFFDFFFFFFFFFFFFFFFFFFEFFFFFFFFFFFFFFFFFFFFFFFFFFF
@M05620:37:000000000-D9766:1:1101:10651:9452 1:N:0:35
GAGGCTGCTTTGGAAGAAACTCATAGATTACTGCAACAGTTCCCCCTGGACCTGGAAAAGTTTCTTGCCTGGCTTACAGAAGCTGAAACAACTGCCAATGCATCCTACAGGATGCTACCCGCAAGGAAAGCCCCCTAGAAGACTCCAAGCTAGTAAAAGAGCTGATGAAACAACGGCAATTAAGGCAGGCATTTCCGCGTTAGCACTCTTGTGGATTCAATTGAACAATTCTCAGCATTTGTACTTTTAAC
+
AAABBAFBFFFFGGGFABGGFFFHHHHHHGHHHHHBFGHDGHGHHGGGHHFHHHHHFDFHGGHHGGHGHHHHHHFHHHHHHHHEGHHHHGHHFGDGFBHH34@BGG@G333BBGHEGG2FE/>>>?0FFB30/?<<?C2FH2BBFG2FF/222@2FGG@F<01FD1?11FGEF/<@-<C1<0D00<..<C.000:C:.-;:::0CF0BFGG00.C00;C000;;FF9B0C;000;/;90;F;9/////9//
@M05620:37:000000000-D9766:1:1101:10350:9458 1:N:0:35
AGTGCCAGCTCTCAATCGCACAGGGGACCCAGGGCCTGGCCCCTCCATCCAGAAAACCTATGACCTCACCCGCTACCTGGAGCACCAACTCCGCAGCTTGGCTGGGACCTATGTGAGTATCCAGCGTAGGAATCTGGGAGTTGGGGAGGAGTGAGGAGTTGGGGAAAGACAGTCCTAACCGTGGAGGGTTCTGGTAAATGATGGGGTGAGGAGGGGCTCTTTGGCTCCCACCAGTCCCCCTGTCTGGTCTA
+
BCABCFFFCFFFGGGGGGGGGGHGGGGGGGHHGGGGGFHHHHGHGGHGHHHHHHHHHGHGHGGHHHHHHHHGGFGGHHHHHHHHHHGHGHHHGGGGGHFHGHHGGGHHGHBHHHFFHHHHHHHHHGG??FDHHHHHHH?FGHHHGGCDGFEGHDHHCGHHHHGGE?GHFHEFHHHHGFHHGGGGDEGGEGGGGGFGGGGGGGGGGGFFFFFFFFFFFFFFFFFFFFFFFFFFFFFFFFFFFFFFFFFFFFF
@M05620:37:000000000-D9766:1:1101:26210:9459 1:N:0:35
GAGGCTGCTTTGGAAGCAACTCATAGATTCCTGCACCAGTTCCCCCTGGACCTGGAAAAGTTTCTTGCCTGGCTTACAGAAGCTGAAACAACTGCCAATGCATCCTACATGATGCTACCCGTAAGGAAAGACTCCTAGAAGACTCCAAGGGAGAAAAAGAGCTGATGAAACAATGGCAAGTAAGACAGGCATTTCCGCTTTAGCACTCTTGTGGATCCAATTGAACAATTCTCAGCATTTGTACTTGTAAC
+
11>>A>1>BD3D1AF11B1B1BBEFDG33A3GGB010BFAAFGAFE?A/0B0BBAH1B0BGGEH2D1BF11BGH0FGBFBGHGF@G@GH0>F101011BGB1BGHHHHF1BBFDG12F>0>/>/BGFGGG00FGBF1GFFG101B<B1F/?/C/<1@<//@<1GGDFBGDD0F1?<0FF.1<<F1<0FFFGHBDFB.<A<CDDDFDC/00<0:EF0CGHFHHHHHHHGBBF0;C0;0;90;09CFBFGBB;
@M05620:37:000000000-D9766:1:1101:14394:9460 1:N:0:35
ACCACACCTTCTACAATGAGCTGCGTGTGGCTCCCGAGGAGCACCCCGTGCTGCTGACCGAGGCCCCCCTGAACCCCAAGGCCAACCGCGAGAAGATGACCCAGGTGAGTGGCCCGCTACCTCTTCTGGTGGCCGCCTCCCTCCTTCCTGGCCTCCCGGAGCTGCGCCCTTTCTCACTGGTTCTCTCTTCTGCCGTTTTCCGTAGGACTCTCTTCTCTGACCTGAGTCTCCTTTGGAACTCTGCAGGTTCT
+
BBBBBBBBFFFFGFGGGGGGGGHHGGGFHCHHHGGGGGGGGHHHHGGGGEGGHHHHHHHGGGGGGGGGGGGHHHHGGGGHGHHHHGGGGGGGGGHHHGHHHHEGGHFHHHHGGHHGGGGGHHHHHHHGGHHGHHGGGGGHGHHGGGGGGGGGGGGGGGGCFGGGGGFFFFFFFFFFFFFFFFFFFFFFFFFFFFFFFFFFFFFFFFFFFFFFFFFFFFFFFFFFBFFFFFFFFFFFFFFFFFFFFFFFFFF
@M05620:37:000000000-D9766:1:1101:10645:9476 1:N:0:35
GAGGCTGCTTTGGAAGAAACTCATAGATTACTGCAACAGTTCCCCCTGGACCTGGAAAAGTTTCTTGCCTGGCTTACAGAAGCTGAAACAACTGCCAATGCATCCTCCAGGATGCTACCCGTAAGGACAGGCTCCTAGAAGACTCCAAGGGAGTAAAAGAGCTGATGACACAATGGCCAGTAACTCAGGCATTTCCGCTTTAGCACTCTTAAGTATCCAATTGAACAATTCTCAGCATTTGAACTTCAAAC
+
?ABABCFAFFFBGGGGGGFGGGHHHHHHHHHHHHGHHHHGHGGHHGGFHHGHHHHFGFHGFGHHHHHHHHHHHHHGGHHHHHGHHGFHHHEHHHGGG3B334BBGG3?B3313BF@@FB1/?//B330B??/00?FF4FBGBF3?GFC2//?ECFHHD2?2<21FFG<1?10F11F00>.>=G1<>D10F.1<0=G...<CG0<GG0CGB000;;00<GGCF0;CC0CGG;;0;0C0;0BB090;;00;00
@M05620:37:000000000-D9766:1:1101:18492:9480 1:N:0:35
AGTGCCAGCTCTCAATCGCACAGGGGACCCAGGGCCTGGCCCCTCCATCCAGAAAACCTATGACCTCACCCGCTACCTGGAGCACCAACTCCGCAGCTTGGCTGGGACCTATGTGAGTATCCAGCGTAGGAATCTGGGAGTTGGGGAGGAGTGAGGAGTTGGGGAAAGACAGTCCTAACCGTGGAGGGTTCTGGTAAATGATGGGGTGAGGAGGGGCTCTTTGGCTCCCACCAGTCCCCCTGTCTGGTCTA
+
AAAABFFFBFFFGFGGGGGGGGHHGGGGGGGHGGGGGGHHHHGEGGHGHHHHHHHHHGHHHHHHHHHGHHHGGGGGHHHHHHHHHHGHGHHHGGGGGHHHGHHGGGHHGHHHGHHHHHHHHHHHHGGGGDHHGHHHHGHGGHHHGFGGGGDGHHGHHGHHGHGGGGHGHHHHHHHHHHGHGGGGFGGG9CFGGGFGGGGGGGGGGGFFFFFFFFFFFFFFFFFFFFFFFFFFFFFFFFFFFFFFFFFFFFB
@M05620:37:000000000-D9766:1:1101:13774:9481 1:N:0:35
ACCACACCTTCTACAATGAGCTGCGTGTGGCTCCCGAGGAGCACCCCGTGCTGCTGACCGAGGCCCCCCTGAACCCCAAGGCCAACCGCGAGAAGATGACCCAGGTGAGTGGCCCGCTACCTCTTCTGGTGGCCGCCTCCCTCCTTCCTGGCCTCCCGGAGCTGCGCCCTTTCTCACTGGTTCTCTCTTCTGCCGTTTTCCGTAGGACTCTCTTCTCTGACCTGAGTCTCCTTTGGAACTCTGCAGGTTCT
+
CCCCCCCCFFFFGGGGGGGGGFHHGGGGHGHHHGGGGGGGGHHHHGGGGGGGHHHHHHHGGGGGGGGGGGGHHHHGGGGHGHHHHGGGGGGGGGHHHHHHHHGHGHHHHHHGGHHGGGGGHHHHHHHHHHHGHHGGGGGHGHHGHGGGGGGGGEGGED???BFBFGDFFFFFFFF9BBFFFBFBB0BFFFFFFFFADFFFFFB.AD0FFFFFFBBBFFF0FFFE/:BFFFFFFFFFFFFFFFFFFFFFFFF
@M05620:37:000000000-D9766:1:1101:23216:9487 1:N:0:35
ACCACACCTTCTACAATGAGCTGCGTGTGGCTCCCGAGGAGCACCCCGTGCTGCTGACCGAGGCCCCCCTGAACCCCAAGGCCAACCGCGAGAAGATGACCCAGGTGAGTGGCCCGCTACCTCTTCTGGTGGCCGCCTCCCTCCTTCCTGGCCTCCCGGAGCTGCGCCCTTTCTCACTGGTTCTCTCTTCTGCCGTTTTCCGTAGGACTCTCTTATCTGACCTGAGTCTCCTTTGGAACTCTGCAGGTTCT
+
BBBBBBBBFFFFGGGGGGAGGGHHGFGAEEGFGFFEEGEGFHHHHGGGFEEGHHGHHHHGGGGGGGGGGGGHHHHGGGGHGHHHHGGGGG@BFGHGFHHHHHHHGHHFH1DFGGHFGGGGHHHHHHHHFHHGHHGGGGGHGHHGHGGGGGGGGGAEFGGGGGGGGGFFFAFFFFFFFFFFFFFFFFFFFFFFFFFDDFFFFFFFFFFFFFFFFF/BFFFFFFFFFFFFFFFFFFFFFFFFFFFFFFFFFFF
@M05620:37:000000000-D9766:1:1101:15741:9514 1:N:0:35
AGTGCCAGCTCTCAATCGCACAGGGGACCCAGGGCCTGGCCCCTCCATCCAGAAAACCTATGACCTCACCCGCTACCTGGAGCACCAACTCCGCAGCTTGGCTGGGACCTATGTGAGTATCCAGCGTAGGAATCTGGGAGTTGGGGAGGAGTGAGGAGTTGGGGAAAGACAGTCCTAACCGTGGAGGGTTCTGGTAAATGATGGGGTGAGGAGGGGCTCTTTGGCTCCCACCAGTCCCCCTGTCTGGTCTA
+
BCBABFFFCFFFGGGGGGGGGGHHGGGGGGHHGGGGGGHHHHGHGGHHHHHHHHHHHGHHHHHHHHHHHHHGGGGGHGHHHHHHGHHHGGHGGGGGGHHHGHHGGGHHGHHHHHHHHHHHHHHHHGGGGGHHHHHHHHHGGHHHGGGGGGGHHHHHHGHHHHGGGGHHHHHHHHHHHHHHGGGGGGGGGGGGGGGGGGGGGGGGGGFFFFFFFFFFFFFFFFFFFFFFFFFFFFFFFFFFFFFFFFFFFFB
@M05620:37:000000000-D9766:1:1101:18493:9517 1:N:0:35
AGTGCCAGCTCTCAATCGCACAGGGGACCCAGGGCCTGGCCCCTCCATCCAGAAAACCTATGACCTCACCCGCTACCTGGAGCACCAACTCCGCAGCTTGGCTGGGACCTATGTGAGTATCCAGCGTAGGAATCTGGGAGTTGGGGAGGAGTGAGGAGTTGGGGAAAGACAGTCCTAACCGTGGAGGGTTCTGGTAAATGATGGGGTGAGGAGGGGCTCTTTGGCTCCCACCAGTCCCCCTGTCTGGTCTA
+
AAAAAFFFCFFFGFGGGGGGGGHGGCFEEGCHB2EEGGHHHHGHGGHHHGGHHHGHHGHHHHHHHHHHHHHGG>EEHHHH2FGHHH1?EHHHGGGGGHGHGHFGGGGHGHHHHGFHGHHHHHHHHGED/EDDGHHFHHAFGHHHGGA@@AC0CGHGGDHHHFGCEGHFHHBHHHHHHHHHGGGGDEGGCFFGFGFGGGGGFFGGGGFFFFFFFA>BB;EFFFFFFFFFFFFFFFFFFFFFFFFFFFBFFF/
@M05620:37:000000000-D9766:1:1101:22591:9524 1:N:0:35
ACCACACCTTCTACAATGAGCTGCGTGTGGCTCCCGAGGAGCACCCCGTGCTGCTGACCGAGGCCCCCCTGAACCCCAAGGCCAACCGCGAGAAGATGACCCAGGTGAGTGGCCCGCTACCTCTTCTGGTGGCCGCCTCCCTCCTTCCTGGCCTCCCGGAGCTGCGCCCTTTCTCACTGGTTCTCTCTTCTGCCGTTTTCCGTAGGACTCTCTTCTCTGACCTGAGTCTCCTTTGGAACTCTGCAGGTTCT
+
BBBBBBABFFFFGGGGGGGGGDGHGEEEHGHHHGGGGGGGGHGHHGGGFFGGHHHHHHHGGGGGGGGGGGGHGHHGGGGHEHHHHGGEBDCFCDCGHHHHCCGEGCCGHGHGGHHGGCGGHFHHHHHHHHHGHHGCGEGHEHHGFFGGGGEGGFGGGGGGGGGEGGFFFFFBFFFFFFFFFBFFFBFFFFFFFFCFFFFFFFFF?DFFFFFFFFFFFFFFFFFFBB/9FFFFFFFFBBFFFFFFFFFE9BB
@M05620:37:000000000-D9766:1:1101:14854:9556 1:N:0:35
GAGGCTGCTTTGGAAGAAACTCATAGATTACTGCAACAGTTCCCCCTGGACCTGGAAAAGTTTCTTGCCTGGCTTACAGAAGCTGAAACAACTGCCAATGCATCCTACAGGATGCTACCCGTAAGGAAAGGCTCCTAGAAGACTCCAAGGGAGTAAAAGAGCTGATGAAACAATGGCAAGTAAGTCAGGCATTTCCGCTTTAGCACTCTTGTGGATCCAATTGAACAATTCTCAGCATTTGTACTTGTAAC
+
BABBBBFBFFFFGGGGGGGGGGHHHHHGHHHHHHHHFHHFGHHHHGGGEHHHHHFFFHFHBHFHHHGHHHHHHHHHHGHHHHHHHHGHHGHHHHHGHFGEFGHHHHHHHG3BGHHFEFEF?>E>FBGEGF0FFHGHGGHGHBBBF2GHGAFHG<@2FBFFFGDBGFGFFHHGG1?GGGHGGFFG>=1>FGCGGFHHDGGFG<00GGHCBGH::E:;GGHHHHFGHHCC0C9CGB;F;FFFGB;;FGFF;B;
@M05620:37:000000000-D9766:1:1101:19374:9568 1:N:0:35
AGTGCCAGCTCTCAATCGCACAGGGGACCCAGGGCCTGGCCCCTCCATCCAGAAAACCTATGACCTCACCCGCTACCTGGAGCACCAACTCCGCAGCTTGGCTGGGACCTATGTGAGTATCCAGCGTAGGAATCTGGGAGTTGGGGAGGAGTGAGGAGTTGGGGAAAGACAGTCCTAACCGTGGAGGGTTCTGGTAAATGATGGGGTGAGGAGGGGCTCTTTGGCTCCCACCAGTCCCCCTGTCTGGTCTA
+
ABAAAFFFBFFFGFGGGGGGGGHHGGGGGGHHFGGGGGHHGHGHGGHHHHHHHHFHHGHHHHGHHHHHHHHGFEFGHHHHGFHHFHCGFFHHGGGGGHHHGHGGGGHHGHH?GHHGHHHHHH3DGGEFGGHHHHHHHHCFGGGHGFCDGD<FGBGH0EGHHFGGE.:CGHFGHHHHHFHC?AEFGGGGGGFGGGFGGFGGFGGGGGDFEFFFFFFFFFFFFFFFFFFFFFFFFFFFFFFFFFFFFFFFFFF
@M05620:37:000000000-D9766:1:1101:25490:9569 1:N:0:35
ACCACACCTTCTACAATGAGCTGCGTGTGGCTCCCGAGGAGCACCCCGTGCTGCTGACCGAGGCCCCCCTGAACCCCAAGGCCAACCGCGAGAAGATGACCCAGGTGAGTGGCCCGCTACCTCTTCTGGTGGCCGCCTCCCTCCTTCCTGGCCTCCCGGAGCTGCGCCCTTTCTCACTGGTTCTCTCTTCTGCCGTTTTCCGTAGGACTCTCTTCTCTGACCTGAGTCTCCTTTGGAACTCTGCAGGTTCT
+
BCCCCCCCFFFFGGGGGGGGGGHHGGGGHGHHHGGGGGGGGHHHHGGGGGGGHHHHHHHGGGGGGGGGGGGHHHHGGGGHGHHHHGGGGGGGGGHHHHFHHHHHGHHHHHHGGHGGGGGGHHHHHHHHHHHGHHGGGGGGGHHGHGGGGGGGGGGGGGGGGGGGGGFFFFFFFFFFFFFFFFFFFFFFFFFFFFFDFFFFFFFFFFFFFFFFFFFFFFFFFFFFFFFFFFFFFFFFFFFFFFFFFFFAFFF
@M05620:37:000000000-D9766:1:1101:15316:9572 1:N:0:35
ACCACACCTTCTACAATGAGCTGCGTGTGGCTCCCGAGGAGCACCCCGTGCTGCTGACCGAGGCCCCCCTGAACCCCAAGGCCAACCGCGAGAAGATGACCCAGGTGAGTGGCCCGCTACCTCTTCTGGTGGCCGCCTCCCTCCTTCCTGGCCTCCCGGAGCTGCGCCCTTTCTCACTGGTTCTCTCTTCTGCCGTTTTCCGTAGGACTCTCTTCTCTGACCTGAGTCTCCTTTGGAACTCTGCAGGTTCT
+
BBBBBBBBFFFFGGGGGGGGGGHFGEGGHGGHHGGG?FGCGHHHHGGGGGGGHHHHHHHGGGGGGGGGGGGGHHHGGGGHGHHHHGGGGGGGDGHHHHHHHFCFFHHHHHHGGHHGGGGFHHHHHHHHFHHGHHGGGGGHGHHGFGGGGGGGGGGGGGGGGGGGGGFFFFFFFFFFFFFFFFFFFFFFFFFFFFFDFFFFFFFAADFFFFFFFFFFFFFFFFFFBFBFFFFFFFFBBFFFFFFFFFFFFFF
@M05620:37:000000000-D9766:1:1101:12897:9575 1:N:0:35
ACCACACGTCTGAACTCCAGTCACCGCTCCTTATCTCGTATGCCGTCTTCTGCTTGACCAAAAAAAAAAAACGCAAAACTTCACCACTTCTTCCTCTACCATCTAATATATCAAAGACGCACATGCTTATTCAAGATAGCTACTCACTACACTCACTAAAGATCTGTACTTCAGCACTATTAACTCTTCCTCCACTGTCCTACCACCACTACTAATCATCCAACATATCCATGTACTCGGATGCCCTTAGT
+
AAAAAAADCA11BBFFFABFAB1DBBFGEAFGHHHHHHGGGFGH/BEGGHHHF1DGFABFHFAFEE/>>/>?/>///0B11>2111/11121211111BB12111122222@221100///</1111111<1111111111111>1<<10100///00/0000000=0<00000:0.0;0000000000000///00;0:009.;;...///0000000;00;/./00//////////--;---///////
@M05620:37:000000000-D9766:1:1101:15891:9581 1:N:0:35
ACCACACCTTCTACAATGAGCTGCGTGTGGCTCCCGAGGAGCACCCCGTGCTGCTGACCGAGGCCCCCCTGAACCCCAAGGCCAACCGCGAGAAGATGACACAGGTGAGTGGCCCGCTACCTCTTCTGGTGGCCGCCTCCCTCCTTCCTGGCCTCCCGGAGCTGCGCCCTTTCTCACTGGTTCTCTCTTCTGCCGTTTTCCGTAGGACTCTCTTCTCTGACCTGAGTCTCCTTTGGAACTCTGCAGGTTCT
+
3A3>AAABFFFFAGGAABGGFDAAAEEGH?GGHGFEAAFAEHHHHGGGE1E1A3AFGGHGEG?EEE/EGGGGHHE>EGGEEHHE?FFEG/DC/<GG1<?D1?GG/?F1?11?FGHGGGGG01D0=D<<0=<AC.@DGD::EH/./:9:FFEGAFGGEGG??-.99BB9?BFFBFBF/BF.BFFBFB9/9//:FBBDDFAFF.9;.AFFFFBFBFFB/BF//;BBFFFFFF/FFFFFFFBBFBFFBFFAFFF
@M05620:37:000000000-D9766:1:1101:10169:9586 1:N:0:35
ACCACACCTTCTACAATGAGCTGCGTGTGGCTCCCGAGGAGCACCCCGTGCTGCTGACCGAGGCCCCCCTGAACCCCAAGGCCAACCGCGAGAAGATGACCCAGGTGAGTGGCCCGCTACCTCTTCTGGTGGCCGCCTCCCTCCTTCCTGGCCTCCCGGAGCTGCGCCCTTTCTCACTGGTTCTCTCTTCTGCCGTTTTCCGTAGGACTCTCTTCTCTGACCTGAGTCTCCTTTGGAACTCTGCAGGTTCT
+
CCCDDDDBFFFFGGGGGGGGGGHHGGGEEGHHHGGGGGGGGHHHHGGGGGGGHHHHHHHGGGGGGGGGGGGHHHHGGGGHGHHHHGGGGGGGGGHHHHHHHHHHGHHHHHHGGHHGGGGGHHHHHHHHHHHGHHGGGGGHGHHGHGGGGGGGGGGGGGGDGGGGGGFFFFFFFFFHHHFFFFFFFFFFFFFHFFFFFFFHFFFFFFFFFFFFFHHHFFHFFFHF/BFFFFFFFHHFFFFFFFFFFFFFFFF
@M05620:37:000000000-D9766:1:1101:13029:9594 1:N:0:35
AGTGCCAGCTCTCAATCGCACAGGGGACCCAGGGCCTGGCCCCTCCATCCAGAAAACCTATGACCTCACCCGCTACCTGGAGCACCAACTCCGCAGCTTGGCTGGGACCTATGTGAGTATCCAGCGTAGGAATCTGGGAGTTGGGGAGGAGTGAGGAGTTGGGGAAAGACAGTCCTAACCGTGGAGGGTTCTGGTAAATGATGGGGTGAGGAGGGGCTCTTTGGCTCCCACCAGTCCCCCTGTCTGGTCTA
+
BCBABFFFCFFFGGGGGGGGGGHHGGGGGGHHFGGGGGHHHHGHGGHHHHHHHHHHHGHHHHHHHHHHHHHGGEFGHGGHFHHHGHHFGHHHGGGGGHHHGHHGGGHHGHGHHHHHHHHHHHHHHGGGGGGHHHHHHHHGGHHHGGGGGFEHHFHHHGHHHHGGGGHHHHHHHGHHHHHHGGGGGGGGDFGGGGFGGGGGGGGGGGFFFFFFFFFFFFFFFFFFFFFFFFFFFFFFFFFFFFFFFFFBFFF
@M05620:37:000000000-D9766:1:1101:14066:9594 1:N:0:35
GAGGCTGCTTTGGAAGAAACTCATAGATTACTGCAACAGTTCCCCCTGGACCTGGAAAAGTTTCTTGCCTGGCTTACAGAAGCTGAAACAACTGCCAATGAATCCTACAGTATGCTACTCGTAAGGAAAGTCTCCTCGAAGACTCCAAGCGAGTAAAAGAGCTGATGAAACAATGGCAAGTAAGCAAGGGATCTCCGCTTCACCACTCTTGCGGATCAAATTGAACAATTCTCAGCATTTGTACTTGTAAC
+
CBBCCCFCFFFFGGGGGGGGGGHHHHHHHHHHHHHHHHHFHHHHHGGGHHHHHHHHHHHHFHHHHHHHHHHHHHHHHHHHHHHHHHHHHHHHHH3GHH@G3B4BG443BB4@F4F@B33311/B?3B33B444BB32/?2//F3B2B22////<@F222=2@2222@GHG10/1110=GC111F11>FA.>G.1<<A..<.=0<<.;FHC:0---:;.09000090;;90;CF0009;CF09;00C009;;
@M05620:37:000000000-D9766:1:1101:10766:9605 1:N:0:35
AGTGCCAGCTCTCAATCGCACAGGGGACCCAGGGCCTGGCCCCTCCATCCAGAAAACCTATGACCTCACCCGCTACCTGGAGCACCAACTCCGCAGCTTGGCTGGGACCTATGTGAGTATCCAGCGTAGGAATCTGGGAGTTGGGGAGGAGTGAGGAGTTGGGGAAAGACAGTCCTAACCGTGGAGGGTTCTGGTAAATGATGGGGTGAGGAGGGGCTCTTTGGCTCCCACCAGTCCCCCTGTCTGGTCTA
+
CCCCCFFFCFFFGGGGGGGGGGHHGGGGGGHGFGGGGGHHHHGHGGHHHHHHHHHHHGHHHHHHHHHHHHHGGEGGHHHHHHHHHHHHGHHHGGGGGHHHGHHGGGHHGHHHHHHHHHHHHHHHGGGGGGHHHHHHHGHGGHHHGGFGGGGHHGHHHGHHGHGGFFHHGFHHHHHHGHHHGGGGEGGGCFFGGGCBFFGGGGGGGGFFFFFFFFFFFFFFFFFFFFFFFFFFFFFFFFFFFFFFFFEFEF9
@M05620:37:000000000-D9766:1:1101:21462:9614 1:N:0:35
AGTGCCAGCTCTCAATCGCACAGGGGACCCAGGGCCTGGCCCCTCCATCCAGAAAACCTATGACCTCACCCGCTACCTGGAGCACCAACTCCGCAGCTTGGCTGGGACCTATGTGAGTATCCAGCGTAGGAATCTGGGAGTTGGTGAGGAGTGAGGAGTTGGGGAAAGACAGTCCTAACCGTGGAGGGTTCTGGTAAATGATGGGGTGAGGAGGGGCTCTTTGGCTCCCACCAGTCCCCCTGTCTGGTCTA
+
BCBBCFFFCFFFGGGGGGGGGGHHGGGGGGHHGGGGGGHHHHGHGGHHHHHHHHGHHGHHHHHHHHHHHHHGGGGGHHHHGHHHHHHHGHHHGGGGGHHHGHHGGGGHGHHHHHHHHHHHHHHHHGGGGGHHGHHHHHHGGHHHCFGHHHGHHGGHHGHHHHGGGGHHHHHHHHHHHHHHGGHGGGGGEGGGGGGGGGGGGGGGGGGGGFFFFFFFFFFFFFFFFFFFFFFFFFFFFFFFFFFFFFFFFFF
@M05620:37:000000000-D9766:1:1101:13592:9617 1:N:0:35
ACCACACCTTCTACAATGAGCTGCGTGTGGCTCCCGAGGAGCACCCCGTGCTGCTGACCGAGGCCCCCCTGAACCCCAAGGCCAACCGCGAGAAGATGACCCAGGTGAGTGGCCCGCTACCTCTTCTGGTGGCCGCCTCCCTCCTTCCTGGCCTCCCGGAGCTGCGCCCTTTCTCACTGGTTCTCTCTTCTGCCGTTTTCCGTAGGACTCTCTTCTCTGACCTGCGTCTCCTTTGGAACTCTGCAGGTTCT
+
AA>1>AAAFFFFGFGC3F11F1FCE00A00BG1AFAAEGG?HFFHGGG?EEGEHFCHHFE/E/EG/EFGGE0B1FEGG/F//FGHF//BC<@CGFH11?FGHHHEGH1CGHGGFHGGGGGHHFHHHHBDDG?CGCGCGCHGHHGGGFFG0BF.BF.AAA-@AFFF->B;@F/BFFFFFBBFFFFFFFFFFFFFF@-ABEFFBFFFFFFFFFFFFFFFF/FFFFF--:@BFFFFFF/;BFFFFFFFFEF;BB
@M05620:37:000000000-D9766:1:1101:26767:9623 1:N:0:35
ACCACACCTTCTACAATGAGCTGCGTGTGGCTCCCGAGGAGCACCCCGTGCTGCTGACCGAGGCCCCCCTGAACCCCAAGGCCAACCGCGAGAAGATGACCCAGGTGAGTGGCCCGCTACCTCTTCTGGTGGCCGCCTCCCTCCTTCCTGGCCTCCCGGAGCTGCGCCCTTTCTCACTGGTTCTCTCTTCTGCCGTTTTCCGTAGGACTCTCTTATCTGACCTGAGTCTCCTTTGGAACTCTGCAGGTTCT
+
ABAABBBAFFFFFGGGGG5BGGHHGEEBFEHHHFGEFGGCGHGHHGGEEEEGHGHGHHHGGGGGGGFGGGGHHHHGGGGHGHHHHGGCFC/>CDHFHGHHHFEGEGHGG1FGGFFCGGGGHHHHHFHHGHHGHHCDGCFHGHHGHGGGGGGGGG.EGGGGGFFFGGFFFFFFFFFFFFFFBFFFFFFFFFFFFFFFFFFFFFFFFFFFFFFFFFBFFFFFFFFFFFFFFFFFFFFFFFFFFFFFFF.;/BB
@M05620:37:000000000-D9766:1:1101:8752:9634 1:N:0:35
ACCACACCTTTCTACAATGAGCTGCGTGTGGCTCCCGAGGAGCACCCCGTGCTGCTGCCCGAGGCCCCCCTGAACCCCACGGCCACCCGCGAGAAGATGACCCAGGTGAGTGGCCCGCTCCCTCTTCTGGTGGCCGCCTCCCTCCTTCCTGGCCTCCCGGCGCTGCGCCCTTTCTCACTGGTTCTCTCTTCTGCCGTTTTCCGTCGGACTCTCTTCTCTGCCCTGCGTCTCCTTTGGAACTCTGCAGGTTC
+
AAAAAAAAFF1B3AABBBF1BFGG10BEAF0B0BB0A0A//AFHHFEG/BEEFGGCGFHGEEECGGGGGE@/BFGGGFG/>/>EEEH?</>/@C/C1?1FHHHGEGHH1?GHFGHHGGG-CFGHHHDGDDGHGHH@CGGGGGGGAFFGGGGGGGGGGGFG?>=@=B?@F@@FFFFF/BFFFFFFFFF;BFFFFFB@BBFFFBBB-9>-@@FFFFF9BFFF/B9BA-9-9AFFFBFFFFFFF/;FF/:FAB/
@M05620:37:000000000-D9766:1:1101:28100:9635 1:N:0:35
ACCACACCTTCTACAATGAGCTGCGTGTGGCTCCCGAGGAGCACCCCGTGCTGCTGACCGAGGCCCCCCTGAACCCCAAGGCCAACCGCGAGAAGATGACCCAGGTGAGTGGCCCGCTACCTCTTCTGGTGGCCGCCTCCCTCCTTCCTGGCCTCCCGGAGCTGCGCCCTTTCTCACTGGTTCTCTCTTCTGCCGTTTTCCGTAGGACTCTCTTCTCTGACCTGAGTCTCCTTTGGAACTCTGCAGGTTCT
+
BCCBBBCCFFFFFGGGFGBGGGHHGGGGHCGHHGG?AEGFFHHHHGGGFDFGBGHHHHHGGGGGGGGGGGGHHHHGGGGHGHHHHGGGG//>CFHHHDGHHHGEFGGHHD<FGHHGGGGGHHHFHHHHFGGGHHGGDGGHGHHGHGGGEFGGGGGGGGGGGGGGGGFFFFFFFFFFFFFFFFFFFFFFFFFFBFFFFFFFFFFFFFFFFFFFFFFFFFFFFFFFF/BFFFFFFFFEFFFF/FFFFFFABFB
@M05620:37:000000000-D9766:1:1101:18318:9639 1:N:0:35
ACCACACCTTCTACAATGAGCTGCGTGTGGCTCCCGAGGAGCACCCCGTGCTGCTGACCGAGGCCCCCCTGAACCCCAAGGCCAACCGCGAGAAGATGACCCAGGTGAGTGGCCCGCTACCTCTTCTGGTGGCCACCTCCCTCCTTCCTGGCCTCCCGGAGCTGCGCCCTTTCTCACTGGTTCTCTCTTCTGCCGTTTTCCGTAGGACTCTCTTCTCTGACCTGAGTCTCCTTTGGAACTCTGCAGGTTCT
+
CCCCCCCCFFFFGGGGGGGGGGHHGEGGHGHHHGGGGGGGGHHHHGGGEGGGHHHHHHHGGGGGGGGGGGGHHHHGGGGHGHHHHGGGGGGGGGHHHH2FHHAHA?G=0=F?FHH?CD-CC0<GDDDF0DG?CCBGA.GHECGDHFHFFHBGABFGED@@-9A0B-AGAFFFF9FFBBFBFFB9B:BFFBB0B99DFFEFF.;;DA0F/99:FBB009:0BFBBF9990BFFFFFBF0B09:0;BF.FF9:
@M05620:37:000000000-D9766:1:1101:5023:9640 1:N:0:35
GAGGCTGCTTTGGAAGAAACTCATAGATTACTGCAACAGTTCCCCCTGGACCTGGAAAAGTTTCTTGCCTGGCTTAAAGAAGCTGAAACAACTGCCAATGAATCCTACAGTATGCTACCAGTAAGGAAAGGCTCCTAGAAGAATCCAAGAGAGAAAAAGAGCTGATGAAACAATGGCAAGCAAGACAGGCATTTCCGCTTTAGCACTATTGAGGATCCAATTGAACAATTCACAGCTTTTGCACTTGCAAC
+
>1>A>>111BB1F11A1FFEFGHHHAGAD1BADB111FGHFB21B0AFA0ABBB0F110BFGGFFGH1BB1BBB0111DBFH@BG11FBB>BGHHECHHHB1BBGFFFF122B2F2BF01B11BBBFFC00/>B/1BE<BFE01B<1B10B0</110B/?00@<1@@21@@<F<?F<?G//0<F0000<.<>11F=.<...==DDGC000=00;C/;;00:;00CCGB:000;<;.0;=00000;900;;;
@M05620:37:000000000-D9766:1:1101:25991:9670 1:N:0:35
ACCACACCTTCTACAATGAGCTGCGTGTGGCTCCCGAGGAGCACCCCGTGCTGCTGACCGAGGCCCCCCTGAACCCCAAGGCCAACCGCGAGAAGATGACCCAGGTGAGTGGCCCGCTACCTCTTCTGGTGGCCGCCTCCCTCCCTACTGGCCTCCCGGAGCTGCGCCCTTTCTCACTGGTTCTCTCTTCTGCCGTTTTCCGTAGGACTCTCTTCTCTGACCTGCGTCTCCTTTGGAACTCTGCAGGTTCT
+
BBBAABBBFFFFGGGGFGGGGGHHGEEGHFHHFGGEGGGGGHHHHGGGDEGGHHHGHHGGGGGGGEGGGGGEHFHGGGEHGGHHHGEEG/B@CGHG2GDG<G/FFGH10?GFEHHGGGGGHFHHHG<GGHHGHHGGGG.CEFHG.;09F9FGGGGGGGF;AA.9FGFF-9FFFFFFFFFBBFBFFFFB9BBFFFF9:F.:B?9..;9FFFF/BFF/BFFB/;FF.;9BDFBFFFBFFFFFF/BFBFF.BFF
@M05620:37:000000000-D9766:1:1101:13006:9685 1:N:0:35
GAGGCTGCTTTGGAAGAAACTCATAGATTACTGCTACAGTTCCCCCTGGACCTGGAAAAGTTTCTTGCCTGGCTTACAGAAGCTGAAACAACTGCCAATGCATCCTACAGGATGCTACCCGTAAGGAAAGGCTCCTAGAAGACTCCAAGGGAGTAAAAGAGCTGATGAAACAATGGCAAGTAAGTCAGGCATTTCCGCTTTAGCACTCTTGTGGATCCAATTGAACAATTCTCAGCATTTGTACTTGTAAC
+
A>AABAFBFFFFGGGGGGGGGGGFGHGHHGHHHHHFHHHDGHHHHGGGHFHGHGHFHHHGFHHHHHGHHHHFHHHHHHHHFHHHHHHGHHHFHFHHGGHHH4FGHHGHHCGHGGHHHHHHEGEEHFHHHHHHFHGHDGHFFBGGGFHFFGGCDEGHHHHGHHHHHHHHHHHHEHHHHFFGGHHHFGHHHHEGFFHHGGGDEFDGGHHGHGHCGFHHHHHHGFHHHHHGHHGGFFFFFFGGGGGGGGGGFGB
@M05620:37:000000000-D9766:1:1101:15523:9694 1:N:0:35
GAGGCTGCTTTGGAAGAGCACACGTCTGAACTCCAGTCACCGCTCATTATCTCGTATGCCGTCTTCTGCTTGAAAAAAAAAAAAAGAAAGTTCATGATTTAACATACCACCCTTCCAACAATACATACACACCACATCATTACTATACAGTCCATGTACACTCCAGGCCCCTCCTGTATACTATAGCACAGGTCGCCACATCTATGTACTCACTCCGTGAGCTACTGCAGGCACCACAGATGCTACTAGCA
+
>>AAAACAFFBFBGGFFGGGGGHGHHHGHFHHHHFHHHGHHGEEGG1FGHHHHHGGHHHHGEEHGHHHHHHHFHHGHGG/>EEE><<00112B2222>22>2>B211011/??000121//1111111111??///1111111>11==111111100000=0/////...-:.::/<000000;00000//.0/--....000000000000/00/.9.--//9///9/9--;-;----//////9/////
@M05620:37:000000000-D9766:1:1101:24784:9697 1:N:0:35
ACCACACCTTCTACAATGAGCTGCGTGTGGCTCCCGAGGAGCACCCCGTGCTGCTGACCGAGGCCCCCCTGAACCCCAAGGCCAACCGCGAGAAGATGACCCAGGTGAGTGGCCCGCTACCTCTTCTGGTGGCCGCCTCCCTCCTTCCTGGCCTCCCGGAGCTGCGCCCTTTCTCACTGGTTCTCTCTTCTGCCGTTTTCCGTAGGACTCTCTTCTCTGACCTGAGTCTCCTTTGGAACTCTGCAGGTTCT
+
BBBBBBBBFFFFGGGGFGGGGFHFGFFFEFHHGGGGGGFGGHHHHGGGFGGGHHHHHHHGGGGGGGGGGGGHFHHGGGGHGHHHHGGEB@@DCGHHFFHHHHHHGHHHHGGGGHHGGGGGHHHHHHHHHHHGHGGGGGGHGHHGHGGGGGGGGGGGGDGGGGGGGGFDFFFFFFFFFFFFFFFFFFFFFFFFFFFFFFFFFFFFFFFFFFFFFFFFFFFFFFFFFFFFFFFFFFFFFFFFFFFFFFFFFFF
@M05620:37:000000000-D9766:1:1101:13644:9704 1:N:0:35
GAGGCTGCTTTGGAAGAAACTCATAGATTACTGCAACAGTTCCCCCTGGACCTGGAAAAGTTTCTTGCCTGGCTTACAGAAGCTGAAACAACTGCCAATGCATCCTACAGGATGCTACCCGTAAGGAAAGGCTCCTAGAAGACTCCAAGGGAGTAAAAGAGCTGATGAAACAATGGCAAGTAAGTCAGGCATTTCCGCTTTAGCACTCTTGTGGATCCAATTGAACAATTCTCAGCATTTGTACTTGTAAC
+
AAAABBFBFFFFGGGGGGGGGGHHHHHHHHHHHHHHHHHEGHHHHGGGHHHHHHHHHHHHFHHHHHHHHHHHHHHHHHHHHHHGHHHHHHHHHHHHHHHHHHHHHHHHFHHHFHHHGHHHGFGGEHEHFHGHHHGHB4G3GHF3GHHEHGGA/EFHHGHGGHHHHHHGHEHGAGHHHHHGHDGGGHHHHHHHHHHHGGGGGHGHHHHGHHHHHGGFHHHHHHFGFHHHHGGGGGGGGGGGGGGGGGGGFGF
@M05620:37:000000000-D9766:1:1101:16235:9723 1:N:0:35
GAGGCTGCTTTGGAAGAAACTCATAGATTACTGCAACAGTTCCCCCTGGACCTGGAAAAGTTTCTTGCCTGGCTTACAGAAGCTGAAACAACTGCCAATGCATCCTACAGGATGCTACCCGTACGGAAAGGCTCCTCGAAGCATCCACGGGCGTACAAGAGAAGATGCAACAGTGGCAAGTCAGTCAGGCATTTCCGCTTTAGCACTCTTGTGGAACAAATTGAACAATTCTCAGCATTTGTACTTGTAAC
+
BABBBAFBFFFFFGGGGGGGGGHHHHHHFHHHHHHGFHHEGHHFHGGGGHHGHHGGCHGGGHHHHHHGHHHHHHHHHGHHHHHHHHHHHGHHHHHGHHFHFGGD33BG33B1BFHHGBF1//>//?/?EGAEHHGH2EDGF/2FGHH2CCC//>/->GF0FF1>FDG1>1<G/<=/EH0E000==;:0=:.0:0:;.D.AEHGGGGG/C0C9CFG0://;0C00;;0;BB00;0FF0B//B;FFFF/B/;/
@M05620:37:000000000-D9766:1:1101:12249:9730 1:N:0:35
GAGGCTGCTTTGGAAGAAACTCATAGATTACTGCAACAGTTCCCCCTGGACCTGGAAAAGTTTCTTGCCTGGCTTACAGAAGCTGAAACAACTGCCAATGCATCCTACAGGATGCTACCCGTAAGGAAAGGCTCCTAGAAGACTCCAAGGGAGTAAAAGAGCTGATGAAACAATGGCAAGTAAGTCAGGCATTTCCGCTTTAGCACTCTTGTGGATCCAATTGAACAATTCTCAGCATTTGTACTTGTAAC
+
CCCCCCFCFFFFGGGGGGGGGGHHHHHHHHHHHHHHHHHGHHHHHGGGHHHHHHHHHHHHFGHHHHHHHHHHHHHHHHHHHHHHHHHGHHHHHHHHFHHHHHHHHHHHHHGHHHGHHHGHGEFGHGHHHHHHGHGHGDGHHHHHGCHHHFEHGEFFHHFFFHHHHHGHHHHHHFHGHHHGHGFHFGGHHHFFHHHHGGEGGH0GHHHHHHHHHGHHHHHGGHGHGHHGHGGFGFGGFFGFGFFGGGGGFGC
@M05620:37:000000000-D9766:1:1101:16599:9740 1:N:0:35
AGTGCCAGCTCTCAATCGCACAGGGGACCCAGGGCCTGGCCCCTCCATCCAGAAAACCTATGACCTCACCCGCTACCTGGAGCACCAACTCCGCAGCTTGGCTGGGACCTATGTGAGTATCCAGCGTAGGAATCTGGGAGTTGGGGAGGAGTGAGGAGTTGGGGAAAGACAGTCCTAACCGTGGAGGGTTCTGGTAAATGATGGGGTGAGGAGGGGCTCTTTGGCTCCCACCAGTCCCCCTGTCTGGTCTA
+
BBAABFFFBFFFGGGGGGGGGEHFGGGGGGGHGGGGGGHHFHGHGGHHHHHHHFHHHGHHHHHHHHHGHHHGGE@EHHHHGFHHHHFHGHHHGGGGGHHGFHHGGGFHGHHHHHHHHHHFHHHHHGGGGGHFFHHHGHFFGHGHGGGFGGDGFHHHHGHHHHGGGGHHHHHHHHHHHHHHGGGGGGGGEFGGGGGGGGGGGGGGGGFCEFFFFFFFFFFFFFFFFFFFFFFFFFFFFFFFFFFFFFFFFFB
@M05620:37:000000000-D9766:1:1101:19676:9756 1:N:0:35
GAGGCTGCTTTGGAAGAAACTCATAGATTACTGCAACAGTTCCCCCTGGACCTGGAAAAGTTTCTTGCCTGGCTTACAGAAGCTGAAACAACTGCCAATGCATCCTACAGGATGCTACCCGTAAGGAAAGGCTCCTAGAAGACTCCAAGGGAGTAAAAGAGCTGATGAAACAATGGCAAGTAAGTCAGGCATTTCCGCTTTAGCACTCTTGTGGATCCAATTGAACAATTCTCAGCATTTGTACTTGTAAC
+
BABBBBFBFFFFGGGGGGGGGGFHHHHHHHHGHGHHHGHFHHHHHGGGHHHHHHHHHHHHGHHHHHHHHHHHHHHHHHHHHHHHHHGHHHHHHHHHHHHHHHHHHHHHHHFHHHHHHHHHGEGDGFGGHGGHHHGHHHHHHHHHHHHHHGGHGGHHHHHGHGHHHHHHHHHHHHHGGHHGHHHHHHFGHHHHHHHHGGGGGHFGHGGHHGHHHGHGHHHHHHHHHHHHHGFGGGGGFGGGGFGGGGGGGGB
@M05620:37:000000000-D9766:1:1101:15374:9762 1:N:0:35
AGTGCCAGCTCTCAATCGCACAGGGGACCCAGGGCCTGGCCCCTCCATCCAGAAAACCTATGACCTCACCCGCTACCTGGAGCACCAACTCCGCAGCTTGGCTGGGACCTATGTGAGTATCCAGCGTAGGAATCTGGGAGTTGGGGAGGAGTGAGGAGTTGGGGAAAGACAGTCCTAACCGTGGAGGGTTCTGGTAAATGATGGGGTGAGGAGGGGCTCTTTGGCTCCCACCAGTCCCCCTGTCTGGTCTA
+
ABAABFFFCFFFGGGGGGGGGGHHGGGGGGHHGGGGGGHHGHGHGGHHHHHHHGHHHGHHHHHHHHHHHHHGGGGGHHHHHHHHHHHHGHHHGGGGGGHHGHHGGGHHGHHHHHHHHHHHHHHHHGGGGGHHHHHHHHHGGHHHGGGGGGGHHHHHHGHHHHGGGGHHHHHHHHHHHHHHGGGGGGGGCFFGGGFFGGGGGGGGGGFFFFFFFFFFFFFFFFFFFFFFFFFFFFFFFFFFFFFFFFFFFF/
@M05620:37:000000000-D9766:1:1101:14695:9765 1:N:0:35
GAGGCTGCTTTGGAAGAAACTCATAGATTACTGCAACAGTTCCCCCTGGACCTGGAAAAGTTTCTTGCCTGGCTTACAGAAGCTGAAACAACTGCCAATGCATCCTACAGGATGCTACCCGTAAGGAAAGGCTCCTAGAAGACTCCAAGGGAGTAAAAGAGCTGATGAAACAATGGCAAGTAAGTCAGGCATTTCCGCTTTAGCACTCTTGTGGATCCAATTGAACAATTCTCAGCATTTGTACTTGTAAC
+
A3AAAAFAFFFFGFGGFGGGGGFHBGHHHBHHHHG4F2FDGGFHHGGGGCGHHHHHHHHGFFHHHHHHHHHHHHHHHHHFFHHHGHFHHFHHHHHHC3GHFHHHHHHHFCFGHHHHHHGHGEFGHG3GHGAEGHGHBGHGHHHGHHHHHGGGGGHHHFDFHHHHHHHHHHHHFHHHHHHGHBHH=FHHGHGHHGHHGGDGGH<GDHHGHHGCFGHBGHHHHHHFHHHGHGFGGGFFBCFGGGGGGGFGFGF
@M05620:37:000000000-D9766:1:1101:19738:9779 1:N:0:35
AGTGCCAGCTCTCAATCGCACAGGGGACCCAGGGCCTGGCCCCTCCATCCAGAAAACCTATGACCTCACCCGCTACCTGGAGCACCAACTCCGCAGCTTGGCTGGGACCTATGTGAGTATCCAGCGTAGGAATCTGGGAGTTGGGGAGGAGTGAGGAGTTGGGGAAAGACAGTCCTAACCGTGGAGGGTTCTGGTAAATGATGGGGTGAGGAGGGGCTCTTTGGCTCCCACCAGTCCCCCTGTCTGGTCTA
+
AA1>ADFFAFFFDGG3AFFAEAH0FGCEA0GH0EE//FHF0F/BEGFHH0GGB0FCHGEHFGDGHFHHHHHCE/>EHFFH>FGHHHC?EGHFCCEECGFFAHHGGGHHGHHHHGFFGHHHHGDHFCGGGFHGGHGHFFFE/FGGC@F@@CCFCBGFCGGHHFCGFFHGGHHFCGHFHHHHGGA?.AAAG?AFFGGGGGGGFFFGGGB=---9BB;?@@EFB/9FFFFFAFFFEFFFFFFF??BFFFFFFB/
@M05620:37:000000000-D9766:1:1101:13932:9780 1:N:0:35
ACCACACCTTCTACAATGAGCTGCGTGTGGCTCCCGAGGAGCACCCCGTGCTGCTGACCGAGGCCCCCCTGAACCCCAAGGCCAACCGCGAGAAGATGACCCAGGTGAGTGGCCCGCTACCTCTTCTGGTGGCCGCCTCCCTCCTTCCTGGCCTCCCGGAGCTGCGCCCTTTCTCACTGGTTCTCTCTTCTGCCGTTTTACGTAGGACTCTCTTCTCTGACCTGAGTCTCCTTTGGAACTCTGCAGGCTCT
+
AAA1AAAAFFFFGFGF3GFEGBHFG00AA0FG1FFAEEGCEHHHHGGGAEFGFHGBGHG?/ECGG/EGGGG0F1FEGG/F//FHHG//BCC<@GHH1F1?GHAHGHHDFHHFC</ACC@GH0<0<D<GH0<.C<C@@:.;E/CCC90;0;F..09.9C@?AAF/9-9-;-/;BFBFFFFFF/999:9FFFFFFF-;AF-/9AFBFB///;//;BFBFB99FFFB/-;B/FF/9FBBFFFFFFFB/FF-;-B
@M05620:37:000000000-D9766:1:1101:11918:9802 1:N:0:35
AGTGCCAGCTCTCAATCGCACAGGGGACCCAGGGCCTGGCCCCTCCATCCAGAAAACCTATGACCTCACCCGCTACCTGGAGCACCAACTCCGCAGCTTGGCTGGGACCTATGTGAGTATCCAGCGTAGGAATCTGGGAGTTGGGGAGGAGTGAGGAGTTGGGGAAAGACAGTCCTAACCGTGGAGGGTTCTGGTAAATGATGGGGTGAGGAGGGGCTCTTTGGCTCCCACCAGTCCCCCTGTCTGGTCTA
+
ABCBCFFFCFFFGFGGGGGGGGHHGFGGGGHHGGGGGGHHHHGHGGGHHHHHHHHHHGGHHHHHHHHHHHHGGGGGHHHHHHHGHHHHGHHHGGGGGHHHGHHGGGHHGHHHHHHHHGHHHHHHHGDFGGHHHHHHHHHGGHHHGGGGGGGHHHHHHGHHHHGGGGHHHHHHHGHHHHHHGGFGGGGGCFGGGGFFGGGGFGGGGGFFFFFFFFFFFFFFFFFFFFFFFFFFFFFFFFFFFFFFHFFFFFB
@M05620:37:000000000-D9766:1:1101:3993:9824 1:N:0:35
GAGGCTGCTTTGGAAGAAACTCATAGATTACTGCAACAGTTCCCCCTGGACCTGGAAAAGTTTCTTGCCTGGCTTACAGAAGCTGAAACAACTGCCAATGCATCCTACCCGCTAATCCCAGTACGCAACAACTCCTCAACGCATCCAAGGGCGTCACCAAACTGCTGCAACCATGGCACGCACGTCCGCCCTATCCGCTTTAGCACTCTTGTGGAACAAATTGAACCATTCTCAGCTGTTACACTTATCAC
+
AABBBBFBFFFFGGGGGGGGGGHHHHBGGHHHHHHHHHHHHHHHHGGGHFHHHHHEFGHG3FHHHFGHHHGHHHHHHHHHHHHHHHHHHFHHBHHGHFB3B44433B311>/E//B?GH3G33B>/?>>0/?3BBGC2B2?//?>2<F2?//>><A/11>.>111>FGHBHHE0=/<G<.-ACGCC.A-;@D/;=/.;CEG0;;;;FFG00;=CF09/F.FGF/BFEFFFFFFF////;///;;B///;;B
@M05620:37:000000000-D9766:1:1101:25774:9824 1:N:0:35
ACCACACCTTCTACAATGAGCTGCGTGTGGCTCCCGAGGAGCACCCCGTGCTGCTGACCGAGGCCCCCCTGAACCCCAAGGCCAACCGCGAGAAGATGACCCAGGTGAGTGGCCCGCTACCTCTTCTGGTGGCCGCCTCCCTCCTTCCTGGCCTCCCGGAGCTGCGCCCTTTCTCACTGGTTCTCTCTTCTGCCGTTTTCCGTAGGACTCTCTTCTCTGACCTGAGTCTCCTTTGGAACTCTGCAGGTTCT
+
CCCCCCCCFFFFGGGGGGGGGGHHGGGEHGHHHGGGGGGGGHHHHGGGEGGGHHHHHHHGGGGGGGGGGGGGHHHGGGGHGHHHHGGGGGGGGGHHHHHHHHHHGHHHHFHGGAHGGGGGHHHHHHHHFHHGHHGGGGGHGHHGHGGGGGGGGGGGGGGGGGFGGGFFFFFFFFFFFFFFFFFFFFFFFFFFFFFFFF?FFFFFFFFFFFFFFFFFFFFFFFFFFFFFFFFFFFFFFFFFFFFFFFFFBFB
@M05620:37:000000000-D9766:1:1101:7027:9833 1:N:0:35
ACCACACCTTCTACAATGAGCTGCGTGTGGCTCCCGAGGAGCACCCCGTGCTGCTGACCGAGGCCCCCCTGAACCCCAAGGCCAACCGCGAGAAGATGACCCAGGTGAGTGGCCCGCTACCTCTTCTGGTGGCCGCCTCCCTCCTTCCTGGCCTCCCGGAGCTGCGCCCTTTCTCACTGGTTCTCTCTTCTGCCGTTTTCCGTAGGACTCTCTTCTCTGACCTGAGTCTCCTTTGGAACTCTGCAGGTTCT
+
CCCCCCCBFFFFGGGGGGFGGGHHGGGBEFHHHGGGGGGGGHHHHGGGEGGGHHGHHHHGGGGGGGGGGGGGHHHGGGGHGHHHHGGGGGCGGGHGHHHHHHHHGHHHHHHGGHHGGGGGHHHHHHHHHHHGHHGGGGGHGHHGHGGGGGGGGGGGGFGC?FGGGGFFFFFFFFFFFFFFFFFFFFFFFFFFFFFFFFFFFFFFFFFFFFFFFFFFFFFFFFFF/BFFFFFFFFFFFFFFFFFFFFFFFFF
@M05620:37:000000000-D9766:1:1101:24057:9846 1:N:0:35
GAGGCTGCTTTGGAAGAAACTCATAGATTACTGCAACAGTTCCCCCTGGACCTGGAAAAGTTTCTTGCCTGGCTTACAGAAGCTGAAACAACTGCCAATGCATCCTACAGTATGCTACCCGTAAGGAAAGGCTCCTAGAAGACTCCAAGGGAGTAAAAGAGCTGATGAAACAATGGCAAGTAAGTCAGGCATTTCCGCTTTAGCACTCTTGTGGATCCAATTGAACAATTCTCATCATTTGTACTTGTAAC
+
>3AA>>FAFFF4G45BGGFFFGHHHFHGFHFGGB4FFHADFDBFGGEE2FBFHGEG332BBAGDHHHAAB3BBFGBB5BFHHBFG33FBB?GHHHGHHHH3BBFGFHFB34BB@BB@BB1??>EBBFFGB0??0?FBB?3FF33B2??2?<???222F2?2@2@<@F<1DFCE1?C?FC??>1>1>1<0<.>>1=F.<.<E==DHHH/=D000:;::;0<00:00<:/0;0;;;0;0;0;00;9;000;;;
@M05620:37:000000000-D9766:1:1101:6644:9854 1:N:0:35
AGTGCCAGCTCTCAATCGCACAGGGGACCCAGGGCCTGGCCCCTCCATCCAGAAAACCTATGACCTCACCCGCTACCTGGAGCACCAACTCCGCAGCTTGGCTGGGACCTATGTGAGTATCCAGCGTAGGAATCTGGGAGTTGGGGAGGAGTGAGGAGTTGGGGAAAGACAGTCCTAACCGTGGAGGGTTCTGGTAAATGATGGGGTGAGGAGGGGCTCTTTGGCTCCCACCAGTCCCCCTGTCTGGTCTA
+
ABBBBFFFBFFFGGGGGFGGGGHHGGGGGGHHGGGGGGHHHHGHGGHHHHHHGHHHHGHHHHFHHHHHHHHGGEGGHHHHHHHHHHHHGHHHGGGGGHHHGHHEFGHHGHHHHHHHHHHHHHHHHGFGGFHHHHHHHHHGGHHHGGGGGGGHHHHHHGHHHHGGGGHHHHHHHGHHHHHHGFGGGGGGCFGGGGFFGGGGGGGGGGFFFFFFFFFFFFFFFFFFFFFFFFFFFFFFFFFFFFFFFFFFFFF
@M05620:37:000000000-D9766:1:1101:21109:9859 1:N:0:35
AGTGCCAGCTCTCAATCGCACAGGGGACCCAGGGCCTGGCCCCTCCATCCAGAAAACCTATGACCTCACCCGCTACCTGGAGCACCAACTCCGCAGCTTGGCTGGGACCTATGTGAGTATCCAGCGTAGGAATCTGGGAGTTGGGGAGGAGTGAGGAGTTGGGGAAAGACAGTCCTAACCGTGGAGGGTTCTGGTAAATGATGGGGTGAGGAGGGGCTCTTTGGCTCCCACCAGTCCCCCTGTCTGGTCTA
+
A?>ABFFFBFFFFGGGGGGGGGHHGEGGGGHHGGGGGGAHHHGHGGHHGHHHHHGHHGHHHHHHHHHHHHHGGGGGHHHHHHHGHHHHGHHHGGGGGHHHGHHGGFHHGHHHHHHHHHHHHHGHHGGGGGHGHHHHHHHGGHFHGGGGGGGHHHHHHGHHHGGGGGHHHHHHHHHHHHHHGGGGGGGGGFGGGGGGGGGGGGGGGGFFFFFFFFFFFFFFFFFFFFFFFFFFFFFFFFFFFFFFFFFFFFF
@M05620:37:000000000-D9766:1:1101:4267:9867 1:N:0:35
GAGGCTGCTTTGGAAGAAACTCATAGATTACTGCAACAGTTCCCCCTGGACCTGGACAAGTTTCTTGCCTGGCTTACAGAAGCTGAAACAACTGCCAATGCCTCCTACATAATGCTACCCGTAAGGAACGACTCCTAGAAGACTCCAAGAGAGTAAAAGAGCTGATGAACCAATGGCAAGTAAGTCAGGCATTTCCGCTTTAGCACTCTTGTGGATCCAATTGAACAATTCTCAGCCTTTGTACTTGTAAC
+
A11AAAFA@D3DF1FAAAACBEFBFEG33DEDF1GH1CG12GH1GGEFA0B0AB0G0F00DFAHFHBAGA1BFGFGH1BDGGFGFHFHHFCG1FF01BGH11BB>BFGG12BB2F2BG00?/>>>FFF0?//?EF1<FF1FC0111<1B0@<B121>@1?F01?FDD1?1<0???GBFG.1>=F111><0FG1<G<.<<.<GHGF0</0:;0:CC0<CH0CGFHGHFFFBB0;B0;/9;0F;CFFGFF000
@M05620:37:000000000-D9766:1:1101:17544:9880 1:N:0:35
ACCACACCTTCTACAATGAGCTGCGTGTGGCTCCCGAGGAGCACCCCGTGCTGCTGACCGAGGCCCCCCTGAACCCCAAGGCCAACCGCGAGAAGATGACCCAGGTGAGTGGCCCGCTACCTCTTCTGGTGGCCGCCTCCCTCCTTCCTGGCCTCCCGGAGCTGCGCCCTTTCTCACTGGTTCTCTCTTCTGCCGTTTTCCGTAGGACTCTCTTCTCTGACCTGAGTCTCCTTTGGAACTCTGCAGGTTCT
+
BBAABBBBFFFFFGGGFGGFGFHHGAEBEAGHHGGEEGGGGHHHHGGGDEGGHHHHHHGGFGGGGGGGGGGHHHHGGGGHGHHHFGGGGGGFGGHHHEFHHHHHGG11?GHAGHFC?CCDH0GHFFHHGGHDHHFGFDGHECHDHGGFFFFFFEFEFG-99-.CGCFFFFFFB/B/FFF.BBBBFFEFFB/BB/9DFFFFFFF?DDEBBFFFFFFFFFB/;9BB/99B/BBFFFFBF/B999BFBFFFFFF
@M05620:37:000000000-D9766:1:1101:25893:9880 1:N:0:35
AGTGCCAGCTCTCAATCGCACAGGGGACCCAGGGCCTGGCCCCTCCATCCAGAAAACCTATGACCTCACCCGCTACCTGGAGCACCAACTCCGCAGCTTGGCTGGGACCTATGTGAGTATCCAGCGTAGGAATCTGGGGGGTGGGGAGGAGTGAGGAGTTGGGGAAAGACAGTCCTAACCGTGGAGGGTTCTGGTAAATGATGGGGTGAGGAGGGGCTCTTTGGCTACCACCAGTCCCCCTGTCTGGTCTA
+
>>1>AFFCAFFFGGGGGEE1EEE0AEGGGGHHGFAEAEHH0GGHGGHH1FAFDE1GHCFEH12GHHFHHHHGGGG/FHHCGGHHH/FFGFHHC>/>/BGHFHHF/EGFFCGH12BB1BFG2FFHHG<?//@@FFGH10/>-9;@=9E-;BFFFB/:/--9;9->A?A-BFB-/9;FFFFF-AF?BFF;AFF/;F/:BFFFFFFF-BB@F-9BB--9--;FFF//BB/9FBFFF?FFFFF-;EFFF//;;FF
@M05620:37:000000000-D9766:1:1101:24278:9888 1:N:0:35
GCGGCTGCTTTGGAAGAAACTCATAGGTTACTGCAAAAGTTCCCCCTGGGCCTGGGAAAGTTTCTTGCCTGGCTTACAGAAGCTGAAACACCTGCCAATGCATCCTACAGGATGCTACCCGTAAGGAAAGGCTCCTAGAAGACTCCAAGGGAGTAAAAGAGATGATGAAACAATGGCAAGTAAGTCAGGCATTTCCGCTTTAGCAATCTTGTGGATCCAATTGAACAATTCTCAGCATTTGTACTTGTAAC
+
A1AAADDAFFDF1FGAAEFGB1A33D1111BAFG11B0FFAFFFGG/B//BB////BA/B122D211FF11/BFF1@E11BFHF1BB1G0FFBGG0@EHHHGGDHHHGG10>FFFGDB>FEEG/FBFGH0<?GGFHFHHHHHHHFHGHGCAGGEFDHG1/G0?DFHHHHHHHHHH<>FGADFGG<GGDFHGFHH=GGGCEFH;0;:=:GHHCHCC0;CGHHHFF0BFBF;0;CF0C;FFFFFFFFF;;;CC
@M05620:37:000000000-D9766:1:1101:25210:9889 1:N:0:35
ACCACACCTTCTACAATGAGCTGCGTGTGGCTCCCGAGGAGCACCCCGTGCTGCTGACCGAGGCCCCCCTGAACCCCAAGGCCAACCGCGAGAAGATGACCCAGGTGAGTGGCCCGCTACCTCTTCTGGTGGCCGCCTCCCTCCTTCCTGGCCTCCCGGAGCTGCGCCCTTTCTCACTGGTTCTCTCTTCTGCCGTTTTCCGTAGGACTCTCTTCTCTGACCTGAGTCTCCTTTGGAACTCTGCAGGTTCT
+
EEEEEEEEFFFFGGGGGGGGGGHHGGGEEGHHHGGGGGGGGHHHHGGGGGGGHHHHHHHGGGGGGGGGGGGHHHHGGGGHGHHHHGGGGFGGGGHHHGHHHHHFGHHHHFHGGHHGGGGGHHHHHHHHFHHGHHGGGGGHGHHGHGGGGGGGGGGGGFAGGGGGGGFFFFFFFFFFFFFFFFFFFFFFFFFFFFFDDFFFFFFFFDFFFFFFFFFHFFFFFFFFFFFFFFFFFFFFFFFFFFFFFFFFFFF
@M05620:37:000000000-D9766:1:1101:24063:9894 1:N:0:35
GAGGCTGCTTTGGAAGAAACTCATAGATTACTGCAACAGTTCCCCCTGGACCTGGAAAAGTTTCTTGCCTGGCTTACAGAAGCTGAAACAACTGCCAATGCATCCTACAGGATGCTACCCGTAAGGAAAGGCTCCTAGAAGACTCCAAGGGAGTAAAAGAGCTGATGAAACAATGGCAAGTAAGTCAGGCATTTCCGCTTTAGCACTCTTGTGGATCCAATTGAACAATTCTCAGCATTTGTACTTGTAAC
+
A?ABAAFAFFDFEFBFGGGGGGHHHGHHHHHHGGBHGHGFGGGGHGGGGHGHHHEHB3BGFHHHGHHBGHHGHHHBFFGHHHGHF3DGGHHHHHHGHHHH@BGGHGHHGB3BFGHB@FB1??>EHFGHGBB?CCEHGGFEGF2BB2?FB/?FC/@2DG@F2FDGFGGFHFGFH<FHGHF>=>F>>>1>>F.>>=GHCDDDAD=DHHHCDGC;;D<:<CGGBGCC:GCC:F;0CC;;;;;;BB00;;;;;9;
@M05620:37:000000000-D9766:1:1101:18436:9917 1:N:0:35
GGCTGCTTTGGAAGAAACTCATAGATTACTGCAACAGTTCCCCCTGGACCTGGAAAAGTTTCTTGCCTGGCTTACAGAAGCTGAAACAACTGCCAATGCATCCTACAGGATGCTACCCGTAAGGAAAGGCTCCTAGAAGACTCCAAGGGAGTAAAAGAGCTGATGAAACAATGGCAAGTAAGTCAGGCATTTCCGCTTTAGCACTCTTGTGGATCCAATTGAACAATTCTCAGCATTTGTACTTGTAACTG
+
>ABBBBFFFFFFGGGGFGGGGGFHGHHHHHGHHHGAGFFGHHHGGGHHHHHHHGHHHHFGHHHGHHHHHGGHHHHHFHHHHHHHHHHHGHHHHHHHHHHHHHHHGHHHHHHHHHHHHHGGGGHHHHGHGGHHGHFGGEGHHHHHGFHGGHGGFHGHHEHHHHBGHHHHHHHHHHHHHGHHHHHHHHHHHHHHHHGGGGGHHHHHHHHHHHHGHHHHHFHHHHFHHHHHHHGGGGGGGGGGGGGGGG0BFFC
@M05620:37:000000000-D9766:1:1101:21495:9917 1:N:0:35
GAGGCTGCTTTGGAAGAAACTCATAGATTACTGCAACAGTTCCCCCTGGACCTGGAAAAGTTTCTTGCCTGGCTTACAGAAGCTGAAACAACTGCCAATGCATCCTACAGGATGCTACCCGTAAGGAAAGGCTCCTAGAAGACTCCAAGGGAGTAAAAGAGCTGATGAAACAATGGCAAGTAAGTCAGGCATTTCCGCTTTAGCACTCTTGTGGATCCAATTGAACAATTCTCAGCATTTGTACTTGTAAC
+
AAAABCFCFFFFGGGGGGFGGGHHGHHHHHHHHHHHFHHGHHHHHGGFHHHHHHHFGHFHHHHHHHHHHHHHHHHHHHHHHGHGHHHHHH1GGHHHHHHHHHHHHHHHGHHHHHHHGFHHGGGGHHFHHHGHHHGHFHHBHHHHHHHFHFGHGGHHHHEGHHHHHHHFHHHHAHHGHHHGHHHHHHHHHHHHHHGHGGGGGHHDD0<GHHHHHGHHHGHHHHHH0GHFH0CFGGGGGGGGGFFGGGGGGGF
@M05620:37:000000000-D9766:1:1101:3780:9932 1:N:0:35
GAGGCTGCTTTGGAAGAAACTCATAGATTACTGCAACAGTTCCCCCTGGACCTGGAAAAGTTTCTTGCCTGGCTTACAGAAGCTGAAACAACTGACAATGCATCCTACAGGCAAATCCCCTTAGGGAACGGCACCTCGGCAAATGCGCGGGTGAAACAGTGCTAATGAACCCCGGGAACGTCCGTCCGGCCTTTTCGCTTTCCCACTCGAATAGTTCCAAGTGACTCTTTCTCAGCATTTGAACTTGTCAC
+
A?AAAACAFFFFGGGGGGG1GFHHHHHHHFHHGGFFHHHAFGHHHGGFAFGFHGGGHFHFBGHHHFHHHHHHHGF1GHHHFGHFHHHGHGHGGHBFGGHHH12BF@B1B1B?/00@1B1F>FF1100B?//>//<00/////0111/</>/->.>1<>01>110=<=0D0<<.-----.;.:.9CA.--;-.;000;....0/9B-A9---/-//9;9:F//////;///9;///;/;/////999/;///
@M05620:37:000000000-D9766:1:1101:7810:9935 1:N:0:35
GAGGCTGCTTTGGAAGAAACTGACAAGCCAGGGACACAAGATCGGAAGTGCACACGACTGCACTCCAGTCACGAGATACCATCTCGCATACCGTCTACTGCATCATAAAGGATGCTCCCCTTCCGGACCGGCTCCTCGCCTCCTCCCCGGGCGTCCCAGAGCTGCTGCCCCCCTTGCCCGTCCGTCCGGCCTTTCCGCTTTCGCACTCTTGTGGATCCAATTGACCCCTTCTCAGCATTTGTCCTTGTCAC
+
AABBBBFBFFFFGGGGGGGGGDB4B544BG4ABFGGHH2B23F22A2B33DAF5100A1B33B33A335335>1>>155BBFGH3?1>11@BE1E11BFGH3B4B4B4?43233BB?B?E2G23?@/<<>BDGGGHF?CC/AGH<>FDDGGCCGCGG0;.;GGF/GCFAFGGGG.;F/9;BADFFFF;;@9AFF9:;AFFF/;9.9;BFFBFBD/;BB/BBFFEFBF.;9;BF9;/F/;9FF/BFFFFFFB
@M05620:37:000000000-D9766:1:1101:24760:9938 1:N:0:35
ACCACACCTTCTACAATGAGCTGCGTGTGGCTCCCGAGGAGCACCCCGTGCTGCTGACCGAGGCCCCCCTGAACCCCAAGGCCAACCGCGAGAAGATGACCCAGGTGAGTGGCCCGCTACCTCTTCTGGTGGCCGCCTCCCTCCTTCCTGGCCTCCCGGAGCTGCGCCCTTTCTCACTGGTTCTCTCTTCTGCCGTTTTCCGTAGGACTCTCTTCTCTGACCTGAGTCTCCTTTGGAACTCTGCAGGTTCT
+
CCCCBBCCCFFFFGGGGGGGGGHHEAEECFHGGFGFGGFGGGEGGGGFEEEGGHHHHGHGGGGGGGGGGGGHBGHGGGGHGHHGHGGGGGCGGGHGHHHHHHHGGGHHHGHGGHHGGGGGHHHGHHHHGFHGGHGGGGGHGHHGHGGGGGGGGGGGGGGGGGGGGGFFFFFFFFFFFFFFFFFFFFFFFFFFFFCDFFFFFFFFFFFFFFFFFFFFFFFFFFFFFFFFFFFFFFFFFFFFFFFFFFFFFFF
@M05620:37:000000000-D9766:1:1101:15631:9948 1:N:0:35
ACCACACCTTCTACAATGAGCTGCGTGTGGCTCCCGAGGAGCACCCCGTGCTGCTGACCGAGGCCCCCCTGAACCCCAAGGCCAACCGCGAGAAGATGACCCAGGTGAGTGGCCCGCTACCTCTTCTGGTGGCCGCCTCCCTCCTTCCTGGCCTCCCGGAGCTGCGCCCTTTCTCACTGGTTCTCTCTTCTGCCGTTTTCCGTAGGACTCTCTTCTCTGACCTGAGTCTCCTTTGGAACTCTGCAGGTTCT
+
ABBBCCCDFFFFGGGGGGGGGGHHGGGBGGHHHGGGGGGGGHHHHGGGGGGGHHHHHHHGGGGGGGGGGGGHHHHGGGGHGHHHHGGGGGCGGGHHHHHHHHEHGHHHHGHGGHHGGGGGHHHHHHHHHHHDHGGGGGGHGHHGHGGGGGGGGGGGGGGAGGGGGCFFFFFFFFFFFFFFFFFFFFFFFFFFFFFFFFFHFFFFDFFFFFFFFHFFFFFBFFFEFFFFFFFFFFFFFFFFFFFFFFFFFFF
@M05620:37:000000000-D9766:1:1101:18671:9956 1:N:0:35
GAGGCTGCTTTGGAAGAAACTCATAGATTACTGCAACAGTTCCCCCTGGACCTGGAAAAGTTTCTTGCCTGGCTTACAGAAGCTGAAACAACTGCCAATGCATCCTACAGGATGCTACCCGTAAGGAAAGGCTCCTAGAAGACTCCAAGGGAGTAAAAGAGCTGATGAAACAATGGCAAGTAAGTCAGGCATTTCCGCTTTAGCACTCTTGTGGATCCAATTGAACAATTCTCAGCATTTGTACTTGTAAC
+
BBBBBAFBFFFFEGGGGGFGGGGHHHHHHHHGHGHHGGHAFGHHHGCFFGHHHGHGHHHGFGHHFHAGHHHHHHFHHFHHHHHHFHHHHHGHHFHHHHHHGHHHHHHHHGBFHHHGHHHHGEGGHFGHHGGHHHGHGHHHHGHHHFHGHGGHGDGFHHGGHHHHHBGGHHHHHGHHHHHFFGFH<GFGFHFHHHHHGGGGAGDFHHHGHGHCGGGHHHHHHHHHHHHGHGGGGGFGFFFFGFFFFGGGFF0
@M05620:37:000000000-D9766:1:1101:18180:9958 1:N:0:35
AGTGCCAGCTCTCAATCGCACAGGGGACCCAGGGCCTGGCCCCTCCATCCAGAAAACCTATGACCTCACCCGCTACCTGGAGCACCAACTCCGCAGCTTGGCTGGGACCTATGTGAGTATCCAGCGTAGGAATCTGGGAGTTGGGGAGGAGTGAGGAGTTGGGGAAAGACAGTCCTAACCGTGGAGGGTTCTGGTAAATGATGGGGTGAGGAGGGGCTCTTTGGCTCCCACCAGTCCCCCTGTCTGGTCTA
+
AA>AAFFFBFFFGGGGFFGGGGHDGGGGDFHHEEEGCFHHFHGHGGHHGFGHHHFFHGHHHHHHHHHHHHHEGEEEHEHHHHHFHFHHGHHHGDGFGHHGGHHGCGFGGHHHHHHHHHHFHHFHGGEDCGHHHHHFHGHGGHHHGGGCGGDFHFHHHGCCGHGFEFHHFHGHGFHHHHHHGGEFDEDG:CFGGGFGFGGGFGGGFDDFEFFFDFFFFDFF/FFFBBFFEFFFFFFFFFF?-:BFBFF/;;/
@M05620:37:000000000-D9766:1:1101:10684:9967 1:N:0:35
ACCACACCTTCTACAATGAGCTGCGTGTGGCTCCCGAGGAGCACCCCGTGCTGCTGACCGAGGCCCCCCTGAACCCCAAGGCCAACCGCGAGAAGATGACCCAGGTGAGTGGCCCGCTACCTCTTCTGGTGGCCGCCTCCCTCCTTCCTGGCCTCCCGGAGCTGCGCCCTTTCTCACTGGTTCTCTCTTCTGCCGTTTTCCGTAGGACTCTCTTCTCTGACCTGAGTCTCCTTTGGAACTCTGCAGGTTCT
+
CCCDDCDDFFFFGGGGGGGGGGHHGGGEHGHHHGGGGGGGGHHHHGGGGGGGHHHHHHHGGGGGGGGGGGGGHHHGGGGHGHHHHGGGGGGGGGHHHHHHHHGHGHHHHHHGGHHGGGGGHHHHHHHHHHHGHHGGGGGHGHHGHGGGGGGGGGGGGGGDGGGGGGFFFFFFFFFHHHFFFFFFFFFFFFFFFFFDFFFFFFFFFFFFFFFFFHHHFHFFFFHF/FFFFFFFFFFFFFFFFFFFFFFFFFF
@M05620:37:000000000-D9766:1:1101:9466:9968 1:N:0:35
GAGGCTGCTTTGGAAGAAACTCATAGATTACTGCAACAGTTCCCCCTGGACCTGGAAAAGTTTCTTGCCTGGCTTACAGAAGCTGAAACAACTGCCAATGCATCATACCGGTTGCTCTCAGTAAGGCTTGGCACATCGATTAATCCAAGCGAATCAACGGGCTGATGAACCCCAAGCAAGTCAGCCAGGCCTTTCCGCTTTAGCCCTCTTGTGGATCGAAATGACCCCTTCTCAGCATTTGTACTTCTTAC
+
A3AAB?CAFFFFGFGFEGGGGGHFGHFHHCFFGH44BGGAFGHHHGGGEFGGHHHFHFFHAFGHGHHHHHHHHHGFHHHHHHHGHFDGHHHHHH3FGHBGH44@3B433?//1/B?F433B4BG4B?33//33B23B/3/3/333B22?/////?2<2<//>>/0111>F.....<.>CFH00=0<GGA..C/:0;:..:C000//;CB9000.;0=../..0;0//.../;B0;/00;B/:///9/;/;;
@M05620:37:000000000-D9766:1:1101:25957:9988 1:N:0:35
ACCACACCTTCTACAATGAGCTGCGTGTGGCTCCCGCGGATCACCCCGTGCTGCTGACCGAGGCCCCCCTGAACCCCAAGGCCAACCGCGAGAAGCTGACCCAGGTGAGTTGCCCGCTACCTCTTCTGCTGGCCGCCTCCCTCCTTCCTGGCCTCCCGGAGCTGCGCCCTTTCTCACTGGTTCTCTCTTCTGCCGTTTTCCGTAGGACTCTCTTCTCTTACCTGAGTCTCCTTTGGAACTCTGCAGGTTCT
+
BBAABAB>FFFDFGGB5DA5AF4F2EEE42FGBFF222A00ABGHHGAA1?15BF3DFGEE///1AEEGGGFBGHGGGG//GGHHGG/>/</ADF1<110?GH/>F11>11>GHGDGDC?GFG<DGD0=D0/:CCCAACEEG/C9BBFF0BFCBFEG.B@BBFFF<?FB;BFFFFFFB/BBFFFFFFFFFF/BBBADFFFFDFF;A9BFFFFFFFFFB/9/BF9;9;/FFFFBF//:;99BB/9F/9.;B9
@M05620:37:000000000-D9766:1:1101:3063:9994 1:N:0:35
AGTGCCAGCTCTCAATCGCACAGGGGACCCAGGGCCTGGCCCCTCCATCCAGAAAACCTATGACCTCACCCGCTACCTGGAGCACCAACTCCGCAGCTTGGCTGGGACCTATGTGAGTATCCAGCGTAGGAATCTGGGAGTTGGGGAGGAGTGAGGAGTTGGGGAAAGACAGTCCTAACCGTGGAGGGTTCTGGTAAATGATGGGGTGAGGAGGGGCTCTTTGGCTCCCACCAGTCCCCCTGTCTGGTCTA
+
CBBCCFFFCFFFGGGGGGGCFGHGGGGGGGHHGGGGGGHHHHGHGGHHHGGHHHGHHGHHHGHHHHHHHHHGGEEGHHHHHHHHHHHHGHHHEGGGFFFHGHHGGGHHGHHHHHHHHHHHHHHHHGGGGDGHHHHHHHFFFHHHGGFGGGGHHHGHFGHHHHGGGGHGHHHHHHHHGGGHGGGGGGGGEGGGGGFGGGGGGGGGGGFFFFFFFFFFFFFFFFFFFFFFFFFFFFFFFFFFFFFFFFFFFFF
@M05620:37:000000000-D9766:1:1101:9046:9994 1:N:0:35
ACCACACCTTCTACAATGAGCTGCGTGTGGCTCCCGAGGAGCACCCCGTGCTGCTGACCGAGGCCCCCCTGAACCCCAAGGCCAACCGCGAGAAGATGACCCAGGTGAGTGGCCCGCTACCTCTTCTGGTGGCCGCCTCCCTCCTTCCTGGCCTCCCGGAGCTGCGCCCTTTCTCACTGGTTCTCTCTTCTGCCGTTTTCCGTAGGACTCTCTTCTCTGACCTGCGTCTCCTTTGGAACTCTGCAGGTTCT
+
BBBBBBBAFFFFGGGGGG5BGGHHGEFBAEGHHGGEEGFGGHHHHGGEAFGGHHGGHHGAEFCGGGGGGGGHHHHGGGGHGHHHHGGEGG<BCGBBFGHHHHHHGHHFHHGGGHHGGGGGHHHHHHHEGHHGHGGGGGGHGHHGHGGFGGGGGGGGGGG??CGGGGFFFFFFFFFFFFFFFFFFFFFFFFFFFFFDFFFFFFFFFFFFFFFFFFFFFFFFFFFF.;DDFFFFFFFFFFFFFFFFFFFFFFF
@M05620:37:000000000-D9766:1:1101:8072:9996 1:N:0:35
ACCACACCTTCTACAATGAGCTGCGTGTGGCTCCCGAGGAGCACCCCGTGCTGCTGACCGAGGCCCCCCTGAACCCCAAGGCCAACCGCGAGAAGATGACCCAGGTGAGTGGCCCGCTACCTCTTCTGGTGGCCGCCTCCCTCCTTCCTGGCCTCCCGGCGCTGCGCCCTTTCTCACTGGTTCTCTCTTCTGCCGTTTTCCGTAGGACTCTCTTCTCTGACCTGAGTCTCCTTTGGAACTCTGCAGGTTCT
+
AAAAAAAAFFFFGGGGGGG1F1FCE0ABFAHHEFGEGGGGGHHHHGGEFAFGHGHGHHHE>FGGGAEGGGGCGCEEGGAG/CGGHG//BCB<<CCFDFFFFHEGEGF<FGHGGFGCGCCGFFHHFGFHHDGGHC@C@CAEGHHGFFBFGBFGF0;CEBG-AA@@F--9@@/FBFFFFFFB9BFF/BFFFFFFFF@-BFF/BAFAAFFFFFFBBFFFBFFFFBFB/9FFFFF/F/BFBFFFEFFFFFFABFF
@M05620:37:000000000-D9766:1:1101:22310:10013 1:N:0:35
ACCACACCTTCTACAATGAGCTGCGTGTGGCTCCCGAGGAGCACCCCGTGCTGCTGACCGAGGCCCCCCTGAACCCCAAGGCCAACCGCGAGAAGATGACCCAGGCGCGTGGCCCGCTACCGCTTCTGGTGGCCGCCTCCCTCCTTCCTGGCCTCCCGGAGCTGCGCCCTGTCTCACTGGTTCTCTCTTCCGCCGTTTTCCGTAGGTCTCTCTTCTCTGACCTGAGTCACCTTTGGAACTCTGCAGGTTCT
+
AAABBAAAFFFFFGGEFFFFGBGFEEEEGGHHHFGG?FF2EGAFGGGGAEGGFGFHHHFGFG@EGGFGGEEFCGHEGEDHFHHH/FGEGCGGFAFGG2D22<<///<//----<.-AC--<-;:.:;000/..=---.C..9BEGBGFBB/9CB.AAA---=FBB-9AB-.99/;/B//:/;//F/9BF//9..-;:/9/B./.9:/;B//;/:B/;B//99B./9/9/;B//:9:BBFBFF/BFF.;///
@M05620:37:000000000-D9766:1:1101:27714:10018 1:N:0:35
ACCACACCTTCTACAATGAGCTGCGTGTGGCTCCCGAGGAGCACCCCGTGCTGCTGACCGAGGCCCCCCTGAACCCCAAGGCCAACCGCGAGAAGATGACACAGGTGGGTGGCCCGATACCTCTTCTGGTGGCCGCCTCCCTCCTTCCTGGCCTCCCGGCGCCGCGCCCTTTCTCACTGGCTCTCTCTTCTGCCGTTTTCCGTAGGACTCTCTTCTCTGACCTGAGTCTCCTTTAGAACTCTGCAGGCTAT
+
CDDDDDDDFFFFGGGGGGGGGGHHGGGGHGHHHGGGGGGGGHHHHGGGGGGGHHHHFHHGGGGGGGGGGGGHHHHGGGGHGHHHHGGGGGGGGGHHHHGH222??1F///<-><G@D-<<GH00=00=G=/:CF-@C.CAE/B./09/00/.;0CA..A----;;-@B-D/BF0BBB0;/.;BBFF00;90;B9-DFF:B0.:..90:/FF009BF00B0;/0B//;B900;B009;0:BB0090:..;00
@M05620:37:000000000-D9766:1:1101:13125:10026 1:N:0:35
ACCACACCTTCTACAATGAGCTGCGTGTGGCTCCCGAGGAGCACCCCGTGCTGCTGACCGAGGCCCCCCTGAACCCCAAGGCCAACCGCGAGAAGATGACCCAGGTGAGTGGCCCTCTACCTCTTCTGGTGCCCGCCTCCCTCCTTCCTGGCCTCCCGGAGCTGCGCCCTTTCTCACTTTTTCTCTCTTCTGCCGGGTTCCGTTTGACTCTCCTCTCTGACCTTAGGCTCCTTTGGGACTCTGCAGGGTCT
+
EDDEEECDFFFFGGGGGGGGGGHHGGGGHGHHHGGGGGGGGHHHHGGGGGGGHHHHHHHGGGGGGGGGGGGHHHHGGGGHGHHHHGGGGGGGGGHHHHH222/=?1??011//?=.>GB>1<D111111>/0/<.--.<.<<CFH1CH1G/:=G.C..-<--<00-<E--/<111<111:1</1<1:BF11110---<..<.00/.1<B:0B/B/1/<11<BF01<0<:F.0<11/...<BF:0<0.-:</
@M05620:37:000000000-D9766:1:1101:7415:10032 1:N:0:35
GAGGCTGCTTTGGAAGAAACTCATAGATTACTGCAACAGTTCCCCCGGGCCCTTGAAACGTTTCTTGCCTGGCTTCCAGAAGCTGCCACAACTGCCAATGCATCCTACAGGATGCTCCCCGAAAGGAAGGGCTCCTAGACGACAACACGGGCGTAAAAGAGCTGATGAACCCATGGCAAGTCAGTCAGGACTTTCCGCATTAGCACTCTTGTGGGTCCAATTGAACAATTCTCAGCATTTGTACTTGTCAC
+
A?AAAAFAFFFFGGGGGGGFGGHHHHHFHFGHABBFF2BADDFGHG22A0AAB3BBFGDF1FHGDDD5@5@FCB1BBGG333BBFB13BB?E33BBB33B3BBBB3FB3BGF332B33/?/////0?B0?<F0/?@D222?@///////<<--<-..DGC<G<GG0CC:;:.::::CC0.:0;0000;//./90;09E-.C0FF0;9CFG0FB..;;.99FFFFB/;BB/9FFFFBF9//9/;BBFFF/;/
@M05620:37:000000000-D9766:1:1101:11620:10057 1:N:0:35
ACCACACCTTCTACAATGAGCTGCGTGTGGCTCCCGAGGAGCACCCCGTGCTGCTGACCGAGGCCCCCCTGAACCCCAAGGCCAACCGCGAGAAGATGACCCAGGTGAGTGGCCCGCTACCTCTTCTGGTGGCCGCCTCCCTCCTTCCTGGCCTCCCGGAGCTGCGCCCTTTCTCACTGGTTCTCTCTTCTGCCGTTTTCCGTAGGACTCTCTTCTCTGACCTGAGTCTCCTTTGGAACTCTGCAGGTTCT
+
CCDDDDCDFFFFGGGGGGGGGGHHGGGFHGHHHGGGGGGGGHHHHGGGGGGGHHHHHHHGGGGGGGGGGGGHHHHGGGGHGHHHHGGGGGGGGGHHHHHHHHEGFHHHHHHGGHHGGGGGHHHHHHHH0DFDHFFGGDGHGFHGHFGGGGEGFFGGEDB?B?FFF?DFFFFFFFFFFEFFFFFFFFFFFFFFFFFFFFFFFFFADDFFFFFFFFFFFFFFFFFFFFFFFFFFFFFFFFFFFFFFBFFFFFF
@M05620:37:000000000-D9766:1:1101:19300:10058 1:N:0:35
ACCACACCTTCTACAATGAGCTGCGTGTGGCTCCCGAGGAGCACCCCGTGCTGCTGACCGAGGCCCCCCTGAACCCCAAGGCCAACCGCGAGAAGATGACCCAGGTGAGTGGCCCGCTACCTCTTCTGGTGGCCGCCTCCCTCCTTCCTGGCCTCCCGGAGCTGCGCCCTTTCTCACTGGTTCTCTCTTCTGCCGTTTTCCGTAGGACTCTCTTCTCTGACCTGAGTCTCCTTTGGAACTCTGCAGGTTCT
+
CCCCDDCCFFFFGGGGGGGGGGHHGGGGHGHHHGGGGGGGGHHHHGGGFGGGHHHHHHHGGGGGGGGGGGGHHHHGGGGHGHHHHGGGGGGGGGHHHHHHHHHHGHHHHHHGGHGGGGGGHHHHHHHHHHHGHHGGGGGHGHHGHGGGGGGGGGGGGGGGGGGGGGFFFFFFFFFFFFHFFFHFFHFFFFFFFFFFFFFFFFFFFBFFFFFFFFFFFFHFFFFFFFFFFFFFFFFFFFFFFHHFFFFFFFF
@M05620:37:000000000-D9766:1:1101:17999:10061 1:N:0:35
AGTGCCAGCTCTCAATCGCACAGGGGACCCAGGGCCTGGCCCCTCCATCCAGAAAACCTATGACCTCACCCGCTACCTGGAGCACCAACTCCGCAGCTTGGCTGGGACCTATGTGAGTATCCAGCGTAGGAATCTGGGAGTTGGGGAGGAGTGAGGAGTTGGGGAAAGACAGTCCTAACCGTGGAGGGTTCTGGTAAATGATGGGGTGAGGAGGGGCTCTTTGGCTCCCACCAGTCCCCCTGTCTGGTCTA
+
AAAAAFBBAFFFFGGGGGGAEAFFGEGGGGHHGGGEFGHHHHGHGGFHHHGHFHFGHGHGHHGHHHHHHGHGGGGGHHHHHHHHHHHHGHHHGGEGGHHHGHHGGGHHGHGHHGHHHGHHHHGHGGCGGGHHHHHHHHHGGHHHGGGGGGGHHHHHHGHHGHGGGGHHHHHHHHHHHHHHGGGGGGGGCFFGGGFGGGGGGGFGGGB@EFFFFF@@@@FFFFFFFFFFFFFFFFFFFFFF@FFFFFFFFFF
@M05620:37:000000000-D9766:1:1101:13771:10074 1:N:0:35
ACCACACCTTCTACAATGAGCTGCGTGTGGCTCCCGAGGAGCACCCCGTGCTGCTGACCGAGGCCCCCCTGAACCCCAAGGCCAACCGCGAGAAGATGACCCAGGTGAGTGGCCCGCTACCTCTTCTGGTGGCCGCCTCCCTCCTTCCTGGCCTCCCGGAGCTGCGCCCTTTCTCACTGGTTCTCTCTTCTGCCGTTTTCCGTAGGACTCTCTTCTCTGACCTGAGTCTCCTTTGGAACTCTGCAGGTTCT
+
BBB?ABBBFFFFGGGGFGGEGDGHGBABA2FG3FFEDEGGGHHHHGGGGEGGGHGFHHHGCGCGGAGGGGGCHCHGGGDHAEHHHG?<BDC@@GFH1FDDGHEHGHHGHHGGGHHGGGGGGHHHHHHHHFHGHHGGGGDHGHHGHGGGGGGGGFGGGGGGGGGGGGBFBBFFFFFFFFFFFFFFFFFFFFFFFFBDDFFFFFFFFFFFFFFFFFFFFFFFFFFFFFFFFFFFFFFFFFFFFFFFFFFFFFF
@M05620:37:000000000-D9766:1:1101:5823:10079 1:N:0:35
ACCACACCTTCTACAATGAGCTGCGTGTGGCTCCCGAGGAGCACCCCGTGCTGCTGACCGAGGCCCCCCTGAACCCCAAGGCCAACCGCGAGAAGATGACCCAGGTGAGTGGCCCGCTACCTCTTCTGGTGGCCGCCTCCCTCCTTCCTGGCCTCCCGGAGCTGCGCCCTTTCTCACTGGTTCTCTCTTCTGCCGTTTTCCGTAGGACTCTCTTCTCTGACCTGAGTCTCCTTTGGAACTCTGCAGGTTCT
+
AAAAAAAAFFFFGGGGGGG1F1BGEEEAFEHGEFGGGGGGGHHHHGGGEEGGHFHHHHHGGGGGGFEGGGGHHFEGGGGG/GHHHGG/CCBCCFHGHFHHHHFHGHHHHHHGGHFCGGGGHFHHHHHHHGHGHHGGGFCHGHHGGGGGGGGGGGGGGGG9@AFGGG@F@-;FFFFFFFFFFFFFFFFFFFFFFF@BFFFFFFFFFFFFFFFFFFFFFFFFFFFF/-FFFFFFFFFFBBFFFFFFFFF-BFF
@M05620:37:000000000-D9766:1:1101:24502:10079 1:N:0:35
ACCACACCTTCTACAATGAGCTGCGTGTGGCTCCCGAGGAGCACCCCGTGCTGCTGACCGAGGCCCCCCTGAACCCCAAGGCCAACCGCGAGAAGATGACCCAGGTGAGTGGCCCGCTACCTCTTCTGGTGGCCGCCTCCCTCCTTCCTGGCCTCCCGGAGCTGCGCCCTTTCTCACTGGTTCTCTCTTCTGCCGTTTTCCGTAGGACTCTCTTCTCTGACCTGAGTCTCCTTTGGAACTCTGCAGGTTCT
+
BBBABBBBFFFFGGGFEGFEG5GBFAEBEAHHFFGEDGGGGHHHHGGGEEGGHHGEGHHGCGGGG?GGGGGFHFHGGGDHEEHHHGEEGGD<@GHGFGFHHHGGGHHHHHHGGHHGGGGGHHHHHHHHGHGGHHGGGGGHGHHGHGGGGGGGGGGGGGGGGGGGGGFFFFFFFFFFFFFFFFFFFFFFFFFFEFDAABEFFFFFFFFFFFFFFFFFFFFFFFFFEFFFFFFFFFFFFFFFFFFFFFFFFFF
@M05620:37:000000000-D9766:1:1101:7358:10086 1:N:0:35
ACCACACCTTCTACAATGAGCTGCGTGTGGCTCCCGAGGAGCACCCCGTGCTGCTGACCGAGGCCCCCCTGAACCCCAAGGCCAACCGCGAGAAGATGACCCAGGTGAGTGGCCCGCTACCTCTTCTGGTGGCCGCCTCCCTCCTTCCTGGCCTCCCGGAGCTGCGCCCTTTCTCACTGGTTCTCTCTTCTGCCGTTTTCCGTAGGACTCTCTTCTCTGACCTGAGTCTCCTTTGGAACTCTGCAGGTTCT
+
AAAAAAA>CFFFGGGGAGAAF1FFEAAAA0FGBBFA0EEEFHGHHGGGGEEGHHHGHHHE/EEGGAEGGGGFFCFEGFEHACFHHG/<BB><@CFF1F1FHHHCFHH1FGGFGGHCGGGGHHHHHHHGHHFGHGGCCGGGEFHGHGFFFBBEGFFGGG@;;@GGGG<F@@BFFFFFFFFFFFFF/BFFFFFFFF@FFFFFFFBF-BFFFFFFFFFFFFFFFFFF/;FFFFFFBFFFFFFFFFFFFFFFFFF
@M05620:37:000000000-D9766:1:1101:14659:10091 1:N:0:35
ACCACACCTTCTACAATGAGCTGCGTGTGGCTCCCGAGGAGCACCCCGTGCTGCTGACCGAGGCCCCCCTGAACCCCAAGGCCAACCGCGAGAAGATGACCCAGGTGAGTGGCCCGCTACCTCTTCTGGTGGCCGCCTCCCTCCTTCCTGGCCTCCCGGAGCTGCGCCCTTTCTCACTGGTTCTCTCTTCTGCCGTTTTCCGTAGGACTCTCTTCTCTGACCTGAGTCTCCTTTGGAACTCTGCAGGTTCT
+
AAA1AAAAFFFFFGGDGGGDGAFGGFFEGCHHCFGEFAEEGHHHHGGGEEGGHHHGHHHGEGGGFEGGGGGFHFHGGGGH/CGHHGEEGGGCCGHHDGDGHHGGEHHHHHHGGHHGGGGGHHHHHHHHHHHGHHGGGGCHGHHGHGGGGGGGGGGGGGGGGGGGGG@F@@FFFFFFFFFFFFFFFFFFFFFFFF@BBFFFFFFFFFFFFFFFFFFFFFFFFFFFBFFFFFFFFFFFFFFFFFFFFFFFFFF
@M05620:37:000000000-D9766:1:1101:10068:10117 1:N:0:35
GAGGCTGCTTTGGAAGAAACTCATAGATTACTGCAACAGTTCCCCCTGGACCTGGAAAAGTTTCTTGCCTGGCTTACAGAAGCTGAAACAACTGCCAATGCATCCTACAGGATGCTACCCGTAAGGAAAGGCTCCTAGAAGACTCCAAGGGAGTAAAAGAGCTGATGAAACAATGGCAAGTAAGTCAGGCATTTCCGCTTTAGCACTCTTGTGGATCCAATTGAACAATTCTCAGCATTTGTACTTGTAAC
+
A1>AAACAFFFFGGGGAGGFGCGAEGGHHHHHFHHHHHHAFGGHHGEGHGHHHFHGHHHHFHHHHFEHHHHHHFFHHHHHHGHHHHHFHFHHGEFHGFHGFFGHHHHHHFHHHHHHHHHHGGGGHGFHGGHHHHGHFHHFHFHHHHHFHGGEFGGFGHHGHHHHHHHBGBGHHGHHHGHGHHHHGGHHHHGHHHHHGGGCFHDGHHHHHHH0GGHHHHHHGHHHHHHHHGGGGGGGGGGGGFFGGGGGGGB
@M05620:37:000000000-D9766:1:1101:8283:10128 1:N:0:35
AGTGCCAGCTCTCAATCGCACAGGGGACCCAGGGCCTGGCCCCTCCATCCAGAAAACCTATGACCTCACCCGCTACCTGGAACACCAACTCCGCAGCTTGGCTGGGACCTATGTGAGTATCCAGCGTAGGAATCTGGGAGTTGGGGAGGAGTGAGGAGTTGGGGAAAGACAGTCCTAACCGTGGAGGGTTCTGGTAAATGATGGGGTGAGGAGGGGCTCTTTGGCTCCCACCAGTCCCCCTGTCTGGTCTA
+
>AABCFBFBFFFGDGGGFFGEGFHFCGGGGHHGGGGGFHHHHGHGGBGHHHGHEHHHGHHHHHHHHFFGHHGGGCFGHHGHBGBFFFHGHHHGGCGGHHHGHHFGGHHGHHHHHHHHFFHHHHHHGCEGDGHHHHHHHGGCGHGGGFGGGGHHHHHGEGHHHGGGGHHGHHHCGHHHHHHG=EGGGFG:;FFGG;CGGFFGFGGGGFFEFFFFFFFF>FFFFFFFFFFFFFDFFFFFFFDFFFFFFFFBFF
@M05620:37:000000000-D9766:1:1101:20500:10129 1:N:0:35
AGTGCCAGCTCTCCATCGCACAGGGGACCCAGTGCCTGGCCCCTCCATCCAGAAAACCTATGACCTCACCCGCTACCTGGAGCACCCACTCCGCAGCTTGGCTGGGACCTATGTGAGTATCCAGCGTAGGAATCTGGGCGTTGGGGAGGAGTGCGGAGTTGGGGAAAGACAGTCCTAACCGTGGAGGGTTCTGGTAAATGATGGGGTGAGGAGGGGCTCTTTGGCTCCCACCAGTCCCCCTGTCTGGTCTA
+
>A>1>B1FAFFFG1BFAAECE?GFFABFEBFH1BF1DBFGGHGHGGBFFGHFGGGBFEEFFFFHHDBGHHHEE//EGHGF0BFFFH//?BG>EECGEF1>EHHGGGGHGHHHHHHGFHGHHHDDHCFACGHFGHHHE0/>CCCHC?.>@.<<C0=C-:EHHECG.::CGF/FFGGGFGGFGFGGAEGGBFGGGGFFFFFFFFFFFFF@FFFFBF@?;@FFFFFFFFFFFFFFFEFFFFFF@FFFFFFFFFB
@M05620:37:000000000-D9766:1:1101:20519:10140 1:N:0:35
AGTGCCAGCTCTCAATCGCACAGGGGACCCAGGGCCTGGCCCCTCCATCCAGAAAACCTATGACCTCACCCGCTACCTGGAGCACCAACTCCGCAGCTTGGCTGGGACCTATGTGAGTATCCAGCGTAGGAATCTGGGAGTTGGGGAGGAGTGAGGAGTTGGGGAAAGACAGTCCTAACCGTGGAGGGTTCTGGTAAATGATGGGGTGAGGAGGGGCTCTTTGGCTCCCACCAGTCCCCCTGTCTGGTCTA
+
A@AAAFFBACCFFFGGGFCFFCGAFFDEGCGHGCEGGGHHGFAHGGGFHGHHHHGHHGHGFHHHHGHHHHHGGEGGHHHH2FGGFHFHFFFFGG@EFGHHGHHFGGFGGHHHHHGFHHHHHHGHGFEAGGGHHHHHHHHGGHHHGGGGGDGHHGHHHGHHHGGGGCECBGFHHHHHHHHHGFGGGGGG:AFFGGGGGBFGGGGGGGFFFFFFFFFFFFFFFFFFFFFFFFFF?FFFFFFFFFFFFFFFFF9
@M05620:37:000000000-D9766:1:1101:20836:10143 1:N:0:35
ACCACACCTTCTACAATGAGCTGCGTGTGGCTCCCGAGGAGCACCCCGTGCTGCTGACCGAGGCCCCCCTGAACCCCAAGGCCAACCGCGAGAAGATGACCCAGGTGAGTGGCCCGCTACCTCTTCTGGTGGCCGCCTCCCTCCTTCCTGGCCTCCCGGAGCTGCGCCCTTTCTCACTGGTTCTCTCTTCTGCCGTTTTCCGTAGGACTCTCTTCTCTGACCTGAGTCTCCTTTGGAACTCTGCAGGTTCT
+
CCCDDCCDFFFFGGGGGGGGGGHHGGGFHGHHHGGGGGGGGHGHHGGGGGGGHHHHHHHGGGGGGGGGGGGHHHHGGGGHGHHHHGGGGGGGGGHHHHHHHHHHFHHHHHHGGHHGGCGGHHHHHHHHGHHGHHGGGGGHGHHGHGGGGGGGGGGGGDGAGGFGGGFFFFFFFFFHFFFFFFFFFHFFFFFFFFFFFFFFFFFFFDFFFFFFFHFFFFFFFFFFFFFFFFFFFFFFFFFFFFFFFFFFFFF
@M05620:37:000000000-D9766:1:1101:11884:10151 1:N:0:35
GAGGCTGCTTTGGAAGAAACTCATAGATTACTGCAACAGTTCCCCCTGGACCTGGAAAAGTTTCTTGCCTGGCTTACAGAAGCTGAAACAACTGCCAATGCATCCTACAGGATGCTACCCGTAAGGAAAGGCTCCTAGAAGACTCCAAGGGAGTAAAAGAGCTGATGAAACAATGGCAAGTAAGTCAGGCATTTCCGCTTTAGCACTCTTGTGGATCCAATTGAACAATTCTCAGCATTTGTACTTGTAAC
+
AAABCCFCFFFFGGGGGGGGGGHHHHHHHHHHHHHHHHHFHHHHHGGGHHHHHHHHHHHHGHHHHHHHHHHHHHHHHHHHHHHHHHHHHHHHHHHHHHHHHHHHHHHHHHHHHHHHHHHHGGGGHHHHHHHHGHGHGHHHHHHGHHHHHGGEGEGHHFHGHHHHHHHGHHHHEHHHHHHGHFHHGHHHHHHHHHHHGGGGGHFHHHHHHHHHHGHHHHHHHHHHHHHHHGFGGGGGFGGGGGGGGGGGFGF
@M05620:37:000000000-D9766:1:1101:26649:10154 1:N:0:35
ACCACACCTTCTACAATGAGCTGCGTGTGGCTCCCGAGGAGCACCCCGTGCTGCTGACCGAGGCCCCCCTGAACCCCAAGGCCAACCGCGAGAAGATGACCCAGGTGAGTGGCCCGCTACCTCTTCTGGTGGCCGCCTCCCTCCTTCCTGGCCTCCCGGAGCTGCGCCCTTTCTCACTGGTTCTCTCTTCTGCCGTTTTCCGTAGGACTCTCTTCTCTGACCTGAGTCTCCTTTGGAACTCTGCAGGTTCT
+
CCCCCCCCFFFFGGGGGGGGGGHGGEEEEFHHHFGGGGGGGHHHHGGG?EGGHHFHHHFGEGFGGGGGGCFFHHHGGGFHGHHHHGGGGGGGGGHGBGHHHHHHGGFHFHGFGFHDGGGCHFFHHHHHHHFFFHGCDDGGGHHGFGGGFFFFFFGGGFCAGG?GGGFFC=FFFFFFFFFFFFFFFFFFFFBFFFFDDFEFFFFFFFFFFFFFFFFFFFF/BFBFFFFFFFFBBFFEFFEFFBFFFFFFEFB
@M05620:37:000000000-D9766:1:1101:3051:10166 1:N:0:35
ACCACACCTTCTACAATGAGCTGCGTGTGGCTCCCGAGGAGCCCCCCGTGCTGCTGACCGAGTCCCCCCTGAACCCCAAGGCCAACCGCGAGAAGCTGACCCAGGTGAGTGGCCCGCTACCTCTTCTGGTGGCCGCCTCCCTCCTTCCTGGCCTCCCGGAGCTGCGCCCTTTCTCACTGGTTCTCTCTTCTGCCGTTTTCCGTAGGACTCTCTTCTCTGACCTGAGTCTCCTTTGGAACTCTGCAGGTTCT
+
>AAAA1AAFFFF3FGFBFGBGAFBEE0E0EBGFFFEAEG//F/BEGGGEEEF1FGCGGHG/>/BG@GEGGGE1BFEGGAGFHHHEFFEC?CB@AC111DHFF/<FHHHHHEFGHHCGCCGHHHHHHHHHG/AGHGGCCCHGHHGFFFFBC/;CFGGGC?GGGFGG@@F@;/;FFFFFFBFBBFFFFFFBFFFFF@ABFAFFBFFFFFFFFFFFFFFFFFFFFFFEFFFFFFFFFB/BFFFFFFFFF-FFFF
@M05620:37:000000000-D9766:1:1101:25181:10167 1:N:0:35
ACCACACCTTCTACAATGAGCTGCGTGTGGCTCCCGAGGAGCACCCCGTGCTGCTGACCGAGGCCCCCCTGAACCCCAAGGCCAACCGCGAGAAGATGACCCAGGTGAGTGCCCCGCTACCTCTTCTGGTGGCCGCCTCCCTCCTTCCTGGCCTCCCGGACCTGCGCCCTTTCTCACTGGTTCTCTCTTCTGCCGTTTTCCGTAGGACTCTCTTCTCTGCCCTGAGTCTCCTTTGGAACTCTGCAGGTTCT
+
CCCDCCCAFCCFGFFGGGGGGGHHGGGBCEHGFFGGDG2EEHFGHGGEEFGGHHHHHHHFGFGGGGGGGEFHFHHGGGGHGHHHHGGGGGDGGGHGHHHHHCCGEHE101?1?F=---->0<0D<0DGDGH.G.-A-.;G./;.C0C/:C/;.0CE.CA---;/.-;D-@F0:::00:FBF000000;BBF0B0;DFF.B090:;.00//00;00;0BF0B.B:/;:BBF0BFFFBFF00;B000BFFFFF
@M05620:37:000000000-D9766:1:1101:20301:10175 1:N:0:35
GAGGCTGCTTTGGAAGAAACTCATAGATTACTGCAACAGTTCCCCCTGGACCTGGACAAGTTTCTTGCCTGGCTTACAGAAGCTGAAACAACTGCCAATGCATCCTACAGGATGCTACCCGTAAGGAAAGGCTCCTAGAAGACTCCAAGGGAGTAAAAGAGCTGATGAAACAATGGCAAGTAAGTCAGGCATTTCCGCTTTAGCACTCTTGTGGATCCAATTGAACAATTCTCAGCATTTGTACTTGTAAC
+
A1AAA1BA1DFF1EFGGGFGDGGFHEGAAF1DDBF11BG1ADE1FEAF/A00BF0G0A0BDGGHGHFAF11FFHFFH1FEHHGH1GFHHBGHF0B0FBGH11BFGGHHH100@CGGDFB0>/>ECBDGFF0<FFEFFHHFH101BBFCF/CCG?01FG1<GB1FHHGEHHHFF1?FFGH<=>1F1<1=<<<F11FBACC?EDDGGDG/0;G:<EG0CGHEHGHBCGGCBFF9BB;C0;00B09;F;FGCB0
@M05620:37:000000000-D9766:1:1101:23416:10175 1:N:0:35
GAGGCTGCTTTGGAAGAAACTCATAGATTACTGCAACAGTTCCCCCTGGACCTGGAAAAGTTTCTTGCCTGGCTTACAGAAGCTGAAACAACTGCCAATGCATCCTACAGGATGCTACCCGTAAGGAAAGGCTCCTAGAAGACTCCAAGGGAGTAAAAGAGCTGATGAAACAATGGCAAGTAAGTCAGGCATTTCCGCTTTAGCACTCTTGTGGATCTAATTGAACAATTCTCAGCATTTGTACTTGTAAC
+
AAAAAAFAF1DFGGDGGGGGGGHGHHGDGHHFHGHFHHHFHHGHHGGFGHFHHFHFGFHFGGHHHHGGGGHHHHHGFFHHHHHHHGGHHH/FGHHHHHHHHHHHHHHGHGEGHHGHHFFGE?EEGFFGHGFHHHGHHGHHGHGGFHHHFFGHFCGHHHHGHB1FHHHHHHHHGFHF?GHFGGHHFHDGHHFGGHFHCGCGFGDD<<CGHFF;GGHHHFCHGHFFFHHCGGGGGGGGGGEGGFFGGGGGFGC
@M05620:37:000000000-D9766:1:1101:19609:10175 1:N:0:35
ACCACACCTTCTACAATGAGCTGCGGGTGGCTCCCGAGGAGCACCCCGTGCTGCTGACCGAGGCCCCCCTGAACCCCAAGGCCAACAGCGAGAAGATGACCCAGGTGAGTGGCCCGCTACCTCTTCTGGTGGCCGCCTCCCTCCTTCCTGGCCTCCCGGAGCTGCGCCCTTTCTCACTGGTTCTCTCTTCTGCCGTTTTCCGTAGGACTCTCTTCTCTGACCTGAGTCTCCTTTGGAACTCTGCAGGTTCT
+
>>A1>AAACFFFGGGF3GFAG1GBF00000BF1FF//EFE?HHFHGGG/AFFEHE@FHCE/FCGG/EGGEE0F1FGGE/G//FHHG/<BCC//C0B1?1<?GCGCGFBAHHGGGHGCGGGHBFHFHHHGHECFHGGGGFHGBCFGGBFGBFFGFGFEG@?AGGGG@@B?@FFFFFFFFEFFFFFFFFFFFFFFF@9AFEFFFFFFFFFFFBFFFFFFFFBFFFFBFFFFFFFFFFFFFFFFFFFFFFFFFF
@M05620:37:000000000-D9766:1:1101:15854:10177 1:N:0:35
AGTGCCAGCTCTCAATCGCACAGGGGACCCAGGGCCTGGCCCCTCCATCCAGAAAACCTATGACCTCACCCGCTACCTGGAGCACCAACTCCGCAGCTTGGCTGGGACCTATGTGAGTATCCAGCGTAGGAATCTGGGAGTTGGGGAGGAGTGAGGAGTTGGGGAAAGACAGTCCTAACCGTGGAGGGTTCTGGTAAATGATGGGGTGAGGAGGGGCTCTTTGGCTCCCACCAGTCCCCCTGTCTGGTCTA
+
ABAABFFFBFFFGGGGGGGGGGHCGGAEGDHHFDFGDFHHHHGFGGHHHHHHGHHGHGHHHHHHHHHHHHHGGEEEHHHH?FHHHHGGFHHHEGGFFHGHGHGGGGHGGHGHHHDFFGGHHGHHGFEGGGHHHHGHHHHGGHHFGGGGGGEGGFGGHGHFHHGGADHFHHHHGHHHHHHHGGGGDFDGDGGGGGCFGGGFFGGGGGDFEFFFFFFFFFFFFFFFFFFFFFFFFFFFFFFF;EFFFFFFFFB
@M05620:37:000000000-D9766:1:1101:3038:10178 1:N:0:35
ACCACACCTTCTACAATGAGCTGCGTGTGGCTCCCGAGGAGCACCCCGTGCTGCTGACCGAGGCCCCCCTGAACCCCAAGGCCAACCGCGAGAAGATGACCCAGGTGAGTGGCCCGCTACCTCTTCTGGTGGCCGCCTCCCTCCTTCCTGGCCTCCCGGAGCTGCGCCCTTTCTCACTGGTTCTCTCTTCTGCCGTTTTCCGTAGGACTCTCTTCTCTGACCTGCGTCTCCTTTGGAACTCTGCAGGTTCT
+
AABBAAB>BCCFGGFGGGBFGGHHGEGBAEGBBAFE?EEEEHDGGGEAEEEFHHHHGHHEECGEGGGGGGFH3GHEEGGHGHFGHGGEBD>BFDHBFGHHHHGEFFG<??GFGHGCFGCGGGGHHHHHHHHGHHGGGDGHGHHGHGGGGGFGGGGGGAA-;9;BFGFFFFFFFFFFFFFFFFFFFFFFFFFFFFFFFFFFFFFFA.BFFFFFFFBFFFFFFFFF.@A>FFFFFFFFFFFFFEFFFFFABFF
@M05620:37:000000000-D9766:1:1101:10893:10182 1:N:0:35
ACCACACCTTCTACAATGAGCTGCGTGTGGCTCCCGAGGAGCACCCCGTGCTGCTGACCGAGGCCCCCCTGAACCCCAAGGCCAACCGCGAGAAGATGACCCAGGTGAGTGGCCCGCTACCTCTTCTGGTGGCCGCCTCCCTCCTTCCTGGCCTCCCGGAGCTGCGCCCTTTCTCACTGGTTCTCTCTTCTGCCGTTTTCCGTAGGACTCTCTTCTCTGACCTGAGTCTCCTTTGGAACTCTGCAGGTTCT
+
BBABBABBFFFFGGGGFGGGGGHHGFFEHGHHHGGGFGG?EHEHHGGGEEGGFGEFHHHGCGGGGEGGGGGHHHHGGGGHGHHHEGFGGCGGGGFGHFEFHHAGFHHHHHHGGGHGGGGGHHHHHHHGGHHCHHGDFGGHGHGDHGGGGGGGGBFGGGGGGGGGGGFFFDBFFFFFFBFFFFFFFFFFFFFFFFFDDFFFFDF.DDFFFFFFFFFFFFFFFFFFFFFFFFFFFFFEFFFFFFFFFFFFFFF
@M05620:37:000000000-D9766:1:1101:11737:10183 1:N:0:35
GCGGCTGCTTTGGAAGAAACTCATAGATTACTGCCACAGTTCCCCCTGGACCTGGAAAAGTTTCTTGCCTGGCTTACAGAAGCTGAAACAACTGCCAATGCATCCTACAGGATGCTACCCGTAAGGAAAGGCTCCTAGAAGACTCCAAGGGAGTAAAAGAGCTGATGAAACAATGGCAAGTAAGTCAGGCATTTCCGCTTTAGCACTCTTGTGGATCCAATTGAACAATTCTCAGCATTTGTACTTGTAAC
+
>1>AADDAFFFFGCFGA1BGFG1F3FHHH1FFHH01BBBBFGHHHGFG/BFGHHFGHE0FGHHHGHHGHHHHHHG1FGHGHHHHH1GHHFGHHHHHB@GHHHHHHHHHFHHFHHHHHHHHGGGFHHBGGHHHGHGH1GH1GHHHHHH1GFG/EC0DGGHGHHHHHHH1G1G0/FGHHHHGHEFGGHHHHHHHHHHHGGGGGHHHHHHHHHHFHGCGHHHHHHHHGGFFGGGGGGGGGGGGGGFGGGGGBGF
@M05620:37:000000000-D9766:1:1101:25173:10185 1:N:0:35
ACCACACCTTCTACAATGAGCTGCGTGTGGCTCCCGAGGAGCACCCCGTGCTGCTGACCGAGGCCCCCCTGAACCCCAAGGCCAACCGCGAGAAGATGACCCCGGTGAGTGGCCCGCTACCTCTTCTGGTGCCCGCCTCCCTCCTTCCTGGCCCCCCGGAGCTGCGCCCTTTCTCACTGGTTCTCTCTTCTGCCGTTTTCCGACGGATTCTCTTCTCTGACCTGAGTCTCCTTTGGAACTCTGCAGGTTCT
+
AAAAABAAFFFFGFGFBGFBG54GFGGGEEBGGFFE2EE2AFAGHGGEAEEF5BGFGHHGEE0EFGGGGGGHBFHEGGGHGHHHGFG?D<<><DF2>22FGC<>/A//<1>.>F>-<-<-<0<D0=0=<CC0;/.;@.CG.:FAB09/0C/;..;B-:9@-:://-;DFAF//:/99/;FF////9:B9/B/FF;9DFEF9..-:-.../9/BBB9FF/://BB/.;//;:FFFFEFF/;BFFFBFFF//9
@M05620:37:000000000-D9766:1:1101:11752:10194 1:N:0:35
GAGGCTGCTTTGGAAGAAACTCATAGATTACTGCAACAGTTCCCCCTGGACCTGGAAAAGTTTCTTGCCTGGCTTACAGAAGCTGAAACAACTGCCAATGCATCCTACAGGATGCTACCCGTAAGGAAAGGCTCCTAGAAGACTCCAAGGGAGTAAAAGAGCTGATGAAACAATGGCAAGTAAGTCAGGCATTTCCGCTTTAGCACTCTTGTGGATCCAATTGAACAATTCTCAGCATTTGTACTTGTAAC
+
AABCAAFCFFFDGFFFGGGGGGHHHGHHHHGHHHCHGHHHHFEGHGFEEGFGHHFFB3CGFGHHHHHFFGHGHHHEBFFHHHGHHEBHFGFHHHHHGHHH3BGGHGHGGBBBGHHHGHFE??>EGFGHHB?FFFFFGGHHGF2?BBGHD?EGGCFBGH2FCGGFGHHGGGHGH=FGFGG>>>BF>F1<<F.>>=GGGGDGGH=GHHHCHHHGHGCCGCFCBCFGFHF/;F;9CC;;0;90C9;;FFF0;;;
@M05620:37:000000000-D9766:1:1101:17174:10195 1:N:0:35
ACCACACCTTCTACAATGAGCTGCGTGTGGCTCCCGAGGAGCACCCCGTGCTGCTGACCGAGGCCCCCCTGAACCCCAAGGCCAACCGCGAGAAGATGACCCAGGTGAGTGGCCCGCTACCTCTTCTGGTGGCCGCCTCCCTCCTTCCTGGCCTCCCGGAGCTGCGCCCTTTCTCACTGGTTCTCTCTTCTGCCGTTTTCCGTAGGACTCTCTTCTCTGACCTGAGTCTCCTTTGGAACTCTGCAGGTTCT
+
BBBBBBBBFFFFGGGGGGGFGBHGGEEEFGFGHGGGGGGGGHHGHGGGEFGGHHHHHHHGGGEGGGGGGGGHGHHGGGGHGHHHHGGGGGGGCGFHGHHHHHHHGHHHHHFGGHHGGGGGHHHHHHHGHHGGHHGGGGGHGHHGHGGGGGGGGGGGGGGGGGGGGGFFFFFFFFFFFEFFFFFFFFFFFFFFFFFDDFFFFFFFFFFFFFFFFFFFFFFFFFFFFFFFFFFFFFFFFFFFFFFFFFFFFFF
@M05620:37:000000000-D9766:1:1101:22419:10196 1:N:0:35
ACCACACCTTCTACAATGAGCTGCGGGTGGCTCCCGAGGAGCACCCCGTGCTGCTGACCGAGGCCCCCCTGAACCCCAAGGCCAACCGCGAGAAGATGACCCAGGTGAGCGGCCCGCTAACTCTTCTGGTGGCCGCCTCCCTCCTTCCTGGCCTCCCGGAGCTGCGCCCTTTCTCACTGGCTCTCTCTTCTGCCGTTTTCCGTAGGACTCTCTTCTCTGACCTGAGTCTCCTTTGGAACTCTGCAGGTTCT
+
AAA>AAAAFFC1AFGDEFG111BAA00AEAGHCFGEFEGCFFHHHGGGGGGE1FGCGGHGGE?EFAEGGGGCHECEFG/?/<GFHG//>CG@/A<FGBFBHEHHGFCGH1>CC-<@CCG./:CHFHHHG0;C.FGGGG.A.CBEGG090F/FGGGFFF-@-@-/;@@F--9F///;BBFF--BFFFFFBFFF/F>BAFFFFFFFFBFFF//;FFF9FFBBFFF-FFFEF/BFF9////B/99BFF/99/FB
@M05620:37:000000000-D9766:1:1101:13924:10197 1:N:0:35
[truncated: 2,340,919 more chars]
