# Supplementary material for: Fast but not furious: a streamlined selection method for genome-edited cells
Source: Life Sci Alliance. 2021 Apr 26;4(6):e202101051. doi: 10.26508/lsa.202101051 (PMC8127327; doi:10.26508/lsa.202101051)
Supplement: Supplementary file 1 [file LSA-2021-01051_Supplemental_Data_1.zip › SANGER and Deep Sequencing/ACTB/36_S36_L001_R1_001.fastq]

@M05620:37:000000000-D9766:1:1101:13847:1927 1:N:0:36
ACCACACCTTCTACAATGAGCTGCGGGAGGCTCCCGAGGAGCACCCCGTGCTGCTGACCTAGGCCCCCCTGAACCCCCCTTCCCCCCTCTCCACGATTTCCCATTTGCTTTGCCCGCTACCTCTTCTTTTGGCCGCCTCCCTCCTTCCTTTCCTCCCCGCGCTGCGCCCTTTCTCACTTGTTCTCTCTTCTGCCGTTTTCCTTTGTACTCTCTTCTCTGCCCTGCTTCTCCTTTGGAACTCTGCCTTTTCT
+
1AA>AAAAFFFFGGGGGG1BG1GCE0A00AE/FEFE/EE?CCHHHG//AAEFBEHFHHCDB1FFGEECEC?01@>AE///00B00?</?0B010//?//2211111111?11?<</->-<>GF<F1F00=0-/0--:::..CCC/CC:00000;BBA.--9;A@?-=?@@FF/FB/;9///;/9;FBFB/9///-:A9EB//;////99BFFFFFFFF//99B--/::9B/BBF////9;9F/9///;B/9
@M05620:37:000000000-D9766:1:1101:15247:1992 1:N:0:36
ACCACACCTTCTACAATGAGCTGCGTGTGGCTCCCGAGGAGCACCCCGTGCTGCTGACCGAGGCCCCCCTGAACCCCAAGGCCAACCGCGAGAAGATGACCCAGGTGAGTGGCCCGCTACCTCTTCTGGTGGCCGCCTCCCTCCTTCCTGGCCTCCCGGAGCTGCGCCCTTTCTCACTGGTTCTCTCTTCTGCCGTTTTCCGTAGGACTCTCTTCTCTGACCTGAGTCTCCTTTGGAACTCTGCAGGTTCT
+
AAAAAAAAFFFBAGG1EGGGFGGFABEFH?GHHG00EAE/FHGHHGEEAAEEHF1GHFEEGGGGEE/EEGGHHFEEG?AHECHA/FGGGG/B//0CGD1?1?AGFHF1FFFEFFGGGGCGFHHHHHHFBHFGFGC-ACGFFHHGHGFFGFFAFGGEEB?-AAFFGG@F@@FFFFFFFFFFFFFFFFFFFFFFFF@BFFFFF?F-;-/BFFFFFFFFFFF/BFFB/:FFFFBFFFFB/BFFEFBB/B-AFFF
@M05620:37:000000000-D9766:1:1101:19344:2065 1:N:0:36
AGTGCCAGCTCTCAATCGCACAGGGGACCCAGGGCCTGGCCCCTCCATCCAGAAAACCTATGACCTCACCCGCTACCTGGAGCACCCACTCCGCAGCTTGGCTGGGACCTATGTGAGTATCCAGCGTAGGAATCTGGGAGTTGGGGAGGAGTGAGGAGTTGGGGAAAGACAGTCCTAACCGTGGAGGGTTCTGGTAAATGATGGGGTGAGGAGGGGCTCTTTGGCTCCCACCAGTCCCCCTGTCTGGTCTA
+
>>>>>FFF1BFFGGGGGGACEGHCGG0A0E0FAAEA/BEG0/EAEEAGFHFHF0FFEFC1BFGGHGHHHHHGGC/EGHGE0FFAGH/??GFFCFCEEGGGGBH///BBB0<BGHFFFH2BF22DFC</B/1>?GHFFE0<CFGFG?.<?..<C0<G<<<<GHGGAEHHEFBGHHHHH0CA?EF@.CB@GGGGGGGGGGGGEGFFFBF@?F?F?B?-@@FFFFFFFFFFFBFBAAFFFEFF@AFFFF/FFF/
@M05620:37:000000000-D9766:1:1101:12075:2120 1:N:0:36
ACCACACCTTCTACAATGAGCTGCGGGCGGCACCCGAGGAGCACCCCGTGCTGCTGACCGAGGCCCCCCTGAACCCCAAGGCCAACCGCGAGAAGATGACCCAGGTGAGTGGCCCGCTACCTCTTCTGGTGGCCGCCTCCCGCCTTCCTGGCCTCCCGGAGCTGCGCACTTTCTCACTGGTTCTCTCTTCTGCCGTTTTCCGTAGGACTCTCTTCTCTGACCTGAGTCTCCTTTGGAACTCTGCAGGTTCT
+
>>AAAAA1BBFFFGFGGFEAG1F1A000AE////BAAEGG/F/>/?E@EGAFFFBGFHCE?/EEG/<EC/<0F1<CGG/G/?GHCF//>@CC?C/GDG<0CGEGA<C<C0:CCGHGGGC@F0C0CFFF0FBAFFAGGG.9A---9;/BFEFF-/AAEA;@--9/9@?-9@BBBFFFF/F-;/B/FB/;BBBBFE@ABB-;FA;--AFFFFFFFFFFBBFFFFFFF-/;/;FFFFBB/BFFFFFEBFF-FFF
@M05620:37:000000000-D9766:1:1101:13940:2123 1:N:0:36
ACCACACGCTCTACAATGCGCTGCGTGCGGAGCGCGAGGAGCACCCCTTGATGCTGACCAAGGCCCCCCTGAACCCCAAGGCCAACCGCGCGAAGATGACCCAGGGGCGTGGCCGGGTACCTCTTGTGGTGGCCGCCTCCCTCCTTCCTGGCGTCCCGGTGGTGCGCCCTTTCTCACTGGGTCGCGCGTCTGCCGTTTTCCGGAGGACTCTCTTGTCTGACCGGCGTCTCCTTGGGAACTCGGCAGGTTCT
+
>1>A>AA11>>AGFFGGGBAEAFEEBE00E/AAAAA/AAE/B/>BEE?0B112B@FGF0BB0/?FFG/E//B1FEEE/?GEHFFGFC<>>/>/A@/?=G11<.>E.<-@C:A-;@?-;-9FF00CCB9E/9..;@--.;-;B9--99//B9A-9---;;-9--999--;@///;B///9B-;------;9-;//---/;//9--;@A-//////9/;//999-9;9@=A-BB///--/;//-:-9>?-B//
@M05620:37:000000000-D9766:1:1101:12895:2158 1:N:0:36
AGTGCCAGCTCTCAATCGCACAGGGGACCCAGGGCCTGGCCCCTCCATCCAGAAAACCTATGACCTCACCCGCTACCTGGAGCACCAACTCCGCAGCTTGGCTGGGACCTATGTGAGTATCCAGCGTAGGAATCTGGGAGTTGGGGAGGAGTGAGGAGTTGGGGAAAGACAGTCCTAACCGTGGAGGGTTCTGGTAAATGATGGGGTGAGGAGGGGCTCTTTGGATCCCACCAGTCCCCCTGTCTGGTCTA
+
AA>AAFF11FFFG1FGFGAFGEHFGGEAAEHHF0EECGHHAGGHGGH1FBFFBGHGHGH1BFAGHDFGHFFEG>EEHHHHBGHEFHAFEHDGEEC/>FBGEH1?EFF<EHFGHH2FGHEHHH2GG/?<CEGHHHHHGH0FGGHHGG.CG?>FGDGG<CHBG<CG:AGC/;CGHFHHHHHGGGGG.CB@CFGGGFCFGGGGGGG0EGB@?FFFFF-@@@FFFFFF/BFFFEFFEFFFFFFF@FFFFFFFFFB
@M05620:37:000000000-D9766:1:1101:18744:2201 1:N:0:36
ACCACACCTTCTACAATGAGCTGCGTGTGGCTCCCGAGGAGCACCCCGTGCTGCTGACCGAGGCCCCCCTGAACCCCAAGGCCAACCGCGAGAAGATGACCCAGGTGAGTGGCCCGCTACCTCTTCTGGTGGCCGCCTCCCTCCTTCCTGGCCTCCCGGAGCTGCGCCCTTTCTCACTGGTTCTCTCTTCTGCCGTTTTCCGTAGGACTCTCTTCTCTGACCTGAGTCTCCTTTGGAACTCTGCAGGTTCT
+
AAAABBBBFFFFGGGGGGGGGGHHFFGEDEHHHGGEGFGCFHGHHGGGGGGGHBGHHHHGGGGGGGFGGGGHHHGGGGGHGHHHEGGGGF@DFGHHHEHHHHHHGHHGHGFGGHHGGGGGHGHGHHHHHGHGHHGGGGGHGHHGHGGGGGGGGGGGGGGADGGGGGFFFFFFFFFFFFFFFFFFFFFFFFFFFFFDFFFFFDFFFFFFFFFFFFFFFFFFFFFFBFFFFFFFFFFFFFFFFFFFFFFFFFF
@M05620:37:000000000-D9766:1:1101:15095:2240 1:N:0:36
ACCACACCTTCTACAATGAGCTGCGTGTGGCTCCCGAGGAGCACCCCGTGCTGCTGACCGAGGCCCCCCTGAACCCCAAGGCCAACCGCGAGAAGATGACCCAGGTGAGTGGCCCGCTACCTCTTCTGGTGGCCGCCTCCCTCCTTCCTGGCCTCCCGGAGCTGCGCCCTTTCTCACTGGTTCTCTCTTCTGCCGTTTTCCGTAGGACTCTCTTCTCTGACCTGAGTCTCCTTTGGAACTCTGCAGGTTCT
+
A1AAAAA1BCFFGGFGFGEAGBHGGFE00AGAFCFE0EEECHHHHGGG?E/FBGBGHHGEGG?FGGGGGCEHHHHGG/EHGHHHHGFECGBCCGHFGHFHFHHHGGG1GHHGGGGGGGCGHHHGFFHHHFCAGGG@-CFGCH/:/;FFFGGGGG.ACE?-;?AFF@@B@@FFFFFFFBBFFF/;9/9BFFFFFF@AAFABFF/-AFBFF/FF/9/:BFFBBFBFBBFFFFFFFFFBBFFFF/FFEFFFFFF
@M05620:37:000000000-D9766:1:1101:14977:2255 1:N:0:36
ACCACACCTTCTACAATGAGCTGCGTGTGGCTCCCGAGGAGCACCCCGTGCTGCTGACCGAGGCCCCCCTGAACCCCAAGGCCAACCGCGAGAAGATGACCCAGGTGGGGGGCCCGCTACCTCTTCTGGTGGCCGCCTCCCTCCTTCCTGGCCTCCCGGGGCTGCGCCCTTTCTCACTGGTTCTCTCTTCTGCCGTTTTCCGTAGGACTCTCTTCTCTGACCTGCGTCTCCTTTGGAACTCTGCAGGTTCT
+
CCCDCCDDFFFFGGGGGGGGGGHHGGGFHGHHHGGGGGGGGHHHHGGGGGGGHHHHHHHGGGGGGGGGGGGHFHHGGGGHGHHHHGGGCDDGGGHHHHHHHHG/F?F///>9BFF=@-=9FFFFFB0FFFFDFFCCFDFFFBFF/BFF0FFFFBFFE.---:-.9@BFFFFFFF0:F0FFFFFBF::::BFFFF=;DFFFFDFA..0:BB:BFB000000:B0/.9;-;BFFFFFFFFFFFFFEB:FFFFF
@M05620:37:000000000-D9766:1:1101:12076:2279 1:N:0:36
ACCACACCTTCTACAATGAGCTGCGTGTGGCTCTCGAGGAGCACCCCGTGCTGCTGACCGAGGCCCCCCTGAACCCCAAGGCCAACCGCGAGAAGATGACCCAGGTGAGTGGCCCGCTACCTCTTCTGGTGGCCGCCTCCCTCCTTCCTGGCCTCCCGGAGCTGCGCCCTTTCTCACTGGTTCTCTCTTCTGCCGTTTTCCGTAGGACTCTCTTCTCTGACCTGCGTCTCCTTTGGAACTCTGCAGGTTCT
+
1AAAAAAAFFC@FGGDGGEBDEG1EAEBFEGHEABBCEGCGHHHHGGGEAFEHFHHGCGGGGGGAE/EEGGHGGC>EEFGFHHC/?E<EEBC?BGG1BGHH0F<F?GHHHHGGHHGGGG@GBGHH00DGGFGHHG-A.;GCGHGB0CGHGBFGGAAGG@;@AFBFGG.@@FBF//:FFFF//9FF/BFFFFFFF@FFFFFFFFFAFFFFFFFFBBFF/FFFF/---99BFFFFFFF//BFFFFFFFFFBFF
@M05620:37:000000000-D9766:1:1101:13230:2287 1:N:0:36
AGTGCCAGCTCTCAATCGCACAGGGGACCCAGGGCCTGGCCCCTCCATCCAGAAAACCTATGACCTCACCCGCTACCTGGAGCACCAACTCCGCAGCTTGGCTGGGACCTATGTGAGTATCCAGCGTAGGAATCTGGGAGTTGGGGAGGAGTGAGGAGTTGGGGAAAGACAGTCCTAACCGTGGAGGGTTCTGGTAAATGATGGGGTGAGGAGGGGCTCTTTGGCTCCCACCAGTCCCCCTGTCTGGTCTA
+
ABABCFFFCFFFGGGGGFFGGGHHGEGGGGHHGGGGGGHHHHGHGGGHHHHHHGHHHGHHHHHHHHEHHHHGGGGGHHHHHGHFGHHHGHHHGGGGGHHHGGHFGGHHGHHHHHGHHGHHHHHHHGDGGGHHHHHHHHHGGHHHGGGGGGGHHHHHHGHHHHGGGGGHHHHHHGHHHHHHGEEFGGGGCFGGGGFFGGGGGGGGGGFFFFFFFFFFFFFFFFFFFEFFFFFFFFFFFFFFFFFFFFFFBFB
@M05620:37:000000000-D9766:1:1101:18824:2319 1:N:0:36
ACCACACCTTCTACAATGAGCTGCGTGTGGCTCCCGAGGAGCACCCCGTGCTGCTGACCGAGGCCCCCCTGAACCCCAAGGCCAACCGCGAGAAGATGACACAGGAGCGTGGCCCGATACCTCTTGTGGTGGCCGCCCCCCTCCCTCCTGGCCTCCCGGCGCCGCGCCCTTTCTCACTGGCTCTCTCCTCTGCCGTTTTCCGTAGGTCTCTCTTCTCTGACCTGCGTCTTCTTTAGATCTCTGCAGGTTCT
+
CCCCCCCCFFFFGGGGGGGGGGHHGEFEGGHHHGGGGGGGGHHHHGGGDGGGHHGHHHHGGGGGGGGGGGGHHHHGGGGHGGHHHGEGGGCDFGHGHHHHG22?G0F/AD/->0F@C---=GG0D0=<E/...C--A-;-C?...9/./0:.;0:.;.9@B--;D-@-:@/BF0:00:0/.BBFFFB/;/0900-;D/:00.;...0;BFFF0BFFF0000/0B.-;@9.0;0;0000;F00000BFFB0;
@M05620:37:000000000-D9766:1:1101:19863:2363 1:N:0:36
AGTGCCAGCTCTCAATCGCACAGGGGACCCAGGGCCTGGCCCCTCCATCCAGAAAACCTATGACCTCACCCGCTACCTGGAGCACCAACTCCGCAGCTTGGCTGGGACCTATGTGAGTATCCAGCGTAGGAATCTGGGAGTTGGGGAGGAGTGAGGAGTTGGGGAAAGACAGTCCTAACCGTGGAGGGTTCTGGTAAATGATGGGGTGAGGAGGGGCTCTTTGGCTCCCACCAGTCCCCCTGTCTGGTCTA
+
CCBBCFFFCFFFGGGGGGGGGGHGGGGGEFHHGGGGEFHHCHGHGGHHHHHHEHFHHGHHHHFHHHGHHHHGGFGGHFHHHHHHHHHHGHHHGGGGGHHHGHHFGGHH/BGHHHGHHHHBHHHHHGAGGGHHHHHHHHHGGHHH/CGGGGGGHHHHHDHH0<-AEGHHHHHHHHHHHHHHGGGGGGGA=FGGGGCGGGGGGGGGGGFFFFFFFFFFFFFFBF/BF/;AEFFFFFFFFFFFFFFFF/BFFFB
@M05620:37:000000000-D9766:1:1101:13891:2375 1:N:0:36
ACCACACCTTCTACAATGAGCTGCGTGTGGCTCCCGAGGAGCACCCCGTGCTGCTGACCGAGGCCCCCCTGAACCCCAAGGCCAACCGCGAGAAGATGACCCAGGTGAGTGGCCCGCTACCTCTTCTGGTGGCCGCCTCCCTCCTTCCTGGCCTCCCGGAGCTGCGCCCTTTCTCACTGGTTCTCTCTTCTGCCGTTTTCCGTAGGACTCTCTTCTCTGACCTGAGTCTCCTTTGGAACTCTGCAGGTTCT
+
BABBCCCAFFFFGGGGGGGGGGHHGGGBAEHFGFFGCEFGDHHHHGGGGGGGGHHHHHHGGGFGGGGGGGGHGHHGGGGHGHHHHGGGGG<BCGHFGHHHHHHHGHHHHFGFGHHGGGGGHHHHHHGHHHHGHHGGGGGHGHHGHGGGFGGGGGGGGGGBBGGGGGFFFFFFFFFFFFFFFFFFFFFFFFFFFFFFFFFFFFFFFDFFFFFFFFFFFFFFFFFF/BFFFFFFFEFFFFFFFFFFFFFFFFF
@M05620:37:000000000-D9766:1:1101:19311:2461 1:N:0:36
AGTGCCAGCTCTCAATCGCACAGGGGACCCAGGGCCTGGCCCCTCCATCCAGAAAACCTATGACCTCACCCGCTACCTGGAGCACCAACTCCGCAGCTTGGCTGGGACCTATGTGAGTATCCAGCGTAGGAATCTGGGAGTTGGGAGGAGGGAGGGGGTTGGGAAAGACAGTCCTAACCGGGGAGGGGTCTTGGAAATGATGGGGGTAGGAGGGGCTCTTTTGCTCCCACCAGGCCCCCTTGCTTGGCTAT
+
ABAABFFFBFFFGGGGGGFGEAHAFGGGGGHHGGGGEFHHFHGHGGHHHHHHFHGHHGHFHHHHHHEGHHHGGGCGHHHHHHHHHHHHGHHHGGGGGEHGGHHGGGFFGHHHHHHHGHGHHHHHHGGGGGHHHHHHHGHGGHHHGECC.<.-.<<---;-=BG.;CA/CF900;00;9F---;--;B=F../;/;FF//9//;EFF-.9A/9AAF-9./;F/B/:/9EFFFA..9EDFF-.9B//;.::9/
@M05620:37:000000000-D9766:1:1101:19048:2470 1:N:0:36
ACCACACCTTCTACAATGAGCTGCGGGTGGCTCCCGAGGAGCACCCCGTGCTGCTGACCGAGGCCCCCCTGAACCCCAAGGCCAACCGCGAGAAGATGACCCACGCGAGCGGCCCGCTACCGCTTCTGCCGGCTGCCTGCCGCCTTCCAGGCCTCCACGAGCTGCGCCCTTTCTCGCTGGTTCTCTCTTCTGACGTTTTCCGTAGGACTCTCTACTCTGACCTGAATCTCCTTTGGAACTATGCAGGATCT
+
AAAAAAAAFFFFGGGG3GG1G1FHG0AAE0FG1FFAEEFGGHHHHGGGEAEFDGHFHHHG@//EF/EEGGGFE1GGGG/?//FFHG/<CCG@/C0?1<1110?/-.-><<@CC-:---?;/-999AB900;-A--A-//;F-@@--9B/9F-A/AE-99-99-/99----//B9/-9:-;/;B//BFBBB9F//A--/9/9-;---;9BFF/B//;B//;9/BBB///9//;F/:F//9;;BB//9--//9
@M05620:37:000000000-D9766:1:1101:19429:2495 1:N:0:36
ACCACACCTTCTACAATGAGCTGCGTGTGGCTCCCGAGGAGCACCCCGTGCTGCTGACCGAGGCCCCCCTGAACCCCAAGGCCAACCGCGAGAAGATGACCCAGGTGAGTGGCCCGCTACCTCTTCTGGTGGCCGCCTCCCTCCTTCCTGGCCTCCCGGAGCTGCGCCCTTTCTCACTGGTTCTCTCTTCTGCCGTTTTCCGTAGGACTCTCTTCTCTGACCTGAGTCTCCTTTGGAACTCTGCAGGTTCT
+
BACCCCCCFFFFGGGGGGGGGGHHGFGEHEGHHGGGGGGGGHGHHGGGGGGGGHHHGHHEGGGGGGGGGGGHHHHGGGDHGHHGHGGGGGGGGGHGHHBGHHHFFHHHFGFFGHHGGGGGHHHHHHHHHFBDHHFGGGGHGHHGHGGGGGGGGGGGGG?:@FGGGGFFFFFFFFFEFFEFFFFFFFFFFFFFFFFFFFFFFFFFAFFFFFFFFFFFFFFFFFFF/FFFFFFFFFFFFFFFFFFFFFFFFFB
@M05620:37:000000000-D9766:1:1101:20049:2499 1:N:0:36
AGTGCCAGCTCTCAATCGCACAGGGGACCCAGGGCCTGGCCCCTCCATCCAGAAAACCTATGACCTCACCCGCTACCTGGAGCACCAACTCCGCAGCTTGGCTGGGACATATGTGAGTATCCAGCGTAGGAATCTGGGAGTTGGGGAGGAGTGAGGAGTTGGGGAAAGACAGTCCTAACCGTGGAGGGTTCTGGTAAATGATGGGGTGAGGAGGGGCTCTTTGGCTCCCACCAGTCCCCCTGTCTGGTCTA
+
AA>>AFFFBFFFGBGGGGGCECHCGGEEEEGHAEGEEFEHCGGHGGHHHHHHFHGGHGHHHHFHHHHHHHHGG>EGHHHH2BGHHHG1EHHH?E?EEGGHGHH/EGHG/GHHHHHHHHHBHHHHHG<CDGHHHHHHHHGGGHHH/AFDCGEGHHHHCAGH0<-CEFHHHHHHHHHHHHHHGGGGGGG?CFGGGGBFFGGGGFGGEGFBFFFFFFBBBBFFBF/FF/;AEFFFFFFFFFFFBFFFF/FFFFB
@M05620:37:000000000-D9766:1:1101:15181:2519 1:N:0:36
ACCACACCTTCGACAATGCGCTGCGTGTGGCTCAAGAGGAGCACCCCGTGCTGCTGAACTAGGCCCCCCTGAACCCAAAGGCCAACAGAGCGAAGATGACCCAGGAGGGAGGCCCGCTACATCTTCTGAAGGCAGCATCACTCCTTCCTGAACTACCGGAGCTACGCCCTTTATCACTGGTTCTCTATTCTGCCGTTTTCCGTAGGACTATCTTCTCTGACCTGAGTCGCCTTTGGAACTCTGCAGGCTCT
+
1>1>>>1>BF@1AAAEDABAE0EEGAEB00/0BB1A1FA0/FGHHC/A/BEFF1FEH1@11B001/>E?/?F11??/>B>GH//?//>000>/EE/1BGHHHA?//?////BEG/<CGG-1111>11=11>G<0<..00000=CDF<GFD00;00;CC-A-;;0;CAA??FF0FFCFFGGFGG0;;;0;FFFF0@ABFFFF-B-A-FFF/BFEFF/9/9;BBBFEBF/--9-9;BFFFF/F//9/BA--;;
@M05620:37:000000000-D9766:1:1101:18905:2542 1:N:0:36
ACCACACCTTCTACAATGAGCTGCGTGTGGCTCCCGAGGAGCACCCCGTGCTGCTGACCGAGGCCCCCCTGAACCCCAAGGCCAACCGCGAGAAGATGACCCAGGTGAGTGGCCCGCTACCTCTTCTGGTGGCCGCCTCCCTCCTTCCTGGCCTCCCGGAGCTGCGCCCTTTCTCACTGGTTCTCTCTTCTGCCGTTTTCCGTAGGACTCTCTTCTCTGACCTGAGTCTCCTTTGGAACTCTGCAGGTTCT
+
CCCCCCCCFFFFGGGGGGGGGGHHGEEBEFHHHGGGGGGGGHHHHGGGGGGGHHHHHHHGGGGGGGGGGGGHHHHGGGGHGHHHHGFFGGFGGGHGHHHHHHHHGHHHHHHGGHHGGGGGHHHHHHHHHHHGHHGGGGGHGHHGHGGGGGGGGGGGGGGGGGGGGGFFFFFFFFFFFFFFFFFFFFFFFFFFFFFFFFFFFFFFFFFFFFFFFFFFFFFFFFFFFFFFFFFFFFFFFFFFFFFFFFFFFFF
@M05620:37:000000000-D9766:1:1101:17736:2555 1:N:0:36
AGTGCCAGCTCTCAATCGCACAGGGGACCCAGGGCCTGGCCCCTCCATCCAGAAAACCTATGACCTCACCCGCTACCTGGAGCACCAACTCCGCAGCTTGGCTGGGACCTATGTGAGTATCCAGCGTAGGAATCTGGGAGTTGGGGAGGAGTGAGGAGTTGGGGAAAGACAGTCCTAACCGTGGAGGGTTCTGGTAAATGATGGGGTGAGGAGGGGCTCTTTGGCTCCCACCAGTCCCCCTGTCTGGTCTA
+
AAAABFFFBFFFGGGGGCGGGGHHGFGGGGGHGGGGGCGEGHGFGGHHHHHHHCGGHGHGHHHHHHG3GHHEGFEGHGGFHHHGHHHHG3GHGGEGGBGHGHHGGGGFFFHEHHHHHFHHHHGHHGEDGGGHHHHHHGHFGHHHGFGGGGGGHHHHBECBGHGGCEHHHHHHHHHHHCCHGCEDDEGG.CAGFGCFFFFGFGGGGGFAEFFFFFAAF>EFFFFFFFFEFFFFFFFFBFFFFFFFBFFFBFB
@M05620:37:000000000-D9766:1:1101:13510:2619 1:N:0:36
GAGGCTGCTTTGGAAGAAACTCATAGATTACTGCAACAGTTCCCCCTGGACCTGGAAAAGTTTCTTGCCTGGCTTACAGAAGCTGAAACAACTGCCAATGTCCTACAGGATGCTACCCGTAAGGAAAGGCTCCTAGAAGACTCCAAGGGAGTAAAAGAGCTGATGAAACAATGGCAAGTAAGTCAGGCATTTCCGCTTTAGCACTCTTGTGGATCCAATTGAACAATTCTCAGCATTTGTACTTGTACCTG
+
>A@A>A4>FFDFGBFGCC4FAFFGGEGHH5GGGHF4BBGDFDFHHGGAFBEGHHFHFHHGBGHGGHHHHHHHHHFFFGGHHHFCGB3GBB1FFGHFGGHGHGFFGHGBEGHHHGEGHGG?EEGFG3GBB?GHGHHB3?GHG?BG1BGF/GDDCGHF1?@@D@@GFHHFGHHGFF?GGFF?1D>FGGGGEBGGGH.C.CE=0=0D0<DHH=CCG<CGF0CGFH0G0/0;0<9;CFGGGGGCFGBFB0;00;C
@M05620:37:000000000-D9766:1:1101:15422:2638 1:N:0:36
AGTGCCAGCTCTCAATCGCACAGGGGACCCAGGGCCTGGCCCCTCCATCCAGAAAACCTATGACCTCACCCGCTACCTGGAGCACCAACTCCGCAGCTTGGCTGGGACCTATGTGAGTAGCCAGCGTAGGAATCTGGGGGTTGGGGGGGAGTGAGGAGTTGGGGAAAGACAGTCGTAACCGTGGAGGGTTCTGGTAAATGATGGGGTGAGGAGGGGCTCTTTGGCTCCCACCGGTCCCCCTGTCTGGTCTA
+
BBABBFFFBFFFGGGGGGGGGGHGGGGGGGEHGGGGGGHGHHGEGGHHHHGHHHHHHGHHHHHHHHHHHHHGGEFGHHHHHHHHHHHHGHHHGGGGG3FEECFFAA00EFG3B3BBF?33BBBB<C<///@21FBGFC//--<-<--B--9.9/9./;B/:99>E..:/././/.9..9/:D9@..9D9:?///;9B/99////..;-9;F/..--;BFB9/;/B//;.B.A.9---..9-./:/9/9//B
@M05620:37:000000000-D9766:1:1101:14682:2677 1:N:0:36
ACCACACCTTCTACAATGAGCTGCGTGTGGCTCCCGAGGAGCACCCCGTGCTGCTGACCGAGGCCCCCCTGAACCCCAAGGCCAACCGCGAGAAGATGACCCAGGTGAGTGGCCCGCTACCTCTTCTGGTGGCCGCCTCCCTCCTTCCTGGCCTCCCGGAGCTGCGCCCTTTCTCACTGGTTCTCTCTTCTGCCGTTTTCCGTAGGACTCTCTTCTCTGACCTGCGTCTCCTTTGGAACTCTGCAGGTTCT
+
BBBABBB>CFFFFGGGGG5FGFHHGBEBFEHHHFFEAFGCFHHHHGGEGEFGHHHHHHHFGECGGGGGGGGHHHHGGGGHEHHFHGG@DC<B@DHFFGFHHHHEEGH?GFGGEHHCGGGGHHHFFDHHHGHGEHCCGDDHGHHGHGGGGGFFGGGGGGG-:=F/FCFBFFFFFFFFFFFFFFFFFFFFFFFFFFFFFFFFFFFFFFFFFFEFFF//BFFFFFBFADDDFFFFFFFFFFFFFFFFFFFFFFF
@M05620:37:000000000-D9766:1:1101:19350:2835 1:N:0:36
ACCACACCTTCTACAATGAGCTGCGTGTGGCTCCCGAGGAGCACCCCGTGCTGCTGACCGAGGCCCCCCTGAACCCCAAGGCCAACCGCGAGAAGATGACCCAGGTGAGTGGCCCGCTACCTCTTCTGGTGGCCGCCTCCCTCCTTCCTGGCCTCCCGGAGCTGCGCCCTTTCTCACTGGTTCTCTCTTCTGCCGTTTTCCGTAGGACTCTCTTCTCTGACCTGAGTCTCCTTTGGAACTCTGCAGGTTCT
+
CBCCDDCCFFFFGGGGGGGGGGHHGGGEAEHHHGGGGGGGGHHHHGGGGGGGHHHHHHHGGGGGGGGGGGGHHHHGGGGHGHHHHGGGGGDGGGHHHHHHHHHHGHHHHFFFGHHGGGGGHHHHHHHHHHFFHHGGGGGHGHHGHGGGGGGGGGGGGFGGGGGGGGFFFFFFFFFFFFFFFFFFFFFFFFFFFFFFFFFHFFFFFFFFFFFFFFFFFFFFFFFFBFFFFFFFFFFFFFFFFFFFFFFFFFF
@M05620:37:000000000-D9766:1:1101:15336:2877 1:N:0:36
AGTGCCAGCTCTCAATCGCACAGGGGACCCAGGGCCTGGCCCCTCCATCCAGAAAACCTATGACCTCACCCGCTACCTGGAGCACCAACTCCGCAGCTTGGCTGGGACCTATGTGAGTATCCAGCGTAGGAATCTGGGAGTTGGGGAGGAGTGAGGAGTTGGGGAAAGACAGTCCTAACCGTGGAGGGTTCTGGTAAATGATGGGGTGAGGAGGGGCTCTTTGGCTCCCACCAGTCCCCCTGTCTGGTCTA
+
AA>AAFFFBFFFGGGGGFGGFC4CFGGEEEGHFEEAFGAFGHGHGGGH5GHHGF3GHGHFHHHHHHHHHHHGG>FGHHHH?GHHHH111BGHDEFGGCFG<GGGGCHHGHHHHHFHGHHHHHHHHGEGGGHHHHHHHHHGGHHH/DEGGGEGHFHH<EHGHH?GFFFHBHHHHFHHHHHHGGGGAEGCEGGGGGFGGGGGGGGGGDDFFFFFDF=FFAFFFFFFFFFFFFFFFFFFFFFFFFFFFFFFFFF
@M05620:37:000000000-D9766:1:1101:19870:2890 1:N:0:36
AGTGCCAGCTCTCAATCGCACAGGGGACCCAGGGCCTGGCCCCTCCATCCAGAAAACCTATGACCTCACCCGCTACCTGGAGCACCAACTCCGCAGCTTGGCTGGGACCTATGTGAGTATCCAGCGTAGGAATCTGGGAGTTGGGGAGGAGTGAGGAGTTGGGGAAAGACAGTCCTAACCGTGGAGGGTTCTGGTAAATGATGGGGTGAGGAGGGGCTCTTTGGCTCCCACCAGTCCCCCTGTCTGGTCTA
+
CCABCFFFCFFFGGGGGGGGGGHGGGGGGGHHGGGGGGHHGHGHGGHHHHHHHHHHHGHHHHHHHHHHHHHGGGGGHHHHHHHHHHHHGHHHGGGGGHHHGHHGGGHHGHHHHHHHHHHHHHHHHGDGGGHHHHHHHHHGGHHHGGGGGGGGHHHHHGHH0GCGGGHHHHHHHHHHHHHHGGGGGGGGEGGGGGGGGGGGGGGGGGFFFFFFFFFFFFFFFFFFF0BEFFFFFFFFFFFFFFFFFFFFFFB
@M05620:37:000000000-D9766:1:1101:14013:2900 1:N:0:36
ACCACACCTTCTACAATGAGCTGCGTGTGGCTCAAGAGGAGCACCCCGGGCTGCTGACCGAGGCGCGCCTGAACCCCAAGGCCAACCGCGCGAAGATGACCCAGGTGAGTGGCCAGCTACCTCTTCTGGTGGCCGACTCCCTCCTTCCTGGCCTCCCGGAGCTGCGCCCTTTCTCACTGGTTCTCTCTTCTGCCGTTTTCCGTAGGACTCTCTTCTCTGACCTGCGTCTCCTTTGGAACTCTGCAGGTTCT
+
AAAAAAA1BFFFGGGGGG1BGFHBEABB0AGFB11BEGH0EH/FG//A//AAA/BFH0B>/E///>/>>EGFFH/>EEE//FG///?<>C/</>CCFGHF10?/?FF1FDG.FGGHGH0<<GHHHDFHH<CC.CCCGGGHHHHGGGGGGGGGGGGGGG@;;AAFGG@F@?FFB/BFFFF-9/;BFFFF//;FFF?BFFEFFFFFFFFFFFFFFFB/;FFFFFFF-@F?FFFFFFBFBFFFEFFFFFFFFFF
@M05620:37:000000000-D9766:1:1101:16243:2905 1:N:0:36
AGTGCCAGCTCTCAATCGCACAGGGGACCCAGGGCCTGGCCCCTCCATCCAGAAAACCTATGACCTCACCCGCTACCTGGAGCACCAACTCCGCAGCTTGGCTGGGACCTATGTGAGTATCCAGCGTAGGAATCTGGGAGTTGGGGAGGAGTGAGGAGTTGGGGAAAGACAGTCCTAACCGTGGAGGGTTCTGGTAAATGATGGGGTGAGGAGGGGCTCTTTGGCTCCCACCAGTCCCCCTGTCTGGTCTA
+
AA>>AFFFBFFFGGGGGGGGGFHGGGGGGGHHGGGGGEHHHHGHGGHHGHHHFBGHHGHHHGHHHGHHHHHGGEFGHHHHGGHHHHHHGHHHEGGGGHHHGHHGGGHHGHHHHFHHHHHHHFFHFCADDGHHHFDHHHGGGHHGGGEGGGEFGFHHGD/<DGCCGGHFHHFHHGHHHHGHGFGGEGGGCF.0CFCFGGGGG0FGGGDFFFFFFFFFFFFFFFFFBBFFFFFFFFFFFFFFFFFF/9FBFF9
@M05620:37:000000000-D9766:1:1101:14017:2918 1:N:0:36
ACCACACCTTCTACAATGAGCTGCGTGTGGCTCCCGAGGAGCACCCCGTGCTGCTGACCGAGGCCCCCCTGAACCCCAAGGCCAACCGCGAGAAGATGACCCAGGTGAGTGGCCCGCTACCTCTTCTGGTGGCCGCCTCCCTCCTTCCTGGCCTCCCGGAGCTGCGCCCTTTCTCACTGGTTCTCTCTTCTGCCGTTTTCCGTAGGACTCTCTTCTCTGACCTGAGTCTCCTTTGGAACTCTGCAGGTTCT
+
CCCCCBCAFFFFGGGGGGGGGGHHGGGB4EHHHBFE?EGCFHHHHGGEA1EFF3FHHHHEEGGGGG@FGGGHGHHGGGGAFHHHHEGGGG?CGGHFFHHHHHHHGHHBGHHGGHHGGGFGHHHHHHHHHHHGHHG@GGGHGHHGHGGGGGGGGGGGGGG??FGGGGFFFFFFFFFFFFFFFFFFFFFFFFFFFFFFFFFFFFFFFFFFFFFFFFFFFFFFFFFFBFFFFFFFFFFFFFFFFFFFFFFFFFF
@M05620:37:000000000-D9766:1:1101:19072:2943 1:N:0:36
AGTGCCAGCTCTCAATCGCACAGGGGACCCAGGGCCTGGCCCCTCCATCCAGAAAACCTATGACCTCACCCGCTACCTGGAGCACCAACTCCGCAGCTTGGCTGGGACCTATGTGAGTATCCAGCGTAGGAATCTGGGAGTTGGGGAGGAGTGAGGAGTTGGGGAAAGACAGTCCTAACCGTGGAGGGTTCTGGTAAATGATGGGGTGAGGAGGGGCTCTTTGGCTCCCACCAGTCCCCCTGTCTGGTCTA
+
BBAAAFFFBFFFGGGFGGFGGGHFGGGGGFHHGDAGGGHHFHGHGGHHHHFHHHHHHGHHHHHHHHHHHHHGGEGGHHHHHHHHHHHHGHHHEGGGGHHHGHHGGGHHGHHHHHHHHHHHHHHHHGGGGGHHHHHHHHHGGHHHGGGGGGGHHHHHHGHHHHGGGGHHHHHHHHHHHHHHGDEGGGGGEGGGGGGGGGGGGGGGGGFFFFFFFFFFFFFFFFFFFFFFFFFFFFFFFFFFFFFFFFFFFFF
@M05620:37:000000000-D9766:1:1101:18821:3125 1:N:0:36
ACCACACCTTCTACAATGAGCTGCGTGTGGCTCCCGAGGAGCACCCCGTGCTGCTGACCGAGGCCCCCCTGAACCCCAAGGCCAACCGCGAGAAGATGACCCAGCCGAGAGGCCCGCTACCTCTTCTGGTGGCCGCCTCCCTCCTTCCTGACCTCCCGGAGCTGCGCCCTTTCTCACTGGTTCTCTCTTCTGCCGTTTTCCGTAGGACTCTCTTCACTGACCTGAGTCTCCTTTGGAACTCTGCAGGTTCT
+
ABBBBBABFFFFGGGGFDGGFGFHEFGEH2GGHGGDEEGEGHHHHGGGGEGEGGHHHHHGGGGGFGGGGGGHHHHGGGGHGHHHHGGGGFGGGGHHGF2FHFEA0/</<->.<FD-<--<<00DDD<D0:C.;.@C@CFG./;?F9FFCF0;C9FF?E-;-9A9BBDFAFFEB/;BBFF.;FB//B9BFB9/B/-ADFAFB.;9../:9BBBF/B/://9BF/./.;BFFFFFBF/;/9;;99;BF9AFF/
@M05620:37:000000000-D9766:1:1101:17670:3175 1:N:0:36
ACCACACCTTCTACAATGAGCTGCGTGTGGCTCCCGAGGAGCACCCCGTGCTGCTGACCGAGGCCCCCCTGAACCCCAAGGCCAACCGCGAGAAGATGACCCAGGTGAGTGGCACGCTACCTCTTCTGGTGGCCGCCTCCCTCCTTCCTGGACTCCCGGAGCTGCGCCCTTTCTCACTGGTTCTCTCTTCTGCCGTTTTCCGTAGGACTCTCTTCTCTGACCTGAGTCTCCTTTGGAACTCTGCAGGTTCT
+
BBAABA3AFFFFCGGDFDGGGDAAABEEB2AGFFGE2EE2AF2FGGGGEEGC5BGFGHHE>F0EFEECGGG2GGFEFG/F??GH/FFFG@FCC/<2??GHFHGHGCGHGHBFF0?D?EGG01FDH<GHF</AFHGC-:CHCGFA/00/0;C/;9/:EGGGG?./;@9EDCFFFFFFFFFF/B//B99/BFFFBFFAD/ABFD9.AFFFFFFBFFBBFFFF/B/BFFFFFFFEFBFBBFFBB/9FFF.;/9;
@M05620:37:000000000-D9766:1:1101:18216:3197 1:N:0:36
AGTGCCAGCTCTCAATCGCACAGGGGACCCAGGGCCTGGCCCCTCCATCCAGAAAACCTATGACCTCACCCGCTACCTGGAGCACCAACTCCGCAGCTTGGCTGGGACCTATGTGAGTATCCAGCGTAGGAATCTGGGAGTTGGGGAGGAGTGAGGAGTTGGGGAAAGACAGTCCTAACCGTGGAGGGTTCTGGTAAATGATGGGGTGAGGAGGGGCTCTTTGGCTCCCACCAGTCCCCCTGTCTGGTCTA
+
ABAABFFFCFFFGGGGGGGGGGHHGGGGGGHHFEGGGGHHHHGHGGHHHHHHHHHHHGHHHHHHHHHHHHHGGEGGHHHHHHHHHHHHGHHHEGGGFFGHGHHGGGHHGHHHG3FHFHHHDBHHH/??@ADGHHHH1??FCGHH/>.-AC<0<=<G<EGHHH-:;CGHHGHHHHHHHHGHGD.;;CFGEGFGGFCFFGGGGGGGGGFFFFFFFFFFFFFFFFBBFFFFFFFFFFFFFFFFFFFFFFBFBFF
@M05620:37:000000000-D9766:1:1101:22329:3199 1:N:0:36
AGTGCCAGCTCTCAATCGCACAGGGGACCCAGGGCCTGGCCCCTCCATCCAGAAAACCTATGACCTCACCCGCTACCTGGAGCACCAACTCCGCAGCTTGGCTGGGACCTATGTGAGTATCCAGCGTAGGAATCTGGGAGTTGGGGAGGAGTGAGGAGTTGGGGAAAGACAGTCCTAACCGTGGAGGGTTCTGGTAAATGATGGGGTGAGGAGGGGCTCTTTGGCTCCCACCAGTCCCCCTGTCTGGTCTA
+
ABAABFFFCFFFGGGGGGGGGGHGDGGGGGHHGGGGGGHHHHGHGGHHHHHHHHHHHGHHHGHHHHHHHHHGGGGGHHHHHHHHHHHHGHHHGGGGGHHHGHHGGGHHGHHHHHHHHHHHHHHHHGEGGGHGHHHHHHHGGHHHGGGGGGGHHHHHHGHHHHGGGGHHHHHHHHHHHHHHGGGGGGGGCFFGGGFFGGGGGGGGGGFFFFFFFFFFFFFFFFFFFFFFFFFFFFFFFFFDFFFFFFFFFFF
@M05620:37:000000000-D9766:1:1101:14391:3210 1:N:0:36
GAGGCTGCTTTGGAAGAAACTCATAGATTACTGCAACAGTTCCCCCTGGACCTGGAAAAGTTTCTTGCCTGGCTTACAGAAGCTGAAACAACTGCCAATAGGCTGCTACCCGTAAGGAAAGGCTCCTAGAAGACTCCAAGGGAGTAAAAGAGCTGATGAAACAATGGCAAGTAAGTCAGGCATTTCCGCTTTAGCACTCTTGTGGATCCAATTGAACAATTCTCAGCATTTGTACTTGTAACTGACAAGCC
+
AAAAAAFAFFFFGFGFE1EFFF1DADFHFGHGFHGBH0FDFG2GHGGFGCHFHFGGGHHFAFGHHHHHHHHF0FFFFHGGFFG1FGF1F0>FFGEH1@11B11BBBBEBFGGEEEFF1BBFHA1B?BFBGF1FGHHHBGGECEC?0BFBGGHFHHHFGFGDG0FHGGHFHGFFHH@@GD0>F1>>FGFEAFGBDG0DCFHHHGC.0<GFCG0;CGFG0:<CB0CCC:0CHFG;CFGGGFBFGFFGGG09CA
@M05620:37:000000000-D9766:1:1101:21191:3211 1:N:0:36
ACCACACCTTCTACAATGAGCTGCGTGTGGCTCCCGAGGAGCACCCCGTGCTGCTGACCGAGGCCCCCCTGAACCCCAAGGCCAACCGCGAGAAGATCACCTAGCCGCGTGGCCCGCTACCGCTTCCGCTGGCCGCCTCCCTCCCTCCCGGCCTCCCGCCGCTGCGCCCTTTCTCACTGGTTCTCTCTTCTGCCGTTTTCCGTAGGACTATCTTCTCTGACCTGCGTCTCCTTAGGAACTCTGCAGGCTCT
+
BBBBBBBBFFFFGGGGGGGGGFGHFAEEHGHHGGGGGGG?GHHHHGGGEGGGFDGHHHHGGGGFGEFGGGGFFHHGGGGHEGHHFGG?DFG/<<22?22222?110<//--<A<G-CF--<---:C/...;?AFGFDGDEEFFG.;C..;-9;AFEFA--9;BFFF=FFFFFF/BFFF/9;9/9BFFFBFF/9B@AABFFF./999/;F/BF/BFB/;//BFF..-;@AFB/9/;;BFFBFFF/9/...9/
@M05620:37:000000000-D9766:1:1101:16550:3288 1:N:0:36
ACCACACCTTCTACAATGAGCTGCGTGTGGCTCCCGCGGAGCACCCCGTGCTTCTGACCGAGGCCCCCCTGAACCCCAAGGCCAACCGCGAGAAGCTGACCCAGGTGAGTGGCCCGCTACCTCTTCTGGTGGCCGCCTCCCTCCTTCCTGGCCTCCCGGAGCTGCGCCCTTTCTCACTGGTTCTCTCTTCTGCCGTTTTCCGTAGGACTCTCTTCTCTGACCTGAGTCTCCTTTGGAACTCTGCAGGTTCT
+
AA33AAA>CFBDFGGFGGAFGGFHGGGGDAGHHFFG2AEE0EEGHGEABBEB5DGHDGHE>//>FEGEGGE23FFGGE/FFHHGHGGGGG@B/CG1?11GGH/?.1><G1<CFFGDGA@@HHHHFCCCCG/CGHGGGGDEEFFEFFFFFGGGGGGGG??@;BAFFFFFDBFFFFFFFFFFFFFFFFFFFFFFFFAFFFFFFFF..;BFFFFFFFB;F//B/;99:;F9FBFF/BF/;BF9B/BBF;;;FFF
@M05620:37:000000000-D9766:1:1101:18110:3343 1:N:0:36
ACCACACCTTCTACAATGAGCTGCGTGTGGCTCCCGAGGAGCACCCCGTGCTGCTGACCGAGGCCCCCCTGAACCCCAAGGCCAACCGCGAGAAGATGACCCAGGAGAGTGGCCCGCTACCTCTTCTGGTGGCCGCCTCCCTCCTTCCTGGCCTCCCGGACCTGCGCCCTTTCTCACTGGTTCTCTCTTCTGCCGTTTTCCGTAGGACTCTCTTCTCAGACCAGAGTCTCCTTTGGAACTCGGCAGGTTCT
+
CCCCCCCCFFFFGGGGGGGGGGHHGEGEGGHHGFGGGGGGGHHHHGGGGGGGHHHHHHHGGGGGGGGGGGGHHHHGGGGHGHHHHGGGGGGGGGHHHF>GGF/?//=//1?/FG.----</<0D000=0<C.C.-A@.EHE/C9F0FB;FBF90CE..---9//:-CF=FFFFFFF00;/F090099F0009B0-ADF?F0.99;:99/909;00090::;./:..9;0;0BFB0/;0900...-;-:000
@M05620:37:000000000-D9766:1:1101:18210:3350 1:N:0:36
AGTGCCAGCTCTCAATCGCACAGGGGACCCAGGGCCTGGCCCCTCCATCCAGAAAACCTATGACCTCACCCGCTACCTGGAGCACCAACTCCGCAGCTTGGCTGGGACCTATGTGAGTATCCAGCGTAGGAATCTGGGAGTTGGGGAGGAGTGAGGAGTTGGGGAAAGACAGTCCTAACCGTGGAGGGTTCTGGTAAATGATGGGGTGAGGAGGGGCTCTTTGGCTCCCACCAGTCCCCCTGTCTGGTCTA
+
AAA>AFFFCFFFGGGGGGGFGGGCFFGGGGHGBEGGGGHHHHGHGGHHHHHHHHHHHGHHHFHHHHHHHHHGGEFGHHHHGHHHHHFHGHHFAFFGGHGHGHHGGGHHGHHHHHHHHHHHHHHHHGGGGGHHHHHHHHGGGHHHGGGGGGDGHGHHHGHHHHGGGGHHHHHHHHHHHHHHGEEGGGGGGGGGGGGGGGGGGGGGGGAFFFFFFFFFFFFFFFFFFBFEFFFFFFFFFFFFFFFFFFFFFFF
@M05620:37:000000000-D9766:1:1101:17938:3363 1:N:0:36
ACCACACCTTCTACAATGAGCTGCGTGCGGCTCCCGAGGAGCACCCCGTGCTGCTGACCGAGGCCCCCCTGAACCCCAAGGCCAACCGCGAGAAGATGACCCAGGTGAGTGGCCCGCTACCTCTTCTGGTGGCCGCCTCCCTCCTTCCTGGCCTCCCGGAGCTGCGCCCTTTCTCACTGGTTCTCTCTTCTGCCGTTTTCCGTAGGACTCTCTTCTCTGACCTGAGTCTCCTTTGGAACTCTGCAGGTTCT
+
>>A>AAAAFFFFGGGBEGFDFDGFGBE22A2EAFFE2EFE?HHFHGGG?EEFBFFFFHF>>E?EGAF?EEC2GCFEGDAHEAHFHC?<CG@</DB1111<FHEHG1<<CFDFEGEC@DGCHHHHHHHHHFHGFHGC?DA9EGFDFBBFFFFFFBFEGGG-A@AFFCADDFFFFFFFFFFFBF//FF9/FFFFFFFDFFEBFFF?DFFFFFFFBFFFFFFFFFFF/BFFFBFFFFFFFFFFFFFFFFFFFFB
@M05620:37:000000000-D9766:1:1101:21000:3366 1:N:0:36
ACCACACCTTCTACAATGAGCTGCGTGTGGCTCCCGAGGAGCACCCCGTGCTGCTGACCGAGGCCCCCCTGAACCCCAAGGCCAACCGCGAGAAGATGACCCAGGTGAGTGGCCCGCTACCTCTTCTGGTGGCCGCCTCCCTCCTTCCTGGCCTCCCGGAGCTGCGCCCTTTCTCACTGGTTCTCTCTTCTGCCGTTTTCCGTAGGACTCTCTTCTCTGACCTGAGTCTCCTTTGGAACTCTGCAGGTTCT
+
B@ABB4AAFFFFGGGGFGGGGBGGEEGGEEHHHGGGCGF2EGGHHGGGEFGF5FGHHHHGEE@EGGGGGGGH3GHGGGEHAHHHGGGGGGGFCDG2FDHHHHHHGHHHHDFFGHHFGGGGHHHHHHHGHHFFHHGGGGGHGHHGEGGGGGGGGGGGGGGGGGFGGGFFFFFFFFFFFFFFFFFFFFFFFFFFFFFDFFFFFFFEDFFFFFFFFFFFFFFFFFFFFFFFFFFFFFFEBFFFFFFFFFFFFFF
@M05620:37:000000000-D9766:1:1101:18862:3389 1:N:0:36
ACCACACCTTCTACAATGAGCTGCGTGTGGCTCCCGAGGAGCACCCCGTGCTGCTGACCGAGGCCCCCCTGAACCCCAAGGCCAACCGCGAGAAGATGACCCAGGTGAGTGGCCCGCTACCTCTTCTGGTGGCCGCCTCCCTCCTTCCTGGCCTCCCGGAGCTGCGCCCTTTCTCACTGGTTCTCTCTTCTGCCGTTTTCCGTAGGACTCTCTTCTCTGACCTGAGTCTCCTTTGGAACTCTGCAGGTTCT
+
CCCCCCCCFFFFGGGGGGGFGGHHGFGGHGHGHGGGCGGGEHHHHGGGAEGFHHHHHHHGGGGGGGGGGGGHHHHGGGGHGHHHHGGGGGGGGGHHHG2FHBCH/<F<0??CFHH?@<<A<D<GG=0G<0C?G<AFCAEHFBGAGBGB9F/FF0FGEGAB:@FBBBFFCFFFFFFFFBFBF/BBB9:FFB9BFBAFFFAF99BFFFFBBBBBFFFBB/BFFFBB99:;BFBFFBFBBFBFF9/BFF.AFBB
@M05620:37:000000000-D9766:1:1101:23067:3420 1:N:0:36
AGTGCCAGCTCTCAATCGCACAGGGGACCCAGGGCCTGGCCCCTCCATCCAGAAAACCTATGACCTCACCCGCTACCTGGAGCACCAACTCCGCAGCTTGGCTGGGACCTATGTGAGTATCCAGCGTAGGAATCTGGGAGTTGGGGAGGAGTGAGGAGTTGGGGAAAGACAGTCCTAACCGTGGAGGGTTCTGGTAAATGATGGGGTGAGGAGGGGCTCTTTGGCTCCCACCAGTCCCCCTGTCTGGTCTA
+
ABAABFFFCFFFGGGGGGGGGCGGFGGGGGFHGGGGGGHHHHGHGGHHHHGHHHHHHGHGHHHHHHHHHHHGGGGGGHHGHHHHHHHHGHHHGG/EFHHHGHHFDGHHGHHHGHHHHHHHHHHHHGGDGGHHGHHHHHGGEHHHGGGGGGGHHHHHGGCGFHGCEGHHHHHHHHHHHGGHGGGAGGGGCFGGGGFGGFGGGGGGGGFFFFFFFFFFFFFFFFFEFFFFFFFFFFFFFFFFFFFFFBFFFF;
@M05620:37:000000000-D9766:1:1101:18923:3422 1:N:0:36
ACCACACCTTCTACAATGAGCTGCGTGTGGCTCCCGAGGAGCACCCCGTGCTGCTGACCGAGGCCCCCCTGAACCCCAAGGCCAACCGCGAGAAGATGACCCAGGTGAGTGGCCCGCTACCTCTTCTGGTGGCCGCCTCCCTCCTTCCTGGCCTCCCGGCGCTGCGCCCTTTCTCACTGGTTCTCTCTTCTGCCGTTTTCCGTAGGACTCTCTTCTCTGACCTGCGTCTCCTTTGGAACTCTGCAGGTTCT
+
ABAAABBBFFFFGGGGFGBAGGHHGGG24BFGFFFEAEEGCHHHHGGEAEGGEHFHHHGAEE0EGGGGGEEHHHHGGGGHGGHHHGGGGG<BCGHE1GFHGHHFGHH1?FFFGHHGCGGGHHHHGHHHHHHFHHGGGGGHCFHDHFGGGGGGGGGGGGG;99@?DBBFBBFFF/9BFFFFFFBF//BFFBFFF/BDFFFFFFF.AAFF9FBFFBBFFBB/BFFF.@9@DFFFFFFFFFF/BFBBBFFFFFB
@M05620:37:000000000-D9766:1:1101:19501:3483 1:N:0:36
AGTGCCAGCTCTCAATCGCACAGGGGACCCAGGGCCTGGCCCCTCCATCCAGAAAACCTATGACCTCACCCGCTACCTGGAGCACCAACTCCGCAGCTTGGCTGGGACCTATGTGAGTATCCAGCGTAGGAATCTGGGAGTTGGGGAGGAGTGAGGAGTTGGGGAAAGACAGTCCTAACCGTGGAGGGTTCTGGTAAATGATGGGGTGAGGAGGGGCTCTTTGGCTCCCACCAGTCCCCCTGTCTGGTCTA
+
ABAACFFFCFFFGGGGGGGGGGHHGGGGGGHGFEGGGGHHHHGHGGHHHHGHHGHHHGHHHHHHHFHHHHHGGGGGHHHHGHHHHHHHGHHHGGGGGHFHGHHGGGHHGHHHHHHHHHHHHHHHHGGGGGHHHHHHHHHGGHHHGGFGGGEFHHHHCFHHHHGGGGHGFHHHHHHHHHHHGGGGDGGGGGGGGGGGGGGGGGGGGGFFFFFFFFFFFFFFFFFFFFFFFFFFFFFFFFFFFFFFFFFFFFF
@M05620:37:000000000-D9766:1:1101:20223:3490 1:N:0:36
AGTGCCAGCTCTAATCGCACAGGGGGCCCCGGGCCTGGCCCCTCCAACCCGAAAACCTCGGACCCCACCCGCCACCAGGTGCACCCACTCCGCAGCTTGGCTGGGCCCTCTGTGCGTATCCAGCGTCGGAATCTGGGCGTTGGGGCGGCGTGCGGCGTTGGGGCAAGACAGTCCTAACCGTGGAGGGTTCTGGTAAATGATGGGGTGAGGAGGGGCTCTTTGGCTCCCACCAGTCCCCCTGTCTGGTCTAT
+
AAAAAFFC1CFFGG3AA1AEEFEAE0AEEG/EFGGA/FFA/E//AG11B?>>/E?CE0E/?>EG/??EEF/E//<B/B?111BFH/C/B0?//C<BG?0?GFFF//?<<.<GGGHFCCFHH0<<CEGGCGGGHFHHHHCGA@CA?B-9-@@@B@>@;@@@E@--;EEFFFFFFFEFFFF@BF@BFF?;AF/BFBFFFFFFFFFFB;>AAFFBF-@@;EB9BFFFFFAEFFFFFFFFFFF@FFFFFBFFFFF
@M05620:37:000000000-D9766:1:1101:19518:3491 1:N:0:36
AGTGCCAGCTCTCAATCGCACAGGGGACCCAGGGCCTGGCCCCTCCATCCAGAAAACCTATGACCTCACCCGCTACCTGGAGCACCAACTCCGCAGCTTGGCTGGGACCTATGTGAGTATCCAGCGTAGGAATCTGGGAGTTGGGGAGGAGTGAGGAGTTGGGGAAAGACAGTCCTAACCGTGGAGGGTTCTGGTAAATGATGGGGTGAGGAGGGGCTCTTTGGCTCCCACCAGTCCCCCTGTCTGGTCTA
+
BBABCFFFDFFFGGGGGGGGGGHHGGGGGGHHGGGGGGHHHHGHGGHHHHHHHHHHHGHHHHHHHHHHHHHGGGGGHHHHHHHHHHHHGHHHGGGGGHHHGHHGGGHHGHHHHHHHHHHHHHHHHGGGGGHHHHHHHHHGGHHHGGGGGGGHHHHHHGHHHHGGGGHHHHHHHHHHHHHHGGGGGGGGEGGGGGGGGGGGGHGGGGFFFFFFFFFFFFFFFHHFFFFFFFFFFFFFFFFFFFFFHFFFFFF
@M05620:37:000000000-D9766:1:1101:15663:3496 1:N:0:36
ACCACACCTTCTACAATGAGCTGCGTGTGGCTCCCGAGGAGCACCCCGTGCTGCTGACCGAGGCCCCCCTGAACCCCAAGGCCAACCGCGAGAAGATGACCCAGGTGAGTGGCCCGCTACCTCTTCTGGTGGCCGCCTCCCTCCTTCCTGGCCTCCCGGAGCTGCGCCCTTTCTCACTGGTTCTCTCTTCTGCCGTTTTCCGTAGGACTCTCTTCTCTGACCTGCGTCTCCTTTGGAACTCTGCAGGTTCT
+
BBBCCCCBFFFFGGGGGGGGGGHHFGGGHGHHHGGGGGGGGHEHHGGGGGGGHHHHHHHGGGGGGGGGGGGHHHHGGGGHGHHHHGGGGGGGGGHHHHHHHHHGFHHGHFHGGHHGGGGGHGHHHHHHHHHGHHGGGGGHGHHGHGGGGGGGGGGGGG--;AFFGGFFFFFFFFFFFFFFFFFFFFFFFFFFFFFFFFFFFFFFFFFFFFFFFFFFFEFFFFEB.:DCFFFFFFEFFFFFFFFFFFFFFFF
@M05620:37:000000000-D9766:1:1101:13987:3560 1:N:0:36
ACCACACCTTCTACAATGAGCTGCGTGGGGCTCCCGAGGAGCACCCCGTGCTGCTGACCGAGGCCCCCCTGAACCCCAAGGCCAACCGCGAGAAGATGACCCAGGTGAGTGGCCCGCTACCTCTTCTGGTGGCCGCCTCCCTCCTTCCTGGCCTCCCGGAGCTGCGCCCTTTCTCACTGGTTCTCTCTTCTGCCGTTTTCCGTAGGACTCTCTTCTCTGACCTGAGTCTCCTTTGGAACTCTGCAGGTTCT
+
1>>1AAAAFFF@BEGDFGAAG1EFG0B00ABEHG/EC//EFHHHCG/A/BEFFEHF10B>>@?/?E//>EEBFGFE/?ECCGHFHGGGGGCCGGHFGFHHHHHGACGHH<GGGHHGGGGGHHHHHHHHHHHGHHGGGGGHGGGGFGGGGGBGGGGGGGG@GGFFF@@F@@FFFFFFFFFFFFFFFFFFFFFFFF@FFFFFFFFFFFFFFFFFFFFFFFFFFFFFFFFFFFFFFFFFFFFFFFFFFFFFFFF
@M05620:37:000000000-D9766:1:1101:18682:3602 1:N:0:36
ACCACACCTTCTACAATGAGCTGCGGGTGGCTCCCGAGGAGCACCCCGTGCTGCTGACCGAGGCCCCCCTGAACCCCAAGGCCAACCGCGAGAAGATGACCCAGGTGAGTGGCCCGCTACCTCTTCTGGTGGCCGCCTCCCTCCTTCCTGGCCTCCCGGAGCTGCGCCCTTTCTCACTGGTTCTCTCTTCTGCCGTTTTCCGTAGGACTCTCTTCTCTGACCTGAGTCTCCTTTGGAACTCTGCAGGTTCT
+
AAAABABAFFFFGGGGGGGGGGH4E2AEECHHGFGGGGGCFHEHHGGGEDGEGHHGHHHG?FEEGEEGGGGGCEGGGGAGEEHHEGFCGCF?@DEBFH1FFFE/F>F<F1FAFGEG?DGGB0DGGGGCHGHCHFCGGFGGEFGGFFGGFG/CFFGFGD-9BF?BF9DFFFFFFFFFFFFFFFFFF/9FFFFFFFCAFFEFFFBAA.9FFFEFFFF9BFBF/9/BBF///9FFB/FFFF///9:/;9.AFF/
@M05620:37:000000000-D9766:1:1101:10838:3702 1:N:0:36
ACCACACCTTCTACAATGAGCTGCGTGTGGCTCCCGAGGAGCACCCCGTGCTGCTGACCGAGGCCCCCCTGAACCCCAAGGCCAACCGCGAGAAGATGACCCAGGTGAGTGGCCCGCTACCTCTTCTGGTGGCCGCCTCCCTCCTTCCTGGCCTCCCGGAGCTGCGCCCTTTCTCACTGGTTCTCTCTTCTGCCGTTTTCCGTAGGACTCTCTTCTCTGACCTGCGTCTCCTTTGGAACTCTGCAGGTTCT
+
BBBBBBBBFFFFGGGGGGAFGGGHGEGEGEAGHFGEEGGEGHGHHGGFGGGGHHHHHHHGGGGGGGGGGGGHHHHGGGGHGHHHHGGGGG<BCFHFHGHHGGHGEGG1?FGGGHF@DGGGHHHHGDHHGHHGHHFCGDFHGHHGHGGGGEGGGGGGGFA-;AFFGGFFFFFFFFFFFFFFFFFFFFFFFFFFFFFDFFFFFFFFB.FFFFFFFF/BFFFFFFFFACAFFFFFFFEFFFFFFFFFF/FFFFB
@M05620:37:000000000-D9766:1:1101:16473:3703 1:N:0:36
ACCACACCTTCTACAATGAGCTGCGGGTGGCTCCCGAGGAGCACCCCGTGCTGCTGACCGAGGCCCCCCTGAACCCCAAGGCCAACCGCGAGAAGATGACCCAGGTGAGTGGCCCGCTACCTCTTCTGGTGGCCGCCTCCCTCCTTCCTGGCCTCCCGGAGCTGCGCCCTTTCTCACTGGTTCTCTCTTCTGCCGTTTTCCGTAGGACTCTCTTCTCTGACCTGAGTCTCCTTTGGAACTCTGCAGGTTCT
+
A1A>AA11BFCFFGGFE1F1F1A1A0AAA0FGAFFA?EE/EHHHHGEAAAE/E1BGH0FE?EEGFE@EGEGHHCE/EEE?AEHGAFABC//</C<1?1GGHFHGE1FGG1FFFFACCGGGEHHGHFHGHHHGFHGGG.AAGGGFGBFGFBFF?FFEGAA;@-9BF@@F@@FFFFFFFFFFFFFFF/B/BFBFFF@FBFFEFFFFFFFFFFFFBFFEBFFFFFEF/-;FFFFFFFFFFFFFFEFFFFFAFFF
@M05620:37:000000000-D9766:1:1101:17103:3713 1:N:0:36
AGTGCCAGCTCTCAATCGCACAGGGGACCCAGGGCCTGGCCCCTCCATCCAGAAAACCTATGACCTCACCCGCTACCTGGAGCACCAACTCCGCAGCTTGGCTGGGACCTATGTGAGTATCCAGCGTAGGAATCTGGGAGTTGGGGAGGAGTGAGGAGTTGGGGAAAGACAGTCCTAACCGTGGAGGGTTCTGGTAAATGATGGGGTGAGGAGGGGCTCTTTGGCTCCCACCAGTCCCCCTGTCTGGTCTA
+
AA>ABFF4>FFFGGGGGGGGEGHHGCA22BFCA2EEFFHFG22AAAF551FGGHFHHDFH5BDGGDBGHAAFG>>FFFGFGGHGGG1GEGHHG/EEE3?BEHGEG/EGGHHGHHHHHHHHHHHHHC?EGDGHHHHHHHFGDG1G@C.CFGDGHGHH0DCGHHGG.EHFFHHHHHCGFHHHCFFCCG.DCACGFG;FFGGGGGGGFGADFFFEDFFFFAFF/FFFFBFFFFFFFFFFFFFDF.;FFFF/;BB
@M05620:37:000000000-D9766:1:1101:9434:3715 1:N:0:36
ACCACACCTTCTACAATGAGCTGCGTGTGGCTCCCGAGGAGCACCCCGTGCTGCTGACCGAGGCCCCCCTGAACCCCAAGGCCAACCGCGAGAAGATGACCCAGGTGAGTGGCCCGCTACCTCTTCTGGTGGCCGCCTCCCTCCTTCCCGGCCTCCCGGAGCTGCGCCCTTTCTCACTGGTTCTCTCTTCTGCCGTTTTCCGTAGGACTCTCTTCTCTGAACTGCGTCTCCTTTGGAACTCTGCAGGTTCT
+
BBBBBBBBFFFFGGGGGGGGGGHHGGGEGGHHHGGGGGGGGHHHHGGGGGGGHHHHHHHGGGGGGGGGGGGHHHHGGGGHGHHHHGGGGGGGGDHFHGGFHH//??G10?1FFHHGG-<->GF0DD0=GDBDGH--A.:;E/::/;;C/.:;A.AAE.;--=.;/@CDFB/FFFFFFFFFFFFBBBF/FBFFBF-;DBFFF.BAAFFF/BB//:;/:/;B/;/F/.D;D.FBBFFFBFBFF/FFB/FAFFF
@M05620:37:000000000-D9766:1:1101:9420:3726 1:N:0:36
ACCACACCTTCTACAATGAGCTGCGTGTGGCTCCCGAGGAGCACCCCGTGCTGCTGACCGAGGCCCCCCTGAACCCCAAGGCCAACCGCGAGAAGATGACCCAGGTGAGGGGCCCGCCACCTTTTGTGGGGGGCGCCTCCCCCCTTCCTGGCCTCCCGGGGGTGCGCCCTTTCTCACGGGTTCTCTCTTCTGCCGTTTTCCGTAGGACTCTCTTCTGTGACCTGTGTCTCCTTTGGAACTCTGGGGTTTCT
+
BBBBBBBAFFFFGGGGGGBFGFHHGEGBBEHHHFGFDGGGGHGHHGGFGEEGHHHHHHHGGGGGGGGGGGGHFHHGGGGHGHHHHGGGDD>BDGHFHHHHH2/????1?0?/A@>-@-<<CG00<0//;.:--9--;.DEE..-:9.9///.A/;..;9---;;A-@.-@BFFBF//.9-;;FFFB/;://///-;A/.//;:.;./;BFF/:9///;9/:/9;;:F9/;/;9/;/;;BF/;//.9:;;;/
@M05620:37:000000000-D9766:1:1101:20011:3756 1:N:0:36
AGTGCCAGCTCTCAATCGCACAGGGGACCCAGGGCCTGGCCCCTCCATCCAGAAAACCTATGACCTCACCCGCTACCTGGAGCACCAACTCCGCAGCTTGGCTGGGACCTATGTGAGTATCCAGCGTAGGAATCTGGGAGTTGGGGAGGAGTGAGGAGTTGGGGAAAGACAGTCCTAACCGTGGAGGGTTCTGGTAAATGATGGGGTGAGGAGGGGCTCTTTGGCTCCCACCAGTCCCCCTATCTGGTCTA
+
BB3AAFBF?FFFGGGFFGGGGGHEGGGE2EAAFAFECFHF2GGCEGGGHF3GBGFHHGCCGHBGHHHFHCCEEEEGHGHHHHHHHHHHGHHHGGGGGGHFGHHGGGHHGFHFHFHHHFFHFHHHHGADDGHHHGDGFBGFDGFHG?FCGGFGHHHHFG/<DGGCECHGFHHGHHGHGFGHG.CAFEGG.;AFFFGFFFFGGGFGGGFBFE9BDAB?BBEFFFFBFFFEFFFDAFFFFFEDB.;BFB/FFFF
@M05620:37:000000000-D9766:1:1101:20703:3758 1:N:0:36
ACCACACCTTCTACAATGAGCTGCGTGTGGCTCCCGAGGAGCACCCCGTGCTGCTGACCGAGGCCCCCCTGAACCCCAAGGCCAACCGCGAGAAGATGACCCAGGTGAGTGGCCCGCTACCTCTTCTGGTGGCCGCCTCCCTCCTTCCTGGCCTCCCGGAGCTGCGCCCTTTCTCACTGGTTCTCTCTTCTGCCGTTTTCCGTAGGACTCTCTTCTCTGACCTGCGTCTCCTTTGGAACTCTGCAGGTTCT
+
>33A>A3>4BBBBFGA5FBFFGHHGEFB42B2BBBA2EAEAGEFGGEEAABFBFFHGGFAE?CEFFGEGECFBGHEEEEGGHGHHGGGC@<BDGHEDGHHHHHHGHH1GHHGGHHGCCGGHHHHH0DGFHHGHHGGGFGHGHH.CFGGGGGGGFGGGGG;BB?FGGBFBBFFFFFBFFFFFFFFFFFFFFFFFFBFFFFFFFFFFFFFFFFFFFFFFFFFFFFF.BDBFFFFFFFFFFFFFFFEFFFFFFF
@M05620:37:000000000-D9766:1:1101:20709:3775 1:N:0:36
ACCACACCTTCTACAATGAGCTGCGTGTGGCTCCCGAGGAGCACCCCGTGCTGCTGACCGAGGCCCCCCTGAACCCCAAGGCCAACCGCGAGAAGATGACCCAGGTGAGTGGCCCGCTACCTCTTCTGGTGGCCGCCTCCCTCCTTCCTGGCCTCCCGGAGCTGCGCCCTTTCTCACTGGTTCTCTCTTCTGCCGTTTTCCGTAGGACTCTCTTCTCTGACCTGAGTCTCCTTTGGAACTCTGCAGGTTCT
+
CBBCCCCCFFFFGGGGGGGGGGHHGGGGHGHHHGGGGGGGGHHHHGGGGGGGHHHHHHHGGGGGGGGGGGGHHHHGGGGHGHHHHGGGGGGGGGHHHGFHHFHHEHBDG1FCFHHGGFFGHHHHGHGHHHHGHGCGGDGHGHHGHBGGFGGGGGGGFDCG?CFFFGFFFFFFFFFFFFFFFFFFFFFFFFFFFFFFFFFFFFFFFFFFFFFFFFFFFFFFFFFBFEFFFFFFFFFFFFEFFFFFFFFFFFF
@M05620:37:000000000-D9766:1:1101:18092:3791 1:N:0:36
AGTGCCAGCTCTCAATCGCACAGGGGACCCAGGGCCTGGCCCCTCCATCCAGAAAACCTATGACCTCACCCGCTACCTGGAGCACCAACTCCGCAGCTTGGCTGGGACCTATGTGAGTATCCAGCGTAGGAATCTGGGAGTTGGGGAGGAGTGAGGAGTTGGGGAAAGACAGTCCTAACCGTGGAGGGTTCTGGTAAATGATGGGGTGAGGAGGGGCTCTTTGGCTCCCACCAGTCCCCCTGTCTGGTCTA
+
ABABCFFFCFFFGGGGGGGGGGHC2EAGGGHHDFG2FFGGGHGHGGHHHFHHEHFHHGHFHHFHHFCHHHHGFEEGHHFHHHHHHHHHGHHHGFGGGHHHGGHGGGHHGGHHHHHHHGHHHHHHHGEGGGHHHHHHHHGGEHHHGGGGGGGHHHHHHGHHHHGGGGGHHHHHHHHHHHHHGCCFGGGGCFGGGGGGGGGGGFGGGGFFEFFFFFFFFFFFFFFFFFFFFFFFFFFFFFFFFFFFFFFFFFF
@M05620:37:000000000-D9766:1:1101:10677:3861 1:N:0:36
ACCACACCTTCTACAATGAGCTGCGTGTGGCTCCCGAGGAGCACCCCGTGCTGCTGACCGAGGCCCCCCTGAACCCCAAGGCCAACCGCGCGAAGATGACCCAGGTGCGTGGCCCGCTACCTCTTCTGGTGGCCGCCTCCCTCCTTCCTGGCCTCCCGGAGCTGCGCCCTTTCTCACTGGTTCTCTCTTCTGCCGTTTTCCGTAGGACTCTCTTCTCTGACCTGCGTCTCCTTTGGAACTCTGCAGGTTCT
+
AA>>AAA1BFCFBGGGDG1BFBHFGE0A00FGCABE0EE/AFCGHGG/AAFGFHFFHHFA/E?EG?EGGGECGFHGGEEHEEHHCFG/CC/<B?C/11?FCGGHFHH1CGGGCHHGGGGGHHHHHEGGFHHGHHCCCEFFGGFGGGGGGFFFFFFFGG@-;@FFF@@F@@FFFFFFFFFFFFFFFFFFFFFFFF@ABFFFFFFEFBFFFFFFFF/;BFBBBFFFF?F@FFFFFFFFBBFFFFFFFFFFFFB
@M05620:37:000000000-D9766:1:1101:17899:3866 1:N:0:36
ACCACACCTTCTACAATGAGCTGCGTGTGGCTCCCGAGGAGCACCCCGTGCTGCTGACCGAGGCCCCCCTGAACCCCAAGGCCAACCGCGAGAAGATGACCCAGGTGAGTGGCCCGCTACCTCTTCTGGTGGCCGCCTCCCTCCTTCCTGGCCTCCCGGAGCTGCGCCCTTTCTCACTGGTTCTCTCTTCTGCCGTTTTCCGTAGGACTCTCTTCTCTGACCTGAGTCTCCTTTGGAACTCTGCAGGTTCT
+
CCCCCCDDFFFFGGGGGGGGGGHHGGGEHGHHHGGGGGGGGHHHHGGGGGGGHHHHGHHGGGGGGGGGGGGHHHHGGGGHGHHHHGGGGGGGGGHHHGHHHHHHFFGDH?FFGHHGGGGGHGHHHHHHHHHGHHCGGGGHGHHGHGGGGGGGGGGGGDGGFGGGGGFFFFFFFFFFFFFFFFFFFFFFFFFFFFFFFFFFFFFFFFFFFFFFFFFFFFFFFFFFFFFFFFFFFFFEFFFFFFFFFFFFFFF
@M05620:37:000000000-D9766:1:1101:8967:3867 1:N:0:36
ACCACACCTTCTACAATGAGCTGCGTGTGGCTCCCGAGGAGCACCCCGTGCTGCTGACCGAGGCCCCCCTGAACCCCAAGGCCAACCGCGAGAAGATGACCCAGGTGAGTGGCCCGCTACCTCTTCTGATGGACGCCTCCATCCTTCCTGGCCTCCCGGAGATGCGCCCTTTATCACTGGTTCTCTCTTCTGCCGTTTTCCGTAGGACTCTCTTATCTGACCTGCGTCTCCTTTGGAACTATGCAGGTTCT
+
AAA?AAA>CFFFGFGG3G11F1FFGEEA0AFGCAFA0EEGFHHHHGGEEEFGGHGHHHHFEGCGGAEGGGGGHCHGGGGHCEHHHGG/CG/</CGFDGFHHCEGFHHFHHHGG0?CGG-<00=GHHHH00=C/C-;;GCH/0=;GHBG0CGFGGGGGGGG-9CFGGGGG@FE///;BFFFBFFFFFFFFFFFFB-ABFFFF?F-;BFFFFFFFFBFFFFFFF/9-;B@FFFFFF/;BF/F///BFF-;BFF
@M05620:37:000000000-D9766:1:1101:22181:3898 1:N:0:36
AGTGCCAGCTCTCAATCGCACAGGGGACCCAGGGCCTGGCCCCTCCATCCAGAAAACCTATGACCTCACCCGCTACCTGGAGCACCAACTCCGCAGCTTGGCTGGGACCTATGAGAGTATCCAGCGTAGGAATCTGGGAGTTGGGGAGGAGTGAAGAGTTGGGGAAAGACAGTCCTAACCGTGGAGGGTTCTGGTAAATGATGGGGTGAGGAGGAGCTCTTTGGCTCCCACCAGTCCCCCTGTCTGATATA
+
AA>>AFFFAFCFFFGGGGGGGGHCFEGE0EHCCGGGAEFH0GGHGGHHHHHH1GFHHGHHHH2GHGHFHHFEEEEGHFFGFGHHHHHHGHHHCGGEEHFHGBHGGGFHG0BFG2BBFGHHHGFHHGFG/EFDHHGGHGCEGGHHGGGGGCAGGF0==CDGHG-<E?CFFHHHH00<CGFHGBE@FEF?;.CFGGFGGGGGG09FEAA?EFEFBF-;;AFFFF/BFFFFFFFAFAFF/BF->EFFFF/;/;;
@M05620:37:000000000-D9766:1:1101:12399:3910 1:N:0:36
AGTGCCAGCTCTCAATCGCACAGGGGACCCAGGGCCTGGCCCCTCCATCCAGAAAACCTATGACCTCACCCGCTACCTGGAGCACCAACTCCGCAGCTTGGCTGGGACCTATGTGAGTATCCAGCGTAGGAATCTGGGAGTTGGGGAGGAGTGAGGAGTTGGGGAAAGACAGTCCTAACCGTGGAGGGTTCGGGTAAATGATGGGGTGAGGAGGGGCTCTTTGGCTCCCACCAGTCCCCCTGTCTGGTCTT
+
BBAABFFFBFFFGGGGGGGGGGHHGGGGGGHHGGGGGGHHHHGHGGHHHHHHHHHHHGHHHHHHHHHHHHHGGGGGHHHHHHHHHHHHGHHHGGGGGHHHGHHGGGHHGHHHHFH3BB?BGHFFG@?<BEGBFG1GHFFGGGHHGGGGG.EFCBHAC<G/DHGFGGEFHHEFCF0;GHHCFCC??CFGGFF-;A;AGB;FF/BFFF.@EFABDFFFF>EFF/F/B9BFEFFFFFFFFFFB-9;B9FB//9/
@M05620:37:000000000-D9766:1:1101:16047:3927 1:N:0:36
ACCACACCTTCTACAATGCGCTGCGTGTGGCTCCCGAGGAGCACCCCTTGCTGCTGACCGAGGCCCCCCTGAACCCCAAGGCCAACCGCGCGAAGATGACCCAGGTGCGTGGCCCGCTACCTCTTCTGGTGGCCGCCTCCCTCCTTCCTGGCCTCCCGGCGCTGCGCCCTTTCTCACTGGTTCTCTCTTCTGCCGTTTTCCGTAGGACTCTCTTCTCTGACCTGCGTCTCCTTTGGAACTCTGCAGGTTCT
+
A1>1AAA>BBCFGFGFGG1AE0EAEA0BA0GF1ABA/EEEGHHHHGG/FBGHGHHFHHH>>EEGGAEGGEECHCGGGGGHEEGHHG?<CC/<@CG?DGGFHFEGFGHBCFFGGHF@CGGGHHHHH0<GHHHFGHGC@BGGGGGGGGGGGGGFFFFGGGG-;;@@F;@F@@FFFFFFFFFFFFFFFFFFFFFFFB@BFFFFFFF?FFFFFFFFFF9FFE/:FF/BF-9@BFFFFFFFFFFFFEFFFFFABFB
@M05620:37:000000000-D9766:1:1101:16032:3942 1:N:0:36
ACCACACCTTCTACAATGCGCTGCGTGTGGCTCCCGAGGAGCACCCCGTGCTGCTGACCGAGGCCCCCCTGAACCCCAAGGCCAACCGCGAGAAGATGACCTACCCGCGAGGCCGGCTGCCTCTTCTGGCGGCCGCTTCCCTCCTTCCTGACCTCCCGGCGTTGCGCCCTTTCTCCCTGGTTCTCTATTCTGCCGTTTTCCGTAGGACCCTCTTTACTGCCCTGTGTATCCTTTGGAACTATGCAGCTTCT
+
>1>A>>A>BBBBFFBFGG1AEGGGGFGBFEGBBBBBAEAEFFABFEEABBBFGGGHEFGEEECGGGGEE>?B1FGEEEEGGE?FHFCGBC/>BCHBF<FGC110<<?/--><<E<--;-:.0::C00;;0-:-;9@-;BF-/9-9;9:/9/:/9;E?--9@99-99@A-@FFFF//99BEFFFFFF/;BF9BF/9:ABEFFF9--9:9--/9;9///9///-::/;///99BBF9/B9://;/:9//::/9
@M05620:37:000000000-D9766:1:1101:19356:3950 1:N:0:36
ACCACACCTTCTACAATGAGCTGCGTGTGGCTCCCGAGGAGCACCCCGTGCTGCTGACCGAGGCCCCCCTGAACCCCAAGGCCAACCGCTAGCAGTTGACCCAGGTGAGTGGCCCGTTACCTCTCCTCGGGGCCGCCTCCCTCCTTCCTTGCCTCCCTGATCTGCCCCTTTTCTCACTGGTTCTCTCTTCGGCCTTAGTCCGTTTTACTCTCTTCTCGGATCTGAGTCTGCTTTGCAACTCTGCAGGTTCC
+
CCCCCCCCFFFFGGGGGGGGGGHHGEGEGEHHHGGGGGGGGHHHHGGGFEGGHHHHHHHGGGGGGGGGGGGHHHHGGGGHGHHHHGGGGCG<22B2BB?22?/????G0F2/?0?//?.>1><100=0<.<<-A--A.;GGH/./;FG00C00;F.EB0/0;FFG0...=C9FG0B009/B0000;FF00..;A.000;B0..09.000;000;0:B.A:.;F000;B00;000B0;9B/0;0000:9;B0
@M05620:37:000000000-D9766:1:1101:21263:3958 1:N:0:36
AGTGCCAGCTCTCAATCGCACAGGGGACCCAGGGCCTGGCCCCTCCATCCAGAAAACCTATGACCTCACCCGCTACCTGGAGCACCAACTCCGCAGCTTGGCTGGGACCTATGTGAGTATCCAGCGTAGGAATCTGGGAGTTGGGGAGGAGTGAGGAGTTGGGGAAAGACAGTCCTAACCGTGGAGGGTTCTGGTAAATGATGGGGTGAGGAGGGGCTCTTTGGCTCCCACCAGTCCCCCTGTCTGGTCTA
+
AAAAAFFFBFFFGGGGGGGGGGHGGGGGGGHHGGGGDFHHHHGHGGHHHGGHFBGFHGHGHHGHHHHHHHHGGEGGHHHHGGHHHHHAGGHGFGGGGEGGGHHGGGGHGHHHHGHFDGHHFHHHHGGGC?GHHHHHGHFGDHHHGGACGGDGHGHHHGHHHHGGGDHHHHHGHHHHHHHHGGEGBGGGGGGGGFFGGGGGGGGGGGDFEFFFFFFFFFFFFFFFFFFFFFFFFFFFFFFFFFFFFFFFEFB
@M05620:37:000000000-D9766:1:1101:10433:4010 1:N:0:36
AGTACCAGCTCTCAATCGCACAGGGGACCCAGGGCCTGGCCCCTCCATCCAGAAAACCTATGACCTCACCCGCTACCTGGAGCACCAACTCCGCAGCTTGGCTGGGACCTATGTGAGTATCCAGCGTAGGAATCTGGGAGTTGGGGAGGAGTGAGGAGTTGGGGAAAGACAGTCCTAACCGTGGAGGGTTCTGGTAAATGATGGGGTGAGGAGGGGCTCTTTGGCTCCCACCAGTCCCCCTGTCTGGTCTA
+
>A1>AFF11BFFGDGGGGA1E?GCGGEAAAFHB0BA/BFG0GGHGGHFGHHH1FCGHGH1FG2GHFGHHGGGG>EGHHHHGHHHFH>GEG@FECC@/EFGGHHGGGHHGHHHHHHHGBGHFHHHHGGGGGGHHHHHHHCGGHHHGGCCGGFFGDGHCG/<DHGGGCHHHHFHHHHHHHHHGGG@GFGGAFGGGGFGGGGGGGGGG.B@FFFFFF@?@;EFFFFFFFFEEFFFFFFFFFFF@FFFFFFFFFF
@M05620:37:000000000-D9766:1:1101:16081:4057 1:N:0:36
ACCACACCTTCTACAATGAGCTGCGTGTGGCTCCCGAGGAGCACCCCGTGCTGCTGACCGAGGCCCCCCTGAACCCCAAGGCCAACCGCGAGAAGATGACCCAGGTGAGTGGCCCGCTACCTCTTCTGGTGGCCGCCTCCCTCCTTCCTGGCCTCCCGGAGCTGCGCCCTTTCTCACTGGTTCTCTCTTCTGCCGTTTTCCGTAGGACTCTCTTCTCTGAACTGAGTCTCCTTTGGAACTCTGCAGGTTCT
+
BAAABBBBFFFFGGGGGGGGGBGGGFGECEHHHEGGCGG2EGGHHGGGEGGEFFFHHHHGEE0EGEFFGGGHHHHGGGGHGHHHAFGGGCGG@/22222?FHF/F11?<GHGGHFCFCCGHHH0GD=DG0/..CCGG.EHEHFD/;9F00;FGFGGE?--?A.CF?=DF=FFFB/9F/;FFFFFFFF/FF//9B-9DFFFFF/..AB/BFFF/9BFFFFF/;/9/9://BFFFBFFF/FBFBBFFFF.BB9
@M05620:37:000000000-D9766:1:1101:11597:4069 1:N:0:36
AGTGCCAGCTCTCAATCGCACAGGGGACCCAGGGCCTGGCCCCTCCATCCAGAAAACCTATGACCTCACCCGCTACCTGGAGCACCAACTCCGCAGCTTGGCTGCGACATATGTGAGTATCCAGCGAAGGAATCTGGGAGTTGGGGAGGAGTGAGGAGTTGGGGAAAGACAGTCCTAACCGTGGAGGGATCTGGTAAATGATGGGGTGAGGAGGGGCTCTTTGGCTCCCACCAGTCCCCCTGTCTGGTCTA
+
AA>AAFF11BFFGGGGGGGGGGHHG000AEEF00BABF/GEHGHGCHFHEGGGHBGHF0BBGHHHFGFH00EF>>FHGFGGFHHHH0?EGHG?ECG>GBFFHHG//>B@CFHHHGHHHHHHDGHHG/>/CGFHHHHHH0/>0>F@C.-<<<C.00<<C;GG/-=::C.;GG/F0;FFFGG@.;ACCEG.;CBFG;FFB/9//BFFB-9-A?99-9=--;FFFFF/BFFE-FFEFFFFFFB--/;/BFB/;/
@M05620:37:000000000-D9766:1:1101:23565:4098 1:N:0:36
AGTGCCAGCTCTCAATCGCACAGGGGACCCAGGGCCTGGCCCCTCCATCCAGAAAACCTATGACCTCACCCGCTACCTGGAGCACCAACTCCGCAGCTTGGCTGGGACCTATGTGAGTATCCAGCGTAGGAATCTGGGAGTTGGGGAGGAGTGAGGAGTTGGGGAAAGACAGTCCTAACCGTGGAGGGTTCTGGTAAATGATGGGGTGAGGAGGGGCTCTTTGGCTCCCACCAGTCCCCCTGTCTGGTCTA
+
A1>1A1@1AFFFFGGFFGCFGCGAFGCGGEEHGEEE/FHFFHGGGGHHECAFBG1GFEHHHHEHHFFFHHGEEEEGHGGHHHHHHHHHGFHHGG/EEGHHGHHGGFFHGHHHHHGHH1GHHHHHHGGFCGGHHHHFHHHGCGDFGG.ACGGHHHHHGGGFHEGGFFHHHHHHHHHHHHGHG;C?AGGG:.CFGGFFGGGBFF9BAFF@FFFFFF?@@?FFFFFFFFF;AFFFFFFFFFFB@FFEFFFF/9;
@M05620:37:000000000-D9766:1:1101:11349:4136 1:N:0:36
GAGGCTGCTTTGGAAGAACACAAGAATGCACTCACACAACAGCGGACTATCTCCTATGCCGGCTGCCGCTAGAAAACAACATATGGTATTCCTTCGACTTGTGAAACAAACAAAATTTTTAAGAAATAGTGAACGTTTCATTACGACGTAGTTTAGGGTTGTGGACATTTAGTCCTAACCTTACAGGGTCCATGTGATTGCTGGGGTGATTCTTGGCTCGGAGGGTCCTCAGAGTCACCCGGTCTGGACTA
+
AAAAAAFAFFFFG1FGFGAG10BA0FFD1D1B0BG11BA00BB//A/AAFG1D1BBG1B1A/AE/B0>/>/B1B1B0>F??0B@2@2B22BBB2>?/?/?1B12BB10/</0/0011121/111101112@@210/0012>@21//////0.<1111<0<-...0<00000=<<0000<.000/00/.//;00;0;:0;0000/.-.-.09000;0//0--.;--;/9////://9//9-----9///-;/
@M05620:37:000000000-D9766:1:1101:20560:4148 1:N:0:36
AGTGCCAGCTCTCAATCGCACAGGGGACCCAGGGCCTGGCCCCTCCATCCAGAAAACCTATGACCTCACCCGCTACCTGGAGCACCAACTCCGCAGCTTGGCTGGGACCTATGTGAGTATCCAGCGTAGGAATCTGGGAGTTGGGGAGGAGTGAGGAGTTGGGGAAAGACAGTCCTAACCGTGGAGGGTTCTGGTAAATGATGGGGTGAGGAGGGGCTCTTTGGCTCCCACCAGTCCCCCTGTCTGGTCTA
+
AA11AF1FAFFFFGGBDFGEGEH0FGCGGCFHCFG/FFHCCHGHGGHHHABGE0FEHGHHHHHHHHHFHHH@?E/EHGGHFFGHHHH/E0BFE///E>B<EGFGFEHFGFFGBGHGHFFGHHHFHCBCGGBGGHFGHHCCEFGHCCECGGG<CGHHFCGCGFGGECHHHHHHHHHHHEGC99;@FE.AGG.CFGFFGGGFGGGGGGB@FFFFFB?@@;EFFFFBFFFFFFFFFFFF/FFF@FBFBFF:BF9
@M05620:37:000000000-D9766:1:1101:13747:4180 1:N:0:36
AGTGCCAGCTCTCAATCGCACAGGGGACCCAGGGCCTGGCCCCTCCATCCAGAAAACCTATGACCTCACCCGCTACCTGGAGCACCAACTCCGCAGCTTGGCTGGGACCTATGTGAGTATCCAGCGTAGGAATCTGGGAGTTGGGGAGGAGTGAGGAGTTGGGGAAAGACAGTCCTAACCGTGGAGGGTTCTGGTAAATGATGGGGTGAGGAGGGGCTCTTTGGCTCCCACCAGTCCCCCTGTCTGGTCTA
+
AAAAAFFBAFFFGGGEFGGAEEHAFEEGFDHHAGG?2FGFAGAGFGFHHGHFDFGCHGFHFFFHGGHHHHH>>/>EHEFH2BFHAFHAFBG3>///@3??AGFGGGHHGHHHHDHFHGGFHHHHHGGGGGHHHHHHHGFGGHHHCCECGFEGHHHFGGGHHFGGGGHHEHFHHHHHGHGHGGGBFEGGFGGGGGGGGGGGGFGFGGD?EFFFFFBBBBEF/FFFFFFFFFFFFFBFBFFFBFBFBFBFFFB
@M05620:37:000000000-D9766:1:1101:21404:4181 1:N:0:36
ACCACACCTTCTACAATGAGCTGCGTGTGGCTCCCGAGGAGCACCCCGTGCTGCTGACCGAGGCCCCCCTGAACCCCAAGGCCAACCGCGAGAAGATGACCCAGGTGGGTGGCCCGCTACCTCTTCTGGTGGCCGCCTCCCTCCTTCCTGGCCTCCCGGAGCTGCGCCCTTTCTCCCTGGTTCTCTCTTCTGCGGTTTTCCGTAGGACTCTCTTTTCTGCCCTGCGTCTCCTTTGGAACTCTGCAGGTTCT
+
BBCCABCBCFFFGGGGGGGGGGHHGEGB42BBFFFEDE2EDGGGHGGGGEFGFHGHHHHEGGFGGGGGGGGHFHHGGGGHGHHHHGGGGGFGGGGGHHBGH2FHGG=//?C-FHA<---</0<D<0=D0DGAHC-C-.;C./C.F0F/;F/F.0CE.E?9--.00-;D-CF00009/;FEF000000;90:9B--ADFAF0:9.;909//09B0000;00;.9..;.-.;9FFBF/B00090000;9F090
@M05620:37:000000000-D9766:1:1101:13199:4187 1:N:0:36
AGTGCCAGCTCTCAATCGCACAGGGGACCCAGGGCCTGGCCCCTCCATCCAGAAAACCTATGACCTCACCCGCTACCTGGAGCACCAACTCCGCAGCTTGGCTGGGACCTATGTGAGTATCCAGCGTAGGAATCTGGGAGTTGGGGAGGAGTGAGGAGTTGGGGAAAGACAGTCCTAACCGTGGAGGGTTCTGGTAAATGATGGGGTGAGGAGGGGCTCTTTGGCTCCCACCAGTCCCCCTGTCTGGTCTA
+
>>AAAFFFAFFFGFGGGAFAE2BFFEGGGGHHGEGGCFGFCHEGE?GAEGHHEFHHHGFCG35GHH3GHHFE>EEEFGFFHHHEF1EGFEHHGE/>EFHHE3FE?EGCEHHHBGDGHHHB2BGFBGC<B/FFBGHHHHGCFHFHGG.>CA<>.=GC0CHHGHG-EFG.G/:CC0CFHHFFGD.A.CABCAGBFF;FGGF0FBFFEFAB9F.BDD?<B?FFEF/9;FFEAF..EFFBFFFFBFFFFF/FFBF
@M05620:37:000000000-D9766:1:1101:10021:4197 1:N:0:36
ACCACACCTTCTACAATGAGCTGCGTGTGGCTCCCGAGGAGCACCCCGTGCTGCTGACCGAGGCCCCCCTGAACCCCAAGGCCAACCGCGAGAAGATGACCCAGGTGAGTGGCACGCTACCTCTTCTGGTGGCCGCCTCCCTCCTTCCTGGCCTCCCGGAGCTGCGCCCTTTATCACTGGTTCTCTCTTCTGCCGTTTTCCGTAGGACTCTCTTCTCTGACCTGAGTCTCCTTTGGAACTCTGCAGGTTCT
+
AAA1AAAAFFFFAFGEEGG1F1A1AAAEGCHHAFAAEAEEGHHHHBAEAAECHDFGFFGGGGGGEE>EGGGGHFE/EGEC>FHF<<?<C@C@/<?11<DGHGC?F1FHH1FFG01CGF?-01FGBGHHB<CE.GGGGCA../:./0</0;/..;FEGG-@-AABBGGG@<FF///;FFFF/:FBFFFFFFFFEF9BBFFFFFFFB-BFFFBFFFBBFBFFFFF-F-;FFBFFFB////://9;FF/--9BF
@M05620:37:000000000-D9766:1:1101:21411:4200 1:N:0:36
ACCACACCTTCTACAATGAGCTGCGTGTGGCTCCCGAGGAGCACCCCGTGCTGCTGACCGAGGCCCCCCTGAACCCCAAGGCCAACCGCGAGAAGATGACCCAGGGGAGGGGCCCGCTACCTCTTCTGGTGGCCGCCTCCCTCCTTCCTGGCCTCCCGGAGCTGCGCCCTTTCTCACTGGTTCTCTCTTCTGCCGTTTTCCGTAGGACTCTCTTCTCTGACCTGAGTCTCCTTTGGAACTCTGCAGTTTCT
+
BBACCCCCFFFFGGGGGGGGGGHHFEGGHGHHHGGGGGGGGHHHHGGGGGGGFHHHHHHGGGGGGGGGGGGHHHHGGGGHGHHHHGGGGGGGGGHHHH2GHB/?//<//-><CCCC@<-:/0:GC;;G0;CAG.@D?AEGE/FAFBFB0CBFFFFG.E;9;=.BBCFFCFFE0;FFB0F/;B9BBFFFFF0090-AFFEFB?B?DABF/BF0BFFFF009;BB;//;;BFFFF0B/:BFFF0BF9F0;F9;
@M05620:37:000000000-D9766:1:1101:9799:4239 1:N:0:36
ACCACACCTTCTACAATGAGCTGCGTGTGGCTCCCGAGGTGCACCCCGTGCTGCTGACCGAGGCCCCCCTGAACCCCAAGGCCAACCGCGAGAAGATGACCCAGGTGAGTGGCCCGCTACCTCTTCTGGTGGCCGCCTCCCTCCTTCCTGGCCTCCCGGAGCTGCGCCCTTTCTCACTGGTTCTCTCTTCTGCCGTTTTCCGTAGGACTCTCTTCTCTGACCTGAGTCTCCTTTGGAACTCTGCAGGTTCT
+
AA3ABAABFFFFEGGD54FGFDGFABEEF2GHHGF2EEGAAFHHHGGGE1ECFDFHGHHGGGCGEGCGGGGHHHEEGGGEGHHE/?EEG@CDB<F111?GHHEA/?GHH<?FFCGGGGGGEHHHFGHHDDFDHFGC@DDHEHHGECGFFGG?FF9EGD?BG?FFGGGFB?FFEFFFFFFFBFFFFFFEFFFFFF?FFFFFFFFA.?FFFFFFFFFFBF9F/B/.BFBFFFFFFFF///F/BFFFF/.AFFF
@M05620:37:000000000-D9766:1:1101:20186:4263 1:N:0:36
AGTGCCAGCTCTCAATCGCACAGGGGACCCAGGGCCTGGCCCCTCCATCCAGAAAACCTATGACCTCACCCGCTACCTGGAGCACCAACTCCGCAGCTTGGCTGGGACCTATGTGAGTATCCAGCGTAGGAATCTGGGAGTTGGGGAGGAGTGAGGAGTTGGGGAAAGACAGTCCTAACCGTGGAGGGTTCTGGTAAATGATGGGGTGAGGAGGGGCTCTTTGGCTCCCACCAGTCCCCCTGTCTGGTCTA
+
AB>AAFFFCFFFGGGFGGGAFCHCGGEEDDHHFGGEEGHHFHGHGGHHHGHHGHHHHGHHHHHHHHHHHHHGG>EGHHHHBGHHHHFFGHHGAFCGGFGHGHHGGGHHGHHHHHHGHHHHHHHHHGGGGGHHHHHHGGHGGHHEGGGGGGEHHHHHCFFHHGGGFGHHHHHHHHHHHHHHGGGGGGGGFGFGGGFGGGGGGGGGGGFFFFFFFFFFFFFFFFFFFFFFFFFFFFFFFFFFFFFFFFFFFFF
@M05620:37:000000000-D9766:1:1101:14112:4282 1:N:0:36
ACCACACCTTCTACAATGAGCTGCGTGTGGCTCCCGAGGAGCACCCCGTGCTGCTGACCGAGGCCCCCCTGAACCCCAAGGCCAACCGCGAGAAGATGACCCAGGTGAGTGGCCCGCTACCTCTTCTGGTGGCCGCCTCCCTCCTTCCTGGCCTCCCGGAGCTGCGCCCTTTCTCACTGGTTCTCTCTTCTGCCGTTTTCCGTAGGACTCTCTTCTCTGACCTGAGTCTCCTTTGGAACTCTGCAGGTTCT
+
AABBAABACFFFGFGGGGGGGGHHGGGB4EHHHFGEDEGEFHHHHGGGGGGGGHHHFGHGGFFGGGGGGGGEBGHGGGGHGHHHFGGGDGGGGGHGHHHHHCFFFHHHHFGGGHHGGGGGHGHHHHHHHHHGHHGGGGGHGHHGHGGGGFGGGGGGGFGGGGGGGGFFFFFFFFFFFFFFFFFFFFFFFFFFFFFFFFFFFFFFDFEFFFFFFFFFFFFFFFFFBFFFFFFFFFFFFFFFFFFFFFFFFFF
@M05620:37:000000000-D9766:1:1101:7683:4299 1:N:0:36
ACCACACCTTCTACAATGAGCTGCGGGTGGCTCCCGAGGAGCACCCCGTGCTGCTGACCGAGGCCCCCCTGAACCCCAAGGCCAACAGCGAGAAGATGACCCAGGTGGGTGGCACGACACCTCTTCTGGAGGCTGCCTCCCTCCTTCCTGGCCTCCCGAAGATGCGCCCTTAATCACTGGTTCTCTCTTCTGCCGTTTTCCGTAGGACTATCTTACATGACCTATGACTCCTTTGGAACTCTGCAGGTTCT
+
1AA1AAAAFFFFDGGGFGGAA1A1E0AAEAHH1BAAEEGGGHHHHGGGGAEFHFG1G>0E@EEGG//>EGG0G1<?EG<///F<<</0B<>///<?1<11<FAG/F1/</<-001..-<-.<<<==0=00;.:..;.00:.//;/00/90;AA0.9A..;-.00;@F.99F/9/;:9BF-/99FF//BFBF/BF--;/EFBBFF--/;/9B9////////BF//////;//;//;//9:/;;BFF/-9;FB
@M05620:37:000000000-D9766:1:1101:13825:4305 1:N:0:36
AGTGCCAGCTCTCAATCGCACAGGGGACCCAGGGCCTGGCCCCTCCATCCAGAAAACCTATGACCTCACCCGCTACCTGGAGCACCAACTCCGCAGCTTGGCTGGGACATATGTGAGTATCCAGCGCAGGAATCTGGGAGTTGGCGAGGAGTGAGGACTTGGCGAAAGACAGTCCTAACCGTGGAGGGTTCTGGTAAATGATGGGGTGAGGAGGGGCTCTTTCGCTCCCACCAGTCCCCCTGTCTAGTCTA
+
>A>AAFFCAFFFG1FGGGCCEGHGGGG00AFGF0E//AFG0GGGGGH1FGHF1FEGHEH1FH2GHHFHHHGGGEEEHHHFFGHFFHHHGG1FEEEE>BFGGF1//EFH/GHGGH2GHFG1BFGHHG/BCCGHHHHHGHCFEHHG1A<C-AE<CGHHG.<<0</;ACGGHHHHGGGGGGGGGECABAB-;:FFFG0CFGGFF/FF-AA@EFFFBF@<@9EF/;/;A-:9ABFFFFFFBFFB@AFFF/9BFFF
@M05620:37:000000000-D9766:1:1101:10715:4364 1:N:0:36
AGTGCCAGCTCTCAATCGCACAGGGGACCCAGGGCCTGGCCCCTCCATCCAGAAAACCTATGACCTCACCCGCTACCTGGAGCACCAACTCCGCAGCTTGGCTGGGGCCTATGTGAGTATCCAGCGGAGTACTCTGGGAGTTGGGGAGGAGTGAGGAGTTGGGGAAAGACAGTCCTAACCGTGGAGGGTTCTGGTAAATGATGGGGTGAGGAGGGGCTCTTTGGCTCCCACCAGTCCCCCTGTCTGGTCGA
+
3>>ABFFFBFFFGGGGGAFCACGHFEGFGF2BFEEGE2BFAFF1EEFHDF3BAG3FBEFFHFGFFGH3FF1FEE>EG3FBFGHFGGHHGGHHFG?EE?FH/GG/?///<F2B2BBDD33BF2@DGD/>>/01@F1?1?GFE01>->.A-..<CG0CGFCGHG-AEDF.GHCC;FBB00/;DGEF.;;;EFG0FFF0B0/;//:/9.;@AFFFA9-9@D?/;B//9BBEAB?...;/BB.9-.;/;9;/;-;
@M05620:37:000000000-D9766:1:1101:18820:4372 1:N:0:36
AGTGCCAGCTCTCAATCGCACAGGGGACCCAGGGCCTGGCCCCTCCATCCAGAAAACCTATGACCTCACCCGCTACCTGGAGCACCAACTCCGCAGCTTGGCTGCCACCAATGTGAGTGTCCAGCGTAGGAATCTGGGAGTTGGGGAGGAGTGAGGAGTTGGGGAAAGACAGTCCTAACCGTGGAGGGTTCTGGTAAATGATGGGGTGAGGAGGGGCTCTTTGGCTCCCACCAGTCCCCCTGTCTGGTCTA
+
>A>>AFFFAFFFG4FFGGFCFFHCGGFE2EGHFEG?2FGH2FFGGGHHGFHHBHFBFGF3BF5GHGHHHHHGG>FGHHHHFGHHHH1FFGHHAE?E>?BFG3F//0?BF/?2GFHGFH2BB3B2GG/CC/@GHHHHHFAF<FGGGCFDGA.><=GHH.<<GHGGGGHHHHHHHHHHGHHF?CEBGGGGEFGGGG;FFGGGGFFGGDADFF./9DF-;;;BFFFFFFFE?FFFFF9B99ED=E/FBF/9;/F
@M05620:37:000000000-D9766:1:1101:13077:4401 1:N:0:36
ACCACACCTTCTACAATGAGCTGCGTGTGGCTCCCGAGGAGCACCCCGTGCTGCTGACCGAGGCCCCCCTGAACCCCAAGGCCAACCGCGAGAAGATGACCCAGGTGAGTGGCCCGCTACCTCTTCTGGTGGCCGCCTCCCTCCTTCCTGGCCTCCCGGAGCTGCGCCCTTTCTCACTGGTTCTCTCTTCTGCCGTTTTCCGTAGGACTCTCTTCTCTGACCTGCGTCTCCTTTGGAACTCTGCAGGTTCT
+
BBBBBBB3BBCFGGGGGG5FGGHHGFGB4EGGGAFF2EEEDHHHHGGEAFFGDHGHHHGAFC?EGGGGGGFHHHHGGGGHGHHHHGGGGG<BDGHEFHHHHHHHGHH1FGHGGHHGGGGGHHHHHHHHHHHGHHGGGGGHGHHGHGGGGGGGGGGGGGG-;BGGGGBFBBFFFFFFFFFFFFFFFFFFFFFFFFBFFFFFFFFFFFFFFFFFFFFFFFFFFFFF.@FBFFFFFFFFFFFFFFFFFFFFFFF
@M05620:37:000000000-D9766:1:1101:16987:4403 1:N:0:36
ACCACACCTTCTACAATGAGCTGCGTGTGGCTCCCGAGGAGCACCCCGTGCTGCTGACCGAGGCCCCCCTGAACCCCAAGGCCAACCGCGAGAAGATGACCCAGGTGAGTGGCCCGCTACCTCTTCTGGTGGCCGCCTCCCTCCTTCCTGGCCTCCCGGAGCTGCGCCCTTTCTCACTGGTTCTCTCTTCTGCCGTTTTCCGTAGGACTCTCTTCTCTGACCTGAGTCTCCTTTGGAACTCTGCAGGTTCT
+
BBBCABCCFFFFGGGGGGGGGGHHGFGEHGHHHGGGGGGGGHHHHGGGGGGGHHHHFGHGGGGGGGGGGGGHGHGGGGGHGHHHGGGGGGGGGGHHHHHHFCG/FGGBC1?FGGG@DGCCHHHHGFHH<0CDG.@FGGGHGHHGHG0F0BBFGBFGG.A@-C.0CDADFFFFFF09BFFF0FFFFFFF9FFFFFF..BEBFFBFAABFFFFFBFFFF9FFBFF/B/BFF090000BFBBFBFF0F0A.0;B
@M05620:37:000000000-D9766:1:1101:16656:4413 1:N:0:36
AGTGCCAGCTCTCAATCGCACAGGGGACCCAGGGCCTGGCCCCTCCATCCAGAAAACCTATGACCTCACCCGCTACCTGGAGCACCAACTCCGCAGCTTGGCTGGGACCTATGTGAGTATCCAGCGTAGGAATCTGGGAGTTGGGGAGGAGTGAGGAGTTGGGGAAAGACAGTCCTAACCGTGGAGGGTTCTGGTAAATGATGGGGTGAGGAGGGGCTCTTTGGCTCCCACCAGTCCCCCTGTCTGGTCTA
+
>>3>AFFFBFFFFFGFGGGGGGGHGGGGGGHHGGEEDACGHHGHGGHHHHHHHFHHHGHHHHHHHHHHHHHGGGGGHHHGHHGHHHGGGHHHGGGGGGHHGHHGGGHHGHHHHHHHHGHHHHHHHGEGGGHHGHHHHHHGEHHHGGGGGGGFGHHHHGHHHHGGGGHHHHHHHHHHHHHHGCCFGGGG;FFGGGBFGGGGGGGGGGFFFFFFFFFFFFFFFFFFFFFFFFFFFFFFFFFFFFFFFFFFFFF
@M05620:37:000000000-D9766:1:1101:17075:4493 1:N:0:36
ACCACACCTTCTACAATGAGCTGCGTGTGGCTCCCGAGGAGCACCCCGTGCTGCTGACCGAGGCCCCCCTGAACCCCAAGGCCAACCGCGAGAAGATGACCCAGGTGAGTGGCCCGCTACCTCTTCTGGTGGCCGCCTCCCTCCTTCCTGGCCTCCCGGAGCTGCGCCCTTTCTCACTGGTTCTCTCTTCTGCCGTTTTCCGTAGGACTCTCTTCTCTGACCTGAGTCTCCTTTGGAACTCTGCAGGTTCT
+
BBCCBCCAFFFFGFGGGGGGGGHHGEGECEHHHGGGGGGGDHGHHGGGGGGGGHGHGGHGGGGGGGGGGGGHGHHGGGGHGHHHHGGGGGGGGGHGHHHHHHHGGGGGHGHGGHHGGGGGHHHHHHHHHHHGHHGGGGGHGHHGHGGGGGGGGGGGGGGFFGGGGGFFFFFFFFFFFFFFFFFFFFFFFFFFFFFFFFFFFFFFFFFFFFFFFFFFFFFFFFFFFFFFFFFFFFFFFFFFFFFFFFFFFFF
@M05620:37:000000000-D9766:1:1101:24375:4498 1:N:0:36
AGTGCCAGCTCTCAATCGCACAGGTGTCCCCGCCCGTGCCGCCTACAGCTCTCACGCCTGAACGCCAACCACCGACCATGATCACCAATTCCGCCTTTTGGCTGGCAACTATGCGAGTATCCAGCGTAGGAATCTGGGAGTTGGGGAGGAGTGAGGAGTTGGGGAAAGAAAGTCCTAACCGTGGAGGGTTCTGGTAAATGATGGGGTGAGGAGGGGCTCTTTGGCTCCCACCAGTCCCCCTGTCTGGTCTA
+
A>>>AFF11CFFGBGFGG1EG000B11BFF0A0AAAA//B//AA/AF1B1B1BG1/0AB/01B0B>F/?E//>//>EG11B2B>FB1?B1BFF?/</1BB/1B?//B1?0B221//B<FFBFD?CC<A?CFHHFGEGHGE<01<-CGG@CECCGG.CCGHFGGGA.9.B./9;BBB0CF.;;C@B.AA9.9BBFBB;B:////9-;-9A?-/-9>?;@-;//BBFEF--BF-A-BF/B-;--///;:9B/;
@M05620:37:000000000-D9766:1:1101:11756:4543 1:N:0:36
ACCACACCTTCTACAATGAGCTGCGTGTGGCTCCCGAGGAGCACCCCGTGCTGCTGACCGAGGCCCCCCTGAACCCCAAGGCCAACCGCGAGAAGATGACCCAGGTGAGTGGCCCGCTACCTCTTCTGGTGGCCGCCTCCCTCCTTACTGGCCTCCCGGAGCTGCGCCCTTTCTCACTGGTTCTCTCTTCTGCCGTTTTCCGTAGGACTCTCTTCTCTGACCTGAGTCTCCTTTGGAACTCTGCAGGTTCT
+
BBBBBBBBFFFFGGGGGGGGGFHHGAABGEHHFGGEGGGGGHHHHGGGGFGGHHHFHHHGCEFGG?EGGGGCHFHGGGAGC/FGHG/<BDFCCGFHDG2<FFHCFHG1??D/FCG->AF<GHHDHHH00=/CCHFGGD.:C/CFFF0:9FFAA09...:-@BGGGG-;-@/;/FFFFFFFFFFFFEFFFFFFFFCFDFFFFFFF:AFF/BF/BFFFFFFFFFBF/.BFFFF9BFFFBFBFFFFFFFF.BF/
@M05620:37:000000000-D9766:1:1101:19575:4572 1:N:0:36
AGTGCCAGCTCTCAATCGCACAGGGGACCCAGGGCCTGGCCCCTCCATCCAGAAAACCTATGACCTCACCCGCTACCTGGAGCACCAACTCCGCAGCTTGGCTGGGACCTATGTGAGTATCCAGCGTAGGAATCTGGGAGTTGGGGAGGAGTGAGGAGTTGGGGAAAGACAGTCCTAACCGTGGAGGGTTCTGGTAAATGATGGGGTGAGGAGGGGCTCTTTGGCTCCCACCAGTCCCCCTGTCTGGTCTA
+
CCABBFFFCFFFGGGGGGGGGGHGGGGGGGHHGGGGGGHHGHGHGGHHHGHHHHHHHGHHHHHHHHHHHHHGGEGGHHHHHHHHHHHHGHHHGGGGGHHHGHHGGGHHGHHHHHHHHHHHHHHHHGFGGGHHHHHHHHHGGHHHGGGGGGGHHHHHHGHHHHGGGGHHHHHHHHHHHGHHGGGGGGGGEGGGGGFGGGGGGGGGGGFFFFFFFFFFFFFFFFFFFFFFFFFFFFFFFFFFFFFFFFFFFFB
@M05620:37:000000000-D9766:1:1101:19884:4581 1:N:0:36
ACCACACCTTCTACAATGAGCTGCGTGTGGCTCCCGAGGAGCACCCCGTGCTGCTGACCGAGGCCCCCCTGAACCCCAAGGCCAACCGCGAGAAGATGACCCAGGTGAGTGGCCCGCTACCTCTTCTGGTGGCCGCCTCCCTCCTTCCTGGCCTCCCGGAGCTGCGCCCTTTCTCACTGGTTCTCTCTTCTGCCGTTTTCCGTAGGACTCTCTTCTCTGACCTGAGTCTCCTTTGGAACTCTGCAGGTTCT
+
BBBCABCBCFFFGGGGGGGGGGHHGFGB4EHFGGGEEGEGDGEHHGGGDFEGHGFHHHGEGGGGGGGGGGGGGHHGGGGHGHHHHFFFDFCGGGHGFHHHHHHHGHHHH<GFGHHGGGGGHHHHHHHHHHHGHHGGGGGHGHHGHGGGGGGGGGGGGGGGFGGGGGFFFFFFFFFFFFFFFFFFFFFFFFFFFFCDFFFFFFFFFFFFFFFFFFFFFFFFFFFFFFFFFFFFFFFFFFFFFFFFFFFFFFF
@M05620:37:000000000-D9766:1:1101:13922:4588 1:N:0:36
AGTGCCAGCTCTCAATCGCACAGGGGACCCAGGGCCTGGCCCCTCCATCCAGAAAACCTATGACCTCACCCGCTACCTGGAGCACCAACTCCGCAGCTTGGCTGGGACCTATGTGAGTATCCAGCGTAGGAATCTGGGAGTTGGGGAGGAGTGAGGAGTTGGGGAAAGACAGTCCTAACCGTGGAGGGTTCTGGTAAATGATGGGGTGAGGAGGGGCTCTTTGGCTCCCACCAGTCCCCCTGTCTGGTCTA
+
>ABABFFBBFFFG4GGGFFGGFGHFEEGGEGHGEEFAFGHGHGGGGHHHGFGEHFHHGGHHHHHHHFFHHHEGFEGHHGHFHF11FG?EGH@E/EEFB?GGHBFEEGHGHHHHGHHHDGHHHHHHG/CF?GHGHFGHHHGAGHHGGGCDDEFGHHHHFGCHHGGGGHHBCGHGHFHHHFHGDECDGGG:9FGFGFGFFFFGBF0A?AFFFFFFFFFAFFFFFFBFFFFEFFFFFFF/9EFAFBBFFFF9BB
@M05620:37:000000000-D9766:1:1101:22842:4619 1:N:0:36
AGTGCCAGCTCTCAATCGCACAGGGGACCCAGGGCCTGGCCCCTCCATCCAGAAAACCTATGACCTCACCCGCTACCTGGAGCACCAACTCCGCAGCTTGGCTGGAACCTATGTGAGTATCCAGCGTAGGAATCTGGGAGTTGGGGAGGAGTGAGGAATTGGGGAACGACCGTACTGACCGTGGAGGGTTCTGGTAAATGATGGGGTGAGGAGGGGCACTTTAGCTCCCACCAGACCCCCTGTCTGGCCTA
+
AA>AAFFF@FFFG4GGFGGGGGBHGGEG2AGGFGGG2AGH2BEHGGHHFHHHBGFHHGHHHHBHHHHHHHHGGEFGHHHHGGHHHHHGEFHGFEEGEEHH/3BF?0?BF0BBGDGF11B?222?F/?/</11@1><100//0FF/CF@D.C<.0<C0/<<D/.-.:.:.;-::?DA09;/99.-99;-;;.0;CFFBBB9////;DDBFFFF.A>BB-;;BF/9:;BBFFFFEF.;A..@B?BFFFF/AFF
@M05620:37:000000000-D9766:1:1101:10499:4628 1:N:0:36
AGTGCCAGCTCTCAATCGCACAGGGGACCCAGGGCCTGGCCCCTCCATCCAGAAAACCTATGACCTCACCCGCTACCTGGAGCACCAACTCCGCAGCTTGGCTGGGACCTATGTGAGTATCCAGCGTAGGAATCTGGGAGTTGGGGAGGAGTGAGGAGTTGGGGAAAGACAGTCCTAACCGTGGAGGGCTCTGGTAAATGATGGGGTGAGGAGGGGCTCTTTGGCTCCCACCAGTCCCCCTGTCTGGTCTA
+
AAAAAFF@AFFFGFGGGGCAECHHGG?AEEGG22BE2FHHGHGEGGH5GGCGFHHCGGH3BGFHHHHHHFFEGEFGHDFH?FHHHH11EB3BEG@>EFGHCFCFEGHCEHGFFFGFG1FHHHHHHGECDGGFFGHHGHFGGFGHC@FCG.CFC0<C<E<CGBDC.ACFBGCCHHFHGEHHG.CB?9AB.9CBFFFGGEFFGGEFGDFB.FAFFD?---./9FFBFFF.ABFFFFFFFFFFBFFFFFFFFF/
@M05620:37:000000000-D9766:1:1101:11203:4634 1:N:0:36
AGTGCCAGCTCTCAATCGCACAGGGGACCCAGGGCCTGGCCCCTCCATCCAGAAAACCTATGACCTCACCCGCTACCTGGAGCACCAACTCCGCAGCTTGGCTGGGACCTATGTGAGTATCCAGCGTAGGAATCTGGGAGTTGGGGAGGAGTGAGGAGTTGGGGAAAGACAGTCCTAACCGTGGAGGGTTCTGGTAAATGATGGGGTGAGGAGGGGCTCTTTGGCTCCCACCAGTCCCCCTGTCTGGTCTA
+
AA>>AFFFACFFGGGGGG2AE2GAF?AE2AGHAEEDAFEH2AEFEDGHHFGHGGFCGGHHDEDGHFHHHHHG0>EEHHFGFFGHHHGGGFHHEEEGEFFFGHHEEEHHGFHHHHHHHH2GHFGHHGAEGGHHHGHHHHHGGHHF?DFDGGC>GGHHCDGHGHCGGGHHHHGHHHHHHHHHGGEBDGGGCFAFGGFGGGGGGGGGGGFBFFFFFFBBBBFFFFFFF/FFFFFFFFFFFFFFBFFFFFFFFFF
@M05620:37:000000000-D9766:1:1101:24364:4639 1:N:0:36
ACTGCACCTTATAAATCGCACACGTCTGACCTCCCGTGACCGCTCACTATCTCCTATTCCGTCTTCTTCTTGAAACAAAGAAAAACAGAGAGAAGATGAGAGGTCTGATCCCTCTGCTTGTGACCGCGGAACTTCTTCCTTGGCTCCCGGCGGTGCGTCCGTTCTCACTGGTTCTCTTTTGTGCTGTTTTCCGTCGGACTAGCGACTATAGCATGGGTAAGCTTGGGACTTAGGGAGGGTCTGGATGGAAA
+
1>1>AB@BCF1B3BB3AEFEFC00BA0B1AGHGHGG000A1AAAFG1DE1DGD1BB2BBDBB00/D21DDABFFGHFFG00BBBC?>00B0?EFG111@11B>10>B1211>>0>111110122B<////</11>21>112?1011//?/---<--@.--;;0:.<;00;/0009;009;0;/000;00/09;9.----9;//--;9-//////:-;//////99-:9-;////-/9---/-/////-//9
@M05620:37:000000000-D9766:1:1101:8939:4647 1:N:0:36
AGTGCCAGCTCTCAATCGCACAGGGGACCCAGGGCCTGGCCCCTCCATCCAGAAAACCTATGACCTCACCCGCTACCTGGAGCACCAACTCCGCAGCTTGGCTGGGACCTATGTGAGTATCCAGCGTAGGAATCTGGGAGTTGGCGAGGAGTGAGGAGTTGGGGAAAGACAGTCCTAACCGTGGAGGGTTCTGGTAAATGATGGGGTGAGGAGGGGCTCTTTGGCTCCCACCAGTCCCCCTGTCTGGTCTA
+
>>3>AFF4AFFFGFGGGCF2E2B4AEEAABFG2AEAAAGHCGEHGGHHHGHHBCBBGGF3GH5GHHFHHHGGE>>FHGHHFFHAFHCGEGHFEDEEEFFGGHC//EGF/FFFHHHHHGHDFHHHGG/BFGEFHHHHGHFGGGFF1C@CCFCGGDGHC.<C0=-:CDGHBHHHHHHHHGHG?CEGDEG-:CFGGG0CFFGFFFFGEFFAFFFFFFFFFFFF/F/:;/9.AFFFFFFFFFFFFAFFF/B/BF/
@M05620:37:000000000-D9766:1:1101:19749:4651 1:N:0:36
AGTGCCAGCTCTCAATCGCACAGGGGACCCAGGGCCTGGCCCCTCCATCCAGAAAACCTATGACCTCACCCGCTACCTGGAGCACCAACTCCGCAGCTTGGCTGGGACCTATGTGAGTATCCAGCGTAGGAATCTGGGAGTTGGGGAGGAGTGAGGAGTTGGGGAAAGACAGTCCTAACCGTGGAGGGTTCTGGTAAATGATGGGGTGAGGAGGGGATCTTTGGCTCCCACCAGTCCCCCTGTCTGGTCTA
+
AA>>AF5FBFFFGDGGGAFGEEHADEEEEFHHFGGGGEGHFHGHGGEHFHHFHFFGHGHHHHHHHGGHHHHGGEEGHHHGFEHHHHHHGBHHFDEEE3BGGFHG//FGGHHHHHHHHHHHHFHGHGGDCGHGHHHHHG<FGGHHGG<->CCFHHHHFGHHHHGGEGHHHHHHHFHHGHHHGGGGGGGGAFF0CFFGGGGGGGGGGGFBFEFFFFBB.AEFFFFEF/BEFFFFFFFFFFFFBFFFFB9BFF/
@M05620:37:000000000-D9766:1:1101:18295:4660 1:N:0:36
ACCACACCTTCTACAATGAGCTGCGTGTGGCTCCCGAGGAGCACCCCGTGCTGCTGACCGAGGCCCCCCTGAACCCCAAGGCCAACCGCGAGAAGATGACCCAGGAGAGTGGCCCGCTACCTCTTCTGGTGGCCGCCTCCCTCCTTCCTGGCCTCCCGGAGCTGCGCCCTTTCTCACTGGTTCTCTCTTCTGCCGTTTTCCGTAGGACTCTCTTCTCTGACCTGCGTCTCCTTTGGAACTCTGCAGGTTCT
+
BBBBBBBAFFFFGGGGGGGGGCHHGAEBAAGHFFGECFGGGHHHHGGGGGGGGHGFHHHG?ECGGGGGGGGFHHHGGGEHEEHHHGEEGG/<@GHEFHFGFGEGG/?/?FGFGFHC-@FGHHHGHHHHHHHGHHGGGGDGGHHGGGGGGFGGGGGGG.A9ADGGGFFFFFFFFFFFFFFFBFFFFFFFFFFFFFFADFFFFFFFFFFFFFFFFFFFF/;BFF/;.@ADDFFFFFEFFFFFFFFFFFFFFFF
@M05620:37:000000000-D9766:1:1101:8704:4683 1:N:0:36
ACCACACCTTCTACAATGAGCTTCGTGTGGCTCCCGAGGAGCACCCCGTGCTGCTGACCGAGGCCCCCCTGAACCCCAAGGCCAACCGCGAGAAGATGACCCAGGGGAGGGGCCCGCTACCTCTTCTGGTGGCGGCCTCCCTCCTTCCTGGCCTCCCGGGGCTGCGCCCTTTCTCACTGGTTCTCTCTTCTGCCGTTTTCCGTAGGACTCTCTTCTCTGACCTGATTCTCCTTTGGAACTCTGCAGGTTCT
+
ABB3AABBFFFFGGGGFGGGGCFHGFFA4AF2AFFGGGGEGHHGHGEEEFGGF3BGGHFGG?@EGG/>EGEGF3GEGEEHCAHHHGGC@D/</C01FD1<F<GG//////<>@DDDCDGGBGHHHHCG0;G.C-;A?EGGG/CDFBFG009FGFFE.:>-9--.;9BFBBFFFFBB9/BFFBB//9;FF/B//B-AFF.FB.B.../9;///BBFF/;FFFFF;///9/;9BFF//9FB//;9/9;9ABF/
@M05620:37:000000000-D9766:1:1101:10508:4701 1:N:0:36
ACCACACCTTCTACAATGCGCTGCGTGTGGCTCCCGAGGAGCACCCCGTGCTGCTGACCGAGGCCCCCCTGAACCCCAAGGCCAACCGCGCGAAGATGACCCAGGTGCGTGGCCCGCTACCTCTTCTGGTGGCCGCCTCCCTCCTTCCTGGCCTCCCGGAGCTGCGCCCTTTCTCACTGGTTCTCTCTTCTGCCGTTTTCCGTAGGACTCTCTTATCTGACCTGCGTCTCCTTTGGAACTCTGCAGGTTCT
+
BBBBBBB3BBCFGGGGGG4AEEGGGGGA2BGFGBBE2EEEDHGHHGG0EEEGEHHHHHH0>E?FGGGGGGGHGHHGGGGHGHHHHGGGGG/>CGG?FGHGHHEHGHH1AFGCGH<@DGCGHHHHHCHHECGDFHC@@EGG?BFGGGGGFGGGGGGGGGB9@-;FFBBFBBFFEFFFFFFFBFFFFFFFFFFFFFBAFFEFFFFFFFFFFFFFFF/;FFFFFFFF.BFBFFFFFFFFFFFFFFFFFFFFFFF
@M05620:37:000000000-D9766:1:1101:13258:4801 1:N:0:36
AGTGCCAGCTCTCAATCGCACAGGGGACCCAGGGCCTGGCCCCTCCATCCAGAAAACCTATGACCTCACCCGCTACCTGGAGCACCAACTCCGCAGCTTGGCTGGGACCTATGTGACTATCCAGCGGACTAATCGGGGAGTCGGGGAGGAGTGAGGAGCTGGGGAAACACAGTCATAACCGTCGAGCGTTCCGGTAAACGAAGGGGTGAGGAGGGGCTCTTTGACTCCCACCAGTCCCCCTGTGTGGTCTA
+
AAAAAFF11CFFGGGGGCCFEEGHGCEEGGGHG0EG/AFGFHGAEGH1FHCFGFFH0FGBFGFGHGEFHF0EE>EEF1GFHHHHHHFHGBDGGEEEEEHF/GHE</00?F11<22222B1B0BFF@////01?1///><-C0<-<<@@@.;/:C0;GC.9C9.;CFG/;;.;BF00;;9/AG.9-;--;A---;---//:---99-A@-FFFB----@9///9//;/;--9-9-BBFF----;/;--://:
@M05620:37:000000000-D9766:1:1101:21482:4823 1:N:0:36
ACCACACCTTCTACAATGAGCTGCGTGTGGCTCCCGAGGAGCACCCCGTGCTGCTGACCGAGGCCCCCCTGAACCCCAAGGCCAACCGCGAGAAGATGACCCAGGTGAGTGGCCCGCTACCTCTTCTGGTGGCCGCCTCCCTCCTTCCTGGCCTCCCGGAGCTGCGCCCTTTCTCACTGGTTCTCTCTTCTGCCGTTTTCCGTAGGACTCTCTTCTCTGACCTGAGTCTCCTTTGGAACTCTGCAGGTTCT
+
BABBBBBBFFCFGGGGGGGGGGHHGGGEFFHGHGGGDGGGGHHHHGGGGGGGHGHHHHHGGGEGGGGGGGGHHHHGGGGHGHHHHGGGGGGGGGHHHHHHHHHHGHHHHHHGGHHGGGGGHGHHHHHHHHHGHHGGGGGHGHHGHGGGGGGGGGGGGGG?GAGGGGFFFFFFFFFFFFFFFFFFFFFFFFFFFFFDFFFFFFFFFFFFFFFFFFFFFFFBFFFFBFFFFFFFFFFFFFFFFFFFFFFFFFF
@M05620:37:000000000-D9766:1:1101:8991:4881 1:N:0:36
GAGGCTGCTTTGGAAGAAACTCATAGATTACTGCAACAGTTCCCCCTGGACCTGGGAAAGATTCTTGCCCGGCTTACATAAGCTGAAATAACTGCCAATGCTCGTCAACCACCAACTCCAGGTTCCGATAACAGCCTAACGCATTAAAAGAGTCCAGGAAACAAGCGCTATCAAGCTAGTCATCTCTTCTGCAGCTCTCCTCAGGCCTCAATTCAATAACTACCATATCTTTTACTTTTAACTAGCAACTC
+
A>AABBFAFFFFGGGGGGFGG4F5FD5A6D45DGHGHH25D5D32A2A22BF2B222B1B335BA55BB310AA03BG5@F5BFC33B5@BFBGHF3BB@BD31>??13B????F/33BBF3BB3?///>/1B10?0BB0?/<?/@@1@1/0?<<11????FGH0..-.-.<1>0<<000===<=DB==0=<0:;//;:/0/::/:.:C/;000900;90009;0000;;00;;0;C00;0;000;;B./0
@M05620:37:000000000-D9766:1:1101:10559:4883 1:N:0:36
GAGGATGCGGTGGAGGAAACTCCTCGATAAGTGGAACAAGTTGGGAGAAATCTGGATGATTTTATTTTTATGTTGAATGAAGGTGAAAACACTGCCCCTTATCCCATGAAAAGAAAACGAAAGAAAAAAAAAAAAAAAGAAGGAAAAAAAAAAAAAAACAAGAAAAAAAAAAAGGAAAAACAAAAAACAAAAAGAGACAATAAAAAGAGAAAAAACACCGAACCACAACTGAACATTTGAACAGTAACAGC
+
>1>>1BBB11>1E11AA00B1BBF00B00AB2D11B1BA0121AA///011DD21BA112DAD21A221/DA2D22222BBB11111D10/BBBB0/?/>1B11@1101@110/0000////?00BFB>/<////---.../..<//<-----------9---;/----9----9-//;---9---------9---9---//////----//9----------;-----//////;///////////99/-
@M05620:37:000000000-D9766:1:1101:12073:4902 1:N:0:36
ACCACACCTTCTACAATGAGCTGCGTGTGGCTCCCGAGGAGCACCCCGTGCTGCTGACCGAGGCCCCCCTGAACCCCAAGGCCAACCGCGAGAAGATGACCCAGGTGAGTGGCCCGCTACCTCTTCTGGTGGCCGCCTCCCTCCTTCCTGGCCTCCCGGAGCTGCGCCCTTTCTCACTGGTTCTCTCTTCTGCCGTTTTCCGTAGGACTCTCTTCTCTGACCTGAGTCTCCTTTGGAACTCTGCAGGTTCT
+
CCCCCCCCFFFFGGGGGGGGGGHHGGGEHGHHHGGGGGGGGHHHHGGGGGGGHHGHHHHGGGGGGGGGGGGHGHHGGGGHGHHHHGGGGGGGGGHHHHHHHHHHC?GHHFGGGHHGGGGGGHHEHGHFHGHGFHGGGGGHGHHGHFGGGGGGGGGGGD?@FGGGGGFFFFFFFFFFFFEFFFFFFFFBFFFFFBBAAFFFFFFFBDFFFFFFFFFFFFFFFFF/<BFFFFFFFF0BBFFFF0:FFBFAFFF
@M05620:37:000000000-D9766:1:1101:12210:4903 1:N:0:36
AGTGCCAGCTCTCAATCGCACAGGGGACCCAGGGCCTGGCCCCTCCATCCAGAAAACCTATGACCTCACCCGCTACCTGGAGCACCAACTCCGCAGCTTGGCTGGGACCTATGTGAGTATCCAGCGTAGGAATCTGGGAGTTGGGGAGGAGTGAGGAGTTGGGGAAAGACAGTCCTAACCGTGGAGGGTTCTGGTAAATGATGGGGTGAGGAGGGGCTCTTTGGCTCCCACCAGTCCCCCTGTCTGGTCTA
+
>A>>>DFFBFFFGAGFGGF2E?GAFEEEGGFHCFGEFGHHHHGHGGHHHGGHHHHHHGHHHFHHHBGHHHHFG>EEHHHHFGHHHHHGFHHF>FCGEHFHFHHGGGHHGHHHHHHHHHHHHHHHHGGGGGHHHHHHHHFGGHHHGGFGGGGGHHHHFGHHHHGGGGHHHHHHHHHHHHHHGGGGEGGGCFFGGGFGGGGGGGGGGGDFFFFFFFFFFFFFFFFFFFFFFFFFFFFFFFFFFFFFFFFFFFF
@M05620:37:000000000-D9766:1:1101:17913:4905 1:N:0:36
ACCACACCTTCTACAATGAGCTGCGTGTGGCTCCCGAGGAGCACCCCGTGCTGCTGAACGAGGCCCCCCTGAACCACAAGGCCAACCGCGAGAAGATGACCCAGGTGAGCGGCCAGCTAAATCTTCTGATGGCAGCCTCACTCCTTCATGGCCTCCCGGAGATGCGCCCTTTCTCACTGGTTATCTCTTCTGCAGTTTTCCGTAGGACTCTCTTCTATGACCTGCGTCTCCTTTGGAACTAAGCAGGTTCT
+
>11>AAAAFFF1ABGABBFDFAB1A0ABFAGH1F0AEEEEFHGHHGGGAABFGFBGH11FEG@GEEEFGGGFHFE0FGCB>EFEF//<><B@/<FGGHHH1<E/F?F101>>CC-FFFH11<=FHHBH0=DFG/<CGHC/.=GBGHB00;G.CGHHGGCG--/0;=ECA-;CF0;0CF0CCCFFFFFBFFFFF/FBFFFFFFFFFFFFFF/;BFF//;:BFFFF--;@ABFFFF/9///;//;;:9--/9;
@M05620:37:000000000-D9766:1:1101:22954:4946 1:N:0:36
ACCACACCTTCTACAATGAGCTGCGTGTGGCTCCCGAGGAGCACCCCGTGCTGCTGACCGAGGCCCCCCTGAACCCCAAGGCCAACCGCGAGAAGATGACCCAGGTGAGTGGCCCGCTACCTCTTCTGGTGGCCGCCTCCCTCCTTCCTGGCCTCCCGGAGCTGCGCCCTTTCTCACTGGTTCTCTCTTCTGCCGTTTTCCGTAGGACTCTCTTCTCTGACCTGAGTCTCCTTTGGAACTCTGCAGGTTCT
+
CCCCCCCCFFFFGGGGGGGGGGHHGGGEHGHHHGGGGGGGGHHHHGGGFGGGHHHHHHHGGGGGGGGGGGGHGHHGGGGHGHHHHGGGGGGGGGHHHHHHHGHHGHHHHHHGGHHGGGGGHHHHHHHHHHHGHHGGGGGHGHHGHGGGGGGGGGGGGGGAFGGGGGFFFFFFFFFFFFFFFFFFFFFFFFFFFFFFFFFFFFFFFFFFFFFFFFFFFFFFFFFFBFFFFFFFFFFFFFFFFFFFFFFABFF
@M05620:37:000000000-D9766:1:1101:16693:4958 1:N:0:36
AGTGCCAGCTCTCAATCGCACAGGGGACCCAGGGCCTGGCCCCTCCATCCAGAAAACCTATGACCTCACCCGCTACCTGGAGCACCAACTCCGCAGCTTGGCTGGGACCTATGTGAGTATCCAGCGTAGGAATCTGGGAGTTGGGGAGGAGTGAGGAGTTGGGGAAAGACAGTCCTAACCGTGGAGGGTTCTGGTAAATGATGGGGTGAGGAGGGGCTCTTTGGCTCCCACCAGTCCCCCTGTCTGGTCTA
+
ABBBCFFFCFFFGGGGGGGGGGHHGGGGGGHHGGGGFGHGHHGHGGHHHHHHHHHHHGHHHHHHHHHHHHHGGGGGHFGHHHHHHHHHGHHHGGGGGGHHGHHGGGHHGHHHHHHHHHHHHHHHHGEGGGHHHHHHHHHGGHHHGGGGGGGHHGHHHGHHHHGGGGHHHHHHHHHHHHHHGGGGGGGGCFFGGG;FGGGGGGGGGGFFFFFFFFFFFFFFFFFFFFFFFFFFFFFFFFFFFFFFFFFFFFF
@M05620:37:000000000-D9766:1:1101:12123:4961 1:N:0:36
ACCACACCTTCGACAATGAGCTGCGTGTGGCTCCCGAGGAGCACCCCGTGCTGCTGACCGAGGCCCCCCTGAACCCCAAGGCCAACCGCGAGAAGATGACCCAGGTGAGTGGCCCGCTACCTCTTCTGGTGGCCGCCTCCCTCCTTCCTGGCCTCCCGGAGCTGCGCCCTTTCTCACTGGTTCTCTCTTCTGCCGTTTTCCGTAGGACTCTCTTCTCTGACCTGCGTCTCCTTTGGAACTCTGCAGGTTCT
+
111>A>1>BC11AAE11BABGGAFEAEA00BBGFAB///AAGHHHGAEAEEGFAGHEFHEFGC@>E@>EEGHFHH/EGGFGHHHHGGGGG>CGGHEHHHHHHHHGHHFHHHGGHHGGGGGHHHHHHHHHHHGHHGGGGGHGGGGGGGGGGGGGGGGGGG@@AGGF@@F@@FFFFFFFFFFFFFFFFFFFFFFFF@FFFFFFFFFFFFFFFFFFFFFFFFFFFFFA@F@FFFFFFFFFFFFFFFFFFFFFFF
@M05620:37:000000000-D9766:1:1101:19510:4963 1:N:0:36
ACCACACCTTCTACAATGAGCTGCGTGTGGCTCCCGAGGAGCACCCCGTGCTGCTGACCGAGGCCCCCCTGAACCCCAAGGCCAACCGCGAGAAGATGACCCAGGTGAGTGGCCCGCTACCTCTTCTGGTGGCCGCCTCCCTCCTTCCTGGCCTCCCGGAGCTGCGCCCTTTCTCACTGGTTCTCTCTTCTGCCGTTTTCCGTAGGACTCTCTTCTCTGACCTGAGTCTCCTTTGGAACTCTGCAGGTTCT
+
CCCCCCCCFFFFGGGGGGGGGGHHGFGEFGHHHGGGGGGGGGHHHGGGGGGGHHHHGHHGGGGGGGGGGGGHGHGGGGGHGHHHHGGGGGGGGGHGHGGHHHHFFHHHHGHGGHHGGGCGHHFHHHHGFHGGHHGGGGGHGHHGHGGFCFGGGGGGGDCFADGGGGFFFFFFFFFFFFFFFFFFFFFFFFFFFFFFFFFFFFFFFBBFFFFFFFFFFFEFFFFBFBFFFFFFFFFFFFFFFFFFFFFFFFB
@M05620:37:000000000-D9766:1:1101:12132:4978 1:N:0:36
ACCACACCTTCTACAATGAGCTGCGTGTGGCTCCCGAGGAGCACCCCGTGCTGCTGACCGAGGCCCCCCTGAACCCCAAGGCCAACCGCGAGAAGATGACCCAGGTGAGTGGCCCGCTACCTCTTCTGGTGGCCGCCTCCCTCCTTCCTGGCCTCCCGGAGCTGCGCCCTTTCTCACTGGTTCTCTCTTCTGCCGTTTTCCGTAGGACTCTCTTCTCTGACCTGAGTCTCCTTTGGAACTCTGCAGGTTCT
+
AA>>AABBFFFFGGGGGGFGGFBGGGEA42FFHGFGGEEE2FEFHGAGAEEEDD3BBGAE000>FG/EGE1BGHCEG?//?FGHEGGGCCGG/AF2G2?FGFA//??1<?DCFHHGGC@DHHHHGHFD<DCDGHGGGGGHGHHGGFFGGFCFFFGFG.9@-AFCFGFFFFFFFFFFFFFB;F;BFFFFFFFEFF-9DFFFFFFF..;FFFFFFFFFFBF/FFF9FFFFFFFFFF/BFFFFFFBFFBFFBFB
@M05620:37:000000000-D9766:1:1101:7067:4992 1:N:0:36
AGTGCCAGCTCTCAATCGCACAGGGGACCCAGGGCCTGGCCCCTCCATCCAGAAAACCTATGACCTCACCCGCTACCTGGAGCACCAACTCCGCAGCTTGGCTGGGACCTATGTGAGTATCCAGCGTAGGAATCTGGGAGTTGGGGAGGAGTGAGGAGTTGGGGAAAGACAGTCCTAACCGTGGAGGGTTCTGGTAAATGATGGGGTGAGGAGGGGCTCTTTGGCTCCCACCAGTCCCCCTGTCTGGTCTA
+
AAAABFFCAFFFGGGGGGGFGFGHGGGEEGHHGAFGEFHHFHGHGGGHHHHHGGGHHGHEHHHHHHHGHHHGGFFGHHHHHHHHEHHHGFHHG?EGGHHHGHHGA/GHGHHHHHHHHHHHHHHHHGGGGGGHHHHHHHCGDHHHCGGGFFEHHHHHGFHHHF-DGGHHHHHHHHGHHHHHGFGGDGGGAFGGGGFGGGGGGGGGGDFFFFFFFADFFFFFFFFFFFFFEFFFFFFFFFFFFFFFFF/BFFB
@M05620:37:000000000-D9766:1:1101:19087:5002 1:N:0:36
AGTGCCAGCTCTCAATCGCACAGGGGACCCAGGGCCTGGCCCCTCCATCCAGAAAACCTATGACCTCACCCGCTACCTGGAGCACCAACTCCGCAGCTTGGCTGGGACCTATGTGAGTATCCAGCGTAGGAATCTGGGAGTTGGGGAGGAGTGAGGAGTTGGGGAAAGACAGTCCTAACCGTGGAGGGTTCTGGTAAATGATGGGGTGAGGAGGGGCTCTTTGGCTCCCACCAGTCCCCCTGTCTGGTCTA
+
BBAABFFFBFFFGGGGGGGGGAG4BF2EEEHHFEGG2FGHFHGGGGHHHAGHGHC2FEHH5GEHHEHHHHHFGEEGHHFFCFGHHHFHGBGHAEEFCHHHGGHGGGHHGHHHHHHHHHHHHHHHHGDGGGHHHHHHHHFGGHHHGGGGGGEGHHHHGGHHHHGGGGHHHHHHHHHHHHHHGGEGGGGGFGGGGGCGGGGGGGGGGGFFFFFFFFFFFFFFFFFFFFFFFFFFFFFFFFFFAFFFFFFFFFF
@M05620:37:000000000-D9766:1:1101:23047:5011 1:N:0:36
ACCACACCTTCTACAATGAGCTGCGTGTGGCTCCCGAGGAGCACCCCGTGCTGCTGACCGAGGCCCCCCTGAACCCCAAGGCCAACCGCGAGAAGATGACCCAGGTGAGTGGCCCGCTACCTCTTCTGGTGGCCGCCTCCCTCCTTCCTGGCCTCCCGGAGCTGCGCCCTTTCTCACTGGTTCTCTCTTCTGCCGTTTTCCGTAGGACTCTCTTCTCTGACCTGAGTCTCCTTTGGAACTCTGCAGGTTCT
+
BCCBBCCCFFFFGGGGGGGGGGHHGGGEFGHHHGGGGGGGGHGHHGGGEGGGHHHHHHHGGGGGGGGGGGGHGHHGGGGHGHHHHGGGGGGGGGHHHHHHHHHHFHHHFGHGGHHGGGGGHGHHHHHHDHHGHHGGGGGHGFHGHGGGGFFGFG?EGFGAGCFGGGFFFFFFFFFFFFFFFBFFFFFFFFFFFFFFFFFFFFFFFFFFFFFFFFFFFFFFFFFFFFFFFFFFFFFFFFFFFFFFFFFFFFF
@M05620:37:000000000-D9766:1:1101:20208:5017 1:N:0:36
ACCACACCTTCTACAATGAGCTGCGTGTGGCTCCCGAGGAGCACCCCGTGCTGCTGACCGAGGCCCCCCTGAACCCCAAGGCCAACCGCGAGAAGATGACCCAGGTGAGTGGCCCGCTACCTCTTCTGGTGGCCGCCTCCCTCCTTCCTGGCCTCCCGGAGCTGCGCCCTTTCTCACTGGTTCTCTCTTCTGCCGTTTTCCGTAGGACTCTCTTCTCTGACCTGAGTCTCCTTTGGAACTCTGCAGGTTCT
+
BABAABBACFFFGGGGGGGGGFHBGEEB4EGGHGGFCGFGDHFGHGGGDEFGGHHHHHHGGGFGGGGGGGGHFHHGGGGHEGHHHGGGGGCC@GHGHGHHHHHHGHHGHHHGGHHGGGGGHHHGHHGHHHHGHHGGGGDHGHHGHGGGGGGGGFGGGGG@DGGGGGFFFFFFFFFFFFFFFFFFFFFFFFFFFFFFFFFFFFFFFFFFFFFFFFFFFFFFFFFF/FFFFFFFFFFFFFFFFFFFFFFFFFF
@M05620:37:000000000-D9766:1:1101:21886:5032 1:N:0:36
ACCACACCTTCTACAATGAGCTGCGTGTGGCTCCCGAGGAGCACCCCGTGCTGCTGACCGAGGCCCCCCTGAACCCCAAGGCCAACCGCGAGAAGATGACCCAGGTGCGTGGCCCGCTACCTCTTCTGGTGGCCGCCTCCCTCCTTCCTGGCGTCCCGGTGCTGCGCCCTTTCTCTCTGGTTCTCTCTTCTGCGGTTTTCCGTAGGACTCTCTTCTCTGACCTGCGTCTCCTTTGGAACTCTGCAGGTTCT
+
BAAABBAABFFFGGGFFG5BGAFCEAA2AAGCFAFG?EG2EGHFGGG?AAE15F3BAG300E0EG1EEG>11BEGGG/?GF/GHEGAEGC<</?<?1<1<1?/GGG11/F//-<.-->A-C00000=0D0/..C---...:;9./00/00;.-.9-.;--;-/;9-9.9-////;///9//://9///;//9/--.-.;/9.9.;D/////////:BFB/9//9.-.;.9B///////;//9/B/;FA9//
@M05620:37:000000000-D9766:1:1101:22322:5058 1:N:0:36
AGTGCCAGCTCTCAATCGCACAGGGGACCCAGGGCCTGGCCCCTCCATCCAGAAAACCTATGACCTCACCCGCTACCTGGAGCACCAACTCCGCAGCTTGGCTGGGACCTATGTGAGTATCCAGCGTAGGAATCTGGGAGTTGGGGAGTAGTGAGGAGTTGGGGAAAGACAGTCCTAACCGTGGAGGGTTCTGGTAAATGATGGGGTGAGGAGGGGCTCTTTGGCTCCCACCAGTCCCCCTGTCTGGTCTA
+
ABAAAFFFBFFFGGGGGGGGGGHFGGGGGGHHGGGGGGHHGHGHGGHHHHHHHHHHHGHHHHGHHHHHHHHGGEGGHHHHFGHHHHFGFHHGAFGGGGHHGGHGGGHHGHHHEHHGHHHHHHHHHGGGGGHHHHHHGHGGGHHHGGGGGGGHHHHHGGHHHHGGGDHGHHHHHHHHHHHHGGGGGGGGEGGGGGGGGGGGGGGGGGGFFFFFF?FFFFFFFFFFFFFFFFFFFFFFFFFFFFFFFFF/;BB
@M05620:37:000000000-D9766:1:1101:15148:5110 1:N:0:36
AGTGCCAGCTCTCAATCGCACAGGGGACCCAGGGCCTGGCCCCTCCATCCAGAAAACCTATGACCTCACCCGCTACCTGGAGCACCAACTCCGCAGCTTGGCTGGGACCTATGTGAGTATCCAGCGTAGGAATCTGGGAGTTGGGGAGGAGTGAGGAGTTGGGGAAAGACAGTCCTAACCGTGGAGGGTTCTGGTAAATGATGGGGTGAGGAGGGGCTCTTTGGCTCCCACCAGTCCCCCTGTCTGGTCTA
+
ABAABFFFCFFFGGGGGGGGGGHHGGGGGGHHGGGGGGHHFHGHGGHHHHGHGHGHHGGHHHFHHHHHHHHGGFGGHHGHHHHHHHHHGHHHGGGGGHHHGHHGGGHHGHHHHHDHHHHHHHHHHGEGGGHHHHHHHHHGGHHHGGGGGGGGHHHFGGHHHHGGGGHHHHHHHHHHHHHHGGGGGEGGCFGGGGCGGGGGGGGGGGFFFFFFFFF;FDFFFFFFFFFFFFFFFFFFFFFF;FFFFFF/BFB
@M05620:37:000000000-D9766:1:1101:6522:5117 1:N:0:36
ACCACACCTTCTACAATGAGCTGCGTGTGGCTCCCGCGGAGCACCCCGTGCTGCTGACCGAGGCCCCCCTGACCCCCAAGGCCAACCGCGAGAAGCTGACCCCAGGTGGTTGCCCCCCTACCCCTCCGGGTGCCCGCCTCCTCCCTTCCTGGCCCCCCGAACCTGCCCCCTTCTCACTTGGTCCCTCCTTTTCCCTTTTCCCGCAGTATCTCCTCCCCTTACCTAGTTTTCCTTTTAAATCCTGAAGGTTT
+
>AAAAAA>FFFFGGGGGGGBGGFHGGGG4EBGFFGE2EF00A1BGGEFEEEF5FGFGHHG/>/>FEGGGGG?3FGEGG/FFHGH?FFGGCD>//?11<10?F<.>.11...>.<<<---.=...;;..;-:-9;/.=-.;CFBF.90:/0;/;.9;@-B;---....;A-;;./9B////;F//:/...////;//;BFEBBA;-9.9////9;B/:...9;////:///;/;////;/;9/B/;/;/B//
@M05620:37:000000000-D9766:1:1101:15168:5120 1:N:0:36
AGTGCCAGCTCTCAATCGCACAGGGGACCCAGGGCCTGGCCCCTCCATCCAGAAAACCTATGACCTCACCCGCTACCTGGAGCACCAACTCCGCAGCTTGGCTGGGACCTATGTGAGTATCCAGCGTAGGAATCTGGGAGTTGGGGAGGAGTGAGGAGTTGGGGAAAGACAGTCCTAACCGTGGAGGGTTCTGGTAAATGATGGGGTGAGGAGGGGCTCTTTGGCTCCCACCAGTCCCCCTGTCTGGTCTA
+
BCAABFFFCFFFGGGGGGGGGGHHGGGGGGHHGGGGGGHHHHGHGGHHHHHHHHHHHGHHHHHHHHHHHHHGGGGGHHHHGHHHHHHHGHHHGGGGGFHHGHHGGGHHGHHHHHHHHHHHHHHHHGGGGGHHHHHHHHHGGHHHGGGGGGGGHHHHHGHHHHGGGGHHHHHHHHHHHHHHGFEGGGGG;FGGGGCGGGGGGGGGGGDFFFFFFFFFFFFFFFFFFFFFFFFFFFFFFFFFFFFFFFFFFFF
@M05620:37:000000000-D9766:1:1101:23239:5121 1:N:0:36
ACCACACCTTCTACAATGAGCTGCGTGTGGCTCCCGAGGAGCACCCCGTGCTGCTGACCGAGGCCCCCCTGAACCCCAAGGCCAACCGCGAGAAGATGACCCAGTTGAGTGGCCCGCTACCTCTTCTGGTGGCCGCCTCCCTCCTTCCTGGCCTCCCGGAGCTGCGCCCTTTCTCACTGGTTCTCTCTTCTGCCGTTTTCCGTAGGACTCTCTTCTCTGACCTGAGTCTCCTTTGGCACTCTGCAGGTTCT
+
BBABBABBFFFFEGGFDEGFFGFHGEGGH2FEGFC22EGEEHHHHGGGE?EA5BFHGHFFGGGGEGGGGGGHHHHGGGGHGHHHHGGGG/CFGGHBG2FGFHA?<FGGB?1??FGGGDCCHFH<GFDGDG/.<GCGD;DHE/GD:CFF00CFGBFEG.-9-ACBFGFF@9FFFFFBFF/F;9BFFFFBFFFFEF>AAFEFFDF?..BFFFFFFFFFFF/;;B9.B.BFF;FFF/9//;/;BFFFF9;99B;
@M05620:37:000000000-D9766:1:1101:24526:5218 1:N:0:36
GAGGCTGGCTTGGAAGAACCTCATAAACAAAGTGAATAATCTCTGATTGAACAGGATAAATGATTTGGTCCGCTTACTGAAGCTGAAACACCGCAGACTGGCTGAGACCTATGTGAGTATCCAGAGAAGGAATCTGGGCGTTGGGGAGGAGTAAGGAATTGGGGAAAGAAAGTCCTAACCGTGGAGGGTTCTGGTAAATGATGGGGTGAGGAGGGGCTCTTAGGCTCCCACCAGTCCCCCTGTCTGGTCTA
+
11>1>>B111B>A1AA1A00B011B3D1A00A1122221A2A121D2211B1A0/B111BDD1B2211/11AABA/A122@BB@1111@00/>/>E>0@B>/BA001B?1B1>B221B>G2>FE1?01B0BGG12210//>>/0//?></??01?110<?<<GC.C.<00<<=G00D0G.AACCCECC...;;G;0CGBFBFGFEB.A?FGGGG?A?-99F/:BBFFE?--A-:B/9B?B;A9;FFEBB99
@M05620:37:000000000-D9766:1:1101:17790:5234 1:N:0:36
ACCACACCTTCTACAATGAGCTGCGTGTGGCTCCCGAGGAGCACCCCGTGCTGCTGACCGAGGCCCCCCTGAACCCCAAGGCCAACCGCGAGAAGATGACCCAGGTGAGTGGCCCGCTACCTCTTCTGGTGGCCGCCTCCCTCCTTCCTGGCCTCCCGGAGCTGCGCCCTTTCTCACTGGTTCTCTCTTCTGCCGTTTTCCGTAGGACTCTCTTCTCTGACCTGAGTCTCCTTTGGAACTCTGCAGGTTCT
+
BBBBBBBBFFFFGGGGGG5BGFHGGGFBAEHFBFFECGGGFHHHHGGGFGGGGHGHHHHGGGGGGGGGGGGHFHHGGGGHFHHHHGGEGGCCCGHFGHHHHHHHGHHHHHHGGHHGGGGGHHHHHHHHHHHGHHGGGGGHGHHGHGGGGGGGGGGGGGGFCGGGGGFFFFFFFFFFFFFFFFFFFFFFFFFFFFFDFFFFFFFFFFFFFFFFFFFFFFFFFFFF/BFFFFFFFFFFFFFFFFFFFFFFFFF
@M05620:37:000000000-D9766:1:1101:15466:5270 1:N:0:36
AGTGCCAGCTCTCAATCGCACAGGGGACCCAGGGCCTGGCCCCTCCATCCAGAAAACCTATGACCTCACCCGCTACCTGGAGCACCAACTCCGCAGCTTGGCTGGGACCTATGTGAGTATCCAGCGTAGGAATCTGGGAGTTGGGGAGGAGTGAGGAGTTGGGGAAAGACAGTCCTAACCGTGGAGGGTTCTGGTAAATGATGGGGTGAGGAGGGGCTCTTTGGCTCCCACCAGTCCCCCTGTCTGGTCTA
+
ABAABFFFBFFFGGGGGGGGGGHGGGGGGGHHGGGGGGHHHHGHGGHHHHHHHHHHHGHHHHHHHHHHHHHGGEGGHFGHHGHHHHHHGHHHGGGGGHHHGHHGGGHHGHHHHHHHHHHHHHHHHGEGGGHHHHHHHHHGGHHHGGGGGGGGGHHHHGHHHHGGGGHHHHHHHHHHHHHHGGFGGEFGCFGGGGCFGGGGGGGGGGFFFFFFFFFFFFFFFFFFFFFFFFFFFFFFFFFFFFFFFFFFFFF
@M05620:37:000000000-D9766:1:1101:19787:5273 1:N:0:36
GAGGCTGCTTTGGAAGAAACTGATAGACTAGTGCAACAGTTTCGCATGGACCTGGATAAGAATCTTGGCCAGCGTACATAATCTGAAATACCTGCCACTGGTTTACAAACCATAACAAGAGGCGAGAAGAATACAACAAAGGAAAAAAACATACGATAAAAGAATCGAAAAGAAGTCAACCAGGAGGGAACTAGCACATGTTTGAATGCAACAGAACAATTACCATCACTTCCATTTTCAAATCTCAAACC
+
A?AAAAFAFDBDGCBBCGFGG5BFG5545B4BD5AFCG2555D222AB23BB2B2B553B553555AB3AAAFAA1AB5@F5DD@55B55@BBFG133BF2B@1BB4B3?11333B33220///>///2??23B222/?0222222@/<//1110/...111.01100><-/.</=00<0.<...:.:...000/09;00000/0;;00000.///;9=:;00;09/;000/////9//9//;///////.
@M05620:37:000000000-D9766:1:1101:14822:5283 1:N:0:36
ACCACACCTTCTACAATGAGCTGCGTGTGGCTCCCGAGGAGCACCCCGTGCTGCTGACCGAGGCCCCCCTGAACCCCAAGGCCAACCGCGAGAAGATGACCCAGGTGAGTGGCCCGCTACCTCTTCTGGTGGCCGCCTCCCTCCTTCCTGGCCTCCCGGAGCTGCGCCCTTTCTCACTGGTTCTCTCTTCTGCCGTTTTCCGTAGGACTCTCTTCTCTGACCTGAGTCTCCTTTGGAACTCTGCAGGTTCT
+
CCDCCCCDFFFFFGGGGGGGGGHHGGGEGGHHHGGGGGGGGHGHHGGGGGGGHHGHGHHGGGGGGGGGGGGHFHHGGGGHGHHHHGGGGGGGGGHHHHHHHHFGGHHHHGHGGHHGGGGGHHHHHHHHHHHGHHGGGGGHGHHGHGGGGGGGGGGGGGGGGGGGGGFFFFFFFFHHHHHFFFFFFFFFFFFFFFFDFFFFFFFFDFFFFFFFFFFFFFFFFFFFFFFFFFFFFHFFFFFFFFFFHFFFFFF
@M05620:37:000000000-D9766:1:1101:7433:5287 1:N:0:36
ACCACACCTTCTACAATGAGCTGCGTGTGGCTCCCGAGGAGCACCCCGTGCTGCTGACCGAGGCCCCCCTGAACCCCAAGGCCAACCGCGAGAAGATGACCCAGGTGCGTGGCCTGCTACCTCTTCTGGTGGCCGCCTCCCTCCTTCCTGGCCTCCCGGCGCTGCGCCCTTTCTCACTGGTTCGCTCTTCTGCCGTTTTCCGTAGGACTCTCTTCTCTGACCTGCGTCTCCTTTGGAACTCTGCAGGTTCT
+
A3AA>AAABCCBBGGFGFABF54BEBEAAEF2BAFA2EEAEGAAFECEEEA1AG3GHHFA0E@EFAEEEE1?CF/EGAEGFEFCFGFECDCB/AH11FD<CGGGFGG1>?</@G1>01FGGHF1F<GHHGGGFFG-C.;CEHC.;C0/;;CFFGGA.;-9;;-;.@=.;@FFFFFFB/BF9F/--.;./9;BBFBDAFEFFDB.;.;BFFFFFF99FFB9B/FB.;;9DF/FFFEFBBFFFFFFBFFFFBB
@M05620:37:000000000-D9766:1:1101:15613:5301 1:N:0:36
ACCACACCTTCTACAATGAGCTGCGTGTGGCTCCAGAGGAGCACCCCGTGCTGCTGACCGAGGCCCCCCTGAACCCCAAGGCCAACCGCGAGAAGATGACCCAGGTGAGTGGCCCGCTACCTCTTCTGGTGGCCGCCTCCCTCCTTCCTGGCCTCCCGGAGCTGCGCCCTTTCTCACTGGTTCTCTCTTCTGCCGTTTTCCGTAGGACTCTCTTCTCTGACCTGAGTCTCCTTTGGAACTCTGCAGGTTCT
+
>>3A>>>>BBB4AFE45G5FGGGHGDGBA2BBFF3BAAEGGGEGHGEGGFFGFFGHFGHEGGGEFGGEGGGGBGH??EFHGHFGHFGE>E>BDGHFHHHHHHHFGGGFGFGGGHHGGGGGHHHHHHHHHHHGHHGGGGGHGHHGHHHHHGHGGGGGGGG?BGGGGGGGGBFFFFFFFFFFFFFFFFFFFFFFFFBFFFFFFFFFFFBFFFFFFFFFFFFFFFFFFFFFFFFFFFFFFFFFFFFFFFFFFFF
@M05620:37:000000000-D9766:1:1101:12987:5318 1:N:0:36
ACCACACCTTCTACAATGAGCTGCGTGTGGCTCCCGAGGAGCACCCCGTGCTGCTGACCGAGGCCCCCCTGAACCCCAAGGCCAACCGCGAGAAGATGACCCAGGTGAGTGGCCCGCTACCTCTTCTGGTGGCCGCCTCCCTCCTTCCTGGCCTCCCGGAGCTGCGCCCTTTCTCACTGGTTCTCTCTTCTGCCGTTTTCCGTAGGACTCTCTTCTCTGACCTGAGTCTCCTTTGGAACTCTGCAGGTTCT
+
AAABBBABFFFFGGGGGFGGGG4GGGGEHFHHHGGDEECAEHHHHGGGEEGGHB3FGHHGEGGGGGGGGGGHHHHGGGGGFGHHHFGGGGGGCDHGH1?FGHF?/FFHF?FFGHHGGCDGHHHHFGHGHGFFHHGGGGGEGHHDGFGF9FFGFGFEECBG?BFFFGBFB?9FFFFFFFFF;B;FFFFBFFFFFF?AAFFFFFFFDDFFFFBFFFFFFFFBBFFFBFFFFFFFFFFBFFFFFFFFFFFFBF;
@M05620:37:000000000-D9766:1:1101:20194:5336 1:N:0:36
AGTGCCAGCTCTCAATCGCACAGGGGACCCAGGGCCTGGCCCCTCCATCCAGAAAACCTATGACCTCACCCGCTACCTGGAGCACCAACTCCGCAGCTTGGCTGGGACCTATGTGAGTATCCAGCGTAGGAATCTGGGAGTTGGGGAGGAGTGAGGAGTTGGGGAAAGACAGTCCTAACCGTGGAGGGTTCTGGTAAATGATGGGGTGAGGAGGGGCTCTTTGGCTCCCACCAGTCCCCCTGTCTGGTCTA
+
ABAAAFFFBFFFGFGGGGGGGGHGGEFGGGHHGGGGGFHHHHGHGGHHHHHHHHHHHGHHHHHHHHHHHHHGG@EGHHHHFGHHHH1GFHHHGGGGGHHHGHHGGGHHGHHHHHHHHFHHHHHGHGGGGGHHHHHHHHFGGHHHGGECGGEGHFHHHGFHHHGGFGHHHHHHHHHHHHHHGGGBEGGGAFGGFGFGGGGGGGGGGGDFFFFFFFFFFFFFFFFFFFFFFFFFFFFFFFFFFFFFFFFFFFF
@M05620:37:000000000-D9766:1:1101:12638:5340 1:N:0:36
ACCACACCTTCTACAATGAGCTGCGTGTGGCTCCCGAGGAGCACCCCGTGCTGCTGACCGAGGCCCCCCTGAACCCCAAGGCCAACCGCGAGAAGATGACCCAGGTGAGTGGCCCGCTACCTCTTCTGGTGGCCGCCTCCCTCCTTCCTGGCCTCCCGGAGCTGCGCCCTTTCTCACTGGTTCTCTCTTCTGCCGTTTTCCGTAGGACTCTCTTCTCTGACCTGAGTCTCCTTTGGAACTTGCAGGTTCTA
+
BBBBBBB>CFFFGGGGGGBGGGHHGGGBCEHHHGGGCEGGGHHHHGGGFGGGGHGHHHHEGGFGGGGGGGGHHHHGGGGHGGHHHGGGGG<CGGHGFGHHHHHHGHHHHHHGGHHGGGGGHHHHHHHHHHHGHHGGGGGHGHHGHGGGGGGGGGGGGGG:AFGGGGFFFFFFFFFFFFFFFFFFFFFFFFFFFFFFFFFFFFFFFFFFFFFFFFFFFFFFFFFF/BFFFFFFFFFFFFFFFFFFFFFFFFF
@M05620:37:000000000-D9766:1:1101:15798:5347 1:N:0:36
ACCACACCTTCTACAATGAGCTGCGTGTGGCTCCCGAGGAGCACCCCGTGCTGCTGACCGAGGCCCCCCTGAACCCCAAGGCCAACCGCGAGAAGATGACCCAGGTGAGTGGCCCGCTACCTCTTCTGGTGGCCGCCTCCCTCCTTCCTGGCCTCCCGGAGCTGCGCCCTTTCTCACTGGTTCTCTCTTCTGCCGTTTTCCGTAGGACTCTCTTCTCTGACCTGAGTCTCCTTTGGAACTCTGCAGGTTCT
+
BCCBAAAAFFFFEGFGGGGGGGHHGEEBGEGHHGGBEGEEGHDHGEFGGEEEHHHHFBFGGGGGGGGGGGGHFGGAEGGFGHHHHFGEDCCDFDHGBDHHHHHGEGHHH<GEGHHGGGCGCBGHHHHHFGHF.C@DGGGGEHHGHGGGFGBGGGGGGDG9-A.FGGFFFFFFFFFFFFFFBFFFFFFFFFFFFFFDDFFFFFFFFFFFFFFFBFFFBFFFFFFF/B/BFFFFFFFFFFFFFBFFFFEA/:;
@M05620:37:000000000-D9766:1:1101:20201:5357 1:N:0:36
AGTGCCAGCTCTCAATCGCACAGGTGACCCAGGGCCTGGCCCCTCCATCCAGAAAACCTATGGCCTCACCCGCTACCTGTAGCAACAACTGCGAAACTTGGCTGGGACCTATGTGAGTATCCAGCGTAGGAATCTGGGAGTTGGGGAGGAGTGAGGAGTTGGGGAAAGACAGTCCTAACCGTGGAGGGTTCTGGTAAATGATGGGGTGAGGAGGGGCTCTTTGGCTCCCACCAGTCCCCCTGTCTGGTCTA
+
3>>AABFFAFCFGGGGGGGGGGBFBF5BFG4AABB2BAFBB2AGAE25F13BFAE2BE3G533ABBBBAFF>>0>EH3B@BGEH3GAGH@331///>B??3F3//??B<GGHHF4B4BGGH3DBBC/?<?<G<GFGHHHGCGGGCCECDGGHHFFAHFCHHHCDG<..GGC;:<GFFHHF@:CDFGGG99CFGGFFFFFFFFFFEDEGGGFFFDFCABFFFEFFBBFEFFFAFFFFFFFDFFFFFB99:/9
@M05620:37:000000000-D9766:1:1101:12623:5359 1:N:0:36
ACCACACCTTCTACAATGAGCTGCGTGTGGCTCCCGAGGAGCACCCCGTGCTGCTGACCGAGGCCCCCCTGAACCCCAAGGCCAACCGCGAGAAGATGACCCAGGTGCGCGGCCAGCTCCCTCTTCTGGTGGCCGCCTCCCTCCTTCCTGACCTCCCGAGCTTGCGCCCTTTCTCCCTGGTTCTCTCTCCTGCCGTTTCCCGAAGCACTCTCTCTCTTGACCTAGGTTCCCTTTGGAATTTGCAGGTTCTA
+
AAAA>>AA4@B4ABDGGGFGGGHFGEEBGEGGHEDEEFCEEG2BAEEAEEEEHFHHB2BEEEF?FEECGGGGBGFE?EFHGHHHFFE>>@>CCDHCFFFGF?/?/?11//>-<A-..0/<<<CCG00;0;C.:.::-.;?C//;/0B/CF0;/099...--.//;-;A-;9/99///.:EB//////9/99//9-9DF/9/..;--/.:9//F///////;/9//;//9;/B/;/9///:9:FFB?.BFBF
@M05620:37:000000000-D9766:1:1101:16246:5370 1:N:0:36
AGTGCCAGCTCTCAATCGCACAGGGGACCCAGGGCCTGGCCCCTCCATCCAGAAAACCTATGACCTCACCCGCTACCTGGAGCACCAACTCCGCAGCTTGGCTGGGACCTATGTGAGTATCCAGCGTAGGAATCTGGGAGTTGGGGAGGAGTGAGGAGTTGGGGAAAGACAGTCCTAACCGTGGAGGGTTCTGGTAAATGATGGGGTGAGGAGGGGCTCTTTGGCTCCCACCAGTCCCCCTGTCTGGTCTA
+
BBAABFFFCFFFGGGGGFFGGGGHFEFEEEGHGGGFAFFCGHGEGGHHHHGHGHFGGGHGHHGHHHHFHHHFGEGGHFGFHHHGHHHHGHHHGGGGGHHHGHHEEGG0EFFFGHHHHGHHHHHHHGCADEHHHHGHGFGE<FGFDDEGGGGHHHHFFE<GFGDCCFHFHHHHHHHHHFGHGGEBGGGG;FGGGG9FFFGGFCFGGGFFEFFFFBFFF=EFFBFFFBBEFFFFFFFFFFFFAFFF/:FFFFB
@M05620:37:000000000-D9766:1:1101:14309:5374 1:N:0:36
AGTGCCAGCTCTCAATCGCACAGGGGACCCAGGGCCTGGCCCCTCCATCCAGAAAACCTATGACCTCACCCGCTACCTGGAGCACCAACTCCGCAGCTTGGCTGGGACCTATGTGAGTATCCAGCGTAGGAATCTGGGAGTTGGGGAGGAGTGAGGAGTTGGGGAAAGACAGTCCTAACCGTGGAGGGTTCTGGTAAATGATGGGGTGAGGAGGGGCTCTTTGGCTCCCACCAGTCCCCCTGTCTGGTCTA
+
AAAABFFFBFFFGGGGGGEGGCGCFEFGGGHHGGGF2AGGHHGHGGHHHFHHHHHFGGHHGHHHHHHHHHHFEEEGHHGGHGG?GHCGFFHHGEEEEFHHGFHGGGHHGHHHHHHHHFHHHHFGGGCEDFHGHHHHHHGGEHHHGGFGGGGFHFHHHGHHHHGGGGGHGHGHGHHHHHGHGEEGGGGG;CFGGG;CGGFGGFFGGGFFFFFFFFFFFFFFFFFFFFFFFFFFFFFFFFFFFFFFFFF/BBF
@M05620:37:000000000-D9766:1:1101:14284:5375 1:N:0:36
AGGACCAGCTCGCCAGAGCACAGGGTACCAAGTGCATGGCCCCTCCATCAAGAGGACCTATGACCGCACCCACCACCTGGTGCACCCACTCCGCAGATTGGCTGGGACCTATGTGAGTATCCAGCGTAGGAATCTGGGCGTTGGGGCGGAGTGCGGAGTTGGGGAAAGACAGTCCTAACCGTGGAGGGTTCTGGTAAATGATGGGGTGAGGAGGGGCTCTTTGGCTCCCACCAGTCCCCCTGTCTGGTCTA
+
>11>>>1BABB1AAAA0AA1A0BA000B12AA1D12DABABBAGGG0F1B11A0/0B/0BB1ADBA/>>EE/?//??G>>10B@10>>?0BB/?/E>1BBBFBEGGHGAGHHGG2BFH2GHHFHHC/?CGGHFH22?0/>AC/0--.<---=.0;@--9CFFG@99.C/;9FFGGFFFFF@FF@-EB@AFFFFFFFFFFFBFFFEF;@EFFBBF@@@<FFFFFFFFFEFFFFFFFFFFFF@FFFFFFFFFF
@M05620:37:000000000-D9766:1:1101:15682:5377 1:N:0:36
ACCACACCTTCTACAATGCGCTGCGTGCGGCTCCCGAGGAGCACCCCGTGCTGCTGACCGAGGCCCCCCTGAACCCCAAGGCCAACCGCGCGAAGATGACCCAGGTGCGTGGCCCGCTACCTCTTCTGGTGGCCGCCTCCCTCCTTCCTGGCCTCCCGGAGCTGCGCCCTTTCTCACTGGTTCTCTCTTCTGCCGTTTTCCGTAGGACTCTCTTCTCTGACCTGCGTCTCCTTTGGAACTCTGCAGGTTCT
+
AAA>>AA11BBFGFGFFGBAF0ECG0A00AAA/ABA/EFE/GHEHGG//>B?1FC@GHF>/E/EG/EEG@/0F1?EGC/F//FGHG/<BC///CC.1F11<GHHGFC1<CACCF.<;CGCHGFCF0CFGCB?AF@@-9.AEGBCBF0F09FGA9-AEF@-;;AFF?=A>@BBFFFFFFFB9B9BBBFBFFFFFB@ABFFFFBB?FFFFFFBFBFFFFFFBFB/F-@A@B9FBBFFFFFFFFBFFFFFFFBB
@M05620:37:000000000-D9766:1:1101:23088:5378 1:N:0:36
ACCACACCTTCTACAATGAGCTGCGTGTGGCTCCCGAGGAGCACCCCGTGCTGCTGACCGAGGCCCCCCTGAACCCCAAGGCCAACCGCGAGAAGATGACCCAGGTGAGTGGCCCGCTACCTCTTCTGGTGGCCGCCTCCCTCCTTCCTGGCCTCCCGGAGCTGCGCCCTTTCTCACTGGTTCTCTCTTCTGCCGTTTTCCGTAGGACTCTCTTCTCTGACCTGAGTCTCCTTTGGAACTCTGCAGGTTCT
+
BBCAABCCFFFFGGGGGGGGGGHHGGGEEEHHHGGFGGGGGHGHHGGGGGGGHHHHHHHGGGGGGGGGGGGHGHHGGGGHGHHHHGGGGGGGGGHHHHHHHHHHGHHHHHHGGHHGGGGGHHHHHHHHHHHGHHGGGGGHGHHGHGGGGGGGGGGGGGGGGGGGGGFFFFFFFFFFFFFFFFFFFFFFFFFFFFFFFFFFFFFFFFFFFFFFFFFFFFFFFFFFEFFFFFFFFFFFFFFFFFFFFFFFFFF
@M05620:37:000000000-D9766:1:1101:16231:5380 1:N:0:36
AGTGCCAGCTCTCAATCGCACAGGGGACCCAGGGCCTGGCCCCTCCATCCAGAAAACCTATGACCTCACCCGCTACCTGGAGCACCAACTCCGCAGCTTGGCTGGGACCTATGTGAGTATCCAGCGTAGGAATCTGGGAGTTGGGGAGGAGTGAGGAGTTGGGGAAAGACAGTCCTAACCGTGGAGGGTTCTGGTAAATGATGGGGTGAGGAGGGGCTCTTTGGCTCCCACCAGTCCCCCTGTCTGGTCTA
+
>A>3>DFFBFFFGEFDFGGCGCHCG2EEGGHHBEEEFFGHHHGHGGGHHGHHGGHHHGHHHEGHHFGHHHHGG>EEHHGHFFHHHHFGEHHG?ECGGFBGFGHGGGHHGHHGHHHHGHHHHHHHHGDGGGHHGHHGHHEGGHHHGGGGGGDGHHHFHGHHFGGGG?HHFHHGHHHHHHHHGGGGBGGGEGFGGGCGFGGFGFFGGGABFFFEFFBBBBFFFFFFFFFFFFFFFFFFFFFFBFFEFFFFFFF
@M05620:37:000000000-D9766:1:1101:9383:5409 1:N:0:36
ACCACACATTCTACAATGCGCTGCGTGGGGCTCGCGAGGAGCACCCCTTGCTGCTGACCGAGGCCCCCCTGAACCCCAAGGCCAACCGCGCGAAGATGACCCAGGTGCGTGGCCGGCTACCTCTTCTGGTGGCCGCCTCCCTCCTTCCTGGCCTCCCGGCGTTGCGCCCTTTCTCACTGGTTCTCTCTTCTGCCGTTTTCCGTAGGACTCTCTTATCTGACCTGCGTCTCCTTTGGAACTCTGCAGGTTCT
+
AAAA>AA34BBDFD5BGGAAEGGGGEE22AB2B2AA0AEEAGAFGEGB1FBG5FFHHGH>>>?EFEGGGFEG3FGEEGGHGHFGHGCCCC>>CGG.FGHHGH.FEGG<ACCDCH-;:CAGGHGHG0;FFFFDFFCGDEGGGGGFGGGFFB/FFFFFFFF-9-;;DBFFCDFFFFF/FBFFFFFFFFFFFFFFFBD.;F.BFFFEDFFFFFFFFF/;BFB:FBFFFFFFFFFFFFFEFFFFFFF//FF.BFB
@M05620:37:000000000-D9766:1:1101:9399:5416 1:N:0:36
ACCACACCTTCTACAATGAGCTGCGTGTGGCTCCCGAGGAGCACCCCGTGCTGCTGACCGAGGCCCCCCTGAACCCCAAGGCCAACCGCGAGAAGATGACCCAGGTGAGTGGCCCGCTACCTCTTCTGGTGGCCGCCTCCCTCCTTCCTGGCCTCCCGGAGCTGCGCCCTTTCTCACTGGTTCTCTCTTCTGCCGTTTTCCGTAGGACTCTCTTCTCTGACCTGAGTCTCCTTTGGAACTCTGCAGGTTCT
+
ABBAABBAFFFFGGGGGG5BGDGHGEEBFEHHFFFEEEFGGHEHHGGFEEGGHHHHGHHFEGGGGFGGGGGGHGHGGGGHEFHHHGE@CC>BCDGFHHFHHHHHGCGFHDGGGHGGGGGGFFHHHHHHHDGGGHGGGGGHGGHGHGFFFGFFGGGGGGG-BGGGGGFFCAFFFFFFFFFFBFFFFFFFFFFFFFFADFFFFFFFFFFFFFFFFEFFFFFFFFFFFFFFFFFFFFFFFFFFFBFFFFFFFFB
@M05620:37:000000000-D9766:1:1101:20802:5428 1:N:0:36
ACTGCCCCTTCTCAATCGACCGGCGGGCCCGGGACCAGGGACCGCAAGAGCACACGTCTGAACCCCACCCACCGCCCATGATCACCTACGCCGACTTCTGCTTGGTAAAAAACCGGAAAGCCTCCGTGGAGACCCCCCGGGTGGCTACGAGCTGCGGGAACCCGAGCCAGTACCCCAGGCCTCTCCGCTTTGGCACTATTGTGGGGCCACTTGCCCCTGTCTCGCCACTTCTACTGGTCACTGCCGGTCCA
+
>>1>AB1>>FCFDGGAFAFAEAEEA/AA/E/@>/>E/B///////>>E00F1B<0/0?<?121/?/C////<?/</AC?<<1?FC<1<0.->A---.0==00=G.0;;:00-..----;.9.//....-.999...9---9-9---/-9;;@99/----9--------/-:////;A--9-;-/:/:-9--9;///-/;//;/--9-99-//////;-;;////---99///////////99://--9-;/
@M05620:37:000000000-D9766:1:1101:6344:5433 1:N:0:36
ACTGCCACTTCTCAATCGCACAGGTGAGCCCTGCCGTGGCCGCTCCATCCCTCATACCCCGGCCCTCCCTTGCAACCAGGAGCACCAACTCCGCCACGTGGCTGGTAGCTAGGTCAGTATCCTGTCTGGGAATCTGGGAGTTGGGGAGGAGTGACCAGTAGCGGAAAGACAGCCCTAACCTTCGATGTTGCTCGGATGTGAGTCGGATAGTAGGCTCTCTTTGGCTTCTACTAGTAACCTCGTCGGGTCTT
+
3>>AABB@BB4BBBBFGGGAE?4ABB5BAGFH2AB2AAAAF2EEGEBDF1A3FBBF53BA00>>>1?BBB3B33BGHEC1FF11???GE33F//////???B0??2B3233203>22@@2@2222@@2<0010?<1<?GF/?11--<-<.=/.000<.0000;AD?C./;/:..9//9/.00/.;90990900.-..-9;////;--..//////;.9///////9.:/;B/////;BFF/...-;-9-9/
@M05620:37:000000000-D9766:1:1101:21321:5437 1:N:0:36
ACCACACCTTCTACAATGAGCTGCGTGTGGCTCCCGAGGAGCACCCCGTGCTGCTGACCGAGGCCCCCCTGAACCCCAAGGCCAACCGCGAGAAGATGACCCAGGTGAGTGGCCCGCTACCTCTTCTGGTGGCCGCCTCCCTCCTTCCTGGCCTCCCGGAGCTGCGCCCTTTCTCACTGGTTCTCTCTTCTGCCGTTTTCCGTAGGACTCTCTTCTCTGACCTGAGTCTCCTTTGGAACTCTGCAGGTTCT
+
CCCCCCCCFFFFGGGGGGGGGGHHGGGEHGHGHGGGDGEGGHHHHGGGFGGGHHHHHHHGGGGGGGGGGGGHHHHGGGGHGHHHHGGGGGGGGGHHHHHHGHHEGHHHHHHGGHHGGGGGHHHHHHHHGHHGHHGGGGGGGHGGHGGGGGGGGGGGGGGGGGGGGGFFFFFFFFFFFFFFBFFFFFFFFFFFFEFDFFFFFFFF:DFFFFFFFFFFFFFFFFFFFFFFFFFFFFFFFFFFFFFFFFFABFF
@M05620:37:000000000-D9766:1:1101:22578:5439 1:N:0:36
ACCACACCTTCTACAATGAGCTGCGTGTGGCTCCCGAGGAGCACCCCGTGCTGCTGACCGAGGCCCCCCTGAACCCCAAGGCCAACCGCGAGAAGATGACCCAGGTGAGTGGCCCGCTACCTCTTCTGGTGGCCGCCTCCCTCCTTCCTGGCCTCCCGGAGCTGCGCCCTTTCTCACTGGTTCTCTCTTCTGCCGTTTTCCGTAGGACTCTCTTCTCTGACCTGAGTCTCCTTTGGAACTCTGCAGGTTCT
+
AAAABBBBFFFFGGGC5FFGGGHHGGGGH2GGHGFEGGGFGHHHHGGGGEGGHHHHGHHGGGGGFGFGGGGHHHGGGGGHGHHHHGGGFGCGGGHFEGFHHEGHAHF1<<?<FHE@@-@DB<<GFBGHB<GAG.-@-:EHC/C.G0FFFGFG.0;E?F?--9C//9BFAFFFBF//9/;BFB////9;BB99FB=FFFEFEF9AFA9BB///B//9////B;F./;:9/;/FFFFEFFBFBBB//FFFFFF
@M05620:37:000000000-D9766:1:1101:19392:5444 1:N:0:36
AGTGCCAGCTCTCAATCGCACAGGGGACCCAGGGCCTGGCCCCTCCATCCAGAAAACCTATGACCTCACCCGCTACCTGGAGCACCCACTCCGCAGCTTGGCTGGGACCTATGTGAGTATCCAGCGTAGGAATCTGGGAGTTGGGGAGGAGTGAGGAGTTGGGGAAAGACAGTCCTAACCGTGGAGGGTTCTGGTAAATGATGGGGTGAGGAGGGGCTCTTTGGCTCCCACCAGTCCCCCTGTCTGGTCTA
+
>A>>>DFFBFFFG4FFGFGAE?HCG2EEEEHHBEEEFFHHGHGHGGHHHGHHHFHEGGHHHDGHHFGHHHHEG>>EHGGHBFGHHH1??GHF/E?EEGBFEHHGGGHHGHHHHHFHFHHHHHHHHGGDGGHHHHHHHG0FDGHHGC.ADGECG0GH<DHHHHGGEGGHGGHHHHHHHHHGGGFGAEGGFGGGFFFFGGGGGGGGGFFBFFFFFFBBBBFFFFFFFFFFFFFFFFFFFFFFBFFFFFFFFFF
@M05620:37:000000000-D9766:1:1101:17649:5458 1:N:0:36
ACCACACCTTCTACAATGAGCTGCGTGTGGCTCCCGAGGAGCACCCCGTGCTGCTGACCGAGGCCCCCCTGAACCCCAAGGCCAACCGCGAGAAGATGACCCAGGTGAGTGGCCCGCTACCTCTTCTGGTGGCCGCCTCCCTCCTTCCTGGCCTCCCGGAGCTGCGCCCTTTCTCACTGGTTCTCTCTTCTGCCGTTTTCCGTAGGACTCTCTTCTCTGACCTGAGTCTCCTTTGGAACTCTGCAGGTTCT
+
CCCDDDDCFFFFGGGGGGGGGGHHGFGGHGHHHGGGGGGGGHHHHGGGGGGGGHHHHHHGGGGGGGGGGGGHHHHGGGGHGHHHHGGGGGGGGGHHHHHHHHHHGGGFHGHGGHHGGGGGHHHHHHHHHHHGHHGGGGGHGHHGHGGGGGGGGGGGGGGGGGGGGGFFFFFFFFFFFFFFFFFFFFFFFFFFHFFFFFFHFFFFFFFFFFFFFFFFFFFHFFFFFFFFFHFFFHHFFFFFFFFFHFFFFFF
@M05620:37:000000000-D9766:1:1101:22251:5482 1:N:0:36
ACCACACCTTCTACAATGAGCTGCGTGTGGCTCCCGAGGAGCACCCCGTGCTGCTGACCGAGGCCCCCCTGAACCCCAAGGCCAACCGCGAGAAGATGACCCAGGTGAGTGGCCCGCTACCTCTTCTGGTGGCCGCCTCCCTCCTTCCTGGCCTCCCGGAGCTGCGCCCTTTCTCACTGGTTCTCTCTTCTGCCGTTTTCCGTAGGACTCTCTTCTCTGACCTGAGTCTCCTTTGGAACTCTGCAGGTTCT
+
BBBBBBBBCFFFGGGGGGGGGFHHGEEB4EHGFFGGDGGGFHHHHGGGDGGGGHHHHHHGGGGGGGGGGGGFHGHGGGEHFGHHHGGGGGGGGGHGFHHHHHHEGHHDHHHGGHHGGGGGHHHHHHHHHHHGHHGGGGGHGHHGHGGGGGGGGGGGGGGDBGGGGGFFFFFFFFFFFFFFFFFFFFFFFFFFFFFFFFFFFFFFFFFFFFFFFFFFFFFFFFFF/BFFFFFFFFFFFFFFFFFFFFFFFFF
@M05620:37:000000000-D9766:1:1101:22389:5483 1:N:0:36
GAGGCTGCTTTGGAAGAAACTCATAGAGTACTGCAACAGATCTCACTGGACCTGGACAAGATTCTTGAAGGGCTTACGGAAGATGAAACATCTGCGCTCAAGAATTCGACTGCCATGGTAAGGCTCCTAGAACACTCCAAGGGAGTAAAAGAGCTGATGAAACAATGGCAAGTAAGGCAGGCATTTCCGCTTTAGCACTCTTGTGGATCCAATTGAACAATTCTCAGCATTGGTACTTGTAACTGACAAGC
+
?AAAAAFAFFFFGGGGG11A1AGDBD11DFGH3FF11F00AB222D11BGHH0GHH0BG0011222D211ABF0/BG/EE/E01@1DDB01B1@1/>>/>111>1BF/2?//00111>BF2B10B0?1B1BB1<B<BBC<<//?</0>F@@<@@<@1@1@>1FC???1?0?/1<1?1>0>-<.>1=1><..<C00==<</=00;;.;0<G0;0;::0;0:00;99;090;900;;0;FF09B;;;;CFB:.
@M05620:37:000000000-D9766:1:1101:22345:5494 1:N:0:36
ACCACACCTTCTACAATGAGCTGCGTGTGGCTCCCGAGGAGCACCCCGTGCTGCTGACCGAGGCCCCCCTGAACCCCAAGGCCAACCGCGAGAAGATGACCCAGGTGAGTGGCCCGCTACCTCTTCTGGTGGCCGCCTCCCTCCTTCCTGGCCTCCCGGAGCTGCGCCCTTTCTCACTGGTTCTCTCTTCTGCCGTTTTCCGTAGGACTCTCTTCTCTGACCTGAGTCTCCTTTGGAACTCTGCAGGTTCT
+
CCCCCCCCFFFFGGGGGGGGGGHHGGGEEGHHHGGGGGFFGHHHHGGGGGGGHHGHHHHGGGGGGGGGGGGHHHHGGGGHGHHHHGGGGGGGGGHHHHHHHHHHGFHHHHHGGHHGGGGGHHHHHHHHHHHGHHGGGGGHGHHGHGGGGGGGGGGGG?DDGGGGGGFFFFFFFFFFFFFFFFFFFFFFFFFFFFFDFFFFFFFFFFFFFFFFFFFFFFFFFFEFBFFFFFFFFFFFFFFFFFFFFFFFFFF
@M05620:37:000000000-D9766:1:1101:14662:5505 1:N:0:36
AGTGCCAGCTCTCAATCGCACAGGGGACCCAGGGCCTGGCCCCTCCATCCAGAAAACCTATGACCTCACCCGCTACCTGGAGCACCAACTCCGCAGCTTGGCTGGGACCTATGTGAGTATCCAGCGTAGGAATCTGGGAGTTGGGGAGGAGTGAGGAGTTGGGGAAAGACAGTCCTAACCGTGGAGGGTTCTGGTAAATGATGGGGTGAGGAGGGGCTCTTTGGCTCCCACCAGTCCCCCTGTCTGGTCTA
+
AAAAAFFFCFFFGGGGGGGGGGHGGGGGGGHGGGGGGGHHHHGHGGHHHHGHHHFGHGHHHHHHHHHHHHHGGFGGHHHHHHHHHHHHGHHHEGGGGHGHGGHGGGHHGHHHHHHHHHHHHHHHHGGGGGHHHHHHHHHGGHHHGGGGGGGGHHHHHGGHHHGGGGHHHHHHHHHHHHHHGGFGGGGGCFGGGGCGGGGGGGGGGGDFFFFFFFFFFFFFFFFFFFFFFFFFFFFFFFFFFFFFFFFFFFF
@M05620:37:000000000-D9766:1:1101:14760:5509 1:N:0:36
AGTGCCAGCTCTCAATCGCACAGGGGACCCAGGGCCTGGCCCCTCCATCCAGAAAACCTATGACCTCACCCGCTACCTGGAGCACCAACTCCGCAGCTTGGGTGGGACCTCGGTGAGTATCCAGCGTAGGAATCTGGGAGTTGGGGAGGAGGGAGGAGTTGGGGTAGGACGGTCCTAACCGCGGAGGGCTCTGGTAAATGATGGGGTGAGGAGGGGCCCTTCGGCGCCTACGAGCCCGCCTGTGTGGTCTA
+
AAAAAFFF?FFFGGGGGGGCECHGEGG2EEA2F2EGCFHHGGG1EFG5DGEHFHFGHGA3GHFGHHHCG11EFEEGHFHGHHHGHHHGGF3FEDE//B33?///>//0C01////<@1@>@22@F<EGG?H1?FG110FF.01><-F--<<.-.;:.;:/0/--....;/--.9-=0;/.------9;.A.BBB9B//////9;E.A-99./.;--;--;B.;.9-;-......--.---..;//..9///
@M05620:37:000000000-D9766:1:1101:22852:5632 1:N:0:36
ACCACACCTTCTACAATGAGCTGCGTGTGGCTCCCGAGGAGCACCCCGAGCTGCTGACCGAGGCCCCCCTGAACCCCAAGGCCAACCGCGAGAAGATCACCCAGGTGAGTGGCCCGCTACCTCTTCTGGTGGCCGCCTCCCTCCTTCCTGGCCTCCCGGAGCTGCGCCCTTTCTCACTGGTTCTCTCTTCTGCCGTTTTCCGTAGGACTCTCTTCTCTGACCTGAGTCTCCTTTGGAACTCTGCAGGTTCT
+
AAA1AAAAFFFDAFGDBEG1BFGHE0EECC0G10FAAEAA//FACAEE/AE/AGFHFHHGG@@@FGE@EE/FH1CFEFGE/<GGHAE/<CG@@CCGG1??G0F?/<FF01?/<<FCGGGGHHHHHHHHHHHGHHGGGGGHGHGGGGGGGGGGGGGGGGGGGGGGG@@F@@FFFFFFFFFFFFFFFFFFFFFFFF@FFFFFFFFFFFFFFFFFFFFFFFFFFFFFFFFFFFFFFFFFFFFFFFFFFFFFFFF
@M05620:37:000000000-D9766:1:1101:18076:5637 1:N:0:36
AGTGCCAGCTCTCAATCGCACAGGGGACCCAGGGCCTGGCCCCTCCATCCAGAAAACCTATGACCTCACCCGCTACCTGGAGCACCAACTCCGCAGCTTGGCTGGGACCTATGTGAGTATCCAGCGTAGGAATCTGGGAGTTGGGGAGGAGTGAGGAGTTGGGGAAAGACAGTCCTAACCGTGGAGGGTTCTGGTAAATGATGGGGTGAGGAGGGGCTCTTTGGCTCCCACCAGTCCCCCTGTCTGGTCTA
+
BBAABFFFCFFFGGGGGGGGGGHGGGGGGGHHGGGGGGHHHHGHGGHHHHHHHHGHHGHHHHHHHHHHHHHGGGGGHHHHHHHHHHHHGGHHGGGGGFHHGHHGGGHHGHHHHHHHHHHHHHHHHGGGGGHHHHHHHHHGGHHHGGGGGGGHHHHHHGHHHHGGGGHHHHHHHHHHHHHHGDEGGGGGCFFGGGFGGGGGGGGGGGFFFFFFFFFFFFFFFFFFFFFFFFFFFFFFFFFFFFFFFFFFFFF
@M05620:37:000000000-D9766:1:1101:6250:5641 1:N:0:36
ACCACACCTTCTACAATGAGCTGCGTGTGGCTCCCGAGGAGCACCCCGTGCTGCTGACCGAGGCCCCCCTGAACCCCAAGGCCAACCGCGAGAAGATGACCCACGTGCGGGGCCCGCTACCTCTTCTGGTGGCCGCCTCCCTCCTTCCTGGCCTCCCGGCGCTGCGCCCTTTCTCACTGGTTCCCTCTTCTGCCGTTTTCCGTATCACTCTCTTCTCTGACCTGCGTCTCCTTTGGAACTCTGCAGGTTCT
+
ABAABBAAFF@FDFGFBFEGFGGGCGGEGDHGHFFAEEGCGHHHHGGA11AEGF3EGHHAEEGGEGGGGGGHHHHGGGGEFEHHHGGGGC<DDDHG22FGHF///??/>-<-@@-::-:-GB00B9BFFFF.:F--@9AEFGGG/09//B/9A9FEA.-;--@D.-@FFFFFFFFBFBFFBFB/B/:;FBBFFFCDFFFF/;9A..;BF//BB9FBFFB/:B/;.-A=DFFB9FFBBFB;FFBF//:;//;
@M05620:37:000000000-D9766:1:1101:18697:5651 1:N:0:36
ACCACACCTTCTACAATGAGCTGCGTGTGGCTCCCGAGGAGCACCCCGTGCTGCTGACCGAGGCCCCCCTGAACCCCAAGGCCAACCGCGAGAAGATGACCCAGGTGAGTGGCCCGCTACCTCTTCTGGTGGCCGCCTCCCTCCTTCCTGGCCTCCCGGAGCTGCGCCCTTTCTCACTGGTTCTCTCTTCTGCCGTTTTCCGTAGGACTCTCTTCTCTGACCTGAGTCTCCTTTGGAACTCTGCAGGTTCT
+
AAAAAAAAFFCFDGG13ABFDG1FAAEEFGCGHGGGGAEAEHGHHGGGEGGGHHHHHHBEGGGGEGEGGGGHHHGEGGGCFHHHHGGGGGGGGGHHHHHHHHHHGHHHHGHGGHHGGGGGHHHHHHHHHHHGHHGGGGGHGHHGHGGGGGGGGGGGGGGGGGGGGG@F@@FFFFFFFFFFFFFFFFFFFFFFFF@FFFFFFFFFFFFFFFFFFFFFFFFFFFFFFFFFFFFFFFFFFFFFFFFFFFFFFFF
@M05620:37:000000000-D9766:1:1101:10538:5681 1:N:0:36
AGTGCCAGCTCTCAATCGCACAGGGGACCCAGGGCCTGGCCCCTCCATCCAGAAAACCTATGACCTCACCCGCTACCTGGAGCACCAACTCCGCAGCTTGGCTGAGAAATATGTGAGTAGGGAACGAAGGAATATGGGGGGAAAGACAGAGTGAAGAGTTGAGGAAAGACAGAACTAACCGTGGAGGGATCTGGTAAATGATGCCGTGAAGAGGGGCTCTTTGGCTCACACCAGTCCCCCAGACTGGAATA
+
AA>AAFFF1FFFGGGGGGGGGGFGGE?AEFHEEEGEFFEHGHE/AEGBHFHHGHFHGC0EGHHHHHHHHFCEGEGGHHHHHHHHHHHHGHGHGGGGG0FHGHHG0B>1BF1FH2FGHHG11/00??//?EG@11@GHH/C----;/-/;/;9;B/;/;;BF/;F/-/;/9/://;B/B;A@-;@--;;-9;BFFF/9FFFB/B//--;--999---;>EFFFFFFFF/9BFBEFFFFFEA-;-9/BE/B/9
@M05620:37:000000000-D9766:1:1101:19175:5698 1:N:0:36
AGTGCCAGCTCTCAATCGCACAGGGGACCCAGGGCCTGGCCCCTCCATCCAGAAAACCTATGACCTCACCCGCTACCTGGAGCACCAACTCCGCAGCTTGGCTGGGACCTATGTGAGTATCCAGCGTAGGAATCTGGGAGTTGGGGAGGAGTGAGGAGTTGGGGAAAGACAGTCCTAACCGTGGAGGGTTCTGGTAAATGATGGGGTGAGGAGGGGCTCTTTGGCTCCCACCAGTCCCCCTGTCTGGTCTA
+
BCABCFFFCFFFGGGGGGGGGGHGGGGGGGHHGGGGGGHHHHGHGGHHHHHHHHHHHGHHHHHHHHHHHHHGGGGGHHHHHHHHHHHHGHHHGGGGGHHHGHHGGGHHGHHHHHHHHHGHHHHHHGFGGGHHHHHHHHHGGHHHGGGGGGGHHHHHHGHHHHGGGGHHHHHHHHHHHHHHGFFGGGGGEGGGGGGGGGGGGGGGGGFFFFFFFFFFFFFFFFFFFFFFFFFFFFFFFFFFFFFFFFFFFFF
@M05620:37:000000000-D9766:1:1101:14306:5707 1:N:0:36
ACCACACATTCTACAATGCGCTGCGTGAGGCTCCCGAGGAGCACCCCTTGCTGCTGACCCAGGCCCCCCTGAACCCCAAGGCCAACCGCGCGAAGATGCCCAGGTGAGTGGCCCGCTACCTCTTCTGGTGGCCGCCTCCCTCCTTCCTGGCCTCCCGGGGCTGCGCCCTTTCTCACTGGTTCTCTCTTCTGCCGTTTTCCGTAGGACTCTCTTCTCTGACCTGAGTCCCCTTTGGAACTCTGCAGGTTCTA
+
>>AA3AA>45BBBEBFGG4AEEGGGEE22BA2B2BB2AAA?F1BBBEABBBFBGGHGHH2B11BFEGEG>1B3FGEEEEHGF?FHGGG<E/>BDG?FFHHHHGAFGGAGHGGHECGGCDHGHHHH0=D=C?GHCGG.CGGHHGH0;GF;CFFGGGGGG-;BG.99@DBBFFFFF:FFFFFFFFFFFFF;;BFF>9AFFFFFFFFDBBFFFFFFFF//B/BFFF9;BF/;EFFFEFFFFBFFFFFFFFEFF9
@M05620:37:000000000-D9766:1:1101:22017:5721 1:N:0:36
ACCACACCTTCTACAATGAGCTGCGTGTGGCTCCCGAGGAGCACCCCGTGCTGCTGACCGAGGCCCCCCTGAACCCCAAGGCCAACCGCGAGAAGATGACCGAGGCGCGAGGCCCGCTGGCGCTTATGGCGGCCGCATCCCTCCTTCCTGGCCTCCCGGCGCTGCGCCCTGTCTCACTGGTTCTCTCTTCTGCCGTTTTCCGCTGGTCTCTCTTCTCTGACCTGTGTAACTTTTGGAACTCTGCAGGGGAT
+
AAAABBBBFFFFGGGBFGGFGDGFEEEFHEHHFGGEFGGCGHHHHGGGG1EFHGHHHHFEGGGGGGEGGGGHHHGEGGGEEHHHHGGEGCCCCDHHBDG11/<//->------C.-;C--.-.-;.0;/.---@---.;/./;DB/BF9F/.9F.9..-9--9-.-99--.;99/////./;//;/9FB/9///-..:./;9..--/;FB/;/BB//;9/;/9./:/9/;/9BF/-///;/F//;9.--..
@M05620:37:000000000-D9766:1:1101:16756:5750 1:N:0:36
ACCACACCTTCTACAATGAGCTGCGTGTGGCTCCCGAGGAGCACCCCGTGCTGCTGACCGAGGCCCCCCTGAACCCCAAGGCCAACCGCGAGAAGATGACCCAGGTGAGTGGCCCGCTACCTCTTCTGGTGGCCGCCTCCCTCCTTCCTGGCCTCCCGGAGCTGCGCCCTTTCTCACTGGTTCTCTCTTCTGCCGTTTTCCGTAGGACTCTCTTCTCTGACCTGAGTCTCCTTTGGAACTCTGCAGGTTCT
+
BBBBBBBBFFFFGGGGGGGFGFHFGEGBEEHHHGGFGGGGGHHHHGGGGFGGHHGHHHHGGGGGGGGGGGGHHHHGGGGHGHHHGGGGGGGGFGHHHFHHHHHHGHHHHGHGGHHGGGGGHGHHHHHHHHHGHHGGGGGHGHHGHGGGGGGGGGGGGGGGGGGGGGFFFFFFFFFFFFFFFFFFFFFFFFFFFFFDFFFFFFFFFFFFFFFFFFFFFFFFFFFFFFFFFFFFFFFFFFFFFFFFFFFFFFF
@M05620:37:000000000-D9766:1:1101:15576:5778 1:N:0:36
ACCACACCTTCTACAATGAGCTGCGTGTGGCTCCCGAGGAGCACCCCGTGCTGCTGACCGAGGCCCCCCTGAACCCCAAGGCCAACCGCGAGAAGATGACCCAGGTGAGTGGCCCGCTACCTCTTCTGGTGGCCGCCTCCCTCCTTCCTGGCCTCCCGGAGCTGCGCCCTTTCTCACTGGTTCTCTCTTCTGCCGTTTTCCGTAGGACTCTCTTCTCTGACCTGAGTCTCCTTTGGAACTCTGCAGGTTCT
+
AABAA4AAFFFFFGFFGGGGGFHHGEFFFGHHHGGGGGGGGHHHHGGGDEGGHHHHFHGGEEGGGGGGGGGHHHHFGGGHGHHHHGGGGGGGGGHHHEHHHHEGEGGHGFHGGHHGGGGGHHHHHHHHHHHGHHGGGGGHGHHGHFGGGGGGGGGGGF@GGBFGGGBFBBFFFFFFFFFFBFFFFFFFFFFFFFBDFFFFFFFEFFFFFFFFFFFFFFFFFFFFFFFFFFFFFFFFFFFFFFFFFFFFFFF
@M05620:37:000000000-D9766:1:1101:14251:5784 1:N:0:36
ACCACACCTTCTACAATGAGCTGCGTGTGGCTCCCGAGGAGCACCCCGTGCTGCTGACCGAGGCCCCCCTGAACCCCAAGGCCAACCGCGAGAAGATGACCCAGGTGAGTGGCCCGCTCCCTCTTCTGGTGGCCGCCTCCCCCCTCCCGGGCCTCCCGGCTCTGCGCCCTTTCTCACTGGCTCTCTCTTCTCCCTTTTTCCGTAGGACTCTCTTCTCTGACCTGAGTCTCCTTGGGAACTCTGCAGTTTCT
+
AAAAAAAAFFCFGFGBFGGGGGHHGEGBAAHHHFFA?EGFGHHHHGGGGGGGGHHHHHHEGGFGGGGGGECGHHHGGGGHGHCGCF<</B/<CF222?2?G2///1??F11/?FG@D@-.CC//=000G0/..C--A.C.;.:9;.99.---A.=...---.:;B-@A-@/BF/;/9/;..;BFFF/:FB////.:BB/9;.;.9./;BFFB/BFF////9:/BB.BFBF/BB/9..9AFB://///9;B/
@M05620:37:000000000-D9766:1:1101:14001:5817 1:N:0:36
ACCACACCTTCTACAATGAGCTGCGTGTGGCTCCCGAGGAGCACCCCGTGCTGCTGACCGAGGCCCCCCTGAACCCCAAGGCCAACCGCGAGAAGATGACCCAGGTGCGTGGCCCGCTACCTCTTCTGGTGGCCGCCTCCCTCCTTCCTGGCCTCCCGGCGCTGCGCCCTTTCTCACTGGTTCTCTCTTCTGCCGTTTTCCGTAGGACTCTCTTCTCTGACCTGCGTCTCCTTTGGAACTCTGCAGGTTCT
+
AABBBAA>CFCFGGGCGGBGGGHHGEGBAEHFGAFE2EEAEHHHHGGEEEEFGDGHHHHA>ECGGGEGGEGGFHHGGGGHGHHEFFEGFC/BDGHGHHHHHHHGE<F1AFEGGGHGGGGGHFHHGHBHGHHGHHC-DFGHGGGGFGGGFFFGGGGGGGF-:AFFFFFFFFFFFFFFFFFFBFFFFFFFFFFFFFFFFFFFFFFFFFFFFFFFFFFFFBFFFFFFACFFFFFFFFFFFFFFFFFFFFFFFFF
@M05620:37:000000000-D9766:1:1101:17217:5841 1:N:0:36
ACCACACCTTCTACAATGAGCTGCGTGTGGCTCCCGAGGAGCACCCCGTGCTGCTGACCGAGGCCCCCCTGAACCCCAAGGCCAACCGCGAGAAGATGACCCAGGTGAGTGGCCCGCTACCTCTTCTGGTGGCCGCCTCCCTCCTTCCTGGCCTCCCGGAGCTGCGCCCTTTCTCACTGGTTCTCTCTTCTGCCGTTTTCCGTAGGACTCTCTTCTCTGACCTGAGTCTCCTTTGGAACTCTGCAGGTTCT
+
CCCCCCCCFFFFGGGGGGGGGGHHGFGEGFHHHGGFGGGGGHHHHGGGGEGGHGHHHHHGGGGGGGGGGGGHHHHGGGGHGHHHGGGGGGGGGGHHHHHHHHHHEGHHHGHGGHHGGGGGHHHHHHGHHHHGHHGGGGGGGHHGHGGGGGEFGGGGGGGDCGGGGGFFFFBFFFFFFFFFFFFFFFFFFFFFFFFFFFFFFFFFFFFFFFFFFFFFFFFFFFFFFFFFFFFFFFFFFFFFFFFFFFFFFFF
@M05620:37:000000000-D9766:1:1101:23154:5853 1:N:0:36
ACCACACCTTCTACAATGAGCTGCGTGTGGCTCCCGAGGAGCACCCCGTGCTGCTGACCGAGGCCCCCCTGAACCCCAAGGCCAACCGCGAGAAGATGACCCAGGTGAGTGGCCCGCTACCTCTTCTGGTGGCCGCCTCCCTCCTTCCTGGCCTCCCGGAGCTGCGCCCTTTCTCACTGGTTCTCTCTTCTGCCGTTTTCCGTAGGACTCTCTTCTCTGACCTGAGTCTCCTTTGGAACTCTGCAGGTTCT
+
AAAAAAAAFFFFGFGG3BGGG1BEFEEEHEAGHGGGGGGGGGHHGFGGGGGGGHHHHGHGGGCGGGGGGGGHGHHGGGGHGHHHHGGGGGGGGGHHHHHHHHHHGHHGHHHGGHHGGGGGHHHHHHHHHHHGHHGGGGGHGHHGHGGGGGGGGGGGGGG@@GGGGG@F@@FFFFFFFFFFFFFFFFFFFFFFFF@FFFFFFFFFFFFFFFFFFFFFFFFFFFFFEFFFFFFFFFFFFFFFFFFFFFFFFFF
@M05620:37:000000000-D9766:1:1101:9810:5874 1:N:0:36
ACCACACCTTCTACAATGAGCTGCGTGTGGCTCCCGAGGAGCACCCCGTGCTGCTGACCGAGGCCCCCCTGAACCCCAAGGCCAACCGCGAGAAGATGACCCAGGTGAGTGGCCCGCTACCTCTTCTGGTGGCCGCCTCCCTCCTTCCTGGCCTCCCGGAGCTGCGCCCTTTCTCACTGGTTCTCTCTTCTGCCGTTTTCCGTAGGACTCTCTTCTCTGACCTGAGTCTCCTTTGGAACTCTGCAGGTTCT
+
BBABBBBBFFFFGGGGGGAGGEHHGGGBFEHHHGGGGGGGGHHHHGGGGGGGHHHHHHHGGGGGGGGGGGGHHHHGGGGHGHHHHGGGGGCGGGHHH2DGHHGHGHGHHHFGGHHGGGGGHHHHHHHGHFCDHHGGGGGHGHHGHGGGGGGGGGGGGGG99DGGGGFFFFFFFFFFFFFFFFFFFFFFFFFFFFFFFFFFFFFFFFFFFFFFFFFFFFFFFFFF/.FFFFFFFFFFFFFFFFFFFFFFFFF
@M05620:37:000000000-D9766:1:1101:24850:5894 1:N:0:36
ACCACACCTTCTACAATGAGCTGCGTGTGGCTCCCGAGGAGCACCCCGTGCTGCTGACCGAGGCCCCCCTGAACCCCAAGGCCAACCGCGAGAAGATGACCCAGGTGAGTGGCCCGCTACCTCTTCTGGTGGCCGCCTCCCTCCTTCCTGGCCTCCCGGAGCTGCGCCCTTTCTCACTGGTTCTCTCTTCTGCCGTTTTCCGTAGGACTCTCTTCTCTGACCTGAGTCTCCTTTGGAACTCTGCAGGTTCT
+
CCCCCCCCFFFFGGGGGGGGGGHHGGGFHGGHHGGFGGGGGHHHHGGGGGGFHHHHHHHGGGGGGGGGGGGHGHHGGGGHGHHHHGGGGGGGGGHHFFHHHHECF1?=F?GFGHHCD@CDHHGFHEFDHHGGHHGGGGGHGGHGBFBFBFGFGGFGG.D@B?.BFGAFF=FFFFFBFBFF:BFFFFF0FFFFFF=AFFFFFBFF?DFFFFFFFFFBB0BFFFFBFFFFF0FFFFFFFFFFF0FFBFFFFFB
@M05620:37:000000000-D9766:1:1101:6136:5907 1:N:0:36
ACCACACATTCTACAATGCGCTGCGTGTGGCTCCCGAGGAGCACCCCTTGCTGCTGACCTAGGCCCCCCTGAACCCCAAGGCCAACCGCGCGAAGATGACCCAGGTGAGTGGCCCGCTACCTCTTCTGGTGGCCGCCTCCCTCCTTCCTGGCCTCCCGGAGCTGCGCCCTTTCTCACTGGTTCTCTCTTCTGCCGTTTTCCGTAGGACTCTCTTCTCTGACCTGCGTCTCCTTTGGAACTCTGCAGGTTCT
+
BBBBBBB3BBDFGGGGGG4EEGGGGEFBAEGGHABE2EEEEHHHHGGBEFGHHHHHHHHDFGHHHGGGGGGHHHHGGGGHGHHHHGGGGG/BFGGFHHHHHHGHGHHFFGHGGH?>CGGGHHHHHHHHHHHGHHGGGGGHGHHGGHHHHHGGGGGGGGG?@;FFFGGGFFFFFFFFFFFFFFFFFFFFFFFFFFFFFFFFFFFFFBFFFFFFFF;FFFFFFFFF?DFCFFFFFFFFFFFFFFFFFFFFFFF
@M05620:37:000000000-D9766:1:1101:11751:5924 1:N:0:36
ACCACACCTTCTACAATGAGCTGCGTGTGGCTCCCGAGGAGCACCCCGTGCTGCTGACCGAGGCCCCCCTGAACCCCAAGGCCAACCGCGAGAAGATGACCCAGCCGAGAGGCCCGCTACCTCTTCTGGCGGCCGCCTCCCTCCTTCCTGGCCTCCCGGCGCTGCGCCCTTTCTCACTGGTTCTCTCTTCTGCCGTTTTCCGTAGGACTCTCTTCTCTGACCTGAGTCTCCTTTGGAACTCTGCAGGTTCT
+
BBBBBBBBFFFFGGGGGGEFGFHGGEEFHGHHGGGGGGEGGHHHHGGGGGGGHHHHHHHGGGGGGGGGGGGHHHHGGGGHGHHHHGGEGGFGCGHHHHFDHGH/0/><@-@DFGFGGF-<<0<DGHFHB0ACFGGGGGGGEBFGGGGGFG/;FFFFA.---;-@DFFFFFFFFFFFFFFF9FFFFFFFFFBFFB-DFFFFFFFFF?BFFFBFFFF/BFFFFFFF/BFFFFFFFFFFEBFFFFFFFF.FFFF
@M05620:37:000000000-D9766:1:1101:6134:5927 1:N:0:36
ACCACACCTTCTACAATGAGCTGCGTGTGGCTCCCGAGTAGCACCCCTTGCTGCTGACCTAGGCCCCCCTGAACCCCAAGGCCAACCGCGAGAAGATGACCCAGGTGCGTGGCCCGCTACCTCTTCTGGTGGCCGCCTCCCTCCTTCCTGGCCTCCCGGAGCTGCGCCCTTTCTCACTGGTTCTCTCTTCTGCCGTTTTCCGTAGGACTCTCTTCTCTGACCTGAGTCTCCTTTGGAACTCTGCAGGTTCT
+
CCCCCCCCFFFFGGGGGGGGGGHHGGGEHGHHHGGGGGAGHHHHHGGBEGHHHHGHHHHBFHHHHGGGGGGGHHHGGGGHGHHHHGGGGGG/EF33F34BFCGHFHH2>F<DFFHGGGCGHHHGHHHFD>G.GGGGGDGHGHHGHHHGCFHCHHHGG:C??CGGGG?EGGGGGGGGGG0CCFFFFFFFFFFFFFFFDFFFFDFF?DFFF/;BBFFBBFFFFFFF/:FFBBB0::FFFFFFFFFBFFF.BFB
@M05620:37:000000000-D9766:1:1101:22890:5954 1:N:0:36
AGTGCCAGCTCTCAATCGCACAGGGGACCCAGGGCCTGGCCCCTCCATCCAGAAAACCTATGACCTCACCCGCTACCTGGAGCACCAACTCCGCAGCTTGGCTGGGACCTATGTGAGTATCCAGCGTAGGAATCTGGGAGTTGGGGAGGAGTGAGGAGTTGGGGAAAGACAGTCCTAACCGTGGAGGGTTCTGGTAAATGATGGGGTGAGGAGGGGCTCTTTGGCTCCCACCAGTCCCCCTGTCTGGTCTA
+
AAAABFFFBFFFGFGGGFFGGGFDBAEGEEGHGGGFFFHHFHGHGGGHHHHHHGFHHGFHHHFHHHHHHHHGGGGGHHHFHHGGHHCGGHGGGGEGGCHHGHHEA/GHGFHHHHHHHDHHGHHHHGCEGDHHHGHHHHHGDHFHGGGGGGGHHHHHHFHHGHGGGGGHHHHHHHHHGHHHGFFGGGGG:9FFGGGGGGGGGGGGGFFFFFFFFFFFFFFFFFFFFFFFFFFFFFFFFFFDFFFFFF/FFF/
@M05620:37:000000000-D9766:1:1101:24571:5969 1:N:0:36
GAGGCTGCTTTGGAAGAACATAATAGTGTACTCCAACAGTTGCTCCTTGACCTGGAGAACGTTCTCGCCTTGCATAAAAAAGATGAAACACCTGCCAATGGGCTACTAACCGTAACGCAAGGCAACTAAAATAATCCAAAGGAGGAAAACAGACGATAACAAAACGGCAAGTAAGTCATACAATTACGAATTATCACTCTTCTCTATCCAATGTAACAATTAACAACATTTGTACTTTTAACTTACAAGCC
+
>>A>>AFAFFFFGABFA1ABA1D3BABFBBGH1EG11B0121B1F1FB11BAABGB01B1BBE0B2B/ABBF11D2BD1B>//BB111100>BB001@BB10>00BB1BBB>//>//////</00<011B12<<22B1B10<0///0000/0?0/////1<<<00-.<<<.00<=0==000000000...;.00;0<;0;<0<C000;/;90/0;90009900;;0../;990;;;C;900;000;9//;;
@M05620:37:000000000-D9766:1:1101:22470:5980 1:N:0:36
AGTGCCAGCTCTCAATCGCACAGGGGACCCAGGGCCTGGCCCCTCCATCCAGAAAACCTATGACCTCACCCGCTACCTGGAGCACCAACTCCGCAGCTTGGCTGGGACCTATGTGAGTATCCAGCGTAGGAATCTGGGAGTTGGGGAGGAGTGAGGAGTTGGGGAAAGACAGTCCTAACCGTGGAGGGTTCTGGTAAATGATGGGGTGAGGAGGGGCTCTTTGGCTCCCACCAGTCCCCCTGTCTGGTCTA
+
>A>>AFFFBFFFGFGFGFGGGGHCGFGGGGHHCFGGGFHGCHGFGGHHGHHGGHGHFGHHHGFHHHHHHFFEEEGGHHFHGHHHHHFGEFHHGGGGGFHGGHGGGGGHGHHHHHHHHHHHHHHFGFGGGGHHHHHGHHHGGHHFGGFGCGEHHHHHHGHHHHGGEDHHFHHHGHHHGFHFAGGGDFGGGGGFGGFGGGGGEBFGGGDFFFFFFFFFFFFFFFFFFFFEEFFFFEFFFFFDFEFFFFFFFF/
@M05620:37:000000000-D9766:1:1101:24572:5988 1:N:0:36
GAGGCTGCTTTGGAAGAACCTCCTACTGAACTCCAATAATCGCTCATTAACCCGGATGACGTCTTCTGCTTGCATAAACAAAATGAAAGAACGGCCAAGTATCCAAAGACCATGAAACTGGGGAGTAGAATAAAGATACATAAACACAAAAATAAAAGACAAAAGAAAGAGAATAGGTACGAAAGAATGGGATACAGAGAGCACCCGGAGGACTAATAGAAGAAACGGCGAAACAGGGGGACAAGCAATGG
+
>1AA>ACACDDDGBBGGEFFGE00BF1BAFFG1B1111B220A0A/DD21BBGAAAE/ABBABGF2BD1DDB/1D21D1B?00BB11B1000B//////@2@B2B11>000>11B1BB>10//<//0122>11111111@2@1@110//00/011111/000000.00100011111111<..../.00/.///0000//../..;----9../;000000;;//:..9-----/------;-----////
@M05620:37:000000000-D9766:1:1101:9098:6010 1:N:0:36
AGTGCCAGCTCTCAATCGCACAGGGGACCCAGGGCCTGGCCCCTCCATCCAGAAAACCTATGACCTCACCCGCTACCTGGAGCACCAACTCCGCAGCTTGGCTGGGACCTATGTGAGTATCCAGCGTAGGAATCTGGGAGTTGGGGAGGAGTGAGGAGTTGGGGAAAGACAGTCCTAACCGTGGAGGGTTCTGGTAAATGATGGGGTGAGGAGGGGCTCTTTGGCTCCCACCAGTCCCCCTGTCTGGTCTA
+
111>AD1CAFFFAGGFGCGGEGFHCE?EGGGHGGGFEAFFHHGHGGHHHHGFABGCGGHHHHHHHHHHHHHGGECEHHHFHHHGHHHHGHHHGFGGGGHHGHHGEGHHGGHHHHHHHHHHHHHHHGGGGGHHHHHHHHHGGHHHGGGGGGGHHHHHHGHHHHGGGGHHHHHHHHHHHHHHGGGGGGGGCGGGGGFGGGGGGGGGGGF@FFFFFF@@@@FFFFFFFFFFFFFFFFFFFFFF@FFFFFFFFFF
@M05620:37:000000000-D9766:1:1101:16151:6017 1:N:0:36
AGTGCCAGCTCTCAATCGCACAGGGGACCCAGGGCCTGGCCCCTCCATCCAGAAAACCTATGACCTCACCCGCTACCTGGAGCACCAACTCCGCAGCTTGGCTGGGACCTATGTGAGTATCCAGCGTAGGAATCTGGGAGTTGGGGAGGAGTGAGGAGTTGGGGAAAGACAGTCCTAACCGTGGAGGGTTCTGGTAAATGATGGGGTGAGGAGGGGCTCTTTGGCTCCCACCAGTCCCCCTGTCTGGTCTA
+
1>1>A@1FAFFDGGGBGFGGAFEHAEEEEE0BAAE/A/GF0GGHGG0GA0B1101BG/0BGHEHHH1FHHHGCEEEGGGHHHHHFEHHGHHHG?EE/>GHGGHGGAHHGHHHHHHHHGDGGFHHF@/CCGHHHHHHB0GF/<GHGGGCGGCFHHHFGEGHHHGGGGHHHHHHHFHHHHHHGEEAGGGG.CFGFGCGGGGGGGGGGGF?FFFFFF@?@;AFFFFFFBFFFFFFFFFFFFFF?FFFFFFFFFF
@M05620:37:000000000-D9766:1:1101:5768:6025 1:N:0:36
ACCAAACATTCTACAATGAGCTGCGGGGGGAGAGCGAGGAGAAAACAGTGAGGAAGACCGAGGCCCCCCTGAACCCCAAGGCCAACCGCGCGAAGATGACCCAGGTGAGTGGCCCGCTACCTCTTCTGGTGGCCGCCTCCCTCCTTCCTGGCCTCCCGGAGCTGCGCCCTTTCTCACTGGTTCTCTCTTCTGCCGTTTTCCGTAGGACTCTCTTCTCTGACCTGCGTCTCCTTTGGAACTCTGCAGGTTCT
+
>>>A3>A4BDFFGGGGGG5FGGHHG2220//////</<////01?0/<1??10>000<>><-<<<;CGGGFHFGGGGGGGGGGGGGGGGG-;BFF?BFFFFFAEFFF/AFFEFF9;BCFFFFFFF9FFFFFFFFFFFFFFFFFFFFFFFFFFFFFFFFF-9-;FFFFFFFFFFFFFFFFFFFFFFFFFFFFFFFFDFFFFFFFEDFFFFFFFFF/;BFFFFFFFEFFAFFFFFFFFFFFFFFFFFFFFFFF
@M05620:37:000000000-D9766:1:1101:9640:6035 1:N:0:36
AGTGCCAGCTCTCAATCGCACAGGGGACCCAGGGCCTGGCCCCTCCATCCAGAAAACCTATGACCTCACCCGCTACCTGGAGCACCAACTCCGCAGCTTGGCTGGGACCTATGTGAGTATCCAGCGTAGGAATCTGGGAGTTGGGGAGGAGTGAGGAGTTGGGGAAAGACAGTCCTAACCGTGGAGGGTTCTGGTAAATGATGGGGTGAGGAGGGGCTCTTTGGCTCCCACCAGTCCCCCTGTCTGGTCTA
+
ABAABFFFBFFFGFGGGGGGGGHGGGGEEGGHAEEGFGHHCHGHGGFHHHFG3FBFGGHHHHFHHHHHHHHGGEGGHHHHHHHHHHHHGHHHGGGEFHGHEGHGG?GHGHHHHHFHBBHHHHHHHGGGGGHHHHGHHHHGGHHH/>FDGGGGHHHHFDHBGH?DGGGHHHGHHHHHHHHHGGGGGFGAAFGGGGFGGGGGGGGGGD.@EFFFFFFFF-;FFF/:BFFEFFFFFF/FFFFFFFFFFFFBFFB
@M05620:37:000000000-D9766:1:1101:9241:6036 1:N:0:36
AGTGCCAGCTCTCAATCGCACAGGGCACCAAGGGCCTCGCCCCTCCATCCAGAAAACCTATGACCTCACCCGCTACCTGGAGCACCAACTCCGCAGCTTGGCTGGGACCTATGTGAGTATCCAGCGTAGGAATCTGGGAGTTGGGGAGGAGTGAGGAGTTGGGGAAAGACAGTCCTAACCGTGGAGGGTTCTGGTAAATGATGGGGTGAGGAGGGGCTCTTTGGCTCCCACCAGTCCCCCTGTCTGGTCTA
+
AA>>AFFFBFFFGFGGGGGCGG4FF22BB2FH2A2AF22AAAEHGGHHFGHHH3BBBEHHHHHF3DB@FHHEG>E/GHHG?FHHHH1?EGHF>E?EEGBFFHHGGGHHGHHHHHHHHHHHHHHHHGGGGGHHHHHHHHAFGHHHGGEGGACGHDGHGGHHHHGGGGHHHHHHHHHHHHGGGGGGDEGGEFFGGGFGGGGGGGGGGFFBFFFFFFBBBBFFFFFFFFFFFFFFFFFFFFFFBFFFFFFFFFF
@M05620:37:000000000-D9766:1:1101:9242:6056 1:N:0:36
AGTGCCAGCTCTCAATCGCACAGGGGACCCAGGGCCTGGCCCCTCCATCCAGAAAACCTATGACCTCACCCGCTACCTGGAGCACCAACTCCGCAGCTTGGCTGGGACCTATGTGAGTATCCAGCGTAGGAATCTGGGAGTTGGGGGGGAGTGAGGAGTTGGGGAAAGACAGTCCTAACCGTGGAGGGTTCTGGTAAATGATGGGGTGAGGAGGGGCTCTTTGGCTCCCACCAGTCCCCCTGTCTGGTCTA
+
BCABAFFFCFFFGGGGGGGGGGHHGCGGGGGHFDEEGGHHHHGHGGGHHHAG3A3BFEHHHHGHHHHHHHHGGEEEHHFHGHHGHHHHGHHHGGGGGHHHGHHGGGGHGHHHHHFHHHHHHHHHHGGGGDHFGHHGHHHGGHHBGG-:@DCFFFFFFFFFFFFFFFFFBFFFFFFFFFFFFDFFFFFFDFFFFFFFFFFFFFFFFFF;.FFFFFFFFFFFFFFFFFFFFFFFFFFFFFFFFFFFFFFFFFF
@M05620:37:000000000-D9766:1:1101:19533:6057 1:N:0:36
ACCACACCTTCTACAATGAGCTGCGTGTGGCTCCCGAGGAGCACCCCGTGCTGCTGACCGAGGCCCCCCTGAACCCCAAGGCCAACCGCGAGAAGATGACCCAGGTGAGTGGCCCGCTACCTCTTCTGGTGGCCGCCTCCCTCCTTCCTGGCCTCCCGGAGCTGCGCCCTTTCTCACTGGTTCTCTCTTCTGCCGTTTTCCGTAGGACTCTCTTCTCTGACCTGAGTCTCCTTTGGAACTCTGCAGGTTCT
+
CCCCCCCCFFFFGGGGGGGGGGHHGGGFHGHHHGGGGGGGGHHHHGGGGGGGHHGHHHHGGGGGGGGGGGGHGHHGGGGHGHHHHGGGGGGGGGHHHHHFHH/?F1=1?1??=GHC@-<@G0<0DDD0DD<CCH@@AA.CE/:C/C9F00=CF99CG.C?--.00--;@9FFB990900B0;B990:9BB009B::DFFFF.099A00/;090;000090;F:///0909B9FF0B0F00B0000:A.;9:
@M05620:37:000000000-D9766:1:1101:19512:6063 1:N:0:36
ACCACACCTTCTACAATGAGCTGCGTGTGGCTCCCGAGGAGCACCCCGTGCTGCTGACCGAGGCCCCCCTGAACCCCAAGGCCAACCGCGAGAAGATGACCCAGGTGAGTGCCCCGCTACCTCTTCTGGTGGCCGCTTCCCCCCTTCCTGGCCTCCCGGGGCTGCGCCCTTTCTCACTGGTTCTCTCTTCTGCCGTTTTCCGTAGGACTCTCTCCTCTGCCCTGAGTCCCCTTTGGAACTCTGCGGGTTCT
+
DCDDCDDDFFFFGGGGGGGGGGHHGGGGHGHHHGGGGGGGGHHHHGGGGGGGHHHHHHHGGGGGGGGGGGGHFHHGGGGHGHHHHGGGGGGGGGHHHH2GHB?GFF1101?1?G?---->000<00<D0<<.C.-A-.CG//;-;.;/0C/F.0;E?E-----..-;D-DF00:0000;/F000000;0000;0-;DF.B0.0.;.00//09B0/0/000;.0./9000;.BFBF/F0000000-;>D.90
@M05620:37:000000000-D9766:1:1101:20950:6068 1:N:0:36
ACCACACCTTCTACAATGAGCTGCGTGTGGCTCCCGAGGAGCACCCCGTGCTGCTGACCGAGGCCCCCCTGAACCCCAAGGCCAACCGCGAGAAGATGACCCAGGTGAGTGGCCCGCTACCTCTTCTGGTGGCCGCCTCCCTCCTTCCTGGCCTCCCGGAGCTGCGCCCTTTCTCACTGGTTCTCTCTTCTGCCGTTTTCCGTAGGACTCTCTTCTCTGACCTGAGTCTCCTTTGGAACTCTGCAGGTTCT
+
AABBBBBBFFFFGGGGGGGGGFHHGEGBFEHHHGGGGGGGGHHHHGAEEEGGHHHHHHHGGGGGGGGGGGGHBHHGGGGHGHHHHGGGDGGGGGHEHGHHHHHHGGGGHHHGGHHGCGGGHHGHHGHFGHGGHHGGGGGHGHHGHGGGGFGGGGGGGGGFGGGGGGFFFFFFFFFFFFFFFFFFFFFFFFFFFFFDFFFFFFFFFFFFFFFFFFFFFFFBFFFFFFFFFFFFFFFFFFFFFFFFFFFFFFF
@M05620:37:000000000-D9766:1:1101:19530:6077 1:N:0:36
ACCACACCTTCTACAATGAGCTGCGTGTGGCTCCCGAGGAGCACCCCGTGCTGCTGACCGAGGCCCCCCTGAACCCCAAGGCCAACCGCGAGAAGATGACCCAGGTGAGTGGCCCGCTACCTCTTCTGGTGGCCGCCTCCCTCCTTCCTGGCCTCCCGGAGCTGCGCCCTTTCTCACTTTCTCTCTCTTCTGCCGTTTTCCGTATGACTCTCTTCTCTGACCTTAGTCTCCTTTGGAACTCTGCAGGTTCT
+
DDDDDDDDFFFFGGGGGGGGGGHHGGGFHGHHHGGGEGECGHHHHGGGGGGGFGHHHHHGCGGGGGGGGGGHGHHGGGGHGHHHHGGGGGGGGGHHHHHDFC=F/1?1??=?=GAACFCCHDG<0=000=/..=<-:DFEE:CE/FFG00/;:FGG::B?-9F0CDFFF;FBFFF0FF000;B0BFF0F000:0-;;/:0B.;../0;::BB0BF00:0::/00;00;0B0:000/0BBBBFF0F;.;0::
@M05620:37:000000000-D9766:1:1101:13971:6188 1:N:0:36
AGTGCCAGCTCTCAATCGCACAGGGGACCCAGGGCCTGGCCCCTCCATCCAGAAAACCTATGACCTCACCCGCTACCTGGAGCACCAACTCCACAGCTTGGCTGGGACCTATGTGAGTATCCAGCGTAGGAATCTGGGAGTTGGGGAGGAGTGAGGAGTTGGGGAAAGACAGTCCTAACCGTGGAGGGTTCTGGTAAATGATGGGGTGAGGAGGGGCTCTTTGGCTCCCACCAGTCCCCCTGTCTGGTCTA
+
ABAABFFFCFFFGGGGGGGGGGHHGGGGGGHHGGGGGGHHHHGHGGHHHHHHHHGHHGHHHHHHHHHHHHHGGEEFHHHHGHHHHHHGGHHHHHHHHHHHGHHGGGHHGHHHHHHHHHHHHHHHHGGDGGHHHHHHHHHGGHHHGFFGGEEGHFHHGGHHHHGGEGHHHHGHHHHHFFHHGGHGGGGGEGFGGGGGGFGGGGGGGGGFFFFEFFFFFFFFFFFFFFFFFFFFFFFFFFFFFFFFFFFFFF9
@M05620:37:000000000-D9766:1:1101:23167:6194 1:N:0:36
ACCACACCTTCTACAATGAGCTGCGTGTGGCTCCCGAGGAGCACCCCGTGCTGCTGACCGAGGCCCCCCTGAACCCCAAGGCCAACCGCGAGAAGATGACCCAGGTGAGTGGCCCGCTACCTCTTCTGGTGGCCGCCTCCCTCCTTCCTGGCCTCCCGGAGCTGCGCCCTTTCTCACTGGTTCTCTCTTCTGCCGTTTTCCGTAGGACTCTCTTCTCTGACCTGAGTCTCCTTTGGAACTCTGCAGGTTCT
+
CCCCCCCCFFFFGGGGGGGGGGHHGGGEDGHHHGGGGGGGGHHHHGGGGGGGHHHHHHHGGGGGGGGGGGGGHHHGGGGHGHHHHGGGGCGGGGHHHHGHHHHHGHHEHHHGGHHGGGGGHHHHHHHHHHHGHHGGGGGHGHHGHGGGGGGGGGGGGGCBGGGGGGFFFFFFFFFFFFFFFFFFFFFFFFFFFFFFFFFFFFFFFFFFFFFFFFFFFFFFFFFF/FFFFFFFFFFFFFFFFFFFFFFFFFF
@M05620:37:000000000-D9766:1:1101:26140:6239 1:N:0:36
ACCACACCTTCTACAATGAGCTGCGTGTGGCTCCCGAGGAGCACCCCGTGCTGCTGACCGAGGCCCCCCTGAACCCCAAGGCCAACCGCGAGAAGATGACCCAGGTGAGTGGCCCGCTACCTCTTCTGGTGGCCGCCTCCCTCCTTCCTGGCCTCCCGGAGCTGCGCCCTTTCTCACTGGTTCTCTCTTCTGCCGTTTTCCGTAGGACTCTCTTCTCTGACCTGAGTCTCCTTTGGAACTCTGCAGGTTCT
+
AA?ABAABFFFFDGGDDDGGFFCFEEEEH2FHHGF2EEGCGHHHHGGGF1EFGGHGHHHGGGEGFGGGGGGFHHHGGGFEEHHGEGG?D/>CCDFEGBFHHHHHGHHHH<GFGHGGGGGGHHGHFGHF0DFDGHGGGGGHGHHGHGGGGGBAFGGGGDGGGGGGGGBFB;FFFFFFFFFFFFFFFFFFFFFFFEBDFFFFFFFFFFEFFFFFFFFFFFFFFFFFFFFFFFFFFFFEFFFFFFFFFFFFBFF
@M05620:37:000000000-D9766:1:1101:11330:6249 1:N:0:36
ACCACACCTTCTACAATGAGCTGCGTGTGGCTCCCGAGGAGCACCCCGTGCTGCTGACCGAGGCCCCCCTGAACCCCAAGGCCAACCGCGAGAAGATGACCCAGGTGAGTGGCCCGCTACCTCTTCTGGTGGCCGCCTCCCTCCTTCCTGGCCTCCCGGAGCTGCGCCCTTTCTCACTGGTTCTCTCTTCTGCCGTTTTCCGTAGGACTCTCTTCTCTGACCTGCGTCTCCTTTGGAACTCTGCAGGTTCT
+
BB@ABBBBFFFFGGGGGGGGGGHHGGGFHGHHHGGGGGGCGHHHHGGGGFGGHHHHHHHGGGGGGGGGGGGFHHHGGGAGGHHHHGGGGG<DFDHHHGHHHHEFFHH1FHHGGHHGGGGGHHHHHHHHFHHGHHGGGGGHGHHGHGGGGGGGGGGGGDB-AFGGGGFFFFFFFFFFFFFFFFFFFFFFFFFFFFFFFFFFFFFADDBFFFFFFFFFFFFFFFFF.BDDFFFFFFFFFFFFFFFFFFFFFFF
@M05620:37:000000000-D9766:1:1101:20886:6250 1:N:0:36
ACCACACCTTCTACAATGAGCTGCGTGTGGCTCCCGAGGAGCACCCCGTGCTGCTGACCGAGGCCCCCCTGAACCCCAAGGCCAACCGCGAGAAGATGACCCAGGTGAGTGGCCCGCTACCTCTTCTGGTGGCCGCCTCCCTCCTTCCTGGCCTCCCGGAGCTGCGCCCTTTCTCACTAGTTCTCTCTTCTGCCGTTTTCCGTAGGACTCTCTTCTCTGACCTGAGTCTCCTTTGGAACTCTGCAGGTTCT
+
>3>A>AAA>CCDBFFGGGFGGFHFGEGBGAGCFFFEAE2AEGDFGFEGEAECHGHHHHFGFFGGGGEEGEGHFHFEGEEHGHHHFGGGGGDFCDHFGFHHHHAC/GH10??F/GHGGGGGHEHBGHHG0DGGHGD@CCDHGHF.GFFGFGGA9FGEGDG-;@FBFA;.>DFFFFFBFF/;FFFFFFFFFFFFFBCDDFEFFFFFDDFFFFFFFFF/BFF/FF/B/BFFBFFFFFFFFFFFFFFFBFFFFFF
@M05620:37:000000000-D9766:1:1101:24814:6264 1:N:0:36
AACACACCTTCTACAATGAGCTGCGTGTGGCTCCCGAGGAGCACCCCGTGCTGCTGACCGAGGCCCCCCTGAACCCCAAGGCCAACCGCGAGAAGATGACCCAGGTGAGTGGCCCGCTACCTCTTCTGGTGGCCGCCTCCCTCCTTCCTGGCCTCCCGGAGCTGCGCCCTTTCTCACTGGTTCTCTCTTCTGCCGTTTTCCGTAGGACTCTCTTCTCTGACCTGAGTCTCCTTTGGAACTCTGCAGGTTCT
+
>11>A?AAFFB@AGG13BFGGGF1E0EBC0BBGG0EE//AEHHA/BEEAEGGHGFHHFGGGGGCEFEEGGEHHHHGGGGHGHHHHGGGGCGGGGHHFFHGHHHHGHHHHHHGGHHGCCGGHHHHHHHHHHHGHHGGGGGHGHHGGGGGGGGGGGGGGGGGGGGGGG@F@@FFFFFFFFFFFFFFFFFFFFFFFF@FFFFFFFFFFFFFFFFFFFFFFFFFFFFFFFFFFFFFFFFFFFFFFFFFFFFFFFF
@M05620:37:000000000-D9766:1:1101:18244:6270 1:N:0:36
AGTGCCAGCTCTCAATCGCACAGGGGACCCAGGGCCTGGCCCCTCCATCCAGAAAACCTATGACCTCACCCGCTACCTGGAGCACCAACTCCGCAGCTTGGCTGGGACCTATGTGAGTATCCAGCGTAGGAATCTGGGAGTTGGGGAGGAGTGAGGAGTTGGGGAAAGACAGTCCTAACCGTGGAGGGTTCTGGTAAATGATGGGGTGAGGAGGGGCTCTTTGGCTCCCACCAGTCCCCCTGTCTGGTCTA
+
AABBBFFFBFFFGGGGGGGGGGHHGGGGGGGHGGGGGGHHGHFHGGHHHHFHEHHHHGHHHHFHHHHHHHHGGGEGHHHHHHGEHHHFGFHHGG?@GHHHGHHFFGHHGHGHHHHHHGHHHHHHHGEGGGHGHHHHHHHGGHHHGGGGGGFHHHHHHGHHHHGGGGHHHHHHHHHHHHHHGACDGGGG;AFGGGGGGGGGGGGGGGFFFFFFFFFFFFFFFFFEFFFFFFFFFFFFFFFDFFFFFFFFFF;
@M05620:37:000000000-D9766:1:1101:16470:6291 1:N:0:36
AGTGCCAGCTCTCAATCGCACAGGGGACCCAGGGCCTGGCCCCTCCATCCAGAAAACCTATGACCTCACCCGCTACCTGGAGCACCAACTCCGCAGCTTGGCTGGGACCTATGTGAGTATCCAGCGTAGGAATCTGGGAGTTGGGGAGGAGTGAGGAGTTGGGGAAAGACAGTCCTAACCGTGGAGGGTTCTGGTAAATGATGGGGTGAGGAGGGGCTCTTTGGCTCCCACCAGTCCCCCTGTCTGGTCTA
+
AAA>AFFFBFFFGEGFFGGCGCHCG2EEGDHH2EEAFGHHGHGGGGHHHGHHHEGGHGHHHGHHHGHFHHGEG/>EGGHHBFGHHH1?EGHF?ECEEHGGGFHGGFHHGHHHHHGHHHHHHHHHHGGGGGHHHHHHGE<FEGHHGCC?CDCGFFHF<EGHHHGGAEEFFGHHHHHHHHHHGGGGDEGGGGFGGGGGGGGGGGGGGGFBFFFFFFBBBBFFFFFFFFFFFFFFFFFFFFFFBFFFFFFFFFB
@M05620:37:000000000-D9766:1:1101:17869:6311 1:N:0:36
ACCACACCTTCTACAATGAGCTGCGTGTGGCTCCCGAGGAGCACCCCGTGCTGCTGACCGAGGCCCCCCTGAACCCCAAGGCCAACCGCGAGAAGATGACCCAGGAGAGTGGCCCGCTACCTCTTCTGGTGGCCGCCTCCCTCCTTCCTGGCCTCCCGGCGCTGCGCCCTTTCTCACTGGTTCTCTCTTCTGCCGTTTTCCGTAGGACTCTCTTCTCTGACCTGCGTCTCCTTTGGAACTCTGCAGGTTCT
+
BBBBBBBBFFFFGGGGGG5FGGFHGGGBC2GGHGFGGGGGGFHHHGGGEEFFHHHHHHGG?EFGGEGGGGGHHHHGGFGHGHHHHGGGGGFDCFHF2FFG2?AHG/?/?FGEF0FF-@CCHFHDBDGHHGGDFHCF?EFC:CF.9BFFBBF.9FFEF.9-;-;BFFFFFFFFF/B/;FFB9FFBFF/BFBBFF/>9./ABFDFFDDBB/BBFFBFFF/9/:B/9.9.;..B/9F/;//BBBBFFFFFAFFF
@M05620:37:000000000-D9766:1:1101:17557:6327 1:N:0:36
AGTGCCAGCTCTCAATCGCACAGGGGACCCAGGGCCTGGCCCCTCCATCCAGAAAACCTATGACCTCACCCGCTACCTGGAGCACCAACTCCGCAGCTTGGCTGGGACCTATGTGAGTATCCAGCGTAGGAATCTGGGAGTTGGGGAGGAGTGAGGAGTTGGGGAAAGACAGTCCTAACCGTGGAGGGTTCTGGTAAATGATGGGGTGAGGAGGGGCTCTTTGGCTCCCACCAGTCCCCCTGTCTGGTCTA
+
BBBABFFF?FFFGGGGGGGGGFHGGGGGEG2AFGGGGGHFAGGHGGBGGHHHBB3FHGHBGHEHHHHHHGHGGGCGHHHHFHHEFHHGGGHHGG?EGHHGGGHA?EGHGHHHHHHFFGFHHHGEFCE<DGGFGHHHGHHGGHFFFCGFGGGHHGHHHG/CGBDGGGHHHHHHHHHHHHHGGGEBAEDAAFFGGGFBBFGGGGGGGGFFFFFFFFFFFFFFFFFFFFFFF.FFFFFFFFFDFFFFFFFFFFB
@M05620:37:000000000-D9766:1:1101:11352:6331 1:N:0:36
AGTGCCAGCTCTCAATCGCACAGGGGACCCAGGGCCTGGCCCCTCCATCCAGAAAACCTATGACCTCACCCGCTACCTGGAGCACCAACTCCGCAGCTTGGCTGGGACCTATGTGAGTATCCAGCGTAGGAATCTGGGAGTTGGGGAGGAGTGAGGAGTTGGGGAAAGACAGTCCTAACCGTGGAGGGTTCTGGTAAATGATGGGGTGAGGAGGGGCTCTTTGGCTCCCACCAGTCCCCCTGTCTGGTCTA
+
AAAABFFFBFFFGGGGGGGGGGHGGGGGGGHHFFGGEFHHFHGHGGHHHHHHGHBHHGHHHHEHHHHHHHHGGEGGHHHHHHHHGHHHGHHHGGGGGHHHGHHGGGHHGHHHHHHHHHHHHHHHHGGGGGHHHHHHHGHGGHHGGGGGGGGHHHHHGGHHHHGGGGHHHHHHHHHHHHHHGGFGGGGGCFGGGGFGGGGGGGGGGGFFFFFFFFFFFFFFFFFFFFFFFFFFFFFFFFFFFFFFFFFFFFB
@M05620:37:000000000-D9766:1:1101:13132:6341 1:N:0:36
AGTGCCAGCTCTCAATCGCACAGGGGACCCAGGGCCTGGCCCCTCCATCCAGAAAACCTATGACCTCACCCGCTACCTGGAGCACCAACTCCGCAGCTTGGCTGGGACCTATGTGAGTATCCAGCGTAGGAATCTGGGAGTTGGGGAGGAGTGAGGAGTTGGGGAAAGACAGTCCTAACCGTGGAGGGTTCTGGTAAATGATGGGGTGAGGAGGGGATCTTTGGCTCCCACCAGTCCCCCTGTCTGGTCTA
+
AAAAAFFFBFFFGFGGGFGGGGHGGGGGEFHHGGGGDGHHFHGHGGHHHHHHFFFHHGHHHHEHHHHHHHHGGEEGHHHHHHHHGHHHGHHHGGGGGHHHGEHG//FGGHHHHHHHHFHF3GHHHGDGGFGHHGHHHHHGEHHH/AFGGGE0CGHHHGHHGHGGGGH.GHHHHGHGHHHHGFCBDFGGEGGGGGFFGGGGGFGGGGFAFFFFFFFF.;EFFF/FFFFFFFFFFFFFFFEDFEFFF/;:BFB
@M05620:37:000000000-D9766:1:1101:5165:6378 1:N:0:36
AGTGCCAGCTCTCAATCGCACAGGGGACCCAGGGCCTGGCCCCTCCATCCAGAAAACCTATGACCTCACCCGCTACCTGGAGCACCAACTCCGCAGCTTGGCTGGGACCTATGTGAGTATCCAGCGTAGGAATCTGGGAGTTGGGGAGGAGTGAGGAGTTGGGGAAAGACAGTCCTAACCGTGGAGGGTTCTGGTAAATGATGGGGTGAGGAGGGGCTCTTTGGCTCCCACCAGTCCCCCTGTCTGGTCTA
+
ABAABFFFBFFFGGGGGGGGG?HHGGGGGGHHGGGGGGHHHHGHGGFHHHHHHCGHHGGFHHHHHHHHHHHGGGEGHHHHHHHHHHFHGHHHFGGGGGHHEHHGGGEGGHHHHHFHHHHGHHHHHGGGDE22@GHFGFHGGHHFCCFGG>>FCHGHHGHHHGGG..;CGHHHHHHHHGHHGGEA.AFGEGGGGGGF9FFGGFGGGGFD?FA/;;BCFFFFFFFFFFFEFFFFFFFFFFFFFFFFFFFFFF:
@M05620:37:000000000-D9766:1:1101:23391:6388 1:N:0:36
ACCACACCTTCTACAATGAGCTGCGTGTGGCTCCCGAGGAGCACCCCGTGCTGCTGACCGAGGCCCCCCTGAACCCCAAGGCCAACCGCGAGAAGATGACCCAGGTGAGTGGCCCGCTACCTCTTCTGGTGGCCGCCTCCCTCCTTCCTGGCCTCCCGGAGCTGCGCCCTTTCTCACTGGTTCTCTCTTCTGCCGTTTTCCGTAGGACTCTCTTCTCTGACCTGAGTCTCCTTTGGAACTCTGCAGGTTCT
+
BABCABCABFFFGGGGGGGGGGHHGFGB4EFBFFEF?EEEDGDFGFGGDEBFFHFHGFFGGEFEGGGGGGGHFHHGGGGGGHHHHGGFCDFDFGHGHHGHHHHHGHHGHHHGGHHGGGGGHHHHHHHHHHHGHGGFFEGHGHHGHGGGGGGGGGGGGGG9ADGGGCFFFFFFFFFBFFFFFFFFFFFFFFFFFFFFFFFFFFFFFFFFFFFFFFFFFFF0FFFFBFBFFFFFFFFFFFFFFFFFFFFFFFF
@M05620:37:000000000-D9766:1:1101:23394:6407 1:N:0:36
ACCACACCTTCTACAATGAGCTGCGTGTGGCTCCCGAGGAGCACCCCGTGCTGCTGACCGAGGCCCCCCTGAACCCCAAGGCCAACCGCGAGAAGATGACCCAGGTGAGTGGCCCGCTACCTCTTCTGGTGGCCGCCTCCCTCCTTCCTGGCCTCCCGGAGCTGCGCCCTTTCTCACTGGTTCTCTCTTCTGCCGTTTTCCGTAGGACTCTCTTCTCTGACCTGAGTCTCCTTTGGAACTCTGCAGGTTCT
+
DCDDDCCCFFFFGGGGGGGGGGHHGGGGHGHHHGGGGGGGGHHHHGGGEGGGHHHHHHHGGGGGGGGGGGGHHHHGGGGHGHHHHGGGGCGGGGHHHHHHHHHHGHHHHHHGGHHGGGGGHHHHHHHHHHHGHHGGGGGHGHHGHGGGGGGGGGGGGGGGGGGGGGFFFFFFFFHHFHFFFFFFFFFFFFFHFFFFFFFFFFFFFFFFFFFFFHFHFHFFFFFFFFFFFFFFFFFFFFFFFFFFHFFFFFF
@M05620:37:000000000-D9766:1:1101:15221:6436 1:N:0:36
ACCACACCTTCTACAATGAGCTGCGTGTGGCTCCCGAGGAGCACCCCGTGCTGCTGACCGAGGCCCCCCTGAACCCCAAGGCCAACCGCGAGAAGATGACCCAGGTGAGTGGCCCGCTACCTCTTCTGGTGGCCGCCTCCCTCCTTCCTGGCCTCCCGGAGCTGCGCCCTTTCTCACTGGTTCTCTCTTCTGCCGTTTTCCGTAGGACTCTCTTCTCTGACCTGAGTCTCCTTTGGAACTCTGCAGGTTCT
+
AB?ABBABFFFFFGGBGGGGGGHHGEGEH2FGHGGDGGGGGHHHH1EFEGGGHHHHHHHGGGGGGGGGGGGHHHHGGGGHGHHHGGGGGGGGGGHHHFGGHHEGFGHHHHHGGHHGGFGGHHHHHHHHHHHGHHGGGGGHGHHGHGGGGGGGGGGGGDGFGGGG/BFFFFFFFFFFFFFFFFFFFFFFFFFFFFFFFFFFFFFFDFFFFFFFFFFFFFFFFFFFFFFFFFFFFFFEFFFFFFFFFFFFFFF
@M05620:37:000000000-D9766:1:1101:17665:6443 1:N:0:36
ACCACACCTTCTACAATGCGCTGCGTGCGGCTCCCGAGGAGCACCCCGTGCTGCTGACCGAGGCCCCCCTGAACCCCAAGGCCAACCGCGAGAAGATGACCCAGGTGCGTGGCCCGCTACCTCTTCTGGTGGCCGCCTCCCTCCTTCCTGGCCTCCCGGTGCTGCGCCCTTTCTCACTGGTTCTCTCTTCTGCCGTTTTCCGTAGGACTCTCTTCTCTGACCTGCGTCTCCTTTGGAACTCTGCAGGTTCT
+
AAAAAAA>1CFFFGGGGG1AEEEEGFE00AEAECFE/EE//GHCHGGE/?EE1F@GGHB/@E/EGEEEE>>BGHHGGAEHFHHHHFFCGC/>@<F11<?F?GCHGFG1-FA--C.@-AC?G0CC00CCHCCA.C---AA.9C/9BCFEBFF??F?AAB;-@;BFF@@B@-BB//B/BB9-:FB/FFBBFB/://9-99ABB9:-AFFBFFFBBB/BBF//9/9B?--;-9F9BB////;//9;F/BFFFBB
@M05620:37:000000000-D9766:1:1101:19542:6444 1:N:0:36
AGTGCCAGCTCTCAATCGCACAGGGGACCCAGGGCCTGGCCCCTCCATCCAGAAAACCTATGACCTCACCCGCTACCTGGAGCACCAACTCCGCAGCTTGGCTGGGACCTATGTGAGTATCCAGCGTAGGAATCTGGGAGTTGGGGAGGAGTGAGGAGTTGGGGAAAGACAGTCCTAACCGTGGAGGGTTCTGGTAAATGATGGGGTGAGGAGGGGCTCTTTGGCTCCCACCAGTCCCCCTGTCTGGTCTA
+
ABBBCFFFAFFFGGGGGFEEGGHGGGGGGGHHGGGGGGHHHHGHGGHGHHHHGHGHHGHGHHGHHHHHHHHFGEGGHBGFHHHGHGHHGHHHGGGGGGHHCHHGDEHHGHHGHHHHGGHHHHHHHGGGGGHHHHHHHGHGDHHHGGGGGGGHHHHHHGHHHH?EGGHFFHHHHHHGHHHHGGGGGGGGGGGGGGCFFFGGGGGGEDD-EFFFFFFFFFFFFFFFFFFFFFFFF?FFBFFFFFFFFFFFFF9
@M05620:37:000000000-D9766:1:1101:21116:6460 1:N:0:36
ACCACACCTTCTACAATGAGCTGCGTGTGGCTCCCGAGGAGCACCCCGTGCTGCTGACCGAGGCCCCCCTGAACCCCAAGGCCAACCGCGAGAAGATGACCCAGGTGAGTGGCCCGCTACCTCTTCTGGTGGCCGCCTCCCTCCTTCCTGGCCTCCCGGAGCTGCGCCCTTTCTCACTGGTTCTCTCTTCTGCCGTTTTCCGTAGGACTCTCTTCTCTGACCTGAGTCTCCTTTGGAACTCTGCAGGTTCT
+
CCCCCCCCFFFFGGGGGGGGGGHFGEEECFHHHGGGGGGGDHHHHGGGEGGGHHHHHHHGGGGGGGGGGGGHGHHGGGGHGHHHHGGGGGGGFGHHHHHHHHHHEHHHHHHGGHHGGGGGHHHHHHHHHHHGHHGGGGGHGHHGHGGGGGGGGGGGGGGGGGGGGGFFFFFFFFFFFFFFFFFFFFFFFFFFFFFFFFFFFFFFFFFFFFFFFFFFFFFFFFFFFFFFFFFFFFFFFFFFFFFFFFFFFFF
@M05620:37:000000000-D9766:1:1101:21434:6479 1:N:0:36
ACTGCCACTTCTCAATCGCACAGGTGAGCCCTGCCCTGGCCCGCCCAGCCCGAATACCCGGTCCCTCCCTTGCTACCAGGAGCACCAACTACGCCCCTCGGCTGGGTCCTATGCCAGCACCACGCCTAGGAGCCTCCGAGTTGGGCAGGAGTCAGCAGCTGCGGAAACACAGCCCTCAACGCTGAGGGCTCTCGTACATTTGGGGGTCCGGATGCCCCCTTCTCCGCCCTCCTCCTCGCCTCTCTCCACTC
+
>1>>AB@@1B1BBBBFGFF1E?0A1B101BA00AFC1BBFG///AAB/0/AA/A/B111//>/>B@BBB>1BG1BFG1F//FGF>/>?EF1GE>///?//??////0BFF221111@/@0<0//?/??0010.>F0..<>.C0<-.<.-..:/0;00:////-----/;C9..;.=.;0/.-....-9-A?F/;-;--/////:;-9------;-/;-9@F-//9-;-------/-------;9////-//
@M05620:37:000000000-D9766:1:1101:17380:6487 1:N:0:36
ACCACACCTTCTACAATGAGCTGCGTGTGGCTCCCGAGGAGCACCCCGTGCTGCTGACCGAGGCCCCCCTGAACCCCAAGGCCAACCGCGAGAAGATGACCCAGGTGAGTGGCCCGCTACCTCTTCTGGTGGCCGCCTCCCTCCTTCCTGGCCTCCCGGAGCTGCGCCCTTTCTCACTGGTTCTCTCTTCTGCCGTTTTCCGTAGGACTCTCTTCTCTGACCTGAGTCTCCTTTGGAACTCTGCAGGTTCT
+
DCDDCDDCFFFFGFGGGGGGGGHHGGGEDGHHHGGGGGGGGHHHHGGGGGGGHHHHHHHGGGGGGGGGGGGHGHHGGGGHGHHHHGGGGGGGGGHGHHHHHHHHGHHHHHHGGHHGGGGGHHHHHHHGHHHGHHGGGGGHGHHGHGGGGGGGGGGGGGGFFGGGGGFFFFFFFFHFFFFFFFFFFFFFHHHFFFFFFFFFFFFFFFFFFFFFFFFHFHFFFFHFFFFFFFFFFHFFFFFFFFHFFFFFFFF
@M05620:37:000000000-D9766:1:1101:17221:6503 1:N:0:36
ACCACACCTTCTACAATGAGCTGCGTGTGGCTCCCGAGGAGCACCCCGTGCTGCTGACCGAGGCCCCCCTGAACCCCAAGGCCAACCGCGAGAAGATGACCCAGGTGAGTGGCCCGCTACCTCTTCTGGTGGCCGCCTCCCTCCTTCCTGGCCTCCCGGAGCTGCGCCCTTTCTCACTGGTTCTCTCTTCTGCCGTTTTCCGTAGGACTCTCTTCTCTGACCTGAGTCTCCTTTGGAACTCTGCAGGTTCT
+
DDDDDDDDFFFFGGGGGGGGGGHHGGGFFGHHHGGGGGGGGHHHHGGGGGGGHHHHHHHGGGGGGGGGGGGHHHHGGGGHGHHHHGGGGGGGGGHHHHGHHHHHGHHHHHHGGHHGGGGGHHHHHHHHHHHGHHGGGGGHGHHGHGGGGGGGGGGGGGGCGFGGGGFFFFFFFFHFHHFFFFFFFHFFFHFFFFFFFFFHFFFFFFFFFFFFFHHHFHFFFFHFEFFFFFFFFHFFFFFFFFHFFFFFFFF
@M05620:37:000000000-D9766:1:1101:25075:6509 1:N:0:36
AGTGCCAGCTCTCAATCGCACAGGGGACCCAGGGCCTGGCCCCTCCATCCAGAAAACCTATGACCTCACCCGCTACCTGGAGCACCAACTCCGCAGCTTGGCTGGGACCTATGTGAGTATCCAGCGTAGGAATCTGGGAGTTGGGGAGGAGTGAGGAGTTGGGGAAAGACAGTCCTAACCGTGGAGGGTTCTGGTAAATGATGGGGTGAGGAGGGGCTCTTTGGCTCCCACCAGTCCCCCTGTCTGGTCTA
+
ABABAFFFCFFFGGGGGGGGGGHGGGFFEEHHFGGGGGHHFHGHGGHHGGHHHHHHHGHHHHHHHHHHHHFGGEFGHHHHFGHHFHHHGFHHEEFGGHHHGHCFGEFH?HHHHHHHHHHHHFHHFGGGGCHFHHHHGGHGFHHHCCFCCGEHGBHHCE/GHHCGFDHHEHHHHHHHGGHHGGGADGFGGGGGGG9FFGGGFFGEGGFFEFFFFFFFFFEFFF/FFBBEAFFFFFFFFFFFFA9FFFFFFF/
@M05620:37:000000000-D9766:1:1101:17205:6512 1:N:0:36
ACCACACCTTCTACAATGAGCTGCGTGTGGCTCCCGAGGAGCACCCCGTGCTGCTGACCGAGGCCCCCCTGAACCCCAAGGCCAACCGCGAGAAGATGACCCAGGTGAGTGGCCCGCTACCTCTTCTGGTGGCCGCCTCCCTCCTTCCTGGCCTCCCGGAGCTGCGCCCTTTCTCACTGGTTCTCTCTTCTGCCGTTTTCCGTAGGACTCTCTTCTCTGACCTGCGTCTCCTTTGGAACTCTGCAGGTTCT
+
BBBBBBB34BBDGGGGGGFGGGHHGEF24BFBFFFE?EAE?GFFGGGEAEEGEHFHHHGAFCCFGGGGGFGHGHHGGGGHGHHHHGGGDG/BDGHEGHHHHHHHGHH1FGGGGHHGGGGGHHHHHGHHHHHGGHGGGFGHGHHGHGGGGGGGGGGGGGG9@DFGGGFFFFFFFFFBFFFFFFFFFFFFFFFFFF>DFFFFFFFFFFFFFFFFFFFFFFFFFFFF.DDBFFFFFFFFFFFFFFFFFFFFFFF
@M05620:37:000000000-D9766:1:1101:23777:6536 1:N:0:36
AGTGCCAGCTCTCAATCGCACAGGGGACCCAGGGCCTGGCCCCTCCATCCAGAAAACCTATGACCTCACCCGCGACCTGGAGCACCAACTCCGCAGCTTGGCTGGGACCTATGTGAGTATCCAGCGTAGGAATCTGGGAGTTGGGGAGGAGTGAGGAGTTGGGGAAAGACAGTCCTAACCGTGGAGGGTTCTGGTAAATGATGGGGTGAGGAGGGGCTCTTTGGCTCCCACCAGTCCCCCTGTCTGGTCTA
+
ABABBFFFAFFFGGGGGGGGE2B4FEGGGGDHGGGGGFHCBAE1AFHHHHFGGHGHFGHHHFGEHGFGFHFEG/E>EACGGHHHHE0GFHHHGEFGFFHHGFHGGGHHGHHHHHHHHHHHHHHHHGGGGGHHHHHHHHHGGHHHGGGGGGEGHHHHGGGHHHGGGGHHGGGGGGGGGGGGGGGGGGGGCFGGGFFFFFFFFFFFFFFFFFFFFFFFFFFFFFFFFFFF.:F.;F9FFFFFFFFFFFF/B/9
@M05620:37:000000000-D9766:1:1101:24345:6552 1:N:0:36
AGTGCCAGCTCTCAATCGCACAGGGGACCCAGGGCCTGGCCCCTCCATCCAGAAAACCTATGACCTCACCCGCTACCTGGAGCACCAACTCCGCAGCTTGGCTGGGACCTATGTGAGTATCCAGCGTAGAAATCTGGGAGTTGGGGAGGAGTGAGGAGTTGGGGAAAGACAGTACTAACCGTGGAGGGTTCTGGTAAATGATGGGGTGAGGAGGGGCTCTTTGGATCCCACCAGTCCCCCTGTCTGGTCTA
+
ABAABFFFBFFFGGGGGGGGGGGHGGGEDGHHGGGG2FHHCHGFGGHHGHHHEHFHHGHGHHFHHHHHHHHGGGGGHHHHHHHHHHHHGHGHGGEEGHDCEHGGG?FAE??DF33BGBG3B3BFH@EGG/@F2FHHFHHG/?1FCFG-@<>>G<GC<C/<0<--;CCFG/;C00;CGGGH-;EGGGGG..FG0C;CFGGGGGGGGGGFF../;D--B-9FFFF//;F.B9FDE.9;9BE.-.BFF//:FFB
@M05620:37:000000000-D9766:1:1101:7920:6568 1:N:0:36
ACCACACCTTCTACAATGAGCTGCGTGTGGCTCCCGAGGAGCACCCCGTGCTGCTGACCGAGGCCCCCCTGAACCCCAAGGCCAACCGCGAGAAGATGACCCAGGTGAGTGGCCCGCTACCTCTTCTGGTGGCCGCCTCCCTCCTTCCTGGCCTCCCGGAGCTGCGCCCTTTCTCACTGGTTCTCTCTTCTGCCGTTTTCCGTAGGACTCTCTTCTCTGACCTGCGTCTCCTTTGGAACTCTGCAGGTTCT
+
BBBBBBB3BCFFGGGGGG5BGGHHGGGB4EGHHFFF?ECGFHHHHGGEEGGGGHGHHHHEECCGGGGGGGGHHHHGGGGHGHHHHGGGGG<BDGGFFHHHHHHHGHHGHHHGGHHGGGGGHHHHHHHHHHHGHHGGGGGHGHHGGGGGGGGGGGGGGDG;9BGGGGBFBBFFFFFFFFFFFFFFFFFFFFFFFFBFFFFFFFFFFBFFFFFFFFFFFFFFFFFF?BFBFFFFFFFFFFFFFFFFFFFFFFF
@M05620:37:000000000-D9766:1:1101:10843:6571 1:N:0:36
AGTGCCAGCTCTCAATCGCACAGGGGACCCAGGGCCTGGCCCCTCCATCCAGAAAACCTATGACCTCACCCGCTACCTGGAGCACCAACTCCGCAGCTTGGCTGGGACCTATGTGAGTATCCAGCGTAGGAATCTGGGAGTTGGGGAGGAGTGAGGAGTTGGGGAAAGACAGTCCTAACCGTGGAGGGTTCTGGTAAATGATGGGGTGAGGAGGGGCTCTTTGGCTCCCACCAGTCCCCCTGTCTGGTCTA
+
ABAAAFFFBFFFGGGGGGGGGGHHGGGGGGHHGGGGGGHHHHGHGGGHHHHHHFGHHGHHHHHHHHHHHHHGGEEGHHHHHHHGHHFHGHHHGGGGGHHHGHHGGGHHGHHHHHHHHHHHHHHHGGGGGGFHHHHHHHEEGHHHGGECG.CGHDGHFGHHHHGGEGHHGHFGHHHHHHHHGGGGGEGGEGFGGGGFGGGGGGGGGGFFFFFEFFFFFFFFFFFFFFFFFFFFFFFFFFFFFFFFFFFFFFB
@M05620:37:000000000-D9766:1:1101:7941:6575 1:N:0:36
ACCACACCTTCTACAATGAGCTGCGTGTGGCTCCCGAGGAGCACCCCGTGCTGCTGACCGAGGCCCCCCTGAACCCCAAGGCCAACCGCGAGAAGATGACCCAGGTGAGTGGCCCGCTACCTCTTCTGGTGGCCGCCTCCCTCCTTCCTGGCCTCCCGGAGCTGCGCCCTTTCTCACTGGTTCTCTCTTCTGCCGTTTTCCGTAGGACTCTCTTCTCTGACCTGAGTCTCCTTTGGAACTCTGCAGGTTCT
+
ABBAABBBFFFFGGGGFGGGGGHHGEEEHEFFGGGEEECGGDHHHGGGEGGGHHGHGHFGGEGGGGGGGGGHG3FEFGGHFHHHHGFEBCCDCFHHHGEHHG/??GFFHGGFGHGGGGGGHHHHHHHGHHHGHHGGGGGHGHHGHGGGGGGGGGGGG?AABBFFGGFFFFFFFFFFFFFFFFFFFFFFFFFFFFFFFFFFFFF.;9/BFFFFFFFFFFFFFFFFFFFFFFFFFFFFFFFFFFFFBFFFFFF
@M05620:37:000000000-D9766:1:1101:25555:6598 1:N:0:36
GAGGCTGCTTTGGAAGAACATAAGAATTAACTCCAATACTCGCTCATTGACCCGGAAAACTTCGTCGTCTTGAATAAATAAAATTAAAGCACTGCAAAGTATCAAATAAACACGCGACGAATCAAACTCGCTAAAGAAGAGATACAGATCAAAGAACAAGAACACTGAGAATAGGGACAAAGAACCAAGTACACCCCCGTTCGCACGACAAGTAAAAATGACACTAGACTGTGCATTGGTGCCTGCAAGAC
+
>1AA>>B>1@B1GEFGEAFFADFGC1131B1DAB11AB12BAAFFAG221DBBAEC//0BAAB/BBA///B1212@1122B11@@11B1B1B@BB111012222BB211B1B0/>>/</>///111<1</////1110010<111?111111<10000<0<>000<000000000./...///./....00:0:/:-9-../.9.--.--99///://;//9///://////9///////-/://--/9-9
@M05620:37:000000000-D9766:1:1101:21699:6605 1:N:0:36
ACCACACCTTCTACAATGAGCTGCGTGTGGCTCCCGAGGAGCACCCCGTGCTGCTGACCGAGGCCCCCCTGAACCCCAAGGCCAACCGCGAGAAGATGACCCAGGTGAGTGGCCCGCTACCTCTTCTGGTGGCCGCCTCCCTCCTTCCTGGCCTCCCGGAGCTGCGCCCTTTCTCACTGGTTCTCTCTTCTGCCGTTTTCCGTAGGACTCTCTTCTCTGACCTGAGTCTCCTTTGGAACTCTGCAGGTTCT
+
3>>>AAAAFFCBFGGFFGGEDEGFEBBBGEFHEFGEGGGEFDHFGGGGGEGGHHHFGGHGGGGCGAECEGGHHFAEFGGHEEHEHE?<BDG@@DFHF1GHHHHHFFH<01?CGHHGGGGGHFFDGHGH0<CDGCCCCA:CECGGHGFGGGF.CBFEGGGG@GG/BBBF;BFFFFFFFFFFFFF/:F9BFFFFFFBFFFFFF?FFFFFFFBFFFFFFFFF/FFFFFFFFFFFBFFFFFFFFFFFFBFF./;B
@M05620:37:000000000-D9766:1:1101:10016:6635 1:N:0:36
ACCACACCTTCTACAATGAGCTGCGTGTGGCTCCCGAGGAGCACCCCGTGCTGCTGACCGAGGCCCCCCTGAACCCCAAGGCCAACCGCGAGAAGATGACCCAGGTGAGTGGCCCGCTACCTCTTCTGGTGGCCGCCTCCCTCCTTCCTGGCCTCCCGGAGCTGCGCCCTTTCTCACTGGTTCTCTCTTCTGCCGTTTTCCGTAGGACTCTCTTCTCTGACCTGCGTCTCCTTTGGAACTCTGCAGGTTCT
+
BBBBBBBAFFFFGFGGGG5BGGHHGGGBAFHHHBFE?FFGGHHHHGGEEFGGFHHHHHHEGECEGGGGGGGHGHHGGGGHGHHHHGGGGG/BCGHFHHFHHHGHGHH<GGHGGHHGGGGGHHHHHHHHHHHGHHGGGGGHGHHGHGGGGGGGGGGGGGG?:@FGGGFFFFFFFFFFFFFFFFFFFFFFFFFFFFFFFFFFFFFFFFBFFFFFFFFFFFFFFFFF.DFCFFFFFFFFFFFFFFFFFFFFFFF
@M05620:37:000000000-D9766:1:1101:19095:6639 1:N:0:36
AGTGCCAGCTCTCAATCGCACAGGGGACCCAGGGCCTGGCCCCTCCATCCAGAAAACCTATGACCTCACCCGCTACCTGGAGCACCAACTCCGCAGCTTGGCTGGGACCTATGTGAGTATCCAGCGTAGGAATCTGGGAGTTGGGGAGGAGTGAGGAGTTGGGGAAAGACAGTCCTAACCGTGGAGGGTTCTGGTAAATGATGGGGTGAGGAGGGGCTCTTTGGCTCCCACCAGTCCCCCTGTCTGGTCTA
+
CCABCFFFCFFFGGGGGGGGGGHHGGGGGGHHGGGGGGHHHHGHGGHHHHHHHHGHHGHHHHHHHHHHHHHGGGGGHHHHHHHHHHHHGHHHGGGGGHHHGHHGGGHHGHHHHHHHHHHHHHHHHGGGGGHHHHHHGHHGGHHHGGGGGGGHHHHHHGHHHHGGGGHHHHHHHHHHHHHHGGGGGGGGEFGGGGGGGGGGGGGGGGFFFFFFFFFFFFFFFFFFFFFFFFFFFFFFFFFFFFFFFFFFFFF
@M05620:37:000000000-D9766:1:1101:10867:6667 1:N:0:36
ACCACACCTTCTACAATGAGCTGCGTGTGGCTCCCGAGGAGCACCCCGTGCTGCTGACCGAGGCCCCCCTGAACCCCAAGGCCAACCGCGAGAAGATGACCCAGGTGAGTGGCCCGCTACCTCTTCTGGTGGCCGCCTCCCTCCTTCCTGGCCTCCCGGAGCTGCGCCCTTTCTCACTGGTTCTCTCTTCTGCCGTTTTCCGTAGGACTCTCTTCTCTGACCTGAGTCTCCTTTGGAACTCTGCAGGTTCT
+
CCCCDCCDFFFFGGGGGGGGGGHHGGGEGGHHHGGGGGGGGHHHHGGGGGGGHHHHHHHGGGGGGGGGGGGHHHHGGGGHGHHHHGGGGGGGGGHHHHGHHHHHFGGFGFGFFHGDGCCFHHHHHFHHFDGGHEGGGDGHGHHGHFGGGGGGGGGGGG---;FFFGFFFFFFFFFFFFFFFFFFFEFFBFFFFFDFFFFFFDFFF.BFFFFFFFB0;BB0FFFF:BF0;FFFFFHFFFFFFFFFFFFFFFF
@M05620:37:000000000-D9766:1:1101:14004:6704 1:N:0:36
ACCACACCTTCTACAATGAGCTGCGTGTGGCTCCCGAGGAGCACCCCGTGCTGCTGACCGAGGCCCCCCTGAACCCCAAGGCCAACCGCGAGAAGATGACCCAGGTGAGTGGCCCGCTACCTCTTCTGGTGGCCGCCTCCCTCCTTCCTGGCCTCCCGGAGCTGCGCCCTTTCTCACTGGTTCTCTCTTCTGCCGTTTTCCGTAGGACTCTCTTCTCTGACCTGAGTCTCCTTTGGAACTCTGCAGGTTCT
+
ABAABABBFFFFGGGGFGGFG5BGEEGE422BFFGEEGEEA2AAEEGGAFGFEFGHGHGGC@0@FGGGEG1FCHHD/E/??/GGHEAECGGCCGFBFD1FH0FGFGGHHFGGGHHGGGGGHHHHHHHHHHGGHHGGGGGHGHHGHGGGGGGGGGGGGGGBGGGGGGBFBBFFFFFFFFFFFFFFFFFFFFFFFFBFFFFFFFFFFFFFFFFFFFFFFFFFFFFFFFFFFFFFFFFFFFFFFFFEFFFFFFF
@M05620:37:000000000-D9766:1:1101:5454:6708 1:N:0:36
ACCACACCTTCTACAATGAGCTGCGTGTGGCTCCCGAGGAGCACCCCGTGCTGCTGACCGAGGCCCCCCTGAACCCCAAGGCCAACCGCGAGACGATTACCCAGTTTAGTGGCCCGCTCCCTCTTCTGGTGGCCGCCTCCCTCCTTCCTTGCCTCCCTGAGCTGCGCCCTTTCTCACTTGTTCTCTCTTCTGCCGTTTTCCGTAGGACTCTCTTCTCTGACCTGAGTCTCCTTTGGAACTCTGCAGTTCTC
+
AABBBBB@F@CFGGGGGGFGGGHHGGDACFFFGDFFGG2EEDFHHGGGGGGGGHHHGHHGGGGGGGGGGGGHEHHGGEFGGHGHHGGGFGCGG///?/?FGC1/1??1<?FAFHH@DD-CEHHCHHG00DG.CC-;CDEHG//E;CFGB;;FFFGGG/:/9;;9;-@A-99FFFFF/B/:9BBBFFB:9FF/;B-;;FEFFAF.;.:;FFFFFFFFF/;/BFB.;B/:BFBFFFFE/BFFFBFFF/;FFF/
@M05620:37:000000000-D9766:1:1101:12188:6713 1:N:0:36
ACCACACCTTCTACAATGAGCTGCGTGTGGCTCCCGAGGAGCACCCCGTGCTGCTGACCGAGGCCCCCCTGAACCCCAAGGCCAACCGCGAGAAGATGACCCAGGTGAGTGGCCCGCTACCTCTTCTGGTGGCCGCCTCCCTCCTTCCTGGCCTCCCGGAGCTGCGCCCTTTCTCACTGGTTCTCTCTTCTGCCGTTTTCCGTAGGACTCTCTTCTCTGACCTGAGTCTCCTTTGGAACTCTGCAGGTTCT
+
BBBBBBBBFFFFGGGGGGAGGGHHGEFAAEHHHGFGEGG?EHHHHGGG1EGGGHGHHHFEFGGGGGGGGGFHHHHGGGGHGHHHEFG/DG<CFGHHFHHHHHGHGHHFHHHEGHHGGGGGHGGGHHHHHHHGHHGGGGFHGHHGHGGGGGGGGGGGGGGAGGGGGGFFFAFFFFFFFFBBBFFFFFFFFFFFFFFFFFFFFFFFFFFFFFFFFFFFFFEFFFFF/.FFBFFFBFFFB9FFFFFFFFFFFFF
@M05620:37:000000000-D9766:1:1101:12376:6718 1:N:0:36
AGTGCCAGCTCTCAATCGCACAGGGGACCCAGGGCCTGGCCCCTCCATCCAGAAAACCTATGACCTCACCCGCTACCTGGAGCACCAACTCCGCAGCTTGGCTGGGACCTATGTGAGTATCCAGCGTAGGAATCTGGGAGTTGGGGAGGAGTGAGGAGTTGGGGAAAGACAGTCCTAACCGTGGAGGGTTCTGGTAAATGATGGGGTGAGGAGGGGCTCTTTGGCTCCCACCAGTCCCCCTGTCTGGTCTA
+
AA3ABFFFBFFFGGGGGGGGGGHHGGGGGGHHGGGGGGHHHHGHGGHHHHHHHHEHHGHHHHHHHHHHHHHGGEGGHHHHHHHHHHHGGHHHGGGGGHHHGHHGGGHHGHHHHHHHHHHHHHHHHGGGGGFHHHHHHHHGGHHHGGGGGFEGHHHHHGHHHHGGGGHHGHHHHHHHHHHHGGGGGGGGGGGGGGGFGGGGGGGGGGFFFFFFFFFFFFFFFFFFFFFFFFFFFFFFFFFFFFFFFFFFFFF
@M05620:37:000000000-D9766:1:1101:19196:6760 1:N:0:36
ACCACACCTTCTACAATGAGCTGCGTGTGGCTCCCGAGGAGCACCCCGTGCTGCTGACCGAGGCCCCCCTGAACCCCAAGGCCAACCGCGAGAAGATGACCCAGGTGAGTGGCCCGCTACCTCTTCTGGTGGCCGCCTCCCTCCTTCCTGGCCTCCCGGAGCTGCGCCCTTTCTCACTGGTTCTCTCTTCTGCCGTTTTCCGTGGGACTCTCTTCTCTGACCTGAGTCTCCTTTGGAACTCTGCAGGTTCT
+
BBBBBBBBFFFFGGGGGGEGGGHHGGGA4EHHHGGGDGGCDHHHHGGGDFGGGHFHHHFEGGFGGGGGGGEHHHHGGGGHGHHHHGGGGGFGGGHGFHHHHHHHGHHDFHHGGHHGGGGGHHHHGHHHGHHGGHCCFFGHGHHGHGGGGGGGGGGGGGF?AFGGGGFFFFFFFFFFFFFEBFFFFFFFFFFFFFFFFFFFFFF.@DFFFFFFFFFFFFFFFFFFBFBFFFFFFFFF//BBFFFFFFFFFFF
@M05620:37:000000000-D9766:1:1101:23624:6775 1:N:0:36
AGTGCCAGCTCTCAATCGCACAGGGGACCCAGGCCTGGCCCCTCCATCCCGAAAACCTCTGACCTCACCCGCTACCTGGAGCACCCACTCCGCAGCTTGGCTGGGCCCTATGTGCGTATCCAGCGTCGGCATCTGGGCGTTGGGGCGGCGTGCGGCGTTGGGGCAAGACAGTCCTAACCGTGGAGGGTTCTGGTAAATGATGGGGTGAGGAGGGGCTCTTTGGCTCCCACCAGTCCCCCTGTCTGGTCTAT
+
ABAAAFFFBFBFGGGGGFFGGGAFAAEFEEFFFHGFEA2FFEGFGB5DFGFBAEEFFHHHG5DG5@FGHHEEECEHHFG21BFFG1?EHGG/E>/>BFGGHHE/?/?CG2BGHG3?FBFGHGGHF?/>A->CHHHHHACGGGCDGDCG-;@D.;9-99@FFFF?@FEBFFBFFFFFFFFFDEB?ADF;AAFFFFFBBFB9FBFEDFBFFFFFBDFFAFFFFF9FFFFFFFDFFBFFFFFFFBFFFBFBFF;
@M05620:37:000000000-D9766:1:1101:18058:6778 1:N:0:36
AGTGCCAGCTCTCAATCGCACAGGGGACCCAGGGCCTGGCCCCTCCATCCAGAAAACCTATGACCTCACCCGCTACCTGGAGCACCAACTCCGCAGCTTGGCTGGGACCTATGTGAGTATCCAGCGTAGGAATCTGGGAGTTGGGGAGGAGTGAGGAGTTGGGGAAAGACAGTCCTAACCGTGGAGGGTTCTGGTAAATGATGGGGTGAGGAGGGGCTCTTTGGCTCCCACCAGTCCCCCTGTCTGGTCTA
+
BBAABDFFBFFFGGGGGGGGGGHEGGGG?EAGGGGEFGGFAGGGFGFHFF3GBAAGFE3FGHEGHHHCHFFEGEEEHFGHHGHHHHHHGHHHGGGGFFHFGHHGGDHGGHGHGFGFGHHHHFGHHGGDCGHGHHHGDFHEFHBC@@FCCFE<<0D<<AHFHFDFEFHHHGCGGHHHHHHHGGFGBEDGEFGGBGCFGGGGGGGGGGFFFFFFFFCFBFEFBB9FFFFEEFFDFFFFFFFFAFFFFFBFFF/
@M05620:37:000000000-D9766:1:1101:13925:6785 1:N:0:36
ACCACACCTTCTACAATGAGCTGCGTGTGGCTCCCGAGGAGCACCCCGTGCTGCTGACCGAGGCCCCCCTGAACCCCAAGGCCAACCGCGAGAAGATGACCCAGGTGAGTGGCCCGCTACCTCTTCTGGTGGCCGCCTCCCTCCTTCCTGGCCTCCCGGAGCTGCGCCCTTTCTCACTGGTTCTCTCTTCTGCCGTTTTCCGTAGGACTCTCTTCTCTGACCTGCGTCTCCTTTGGAACTCTGCAGGTTCT
+
BBBBBBB?FFFFGGGGGG5FGFHHGFEA4AGFHGFGCEGGDHHHHGGEAEGGEHFHHHG0EE0EGGGGGGGHHHHGGGGHGHHHHGGGGG/CGGHEGHHHHHHHGHH1FGHGGHHGGGGGHHHHHHHHFHHGHHGGGGGHGHHGHGGGGGGGGGGGGGG-9BFGGGFFFFFFFFFFFFFFFFFFFFFFFFFFFFFFFFFFFFFFFFFFFFFFFFFFFFFFFFFF.BFFFFFFFFFFFFFFFFFFFFFFFFF
@M05620:37:000000000-D9766:1:1101:8015:6824 1:N:0:36
AGTGCCAGCTCTCAATCGCACAGGGGACCAAGGGCCTGGCCCCTCCATCCAGAAAACCTATGACCTCACCCGCTACCTGGAGCACAAACTCCGCAGCTTGGCTGGGACCTATGTGAGTATCCAGCGTAGAAATCTGGGAGTTGGGGAGGCGTGCGGAGTTGGGGAAAGAAAGTCCTAACCGTGGAGGGTTCTGGTAAATGATGGGGTGAGGAGGGGCTCTTTGGCTCCCACCAGTCCCCCTGTCTGGTCTA
+
111>AD1FAF13BGG311AF1A0AA0EE000BFE0/A/BEAGEHGG0D10B1A01BF/0BBB2G1D1BFGHGCF/>F1B0BGH/00BBG1FHG/E/>01BE0FFG?FGGBGHH22BBBG1222FGCACG/@@1@GHH0<F<01?C-<--.-<-.<--;::0:--.:.9C./;000;0FFG?.;?.;E@9FFF/B/;BBFFFFFFFFF@E--9;A--@-;FFFF//;B?EBFBE-9B/9E--9BFF////B9
@M05620:37:000000000-D9766:1:1101:8790:6829 1:N:0:36
ACCACACCTTCTACAATGAGCTGCGTGTGGCTCCCGAGGAGCACCCCGTGCTGCTGACCGAGGCCCCCCTGAACCCCAAGGCCAACCGCGAGAAGATGACCCAGGTGAGTGGCCCGCTACCTCTTCTGGTGGCCGCCTCCCTCCTTCCTGGCCTCCCGGAGCTGCGCCCTTTCTCACTGGTTCTCTCTTCTGCCGTTTTCCGTAGGACTCTCTTCTCTGACCTGAGTCTCCTTTGGAACTCTGCAGGTTCT
+
CCCCCCCCFFFFGGGGGG5GGGHHGGGEGGHHHGGGGGGGGHHHHGGGGGGGHHHHHHHGGGGGGGGGGGGGHHHGGGGHGHHHHGGGGGCFGGHHHHHHHHHHGHHHHHHGGHHGGGGGHHHHHHHHHHHGHHGGGGGHGHHGHGGGGGGGGGGGGGGCGGGGGGFFFFFFFFFFFFFFFFFFFFFFFFFFFFFFFFFFFFFFFFFFFFFFFFFFFFFFFFFEBFFFFFFFFFFFFFFFFFFFFFFFFFF
@M05620:37:000000000-D9766:1:1101:17304:6833 1:N:0:36
AGGGCCAGCTCTCAATCGCACAGGGGACCCAGGGCCTGGCCCCTCCATCCAGAAAACCTATGACCTCACCCGCTACCTGGAGCACCAACTCCGCAGCTTGGCTGGGACCTATGTGAGTATCCAGCGTAGGAATCTGGGAGTTGGGGAGGAGTGAGGAGTTGGGGAAAGACAGTCCTAACCGTGGAGGGTTCTGGTAAATGATGGGGTGAGGAGGGGCTCTTTGGCTCCCACCAGTCCCCCTGTCTGGTCTA
+
>>3>AAAAAFFFFFGBAAFFEGGHEEFE22BGFEE2AAFF2FEHGGHH5BFF333BGE3EHH5GFGGHHHHGGGCGHHHFFHHHF?1?EFHHGGGE>3FHGHHG/EGHGGHHBFGHGHHHHHHHGGFFCDHFHHHHB0?FE<FC-@C@DDEGH00G<ACGH/@DEACCGHBCGFHHFHGGGGEGDGGGGGGBFGFEFGGGFGGGGFFBFFFFFD-B-;EFFFFFFFFFFFFFEFFFFFFFBFFFFEBFFF/
@M05620:37:000000000-D9766:1:1101:6060:6840 1:N:0:36
ACCACACCTTCTACAATGAGCTGCGTGTGGCTCCCGAGGAGCACCCCGTGCTGCTGACCGAGGCCCCCCTGAACCCCAAGGCCAACCGCGAGAAGATGACCCAGGTGCGCGGCACGCCACCTGTTGTGCTGGCCGCCTCCCTCCTTCCTCGCCTACCGGCGCCGCGCCCTTTCGGACTGGTTCTCTCCTCTGCCCTTTACCGTACGACTCTCTGACCTGACCCGCCTCTCGATCGGTACACTGCAGATACT
+
ABBBABAAFFFFGDGGGGBGGGHHED2BFFHHBABBAAECGFHHHGGGGFEF5GGBDGH?@E0EGEGEGGGHBGGGGEGGGHGHHGGGFGCGCGHEGFE222????FCC<A--<D.A..<<C/:<0;.00::AHCGGFGEEGFB/0;CF0;@-../;-@FF--9-9--9=/;B.-.99EE999;FF///.;9B/./9B//9..:.-;9A.BFF///9BFB/9.---9.;/.//99.9.;/;/;/99/9//9
@M05620:37:000000000-D9766:1:1101:5126:6841 1:N:0:36
ACCACACATTCTACAATGCGCTGCGTGCGGCTCGCGAGGAGCACCCCTTGCTGCTGACCGAGGCCCCCCTGAACCCCAAGGCCAACCGCGCGAAGATGACCCAGGTGCGTGGCCGGCTACCTCTTCTGGTGGCCGCCTCCCTCCTTCCTGGCCTCCCGGTGGTGCGCCCTTTCTCACTGGTTCTCTCTTCTGCCGATTTCCGTAGGACTCTCTTTTCTGACCTGCGTCTCCTTTGGAACTCTGCAGGTTCT
+
AAAAAAA11BDFGFGF3FFEG?EGGEEA00AAA/A///EE?GHHHGG?00FH1GFGHHF/>>/EFEGGGGAFFGHGGGGGEFHHHGCCGGGCGGC.1F1>GHA<.GHHCEAGCH;::@CGHHGGF;CBFGGBGGGGAGGGGFGBFFFFF/BFFBFEA-@---;9/@@B;@FFFFF/BBFEFFFFBFBFFFFFFF?->BFFFBF-A-BFBFFFFF9/;FFBFFFBF?F?FFFFFFFFFFFFFFFFFFFFFFF
@M05620:37:000000000-D9766:1:1101:24149:6845 1:N:0:36
ACCACACCTTCTACAATGAGCTGCGTGTGGCTCCCGAGGAGCACCCCGTGCTGCTGACCGAGGCCCCCCTGAACCCCAAGGCCAACCGCGAGAAGATGACCCAGGTGAGTGGCCCGCTACCTCTTCTGGTGGCCGCCTCCCTCCTTCCTGGCCTCCCGGAGCTGCGCCCTTTCTCACTGGTTCTCTCTTCTGCCGTTTTCCGTAGGACTCTCTTCTCTGACCTGAGTCTCCTTTGGAACTCTGCAGGTTCT
+
A>3AAAABFFFDEGGFFGGFGGGFEEFE42FGHGAAEEEEEHHHHGEG1EGGHFHHGHHGGGGGEGCGGGGHHHGEGGGHGHHHHGGGGGGGGGHHHHGHHF/?A1<101?/FHHGGC@DCDDHHHFHDDHGG.<CDDGHFFHDHFGFBGGGGFGGEFB-99FFFBBFBBFFFFFB9/BBFFFBFBFFFFFFFF-DFFFFF?99A./9;//9BBFFBFB/BBF.;FFFFFBFFFFEFFBBFFFFBF?FFBF
@M05620:37:000000000-D9766:1:1101:22681:6855 1:N:0:36
AGTGCCAGCTCTCAATCGCACAGGGGACCCAGGGCCTGGCCCCTCCATACAGAAAACCTATGACCTCACCCGCTACCTGGAGCACCAACTCCGCAGCTTGGCTGGGACCTATGTGAGTATCCAGCGTAGGAATCTGGGAGTTGGGGAGGAGTGAGGAGTTGGGGAAAGACAGTCCTAACCGTGGAGGGTTCTGGTAAATGATGGGGTGAGGAGGGGCTCTTTGGCTCCCACCAGTCCCCCTGTCTGGTCTA
+
ABAAAFFFAFFFGGGGGGCGGCHFGEFFEFHHGGGGDGHHCHEFGGHH5BEGFHBBGEHFHG5GHHHFHHHEE>>EGHHHHHHHHH1GGHHHEGGGEHHHGGHGGGHHGHHHHHHGHHHHHHHHHGGGGGFHHHHHHHAFGHHHGGECG?EGHBGHCFHHHHGGECCGFGHHHHHHGHHHGGGGGGGGCFGGGGGGFGGGGGGGGGFBFFFFFFBBBBFFFFFFFFFFFFFFFFFFFFFFBFFFFFFFFFF
@M05620:37:000000000-D9766:1:1101:19345:6882 1:N:0:36
AGTGCCAGCTCTCAATCGCACAGGGGACCCAGGGCCTGGCCCCTCCATCCAGAAAACCTATGACCTCACCCGCTACCTGGAGCACCAACTCCGCAGCTTGGCTGGGACCTATGTGAGTATCCAGCGTAGGAATCTGGGAGTTGGGGAGGAGTGAGGAGTTGGGGAAAGACAGTCCTAACCGTGGAGGGTTCTGGTAAATGATGGGGTGAGGAGGGGCTCTTTGGCTCCCACCAGTCCCCCTGTCTGGTCTA
+
AAAAAFFFAFFFGGGGGCFE100AFEFGGGHHGGGGGGHFHHGHGGFH1GBGF01BGGHHHHGHHHHGGHGEGGEGHGHFHGHGHHHHGHHHGGEEG0FGEHHGGCHGGHFHBHHHHHHHHHHHHGFGGGHHHHHHHHHGGHHHGGGGGGGHHHHHF?HHHGGGGGHHHHHHHGHHHHHHGFEGGGGGCFGGGGFFGFFGGGGGEBF?FFFFFF@@@@FFFF/FFFFFFFFFFFFFFFFF<FFFFFFFFFB
@M05620:37:000000000-D9766:1:1101:12384:6886 1:N:0:36
ACCACACCTTCTACAATGCGCTGCGTGTGGCTCCCGAGGAGCACCCCGTGCTGCTGACCGAGGCCCCCCTGAACCCCAAGGCAACCCGGGGGAAGAGGACCCAGGTGCGTGGCCCGTTACCTCTTCTGGTGGCCGCCTCCCTCCTTCCTGGCCTCCCGGTGCTGCGCCCTTTCTCACTGGTTCTCTCTTCTGCCGTTTTCCGTAGGCCTCTCTTCTCTGCCCTTGGTCTCCTTTGGAACTCTGCAGGTTCT
+
AABBABB34BBDGFGGGGAAEGGGGFG22BGBBABB2EECDGDGGGG0AEEGEHFGGHH>>//EFGGGE//BB3?EFF?G/?0B/B/>/>//>?.00.0<FFEGF/CC?EC?<G.--::CCGHGF;G0:CF.9F@@BDDGE/;.BBFFB0CF.BFEFA9---BBB;@.-9BFFFFBFF/9FFFB/BBFFFBFFBBADBEFFAF.../99F9FF/9//BF/;.B/.;BBFBFFFBB///////B//9:99FF
@M05620:37:000000000-D9766:1:1101:12385:6904 1:N:0:36
ACCACACGCTCTACAATGCGCTGCGTGCGGCTCGCGAGGAGCACCCCTTGCTGCTGACCAAGGCCCCCCTGAAACCCAAGGCCAACCGCGCGAAGATGACCCAGGTGCGTGGCCCGCTACCTCTTCTGGTGGCCGCCTCCCTCCTTCCTGGCCTCCCGGTGCTGCGCCCTTTCTCACTGGTTCTCTCTTCTGCCGTTTTCCGTAGGACTCTCTTCTCTGACCTGCGTCTCCTTTGGAACTCTGCAGGTTCT
+
A?AAAAA11>>AGGGGGG10FEE?FEFA0AAAB/AE/AAE/FG0GGG/0BBB1F1GHHB@?C/FGFGEG//FGHGHG/GHGHHHHGGGGG?C?@C/=FFHHH.FFGGG@FC@CF<A?C?:GCCGC0;CBHHB.FA@?AEEFGF9CBGFGGGG?FFAE?99;-9FF@?B@?FFB9F/FFBBBF/9FF9/FFBFB/@ABFFFF-B-ABF///BFBF/;FFF99BFF-@B@BBF/9FF//9BFFFFFFFFFFFF
@M05620:37:000000000-D9766:1:1101:26251:6919 1:N:0:36
ACCACACCTTCTACAATGAGCTGCGTGTGGCTCCCGAGGAGCACCCCGTGCTGCTGACCGAGGCCCCCCTGAACCCCAAGGCCAACCGCGAGAAGATGACCCAGGTGAGTGGCCCGCTACCTCTTCTGGTGGCCGCCTCCCTCCTTCCTGGCCTCCCGGAGCTGCGCCCTTTCTCACTGGTTCTCTCTTCTGCCGTTTTCCGTAGGACTCTCTTCTCTGACCTGAGTCTCCTTTGGAACTCTGCAGGTTCT
+
CCCCCCCCFFFFGGGGGGFGGGHHGGGEFGHHHGGGGGGGGHHHHGGGFGGGHHHHHHHGGGGGGGGGGGGHHHHGGGGHGHHHHGGGGGCGGGHHHHHHHHHHGHHHHHHGGHHGGGGGHHHHHHHHHHHGHHGGGGGHGHHGHGGGGGGGGGGGGGGGGGGGGGFFFFFFFFFFFFFFFFFFFFFFFFFFFFFFFFFFFFFFFFFFFFFFFFFFFFFFFFFFFFFFFFFFFFFFFFFFFFFFFFFFFFF
@M05620:37:000000000-D9766:1:1101:17927:6948 1:N:0:36
ACCACACCTTCTACAATGAGCTGCGTGTGGCTCCCGAGGAGCACCCCGTGCTGCTGACCGAGGCCCCCCTGAACCCCAAGGCCAACCGCGAGAAGATGACCCAGGTGCGTGGCCCGCTACCTCTTCTGGTGGCCGCCTCCCTCCTTCCTGGCCTCCCGGCGCTGCGCCCTTTCTCACTGGTTCTCTCTTCTGCCGTTTTCCGTAGGACTCTCTTCTCTGACCTGCGTCTCCTTTGGAACTCTGCAGGTTCT
+
A1AAAAAACFFFGF1FGG1AGFHHGGGBEFHHGGGGGGAAEGFHHGG/BEEGHHGHHHHE?EEGGGGGGEFFHHHGG/EGGGGHHGGGGG/CCCHFHHHHHHGHGHG1AFGCGHE?C@CGHGHHHFHFGHHGHGGGGCEHEBFCGFFGGGGGGGGEGC@-9;=>B@@F@@FFFFF/BFFFFFFFFBBFFFFFFF@FFFFFFBF;ABBFFFFFFFFFFFF/B/FFF?A=AFFFFFBB/:FFFFFF/BFFFFF
@M05620:37:000000000-D9766:1:1101:14222:6955 1:N:0:36
AGTGCCAGCTCTCAATCGCACAGGGGACCCAGGGCCTGGCCCCTCCATCCAGAAAACCTATGACCTCACCCGCTACCTGGAGCACCAACTCCGCAGCTTGGCTGGGACCTATGTGAGTATCCAGCGTAGGAATCTGGGAGTTGGGGAGGAGTGAGGAGTTGGGGAAAGACAGTCCTAACCGTGGAGGGTTCTGGTAAATGATGGTGTGAGGAGGGGCTCTTTGGCTCCCACCAGTCCCCCTGTCTGGTCTA
+
CDBBCFFFCFFFGGGGGGGGGGHGGGGGGGHHGGGGGGHHHHGHGGHHHHHHHHHHHGHHHHGHHHHHHHHGGGGGHHHHHHHHHHHHGHHHGGFGGHHHGHHGGGHHGHHHHHHHHHHHHHHHHGFGGGHHHHHHHHHGGHHHGGGGGGGHHHHHHGGHHHGGGGHHHHHHHHHHHHGHGGGGGGGGCFGGGGBFGGGGGGGG0FGFFFFFFFFFFFFFFHFFFFFFFFFFFFFFFFFFFFFFFFFFFFB
@M05620:37:000000000-D9766:1:1101:17936:6974 1:N:0:36
ACCACACCTTCTACAATGAGCTGCGTGTGGCTCCCGAGGAGCACCCCGTGCTGCTGACCGAGGCCCCCCTGAACCCCAAGGCCAACCGCGAGAAGATGACCCAGGTGAGTGGCCCGCTACCTCTTCTGGTGGCCGCCTCCCTCCTTCCTGGCCTCCCGGAGCTGCGCCCTTTCTCACTGGTTCTCTCTTCTGCCGTTTTCCGTAGGACTCTCTTCTCTGACCTGAGTCTCCTTTGGAACTCTGCAGGTTCT
+
ABABBBBBFFFFGGGFFGGGFGHFFEFFHEGHHGGEEFGGGHHHHGGGEEGFFFHHHHHGGGGGFGEGGGGHHHGGGGGHGHHHGGGGGGGGGGHHHHHHHHGHAFGGFFHGGGHGGGGGHHHGHGFHHGFFHHGGGGGHGBCACGGGGGGEGGFGGGGGGGGGGGFFFFFFFFFFFFFFFFFFFFFFFFFFFFFFFFFFFFFFFFFFFFFFFFFFFFFFFFFF/BFFFFFFFFFEFFFFFFFFFFFFFFF
@M05620:37:000000000-D9766:1:1101:24842:6974 1:N:0:36
ACCACACCTTCTACAATGAGCTGCGTGTGGCTCCCGAGGAGCACCCCGTGCTGCTGACCGAGGCCCCCCTGAACCCCAAGGCCAACCGCGAGAAGATGACCCAGGTGAGTGGCCCGCTACCTCTTCTGGTGGCCGCCTCCCTCCTTCCTGGCCTCCCGGAGCTGCGCCCTTTCTCACTGGTTCTCTCTTCTGCCGTTTTCCGTAGGACTCTCTTCTCTGACCTGAGTCTCCTTTGGAACTCTGCAGGTTCT
+
CCCCCCCCFFFFGGGGGGGGGGHHGGGGHGHHHGGGGGGGGHHHHGGGGGGGHHHHHHHGGGGGGGGGGGGHHHHGGGGHGHHHHGGGGCGGGGHHHHHHHHHHGHHHHHHGGHHGGGGGHHHHHHHHHHHGHHGGGGGHGHHGHGGGGGGGGGGGGGGGGGGGGGFFFFFFFFFFFFFFFFFFFFFFFFFFFFFFFFFFFFFFFFFFFFFFFFFFFFFFFFFFFFFFFFFFFFFFFFFFFFFFFFFFBFF
@M05620:37:000000000-D9766:1:1101:5726:6987 1:N:0:36
ACCACACCTTCTACAATGAGCTGCGTGTGGCTCCCGCGGCGCCCCCCGTGCTTCTGACCGAGGCCCCCCTGACCCCCAAGGCCAACCGCGAGAAGATGACCCAGGTGCGTGGCCCGCCACCTCTTCTGGTGGCCGCCTCCCTCCTTCCTGGCCTCCCGAAGCTGCGCCCTTTCTCACTGGTTCTCTCTCCTGCCGTTTTCCGTAGCACTCTCTCCCCTGACCTGCGTTTCCTTTGGAACTCTGCAGGTTCT
+
AA3AA4>>FFBFFGFFBGEBFFHGGGFG42BFBBFA2AE00A0EFGGEEEEF3FGEGHHGEG/EFGGGGGF00BFDG/?GFHGFGFF/A->>-CG/=0=GFGEGGFB0AEG-CF.:--;C.9CF009CCCF.A.9B9.;EE.FAF/B9BFBFA/;EED.---9//9BF=BF/:/B9BFFFB9B9;/9;/;BBFABDDFEFBF/9..;//99BF///.;..;BF.9@..-:/;FFBFF//9B9BBFFF./BB
@M05620:37:000000000-D9766:1:1101:12555:7002 1:N:0:36
ACCACACCTTCTACAATGAGCTGCGTGTGGCTCCCGAGGAGCACCCCGTGCTGCTGACCGAGGCCCCCCTGAACCCCAAGGCCAACCGCGAGAAGATGACCCAGGTGAGTGGCCCGCTACCTCTTCTGGTGGCCGCCTCCCTCCTTCCTGGCCTCCCGGCGCTGCGCCCTTTCTCACTGGTTCTCTCTTCTGCCGTTTTCCGTAGGACTCTCTTCTCTGACCTGAGTCTCCTTTGGAACTCTGCAGGTTCT
+
DCCCDDDDFFFFGGGGGGGGGGHHGGGEHGHHHGGGGGGGGHHHHGGGGGGGHHHHHHHGGGGGGGGGGGGHHHHGGGGHGHHHHGGGGGGGGGHHHHHFFGHEGHH1FFFFAGGDGGGCHFHDGHFBDGCDFHG-CDGEEGHGHGGGGGGGGGGGGA-9?ABDDFFFFFFFFFFFFFFFBFFFFFFFFFFFFFFFFFFFFFFFD.0BFFFFFF:BBFFBFFFF/<BFBFFFFFFFFFFBFFFFFFFFBFF
@M05620:37:000000000-D9766:1:1101:5733:7006 1:N:0:36
ACCACACCTTCTACAATGAGCTGCGGGTGGCTCCCGAGGAGCACCCCGTGCTGCTGACCGAGGCCCCCCTGAACCCCAAGGCCAACCGCGAGAAGATGACCCAGGGGGGTGGCCGGCTCCCTCTTCTGGTGGCCGCCTCCCTCCTTCCTGGCCTCCCGGGCCTGCGCCCTTTCTCACTGGTTCTCTCTTCTGCCGTTTTCCGTAGGACTCTCTTTCCTGACCGAGGTCTCCTTTGGAACTCTGCAGGTTCT
+
BBBBBBBBFFFFGDGBGGGGGGHGG2EAE2AGHGGGGGGCGHHHHGAEFAEGDGH3GHFEEGEGGGGGGGEGHHHGFG?HEHHHHGG@CGCCGDGBGHDGHH/G/.---99-AF----.;.99F//9B//;.;.-@-9DFA.B.FBFB/;/A./FF?D----...9;D=BFB9/B/9/B.B9//9/9B//9/B/-;DF?F/./.;.9/9//9F///////;/----../;9FF/F/FF//9////;.;//9
@M05620:37:000000000-D9766:1:1101:13029:7008 1:N:0:36
AGTGCCAGCTCTCAATCGCACAGGGGACCCAGGGCCTGGCCCCTCCATCCAGAAAACCTATGACCTCACCCGCTACCTGGAGCACCAACTCCGCAGCTTGGCTGGGACCTATGTGAGTATCCAGCGTAGGAATCTGGGAGTTGGGGAGGAGTGAGGAGTTGGGGAAAGACAGTCCTAACCGTGGAGGGTTCTGGTAAATGATGGGGTGAGGAGGGGCTCTTTGGCTCCCACCAGTCCCCCTGTCTGGTCTA
+
ABAABFFFCFFFGGGGGGGCGGHGGGGGGGHHFGGGGGHHHHGHGGHGHHHHHHHHHGHHHHHHHHHHHHHGGEFGHHHHHHHHHHHHGHHHFGGGGHHHGHHGGGHHGHHHHHHHHHHHHHHHHGGGGGHHHHHHHHFGGHHHGGGGGGEHHHHHHGHHHHGGGGHHHHHHHHHHHHHHGGGGGGGGCFGGGGFGGGGGHGGGGGFFFFFFFFFFFFFFFFHFFFFFFFFFFFFFFFFFFFFFFFFFFFF
@M05620:37:000000000-D9766:1:1101:21404:7025 1:N:0:36
ACCACACCTTCTACAATGAGCTGCGTGTGGCTCCCGAGGAGCACCCCGTGCTGCTGACCGAGGCCCCCCTGAACCCCAAGGCCAACCGCGAGAAGATGACCCAGGTGAGTGGCCCGCTACCTCTTCTGGTGGCCGCCTCCCTCCTTCCTGGCCTCCCGGAGCTGCGCCCTTTCTCACTGGTTCTCTCTTCTGCCGTTTTCCGTAGGACTCTCTTCTCTGACCTGAGTCTCCTTTGGAACTCTGCAGGTTCT
+
ABBBBBABFFFFGGGGGGGGFGHHGEGEHGHHHGGGGGGCGHHHHGFGFFGGHGGHHHHGGGGGGGFGGGGHHHGGGGGHGHHFHGGGGGFGGGHHHHGHHHHHFHHFHHHGGHHGGGGGHHHHHHHGHHHGHHGGGDGHGGHGGGGGGGGGGGGGGGG?FGAFGGFFFFFFFFFFFFFFFFFFFFFFFFFFFFFFFFFFFFFFDDFFFFFFFFFFFFFFFFFFFFFFFFFFFFFFFFFFFFFFFFFABFF
@M05620:37:000000000-D9766:1:1101:26752:7029 1:N:0:36
ACCACACCTTCTACAATGAGCTGCGTGTGGCTCCCGAGGAGCACCCCGTGCTGCTGACCGAGGCCCCCCTGAACCCCAAGGCCAACCGCGAGAAGATGACCCAGGTGAGTGGCCCGCTACCTCTTCTGGTGGCCGCCTCCCTCCTTCCTGGCCTCCCGGAGCTGCGCCCTTTCTCACTGGTTCTCTCTTCTGCCGTTTTCCGTAGGACTCTCTTCTCTGACCTGAGTCTCCTTTGGAACTCTGCAGGTTCT
+
AAABAAA>4FFFFFFGGGGGGGHHGAEB4EFAFFFEAFECDGEGGGGGGEEGFHHHHGHGGGGEGGGGGGGHGHHGGGGHGHHHHGGGGGDCDGHGHHHHHHGHGHHFGFGGGHHGGGGGHHHGHHHHHHHGHHGGCFGHGHHGHGGGGGGGGGGGGGGGGGGGGGFFFFFFFFFFFFFFBFFFFFFFFFFFEBFFFFFFFFFFFFFFFFFFFFFFFFFFFFFFEFFFFFFFFFFFFFFFFFFFEFFFFFF
@M05620:37:000000000-D9766:1:1101:21183:7030 1:N:0:36
ACCACACCTTCTACAATGAGCTGCGTGTGGCTCCCGAGGAGCACCCCGTGCTGCTGACCGAGGCCCCCCTGAACCCCAAGGCCAACCGCGAGAAGATGACCCAGGTGAGTGGCCCGCTACCTCTTCTGGTGGCCGCCTCCCTCCTTCCTGGCCTCCCGGAGCTGCGCCCTTTCTCACTGGTTCTCTCTTCTGCCGTTTTCCGTAGGACTCTCTTCTCTGACCTGAGTCTCCTTTGGAACTCTGCAGGTTCT
+
CCBBBCCCFFFFGGGGGGGGGGHHGFGA4EGGGGEEDFEGDHHHHGGGDGGGGHFHHHGGGGCGGGGGGGGGHHHGGGGHGHHHHGEEDGGGGGHHHHHHHHEHGHHFHHHGGHHGGGGGHHHHHHHHHHHGHHGGGGDHGHHGHGGGGGGGGGGGGGG-BGGGGGFFFFFFFFFFFFFFFFFFFFFFFFFFFFFFFFFFFFFFFFFFFFFFFFFFFFFFFFFFBFFFFFFFFFFFFFFFFFFFFFFFFFF
@M05620:37:000000000-D9766:1:1101:7606:7044 1:N:0:36
ACCACACCTTCTACAATGAGCTGCGTGTGGCTCCCGAGGAGCACCCCGTGCTGCTGACCGAGGCCCCCCTGAACCCCAAGGCCAACCGCGAGCCGTTGACCCGGGTGAGTGCCCCGCTCCCTCTTCTCGGGGCCGCCTCCCTCCTTCCTGGCCTCCCTGTGCTGCGCCCTTTCTCACTGGTTCTCTCTTCTGCCTGTTTCCGTTTGGCTCTCTTCTCGGACCTGCGTCGGCTTTGGAACTCTGCAGGTTCT
+
BBBBBBB>CFFFGGGGGG5BGGHHGGGA4EGHHA2F2EEGDGHHHGGAEEDFFHGHHHGAE@?FGGGGGEEHHHHGGGGHGHEHGFEGG///////?//110/><<>.0F11>FF--<-<.CG:0:C0;.AC9D-9B.EGGG/9:CFGF0B..;AAE.////;BF--.-;B/BF/B///.;BB//;FFFE//;9//9/;;F;:/9..9/;99;B/;9.;.;@FB.-;>--9.-9;/9/;9/;/9//.;:B/
@M05620:37:000000000-D9766:1:1101:26748:7047 1:N:0:36
ACCACACCTTCTACAATGAGCTGCGTGTGGCTCCCGAGGAGCACCCCGTGCTGCTGACCGAGGCCCCCCTGAACCCCAAGGCCAACCGCGAGAAGATGACCCAGGTGAGTGGCCCGCTACCTCTTCTGGTGGCCGCCTCCCTCCTTCCTGGCCTCCCGGAGCTGCGCCCTTTCTCACTGGTTCTCTCTTCTGCCGTTTTCCGTAGGACTCTCTTCTCTGACCTGAGTCTCCTTTGGAACTCTGCAGGTTCT
+
BBABBBBBFFFFGGGFGGFGGGHBEFGGHCGHHGGCGGGCGHHHHGGGGDGGDGHFHHHGGGEEGGGGGGGGHHHGGGEHAGHHHGGFGB@D@DHHHFHFFHFGFGBGHDDFGHHGGGGGHGHHGHHEFHFGHHGGGGGGGHHGHGGGGGGGGGGGGBGGGGGGGGFFFFFFFFFBFFFFFFFFFFFFFFFFFFFFFFFFFFFFDFFFFFFFFFFFFFEFFFFFFFFFFFFFFFFFFFFFFFFFFFFFBFF
@M05620:37:000000000-D9766:1:1101:26801:7094 1:N:0:36
ACCACACCTTCTACAATGAGCTGCGTGTGGCTCCCGAGGAGCACCCCGTGCTGCTGACCGAGGCCCCCCTGAACCCCAAGGCCAACCGCGAGAAGATGCCCCAGGGAAGTGGCCGGCTACCCCTCCTGGGGGCCGCCTCCCTCCTTCAGGGCCCCCCGCAGGGGCGCCCTTTTCCACTGGTTCTCTCTTCTGCGGTTTTCCTTAGCAGTCTCTTCCCTCACCGGAATCTCCTTGGGACCTCGGCAGGTTCT
+
AABBB?AAFFFFGGGGGGGGFDGEEEEFH2FFHFG?2EG2AFFGHGGGBEE15BB3FHGGGG0EFEFGGGEHEHHGGGGHFEGHAFGED/></?22?22<?</C///0??11?<----.</.<<../</.;-:--;-;;C.;B?/0;009.C.-99>D-----99-9999B///;//;/B/://B/////://--;;AABF///;/9/9//;////9/.99:.;@-.///;B9//...;./..;-@-;F//
@M05620:37:000000000-D9766:1:1101:15169:7107 1:N:0:36
AGTGCCAGCTCTCAATCGCACAGGGGACCCAGGGCCTGGCCCCTCCATCCAGAAAACCTATGACCTCACCCGCTACCTGGAGCACCAACTCCGCAGCTTGGCTGGGACCTATGTGAGTATCCAGCGTAGGAATCTGGGAGTTGGGGAGGAGTGAGGAGTTGGGGAAAGACAGTCCTAACCGTGGAGGGTTCTGGTAAATGATGGGGTGAGGAGGGGCTCTTTGGCTCCCACCAGTCCCCCTGTCTGGTCTA
+
ABAAAFFFCFFFGFGGGGGGGGHHGGGGGGHHGGGGGGHHHHGHGGHGHHGHHHHHHGHHHHGHHHHHHHHGGGGGHHHGHGGGHHFHGHHHGGGGGHHHGHHGGGHHGHHHHHHHHHHHHHHHHGDGGGHHHHHHHHHGGHHHGGGGGGGHHGHHHGHHHHGGGGHHHHHHHHHHHHHHGGEGGGGGCFFGGGBBFFGFGGGGGGFFFFFFFFFFFFFFFFFFFFFFFFFFFFFFFFFFFFFFFFFFFFF
@M05620:37:000000000-D9766:1:1101:17309:7109 1:N:0:36
ACCACACCTTCTACAATGAGCTGCGTGTGGCTCCCGAGGAGCACCCCGTGCTGCTGACCGAGGCCCCCCTGAACCCCAAGGCCAACCGCGAGAAGATGACCCAGGTGAGTGGCCCGCTACCTCTTCTGGTGGCCGCCTCCCTCCTTCCTGGCCTCCCGGAGCTGCGCCCTTTCTCACTGGTTCTCTCTTCTGCCGTTTTCCGTAGGACTCTCTTCTCTGACCTGAGTCTCCTTTGGAACTCTGCAGGTTCT
+
CCCCCCCCFFFFGGGGGGGGGGHHGGGEDGHGHGGGGGGGGHHHHGGGGGGGHHHHHHHGGGGGGGGGGGGHHHHGGGGHGHHHHGGGGGGGGGHHHHHHHHHHFHHFFHHGGHHGGGGGGHHHHGHGGHHGHHGGGGGHGHHCHGGGGGGGGGGGGGGGGGGGGGFFFFFFFFFFFFFFFFFFFFFFFFFFFFFFFFFFFFFFFFFFFFFFFFFFFFFFFFFFFFFFFFFFFFFFFFFFFFFFFFFFFFF
@M05620:37:000000000-D9766:1:1101:17241:7111 1:N:0:36
ACCACACCTTCTACAATGAGCTGCGTGTGGCTCCCGAGGAGCACCCCGTGCTGCTGACCGAGGCCCCCCTGAACCCCAAGGCCAACCGCGAGAAGATGACCCAGGTGAGTGGCCCGCTACCTCTTCTGGTGGCCGCCTCCCTCCTTCCTGGCCTCCCGGAGCTGCGCCCTTTCTCACTGGTTCTCTCTTCTGCCGTTTTCCGTAGGACTCTCTTCTCTGACCTGAGTCTCCTTTGGAACTCTGCAGGTTCT
+
BBBBBBBBFFFFGGGGGGGFGGHHGGGEHFGHFGGGGGGCEHHHHGGGEGGGHHGHHHHGGGGGGGGGGGGHHHHGGGGHGHHHHGGGGGCF?DFFBGGHHHHFGHHHHHHGGHHGGGGGHHHHHHHHHHHGHHGGGGGHGHHGHGGGGGGGGGGGGGGGGGGFGGFFFFFFFFFFFFFFFFFFFFFFFFFFFFFFFFFFFFFFDFFFFFFFFFFFFFFFFFFFFFFFFFFFFFFFFFFFFFFFFFEFFFF
@M05620:37:000000000-D9766:1:1101:17224:7117 1:N:0:36
ACCACACCTTCTACAATGAGCTGCGTGTGGCTCCCGAGGAGCACCCCGTGCTGCTGACCGAGGCCCCCCTGAACCCCAAGGCCAACCGCGAGAAGATGACCCAGGTGAGTGGCCCGCTACCTCTTCTGGTGGCCGCCTCCCTCCTTCCTGGCCTCCCGGAGCTGCGCCCTTTCTCACTGGTTCTCTCTTCTGCCGTTTTCCGTAGGACTCTCTTCTCTGACCTGAGTCTCCTTTGGAACTCTGCAGGTTCT
+
BBBABBBAFFFFGGGGFGGGGFHGGAEB4AGGFGGECFFGDHHHHGGGDEGGGHGHHHHGCGCGGDGGGGGFHFHGGGGHGGHHHGEEGGF@@GFFDGFGHHGHGHHFHHHGGGHGGGGGHHHHGHHHHHHFHHGGGGGHGHHGHGGGGGGGGGGGGGGBFGGGGGFFFFFFFFFFFFFFFFFFFFFFFFFFFFFFFFFFFFFFFFFFFFFFFFFFFFFFFFFF/9FFFFFFFFFFFFFFFFFFFFFFFFF
@M05620:37:000000000-D9766:1:1101:18960:7192 1:N:0:36
ACCACACCTTCTACAATGAGCTGCGTGTGGCTCCCGAGGAGCACCCCGTGCTGCTGACCGAGGCCCCCCTGAACCCCAAGGCCAACCGCGAGAAGATGACCCAGGTGAGTGGCCCGCTACCTCTTCTGGTGGCCGCCTCCCTCCTTCCTGGCCTCCCGGAGCTGCGCCCTTTCTCACTGGTTCTCTCTTCTGCCGTTTTCCGTAGGACTCTCTTCTCTGACCTGAGTCTCCTTTGGAACTCTGCAGGTTCT
+
CCDDDDDDFFFFGGGGGGGGGGHHGGGFHGHHHGGGGGGGGHHHHGGGGGGGHHHHHHHGGGGGGGGGGGGHFHHGGGGHGHHHHGGGGGGGGGHHHHGHHHHHGGHHHHHGGHHGGGGGGHHHHHHHHHHGHHGGGGGHGHHGHGGGGGGGGGGGGGAGGGGGGGFFFFFFFFFFFFFFFFFFFFFFFFFHFFFFFFFFFFFFFBFFFFFFFHFFFFFFFFFFFFFFFHFFFFFFFFFFFFFFFFFFFFF
@M05620:37:000000000-D9766:1:1101:8040:7195 1:N:0:36
ACCACACCTTCTACAATGAGCTGCGTGTGGCTCCCGAGGAGCACCCCGTGCTGCTGACCGAGGCCCCCCTGAACCCCAAGGCCAACCGCGAGAAGATGACCCAGGTGAGTGGCCCGCTACCTCTTCTGGTGGCCGCCTCCCTCCTTCCTGGCCTCCCGGAGCTGCGCCCTTTCTCACTGGTTCTCTCTTCTGCCGTTTTCCGTAGGACTCTCTTCTCTGACCTGCGTCTCCTTTGGAACTCTGCAGGTTCT
+
CCCCCCCAFFFFGGGGGGDGGGHHGGGB4FHHHFFGCEGGGHHHHGGGFGGGHHGHHHHAFFGGGGGGGGGHHHHGGGGHGHHHHGGGGG/@DGHHHHHHHHHHGHHBGHHGGHHGGGGGHHHHHHHHHHHGHHGGGGGHGHHGHGGGGGGGGGGGGGG9:DGGGGFFFFFFFFFFFFFFFFFFFFFFFFFFFFFFFFFFFFFFFFFFFFFFFFFFFFFFFFFF.BFFFFFFFFFBFFFFFFFFFFFFFFF
@M05620:37:000000000-D9766:1:1101:13476:7198 1:N:0:36
AGTGCCAGCTCTCAATCGCACAGGGGACCCAGGGCCTGGCCCCTCCATCCCGAAAACCTATGACCTCACCCGCTACCTGGAGCACCAACTCCGCAGCTTGGCTGGGACCTATGTGAGTATCCAGCGTAGGAATCTGGGAGTTGGGGAGGAGTGAGGAGTTGGGGAAAGACAGTCCTAACCGTGGAGGGTTCTGGTAAATGATGGGGTGAGGAGGGGCTCTTTGGCTCCCACCAGTCCCCCTGTCTGGTCTA
+
A1>AAFBFAFFFGGGGGGG1E0GAFGGGGF0FFEEGAFHFEGGAEGCGDG/E///EGECCGG2FHHH1GFGEGE>EHGHHHHHHHHHHGHHHGGGGGHHFAGHG?CHHGHHFHFG>>@2@DGFBGCEF@EHEHHHHBG0FE0F1@C.-AECC.0<<CECGB/CCEG.:CHBGGGGFFBFG?.9AB;.-9:CFFGFFFBFGFFFFFFA-99AFBB;-@@EFBFFFFFFEF-ABEFFFFFFF@FBFFFBFFFB
@M05620:37:000000000-D9766:1:1101:21850:7202 1:N:0:36
ACCACACCTTCTACAATGAGCTGCGTGTGGCTCCCGAGGAGCACCCCGTGCTGCTGACCGAGGCCCCCCTGAACCCCAAGGCCAACCGCGAGAAGATGACCCAGGTGAGTGGCCCGCTACCTCTTCTGGTGGCCGCCTCCCTCCTTCCTGGCCTCCCGGAGCTGCGCCCTTTCTCACTGGTTCTCTCTTCTGCCGTTTTCCGTAGGACTCTCTTCTCTGACCTGAGTCTCCTTTGGAACTCTGCAGGTTCT
+
CCCCCDDDFFFFGGGGGGGGGGHHGFGEHGHHHGGGGGGGGHHHHGGGGGGGHHHHHHHGGGGGGGGGGGGHHHHGGGGHGHHHHGGGGGGGGGHHHHHHHHHHGHHHHHHGGHHGGGGGHHHHHHHHHHHGHHGGGGGHGHHGHGGGGGGGGGGGGGGGGGGGGGFFFFFFFFFHHHHFFFFFFFFFFFFHFFFFFFFHFFFFFFFFFFFFFHHHFFFFFFHFFFFFFHFFFHHFFFFFFFFFFFFFFFF
@M05620:37:000000000-D9766:1:1101:24810:7211 1:N:0:36
AGTGCCAGCTCTCAATCGCACAGGGGACCCAGGGCCTGGCCCCTCCATCCAGAAAACCTATGACCTCACCCGCTACCTGGAGCACCAACTCCGCAGCTTGGCTGGGACCTATGTGAGTATCCAGCGTAGGAATCTGGGAGTTGGGGAGGAGTGAGGAGTTGGGGAAAGACAGTCCTAACCGTGGAGGGTTCTGGTAAATGATGGGGTGAGGAGGGGCTCTTTGGCTCCCACCAGTCCCCCTGTCTGGTCTA
+
AAAAAFFCAFFFGGGFGGCFGGHGGGGGGEHHG2EEFGGHGHGFGGHBAGFHHHEHHECFHHHHHHHEHHHGGEEEHFHHEGHEHHGHGGHGGGGGGHHHGHFCEEHHGHHHFH2GH1?DGHGHHCBADEBGCGFHFFGC<FBG@DFCCGEGFDDC<.<<<C<:CAGFGHHBHHHHHGGHGGGGGGGG.CFGFG9FBFFEFGGEE.;-AFFFD?=-@>EFFFF/BBB.9BFFFFFFFFFD?EFFF/;/BF/
@M05620:37:000000000-D9766:1:1101:9200:7217 1:N:0:36
ACCACACGTTCTACAATGCGCTGCGTGCGGCTCCCGAGGAGCACCCCTTGCTGCTGACCGAGGCCCCCCTGAACCCCAAGGCCAACAGCGCGAAGATGACCCAGGTGCGTGGCCCGCTACCTCTTCTGGTGGCCGCCTCCCTCCTTCCTGGCCTCCCGGAGCTGCGCCATTTCTCACTGGTTCTCTCTTCTGCCGTTTTCCGTAGGACTCTCTTCTCTGACCTGCGTCTCCTTTGGAACTCTGCAGGTTCT
+
AAA1AAA1>BFAGGGF3B11F0FCG0A000A///AA/AAE?GHCHGG/00B11FB@GHE//>/EF/EEGEA0F1?EGC/F//?GHG/<FC/</CC/1?11?G/GFGG1<F<<?C.-<<CCHHFCG;GCCGC:CGG@?AAAEFFA/90BBBFFA0AA.A@-999FB-9A-:99BFFBBBFFBFFFBF/9FFFFEB@9AFFFFFF-BFFBBFBBFF/;BFF//BBFF@B?B-FFFFFEFFFBFBFFFFFFFFF
@M05620:37:000000000-D9766:1:1101:23722:7218 1:N:0:36
ACCACACCTTCTACAATGAGCTGCGTGTGGCTCCCGAGGAGCACCCCGTGCTGCTGACCGAGGCCCCCCTGAACCCCAAGGCCAACCGCGAGAAGATGACCCAGGTGAGTGGCCCGCTACCTCTTCTGGTGGCCGCCTCCCTCCTTCCTGGCCTCCCGGAGCTGCGCCCTTTCTCACTGGTTCTCTCTTCTGCCGTTTTCCGTAGGACTCTCTTCTCTGACCTGAGTCTCCTTTGGAACTCTGCAGGTTCT
+
AABBAABA4BBFGFFGGGCGGGHHGEFBAFGBFFFFDGEGDGDGHFFGDFEGGHGHHGHGGGGEGGGGGCAFBGHGEFEHGHFGHGGGCGGGGGHGHHGHHHAHGHHHHHFFFHHGGGGGHHHHHHHHHHHGHHGCGGGHGHHGHGGGGGGGGGGGGGG?FGGGGGFFFFFFFFFFFFFFFFFFFFFFFFFFFFFFFFFFFFFFFDFFFFFFFFFFFFF/FFFFFFBBBFFFFFFFFFFFFFFFFFFFFFF
@M05620:37:000000000-D9766:1:1101:18893:7259 1:N:0:36
ACCACACCTTCTACAATGAGCTGCGTGTGGCTCCCGAGGAGCACCCCGTGCTGCTGACCGAGGCCCCCCTGAACCCCAAGGCCAACCGCGAGAAGATGACCCAGGTGAGTGGCCCGCTACCTCTTCTGGTGGCCGCCTCCCTCCTTCCTGGCCTCCCGGAGCTGCGCCCTTTCTCACTGGTTCTCTCTTCTGCCGTTTTCCGTAGGACTCTCTTCTCTGACCTGAGTCTCCTTTGGAACTCTGCAGGTTCT
+
BBABB@AAFFFFGGGFGGGGFGHHFGGGCFHHHGGG?EEA?GEGHGGGEEGG5EGGFHHG0F0EFGGGGGGEHHHGGGEEAHHHHGGGGGCGC/GCGEGHHHFGEFHHFFDFGHHGCDGGHHHFHHHHHHFDFHGGGGDHFHHGHGGGGGGEFGGGGGCGGGFFGFFFFDFFFFFFFFFFBFFFFFFFFFFFFFFADFFFFFFE;AFFFFFFFFFFFFFFFFFBFFFFFFFFFFFFBFF9FFEFFFFABFF
@M05620:37:000000000-D9766:1:1101:26160:7271 1:N:0:36
ACCACACCTTCTACAATGAGCTGCGTGTGGCTCCCGAGGAGCACCCCGTGCTGCTGACCGAGGCCCCCCTGAACCCCAAGGCCAACCGCGAGAAGATGACCCAGGTGAGTGGCCCGCTACCTCTTCTGGTGGCCGCCTCCCTCCTTCCTGGCCTCCCGGAGCTGCGCCCTTTCTCACTGGTTCTCTCTTCTGCCGTTTTCCGTAGGACTCTCTTCTCTGACCTGGGTCTCCTTTGGAACTCTGCAGGTTCT
+
>>AAAAAAFFF4DGFD5BBFGGC4ABEEH2GGHG22EAAAEHHHHGGGEAEFGGHHH2AFGGCGFGEGGGGHHHGEGGGCFHHEHEEGG/BDCGHH11FGHHHHGHHHG<GGGH/<DGGGHHHHHFHHFHFDHGGDCGGEGHHGHGGGBFGFFGGGGGG?B-A/FBBFBBFFFFFFFFFFBFBFFFFFFFFFFFBDFFFFFFFFDFFFFFFFFFFFBFFFFFFFF.FFFFFFFFFFFFFFFFFFFFF9FFB
@M05620:37:000000000-D9766:1:1101:14785:7271 1:N:0:36
AGTGCCAGCTCTCAATCGCACAGGGGACCCAGGGCCTGGCCCCTCCATCCAGAAAACCTATGACCTCACCCGCTACCTGGAGCACCAACTCCGCAGCTTGGCTGGGACCTATGTGAGTATCCAGCGTAGGAATCTGGGAGTTGGGGAGGAGTGAGGAGTTGGGGAAAGACAGTCCTAACCGTGGAGGGTTCTGGTAAATGATGGGGTGAGGAGGGGCTCTTTGGCTCCCACCAGTCCCCCTGTCTGGTCTA
+
ABAAAFFFBFFFG4FGGFGCGGHGGEAEAEGH2AEEAFHHAGFEFGFHHFHH3FGFGGHHHGBGHDGHHHGGG>EEHHHGFGHHHHF?EGHHEGGCEFFH/EGGGEHHGHGHHHHHFFGHHHHHHGGGGGFHFHHHHHFGGHHH/@<AFDEHHDGHCEGHHHCFEDGHHHGHHBGGHEHHGEEGFFGC:AFFGFCFGGGGG0CFGGDFFFFFFFFFF-EFFFBFFFFFFFFFFFBFFFFFFFFFFFFFFFF
@M05620:37:000000000-D9766:1:1101:18881:7272 1:N:0:36
ACCACACCTTCTACAATGAGCTGCGTGTGGCTCCCGAGGAGCACCCCGTGCTGCTGACCGAGGCCCCCCTGAACCCCAAGGCCAACCGCGAGAAGATGACCCAGGTGAGTGGCCCGCTACCTCTTCTGGTGGCCGCCTCCCTCCTTCCTGGCCTCCCGGAGCTGCGCCCTTTCTCACTGGTTCTCTCTTCTGCCGTTTTCCGTAGGACTCTCTTCTCTGACCTGAGTCTCCTTTGGAACTCTGCAGGTTCT
+
CCCCCCCCFFFFGGGGGGGGGGHHGGGGHGHHHGGGGGGGGHHHHGGGEGGGHHHHHHHGGGGGGGGGGGGHHHHGGGGHGHHHHGGGGGGGGGHHHHHHHHGHGHHHHHHGGHHGGGGGHHHHGHHHHHHGHHGGGGGHGHHGHGGGGGGGGGGGGGAGGGGGGGFFFFFFFFFFFFFFFFFFFFFFFFFFFFFDDFFFFFFFFFFFFFFFFFFFFFFFFFFFFFFFFFFFFFFFFFFFFFFFFFFFFFF
@M05620:37:000000000-D9766:1:1101:17127:7279 1:N:0:36
AGTGCCAGCTCTCAATCGCACAGGGGACCCAGGGCCTGGCCCCTCCATCCAGAAAACCTATGACCTCACCCGCTACCTGGAGCACCAACTCCGCAGCTTGGCTGGGACCTATGTGAGTATCCAGCGTAGGAATCTGGGAGTTGGGGAGGAGTGAGGAGTTGGGGAAAGACAGTCCTAACCGTGGAGGGTTCTGGTAAATGATGGGGTGAGGAGGGGCTCTTTGGCTCCCACCAGTCCCCCTGTCTGGTCTA
+
BBAABFFFCFFFGGGGGGGGGGHGGGGGGGHHGGGGGGHHHHGHGGHHHGHHHHHHHGHHHFHHHHHHHHHGGEGGHHHHGHHHHHHHGHHHGGGGGHHHGHHGGGHHGHHHHHHHHHHHHHHHHGGGGGHHHHHHHHHGGHHHGGEGGGGGHFHHGGHHHHGGGGHHHHHHHHHHHHHHGGGGGGGGGGGGGGGGGGGGGGGGGGFFFFFFFFFFFFFFFFFFFFFFFFFFFFFFFFFFFFFFFFFFFFB
@M05620:37:000000000-D9766:1:1101:22414:7303 1:N:0:36
ACCACACCTTCTACAATGAGCTGCGTGTGGCTCCCGAGGAGCACCCCGTGCTGCTGACCGAGGCCCCCCTGAACCCCAAGGCCAACCGCGAGAAGATGACCCAGGTGAGTGGCCCGCTACCTCTTCTGGTGGCCGCCTCCCTCCTTCCTGGCCTCCCGGAGCTGCGCCCTTTCTCACTGGTTCTCTCTTCTGCCGTTTTCCGTAGGACTCTCTTCTCTGACCTGAGTCTCCTTTGGAACTCTGCAGGTTCT
+
ABBBBBABFFFFGGGFFFGGFGHHGGGGHCGFHGG?EGGEGHHHHGEGGDFEHEHHHHHGGGGGEGEGGGGHHHFGGGGHGHHFHGGGGGGGGGHHFGHHHHFGEGGHH<DFGHHCGGGGHHHHHHHFGHGGHFGGCGGHGHEGHGGGGGGGGGGGGGG-BGGFFFFFFFFFFFFFFFFFFFFFFFFFFFFFFFFFFFFFFFF?A?FFFFFFFFFFFFFFFFFFBBFFFFFFFFFFBFFFBFFFFFFFFFF
@M05620:37:000000000-D9766:1:1101:12812:7321 1:N:0:36
AGTGCCAGCTCTCAATCGCACAGGGGACCCAGGGCCTGGCCCCTCCATCCAGAAAACCTATGACCTCACCCGCTACCTGGAGCACCAACTCCGCAGCTTGGCTGGGACCTATGTGAGTATCCAGCGTAGGAATCTGGGAGTTGGGGAGGAGTGAGGAGTTGGGGAAAGACAGTCCTAACCGTGGAGGGTTCTGGTAAATGATGGGGTGAGGAGGGGCTCTTTGGCTCCCACCAGTCCCCCTGTCTGGTCTA
+
BBAABFFFCFFFGGGGGGGGGGHGGGGGGGHHFEEFGGHHHHGHGGHHHHHHHHHHHGHHHHHHHHHHHHHGGFGGHHHHFHHHHHGHGHHHGGGGGHHHGHHGGGHHGHHHHHHHHHHHHHHHHGGGGGGHHHHHHHHGGHHHGGGGGGGHHGHHHGHHHGGGGGHHHHHHHHHHHHHHGGGGFEGGEGGGGGGGGGGGGGGGGGFFFFFFFFFFFFFFFFFFFFFFFFFFFFFFFFFFFFFFFFFFFFB
@M05620:37:000000000-D9766:1:1101:4481:7344 1:N:0:36
AGTGCCAGCTCTCAATCGCACAGGGGACCCAGGGCCTGGCCCCTCCATCCAGAAAACCTATGACCTCACCCGCTACCTGGAGCACCAACTCCGCAGCTTGGCTGGGACCTATGTGAGTATCCAGCGTAGGAATCTGGGAGTTGGGGAGGAGTGAGGAGTTGGGGAAAGACAGTCCTAACCGTGGAGGGTTCTGGTAAATGATGGGGTGAGGAGGGGCTCTTTGGCTCCCACCAGTCCCCCTGTCTGGTCTA
+
BCBCCFFFCFFFGGGGGGGGGGHHGGGGGGHHGGGGGGHHHHGHGGHHHHHHHHHHHGGHHHHHHFHHHHHGGGGGHGHHHHHHHHGGGHHHGGGGGHHFGHHGGGHHGHHHHHHHHHHHHHHEHGGGGGGGHHHHHHGGGHHHGFCDGDEHHGHHFGHHHHGGGDGHHH/GHHHHFHFHGGGGFGDGGGGGGGFGGGGGGGGGGGFFEFFFFFFFFFFFFFFFFFFFFFFFFFFFFFFFFFFFFFFFFFF
@M05620:37:000000000-D9766:1:1101:22793:7357 1:N:0:36
AGTGCCAGCTCTCAATCGCACAGGGGACCCAGGGCCTGGCCCCTCCATCCAGAAAACCTATGACCTCACCCGCTACCTGGAGCACCAACTCCGCAGCTTGGCTGGGACCTATGTGAGTATCCAGCGTAGGAATCTGGGAGTTGGGGAGGAGTGAGGAGTTGGGGAAAGACAGTCCTAACCGTGGAGGGTTCTGGTAAATGATGGGGTGAGGAGGGGCTCTTTGGCTCCCACCAGTCCCCCTGTCTGGTCTA
+
BCAACFFFCFFFGGGGGGGGGGHHGGGGGGHHGGGGGGHHHHGHGGHGHHHHHHHHHGHGHHHHHHHHHHHGGGGGHGHHHHHHHHHHGHFHGGFGGHHHGHHGGFHHGHHHHHHHHFHHHHGHHGEGGGHHHHHHHHHGGHHHGGGGGGGGHHHHHGHHHHGGGGHHHHHHHHHGHHHHGGGGGGGG;FGGGGGGGGGGGGGGGGFFFFFFFFFFFFFFFFFFFFFFFFFFFFFFFFFFFFFFFFFFFFB
@M05620:37:000000000-D9766:1:1101:24947:7358 1:N:0:36
AGTGCCAGCTCTCAATCGCACAGGGGACCCAGGCCCTGGCCCCTCCATCCAGAAAACCTATGACCTCACCCGCTACCTGGAGCACCAACTCCGCAGCTTGGCTGGGACCTATGTGAGTATCCAGCGTAGGAATCTGGGAGTTGGGGAGGAGTGAGGAGTTGGGGAAAGACAGTCCTAACCGTGGAGGGTTCTGGTAAATGATGGGGTGAGGAGGGGCTCTTTGGCTCCCACCAGTCCCCCTGTCTGGTCTA
+
ABAAAFFFCFFFGGGGGFFGGGGFFFGGGGHHGGGGHHHHHHGHGGHHHHHHHGFHHGHGHHHHHHHHHHGGGGGGHEHHHGFGHHFHGHHHGEEEGGHHGGBFEGHHGHHHHHFHHFGHHHHHHGEGGGHHHHHHHHHGGGHGGGGGGGGHHHHHHGFHGHGGGGEHHHHHHHGGHHHHGEGGGGGG=CFGGGFGGGGGGGGFGDDFFFFFFFFFFFFFFFFFFFFEFFFFFFFFFFFFFFFFFFFFFFF
@M05620:37:000000000-D9766:1:1101:21479:7361 1:N:0:36
AGTGCCAGCTCTCAATCGCACAGGGGACCCAGGGCCTGGCCCCTCCATCCAGAAAACCTATGACCTCCCCCGCTACCTGGAGCACCAACTCCGCAGCTTGGCTTGGACCTATGTCAGCATCCAGCGTAGGAATCTGGGAGCTGGGGAGGAGTGAGGAGTTGGGGAAAGACAGTCCTAACCGTGGAGGGCTCTGGTAAATGATGGTGTGAGGAGGCGCTCTTTGGCTCCCACCAGTCCCCTCGTCGTGCCTA
+
>>>AAFF1>CBDGFGGGAAEGGBGFEAAEE0AF0BEEBBFFFE/BECDAF1FFF1FCE01FAFFFGG/F?EFEEEEHBGBGFH?BFGFGBBEFE/<EBGH?G10>?F10<1<1B2211<@GHEHH///AA111<1@100/.>10<-.ACCEH.D0.0.//0::-.:G.CGHCGCG;F0/;99:-;EG@.C9F090900;00/9///;-/:AB---9;--AF/:/9//-;-AFEA:/::A---;-----;;/
@M05620:37:000000000-D9766:1:1101:21695:7379 1:N:0:36
AGTGCCAGCTCTCAATCGCACAGGGGACCCAGGGCCTGGCCCCTCCATCCAGAAAACCTATGACCTCACCCGCTACCTGGAGCACCCACTCCGCAGCTTGGCTGGGACCTATGTGAGTATCCAGCGTAGGAATCTGGGAGTTGGGGAGGAGTGAGGAGTTGGGGAAAGACAGTCCTAACCGTGGAGGGTTCTGGTAAATGATGGGGTGAGGAGGGGCTCTTTGGCTCCCACCAGTCCCCCTGTCTGGTCTA
+
AA>AAFFFBFBFGFGGGGGCGCGCF?2FGGHHAEEAFGHHHHGGGGHHHHHHHHH2GECGDFHHHHHHHHHGGEEEHFHH2BGHHH11?GHFAFCGGH3BEEGGGGHHGHGFHBHHHGGBFGHFBBGAFGHHFHHHHF0FEHHFFC.@@C<CC0DC<ECGGGGCEDGG/GHHHHCHHHHGG9CDAAEG.;FGFGCFGG0CFFGGGFFFFFFBDFFAF@EFFEFFFFFFFFFFEFFFFFEABFFFFFFFFFF
@M05620:37:000000000-D9766:1:1101:21266:7390 1:N:0:36
GAGGCTGCTTTGGAAGAAACTGATAGACTAGGGAAACACTATCGTATGGACCCGGGTAAGAATTTCGGTCACCGTACATAAATTGAAAGACCTGCTAAGCTTGAACAAAAAAAAACACGAAAGCAAATACCCATATAAGAAAAAAAGAACAAACAACAAGTAACTCTACAAAGGAAGGGAAAAATAACAATAAATCCACATCACAAATGTAGAAAAAATTGAACTATATTAAACAGTTGGAAATTAAACAG
+
AAAB>AFBFFFFFBBFCFFFG5B5G55B5BB4BB42FF233AD2223A25B22200A03B5535D520AA13B1B1?BDF54BBB3333BB2BF1BFFF3BFB1BEG2GF?/E///?0?////22222@222<<011111<<00<-..>00/.<...../00000000:000///:...:../;.0909000000;/0/9000000.0000;00;/.-.99//;/9;///////;.:;////////9://.
@M05620:37:000000000-D9766:1:1101:19206:7394 1:N:0:36
AGTGCCAGCTCTCAATCGCACAGGGGACCCAGGGCCTGGCCCCTCCATCCAGAAAACCTATGACCTCACCCGCTACCTGGAGCACCAACTCCGCAGCTTGGCTGGGACCTATGTGAGTATCCAGCGTAGGAATCTGGGAGTTGGGGAGGAGTGAGGAGTTGGGGAAAGACAGTCCTAACCGTGGAGGGTTCTGGTAAATGATGGGGTGAGGAGGGGCTCTTTGGCTCCCCCCAGTCCCCCTGTCTGGTCTA
+
AB>>ADFFBFFFG4GGGGGCGGHGGGGEGGHHFDGGGGHGHHGHGGHHHHHHHGHHHGHHHFHHHHHHHHHEEEEGHHFGBGHHHH?FEGHHDGEGGHFHGHGGGGHHGHFHHHDBGFBGDG???@CACEFHHGF1DG?<CG11DCF@CE<0C=GG<C<CBGGG;EHHBG/::CGGCFHH?CEG9E?B.;ACFFCFGF09;BBFGGABFFFFFFBB;>EBFFFFFFFAF.9B-.;FFFFF-ABFBBF/;//
@M05620:37:000000000-D9766:1:1101:6069:7421 1:N:0:36
AGTGCCAGCTCTCAATCGCACAGGGGACCCAGGGCCTGGCCCCTCCATCCAGAAAACCTATGACCTCACCCGCTACCTGGAGCACCAACTCCGCAGCTTGGCTGGGACCTATGTGAGTATCCAGCGTAGGAATCTGGGAGTTGGGGAGGAGTGAGGAGTTGGGGAAAGACAGTCCTAACCGTGGAGGGTTCTGGTAAATGATGGGGTGAGGAGGGGCTCTTTGGCTCCCACCAGTCCCCCTGTCTGGTCTA
+
AA>AAFFB?FFFGGGGGGGAEAGFFEGEEEHGFFGFGFHHFHGHGGGHHHHHF3FHHGHGGGFHHHHHHHHGGGGGHHHHHHHHHHHFGHGHGGGGGHHHGHHGGGHHGGGHHHGBDGFHHH2DFGG<BD<1@GHHGH0FGHHGCG.CGGGGHFHHCEGHHGGC.::FCBGHHHHHHGCCBGGG9CEGFGGGGGF9;FFB0CFGGGFBEFF/ADBBBBFFFFFFFFFFFFF?AAFFFFFFBFFFFFFFFFF
@M05620:37:000000000-D9766:1:1101:6227:7441 1:N:0:36
AGTGCCAGCTCTCAATCGCACAGGGGACCCAGGGCCTGGCCCCTCCATCCAGAAAACCTATGACCTCACCCGCTACCTGGAGCACCAACTCCGCAGCTTGGCTGGGACCTATGTGAGTATCCAGCGTAGGAATCTGGGAGTTGGGGAGGAGTGAGGAGTTGGGGAAAGACAGTCCTAACCGTGGAGGGTTCTGGTAAATGATGGGGTGAGGAGGGGCTCTTTGGCTCCCACCAGTCCCCCTGTCTGGTCTA
+
>A>>>FFFBFFFGBGGGGGAECHGGEGGGGHE22EEEFGGGHGGGGHHGHGHFEFHGEGGFHHHHGHFGFGGE>>EGFGH?BGHHG11?FHFEGGGGHHHGHHGE/GHGHHHHHGHHHHHHHHHHFEDCDHHFGHBHB0FGHHB/<<CGFC><0D.<ACHFEGC.?GHHGGHHHHGHHHHGG?-.A;@9FFGGGFBFFGBFGGGGFFFFF?FDFFFDFFFFFFFFFFFFFFFFFFFFFFFFFFFFFF/;BB
@M05620:37:000000000-D9766:1:1101:16822:7443 1:N:0:36
AGTGCCAGCTCTCAATCGCACAGGGGACCCAGGGCCTGGCCCCTCCATCCAGAAAACCTATGACCTCACCCGCTACCTGGAGCACCAACTCCGCAGCTTGGCTGGGACCTATGTGAGTATCCAGCGTAGGAATCTGGGAGTTGGGGAGGAGTGAGGAGTTGGGGAAAGACAGTCCTAACCGTGGAGGGTTCTGGTAAATGATGGGGTGAGGAGGGGCTCTTTGGCTCCCACCAGTCCCCCTGTCTGGTCTA
+
BBBBBFFFBFFFGFGGGFECECFFFEGGGGHHGGGGEFHHHHGHGGHHHHHHHHHHHGHHHGHHHHHHHHHGGGGGHHHGHHHFGHFHGHHHGG?FGGHHGHHGGGHHGHHHHHHHHHHHHHHHHGGGGGHHHHHHHHHGGHHHGGGGGGGHHHHHHGHHHHGGGGHHGHHHHHHHHHHHGGGGGGFGEGGGGGGGGGGGGGGGGGFFFFFFFFFFFFFFFFFFFFFFFFFFFFFFFFFFFFFFFFFFFFF
@M05620:37:000000000-D9766:1:1101:12248:7486 1:N:0:36
AGTGCCAGCTCTCAATCGCACAGGGGACCCAGGGCCTGGCCCCTCCATCCAGAAAACCTATGACCTCACCCGCTACCTGGAGCACCAACTCCGCAGCTTGGCTGGGACCTATGTGAGTATCCAGCGTAGGAATCTGGGAGTTGGGGAGGAGTGAGGAGTTGGGGAAAGACAGTCCTAACCGTGGAGGGTTCTGGTAAATGATGGGGTGAGGAGGGGCTCTTTGGCTCCCACCAGTCCCCCTGTCTGGTCTA
+
AA3AAFFFAFFFGGGBDFGGGGFHGGFGGGFHFEGGGACHHGGHGGHHHHHHHBGHHGGHHHHHHHHHHHGGGEGGHHHHHHHHHHHHGHHHGGGGGHHHGHHGGGHHGHHHHHHHHHHHHHHHHGGGGGHHHGHHHHHGGHHHGGGGGGFFHHHHGGHHHHGGEGHHHHHHHHHHHHHHGGGGGGGGCFGGGG;FGGGGGGGGGGFBFFFFFFBBBBFFFFFFFFFFFFFFFFFFFFFFBFFFFFFFFFB
@M05620:37:000000000-D9766:1:1101:14924:7503 1:N:0:36
ACCACACCTTCTACAATGAGCTGCGTGTGGCTCCCGAGGAGCACCCCGTGCTGCTGACCGAGGCCCCCCTGAACCCCAAGGCCAACCGCGAGAAGATGACCCAGGTGAGTGGCCCGCTACCTCTTCTGGTGGCCGCCTCCCTCCTTCCTGGCCTCCCGGAGCTGCGCCCTTTCTCACTGGTTCTCTCTTCTGCCGTTTTCCGTAGGACTCTCTTCTCTGACCTGAGTCTCCTTTGGAACTCTGCAGGTTCT
+
?A1AAAAAFFFDAGGFDGGFGGFHGAEFF0GHHG0EFAAEECHHHGCEEEGGHFHHFEHGGGGGGGGEGGGHHHGGGGGHGHHHHGGGGGGGGGHHHHGHHHGHGHHGHFGEGHHGGGGGHHHGHHHHGGHGGFCCGGGHGHHGGGGGGGGGGGGGGG99AAGGGG@F@@FFFFFFFFFFFFFFFFFFFFFFFF@FFFFFFFFFFFFFFFFFFFFFFFFFFFFFFFFFFFFFFFFFFFFFFFFFFFFFFFF
@M05620:37:000000000-D9766:1:1101:23307:7506 1:N:0:36
ACCACACCTTCTACAATGAGCTGCGTGTGGCTCCCGAGGAGCACCCCGTGCTGCTGACCGAGGCCCCCCTGAACCCCAAGGCCAACCGCGAGAAGATGACCCAGGTGAGTGGCCCGCTACCTCTTCTGGTGGCCGCCTCCCTCCTTCCTGGCCTCCCGGAGCTGCGCCCTTTCTCACTGGTTCTCTCTTCTGCCGTTTTCCGTAGGACTCTCTTCTCTGACCTGAGTCTCCTTTGGAACTCTGCAGGTTCT
+
BCBCCCCCFFFFGGGFGGFGGGHHGGGGGGHHHGGGGGG?EGGHHGGGGGGGEGHHHHHGGGEFGGGGGGGHHHHGGGGHGHHHHGGGGCCGGGGHHHFHHHGHFGHHGGGFFHHGGGGGHFFHEGHHHHHGHFFGFFGHGFHDHEGFFGFGGGGGEGGG-@FFGGFFCFFFFFFFFFFFFFFFBFFFFFFFFFCFFFFFFFFFFDBFFFBBFFFFFFFFFFFFFFFFFFFFFFFFFFBFFFFFFFFFFBB
@M05620:37:000000000-D9766:1:1101:21906:7515 1:N:0:36
ACCACACCTTCTACAATGAGCTGCGTGTGGCTCCCGAGGAGCACCCCGTGCTGCTGACCGAGGCCCCCCTGAACCCCAAGGCCAACCGCGAGAAGATGACCCAGGTGAGTGGCCCGCTACCTCTTCTGGTGGCCGCCTCCCTCCTTCCTGGCCTCCCGGAGCTGCGCCCTTTCTCACTGGTTCTCTCTTCTGCCGTTTTCCGTAGGACTCTCTTCTCTGACCTGAGTCTCCTTTGGAACTCTGCAGGTTCT
+
ABABBBABFFFFFFG45BGFGGFFCEGGG2FHHGG?AEGCDHHHHGGGE?EFEFHHHHHGGGCGEGGGGGGGHHGGGGGGGHHHHGFEGFGGGGHFFF2FGB/C/FC1A1<<FHH--@?DBGDGGBGB0DBDGF@GC.DEF/G?FBFFFFBG?0.AACB--9;9B-@DFFFFFFE/B/F.B99B//9BBFFBFF;DFF.BFDFFDDFF/B99BFB9BB/BFBBBF./9/B/FFFF/BBF/9BBFEFE.BF/
@M05620:37:000000000-D9766:1:1101:23071:7537 1:N:0:36
AGTGCCAGCTCTCAATCGCACAGGGGACCCAGGGCCTGGCCCCTCCATCCAGAAAACCAATGACCTCACCCGCTACCTGGAGCACCAACTCCGCAGCTTGGCTGGGACCTATGTGAGTATCCAGCGTAGGAATCTGGGAGTTGGGGAGGAGTGAGGAGTTGGGGAAAGACAGTCCTAACCGTGGAGGGTTCTGGTAAATGATGGGGTGAGGAGGGGCTCTTTGGCTCCCACCAGTCCCCCTGTCTGGTCTA
+
3A>AADBFBFFDFGGFGGGGAGHCFGGGGGHHGGGGGFHFHHGHGGFH5FGGHB3GHG1FGHFHFHEGHH1EFGCEHHHHHHHE1GHHGFFHGGCGGHHHGGHGGGGHGHHHHHGHHHHHHHHHHGDACGHGHHGBFHHGGHGB--FCGGFHEDGFC.CHFHGGGGHHHHHHHHHHHHHGGGGGGGGGDFGGGGGGFGGGGGGGGFFBFFFFFFB<BBFFFFFFFFFFFFFFFFFFFFFFBFFFFFFFFFF
@M05620:37:000000000-D9766:1:1101:5147:7556 1:N:0:36
ACCACACCTTCTACAATGAGCTGCGTGTGGCTCCCGAGGAGCACCCCGTGCTGCTGACCGAGGCCCCCCTGAACCCCAAGGCCAACCGCGAGAAGATGACCCAGGTGGGTGGCCCGCTACCTCTTCTGGTGGCCGCCTCCCTCCTTCCTGGCCTCCCGGAGCTGCGCCCTTTCTCACTGGTTCTCTCTTCTGCCGTTTTCCGTAGGACTCTCTTCTCTGACCTGCGTCTCCTTTGGAACTCTGCAGGTTCT
+
BBBBBBB>BFFFGGGGGGAFGGHHGGG24AG2FBFEAEEGFHGHHGGAEEGGFHHHHHGAE??EGGGGGGGHFHHGGGGHGHHHHGGGGG/B?GHBGHDGHHEH/<1/><<CGH.@@C-AFHHHHGFHGFHGHGCGGGGGGGGGGGGGGGFGFGGGFDB--9:FFBBFBBFFFFFFFFFFFFFBBFBFFFFFFF9DFFFFFFFFFDFFFFFFFF9FFFFFFFF..@D=FFFFFFFFFFFFFFBBFFEABFF
@M05620:37:000000000-D9766:1:1101:24375:7562 1:N:0:36
ACCACACCTTCTACAATGAGCTGCGTGTGGCTCCCGAGGAGCACCCCGTGCTGCTGACCGAGGCCCCCCTGAACCCCAAGGCCAACCGCGAGAAGATGACCCAGGTGAGGGGCCCGCTACCTCTTCGGGTGGCCGCCTCCCTCCTTCCTGGCCTCCCGGAGCTGCGCCCTTTCTCACTGGTTCTCTCTTCTGCCGTTTTCCGTAGGACTCTCTTCTCGGACCTGAGTCTCCTTTGGAACTCTGCAGGTTCT
+
DDDDDDDCFFFFGFGGGGGGGGHHGGGGHGHHHGGGGGGGGHHHHGGGGGGGHHHHHHHGGGGGGGGGGGGHHHHGGGGHGHHHHGGGGGGGGGHHHH2FH2/?/1?100?/ADC@-<<@/00<00.<.<A-C.-A-.<E./<.C0C/:C/F.0<CCD-<--.00-<D-CF000BB00</B000000<0000<0<DFFEF0.<.D<00//00<0000..<<@/</<<:0B<FFFFBFB0::0:<:F.B:0<
@M05620:37:000000000-D9766:1:1101:11559:7567 1:N:0:36
AGTGCCAGCTCTCAATCGCACAGGGGACCCAGGGCCTGGCCCCTCCATCCAGAAAACCTATGACCTCACCCGCTACCTGGAGCACCAACTCCGCAGCTTGGCTGGGACCTATGTGAGTATCCAGCGTAGGAATCTGGGAGTTGGGGAGGAGTGAGGAGTTGGGGAAAGACAGTCCTAACCGTGGAGGGTTCTGGTAAATGATGGGGGGAGGAGGGGCTCTTTGGCTCCCACCAGTCCCCCTGTCTGGTCTA
+
>AAABDFFCF4FGAGFGAFFEEBGFEEGGEFHGGGFDAFFCHGEGGHHHHGGBF3FBECCGBDGGGGFHHFEGGFGHHHFGGG1BFGHGGGHGGC/EFGH?G3FFDFGGHHGB?GDFBDGHHHHHGGGG/F2<GDFF0C//?FGGGEFGGDBGFFFFGHHHHGGFGGEFHHGCCGHHEFHGAC9EAAC;..;BBFFFGFFFB90A.-;=DBDFF;-@9EF////BFFF?BF.../;/BE.-./9B/B/;:B
@M05620:37:000000000-D9766:1:1101:25741:7573 1:N:0:36
ACCACACCTTCTACAATGAGCTGCGTGTGGCTCCCGCGGATCCCCCCGTGCTTCTGACCGAGTCCCCCCTGAACCCCAAGGCCAACCGCGAGAAGCTGACCCAGGTGAGTGGCCCGCTACCTCTTCTGGTGGCCGCCTCCCTCCTTCCTGGCCTCCCGGAGCTGCGCCCTTTCTCACTGGTTCTCTCTTCTGCCGTTTTCCGTAGGACTCTCTTCTCTGACCTGAGTCTCCTTTGTAACTCTGCAGGATCT
+
>A1>A>AA>FFFGGFBBDFBF1BFAEFE0BAFGFG?0AE//A0GFGGEB/EF1BFFFBGEE//BFGHEGGGHB1?EGG?F//?FAFG/B/<>>CF11??0FC/?><1<>>>FF0><C??<GBGGCC;::CC.CGGGGBCEEGFE/BFFGFFFFBAEGB@A@@AFF@@B@9/BFFFBFF:B9BBFFFFFFFFFFF?A-9EFFBF-;-BBFFFFFBBFF//;9:B-;:9FFFFFBFB/9BF/BBBFFBF-99/
@M05620:37:000000000-D9766:1:1101:24821:7581 1:N:0:36
ACCACACCTTCTACAATGAGCTGCGTGTGGCTCCAGAGGAGCACCCCGTGCTGCTGACCGAGGCCCCCCTGAACCCCAAGGCCAACCGCCAGAAGATGACCCAGGTGAGTGGCACGCTACCTCTTCTGGTGGCCGCCTCACTCCTTCCTGGCCTACCGGAGCTGCGCCCTTTCTCACTGGTTCTCTCTTCTGCCGTTTTCCGTAGGACTCTCTTCTCTGACATGAGTCTCCTTTGGAACTATGCAGGTTCT
+
A1>AAAAAFFF@AGG131FA111A0BBFG0BGEF11B00AAGHHHGGGE/E/ABFFH00EEC/EEEEEGGGFHHGGGGGA/FGHG/EE//>BGGFHHHHHCFHAF<CG0?F/?0?EG?E/FGH1GH1>11>>GFGG-CC/<0=/0<GHHF/;GB/CGCCGGG.CGGGGGGGGG0BGGGFGFGGFFFBFFF/9BF@FFF-9FFFFBBFFFFFFFF/BFFFFF/9:F/FFFFFFFFFFFFFF/;BFFFF-/;;
@M05620:37:000000000-D9766:1:1101:7998:7604 1:N:0:36
ACCACACCTTCTACAATGAGCTGCGTGTGGCTCCCGAGGAGCACCCCGTGCTGCTGACCGAGGCCCCCCTGAACCCCAAGGCCAACCGCGCGAAGATGACCCAGGTGAGTGGCCCGCTACCTCTTCTGGTGGCCGCCTCCCTCCTTCCTGGCCTCCCGGAGCTGCGCCCTTTCTCACTGGTTCTCTCTTCTGCCGTTTTCCGTAGGACTCTCTTCTCTGACCTGCGTCTCCTTTGGAACTCTGCAGGTTCT
+
BBBBBBB>BFFFGGGGGG5EGGHHGGGB4EHHHFFECFGGFHHHHGGEEFGGGHGHHHHAEEFGGGGGGGGHHHHGGGGHGHHHHGGGGG/BDGGGHHHHHHHHGHG1?GHGGHHGGGGGHHHHHHHHHHHGHHGGGGGGGGGGGGGGGGGGGGGGGGG-9AFFFFFFFFFFFFFFFFFFFFFFFFFFFFFFFFFFFFFFFFFFFFFFFFFFFFFFFFFFFFFF?BFCFFFFFFFFFFFFFFFFFFFFFFF
@M05620:37:000000000-D9766:1:1101:20082:7618 1:N:0:36
ACCACACCTTCTACAATGAGCTGCGTGTGGCTCCCGAGGAGCACCCCGTGCTGCTGACCGAGGCCCCCCTGAACCCCAAGGCCAACCGCGAGAAGATGACCCAGGTGAGTGGCCCGCTACCTCTTCTGGTGGCCGCCTCCCTCCTTCCTGGCCTCCCGGAGCTGCGCCCTTTCTCACTGGTTCTCTCTTCTGCCGTTTTCCGTAGGACTCTCTTCTCTGACCTGAGTCTCCTTTGGAACTCTGCAGGTTCT
+
AABBBBABFFFFFGGFFGGGFGFFFGGGHGHHHGGGGGGFGHHHHGCGFFGFHGHHHHHGGGGGGGFGGGGHHHGGGGGHGHHGHGGGGGGGGGGHGHHHHCGGFFHHHHHGGHHGGGGFHGHHHHHHHHFDHHGCGDGHGHHGFFGGGGGGGGFGGGGGACGGFDFFFFFFFFFFFFFF9BFFFFFFFFFFFFFF?FFFFFFFDFFFFFFFFFFFFFFFFFFFBFFFFFFFFFFFEFFFFFFFFFFFFFF
@M05620:37:000000000-D9766:1:1101:16723:7619 1:N:0:36
AGTGCCAGCTCTCAATCGCACAGGGGACCCAGGGCCTGGCCCCTCCATCCAGAAAACCTATGACCTCACCCGCTACCTGGAGCACCAACTCCGCAGCTTGGCTGGGACCTATGTGAGTATCCAGCGTAGGAATCTGGGAGTTGGGGAGGAGTGAGGAGTTGGGGAAAGACAGTCCTAACCGTGGAGGGTTCTGGTAAATGATGGGGTGAGGAGGGGCTCTTTGGCTCCCACCAGTCCCCCTGTCTGGTCTA
+
AAAABFFFCFFFGGGGGGGGGGHGGGGGEGHHGGGGGGHHAHGHGGHHGHHHFHFHHGHHHHGHHHGHHHHGGEFGHHHHGHHHHHHHGHHHGGGGGHHHGHHGGGHHGHHHHHHHHHHHHHHHGGGGGGHHHHHHHHHGGHHHGGGGGGGHHHHHHGHHHHGGGGHHHHHHHHHHHHHHGGGGGGGGGGGGGGGGGGGGGGGGGGFAFFFFFFFFFFFFFFFFFFFFFFFFFFFFFFFFFFFFFFFFFF/
@M05620:37:000000000-D9766:1:1101:22118:7629 1:N:0:36
ACCACACCTTCTACAATGAGCTGCGTGTGGCTCCCGAGGAGCACCCCGTGCTGCTGACCGAGGCCCCCCTGAACCCCAAGGCCAACAGCGAGAAGATGACCCAGGTGAGTGGCCCGCTACCTCTTCTGGTGGCCGCCTCCCTCCTTCCTGGCCTCCCGGAGCTGCGCCCTTTCTCACTGGTTCTCTCTTCTGCCGTTTTCCGTAGGACTCTCTTCTCTGACCTGAGTCTCCTTTGGAACTCTGCAGGTTCT
+
AAA1AAAAFFFFGFGG3GE1G1FFG00A00FG1FFAEEGGGHHHHGGGEEFGGHHCHHHGCGEGG/EGGGG0G1GGGG/G//FGHG/0BEC<<CCGDG1DGHHHGHHFGHHGGHHGGGGGHHHGHHHGHHHGHHGGGG?GGHHGHHGHHGHHHBFG.EG@GGGGG--E@GFFFFFFFFFFFFFFFFFFFFFFFF@FFFFFFFFFFFFFFFFFFFFFFFFFFFFF/FFFFFFFFFFFFFFFFFFEFFFFFFF
@M05620:37:000000000-D9766:1:1101:5511:7644 1:N:0:36
ACCACACCTTCTACAATGAGCTGCGTGTGGCTCCCGAGGAGCACCCCGTGCTGCTGACCGAGGCCCCCCTGAACCCCAAGGCCAACCGCGAGAAGATGACCCAGGTGAGTGGCCCGCTACCTCTTCTGGTGGCCGCCTCCCTCCTTCCTGGCCTCCCGGAGCTGCGCCCTTTCTCACTGGTTCTCTCTTCTGCCGTTTTCCGTAGGACTCTCTTCTCTGACCTGCGTCTCCTTTGGAACTCTGCAGGTTCT
+
AA?ABAAAFFFFGGGFGBGDAGFHCGEAG2BGGGG2FEA2EG2GHGGGEEEEGGHGGHHE0>?EFEGEGGGB3FFEGGEFFGGFFFFEDC/>BDHFHDHHBFG?FG11??<FFHCACCGGGHHHFHH=G=CCGH@GGGGHGHH.;CGGGGFAFG?EED?;-;F/9B?FB?/BFFFFFFFFBBBFFFF/BFFFFB9;.;.99DF?DA/FFFFBFFFFFFBBFFFB.@9-DF/9FFFFEFBBFFB/F/AA/B;
@M05620:37:000000000-D9766:1:1101:17334:7645 1:N:0:36
ACCACACCTTCTACAATGAGCTGCGTGTGGCTCCCGAGGAGCACCCCGTGCTGCTGACCGAGGCCCCCCTGAACCCCAAGGCCAACCGCGAGAAGATGACCCAGGTGAGTGGCCCGCTACCTCTTCTGGTGGCCGCCTCCCTCCTTCCTGGCCTCCCGGAGCTGCGCCCTTTCTCACTGGTTCTCTCTTCTGCCGTTTTCCGTAGGACTCTCTTCTCTGACCTGAGTCTCCTTTGGAACTCTGCAGGTTCT
+
CCCCCCCCFFFFGGGGGGGGGGHHGGGEGGHHHGGGGGGGGHHHHGGGEGGGHHHHHHHGGGGGGGGGGGGHHHHGGGGHGHHHHGGGGGGGGGHHHHHHHHHHGHHFHHHGGHHGGGGGHHHHHHHHHHHGHHGGGGGHGHHGHGGGGGGGGGGGGGGGGGGGGGFFFFFFFFFFFFFFFFFFFFFFFFFFFFFDFFFFFFFFFFFFFFFFFFFFFFFFFFFFFFFFFFFFFFFFFFFFFFFFFFFFFFF
@M05620:37:000000000-D9766:1:1101:8792:7650 1:N:0:36
ACCACACCTTCTACAATGAGCTGCGTGTGGCTCCCGAGGAGCACCCCGTGCTGCTGACCGAGGCCCCCCTGAACCCCAAGGCCAACCGCGAGAAGATGACCCAGGTGAGTGGCCCGCTACCTCTTCTGGTGGCCGCCTCCCTCCTTCCTGGCCTCCCGGAGCTGCGCCCTTTCTCACTGGTTCTCTCTTCTGCCGTTTTCCGTAGGACTCTCTTCTCTGACCTGCGTCTCCTTTGGAACTCTGCAGGTTCT
+
CCBCCCCAFFFFGGGGGGGGGGHHGGGBEEHHHGFGDGGGGHHHHGGGGGGGHHHHHHHGGGGGGGGGGGGHHHHGGGGHGHHHHGGGGGDGGGHFFHHHHHHGGHHFFHHGGHHGGGGGHHHHHHHHHHHGHHGGGGGHGHHGHGGGGGGGGGGGGGGABGGGGGFFFFFFFFFFFFFFFFFFFFFFFFFFFFFFFFFFFFFFFFFFFFFFFFFFFFFFFFFF.;FFFFFFFFFFFFFFFFFFFFFFFFF
@M05620:37:000000000-D9766:1:1101:15812:7659 1:N:0:36
ACCACACCTTCTACAATGAGCTGCGTGTGGCTCCCGAGGAGCACCCCGTGCTGCTGACCGAGGCCCCCCTGAACCCCAAGGCCAACCGCGAGAAGATGACCCAGGTGAGTGGCCCGCTACCTCTTCTGGTGGCCGCCTCCCTCCTTCCTGGCCTCCCGGAGCTGCGCCCTTTCTCACTGGTTCTCTCTTCTGCCGTTTTCCGTAGGACTCTCTTCTCTGACCTGAGTCTCCTTTGGAACTCTGCAGGTTCT
+
DDCDDDDDFFFFGGGGGGGGGGHHGGGGHGHHHGGGGGGGGHHHHGGGGGGGHHHHHHHGGGGGGGGGGGGHHHHGGGGHGHHHHGGGGGGGGGHHHHHHHHHHFHHHHHHGGHHGGGGGHHHHHHHHHHHGHHGGGGGHGHHGHGGGGGGGGGGGGGGGGGGGGGFFFFFFFFFHHHFFFFFFFHFFFFHHFFFFFFFHFFFFFFFFFFFFFFFHFHHFFFFFFFFFHHFFFHHFFFFFFFFFHFFFFFF
@M05620:37:000000000-D9766:1:1101:8209:7679 1:N:0:36
ACCACACCTTCTACAATGAGCTGCGTGTGGCTCCCGAGGAGCACCCCGTGCTGCTGACCGAGGCCCCCCTGAACCCCAAGGCCAACCGCGAGAAGATGACCCAGGTGAGTGGCCCGCTACCTCTTCTGGTGGCCGCCTCCCTCCTTCCTGGCCTCCCGGAGCTGCGCCCTTTCTCACTGGTTCTCTCTTCTGCCGTTTTCCGTAGGACTCTCTTCTCTGACCTGAGTCTCCTTTGGAACTCTGCAGGTTCT
+
AAAAAAAAFFFFGGGFAG1BGFHHGAAA0AFGEBFE?EEGGHHHHGGEEEEGGHHGHHHE/EEGG/FGGGGFHFHGGGGHGEHHHGEEGG/<BFBB>FDDHHGGFGHH0?GGCGGC-@@CHFGFHGHBGD/AFHGCCCCCFFFC:F0CC0BFF0AEECA--9FFF?@A@9/BBFBF9/FB/;BBBFBBB9///F@BFFFFFB/-ABFFFFEFFFFFFFBBFFFF/9BF9BF/BFBFBFF/BF/BBFFFFFB
@M05620:37:000000000-D9766:1:1101:22710:7692 1:N:0:36
AGTGCCAGCTCTCAATCGCACAGGGGACCCAGGGCCTGGCCCCTCCATCCAGAAAACCTATGACCTCACCCGCTACCTGGAGCACCAACTCCGCAGCTTGGCTGGGACCTATGTGAGTATCCAGCGTAGGAATCTGGGAGTTGGGGAGGAGTGAGGAGTTGGGGAAAGACAGTCCTAACCGTGGAGGGTTCTGGTAAATGATGGGGTGAGGAGGGGCTCTTTGGCTCCCACCAGTCCCCCTGTCTGGTCTA
+
AA>AAFBFBFFFFFGGGFEGEGGH2EFGGGGHGGGGGGHHHHGHGGHHHHHGHGEHGGEHHHGHHHHHHHHGGGFGHHFEHHHCCGFHGHHHGGGGGHHHGHHFEGHHGHHHHHHHHHHHHHHHHGGGGGHHGHHHHHHGGHHHGGGGGGGHHGHHHGHHHHGGGGGHGHHFHGHHFHHHGEEGGGGG.;FFGGFGGGGGGGGGGGFFFFFFFFFFFCFFFFFFFFFFFFFFFFFFFFFFFFFFFFFFFFB
@M05620:37:000000000-D9766:1:1101:15406:7698 1:N:0:36
AGTGCCAGCTCTCAATCGCACAGGGGACCCAGGGCCTGGCCCCTCCATCCAGAAAACCTATGACCTCACCCGCTACCTGGAGCACCAACTCCGCAGCTTGGCTGGGACCTATGTGAGTATCCAGCGTAGGAATCTGGGAGTTGGGGAGGAGTGAGGAGTTGGGGAAAGACAGTCCTAACCGTGGAGGGTTCTGGTAAATGATGGGGTGAGGAGGGGCTCTTTGGCTCCCACCAGTCCCCCTGTCTGGTCTA
+
AAAABFFFCFFFGGGGGGGGGGHHGGGGGGGHGGGGGGHGHHGHGGFHHHFHHB3GHGHHHHHHHHHHHHHGGEEGHHHHGHHHHHHGGHHHGGGGGHHHGHHGGGHHGHHHHHGFHHGHHHHHGGGGGGHFHHHHGHFGGHHHGGGDGGEGF0GHFDGHHGGGGGEHHHHHHHHHHHHHGGGGCEFGDFFGGGGFGGGGGGGGGGFFFFFFFFFFFFFFFFFFFFFFFFFFFFFFFFFFFFFFFFFFFFF
@M05620:37:000000000-D9766:1:1101:11425:7707 1:N:0:36
AGTGCCAGCTCTCAATCGCACAGGGGACCCAGGGCCTGGCCCCTCCATCCAGAAAACCTATGACCTCACCCGCTACCTGGAGCACCAACTCCGCAGCTTGGCTGGGACCTATGTGAGTATCCAGCGTAGGAATCTGGGAGTTGGGGAGGAGTGAGGAGTTGGGGAAAGACAGTCCTAACCGTGGAGGGTTCTGGTAAATGATGGGGTGAGGAGGGGCTCTTTGGCTCCCACCAGTCCCCCTGTCTGGTCTA
+
BBAABFFFBFFFGGGGGGGCGCHEGGFGGGHHDGGGGGHHHHGHGGHHHGHHHHHGHGHHHHHHHHHHHHHGGGGGHHHHHGHHHHHGGHHHGGGGGFHHGHHGGGGHGHHHHHHHHHHHHHHHHGGGGGHHHHHHHHHGGHHHGGGGGGGHHHHHHGFHHHGGGGHHHHHHHHHHHHHHGGGGGGGGGGGGGGBFGGGGGGGGGGFFFFFFFFFFFFFFFFFFFFFFFFFFFFFFFFFFFFFFFFFFFFB
@M05620:37:000000000-D9766:1:1101:8846:7707 1:N:0:36
ACCACACCTTCTACAATGAGCTGCGTGTGGCTCCCGAGGAGCACCCCGTGCTGCTGACCGAGGCCCCCCTGAACCCCAAGGCCAACCGCGAGAAGATGACCCAGGTGCGTGGCCCGCTACCTCTTCTGGTGGCCGCCTCCCTCCTTCCTGGCCTCCCGGAGCTGCGCCCTTTCTCACTGGTTCTCTCTTCTGCCGTTTTCCGTAGGACTCTCTTCTCTGACCTGCGTCTCCTTTGGAACTCTGCAGGTTCT
+
AAAAAAA1BCCFGGGGGG1BGGHHGFGBAEHHHBFE?EAECHGHHGGEAEEGFHGHGHHA>??FGGGEGGGHEHHGGGGHGHHHHGGGCG/<CGFEHHGHHHHHGHH1AFGGCHF?CG@AHGHGHDGHGHHGHHGGGGGHGGGGGGGGGGGGGGGGGGG-9;FFF?@F@@FFFFF/FFFFFFFFFFFFFFFFFF@BFFFFF?FFBFFFFFFFFFEFFFFBFFFF-;A=BFFFFFFEFFFFFFFFFFFFFFF
@M05620:37:000000000-D9766:1:1101:11364:7708 1:N:0:36
AGTGCCAGCTCTCAATCGCACAGGGGACCCAGGGCCTGGCCCCTCCATCCAGAAAACCTATGACCTCACCCGCTACCTGGAGCACCAACTCCGCAGCTTGGCTGGGACCTATGTGAGTATCCAGCGCAGGAATCTGGGAGTTGGGGAGGAGTGAGGAGTTGGCGAAAGAAAGTCCTAACCGTGGAGGGTTCTGGTAAATGATGGGGTGAGGAGGGGCTCTTTGGCTCCCACCAGTCCCCCTGTCTAGACTA
+
AA>AAFFCAFFFGGGGGGG2E?GAFG2AABGH2ABECFGH2FEHGGHFGFGHBHBAGGHCGHDHHDHHHHG?E>EEHFHHBFHHGH11E3FGEEG?EFGFEHHGGGGHGHEH2?BFGGGG333BBD//>/<?GHHEHFAFEHFHGGGG-.CCHFHHB<<GHG/:;@DGB./;909BFGGG-;CDDEG-9;FGFG09FGFFFBF/A.DAFFFFD.--;-9FFFF/BFF......;///:A.@EFFF/9/;:9
@M05620:37:000000000-D9766:1:1101:6551:7708 1:N:0:36
AGTGCCAGCTCTCAATCGCACAGGGGACCCAGGGCCTGGCCCCTCCATCCAGAAAACCTATGACCTCACCCGCTACCTGGAGCACCAACTCCGCAGCTTGGCTGGGACCTATGTGAGTATCCAGCGTAGGAATCTGGGAGTTGGGGAGGAGTGAGGAGTTGGGGAAAGACAGTCCTAACCGTGGAGGGTTCTGGTAAATGATGGGGTGAGGAGGGGCTCTTTGGCTCCCACCAGTCCCCCTGTCTGGTCTA
+
>A>>>FFFBFFFGGGGGGG2E?GDGGEEEBFH2BEB2BGHFHGHGGHHHHHHHHGFGGHHGGFHHFGHHHHEE>>EHHGH2BGHHH1??GHF>EEFEHFGGHHGGGHHG2GHH3FFHHHHHHGHHGGGCEHHHHHHHH0FGHHHGGADG<CGHBDGCGHHHH-@;AGHCHHHHC0GGHHHGGGGAFGA;FFGGGFFGGGGGGGGGGFFFFFFFFADFFFFFFFFFFFFFFFFFFFFFFF?FFFFFFBFBFB
@M05620:37:000000000-D9766:1:1101:26047:7709 1:N:0:36
AGTGCCAGCTCTCAATCGCACAGGGGACCCAGGGCCTGGCCCCTCCATCCAGAAAACCTATGACCTCACCCGCTACCTGGAGCACCAACTCCGCAGCTTGGCTGGGACCTATGTGAGTATCCAGCGTAGGAATCTGGGAGTTGGGGAGGAGTGAGGAGTTGGGGAAAGACAGTCCTAACCGTGGAGGGTTCTGGTAAATGATGGGGTGAGGAGGGGCTCTTTGGCTCCCACCAGTCCCCCTGTCTGGTCTA
+
ABA?AFFFBFFFGGGGGGGFGGHGGGGEGGHHGGGGGGHHHHGHGGHHHGHHGHHHHGHHHHHHHHHHHHHGGEFGHHHHFGHHHHG1EHHHFGGGGHHHGGHGGGHHGHFHHHHHHHHHHHHHHGGGGGHHHHHHHHFGGHHHGGGGGFGHHHHHGGHHHHGGGGHHHHHHHHHHHHHHGGGGGGGGEGGGGGGGGGGGGGGGGGFFFFFFFFFFFFFFFFFFFFFFFFFFFFFFFFFFFFFFFFFFFFF
@M05620:37:000000000-D9766:1:1101:5917:7722 1:N:0:36
ACCACACATTCTACAATGCGCTGCGTGTGGCTCCCGAGGAGCACCCCGTGCTGCTGACCGAGGCCCCCCTGAACCCCAAGGCCAACCGCGCGAAGATGACCCAGGTGCGTGGCCCGCTACCTCTTCTGGTGGCCGCCTCCCTCCTTCCTGGCCTCCCGGAGCTGCGCCCTTTCTCACTGGTTCTCTCTTCTGCCGTTTTCCGTAGGACTCTCTTCTCTGACCTGCGTCTCCTTTGGAACTCTGCAGGTTCT
+
BBBBBBB3BDFFGGGGGGCEGGGGGFGA2EGGGABE2EEFDHHHHGGAAFGGGHGHHHG>>@CGGGGGGGGHHHHGGGGHGHHHHGGGGG<CGGG?FGHHHHFHGHH1AFGGGH<<CFGGHHHHH=CGHHHGHHGGGGGGGGGGGGGGGGGGGGGGGGF99;;BFFFFFFFFFFFFFFFFFFFFFFFFFFFFFFFDFFFFFFFEFFFFFFFFFF;BFFFFFFFFFFFAFFFFFFFFFFFFFFFFFFFFFFF
@M05620:37:000000000-D9766:1:1101:6349:7729 1:N:0:36
AGTGCCAGCTCTCCATCGCACAGGGTACCCAGTGCCTGGCCCCTCCATCCAGAAAACCTATGACCTCACCCGCCACCTGGAGCACCCACTCCGCAGCTTGGCTGGGACCTATGTGAGTATCCAGCGTAGGAATCTGGGCGTTGGGGCGGCGTGCGGAGTTGGGGACAGCCAGTCCTAACCGTGGCGGGTTCTGGTAAATGATGGGGTGAGGAGGGGCTCTTTGGCTCCCACCAGTCCCCCTGTCTGGTCTA
+
>A33>BFFBFFFGGGEAAE2E2GAF4BBGABG3BBADFGHHHGHGGFHH2GGH3GBBEGH5AFGHDBBGHHAE0>EGH3B21BFGHE1?FH11?/E>B3BEGFGGGHHGHGHHHH4GHGHHH2DGCG/BF<1@GHHFG/>CGGGGG.CG:ABB.AG-AEGGGGG.9.;.A.AFFFF/;FFBFFB-;>BBFFFFFFFFFFF/FFFFFFBEFF/ADBBBBFFFFFFFFFFFEFFFFFFFFFFBFFFFFFFFFF
@M05620:37:000000000-D9766:1:1101:5692:7744 1:N:0:36
ACCACACCTTCTACAATGAGCTGCGTGTGGCTCCCGAGGAGCACCCCGTGCTGCTGACCGAGGCCCCCCTGAACCCCAAGGCCAACCGCGCGAAGATGACCCAGGTGGGTGGCCCGCTACCTCTTCTGGTGGCCGCCTCCCTCCTTCCTGGCCTCCCGGCGCCGCGCCCTTTCTCACTGGTTCTCTCTTCTGCCGTTTTCCGTAGGACTCTCTTATCTGACCTGCGTCTCCTTTGGAACTCTGCAGGTTCT
+
AABBAAB3BFFFGFGGGG5BGGHHGGGBBFHFHAFEDEEEGHDHHGGAEFEGHHHHGHHAEEFGGGGGGGGHEHHGGGGHGHGHHGGGGF/>DGG?GHHHHGEGFH</>.>?HC<@@C-AC<:GB0<GB:GDHCCFCGGGE9C?FFGFBGFGFBFGEGC-99-9;9DFADFFFE//9BFFFFFFBFFBFFFFFB=FFFEFFD9...BFFFFFFF///9B/B9/F.@9>9FFBFBFFFFFBBFBF/F?FFFF
@M05620:37:000000000-D9766:1:1101:22292:7760 1:N:0:36
AGTGCCAGCTCTCAATCGCACAGGGGACCCAGGGCCTGGCCCCTCCATCCAGAAAACCTATGACCTCACCCGCTACCTGGAGCACCAACTCCGCAGCTTGGCTGGGACCTATGTGAGTATCCAGCGTAGGAATCTGGGAGTTGGGGAGGAGTGAGGAGTTGGGGAAAGACAGTCCTAACCGTGGAGGGTTCTGGTAAATGATGGGGTGAGGAGGGGCTCTTTGGCTCCCACCAGTCCCCCTGTCTGGTCTA
+
BBBBBFFFBFFFGFGGG2AFEABC2AFGGGGGGGGEFFGHHHGHGGGHHHEGFFFHHGHGH35FGGGGHHHGGGEEHHHAFGG?FGHHGGHHGD/EEFHHGGHFEEGHFHGHHHHHHDGHHHHHGGCECDGHFHHHHHHGDHHHGGGGGGGHHHFHHGHHGHGGGFHHFHHHHFHGHHHF?.CBDEDA99FFFGGGGEFGGFGGGGFFFFFFFFAFFAEFFFFBBBFEFFFFFFFFFFFDFFFFFFBF;B;
@M05620:37:000000000-D9766:1:1101:26732:7778 1:N:0:36
AGTGCCAGCTCTCAATCGAACAGGGGACCCAGGGCCTGGCCCCTCCATCCAGAAAACCTATGACCTCACCCGCTACCTGGAGCACCAACTCCGCAGCTTGGCTGGGACCTATGTGAGTATCCAGCGTAGGAATCTGGGAGTTGGGGAGGAGTGAGGAGTTGGGGAAAGACAGTCCTAACCGTGGAGGGTTCTGGTAAATGATGGGGTGAGGAGGGGCTCTTTGGCTCCCACCAGTCCCCCTGTCTGGTCTA
+
AAAABFF4AFFFGGGGGGFGGGHCGGGGGGHGG2EEFGHHHHGHGGH5FFGH3A3BFEHBGH5FGHHHHHHGGGGGHHHHHHHHHHHHGHHHGFEGGHHHGGHGGGHFGHHHHHHHHHHHHHHHHGGGGGHHHHHHHHHGGHHHGGGGGGGHHHHHHGHHHHGGGGHHHHHHHHHHHHHHGGGGGGGGCFFGGGFGGGGGGGGGGGGBFFFFFFBBBBFFFFFFFFFFFFFFFFFFFFFFBFFFFFFFFFB
@M05620:37:000000000-D9766:1:1101:20812:7790 1:N:0:36
ACCACACCTTCTACAATGAGCTGCGTGTGGCTCCCGAGGAGCACCCCGTGCTGCTGACCGAGGCCCCCCTGAACCCCAAGGCCAACCGCGAGAAGATGACCCAGGTGAGTGGCCCGCTACCTCTTCTGGTGGCCGCCTCCCTCCTTCCTGGCCTCCCGGAGCTGCGCCCTTTCTCACTGGTTCTCTCTTCTGCCGTTTTCCGTAGGACTCTCTTCTCTGACCTGAGTCTCCTTTGGAACTCTGCAGGTTCT
+
BBBBBBBAFFFFFGGGGGGGGGHHGGGGHGHHGGGGGGGFGHHHHGGGEGGGGHHHHHHGGGGGGGGGGGGGHGHGGGGHGHHHHGGGGGGGGGHHHFHGHHHHGHGHHHGGGHHGGGGGHHHHHHHHHHHDHHGGGGGHGHHGHGGGGGGGGGGGGDCGGGGGGGFFFFFFFFFFFFFFFFFFFFFFFFFFFFFFFFFFFFFFFDFFFFFFFFFFFFFFFFFFFFFFFFF/BFFEFFFFFFFFFFFFFFF
@M05620:37:000000000-D9766:1:1101:12106:7792 1:N:0:36
ACCACACCTTCTACAATGAGCTGCGTGTGGCTCCCGAGGAGCACCCCGTGCTGCTGACCGAGGCCCCCCTGAACCCCAAGGCCAACCGCGAGAAGATGACCCAGGTGAGTGGCCCGCTACCTCTTCTGGTGGCCGCCTCCCTCCTTCCTGGCCTCCCGGAGCTGCGCCCTTTCTCACTGGTTCTCTCTTCTGCCGTTTTCCGTAGGACTCTCTTCTCTGACCTGCGTCTCCTTTGGAACTCTGCAGGTTCT
+
AAA1AAAAFFFFGGGFBG11F1F1E0ABCAGH1FF?EEG/EGCHHGGEEEEGGHHFHHHE?ECGGCEGGGG0FEHGGG/G/<GHAFE/CC/<BAGGGHFFCGFHGGF1?GHFGHHGCGGGHHHHHHHFFDC?GHCGGGGHGHHGHGGGGEGGFGFGGG@?AAGGGG@F?@FFFFFFFFFFFFFFFFFFFFFFFF?ABFFFFFFFFFFFFFFFFFFFFFFFFFFF-;9@FFFFFFFFBFFFFF/FFFFFFFF
@M05620:37:000000000-D9766:1:1101:15878:7796 1:N:0:36
ACCACACCTTCTACAATGAGCTGCGTGTGGCTCCCGAGGAGCACCCCGGGCTGCTGACCGAGGCCCCCCTGAACCCCAAGGCCAACCGCGAGAAGATGACCCAGGTGAGTGGCCCGCTACCTCTTCTGGTGGCCGCCTCCCTCCTTCCTGGCCTCCCGGAGATGCGCCCTTTCTCACTGGTTCTCTCTTCTGCCGTTTTCCGTAGGACTCTCTTATATGACCTGAGTCTCCTTTGGAACTCTGCAGGTTCT
+
>11>AA1AFFF1ABG13BAAA1A1AAAEG0GHCG0A0/E?EHCGFEAE//AAA/1BG0>>@E?E>?/EEGGEHFE>EGG/CGHE</?>B<>@//FF11?FGHHH/GH1F1>F.0>C-<CG/GHHHHBG0=CGHGGG-.:CE/;E/0;/CFGGGG.CG.-;?-9BF@F-@@F//9BFFFFF/FFFFFFFFFF/BF@BFFFFFFFFFFFFFFFFF//;//;BFFF-/99BFFFFFFFFFBFFFFFFF99AFFF
@M05620:37:000000000-D9766:1:1101:12091:7806 1:N:0:36
ACCACACCTTCTACAATGAGCTGCGTGTGGCTCCCGAGGAGCACCCCGTGCTGCTGACCGAGGCCCCCCTGAACCCCAAGGCCAACCGCGAGAAGATGACCCAGGTGAGTGGCCCGCTACCTCTTCTGGTGGCCGCCTCCCTCCTTCCTGGCCTCCCGGAGCTGCGCCCTTTCTCACTGGTTCTCTCTTCTGCCGTTTTCCGTAGGACTCTCTTCTCTGACCTGAGTCTCCTTTGGAACTCTGCAGGTTCT
+
BBBBBBBBFFFFGGGGGGAFGBHGGEFAAAFGEFFFDGGGGHHHHGGEEEGGGHGGHHGGGGCGGDGGGGGGHHHGGGGHGGHHHGGGGG@<@DHHDGFHHHGHGHHFHHHGGHHGGGGGHHHHHHHHHHHGHHGGGGGHGHHGHGGGGGGGGGGGFGGBGGGGGGBFBBFFFFFFFFFFFFFFFFFFFFFFFFB.AFFFFFFFFFFFFFFFFFFFFFFFFFFF/BFFFFFFFFFFFFFFFFFFFFFFFFF
@M05620:37:000000000-D9766:1:1101:4002:7808 1:N:0:36
ACCACACGTTCTACAATGCGCTGCGTGTGGCTCCCGAGGAGCACCCCGTGCTGCTGACCGAGGCCCCCCTGAACCCCAAGGCCAACCGCGCGAAGATGACCCAGGTGCGTGGCCGGCTACCTCTTCTGGTGGCCGCCTCCCTCCTTCCTGGCCTCCCGGAGGTGCGCCCTTTCTCACTGGTTCTCTCTTCTGCCGTTTTCCGTAGGACTCTCTTCTCTGACCTGCGTCTCCTTTGGAACTCTGCAGGTTCT
+
BBABA4A3BC>AGGFGGFG?EAEEGEEE2A2AB2BEAEE01FGHHEEE?EFGFB3GHHF0>E/>FEGGGGGHFHHGGFGHGHEEFFGGGGGG?@DDGGHDFH..<>F1>FA@@G-<-@DHGGHFHHH0GGCAFF@@@DGFEGFA/BFFF0FGAFFEGA9---:.BBBFBBFFFFFFFFF.;9B9FF9/FFFFFB=9DFEB/D;...BBFFBFFFFFBFFFFFFFF-A9DFFFFF/FFFFBFFFFF/9FFFF
@M05620:37:000000000-D9766:1:1101:7033:7809 1:N:0:36
AGTGCCAGCTCTCAATCGCACAGGGGACCCAGGGCCTGGCCCCTCCATCCAGAAAACCTATGACCTCACCCGCTACCTGGAGCACCAACTCCGCAGCTTGGCTGGGACCTATGAGAGTATCCAGCGTAGGCCTCTGGGCGTTGGGGGGGCGTGAGGCGTTGGGGACAGACCGTCCTAACCGTGGCGGGTTCTGGTAAATGATGGGGTGGGGAGGGGCTCTGTGGCTCCCCCCAGTCCCCCTGTCTGGTCTA
+
>>>>>DDFAFFFG4FBAFFAEEG4FCGEEE22BAEEAFGFCGGAEE2FDFCGB3BFGG3FGHBGHDF3FGEEE>/>GFGHCGHHHHFEEFFHGDEEEFHHA3F/E/BFAG1??2B1BF?FGFGHFCDD//@110?GHG//>>-0>--9;--;BF.9.-;BBF?BF-..;.9-:;9DF/;A-;;>---9-;.BBBF9/;9BFFFFEDD----.9-999BF:/;BBEFEE..;>-9:FFFE.9A/9B9/9B/;
@M05620:37:000000000-D9766:1:1101:16891:7812 1:N:0:36
AGTGCCAGCTCTCAATCGCACAGGGGACCCAGGGCCTGGCCCCTCCATCCAGAAAACCTATGACCTCACCCGCTACCTGGAGCACCAACTCCGCAGCTTGGCTGGGACCTATGTGAGTATCCAGCGTAGGAATCTGGGAGTTGGGGAGGAGTGAGGAGTTGGGGAAAGACAGTCCTAACCGTGGAGGGTTCTGGTAAATGATGGGGTGAGGAGGGGCTCTTTGGCTCCCACCAGTCCCCCTGTCTGGTCTA
+
>1>>AFDFAFFD1FGGFGFEGGCGGAEGEACHGGGEAA/BBGGH/EGFAGFHHEHHFEHGHHGHHHHEHHHEGEEEHEGFFHHFHHHHGHHHGGEGGGHHGHHGGGHHGHHGHHHHHHHHHHHHHGGGGGHHHHHHHHHGGHHHGGGGGGGHHHHHGGHHHHGGGGHHHHHHHHHHHGHHGGGGGGGG=FGGGGGGGGGGGGGGGGF@FFFFFF@@@@FFFFFFFFFFFFFFFFFFFFFF@FFFFFFFFFB
@M05620:37:000000000-D9766:1:1101:6950:7823 1:N:0:36
AGTGCCAGCTCTCAATCGCACAGGGGACCCAGGGCCTGGCCCCTCCATCCAGAAAACCTATGACCTCACCCGCTACCTGGAGCACCAACTCCGCAGCTTGGCTGGGACCTATGTGAGTATCCAGCGTAGGAATCTGGGAGTTGGGGAGGAGTGAGGAGTTGGGGAAAGACAGTCCTAACCGTGGAGGGTTCTGGTAAATGATGGGGTGAGGAGGGGCTCTTTGGCTCCCACCAGTCCCCCTGTCTGGTCTA
+
BBB>BFFFCFFFGDGGGGGCFCHGGEEEGGHHFEEEFGHHHHGHGGHHHHHHHHHHHGHHHHHHHGHHHHHGG>>EHHHH2FGHHH1??GHCEFCGEHHHGHHGGGGHGHHHHHHHHHHHHHHHHGGDFGHGHHHHHHCGGHHHGG<CGAEGHFHHBEHHHHGGGGFHHHHHHHHHHFHHGGGGDGGGFGAGGGFFGGGGGGGGGGFFFFFFFFFFFFFFFFFFFFFFFEFFFFFFFFFFFFFFFFFFFFB
@M05620:37:000000000-D9766:1:1101:6060:7840 1:N:0:36
AGTGCCAGCTCTCAATCGCACAGGGGACCCAGGGCCTGGCCCCTCCATCCAGAAAACCTATGACCTCACCCGCTACCTGGAGCACCAACTCCGCAGCTTGGCTGGGACCTATGTGAGTATCCAGCGTAGGAATCTGGGAGTTGGGGAGGAGTGAGGAGTTGGGGAAAGACAGTCCTAACCGTGGAGGGTTCTGGTAAATGATGGGGTGAGGAGGGGCTCTTTGGCTCCCACCAGTCCCCCTGTCTGGTCTA
+
>A>>>FDCAFFFGFGGGGG2A2BCFEEEEBFGAABBAFGHFHGHGGFHHHGHGGGFGGHHGHHHHFGGHHHEE>>EHHGHBFGHHHF1?GHG?E?E>GFGGHHGGGHHGHHHHHHHHGHHHHHHHGGDDEHHHHHHHHFGGHHHGGFGG.CGHGHHFGFHHHGGGGHHHHHHHHHHHHHHGGGGDGGG:CFGGGCFGGGGGGGGGGFFFFFFFFFFFFFFFFFFFFFFFFFFFFFFFFFFFFFFFFFFFFF
@M05620:37:000000000-D9766:1:1101:12683:7854 1:N:0:36
ACCACACCTTCTACAATGAGCTGCGTGTGGCTCCCGAGGAGCACCCCGTGCTGCTGACCGAGGCCCCCCTGAACCCCAAGGCCAACCGCGAGAAGATGACCCAGGTGAGTGGCCCGCTACCTCTTCTGGTGGCCGCCTCCCTCCTTCCTGGCCTCCCGGAGCTGCGCCCTTTCTCACTGGTTCTCTCTTCTGCCGTTTTCCGTAGGACTCTCTTCTCTGACCTGAGTCTCCTTTGGAACTCTGCAGGTTCT
+
BBBBBBBBFFFFGGGGGGDEGEGHGFGAAEGGGGGGDGGGFHHHHGGGGGGGFHHHHHHAEGCGGGGGGGGHHHHGGGGHGHHHHGGGGG/B@GHHHHHHHH/FGHF1CFD<FCH@GGCGHHFFGHH<DFF?.C@@FGGHGFFDHFFGGEBFFFGGGGG-9BGGGCFFCFEFFFFFFFB.FFFFFFFFFFFBFBDFFFFFBFFFFFFFFFFFFFFFBFB/;FFF/BBFFFBFFFF/BFFFBFBB//;FFFF
@M05620:37:000000000-D9766:1:1101:26516:7860 1:N:0:36
AGTGCCAGCTCTCAATCGCACAGGGGACCCAGGGCCTGGCCCCTCCATCCAGAAAACCTCTGCCCTCACCCGCTACCTGGAGCACCAACTCCGCAGCTTGGCTGGGACCTATGTGAGTATCCAGCGTAGGAATCTGGGAGTTGGGGAGGAGTGAGGAGTTGGGGAAAGACAGTCCTAACCGTGGAGGGTTCTGGTAAATGATGGGGTGAGGAGGGGCTCTTTGGCTCCCACCAGTCCCCCTGTCTGGTCTA
+
AAAAAFBFAFFFGGGGGFF1E0FCFEEGGG0FF0FFFFGHFHGHGGEHHH1G1B1BGGH0F11BGGG0GHHGGGEGHHH>EGH/GHHHGHHHGG/>EGHHFHHE/?0FEHEHGHGHHFFHHHHHHCCA@ABFFHHHFFHFGHGHGGGGGGCGFH0GH?HHHBC?FGHFHHHHHHHHHGHGGGGGBGGGGGGGGGGB00;BBGGGGBF=9AFFBF@;?@FFFFFFFFFEFFFFFFFFFFFF@FFFF9/FFF9
@M05620:37:000000000-D9766:1:1101:21879:7868 1:N:0:36
AGTGCCAGCTCTCAATCGCACAGGGGACCCAGGGCCTGGCCCCTCCATCCAGAAAACCTATGACCTCACCCGCTACCTGGAGCACCAACTCCGCAGCTTGGCTGGGACCTATGTGAGTATCCAGCGTAGGAATCTGGGAGTTGGGGAGGAGTGAGGAGTTGGGGAAAGACAGTCCTAACCGTGGAGGGTTCTGGTAAATGATGGGGTGAGGAGGGGCTCTTTGGCTCCCACCAGTCCCCCTGTCTGGTCTA
+
AA>>AFFFCFFFGGGGGGGAFGHGGEEGGGHHFEGEGGHHHHGHGGHGHHHHHHHGHGHHHFGHHGGHHHHGG>EEHHFG?BGHHH11EHHFAFFGGHGHGHHGGGHHGHHHHHHHHHHHHHHHHGGGGGHHHHHHHGCFGHHFGG.@FDEGH0GGCGHHHHGGGGGHHHHHHHHHHHHHGGEGDFGGFGGGGGFGGGGGGGGGGG;@FFFFFFFFFFFFFFFFFFFFFFFFFFFFFFFFFFFFFFFFFFF
@M05620:37:000000000-D9766:1:1101:14278:7901 1:N:0:36
ACCACACCTTCTACAATGAGCTGCGTGTGGCTCCCGAGGAGCACCCCGTGCTGCTGACCGAGGCCCCCCTGAACCCCAAGGCCAACCGCGAGAAGATGACCCAGGTGAGTGGCCCGCTACCTCTTCTGGTGGCCGCCTCCCTCCTTCCTGGCCTCCCGGAGCTGCGCCCTTTCTCACTGGTTCTCTCTTCTGCCGTTTTCCGTAGGACTCTCTTCTCTGACCTGAGTCTCCTTTGGAACTCTGCAGGTTCT
+
CCDCDDDDFFFFGGGGGGGGGGHHGGGGHGHHHGGGGGGGGHHHHGGGGGGGHHHHHHHGGGGGGGGGGGGHHHHGGGGHGHHHHGGGGGGGGGHHHHHHHHAGGHHHHHHGGHHGGGGGHHHHHHHHFHHGHHGGGGGHGHHGHGGGGGGGGGGGGGGAGFGGGGFFFFFFFFHFFFFFFFFFHHFFFHHHFFFFFFFHFFFADFFFFFFFFHFFFFFFFFHFFFFFFFFFFHHFFFFFFFFFFFFFFFF
@M05620:37:000000000-D9766:1:1101:14457:7905 1:N:0:36
ACCACACCTTCTACAATGAGCTGCGTGTGGCTCCCGAGGAGCACCCCGTGCTGCTGACCGAGGCCCCCCTGAACCCCAAGGCCAACCGCGAGAAGATGACCCAGGTGAGTGGCCCGCTACCTCTTCTGGTGGCCGCCTCCCTCCTTCCTGGCCTCCCGGAGCTGCGCCCTTTCTCACTGGTTCTCTCTTCTGCCGTTTTCCGTAGGACTCTCTTCTCTGACCTGAGTCTCCTTTGGAACTCTGCAGGTTCT
+
CCCCCCCCFFFFGGGGGGGGGGHHGFGEHGHHHGGGGGGGGHHHHGGEGEGGHHHHHHHGGGGGGGGGGGGHGHHGGGGHGHHHHGGGGGGGGGHHHHHHHHHHGHHFGHHGGHHGGGGGHHHHHHHHHHHGHGGGGGGHFHHGHGGGGGGGGGGGGGA-;DGGGGFFFFFFFFFFFFFFFFFFFFFFFFFFFFFFFFFFFFFFFFFFFFFFFFFFFFFEFFFFBFFFFFFFFFFFBFFFFFFFFFFFFFF
@M05620:37:000000000-D9766:1:1101:25897:7907 1:N:0:36
AGGGCCAGCTCTCAATCGCACAGGGGACCCAGGGCCTGGCCCCTCCATCCAGAAAACCTATGACCTCACCCGCTACCTGGAGCACCAACTCCGCAGCTTGGCTGGGACCTATGTGAGTATCCAGCGTAGGAATCTGGGAGTTGGGGAGGAGTGAGGAGATGGGGAAAGACAGTCCTAACCGTGGAGGGTTCTGGTAAATGATGGGGTGAGGAGGGGCTCTTTGGCTCCCACCAGTCCCCCTGTCTGGTCTA
+
>>1>>AAA?FFFGAGD1AFAE0FGEE0E00BFAEE/AAGE0BEAEGEH1BAB101BBABGHH2FGF@FHFCFG>/>GDGF>FGE>>0/?0GGE/EE/BBGECGFG?0FCFCDGDDDG1GG>DDGHGGGGGHGHHHF1<?F?F1GC@.@-></<0<C0<.<0<CA..CG/C/::CCGBGFHG.AA?E.@;FFGFG;FFGFF0;;FGAF@AFF/AF->@--;F/BBF/FF-;---;;FBF?B>AFFB;//9/;
@M05620:37:000000000-D9766:1:1101:13332:7926 1:N:0:36
ACCACACCTTCTACAATGAGCTGCGGGTGGCTCCCGAGGAGCACCCCGTGCTGCTGACCGAGGCCCCCCTGGCCCCCAGGGCCAACCGCGAGAAGATGACCCCGGTGAGTGGCCCGCTACCTCTTCTGGTGGCCGCCTCCCTCCTTCCTGGCCTCCCGGAGCTGCGCCCTTTCTCACTGGTTCTCTCTTCTGCCGTTTTCCGTAGGACTCTCTTCTCTGACCTGAGTCTCCTTTGTAACTCTGCAGGTTCT
+
AA>1>1A>FFFFGBF1AFGDGCHGG00EA0BF1FF//EE/AF/BGGGEA/EEDFG1GHHG/>/EF/EEGGG/0<?EEG/?//??/F</B/C/<?<111<1?G.<<>CEGG0<<GC-@@C@GHH0GCG0CGC.;F-@@.9.CFFB/99CFBBFFBFE---;@@ABF-@B-@/9FFFFFFFFBBBFFFBFFFFFFF-;AFFFFAF-;9BBBFBF/BB/FF:BBF/BBBFFFFFFFF/99BFFFF/BFFF9FF;
@M05620:37:000000000-D9766:1:1101:14143:7928 1:N:0:36
ACCACACCTTCTACAATGAGCTGCGTGTGGCTCCCGAGGAGCACCCCGTGCTGCTGACCGAGGCCCCCCTGAACCCCAAGGCCAACCGCGAGAAGATGACCCAGGTGAGTGGCCCGCTACCTCTTCTGGTGGCCGCCTCCCTCCTTCCTGGCCTCCCGGAGCTGCGCCCTTTCTCACTGGTTCTCTCTTCTGCCGTTTTCCGTAGGACTCTCTTCTCTGACCTGAGTCTCCTTTGGAACTCTGCAGGTTCT
+
CCCCCCCCFFFFGGGGGGGGGGHHGEGFHGHHHGGGGGGGGHHHHGGGGGGGHHHHHHHGGGGGGGGGGGGHHHHGGGGHGHHHHGGGGGGGGGHHHHHHHHHHGHHFHHHGGHHGGGGGHHHHHHHHHHHGHHGGGGGHGHHGHGGGGGGGGGGGGGA9CGGGGGFFFFFFFFFFFFFFFFFFFFFFFFFFFFFFFFFFFFFFFFFFFFFFFFFFFFFFFFFF/FFFFFFFFFFFFFFFFFFFFFFFFFF
@M05620:37:000000000-D9766:1:1101:24479:7930 1:N:0:36
AGTGCCAGCTCTCAATCGCACAGGGGACCCAGGGCCTGGCCCCTCCATCCAGAAAACCTATGACCTCACCCGCTACCTGGAGCACCAACTCCGCAGCTTGGCTGGGACCTATGTGAGTATCCAGCGTAGGAATCTGGGAGTTGGGGAGGAGTGAGGAGTTGGGGAAAGACAGTCCTAACCGTGGAGGGTTCTGGTAAATGATGGGGTGAGGAGGGGCTCTTTGGCTCCCACCAGTCCCCCTGTCTGGTCTA
+
>?>AAF@FAFFBFGGGGGEEGGCHFCFGGGGHG?FGECHHHHGHGGHGHGGHFHFHHAFGGHGGHHF1GHHGG@EEHHHEGFH/0>BGEFGGGEECGGHHGHHGEGHHGHHGHHGHHHHHHHHHHGGGGGFHHHHHHHHGGHGHGGGGGGGHHHHHHGHHHHGGGGHHFHHHHHHHHHHH?CE@FGGGBFGFGGGGGGFGGBFEGBA@EFFFFF?@@@FFFFFFFFFFFFFFFFFFFFFF@FFFFFFBBBB
@M05620:37:000000000-D9766:1:1101:16541:7930 1:N:0:36
ACCACACGTCCTAACTCCAGCCCCGGGACTCCATCTCGTATGCCTTCTTCTGCCTGACCAAAAAATAACCAGCTAACTGCAGCCCCAACCCCTCCTCCTGTTTTGTACCAATCTGCGCATCAAGCGAAAGACTATGGGAGCTGGGGAGGATTGACGATTTGGGTAAAGACAGTACCAAACGAGGAGGGCTATCTACAAAGACTTTTTTATGAGTTGCCCTTCGGCCTGCACACCTCCCCCCCTCTTTCCGA
+
AAAAAAADBA1>BGGGGBB10AAAA0AA/0BFFFG1DBFE00DF11BFFHHHG1BBBGFHC/C//>11111B>B1101B1BBB/>//>????F/?0B>BB>110002222110B21/<//<1111//>//001111100</01?A-<--.01/00<....=0C.:/;0;///00<00:.....-9..-.990/000;009//09;00-;9/9/;/////9/---9;----;/--/99--9--9-9;///;-
@M05620:37:000000000-D9766:1:1101:14330:7943 1:N:0:36
ACCACACCTTCTACAATGAGCTGCGTGTGGCTCCCGAGGAGCACCCCGTGCTGCTGACCGAGGCCCCCCTGAACCCCAAGGCCAACCGCGAGAAGATGACCCAGGTGAGTGGCCCGCTACCTCTTCTGGTGGCCGCCTCCCTCCTTCCTGGCCTCCCGGAGCTGCGCCCTTTCTCACTGGTTCTCTCTTCTGCCGTTTTCCGTAGGACTCTCTTCTCTGACCTGAGTCTCCTTTGGAACTCTGCAGGTTCT
+
CDCCCDDBFFFFGGGGGGGGGGHHGGGGHGHHHGGGDGGGGHHHHGGGEGGGHHHHGHHGGGCGGGGGGGGHFHHGGGGHGHHHHGGGGGGGGGF2?GHGHH//?GHHHGHGGHHGGGCGHHHHGGGFGGEDGHGGGDDEEHHGGFGGFBFFFGGGGGGGGCABBDFFFDBFFFFFFFFF0FFFFFFFFFFFFFD9DFFFFAF.9.:FFFFFFFFFFFFFFFFBF:FFFFFF0BB/:BFFFFFFFFF:BFF
@M05620:37:000000000-D9766:1:1101:19876:7946 1:N:0:36
ACCACACCTTCTACAATGAGCTGCGTGTGGCTCCCGAGGAGCACCCCGTGCTGCTGACCGAGGCCCCCCTGAACCCCAAGGCCAACCGCGAGAAGATGACCCAGGTGAGTGGCCCGCTACCTCTTCTGGTGGCCGCCTCCCTCCTTCCTGGCCTCCCGGAGCTGCGCCCTTTCTCACTGGTTCTCTCTTCTGCCGTTTTCCGTAGGACTCTCTTCTCTGACCTGAGTCTCCTTTGGAACTCTGCAGGTTCT
+
BBBBBBBBFFFFGGGGGGGGGGHFABEEGGHHHGGGGGGGGHHHHGGGGGGFH3FGH2FEGGFG1BEFGGGHHH/EGGGHGHHGHFGGGGGGGGHHH2FGGCHHEGHFHDFGGHADGGGGGHHHEHHHHHHGHHGGGGGHGHHGHGGGGGGGGGGGGGGFGGGGFDFFFFFFFFFFFFFFFFFFFFFFFFFFFFFDFFFFFFFFFFFFFFFFFFFFFFFFFFFFFFFFFFFFFFFFFFFFFFFFFFFFFFF
@M05620:37:000000000-D9766:1:1101:11446:7947 1:N:0:36
AGTGCCAGCTCTCAATCGCACAGGGGACCCAGGGCCTGGCCCCTCCATCCAGAAAACCTATGACCTCACCCGCTACCTGGAGCACCAACTCCGCAGCTTGGCTGGGACCTATGTGAGTATCCAGCGTAGGAATCTGGGAGTTGGGGAGGAGTGAGGAGTTGGGGAAAGACAGTCCTAACCGTGGAGGGTTCTGGTAAATGATGGGGTGAGGAGGGGCTCTTTGGCTCCCACCAGTCCCCCTGTCTGGTCTA
+
CCBBBFFFCFFFGGGGGGGGGGHHGGGGGGHHGGGGGGHHHHGHGGHHHHHHHHHHHGHHHHHHHHHHHHHGGEGGHHHHHHHHHHHHGHHHGGGGGHHHGHHGGGHHGHHHHHHHHHHHHHHHHGGGGGHHHHHHHHHGGHHHGGGGGGGHHHHHHGHHHHGGGGHHHHHHHHHHHHHHGGFGGGGGEGGGGGFGGGGGGGGGGGFFFFFFFFFFFFFFFFFFFFFFFFFFFFFFFFFFFFFFFFFFFF/
@M05620:37:000000000-D9766:1:1101:6816:7961 1:N:0:36
AGTGCCAGCTCTCAATCGCACAGGGGACCCAGGGCCTGGCCCCTCCATCCAGAAAACCTATGACCTCACCCGCTACCTGGAGCACCAACTCCGCAGCTTGGCTGGGACCTATGTGAGTATCCAGCGTAGGAATCTGGGAGTTGGGGAGGAGTGAGGAGTTGGGGAAAGACAGTCCTAACCGTGGAGGGTTCTGGTAAATGATGGGGTGAGGAGGGGCTCTTTGGCTCCCACCAGTCCCCCTGTCTGGTCTA
+
ABAABFFFBFFFGGGGGGGGGGHHGGEEGGHHDEGGGGHHHHGHGGHGHFHHHFHHHGHHFGHHHHHHHFHEF/FGHHFGFGHHHHCGFHHHEGFEEHFGGHHGGGHHGHHHHHHHHHHHHHHHHGGDDDHHHGHHHH0FGHHHGG.AGCCGH0GH0EGHHHGGAACG/GHGHHHHHHHHGGGGAEGGDGGGFGFFGGGFGGGGGGFFFFFFFDFFFAFFFFFFFFFFFFFFFFFFFFFFFFFFFFFFFFB
@M05620:37:000000000-D9766:1:1101:22891:7966 1:N:0:36
ACCACACCTTCTACAATGAGCTGCGTGTGGCTCCCGAGGAGCACCCCGTGCTGCTGACCGAGGCCCCCCTGAACCCCAAGGCCAACCGCGAGAAGATGACCCAGGTGAGTGGCCCGCTACCTCTTCTGGTGGCCGCCTCCCTCCTTCCTGGCCTCCCGGAGCTGCGCCCTTTCTCACTGGTTCTCTCTTCTGCCGTTTTCCGTAGGACTCTCTTCTCTGACCTGAGTCTCCTTTGGAACTCTGCAGGTTCT
+
DDDDDDDDFFFFGGGGGGGGGGHHGEGEFGHHHGGGGGGGGHHHHGGGGGGGHHGHHHHGGGGGGGGGGGGHHHHGGGGHGHHHHGGGGGGGGGHHHHGHHHHHGHHHHHHGGHHGGGGGHHHHHHHHHHHGHHGGGGGHGHHGHGGGGGGGGGGGGGGGGGGGGGFFFFFFFFFHFHFFFFFFFFFFHFFHFFFFFFFFFFFFFFFFFFFFFHHHFFFFFFHFEFFFFFFFFFFFFFFFFFFFFFFFFFF
@M05620:37:000000000-D9766:1:1101:10004:7969 1:N:0:36
ACCACACCTTCTACAATGAGCTGCGTGTGGCTCCCGAGGAGCACCCCGTGCTGCTGACCGAGGCCCCCCTGAACCCCAAGGCCAACCGCGAGAAGATGACCCAGCTGCGAGGCCCGCTACCTCTTCTGGCGGCCGCCTCCCGCCTTCCTGGCCTCCCGCCGCTGCGCCCTTTCTCACTGGCTCTCTCTTCTGCCGTTTTCCGTAGCACTCTCTTCTCTGACCTGTGTATCCTTTGGAACTCTGCAGCTTCT
+
DDDDDCDDFFFFGGGGGGGGGGHHGGGEGGHGHGGGGGGGGHHHHGGGGGGGHHHHHHHGGGGGGGGGGGEHHHHGGGGHGHHHHGGGGGGGGGHHHHH222=/01?=>//-->.<AF--<000=<0000-::A--9.C9..=AFDFFFF/.AFFEA.-;--;-.9-;>-/BFF00B0:B.;99F0BFFBB0BB-;9B:9BD9...0;BB0;0;00:B90FFF90;B00B9:FF0;00:;FF00F00/00:
@M05620:37:000000000-D9766:1:1101:9764:7980 1:N:0:36
ACCACACCTTCTACAATGAGCTGCGTGTGGCTCCCGAGGAGCACCCCGTGCTGCTGACCGAGGCCCCCCTGAACCCCAAGGCCAACCGCGAGAAGATGACCCAGGTGAGTGGCCCGCTACCTCTTCTGGTGGCCGCCTCCCTCCTTCCTGGCCTCCCGGAGCTGCGCCCTTTCTCACTGGTTCTCTCTTCTGCCGTTTTCCGTAGGACTCTCTTCTCTGACCTGAGTCTCCTTTGGAACTCTGCAGGTTCT
+
BBBABBBBFFFFGGGGFGFGGGHHGEGAAEGHHGGGGGGGGHHHHGGGDFGGFHGHHHFGGFEGGGGGGGGHGHHGGGGHGGHHHGGGGGCDGDHEGHHGHHGH/GHBGGHGGHHGGG-@GHF<GHGH0DHGHHGGGG?HGHHG/CBBFGGGGGGGGGG-AF./=BFFFFFFFFFFFFFF/FFFFFFFFFF/;B@DFFFFFFFF.DFFFFFF/B9FFFFFFFFFF.;BFFFFFFFF/BF/B/;BFF..;FF
@M05620:37:000000000-D9766:1:1101:15085:8001 1:N:0:36
ACCACACCTTCTACAATGAGCTGCGTGTGGCTCCCGAGGAGCACCCCGTGCTGCTGACCGAGGCCCCCCTGAACCCCAAGGCCAACCGCGAGAAGATGACCCAGGTGCGTGGCCCGCTACCTCTTCTGGTGGCCGCCTCCCTCCTTCCTGGCCTCCCGGAGCTGCGCCCTTTCTCACTGGTTCTCTCTTCTGCCGTTTTCCGTAGGACTCTCTTCTCTGACCTGCGTCTCCTTTGGAACTCTGCAGGTTCT
+
CBCCBCCCFFFFGGGGGGFGGGHHGGGBAEHFHGFGGCGGFHHHHGGEDFGGGHGHHHGAFECGGGGGGEGHGHHGGGGHGHGHHGGGGG@FGGHGFHFHHHEGEGH1@FE<CGC-CFFGFHHHHHHH0=C?GHFGGGGHGGGGGFGFGG/FFFFFGG?--;FFF=FFFFFFFFF/B/FFFFFFFFFFFFFBFFBFFFFFFFFEDD/FFFFFF/BBFFF/BFFF.CFFFFFFFFFFFFFFFFFFFFFFBFF
@M05620:37:000000000-D9766:1:1101:16712:8003 1:N:0:36
AGTGCCAGCTCTCAATCGCACAGGGGACCCAGGGCCTGGCCCCTCCATCCAGAAAACCTATGACCTCACCCGCTACCTGGAGCACCAACTCCGCAGCTTGGCTGGGACCTATGTGAGTATCCAGCGTAGGAATCTGGGAGTTGGGGAGGAGTGAGGAGTTGGGGAAAGACAGTCCTAACCGTGGAGGGTTCTGGTAAATGATGGGGTGAGGAGGGGCTCTTTGGCTCCCACCAGTCCCCCTGTCTGGTCTA
+
CCBCCFFFCFFFGGGGGGGGGGHHGGGGGGHHGGGGGGHHHHGHGGHHHHHHHHHHHGHHHHHHHHHHHHHGGGGGHHHHFHHHHHHHGHHHGGGGGHHHGHHGGGHHGHHHHHHHHHHHHHHHHGGGGGHHHHHHHHHGGHHHGGGGGGGHHGHHHGHHHHGGGGHHHHHHHHHHHHHHGGGGGGGGEGGGGGGGGGGGGGGGGGFFFFFFFFFFFFFFFFFFFFFFFFFFFFFFFFFFFFFFFFFFFFB
@M05620:37:000000000-D9766:1:1101:16701:8020 1:N:0:36
AGTGCCAGCTCTCAATCGCACAGGGGACCCAGGGCCTGGCCCCTCCATCCAGAAAACCTATGACCTCACCCGCTACCTGGAGCACCAACTCCGCAGCTTGGCTGGGACCTATGTGAGTATCCAGCGTAGGAATCTGGGAGTTGGGGAGGAGTGAGGAGTTGGGGAAAGACAGTCCTAACCGTGGAGGGTTCTGGTAAATGATGGGGTGAGGAGGGGCTCTTTGGCTCCCACCAGTCCCCCTGTCTGGTCTA
+
BBAABFFFBFFFGGGGGGGGGFHHGGGGGGHHGGGGGGHGHHGHGGHGHHEHFCGHHGHEHHGHHHGGHHHGGGGGHFHHHHHHHHHHGHHHGGGGGHHHFGHGGGHHGHHHHHHHHGHHHHHHHGGGGGHHHHHHHHHGGHHHGGGGGGGGHHHHHGHHHHGGGGEHHG/GFHFFHHHHGDC?.EFGGGGFFG0CGFFBBFGGGGD-;FABFFFACDFFFFFB9BFE.9FA.FFFFFFF=EFFFFFBFB/
@M05620:37:000000000-D9766:1:1101:24977:8031 1:N:0:36
ACCACACCTTCTACAATGAGCTGCGTGTGGCTCCCGAGGAGCACCCCGTGCTGCTGACCGAGGCCCCCCTGAACCCCAAGGCCAACCGCGAGAAGATGACCCAGGTGAGTGGCCCGCTACCTCTTCTGGTGGCCGCCTCCCTCCTTCCTGGCCTCCCGGAGCTGCGCCCTTTCTCACTGGTTCTCTCTTCTGCCGTTTTCCGTAGGACTCTCTTCTCTGACCTGAGTCTCCTTTGGAACTCTGCAGGTTCT
+
BBBBBBBBFFFFGGGGGGGGGGHHGGGGHGHHHGGGGGGGGHHHHGGGGGGGFHHHHHHGGGGGGGGGGGGHHHHGGGGHGHHHHGGGG?DGGGHHHHHHHHHHGHHHHGHGGHHGGGGGHHHHHHHHHHHGHHGGGGGHGHHGHGGGGGGGGGGGGFFGGGGGGGFFFFFFFFFFFFFFFFFFFFFFFFFFFFFFFFFFFFFFDDBFFFFFFFFFFFFFFFFFBFFFFFFFFFFEFFFFFFFFFFFFFFF
@M05620:37:000000000-D9766:1:1101:13619:8040 1:N:0:36
ACCACACCTTCTACAATGAGCTGCGTGTGGCTCCCGAGGAGCACCCCGTGCTGCTGACCGAGGCCCCCCTGAACCCCAAGGCCAACCGCGAGAAGCTGACCCCGGTGAGTGGCCCGCTACCTCTTCTGGTGGCCGCCTCCCTCCTTCCTGGCCTCCCGGAGCTGCGCCCTTTCTCACTGGTTCTCTCTTCTGCCGTTTTCCGTAGGACTCTCTTCTCTGACCTGAGTCTCCTTTGGAACTCTGCAGGTTCT
+
AA>AAAAAFFFFGGGGFGGCGGHHGEEGCEGHHGGG2EG2AGEFGGGEABEGBGHFHHHF0E0EGGGGGGGFCCHEGGGHGHHHGGGGGGGGGDH2<FGHHH/>ACCGHHHGGHFCGCGGHHHFFDG=CGHDHGGGGGGEGGGFFGGGGGGGGGGGGGGCGFFFFFFFFBFFFFFFFFFFBFFFFFFFFFFFFFCDFFFFFFFAADFFFFFFFFFFFFFFFFBFFFFFFFFFFFF/;;FFFFFFFFF99FF
@M05620:37:000000000-D9766:1:1101:20495:8051 1:N:0:36
ACCACACCTTCTACAATGAGCTGCGTGTGGCTCCCGAGGAGCACCCCGTGCTGCTGACCGAGGCCCCCCTGAACCCCAAGGCCAACCGCGAGAAGATGACCCAGGTGAGTGGCCCTCTACCTCTTCTGGTGGCCGCCTCCCTCCTTCCTGGCCTCCCGGAGCTGCTCCCTTTCTCACTGGTTCTCTCTTCTGCCGTTTTCCGTATGACTCTCTTCTCTGACCTGATGCTCCTTTGGAACTCTTCAGTTTCT
+
CCCCCCCCFFFFGGGGGGGGGGHHGGGGHGHHHGGGGGGGGHHHHGGGGEGGHHHHHHHGGGGGGGGGGGGHHHHGGGGHGHHHHGGGGGGGGGHHHHH2=G/F/=110?=/F0?..011=FB11F111F/.<.-<-=EH./:C:CHHCGHHG0.9;E---9C0;0;FFG090CF0CG0/;000;00;B0B0B0-9./.;09B../00000;0099BB000;9//0009:FF0BF/B:0F000;9:00909
@M05620:37:000000000-D9766:1:1101:22700:8085 1:N:0:36
AGTGCCAGCTCTCAATCGCACAGGGGACCCAGGGCCTGGCCCCTCCATCCAGAAAACCTATGACCTCACCCGCTACCTGGAGCACCAACTCCGCAGCTTGGCTGGGACCTATGTGAGTATCCAGCGTAGGAATCTGGGAGTTGGGGAGGAGTGAGGAGTTGGGGAAAGACAGTCCTAACCGTGGAGGGTTCTGGTAAATGATGGGGTGAGGAGGGGCTCTTTGGCTCCCACCAGTCCCCCTGTCTGGTCTA
+
>1>>AD1@AF1@AFG3AAAFAABF0ABFG0FFFEG/FAFFGCEGCGHDFHHGEGBFFEHCGFGFHGHHHHGGG>EFHBHHGHHEGE0FFHHHGGGGGFHHGHHGGGHHGHHHHHGHHHHHHHHHHGGFGGHHHHHHHHHGGHHHGGGGGGGHHFHH0EHHHGGGEFEHFHGHHHHHHHHHGGGGGGGGGGGGGGGGGGGGGGGGGGF@FFFFFF@@@@FFFFFFFFFFFFFFFFFFFFFF@FFFFFFFFFF
@M05620:37:000000000-D9766:1:1101:25823:8106 1:N:0:36
ACCACACCTTCTACAATGAGCTGCGTGTGGCTCCCGAGGAGCACCCCGTGCTGCTGACCGAGGCCCCCCTGAACCCCAAGGCCAACCGCGAGAAGATGACCCCGGTGAGTGGCCCGCTACCTCTTCTGGTGGCCGCCTCCCTCCTTCCTGGCCTCCCGGAGCTGCGCCCTTTCTCACTGGTTCTCTCTTCTGCCGTTTTCCGTAGGACTCTCTTCTCTGACCTGAGTCTCCTTTGGAACTCTGCAGGTTCT
+
BBBBBBBBFFFFFGGC54EGGGCHEAEEHGHHHGGGGAE?EHGHHGGEEGGEGHHHHHHGGGGGFGEGGGGHGHGGGGGHGHHHHGGGGGCGGGHHHHHHHF/A@@C/<=F<FHG@@@GGC00GFG0GDCGFHA@CG?FGEBFAGBFFBFBGABFFAEA?9@:/9-BFBBFFBFFFB9FFFFFFFBBFFFFBFF?FFFFFB./.;9BB9B9BFFBBBFBBFFFFFF/B/FBFFFFEFF/FFFFFBFFFFB;
@M05620:37:000000000-D9766:1:1101:6291:8127 1:N:0:36
ACCACACATTCTACAATGCGCTGCGTGTGGCTCCCGAGGAGCACCCCTTGCTGCTGACCGAGGCCCCCCTGAACCCCAAGGCCAACCGCGCGAAGATGACCCAGGTGCGTGGCCCGCTACCTCTTCTGGTGGCCGCCTCCCTCCTTCCTGGCCTCCCGGAGCTGCGCCCTTTCTCACTGGTTCTCTCTTCTGCCGTTTTCCGTAGGACTCTCTTCTCTGACCTGCGTCTCCTTTGGAACTCTGCAGGTTCT
+
AAA1AAA>BBDFGGGGBG11E0EEGAA000FG1ABA/EEEEHHHHGG/BBGHGHHFHHH>/>EGG/EGGEEBH1GGGFAH</GHHGEEGG@//CC?<GBFGHEHGHG1<CCGGF<<AGGGHHHHH;;GHHGCHHGGGBGGGGGGGGGGGGGFGGGFGB@-;9;BF@@F@?FFFFFFFFFFFFFFFFFFFFFFFF@BFFFFFFF?FFFFFFFFFF:BFFFFFFFFF@F@FFFFFFFEFFFFFFFFFFFFFFF
@M05620:37:000000000-D9766:1:1101:21026:8178 1:N:0:36
ACCACACCTTCTACAATGAGCTGCGTGTGGCTCCCGAGGAGCACCCCGTGCTGCTGACCGAGGCCCCCCTGAACCCCAAGGCCAACCGCGAGAAGATGACCCAGGTGAGTGGCCCGCTACCTCTTCTGGTGGCCGCCTCCCTCCTTCCTGGCCTCCCGGAGCTGCGCCCTTTCTCACTGGTTCTCTCTTCTGCCGTTTTCCGTAGGACTCTCTTCTCTGACCTGAGTCTCCTTTGGAACTCTGCAGGTTCT
+
AABAABBBFFFFGGGGFGEAGDGBEBEBEDHGEFGEEGEGGHHHHGGGEEEFHHHHHHHGEGGGGDEGGGGFHFHGGGFHEEHHHGG<CDD@?DFHGGFFHHEGGGHHHGHGGHGGGGGGHHHHFHFHHDGGHGCC-CAEGHHGHFFFGGGGGFFEGGG@GGGGGGB?B=FFFFFFFFFFBFFFFFFFBFFFFFBDFFFFFFFEFFBFFFFFBFFFFFFBFBFFBBFFFFFFFFBBFFBB/BBFFFFFFFF
@M05620:37:000000000-D9766:1:1101:14112:8189 1:N:0:36
AGTGCCAGCTCTCAATCGCACAGGGGACCCAGGGCCTGGCCCCTCCATCCAGAAAACCTATGACCTCACCCGCTACCTGGAGCACCAACTCCGCAGCTTGGCTGGGACCTATGTGAGTATCCAGCGTAGGAATCTGGGAGTTGGGGAGGAGTGAGGAGTTGGGGAAAGACAGTCCTAACCGTGGAGGGTTCTGGTAAATGATGGGGTGAGGAGGGGCTCTTTGGCTCCCACCAGTCCCCCTGTCTGGTCTA
+
>3>>ADDFBFFDEGGCGFFCA2B4CEGG?EHHGGGGEAHA2GGGGGBG5FGE333FHGBGHH5GEHFHHGHFGG?EHBFEGHHCCGHHGFHHGGCGGFHHGHHGGGHHGHHHHHHHHHHHHGHHHGGGGGHHHHHHHHHGFHGHCGGGGGEHHHHHHGHHGHGGGGHHHHHHGHHEHHFHGDGGGGGGAFGGGGFFGGGGGGGGGGFBFFFEFFBBBBFFFFFFFFFFFFFFFFFFFFFFBFFFFFFFFFF
@M05620:37:000000000-D9766:1:1101:18441:8201 1:N:0:36
ACCACACCTTCTACAATGAGCTGCGTGTGGCTCCCGAGGAGCACCCCGTGCTGCTGACCGAGGCCCCCCTGAACCCCAAGGCCAACCGCGAGAAGATGACCCAGGTGAGTGGCCCGCTACCTCTTCTTGTGGCCGCCTCCCTCCTTCCTGGCCTCCCGGAGCTGCCCCCTTTCTCACTGGTTCTCTCTTCTGCCGGTTTCCGTAGGACTCTCTTCTCTGACCTGAGTCTCCTTTGGAACTCTGCCGGTTCT
+
CCCDCDCCFFFFGGGGGGGGGGHHGGGEFGHHHGGGGGGGGHHHHGGGGGGGHHGHHHHGGGGGGGGGGGGHGHHGGGGHGHHHHGGGGGGGGGHHHHH2GH//?=110=1F=FH--<->F<00=<<0==0C.C--A:.<E//=/C0C00<:C0:CE.A--<:00..<C-FF000::0:<:B0000:0<0000<--<DF0B.<.<A00/::00<000000<<0/<:0000<:FF0B0<00000:09<<D.:
@M05620:37:000000000-D9766:1:1101:6298:8207 1:N:0:36
ACCACACCTTCTACAATGAGCTGCGTGTGGCTCCCGAGGAGCACCCCGTGCTGCTGACCGAGGCCCCCCTGAACCCCAAGGCCAACCGCGAGAAGATGACCCAGGTGAGTGGCCCGCTACCTCTTCTGGTGGCCGCCTCCCTCCTTCCTGGCCTCCCGGAGCTGCGCCCTTTCTCACTGGTTCTCTCTTCTGCCGTTTTCCGTAGGACTCTCTTCTCTGACCTGAGTCTCCTTTGGAACTCTGCAGGTTCT
+
BBBBBBBAFFFFGGGGGGFGGGHHGEEAAEHHHFGEDGGGGHGHHGGGFEEGHHHHHHHGFGGGGGGGGGGHHHHGGGGHGHHHHGGGGGBDFGHFBG2FGHHHFHHFCHDGFHHCFGGGHGEDFFHHHHEFGHGGGDFHGHHDHFGGGGGGGEFEAEAGBFGGG?;DAABFFFFFFFFFFFFFFFBFFFFFFFDFFFFFFFFFFFFFFFFFFFFFFFFBFFFF/FFFFFFFFFFFFFFFFFFFFFFFFFB
@M05620:37:000000000-D9766:1:1101:7099:8239 1:N:0:36
AGTGCCAGCTCTCAATCGCACAGGGGACCCAGGGCCTGGCCCCTCCATCCAGAAAACCTATGACCTCACCCGCTACCTGGAGCACCAACTCCGCAGCTTGGCTGGGACCTATGTGAGTATCCAGCGTAGGAATCTGGGAGTTGGGGAGGAGTGAGGAGTTGGGGAAAGACAGTCCTAACCGTGGAGGGTTCTGGTAAATGATGGGGTGAGGAGGGGCTCTTTGGCTCCCACCAGTCCCCCTGTCTGGTCTA
+
AAAAAFFFAFFFGFGGGFGAECGDFGGGGGAFAABEEFGGGHGEEGHHHGHHHHFHCEA3FHHGGHHCGCBEE>>EGFGH?BG1FF1??BGFFGGCGHFHGHHEGGHGGHGFHGHGGHHHHHHHHG/EDDFHFH1GDC<?DBGG/@C@@ADF.GHHC.<<<G@@EDHHHHHFHHHFHHFH?AE-CADAGGFGGG;CFGGFGGGGGGD;A.;BDBFFDCAFFFFBBFFEFFFFFEFFFFFF;EFFFFFF;B;
@M05620:37:000000000-D9766:1:1101:16044:8247 1:N:0:36
ACCACACCTTCTACAATGAGCTGCGTGTGGCTCCCGAGGAGCACCCCGTGCTGCTGACCGAGGCCCCCCTGAACCCCAAGGCCAACCGCGAGAAGATGACCCAGGTGAGTGGCCCGCTACCTCTTCTGGTGGCCGCCTCCCTCCTTCCTGGCCTCCCGGAGCTGCGCCCTTTCTCACTGGTTCTCTCTTCTGCCGTTTTCCGTAGGACTCTCTTCTCTGACCTGCGTCTCCTTTGGAACTCTGCAGGTTCT
+
>AA1AA1AFFFFGFGBBGF1F1B1AA0BA0GH1AF0EEGCGHGHHGGGE/FFHFHFHHFE/EEGG/EEGEF0B1?EEF/F//FEGF//><<//<0?1<1<?FEHFHFDG<FAACGCC?C@GFFFDG0<D0CEHHGCC.:CEGHGB00;09B..BFG?C@?A@?/C@@?==B/9FFFFFFF9BBFFFFFFBF/BF@-BFFFFBFFBBBFFFFEFB/BBFF/:FFF--A?9BFBFFFFFFFFFFFFFFFFBBF
@M05620:37:000000000-D9766:1:1101:15972:8247 1:N:0:36
AGTGCCAGCTCTCAATCGCACAGGGGACCCAGGGCCTGGCCCCTCCATCCAGAAAACCTATGACCTCACCCGCTACCTGGAGCACCAACTCCGCAGCTTGGCTGGGACCTATGTGAGTATCCAGCGTAGGAATCTGGGAGTTGGGGAGGAGTGAGGAGTTGGGGAAAGACAGTCCTAACCGTGGAGGGTTCTGGTAAATGATGGGGTGAGGAGGGGCTCTTTGGCTCCCACCAGTCCCCCTGTCTGGTCTA
+
AB>ABFFFBFFFGGGGGGGGGGHHGGGGGGHHGGGGGGHHHHGHGGHHHHHHHHHHHGHHHFHHHHHHHHHGGEGGHHHHHHHHHHGHGHHHEGGGGHHHGGHGGGHHGHHHHHHHHHHHHHHHHGGGGGHHHHHHHHHGGHHHGGGGGGEGHHHHHGHHHHGGGGHHHHHHHHHHHHHHGGGGGGGGGGGGGGGGGGGGGGGGGGDFFFFFFFFFFFFFFFFFFFFFFFFFFFFFFFFFFFFFFFFFFFB
@M05620:37:000000000-D9766:1:1101:15332:8247 1:N:0:36
ACCACACCTTCTACAATGAGCTGCGTGTGGCTCCCGAGGAGCACCCCGTGCTGCTGACCGAGGCCCCCCTGAACCCCAAGGCCAACCGCGAGAAGATGACCCAGGTGAGTGGCCCGCTACCTCTTCTGGTGGCCGCCTCCCTCCTTCCTGGCCTCCCGGAGCTGCGCCCTTTCTCACTGGTTCTCTCTTCTGCCGTTTTCCGTAGGACTCTCTTCTCTGACCTGAGTCTCCTTTGGAACTCTGCAGGTTCT
+
>>1AAA>AFFFFGGG13AFGFG1G0AFFH0GHHGG0E/EEGEHHHGGGFGGGHHHHHHHGGGGGGGGEGGGHHHHGGGGFGHHHHGGGGGGGGGHHHGHGHHCFFGHHHFGGGHHGGGGGHHHHHHHGHHGGGHGGGGGHGHHGHGGGGGGGGGGGGGGGGGGGGG@F@@FFFFFFFFFFFFFFFFFFFFFFFF@FFFFFFFFFFFFFFFFFFFFFFFFFFFFFFFFFFFFFFFFFFFFFFFFFFFFFFFF
@M05620:37:000000000-D9766:1:1101:20617:8328 1:N:0:36
ACCACACCTTCTACAATGAGCTGCGTGTGGCTCCCGAGGAGCACCCCGTGCTGCTGACCGAGGCCCCCCTGAACCCCAAGGCCAACCGCGAGAAGATGACCCAGGTGAGTGGCCCGCTACCTCTTCTGGTGGCCGCCTCCCTCCTTCCTGGCCTCCCGGAGCTGCGCCCTTTCTCACTGGTTCTCTCTTCTGCCGTTTTCCGTAGGACTCTCTTCTCTGACCTGAGTCTCCTTTGGAACTCTGCAGGTTCT
+
CCCCCCCCFFFFGGGGGGGGGGHHGFGBFEHHHGGGGGGGGHHHHGGGFGGGHHGHHHHGGCFGGGGGGGGHGHHGGGGHGHHHHGGGGGDFGGHHHHHHHHHHGHHHHHHGGHHGGGGGHHHHHHHHHHHGHHGGGGGHGHHGHGGGGGGGGGGGGGG?DGGGGGFFFFFFFFFFFFFFFFFFFFFFFFFFFFFFFFFFFFFFFFFFFFFFFFFFFFFFFFFFEFFFFFFFFFFFFFFFFFFFFFFFFFF
@M05620:37:000000000-D9766:1:1101:24524:8342 1:N:0:36
AGTGCCAGCTCTCAATCGCACAGGGGACCCAGGGCCTGGCCCCTCCATCCAGAAAACCTATGACCTCACCCGCTACCTGGAGCACCAACTCCGCAGCTTGGCTGGGACCTATGTGAGTATCCAGCGTAGGAATCTGGGAGTTGGGGAGGAGTGAGGAGTTGGGGAAAGACAGTCCTAACCGTGGAGGGTTCTGGTAAATGATGGGGTGAGGAGGGGCTCTTTGGCTCCCACCAGTCCCCCTGTCTGGTCTA
+
CCBBCFFFCFFFGGGGGGGGGGHGGGGGGGHHGGGGGGHHHHGHGGHHHHHHHHHHHGHHHHHHHHHGHHHGGGGGHHHHHHHHHHHHGHHHGGGGGHHHGHHGGGHHGHHHHHHHHHHHHHHHHGGGGGHHHHHHHHHGDHHHGGGGGGGHHHHHHGHHHHGGGGHHHHHHHHHHHHHHGGGGGGGG<FGGGGFGGGGGGGGGGGFFFFFFFFFFFFFFFFFFFFFFFFFFFFFFFFFFFFFFHFFFFFF
@M05620:37:000000000-D9766:1:1101:11839:8353 1:N:0:36
AGTGCCAGCTCTCAATCGCACAGGGGACCCAGGGCCTGGCCCCTCCATCCAGAAAACCTATGACCTCACCCGCTACCTGGAGCACCAACTCCGCAGCTTGGCTGGGACCTATGTGAGTATCCAGCGTAGGAATCTGGGAGTTGGGGAGGAGTGAGGAGTTGGGGAAAGACAGTCCTAACCGTGGAGGGTTCTGGTAAATGATGGGGTGAGGAGGGGCTCTTTGGCTCCCACCAGTCCCCCTGTCTGGTCTA
+
ABAABFFFBFFFGGGGGGGGGGHGGGGGGGHHGGGGGGHHHHGHGGHHHHHHHHHHHGHHHHHHHHHHHHHGGEEGHHGHHGGHHHHHGHHHGGGGGHHHGHHGGGHHGHHHHHHHHHHHHHHHHGGGGGHHHHHHHHHGGHHHGGGGGGGHHHHHHGHHHHGGGGHHHHHHHHGHHHHHGGEGGGGGDGGGGGFGGGGGGGGGGGFFFFFFFFFFFFFFFFFFFFFFFFFFFFFFFFFFFFFFFFFFFFF
@M05620:37:000000000-D9766:1:1101:19548:8353 1:N:0:36
ACCACACCTTCTACAATGAGCTGCGTGTGGCTCCCGAGGAGCACCCCGTGCTGCTGACCGAGGCCCCCCTGAACCCCAAGGCCAACCGCGAGAAGATGACCCAGGTGAGTGGCCCGCTACCTCTTCTGGTGGCCGCCTCCCTCCTTCCTGGCCTCCCGGAGCTGCGCCCTTTCTCACTGGTTCTCTCTTCTGCCGTTTTCCGTAGGACTCTCTTCTCTGACCTGAGTCTCCTTTGGAACTCTGCAGGTTCT
+
BBBBBBBBFFFFGGGGGGGGGGHHGGGGHGHHHGGGFGGGGHHHHGGGGGGGFGHHHHHGGGCGFGGGGGGHHHEGGGGHGHHHHGGGGGGGGGHHHHHHHHHHFHHHHFGGGHHGGGGGFHHHHHHGFHHGHGGGGGGHGHHGHGGGGGGGGGGGGGGGGAFGGGFFFFFFFFFFFFFFFFFFFFFFFFFFFFFFFFFFFFFFFFFFFFFFFFFFFFFFFFFFFFFFFFFFFFFFFFFFFFFEFFFAFFF
@M05620:37:000000000-D9766:1:1101:26467:8360 1:N:0:36
AGTGCCAGCTCTCAATCGCACAGGGGACCCAGGGCCTGGCCCCTCCATCCAGAAAACCTATGACCTCACCCGCTACCTGGCGCACCACCTCCGCAGCTTGGCTGGGACCTATGTGAGTATCCAGCGTAGGAATCTGGGAGTTGGGGAGGAGTGAGGAGTTGGGGAAAGACAGTCCTAACCGTGGAGGGTTCTGGTAAATGATGGGGTGAGGAGGGGCTCTTTGGCTCCCACCAGTCCCCCTGTCTGGTCTA
+
AAA>AFFFBFFFGGGGEGGGECHCFGBEEEGHAAEEFGHHGHGGGGHHHGFHFHHHGGGHHHFHHFGHHHGGG>>EFFHH?EGGGGH/FFHHEFGFGH3GGH3??EHHGHHHHHDGHGHHHHHHHGG?CGHHHHHHHH0FGHHHGGFGGFEHH0GHCDGHHEGGG?CGEGFHGGGGFGGGGGGGFGGG9FFGGGGGGGGFFFFFFFFFFFFFFFFAFFFFFFFFFFFFFFFFFFFFFFFFFFFFFFFFFFF
@M05620:37:000000000-D9766:1:1101:15877:8362 1:N:0:36
ACCACACCTTCTACAATGAGCTGCGTGTGGCTCCCGAGGAGCACCCCGTGCTGCTGACCGAGGCCCCCCTGAACCCCAAGGCCAACCGCGAGAAGATGACCCAGGTGAGTGGCCCGCTACCTCTTCTGGTGGCCGCCTCCCTCCTTCCTGGCCTCCCGGAGCTGCGCCCTTTCTCACTGGTTCTCTCTTCTGCCGTTTTCCGTAGGACTCTCTTCTCTGACCTGAGTCTCCTTTGGAACTCTGCAGGTTCT
+
BBBBBBBBFFFFGGGGGGGGGGHHGEFBCEHHGGGEEGGGGHHHHGGGGEGGGHGHHHGGGGGGGGGGGGGHHHHGGGGHGHHHHGEEGGDCCGHFBFHHHHHHGHHHHHHGGHHGGGGGHHHHHHHGHHHGHHGGGGGHGHHGHGGGGGGGGGGGGGGDFGGGGGFFFFFFFFFFFFFFFFFFFFFFFFFFFFFFFFFFFFFFFFFFFFFFFFFFFFFFFFFF/BFFFFFFFFFFFFFFFFFFFFFFFFF
@M05620:37:000000000-D9766:1:1101:27639:8382 1:N:0:36
AGTGCCAGCTCTCAATCGCACAGGGGACCCAGGGCCTGGCCCCTCCATCCAGAAAACCTATGACCTCACCCGCTACCTGGAGCACCAACTCCGCAGCTTGGCTGGGACCTATGTGAGTATCCAGCGTAGGAATCTGGGAGTTGGGGAGGAGTGAGGAGTTGGGGAAAGACAGTCCTAACCGTGGAGGGTTCTGGTAAATGATGGGGTGAGGAGGGGCTCTTTGGCTCCCACCAGTCCCCCTGTCTGGTCTA
+
>3>>ADFFBFFFFGGGFFFFEGHHGGGGGGHHGG2EE2GGGHGHGGGHFGFFGFGGHGCGHHHHHHFHHHHGGGCEHHHECGHHFFHHGFHHEEGEGHHHEH3EEEHHGHHHHHGHHDHHDGHHHGEG/EHHHFHHHHGEEHH1>AC--CE0GGHHCDHF0/<-;CGHFFHHH0GHHHFHGD9BDGGG;FFGGBCFGGGGGGGGGADBFFFFFFBB;BFFFFFFFEF?EFFFFFFFFFFF;.FFFFFBFFF
@M05620:37:000000000-D9766:1:1101:14004:8388 1:N:0:36
ACCACACCTTCTACAATGAGCTGCGTGTGGCTCCCGAGGAGCACCCCGTGCTGCTGACCGAGGCCCCCCTGAACCCCAAGGCCAACCGCGAGAAGATGACCCAGGTGGGTGGCCCGCTACCTCTTCTGGTGGCCGCCTCCCTCCTTCCTGGCCTCCCGAGCCTGCGCCCTTTCTAACTGGTTCTCTCTCCTGCCGTTTTCCGTAGGACTCTCTTCTCTGCCCTAGGTCTCCTTTGGAACTCTGCAGGTTCT
+
DCCCDDEDFFFFGGGGGGGGGGHHGGDFHGHFGFGAEGEGGHAHGGGGGGGGGHHHHHHGGGEGGGGGGGGHHHHGGGGHGHHHHGGGGGGGGGHHHHBHH2/?/?1///?->FA-<--A/00D1<=G01<.<.-<:.=E./C9C1B:1F/FA0CE...--9/..-<DAFFBBB1101<:B0:0110<0/10<.<AAFAB0<0.<.0://00<111:1100.<///111<0BFBF/<100:1101::ABB0
@M05620:37:000000000-D9766:1:1101:13590:8395 1:N:0:36
ACCACACCTTCTACAATGAGCTGCGTGTGGCTCCCGAGGAGCACCCCGTGCTGCTGACCGAGGCCCCCCTGAACCCCAAGGCCAACCGCGAGAAGATGACCCAGGTGAGTGGCCCGCTACCTCTTCTGGTGGCCGCCTCCCTCCTTCCTGGCCTCCCGGAGCTGCGCCCTTTCTCACTGGTTCTCTCTTCTGCCGTTTTCCGTAGGACTCTCTTCTCTGACCTGAGTCTCCTTTGGAACTCTGCAGGTTCT
+
CCCCCCCCFFFFGGGGGGGGGGHHGGGFHGHHHGGGGGGGGHHHHGGGEGGGHHHHHHHGGGGGGGGGGGGGHHHGGGGHGHHHHGGGGGGGG<GHH>FHHHECC?GGHHFGGHHGGGGGHHHGHHHGGHHGHHGGGGGHGHHGFGGGGGGGGGGGGAD--AFGGGFFFFFFFFFFFFFFFFFFFFFFBFFBFFFFFFFFFFFFFFFFFFFFFFFFFFFFF/0:/FFFFFFFFFFFFFFFFFFFFFFFFFF
@M05620:37:000000000-D9766:1:1101:24054:8401 1:N:0:36
ACCACACCTTCTACAATGAGCTGCGTGTGGCTCCCGAGGAGCACCCCGTGCTGCTGACCGAGGCCCCCCTGAACCCCAAGGCCAACCGCGAGAAGATGACCCAGGTGAGTGGCCCGCTACCTCTTCTGGTGGCCGCCTCCCTCCTTCCTGGCCTCCCGGAGCTGCGCCCTTTCTCACTGGTTCTCTCTTCTGCCGTTTTCCGTAGGACTCTCTTCTCTGACCTGAGTCTCCTTTGGAACTCTGCAGGTTCT
+
>33ABAABFFCDFGGD5FGGEFFFEEGFH2FHHGE2EEE?EHHHHGGGE1ECBFGHHFAEGGCGEEEFGGGHHHHEGGG/EGHGA?EEG/BCCDHH11FHHHEH/?CGH<GGGHGGGGGGFDGHBDGDGGHGHH-;-.;.CHHGB0FFFGGG?FA.EA?BGG.CGGBAB;FFFFFFFFFB/FFFFFFE/FFFFFBDFFFFFFFFFFFFFFFFFFFFBBFFFF/BFBFFFFFFBFEFEFFF9FFFFFA9FFF
@M05620:37:000000000-D9766:1:1101:4566:8416 1:N:0:36
ACCACACCTTCTACAATGAGCTGCGTGTGGCTCCCGAGGAGCACCCCGTGCTGCTGACCGAGGCCCCCCTGAACCCCAAGGCCAACCGCGAGAAGATGACCCAGGTGAGTGGCCCGCTACCTCTTCTGGTGGCCGCCTCCCTCCTTCCTGGCCTCCCGGAGCTGCGCCCTTTCTCACTGGTTCTCTCTTCTGCCGTTTTCCGTAGGACTCTCTTCTCTGACCTGAGTCTCCTTTGGAACTCTGCAGGTTCT
+
AAAAAAAAFFFFGGGGFGD1G1FGGGGEF0FGFFFFGGGCGHEHHGGGGGGGGHHHHHHEEGGGGGGGGGGHGFHGGGGHGHHHHGGGGGGG?CFGFGFHHHE?FHHFHGHGGHHGGGGGHHHHHHHHHHHGHHGGGGGHGHHGHGGGGGGGGGGGGEGAGGGGGG@F@@FFFFFFFFFFFFFFFFFFFFFFFF@BFFFFFFFFFFFFFFFFFFFFFFFFFFFF/BFFFFFFFFFFFFFFFFFFFFFFFFF
@M05620:37:000000000-D9766:1:1101:20507:8427 1:N:0:36
AGTGCCAGCTCTCAATCGCACAGGGGACCCAGGGCCTGGCCCCTCCATCCAGAAAACCTATGACCTCACCCGCTACCTGGAGCACCAACTCCGCAGCTTGGCTGGAACCTATGTGAGTATCCAGCGTAGGAATCTGGGAGTTGGGGAGGAGTGAGGAGTTGGGGAAAGACAGTACTAACCGTGGAGGGTTCTGGTAAATGATGGGGTGAGGAGGGGCTCTTTGGCTCCCACCAGTCCCCCTGTCTGGTCTA
+
BBABBFFFAFFFGFGGGFGGGGHHGGGGGGHHGGEGEFHHFHGFGGGHHHBHGHHHHGHHHHGHHHHHHHHGGEFGHHHHHHHHHHHHGHHHGGGGGHHF/3FFE0BBFH2FHHBH3?FFHHHFHGE?GG2DCGHHGHHGGHEH/ACCG.CHHEHG0.<CDG-@:CGFHHFFH0;GGFHF?EECDEG?;AFGGGGGGFFF00;9;.;-A9.FDB-@B-ABBB//;BFFFFFFFF/;B/EFA.9BFFB/BBB
@M05620:37:000000000-D9766:1:1101:20490:8434 1:N:0:36
AGTGCCAGCTCTCAATCGCACAGGGGACCCAGGGCCTGGCCCCTCCATCCAGAAAACCTATGACCTCACCCGCTACCTGGAGCACCAACTCCGCAGCTTGGCTGGGACCTATGTGAGTATCCAGCGTAGGAATCTGGGAGTTGGCGAGGAGTGAGGAGTTGGGGAAAGACAGTCCTAACCGTGGAGGGTTCTGGTAAATGATGGGGTGAGGAGGGGCTCTTTGGCTCCCACCAGTCCCCCTGTCTGGTCTA
+
AA>>AF1BAFFFGGGGFFGFGCG0FGGGCECGAFFE/FHFFHGHGGBHHGGFFHEGHGHBGGBGHHH1GHHEG?>EHGHGHFHHHHGEGCGHGGCEEBGHEHHFE/EGGHHHGHHHHHHHHHHHHGGGGCHHHHHHHHHGGHHH1<AC@CGHHGHGHGHHHHCGGGHHHHHHHGHGHHHGGGGGGGGGGGGGGGGFGGGGGGGFFFF@FFFF-B@?@@FFFFFFFFFFFFFFFAFFFFFF@FFFFFFFBF/
@M05620:37:000000000-D9766:1:1101:20841:8436 1:N:0:36
ACCACACCTTCTACAATGAGCTGCGTGTGGCTCCCGAGGAGCACCCCGTGCTGCTGACCGAGGCCCCCCTGAACCCCAAGGCCAACCGCGAGAAGATGACCCAGGTGAGTGGCCCGCTACCTCTTCTGGTGGCCGCCTCCCTCCTTCCTGGCCTCCCGCAGCTGCGCCCTTTCTCACTGGTTCTCTCTTCTGCCGTTTTCCGTAGGACTCTCTTCTCTGACCTGAGTCTCCTTTGGAACTCTGCAGGTTCT
+
AABBBBBBFFFFGFGFGGFDGGF4AAEEGFAAGFFGG2A2AAFGH10AAEEFFHFCG2FEEECFFEGEGCFFCG//?>/GE/FCH/EECC@D?FBF2<DGGFA/?FF1???//GC-CGCDHHGEHHGH<GC.<GGGGGGHA:CFFGGFFFBFGFGGGG--;BFGGCFFFFFFFBFBBFFFFFFFFFFFFFFFFF-ADF?FFD9...;BFFFFFFFEFFF/FFF./.BFFFFF/B/FFBF:/FFFFEF.;9:
@M05620:37:000000000-D9766:1:1101:19974:8443 1:N:0:36
AGTGCCAGCTCTCAATCGCACAGGGGACCCAGGGCCTGGCCCCTCCATCCAGAAAACCTATGACCTCCCCCGCTACCTGGAGCACCAACTCCGCCGCTTGGCTGGGACCTATGTGAGTATCCAGCGTAGGAATCTGGGAGTTGGGGAGGAGTGAGGAGTTGGGGAAAGACAGTCCTAACCGTGGAGGGTTCTGGTAAATGATGGGGTGAGGAGGGGCTCTTTGGCTCCCACCAGTCCCCCTGTCTGGTCTA
+
>>AABFFF?FFFGGGGGAFCEEBGFEEEGE2BFAEEFBBFFGG1EGGG5G3FFG3FBECBGEHGGHG1B>?FEEEEH3GFGHHFGFGHGCGHGG/>E//?/FHFEGHHGF<<1222@@GDGH>1F<<CDGDHCG11<0<<E01><-<--<./<0<G0://;/-A..CGEGF/F0F090/.-9=-:9.@GG.BFG:;//99/FF/A..9.../.9@-@BAFFFB9/;/.:FF.AA9B/BED-A/BB//:;;9
@M05620:37:000000000-D9766:1:1101:11391:8449 1:N:0:36
AGTGCCAGCTCTCAATCGCACAGGGGACCCAGGGCCTGGCCCCTCCATCCAGAAAACCTATGACCTCACCCGCTACCTGGAGCACCAACTCCGCAGCTTGGCTGGGACCTATGTGAGTATCCAGCGTAGGAATCTGGGAGTTGGGGAGGAGTGAGGAGTTGGGGAAAGACAGTCCTAACCGTGGAGGGTTCTGGTAAATGATGGGGTGAGGAGGGGCTCTTTGGCTCCCACCAGTCCCCCTGTCTGGTCTA
+
CCBCCFFFCFFFGGGGGGGGGGHHGGGGGGHHGGGGGGHHHHGHGGHHHHHHFHHHHGHHHHFHHHGHHHHGGGGGHGGHHHGHHHHHGHHHGGGGGHHHGHHGGGHHGHHHHHHHHFHHHHHHHGEGGGHHGHHHHHHGGHHHGGGGGGGGHHHHHGHGHHGGGGHHHHHHHHHHHHFHGEGGGGGGCAFGGG9FGGGGGGGGGGDAFFFFFFFFFFFFFFFFFFFFFFFFFFFFFFFFFFFFFFFFFEF
@M05620:37:000000000-D9766:1:1101:20837:8456 1:N:0:36
ACCACACCTTCTACAATGAGCTGCGTGTGGCTCCCGAGGAGCACCCCGTGCTGCTGACCGAGGCCCCCCTGAACCCCAAGGCCAACCGCGAGAAGATGACCCAGGTGAGTGGCCCGCTACCTCTTCTGGTGGCCGCCTCCCTCCTTCCTGGCCTCCCGGAGCTGCGCCCTTTCTCACTGGTTCTCTCTTCTGCCGTTTTCCGTAGGACTCTCTTCTCTGACCTGAGTCTCCTTTGGAACTCTGCAGGTTCT
+
BBABCCCCFFFFGFGGGGGGGGHGG2EEGGGHFGGGG2E2BFGHHGCFEGGGHHHHH2FFFGGGGGGFGGGHHH/EEGGHGGHEHEGGG/>CDGHHHHHHHFHGGHGHHGFFFHHGGGGGHHHHGHHHHHGGHHGGGGGHGHHGHGGGGFGGGGGGGGCGGGGGGGFFFFFFFFFFFFFFFFFFFFFFFFFFFFFDDFFFFFFFFFFFFFFFFFFFFFFFFFFBFFFFFFFFFFFBFFFFFFFFFFFAFFF
@M05620:37:000000000-D9766:1:1101:19770:8459 1:N:0:36
AGTGCCAGCTCTCAATCGCACAGGGGACCCAGGGCCTGGCCCCTCCATCCAGAAAACCTATGACCTCACCCGCTACCTGGAGCACCAACTCCGCAGCTTGGCTGGGACCTATGTGAGTATCCAGCGTAGGAATCTGGGAGTTGGGGAGGAGTGAGGAGTTGGGGAAAGACAGTCCTAACCGTGGAGGGTTCTGGTAAATGATGGGGTGAGGAGGGGCTCTTTGGCTCCCACCAGTCCCCCTGTCTGGTCTA
+
CCBCCFFFCFFFGGGGGGGGGGHHGGGGGGHHGGGGGGHHHHGHGGHGHHHHHHHHHGHHHHHHHHHHHHHGGGGGHHHHHHHHHHHHGHHHGGGGGHHHGHHFFGHGGHHHHHGHHHHHHHHHHGGGGGHHHHHHHHHGGHHHGGGGGGGHHHHHHGHHHHGGGGHHHHHHHHHHHHHHGGGGGGGGEGGGGGGGFGGGGGGGGGFFFFFFFFFFFFFFFFFFFFFFFFFFFFFFFFFFFFFFFFFFFFB
@M05620:37:000000000-D9766:1:1101:20735:8471 1:N:0:36
AGTGCCAGCTCTCAATCGCACAGGGGACCCAGGGCCTGGCCCCTCCATCCAGAAAACCTATGACCTCACCCGCTACCTGGAGCACCAACTCCGCAGCTTGGCTGGGACCTATGTGAGTATCCAGCGTAGGAATCTGGGAGTTGGGGAGGAGTGAGGAGTTGGGGAAAGACAGTCCTAACCGTGGAGGGTTCTGGTAAATGATGGGGTGAGGAGGGGCTCTTTGGCTCCCACCAGTCCCCCTGTCTGGTCTA
+
BBAABFFBBFFFGGFGGFFGFGHGGEGGGGHHGGGGFGHGHHGHGGGHHHHHFGHHHGGFHHHHHHHHHHHGGGGGHHGHHHHHHHFHGHGHGGFFGGHHGHHGGGHHGHHHHHGHHGHHGHHHGGFGGGHHHHHHHHGGCGHHGGGGGGGHHHHHHDHHHHGGGGHGHHHHHHHHHHHHGEEGGGGG:AFGGGFGGGGGGGGGGGFFFFFFFFFFFFFFFFFFFFFFFFFFFFFFFFFFFFFFFFFFFFF
@M05620:37:000000000-D9766:1:1101:14592:8482 1:N:0:36
ACCACACCTTCTACAATGAGCTGCGTGTGGCTCCCGAGGAGCACCCCGTGCTGCTGACCGAGGCCCCCCTGAACCCCAAGGCCAACCGCGAGAAGATGACCCAGGTGAGTGGCCCGCTACCTCTTCTGGTGGCCGCCTCCCTCCTTCCTGGCCTCCCGGAGCTGCGCCCTTTCTCACTGGTTCTCTCTTCTGCCGTTTTCCGTAGGACTCTCTTCTCTGACCTGAGTCTCCTTTGGAACTCTGCAGGTTCT
+
DDDDDDCDFFFFGGGGGGGGGGHHGGGFHGHHHGGGGGGGGHHHHGGGGGGGHHHHHHHGGGGGGGGGGGGHHHHGGGGHGHHHHGGGGGGGGGHHHHHHHHEGFHHHHHHGGHHGGGGGHHHHHHHHHHHGHHGGGGGHGHHGHGGGGGGGGGGGGGGGGGGGGGFFFFFFFFFHFFFFFFFFFFFFFFHHFFFFFFFFFFFFFFFFFFFFFHHHFFFFFFFFFFFFFFFFFHHFFFFFFFFFFFFFFFF
@M05620:37:000000000-D9766:1:1101:14109:8488 1:N:0:36
ACCACACCTTCTACAATGAGCTGCGTGTGGCTCCCGAGGAGCACCCCGTGCTGCTGACCGAGGCCCCCCTGAACCCCAAGGCCAACCGCGAGAAGATGACCCAGGTGAGTGGCCCGCTACCTCTTCTGGTGGCCGCCTCCCTCCTTCCTGGCCTCCCGGAGCTGCGCCCTTTCTCACTGGTTCTCTCTTCTGCCGTTTTCCGTAGGACTCTCTTCTCTGACCTGAGTCTCCTTTGGAACTCTGCAGGTTCT
+
AABBBBABFFFFGGGFFGGBEEGFEBEEHFGHGGGFGGGCGHHHHGCGEEGFHGHHHFHGGGGGGGEGGGGHHFCEGGGHGHHEGGGGGGGGGFFHHFHHHGFGGFHHHDFGGGGGGGGFCHHHGHHHHHHGEHGGGGEHEHGGHGFBBGBCFGGGGGGG?DABFGFFFCFFFBFFFFFFB/BFFFFFFFFFFFCADFFFFFFFFFFFFFFFFFFBF/FFFFFEFFFFFFFFFFFFBFFFEFFFFFEAFFF
@M05620:37:000000000-D9766:1:1101:7471:8497 1:N:0:36
ACCACACCTTCTACAATGAGCTGCGTGTGGCTCCCGAGGAGCACCCCGTGCTGCTGACCGAGGCCCCCCTGAACCCCAAGGCCAACCGCGAGAAGATGACCCAGGTGAGTGGCCCGCTACCTCTTCTGGTGGCCGCCTCCCTCCTTCCTGGCCTCCCGGAGCTGCGCCCTTTCTCACTGGTTCTCTCTTCTGCCGTTTTCCGTAGGACTCTCTTCTCTGACCTGAGTCTCCTTTGGAACTCTGCAGGTTCT
+
DDDDDDDBFFFFGGGGGG5GGGHHGGGBGGHHHGGGGGGGGHHHHGGGGGGGHHHHHHHGGGGGGGGGGGGHHHHDGGGHGHHHHGGGGGFGGGHHHHGHHHHHFG?1??FCFHH@@@-AF<DGFDFHE=GAG<-D@AFHECG.GFFB:CBFA0FEAEA--9.00:CFFFFFFFF0BFFFFEBBFF:FFFF0FB9DFFEFF.:;DD00/:::FBFFFFFBFFFFFF:F0BBFFFFFFFBBFFFFBFFFBFB
@M05620:37:000000000-D9766:1:1101:12902:8498 1:N:0:36
ACCACACCTTCTACAATGAGCTGCGTGTGGCTCCCGAGGAGCACCCCGTGCTGCTGACCGAGGCCCCCCTGAACCCCAAGGCCAACCGCGAGAAGATGACCCAGGTGAGTGGCCCGCTACCTCTTCTGGTGGCCGCCTCCCTCCTTCCTGGCCTCCCGGAGCTGCGCCCTTTCTCACTGGTTCTCTCTTCTGCCGTTTTCCGTAGGACTCTCTTCTCTGACCTGAGTCTCCTTTGGAACTCTGCAGGTTCT
+
AAAAAAAAFFFFGGG13BF1F1BF0B0A00BFEFFE0AE/BGHHHGGC//EFEHHBGGH//>/EF?EFEGGEGF?EGGFFFEHHHGECCGGGGGFH1GBHHHHFFHHFFFGGG0GGCC@C00D0DDDG00<<G<CGCGC..//:/C09CBF.FB?EEA@GGG.//;-B-9BFFBFFFBFFF/9FBFFFBFFFFB=ABF-/BBFF-9FF9/BBFFFBFFFFB//9B-;/BF/BF//BFFB/B/B/B/-9/;/
@M05620:37:000000000-D9766:1:1101:23891:8506 1:N:0:36
ACCACACCTTCTACAATGAGCTGCGTGTGGCTCCCGAGGAGCACCCCGTGCTGCTGACCGAGGCCCCCCTGAACCCCAAGGCCAACCGCGAGAAGATGACCCAGGTGAGTGGCCCGCTACCTCTTCTGGTGGCCGCCTCCCTCCTTCCTGGCCTCCCGGAGCTGCGCCCTTTCTCACTGGTTCTCTCTTCTGCCGTTTTCCGTAGGACTCTCTTCTCTGACCTGAGTCTCCTTTGGAACTCTGCAGGTTCT
+
BBBBBABBFFFFFGGGFGDGGFHGGGGAFAGFGGGGGGEGEHHHHGGGGGCFGFGHGHHCEE?EGGGGGEEGGHHGGGGHAGHEHGGGG?/B/CFGFG1FHH/??F11?<<FGHHC?@CDHHHHHHHGDGGCGHGGDDAGEBCE:F;BF0C.CFFFG.;9?@GEBBBFB?FFFFFFFF;BFFFFFFFFFFFFFF=9DFFFFDB.9.9BFBFFBFFFFFFFFFFF/;BBFFFFFFFF//BFFFFFEFFAFFF
@M05620:37:000000000-D9766:1:1101:23434:8527 1:N:0:36
CCTGCCACTTCTAAATCGCACATGTGTGCCCTCCCGTTCCCGCTCCATCTCTCATACTCCGTCCCCCCCTTGAAACCAATAACAACAACCACTCCCAGTCTCCTTTCCCTCTATCACTTCCGCTGCCATCAACCCGCCACCTCGGCAGCACTCATCTCCCTCCTAACCAAATGGCTAACCCTTAATCCTCTTCCTCTTTTACTCTCTCCCTCTACCTTATCCTCCTTTTACATTCTTCCGTTTCCAGACCT
+
1>>>>B1BBFBB3BBAEEGGGGD1DBDB3FGHEGGEE00BB0E/FF1DDAGHH1DB11BAEFG?AA/>>EFGFCEG0B/1@1@B1?/>F?//10B?B1B1B1BB1>1<F10F<2B2B11B1</?//<11@11@<//<///0<0..<--.<.<//0=000<//</00/.:.:;00//00;..;//90090;090C00000000000;90/////0;;000000//;-//9//;//99//99//99/;//--/
@M05620:37:000000000-D9766:1:1101:27292:8530 1:N:0:36
ACCACACCTTCTACAATGAGCTGCGGGTGGCTCCCGAGGAGCACCCCGTGCTGCTGACCGAGGCCCCCCTGAACCCCAAGGCCAACCGCGAGAAGATGACCCAGGTTAGTGGCCCGCTACCTCTTCTGGTGGCCGCCTCCCTCCTTCCTGGCCTCCCGGAGCTGCGCCCTTTCTCACTGGTTCTCTCTTCTGCCGTTTTCCGTAGGACTCTCTTCTCTGACCTGAGTCTCCTTTGGAACTCTGCAGGTTCT
+
AA1>AAAABFFFG3GDAGGFGCHGG0AA00F0AAFA/EGGCHHGHGGEA/?FFHB1FHFE/E?GG/EGGG/0B><EGE/?</FGHG//B<C</CFH1DD1?G/GGH1><G<AAFG--AGCHF0D=DG0GHFFGH@@-CAAEGGBBF09B0CAA0;A.;-;@@FFF--99@/9FFFFB/BF/FFBBFBBFFFFEF@FFFEBBA/;BFEFBFE/FFFFFFF/FBFFBFFFF/FB9FFBFFFFFFFFFFFFFFB
@M05620:37:000000000-D9766:1:1101:11571:8535 1:N:0:36
ACCACACCTTCTACAATGAGCTGCGTGTGGCTCCCGAGGAGCACCCCGTGCTGCTGACCGAGGCCCCCCTGAACCCCAAGGCCAACCGCGAGAAGATGACCCAGGTGAGTGGCCCGCTACCTCTTCTGGTGGCCGCCTCCCTCCTTCCTGGCCTCCCGACGCTGCGCCCTTTCTCACTGGTTCTCTCTTCTGCCGTTTTCCGTAGGACTCTCTTCTCTGACCTGAGTCTCCTTTGGAACTCTGCAGGTTCT
+
CCCCCCCCFFFFGGGGGGGGGGHHGEEGDGHHHGGGGGGGDHHHHGGGEEGFHFFFHHHGGGFGGGGGGGGGHHHGGG?F//FFGEE/BDFGFFHEBGHBFGHHG1?1?<1C/C/>-<C?GHGFHEHBG</AFGF--CDEEFEDHGFGEFFEFGGGFF.--;:AAA;DD-BBBBBBF/BFFFFFFFFFBFFFF/@AABFFFFB.A./FFFFFFFF/B///:F///9//9BFFBFBFFFFFFFFFFFFFFF/
@M05620:37:000000000-D9766:1:1101:11572:8552 1:N:0:36
ACCACACCTTCTACAATGAGCTGCGTGTGGCTCCCGAGGAGCACCCCGTGCTGCTGACCGAGGCCCCCCTGAACCCCAAGGCCAACCGCGAGAAGATGACCCAGGTGAGTGGCCCGCTACCTCTTCTGGTGGCCGCCTCCCTCCTTCCTGGCCTCCCGGAGCTGCGCCCTTTCTCACTGGTTCTCTCTTCTGCCGTTTTCCGTAGGACTCTCTTCTCTGACCTGAGTCTCCTTTGGAACTCTGCAGGTTCT
+
BBBBBBBBFFFFGGGGFGBFGFHHGEEB4AGHGFFEEGGGGHHHHGGGGEGGGHHHHHHGGGCGGGGGGGGFHHHGGGGHCCGHHGE/BGBCCGHFDGFBFHHHGHHFHHFFGHHFFGGGHHHHHHHHHHHGHHGGGFDEFHHGFGFGGFGGGBFFFGG9DAFGGFFFFFFFFFFFFFFF/F9FFFFFFFFFFFFFFFFFFFFFFFFFFFFFFFFFFFFFFFFF/FFFFFFFFFFFFFFFFFFFFFFAFFE
@M05620:37:000000000-D9766:1:1101:10629:8558 1:N:0:36
AGTGCCAGCTCTCAATCGCACAGGGGACCCAGGGCCTGGCCCCTCCATCCAGAAAACCTATGACCTCACCCGCTACCTGGAGCACCCACTCCGCAGCTTGGCTGGGACCTATGTGAGTATCCAGCGTAGGAATCTGGGAGTTGGGGAGGAGTGAGGAGTTGGGGAAAGCCAGTCCTAACCGTGGAGGGTTCTGGTAAATGATGGGGTGAGGAGGGGCTCTTTGGCTCCCACCAGTCCCCCTGTCTGGTCTA
+
AA3>AFFFAFFFG4FGGGGCGCHDGEEEFFHH2BEEGGHHHHGHGGHHHHHHHHHGGGHHFAGHHBGHHHHEE>>EHFGGBFGHHH1?EGFFEGCGEHFGGGHGGGHHGHHHHHHHHHHHHHHHHGGDGGDHHHHHHH0FGGHHGG.CG.<CG0DG0CGHHHGGAF.C/;/::C0:G0GA?9;B.;CBEFFFFFCFGFBFFGGGGF?BEFFFFFFAFFFFFFFFFFFFE.FFAFBFFFFF=EBFFFFFFFB
@M05620:37:000000000-D9766:1:1101:8191:8564 1:N:0:36
ACCACACCTTCTACAATGAGCTGCGTGTGGCTCCCGAGGAGCACCCCGTGCTGCTGACCGAGGCCCCCCTGAACCCCAAGGCCAACCGCGAGAAGATGCCCACGGGGAGGGGCCCGCTACCTCTTCTGGTGGCCGCCTCCCTCCTTCCTGGCCTCCCGGAGCTGCGCCCTTTCTCACGGGTTCTCTCTTCTGCCGTTTTCCGTAGGACTCTCTTCTCGGACCTGATTCTCCTTTGTACCTCTGCAGGTTCT
+
CCCCCCCCFFFFGGGGGGGGGGHHGGGGHGHHHGGGGGGGGHHHHGGGGGGGHHHHHHHGGGGGGGGGGGGHHHHGGGGHGHHHHGGGGGGGGGHHHHBHH2/<//<--->-ADA--;:@/00=0:0<00C.;.-A-.CG./F./9;/0;/A.0;E..---;.:99CF=DF009BF0.;-C..9:00:0000;0-;DFEF0.:.;.00//9:BB9:;...;-/:/00:0;BFF0B0;009900009.;000
@M05620:37:000000000-D9766:1:1101:8174:8573 1:N:0:36
ACCACACCTTCTACAATGAGCTGCGTGTGGCTCCCGAGGAGCACCCCGTGCTGCTGACCGAGGCCCCCCTGAACCCCAAGGCCAACCGCGAGAAGATGACCCAGGTGAGTGGCCCGCTACCTCTTCTGGTGGCCGCCTCCCTCCTTCCTGGCCTCCCGGCGCTGCGCCCTTTCTCACTGGTTCTCTCTTCTGCCGTTTTCCGTAGGACTCTCTTCTCTGACCTGCGTCTCCTTTGGAACTCTGCAGGTTCT
+
AAAAAAAAFFFFGGGGGGG1F1FGEFCBFEGGABFEFGGCGGHHHGEEFEGEHGHHHHHE@FGGGCGGGGGGHHHGGGGHGFHHHGGGGG<CGGHGHHHGHHEAFHH1?FGGGHHGGGGGHHHGHHFHHHHGHHGGGGCHGHHGHGGGGGGGGGGGGB@9;A@@F@@F@@EFFFFFFFFFFFFFFFFFFFFFFF?BFFFFFFFFBFFFFFFFFF;BFFFFFFFF?9B@FFFFFFFFFFFFFFFFFFFFFFF
@M05620:37:000000000-D9766:1:1101:18647:8581 1:N:0:36
ACCACACCTTCTACAATGAGCTGCGTGTGGCTCCCGAGGAGCACCCCGTGCTGCTGACCGAGGCCCCCCTGAACCCCAAGGCCAACCGCGAGAAGATGACCCAGGTGAGTGGCCCGCTACCTCTTCTGGTGGCCGCCTCCCTCCTTCCTGGCCTCCCGGAGCTGCGCCCTTTCTCACTGGTTCTCTCTTCTGCCATTTTCCGTAGGACTCTCTTCTCTGACCTGAGTCTCCTTTGGAACTCTGCAGGTTCT
+
CCCCCCCCFFFFGGGGGGGGGGHHGGGFHGHHHGGGGGGGGHHHHGGGGGGGHHGHHHHGGGGGGGGGGGGHHHHGGGGHGHHHHGGGGGGGGGHHHHHHHHHHGHHFHHHGGHHGGGGGHHHHHHHHHHGGHHGGGGGHGHHGHGGGGGGGGGGGGGA?DGGGGGFFFFFFFFFFFFFFFFFFFFFFFFFFFFBFFFFFFFFFFFEFFFFFFFFFFFFFFFFF/FFFFFFFFFFFFFFFFFFFFFFFFFF
@M05620:37:000000000-D9766:1:1101:14089:8604 1:N:0:36
ACCACACCTTCTACAATGAGCTGCGCAATGAGCTGCGTGAGGCTCCCGCGGTGCACCCCGTGCCGCCCACCGAGCCCCCGCTGAACCCCGAGGCCACCCGCGAGCCGATGACCCCGGTTCGTGGCCCGCTACCTCTTCTGGTGGCCGCCTCCCTCCTTCCTGGCCTCCCGGCGCTGCGCCCTTTCTCTCTGGTTCTCTCTTCTGCCGTTTTCCGTCGGACTCTCTTCTCTGACCTGAGTCTCCTTTGGCAC
+
AAAAAAAAFFFFGGGGFGGGBB11000A0ADAGDF1EBF/B0E/GGGGAAE/AEF@FEGGAFC//>//?>A/E//>F>E////CGHH/C/>C?C<GC0?/@-<>---<AFFFHHG?@C..-;.9?FA@@A?AGGFFGGFBFB/BEF-@@B?EEFFFFFFBF/9AFFFFFF@--@9-A;@B@@/FFFF/BFBF/:9/9/F9BBF//B-;BBEFFBB-9-9;-BB//FF/////99B-9BFBFBFEBFB///9
@M05620:37:000000000-D9766:1:1101:26147:8624 1:N:0:36
ACCACACCTTCTACAATGAGCTGCGTGTGGCTCCCGAGGAGCACCCCGTGCTGCTGACCGAGGCCCCCCTGAACCCCAAGGCCAACCGCGAGAAGATGAGCCAGCCGAGAGCCCCGCTGCCTCTTCTGGCGGCCGCCTCCCTCCTTCCTGACCTCCCGGCGCTGCGACCTTTCTCACTGGTTCTCTCTTCTGCCGTTTTCCGTAGGACTCTCTTCACTGACCTGTGTCTCCTTTGGAACTCTGCAGGTTCT
+
BBBABBBBFFFFGFGGGGGFGGHHGGGAAAGECFGEGGFGDHHHHECGEEGGFECGHHHGG00EFGCGGGEHBHEGGGGHCGHHEGGECD/<<C<CFFB2<220/?>/>--.0F.ACG-.G00/=0<000-:-B---.;AA/;EGEGGFF/9BFFFFAA-@;>;.--;@DFFFF///9/B/B//FFFFFFFFB99;.B./FD/.../;BF/BBFB/;BF/BFFB/;B//;/9BFFEBFFFFFFBB/..;/;
@M05620:37:000000000-D9766:1:1101:11273:8625 1:N:0:36
AGTGCCAGCTCTCAATCGCACAGGGGACCCAGGGCCTGGCCCCTCCATCCAGAAAACCTATGACCTCACCCGCTACCTGGAGCACCAACTCCGCAGCTTGGCTGGGACCTATGTGAGTATCCAGTGTAGGAATCTGGGAGTTGGGGAGGAGTGAGGAGTTGGGGAAAGACAGTCCTAACCGTGGAGGGTTCTGGTAAATGATGGGGTGAGGAGGGGCTCTTTGGCTCCCACCAGTCCCCCTGTCTGGTCTA
+
BBAABFFFBFFFGGGGGFFGGCHAFGEGGGHHGGGGAFHFHHGHGGHHHGHHEFHGGGHHHGFHHHHHHHHFECEGHHHHHHGHHHCGF3GGGECGGFGHGHHGGGGHGHHHHHHHHGHGHHHFBFFGHHHHHFHHHHGGFHHHGGGGGGGHHHHHHFGHGHGGGGHGHFHHGHHHHHFHGDGFGGGG;FFGGG;FGGFFGFGGGGGFEFFFFFFFFFFFFFFFFFFFFFFFFFFFFFFFFFFFFFFBFBB
@M05620:37:000000000-D9766:1:1101:20919:8629 1:N:0:36
AGTGCCAGCTCTCAATCGCACAGGGGACCCAGGGCCTGGCCCCTCCATCCAGAAAACCTATGACCTCACCCGCTACCTGGAGCACCAACTCCGCAGCTTGGCTGGGACCTATGTGAGTATCCAGCGTAGGAATCTGGGAGTTGGGGAGGAGTGAGGAGTTGGGGAAAGACAGTCCTAACCGTGGAGGGTTCTGGTAAATGATGGGGTGAGGAGGGGCTCTTTGGCTCCCACCAGTCCCCCTGTCTGGTCTA
+
A3>AAFFFAFFFFGGGGFECE?FCCEFC?EGGGEEE2AFF2GGFGGHHHGHF3FBGHGGEHHDHHHHHHFHGGGE@HHHGHHHGGFGHGFDGGF@/EBGHGGHGADHHG0GHF2GFDBGHFHHHGC<C//@GGBDGHH0F<<GB?CGGGGGGE=<C<A<<GGCCCEC.GHH:C0CFHHHH@GGGAEG@CFG0CF;9FFGGGGGGGGD?FAFFFD?B-9EFFFBBF9/.;.9;E.FFBBE.;EFFFB/FFFF
@M05620:37:000000000-D9766:1:1101:11262:8639 1:N:0:36
AGTGCCAGCTCTCAATCGCACAGGGGACCCAGGGCCTGGCCCCTCCATCCAGAAAACCTATGACCTCACCCGCTACCTGGAGCACCAACTCCGCAGCTTGGCTGGGACCTATGTGAGTATCCAGTGTAGGAATCTGGGAGTTGGGGAGGAGTGAGGAGTTGGGGAAAGACAGTCCTAACCGTGGAGGGTTCTGGTAAATGATGGGGTGAGGAGGGGCTCTTTGGCTCCCACCAGTCCCCCTGTCTGGTCTA
+
>A11>DDFAFFFGAGGGGGGGGHHGAEEGGGHAAEEGFHHHHGHGGFHHHFHFFHGHFHGHHHHHGHHHHHGG>>EHHHHBGHHHH0?EHHHFGEGGHGHGHHGGGHHGHFHHHHHHHHHHH2GGHHEHHEGHHHHHGAFGHHHCC/>C.>GH1>G1EHHHHGG.<CG/CFHHHHHFFHFCGHGBEBGGGGGGGGFGGGGGGGGGGG?EFFFFF@@@@FFFFFFFFFFFFFFFFFFFFFF@FFFFFFFFFF
@M05620:37:000000000-D9766:1:1101:17077:8642 1:N:0:36
AGGGCCAGCTCTCCAGAGCACAGGGGACCAAGGGCATGGCCCCTCCATCCAGAAAACCTATGACCTCACCCGCTACCTGGAGCACCCACTCCGCAGCTTGGCTGGGACCTATGTGAGTATCCAGCGTAGGAATCTGGGCGTTGGGGCGGCGTGCGGAGTTGGGGAAAGACAGTCCTAACCGTGGCGGGTTCTGGTAAATGATGGGGTGAGGAGGGGCTCTTTGGCTCCCACCAGTCCCCCTGTCTGGTCTA
+
>>>1>>1>ACC3AAB1AAB1AFAB00BA0BFGAB0AF0FB0BEFEG0G10BAA010B/0B1B2FFDBBGGH/>>/>FH1B0BFC0>//?0BB>>@E/0BB?<GCFF0EAF1FHHHGHHFHFGGHHGCCCCDDGHD110//>ACH-C.---;--.9A--;FG/9@---;/;/;BFBFB9FF@AE@-;;@@FFFFFFFFFFFFFFFFFB@FF?/A-@?--AFFF/9BFFFFBFF-FFFFFFB-;BFBFB/:B/
@M05620:37:000000000-D9766:1:1101:17096:8645 1:N:0:36
AGTGCCAGCTCTCAATCGCACAGGGGACCCAGGGCCTGGCCCCTCCATCCAGAAAACCTATGACCTCACCCGCTACCTGGAGCACCAACTCCGCAGCTTGGCTGGGACCTATGTGAGTATCCAGCGTAGGAATCTGGGAGTTGGGGAGGAGTGAGGAGTTGGGGAAAGACAGTCCTAACCGTGGAGGGTTCTGGTAAATGATGGGGTGAGGAGGGGCTCTTTGGCTCCCACCAGTCCCCCTGTCTGGTCTA
+
ABAAAFDFBFFFGGGFFGGGGGHAGGGGGEHHFGGGAFHHAHGHGGFHHGHGEBGFHGHHHHEHHGHHHHHEG@EEHFHHFCGHHHHFGHHHGGGGGHHHGHHGGGHHGHHHHHHHHHHHHHHHHGGGGGHGHHHHHHHGGGGHG@FCCGEGHFHHHGHHHHGGGGHHHFFGHGHHHGHHGGFGGFGGEFGGGGFGFGGFGGFGGGFBFFFFFFBBBBFFFFFFFFFEFFFFFFFFFFFFBFFFFFFFFF/
@M05620:37:000000000-D9766:1:1101:23504:8697 1:N:0:36
ACCACACCTTCTACAATGAGCTGCGTGTGGCTCCCGAGGAGCACCCCGTGCTGCTGACCGAGGCCCCCCTGAACCCCAAGGCCAACCGCGAGAAGATGACCCAGGTGAGTGGCCCGCTACCTCTTCTGGTGGCCGCCTCCCTCCTTCCTGGCCTCCCGGAGCTGCGCCCTTTCTCACTGGTTCTCTCTTCTGCCGTTTTCCGTAGGACTCTCTTCTCTGACCTGAGTCTCCTTTGGAACTCTGCAGGTTCT
+
ABAABBBBFFFFGGGGFGGFGFHBEAEEDDHHFFGGGGGGGHHHHGGGEGGGHHHHHHGGGGGGGDGGGGEFHGHGGGGHEEHHHGGEGCCB?DGHHHFHHH/FFHHHHHHGGHFCFGGGHHHHHHHHHHFGHHGGGGGHGHHGHGGGGGGGGGGGGGGGGGGGGGFFFFFFFFFFFFFFFFFFFFFFFFFFFFFDDFFFFFF.DDFFFFFFFFFFFFFFFFFFFFFFFFFFFFFEFFFFFFFFFFFFFFF
@M05620:37:000000000-D9766:1:1101:18247:8707 1:N:0:36
ACCACACCTTCTACAATGAGCTGCGTGTGGCTCCCGAGGAGCACCCCGTGCTGCTGACCGAGGCCCCCCTGAACCCCAAGGCCAACCGCTACCTCTTCTGGTGGCCGCCTCCCTCCTTCCTGGCCTCCCGGAGCTGCGCCCTTTCTCACTGGTTCTCTCTTCTGCCGTTTTCCGTAGGACTCTCTTCTCTGACCTGAGTCTCCTTTGGAACTCTGCAGGTTCTAGATCGGAAGAGCACACGTCTGAACTCC
+
>A1AA11>FFFFGFGB3BFFDGBGAE0FA0BFAFG?0AF/AF/FGGEGFCEA11BFGHHG@E/>BAEEEGG01FEEGGCH/GGGAFF@CCCGFGGHGGHHFHBC?G@CCGGHGCFFFGHFHDCGGDFHGE-<<CHCGCCCGGHFHHHGGFFGGBFFGGGGGFFFGGA.99CF0EFFFABBBFFFFBFFF/BBBFFFBFFFFFFFFFBBFBFFFFFFFF?FFFFFBFFFE-AEFFFFFFFF?AEF-9/FFF/
@M05620:37:000000000-D9766:1:1101:12188:8712 1:N:0:36
ACCACACCTTCTACAATGAGCTGCGTGTGGCTCCCGAGGAGCACCCCGTGCTGCTGACCGAGGCCCCCCTGAACCCCAAGGCCAACCGCGAGAAGATGACCCAGGTGAGTGGCCCGCTACCTCTTCTGGTGGCCGCCTCCCTCCTTCCTGGCCTCCCGGAGCTGCGCCCTTTCTCACTGGTTCTCTCTTCTGCCGTTTTCCGTAGGACTCTCTTCTCTGACCTGAGTCTCCTTTGGAACTCTGCAGGTTCT
+
CCCCCCCCFFFFGGGGGGGGGGHHGFGEHGHHHGGGGGGGGHHHHGGGEGGGHHHHHHHGGGGGGGGGGGGHHHHGGGGHEHHHHGGGGGGGG/GHF2?GHGG//1?FHGHGGHHGGGGCHHHGHHHHBGFDGHGGGGGHGHHGCGGGGFGGGGGGGDC--;CFGGFFFFFFFFFFFFFFFFFFFFFFBFF0BFCDDFFFFFFEA?FFFFFFFFFFFFFFF/0:/BBFFFFFFFFFBFFFFFFFFFAFBFF
@M05620:37:000000000-D9766:1:1101:13972:8718 1:N:0:36
AGTGCCAGCTCTCAATCGCACAGGGGACCCAGGGCCTGGCCCCTCCATCCAGAAAACCTATGACCTCACCCGCTACCTGGAGCACCAACTCCGCAGCTTGGCTGGGACCTATGTGAGTATCCAGCGTAGGAATCTGGGAGTTGGGGAGGAGTGAGGAGTTGGGGAAAGACAGTCCTAACCGTGGAGGGTTCTGGTAAATGATGGGGTGAGGAGGGGCTCTTTGGCTCCCACCAGTCCCCCTGTCTGGTCTA
+
ABBABFFFBFFFGFGGGFGAFEGHGEGGGGHHGDGFGGHHHHGHGGHHHHGHHHHHHGHGHHHHHHHHHHHFGGGGHHHGHHHHHHGHGHHHGG?EGHHHGHHFGGHHGHFHHHGHHHHHHGHHHGGGGGHHHHHHHHHGFHHHGGGGGGGHHHHHHGHHHHGFGGHGHHHHHHHHGHHHGGEGGGGGCFGGGGCBFGFGGGGGGGFFFFFFFFFFFFFFFFFFFFFFFFFFFFFFFFFFA?FFFFFBFFF
@M05620:37:000000000-D9766:1:1101:22423:8744 1:N:0:36
ACCACACCTTCTACAATGAGCTGCGTGTGGCTCCCGAGGAGCACCCCGTGCTGCTGACCGAGGCCCCCCTGAACCCCAAGGCCAACCGCGAGAAGATGACCCAGGTGAGGGGCCCGCTACCTCTTCTGGTGGCCGCCTCCCTCCTTCCTGGCCTCCCGGAGCTGCGCCCTTTCTCACTGGTTCTCTCTTCTGCCGTTTTCCGTAGGACCTTCTTCTCTGACCTGAGTCTCCTTTGGAACTCTGCAGGTTCT
+
BBBBBBBBFFFFGGGGGGGGGFHHGGFEFEHHHGGGGGGGGHHHHGGGGGGGHHHHHHHGGGGGGGGGGGGHHHHGGGGHGHHHHGGGGGGGGGHHGHDGHH/C/<<100?>DDG--<-<<000==<=00:..:-;-.:CE/;CFFFB009AC0.;ED99-9;//-9A=@F///:/;//.BF/////;B///9B-9AFFFF.99ADFB..//;B/////9;B9./.99/BBBFFBFBFF//9/;BFEFF9;
@M05620:37:000000000-D9766:1:1101:19304:8753 1:N:0:36
ACCACACCTTCTACAATGAGCTGCGTGTGGCTCCCGAGGAGCACCCCGTGCTGCTGACCGAGGCCCCCCTGAACCCCAAGGCCAACCGCGAGAAGATGACCCAGGTGAGTGGCCCGCTACCTCTTCTGGTGGCCGCCTCCCTCCTTCCTGGCCTCCCGGAGCTGCGCCCTTTCTCACTGGTTCTCTCTTCTGCCGTTTTCCGTAGGACTCTCTTCTCTGACCTGAGTCTCCTTTGGAACTCTGCAGGTTCT
+
ABABCCCCFFFFGGGGGGGGGGHHGGGGHGGHHGGGGGGGGHDHHGGGGGGF5GFHHHHGGG?EGGGGGGGFHHHGGGEHGHHHHGGGGGGGGGGHHHHHHHHGFGFGHF1FFHHGGGGGHHHHGHHFHHHDGFGGGGGHGHHGHGGGGGGGGGGGGGGGFGFGGGFFFFFFFFFFFFFFFFFFFFFFFFFFFFFDFFFFFFFFDDFFFFFFFFFFFFFFFFFFFFFFFFFFFFFEFFFFFFFFFFFFFFF
@M05620:37:000000000-D9766:1:1101:4713:8767 1:N:0:36
GAGGCTGCTTTGGAAGAAACTGAGAAACCAGGGACACAAGATCGGAAGAGCACACCTCTGTACTCTAGTCACCGATCATTATCTCGTATTCCGTCTTCTGCTTTAAAAAAAAAAAAGATCCTTGGGGGTTCGGCGTTGTGCCCCGCCCGGCTGACCCGGGGGGTGGTCTGGTCTACGTTGGGGCGTGGGGGGGCTTTTGGGTCATAACCCGCCCTTCTCACTGTTTTCTCTCGTGACCTTCGCGCGGGCGA
+
A3AABAFAFFFFGFGGGGGGGBE4DF4BFFFFGAFGFHGFFEGHFDAF22BAB2F1BBGG5DDFD55DDGG5BE>>>?F5DGGHBB?EC3BGHFG11BBG4B3BBE34GEE?</////@22>222///<-0--><-<-<.0:;C--;---;--.99/---9-9---9;/;//B///.;;.9-9.9-99-----@-./:F-.;../////;9--99B.BBB////;/.//9B/9A9/A/;/B.9---99-;9
@M05620:37:000000000-D9766:1:1101:9208:8775 1:N:0:36
AGTGCCAGCTCTCAATCGCACAGGGGACCCAGGGCCTGGCCCCTCCATCCAGAAAACCTATGACCTCACCCGCTACCTGGAGCACCAACTCCGCAGCTTGGCTGGGACCTATGTGAGTATCCAGCGTAGGAATCTGGGAGTTGGGGAGGAGTGAGGAGTTGGGGAAAGACAGTCCTAACCGTGGAGGGTTCTGGTAAATGATGGGGTGAGGAGGGGCTCTTTGGCTCCCACCAGTCCCCCTGTCTGGTCTA
+
AA>>AFFFCFFFGEGGGGGGGGHHGGGGGGHHFGGGGGHHHHGHGGHGHHHHHHFHHGHHHHHHHHHHHHHGG>EGHGHHHHHHHHGGGHHGEGGGGHGHGHHGGGHHGHHHHHHHHHHHHHHHHGGGGGEHHHHHHHGGGHFHGGGGGFEGHGHHBGHHHHGGCFHHHHHHHHHHHHHHGGGGBEGGEGGGGGGGGGGGGGGGGGFFFFFFFFFFFFFFFFFFFFFFFFFFFFFFFFFFFFFFFFFBFFB
@M05620:37:000000000-D9766:1:1101:20861:8783 1:N:0:36
ACCACACCTTCTACAATGAGCTGCGTGTGGCTCCCGAGGAGCACCCCGTGCTGCTGACCGAGGCCCCCCTGAACCCCAAGGCCAACCGCGAGAAGATGACCCAGGTGAGTGGCCCGCTACCTCTTCTGGTGGCCGCCTCCCTCCTTCCTGGCCTCCCGGAGCTGCGCCCTTTCTCACTGGTTCTCTCTTCTGCCGTTTTCCGTAGGACTCTCTTCTCTGACCTGAGTCTCCTTTGGAACTCTGCAGGTTCT
+
BBBCABCCFFCFGGGGGGGGGGHHGEGB4EGBFFGFFGEGDGDGHGGGDGFGGHHHHGHGGGFFGGGGGGGHFHHGGGGHGHHHHGGGFGGGGGHGHHHHHHHHGHH1GGHGGHHGGGGGHHHHHHHHHHHGHHGGGGGHGHHGHGGGGGGGGGGGGGG-?CGGGGFFFFFFFFFFFFFFFFFFFFFFFFFFFFFFFFFFFFFFFFFFFFFFFFFFFFFBFFFFFFFFFFFFFFFFFFFFFFFFFFFFFFF
@M05620:37:000000000-D9766:1:1101:12472:8791 1:N:0:36
ACCACACCTTCTACAATGAGCTGCGTGTGGCTCCCGAGGAGCACCCCGTGCTGCTGACCGAGGCCCCCCTGAACCCCAAGGCCAACCGCGAGAAGATGACCCAGGTGAGTGGCCCGCTACCTCTTCTGGTGGCCGCCTCCCTCCTTCCTGGCCTCCCGGAGCTGCGCCCTTTCTCACTGGTTCTCTCTTCTGCCGTTTTCCGTAGGACTCTCTTCTCTGACCTGAGTCTCCTTTGGAACTCTGCAGGTTCT
+
AA?ABB>AFFFFFGGDAGGGFGFGEEGGHCHHHGGAEEECGHHHHGGGEDGCHGHHHHHGGGGGGGGGGGGHHHGGGGGGGHHHGGGGGGGGGGHHHHGHHH/?FHFHHHEGGHHGGGGGHHHHHHHHHHGFHHGGGGGHGHHGGGGGGGGGGGGGGGGBGGGGGGBFBBFFFFFFFFFFFFFFFFFFFFFFFFBFFFFFFFFFDFFFFFFFFFFFFFFFFFFFFFFFFFFFFFFFFFFFFFFFFFFFFFF
@M05620:37:000000000-D9766:1:1101:5728:8815 1:N:0:36
ACCACACCTTCTACAATGAGCTGCGTGTGGCTCCCGAGGAGCACCCCGTGCTGCTGACCGAGGCCCCCCTGAACCCCAAGGCCAACCGCGAGAAGATGACCCCGGGTGTGGGCCCCCTACCCTTTCTTGGTGCCCCCCCCCCCCTTCCTTGCCCCCCGGGCCTCGCCCCTTTTCTACTTGTTTCTCTTTTTCCCGGTTTCCGGCGGGCCTCTTTCCTTTGCCTTGGGCCCCTTTTGGACCCTTGCGGGTTT
+
CCCCCCCCFFFFGGGGGGGGGGHHGFGEHFHHHGGGGGGGGHHHHGGGGFGGHHHHHHHGGGGGGGGGGGGHHHHGGGGHGHHHHGGGGGGGGGHHHHDGHC/<AC?-->...F@---.<<<0<<000;00:0;::@-:A-9:9-.9:00099::@D9:---...-;;@AF00000000;00:0000:000/09.-;A.:B.--:--9-9.090000000;:0000...;-9FF9:-:0/.9//09---..
@M05620:37:000000000-D9766:1:1101:19703:8821 1:N:0:36
ACCACACCTTCTACAATGAGCTGCGTGTGGCTCCCGAGGAGCACCCCGTGCTGCTGACCGAGGCCCCCCTGAACCCCAAGGCCAACCGCGAGAAGATGACCCAGGTGAGTGGCCCGCTACCTCTTCTGGTGGCCGCCTCCCTCCTTCCTGGCCTCCCGGAGCTGCGCCCTTTCTCACTGGTTCTCTCTTCTGCCGTTTTCCGTAGGACTCTCTTCTCTGACCTGCGTCTCCTTTGGAACTCTGCAGGTTCT
+
BAABBBBACCCDFGGFGGGFGGHHGG?2FEGFGFEDF?E?EHHHHGGAAEGGHHFHHHGEECGGGGGGGGFBCGHGGEEHEGHHHGGGGG/B<AGHHFHHHHHGEHH1?FGEFHHGGGFGHHHHHGHHFHH?GHCGGGGHGHHGHFGGGFGGGGGGGDG--AFFFGFFFFFFFFF/FF/BFFFFFFFFFFFFFFDFFFFFFFFFFFFFFFFFFFFFFFF/BFF..=DDFFFFFFEBBBFFFFFF//AFFFF
@M05620:37:000000000-D9766:1:1101:5709:8821 1:N:0:36
ACCACACCTTCTACAATGAGCTGCGTGTGGCTCCCGAGGAGCACCCCGTGCTGCTGACCGAGGCCCCCCTGAACCCCAAGGCCAACCGCGAGAAGATGACCCAGGTGCGTGGCCCGCTACCTCTTGCGGTGGCCGCCTCCCTCCCTCCCGGCCTCCCCGTGGCGCGCCCTTTCTCAATGGTTCTCTCCTCTGCCGTTTTCCGTAGGACTCTCTTCTCTGACCCGCGTCTCCTTTGGAACTCTGCAGGTTCT
+
AAAAAAAACFFFGGGFFG1AFAGFGAE0AA00BAFE0EAEEHHCHGGGAAAAEFEGHHBA>E@GGGGGG@/>EGCEGCEHG<GHHGEEGG<><CFB>GB<1GE/??F?/?//>0F@--<-C000=00-<.-:.C:--.99EFF..999.9A??.99.-;----;------999BF///:B9FF/////:99BBB-99;EF/-;;-A//9//B////9/;//B-9;-;---B/BFFFBFFBB/BBB/AA99;
@M05620:37:000000000-D9766:1:1101:6649:8830 1:N:0:36
ACCACACATTCTACAATGCGCTGCGTGTGGCTCCCGAGGAGCACCCCGTGCTGCTGACCGAGGCCCCCCTGAACCCCAAGGCCAACCGCGAGAAGATGACCCAGGTGCGTGGCCCGCTACCTCTTCTGGTGGCCGCCTCCCTCCTTCCTGGCCTCCCGGGGCTGCGCCCTTTCTCACTGGTTCTCTCTTCTGCCGTTTTCCGTAGGACTCTCTTCTCTGACCTGCGTCTCCTTTGGAACTCTGCAGGTTCT
+
AABB>AA>@BBFGFFGGG4AFGGGGGG22BFBF2AB2AEEDGAFGEFAEEEFFHGHHHH>>?EEFGGGGGEHBGHGGGGHGHFGHGGGCD/>CGHBFGGHHHFEFHH1>FEGGH<>DG-AHHHHHDGFHHHGHHGGGGGGGFGGGGGGGGFFGGGGGEG-9:;DEFFFFFFFFFFFFFFFFFFFFFFFFFFFFFFDFFFFFFF?D?BFFFFFFF9;BFFFFFFFADFFFFFFFFFFFFFFFFFFFFFFFFF
@M05620:37:000000000-D9766:1:1101:22231:8836 1:N:0:36
ACCACACCTTCTACAATGAGCTGCGTGTGGCTCCCGAGGAGCACCCCGTGCTGCTGACCGAGGCCCCCCTGAACCCCAAGGCCAACCGCGAGAAGATGACCCAGGTGAGTGGCCCGCTACCTCTTCTGGTGGCCGCCTCCCTCCTTCCTGGCCTCCCGGAGCTGCGCCCTTTCTCACTGGTTCTCTCTTCTGCCGTTTTCCGTAGGACTCTCTTCTCTGACCTGAGTCTCCTTTGGAACTCTGCAGGTTCT
+
ABAABAABFFCDFGGBBGGGFGHFEEGFH2GGHGG?FEG2EHHHHGEGA1EFHEGHHGHGGGGGFGCGGGGHHHEGGGGHGHHEEGGGGCDGGGHHGFGHHHHHAGHHHHHGGHHGGGGGHHHHHHGGDGHCHHGGGDEHGGHGFFFGGFFGGGGGGDBBG?FGGBBFBBFFFFFFFFFFBFFFFFFFFFFFFFBFFFFFFFFFFFFFFFFFFFFFFFFFFFFF/FFFFFFFFFFFFFFFFFFFFFFFFFF
@M05620:37:000000000-D9766:1:1101:19699:8838 1:N:0:36
ACCACACCTTCTACAATGAGCTGCGTGTGGCTCCCGAGGAGCACCCCGTGCTGCTGACCGAGGCCCCCCTGAACCCCAAGGCCAACCGCGAGAAGATGACCCAGGTGAGTGGCCCGCTACCTCTTCTGGTGGCCGCCTCCCTCCTTCCTGGCCTCCCGGAGCTGCGCCCTTTCTCACTGGTTCTCTCTTCTGCCGTTTTCCGTAGGACTCTCTTCTCTGACCTGAGTCTCCTTTGGAACTCTGCAGGTTCT
+
AAAABAABFFFFFGGF5GFGDGFBEEEEHFHHHGGGGGGGGFHHHGGGEEGGHBFFGGHGGGGGGGGEEGGHHHHCEGGHGHHHGGFGGCGGGGHHHHHHHGHHC?GFHHHEFHECGGGGHGHHGHHHHHHGHGGG?CGHGFHDCFGGFFGGGGFGGGGGGGGGGGBFBBFFFFFFFFFF/FFFFFFFFFFFFFBFFFFFFFFFFFFFFFFFFFFFFFFFFFFFFFFFFFFFFFFFFFFFFFFFFFFFFFF
@M05620:37:000000000-D9766:1:1101:19460:8844 1:N:0:36
AGTGCCAGCTCTCAATCGCACAGGGGACCCAGGGCCTGGCCCCTCCATCCAGAAAACCTATGACCTCACCCGCTACCTGGAGCACCAACTCCGCAGCTTGGCTGGGACCTATGTGAGTATCCAGCGTAGGAATCTGGGAGTTGGGGAGGAGTGAGGAGTTGGGGAAAGACAGTCCTAACCGTGGAGGGTTCTGGTAAATGATGGGGTGAGGAGGGGCTCTTTGGCTCCCACCAGTCCCCCTGTCTGGTCTA
+
AAAABFFFBFFFGGGGGFFGGGHHGGGGGGHHGGGGGGHHFHGHGGHGHHHHHHGHHGHHHHHHHHGHHHHGGEFGHHHHHHHFFHHHGHHHGGGGGHHHGHHGGGGHGHHHHHHHHHHHHHHHGGEGGGHHHHHHHHHGGHHHGGGGGGGHHHHHHGHHHHGGGGHGHHHHHHHHHHHHGGFGGGGGCFGGGGFFGGGGGFGFGGFFFFFFFFFFFFFFFFFFFFFFFFFFFFFFFFFFFFFFFFFFFFF
@M05620:37:000000000-D9766:1:1101:15615:8849 1:N:0:36
AGTGCCAGCTCTCAATCGCACAGGGGACCCAGGGCCTGGCCCCTCCATCCAGAAAACCTATGACCTCACCCGCTACCTGGAGCACCAACTCCGCAGCTTGGCTGGGACCTATGTGAGTATCCAGCGTAGGAATCTGGGAGTTGGGGAGGAGTGAGGAGTTGGGGAAAGACAGTCCTAACCGTGGAGGGTTCTGGTAAATGATGGGGTGAGGAGGGGCTCTTTGGCTCCCACCAGTCCCCCTGTCTGGTCTA
+
ABAAAFFFCFFFGGGGGGGGGGHGGGGGGGHHFFFGGGHHHHGHGGHHHHHHHHHHHGHHHHHHHHHHHHHGGEGGHHHHGHHHHHFGFHHHGGGGGHHHGHHGGGHHGHHHHHHHHHHHHHHHHGGGGGGHHHHHHHHFGHHGGGGGGGEGHGHHFGHHHHGGGGHHHHHHHHHHHHHHGGGGDGGGGGGGGGGGGGGGGGGGGGFFFFFFFFFFFFFFFFFFFFFFFFFFFFFFFFFFFFFFFFFFFF/
@M05620:37:000000000-D9766:1:1101:19699:8857 1:N:0:36
GAGGCTGCTTTGGCAGAAACTCATAGATTACTCCAACTGATTCCCCGGGGCTTTGAAACGGTTTTCAGTTGATCCGGAAAGTCAGATACAACTGCCTCGCCTATCCGAGTTAACAGCTACCACTACTGGTGTCCGCAACCCACAATCCAGGCACAACAGAGATGCGCACTTTATCACTTAATCTCACTTATGCCGTTTTACGTCGGACTCTCTTCTCTGAACTGAAACTCATTTGGTACTCTGCAAGATCT
+
>111>>B1@@B@F1AA1ABBF1FFFB1DD1AFD111B0B1DA2AFGAAA/A/BBA2D1BB/AA//2DB2D122DDB/B//01@2B1211@@B101B11////?1B0/?//?2B1BBB11101B10B111<B/1>/>>/>0//??/110110.>0>0<.>>00000A.A@-/<0000;;00000;;0<00:;00:;..;.CF./.-----:0900;009/9////9//9/9//////-/9;/;//;//-/;/
@M05620:37:000000000-D9766:1:1101:15443:8857 1:N:0:36
ACCACACCTTCTACAATGAGCTGCGTGTGGCTCCCGAGGAGCACCCCGTGCTGCTGACCGAGGCCCCCCTGAACCCCAAGGCCAACCGCGAGAAGATGACCCAGGTGAGTGGCCCGCTACCTCTTCTGGTGGCCGCCTCCCTCCTTCCTGGCCTCCCGGAGCTGCGCCCTTTCTCACTGGTTCTCTCTTCTGCCGTTTTCCGTAGGACTCTCTTCTCTGACCTGAGTCTCCTTTGGAACTCTGCAGGTTCT
+
BBAABABBFFFFGGGGGGGGGGHHGGGGGGGHHGGGCGGEGHEHHGGGEGGGHHHHHHHGEGCGGGGGGGGFFGHGGGGHGHHHGGGGGGGGGGHBFHGHGH/?FGGHHGGGGGHGGGGGHHHHHHHFGGE?GHGGGGGGGHHGFGGGGEGGGFGGGGGGGGFGGGFFFDFFFFFFFFFFFFFFFFFFFFFFFFFDFFFFFFF.DFFFFFFFFFFFFFFFBFFFFFFFFFFFFFFBFFFFFFFFFFFFFFF
@M05620:37:000000000-D9766:1:1101:25003:8857 1:N:0:36
ACCACACCTTCTACAATGAGCTGCGTGTGGCTCCCGAGGAGCACCCCGTGCTGCTGACCGAGGCCCCCCTGAACCCCAAGGCCAACCGCGAGAAGATGACCCAGGTGATTTGCCCGCTACCTCTTCTGGTGGCCGCCTCCCCCCTTCCTGGCCTCCCTGAGCTGCGCCCTTTCTCACTTGTTCTCTCTTCTGCCGGTTTTCGTATCACTCTCTTCTCTTACCTGACTCTCCTTTGACACTCTTCAGGTTCT
+
BBBBBBBBFFFFGGGGFGGFGFHHGEGEFEHHGGGDGGGGGHHHHGGGFEGGHHGHHHHGGGGGGFGGGGGHHHHGGGGHAFHHHGGFGGGGGGHHHHHF22???G<11@<11FG/A->->GF11=1=0D/<C<-ADGG....--;/:90;CFGGGG/;///;//;9CBF/9B/BFB/99//;9BF/BFB//;/@-;D..;-;.9./;:B9/BFBFF//B///://;BF9FF/;B/////;//;://B;B/
@M05620:37:000000000-D9766:1:1101:15424:8862 1:N:0:36
ACCACACCTTCTACAATGAGCTGCGTGTGGCTCCCGAGGAGCACCCCGTGCTGCTGACCGAGGCCCCCCTGAACCCCAAGGCCAACCGCGAGAAGATGACCCAGGTGAGTGGCCCGCTACCTCTTCTGGTGGCCGCCTCCCTCCTTCCTGGCCTCCCGGAGCTGCGCCCTTTCTCACTGGTTCTCTCTTCTGCCGTTTTCCGTAGGACTCTCTTCTCTGACCTGAGTCTCCTTTGGAACTCTGCAGGTTCT
+
CCCCCCCCFFFFGFGGGGGGGGHHGGFEEGHHHGGGGGGGGHHHHGGGGGGGFHGHHGHEGFFGGGGGGGGHGHHGGGGHGHHHHGGGGGGGGGHHFHHHHHEHGHHHGHHGGHHGGGGGHHHHHHHHHHHGHHGGGGGHGHHGHGGGGGGGGGGGGGG??AFFGAFFFFFFFFFFFFFE0FFFFFFFFFFFFFFFFFFFFFFFFFFFFFFFFFFFFFFFFFFF/BFFFFFFFFFEFFFFFFFFFFFFFFF
@M05620:37:000000000-D9766:1:1101:19134:8863 1:N:0:36
AGTGCCAGCTCTCAATCGCACAGGGGACCCAGGGCCTGGCCCCTCCATCCAGAAAACCTATGACCTCACCCGCTACCTGGAGCACCAACTCCGCAGCTTGGCTGGGACCTATGTGAGTATCCAGCGTAGGAATCTGGGAGTTGGGGAGGAGTGAGGAGTTGGGGAAAGACAGTCCTAACCGTGGAGGGTTCTGGTAAATGATGGGGTGAGGAGGGGCTCTTTGGCTCCCACCAGTCCCCCTGTCTGGTCTA
+
>3>>>BDFBFFFBFGDF2E2EEFGFEGGF2BGFEE2FAGGAGEGGGHHFAFGHBF2GE3FGGHHHGEGHHHEG@@EHHGFFGHECG??E3EEEEEE/BBGGHHGDEFHGHHHHHHHHHHHHHHEGGGGGGHHHHE1G0<FEHHBDCADGDAFC<GG0EHHHHGGEGHHFHHHHHHHHHHHGGABDFABEGGGGGGGGGGGGGGGGGFBFFFFFFB?BBFFFF/FFFFFFFFFFFFFFFFFBFFFFFFFFFB
@M05620:37:000000000-D9766:1:1101:18708:8882 1:N:0:36
AGTGCCAGCTCTCAATCGCACAGGGGACCCAGGGCCTGGCCCCTCCATCCAGAAAACCTATGACCTCACCCGCTACCTGGAGCACCAACTCCGCAGCTTGGCTGGGACCTATGTGAGTATCCAGCGTAGGAATCTGGGAGTTGGGGAGGAGTGAGGAGTTGGGGAAAGACAGTCCTAACCGTGGAGGGTTCTGGTAAATGATGGGGTGAGGAGGGGCTCTTTGGCTCCCACCAGTCCCCCTGTCTGGTCTA
+
BCAABFFFCFFFGGGGGGGGGGHGGGGGGGHHGGGGGGHHHHGHGGHGHHHHHHHHHGHHHHHHHHHHHHHGGFGGHHHHHHHHHHHHGHHHGGGGGHHHGHHGGGHHGHHHHHHHHHHHHHHHHGGGGGHHHHHHHHHGGHHHGGGGGGGGHHHHGGHHHHGGGGHHHHHHHHHHHHHHGGGGGGGGEGGGGGGGGGGGGGGGGGFFFFFFFFFFFFFFFFFFFFFFFFFFFFFFFFFFFFFFFFFFFFF
@M05620:37:000000000-D9766:1:1101:18725:8887 1:N:0:36
AGTGCCAGCTCTCAATCGCACCGGGGACCCAGGGCCTGGCCCCTCCATCCAGAAAACCTATGACCTCACCCGCTACCTGGAGCACCAACTCCGCCGCTTGGCTGGGACCTATGTGAGTATCCAGCGTAGGAATCTGGGAGTTGGGGAGGAGTGAGGAGTTGGGGAAAGACAGTCCTAACCGTGGAGGGTTCTGGTAAATGATGGGGTGAGGAGGGGCTCTTTGGCTCCCACCAGTCCCCCTGTCTGGGCTA
+
1>AAAFFFAFFFG1BFGAF1E000AAEEEEAAFEEEBFGGHHEFFGHHGG1E1B1BFEHFG12FEF1BGHH>EEEEHFBBBFFFFG0GEBGGEE//><CFCHHF/?FGCGHHGHFHHFHHHHHFEG?CCCHGHBFHHHFG<FHECGFGCCGGHHHHHC:FHHGGGGEFGFFG:9FFGGFGG;CABGB@;9FFFF;BBFBBFBFBEFF@EFAFBB@@@=FFFFFFFFFEFFF-EAFFBFEA@-/;F9/-;-;
@M05620:37:000000000-D9766:1:1101:16626:8889 1:N:0:36
ACCACACCTTCTACAATGAGCTGCGCGGGGCTCCCGAGGAGCACCCCGAGCTGCTGACCGAGGCCCCCCTGAACCCCAAGGCCAACCGCGAGAAGATCACCCAGGTGAGTGGCCCGCTACCTCTTCTGGTGGCCGCCTCCCTCCTTCCTGGCCTCCCGGAGCTGCGCCCTTTCTCACTGGTTCTCTCTTCTGCCGTTTTCCGTAGGACTCTCTTCTCTGACCTGAGTCTCCTTTGGAACTCTGCAGGTTCT
+
AAA1AAAACFFFGFGG3GB1G111E0A0//AEHG/E?////>/0//>E/>EE@FGHHFH?/>@E/E//><FG1GHG/BCHC/?FHG/<A@@CCG0/00<<C.C.C/<0<CGGGHHCGC-AFGEBFFGG0;CEFA9??BGGGGFFFFFFFEFFFFFFFF@@@?FFF?@F?@FFFFFFFFFFFFFFFFFFFFFFFF@FFFFFFFFFBFFFFFFFFFFFFFFFFFFFFFFFFFFFFFFFFFFFFFFEFFFFFFF
@M05620:37:000000000-D9766:1:1101:12684:8889 1:N:0:36
ACCACACCTTCTACAATGAGCTGCGTGTGGCTCCCGAGGAGCACCCCGTGCTGCTGACCGAGGCCCCCCTGAACCCCAAGGCCAACCGCGAGAAGATGACCCAGGTGAGTGGCCCGCTACCTCTTCTGGTGGCCGCCTCCCTCCTTCCTGGCCTCCCGGAGCTGCGCCCTTTCTCACTGGTTCTCTCTTCTGCCGTTTTCCGTAGGACTCTCTTCTCTGACCTGAGTCTCCTTTGGAACTCTGCAGGTTCT
+
ABABBABBFFFFGFGFGGGGGGHHGGGGGFHHHGGE2EG2EHCHHGGGEAFEFHHHHHHGEGCFGGEGGGGHFHHGGGGHGHHGEGGGGCGGG?HHGHGHHH/?/GGHHHHGGHGGGGGGHHHHHHHGEGBDHHGGGFGHGHHGHGGGGGGGGGGGGDFGGGGGGGFFFFFFFFFFFFFFBFFFFFFFFFFFFFFDFFFFFFF?AFFFFFFFFFFFFFFFEFFFFFFFFFFFFFBBBFFFFFFFFFFFFFF
@M05620:37:000000000-D9766:1:1101:18898:8891 1:N:0:36
AGTGCCAGCTCTCAATCGCACAGGGGACCCAGGGCCTGGCCCCTCCATCCAGAAAACCTATGACCTCACCCGCTACCTGGAGCACCAACTCCGCAGCTTGGCTGGGACCTATGTGAGTATCCAGCGTAGGAATCTGGGAGTTGGGGAGGAGTGAGGAGTTGGGGAAAGACAGTCCTAACCGTGGAGGGTTCTGGTAAATGATGGGGTGAGGAGGGGCTCTTTGGCTCCCACCAGTCCCCCTGTCTGGTCTA
+
ABAABFFFCFFFGGGGGGGGGGHGGGGGGGHHGGGGGGHHFHGHGGHHHHHHHHHHHGHHHHHHHHHHHHHGGEGGHHHHHHHHHHHHGHHHGGGGGHHHGHHGGGHHGHHHHHHHHHHHHHHHHGGGGGHHHHHHHHHGGHHGGGGGGGEHHGHHHGHHHHGGGGHHHHHHHHHGHHHHGGFGGGGGGGGGGGGGGGGGGGGGGGFFFFFFFFFFFFFFFFFFFFFFFFFFFFFFFFFFFFFFFFFFFFF
@M05620:37:000000000-D9766:1:1101:9083:8894 1:N:0:36
AGTGCCAGCTCTCAATCGCACAGGGGACCCAGGGCCTGGCCCCTCCATCCAGAAAACCTATGACCTCACCCGCTACCTGGAGCACCAACTCCGCAGCTTGGCTGGGACCTATGTGAGTATCCAGCGTAGGAATCTGGGAGTTGGGGAGGAGTGAGGAGTTGGGGAAAGACAGTCCTAACCGTGGAGGGTTCTGGTAAATGATGGGGTGAGGAGGGGCTCTTTGGCTCCCACCAGTCCCCCTGTCTGGTCTA
+
BBBBCFFFCFFFGFGGGGGGGGHHGGGGGGHGGGGGGGHHHHGHGGGHHHHHHHHHHGHHHHGHHHHHHHHGGGGGHHHHHHHHHHGHGHHHGGGGGHHHGHHGGGHHGHHHHHHHHHHGHHHHHGEGGGHHHHHHHHHGFHHHGGGGGGGHHHHHHGHHHHGGGGHHHHHHFFHHHHHGGFFGGGGG;AFGGGFFGGFGGGGGGGFFFFFFFFFFFFFFFFFFFFFFFFFFFFFFFFFFFFFFFFFFFFB
@M05620:37:000000000-D9766:1:1101:6507:8897 1:N:0:36
AGTGCCAGCTCTCAATCGCACAGGGGACCCAGGGCCTGGCCCCTCCATCCAGAAAACCTATGACCTCACCCGCTACCTGGAGCACCAACTCCGCAGCTTGGCTGGGACCTATGTGAGTATCCAGCGTAGGAATCTGGGAGTTGGGGAGGAGTGAGGAGTTGGGGAAAGACAGTCCTAACCGTGGAGGGTTCTGGTAAATGATGGGGTGAGGAGGGGCTCTTTGGCTCCCACCAGTCCCCCTGTCTGGTCTA
+
AA>AAFFFBFFFGGGGGGGAECHHGGGGEFHHAAEECFHHGHGHGGGHHHHHHGHHHGHHHHHHHGHHHHHGG>EEHHHHCGHHHHHCEHHFEGGCEHGHGHFEGGHHGHHHHHGHHHHHHHHHHGEGGGHHHHHHHHFGEHHHGGGGGFFHHGHHHGHGHFGGGGHHHHHHHHHHHHHHGGGGGGGGCFGGGGGGGGGGGGGFGGFFFFFFFF=FFFFFFFFFFFFFFFFFFFFFFFFFFFFFFFFFFFF
@M05620:37:000000000-D9766:1:1101:12649:8914 1:N:0:36
AGTGCCAGCTCTCAATCGCACAGGGGACCCAGGGCCTGGCCCCTCCATCCAGAAAACCTATGACCTCACCCGCTACCTGGAGCACCAACTCCGCAGCTTGGCTGGGACCTATGTGAGTATCCAGCGTAGGAATCTGGGAGTTGGGGAGGAGTGAGGAGTTGGGGAAAGACAGTCCTAACCGTGGAGGGTTCTGGTAAATGATGGGGTGAGGAGGGGCTCTTTGGCTCCCACCAGTCCCCCTGTCTGGTCTA
+
A33>AFFFBFFFGFGGGCFGEGHHEGGGGGHHGGGGGCHFFHGHGGGGFHHHF33GHGFHHHGHHHHHHHHGGGEGHHHHHHHHFHHHGFHHGGEGGHHHGHHGGGHHGHHHHHHHHHHHHHHGHGEGGGFHGHHGHEHGGHFFD?FGGGGHHHHHHGHHGEDGGGHHHHHHFHHHHHHHGGGGGGFG9FFGGGGGGGGGGGGGGGFBFFFFFFBBBBFFFFFFFFFFFFFFFFFFFFFFBFFFFFFFFFF
@M05620:37:000000000-D9766:1:1101:15605:8920 1:N:0:36
ACCACACCTTCTACAATGAGCTGCGTGTGGCTCCCGAGGAGCACCCCGTGCTGCTGACCGAGGCCCCCCTGAACCCCAAGGCCAACCGCGAGAAGATGACCCAGGTGAGTGGCCCGCTACCTCTTCTGGTGGCCGCCTCCCTCCTTCCTGGCCTCCCGGAGCTGCGCCCTTTCTCACTGGTTCTCTCTTCTGCCGTTTTCCGTAGGACTCTCTTCTCTGACCTGAGTCTCCTTTGGAACTCTGCAGGTTCT
+
BBBBBBBBFFFFGGGGGGGFGFHHGGGEHEHHHGGGGGGGGHHHHGGGFGGGHHHHHHHGGGGGGGGGGGGHHHHGGGGHGHHHHGGGGGGGGGHHFHHHHHAGGHHHHHGGGHHFGGGGHHHHHHHHFHGGHHGGGGGHGHHGHGGGGGGGGGGGGGGGGGGGGGFFFFFFFFFFFFFFFFFFFFFFFFFFFFFFFFFFFFFFFFFFFFFFFFFFFFEFFFFFFFFFFFFFFFFFFFFFFFFFBFFFFFF
@M05620:37:000000000-D9766:1:1101:25230:8921 1:N:0:36
ACCACACCTTCTACAATGAGCTGCGTGTGGCTCCCGAGGAGCACCCCGTGCTGCTGACCGAGGCCCCCCTGAACCCCAAGGCCAACCGCGAGAAGATGACCCCGGTGAGTGGCCCGCTACCTCTTCTGGTGGCCGCCTCCCTCCTTCCTGGCCTCCCGGAGCTGCGCCCTTTCTCACTGGTTCTCTCTTCTGCCGTTTACCGTCGGACTCTCTTCTCTGACCTGAGTCTCCTTTGGAACTCTGCAGGTTCT
+
AAAAAABBBBCFGGGGGGBGGFGGEAAEDFHFBFFEAFEGDGDGHGEEAEEFHHGHHHHEEGEFGGFEFC1B@GGGEEEGGGFGHG?EDC/BBFHHFHHGFC<AC/<FFHFFGH>A@-<@HHHHHHHGG:/:.CCCGEAEGGGB/F9FBFGGGEF?E.-@G@.BB-@A@-9BBFFFFFFFFFB//BFFFF/;//-..B.9B.A.--;>@FFFFFFBFF/;BFFFFFBB;//BFFFBFEFBB//FFFFFFFF
@M05620:37:000000000-D9766:1:1101:23202:8935 1:N:0:36
ACCACACCTTCTACAATGAGCTGCGTGTGGCTCCCGAGGAGCACCCCGTGCTGCTGACCGAGGCCCCCCTGAACCCCAAGGCCAACCGCGAGAAGATGACCCAGGTGAGTGGCCCGCTACCTCTTCTGGTGGCCGCCTCCCTCCTTCCTGGCCTCCCGGAGCTGCGCCCTTTCTCACTGGTTCTCTCTTCTGCCGTTTTCCGTAGGACTCTCTTCTCTGACCTGAGTCTCCTTTGGAACTCTGCAGGTTCT
+
BBBBBBBBFFFFGGGGGGAGGGHGGGGEHGHHHGGGGGGCGHHHHGGGEEGGHHHHHHHGGGGGGGFGGGGHHHHGGGGHGHHHGGGGGG?DGGHHHGHHHHHHGFHFHHHGGHHGGGGGHHHHHHHHHHHGHHGGGGGHGHHGHGGGGGGGGGGGGGGGGGGGGGFFFFFFFFFFFFFFFFFFFFFFFFFFFFFFFFFFFFFFFFFFFFFFFFFFFFFFFFFFFFFFFFFFFFFFFFFFFFFFFFFFFFF
@M05620:37:000000000-D9766:1:1101:3950:8942 1:N:0:36
ACCACACCTTCTACAATGAGCTGCGTGTGGCTCCCGAGGAGCACCCCGTGCTGCTGACCGAGGCCCCCCTGAACCCCAAGGCCAACCGCGAGAAGATGACCCCGGTGAGTGGCCCGCTACCTCTTCTGGTGGCCGCCTCCCTCCTTCCTGGCCTCCCGGAGCTGCGCCCTTTCTCACTGGTTCTCTCTTCTGCCGTTTTCCGTAGGACTCTCTTCTCTGACCTGAGTCTCCTTTGGAACTCTGCAGGTTCT
+
BAABBBBAFFFFGGGFFGGBGFHGGEGE42FCGFGG2EGGDGFGHGGFAAEF5FGFHHGG0E0EGGGGGGGGFHHGGGDHE/FGHGGGGGGC/BGFFFFFCH//>ACFCGBFEHFA-@C-CHFBGG00DC/.CGG-@CEAGGGD/;FB00CFFBFEE.-:9>.FFA=AB>B/FFFFFF/BBFFEFF9/BFFFFF-99BFF/.:9.9BFFF/BBFFBFBB//F/;B.FFFBFFFFF//BFFFBBFFFFFFFF
@M05620:37:000000000-D9766:1:1101:14796:8949 1:N:0:36
ACCACACCTTCTACAATGAGCTGCGTGTGGCTCCCGAGGAGCACCCCGTGCTGCTGACCGAGGCCCCCCTGAACCCCAAGGCCAACCGCGAGAAGATGACCCAGGTGAGTGGCCCGCTACCTCTTCTGGTGGCCGCCTCCCTCCTTCCTGGCCTCCCGGAGCTGCGCCCTTTCTCACTGGTTCTCTCTTCTGCCGTTTTCCGTAGGACTCTCTTCTCTGACCTGAGTCTCCTTTGGAACTCTGCAGGTTCT
+
DDDCCDCDFFFFGGGGGGGGGGHHGGGFHGHHHGGGGGGGGHGHHGGGGGGGHHHHHHHGGGGGGGGGGGGHGHHGGGGHGHHHHGGGGGGGGGHHHHHHHHEGCHHHHGHGGHHGGCCGHHHHHHHGGHHGHHGGGGGHGHHGHGGGGFGGGGGGGFGAGFGGGGFFFFFFFFFFFFFFFFFFFFFFFFFFFFAADFFFFFFEADFFFFFFFFFFFFFFFFFFFFFFFFFFFFFFFFFFFFFFFFFFFFF
@M05620:37:000000000-D9766:1:1101:8410:8953 1:N:0:36
ACCACACCTTCTACAATGAGCTGCGTGTGGCTCCCGAGGAGCACCCCGTGCTGCTGACCGAGGCCCCCCTGAACCCCAAGGCCAACCGCGAGAAGATGACCCAGGTGAGTGGCCCGCTACCTCTTCTGGTGGCCGCCTCCCTCCTTCCTGGCCTCCCGGAGCTGCGCCCTTTCTCACTGGTTCTCTCTTCTGCCGTTTTCCGTAGGACTCTCTTCTCTGACCTGCGTCTCCTTTGGAACTCTGCAGGTTCT
+
CCCBCCCCFFFFGGGGGGGGGGHHGGGBFEHHHFGEGGGGGHHHHGGGGGGGGHHHHHHCGGGGGGGGGGGHGHHGGGGHGHHHHGGGGGDG?BGHB2?FFHHAFCG?GGHGGHHGGFGGHHHHHHHHF0CDHHGGGGGH.:/E/FBFGFGGGGGGGDA-;DGGGGFFFFFFFF9FFFFFFFFFFFFFFFFFFFFFFFFFFFFF.:BFFFFFFFFFFFFF/FFF.:DAFFFFFFBBFBFFFFFFFF..:FF
@M05620:37:000000000-D9766:1:1101:20117:8957 1:N:0:36
AGTGCCAGCTCTCAATCGCACAGGGGACCCAGGGCCTGGCCCCTCCATCCAGAAAACCTATGACCTCACCCGCTACCTGGAGCACCAACTCCGCAGCTTGGCTGGGACCTATGTGAGTATCCAGCGTAGGAATCTGGGAGTTGGGGAGGAGTGAGGAGTTGGGGAAAGACAGTCCTAACCGTGGAGGGTTCTGGTAAATGATGGGGTGAGGAGGGGCTCTTTGGCTCCCACCAGTCCCCCTGTCTGGTCTA
+
ABAAAFFFCFFFGGGGGGGGGGHHGGGGGGHHGGGGGGHHHHGHGGHHHHHHHHHHHGHHHHHHHHHHHHHGGEGGHHHHFHHHHHGHGHHHGGGGGHHHGHHGGGHHGHHHHHHHHHHHHHHHHGGGGGHHHHHHHHHGGHHHGGGGGGGHHGHHHGHHGHGGGGHHHHHHHHHHHHHHGGGGGGGGEFGGGGGGGGGGGGGGGGFFFFFFFFFFFFFFFFFFFFFFFFFFFFFFFFFFFFFFFFFFFFF
@M05620:37:000000000-D9766:1:1101:9428:8958 1:N:0:36
ACCACACCTTCTACAATGAGCTGCGTGTGGCTCCCGAGGAGCACCCCGTGCTGCTGACCGAGGCCCCCCTGAACCCCAAGGCCAACCGCGAGAAGATGACCCAGGTGCGTGGCCTGCTACCTCTTCTGGTGGCCGCCTCCCTCCTTCCTGGCCTCCCGGCGCTGCGCCCTTTCTCACTGGTTCTCTCTTCTGCCGTTTTCCGTAGGACTCTCTTCTCTGACCTGCGTCTCCTTTGGAACTCTGCAGGTTCT
+
BAABABB3BFFFFFAGGG5FGFHHGEGBAEHGGFFE?EAEGHHHHGG0BEFFFHHHHGHAEECEFGGGGGGEGHHGGGGHGGHHHGGGGF<BDGHBFFGHHHFACC<1<<?ACH1>FF1F0GHHH0GG0DGDHHGGAEGHGBCEHFHHHGFGFFGGGD?9--;-.BFFFFFFFFF/;FFFFFFFFFFFFFFFFFFFFFFFFF/A.A/:BFFFFF/;FFFFFFFFF=DFFF/FFFFBFFFFFE/BBFFFFFF
@M05620:37:000000000-D9766:1:1101:9452:8962 1:N:0:36
ACCACACCTTCTACAATGAGCTGCGTGTGGCTCCCGAGGAGCACCCCGTGCTGCTGACCGAGGCCCCCCTGAACCCCAAGGCCAACCGCGAGAAGATGACCCGGGTGAGTGGCCCGCTACCTCTTCTGGTGCCCGCCTCCCTCCTTCCTGGCCTCCCTTAGCTCCGCCCTTTCTCACTTGTTCTCTCTTCTCCCGTTTTCCGTTGTACCCTCCTCTCTCACCTGAGTCTCCTTTGGACTTCTTCGGGTTCT
+
CCCCDDDDFFFFGGGGGGGGGGHHGEGEGGHHHGGGGGGGGHHHHGGGGGGGHHGHHHHGGGGGGGGGGGGHHHHGGGGHGHHHHGGGGGGGGGHHHHH?G=/>>?<F<F1..F.A@F--<0<00<00:=/0::.=-..=EFGG;0:C00/.=0CEG/0:0:;0=...-@/;FFFB00:;:00;0;0;00;0:/.;;/;F0.:0..000;F:./:;/00;0.0:B/0;0:0000;/;0000:0;.;;..;0
@M05620:37:000000000-D9766:1:1101:19783:8962 1:N:0:36
AGTGCCAGCTCTCAATCGCACAGGGGACCCAGGGCCTGGCCCCTCCATCCAGAAAACCTATGACCTCACCCGCTACCTGGAGCACCAACTCCGCAGCTTGGCTGGGACCTATGTGAGTATCCAGCGTAGGAATCTGGGAGTTGGGGAGGAGTGAGGAGTTGGGGAAAGACAGTCCTAACCGTGGAGGGTTCTGGTAAATGATGGGGTGAGGAGGGGCTCTTTGGCTCCCACCAGTCCCCCTGTCTGGTCTA
+
AB>ABFFFCFFFGGGGGGGGGGHGGGGGGGHHFFGGGGHHHHGHGGHGHHGHHHHHHGHHGHHHHHHHHHHGGEGGHGHHFHHHHHHHGHHHGGGGGHHGGHHGDEHHGHHHHHHHHHHHHHHHHGGGGGHHHHHHHHHGGHHHGGGGGGDGHHHHGGHHHHGGGGHHHHHHHHHHHHHHGGGGGGGGEGGGGGFGGGGGGGGGGGFFFFFFFFFFFFFFFFFFFFFFFFFFFFFFFFFFFFFFFFFFFFB
@M05620:37:000000000-D9766:1:1101:13704:8964 1:N:0:36
AGTGCCAGCTCTCAATCGCACAGGGGACCCAGGGCCTGGCCCCTCCATCCAGAAAACCTATGACCTCACCCGCTACCTGGAGCACCAACTCCGCAGCTTGGCTGGGACCTATGTGAGTATCCAGCGTAGGAATCTGGGAGTTGGGGAGGAGTGAGGAGTTGGGGAAAGACAGTCCTAACCGTGGAGGGTTCTGGTAAATGATGGGGTGAGGAGGGGCTCTTTGGCTCCCACCAGTCCCCCTGTCTGGTCTA
+
BCABCFFFDFFFGGGGGGGGGGHHGGGGGGHHGGGGGGHHHHGHGGHHHHHHHHHHHGHHHHHHHHHHHHHGGGGGHHHHHHHHGHHHGHHHGGGGGHFFGHHGGGHHGHHHHHHHHHHHHHGHHGGGCGHHHHHHHHHGGGHHGGGGGGGGHHHHHGHHGHGGGGHHGHHHHHHGHHFFFEEFGGGGFGFFGGCFFFGGGHHGGGFFFFFFFFFFFFFFFHHFFFFFFFFFFFFFFFFFFFFFFFFFFFF
@M05620:37:000000000-D9766:1:1101:20901:8974 1:N:0:36
ACCACACCTTCTACAATGAGCTGCGTGTGGCTCCCGAGGAGCACCCCGTGCTGCTGACCGAGGCCCCCCTGAACCCCAAGGCCAACCGCGAGAAGATGACCCAGGTGAGCGGCCCGCTACCTCTTCTGGTGGCCGCCTCCCTCCTTCCTGGCCTCCCGGAGCTGCGCCCTTTCTCACTGGTTCTCTCTTCTGCCGTTTTCCGTAGGACTCTCTTCTCTGACCTGAGTCTCCTTTGGAACTCTGCAGGTTCT
+
BBBBBBBBFFFFGGGGGGGGGGHHGGGGHGHHHGGGEGGGEHHHHGGGGGGFDGHHHHHGGGCFFGGGGGGHHHGGGGGHGHHHHGGGGGGGFGHFHGGHFFHGCGHHH1<CGGGGGGGGHHHHHHHHH:CFHHGGGGGGGGGGGGGGGGGGGGGGGGGGFFFFFFFFFFFFBFFFFFFF;BFFFFFFFFFFFFFDFFFFFFFF?DFFFFFFFFFFFFFFFFFFEFFFFFFFFFFF/FFFFFBBFFF.;FF
@M05620:37:000000000-D9766:1:1101:19997:8979 1:N:0:36
AGTGCCAGCTCTCAATCGCACGGGGGACCCAGGGCCTGGCCCCTCCATCCAGAAAACCTATGACCTAACCCGCGACCTGGAGCACCAACTCCGCAGCTTGGCTGGGACCTATGTGAGTATCCAGCGTAGGAATCTGGGAGTTGGGGAGGAGTGAGGAGTTGGGGAAAGACAGTCCTAACCGTGGAGGGTTCTGGTAAATGATGGGGTGAGGAGGGGCTCTTTGGCTCCCACCAGTCCCCCTGTCTGGGTCT
+
>A>AAFFC1FCFGGGGGGGC10A0A//AEG/GGFEE/EFA0AA//?GGH01B1B100EGB112@F11@>F//>>//E/00B<FEF/<F/BFHGC<//0FG/0?FAAGGCHHGFFHHHHHHHHHHHGGGGGHHHHHHHHEFGGHHGGGGGCECGGGGFGGGGFGGGGEGFGFGGGGEGFFF@FE@FFF@FFFFFFBFFFFFFFFFFFF@FFFF-A@@@@FFFFFFFFFFFFFFEFFFFFFF;EFFFFE-/9-
@M05620:37:000000000-D9766:1:1101:4763:9002 1:N:0:36
AGTGCCAGCTCTCAATCGCACAGGGGACCCAGGGCCTGGCCCCTCCATCCAGAAAACCTATGACCTCACCCGCTACCTGGAGCACCCACTCCGCAGCTTGGCTGGGACCTATGTGAGTATCCAGCGTAGGAATCTGGGAGTTGGGGAGGAGTGAGGAGTTGGGGAAAGACAGTCCTAACCGTGGAGGGTTCTGGTAAATGATGGGGTGAGGAGGGGCTCTTTGGCTCCCACCAGTCCCCCTGTCTGGTCTA
+
>A>>ADFCAFFFGGGGGGGCGFHGGAAAABFGAAEBBFGHHHGHGGHHDGEHHHHFGGHHGHHHHAFGHHHGG>>EHHGGBFGHHH11?GHB?E?E>GBFFHHGGGHHGHHHHHHHHHHHHHHHHGGGGGHHHHHHHH0FGHHHGGCFGCEGH<GHCD<CHHGGGGHHGHHHHHHHHHHGGGGGDEGGFGGGGGFGGGGGGGGGGDFFFFFFFFFFFFFFFFFFFFFFFFFFFFFFFFFFFFFFFFFFFFB
@M05620:37:000000000-D9766:1:1101:14610:9003 1:N:0:36
ACCACACCTTCTACAATGAGCTGCGTGTGGCTCCCGAGGAGCACCCCGTGCTGCTGACCGAGGCCCCCCTGAACCCCAAGGCCAACCGCGAGAAGATGACCCAGGTGAGTGGCCCGCTACCTCTTCTGGTGGCCGCCTCCCTCCTTCCTGGCCTCCCGGAGCTGCGCCCTTTCTCACTGGTTCTCTCTTCTACCGTTTTCCGTAGGACTCTCTTCTCTGACCTGAGTCTCCTTTGGAACTCTGCAGGTTCT
+
CCCCCCCCFFFFGGGGGGGGGGHHGGGGHGHHHGGGGGGGGHHHHGGGGGGGHHHGHHHGGGGGGGGGGGGHGGHGGGGHGHHHHGGGGGGGGGHHHHHGGH/?FGFHHDGGGFHGGCD?HGHGHHHGGHHDGHGGGGGHGGHGHGGGGGGGGGGGGDG?BDGFGGFFFFFFFFFFFFFFFFFFFFFFFFFFFFFFFFFFFFF?ADBFFFFFFFFFFFFFFFFFFFFFFFFFFFFFFFFFFFFFFFFFFFB
@M05620:37:000000000-D9766:1:1101:14481:9010 1:N:0:36
ACCACACCTTCTACAATGAGCTGCGTGTGGCTCCCGAGGAGCACCCCGTGCTGCTGACCGAGGCCCCCCTGAACCCCAAGGCCAACCGCGAGAAGATGACCCAGGTGAGTGGCCCGCTACCTCTTCTGGTGGCCGCCTCCCTCCTTCCTGGCCTCCCGGAGCTGCGCCCTTTCTCACTGGTTCTCTCTTCTGCCGTTTTCCGTAGGACTCTCTTCTCTGACCTGAGTCTCCTTTGGAACTCTGCAGGTTCT
+
BBABB@BBFFFFGGGBDGFGGGGHGGGGHGHHHGGGGGGCGHHHHGGGGGGFHHHHHHHGGGGGGGGGGGGHHHHGGGGHGHHHEGGGGGGGGGHHGFFHHHAGA?GGC1GFGHHGGGGGFHHHGHGHB<GFHG@GCGGHGGHGGGGGGGFGGFFEEDFGGGEFFCFFFFFFFEFFFFFFFFFFFFFFFFFFFFFFFFFFFFFEDFFFFFFFFFFFFEFFFFFFFFFFBFFFFFFEFFFFFFFBFFFFFFF
@M05620:37:000000000-D9766:1:1101:14316:9021 1:N:0:36
AGTGCCAGCTCTCAATCGCACAGGGGACCCAGGGCCTGGCCCCTCCATCCAGAAAACCTATGACCTCACCCGCTACCTGGAGCACCAACTCCGCAGCTTGGCTGGGACCTATGTGAGTATCCAGCGTAGGAATCTGGGAGTTGGGGGGGAGTGAGGAGTTGGGGAAAGACAGTCCTAACCGTGGAGGGTTCTGGTAAATGATGGGGTGAGGAGGGGCTCTTTGGCTCCCACCAGTCCCCCTGTCTGGTCTA
+
AAAAAFFFAFFFFGGGGGG1A0FCEEGE0EAFFAEGCEHF0GEAEGBGGH1F1FFGHGHFHH2GGHFBGFGEGGEGHGGFHHHFFHHHGEHHFGE/ECHH/G1<</FFFC1BBGF2>1>GD22BFCA?@/11<@?GBG<<AFDC@C-;@?@FFFBFBBF/9F@;-AEA/-BB9BFFFFF-99:9BEF?9AFFFF9/;BF/;;B/EAB@?AF/9A-9@@9FB/BBBBFEFBF-:-99/99B?-FBFFF/BF9
@M05620:37:000000000-D9766:1:1101:6683:9032 1:N:0:36
AGTGCCAGCTCTCAATCGCACAGGGGACCCAGGGCCTGGCCCCTCCATCCAGAAAACCTATGACCTCACCCGCTACCTGGAGCACCAACTCCGCAGCTTGGCTGGGACCTATGTGAGTATCCAGCGTAGGAATCTGGGAGTTGGGGAGGAGTGAGGAGTTGGGGAAAGACAGTCCTAACCGTGGAGGGTTCTGGTAAATGATGGGGTGAGGAGGGGCTCTTTGGCTCCCACCAGTCCCCCTGTCTGGTCTA
+
>33>AD5FBFCFDGGFGCGGAGFHDEGGAEHHGGGGGAHFAGGHGGBG5FGFE33BGEFHHHEHFHFHHHHGGGCEHGHFHHHE1FFHGEHHGGGCEFHHGHHFCDHHGHHHHHFHHGDGHFHHHGDGGFHHHHFHHFAFCHHHCCFGGGGHHGHFGDHHEHGGGGHAHBGHHFHHHHHHGEGGGGGG:.FFFGCGGGGGGGGGGFFBFFFF.DBBB?FFF/BBB/FAEFFFFFFFFFFF?EFFFFEBFFF
@M05620:37:000000000-D9766:1:1101:10535:9048 1:N:0:36
ACCACACCTTCTACAATGAGCTGCGTGTGGCTCCCGAGGAGCACCCCGTGCTGCTGACCGAGGCCCCCCTGAACCCCAAGGCCAACCGCGAGAAGATGACCCAGGTGAGTGGCCCGCTACCTCTTCTGGTGGCCGCCTCCCTCCTTCCTGGCCTCCCGGAGCTGCGCCCTTTCTCACTGGTTCTCTCTTCTGCCGTTTTCCGTAGGACTCTCTTCTCTGACCTGAGTCTCCTTTGGAACTCTGCAGGTTCT
+
BBBAABB>CFCFGGGGFGBBG5GHGAAAAAGGABFB2EFEFHFHHGGAEEFGFHHHHHHEEECGGAEGGGGFFCGFGGEHCCFHHGE>BC>>@DHFDGEHHHHHFGH1FGHGGHHGGGGGHHHHHHHHGGFGHHGGCDDHGHHGHGGGGGGGGEGGGGG9BBGGG?BFBBBFFFFFFFFFFFFFFFFFFFFFFFBFFFFFFFFFFFFFFFFFFFFFFFFFFFFF/BFFFFFFFFFFFFFFFFFFFFFFFFF
@M05620:37:000000000-D9766:1:1101:21115:9056 1:N:0:36
AGTGCCAGCTCTCAATCGCACAGGGGACCCAGGGCCTGGCCCCTCCATCCAGAAAACCTATGACCTCACCCGCTACCTGGAGCACCAACTCCGCAGCTTGGCTGGGACCTATGTGAGTATCCAGCGTAGGAATCTGGGAGTTGGGGAGGAGTGAGGAGTTGGGGAAAGACAGTCCTAACCGTGGAGGGTTCTGGTAAATGATGGGGTGAGGAGGGGCTCTTTGGCTCCCACCAGTCCCCCTGTCTGGTCTA
+
AA>AAFFFCFFFGGGGGGGGGGHHGGGGGGGHGGGGGEHHHHGHGGHHHHHHHGHHGGFHHHHHHHHGHHHGGGGGHHHHHHHHGHHHGHHHGGGGGHHHGHHGGGHHGHHHHHHHHHHGHHHGHGGGGGHHHHGGHGHGGHHHGGGGGGEGHHHHFGHHHHGGEGHGHHHHHHHHHHHHGGGGGGGG;FFGGGGGGGGGGGGGGGFFFFFFFFFFFFFFFFFFFFFFFFFFFFFFFFFFFFFFFFFFFFF
@M05620:37:000000000-D9766:1:1101:21935:9068 1:N:0:36
ACCACACCTTCTACAATGAGCTGCGTGTGGCTCCCGAGGAGCACCCCGTGCTGCTGACCGAGGCCCCCCTGAACCCCAAGGCCAACCGCGAGAAGATGACCCAGGTGAGTGGCCCGCTACCTCTTCTGGTGGCCGCCTCCCTCCTTCCTGGCCTCCCGGAGCTGCGCCCTTTCTCACTGGTTCTCTCTTCTGCCGTTTTCCGTAGGACTCTCTTCTCTGACCTGAGTCTCCTTTGGAACTCTGCAGGTTCT
+
BCCBBCCCFFFFGGGGGGGGGGHHGEEBGGHHHGGGGGGGGHHHHGGGFGGGHHHHHHHGGGGGGGGGGGGHHHHGGGGHGHHHHGGGGGGGGGHHHHHHHHGAFGHH0FGGGHHGGGG?HHHHHHHHHHHGHHGGGGGHGHGGHGGGGGGGGGGGGGGA-CFGGGFFFFFFFFFFFFFFFFFFFFFFFFFFFFFDFFFFFDFFFFFFFFFFFFFFFFFFFFFFB9BFBFFFFFFFFFFFFFFFFFFFFFF
@M05620:37:000000000-D9766:1:1101:24353:9086 1:N:0:36
ACCACACCTTCTACAATGAGCTGCGTGTGGCTCCCGAGGAGCACCCCGTGCTGCTGACCGAGGCCCCCCTGAACCCCAAGGCCAACCGCGAGAAGATGACCCAGGTGAGTGGCCCGCTACCTCTTCTGGTGGCCGCCTCCCTCCTTCCTGGCCTCCCGGAGCTGCGCCCTTTCTCACTGGTTCTCTCTTCTGCCGTTTTCCGTAGGACTCTCTTCTCTGACCTGAGTCTCCTTTGGAACTCTGCAGGTTCT
+
AAA>>AAB>BBDG5GGFGFDFDGFEAABAAGGAFFEDG?EEHGHHGEEAEBFFHHEHHEEEECGGAEFGEGBCCGEEGEH/CFHHGA<>BCBCFFHGFHHHH/?FFGHF?DFFHHG@-DGHHHHHHHFDDCDGHGCCG?EGFHDHGGGGFGGGBGGEDGBG@FFEBBFBBFFFFFFFFFFFFFFFFFFFFFFFFBFFFEFFDF?D9FFFFFFFFFFFFFBFFFFFFBF9BFFFFFFFFFFEFFFFFEAFFF
@M05620:37:000000000-D9766:1:1101:19250:9086 1:N:0:36
ACCACACCTTCTACAATGAGCTGCGTGTGGCTCCCGAGGAGCACCCCGTGCTGCTGACCGAGGCCCCCCTGAACCCCAAGGCCAACCGCGAGAAGATGACCCAGGTGAGTGGCCCGCTACCTCTTCTGGTGGCCGCCTCCCTCCTTCCTGGCCTCCCGGAGCTGCGCCCTTTCTCACTGGTTCTCTCTTCTGCCGTTTTCCGTAGGACTCTCTTCTCTGACCTGAGTCTCCTTTGGAACTCTGCAGGTTCT
+
BBBBBBBBFFFFGGGGGGGGGGHHGEGEEEHHHGGGGGGGGHHHHGGGGEGGHHGHHHGGGGGGGGGGGGGHHHHGGGGHGHHHHGGGGGFGGFHHD2FGHHHFFCGGHHHGGHHGGGGGHHHHHHHFHGFGHHGGGGGHGHEFHGGGGGGGGGGGGGGAGGGGGGFFFFFFFFFFFFFFFFFFFFFFFEFFFFFFFFFFFFFFFFFFFFFFFFFFFFFFFFFFBFFFFFFFFFBBFFFFFFFFFFF.FFF
@M05620:37:000000000-D9766:1:1101:8067:9087 1:N:0:36
ACCACCCCTTCTCCAATGAGCTGCGTGTTGCTCCCGCGGCTCCCCCCGGGCTTCGGCCCGAGTCCCCCCTGCCCCCCAAGGCCACCCGCTAGGCACTTACCCCGGTGAGTTGCCCGCTACCTCTTCTGGTGGCCGCCTCCCTCCTTCCTGGCCTCCCGGAGCTGCGCCCTCTCTCACTTGTTCTCTCTTCTGCCGTTTTCCGTCGGACTCTCTTCTCTCAACTGAGTCTCCTTTTTCCCTCTGCAGGTTCT
+
>1>1>>1>>FFFGGGB3BF1B1BBAA0BF0DFBBF0AEGCEEGFEGGG//>//0>//?>>/>?FF1?EEE//B<?CG//?//??FHC/>/>.0>1<01110><<C@<C<D0:;0:;;CG-;0CG;;C0;;/.;;?-A.C9.;/9/;CFE/;:9/9:9:-;@@AFF-@9;--99/;/F//;9;;BFFFBB9/9//-;-:9/;-B?@9---BFFFB;;BF///;9/B/;9/9B9//////:FFF/;:9A-/9;
@M05620:37:000000000-D9766:1:1101:6912:9091 1:N:0:36
ACCACACCTTCTACAATGAGCTGCGTGTGGCTCCCGAGGAGCACCCCGTGCTGCTGACCGAGGCCCCCCTGAACCCCAAGGCCAACCGCGAGAAGATGACCCAGGTGAGTGGCCCGCTACCTCTTCTGGTGGCCGCCTCCCTCCTTCCTGGCCTCCCGGAGCTGCGCCCTTTCTCACTGGTTCTCTCTTCTGCCGTTTTCCGTAGGACTCTCTTCTCTGACCTGCGTCTCCTTTGGAACTCTGCAGGTTCT
+
AAAAAAAAFFFFGGGGFGG1G1GHGEEBEEGHFGFEFGGGGHHHHGGGGGGGHHHHHHHGEGGGGCGGGGGHHFHGGGGHEFHHHGG?CGCCGGHGFHHHGHHHEHH?G1<FFHF->CCGHHHHGGHHHGCGHHGGGGFHGHHGGGBFBFFGGGGF.C?-;AFGGG@F@@FFBFFFFFFFFFFFFFFFFFFFFF@FA/EFFFFF?BFFFFFFFFFFFBFFFBFFA?B@FFFFF/BF/FFFFFFFFF?A/BB
@M05620:37:000000000-D9766:1:1101:14212:9094 1:N:0:36
ACCACACCTTCTACAATGAGCTGCGTGTGGCTCCCGAGGAGCACCCCGTGCTGCTGACCGAGGCCCCCCTGAACCCCAAGGCCAACCGCGAGAAGATGACCCAGGTGAGTGGCCCGCTACCTCTTCTGGTGGCCGCCTCCCTCCTTCCTGGCCTCCCGGAGCTGCGCCCTTTCTCACTGGTTCTCTCTTCTGCCGTTTTCCGTAGGACTCTCTTCTCTGACCTGAGTCTCCTTTGGAACTCTGCAGGTTCT
+
BBBABBBBFFFFGGGGFFGGGGHHGAEEFAGHFGGAEFGGGHHHHGGGEEGGHHGHHHGGGGGGGGGGGGGGHHHGGGGHGGHHHGEEGGGGGGHGBGFHHHHGGHHHHGHGGHHGGGGGHHHHHHHHHHHGHHGGGGGHGHHGGGGGGGGGGGGGGGGGGGGGGGFFFFFFFFFFFFFFFFFFFFFFFFFFFFFFFFFFFFFFFFFFFFFFFFFFFFFFFFFFFFFFFFFFFFFFFFFFFFFFFFFFFFF
@M05620:37:000000000-D9766:1:1101:8052:9096 1:N:0:36
ACCACACCTTCTACAATGAGCTGCGTGTGGCTCCCGAGGAGCACCCCGTGCTGCTGACCGAGGCCCCCCTGAACCCCAAGGCCAACCGCGAGAAGATGACCCAGGTGAGTGGCCCGCTACCTCTTCTGGTGGCCGCCTCCCTCCTTCCTGGCCTCCCGGCGCTGCGCCCTTTCTCACTGGTTCTCTCTTCTGCCGTTTTCCGTAGGACTCTCTTCTCTGACCTGCGTCTCCTTTGGAACTCTGCAGGTTCT
+
CCCBCCCCFFFFGGGGGGGGGGHHGGGEGGHHHGGGGGGGGHHHHGGGGGGGHHHGHHHGGGGGGGGGGGGHHHHGGGGHGHHHHGGGGGDGGGHHHHHHHHHHGH<1?FFEGHC<--<DGHHHF0DDB0C<GF?GGGGHGHHGHGGGFFGGG0FFED?--::9ADFFFFFFFFEFFFFFFFFFFFFFBBFBFECFFFFFFDB.A?FBFFFFFFF/BFB/FBF/.;9-:BBFFFFFFFFFFFFFFFFFB:B
@M05620:37:000000000-D9766:1:1101:23894:9096 1:N:0:36
AGTGCCAGCTCTCAATCGCACAGGGGACCCAGGGCCTGGCCCCTCCATCCAGAAAACCTATGACCTCACCCGCTACCTGGAGCACCAACTCCGCAGCTTGGCTGGGACCTATGTGAGTATCCAGCGTAGGAATCTGGGAGTTGGGGAGGAGTGAGGAGTTGGGGAAAGACAGTCCTAACCGTGGAGGGTTCTGGTAAATGATGGGGTGAGGAGGGGCTCTTTGGCTCCCACCAGTCCCCCTGTCTGGTCTA
+
111>A1@CAF1@BBGFD1FG1AAF0EEFEAGHFGC/F/G0FGGHGGBHEFG1B01BFE0AGHFHEGBBGHHGGG/EGFGFEHH/0GFGE0GGGGEGEFHHGHHGGCHGGHHHHHHHHHHHHHHHHGGCGGHHHHHHHGFGGHHGGGGGCAEGHFHGCFHHGB-:CEEHHHHHHHHHHHHHGFGGGGGGGGGGGGGGGGGGGGGGGGF@FFFFFF@@@?FFFFFFFFFFFFFFFFFFFFFF@FFFFFFFFFF
@M05620:37:000000000-D9766:1:1101:24370:9101 1:N:0:36
ACCACACCTTCTACAATGAGCTGCGTGTGGCTCCCGAGGAGCACCCCGTGCTGCTGACCGAGGCCCCCCTGAACCCCAAGGCCAACCGCGAGAAGATGACCCAGGTGAGTGGCCCGCCACCTCTTCTGCTGGCCGCCTCCCTCCTTCCTGGCCTCCCGCCGCCGCGCCCTTTCTCACTGGCTCTCTCTTCTGCCGTTTTCCGTAGCACTCTCTTCTCTGACCTGAGTCTTCTTTGGAACTCTGCACGTTCT
+
CCCCCDDCFFFFGGGGGGGGGGHHGGGGHGHHHGGGGGGGGHHHHGGGGGGGHHHHHHHGGGGGGGGGGGGHHHHGGGGHGHHHHGGGGGGGGGHHHHH2==FGCH=1?F=//F=@D-A<0C.0==GH000<E.-@DGGA.:::CF0:0;CGGGGGG.-9---9-9-@FC/:F00BB00B./;BFFFF0B:0;:@;DFA0FA0...::BF0BFF:0;;BFFF0///;BF0;F0BFB0:B::BBFF0.;AF9
@M05620:37:000000000-D9766:1:1101:16210:9108 1:N:0:36
AGTGCCAGCTCTCAATCGCACAGGGGACCCAGGGCCTGGCCCCTCCATCCAGAAAACCTATGACCTCACCCGCTACCTGGAGCACCAACTCCGCAGCTTGGCTGGGACCTATGTGAGTATCCAGCGTAGGAATCTGGGAGTTGGGGAGGAGTGAGGAGTTGGGGAAAGACAGTCCTAACCGTGGAGGGTTCTGGTAAATGATGGGGTGAGGAGGGGCTCTTTGGCTCCCACCAGTCCCCCTGTCTGGTCTA
+
CCACCFFFCFFFGGGGGGGGGGHHGGGGGGHHGGGGGGHHHHGHGGHGHHHHHHGHHGHHHHHHHHHHHHHGG>EGHHHHHHHHHHHHGHHHGGGGGHHHGHHGGGHHGHHHHHHHHHHHHHHHHGGGGGHHHHHHHHHGGHHHGGGGGGEGHGHHHGHHHHGGGGHHHHHHHHHHHHHHGGGGGGGGEGGGGGFFGGGGGGGGGGFFFFFFFFFFFFFFFFFFFFFFFFFFFFFFFFFFFFFFFFFFFFF
@M05620:37:000000000-D9766:1:1101:14403:9185 1:N:0:36
ACCACACCTTCTACAATGAGCTGCGTGTGGCTCCCGAGGAGCACCCCGTGCTGCTGACCGAGGCCCCCCTGAACCCCAAGGCCAACCGCGAGAAGATGACCCAGGTGAGTGGCCCGCTACCTCTTCTGGTGGCCGCCTCCCTCCTTCCTGGCCTCCCGGAGCTGCGCCCTTTCTCACTGGTTCTCTCTTCTGCCGTTTTCCGTAGGACTCTCTTCTCTGACCTGCGTCTCCTTTGGAACTCTGCAGGTTCT
+
BBBBBBBBFFFFGGGGFGFFGGHHGEEA42GFGGGEEG?E?HHGHGGG?EEGFHFGHHFEEFCGGEGGGEEGHHHGGGGHGHHHHGGGGGDFGGHF2FGHHHHHGHH1FGHGGHHGGGGGHHHHHHHHFHHGHHGGGGGGGHHGHGGGGGGGGGGGGGGBDGGGGGFFFFFFFFFFFFFFFFFFFFFFFFFFFFFDFFFFFFFFFFFFFFFFFFFFFFFFFFFF.@ADDFFFFFFFEFFFFFFFFFFFFFF
@M05620:37:000000000-D9766:1:1101:20152:9187 1:N:0:36
AGTGCCAGCTCTCAATCGCACAGGGGACCCAGGGCCTGGCCCCTCCATCCAGAAAACCTATGACCTCACCCGCTACCTGGAGCACCAACTCCGCAGCTTGGCTGGGACCTATGTGAGTATCCAGCGTAGGAATCTGGGAGTTGGGGAGGAGTGAGGAGTTGGGGAAAGACAGTCCTAACCGTGGAGGGTTCTGGTAAATGATGGGGTGAGGAGGGGCTCTTTGGCTCCCACCAGTCCCCCTGTCTGGTCTA
+
BBABBFFFBFFFGGGGGGGGGGHHGGGGGGHHGGGGGGHHHHGHGGHHHHHHHHHHHGHHHHHHHHGHHHHGGGGGHHHHHHHHGHGHGHHHGGGGGHHHGHHGGGHHGHHHHHHHHHHHHHHHHGGGGGHHHHHHGHHGGHHHGGGGGGGHHHHHHGHHHHGGGGHGHHHHGHHHHHHHGGGGGGGG;AFGGGFGGGGGGGGGGGFFFFFFFFFFFFFFFFFFFFFFFFFFFFFFFFFFFFFFFFFFFFF
@M05620:37:000000000-D9766:1:1101:14384:9192 1:N:0:36
AGTGCCAGCTCTCAATCGCACAGGGGACCCAGGGCCTGGCCCCTCCATCCAGAAAACCTATGACCTCACCCGCTACCTGGAGCACCAACTCCGCAGCTTGGCTGGGACCTATGTGAGTATCCAGCGTAGGAATCTGGGAGTTGGGGAGGAGTGAGGAGTTGGGGAAAGACAGTCCTAACCGTGGAGGGTTCTGGTAAATGATGGGGTGAGGAGGGGCTCTTTGGCTCCCACCAGTCCCCCTGTCTGGTCTA
+
BBAABFFFBFFFGGGGGGGGGGHHGGGGGGHHGGGGGGHHHHGHGGHHHHHHFFHHHGHHHHGHHHHHHHHGGGGGHHHHHHHHHHHHGHHHGGGGGFGHGGHGGGHHGHHHHHHHHHHHHHHHHGGGGGHHHHHHHHHGGHHHGGGGGGGHHHHHHGHHHHGGGGHHHHHHHHHHHHHGGGGGGGGGDGGGGGGGGGGGGGGGGGFFFFFFFFFFFFFFFFFFFFFFFFFFFFFFFFFFFFFFFFFFFF9
@M05620:37:000000000-D9766:1:1101:4151:9195 1:N:0:36
ACCACACCTTCTACAATGAGCTGCGTGTGGCTCCCGAGGAGCACCCCGTGCTGCTGACCGAGGCCCCCCTGAACCCCAAGGCCAACCGCGAGAAGATGACCCAGGTGAGTGGCCCGCTACCTCTTCTGGTGGCCGCCTCCCTCCTTCCTGGCCTCCCGGAGCTGCGCCCTTTCTCACTGGTTCTCTCTTCTGCCGTTTTCCGTAGGACTCTCTTCTCTGACCTGAGTCTCCTTTGGAACTCTGCAGGTTCT
+
BBBBBAABFFFFGGGGFGGFGEHHGGGGDGGHHGGGDGG?EG2GHGGGGFGGEGHHHHHGGGCEGFGGGGGG3FGGGGFHGHHHGGGGGGGGGGHHHHHHHH/FEHHHHHGGGHHGGGGGHHHHHHHHHGCDHHGGGGGHGHHGHGGGGGGGGGGGGGGGGGGGGGBFBBFFFFFFFFFFFFFFFFFFFFFFFFBDFFFFFFFFFFFFFFFFFFFFFFFFFFFFBBFFFFFFFFFFFFFFFFFFFFFFFFF
@M05620:37:000000000-D9766:1:1101:6871:9208 1:N:0:36
AGTGCCAGCTCTCAATCGCACAGGGGACCCAGGGCCTGGCCCCTCCATCCAGAAAACCTATGACCTCACCCGCTACCTGGAGCACCAACTCCGCAGCTTGGCTGGGACCTATGTGAGTATCCAGCGTAGGAATCTGGGAGTTGGGGAGGAGTGAGGAGTTGGGGAAAGACAGTCCTAACCGTGGAGGGTTCTGGTAAATGATGGGGTGAGGAGGGGCTCTTTGGCTCCCACCAGTCCCCCTGTCTGGTCTA
+
AAAABFFFBFFFGGGGGGGGGGHHGGGGGGHHGGGGGGHHGHGHGGHHHHHHHHHHHGHHHHHHHHHHHHHGGFEGHHHHGHHHHHHHGHHHGGGGGHHHGHHGGGHHGHHHHHHHHHHHHHHHHGEGGGHHHHHHHHGGGHHHGGGGGFEHHGHHHGHHHHGGGGHHHHHHHHHHHHHHGGGGGGGGAFFGGGFGGGGGGGGGGGFFFFFFFFFFFFFFFFFFFFFFFFFFFFFFFFFFFFFFFFFFFFF
@M05620:37:000000000-D9766:1:1101:4793:9211 1:N:0:36
AGTGCCAGCTCTCAATCGCACAGGGGACCCAGGGCCTGGCCCCTCCATCCAGAAAACCTATGACCTCACCCGCTACCTGGAGCACCAACTCCGCAGCTTGGCTGGGACCTATGTGAGTATCCAGCGTAGGAATCTGGGAGTTGGGGAGGAGTGAGGAGTTGGGGAAAGACAGTCCTAACCGTGGAGGGTTCTGGTAAATGATGGGGTGAGGAGGGGCTCTTTGGCTCCCACCAGTCCCCCTGTCTGGTCTA
+
BAABCFFFCFFFGGGGGGGGGGHHGGGGGGHHGGGGGGHHHHGHGGGHHHHHHGHHHGHHHHHHHHHHHHHGGEFGHHHHHHHHHHHHGHHHGGGGGHHHGHHGGGHHGHHHGHHHHHHHGHHHHGGDGGHHHHHHHHHGDHHHGGGGGGGHHHHFFGHHHHGGGGHHHHHHHHHHHHHHGGGGDFGGCFGGGGBFFFGGGGGGGGFFFFFFFFFFFFFFFFFFFFFFFFFFFFFFFFFFFFFFFFFFFFB
@M05620:37:000000000-D9766:1:1101:6374:9243 1:N:0:36
ACCACACCTTCTACAATGAGCTGCGTGTGGCTCCCGAGGAGCACCCCGTGCTGCTGACCGAGGCCCCCCTGAACCCCAAGGCCAACCGCGAGAAGATGACCCAGGTGAGTGGCCCGCTACCTCCTCTGGTGGCCGCCTCCCTCCTTCCTGGCCTCCCGGAGCTGCGCCCTTTCTCACTGGTTCTCTCTTCTGCCGTTTTCCGTAGGACTCTCTTCTCTGACCTGCGTCTCCTTTGGAACTCTGCAGGTTCT
+
AAAAAAA1BCCFGGGGGG1BGGHHGGGBAEHGGFFF?EEGGHAGGFGEEEEFHHHHGHHEECGGGGGGGGFHEHHGGGGHGHHHHGGGCG>BCGHBGHHHHHHGGHH<G?FEGHFCGGCCHHHHHHHHHHHGHHGGGGGHGHHGGGGGGGGGGGGGGB@;;AGGG@@F@@FFFFFFFFFFFFFFFFFFFFFFFF@FFFFFFFFFBFFFFFFFFFFFFFFFFFFF-9B@FFFFFFFFFFFFFFFFFFFFFFF
@M05620:37:000000000-D9766:1:1101:26485:9250 1:N:0:36
ACCACACCTTCTACAATGAGCTGCGTGTGGCTCCCGAGGAGCACCCCGTGCTGCTGACCGAGGCCCCCCTGAACCCCAAGGCCAACCGCGAGAAGATGACCCAGGTGAATGGCCCGCTTCCTCCTCTGGTGGCCGCCTCCCTCCTTCCTGGCCTCCCGGAGCCGCGCCCTTTCTCACTGGTTCTCTCTTCTGCCGTTTTCCGTAGGACTCTCTTCTCTGACCTGTGTCTCCTTTGGAACTCTGCCGGTTCT
+
BBBBBBBBFFFFGGGGGG5GGGHHGGGGHGGHHGGGGGGGGHHHHGGGGGGGHGHHHHHGGGCGGGGGGGGHHHHGGGGHGHHHHGGGGC?CCFHGHHHFHHH/?FG<11?FGFH@CD..>==/<C0<CGFGHH?AC..CECCEBH0C0;BFF9AEGDF--9.;9-9DD>BFFFF/;/BFFFFFFBF/BFBFBF@DDFF9F.;9.AF//;/B/;/BB//;9B/;//;9BBBBFFFF/F/;F/BB/-;9;EB
@M05620:37:000000000-D9766:1:1101:5412:9258 1:N:0:36
AGCGCCAGCTCTCCATCGCACAGGGTGCCCAGCGCCTGGCCCCTCCATCCAGAAAACCTATGACCTCACCCGCCACCTGGAGCACCCACTCCGCAGCTTGGCTGGGACCTATGTGAGTATCCCGCGTAGGAATCTGGGCGTTGGGGCGGCGTGAGGCGTTGGGGCCAGACCGTCCTAACCGTGGAGGGTTCTGGTAAATGATGGGGTGAGGAGGGGCTCTTTGGCTCCCACCAGTCCCCCTGTCTGGTCTA
+
AA1>ADA?AFFFGFG1BE0AEEFAF00B0BBA0AE/ECF0FHGHGGHHH0GG10FBBEGHDBGHHFBGHHHEG/EFHH>B0BBFGGA/EHH0/E/E<GBBEHGGGGGHGHEHH>F2FFGFHH1?BGG/>E1<FGHHHG.ACGGFGC.@A-;;A.;A.;A@@F@@---;-;-;BBFF99FF@FF@-;A@BFFFFFFFFFFFEFFFFFB@FFF/AB@?@?FBFFFFFFFFFFFFFFFFFFFF@FFFFFFFFFF
@M05620:37:000000000-D9766:1:1101:10457:9261 1:N:0:36
ACCACACCTTCTACAATGAGCTGCGTGTGGCTCCCGAGGAGCACCCCGTGCTGCTGACCGAGGCCCCCCTGAACCCCAAGGCCAACCGCGAGAAGATGACCCAGGTGAGTGGCCCGCTACCTCTTCTGGTGGCCGCCTCCCTCCTTCCTGGCCTCCCGGAGCTGCGCCCTTTCTCACTGGTTCTCTCTTCTGCCGTTTTCCGTAGGACTCTCTTCTCTGACCTGCGTCTCCTTTGGAACTCTGCAGGTTCT
+
BBBBBBBAFFFFGGGGGG5BGFHHGGGBCEGHFFFFDGGGGHHHHGGGFEGGFHGHHHHEEGCGGGGGGGGGHHHGGGGHGHHHHGGGGG@@CGHGDHFHHHHHGHFGHHHGGHHGGGGGHHHHGHHHGHHGHHGGGGGHGHHGHGGGGGGGGGGGGGG?DGGGGGFFFFFFFFFFFFFFFFFFFFFFFFFFFFFFFFFFFFFFFFFFFFFFFFFFFFFFFFFF.BFFDFFFFFFFFFFFFFFFFFFFFFF
@M05620:37:000000000-D9766:1:1101:11441:9288 1:N:0:36
ACCACACCTTCTACAATGAGCTGCGTGTGGCTCCCGAGGAGCACCCCGTGCTGCTGACCGAGGCCCCCCTGAACCCCAAGGCCAACCGCGAGAAGATGACCCAGGTGAGTGGCCCGCTACCTCTTCTGGTGGCCGCCTCCCTCCTTCCTGGCCTCCCGGAGCTGCGCCCTTTCTCACTGGTTCTCTCTTCTGCCGTTTTCCGTAGGACTCTCTTCTCTGACCTGCGTCTCCTTTGGAACTCTGCAGGTTCT
+
AAAAAAAAFFFFGGGG3FBAG1GHGEEAE0FGAFFECGGCGHHHHGGGEEGGGHGHHHHGEGGGGCGGGGGFHEHGGGEHCAHHHGE/CG<<@CGF>GBGFGHHGHHDCGHGGGHGCGGGHHHHHHHHHHHGHHGGGG?GGHHGEGFFGFGFGFGGEBG-AAGGG@@F?@FFFFFFFFFFFFFFFFFFFBBFFF@FFFFFFFFFFFFFFFFFFFFFFFFFFFFF-@F@FFFFFFFEFFFFFFFFFFFFFFF
@M05620:37:000000000-D9766:1:1101:26905:9315 1:N:0:36
AGTGCCAGCTCTCAATCGCACAGGGGACCCAGGGCCTGGCCCCTCCATCCAGAAAAACTATGACCTCACCCGCTACCTGGAGCACCAACTCCGCAGCTTGGCTGGTACCTATGTGAGTATCCAGCGTAGGAATCTGGGAGTTGGGGAGGAGTGAGGAGTTGGGGAAAGACAGTCCTAACCGTGGAGGGTTCTGGTAAATGATGGGGTGAGGAGGGGCTCTTTGGCTCCTACCAGTCGCCCCGGCTGGTCTA
+
>A>>AF@F?FFFDGGGGCFGCE0G0EEEAFFCFEFGGFBBAGG/FGBH1GFHFB1F0A1FH2AGGHCCGA0>EEEEG1FBGGHG0?BGF0FHGE@EGBFGGCEF/0FGHH1B122211B>FG>BF/?/>?1@1@>21<FFCBGG/<C-@EE0>10.0./<0/<-..;.G//:00:;C0/;-C.-AAC@CF9BC00;0;FF0CFFA..-9--/A-;@@@-F/;;//;;A/B9-B:BF--9------9-/;/;
@M05620:37:000000000-D9766:1:1101:12334:9321 1:N:0:36
AGTGCCAGCTCTCAATCGCACAGGGGACCCAGGGCCTGGCCCCTCCATCCAGAAAACCTATGACCTCACCCGCTACCTGGAGCACCAACTCCGCAGCTTGGCTGGGACCTATGTGAGTATCCAGCGTAGGAATCTGGGAGTTGGGGAGGAGTGAGGAGTTGGGGAAAGACAGTCCTAACCGTGGAGGGTTCTGGTAAATGATGGGGTGAGGAGGGGCTCTTTGGCTCCCACCAGTCCCCCTGTCTGGTCTA
+
AA>>AFFFBFFFGDGGFGCAECHDGEEGGGHH2FFGDFHHHHGHGGHGHHHHHCHFHGHGFFGHHDGHHFHGG/EEHFGGFCGHHHAFEHHGEGCGEHGHGHHGGGHHGHHHHGHHHHHHHHHHGGDFGGFHHHHHHHGGFHHHGGGGGGEGHDHHHGHHHHGGGFHHHHHHHHGFHHHHGGGGGGGGCFGGGGFGGGGGGGGGGGDBFFFFFFBBBBFFFFFFFFFFFFFFFFFFFFFFBFFFFFFFFFB
@M05620:37:000000000-D9766:1:1101:4162:9324 1:N:0:36
ACCACACGTTCTACAATGCGCTGCGTGCGGCTCGCGAGGAGCACCCCTTGCTGCTGACCAAGGCCCCCCTGAACCCCAAGGCCAACCGCGCGAAGATGACCCAGGTGCGTGGCCGGCTACCTCTTCTGGTGGCCGCCTCCCTCCTTCCTGGCCTCCCGGTGGTGCGCCCTTTCTCACTGGTTCTCTCTTCTGCCGTTTTCCGTAGGACTCTCTTTTCTGACCTGCGTCTCCTTTGGAACTCTGCAGGTTCT
+
AAAAAAA1BBBAGFFGGG1AEEEFGEG00AAAB/AA/AE?AGCGHGG/>BBF@GEHHHH1BCCGHGGEGGAGFHHGGGGHGHGHHGGGGG/<CGC/?G1GHF.FF1<1<<E-AG<<--CGCC0GC0;CGHHGGFA@-.EFE/F9B0FFFFFGFBAEAB@;--9-99@B>@FFF/B9BBFB9B9/BFFBFFFBB/@FFFABFBB-AABBB9/BF//;;FB/B9BBA@A??BFFFFFBFFFFFEB9BFFFFB9
@M05620:37:000000000-D9766:1:1101:15834:9327 1:N:0:36
AGTGCCAGCTCTCAATCGCACAGGGGACCCAGGGCCTGGCCCCTCCATCCAGAAAACCTTTGACCTCACCCGCTACCTGGAGCACCAACTCCGCAGCTTGGCTGGGACCTATGTGAGTATCCAGCGTAGGAATCTGGGAGTTGGGGAGGAGTGAGGAGTTGGGGAAAGACATCCCTAACCGTGGAGGGTTCTGGCAAATGATGGGGTGAGGAGGGGCTCTTTGGCTCCCACCAGTCCCCCTGTCTGGCCTA
+
A>AA3DDFBFFFGGGFGFGGGAGHCGGGGE2EFEEEFCGHHHGEF1AEGHCHHFFGGFHBFHHGHHH3GGHGGEEEHHHEHHHAGHFHGHHHGGE?ECGHGHHGE?FGEF1F1FFGBDGHHHGHHGFDGDGGHHFFH00<C0GC@-.--.>>G0DA0.C/=/C-:...;:/00;.0;//.-C9-.;E-9.AFF00;B.00;0;FFB.-:.AF?ABB?-;:B/B///;AF.ADE.BFFFFA-;//BB//.9/
@M05620:37:000000000-D9766:1:1101:6948:9328 1:N:0:36
AGTGCCAGCTCTCAATCGCACAGGGGACCCAGGGCCTGGCCCCTCCATCCAGAAAACCTATGACCTCACCCGCTACCTGGAGCACCCACTCCGCAGCTTGGCTGGGACCTATGTGAGTATCCAGCGTAGGAATCTGGGAGTTGGGGAGGAGTGGGGAGTTGGGGAAAGACAGTCCTAACCGTGGAGGGTTCTGGTAAATGATGGGGTGAGGAGGGGCTCTTTGGCCCCCACCAGTCCCCCTGTCTGGTCTA
+
AB>AAFFFBFFFG4FFGGFCGGHHGEEEGGHHFAE22FFGGHE1EFFAGH3GHHHFGGC3AD5FGFC3FG1>E//>F@GH21B1FG1?EGG2/E/E?H3F?E3FGG0F<G23BB?3333BFHFD2<?/>?@2<??HHE0?CGHGGC>A@.<<<.<C.<C/GHGCCA.:/=/9:C00C0C9-9C?.;EGG..:FB;CGB/B//BFFF.9.AF:AFF=A=.BFFFFF/;@:-ADE?FFFFFF-;9/9FB:9:/
@M05620:37:000000000-D9766:1:1101:14196:9340 1:N:0:36
AGTGCCAGCTCTCAATCGCACAGGGGACCCAGCGCCTGGCCCCTCCATCCAGAAAACCTATGACCTCACCCGCTACCTGGAGCACCAACTCCGCAGCTTGGCTGGGACCTATGTGAGTATCCAGCGTAGGAATCTGGGAGTTGGGGAGGAGTGAGGAGTTGGGGAAAGACAGTCCTAACCGTGGAGGGTTCTGGTAAATGATGGGGTGAGGAGGGGCTCTTTGGCTCCCACCAGTCCCCCTGTCTGGTCTA
+
3>>>AFFFBFFFGGGGGGGGGGGGAE2EGGHH2EE2EHHFGGECEGHFHFEGGHFFHGCGGHHHHDHHHFFGEEEGHHHG1BFHHHHEGHHHGGGGGHGHGHHGGGHHGHHHHHHHHGHHHHGHHGEGGGHHHHHHHHHGDHHFGGGGGGGGHHHHHGHHHHGGGGHHHHHHHHHHHGGGGECBDEGG:;AFGGBGGGGGGGGGFFFBFFFFFFBBBBFFFFFFFFFFFFFFFFFFFFFFBFFFFFFFFFF
@M05620:37:000000000-D9766:1:1101:10855:9360 1:N:0:36
GAGGCTGCTTTGGAAGAAACTGAGAAGCCAGGGACACAAGATCGGAAGATCACACGTCTGGACTCCAGTCACCGCTCATTATCTCGTATGCCGTCTTCTGCTTTAAAAAAAAAAAAACAAAAAAAAAAAAAGAAAAGAAAAAAAAAGAATTAAAAATATCAAACAATAACCAAGTGTGAAGAGAAGACAAAAAAACAAAGAAATCACCTAACATAAAACGGTTAGACACAATAACACCTAAAAGCAATGTT
+
A?ABAAFBFFFDGCFGGGGGFBB4DF44BFFBEFFF2GFACF5AEA22E5BAF3F0B1BABABGAB3FGG353?0>>?D@DG@BBBBEFBBF@FFG1BFG4BB4BGGFHG@@?@<>>///?0//<----:-...///..//.----...0//////.//////9..//////:.////////..//9//....--;...//://///.//9.///////-.9.;./9/...//////.//99//.///;//
@M05620:37:000000000-D9766:1:1101:18556:9388 1:N:0:36
GAGGCTGCTTTGGAAGAGCACACGGCTGAACTCCAGTCACACTGACAAGCCAAGGACAAAAGATCGGAAGAGCACACGTCTGAACTCCATTCACCGCTCATTATCTCGTATGCCGTCTTCTGCTCGAAAAAAAAAATGAGTTGGGGCTGCGTGCGGAGTTGGGGCCCGCCCGTCCTCACCGTGGAGGGTTCTGGTAAATGATGGGGTGAGGAGGGGCTCTTTGGCTCCCCCCAGTCCCCCTGTCTGGTCTT
+
A1AAA1B1@DBF1FGGGGFGGGFE0E0AFGFGB1BFGBGFAFFFBBGACGF00A/FGHAG0FFFGHAEE>GHHC0FGEG/BFFGFGHHH12B2B1EGGE?GE2>2>FC??E0B1E/<FF221>>1?/F/<GC/</-011<<>11--.-<.<<.<---;EF0/-;.----;--ABFG0/AF-A---9-@AAAFBFFBFEFFBFEE?BF@-9-/9-@?@@FFFFFBFFFFF-;@-AFFFFFF@FFFFF/BFF/
@M05620:37:000000000-D9766:1:1101:19839:9411 1:N:0:36
ACCACACCTTCTACAATGAGCTGCGTGTGGCTCCCGAGGAGCACCCCGTGCTGCTGACCGAGGCCCCCCTGAACCCCAAGGCCAACCGCGAGAAGATGACCCAGGTGAGTGGCCCGCTACCTCTTCTGGTGGCCGCCTCCCTCCTTCCTGGCCTCCCGGAGCTGCGCCCTTTCTCACTGGTTCTCTCTTCTGCCGTTTTCCGTAGGACTCTCTTCTCTGACCTGAGTCTCCTTTGGAACTCTGCAGGTTCT
+
CCCCCCCCFFFFGGGGGGGGGGHHEFGGHGHFHGGGGGGGGHHHHGGGEGGGHHGHHHHGGGGGGGGGGGGHHHHGGGGHGGHHHGGGGGGGGGHHBFHHFHHEGHHHFFHGGHHGGGGGHHHHHHHHHHHGHHGGGGFHGHHGHGGGGGGGGGGGGGGGGGFGGGFFFFFFFFFFFFFFFFFFFFFFFFFFFFFFFFFFFFFFFFFFFFFFFFFFFFFFFFFFFFFFFFFFFFFFFFFFFFFFFFFAFFF
@M05620:37:000000000-D9766:1:1101:15363:9414 1:N:0:36
ACCACACCTTCTACAATGAGCTGCGTGTGGCTCCCGAGGAGCACCCCGTGCTGCTGACCGAGGCCCCCCTGAACCCCAAGGCCAACCGCGAGAAGATGACCCAGGTGAGTGGCCCGCTACCTCTTCTGGTGGCCGCCTCCCTCCTTCCTGGCCTCCCGGAGCTGCGCCCTTTCTCACTGGTTCTCTCTTCTGCCGTTTTCCGTAGGACTCTCTTCTCTGACCTGAGTCTCCTTTGGAACTCTGCAGGTTCT
+
1A>AAA1AFF11BFG13AGG1BAE0FGGH0FGHGF0AAE//GGHHGCGBAEAFABGGGHGGGGG/E/EEGGHFG/EGGGEFHHC<FGGG@GC@A<??<111?FFFCHHE<F//GH-CCGGCDGHFDGDGGHGA<-@CFEEEB/;/;BF0;BFGGFEFE-A-A?FF-@B?@/;9FFFE//-;;99BB99F/9BBF?B?9;F/9BF--;FF/9B//9/BB/:9//-/-99/BFFEBFFFBFBFEFBFBA-9:;
@M05620:37:000000000-D9766:1:1101:27975:9422 1:N:0:36
ACCACACCTTCTACAATGAGCTGCGTGTGGCTCCCGAGGAGCACCCCGTGCTGCTGACCGAGGCCCCCCTGAACCCCAAGGCCAACCGCGAGAAGATGACCCAGGTGAGTGGCCCGCTACCTCTTCTGGTGGCCGCCTCCCTCCTTCCTGGCCTCCCGGAGCTGCGCCCTTTCTCACTGGTTCTCTCTTCTGCCGTTTTCCGTAGGACTCTCTTCTCTGCCCTGAGCTTCCTTTGGAACTCTGCAGGTTCT
+
BCCDABCCFCCFGGGGGGFGGGHHGEGECGHGGGGFFGGGDFDGHGGGFGGGHHGHHHHGGGFEGGGGGGGHBGHEEFGHGHGHHGGGFGGGGGHHHHFHHF/FCCF1?FGAFH/<--->0<<GG<GGG=GDH.<D::EHE:G:GBGFBF/FFFGECF---;.0;?DF=BFFFB000:FFFFFBB09F0;00B0@DFFEFFFF.D.0:9;9BF0000;00;AF./;009;0BF:FFFBFB:BFB9FFFFBB
@M05620:37:000000000-D9766:1:1101:14339:9423 1:N:0:36
ACCACACCTTCTACAATGAGCTGCGTGTGGCTCCCGAGGAGCACCCCGTGCTGCTGACCGAGGCCCCCCTGAACCCCAAGGCCAACCGCGAGAAGATGACCCAGGTGAGTGGCCCGCTACCTCTTCTGGTGGCCGCCTCCCTCCTTCCTGGCCTCCCGGAGCTGCGCCCTTTCTCACTGGTTCTCTCTTCTGCCGTTTTCCGTAGGACTCTCTTCTCTGACCTGAGTCTCCTTTGGAACTCTGCAGGTTCT
+
BAA?AAAAFFFFGGGGFGGDGBGFGAAAAAGH3BFEEEG?EHFHHGGGGGGGHHHFHHGGGGCGGDGGGGG1GCHGGFEG/CHHHGG@GGC@@DFFBGFDGGGGAFGBCFGEEFGCGGCCFHFHHHHGHGHFFHGCGDAEFHHGGGFGEF/FFFFEADB--BFFGGBFBB/FFFFFFFFBFFFFFFFFFFFFFFBADFFFFDB?DBFFFFEFFFFFFFFFFFFFFFFFFFFFFFFE/BBBFB/BFFFABFB
@M05620:37:000000000-D9766:1:1101:21444:9425 1:N:0:36
AGTGCCAGCTCTCAATCGCACAGGGGACCCAGGGCCTGGCCCCTCCATCCAGAAAACCTATGACCTCACCCGCTACCTGGAGCACCAACTCCGCAGCTTGGCTGGGACCTATGTGAGTATCCAGCGTAGGAATCTGGGAGTTGGGGAGGAGTGAGGAGTTGGGGAAAGACAGTCCTAACCGTGGAGGGTTCTGGTAAATGATGGGGTGAGGAGGGGCTCTTTGGCTCCCACCAGTCCCCCTGTCTGGTCTA
+
B?AABFFFCFFFGGGGGGGGGGHHGGGGGGHHGGGGGEHHGHGHGGHGHHHHHHGHHGBFFHHHHHHHHHHGGEEGHGHHGHHHFHHHGFFHGGGGGHHHGHHGGGHHGHHHHHGHHHHHHHHHHGGGGGGHHHHHHHHGGHHGCGGGGGGHHHHHGGHHHGGGGGHHHHHHHHHHHHHHGGGGGGGGCFGGGGGGGGGGGGGGGGFFFFFFFFFFFFFFFFFFFFFFFFFFFFFFFFFFFFFFFFFFFFB
@M05620:37:000000000-D9766:1:1101:27959:9437 1:N:0:36
ACCACACCTTCTACAATGAGCTGCGGGTGGCTCCCGCGGAGCACCCTGTGCGTCTGACCGAGTCCCCCCTTAACCCCAAGGCCAACCGCCAGAAGCGGAACCCGGTGAGTGGCCCGCTACCTCCTCTGGTGTCCTCCTACCTCCTTCCCGGCCTCCCCGAGCTGCGCCCTTTCTCACTGGTTCTCTCTTCTGGCGTTTTCCGTCGGACTCTCTTCCCCGAACCCACACATCTTTGTAACTCCGCACGTTCT
+
>A>>>A3>4BB@BGFFB45BBABBE2AA22BAAAB2A0AA0AEFAE123BD11>1BB3B>//1BB3?EEG0BF3FFEEGFFC/?GE/>B///0?<?/<</>><->-<.<=<...<-----/0;.:;;::0;.;C00;/0;CFGG/00;/:;9AAAAA.;;9;.;9--.;;/;;///;/99/9B/B/://9B//9-;-9;9F.;.-----:////;/;.-9---......//;://;;/;/9/.;---9;.:
@M05620:37:000000000-D9766:1:1101:19543:9443 1:N:0:36
ACCACACCTTCTACAATGAGCTGCGTGTGGCTCCCGAGGAGCACCCCGTGCTGCTGACCGAGGCCCCCCTGAACCCCAAGGCCAACCGCGAGAAGATGCCCCAGGTGGGTGGCCCGCTCCTTCTTCTGGTGGCCGCCCCCCTCCTCCCTGCCCTCCCGAGCCTCCGCCCTTTCTACCTGGTCTTCCCTCCTGCCGTTTCCCGTAGAACCCCTTCCCCTGCCCTACGCCTCTTTTGGAATTCTCCAGTTTCT
+
ABBBAAAAFFFFGGGFEDGGGGHHGGCGH?BGGFGCAEEE2F2GHGEGGGFBAEGFGHHGFG?EFGGEFGGF3FGEGGDG/CFGHFF/CBFBCFHCGF2?G/?A/?1///.->F.----=/0<D0<=D00/.;.-;--;A--;.C/C9/9.;./;A.A.---/...;A;-F/////9/B.;/////.;..99;.-;.F/9/..-;.//....;./.9...:9B..9--9A/9F/9-:////////9///9/
@M05620:37:000000000-D9766:1:1101:7600:9445 1:N:0:36
AGTGCCAGCTCTCAATCGCACAGGGGACCCAGGGCCTGGCCCCTCCATCCAGAAAACCTATGACCTCACCCGCTACCTGGAGCACCAACTCCGCAGCTTGGCTGGGACCTATGTGAGTATCCAGCGTAGGAATCTGGGAGTTGGGGAGGAGTGAGGAGTTGGGGAAAGACAGTCCTAACCGTGGAGGGTTCTGGTAAATGATGGGGTGAGGAGGGGCTCTTTGGCTCCCACCAGTCCCCCTGTCTGGTCTA
+
ABAAAFFFBFFFFGGFGFGGGCHCGGEGGGHHGGGEFFGGHHGHGGHHHHHHHHHHHGHHHHHHHHHHHHHE@EEGHHHHGFGGHHFEE3GGEE?ECGGFGGFGGGHHGEGHHHHHHHHHGGHHHGDDG/@GGFHHHHHGDFGHCCGGGGGHHHGHHGHE0/CCGGHHG/CG0CCFFHFHAEGGGFEG;CAFGGFFGGGGGGGGGGFFFFFFFFF;A-EFFFFFFFBEFFFFFFBFEFF?DFFFFBBFBFB
@M05620:37:000000000-D9766:1:1101:13840:9447 1:N:0:36
ACCACACCTTCTACAATGAGCTGCGTGTGGCTCCCGAGGAGCACCCCGTGCTGCTGACCGAGGCCCCCCTGAACCCCAAGGCCAACCGCGAGAAGATGACCCAGGTGAGTGGCCCGCTACCTCTTCTGGTGGCCGCCTCCCTCCTTCCTGGCCTCCCGGAGCTGCGCCCTTTCTCACTGGTTCTCTCTTCTGCCGTTTTCCGTAGGACTCTCTTCTCTGACCTGAGTCTCCTTTGGAACTCTGCAGGTTCT
+
BBBBBBBBFFFFGGGGGGGGGGHHGGGEHFHFHGGGGGGCEHHHHGGGEGGGHHGHHHHGGGCGGGGGGGGHHHHGGGGHGHHHEGGGGGFGGGHHHHHHHHEHGHHGHHGGGHHGGGGGHHHHHHHHHHHGHHGGGGGHGHHGHGGGGGGGGGGGGGGGGGGGGGFFFFFFFFFFFFFFFFFFFFFFFFFFFFFDFEFFFFFFFFFFFFFFFFFFFFFFFFFFFFFFFFFFFFFFFFFFFFFFFFFFFFF
@M05620:37:000000000-D9766:1:1101:19525:9451 1:N:0:36
ACCACACCTTCTACAATGAGCTGCGTGTGGCTCCCGAGGAGCACCCCGTGCTGCTGACCGAGGCCCCCCTGAACCCCAAGGCCAACCGCGAGAAGATGACCCAGGTGGGTGGCCCGCTACCTCTTCTGGTGGCCGCCTCCCTCCTTCCTGGCCTCCCGGCGCTGCGCCCTTTCTCCCTGGTTCTCTCTTCTGCCGTTTTCCGTAGGACTCTCTTCTCTGACCTGAGTCTCCTTTGGAACTCTGCAGGTTCT
+
BBBABCCBFFFFGGGGGGGCGGHHGGGGHGHHHGGGGGGGGHHHHGGEEGGGHHHHHHHGGGGGGGGGGGGHHHHGGGGHGHHHHGGGGGFGGGHHFHEHHB/GCC1//?C-FHE?---ACDBHFDDGF<G.G.-C@.EGGBGAFFGB9BBF.0CEEE---:@>.-@D;FFF/F///:FEF9BBFB/B//:BFB=FFFFFF./:AD//9/:BFB///B//;/://///9BBFFFFBFFB//9/9/FFF/9;
@M05620:37:000000000-D9766:1:1101:8247:9463 1:N:0:36
AGTGCCAGCTCTCAATCGCACAGGGGACCCAGGGCCTGGCCCCTCCATCCAGAAAACCTATGACCTCACCCGCTACCTGGAGCACCAACTCCGCAGCTTGGCTGGGACCTATGTGAGTATCCAGCGTAGGAATCTGGGAGTTGGGGAGGAGTGAGGAGTTGGGGAAAGACAGTCCTAACCGTGGAGGGTTCTGGTAAATGATGGGGTGAGGAGGGGCTCTTTGGCTCCCACCAGTCCCCCTGTCTGGTCTA
+
ABAAAFFFCFFFGGGGGGGGGGHHGGGGGGHHFFGGGGHHHHGHGGHHHHHHHHHHHGHHHHHHHHHHHHHGGEFGHHHH?GHHHHHHGHHHGGGGGHHHGGHGGGHHGHHHHHHHHHHHHHHHHGGGGGHHHHHHHHHGGHHHGGEGGGEHHHHHHGHHHHGGGGHHHHHHHHHHHHHHGGGGGGGGEGGGGGFFGGGGGGGGGGFFFFFFFFFFFFFFFFFFFFFFFFFFFFFFFFFFFFFFFFFFFFF
@M05620:37:000000000-D9766:1:1101:20081:9502 1:N:0:36
GAGGCTGCTTTGGAAGAGCACACCTACAAGCCAGGGACAAAAGATCGGAAGAGCACACGTCTGAACTCCAGTCACCGCTCATTATCTCGTATGCCGTCTTCTGCTTGAAAAAAAAAAACAAAAATTACTACAAAAATTCCTACATTATTCACTCACCACCTCTACCCACTTATAGCTCATTTACCTTACACCATTTAAACATCACCCACGACATCCTCCCCAGCGTCTGCCTCGTCCCCCATCCCCGTCTA
+
BBBBBAFBFFFFGFGGGGGGGGHGHHHHFBGFHHHAFFG2ABGFHHHFGGGF1FHHHHEFFG1GHHHHHFHHHGHHEEEGGHHFFFGGFFFGHHGGEEGFFFFGHHGFGHHHGGGCC//?/<0/011111111<0/01111<11=11111>11</<.0<...00<0.<;:;0;0000000;0000000:00/.0000000000009..:----.0////.;...9;.9.////;..;...-./.9.-9...
@M05620:37:000000000-D9766:1:1101:20343:9523 1:N:0:36
AGTGCCAGCTCTCAATCGCACAGGGGACCCAGGGCCTGGCCCCTCCATCCAGAAAACCTATGACCTCACCCGCTACCTGGAGCACCAACTCCGCAGCTTGGCTGGGACCTATGTGAGTATCCAGCGTAGGAATCTGGGAGTTGGGGAGGAGTGAGGAGTTGGGGAAAGACAGTCCTAACCGTGGAGGGTTCTGGTAAATGATGGGGTGAGGAGGGGCTCTTTGGCTCCCACCAGTCCCCCTGTCTGGTCTA
+
>33>ADDFBFFFFFGBGFGGFGHHEFGFGEHHGGC?FEHGHGGHGGHHFHHGHB3FGG3FGFHHHGFHHHHGGE@FHHHG2GHHFHHEE?GGEEGF@GGGGHHGCGHHGHHHHHHHHHGHHHHHHCEGGGHHHHFHE00FEHHH/@CDGDEHEDDG0AGHHHFGGGHHGHHHHHHHHHHGFGFGBGGGAFFGGGGGGGGGGGGGGGDFFFFFFFFFFFFFFFEFFFFFFFFFFFFFFFFFFFFFFFFFFFB
@M05620:37:000000000-D9766:1:1101:24444:9523 1:N:0:36
AGTGCCAGCTCTCAATCGCACAGGGGACCCAGGGCCTGGCCCCTCCATCCAGAAAACCTATGACCTCACCCGCTACCTGGAGCACCAACTCCGCAGCTTGGCTGGGACCTATGTGAGTATCCAGCGTAGGAATCTGGGAGTTGGGGAGGAGTGAGGAGTTGGGGAAAGACAGTCCTAACCGTGGAGGGTTCTGGTAAATGATGGGGTGAGGAGGGGCTCTTTGGCTCCCACCAGTCCCCCTGTCTGGTCTA
+
BCABCFFFCFFFGGGGGGGCGGHGGGGGGGHGFEGGGGHHHHGHGGHHHHHHHHHHHGHHHHHHHHHHHHFGGEEGHEHHGGHHHHHHGHFHEFGGGHHHGHHGGGHHGHHHHH3HH3HGHHHHHGDDGGHHHHHHHHHGCHHGGGGGGGEFGFHHHGHHHHGGGGHHHHHHHGHHHHHHGGGGGGGG;CGGGGFGGGGGGFFBE.:BFFFFFF=DF=FFEFFFFFFFFFFFFFFFFFFFFFFFFFFBBFF
@M05620:37:000000000-D9766:1:1101:25854:9532 1:N:0:36
ACCACACCTTCTACAATGAGCTGCGTGTGGCTCCCGAGGAGCACCCCGTGCTGCTGACCGAGGCCCCCCTGAACCCCAAGGCCAACCGCGAGAAGATGACCCAGGTGAGTGGCCCGCTACCTCTTCTGGTGGCCGCCTCCCTCCTTCCTGGCCTCCCGGAGCTGCGCCCTTTCTCACTGGTTCTCTCTTCTGCCGTTTTCCGTAGGACTCTCTTCTCTGACCTGAGTCTCCTTTGGAACTCTGCAGGTTCT
+
ABABBBBBFFFFGGGGGGGGGFHGGEG2BEHHGFGFEGGGGHHHHGGGGGGGHHHHHHHGGGGGGGGGGGGHGHHGGGGHGHHHHGGGGGGGGGHGHHHHHHHHGFHHHHHGGHHGGGGGHHHGHHHHHHHGHHGGGGGHGHGGHGGGGGGGGGGGGGGGGAGGGGFFFFFFFFFFFFFFFFFFFFFFFFFFFFFFFFFFFFFFFFFFFFFFFFFFFFFFFFFFFFFFFFFFFFFFFFFFFFFFFFFFFFF
@M05620:37:000000000-D9766:1:1101:20354:9539 1:N:0:36
AGTGCCAGCTCTCAATCGCACAGGGGACCCAGGGCCTGGCCCCTCCATCCAGAAAACCTATGACCTCACCCGCTACCTGGAGCACCAACTCCGCAGCTTGGCTGGGACCTATGTGAGTATCCAGCGTAGGAATCTGGGAGTTGGGGAGGAGTGAGGAGTTGGGGAAAGACAGTCCTAACCGTGGAGGGTTCTGGTAAATGATGGGGTGAGGAGGGGCTCTTTGGCTCCCACCAGTCCCCCTGTCTGGTCTA
+
AAAABDFFBFFFGFGGGFGEE2FGFEFGGG2GFEGEFFHHHHGHGGHHHH3GFHFGHGHHHFHHHHGFHHHEGGCGHHGGHHHHGHHHGGHHGE/EEGGFGHHGEGHHGHHFHHHHHHHHHHHHHGFGDGHHHFFGHFHGGHHHGGGGGGGHHHHHGD<GHHGGGDHGHHHHHHFHHGHHGAC@GGGG:CFGGGFFGGGGEGGGGGF9AFFFFABBB;AFFFFFFFFFFFFDFFFFBFEDBFFFFFFFBFF
@M05620:37:000000000-D9766:1:1101:14273:9541 1:N:0:36
ACCACACCTTCTACAATGAGCTGCGTGTGGCTCCCGAGGAGCACCCCGTGCTGCTGACCGAGGCCCCCCTGAACCCCAAGGCCAACCGCGAGAAGATGACCCAGGTGAGTGGCCCGCTACCTCTTCTGGTGGCCGCCTCCCTCCTTCCTGGCCTCCCGGAGCTGCGCCCTTTCTCACTGGTTCTCTCTTCTGCCGTTTTCCGTAGGACTCTCTTCTCTGACCTGAGTCTCCTTTGGAACTCTGCAGGTTCT
+
CCCCCCCCFFFFGGGGGGGGGGHHGFGGHGHHHGGGGGGGGHHHHGGGGGGGHHHHHHHGGGGGGGGGGGGHHHHGGGGHGHHHHGGGGGGGGGHHHHHHHHEFFHGHHFDFGGHGGGGGHHHHHHHHHHHGHHGGGGGHGHHGHGGGGGGGGGGGGDFAGGGFGGFFFFFFFFFFFFFFFFFFFFFFFFFFFFFFFFFFFFFFDDFFFFFFFFFFFFFFFFFFFFFFFFFFFFFFFFFFFFFFFFFFFFF
@M05620:37:000000000-D9766:1:1101:17400:9542 1:N:0:36
ACCACACCTTCTACAATGAGCTGCGTGTGGCTCCCGAGGAGCACCTCGTGCTGCTGACCGAGGCCCCCCTGAACCCCAAGGCCAACCGCGAGAAGATGACCCAGGTGAGTGGCCCGCTACCTCTTCTGGTGGCCGCCTCCCTCCTTCCTGGCCTCCCGGAGCTGCGCCCTTTCTCACTGGTTCTCTCTTCTGCCGTTTTCCGTAGGACTCTCTTCTCTGACCTGAGTCTCCTTTGGAACTCTGCAGGTTCT
+
BBBBBABBCFFFFGGGGGGGGGHHGFGBEEHHHGGGGGGGGHHHHBGGEHGGGGFHHHHGGGCGGGGGGEGHHHHGGGGHGHHHHGGGGGGGGFFHHFHHHHEHGHHFHHHGGHHGGGGGHEHHFHHHHHHGGHGGGGGHGHHGHHHHHGGGGGGGGGG?AGGGGGGGFFFFFFFFFFFFFFFFFFFFFFBFFFFDFFFFFFFFFFFFFFFFFFFFFFFFFFFFBBFFBFFFFFFFFBFFFFFFFFFFFFF
@M05620:37:000000000-D9766:1:1101:16768:9545 1:N:0:36
ACCACACCTTCTACAATGAGCTGCGTGTGGCTCCCGAGGAGCACCCCGTGCTGCTGACCGAGGCCCCCCTGAACCCCAAGGCCAACCGCGAGAAGATGACCCAGGTGAGTGGCCCGCTACCTCTTCTGGTGGCCGCCTCCCTCCTTCCTGGCCTCCCGGAGCTGCGCCCTTTCTCACTGGTTCTCTCTTCTGCCGTTTTCCGTAGGACTCTCTTCTCTGACCTGAGTCTCCTTTGGAACTCTGCAGGTTCT
+
CCCCCCCCFFFFGFGGGGGGGGHHGGGEGGHHGGGGGGGFGHHHHGGGGGGGHHHGHHHGGGGGGGGGGGGEHHHGGGGHGGHHHGGFGGDGGGHHHGGHHHHHGHHHHHHGGHHGGCGGHHHHGHHHHHHGHHGGGGGHGHHGHGGGGGGGGFGGGGGGGGGGGGFFFAFFFFFFFFFFFFFFFFFFFFFFFFFAFFFFFFFFFBFFFFFFFFFFFFFFFFFEFFFFFFFFFFFFFFFFFFFFFFFFFFF
@M05620:37:000000000-D9766:1:1101:10319:9546 1:N:0:36
ACCACACCTTCTACAATGAGCTGCGTGTGGCTCCCGAGGAGCACCCCGTGCTGCTGACCGAGGCCCCCCTGAACCCCAAGGCCAACCGCGAGAAGATGACCCCGGTGAGTGGCCCGCTACCTCTTCTGGTGGCCGCCTCCCTCCTTCCTGGCCTCCCGGAGCTGCGCCCTTTCTCACTGGTTCTCTCTTCTGCCGTTTTCCGTAGGACTCTCTTCTCTGACCTGAGTCTCCTTTGGAACTCTGCAGGTTCT
+
ABBABBBBFFBFDFGD5BGGGGCGAAEFHGFFHFGGCEEEEFHHHGAEEEGEHHHHHH3EGGGGGGEEGGGHHHHGGDGFFHHHHGGGGGGGGGHHHHH?<G/>CGGGFG1..GG@DGG-CHHG0===GCGCHH-A@DGE.CFFGGGGGGBAFGAEFD?BGBFFE-BD?-/;9FBFFB9.;BFFFFFFFFF/999..9.;FAF.DFFFFF/FBFFBBF//BFFB/F/F/BFFFBB//;/BFFFFFBF9/B9
@M05620:37:000000000-D9766:1:1101:14419:9546 1:N:0:36
ACCACACCTTCTACAATGAGCTGCGTGTGGCTCCCGAGGAGCACCCCGTGCTGCTGACCGAGGCCCCCCTGAACCCCAAGGCCAACCGCGAGAAGATGACCCAGGTGAGTGGCCCGCTACCTCTTCTGGTGGCCGCCTCCTTCCTTCCTGGCCTCCCGGAGCTGCGCCCTTTCTCACTGGTTCTCTCTTCTGCCGTTTTCCGTAGGACTCTCTTCTCTGACCTGAGTCTCCTTTGGAACTCTGCAGGTTCT
+
BBBBBBBBFFFFGGGGGGGFGFHHGGGEFEHHHGGGDEECFHHHHGGFEGGGHHHGHHHEFGGGGGGGGGGHGHHGGGGHGHHHHGGGGGCGGGHGHHHHHHGHGHHBGGFGGHHGGGGGHHHGHHHHGGHGHHGGGGGHHHHHHHHGGGGGGGGGGGG?ADGGGGGFFFFFFFFFFFFFFFFFFFFFFFFFFFFDDFFFFFFFFFFFFFFFFFFFFFFFFFFF/FFFFFFFFFFFFFFFFFFFFFFFFFF
@M05620:37:000000000-D9766:1:1101:14437:9547 1:N:0:36
ACCACACCTTCTACAATGAGCTGCGTGTGGCTCCCGAGGAGCACCCCGTGCTGCTGACCGAGGCCCCCCTGAACCCCAAGGCCAACCGCGAGAAGATGACCCAGGTGAGTGGCCCGCTACCTCTTCTGGTGGCCGCCTCCTTCCTTCCTGGCCTCCCGGAGCTGCGCCCTTTCTCACTGGTTCTCTCTTCTGCCGTTTTCCGTAGGACTCTCTTCTCTGACCTGAGTCTCCTTTGGAACTCTGCAGGTTCT
+
>>>>>>>>FFCFFFGB5BFBFDEGE2EA4BAFBAFBEEE22A2BAEEE1EE15F3FFHFGE>0EFG/>EE113BGAEE???/??/?E/<DC/<?01?11?F0/??FGFF<GFFHHGG-@DHHHHEGF=<G/.CGG@D?CEB0CHFGCFGG/.A9FEG.-9ABC/CG@FB?FFFFFFFF/.:9B/BFB9FFB//B@D.BFFF.B.9;9/BFFFB/9FFFBF9B/.9.::/;:FFFB//;/:B99BBBF.BF:
@M05620:37:000000000-D9766:1:1101:13948:9553 1:N:0:36
AGTGCCAGCTCTCAATCGCACAGGGGACCCAGGGCCTGGCCCCTCCATCCAGAAAACCTATGACCTCACCCGCTACCTGGAGCACCAACTCCGCAGCTTGGCTGGGACCTATGTGAGTATCCAGCGTAGGAATCTGGGAGTTGGGGAGGAGTGAGGAGTTGGGGAAAGACAGTCCTAACCGTGGAGGGTTCTGGTAAATGATGGGGTGAGGAGGGGCTCTTTGGCTCCCACCAGTCCCCCTGTCTGGTCTA
+
ABAABFFFCFFFGGGGGGGGGGHHGGGGGGHHGGGGGGHHHHGHGGHHHHHHHHHHHGHHHHHHHHHHHHHGGEFGHFHHFHHHHHHHGHHHGGGGGHHHGHHGGGHHGHHHHHHHHHHHHHHHHGFGGGHGHHHHHHHGGHHHGGGGGGEGHFHHCEHHHHGGGGHHHHGHHHHHHHHHGGGGGFGGEGGGGGFGGGGGGGGGGGFFFFFFFFFFFFFFFFFFFFFFFFFFFFFFFFFFFFFFFFFFFFB
@M05620:37:000000000-D9766:1:1101:15845:9555 1:N:0:36
AGTGCCAGCTCTCAATCGCACAGGGGACCCAGGGCCTGGCCCCTCCATCCAGAAAACCTATGACCTCACCCGCTACCTGGAGCACCAACTCCGCAGCTTGGCTGGGACCTATGTGAGTATCCAGCGTAGGAATCTGGGAGTTGGGGAGGAGTGAGGAGTTGGGGAAAGACAGTCCTAACCGTGGAGGGTTCTGGTAAATGATGGGGTGAGGAGGGGCTCTTTGGCTCCCACCAGTCCCCCTGTCTGGTCTA
+
ABAAAFFFCFFFGGGGGGGGGGHHGGGGGGHHGGGGGGHHHHGHGGHHHHHHHHGHHGHHHHHHHHHHHHHGG>FGHHHHFHHHHHHHGHHHGGGGGHHHGHHGGGHHGHHHHHHHHHHHHHGHHGGGGGHHHHHHHHEGGHHHGGGGGGEGHHGHHGHHHHGGEGEHGHHHHHHHHHHHGGGGDGGGGGGGGGFGGGGGGGGGGGFFFFFFFFFFFFFFFFFFFFFFFFFFFFFFFFFFFFFFFFFFFFF
@M05620:37:000000000-D9766:1:1101:10305:9556 1:N:0:36
ACCACACCTTCTACAATGAGCTGCGTGTGGCTCCCGAGGAGCACCCCGTGCTGCTGACCGAGGCCCCCCTGAACCCCAAGGCCAACCGCGAGAAGATGACCCAGGTGGGTGGCCCGCTCCCTCTTCTGGTGGCCGCCTCCCTCCTTCCTGGCCTCCCGACGCTGCGCCCTTTCTCACTGGTTCTCTCTTCTGCCGTTTTCCGTAGGACTCTCTTCTCTGACCTACGTCTCCTTTGGAACTCTGCAGGTTCT
+
CCCCCCDCFFFFGGGGGGGGGGHHGEGFHGHHHGGGGGGGGHHHHGGGGGGGHHHHHHHGGGGGGGGGGGGHHHHGGGGHGHHHHGGGGGGGGGHHHHHHHHEHGF1/<?C?GH.----=CFGHF=GHDGGAG.-DC.EGGBFAGBFBBF:FA0CE?D.--9...@CFFFFBBB00:0BFBBBFB0BF00;:F0=DFFAF0A:.A.:0/:BBF0:0;:00;:00/;:./;0FFFFFFF0:BB000BAFBB0
@M05620:37:000000000-D9766:1:1101:4825:9559 1:N:0:36
GAGGCTGCTTTGGAAGAAACTGACAAGCCAGGGACACAAGATCGGAAGCGCACACGTCTGAACTCCAGTCACCGCTCATTATCTCGTATGCCGTCTTCTGCTTGAAAAAAAAAAAAAAATTATAATTGAAGGAAAGAAATTCTACACGCAGCGAGAGAACTATAGAGAAATAAATTGGGAGATAGTAGTAGCGACTTTAAGTGGATCCCTTGTAGAAGGCCGATGAAGTAATCAAGATGCACGACTGGACA
+
A>>AAAFBFFFFGGGFFG44FABBBF4BBBGEA2FF2A2FGHHHGGABFAE0E0FAABFBADFEBB3BDFGDFE0>EFHGFHHFHBF1FBFGE?>G/BFGBFG3?FGGGEEB///</<-011111=1111=/./<././0000000:.-:-:---9-.//00000;00//900;000/....;0000/9///----./9///////9.9//.//////;..-9-.//////////////;//..-..././
@M05620:37:000000000-D9766:1:1101:5823:9596 1:N:0:36
AGACCCACCTCTCCACTGAACAGGGTTTTCATTCCACGGCTCCTCCAGCTAGTCACCCTGCGTCCACACCCCCGACCTCGCACACCCCCTATGCACATGAGCCGGGTAGTTTGTCCGTATCCCGCCTCGGTCTCTGCGCGTTGGCGCGGCGTGCGGCGTAGCGGCCCGCCCGTCCTCCCCGTGGCGGGTTCTGGTAAATGCTGCGGTGAGGCGGCGCTCTATCGATCCCCCCCGTTCCCCTGTCTGGTCTA
+
>>11>>>11BBBFFG11B11BBB0AA0AA3B222D21B0A/BEBCEBG0BBB1121BBB0/A/AA/B1B//////>>/1?//>>>?>/>/?11<211B111BB<<B/</B22>@21?/@<F2G/@/?<?C..>>GG1-AA@A-./:C--;;99.9:@-;-99;@@-@-@-9-9-A-:/9;;BB;@@-9-;9FBF//:/;B//B/---9-9:A-@99-@A9/;/9AA-9:9B?-9A-9;BBBEFFFFB9///
@M05620:37:000000000-D9766:1:1101:27436:9614 1:N:0:36
ACCACACCTTCTACAATGCGCTGCGTGTGGCTCCCGAGGAGCACCCCGTGCTGCTGACCGAGGCCCCCCTGAACCCCAAGGCCAACCGCGAGAAGATGACCCAGGTGAGTGGCCCGCTACCTCTTCTGGTGGCCGCCTCCCTCCTTCCTGGCCTCCCGGAGCTGCGCCCTTTCTCACTGGTTCTCTCTTCTGCCGTTTTCCGTAGGACTCTCTTCTCTGACCTGAGTCTCCTTTGGAACTCTGCAGGTTCT
+
AAAABAA>BCFFEGFFGG4AEEGFGEEAAAGFFBFBAEE?EGFGHGFEAAEFFGHGHHHGGGGGGGGGGGGGHHHGGGGHGHHFEGFGGG/>@DHBGFGHHHAFFGH1FGFGGHCAGGGGHHHHHGFHHHHGHFCDFGGHGGGG/FFFBFGGGEGGGBG?B-.9FFFFFAFFFFFBFFFFBFFFFFFFFFFFEFFFFFFFFFFEFFEFFFFFFFFFFFFFFFFF/BFBFFFFFFFEFFFFFBFFFFFFFFF
@M05620:37:000000000-D9766:1:1101:10436:9619 1:N:0:36
ACCACACCTTCTACAATGAGCTGCGTGTGGCTCCCGAGGAGCACCCCGTGCTGCTGACCGAGGCCCCCCTGAACCCCAAGGCCAACCGCGAGAAGATGACCCAGGTGAGTGGCCCGCTACCTCTTCTGGTGGCCGCCTCCCTCCTTCCTGGCCTCCCGGAGCTGCGCCCTTTCTCACTGGTTCTCTCTTCTGCCGTTTTCCGTAGGACTCTCTTCTCTGACCTGAGTCTCCTTTGGAACTCTGCAGGTTCT
+
CCCBCCCCFFFFGGGGGGGGGGGHGGGGHFHHHGGGGGEGGHHHHGGGGGGGHHHHHHHGGGGGGGGGGGGHHHHGGGGHGHHHHGGGGGGGGGHHFFFHHH/F/?FGHGGEGHHCCDGGHHGHHHFGGBFCGHCGGAFHG:GDBFGGGFBGGGGGGDGGGGF0F?FFFFFFFFFFFFFBFFBFFFFFFFFFFFBADFAFF.;.;?9FFFFFFFFFFFFFFFBBFFFFFFF0:FB/;FFBFFBBFFFAFFB
@M05620:37:000000000-D9766:1:1101:10884:9624 1:N:0:36
AGTGCCAGCTCTCAATCGCACAGGGGACCCAGGGCCTGGCCCCTCCATCCAGAAAACCTATGACCTCACCCGCTACCTGGAGCACCAACTCCGCAGCTTGGCTGGGACCTATGTGAGTATCCAGCGTAGGAATCTGGGAGTTGGGGAGGAGTGAGGAGTTGGGGAAAGACAGTCCTAACCGTGGAGGGTTCTGGTAAATGATGGGGTGAGGAGGGGCTCTTTGGCTCCCACCAGTCCCCCTGTCTGGTCTA
+
ABAABFFFCFFFGGGGGGGGGGHHGGGGGGHHGGGGGGHHHHGHGGHHGHHHHHGFHGGHHHGHHHHHHHHGGGGGHGHHHHHHGHHHGGHHGGGGGHHHGHHGGGHHGHHHHHHHHHHHHHHHHGGGGGGHHHHHHGHGGHHHGGGGGGGGHHHHHGHHHHGGGGHGFGFHHHHHHGHHGGGGGGGGAFGGGGGFGGGGFFGGGGFFFFFFFFFFFFFFFFFFFFFFFFFFFFFFFFFFFFFFFFFFFFF
@M05620:37:000000000-D9766:1:1101:27080:9645 1:N:0:36
ACCACACCTTCTACAATGAGCTGCGTGTGGCTCCCGAGGAGCACCCCGTGCTGCTGACCGAGGCCCCCCTGAACCCCAAGGCCAACCGCGAGAAGATGACCCCGGCGAGTGGCCCGCTACCTCTTCTGGTGGCCGCCTCCCTCCTTCCTGGCCTCCCGGAGATACGCCCTTTCTCACTGATTCTCTCTTCTGCCGTTTTCCGTCGCACTCTCTTCTCTGACCTGAGTCTCCTTTGGAACTATGCAGGTTCT
+
A>ABAAAACFB4BFGGEEGGFGHF?BEAFAFBBF2AAAAAEFDGHGEGEBBAFGCGGF3AEEGGEG?>EEAGCHE/EFGEFHHHFFGE>/@C@?F11?1??C/<//><>-<..<C-<-;A/CFGHFHHC;:;.F-@-C..CFB99FFB09/;F0C9A9----9/;..--9;BFBFFFFF/;9/;BFFFFFBF//-;9/EBBDF.9--9-;:FFB9//B//://././//;//BFFF//999/;B;/:9//9
@M05620:37:000000000-D9766:1:1101:23449:9652 1:N:0:36
ACCACACCTTCTACAATGAGCTGCGTGTGGCTCCCGAGGAGCACCCCGTGCTGCTGACCGAGGCCCCCCTGAACCCCAAGGCCAACCGCGAGAAGATGACCCAGGTGAGTGGCCCGCTACCTCTTCTGGTGGCCGCCTCCCTCCTTCCTGGCCTCCCGGAGCTGCGCCCTTTCTCACTGGTTCTCTCTTCTGCCGTTTTCCGTAGGACTCTCTTCTCTGACCTGAGTCTCCTTTGGAACTCTGCAGGTTCT
+
CCCCCCCCFFFFGGGGGGGGGGHHGEGEDGHHHGGGGGGGGHHHHGGGGGGGHHHHHHHGGGGGGGGGGGGHHHHGGGGHGHHHHGGGGGGGGGHHHHHHHHGHGHHHHHHGGHHGGGGGHHHHHHHHHHHGHHGGGGGHGHHGHGGGGGGGGGGGGGGGGGGGGGFFFFFFFFFFFFFFFFFFFFFFFFFFFFFFFFFFFFFFFFFFFFFFFFFFFFFFFFFFFFFFFFFFFFFFFFFFFFFFFFFFFFF
@M05620:37:000000000-D9766:1:1101:20787:9654 1:N:0:36
ACCACACCTTCTACAATGAGCTGCGTGTGGCTCCCGAGGAGCACCCCGTGCTGCTGACCGAGGCCCCCCTGAACCCCAAGGCCAACCGCGAGAAGATGACCCAGGTGAGTGGCCCGCTACCTCTTCTGGTGGCCGCCTCCCTCCTTCCTGGCCTCCCGGAGCTGCGCCCTTTCTCACTGGTTCTCTCTTCTGTCGTTTTCCGTAGGACTCTCTTCTCTGACCTGAGTCTCCTTTGGAACTCTGCAGGTTCT
+
BBBABBB@FFFFGGGGFGGFGFHHGEEAEEGGHGGEDEEGGHHHHGGGDEGGHHFHHHHGGGGGGGGGGGGFHHHGGGFHEHHHHGGGGGCCCGHGGHHHHHHHGHHFGGHGGHGGGGGGHHHHHHHHHHHGHHGGGFGHGHHGHGGGGGGGGGGGGGGGGGGGGGFFFFFFFFFFFFFFFFFFFFFFFFFF/9EADEFFFFFFDFFFFFFFFFFFFFFFFFFF/BFFFFFFFFFEFFFFFFFFFFFFFFF
@M05620:37:000000000-D9766:1:1101:20872:9656 1:N:0:36
ACCACACCTTCTACAATGAGCTGCGTGTGGCTCCCGAGGAGCACCCCGTGCTGCTGACCGAGGCCCCCCTGAACCCCAAGGCCAACCGCGAGAAGATGACCCAGGTGAGTGGCCCGCTACCTCTTCTGGTGGCCGCCTCCCTCCTTCCTGGCCTCCCGGAGCTGCGCCCTTTCTCACTGGTTCTCTCTTCTGCCGTTTTCCGTAGGACTCTCTTCTCTGACCTGAGTCTCCTTTGGAACTCTGCAGGTTCT
+
BCCBBCCCFFFFGGGGGGGGGGHHGFGEEGHHHGGGGGGGGHGHHGGGGGGGHHHHHHHGGGGGGGGGGGGHFHHGGGGHGHHHHGGGGGGGGGHHHHHHHHHHGHHHHHHGGHHGGGGGHHHHHHHFHHHGHHGGGGGHGHHGHGGGGGGGGGGGGGGGGGGGGGFFFFFFFFFFFFFFFFFFFFFFFFFHFFFFFFFFFFFFFFFFFFFFFHHHFFFFFFFFFFFFFFFFFHHFFFFFFFFFFFFFFFF
@M05620:37:000000000-D9766:1:1101:4484:9673 1:N:0:36
GAGGCTGCTTTGGAAGAAACTGACAAGCCAGGGACACAAGATCGGAAGAGCACACCTCTGCACTCCAGTCACCGCTCATGATCTCGTATTCCGTCTTCTGCTTGAACAAAAAAAACACCAGACGAAGTAACCATAAATCTTTGTTTCTGCGACTGGCGACGGGGCCCTCGCTCTCGCTCATTCTCTCGTAAAGGGTCGGACAGGGGGGCGTCCTGTGTTGGTTGTGTCTCCGCGGAACTGCGTCTGGCTTT
+
A?ABAAFACBDDGC5BEGBGGFH4BF4BBGHBEFFEFGGGFHFGE?BAC2BBGEG1BFGBBBBFB2ABFFD5BE0>01D5@FFFBBFEG3BB3FGB?BBB4BBBBF34BG0?E@/??0?/00//////222111111@111111001111/---...---<------..--..909....0;00000.....00../-;---.9.;--9@---.9////..;.;...////..--9--///;.-9A//../
@M05620:37:000000000-D9766:1:1101:3673:9682 1:N:0:36
AGTGCCAGCTCTCCATCGCACAGGGTACCCAGGGCCCGGCCCCTCCATCCAGAAAACCTATGACCTCACCCGCTACCTGGAGCACCCACTCCGCAGCTGGTCTGGGACCACTGTGCGTGGCCGCCGTCGGCCTCTGGGCTGTGGGGCGGCGTGCGGCGTTGGGGCCAGCCCGTCCTCCCCCTGGCGGGTTCTGGAAAATGCTGGGGTGCGACGGGGCTCTTTGGCTCCACCCAGTCCCCCTGTCTGCTCTA
+
>A1>>DF11CFFGGGBBAA1AAGCFB011BAA00BB0AEE/EEAEFA1DBAB10B0BEB11B2DG1BBG>0>>>/>FF1B00B?FHG>?G>0>?//>B1B01B000BB//?<1B>1<F//>0//>C/>@-><EHF00/</.<<<.-CAAA--;9@@9------9-;BAE--9;BAB/;A;-;EAF@-@@FFBFF//9;B9/B9/?-;@-;-9--;-;@EFBFFFEFB-/-AA;;/;//;A@E/9BB/;//;
@M05620:37:000000000-D9766:1:1101:12598:9697 1:N:0:36
ACCACACCTTCTACAATGAGCTGCGTGTGGCTCCCGAGGAGCACCCCGTGCTGCTGACCGAGGCCCCCCTGAACCCCAAGGCCAACCGCGAGAAGATGACCCAGGTGAGTGGCCCGCTACCTCTTCTGGTGGCCGCCTCCCTCCTTCCTGGCCTCCCGGAGCTGCGCCCTTTCTCACTGGTTCTCTCTTCTGCCGTTTTCCGTAGGACTCTCTTCTCTGACCTGCGTCTCCTTTGGAACTCTGCAGGTTCT
+
A1AAAAAACFFF3AFGFG1AA1FGEA00ABGG1AA00/AEECGHHEE/AAFFHHGHGHE/>ECGGCEFEE>BFGGEEEEH/CHHGGGEGG/B@CHF1FBFGHHHGHG1CGFAFGFGCGCCHHGFFHHEDGBCHHCCCGGGGFGCGBFBFBFGFFGEEG@-9AFGGG@F@?FFFFF/BFFFFFBFFFFFFFFFBB>AAFFFFBFAFFFFFFBFFFEFFFFBFFFFF9-9-BFFFFBFFBFFFFFFFFFFBBB
@M05620:37:000000000-D9766:1:1101:6359:9714 1:N:0:36
AGTGCCAGCTCTCAATCGCACGGGGGACCCAGGGCCTGGCCCCTCCATCCAGAAAACCTATGACCTCACCCGCTACCTGGAGCACCAACTCCGCAGCTTGGCTGGGACCTATGTGAGTATCCAGCGTAGGAATCTGGGAGTTGGGGAGGAGTGAGGAGTTGGGGAAAGACAGTCCTAACCGTGGAGGGTTCTGGTAAATGATGGGGTGAGGAGGGGCTCTTTGGCTCCCACCAGTCCCCCTGTCTGGTCTA
+
AA>ABFF@AFFFGGGGGFF2AEAEFGGEEEHHFAEECFHHHHGHGGGFHHHHHGHHHGHFHHHHHHHHHHHGGECGHHHH2FGGHHHHGHHHGGGCGHHHGHHGGGHHGHHHHHHHH1FHHHHHHGCGGDHHHHHHHGHGGHHHGGGGGGGHHGHHGD:GHHGGGGGGGGGGGGGGGGGGGCEGGGFF9AFFFFFFFFFFFFFFF.DFEFFFFFFAF@EFFFFEFFF.AFFFFFFFFFFFFFFFFFFBBFB
@M05620:37:000000000-D9766:1:1101:9513:9730 1:N:0:36
AGTGCCAGCTCTCAATCGCACAGGGGACCCAGGGCCTGGCCCCTCCATCCAGAAAACCTATGACCTCACCCGCTACCTGGAGCACCAACTCCGCAGCTTGGCTGGGACCTATGTGAGTATCCAGCGTAGGAATCTGGGAGTTGGGGAGGAGTGAGGAGTTGGGGAAAGACAGTCCTAACCGTGGAGGGTTCTGGTAAATGATGGGGTGAGGAGGGGCTCTTTGGCTCCCACCAGTCCCCCTGTCTGGTCTA
+
AAAAAFFFBFFFGGGGGGGGGGHHGGGGGGHHGGGGGGHHHHGHGGHHGHHHFHFHHGHHHHFHHHHHHHHGGGGGHHHFHHHHFHHHGHHHGGGGGHHHGHHGGGHHGHHHHHHHHHHHHHHHHGGGGCHHHHHHHGHGGHHHGGGGGGGHHHHHHGHHFHGGGGHHGHHHFHFHHGHHGFGGGFGGEGGGGGFGGGGGGGGGGGFFFFFFFFFAFCFFFFFFFFFFFFFFFFFFFFFFFFFFFFFFFFB
@M05620:37:000000000-D9766:1:1101:14924:9757 1:N:0:36
GAGGCTGCTTTGGAAGAGCACACGTCTGAACTCCAGTCAAACTGACAAGCCAGGGACAAAAGATCGGCAGAGCACACGTCTGAACTCCAGTCACCGCTCATTATCTCGTATGCCGTCTTCTGCTTGAAAAACAACACCTCCTCCCCTTGAGTCCCCGCGCTCCTGCCCCCCTTTCCAGTCCTTCCGCCCTTTCCGCTTTCGCACTCTTGTGTCTCCCCTTCCCCCCTTCTCCGCCTCTTTCCTTGTCCCTT
+
A?AAAAFAFFFFGGGGGGGGGGGGEAEFBGHHBGGCDFDA5B3BBGFAGEGEAGGGGFCA1GAABFE?EE1GHG1GHC?F2FGHB4BEGFGHHGHGG/EAGD4BGDGHFDHHHD/?E0FE4B3?32B2?D0/?///<?2FCCFH<EB0F111?FFH-->C@.<</<.CE?-@.0;:0;0:F;B;/;..9;CFFF.CDGEF;..;9B/F/9/.9;BB/;;A./..:>BFF;B/.9A9;//9;99;/9/;;B/
@M05620:37:000000000-D9766:1:1101:26263:9771 1:N:0:36
ACCACACCTTCTACAATGAGCTGCGTGTGGCTCCCGAGGAGCACCCCGTGCTGCTGACCGAGGCCCCCCTGAACCCCAAGGCCAACCGCGAGAAGATGACCCAGGTGAGTGGCCCGCTACCTCTTCTGGTGGCCGCCTCCCTCCTTCCTGGCCTCCCGGAGCTGCGCCCTTTCTCACTGGTTCTCTCTTCTGCCGGTTTCCGTAGGACTCTCTTCTCTGACCTGTGTCTCCTTTGGAACTCTGCAGGTTCT
+
>>>AA>1>CF@1AFG13B1B1FE1AEEEG0FGHF00BAE/EHHHHGAEE/BAFBAGH00EEGGG/E/EEGGHGHA?EGGEFHHA/FFGG/>>CFHHB<GHHHCF/?FF0<?<CG/-ACCGGHGFD0D00DG?FH-:@:C.CFHG/BFGEFFF.CAEA.:A?-.//-@B=-/BFFB//9/-9;B9FFFFFFF9B9;-9;-BF-/---/BFFFFFFFFBB:/FFB9/;9BFF/BFFB//;9BBFBBF/9-9FB
@M05620:37:000000000-D9766:1:1101:18552:9773 1:N:0:36
ACCACACCTTCTACAATGAGCTGCGTGTGGCTCCCGAGGAGCACCCCGTGCTGCTGACCGAGGCCCCCCTGAACCCCAAGGCCAACCGCGAGAAGATGACCCAGGTGAGTGGCCCGCTACCTCTTCTGGTGGCCGCCTCCCTCCTTCCTGGCCTCCCGGAGCTGCGCCCTTTCTCACTGGTTCTCTCTTCTGCCGTTTTCCGTAGGACTCTCTTCTCTGACCTGAGTCTCCTTTGGAACTCTGCAGGTTCT
+
DDDDDDCDFFFFGGFGGGGGGGHHGGGGHGHHHGGGGGGFFHHHHGGGFGGGFHHHHHHGGGCGGGGGGGGHHHHGGGGHGHHHHGGGGGGGGGHHHHBGHHHHEHHFFFDFFHHFGG-CGHGHFHHHBGFCGGCGGGGHGFHDHGGFFFFGGFGGGGGGA?FFFADFFFFFFFFFFFFEFFFFFFFFFFFFFFCFFFFFFBFFDF0BBFFFFFFFFFFFFFFFFFFFFFFFFFFBFBFBFFFFFFEFFFF
@M05620:37:000000000-D9766:1:1101:9163:9777 1:N:0:36
ACCACACCTTCTACAATGAGCTGCGTGTGGCTCCCGAGGAGCACCCCGTGCTGCTGACCGAGGCCCCCCTGAACCCCAAGGCCAACCGCGAGAAGATGACCCAAGTGAGTGGCCCGCTAACTCTTCTGGTGGCCGCCTCCCTCCCTCCTGGCCTCCCCGCACCGCGCCCTTTCTCACTGGTTCTCTCTTCTGCCGTTTTCCGTAGGACTCTCTTCTCTGACCTGCGTCTCCTTTGGAACTCTGCAGGTTCT
+
BBBBCBBCFFFFGFGGGGGGGGHHGGGFHGHGHGGGGGGGGHHHHGGGGGGGHHHHHHHGGGGGGGGGGGGHHHHGGGGHGHHHHGGGGGGGGGHHHHHHHH//??G11?FFGHHFG@A.FGHEHH0=DGHGHHCFGDDHGGHG.C9E/CFGGGGGG.:--;-9:-BFFFFFFFFBFFFFFFFFFFF0FFFFFF-;AFFFF?FF.AB99FFFBFB0B00F0;0;9-;-A/FFFFFFBFBBF0:FFBFFFFF
@M05620:37:000000000-D9766:1:1101:10118:9780 1:N:0:36
AGTGCCAGCTCTCAATCGCACAGGGGACCCAGGGCCTGGCCCCTCCATCCAGAAAACCTATGACCTCACCCGCTACCTGGAGCACCAACTCCGCAGCTTGGCTGGGACCTATGTGAGTATCCAGCGTAGGAATCTGGGAGTTGGGGAGGAGTGAGGAGTTGGGGAAAGACTGTCCTAACCGTGGAGGGTTCTGGTAAATGATGGGGTGAGGAGGGGCTCTTTGGCTCCCACCAGTCCCCCTGTCTGGTCTA
+
>A>AAFFFAFFFGGGGG2FFEEGHFEGEGGDHGEGGGEGFGHG1EGFGFHHGFCCH3EF3GDBGGHHFHCGFGGEEHDHFHHHFFGHHGCFGGGE@G33FG3GGE/BGGF1GFGHBD?FGFHDDHC??<<<FCF11<BCFGHHH@?FCCDF<CFFFCC/<<C@-:.CCHFHBCCH0GBCGBGG@FAG@EGGEGB;CFFGF0FGGED.9A..BD?BBB?EFBFF///BE.FA9EAFF/B99-.999;9/;/9
@M05620:37:000000000-D9766:1:1101:24128:9783 1:N:0:36
AGTGCCAGCTCTCAATCGCACAGGGGACCCAGGGCCTGGCCCCTCCATCCAGAAAACCTATGACCTCACCCGCTACCTGGAGCACCAACTCCGCAGCTTGGCTGGGACCTATGTGAGTATCCAGCGTAGGAATCTGGGAGTTGGGGAGGAGTGAGGAGTTGGGGAAAGACAGTCCTAACCGTGGAGGGTTCTGGTAAATGATGGGGTGAGGAGGGGCTCTTTGGCTCCCACCAGTCCCCCTGTCTGGTCTA
+
ABAAAFFFBFFFGGGFFGGGGGHHGGDGEDHHGGGDAFHAFGEHGGGHHHHHFFHHHGHHHHEHHHHHHHHGG@EGHHHHFFHHHHHEGGHGGGGCEBGGGHHGGGHHGHGHHHHHHHHHHHHHHGGGGGGHHGHHHHGGGHHHGGGGGGGFHHHHHGHHHHGGGGHHHHHHHHHHHHHHGFGGGGGGCFFGGGFFGGGGGGGGGGFBFFFFFFBBBBFFFFFFFFFFFFFFFFFFFFFFBFFFFFFFFFF
@M05620:37:000000000-D9766:1:1101:27704:9796 1:N:0:36
ACCACACCTTCTACAATGAGCTGCGTGTGGCTCCCGAGGAGCACCCCGTGCTGCTGACCGAGGCCCCCCTGAACCCCAAGGCCAACCGCGAGAAGATGACCCAGGTGGTGGGCCCGCTACCTCTTCTGGTGGCCGCCTCCCTCCTTCCTGGCCTCCCGGAGCTGCGCCCTTTCTCACTGGTTCTCTCTTCTGCCGTTTTCGGTAGGACTCTCTTCTCTGACCTGAGTCTCCTTTGGAACTCTGCAGGTTCT
+
AAAAAABBFFFFGGGGGGGGGFGGGEEBEEHFGFGGDGGCGHHHHGGGEEGGHGHGHHHGGGGGGGEFGGGHHHHGGGGHFHHHHGEEFCCDFGHHHE2FGC/GC11///?->G----@D/<0DDD0=<<<;C.;A@DDG.9C.C;CB0;/FFFFG.;9-9-99/9>D-@BB9BFF//;.BBFF//9FFB//B/-ADF.F--..;.//9///B/9F//;/;//:/.;;BBBFF/;/B//99/9//;.AFB9
@M05620:37:000000000-D9766:1:1101:11590:9804 1:N:0:36
AGTGCCAGCTCTCAATCGCACAGGGGACCCAGGGCCTGGCCCCTCCATCCAGAAAACCTATGACCTCACCCGCTACCTGGAGCACCAACTCCGCAGCTTGGCTGGGACCTATGTGAGTATCCAGCGTAGGAATCTGGGAGTTGGGGAGGAGTGAGGAGTTGGGGAAAGACAGTCCTAACCGTGGAGGGTTCTGGTAAATGATGGGGTGAGGAGGGGCTCTTTGGCTCCCACCAGTCCCCCTGTCTGGTCTA
+
ABAAAFFFBFFFGGGGGGGGGGHHGGGGGGHHFGGGGGHHHHGHGGHHHHHHHHHHHGHHHHHHHFGHHHHGGEFGHHHHCGHHHHCFEHHHGGGGGHHHGHHGGGHHGHHHHGHHHHBHHHFGHGG?//@><G1GHH0F/0?FDF<DC.>FH0DHFGHH0/CGE.CCHHHHFGFHHHHHGGGGAEDGGGGGGGFFGGGGGGGGGGFFFFFFFFADFFFFFFFFFFFFFBFFFFFFFFFF;FFFFFFFFF/
@M05620:37:000000000-D9766:1:1101:7264:9815 1:N:0:36
AGTGCCAGCTCTCCATCGCACAGGGGACCCAGTGCCTGGCCCCTCCATCCAGAAAACCTATGACCTCACCCGCTACCTGGAGCACCCCCTCCGCAGCTTGGCTGGGACCTATGTGAGTATCCAGCGTAGGAATCTGGGCGTTGGGGCGGAGTGCGGAGTTGGGGCAAGACAGTCCTAACCGTGGAGGGTTCTGGTAAATGATGGGGTGAGGAGGGGCTCTTTGGCTCCCACCAGTCCCCCTGTCTGGTCTA
+
>A>3>BFFBFFFG4FFFEF2E?GEG2AAEBFG3BFBAFGHFGGHGGHHGFHHFEGABEHHFFFHH5BGHHH>>>>>GFGG2BBFFE?>>EG??ECGEHBGGHHGGGHHGHGHHHHFHHHHHHFHHGF/><@FGHHHHH/ADGGHGG.<D-;;F0AB-=EGGGGG.-9C/;/BFFFFFFFFBFFB.EFBDFFFFFFFFFFFFFFFFFABEFF/DDBBBBFFFFFFFBFFF.FFAFFFFFFF;FFFFFFBBF/
@M05620:37:000000000-D9766:1:1101:13300:9815 1:N:0:36
ACCACACCTTCTACAATGAGCTGCGTGTGGCTCCCGAGGAGCACCCCGTGCTGCTGACCGAGGCCCCCCTGAACCCCAAGGCAACCGGCGGGAAGAGAACCCAGGTGGCTGGCCGGCTACCCCTCTTGTGGGCCGCTTCCTTCCTTCCGGGCTCCCCGGTGTTGCCCCCTTTTCCCCTGGTTCCCCTTTTCGCGGTTTTCCTTGGGACCTCTTTCTCTGACTTGCTCCCCCTTGGGACCCTTGCGGGTTCT
+
A1>>AA1>1FFFGGGCFFBAF1FBEAE0A0FFFCFAAEECEHHCHGGE/AE/FBBEHHBA/EEGG/>>E@?>G1/EG?AE/<0B/B//////--.0001><..C.//...<.<:----.:/..;./0;00:.9.-9-.;B90;//99/-;-99--A-@-9----//;;9=A/////--9-99///--9///-99-9;AAF////;-----//9///////9//////9-;-9A-/---9-;/-/-;-;--/
@M05620:37:000000000-D9766:1:1101:7284:9821 1:N:0:36
AGTGCCAGCTCTCAATCGCACAGGGGACCCAGGGCCTGGCCCCTCCATCCAGAAAACCTATGACCTCACCCGCTACCTGGAGCACCAACTCCGCAGCTTGGCTGGGACCTATGTGAGTATCCAGCGTAGGAATCTGGGAGTTGGGGAGGAGTGAGGAGTTGGGGAAAGACAGTCCTAACCGTGGAGGGTTCTGGTAAATGATGGGGTGAGGAGGGGCTCTTTGGCTCCCACCAGTCCCCCTGTCTGGTCTA
+
AAABBFFFAFFFGDGGGGGGG2FHGEGGGFHGGCGFFFGHHHGGGGHHHHFGFHGGHGHHHH5FHHHHHHHGGGGGHGHFHHHGHHGHGFHHCFC?EFHHFHHEFFHHGHHHHHGHHHHHGHHGGGD?DFHDGEHHHHGGGFHHGGGGGGGFHHHHHGHHHHGGGGHFHEHHGFHFHHHFDEFGGGGG:AFFGGFGGGGEGGGGGGFFFFFFFFFFFCFFFFF/BFFEFFFFEFFFFFFFFFFFFFFFFFB
@M05620:37:000000000-D9766:1:1101:5376:9835 1:N:0:36
AGTGCCAGCTCTCAATCGCACAGGGGACCCAGGGCCTGGCCCCTCCATCCAGAAAACCTATGACCTCACCCGCTACCTGGAGCACCAACTCCGCAGCTTGGCTGGGACCTATGTGAGTATCCAGCGTAGGAATCTGGGAGTTGGGGAGGAGTGAGGAGTTGGGGAAAGACAGTCCTAACCGTGGAGGGTTCTGGTAAATGATGGGGTGAGGAGGGGCTCATTGGCTCCCACCAGTCCCCCTGTCTGGTCTA
+
AAAAAFFFBCFFGFGGGFF2E2BFBEAEGGHHAEGFEFAHHHGHGGBFGHEGGGHHGGHHHHEHHHBHHHFGG>EEHHHFGFFECGFFEHHF>?ECFHFHGHHFFGHHGHFHHHHHH3FGHHFHHG?ACEFFFFGHHGGFEFGHGGFDDGGHHHHHGDHF0CCFEDEHFHHGHHFHFGHHC.=@?EGG;;AFFGCFFGFFECBFGBDFEFFFFFFFF>EEFFFFFFFEFFFFFFFFFFFD>FFFFFFFBBB
@M05620:37:000000000-D9766:1:1101:23110:9842 1:N:0:36
AGTGCCAGCTCTCAATCGCACAGGGGACCCAGGGCCTGGCCCCTCCATCCAGAAAACCTATGACCTCACCCGCTACCTGGAGCACCAACTCCGCAGCTTGGCTGGGACCTATGTGAGTACCCAGCGTAGGAATCTGGGAGTTGGGGAGGAGTGAGGAGTTGGGGAAAGACAGTCCTAACCGTGGAGGGTTCTGGTAAATGATGGGGTGAGGAGGGGCTCTTTGGCTCCCACCAGTCCCCCTGTCTGGTCTA
+
ABAABFFFBFFFGGGGGGGGG?HHGGGGGGGHGGGEGGHHGHGHGGHHHHGHFHHHHGHHHHEHHHHHHHHGGFFGHFHHGHHEHHHHGGHHGGFGGHHHGHHGGGHHGHGHHHHHHHHHHHHGHGGGGGFHHHHHHHHGGHHHGGGGGGGHHHHHHGHHHHGGGGHHHHHHHHHHHHHGGGGGGGGGEGGGGGGGGGGGGGGGGFFFFFFFFFFAFFFFFFFFFFFFEFFFFFFFFFFFFFFFFFFFFFF
@M05620:37:000000000-D9766:1:1101:23183:9857 1:N:0:36
ACCACACCTTCTACAATGAGCTGCGTGTGGCTCCCGAGGAGCACCCCGTGCTGCTGACCGAGGCCCCCCTGAACCCCAAGGCCAACCGCGAGAAGATGACCCAGGTGAGTGGCCCGCTACCTCTTCTGGTGGCCGCCTCCCTCCTTCCTGGCCTCCCGGAGCTGCGCCCTTCTCACTTGTTCTCTCTTCCGCCCTTTTCCCTAGGACTCTCCTCTCTGACCCGAATCTCCTTTTGAACTCCTCAGGGTCTA
+
BBBBBBBBFFFFGGGGGGGGGGHHGGGGFDGHHGGGAEGGDHHHHGGGFGGGGGHGHHHGGGCEFGGGGGGHGHGGGGGHGHHGHGGGG?DGGGHCGGDGHGAFCGHFHGFGFHHGGCCGHHHHHHHHHHHGFHGGGGGHFHHGHBFGGGGGGBFGGGD?FBCFFFFFFFFB///://;9B/9B://;//.9;--;FF/B///.;99/B/;/;./9//9/9.-9-.9/;F/F//B.F/:///://:.;/./
@M05620:37:000000000-D9766:1:1101:26121:9863 1:N:0:36
ACCACACCTTCTACAATGAGCTGCGTGTGGCTCCCGAGGAGCACCCCGTGCTGCTGACCGAGGCCCCCCTGAACCCCAAGGCCAACCGCAAGAAGATCACCCAGGTGAGTGGCCCGCTACCTCTTCTGGTGGCCGCCTCCCTCCTTCCTGGCCTCCCGGAGCTGCGCCCTTTCTCACTGGTTCTCTCTTCTGCCGTTTTCCGTAGGACTCTCTTCTCTGACCTGAGTCTCCTTTGGAACTCTGCAGGTTCT
+
AAAAAAAAFFBFGGGGG11B111BEFGG0EBGHFG0AA/A/BAGHGGGAEEF1ABCAGHGGE/EFGGGEGCFGHHGGGGF/GGHHGG?C//>F<0FG1FFGGGGF?FGHH1FFHHGGGGGHHHGHHHGGHF?GHGGGGGGGHHGCHHHGGHGGGGGG.AGGGGGGGGGG;BFFBFFFF/9BFFFFFFFFFFFFF?AAFEFFFFFBBFFFFFFFFFFFF/B9B/-9;FBFFFFFF//BFFBFB/FFB?;BFF
@M05620:37:000000000-D9766:1:1101:16738:9865 1:N:0:36
ACCACACCTTCTACAATGAGCTGCGTGTGGCTCCCGAGGAGCACCCCGTGCTGCTGACCGAGGCCCCCCTGAACCCCAAGGCCAACCGCGAGAAGATGACCCAGGTGAGTGGCCCGCTACCTCTTCTGGTGGCCGCCTCCCTCCTTCCTGGCCTCCCGGAGCTGCGCCCTTTCTCACTGGTTCTCTCTTCTGCCGTTTTCCGTAGGACTCTCTTCTCTGACCTGAGTCTCCTTTGGAACTCTGCAGGTTCT
+
BCCABBCCFFFFGGGGGGGGGGHHGEGFHGHHHGGGGGGGGHHHHGGGEGGGHHHHGHHGGGGGGGGGGGGHHHHGGGGHGHHHHGGGGGGGGGHHHHHHHHHHGHHHHHHGGHHGGGGGHHHHHHHHGHHGHHGGGGGHGHHGHGGGGGGGGGGGGGGGGGGGGGFFFFFFFFFFFFFFFFFFFFFFFFFFFFFAFFFFFFFFFFFFFFFFFFFFFFFFFFFFFFFFFFFFFFFFFFFFFFFFFFFFFFF
@M05620:37:000000000-D9766:1:1101:21694:9879 1:N:0:36
ACCACACCTTCTACAATGAGCTGCGTGTGGCTCCCGAGGAGCACCCCGTGCTGCTGACCGAGGCCCCCCTGAACCCCAAGGCCAACCGCGAGAAGATGACCCAGGTGAGTGGCCCGCTACCTCTTCTGGTGGCCGCCTCCCTCCTTCCTGGCCTCCCGGAGCTGCGCCCTTTCTCACTGGTTCTCTCTTCTGCCGTTTTCCGTAGGACTCTCTTCTCTGACCTGAGTCTCCTTTGGAACTCTGCAGGTTCT
+
AAABBBBBFFFFGGGFDEFGDGGBEEGFHEGHHGGDGGGCEHHHHGCGEEGFHGFHFGHGGGCGEGEGGGGHHHEGGGGGGHHEEGGGGFGGGFHG2?FHHGHG/?FHHGHGEHHGGGGGHHHHHHHHHHHGGHGGGDGHFBGDHFGGGGGGGGFGGBGGGGGFGGFFFFFFFFFFFFFFFFFFFFFFFFFFFFFFFFFFFFFFFFFFFFFFFBFFFFFFFFFFBFFFFFFFFFFFFFFFFFFFFFFFFFF
@M05620:37:000000000-D9766:1:1101:23386:9884 1:N:0:36
ACCACACCTTCTACAATGAGCTGCGTGTGGCTCCCGAGGAGCACCCCGTGCTGCTGACCGAGGCCCCCCTGAACCCCAAGGCCAACCGCGAGAAGATGACCCAGGTGAGTGGCCGGCCCACTCTTCTGATTGCTGCCTCCCTCCTTCCTGGCCTCCCGCCGGTGCGCACTCTCTCACTAGCTCTCTCTTCTGCCGTTTTCCGTACGACTATCTTTTCTGACCTGACTCTCCTTTGTAACTCTGTAGGTTCT
+
BBBAAABBFFFFGGGGFGGFGEGHEEDEGGFHGGGGGGG?EGHHHGGGFGGGHHHEGHHGGGEGGGGGGGGHHHHGGGGHEHHHGGG?D/@@DDHHF1G1?B///?11??GFC<--<--.<GG00<<0000=00=;CC0.CHHG/CC/G0::90.:E.----9-9;--;-//;B/9FF///BB9B9BF/B/9/9-../.99.;..;...-99:///99/9B/9://;/BF///////:99;/9///;9/9/
@M05620:37:000000000-D9766:1:1101:13011:9887 1:N:0:36
ACCACACCTTCTACAATGAGCTGCGTGTGGCTCCCGAGGAGCACCCCGTGCTGCTGACCGAGGCCCCCCTGAACCCCAAGGCCAACCGCGAGAAGATGACCCAGGTGAGTGGCCCGCTACCTCTTCTGGTGGCCGCCTCCCTCCTTCCTGGCCTCCCGGAGCTGCGCCCTTTCTCACTGGTTCTCTCTTCTGCCGTTTTCCGTAGGACTCTCTTCTCTGACCTGAGTCTCCTTTGGAACTCTGCAGGTTCT
+
CCCCCCCCFFFFGGGGGGGGGGHHGEGFHGHHHGGGGGGGGHHHHGGGGGGGHHHHHHHGGGGGGGGGGGGHHHHGGGGHGHHHHGGGGGGGGGHHHHHHHHFHGHHHHHHGGHHGGGGGHHHHHHHHHHHGHHGGGGGHGHHGHGGGGGGGGGGGGGGACGGGGGFFFFFFFFFFFFFFFFFFFFFFFFFFFFFFFFFFFFFFFFFFFFFFFFFFFFFFFFFFBBFFFFFFFFFFFFFFFFFFFFFFFFF
@M05620:37:000000000-D9766:1:1101:8466:9895 1:N:0:36
ACCACACCTTCTACAATGAGCTGCGTGTGGCTCCCGAGGAGCACCCCGTGCTGCTGACCGAGGCCCCCCTGAACCCCAAGGCCAACCGCGAGAAGATGACCCAGGTGAGTGGCCCGCTACCTCTTCTGGTGGCCGCCTCCCTCCTTCCTGGCCTCCCGGAGCTGCGCCCTTTCTCACTGGTTCTCTCTTCTGCCGTTTTCCGTAGGACTCTCTTCTCTGACCTGAGTCTCCTTTGGAACTCTGCAGGTTCT
+
CCCCCCCBFFFFGGGGGGGGGGHHGGGBEFHHHGGGGGGGGHHHHGGGGGGGGHHHHHHFGGGGGGGGGGGHHHHGGGGHGHHHHGGGGGDGGGHHHHHHHHHHGHHHHFGEFHHGCGCDHHHHHHHFGGGFHHGGGGGEGHHGHGGGGGGGGGGGGDGAFGGGGAAFFFFFFFFFFFFFFFFFFFFFFFFFFFDDFFEFFFFFFBFFFFFFFFFFFFFFFFFF/BFFFBBFFFFFFFFFFFFFFFFFFFF
@M05620:37:000000000-D9766:1:1101:9302:9913 1:N:0:36
AGTGCCAGCTCTCAATCGCACAGGGGACCCAGGGCCTGGCCCCTCCATCCAGAAAACCTATGACCTCACCCGCTACCTGGAGCACCAACTCCGCAGCTTGGCTGGGACCTATGTGAGTATCCAGCGTAGGAATCTGGGAGTTGGGGAGGAGTGAGGAGTTGGGGAAAGACAGTCCTAACCGTGGAGGGTTCTGGTAAATGATGGGGTGAGGAGGGGCTCTTTGGCTCCCACCAGTCCCCCTGTCTGGTCTA
+
BCAABFFFCFFFGGGGGGGGGGHHGGGGGGHHGGGGGGHHFHGHGGHHHHHHFHHHHGGHHHGHHHHHHHHGGFGGHGHHGHHHHHHHGGHHGGGCGHHHGHHGFFHHGHHHHHHHHHHHHHHHHGGGGGHHHHHHHHHGGHHHGGGGGGEHHHHHHGHHHHGGGGHHHHHHHHHHHHHHGGGGEEGGCFGGGGFGGGGGGGGGGGFFFFFFFFFFFFFFFFFFFFFFFFFFFFFFFFFFFFFFFFFFFFF
@M05620:37:000000000-D9766:1:1101:8131:9931 1:N:0:36
AGTGCCAGCTCTCAATCGCACAGGGGACCCAGGGCCTGGCCCCTCCATCCAGAAAACCTATGACCTCACCCGCTACCTGGAGCACCAACTCCGCAGCTTGGCTGGGACCTATGTGAGTATCCAGCGTAGGAATCTGGGAGTTGGGGAGGAGTGAGGAGTTGGGGAAAGACAGTCCTAACCGTGGAGGGTTCTGGTAAATGATGGGGTGAGGAGGGGCTCTTTGGCTCCCACCAGTCCCCCTGTCTGGTCTA
+
ABAABFFFBFFFGGGGGGGGGGHHGGGGGGHHGAGGEGHHGHGHGGHGHHHHHHHHHGHFHHHHHHHHHHHGGEGGHHHHHHHHHHHHGHFHFGGGGHHHGHHA/?GHGHHHHHHHHH3GHHHHHG<CDBGHHHHHHHGGEHHGGGFGGGDGHHHHG.<<GHGGGGHHHHHHHHHHHHHHAEGGDGGGEGGGGGFGGGGGGGGGGAADFFFFDFF;DFFFFFFFFFFFFFFFFFFFFFFFFFFFFFB9FFB
@M05620:37:000000000-D9766:1:1101:22841:9938 1:N:0:36
ACCACACCTTCTACAATGAGCTGCGTGTGGCTCCCGAGGAGCACCCCGTGCTGCTGACCGAGGCCCCCCTGAACCCCAAGGCCAACCGCGAGAAGATGACCCAGGTGAGTGGCCCGCTACCTCTTCTGGTGGCCGCCTCCCTCCCTCCTGGCCTCCCGGAGCTGCGCCCTTTCTCACTGGTTCTCTCTTCTGCCGTTTTCCGTAGGACTCTCTTCTCTGACCTGAGTCTCCTTTGGAACTCTGCAGGTTCT
+
BBBBBBBBFFFFGFGGCGGGGGHHGFGFH?GHHGGGGGGGGHHHHGGGEDFGHGHHGHHGGGGGGGGGGGGGHHHGGGGHGHHHHGGGGGGGGGHHHHHHHHHHFHHHHGFGGHHGGGGGHHHHHHHHGHHFHHGGGGGHGHHGEGGGGGGGGGGGGFGGGGGGGFFFFFFFFFFFFFFFFFFFFFFFFFFFFFFFFFFFFFFFFFFFFFFFFFFFFFFFFFFFFFFFFFFFFFFFFFFFFFFFFFFFFFF
@M05620:37:000000000-D9766:1:1101:11480:9943 1:N:0:36
AGTGCAGCTCTCAATCGCACAGGGGACCCAGGGCCTGGCCCCTCCATCCAGAAAACCTCTGACCTCACCCGCTACCTGGAGCACCCACTCCGCAGCTTGGCTGGGACCTATGTGAGTATCCAGCGTAGGAATCTGGGCGTTGGGGCGGAGTGCGGAGTTGGGGCAAGACAGTCCTAACCGTGGAGGGTTCTGGTAAATGATGGGGTGAGGAGGGGCTCTTTGGCTCCCACCAGTCCCCCTGTCTGGTCTAT
+
AA>>AFBCFF5DG5FGGFFEEFHGGBFGGG2F2BEFFHFHHGHGGBDFGBFFGHHHGH3GGBHHFGHHHHGGGGGHHHHBBGHGH1?EHHGGGGGGHHHGHHGGGGGGHBGHHH3FGHHHHFHHGGBDD<@FGHHHH//ACGFGG.<D-ACG0;A-;EGGGGG.;AE/C/CFFFFFFFFFFFF.ADFAFAFFFFFFFFF/FFFFFFDFFFBDFFFFFFFFFFFFFFFFFFFFFFFFFFFFFFFFFFFFFFF
@M05620:37:000000000-D9766:1:1101:21483:9957 1:N:0:36
ACCACACCTTCTACAATGAGCTGCGTGTGGCTCCCGAGGAGCACCCCGTGCTGCTGACCGAGGCCCCCCTGAACCCCAAGGCCAACCGCGAGAAGATCACCCAGGTGAGCGGCCCGCTACCTCTTCTGGTGGCCGCCTCCCTCCTTCCTGGCCTCCCGGAGCTGCGCCCTTTCTCACTGGTTCTCTCTTCTGCCGTTTTCCGTAGGACTCTCTTCTATGACCTGCGTCTCCTTTGGAACTCTGCAGGTTCT
+
CCCCDDDCFFFFGGGGGGDGGGHHGGGFHGHHHGGGGGGGGHHHHGGGGGGGHHHHHHHGGGGGGGGGGGGHHHHGGGGHGHHHHGGGGG@DG/GF22?FGFAG/??1=1<<AG<<AC?FHHHHGHHHF::ACG?GGDDGGGGGGGFGGBFGGGGGEEA;:@FBFCCDFFFF0BF00B0BFFBBFFFFFFFFFFBFFFEFFFBF?D09/BFFFB0B09B0;0BFFADBFF09BB0990:0F0:BFF.FBBB
@M05620:37:000000000-D9766:1:1101:21475:9978 1:N:0:36
ACCACACCTTCTACAATGAGCTGCGTGTTGCTCCCGCGGAGCCCCCCGTGCTTCTGACCGAGGCCCCCCTGAACCCCAAGGCCAACCGCGAGAAGCTGACCCAGGTGAGTGGCCCGCTACCTCTTCTGGTGGCCGCCTCCCTCCTTCCTGGCCTCCCGGAGCTGCGCCCTTTCTCACTGGTTCTCTCTTCTGCCGTTTTCCGTAGGACTCTCTTCTCTGACCTGAGTCTCCTTTGGAACTCTGCAGGTTCT
+
AAAAAAAAFFFFGGBFBGF1F1FGEGFE0ADGFHGF0AE//A/BFGGGBEFF1FEBBFGF>//>FEEGGGGFEEGGGGCF/CGHEGFCC/A//?<1<1>FFHH.CGF<C>GFGHGCCGGCHHHHHGGCCHF?C.@AGGGGGGGGGGFGGFFEGFFGFF@@@@FFF@?F@=FFFFFFFFFFFFFFFFFFFFFFFF@BABAFFBF-9AFFBFFFFFBFFFBFBFBBF-FFFFFFFFF/B/BFFFFFF:-;;B/
@M05620:37:000000000-D9766:1:1101:13586:9983 1:N:0:36
ACCACACCTTCTACAATGAGCTGCGTGTGGCTCCCGAGGAGCACCCCGTGCTGCTGACCGAGGCCCCCCTGAACCCCAAGGCCAACCGCGAGAAGATGACCCAGGTGAGTGGCCCGCTACCTCTTCTGGTGGCCGCCTCCCTCCTTCCTGGCCTCCCGGAGCTGCGCCCTTTCTCACTGGTTCTCTCTTCTGCCGTTTTCCGTAGGACTCTCTTCTCTGACCTGAGTCTCCTTTGGAACTCTGCAGGTTCT
+
CCCBBCCBFFFFGGGGGGGGGGHHGFGAAAGHGFGECGEGDHHGHGGGEEEGFHGHHHGEFGFGGGGGGGGHGHHGGGGHGHHHHGGGGGDGGGHGFHHHHHHHGHHBGGHGGHHGGGGGHHHHHHHHBHCFGHGFGGGHGHHGHGGGGGFFFGGGFD?@DFGGFGFFAFFFFFFFFFFEBFFEFFFFFFFFFFAFFFFFFFFED?FFFFFFFFFFFFFFFFFF/FFFFFFFFFFFFFFFFFFFFFFFFFF
@M05620:37:000000000-D9766:1:1101:18641:9988 1:N:0:36
AGTGCCAGCTCTCAATCGCACAGGGGACCCAGGGCCTGGCCCCTCCATCCAGAAAACCTATGACCTCACCCGCTACCTGGAGCACCAACTCCGCAGCTTGGCTGGGACCTATGTGAGTATCCAGCGTAGGAATCTGGGAGTTGGGGAGGAGTGAGGAGTTGGGGAAAGACAGTCCTAACCGTGGAGGGTTCTGGTAAATGATGGGGTGAGGAGGGGCTCTTTGGCTCCCACCAGTCCCCCTGTCTGGTCTA
+
AAAABFFFCFFFGGGGGGGCGGHGGGGGFGHHFGGGFFHGFGGHGGHHHHHHHHHHHGHGHGHHHHHHHHHGG>EFHHHHBGHHGHHAFHGHEGGGGHHHGHHGGGHHGHHHHHHHHHHHHHHHHGGGGGHHHHHHHHHGGHHHGGGGGGEGHHHHHGHHHHGGGGHHHHHHHHHHHHHHGGGGGGGGCFGGGGFFGGGGGGGGGGFFFFFFFFFFFFFFFFFFFFFFFFFFFFFFFFFFFFFFFFFFFFF
@M05620:37:000000000-D9766:1:1101:25131:9992 1:N:0:36
AGTGCCAGCTCTCAATCGCACAGGGGACCCAGGGCCTGGCCCCTCCATCCAGAAAACCTATGACCTCACCCGCTACCTGGAGCACCAACTCCGCAGCTTGGCTGGGACCTATGTGAGTATCCAGCGTAGGAATCTGGGAGTTGGGGAGGAGTGAGGAGTTGGGGAAAGACAGTCCTAACCGTGGAGGGTTCTGGTAAATGATGGGGTGAGGAGGGGCTCTTTGGCTCCCACCAGTCCCCCTGTCTGGTCTA
+
BCAABFFFCFFFGGGGGGGGGGHGGGGGGGHHGGGGGGHHHHGHGGHHHHHHHHHHHGHHHHHHHHHHHHHGGGGGHHHHHHHHHHHHGHHHGGGGGHHHGHHGGGHHGHHHHHHHHHHHHHGHHGEGGGHHHHHHHHFGGHHHGGGGGGGHHHHHHGHHHHGGGGHHHHHHHHHHHHHHGGGGGGGGEGGGGGFGGGGGGGGGGGFFFFFFFFFFFFFFFFFFFFFFFFFFFFFFFFFFFFFFFFFFFFF
@M05620:37:000000000-D9766:1:1101:10189:10002 1:N:0:36
ACCACACCTTCTACAATGAGCTGCGTGTGGCTCCCGAGGAGCACCCCGTGCTGCTGACCGAGGCCCCCCTGAACCCCAAGGCCAACCGCGAGAAGATGACCCCGGTGAGTGGCCCGCTACCTCTTCTGGTGGCCGCCTCCCTCCTTCCTGGCCTCCCGGAGCTGCGCCCTTTCTCACTGGTTCTCTCTTCTGCCGTTTTCCGTAGGACTCTCTTCTCTGACCTGAGTCTCCTTTGGAACTCTGCAGGTTCT
+
CCCDDDDCFFFFGGGGGGGGGGHHGGGGHGHHHGGGGGGGGHHHHGGGEGGGHHHHHHHGGGGGGGGGGGGHHHHGGGGHGHHHHGGGGGGGGGHHHHHFHH/>>CDEA>DFFHHCGGGCHHHFHGGGFGHCFHFGGGGGGGGGGGGGGGGGGGGGGGGGGFFFFFFFFFFFFFFFFFFBBFFFFFFFFFFFFF=9AFAFFFF.;DFFFFFFBFFFFFEFFFFFFFFFFFFFFFFB:FB:FFFFFFFAFFB
@M05620:37:000000000-D9766:1:1101:19455:10011 1:N:0:36
AGTGCCAGCTCTCAATCGCACAGGGGACCCAGGGCCTGGCCCCTCCATCCAGAAAACCTATGACCTCACCCGCTACCTGGAGCACCAACTCCGCAGCTTGGCTGGGACCTATGTGAGTATCCAGCGTAGGAATCTGGGAGTTGGGGAGGAGTGAGGAGTTGGGGAAAGACAGTCCTAACCGTGGAGGGTTCTGGTAAATGATGGGGTGAGGAGGGGCTCTTTGGCTCCCACCAGTCCCCCTGTCTGGTCTA
+
ACAABFFFCFFFGGGGGGGGGGHGGGGGGGHHFGGGGGHHHHGHGGHHHHHHHHHHHGHHHHHHHHHHHHHGGEGGHHHHGHHHHHHHGHHHGGGGGHHHGHHGGGHHGHHHHHHHHHHHHHHHHGGGGGHHHHHHHGGGGHHHGGGGGGGHHFHHGGHHHHGGGGHHHHHHHHHHHHHHGGGGGGGGGGGGGGGGGGGGGGGGGGFFFFFFFFFFFFFFFFFFFFFFFFFFFFFFFFFFFFFFFFFFFFF
@M05620:37:000000000-D9766:1:1101:18606:10012 1:N:0:36
GAGGCTGCTTTGGAAGAGCACACGTCTGAACTCCAGTCAAACTGACAAGCCAGGGACACAAGATCGGAAGAGCACACGTCTGAACTCCAGTCACCGCTCATTATCTCGTATGCCGTCTTCTGCTTGCAAAAACACCAACTCTAGTCACCTCTCATTAGCTCTGACGCCGACTTCTGCCTGAAAAAAAAAAAATTACAAATCATGACGAAGAGAATGCGCTTTTAGCCCCACAAGTCCCACGAACCTTTAAC
+
111>A1B>FF@BFGGA1BGFGGHEGGHFF3FGHH1BFFHH1BFHGHHHCGGBHF/FGA0BFGHFHGAEEEFHHGH0GEGGHFFGHHHHHHHHHHHGGGEF1BFEGFGF?EG021>?/FFFD1FGBG/G1BGE//0/<?/<11@@2@>1@1010F11F?0111111/<----<.<=0<<00<000:---A-9-./0000:0000///--;----//9/-----//9///------/9:B/--;----/////
@M05620:37:000000000-D9766:1:1101:14460:10032 1:N:0:36
ACCACACCTTCTACAATGAGCTGCGTGTGGCTCCCGAGGAGCACCCCGTGCTGCTGACCGAGGCCCCCCTGAACCCCAAGGCCAACCGCGAGAAGATGACCCAGGTGAGTGGCCCGCTACCTCTTCTGGTGGCCGCCTCCCTCCTTCCTGGCCTCCCGGAGCTGCGCCCTTTCTCACTGGTTCTCTCTTCTGCCGTTTTCCGTAGGACTCTCTTCTCTGACCTGAGTCTCCTTTGGAACTCTGCAGGTTCT
+
DDDDDDCCFFFFGGGGGGGGGGHHGGGFHGHHHGGGGGGGGHGHHGGGGGGGHHHHHHHGGGGGGGGGGGGHHHHGGGGHGHHHHGGGGGGGGGHHHHHHHHHHGHHHHHHGGHHGGGGGHHHHHHHHHHHGHHGGGGGHGHHGHGGGGGGGGGGGGGGGGGGGGGFFFFFFFFFFFFFFFFFFFFFFFHHHFFFD?FFFFFFEFFFFFFFFFFFFFFFFFFFFBFFFFFFFFFFFFFFFFFFFFFFFFFF
@M05620:37:000000000-D9766:1:1101:10181:10041 1:N:0:36
AGTGCCAGCTCTCAATCGCACAGGGGACCCAGGGCCTGGCCCCTCCATCCAGAAAACCTATGACCTCACCCGCTACCTGGAGCACCAACTCCGCAGCTTGGCTGGGACCTATGTGAGTATCCAGCGTAGGAATCTGGGAGTTGGGGAGGAGTGAGGAGTTGGGGAAAGACAGTCCTAACCGTGGAGGGTTCTGGTAAATGATGGGGTGAGGAGGGGCTCTTTGGCTCCCACCAGTCCCCCTGTCTGGTCTA
+
BBABCFFFCFFFGGGGGGFGEEFGFGGGGGHHGGGGGGHHHHGHGGFFHHHHHGHHHGGHHHHHFHFHHHHGGECGHHHHHHHCHGHHGHHFFFFGGHHHGCEFGGHFGHFHHHHFHHEHHEHHHGCABFHGHHHGGGHGGHHFGCGGGGGGGFFFB.GHHHGGEDEGHHEHGHHHFHHHGGGCGFDG;CFGFG9FGFGGGFFGGGFBAFFFFFFFF9EFBFFFFFFFFFFFFFFFFFFFFFFFFBBFFFB
@M05620:37:000000000-D9766:1:1101:23203:10053 1:N:0:36
AGTGCCAGCTCTCAATCGCACAGGGGACCCAGGGCCTGGCCCCTCCATCCAGAAAACCTATGACCTCACCCGCTACCTGGAGCACCAACTCCGCAGCTTGGCTGGGACCTATGTGAGTATCCAGCGTAGGAATCTGGGAGTTGGGGAGGAGTGAGGAGTTGGGGAAAGACAGTCCTAACCGTGGAGGGTTCTGGTAAATGATGGGGTGAGGAGGGGCTCTTTGGCTCCCACCAGTCCCCCTGTCTGGTCTA
+
AB>AAFFFBFFFGGGGGGGGGGHGGGGGGGHHGGGGGGHHHHGHGGHHHGHHHHHHHGHHHHHHHHHHHHHGGEGGHHHHBGHHHHGHGHHHGGGGGHHHGGHGGGHHGHHHHHHHHHHHHHHHHGGGGGHHHHHHHHFGGHHHGGGGGGGHHHHHHGHHHHGGGGHHHHHHHHHHHHHHGGGGGGGGEFGGGGGGGGGGGGGGGGFFFFFFFFFFFFFFFFFFFFFFFFFFFFFFFFFFFFFFFFFFFFF
@M05620:37:000000000-D9766:1:1101:6458:10053 1:N:0:36
ACCACACCTTCTACAATGAGCTGCGTGTGGCTCCCGAGGAGCACCCCGTGCTGCTGACCGAGGCCCCCCTGAACCCCAAGGCCAACCGCGAGAAGATGACCCCGGTGAGTTGCCCGCTACCTCTTCTGGTGGCCGCCTCCCTCCTTCCTGGCCTCCCGGAGCTGCGCCCTTTCTCACTGGTTCTCTCTTCTGCCGTTTTCCGTCTGACTCTCTTCTCTGACCTGAGTCTCCTTTGTGACTCTGCAGGGTCT
+
CCCCC4AAFFFFGGGGGGGGGGHHGEGGHGHHHGGGAFGGGHHHHGGFEEGGDGHHHHHGEECGGGGGGGGHHHHGGGGHGHHGHGGGGGGGFGGBGHG22?//<>@F0111<G><ACC-/DGB0==00=/.<;:--.C.:GFDB9FFB0/.;FCEA.-=-:A/;-;D:-/;BB/BB///;;99BFFBFB//::-..99/;.;.../;BBFF/FB//://:9B//;9;9BB9B//////;BF9BF/9-99;
@M05620:37:000000000-D9766:1:1101:6437:10055 1:N:0:36
ACCACACCTTCTACAATGAGCTGCGTGTGGCTCCCGAGGAGCACCCCGTGCTGCTGACCGAGGCCCCCCTGAACCCAAAGGCCAACCGCGCGAAGATGACCCACCTGCGCGGCCCGCTGCGTCTTCTGGCGGCCGCCTCCCTCCCTCCTGGCCTCCCGGCGCCGCGCCCTTTCTCACTGGTTCTCTCTTCTGCAGTTTTCCGTACGACTATCTTATCCGACCTGCGAATCCTTCGGAACTCAGCAGGTTCT
+
CCCCCCCCFFFFGGGGGGDGGGHHGFGBFEHHHGGFGGFGGHGHHGGGGEGGHHGHHHHFGGGGGGGG/>1BBGHG/G0B2??GHG////</>///221110?//?00---<A--<:--.-.=:AF0F00-;DFFAFA.A.:BD.;FAF0;FF0FEF.---:-;@-;;--BFFFFBFFF/:0BF0FFFFFFFF0FFB0FFB.;A.:AA.9BFFFFFF0;AFCFFF---9.;FF0.;..:FF0;9B.;:0;0
@M05620:37:000000000-D9766:1:1101:8863:10056 1:N:0:36
AGTGCCAGCTCTCCATCGCACAGGGGACCCAGTGCCTGGCCCCTCCATCCAGAAAACCTATGACCTCACCCGCTACCTGGCGCACCCACTCCGCAGCTTGGCTGGGACCTATGTGAGTATCCAGCGTAGGAATCTGGGAGTTGGGGAGGAGTGAGGAGTTGGGGAAAGACAGTCCTAACCGTGGAGGGTTCTGGTAAATGATGGGGTGAGGAGGGGCTCTTTGGCTCCCACCAGTCCCCCTGTCTGGTCTA
+
>A>1>BDFAFFFG1BFEEGAEEHEGA0AEEGHBBFBGHHHHHGHGGCHHHGHHHHBFEHFFADGHFFGHHH>E>>EGH1G0>EEEE?/?FG0>E@EEHBBEGHGGGHHGHHHHHHHHHHHHHBGHGGCGGHHHHHFFH0FGGHHGG.>@.<CH0DG0CGHHHGG...;:C/CHHHG0;FGGGGGAEBGGGGGGGFGGGGGFGGFFFF@FFF/BF@?@@FFFFFFFFFFFEFFEFFFFFFF@FFFFFFFFF/
@M05620:37:000000000-D9766:1:1101:21373:10057 1:N:0:36
ACCACACCTTCTACAATGAGCTGCGTGTGGCTCCCGAGGAGCACCCCGTGCTGCTGACCGAGGCCCCCCTGAACCCCAAGGCCAACCGCGAGAAGATGACCCAGGTGAGTGGCCCGCTACCTCTTCTGGTGGCCGCCTCCCTCCTTCCTGGCCTCCCGGAGCTGCGCCCTTTCTCACTGGTTCTCTCTTCTGCCGTTTTCCGTAGGACTCTCTTCTCTGACCTGAGTCTCCTTTGGAACTCTGCAGGTTCC
+
ABABBBAAFFFFGGGFDGBGFGHHGEEEH?GHHGGAEEFAFHHHHGGGFEGFHGHHHHHGGGGGEGGGGGGGHHEGGGGHGGHHHGGGGC<BFGHHFHHHHHGHGHHFGHHFGHHGGGGGHHHHGHHHFHHGHHGGGGGHGHHGHGGGFBFFGGGGGGGGGGAFGGFFFFFFFFFFFFFFBFFFFFFFFFFFFFFDFFFFFFFFDFFFFFFFFFFFFFFFFFFF9FFFFFFFFFFFFFFFFFFFFFFFFFF
@M05620:37:000000000-D9766:1:1101:5235:10066 1:N:0:36
ACCACACCTTCTACAATGAGCTGCGTGTGGCTCCCGAGGAGCACCCCGTGCTGCTGACCGAGGCCCCCCTGAACCCCAAGGCCAACCGCGAGAAGATGACCCAGGTGAGTGGCCCGCTAACTCTTCTGGTGGCCGCCTCCCTCCTTCCTGGCCTCCCGGAGCTGCGCCCTTTCTCACTGGTTCTCTCTTCTGCCGTTTTCCGTAGGACTCTCTTCTCTGACCTGCGTCTCCTTTGGAACTCTGCAGGTTCT
+
CCCCCCCDFFFFGGGGGGGGGGHHGGGEHGHHHGGGGGGGGHHHHGGGGGGGHHHHHHHGGGGGGGGGGGGHGHHGGGGHGHHHHGGGGGCFGGHHHHHHHHE/FHH10?FGGHHGGCG.FGHHHH0=GGHGHHGGGGGHGHHG/;FG0FGGGGGGG.A--;.=FGFFFFFFFFFFFFFFFFFFHHFBFFFFFF-;DFFFFAFF.DFFFFFFFFFBF0BFBF0;.:ABFBFFFFFFBFFFFBFFFEFFFFF
@M05620:37:000000000-D9766:1:1101:14309:10083 1:N:0:36
ACCACACCTTCTACAATGAGCTGCGTGTGGCTCCCGAGGAGCACCCCGTGCTGCTGACCGAGGCCCCCCTGAACCCCAAGGCCAACCGCGAGAAGATGACCCAGGTGAGTGGCCCGCTACCTCTTCTGGTGGCCGCCTCCCTCCTTCCTGGCCTCCCGGAGCTGCGCCCTTTCTCACTGGTTCTCTCTTCTGCCGTTTTCCGTAGGACTCTCTTCTCTGACCTGAGTCTCCTTTGGAACTCTGCAGGTTCT
+
CCCCCCCCFFFFGGGGGGGGGGHHGFEEGGHHHGGGGGEFGHHHHGGGGGGGHHGHHHHGGGGGGGGGGGGHHHHGGGGHGGHHHGGG/BDGGGHHHHHHHHHHGHHHHHHGGHHGGGGGHHHHHHHGHHHGHHGGGGGHGHHGHGGGGGGGGGGGGGGGGGGGGGFFFFFFFFFFFFFFFFFFFFFFFFFFFFF??FFFFFFFDFFFFFFFFFFFFFFFFFFFFFFFFFFFFFFFFFFFFFFFFFFFFFF
@M05620:37:000000000-D9766:1:1101:3365:10084 1:N:0:36
ACCACACCTTCTACAATGAGCTGCGTGTGGCTCCCGAGGAGCACCCCGTGCTGCTGACCGAGGCCCCCCTGAACCCCAAGGCCAACCGCGAGAAGATGACCCAGGTGAGGGGCCCGCTACCTCTTCTGGTGGCCGCCTCCCTCCTTCCTGGCCTCCCGGAGCTGCGCCCTTTCTCACTGGTTCTCTCTTCTGCCGTTTTCCGTAGGACTCTCTTCTCTGACCTGGGTCTCCTTTGGAACTCTGCAGGTTCT
+
CCCCBCC3BFCFGGGGGGBGGGHHGGGAEEHGHFFEDFEEGHDHHGGGGEGGHHHHGHHEGFGGGGGGGGGHEHHGGGGHGHHHHGGGDG>DGGHFHHDGH2/?/1?1?0?/CG->---</<<GG00G0<C:G.:C-;EGEBFAFFGFBF/FABFEAE@---900:CF;DFFFFFFB9FFFFBB0BBFFF00B0-AFFEF999:D.:0BF9BF99B00:BFBBB../BFF0BF0F/FFFFFF0000.;;9;
@M05620:37:000000000-D9766:1:1101:21154:10094 1:N:0:36
ACCACACCTTCTACAATGAGCTGCGTGTGGCTCCCGAGGAGCACCCCGTGCTGCTGACCGAGGCCCCCCTGAACCCCAAGGCCAACCGCGAGAAGATGACCCAGGTGAGTGGCCCGCTACCTCTTCTGGTGGCCGCCTCCCTCCTTCCTGGCCTCCCGGAGCTGCGCCCTTTCTCACTGGTTCTCTCTTCTGCCGTTTTCCGTAGGACTCTCTTCTCTGACCTGAGTCTCCTTTGGAACTCTGCAGCTACT
+
BCBCCCCCFFFFGGGGGGGGGGHHGGGGGGGHHGGGGGGGGHHHHGGGGGGGFHHHHHHGGGCGGGGFGGGHHHHGGGGHGHHHHGGGGGDGGGHHHHHHHHHHCHHHGHHGGHHGGGGGHHHHHHHHHHGDGHGGGGGGGHHGHGGGGGGGGGGGGDGGGGGGGGFFFFFFFFFFFFFFFFFFFFFFFFFFFFFDFFFFFFFFFDFFFFFFFFFFFFFFFFFFFFFFFFFFFFFFFFFFFFFFFF/;//;
@M05620:37:000000000-D9766:1:1101:9771:10099 1:N:0:36
ACCACACCTTCTACAATGAGCTGCGTGTGGCTCCCGAGGAGCACCCCGTGCTGCTGACCGAGGCCCCCCTGAACCCCAAGGCCAACCGCGAGAAGATGACCCAGGTGAGTGGCCCGCTACCTCTTCTGGTGGCCGCCTCCCTCCTTCCTGGCCTCCCGGAGCTGCGCCCTTTCTCACTGGTTCTCTCTTCTGCCGTTTTCCGTAGGACTCTCTTCTCTGACCTGAGTCTCCTTTGGAACTCTGCAGGTTCT
+
CC@BCCCCFCFFGEGFFGGGGGHHGDGEHGHGHGGGGGGGGHHHHGGFEEGGHHHGHHHGGGGGGGGGGGGHHHHGGGFHGHHGHGGGGGGGGGHHHHGEHG/?/<CGGFGGFHH@FG@CBGHFGGF0=GB.CG@CDAA.C/:CCFGGFB/CFEFEEAAF?;A//@DDFDBFFFFFFFFBBFFFFFFFBFFFBF>ADFFFFFFF.:/FFFBFFFFFFFB/:BF/B/FFFBFFFFF/;FFFFFFFF9F9;FB
@M05620:37:000000000-D9766:1:1101:23882:10109 1:N:0:36
ACCACACCTTCTACAATGAGCTGCGTGTGGCTCCCGAGGAGCACCCCGTGCTGCTGACCGAGGCCCCCCTGAACCCCAAGGCCAACCGCGAGAAGATGACCCAGGTGAGTGGCCCGCTACCTCTTCTGGTGGCCGCCTCCCTCCTTCCTGGCCTCCCGGAGCTGCGCCCTTTCTCACTGGTTCTCTCTTCTGCCGTTTTCCGTAGGACTCTCTTCTCTGACCTGAGTCTCCTTTGGAACTCTGCAGGTTCT
+
CCCCCCCCFFFFGGGGGGAFGGHHGGGEDGHGHGGGGGGGEHHHHGGGFGGGHHGHHHHGGGGGGGGGGGGGGHHGGGGHGGHGHGGGGGGGGGHHHHGFHH/?FGFD<FFGGHHCD--AGDDDGDG<G</CCHCCGFDHGG/E/FFG00CCFFAEG.A:-;:/;:ADF-FFBB9/;//;:FFBBBB9BFBBBB-.AFFFF9B.9A/9/:9B/F9/:/:;FFB//::/99FBFF/FBFFFF/9:BBFFFFB
@M05620:37:000000000-D9766:1:1101:17423:10112 1:N:0:36
AGTGCCAGCTCTCAATCGCACAGGGGACCCAGGGCCTGGCCCCTCCATCCAGAAAACCTATGACCTCACCCGCTACCTGGCGCACCAACTCCGCAGCTTGGCTGGGACCTATGTGAGTATCCAGCGTAGGAATCTGGGAGTTGGGGAGGAGTGAGGAGTTGGGGAAAGACAGTCCTAACCGTGGAGGGTTCTGGTAAATGATGGGGTGAGGAGGGGCTCTTTGGCTCCCACCAGTCCCCCTGTCTGGTCTA
+
>>3>>B@4?BFFGBBFGFCAECHGG2EEGEDE2BE22A2GGHGHDFHHHFFGHHH2FEHGHGHGHFGFGFHGC/>>FGGF1>?EEE1/EGFBEE@FCHBFEGHGGGHHGHHHHHHHHHHHHHGGHGGDGGFHHHHHHHCFGHHHGGEDGDC<GFHHCEHHHHGGCFHHGHGHHGGGGGGGGGGGEGGG;FFFFFFFGFFGFFFFFFFFFFFFFFFFFFFFFFFFFFFFFFFFFFFFFFFFFFFFFFFFFFB
@M05620:37:000000000-D9766:1:1101:10722:10123 1:N:0:36
ACCACACCTTCTACAATGAGCTGCGTGTGGCTCCCGAGGAGCACCCCGTGCTGCTGACCGAGGCCCCCCTGAACCCCAAGGCCAACCGCGAGAAGATGACCCAGGTGAGTGGCCCGCTACCTCTTCTGGTGGCCGCCTCCCTCCTTCCTGGCCTCCCGGAGCTGCGCCCTTTCTCACTGGTTCTCTCTTCTGCCGTTTTCCGTAGGACTCTCTTCTCTGACCTGAGTCTCCTTTGGAACTCTGCAGGTTCT
+
AAABBBBBFFFFGGGGFGGFGFHHGGGFG2FGGGFEGGGGGHHHHGGGGEGFGHFHHHHGEEGGGGGEGGGHHGHGGGGHGHHHHGGFGGGGGGFHF2FGHHEG/GHFF?GCFHGGGGGGHHHGHHHFFDGGFH@@DDGHGHHGHGGGFFGGGGFEG.BA-AC/F-@DDBFFFBFFFFBFFBBFBFFBFFFFFFFAABFFBDF.DFFFFFBFFFFFFF/FFFFF/BFFFFBFFFEBFFFBFFBBBFFF/FB
@M05620:37:000000000-D9766:1:1101:23323:10141 1:N:0:36
AGTGCCAGCTCTCAATCGCACAGGGGACCCAGGGCCTGGCCCCTCCATCCAGAAAACCTATGACCTCACCCGCTACCTGGAGCACCAACTACGCAGCTTGGCTGGGACCTATGTGAGTATCCAGCGTAGGAATCTGGGCGTTGGGGAGGAGTGAGGAGTTGGGGAAAGACAGTACTAACCGTGGAGGGTTCTGGTAAATGATGGGGTGAGGAGGGGCTCTTTGGCTCCCACCAGTCCCCCTGTCTGGTCTA
+
AA1>AFFCAFFFGFGG1FAFECHEGGG00EAGC0EFAFHFAHGAEGBDDGHGBA1CHGFCEGBGHFHFHFFEG/>FHDDGFCHHHHGAGF1BEEE?EFFEEHBFGGAGACG11BFGFGHBH2FG0<C?C/DF1FHDFB/<</<<<@.<CCC<C0<.<</<DGGCFEGFFFFG:0:;BB:AAGFG?EA@A.CFFF0BBBFBFGFFFB;-A-ABAB@@@?FFF/B9/;FEEB9-9:FFFFFB=-9FFFFFFB9
@M05620:37:000000000-D9766:1:1101:9461:10152 1:N:0:36
ACCACACCTTCTACAATGAGCTGCGTGTGGCTCCCGAGGAGCACCCCGTGCTGCTGACCGAGGCCCCCCTGAACCCCAAGGCCAACCGCGAGAAGATGACCCAGGTGAGTGGCCCGCTACCTCTTCTGGTGGCCGCCTCCCTCCTTCCTGGCCTCCCGGAGCTGCGCCCTTTCTCACTGGTTCTCTCTTCTGCCGTTTTCCGTAGGACTCTCTTCTCTGACCTGAGTCTCCTTTGGAACTCTGCAGGTTCT
+
AA?>AAAAFFFFGGGFGGG1F1FFEEFGGGHHCFGGEEGCEHHHHGGGEEFFGGFHHHFGEG?EFEEGGGGHHHEFGG?F/FHGHGG/CCCCCFGHGHHHHHAGGHHGF?GGGHHGGGGGGHHHHGFH0=CCHFGGGGG.EGH?GGGFGGGFFFFGGGGG@?.BGG@F@-BFFFFFFFBFFFFFFFFEFFFFFF@??BFFFFFFBFFFFFFFFFFFFFFFFFFFFFFFFFFFFFFEBFFFBBFFFF--BFF
@M05620:37:000000000-D9766:1:1101:14703:10180 1:N:0:36
ACCACACCTTCTACAATGAGCTGCGTGTGGCTCCCGAGGAGCACCCCGTGCTGCTGACCGAGGCCCCCCTGAACCCCAAGGCCAACCGCGAGAAGATGACCCAGGTGAGTGGCCCGCTACCTCTTCTGGTGGCCGCCTCCCTCCTTCCTGGCCTCCCGGAGCTGCGCCCTTTCTCACTGGTTCTCTCTTCTGCCGTTTTCCGTAGGACTCTCTTCTCTGACCTGAGTCTCCTTTGGAACTCTGCAGGTTCT
+
BBBCCCCCFFFFGGGGGGGGGGHHGGGGHGGHHGGGGGGGGHHHHGGGFGGGHHHHHHHGFGGGGGGGGGGHHHHGGGGHGHHHHGGGGGGGGGHGHHHHHHEGGHHHHHHGGHHGGGGGHHHHHHHHHHHGHHGGGGGHGHHGHGGGGGGGGGGGGGGGGGGGGGFFFFFFFFFFFFFFFFFFFFFFFFFFFFFFFFFFFFF?;DFFFFFFFFFFFFFFFFFFEFFFFFFFFFFFFFFFFFFFFBFFFFF
@M05620:37:000000000-D9766:1:1101:19540:10186 1:N:0:36
AGTGCCAGCTCTCAATCGCACAGGGGACCCAGGGCCTGGCCCCTCCATCCAGAAAACCTATGACCTCACCCGCTACCTGGAGCACCCACTCCGCAGCTTGGCTGGGACCTATGTGAGTATCCAGCGTAGGAATCTGGGAGTTGGGGAGGAGTGAGGAGTTGGGGAAAGACAGTCCTAACCGTGGAGGGTTCTGGTAAATGATGGGGTGAGGAGGGGCTCTTTGGCTCCCACCAGTCCCCCTGTCTGGTCTA
+
AA>>AFFFBFFFGBGGGFGAECHCGAEFEEGHAEEAAFHHCHGFGGHHGHHHFHHFHGHHHGDHHDGHHFHEE>>EHFFGBBFGHH11?FH2>ECFEGBFDHHGGGHHGHHHGGHHHHHHHGFGHGGGGGHHHHHHHH0FAGGFCG.AGCC<G0<G0CGGHHGGEECGCFHHFHHGBGGGGGFF.CAFEGGGFFFGGGGGFGGGGFFDFFFFFDFFFFFBFFFFFFFFFFFFFFFFFFFFFFFFFFFFFFB
@M05620:37:000000000-D9766:1:1101:7897:10188 1:N:0:36
ACCACACCTTCTACAATGAGCTGCGTGTGGCTCCCGAGGAGCACCCCGTGCTGCTGACCGAGGCCCCCCTGAACCCCAAGGCCAACCGCGAGAAGATGACCCAGGTGAGTGGCCCGCTACCTCTTCTGGTGGCCGCCTCCCTCCTTCCTGGCCTCCCGGAGCTGCGCCCTTTCTCACTGGTTCTCTCTTCTGCCGTTTTCCGTAGGACTCTCTTCTCTGACCTGAGTCTCCTTTGGAACTCTGCAGGTTCT
+
BBBABBBBFFFFGGGGGGGCGBHHGFGGHFGFGGGGGGGGGHHHHGGGGGGGGHHHHHHGGGGGGGGGGGGHHHHGGGGHGHHHHGGGGGGGGGHGHHHHHH/?FHGHHHEFGHHGGGGGHHHHHHHGHHFGHHGGGGGHGHHGHGGGGGGGGGGGGGGGGGGFGGFFF@BFFFFFFFBFFFFFFFFFFFFFFFFAAFFFFFFFDFFFFFFFFFFFFFFFFFFFFFFFFFFFFFFBFFFFFFFFFFFFFFF
@M05620:37:000000000-D9766:1:1101:13527:10204 1:N:0:36
ACCACACCTTCTACAATGAGCTGCGTGTGGCTCCCGAGGAGCACCCCGTGCTGCTGACCGAGGCCCCCCTGAACCCCAAGGCCAACCGCGAGAAGATGACCCAGGTGAGTGGCCCGCTACCTCTTCTGGTGGCCGCCTCCCTCCTTCCTGGCCTCCCGGAGCTGCGCCCTTTCTCACTGGTTCTCTCTTCTGCCGTTTTCCGTAGGACTCTCTTCTCTGACCTGAGTCTCCTTTGGAACTCTGCAGGTTCT
+
CCDCCCCCFFFFGFGGGGGGGGHHGFGEHGHGHGGGGGGGGHGHHGGGGGGGHHHHHHHGGGGGGGGGGGGHGHHGGGGHGHHHHGGGGGGGGGHHGHHHHHGGGHHHHHHGGHHGGGGGHHHHHHHHHHHGHHGGGGGHGHHGGGGGGGGGGGGGGGG?GFGGGGFFFFFFFFFFFFFFFFFFFFFFFFFFFFFFFFFFFFFFDFFFFFFFFFFFFFFFFFFFFFFFFFFFFFFFFFFFFFFFHFFFFFF
@M05620:37:000000000-D9766:1:1101:13729:10211 1:N:0:36
AGTGCCAGCTCTCAATCGCACAGGGGACCCAGGGCCTGGCCCCTCCATCCAGAAAACCTATGACCTCACCCGCTACCTGGAGCACCAACTCCGCAGCTTGGCTGGGACCTATGTGAGTATCCAGCGTAGGAATCTGGGAGTTGGGGAGGAGTGAGGAGTTGGGGAAAGACAGTCCTAACCGTGGAGGGTTCTGGTAAATGATGGGGTGAGGAGGGGCTCTTTGGCTCCCACCAGTCCCCCTGTCTGGTCTA
+
BCBACFFFBFFFGGGGGGGGGGHHGGGGGGHHGGGGGGHHHHGHGGHGHHHHHHHHHGHHHHHHHHHHHHHGGGGGHHHHHHHHHHHHGHHHGGGGGHHHGHHGGGHHGHHHHHHHHHHHHHHHHGGGGGHHHHHGHHHGGHHHGGGGGGGHHHHHHGHHHHGGGGHHHHHHHHHHHHHHGGGGGGGGAFGGGGFGGGGGGGGGGGDFEFFFFFFFFFFFFFFFFFFFFFFFFFFFFFFFFFFFFFFFFFB
@M05620:37:000000000-D9766:1:1101:24787:10220 1:N:0:36
GAGGCTGCTTTGGAAGAACCTGACAAGCCAGGGAAAAACGATCGGAATCACCCACGTCTGAACTCCAGTCACCGCTCATTATCTCGTATACCGGCTTATGCTTGACAAAAACCCAACACCAATTAAATTCACACACAACATCATAACTAATCAAAACATTATAAAACACAACGTCCGTCAAACAAACTACACCATTATCACATTCCCTATCCACTTAACACAACGACCTCATTCACTCCCAACCATAATCT
+
AAA1AAF1BFDFG1FGAGGGEBBBF1BFEB0B00A00F0/BBBAA//B11B0B//AA/0/D2B11B1@DB1DFA//>EB2B@BB20?/B12B?/>E/1>BFGGHF1G10BF/////?/////1111122@11@1/////<01111111111111<10.11111=11<<0...-.<.-....00....00:///.000000000000;0909/0/00;000/...-.---//////;//---/-9-////9/
@M05620:37:000000000-D9766:1:1101:24136:10235 1:N:0:36
ACCACACCTTCTACAATGAGCTGCGTGTGGCTCCCGAGGAGCACCCCGTGCTGCTGACCGAGGCCCCCCTGAACCCCAAGGCCAACCGCGAGAAGATGACCCAGGTGAGTGGCCCGCTACCTCTTCTGGTGGCCGCCTCCCTCCTTCCTGGCCTCCCGGAGCTGCGCCCTTTCTCACTGGTTCTCTCTTCTGCCGTTTTCCGTAGGACTCTCTTCTCTGACCTGAGTCTCCTTTGGAACTCTGCAGGTTCT
+
BBBBBBBBFFFFGGGGGGGGGBHFGEGFDFHHGFFGGGEGGHDGHGGGEFGGHHHHHHHGGGGGGEGGGGGHHHHGGGGHGHHHHGGECGGGGGGHHHHHHHHHGHHGHFGGGHEGG?GGHFHHHHHHHHHGHGGGGGGHGHHGHGGGGGGGGGGGGGA?DGGFGGFFFFFFFFFFFFFF9BFFFFFFFFFFFFFDFFFFFFFFF.BFFFFFFFFFFFFFFFFFFFFFFFFFFFFFFFFFFFFFFFFFFFF
@M05620:37:000000000-D9766:1:1101:17272:10236 1:N:0:36
ACCACACCTTCTACAATGAGCTGCGTGTGGCTCCCGAGGAGCACCCCGTGCTGCTGACCGAGGCCCCCCTGAACCCCAAGGCCAACCGCGAGAAGATGACCCAGGTGAGTGGCCCGCTACCTCTTCTGGTGGCCGCCTCCCTCCTTCCTGGCCTCCCGGAGCTGCGCCCTTTCTCACTGGTTCTCTCTTCTGCCGTTTTCCGTAGGACTCTCTTCTCTGACCTGAGTCTCCTTTGGAACTCTGCAGGTTCT
+
DDDDDDDDFFFFGGGGGGGGGGHHGGGFHGHHHGGGGGGGGHHHHGGGGGGGHHHHHHHGGGGGGGGGGGGHHHHGGGGHGHHHHGGGGGGGGGHHHHHHHHHHGHHHHHHGGHHGGGGGHHHHHHHHHHHGHHGGGGGHGHHGHGGGGGGGGGGGGGGGGGGGGGFFFFFFFFHFFHFFFFFFHHFFHHHHHFFFFFFFFFFFFFFFFFFFFHFHFFFFFFHFFFFFFFFFFFHFFFFFFFFFFFFFFFF
@M05620:37:000000000-D9766:1:1101:11808:10252 1:N:0:36
AGTGCCAGCTCTCAATCGCACAGGGGACCCAGGGCCTGGCCCCTCCATCCAGAAAACCTATGACCTCACCCGCTACCTGGAGCACCAACTCCGCAGCTTGGCTGGGACCTATGTGAGTATCCAGCGTAGGAATCTGGGAGTTGGGGAGGAGTGAGGAGTTGGGGAAAGACAGTCCTAACCGTGGAGGGTTCTGGTAAATGATGAGGTGAGGAGGGGCTCTTTGGCTCCCACCAGTCCCCCTGTCTGGTCTA
+
AAAABFFFBFFFGGGGGGGGGGHHFEGGGGHHGGGGGGHHHHGHGGGHFHHHGCCHHGHHHHHHHHFHHHHGGGGGHHHHHHHHGHHHGHHHGGGGGGHHGHHGGGHHGHHHHHHHHHDHHHHHHGEGCFHHHFHHHHHGGFHHGGGGGGGGHHHHGGHHHHGGGGHHHHHHHHHHHHHHGGGGGGGG.CFGFGFGGGGGGGGGGGGFFFFFFFFFFFFFFFFFFFFFFFFFFFFFFFFFFFFFFFFFFFF
@M05620:37:000000000-D9766:1:1101:24225:10281 1:N:0:36
ACCACACCTTCTACAATGAGCTGCGTGTGGCTCCCGAGGAGCACCCCGTGCTGCTGACCGAGGCCCCCCTGAACCCCAAGGCCAACCGCGAGAAGATGACCCAGGTGAGTGGCCCGCTACCTCTTCTGGTGGCCGCCTCCCTCCTTCCTGGCCTCCCGGAGCTGCGCCCTTTCTCACTGGTTCTCTCTTCTGCCGTTTTCCGTAGGACTCTCTTCTCTGACCTGAGTCTCCTTTGGAACTCTGCAGGTTCT
+
BBBBBBBBFFFFGGGGGGGFGFHHGFFGHGHHHGGGGGGGGHHHHGGGEFGGHHHFFHHGGGGGGFGGGGGHHGHGGGGHFHHHHGFGG?CFCGHHHHHHHHE?FGHHHFFGGHHGGGGGHHHHHHHHHHGGHHGGGGGHGHHGGGGGFFGGGGGGGGGGGGGGGGFFFAFFFFFFFFBFFFFFFFFFFFFFFFF9DFFFFFFFDFFFFFFFFFFFFFFFFFFFFFFFFFFFFFFFFFFFFFFFFFFABFB
@M05620:37:000000000-D9766:1:1101:16355:10283 1:N:0:36
ACCACACCTTCACAATGAGCTGCGTGTGGCTCCCGCGGAGCACCCCGTTCTGCTTACCGAGGCCCCCCTGAACCCCAAGGCCAACCGCGCGAAGATGCCCCAGGTGAGTGGCCCGCTACCTCTTCTGGTGGCCGCCTCCCTCCTTCCTGGCCTCCCGGCGCTGCGCCCTTTCTCACTGGTTCTCTCTTCTGCCGTTTTCCGTAGGACTCTCTTCTCTGACCTGAGTCTCCTTTGGAACTCTGCAGGTTCTA
+
AAAAAAAACFFFGAFGG1BF1B1AEEEHCGGFFGG0EE/AAFGHGGEE0BFHHD1DBGFEGGGGGGGGEFCGHHGGGGFFGGFHGGGGG<>/C<?FG1?GGGGGHHDGHHGGHHGGG?CHHHHHHGHHHHGHHGGGGGGGGGGGGGGGGFGGGGGGGG;@@@<F@@F@?FFFFFBFFFFFFFFFFFFFFFFFF@BBFFFFFFFBF/BFFFFFFFFFFFBFFFFBFFFFFFFFFFFFFFFFFFFBFFFFFFB
@M05620:37:000000000-D9766:1:1101:22412:10284 1:N:0:36
AGTGCCAGCTCTCAATCGCACAGGGGACCCAGGGCCTGGCCCCTCCATCCAGAAAACCTATGACCTCACCCGCTACCTGGAGCACCAACTCCGCAGCTTGGCTGGGACCTATGTGAGTATCCAGCGTAGGAATCTGGGAGTTGGGGAGGAGTGAGGAGTTGGGGAAAGACAGTCCTAACCGTGGAGGGTTCTGGTAAATGATGGGGTGAGGAGGGGCTCTTTGGCTCCCACCAGTCCCCCTGTCTGGTCTA
+
BBABCFFFDFFFGGGGGGGGGGHHGGGGGGHHGGGGGGHHHHGHGGHHHHHHHHHHHGHHHHHHHHHHHHGGGGGGHEFHHHHHHHHHGHHHGGGGGHHHGHHGGGHHGHHHHHHHHHHHHHHHHGEGGGHHHHHHHHHGGHHHGGGGGGEGHHHHHGHHHBEGGGHHHHHGHHGFHHHHGGGGGGGGCFGGGGFGGGGGHHGGGGFFFFFFFFFFFFFFFFFFFFFFFFFFFFFFFFFFFFFFHFFFFFB
@M05620:37:000000000-D9766:1:1101:15595:10299 1:N:0:36
ACCACACCTTCTACAATGAGCTGCGTGTGGCTCCCGAGGAGCACCCCGTGCTGCTGACCGAGGCCCCCCTGAACCCCAAGGCCAACCGCGAGAAGATGACCCAGGTGAGTGGCCCGCTACCTCTTCTGGTGGCCGCCTCCCTCCTTCCTGGCCTCCCGGAGCTGCGCCCTTTCTCACTGGTTCTCTCTTCTGCCGTTTTCCGTAGGACTCTCTTCTCTGACCTGAGTCTCCTTTGGAACTCTGCAGGTTCT
+
CCDDDDDDFFFFGGGGGGGGGGHHGGGGHGHHHGGGGGGGGHHHHGGGGGGGHHHHHHHGGGGGGGGGGGGHHHHGGGGHGHHHHGGGGGGGGGHHHHHHHHEGFHHHGGFGGGHGGGGGHHHHHHHHGHGGHHGGGGGHGHHGHGGGGGGGGGGGGGGGGGGGGGFFFFFFFFFFFHFFFFFFFFFFFFHHFFFFFFFFFFFFDFFFFFFFFHFFFFFFFFFFFFFFHFFFFFHFFFFFFFFFFFFFBFF
@M05620:37:000000000-D9766:1:1101:16884:10299 1:N:0:36
AGTGCCAGCTCTCAATCGCACAGGGGACCCAGGGCCTGGCCCCTCCATCCAGAAAACCTATGACCTCACCCGCTACCTGGAGCACCAACTCCGCAGCTTGGCTGGGACCTATGTGAGTATCCAGCGTAGGAATCTGGGAGTTGGGGAGGAGTGAGGAGTTGGGGAAAGACAGTCCTAACCGTGGAGGGTTCTGGTAAATGATGGGGTGAGGAGGGGCTCTTTGGCTCCCACCAGTCCCCCTGTCTGGTCTA
+
AA>ABFFFCFFFGGGGGGGGGGHHGGGGDGHHGGGGGFHFFHGFGGGGFHHGFHFGHGHHHHGHHHHHHHHGGFEGHHHFHHHGGHHHGGHHGGGGGHHHG3GGEEHHGHHHHHHHHHHHHHHGHGDDGGHHEHHHHHHGGGHHGGGGGGG<GFGHHGGHFHGGGGGHHHHHHHHHHGHHGGGGGEGGGGGGGGFGGGGGGGGGGGDBFFFFFFFFFFFFFFFFFFFFEFFFFFFFFFFFAFFFBFFFFFB
@M05620:37:000000000-D9766:1:1101:6774:10321 1:N:0:36
AGTGCCAGCTCTCAATCGCACAGGGGACCCAGTGCCTGGCCCCTCCATCCAGAAAACCTATGACCTCACCCGCTACCTGGAGCACCCACTCCGCAGCTTGGCTGGGACCTATGTGAGTATCCAGCGTAGGAATCTGGGAGTTGGGGAGGAGTGAGGAGTTGGGGAAAGACAGTCCTAACCGTGGAGGGTTCTGGTAAATGATGGGGTGAGGAGGGGCTCTTTGGCTCCCACCAGTCCCCCTGTCTGGTCTA
+
>A>>>DFCAFFFGDGGFGGAECHHGGGEEEGH3ABABGHHFHGFGGHFHHHFEGHHHGHFGHFHHGHHHHGCE>EFHFBG2BGHFH11?FFCEEFE>G?FEHCAEGHHGHHHHHBFG?GDHHHHHG/?CFGHHHHHHH0FDHHH/A.AC.>FG1GHC.<CDG-A.:CH/C/GHHHHHHHHGDEGDEG-;FFGGG;CFGGGGBFFEGGFFFFFFFFAC=EFFF/BFBFAFFFFFFFFFFFFFFFFFBFFFFF
@M05620:37:000000000-D9766:1:1101:23580:10343 1:N:0:36
AGTGCCAGCTCTCAATCGCACAGGGGACCCAGGGCCTGGCCCCTCCATCCAGAAAACCTATGACCTCACCCGCTACCTGGAGCACCAACTCCGCAGCTTGGCTGGGACCTATGTGAGTATCCAGCGTAGGAATCTGGGAGTTGGGGAGGAGTGAGGAGTTGGGGAAAGACAGTCCTAACCGTGGAGGGTTCTGGTAAATGATGGGGTGAGGAGGGGCTCTTTGGCTCCCACCAGTCCCCCTGTCTGGTCTA
+
BBAABFFFBFFFGGGGGGGGGGHFGGGGGGHHFGGGAFHFHHGHGGHGHHGHHHBGGFFHHHHHHHHHHHHGGEGGHHGHHGHHHHHHGFFHGGGGGGFGA?GGAFHFFFHFGFGHH3FGDGFHHC?CCGHHGFFFGCFFGBFFGCFFGGD>CFFFCFGGGFGCEFHHFGFFHHFFBFGHG99-.9DG9;FBBFFFFFBBFGFGG?9@EF?/A9;DC>EB/FFFFFFFFF.AEFFFFF?AFF//BFFFFFF
@M05620:37:000000000-D9766:1:1101:14621:10358 1:N:0:36
ACCACACCTTCTACAATGAGATGCGTGTGGCTCCCGAGGAGCACCCCGTGCTGCTGACCGAGGCCCCCCTGAACCCCAAGGCCAACCGCGAGAAGATGACCCAGGTGAGTGGCCCGCTACCTCTTCTGGTGGCCGCCTCCCTCCTTCCTGGCCTCCCGGAGCTGCGCCCTTTCTCACTGGTTCTCTCTTCTGCCGTTTTCCGTAGGACTCTCTTCTCTGACCTGAGTCTCCTTTGGAACTCTGCAGGTTCT
+
AAA?AAAAFFFFGGGGDGGDGBGGG0ABCAGGAFG?EGGGGHHHHGGGCEGGGHGFHHHGEGGGGAGGGGG0G@GGGGEH/>GHHGA/EGCCCGHHDGDGHHEHGHHGHHHGGHHGGGGGHHHHHHHHFHHGHHGGGGFHGHHGHHGGGFGGGFGGGGGGGGGGGG@F?@FFFFFFFFFFFFFFFFFFFFFFFF@BFFFFFFFFFFFFFFFFFFFFFFFFFFFF/BFFFFFFFFFFFFFFFFFFFFFFFFF
@M05620:37:000000000-D9766:1:1101:6145:10376 1:N:0:36
AGTGCCAGCTCTCAATCGCACAGGGGACCCAGGGCCTGGCCCCTCCATCCAGAAAACCTATGACCTCACCCGCTACCTGGAGCACCAACTCCGCAGCTTGGCTGGGACCTATGTGAGTATCCAGCGTAGGAATCTGGGAGTTGGGGAGGAGTGAGGAGTTGGGGAAAGACAGTCCTAACCGTGGAGGGTTCTGGTAAATGATGGGGTGAGGAGGGGCTCTTTGGCTCCCACCAGTCCCCCTGTCTGGTCTA
+
AA3ABFFFBFFFGGGFGGGGEEHGEG2EEFHHGGGGGFHGFHGHGGHHBFHHFFCABEGHFGFHHGHHHHHGGEGGHHGGHHHGFHGHGFHHGGGGGHHHGGHGDFHHGHHHHHHHGHHHHHHHHGGD/?FHHHHHGH<CEHHH?DFCG.CFG0DF<EHHHHGGGGHFG///:GGHHHHHGFFGAEFGEFFGGGFFGGGGGGGGGGFFFFFFFDFFFFFFFFFFFF/AEFFFFFFFFFFFFFFFFFFFFFF
@M05620:37:000000000-D9766:1:1101:21812:10386 1:N:0:36
AGTGCCAGCTCTCAATCGCACAGGGGACCCAGGGCCTGGCCCCTCCATCCAGAAAACCTATGACCTCACCCGCTACCTGGAGCACCAACTCCGCAGCTTGGCTGGGACCTATGTGAGTATCCAGCGTAGGAATCTGGGAGTTGGGGAGGAGTGAGGAGTTGGGGAAAGACAGTCCTAACCGTGGAGGGTTCTGGTAAATGATGGGGTGAGGAGGGGCTCTTTGGCTCCCACCAGTCCCCCTGTCTGGTCTA
+
BBAABFFFBFFFGGGGGGGGGGHHEFGGGGHHGGGGGGHHHHGHGGHHHHHHHHHHHGHHHHHHHHHHHHHGGGGGHEGHHHHHHHHHGHHHGGGGGHHHGHHGGGHHGHHHHHHHHGHHHHHHHGEGGGHHHHHHHHHGGHHHGGGGGGGHHHHHHGHHHFGGGGHHHHHHHGHHHHHHGGGGGGGGCFFGGGGGGGGGGGGGGGFFFFFFFFAFFFFFFFFFFFFFFFFFFFFFFFFFFFFFFFFFFFB
@M05620:37:000000000-D9766:1:1101:9939:10400 1:N:0:36
ACCACACCTTCTACAATGAGCTGCGTGTGGCTCCCGAGGAGCACCCCGTGCTGCTGACCGAGGCCCCCCTGAACCCCAAGGCCAACCGCGAGAAGATGACCCAGGTGAGTGGCCCGCTACCTCTTCTGGTGGCCGCCTCCCTCCTTCCTGGCCTCCCGGAGCTGCGCCCTTTCTCACTGGTTCTCTCTTCTGCCGTTTTCCGTAGGACTCTCTTCTCTGACCTGAGTCTCCTTTGGAACTCTGCAGGTTCT
+
DCDCDDDDFFFFGGGGGGGGGGHHGFGEGGHHHGGGGGGGGHHHHGGGGGGGHHHHHHHGGGGGGGGGGGGHHHHGGGGHGHHHHGGGGGGGGGHHHHHHHHHHGHHFHGHGGHHGGGGGHHHHHHHHHHHGHHGGGDGHGHHGGGGGGGGGGGGGGG?99CFGFGFFFFFFFFFFFFFFFFFFFFFFFFFFFFFFFFFFFFFFFDFFFFFFFFFBFFFFFFFF/FFFFFFFFFEFFFFFFFHFFFFFFFF
@M05620:37:000000000-D9766:1:1101:11294:10404 1:N:0:36
ACCACACCTTCTACAATGAGCTGCGTGTGGCTCCCGAGGAGCACCCCGTGCTGCTGACCGAGGCCCCCCTGAACCCCAAGGCCAACCGCGAGAAGATGACCCAGGTGAGTGGCCCGCTACCTCTTCTGGTGGCCGCCTCCCTCCTTCCTGGCCTCCCGGAGCTGCGCCCTTTCTCACTGGTTCTCTCTTCTGCCGTTTTCCGTAGGACTCTCTTCTCTGACCTGAGTCTCCTTTGGAACTCTGCAGGTTCT
+
BBBBBBBBFFFFGGGGDGGGGGHHGGGFH?GHHGGGGGGGGHHHHGGGGGGGHHHHHHHGGGGGGGGGGGGHHHHGGGGGGHHHHGGGGGGGGGHHFHGHHHGHGHGGHDHGGHHGGGGGHHHHHHHHHHHGHHGGGGGHGHHGHGGGGGGGGGGGGFDGGGGGGGFFFFFFFFFFFFFFFFFFFFFFFFFFFFFFFFFFFFFEFFFFFFFFFFFFFFFFFFFFBFFFFFFFFFFEFFFFFFFFFFFFFFF
@M05620:37:000000000-D9766:1:1101:17261:10410 1:N:0:36
ACCACACCTTCTACATGAGCTGCGTGTGGCTCCCGCGGAGCACCCCGTGCTGCTGACCGAGGCCCCCCTGAACCCCAAGGCCAACCGCGAGAAGATGGCCCAGGTGAGTGGCCCGCTACCTCTTCTGGTGGCCGCCTCCCTCCTTCCTGGCCTCCCGGAGCTGCGCCCTTTCTCACTGGTTCTCTCTTCTGCCGTTTTCCGTAGGACTCTCTTCTCTGACCTGAGTCTCCTTTGGAACTCTGCAGGTTCTA
+
CCCCCCCCFFFFGGGGG4BFABBAEFEHGHGHGGG2EE0EEGHHGGEF1EFHHE3FGGGGGGGGGGGGEFGHHHGGGGGFFHHHGGGGG/><D?CDGHHHHFFGHHHHHHGGHHCGCGGHHHHHHGHHHHGHHGGGGGGGGGGGGGGGFGGGGGGGDB-;DFFFAFFFAFFFFFFFFFFFFFFFBFBFFFFFFFFFFFFFDFFDFFFFFFBBFFFFBFBFFFFBFFFFFF0FFFFFFFFBFFFBFFFFFF9
@M05620:37:000000000-D9766:1:1101:6561:10415 1:N:0:36
ACCACACGTTCTACAATGCGCTGCGTGCGGCTCCCGAGGAGCACCCCGTGCTGCTGACCGAGGCCCCCCTGAACCCCAAGGCCAACCGCGCGAAGATGACCCAGGTGCGTGGCCCGCTACCTCTTTTGGTGGCCGCCTCCCTCCTTCCTGGCCTCCCGGCGCTGCGCCCTTTCTCACTGGTTCTCTCTTCTGCCGTTTTCCGTAGGACTCTCTTCTCTGACCTGCGTCTCCTTTGGAACTCTGCAGGTTCT
+
AAAAAAA1BBBAGGFGGGAAFEGGGEG00AEAB/BB/EEECHHHHGG/?EEFFHFHHHH/>@?EGGGGGGEHBGHGGGGHGHGHHGCCCG/>CGG?=GHHHHFGGHH0AECGGH<:ACCCHHHHHFHHGGGFGGGGGGGGGGGGFGGGFFFFFFFFFF@-;99@B@@F@@FFFFFFFFFFFFFFFFFFFFFFFF@FFFFFFFB?BFFFFFFFFF9;FFFFFFEFF@F?FFFFFFFFFFFFFFFFFFFFFFF
@M05620:37:000000000-D9766:1:1101:12142:10429 1:N:0:36
ACCACACCTTCTACAATGAGCTGCGTGTGGCTCCCGAGGAGCACCCCGTGCTGCTGACCGAGGCCCCCCTGAACCCCAAGGCCAACCGCGAGAAGATGACCCAGGTGAGTGGCCCGCTACCTCTTCTGGTGGCCGCCTCCCTCCTTCCTGGCCTCCCGGAGCTGCGCCCTTTCTCACTGGTTCTCTCTTCTGCCGTTTTCCGTAGGACTCTCTTCTCTGACCTGAGTCTCCTTTGGAACTCTGCAGGTTCT
+
BBB>ABBBFFFFGGGGFGGAG5GGGAABFAHHAFGEEGGGGHHHHGGGGEGGHHHFHHHGCGGGGAGGGGGCGCHGGGDH/CHHHGE<CDD@CGCF1GDGGHHHEGGFHDGGGHHGGGGGHHHHHHHHEHGGHHGCCGGHGHHGHGGGGGGFGEGGEDB9BGGGGGBFBBFFFFFFFFFFFFFFFFFFFFFFFFBDFFFFFFFFFFFFFFFFEFFFFFFFFFFF/BFFFFFFFFFEFFFFFFFFFFF.BFB
@M05620:37:000000000-D9766:1:1101:17904:10438 1:N:0:36
ACCACACCTTCTACAATGAGCTGCGTGTGGCTCCCGAGGAGCACCCCGTGCTGCTGACCGAGGCCCCCCTGAACCCCAAGGCCAACCGCGAGAAGATGACCCAGGTGAGTGGCCCGCTACCTCTTCTGGTGGCCGCCTCCCTCCTTCCTGGCCTCCCGGAGCTGCGCCCTTTCTCACTGGTTCTCTCTTCTGCCGTTTTCCGTAGGACTCTCTTCTCTGACCTGAGTCTCCTTTGGAACTCTGCAGGTTCT
+
CCCCCCCCFFFFGGGGGGGGGGHHGGGGHGHHHGGGGGGGGHHHHGGGGGGGHHHGHHHGGGGGGGGGGGGGHHHGGGGHGHHHHGGGGGGGGGHHFGHHHHHHGHHHHGGGGHHGGCGGHGHHHFFHFGHGGGGGGGGHGHHGGFGGGGGGGGGGGD?AADFGGGFFFFFFFFFFFFFFBFFFFFFFFFFFFFFDFFFFFFFFFFFFFFFFFFFFFFFFFFFFFFFFFFFFFFF/BFFFFFFFFFFFFFF
@M05620:37:000000000-D9766:1:1101:10112:10444 1:N:0:36
ACCACACCTTCTACAATGAGCTGCGTGTGGCTCCCGAGGAGCACCCCGTGCTGCTGACCGAGGCCCCCCTGAACCCCAAGGCCAACCGCGAGAAGATGACCCAGGTGAGTGGCCCGCTACCTCTTCTGGTGGCCGCCTCCCTCCTTCCTGGCCTCCCGGAGCTGCGCCCTTTCTCACTGGTTCTCTCTTCTGCCGTTTTCCGTAGGACTCTCTTCTCTGACCTGAGTCTCCTTTGGAACTCTGCAGGTTCT
+
CBABCCCCFFFFGFGGGGGGGGHHGGGEHGHHHGGGGGGGGHHHHGGGFGGGHHHHHHHGGGGGGGGGGGGHHHHGGGGHGHHHHGGCGGGGGGHHHHGGHH/FFHGHHDFFGGGGGFGGHHHGHGFFGHHGGHGGGGGHGHHGHGGGGEGFGEGGGGGGGGGGGFFFFAEFFFFFFFFFFFFFFFFFFFFFFFFDDFFFFFF?AFFFFFFFFFFFFFFFEFFFFFFFFFFFFFFFFFFFFFFFFFFFFFF
@M05620:37:000000000-D9766:1:1101:2912:10448 1:N:0:36
AGATCCAGCTCTCCATCGAACAGGGTCCCCAGAGCACGGCCCCTCCATCCAGAAAACCTATGACCTCACCCGCAACCTGGGGCACCCCCTCAGCAGCTTGGCTGGGACCTATGTGAGTATCCAGCGTCGGACTCTGGGCGTTGGGGCGGCGTGCGGCGTTGGGGCCAGCCAGTCCTAACCGTGGAGGGTTCTGGTAAATGATGGGGTGAGGAGGGGCTCTTTGGCTCCCACCAGTCCCCCTGTCTGGTCTA
+
>>11>BBFFFFFGEGG11A1B0ACF0BB00BB0BB10AAE/AEGGEHHHAFGHBGBBB0FA1DGHDBBGHH/>/>>GH0B//?EEGG/>EE01B1FBB1B?FGGGGHHGFBGHHH2>FGHHH2FHGG/>A//>GHHFH.ACCGE-@AGG-;;A.AA9@@@@F@@---9:E-AFFFF/9FF@FF?-AF@FFFFFFFFFFFFBFFFFFF@-FF/BF@?@?FFFFFFFFFFF-FB9FFFFFFF@FFFFFFFFFF
@M05620:37:000000000-D9766:1:1101:13513:10456 1:N:0:36
ACCACACCTTCTACAATGAGCTGCGTGTGGCTCCCGAGGAGCACCCCGTGCTGCTGACCGAGGCCCCCCTGAACCCCAAGGCCAACCGCGAGAAGATGACCCAGGTGAGTGGCCCGCTACCTCTTCTGGTGGCCGCCTCCCTCCTTCCTGGCCTCCCGGAGCTGCGCCCTTTCTCCCTGGTTCTCTCTTCTGCCGTTTTCCGTAGGACTCTCTTCTCTGACCTACGTCTCCTTTGGAACTCTGCAGGTTCT
+
BBBBBBBBFFFFGGGGGGGGGFHHGGGGHGHHHGGGGGGGGHHHHGGGGGGGHHHHHHHGGGGGGGGGGGGHHHHGGGGHGHHHHGGGGGGGGGHGHHBGHGHH/<F10??<FGH---->FGGGFFGH0=C<G.<CC.CHGCG.C0CBBF/C90AE.;----.//-;D-@F//;9/:.B.FBBBB/BF//;BB/9DFF.FF9B9A./99/:FF/;9BF//BBF//.A..FBFFFFBFFB9FFFF/F?A/B/
@M05620:37:000000000-D9766:1:1101:25530:10466 1:N:0:36
ACCACACCTTCTACAATGAGCTGCGTGTGGCTCCCGAGGAGCACCCCGTGCTGCTGACCGAGGCCCCCCTGAACCCCAAGGCCAACCGCGAGAAGATGACCCAGGTGAGTGGCCCGCTACCTCTTCTGGTGGCCGCCTCCCTCCTTCCTGGCCTCCCGGAGCTGCGCCCTTTCTCACTGGTTCTCTCTTCTGCCGTTTTCCGTAGGACTCTCTTCTCTGACCTGAGTCTCCTTTGGAACTCTGCAGGTTCT
+
CCCCCCCCFFFFGGGGGGGGGGHHGGGEEGHHHGGGGGGGGHHHHGGGDGGGHHGHHHGGGGGGGGGGGGGGHHHGGGGHGHHHHGGGGGGGGGHEGHHHHHAFFHH1FGHGGH<AFCGGHHHHHHHHHHHGHHGGGGGHGHHGHGGGGGGGGGGGGGG@DGGGGGFFFFFFFFFFFFFFFFFFFFFFFFFFFFFDDFFFFFFFF.FFFFFFFFFFFFFFFFFFBFFFFFFFFFFFFFFFFFFFFFFFFFF
@M05620:37:000000000-D9766:1:1101:8157:10479 1:N:0:36
ACCACACCTTCTACAATGAGCTGCGTGTGGCTCCCGAGGAGCACCCCGTGCTGCTGACCGAGGCCCCCCTGAACCCCAAGGCCAACCGCGAGAAGATGACCCAGGTGAGTGGCCCGCTACCTCTTCTGGTGGCCGCCTCCCTCCTTCCTGGCCTCCCGGAGCTGCGCCCTTTCTCACTGGTTCTCTCTTCTGCCGTTTTCCGTAGGACTCTCTTCTCTGACCTGCGTCTCCTTTGGAACTCTGCAGGTTCT
+
AAA1AAAAFFFFGFGD3F1BGBHGGEAA00BFABF0AEGGGHHHHGGEAAFGHHGEHHHE@FGGG?EGGGGCHEHGGGCH//GHHG/<BC//<CFF1?DDFHEHGHHFFGFGGHECCGGGHHGHHHHGFGFCFHGGGG?GGHHGHGFFGFFGGBFGEGG?AGGGG@@B=@F/FFFFFFFFBFFFFFFFFFFFFF@BFFFFFFFFFFFFFFFEFFFFFFFFFFFF-@B@FFFFFFFFFFFFFFFFFFFFFFF
@M05620:37:000000000-D9766:1:1101:18862:10492 1:N:0:36
ACCACACCTTTACAATGCGCTGCGTGTGGCTCCCGCGGAGCACCCCGTGCTGCTTACCGAGGCCCCCCTGAACCCCAAGGCCAACCGCGCGAAGATGACCCAGGTGAGTGGCCCGCTACCTCTTCTGGTGGCCGCCTCCCTCCTTCCTGGCCTCCCGGCGCTGCGCCCTTTCTCACTGGTTCTCTCTTCTGCCGTTTTCCGTAGGACTCTCTTCTCTGACCTGAGTCTCCTTTGGAACTCTGCAGGTTCTA
+
BBBBBBBBFFBBFBFFG4AA2A2AEEFHFFHHGGG2EE0AEFGHGGEF1BFHH33BFGGGGGGGGGGGEFCGHHGGGG?FEGHHGGCCG/>/C><FG1>GHHEFHHHHHHGGHHCGGGGHHHHHHHHHHHGHHGGGGGGGGGGGGGGGGGGGGGGFFB-;BBBFBBFBBFFFFFFFFFFFFFFFFFFFFFFFFBFFFFFFFFFFFFFFFFFFFFFFFFFFFFFEFFFFFFFFFFFFFFFFFFFFFFFFFFB
@M05620:37:000000000-D9766:1:1101:24220:10495 1:N:0:36
ACCACACCTTCTACAATGAGCTGCGTGTGGCTCCCGAGGAGCACCCCGTGCTGCTGACCGAGGCCCCCCTGAACCCCAAGGCCAACCGCGAGAAGATCACCCAGCCGCGTGGCCCGCTACCGCTTCCGCTGGCCGCCTCCCTCCCTCACGGCCTCCCGCAGCTGCGCCCTTTCGCACTAGTTCTCTCTTCTGCCGTTTTCCGTAGGACTATCTTCTATGACCTGCATCTCAATAGGAACTCTGCAAACTCT
+
AAAAAAAAFFC@BGGB31GGDGGHEECGH0FGHGGCEGGGGEHFHGGGGGGGFHHHGHHGGGGEGGGGGGGHHHHGGGGHGHHHHGGGG?C/>/01?<10<0<?0/>/<>-<A0C@@@@CH---:;/...:-.C@-A.EGGGEB.CF..-;@@FF?E----;BFF=-9@?FFF-9A9=//;9BBFFFF/BF/;;9;9/AFB-/---/9/9BFBF//9/BB/FF---;B//////;/:B-9BFF/9//9BF:
@M05620:37:000000000-D9766:1:1101:10236:10497 1:N:0:36
AGTGCCAGCTCTCAATCGCACAGGGGACCCAGGGCCTGGCCCCTCCATCCAGAAAACCTATGACCTCACCCGCTACCTGGAGCACCAACTCCGCAGCTTGGCTGGGACCTATGTGAGTATCCAGCGTAGGAATCTGGGAGTTGGGGAGGAGTGAGGAGTTGGGGAAAGACAGTCCTAACCGTGGAGGGTTCTGGTAAATGATGGGGTGAGGAGGGGCTCTTTGGCTCCCACCAGTCCCCCTGTCTGGTCTA
+
>AAAAFFFAFCFG4FGGFGGEEFGFEFGGGGHGGEEFFHHHHGHGGBGFGFFHEHHHFHHHFHHGFBFGHHEGG?EBGFFGHB?1F1FECGHGE/EFBGHGGHFGGHHGHHHHHHFHBDGFHFHFG?EBAGFFFHHGGFGCGHGGGFGGGGHHHHHGGHHHHGGFDEHHHHHCCCFFHGHG;:CDGGG9;AFFGCFGGBGFCFGGGFFFFFFFFFFFCFFFFFFFFFFF/ADF?FFFFFFFFFFFFF/BFB
@M05620:37:000000000-D9766:1:1101:18088:10507 1:N:0:36
AGTGCCAGCTCTCAATCGCACAGGGGACCCAGGGCCTGGCCCCTCCATCCAGAAAACCTATGACCTCACCCGCTACCTGGAGCACCAACTCCGCAGCTTGGCTGGGACCTATGTGAGCATCCAGCGTAGGAATCTGGGAGTTGGGGAGGAGTGAGGAGTTGGGGAAAGACAGTCCTAACCGTGGAGGGTTCTGGTAAATGATGGGGTGAGGAGGGGCTCTTTGGCTCCCACCAGTCCCCCTGTCTGGTCTA
+
3A>AABB4AF4FGGGFGEFGA2FDCFGEDFAFG2EFEEF2BGG1EFA5EGBFBBBGCEECGHFGBGFEG?1EGGEEHBGCGHHAFGFHEE3FGDE>EBGH?EH?A/B?AF?F1F22?1BF101GFCA/D?<11<1<10<F/?1?<AC><EC<CGFA0E//=<@-.CGABBGCCCHFF0GF?C9-CAG?...;B9;09BFFGFB0.AF<?9ABDD<B;BFF/BB/BBBEFFFD9./;9/.A@.FBFFB9BF/
@M05620:37:000000000-D9766:1:1101:7043:10530 1:N:0:36
AGTGCCAGCTCTCAATCGCACAGGGGACCCAGGGCCTGGCCCCTCCATCCAGAAAACCTATGACCTCACCCGCTACCTGGAGCACCAACTCCGCAGCTTGGCTGGGACCTATGTGAGTATCAAGCGTAGGAATCTGGGCGTTGGGGCGGCGTGCGGCGTTGGGGACAGCCCGTCCTAACCGTGGAGGGTTCTGGTAAATGATGGGGTGAGGAGGGGCTCTTTGGCTCCCACAAGTCCCCCTGTCTGGCCTA
+
>>3>>DFFBFC5FFGBFFFFEEC4AEGGGGHHFGGGG2GGGHGHGGGHHAGFGHGGHE3BFDGHHHFHHHHGGGGGHHHGHHHECFGHGFHHGEEGGHHHGHHGDEGHEC111BG2FGHFH2FHHGA/B/G>FGHHHHACG/CF@D.@D-ABG.-A-;9-@FB-;-;..A?=B.9AF/FFBD.9.:AB.AFFFB/;FBFFFFFFFF9>E.;FFFBBB-EFFFF//9BEF.999ABFFFFFBEFFFFB/;B9
@M05620:37:000000000-D9766:1:1101:14111:10544 1:N:0:36
AGTGCCAGCTCTCAATCGCACAGGGGACCCAGGGCCTGGCCCCTCCATCCAGAAAACCTATGACCTCACCCGCTACCTGGAGCACCAACTCCGCAGCTTGGCTGGGACCTATGTGAGTATCCAGCGTAGGAATCTGGGAGTTGGGGAGGAGTGAGGAGTTGGGGAAAGACAGTCCTAACCGTGGAGGGTTCTGGTAAATGATGGGGTGAGGAGGGGCTCTTTGGCTCCCACCAGTCCCCCTGTCTGGTCTA
+
ABAAAFFFAFFFG4FGGFGCE?GEGAEEFEFGFEGEAFGGHHGHGGHHHHGHHFHGHGHHHHHHHGBFGHHFGGCEHHGGGHFGGH1GEFHHGE/EEFHHGHHGGGHHGHHHHHHHHFHGHHHHHGCEDFHHGHHHHHGGEHHHGGGGGGGHHHHHGGHHHHGGGGHHHHHHHHHHHHHHGEEGGGGG9CFGGG9FFGGGGFGGGGFBFFFFFFBBBBFFFFFFFFFFFFFFFFFFFFFFBEFFFFFF/FF
@M05620:37:000000000-D9766:1:1101:22900:10549 1:N:0:36
AGTGCCAGCTCTCAATCGCACAGGGGACCCAGGGCCTGGCCCCTCCATCCAGAAAACCTATGACCTCACCCGCTACCTGGAGCACCAACTCCGCAGCTTGGCTGGGACCTATGTGAGTATCCAGCGTAGGAATCTGGGAGTTGGGGAGGAGTGAGGAGTTGGGGAAAGACAGTCCTAACCGTGGAGGGTTCTGGTAAATGATGGGGTGAGGAGGGGCTCTTTGGCTCCCACCAGTCCCCCTGTCTGGTCTA
+
ABAAAFFFBFFFGGGGGGFGGGHHGGGGGGHHGGGGGGHHHHGHGGHFHHHHGHHHHGHHHHHHHHHHHHHGGGGGHHHHHHHHHHFGGHFHGGGGGHHHGHHGGCHGGHGHGHEFHHHHHHHGHGGGGGGHHGHHHHGGGHHHGGCDGGGHHGHHHDHHGGGGGGHHHHHGHHHHFHHHGEEGBEGG;CFGGGGGGGGGGGFEFGFFFFFFFFFADFFFFFFFFFFFFFFFFFFFFFFFFFFFFFFFFF:
@M05620:37:000000000-D9766:1:1101:14372:10579 1:N:0:36
ACCACACCTTCTACAATGAGCTGCGTGTGGCTCCCGAGGAGCACCCCGTGCTGCTGACCGAGGCCCCCCTGAACCCCAAGGCCAACCGCGAGAAGATGACCCAGGTGAGTGGCCCGCTACCTCTTCTGGTGGCCGCCTCCCTCCTTCCTGGCCTCCCGGAGCTGCGCCCTTTCTCACTGGTTCTCTCTTCTGCCGTTTTCCGTAGGACTCTCTTCTCTGACCTGAGTCTCCTTTGGAACTCTGCAGGTTCT
+
CCCCCCCDFFFFGGGGGGGGGGHHGGGEFGHHHGGGGGGGGHHHHGGGGGGGHHHHHHHGGGGGGGGGGGGHGHHGGGGHGHHHHGGGGGGGGGHHHHHHHHHHGHHHHHHGGHHGGGGGHHHHHHHHHHHGHHGGGGGHGHHGHGGGGGGGGGGGGGGGGGGGGGFFFFFFFFFFFFHFFFFFFHFFHHHFFFFFFFFHFFFFFFFFFFFFFHHHFHHFFFFFFFFFFHFFFHFFFFFFFFHFHFFFFFF
@M05620:37:000000000-D9766:1:1101:14314:10592 1:N:0:36
ACCACACCTTCTACAATGAGCTGCGTGTGGCTCCCGAGGAGCACCCCGTGCTGCTGACCGAGGCCCCCCTGAACCCCAAGGCCAACCGCGAGAAGATGACCCAGGTGAGTGGCCCGCTACCTCTTCTGGTGGCCGCCTCCCTCCTTCCTGGCCTCCCGGAGCTGCGCCCTTTCTCACTGGTTCTCTCTTCTGCCGTTTTCCGTAGGACTCTCTTCTCTGACCTGAGTCTCCTTTGGAACTCTGCAGGTTCT
+
BCBCCCCCFFFFGGGGGGGGGGHHGFGEHGHHHGGGGGGGGHHHHGGGGGGGHHHGHHHGGGGGGGGGGGGHHHHGGGGHGHHHHGGGGGGGGGHHHHHHHHHHGHHHHHHGGHHGGGGGHHHHHHHHHHHGHHGGGGGHGHHGHGGGGGGGGGGGGGGGGGGGGGFFFFFFFFFFFHFFFFFFFFFFFFFFFFBDFFFFFFFFFFFFFFFFFFFFFFFFFFFFFFFFFFFFFFFFFFFBFFFFFFFFFFF
@M05620:37:000000000-D9766:1:1101:12130:10611 1:N:0:36
ACCACACCTTCTACAATGAGCTGCGTGTGGCTCCCGAGGAGCACCCCGTGCTGCTGACCGAGGCCCCCCTGAACCCCAAGGCCAACCGCGAGAAGATGACCCAGGTGAGTGGCCCGCTACCTCTTCTGGTGGCCGCCTCCCTCCTTCCTGGCCTCCCGGAGCTGCGCCCTTTCTCACTGGTTCTCTCTTCTGCCGTTTTCCGTAGGACTCTCTTCTCTGACCTGAGTCTCCTTTGGAACTCTGCAGGTTCT
+
CCCCCCCCFFFFGGGGGGGGGGHHGGGEHGHHHGGGGGGGGHHHHGGGGGGGHHHHHHHGGGGGGGGGGGGHHHHGGGGHGHHHHGGGGGGGGGHHHHHHHHHHGHHHHHHGGHHGGGGGHHHHHHHHHHHGHHGGGGGHGHHGHGGGGGGGGGGGGGGGGGGGGGFFFFFFFFFFFFFFFFFFFFFFFFFFFFFFFFFFFFFFFFFFFFFFFFFFFFFFFFFFFFFFFFFFFFFFFFFFFFFFFFFFFFF
@M05620:37:000000000-D9766:1:1101:24674:10614 1:N:0:36
ACCACACCTTCTACAATGAGCTGCGTGTGGCTCCCGAGGAGCACCCCGTGCTGCTGACCGAGGCCCCCCTGAACCCCAAGGCCAACCGCGCGAAGATGACCCAGGTGAGTGGCCCGCTACCTCTTCTGGTGGCCGCCTCCCTCCTTCCTGGCCTCCCGGAGCTGCGCCCTTTCTCACTGGTTCTCTCTTCTGCCGTTTTCCGTAGGACTCTCTTCTCTGACCTGCGTCTCCTTTGGAACTCTGCAGGTTCT
+
AABAABB3BCCFGGGGGG5BGGHGEEEA4EGFGFFE?EECEHHHHGG0AEEGFHFHHHHAE@?EGFGGGEFGFHHGGGGHGHHHHGGGGG/>BGGCDHHHHHHHGGH1GGHGGHFCGGGGHHHHHHHHHHHGEHGCGGGGGGGGGGGGGGGGGGGGGGG?BBFFFBBFBBFFFFFFFFFFBFFFFFFFFFFFFFB:DFFFFFFFFFFFFEFFFFFFFFFFFFFF.@DB?FFFFFFFFFFFFFFFFFFFFFF
@M05620:37:000000000-D9766:1:1101:8249:10618 1:N:0:36
ACCACACCTTCTACAATGAGCTGCGTGTGGCTCCCGAGGAGCACCCCGTGCTGCTGACCGAGGCCCCCCTGAACCCCAAGGCCAACCGCGAGAAGATGACCCAGGTGAGTGGCCCGCTACCTCTTCTGGTGGCCGCCTCCCTCCTTCCTGGCCTCCCGGAGCTGCGCCCTTTCTCACTGGTTCTCTCTTCTGCCGTTTTCCGTAGGACTCTCTTCTCTGACCTGAGTCTCCTTTGGAACTCTGCAGGTTCT
+
BBBABBBBFFFFGGGGGGGGGFHHGEFEFGHHHGGGDGGGGHHHHGGGEEGGFGGHHHHGGGCGGGGGGGGHHHHGGGGHGHHHHGGGGGGGGGHHFFHGHH/FFGHHHHHGGHHGGGGGHHHHHHHHBDGGHHGGGCGHGHHGHGGGGGGGGGGGGDGGGGFGGGFFFFFBFFFFFFFFFFFFFFFEFFFFFFFFFFFFFFFFDFFFFFFFFFFFFFFFFF/FFFFFFFFFFFFFFFFFFFFFFFFFFFF
@M05620:37:000000000-D9766:1:1101:15954:10628 1:N:0:36
ACCACACCTTCTACAATGAGCTGCGTGTGGCTCCCGAGGAGCACCCCGTGCTGCTGACCGAGGCCCCCCTGAACCCCAAGGCCAACCGCGAGAAGATGACCCAGGTGAGTGGCCCGCTACCTCTTCTGGTGGACGCCTCACTCCTTCCTGGCCTCCCGGAGCTGCGCCCTTTCTCACTGGTTCTCTCTTCTGCCGTTTTCCGTAGGACTCTCTTCTCTGACCTGAGTCTCCTTTGGAACTCTGCAGGTTCT
+
>A11AAAAFFFDAGG1ABGAE1B1AAEEG?GHCFFEAEE?EHHHHGGG/AEEDA1FHFHGEG?EFAEEGGGFF>EEFGGFECGEEFFEGCGC@C<GDG1DCFHH/<CGHHHGGHGC--<-0<D<0<0DB<GC./-:@GF/::;/GHFE0C/..9.EAA?@-9.;B?AB@@FFFBFFFFFF/B/;F/9;FBFBB/@BFF-9/AFFFFB///BB/FBB/9/BFFFFB-BF/FFFF/9BFFF/BFFBBB999BB
@M05620:37:000000000-D9766:1:1101:18948:10630 1:N:0:36
AGTGCCAGCTCTCAATCGCACAGGGGACCCAGGGCCTGGCCCCTCCATCCAGAAAACCTATGACCTCACCCGCTACCTGGAGCACCAACTCCGCAGCTTGGCTGGGACCTATGTGAGTATCCAGCGTAGGAATCTGGGAGTTGGGGAGGAGTGAGGAGTTGGGGAAAGACAGTCCTAACCGTGGAGGGTTCTGGTAAATGATGGGGTGAGGAGGGGCTCTTTGGCTCCCACCAGTCCCCCTGTCTGGTCTA
+
BCAABFFFCFFFGGGGGGGGGGHGGGGGGGHHGGGGGGHHHHGHGGHGHHHHHHHHHGHGHHHHHHHHHHHGGGGGHGHFHHHHHGHHGHHHGGGGGHHHGHHGGGHHGHHHHHHHHHHHHHHHHGGGGGHGHHHHHHHGGHHHGGGGGGGHHHHHHGHHHHGGGGHHHHHHHHHHHHHHGGGGGGGGGGGGGGGGGGGGGGGGGGFFFFFFFFFFFFFFFFFFFFFFFFFFFFFFFFFFFFFFFFFFFFF
@M05620:37:000000000-D9766:1:1101:16732:10637 1:N:0:36
GAGGCTGCTTTGGAAGAAACTGACAAGCCAGGGACAAAAGATCGGAAGAGCACACGTCTGAACTCCAGTCACCGCTCATTATCTCGTATGCCGTCTTCTGCTTGAAAAAAAAAAAACCTCTTCTGTTGGCCGCCTCCCTCCTTCCTGGCCTCCCGGAGCTGCGCCCTTTCTCACTGGTTCTCTCTTCTGCCGTTTTCCGTAGGCCTCTCTTCTCTGACCTGAGTCTCCTTTGGAACTCTGCAGGTTCTAGA
+
AAAAB4FAFFFDFFFGGGGGGDBBFFGEGBGCEAFEAFGFABFEE22EHBC3B2BAB12F5FGHHHFCADAFGEEE0BG5@B44BBBEFGEGGEEG1BD4@BGFHHH?F/<////>/?F0F1<F11?1<?<>--<CG.0<.<DGG00/<.D.C..-:-;./;-:C@-F009FGBFG/099C0BFBFF90;09.;/;BF?B.../;9FBFF9B;/;B;//9FF;BFF/:/;/;9BB;B/BBB999;/B:B//
@M05620:37:000000000-D9766:1:1101:16798:10648 1:N:0:36
AGTGCCAGCTCTCAATCGCACAGGGGACCCAGGGCCTGGCCCCTCCATCCAGAAAACCTATGACCTCACCCGCTACCTGGAGCACCAACTCCGCAGCTTGGCTGGGACCTATGTGAGTATCCAGCGTAGGAATCTGGGAGTTGGGGAGGAGTGAGGAGTTGGGGAAAGACAGTCCTAACCGTGGAGGGTTCTGGTAAATGATGGGGTGAGGAGGGGCTCTTTGGCTCCCACCAGTCCCCCTGTCTGGTCTA
+
BCABCFFFCFFFGGGGGGGGGGHHGGGGGGHHFGGGGGHHHHGHGGHHHHHHHHHHHGHHHHHHHHHHHHHGGFGGHHHHHHHHHHHHGHHHGGGGGHHHGHHGGGHHGHHHHHHHHHHHHHHHHGGGGGHHHHHHHHHGGHHHGGGGGGGHHHHHHGHHHHGGGGHHHHHHHHHHHHHHGGGGGGGGFGGGHGGGGHHHHHHGGGFFFFFFFFFFFFFFFHHFFFFFFFFFFFFFFFFFFFFFHFFFFFF
@M05620:37:000000000-D9766:1:1101:28364:10651 1:N:0:36
ACCACACCTTCTACAATGAGCTGCGTGTGGCTCCCGAGGAGCACCCCGTGCTGCTGACCGAGGCCCCCCTGAACCCCAAGGCCAACCGCGAGAAGATGACCCAGGTGCGTGGCCCGCTACCTCTTCTGGTGGCCGCCTCCCTCCTTCCTGGCCTCCCGGAGCTGCGCCCTTTCTACCTGGTTCTCTCTTCTGCCGTTTTCCGTAGGACTCTCTTCCCTGACCTGAGTCTCCTTTGGAACTCTGCAGGTTCT
+
ABAABBBBFFFFGGGGFGGEGDHFG2AEGDHHAFGEGGGGGHHHHGGGGGGGHHGFHHHG?ECGGAEGGGGGHCGGGGFHEEHHHGG<CGGC/CCFFGBDG0FHGH11>?CCGHGCC--<C0DGF<GHHHGDH.@GCADHGFGDFFFGFGGGGBFGCD--9;AF/BBFBBFFFF//9BFFFFBFFFFF/9BFFFBDFFFFFF9;D?/;FFFFFEF/;;/.;9B.9;B/9BFFFFFFFFFFFFFB/FFABFF
@M05620:37:000000000-D9766:1:1101:7309:10659 1:N:0:36
GAGGCTGCTTTGGAAGAGCACACGTCTGAACTCCAGTCACCGCTCATTCTCTCGTATGCCGTCTTCTGCTTGCAAAAACAAAACTCAAAGTAATGAGCAGCGTCCCGAGGACGCACCAGGCGTCTCCGCCATGTATATCCCCTTCCCCGTACGTCCGCCCTTTCCGCTTTCTCGCTCTTGCGTCTCCAGCTGCCATTTTCTGAGCAATTTACATTATCACGGCACCGTCCTTGCCAAAGGCTAGGACGAGC
+
BBBBBBFAFFFFGGGCGFF4BBBEBFBF5FHH5BG3DGBDGGFGGGHH5ADDBFFEHGGGEBEGF5DFGHHHB35BCF11111B33333@44B4B433332/11>/>////////</00//////22//?//111111?@1?000>0CC<-A</<C--.<::CGH.:.:C00<.....900-;-./00//0/;;;99;0;00009//;/////;9/;//;9.---.-....////9/./..;/.A:;=---
@M05620:37:000000000-D9766:1:1101:28344:10660 1:N:0:36
ACCACACCTTCTACAATGAGCTGCGTGTGGCTCCCGAGGAGCACCCCGTGCTGCTGACCGAGGCCCCCCTGAACCCCAAGGCCAACCGCGAGAAGATGACCCCGGTGAGTGGCCCGCTACCTCTTCTGGTGGCCGCCTCCCTCCTTCCTGGCCTCCCGGAGCTGCGCCCTTTCTCACTGGTTCTCTCTTCTGCCGTTTTCCGTAGGACTCTCTTCTCTGACCTGAGTCTCCTTTGTAACTCTGCAGGTTCT
+
AA>3>AAACFFFGGGGFGBEG5FGEE2EHEGH3BBE2EEGGHHHHGGEBAFFHGHCEGGECEEGGDGGGG1?GFGGGGFHCGHHHG?/>B<<BDGC?FFHHH/>>A@FFFFAFHF?D-@CGGGHH==DG<;:GCCGGGEGGEGDCFFFF9FFF0FEAA-AA@;;/-BFB?BFFFFFFBFBBFFFFFFBFFFFFF-;D:AB9.9..;BFFFFFFF;;B/9BFFB.99:/;9BFF/B/9BFFFFFFFFAFFFB
@M05620:37:000000000-D9766:1:1101:11105:10675 1:N:0:36
ACCACCCCTTCTCCAATGAGCTGCGTGTGGCTCCCGCGGCCCCCCCCGTGCTGCTGCCCGAGGCCCCCCTGACCCCCAAGGCCACCCGCTCGGCACTTACCCAGGGGAGTGGCCCGCTACCCCTTCTGGGGGCCGCCTCCCTCCTTCCTGGCCTCCCGGAGCTGCGCCCTTTTCCACTCGTTCTCTCTTCCGCCGTTTTCCGTGGGACTCTCTTCTCTCACCTGATTCTCCCTGTGCCCTCTGCAGGTCCT
+
>11>>>>D?FFFGGG13BA1B1B1ABBA00BBBABB/AEA/AEAEGE//??/1B111B//>>/>F?>>C//0B<?CC/?????GCGG>>----<--//==<<0<E.-::C...;.99AA-C.;A./C0C/;--;--9-:9-;999/9//9;-9/--;B--;9-BF;@-@-/9//;/;//--;9-;9/BF//----99/;/;-/-;@---9;BF/99BB///-/;///;/9B/-//9//;/--/;/;FF///
@M05620:37:000000000-D9766:1:1101:11091:10688 1:N:0:36
ACCACACCTTCTACAATGAGCTGCGTGTGGCTCCCGAGGAGCACCCCGTGCTGCTGACCGAGGCCCCCCTGAACCCCAAGGCCAACCGCGAGAAGATGACCCAGGTGAGTGGCCCGCTACCTCTTCTGGTGGCCGCCTCCCTCCTTCCTGGCCTCCCGGAGCTGCGCCCTTTCTCACTGGTTCTCTCTTCTGCCGTTTTCCGTAGGACTCTCTTCTCTGACCTGAGTCTCCTTTGGAACTCTGCAGGTTCT
+
CCCCCCCCFFFFGGGGGGGGGGHHGGGEEGHHHGGGGGGGGHHHHGGGGGGGGHHHGHHGGGGGGGGGGGGHHHHGGGGHGHHHHGGGGGGGGGHHHHHHHHHHGHHHHHHGGHHGGGGGHHHHHHHHHHHGHHGGGGGHGHHGHGGGGGGGGGGGGGGGFGGGGGFFFFFFFFFFFFFFFFFFFFFFFFFFFFFFFFFFFFFFFFFFFFFFFFFFFFFFFFFFFFFFFFFFFFFFFFFFFFFFFFFFFFF
@M05620:37:000000000-D9766:1:1101:17504:10717 1:N:0:36
ACCACACCTTCTACAATGAGCTGCGTGTGGCTCCCGAGGAGCACCCCGTGCTGCTGACCGAGGCCCCCCTGAACCCCAAGGCCAACCGCGAGAAGATGACCCAGGTGAGTGGCCCGCTACCTCTTCTGGTGGCCGCCTCCCTCCTTCCTGGCCTCCCGGAGCTGCGCCCTTTCTCACTGGTTCTCTCTTCTGCCGTTTTCCGTAGGACTCTCTTCTCTGACCTGAGTCTCCTTTGGAACTCTGCAGGTTCT
+
BBBBBBBBFFFFGGGGGGGFGCHGGFGEHGHFHGGGGGGGGHHHHGGGGGGGHHHHGHHGGGGGGGGGGGGFHHHGGGGHGGHHHGGGGGGGFGHHHHEHHHHHGHHHHHHGGHHGGGGGHHHHHHHHGHHGHHGGGGGHGHHGGGGGGGFFGGGGGGGGCGGGGGFFFFFFFFFFFFFFFFFFFFFFFFFFFFFFFFFFFFFFDDFFFFFFFFFFFFFEFFFFFFFFFFFFFFFFFFFFFFFFFFFFFFF
@M05620:37:000000000-D9766:1:1101:9297:10732 1:N:0:36
ACCACACGTCTGAACTCCAGTCACGTCGCCGCATCTCGTATGCCGTCTTCTGCTTGAACAAAAAAAAAAAAACTTCCCGAATATGAAACACCTGCCCATTTCCTCCCTTCTTCTACCCTTCATGCCCTGCTCCTCGAGAAGTACCAGGGATTAACATCTCTGCTTAAACCATATCCCTTCCATCAAGCCTATCCACTTTATCCCCCTTTTGGCATCCATTGACCCCTACCCACCCTTTTTCCGTTTCCCTT
+
AAA1AAADFAF1B3BBBFGABBBDAB0A0BAE/BEGHFAEBBFGEBEGGFFGGADGG11DEECGC///>>//?B1BB0</>//22B2BFF0?0000??F?FH2?10/010111?1@?<?<0<11>CB10<<=GBF...../=0<=00..://;:000000;:000:0<;/.000;0/00/900;0000.:/;0;0;900000;/.9--;/9-9///;//;/;/::::-:-;;--:EBF///9-;///////
@M05620:37:000000000-D9766:1:1101:11788:10735 1:N:0:36
ACCACACCTTCTACAATGAGCTGCGTGTGGCTCCCGAGGAGCACCCCGTGCTGCTGACCGAGGCCCCCCTGAACCCCAAGGCCAACCGCGAGAAGATGACCCAGGTGAGTGGCCCGCTACCTCTTCTGGTGGCCGCCTCCCTCCTTCCTGGCCTCCCGGAGCTGCGCCCTTTCTCACTGGTTCTCTCTTCTGCCGTTTTCCGTAGGACTCTCTTCTCTGACCTGAGTCTCCTTTGGAACTCTGCAGGTTCT
+
BBAABBBBFFFFGGGGGGGFGFHHGGGGHGHHHGGGGGGGGHHHHGGGGGGGGHHHHHHGGGFGGG?EGGGHHHHGGGGHGHHHHGGGGGGGGGH2DGHHHHAGGHHHEGFFGGHGGGGGHHHHHHHHHHHGGHGGGGGHGHHGHGGGGGGGGGGGGGGGGGGGGGFFFFFFFFFFFFFFFFFFFFFFFFFFFFFFFFFFFFFFFFFFFFFFFFFFFFFFBFFFFFFFFFFFFFFEFFFFFFFFFFFFFFF
@M05620:37:000000000-D9766:1:1101:5093:10744 1:N:0:36
GAGGCTGCTTTGGAAGAAACTCATAGACCAGGGAAACAATTTCGGAAGGACCCACATAAGTACTTTGGTCAGCTTACAGAAGCTGGAATGCCTACTTGTGCTTACCCAAAAAAAAAGGACCTAATAAGACCGCAAGGTAGCAAAAGAGCTGAAAAAACAATGGCAAGTAAGGCAGGCAAGTCAGGTATAGCAGTCTTAGCAATCCCATGGAACAATTCGAAGCATGTGTACTTTGGAATGACATACCAGGG
+
AAAAAAFAFFFFFFEFAFGBG1F3D3111A00AA0ABG0112D0A//B/0B/////AA1B22222210AB2B1111BB@1@1GHB00111BB11B1B111121@100B/B///>EE?/<0/0BBB2F1BF0//////1?11<?GFHC0?11<111<-C.<00</<0.0<0</<..:;:.;;00;/;0<:000009;;00000;BF90;//0:;/B009.0;.9/;////9///////;///;///;;F/-9
@M05620:37:000000000-D9766:1:1101:26063:10750 1:N:0:36
ACCACACCTTCTACAATGAGCTGCGTGTGGCTCCCGAGGAGCACCCCGTGCTGCTGACAGAGGCCCCCCTGAACCCCAAGGCCAACCGCGAGAAGATGACCCAGGTGAGTGGCCCGCTACCTCTTCTGGTGGCCGCCTCCCTCCTTCCTGGCCTCCCGGAGCTGCGCCCTTTCTCACTGGTTCTCTCTTCTGCCGTTTTCCGTAGGACTCTCTTCTCTGACCTGAGTCTCCTTTGGAACTCTGCAGGTTCT
+
AAAAAA?AFF1DGGGGGBFFGGHGG0EEF00BBFGFFG/AEHFHHG/EE/B/FHGHHG1GHFFG/BEGGGGHFHHGGGGGGHHHHFGGEEEGGGHHHHHHHFHHG<G1G1GGGH/CCCGGHHHHHHFGGGHGHHGGG?CHGHHGH0CGBCHH.GHGGGG?AGG/FAGGGGFFGFFFFFFFFFFEFFFFFFFFFF@FFFFFFFFFFFFFFFFFFFFBBFFFFFFF/BFFFFFFFFFFFFFFFFFFFFFFFFF
@M05620:37:000000000-D9766:1:1101:11776:10751 1:N:0:36
ACCACACCTTCTACAATGAGCTGCGTGTGGCTCCCGAGGAGCACCCCGTGCTGCTGACCGAGGCCCCCCTGAACCCCAAGGCCAACCGCGAGAAGATGACCCAGGTGAGTGGCCCGCTACCTCTTCTGGTGGCCGCCTCCCTCCTTCCTGGCCTCCCGGAGCTGCGCCCTTTCTCACTGGTTCTCTCTTCTGCCGTTTTCCGTAGGACTCTCTTCTCTGACCTGAGTCTCCTTTGGAACTCTGCAGGTTCT
+
AAAAAAAAFFFFGGGGAG1DGCHGGA0A00FFAAFA0EEG?HHHHGGGCAFGEHFCGHGE@GCGGAGGGGFCHFHGGGAHA/FHHG/<BGC@CGHGDHFGHHGHGHH1FGGGGHHCGGGCHHFFHGHBGHCCFHCCCFCGGHHGFG0CFBBFF0AEAEG?AAGGB--A-@/BFFFFFEFFFFFFFFFFFFFFF/@BFFFFFFFAFFFFFFFBFFFFFFFFFFFF/FFFFFFFFFFFFFFFFFFFFFFFFFF
@M05620:37:000000000-D9766:1:1101:15224:10754 1:N:0:36
AGTGCCAGCTCTCAATCGCACAGGGGACCCAGGGCCTGGCCCCTCCATCCAGAAAACCTATGACCTCACCCGCTACCTGGAGCACCAACTCCGCAGCTTGGCTGGGACCTATGTGAGTATCCAGCGTAGGAATCTGGGAGTTGGGGAGGAGTGAGGAGTTGGGGAAAGACAGTCCTAACCGTGGAGGGTTCTGGTAAATGATGGGGTGAGGAGGGGCTCTTTGGCTCCCACCAGTCCCCCTGTCTGGTCTA
+
BBAABFFFBFFFGGGGGGGGGGHHGGGGGGEHGGGGGGHHHHGEFGHHHHFHHHHHHGHHHHHHHHHHHHHGGFGGHHHHHHHHHHHHGHHHGGCFGHGFEHHGGGHGGHHHHHGHHHHHHHHHFGGDDGHHGHHFFHHGGHHHGGGGGGGCGHGHHFGHFCCCGDGHHHHHHHHHHHHHGCA?DEDAG?FGFFFFGBFFFGGGGGD;?AFFDDFCD@EFFFFFFFFFFFFBEFFFFFFFAEFFFFFFBFB
@M05620:37:000000000-D9766:1:1101:19676:10755 1:N:0:36
AGTGCCAGCTCTCAATCGCACAGGGGACCCAGGGCCTGGCCCCTCCATCCAGAAAACCTATGACCTCACCCGCTACCTGGAGCACCAACTCCGCAGCTTGGCTGGGACCTATGTGAGTATCCAGCGTAGGAATCTGGGAGTTGGGGAGGAGTGAGGAGTTGGGGAAAGACAGTCCTAACCGTGGAGGGTTCTGGTAAATGATGGGGTGAGGAGGGGCTCTTTGGCTCCCACCAGTCCCCCTGTCTGGTCTA
+
AAAAAFFF@FFFGGGGGGGGGGHHGGGGEFDEBEEE2FHGFHG1FGHHHHGHFHFFHGEFHHGHHHHHHCEEEEEEHDGH?GGHHH1?EGHFGGGGGGHHGHG/AFGE/22?FHHHGFF3FDH22CAEGGHHHH1F1G0F?FF1/<AC-.<GHD0GCACG0G?DC.::GHHHHHHHGFHHGGA-9CDCGGGGFB99C0FGF0FGGGD;E..B.:DCFF./9//BF//;9BFDE.FBBFEDFFFFF/F/BB9
@M05620:37:000000000-D9766:1:1101:10074:10762 1:N:0:36
ACCACACCTTCTACAATGAGCTGCGTGTGGCTCCCGAGGAGCACCCCGTGCTGCTGACCGAGGCCCCCCTGAACCCCAAGGCCAACCGCGAGAAGATGACCCAGGTGAGTGGCCCGCTACCTCTTCTGGTGGCCGCCTCCCTCCTTCCTGGCCTCCCGGAGCTGCGCCCTTTCTCACTGGTTCTCTCTTCTGCCGTTTTCCGTAGGACTCTCTTCTCTGACCTGAGTCTCCTTTGGAACTCTGCAGGTTCT
+
AAA3AAABFFFFGGGGFGGEGBGGGEEBA2GHCFGECEGGGHHHHGGGAEEGGHHHGHHEEGGGGEGGGGGFHHHGGGGHEFHHHGEEDGDCCGHHGHFHHHEGFHCFGFGGGHHGGGGGHHHHHHHHHHHGHHGGGGGHGHHGHGGGGGGGGFGGEGGBBGGGFBBF>BFFFFFFFFFFFFFFFFFFFFFFFFBFFFFFFFFFFFFFFFFFFFFFFFFFFFFF/FFFFFFFFFFFFFFFFFFFFFFFFFF
@M05620:37:000000000-D9766:1:1101:11673:10771 1:N:0:36
ACCACACCTTCTACAATGAGCTGCGTGTGGCTCCCGAGGAGCACCCCGTGCTGCTGACCGAGGCCCCCCTGAACCCCAAGGCCAACCGCGAGAAGATGACCCAGGTGAGTGGCCCGCTACCTCTTCTGGTGGCCGCCTCCCTCCTTCCTGGCCTCCCGGAGCTGCGCCCTTTCTCACTGGTTCTCTCTTCTGCCGTTTTCCGTAGGACTCTCTTCTCTGACCTGAGTCTCCTTTGGAACTCTGCAGGTTCT
+
DCDDDDDDFFFFGGGGGGGGGGHHGGGGHGHHHGGGGGGGGHHHHGGGGGGGHHHHHHHGGGGGGGGGGGGHHHHGGGGHGHHHHGGGGGGGGGHHHHHHHHHH/?G?GGGGGHHGGGGGCHHHHHHHFHHGHHGGGGGHGHHGFGGGGGFGGGGGGGG-AFGGGFF?DFFFFFFFFFFFFFFFFFFFFFFFFFFFFFFFFFFFDFFFFFFFFFFFFFFFFFFF/BFFFFFFFFFFFFFFFFFFFFF:BFF
@M05620:37:000000000-D9766:1:1101:3633:10795 1:N:0:36
AGTGCCAGCTCTCAATCGCACAGGGGACCCAGGGCCTGGCCCCTCCATCCAGAAAACCTATGACCTCACCCGCTACCTGGAGCACCAACTCCGCAGCTTGGCTGGGACCTATGTGAGTATCCAGCGTAGGAATCTGGGAGTTGGGGAGGAGTGAGGAGTTGGGGAAAGACAGTCCTAACCGTGGAGGGTTCTGGTAAATGATGGGGTGAGGAGGGGCTCTTTGGCTCCCACCAGTCCCCCTGTCTGGTCTA
+
>3AABFBFBFFFG4FGGAFGGEBFFEGGGGHHGGGEGBFHFFEHGGFGHHGFFBCGHGEGH3FGHHHGHHHGGGGFHHH1FGG1BG?GFHHHGF/EEGHHGHH//?FGGHHHGHFHHDGDFHFHGGEGG/GHFHHHHHHGGHGHGGGGGGGHHHHGHGHHGHGGGDEFFHHHFEHHHHGHDCEGGGGG;AFGGGFFGGGFFFGF?EFFFEFFFFDFFDFFFFEBBFFFFFFFFAFFFFFFFEFFF;9B;B;
@M05620:37:000000000-D9766:1:1101:12433:10798 1:N:0:36
ACCACACCTTCTACAATGAGCTGCGTGTGGCTCCCGAGGAGCACCCCGTGCTGCTGACCGAGGCCCCCCTGAACCCCAAGGCCAACCGCGAGAAGATGACCCAGGTGAGTGGCCCGCTACCTCTTCTGGTGGCCGCCTCCCTCCTTCCTGGCCTCCCGGAGCTGCGCCCTTTCTCACTGGTTCTCTCTTCTGCCGTTTTCCGTAGGACTCTCTTCTCTGACCTGAGTCTCCTTTGGAACTCTGCAGGTTCT
+
BBBABBBBFFFFGGGGFGGGGGHHGEEBCAGHGGGEEGGGGHHHHGGGFEGGHHGHHHHGGGGGGFGGGGGGHHHGGGGHGHHHHGGEGGGGGGHHFHHHHHHHGHHHHHHGGHHGGGGGHHHHHHHHHHHGHHGGGGGHGHHGHGGGGGGGGGGGGGGGGGGGGGFFFFFFFFFFFFFFFFFFFFFFFFFFFFFFFFFFFFFFFFFFFFFFFFFFFFFFFFFFEFFFFFFFFFFFFFFFFFFFFFFFFFF
@M05620:37:000000000-D9766:1:1101:5255:10802 1:N:0:36
ACCACACCTTCTACAATGCGCTGCGTGTGGCTCCCGAGGAGCACCCCGTGCTGCTGACCGAGGCCCCCCTGAACCCCAAGGCCAACCGCGAGAAGATGACCCAGGTGAGTGGCCCGCTACCTCTTCTGGTGGCCGCCTCCCTCCTTCCTGGCCTCCCGGAGCTGCGCCCTTTCTCACTGGCTCTCTCTTCTGCCGTTTTCCGTCAGACTCTCTTCTCTGACCTGAGTCTCCTTTGGAACTCTGCAGGTTCT
+
ABAABAA>CF4DGGGGGG4EEEGGGEFECE2BGFGEFG?0AFGHHDEG?EEGHHEHHHF0>@?/?EEG@EGH3FFG/?EEGHG?G?BB<</>DGGGGDDGHC<//1?<<1>F<<<CC-<<GHGGDDGD0DCD..ACC.:C./9./9;FGG/AAF..C.--;?./9B=.@BFF////9BFF.;BFFFFEFFBFBFBFFFFFFFB...9;///F//BFFFFFFF/BBFFB9FFFFF/;B///;//9B/.;9BB
@M05620:37:000000000-D9766:1:1101:16342:10803 1:N:0:36
ACCACACCTTCTACAATGAGCTGCGTGTGGCTCCCGAGGAGCACCCCGTGCTGCTGACCGAGGCCCCCCTGAACCCCAAGGCCAACCGCGAGAAGATGACCCAGGTGAGTGGCCCGCTACCTCTTCTGGTGGCCGCCTCCCTCCTTCCTGGCCTCCCGGAGCTGCGCCCTTTCTCACTGGTTCTCTCTTCTGCCGTTTTCCGTAGGACTCTCTTCTCTGACCTGAGTCTCCTTTGGAACTCTGCAGGTTCT
+
BBBABCCCFFFFGGGGGGGGGGHHGEGEHGHHFGGGGGGFGHHHHGGGFGGGHHHHHHHGGGGGGGGGGGGHHHHGGGGHGHHHHGGGGGGGGGHHHHHHHHHHGHHHHHHGGHHGGGGGHHHHHHHHHHHGHHGGGGGHGHHGHGGGFGGGGGGGGGGGGGGGGGFFFFFFFFFFFFFFFFFFFFFFFFFFFFFFFFFFFFFFFFFFFFFFFFFFFFFFFFFFFFFFFFFFFFFFFFFFFFFFFFFFFFF
@M05620:37:000000000-D9766:1:1101:6420:10804 1:N:0:36
ACCACACCTTCTACAATGAGCTGCGTGTGGCTCCCGAGGAGCACCCCGTGCTGCTGACCGAGGCCCCCCTGAACCCCAAGGCCAACCGCGAGAAGATGACCCAGGTGAGTGGCCCGCTACCTCTTCTGGTGGCCGCCTCCCTCCTTCCTGGCCTCCCGGAGCTGCGCCCTTTCTCACTGGTTCTCTCTTCTGCCGTTTTCCGTAGGACTCTCTTCTCTGACCTGAGTCTCCTTTGGAACTCTGCAGGTTCT
+
DDDDCCCDFFFFGGGGGGGGGGHHGFGFHGHHHGGGGGGGGHHHHGGGGGGGHHHHHHHGGGGGGGGGGGGHHHHGGGGHGHHHHGGGGGGGGGHHHHHHHHHHGHFDGHHGGHHGG?CGHHHHHHHHHHHGHGGGGGGHGHHGHGGGGGGGGGGGGG--<AFGGGFFFFFFFFFFFHFFFFFFHHFFFFFFFFFFFFFHFF:BD.BFFFFFFFFFFFFFHFFF/BFFFFFFFHFFFFFFFFFFFFFFFFF
@M05620:37:000000000-D9766:1:1101:20750:10806 1:N:0:36
AGTGCCAGCTCTCAATCGCACAGGGGACCCAGGGCCTGGCCCCTCCATCCAGAAAACCTATGACCTCACCCGCTACCTGGAGCACCAACTCCGCAGCTTGGCTGGGACCTATGTGAGTATCCAGCGTAGGAATCTGGGAGTTGGGGAGGAGTGAGGAGTTGGGGAAAGACAGTCCTAACCGTGGAGGGTTCTGGTAAATGATGGGGTGAGGAGGGGCTCTTTGGCTCCCACCAGTCCCCCTGTCTGGTCTA
+
BCAABFFFCFFFFGGGGGGGGGHHGGGGGGHHGGGGGGHHGHFHGGHHHHHHHHHHHGHHHHHHHHHHHHHGGGGGHHHHHHHHGHHHGHHHGGGGGHHHGHHGGGHHGHHHHHHHHHHHHHHHGGGGGGHHHHHHHHHGGHHHGGGGGGGHHHHHHGHHHHGGGGHHHHGHHHHHHHHHGGGGGGGGGGGGGGGGGGGGGGGGGGFFFFFFFFFFFFFFFFFFFFFFFFFFFFFFFFFFFFFFFFFFFFF
@M05620:37:000000000-D9766:1:1101:9272:10809 1:N:0:36
ACCACACCTTCTACAATGAGCTGCGTGTGGCTCCCGAGGAGCACCCCGTGCTGCTGACCGAGGCCCCCCTGAACCCCAAGGCCAACCGCGAGAAGATGACCCAGGTGAGTGGCCCGCTACCTCTTCTGGTGGCCGCCTCCCTCCTTCCTGGCCTCCCGGAGCTGCGCCCTTTCTCACTGGTTCTCTCTTCTGCCGTTTTCCGTAGGACTCTCTTCTCTGACCTGAGTCTCCTTTGGAACTCTGCAGGTTCT
+
ABA3AABBFFFFGGGG5FFDGDHHGEEAA2BG3FF2AEGGGHHHHGGGGAEFHHFFHHHG?EGGG1EGGGGFHCHGGGGHCEHHHGE<CGD<@GCH1F1FHHHHGHHHHGDFGHHCGGGGHHFHHHHFHHF?HHGGGGFHGHHGHGBFF0CFGBFGGGGBGGGGG@BF=BBFFFFFFFFFFFFFFFFFFFFFFFBFFFFFFFFFFFFFFFFFFFFFFFFFFFFFBFFFFFFFFFFFFFFFFFFFFFFFFFF
@M05620:37:000000000-D9766:1:1101:16931:10861 1:N:0:36
AGGGCCAGCTCTCAATCGCACAGGGGACCCAGGGCCTGGCCCCTCCATCCAGAAAACCTATGACCTCACCCGCTACCTGGAGCACCAACTCCGCAGCTTGGCTGGGACCTATGTGAGTATCCAGCGTAGGAATCTGGGAGTTGGGGAGGAGTGAGGAGTTGGGGAAAGACAGTCCTAACCGTGGAGGGTTCTGGTAAATGATGGGGTGAGGAGGGGCTCTTTGGCTCCCACCAGTCCCCCTGTCTGGTCTA
+
111>AAAAAFFF1FG3AAFFAECECEGEEEHHGG?A//F00FEGGGHH10G11A1BFE0FGHBHFHFHHHHGGGE/GGFAGHHAC?GHGHHHGAEEGHHH<GECEGHHGHH1<BGHHFHHB>G1F/?B@/GHHHH1GHHE/0F1ACEG@CG/<GH.CCCHH<<CEGHHHHHHGHHHHHGGGBGGGAG@.;FGGGGGGGGGGGGGGFF@FF-BBF?@@;EFBFFFFFFFFBFFFFBBFFFF-AFFFFFFFFF
@M05620:37:000000000-D9766:1:1101:16609:10877 1:N:0:36
AGTCCAGCTCTCAATCGCACAGGGGACCCAGGGCCTGGCCCCTCCATCCAGAAAACCTATGACCTCACCCGCTACCTGGAGCACCAACTCCGCAGCTTGGCTGGGACCTATGTGAGTATCCAGCGTAGGAATCTGGGAGTTGGGGAGGAGTGAGGAGTTGGGGAAAGACAGTCCTAACCGTGGAGGGTTCTGGTAAATGATGGGGTGAGGAGGGGCTCTTTGGCTCCCACCAGTCCCCCTGTCTGGTCTAT
+
BCBBBFFFFFFFGGFGGGGGGGHGGEFGGHGFEFGGGHHFGGHGGFGHHHHHHHHHGHHHGHGGHHCGGHGGGGGHHHHHGHHHHHHFHHHGGFGGHFHGHHFGGHHGHHHHHHHHGHHHHHHGGCEGGHHHHHHHHGGGHHGGGGGGGGHHHHHHGHHHHGGGGHHHHGHHHHHHHHHGGGGGGGGEFGGGGGGFGGGGGGFGGGFFFFFFDFFFFFFFFFFFFFFFFFFFFFFFFFFFFFFFFFFFFFB
@M05620:37:000000000-D9766:1:1101:23409:10896 1:N:0:36
AGGGCCAGCTCTCAATCGCACAGGGGACCAAGGGCATGGCCCCTCCATCCAGAAAACCTATGACCTCACCCGCTACCTGGAGCACCAACTCCGCAGCTTGGCTGGGACCTATGTGAGTATCCAGCGTAGGAATCTGGGAGTTGGGGAGGAGTGCGGAGTTGGGGAAAGACAGTCCTAACCGTGGAGGGTTCTGGTAAATGATGGGGTGAGGAGGGGCTCTTTGGCTCCCACCAGTCCCCCTGTCTGGTCTA
+
>>1>>AAAAFFFB1FD1AEAEEGGEEEEE0BGFEF/FBFGEGGEGGHGF0GFEBC0FEBGGFDGHGFGHHHGGECGHHGEBGHFFG0?E0EBEEEGEEBFEHHGCFHHGHHDGFGGHFHHHDG1FCEEGGHFHHGFFG0?EHH1@C.<C<><.0A@<AEHFFGCC.CGGGHHGGGGGGGGGC.-.C.A;FGGGGFGGGFFFFFFFBA@EFFEFF;@@@FFFFBFFFFEFFFFFFFFFFFF@FFFFFFFFFF
@M05620:37:000000000-D9766:1:1101:21460:10912 1:N:0:36
AGTGCCAGCTCTCAATCGCACAGGGGACCCAGGGCCTGGCCCCTCCATCCAGAAAACCTATGACCTCACCCGCTACCTGGAGCACCAACTCCGCAGCTTGGCTGGGACCTATGTGAGTATCCAGCGTAGGAATCTGGGAGTTGGGGAGGAGTGAGGAGTTGGGGAAAGACAGTCCTAACCGTGGAGGGTTCTGGTAAATGATGGGGTGAGGAGGGGCTCTTTGGCTCCCACCAGTCCCCCTGTCTGGTCTA
+
A3>AADFFBFFFBGGFGFGGCGHHDGGGGDHHGGG?F2GFCHFHGGHHGHHDGEGHHFBFHHGHHHHHHHHGGFFGHHHFHHHGFGHHGGHHGGGGGHHHGHHGGGHHGHHHHHHHHHHHHHHGHGGGGGHHHHHHGHHGDHHHGFFGGGGHFGHHHGHHHF@CEGHHHHHGHHHHHHHHGDGGGGGGEGGGGGGGGGGGGGGGGGFFFFFFFFFFFFFFFFFFFFFFFFFFFFFFFFFFFFFFFFFFFFF
@M05620:37:000000000-D9766:1:1101:8066:10914 1:N:0:36
ACCACACCTTCTACAATGAGCTGCGTGTGGCTCCCGAGGAGCACCCCGTGCTGCTGACCGAGGCCCCCCTGAACCCCAAGGCCAACCGCGAGAAGATGACCCAGGTGAGTGGCCCGCTACCTCTTCTGGTGGCCGCCTCCCTCCTTCCTGGCCTCCCGGAGCTGCGCCCTTTCTCACTGGTTCTCTCTTCTGCCGTTTTCCGTAGGACTCTCTTCTCTGACCTGAGTCTCCTTTGGAACTCTGCAGGTTCT
+
BBBBBBBBFFFFGGGDGGGGGGHHGFGGHGHHHGGGGGGGGHHHHGGGFGGGGGHHHHHGGGGGGGGGGGGHHHHGGGGHGHHHHGGGGGGGGGHHHHHHHH/?FGHFHFGFGHGGGGGGHHHHHHGFBDCDCGGGGGFEGHHGGGGGGFGFGGGGGGGG-ACFGGFA@CBBFFFFFFFFBBFFFFFFFFFFFFFFFFFFFFF.;AFFFFFFFFFFFFFFFFFFBFFFFFFFFFFBFFFFFFFFFFFFBF/
@M05620:37:000000000-D9766:1:1101:21515:10929 1:N:0:36
AGTGCCAGCTCTCAATCGCACAGGGGACCCAGGGCCTGGCCCCTCCATCCAGAAAACCTATGACCTCACCCGCTACCTGGAGCACCAACTCCGCAGCTTGGCTGGGACCTATGTGAGTATCCAGCGTAGGAATCTGGGAGTTGGGGAGGAGTGAGGAGTTGGGGAAAGACAGTCCTAACCGTGGAGGGTTCTGGTAAATGATGGGGTGAGGAGGGGCTCTTTGGCTCCCACCAGTCCCCCTGTCTGGTCTA
+
CCCCCFFFCFFFGGGGGGGGGGHHGGGGGGHHGGGGGGHHHHGHGGHHHHHHHHHHHGHHHHHHHHHHHHHGGGGGHGHHHHHHHHHHGHHHGGGGGHHHGHHGGGHHGHHHHHHHHHHHHHHHHGGFGGHHHHHHHHHGGHHHGGGGGGGHHHHHHGHHHHGGGGHHHHHHHHHHHHHHGGGGGGGGGGGGGGGGGGGGGFGGGGFFFFFFFFFFFDFFFHHFFFFFFFFFFFFFFFFFFFFFFFFFFFB
@M05620:37:000000000-D9766:1:1101:25604:10933 1:N:0:36
ACCACACCTTCTACAATGAGCTGCGTGTGGCTCCCGAGGAGCACCCCGTGCTGCTGACCGAGGCCCCCCTGAACCCCAAGGCCAACCGCGAGAAGATCACCCAGGTGAGTGGCCCGCTACCTCTTCTGGTGGCCGCCTCCCTCCTTCCTGGCCTCCCGGAGCTGCGCCCTTTCTCACTGGTTCTCTCTTCTGCCGTTTTCCGTAGGACTCTCTTCTCTGACCTGAGTCTCCTTTGGAACTCTGCAGGTTCT
+
3AAAAAABFF@DDGGGGGGGFAF4AEEEHEGHHFEEDEG?EGHHHGEEAEF1EECGHGHFCGGGAE@EGGGHHHCEGGGGGHHCGGGGGGG/@ACH111?FC<G/<?GF1?FGFHGGGG@HHFDHGHHBDGEHGCCCFEHGHGGBFG/;FFGGGEFGGGGG@AFGGBFB-/FFFFFFFFF9FFFFFFFFFFF/B?9.BEFFFFFFFFFFBBFFFFF/;BBFFFBFFFFFFFF//FFFFFEFFFFFF.9:B:
@M05620:37:000000000-D9766:1:1101:12901:10943 1:N:0:36
ACCACACCTTCTACAATGAGCTGCGTGTGGCTCCCGAGGAGCACCCCGTGCTGCTGACCGAGGCCCCCCTGAACCCCAAGGCCAACCGCGAGAAGATGACCCAGGTGAGTGGCCCGCTACCTCTTCTGGTGGCCGCCTCCCTCCTTCCTGGCCTCCCGGAGCTGCGCCCTTTCTCACTGGTTCTCTCTTCTGCCGTTTTCCGTAGGACTCTCTTCTCTGACCTGAGTCTCCTTTGGAACTCTGCAGGTTCT
+
AAA1AAAAFFFFGGGFAGA1GFHFEAAA00FG1BFEEEGGFHHHHGGGCAEGFHFFHHGG?ECGG/FGGGE0G>GGGGCH>/GHHG?<BGB@@GFF1?>FFHEHGHHFCHHGGHHGCGGGHGHEDHHFHFGCGHGGGGCGEFHGHGFFGFGFGFFGEGG@AGGGE@=B=@BBFFFFFFFFFFFFEFFFFFFFFF@BFFFFFFFFFFEFBFE99BFFFFFFFFFFFFBFFFFFFFFFFFFFFFFFFFFFBFB
@M05620:37:000000000-D9766:1:1101:21902:10944 1:N:0:36
ACCACACCTTCTACAATGAGCTGCGTGTGGCTCCCGAGGAGCACCCCGTGCTGCTGACCGAGGCCCCCCTGAACCCCAAGGCCAACCGCGAGAAGATGACCCAGGTGAGTGGCCCGCTACCTCTTCTGGTGGCCGCCTCCCTCCTTCCTGGCCTCCCGGAGCTGCGCCCTTTCTCACTGGTTCTCTCTTCTGCCGTTTTCCGTAGGACTCTCTTCTCTGACCTGAGTCTCCTTTGGAACTCTGCAGGTTCT
+
AABABBBAFFFFGGGGGGGGGGHFGEEBEEHHHGGE?EGGGHFGHGFGEEGGGHHFHHHGGGGGGGGGGGGGGHHGGGGHFHHHHGGEDGBCCFCGDHHHHHFGGHHHHHHGGHHGGGGGHHHHHHHHHHHGHHGGGGGHGHHGHGGGGGGGGGGGGGGGGGGGGFFFAFFFFFFFFFFFFFFFFFFFFFFFFFFFFFFFFFFFFFFFFFFFFFFFFFFFFFFF/BFFFFFFFFFFFFFFFFFFFFFFFFF
@M05620:37:000000000-D9766:1:1101:2966:10971 1:N:0:36
AGTACCAGCTCTCCATCGCACAGGGTCCCCAGTGCCTGGCCCCTCCATCCCGAAACCCTATGACCTCACCCGCTACCTTGCGCACCCCCTCCGCAGCTTAGCCGGGACCTATGTGCGCATCCGGCGTCGGCATCTGGGCGTTGCCGCGGCGGGCGGCGTAGGGGCCCGCCCGTCCTACCCGTGGCGGGTTCTGGTAAATGCCGCGGTGCGGAGTGGATCTTTCCCTCCCACCAGTCCCGCTCTCTGGTCTA
+
>>33>BD@4FFFGGGBAAAAAAFBFG4A4A223AB55BFHFGG2EEA5BB1A100ABE123B5DG5B3F1B0>>>>G34BB>>EEGG/>E>EEE/E>FF3B33?/////<<1?22GG?///<///-A<<<<--/0;0/.;:;:.0--;--;--9--@B--9...-;--99;-@...F9.9.;.---9-9AFFF///9/9/9/@-99.9--@--...///;/;//;;.9ABFF..:/9;-;9-.9/////;/
@M05620:37:000000000-D9766:1:1101:10027:10983 1:N:0:36
ACCACACCTTCTACAATGAGCTGCGTGTGGCTCCCGAGGAGCACCCCGTGCTGCTGACCGAGGCCCCCCTGAACCCCAAGGCCAACCGCGAGAAGATGACCCAGGTGAGTGGCCCGCTACCTCTTCTGGTGGCCGCCTCCCTCCTTCCTGGCCTCCCGGAGCTGCGCCCTTTCTCACTGGTTCTCTCTTCTGCCGTTTTCCGTAGGACTCTCTTCTCTGACCTGAGTCTCCTTTGGAACTCTGCAGGTTCT
+
CCCDDDDCFFFFGGGGGGGGGGHHGGGFHGHHHGGGGGGGGHHHHGGGGGGGHHHHHHHGGGGGGGGGGGGHHHHGGGGHGHHHHGGGGGGGGGHHHHHGHHGHGHHHH?GFGHHGGGGGHHHHHHHHFHHGHHGGGGGHGHHGHGGGGGGGGGGGGGGGGGGGGAFFFFFFFFFFFFFFFFFFFHFFFFHFFFFFFFFFFFFFFFFFFFFFFFFFFHFFFFFFFFHFFFFFFFHFFFFFFFBFFFFFFFF
@M05620:37:000000000-D9766:1:1101:12121:10984 1:N:0:36
ACCACACCTTCTACAATGAGCTGCGTGTGGCTCCCGAGGAGCACCCCGTGCTGCTGACCGAGGCCCCCCTGAACCCCAAGGCCAACCGCGAGAAGATGACCCAGGTGAGTGGCCCGCTACCTCTTCTGGTGGCCGCCTCCCTCCTTCCTGGCCTCCCGGAGCTGCGCCCTTTCTCACTGGTTCTCTCTTCTGCCGTTTTCCGTAGGACTCTCTTCTCTGACCTGAGTCTCCTTTGGAACTCTGCAGGTTCT
+
BBAABBBBFFFFGGGGGGGGGGHHGGGGHGHHHGGGGGGGGHHHHGGGEGGGHHHHHHHGGGGGGGGGGGGHHHHGGGGHGHHHHGGGGGGGGDGHGDHHHHHHCGHHH<GGGHHGGGGGHHHHHHHHHFHGHHGGGGGHGHHGBFGGGGGGGGGGGGGGGGGGGGFFFFFFFFFFFFFFFFFFFFFFFFFFFFFDDFFFFFFFFFFFFFFFFFFFFFFFFFFFFFFFFFFFFFBEBFFFFFFFFF?ABFF
@M05620:37:000000000-D9766:1:1101:8934:10999 1:N:0:36
AGTGCCAGCTCTCAATCGCACAGGGTACCCAGGGCCTGGCCCCTCCATCCAGAAAACCTATGACCTCACCCGCTACCTGGAGCACCCACTCCGCAGCTTGGCTGGGACCTATGTGAGTATCCAGCGTAGGAATCTGGGAGTTGGGGAGGAGTGCGGAGTTGGGGAAAGACAGTCCTAACCGTGGAGGGTTCTGGTAAATGATGGGGTGAGGAGGGGCTCTTTGGCTCCCACCAGTCCCCCTGTCTGGTCTA
+
AA>AAFFFBFFFGEGGFFFGGCFCGBBBFHHHFEFFGGDHHHGHGGGF5CGHHFHBFEHHFAFGHDBGHHHEE0>EGHHHF1GHHF1?EHHHEGGGEHHHGGHGGGHHGHHGHHHFFHHHHHHHHGGAFGHGFHHHGHAFGHHHGG/AF<EHG1>C@DGHHHGGF:CF/G/CHHHHHGGGGGGGGEGGEGGGGGGGGGGGGGGGFFDFFFFEFDFFFDFFFFFFFFFFFFFFFFFFFFFFFFFFEFFFFFB
@M05620:37:000000000-D9766:1:1101:7464:11023 1:N:0:36
GAGGCTGCTTTGGAAGAAACTGACAAGCCAGGGACAAAAGATCGGAAGCGCACACGTCTGAACTCCAGTCAGCTCTCAGTAGCTCGAATGCCGGCTTCTGCTTGAAAAAAAAATACCCGCAAGGAAATGCTCCTAGAAGACTCCAAGGTATCAAAATATCTGATCAAACAATGGCAATTAAGCAAGGCATTTACCCTTTATCCCTCTTGTGGATCCAATTGAACAATTCTCATCATTTGTACTTTTAAATG
+
AAAAAAFAFFFFGGGGGFGGG1B1B10A0BFHGFAFGHFBFGHHE//E/AE/A/0/B/0B12ABA11BDBF1B111BGG1F1FG1//BB1FGE/>>/0BB1B1BF1BDBE<//0@11@////>/0FG1111?1><11DDG011<<1<.000000<0<<0=<<D=00000..:0://0/00;;0:/=.;90:;000;9;90;;0;0;B9;09900;C0F0990;BBF/;;B;//;;/BFF//;9;///9/9/
@M05620:37:000000000-D9766:1:1101:12853:11079 1:N:0:36
ACCACACCTTCTACAATGAGCTGCGTGTGGCTCCCGAGGAGCACCCCGTGCTGCTGACCGAGGCCCCCCTGAACCCCAAGGCCAACCGCGAGAAGATGACCCAGGTGAGTGGCCCGCTACCTCTTCTGGTGGCCGCCTCCCTCCTTCCTGGCCTCCCGGAGCTGCGCCCTTTCTCACTGGTTCTCTCTTCTGCCGTTTTCCGTAGGACTCTCTTCTCTGACCTGAGTCTCCTTTGGAACTCTGCAGGTTCT
+
CCCCCCCCFFFFGGGGGGGGGGHHGGGGHGHHGGGGGGGGGHHHHGGGGGGGHHHHHHHGGGGGGGGGGGGHHHHGGGGHGHHHHGGCGGGGGGGGHHGHHHHGGFHHHHHGGHHGGGGGHGHHHHHHHHGGHHGGGGGHGHHGHGGGGGGGGGGGGGFGGGGGGGFFFFFFFFFFFFFFFFFFFFFFFFFFFFFFFFFFFFFFFFFFFFFFFFFFFFFFFFFFFFFFFFFFFFFFFFFFFFFFFFFFFFF
@M05620:37:000000000-D9766:1:1101:23313:11090 1:N:0:36
AGTGCCAGCTCTCAATCGCACAGGGGACCCAGGGCCTGGCCCCTCCATCCAGAAAACCTATGACCTCACCCGCTACCTGGAGCACCAACTCCGCAGCTTGGCTGGGACCTATGTGAGTATCCAGCGTAGGAATCTGGGAGTTGGGGAGGAGTGAGGAGTTGGGGAAAGACAGTCCTAACCGTGGAGGGTTCTGGTAAATGATGGGGTGAGGAGGGGCTCTTTGGATCCCACCAGTCCCCCTGTCTGGTCTA
+
BCABCFF4>FFFGGGGGGGGGGHHGGGAEEDHG2BEFGHHFHG1EGEFHFFHBBCHHGGGHHBHHFHGHG1EGEEGHBFHHHHHHGHHGGHGGGG>EGBFEEFGGGHHEFHDGBHHHFH3DFHHGFEDGDGGHHFFHGHFGFHHGGGFGFDFG0DGGG/CGF@CEDCGHBGGHFFHHHEHCCECDEGG.CFFFGBFGGFFGGGGGGDA??AFFDFADDFFFFFB/;FBFFFFFFBFFFEDCEFFFFFFFFF
@M05620:37:000000000-D9766:1:1101:19422:11096 1:N:0:36
AGTGCCAGCTCTCAATCGCACAGGGGACCCAGGGCCTGGCCCCTCCATCCAGAAAACCTATGACCTCACCCGCTACCTGGAGCACCAACTCCGCAGCTTGGCTGGGACCTATGTGAGTATCCAGCGTAGGAATCTGGGAGTTGGGGAGGAGTGAGGAGTTGGGGAAAGACAGTCCTAACCGTGGAGGGTTCTGGTAAATGATGGGGTGAGGAGGGGCTCTTTGGCTCCCACCAGTCCCCCTGTCTGGTCTA
+
BCABCFFFCFFFGGGGGGGGGGHHGGGGGGHHGGGGGGHHHHGHGGHHHHHHHHHHHGHHHHHHHHHHHHHGGFGGHHHHHHHHHHHHGHHHGGGGGHHHGHHGGGHHGHHHHHHHHHHHHHGHHGGGGGHHHHHHHGGGFHHHGGGGGGGHHHHHHGHHHHGGGGGHHHHHHHHHHHHHGGGGGGGGDFGGGGGGGGGGGGGGGGFFFFFFFFFFFFFFFFFFFFFFFFFFFFFFFFFFFFFFFFFFFFF
@M05620:37:000000000-D9766:1:1101:22735:11111 1:N:0:36
ACCACACCTTCTACAATGAGCTGCGTGTGGCTCCCGAGGAGCACCCCGTGCTGCTGACCGAGGCCCCCCTGAACCCCAAGGCCAACCGCGAGAAGATGACCCAGGTGAGTGGCCCGCTACCTCTTCTGGTGGCCGCCTCCCTCCTTCCTGGCCTCCCGGAGCTGCGCCCTTTCTCACTGGTTCTCTCTTCTGCCGTTTTCCGTAGGACTCTCTTCTCTGACCTGAGTCTCCTTTGGAACTCTGCAGGTTCT
+
CCCCCCCBFFFFGGGGGGGGGGHHGEFBAEGFGFGEDGGGDHFGHGGGAFGGGHGHHHGGGGGGGGGGGGGHGHHGGGGHGHHHHGGGGGDGGGHGGHHHHHHHGHH1FGBGGHHGGGGGHHHHHHHHGHHGGHGGGGGHGHHGHGGGGGGGGGGGGGG?DGGGGGFFFFFFFFFFFFFFFFFFHHFFFFFFFFFFFFFFFFFFFFFFFFFFFFFFFFFFFFFF/FFBFFFFFFFFFFFFFHHFFFFFFFF
@M05620:37:000000000-D9766:1:1101:7332:11117 1:N:0:36
AGTGCCAGCTCTCAATCGCACAGGGGACCCAGGGCCTGGCCCCTCCATCCAGAAAACCTATGACCTCACCCGCTACCTGGAGCACCAACTCCGCAGCTTGGCTGGGACCTATGTGAGTATCAAGCGTAGGAATCTGGGAGTTGGGGAGGAGTGAGGAGTTGGGGGAAGACAATCCTAACCGAGGAAGGGTCTTGGAAATTATGGGGGGAGGGGGGGCACTTTGGCCACCACCAGGCCCCCTAGTTTGGACA
+
1A>AAFDFAFBDGGGFGFGFAABCCEFGEEHHGGGGACGCCHGHGGFHDFH1D01GHA0FHHFHHHBHHHHFGGCEHFGCHHH/0?GHGFHHEC@EEBHHA0B<E/BBEHHHHHHGH>G1G2FGH?<CCG1GHHH1GCGG/FGH/-FCG..>GGB.CE<GHHG?-:;..;G/0//00;CA--;9-/;C..//0;00;F9////99B----9---@@--:9BF/////-A-9AE-----;---9///;-///
@M05620:37:000000000-D9766:1:1101:17680:11119 1:N:0:36
GAGGCTGCTTTGGAAGAAACTCATAGATTACTGCAACAGTTCCCCCTGGACCTGGACAAGTTTCTTGCCTGGCTTACAGAAGCTGAAACACCTTACCATGGGTAATCCAACTGTCCGAGAAGACTCCAAGAAAGTAAAAGAGCGGATGAAAGAAGGGCAAGGAACTCAGGCATCCCTGCCGTAGCAGTCTGGGGTATCCACTTGAACAATTTTGAGCATTTGTACTCCCAACTGACACCCTATGTACAATA
+
A1AAA1B11DBF1FGGGF1BBAAFFHG3BGEHHAGHBFHEDGH1GGG//G0BAB0B0F0BGAEHBHABGAAFGHHHHDGDHHHGEGGHH00B01@B012B0/BBB222B@100B@1//>/?0B011111B0B01122B21/<<//>>/@FD10@0@//<?C/<00<1?100.1<0.11<<-<...<00<=0//;..0;:0/;0000::;:0000.;;9900000090/.;/./;0;00.=./0;9:B///9
@M05620:37:000000000-D9766:1:1101:23238:11128 1:N:0:36
ACCACACCTTCTACAATGAGCTGCGTGTGGCTCCCGAGGAGCACCCCGTGCTGCTGACCGAGGCCCCCCTGAACCCCAAGGCCAACCGCGAGAAGATGACCCAGGTGAGTGGCCCGCTACCTCTTCTGGTGGCCGCCTCCCTCCTTCCTGGCCTCCCGGAGCTGCGCCCTTTCTCACTGGTTCTCTCTTCTGCCGTTTTCCGTAGGACTCTCTTCTCTGACCTGAGTCTCCTTTGGAACTCTGCAGGTTCT
+
BB@BBABBFFFFGGGFGGGGGGHHGGEGHGGHGFGGDGG?EGFHHGGGEEGFHHGFHHHGGGGGGGGGGGGFGFHGGGGHGEHHHGGCGGGGGGG2>GFBGHCGGHFHHHHGGHEGG-DCHHHHHHHFGHFGHHGGGGGGGHHGEGGGGGGFGEGGGGGFFBFGGGFFF>/BFFFFFFFFBFFFFFFFFFFFFFFD?BEFFFFA.AFFFFFFFFF/BFBFFFFF/BFBFFFFBFFFFFFFFFFFFFFAFFF
@M05620:37:000000000-D9766:1:1101:22389:11131 1:N:0:36
AACACACCTTCGACAATGAGCTGCGTGTGGCTCCAGAGGAGCACCCCGTGCTGCTGAAAGAGGCCCCCCTGAACCACAAGGCCAACAGCGAGAAGATGCCCTCGTAGAGGGAACCGTCACTCTTCATGATGGCGGAATCCACCATACTAGGCTACCCGCAAATCCGCATTTATCCCTGGTTTTTTCTTCCACCGGTTTCCCGTCGGCTCCCCTACATGGCCTAGGACCCCCTTGGTACCCTGGCGGGTCTA
+
1111>1>ABB11A1A1111B1BB1A0ABA0B01BB1B//0BA/BBAAE//B/DA1BB1BB0GHB///>>>>B1E/0?/?0>/?>/>/>B>><//BF1<1BB1//////10</0F<////?111?111?11<1?-<<-.0<0/<.00<00=/;00/;..----00/.:-.;00900;009/;9..-//;////;--9;A:B/-;-9----------//;--;9/////--999AFF9://9/9-----;--/
@M05620:37:000000000-D9766:1:1101:13648:11131 1:N:0:36
ACCACACCTTCTACAATGAGCTGCGTGTGGCTCCCGAGGAGCACCCCGTGCTGCTGACCGAGGCCCCCCTGAACCCCAAGGCCAACCGCGAGAAGATGACCCAGGTGAGTGGCCCGCTACCTCTTCTGGTGGCCGCCTCCCTCCTTCCTGGCCTCCCGGAGCTGCGCCCTTTCTCACTGGTTCTCTCTTCTGCCGTTTTCCGTAGGACTCTCTTCTCTGACCTGAGTCTCCTTTGGAACTCTGCAGGTTCT
+
CCCCCCCCFFFFGGGGGGGGGGHHGGGGHGHHHGGGGGGGGHHHHGGGFEGGHHHHHHHGGGGGGGGGGGGHHHHGGGGHGHHHHGGGGGGGGGHHGHHHHHHHGHHHHHGGGHHGGGGGHHHHHHHHHHHGHHGGGGGHGHHGHGGGGGGGGGGGGGGGGGGGGGFFFFFFFFFFFFFFFFFFFFFFFFFFFFFFFFFFFFFFFFFFFFFFFFFFFFFFFFFFFFFFFFFFFFFFFFFFFFFFFFFFFFF
@M05620:37:000000000-D9766:1:1101:8400:11146 1:N:0:36
AGTGCCAGCTCTCAATCGCACAGGGGACCCAGGGCCTGGCCCCTCCATCCAGAAAACCTATGACCTCACCCGCTACCTGGAGCACCAACTCCGCAGCTTGGCTGGGACCTATGTGAGTATCCAGCGTAGGAATCTGGGAGTTGGGGAGGAGTGAGGAGTTGGGGAAAGACAGTCCTAACCGTGGAGGGTTCTGGTAAATGATGGGGTGAGGAGGGGCTCTTTGGCTCCCACCAGTCCCCCTGTCTGGTCTA
+
BCABCFFFCFFFGFGGGFFGGFBGFEEGGGHHGGGEGFHHHHFHGGHHHHHHHHGHHGHHHHHHHHHHHHHGGGGGHHHGHHGGFHFHGHHHGGGGGHHHGHHGGGHHGHHHHHHFHGHHGHGHHGEGDGHHHHHHHHHGFHHHGGGGGGGHHHHHGGHHHHGGGGHHHHHHHHHHHHHHGGGGGGGGEGGGGGGGGGGGGGGGGGFFFFFFFFFFFFFFFFFFFFFFFFFFFFFFFFFFFFFFFFFFFFF
@M05620:37:000000000-D9766:1:1101:7525:11156 1:N:0:36
AGTGCCAGCTCTCAATCGCACAGGGGACCCAGGGCCTGGCCCCTCCATCCAGAAAACCTATGACCTCACCCGCTACCTGGAGCACCAACTCCGCAGCTTGGCTGGGACCTATGTGAGTATCCAGCGTAGGAATCTGGGAGTTGGGGAGGAGTGAGGAGTTGGGGAAAGACAGTCCTAACCGTGGAGGGTTCTGGTAAATGATGGGGTGAGGAGGGGCTCTTTGGCTCCCACCAGTCCCCCTGTCTGGTCTA
+
ABACBFDFBFFFG4FGGFEFEEBGAAEGGGGHGGGFFCGFGHGHGG2EHGFFHEHHGGHHHFHHGG3EBGGEEE?EGFG1FFB?BGCGG3FHGEEGF?GGGHHFGFGHGGGHHHGFHBDGDHGGHGBEGDHFHHHHFGHGAGHGCCACCGGHFFHHGDGGHGFGEDAGHGFH:CCFHHHHA:CFGGGG;AFGGGBCGGCBBCFFGGFFFFFEFFBFF-EFFFFFFBFEEBFDFE/9BBEADAFFF/F9;FF
@M05620:37:000000000-D9766:1:1101:10851:11166 1:N:0:36
AGTGCCAGCTCTCAATCGCACAGGGGACCCAGGGCCTGGCCCCTCCATCCAGAAAACCTATGACCTCACCCGCTACCTGGAGCACCAACTCCGCAGCTTGGCTGGGACCTATGTGAGTATCCAGCGTAGGAATCTGGGAGTTGGGGAGGAGTGAGGAGTTGGGGAAAGACAGTCCTAACCGTGGAGGGTTCTGGTAAATGATGGGGTGAGGAGGGGCTCTTTGGCTCCCACCAGTCCCCCTGTCTGGTCTA
+
>?3>ADDFBFFFGEGGGGFFGGGHGGGGG2GGAFGGGCCHHHGHGGHHHHGHHEEFGFHFHHHHHEGFHHHGG>EEHGHHGHHHHHHHGHHHGGGGGHHHGHHGGGGHGHHHHHHHHHHHHHHHHGGGGGHHHHHHHHHGGHHHGGGGGFGHHHHHHGHHHHGGGGHHHHHHHHHGHHHHGGGGGGGGEFGGGGGGGGGGGGGGGGFFFFFFFFFFFFFFFFFFFFFFFFFFFFFFFFFFFFFFFFFFFFB
@M05620:37:000000000-D9766:1:1101:17580:11173 1:N:0:36
AGTGCCAGCTCTCAATCGCACAGGGGACCCAGGGCCTGGCCCCTCCATCCAGAAAACCTATGACCTCACCCGCTACCTGGAGCACCAACTCCGCAGCTTGGCTGGGACCTATGTGAGTATCCAGCGTAGGAATCTGGGAGTTGGGGAGGAGTGAGGAGTTGGGGAAAGACAGTCCTAACCGTGGAGGGTTCTGGTAAATGATGGGGTGAGGAGGGGCTCTTTGGCTCCCACCAGTCCCCCTGTCTGGTCTA
+
>A>A>DFBAFFFGGGGGACEEECAFEGEEDHHGGEEGCGAGGGHGGFEFFGDGF3GHFBFHHHHHHGHHHHEGGCEHEGFHHHGCGEGGCFHGAEGF3GHGHHGGGHHGHHHHHHHHGHHHHHGFGCEGGHHHHH1GCGGEHFHGGGGGGGHHHHHGGHHHFGGGGHHHGFFGGHHGGHHGFECGGGG.9FGGGFFGGGGGGGGGGFFEFFFFFFFFFFFFFFFFFFFEFFFFFFFFFFFFFFFBFFFFFF
@M05620:37:000000000-D9766:1:1101:8581:11181 1:N:0:36
GAGGCTGCTTTGGAAGAGCACACGTCTGAACTCCAGTCACCGCTCATTATCTCGTATGCCGTCTTCTGCTTGCAAAAAAAAAACCTTCAGCACTTTTCCTTGTTTTCCCCCCCATACATACTAAGGCATAAACATCCACTAGCTTCTAATTACCCCACCAATCATCTCTCCAATGCCTCCCACACACACAGATAATCCGTATCCTACACGTCCAAACCACATTACCAGTCGTTACACCACCAACTAGCAAC
+
A?AABBFBFFFFGBFGFBFCABBEBBAAFG4G5BG3FFABFEEGE2DDFDFDDF1AFF5AAAEGEFEGBAAB1@@BB10>E>/1/3333343?33B?4?443332243?2?///2222222211?00011?11111<1<101<11111111111/......//0000000/0/0//000../......9..90090;0.....0000//....://...../////////.....///....;9/////9.
@M05620:37:000000000-D9766:1:1101:17186:11189 1:N:0:36
ACCACACCTTCTACAATGAGCTGCGTGTGGCTCCCGAGGAGCACCCCGTGCTGCTGACCGAGGCCCCCCTGAACCCCAAGGCCAACCGCGAGAAGATGACCCAGGTGAGTGGCCCGCTACCTCTTCTGGTGGCCGCCTCCCTCCTTCCTGGCCTCCCGGAGCTGCGCCCTTTCTCACTGGTTCTCTCTTCTGCCGTTTTCCGTAGGACTCTCTTCTCTGACCTGAGTCTCCTTTGGAACTCTGCAGGTTCT
+
1>>AAAAAFFC1BGG13BFEDEECEEEFHAGHFGFAEAE/EHHHHGCGAAE/BBAFGFFGGG?ECE/EGGGGHC>?EGCACEH//FEEG@B@?/<F11>FHHHE/1FG<GHEF0G@CCGC0DHD00=DBDCCH.C--CAGGHH?/CFGBFG.9C.EGGGGG-FGGG@F@;BFFFFFFFF-;FFBFFF/FFFFFF@BFFFFFFFFBFFFFFFFFFFFBFFFFBFBFFFFFFFFEFFFEFFFFFFFFFFAFFF
@M05620:37:000000000-D9766:1:1101:18664:11191 1:N:0:36
AGTGCCAGCTCTCAATCGCACAGGGGACCCAGGGCCTGGCCCCTCCATCCAGAAAACCTATGACCTCACCCGCTACCTGGAGCACCAACTCCGCAGCTTGGCTGGGACCTATGTGAGTATCCAGCGTAGGAATCTGGGAGTTGGGGAGGAGTGAGGAGTTGGGGAAAGACAGTCCTAACCGTGGAGGGTTCTGGTAAATGATGGGGTGAGGAGGGGCTCTTTGGCTCCCACCAGTCCCCCTGTCTGGTCTA
+
>A>>>FF11CFFGGGFFGGCGCGCF0EAAEC000BE/FHHCHGFGGG1FFCHBEGFGFF1GHFGH1G1FCCEE>>EGFGH0GGHHH0FEFGGFGGEGHHBEGCFEC00/FCDDF>F>GHHHFHFHCC?C/FD<GDGEF0C<FFCCGA@@CCFC0DFBA</=C?C...;/;CCGHH0;CGCAG?@.A.AGGFFBB0CBBFFBBFBFG?9-9-9AA>;@@E/BBBF//9A-BFFF-9BF/AB@E/FBFFFF9/
@M05620:37:000000000-D9766:1:1101:24042:11205 1:N:0:36
AGTGCCAGCTCTCAATCGCACAGGGGACCCAGGGCCTGGCCCCTCCATCCAGAAAACCTATGACCTCACCCGCTACCTGGAGCACCAACTCCGCAGCTTGGCTGGGACCTATGTGAGTATCCAGCGTAGGAATCTGGGAGTTGGGGAGGAGTGAGGAGTTGGGGAAAGACAGTCCTAACCGTGGAGGGTTCTGGTAAATGATGGGGTGAGGAGGGGCTCTTTGGCTCCCACCAGTCCCCCTGTCTGGTCTA
+
>A>>ADFFBFFFGGGGGGGCFCHGGEEEEAGHFAEEFFHHHHGFGGHDGFHHFHHFHGHHHHGHHFGHHHGGE>EGHHHH2FGHGH11?GGC>ECEEHDGDH3FEFFGGHH3GBFFFGGHHHGGHGBEGGEHHGHHHH<<E0FGGGCDG<C<<0DGCEGHH/CGE?GACHGHHHGHHHGHGGE?AEDFGGGBBF9BBB0CFGFFEDFB?FFFFFAFFFF/:BFBFFFFFFFFFFFFFFED;EFBFFFBB9F
@M05620:37:000000000-D9766:1:1101:20144:11209 1:N:0:36
AGTGCCAGCTCTCAATCGCACAGGGGACCCAGGGCCTGGCCCCTCCATCCAGAAAACCTATGACCTCACCCGCTACCTGGAGCACCAACTCCGCAGCTTGGCTGGGACCTATGTGAGTATCCAGCGTAGGAATCTGGGAGTTGGGGAGGAGTGAGGAGTTGGGGAAAGACAGTCCTAACCGTGGAGGGTTCTGGTAAATGATGGGGTGAGGAGGGGCTCTTTGGCTCCCACCAGTCCCCCTGTCTGGTCTA
+
BBBBBFFFBFFFGGGGGFFFGGHHGGGGGGCHEEEEFGFHHHGHGGEHHHBGFFFGHGHHHHFHHHHCHHHGGFEGHFHHHHHHHHHHGHHHGGGGGHHHGHHGCEGHGHHHHHHHHHHHHHHHHGGGGGHHHHHHHHHGGHHHGGGGGGGHHHHHHGHHHHGGGGHHHHHHHHHHHHHHGGGGGGGGGGGGGGGGGGGGFGGGGGFFFFFFFFF;@BFFFFFFFFFFFFFDF9FFFFFFFEFFFFEFBF/
@M05620:37:000000000-D9766:1:1101:20125:11215 1:N:0:36
AGTGCCAGCTCTCAATCGCACAGGGGACCCAGGGCCTGGCCCCTCCATCCAGAAAACCTATGACCTCACCCGCTACCTGGAGCACCAACTCCGCAGCTTGGCTGGGACCTATGTGAGTATCCAGCGTAGGAATCTGGGAGTTGGGGAGGAGTGAGGAGTTGGGGAAAGACAGTCCTAACCGTGGAGGGTTCTGGTAAATGATGGGGTGAGGAGGGGCTCTTTGGCTCCCACCAGTCCCCCTGTCTGGTCTA
+
>>>>AD@FAF@@AFGDB1FFAE0AAEGGG0GHGG0/A/B0BGGHGGEF10F1B01BG/0BFHFHFHCGHHHGGG/EGHHFHHH/0FHHG0FHGCEG/0FHGHHG/<GHGGHHHHGHHHHHFHHHF//?CCHHHH1F1<?/?GHH/-FCGGGH.DDCCAGHHH-AEGHEHGHHHHHHHHHF?EFGGGGG.;CGGGGGGGGGGGGGGGF@FFFFFF@@?;FFFF/9BBFFFFFFFFFFFFFF<FFFFFB/BFB
@M05620:37:000000000-D9766:1:1101:27785:11230 1:N:0:36
ACCACACCTTCTACAATGAGCTGCGTGTGGCTCCCGAGGAGCACCCCGTGCTGCTGACCGAGGCCCCCCTGAACCCCAAGGCCAACCGCGAGAAGATGACCCAGGTGCGTGGCCCGCTACCTCTTCTGGTGGCCGCCTCCCTCCTTCCTGGCCTCCCCGAGCCGCGCCCTTTCTCACTGGTTCTCTCTTCTGCCGTTTTCCGTAGCACTCTCTTCTCTGACCTGAGTCTCCTTTGGAACTCTGCAGGTTCT
+
AAABBBBBFFFFEGGGFGDDGGHHGGCGH2GHHGGFGGGEEHCGHGGEEGGGHHHGHHHGGGFGGGGGGGGFHHHGGGGHGHHHHGGCFGGGGGEHBGHHHB//<FG<<//>DHHGGGFGGHGFH=DF0<<AHADGGGGHGGGGFGGG09/FFEGGE.--:9-9@=DFFFFBFFBFFFBF/;FFFFFF/;BBFFFDFFFFFFB.A.;FFFFFBF:/:/9B/BF./.;9B//;;B//;9:FFFFFF/AAF/F
@M05620:37:000000000-D9766:1:1101:23209:11246 1:N:0:36
AGTGCCAGCTCTCAATCGCACAGGGGACCCAGGGCCTGGCCCCTACATCCAGAAAACCTATGACCTCACCCGCTACCTGGAGCACCAACTCCGCAGCTTGGCTGGGACCTATGTGAGTATCCAGCGTAGGAATCTGGGAGTTGGGGAGGAGTGAGGAGTTGGGGAAAGACAGTCCTAACCGTGGAGGGTTCTGGTAAATGATGGGGTGAGGAGGGGCTCTTTGGCTCCCACCAGTCCCCCTGTCTGGTCTA
+
AAAAAFFFAFFFG1BGGAF1E0BG0AEFGGHHGGGFGAFFHHGHGHHHHHHHFFEGFGGHHBFHHGGHHHHGGGGGHHGBFGHFFHCGGHHHGGCEGHHHGHHGEEHHGHHHHHHHHFHFHHHHHCCE?EHHHHHGHHHGGHHHGGGGGGGHHHFGHAGHHHGGGGHGHHHHGHHHHHHHGEFGGGGG9;FGGGGFFFGGGGFGAAF@FFFFFF@@@@FFFFFFFFFEFFFFFFFFFFFB?FFFFBB;B/9
@M05620:37:000000000-D9766:1:1101:16542:11252 1:N:0:36
AGTGCCAGCTCTCAATCGCACAGGGGACCCAGGGCCTGACCCCTCCATCCAGAAAACCTATGACCTCACCCGCTACCTGGAGCACCAACTCCGCAGCTTGGCTGGGACCTATGTGAGTATCCAGCGTAGGAATCTGGGAGTTGGGGAGGAGTGAGGAGTTGGGGAAAGACAGTCCTAACCGTGGAGGGTTCTGGTAAATGATGGGGTGAGGAGGGGCTCTTTGGCTCCCACCAGTCCCCCTGTCTGGTCTA
+
BBBBBFFFBFFFGGGGGGGFGGHHGGGGGEEHGEGGGGHHFHGEEGHFFGHHGHCGHGHGHHHHHHHFHHHEGFEGHHGHHHHHHHHHGHHHGGCGGHBGGCCGDFHFDCHFHHHHHBDGGHFHGG<?>DGHHFFHHEHGGFFFGCGGGGGHGHHGEG/<<GGC.EGHFHHFHH0:CFGFD.;9?9DD9:.BBFGGGGGGBGBGGBABFAFFFFF;--9/9FFBBFF?FFFFFFFFFFFAFFFBBFEFFFF
@M05620:37:000000000-D9766:1:1101:4621:11254 1:N:0:36
AGTGCCAGCTCTCCATCGCACAGGGGACCCAGGGCCTGGCCCCTCCATCCAGAAAACCTATGACCTCACCCGCTACCTGGCGCACCCACTCCGCAGCTTGGCTGGGACCTATGTGAGTATCCAGCGTAGGAATCTGGGCGTTGGGGCGACGTGCGGAGTTGGGGACAGCCAGTCCTAACCGTGGAGGGTTCTGGTAAATGATGGGGTGAGGAGGGGCTCTTTGGCTCCCACCAGTCCCCCTGTCTGGTCTA
+
>A>1>DF@AFFFGBGFBE11E0FCG00AAABGA0BA/BGHFHGHGGHBA0FGBHHBFEH1BFFHH@BGHHH/>/>EGH1F0>?EEGG/?FB0>?/<>B1BEG1?EGHAFHHHHH2@FGHHHHEHG/C/>C??FHHHHH/>CCGHGG.;=:ACE.A@-;E/C/AA.-.;.A-;FFFF/BFF@FF@-;B@BFFFFFFFFFFFFFFBEFB@FFF/BF-;@@FFFFFF/BFFFFFFFFFFFFFF@FFFFFFFFFF
@M05620:37:000000000-D9766:1:1101:12192:11284 1:N:0:36
ACCACACCTTCTACAATGAGCTGCGTGTGGCTCCCGAGGAGCACCCCGTGCTGCTGACCGAGGCCCCCCTGAACCCCAAGGCCAACCGCGAGAAGATGACCCAGGTGAGTGGCCCGCTACCTCTTCTGGTGGCCGCCTCCCTCCTTCCTGGCCTCCCGGAGCTGCGCCCTTTCTCACTGGTTCTCTCTTCTGCCGTTTTCCGTAGGACTCTCTTCTCTGACCTGAGTCTCCTTTGGAACTCTGCAGGTTCT
+
CCCCDDDDFFFFGGGGGGGGGGHHGGGGHGHHHGGGGGGGGHHHHGGGGGGGHHHHHHHGGGGGGGGGGGGHHHHGGGGHGHHHHGGGGGGGGGHHHHHHHHHHGHHHHHHGGHHGGGGGHHHHHHHHHHHGHHGGGGGHGHHGHGGGGGGGGGGGGGGGGGGGGGFFFFFFFFFHHFFFFFFFHHFFFFFFFFFFFFFFFFFFFFFFFFFFFFFFFFFFFFFFFFFFHHFFFFFFFFFFFFFFFFFFFFF
@M05620:37:000000000-D9766:1:1101:8158:11295 1:N:0:36
ACCACACCTTCTACAATGAGCTGCGTGTGGCTCCCGAGGAGCACCCCGTGCTGCTGACCGAGGCCCCCCTGAACCCCAAGGCCAACCGCGAGAAGATGACCCAGGTGAGTGGCCCGCTACCTCTTCTGGTGGCCGCCTCCCTCCTTCCTGGCCTCCCGGAGCTGCGCCCTTTCTCACTGGTTCTCTCTTCTGCCGTTTTCCGTAGGACTCTCTTCTCTGACCTGCGTCTCCTTTGGAACTCTGCAGGTTCT
+
CCCABBCCFFFFGGGGGGGGGGHHGGGEFGHHHGGGGGGCGHHHHGGGFGGGHHGHHHHEGGGGGGGGGGGGHHHGGGGHGHHHHGGGGGGGGGHHHHHHHHEHGHHEHHHGGHHGGGGGHHHHHHHHHHHGHHGGGGGHGHHGHGGGGGGGGGGGGGG?DGGGGGFFFFFFFFFFFFFFFFFFFFFFFFFFFFFDFFFFFFFFFFFFFFFFFFFFFFFFFFFF.@DFFFFFFFFFFFFFFFFFFFFFFFF
@M05620:37:000000000-D9766:1:1101:15989:11295 1:N:0:36
ACCACACCTTCTACAATGAGCTGCGTGTGGCTCCCGAGGAGCACCCCGTGCTGCTGACCGAGGCCCCCCTGAACCCCAAGGCCAACCGCGAGAAGATGACCCAGGTGAGTGGCCCGCTACCTCTTCTGGTGGCCGCCTCCCTCCTTCCTGGCCTCCCGGAGCTGCGCCCTTTCTCACTGGTTCTCTCTTCTGCCGTTTTCCGTAGGACTCTCTTCTCTGACCTGAGTCTCCTTTGGAACTCTGCAGGTTCT
+
BBBBBBBBFFFFFFGGGGGGGGHHGEGEGGHHHGFGGGGCGHHHHGGGFGGGHHGHHHHGGGGGGGGGGGGGHHHGGGGHGHHHEFGFGGDGGDFHFFHHHHHHGHGFHHHGGHGGGGGGHHHHHHHHHHHGHHGGGGGHGHHGHGGGGGGGGGGGGGGGGGGGGGFFFFFFFFFFFFFFFFFFFFFFFFFFFFFFFFFFFFFFFFFFFFFFFFFFFFFFFFFF/FFFFFFFFFFFFFFFFFFFFFFFFFF
@M05620:37:000000000-D9766:1:1101:25357:11306 1:N:0:36
ACCACACCTTCTACAATGAGCTGCGTGTGGCTCCCGAGTAGCACCCCGTGCTGCTGACCGAGGCCCCCCTGAACCCCAAGGCCAACCGCGAGAAGATGACCCAGGTGCGTGGCCCGCCACCTCTTCTGGTGGCCGCCTCCCTCCTTCCTGGCCTCCCGGCGCTGCGCCCTTTCTCCCTGGTTCTCTCTTCTGCCCTTTTCCGTAGGACTCTCTTCTCTGCCCTGCGTCTCCTTTGGAACTCTGCAGGTTCT
+
>>>A>AA>44BBADBABFBBGGHGGEEAAFCABABB2EABA55BBBAAAEAAFGFHFFGE0@CEFGFEEE1B3FH?EEEHFH?FGFGE<E@DFGHFGHHH2GCFGHGGG/CAG0GGG-->GH.DG0=G0=CGHHGGGCEHGHHGHHGGGG9FGGFG?EGG:A-;AFFFCDFFE/9/;FFFFFFFFFFB/FFBF/.;BF/FFBF9..9;FFFFFFF/9BB/;9/A.9.-99//B/;///;/;;FFBF?A/BF
@M05620:37:000000000-D9766:1:1101:9677:11306 1:N:0:36
ACCACACCTTCTACAATGAGCTGCGTGTGGCTCCCGAGGAGCACCCCGTGCTGCTGACCGAGGCCCCCCTGAACCCCAAGGCCAACCGCGAGAAGATGACCCAGGTGAGTGGCCCGCTACCTCTTCTGGTGGCCGCCTCCCTCCTTCCTGGCCTCCCGGAGCTGCGCCCTTTCTCACTGGTTCTCTCTTCTGCCGTTTTCCGTAGGACTCTCTTCTCTGACCTGAGTCTCCTTTGGAACTCTGCAGGTTCT
+
AAAAA?AA4FFFBGGGFGFGGGHHGGGA4AGGHEGGGEG?EGHHHGGA1BEFGGFHHHGCEEEGGGGGGGGHHHHGGFFHGGHHCFGGGGCGG<CGGHHHHHHHGHHFGHHGGHHGGGGGHHHHHHHHHHHGHHGGGGGHGHHGHGGGGGGGGGGGGGG@BGGGGGBFB?FFFFFFFFFFFFFFFFFFFFFFFFBDFFFFFFFFFFFFFFFFFFFFFFFFFFFF/BBFFFFFFFFFFFFFFFFFEFFFFFF
@M05620:37:000000000-D9766:1:1101:15973:11307 1:N:0:36
ACCACACCTTCTACAATGAGCTGCGTGTGGCTCCCGAGGAGCACCCCGTGCTGCTGACCGAGGCCCCCCTGAACCCCAAGGCCAACCGCGAGAAGATGACCCCGGTGAGTGGCCCGCTACCTCTTCTGGTGGCCGCCTCCCTCCTTCCTGGCCTCCCGGAGCTGCGCCCTTTCTCACTGGTTCTCTCTTCTGCCGTTTTCCGTAGGACTCTCTTCTCTGACCTGAGTCTCCTTTGGAACTCTGCAGGTTCT
+
BBBCAABC>BCFGGGGGGGGGGHHGGGGEGHGHGFGGGFGEGHHHGGGEFFGHHHHHHHGGGGGGGGGGGCFCHHGGGGHGHHHHGGGFGGGFGH2GHEHHG/><CGGHFHGFHHFGG@DHHHHHHHHGGHGHHGGGGGGGGGGGGGGFGFGGGGGGGG-A@FFFFFFFFFFFFF/BFFFFFFFFFFFFFFFFFFFFFFFFFF.ADFFFFFFFFFFFFF9FFFFFFFFFFFFFFFFFFFFFFFFFFFFFFF
@M05620:37:000000000-D9766:1:1101:19335:11313 1:N:0:36
ACCACACCTTCTACAATGAGCTGCGTGTGGCTCCCGAGGAGCACCCCGTGCTGCTGACCGAGGCCCCCCTGAACCCCAAGGCCAACCGCGAGAAGATGACCCAGGTGAGTGGCCCGCTACCTCTTCTGGTGGCCGCCTCCCTCCTTCCTGGCCTCCCGGAGCTGCGCCCTTTCTCACTGGTTCTCTCTTCTGCCGTTTTCCGTAGGACTCTCTTCTCTGACCTGAGTCTCCTTTGGAACTCTGCAGGTTCT
+
CCCCCCCCFFFFGGGGGGGGGGHHGFGGHFHHHGGFGGGGGHHHHGGGGGGGFGHHHHHGGGGGGGGGGGGGHHHGGGGHGHHHHGGGGGGGGGHEHGHHHHHHGHHHHHHGGHHGGGGGHHHHHHHHHHHGHFGGGGGHGHHGHGGGGGGGGGGGGDAGGGEGGGFFFFFFFFFFFFFEFFFFFFFFFFFFFFFFFFFFFFFFFFFFFFFFFFFFFFFFFFFFFFFFFFFFFFFFFFFFFFFFFFFFFFF
@M05620:37:000000000-D9766:1:1101:25360:11326 1:N:0:36
ACCACACCTTCTACAATGAGCTGCGTGTGGCTCCCGAGGAGCACCCCGTGCTGCTGACCGAGGCCCCCCTGAACCCCAAGGCCAACCGCGAGAAGATGACCCAGGTGCGTGGCCCGCTACCTCTTCTGGTGGCCGCCTCCCTCCTTCCTGGCCTCCCGGAGCTGCGCCCTTTCTCACTGGTTCTCTCTTCTGCCGTTTTCCGTAGGACTCTCTTCTCTGACCTGCGTCTCCTTTGGAACTCTGCAGGTTCT
+
DCCDDDDAFFFFGGGGGG5GGGHHGGGEFGHHHGFGDGGGGHGHHGGGGGGGGHGHHHHGGGGGGGGGGGGHGHHGGGGHGHHHHGGGGG<CGGHGHHHHHHECFHH1AFGGGH.>@CFGHHHHGDGHGHHGHHGGGGGHGGGGGGGGGGGGGGGGGGC9::CFFFFFFFFFFFFHFFFFFFFFFHFFFFFFFFFFFFFFFFFFFDFFFFFFFF:9BFFFFFFFFFDCFFFFFFFFFFFFFFFFFFFFFFF
@M05620:37:000000000-D9766:1:1101:27829:11355 1:N:0:36
ACCACACCTTCTACAATGAGCTGCGTGTGGCTCCCGAGGAGCACCCCGTGCTGCTGACCGAGGCCCCCCTGAACCCCAAGGCCAACCGCGAGAAGATGACCCAGGTGAGTGGCCCGCTACCTCTTCTGGTGGCCGCCTCCCTCCTTCCTGGCCTCCCGGAGCTGCGCCCTTTCTCACTGGTTCTCTCTTCTGCCGTTTTCCGTAGGACTCTCTTCTCTGACCTGCGTCTCCTTTGGAACTCTGCAGGTTCT
+
ABBBBAB>CFFFGGGGGGCGGGHHGGGAFEHGHFGEEGGGGHGHHGGEGEFGFGHHGHHFGFGGGGGGGGGHGHHGGGGHGHHGHGGGGG/>DDHFFHHHHHEGFGH1GFGCFH/>CGGGHHHHHHHHHHHGFHCCGGGHGGHGHGGGGGGGGGGGGGG@@-;/FFFFFFFFFFFFFFFFBFFFFFFFFFFFFFFDDFFFFFFFFFFFFFFFFFFFFFFFFFFF.BFFFFFFBFFFFFFFFFF/FFFFFFF
@M05620:37:000000000-D9766:1:1101:25338:11358 1:N:0:36
ACCACACCTTCTACAATGAGCTGCGTGTGGCTCCCGAGGAGCACCCCGTGCTGCTGACCGAGGCCCCCCTGAACCCCAAGGCCAACCGCGAGAAGATGACCCCGGTGCGTGGCCCGCCACCTCTTCTGGTGGCCGCCTCCCTCCCTCCTGGCCTCCCCGAGCTGCGCCCTTTCTCACTGGTTCTCTCTTCTGCCGTTTTCCGTAAGACTCTCTTCTCTGACCTGCGTCTCCTTTGGAACTCTGCAGGTTCT
+
BBBBBBBBFFFFGGGGDGGFGFHHGE?FHDGHCFGGGGGGGHHHHGGEEFGGHHHBHHHGGGGGGEG?EGGBGGHGGGFH/?GHHGG/DCGCCGFCFGHHHH//<>C-<F.ADHHGG-<<CGHFHG:0CHHGHHGGGGGGGGGG.CCE//CFFGGGG.A99B.9;B;DBBFFFFF9BFFFBFFFFFF/FFFFFF-;9BEFF.9F.AF/FFFFFF//;/9;/B/;.-A-9.;FFFFFBFFBFBBFFEFABFB
@M05620:37:000000000-D9766:1:1101:4271:11365 1:N:0:36
AGTGCCAGCTCTCATCGCACAGGGGACCCAGGGCCTGGCCCCTCCATCCAGAAAACCTATGACCTCACCCGCTACCTGGAGCACCACATCCGCAGCTTGGCTGGGCCCTATGTGAGTATCCCGCGTAGGAATCTGGGATTTGGGGCGGAGTGCGGCGTTGGGGAAAGCCAGTCCTAACCGTGGCGGGTTCTGGTAAATGCTGGGGTGAGGAGGGGCTCTTTGGCTCCCACCCGTCCCCCTGTCTGGTCTAT
+
>A1>ADFFAFFFG1GGG1FEE0BFEE0BEGAFGGGCFH0GGGHGG0GGGBFAFGFAA01BFADGHBGHHHGEE>EHBEFF0BGFH0//BGGAE>EEHHGEGHGGG/FEG0BGGH2FHHHFH1<BCC<AFG<FGHHGH01>>GFAC.---;CG0@A-;AAG??@---;/;9AFFFFFFFF@9-@-@@@@EFFFBF9FFFF/FFFF@B@EA-/;B@@@@?FFFFFFBFFFFFF-@ABFFFF>FBFFFFFFBBF
@M05620:37:000000000-D9766:1:1101:8381:11375 1:N:0:36
ACCACACCTTCTACAATGAGCTGCGTGTGGCTCCCGAGGAGCACCCCGTGCTGCTGACCGAGGCCCCCCTGAACCCCAAGGCCAACCGCGAGAAGATGACCCAGGTGAGTGGCCCGCTACCTCTTCTGGTGGCCGCCTCCCTCCTTCCTGGCCTCCCGGAGCTGCGCCCTTTCTCACTGGTTCTCTCTTCTGCCGTTTTCCGTAGGACTCTCTTCTCTGACCTGAGTCTCCTTTGGAACTCTGCAGGTTCT
+
BBBAAABBFFFFGGGGFGGGGGHHGFEEHAGHFFGGGGGGGHHHHGGGGGGGHHHHHHHGGGGGGEGGGGGHHHHGGG?HAEHGGGE?DGCCB?CH2<2FGHHHEHH1F?GGGHHCDFGGHHHHHHHHBDGDFFCGFGDEAGHGFG0;CB/FGGGGADA9BDGGGFFFD-9//BFBFFBB9FFFFFFFFFFFFFFFFF?FFBFFDFFFFFFFFFFFFBFFFFFF/9FFFFFFF/;BFFFFFFFFFFFFBFF
@M05620:37:000000000-D9766:1:1101:15848:11395 1:N:0:36
ACCACACTTTCTACAATGCGCTGCGTGTGGCTCCCGAGGAGCACCCCGTGCTGCTGACCGAGGCCCCCCTGAACCCCAAGGCCACCCGCGCGAAGATGACCCAGGTGCGTGGCCGGCTACCTCTTCTGGTGGCCGCCTCCCTCCTTCCTGGCCTCCCGGAGCTGCGCCCTTTCTCACTGGTTCTCTCTTCTGCCGTTTTCCGTAGGACTCTCTTCTCTGACTTGATTCTCCTTTGGAACTCTGCAGGTTCT
+
A@AAAABBDFFFGGGGFG4AFEGGGEEA22FFFFFEAFG?DHFFGGGEAEEEFGFFEGEE@EEEGAEGG//?3??EGE/F//FG/F//>///<///111<?F/GF111<>E?@<-<-@EFG0:C00CGG0C..G??-.AE.FF.FBFB0;F??0AAAE@-;-9BB;=A-;9///;9/BF.BF/BFF/FF/////-;AFFBF./.;DF/B/FFFFBFBF//9//;///;/;FFF/9/;/;///;B/BFFB//
@M05620:37:000000000-D9766:1:1101:15828:11403 1:N:0:36
ACCACACTTTCTACAATGAGCTGCGTGTGGCTCCCGAGGAGCACCCCGTGCTGCTGACCGAGGCCCCCCTGAACCCCAAGGCCAACCGCGAGAAGATGACCCAGGTGAGTGGCCCGCTACCTCTTCTGGTGGCCGCCTCCCTCCTTCCTGGCCTCCCGGAGCTGCGCCCTTTCTCACTGGTTCTCTCTTCTGCCGTTTTCCGTAGGACTCTCTTCTCTGACCTGAGTCTCCTTTGGAACTCTGCAGGTTCT
+
BBBBBBBFFFFFGGGGGGFDGGHGGGEEHGHGFGGGGGEGFHHHHGGGFGGGHHHHHHHGGGGGGGGGGGEHHHHGGGGHGHHHFGFGGGGGGDFHHHHHHHAGFHHHHHHGGHHGGGGGHHHHHHHHHHHGHHGGGGGHGHHGHHGGGGGGGGGGGGAAFAFFGGFFFFFFFFFFFFFFFFFFFFFFFFFFFFFFFFFFFFFED?FFFFFFFFFFFFFFFFFFFFFFFFFFFFFFFFFFFFFFEFFFFFF
@M05620:37:000000000-D9766:1:1101:21139:11403 1:N:0:36
ACCACACCTTCTACAATGAGCTGCGTGTGGCTCCCGAGGAGCACCCCGTGCTGCTGACCGAGGCCCCCCTGAACCCCAAGGCCAACCGCGAGAAGATGACCCAGGTGAGTGGCCCGCTACCTCTTCTGGTGGCCGCCTCCCTCCTTCCTGGCCTCCCGGAGCTGCGCCCTTTCTCACTGGTTCTCTCTTCTGCCGTTTTCCGTAGGACTCTCTTCTCTGACCTGAGTCTCCTTTGGAACTCTGCAGGTTCT
+
BBBBBBBBFFFFGGGGGGDGGGHHGEGEHEHHHGGGGGGGGHHHHGGGGGGGHHHHHHHGGGGGGGGGGGGHHHHGGGGHGHHHHGGGGGBDGGHHHHHGHFFA/<FFG1?FEHHGGGCGHDFGHHHHHGFDHHGGGGGHFHHGHGGGGG/FFGGGGGGCFGGGGGFFFFFFFFFFFFFFFFFFFFFFFFFFFFFFFFFFFFFFFFFFFFEFFFFBFFFBFFFFEFFFFFFFFFFFFFFFFFFFFFFFFFF
@M05620:37:000000000-D9766:1:1101:16080:11410 1:N:0:36
ACCACACCTTCTACAATGAGCTGCGTGTGGCTCCCGAGGAGCACCCCGTGCTGCTGACCGAGGCCCCCCTGAACCCCAAGGCCAACCGCGAGAAGATGACCCAGGTGAGTGGCCCGCTACCTCTTCTGGTGGCCGCCTCCCTCCTTCCTGGCCTCCCGGAGCTGCGCCCTTTCTCACTGGTTCTCTCTTCTGCCGTTTTCCGTAGGACTCTCTTCTCTGACCTGAGTCTCCTTTGGAACTCTGCAGGTTCT
+
CCCCCCCCFFFFGGGGGGFGGGHHGEGGHGHHHGGGGGGGGHHHHGGGGGGGHHHHHHHGGGGGGGGGGGGHHHHGGGGHGHHHHGGGGGGGGGHHHHHHHHHHGHHHHHHGGHHGGGGGHHHHHHHHHHHGHHGGGGGHGHHGHGGGGGGGGGGGGGGGGGGGGGFFFFFFFFFFFFFFFFFFFFFFFFFFFFFFFFFFFFFFFFFFFFFFFFFFFFFFFFFFFFFFFFFFFFFFFFFFFFFFFFFFFFF
@M05620:37:000000000-D9766:1:1101:7878:11411 1:N:0:36
ACCACACCTTCTACAATGAGCTGCGTGTGGCTCCCGAGGAGCACCCCGTGCTGCTGACCGAGGCCCCCCTGAACCCCAAGGCCAACCGCGAGAAGATGACCCAGGTGAGTGGCCCGCTACCTCTTCTGGTGGCCGCCTCCCTCCTTCCTGGCCTCCCGGCGCTGCGCCCTTTCTCACTGGTTCTCTCTTCTGCCGTTTTCCGTAGGACTCTCTTCTCTGACCTGAGTCTCCTTTGGAACCTCTGCAGGTTC
+
CCCCCCDDFFFFGGGGGGGGGGHHGGGGHGHHHGGGGGEGGGHHHGGGGGGGHHHHGHHGGGGGGGGGGGGHGHHGGGGHGHHHHGGGGGGGGGHHHHHHHHGHEHF?FGHEGHHGG?<AHHHHHGHHHHHCHFCFGDGHGHHGHFGGFGBFFFGGGG--9;CCD;DFFFFFFFFBFFFFFFFFFFFFFFFFFFFFFFFFFFFFFBFFFFFFFFF0FFFFFFFB/;B0BFFFFFFFFFFEFFFFF0:A;F0
@M05620:37:000000000-D9766:1:1101:5866:11418 1:N:0:36
AGTGCCAGCTCTCCATCGCACAGGGGACCCAGGGCCTGGCCCCTCCATCCAGAAAACCTATGACCTCACCCGCTACCTGGCGCACCCCCTCCGCAGCTTGGCTGGGACCTATGTGAGTATCCAGCGTAGGAATCTGGGAGTTGGGGAGGAGTGAGGAGTTGGGGAAAGACAGTCCTAACCGTGGAGGGTTCTGGTAAATGATGGGGTGAGGAGGGGCTCTTTGGCTCCCACCAGTCCCCCTGTCTGGTCTA
+
>A>1>DFFAFFFG1FGFFE1A?FGFE0AEBFG0BEAFFHHHHGGGGHHHGHHHGHBFEHHHHHHHBGHHHH>E>>EHHBG0>EEGE//>EF/?E?EEHFGCHHGGGHHGGHHHHHGGHHHFHHHHGGGCFHHHHHHHH0FCCHGGC.ACCCGH0;::CGHGHGGGGHABFFBFGGFGGGFGBGGBAGGCAFGFFFFFFFFFFFFFFA@FFFFFB@@@@FFFFFFFFFFEFFFFFFFFFFF@FFFFFFFFF9
@M05620:37:000000000-D9766:1:1101:12993:11419 1:N:0:36
ACCACACCTTCTACAATGAGCTGCGTGTGGCTCCCGAGGAGCACCCCGTGCTGCTGACCGAGGCCCCCCTGAACCCCAAGGCCAACCGCGAGAAGATGACCCAGGTGAGTGGCCCGCTACCTCTTCTGGTGGCCGCCTCCCTCCTTCCTGGCCTCCCGGAGCTGCGCCCTTTCTCACTGGTTCTCTCTTCTGCCGTTTTCCGTAGGACTCTCTTCTCTGACCTGAGTCTCCTTTGGAACTCTGCAGGTTCT
+
BABABBBAFFFFGGGGGGG5GEGFGEFFHGGHFGGGGGGGGHFHHGFGEFFFHGFHHHHGGGGGGGGGGGGHHFFGGGGHEHHHFGGGGGFC/BCHHHHHHHHHGHHHHHHGGHHGGGGGHHHHHHHHHFHGHHGGGGDFGHHGHGGGGGGGGGGGGGGGGGGGGGFFF;BFFFFFFFFFFFFFFFFFFFFFEFFDDBFFFFFFFFFFFFFFFFFEFFFFFFFFFFFFFFFFFFFFFFFFFFFFFFFFFFF
@M05620:37:000000000-D9766:1:1101:4852:11428 1:N:0:36
ACCACACCTTCTACAATGAGCTGCGTGTGGCTCCCGAGGAGCACCCCGAGCTGCTGACCGAGGCCCCCCTGAACCCCAAGGCCAACCGCGAGAAGATGACCCAGGTGAGTGGCCCGCTACCTCTTCTGGTGGCCGCCTCCCTCCTTCCTGGCCTCCCGGAGCTGCGCCCTTTCTCACTGGTTCTCTCTTCTGCCGTTTTCCGTAGGACTCTCTTCTCTGACCTGCGTCTCCTTTGGAACTCTGCAGGTTCT
+
AAA1AAAAFFFFGGGGGGG1BGHHGEGEGFGF1FFEGGGGGHHHHGGG/AAEGGHHHHGGGGGGGGGGGGGHFHHGGGGH/EGHHGG?CGCCGGHHHFFHHHEHFHH?GHGFGH<ACCCGHHHHHDGHGHHGHHGGGGGHGHGGGGGFFGGGGFGGGG@999CBF?@F@@FFFFFBFFFFFFFFFFFFFFFFFF@FFFFFFFF?BBFFFFFFFF/;BFFFFFFB;>A@FFFFFFFFFFFFFFFFFFFFFFF
@M05620:37:000000000-D9766:1:1101:9244:11429 1:N:0:36
ACCACACCTTCTACAATGAGCTGCGTGTGGCTCCCGAGGAGCACCCCGTGCTGCTGACCGAGGCCCCCCTGAACCCCAAGGCCAACCGCGAGAAGATGACCCAGGTGAGTGGCCCGCTACCTCTTCTGGTGGCCGCCTCCCTCCTTCCTGGCCTCCCGGAGCTGCGCCCTTTATCACTGGTTCTCTCTTCTGCCGTTTTCCGTAGGACTCTCTTCTCTGACCTGAGTCTCCTTTGGAACTCTGCAGGTTCT
+
DDDDDDDCFFFFGGGGGGGGGGHHGGGGHGHHHGGGGGGGGHHHHGGGGGGGHHHHHHHGGGGGGGGGGGGHHHHGGGGHGHHHHGGGGGGGGAHF22?GGHHHAFHGH1FFFHHCG@GGHHHHFHHHHBGDHHGGGGGHGHHG/F;FBFGGGGGGEG?;@DFGGGFFFFFFBBFBFFFFFFFFFFFFFFFFFFFFFFFFEFFF?FFFFFFFFFFF00BFF/;F/:FFFBBFF00;90FBF0;FFFFF0:;
@M05620:37:000000000-D9766:1:1101:18178:11441 1:N:0:36
AGTGCCAGCTCTCAATCGCACAGGGGACCCAGGGCCTGGCCCCTCCATCCAGAAAACCTATGACCTCACCCGCTACCTGGAGCACCAACTCCGCAGCTTGGCTGGGACCTATGTGAGTATCCAGCGTAGGAATCTGGGAGTTGGGGAGGAGTGAGGAGTTGGGGAAAGACAGTCCTAACCGTGGAGGGTTCTGGTAAATGATGGGGTGAGGAGGGGCTCTTTGGCTCCCACCAGTCCCCCTGTCTGGTCTA
+
AA>AAFF@AFFFGGGFGGGGGGHDGGGGGGHHG2EEDGHFFHGHGGH5FGHHH3BGHGGCFHFHHHHHHHFGG@EGHFHHFGHHHHHGGH3FEEECEHHHGHHGGGHHGHHHHGHHH1GGHHGHHGGGGGGHHHHHHGHFGHHHGGGGGGGGHHHHHGGHHHGGGGHHGHGHHHHHGGGFBAE@DFGG.FFGFGGGGGGGGGGGG.;BFFFFFFB-=BFFFFFFFFF.AFFDFFFFFFFFBFFFFFFFFFF
@M05620:37:000000000-D9766:1:1101:3051:11441 1:N:0:36
ACCACACCTTCTACAATGAGCTGCGTGTGGCTCCCGAGGAGCACCCCGTGCTGCTGACCGAGGCCCCCCTGAACCCCAAGGCCAACCGCGAGAAGATGACCCAGGTGAGTGGCCCGCTACCTCTTCTGGTGGCCGCCTCCCTCCTTCCTGGCCTCCCGGAGCTGCGCCCTTTCTCACTGGTTCTCTCTTCTGCCGTTTTCCGTAGGACTCTCTTCTCTGACCTGAGTCTCCTTTGGAACTCTGCAGGTTCT
+
BBABBBBBFFFFGGGGGGGFGGHHGGGGHGGHHGGGGGG?GHHHHGGGEFGGFHHHGHHGEGGGGGGGGGGHHHHGGGFHGHHGHGGGGGGGGGHHHHGHHHEGFHHHHHHGGHHGGGGGHHHHHHHHHDGGHHGGGGGHGHHGHGGGGGGGGGGGGGGGGGGGGGFFFAFFFFFFFFFFFFFFFFFFFFFFFFFFFFFFFFFFFFFFFFFFFFFFFFFFFFFFFFFFFFFFFFFFFFFFFFFFFFFFFFF
@M05620:37:000000000-D9766:1:1101:14120:11442 1:N:0:36
ACCACACCTTCTACAATGAGCTGCGTGTGGCTCCCGAGGAGCACCCCGTGCTGCTGACCGAGGCCCCCCTGAACCCCAAGGCCAACCGCGAGAAGATGACCCAGGTGAGTGGCCCGCTACCTCTTCTGGTGGCCGCCTCCCTCCTTCCTGGCCTCCCGGAGCTGCGCCCTTTCTCACTGGTTCTCTCTTCTGCCGTTTTCCGTAGGACTCTCTTCTCTGACCTGAGTCTCCTTTGGAACTCTGCAGGTTCT
+
AA?3ABBBFFFFGGGC5GGFGCHHGAEEG2FHCFGDAEGGGHHHHGGGE1EGHHGHHHHGCGGGG?EGGGFFGEHGGEDHEEHHHGEEGGGCCGFH1FDGHHHHGHHFFHFGGHHGGGGGHHHHHHHHHHHGHHGGGGDHGHHGHGFGGGGGGGGGGGGGGGGGGGBF?BFFFFFFFFFFFFFFFFFFFFFFFFBFFFFFFFFFFFFFFFFFFFFFFFFFBFFFEFFFFFFFFFFEFFFFFFFFFFFFFFF
@M05620:37:000000000-D9766:1:1101:10844:11460 1:N:0:36
GAGGCTGCTTTGGAAGAGCACACGTCTGAACTGCACTCACACTGACAAGCCAAGGACAAATGATCGGAAGAGCACACGTCTGAACTCCATTCACCGCTTATTATCTCCCATGCCGTCTTTCGCTCGAAAAAAAATAGGAGATGGGGAGGAGTGAGGAGTTGGGGAAAGACAGTCCTAACCGTGGAGGGTTCTGGTAACTGATGGGGTGAGGAGGGGCTCTTTGGCTCCCCCCAGTCCCCCTGTCTGGTCTC
+
?1AAAACA1D@DAEFGFGGGGFHG0B0AFFCG1BG11BFB1FCGBGHA0GAA0B/FGH0B1DFDHFAEFEGFH1BGHEBF0BBDFF1BF1@B2BFEEE//1B2B@2B10>1011>//FE22////><GCBGG/<0111?0/<11<CFC-.<G0>D.0AGHGFGG.C.CCBG/CGHH0CFHCCAAGE??AFGGBFF0;0000C;0.;C?--A/;B?<@<FFF/FFFFBEE-A@-9BFFFFF?-9BFBBBFF/
@M05620:37:000000000-D9766:1:1101:14906:11472 1:N:0:36
AGTGCCAGCTCTCAATCGCACAGGGGACCCAGGGCCTGGCCCCTCCATCCAGAAAACCTATGACCTCACCCGCTACCTGGAGCACCAACTCCGCAGCTTGGCTGGGACCTATGTGAGTATCCAGCGTAGGAATCTGGGAGTTGGGGAGGAGTGAGGAGTTGGGGAAAGACAGTCCTAACCGTGGAGGGTTCTGGTAAATGATGGGGTGAGGAGGGGCTCTTTGGCTCCCACCAGTCCCCCTGTCTGGTCTA
+
ABABCFFFCFFFGGGGGGGGGGHHGGGGGGHHGGGGGGHHHHGHGGHGHHHHHHGHHGHHHHGHHHGHHHHGGFGGHEHHHHHHFHHGGHHGGGGGGHHHGHHGGGHAFHCGHHHFHHHHGHGHHGGDCFDGCGGHHHGFA=GB@@CD-A<<<DGHFGCGGHGGCEAGEGHFC:CGBB/:AGFCDFAG.A9BFFGFFFBBFFB0A.;=.FFFDFAA;FFFFFEB09BA9BFAEF0FFBEFFFFFFFFBBF0
@M05620:37:000000000-D9766:1:1101:5906:11473 1:N:0:36
ACCACACCTTCTACAATGAGCTGCGTGTGGCTCCCGAGGAGCACCCCGTGCTGCTGACCGAGGCCCCCCTGAACCCCAAGGCCAACCGCGAGAAGATGACCCGGGTGAGGGGCCCGCTACCTCTTCTGGTGGCCGCCTCCCTCCTCCCTGCCCCCCCGGCGCTGCGCCCTTTCTCACTGTTTCTCTCTTCTGCCGTTTTCCGTAGCACTCTCTTCTCTGCCCTGAGTCTCCTTTGACACTCTGCAGGTTCT
+
BBB@BABBFFFFGGGGGGGGGFHHGGEEHAGHFGGGGGGGGHHHHGGGEFGGHHHFHHHGGGGGGDGGGGGHHFHGGGGHEFHHGGGGGGGGGGHHFH1FFC/<A?C.G0<-><A-<--<;C00;G00:;/.:C--;.;9E//.///;/0.9;.;@-9;-99-;A-@9-@/FF/FBB////;BFFF//;///:/-;D/.9/9FA:./;BFF//;FFF9//99/A..;B///;B9;///;:9/////.9;9/
@M05620:37:000000000-D9766:1:1101:16328:11474 1:N:0:36
GAGGCTGCTTTGGAAGAAACTGACAAGCCAGGGACAAAAGATCGGAGAGCACACGTCTGAACTCCAGTCACCGCTCATTATCTCGTATGCCGTCTTCTGCTTGAAAAAAAAAAACACACTCAAGCCAACTCTCCTACAACACTCTACCTACCAAACATCCAGTATGCATTAATGGCATAGAAGCTAGCCATGCCCGCTTCACCCCCTTTTACCACATACCTACCCTACTCCAACACTACTCACTTCCTCCT
+
AAABBBFAFFFFGGGGGGFGGGFGHFHHGBBBFGGFHFGGDGHHGGGGGHHHFHGHHHGDGHHHHGHHHHFHEE>EGFHHFFHFHGGFHFFEEGFFHGHFGHEG3GGHGEEFG///@/?2@0<11/00/0?1101<1111..101><110/.0<...0</00=0:00000:0000;/000000/00:/9;90/99.--..00:.-;-.000/9//./9;;///../.;:B////..///////9/////9.
@M05620:37:000000000-D9766:1:1101:20900:11475 1:N:0:36
AGTGCCAGCTCTCAATCGCACAGGGGACCCAGGGCCTGGCCCCTCCATCCAGAAAACCTATGACCTCACCCGCTACCTGGAGCACCAACTCCGCAGCTTGGCTGGGACCTATGTGAGTATCCAGCGTAGGAATCTGGGAGTTTGGGAGGAGTGAGGAGTTGGGGAAAGACAGTCCTAACCGTGGAGGGTTCTGGTAAATGATGGGGTGAGGAGGGGCTCTTTGGCTCCCACCAGTCCCCCTGTCTGGTCTA
+
ABABBFFFCFFFGGGGGGGFGGHGGGGGGGHHGGGGDFHHFHGHGGHHHHHHHHHFGEHHHHGHHHHHHHHGG>EGHHHHGGHHHHHHGHHFEFEGGHHHGHHGGGHHGHHHHHHHHHHHHHHHHGGGGGHHHHHHHHHGGHBGGGFGGGGGHHHHHGFHHHGGGGHHHHHHHHHHHHHHGFHGGGGGEFGGGGGGGGGGGGGGGGFFFFFFFFFFFFFFFFFFFFFFFFFFFFFFFFFFFFFFFFFFFFF
@M05620:37:000000000-D9766:1:1101:11724:11491 1:N:0:36
ACCACACCTTCTACAATGAGCTGCGTGTGGCTCCCGAGGAGCACCCCGTGCTGCTGACCGAGGCCCCCCTGAACCCCAAGGCCAACCGCGAGAAGATGACCCAGGTGAGTGGCCCGCTACCTCTTCTGGTGGCCGCCTCCCTCCTTCCTGGCCTCCCGGAGCTGCGCCCTTTCTCACTGGTTCTCTCTTCTGCCGTTTTCCGTAGGACTCTCTTCTCTGACCTGAGTCTCCTTTGGAACTCTGCAGGTTCT
+
CBBCCCCCFFFFGGGGFGGGGGHHGFGFE?HGHGGFGGGGGHHHHGGGGGGGHHHHHHHGGGGGGGGGGGGHHHHGGGGHGHHHHGGGGGGGGGHHGHHHHHHHGHHHHHHGGHHGGGGGHHHHHHHHFHHGHHGGGGGHGHHGHGGGGGGGGGGGGGGFGGGGGGFFFFFFFFFFFFFFFFFFFFFFFFFFFFFFFFFFFFFFFFFFFFFFFFFFFFFFFFFFFFFFFFFFFFFFFFFFFFFFFFFFFFF
@M05620:37:000000000-D9766:1:1101:8138:11509 1:N:0:36
AGTGCCAGCTCTCCATCGCACAGGGGACCCAGGGCCTGGCCCCTCCATCCAGAAAACCTATGACCTCACCCGCTACCTGGAGCACCCACTCCGCAGCTTGGCTGGGACCTATGTGAGTATCCAGCGTAGGCATCTGGGAGTTGGGGCGGCGTGCGGCGTTGGGGAAAGCCAGTCCTAACCGTGGCGGGTTCTGGTAAATGATGGGGTGAGGAGGGGCTCTTTGGCTCCCACCAGTCCCCCTGTCTGGTCTA
+
AB>AAFBC3FFFG4FGGGEAFEBGGCEEGGCHFGEEDGHHHHGFFGCFHGFHGHB2FEGBGFGHHGHEHHHGEEEEHDFFFGHHHH1?EGFBEGCEEHGFEFGGGGHHGFHGFDG?GGHHHFFGFGB/B/11?FFGFG0CEGHBCC.@D-;;;.AB-BBBBF<BA..A/..;FFFFBBFF;FFB->>=BFFBFFFFFFFFFFFFFFABAF.9DD<BB<FFFFFFFFFFFFFFFFFBFBFDBFFFFFFFFFB
@M05620:37:000000000-D9766:1:1101:6123:11515 1:N:0:36
AGTCCCAGCTCTCCATCGCACAGGGTACCCAGCGCCTGGCCCCTCCATCCAGAAAACCTATGACCGCACCCGCCACCTGGGGCACCCCCTCCGCAGCTCGGCTGGGACCTATGTGCGTATCCCGCGTCGGCATCTGGGCGTTGGGGCGGCGTGCGGCGTTGGGGCCCGCCCGTCCTCACCGTGGCGGGTTCTGGTAAATGATGGGGTGAGGAGGGGCTCTTTGGCTCCCACCAGTCCCCCTGTCTGGTCTA
+
>>>>>B4BCFFFGGGBAAA2A2GCFB4AB43A22A2ABFHFHGEFG2EFA3BA3BABBBB5BBFG0>0>>E/>>/BFFBB1/?>EGG/>EE?/?/<>B1?<??CGD?<CF1?GG22?FGGHHC/C@D-=@--<CGFBCAAGA;.-@.BBBBBBFBB?BBBBA?BDB9BBB;=BFFF//;AAFFB?BBBBFFFFFFFFFBB/99BFFA?.A./999>@BFFFFEFFFFFF.AD9FFFFFFFBFFFFFFFFB/
@M05620:37:000000000-D9766:1:1101:3033:11517 1:N:0:36
AGTGCCAGCTCTCAATCGCACAGGGGACCCAGGGCCTGGCCCCTCCATCCAGAAAACCTATGACCTCACCCGCTACCTGGAGCACCAACTCCGCAGCTTGGCTGGGACCTATGTGAGTATCCAGCGTAGGAATCTGGGAGTTGGGGAGGAGTGAGGAGTTGGGGAAAGACAGTCCTAACCGTGGAGGGTTCTGGTAAATGATGGGGTGAGGAGGGGCTCTTTGGCTCCCACCAGTCCCCCTGTCTGGTCTA
+
ABAABFFFCFFFGEGGGGGCGGHHGGGGGGHHGGGGGGHHHHGHGGHGHHHHHHHHHGHHHHHHHHHHHHHGGEFGHGHHHHHHHHGHGFHHEGGGGHHHGHHGGGHHGHHHHHHHHHHHHHGHHGGGGGGHHHHHHHHGGHHHGGFGF.CHHFHHHGHHHHGGEGHHHHGHHHHHHHHHGGGGGGGGDGGGGGGGGGGGGGGGGGFFFFFFFFFFFFFFFFFFFFFFFFFFFFFFFFFFFFFFFFFFFF:
@M05620:37:000000000-D9766:1:1101:13409:11520 1:N:0:36
ACCACACCTTCTACAATGAGCTGCGTGTGGCTCCCGAGGAGCACCCCGTGCTGCTGACCGAGGCCCCCCTGAACCCCAAGGCCAACCGCGAGAAGATGACCCAGGTGAGTGGCCCGCTACCTCTTCTGGTGGCCGCCTCCCTCCTTCCTGGCCTCCCGGAGCTGCGCCCTTTCTCACTGGTTCTCTCTTCTGCCGTTTTCCGTAGGACTCTCTTCTCTGACCTGAGTCTCCTTTGGAACTCTGCAGGTTCT
+
DDDDDDDDFFFFGFGGGGGGGGHHGGGGHGHHHGGGGGGGGHHHHGGGGGGGHHHHHHHGFGGGGGGGGGGGHHHGGGGHGHHHHGGGGGGGGGHHHHEHHFHHGHHHHGHEGHHFFGGGHHFHHGHGGHH?GHGGGDGHGFHGHFGGGGFGGGGGGGGC?DGFFAFFFFFFFFFFFFFFFFFFFFFFFBFFFFFFFF?FFFFFFFFFFFFFFFFFFFFFFFHFFFFFFFFFFFFFFFFFFFFFFFFFFFF
@M05620:37:000000000-D9766:1:1101:7825:11529 1:N:0:36
ACCACACCTTCTACAATGAGCTGCGTGTGGCTCCCGAGGAGCACCCCGTGCTGCTGACCGAGGCCCCCCTGAACCCCAAGGCCAACCGCGAGAAGATGACCCAGGTGAGTGGCCCGCTACCTCTTCTGGTGGCCGCCTCCCTCCTTCCTGGCCTCCCGGAGCTGCGCCCTTTCTCACTGGTTCTCTCTTCTGCCGTTTTCCGTAGGACTCTCTTCTCTGACCTGAGTCTCCTTTGGAACTCTGCAGGTTCT
+
AAAAAAAAFFFFGGGGFGG1GAFGE00BGAGG1FGGGGGGGHHHHGGGGGGGHHHFHFHGEGGCGGGGGGGEFCGGGGGHECHHHEE/>CCG?CGHDFFHGHFHEGHHHHHGFFHCCCGGHHHEHGHHH0<.CCCCCCGHEGHGHF0CF09FFGGGGB@@GGG/FG@F@;FFFFFFFFBFFBFFFFFFFFFFFF?BBFFFF-BAB?FFFFFFFFFFFFFFFFFFFFFFFFFFF/BFFFFFFFFFFFFFFFF
@M05620:37:000000000-D9766:1:1101:10955:11536 1:N:0:36
AGTGCCAGCTCTCAATCGCACAGGGGACCCAGGGCCTGGCCCCTCCATCCAGAAAACCTATGACCTCACCCGCTACCTGGAGCACCAACTCCGCAGCTTGGCTGGGACCTATGTGAGTATCCAGCGTAGGAATCTGGGAGTTGGGGAGGAGTGAGGAGTTGGGGAAAGACAGTCCTAACCGTGGAGGGTTCTGGTAAATGATGGGGTGAGGAGGGGCTCTTTGGCTCCCACCAGTCCCCCTGTCTGGTCTA
+
AA>AAFFFBFFFGGGGGGGGGGGHGG?EGGDHGGGGGFHHHHGEGGHHHFGHHHGFHGHHHHHHHHHHHHHGGEFGHHFHGHHHHH1FEHHHGGCEGHFCEHHGGGFHGHFHHHHDGHHHHHFFHFG/B?@DGGHHHH0FEHGGGGFDG<CFH0DH0EHHHHGGGDEHHHCGGHHHCGHCBGGGAEDACFGGGGFGFGGB9FFGGGAAFFFFDDFFFCFFFFFFFFFEEBFFEFFFFFFFFFFFFFFFFF/
@M05620:37:000000000-D9766:1:1101:24405:11547 1:N:0:36
ACCACACCTTCTACAATGCGCTGCGTGTGGCTCCCGAGGAGCACCCCGTGCTGCTGACCGAGGCCCCCCTGAACCCCAAGGCCAACCGCGCGAAGATGACCCAGGTGCGTGGCCCGCTACCTCTTCTGGTGGCCGCCTCCCTCCTTCCTGGCCTCCCGGAGCTGCGCCCTTTCTCACTGGTTCTCTCTTCTGCCGTTTTCCGTAGGACTCTCTTCTCTGACCTGCGTCTCCTTTGGAACTCTGCAGGTTCT
+
A>A>AAA1>CFFGGGFAG11EAFEGAEAAEFFGABE?EGCGHHGHGE/AAAFGGEFGHF/>F@GGCGEEECFGHHGGGFHGEHHEGFCGG?@CCCA1FGGGHEHGG11<F.ACG.-<ACCHFCC0:GBHGB.CGC?@EB9EGBBFFBBBBCAA0AAAG--9-;B9--9-9:BFFF//9:-9B/B9F/BFB/B9B@AAFFFBABABB//9BBBFE//BF//B9:B9=A@--BFBBFBFBFB9FFF/FFFB99
@M05620:37:000000000-D9766:1:1101:15576:11556 1:N:0:36
ACCACACCTTCTACAATGAGCTGCGTGTGGCTCCCGAGGAGCACCCCGTGCTGCTGACCGAGGCCCCCCTGAACCCCAAGGCCAACCGCGAGAAGATGACCCAGGTGAGTGGCCCGCTACCTCTTCTGGTGGCCGCCTCCCTCCTTCCTGGCCTCCCGGAGCTGCGCCCTTTCTCACTGGTTCTCTCTTCTGCCGTTTTCCGTAGGACTCTCTTCTCTGACCTGAGTCTCCTTTGGAACTCTGCAGGTTCT
+
CCCCCCCDFFFFGGGGGGGGGGHHGGGFGEHHHGGGGGGGGHHHHGGGGGGGHHHHHHHGGGGGGGGGGGGHHHHGGGGHGHHHHGGGGGGGGGHHHHHHHHHHGHHHHHHGGHHGGGGGHHHHHHHHHHHGHHGGGGGHGHHGHGGGGGGGGGGGGGGGGGGGGGFFFFFFFFFFFHHFFFFFHFFFFFFHHFFFFFFHFFFFFFFFFFFFFHHHFHFFFFFFFFFFFHFFFFFFFFFFFHHFHFFFFFF
@M05620:37:000000000-D9766:1:1101:10071:11559 1:N:0:36
AGTGCCAGCTCTCCATCGCACAGGGGACCCAGGGCCTGGCCCCTCCATCCAGAAAACCTATGACCTCACCCGCTACCTGGAGCACCCACTCCGCAGCTTGGCTGGGACCTATGTGAGTATCCAGCGTAGGAATCTGGGAGTTGGGGCGGAGTGAGGAGTTGGGGAAAGACAGTCCTAACCGTGGAGGGTTCTGGTAAATGATGGGGTGAGGAGGGGCTCTTTGGCTCCCACCAGTCCCCCTGTCTGGTCTA
+
>A11>DFBAFFFG1FGGFFFGGHFG0BEGGHH0AEAFFCGHHGHGG0FDFGDG0F0BEGBFADGGDF@GGHEE//>FGBB0BBFGF>/?FGBAE?EEH<FEHHGGGHHGHGHHHHGFHHHHHBGHGG/?EF@GGHHEH0FEHHGCC.<C-;CG0CG0CFGGFGG..9A/FFFFFGGBBGGGGF@-AB?FFFFFFFFFFFFFFFFFF-@EFF/AB@@@@FFFFFFFFFFF-FFAFFFFFFF@FFFFFFFFFB
@M05620:37:000000000-D9766:1:1101:10192:11565 1:N:0:36
ACCACACGTCTGAACTCCAGTCACCGCTCATTATCTCGTATGCCGTCTTCTGCTTGAAAAAAAAAACAAAAAACCCCAATGCCAACCGAGTGAAGATGACTCCTTTTTTATCTCCTATCATCCTCATTATTCCGTCCTCCCCTCTCTTCGCCTCCCCATCTCTCCCTATTTCCCTCTTATTCCATTTTCCGCCCGTTTCTCTTCTCACTCCTTACTCTCCCCTAGGCCTCTGCAGGTACTCTCTCTCTCAT
+
BBBBBBBDCAFAGGGFFGGFFFGHGEGGG?HHHHHGHHGGFFGHEEGHGHHHG5GHGE5FFEEFE/>??11B/?EE1EA23B333//</</?3B?2D2222BB2B3B2</?F2@222@<2<<F1111111@?@01?C.10><0>00100.<...<.<//::0;:;CG0::C00<0/;00;09;0;;0;0;9.9---./90;9900F0;0;.;B////9:;;..../9//;F////9./:;/9//;//////
@M05620:37:000000000-D9766:1:1101:24327:11574 1:N:0:36
ACCACACCTTCTACAATGAGCTGCGTGTGGCTCCCGAGGAGCACCCCGTGCTGCTGACCGAGGCCCCCCTGAACCCCAAGGCCAACCGCGAGAAGATGACCCAGGTGAGTGGCCCGCTACCTCTTCTGGTGGCCGCCTCCCTCCTTCCTGGCCTCCCGGAGCTGCGCCCTTTCTCACTGGTTCTCTCTTCTGCCGTTTTCCGTAGGACTCTCTTCTCTGACCTGAGTCTCCTTTGGAACTCTGCAGGTTCT
+
DDCCDDDDFFFFGGGGGGGGGGHHGGGGHGHHHGGGGGGGGHHHHGGGGGGGHHHHHHHGGGGGGGGGGGGHHHHGGGGHGHHHHGGGGGGGGGHHHHHHHH/GFHHFHGHGGHHGGGGGHHHHHHHHHHGGHHGGGGGHGHHGHGGGGGGGGGGGGGGFGGFGGGFFFFFFFFFFHFFFFFFFFHFFFHHHFFFFFFFFFFF.BDFFFFFFFHFFFFFFFFFFFFFFFFFFFFFBFFFFFFFFFFFABFB
@M05620:37:000000000-D9766:1:1101:16007:11599 1:N:0:36
[truncated: 1,689,549 more chars]
