# Supplementary material for: Fast but not furious: a streamlined selection method for genome-edited cells
Source: Life Sci Alliance. 2021 Apr 26;4(6):e202101051. doi: 10.26508/lsa.202101051 (PMC8127327; doi:10.26508/lsa.202101051)
Supplement: Supplementary file 1 [file LSA-2021-01051_Supplemental_Data_1.zip › SANGER and Deep Sequencing/ACTB/37_S37_L001_R1_001.fastq]

@M05620:37:000000000-D9766:1:1101:16739:1958 1:N:0:37
ACCACACCTTCTACAATGCGCTGCGTGTGGCTCCCGAGGAGCACCCCGTGCTGCTGACCGAGGCCCCCCTGAACCCCAAGGCCAACCGCGCGAAGATGAGTGGTTTGCTTCCTCTTCTTTTTTCCGCCTTCCTCCTTCCTTTCCTCCCGGCGCTGCGCCCTTTCTCACTGGTTCTCTCTTCTGCCGTTTTCCGTAGGACTCTCTTCTCTGCCCTGCGTCTCCTTTGGCACTCTGCAGGTTCTCGATTTGGT
+
@BBBBBB>BCCFGGGGGG4AEEGGGGG22AGGHAFE2FEC?GFHHGGAEFGGFHHHHHF>0ECEFAEGGGEBCBFEE//?ACHA/?CCG/</@/@/?111??/1<0.<=1<1>=DFBG11=0-/<..<;.:C;C:CFCGB00:0G0G?.9---:-.--.-;BFBBF/9F/.:;BFFFFFF/;//9-ADFEBB./.../9BFF/FF/;BFB9B?F?.-;9A.9FFF////::/B///9.:9/F/.//;.//.
@M05620:37:000000000-D9766:1:1101:13362:1995 1:N:0:37
GAGGCTGCTTTGGAAGAAACTCATAGATTACTGCAACAGTTCCCCCTGGACCTGGAAAAGTTTCTTGCCGTAATTACAGAATCTGAGACGACTGCAAATGCGTGTAAGCACAGCTGCAAAGATGACTCCTAAGTACTACATTTCCTCTTTAAACAACTTCAAGCTCCCATTGCACAATTCTCCGCCTTTTTCCTTGTACCTGATTAGCCAATGCCCACAGCTTGGACTCTCACCTGTCTACCCTCCTATCA
+
A>ABBBFBFFFFGGGGFGGGGGGGDF5BAGG5DGFHHGGEGHHFHGCG22FGFAA2BF2F3DFGEEFGG011BFFEF5F535B55@5B@10>>1?3334B3?11??B433222/3333333?B?4B4333?43B4B444B333?B333B3?33??//@F222>22<</21??FGBF0??1111/.<<.11<0<FGBD00=<0/0<<</<D///:0=C.::.;0;.:C0/0000;099;B0099;A./0;00
@M05620:37:000000000-D9766:1:1101:17585:2039 1:N:0:37
GAGGCTGCTTTGGAAGAAACTCATAGATTACTGCAACAGTTCCCCCTGGACCTGGAAAAGTTTCTTGCCGTAAGTAAAGGCTCTGAGAAGACTCCAAGGGCGTACTAGCGCTAATGAAACCCTGGCAAGTAAGTCCGACCTTTCAGCTTTCGCAATCTTGTGACTCCAATTGAGCAATTCTCCGCCTTTGTACTTGTAACTGACAAGCCAGGGAACAAAGCTCGGCAGAGCACACGTCTGCCCTCAAGTCA
+
>3>AAAFAFFFFGGGGAGFGGGHHHFFHHHHHHHGDGHHGHHHHHGGGHHHHHHHHHFBGGHHHHHHHHGFEE1F5BFG3BFH3B@@E53BFG3F3331E1>EEE1BB3/>F//BGHHHH0/GFEF2G/BFHHHHH//<>E2FG22@2@FFAAD/?G111?11>1FHCHHH111>FGHHH0==CF?G.DGHHGHHHHFHHHHHHHHHHEFHHG..AB/FF/CF?DEFF?AFBF/F>F.B.:/AFF.;BFF/
@M05620:37:000000000-D9766:1:1101:18075:2090 1:N:0:37
ACCACACCTTCTACAATGAGCGGCGTGGGGCTCCCGAGGAGCACCCGGTGCTGCTGACCGAGGCCCCCCTGAACCCCAAGGCCAACCGCGAGAAGATGAGTGGCCCGCTACCTCTTCTGGTGGCCGCCTCCCTCCTTCCTGGCCTCCCGGCGCTGCGCCCTTTCTCACTGGTTCTCTCTTCTGCCGTTTTCCGTAGGACTCTCTTCTCTGACCTGCGTCTCCTTTGGAACTCTGCAGGTTCTAGATCGGAA
+
1>>AAA1AFF1BB3F13AB11A0000A/A//EEFFEEE//BG/GHG/E/>EFG11@@00E//>E>E/>@E/B<F<A<C///??F/FC/B/A/@.01111<GHFGGE?@C<<GHHHCCC0:GGCCC-@@BGFG/CEF0FFGGGGGCA.C.;-@@@@F@@F;@FFFF9FFFFF/9FFFFFFFFBF/F;AABEBF-/-:9/BF//B/:BFFFB/FFF----99FFF////99/BFFBFFFFF/B9FFF9FFFB9
@M05620:37:000000000-D9766:1:1101:19509:2140 1:N:0:37
ACCACACCTTCTACAATGAGCTGCGTGTGGCTCCCGAGGAGCACCCCGTGCTGCTGACCGAGGCCCCCCTGAACCCCAAGGCCAACCGCGAGAAGATGAGTGGCGAGCTCCCTCTTCTTGTTGCCGCCTCCCTCCTTCCTGGCCTCCCGGCGCTGCGCCCTTTCTCACTGGTTCTCTCTTCTGCCGTTTTCCGTAGGACTCTCTTCTCTGCCCTGCGTCTCCTTTGGAACTCTGCAGGTTCTCGATCGGAA
+
CCCCCCCBFFFFGGGGGGFGGGHHGGGBAFHHHFGGDGGGGHHHHGGGGGGGHHHHHHHGGGGGGGGGGGGHHHHGGGGHGHHHHGGGGG>CFGHGHGHHHBF///>>C1>FGHHHHHFBG1.=GG<AC.<EHHGHHHHHBGHHHHHGGGGGGGGGGCFFFFFFFFBFFFFFFFFFFFFFBFFFFFDFFFFFFFADFFFFFFFFFFFFFFBFFFFEDFFFFFFFFFFBFFFFFFFFFEFFFF0AFF9@?9A
@M05620:37:000000000-D9766:1:1101:17818:2220 1:N:0:37
ACCACACCTTCTACAATGAGCTGCGTGCGGCTCCCGAGGAGCACCCCGTGCTGCTGACCGAGGCCCCCCTGAACCCCAAGGCCAACCGCGAGAAGATGAGTGGCGCGCTCCCTCTTCTTGTGGCCGCCTCCCTCCTTCCTGGCCTCCCGGCGCTGCGCCCTTTCTCACTGGTTCTCTCTTCTGCCGTTTTCCGTAGGACTCTCTTCTCTGCCCTGCGTCTCCTTTGGAACTCTGCAGGTTCTAGATCGGAA
+
ABBBABB>CFFFGGGGGG5FGGHHGFG22AEEFEFE2FEGCGHHHGGGGGGGEGFFHHG>ECCGGGGGGGGHHHHGGGGHGHHHHEDGFG/BDGHE11FH<DF/<.>>>.<<GHHHHH<<D0CGHG;AE;;EGGGGGGGGBFFGEFGGGACDDFFFFBFFAFFFFFFFFFFBFFFFFFFFBFFFFFAAFFFFFBADFFFFFFFFFFFFFFBFEFFEADCFFFFFFFFBFBFFFFFFFAFFFF/FFF/A?AE
@M05620:37:000000000-D9766:1:1101:15287:2246 1:N:0:37
GAGGCTGCTTTGGAAGAAACTAATAGACTAAGGGAACAGTTCCTCCTGGAACTGGACAAGTGTCTTGACCCGCTTACTGAAGCTGAAACAACGGAGAATGGCTGGAACAAATATGAGTATCAAGCGAAACAATCTGGAGGATGGAGAGGAGTAAGGGATAGGCGAAAGACAGAAGTAACCGAGGAGAGAACTGGTAAATGAAGGGGTGAGGAGGCGAACTTTAGCTCCCACCAGTCCCCCTATCTGATCTA
+
11>1>1B11B@DCB1BCEF111A3DAD13BBBF00E00AA2DDDBA0B00B11A0BB100BD2D2D1BBB0AEE/A112@BBB@11BB10/B/>///>BB@EFE/01BB0B11BBBG>FGFGF1B?/>//B?G<>D110//0@?0@@?E<?@0?1?0/001?1/<--.<CG0/</<==D0-----:.../;;::;;GGHBF0CF.-.;;CF09;.-9-99/:////99;FFFFFFF//-;--//;////;9
@M05620:37:000000000-D9766:1:1101:19487:2270 1:N:0:37
ACCACACCTTCTACAATGAGCTGCGTGTGGCTCCCGAGGAGCACCCCGTGCTGCTGACCGAGGCCCCCCTGAACCCCAAGGCCAACCGCGAGAAGATGAGTTACCCGCTACCTCTGCTGCTGACTGCCTCCCTCCTTCCTGGCCTCCCTGGGCTGCCCCCTTTCTCACTTTTCTTCTCTGCTGCCTCTTTCGCTATTACTCGCTTCTCTGACCTGCGTCTCCTTTGGAACTTTTCGGACTCTAGAGCTTAA
+
BBABBBBBFFFFGGGGGGGGG5FGGAEBEE2BFFGEGGG2AAG1ABEGFEGCHHHHGHHGGCGGGGGCEEFH3FG>/?EHGGHGHE<E@DBDCGHGHDG2?2221?CC///0<F11>G11<1<0110/0<../<./=0<00/;GH.CG/C..;G.;...;-9C0000;000;00;C0000;;00C00;F09.....////;.-9../;F//BFF9.-;-.;BF//;///;//;B/--.-;BF/9;////9/
@M05620:37:000000000-D9766:1:1101:17112:2290 1:N:0:37
ACCACACCTTCTACAATGAGCTGCGTGTGGCTCCCGAGGAGCACCCCGTGCTGCTGACCGAGGCCCCCCTGAACCCCAAGGCCAACCGCGAGAAGATGAGTGGCCCGCTCCCTCTTCTTGTGGCCGCCTCCCTCCTTCCTGGCCTCCCGGCGCTGCGCCCTTTCTCACTGGTTCTCTCTTCTGCCGTTTTCCGTAGGACTCTCTTCTCTGACCTGCGTCTCCTTTGGAACTCTGCAGGTTCTAGATCGGAA
+
CBBBCCCCFFFFGGGGGGGGGGHHGFGEHGHHHGGEGGGGGHHHHGGGEGGGHHHHHHHGGGGGGGGGGGGHGHHGGGGHGHHHHGGGGGGGGGHHHHHHGFG/0<<>C<CFCGHHHH>GGHDHHGDDF:CEHHGHHHHHHGHHHGGGGGGGGGGGG=.>FFFFFFFFFFFFFFFFFFFFFFFFFFFDFFFFFFFFFFFFFFFFFFFFFF/BFFFFCDAAFFFFFFFFFFFFFFFFFFFFFFFFFFBEDDE
@M05620:37:000000000-D9766:1:1101:13523:2321 1:N:0:37
AGTGCCAGCTCTCAATCGCACAGGGGACCCAGGGCCTGGCCCCTCCATCCAGAAAACCTATGACCTCACCCGCTACCTGGAGCACCAACTCCGCAGCTTGGCTGGGACCTATGTGAGTATCCAGCGTAGGAATCTGGGAGTTGGGGAGGAGTGAGGAGTTGGGGAAAGACAGTCCTAACCGTGGAGGGTCCTGGTAAATGATGGGGTGAGGAGGGGCTCTTTGGCTCCCACCAGTCCCCCTGTCTGGTCTA
+
CCCCCFFFCFFFGGGGGGGGGGHGGGGGGGHHGGGGGGHHHHGHGGHHHGHHHGGHHGHHHHHHHGHHHHHGGEFGHHHHGHHHHHAGGGHHGGGGGGGHGHHGGGGHGHGHHHHGHHHHHHHHHGGGGGHFHHHHHHFGGHHFFG.CGAEGHFHHBGHHHHGGG?EH/GHHHHHHGGHHGGGG?CEGGBEGGGFFGGGGGGGGGGFFFFFFFFFFFFFFFFFFFFFFFFFFFFFFFFFFFFFFFFEFFFB
@M05620:37:000000000-D9766:1:1101:17338:2333 1:N:0:37
ACCACACCTTCTACAATGAGCTGCGTGTGGCTCCCGAGGAGCACCCCGTGCTGCTGACCGAGGCCCCCCTGAACCCCAAGGCCAACCGCGAGAAGATGAGTGGGGGGCTCCCTCTTCTTGTTGCCGCCTCCCTCCTTCCTGGCCTCCCGGCGCTGCGCCCTTTCTCACTGGTTCTCTCTTCTGCCGTTTTCCGTAGGACTCTCTTCTCTGCCCTGCGTCTCCTTTGGAACTCTGCAGGTTCTAGATCGGAA
+
BBBBBBBBFFFFGGGGGGFGGGHGGEEA4EGHHFGE?EGGDHHHHGGGFGGGEHGHHHHEEGFGGGGGGGGHHHHGGGGHGHHHHGGGGG/BCDH2?F2C2<F///999;;A9FFFFFBBF/;BBF-9::;9FFDFFFFEFBAFFFFEFFFAFFFA@-;--B/FFFFFFFBBBFFFFFFF/:BFBDDFFEFFDF9DDF:FFBFBFB;FFF/BAFF.;DFFFFEFB/:/9BFFFFFFFEFFFF/FFF/..:E
@M05620:37:000000000-D9766:1:1101:19185:2435 1:N:0:37
ACCACACCTTCTACAATGAGCTGCGTGTGGCTCCCGAGGAGCACCCCGTGCTGCTGACCGAGGCCCCCCTGAACCCCAAGGCCAACCGCGAGAAGATGAGTGGGACGCTTCCTCTTCTGGTGGCCGACTCCCTCCTTCCTGGCATACCGGCGCTGCGCCCTTTCTCACTGGTTCTCTCTTCTGCCGTTTTCCGTAGGACTCTCTTCTCTGCCCTGCGTCTCCTTTGGAACTCTGCAGGTTCTAGATCGGAA
+
AA1AAA@1BFFFFGGG3FFFGEGFEEEA0EFGG0F00AE??GHFHGGEAFGAAFFEHHFAEE/EFGEEG@CGHHHGGFGFFHHHEFGGGG/C/<F1?DFG21F//0>>C/<<<F<G<G11<>A0CC-A@.CGGHGFCCG0:/./;0=/EA-9-9-99-;9-///;FBBFFBBBFFFFFFF/FFBF@9-/;BBB/;-9FFBFFBB/9B9FF/9-FFA@F@FFF//9/9/;B9FFFBBF?A//99B///-;-;
@M05620:37:000000000-D9766:1:1101:15541:2452 1:N:0:37
AGTGCCAGCTCTCAATCGCACAGGGGACCCAGGGCCTGGCCCCTCCATCCAGAAAACCTATGACCTCACCCGCTACCTGGAGCACCAACTCCGCAGCTTGGCTGGGACCTATGTGAGTATCCAGCGTAGGAATCTGGGAGTTGGGGAGGAGTGAGGAGTTGGGGAAAGACAGTCCTAACCGTGGAGGGTTCTGGTAAATGATGGGGTGAGGAGGGGCTCTTTGGCTCCCACCAGTCCCCCTGTCTGGTCTA
+
AABABFFFBFFFFGGGGGGGGGHHGGGGGGDGGGGGAFHGHHGHGGHHHHHHHHHHHGHHHHHHHHHFHHHGGFGGHHHHHGHFHHHHGHHHGGGCGHHHFHHGGGGHGHHHHHHHHGHHHHHHHG<EGGHHHHHHHHHGGHHHGGGGGGGGHHHHHGFFHHGGGGHHHHHHHHHHHHHHGGEGGGGG;FFGGGCFGGGGGGGGGGFFFFFFFFFFFFFFFFFFFFFFFFFFFFFFFFFFFFFFFFFFBFF
@M05620:37:000000000-D9766:1:1101:19708:2462 1:N:0:37
ACCACACCTTCTACAATGAGCTGCGTGTGGCTCCCGAGGAGCACCCCGTGCTGCTGACCGAGGCCCCCCTGAACCCCAAGGCCAACCGCGAGAAGATGAGTGGCTGGCTCGCTCTTCTGGCGGCTGCCTCCCTCCTTCCTGGCCTCCCTGCGCTGCGCCCTTTCTCACTGGCTCTCTCTTCTTCCGGTTTCCGTAGGACTGTCTTCTCTGTCCGGCGTGTCCTTTGTAAGTCTGCAGGTTCTAGATCGGAA
+
AAA?1AAAFFFFGGGGGGGGGGHHGEA0AAGHAFGEFGEGGHFHHCGEFEGGHHGFDEGAE/EFGGGG?EGHHFHGGGGHGHHHHGGGCCBCGGHHHHHGHH//0/?CB1/>F..<111<1<<--;.;C0CFHHG/CFGG0/C.09CE/09----.---;-//;F//;FBB-B/B/BFF/////;--99-9/-;A-;/;/-9;F///9B//;/--9-;-9-9/B//////;B/////9-///9/9;BEB--
@M05620:37:000000000-D9766:1:1101:18221:2462 1:N:0:37
AGTGCCAGCTCTCAATCGCACAGGGGACCCAGGGCCTGGCCCCTCCATCCAGAAAACCTATGACCTCACCCGCTACCTGGAGCACCAACTCCGCAGCTTGGCTGGGACCTATGTGAGTATCCAGCGTAGGAATCTGGGAGTTGGGGAGGAGTGAGGAGTTGGGGAAAGACAGTCCTAACCGTGGAGGGTTCTGGTAAATGATGGGGTGAGGAGGGGCTCTTTGGCTCCCACCAGTCCCCCTGTCTGGTCTA
+
AB>ABFFFAFFFGGGGGGGGGGHHGGGGGGHHGEGGGDHHHHGHGGHHHHHHHHHHHGHHHHHHHHHHHHHGGEEGHHHHFGHHHHHHGHHHEGFEEFHHGHHGGGHHGHHHHHHHHHHHHHHHHGGGCGHHHHHHHHHGGHHHGGFGGGEHHHHHHGFFHHGGGGHHHHHHHHHHHHHHGGGGGGGGEGGGGF;FGGGGGGGGGGDFFFFFFFFFFFFFFFFFFFFFFFFFFFFFFFFFFFFFFFFFFFF
@M05620:37:000000000-D9766:1:1101:11018:2502 1:N:0:37
AGTGCCAGCTCTCAATCGCACAGGGGACCCAGGGCCTGGCCCCTCCATCCAGAAAACCTATGACCTCACCCGCTACCTGGAGCACCAACTCCGCAGCTTGGCTGGGACCTATGTGAGTATCCAGCGTAGGAATCTGGGAGTTGGGGAGGAGTGAGGAGTGGGGGAAAGACAGTCCTAACCGTGGAGGGTTCGGGTAAATGAGGGGGGGAGGAGGGGCTCTTTGGCTCCCACCAGTCCCCCGGTCTGGTCTT
+
AAAABFFFBFFFGGGGGGGGGGHHGGGGGGHHGGGGGGHGHHGHGGHHHHHHGFFHHGHHHHHHHHHHHHHGGGCGHHHHHHHHFHGHGHGHGGGCGHHHGHHGGGHHGHHHHF?33333BG3D2/?/>?GFCG1@GHEEEHHHGGEF@.<<.0DA0.<.<GG?DFA:GHEF9C0;FBG.-.;?.EG-E.;-;.;9F/////;DF-=@-B=.DFFFA@AFFBFFBFFEFFFFF.;BFFF.--9;9B///;/
@M05620:37:000000000-D9766:1:1101:12427:2528 1:N:0:37
AGTGCCAGCTCTCAATAGCACAGGGCACAAAGCCACTGACCCCTCCGTACAGAGAACCTATGACCCCGCCTGCCAACTGGAGCACCCACTCCGCAGTTCGGCTGGGACCTATGTGAGTATCCAGCGTAGGAATCTGGGCGTTGGTGCGGGGTGTGGAGTTGGGGAGAGACAGTCCTCACCGTTGTGGGTTCTGGTAATTGATGGGGTGAGGATGGGCTCTTTGGCGCCCACCAGTCCCCCTGTCTGGTCTA
+
BBAABFBFBFFFGGGGCGFBFC44F?224B4B42B2B33B3BE22E2AB225D32F31A35B553A10A>1BG1@31BB331BEGHEB?GH?11/E/B4/>//EEE0FGH33B2B2DDG1BB21B<EEGCG11FG2>0<ADG/F.<1-<-<-:-;:0;:C::-9.-...9//:;0C0:...;.....;;EFFFFBB///////;A.9-...//;;.;.;FFF/9:-;B-.9..:BFBFEA-.B/:;9//B/
@M05620:37:000000000-D9766:1:1101:11882:2563 1:N:0:37
AGGGCCAGCTCTCCATCGCACAGGGGACCAAGGGCATGGCCCCTCCATCCAGAGAACCTATGACCTCACCCGCTACCTGGAGCACCCACTCCGCAGATTGGCTGGGACCTATGTGAGTATCCAGCGTAGGAATCTGGGCGTTGGGGCGGAGTGCGGAGTTGGGGAAAGACAGTCCTAACCGTGGCGGGTTCTGGTAAATGATGGGGTGAGGAGGGGCTCTTTGGCTCCCACCAGTCCCCCTGTCTGGTCTA
+
>>1>>>1AAC@BBFG11AA1A0FAA0AAABBG0AAABAB0AFFHGGEF10B11/0BBA01AB2FAB@BFGGEE//>FG1B0BF/0?/??0BB?//E/B1B<BGFF?BFAF1FGFD21BFGHH2DG?C?BF11FGHBF0/<>CC0--.<A-;EF0A@-;C/BB@G..99/;/;FBFFBBFF@FF@-9@@@EFFFFFFFFFFF/FFEFF@EF?BBF?@@;EBFFFFFFFEFBFF-FFFFFFF?EBBFFFFFFB
@M05620:37:000000000-D9766:1:1101:11901:2565 1:N:0:37
AGTGCCAGCTCTCAATCGCACAGGGGACCCAGGGCCTGGCCCCTCCATCCAGAAAACCTATGACCTCACCCGCTACCTGGAGCACCAACTCCGCAGCTTGGCTGGGACCTATGTGAGTATCCAGCGTAGGAATCTGGGAGTTGGGGAGGAGTGAGGAGTTGGGGAAAGACAGTCCTAACCGTGTAGGGGTCTGGTAAATGATGGGGTGAGGAGTGGCTCTTTGGCTCCCACCAGTCCCCCTGTCGGGTCTA
+
>AABBFFFBFFFGGGGGGGFG?HGFGGGGGA2FFEFFGHHHHGFGGFGGHAGF3BFGEFFGHFGHHH3GGFEEEEEHBHHHHHHHHHHGHHHGGGGGH3???3?/E0FEF2?FG?GHDGGHHHFFDE/>CGG2F?110F/EFG1A-F-@ACFGF0<C./<=CCCCD.CFHFHHHHGFFHFAC..;009.;;F9/00;0C90FG0EG.-...B..;.;;B;FFF/F//:A9:D.:BFFFED-A9/.-9;;.9
@M05620:37:000000000-D9766:1:1101:12208:2589 1:N:0:37
ACCACACCTTCTACAATGCGCTGCGTGTGGCTCCCGAGGAGCACCCCGTGCTGCTGACCGAGGCCCCCCTGAACCCCAAGGCCAACCGCGCGAAGATGAGTGGCCCGCTCCCTCTTCTTGTTGCCGACTACCTCCTTCCTGGCCTCCCGGCGCTGCGACCTTTCTCACTGGTTCTCTCTTATGCCGTTTTCCGTAGGACTCTCTTTTCTGCCCTGCGTCTCCTTTGGAACTCTGCAGGTTCTCGATCGGAA
+
11>>A1A>BFBDEGGFGG1AAAE0EBEBBEHGFBFB/EG?EHGGHGAAABEEGFCGHFF/>EEGE>/EEEFFHECEFGFFFHHC/FCBCB/><@@??GDGFFG/>.<>C>EGFHHGFH0D<0.=GG-;C-;GHHHHFB/CFBFFF.CAE@A@G@?B@;99;/:;FF/BFFFBB/FFFFFF:BFFF@BAFFFFFFFFFFFFFF/BF/;FFFBFEFFA@9@BFFBFFFF/;BBFFFBFFFABFF/;FF-;A-;
@M05620:37:000000000-D9766:1:1101:14260:2589 1:N:0:37
ACCACACCTTCTACAATGAGCTGCGTGTGACTCCCGAGGAGCACCCCGTGCTGCTGACAGAGGCTCCCCTGAACCCCAAGGCCAACCGCGAGAAGATGAGCGGGGAGATACCTCTGCTTTTTCCCGACTTCGTCCTTACTTGCCTACCGGGCCTCCGTGATCTATCCCTGGTTCTCTCTTTTGCCGCTTTTCGCAGGACTCTCTTGTCTGCCTTCCGTCTCCTTAGGCACTCTGGAGGTTCTGGATGGGCA
+
BBBBBBBBFFFFGGGBG4BEGGHGG2EBF5DDFGHGGGE2EHHHHG0AE1B1EGHHHH3FHFFG1BFGGHGGHHHGGGG1?GHHH1EEG@EGGGGGFGH33/////>/0111=F11>F1111011..-<.0./<..00;:00<CFCGC-;--99.....9/0;;00/900.;00000999/;9/BB-;D.//9..;9../99/////;B//;9B//;B..BFFB/;/;/A9/FF//..;;BF//B//.9A.
@M05620:37:000000000-D9766:1:1101:15424:2597 1:N:0:37
GAGGCTGCTTTGGAAGAAACTCATAGATTACTGCAACAGTTCCCCCTGGACCTGGAAAAGTTTCTTGCCGTAAGTACAGAATCTGAGACGACTGCAAAGGAGTAACAGCGCTGCAGCAACCATGGCAAGTAAGTACGGCATTTCAGCTTTCGCACACTTGGGACTCCAATTGCACAATTCTCCGCCTTTGTCCTTGTAACTGACAAGCCAGGGCCCCAAGCTAGGACGAGCACACGTCTGACCTCCAGTCA
+
AAAABBFBFFFFGGGGFFFEFGFEGGGFEFGHGGDGHFGFDGGHFGEGHHHH2EGFHFGHGDGGEGDDHGB1A1DG5DD535B5@55D31>>>1BF33BG2?B3B4@E?/>FE/3?3B200/BB303BF3FGFF3B////>FFG22>>2>FD/?//?01?1?/?0F11<=1D11FFCFG00==C<..<0==0<CHH0;00;GGGCG..C/:C...--.;9./00.0/:@F-@A9.-;99EF/9BF.B////
@M05620:37:000000000-D9766:1:1101:20718:2615 1:N:0:37
ACTGCACCTTCTACATCGACCCGCGGATGCCTGCCCCGGATCCCCCCGTCCTTCTAACCGTTGCCTCCCGTAAGCCCAGGCTCCACGACGACTCCACGGGAGTAGGAGCGCTGCTGAAACCCTGGCCAGTAAGTCCGGCCTTTCCGCTTTCGCACTCTTGTGGCTCCCATTGCCCAATTCTCTGCCTTTGTCCTTGTAACTGACAAGCCAGGGCCCCCAGCTCGGCCGAGCACACGTCTGCCCTCCCGTCA
+
>>11AB1BCFBFB3B3AABEA0A000AE/BBGFHHAA/A//ABGGG>>B>E/BBB@BGHG?>/?1BB?FE/EE<1B/?<FE<FFBB///>BC??FGC?@C//<01<>>.A@A@?CG0DGH.<CC::.;GGGB00;GA:C@GB0009EGA.FBBF@-90;F0BFF?FFEFFFF///9-B9BFF/9/9FFB/9/;/B/F//BFFF/9BFEE----;9@>=@A-9/-@9-;>>-9-9A9-;F-//;/99;-;9-
@M05620:37:000000000-D9766:1:1101:12868:2662 1:N:0:37
ACCACACCTTCTACAATGAGCTGCGTGTGGCTCCCGCGGAGCACCCCGTGCTGCTGACCGAGGCCCCCCTGAACCCCAAGGCCAACCGCGAGAAGATGAGTGGCCCGCTACCTCTTCTGGTGGCCGCCTCCCTCCTTCCTGGCCTCCCGGAGCTGCGCCCTTTCTCACTGGTTCTCTCTTCTGCCGTTTTCCGTAGGACTCTCTTCTCTGACCTGCGTCTCCTTTGGAACTCTGCAGGTTCTAGATCGGAA
+
AA3AA4A>FFFFBGGEGGFEGGGHGGGGADFHFFFE2EEE0A1FGGGEA?EFEHHHHHHF/>>EFEGEGGGF3BGEGGFHGHHHHGGGGGGF@?H1?F<FFFFFCHGFG-CHHHFHHDFHDGGHH:CDFGHGHFEFFFFGGFAF0;;CAB-ABFFFCFFFFF/FFFFFFFFFFBFFFFFFFFFFFFF./EFFFFFDBFBFFFFFFFFFFBFFFF..9;@99BB/BBB/BBFFFFBB/AAFFFFEF;B.AF.
@M05620:37:000000000-D9766:1:1101:19611:2665 1:N:0:37
GAGGCTGCTTTGGAAGAACCTCATAGAGTACTGCAATAGTTAGATTTCGACCTGGAGAACGTTTTTGACTTGGTTAAAGAATATGAAATAGCTGACAATTATCCCGGCAATAAAATAAGAAACAAAAAACCTAAGGACGAAAAGAGGAAATTAAAACATGTAAAAAAACAAAGGAGAAAAAACGGAAGAACAGAAAGCAAACCCATGACAATAAAAAAGACAATGAACATTGCAACTTCCAAGCAAACGCA
+
>1>>1>BAF1B@F11BBBB1B0BDD31D3DDFGH112B1DB2D1DDFD00/A/BAB01BBBA00BAA/1DDF11B11DBBB11DD22D2B1BBB101@111B2@B/////1111B211111000>00/</<011001B//<//@/0/00@1?11111/1<1111<1--....///..<//.-;-....:///:9///////..:9//0/0;000090;.--9-;///////////99////9/--//----
@M05620:37:000000000-D9766:1:1101:18665:2684 1:N:0:37
GCTGCTGCTTTTGAATCAACTCATAGATTCCTGCCCCAGTTCCCCCTGTCCCTGTAACCGTTTCGTGCCGTAAGGCAAGGCTCCTCGAAGACTCCACGGGAGTAAAAGAGCTGATGAAACAATGGCCAGTAAGTCCGGCATTTCCGCTTTCGCACTCTTGTGGCTCCAATTGAACAATTCTCAGCATTTGTACTTGTAACTGACAAGCCAGGGACCCCAGATCGGCAGAGCACACGTCTGCACTCCCGTCA
+
1>>>AB1BBF3BBAF3F1BG3B1DADDFDFGHHHGHG0B1DDFHHG0BBBFBB1BDFDFEFGFG/BABFEBEEHCFFGGGHHHGB0BEHGGHHHHHHGGGEEGH1BBF?GHHH1GHFHHHBGHHHH0FGHHHHHHFGGG/BHHHHGGGGG1CEFGGHHHHGHG.FGG/GHHHBDHGGHHHHHEGFBHHHGGCGHHHGHGHHHHHHHHGGGGGG.C...;CEFGGG-A@FFFFFFF@FFFE/BFFFFAFFF-
@M05620:37:000000000-D9766:1:1101:16251:2727 1:N:0:37
GAGGCTGCTTTGGAAGAACCTCATACAGAACTGCAACAGTTCCCCCTGACCCTGGAAGCGTTTCTTGGCGTAAGTAAAGACTCCGAGACGACGCCAAGGGAGTATCAGCGCTGCTGCAACCCTGGCCAGTAAGTCCGGCCTTTCGGCTTTCGCACTCTTGTGGCTCCCATTGCCCAATTCTCCGCCTTTGTCCTTGTAACTGACAAGCCCGGGCAACAAGCTCGGCCGAGCACGCGCCTGCGCTCCAGTCA
+
AAAAAAFAFFFFGGGGGA1AFGA1E1BA1BGHFGHA100ADF2B00AA00BA0B/B10///B/ADD11BEE/EB2DGHG1>BF1?//>>//>/>////??/??<1BBBBE@FG/1B1<FFGACGAG0@GFGHH<@FC/<<EHBD.->.-<DCCFC-CFFF0C...<CCHGHH00=GGFFGF00CA.;AFGFFBFGFFF0;0CB/9;FE.9@@@@--;-;F-:/;=--9@?@-9--9-;-A--;@B9///;B
@M05620:37:000000000-D9766:1:1101:12121:2735 1:N:0:37
AGTGCCAGCTCTCAATCGCACAGGGGACCCAGGGCCTGGCCCCTCCATCCAGAAAACCTATGACCTCACCCGCTACCTGGAGCACCAACTCCGCAGCTTGGCTGGGACCTATGTGAGTATCCAGCGTAGGAATCTGGGAGTTGGGGAGGAGTGAGGAGTTGGGGAAAGACAGTCCTAACCGTGGAGGGTTCTGGTAAATGATGGGGTGAGGAGGGGCTCTTTGGCTCCCACCAGTCCCCCTGTCTGGTCTA
+
ABAABFFFBFFFGFGGGGGGGEHHGGGGGGHHEGGGGGHHHHGHGGHHHGHHFHHHHGHHGHHHHGHHHHHGGGGGHHHHHGHHHHHHGHHHGGGGGHHHGHHGGGEGGHHHHHHHHHHHHHHH2DEFGGHHHHHHHHGFGHHHGGEGGDEHHHHHGGHHHHGGGDHHHHHHHHHHHGHHGGGGEEGGEGGGGGCFGGGGGGGGGGFFFFFFFFFFFFFFFFFFFFFFFFFFFFFFFFFFFFFFFFFFFFB
@M05620:37:000000000-D9766:1:1101:18739:2816 1:N:0:37
AGTGCCAGCTCTCAATCGCACAGGGGACCCAGGGCCTGGCCCCTCCATCCAGAAAACCTATGACCTCACCCGCTACCTGGAGCACCAACTCCGCAGCTTGGCTGGGACCTATGTGAGTATCCAGCGTAGGAATCTGGGAGTTGGGGAGGAGTGAGGAGTTGGGGAAAGACAGTCCTAACCGTGGAGGGTTCTGGTAAATGATGGGGTGAGGAGGGGCTCTTTGGCTCCCACCAGTCCCCCTGTCTGGTCTA
+
BAABCFFFCFFFGGGGGGGGGGHHGGGGGGHHGGGGGGHHHHGHGGHHHHHHHHHHHGHHHHHHHHHHHHHGGGGGHGHHHHHHGEHHGHHHGGGGGHHHGHHGGGHHGHHHHHHHBFH3GHH2FFCGGGHH2@FGHH0/?GHHGGE-AC.>CG0CC.<GGHGGGGH.CGH/CGHHHHHHGFEGG9EGCFGGGGFFGGGGGGGGGGFFFFFFDFFFFFFFFFFFFFFFFFFFFFFFFFFFFFFFFFFFFFF
@M05620:37:000000000-D9766:1:1101:17469:2820 1:N:0:37
ACCACACCTTCTACAATGAGCTGCGTGTGGCTCCCGAGGAGCACCCCGTGCTGCTGACCGAGGCCCCCCTGAACCCCAAGGCCAACCGCGAGAAGATGAGTGGCGGGCTCCCTCTTCTTGTGGCCGCCTCCCTCCTTCCTGGCCTCCCGGCGCTGCGCCCTTTCTCACTGGTTCTCTCTTCTGCCGTTTTCCGTAGGACTCTCTTCTCTGCCCTGCGTCTCCTTTGGAACTCTGCAGGTTCTAGATCGGAA
+
ABA3AAB>BBFFGGGGFG5BGBHCG2A24AFF3ABA2EEGGHHHHGG0EEGGFHHEHHH00EEGG1EGGGG1G3GGGG/GC/FHHG/<BD/<<DCB1FBG?BF///-<@<<CGHHFHH00;0:.GD-9C9;CFGGFGGEB099FBA.AE?@B;9BD=-ABBFFFEFFFFFFBFFFFFFFF9FFFF?9AFFFFFFADFFFFFFFFFFBFFF/9AFF9@DBFFFFFFFF/B/FFFFFFF?FBFF/FFF/:..E
@M05620:37:000000000-D9766:1:1101:11891:2873 1:N:0:37
AGTGCCAGCTCTCAATCGCACAGGGGACCCAGGGCCTGGCCCCTCCATCCAGAAAACCTATGACCTCACCCGCTACCTGGAGCACCAACTCCGCAGCTTGGCTGGGACCTATGTGAGTATCCAGCGTAGGAATCTGGGAGTTGGGGAGGAGTGAGGAGTTGGGGAAAGACAGTCCTAACCGTGGAGGGTTCTGGTAAATGATGGGGTGAGGAGGGGCTCTTTGGCTCCCACCAGTCCCCCTGTCTGGTCTA
+
AAAAAFFF1FFFGBGGGGEFGGHHGGCEGGCGCEGFGGHHHHGGGGEGHHGGGHBHHGECGHGHHHHHHFGGGEGGHGHHGGHHHHHHGHGHGGEEGHHGGHHGGGHHGHHHHHHHHFHFHHHHHGACGGHFHHFFHGGGGFHGGGGGGCCGHHHHCCGHDFGGF?GFFHHCGHCGGHHHGAE@A9CA.C9BFGBFFFFFFGGGGGF@FFFFFF@;@@AFFFFFFFFFFFFFFFFFFFFF@FFFFFFFFFF
@M05620:37:000000000-D9766:1:1101:15405:2918 1:N:0:37
ACCACACCTTCTACAATGAGCTGCGTGTGGCTCCCGAGGAGCACCCCGTGCTGCTGACCGAGGCCCCCCTGAACCCCAAGGCCAACCGCGAGAAGATGAGTGGCGCGATTCCTCCTCTTGTTGCCCCCTTCCTCCTTCCTGGCCTCCCGGCGCTGCGCCATTTCTCCCTGGTTCTCTCTTCTGCCGTTTTCCGTGGGACTCTCTTCTCTGCCCTCCGTCTCCTTTGGCACTCTGCAGGTTCTCGATGGGCA
+
BBBBBBBBFFFFGGGGGGGGGGHFGEDBCEHGHGGGGGEGGHHHHGGGGEGGHHHHGHHGGGGGGGGGGGGGFHHGGGGHGHHHHGGGGGFGGGHHHHG22<////>/<.<=1=00>F11=1.<00.<<.//=DGC0:G00/:GHFHG.A-9;B-C-9..:0;BB//BBB.B99B9//FF/;9/B-.;FA//./.--.9.B///B/BFF9/BAF...;..:FFF/B///B9/B///B.;:BF/9BB/.9.9
@M05620:37:000000000-D9766:1:1101:16433:2933 1:N:0:37
TCTGCTTCTTATTAATCCACTCATAGATGCCTGCCCCAGCTCCCCCGGTCCCGTTAACCGTTGCATGCCGTAAGGCAAGGCTCCACGAAGACTCCACGGGCGTACCAGCGCTGCTGCAACCCTGGCCAGTAAGTCCGGCCTTTCCGCTTTCGCACTCTTGTGGCTCCCATTGCCCAATTCTCCGCCTTTGTCCTTGTAACTGACAAGCCCGGGCCCCCAGCTCGGCCGAGCACACGTCTGCCCTCCCGTCA
+
>>>AA3BBBF3BABBBG3AF1BBD3DDA3BBGHHHHA0B01BBFFG/AAEE0//BABGHEFE/B1D2BBE?EE01B0BFF>BGF1B>>?E?GFGHCGGEG/EEB//BB<BCGGGHH1FHHHCGHHH?GHHHHHFGGGGCGGHHH<CFGGEHGGGGGHGHHHHGGGHGEFGGFF0;FFGGGGGGGG?GGGGFEFGGGFGFFFFFB;BFFF-@@@;@-@?@B-FFB<?99@@@=FBF?;AFEF/:FE;-;AFA
@M05620:37:000000000-D9766:1:1101:18726:2933 1:N:0:37
ACCACACCTTCTACAATGAGCTGCGTGTGGCTCCCGAGGAGCACCCCGTGCTGCTGACCGAGGCCCCCCTGAACCCCAAGGCCAACCGCGAGAAGATGAGTGGCACGCTCCCTCTTCTTGTGGCCGCCTCCCTCCTTCCTGGCCTCCCGGCGCTGCGCCCTTTCTCACTGGTTCTCTCTTCTGCCGTTTTCCGTAGGACTCTCTTCTCTGCCCTGCGTCTCCTTTGGCACTCTGCAGGTTCTCGATAGGAA
+
AAAAAAA>CFFFFFBD5FBGGGHHGAGBA2BBFFAAEEECGHHHHGEAEEEFGFFHHHHFGCGGEGEGGGGHFHHGGGGEGHHHHGGGF@<BDGHFFGHFFGF/?1?>C?EFHBGHHH11>1.GHG<DE<CEHHGHHHHH0CGHBGHGGGBFGG?DD9EFFFFFFF/FFFFFFFFFFFFFFFFFFFDDFFFFFB;DFFFFFFFFF9FBFF/FEF?;@AFDFFFFFFFBBFFFFFFBFAFBFF/;BF;ABBF
@M05620:37:000000000-D9766:1:1101:11857:2940 1:N:0:37
AGTGCCAGCTCTCAATCGCACAGGGGACCCAGGGCCTGGCCCCTCCATCCAGAAAACCTATGACCTCACCCGCTACCTGGAGCACCAACTCCGCAGCTTGGCTGGGACCTATGTGAGTATCCAGCGTAGGAATCTGGGAGTTGGGGAGGAGTGAGGAGTTGGGGAAAGACAGTCCTAACCGTGGAGGGTTCTGGTAAATGATGGGGTGAGGAGGGGCTCTTTGGCTCCCACCAGTCCCCCTGTCTGGTCTA
+
AAAAAFFFBFFFGGGGGGGCFFHCGCFEEFHHBFEEFFFHHGFHGGHHHHHHHHGGHGHFFHGHHGHFHHHGG>EGHHHH?FGHHHFGFGHGEECGEHGHGHHFEEHHGHHHHHHHHHFHHHHHHGGGGGHHHHHHHHCGGHHHGG.@FACGHDHHCDGHHHGGGGHHGHHHHHHHHGHHGGGGDFGGEFGGGGFGGGGGGGGGGGFFFFFFFFF;DFFFFFFFFFFFFFFFFFFFFFFFFFFFFFFFFFB
@M05620:37:000000000-D9766:1:1101:14489:2952 1:N:0:37
ACCACACCTTCTACAATGAGCTGCGTGTGGCTCCCGAGGAGCACCCCGTGCTGCTGACCGAGGCCCCCCTGAACCCCAAGGCCAACCGCGAGAAGATGACCCAGGTGCGTGGCCCGCTACCTCTTCTGGTGGCCGCCTCCCTCCTTCCTGGCCTCCCGGAGCTGCGCCCTTTCTCACTGGTTCTCTCTTCTGCCGTTTTCCGTAGGACTCTCTTCTCTGACCTGCGTCTCCTTTGGAACTCTGCAGGTTCT
+
BBBBBBB>BCFFGGGGFG5BGFHGGAEB4BGFFABE2EEC?GHHHGGCEEGGEHGHHHGA>E?EGEGGGGGHHHHGGGGHFEHHHGEEGG/BCFHB1FGGHHHHGGG1AFDGGHGCGGGGHHHHHHHHHHHDHHGGGGDHGGGGGGFFFFFGG0FEEFG:@9FFFBBFBBFFFFFFFFFFFFFFFFFFFFFFFFBFFFFFFFBADFFFFFFFFFFFFFFFFFFFFBFBFFFFFFFFFFFFFFFFFFFFFFF
@M05620:37:000000000-D9766:1:1101:12599:3043 1:N:0:37
ACCACACCTTCTACAATGCGCTGCGTGTGGCTCCCGAGGAGCACCCCGTGCTGCTGACCGAGGCCCCCCTGAACCCCAAGGCCAACCGCGAGAAGATGAGTGGGTTGCTTCCTCTTCTTGTTTCCGTCTTCCTCCTTCCTTGCCTCCCGGCGCTGCGTCCTTTCTCACTGGTTCTCTCTTCTGCCGTTTTCCGTAGGACTCTCTTTTCTGCCCTGTGTCTCCTTTGGCACTCTGCAGGTTCTCGATCGGCA
+
BBBBBBB>BBFFGGGGGG4AFAEDFFG22BGGGABB2AFFDHHHHGGAEFGGFHGHHHH>>E?EGGGGGGFHHHHGGGGHGHHHHGGGGG/>/DGBFGHF11?/??>FF<1>1>DFHH=1==0==.<<C.0=0GH/DGH00;:GHFHGGGC9BD-9@9-;9;CFBF0CFFFFBBBFF/FF;;/9B@.AFEFFD99;.FBFFF//F9;;B//B.;A/:;FBFBFFFFF//:B/B//;9.;;FF/.9/.;.-;
@M05620:37:000000000-D9766:1:1101:20670:3047 1:N:0:37
ACCACACCTTCTACAATGAGCTGCGTGTGGCTCCCGAGGAGCACCCCGTGCTGCTGACCGAGGCCCCCCTGAACCCCAAGGCCAACCGCGAGAAGATGAGTGGAAGGCTGCCACTTCTTCTGGCCGCCTCCCTCCTTCCTGCCCTCCCCGCGCTGCGCCCTTCCTCACTACTGGTCTCTTCTGCCGTCTTCCGTCGGACTCTCTTCTCTGCCCAGCGTATCCTCTGGTACTATGCAGGATCTCGAATAGCG
+
CCCCCCBCFFFFGGGGGGGGGGHHGGGGHGHHHGGGGGGGGHHHHGGGGFGGHHHHGHHGGGGGGGGGGGGHHHHGGGGHGHHHHGGGGGFGGGHHHHHH22?F11/??0?F1?1FGHH1>FG10<ADGGHACHEH0G/G00:;GGGE.-;DD-CG-9;9-/::;00:00/::0;;:BBFFF0F:C.-:;0:;0:;-C;BF0:0;BFBB0BB.0.;9;.;ABF0:;00000::;B0::.0;B0;0/0.00-
@M05620:37:000000000-D9766:1:1101:13099:3059 1:N:0:37
GAGGCTGCTTTGGAAGAAACTCATAGATTACTGCAACAGTTCCCCCTGGACCTGGAAAAGTTTCTTGCCGTACGGAAAGGCTCTGAGAAAACTCCGCAGGAGTAAAAGAGCTGATGAAACAATGGCCAGTAAGTCAGGCATTTCCGCTTTAGCACTCTTGTGAATCCAATTGAACAATTCTCAGCATTTGTACTTGTAACTGACAAGCCAGGGAACAAAGATCGGCAGAGCACACGTCTGCACTCCCATCA
+
AABBBAFAFFFFCFGGGFGGGGGHFHHHHHHHHHHHFFHAFGHHHGGGGGGCGGFFGHFFF5DHGFBAGFEA1A1BFGH1BFH3@GFHH3BGC3B11/>E11FCFBFGG0BGG33GGF33B/BFGG3BC?GHEGGF10B/1B?GF/?</?>11@FFHF11?F1?@FHHFHH11<GGHHHHFHFGHBD1>GHG<DGBGHFHGDBCF0..EFHGG.../:GCCG0GA--AEEGGGF?-.;BE0;9FF/..;;9
@M05620:37:000000000-D9766:1:1101:17820:3061 1:N:0:37
ACCACACCTTCTACAATGCGCTGCGTGTGGCTCCCGAGGAGCACCCCGTGCTGCTGACCGAGGCCCCCCTGAACCCCAAGGCCAACCGCGAGAAGATGAGTGGCACGCTTCCTCTTCTTGTGGCCGCCTCCCTCCTTCCTGGCCTCCCGGCGCTGCGCCCTTTCTCACTGGTTCTCTCTTCTGCCGTTTTCCGTAGGACTCTCTTCTCTGCCCTGCGTCTCCTTTGGAACTCTGCAGGTTCTAGATCGGAA
+
BBBBBBB>BCFFGGGGGG4EECGGGEE22AABB2FE2EEC?GHGHGG?AEFGBHGHHHG>E@?EGGGGGGFHFHHGGGGHGHHHHGGFFG<BBGHEDHHHGBF/01?>C.<<FGHFHHF1>1.CHG<DD.:CHHGHHHHHFFHHEGGGGGCFGGGGF=DDCFFFFFFFFFF/BFFFFFFF;FFFFFDFFFFFFFFFFFFFEFFFFFFFFF/BEFF:@DFFFFFFFFFBBFFFFFFFF?FFFF/BFF/;..A
@M05620:37:000000000-D9766:1:1101:12458:3097 1:N:0:37
AGTGCCAGCTCTCAATCGCACAGGGGACCCAGGGCCTGGCCCCTCCATCCAGAAAACCTATGACCTCACCCGCGACCTGGAGCACCAACTCCGCAGCTTGGCTGGGACCTATGTGAGTATCCAGCGTAGGAATCTGGGAGTTGGGGAGGAGTGAGGAGTTGGGGAAAGACAGTCCTAACCGTGGAGGGTTCTGGTAAATGATGGGGTGAGGAGGGGCTCTTTGGCTCCCACCAGTCCCCCTGTCTGGTCTA
+
ABBBBFFBAFFFGGGGGGGGG2FEFAEAEFDGFEGGGGHGHHEHEEGDF1EGDF3BBEFFB35DGD3BGG1>>>@/EEBFF1FGFGAHECGHFGECEFHHDHGGADHHGHHHHHHHGHHHHHHHHGDEGGHFHHHHHFFFGC11@C.@D.<GG0DGCDHHHHGGAAHG/FGGFGGGGGGGGFGGAADGDGGGGFFFFFFFFFFFFFFFEFFFFFFFFAFFFFFFFFFFFBFFFFFFFFFFFFFFFFFFFF/
@M05620:37:000000000-D9766:1:1101:17086:3099 1:N:0:37
AGTGCCAGCTCTCAATCGCACAGGGGACCCAGGGCCTGGCCCCTCCATCCAGAAAACCTATGACCTCACCCGCTACCTGGAGCACCAACTCCGCAGCTTGGCTGGGACCTATGTGAGTATCCAGCGTAGGAATCTGGGAGTTGGGGAGGAGTGAGGAGTTGGGGAAAGACAGTCCTAACCGTGGAGGGTTCTGGTAGATGATGGGGTGAGGAGGGGCTCTTTGGCTCCCACCAGTCCCCCTGTCTGGTCTA
+
AAAACFFFCFFFGGGGGGGGGGHHGGGGGGHHGGGGGFHGHHGHGGHHHHHHHHHHHGHHHHHHHHGHHHHGGEGGHHHHFHHHHHHHGHHHGGGEFHHHGGFFGGHHGHHHHHHHHFFFHHHFHG<EGGHHFHHHHHEFEGHHCGFGCGEFGHHHHFHHHHGGGGHHHHHHHHHHHHHGGDGGGGGGGGGGGGCBFGGFGGGGGGA>FFFFFFFCFAFFFFFFFFFFFFFFFFFFFFFDFEFFFFFFFFF
@M05620:37:000000000-D9766:1:1101:20331:3102 1:N:0:37
ACCACACCTTCTACAATGAGCTGCGTGTGGCTCCCGAGGAGCACCCCGTGCTGCTGACCGAGGCCCCCCTGAACCCCAAGGCCAACCGCGAGAAGATGAGTGGCACGCTCCCTCTTCTTGTGGCCGCCTCCCTCCTTCCTGGCCTCCCGGCGCTGCGCCCTTTCTCACTGGTTCTCTCTTCTGCCGTTTTCCGTAGGACTCTCTTCTCTGACCTGCGTCTCCTTTGGAACTCTGCAGGTTCTAGATCGGAA
+
?BBABBBBFFFFGGGGGGFFFAGBEBEB4EGHFFGFCEGCDHHHHGEGGEGGFFHHHHHEEGGGGFEGGGGHHHHGGFGHFFHHFGG@CG<</CHFGFHHHFG??1?>C?CFHHHHHH>DG1.<CD-AE<CEGHGHHGHHFEHHHHHGGGB@BBGGGGGBBFFFFFFFFFFFFFFFFFFFFFFFFBFFFFFFFFFAFFFFFFFFFFFFFF/BFFFFBFBFFFFFFFF/BFFFFFFEFFFBFF/9FF;EDDE
@M05620:37:000000000-D9766:1:1101:11341:3144 1:N:0:37
AGTGCCAGCTCTCAATCGCACAGGGGACCCAGGGCCTGGCCCCTCCATCCAGAAAACCTATGACCTCACCCGCTACCTGGAGCACCAACTCCGCAGCTTGGCTGGGACCTATGTGAGTATCCAGCGTAGGAATCTGGGAGTTGGGGAGGAGTGAGGAGTTGGGGAAAGACAGTCCTAACCGTGGAGGGTTCTGGTAAATGATGGGGTGAGGAGGGGCTCTTTGGCTCCCACCAGTCCCCCTGTCTGGTCTA
+
AB>AAFFFBFFFGGFGGGGGGGHHGGGGGGHHGGGGGFHHHHGHGGHHHHGHHHHHHGHHHHGHHHGHHHHGGGGGGBGHHHHHGHHHGGHHGGGGGHHHGHHGGGHHGHHHHHHHHHHHHHHHHGGGGGHHHHHHHHCFGHHHGGFFGFEGHHHHGGHHHGGGGGHHHHHHHHHHHHHHGDCDAEGGEGGGGGCFGGGGGGGGGGFFFFFFFFFFFFFFFFFFFFFFFFFFFFFFFFFFFFFFFFFFFFB
@M05620:37:000000000-D9766:1:1101:9867:3218 1:N:0:37
GAGGCTGCTTTGGAAGAAACTCATAGATTACTGCAACAGTTCCCCCTGGACCTGGAAAAGTTTCTTGCCGTAAGTAAAGACTCTGAGACAACTGCCAAGGGGTAACAGCACTGCAGCAACAATTAAAAGCAAGTACAACATTTCAACTTTCGAAAACATCTGACTCCAATTGCGCAATTAACCGCCTCTGTCCTTGTACCTGACAAGCCCGTACCCAAAGAAACGACGATCACACTTTTGACCTCCAATCC
+
AAAABCFCFFFFGGGGFGGGGGHHHHEHHHHHHHHFHHHHHHHHHGGGHGHHHHHBFGHGBGHHHHGGHEA111AD5DGFBBB3DGFG32BBG3B333B?1>1?3@4@?2B33B3B3B2BFF3444BBD0B3BF4G44B/FFH3?3BFGBFG/0//</@2@>2@FDCF11?1<//>->111><-<-<./<=0<0=BDG0=DC;:00.::.---.=9CAC//.9/.:--;.99F0//;///9:B/B;B//;/
@M05620:37:000000000-D9766:1:1101:16478:3240 1:N:0:37
ACCACACCTTCTACAATGAGCTGCGTGTGGCTCCCGAGGAGCACCCCGTGCTGCTGACCGAGGCCCCCCTGAACCCCAAGGCCAACCGCGAGAAGATGAGTGGCCCGCTCCCTCTTCTTGTGGCCGCCTCCCTCCTTCCTGGCCTCCCGGCGCTGCGCCCTTTCTCACTGGTTCTCTCTTCTGCCGTTTTCCGTAGGACTCTCTTCTCTGCCCTGCGTCTCCTTTGGAACTCTGCAGGTTCTAGATCGGAA
+
CCCBCCCCFFFFGGGGGGGGGDHHGEEBGFFHHGGGGGGGGHHHHGGGEFGGGHHHHHHGGECGGGGGGGEHHHHGDGGHGHHHHGGGGGGGGGHHHHHHHHG?<?><A->FHHHHHH11F1<GH-<AE;GGHHGHHHHHHHHHHGGGGGGGGGGGGFF-@BFFFFFFFFFFFFFFFFFFFFFFFFDDFFFFF9AFFFFFFFFFFFFFFFBFFF?ADFFFFFFF/BF/BFFFFFFFFFFBFF/FFF;ADAE
@M05620:37:000000000-D9766:1:1101:20471:3260 1:N:0:37
ACCACACCTTCTACAATGAGCTGCGTGTGGCTCCCGAGGAGCACCCCGTGCTGCTGACCGAGGCCCCCCTGAACCCCAAGGCCAACCGCGAGAAGATGAGTGGTTTGCTCCCTATTCTTGTTGCCGCCTCCCTCCTTCCTGGCCTCCCGGCGCTGCGCCCTTCCTCACTGGTTGGCTCTTCTGCCGTCTTCCGTACGACTCTCTTCTCTGCCCTGCGTCTCCCTTCTTACTCTGTAGGTTCTATATCGGAA
+
ABAAAAAAFFFFGGGGGGGFGDGGGGGGHGGHFFGGGGGGEGGHHGGGEFGFGFGHHHHGEEEEFEGEGGGG@BFEGGEHFEHHHFEFGGGCFGH2FGFFHF/<?<?11F1/?111?1>111>1>A<@.<<CGCE/GGCG0/;GCGHEG---A@-9A?.;B//;BBBEF/.;F.-9B/FBFB/BBA.-.://.;..9..../BF//B/B;/;AF.E-9-9.;/;/.////////;B/9//;;///;/.-.9
@M05620:37:000000000-D9766:1:1101:16655:3281 1:N:0:37
ACCACACCTTCTACAATGAGCTGCGTGTGGCTCCCGAGGAGCACCCCGTGCTGCTGACCGAGGCCCCCCTGAACCCCAAGGCCAACCGCGAGAAGATGAGTGGCCCGCTCCCTCTTCTGGTGGCCGCCTCCCTCCTTCCTGGCCTCCCGGCGCTGCGCCCTTTCTCACTGGTTCTCTCTTCTGCCGTTTTCCGTAGGACTCTCTTCTCTGACCTGCGTCTCCTTTGGAACTCTGCAGGTTCTAGATCGGAA
+
BBBBCCCCFFFFGGGGGGGGGGHHGEGEEDHHHGGFGGGGGHHHHGGGGGGGHGHHHHHGGGGGGGGGGGGHHHHGGGGHGHHHHGGGGGFGGGHHFHGHHHGG0?>AD->FHHHHHH1<FGFHHGFFGEGGHHGHGHHHGHHHHGGGGG?FGGGGGFFFFFFFFFFFFFFFFFFFFFFFFFFFFFFF/EFFFFFFFFFFFFFFFFFFFF/FFFF.BFFFFFFFFEFFFFFFFFFFFFFFFFFFFFFEDFE
@M05620:37:000000000-D9766:1:1101:13673:3284 1:N:0:37
AGTGCCAGCTCTCAATCGCACAGGGGACCCAGGGCCTGGCCCCTCCATCCAGAAAACCTATGACCTCACCCGCTACCTGGAGCACCAACTCCGCAGCTTGGCTGGGACCTATGTGAGTATCCAGCGTAGGAATCTGGGAGTTGGGGAGGAGTGAGGAGTTGGGGAAAGACAGTCCTAACCGTGGAGGGTTCTGGTAAATGATGGGGGGAGGAGGGGCTCTTTGGCTCCCACCAGTCCCCCTGTCTGGTCTA
+
AAAABFFFCFFFGGGGGGGCGFHFGFGGGGHHBEEGGGHHHHGHGGHHHHGHHHHHHGHHHFGHHHHHHHHGG>EFHHHHCGCHHHHEGGHG>E?@/B??EEFGGGHHGFHHHGHHHHHHHHHHGGEGGGFHFHHHHHGFGGHHGGGFDFDGHFFGHGGFGHGGGGHHHHHHHHHHHHGHGGED?CEGCFCFGGCGGGGGGGGGGG-;@DCFFFFFF;EFFFFFFBFFEFFFFF/9FFFF;FBBFFFBFFB
@M05620:37:000000000-D9766:1:1101:9181:3291 1:N:0:37
ACCACACCTTCTACAATGAGCTGCGTGTGGCTCCCGAGGAGCACCCCGTGCTGCTGACCGAGGCCCCCCTGAACCCCAAGGCCAACCGCGAGAAGATGAGTGGCCCGCTACCTCTTCTGGTGGCCGCCTCCCTCCTTCCTGGCCTCCCGGCGCTGCGCCCTTTCTCACTGGTTCTCTCTTCTGCCGTTTTCCGTAGGACTCTCTTCTCTGCCCTGAGTCTCCTTTGGCACTCTGCAGGTTCTAGATCGGAA
+
AAABBAABFFFFFGGDFGEGFGHHGGGBGAHHHGGEFGGFGHHHHGGGGAEFHFGHHHHGGGGGGGCGGGGHHHHGGGGHGHHGCGGGGC>DFDHHBGD<@GGGHGGFGCGHHHGHHHB1GC?CHC@CEDCEHHGHFHHHCCHGCAEGBGCGFC?E?-9BBFFFFFFFFFEBFFFFFFFFFFFFF@;AFFFFFF.DDFFFFFFFFFBFFF/9AFF.BFFFFFFFFBF/BFFFFFFFFAFFFF/FFFFE?AE
@M05620:37:000000000-D9766:1:1101:15870:3321 1:N:0:37
GAGGCTGCTTTGGAAGAAACTCATAGATTACTGCAACAGTTCCCCCTGGACCTGGAAAAGTTTCTTGCCGTGCGTAAAGACTCTGAAAACACTGCCACGGATAAAACAACCGTAAGAACAAAGGGCAATAAGATCAGAAAGGACCAAAATAGCACATTAGAGAATCCAAAGAAAGAATTACAAGCATTTGAAATTGCAATTACCACTCCAAGAACAAAAGACCGAAAAATAACACTTTGAAACTCCAAGCC
+
>3AA>>FBFDFDG4BFGGGGGGHHHFGGGHFFHHCHFHBFGDEGA22F2EBFHGEHB32GBHGDFFHB301A1A111BD525B3D55B33?FFDGHF3E//11BB@3/??//?//???2B20B2/???2B23333B?BB2202@FE///22?1?<011111??11<11<100<<1<<>111100.<000000=00000=0000;;0//;//:.:/;CCA/./;--99-..00;;C9C000;;9/:/9//..
@M05620:37:000000000-D9766:1:1101:12006:3327 1:N:0:37
AGTGCCAGCTCTCAATCGCACAGGGGACCCAGGGCCTGGCCCCTCCATCCAGAAAACCTATGACCTCACCCGCTACCTGGAGCACCAACTCCGCAGCTTGGCTGGGACCTATGTGAGTATCCAGCGTAGGAATCTGGGAGTTGGGGAGGAGTGAGGAGTTGGGGAAAGACAGTCCTAACCGTGGAGGGTTCTGGTAAATGATGGGGTGAGGAGGGGCTCTTTGGCTCCCACCAGTCCCCCTGTCTGGTCTA
+
AA1>AB1FAFFFBGGCBFGAEAGAFEEGCEHHCFG//AG0AF/FFGFHHCGF10EAGGHHFHFHHGEGHHH@E>EGHHGH>BGHFHH/E>G@>?>/>0>FEHFGGFFHGHBGHHHFHHHGHHHHEGGGGGFFHHFHHFCFCGHHG?FCGCFCGHHHHG<GHHCGECHHHHFHHHHHHFFGGGFGGFGGGGGGGG9FFFGGGGGGGGB@FFFFBF@@@@?FFFFFFBFFFFFFEFBB9BFF@?BFFFFFFFB
@M05620:37:000000000-D9766:1:1101:17574:3370 1:N:0:37
AGTGCCAGCTCTCAATCGCACAGGGGACCCAGGGCCTGGCCCCTCCATCCAGAAAACCTATGACCTCACCCGCTACCTGGAGCACCAACTCCGCAGCTTGGCTGGGACCTATGTGAGTATCCAGCGTAGGAATCTGGGAGTTGGGGAGGAGTGAGGAGTTGGGGAAAGACAGTCCTAACCGTGGAGGGTTCTGGTAAATGATGGGGTGAGGAGGGGCTCTTTGGCTCCCACCAGTCCCCCTGTCTGGTCTA
+
AABABFFBAFFFGGGGGFGGGCHHGGGGGEGHGEFGFGHHAHGHGGHHHFHHEHHHHGHHHHEHGHGCHHEEGGGGHHHHHGHGHHHHGCHHGGFGFFGHDCEGGFGCEGGEHHF?F?FHHBFDGF<<CDDGFHFGHHHGGFFFF?F-CGFHHGFAHGHGHH?DGFC:GCFBCFHFGFGGG;A??EFC.C.0;C;;FGGB9;0CGDFFFFFFFDFADF.FFBFFBFFFFF?DFFF/BFFD9EFFBBFB;B:
@M05620:37:000000000-D9766:1:1101:13984:3410 1:N:0:37
GAGGCTGCTTTGGAAGAAACTCATAGATTACTGCAACAGTTCCCCCTGGACCTGGAAAAGTTTCTTGCCGGGCGTAAAGAATCTGAGAAAACTGCCAAGGAGCATAAGAGCAGAGGAAAGGACAGCCACCAAGAACAGAATAACCGATGGAAAAAGCTTATGAATCAAATTGAACAAGTCTAAGCACTTGTACTTGCATATGACAAGCCAGGGAACCAACAAAGCCAGAGCACACGTATGTGATACCGACA
+
AABBBBFAFFFFGGGGGFGGFF4FGHGHHHHHHHGHFHHAGGGHHGGGEFFFHGHGFDCGGHHHHHGBG00AA>0>>FGD13FFGF4F4@CGHFHFHF1FBG/?33B?3303??//??300000/?/F00FFG0F00<01111@1/////<11?0.01<11>111>1<1>11000=</0=0<00=0/0<;00:0;0000:<G00C0.../;;.;A.9....9.;/:/;.9/;;;.-AB////9/;:9..;;
@M05620:37:000000000-D9766:1:1101:12435:3425 1:N:0:37
AGTGCCAGCTCTCAATCGCACAGGGGACCCAGGGCCTGGCCCCTCCATCCAGAAAACCTATGACCTCACCCGCTACCTGGAGCACCAACTCCGCAGCTTGGCTGGGACCTATGTGAGTATCCAGCGTAGGAATCTGGGAGTTGGGGAGGAGTGAGGAGTTGGGGAAAGACAGTCCTAACCGTGGAGGGTTCTGGTAAATGATGGGGTGAGGAGGGGCTCTTTGGCTCCCACCAGTCCCCCTGTCTGGTCTA
+
AAB3AFFFBFFFGGFGGGGAEAFAAEGEGGGDFEFFFGHHHHGHGGFHHGGHHFHGHGHHHHHHGHGHHHHGGEEGHHHHFFGHHHHFGHHFAFGGGFHHGHHFGGHHGHHHHHHHHGHHHHFHHGEGGGHFHHHHHHHGGHHHGGGGGGGGGHHGHGHHHHGGGGHHHHHHHHHHHHHHGEEGGGGG;CFGFGCFGGGGGFFGGGFFFFFFFFFFFFFFFFFFFFFFFFFFFFFFFFFFFFFFFFFFFF/
@M05620:37:000000000-D9766:1:1101:14094:3430 1:N:0:37
ACCACACCTTCTACAATGAGCTGCGTGTGGCTCCCGAGGAGCACCCCGTGCTGCTGACCGAGGCCCCCCTGAACCCCAAGGCCAACCGCGAGAAGATGAGTGGGGTGCTCCCTCTTCTAGTTGCCGCCTCCCTCCTTCCTCGCCTCCCGGCGCTGCGGCATTTCTCACTGGTTCTCTCTTCTGCCGCTTTCCGCAGGACTCTCTTGTCTGTCCTGTGTCTCCTTTGGCACTCTGCAGGTTCTAGATGGGCA
+
CCCCCCCAFFFFGGGGGGBGGGHHGEGBEEHHHGGGFGGGGHHHHGGGGFGGHHHHHHHGGGGGGGGGGGGHHHHGGGGHGHHHHGGGGGBDGGHGGHH222////>/111.0>01>G1111110---<.../;.:00C00.;CG.EGAB:-;D-A----9:B////;/:/F/////:/::F9/FC-;D.//..-:-.9/F9////9;F//;/;9/9;//;FFBBB//9B//;:///..;BF/9F//;..:
@M05620:37:000000000-D9766:1:1101:14617:3444 1:N:0:37
GAGGCTGCTTTGGAAGAAACTCATAGATTACTGCAACAGTTCCCCCTGGACCTGGAAAAGTTTCTTGCCGTAATTACAGAAGCCGAGACGACTGCAAGGGCGCTACAGCGCAGCAGAAGCCCTGACAAGAAAGTAAGGCATTAAAACATTCGAACACATGAGGCTCCCAATGCCCAATTCTCCGCCTTTATCATTGTACCTGACCCGACCGGACAACCAGCACGGCCGAGCCCTCGTCTGCACTCACGACA
+
CBCCCCFBFFFFGGGGGGGGGGGHHHGHHHHGHHGGHHHHHHHHHGGGHHHHHHHGHHHHHHHHHHGGHGA1EFHGAGH533B1>E0>B1>>E1BFGHG11>//>EGFBEE/><0BB22B??FF2@@DG22@@D??GF0=1?1?F1=/?>=GB0>->.111>><CC.E//<<<C/0.;0<:;:CEGGGH0;<CBFFFF0;9FF/;/;-:9A--;;A9:.;./.---;9---9:/;-9;A.0;FBF9;..:-
@M05620:37:000000000-D9766:1:1101:17451:3521 1:N:0:37
ACCACACCTTCTACAATGAGCTGCGTGTGGCTCCCGAGGAGCACCCCGTGCTGCTGACCGAGGCCCCCCTGAACCCCAAGGCCAACCGCGAGAAGATGAGTGGCGCGCTCCCTCTTCTTGTGGCCGCCTCCCTCCTTCCTGGCCTCCCGGCGCTGCGCCCTTTCTCACTGGTTCTCTCTTCTGCCGTTTTCCGTAGGACTCTCTTCTCTGCCCTGCGTCTCCTTTGGAACTCTGCAGGTTCTAGATCGGAA
+
BBBBBBBBFFFFGGGGGGGGGFHGGEFBFFHHHGGGDGGGGHHHHGGGGFGGHGHHHHHGGGGGGEGGGGGHHHHGGFAGFGGHHGGGGG?BCGHEG2BGFBF///<>@>CCGHFHHH==D0.<GG<CF;CGHHGHHHHHFFGGGGGGGGADDGFFAADBDFFFFFFFFFFFFFFFFFFF9FFFFFFFFFFFFBADFFFFFFFFFFFFFFBFFFF.@DFDFFFFFFFFBFFFFFFFFFABFF/FFE/:.AE
@M05620:37:000000000-D9766:1:1101:23210:3524 1:N:0:37
ACCACCCCTTCTACAATGAGCTGCGTGTGGCTCCCGAGGCGCACCCCGTGCTGCTGACCGAGGCCCCCCTGAACCCCAAGGCCAACCGCGAGAAGATGAGTGGCAGGCTCCCTCTTCTTGTGGCCGCCTCCCTCCTTCCTGGCCTCCCGGCGCTGCGCCCTTTCTCACTGGTTCTCGCTTCTGCCGTTTTCCGTAGGACTCTCTTCTCTGACCTGCGTCTCCTTTTGAACTCTGCAGGTTCTAGATCGGAA
+
>A1AA11A>FFFCGG13BB1B1BBAE0AA0BFGGGE/AF//E/AFGEEA/EEDFGFHHHGEE@EFFEEGGGFGHHGGGGAEGHHAFGGGCGGG?FFD1F<1?/.<.-<0<>FFHHHGDGDD0AC.--:AAGEBHCG0F/;09.F0CA99--9A9@A-@B@@FFFFFF/BB-99BF/-9EAB9/;/@9A/AFEAB--;99BB/B/BB99B9/BB/--9-;A-/BB///-//;////9/-;/;9BF9BFAB-:
@M05620:37:000000000-D9766:1:1101:21593:3543 1:N:0:37
AGTGCCAGCTCTCCATCGCACAGGGGACCCAGGGCCTGGCCCCTCCATCCAGAAAACCTATGACCTCACCCGCTACCTGGAGCACCAACTCCGCAGCTTGGCTGGGACCTATGTGAGTATCCAGCGTAGGAATCTGGGAGTTGGGGAGGAGTGAGGAGTTGGGGAAAGACAGTCCTAACCGTGGAGGGTTCTGGTAAATGATGGGGTGAGGAGGGGCTCTTTGGCTCCCACCAGTCCCCCTGTCTGGTCTA
+
AA1AAD11>113A1BFG?FEA0B00ABEE0F00A/AFAG0F/EAEGGH1GGFG0A0BECGHFGGFF1FHHHGGE?GHGHGBFGC0GG>E0FF>EEE>0BGGHHGFGHHGHHHHHHHHHHHHHHHHCEFGGHHHHHHHHCFFFHFGGCCG?EGFFHHGGHHHE-@CCHHHHHHHHGHHHHGGGFGBGGGEFGGGGGGGGGGGGGGGGF@FFFFFF@@@?FFFFFFFEFFFFFFFFFFFFFF@FFFFFFEFFF
@M05620:37:000000000-D9766:1:1101:21825:3559 1:N:0:37
GAGGCTGCTTTGGAAGACACTCATCGATTCCTGCACCAGTTCCCCCTGGACCTGTAACCGTTTCTTGCCGTAAGGAAAGGCTCCTAGAAGACTGCACGGGAGTACAAGAGCTGATGAAACAATGGCCAGTAAGTCCGGCATTTCCGCTTTAGCACTCTTGTGGATCCAATTGAACAATTCTCAGCATTTGTACTTGTAACTGACAAGCCAGGGACAACAGATCGGAAGAGCACACGTCTGAACTCCCGTCA
+
AAAAAAFAFFFFGGGGG1BFBB0D1ABBFGHGHHHFHHF1DDFH0A/BAFGHH01DA21AEEGHHH1BCEAA/BGDFGHFHHFFGFBGHHHHH1G1BBEEGEEGB>FHHFHE1GFHHHHHHHHGHH0FFGGHGHHBCCCCGHHHHGGGGGBHHHHHFHHHHHGDCGHHHHHHHHHHGHHHHHFGHEHGHD=GGFHHGGGGGHHHHHHHGHHHG.CAFEEFGFFCBAEFGGFFGGG-CCFE/99BFF-9EB-
@M05620:37:000000000-D9766:1:1101:21586:3559 1:N:0:37
AGTGCCAGCTCTCAATCGCACAGGGGACCCAGGGCCTGGCCCCTCCATCCAGAAAACCTATGACCTCACCCGCTACCTGGAGCACCAACTCCGCAGCTTGGCTGGGACCTATGTGAGTATCCAGCGTAGGAATCTGGGAGTTGGGGAGGAGTGAGGAGTTGGGGAAAGACAGTCCTAACCGTGGAGGGTTCTGGTAAATGATGGGGTGAGGAGGGGCTCTTTGGCTCCCACCAGTCCCCCTGTCTGGTCTA
+
BBBBBFFFBFFFGGGGGGGGGGFCAFGGGGHHGGGGG2CFGHGHGGHHHHHHHFHHHGHHHHHHHHGHHHHCGEEGHHHHHGGGHHHHG3GHEGGGGBFGABGGCGHHGHHFHHFFFHHDGHFFHG?ECGHHHHHHHGGFEHHHGCGCCGFHHHHFHFCGHE-@CFHFFFGHHHHHHHGFGGG@GGGGGGFGGGGFFGGGGGFEEGFBFFFFDFBBBBFFFFFEBFFAAFFFFFFFFBEFBFFFF9BB9/;
@M05620:37:000000000-D9766:1:1101:14992:3581 1:N:0:37
ACCACACCTTCTACAATGAGCTGCGTGTGGCTCCCGAGGAGCACCCCGTGCTGCTGACCGAGGCCCCCCTGAACCCCAAGGCCAACCGCGAGAAGATGAGTGGCCCGCTTCCTCTTCTGGTGGCCGCCTCCCTCCTTCCTGGCCTCCCGGCGCTGCGCCCTTTCTCACTGGTTCTCTCTTCTGCCGTTTTCCGTAGGACTCTCTTCTCTGACCTGCGTCTCCTTTGGAACTCTGCAGGTTCTAGATCGGAA
+
A>AABAAA>CFFGGGGGG5BGDGFEEGA4EHHHAFGDEEGDGHCGGGGDEEEFHFHHHHAGCCEGFGEG/FGHHHGGEGHGHHHHGGGGG@CBGHBFDDG>FF/</>AC.>FBDFHHH1>=FGAHGDGGGHGHHCCGHHFGFFCBCHEGG-ABBGBB@D=-FFFFFFFFFF;FFFFFFBFFFFFFB;;FFFFFFADDFFBFFFFFFFFFFBFFEF.@DBFFFBFFFFFFFFFBFFFFF;BFFBFFF;A?.A
@M05620:37:000000000-D9766:1:1101:18088:3601 1:N:0:37
AGTGCCAGCTCTCAATCGCACAGGGGACCCAGGGCCTGGCCCCTCCATCCAGAAAACCTATGACCTCACCCGCTACCTGGAGCACCAACTCCGCAGCTTGGCTGGGACCTATGTGAGTATCCAGCGTAGGAATCTGGGAGTTGGGGAGGAGTGAGGAGTTGGGGAAAGACAGTCCTAACCGTGGAGGGTTCTGGTAAATGATGGGGTGAGGAGGGGCTCTTTGGATCCCACCAGTCCCCCTGTCTGGTCTA
+
AA>AAFF11CFFG1GFGF11E?HFGAEAAEGHAAEA/FGHCHGEGGH1GFHHFHHHHGH1FGFHHFGHHFFEE>EEHGGG0BGHHH0/?GDF>E?>>FFGCHHGGGH0EHHGGHDGFHHHHHHHH@EEGGHFHHHHFHGGGHHHGGACGGEFGFGHCFG/D<CGGCHFCFHGHHHGHHHFGGFGEGFGGGGGGF9BFFGGGGGEGGA@FFFFFF<@@@FFFFFF/;FFFFFFFFFFFFFF@FFFFFFFFFF
@M05620:37:000000000-D9766:1:1101:10792:3602 1:N:0:37
AGTGCCAGCTCTCAATCGCACAGGGGACCCAGGGCCTGGCCCCTCCATCCAGAAAACCTATGACCTCACCCGCTACCTGGAGCACCAACTCCGCAGCTTGGCTGGGACCTATGTGAGTATCCAGCGTAGGAATCTGGGAGTTGGGGAGGAGTGAGGAGTTGGGGAAAGACAGTCCTAACCGTGGAGGGTTCTGGTAAATGATGGGGTGAGGAGGGGCTCTTTGGCTCCCACCAGTCCCCCTGTCTGGTCTA
+
AAAAAFFFAFFFGFGGGGGC1EFCFGGGGGHGAFEAEFHHCHGHGGHGHHHF1FGHHGHHHHHHHFHHHHHGGCGGHHHHHHHGHHHHGHHHGGGGGHHHCHHEEAGHGHHHHHHHGH2FDFHGHGGF?FHFHHHGHFAF/0F1/-.<@CC0.0<CGAGHHFGGGGHGHHFBCGCGHHHHGGG@GFBGEGGGGGGFGGGGGGFFEGF-AFFFFF?@@@FFFFBBB/FEFFFFF?FFFFFB?AFFFB/FFFB
@M05620:37:000000000-D9766:1:1101:10775:3604 1:N:0:37
AGTGCCAGCTCTCAATCGCACAGGGGACCCAGGGCCTGGCCCCTCCATCCAGAAAACCTATGACCTCACCCGCTACCTGGAGCACCAACTCCGCAGCTTGGCTGGGACCTATGAGATGGGGAGGAGTAAGAATCTGGGGAAAGACAGGCCGAACGGTGTTGGGGTCAGGCAAACGTAACCGTGACGAGTTCTGGTAAATGACGCGCTGAGGAGGCGCTCTGTGCCACCCCCCACCCTTCCAGTCTAATATA
+
A?AAAFBFAFFFGGGGGGG110B0FEEGGGHGGGGFGFFHGHGHGGGHHHHHGBCHHGBGHHHHHHHHHHHGGG?EHHHGGGHHGHHHGHHHGGEGGHHHGHGGGGH0EG11F2B1111//?//CBG01?1?11?<DF?//.>0<00...<--<<<.<;.;.AC.:.;//9....:;.:0-CA..=.9.99CFBF//9/B//----;-:;-/-;-;-9AA/:F////-;-;>---;-9-//9;;9///:/;
@M05620:37:000000000-D9766:1:1101:13423:3615 1:N:0:37
GCGGCTGCTTTGGAAGCAACTCATAGATTCCTGCCCCAGTTCCCCCTGGACCTGGAAAAGTTTCTTGCCGTAAGGAAAGGCTCCTAGAAGACTCCACGGGAGTAAAAGAGCTGATGAAACAATGGCAAGTAAGTCCGGCATTTCCGCTTTAGCACTCTTGTGGATCCAATTGAACAATTCTCAGCATTTGTACTTGTAACTGACAAGCCAGGGCCAACAGATCGGAAGAGCACACGTCTGAACTCCAGTCA
+
>11>A>>>CFBBFGG111BFAFBGDDFHG3D3GH00BAEBDFHHHGAF/0BBFF0BF10BFHHHDGGGHEBFEHGBGHHHHHHGB1BGHHHHHHHH0EEGGGEHGGHHFHHGHEHHHHHHHEHHHHEGFHHHHHH1?CGCCHHHHGGGGGBGHHHHHHHHHHG1FGHBGHHHBGHHGHHHHHFHHFHHHHHFGHHHHHHHHHHGHGHHGHEHG.C.9.9CBFGGG.CAFFFGGGG@GFFF/:BFFF/BFF/
@M05620:37:000000000-D9766:1:1101:21305:3622 1:N:0:37
GAGGCTGCTTTGGAAGAAACTCATAGATTACTGCAACAGTTCCCCCTGGACCTGGAAAAGTTTCTTGCCGTAATTACAGGCTCCGAGACGACTGCACGGGAGTAACAGAGCTGCTGCAACACTGGCCAGTAAGACCGGCATTTACGCTATCACACTCTTGAAGATCCCATTGCACAATTCTCAGCCTTTGTCCTTGTAACTGACAAGCCCGGGCCAACAGCTCGGACGAGCACACGTCTTAACTCCCATCA
+
ABBABBFCFFFFGGGGFGGGGGFHHG5FGDGHHHDDFHHHHHHHHGGGHFGHGGFBFGFGBGHHHFGGHCFEEAAD5BG3?1B1B>>>11>>B13BBF>E>/E344BBF3GHHH3B33DFGCFG2EGHCGHHF3BFCFGCFFHB1?D//>>1><FFHHFB111>=DFG0<DGFFGFHHFGFHBFFGGBGCCGH0CCCG0CGHCG0FFGE.--:9;DF.AF.BFFFFFFF-@-A/.;A./.:;BFF0:/9;0
@M05620:37:000000000-D9766:1:1101:12556:3627 1:N:0:37
GAGGCTGCTTTGGAAGAAACTCCTAGATAACTGCACCCGTACCCCCTGTCCCTGTAACCGTTTCTTTCCGTAAGTACAGGAGCCGCGACGCCGCCACGGGCGTACAAGCGCTGCTGCAACCCTGGCCAGTAAGTCCGGCCTTTCGGCTTTCGCACTCTTGTGGCTCCCATTGCCCAATTCTCCGCCTTTGTCCTTGTACCTGAACAGCCCGGGCCGCCAGCTCGGCCGAGCCCACGCCTGCGCTCAAGTCA
+
BBBBBBFBFFFFGGGGGABBBBFG45B56DFGHHHF322222BBGE223BB33B3DBAB0FGBBDF55FEB1E15D5BG?11BF/>/>>>/>/></?>>B/<C<//??/CCGGAFG<0GHHGFGH<0>CGHHH<DGFGCCEHFH.;;CGFHGGGGGFGGGFGGF?FEFGGFFFBFFGFGGFFFDA.DFFFFFFFFFFF/BBFF//9;FAABBBB--;--99B/:@:A=BBB-9.99.;A.A-;@D9/;9B/
@M05620:37:000000000-D9766:1:1101:12576:3627 1:N:0:37
GAGGCTGCTTTGGAAGAAACTCATAGATTACTGCAACAGTTCCCCCTGGACCTGGAAAAGTTTCTTGCCGTACGGAAAGGCTCCTAGAAGACTACAAGGGAGTAAAAGAGCTGATGAAACAATGGCAAGTAAGTCAGGCATTTCCGCTTTAGCACTCTTGTGGATCCAATTGAACAATTCTCAGCATTTGTACTTGTAACTGACAAGCCAGGGACAACAGATCGGAAGAGCACACGTCTGAACTCCAGGCA
+
AA>AAAFBFFFFGGGGAFGGGGDHFFGHHFHGHHH4BCGDGHHHHGEGGCGHHHHHHFGGHHHHHHHHHGEA1AEEFGHBGHH?FG4FH3GHHBGHBGEGE1EGGHDGCBF3BGHGG3GBFEGHHHF??BBF?FGGHHFGH1BGHGGGCF1<11@<<@GGHHG1GHFFH11<<F<DFGH1GHHHHFHHGH1FGHG0GFD=DFDGHH...<.:A.C.:..::0C;..9:A;F999C-9=FFBBB;0C/;/;.
@M05620:37:000000000-D9766:1:1101:21328:3628 1:N:0:37
GAGGCTGCTTTGGAAGAAACTCATAGATTACTGCAACAGTTCCCCCTGGACCTGGAAAAGTTTCTTGCCGTACGGAAAGGCTCCTAGAAGACTCCCAGGGAGTAAAAGAGCTGATGAAACAATGGCAAGTACGTCAGGCATTTCCGCTTTAGCACTCTGGTGGATCCAATTTAACAATTCTCAGCATTTGTACTTGTAACTGACAAGCCAGGGACAAAAGATCGGAAGAGCACACTTCTGAACTCCAGTCA
+
AAAABBFAFFFFGGFGGGGGFGFHHHHHHFHHHHHFGFHFGHHHHGGGHHHHHHHHHHHHHGHHHHHHHGE1AAEFFGH1BGH?BGBHH@FGHBF1F3?E11>B@FHHAB?333B4BB?3BGGHFGC3?B44/BFF/22??BFGH??//<22FGH20?1<?G?/1??GG111=1FHG1FH>G11><1<0<D0=000=00=0<DGGD...::C:.CFH/./.0;....9:.CF.FG/;9;;BB/9099/000
@M05620:37:000000000-D9766:1:1101:15335:3633 1:N:0:37
GAGGCTGCTTTGGAAGAAACTCATAGATTACTGCAACAGTTCCCCCTGGACCTGGAAAAGTTTCTTGCCGTAAGTAAAGACTCTGAGAAGACTGCAAAGGAGTAACAGAGCTGATGAAACGATGGCCAGTAAGTCCGACCTTTCCACTTTAGCACACTTGAGAATCCCATTGAACAATTCTACGCATTTGTACTTGTAACTGACAAGCCAGGGCAACAAGATCGGCAGAGCACACGTCTGAACTCCAGTCA
+
BABBCCFCFFFFGGGGGGGGGGHHHHHHHHHHHHHHHHHGHHHHHGGGHHHHHHHHHHHHFHHHHHGHHFEEFH5FGHH5BBG3DGFHF3BBF3BFH3BGGGBF4BB@?3FFHH3DBGH3//?FEG3FG3FH4BFGF/</?B3DB3D33DDGHHH2@@2D2@/D@GH1F1FGGH1GFGFHG11>C.CEGGG11>GHGHFHHHHHHHHHGG.CA..;;GEGFGHA.-9:CA:FGFG?CAF.C0:;FGG0;C0
@M05620:37:000000000-D9766:1:1101:18170:3656 1:N:0:37
ACCACACCTTCTACAATGAGCTGCGTGTGGCTCCCGAGGAGCACCCCGTGCTGCTGACCGAGGCCCCCCTGAACCCCAAGGCCAACCGCGAGAAGATGAGTGGCCCGCTCCCTCTTCTTGTGGCCGCCTCCCTCCTTCCTGGCCTCCCGGCGCTGCGCCCTTTCTCACTGGTTCTCTCTTCTGCCGTTTTCCGTAGGACTCTCTTCTCTGCCCTGCGTCTCCTTTGGAACTCTGCAGGTTCTAGATCGGAA
+
BBCCBCCCFFFFGGGGGGGGGGHHGGGEEGHHHGGGGGGGGHHHHGGGGGGGHHHHHHHGGGGGGGGGGGGHHHHGGGGHGHHHHGGGFGCFGGHGHHHHGFG?0?>>A->FGHHHHH1DH1CGHGADG:GGHHGFHHHHHHHHHGGGGGGGGGGGGCAFAFFFFFFFFFFFFFFFFFFFFFFFFFAFFFFFFFADFEFFFFFFHFFFFFBFFFFFFFADFFFFFFFBFFFFFHFFFFFFFF0BFF:ADDE
@M05620:37:000000000-D9766:1:1101:18191:3667 1:N:0:37
ACCACACCTTCTACAATGAGCTGCGTGTGGCTCCCGAGGAGCACCCCGTGCTGCTGACCGAGTCCCCCCTGAACCCCAAGGCCAACCGCGAGAAGATGCGTGGCCCGCTACCTCTTCTGGTGGCCGCCTCCCTCCTTCCTGGCCTCCCGGAGCTGCGCCCTTTCTCACTGGTTCTCTCTTCTGCCGTTTTCCGGAGGACTCTCTTCTCTGACCTGAGGCTCCTTTGGAACTCTGCATGGTCCAGAACTGAA
+
?ABAAABAFBF4FFGGGGFGGGHHGBFGAFHHHGFG2EFF2FGHHGGE1EEF5FBFFEGEEE1BGHHGGGFEFHFEDFGHGHHHH/EE<@@DF?G22D2<?/><FG//>>/<<>1=F==<=<C0>-<-<<.<;/;;GCF0CCC::CH.;?--99;CGAEGAF0BBFGFFFFBFF/;FB//9/;99@DFFFFF.-9--..//;;;/;BBB/9//9;;...9;AB/;B//;9/9BB/9//.;B9:///;/;9;
@M05620:37:000000000-D9766:1:1101:8649:3679 1:N:0:37
ACCACACCTTCTACAATGAGCTGCGTGTGGCTCCCGAGGAGCACCCCGTGCTGCTGACCGAGGCCCCCCTGAACCCCAAGGCCAACCGCGAGAAGATGAGTGGCCCGCTACCTCTTCTGGTGGCCGCCTCCCTCCTTCCTGGCCTCCCGGAGCTGCGCCCTTTCTCACTGGTTCTCTCTTCTGCCGTTTTCCGTAGGACTCTCTTCTCTGACCTGAGTCTCCTTTGGAACTCTGCAGGTTCTCGATCGGAA
+
AA1AA1A>BCCF3DGGGG1AFFGFEECBFAGHHGFGCEE/EGGHHGGCEGGGHHHHHHHEEEEGGFGGGEFHHHHGGGGHGHHHEGGGGG/B@CCFGD1<?FCFHACGGCCHGGHHFF1<>0CCGG<CFAGGHGGGHFHGHB.:GGG?E@-;9.;9@@E??FGFFFFFFFF/BFFFFFFFFFFFF@;AFFFFBB:BFFFFFFBFF/;BFF/;9;BBBBFFFFFFFBBFFFFFFFEBFAA////;/9;@A?E
@M05620:37:000000000-D9766:1:1101:8630:3698 1:N:0:37
ACCACACGCTCTACAATGCGCTGCGTGCGGCGCGCGAGGAGCACCCCTTGCTGCTGACCAAGGCCCCCCTGAACCCCAAGGCCAACCGCGCGAAGATGAGGGGGGGGCTTACTCTTCTTTTTTGCGCCTGACTCCTTCCTTGCCTCCCGGCGCTGCGCTTTTTCTCACTGGTTCTCTCTTGTGCCGTTTTCCGTGGGACTCTCTTGTCTGCCCTGGGTCTCCTTTGGCAATCTGTAGCTTCTCGATTGGCA
+
>1>A>>>>1>>AABBBGGB0AAEEEBE00A/AAAAA/>>E?B/0BBE?>B@B1B@GFG0B?0/??EG<E//B1B<CC/?GGH?CCFCB>A>><@C.=DG0/.<--99;@-/9/9BB/B/;;B--;@-9;:-/;B;/B/;/;/////;:B>-;-9@?9---::9///;/;B-/;BFB//9;9;BB/;;9BEFFBB-99:F-BF/;9/;/9B9;-;A:9BFFFBBFFFFB//:9/B//9//9;/999B/;-99
@M05620:37:000000000-D9766:1:1101:8648:3700 1:N:0:37
ACCACACCTTCTACAATGAGCTGCGTGTGGCTCCCGAGGAGCACCCCGTGCTGCTGACCGAGGCCCCCCTGAACCCCAAGGCCAACCGCGAGAAGATGAGTGGCCCGCTACCTCTTCTGGTGGCCGCCTCCCTCCTTCCTGGCCTCCCGGCGCTGCGCCCTTTCTCACTGGTTCTCTCTTCTGCCGTTTTCCGTAGGACTCTCTTCTCTGCCCTGCGTCTCCTTTGGAACTCTGCAGGTTCTAGATCGGAA
+
AAAABBB3CFFFGGGGFGDGGFHHGEEB4AGGFAFE?EGGGHHHHGGGDEGFEHFCHHFE0E?FG1FGGGG1GFHGGGGHEEHHHF/EDGBB@DH1>FFGFGF?0?>A@><FDGHGFH1>FF?<GG<@E;:CHHGHFGCCGFFC0;9CE-;A?-BD?@DB?FFFFFFFBFB/;FFFFFFFFFFFFB99BFFFFFFDFFFFFFFFFBBFFF/;AFF.;ABFFFFFFFFFFFFFEFFFFFFFFFEFFFBEFFF
@M05620:37:000000000-D9766:1:1101:16854:3741 1:N:0:37
ACCACACCTTCTACAATGAGCTGCGTGTGGCTCCCGAGGAGCACCCCGTGCTGCTGACCGAGGCCCCCCTGAACCCCAAGGCCAACCGCGAGAAGATGAGTGGCCCGCTCCCTCTTCTTGTGGCCGCCTCCCTCCTTCCTGGCCTCCCGGCGCTGCGCCCTTTCTCACTGGTTCTCTCTTCTGCCGTTTTCCGTAGGACTCTCTTCTCTGCCCTGCGTCTCCTTTGGAACTCTGCAGGTTCTAGATCGGAA
+
BCCCCCCCFFFFGGGGGGGGGGHHGFGECEHHHGGGGGGGGHHHHGGGGEGGHHGHHHHGGGGGGGGGGGGHHHHGGGGHGHHHHGGGGGCGGGHHHHHFGBF/0/<<>->FHHHFHH1FF1ACCCDCG;CEHHGHGHHGFCFHHGFGFGBGGADFFFFFCFFFFFFFFFFFFFFFFFFFFFFFB@ADFFFFF09DDFFFFFFFFFFFFF0BFFFFF99AFFFFFFFBBFFFFFFFFEAFFFBFFF;ED?A
@M05620:37:000000000-D9766:1:1101:17683:3752 1:N:0:37
ACCACACCTTCTACAATGAGCTGCGTGTGGCTCCCGAGGAGCACCCCGTGCTGCTGACCGAGGCCCCCCTGAACCCCAAGGCCAACCGCGAGAAGATGAGTGGCCCGCTCCCTCTTCTTGTTGCCGCCTCCCTCCTTCCTGGCCTCCCGGCGCTGCGCCCTTTCTCACTGGTTCTCTCTTCTGCCGTTTTCCGTAGGACTCTCTTCTCTGCCCTGCGTCTCCTTTGGAACTCTGCAGGGTCTAGATTGGAA
+
CCCCCCCCFFFFGGGGGGGGGGHHGEGBGGHHHGGGGGGGGHGHHGGGEFGGHHHHGHHGGGGGGGGGGGGHGHHGGGGHGHHHHGGGGGGGGGHGHHHC?GF?0?>@C-.>FGCHHHFD<1CFHC<A<.=CFFFGHHHHBFHFCCHG?D?-BAGGA9DF;FFFBFFBFFFFFFFFFFFF99FFFFDFFFFFDB.AFFB/BB00B0BBFFF9E0FA-;=ABFFFFFF0BFFFFFBFFF-BBB0:B000:;B
@M05620:37:000000000-D9766:1:1101:21854:3761 1:N:0:37
AAGGCTGCTTTGGAAGAAACTCATAGATTACTGCAACAGTTCACCCTGGACCTGGAAAAGTTTCTTGCCGTAATGAAAGAATCTGAAAAAACTACAACGGAGCAACAGAAGTCAAGACGCAAGGAAAGGCGACTAAAAGACAACCAGTTAAGAAAACAACTGAATACACATTGACAATTAACACAATCAGTACCGCTTAATGACAATCCATGAACCAAACAAAAAAAGATCACCATTTTGAAGTCCAATCA
+
1>>1>1BAF@DFBCBBCGCCFFEDGBFGHFGFGGFBHHF1DB2DBG0FCA0FG00ACBGGBDGDFE1FF///A/221D10B1B2222B10>>111BB1>>//>/000>0111122110//<///0BB<0?///>/1@@1?@00</?/111?<??F00<..>0<11>1<<111000==000000/<.0<0:;0<0;-:..;00;CC0;//00000;.9....9...:--;/9//-//;9//;//;///;///
@M05620:37:000000000-D9766:1:1101:9558:3783 1:N:0:37
AGTGCCAGCTCTCAATCGCACAGGGGACCCAGGGCCTGGCCCCTCCATCCAGAAAACCTATGACCTCACCCGCTACCTGGAGCACCAACTCCGCAGCTTGGCTGGGACCTATGTGAGTATCCAGCGTAGGAATCTGGGAGTTGGGGAGGAGTGAGGAGTTGGGGAAAGACAGTCCTAACCGTGGAGGGTTCTGGTAAATGATGGGGTGAGGAGGGGCTCTTTGGCTCCCACCAGTCCCCCTGTCTGGTCTA
+
AAA3>FFFAFFFGGGFFGG2E2FAFEEEEEGHB2EEEGHGEHGCEGHFFHHHGHGGFEEAGHHHHGHHHFFFG>EEHHGHBFBGHH1?EGGF>E?EE?BBEFGF/EHGG0GGGFGHHFFFGFHGCCCEC/@GFGHHFF0F??DF/A<A-<.>ADGGFDGGHGG?FGHFHGGH:GCGFGHH@A;@;C9@;FFBFFFFFGGBGGGGEGA?EFFFD?BB-9AFB/FEFBFFFEFDEF9FBFFABEBFFB/;/;B
@M05620:37:000000000-D9766:1:1101:8477:3793 1:N:0:37
ACCACACCTTCTACAATGAGCTGCGTGTGGCTCCCGAGGAGCACCCCGTGCTGCTGACCGAGGCCCCCCTGAACCCCAAGGCCAACCGCGAGAAGATGAGTGGCAAGCTACCTCTTCTTGTTTCCGCCTACCTCCTTCCTGTCCTCCCGGCGCTGCGCCATTTCTCCCTGGTTCTCTCTTTTGCCGTTTTCCGTGGGACTCTCTTCTCTGCCCTGCGTCTCCTTTGGCACTCTGCAGGTTCTCGATGGGAA
+
>AA3AAABFFFDGGGGGGEGFGGHGEGBFE2FAAFEGGE?E2GCEEEG1EGEHHHHGHHGGEG@GGGEE@EHHFHDGGGHEEHGC/A<BD/<BGHEHBFG@1//01?/F??0<FBGHF11><0>1..>>.<<DGEHFGGD00<CHHHGAG-:ABAA--9.:9C09C0CBF.CF/9///BF/;/9B-:AF99/;9.9-A9ABF/;F/:/B/9BAF..-;99FFFFFFB//F.9F/9/B.;;FF/9BB/;..9
@M05620:37:000000000-D9766:1:1101:13996:3794 1:N:0:37
ACCACACCTTCTACAATGAGCTGCGTGTGGCTCCCGAGGAGCACCCCGTGCTGCTGACCGAGGCCCCCCTGAACCCCAAGGCCAACCGCGAGAAGATGAGTGGGCCGCTGCCTCTTCTTGTGGCCGCCTCCCTCCTTCCTTGCCTCCCGGCGCTGCGCCCTTTCTCACTGGTTCTCTCTTCTGCCGTTTTCCGTAGGACTCTCTTCTCTGCCCTGCGTCTCCTTTGGAACTCTGCAGGTTCTAGATCGGAA
+
CCCCCDCCFFFFGGGGGGGGGGHHGEFA4EHGHGGGDFGGGHHHHGGGDEGGGHFHHHGFGGCEGGGGGGFGGGHGGGGHGHHHHGGGGGBFCGHGHHG=?2F///<<>->FFHHFGF1>F0.<GC-<C.:CCFEGHHHH0:CGHGGGGGGCCDDDF9;9-BFFFF0BFFEBFFFFFFFFBBFFFBDFBFFFFB;ADFFFFFFFFFFFFFEFFFFFFD9.BFFFFFF0BFFFFFFFFFFFFF0;BF0;.AE
@M05620:37:000000000-D9766:1:1101:16352:3796 1:N:0:37
ACCACACCTTCTACAATGAGCTGCGTGTGGCTCCCGAGGAGCACCCCGTGCTGCTGACCGAGGCCCCCCTGAACCCCAAGGCCAACCGCGAGAAGATGAGTGGCCCGCTCCCTCTTCTTGTGGCCGCCTCCCTCCTTCCTGGCCTCCCGGCGCTGCGCCCTTTCTCACTGGTTCTCTCTTCTGCCGTTTTCCGTAGGACTCTCTTCTCTGCCCTGCGTCTCCTTTGGAACTCTGCAGGTTCTAGATCGGAA
+
AAAAAAAACFFFGFGGFG11F1FGEEEB0AFFABFA0EEECHHHHGGEEEGGFHGFHHHEEECGGFGGGGFFHHHGGGGHGFHHHGG/CC/>@FHEGHFHHFF??/>>@->FGHHHHH==G1..GG<AE;CEHHGHHHHGGHHHHGGGG@GGG@GGG@B@@FFFFFFFFFFBFFFFFFFFFFFFF@BFFFFFFFFFFFFFFFFFFBBFFFFFFFFA@A@FFFFFFFF/FFFFFFBFFFFFFF/FFF9ABBE
@M05620:37:000000000-D9766:1:1101:16367:3809 1:N:0:37
ACCACACCTTCTACAATGAGCTGCGTGTGGCTCCCGCGGATCACCCCGTGCTTCTGACCGAGGCCCCCCTGAACCCCAAGGCCAACCGCGAGAAGCTGAGTGGCCCGCTACCTCTTCTGGTGGCCGCCTCCCTCCTTCCTGGCCTCCCGGAGCTGCGCCCTTTCTCACTGGTTCTCTCTTCTGCCGTTTTCCGTAGGACTCTCTTCTCTGACCTGAGTCTCCTTTGGAACTCTGCATGTTCTAGATCGGAA
+
>A>AAAB>CFFFFEGGGGFBGGFHAAEG4AGHGFFE2AEE0E1FGHGEAAE15DEFGHGE>//>?EGGGEF23BGGGE/FCGG/GFFGGGCB>/F1<?F?GGF?FH-><<@HHFFHD==D=<?G<:AD.;CCCHDBC;9;FEFGBC;EA?;BGFFFD;AFB;9BFFFF/BB99FBFFFFFF9BFFF9.FFFFDB;9.BFFFFB//;:;BF99B99B;9/BFB/;B;B/BBFF9//9/9/9;;9/;/;;9..
@M05620:37:000000000-D9766:1:1101:7810:3809 1:N:0:37
AGTGCCAACTCTCAATCGCACAGGGGACCCAGGGCCTGGCCCCTCCATCCAGAAAACCTATGACCTCACCCGCTACCTGGAGCACCAACTCCGCAGCTTGGCTGGGACCTATGTGAGTATCCAGCGTAGGAATCTGGGAGTTGGGGAGGAGTGAGGAGTTGGGGAAAGACAGTCCTAACCGTGGAGGGTTCTGGTAAATGATGGGGTGAGGAGGGGCTCTTTGGCTCCCACCAGTCCCCCTGTCTGGTCTA
+
AAAACFFCAFFFGGGGGGGGGGHHGGGGEGHH2ABEFFHHGHGHGGHHHHHHFHHHHGHHHHHHHHHHHHHGGGGGHHHHHHHHHHHHGHHHGGGGGHHHGHFGGGHHGHHHHHHHHHHHHHHHHGEGGGHHHHHHHHGGGHHHGGGGGGGHHHHHHGHHHHGGGGHHHHHHHHHHHHHHGEGGGGGGEFFGGGFGFGGGGGGFGGFFFFFFFFFFFFFFFFFFFFFFFFFFFFFFFFFFFFFFFFFFFFB
@M05620:37:000000000-D9766:1:1101:19136:3811 1:N:0:37
ACCACACCTTCTACAATGAGCTGCGTGTGGCTCCCGAGGAGCACCCCGTGCTGCTGACCGAGGCCCCCCTGAACCCCAAGGCCAACCGCGAGAAGATGAGTGGCTGGCTTCCTCTTCTTGTCGCCGCCTGCCTCCTTCCTGGCCTCCCGGCGCTGCGCCCTTTCTCACTGGTTCTCTCTTCTGCCGTTTTCCGTCGGACTCTCTTCTCTGCCCTGCGTCTCCTTTGGCACTCTGCAGGTTCTAGATTGGAA
+
CCCCCCCCFFFFGGGGGGGGGGHFGEFBGDHHHGGGEGGEFHHHHGGGEEEFFHGHHHGGGGGGGGGGGEFHFHGGGGFHEHHHHGGGGGGGGGHFGHHF?2?/</<?<001?FBDFD11>1.<C?FDD.<GGGGCFGHF0/.C0AGEDG-@??BA-:;--;BFFFFFE//;BFFFFFFF/BFEFFA.FEF/D/.:9-:BFFFBFBFFFFBFEFAE=A;D/F/:9/9//;:FBFBFF.AB///;///:./B
@M05620:37:000000000-D9766:1:1101:21876:3816 1:N:0:37
ACCACACCTTCTACAATGAGCTGCGTGTGGCTCCCGAGGAGCACCCCGTGCTGCTGACCGAGGCCCCCCTGAACCCCAAGGCCAACCGCGAGAAGATGAGTGGCGCGCTCCCTCTTCTTGTGGCCGCCTCCCTCCTTCCTGGCCTCCCGGCGCTGCGCCCTTTCTCACTGGTTCTCTCTTCTGCCGTTTTCCGTCGGACTCTCTTCTCTGACCTGCGTCTCCTTTGGAACTCTGCAGGTTCTAGATCGGAA
+
CCCCCCCCFFFFGGGGGGGGGGHGGEGBFFHHHGGFDGGGGHFGHGGGGGGGHHHHHHHGGGGGGGGGGGGHGHHGGGGHGHHHHGGGFGBDGGHGHHHBF2C/</>>@.<CFFHGHH0=00.<<--;E.CECGD:CGHFFEFGGGGGGG@?FGDF;=AAAFF09B0BB0FFF00BFFFFFFFBFC.DFEBFD9.;B;BFFF9BFBFFFF0BBFF.:;;AFFFFFFF0BFFBFBBBFF.:0B:;FB;.9.;
@M05620:37:000000000-D9766:1:1101:13052:3842 1:N:0:37
GAGGCTGCTTTGGAAGAAACTCATAGATTACTGCAACAGTTCCCCCTGGACCTGGAAAAGTTTCTTGCCGGGATTACAGAAGCTGAGACAACTGTACGGGAGTATAAGAGCTGCTGCAAACGTGGCCAGTAAGACCGAAATGTCGGAATTCACCATATTGAAGAACGCCATGCACAATTCTCAGCTTTTGTCCTTGTATCTGATGAGCCCATGCGCACAGTTCGGACGATCACCCGTCTGACCTCACGTCA
+
BBBBBBFBFFFFGGGGGGGGGGHHHHHHGHHHHHHHGHHFHHHHHGGGHFHHGHHHHHHHGHHHHHHHHA000BGHHHH5BGH3FG1BB2BGH34B@11/1>13444??3B3B33333B30/0//>?3/2BFG322/////222/////1111?111?11111100..<..<<D<0/000<D0=/0000;C000;0:;0;GC::0000C9./:/..;:A/0=9ABA-:D.9./..:;...99;F/;:....
@M05620:37:000000000-D9766:1:1101:10907:3844 1:N:0:37
ACCACACCTTCTACAATGAGCTGCGTGTGGCTCCCGAGGAGCACCCCGTGCTGCTGACCGAGGCCCCCCTGAACCCCAAGGCCAACCGCGAGAAGATGAGTGGCACGCTACCTCTTCTTGTGGCCGCCTCCCTCCTTCCTGGCCTCCCGGCGCTGCGCCCTTTCTCACTGGGTCTCTCTTCTGCCGTTTTCCGTAGGACTCTCTTCTCTGCCCTGCGTCTCCTTTTGAACTCTGCAGGTTCTAGATCGGAA
+
>11>A1>AFFFF3GGF3BAFFFGFEEGE00BGGFG00AF/AFAGHGGG//EAE1ACEGHEEE?EFEEEGGGF1GGGGCAFFHHH/FEEG?CG?/011<1?GHE/01?>//>FGGGGGHDGG>?<F--=E.CEHG?F0GFB0C.CCFHGG@@GG?@?--.9@FFFFFFBFFF-;BFFFFFFFFF9F@;-9EFFFF-AAFFFFFFFFFFFFFBFEFFA-9@A9//:F/9-/;FFBFFB/AFFBF/BBB/--;A
@M05620:37:000000000-D9766:1:1101:19299:3869 1:N:0:37
GAGGCTGCTTTGGAAGAAACTCATAGATTACTGCAACAGTTCCCCCTGGACCTGGAAAAGTTTCTTGCCGTAATTACAGGATCTGAGACGACTGCAAGGGCGTAAAAGAGCTGCAGCAACCATGGCAAGTAAGAAAGACCTTTACACTTTAGCACTCTTGTGGATCCAATTGCCCAATTCTCCGCCTTTGTCCTTGTAACTGACAAGCCCGGGCCCCCAGCTCGGCCGAGCCCACGACTGCCCTCCCGTCA
+
AA33AAFBFFFFGABBEGGGG4FHH5AGGFAFFBDACCAA55DAABFG22F2FFHBFGHHGBHFHBFFEG1AA1DD5BG3?BB3D55F@1>>?1?BF3BE1>E///BBF0B3E33B3000BFGHHHHEGHHH11B?F0BBCF1>@2@@1@@FG>GHH11??F/FCHH11?GG1G1>FHHFGGFE.<C<GHGHHHHHHFFHHHG/CGGGA.;-99A9A--;CF/;BAF?9>B;A.9;-9;AF/;9E;.;;A9
@M05620:37:000000000-D9766:1:1101:21964:3870 1:N:0:37
GAGGCTGCTTTGGAAGAAACTCATAGATTACTGCAACAGTTCCCCCTGGACCTGGAAAAGTTTCTTGCCGTAAGGAAAGGCTCCGAGAAGACTCCAAGGGAGTAAAAGAGCTGATGAAACAATGGCAAGTAAGTCAGGCATTTCCGCTTTAGCACTCTTGTGGATCCAATTGAACAATTCTCAGCATTTGTACTTGTAACTGACAAGCCAGGGACAAAAGATCGGAAGAGCACACGTCTGAACTCCAGTCA
+
BBBBBBFBFFFFGGGGGGGGGGHHHFFDHHHHHHHHGHHDGFFHHGGGHHHHHHHHHHBGGHHHGHFHHGFGGF3FFHH1GHH11>EEGBGHG3GEG3?EHE?F4@GHGHHHHHHHHHHHHHHHHBGHEHHHGGH3BGHGH2G3FDGGGGGFHHHHHHHHG1/1FGHHHHHHHHHHGHHHHHHGHHHHHGGFHFHHGGGHHHHHHHHHGHHHGEEFH/CHGHHEAFGGGGBFFGG9FEGF0B/FFGB/FF0
@M05620:37:000000000-D9766:1:1101:21561:3873 1:N:0:37
ACCACACCTTCTACAATGAGCTGCGGGTGGCTCCCGAGGATCACCCCGTGCTTCTGACCGAGTCCCCCCGTAAGCCAAAGGCCAACGGAGAGTACATGGGAGTACCAGAGCTGCTGAAACAATGGCCAGTAAGTCCGGCCTTTCCGCTTTCGCACTCTTGTGGCTCCCATTGTATAATTTTCAGCCTTTGCACTTGTAACTGACAAGCCAGGCTTCACAGACCGTCAGAGCATACGTCTGACCTCCCGTCA
+
AAAAAAAAFFFFGGGFFGFGG1E1E00E00BG1FFA/EE/0BAFHHGGEAEF1GHFHHHG//?FF1BEGEEEG01B0>0F0/?/?<///?B/121B2>0/FF/???2?0GFF11?1?11?0/F1FGH1.<11>1F1.-<-C<GHDCA.=;CCF.--:0;::B..;FA./0;B000090=990000/;0CF000;/;;;////;/9;--9-----/9/;;BF-:----;//9//9:-/--;////;A-B9A-
@M05620:37:000000000-D9766:1:1101:22684:3875 1:N:0:37
AGTGCCAGCTCTCAATCGCACAGGGGACCCAGGGCCTGGCCCCTCCATCCAGAAAACCTATGACCTCACCCGCTACCTGGAGCACCAACTCCGCAGCTTGGCTGGGACCTATGTGAGTATCCAGCGTAGGAATCTGGGAGTTGGGGAGGAGTGAGGAGTTGGGGAAAGACAGTCCTAACCGTGGAGGGTTCTGGTAAATGATGGGGTGAGGAGGGGCTCTTTGGCTCCCACCAGTCCCCCTGTCTGGTCTA
+
BCABCFFFCFFFGGGGGGGGGGHGGGGFFGHHGGGGGGHHFHGHGGHHHHHHHHHHHGHHHHGHHHHHHHHGGEGGHHHHHHHHHHHHGHHHGGGGGHHHGHHGGGHHGHHHHHHHHHHHHHGHHGGGGGHHHHHHHGAGFHHHGGEGGGEHHHHHFGHHHHGGGGHHHHHHHHHHHHHHGGGGGGGGGGGGGGGGGGGGGGGGGGFFFFFFFFFFFFFFFFFFFFFFFFFFFFFFFFFFFFFFFFFFFFF
@M05620:37:000000000-D9766:1:1101:19301:3888 1:N:0:37
GAGGCTGCTTTGGAAGAAACTCATAGATTACTGCAACAGTTCCCCCTGGACCTGGAAAAGTTTCTTGCCGTACGTAAAGACTCTGAGACAACTGCAAGGGCGTATAAGAGCTGCTGAAAAGATGGCAAGTAAGTAAGACATCTCCGCTATCGCACTCATGTGGATCCCATTGTACAATTCTCGGCCTCTGTACTTGCAACTGACAAGATAGGGCCCCCATATCGGCCGAGCACACATCTGACCTCCCGTCA
+
AAAABBFBFFFFGG5BBGGGGFGHFGHHHHHHHHFAFGGDFGHHHGAFH2GHHHGHHG2FFHHHGHHGHEA110BG1BG5B5F3D5@G32BFG3G3G3?11>EEEBB@BGEFGHCEG333B/3BGG3GF3??FB42B1101111B/////@//FC/F01F<111?100111>11>11111>>..<<<.C0=00==D00=0:CC:G0./0;0::/.;9--/;0;.-9.;B-9-..;.//::///9/....9;
@M05620:37:000000000-D9766:1:1101:16003:3926 1:N:0:37
ACCACACCTTCGACAATGAGCTACGTGTGACTCCCGAGGAGCACCCCGTGCTGCTGACCGAGGCCCCCCTGAACCCCAAGGCCAACCGCGAGAAGATGAGTGGCCCGCTCCCTCTTCTTGTGGCCGCCTCCCTCCTTCCTGGCCTCCCGGCGCTGCGCCCTTTCTCACTGGTTCTCTCTTCTGCCGTTTTCCGCAGGACTCTCTTCTCTGCCCTGCGTCTCCTTTGGAACTCTGCAGGTTCTAGATCGGAA
+
AAAAAAAAFF@1FFGGG1FGBE1B0BGFH1DDFGGEGGGGAFHHAEGGGCGGH1FGH00AEGGGGGGGGGGGHHHGGGGHGHHHHGGGGGCGGGHHHHH12??/0/</</>.>GCDBF1D1<<C.-A-CCEACGGFFG/00/.;=C.EA--;A-9C-@9@9BF//B9F/BBFFFFFFFFFFFBF/-A-BFFFF--;--AFFB;FFBBB/9//AF?A---;BBBF/BF/99/BFF9/BA-99//B/:/9A--
@M05620:37:000000000-D9766:1:1101:15996:3941 1:N:0:37
ACCACACCTTCTACAATGAGCTGCGTGTGGCTCCCGAGGAGCACCCCGTGCTGCTGACCGAGGCCCCCCTGAACCCCAAGGCCAACCGCGAGAAGATGAGTGGCCCGCTACCTCTTCTGGTGGCCGCCTCCCTCCTTCCTGGCCTCCCGGCGCTGCGCCCTTTCTCACTGGTTCTCTCTTCTGCCGTTTTCCGTAGGACTCTCTTCTCTGACCTGCGTCTCCTTTGGAACTCTGCAGGTTCTAGATCGGAA
+
CCDCCCDEFFFFGGGGGGGGGGHHGGGEFGHHHGGGGGGGGHHHHGGGGGGGHHHHHHHGGGGGGGGGGGGHHHHGGGGHGHHHHGGGGGFGGGHHHHFC@DFE==>@D<->FHBDFG11GCAGG@@CGCGGHHGCHHHF1:GGHGGGGGG??B?AD@DCBFFFFFFFFF/:<FFFFFFFBBFFFDDFFFFFA:AA.BBBFFFFFFFFFB1<B<B.-9@.BFFFFF/0FFFFFFFFFAFFBBFFFFBEAFE
@M05620:37:000000000-D9766:1:1101:22426:3951 1:N:0:37
ACCACACCTTCTACAATGAGCTGCGTGTGGCTCCCGAGGAGCACCCCGTGCTGCTGACCGAGGCCCCCCTGAACCCCAAGGCCAACCGCGAGAAGATGAGTGGCGTGCTTCCTCTTCTTGTTGCCGTCTCCCTCCTTCCTGGCCTCCCGGCGCTGCGCCCTTTCTCACTGGTTCTCTCTTCTGCCGTTTTCCGTAGGACTCTCTTCTCTGTCCTGCGTCTCCTTTGGCACTCTGCAGGTTCTAGATCGGAA
+
BBBBBBBBFFFFGGGGFG5FGBHFGEEB4AGH3FFE?EGCDHHHHGGCFGGGEHGFHHGFGGCGGGGGGGGFHFHGGGDHEEHHHGGGGG@B@DGHFFFFD2//><>?/111DGHHHH1<1>0FFD.-</<<GHDFHGHG0/:GHEGGAD--B@BD;9ADAFGFFFFFFB.BFFFFFFEFFFF/FF;AFEFBDB:A?BBFFF/BBBFFFF/;9FF/@FCDFFFFFF///BFFF/B//..;FFBBFB/9..9
@M05620:37:000000000-D9766:1:1101:18331:3952 1:N:0:37
GAGACTGCTTTGGCAGAAAGTCACAAGTGAGTCCAACAGGACACGCCGGGCAGCGGACCGAGGCTCGGCTGACCCGCAAAGCCTGGCGCGAGAAGCTCAGAGGCAAGCAACCTACTCCGGCGGCTGCCTCCCTCCTCCCTGGCCCCCCGGAGCTGCGCCCTTTCTCACTGGTTATCTCTTCTGCCGTTTTCCGTAGGACTCTCTTCTCTCACCTGAGCCTCCCTTCGAATTCTGCATGTTCTAGATCGGAA
+
>A11>@BFFF@FCBE11AB1A3A1A10D331DA1D1B00000B00A/A//A////A//>E>////0//>F/B000/>>>/B0F10/</A/<<//01111F11??/0<.0>F0010>11>A--;C--.90;EF/CEF/;CF0...;=--9-;---//;;A@@///;F9/;F-;/////9BFF99/F-A-;-BFFB--A/B/9/9//;FFF///;;//;/;/-;-9B--:F9A//;9B/://9/;BB//--9-
@M05620:37:000000000-D9766:1:1101:11114:3952 1:N:0:37
ACCACACCTTCTACAATGAGCTGCGTGTGGCTCCCGAGGAGCACCCCGTGCTGCTGACCGAGGCCCCCCTGAACCCCAAGGCCAACCGCGAGAAGATGAGCGCAGGGCTGCCTCCTCTTATGGCCGCCTGCCTCCTTCCTTCCCTCCCGGCGCTGCGCCGTTTCTCACTGGTTCTCTCTTCTGCCGTTTTCCGTCGTACTCTCTTTTCTGCCCTGCGTCTCCTTTGGTACTCTGCAGGTTCTCGATGGGAA
+
BBBBBBBBFFFFGGGGGGGGGFHFGFGEHGHHHGGGGGGGGHHHHGGGGGGGHHHHHHHGGGGGGGGGGGGHHHHGGGGHGHHHHGGGGGFGGGHHHHH22><>/>/.<..0>G.0<1>110/</---C...:CGG:GF000:;0:AE9A@AG??D-;.--./;99/;/;.;FFFFFFFB/9BF999.;EFBA/9@-.9AFB/F//9//9/9;F?F;.99.;/9//B.//;BFB//;.9;B//;/9/;..;
@M05620:37:000000000-D9766:1:1101:18271:3974 1:N:0:37
AGTGCCAGCTCTCAATCGCACAGGGGACCCAGGGCCTGGCCCCTCCATCCGGAAAACCTATGACCTCACCCGCTACCTGGAGCACCAACTCCGCAGCTTGGCTGGGACCTATGTGAGTATCCAGCGTAGGAATCTGGGAGTTGGGGAGGAGTGAGGAGTTGGGGAAAGACAGTCCTAACCGTGGAGGGTTCTGGTAAATGATGGGGTGAGGAGGGGCTCTTTGGCTCCCACCAGTCCCCCTGTCTGGTCTA
+
CCACCFFFCFFFGGGGGGGGGGHGGGGGGGHHGGGGGGHHHHGHGGHHHH1EEGGHHGHHHHGHHHHHHHHGGGGGHHHHHHHHHHHHGHHHGGGGGHHHGHHGGGHHGHHHHHHHHHHHHHHHHGGGGGHHHHHHHHHGGHHHGGGGGGGHHHHHHGHHHHGGGGHHHHHHHHGGGGGGGGGGGGGG;FFGGGFFGGGGGFFFFFFFFFFFFFFFFFFFFFFFFFFFFFFFFFFFFFFFFFFFFFFFFFF
@M05620:37:000000000-D9766:1:1101:23791:3976 1:N:0:37
ACCACACCTTCTACAATGAGCTGCGTGTGGCTCCCGAGGAGCACCCCGTGCTGCTGACCGAGGCCCCCCTGAACCCCAAGGCCAACCGCGAGAAGATGAGTGGCCTGCTTCCTCTTCTTGTTGCCGCCTCCCTCCTTCCTGGCCTCCCGGCGCTGCGCCCTTTCTCACTGGTTCTCTCTTCTGCCGTTTTCCGTAGGACTCTCTTCTCTGCCCTGCGTCTCCTTTGGAACTCTGCAGGTTCTAGATCGGAA
+
AABCABBABCFFGGFGGGFGGGHHGEGB4AG2BEEE?FAE?GHGHGFGDFGGEHGHHFHEGCCEGGGGGECFCGHGGEEHGHHHHGGGG?CGGGHGEFH=F2F?01??F=?FGHHHHHF1F10>DC->D<<CGHGHHHHH0/CGHHHGGGGAGGGGDFFGGGGGFF0BFB/FFFFFFFFFFFFFFFADFFFFFF?DFFFFFFFFFFFFFF0BEFFEFFFAFFFFFE/09FBFFFEFB..;BFFEFF0..:A
@M05620:37:000000000-D9766:1:1101:23806:3987 1:N:0:37
ACCACACCTTCTACAATGAGCTGCGTGTGGCTCCCGAGGAGCACCCCGTGCTGCTGACCGAGGCCCCCCTGAACCCCAAGGCCAACCGCGAGAAGATGAGTGGCCCGCTACCTCTTCTGGTGGCCGCCTCCCTCCTTCCTGGCCTCCCGGCGCTGCGCCCTTTCTCACTGGTTCTCTCGTCTGCCGTTTTCCGTAGGACTCTCTTCTCTGACCTGAGTCTCCTTTGGAACTCTGCAGGTTCTAGATCGGAA
+
AAAABABBFFFFGGGGFGGFGBHHGGGGHEGHHFGFECGEGHHHHGGGFEGGHHHGHHHGEEGEGEGGGGGGFHHEGGGHCFGHHFEEGCGCDGH11<DGGFEF0G@C/-<F<GHHHH1GHF.<.-A@..CCCGA/0CC00:.C0G99EG-B?A-9;9;--;9FF/;FB99/;;BFBF.AFAF/B-..;:/;./:D./BFF/FBB/99FF//BB././9B///9;/;//BFF/FFFFFF/BFBB///:AA9
@M05620:37:000000000-D9766:1:1101:22079:3999 1:N:0:37
GAGGCTGCTTTGGAAGAAACTCATAGATTACTGCAACAGTTCCCCCTGGACCTGGAAAAGTTTCTTGCCGTAAGGAAAGGCTCTGAGAAGACTGCCAAGGAGTAAAAGAGCTGATGAAACAATGGCAAGTAAGTCAGGCATTTCCGCTTTAGAACTCTTGTGAATCCAATTGAACAATTCTCAGCATTTGTACTTGTAACTGACAAGCCAGGGACAAAAGATGGAAGAGCACACGTCTGAACTCCAGTCAC
+
AAABAAFBFFFFFFFFAGFFGF4EGFGHHFGFHHBEHHHGFF5FGGFGFFFGHGGFFBGHFHHHHHHFFFF?EB33BFG1BGH335DFG3EEF3F3B3?FFEFGHFGGGBHHHG34FBBGGEDE32BB?FDFFH4?32B?B?FGF/??DGHH2@22@2@@@G2@>DGHHGHHH1FGCHF11@FGHGG<1=><>>GFG1>DF=GHHHGGEHGG.CEGHHGCFB0::<:CGHH:CC9;.CEFFGGFFB/0;C;
@M05620:37:000000000-D9766:1:1101:16546:4000 1:N:0:37
ACCACACCTTCTACAATGAGCTGCGTGTGGCTCCCGAGGAGCACCCCGTGCTGCTGACCGAGGCCCCCCTGAACCCCAAGGCCAACCGCGAGAAGATGAGTGGCCCGCTACCTCTTCTGGTGGCCGCCTCCCTCCTTCCTGGCCTCCCGGAGCTGCGCCCTTTCTCACTGGTTCTCTCTTCTGCCGTTTTCCGTAGGACTCTCTTCTCTGACCTGAGTCTCCTTTGGAACTCTGCATGTTCTAGAGCGGAA
+
CCCCCCCAFFFFGGGFGGGGGGHHGEEGAEHHHGGG2EFGDHHHHGGGBEGG5FGHHGHEEE>EGGGGGGGHHHHGGGGGGHHHHGGGGGGGGGHHGHHHF2/??FA<@@-FGHFFGHFF>>?.<-<<.;.:;C;;;:;00GHHFFGG?G-9AFCF-;9D-;09BBFFFFEF///;/;:9;B:BFC9:B.:9.9.;.9FBF/;9/:9FF/9BFFBF/B/:FBB//BFBFFB9F/9//9/;BF//;/9;-@9
@M05620:37:000000000-D9766:1:1101:12336:4020 1:N:0:37
AGTGCCAGCTCTCAATCGCACAGGGGACCCAGGCCCTGGCCCCTCCATCCAGTAAACCTATGACCTCACCCGCTACCTGGAGCACCAACTCCGCAGCTTGGCTGCGACCTATGTGAGTAGCCAGCGCACGAATCTGGGGGGTGGCGAAGAGCGAGGGGTTGGCGAAAGACAGTCCTAACCCTGGAGGCTTCTGGAAAATGATGGGGTGAGTAGGGCCTCTTTGGCTCCCTCCACTCCCCATGGCTGGTCTA
+
AAAAAFF11BBDFGGGGF1FEEGHFAE0AEC0F0BE/BB00BE/EEF1DB1B2D2D1FA1B12DBGF1F>0EEFEGH1GBGGHFFGHHGC@GGEC/>BBFEHHA/E<EC/BFG2221B>11F@0?/<<///?//11=C---9;9-@@-;B?---9--99--;/---;-B-9-///;F/-A-A--9-;-EF-/;9//9-B/;B//9---;-//99----;;BF//;//-;--;B-9/-----//----/;/;
@M05620:37:000000000-D9766:1:1101:17534:4042 1:N:0:37
ACCACACCTTCTACAATGAGCTGCGTGTGGCTCCCGAGGAGCACCCCGTGCTGCTGACCGAGGCCCCCCTGAACCCCAAGGCCAACCGCGAGAAGATGAGTGGCGGGCTCCCTCTTCTTGTGGCCGCCTCCCTCCTTCCTGGCCTCCCGGCGCTGCGCCCTTTCTCACTGGTTCTCTCTTCTGCCGTTTTCCGTAGGACTCTCTTCTCTGCCCTGCGTCTCCTTTGGAACTCTGCAGGTTCTAGATCGGAA
+
CDCCCCCCFFFFGGGGGGGGGGHHGFGBGGHHHGGFGGGGGHHHHGGGGGGGHHHHHHHGGGGGGGGGG?EHHHHGGGGHGHGHHG?EBD<BFGFBBD>F>GC///--<.<CGGHBFG00<0.;GC-?D;;EFFGGGGGGB:CFFFGGGG--@=;A-;9-BFFB0FBFFF/;F0FFFFFF0;BFFFFFFFFFD;:DDBB/BFBFF0::BFBFAFF.:A>.BBBFFFFB0BBBFFFBFFFFFF0:0:0;AAA
@M05620:37:000000000-D9766:1:1101:15142:4101 1:N:0:37
GAGGCTGCTTTGGACGAAACTCATAGATTACTGCAACAGTTCCTCCTGGACCTGGAAAAGTTTCTTGAGCGGATTAAAGAAGCTGAAACAACTGCCAATGGTTGGCGAACAGTAAGGTAAGGAGACTAGAAAACTAGAAGGGAGGAAAAAAGGAGAAGAAACAAAAGGAAAGAAGTAAAACAGGAGGGAATTAGCAAAAGAGGGGGTGAAACGGAACAATTAACATAATTCGAACTTGCAACTCACAAGCA
+
>1AA1>C>1BB@F11AAEAAFGHHGFG3DGBDD11B1FBDFD22BBBB0B0BBB0B110BBDFBDDDD11AAA>B111DBFF1BB11FBB/BFFG0@F11111//B/>/><0122111B211B///1B1B11001111110</<</000<///0..001<000.0./.<</</</=0=000.:....-..;00;9;9///./.9--:--///------;;///;/////9/-/;;-;////;/////9---
@M05620:37:000000000-D9766:1:1101:19036:4108 1:N:0:37
AGTGCCAGCTCTCAATCGCACAGGGGACCCAGGGCCTGGCCCCTCCATCCAGAAAACCTATGACCTCACCCGCTACCTGGAGCACCAACTCCGCAGCTTGGCTGGGACCTATGTGAGTATCCAGCGTAGGAATCTGGGAGTTGGGGAGGAGTGAGGAGTTGGGGAAAGACAGTCCTAACCGTGGAGGGTTCTGGTAAATGATGGGGTGAGGAGGGGCTCTTTGGCTCCCACCAGTCCCCCTGTCTGGTCTA
+
AAAAAFB@>FFFGGGGFFEAE0FCEEGCCGGEFEGGCFHHFHGCEGGFFHHHFHGHFGHGHHFHHHHHHCEEGGGGHHHHGHHHHHHGGHFHGGGEGGH0/<F<AECCEHHDFBGH1>GGDHFFCGEE/CDGC1FHGH0??<GHGGG?@GGFHDFHGGC/GB-@CC..:CGCGFHHFH/G@?9@9EGGGGFBFF;FFFGGG099.9B??F-/9A@@@@FFBFFFFF/A9B-AF-9FFFEB@FFBB9BF/F/
@M05620:37:000000000-D9766:1:1101:15114:4109 1:N:0:37
AGTGCCAGCTCTCAATCGCACAGGGGACCCAGGGCCTGGCCCCTCCATCCAGAAAACCTATGACCTCACCCGCTACCTGGAGCACCAACTCCGCAGCTTGGCTGGGACCTATGTGAGTATCCAGCGTAGGAATCTGGGAGTTGGGGAGGAGTGAGGAGTTGGGGAAAGACAGTCCTAACCGTGGAGGGTTCTGGTAAATGATGGGGTGAGGAGGGGCTCTTTGGCTCCCACCAGTCCCCCTGTCTGGTCTA
+
AA>AAFFC3FFFGGGGGGGGGGHHGGG?EGGHGDEG2AGGAGGCGGHFFHHGBFFHFGG3GGEHHHHHHFEEGEGGHHHHHHHHHFHHGG3EEEEE>B33?BFGGC0BECGGHFGDHFGFFFGGHCEGGDHFFHHF1CGGFHFHGGGCGAAF<=GFCG//<<@CEAECHFFHC::CFHFH@.CB.99B.;CFFG;CFB0CFFGGGBD=EFEBDFB?B=.BFBFBBFFAAFAAEF9BFFE.@EFFFBFB9/;
@M05620:37:000000000-D9766:1:1101:15674:4116 1:N:0:37
ACCACACCTTCTACAATGAGCTGCGTGTGGCTCCCGAGGAGCACCCCGTGCTGCTGACCGAGGCCCCCCTGAACCCCAAGGCCAACCGCGAGAAGATGAGTGGCCCGCTACCTCTTCTGGCGGCCGCCTCCCTCCTTCCTGGCCTCCCGGAGCTGCGCCCTTTCTCACTGGTTCTCTCTTCTGCCGTTTTCCGTAGGACTCGCTTCTCTGACCTGAGTCTCCTTTGGAACTCTTCAGGTTCTAGATCGGAA
+
BAAABBAAFFFFEGGGGGGGGGHHEAEFH?GHHGGD2EEEEHHHHGGGEGGGHHHHHHHGGGGGGGGGGGGGGHHGGGGHGHHHHGGGGGGGGGHHFHHCF2/<</CG<<<>>GD1>GG11<---::-.;../C9/0;;00BFGGAEG.D--@F/:9;:D-9B/9//B//9F///;//9/9;9/;9.;B.//.9.9./9;F.9..;;FF/9BFF;/BF/:FFF//;/9/B/9B/9//9/;BF9/B/:9.A9
@M05620:37:000000000-D9766:1:1101:15653:4117 1:N:0:37
ACCACACCTTCTACAATGAGCTGCGTGTGGCTCCCGAGGAGCACCCCGTGCTGCTGACCGAGGCCCCCCTGAACCCCAAGGCCAACCGCGAGAAGATGAGTGGCCCGCTCCCTCTTCTGGTGGCCGCCTCCCTCCTTCCTGGCCTCCCGGCGCTGCGCCCTTTCTCACTGGTTCTCTCTTCTGCCGTTTTCCGTAGGACTCTCTTCTCTGACCTGCGTCTCCTTTGGAACTCTGCAGGTTCTAGATCGGAA
+
BCCCBCCCFFFFGGGGGGGGGGHHGGGBCEHHHGGGDGGGGHHHHGGGGGGGHHGHHHHEGGFGGGGGGGGHFHHGGGGHGHHHHGGGGGDGGGHHFHGHHHGF??>AF->FHHHHHH1FGGFHHGGGGGHGHHGHHHHHHHHHHGGGGGDGGGGGGFFFFFFFFFFFFFFFFFFFFFFFFFFFFFDFFFFFFBFFFFFFFFFFFFFFFFFFFFF.BAFFFFFFFHFFFFFFFFFFFFFFFFEFFFFEFFF
@M05620:37:000000000-D9766:1:1101:19476:4120 1:N:0:37
TCTGCCACTTCTGAATTCACCGCCTAGCCCGGGCCCATCGCGCTTAAGAGCACACGGCTGAACGCCATGCACGAGCTTCCATCACGTATGCCGCCTTCTGCTTGTAAACCACCCCAAACATCACATGACACACTAGTCAGTGATGGATCCCGTATCATCAGACCATTTACATACCGAACCTCAAGGGCGACGGGAAAAAGACAGCAGGAGGATGGTTCCGTGGACACTTAACCAACCGCCAGACTCTGCAA
+
1>>AAB1BBF@B1BBFE1BB1A1A00BBGF0AEAEE?00A//A/BBFG1FH1BGHG/>EEHHH0BFE/1BBFFG/>EGH1BF11B/0BBFFHG/>EB1BFH>BF01BB>B?FC//</0<<1?<<1<1?111<.0<11111>11>11<<1//.<-.<0000<0/;/0:00;0:00/..---/;/009..--------------:-----;---//-////9/---//9///////-;------9-//;/B//
@M05620:37:000000000-D9766:1:1101:10732:4151 1:N:0:37
AGTGCCAGCTCTCAATCGCACAGGGGACCCAGGGCCTGGCCCCTCCATCCAGAAAACCTATGACCTCACCCGCTACCTGGAGCACCAACTCCGCAGCTTGGCTGGGACCTATGTGAGTATCCAGCGTAGGAATCTGGGAGTTGGGGAGGAGTGAGGAGTTGGGGAAAGACAGTCCTAACCGTGGAGGGTTCTGGTAAATGATGGGGTGAGGAGGGGCTCTTTGGCTCCCACCAGTCCCCCTGTCTGGTCTA
+
CCCCBFFFCFFFGGGGGGGGGGHHGGGGGGFHGEGGGGHHFHGHGGHHHHGHFFHHHGHBGHFHHHHHHHHGGGGGHHHHHHHHHHHGGHHHGGGGGHHHGHHGGGGHGHHHHHHHHHGHHHHHHGGGGGHHHHHHHHHGGHHHGGGGGGGHHHHHHGEFHHGGGGHHHHHHHHHHHHHHGEEGDEFG:FFGGGCFFFGFFGFGGGFAEFFFDFFFF>EFFEFFFFFEFFFFFFFFFFFFFFFFFFFFFF/
@M05620:37:000000000-D9766:1:1101:20622:4157 1:N:0:37
GAGGCTGCTTTGGAAGAAACTCATAGATTACTGCAACAGTTCACCCTGGACCTGGAAAAGTTTCTCGCCGTAACTAAAGAGCCTGAGAAAACTGCAAGGGCGTAGTAGAGCTGCTGAAACCATGGCAAGTAAGTAAAACATTTCAGCTATCAAACTCATGTAACTCCCATTGCCCAATTCTACGCATTTGTCCTTGTAACTGACAAGCCAGGGACCACAGCTAGGCAGAGCACACGACTTACCTCCAATCA
+
>AA>>>CABBBDG1BA1FFAFBGFHB1DA1BB3F111BBE2D2DGHABA0BB0BF0BDB0122FD2ABAAAA//D11B1100B0BB0111B011111B/>/>>///>BBB1FGFHHHFHH0/BG000BFHD2F>BF22B/BFFD22F11@<2>@GGG111>2111??FFGHBF1?FGFFDDFF.C.>AFD=0DGG0DDGHHHHCGFFEE/:.ACF:;.::.:99C/0.;9B/C9.A;@..;0/;09//;;:
@M05620:37:000000000-D9766:1:1101:17610:4186 1:N:0:37
AGTGCCAGCTCTCAATCGCACAGGGGACCCAGGGCCTGGCCCCTCCATCCAGAAAACCTATGACCTCACCCGCTACCTGGAGCACCAACTCCGCAGCTTGGCTGGGACCTATGTGAGTATCCAGCGTAGGAATCTGGGAGTTGGGGAGGAGTGAGGAGTTGGGGAAAGACAGTCCTAACCGTGGAGGGTTCTGGTAAATGATGGGGTGAGGAGGGGCTCTTTGGCTCCCACCAGTCCCCCTGTCTGGTCTA
+
BB3>AFFFBFFFGGGCFFGAEEH4FG?E?AGHAEGAAFHC2GCGGGHHHCGHF3GEGGHHHHFHHHHHHHHE@/EFHHHHBFGHFHHEGBGFA?>EE?FFEHGGGGHHGHGHHHHGHHHHHFFHHGGGGGEHHHHHHGHGDGHFGGGCGFDHGHHHHG/CGHGGGGHGHHGHGHHHHHGHGGEGGGGGEGGGGGBFFGGGGGGGGGFBFFFFFFBBBBEFFFFFFFFFFFFFFFBFFFEFBFFFFFFFFFF
@M05620:37:000000000-D9766:1:1101:12012:4220 1:N:0:37
ACCACACCTTCTACAATGAGCTGCGTGTGGCTCCCGAGGAGCACCCCGTGCTGCTGACCGAGGCCCCCCTGAACCCCAAGGCCAACCGCGAGAAGATGAGTGGCCGGCTGCCTCTTCTTGTGGCCGCCTCCCTCCTTCCTGGCCTCCCGGCGCTGCGCCCTTTCTCACTGGTTCTCTCTTCTGCCGTTTTCCGTAGGACTCTCTTCTCTGCCCTGCGTCTCCTTTGGAACTCTGCAGGTTCTCGATCGGAA
+
BBBBBBB3BFFFGGGGGG5FGGHHGGGA4EHGHFFF?EFGCHHHHGGCEGGGFHHHHHHA>E?EGGGGGGGGHHHGGGGHGHHHHGGGGG/BDGHFGFHG2DF<0/>>A->GFHHHHH11F0.<GG-<E.=EHGGHHHHH0CHHGGGGGGGCGGGGF9;9@FFFFFBFFFFFFFFFFFFF9BBFFD9DFFFFFB.9DBFBFFFFF9;BFFEFEFFA>FAAFFBFFFB9BFFFFFBFB.AFFF/;FF.9.:A
@M05620:37:000000000-D9766:1:1101:9474:4227 1:N:0:37
GAGGCTGCTTTGGAAGAAACTCATAGATTACTGCAACAGTTCCCCCTGGACCTGGAAAAGTTTCTTGCCGTAAGGAAAGACTCTGAGAAGACTCCAAAGGAGTAAAAGAGCTGATGAAACAATGGCAAGTAAGTCAGGCATTTCCGCTTTAGAACTCTTGTGGATCCAATTGAACAATTCTCAGCATTTGTACTTGTAACTGACAAGCCAGGGACCAAAGATCGGAAGAGCACACGTCTGACCTCCAGTCA
+
B?ABB?FBCFFFBGGGGCBGEGHHHHGGFHHHHHH4AGHAEGHFHGGGEFGFFGFH3BBGHHGHHHHGHEAA1BBFGGG3BGH35FGHF3BGH3G3F3BGFGGHHFHHC1FGHE3FGGEBGHGHB0FHGGGHHG4B30??FGFG4/?ACFHG1F11@1FDGH/@GHHHHFFGF1GBGHGH1@1GGGH11><>DDHH=GFFGGGHHFFACGHH..<.;C:CF00.:DEAHGFGFFG-;AF9B0;CFGG/0;0
@M05620:37:000000000-D9766:1:1101:19134:4232 1:N:0:37
ACCACACCTTCTACAATGAGCTGCGTGTGGCTCCCGAGGAGCACCCCGTGCTGCTGACCGAGGCCCCCCTGAACCCCAAGGCCAACCGCGAGAAGATGAGTGGCCCGCTCCCTCTTCTTGTGGCCGCCTCCCTCCTTCCTGGCCTCCCGGCGCTGCGCCCTTTCTCACTGGTTCTCTCTTCTGCCGTTTTCCGTAGGACTCTCTTCTCTGACCTGCGTCTCCTTTGGAACTCTGCAGGTTCTAGATCGGAA
+
BBBABBBBFFFFGGGGGGGGGFHHGEEAAEGGEFGEDGGGGHHHHGGGDEGGGHHHHHHGCGGGGFGGGGGFHFHGGGGHGEHHHGEEGGCCFGGFDGBHHFG<0?>>C->FHHHHHH1>F<ACHGGGGAGGHHGHHGHH0GHHGGGGGGDGGGGGGFFFFFFFFFFFFFFFFFFFFFFFFFFFFFDFFFFFFFFFFFFFFFFFFFFFFF/BFFFFFFFFFFFFFFF/BFFFFFFFFFAFFF/FFFFFF.A
@M05620:37:000000000-D9766:1:1101:22536:4258 1:N:0:37
GAGGCTGCTTTGGAAGAAACTCATAGATTACTGCAACAGTTCCCCCTGGACCTGGAAAAGTTTCTTGCCGTAATTACAGGAGCCGAGACGACTCCAAATGAGTCGAAGCGCTGCTGCAACCATGGAAAGTAAGTCAGACCTTTCCGCTTTCGCAAACTTGTGGATCCAATTGCCCAATTCTACGCATTTGTCCTTGTAACTGACAAGCCCGGGACCCACGCTAGGACGAGCCCACGCCTGCACTCCCATCA
+
A?AAA?F>1B@DEFGGGC1A1BDGDHH3DFGHHFGH1AG1AFGFHGC/AGHF0BFG1G00FBGGEHDGHE//BFFG1AG0B/B/>>/>B//>?/B1F11B@1B1/??/@CCFGAECBEGCH/<F0C<FHHGHH2FGH11?1@@@@/????1<<EC-01<=>GFGCC00CG0000CCCGFH0=<C-.:EG000:CGH:G0<CF0;;;;EA9;-;@@9AA.A-A-B?/:@-@@-;:9;-;-;--/BF-9-/9/
@M05620:37:000000000-D9766:1:1101:11585:4288 1:N:0:37
GAGGCTGCTTTGGAAGAAACTCATAGATTACTGCAACAGTTCCCCCTGGACCTGGAAAAGTTTCTTGCCGTAAGTACAGACTCTGAGACGACTGCAAGGGAGTCCAAGCGCTGATGAAACCATGGAAAGTAAGTCAGACCTTTCCACTTTAGCAAACTTGTGGATCCAATTAAGCAATTCAACGCATTTGTCCTTGTAACTGACAAGCCAGGGACCCAAGCTAGGAAGAGCACACGTTTGCACTCCCGTCA
+
AA1AAA?AFFFFFCGGAEGFGFFD3FFHHHHHHHHFHGH1FHHHHGAFGFHFGAFEHHHHFHHHHHFHHGAAE02F2FF101B11DBF1/>>?/>FF1/?/??01BBF/?EFC/BG>GH10?FFFFHBF>DGHHHHF11?1B<FG2<>@12FG>11<@1@@F?1GGHHGBB111??FDHF11>>CCG<F0=<0D0GGG0<DGHHBGFH.CHEFAAE.CGEAF00.0FFGA//./;9F.C.CB0BF/;.;;9
@M05620:37:000000000-D9766:1:1101:15649:4295 1:N:0:37
GAGGCTGCTTTGGAAGAAACTCATAGATTACTGCAACAGTTCCCCCTGGACCTGGAAAAGTTTCTTGCCGGAATTACAGGAGCCGAGACGACCCCAAGGGCGTCCCAGAGCTGATGCAACCATGGCAAGCAAGTCCGGCATTTCAGCTTTCGAAATCTTGTGGATCCAATTGCCCAATTCTCCGCCTTTGTCCTTGTACCTGACAAGCCAGGACCACCAGCACGGCCGAGCACAAGTCTGAACTCACGTCA
+
A1>AAAFAFFFFGFGG1CBGGGGGHHGHHHGHGH1FFGGDGHHHHGGGHFHHHHHHGE0FBFHHGHHHHC/AE/FFFFH00/B/>>//?/>>/>?>?EFC/>/EE/BB//B11BBFDF1FG/110@01F/@F<@FF/>A//11>>GFHHF1C.>.<00==DG.<0CF00=D000<C:GHH00:CCC.;90;;CFGGGE0;F09:;0FEE/.;.9;.:AFG--;;>;--9-;-9BBFFB/BBFFFFFBE?EE
@M05620:37:000000000-D9766:1:1101:13294:4311 1:N:0:37
GAGGCTGCTTTGGAAGAAACTCATAGATTACTGCAACAGTTCCCCCTGGACCTGGAAAAGTTTCTTGCCGTAAGGAAAGACTCTGAGAAAACTCCACGGGAGTACCAGAGCTGATGAAACAATGGCAAGTAAGTCCGGCATTTACGCTTTCGCACTCTTGTGGATCCAATTGCACAATTCTCAGCATTTGTACTTGTAACTGACAAGCCAGGGACAACAGATCGGAAGAGCACACGTCTGAACTCCCATCA
+
CCCCCCFAFFFFGGGGGGGGGGHHHHHHHHHHHHHHHHHFHHHHHGGFHHHHHHHHHHHHFHHHHHHHHFEEEG3FGHH3BFH3DGHHG3BFG3GCBEFGGEEG34DGHCHHHF3DBEG3F/FEH23FCGHHH4?BECC@GB322?C/=F2/?E@/?=1?11/<>GH1FDHH1><GHHHHHHHHE0D00DGHHFGHGHHHHFHHHHHEGB:GFEE.9.AFGGFEDA.AFAFGGGFAF9FEG0;FFBA/;:0
@M05620:37:000000000-D9766:1:1101:7952:4317 1:N:0:37
ACCACACCTTCTACAATGCGCTGCGTGTGGCTCCCGAGGAGCACCCCGTGCTGCTGACCGAGGCCCCCCTGAACCCCAAGGCCAACCGCGAGAAGATGAGTGGCCCGCTACCTCTTCTTGTGGCCGCCTCCCTCCTTCCTGGCCTCCCGGCGCTGCGCCCTTTCTCACTGGTTCTCTCTTCTGCCGTTTTCCGTAGGACTCTCTTCTCTGCCCTGCGTCTCCTTTGGAACTCTGCAGGTTCTCGATCGGAA
+
AAAAAAA1BCFFGGGGGG11E0EAEFEBAAGGFABE/EEGCHHHHGGEEGGGGHHHGHH>EEGGGGGGGGGHGFHGGGGHGHHHHGGGGG/>/CGFGGHHHHG/?/<>A->FHHHHHH0<G0.<CCACC:;EHHGHHHGHFGGGFGGGCAAGGG@B@9B?;FFFFFBFFFEBFFFFFFFFFFFFF=AFFFFFBFFFFFFFFFFFF/;FFB/;EFF-9A@FFFFFFFF/BFFFFFFFFFFBFF/9FF9@BFE
@M05620:37:000000000-D9766:1:1101:18730:4317 1:N:0:37
AGTGCCAGCTCTCAATCGCACAGGGGACCCAGGGCCTGGCCCCTCCATCCAGAAAACCTATGACCTCACCCGCTACCTGGAGCACCAACTCCGCAGCTTGGCTGGGACCTATGTGAGTATCCAGCGTAGGAATCTGGGAGTTGGGGAGGAGTGAGGAGTTGGGGAAAGACAGTCCTAACCGTGGAGGGTTCTGGTAAATGATGGGGTGAGGAGGGGCTCTTTGGCTCCCACCAGTCCCCCTGTCTGGTCTA
+
AAAAAFFFBFFFGFGGGGGGGCHCGEDGGFHHDEEE2FGFGHGEEGHHHGHHHHHGHGFHBFFHHBGHHHHGG/EEHHFH2?GHHH11EEHCAE?E?E?GGHGGGGGHGHHGHHGGFHHHHHFHHGDAG?DGGHFDBF0FEGHG/DFC@?>><DHFGGHEGHG@EFFFFFHFGGHHHGHFFGEADEDGAC9CGGGGGFGFFFFGEFFFFFFFD?DFFFFFBF/FFFFFFFFFFFFFFFFFFFFFFF/;BB9
@M05620:37:000000000-D9766:1:1101:16727:4321 1:N:0:37
GAGGCTGGCTTGGAAGAACCTCATAGACCACGGGAATAGTTCCTCCTTGACCAGGACAAATTTCTTGACCCGCTTACTGAAGCTGAAACACCTGCGAATGGCTGAGACCAATGTAAGTGTAAAGAAAAGGAATCAGAAAATGGGAAAGGAGTAAAAAATTGGAGAAAAACAGTCCTAACAATGGAGGGATCTGGTAAATGATGGGGTGAGGAGGGGAACTTTACCACCCACCAGTCCCCCAGTCTGAACTA
+
11>>>>B1>BB>EB1BGCF00011DDH11000A0AA01B22DD2DG0B111A1A/BBB00B11D2D12BBBA>E/BGBD@GHBBF@1FF0BE0>0///EGB00/00B>/0?EBG2B>B2BB>DG100B0/BGBB1B111011@001/<@FFF0?11</??><1><>G0<.>C1000=DC/000<<<.:.:CG0C0:0;00:GGHE.9-...0.:--..;CB000//;;;A;-A-/;/9-;--9/99//;/:
@M05620:37:000000000-D9766:1:1101:22456:4324 1:N:0:37
GAGGCTGCTTTGGAAGAAACTCATAGATTACTGCAACAGTTCCCCCTGGACCTGGAAAAGTTTCTTGCCGTAAGTAAAGACTCTGAGAAGACTGCAAAGGAGTAAAAGAGCTGATGAAACAATGGCCAGTAAGTCAGACATTTCCGCTTTAGCACTCTTGTGGATCCAATTGAACAATTCTCAGCATTTGTACTTGTAACTGACAAGCCAGGGACAACAGATCGGAAGAGCACACGTCTGAACTCCCGTCA
+
?AAABBFBFFFFGGGGAGFGGGGHFGGHHGHGHHHHGHHHHHHHHGGGHHHHHHHGHHHHGHHHHHHHHGFGDGAFGHH5FHH3DFHHH3BGG3F@F3BGH1BFF@GHGHHHBGHHHHHFBGH33B3B?GHHHH4BF3BBFF44B/BDGGH33BG2FGHH>FDFHHHHHHHHGFGHHHGFHHHGHHBGHHHDGHHHHEFGHFFHHGGEEHFHEACE...;CG/:..CEHHFGGGG-C9CA0;BFGF.:E?.
@M05620:37:000000000-D9766:1:1101:18650:4332 1:N:0:37
GAGGCTGCTTTGGAAGAAACTCACAGATGACTGCCACAGTGCCCCCTGTCCCTGTAACCGTTGCATGCCGTAAGGCAAGGCTCCGCGAAGACTCCACGGGAGTAAAAGCGCTGCTGAAACCCTGGCCAGTAAGTCCGGCCTTTTCGCTTTCGCACTCTTGTGGCTCCCATTGCCCAATTCTCCGCCTTTGTCCTTGTAACTGACAAGCCAGGGCCCCCAGCTCGGCCGAGCACACGTCTGCCCTCCCGTCA
+
>11>A>BAFFF1GAF1BBFGGFF1A1BB1BBFFHHGHFB11BBGFG/BBFG11ABDDGHEEE/B1D2BBEBEEF1B>FFFFCGF/B>>>>?B@BB1B?@E/<EF1BBBB<CGGGHH1FGHH?GHHH@GHHHHH?GHGGGGGHH1>AFGHGHGGGGGHHHHHHGHEHGGHHHHB0;GHHHGGGGGG?GGGGF9CFGGGGGGGGGFBBFGG/;EFBF@@@@B-BBB@A-;@@@?FFF@-:BEF/AFFA9;ABA
@M05620:37:000000000-D9766:1:1101:22180:4358 1:N:0:37
GCGGCTGCTTTGGAAGAAACTCATAGATTACTGCAACAGTTCCCCCTGGACCTGGAAACGTTTCTTGCCGTAAGGAAAGGCTCCGAGAAGACTCCAAGGGAGTAAAAGAGCTGATGAAACAATGGCCAGTAAGTCCGGCATTTCCGCTTTAGCACTCTTGTGGATCCAATTGAACAATTCTCAGCATTTGTACTTGTAACTGACAAGCCAGGGCCAACAGATCGGAAGAGCACACGTCTGAACTCCCGTCA
+
>1>>A>AAFFFFBGFG11BFBF1DDDFHH1GFHH11BFFAFHHHHGGFA0FGHHFHH10BBGHHGHHHHEFFEGEBGHHFHHHA/>>EGFHHHBG1@1FEHGEH12BFFHHHHHHHHHHHHHHGFH<GGHHHGGF1C/C/CHFGHGFGGG1GHHHGHHHHHHGDGHHHHHHHGHHHHHGHHHBHHHHHHFGHHHHHHHHHHFHHHHHEGHHHG.;A.9AFGGGA?.;AFGFFGGG@FEFE///BBF-9E?-
@M05620:37:000000000-D9766:1:1101:13201:4372 1:N:0:37
AGTGCCAGCTCTCAATCGCACAGGGGACCCAGGGCCTGGCCCCTCCATCCAGAAAACCTATGACCTCACCCGCTACCTGGAGCACCAACTCCGCAGCTTGGCTGGGACCTATGTGAGTATCCAGCGTAGGAATCTGGGAGTTGGGGAGGAGTGAGGAGTTGGGGAAAGACAGTCCTAACCGTGGAGGGTTCTGGTAAATGATGGGGTGAGGAGGGGCTCTTTGGCTCCCACCAGTCCCCCTGTCTGGTCTA
+
AA>>AFFCAFFFG4FGGFF2E?GCFEEAAEGH2AEBAFGHFHGHGGHHHGGHBHHGHGHCBFBGHFGGHHHEG>>EHHHHBGHHHH1?EGFG>E?E>GBFDHHGGGHHGHHHHHGHHHHHHHHHHGEGGGHHHHHHHHCFGHHHGG.DGEDGHGGHGG/<GHGGG?GHHHHHHHHHHHHHGGFG?EGG.CFGGGCFGGGGGGGGGDDBFFFFFFBBB<FFFFFFFFFEFFFFFFFFFFFFBFFFFFFFFFF
@M05620:37:000000000-D9766:1:1101:20194:4379 1:N:0:37
ACCACACCTTCTACAATGAGCTGCGTGTGGCTCCCGAGGAGCACCCCGTGCTGCTGACCGAGGCCCCCCTGAACCCCAAGGCCAACCGCGAGAAGATGAGTGGAAGGCTACCTCTTCTGAAGGCCGCCTCCCACCTTCCTAGCCTCCCAGAGCTGCGCACTTTATCACTGGATCTCTCTTCTGCCGTTTTCCGTAGGACTCTCTTCTATGACCTGCGTCTCCTTTGGGACTCTGCAGGGTCTAGATCGGAA
+
@BAABAABFFFFDGGFDGGFF5G4A2AEGDHHBFFEEEGEEHHHHGEGEEFEA3FFHCGECE0EF1/>EGGCH3?EFGDEEAHA??/<B@/BD<GFGBG1??/<10?<1??<?<1?11<11>1>.-><.<<</.<.0:/:0<C/0/.:/:C:/://AB--9C0009000;//;0FGFBBC9C0/B-.:/A//:/9AD/B/;B/9////://;;/.9;.-;.9B/9//..9.BFF/9BF-BF./B9/;..;9
@M05620:37:000000000-D9766:1:1101:16166:4385 1:N:0:37
AGTGCCAGCTCTCAATCGCACAGGGGACCCAGGGCCTGGCCCCTCCATCCAGAAAACCTATGACCTCACCCGCTACCTGGAGCACCAACTCCGCAGCTTGGCTGGGACCTATGTGAGTATCCAGCGTAGGAATCTGGGAGTTGGGGAGGAGTGAGGAGATGGGGAAAGACAGTCCTAACCGCGGAGGGTTCTGGTAAATGATGGGGTGAGGAGGGGCCCTTTGGCTCCCACCAGTCCCTCTGTCTGGTCTA
+
1>AAAFF@1FCFGFGGGEFC10FHGGFA0E0AF0EE/AGB0FE/EFG1DF1B1FFFGGF1BA2FGH11G0BEEGEEHFF>GHHAFGGHGFEHGC///0>BE0C<E/0FEF<<1B22F1FBFGGGG?EGGCG><GHBB0FF<0DGC-F<-..0.<DG0C.<0<...:::;C/:0::CGGCC--;---9;.;9BBF9F/B///:BFF?F=A9-/AA9-@--;B///B/BEA---99/99//99/B/9//9/99
@M05620:37:000000000-D9766:1:1101:22974:4460 1:N:0:37
GAGGCTGCTTTGGAAGAAACTCATAGATTACTGCAACAGTTCCCCCTGGACCTGGAAAAGTTTCTTGCCGTAAGGAAAGACTCTGAGAAGACTCCAAGGGAGTAAAAGAGCTGATGAAACGATGGCCAGTAAGACCGGCATTTCCGCTTTAGCACTCTTGTGGATCCAATTGAACAATTCTCAGCATTTGTACTTGTAACTGACAAGCCAGGGAAACAAGATCGGAAGAGCACACGTCTGAACTCCAGTCA
+
A?A>AAFAFFDFGBBF4GBGGGHHHDBFGDFFHGGAEG2AFADG2EGGHHHGFHHHHHGGBHHFGHHBGFBA1B3FGHH32BB3DBFFD3BGH3B3B3BEGE1BDBFGF2F3BBFHBGHH/?F/?B3F/?FFF4?2//B/B22DDABGAFH1<?1<GHHHGH/FFHFH1FDGGHCHFHHGH10=CGGGHGDGHHHHGHF0DG::GHHHGHHHGG.;//;FF09C.99AFGBFGGGGGGFE0;/CFF/B/:/
@M05620:37:000000000-D9766:1:1101:17299:4490 1:N:0:37
ACCACACCTTCTACAATGAGCTGCGTGTGGCTCCCGAGGAGCACCCCGTGCTGCTGACCGAGGCCCCCCTGAACCCCAAGGCCAACCGCGAGAAGATGAGTGGCCCGCTCCCTCTTCTTGTGGCCGCCTCCCTCCTTCCTGGCCTCCCGGCGCTGCGCCCTTTCTCACTGGTTCTCTCTTCTGCCGTTTTCCGTAGGACTCTCTTCTCTGCCCTGCGTCTCCTTTGGAACTCTGCAGGTTCTAGATCGGAA
+
AAB?ABB>BFFFGGGGFG5AFBGCEAA24AGFBBFB2AAE?GFFHGEAAEFGBHGGHHHA0ECEGEEGGEEFHFHGGGGHEEHHHGE/BD<</DFB?FDHGFG??/>AC->FHHFHHH1<F1AGHC<@ECGFFHGHHHHHFFFHEGGGGBBBG@GGGBFBBFFFFFFFFFFBFFFFFFFFFFFFFBAFFFFFFFFDFFFFFFFFFFFFFF/BEFF.@DBFFFFFBFFFFFFFFFFFFFFFFFFFFF9AADE
@M05620:37:000000000-D9766:1:1101:18888:4509 1:N:0:37
GAGGCTGCTTTGGAAGAAACTCATAGATTACTGCCACAGTTCCCCCTGGACCTGGAAAAGTTTCTTGCCGTAAGGAAAGGCTCCTAGAAGACTCCAACGGAGTAAAAGAGCTGATGAAACAATGGCAAGTAAGTCAGGCATTTCCGCTTTAGCACTCTTGTGGATCCAATTGAACAATTCTCAGCATTTGTACTTGTAACTGACAAGCCAGGGACAAAAGATCGGAAGAGCACACGTCTGAACTCCAGTCA
+
AAABBAFAFFFFGGGGGGGGGFGGHEGHFF4FGG4BFGH3DAGAAFAFA2BCGGFGF32BFGHEAD55BEAB1BC3FGGGHHH133DFGHHHHCH333?EE1?FDHHGGHHHHHFGHHGG3GFFHGGHGFGHHGH4BGFGHHHHHGDDFGHDFGGB<<FGGHGHEHHHFHFHGHHHHHHHHHFHHHFGHH11FGHH<D=DGHHHHHFHGHFGECFEH/CCEHGHDDGGGGFFGGGGFFGC0;:BFGF:;BB
@M05620:37:000000000-D9766:1:1101:20417:4519 1:N:0:37
GAGGCTGCTTTGGAAGAAACTCATAGATTACTGCAACAGTTCCCCCTGGACCTGGAAAAGTTTCTTGCCGTAAGGAAAGGCTCCTAGAAGACTCCCAGGGAGTAAAAGAGCTGATGAAACAATGGCAAGTAAGTCAGGCATTTCCGCTTTAGCACTCTTGTGGATCCAATTGAACAATTCTCAGCATTTGTACTTGTAACTGACAATCCAGGGACAAAAGATCGGAAGAGCACACTTCTGAACTCCAGTCA
+
>3A>>>CAB@B@G4BA4B4FGFFHHCDGFBBBFF4ACFBFGADBB2AA22ABFGFBA32BBDFDDDDBBAB11BB33BB1BFB?B35B553FFBBB2BBB11?BFGBB?2?3B??4?BBB3/3??BBB?BBF?GB?B2??B2B?B/?/?/2<>@22@@F22@/@1?<<<11?111???11==1<<<>11>>111>><1===0DCGD0</<0<<<CC.G:;:0<..:..:.//.;9/=0099B/;9CF90;0
@M05620:37:000000000-D9766:1:1101:21395:4557 1:N:0:37
AGTGCCAGCTCTCAATCGCACAGGGGACCCAGGGCCTGGCCCCTCCATCCAGAAAACCTATGACCTCACCCGCTACCTGGAGCACCAACTCCGCAGCTTGGCTGGGACCTATGTGAGTATCCAGCGTAGGAATCTGGGAGTTGGGGAGGAGTGAGGAGTTGGGGAAAGACAGTCCTAACCGTGGAGGGTTCTGGTAAATGATGGGGTGAGGAGGGGCTCTTTGGCTCCCACCAGTCCCCCTGTCTGGTCTA
+
ABBABFFFCFFFGGGGGGGGGGHHGGGGGGGHGGGGGGHHHHGHGGHHHHHHHHHHHGHHHHHHHHHHHHHGGGGGHHHHHHHHGHHHGHHHGGGGGHHHGHHGGGHHGHHHHHHHHHHHHHHHHGGGGGHHHHHHHHHGGHHHGGGGGGGHHHHHHGHHHHGGGGHHHHHHHHHHHHHHGGFGGGGGCFGGGGFGGGGGGGGGGGFFFFFFFFFFFCFFFFFFFFFFFFFFFFFFFFFFFFFFFFFFFFF
@M05620:37:000000000-D9766:1:1101:16087:4562 1:N:0:37
ACCACACCTTCTACAATGAGCTGCGTGTGGCTCCCGAGGAGCACCCCGTGCTGCTGACCGAGGCCCCCCTGAACCCCAAGGCCAACCGCGAGAAGATGAGTGGCCCGCTCCCTCTTCTGGTGGCCGCCTCCCTCCTTCCTGGCCTCCCGGCGCTGCGCCCTTTCTCACTGGTTCTCTCTTCTGCCGTTTTCCGTAGGACTCTCTTCTCTGACCTGCGTCTCCTTTGGAACTCTGCAGGTTCTAGATCGGAA
+
BBCCABC>BFCFGGGGGGFGGGHHGEGA4EGFGAFF?EEGDGDGHGGGDEFFFHGHGHHEECCEGGGGGGGGFGHGGGGHGHHHHGGGCD<BDGHEFHHGFDF?0?>AD->FGHHHHH1<GCDGHGADG.CEHHGHHHHHHHHHHGGGGGFGGGGGG;DFFFFFFFFFFFFFFFFFFFFFFFFFFFADFFFFFFFFFFFFFFFFFFFFFF0BFFFFDDFBFFFFFFFFFFFFFFFFFFAFFFBBFF:EDAE
@M05620:37:000000000-D9766:1:1101:15930:4562 1:N:0:37
ACCACACCTTCTACAATGAGCTGCGTGTGGCTCCGGAGGAGAACCCCGTGCTCCTGACCGAGGCCCCCCTGAACCCCAAGGCAAACGGGGGGAAGATGAGGGCCCCGCTACCCCTCCTGGTGCCCCCCTCCCCCCTCCCTGGCCTCCCGGGCCTCCCCCCTTTTCCACTGGTCTTCTCTTCTGCCGTTTCCGGCGGGACTCTTTTCTCTGCCCTCGGTCCCCTTTGCAACTTTGCGGGTTCTGGATCGGAA
+
ABBABBBBFFFFGGGGGGGFGFHHGEEEEEHHFG222AAE221BGGEEE?115BG3AF3>0>0>FEGGE/?B?FGGGG/G/F0B0F///>/-9;..0;0;/C.;:----9;...;..9//;./;/.;-9AA..;-@.A;.9.;.9AEAF;---..9.;A-BFB/////;;.B//////;//9/;/-9AF/B.---;---.9//:9//////;./.-...-;9BF/;/;/9//9/;-;;B?99///9/;.A.
@M05620:37:000000000-D9766:1:1101:8563:4567 1:N:0:37
ACCACACCTTCTACAATGAGCTGCGTGTGGCTCCCGAGGAGCACCCCGTGCTGCTGACCGAGGCCCCCCTGAACCCCAAGGCCAACCGCGCGAAGATGAGTGGCTTGCTGCCTCTTCTCGTGGCCGCCTTCCTCCTTCCTGGCCTCCCGGCGCTGCGCCCTTTCTCACTGGTTCTCTCGTCTGCCGTTTTCCGTATGACTCTCTTATCTGACCTGCGTCTCCTTTGGAACTCTGCAGGTTCTAGATCGGAA
+
AAB>>AB>BFFFGGGGGG5BBAGFGEEA4BGFGAFE2AEEDGEGHGGEEEGGFHGHGHHAEECFFGGGGGGHFGHGGGGHFHHHHGGECC/><CD?DG111<?/?0><=11<<FFBDF1.>..-<---:.0;:C::CFH0;/GGHAGG.B@--A-AB-.-9BFFFFFFFB.;BBFFFE.9.;.9FFADFF/9.9..//;/;9/99//:9//9/9..-999BFFFBF//9FF/B////.9BFF/BF//9.AA
@M05620:37:000000000-D9766:1:1101:14409:4578 1:N:0:37
ACCACACCTTCTACAATGAGCTGCGTGTGGCTCCCGAGGAGCACCCCGTGCTGCTGACCGAGGCCCCCCTGAACCCCAAGGCCAACCGCGAGAAGATGAGTGGCGGGGTGCCTCTTCTTGTGTCTTCCTGCCTCCTTCCTGGCCTCCCGGGGCTGCGCCATTTCTCACTGGTTCTCTCTTGTGCCGTTTTCCGCAGGACTCTCTTCTCTTCCCTTCGTCGCCTTTGGAACTCTGCAGGTTCTTGATGGGAA
+
AAABAAA>BCCFGGGGGGBGGGHHGEEBFEHGGFFEDGEEGHGHHGGGGGGGHHHHHHHGGGGGGGGGGGGH3FGEFGGHGHHHHGGGBD/>DGHFGFH222/?</--::.:0<000C00009;0000000.0;C/0CB00/.;;.9;.9-9@-.;-;...0:00;;;00/;BFFFBFFF0B0B9:A9;EFFF.:;-.;FF00;000;;0::FF0;.;:-;A;D09B09F0FFB00;..09;0;0;0;./;
@M05620:37:000000000-D9766:1:1101:9548:4590 1:N:0:37
ACCACACCTTCTACAATGAGCTGCGTGTGGCTCCCGAGGAGCACCCCGTGCTGCTGACCGAGGCCCCCCTGAACCCCAAGGCCAACCGCGAGAAGATGAGTGGCACGCTGCCTCTTCTTGTGGCCGCCTCCCTCCTTCCTTGCCTCCCGGCGCTGCGCCATTTCTCACTGGTTCTCTCTTCTGCCGTTTTCCGTAGGTCTCTCTTCTCTGCCCTGCGTCTCCTTTGGCACTCTGCAGGTTCTCGATCGGAA
+
BBCCCCCCFFFFGGGGGGGGGGHHGGGEGEHGHGGGDGGCGHHHHGGGGGGGHHHHHHHGGGGGGGGGGGGHHHHGGGGHGHHHHGFGGGCGGGHGHHHHGGE/01?/?//>GHGHHHF>F1.<G--<A.<<CCEGHHGG00CHHFGGGFC?CFDG--9.;9FFFF0BFF/FFBFFFFFF0:FFFADDFFBFFF9AD0;;BFBBF09BFFFFFFF;CFFFFFFF:BF00BFBFFBFB;AFFF0:FF;@DDA
@M05620:37:000000000-D9766:1:1101:23587:4599 1:N:0:37
GAGGCTGCTTTGGAAGAAACTCATAGATTACTGCAACAGTTCCCCCTGGACCTGGAAAAGTTTCTTGCCGTAAGGAAAGACTCTTATAAAACTGCCAGGGAGGAAAAGAGCTTATGAAACAATGGCAGGTAAGTCAGGCATCTACGCTTTAGCACTCTTGTTGATCCAATTCAACATTTCTCATCATGTGGACTTGATACTGACAATCCACGCACAAAACATCGTAAGAGCACACGTCTGAACTCCAGTCA
+
>3A>>>C>BBB@FABB4BAFGFFFGCFGG5B5DF4BBE2DG5DFFFEFEBBFGGFBB32BADFAD5D5B0111BB3AA1B2BB3555DB553B3BB3B?>F1/?FH2B1?B33B43BB3B3?333B?/<0?B3??B3BB?B2B3B/>///2@2@<22@22>2@?11??1<F1<1??0<11>>=11=>1>><1<11<1000=<=CG<0</</<.;--/...:0;..:;.0;/9;C.-9:;.0;;90;C/000
@M05620:37:000000000-D9766:1:1101:9959:4607 1:N:0:37
AGTGCCAGCTCTCAATCGCACAGGGGACCCAGGGCCTGGCCCCTCCATCCAGAAAACCTATGACCTCACCCGCTACCTGGAGCACCAACTCCGCAGCTTGGCTGGGACCTATGTGAGTATCCAGCGTAGGAATCTGGGAGTTGGGGAGGAGTGAGGAGTTGGGGAAAGACAGTCCTAACCGTGGAGGGTTCTGGTAAATGATGGGGTGAGGAGGGGCTCTTTGGCTCCCACCAGTCCCCCTGTCTGGTCTA
+
BCBBCFFFCFFFGGGGGFGGGGHHGGGGGGHHGGGGGGHHHHGHGGHHHHGHHHHGHGHHHHHHHHHHHHHGGGGGHHHHHHHHHHHHGHHHGGGGGHHHGHHGGGHHGHHHHHHHHHHHHHHHHGEGGGHHHHHHHHHGGHHHGGGGGGGHHHHHHGHHHHGGGGHHHHHHHHHHHHHHGGEGDEGGCFFGGGFFGGGGGGGGGGFFFFFFFFFFFFFFFFFFFFFFFFFFFFFFFFFFFFFFFFFFFFB
@M05620:37:000000000-D9766:1:1101:10706:4609 1:N:0:37
ACCACACCTTCTACAATGAGCTGCGTGTGGCTCCCGAGGAGCACCCCGTGCTGCTGACCGAGGCCCCCCTGAACCCCAAGGCCAACCGCGAGAAGATGAGTGGCCCGCTACCTCTTCTGGTGGCCGCCTCCCTCCTTCCTGGCCTCCCGGCGCTGCGCCCTTTCTCACTGGTTCTCTCTTCTGCCGTTTTCCGTAGGACTCTCTTCTCTGCCCTGCGTCTCCTTTGGCACTCTGCAGGTTCTAGATCGGAA
+
BBBBBBBBFFFFGGGGGGGGGGGHGGGFHGHHHGGGGGGGGHHHHGGGGGGGHHHHHHHGGGGGGGGGGGGHHHHGGGGHGHHHHGGGGGGGGGHHHHHHHHC/0?><@->FHHFHHH1>F0.CC-<CF;;EHHGHHHHHHHHHHHGGGGAAFGGGDBD-@BFFFFFFFFFFFFFFFFFFFFFFFF9DFFFFF99DDFFFFFFFFFFFFFBFFFF?BADDFFFFFFF/BFFFFFFFFFFFFF/FFF/A?DF
@M05620:37:000000000-D9766:1:1101:16550:4614 1:N:0:37
AGTGCCAGCTCTCGATCGCACAGGGGACCCAGGGCCTGGCCCCTCCATCCAGAAAACCTATGACCTCACCCGCTACCTGGAGCACCAACTCCGCAGCTTGGCTGGGACCTATGTGAGTATCCAGCGTAGGAATCTGGGAGTTGGGGAGGAGTGAGGAGTTGGGGAAAGACAGTCCTAACCGTGGAGGGTTCTGGTAAATGATGGGGTGAGGAGGGGCTCTTTGGCTCCCACCAGTCCCCCTGTCTGGTCTA
+
A3>ABFFFAFFFG2FGFFGGGGHGG?EEEA2G2AEFGF2GCHGFEABFFFFHFHHHHAGFHFFGCDFEGHHGE>>E?@FF2BEGHGH1EGHHAECE>FBFGGHEGGHHGHHHHHGHFGHFHFDDGFEFCDHGHFGHHH0FGHHHCG.CC.<<C=GHFGHHHEGFEGHHHHGFHGHHHBFGFEAB;EGGC?FGGGFGGGGGGGGEFFDDFFFFDFAFFFFFFFFEFFFEFFFFFFFFFFFFFFFFFFFFFFB
@M05620:37:000000000-D9766:1:1101:13285:4664 1:N:0:37
AGTGCCAGCTCTCAATCGCACAGGGGACCCAGGGCCTGGCCCCTCCATCCAGAAAACCTATGACCTCACCCGCTACCTGGAGCACCAACTCCGCAGCTTGGCTGGGACCTATGTGAGTATCCAGCGTAGGAATCTGGGAGTTGGGGAGGAGTGAGGAGTTGGGGAAAGACAGTCCTAACCGTGGAGGGTTCTGGTAAATGATGGGGTGAGGAGGGGCTCTTTGGCTCCCACCAGTCCCCCTGTCTGGTCTA
+
BBAABFFFBFFFGFGGGGGFGGGHDGGEGEHHFFGEFFHHHHGHGGHHHHHHHHHCGGHHHGHHHFHGHHHGGEEGHHHGBGHHHHFEFHHFEGFGFHGHGHHGGGHHGHHHHHHHHHHHHHHHHGGGGGHHHHHHHHCGGHHHGGEGGDEHHHHHGGHHHHGGGGHHHHHHHHHHHHHHGGFGDEGGCFFGFGCFFGGGGGGGGGFFFFFFFFFFFFFFFFFFFFFFFFFFFFFFFFFFFFFFFFFFFFF
@M05620:37:000000000-D9766:1:1101:16427:4672 1:N:0:37
ACCACACCTTCTACAATGAGCTGCGTGTGGCTCCCGAGGAGCACCCCGTGCTGCTGACCGAGGCCCCCCTGAACCCCAAGGCCAACCGCGAGAAGATGAGTGGCCCGCTCCCTCTTCTTGTGGCCGCCTCCCTCCTTCCTGGCCTCCCGGCGCTGCGCCCTTTCTCACTGGTTCTCTCTTCTGCCGTTTTCCGTAGGACTCTCTTCTCTGCCCTGCGTCTCCTTTGGAACTCTGCAGGTTCTAGATCGGAA
+
CCCCCCCCFFFFGGGGGGGGGGHHGGGEHGHHHGGGGGGGGHHHHGGGEGGGHHHGHHHGGGGGGGGGGGGHHHHGGGGHGHHHHGGGGGGGGGHHHHHGHFGF0?>AD>CFHHHHHH1>GGGGGGGGGGHGHHGHHHHHHHHHHGGGGGGGGGGGGF.BFFFFFFFFFFFFFFFFFFFFFFFFFFDDFFFFFBAFFFFFFFFFFFFFFF/BFFFFFFFFFFFFFFFFFFFFFFFFFFFFFFFFFFFEDDE
@M05620:37:000000000-D9766:1:1101:11188:4675 1:N:0:37
ACCACACCTTCTACAATGAGCTGCGTGTGGCTCCCGCGGATCACCCCGTGCTGCTGACCGAGGCCCCCCTGACCCCCAAGGCCAACCGCGAGAAGCTGAGTGCCCCGATACCTCTTCTGGTGGCCGCCTCCCTCCTTCCTGGCCTCCCGGCGCTGCGCCCTTTCTCACTGGTTCTCTCTTCTGCCGTTTTCCGTAGGACTCTCTTCTCTGACCTGCGTCTCCTTTGGAACTCTGCAGGTTCTAGATCGGAA
+
>A>AAAAAFFFFGGGFGGEFGBGHGGFG4EBG3BFE2FGA0A1BGHGEBA?B53FGGHHG>>/EF1EEGGGC3BGEGGEGGHGHFFGCGGGF/?G1=?DFGF1?>><->-<GFH<DHH0D0CDHH-;DFGEGHHGGGGGGGF;FFFGEDC:?A-;ACFF;D/FFFFFFFFFFFFFFBFFFFFFFFFA;FFFFF9FFAFFFFF90;BFFFFBFFF/;@.@D/00;00/BBBFF0BF0BFFFFFFFF:FF:DE
@M05620:37:000000000-D9766:1:1101:10053:4694 1:N:0:37
ACCACACCTTCTACAATGAGCTGCGTGTGGCTCCCGAGGAGCACCCCGTGCTGCTGACCGAGGCCCCCCTGAACCCCAAGGCCAACCGCGAGAAGATGAGTGGCGCGCTTCCTCTTCTTGTTGCCGCCTTCCTCCTTCCTGGCCTCCCGGCGCTGCGCCCTTTCTCACTGGTTCTCTCTTCTGCCGTTTTCCGTAGGACTCTCTTCTCTGCCCTGCGTCTCCTTTGGCACTCTGCAGGTTCTCGATGGGAA
+
BBBBBBBBFFFFGGGCGGFGGGHHGEGBFEGHHGGGGEFAFHHHHGGEGGGGHHHHHHHEGGGGGGEGGGGGHHHGGGGHGHHHEFGGGGBDCDHHGFHEF2//>/><<.<FGH1FHH0=<0.<<--<;.:;GHHHHHHH0/;GHHGGGGA?AFFF--9999BFFF/BBFFFFFFFFFFF/BFFFFAFFEFBD/9AAFBBFFFFF/;FFFBFEF..9DFDFFFFBFF//FBFFFEFF.9BFF/;BB/;..9
@M05620:37:000000000-D9766:1:1101:20066:4716 1:N:0:37
ACCACACCTTCTACAATGAGCTGCGTGTGGCTCCCGAGGAGCACCCCGTGCTGCTGACCGAGGCCCCCCTGAACCCCAAGGCCAACCGCGAGAAGATGAGTGGCCCGCTACCTCTTCTGGTGGCCGCCTCCCTCCTTCCTGGCCTCCCGGCGCTGCGCCCTTTCTCACTGGTTCTCTCTTCTGCCGTTTTCCGTAGGACTCTCTTCTCTGACCTGCGTCTCCTTTGGAACTCTGCAGGTTCTAGATCGGAA
+
CCCCCDDDFFFFGGGGGGGGGGHHGGGFEGHHHGGGGGGGGHHHHGGGGGGGHHHHHHHGGGGGGGGGGGGHHHHGGGGHGHHHHGGGGGGGGGHHHHHFHHGGFGCFG-@GHHHHHHBGFGDH<@?DGGHEHHGHGGHHFHHHHHGGGG-;CGFGGFFFFFFFFFFFFFFFFBFFFFFFFFFFFFADFFFFF0FDFFFFFFFFFFFFFFEFFFF.BFFFFFFFFFFFFFFBFFFFFFAFFFFEFFFFFFF
@M05620:37:000000000-D9766:1:1101:12413:4723 1:N:0:37
ACCACACCTTCTACAATGAGCTGCGTGTGGCTCCCGAGGAGCACCCCGTGCTGCTGACCGAGGCCCCCCTGAACCCCAAGGCCAACCGCGAGAAGATGAGTGGCCCGCTACCTCTTCTTGTGGCCGCCTCCCTCCTTCCTGGCCTCCCGGCGCTGCGCCCTTTCTCACTGGTTCTCTCTTCTGCCGTTTTCCGTAGGACTCTCTTCTCTGCCCTGCGTCTCCTTTGGAACTCTGCAGGTTCTAGATCGGAA
+
BBBBBBB>BFFFGGGGGG5FGGHHGGGB4EGGHAFF2EEGFHGHHGGAEEFGEHGHHHGEFC?EGGGGGGGHFHHGGGGHGHHHHGGGGG<BDGHEGHHHGFG?0?<>C->FHHHHHH1>G1<CGG@DG;CFHHGHHHHHGHHHGHGGGGGGGGGGG@DBBFFFFFFFFFFFFFFFFFFFFFFFFBDFFFFFFFFFFFFFFFFFFFFFFF/FFFF;BFBFFFFFFFFFFFFFFFFFFFFFFF/BFF/ADDE
@M05620:37:000000000-D9766:1:1101:22441:4748 1:N:0:37
GAGGCTGCTTTGGAAGAAACTCATAGATTACTGCAACAGTTCCCCCTGGACCTGGAAAAGTTTCTTGCCGTACGGAAAGGCTCCTAGAAGACTCCCATGGAGTAAAAGAGCTGATGAAACAATGGCAAGTAAGTCAGGCATTTCCGCTTTAGCACTCTTGTGGATCCAACTGAACAATTCTCAGCATTTGTACTTGTAACTGACAAGCCAGGGACAAAAGATCGTAAGAGCACACATCTGAACTCCAGCCA
+
A?AAA1B>@F@F1GGGF1EFGGFHHHHHFHFHHFHHCGHAFFHGHGEGEHFFGHFHFGFFGHGHGHH1FEEAAAEEFEHBGHH/BEDHH1BFGGFAG1BGBFBB1FFBFFFHBFF>2BG1BGGF1FGCF1B>F>GGBGC/BB2BFC///?>11>11<1>1@FE<C?01110<1FF1FGHB=F<=G<1<>F<11=>10=D==DGEGH<..<....;CCCCG.<C./.9.CB/:ACF.9C0009/;CFF//;9
@M05620:37:000000000-D9766:1:1101:20550:4758 1:N:0:37
GAGGCTGCTTTGGAAGAAACTCATAGATTACTGCAACAGTTCCCCCTGGACCTGGAAAAGTTTCTTGCCGTAAGGAAAGGCTCCTAGAAGACTCCCAGGGAGTAAAAGAGCTGATGAAACAATGGCAAGTAAGTCAGGCATTTCCGCTTTAGCACTCTTGTGGATCCAATTGAACAATTCTCAGCATTTGTACTTGTAACTGACAAGCCAGGGACAAAAGATCGGAAGAGCACACGTCTGAACTCCAGTCC
+
33AAAAFBFFFDFBBFFGGGGGHHHFGHHHGFGGBGHHGGGFAFFEAFFBBFGHHFC3CGBGHFHHHFFEE11BB3AFGBBFB1F35B55@FG3@B23?EF11BBG@3??BBF3BB4BBB3/33?BF3/3BGGHGF?2B?B23?B/???F2<2@22@FF2>FA@??01?1??1<??0??1FF1<1<==11>11>>111<=D=GFGG..C<.<.:::CGC/:0C..;.99.9/.;9-;.;ABF9F;CF;000
@M05620:37:000000000-D9766:1:1101:24618:4784 1:N:0:37
AGTGCCAGCTCTCAATCGCACAGGGGACCCAGGGCCTGGCCCCTCCATCCAGAAAACCTATGACCTCACCCGCTACCTGGAGCACCAACTCCGCAGCTTGGCTGGGACCTATGTGAGTATCCAGCGTAGGAATCTGGGAGTTGGGGAGGAGTGAGGAGTTGGGGAAAGACAGTCCTAACCGTGGAGGGTTCTGGTAAATGATGGGGTGAGGAGGGGCTCTTTGGCTCCCACCAGTCCCCCTGTCTGGTCTA
+
ABAAAFFFBFFFGGGGGCFEGFHHGEGGGGHHGEGFAFGAGGGHGGHHHGGHHFHHGFHHHFHHHHHHHHAEGEEGHHGBGFF?1FFFGCHHGE/>E?GHFHH/EFGC/FG3FHGHFGHHFHFHHCCBCBDGGFHHEEGF?FGHCFFGGGGHHFGGCACGFH?@:EHHHHHHBGHHHFGHA9ADFGGG;FFGGG9FFFGGFFFFFGFA9FFFDDFFD@EFFFFFF;/AFFFF.9;FFFEFFFFFFBB9;B/
@M05620:37:000000000-D9766:1:1101:8574:4790 1:N:0:37
GAGGCTGCTTTGGAAGAAACTCATAGATTACTGCAACAGTTCCCCCTGGACCTGGAAAAGTTTCTTGCCGGGATTACAGAAGCTGAGACGACTGCAAATGCGTTATAGCACTGCTGAAGAAAGGGCCCGAGAATACGGCATGTCAGCAATAGACCTCATGAAACTACCGTTAGCAAGTTATGCGCCTCTGTCCTAGTACCTGAATAGACCGGACTGAAAGATTCGCAGAGCCCGTGCTTGCAATCGACACA
+
AAAAAAFCFFFFGGGGGGGGGGGHHHGHHHHGHGGHHFGDFGHHHGGGHHGHHHHHHHHHGHHHHHHHHG00ABGFGFH5BEG3BF1BB1>EF1BFG34BBA?1?/4?44DB33D?G33BBG3GF/?/>//>/2@@</BB/???DGF101?FB1?GC1>F111>111>-<<..=0=/=<DG0<.:.;./;:00;0C0::0:C/000;9;9@--9-.;;90FF00;ADF-./;:--9..;B;FFBB.;-.-/
@M05620:37:000000000-D9766:1:1101:16546:4791 1:N:0:37
AGTGCCAGCTCTCAATCGCACAGGGGACCCAGGGCCTGGCCCCTCCATCCAGAAAACCTATGACCTCACCCGCTACCTGGAGCACCAACTCCGCAGCTTGGCTGGGACCTATGTGAGTATCCAGCGTAGGAATCTGGGAGTTGGGGAGGAGTGAGGAGTTGGGGAAAGACAGTCCTAACCGTGGAGGGTTCTGGTAAATGATGGGGTGAGGAGGGGCTCTTTGGCTCCCACCAGTCCCCCTGTCTGGTCTA
+
BBABCDFFCFFFGGGGGGGGGGHHGGGGGGHHFEGGGGDHHHGHGGHHHHHHHHGHHGHHHGHHHHHHHHHGGGGGHHHHGHHHHHHHGHHHFGGGFHHHGGHGGGHHGHHHHHHHHHHHHHHHHGGGGGHHHHHHHHHGGHHHGGGGGGGHHHHHHGHHHHGGGGHHHHHHHHHHHHHHGGEGGGGGEGGGGGFGGGGGGGGGGGFFFFFFFFFFFFFFFFFFFFFFFFFFFFFFFFFFFFFFFFFFFFF
@M05620:37:000000000-D9766:1:1101:21988:4800 1:N:0:37
AGTGCCAGCTCTCAATCGCACAGGGGACCCAGGGCCTGGCCCCTCCATCCAGAAAACCTATGACCTCACCCGCTACCTGGAGCACCAACTCCGCAGCTTGGCTGGGACCTATGTGAGTATCCAGCGTAGGAATCTGGGAGTTGGGGAGGAGTGAGGAGTTGGGGAAAGACAGTCCTAACCGTGGAGGGTTCTGGTAAATGATGGGGTGAGGAGGGGCTCTTTGGCTCCCACCAGTCCCCCTGTCTGGTCTA
+
CCCCCFFFCFFFGGGGGGGGGGHGGGGGGGHHFGGGGGHHHHGHGGHHHGHHHHHHHGHHHHHHHHHHHHHGGEGGHGHHFGHHHHHHGGHHFGFGGFGHGHHGGGHHGHHHHHHHHHHHHHHHHGGGGGHHHHHHHHHGGHHHGGGGGGGHHHHGHGHHHHGGGGHHHHHHHHHHHHHHGGGGGGGGDFFGGGGGGGGGGGGGGGFFFFFFFFFFFFFFFFFFFFFFFFFFFFFFFFFFFFFFFFFFFFF
@M05620:37:000000000-D9766:1:1101:24442:4808 1:N:0:37
ACCACACCTTCTACAATGAGCTGCGTGTGGCTCCCGAGGAGCACCCCGTGCTGCTGACCGAGGCCCCCCTGAACCCCAAGGCCAACCGCGAGAAGATGAGTGGCGCGCTCCCTCTTCTGGTGGCCGCCTCCCTCCTTCCTGGCCTCCCGGCGCTGCGCCCTTTCTCACTGGTTCTCTCTTCTGCCGTTTTCCGTAGGACTCTCTTCTCTGACCTGCGTCTCCTTTGTAACTCTGCAGGTTCTAGATCGGAA
+
CCCCCCCCFFFFGGGGGGDGGGHHGFGFHEHHHGGFGGGGGHHHHGGGGEGGHHHHHHHGGGGGGGGGGGGHGHHGGGGHGHHHHGGGGGGGGGHFDFGHFDFF//>AD.>.FHFHHHHFDGFGFC-DFGHGFHGHHHHCFF?A0FGFGGGGAGFFF;DCCBFFFFFFFF9FFFFF/BFFFFFFFF:DFEBFD:.;.:FBFFFBFFFFFF/:BBF.>9BFBBFFFF//:BFFFFFFFFFF/FBFBF/..A9
@M05620:37:000000000-D9766:1:1101:16205:4831 1:N:0:37
GAGGCTGCTTTGGAAGAAACTCATAGATTACTGCAACAGTTCCCCCTGGACCTGGAAAAGTTTCTTGCCGTAAGGAAAGGCTCCTAGAAGACTCCCAGGGAGTAAAAGAGCTGATGAAACAATGGCAAGTAAGTCAGGCATTTCCGCTTTAGCACTCTTGTGGATCCAATTGAACAATTCTCAGCATTTGTACTTGTAACTGACAAGCCAGGGACAAAAGATCGGAAGAGCACACGTCTGAACTCCAGTCA
+
BBCBABFAFFFFGGGGGGCGBGGHHFGHHHHGHHGFGHHFHFGHHGGFHHHHHHHHHGHHFHHHHHHHHEEAABFDFFHFGHHFG3GHFFFHHFG1BFFFEGEGFGGHGGFFHHGHFHHGCGFEHHGFFFFHFHHHFGFFFFFHFCCCEG>FGDGGGGHHHHD@?FHHHHHEFD1GGGFGFG1=FG=>GGGDFFGHHGFGHHHHHHGHECGHDEGGHFA;ECG;CEGDFF/9CFF-C;CAFF:BFGBCBFB
@M05620:37:000000000-D9766:1:1101:24351:4837 1:N:0:37
GAGGCTGCTTTGGAAGAAACTCATATATGACTGCAACAGTGCCCCCTGTACCGGGAAACGTTGCTTGCCGTAATTAAAGGATCCGCGACGACGCCAAGGGAGTACAAGCGCTGCTGCAACACTGGACAGTAAGTCCGGCCTTTCAGCTTTCGCACTCTTGTGGCTCCCATTGCCCAATTATCCGCCTTTGTCCTTGTACCTGACAAGCCCGGGCCCCCAGCTCGGCCGAGCCAGCGTCTGCCCTCCAGTCA
+
AAAAABFBFFFFGGFFAGFFGFD5BBDFD6FFEFG4BFGA5BFGGGEFADGG2A00A13BB21BB5AFHG>?E?B55DF3B3BBF?/>>/>>/<>?>/???</2?3??/C<FFGH2@2?10C1?00?FFF<<1>>1.<-<CHH0D00<0DGA.CD?/;CH:0CGA0CCHGGB0BF099F0;B0CEFG.9BCCFFGGFB0;9B=/0/:;..9-@-;@>@>D./:99AD--9@-/.;9;.:99B.9E../;B;
@M05620:37:000000000-D9766:1:1101:20654:4880 1:N:0:37
GAGGCTGCTTTGGAAGAAACTCATAGATTACTGCAACAGTTCCCCCTGGACCTGGAAAAGTTTCTTGCCGTAAGGAAAGACTCCGAGAAGACTGCAAAGGAGTAAAAGAGCTGATGAAACAATGGCAAGTAAGTCAGGCATTTCCGCTTTAGCACTCTTGTGAATCCAATTGAACAATTCTCAGCATTTGTACTTGTAACTGACAAGCCAGGGACAAAAGATCGGAAGAGCACACGTCTGAACTCCAGTCA
+
>AAAAAFAFFFFGGGGGGGGG1F3FG1BAFE3FHHHFGHGFFGGFGCFA0FGFA00BF0F12ADA1ABBA//AB11BGF0FGH1//EF?0BFB1B111BF0/GF12B@F0FE>GFHGHHHFHHFHHCFFGGGDGGDG0B?FG2GG/?//?DFDHH1FFFH1@2@@GHHGHHHGGGHGHHFHBGHHHGFGFDGGHHFHHGHHFHHHHGHGHGH..CCCGFCEFG:EGEBF?/CFFF?C.CEFGFGGGG/;09
@M05620:37:000000000-D9766:1:1101:20943:4886 1:N:0:37
AGTGCCAGCTCTCAATCGCACAGGGGACCCAGGGCCTGGCCCCTCCATCCAGAAAACCTATGACCTCACCCGCTACCTGGAGCACCAACTCCGCAGCTTGGCTGGGACCTATGTGAGTATCCAGCGTAGGAATCTGGGAGTTGGGGAGGAGTGAGGAGTTGGGGAAAGACAGTCCTAACCGTGGAGGGTTCTGGTAAATGATGGGGTGAGGAGGGGCTCTTTGGCTCCCACCAGTCCCCCTGTCTGGTCTA
+
3AAAAFFFBFFFGGGGGGGGCGHHGGGGAEHHGGGGGGHF2GGHGGGHFHHFDC3GHGFHHFFHFHFHHHHGGGCEHHHFGGGCCGGHGGHHGEFEGBGHGGHG?EGHGHHHHHGHHG3DFFHHGC?E@BGHHGHHFHFFDHHHCCE@FGGFHHHHHGHHHGCGGGGFHHHHHHHHGHHGA;;BFGGA;AFBFG0BFBFGFFFGEBFAEFFFADACFBFFFFFFF/;;EBADFFFFFFFBF.FFFF/9BFF
@M05620:37:000000000-D9766:1:1101:16292:4898 1:N:0:37
ACCACACCTTCTACAATGAGCTGCGTGTGGCTCCCGAGGAGCACCCCGTGCTGCTGACCGAGGCCCCCCTGAACCCCAAGGCCAACCGCGAGAAGATGAGTGGCCCGCTACCTCTTCTGGTGGCCGCCTCCCTCCTTCCTGGCCTCCCGGCGCTGCGCCCTTTCTCACTGGTTCTCTCTTCTGCCGTTTTCCGTAGGACTCTCTTCTCTGACCTGAGTCTCCTTTGGAACTCTGCAGGTTCTAGATCGGAA
+
BBBBCCCCFFFFGGGGGGGGGGHHGFGEEGHHHGGGGGGGGHHHHGGGEGGGHHHHHHHGGGGGGGGGGGGHHHHGGGGHGHHHHGGGGGGGGGHHHHHHHHGGGHFFG-CHHHHHHHHHHHGHHGGGGGHGHHGHHHHHHHHHHHGGGG-ADFGGGFFFFFFFFFFFFFFFFFFFFFFFFFFFFFDFFFFFFFFFFFFFFFFFFFFFFFFFFFF/BFFFFFFFFFFFFFFFFFFFFFFFFFFFFFFFFFE
@M05620:37:000000000-D9766:1:1101:10599:4899 1:N:0:37
ACCACACCTTCTACAATGAGCTGCGTGTGGCTCCCGAGGAGCACCCCGTGCTGCTGACCGAGGCCCCCCTGAACCCCAAGGCCAACCGCGAGAAGATGAGTGGCCCGCTACCTCTTCTTGTGGCCGCCTCCCTCCTTCCTGGCCTCCCGGCGCTGCGCCCTTTCTCACTGGTTCTCTCTTCTGCCGTTTTCCGTAGGACTCTCTTCTCTGCCCTGCGTCTCCTTTGGAACTCTGCAGGTTCTAGATCGGAA
+
BBBBBBBAFFFFGFGGGG55FEG4EEFA4BGGGAAE2AE?2GGFHGGGAEEGBHFGHHFAEC0FGGGGGGGHHFHGGGGHGHHHHGGGGG<BCGHEGHHHHHGF0?>@D<>FFHHHHH1>G1<CGC<CF:;EHHGHHHHH0GHHGHGGDB@BBG@EB9DBBFFFFFFFFFFFFFFFFFFFFFFFFBDFFFFFABFFDFBFFFFFFFFFFB/BEFF.>DBFFFFFF/F/;FFFFFFFFFFFFF/9BF;9?D?
@M05620:37:000000000-D9766:1:1101:23238:4900 1:N:0:37
AGTGCCAGCTCTCAATCGCACAGGGGACCCAGGGCCTGGCCCCTCCATCCAGAAAACCTATGACCTCACCCGCTACCTGGAGCACCAACTCCGCAGCTTGGCTGGGACCTATGTGAGTATCCAGCGTAGGAATCTGGGAGTTGGGGAGGAGTGAGGAGTTGGGGAAAGACAGTCCTAACCGTGGAGGGTTCTGGTAAATGATGGGGTGAGGAGGGGCTCTTTGGCTCCCACCAGTCCCCCTGTCTGGTCTA
+
ABABBFFFBFFFGGGGGGGGGGHGGGGGGGHHGGGGGGHGHHGHGGHHHHHHHHHHHGHHHHHHHHHHHHHGGGGGHHHHHHHHHHHHGHHHFGGGGGHHGHHGGGHHGHHHHHHHHHHHHHHHHGGGGGHHHHHHHHHGGHHHGGGGGGGHHHHHHGHHHHGGGGHHHHHHHHHHHHHHGGGGGGGGGGGGGGGGGGGGGGGGGGFFFFFFFFFFFFFFFFFFFFFFFFFFFFFFFFFFFFFFFFFFFFF
@M05620:37:000000000-D9766:1:1101:10486:4906 1:N:0:37
GAGGCTGCTTTGGAAGAAACTCATAGATTACTGCAACAGTTCCCCCTGGACCTGGAAAAGTTTCTTGCCGTACGTAAAGAATCTGAGAAAACTGCCAAGGAGTAAAAGCCCTGAAGAAGAACTGAACAGAAAAAAAGACCTTACCACACTAGCACACTTGAGGATCCAATTGAAGAATTATCAGCATTTGTAATCGTAACTAACAAGCCAGGGCACCCAGATCGGCAGATCACAATTCTGCCATCAAATCA
+
B@BBABFBF@BDGFBFGGGGGGHHHHHHHHHGHHCHFHHGHHHHHGGGFHGHHHFHGFBGFHHFHHGBBFE11023BBGE13B@GB5DD32FHGH?F31FGH2BGG4F11?FGB3BB33?32BF333B33?B20>>?/22B22@22@//2<@FDG000?11??1<<?1<<<>1=1>FGFG1F1>11==GGD0=D0C.CG<D0<;G0::./:CA.;.:.AC:;C;.A9::0/9;C000;;;00/;BFB////
@M05620:37:000000000-D9766:1:1101:23212:4914 1:N:0:37
ACCACACCTTCTACAATGAGCTGCGTGTGGCTCCCGAGGAGCACCCCGTGCTGCTGACCGAGGCCCCCCTGAACCCCAAGGCCAACCGCGAGAAGATGAGTGGCACGCTCCCTCTTCTTGTGGCCGACTCCCTCCTTCCTGGCCTCCCGGCGATGCGCCCTTTCTCACTGGTTCTCTCTTCTGCCGTTTTCCGTAGGACTCTCTTCTCTGACCTGCGTCTCCTTTGGAACTCTGCAGGTTCTAGATCGGAA
+
ABBCABCABFFFGGGFGGFGGGHHGEEB4EGBFFFEDGFGDGDFGGFGGEEFGHHHHHHGGFFFGGGGGGGHFHHGGDEHGHHHHGGGFGDDCGHHHHHHHEG?01?>C/?FGHBGHH>GH1<FHGCFGCGHHHGHH0GH0;GHH.GG.AAD-;EADGGGFFF0FFFFFBFFFFFFFFFFBFFFFFFFFFFFFFFFFFFFFFFFFFFFFF0BFFFFFFFFFFFFFFFBFFFFFFFFFFABFFFFFF0AD.A
@M05620:37:000000000-D9766:1:1101:17647:4935 1:N:0:37
ACCACACCTTCTACAATGAGCTGCGTGTGGCTCCCGAGGAGCACCCCGTGCTGCTGACCGAGGCCCCCCTGAACCCCAAGGCCAACCGCGAGAAGATGAGTGGCCCGCTACCTCTTCTGGTGGCCGCCTCCCTCCTTCCTGGCCTCCCGGAGCTGCGCCCTTTCTCACTGGTTCTCTCTTCTGCCGTTTTCCGTAGGACTCTCTTCTCTGACCTGCGTCTCCTTTGGAACTCTGCAGGTTCTAGATCGGAA
+
ABAABBABFFFFFGGFFFGGGFGFEBEAFAGGGGGGGEGCGHHHHGGGEAFFHFHHHFGGGGGGGGGGGGGHHHHGGGGHGGHHHGGFGGGGGGHHEDGHGHGGH/<ADACGHHHHHH1FGFGGG@<CFDHGHHGHGEHHEGHHHHGGGG-?CGGGGGGGGGGFFFFFFFFFFFFFFFFFFFFFFFDDFFFFFFFFFFFFFFFFFFFFFF/BFFFFFADFFFBFFFFFFFFFFFFFFFFFFFFFFF/ADDF
@M05620:37:000000000-D9766:1:1101:23214:4936 1:N:0:37
ACCACACCTTCTACAATGAGCTGCGTGTGGCTCCCGAGGAGCCCCCCGTGCTGCTGACCGAGGCCCCCCTGAACCCCAAGGCCAACCGCGAGACGATGAGTGGCCCGCTACCTCTTCTGGTGGCCGCCTCCCTCCTTCCTGGCCTCCCGGCGCTGCGCCCTTTCTCACTGGTTCTCTCTTCTGCCGTTTTCCGTAGGACTCTCTTCTCTGACCTGAGTCTCCGTTGGAACTCTGCAGGTTCTAGATCGGAA
+
ABA?AAAAFFFFFGGBBGF5F5BCEGEFAFBGGFF22EE2AF2FEGAEA1E15B3BFGHE>E/>FEGEGGGHG3?EEEEG?/??/?A/B/B>////?<FFGH/><C->A-@FBHHBGH0<<<<CGGGG?AHGFHFFB0FFGBFFFFEEG--;@-BD9;DBBB9BFFFFB/B/;FFFFFFFFFFBFBF?FFFFFB9;AFFFFFFFBBFF/BBBFBF/:BFFF/..9..9BBBF9BBB/..;B/9BB9999AE
@M05620:37:000000000-D9766:1:1101:20234:4937 1:N:0:37
ACCACACCTTCTACAATGAGCTGCGTGTGGCTCCCGAGGAGCACCCCGTGCTGCTGACCGAGGCCCCCCTGAACCCCAAGGCCAACCGCGAGAAGATGAGTGGCCCGCTCCCTCTTCTGGTGGCCGCCTCCCTCCTTCCTGGCCTCCCGGCGCTGCGCCCTTTCTCACTGGTTCTCTCTTCTGCCGTTTTCCGTAGGACTCTCTTCTCTGACCTGCGTCTCCTTTGGAACTCTGCAGGTTCTAGATCGGAA
+
ABBBBBABFFFFGGGGGGGGGGGHGFGFHEHGHGGFGGGCGFHHHGGGEGGGHHHHHHHGGGGGGGGGGGGHHHHGGGGHGHHHHGGGGGGGGGHHHGHHHHGGFGDGG-CFHHHHHHFHHGGHHGGGGGHGHHGHHHHHHHHHHGGGGGGGGGGGGFFFFFFFFFFFFFFFFFFFFFFFFFFFFFFFFFFFFFFFFFFFFFFFFFFFFFFFFFFAFDCFFFFFFFFFFFFFFFFFFFFFFFFFFFFFFFE
@M05620:37:000000000-D9766:1:1101:16226:4941 1:N:0:37
AGTGCCAGCTCTCAATCGCACAGGGGACCCAGGGCCTGGCCCCTCCATCCAGAAAACCTATGACCTCACCCGCTACCTGGAGCACCAACTCCGCAGCTTGGCTGGGACCTATGTGAGTATCCAGCGTAGGAATCTGGGAGTTGGGGAGGAGTGAGGAGTTGGGGAAAGACAGTCCTAACCGTGGAGGGTTCTGGTAAATGATGGGGTGAGGAGGGGCTCTTTGGCTCCCACCAGTCCCCCTGTCTGGTCTA
+
ABAABFFFBFFFGGGGGGGGGGHGGGGGFGHHFEGGFGHHFHGHGGHHHHHHHHHHHGHHHHFHHHHHHHHGGEFGHHHHHHHHHHHHGHHHGGGGGHHHGHHGGGHHGHHHHHHHHHHHHHHHHGGGGGHHHHHHHHHGGHHHFGGGGGFHHHHHHGHHHHGGGGHHHHHHHHHHHHHHGGEGGGGFEGGGGGCFGGGGGFGGGGFCFFFFFFFFFFFFFFFFEFFFFFFFFFFFFFFFFFFFFFFFFFF
@M05620:37:000000000-D9766:1:1101:15801:4943 1:N:0:37
GAGGCTGCTTTGGAAGAAACTCATAGATTACTGCAACAGTTCCCCCTGGACCTGGAAAAGTTTCTTGCCGTAAGGAAAGGCTCTTAGAAGACTCCCAGGGAGTAAAAGAGCTGATGAAACAAGGGCAAGTAAGTCAGGCATTTCCGATTTAGAACTCTTGTGGATCCAATTGAACAATTCTCAGCATTTGTACTTGTAACTGACAAGCCAGGGACAAAAGATCGGAAGAGCACACGTCTGAACTCCAGTCA
+
>3AA>>CBFBB@GBAFFGCGGGHHHGGHHGBEGH4FFHFGHDDBBAAACBBFGHEF332BBDFADFFB3AB11BB33BB1BG?3B5@D553FG3BB23BEC1?BFHDB?2B33?BD?3?33/2/??F??3DFHH4??22?2233D?/?/?2@2222@D@FGC/<1?<1?1<<111?01>11=1=<>=11>>1>1>><><0=0DCG0<.</<<::CCAGA/.0;:;;.;..//.;.-;./;9C/;;;F/0;:
@M05620:37:000000000-D9766:1:1101:9251:4965 1:N:0:37
GAGGTTGCTTTGGACGAAACTCATAGATTACTGCAACAGTTGCCCCTGGACCTGGAGAAGTTTCTTGTTGTTGGGAAGGACTTTGAGAAAACTGCCAAGGAGTAACAAAACTGATGACAAAATGGCAAGCAAGTAAGAAATTTACGATTTAGAAATCTTGTCAATCCAATTGAACAATTCACAGCATTAGTAATTGTAATTGACACGACAGGAACCAAACAACCGAAGAGGACACTTTTGACATCCAATAC
+
33AA3BBFDBB4E44AE22AGFHHCBGHHH3ADF3BAGADG55332B22B2BFGEH1313BAGADFG55BB11BA131B1FF35351?432BFEFFG3GEG11?F4B3B1BB3?44B33B003B30BF//?3BFDG11B?11B2?//?/<>@1211>222112@F?0111?1?11?0?1?1<1>.<11>>11111>1110=00=0<C-<<-:.:;...:.....-;;-9..9;/.9C99;A00;090000/
@M05620:37:000000000-D9766:1:1101:20786:4967 1:N:0:37
ACCACACCTTCTACAATGAGCTGCGTGTGACTCCCGAGGAGCACCCCGTGCTGCTGACAGAGGCCCCCCTGAACCCCAAGGCCAACCGCGAGAAGATGAGTGGCGCGCTACCTCTTCTTGTGGCCGACTCCCTCCTTACTGGCCTACCGGCGATGAGCCCTTTATCACTGGTTCTCTCTTCTGCCGTTTTCCGTAGGACTCTCTTCTCTGACCTGAGTCTCCTTTGGCACTCTGCAGGCTCTAGATAGGAA
+
A>A1AAAA1FFFGBGCB11AF1F1E0A0032D1AAA0EAAAGHCGG/A//B/DGCAGGDC0GFG//EEF@/>GCGEGCC/>/GGH//>EE<<@CHB1D1GGFF<//<></<??11?>F11>>ACGG-<C<CCCGGHHBGF0C.CFFHF-----;E;FFGE/BB;F0FBBBF;/;//9FBBBFFFF@BFFFFFBFAAFFFFEFFFFFFFFFBFFFB999FFFBFFB/B/999BBBF/BA-;;F/9///99/B
@M05620:37:000000000-D9766:1:1101:20481:4967 1:N:0:37
ACCACACATGCTACCATGAGCTGCGTGTGGCTCCCGAGGAGCACCCCGTGCTGCTGACCTAGGCCCCCCTGAACCCCAAGGCCAACCGCGAGAAGATGAGTGGCAAGCTCCCTCTTCTTGTTGCCGACTACCTCCTTCCTGGCCTCCCGGCGCTGCGCCCTTTCTCCCTGGTTCTCTCTTCTGCCGTTTTCCGTAGGACTCTCTTCTCTGCCCTGCGTCTCCTTTGGCACTCTGCAGGTTCTCGATTGGCA
+
>>AA>>A34BB5BA4BAF4BFGHGGEG2AE22BAAA2A2AAA2BAAA0B1BEEGGHDBG5A3G?BECEEEEF3FE???EGGH??FFFE/>/>BDHFHGH12B//0<//?1??FGGGHH1?F10??A->>-<FGHHHGHHG0/<CGGHGDDGCGGBEG-9?@FFCBF0BFB.;:BFGGFFFBFB/BBADFFBFF9;A.;FFFFFBF/BFFF/;.;A.-999FFFFFFFB9FFBBFFFFEAFFF/ABF/9.//
@M05620:37:000000000-D9766:1:1101:19789:4974 1:N:0:37
ACCACACCTTCTACAATGAGCTGCGTGTGGCTCCCGAGGAGCACCCCGTGCTGCTGACCGAGGCCCCCCTGAACCCCAAGGCCAACCGCGAGAAGATGAGTGGCACGCTCCCTCTTCTTGTGGCCGCCTCCCTCCTTCCTGGCCTCCCGGCGCTGCGCCCTTTCTCACTGGTTCTCTCTTCTGCCGTTTTCCGTAGGACTCTCTTCTCTGCCCTGCGTCTCCTTTGGAACTCTGCAGGTTCTAGATCGGAA
+
>1>AA?1AFFC1AFFA3ABFDGFHC0EAA0ABFAFAEEAAE/FGAFEGAEFCFGHHGHHGGCGCGGGGGGFGFHHGGGCFGHHHFEFGGGCCCGHFGFHGHFEFG1?AE/CFHHHHHH1>G1AGFGCGGFHGHHGHHHHHHHHHGHHGGGGGGGGG@AG@@FFFFFBFFFFFFFFFFFFFFFFFF@FFFFFFFFFFFFFFFFFFFFFFFF/BEFFF?F@FFFFFFFFFFFFFFFFFFF9BFF/FFFF?-9A
@M05620:37:000000000-D9766:1:1101:21606:4981 1:N:0:37
GAGGCTGCTTTGGAAGAAACTCCTAGATTACTGCACCCGTTCCCCCTGTCCCTGTAACCGTTTCTTGCCGTAAGGAAAGGCTCCTAGAAGACTCCACGGGAGTAAAAGAGCTGATGAAACAATGGCAAGTAAGTCCGGCATTTCCGCTTTAGCACTCTTGTGGATCCAATTGAACAATTCTCAGCATTTGTACTTGTAACTGACAAGCCAGGGACAACAGATCGGAAGAGCACACGTCTGAACTCCCGTCA
+
>3AABBFAFFFFGGGGGBFGBBBF4DBGEGHHHHHGHD22BBFHHGAFA3BBFG3FG53ABEGGHH5AGEFGGHEBFHGHHHHG3BBFHHHHHHHH2EEGGGEG4BFGFHHHHFHHHHHHCFHHHH3FFHHHHHH1CCG/BGHHHGGGGGDGHHHHHHHHHHG1FGHFHHHHBGHHHHHHHH0DHHHHHHGHHHHHHHHHHHGHHHHHGHGHGAEA9.CFGGGED.CEFGFGGGG@CEGF/;FFFF.AFFD
@M05620:37:000000000-D9766:1:1101:15373:4991 1:N:0:37
ACCACACCTTCTACAATGAGCTGCGTGTGGCTCCCGAGGAGCACCCCGTGCTGCTGACCGAGGCCCCCCTGAACCCCAAGGCCAACCGCGAGAAGATGAGTGGCACGCTCCCTCTTCTTGTGGCCGCCTCCCTCCTTCCTGGCCTCCCGGCGCTGCGCCCTTTCTCACTGGTTCTCTCTTATGCCGTTTTCCGTAGGACTCTCTTCTCTGACCTGCGTCTCCTTTGGAACTCTGCAGGTTATAGATCGGAA
+
AAAAABABFFFFGGGGGGGGGGHHGEGEHAHHHGGEGGGGGHGHHGGGFEGGHHHHHHHGGGGGGGGGGGGHGHHG//EGGHH///?EBC<BDGGBFGGGHGG/0??>EEGGHHHHHH<FH<.FHCGG.EHGH/;GHHHHEHHHHHHGGG?GFGGGGBFFFFFFFFFFFFFFFFFFFFFFFFFFFFDFFFFFF/.;DFFFFBF//9BFFFFFFFF;@A99BFF/F/9;;F/FF/;BFFFFFF/BFE9...:
@M05620:37:000000000-D9766:1:1101:19744:5012 1:N:0:37
ACCACACCTTCTACAATGAGCTGCGTGTGGCTCCCGAGGAGCACCCCGTGCTGCTGACCGAGGCCCCCCTGAACCCCAAGGCCAACCGCGAGAAGATGAGTGGCCCGCTCCCTCTTCTTGTGGCCGCCTCCCTCCTTCCTGGCCTCCCGGCGCTGCGCCCTTTCTCACTGGTTCTCTCTTCTGCCGTTTTCCGTAGGACTCTCTTCTCTGACCTGCGTCTCCTTTGGAACTCTGCAGGTTCTAGATCGGAA
+
BCCBBBCCFFFFGGGGGGGGGGHHGEGBCEHHHGGGFGGGGHGHHGGGGGGGHHHHHHHGGGGGGGGGGGGHGHHGGGGHGHHHHGGGGGGGGGHGHHHHHGGF??>AD->FHHHHHH1>GFDHHGGGGEHGHHGHHHHHHHHHHGGGGGGGGGGGGFFFFFFFFFFFFFFFFFFFFFFFFFFFFFFFFFFFFFFFFFFFFFFFFFFFFF0BFFFFFFFFFFFFFFFFFFFFFFFFFFFFFFFFFFFFBFE
@M05620:37:000000000-D9766:1:1101:11692:5032 1:N:0:37
AGTGCCAGCTCTCAATCGCACAGGGGACCCAGGGCCTGGCCCCTCCATCCAGAAAACCTATGACCTCACCCGCTACCTGGAGCACCAACTCCGCAGCTTGGCTGGGACCTATGTGAGTATCCAGCGTAGGAATCTGGGAGTTGGGGAGGAGTGAGGAGTTGGGGAAAGACAGTCCTAACCGTGGAGGGTTCTGGTAAATGATGGGGTGAGGAGGGGCTCTTTGGCTCCCACCAGTCCCCCTGTCTGGTCTA
+
>11>AFDFAFFBEAGGGCFGEGCE0EGGGGHHGGGGG/GFGHGHGGGHFHGFG01GHGBGHHHHHHEHHHHGGGCEGHHFHGG>CGHHGFHHGGEGGHHHGHHGGGHHGHHHHHBGHHHHBHHHHGBFGCHHFBGHHHCCAGHHGGEC?EGFHHHEHGHHBFCCGGGFFFHHFFHHHHHF?;;AGGGG:AFGGGFGGGBBFGFFGGF@FFFBBF?@@?FFFFFFFBFFFFFFFFBFFFFF@FFFFFB/;FB
@M05620:37:000000000-D9766:1:1101:14184:5038 1:N:0:37
AGTGCCAGCTCTCAATCGCACAGGGGACCCAGGGCCTGGCCCCTCCATCCAGAAAACCTATGACCTCACCCGCTACCTGGAGCACCAACTCCGCAGCTTGGCTGGGACCTATGTGAGTATCCAGCGTAGGAATCTGGGAGTTGGGGAGGAGTGAGGAGTTGGGGAAAGACAGTCCTAACCGTGGAGGGTTCTGGTAAATGATGGGGTGAGGAGGGGCTCTTTGGCTCCCACCAGTCCCCCTGTCTGGTCTA
+
CCBBCFFFCFFFGGGGGGGGGGHHGGGGGGHHGGGGGGHHHHGHGGHHHHHHHHHHHGHHHHHHHHHHHHHGGFGGHHHHHHHHHHHHGHHHGGGGGHHHGHHGGGHHGHHHHHHHHHHHHHHHHGGGGGHHHHHHHHGGGHHHGGFGGGGHHGHHHGHHHHGGGGHHHHHHHHHHHHHGGGEGGGGGEGGGGGCFGGGGFGGGGGDFFFFFFFFFFFFFFFFFFFFFFFFFFFFFFFFFFFFFFFFFFFF
@M05620:37:000000000-D9766:1:1101:15760:5040 1:N:0:37
AGTGCCAGCTCTCAATCGCACAGGGGACCCAGGGCCTGGCCCCTCCATCCAGAAAACCTATGACCTCACCCGCTACCTGGAGCACCAACTCCGCAGCTTGGCTGGGACCTATGTGAGTATCCAGCGTAGGAATCTGGGAGTTGGGGAGGAGTGAGGAGTTGGGGAAAGACAGTCCTAACCGTGGAGGGTTCTGGTAAATGATGGGGTGAGGAGGGGCTCTTTGGCTCCCACCAGTCCCCCTGTCTGGTCTA
+
BAABBFFFBFFFGGGGGFGGGGHGFGGGGGHHGGGGGGHHHHGHGGHHHHHHHHHHHGHHHHHHHHHGHHHGGGGGHHHHGHHHHHHHGHHHFGGGGHHHGHHGGGHHGHHHHHHHHHHHHHHHHGGGGGHHHHHHHHHGGHHHGGGGGGGHHHHHHGHHHHGGGGHHHHHHHHHHHHHHGGEGGGGGEGGGGGFGGGGGGGGGGGFFFFFFFFFFFFFFFFFFFFFFFFFFFFFFFFFFFFFFFFFFFFF
@M05620:37:000000000-D9766:1:1101:20089:5048 1:N:0:37
AGTGCCAGCTCTCAATCGCACAGGGGACCCAGGGCCTGGCCCCTCCATCCAGAAAACCTATGACCTCACCCGCTACCTGGAGCACCAACTCCGCAGCTTGGCTGGGACCTATGTGAGTATCCAGCGTAGGAATCTGGGAGTTGGGGAGGAGTGAGGAGTTGGGGAAAGACAGTCCTAACCGTGGAGGGTTCTGGTAAGTGATGGGGTGAGGAGGGGCTCTTTGGCTCCCACCAGTCCCCCTGTCTGGTCTA
+
>3>>AFFFBFFFFGGGGGGCGCFGGEGGGGHHGG?FEAAG2AEGGGHH5GHHHGHFHGHHHHGHHHHHHHHGGEGEHHHHHHHHHHHHGHHHGGGGGGHHGHHGGGHHGHHHHGHHHHHHHHHHHGEGGGHHHHHHHHHGGHHHGGGGGGGHGHHGHGGHHGCGGGHHGHHHHHHHHHHGGGGGGGGGEGFGGGGGGGFGGGGGGGFBFFFFFFBBBBFFFFFFFFFFFFFFFFFFFFFFBFFFFFFFFFF
@M05620:37:000000000-D9766:1:1101:8394:5050 1:N:0:37
GAGGCTGCTTTGGAAGAAACTGACAATTGAGTGACACAAGATCGGACGATCACCTGTACGAACTCCCGTTAACTTACAAGATCTGGTATGCCTTCATCTGTTCCAAGAAACAAATTATTGAGGCCGACTACCTCCTTCCTGGCCTCCCGGGGCTGCGCCATCTCTCACTGGGTCTCTCTGCTGCCGTTTTCGGCAGGACTCTCTTGTCTGCCCTGCCTCTCCTTTGGAACTCCGCTGGTTCTTGATCGGAC
+
>3AA>>CABBB@G4AA444FEBFBAB454AB5BF55B2CG2B52A22A2BAAA233D5DB110AAB1A?B115BD3@B53B3@B4B@B4@BB44B34B4BBB@BBB3B3BBC/B3434?4432///<<</B2B2?B3B2B@20@20?F<C/AC?A.-->.</===0D=0<C.</C0:;C0:<;:.;:;/EG-----;;9CGB0;F0;9;90;EE...9/;/;9F//99B/;:/:..;@BBBF/;///::A-
@M05620:37:000000000-D9766:1:1101:11705:5056 1:N:0:37
AGTGCCAGCTCTCAATCGCACAGGGGACCCAGGGCCTGGCCCCTCCATCCAGAAAACCTATGACCTCACCCGCTACCTGGAGCACCAACTCCGCAGCTTGGCTGGGACCTATGTGAGTATACAGAGTAGGAATCTGGGAGTTGGGGAGGAGTGAGGAGTTGGGGAAAGACAGTCCTAACAGTGGAGGGTTCTGGTAAATGATGGGGTGAGGAGAGGCTCTTTGGCTCCCACCAGTCCCCCTGTCTGGTCTA
+
>ABABFFFBFFFGGGGGFGCGEGFGEGGGGCGFEFGFFGGHHGEFGHHHHBGGHEHHGFHHGFGHHHFHHGGGGGGHEGFHHHFGHHHGFHHGG?EG3GHDFFFEAF0EGBGFGHHFG3B3BFF3<2>>2<@22@@>F0</<?1AC/--.>00<<0>./<<CC?EDH.:CCH00;<CGH/::C/CA.A;:FFFG0CG0BB9;C0EEGAGFAFD.;:A9FFFFFBF/FFEFFF../99BEFF./BF//9;B/
@M05620:37:000000000-D9766:1:1101:8391:5073 1:N:0:37
ACCACACCTTCTACAATGAGCTGCGTGTGGCTCCCGAGGAGCACCCCGTGCTGCTGACCGAGGCCCCCCTGAACCCCAAGGCCAACCGCGAGAAGATGAGTGCCCTGATCCCTCCTCTTGTTTCCCCCTTCCTCCTTCCTGGCCTCCCGGCGCTGCGCCATCTCTCCCTGGTTCTCTCTTCTGCCGTTTTCCGTAGGACTCTCTTCTCTGCCCTCCGTCTCCTTTGGCACTCTGCAGGTTCTCGATCGGAA
+
CCCBCCCCFFFFGGGGGGGGGGHHGGGFHGHHHGGGGGGGGHHHHGGGGGGGHHHHHHHGGGGGGGGGGGGHHHHGGGGHGHHHHGGGGGGGGGHHHHHC@B2>01???1??FG/?GH<<=<0<<10>>0<<DHHHFGHH0/CGHHHGDGCGCG?F?99;C0;BFB/;9C.FFFF0BFFF;BFBFF.AFEFBA0.;:BBFFFB0:0;BF;0FFF..;;A.BBFF0;:0:FFBF900B.;:FF0;FF.;..;
@M05620:37:000000000-D9766:1:1101:8225:5079 1:N:0:37
ACCACACCTTCTACAATGAGCTGCGTGTGGCTCCCGAGGAGCACCCCGTGCTGCTGACCGAGGCCCCCCTGAACCCCAAGGCCAACCGCGAGAAGATGAGTGGCCGGCTGCCTCTTCTTGTGGCCGCCTCCCTCCTTCCTGGCCTCCCGGCGCTGCGCCCTTTCTCACTGGTTCTCTCTTCTGCCGTTTTCCGTAGGACTCTCTTCTCTGCCCTGCGTCTCCTTTGGAACTCTGCAGGTTCTAGATCGGAA
+
BBBBBBB>FFFFGGGGGGFGGGHHGEFBAEHHHFFE?EGGGHHHHGGGGEGGHHHHHHHEGGGGGGGGGGGHGHHGGGGHGHHHHGGGGG/>DGHEFHBCDGE/0/><A-.>GHFGGH1=F0.<CC-<C.:;GGGHHHHHGFHFFFGGDGGAGA?A;-A=BFFFFFFFFFB9BFFFFFFF9BBBFBAFFFFF?BADDBFF/FFFF9;BB//;;/9.9;;.FFFFFFBFFBFFFFBFFFFFFB/BFF/:?AA
@M05620:37:000000000-D9766:1:1101:24312:5096 1:N:0:37
GAGACTGCTTTGGCAGAAAATCATATATGACTGCAACAGTTCCCCCTGGACCGGGGAAAGTTTCTCGCCGTAACTAAAAGGCCTGCGACGACACCAAGGGCGTACAAGCGCTGCTGCAACCCTGGAAAGTAAGTCAGACCTTTCCGCTTTCGCACACTTGTGGATCCCATTGCCCAATTCTACGCCTTTGTCCTTGTACCTGACACGCCCGGGACCCAAGCTAGGCCGAGCCCGCGTCTGCCCTCCCATCA
+
>A?1>BCFBBBDGAFA1BB1B1A3D33D33DD1BB11BFEBDFGHGEGHBFF/AA/AAFH12ADD2ABE@>F?/BB1@11?/?1?0//>/>//////0/?/<><>/FFFCCGGGHG1<FGFCGHEHB<GHBGHFF1F1>>1<DD=.=<AF=EG?:-:/CGGHF0:CHGBCFF0FGBAFGF09;C?-;AFFFGGGGGGG0CFFBB//:@E---9-9AB--9AF/BF/:9-9@-9-99-99A:;ABE---;;9
@M05620:37:000000000-D9766:1:1101:24641:5137 1:N:0:37
ACCACACCTTCTACAATGAGCTGCGTGTGGCTCCCGAGGAGCACCCCGTGCTGCTGACCGAGGCCCCCCTGAACCCCAAGGCCAACCGCGAGAAGATGAGTGGCACGCTACCTCTTCTGGTGGCCGCCTCCCTCCTTCCTGGCCTCCCGGCGCTGCGCCCTTTCTCACTGGTTCTCTCTTCTGCCGTTTTCCGTAGGACTCTCTTCTCTGACCTGCGTCTCCTTTGGAACTCTGCAGGTTCTAGATCGGAA
+
3>>AAAABFFFFFFFD5FGGGGHHEEGEG2FGHGF2EEEEGHGHHGEGE1EFHFCGHGGGGGGGEG/EEGGHGHEEGGGHGHHF?FGGG/>BCDHH11FGHHGE<FEDG/AGHHHHHHHHDCFHF-<AFGHGHHDHBGHFFHHH0CGGGGBG@B@A@@FBBFBFFFFFFFFFFFFFFFFFBFFFFBAFBEFFFF.AAFFFFFFFFFFFFFEFFFFFBABFFF/BFF/;FFFFFFFFFFAB/FFFFFFAAD?
@M05620:37:000000000-D9766:1:1101:20965:5157 1:N:0:37
ACCACACCTTCTACAATGAGCTGCGTGTGGCTCCCGAGGAGCACCCCGTGCTGCTGACCGAGGCCCCCCTGAACCCCAAGGCCAACCGCGAGAAGATGAGTGGCCCGCTACCTCTTCTCGTTGCCGCCTCCCTCCTTCCTGGCCTCCCGGCGCTGCGCCCTTTCTCACTGGTTCTCTCTTCTGCCGTTTTCCGTAGGACTCTCTTCTCTGTCCTGAGTCTCCTTTGGCACTCTGCAGGTTCTAGATCGGAA
+
@ABAAABBFFFFFGGFGGGGGDGFFEEBFDHHFGGEFGGEGHHHHGGGGEGGHHHHHHHGGGGGGEFGGGGGHGFFGGGHEFHHHGGEFGDCCDFHHHH22?F/0/><@->F1<1F1<1.../<0<-<A<=E/GFHCHHF0/..0;9:9-A-A?-.@=ABF////;/9;/.F//99/:BBFFE/BAD.B.FFFF.../B////;/BFFFB//;F//9/;//9/;B////9B9/FBFF..;//9B9B/..A.
@M05620:37:000000000-D9766:1:1101:16743:5158 1:N:0:37
AGTGCCAGCTCTCAATCGCACAGGGGACCCAGGGCCTGGCCCCTCCATCCAGAAAACCTATGACCTCACCCGCTACCTGGAGCACCAACTCCGCAGCTTGGCTGGGACCTATGTGAGTATCCAGCGTAGGAATCTGGGAGTTGGGGAGGAGTGAGGAGTTGGGGAAAGACAGTCCTAACCGTGGAGGGTTCTGGTAAATGATGGGGTGAGGAGGGGCTCTTTGGCTCCCACCAGTCCCCCTGTCTGGTCTA
+
>AABBFFCAFFFGGGGGGGGGGHHGGGGAGHHGFGGEFHH2GGHGGHFBGHHFFFHHGHGHHFHHHFHHHHGGGGGHHHHHHHHFHHHGHHHGGG@ECDHGEFAGCHH?GHHHHHHHGHEHHHGHG/EGGHHHHHFHGHGAFHG/AFGGGGGHHHFHDGHDGCGGGGFHHHHHFFFHHHHF.CFGFGA;9FGGG;FGGGGGFGGGGFFFFFFAAFAF=FFFFEBF/9AEFFFFFFF9BEDFFFFFFFBFFF
@M05620:37:000000000-D9766:1:1101:24861:5185 1:N:0:37
GAGGCTGCTTTGGAAGAAACTCATAGATTACTGCAACAGTTCCCCCTGGACCTGGAAAAGTTTCTTGCCGTAATTCAAGGCGCCGAGACGACTCCAAGGGAGTAACAGCGCTGCAGAAACAATGAAAAGTAAGTACGGCCTTTCAGCTTTCGAACACTTGTGGCACCAATTGCCCAATTCTCCGCCTTTGTCCTTGTAACTGACACGCCAGGGCCCCCAGCTAGGCCGACACACGTCTGCTCTCCCGTCAC
+
>3AABAFACFFFGGGGGGGFGGCFHH5D65F5FABDGGFF5DGFGGEGH2BG2BF233BFH5DDDFFEHEE1EAD555D310>0>>/>11>>113?B3/?/?E3?EGG0/>FC?0B10BBB/BF11>FHGGH1@2B//</?F1<D111111<.F0->1><>G.</<<.C<DD00CHHFC00<0:.::.0:;009C;;C00;B0900.;A.;...;;---../;:A/:9-@-@FD>.A..//;;F9/.99A9
@M05620:37:000000000-D9766:1:1101:16232:5193 1:N:0:37
ACCACACCTTCTACAATGAGCTGCGTGTGGCTCCCGAGGAGCACCCCGTGCTGCTGACCGAGGCCCCCCTGAACCCCAAGGCCAACCGCGAGAAGATGAGTGGCTCGCTCCCTCTTCTTGTGGCCGCCTCCCTCCTTCCTGGCCTCCCGGCGCTGCGCCCTTTCTCACTGGTTCTCTCTTCTGCCGTTTTCCGTAGGACTCTCTTCTCTGCCCTGCGTCTCCTTTGGAACTCTGCAGGTTCTAGATCGGAA
+
AABAABCBFFFFGGGGGGFGGGHHGGGB4EGFGFFFCFEGDHDGHGGGFFGGGHHHHHGEFECEGGGGGGGHFGHGGGGHGHHHHGGGGG/BDGHGHHGHHFG?01<>F?>FHHHHHH1FG1CGHGCGGAGGHHGHHHHHHHHHHHGGGGGGGGGGGFFFFFFFFFFFFFFFFFFFFFFFFFFFFFDFFFFFDBAFFFFFFFFFFFFFFFBFFFFEFFFFFFFFFFFBFFFFFFFFFFFFFF/FFFBE.AE
@M05620:37:000000000-D9766:1:1101:14751:5204 1:N:0:37
ACCACACCTTCTACAATGAGCTGCGTGTGGCTCCCGAGGAGCACCCCGTGCTGCTGACCGAGGCCCCCCTGAACCCCAAGGCCAACCGCGAGAAGATGAGTGGCCCGCTACCTCTTCTGGTGGCCGCCTCCCTCCTTCCTGGCCTCCCGGCGCTGCGCCCTTTCTCACTGGTTCTCTCTTCTGCCGTTTTCCGTAGGACTCTCTTCTCTGACCTGCGTCTCCTTTGGAACTCTGCAGGTTCTAGATCGGAA
+
CCCCCCCBFFFFGGGGGGGGGGHHGEFBAEHHHGGGFGGGGHGHHGGGGGGGGHHHHHHGGGGGGGGGGGGHGHHGGGGHGHHHHGGGCFDFGGHGGHHHHHGF??>@F->GHHHHHH1>GFGHHG@FGEHGHHGHHHHHHHHHHHGGGGGGGGGGGFFFFFFFFFFFFFFFFFFFFFFFFFFFFDAFFFFFFFFFFFFFFFFFFFFFFF0FFFF.@ADDFFFFFFFFFFFFFFFFFFFFFFEFFFFFDFE
@M05620:37:000000000-D9766:1:1101:12187:5220 1:N:0:37
GAGGCTGCTTTGGAAGCAACTCATAGATTACTGCCACAGGTCCCCCTGTCCCTCTAACCGTTTCCTGGCGTAAGGCAAGACTCCTGGAAGACTCCCCCGGAGTAAAAGAACTGATGAAACAATGGCAAGTAAGTCAGGCATTTCCGCTTTAGCACTCTTGTGGATCCAATTGAACAATTCTCAGCATTTGTACTTGTAACTGACAAGCCAGGGCCCCCAGATCGACAGAGCACACTTCTGACCTCCCGTCA
+
BBBBBBFAFBFFGFGGCGFGGGHDF5DFBF4DGD4BEG2233BA2B2B3BF3F2ABA31AEEF35D53AA1A1B@3BFFCHHH3B3BFHCCGH3F??EEE///?FDF3?0B3BF4G?3F?3/?BCF2B?BB33FB32@2/<FFFHGDADCBGGBFCGFH1F1<1FFF1>F>F<FGHHHHHHHEGB00=GGF0G0=DD;0;GC::00C:CCHEA.;:9?CAE0C;.:.-:;BFFFG/;;BB/9/:/;AAED.
@M05620:37:000000000-D9766:1:1101:23515:5222 1:N:0:37
ACCACACCTTCTACAATGAGCTGCGGGTGGCTCCCGAGGAGCACCCCGTGCTGCTGACCGAGGCCCCCCTGAACCCCAAGGCCAACCGCGAGAAGATGAGTGGCCCGCTCCCTCTTCTTGTGGCCGCCTCCCTCCTTCCTGGCCTCCCGGCGCTGCGCCCTTTCTCACTGGTTCTCTCTTCTGCCGTTTTCCGTAGGACTCTCTTCTCTGACCTGCGTCTCCTTTGGAACTCTGCAGGTTCTAGATCGGAA
+
BBBBBBBBFFFFGGGGBGGGGGHBG2AA2EHHHGGFDGGGDHHHHGGGDFGGFHGHHHHGGGGGGEGGGGGFGGHGGGGHGHHHHGGGGGGC@GHHHHGHHHGF?.>>C>CGHHHHHH0DGHGHHGGGGAGGHHGGGGGGFGGGGGGGGGBGBBBFBBFBBFFFFFFFFFFFFFFFFFFFFFFFFBFFFFFFFFFFFFFFFFFFFFFFFFFFFFFFBFBFFFFFFFFFFFFFFEFFFFAFFFFFFF/ADFF
@M05620:37:000000000-D9766:1:1101:22406:5245 1:N:0:37
AGTGCCAGCTCTCAATCGCACAGGGGACCCAGGGCCTGGCCCCTCCATCCAGAAAACCTATGACCTCACCCGCTACCTGGAGCACCAACTCCGCAGCTTGGCTGGGACCTATGTGAGTATCCAGCGTAGGAATCTGGGAGTTGGGGAGGAGTGAGGAGTTGGGGAAAGACAGTCCTAACCGTGGAGGGTTCTGGTAAATGATGGGGTGAGGAGGGGCTCTTTGGCTCCCACCAGTCCCCCTGTCTGGTCTA
+
11>>AD1FAFF3BGGGC1FEGGHGGGGGCEHHGG0EEEFFCHGHGGHGEFGFFH1FHEFFHHGHHHHHHHHGGGGGHHHHGGGGHHHHGHHHGGGGGFHHGHHGGGHGGHHHGHHHHHHHHHHHHGGGGGHHHHHHGHGGCHHHGGGGGGGHHHHHHGFHHFGGGGHHHHHHHHHGHHHHGGEGGGGGEFGGGGGGGGGGGFGGGGB@FFFFFF@?@@FFFFFEFFFFFFFFFFFFFFFF@FFFFFFFBFF
@M05620:37:000000000-D9766:1:1101:24524:5288 1:N:0:37
GAGGCTGCTTTGGAAGAAACTCATAGATTACTGCAACAGTTCCCCCTGGACCTGGAAAAGTTTCTTGCCGTAATTAAAGAAGCTGAGACAACTGCAAAGGATTCACAGTACTAAAGCAACGGTAACCAACAAGAACAGCCTTAAAGCATTAAAAAACTTGAGGATCCAATTGCACGATTCTCAGCCTTAGTACTTGTAACTGACCAGCGCAGGAAAACAGATAGGCCGAGCACTCGTCTGACATCACATCA
+
A?AAAAFAFFFDGBFFAGBGGGHHHHGGGFFGHH4EFFGHHGGHHGGGECBGHHGBB3EFBFHHHFFBB0A1ABDBDDGA13B3BD1@@2BFG3B3@3B2B333BBDF34D@4B3B33B0//?//333/<?/22B2330?B22B3D32DD333@>/<22D2??100??F11?F?1.><.11<=FG0011<0==0D<DH0DG00</<G.-:---;C:/:.9C990/009--@-.0/9;...:B0;09;0000
@M05620:37:000000000-D9766:1:1101:7250:5302 1:N:0:37
ACCACACCTTCTACAATGAGCTGCGTGTGGCTCCCGAGGAGCACCCCGTGCTGCTGACCGAGGCCCCCCTGAACCCCAAGGCCAACCGCGCGAAGATGAGTGGCGCGCTGCCTCTTCTTGTGGCCGCCTCCCTCCTTCCTGGCCTCCCGGCGCTGCGCCCTTTCTCACTGGTTCTCTCTTCTGCCGTTTTCCGTAGGACTCTCTTGTCTGCCCTGCGTCTCCTTTGGAACTCTGCAGGTTCTAGATCGGAA
+
AAAAAAA1BCFFGGGGGG1BGGHHGFGA0BFFG0BB0EFGCHHHHGGEEEGGFHHHGHHEEEGGGGGGGGGHFHHGGGGHGHHHHGGGGG/>CGGCFHHE?DF///><>-<.DHHDHHF0D0.<:A::C.;:GHGGGGFB0/9FB.CEF?9A@?@F?9-99BFFBFFFFFFFFFFFFFFFFFFF/@ABFFFFF/;A?9FFFFFFF/;BBBBFEFF;9;=FFFFFEFF/9BBFFBB/B-9BFF/BFF/;--;
@M05620:37:000000000-D9766:1:1101:23975:5325 1:N:0:37
ACCACACCTTCTACAATGAGCTGCGTGTGGCTCCCGAGGAGCACCCCGTGCTGCTGACCGAGGCCCCCCTGAACCCCAAGGCCAACCGCGAGAAGATGAGTGGTTTGCTTCCTCTTCTTGTCGCCGCCTCCCTCCTTCCTTGCCTCCCGGCGCTGCGCCCTTTCTCACTGGTTCTCTCTTCTGCCGTTTTCCGTAGGACTCTCTTCTCTGCCCTGCGTCTCCTTTGGAACTCTGCAGGTTCTAGATCGGTA
+
BBBABABBFFFFGGGFGGEFGFHHGAEBFEHHFGGEEGGGGHHGHGGGAEFFHHGFGHFECEGGGEGGGEF1B?GGGE/GF/GHHGFEGC@B@DHH>F>G?1A1/0/<?<1<FDGBGG1==1<>CC-<<<<EHFDGFFHF00::::CAE@--?-B.--.9AB/FFFFFFEB/BFB9BFBBBBFFEBA?BEF/AF.9AFFBFFFFFFFE/F//:BFF>D?FB9FB/99///;FFF/B9.ABFB///9:A..;
@M05620:37:000000000-D9766:1:1101:15600:5343 1:N:0:37
AGTGCCAGCTCTCAATCGCACAGGGGACCCAGGGCCTGGCCCCTCCATCCAGAAAACCTATGACCTCACCCGCTACCTGGAGCACCAACTCCGCAGCTTGGCTGGGACCTATGTGAGTATCCAGCGTAGGAATCTGGGAGTTGGGGAGGAGTGAGGAGTTGGGGAAAGACAGTCCTAACCGTGGAGGGTTCTGGTAAATGATGGGGTGAGGAGGGGCTCTTTGGCTCCCACCAGTCCCCCTGTCTGGTCTA
+
BBACCFFFDFFFGGGGGGGGGGHGGGGGGGHHGGGGGGGHHHGEGGHHHHHHHHHHHGHHHHHHHHHHHHHGGEFGHHHHHHHHHHHHGHHHGGGGGHHHGGHGGGHHGHHHHHHHHHHHHHHHHGCGGGHHHHHHHHHGGHHHGGGGGGGGHHHHHGHHHHGGGGHHHHHHHHHHHHHHGFEGGFGG;FFGGGCGGGGGGGGGGGFFFFFFFFFFFFFFFFFFFFFFFFFFFFFFFFFFFFFFFFFFFFF
@M05620:37:000000000-D9766:1:1101:18707:5360 1:N:0:37
ACCACACCTTCTACAATGAGCTGCGTGTGGCTCCCGAGGAGCACCCCGTGCTGCTGACCGAGGCCCCCCTGAACCCCAAGGCCAACCGCGAGAAGATGAGTGGCCCGCTACCTCTTCTGGTGGCCGCCTCCCTCCTTCCTGGCCTCCCGGCGCTGCGCCCTTTCTCACTGGTTCTCTCTTCTGCCGTTTTCCGTAGGACTCTCTTCTCTGACCTGCGTCTCCTTTGGAACTCTGCAGGTTCTAGATCGGAA
+
BCCCBBCDFFFFGGGGGGGGGGHHGGGEEFHHHGGGGGGGGHHHHGGGEGGGHHHHHHHGGGGGGGGGGGGHHHHGGGGHGHHHHGGGGGFGGGHHHHHHHHGG?GADG->FHHHHHH1FGHGHHGGGGGHGHHGHHHHHHHHHHHGGGGCGGGGGGFFFFFFFFFFFFFFFFFFFFFFFFFFFFFDFFFFFFFFFFFFFFFFFFFFFFHBFFFFADFFFFFFFFFFFFFFFFHFFFFFFFFFFFFFFFFF
@M05620:37:000000000-D9766:1:1101:7821:5374 1:N:0:37
ACCACACCTTCTACAATGAGCTGCGGGTGGCTCCCGAGGAGCACCCCGTGCTGCTGACCGAGGCCCCCCGGAACCCCAAGGCCCACGGCGAGAAGATGGGCGAGGTAGGGCTGCTGCAACCTTGGCTGGTAAGTCCGGCCTTTCTGCTTGCGCACCCTTGTGGGTCCCATTGCTCAATGCTCCGCTTTTGTGCTGGTAACTGAACAGCTCGGGTCTCCAGCCTGGGTGAGCTTTGGAACGCTGTAGGGTCA
+
>AAAA@3>FFFFDFGFFF5BF5FCE2AAEEGHABFEECGAGHHHHG?EEAGEHDG3GFHG/>EE1>>EGCEEE//?/?/??/F/<F/</><<<<<<1F1.<<--<.0<../..;;CC/CGG/00/;9.=C00090;.-=@.F0C;;F0C09-;-;-;././9..9.;A/BFFB/FF/B//;/;9D..;B/;.B///;/9B9F/B///;//.--.@.B///9..;../...:////;///.:.../;9.;F.
@M05620:37:000000000-D9766:1:1101:23596:5375 1:N:0:37
GAGGCTGCTTTGGAAGAAACTCATAGATTACTGCAACAGTTCCCCCTGGACCTGGAAAAGTTTCTTGCCGTACTTAAAGACTCTGAGAAAACTCCCAAGGAGTACCAGAACTGATGAAACCCTGGCCAGTAAGTCCGACAATTCCGCTATAGAACACATGTGGATCCAATTGAACAATTATCAGCATATGTACTTGTAACTGACAAGCCAGGGCCACCAGATCGCAAGAGCACACGTCTGTACTCCCGTCA
+
A@AAAAFAFFDFBFFGGFGGDGBGFHHEEGHHHFHHB0G1EGHEHGCFAGHFFFFGHHBFGGHH2GABG?////ADEAF1B1F1@FBG@1BBG1B/B0/FFFHBF1FC00BB11B12@E10/>0/B>F/BFG122BE/></1111<<//<22@F10@/1@1??1?GGHH<1<1?GDFF11FDGFHFB1>=1111F0<<<0=00<<D..</C.?..A:.:..;C....;/?9FF9.-.;/.00;009.9..9
@M05620:37:000000000-D9766:1:1101:13269:5410 1:N:0:37
ACCACACCTTCTACAATGAGCTGCGTGTGGCTCCCGAGGAGCACCCCGTGCTGCTGACCGAGGCCCCCCTGAACCCCAAGGCCAACCGCGCGAAGATGAGTGGCCTGCTCCCTCTTCTTGTGGCCGCCTACCTCCTTCCTGGCCTCCCGGCGCTGCGACCTTTCTCACTGGTTCTCTCTTCTGCCGTTTTCCGTAGGACTCTCTTCTCTGCCCTGCGTCTCCTTTGGAACTCTGCAGGTTCTAGATCGGAA
+
AAA1AAAAFFFFGGGFFG1B11BAFEEBFAGGFGGEFGGCGHHHHGGEFEGAGHHHHHH?@EEGGEEEGGGHFFFGGGEHEFHHFGGGG?/<<C@CGGEGHHG?01??F=FFHFGFHH1F>C.CGG-<A.;GFHHHFFCHHBHHE.CEFG@GGG@B@-;9A/FFFFFFFFF999BFFFFFEFFFF@BBFFFFFFFAAFFFFFFFFBBFFFBFFFFE@9@BFF/BFFFFFFFFBFFFFFFBFB/BFFFEF?A
@M05620:37:000000000-D9766:1:1101:17988:5418 1:N:0:37
ACCACACCTTCTACAATGAGCTGCGTGTGGCTCCAGAGGAGCACCCCGTGCTGCTGAACGAGGCCCCCCTGAACCCCAAGGCCAACCGCGAGAAGATGAGTGGCCCGCTACCTCTTCTGGTGGACGACTCCCTCCTTCCTGGACTCCCGGCGCTGAGCCCTTTCTCACTGGTTCTCTCTTCTGCCGTTTTCCGTAGGACTCTCTTCTCTGACCTGCGTCTCCTTTGGAACTCTGCAGGTTATAGATCGGAA
+
1>>>AA>AFFF1AFG13AGFFEC1ABEEG0FGFG11BAFCEHGHHGCG//B/D11FF11BEGCGCE/EGGGGFHE/?EE?FGHCC/?EE/<C@FHHHHHHHHGAGHGGGGGHH11?GHDHHGG.F-->.CHHH/.CGHHHH//.0;CGGG?-AA-.;B/;FGGGGGGGG0FCF00CFFFFFFFFF@BF/;F/BFFFFFFFFFFFFFFFFFFFF/--;9@A-BFFFFFFFFFFFFFFFFFB/;FFFBF-ABA
@M05620:37:000000000-D9766:1:1101:12813:5426 1:N:0:37
ACCACACCTTCTACAATGAGCTGCGCGTGGCTCCCGAGGAGCACCCCGTGCTGCTGACCGAGGCCCCCCTGAACCCCAAGGCCAACCGCGAGAAGATGAGTGGCCCGCTCCCTCTTCTTGTGGCCGCCTCCCTCCTTCCTGGCCTCCCGGCGCTGCGCCCTTTCTCACTGGTTCTCTCTTCTGCCGTTTTCCGTAGGACTCTCTTCTCTGACCTGCGTCTCCTTTGGAACTCTGCAGGTTCTAGATCGGAA
+
BBBBBABAFFFFGGGGGGAGGFHHGAAAAEFHHGGGGGGGGHHHHGGGGGGGGHGHHHHEGGGGGGGGGGGHHHHGGGGHGHHHHGGGGGCGGGHGHHHHHHGF??>AD-CFHHHHHH0DGCA<GGADGCGGHHGHHGGGGGGGGGGGGGDGGFFFFFFFFFFFFFFFFFFFFFFFFFFFFFFFFDADFFFFFFFDFFFFFFFFFFFFFF/BFFF?BADFFFFFFFFFFFFFFFFFFFFFFF/FFFBEDDE
@M05620:37:000000000-D9766:1:1101:20994:5492 1:N:0:37
ACCACACCTTCTACAATGAGCTGCGTGTGGCTCCCGAGGAGCACCCCGTGCTGCTGACCGAGGCCCCCCTGAACCCCAAGGCCAACCGCGAGAAGATGAGTGGCCCGCTACCTCTTCTTGTGGCCGCCTCCCTCCTTCCTGGCCTCCCGGCGCTGCGCCCTTTCTCACTGGTTCTCTCTTCTGCCGTTTTCCGTAGGACTCTCTTCTCTGACCTGCGTCTCCTTTGGAACTCTGCAGGTTCTAGATCGGAA
+
3AAAAAABCFFFFGGGFGGGGFHHGEEBGEHHHGGEEGGCFHGHHGEGEBEFHGGHHHHGGGGGFGEGGGGHGHHGGGGGGHHCEFGEC@CGGGHGBDHHHHGG0?>CD-AGFHHHHH1>FGFHFGGGGGHGHHGEHHHHHHHFHHGGGG-;@FGGGFFFFFFFFFFFFFFFFFFFFFFFFFFFFFDFFFFFFFFFFFFFFFFFFFFFFFBFFFF.@ADDFF/FFFFFFFFFFFFFFFAFFFFFFFFEFFF
@M05620:37:000000000-D9766:1:1101:14803:5495 1:N:0:37
GAGGCTGCTTTGGCAGAAACTCATAGATTACTGCCACAGTTCCCCCTGGACCTGGAACCGTTTCTTGCCGTAAGTCCAGGCCCCGCGACGACTCCACGGGCGTAGAAGCGCTGCTGCAACCATGGCCAGTAAGTCCGGCCTTTCCGCTTTCGCACTCTTGTGGCTCCCATTGCCCAATTCTCCGCCTTTGTCCTTGTAACTGACAAGCCCGGGCCCCCAGCTCGGACGAGCACACGTCTGCACTCCCGTCA
+
11>1>>1>CFB1EAFEAFBABAFD33ADF1FF3B01BCF1BDGHHGAB/BB0AE0AB1/AAA0BDA1BGE/BE0221D@>//B>///>/>>>/<B<0</?/<///<>1?/</<C1FDFHHF/>G0F0>FGHFG>1FA-=-<C0D=CFCGGHCC.@-CCG900CCFBEGGGGGG0FC9FFFFGGGGFGAFFFBFFFFFF/FFFF/9;AFE-=;=?@9-9@9-/;:---99@@-A-;@-;--B//;B;;-;BA
@M05620:37:000000000-D9766:1:1101:17412:5548 1:N:0:37
AGTGCCAGCTCTCAATCGCACAGGGGACCCAGGGCCTGGCCCCTCCATCCAGAAAACCTATGACCTCACCCGCTACCTGGAGCACCAACTCCGCAGCTTGGCTGGGACCTATGTGAGTATCCAGCGTAGGAATCTGGGAGTTGGGGAGGAGTGAGGAGTTGGGGAAAGACAGTCCTAACCGTGGAGGGTTCTGGTAAATGATGGGGTGAGGAGGGGCTCTTTGGCTCCCACCAGTCCCCCTGTCTGGTCTA
+
BBAABFFFBFFFGGGGGGGGGGBGF2EAB2BGFE2EF22FFG2GEEHHDGHHH3GHC1BFFHHFEFE3BGHGG>E/BGHFHHHHHHHHGHHHEGGGGHHHGHHGGGHHGHHHHHHHHHHHHHHHHGEGGGHHHHHHHHHGGHHHGGGGGGGHHHHHHGHHHHGGGGHHHHHHHHHHHHHHGGEGGGGGCGGGGGCFGGGGGGGGGGFFFFFFFFFFFFFFFFFFFFFFFFFFFFFFFFFFFFFFFFFFFFF
@M05620:37:000000000-D9766:1:1101:24129:5552 1:N:0:37
AGTGCCAGCTCTCAATCGCACAGGGGACCCAGGGCCTGGCCCCTCCATCCAGAAAACCTATGACCTCACCCGCTACCTGGAGCACCAACTCCGCAGCTTGGCTGGGACCTATGTGAGTATCCAGCGTAGGAATCTGGGAGTTGGGGAGGAGTGAGGAGTTGGGGAAAGACAGTCCTAACCGTGGAGGGTTCTGGTAAATGATGGGGTGAGGAGGGGCTCTTTGGCTCCCACCAGTCCCCCTGTCTGGTCTA
+
3>AABFFFBF4DGGGGGCFEEEGCEAEEGGHHGGGGGGGGHHFFGGHHGHHGFBGFHGHHHBFGHHBFGHHGGGEGHHHHHGH1BFFHGFHHGE/EEEHHFGH//EGHGHEHHHGHHGHF3FGFHGAGGGHHHGHHHHHGAGHHGGGFC.EHHHHGHDHHHHGCGGHHHHHH0CGFFHHEG;CFGGGG;FGGGGGGFBGGGGGGG?DFFFFFFFFFFFFFFFFFFFFEFFFD.AFFFFFFFEFFFBFBBFB
@M05620:37:000000000-D9766:1:1101:21740:5555 1:N:0:37
AGTGCCAGCTCTCAATCGCACAGGGGACCCAGGGCCTGGCCCCTCCATCCAGAAAACCTATGACCTCACCCGCTACCTGGAGCACCAACTCCGCAGCTTGGCTGGGACCTATGTGAGTATCCAGCGTAGGAATCTGGGAGTTGGGGAGGAGTGAGGAGTTGGGGAAAGACAGTCCTAACCGTGGAGGGTTCTGGTAAATGATGGGGTGAGGAGGGGCTCTTTGGCTCCCACCAGTCCCCCTGTCTGGTCTA
+
BCAABFFFCFFFGGGGGGGGGGHHGGGGGGHHGGGGGGHHHHGHGGHHHHHHGHFGHGHHHHHHHHHHHHHGGEGGHHHHHGHHHHHGGHHHGGGGGHFFGHHGGGHHGHHHHHHHHGHHHHHHHGGGGGHGGHHHHHGGCGHHGGGGGGGHHHHHHGHHHHGGGGGHHHHHHHHHGHHHGGFCFGGGCFFGGGGGGGGGGGGFGGFFFFFFFFFFFFFFFFFFFFFFFFFFFFFFFFFFFFFFFFFFFFF
@M05620:37:000000000-D9766:1:1101:20733:5576 1:N:0:37
AGTGCCAGCTCTCAATCGCACAGGGGACCCAGGGCCTGGCCCCTCCATCCAGAAAACCTATGACCTCACCCGCTACCTGGAGCACCAACTCCGCAGCTTGGCTGGGACCTATGTGAGTATCCAGCGTAGGAATCTGGGAGTTGGGGAGGAGTGAGGAGTTGGGGAAAGACAGTCCTAACCGTGGAGGGTTCTGGTAAATGATGGGGTGAGGAGGGGCTCTTTGGCTCCCACCAGTCCCCCTGTCTGGTCTA
+
ABAABFFFBFFFGGGGGGGGGEHDGGGGGGHHGGGGGGHHGHGHGGHHHGHHHHGHHGHGHHHHHHHHHHHGGEGGHHHHGGHHHHHGGGHHGGGGGHFGGHHGGGHHEHHHHHHHHFHHHHHHHGGGGGGHHHHHHGHGGHGHGGGGGGGGHHHHHGCGFHGGGGHHHHGHHHHGHHHGGACDAAFG;CAFFGFFGFFGFGFGGGDFFFFFFFFFF@AFFFFFFFFFFFFFFFFFFFFFFFFFFFFFFFF
@M05620:37:000000000-D9766:1:1101:15977:5587 1:N:0:37
ACCACACCTTCTACAATGAGCTGCGTGTGGCTCCCGAGGAGCACCCCGTGCTGCTGACCGAGGCCCCCCTGAACCCCAAGGCCAACCGCGAGAAGATGAGTGGCCCGCTACCTCTTCTGGTGGCCGCCTCCCTCCTTCCTGGCCTCCCGGAGCTGCGCCCTTTCTCACTGGTTCTCTCTTCTGCCGTTTTCCGTAGGACTCTCTTCTCTGACCTGAGTCTCCTTTGGAACTCTGCAGGTTCTAGATCGGAA
+
BBBBBBBBFFFFGGGGGGGGGDGGEAE24AFGHFGG?EGCDHHCHGGG1EEFFFBGHHFEEFCGGGGGGECGHHHGGEGHGHHHHGGGGGGGCGHE>GGG?GFFAFCD@CCFFDFGFHHG=FDFHGGGGGHEHHGHFHHEHEFFFGEEGG-99AFBCBD?-FFFFFFFFFF9BFFFFF/BFFFFFFD9FFFFF/:ADFFFBFFB9FFFEFFFFBFB.FFFBFBFFF/FFFFFFFFFFA9BFBFBB:FED.E
@M05620:37:000000000-D9766:1:1101:7896:5592 1:N:0:37
ACCACACCTTCTACAATGAGCTGCGTGTGGCTCCCGAGGAGCACCCCGTGCTGCTGACCGAGGCCCCCCTGAACCCCAAGGCCAACCGCGAGAAGATGAGTGGCCCGCTACCTCTTCTTGTTGCCGCCTCCCTCCTTCCTGGCCTCCCGGCGCTGCGCCCTTTCTCCCTGGTTCTCTCTTCTGCCGTTTTCCGTAGGACTCTCTTCTCTGCCCTGCGTCTCCTTTGGAACTCTGCAGGTTCTCGATCGGAA
+
ABBBAAB3BCFFGGGGGG5FGGHHGGGA4EGGHBFE?FEGDHDHHGGFEEGGGHHHHHHEECGGGGGGGGGHFHHGGGGHGHHHHGGGCC><CGHBFHH?@DC<??>>C->FGHHHHG1>F10=GC<AE.<<GHFHHHHH0:CGFHHGD@GGGGBDB;C>@FFFFF/BFFA9FFFFFFFF9BBBFBDFFFFFA;;DFFFFFFFFF/FFFFFFFFE.9;@;FFFFFFEBFFFFFFFFF.FFFF/9FF9@.AA
@M05620:37:000000000-D9766:1:1101:11199:5609 1:N:0:37
ACCACACCTTCTACAATGAGCTGCGTGTGGCTCCCGAGGAGCACCCCGTGCTGCTGACCGAGGCCCCCCTGAACCCCAAGGCCAACCGCGAGAAGATGAGTGGCGCGCTTCCTCTTCTTGTTGCCGCCTTCCTCCTTCCTGGCCTCCCGGCGCTGCGCCCTTTCTCACTGGTTCTCTCTTCTGCCGTTTTCCGTAGGACTCTCTTCTCTGCCCTGCGTCTCCTTTGGCACTCTGCAGGTTCTCGATCGGAA
+
CCCBCCCCFFFFGGGGGGEGGGHHGEGBAEHHHGFGDEEGGHHHHGGGGGGGFHHHHHHEGGCGGGGGGGGHHHHGGGGHGHHHHGGGGG<CFGHGBHG?>2////>->..<=G1FHH00=0.<<---:.;:GHGFHHHH0/;GHGGGGG?@CGAD?-9-:/BBFF/BFFBFFBFFFFFF9BFFFC9AF.BBD/.;ABBFFFFFF/9BFFBFAF..:;BDFFFFFFFFFFFFFFBBF.;;FF/AFF.;.:A
@M05620:37:000000000-D9766:1:1101:20788:5623 1:N:0:37
ACCACACCTTCTACAATGAGCTGCGTGTGGCTCCCGAGGAGCACCCCGTGCTGCTGACCGAGGCCCCCCTGAACCCCAAGGCCAACCGCGAGAAGATGAGTGGCTCGCTCCCTCTTCTTGTGGCCGCCTCCCTCCTTCCTGGCCTCCCGGCGCTGCGCCCTTTCTCACTGGTTCTCTCTTCTGCCGTTTTCCGTAGGACTCTCTTCTCTGCCCTGCGTCTCCTTTGGAACTCTGCAGGTTCTAGATCGGAA
+
AAAAABBBFFFFGGGGDGGGGCHHGAEAAAGHFGGEEGGGGGHHHGGGEEGGHHHFHHHGGGGGGGGGGGGCFGGGGGFHGGHHHGEECFCCCGHGGFFGF2F?01/<F/>FGHHGHH>FG1.<CG@DG:CEHHGHHHHH0:GHHHGGGGGCGDGGGC.@DFFFEFFFFFFFFFFFFFFFBFFFFFFFFFFFFFFFFFFFFFFFFFFFFFBFFFFFFD>AFFF/BFF//BFFFFFFFFFFFFBFFFBADDF
@M05620:37:000000000-D9766:1:1101:22983:5641 1:N:0:37
AGTGCCAGCTCTCAATCGCACAGGGGACCCAGGGCCTGGCCCCTCCATCCAGAAAACCTATGACCTCACCCGCTACCTGGAGCACCAACTCCGCAGCTTGGCTGGGACCTATGTGAGTATCCAGCGTAGGAATCTGGGAGTTGGGGAGGAGTGAGGAGTTGGGGAAAGACAGTCCTAACCGTGGAGGGTTCTGGTAAATGATGGGGTGAGGAGGGGCTCTTTGGCTCCCACCAGTCCCCCTGTCTGGTCTA
+
1>>AAFFCAFFFGGFGGCFFE0FEGGGGGEGHGGGGCGHFGHGCEGFHHHEHHCGGHGHFHGHHHHGHHHHECEEEFGHFHHHGHHHHGBGHGG/EEHHHGFFEACHHCGHHHFFHHDHHHHHHGGFGCCHHHFHGBFGGEHHF@CFG?ACFHHHHHCCHHE@CGGHHHHHHHHHGHHHE99C?EGG@CF.BFGGGGGGGGGGBEBF@FFFFFF@@?@FFFFFFFFFE?FFFFFFFFFFB;EFFF//BFFF
@M05620:37:000000000-D9766:1:1101:8889:5643 1:N:0:37
AGTGCCAGCTCTCAATCGCACAGGGGACCCAGGGCCTGGCCCCTCCATCCAGAAAACCTATGACCTCACCCGCTACCTGGAGCACCAACTCCGCAGCTTGGCTGGGACCTATGTGAGTATCCAGCGTAGGAATCTGGGAGTTGGGGAGGAGTGAGGAGTTGGGGAAAGACAGTCCTAACCGTGGAGGGTTCTGGTAAATGATGGGGTGAGGAGGGGCTCTTTGGCTCCCACCAGTCCCCCTGTCTGGTCTA
+
>A>>>FFFBFFFG4GGGGFAECHFGEEFGEHHBEEEGFHHHHGHGGHGGHHHHGHGHGHHHHHHHGHHHHHGG>EEHHHH2GHHHH1??GHFEGGGGHGHGGHGGGHHGHHHHHHHGHHHHHHHHGGGGGHHHHHHHHFGGHHHGGGGGDDGHHHHHGHHHHGGGGHHHHFHHHHHHHHHGGGGGGGGGGGGGGGGGGGGGGGGGGFFFFFFFFFFFFFFFFFFFFFFFFFFFFFFFFFFFFFFFFFFFFB
@M05620:37:000000000-D9766:1:1101:20674:5662 1:N:0:37
GAGGCTGCTTTGGAAGAAACTCATAGATTAGTGCCACAGGACCGGCCGTCCATCTAACCGTTGCCTCGCGTAAGGCAAGGCTCCCGGAAGACTCCACGGGAGTAAAAGAGCTGCTGAAACCCTGGCCAGTAAGTCCGGCCTTTCCGCTTTCGCACTCTTGTGGCTCCCATTGCACAATTCTCCGCCTTTGTACTTGTAACTGACAAGCCAGGGCCCCCAGATCGGCAGAGCACACGTCTGCCCTCCCGTCA
+
AABBBACAFFFFGGGGGGFGGGF5D5DD6D4DD5BFGF2A22B22A2A0ABE5ADD5BFFEA11@B310>/E1133BBF1?GHC1/>EEEHHHFHEF/>E/<CHFFGGF2?222<FFGHHF<GHHHGHHHHHHHHHGGGGGHHHHGGGGGFGGGGGHHHHHHGGFGG.CGGFF0;CFGGGGGGGGAEGGGF0CFGGFFGGGGGGGFFFFFFFFDFBFFBD.FFFD@-;EFFFFFFF9EFAFB?FFFFFFDD
@M05620:37:000000000-D9766:1:1101:15317:5689 1:N:0:37
AGTGCCAGCTCTCAATCGCACAGGTGACCCAGCGCCTGGCCCCTCCATCCAGAAAACCTATGACCTCACCCGCTACCTGGAGCACCAACTCCGCAGCTTGGCTGGGACCTATGTGAGTATCCAGCGTAGGAATCTGGGAGTTGGGGAGGAGTGAGGAGTTGGGGAAAGACAGTCCTAACCGTGGAGGGTTCTGGTAAATGATGGGGTGAGGAGGGGCTCTTTGGCTCCCACCAGTCCCCCTGTCTGGTCTA
+
BBABBFFFBFFFGGGGGGGCGC44AB5FGH4G2AE2EAFFFGGGEFHFHFGFFHFHHGGHFGFHH5EGHHHGG>EEGGFBFBBFGGFHGHHHEEEFGFHHGFHCEFGHGHHHHHHFHFGHHHFHHGCDCEFFGGHHGHGGAGHGGGGGGGGGGFHHGEGGHHGGGGGHHHHHFFHHHHFHGC;BFEGG=CFGGGCFGGFGFCFGGFGDEFFFFFFFFDEFFEFFFFF?EFFFFFFBFFFAAFFEBFFFFB;
@M05620:37:000000000-D9766:1:1101:8833:5742 1:N:0:37
GAGGCTGCTTTGGAAGCAACTGATAAATGACTGACACAGGACCCCCCGACCAGTTAACCGTTGCGTACCGTAAGGCCAGGATCCACGACGACTCCACGGGCGTAAAAGAGCTGCTGCAACCCTGGCAAGTAAGTCCGGCCTTTCAGCTTTCGCACTCTTGTGGCTCCCATTGCCCAATTCTCCGCCTTTGTCCTTGTACCTGACAAGCCCGGGCCCCCAGCTCGGCCGAGCCCACGTCTGCCCTCCCGTCA
+
AAAAAAFAFFFFGBGGABGGG0F3D3D33D1BBBGEHH0A00B00A/A/AA/B1DDADGGB/?//B///B/B/B@0/?F//BB011?>/>/>?<F1B/>>//><?GH<F0?111?G1CHHGEHHHH0<FGHHG>DHFGGGGHHH0;CGHHHGGACGHHHHGGGGGGGGFGGGFFFFAFGGGGGGGBGGFFFFFFFFFF/FFFF//9;EFE@;@@;-;9@B-B9A@EB??@@-;;;@;;BEF9:BE-:;;B9
@M05620:37:000000000-D9766:1:1101:14595:5747 1:N:0:37
GAGGCTGCTTTGGAAGAAACTCATAGATTACTGCAACAGTTCCCCCTGGACCTGGAAAAGTTTCTTGCCGTAAGGAAAGGCTCTGAGAAGACTGCAAGGGAGTACCAGAGCTGATGAAACAATGGAAAGTAAGTCCGGCATTTACGCTTTAGCAAACATGTGGATCCAATTGAACAATTCTCAGCATTTGTACTTGTAACTGACAAGCCAGGGACAACAGATAGGAAGAGCACACGTCTGAACTCCAGTCA
+
AAAABAFAFFFFGGGGFGGGGGGFDGHHHHHHHHHHHHHDFHHHHGGGHHHGHFHFHHHHGHHHHHFGHGEAEA3FHHH113F3BGDGG3BFF3FGH3BEF1?FB4FFH1GG3B3B?GFF3?FF333BBFGH44B4E////233B/??FCGHHH22@02<@GBFCFHHHHHHG1<FGHGHGH1FF<F1>F1=FDFGFGHHHHHHHHCEEGAE.;;:.:CGFH0GH00;AFCFFG.A;9/.0;;;FFFBCFF
@M05620:37:000000000-D9766:1:1101:19991:5758 1:N:0:37
ACCACACCTTCTACAATGAGCTGCGTGTGGCTCCCGAGGAGCACCCCGTGCTGCTGACCGAGGCCCCCCTGAACCCCAAGGCCAACCGCGAGAAGATGAGTGGCCCGCTCCCTCTTCTGGTGGCCGCCTCCCTCCTTCCTGGCCTCCCGGCGCTGCGCCCTTTCTCACTGGTTCTCTCTTCTGCCGTTTTCCGTAGGACTCTCTTCTCTGCCCTGCGTCTCCTTTGGAACTCTGCAGGTTCTAGATCGGAA
+
AAAAA1AACFFFGGGF3GBBGBGFEEE00AGGCFFE0EEGCHHFHGGGAEFGFHGFHHFGEECGGEGGGEFFHFHGGFEHEEHHHGFEGG/<<BGFF1?GHFGE0F@@C->FGGHHHH1<<>CHHGGGGCHGHHGHHHHHHFAGHGGGGGA@@AGGG@F@@FFFFFFFFFFFFFFFFFFFFFFFF@BFFFFFFFFABFFFFFFFFFFFFF/9EFFE@F@FFFFF/BF/BFFFFFFFFF:9FFEFFFF---A
@M05620:37:000000000-D9766:1:1101:22457:5760 1:N:0:37
ACCACACCTTCTACAATGAGCTGCGTGTGGCTCCCGAGGAGCACCCCGTGCTGCTGACCGAGGCCCCCCTGAACCCCAAGGCCAACCGCGAGAAGATGAGTGGCACGCTCCCTCTTCTTGTGGCCGCCTCCCTCCTTCCTGGCCTCCCGGCGCTGCGCCCTTTCTCACTGGTTCTCTCTTCTGCCGTTTTCCGTAGGACTCTCTTCTCTGACCTGCGTCTCCTTTGGAACTCTGCAGGTTCTAGATCGGAA
+
3>AAB?ABFFCFFGGC5FFGFGCFEEGEG2GHHGF2EEE2EHHHHGCGEAEAG3CGHH3EGGGGFG/FGGGHHHAEGGGHGHHCEGGGGCCGGGHHBDGHHHGG0?CCG/?FGHHHHH1FGHGHHGGGGGHGHHGFHFHHHHGFHHHGGG-@?BGGGBGBBFFFFFFFFFFFFFFFFFFFFFFFFBDDFFFFFFFFFFFFFFFFFFFFFFBFFFF.@DBFFFBFFFFFFFFFFFFFFFAFFFFFFFFFFFE
@M05620:37:000000000-D9766:1:1101:11616:5777 1:N:0:37
GCTGCTGCTTTGGAATCAACTCATAGATTCCTGCCACAGTTCCCCCTGGCCCTGGAACCGTTTCTTGCCGTAAGGAAAGGCTCCTAGAAGACTCCAAGGGAGTAAAAGAGCTGATGAAACAATGGCAAGTAAGTCCGGCATTTCCGCTTTAGCACTCTTGTGGATCCAATTGAACAATTCTCAGCATTTGTACTTGTAACTGACAAGCCAGGGACAACAGATCGGAAGAGCACACGTCTGCACTCCAGTCA
+
1>1>>BBBBDBB11B1A1BB3F1AFDFGG3DFGG01BBBADFGHHGAB/ABBBBCFF1/AAEFG2D1GGEEA/BFAGHHHHHHF1@DFHHBG1FH111?EFE/FB2F1?GGHHD1GEFHGC>GGHG0BFGGHHHH1?CCCGHHHHGGGGGBGHHHHHHHFDFC1?GHBCHHH1FHGHHHHHHDGF1GGHHHFHFHHHGHHHGHHFFFGGHHHG.=..::;BCFE...:CCCFGGG?CEGE00/CFB/;FB9
@M05620:37:000000000-D9766:1:1101:7343:5804 1:N:0:37
ACCACACCTTCTACAATGAGCTGCGTGTGGCTCCCGAGGAGCACCCCGTGCTGCTGACCGAGGCCCCCCTGAACCCCAAGGCCAACCGCGAGAAGATGACTGGGGAGCTACCTCTTCTTGTTTCCGTCTTCCTCCTTCCTCTCCTCCCGGCGCTGCGGCCTTTCTCCCTGGTTCTCTCTTCTGCCGTTTTCCGCAGGACTCTCTTTTCTGCCCTGTGTCTCCTTTGGCACTCTGCAGGTTCTCGATGGGCA
+
A>1>AA>AFFC@3GG13BBFFGAGA0E0A0BFG0B0BA/AACEFFFEEEEGGHHHHGHHGGCG?FGGGEGGHFHHGGGGEGHHHHGGGGG<BCAGBF1F12<///?</01<<<<F<GH11=<0<=<<<<<00<DFC=0G000=GHCGG.C--;A9E----9/9;09BFEB-;//:9/9BF/;9/F;-AF-/99--9-9-/;//:9/9;B//B-BA9/;B/BFFBBFEFBF9/BB/9/--;BF/AF//9---
@M05620:37:000000000-D9766:1:1101:11729:5814 1:N:0:37
ACCACACCTTCTACAATGAGCTGCGTGTGGCTCCCGAGGAGCACCCCGTGCTGCTGACCGAGGCCCCCCTGAACCCCAAGGCCAACCGCGAGAAGATGAGTGGCGCGCTACCTCTTCTTGTGGCCGCCTCCCTCCTTCCTGGCCTCCCGGCGCTGCGCCCTTTCTCACTGGTTCTCTCTTCTGCCGTTTTCCGTAGGACTCTCTTCTCTGCCCTGCGTCTCCTTTGGAACTCTGCAGGTTCTAGATCGGAA
+
BBBABBBAFFFFGGGGGGGGGGHHGGGA4EHHHFFG?FGGDHHHHGGGFEGGEHGHHHHAEECGGGGGGGGHHHHGGGGHGHHHHGGGGG<CCGHGFHHGGEE///>>@->FHHHHHG00D0A.GC-AE.CEFHGBHHHB0/;AFGGGGGGADGCDF;DFAFFFFFEFFBB/FFFFFFFFBFEFFFADFFFFD/:..BBFFFFFFBBFFF/BEFF.9AFFFFFFFFBBFFFFFFFFF?FFFF/BFF/A..A
@M05620:37:000000000-D9766:1:1101:21306:5816 1:N:0:37
ACCACACCTTCTACAATGAGCTGCGTGTGGCTCCCGAGGAGCACCCCGTGCTGCTGACCGAGGCCCCCCTGAACCCCAAGGCCAACCGCGAGAAGATGAGTGGCCAGCTCCCTCTTCTTGTGGCCGCCTCCCTCCTTCCTGGCCTCCCGGCGCTGCGCCCTTTCTCACTGTTTCTCTCTTCTGCCGTTTTCCGTAGGACTCTCTTCTCTGCCCTGCGTCTCCTTTGGCACTCTGCAGGATCTCGATCGGAA
+
AAAAB@AAFFCDFGGCFGGGFGHHEEFBE2FFGFFEEFEFEEHHHGGG1EEFHHGHHHGGGGGGEGCFGGAGFHHGGGGHGHHHHGGGGGGC?DGFHBDGF2??01<?F1?FHFHGFH11>GDG0-@DD.<EGHGHHHHF0/.CGGHGDC9BCGAD-9EDFFFFBF/BF///9/BB9BFFB9FF9B9AFFBFA/.;DBFBFBFFFBBFFB//EFFEAAAFFFFFF////;9BF/BFB..:9;/9BBAA..9
@M05620:37:000000000-D9766:1:1101:18140:5817 1:N:0:37
AGTGCCAGCTCTCAATCGCACAGGGGACCCAGGGCCTGGCCCCTCCATCCAGAAAACCTATGACCTCACCCGCTACCTGGAGCACCAACTCCGCAGCTTGGCTGGGACCTATGTGAGTATCCAGCGTAGGAATCTGGGAGTTGGGGAGGAGTGAGGAGTTGGGGAAAGACAGTCCTAACCGTGGAGGGTTCTGGTAAATGATGGGGTGAGGAGGGGCTCTTTGGCTCCCACCAGTCCCCCTGTCTGGTCTA
+
AABBBFFFBFCFGGGGGGGGGGHGDGCGGFHHEGGGDFGGAGGHGGHFHFFHHFHHHGHHFHHHBGBGHGHGGECGHEHHHHHGHHHEGHFFFGCFGFGHGHGF//BFG2BGGHHHHFBGGHHFHGBEDDFHHHHHHHHGGHHHGGGGGG?FHHHHHGHHHHGGGGHHHGHGGHHGHHFHGEEGGGGGCFGGGGCGGGGGGGGGGGFFFFFFFFF-B@EFFFFFFFFFFFFFFFFFFFFFFFFFFFFBBFF
@M05620:37:000000000-D9766:1:1101:18497:5826 1:N:0:37
AGTGCCAGCTCTCAATCGCACAGGGGACCAAGGGCATGGCCCCTCCATCCAGAAAACCTATGACCTCACCCGCTACCTGGAGCACCAACTCCGCAGATTGGCTGGGACCTATGTGAGTATCCAGCGTAGGAATCTGGGAGTTGGGGAGGAGTGAGGAGTTGGGGAAAGACAGTCCTAACCGTGGAGGGTTCTGGTAAATGATGGGGTGAGGAGGGGCTCTTTGGCTCCCACCAGTCCCCCTGTCTGGTCTA
+
>1>>A@@FAFFDDBGDF1FCEEAG0EEEA0BGFG0/B0BFAFGHGGHH10BBA01BFA0BFGDGED1FGHHGGEE>GHH>BGHC>>>FF0BFEECE>1BBCHHGGCHHGHHHHBFGHHHHHHHHHGGGGGHHGHHHH0?FCG<GG/.--><FGHHCCEFG0C-<CEHHGHHHGHHHHHHHG.CGBGGGGGGGFGFFGGGGGGGGGGE@FFFFFF?-@-;;BFFFFFFFFFFFFFFFFFFF<FFFFF//;FB
@M05620:37:000000000-D9766:1:1101:14601:5843 1:N:0:37
ACCACACCTTCTACAATGAGCTGCGTGCGGCTCCCGAGGAGCACCCCGTGCTGCTGACCGAGGCCCCCCTGAACCCCAAGGCCAACCGCGAGAAGATGAGTGGCCCGCTACCTCTTCTTGTGGCCGCCTCCCTCCTTCCTGGCCTCCCGGCGCTGCGCCCTTTCTCACTGGTTCTCTCTTCTGCCGTTTTCCGTAGGACTCTCTTCTCTGACCTGCGTCTCCTTTGGAACTCTGCAGGTTCTAGATCGGAA
+
AAA1AAA>CCFFGGGGAGAFGFHGG0A0A0EF/BBA/EEEFHHHHGGGFEGGEHHFHHH>EECGGAEGGGEEGCGGGGEH/CHHHG?<CG<</CFB?GDGFDF?0/<>@>>FGHHHFH0<D0.<CCC?C.CEFHCFHHGGFFGGGGEGG@-AA?@B?-A?@FFFFFFFFFFFFFFFFFFFBFFFF@AAFFFFF/9AAFFBFFFFFFBFFF/FFBF-;A@FFFEFFFFBBBFFFFFFFE;BFF/BFB/;A-A
@M05620:37:000000000-D9766:1:1101:14223:5857 1:N:0:37
AGTGCCAGCTCTCAATCGCACAGGGGACCCAGGGCCTGGCCCCTCCATCCAGAAAACCTATGACCTCACCCGCTACCTGGAGCACCAACTCCGCAGCTTGGCTGGGACCTATGTGAGTATCCAGCGTAGGAATCTGGGAGTTGGGGAGGAGTGAGGAGTTGGGGAAAGACAGTCCTAACCGTGGAGGGTTCTGGTAAATGATGGGGTGAGGAGGGGCTCTTTGGCTCCCACCAGTCCCCCTGTCTGGTCTA
+
AA>>AFFCAFFFGDGFFFGAE?G4FEAEE?GHAAE?AFHHGHGHGGHHHGHHGHGEGGHHHGFHHFGHHHH@E/>EHHBG2BGGHHA?EHHC>E/EEBBFEHGFFFHHGHGHHHHHHHFHHHHHGGDGGGHGHHHHHGAFFHHHGGEGGFEGHFHHFGFFGHGGGGHHFHHHHHHHHHHHGGGGEEGGGGGGGGCFGGGGGFGGGGDBFFFFFFBBB?EFFFFFFFFFFFFFFFFEFFFFBFFFFFFFFFF
@M05620:37:000000000-D9766:1:1101:14480:5897 1:N:0:37
GAGGCTGCTTTGGAAGCAACTCATAGATTACTGCAACAGTTCCCCCTGGACCTGGAAAAGTTTCTTGCCGTAAGGAAAGGCTCCTAGAAGACTCCAAGGGAGTAAAAGAGCTGATGAAACAATGGCAAGTAAGTCAGGCATTTCCGCTTTAGCACTCTTGTGGATCCAATTGAACAATTCTCAGCATTTGTACTTGTAACTGACAAGCCAGGGACAAAAGATCGGAAGAGCACACGTCTGAACTCCAGTCA
+
>>1>A1>>FFDDEGFFAEGFCGAFBDGHHBHHHHE1BBGADGHHHGEFF0GGHFHHHHHGHHHHFGFHHEEAEBCBFGHHHHHGHGGHHHHHHHHF1GFGHFEHBGHHGHHGHHGHHHHHHHHHHHBGFGGHHGHFHGFHHHHHHGCGGGHHHFHHHHHHGHGEHFHGFGHHHHHHHHFHHHHHHHHHHG>FHHHHGHHHHGHHHFHHGGHHGAEGH/CGGGGGF.CEGGBCFGG?CEFEBFBFGGBFGF9
@M05620:37:000000000-D9766:1:1101:24576:5901 1:N:0:37
AGTGCCAGCTCTCAATCGCACAGGGGACCCAGGGCCTGGCCCCTCCATCCAGAAAACCTATGACCTCACCCGCTACCTGGAGCACCAACTCCGCAGCTTGGCTGGGACCTATGTGAGTATCCAGCGTAGGAATCTGGGAGTTGGGGAGGAGTGAGGAGTTGGGGAAAGACAGTCCTAACCGTGGAGGGTTCTGGTAAATGATGGGGTGAGGAGGGGCTCTTTGGCTCCCACCAGTCCCCCTGTCTGGTCTA
+
ABAAAFFFBFFFG4GGGGGAEEHGGGFEEEGHAEEEAFHHFFGHGGHHFHHHGHHHHGHHFHGHHGHHHHHGG>EGHHHH2FGHHHFHGHHHEGGGGHHHGHHGGGHHGHHHHHHHHHHHHHHHHGGGGGHHHHHHHHHGGHHHGGGGGGGHGHHHHG/GHHGGGGHHHHGHHHHHHHHHGGGGGGGGAFFGGGGGGGGGGGGGGGFFFFFFFFFFFFFFFFFFFFFFFFFFFFFFFFFFFFFFFFFFFFF
@M05620:37:000000000-D9766:1:1101:23882:5904 1:N:0:37
GAGGCTGCTTTGGAAGAAACTCATAGATGACTGCCACAGGACCCCCTGTCCATGTAACCGTTCCCTGCCGTGCGTCCAGACTCTGCGACGACTCCACGGGAGTAAAAGAGCTGCTGAAACCCTGGCCAGTAAGTCCGGCCTTTCCGCTTTCGCACTCTTGTGGCTCCCATTGCACAATTCTCCGCCTTTGTACTTGTAACTGACAAGCCAGGGCCCCCAGATCGGCCGAGCACACGTCTGCCCTCCCGTCA
+
A>AAAAFAFFFFGFGF1CGGGGF3B3DG3DADFCGHHHBA00B00A/BBBG221DD2DGGGG001B1/0A//A////BF1/1B@11/>//>>E/FFH/?E/E/01>BFF0G111BF11<BFECGHHHHHHHHGGGHGGCCGHHHHGGFGAGGGGGCCFGHGF?HAFEEGHCG00CCGGHHHHHBCBFGFCF0BFFGFBFFFGFGFEGGGEFEC?B@@@@F-BFEF@-9@@@=ABF@AEFEFFFEEA-A9B-
@M05620:37:000000000-D9766:1:1101:21312:5910 1:N:0:37
GAGGCTGCTTTGGAAGAAACTCATAGATTACTGCAACAGTTCCCCCTGGACCTGGAAAAGTTTCTTGCCGTAAGTAAAGGATCCGAGAAGACTCCAAGGGAGTACCAGAGCTGCTGAAACACTGGCCAGTAAGACCGGCATTTACGCTTTCGCACTCTTGAAGATCCCATTGCACAATTCTCAGCCTTTGTCCTTGTAACTGACAAGCCAGGGCCAACAGATCGGACGAGCACAAGTCTGAACTCACATCA
+
A3AAA>FAFFFFGGGGGFGGGCBE5FEGHHHHHHDHHHHFFHHHHGEGHGHHHHHHHHHHFHHHHHHHHGEEG1DG5GH323B2BE>>13BBG3BGG@?EGEEH34BBG1FGHG3B43B3F0FFFHHF/BFHH4BFCCCBDGH2GEG//??/??CCHHHH111>FGHG11>B>GHECGB=GHHHHCGFHHH0G0<;CGCGHHCCFFHHG/.;.9EGGGGG/FGGGG?BBGB-A;.;B/9/BBFFF/F//;9
@M05620:37:000000000-D9766:1:1101:24403:5911 1:N:0:37
ACCACACCTTCTACAATGAGCTGCGTGTGGCTCCCGAGGAGCACCCCGTGCTGCTGACCGAGGCCCCCCTGAACCCCAAGGCCAACCGCGAGAAGATGAGTGGCTGGCTGCCTCTTCTCGTGTCCGGCTGCCTCCTTCCTTGCCTCCCGGCGCTGCGCCCTTTCTCCCTTGTTCTCTCTTCTGCCGTTTTCCGTTGGACTCTCTTCTCTGCCCTGCGTCTCCTTTGCTCCTCTGCAGGTTCTCGATTTGAA
+
CCCCBCCCFFFFGGGGGGGGGGHHGEGBFFHHHGGEEGGGGHGHHGGGGEFGHHHHHHHGGGGGGGGGGGGHFHHGGGGHGHHHHGGECCCDGGHHHHB222?/0//<?//?1F1<<11...<<>.-<<<.<00C/;GH0;0;:GHHAEGG----CD-C--BBF/FBFF///;F/:FBFB///;9@?D/A/FD//:./;//B9BFFFF//99./9;-;:.B/:/;F///BF/FF/BF.9;;BFAF//.//;
@M05620:37:000000000-D9766:1:1101:16498:5915 1:N:0:37
AGTGCCAGCTTTCAATCGCCCCGGGGACCCAGGGCCTGGCCCCTCCATCCAGAAAACCTATGACCTCCCGCGCTACCTGGAGCCCCAACTCCGCAACGTGGCTGGGAGCGATGTTGGAACCCAGCGTAGGAATCCCGGACTTTCGGATTAGTCAGGATTTGGGGAAAGATAGCCCAATCCTTCGAGGTTGCCCGTGAATCAGGGGGGCACGAGGGGCTCTTTGGGTCGCACCAGTCCCCCTGCTCGGGTCA
+
>>AAAFDCAF1FGFGGGFG1EAA0EEEC/E//BAEEAFGFFFE/BEFG1G1F1>1B>E0BFGFFFGG/B/>//>EEH1FFFFH/?E/?E0BGCEB/>/?F//F//<?/?//?C011/1>1>E.F0-<<A.<G0<00=---;C00:;...0000;0//0;00;E@9...;00;0=F.A//;/9/;-9--9--//-;--;/////-------;-@9-9;;-//;/B--;---;9-99/;B99-;-/9;9---;
@M05620:37:000000000-D9766:1:1101:10303:5921 1:N:0:37
AGTGCCAGCTCTCAATCGCACAGGGGACCCAGGGCCCGGCCCCTCCATCCAGAAAACCTATGACCTCACCCTCGACCTTGAGCACCCACTCCGCAGATGGGCTGGGACCTATGTCAGTATCCAGCGTAGGAATCTGGGTGTTGGGGAGGAGTGAGGAGTTGGCGAAAGACCGTCCTAACCGTGGAGGGTTCTGGTAAATGATGGGGTGAGGAGGGGCTCTTTGGCTCCCACAAGCCCCCCTGTCTAGTCTA
+
>>>>AFF11BFFGGGGGGCCEEHHGGG00BFGF0BB/AEE/EGGGGH1DGHH1FAFHGF1BG2FHGGHHFA/>>EE/E1B111BGHG//B00?EE<<B1BFHEAGGHFGH1G1B2@F@GHH2FG0C/?C/FHBFFGGF0>ACHGCC.--.</<GGH0:/CG//:--;C///;..;CFGFG-:C@.9C--9;FFF/BFFF/F/;/;-;@?9F/A--;9@9FFFF/99F-9BFAFF-::A@-99/BF/;/;99
@M05620:37:000000000-D9766:1:1101:11790:5932 1:N:0:37
ACCACACCTTCTACAATGAGCTGCGTGTGGCTCCCGAGGAGCACCCCGTGCTGCTGACCGAGGCCCCCCTGAACCCCAAGGCCAACCGCGAGAAGATGAGTGACCGGCTGCCTCTTCTTGTGGCCGCCTCCCTCCTTCCTGGCCTCCCGGCGCTGCGCCCTTTCTCACTGGTTCTCTCTTCTGCCGTTTTCCGTATGACTCTCTTCTCTGACCTGCGTGTCCTTTTGAACTCTGCAGGTTCTAGATCGGAA
+
>AAAA>AAFFFFGGGGGGFGGGHHGGDGHGBGHGGFGGGGEGEHHGGGGGEFFHHHGHHGEEEEFGGEGGGB3BGEGG>GGHGHFFFECDGB@DHFDG22?<2></>>A-<CGHH<<G1<GCDGHG-<C;CC//;/;GHHG/;C0CEGG-@-@?@DGFB99B/BFF/FF/F/;BBBFFFF9/99B99;BFFFF/../;9/BFBFF///;F/9B/:A-A..;BFBB//./9FF9//BBFFF/B//;FB.;A.
@M05620:37:000000000-D9766:1:1101:19850:5935 1:N:0:37
GAGGCTGCTTTGGAAGAAACTCATAGATTACTGCAACAGTTCCCCCTGGACCTGGAAAAGTTTCTTGCCGTACGGAAAGGCTCCTAGAATACTCCCATGGAGTAAAAGAGCTGATGAAACAATGGCAAGTAAGTCAGGCATTTCCGCTTTAGCACTCTTGTGGATCCAATTGAACAATTCTCAGCATGTGTACTTGTAACTGACAAGCCAGGGACAAAAGATCGGAAGAGCACACGTCTGAACTCCAGTCA
+
A3ABAAFAFFDDEFAFGCGGGGCHCFHFHHFGGFDGFFBDFGHHHGGFCGBFGGEGAACFFFGHFHG5BAB1AAA?B>GBFGH?B@4BG4BFGBF1E3?BG1BBFGBB?1?FGF34B33?3?BB3BFB/3B4B44BB0B/?B?2B</</?11@@1@<1@<@<E???<<?1111<1?F?F1>>11>=11<<>111<1100==<DGDD..</.<;;::CGG/.0;;.;CA.9;;CBA;;9C?0CCF;;B/9;0
@M05620:37:000000000-D9766:1:1101:25820:5937 1:N:0:37
ACCACACCTTCTACAATGAGCTGCGTGTGGCTCCCGAGGAGCACCCCGTGCTGCTGACCGAGGCCCCCCTGAACCCCAAGGCCAACCGCGAGAAGATGAGTGGCCCGCTCCCTCTTCTGGTGGCCGCCTCCCTCCTTCCTGGCCTCCCGGCGCTGCGCCCTTTCTCACTGGTTCTCTCTTCTGCCGTTTTCCGTAGGACTCTCTTCTCTGACCTGCGTCTCCTTTGGAACTCTGCAGGTTCTAGATCGGAA
+
BBAABBBBFFFFGGGGFGGDG5GBGEEFDDHHFGGGGGGGGHHHHGGGGGGGHHHHHHHGGGGGGGGEGGGHHGHGGGGHAEHHHGG?DCCC?DFHHGGGHFGG??ACD->FHHHHHHHHDGGHHCCCGGHGHHGHHHHHHGHGHGGGGG@GG@GGBBFBBFFFFFFFFFFBBFFFFFFFFFFFFBFFFFFFFFF?.BFFFFFFFFFFFFFFFFFFBDBDFFFFFF/;BFFFFFFFBFAFFFFFFFFEAFE
@M05620:37:000000000-D9766:1:1101:17488:5941 1:N:0:37
AGTGCCAGCTCTCAATCGCACAGGGGACCCAGGGCCTGGCCCCTCCATCCAGAAAACCTATGACCTCACCCGCTACCTGGAGCACCAACTCCGCAGCTTGGCTGGGACCTATGTGAGTATCCAGCGTAGGAATCTGGGAGTTGGGGAGGAGTGAGGAGTTGGGGAAAGACAGTCCTAACCGTGGAGGGTTCTGGTAAATGATGGGGTGAGGAGGGGCTCTTTGGCTCCCACCAGTCCCCCTGTCTGGTCTA
+
ABAABFFFBFFFGGGGGGGGGEHHGGGGGGHHGGGGGGHHHHGHGGHHHHHHHHHHHGHHHHHHHHHGHHHGGGGGHHHHHHHHHHHHGHHHGGGGGHHHGHHGGGHHGHHHHHHHHHHHHHHHHGGGGGHHHHHHHHHGGHHHGGGGGGGHHHHHHGHHHHGGGGHHHHHHHHHHHHHHGGEGGGGGEGGGGGFGGGGGGGGGGGFFFFFFFFFFFFFFFFFFFFFFFFFFFFFFFFFFFFFFFFFFFFF
@M05620:37:000000000-D9766:1:1101:17427:5942 1:N:0:37
GAGGCTGCTTTGGAAGAAACTCATAGATTACTGCAACAGTTCCCCCTGGACCTGGAAAAGTTTCTTGCCGTAATTAAAGAATCTGAGACAACTGCAAAGGCTTCCCAGAGCTAATGAAACCCTGGCAAGTAAGACCGACCTATCAACTTTAGCAAACATGTGGATCCAATTGAGCAATTCTCCGCCTTTGACCTTGTAACTGACAAGCCAGGAAACAAAGCTAGGCCGAGCACAAGTCTGCACTCCAGTCA
+
AAAAAAFAFFFFGGGGGBGGG11D3GGHHHFHHHHHHHHFGGHFHEGGHGHHHGFFFHHHBAFHHHFGGG/AEFHHF1F1B1B2DF@G10BBB0BBD10B/1B0BBGFH/FG1B1B2BBGF?CG/>BB/F>F11BF///>/111B2@2@F2@GHG1@01??11?1?FHGHHFG11>FHHH1>GEGAF.<G00<DHHGH0DGH<GHHHGEF...;/;/;.:/;0;A:/:A@G??//90000;;/;F-FFFFF
@M05620:37:000000000-D9766:1:1101:15926:5947 1:N:0:37
GAGGCTGCTTTGGAAGAAACTCATAGATTACTGCAACAGTTCCCCCTGGACCTGGAAAAGTTTCTTGCCGTAAGGAAAGACTCTGAGAAAACTGCAAAGGAGTACAAGAACTGATGAAAAAATGACCAGTAAGTCAGGCATTTCCGCTTTAGAACTCATGTAAATCCAATTGAACAATTCACAGCATATGTACTTGTAACTGACAAGCCAGGGAAAAAAGATAGGCAGAGCACACGTCTGAACTCCAGTCA
+
AABCCCFCFFFFGGGGGGGGGGHHHHFHHHHHHHGHHHHGHHHHHGGGHHHHHHHHGFFHFHHHHHGHHGEEAB3DGGH3BFG3FDFHH3BFG3G3B3FGGFBG3BGGG3BBGHHHFGH3B/BE3B3B0BFHHGH4FFGFFG3BFDBDGGBG2FHGF2@@F22@@FGGG<G1?FGHHFHH1??FG011>>><F1>>FGDGHGHHHFGCFCGHD..;/::AEC0;C/CFGG/FGFGBFAF900;CBFGFBF0
@M05620:37:000000000-D9766:1:1101:24954:5949 1:N:0:37
AGTGCCAGCTCTCAATCGCACAGGGGACCCAGGGCCTGGCCCCTCCATCCAGAAAACCTATGACCTCACCCGCTACCTGGAGCACCAACTCCGCAGCTTGGCTGGGACCTATGTGAGTATCCAGCGTAGGAATCTGGGAGTTGGGGAGGAGTGAGGAGTTGGGGAAAGACAGTCCTAACCGTGGAGGGTTCTGGTAAATGATGGGGTGAGGAGGGGCTCTTTGGCTCCCACCAGTCCCCCTGTCTGGTCTA
+
ABAABFFFBFFFGGGGGGGCGGHCGGFGGGHHFGGE2FHCFHGHGGHHHGHHHHHFHGHHHHGHHHHHHHFEF>EEHHHHFGHHHHFAFFHFAE@/@GFFEBCG/FHCEGFHHHHHHBGGHHFGHGCADGGHHEGFHFGFGHHHGCFGGDDFHHHFCDGCD/DCEDHHHHHHGHEGHC/CFAEF?EFG=FAGFGFBFFGFFGFGGFDDFFFFFDFFA=EFFFFFFFFFFFADEFFEFFEFFFFFFFFFFFF
@M05620:37:000000000-D9766:1:1101:20807:5966 1:N:0:37
ACCACACCTTCTACAATGAGCTGCGTGTGGCTCCCGAGGAGCACCCCGTGCTGCTGACCGAGGCCCCCCTGAACCCCAAGGCCAACCGCGAGAAGATGAGTGGCCCGCTCCCTCTTCTGGTGGCCGCCTCCCTCCTTCCTGGCCTCCCGGCGCTGCGCCCTTTCTCACTGGTTCTCTCTTCTGCCGTTTTCCGTAGGACTCTCTTCTCTGACCTGCGTCTCCTTTGGAACTCTGCAGGTTCTAGATCGGAA
+
CCCDCDCCFFFFGGGGGGGGGGHHGGGFDFHHHGGGGGGGGHGHHGGGEFGGHHHHGHHGGGGGGGGGGGGHGHHGGGGHGHHHHGGGGGGGGGHHHHHHHGGG?F>CF-CFHHHHHH1GDGFHH-AGGGHGHHGHFHHHHHHH0FFEGGGFGGGGGFFFFFFFFFFFFFFFFFFHFFFFFFFFFFDFFFFFFFFFFFFFFFFFHHFFHHFFFFFEFFFFFFFFFHFFFFFFFHFFFFFFFFFFFEFFFFF
@M05620:37:000000000-D9766:1:1101:25111:5971 1:N:0:37
AGTGCCAGCTCTCAATCGCACAGGGGACCCAGGGCCTGGCCCCTCCATCCAGAAAACCTATGACCTCACCCGCTACCTGGAGCACCAACTCCGCAGCTTGGCTGGGACCTATGTGAGTATCCAGCGTAGGAATCTGGGAGTTGGGGAGGAGTGAGGAGTTGGGGAAAGACAGTCCTAACCGTGGAGGGTTCTGGTAAATGATGGGGTGAGGAGGGGCTCTTTGGCTCCCACCAGTCCCCCTGTCTGGTCTA
+
AAABBFFF3CFFGGGGGGGGG?GAFGFGFGGHCEGGDFGHGHGCGGHHFHFHFGFHHGHHHHFHHHEHHHHGGEEGHHHHHHHHHHGHGFHHEEEGGGHHGHFFDDHHGHHHEHGHHDHHHHGHHGGGGGHHHFHHGHGGEHHHGGGGGGFHHHHHHGHGHHGGGGHHHHHHHHHHHHHHGGGGGGGGDFGGGGGGFGGGGFFGG?DBFFFFFFBBBBFFFFFFFFFFFFFFFFFFFFFFBFFFFFFFFF/
@M05620:37:000000000-D9766:1:1101:11822:5999 1:N:0:37
ACCACACCTTCTACAATGAGCTGCGTGTGGCTCCCGAGGAGCACCCCGTGCTGCTGACCGAGGCCCCCCTGAACCCCAAGGCCAACCGCGAGAAGATGAGGCCCGCGATTCCTCCTCTTGTTCCCCCCTCTCCCCCTCCTCCCCTCCCCGCGCTGCCCTATCTCACCCTGTTTCTCTCTTCTCCCTTTTCCCCCGGGTCTCTTTTCTCTCCCCTCTCTCTCCTTAGGCTCTCTGGAGGCTCTCGATCGGAA
+
DDCCCBCCFFFFGGGGGGGGGGHHGGGGHGHHHGGGGGGGGHHHHGGGGGGGHHHHHHHGGGGGGGGGGGGHHHHGGGGHGHHHHGGGGGGGGGHHHHHC2//<//<<-.1<=1<0<00<<000<<.:-:/::/..-..<:/.=<A...<?-<--<.90/B:<B00.:./000:<::00<0000</0<000</.9--9<:FF00<0<<:0:B.<.//::0::B0000:0<:0:000<9.9<<0.</.-..9
@M05620:37:000000000-D9766:1:1101:12119:6001 1:N:0:37
AGTGCCAGCTCTCAATCGCACAGGGGACCCAGGGCCTGGCCCCTCCATCCAGAAAACCTATGACCTCACCCGCTACCTGGAGCACCAACTCCGCAGCTTGGCTGGGACCTATGTGAGTATCCAGCGTAGGAATCTGGGAGTTGGGGAGGAGTGAGGAGTTGGGGAAAGACAGTCCTAACCGTGGAGGGTTCTGGTAAATGATGGGGTGAGGAGGGGCTCTTTGGCCCCCACCAGTCCCCCTGTCTGGTCTA
+
AB>AAFFFBFFFGFGFFGGAF?GAFEEEGDGH2EEAFGHHHHGHGG2GHFHHHHHGHGHHFFHHHFGHHHHGG>EEHHHHFGHHHHFEEHHG>E?EEHFGGHHGGGHHGHHHHHHHHHHHHHHHHGGGGGHHHHHHHHHGGHHHGGEGGGGHHHHGHGHHHHGGGGHHHHHHHHHHHHHHGGFGGGGGEGGGGGFGGGGGGGGGGGFFFFFFFFFFFFFFFFFFF/ADFFFFFFFFFFFFFFFFFFFFFFF
@M05620:37:000000000-D9766:1:1101:23430:6011 1:N:0:37
ACCACACCTTCTACAATGAGCTGCGTGTTGCTCCCGAGGAGCACCCCGTGCTGCTGACCGAGGCCCCCCTGAACCCCAAGGCCAACCGCGAGAAGATGAGTGGCCCGCTACCTCTTCTGGTGGCCGCCTCCCTCCTTCCTGGCCTCCCGGCGCTGCGCACTTTCTCACTGGCTCTCTCTTCTGCCGTTTTCCGTAGGACTCTCTTATCTGACCTGCGTATCCTATGGTACTCTGCAGGTTCTAGATCGGAA
+
AAAAA@AAFFFFCFF13FGGGGHHGEEF00DFGHEF0AAA/A/FGGGGEGGG1BFBGGHGFE/EFFEGGGGEHHHGGGGEGHHHHGGGGCGGGGH11?>1>????///A/>>1FB1>1>1>BCFG@<-CCC;//;/0<G0;/CGFGHAC@-?@--C--@@-BB9BF/BBFF-9B/BB9FFB//;/9;A/;/B99-;A/;/:F/:B//99///;/9-9;--;/9/B///;BFBFFFF/AFFFFB99/:A-9;
@M05620:37:000000000-D9766:1:1101:10131:6020 1:N:0:37
ACCACACCTTCTACAATGAGCTGCGTGTGGCTCCCGAGGAGCACCCCGTGCTGCTGACCGAGGCCCCCCTGAACCCCAAGGCCAACCGCGAGAAGATGAGAGGGGCGCTCCATCTTCTTTGGTCCCCCTCCCTCCTTCCTTTCCTCCCCGCGCTGCGCCCTCTCTCTCTGGTGCTCTCTTCTGCCGTTTTCCGTAGGACACTCTTTTCTGCCATCCGTCTCCCTTGGCACACTCCAGGGGCTCGATAGGAA
+
CCCCCBCCFFFFGGGGGGGGGGHHGGGEHGHHHGGGGGGFGHHHHGGGGGGGHHHHHHHGGGGGGGGGGGGHHHHGGGGHGHHHHGGGGGGGGGHGHHHH2CD/>>->AE<0=GGHFH00<C.00.;:-;.CCHDG:F/;00;00;9E.--;-:9.@F.C-.;/BF0B0090/9BFFFFB0;BB9:..BFB0A0.;9:9/;BFF09;BFFB0000.:..;FF//;9B/90/;B//9:/.-9@A-@FAD/00
@M05620:37:000000000-D9766:1:1101:10149:6020 1:N:0:37
ACCACACCTTCTACAATGAGCTGCGTGTTGCTCCCGCGGAGCCCCCCGTGCTGCTGACCGAGGCCCCCCTGAACCCCAAGGCCAACCGCGAGAAGCTGAGTGGCCCGCTACCTCTTCTGGTGGCCGCCTCCCTCCTTCCTGGCCCCCCGGAGCTGCGCCCTTTCTCACTGGTTCTCTCTTCTGCCGTTTTCCGTAGGACTCTCTTCTCTGACCTGAGTCTCCTTTGGAACTCTGCAGGTTCTAGATCGGAA
+
AAAAAABAFFFFGGGGGGFFGFHHGGGE4BDGGFFEAEF00A1FEGGEBEFF3FGGHHHE>>/EFEGGGGGHBGHGGGGHGHHHHGGGGG@>>CG1>1F>G<<FGH@DFCGFHHHHHHFH0;EHGACGDFGGGGGGGGBFGGFG.;AB>DFF-FFFF;DFDBBFFFFFFFFFBFFFFFFFFFFFFFAAFFFFFFFA9FFFFFFB9BFFFFFFFFF/B/BFBF/:F9F/FBFFF/;9/;./B9F/B9;;DFA
@M05620:37:000000000-D9766:1:1101:9348:6034 1:N:0:37
ACCACACCTTCTACAATGAGCTGCGTGTGGCTCCCGAGGAGCACCCCGTGCTGCTGACCGAGGCCCCCCTGAACCCCAAGGCCAACCGCGAGAAGATGAGTGAGGCGCGCCGTCTGCTGGCTCCCGTCCCCGTCGTCTCTGGCCTTCCCGAGCTCCCGGCTTTGTCACCTGTCGCCCCGGCTGTCGCTTTCCCTCTTTTTCCCTTGTCTGACTTACGTGTCCTGTGGAACCCTTGGTGCTCTGCAACGTAA
+
BCCCCCCCFFFFGGGGGGGGGGHHGGGGHGHHHGGG?EG?GHGHHGGGEFGGHHHGHHHGGGGGGGGGGGGHHHHGGGGHGGHHHGGGGGFGGGHHHHH2>2?20/>A----<<<.=DC0</0........-.;--..9009;F00;F/9.-;A0;..-;--/0009000/;0....---:@-.;..;E.0000//0000;0000/9;F00;0B00.///;B000;/:0;..;:/00.0;BFB0B09-...
@M05620:37:000000000-D9766:1:1101:19600:6044 1:N:0:37
ACCACACCTTCTACAATGAGCTGCGTGTGGCTCCCGAGGAGCACCCCGTGCTGCTGACCGAGGCCCCCCTGAACCCCAAGGCCAACCGCGAGAAGATGAGTGGCCCGCTCCCTCTTCTGGTGGCCGCCTCCCTCCTTCCTGGCCTCCCGGCGCTGCGCCCTTTCTCACTGGTTCTCTCTTCTGCCGTTTTCCGTAGGACTCTCTTCTCTGCCCTGCGTCTCCTTTGGAACTCTGCAGGTTCTAGATCGGAA
+
CCCCDDDDFFFFGGGGGGGGGGHHGGGEFGHHHGGGGGGCFHHHHGGGGGGGHHGHHHHGGGGGGGGGGEFHHHHGGGGHGHFHHGEGGGCCGGHGFHGHHHGGF=<@D->FHHHHHH1FGHGHFCGGFGHGHHGHHHHHHGHGHFGGGGGGGGGFGFFFFFFFFFFFFFFFFFFFHFFFFFFFFFFFFFFFFFFFFFFFFFFFFBBFFE0BFFFFF9@DFFFFHFFFFFFFFFFFFFFFFFFFFFFFFF?
@M05620:37:000000000-D9766:1:1101:9337:6047 1:N:0:37
ACCACACCTTCTACAATGAGCTGCGTGTGGCTCCCGAGGAGCACCCCGTGCTGCTGACCGAGGCCCCCCTGAACCCCAAGGCCAACCGCGAGAAGATGAGTGGCACGCTACCTCTTCTGGTGGCCGCCTCCCTCCTTCCTGGCCTCCCGGCGCTGCGCCCTTTCTCACTGGTTCTCTCTTCTGCCGTTTTCCGTAGGACTCTCTTCTCTGCCCTGCGTCTCCTTTGGAACTCTGCAGGTTCTAGATCGGAA
+
>>>AAA1AFFFFEGGBGGFFDAFEEFGEHEHHGGGGGGG/EGHHHGCEAEFCGDFHHCGGGGGGAE>EGGGHHF>EGGGCFCHE/FEECCCBCCHGFDFHHHGF0FEGGCGHHHBGHHDF<0CGC--AEGHGHFAGCCGCCGHHEFGFG@@G9-@9A-E@@FFFFFFBFFFFFFFFFFFF/BFFF@;9BEFFFFFFBFFFFFFFFFFFFF/BAFF->9@BFEFBFBF/FFFFFFFFFF?FBB/BFFBABFF
@M05620:37:000000000-D9766:1:1101:12700:6049 1:N:0:37
ACCACACTTTCTACAATGCGCTGCGTGTGGCTCTCGAGGAGCACCCCTTGCTGCTGACCGAGGCCCCCCTGAACCCCAAGGCCAACCGCGGGAAGATGAGTGGCCCGCTCCCTCTTCTTTTTTCCGGCCGCCTCCTTCCTTGCCTCCCGGCGCTGCGTACTTTCTCACTGGTTCTCTCTTCTGCCGTTTTCCGTAGGACTCTCTTCTCTGCCCTGTGTCTCCTTTGGCACTCTGCAGGTTCTCGATTGGCA
+
AAAAABB4@BBDFFFDFGBAEGGGGFF22AGBB3BB3AA22FEFGFGBBBBFBGEFGHG0>00>FFG>E/1B3FG???EGFH?FEFEE<B/>CDF0>FG1?1?/0/>>@-.><GHHGH0=<<-/<.-;:-;;CEEGGGGF00/CBFEG?D?-BFFD-..-;;9B:F/BB/.B:9BFFFFF/;B/FFADFFFFFF.;.9BFFFBFF/BBB/:BAF?/;BF;BFFFFFF//9BBFF///.:;/9/9BB/9./9
@M05620:37:000000000-D9766:1:1101:12725:6050 1:N:0:37
ACCACACCTTCTACAATGAGCTGCGTGTGGCTCCCGAGGAGCACCCCGTGCTGCTGACCGAGGCCCCCCTGAACCCCAAGGCCAACCGCGAGAAGATGAGTGGCCCGCTACCTCTTCTGGTGGCCGCCCCCCTCCTTCCTGGCCTCCCGGAGCTGCGCCCTTTCTCACTGGTTCTCTCTTCTGCCGTTTTCCGTAGGACTCTCTTCTCTGACCTGAGTCTCCTTTGGAACTCTGCAGGTTCTAGATCGGAA
+
AAAAAAAAFFFFGGGGFG1AF1GCEEE0AAFGHEFFEEGCAGGFHGGGGGGGGHEF1GC//E?E>EGGG@/F1FHEEEGHGHHHHGGGGG@CGGHEGHF1@1/<C/AC/><GGD1=FD111>.C.-<--;--:E?BFFGB0CFGFFGG?@?-AF/C-;B@@FFFBFFFF/-F/9FFFFFFFFFFF@-AF-B/-/99-/B/FBB9BFBFFB/F/FFEFF99FFFEFF/FFFFBF9//99:;FFFFFBBEABA
@M05620:37:000000000-D9766:1:1101:17494:6070 1:N:0:37
AGTGCCAGCTCTCAATCGCACGGGGGACCCGGGGCCTGGCACCGCCATCCAGAAAACCTATGACCTCACCCGCTACCTGGAGCACCAACTCCGCAGCTTGGCTGGGACCTATGTGAGTATCCAGCGTAGGAATCTGGGAGTTGGGGAGGAGTGAGGAGTTGGGGAAAGACAGTCCTAACCGTGGAGGGTTCTGGTAAATGATGGGGTGAGGAGGGGCTCTTTGGCTCCCACCAGTCCCCCTGTCTGGTCTA
+
1A1AAFFCAFFFFGGFGEGGE0A0A/AEFG/AE/EE/F/00@F>/>>EBGF1@F@F>EHBF1B1GBB1>G0>/>>/0BBCGHHHH/0?CHHHGCGGG0FHG0GGC?HH.<FGGFHHHHHHHHHHHGGGGGHHHHHHHHHGGHHHGGGGGGEFGGGGGGGGGGGGGGGGGGGFFFFFFFFF@FF@FFF@BFFFFFFFFFFFFFFFFFF@FFFFFF@@@@FFFFFFFFFFFFFFFFFFFFFF@FFFFFFFFFF
@M05620:37:000000000-D9766:1:1101:7598:6095 1:N:0:37
ACCACACCTTCTACAATGAGCTGCGTGTGGCTCCCGAGGAGCACCCCGTGCTGCTGACCGAGGCCCCCCTGAACCCCAAGGCCAACCGCGAGAAGATGCCCGGGTGGCTGCCTCTTCTCCTCTCCGGCTGCCTCCTTCCTTCCCTCCCGGCGCCCCGGACTTTCTCACTGGCTCTCTCTTTCGCCGTTCTCCGTTGGACTCTCTTATCCGCTCCGCTGCCCCTTTGGTACTCTGCAGCTTCTCGATTGCAA
+
CCCCCCCCFFFFGGGGGGGGGGHHGGGFHGHHHGGGGGGGGHHHHGGGGGGGHHHHHHHGGGGGGGGGGGGHHHHGGGGHGHHHHGGGGGGGGGGGHH222/>/?<-0><.>1F<11111=<0/<<<-<-.;00;/CGH000;/CCG.CFG----;@----;9;0;0BF0/.;F/FF00;00.;.-;A/;0;..0..0;0/;0000000.;.-..;.-..;...09/:0;F0BF0;00;000:.0/;900;
@M05620:37:000000000-D9766:1:1101:20111:6125 1:N:0:37
ACCACACCTTCTACAATGAGCTGCGTGTGGCTCCCGAGGAGCACCCCGTGCTGCTGACCGAGGCCCCCCTGAACCCCAAGGCCAACCGCGAGAAGATGAGCAGCACGCTGCCTCTTCTCCTCGCCGACTCCCTCCTTCCTTCCCTCCCGGCGATGCGCCCTTTCTCCCTGGTTCTCTCTTTTGCCGTTTTCCGTAGGACTCTCTTCTCTGCCCTGCGTCTCCTTTGGTACTCTGCAGGTTCTCGATAGCAA
+
3AAABAABFFFFFGGFFGGGFGHHGFGEH?GHHGGAEGGCGHHHHGAEEAEEGAAGHHHGCGGG1F/EGGGHHH/EFGGGGHHEEFGGGCCGGDHHB<1111?000//?/<>1F1<<111<<.----<=.:;//:/0:G000;/0;E.CGG---.9B..--;/B/FBFF9./;F/FF//9//;B/-AF/E/B./.;99B/9F/:://9//;/9/.;-.-.;///9//./;F/FF/;B.;////.//..//;
@M05620:37:000000000-D9766:1:1101:20257:6149 1:N:0:37
ACCACACCTTCTACAATGAGCTGCGTGTGGCTCCCGAGGAGCACCCCGTGCTGCTGACCGAGGCCCCCCTGAACCCCAAGGCCAACCGCGAGAAGATGAGTGGCGAGCTGCCTCTTCTTGTTGCCGCCTCCCTCCTTCCTGGCCTCCCGGCGCTGCGCCCTTTCTCACTGGTTCTCTCTTCTGCCGTTTTCCGTAGGACTCTCTTCTCTGCCCTGCGTCTCCTTTGGCACTCTGCAGGTTCTCGATTGGAA
+
AAABAAA3>BBBFFBFGGBBGGHHGEGB4EB2BBAB2EAEAB2BBEEEAEAFBGFHGHH0>0?EFGGEGEFGBHHGEEEGGH?FHGGE>B<BCGHEGGG2>2/<//>>C1<>DGHHHH<>F1.0<C-AE.<CGGEHHHHG0/;CGHHGGGGGGGGFFAFFFFFFFF/FF/.FFFFFFFFFBFFFFFADFFFFFF9AFFFFFFBFFFFFFFFFEFF?DFFDFFFFFFFB/BFFFFB/9.:;;F/AFF/;./;
@M05620:37:000000000-D9766:1:1101:22703:6150 1:N:0:37
AGTGCCAGCTCTCAATCGCACAGGGGACCCAGGGCCTGGCCCCTCCATCCAGAAAACCTATGACCTCACCCGCTACCTGGAGCACCAACTCCGCAGCTTGGCTGGGACCTATGTGAGTATCCAGCGTAGGAATCTGGGAGTTGGGGAGGAGTGAGGAGTTGGGGAAAGACAGTCCTAACCGTGGAGGGTTCTGGTAAATGATGGGGTGAGGAGGGGCTCTTTGGCTCCCACCAGTCCCCCTGTCTGGTCTA
+
>>AABFFFBFFFGGGGGGGGGGHGGGGGEFDGGDEGEFFG2GF1EGFHFHBGBGCHHFFGHAEFGHH3F1?EEEEGHDGEHHHGHHHHGHHHFGG?EBGHGHHCAFGE/FFB?GG3?B3GHHFHHF?<CD2D2@<FD0??/?<<@-<CGGEG<=0.0<//0<@-.:C./GCCHHHGHB/GAFF?DGGG.;AF0C9B00CBBCBC?EF=E9FB9.@=@@AFFB/BBB99EFFFF.9/BFE9-9BF//:;;F/
@M05620:37:000000000-D9766:1:1101:19503:6160 1:N:0:37
ACCACACCTTCTACAATGAGCTGCGTGTGGCTCCCGAGGAGCACCCCGTGCTGCTGACCGAGGCCCCCCTGAACCCCAAGGCCAACCGCGAGAAGATGAGTGGCGCGCTACCTCTTCTTGTAGCCGCCTCCCTCCTTCCTTGCCTCCCGGCGCTGCGCCCTTTCTCACTGGTTCTCTCTTCTGCCGTTTTCCGTAGGACTCTCTTCTCTGCCCTGCGTCTCCTTTGGCACTCTGCCGGTTCTCGATCGGAA
+
1AA1AAAACFFFGDAAFGF1F1BAEBAA0ACG1FFF?EA??GEHHEEEEEACBBGFGFH/>>/E>ECEGEGB@GFGC//>?FHHHG/</@/>CCHHHGBH?1?///<>A--<FD<GHHG000<D0.-<A::./:AGG0CG0;:GHF.A9A-AAAG?G--@@FFBFFFF9/FFBFFFFFFFBBFBF@;BFEB/B99ABB99FB/FFBBB/B/9;FFF@9-ABBF/FFB/BFBBF/B/9--;;FF?FF----9
@M05620:37:000000000-D9766:1:1101:6945:6163 1:N:0:37
ACCACACCTTCTACAATGAGCTGCGTGTGGCTCCCGCGGAGCACCCCGTGCTGCTGACCGAGGCCCCCCTGACCCCCAAGGCCAACCGCGAGAAGCTGAGTGGCCCGCTACCTCTTCTGGTGGCCGCCTCCCTCCTTCCTGGCCTCCCGGAGCTGCGCCCTTTCTCACTGGTTCTCTCTTCTGCCGTTTTCCGTAGGACTCTCTTCTCTGACCTGCGTCTCCTTTGGAACTCTGCAGGTTCTAGATCGGAA
+
>>AABABAFFFFGGGFGGGCGGHGFGGGGGGHGFFG2EEAEE1FHGGEEEFG5GFGHHHG/>/>FGGGGGG23BGEGC?GGHHF/?DDGGGGG/F1?FBGHHAF>CD@@<=GHHHHHB0DDFFGHDGGGGGGGGGGGGGGGGGGFFEGGA9BDGBF;FDFFFFFFFFFFFFFFFFFFFFFFFFFFFFFBEFFFFFFFBFFFFFFFFFFF//FFFBA99@FFFFFFFF/BBFF;/B/9AAFFFFFFFFE;AE
@M05620:37:000000000-D9766:1:1101:6928:6173 1:N:0:37
ACCACACCTTCTACAATGAGCTGCGTGTGGCTCCCGAGGAGCACCCCGTGCTGCTGACCGAGGCCCCCCTGAACCCCAAGGCCAACCGCGAGAAGATGAGGGGGTGGCTGCCGCTTCTCCTCTCCTGCTGCCTCCTTCCTTCCCTCCCGGCCCTGCGGAGCTTCTCCCTGTCTCTCTCTTGTGCCCTTCTCCGTTGGTCTCTCTTCCCTGCCCCGCGTCCCCTTTGGTCCTCTGCAGCTTCTCGATTGGTA
+
BBBBBBBBFFFFGGGGGGGFGGHHGEGAFFHHHFGFDFGGGHHHHGGGFGEFFHFHHHFEEGGGGGGGGGFHHHHGGCDGGHHHHGGFFG>D/CG2GH>22/</-<-0>.<<-<<..000;/=/;0;/;:0;00C/;;F0C0;/C9AAGGA--..::----.:B/FFFF/9/;F/FF/9;///:9/;9.;/;../...;//;B/F9/.//;.:.-;-;--;...:F/./;F/BF/9/9B9/:F9/B:../;
@M05620:37:000000000-D9766:1:1101:21659:6176 1:N:0:37
GAGGCTGCTTTGGAAGAAACTCATAGATTACTGCAACACTTCCCCCTGGACCTGGAAAAGTTTCTTGCCGTACGGAAAGCCTCTTATAAAACTCCCAAGGATTAAACGACCTTATTAAACAACGGCAAATAAGTCAGCCATTTCCGCTTTAGAACTCTTGTGCATCCAATTCAACAATTCTCAGCATTGGTACTTGTCACTGACAATCCATGCACAAAAGATCCTAAGAGAACACTTCTGAACTCCAGTCC
+
>1AA>>C1B1B1F11B1F1BFFHHHFDFDB1AF11A1G0BB1BBBBAA/0ABGGEB1100BDDDDDDAB/A/AAB//>B0BBB1B12B22BBB1B?00B?>1BB@F1?>/>>1>B2B21B1///><>/01B11FG>110<11>@@/???<1?1?1<?111?11?1?0<>111<111.>>11<10/==000=0=0<00<===<0C:G0/::0;/:::/C;/90;00;0;;0///;B0;0;9;;;;9=C9;;0
@M05620:37:000000000-D9766:1:1101:8650:6186 1:N:0:37
AGTGCCAGCTCTCAATCGCACAGGGGACCCAGGGCCTGGCCCCTCCATCCAGAAAACCTATTACCTCACCCGCTACCTGGAGCACCAACTCCGCCGCTTGGCTGGGACCTATGTGAGTATCCAGCGTAGGAATCTGGGAGTTGGGGAGGAGTGAGGAGTTGGGGAAAGACAGTCCTAACCGGGGAGGGTTCTGGTAAATGATGGGGTGAGGAGGGGCCCTTTGGCTCCCACCAGTCCCCCTGTCTGGTCTA
+
1>>A>B1BAFB3D1BBG1AFAA0F00EEEFEHGGEEF/FBFFEHGG0GGFBEF0ABBACFG12FFD1BFGHEEE?>BGBBBFB/B?0??BGF/?>>E>?FEBF<<<BGEBGHHHGFH>FDFFDFGB?C>?FFH1GHGHAF<<FFGCAC<EGHHDFFF=CGBGC?.CEFFGHH00CFGGGG?-;A@@G@;:FFFF;;9///9;BFEFF?-AFBBF@?;-9EFBBB9/:9EBAAE-9B9BA?@AFFF/B/;//
@M05620:37:000000000-D9766:1:1101:8633:6193 1:N:0:37
AGTGCCAGCTCTCCATCGCACAGGGGACCCAGGGCCTGGCCCCTCCATCCAGAAAACCTATGACCTCACCCGCTACCTGGAGCACCCACTCCGCAGCTTGGCTGGGACCTATGTGAGTATCCAGCGTAGGAATCTGGGAGTTGGGGAGGAGTGAGGAGTTGGGGAAAGACAGTCCTAACCGTGGAGGGTTCTGGTAAATGATGGGGTGAGGAGGGGCTCTTTGGCTCCCACCAGTCCCCCTGTCTGGTCTA
+
AA>>AFFFCFFFG4FGGEG2E?GDG2BAEEFGAEEEFFHHHHGHGGHHHFHHHHHGHFHHHEGHHDGGHHHFE>>EHHGG2BGHHH1??FHBEFCGEHFGGHHGGGHHGHFHHHHGHHHHHHHHHGGDGGHBGHHHHH0?EGGFGG.AD.CGH0<G0CHHHHGGC:CFCGCGHHHHHHGGGGGGAEGGGGFGGGGGGGGGFGGGGFFFFFFFFFFFFFFFFFFFFFFFFBFFFFFFFFFFFFFFFFFFFFB
@M05620:37:000000000-D9766:1:1101:12467:6195 1:N:0:37
ACCACACCTTCTACAATGAGCTGCGTGTGGCTCCCGAGGAGCACCCCGTGCTGCTGACCGAGGCCCCCCTGAACCCCAAGGCCAACCGCGAGAAGATGAGTGCTCTGCTTCCTCCTCTTCTTCCCCTCTTCCTCCTTCCTTTCCTCCCGGCCCTCCGCCATCTCCCCCTGGTTCTCTCTTCTCCCGCTTTCCGCAGGACTCTCTTCTCTGCCCTCCGTCTCCTTTGGCACTCTGCAGGTTCTCGACCGGCA
+
CCCCCCCCFFFFGGGGGGGGGGHHGGGFHGHHHGGGGGGGGHHHHGGGEGGGHHHHHHHGGGGGGGGGGGGGFHHGGGGHGHHHHGGGGGCGDFHGHHF2222211?1?1=?1F0=FH111=11<<0>>11=<GH/<=C000=GGGGG.C?-;C.;..;-;0CB0/.C9..FB00909:B0;09C.-;A909..-:-.:9BB90;00BF00B.B..9;9.BFFF0BFF0F//0;000.:;BF9AF-9;-:9
@M05620:37:000000000-D9766:1:1101:8981:6196 1:N:0:37
ACCACACCTTCTACAATGAGCTGCGTGTGGCTCCCGAGGAGCACCCCGTGCTGCTGACCGAGGCCCCCCTGAACCCCAAGGCCAACCGCGCGAAGATCAGTGGCCCGCTCCCTCTTCTTGTGGCCGCCTCCCTCCTTCCTGGCCTCCCGGCGCTGCGCCCTTTCTCACTGGTTCTCTCTTCTGCCGTTTTCCGTAGGACTCTCTTCTCTGACCTGCGTCTCCTTTGGAACTCTGCAGGTTCTCGATCGGAA
+
>>>1A1>AFFFDGGG1AF1A11A1AABB0AGH1FFE?AE?EGEGHGEE/EE/BB1FGHFGGECE>E>EGEFG1>/?EE?EEEG//FF@CC/////?<11?G1?F0?/>AAEGBGGHHHDB00.<CCCCGGHGBGCFHFHG0;FF9FGEGG9-9A@B@@F?-;F/FFBFFFFF999FFFFFFF/FF@-AFFFFBF-ABBBFFFF/:/;FFF/BFFF-99@BFB/FF9///;BFFFE/9-;BFF/;/FF@F--
@M05620:37:000000000-D9766:1:1101:18073:6200 1:N:0:37
AGTGCCAGCTCTCAATCGCACAGGGGACCCAGGGCCTGGCCCCTCCATCCAGAAAACCTATGACCTCACCCGCTACCTGGAGCACCAACTCCGCAGCTTGGCTGGGACCTATGTGAGTATCCAGCGTAGGAATCTGGGAGTTGGGGAGGAGTGAGGAGTTGGGGAAAGACAGTCCTAACCGTGGAGGGTTCTGGTAAATGATGGGGTGAGGAGGGGCTCTTTGGCTCCCACCAGTCCCCCTGTCTGGTCTA
+
CDBCCFFFDFFFGGGGGGGGGGHGGGGGGGHHGGGGGGHHHHGHGGHHHHHHHHHHHGHHHHHHHHHHHHHGGEEGHHHHGHHHHHFHGHHHGGGGGHHHGHHGGGHHGHHHHHHHHHHHHHHHHGGGGGHHHHHHHHHGGGHHGGGGGGGHHHHHHGHHHHGGGGHHHHHHHHHHHHHHGGGGGGGGCFGGGGGGGGGGGGGGGGFFFFFFFFFFFFFFFHHFFFFFFFFFFFFFFFFFFFFFFFFFFFB
@M05620:37:000000000-D9766:1:1101:6233:6201 1:N:0:37
GAGGCTGCTTTGGAAGAAACTCATAGATTACTGCAACAGTTCCCCCTGGACCTGGAAAAGTTTCTTGCCGTACGGAAAGGCTCCTATAAGACTCCCAGGGATTAAAAGAGCTGATGACACAATGGCAAGTAAGTCAGGCATTTCCGCTTTAGCACTCTTGTGTATCCAATTGAACAATTCTCAGCATTTGTACTTGTCACTGCCACGCCAGGTACAAAAGATCGGAATATCACACTTCTGAACTCCATTCC
+
>>A3>4CAFBDDGC5BCFBGGFHHHHHHHFBEFGBDGFBFHDDBFEAEEBBGHGFB332FAFHFHGGBC0E11AA1101??BF?B3434B3BF3@FE3?>F2BBBF43?2BB3BB4BF3BBF3B3BB3?B444B4GB2B?BFGGB/<???>@FGDHHFH2@@?@@GHGGFGF?DFGFFFGDFF<FF><=FG1><>1><=<D00<<<-.<C:;:;<GF::/;:<;..9.;9099999F99FFB/;;;B00;0
@M05620:37:000000000-D9766:1:1101:18869:6202 1:N:0:37
AGTGCCAGCTCTCAATCGCACAGGGGACCCAGGGCCTGGCCCCTCCATCCAGAAAACCTATGACCTCACCCGCTACCTGGAGCACCAACTCCGCAGCTTGGCTGGGACCTATGTGAGTATCCAGCGTAGGAATCTGGGAGTTGGGGAGGAGTGAGGAGTTGGGGAAAGACAGTCCTAACCGTGGAGGGTTCTGGTAAATGATGGGGTGAGGAGGGGCTCTTTGGCTCCCACCAGTCCCCCTGTCTGGTCTA
+
BBBBCFFFCFFFGGGGGGGGGGHFFGGGGGHHGGGGGGHFHHGHGGHHHHHHHHHHHGHHHHHHHHHHHHHGGEEGHHHHFGHFHHHHGHHGFGGGGHGHGHHGGGHHGHHHHHHHHHHHHHHHHGGGGGHHHHHGHHHGGHHHGGEGGGGHHHHHHGHHHHGGGGHHHHHHHHHHHHHHGGFGGGGGEGGGGGFGGGGGGGGGGGFFFFFFFFFFFFFFFFFFFFFFFFFFFFFFFFFFFFFFFFFFFFF
@M05620:37:000000000-D9766:1:1101:20273:6212 1:N:0:37
AGTGCCAGCTCTCAATCGCACAGGGGACCCAGGGCCTGGCCCCTCCATCCAGAAAACCTATGACCTCACCCGCTACCTGGAGCACCAACTCCGCAGCTTGGCTGGGACCTATGTGAGTATCCAGCGTAGGAATCTGGGAGTTGGGGAGGAGTGAGGAGTTGGGGAAAGACAGTCCTAACCGTGGAGGGTTCTGGTAAATGATGGGGTGAGGAGGGGCTCTTTGGCTCCCACCAGTCCCCCTGTCTGGTCTA
+
BBABCFFFCFFFGGGGGGGGGGHGGFGGGGHHFGGGGGHHHHGHGGGGHHHHHHGHHGHHHGHHHHHHHHHGGEGGHHHHFGHHHHGCEGHHGGGGGHGHGHHGGGHHGHHHHHHHHHHHHHHHHGGFGGHHHHHHHHFGGHHHGGFGGAEHHFHHFFHHHHGGEGHHHHHHHHHHHHHHGGGGDGGGEGGGGGGFFFGGGGGGGGFFFFFFFFFFFFFFFFFFFFFFFBFFFFFFFFFFFFFFFFFFFFB
@M05620:37:000000000-D9766:1:1101:24586:6212 1:N:0:37
GAGGCTGCTTTGGAAGAAACTCATAGATTCCTGCACCAGTTCCCCCTGGACCTGGAAAAGTTTCTTGCCGTAAGGAAAGGCTCCTAGAAGACTCCACGGGAGTAAAAGAGCTGATGAAACAATGGCAAGTAAGTCCGGCATTTCCGCTTTAGCACTCTTGTGGATCCAATTGAACAATTCTCAGCATTTGTACTTGTAACTGACAAGCCAGGGACAACAGATCGGAAGAGCACACGTCTGAACTCCAGTCA
+
>11>A>CAFFBDCFG11ABFBFBFDDFHH3FFHH01BBBBDGHHHGEFF0BFGGGHHH0FGGHH2FDGHEEF?FFBGHHHHHHGHHGHHBGGHHHB0B>EEEEH1BFHGHHHHHHHHHHHHHHGHH0GFHHHHHH1?CGCGHHHHGGGGGHHHHHHHHHHHHGFFHHHHHHHHHHHHHHEHHHHHHHHHDDGHHHHGHGHHHGHHHHHGHHHGGGGG.EGGGGFGBEGGGFGGGG@GGGG09BFFF/;FF9
@M05620:37:000000000-D9766:1:1101:14304:6225 1:N:0:37
AGTGCCAGCTCTCAATCGCACAGGGGACCCAGGGCCTGGCCCCTCCATCCAGAAAACCTATGACCTCACCCGCTACCTGGAGCACCCACTCCGCAGCTTGGCTGGGACCTATGTGAGTATCCAGCGTAGGAATCTGGGAGTTGGGGAGGAGTGAGGAGTTGGGGAAAGACAGTCCTAACCGTGGAGGGTTCTGGTAAATGATGGGGTGAGGAGGGGCTCTTTGGCTCCCACCAGTCCCCCTGTCTGGTCTA
+
AB>>AFFFBFFFG4FEFGGAE?GCGEAEGGHH2EEEEFHHHHGGGGFHHGHHFCGFHEFFGFGHHFGGHHHGG/>EGHFH2EHEHH1?EGHC/EEEEHFGGFHGGGHHGHHHHFHFHHFFHHEGHGDDGGHHHHHHGHAFDGHGGG.@D.<GF0FG0EHHHHGGF.GFHHHHHHGHHBHGGGGGAEDGGGGGGGFBFGGGBFGGGFFBFFFFFFBBBBFFFFFFFFFFFFFFFFFFFFFFBFFFFFFFFFB
@M05620:37:000000000-D9766:1:1101:19190:6233 1:N:0:37
GAGGCTGCTTTGGAAGAAACTCATAGATTACTGCCACAGGTCCCCCTGGCCATGGAAACGTTTCTTGCCGTAAGGCAAGACTCTTGGAAGACTCCAACGGAGTACAAGAGCTGATGAAACAATGGCAAGTAAGTCCGGCATTTCCGCTTTAGCACTCTTGTGGATCCAATTGAACAATTCTCAGCATTTGTACTTGTAACTGACAAGCCAGGGACAACAGATCGGCAGAGCACACGTCTGAACTCCCGTCA
+
BBBBBBFBFFFFGGGGGFGGFGHAD55DEGAFG544FGA2B3F22BABA2B3BB3FD33BBFGADBD5BEEAEG33BFF2FGH353BFGGHHHBGC33BEG>?G3@FGHHHHEHHGHHHHHHHGGH3BFHHHHFH4//C/CHHHHFGGGG2FGHHHHHHHHED<GHHHHHHHFGHHHHHHHHBGHHHHHHGHHHHHHFDGHGDHHFHHGHHHGEGCGCGGGGGE?-ADGGGGGGGDGGGG00;FFF.AEF.
@M05620:37:000000000-D9766:1:1101:26121:6241 1:N:0:37
ACCACACCTTCTACAATGAGCTGCGTGTGGCTCCCGAGGAGCACCCCGTGCTGCTGACCGAGGCCCCCCTGAACCCCAAGGCCAACCGCGAGAAGATGAGTGGCCCGCTCCCTCTTCTGGTGGCCGCCTCCCTCCTTCCTGGCCTCCCGGCGCTGCGCCCTTTCTCACTGGTTCTCTCTTCTGCCGTTTTCCGTAGGACTCTCTTCTCTGACCTGCGTCTCCTTTGGAACTCTGCAGGTTCTAGATCGGAA
+
CCCCCCCCFFFFGGGGGGGGGGHHGGGFHGHHHGGEGGGGGHGHHGGGGGGGHHHHHHHGGGGGGGGGGGGHFHHGGGGHGHHHHGGGGGFGCGHHHHHHHH/F<?>CG<EFHHGHHHDGGCFHE@AFEACEHHGHHHHHHFHHHGGGGGAGDGAGGFDFFBFBFF/BFFFFFFFFFFFFFFFFFFDFFFFFFF.DFFFFFFFFFFFFFF/BFFF.;ABFFFFFFFFBBFFFFFFFFFFFFFBFFFFFF.;
@M05620:37:000000000-D9766:1:1101:15053:6256 1:N:0:37
GAGGCTGCTTTGGAAGAAACTCATAGATTACTGCAACAGTTCCCCCTGGACCTGGAAAAGTTTCTTGCCGTAATTACAGGCTCCGAGACGACTCCACAGGAGTACCAGCCCTGATGCAAAGCTGGCCAGTAAGTCCGACCTTTCCACTTTAGCACTCTTGAGAATCCCATTGAACAATTCTACGCCTTTGTCATTGTAACTGACAAGCCAGGGCAACAAGATCGGCCGAGCCCACGTCTGACCTCCAATCA
+
CBCCCCFCFFFFGFGGGGGGGGHHHHGHHHHHHHHHGHHFHHHHHGGGHHHHGHHHFHHHHHHHHHGHHGA1E1FH5BG311B1B>0>>1>>B1BBB3B?1?BBBBBB?/?FHG3B4FH332BGHGBFG2B?33BFC//><@2@@2@22?@<GFG1??1?1?/??GGFG1=GBF1=<FHHFGGEGGHGFHGG0GDGCGFHHHC;0;CHEF..C;CEFGAF/;C9.;.9-9A-AEF-E?/.;BBFFFF/9B/
@M05620:37:000000000-D9766:1:1101:26110:6256 1:N:0:37
ACCACACCTTCTACAATGAGCTGCGTGTGGCTCCCGAGGAGCACCCCGTGCTGCTGACCGAGGCCCCCCTGAACCCCAAGGCCAACCGCGAGAAGATGAGTGGCCCGCTCCCTCTTCTGGTGGCCGCCTCCCTCCTTCCTGGCCTCCCGGCGCTGCGCCCTTTCTCACTGGTTCTCTCTTCTGCCGTTTTCCGTAGGACTCTCTTCTCTGACCTGCGTCTCCTTTGGAACTCTGCAGGTTCTAGATCGGAA
+
BBBBBBBBFFFFGGGGGGGGGGHBEFGGHGFFHGGGGGGCGHHHHGGGEGGGHHHGHHHGGGGGGGGGGGGGHHGGGGGHGHHHHGGGGCCG/DHCGFEHHHGGHHCGG-CGHHHHHH1FFGGHHGGGGGHGGHGHHHHHHHGHHGGGGG-DDGGGCDFFFFFFFFFFFFFFFFFFFFFFFFFFFFBDFFFFFFFFFFFFFFFFFFFFFFFFFFF.@DFFFFFFFFFFFFFFFFFFFF;BFFFFFFFFFF?
@M05620:37:000000000-D9766:1:1101:6382:6295 1:N:0:37
GCGGCTGCTTTGGAAGAAACTCATAGATTACTGCCACAGTTCCCCCTGGACCTGGAACCGTTTCTTGCCGTACGGCAAGGCTCCTCGAAGACTCCAAGGGAGTAAAAGAGCTGATGCAACAATTGCAAGTAAGTCCGGCATTTCCGCTTTAGCACTCTTGTTGATCCAATTGACCAATTCTCAGCCTTTGTCCTTGTAACTGACAAGCCAGGGCCAAAAGATCGGTAGAGCACACGTCTGGACTCCAGTCA
+
>1>AA>>AFFBBB1BF1BBFBFBEFBDGHHBGFG01FGBADDGHHGAF/0B0BG0ABA/EEFHGBFGFGE////?/>EFFAHFFG0?E0?EHHHHHBFFAGE?BFGDF/0B1G1FF1BFGA/111BB>FF22BBB1?CC/>FDG@/?//F1FG111FFGDF1F1=FG11<DD00<C<CB<D<00</<GHF00;;G;G00;0CGCGG.C./;9..;;./;/.00....;0;FFA/----9-/;A/9/:99//
@M05620:37:000000000-D9766:1:1101:10979:6303 1:N:0:37
ACCACACCTTCTACAATGAGCTGCGTGTGGCTCCCGAGGAGCACCCCGTGCTGCTGACCGAGGCCCCCCTGAACCCCAAGGCCAACCGCGAGAAGATGAGTGGCCCGCTACCTCTTCTTGTGGCCGCCTCCCTCCTTCCTGGCCTCCCGGCGCTGCGCCCTTTCTCACTGGTTCTCTCTTCTGCCGTTTTCCGTAGGACTCTCTTCTCTGACCTGCGTCTCCTTTGGAACTCTGCAGGTTCTAGATCGGAA
+
BBBBBBBBFFFFGGGGFG5GGFHHGEEA4AGHHFFGDGGGDHHHHGGGGEGGGHHHHHHGCGCGGAGGGGGFHFHGGGGHFGHHHGGEGG<BDGHF2FGGFF//0<>AC--FFHHEHH1=<<CECD-AD.:CGHGHHGHEBCGHHEEGGF-;BA?D?-DFFFFFFFFFFFBFBBBFFEFFBFFEFF9DFAFBA:A9?BFFFBBFBBFFFF/BBFF.;DADFFFFBF/9FFBBF///;A.BFFFBFBB.9A;
@M05620:37:000000000-D9766:1:1101:5217:6312 1:N:0:37
ACCACACCTTCTACAATGAGCTGCGTGTGGCTCCCGAGGAGCACCCCGTGCTGCTGACCGAGGCCCCCCTGAACCCCAAGGCCAACCGCGAGAAGATGCGTGGCCCACTACCTCTTCTGGTGGCCTCCTCCCTGCTTCCTGGCCTCCCGGAGCTGCGCCCTTGCTCACTTGCTCTCTCGTCTGCCGTTTTCCGGATTACTGTCTTCTCTGACCTGATGCTCCTTGTGAACTCTGCAAGTTCTAGATCTGAA
+
BBBABBBBFFFFGGGGFGGGGCHHGEEEGEGHAFGEEGGGGHHHHGGGEEGGHHHHHHHGCGGGGAGGGGGBGFHGGG/GFAGHHG/<BDDC@DGHHHF/<///F?//?00>DF1=111<>C.CG0<.<</<<0</==C0;/;.C:C.;@F--./;-9CD-F/=0BFB0000;CBFEB.;;..;/-9ABE/B.-99.////;BB/F/9//9/9/.9/9;/B9/B////;BF/BB/9/;:///;9//;;B/:
@M05620:37:000000000-D9766:1:1101:13351:6317 1:N:0:37
ACCACACCTTCTACAATGAGCTGCGTGTGGCTCCCGAGGAGCACCCCGTGCTGCTGACCGAGGCCCCCCTGAACCCCAAGGCCAACCGCGAGAAGATGAGTGGCCCGCTCCCTCTTCTGGTGGCCGCCTCCCTCCTTCCTGGCCTCCCGGCGCTGCGCCCTTTCTCACTGGTTCTCTCTTCTGCCGTTTTCCGTAGGACTCTCTTCTCTGACCTGCGTCTCCTTTGGTACTCTGCAGGTTCTAGATCGGAA
+
CCCCDDCCFFFFGGGGGGGGGGHHGGGGHGHHHGGGGGGGGHHHHGGGEGGGHHHHHHHGGGGGGGGGGGGHHHHGGGGHGHHHGGGGGGGGGGHHHHFHHHGE==<@C->FFHHFFD1>G0.<G<<CE.CECFEHHHHG0:GGHFGEGGGGC?@DAD.@;FFFFF0FFFF0FFFFFFFFFFFFF-DF/EFFFFFFFFFFFFFFFFFBBB0:BBFFDAB.BFF0FFB.0;FFFFEFFFFFFF0FFFBE?DE
@M05620:37:000000000-D9766:1:1101:23464:6382 1:N:0:37
GAGGCTGCTTTGGAAGAAACTCATAGATTACTGCAACAGTTCCCCCTGGACCTGGAAAAGTTTCTTGCCGTAAGGAAAGGCTCCGAGAAGACTCCAAGGGAGTAAAAGAGCTGATGAAACAATGGCCAGTAAGTCCGGCATTTCCGCTTTAGCACTCTTGTGGATCCAATTGAACAATTCTCAGCATTTGTACTTGTAACTGACAAGCCAGGGACAACAGATCGGAAGAGCACACGTCTGAACTCCAGTCA
+
AA3AABFBFFFFGGGGGGGGGGHHHGGHHBHHHHHFGHHFGHHHHGGGGGHHHHHHHHHGGHHHHHHHGFEEEG3BAFH1FHH11EFGG3BGH@GEG3?EFGFHFFHHGEHHHHHHHFHHHHH3GH3FGGGHHHHD//>BFBHHHGGGGGH1GGDGGHHHFHGHHHHGHHHHGHHHHHHHHHGHHHHGHGDFHHHHHHHHHHHHHFGEGHHHGCEG..;CFGGFG.CFGGGGGGGAGGGG0BFFFF/FFFF
@M05620:37:000000000-D9766:1:1101:6596:6404 1:N:0:37
ACCACACCTTCTACAATGAGCTGCGTGTGGCTCCCGAGGAGCACCCCGTGCTGCTGACCGAGGCCCCCCTGAACCCCAAGGCCAACCGCGAGAAGATGAGTGCGGCGCTCACTCTTCTATTTAGCCTATGAATCCTTCCTTTCCTCCCGGGGCTGCGGCATCTCTACCTGGTTCTCTATTCTGCCGTTTTCCGTGGGACTCTCTTCTCTGCCCTGGGTCTCCTTTGGCCCTCTGCAGCTTCTCGATCGGCA
+
BBABBBBAFFFFGGGDEGGBGEHGGAEAAAGAGFGE?EGGGHHHHGGGAAEFGHEAGHFE?EEGGAGGGGE?GFFGGGAHF?GHHG/<CC/</<<11F1?211<//<-<.<00<00<D0<0<000/<<00;0;C0000/0;;:0;0/.C---9-;.----9//////9//.9//////9:/;B//@..9AF/A/.-99../B/:9/BF/9//./...;9B/B/B/;BF/9...;99///;BF/.BF?BD-;
@M05620:37:000000000-D9766:1:1101:25717:6447 1:N:0:37
AGTGCCAGCTCTCAATCGCACAGGGGACCCCGGGCCTGGCGCCTCCCTCCAGCATACCTATGACCTCACCCGCTACCTGGAGCACCAACTCCGCAGCTTGGCTGGGACCTATGTGAGTATCCAGCGTAGGAATCTGGGAGTTGGGGAGGAGTGAGGAGTTGGGGAAAGACAGTCCTAACCGTGGAGGGTTCTGGTAAATGATGGGGTGAGGAGGGGCTCTTTGGCTCCCACCAGTCCCCCTGTCTGGTCTA
+
A1AAA@B1>CFFFGGGGGGFGGFC0E0AEA0A//A/ABFG/B/AEG/BF?010B1B1F@1BG2FH@F1F00E//>EHGBFGFFG0GHCG0FFE<//E0BGGCGFEGAGCGHHHHGHHHHFHHHHHGEGCGHHHHHHHHHGEHHHGGGGGGGHHFHGFCGHHFCGFGGGGFFGGGFFFGFAAGG@GGGGGGGFFFFFFFFFFFFFEFF@FFFFFF@@@@FFFFFEFFFFFF?BEFFF/BEF@EFFFBB/BFF
@M05620:37:000000000-D9766:1:1101:19787:6463 1:N:0:37
AGTGCCAGCTCTCAATCGCACAGGGGACCCAGGGCCTGGCCCCTCCATCCAGAAAACCTATGACCTCACCCGCTACCTGGAGCACCAACTCCGCAGCTTGGCTGGGACCTATGTGAGTATCCAGCGTAGGAATCTGGGAGTTGGGGAGGAGTGAGGAGTTGGGGAAAGACAGTCCTAACCGTGGAGGGTTCTGGTAAATGATGGGGTGAGGAGGGGCTCTTTGGCTCCCACCAGTCCCCCTGTCTGGTCTA
+
ABBBBFFFAF4DGGGGGGGGCGFFFEAE2BEFFEFEGGHHHDFCA?HHFHEGD3GHHEFFBHFHHHHHHFFEG/FGFHHHGGHHHHGHGHHHEGGGFHHHGHHGGGHHGHHHHHHHHHHHHHHHHGGGGGHHHHHHHHFGGHHHGGFGGGEHHGHHCGHHHHGGGGHHHHHHHHHHHHHHGGFGDGGGCFGGGGCFFGGGGGGGGGFFFFFFFFFFFFFFFFFFFFFFFFFFFFFFFFFFFFFFFFFFFFF
@M05620:37:000000000-D9766:1:1101:7139:6476 1:N:0:37
ACCACACCTTCTACAATGAGCTGCGTGTGGCTCCCGAGGAGCACCCCGTGCTGCTGACCGAGGCCCCCCTGAACCCCAAGGCCAACCGCGAGAAGATGAATGCAGGGCTGTCGCCTCTTATCTCCTCTTGCCGCCGTCTTCGTCCCCCCTGGCTTCGCCCATCCTCGCTCTTTCTCTCTTGTTCCGTCTTCCGTCGGACTCCCTTCTCTTCCCTTCGCTGACCTTGGTCTTCTTTAGGTTCCTGATGGGTA
+
CCCCCCCCFFFFGGGGGGGGGGHHGGGEHEHHFGGGGGGGGHHHHGGGGGGGHHHHHHHGGGGGGGGGGGGGHHHGGGGHGHHHHGGFGGGGGGHHHHH2222210//0/01/?...1=1111>1<>10<00-=A--;..0./;:..=9-.;F/9C-=...//.0;.B?..BBFFF0BFF0;0B0.;.;EF0;0:C---;F0.;0/00;0;9BF0:.....;/;9000000;F000:009000;000;./0
@M05620:37:000000000-D9766:1:1101:12041:6487 1:N:0:37
ACCACACCTTCTACAATGAGCTGCGTGTGGCTCCCGAGGAGCACCCCGTGCTGCTGACCGAGGCCCCCCTGAACCCCAAGGCCAACCGCGAGAAGATGAGTGGCCCGCTCCCTCTTCTTGTGGCCGCCTCCCTCCTTCCTGGCCTCCCGGCGCTGCGCCCTTTCTCACTGGTTCTCTCTTCTGCCGTTTTCCGTAGGACTCTCTTCTCTGCCCTGCGTCTCCTTTGGAACTCTGCAGGTTCTAGATCGGAA
+
BBBBBBBAFFFFGGGGGG5FGCHHGEGA4BGHHGGG?EECFHHHHGGEAFGGEHGHGEHAEGCEGGGGGGGHHHHGGGGHGHHHHGGGGG@DGGHEFHHHHHGF??>AD<CFHHHHHH1>F1.CHGGGG:GFHHGHHHHH0CHHHGGGGGFGFGGGGFFFFFFFFFFFFFFFFFFFFFFFFFFFFFDFFFFFFFAFFFFFFFFFFFFFFF/BFFFEDFFDFFFFFFF/9FFFFFFFFFFFFF/BFF9AAAA
@M05620:37:000000000-D9766:1:1101:5297:6498 1:N:0:37
TGTGCCAGCTCTCAATCGCACAGGGGACCCAGGGCCTGGCCCCTCCATCCAGAAAACCTATTACCTCACCCGCTACCTGGAGCCCCAACTCCGCCGCTTGGCTTGTACCTATGTGAGGATCCAGCGTAGGAATCTGGGAGTTGGGGAGGAGTGAGGAGTTGGGGAAAGACAGTCCTAACCGTGGAGGGTTCTGGTAAATGATGGGGTGAGGAGGGGCTCTTTGGCTCCCACCAGTCCCCCTGTCTTGTCTA
+
11>>>11BAF1BB1BBF1AAAAAABABEGGFGGABBF/ABBAEHEE0DGFBA101BABABBA2DBD1@BFGEEE/>BGF>BFB/>?/??0FG/?//>>?E/<F0/0BBFBBFGH2>B0B0FGDGHC??>??DF1?1FHAF/>GGCG.><E.GC<D.<</<0:;@:A.CBGFG:090;F/C9.;A9.C:;.CFBC;9CFB00;;/-9B-9-:BA---99EFF/9;;;BAE--;E-9///-A@-BB9/9/9/;
@M05620:37:000000000-D9766:1:1101:18975:6510 1:N:0:37
AGTGCCAGCTCTCAATCGCACAGGGGACCCAGGGCCTGGCCCCTCCATCCAGAAAACCTATGACCTCACCCGCTACCTGGAGCACCAACTCCGCAGCTTGGCTGGGACCTATGTGAGTATCCAGCGTAGGAATCTGGGAGTTGGGGAGGAGTGAGGAGTTGGGGAAAGACAGTCCTAACCGTGGAGGGTTCTGGTAAATGATGGGGTGAGGAGGGGCTCTTTGGCTCCCACCAGTCCCCCTGTCTGGTCTA
+
ABAAAFFFBFFFGGGGGGGGGGHGGGGG2EHHFFGGCFHHCGGFGGHHHHHHFHHHHGHGHHDHHFHHHHHGGEGGHHHHGHHE1?GFFGHHFGGGGFHHGHHGGGGHGCHFHHHFDFFGGHHHGFFD/<GHHHGHHHHGFHHH@DFDFGDGFFHHFFHGFHGGGGHHGHBHHHHHHHHHGGGGGGGGCFGGGGFGBGGGGGGFFGFFFFFFFFFFFFFFFFFFFFFFABFFFFFFFFFFAEFFFFFBFFF
@M05620:37:000000000-D9766:1:1101:12367:6521 1:N:0:37
ACCACACCTTCTACAATGAGCTGCGTGTGGCTCCCGAGGAGCACCCCGTGCTGCTGACCGAGGCCCCCCTGAACCCCAAGGCCAACCGCGAGAAGATGAGTGGCCCGCTTCCTCTTCTTGTGGCCGCCTCCCTCCTTCCTGGCCTCCCGGCGCTGCGCCCTTTCTCACTGGTTCTCTCTTCTGCCGTTTTCCGTAGGACTCTCTTCTCTGACCTGCGTCTCCTTTGGCACTCTGCAGGTTCTAGATCGGAA
+
BBBBBBBBFFFFGGGGGGBGGGHHGGGECFGHHGFGGGGFGHHHHGGEEEGGGHGHHHHGGGGGGGGGGGFHHHHGGGGHGHHHHGGGGG/<BDFFHFGHHHG/?C<@@.>FFFGGHH1F11<.G@-AE.CEFGGHHGHH0CFHHGHGGG@DGGGB??DFFFFFBF/BBFFFFFFFFFBFBFFEFFADFFFFFB9AFFBFFFEFF/9BF//BFFF;@DDABFFFFBB/;FFFBFB/BF9BFF/FFF/9A;E
@M05620:37:000000000-D9766:1:1101:10241:6522 1:N:0:37
AGTGCCAGCTCTCAATCGCACAGGGGACCCAGGGCCTGGCCCCTCCATCCAGAAAACCTATGACCTCACCCGCTACCTGGAGCACCAACTCCGCAGCTTGGCTGGGACCTATGTGAGTATCCAGCGTAGGAATCTGGGAGTTGGGGAGGAGTGAGGAGTTGGGGAAAGACAGTCCTAACCGTGGAGGGTTCTCGTAAATGATGGGGTGAGGAGGGGCTCTTTGGCTCCCACCAGTCCCCCTGTCTGGTCTA
+
CCBBCFFFBFFFGGGGGGGGGGHHGGGGGGHHGGGGGGHHHHGHGGHHHHHHHHHHHGHHHHHHHHHHHHCFGFGGHHHHHHHHHHGHGHHHGGGGGHHHGHHGGGHHGHHHHHHHHHHHHHFHHGGGGGHHHHHHHHHFGHHHGGGGGDGHHHHHHGHHHHGGFGHGGHGHHHHHGHHHGGEGGGGGDGGGBEEDFGGGGGGGFFFFFFFFFFFFFFFFFFFFFFFFFFFFFFFFFFFFFFFFFFFFFF0
@M05620:37:000000000-D9766:1:1101:9634:6526 1:N:0:37
ACCACACCTTCTACAATGAGCTGCGTGTGGCTCCCGAGGAGCACCTCGTGCTGCTGACCGAGGCCCCCCTGAACCCCAAGGCCAACCGCGAGAAGATGAGTGGCCCGCTACCTCTTCTTGTGGCCGCCTCCCTCCTTCCTGGCCTCCCGGCGCTGCGCCCTTTCTCACTGGTTCTCTCTTCTGCCGTTTTCCGTAGGACTCTCTTCTCTGCCCTGCGTCTCCTTTGGAACTCTGCAGGTTCTAGATCGGAA
+
BBBBBBBBFFFFGGGGGGGGGGHHGG?BEAFGFGFCGGEFEGGHHHGGHHGEDHHHHHHGGGGGGGGGGGGHHHHGGGGHGHHHHGGCGGGGGGHEGHHHHHGC0FA@C/>GGHHHHF1>GFDHHCDDGCGFHHGHHHHHFFHHHHHGGGACAFBGAD9BCFFFFFFFFFEBFFFFFFFFFFFFFFFFFFFFFFFFFFFFFFFFFFFFEB/BEFFEFDAAFFFBFFF/FFFFFFFFFFFFFFBFFFFFFFE
@M05620:37:000000000-D9766:1:1101:8715:6532 1:N:0:37
AGTGCCAGCTCTCCATCGCACAGGGGACCCAGGGCCTGGCCCCTCCATCCAGAAAACCTATGACCTCACCCGCTACCTGGAGCACCCACTCCGCAGCTTGGCTGGGACCTATGTGAGTATCCAGCGTAGGAATCTGGGAGTTGGGGCGGCGTGAGGAGTTGGGGAAAGACAGTCCTAACCGTGGAGGGTTCTGGTAAATGATGGGGTGAGGAGGGGCTCTTTGGCTCCCACCAGTCCCCCTGTCTGGTCTA
+
AAA>ADFFCFFFG4GGGFG2E2GCF2BEEEGHABEBFFHHFHGHGGHHHGHHHHHBFEGHGDEHHDFGHHH>>/>>GGEFBBGHHHE??GHBEECEEGBGFHHGGDHHGHHHHHHGHHHHHHBHHC<?DGHHHHHGHH0FGHH1-@.AF-;;9.;C0AFGFGCF?A..9BF:FFFFFFFFFFFA.ADFFFFFFFFFFFFFFFFFFFDCEF?BFFFFFFFFFFFFFFFFFFFFFFFFFFFFFE0FFFFFFFF
@M05620:37:000000000-D9766:1:1101:14608:6540 1:N:0:37
ACCACACCTTCTACAATGAGCTGCGTGTGGCTCCCGAGGAGCACCCCGTGCTGCTGACCGAGGCCCCCCTGAACCCCAAGGCCAACCGCGAGAAGATGAGTGGGGTGCTTCCTCTTCTTTTTCCCCTCTTCCTCCTTCCTGTCCTCCCGGCGCTGCGCCCTTTCTCACTGGTTCTCTCTTCTGCCGTTTTCCGTAGGACTCTCTTCTCTGCCCTGCGTCTCCTTTGGCACTCTGCAGGTTCTAGATCGGCA
+
ABBBBABBFFFFGGGGGGEFGFHHEEFEFGHHHGGGGGGGDHEGHGGGEGGGHHHHHHHGGGGGGGGGGGEHHHFGGGGHGHHG/FGGGG@CDDHHHHHHDD////>?F1>1FH1GGH111>01<C/<<0=DGGCGHGHG0:;CGEHGFG-9;ACD?;;-;;F0000;B/BFFFFBB/BB/;BBFCD?FEB/A/::?F9/;F/9B/FFFF/FEF..9A;AFFFF/9BB/F.9BB//B9.;BF/99F/;.-9
@M05620:37:000000000-D9766:1:1101:21873:6574 1:N:0:37
GAGGCTGCTTTGGAAGAAACTCATAGATTACTGCAACAGTTCCCCCTGGACCTGGAAAAGTTTCTTGCCGTAATTAAAGGATCTGAGACACCTGCAAAGGAGTAACAGCGCTGAAGAAACGATGGCCAGTAAGTCCGACCTTTCCGCTATAGCACACTTGAGGATCCAATTGAACAATTCTACGCCTTTGTTCTTGTAACTGACAAGCCAGGGCAACAAGTTCGGACGAGCACACGTCTGACCTCCAATCA
+
A?AAAAFA@FDFFGGGGG1BBAFGGHHFFGFHHEHHBFHDGHHFHGGAAFFCEFFGEGFCHHGHFHFAGE///ADF1DG1B1B1DF1D100BB00>@10B0/B0BBBDA@?FG/111BB0//<F?<0BF1GHF>2B?///?F1>1////?211F10?<<11?0??0<1>11>=1>1GDD1FFBC--<CDG=/<=DB:C0;;;<C;CCE./;:...;9AAF0909@.-999A---;@;99?B//99AF/9B/
@M05620:37:000000000-D9766:1:1101:14474:6575 1:N:0:37
GCTGCTGCTTTGGAAGCAACTCATAGATTCCTGCCCCAGTTCCCCCTGTACCTGGAACCGTTTCTTGCCGTAAGGAAAGGCTCCTAGAAGACTCCACGGGAGTAAAAGAGCTGATGAAACAATGGCAAGTAAGTCAGGCATTTCCGCTTTAGCACTCTTGTGGATCCAATTGAACAATTCTCAGCATTTGTACTTGTAACTGACAAGCCAGGGACAACAGATCGGCAGAGCACACGTCTGAACTCCCGTCA
+
>11>AB1BCFB1BFG11BBFBB1B3DDGG3FGHH0AF0B1DFHHHG/F12DDDB0BF1/ABECH2DAFHEE/EGF1BGFHGGHG11DFHHHHHHHF0EEEGGGH1>FGEHHHHFHHHGHHHHGHHH0FFHHHHHG2FGHGHHHHHGGGGGEHGHHHHHHHHHGFHHHFHHHHBGHHHFHHHHGHHHHGHGD0GHHHHHGHHGGHHDHHGFHHA.=..:CHGGGG??AGGGFGGGG-CEGE009CFF-AEB-
@M05620:37:000000000-D9766:1:1101:26342:6580 1:N:0:37
GAGGCTGCTTTGGAAGAAACTCATAGATTACTGCAACAGTTCCCCCTGGACCTGGAAAAGTTTCTTGCCGTACGGAAAGGCTCCTAGAAGACTCCCAGGGAGTAAAAGAGCTGATGAAACAATGGCAAGTACGTCAGGCATTTCCGATTTAGCACTACTGTCGATCCAATTGAACAATTCTCAGCATTTGTACTTGCCACTGACAAGACAGGGACAAAAGATCGCAAGAGCACACGTATGAACTCCAGTCA
+
11>>A?FAFFDD1GGF11BFFGBF3DDGH1FFHH11BBFFGHHHHGEFH0GHHHHHFG0BFGHHEGGHHEE/AAEE/EG0?BGFGHBGF1BFG1B?>1/?FE?B1F2B/FFG1FD1FG>>FA11BFFH/BF2E<F//B<?1<FHHC?A/?>2FG<11011@1//<G/?1>1><<FG<>DGHFF1GF0=GHD<GF0=0/=<<GFCDC.////;;;EECC.:A9CC.9;-;C=CFFA-F/9;0B0;0;F/;99
@M05620:37:000000000-D9766:1:1101:18972:6594 1:N:0:37
ACCACACCTTCTACAATGAGCTGCGTGTGGCTCCCGAGGAGCACCCCGTGCTGCTGACCGAGGCCCCCCTGAACCCCAAGGCCAACCGCGAGAAGATGAGTGGCCAGCTCCCTCTTCTCGTGGCCGCCTCCCTCCTTCCTGGCCTCCCGGCGCTGCGCCCTTTCTCACTGGTTCTCTCTTCTGCCGTTTTCCGTAGGACTCTCTTCTCTGACCTGCGTCTCCTTTGGAACTCTGCAGGTTCTAGATCGGAA
+
AAAAA4AAFFFFGGGGGGG5F5FGGGGGHGGHFFFG2FG2AFAGHGGGEEFC5GGGHHHGEE?FGGGGGGGC3FGEGGEHEHHH/FE@GCGG?<CBFBFF2?//01//F1?FFGFHDG1><<DCGG?DFDGGHHGHHHHHBFFF0;CEG?BGG9BD@9A@BF/FFFFFFFBFF/BFBFFFFFFFFBD9FEFFFF.DFFFFFFFFFFFFFF/BFFFFB.@.:B/FBBFBFBFFFF//9?:FF/FBBB/.:..
@M05620:37:000000000-D9766:1:1101:21137:6602 1:N:0:37
GAGGCTGCTTTGGAAGAAACTCCTAGATTACTGCACCCGTTCCCCCTGTCCCTGTAACCGTTTCTTTCCGTAAGGCAAGGCTCCTAGAAGACTCCACGGGAGTACCAGCGCTGCTGCAACAATGGCCAGTAAGTCCGGCCTTTCCGCTTTCGCACTCTTGTGGCTCCAATTGCCCAATTCTCCGCCTTTGTACTTGTAACTGACAAGCCAGGGCCCCCAGATCGGAAGAGCACACGTCTGACCTCCCGTCA
+
CBCCCCFCFFFFGGGGGBGGBF4GB5BGGHHHHHH4F22BBBFHHF2F3BF3BFBGF5BFEGB3DDD5BBBGA133BBF1BBB?33B3BBBBBFHH2EEE1EGH3DFG//EFG?3F3B?G0/BGF?2BGGHHHHFH//@/CHHHF/DGGGFGFG?-FDGHHHG.GHGFCDGFB0CGHHHB0;CEE.CA:GC0CGHHGGGGGGFGBFFGG/CF?.;A---C.90AD..;AFFFF/:BFEFE00:BFA..AF.
@M05620:37:000000000-D9766:1:1101:16863:6605 1:N:0:37
AGTGCCAGCTCTCAATCGCACAGGGGACCCAGGGCCTGGCCCCTCCATCCAGAAAACCTATGACCTCACCCGCTACCTGGAGCACCAACTCCGCAGCTTGGCTGGGACCTATGTGAGTATCCAGCGTAGGAATCTGGGAGTTGGGGAGGAGTGAGGAGTTGGGGAAAGACAGTCCTAACCGTGGAGGGTTCTGGTAAATGATGGGGTGAGGAGGGGCTCTTTGGCTCCCACCAGTCCCCCTGTCTGGTCTA
+
CCCCDFFFCFFFGGGGGGGGGGHHGGGGGGHHGGGGGGHHHHGHGGHHHHHHHHHHHGHHHHHHHHHHHHHGGGGGHHHHHHHHHHHHGHHHGGGGGHHHGHHGGGHHGHHHHHHHHHHHHHHHHGGGGGHHHHHHHHHGGHHHGGGGGGGHHHHHHGHHHHGGGGHHHHHHHHHHHHHHGGGGGGGGCFGGGGFGGGHGGGHGGGFFFFFFFFFFFFFFFHHFFFFFFFFFFFFFFFFFFFFFHFFFFFF
@M05620:37:000000000-D9766:1:1101:16633:6636 1:N:0:37
GAGGCTGCTTTGGAAGAAACTCATAGATTACTGCAACAGTTCCCCCTGGACCTGGAAAAGTTTCTTGCCGTGCGGAAAGGCTCCTATAAAACTTCCAGGGATTAAAAGAGCTGATGAAAAAATGGCAAGTAAGTCAGGAATTTACGCTTTAGAAATCTTGTGGATCCAATTGAACAATTCTCAGCATTTGTACTTAAAAATGACAATACAGGGACAAAAGATCGCAAGAGCACACTTTTGAACTCCAGACA
+
>3A>>>CABBB4F45BBGBGGGHHHCGGGFBDFB4BBGBGGA5ABBAA2ABBBFAB332BBDGADGFBBABAEAE000B1?3B1B34B@4BBF4B3B43112BBGG4??2BB?3B443B30/0?32BB?3BB3B33B2222B2@@////?22@>?111?1??/1?1?1<11<1<<1>1<1><11>100<=000<=00000<<=<D<0;=0;/..:::G:/.099...-;./99;99;000.;0;0;C/0:/
@M05620:37:000000000-D9766:1:1101:21478:6640 1:N:0:37
ACCACACCTTCTACAATGAGCTGCGTGTGGCTCCCGAGGAGCACCCCGTGCTGCTGACCGAGGCCCCCCTGAACCCCAAGGACAACCGCGAGAAGATGAGTGGCCCGCTCCCTCTTCTTGTGGCCGCCTCCCTCCTTCCTGGCCTCCCGGCGCTGCGCCCTTTCTCACTGGTTCTCTCTTCTGCCGTTTTCCGTAGGACTCTCTTCTCTGACCTGCGTCTCCTTTGGAACTCTGCAGGTTCTAGATCGGAA
+
BBBBB@BBFFFFGGGGGGGGGGHHGGGGHGHHHGGGGGGCGHEHHGGGEGGG5FGHHHHGGGGGGGGGGGGHHHHGGGGHGHHHFHGGGGGGGGHHHBGGHFGG?F@CDCGGH0FGHH1F>CGHHGGGGGHGHHGHHHHHHGHHHHGGGG@GCF-A?DFFFFFFFFFFFFFFFFFFFFFFFFFFFFDDFFFFFFFFFFFFFFFFFFFFFFFFFF..;ADFFFFFF/FFFFFFFFFF/.9BFFFFFFFFFFF
@M05620:37:000000000-D9766:1:1101:19189:6662 1:N:0:37
ACCACACCTTCTACAATGAGCTGCGTGTGGCTCCCGAGGAGCACCCCGTGCTGCTGACCGAGGCCCCCCTGAACCCCAAGGCCAACCGCGAGAAGATGAGTGGCACGCTACCTCATCTGCAGGTAATGTCGCCCATAACAGGCCTCCCGGGCATACGACCTTTCTCCATGGTTGCCTCTTATGCCGTTTTTCCCATTTCTCTCTTCTCTGACTTCCATCTCATCTAGAACTTTGAAGGGTATACATAAGAA
+
1A1AAA1AFFF1BGG1ABGGFFE1AAEFA0FGCGC0AEE/AGHHHGCG//BA1A1BG00EEG/E/E/EEGGHHF/>EGF>/FHC//?EC@B@/<?F111121//0??<<C/01>11>=D111001111==.<<..//0<00.=;/.:;.A---900..9;.9000;0000/;0..000/0/9//;9-9/--////////////9/99////9/;//////99//9///;9/////9//-99///9//////
@M05620:37:000000000-D9766:1:1101:18870:6673 1:N:0:37
GAGGCTGCTTTGGAAGAAACTCATAGATTACTGCAACAGTTCCCCCTGGACCTGGAAAAGTTTCTTGCCGTAAGTAAAGACTCTGAGAAGACTCCAAAGGAGTACCAGAGCTGCTGAAACACTGGCCAGTAAGTCCGGCATTTACGCTTTCGCACTCTTGAGGATCCCATTGCACAATTCTCAGCATTTGTACTTGTAACTGACAAGCCAGGGCCAACAGATCGGAAGAGCACACGTCTGAACTCCCATCA
+
AAABBAFBFFFFGGGGFGGGGGGFFGDGFHHHHHFHHGHFGHHHHGFGH2GHHHHEGBFGGHGHFFBGHGE111FGHHE52BF3@D@FB3BFE3BB@3BF2FGHB@BFC1BGH33B4BFDG0FGEHFHGHHHH?GFEC/BDFH3FFD//?2/?CCFHHHH110?FGG<G1GH1GGGHHFGHHGHE1FBGHF0=0=D<DGHHGGGHHGHGFCHG.EDAEFF/GGGGD.:FACFEFA-A.9CFBCFGBE/;B/
@M05620:37:000000000-D9766:1:1101:7200:6686 1:N:0:37
ACCACACCTTCTACAATGAGCTGCGTGTGGCTCCCGAGGAGCACCCCGTGCTGCTGACCGAGGCCCCCCTGAACCCCAAGGCCAACCGCGAGAAGATGAGTGGTTCGCTACCTCTTCTTGTGGCCGCCTCCCTCCTTCCTGGCCTCCCGGCGCTGCGCCATTTCTCACTGGTTCTCTCTTCTGCCGTTTTCCGTAGGACTCTCTTCTCTGCCCTGCGTCTCCTTTGGAACTCTGCAGGTTCTCGATTGGAA
+
AABABABBFFFFGGGGGGEGGGHHFEDEHGGHFFFGEEG?EGHHHGGFGGGGHHHHHHHGEGGGGEEGGGGGHHHGGGGHAFHHHFGCGGGGFGHHHHGFHE/1/1<<C/<>GD1=GH1>F<..F--<C<<CCGGFFHHG;/GHFHHCF??GDACGG-;.;/;BFFEFFFFFFFFFFFFF9BBFFFADFFFFF9;ADFFFFFF/F/;BFBF9EF.9@:@DBFFFBBB/;BFFFFFFFFFFFF/9FF/;999
@M05620:37:000000000-D9766:1:1101:14536:6688 1:N:0:37
AGTGCCAGCTCTCCATCGCACAGGGGACCCAGGGCCTGGCCCCTCCATCCAGAAAACCTATGACCTCACCCGCTACCTGGAGCACCCACTCCGCAGCTTGGCTGGGACCTATGTGAGTATCCAGCGTAGGAATCTGGGAGTTGGGGAGGAGTGAGGAGTTGGGGAAAGACAGTCCTAACCGTGGAGGGTTCTGGTAAATGATGGGGTGAGGAGGGGCTCTTTGGCTCCCACCAGTCCCCCTGTCTGGTCTA
+
AAAAAFFFAFFFG4FFGFGCFFHGG?B2AE2AAABE2FGHCHGDGGCGFGGHBEGHHEF3BF5GHFHFHFCEE>EEHFGHBFHHHH1??GGGEGG@EHGHFHFGGGHGGHBHFHE33FDFHHGHHG?/BAF2?GFHE0???FFCC?.>C.=GA0D.0.<<0C-?::CC/C/:GHHHHBFGFGG?.CDA;CFGFGBFFFGGFFGEEDFFFFFFDFFFFFFFFFFFFFFFFEFFFFFFFFFFFEFFFEBFFF9
@M05620:37:000000000-D9766:1:1101:18570:6707 1:N:0:37
ACCACACCTTCTACAATGAGCTGCGTGTGGCTCCCGAGGAGCACCCCGTGCTGCTGACCGAGGCCCCCCTGAACCCCAAGGCCAACCGCGAGAAGATGAGTGGCCCGCTCCCTCTTCTTGTGGCCGCCTCCCTCCTTCCTGGCCTCCCGGTGCTGCGCCCTTTCTCACTGGTTCTCTCTTCTGCCGTTTTCCGTTGGCCTCTCTTCTCTGTCTTGCGTCTCCTTTGGCACTCTGCAGGTTCTAGATCTGAA
+
CCCCCCCCFFFFGGGGGGEGGGHHGGGB4EHHHGGGGGGGGHHHHGGGGGGGHHGHHHHGGGGGGGGGGGGHHHHGGGGHGHHHHGGGGGDGGGHHHHH2?G//?///<->FGHHFHB11F1...<-<<EG.CG.::G/00/.;0.;..---=0;0--;99/9F/B//;9//:;F/BBFB/:/B/-.;9.B/:B/:./:B.:/BB/9:///;/://:.;A/FBF////9/;/9BF/:.;;FB/;9FF///;
@M05620:37:000000000-D9766:1:1101:20953:6712 1:N:0:37
GAGGCTGCTTTGGAAGAAACTCATAGATTACTGCAACAGTTCCCCCTGGACCTGGAAAAGTTTCTTGCCGTACGGAAAGGCTCCTAGAAGACTCCCATGGAGTAAAAGAGCTGATGAAACAATGGCAAGTAAGTCAGGCATTTCCGCTTTAGCACTCTTGTGGATCCAATTGAACAATTCTCAGCATTTGTACTTGTCACTGACAAGCCAGGGACAAAAGATCGGAAGAGCACACGTCTGAACTCCAGTCA
+
11AAAACA@F3FAGGGGF1GAGHHFGFGFHHHHHHFCGHFHH2BFE0F/0FFFCHFBGHFHHHGHHGFGEBB/A/BFEG0BGF>@GBGH11BFBF/F1BFHC1BFH21?0>FBF1D2B11B/11B0<F?BFG>FGG1BB?1BFGHCGG/C1@FB@@C1@DGHA<FFC1G<11?F11?<FGBF<>G<11>>11<>F1=00==0<CGGC.</<C.::CFGGCEGHC;CE?FF/CAFFAA9B90B;CCFFBFF0
@M05620:37:000000000-D9766:1:1101:7550:6738 1:N:0:37
GAGGCTGCTTTGGAAGAAACTCATAGATTACTGCAACAGTTCCCCCTGGACCTGGACAAGTTTCTTGCCGTGCGTAAAGAAGCTGAAAAAACTGCCAATGATCCATAAAGCTAGCGACAAGGAAGCCAGCAAATAAGGAAGTAACGAAGTAAAAAAACTAAGGAACGAAACGAAGGAAACTCAGACAGGGATTTTCTAACTAACACTCCAGGGCAACCAGATAAACAAAGCACACTTTTGCCATCACTAAC
+
AABBAAFBFDDFGCBFGCFGGG4FBFFHHHHFHHFFGFGFHBFGHGEGGHGHHGGH2AAGGHHGGHHFF0AAE0111?D@13BBFB3B3?>EHFHHHG3B3444@4B344B3333/>/<<0/030/0B0/FF23B?32@@<22@@<////11111/-<<1110100.<C.<.....:///;0;C0///.:./:;000000;00;//9999/:..99;FF;.9000;:.9/.;BF9BFBB///9//;///9/
@M05620:37:000000000-D9766:1:1101:18049:6746 1:N:0:37
AGTGCCAGCTCTCAATCGCACAGGGGACCCAGGGCCTGGCCCCTCCATCCAGAAAACCTATGACCTCACCCGCTACCTGGAGCACCAACTCCGCAGCTTGGCTGGGACCTATGTGAGTATCCAGCGTAGGAATCTGGGAGTTGGGGAGGAGTGAGGAGTTGGGGAAAGACAGTCCTAACCGTGGAGGGTTCTGGTAAATGATGGGGTGAGGAGGGGCTCTTTGGCTCCCACCAGTCCCCCTGTCTGGTCTA
+
ABCBCFFFCFFFGFGGGGGFGGHHGGGGGGHHGGGGGGHHHHGHGGHHHHGHHHHHHGHHHHHHHHGHHHHGGGGGHHHHHHHGHHHHGHHHGGEGGHHHGHHGGGHHGHHHHHHHHHHHHHHHHGGGGGHHHHHHHHHGGHHHGGGGGGGHHHHHHGHHHHGGGGHHHHHHHHHHHHHHGGGGGGGG;FGGGGGGGGGGGGGGGGFFFFFFFFFFFFFFFFFFFFFFFFFFFFFFFFFFFFFFFFFFFFF
@M05620:37:000000000-D9766:1:1101:15375:6749 1:N:0:37
AGTGCCAGCTCTCAATCGCACAGGGGACCCAGGGCCTGGCCCCTCCATCCAGAAAACCTATGACCTCACCCGCTACCTGGAGCACCAACTCCGCAGCTTGGCTGGGACCTATGTGAGTATCCAGCGTAGGAATCTGGGAGTTGGGGAGGAGTGAGGAGTTGGGGAAAGACAGTCCTAACCGTGGAGGGTTCTGGTAAATGATGGGGTGAGGAGGGGCTCTTTGGCTCCCACCAGTCCCCCTGTCTGGTCTA
+
CCABCFFFCFFFGGGGGGGGGGHGGGGGGGHHGGGGGGHHGHGHGGHHHHHHEHFHHGHHHHGHHHHHHHHGGEGGHHHHHHHHHHHGGHHHGGGGGHHHGHHGGGHHGHHHHHHGHHHHHHHHHGGGGGHHHHHHHHHGGHHHGGFGGGGHHHHHHGHHHHGGGGHHHHHHHHHHHHHHGGGGGGGGEFGGGGGGFGGGGGGGGGFFFFFFFFFFFFFFFHFFFFFFFFFFFFFFFFFFFFFFHFFFFFB
@M05620:37:000000000-D9766:1:1101:17553:6763 1:N:0:37
GAGGCTGCTTTGGAAGAAACTCATAGATTACTGCAACAGTTCCCCCTGGACCTGGAAAAGTTTCTTGCCGTACGGAAAGACTCTGAGAAAACTGCCAAGGAGTAACAGAACTGATGAAGCAATCGAAAGCAAGTAAAACATGTCAACTTTAGAAAACATGTGAATCCAATTGAACAATTAACAGCATTAGTACTTGTAATTGACAAGCCAAGGACAAAAGAAACGAAGAGCACACGTCTGAACTCCAATCA
+
>AAA>AFAFBBDGB5B4FFGGFHHHHFGGFEGGHBBGHFGHDDBFEAEEFAGHHGBB3AGAFFDGDDBB0111A11?EFFFHHGE55D@32FFGHF3@GF11?3@44B?@F@3?44B?333333/B?//33?CGF443B/22B333B3?FFGG@G22/22@222@FF@111??F1?0?GH1?1?GFF11>1<>=1><111><0=D0.<.</<.<CC.G;:C.:/.:;;D.:;.C.-:./;C9/;0;//9/0
@M05620:37:000000000-D9766:1:1101:9846:6770 1:N:0:37
AGTGCCAGCTCTCAATCGCACAGGGGACCCAGGGCCTGGCCCCTCCATCCAGAAAACCTATGACCTCACCCGCTACCTGGAGCACCAACTCCGCAGCTTGGCTGGGACCTATGTGAGTATCCAGCGTAGGAATCTGGGAGTTGGGGAGGAGTGAGGAGTTGGGGAAAGACAGTCCTAACCGTGGAGGGTTCTGGTAAATGATGGGGTGAGGAGGGGCTCTTTGGCTCCCACCAGTCCCCCTGTCTGGTCTA
+
AAAAAFF11FFFG1FGGGF1ECHCGGGAAEGHBAEB/FGHFHGHGGHHGHHHBG1GGGHBGGBHHHHHHHHGGEEEHHHH0FGHHH0/EGHHFGGCEHHH/GF///BG/FHHH2FGFHHHHDGH0<<?/CGHHHHHHGFGGGHH/A<C@<CGHBHHH.<CH/-;CEEHHHHHHHHHGGHH@.;@EFGGAFGGGGFGGGGGGGGGG.;@FFFFAA@@@@FFFFBFF/BEFFFFF?FFFBEF@FFFFFBFFF/
@M05620:37:000000000-D9766:1:1101:16865:6772 1:N:0:37
AGTGCCAGCTCTCAATCGCACAGGGGACCCAGGGCCTGGCCCCTCCATCCAGAAAACCTATGACCTCACCCGCTACCTGGAGCACCAACTCCGCAGCTTGGCTGGGACCTATGTGAGTATCCAGCGTAGGAATCTGGGAGTTGGGGAGGAGTGAGGAGTTGGGGAAAGACAGTCCTAACCGTGGAGGGTTCTGGTAAATGATGGGGTGAGGAGGGGCTCTTTGGCTCCCACCAGTCCCCCTGTCTGGTCTA
+
BBBBBFFFBFFFGGGGGGGGGGHHGFGGGGHHGGGAFFHH2GEHEGHHHHEHFHHHHGHHHHHHHHHHHHHGGGGGGHHHHGGGHHHHGHHHGGGGGHHHGHHEGGHHGHHHHHHHHHHHHHHHHGGGGGHHHHHHHHHGGHHHGGGGGGGHHHHHHGHHGHGGGGHHHHGHFHHHHHHHGGFGGGGGAFGGGGG0FBBFGGGGGGFFFFFFFFFFFFFFFFFFFFFFFFFFFFFFFFFFFEFFFFFFFFB
@M05620:37:000000000-D9766:1:1101:13519:6783 1:N:0:37
GAGGCTGCTTTGGAAGAAACTCCTAGATTACTGCACCCATTTCCCCTGACCCTGGATGAGTTTTTTTGCGTACGGAATGACTCATAGAAGCCTCCCCTGGAGTACCAGATCTGATGACACAATGGCCAGTAAGTCAGGCATTTCCGCTTTAGCACTCTTGTGGATCCAATTGAACAATTCTCAGCATTTGTACTTGAAACTGACACGCCAGGGACAACAGATCGGCAGAGCACACTTCTGAACTCCCGTCA
+
>1A>1>C>1BB@FABBC1BB1BBF11BA3D1ABB1BBB00BAB2A00A0B0BCB/B11A1DHD2AAA/1///>>////B1FGFB@12BG11BEFG??0?G0FG011>101>FGBEFD1<10/BB1F0B<B>G>B>FGFBFGFFDGGABEC1@B??1?<F1?GC11<GF111>1>F1G11F><1D/000==0=0=DB000<==0:G0.:.;:CC.;..:.;/FC:.;-@?E/9F/F/;F/B///;9BA-;;-
@M05620:37:000000000-D9766:1:1101:11048:6786 1:N:0:37
AGTGCCAGCTCTCAATCGCACAGGGGACCCAGGGCCTGGCCCCTCCATCCAGAAAACCTATGACCTCACCCGCTACCTGGAGCACCAACTCCGCAGCTTGGCTGGGACCTATGTGAGTATCCAGCGTAGGAATCTGGGAGTTGGGGAGGAGTGAGGAGTTGGGGAAAGACAGTCCTAACCGTGGAGGGTTCTGGTAAATGATGGGGTGAGGAGGGGCTCTTTGGCTCCCACCAGTCCCCCTGTCTGGTCTA
+
>>A>AD1C1FFDGGGCCFFFECFHGGC0AE00AAE/FCEG0A/BAEGHHF1F1BEGC/A1BG2FGFFGH>EE>EEEG1F0FHGFCGFGEEHGEE/EGFHHGHHGGGGHGHHHHHGHHHFHHFHHHGFGGGHHHHGHHGHGCHHHCGGGGGGHFHGHHGHHHHCGGGHGHFHFHGHHHHHHGCGGGFGGAAFGGGCFFGGGGGGGGGF@FFFFBF@???FFFFFFFFFFFFFFFFFFFFFF?FFFFFFFFF;
@M05620:37:000000000-D9766:1:1101:19803:6797 1:N:0:37
ACCACACCTTCTACAATGAGCTGCGTGTGGCTCCCGAGGAGCACCCCGTGCTGCTGACCGAGGCCCCCCTGAACCCCAAGGCCAACCGCGAGAAGATGCCCAGGTGAGTGGCCCGCTACCTCTTCTGGTGGCCGCCTCCCTCCTTCCTGGCCTCCCGGAGCTGCGCCCTTTCTCACTGGTTCTCTCTTCTGCCGTTTTCCGTAGGACTCTCTTCTCTGACCTGAGTCTCCTTTGGAACTCTGCAGGTTCTA
+
CCCCCDDDFFFFGGGGGGGGGGHHGGGFHGHHHGGGGGGGGHHHHGGGGGGGHHHHHHHGGGGGGGGGGGGHHHHGGGGHGHHHHGGGGGGGGGHHHHHHHHHGHHHHHHGGHHGGGGGHGHHHHHHHHHGHHGGGGGHGHHGHHGGGGGGGGGGGGGCGFGGGGGFFFFFFFFFHHHFFFFFFFFFFFFFHFFFFFFFFFFFDFFFFFFFFFFHFFFFFFFFFFFFFFFFFFFFFFFFFFFFFFFFFFF:
@M05620:37:000000000-D9766:1:1101:6595:6809 1:N:0:37
GAGGCTGCTTTGGAAGAAACTCATAGATTACTGCAACAGTTCCCCCTGGACCTGGAACAGTTTCTTGCCGTACGGAAAGGCTCCTAGAAGACTCCAAGGGAGTAAAAGAGCTGATGAAACAATGGCAAGTAAGTCAGGCATTTCCGCTTTAGCACTCTTGTGGATCCAATTGAACAATTCTCAGCATTTGTACTTGTAACTGACAAGCCAGGGACAACAGATCGGCAGAGCACACGTCTGAACTCCAGTCA
+
A3A3AAFAFFFFGGGGFGGGFGFDGFFHGHFGFH4BBAFBDGHHHGEFE2BBBFAFF3ABFHHHGHHHHEB11AAABEHHHHHGFFG@GHHHHHH3@B??FEEHGGGHFGGHHGHHDGHHH/FFGH?FFHHHHHH4GHGEGHHHFDEGGGHHHHHHHHHHHHG1FGH1FFGG1FGHHHHHHHHHH1GFHGG1FGHHGGHHHGGHHDFGGFHHG.C:..;GFHFHB--;EEFGGGG-;EFF09/CFFFFFF/
@M05620:37:000000000-D9766:1:1101:8844:6820 1:N:0:37
ACCACACCTTCTACAATGAGCTGCGTGTGGCTCCCGAGGAGCACCCCGTGCTGCTGACCGAGGCCCCCCTGAACCCCAAGGCCAACCGCGAGAAGATGAGTGGCCCGCTACCTCTTCTTGTGGCCGCCTCCCTCCTTCCTGGCCTCCCGGCGCTGCGCCCTTTCTCACTGGTTCTCTCTTCTGCCGTTTTCCGTAGGACTCTCTTCTCTGCCCTGCGTCTCCTTTGGAACTCTGCAGGTTCTCGATCGGAA
+
BBBBBBB>FFFFGGGGGGFGGGHHGGGBAEHHHBFF?EGGGHHHHGGEEGGGGHHHHGHAECCGGGGGGGGEFHHGGGGHGHHHHGGGGG<BDGHGFHGCHGG???>>A->FGHHHHH1>G<.CG@<AC:CEHHFHHHHH0:CHHHGGFGAFGF;AFBDFFFFFFF/BFFFFFFFFFFFF:BBFFCDFFFFFDFFFFBBBFFFFFBFFF/;FEFF.;A@9FFFFFFFF/BFBFFFFFFFFFF/.FF:@D.A
@M05620:37:000000000-D9766:1:1101:22540:6832 1:N:0:37
ACCACACCTTCTACAATGAGCTGCGTGTGGCTCCCGAGGAGCACCCCGTGCTGCTGACCGAGGCCCCCCTGAACCCCAAGGCCAACCGCGAGAAGATGAGTGGCCCGCTCCCTCTTCTGGTGGCCGCCTCCCTCCTTCCTGGCCTCCCGGCGCTGCGCCCTTTCTCACTGGTTCTCTCTTCTGCCGTTTTCCGTAGGACTCTCTTCTCTGACCTGCGTCTCCTTTGGAACTCTGCAGGTTCTAGATCGGAA
+
CCCCCCCCFFFFGGGGGGGGGGHHGFGFDGHHHGGGGGGGGHHHHGGGGGGGHHGHHGHGGGGGGGGGGGGHHHHGGGGHGHHHHGGGGGGGGGHHGHHHHHGGGGCFC->FHHHHHH1FGFGHHGGGGGHGHHGHHHHHHHGHHGGGGGFGGGGGGFFFFFFFFFFFFFFBFFFFFFFFFFFFFFFFFFFFFFFFFFFFFFFFFFFFFF0FFFF?DDFFFFFFFBF0FFFFFFFFFFAFFFFFFFFFFFF
@M05620:37:000000000-D9766:1:1101:7511:6833 1:N:0:37
ACCACACCTTCTACAATGAGCTGCGTGTGGCTCCCGAGGAGCACCCCGTGCTGCTGACCGAGGCCCCCCTGAACCCCAAGGCCAACCGCGAGAAGATGAGTGGCTCGCTACCTCTTCTTGTGGCCGCCTCCCTCCTTCCTTGCCTCCCGGCGCTGCGCCCTTTCTCACTGGTTCTCTCTTCTGCCGTTTTCCGTAGGACTCTCTTCTCTGCCCTGCGTCTCCTTTGGAACTCTGCAGGTTCTCGATTGGAA
+
CCCCCCCCFFFFGGGGGGGFGGHHGGGEHGHHHGGGGGGGGHHHHGGGGGGGHHHHHHHGGGGGGGGGGGGHFHHGGGGHGHHHHGGFFGCGGGHHFH22@2//01>/?.->GHDGHG1FGF.CH--<<.:=GFGHHHGG0:CCHFGEGGGAD-?D@9D-;/FF/BBF/:9/;FFFFFFF/:BFFFDFFFFFDF;9A9BBFFFBB/:;BFBB9F..;AFDFFFF/:/9/FFFFF/:FFFFFF/.FF/;ABF
@M05620:37:000000000-D9766:1:1101:6679:6851 1:N:0:37
ACCACACCTTCTACAATGAGCTGCGTGTGGCTCCCGAGGAGCACCCCGTGCTGCTGACCGAGGCCCCCCTGAACCCCAAGGCCAACCGCGAGAAGATGCGTGGCCCGCTACCTCTTCTTGTGGCCGCCTCCCTCCTTCCTGGCCTCCCGGCGCTGCGCCCTTTCTCACTGGTTCTCTCTTCTGCCGTTTTCCGTAGGACTCTTTTCTCTGCCCTGCGTCTCCTTTGGAACTCTGCAGGTTCTCGATCGGAA
+
AABBBBBBFFFFGGGGGGGGGGHHGGGEGGHHHGGGFGGGGHHHHGGGGGGGHHHHHHHGGGGGGGGGGGGHHHHGGGGHGHHHHGGGGGCGGGHHHH2/?<@/0/<-A-<FDHFFHH0=GF..G--:C.:EFGEFHHHC0:FFGGGGGGA-A9-;@9AB99FFFFBFFBB/;FFFFFBF/BFFFDDFFFEF?/;.9/B/BF/FF/::BB/;9;.;-9@.BFFFB//99FFFFFFFBAFFFF/;BF.9A.A
@M05620:37:000000000-D9766:1:1101:6664:6861 1:N:0:37
ACCACACCTTCTACAATGAGCTGCGTGTGGCTCCCGAGGAGCACCCCGTGCTGCTGACCGAGGCCCCCCTGAACCCCAAGGCCAACCGCGAGAAGATGAGTGGTTTGCTGCCTCTTCTTGTTTCCGTCTTCCTCCTTCCTTGCCTCCCGGCGCTGCGGAATTTCTCCCTGGTTCTCTCTTCTGCCGTTTTCCGTAGGACTCTTTTCTCTGCCCTGCGTCTCCTTTGGTACTCTGCAGGTTCTCGATTGGCA
+
CCCCCCDDFFFFGGGGGGGGGGHHGGGEHGHHHGGGGGGGGHGHHGGGGGGGHHHHHHHGGGGGGGGGGGGHFHHGGGGHGHHHHGGGGGCGGGHHHHF222F1/0??F1??FGFHH<1>>F01=C1>>.<FGFHHHHHG0<CHHHHGGGF@DGBF?---.;CFFF0;FB.BFFFFFFFF:;;FFFDF/;:FFB.990BBFF0FF:BFFFBF.:.AFF-.BFFEFFB.0BFBFF0;B.:;FF0;B/::./;
@M05620:37:000000000-D9766:1:1101:18230:6876 1:N:0:37
TCTGCGGCTTATTAATCCACTCCTCGATTCCTGCCCCCGTTCCCCCTGTCCCTTTAACCGTTTCTTCCCGTAAGGCAAGGCTCCTCGAAGACTCCACGGGAGTACCAGCGCTGCTGCAACCCTGGCCAGTAAGTCCGGCCTTTCCGCTTTCGCACTCTTGTGGCTCCCATTGCCCAATTCTCCGCCTTTGTCCTTGTAACTGACAAGCCAGGGCCCCCAGATCGGCAGAGCACACGTCTGCCCTCCCGTCA
+
>AAAA11>>D1B3BBBG3BF1B0B0B0FDGFFFHHHG/A/BBFGHG/BBGG1B1BDGHGEEGCF2D2DBEBEGHBGHHGGGHHG1B?/>??GDGHHHGGG/EEGB1BF/>CGG?GF1FHH0/@FGH<FGHHHHHHHGGGCEHHHHGGGGGFFGGGGHHHHHHGAGHGEHHHGF0CGEFGGGGBEB.CBGGG0CFGGGGGGGGBBBFGGG-FFF?B9@@@F-;FFF=-@EFF/F-A;AFFEB/;FEAEFEF-
@M05620:37:000000000-D9766:1:1101:7954:6880 1:N:0:37
GAGGCTGCTTTGGAAGAAACTCATAGATTACTGCAACAGTTCCCCCTGGACCTGGAACCGTTTCTTGCCGTAAGGAAAGGCTCCGAGAAGACTCCAAGGGAGTACCAGAGCTGATGCAACCCTGGCAAGTAAGTCCGGCCTTTCCGCTTTCGCACTCTTGTGGATCCAATTGACCAATTCTCCGCCTTTGTCCTTGTAACTGACAAGCCAGGGACACCAGCTAGGCCGAGCACACGTCTGCACTCCAGTCA
+
A1>AAAFAFFFFGCFGGGGGGGCHGDGHHHGHHH1FHHGDGHHHHGEGAGGHHHEGG1/ABEHGGFHHHFAEEFBB0BF>/@B>>>>>/BBBF@BEF1FE/??0BBFGB?GHC11GDHHHF?FGA00B?FGFD>GGF/B@/<11@/?EGG1CE<@-F=DGHH?1GGH10DGH000GCGHHHHEGG.CAHH0CHHHHHH0CGHHGFFGGG/...9;.;9;C.C0CF9B@@@@?F9-@;:B-BFFFFFFFFF/
@M05620:37:000000000-D9766:1:1101:7974:6884 1:N:0:37
GAGGCTGCTTTGGAAGAAACTCATAGATTACTGCAACAGTTCCCCCTGGACCTGGAAAAGTTTCTTGCCGTAAGGAAAGGCTCCTATAAGACTCCCAGGGAGTAAAAGAGCTGATGACACAATGGCAAGTAAGTCAGGCATTTCCGCTTTAGCACTCTTGTGGATCCAATTGAACAATTCTCAGCATTTGTACTTGTAACTGACACGCCAGGGACAAAAGATCGGAAGAGCACACTTCTGAACTCCAGTCC
+
BBBBAAFAFDFFGCBFFGBGGGHHHGHHHHHHHHFHHHCGHFDGGGEFGGHHHHGGB3FGFHHGHGGFFEFB1BFBBBF?BGGFB35B@DDGH3B?GFFEFE?FHHF3F?FHFGGHF3BB?F3BGFGFFFGHHHGHFF??GBHHF??CEF>GGFGHGHHHHGDFHHHHHGFHFGGHGFFFHGFFGGF<>FF1>FGGG1>=D=<CG0<<CC@GCECFFFF/;=<:.;CAF./9FFF/C9CFGG/FBFF;0;0
@M05620:37:000000000-D9766:1:1101:5345:6930 1:N:0:37
GAGGCTGCTTTGGAAGAAACTCATAGATTACTGCAACAGTTCCCCCTGGACCTGGAAAAGTTTCTTGCCGTTCGGAAAGTCTCCTATAACACTTCCATGGATGAAAATACCTGATGACACAATGTCAAGTAAGTCAGGCATTTCCGCTTTAGAAATCTTGTGGATTCAATCGAACAATACTCAGTACTTGTATTTGACACTGACACTACAGGGACAAAACATCTGAAGATTACACTTTTGAACTGCACTCC
+
>3>A3>>ACBBDG4BBFGFFGGHHHGHHHHBDDF4AEHGGHDDBG2AEFHAFHHFHB32BGHHDGGH5B0B12BA11>F5DDB3B35B54BBF3@BB4@3B33BBG34B3B@@?3B4BB3B/334BF43BBE?GF4323?3BB4B/?//?332B3BB@2222/@@222>22?0??<01111<??11<111111111111>>11<D00/<<0<..<ECG;::0<00:00;0000<C;C9;;:09C0;9/0;9
@M05620:37:000000000-D9766:1:1101:16051:6938 1:N:0:37
ACCACACCTTCTACAATGAGCTGCGTGTGGCTCCCGAGGAGCACCCCGTGCTGCTGACCGAGGCCCCCCTGAACCCCAAGGCCAACCGCGAGAAGATGAGTGGCCCGCTCCCTCTTCTTGTGGCCGCCTCCCTCCTTCCTGGCCTCCCGGCGCTGCGCCCTTTCTCACTGGTTCTCTCTTCTGCCGTTTTCCGTAGGACTCTCTTCTCTGACCTGCGTCTCCTTTGGAACTCTGCAGGTTCTAGATCGGAA
+
BBAABBBBFFFFGGGGFGGFGFHHGEGEHGGHHGGEEEGFGHHHHGGGGFGGGHGHHHHGGGGGGEGGGGGHHFHGGGGHGGHFHGGGGGGCFGHFFGFHHFFA0/>A<-><GGHHHH1FF1CEHCGGGGHGHHGHHHHHFHHHHGGGGGGGGGGBGFFAFFFFFFFFFFFFFFFFFFFFBFFFFFFDFFFFFFFFFFFFFFFFFFFFFF/FFFFE@DFFFFFFFFFFFFFFFFFFFFAFFFFFFFFFFFE
@M05620:37:000000000-D9766:1:1101:5328:6944 1:N:0:37
GAGGCTGCTTTGGAAGAAACTCATAGATTACTGCAACAGTTCCCCCTGGACCTGGAAAAGTTTCTTGCCGTAAGGACAGGCTCCGGGCCGCCTCCACCGGAGCAAAAGCGCTGCTGCAACCCTGGCAAGTAAGACAGGCCTTTAAGCTTTCGCAATCTTGTGACTCCCATTGCCCAATTCTCCGCCTTTGTCCTTGTACATGACAAGCCAGGGCCACCAGCTCGAACGAGCACACGTCTGACATCAAGTCA
+
CCCCCCFCFFFFGGGGGGGGGGHHHHHHHHHHHHHHFHHHHHHHHGGGHHHHHHHHHHHHHHHHHHHHHEE11FBG1B1F1B1?10>////>??GBG0?E/>/?3BB30?BFG/22BFHHGDC2?=@@FHFH11??GGGA1>F111>111>AFGDGH00==000=D0</DFH00CGGGHH0;;AE.EGGG0;;C0CCFB0C0:F;FFGGFGA.;;.9.;..B:;-;;-AAFDF;AB../;BF0BFF:0;B0
@M05620:37:000000000-D9766:1:1101:16373:6953 1:N:0:37
ACCACACCTTCTACAATGAGCTGCGTGTGGCTCCCGAGGAGCACCCCGTGCTGCTGACCGAGGCCCCCCTGAACCCCAAGGCCAACCGCGAGAAGATGAGTGGCCCGCTACCTCTTCTGGTGGCCGCCTCCCTCCTTCCTGGCCTCCCGGAGCTGCGCCCTTTCTCACTGGTTCTCTCTTCTGCCGTTTTCCGTAGGACTCTCTTCTCTGACCTGAGTCTCCTTTGGAACTCTGCAGGTTCTAGATCGGAA
+
>A>AA>AAFFFFGGGGEGGFFGFFGGGFAEG2GFE22EEE2GHHHGGG?EEEHHGHHHHGFE@EGGGGGGG2FHHGGG/?FHH/?FEE/<<//?22F22<?2/FGHGGGGCHHHHHHHGHHHFFFGGGGGHGHHGHHHHHHHGHFHGGGGGGGGGG?BGGGGGFFFFFFFFFFFFFFFFFFFFFFFDFFFFFFFFFFFFFFFFFFFFFFFFFFFFFFFFFFFFFFFFFFFFFFFFFFA:BFFFFFFFEFF.
@M05620:37:000000000-D9766:1:1101:14575:6966 1:N:0:37
ACCACACCTTCTACAATGAGCTGCGTGTGGCTCCCGAGGAGCACCCCGTGCTGCTGACCGAGGCCCCCCTGAACCCCAAGGCCAACCGCGAGAAGATGAGTGGCCCGCTACCTCTTCTTGTGGCCGCCTCCCTCCTTCCTGGCCTCCCGGCGCTGCGCCCTTTCTCACTGGTTCTCTCTTCTGCCGTTTTCCGTAGGACTCTCTTCTCTGACCTGCGTCTCCTTTGGAACTCTGCAGGTTCTAGATCGGAA
+
BBCCCCCCFFFFGGGGGGGGGFHHGFGEGGHHHGGGGGGGGHHHHGGGGGGGHHHHHHHGGGGGGGGGGGGHHHHGGGGHGHHHHGGGGGGGGGHHHHHHHHA<??>>A->CGHGGHH11>1..C-AF<;;C/CEHHHHFCFHHHHGFDG-ABG-CB-DAFFFFFF//:/./:BFFFFFFFFFFFFDFFFFFF:;DFFFFFFFFFFFFFF/;9FB.@A9;BFFFFFF9FFFFFFFFFFFFFF/BFF/A?9:
@M05620:37:000000000-D9766:1:1101:9554:7006 1:N:0:37
AGTGCCAGCTCTCAATCGCACAGGGGACCCAGGGCCTGGCCCCTCCATCCAGAAAACCTATGACCTCACCCGCTACCTGGAGCACCAACTCCGCAGCTTGGCTGGGACCTATGTGAGTATCCAGCGTAGGAATCTGGGAGTTGGGGAGGAGTGAGGAGTTGGGGAAAGACAGTCCTAACCGTGGAGGGTTCTGGTAAATGATGGGGTGAGGAGGGGCTCTTTGGCTCCCACCAGTCCCCCTGTCTGGTCTA
+
ACAAAFDFBFFFGGGGGGGCGGHFGEEGGGHHFFGGGGHHHHGHGGGFHHHHHHHHHGHHHFGHHGGGHHHGG>>EHHHHBFHHHHE?EHHGEGCGGHGHGHHGGGHHGHHHHHHHHHHHHHHHHGGGGGHHHHHHHHGFGHHHGGGGGGGHGHHHHGHHHHGGGGHGHHHHHHHHGHHHGGGGGEGGDGGGGGGGGGGGGGGGGGDCFFFFFFFFFFFFFFFFFFFFFFFFFFFFFFFFFFFFFFFFFF0
@M05620:37:000000000-D9766:1:1101:9395:7006 1:N:0:37
GAGGCTGCTTTGGAAGAACCTCATAGATTACTGCAACAGTTCCCCCTGGACCTGGAAAAGTTTCTTGCCGTAAGGACATGCTCCTCGCCGCCTCCACGGGCGTACAAGCGCTGCTGCAACCCTGGCCAGTAAGACAGGCCTTTAAACTTTCGCAATCTTGTGGCTCCCATTGCCCAATTCTCCGCCTTTGACCTTGTACCTGACAAGCCAGGGCCCCCAGCTGGGACGAGCACACGCCTGACCTCACGTCA
+
AB@ABBFBFFFFGGGGFF4AGGBGGGGGFFGHHHFGHHHGHHHHHGGAGHHGFHFGHDCFHHHHHHHHHGE11B331A3BBB5B32>>/>/>?EG1B1/>>EEE/?BF?E/F@?FB1CGHHD00?<0@FHG111?0?FFF1>G1>1>11>>EFC.=000=D0.<<CEGHHC;00CG.:;<0;:CG:CGGF0;9FBFFFF0CFC/0;CEGEF..;9-;9;9.B/;9.;@-;B?FBF9-..;9//;F9.9;A.
@M05620:37:000000000-D9766:1:1101:25440:7008 1:N:0:37
GAGGCTGCTTTGGAAGAAACTCATAGATTACTGCAACAGTTCCCCCTGGACCTGGAAAAGTTTCTTGCCGTACGGAAAGGCTCCTAGAAGACTCCCAGGGAGTAAAAGAGCTGATGAAACAATGGCAAGTAAGTCAGGCATTTCCGCTTTAGCACTCTTGTGGATCCAATTGAACAATTCTCAGCATTTGTACTTGTAACTGACAAGCCAGGGACAAAAGATCGGAAGAGCACACGTCTGAACTCCAGTCA
+
BBBBBBFBFFFFGGFGGG4GGGHHGGGGGHHHHHHHFHHGGGHHHGGFGHHHHHHHHGHHHHHHHHHHHGB11AEEFGHBFFHFGFHFHBBFGFG1BB?EFEEGHHHHGFGFCGHHHGGFGHGGGHHHFHFHHHHHGEGFFHHHHGGGFGFHHHHHFGHHHHAFCFHHHGGGHDGHHGHHHHGFGHG=GGHFHHHGHFDHHDHHHFCCECHHAEEEHHFHGHF:.;ADFGFGGGG-C;CEFGFFBFGF;B0
@M05620:37:000000000-D9766:1:1101:9329:7025 1:N:0:37
ACCACACCTTCTACAATGAGCTGCGTGTGGCTCCCGAGGAGCACCCCGTGCTGCTGACCGAGGCCCCCCTGAACCCCAAGGCCAACCGCGAGAAGATGCGTGCACGGCTGCCTCTTCCTATGGCCGCCTCCCTCCTTCCTGGCCCCCCGGCGCCGCGCCCTTCCTCACTGGTTCTCTCTTCGGCCGTTTTCCGTCGGACTCTCTACTACGACCTGCGCTTACCTTAGTACTCTGCAGGTTCTATCTTGGAA
+
AAAAAAAACFFFFGGFCGG1F1BAEB0A00AGFFGGGGCA/GCHHECEAAEAFB1AFBGC//>EFGGGGEFGFHHGEA?GAGHHEGG/<B<CCCH1F11<<<//1///--<<>F1111<1<00./-<-C..;C/CCGG/:0/.:.;-@-@-@=-9@-@9--9-;/BBFFBB/;FFFFF///-----;-;AB/?/----@@B/9//////---;-9F-----;/9//////9/9B//;-:/9///////9/9
@M05620:37:000000000-D9766:1:1101:20392:7032 1:N:0:37
GAGGCTGCTTTGGAAGAAACTCATAAATTAGTGAAACAGGTTCGGCTGGACATGGAAAAGTTTTTTGGCGAAGGTAAAGACTCTGGGATAACTGCAACGGATTAAAAGAACTGATGAAACAATGGAACGTAAGTACAACATTTCAACTTTAGAAATCTTGTGACTCCACTTGAACAATTAACAGCATTTGTACTTGTAACTGACAAGCCAGGGACAAAAGATAGGAAGAGCACACGTCTGAACTCCAGTCC
+
>3A>>>C>BBB@GBBA4FBBGAFGG5DDF44ADFF5AG2233B222AA2AB3BFF33AFGB5D5BAA03>000B344@B32BEB432B32@BF4F3@3>E//?BB443?0B33?4B?B3FFGF222F2<?0BGH2222@?FGGHB2@FDG1G1?11?1@?<?11?FFH01F11<GH0FGD1>=1FFG00==<GHFHHBGBGDDC:G..E/CG.:EEFC.C.09;/;9FFGFGGFF-FABAF0BFFFG/;B/
@M05620:37:000000000-D9766:1:1101:20316:7035 1:N:0:37
AGTGCCAGCTCTCAATCGCACAGGGGACCCAGGGCCTGGCCCCTCCATCCAGAAAACCTATGACCTCACCCGCTACCTGGAGCACCAACTCCGCAGCTTGGCTGGGACCTATGTGAGTATCCAGCGTAGGAATCTGGGAGTTGGGGAGGAGTGAGGAGTTGGGGAAAGACAGTCCTAACCGTGGAGGGTTCTGGTAAATGATGGGGTGAGGAGGGGCTCTTTGGCTCCCACCAGTCCCCCTGTCTGGTCTA
+
>1>>AFDFAFCFDFGGG1F1AA0GAAEEAE0FFAEFF/BB0FEAEGFHFHFFB01FGGHHH12FGGE1FGGEGGCGHGG>GGH?BFGHGCGHGC/>ECGHEECF//FG/FCGHG2GHDDHHGEHF/<//?@GGGDD10?F?FGB/@.A?ACFFFGABCCCD/--CEACFHHGCGHHFHHHG99@...@..9CB0;09C00;F9B?BB@A9-FA---99EFFF///BB-AFA9AFFFFE9B??BFFF9;BB9
@M05620:37:000000000-D9766:1:1101:20379:7046 1:N:0:37
GAGGCTGCTTTGGAAGAAACTCATAGATTACTGCAACAGTTCCCCCTGGACCTGGAAAAGTTTCTTGCCGTAAGGAAAGGCTCCTAGAAGACTCCAAGGGAGTAAAAGAGCTGATGAAACAATGGCAAGTAAGTCAGGCATTTCCGCTTTAGCACTCTTGTGGATCCAATTGAACAATTCTCAGCATTTGTACTTGTAACTGACAAGCCAGGGACAAAAGATCGGAAGAGCACACGTCTGAACTCCAGTCA
+
CCCCCCFCFFFFGGGGGGGGGGHHHFGHHHFHHHGGFHHGGDGFEGEFCCGGHHEHFG2FGGHFBFG5FEEE1FG3AFH1FGHAE@FGHHHHHGHG3BBFHEEGEGHHGHHHHHHHHHHHHHHHFGCGFHHHHHH4FGHGHHHHHGGGGGGHHHHHHHHHHHGDGHHHHHHHEHHHHHHHHHHHHHHHHHGHHHHHGGDGHGGHHHHHGHHHGGGGH/CGGHHGDDEGGGGGGGGBFGGGFFFFGGBFGG0
@M05620:37:000000000-D9766:1:1101:10289:7049 1:N:0:37
GAGGCTGCTTTGGAAGAAACTCATAGATTACTGCAACAGTTCCCCCTGGACCTGGAAAAGTTTCTTGCCGTGATTACAGAAGCTGAGACGACTCCATGGGCGCTTCAGCCCTGATGCAAAGGTGGCAAGAAAGTCCGGACGGACTAATTTAGCCCACTAAACAATCCCATTGAAGACTTCTACGCCTTCGTCATCGTACCTGAGAAGCCAAGGCAACAAGCTCCGCCAATCGCACTTCTAACCTCCAGTCC
+
AAAABBFBFFFFGGGGAGGGGFGFHHHHHHHGFGGHHHHHHHHHHGGGEFHFHFHFHHHGGHHHHFGHHCA0BAFG3BB5B3F3BF1DB1>E11BB44311>//1/?343?B0F3BBBGEB0B3/00B?0B011BB//?//////0111?@?D1<..001111<GG0C<0<===0=/0=00=0.::G?0.;.GF0/:.9:CF9/9;/CFF/...9CA.EB.90/.;.--//..;9-B/;/;;;/BE./;F/
@M05620:37:000000000-D9766:1:1101:15049:7054 1:N:0:37
ACCACACCTTCTACAATGAGCTGCGTGTGGCTCCCGAGGAGCACCCCGTGCTGCTGACCGAGGCCCCCCTGAACCCCAAGGCCAACCGCGAGAAGATGAGTGGCCCGCTACCTCTTCTTGTGGCCGCCTCCCTCCTTCCTGGCCTCCCGGCGCTGCGCCCTTTCTCACTGGTTCTCTCTTCTGCCGTTTTCCGTAGGACTCTCTTCTCTGACCTGCGTCTCCTTTGGAACTCTGCAGGTTCTAGATCGGAA
+
CCCBCCCCFFFFGGGGGGGGGFHHGGGEEGHHHGGGGGGGGHHHHGGGGGGGGHGHHHHGGGGGGGGGGGGHHHHGGGGHGHHHHGGGGGGGFGHHHHHHHHGG?F<@D->GHHHHHH1FGBDHGGGGGDGGHHGHHHHHHHHHHHGGGG?GGGGGGFFFFFFFFFBFFFFFFFFFFFFFFFFFFFDFFFFFFFFFFFFFFFFFFFFFFF/BFFF?CDFDFFFFFFFFFFFFFFFFFFABFFBFFFFFDDA
@M05620:37:000000000-D9766:1:1101:23804:7060 1:N:0:37
GAGGCTGCTTTGGAAGAAACTCATAGATTACTGCAACAGTTCCCCCTGGACCTGGAAAAGTTTCTTGCCGTAAGGAAAGGCTCCTAGAAGCCTCCAAGGGAGTACAAGAGCTGATGAAACAATGGCAAGTAAGTCAGGCATTTCCGCTTTAGCACTCTTGTGGATCCAATTGAACAATTCTCAGCATTTGTACTTGTAACTGACAAGCCAGGGACAAAAGATCGGAAGAGCACACGTCTGAACTCCAGTCA
+
AAAAAAFAFFFFFFFGF11FGGGHFHHHHFHHHHHHHFGFFFGHCEEGHHHHHFHGFHHHHHHHFHHHHEBAABFFGHHGHHHGHHGBG11FGHHGGFFFHEEH1BGHHHHHHHHHHBFGHHHHHGFGCGGHGHHDGFHHHHHHHGCEGGHHHHHHHHHHHHGHHHHFHHGHGHHHFHHHHHHGHHGGHHGGHHHFFFDHGGHCGFGEGHHHCEEGHHFFGHHEACEBFGBFGGGGGAFE0FFGGFBFGF0
@M05620:37:000000000-D9766:1:1101:21947:7070 1:N:0:37
GAGGCTGCTTTGGAAGAAACTCATAGATTACTGCAACAGTTCCCCCTGGACCTGGAAAAGTTTCTTGCCGTAAGTAAAGACTCCGAGAAAACTGCAAAGGAGTACAAGCACTGCTGAAACAATGGCCAGTAAGTCCGACATTTACACTTTCGAACACTTGTGGCTCCAATTGAACAATTATCCGCATTAGTACTTGTAACTGACAAGCCAGGGCCCACAGATCGGAAGAGCACACGTCTGACCTCCCGTCA
+
CACCCCFCFFFFGGGGGGGGGGGHGHCHHHHHHHGGFHHHHHGHHGGGHHHHHHHHHGHHDGHHHHHHHFEEE1FFFGF5BBG3B>>EE3?BF3BFG3BGFHHHD4FG12BFG34F4B3BG/F3BB3BGGGHHB4F//>/?F33?3DB@GDFFHH/@@FGH1<==FEHHHHH1FHHHHH1<F1<FF..0=0==GHHGHHHHHHHGCGEFBCG.:;;EAFGG00;A.9AFGGGFBA:FAFE009BFF..;A.
@M05620:37:000000000-D9766:1:1101:24159:7113 1:N:0:37
ACCACACCTTCTACAATGAGCTGCGTGTGGCTCCCGAGGAGCACCCCGTGCTGCTGACCGAGGCCCCCCTGAACCCCAAGGCCAACCGCGAGAAGATGACCGGGGAGAGGCCCGCTATCTCTTCTGGTGGCCGCCTCCCTCCCTTCCAGGCTCCCCGAGCTGTGCCCCTTCTCCCTGGTTCTCTCTTTTGCCGTTTTCCGCAGGACTCTCTCCTCTGTCCCCTGTGTCCCTTGGAACTCTGTAGATTGTCG
+
BBBBBBBBFFFFGGGCGGGFGGHHGGGGHDHHHGGGGGGCFHHHHGGGF?EGHHHHHHHGGGGGGGGGGGGHHHHGGGGHEHHHGGG?DCGGFFHHFHHH2B//>->...<CE-<--.:;;00;C00:/..:-B-9.AE/F../0;/00/9;..=.--;-99/B9/F.9..;9/9./.;B99FFFF//;9/:99:BA;;..---..;BFFF/99BBF/9//...//9BB/9F.//;//;;//99////9/.
@M05620:37:000000000-D9766:1:1101:25797:7121 1:N:0:37
AGTGCCAGCTCTCAATCGCACAGGGGACCCAGGGCCTGGCCCCTCCATCCAGAAAACCTATGACCTCACCCGCTACCTGGAGCACCCACTCCGCAGCTTGGCTGGGACCTATGTGAGTATCCAGCGTAGGAATCTGGGAGTTGGGGAGGAGTGCGGAGTTGGGGAAAGACAGTCCTAACCGTGGAGGGTTCTGGTAAATGATGGGGTGAGGAGGGGCTCTTTGGCTCCCACCAGTCCCCCTGTCTGGTCTA
+
>A>>AFFFAFFFGBGGGGGAECHCF2EEAEGHBEEBAFHHFHGAGGHHHHHHFHH2GFHGGGBHHFHHHFHFE>EEHFGH2BGHHH1?EFHCAE/EEG33?FGGGGHHGHHFGGHHHHHHHHHHFGGADGHHHHFHGF0?EHHFGG.CF.<<G0<A-@.CCGG@EFHH/CHFGGGGGGGGGDECDGFGEFFGGFBFGFFBFFFFFF9@EFFFFBFFFFFFFFFEFFFFFFFFFFFFFFEDDFBFFFFFFF9
@M05620:37:000000000-D9766:1:1101:9380:7122 1:N:0:37
ACCACACCTTCTACAATGAGCTGCGTGTGGCTCCCGAGGAGCACCCCGTGCTGCTGACCGAGGCCCCCCTGAACCCCAAGGCCAACCGCGAGAAGATGCGTGGCCCGCTACCTCGTCTGGTGGCCTCCTCCCCGCTTCCCGCCTTCCTGGAGCCCCGCCCTTGCTCCCTTGCTCTCTCTTCCTCCGTTTTGCGGATTTCTGTCTTCTCCGATCTTATGCTCTGTGTGAACTTTGCAGGTCCTAGGGCTGAA
+
CCCDDDDCFFFFGGGGGGGGGGHHGGGGHGHHHGGGGGGGGHHHHGGGGGGGHHHHHHHGGGGGGGGGGGGHHHHGGGEHGHHHGGGEGGGGGGFFDFD/?/>/=/<->-->1>.<.../=/..<0<.<:/;.-;-;DH/.-;.;FG00B9./..:A-D--;/:0F0AF0/0;B;:F00;000;/.;B/;.9----.0000:9000000.;.9.090000;00009.00BB0;B0B09;000:0/./...;
@M05620:37:000000000-D9766:1:1101:12666:7122 1:N:0:37
GAGGCTGCTTTGGAAGAAACTCATAGATTACTGCAACAGTTCCCCCTGGACCTGGAAAAGTTTCTTGCCGTAAGGAAAGGCTCCTAGAAGACTCCAAGGGAGTAAAAGAGCTGATGAAACAATGGCAAGTAAGTCAGGCATTTCCGCTTTAGCACTCTTGTGGATCCAATTGAACAATTCTCAGCATTTGTACTTGTAACTGACAAGCCAGGGACAAAAGATCGGAAGAGCACACGTCTGAACTCCAGTCA
+
>11>A>CAFFFFFGGG1FGGBFEGDFGHGCHHGHG1GFGAFHHHHGEGGHHFGHFFHBGGGHHHHHHHHEEFGHGGHHHHGHHGHHHFHHHGFGHHBGFGHEEHGHGHGHHHHGHGHHHHHGHHHHGHFHFHHGHGGHHHHHHHHGGGGGHHHHHHHHHHHHGFHHHFHHHHBGFHGHHHGHHHHHHHHHFHHGHHHHHHHGDGHFHHGHHHGAEGH/CGGFHF?.CEGGFFGGG@GGGF0CFGGGFGGG0
@M05620:37:000000000-D9766:1:1101:16040:7155 1:N:0:37
GAGGCTGCTTTGGAAGAAACTCATAGATTACTGCCACAGTTCCCCCTGTACCTGGAAACGTTTCTTGCCGTAAGGAAAGGCTCCTAGAAGACTCCAAGGGAGTAAAAGAGCTGATGAAACAATGGCAAGTAAGTCAGGCATTTCCGCTTTAGCACTCTTGTGGATCCAATTGAACAATTCTCAGCATTTGTACTTGTAACTGACAAGCCAGGGACAAAAGATCGGAAGAGCACACGTCTGAACTCCAGTCA
+
>33>A4>AFFDFFGGGACGFFFDAFDFGFBBFGG44FFF35DFFFG2F35D5B32BB33BBGFG5DABFEAA?EG3GHG?CGH1@3DBDFHGHBFB3BFEEE>E@GGGEFHGHHHHHHFHFHFHFG3FFFGFBFG4FGFFFFGFGDFGGGHHHHHC<D>G1@EGHHHFBGHHEGHHFFB1GHFGGGHHHHFGHGHGHDGHGHHHHHFAE/CGA.;.:/CFEHHEG?CDFF/C9B?-9EFEFBBBFB//9CB
@M05620:37:000000000-D9766:1:1101:14316:7158 1:N:0:37
GAGGCTGCTTTGGAAGAAACTCATAGATTACTGCAACAGTTCCCCCTGGACCTGGAAAAGTTTCTTGCCGTAATTACAGAAGCCGAGACGACTGCAAGGGAGCAGCAGCGCTGATGCAAAGGTGGCCAGAAAGTCCGACCTTACCACAATAGCACACTAGAGAATCCCATTGAAGAATTCTACGCCTTTGTCATTGTAACTGACAAGCCAAGGCAACAAGATCGGCCGAGCACATGTCTGACCTCCAATCA
+
CBCCCCFCFFFFGFGGGGGGGGHHHHHHHHHHHHHHGHHFGHHHHGGGHHHHHHHGHHHHFHHHHHHHHCA1EAGH5FG5B3B1>E0>>1>EE1BFG3??1?//3B002/>/>A3D4DGD22BBFGBFG0@@2DDD///</11?01<//??FG1<0<>01111>FG<GH0===D0</<G00=<.ACFGCGHFCH0C;:0:CG;0;;CEGF/.9;;FGGGG/0;..:9---;-;B90;0B09B/BBEF0:B0
@M05620:37:000000000-D9766:1:1101:12214:7166 1:N:0:37
AGTGCCAGCTCTCAATCGCACAGGGGACCCAGGGCCTGGCCCCTCCATCCAGAAAACCTATGACCTCACCCGCTACCTGGAGCACCAACTCCGCAGCTTGGCTGGGACCTATGTGAGTATCCAGCGTAGGAATCTGGGAGTTGGGGAGGAGTGAGGAGTTGGGGAAAGACAGTCCTAACCGTGGAGGGTTCTGGTAAATGATGGGGTGAGGAGGGGCTCTTTGGCTCCCACCAGTCCCCCTGTCTGGTCTA
+
BBBBBFFFBFFFGFGGGFGFGGHHGGGGGGHHGGGGGGHHHHGHGGHHHHHHBGHHHGHHHHHHHHHHHHHGGGGGHHHHHHHAGHHGGHHHGGGGGHHHGHHFEGGHGHHHHHHHHHHHHHHHHGGGGGGHHHHHHHHGDGHHGGGGGGGHGHHHHGHHHHGGGGHHHHHHHHHHHHGHGGEGDFGGCFGGGGGGGGGGGGGGGGFFFFFFFFFFFFFFFFFFFFFFFFFFFFFFFFFFFFFFFFFFFFB
@M05620:37:000000000-D9766:1:1101:11675:7181 1:N:0:37
GAGGCTGCTTTGGAAGAAACTCATAGATTACTGCAACATTTCCCCCTGGACCTGGACAAGTTTCTTGCTGTCAGGAACGCCTCCTATAAAACTCCCACGGATTAAACGACCATATTACTAAACGGCAAAACAGTAAGCCAGGTACGCTTTAGAAATTCTCAACATCCAATCAAACAATTCCAATCATAGGTAATAGTCAATAACACGACAAGGACAAAAGATCCGAATATGACACTTTTGAACTCCAATCC
+
>3A>3>CAB@B4F4BB4F4GGGHHHC5FGDAADB4AAG3DDD5BAAA2222BEGAB231B5BFDDDF55AD35DB321B1>?11B35B5@5BF3BE21>>/1?BFG311/>/33B44B4B433//<>/020?2B3332220/2>@/////1?<??111?1110<01>11101111<>11=0000<0=00<00000=0000000<<:.:-:-;.9;B.F9/.0;09:..90090:09;00;9B/;/:;9//9
@M05620:37:000000000-D9766:1:1101:21707:7193 1:N:0:37
GAGGCTGCTTTGGAAGAAACTCATAGATTACTGCAACAGTTCCCCCTGGACCTGGAAAAGTTTCTTGCCGTAATTAAAGAATCTGAGACGACTGCAAGGGAGTATAAGCGCTGCTGAAACAATGGCCAGTAAGACAGGCCTTTCCACTATAACACTCTTGTAAATCCCATTGACCAATTCACCGCCTTTGTCCTTGTAACTGACAAGCCAGGGACCCAAGAACGGCCGAGCACACGTCTGCCCTCCCATCA
+
BBBBBBFBFFFFG4FFCGGGGGHHHHGHHFHHHHGFGHHHHHHHHGGGHGHHHGHBGHHHGHHHHHGHHGEAEAFGAGH513B5DF5D@1>>B1BBF31B?>??4BBFEEGGGFGHFD3BBGHHHHFF/FGE33BF?AGG22BB@2@@2@@22<@@GG2FG11@<?F11F?1<1?FGHHH1><><-AEFHGDDGHHGHGHHGFF00CCC/;..;:CCGEG?/9;C----A9-9.;;9AFF/9.;A;..9/9
@M05620:37:000000000-D9766:1:1101:7585:7200 1:N:0:37
GAGGCTGCTTTGGAAGAAACTCATAGATTACTGCAACAGTTCCCCCTGGACCTGGAAAAGTTTCTTGCCTGGCTTACAGAAGCTGAAACAACTGCCAATGATCCAACCGCCAAGCTATGGTGCCCAGCACCCTCAAAAGTAGCAAAACGGAGCTGCAAACATTATCAATGGAGCTGTCTTTTGCCGTTTTACGACGGTCTCGTCTCTCTGACAACAATCTACATTAGTATTATTGTTAATGTAGAACCGAG
+
AAAABAFBFFFFG4FCAGFFFFEEGF5GFBHGHHHCHFH5GHHHHGGGHEHHHFHAFHHHBAFGFFFGHHHGHHFHHHGEF3GFGHD3GCEEFFFHBFGH3@@B@F3E//>>///3B433B?3333?00B?//?0111012B1F1B00/////0@10?<F?1111@FD1?1100011<111=1>1-<<G.0<...:-..;0/..;;B0B0000;.;.;/;0C00000;0900000;000;0;00;999-;-
@M05620:37:000000000-D9766:1:1101:16899:7207 1:N:0:37
ACCACACCTTCTACAATGAGCGGCGTGTGGCTCCCGAGGAGCACCCCGTGCTGCTGACCGAGGCCCCCCTGAACCCCAAGGCCAACCGCGAGAAGATGAGTTGCCCGCTCCCTCTTCTTGGGGCCGCCTCCCTCCTTCCTTGCCTCCCGGCACTGCGCCCTTTCTCCATGGTTCTCTCTTCTGCCGTTTTCCGTAGGACTCTCTTCTCTGCCCTGCATCTCCTTTGGCACTCTGCAGGGTCTAGATCGGCA
+
AAA1A1AAFFFFGGGFFGGBDEEGGAEAAA/B1BFECGG////0//AF/EE/@BFGFG0EE///FE/>></011?E/</?</FGC/<</B/<<C<<G11?<=<1>F.>--.CBGFGD<0D0.<.CC:A..=EBBEFGGGF0CFF0BEGFGG-9-;B-9A@;FFFFF///9B;FFFFFFFF//BFF?BFFFFFBF-ABF/BFB:9B/:9/99BA/FE-:;99B/FF/B;FFFBBBB/9-@FBB/;9//-;-9
@M05620:37:000000000-D9766:1:1101:5008:7213 1:N:0:37
GAGGCTGCTTTGGCAGAAACTAAGAAACCAGTGACACAGGACCCCCAGACAGAAAGACCGTGATCCCGCGCAACAACAGGATCCCCGACGCCGCAACGTGCTTGAAAGAGCTGCTGCAACCCTGTGTAGTAAGCCCGGCCTTTCGGCTTTCGCCCGCTTGGGGCTCCCCTTGCCCAATTCTCCGCCTGTGTCCTTGTACCTGAGGAGCCCGAGCGGCTAGCTGGGTCGCACCGTCGCCTTCTCTCGTGTCA
+
A1AAAA?11BDFG1FEGGACG1B1B10AAB01B1DB1F00B0B//A////00B1110B0/A/B0D1A////>>/0??/0/B1B0>/>/>E/>/////////<?10<??F0<1<11<10F1?ECH1111><=11>1.<CC-CG00<<C.:C0..:.-9-E..;A.-;9..;AF/;F0C9BF/;/;----;B99/9B//;B////--/9-9-9-;-;9;;--/;999;B---;;--:-9;--//;/9-:;;;/
@M05620:37:000000000-D9766:1:1101:14285:7237 1:N:0:37
AGTGCCAGCTCTCAATCGCACAGGGGACCCAGGGCCTGGCCCCTCCATCCAGAAAACCTATGACCTCACCCGCTACCTGGAGCACCAACTCCGCAGCTTGGCTGGGACCTATGTGAGTATCCAGCGTAGGAATCTGGGAGTTGGGGAGGAGTGAGGAGTTGGGGAAAGACAGTCCTAACCGTGGAGGGTTCTGGTAAATGATGGGGTGAGGAGGGGCTCTTTGGCTCCCACCAGTCCCCCTGTCTGGTCTA
+
ABBBBFFFBFFFGGGGGFGAEAGHGEGGGGEHGGGGFGGHFHGGGGHHHHEH3FHGHGHGHHHHHHG3GHHEGGGGHGGHHHHHHHFHGHHHGGCGEGHHGHHFGGHHGHFHHHDFGFGHHHHHFCCEGGHHGFHHHHHGGHHHGGGGGFGHHHHHHDHHGHGGGGHHHHHHGHHHHGBGGEEB?FGGGGGGGGGGGGGGGGGGGGFBFFFFFFBBB@EFFFFFFFFEFFFFAAFFFFFF<AF9FFFFFFB
@M05620:37:000000000-D9766:1:1101:4831:7248 1:N:0:37
AGTGCCAGCTCTCCATCGCACAGGGGACCCAGGGCCTGGCCCCTCCATCCAGAAAACCTATGACCTCACCCGCTACCTGGAGCACCCACTCCGCAGCTTGGCTGGGACCTATGTGAGTATCCAGCGTAGGAATCTGGGCGTTGGGGCGGAGTGCGGAGTTGGTGACAGCCAGTCCTAACCGTGGAGGGTTCTGGTAAATGATGGGGTGAGGAGGGGCTCTTTGGCTCCCACCAGTCCCCCTGTCTGGTCTA
+
>3>>>DFFBFFFGGGFAAE2EAGHF2BAEABGABF2BFGHGHGHGGGHHBFGFHGBFFFHGFFHH5BGHHHEE>EEHHBBBBFFEG1?EFGBEE?E>BBBEHHGGGHHGHFGGHH3GHHHHH3GHGG/BDF2GHHHHH/AGDGHGG.AF-;CFBDG-;EFGGGGB09B.C.;FGFFBBFFFFFF.;DFDFFFFFFFFFFFBFFFFFFFFFF/DFFFFAFFFFFFFFFFFFFFFFFFFFFFFFFFFFFFFFF
@M05620:37:000000000-D9766:1:1101:12839:7262 1:N:0:37
GAGGCTGCTTTGGAAGAAACTCATAGATTACTGCAACAGTTCCCCCTGGACCTGGAAAAGTTTCTTGCCGTAAGTAAAGACTCTGAGAAAACTGCCAAGGAGTCCCAGAGCTGCTGAAACGCTGGCAAGTAAGTCCAGCATTTCCGCATTCGCAAACATGTGGATCCAATTGAACAATTCTAAGCCTTTGACCTTGTAACTGACACGCCAGGGCACCCAGATCGGCAGAGCACACGTCTGCACTCCCGACA
+
AAAAABFBFFDFG4GGGGGGGGHHGHGHHHHGFHHFFHHFHHHHHGFFEGGHHHHFBGHHFHHHHHHHHGEEGCGFAGH5BFG3DF5F532BF5B3B3BFBFG3F3BFGGH3B@BEG3FG//?/>EHH/BFHHGGF4B?F33BBFBA/?<@2???/@0????G11FHHF1?1<11>>GBFHFHHGH1>>F10<=0DDGHHG<0CG0CDE.;GF.:...CG.C/9.-;@E?;/FGF9A.;E///;F.;A.;-
@M05620:37:000000000-D9766:1:1101:22348:7267 1:N:0:37
ACCACACCTTCTACAATGAGCTGCGTGTGGCTCCCGAGGAGCACCCCGTGCTGCTGACCGAGGCCCCCCTGAACCCCAAGGCCAACCGCGAGAAGATGAGTGGCCCGCTCCCTCTTCTTGTGGCCGCCTCCCTCCTTCCTGGCCTCCCGGCGCTGCGCCCTTTCTCACTGGTTCTCTCTTCTGCCGTTTTCCGTAGGACTCTCTTCTCTGACCTGCGTCTCCTTTGGAACTCTGCAGGTTCTAGATCGGAA
+
BBBBBBBBFFFFGGGGFGFEGFHHGAEBEEHHCFGEGGGGEHHHHGGGDEEGHHFFHHHGGGGGGGGGGGGHHHHGGGGHFHHHHGGEDFFDGGHFDGHHHHFG0?<>C->FHHHGHF1FGBDHHCGGGCGGHHGHHHFHHFHHGG?FGGFGGAGGAFFFFFFFFFFFEFF:FFFFEFFFFFFFFFDFFFFFFF.DFFFFFFFFFFFFFF/;FFF?DADFFFFFFFF/;FFFFFFFFFFBFFBFFFFEBAA
@M05620:37:000000000-D9766:1:1101:23051:7271 1:N:0:37
AGTGCCAGCTCTCAATCGCACAGGGGACCCAGGGCCTGGCCCCTCCATCCAGAAAACCTATGACCTCACCCGCTACCTGGAGCACCAACTCCGCAGCTTGGCTGGGACCTATGTGAGTATCCAGCGTAGGAATCTGGGAGTTGGGGAGGAGTGAGGAGTTGGGGAAAGACAGTCCTAACCGTGGAGGGTTCTGGTAAATGATGGGGTGAGGAGGGGCTCTTTGGCTCCCACCAGTCCCCCTGTCTGGTCTA
+
BBBBCFFFDFFFGGGGGGGFGGHGGGGGFGHHFGGGGGHHHHGHGGHGHGHHHHHHHGHHHHHHHHHHHHHGGGGGHHHHHHHHHHHHGHHHGGGGGHHHGHHGGGHHGHHHHHHHHHHHHHHHHGEGGGHHHHHHHHHGGHHHGGGGGGGHHGGHHGHHHHGGGGHHHHHHHHHGHHHHGGGGGGGGCFFGGGGGGGGGHGGGGGFFFFFFFFFFFFFFFHHFFFFFFFFFFFFFFFFFFFFFFFFFFFF
@M05620:37:000000000-D9766:1:1101:9955:7278 1:N:0:37
AGTGCCAGCTCTCAATCGCACAGGGGACCCAGGGCCTGGCCCCTCCATCCAGAAAACCTATGACCTCACCCGCTACCTGGAGCACCAACTCCGCAGCTTGGCTGGGACCTATGTGAGTATCCAGCGTAGGAATCTGGGAGTTGGGGAGGAGTGAGGAGTTGGGGAAAGACAGTCCTAACCGTGGAGGGTTCTGGTAAATGATGGGGTGAGGAGGGGCTCTTTGGCTCCCACCAGTCCCCCTGTCTGGTCTA
+
BBAABFFFBFFFGGGGGGGGGGHHGGGGGGGHGGGGGGHHHHGHGGHHHHHHBEGHHGHHHHHHHHHHHHHGGGGGHHHHHHHHHHHHGHHHGGGGGHHHGHHGGGHHGHHHHHHHHHHHHHHHHGGGGGHHHHHHGHHGGHHHGGGGGGGHHHHHHGHHHHGGGGHHHHHHHHHHHHHHGGGGGGGGCFGGGGGFGGGGGGGGGGFFFFFFFFFFFFFFFFFFFFFFFFFFFFFFFFFFFFFFFFFFFFB
@M05620:37:000000000-D9766:1:1101:14807:7311 1:N:0:37
GAGGCTGCTTTGGAAGAAACTCATAGATTACTGCAACAGTTCCCCCTGGACCTGGAAAAGTTTCTTGCCGTAAGGAAAGGCTCCGAGAAGACTCCAAGGGAGTACAAGAGCTGATGAAACAATGGCAAGTAAGTCAGGCATTTCCGCTTTCGCACTCTTGTGGATCCAATTGAACAATTCTCAGCATTTGTACTTGTAACTGACAAGCCAGGGACAACAGATCGGAAGAGCACACGTCTGCACTCCAGTCA
+
A?AABAFACFDFGGGGFGGGFFFFGGHD6GHHHGHGFEHEEHHFHGEGEFEGHGGHHECFHHHHFHFGHEAAE13GHBF113B1?F>E>3BFF3F3G3?EAAEF34BB00?GB3FGGHGGF/FBBGBF/BGHHHH2B0??1F2?BED?/<1?/?D/?1<11?D<C<<11>DGGFHHCFF11F1GFGD0=GGHFFHH=GGDGDBGHCGAEGGHA.;:..99FFGGGGEDGF/BFGA99EF;09/CFF9FFF/
@M05620:37:000000000-D9766:1:1101:17351:7335 1:N:0:37
AGTGCCAGCTCTCAATCGCACAGGGGACCCAGGGCCTGGCCCCTCCATCCAGAAAACCTATGACCTCACCCGCTACCTGGAGCACCAACTCCGCAGCTTGGCTGGGACCTATGTGAGTATCCAGCGTAGGAATCTGGGAGTTGGGGAGGAGTGAGGAGTTGGGGAAAGACAGTCCTAACCGTGGAGGGTTCTGGTAAATGATGGGGTGAGGAGGGGCTCTTTGGCTCCCACCAGTCCCCCTGTCTGGTCTA
+
>AABBFFFAFFFGGGGGFGGGGFGGFGGAEEHGGGGGGHH2GEHEGGHGHHHBGFHHGHHHHEHGHGFHHHGGGGGHFGGHGH1GGFHGGHHGG?EGFHHDFHGE/BGGHHHHHHHHGHHHHHHGGEGGGHHHHHHGGHGFHHHGGGGGGGHHHHHH.CHHHCFGGFHHHFHH0:CGGHHGECDDGFBAFFFGGCFGGFFB0FGGGFDEFF/AFFAF-:FFF/9:/BE.FFDAF9BFBFFA?B//;B/999
@M05620:37:000000000-D9766:1:1101:10803:7337 1:N:0:37
ACCACACCTTCTACAATGAGCTGCGTGTGGCTCCCGAGGAGCACCCCGTGCTGCTGACCGAGGCCCCCCTGAACCCCAAGGCCAACCGCGAGAAGATGAGTGGCCCGCTACCTCTTCTGGTGGCCGCCTCCCTCCTTCCTGGCCTCCCGGAGCTGCGCCCTTTCTCCCTGGTTCTCTCTTCTGCCGTTTTCCGTAGGACTCTCTTCTCTGACCTGAGTCTCCTTTGGAACTCTGCAGGTTCTAGATCGGAA
+
CCCDDDDDFFFFGGGGGGGGGGHHGFGEHGHHHGGGGGGGGHHHHGGGGGGGHHGHHHHGGGGGGGGGGGGHHHHGGGGHGHHHHGGGGGGGGGHHHHHGFGFGHHC?CCCGGHHGGHEHHB.<G<CCEGGE/CECHHHG0:GFHHGFGG-;9A0C?BGG?FGFFF0BFFEBFFFFFFFFFFBFFAFFFFFFABFDFBBFFFFFFFFFF000BBBBFFF0FFFFFFB00BFBFFFFFFFFFF0BBFFFD?A
@M05620:37:000000000-D9766:1:1101:13997:7351 1:N:0:37
AGTGCCAGCTCTCAATCGCACAGGGGACCCAGCGCCTGGCCCCTCCATCCAGAAAACCTATGACCTCACCCGCTACCTGGAGCACCAACTCCGCAGCTTGGCTGGGACCTATGTGAGTATCCAGCGTAGGAATCTGGGAGTTGGGGAGGAGTGAGGAGTTGGGGAAAGACAGTCCTAACCGTGGAGGGTTCTGGTAAATGATGGGGTGAGGAGGGGCTCTTTGGCTCCCACCAGTCCCCCTGTCTGGTCTA
+
ABBBBFFFBFFFGFGGGGGFFEBC2A2AAE2G2AE2ABFG21AFEGC5FAFA3FFHHGGEHHBHHDEHHHHGGCEGHHHHGGHHHHHEGHHHGGGCGFHHGHHGGGHHGHHGHGGHHHHHHHHHHGDGGGHHHHHHHHHGGHHHGGGGGGGHHHHHHF/<DHGGGGHHHHHHHFHHHGGGGEEGGGGG9:FGGGFGGGGGGGGGFFFFFFFFFFFFFFFFFFFFFFFEFFFFFFFFFFFFFFFFFFFFFFF
@M05620:37:000000000-D9766:1:1101:13759:7351 1:N:0:37
AGTGCCAGCTCTCAATCGCACAGGGGACCCAGGGCCTGGCCCCTCCATCCAGAAAACCTATGACCTCACCCGCTACCTGGAGCACCAACTCCGCAGCTTGGCTGGGACCTATGTGAGTATCCAGCGTAGGAATCTGGGAGTTGGGGAGGAGTGAGGAGTTGGGGAAAGACAGTCCTAACCGTGGAGGGTTCTGGTAAATGATGGGGTGAGGAGGGGCTCTTTGGCTCCCACCAGTCCCCCTGTCTGGTCTA
+
BCCBAFFFBFFFGGGGGGGGGGHGGGFEEGHHFEEGDFHHFHGHGGHHHHHHDHHHHGHHHHFHHHHFHHHGGEFGHHHHBGHHHH1?EHHHGGGEFHHHGHHGGGHHGHHHHHHHHHHHHHHHHGCDGGHHGHHHHHFFGHHGGGFGGGEGGFHHHGHFHHGGEGEHFHHHHHHHHHHHGGGGAEGGEGGGGGCFFGGGGGGGGGFFFFFFFFFFFFFFFFFFFFFFFFFFFFFFFFFFFFFFFFFFFFB
@M05620:37:000000000-D9766:1:1101:12898:7361 1:N:0:37
AGTGCCAGCTATCAATCGCACAGGGGACCCAGGGCCTGGCCCCTCCATCCAGAAAACCTATTACCTCACCCGCTACCTGGAGCACCAACTCCGCCGCTTGGCTGGGACCTATGTGAGTATCCAGCGTAGTAATCTGGGAGTTGGGGAGGAGTGAGGAGTTGGTGAAAGACAGTCCTAACCGTGGAGGGTTCTGGAAAATGACGGGTTGAGGAGGGGCTCTTTGGCTCCCACCAGTCCCCCTTTCTGGTCTA
+
33>3>B54345@ABFFGA2F2A4BBEAE2E2F2EEEFABFEGEHFE25FFFFDCCGGEH3G55D5DB@GHHGGE?EFEHB2BF1B?G1?FDGE>/>>>EFEEG/</0FCGHD12BB11>1F2>@GCEDC/1<DHFGBGGCF0<1?C.CDGC/<GDGFGCCGG..CGGBCGFHGHHGFGHHGE.99E?@DGAFBB09;B0BB09-;-9@BFFFFFB?BB.B///;;B;A9;AD..;;BFE;;.;99//////
@M05620:37:000000000-D9766:1:1101:14170:7364 1:N:0:37
AGTGCCAGCTCTCAATCGCACAGGGGACCCAGGGCCTGGCCCCTCCATCCAGAAAACCTATGACCTCACCCGCTACCTGGCGCACCCACTCCGCAGCTTGGCTGGGACCTATGTGAGTATCCAGCGTAGGAATCTGGGAGTTGGGGAGGAGTGAGGAGTTGGGGAAAGACAGTCCTAACCGTGGAGGGTTCTGGTAAATGATGGGGTGAGGAGGGGCTCTTTGGCTCCCACCAGTCCCCCTGTCTGGTCTA
+
ABAABFFFBFFFG4FGGGGGGGGGGEEEGGHHFFEGGGHHHHGHGGHHHHHHHGHFGGHHHFHHHGHHHHHGG>EEHGHH1EFGGG/??GHGDGGGGHGHGHHGGGHHGHGHHHHHHHHHHHHHHGGDGGHHGHHHHHCFGHHHGG.<D.CCGDGHCEHHHHGGFGAGCGHHGGGGGGGGGGGGDEGGGGGGGGFFFGGFFFFFFFFFFFFFFFFFFFFFBFFFFFFFFFFFFFFFFFFFFEFFFFFFFFB
@M05620:37:000000000-D9766:1:1101:21869:7366 1:N:0:37
ACCACACCTTCTACAATGAGCTGCGTGTGGCTCCCGAGGAGCACCCCGTGCTGCTGACCGAGGCCCCCCTGAACCCCAAGGCCAACCGCGAGAAGATGAGTGGCCCGCTCCCTCTTCTGGTGGCCGCCTCCCTCCTTCCTGGCCTCCCGGCGCTGCGCCCTTTCTCACTGGTTCTCTCTTCTGCCGTTTTCCGTAGGACTCTCTTCTCTGCCCTGCGTCTCCTTTGGAACTCTGCAGGTTCTAGATCGGAA
+
CCCCCCCCFFFFGGGGGGGGGGHHGGGGHGHHHGGGGGGGGHHHHGGGEGGGHHHHHHHGGGCGGGGGGGGHHHHGGGGHGHHHHGGGGGGGGGHHHHD2?2?FFG/<C->F<FGGHE11G0..G<@CCACECBEFHHHC0/CGHGGEGG-;B-9CCBDB9FFFFF0BFFF0BFBFFFFFFFBFBADF/EBFAB:ADBFBBFFFFFFFB09::0..;;-.BFFFFBB0;FFBFFFFF.FFFF0:BBB.99E
@M05620:37:000000000-D9766:1:1101:12771:7371 1:N:0:37
AGTGCCAGCTCTCAATCGCACAGGGGACCCAGGGCCTGGCCCCTCCATCCAGAAAACCTATGACCTCACCCGCTACCTGGAGCACCAACTCCGCAGCTTGGCTGGGACCTATGTGAGTATCCAGCGTAGGAATCTGGGAGTTGGGGAGGAGTGAGGAGTTGGGGAAAGACAGTCCTAACCGTGGAGGGTTCTGGTAAATGATGGGGTGAGGAGGGGCTCTTTGGCTCCCACCAGTCCCCCTGTCTGGTCTA
+
BBBBBFFFBFFFGFGGGGGGGGHHGGGGGGHHFFGGGGHHHHGHGGHHHHHHGHHHHGHHHHHHHHHHHHHGGEGGHHHHFGHHHHHEFHHHGGGGGHHHGHHA//FGGFCHGHGHHHBGHFFHHG<<DAFHHHHHHHHGFHHHGGGGGG?GHHHHH?GGHHGGGGHHHHGHHHHHHHHHFGGGFGGGGGGGGGBFGGGGGGGGGGFFFFEFDFF;FFFFFFFFFFFFFFFFFFFFFFFFFFFFFF/;BFB
@M05620:37:000000000-D9766:1:1101:12790:7374 1:N:0:37
CGTGCCAGCTCTCAATCGCCCCGTGGACCCAGGGCCTTGCCCCTCCATCCAGAAAACCTATTACCTCACCCGCTACCTGGAGCCCCAACTCCTCCGCTTGGCTTGGACCTATGTGAGTATCCAGCGTAGGAATCTGGGAGTTGGGGAGGAGTGAGGAGTTGGGGAAAGACAGTCCTAACCGTGGAGGGTTCTGGTAAATAATGGGGTAAGAGGGGGCCCTTTGGCTACCACAAGTCCCCCTGTCTGGCCAA
+
11>>111@>F1BD1BBFAAAAAA000BB0BAABBBBA1BB1BFHEEHHBB1B101BBA01B12DBDB1BEG>EE/>B1B>BFB?///??0BB1>>?E?EF/0F0/<BGB<GFBFFDG12>22>F0<??</@G11@GHH0F/<1FCC.<<A.<.=0.0.<<0<--::..//:;00;0;C/.9..;AEB?..9CBF0B0;0000;CF?.-////------;AF/B/;//9-;/---/:/9A---;/9//B-99
@M05620:37:000000000-D9766:1:1101:22165:7375 1:N:0:37
GAGGCTGCTTTGGAAGAAACTCATAGATTACTGCAACAGTTCCCCCTGGACCTGGAAAAGTTTCTTGCCGTAAGTAAAGAATCTGAGAAAACTGCAAAGGAGTACCAGCCCTGATGAAAAGGTGGCCAGTAAGTCCGACCTTACCACAATAGCACACTTGAGAATCCCATTGAACAATTCTACGCCTTTGTAATTGTAACTGACAAGCCAGGGCAACAAGATCGGCAGAGCACACGTCTGACCTCCAATCA
+
BABBBBFBFFFDGFGGFGGGGGHHHHHHHHHGHHFFFHHHHHHHHGGGGHHHHHHFGFHHHHHHHHHHHEAAE1DBFFH51BB5DF@F53BBF@FBF3BG??B33BB311?BCG3B@BF33/BBFH0GG3BE4BBF//<<?23BB3B//BBFFGH2@@2@22/@FFG1F1?FGH1FFGGGDG<FC-FDHGHD1=DGDG0GGGHCFHHEGH..;.;:;GHHCGHA.--:;EB/AFG?F.F?F0:;FEF/:B/
@M05620:37:000000000-D9766:1:1101:13056:7387 1:N:0:37
ACCACACCTTCTACAACTGAGCTGTGTGAGTCTCCCGTGACGCACCCCTTGCTACTGCCCGAGGCCCCCCTGAACCCCACGGCCACCCGCGAGAAGCTGAGTGGCCCGCTACCTCTTCTGTTGGCCGCCTCCCTCCTTCCTGGCCTCCCGGCGCTGCGCCCTTTCTCCCTGGTTCTCTCTTCTGCCGTTTTCCGTAGGACTCTCTTCTCTGACCTGCGTCTCCTTTGGAACTCTGCAGTTTCTAGCTCGGA
+
BBBBBBB>BFFFGGGGBFGB44DABADF5DADADBBB2B2AAEFGGGGFGHA55DBAFGHGA0?EGGGGGEBFGHHGGG1>>EGGGHEE<>/<C?H?FCGH??F/??>CGGGHHHHHHHFFG1>G>CGFCGHGGHGHHHHHHHH:<GHEGGDCGGGGGGGFFFFFFFFFFFFFFFFFFFFFFFFFFFFFFFFFFFFFF9FFFF/;FFFFFF/FFFFFFFFDF/;BFFFFBFFFFFFEF9;9;;FF/;9;@A
@M05620:37:000000000-D9766:1:1101:18654:7392 1:N:0:37
ACCACACCTTCTACAATGAGCTGCGTGTGGCTCCCGAGGAGCACCCCGTGCTGCTGACCGAGGCCCCCCTGAACCCCAAGGCCAACCGCGAGAAGATGCGTGGCCCGCTGCCTCTCTTGGTGGCCTCCTCCCTCCTTCCTTGCTTCCCGGCCTTCCGCCCTTGCTCACTTGCTCTCTCTTCTTCCGTTTTGCCTAGGTCTCTCTTCTCTGACCTGCGTCCCTTTTTGAACTTTGCAGGTTTTAGATCTGTA
+
CCCCCCCCFFFFGGGGGGGGFGHHGGGFFGHHHGGGGGGGGHHHHGGGGGGGHHHHHHHGGGGGGGGGGGGHHHHGGGGHGHHHHGGGGGGGGGHHHH2//<@/0/<->-.>1F101100<<..<0..<</C//:/<GH000=0<GH/ACG-.00:C.EB-:/=0C;FF000;B:FF00;000;0.;B/;.;000//0;00;BB09000000/0/.-.:-;00000-.0;F0;F0B0..00.0:00:000:
@M05620:37:000000000-D9766:1:1101:13074:7402 1:N:0:37
ACCACACCTTCTACAAATGAGCTGCGTGTGGCTCCCGAGGAGCACCCCGTGCTGCTGACCGAGGCCCCCCTGAACCCCAAGGCCAACCGCGAGAAGATGAGTGGCCCGCTACCTCTTCTGGTGGCCGCCTCCCTCCTTCCTGGCCTCCCGGAGCTGCGCCCTTTCTCACTGGTTCTCTCTTCTGCCGTTTTCCGTAGGACTCTCTTCTCTGACCTGAGTCTCCTTTGGAACTCTGCAGGTTCTAGATCGGA
+
AAAAA?AAFFFF3FGFGGG1BGFFGEAEEABGHHGGGGGEEGGHHHGGEAEEGHHFFFHGEG/EEFEGGGGG0EGHGG?E?FHHEFFGECCGG/<BGHGF1GGFFHHGGGCGHHHHHHHHH>GGHH@CGGGHGHHGHHHHHG:CCCFEEBGG@GGGG@AGGGFFFFFFFBFFFFFFFFFFFFFFFF@ABFFFFFFFFFFBFFFFFBBFFFFFFFFFB-:9BFFFFFFFFFFFFFFF/;A;;BFFFFFFFF?
@M05620:37:000000000-D9766:1:1101:10135:7402 1:N:0:37
AGTGCCAGCTCTCAATCGCACAGGGGACCCAGGGCCTGGCCCCTCCATCCAGAAAACCTATGACCTCACCCGCTACCTGGAGCACCAACTCCGCAGCGTGGCTGGGACCTATGTGAGTATCCAGCGTAGGAATCTGGGAGTTGGGGAGGAGTGAGGAGTTGGGGAAAGACAGTCCTAACCGTGGAGGGTTCTGGTAAATGATGGGGTGAGGAGGGGCTCTTTGGCTCCCACCAGTCCCCCTGTCTGGGCTA
+
AA>3AFFFBFFFG4GFFGG2E?FCFEEEEDGH2BEEAFGBEGGCEGHHFFGHEH3F3E3FGHGHHHHFHHAEE>EEHGHH2BGGG?11?BFFEAEEC/?///0?ED0?CHB1DBGGDGH12FDGHG/<AEFHBHBGBG0/C01GG@<-AA?CGB0.<<<CG/@-:AG.///:;:FGB0CAB.9-...BEA.:B0;CFBGGGFF/;.;-9..BD?--9-9B/;/;9BFF..FFFA/;F/AD-;/9:BF.;F.
@M05620:37:000000000-D9766:1:1101:22091:7407 1:N:0:37
GAGGCTGCTTTGGAAGAAACTCATAGATTACTGCAACAGTTCCCCCTGGACCTGGAAAAGTTTCTTGCCGTAAGGAAAGGCTCCTAGAAGACTCCAAGGGAGTAAAAGAGCTGATGAAACAATGGCAAGTAAGTCAGGCATTTCCGCTTTAGCACTCTTGTGGATCCAATTGAACAATTCTCAGCATTTGTACTTGTAACTGACAAGCCAGGGACAAAAGATCGGAAGAGCACACGTCTGAACTCCAGTCA
+
BAAABAFAFFFFFGGGFGGGGFGFGGFHHFHGHHEGG2FDGHHHHGGGHHHFHFFGFG2GFHHHGGHHHEABEFFFFHHHHFHGFHFFHHHHGCEGGHEEHA>FFGHHGHHHHFHHDFHHHEF3FHFFGHHHEFDEFGHCGHHHFGGGGGHHHFHGHHHHHGDGHHHHHHHH1<?GGHFGHHHHHHHGHFGFGGHHHEDHHGHCHFGHFFFGFFGE.CFFGHHHCD:9.C;CAFGFG?FE0;BFFF/:BF;
@M05620:37:000000000-D9766:1:1101:19333:7413 1:N:0:37
ACCACACCTTCTACAATGAGCTGCGTGTGGCTCCCGAGGAGCACCCCGTGCTGCTGACCGAGGCCCCCCTGAACCCCAAGGCCAACCGCGAGAAGATGAGTGGCCCGCTCCCTCTTCTTGTGGCCGCCTCCCTCCTTCCTGGCCTCCCGGCGCTGCGCCCTTTCTCACTGGTTCTCTCTTCTGCCGTTTTCCGTAGGACTCTCTTCTCTGCCCTGCGTCTCCTTTGGAACTCTGCAGGTTCTAGATCGGAA
+
CCCCCCCCFFFFGGFGGGGGGGHHGEGB4EHFGGGEEGEEDHGGHGGGGGEGFHHHHHHGGFGFGGGGGGGG3GHGGFGHGHHHHGGGDF>CGGHGFHF?FFGE0?>>C><FHHHHHH>FH1AHHGCDE:GFHHGHHHHHCCHHHGGGGGCFGGGGCFFFFFFFFFFFFFFFFFFFFFFFBFFFFFFFFFFFFF?DFFFFFFFFFFFFFF0FEFFEDDFDFFFFFFF0FFFFFFFFFFABFF0;BFBE..A
@M05620:37:000000000-D9766:1:1101:27206:7430 1:N:0:37
GCGGCTGCTTTGGAAGAAACTCATAGATTACTGCAACAGTTCCCCCTGTACCTGTAACCGTTTCTTGCCGTAATTCAAGGCTCCGCGACGACTCCAAGGGAGTACCAGAGCTGCTGCAACCCTGGCCAGTAAGTCCGGCCTTTCCGCTTTCGCACTCTTGTGGATCCCATTGACCAATTCTCCGCCTTTGTACTTGTAACTGACAAGCCAGGGACCCCAGATCGGCAGAGCACACGTCTGCACTCCAGTCA
+
111>A>D>CFB@FFGAA1FGBFAFDFBGGBFGHH1AF0BBDFGHHGABB2DBFG1GF21AABFGDDDBG//AE/D2DFG1/1B>///>//>E?>FG11?E/?E0>GFF0/B<B11B1<DGFACG/0@1GHFFFDGDC/>A?<11F.<<<F1CEEC-<0=<<GC00<C/0C;C0<GHE/CGHC0ECB?.CFF0CB0CG00;9CFGG0A.A/;.9.;E9BBA-;/AA-9-A-B/A-99AEF-F/FF/-/;FB9
@M05620:37:000000000-D9766:1:1101:8339:7443 1:N:0:37
ACCACACCTTCTACAATGAGCTGCGTGTGGCTCCCGAGGAGCACCCCGTGCTGCTGACCGAGGCCCCCCTGAACCCCAAGGCCAACCGCGAGAAGATGAGTGGCCCGCTACCTCTTCTGGTGGCCGCCTCCCTCCTTCCTGGCCTCCCGGCGCTGCGCCCTTTCTCACTGGTTCTCTCTTCTGCCGTTTTCCGTAGGACTCTCTTCTCTGCCCTGCGTCTCCTTTGGAACTCTGCAGGTTCTAGATCGGAA
+
AAAAAAA1BFFFFGGGGG1ABFGHGFGBAFGHHFFE?EG/EGHHHGGECGGGHGFHHHHEE@EEGGEGGGGHHHHGGGGHGHHHEFGGGC/>CCHFGBFHHFGC0<>>C<AGHHHHHH1FF0?GHG@CG;GEHHGHHHHHCHHHGHGGGGAGGGGGG9B@=FFFFFFFFFFFFFFFFFFFFFFFF@FFFFFFFFFFFFFFFFFFF;BFFF/;EFF-@B@FFFFFFFF/BFFFFFFFFEFFFFFFFF/ABAE
@M05620:37:000000000-D9766:1:1101:19293:7447 1:N:0:37
AGTGCCAGCTCTCAATCGCACAGGGGACCCAGGGCCTGGCCCCTCCATCCAGAAAACCTATGACCTCACCCGCTACCTGGAGCACCAACTCCGCAGCTTGGCTGGGACCTATGTGAGTATCCAGCGTAGGAATCTGGGAGTTGGGGAGGAGTGAGGAGTTGGGGAAAGACAGTCCTAACCGTGGAGGGTTCTGGTAAATGATGGGGTGAGGAGGGGCTCTTTGGCTCCCACCAGTCCCCCTGTCTGGTCTA
+
111>AD1FAFFFFAG31AFCA0BAE0BFGEAGB0E/BAFCGEEEAEFHHGHGHHHGFEHHGDG1GDF1?GHEE>EEHHFGBFHEH/0??GHHECEGG0FHG0GGGGHHGHHHHHHHHHHHHHHHHGGCGGHHHHHHHHAFGHHHGGACGEEGHGHHHGHHHHGGFGHGGHFHHHHHHHHHGGGGBGGGGGGGGGGGGGGGGGGGGGB@FFFFFF@@@@FFFFFFFFFFFFFFFFFFFFFF@FFFFFFFFFB
@M05620:37:000000000-D9766:1:1101:11974:7451 1:N:0:37
AGTGCCAGCTCTCAATCGCACAGGGGACCCAGGGCCTGGCCCCTCCATCCAGAAAACCTATGACCTCACCCGCTACCTGGAGCACCAACTCCGCAGCTTGGCTGGGACCTATGTGCGTATCCGGCGTAGGAATCTGGGGGTTGGGGGGGAGTGAGGAGTTGGGGAAAGCCAGTCCTAACCGTGGAGGGATCTGGTAAATGATGGGGTGAGGAGGGGCTCTTTGGCTCCCACCAGTCCCCCTGTCTGGTCTA
+
>11>A11@AFFFGGG31FF1A0B0AFAA000A0AE//FG00GEEEG0ADA1110A0GE0ABF2GFGE1GCCEEE/EGGFGCFHE0GHAEBFF///>?0BG/B1?E/GCAGFFDGD2<//?02/>/>//>/?1<1<F1<--AA@C?--;@@@B-;/-9:;/:F??-AE-/-;;9/BBF/B--9;9BFF;-;9BFFB/9/B//9:/AAF---;/-A----9B/////9B-E-A--9////9;-9B/BFB9FF/
@M05620:37:000000000-D9766:1:1101:17487:7462 1:N:0:37
AGTGCCAGCTCTCAATCGCACAGGGGACCCAGGGCCTGGCCCCTCCATCCAGAAAACCTATGACCTCACCCGCTACCTGGAGCACCAACTCCGCAGCTTGGCTGGGACCTATGTGAGTATCCAGCGTAGGAATCTGGGAGTTGGGGAGGAGTGAGGAGTTGGGGAAAGACAGTCCTAACCGTGGAGGGTTCTGGTAAATGATGGGGTGAGGAGGGGCTCTTTGGCTCCCACCAGTCCCCCTGTCTGGTCTA
+
BBCCCFFFCFFFGGGGGGGGGGHGGGGGGGHHGGGGGGHHHHGHGGHHHHHHHHHHHGHHHHHHHHHHHHHGGEGGHHHHHHHHHHHHGHHHGGGGGHHHGHHGGGHHGHHHHHHHHHHHHHHHHGGGGGHHHHHHHHHGGHHGGGGGGGEHHHHHHGHHHHGGGGHHHHHHHHHHHHHHGGGGGGGGCFGGGGFGGGGGGGGGGGFFFFFFFFFFFFFFFFFFFFFFFFFFFFFFFFFFFFFFFFFFFFF
@M05620:37:000000000-D9766:1:1101:18421:7465 1:N:0:37
ACCACACCTTCTACAATGAGCTGCGTGGGGCTCCCGAGGAGCACCCCGTGCTGCTGACCGAGGCCCCCCTGAACCCCAAGGCCAACCGCGAGAAGATGAGTGGACCGCTCCCTCTTCTTGTGGCCGCCTCCCTCCTTCCTGGCCTCCCGGCGCTGCGCCCTTTCTCACTGGTTCTCTCTTCTGCCGTTTTCCGTAGGACTCTCTTCTCTGCCCTGCGTCTCCTTTGGAACTCTGCAGGTTCTAGATCGGAA
+
1>1>AA1AFFFDBGG1BGGGGFACG0E000BEHGCFE//AA//BF/AE/BEFGAGG10BE/EE//E>/EGA>GFHAEEGHGHHHHGGGGGGGGGHHHHHFGE<11?<<A->FGHHHHG00=C?GFCGGGCGGHHGHHHFH0/AF0FAFGGGGGG@F@@F@@FFFFFFFFFFFFFFFFFFFFFFFF@FBFFFFFF-BFFFFFFFFFFFFFB/;EFFF@9@?BFFFFBF/;9FFFFFFFF-BFF/B/F;E?-A
@M05620:37:000000000-D9766:1:1101:8839:7467 1:N:0:37
ACCACACCTTCTACAATGAGCTGCGTGTGGCTCCCGAGGAGCACCCCGTGCTGCTGACCGAGGCCCCCCTGAACCCCAAGGCCAACCGCGAGAAGATGAGTGGCTCGCTCCCTCTTCTTGTTTCCGCCTCCCTCCTTCCTTGCCTCCCGGCGCTGCGACCTTTCTCACTGGTTCTCTCTTCTGCCGTTTTCCGTAGGACTCTCTTCTCTGCCCTGCGTCTCCTTTGGCACTCTGAAGTTTCTCGATCGGAA
+
CCCCCCCAFFFFGGGGGG5FGGHHGGGBEEHHHFFFDGEGGHHHHGGGGGGGGHHHHHHGGGGGGGGGGGGHGHHGGGGHGHHHHGGGGG<BFGHGHHGCGBF?<1<<F/>>FHHHFF=1>10>DE.<C.<CGHGHHHHH00CFFHHGGGG?DGFDC::CAF9FBF/BFFBBF/BFFFFFFFFFFFFDFFFFFF.;DBFFFFBFB9BFFEFFFFFAB.CAFFFFFFFB/BFFFF/;B/;;FF/AFF.;..:
@M05620:37:000000000-D9766:1:1101:8862:7469 1:N:0:37
ACCACACCTTCTACAATGAGCTGCGTGTGGCTCCCGAGGAGCACCCCGTGCTGCTGACCGAGGCCCCCCTGAACCCCAAGGCCAACCGCGAGAAGATGCGTGGCCCGGTACCTCTTCTGGTGGCCTCCTCCCTGCTTCCTGGCCTCCTGGAGTCCCGCCCTTTCTCACTGGCTCTCTCGTCTGCCGTTTTCCCGATGACTCTCTTCTCCTATCTTATGCCCCGTTTCAACTCTGCATGTTCTAGATCTGAA
+
ABAAAAABFFFFGGGGGGGGGGHHGEGGHDGHGFGGEFGEDHGHHGGGEGGGHHHHHHHGCGGGGEGGGGGEBFHGGGDHEGHHHGGCGGGGCGHBGF2///><GE<->-<D<F11111<=<A.G0<.CC/E/0;/<CC0;/;.CCC/;GF.//0;9?D?9C999FBFG0/.CF/;F9.A9.9;/-;A/;/9/..-./9//;;;/;9///9/9//9/9//;9-9.////BF/BB9B/;B/9/:///9/9/9
@M05620:37:000000000-D9766:1:1101:19290:7487 1:N:0:37
GAGGCTGCTTTGGAAGAAACTCATAGATTACTGCAACAGTTCCCCCTGGACCTGGAAAAGTTTCTTGCCGGGATTACAGAAGCTGAGACAACTCCACAGAGGATTCTACCCTGAAGCAAAGGTGGCTAGAAGACCCCAACGGACCAAAATAGCTCACTAGACAATCCCAATGAAGACTTCTACGCCTTTGTTATCGCACCTGTCGAGCCAATGGAACAAGTCCCACCATTCGCACTTGTAACTTCCAATCC
+
CABCCCFCFFFFGGGGGGGGGGHHHHHHHHHGHHHHHHHHHHHHHGGGHHHHHHHGHHHHFGHHHHHHH?00ABGH3FH5FBG3BF1BB2BBGGHFF313311B3B44D@F32B3B3BGC3233?B0BG3D3332?/////////////>@GH1111=11111?G10>G001>F1101111>1.-<.<00H/=00<..--=C00.:-;CF/000:;BFFB:0000.:.;000.;B-B0;0:F000;F00;:
@M05620:37:000000000-D9766:1:1101:20701:7505 1:N:0:37
ACCACACCTTCTACAATGAGCTGCGTGTGGCTCCCGAGGAGCACCCCGTGCTGCTGACCGAGGCCCCCCTGAACCCCAAGGCCAACCGCGAGAAGATGAGTGGCCCGCTCCCTCTTCTGGTGGCCGCCTCCCTCCTTCCTGGCCTCCCGGCGCTGCGCCCTTTCTCACTGGTTCTCTCTTCTGCCGTTTTCCGTAGGACTCTCTTCTCTGACCTGAGTCTCCTTTGGAACTCTGCAGGTTCTAGATCGGAA
+
CCCCCCCCFFFFGGGGGGGGGGHHGGGGHGHHHGGGGGGGGHHHHGGGGGGGHHHHHHHGGGGGGGGGGGGHHHHGGGGHGHHHHGGGGGGGGGHHHHHHHHGGHHCGG-CFHHHHHHBGGHGHHGFGGGHGHHGHHHHHHHHHHGGGGG-ADGGGFFFFFFFFFFFFFFFFFFFFFFFFFHHFFFDFFFFFFFFFFFFFFFFFHFFFHFFFFHF/BBFFFFFFFFFFFFFFFFFFFF;FFFFFFFFFFFF
@M05620:37:000000000-D9766:1:1101:14634:7507 1:N:0:37
ACCACACCTTCTACAATGAGCTGCGTGTGGCTCCCGAGGAGCACCCCGTGCTGCTGACCGAGGCCCCCCTGAACCCCAAGGCCAACCGCGAGAAGATGAGTGGCCCGCTACCTCTTCTGGTGGCCGCCTCCCTCCTTCCTGGCCTCCCGGCGCTGCGCCCTTTCTCACTGGTTCTCTCTTCTGCCGTTTTCCGTAGGACTCTCTTCTCTGACCTGCGTCTCCTTTGGAACTCTGCAGGTTCTAGATCGGAA
+
BBBABBBBFFFFGGGGGGGFGDGHGGGEAEGHHGGGGGGGGDHFHGGGGGGGGHHHHHHGGGGGGGGGGGFHHHHGGGGHGHHHHGGGGGCCDGHHHHGFHHGGHHGGGCGHHHHHHH1GHHCHHGGGGDHGFHGHHHHHHHHHHHGGGG?GGGGGGFFFFFFFFFFFFFFFFFFFFFFFFFFFFFDFFFFFFFFFFFFFFFFFFFFFFFBFFFF.@AFFFFFFFFFFFFFFFFFFFFFFFFFFFFFFFFF
@M05620:37:000000000-D9766:1:1101:19306:7509 1:N:0:37
GAGGCTGCTTTGGAAGAAACTCATAGATTACTGCAACAGTTGCCCCTGGACCTGGAAAAGTTTCTTGCCGTAAGGAAAGGCTCCTAGAAGACTCCCAGGGAGTAAAAGAGCTGATGAAACAATGGCAAGTAAGTCAGGCATTTCCGCTTTAGCACTCTTGTGGATCCAATTGAACAATTCTCAGCATTTGTACTTGTAACTGACAAGCCAGGGACAAAAGATCGGAAGAGCACACGTCTGAACTCCAGTCA
+
BBBBBBFBFFFFGGGGGF4FBFGHHFB6AGHHHHHDBHHEG55B3AGF22FFFGHHB3F33DFDF5FBFEE11BAAEGF1B@B?B35FDFGHHBB1B3BEF1?BGHGHEBGGGEGFGGFH3?3??EGF?BFGHHGB??B?BBBFFCEGGE1@1@1F@GGFGHD@FGHDF?FFFD?FCGHGFH1>><<1>>D1><FGF11>=<<GHHHEECCG<;CCFHFCC0C:.;CEFF99AFF-C.;AFF;FFGGF;C0
@M05620:37:000000000-D9766:1:1101:13351:7517 1:N:0:37
AGTGCCAGCTCTCAATCGCACAGGGGACCCAGGGCCTGGCCCCTCCATCCAGAAAACCTATGACCTCACCCGCTACCTGGAGCACCAACTCCGCAGCTTGGCTGGGACCTATGTGAGTATCCAGCGTAGGAATCTGGGAGTTGGGGAGGAGTGAGGAGTTGGGGAAAGACAGTCCTAACCGTGGAGGGTTCTGGTAAATGATGGGGTGAGGAGGGGCTCTTTGGCTCCCACCAGTCCCCCTGTCTGGTCTA
+
ABAAAFFFCFFFGFGGGGGGGGHHGGGGGGHHGGGGGGHHHHGHGGFHHHHHHHHHHGHHHGHHHHHHHHHGGEEGHHHHFGHHHH1FFHHHFGGFEHGHGHHGGGHHGHFHHHHHHHHHHHHHHGAAGGGHGHHHHHAFGHHHGGADGCEGHDGHCDHHHHGGG?AG/GHHHHHHHCGHGGGGDCDCEGGGGGCFFGGGFGGGGGDAAFFFFFFFFFFFFFFFFFFEFFFFFFFFFFFFFFFFFFFFFFF
@M05620:37:000000000-D9766:1:1101:6195:7547 1:N:0:37
ACCACACCTTCTACAATGAGCTGCGTGTGGCTCCCGAGGAGCACCCCGTGCTGCTGACCGAGGCCCCCCTGAACCCCAAGGCCAACCGCGAGAAGATGAGTGGCCCGCTCCCTCTTCTGGTGGCCGACTCCCTCCTTCCTGGCCTCCCGGCGCTGCGCCCTTTCTCCCTGGTTCTCTCTTCTGCCGTTTTCCGTCGGACTCTCTTCTCTGCCCTGCGTCTCCTTTGGCACTCTGCAGGTTCTCGATCGGAA
+
BBABBB3AFFFFGGGBGDGGGFGFEEEEH2GHHGGEEEGCGHHHHGEGEEGGEFFGHHHGGGGGGFEGGGGHHHHGGGGHGHHHEGGGGCDGGGHHFBF??F</0/>/<<AFGFFGHHH1>0.<G--<A.;C:CACHFHH0CACHGGGG@-ABGBDG?.@B//9FF/BFF?FFFBFFFFFBFBFFBFABEFFFF.@B?BBFFFFBFFFFFBFFFF.;AB.FFFFFFB/9BFFFFFFFFFFFF/AFF.;A.9
@M05620:37:000000000-D9766:1:1101:13098:7549 1:N:0:37
ACCACACCTTCTACAATGAGCTGCGTGTGGCTCCCGAGGAGCACCCCGTGCTGCTGACCGAGGCCCCCCTGAACCCCAAGGCCAACCGCGAGAAGATGAGTGGCCCGCTACCTCTTCTGGTGGCCGCCTCCCTCCTTCCTGGCCTCCCGGCGCTGCGCCCTTTCTCACTGGTTCTCTCTTCTGCCGTTTTCCGTAGGACTCTCTTCTCTGACCTGCGTCTCCTTTGGAACTCTGCAGGTTCTAGATCGGAA
+
BCCCACCAFFFFGGGGGGGGGGHHGGGBCEHHHFGEDGFGGHGHHGGFFFGGFHGHHHHFGGGGGGGGGGGHGHHGGGGHGHHHHGGGGGBDGGHGHHHFGHFG?=ACG->GHHHHHH1FF0<GCGGGGEHEHHGHHHHG0GHHHHGGGG?BDGDFADFFFFFFFF0FFFEFFFFFFFFFFFFFFF9DFEFF?;FFFFFFFFFFFFFFFF0BFFF.;AD?FFFFFFFBFFFFFFFFFFAFFFBFFF0ADDA
@M05620:37:000000000-D9766:1:1101:9111:7556 1:N:0:37
AGTGCCAGCTCTCAATCGCACAGGGGACCCAGGGCCTGGCCCCTCCATCCAGAAAACCTATGACCTCACCCGCTACCTGGAGCACCAACTCCGCAGCTTGGCTGGGACCTATGTGAGTATCCAGCGTAGGAATCTGGGAGTTGGGGAGGAGTGAGGAGTTGGGGAAAGACAGTCCTAACCGTGGAGGGTTCTGGTAAATGATGGGGTGAGGAGGGGCTCTTTGGCTCCCACCAGTCCCCCTGTCTGGTCTA
+
ABAAAFFCAFFFGBGGFGGGEEBGCEEAA2AGAAE222BF2GGFGGHHHHHH3FGHHG3BEGFHHHHHHHGGG@EGHHHHHHHGFH1?ECGHGGGE>FHHFHHGGGFGGH1?GFGBGHFGHGDGHGGADAHHHHHHHH0<??FHGG.ACFDGH0DC0CCCFHGG::AG/;GHCGHHFGHHGACBGEFG9.FGGGFFFGGGFGGGGGFBFFFFFFBBBBFFFFFFFFFFFFFFFFFFFFFD?FFFFFFFFEB
@M05620:37:000000000-D9766:1:1101:15180:7561 1:N:0:37
ACCACACCTTCTACAATGAGCTGCGTGTGGCTCCCGAGGAGCACCCCGTGCTGCTGACCGAGGCCCCCCTGAACCCCAAGGCCAACCGCGAGAAGATGAGTGGCCCGCTACCTCTTCTTGTGGCCGCCTCCCTCCTTCCTGGCCTCCCGGCGCTGCGCCCTTTCTCACTGGTTCTCTCTTCTGCCGTTTTCCGTAGGACTCTCTTCTCTGCCCTGCGTCTCCTTTGGAACTCTGCAGGTTCTAGATCGGAA
+
CCCCCCBCFFFFGGGGGGGGGGHHGGGEHGHHHGGGGGGGGHHHHGGGGGGGHHHHHHHGGGGGGGGGGGGHHHHGGGGHGGHHHGGGGGGGGGHHHHHHHHGE0?<AD->GHHHHHH1FG1.GFDGGECGGHHGHGHHHCGFHHHGGGGFGGGGGGFFFFFFFFFBFFFFFFFFFFFFFFFFFFFDFFFFFFB9DFFFFFFFFFFFFFF0BEFFEFABDFFFFFFFFFFFFFFFFFFFFFF0FFFFFB9:
@M05620:37:000000000-D9766:1:1101:24473:7574 1:N:0:37
ACCACACCCTCTACAATGAGCTGCGTGTGGCGCCCGAGGAGCACCCCGTGCTGCTGCCCGAGGCCCCCCCCAACCCCAAGGCCAACCGCGAGAAGATGAGTCGGGTGCTTCCTCTTCTAGTCGCCGTCTCCCTCCTTCCTTTCCTCCCGGGGCTGCGCCCTTTCTCACTGGTTCTCTCTTCTGCCGTTTTCCGTCGGACTCTCTTCTCTGCCCTGCGTCTCCTTTGGCCCTCTGCAGGTTCTACTTCGCTA
+
AAAABBBB3>>FGGGFFGFFGEHEEEEAAE22AAEE2FGCAGHCGGGG1A1?FG@F3B1>>EEFGCEEG//<?EEFG/??CCGHEGDCGCGC?AFB<FDG11-<<.-<000/000=0=0000.-;:--./9;CGC/;;F00;0000;.EA----9.99D9-/;//;/;//:/;B999B9B/;FBFDA.FEF/D/.99@B=/F//BFFB///9.BAA@AFD./9F/////9.;9F///.9//////9/...;
@M05620:37:000000000-D9766:1:1101:9802:7598 1:N:0:37
ACCACACCTTCTACAATGAGCTGCGTGTGGCTCCCGAGGAGCACCCCGTGCTGCTGACCGAGGCCCCCCTGAACCCCAAGGCCAACCGCGAGAAGATGAGTGGCCCGCTACCTCTTCTGGTGGCCTCCTCCCTCCTTCCTGGCCTCCCGTAGCTGCGCCCTTTCTCACTGGCCTTCTCTTCTGCCGTTTTCCGTAGGAGTCTCTTCTCTGACCCTAGTCTCCTTTGTAACTCTGCAGGTTCTATCTCGGAA
+
ABBCCCCBFFFFGFGGGGGGGGHHGGGGHGGHHGGGGGGGGHHHHGGGGGGGHHHHHHHGEGGGGGGGGGGHHHHGGGGHGHHHHGGGGGGGGGHGHHGHHHGGHH///>-FG<F1F>1F1>.GG0C.CG/./<.<0</00;CH;.CE..:..0;F--CD-/;F0F0;0=B..0;90099;FFB0-.;9AF0.09A.0/;/;0909FFBFFF/////:;FFB0B:000;0;BF0;00;A0B9:00;;:99.
@M05620:37:000000000-D9766:1:1101:20291:7598 1:N:0:37
ACCACACCTTCTACAATGAGCTGCGTGTGGCTCCCGAGGAGCACCCCGTGCTGCTGACCGAGGCCCCCCTGAACCCCAAGGCCAACCGCGAGAAGATGAGTGGCCCGCTACCTCTTCTGGTGGCCGCCTCCCTCCTTCCTGGCCTCCCGGCGCTGCGCCCTTTCTCACTGGTTCTCTCTTCTGCCGTTTTCCGTAGGACTCTCTTCTCTGACCTGCGTCTCCTTTGGAACTCTGCAGGTTCTAGATCGGAA
+
BBBBBBBBFFFDGGGGGGGGGGEHGGGEEGFHHGGGGGGGGHHHHGGGGGGGHHHHHHHGGGGGGGGGGGGHHHHGGGGHGHHHHGGGGGDGGGHHHHHHHHGGHHGGG-CHHFHHHHDGDHGHHCGGDAHGHHGHHHHHHHHHHHGGGG-?BG@GGBFBBFFFFFFFFFFFFFFFFFFFFFFFFBFFFFFFFFFFFFFFFFFFFFFFFF/FFFF.@ABFFFFFFFFFFFFFFFFFFFFFFFFFFFFFF?E
@M05620:37:000000000-D9766:1:1101:14005:7599 1:N:0:37
AGTGCCAGCTCTCAATCGCACAGGGGACCCAGGGCCTGGCCCCTCCATCCAGAAAACCTATGACCTCACCCGCTACCTGGAGCACCAACTCCGCAGCTTGGCTGGGACCTATGTGAGTATCCAGCGTAGGAATCTGGGAGTTGGGGAGGAGTGAGGAGTTGGGGAAAGACAGTCCTAACCGTGGAGGGTTCTGGTAAATGATGGGGTGAGGAGGGGCTCTTTGGCTCCCACCAGTCCCCCTGTCTGGTCTA
+
BBBBBFFFBFFFGGGGGGGGGCHHGGGGGGHHGGGGGGHHHHGHGGHHHHHHHHHHHGHHHHHHHHHHHHHGGGGGHHHHHHHHHHHHGHHHGGGGGHHHGHHGGGHHGHFHHHHHHHHHHHHHHGGGGGHHHHHHHHGGGHHHGGGGGGEHHHHHHGHHHHGGGGHHHHGHHGHHHHHGGGFGGGGGAFGGGGGBGGGGGGGGGGFFFFFFFFFFFFFFFFFFFFFFFFFFFFFFFFFFFFFFFFFFFFF
@M05620:37:000000000-D9766:1:1101:14392:7601 1:N:0:37
AGTGCCAGCTCTCAATCGCACAGGGGACCCAGGGCCTGGCCCCTCCATCCAGAAAACCTATGACCTCACCCGCTACCTGGAGCACCAACTCCGCAGCTTGGCTGGGACCTATGTGAGTATCCAGCGTAGGAATCTGGGAGTTGGGGAGGAGTGAGGAGTTGGGGAAAGACAGTCCTAACCGTGGAGGGTTCTGGTAAATGATGGGGTGAGGAGGGGCTCTTTGGCTCCCACCAGTCCCCCTGTCTGGTCTA
+
>A>AAFFFBFFFGFGGGGGGEGHHGGGGAEHHGGGGEFHHFHGHGGHHHHGHDGBGHGHGHHBHHHHHHHHGGEEGHHHHGHHHHHFHGHHHGGGGFHHHGHHGGGGHGHHHHHHHHHHHHHFDHGGGGGHHHHHHGECFEHHHGGACCCCFGDHHBDGHEGGGEGHHFHHHHHHHEFHHGGFAAEFGEGGGGGFFGGGGGGGGGGFFFFFBDFFFFFFFFFFFFFFFFFFFFFFFFFFFFFFFFFFFFFB
@M05620:37:000000000-D9766:1:1101:16884:7603 1:N:0:37
ACCACACCTTCTACAATGAGCTGCGTGTGGCTCCCGAGGAGCACCCCGTGCTGCTGACCGAGGCCCCCCTGAACCCCAAGGCCAACCGCGAGAAGATGAGTGGCCCGCTACCTCTTCTGGTGGCCGCCTCCCTCCTTCCTGGCCTCCCGGCGCTGCGCCCTTTCTCACTGGTTCTCTCTTCTGCCGTTTTCCGTAGGACTCTCTTCTCTGACCTGAGTCTCCTTTGGAACTCTGCAGGTCTAGATCGGAAG
+
CCCBCCBCFFFFGGGGGGGGGFHHGGGEHGHHHGGGGGGFGHHHHGGGFGGGGGGHHHHGGGGGGGGGGGGHHHHGGGGHGHHHHFGGGGCG?DHHB2FGHHEGCHCCC<AFHHHHHH1>GFDHHGGGGGHGHHGHHHHGHHHHGHGGGGBDGGGG?FFFFFFFFFFFFFFFFFFFEFFFFFFFFFAFFFFFDFFFBFFFFFFFFBFFBF0BFFF/;FFFEFFFFFFBFFFFBBFFF?9BF0BFFF.D.;.
@M05620:37:000000000-D9766:1:1101:9786:7605 1:N:0:37
ACCACACCTTCTACAATGAGCTGCGTGTGGCTCCCGAGGAGCACCCCGTGCTGCTGACCGAGGCCCCCCTGAACCCCAAGGCCAACCGCGAGAAGATGAGTGGCCCGCTACCTCTTCTTGTTGCCGCCTCCCTCCTTCCTGGCCTCCCGGCGCTGCGCCCTTTCTCACTGGTTCTCTCTTCTGCCGTTTTCCGTAGGACTCTCTTCTCTGCCCTGCGTCTCCTTTGGAACTCTGCAGGTTCTAGATCGGAA
+
AAA1AAAAFFFFGGGG3FABGBGHGAAA00BB1BFA0EEECHHHHGGAEEFGFHHFHHGA@ECGG/EGGGGEH1GGGGCHACGHHG</BC<<@FHFDG>GGHGF??>A@<<FGHHFHH1=G10<DC<@C<<EHHGHHHFG0;CHGHFGG?=AG-AF?;E@@FFFFEFF/;-9FFFFFFFF:FFFF@FFFFFFFFABFFFFFFFFFBBFFFBFFFFA@B@FFFFFFFF/9BFFFFFFFFFFFF/BFF9AA-9
@M05620:37:000000000-D9766:1:1101:4629:7612 1:N:0:37
ACCACACCTTCTACAATGAGCTGCGTGTGGCTCCCGAGGAGCACCCCGTGCTGCTGACCGAGGCCCCCCTGAACCCCAAGGCCAACCGCGAGAAGATGAGTGGATCGCTCCCTACTCTTGTTGCCGCCTCCCTCCTTCCTGGCCTCCCGGCGCTGCGCCCTTTCTCACTGGTTCTCTCTTCTGCCGTTTTCCGTCGGACTCTCTTCTCTGCCCTACGTCTCCTTTGGTACGCTGCAGGTTCTCGATAGGAA
+
ABCCCBCCFFFFGGGGGGGGGGHHGGGGHGHHHGGGGGGGGHFHHGGGGGGGHHHHHHHGGGGGGGGGGGGHHHHGGGCHGEHHHGGGGGGGFGHHHHGHHG/111??0FCFH10>F1>1<10>>C><..<<GHGHHHCF0;GHCHHGD-BD??-.;:9;@/0:BF0BFB/:F00;BFFF0:9BFFD./::0AF?-D--:B0BF00;BFB0FFF/ADAAFBF0;90;.;0..:.;B0AA0;B:AFFAD/0;
@M05620:37:000000000-D9766:1:1101:5743:7634 1:N:0:37
AGGGCCACCTCTCCAGAGACCCGGGGATTCAGGCAACGGCTCCTCCAGGAAGTAAACATGTGTCCTCACCCGCTACCTGGAGCACACACTACGCAGATTTGCTGGGACATATGAGCGCATCCCGAGTCGGCCTCTGGGCGTTGGGGCGGCGTGCGGCGATGGGGCCCGCACGTCCTCCAAGTGGCGGGCTCTGGTAAATGCTGGGGTGAGGCGGGGATCTTTGGATCCCCCCAGTCCCCCTGTCTGGTCTA
+
>>>>11>11B>11BAABA11A0AA?0AAA1BFF0AA/AAA//ABFE0B0/0A122DD@11@D2@1@1B?00>EE//>FB>00B/000/?0B>?///>1121BF11/0B?B1>B21B</<//0?///?0><//><<11<.<A@@.-@.-9::--:-9-;-999EB-99-@@@;A-;B9B-9;BF/9;==-9:B:F9;;/;B/9:F?--;-;9-;>--9-;;/////99-9-;9-9/99/E-9A9BFFBBFFB
@M05620:37:000000000-D9766:1:1101:5756:7646 1:N:0:37
AGTTCCAGCTCTCCATCGCACAGGGTACCCAGAGCTTGGCCCCTCCATCCAGAAAACCTATGACCACACCCGCCACCTGGGGCACCCTCTCCGCAGCTTGGCTGGGACCTATGTGCGTATCCCGCGTCGGCATCTGGGCGTTGGGGCGGCGTGCGGCGTTGGGGCCCGCCCGTCCTCACCGTGGCGGGTTCTGGTAAATGATGGGGTGAGGAGGGGCTCTTTGGCTCCCACCAGTCCCCCTGTCTGGTCTA
+
>>33>BBDFFFFGGGFBAE2E2F4FB4BBBBF2BB3BBEGGHGHGG2FHAFGHBG2BEGG5ADGH3BBEEG>>0>?FG3B1/BEEFG1?FF31?/>/B3B?BEFGGHHFHFGHHH2CFFFHH1/>CG/AC-->FGHDFACDDCE@<A@B@ABBGBB?BBBB.@BAB--9B9@BFFF/9:FDFFB-@->BFFFFFFFFFBF/BFFFFFB.A./99BBB?FFFFFFFFFFF.AF.FFFFFFFBFFEFFFFFFF
@M05620:37:000000000-D9766:1:1101:18906:7655 1:N:0:37
ACCACACCTTCTACAATGAGCTGCGTGTGGCTCCCGAGGAGCACCCCGTGCTGCTGACCGAGGCCCCCCTGAACCCCAAGGCCAACCGCGAGAAGATGAGTGGCCAGCTCCCTCTTCTTGTGGCCGCCTCCCTCCTTCCTGGCCTCCCGGCGCTGCGCCCTTTCTCACTGGTTCTCTCTTCTGCCGTTTTCCGTAGGACTCTCTTCTCTGACCTGCGTCTCCTTTGGAACTCTGCAGGTTCTAGATCGGAA
+
CCCCCCCCFFFFGGGGGGFGGGHHGGGEHGHHHGGGGGGGGHHHHGGGGGGGHHHHHHHGGGGGGGGGGGGHHHHGGGGHGHHHHGGGGGFGGGHHHHHHHGFF?1??F<?CGHHHHH1FD1?GFCGGGAGGHHGHHHHH0/CGHHHGGGDGDGGGA?EGFFFFFF/FFFFFFFFFFFFFFFFFFFDDFFFFFF:DFFFFFFFFFFFFFF/;FFFFDDDFFFBFFFF/FFFFFFFBFFFFFFBBFFFFF?A
@M05620:37:000000000-D9766:1:1101:17408:7663 1:N:0:37
AGTGCCAGCTCTCAATCGCACAGGGGACCCAGGGCCTGGCCCCTCCATCCAGAAAACCTATGACCTCACCCGCTACCTGGAGCACCAACTCCGCAGCTTGGCTGGGACCTATGTGAGTACCCAGCGTAGGAATCTGGGAGTTGGGGAGGAGTGAGGAGTTGGGGAAAGACAGTCCTAACCGTGGAGGGTTCTGGTAAATGATGGGGTGAGGAGGGGCTCTTTGGCTCCCACCAGTCCCCCTGTCTGGTCTA
+
BBAABFDFBFFFGGGGFFFFG?GDGGGGGECHDGGG2FHC2GEHGGGGHHEGB3AFHGHGHHBHHGHHHHHEGEEGHHHHHGGGGHHHGFHHGGCCEGHGDHHEGGHHGHHHHHHHHHHGHHHHHGGGGGHHHHHHHHFGGHHHGGGGGGGHHHHHHGHHHHGGGGHHGHHHHHHHHHHGGGFGGGGGFGGGGGGGGFGGGGGGGFFBFFFFFFBBBBFFFFFFFFFFFFFFFFFFFFFFBFFFFF/BBFB
@M05620:37:000000000-D9766:1:1101:8970:7666 1:N:0:37
AGTGCCAGCTCTCAATCGCACAGGGGACCCAGGGCCTGGCCCCTCCATCCAGAAAACCTATGACCTCACCCGCTACCTGGAGCACCAACTCCGCAGCTTGGCTGGGACCTATGTGAGTATCCAGCGTAGGAATCTGGGAGTTGGGGAGGAGTGAGGAGTTGGGGAAAGACAGTCCTAACCGTGGAGGGTTCTGGTAAATGATGGGGTGAGGAGGGGCTCTTTGGCTCCCACCAGTCCCCCTGTCTGGTCTA
+
AAAAAFFFBFFFGGGGGGGAFFFDFEGFGGHHEEGGGGHHHHGHGGGHHGHHEHGHHGHHHHGHHHHHHHHGGEEGHHHHGGHEHHHHGHHHEGGGGHHHGHHEEGHHGHGHHHGHHHHHHHHHHGAGGGHHHHHGHHHGGHHHGGGGGDGHGHHGHGHHHHGGGGHHHHHHHHHHHHHHGGEGGGGGCFGGGGFGGGGGGGGGGGFFFFFFFFFFFFFFFFFFFFFEFFFFFFFFFFFFFFFFFFFFFFB
@M05620:37:000000000-D9766:1:1101:9995:7671 1:N:0:37
AGTGCCAGCTCTCAATCGCACAGGGGACCCAGGGCCTGGCCCCTCCATCCAGAAAACCTATGACCTCACCCGCTACCTGGAGCACCAACTCCGCAGCTTGGCTGGGACCTATGTGAGTATCCAGCGTAGGAATCTGGGAGTTGGGGAGGAGTGAGGAGTTGGGGAAAGACAGTCCTAACCGTGGAGGGTTCTGGTAAATGATGGGGTGAGGAGGGGCTCTTTGGCTCCCACCAGTCCCCCTGTCTGGTCTA
+
>A>3>FFFBFFFGGGGFGFAE?44AA2AEEHHAEEF22AGHHGHGGHHH1FGHHH2FEHGDGFHH5FHHHH?E/>EHHHHBFHFGHE?ECGFEGGGGHFHFHHGGGHHGHHHHHHHHHHHHHGHHGGGGGHHHHHHHHHGGHHHGGGGGGGHHHHHHGHHHFGGGGHHGHFHHHHHHHHHGGGGGGGGCFGGGGFFGGGGGGGGGBFBFFFFFFBBBBFFFFFFFFFFFFFFFFFFFFFFBFFFFFFFFFB
@M05620:37:000000000-D9766:1:1101:23714:7680 1:N:0:37
ACCACACCTTCTACAATGAGCTGCGTGTGGCTCCCGAGGAGCACCCCGTGCTGCTGACCGAGGCCCCCCTGAACCCCAAGGCCAACCGCGAGAAGATGAGTGGCCCGCTACCTCTTCTGGTGGCCGCCTCCCTCCTTCCTGGCCTCCCGGCGCTGCGCCCTTTCTCACTGGTTCTCTCTTCTGCCGTTTTCCGTAGGACTCTCTTCTCTGACCTGCGTCTCCTTTGGAACTCTGCAGGTTCTAGATCGGAA
+
CDDCCCCCFFFFGFGGGGGGGGHHGGGGHFHCHGGGGGGGGHHHHGGGFGGGHGGHHHHGGGGGGGGGGGGHHHHGGGGHGHHHHGGGGGGGGGHHHHHHHHGGHH@CG-AHHHHHHH1FGHGHHGGGGGHGHHGHHHHHHHHHHHGGGG?FGAGGGFFFFFFFFFFFFFFFFFFFFFFFFFFFFFDFFFFFFFFFFFFFFFFFFFFFFEBFFFF?FAFFFFFFFFFBFFFFFFFFFFFFFFFFFFFFBDF
@M05620:37:000000000-D9766:1:1101:17389:7684 1:N:0:37
ACCACACCTTCTACAATGAGCTGCGTGTGGCTCCCGAGGAGCACCCCGTGCTGCTGACCGAGGCCCCCCTGAACCCCAAGGCCAACCGCGAGAAGATGAGTGGCCCGCTACCTCTTCTGGTGGCCGCCTCCCTCCTTCCTGGCCTCCCGGAGCTGCGCCCTTTCTCACTGGTTCTCTCTTCTGCCGTTTTCCGTAGGACTCTCTTCTCTGACCTGAGTCTCCTTTGGAACTCTGCAGGTTCTAGATCGGAA
+
A1>AA?>AFFFF3EGBBFGFFGFHGEGEC0BGHGG0EAEC/FAGHGEGE/EF1AACHAFEGG?EFGGGGGGGHHGEGGGHGHHGHGGGGCCGGGHH1<1FF1FFHH@CGGGHHHHHGHFGGGCHG-<@CGHGHHAGFFHHHGFFCGGGGGGG@?FF@AGGGGFFFFFEFFFBFFFFFFFFFFFFF@FFFFFFFFFFBBBFFFFFFFFFFFFFFFFFFBFBFFFFFBFFFFFFFFFFF-;FFFFFFFF-BAA
@M05620:37:000000000-D9766:1:1101:23359:7699 1:N:0:37
AGTGCCAGCTCTCAATCGCACAGGGGACCCAGGGCCTGGCCCCTCCATCCAGAAAACCTATGACCTCACCCGCTACCTGGAGCACCAACTCCGCAGCTTGGCTGGGACCTATGTGAGTATCCAGCGTAGGAATCTGGGAGTTGGGGAGGAGTGAGGAGTTGGGGAAAGACAGTCCTAACCGTGGAGGGTTCTGGTAAATGATGGGGTGAGGAGGGGCTCTTTGGCTCCCACCAGTCCCCCTGTCTGGTCTA
+
ACAAAFFFCFFFGGGGGGGGGGHHGGGGGGEH2EGGGGHHHHGHGGHHFGHHHGHHHGHHHHHHHHHHHHHGGEEGHHHH?FHHHFF?F?GHGGGGGHHHGHHGGGHHGHHHHHHHHHHHHHHHHGGGGGHGHHHHHHFGGHHHGGFGGDEHHBGHFGHHHHGGGFEHHHHHHHHHHHHHGGGGGGGGEGGGGGFGGGGGGGGGGGFFFFFFFFFFFFFFFFFFFFFFFFFFFFFFFFFFFFFFFFFFFFF
@M05620:37:000000000-D9766:1:1101:14330:7701 1:N:0:37
ACCACACCTTCTACAATGAGCTGCGTGTGGCTCCCGAGGAGCACCCCGTGCTGCTGACCGAGGCCCCCCTGAACCCCAAGGCCAACCGCGAGAAGATGAGTGGCCCGCTACCTCTTCTGGTGGCCGCCTCCCTCCTTCCTGGCCTCCCGGCGCTGCGCCCTTTCTCACTGGTTCTCTCTTCTGCCGTTTTCCGTAGGACTCTCTTCTCTGACCTGCGTCTCCTTTGGAATCTGCAGGTTCTCGATCGGAAG
+
AAA1AAAAFFFFGGGF3FF1G1GBE00B00BGABFEAEE?AGHHHGGGCGGGGHGFHHHG?ECGF>EEGGG0GBGGGGFH/<GHHGE/CCG?@F<G1G1FGHGGCG@CG<AGHHHHHH1>><CGHG?CGGHGGEGHHHFHHHGGHGGEGG-@@@?FG@F@@FFFFFFFFFFFEFFFFFFFFFFFF;ABFFFFFFFBFFFFFFFFFFFFFEFFFFF?@9@FFFFFFFFFFFFFFFBBF9;BF/;BFF@?BEB
@M05620:37:000000000-D9766:1:1101:23960:7703 1:N:0:37
AGTGCCAGCTCTCAATCGCACAGGGGACCCAGGGCCTGGCCCCTCCATCCAGAAAACCTATGACCTCACCCGCTACCTGGAGCACCAACTCCGCAGCTTGGCTGGGACCTATGTGAGTATCCAGCGTAGGAATCTGGGAGTTGGGGAGGAGTGAGGAGTTGGGGAAAGACAGTCCTAACCGTGGAGGGTTCTGGTAAATGATGGGGTGAGGAGGGGCTCTTTGGCTCCCACCAGTCCCCCTGTCTGGTCTA
+
BBBABFFFBFFFGGGGGGFFGGHHGGAEFGHHGGGGGGHHHHGHGGHHHHHHGHFCGFHFHHFHHHHHHHHGGEEGHHHH2FGHHHH1?GGGGGGGGHHHGHHGGGFHGHHHHHHHHHHHHHHHHGFDFGHHHHHHHHFFGHHHGGEGGDEHHFHHGGHHHHGGGGGFFHFHHHHHHHHHGGGGFGGGGGGGGGFFGGGGGGGGGGFFFFFFFFFFFFFFFFFFFFFFFFFFFFFFFFFFFFFFFFFFFFF
@M05620:37:000000000-D9766:1:1101:26235:7711 1:N:0:37
ACCACACCTTCTACAATGAGCTGCGTGTGGCTCCCGAGGAGCACCCCGTGCTGCTGACCGAGGCCCCCCTGAACCCCAAGGCCAACCGCGAGAAGATGAGTGGCCCGCTACCTCTTCTGGTGGCCGCCTCCCTCCTTCCTGGCCTCCCGGCGCTGCGCCCTTTCTCACTGGTTCTCTCTTCTGCCGTTTTCCGTAGGACTCTCTTCTCTGCCCTGCGTCTCCTTTGGAACTCTGCAGGTTCTAGATCGGAA
+
CCCCCCCCFFFFGGGGGGGGGGHHGGGEAEHHHGGEDGGFDHHHHGGGGGGGHHGHHHHGGFGGGGGGGGGHCHHGGGGHGHHHHGGGGGDDGGHGHHHHHGGF0CADG->GHHHHHH<GHHGHGGGGGCHGHHGHHHHHFHHHHHGGGGGGGGGGGFFFCFFFFFFFFFFFFFFFFFFFFFFFFFDFFFFFFFFFFFFFFFFFFFFFFF0BEFF.:ADFFFFFFFFFFFFFFFFFFFABFFFFFFFFFA?
@M05620:37:000000000-D9766:1:1101:11093:7712 1:N:0:37
AGTGCCAGCTCTCAATCGCACAGGGGACCCAGGGCCTGGCCCCTCCATCCAGAAAACCTATGACCTCACCCGCTACCTGGAGCACCAACTCCGCAGCTTGGCTGGGACCTATGTGAGTATCCAGCGTAGGAATCTGGGAGTTGGGGAGGAGTGAGGAGTTGGGGAAAGACAGTCCTAACCGTGGAGGGTTCTGGTAAATGATGGGGTGAGGAGGGGCTCTTTGGCTCCCACCAGTCCCCCTGTCTGGTCTA
+
ABAABFFFBFFFGGGGGGGGGFHHGGGGGGHHGGGGFFHHHHGHGGGHHHHHGEHHHGHGHHHHHHHHHHHGGGGGHGHHHHHHHHHHGHHHGGGGGHHHGHHGGGHHGHFHHHHHHHHHHHHHHGGGGGHHHHHFHHHGFGHHGGGGGGGHH0GGGGHHHHGGGAEHHHHHHHHHHHHHGGGGGGGGDGGGGGFFGGGGGGGGGGDFFFFFFFFFFFFFFFFFFFFFFFFFFFFFFFFFFFFFFFFFFFF
@M05620:37:000000000-D9766:1:1101:23229:7744 1:N:0:37
GAGGCTGCTTTGGAAGAAACTCATAGATTACTGCAACAGTTCCCCCTGGACCTGGAAAAGTTTCTTGCCGTACGGAAAGGCTCCTAGAAGACTCCAAGGGAGTAAAAGAGCTGATGAAACAATGGCAAGTAAGTCAGGCATTTCCGCTTTAGCACTCTTGTGGATCCAATTGAACAATTCTCAGCATTTGTACTTGTAACTGACAAGCCAGGGACAAAAGATCGGAAGAGCACACGTCTGAACTCCAGTCA
+
AAAABAFBFFDFGAFE4FGGGGHHFHGHHFHHHHHGGHHGHHGHHGFGEFGFHHFBFFFHGHHHHHFFGGBA1ABEFEHHHHH1BFBFH3BFGFH3@3?EE?EEBHGHFBGHHHBGGGDGGFBBGFGGFFFEGGHEBBGFGGGHHGFGGE>FGHFEG2GDHHD?FHHGFG1GGGGFHHHGHF=FGF=>>G<D<FHD=0D=GDFCDHCCGFGG.:C.GGGGGFG:.;E9FGFGGGGACE:CFGFGFGGCCF9
@M05620:37:000000000-D9766:1:1101:10789:7747 1:N:0:37
GAGGCTGCTTTGGAAGAAACTCATAGATTACTGCAACAGTTCCCCCTGGACCTGGAAAAGTTTCTTGCCGTACGGAAAGGCTCCTAGAAGACTCCCAGGGAGTAAAAGAGCTGATGAAACAATGGCAAGTAAGTCAGGCATTTCCGCTTTAGCACTCTTGTGGATCCAATTGAACAATTCTCAGCATTTGTACTTGTAACTGACAAGCCAGGGACAAAAGATCGGAAGAGCACACGTCTGAACTCCAGTCA
+
ABBBBAFAFFFFGGGGGGGGGGHHHGGHHHHHHHHHFHHFGHHHHGGGEGHHHHHHHHGHGHHHHHHHHGEA1AEBEEHHHHHFHHEHHBGHHHF1B3??FE?FFFHFGFHFHHHHHFHHHGHFHHFE?FGHHHHHFGHEHHHHHGGGGGFFHHHHHHHHHFGGHHHHHFGHGHHHFGHGHHFFFF1>FFGGGHHHDD<GG=<CG0CCEGGHDFGGF/GCFFGA9.CEGGBFGGG-;CFFFFGGEGFGFG0
@M05620:37:000000000-D9766:1:1101:18812:7748 1:N:0:37
ACCACACCTTCTACAATGAGCTGCGTGTGGCTCCCGAGGAGCACCCCGTGCTGCTGACCGAGGCCCCCCTGAACCCCAAGGCCAACCGCGAGAAGATGAGTGGCCCGCTCCCTCTTCTGGTGGCCGCCTCCCTCCTTCCTGGCCTCCCGGCGCTGCGCCCTTTCTCACTGGTTCTCTCTTCTGCCGTTTTCCGTAGGACTCTCTTCTCTGACCTGCGTCTCCTTTGGAACTCTGCAGGTTCTAGATCGGAA
+
DDCDDDCDFFFFGGGGGGGGGGHHGGGEHGHHHGGGGGGGGHHHHGGGFGGGHHHHHHHGGGGGGGGGGGGHHHHGGGGHGHHEC?FGGGGGGGHHHHHHHFGGHHGFG-EGHHHHHH1FGFGHHGGGGGHGHHGHHHHHHFHHHGGGGG-CFGGGGFFFFFFFFFFFFFFFFFFFHFFFBFFFFFDFFFFFFFFFFFFFFFFFFFFFFFFFFFFEDDFFFFFFFEF0BFFFFFFFFFFFBFBFFFFED9A
@M05620:37:000000000-D9766:1:1101:10018:7785 1:N:0:37
ACCACACCTTCTACAATGAGCTGCGTGTGGCTCCCGAGGAGCACCCCGTGCTGCTGACCGAGGCCCCCCTGAACCCCAAGGCCAACCGCGAGAAGATGAGTGGCCCGCTACCTCTTCTTGTGGCCGCCTCCCTCCTTCCTGGCCTCCCGGCGCTGCGCCCTTTCTCACTGGTTCTCTCTTCTGCCGTTTTCCGTAGGACTCTCTTCTCTGCCCTGCGTCTCCTTTGGAACTCTGCAGGTTCTAGATCGGAA
+
BBBBBBBAFFFFGGGGGGGBGFHHGGGAFEGHGFFGGGGGGHHHHGGGGGGGHHHHHHHAEGGGGGGGGGGHHHHGGGGHGHHHHGGGGGCGGGHHHHHGHHGGFF<CC<AGHHHHHHBFGC.CC-<@E:CEHHGHHHHGCFFHHFEG9BAGDG-C?BFFFFFFFF/FFFBFFFFFFFFFFF/BFFDFFFFFFBADF9BFFFFFFFFFF9/:EF..;A99FFFFFFBB/FFFF/BFFFFFFFBFBFBE?A9
@M05620:37:000000000-D9766:1:1101:6813:7787 1:N:0:37
GAGGCTGCTTTGGAAGAAACTGAGAAGCCAGTGACACAAGATCGGCAGACCACACAACCGCACCCGAGCGAAAGGGCAAGATCCCGGACGCCGCCACGTGCTTGAAAGAGCTGCTGCAACCCTGGGGAGTAAGCCCGGCCTTTCGGCTTTCGCCCTCTTGTGGCTCCCCTTGCCCAATTCTCCGCCTTTGTCCTTGTACCTGAAGAGCCCGTGCGGCTCGCTGGGTCGCGCCCGTGCCTGCGCTCTGGTCA
+
A?ABBACAFFFFGGGFFGFFGAF4D54BB444BAFGGF2BB3F222AA22BAA1111B1A0A00B0000/>E/>11?111B3B3B/>>/>EE//>///<??/?1??F100?111<<?0GFGGGGE.-<=</0=0<<@?GGFHHG.;AEGGFDGDD?AFGGFGGE?FEA.CFGEFFF.;B9B;BDF9DFFFBBBFFFFFFFBFB///;;.AB-;;99;-.;@E9;A/;---;B--;..9:/.-9;;.99;B:
@M05620:37:000000000-D9766:1:1101:27330:7804 1:N:0:37
ACCACACCTTCTACAATGAGCTGCGTGTGACTCCCGAGGAGCACCCCGTGCTGCTGACCGAGGCCCCCCTGAACCCCAAGGCCAACCGCAAGAAGATTAGGCGCGGGCTTCCTCGTCTTGTCGCCGCCTCCCTCCTTCCTGTCCTCCCGGGGCTGCGCCCTGTCTCACTGGTTCTCTCTTCTGCCGTGTTCCGGAGGACTCTCTTCTCTGCCCTGCGTCTCCTTTGGAACTCTGCAGGCTCTAGATCGGAA
+
BAAABABAFFFFGGGGFGGFG5B4E2BAB5BBFE2BE2E2AAAFGGEGAEE15BBF52AAEE0>FE>/>>1FFHGEFE/???GG/FE<E/>>0?0111??11//>/<<-.<11=...<<000<..--;..::CHD/;;9999/990/9C9--9-;.--9--.//;BFB//;/;FB//9/B/FFB/@9-;FF/;-.9-:.9/B////;//;//;/;;-ABF.9/9/////9/;;F/B/9...//////...;
@M05620:37:000000000-D9766:1:1101:23486:7811 1:N:0:37
AGTGCCAGCTCTCAATCGCACAGGGGACCCAGGGCCTGGCCCCTCCATCCAGAAAACCTATGACCTCACCCGCTACCTGGAGCACCAACTCCGCAGCTTGGCTGGGACCTATGTGAGTATCCAGCGTAGGAATCTGGGAGTTGGGGAGGAGTGAGGAGTTGGGGAAAGACAGTCCTAACCGTGGAGGGTTCTGGTAAATGATGGGGTGAGGAGGGGCTCTTTGGATCCCACCAGTCCCCCTGTCTGGTCTA
+
>>AAAFF@AFCFFGGGG1AFEEG0AE0EEEGHFEFG/AFGAFEGFGHHHFFG1FABGGGCFF2GGGHHHHH?GE@EHBFGFGHGGFGAEBFGEE@E?FHHGHHGGGHGGHHHHHHHHHHHHHHHHGCFGGHHHHGHHHHGGHHHGGGGGCEGHHHHHGFHHHGGGGHHHHHHHHHHHHHHGBGGGGGG.9FGGGFGGGGGGGGGGGF@FFFFFF@?<@FFFFEFBFFFFFFFFFFFFFFF@FFFFFFFFFF
@M05620:37:000000000-D9766:1:1101:25472:7813 1:N:0:37
GAGGCTGCTTTGGAAGAAACTCATAGATTACTGCAACAGTTCCCCCTGGACCTGGAAAAGTTTCTTGCCGTACGGAAAGGCTCTTAGAAGACTCCCAGGGAGTAAAAGAGCTGATGAAACAATGGCAAGTAAGTCCGGCATTTCCGCTTTAGCACTCTTGTGGATCCAATTGAACAATTCTCAGCATTTGTACTTGTAACTGACAAGCCAGGGACAAAAGATCCGAAGAGCACACGTCTGAACTCCAGTCA
+
AAAAAAFAFFFFGGFGACGGGGBGDHFHHHHHHHHGHFHHHHHHHGGGGHHHHHHFGHFHHHHHHHHHHGBA/A/A/EH0/1F01DBB21BFH1F/F1BE/?EGHBF1?FHH111B21FFGGGFG0BFFHBHFFB1//>BCGGB2/?E//1@DGF1GB1GF1/1?G011>1<1FGG<FH11FGFB0GBFGG0=GBHD0=FGHH/GFH.:/;CA.:..:GF.0009;9;CFBBFFG?F.9C0;BFFGFFFE/
@M05620:37:000000000-D9766:1:1101:16800:7819 1:N:0:37
ACCACACCTTCTACAATGAGCTGCGTGTGGCTCCCGAGGAGCACCCCGTGCTGCTGACCGAGGCCCCCCTGAACCCCAAGGCCAACCGCGAGAAGATGAGTGGGGTGCTTCCTCTTCTTGTTCCCCTCTTCCTCCTTCCTCTCCTCCCGGCGCTGCGCCCTTTCTCACTGGTTCTCTCTTCTGCCGTTTTCCGTAGGACTCTCTTCTCTGCCCTGCGTCTCCTTTGGCACTCTGCAGGTTCTCGATGGTCA
+
BBBABBBBFFFFGGGGFGGEGDHFGAEA4AGGAFFEDGGGFHHHHGGGDFGGFHGHHHHEGGGGGFGGGGGFHGHGGGFHGEHHHGFEGG<B@FHFGHH121</<?><1<>11><DHH111>111//<<0<0=DB/<0C000;CH/CE.@--;B-9--.--9C0090;//.B//////;B/;//;-.;F9//99.;.//9BB/BF/BFF//;.;..-;-ABFFFBFFF/;.9B//;9..;BF/.;F/9/:9
@M05620:37:000000000-D9766:1:1101:18469:7826 1:N:0:37
AGTGCCAGCTCTCAATCGCACAGGATGGAGCACACCAGCATGATCTTGGCTCACTGCCACTGCCACCTCCCTAATTCAAGTGATGCTCCTGCCGCAGCCTCCCAAGTAGCTGGGCCTGCAGGCGCCTGCCACCCTGCCTGCCTCCTTTTTGTCTTCTTAGTCGCTACGGGGTTTCACCACGTTGGCCGGTCTGGTCTATCTCCTGCCCTTAGATCGGCAGAGCACACGTCTGAACTCCAGTCACGAGCTTC
+
111>AB@FAFCDFFGFGAFFAEGG0FGFFBGGH0A0ABA0AAFGHFDF1EG1EA1FF01BGHEHEHCABGGHHHB2FEHGFGHD2DGHHEGHG/>EE/?GHHGG0FHGHGHHHGAGFGH0<BEEGGGHHGHHH//GHHHG00@C/@GFFHGH1FG1GF1<<1.->EGGGGG@CGHHHHB.CHHHHHHGGGGGGGGGFGGFGGGGGGGGGGEGBFFGG-:@-AFFF-;@AEFEFBFBFF/:FFFFB99-AFF
@M05620:37:000000000-D9766:1:1101:7461:7830 1:N:0:37
ACCACACCTTCTACAATGAGCTGCGTGTGGCTCCCGAGGAGCACCCCGTGCTGCTGACCGAGGCCCCCCTGAACCCCAAGGCCAACCGCGAGAAGATGAGTGGCCCGCTACCTCTTCTGGTGGCCGCCTCCCTCCTTCCTGGCCTCCCGGCGCTGCGCCCTTTCTCACTGGTTCTCTCTTCTGCCGTTTTCCGTAGGACTCTCTTCTCTGCCCTGCGTCTCCTTTGGAACTCTGCAGGTTCTAGATCGGAA
+
>A1AAAAAFFFFGGGFGGGDE1B1EGGGCEFHAFGGEEGCEHHHHGEGAEEEDEGHHHHG@E/EFEEEGGGG1B?EGG?GFHHEGFGGGGGGCGHBGFHHFGFAC?@@C<AGHHGHHB1<FF?AG=-<.:CCCCECCGCC;CHFCGFGGG@GGGGG--A@-BFFFF/:BBF9FFFFFFFFFF/9:99A/9:BABABBFBFBFFFFFFFF//9AFFE@A=BBFFBFFFBFFFFFFFFFFFEFFBFFF/AA--
@M05620:37:000000000-D9766:1:1101:22120:7834 1:N:0:37
ACCACACCTTCTACAATGAGCTGCGTGTGGCTCCCGAGGAGCACCCCGTGCTGCTGACCGAGGCCCCCCTGAACCCCAAGGCCAACCGCGAGAAGATGAGTGGCCCGCTCCCTCTTCTGGTGGCCGCCTCCCTCCTTCCTGGCCTCCCGGAGCTGCGCCCTTTCTCACTGGTTCTCTCTTCTGCCGTTTTCCGTAGGACTCTCTTCTCTGACCTGAGTCTCCTTTGGACTCTGCAGGTTCTAGATCGGAAG
+
AAAAAAAAFFFFGGGGFGGBG1FFEAAFHGHHFGFEAEGEGHHHHGGGEEGGBGHFGHHGGG?EFCEGGGGFHFHGGGCF/EHHHGE/CCCGGCHB?1>12??FFACCG-AFFHBG1FFBF<AG.-<@EAEE//;FFC/:GHAGHE9..-A@GF/C-@C9?BFFFFBFBFFFBBFFF9FFFF/;B?BFFFFFBFA-AFFFF/;//BBBFB/9FB-/-;/B/BFFFE/;;B////9BAAB/B//9:/AB?AA
@M05620:37:000000000-D9766:1:1101:15595:7835 1:N:0:37
GCGGCTGCTTTGGAAGAAACTCATAGATTACTGCAACAGTTCCCCCTGGACCTGGAACCGTTTCTTGCCGGGATTACAGGAGCCGAGACGACTCCAAGGGCGTCATTGCCCTGCTGCAACCATGGCCCGAAAGTCCAGCCTTTCTGCTTTAGCACTCTTGTGCATCCCATTCCTCAATTCTCCGCATTTGTCCTTGTACCTAACAAGCCAGTCCCAGCAGATCGGCAGGGAACAAGACAGCCCTCGAGACA
+
>11>AAA>FFFFGGGBAABFBFFGFFGHH1BGHH11BABDDGHHHGAF/0BBFG0FG1/EEGHHFGGGH////?F1BFG0FCG/>>/>?/EGG/F111/?/>//<0221111BFGF10<1@/1100@<<///<?1F110>01111>>G<11>00<0/D00=00000CG00B0:0000<:CG0CA?-..;90000CF000;F0/:/0/..9;009;:0.:F/9/-9--;--9-;B---9/9A---;----:9
@M05620:37:000000000-D9766:1:1101:13028:7848 1:N:0:37
ACCACACCTTCTACAATGAGCTGCGTGTGGCTCCCGAGGAGCACCCCGTGCTGCTGACCGAGGCCCCCCTGAACCCCAAGGCCAACCGCGAGAAGATGAGTGGCGCGCTCCCTCTTCTTGTGGCCGCCTCCCTCCTTCCTGGCCTCCCGGCGCTGCGCCATTTCTCACTGGTTCTCTCTTCTGCCGTTTTCCGTAGGACTCTCTTCTCTGCCCTGCGTCTCCTTTGGCACTCTGCAGGTTCTAGATCGGCA
+
ABBBBBBBFFFFGFGGGGGGGGHHGGGG4EHHHFGGGGGGGHGHHGGGGGGGHHHHHGHGGGGGGGGGGGGHGHHGGGGHGHHHHGGGFGGGGGHHHHH?GH/?//<->>CFFH0<GF=0=0.=C-<:C.;C/C?GFHHG;:?FGGGG.@A;?DDF-@A.;/BBF//;/FEFFFF//BFF:BFFFA:AFFFBD9.AD:FFFFB/FFFFFFBFFF..-;-:.;BF/:F/:FFFFFBFFFA:/F/9BF9AA-:
@M05620:37:000000000-D9766:1:1101:8839:7852 1:N:0:37
AGTGCCAGCTCTCAATCGCACAGGGCAGACATGGCCTGGCCCCTTCGTCCAGAAAACGTAGGACCTCACCCGCTACCTGGAGCACCCACTCCGCAGCTTGGCTGGGACCTATGTGCGTATCCAGCGTAGGAATCTGGGCGTTGGGGCGGCGTGCGGAGTTGGGGACCGCCCGTCCTAACCGTGGCGGGTTCTGGTAAATGATGGGGTGAGGAGGGGCTCTTTGGCTCCCACCAGTCCCCCTGTCTGGTCTA
+
1>>>ADD@1FC@AGG3EGFGGGCGE0000B01B0BBF00F0FGH0B/B/B/B1AAF0/B0AAA1ABB1F>0EG>EE0E1BGFGHHH/FEHHFEE?E>F>B/GHG?EGHEG<GHHF2CF<EHH2FHGG/<C11?GHHEF/A@CCACGCCC-;A@.AA-:EGGF@@---;-;-;@BFF//9F;BE@-@@@@FFFFFFFBBBF/FFFFFA@-AF/AB@<@@FFFFFFFFFFF-ABAFFFFFFF@FFFFFEFFF/
@M05620:37:000000000-D9766:1:1101:9310:7875 1:N:0:37
ACCACACCTTCTACAATGAGCTGCGTGTGGCTCCCGAGGAGCACCCCGTGCTGCTGACCGAGGCCCCCCTGAACCCCAAGGCCAACCGCGAGAAGATGAGTGGCCCGCTACCTCTTCTGGTGGCCGCCTCCCTCCTTCCTGGCCTCCCGGAGCTGCGCCCTTTCTCACTGGTTCTCTCTTCTGCCGTTTTCCGTAGGACTCTCTTCTCTGACCTGAGTCTCCTTTGGAACTCTGCAGGTTCTAGATCGGAA
+
BCABCCCCFFFFGGGGGGGGGGHHGEGE4EGHHGGGGCFGGHHHHGGGEGGGHHGHHHHGGGGGGGGGGGGGHHHGGGGHGHHHHGGGGGGGGGHHHHGHHHGGHHGGGGGHHHHHHHHHHGGHH-DGGGHGHHGHHHHHHHHHHHGGGG?DGGGFCFGGGGGFFFFFFFFFFFFFFFFFFFFFFFDFFFFFFFFFFFFFFFFFFFFFFFEFFFFFFFFFFFFFFFEFFFFFFFFFFFFFFFFFFFFFFFE
@M05620:37:000000000-D9766:1:1101:9292:7882 1:N:0:37
ACCACACCTTCTACAATGAGCTGCGTGTGGCTCCCGAGGAGCACCCCGTGCTGCTGACCGAGGCCCCCCTGAACCCCAAGGCCAACCGCGAGAAGATGACCGGCACGCTACCTCTTCTTCTTCCCGTCTTCCTCCTTCCTGTCCTCCCTGCGCTCCGGCCTTTCTCCCTGGTTCTCTCTTTTGCCTTTTTCCCCAGGTCTCTCTTTTCTTCCCTGTGTCACCTTTGGCTCTCTGCAGACTCTCGATGGTCA
+
>>>A>>>3BBBBADE4F45BFFGHGEFA42AAB2BA2A2EA2CGCEEAABBA5GHHGGGAE??/FEGEG/EGBGHFEGFHGF?GHGFEBD<>@DFBGFF11/<//<>>C.->1><DGH000<00/<<.<.0<0<C/;0C00:=CFFGF/;;-=A.;.-;-;BBB09BFF0.;//:F//BF/;//;//;B//9/..;;/:/;//9B//;B//;.;/9:B//;:F/BFBB/;:/;/////.;;B9.FF/9///
@M05620:37:000000000-D9766:1:1101:9239:7889 1:N:0:37
GAGGCTGCTTTGGAAGAAACTCATAGATTACTGCAACAGTTCCCCCTGGACCTGGAAAAGTTTCTTGCCGTACGGAAAGGCTCCTAGAAGACTCCCAGGGAGTAAAAGAGCTGATGAAACAATGGCAAGTAAGTCAGGCATTTCCGCTTTAGCACTCTTGTGGATCCAATTGAACAATTCTCAGCATTTGTACTTGTAACTGACACGCCAGGGACAAAAGATCGGAAGAGCACACTTTTGAACTCCAGGCA
+
A?ABAAFBCFFFGCFGGFGGGGFHHHGHHHGHGHCHFFGFHFGGHGEFEFBGHGEG332FFHHGGHGFFFG11AB?A>BFGHG1B34FF3@GHBGHHHGGG>?FGG4FEFHBGFF??3?3B??FGHHB?BB?FGHDB22??BBFB<???/2@22@F<@GDHH/?????C1?G?D<FB111111<>1=>>><1>=====0=D00=D0.<::;C.:EGHHG/:0;9:;.9.9/;;;A/;09;CF0C0;F9/..
@M05620:37:000000000-D9766:1:1101:21345:7892 1:N:0:37
ACTGCCACTTCTCAATCGACCCGTGGATTCCTGCCCCGGCTCCCCCAGTCCGTATAACCGTTTCCTCCCGTAAGGCAAGGCTCCCCGAAGACTCCACGGGAGTACCAGCGCTGCTGCAACCCTGGCCAGTAAGTCCGGCCTTTCCGCTTTCGCACTCTTGTGGCTCCCATTGCCCAATTCTCCGCCTTTGTACTTGTAACTGACAAGCCAGGGCCCCCAGATCGGCAGAGCACACGTCTGCCCTCCCGTCA
+
>>>AACBBBFBFFGGBGAAAA0AAAAABAGGHHFHGFAAAAEFFGGAAABG/A00BDFGEFFCFDF1BFE?>/F1BFAFFHFGF?E>/>>>G1B<1F/EE/BFG11BF/<BFG/FF1FGG0<FHFHCFHHHHHHHHGGG?EHGHHGGGGGHGGCGGHHHFCHGEGGG.9BFG00;CAGGGGGBEC.CBGGF0;FGFBFFFFBBBBFFFF-FFF-A-9@-AAFFFF--;AEF/A9F;9EFF//;BEB9BAB-
@M05620:37:000000000-D9766:1:1101:18059:7911 1:N:0:37
ACCACACCTTCTACAATGAGCTGCGTGTGGCTCCCGAGGAGCACCCCGTGCTGCTGACCGAGGCCCCCCTGAACCCCAAGGCCAACCGCGAGAAGATGAGTGGCCCGCTACCTCTTCTGGTGGCCGCCTCCCTCCTTCCTGGCCTCCCGGCGCTGCGCCCTTTCTCACTGGTTCTCTCTTCTGCCGTTTTCCGTAGGACTCTCTTCTCTGACCTGCGTCTCCTTTGGAACTCTGCAGGTTCTAGATCGGAA
+
DDDDDDDDFFFFGGGGGGGGGGHHGGGGHGHHHGGGGGGGGHHHHGGGGGGGHHHHHHHGGGGGGGGGGGGHHHHGGGGHGHHHHGGGGGGGGGHHHHHHHHG/FHCCF<AHHHHHHH1FGHGHHGGGGGHGHHGHHHHHFHHHHHGGGGCGGGGGGFFFFFFFFFFFFFFFFFFHHFFFFFFFFFFFFFFFFFFFFFFFFFFFFFFFHFFFFFF.@DFFFFFFFFF0FFFFFFFFFFFFFFFFFFHFFAE
@M05620:37:000000000-D9766:1:1101:22760:7925 1:N:0:37
AGTGCCAGCTCTCAATCGCACAGGGGACCCAGGGCCTGGCCCCTCCATCCAGAAAACCTATGACCTCACCCGCTACCTGGAGCACCAACTCCGCAGCTTGGCTGGGACCTATGTGAGTATCCAGCGTAGGAATCTGGGAGTTGGGGAGGAGTGAGGAGTTGGGGAAAGACAGTCCTAACCGTGGAGGGTTCTGGTAAATGATGGGGTGAGGAGGGGCTCTTTGGCTCCCACCAGTCCCCCTGTCTGGTCTA
+
BCCCCFFFCFFFGGGGGGGGGGHHGGGGGGHHGGGGGGHHHHGHGGHHHHHHHHHHHGHHHHHHHHHHHHHGGGGGHHHHGGGGHHHHGHHHGGFGGHHHGHHGGGHHGHHHHHHHHHHHHHHHHGGGGGHHHHHHHHHGGHHHGGGGGGGHHHHHHGHHHHGGGGHHHHHHHHHHHHHHGFEGGGGGEGGGGGGGGGGGGGGGGGFFFFFFFFFFFFFFFFFFFFFFFFFFFFFFFFFFFFFFFFFFFFF
@M05620:37:000000000-D9766:1:1101:24297:7926 1:N:0:37
AGTGCCAGCTCTCAATCGCACACGTGTGCCCTCCCGTCCCGAGATTCCCTCTCGTATTCCGTCCTCATCTTGAAACAAGCAGAACAAACCCCTGCTCATGTGTTTTACCTAAGTTAAGCTAAAGAATAACAAAATGGGAGGGAGAGAGAAATAAGAAATTAGAGAAAGAAAGGACTAAACGAGGAGAGATATGTAAAATGAAGTAATCAGCAAAAACACTGAAACTAGAAACAATCCCCCTGTCTAATCTA
+
BBBBCFFFCFFFGGGGGGFFGGAAF44A5DGH2BB2B22BAEA2BDGGF5BBF1BE33AFFGH1153DBDDD53B33B21?3?3232B11??11?3B4BB44B3224333?33?4B443434?3303D322B0022202////?/////1111111101111111<1100<>000//000...-<....;;0000;0000;:;000<0900090/...;C00:0:090000//.00/0..-.::0000090
@M05620:37:000000000-D9766:1:1101:18386:7940 1:N:0:37
ACCACACCTTCGACAATGAGCTGCGTGTGGCTCCCGAGGAGCACCCCGTGCTGCTGACCGAGGCCCCCCTGAACCCCAAGGCCAACCGCGAGAAGATGAGTGGCCCGCTACCTCTTCTGGTGGCCGCCTCCCTCCTTCCTGGCCTCCCGGCGCTGCGCCCTTTCTCACTGGTTCTCTCTTCTGCCGTTTTCCGTAGGACTCTCTTCTCTGACCTGCGTCTCCTTTGGAACTCTGCAGGTTCTAGATCGGAA
+
AAAAAAAAFFF1FFEGGDFGBB1FE0EBEFFGHGGGGGGGCCHF/BEEEGGGHDGHFGFEGGGGGGGGGGEHHHHGGGGHGHHHHGGGGGGGGGHHHHHHHHGGFHCCG<CHHHHHHH0DGFFHHGGGGCHGHHGHHHHHFHGGGGGGGG-AAGGF?@F@@FFFFFFFFFFFFFFFFFFFFFFFF@BFFFFFFFFFFFFFFFFFFFFFFF/FFFF-@B@FFFFFFFFBFFFFFFFFFFFFFFBFFFFEFBF
@M05620:37:000000000-D9766:1:1101:24210:7946 1:N:0:37
ACCACACCTTCTACAATGAGCTGCGTGTGGCTCCCGAGGAGCACCCCGTGCTGCTGACCGAGGCCCCCCTGAACCCCAAGGCCAACCGCGAGAAGATGAGTGGCCCGCTACCTCTTCTGGTGGCCGCCTCCCTCCTTCCTGGCCTCCCGGCGCTGCGCCCTTTCTCACTGGTTCTCTCTTCTGCCGTTTTCCGTAGGACTCTCTTCTCTGCCCTGAGTCTCCTTTGGAACTCTGCAGGTTCTAGATCGGAA
+
BBCBBCCAFFFFGGGGGG5FGGHHGGGEEGHHHFFGFGGGGHHHHGGEEFGGHHHGHHHEFGGGGGGGGGGGHHHGGGGHGHHHHGGGGG/BCGHHHHHHHHGGFGCCG->GHHHHHHBGHFCHHGCDGEHGHHGHHHHHCHHHHHGGGGAGGGGGGFFFFFFFFFEFFFFFFFFFFFFFFFFFFFDFFFFFFFFFFFFFFFFFHFFFFF0BFFF/;;FFFFFFFFFFFFFFFFFFFFFFFF0BFFEFFDA
@M05620:37:000000000-D9766:1:1101:21293:7957 1:N:0:37
ACCACACCTTCTACAATGAGCTGCGTGTGGCTCCCGAGGAGCACCCCGTGCTGCTGACCGAGGCCCCCCTGAACCCCAAGGCCAACCGCGAGAAGATGAGTGGCCCGCTACCTCTTCTGGTGGCCGCCTCCCTCCTTCCTGGCCTCCCGGCGCTGCGCCCTTTCTCACTGGTTCTCTCTTCTGCCGTTTTCCGTAGGACTCTCTTCTCTGACCTGCGTCTCCTTTGGAACTCTGCAGGTTCTAGATCGGAA
+
AABBBAABFFFFGGGGFGGGBEGHGAFACEDHHGGDGGGGGDH1EFGGGGGFHHHHGHGGGGG?FGGCEGGFBGHAFEFHGHHFHEEGCG/CDDGHHBGFHHGGFC@CG-AHHHHHHH1FHHDHHGGGGGHGHHGHHHHHGFHHHHGGGG@GBGGGBBFBBFFFFFFFFFFFFFFFFFFFFFFFFBFFFFFFFFAFFFFFFFFFFFFFFF/BFFF.BABFFFFFFFFFFFFFFFFFFFFFFFBBFFFFFDE
@M05620:37:000000000-D9766:1:1101:17454:7959 1:N:0:37
ACCACACCTTCTACAATGAGCTGCGTGTGGCTCCCGAGGAGCACCCCGTGCTGCTGACCGAGGCCCCCCTGAACCCCAAGGCCAACCGCGAGAAGATGAGTGGCCCGCTCCCTCTTCTTGTGGCCGCCTCCCTCCTTCCTGGCCTCCCGGCGCTGCGCCCTTTCTCACTGGTTCTCTCTTCTGCCGTTTTCCGTAGGACTCTCTTCTCTGCCCTGCGTCTCCTTTGGCACTCTGCAGGTTCTAGATCGGCA
+
DDDDDCCCFFFFGGGGGGGGGGHHGGGFHGHHHGGGGGGGGHHHHGGGGGGGHHHHHHHGGGGGGGGGGGGHHHHGGGGHGHHHHGGGGGGGGGHGHHHHF2C?0/>>A-><FGFHHH1==1.<C-<CECEEFHGFGHHF0/<GHGGGDG@9=D9D@=DDFFFFFB:FB:/FBBFFFFFFFFFBFC.BFEFFD:.BDFFFFFBFFFFFFB0<AFA?@DDAFFFFFFE00FFFFFFFFFABFF0<FFFE.-<
@M05620:37:000000000-D9766:1:1101:15357:7961 1:N:0:37
GAGGCTGCTTTGGAAGAAACTCATAGATTACTGCAACAGTTCCCCCTGGACCTGGAAAAGTTTCTTGCCGTAAGGAAAGGCTCCTAGAAGACTCCAAGGGAGTAAAAGAGCTGATGAAACAATGGCAAGTAAGTCAGGCATTTCCGCTTTAGCACTCTTGTGGATCCAATTGAACAATTCTCAGCATTTGTACTTGTAACTGACAAGCCAGGGACAAAAGATCGGAAGAGCACACGTCTGAACTCCAGTCA
+
AABABAFAFFBFFGGGGGGGFGGGFGGHHHHHHHHHHHHDGHHHHGGGHGHGHHHHHHHHGHHHFHHHHGEAABEFGHHHHHHGFHHHHGHHHHH3G3FEH??GHHHHGHHHHHHHHFHHHHFHHHFHFHHHHHHHHFHFHHHHHGGGGGHHHHHGHHHHHHGHHHHHHHHHHHHHHHHHHHFHHF1FHHHGHHHGGFFGHFDGHDHGGHHFDGGGFBCGGFGGAFEGGGEFGGG-CEFE0FCFFGEBFG0
@M05620:37:000000000-D9766:1:1101:22500:7961 1:N:0:37
GAGGGTGCTATGGACGAAACTCATAACCCAGAGAAACAAGATTGGAGCATCACTCCTGTTGACTGAAGTCACGAGATACAATTTTGTATTCCTTCTTCTGTTTTAACAAACAAAAAATGGGAAAAAATCACTATGAAATTTAAAAGTTCCAGAAGATAACACAGTGAATTGAATCAGGAAAATGAGAAAAAAATCACTAGGAAGACGAGTGACAACTAGGAAAAACATTTGACAATAGAAAGTGCTAGCAG
+
>1>>11>113B1B11AAE0AB1B3DD110BA0B01B0FGB0G1AB100/11AA110B11B12BD111BB121B////11DBD1D22BF222BB@F11BB12B10BB111B/0/00/>011001/0B/0111121222B211BB1111222211011111<11/0111111?1111111100011<1111<0--.<0/0:0/00..;.--..0000.//0/00:;.9:00000000000000/000900///
@M05620:37:000000000-D9766:1:1101:19810:7965 1:N:0:37
AGTGCCAGCTCTCAATCGCACAGGGGACCCAGGGCCTGGCCCCTCCATCCAGAAAACCTATGACCTCACCCGCTACCTGGAGCACCAACTCCGCAGCTTGGCTGGGACCTATGTGAGTATCCAGCGTAGGAATCTGGGAGTTGGGGAGGAGTGAGGAGTTGGGGAAAGACAGTCCTAACCGTGGAGGGTTCTGGTAAATGATGGGGTGAGGAGGGGCTCTTTGGCTCCCACCAGTCCCCCTGTCTGGTCTA
+
CCBCCFFFDFFFGGGGGGGGGGHGGGGGGGHHGGGGGGHHHHGHGGHHHHHHHHHHHGHHHHGHHHHHHHHGGEGGHHHHHHHHHHHHGHHHGGGGGHHHGHHGGGHHGHHHHHHHGHHHHHHHHGGGGGHGHHHHHGHGGHHHGGGGGGEHHHHHHGHHHHGGGGHHHHHHHHHHHHHHGGGGGGGGEGGGGGGFGGGGGGHGGGFFFFFFFFFFFFFFFHFFFFFFFFFFFFFFFFFFFFFFHFFFFF0
@M05620:37:000000000-D9766:1:1101:24170:7980 1:N:0:37
AGTGCCAGCTCTCAATCGCACAGGGGACCCAGGGCCTGGCCCCTCCATCCAGAAAACCTATGACCTCACCCGCTACCTGGAGCACCAACTCCGCAGCTTGGCTGGGACCTATGTGAGTATCCAGCGTAGGAATCTGGGAGTTGGGGAGGAGTGAGGAGTTGGGGAAAGACAGTCCTAACCGTGGAGGGTTCTGGTAAATGATGGGGTGAGGAGGGGCTCTTTGGCTCCCACCAGTCCCCCTGTCTGGTCTA
+
BCABCFFFDFFFGGGGGGGGGGHHGGGGGGHHGGGGGGHHHHGHGGHHHHHHHHHHHGHHHHHHHHHHHHHGGGGGHHHHHHHHHHHHGHHHGGGGGHHHGHHGGGHHGHHHHHHHHHHHHHHHHGGGGGHHHHHHHHHGGHHHGGGGGGGHHHHHHGHHHHGGGGHHHHHHHHHHHHHHGGGGGGGGEGGGGGGGGGHGGHHGGGFFFFFFFFFFFFFFFFFFFFFFFFFFFFFFFFFFFFFFHFFFFFF
@M05620:37:000000000-D9766:1:1101:15362:7980 1:N:0:37
GAGGCTGCTTTGGAAGAAACTCATAGATTACTGCAACAGTTCCCCCTGGACCTGGAAAAGTTTCTTGCCGTAAGGAAAGGCTCCTAGAAGACTACCAGGGAGTAAAAGAGCTGATGAAACAATGGCAAGTAAGTCAGGCATTTCCGCTTTAGCACTCTTGTGGATCCAATTGAACAATTCTCAGCATTTGTACTTGTCACTGACAAGCCAGGTACAAAAGATCGGAAGAGCACACGTCTGAACTCCAGTCC
+
AA?>>ACAFFDFGBB44BG4F4EABG5FH5FFEGF4GGGGGG5FHG2FH2BBFBGABDGHAFFGGFFFGEDFGFCDGHFF?CG?@@53BFF3@3323@??F1?BGH4B1B1B3BFGF?3BBF3?BFG3/BB44F4FB0B?1BDFF/?CE/@FBDGCFB1@FG?@BCHH1FG1<<?G?F11>1<1<<==GFF<FF<1G1<DFDBGG0<.CG=./=CGHGFBECG:CACEG.;/.C.-;.;;FG/FBFF;FB0
@M05620:37:000000000-D9766:1:1101:8365:7984 1:N:0:37
AGTGCCAGCTCTCAATCGCACAGGGGACCCAGGGCCTGGCCCCTCCATCCAGAAAACCTATGACCTCACCCGCTACCTGGAGCACCAACTCCGCAGCTTGGCTGGGACCTATGTGAGTATCCAGCGTAGGAATCTGGGAGTTGGGGAGGAGTGAGGAGTTGGGGAAAGACAGTCCTAACCGTGGAGGGTTCTGGTAAATGATGGGGTGAGGAGGGGCTCTTTGGCTCCCACCAGTCCCCCTGTCTGGTCTA
+
BBABCFFFCFFFGGGGGGGGGGHHGGGGGGHHGGGGGGHHHHGHGGHHHHHHHHHHHGHHHHHHHHHHHHHGGGGGHHHHHHHHHHHHGHHHGGGGGHHHGHHGGGHHGHHHHHHHHHHHGHHHHGGGGGHHHHHHHHHGGHHHGGGGGGGHHHHHHGHHHHGGGGHHHHHHHGHGHHHHGGFGGGGGGGGGGGFGGGGGGGHGGGFFFFFFFFFFFFFFFFFFFFFFFFFFFFFFFFFFFFFFFFFFFFF
@M05620:37:000000000-D9766:1:1101:15008:7987 1:N:0:37
AGTGCCAGCTCTCAATCGCACAGGGGACCCAGGGCCTGGCCCCTCCATCCAGAAAACCTATGACCTCACCCGCTACCTGGAGCACCAACTCCGCAGCTTGGCTGGGACCTATGTGAGTATCCAGCGTAGGAATCTGGGAGTTGGGGAGGAGTGAGGAGTTGGGGAAAGACAGTCCTAACCGTGGAGGGTTCTGGTAAATGATGGGGTGAGGAGGGGCTCTTTGGCTCCCACCAGTCCCCCTGTCTGGTCTA
+
ABA?ADDFAFFFF4FFGFEFGEHHGGGG2EGHG2EE2FFGCGGH1E2GGGGHBCGCCAGHGFFHHHF@GHHGG>>/?GHEGFHH1GAHG?GFE?EEGB3GEGHEGGHHGCGHHHB?GHHHHHGHHGGGGAHDHHHHHHFFGHGHGG.CC<CGHFHCCAGHHHCGG?HHHHGBGHFHHHHHGGGGGGGGDFGGGGGGGGGFGGGEGGFFFFFFFFF-DDFFBFFFFFFFFFFFEAFFFFAD-AFFFFF/FFB
@M05620:37:000000000-D9766:1:1101:10056:8007 1:N:0:37
AGTGCCAGCTCTCAATCGCACAGGGGACCCAGGGCCTGGCCCCTCCATCCAGAAAACCTATGACCTCACCCGCTACCTGGAGCACCAACTCCGCAGCTTGGCTGGGACCTATGTGAGTATCCAGCGTAGGAATCTGGGAGTTGGGGAGGAGTGAGGAGTTGGGGAAAGACAGTCCTAACCGTGGAGGGTTCTGGTAAATGATGGGGTGAGGAGGGGCTCTTTGGCTCCCACCAGTCCCCCTGTCTGGTCTA
+
ABABBFFFBFFFGFGGGGGGFGHHGGGFEGFGGAEGEGHHGHGFGGGHHHFHEHHHHGHFFHFHHHHGHGHFFEEGHHHHHHHHHHFHGGHHGGG?FHHFGH3/?FFHEHFHHHF3G?33FHHFHG/<CGFFHHGHGHAGGHFH/@CC-ACFG0GHG.GHGH@@E.CG/C/CGHGHHCGHGGEFEED-CFGGGG09CFGFF0FF.ED-:FFFDDF=D9.B/BBBFBF?E9FFEFFFFFADFEFFFBFFFFB
@M05620:37:000000000-D9766:1:1101:13372:8010 1:N:0:37
ACCACACCTTCTACAATGAGCTGCGTGTGGCTCCCGAGGAGCACCCCGTGCTGCTGACCGAGGCCCCCCTGAACCCCAAGGCCAACCGCGAGAAGATGAGTGGCCCGCTACCTCTTCTTGTGGCCGCCTCCCTCCTTCCTGGCCTCCCGGCGCTGCGCCCTTTCTCACTGGTTCTCTCTTCTGCCGTTTTCCGTAGGACTCTCTTCTCTGCCCTGCGTCTCCTTTGGAACTCTGCAGGTTCTAGATCGGAA
+
CCCCDDCCFFFFGGGGGGGGGGHHGGGFHGHHHGGGGGGGGHHHHGGGGGGGHHHHHHHGGGGGGGGGGGGGHHHGGGGHGHHHHGGGGGGGGGHHHHGHHHFF??>@D->GHHHHHH1>F<.GHGFGF.CEHHGHHHHHGBGHHHGGGGAGGGGGGFFCFFFFFF0FFFFFFFFFFFFFFFFFFFDFFFFFFFAFFFFFFFFFFBFFFF0BEFFEDDFFFFFFFFF0BFFFFFFFFFFFFF0FFFFEDAA
@M05620:37:000000000-D9766:1:1101:14774:8011 1:N:0:37
GAGGCTGCTTTGGAAGAAACTCATAGATTACTGCAACAGTTCCCCCTGGACCTGGAAAAGTTTCTTGCCGTAAGTAAAGACTCCGAGAAGACTCCACGGGAGTAAAAGAGCTGATGAAACAATGGCCAGTAAGTCCGGCATTTCCGCTTTCGCACTCTTGTGGATCCCATTGAACAATTCTCAGCATTTGTACTTGTAACTGACAAGCCAGGGCCAACAGATCGGAAGAGCACACGTCTGAACTCCCGTCA
+
CCCDDDFCFFFFGGGGGGGGGGHHHHHHHHHHHHHHGGHHHHHHHGGGHHHHHHHHHHHHHHHHHHHHHGEGGH5DGDG5BFG3>EEE>3BFH3BFBEFGGEEHB4DGFCGFH33D43G?F/FGHHCG/GHHH3G?ADFCGHH2FDG//?1/CEGGHHHH11<>FHH0F1FG1=GHHHFHHGHHHFHFHGF0G0GHCHHHHHHHGCHHGCAGD.CFE.EGFGGGG?.CFGGGGFA?FEFEFFFFF0:.;A.
@M05620:37:000000000-D9766:1:1101:8550:8011 1:N:0:37
GAGGCTGCTTTGGAAGAAACTCATAGATTACTGCAACAGTTCCCCCTGGACCTGGAAAAGTTTCTTGCCGGAATTACAGAAGCTGAGACGACTGCAAAGGCGTGCTAGCCGTAATGAAACGCTGGCAGAAGAGTCCAACCTTTCAACATTCGCTATCAAATAACTCCAATTAAGCAATTCACCGCCTTTGTACTAGTATCTGAAAAGCCAGGGAACAAAGCTCGGCAGAGCACCTGTTTACTGTCAAGTCA
+
BAAABAFAFFFFGCGFACFCFCDEDG5GGBGHHHHBGFG5AF5GHGFGG2GCEB22FFEGAFGHHDGHH?00A13FEGG5B3B3BF1@F1>>11?B333?1>>/?/BBB3/?/?/F4FH3//?<??C</22<0@2G222?222@21<1?1<1?///?111111111><1=G1<<<DCD0=00<<A-..;:GCF000<C0;0GB0CB/CA:..:9C.BB.999B.AE?-..//..//9///;;/9;FFFFFB
@M05620:37:000000000-D9766:1:1101:27132:8015 1:N:0:37
GAGGATGCTTTGGAAGAAACTCATAGATTACTGCAACAGTTTCCGATGGACCTGGAAAAGTTTCTTGGCGTACGTAAAGACTCTGAGAAAACTGCCAAGGAGTAAAAGAGCTGATGACAAAAGAACCAGTAAGTAAGGCATTTACGCTTAAGAACTATTGTGGATCCAAGTGAACAAGTCACAGCATTAGTACTTGAAACTGACACGCCAGGGACAACAGATCGGAAGATCACACTTCGGAAATCCAGTAA
+
>3>A3B@C55B4F45BFG4FFGHBG5FGHHBBDB4FCG2DDAA5A2AB?G3BFGFG332FBEF5BFG3AAB0AAA311DBFD3BD5BD532BBBFFF3GE111BBGH3F1B333BB4B33?B3/0B/?/3B44BB4?3B?112BB///?/11>101122122/<1@?111<1<11<001<1?=<>F111<>1=11=1>10<0<<D<.-<<::..CC..://0/.....9000;;B/;0.9;9-90;00000
@M05620:37:000000000-D9766:1:1101:24053:8015 1:N:0:37
ACCACACCTTCTACAATGAGCTGCGTGTGGCTCCCGAGGAGCACCCCGTGCTGCTGACCGAGGCCCCCCTGAACCCCAAGGCCAACCGCGAGAAGATGAGTGGCCCGCTACCTCTTCTGGTGGCCGCCTCCCTCCTTCCTGGCCTCCCGGCGCTGCGCCCTTTCTCACTGGTTCTCTCTTCTGCCGTTTTCCGTAGGACTCTCTTCTCTGACCTGAGTCTCCTTTGGAACTCTGCAGGTTCTAGATCGGAA
+
AAA?AAAAFFFFGFGG3GGGGCHHGE0BC0FGEFGCEGGGGHHHHGGGGGGGHHHEHHGGGGGGGEGGGGGHHHHGGGGHEEHHHGE<BCCCCGHGFGHHHHEFFGCCG->GHHHHHHHHHFGHHGGGGEFGHHGHHHHHHHHHHHGGGG-AA@GGG@F@@FFFFFFFFFFFFFFFFFFFFFFFF@BFFFFFFFFFFFFFFFFFFFFFFFBFFFF/;BFFFFFFFFFFFFFFFFFFFFFBFFFFFFFFFFA
@M05620:37:000000000-D9766:1:1101:20773:8015 1:N:0:37
AGTGCCAGCTCTCAATCGCACAGGGGACCCAGGGCCTGGCCCCTCCATCCAGAAAACCTATGACCTCACCCGCTACCTGGAGCACCAACTCCGCAGCTTGGCTGGGACCTATGTGAGTATCCAGCGTAGGAATCTGGGAGTTGGGGAGGAGTGAGGAGTTGGGGAAAGACAGTCCTAACCGTGGAGGGTTCTGGTAAATGATGGGGTGAGGAGGGGCTCTTTGGCTCCCACCAGTCCCCCTGTCTGGTCTA
+
BBAABFFFBFFFGGGGGGGGGGHHGGGGGGHHGGGGGGHHHHGHGGHHHHHHHHHHHGHHHHHHHHHHHHHGGGGGHHHHHHHHHHHHGHHHGGFGGHHGGHHGGGHHGHGHHHHHHHHHHHHHHGGGGGHHHHHHHHHGGHHHGGGGGGGHHHHHHGHHHHGGGGHHHHHHHHHHHHHGGGFGGGGGFGGGGGGGFGGGGGGGGGFFFFFFFFFFFFFFFFFFFFFFFFFFFFFFFFFFFFFFFFFFFFB
@M05620:37:000000000-D9766:1:1101:24036:8025 1:N:0:37
ACCACACCTTCTACAATGAGCTGCGTGTGGCTCCCGAGGAGCACCCCGTGCTGCTGACCGAGGCCCCCCTTAACCCCAAGGCCAACCGCGAGAAGATGAGTGGCCCGCTCCCTCTTCTGGTGGCCGCCTCCCTCCTTCCTGGCCTCCCGGCGCTGCGCCCTTTCTCACTGGTTCTCTCTTCTGCCGTTTTCCGTAGGACTCTCTTCTCTGACCTGCGTCTCCTTTGGAACTCTGCAGGTTCTAGATCGGAA
+
AAAAABCACCFFGFGGGGBGGGHHGEEGDEHHHBAEFGGGGGCABEFAABEFGHFGHGHEEFGFGGGGGGAGFHHGEECHGH/FGFGG??/>>CGFFF2FGH/F?<@CF/<FFGFHHF1>>FDHHGGGGGHGGHGGHHHHHGFGGAEGGFGGGCDD-;DFBBBFFFBBFFF;;BBFFFFFBBFFFD9:FAF/ABAA9BFEFFFEFBBB;FFFFFFFA:9A:FFFFFF/B//;:BFBF;./;/B:/:FF?AA
@M05620:37:000000000-D9766:1:1101:14342:8026 1:N:0:37
GAGGCTGCTTTGGAAGAAACTCATAGATTACTGCAACAGTTCCCCCTGGACCTGGAAAAGTTTCTTGCCGTAAGGAAAGGCTCCTAGAAGACTCCAAGGGAGTAAAAGAGCTGATGAAACAATGGCAAGTAAGTCAGGCATTTCCGCTTTAGCACTCTTGTGGATCCAATTGAACAATTCTCAGCATTTGTACTTGTAACTGACAAGCCAGGGACAAAAGATCGGAAGAGCACACGTCTGAACTCCAGTCA
+
A>AABAFAFFFFGGGGCGGGGGHHFFGHHDGHHHFEGFGFGHHHHGGGHFHHHHHHHHGGHHHHHHHHHFEEEFFBFGHHHHHGHHHHHHHHHHHHEFFGHEEHFHHHGHHHHHHHHGHHHHHHHHGHGHHHHHHGHHHHHHHHHGGGGGHHHHHHHHHHHHGHHHHHHHHHHHHHHHHHHHHHHHHGHGFHHHHHGGFGHHGHHFHHGHHHGEGGG/GHGHHHC.CDGGFFGGG@GEGEBFBFGGFGGG9
@M05620:37:000000000-D9766:1:1101:23850:8028 1:N:0:37
GAGGCTGCTTTGGAAGAAACTCATAGATTACTGCAACAGTTCCCCCTGGACCTGGAAAAGTTTCTTGCCGTAAGGAAAGGCTCCTAGAAGACTCCAAGGGAGTAAAAGAGCTGATGAAACAATGGCAAGTAAGTCAGGCATTTCCGCTTTAGCACTCTTGTGGATCCAATTGAACAATTCTCAGCATTTGTACTTGTAACTGACAAGCCAGGGACAAAAGATCGGAAGAGCACACGTCTGAACTCCAGTCA
+
B?ABBBFBFFFFGGGGGGGGGGHHGGGHHHHHHGGHGHHGHHHHHGGGHHHHHHHHHHBHHGHHHHHHHEBAEFGFHHHHGHHGHGFFGFGGGGGGH3FGF>?G4FFGGHHHHHHHHGHFFHHHGHFGGHHHGHHBFCGFHHHHHGGGGGB2DGHHHGHHGFD2GHHD1GHH1GHHGHHGHGGHHHHBHGGHHHHHH1GGGGHHFHHEFBGHGEEGHCHHEHGGDDGFGGBBGGGDGGGFFGGGGG//BF0
@M05620:37:000000000-D9766:1:1101:10971:8062 1:N:0:37
GAGGCTGCTTTGGAAGAAACTCATAGATTACTGCAACAGTTCCCCCTGGACCTGGAAAAGTTTCTTGCCGTACGGAAAGGCTCCTAGAAGACTCCCAGGGAGTAAAAGAGCTGATGAAACAATGGCAAGTAAGTCAGGCATTTCCGCTTTAGCACTCTTGTGGATCCAATTGAACAATTCTCAGCATTTGTACTTGTAACTGACAAGCCAGGGACAAAAGATCGGAAGAGCACACTTCTGAACTCCAGTCA
+
BBBBBBFBFFFFGGGGGGGGGGHHHFFHHHHGHHGHGHHFHDGHHGGFHHHHHHGGGFHHFHHEHHHGGEE11AB1AEG?GHGFFF4G3B3GHFHCG3?EGE?GHHHHGFHHHHFHH3BBFH3FGGHH?FGHHHGFFF2?BFHFFE?EFG>GGFFGGHHHHHGGHHHGG??GFGCFFGFHHH1>><><>FF1>=DGDG==G<GGG0<<E<;G;CEFHCFCECC;.CCEGF/CFFG/;;BCFGCFFGGFBB0
@M05620:37:000000000-D9766:1:1101:10949:8063 1:N:0:37
GCTGCTTCTTTTGAATCCACTCATAGATTCCTGCCCCAGTTCCCCCTGTCCCTGTAACCGTTTCTTGCCGTAAGGCAAGGCTCCTCGAAGACTCCACGGGAGTAAAAGCGCTGCTGCAACCCTGGCAAGTAAGTCCGGCCTTTCCGCTTTCGCACTCTTGTGGCTCCCATTGCACAATTCTCCGCATTTGTCCTTGTAACTGACAAGCCAGGGCCACCAGCTCGGCCGAGCACACGTCTGCACTCCAGTCA
+
1>>AAB1BBD3BBABBF1ABBBBD3DDFDDDGHHHHF0B1DDFGHG0AB1FB111DFHHGGG0BDDABFFAEFGFFGGGGCFGGBB?B0B?FFGHEBEEG/EEG12BF0?EGG/GG1FGH0/BGHH0BFHHHHGGFCGGCFHHH?CCGGGFGGGGGFHHHHHG.<GECGHHHB0DHHHHHHH0;C-CEHHG0CGHGFGBFFGFBBFGGG/FFG.E.9CEF.CFF@?-;@@@=FFF@;EFEF:BFFB/;BFB
@M05620:37:000000000-D9766:1:1101:11251:8065 1:N:0:37
GAGGCTGCTTTGGAAGAAACTCATAGATTACTGCAACAGTTCCCCCTGGACCTGGAACCGTTTCTTGCCGTAAGGAAAGGCTCCGAGAAGACTCCAAGGGAGTAAAAGAGCTGATGAAACACTGGCAAGTAAGTCAGGCCTTTCCGCTTTAGCACTCTTGTGGATCCAATTGCACAATTCTCAGCATTTGTCCTTGTAACTGACAAGCCCGGGCCACCAGATAGGCAGAGCACACGTCTGCACTCCCGTCA
+
>3>AA>FAFFDFGFFAFGGFGGHHGGHHHGHHGH4FGHFDDFHHHGEFFFGGHHFHE31ABEGHFEHHHEBEEHFDHHHE?FGF1/>/>BBFFBFEB3FEFE?GFBBF?FHHG3FG4FHH30BF0G0BFHHHFB?2B0F/FGFDFEGDGG1FG1GFHHHHFHG1GGH1FGHHBGHHGHHHHH1GH0<GHGG0DGHHGHHHHGGFGHHHG.ACG?-:A.;A.F0;C;0;EGFFFFFBFFFF/;BFF..;AD?
@M05620:37:000000000-D9766:1:1101:22188:8066 1:N:0:37
GAGGCTGCTTTGGAAGAAACTCATAGATTACTGCAACAGTTCCCCCTGGACCTGGAAACGTTTCTTGCCGTAAGGAAAGGCTCCTAGAAGACTCCAAGGGAGTAAAAGAGCTGATGAAACAATGGCAAGTAAGTCAGGCATTTCCGCTTTAGCACTCTTGTGGATCCAATTGAACAATTCTCAGCATTTGTACTTGTAACTGACAAGCCAGGGACAAAAGATCGGAAGAGCACACGTCTGAACTCCAGTCA
+
AAAABBFBFFFFGGGG4FGGGG4GDFFHH5GFHHF4BAFDGHHHHGGGEEGGHHHHHD3BFGHHHHHHHEBEEGHFGHHHHHHGHHGGHGHHHHHHGGFGHEEH4FGHGHHHHFHHHHHHHHHHHHBGGHHHGGH4FGHCHHHHHGGGGGHHHHHHHHHHGHG1FHHFFHHHDHHHHHHHHHHHHHHHHGGHHHHHHHHHHHHHHHHGGGHHGGGGH/CHGHHEDAEGGGFGGGGAGGFG0FFFGG/FGG0
@M05620:37:000000000-D9766:1:1101:13374:8069 1:N:0:37
AGTGCCAGCTCTCAATCGCACAGGGGACCCAGGGCCTGGCCCCTCCATCCAGAAACCATATGACCTCACCCTCTACCTGGCGCACACACTCCGCAGCTTGGCTGGGACCTATGAGAGTATACAGCGTAGGAATCTGGGAGTTGGGGCAGAGAGAGGTGTTGGGGAAAGACAGTCCTAACCGTGGAGGGTTCTGGTAAATGATGGGGTGAGGAGGGGCTCTTTGGCTCCCACCAGTCCCCCTGTCTGGTCTA
+
AA1AAFBFAFFFGGFGGGGGEGHCGGGGGGFHCGGGGFHFCHGEGGBHHHHFFB100/BAA2D1B1BBGAG/B01111BBB>EEE/B??>GFC/>E>B10/<GG?/0</BFGH2B>1BFF2>2BC/E?//@@FGEH100?/?<G?@.-><>0>..</<<<CE--..;CHFEGCGHH00GGGF.?.C.@.;FBF09;099909BFGG-@9-;/AB>@;@FF/F9FFFFFF-AAA-BFFFFB@?FFFF/B///
@M05620:37:000000000-D9766:1:1101:13393:8071 1:N:0:37
AGTGCCAGCTCTCAATCGCACAGGGGACCCAGGGCCTGGCCCCTCCATCCAGAAAACCTATGACCTCACCCGCTACCTGGAGCACCAACTCCGCAGCTTGGCTGGGACCTATGTGAGTATCCAGCGTAGGAATCTGGGAGTTGGGGAGGAGTGAGGAGTTGGGGAAAGACAGTCCTAACCGTGGAGGGTTCTGGTAAATGATGGGGTGAGGAGGGGCTCTTTGGCTCCCACCAGTCCCCCTGTCTGGTCTA
+
ABAABFFF3BFFGGGGGGGGGGHHGGGGGGDHEFGGGGHHGHGHGGHHHHFFGFFHHGHHHHHHHHHHHHHFGEEGHHHHFFGHHHGHGHHHGGGGGHHHGHHGEGHHGHHHGGHHHGHHHHGHHGDDGGHHFGHHHHHGGHHGGFGFGGFHHHHFHGHHHGGGGGHFHHHHHHHHHGHHFGFAEGGGCFGGFGFFGFGFGGGGGGFFFFFFFFFFFFFFFFFFFFFFFFFFFFFFFFFFFFFFFFFFFF/
@M05620:37:000000000-D9766:1:1101:12459:8078 1:N:0:37
ACCACACCTTCTACAATGAGCTGCGTGTGGCTCCCGAGGAGCACCCCGTGCTGCTGACCGAGGCCCCCCTGAACCCCAAGGCCAACCGCGAGAAGATGCGTGGCCCGCTGCCTCTTCTCGTGGCCTCCTCCCTGCTTCCTGGCTTCCCGGCGCTGCGCCCTTTCTCACTGGCTCTCTCTTCTGCCGTTTTCCGTAGGTCTCTCTTCTCTTACCTGCGTCTCCTTTTGAACTCTGCAGGTTCTCGATCGGAA
+
CCCCCCCCFFFFGGGGGGGGGFHHGFGBEGHHHGGGGGGGGHHHHGGGGGGGHHHHHHHGGGGGGGGGGGGHHHHGGGGHGHHHHGGGGGGGGGHHHH2///>/0/<->-.>1F11110.<..-<0..<//;/0=0CHH00/;/;GH/CD-----;A9D--BFFBF0BFB/.;F9FF00;099B09AF9E0B.9...9;00;0990000000/00.-.9.;09B000.:BF0BF0B09FB0B0.0/.-:.;
@M05620:37:000000000-D9766:1:1101:15727:8088 1:N:0:37
ACCACACCTTCTACAATGAGCTGCGTGTGGCTCCCGAGGAGCACCCCGTGCTGCTGACCGAGGCCCCCCTGAACCCCAAGGCCAACCGCGAGAAGATGAGTGGCCCGCTACCTCTTCTGGTGGCCGCCTCCCTCCTTCCTGGCCTCCCGGAGCTGCGCCCTTTCTCACTGGTTCTCTCTTCTGCCGTTTTCCGTAGGACTCTCTTCTCTGACCTGAGTCTCCTTTGGAACTCTGCAGATTCTAGATCGGAA
+
BBBBBBABFFFFGGGCGGGGGGFHGEGGHGHHHGG?AEFCGHHHHGGGFGGGHHHGHHHGGGGGGGGGGGGHHHHGGGGHGHHHHGGGGGGGGGHHFHGHHHGGHHGGGGGHHHHHHHGHHHGHHGGGGGHGHHGHHHHHHGHHHHGGGGGGGGGGGGGGGGGFFFFFFFFFFFFFFFFFFFFFFFFFFFFFFFFFFFFFFFFFFFFFFFFFFFFFFFFFFFFFFFFFFFFFFFFFFFFFFFFFFFFFFFE
@M05620:37:000000000-D9766:1:1101:10702:8094 1:N:0:37
AGTGCCAGCTCTCAATCGCACAGGGGACCCCGGGCCTGGCCCCTCCATCCCGAAAACCTATGACCTCCCCCGCTACCTGGAGCACCCACTCCGCAGCTTGGCTGGGAGCTTTGTGCGTATCCAGCGTAGGAATCTGGGAGTTGCGGAGGAGTCAGGGGTTGGGGGAAGACAGTCCAAACCGTGCAGGGTTCTGGGAAATGGTAGGGTTAGGAGGGGCTCTTTGGCTCCCACCGGTCCCCCTGTCTGGTCTA
+
>>>A>DFB1CFFG1FFGFFCGAGEG?EEEG00A/AAAFFFCGG/EEAFBG/EAE/E0B0@FGGFGFG/F//>E>>EG1FFBFFFGG//?BFFFGGGGHHH/F?//<F//?111@F1/?<CGHBGHA>.A.111>0=0/...<00<-:;@.;C/00/.9.-9;---9;.-;B-9BF/:/-;@9--9;A9;;-B//--/-;////;--B---999-9-9@-B//;B9B/9A9FA--;9@F?--;B///9;;F/
@M05620:37:000000000-D9766:1:1101:23170:8100 1:N:0:37
AGTGCCAGCTCTCAATCGCACAGGGGACCCAGGGCCTGGCCCCTCCATCCAGAAAACCTATGACCTCACCCGCTACCTGGAGCACCAACTCCGCAGCTTGGCTGGGACCTATGTGAGTATCCAGCGTAGGAATCTGGGAGTTGGGGAGGCGTGAGGAGTTGGGGAAAGACAGTCCTAACCGTGGAGGGGTCTGGTAAATGATGGGGTGAGGAGGGGCTCTTTGGCTCCCACCAGTCCCCCTGTCTGGTCTA
+
>>>>>FF@1FFFG1FGFFFAE0F0FE0AEEEFBABB/FHHGHGFGGHBHA1GGGH0FEG1AFGHH1FBGGG/E/EEHGGH0BFHHH0/?0GGAEE?/FF0ECGEFG0GGGCG1B2BFHFGH2>FCC//>/1@FHGFFG0?EFFHGCC@-.<CCGGH0ECGFC-:;A.:///;90;FFFGG-C9@AEE--;CFFF9BFFFFF/B/:-B??AAFB--9@@AFFFF/BFF?A----999BF--;EFFF/B/BFB
@M05620:37:000000000-D9766:1:1101:7668:8133 1:N:0:37
GAGGCTGCTTTGGAAGAAACTCATAGATTACTGCAACAGTTCCCCCTGGACCTGGAAAAGATTCTTGCCGTCCGGAAAGACTCTTAGAAGACTCCCAAGGAGTAAAAGAGCTGATGACACAATGGCAAGTAAGTCAGGCATTTACGCTTTAGCACTCTTCTGGATCCAATTGAACAATTCTCAGCATCTGTACTTGTAACTGACAAGCCAGGGACAAAAGATCGGAAGAGCACACTTCTGAACTCCAATCA
+
BABBBBFBFFFFGGGGGGGGGEG5FG5FGHHHHHHH4GHHGGHHHFFGH2GHHFF2BFCG1BFGD5AFFE1EAAEEEGC3BGH34@BGHBHHF3BF23?FF1B3GGHHA2BG3BGDF333BF?FFCHEF34F4GHHBB??2233B/<?F<2<FFGC2@222111?FHGH11?FDHHH1<G1F<>GD<11>FBG11=D=0=D0<G00<.<<CG:ACEHGA/C:C..;9;F./BAFA/;99C0C;CBBF/0;0
@M05620:37:000000000-D9766:1:1101:20470:8146 1:N:0:37
GAGGCTGCTTTGGAAGAAACTCATAGATTACTGCAACAGTTCCCCCTGGACCTGGAAAAGTTTCTTGCCGTAAGGAAAGGCTCCTAGAAGACTCCAAGGGAGTAAAAGAGCTGATGAAACAATGGCAAGTAAGTCAGGCATTTCCGCTTTAGCACTCTTGTGGATCCAATTGAACAATTCTCAGCATTTGTACTTGTAACTGACAAGCCAGGGACAAAAGATCGGAAGAGCACACGTCTGAACTCCAGTCA
+
3>>>>>CAFFFFCFGGA4FFBFAG5BFGHHFGHGG4B2FDFFFHHGGGHGHFGGHHFHHHFGHHGHHHHEEE1BFD3FG1FGGFF3FHBBBGHBG3BBBEGE?G4GDHGCHHHHHHHHHHGE3DEGHHF3FGFHHHGFHGCDHHHDDG?GHHFHHFHHHHFFCFGHHHHFGHHFGGGHHHHHFHHF>=FFDBFFGHFF1=D<DGHHHHGH.G<EGGHBHHEHHGADEFFG/9AFF9CCFEFGBFGGFFBF0
@M05620:37:000000000-D9766:1:1101:19422:8155 1:N:0:37
AGTGCCAGCTCTCAATCGCACAGGGGACCCAGGGCCTGGCCCCTCCATCCAGAAAACCTATGACCTCACCCGCTACCTGGAGCACCCACTCCGCAGCTTGGCTGGGACCTATGTGAGTATCCAGCGTAGGAATCTGGGAGTTGGGGAGGAGTGAGGAGTTGGGGAAAGACAGTCCTAACCGTGGAGGGTTCTGGTAAATGATGGGGTGAGGAGGGGCTCTTTGGCTCCCACCAGTCCCCCTGTCTGGTCTA
+
A?AAAFFFBFFFG4GGFFGAEEHCG?FGGDHH22AEFGHHHHGEGGHHHFFHHGHHHEFHHHGHHHHHHHGFE>EEHHGH?FGHHH11?GHHFGGGGGFGGEFFEFGHGHEGBFBDGHHFHHHFHGGD@FHHHHHFHE0???FFGG.@CAACG0D<CDHHHBDCEA:ACGGGGHHHFHHGGGABA?FGGGGGGGGGFGGGGGFFGFDBFFFFDD-BBBEFBFFFFFF?FFFFFFFFBFFFBEFFFFFFFFB
@M05620:37:000000000-D9766:1:1101:23774:8157 1:N:0:37
GAGGCTGCTTTGGAAGAAACTCATAGATTACTGCAACAGTTCCCCCTGGACCTGGAAAAGTTTCTTGCCGTGATTAAAGAAGCCGAGAAGACTGCAAAGGAGTCCAAGCGCAACTGAAACCCTGGACAATAAGTCAAGGCTGTAAACTATCGCACTAAAGAAGCTCCAGTTAGACAGTTATCCGCATTTGACCATGTAACTGACAAGACAGGAACAACAGATAGGAAGAGCACACGTCTGCAATCACGTCA
+
ABBCCCFAFFFFGGGGGGFGGGFFHGGHHHHHHHHBGFGFGGHHHGGGHHHHHHHHHHHHGHHHHHHHHFA0B35AAFG5B3B1>E0>13BBG3F@F33BG1B33D3B?F@///BBGH3??/B2FC0B0BF2FDFF3B2/20@D22222DD/CFFF111110?=<F<G1><111>>0>FDHH0<E-<CHH00<0:=:;0;CHG0CGC/:/;C.;AFF;9B/;0C9F0;9FBFG:9?FF/C000;BF0.;..
@M05620:37:000000000-D9766:1:1101:12550:8168 1:N:0:37
AGTGCCAGCTCTCAATCGCACAGGGGACCCAGGGCCTGGCCCCTCCATCCAGAAAACCTATGACCTCACCCGCTACCTGGAGCACCAACTCCGCAGCTTGGCTGGGACCTATGTGTGTATCCAGCGTAGGAATCTGGGAGTTGGGGAGGAGTGAGGAGTTGGGGAAAGACAGTCCTAACCGTGGAGGGTTCTGGTAAATGATGGGGTGAGGAGGGGCTCTTTGGCTCCCACCAGTCCCCCTGTCTGGTCTA
+
A>1>AFF11CFFG1GEBFEEEGHCG?EAAE0000BA/FHF0GG/EEA1BA1B10AABEA1BFBGHGHCG>0EF>/EHBGG>FHHHH0>EG1GEEE>@FFGEG1FGCA0?GGDGD2><FGFHF2DC/??CAGFGGFG10?F<??B@C.<->><<0D.0<C/D/<C...:/:CCCGHB0;CCAGE@?AA@CFFFF9;;CFFF009BEGF@FF-BA--9@>ABF//F9B/AABFFE?FFFFFF;-BFFFFFFB/
@M05620:37:000000000-D9766:1:1101:10014:8169 1:N:0:37
ACCACACCTTCTACAATGCGCTGCGTGTGGCTCCCGAGGAGCACCCCGTGCTGCTGACCGAGGCCCCCCTGAACCCCAAGGCCAACCGCGCGAAGATGAGTGGCCCGCTCCCTCTTCTTGTGGCCGCCTCCCTCCTTCCTGGCCTCCCGGCGCTGCGCCCTTTCTCACTGGTTCTCTCTTCTGCCGTTTTCCGTAGGACTCTCTTCTCTGCCCTGCGTCTCCTTTGGAACTCTGCAGGTTCTAGATCGGAA
+
AA?AAAAAFFFFFGGGGG11AAAEEBFBF0AFHGEEEE?/AGGHHGEA/BEGEB@FGFG/>E?EGGGGEEFFHHHGGCEFFHHHAECCG?/>B/CCD1?GFHGEF.><C-<EHHHHHF=GHCAGHCCGGCGGHGGGGGGGBFGG0FGGG@?A@@@F<-B@?FFFFFFFFFFFFFFFFFFFFFFFF@FBFFFFFFFFFFFFFFFFFFFFFF/BEFFA@9@BFFFFFBF/9BFFFFFFF?FFFFBFFBBEFBF
@M05620:37:000000000-D9766:1:1101:7938:8171 1:N:0:37
GAGGCTGCTTTGGAAGAAACTCATAGATTACTGCAGCAGTTCCCCCTGGACCTGGAAAAGTTTCTCGCCGTCAGGAACGTCTCCTAGAAGACTCCCATGGAGTAAAAGAGCTGATGAAACAATGGCAAGTAAGTCAGGCATTTCCGCTTTAGCACTCTTGTGGATCCAATTGAACAATTCTCAGCATTTGTACTTGTAACTGACAAGCCAGGGACAAAAGATCGGAAGAGCACACTTCTGAACTCCAGTCA
+
AAAAAAFAFFFFGGGG11FGFCG3AE1ABFGD3GA11BFFEFG1BB0F/0FABA001B0F1DAD22/AA/AE/>>100B/BGH@111F1BGH1@B/>1BFGFHFHHHB>BBFGHHHG1BB>G1<FGHHF>FDFGBGGF0?1BGGGGCA?F1F@>@FFDH1??/FHHHHF???FGFFF>>F>FDGGG=<>FFD>DDD<====<<=G0<<C<GG:EEGHFGBCGG;..;.A./;CGG:C0CBFG/FFGG9;C9
@M05620:37:000000000-D9766:1:1101:27627:8175 1:N:0:37
ACCACACCTTCTACAATGAGCTGCGTGTGGCTCCCGAGGAGCACCCCGTGCTGCTGACCGAGGCCCCCCTGAACCCCAAGGCCAACCGCGAGAAGATGAGTGGCTCGCTCCCTCTTCTGGTGGCCGCCTCCCTCCTTCCTGGCCTCCCGGCGCTGCGCCCTTTCTCACTGGTTCTCTCTTCTGCCGTTTTCCGTAGGACTCTCTTCTCTGCCCTGCGTCTCCTTTGGAACTCTGCAGGTTCTAGATCGGAA
+
?AAABBABFFFFGGGGGGFGGBGBEAABFEHHFGGEEGGCGHHHHGGGAEGGGFCEFEGG0EEGEA>EEGGBHFCEGGCHECGHEGEEDCB</?<GGF1FHFA/0?>AAGGGHCHGGB<>>FAC.C--AEHGHHGHHGGFC/:.GHEE.-;;A-ADB?FBBFFFFFFFFFB9BFFFFFFFB9FFFB?A/EBBDFFDDFFFFFFFF/:9BB/;A/A.@ABDBFBFFBF/BFFFFEFFFFAF/BFFFFF.A9E
@M05620:37:000000000-D9766:1:1101:23772:8175 1:N:0:37
GAGGCTGCTTTGGACGAAACTCATAGATTACTGCAACAGTTCCCCCTGGACCTGGAAAAGTTTCTTGCCGTACGGAAAGGCTCCTAGAACACTCCCATGGAGTAAAAGAGCTGATGAAACAATGGCAAGTAAGTCAGGCATTTCCGCTTTAGCACTCTTGTGGATCCAATTGAACAATTCTCAGCATTTGTACTTGTCACTGACAAGCCAGGGACAAAAGATCGTAAGAGCACACTTCTGAACTCCAGTCA
+
A?AA>AFAFDDBGB1AEE0AGGHHHFHFGHGFHF1FFHAGGEDFGGEFAFBFHHFGB10BBFGFHHHFBEA//>B//>B0BFB/F1@FB10BF>B?FBBFCBBF1GGFF0BGFBFBBFB<<?11BGGH/BFDDHHGB0B?B<BBGCCCEG1@>>@<FGGFFGA?<<F<C?<>><>>FFGFGG=><>>1===0====00==D<DGHF.:CC;C;;;:CHF:CCF./;9AFG/:;CF/;9CCFF=FCFF90:0
@M05620:37:000000000-D9766:1:1101:9309:8180 1:N:0:37
AGTGCCAGCTCTCCATCGCACAGGGGACCCAGGGCCTGGCCCCTCCATCCAGAAAACCTATGACCTCACCCGCTACCTGGAGCACCCACTCCGCAGCTTGGCTGGGACCTATGTGAGTATCCAGCGTAGGAATCTGGGAGTTGGGGAGGAGTGAGGAGTTGGGGAAAGACAGTCCTAACCGTGGAGGGTTCTGGTAAATGATGGGGTGAGGAGGGGCTCTTTGGCTCCCACCAGTCCCCCTGTCTGGTCTA
+
>A>3>DFFBFFFGCGGGFEAE?HDG2BAEEGHABEAFFHHHHGHGGHHHGHHHHHFGGHHGEGHHBFHHHHEF>>EHHHGBFGHHH1??GHB>E?E>GBFGHHGGGHHGHHHHHHGHHHHHHHHHGGGGGHGHHHHGH0FGHHHGG.CG.CGH0GG<EHHHHGGE:GFFHHHHHHHHFGGGGGG.EGGCFGGGGFFFGGGGGGGGFFBFFFFFFBBBBFFFFFFFFFFFFFFFFFFFFFFBFFFFFFFFFF
@M05620:37:000000000-D9766:1:1101:18645:8184 1:N:0:37
GAGGCTGCTTTGGAAGAAACTCATAGATTACTGCCACAGGTCCCCCTGTCCATTTAACCGTTTCTTGCCGTAAGGCAAGGCTCCTCGAAGACTCCACGGGCGTAAAAGAGCTGCTGCAACCCTGGCCAGTAAGTCCGGCCTTTCCGCTTTCGCACTCTTGTGGCTCCCATTGCCCAATTCTCCGCCTTTGTCCTTGTAACTGACAAGCCAGGGCCACCAGATCGGCAGAGCACACGTCTGCCCTCCCGTCA
+
>3>AAAFAFFFFGFGGGGGGGGFDG5DDB54BFGHFGCB23AB22BAB3BF5A5AADGHGFGFA5D55BAAEEGBBGHG?BGHC32B?2BEGGFGFGEGG/>EG>?FG/FHHH3GG3FGH0/BGGHBGHHHHHGHFGGGFEHHHHGGGGGFGGFGGHHHHHHGAGHG.CGHHB0<FHHHHHH0CF.CAFFF0;FGGFGGGGGFGGGGGG/CEF.C.;AEF.BFFF--;EFFFFFFF;EFFF/9FFDEFFFA
@M05620:37:000000000-D9766:1:1101:18655:8199 1:N:0:37
GAGGCTGCTTTGGAAGAAACTCATAGATTACTGCAACAGTTCCCCCTGGACCTGGAAAAGTTTCTTGCCGTACGGAAAGGCTCCTAGAAGACTCCCAGGGAGCAAAAGAGCTCATGAAACAATGGCAAGTAAGTCAGGCATTTCCCCTGTAGCACTCTGGTGGATCCAACTGAACAATTCTCACCAGTTGTACTTGTTACTGACAATTCAGGGACAAAATATCCGAAGAGCACACTTTTGAATTCCAGCCA
+
CBCCDCFCFFFFGGGGGGGGGGHHHHFHHHHHHHHHHHHGHHHHHGGGHHHHHHHHHHHHHHHHHHHHHG111AEEFGH1B@GBBG4FF3BGHBF?G3?E111?BGHH/2233344D33?BF3F3GH3F?444DG3322?2B3DF222/@22DFG22222DF//1=?FC100==FHG1<G1=11<1011<>0=<<0D00=00=GD00000=G..CEHF.000<0.;.:..;F.BF/F0;0;F0;00;:/.=
@M05620:37:000000000-D9766:1:1101:18629:8202 1:N:0:37
GAGGCTGCTTTGGAAGAAACTCATAGATTACTGCAACAGTTCCCCCTGGACCTGGAAAAGTTTCTTGCCGTAATTAAAGAATCTGAGACAACTGCACGGGAGTATCAGACCTGCAGCGAAACTGGCCAATAAGACCGGCATTTACGCAATCACACTCTTGAACATCCCATTGCACAATTCTCAGCCTTTGTTCATGTAACTGACAAGCCCGGGTCAACAGATCGGACGATCACCAGTTGGAACTCACATCA
+
ABBBBBFBFFFFGBGGFGGGGGHHHHHHHHHHHHHHGHHHHHHHHGGGHHHHHHHGGHHHEGHHHHHHH?E1B1DDFGH51@F5DF5F32BBE33BF?@?F?>F444BB3?BF02B3/>/>/?3BGH3/BFDH3F2///<<22@@FD///?1<<1>CGHD111>110>11=<0DD0<00=DGDFGCG00;C/;0<:;0:GHGCHF0G.;.-9-.;9FFGB/CF.9C-;@.9././.;///;:BF//B/9:/
@M05620:37:000000000-D9766:1:1101:11938:8227 1:N:0:37
ACCACACCTTCTACAATGAGCTGCGTGTGGCTCCCGAGGAGCACCCCGTGCTGCTGACCGAGGCCCCCCTGAACCCCAAGGCCAACCGCGAGAAGATGAGTGGCCCGCTACCTCTTCTGGTTGCCCCCTCCCTCCTTCCTGGCCTCCCGGCGCTGCGCCCTTTCTCCCTGGTTCTCTCTTCTGCCGTTTTCCGTAGGACTCTCTTCTCTGCCCTGCGTCTCCTTTGGAACTCTGCAGGTTCTAGATCGGAA
+
CCDCCCCCFFFFGGGGGGGGGGHHGGGFHGHHHGGGGGGGGHHHHGGGFGGGHHHHHHHGGGGGGGGGGGGHHHHGGGGHGHHHHGGGGGGGGGHHHHG2@D/??/>/>-<<<G1>GH1<=1..<0.<<<<C/GFHFFHF0/CHHHHGCG--AF9E-9D-@/BBBB0FBFEFFFF00:FF<FFBFF.BFA0BA:<<D<:BFBBBFBFFFB0<AF..<B-9FFFF:FF00FBBFBBFFFBBFF0<FF0BD.<
@M05620:37:000000000-D9766:1:1101:22010:8252 1:N:0:37
AGTGCCAGCTCTCAATCGCACAGGGGACCCAGGGCCTGGCCCCTCCATCCAGAAAACCTATGACCTCACCCGCTACCTGGAGCACCAACTCCGCAGCTTGGCTGGGACCTATGTGAGTATCCAGCGTAGGAATCTGGGAGTTGGGGAGGAGTGAGGAGTTGGGGAAAGACAGTCCTAACCGTGGAGGGTTCTGGTAAATGATGGGGTGAGGAGGGGCTCTTTGGCTCCCACCAGTCCCCCTGTCTGGTCTA
+
ABABBFFFBFFFGGGGGGGFGGHCFGFGEFHHGGGGGGHHFHGGEGHHHGHHHHHHHGHHHHHHHHHHHHHGGEFGHHHHFGHHHHFGGHHHEFEGEHHHGGHGGGGHGHHHHHHHHHHHHHHHHGGGFGHHHHHHHG?FGHHHGGEDGACFHHGHGGHHHHGGGGHHHHHHHHHHHHHHGDEGGGGGCFGGGGFGFGGGGGGGGGFFFFFFFF;FFFFFFFFFFFFFFFFFFFFFFFFFFFFFFFFFFFF
@M05620:37:000000000-D9766:1:1101:27076:8255 1:N:0:37
GAGGCTGCTTTGGAAGAAACTCATAGATTACTGCAACAGTTCCCCCTGGACCTGGAAAAGTTTCTTGCCGTGATTAAAGAAGCTGAGACAACTGCAAGGGAGTAACAGACCTGCAGCGAAAGTGGCCAATAAGACCGGAAGTTACGAAAACGCCCTATTGAACAACCCCATGCACAATACTCAGCCTCTGTCCATGTACCTGACAAGCCCAGGCCAACAGATCGGAAGATCCCAAGTTGGAACTCACAACA
+
BBCABBFAFFFFGGGGGGFGGGHHHHHHHHHHHHGHHHHGHHHHHGGFGCHHHHHHHHHHBGHHHHHHHCE0BFHF5FG5BBG3BF1DB2?FF3BBG31>BE1F@B43B1?@F1233/>>E/?43?B3/BBGG3B?//<</2>22<////?//<<-0>G1111>0<<.<./<<<00<00/0<0CGGH//0C0:0<000;<GG;FF0..;E..9.;CAEG//9:EDG.9A:;///;:B///:FFFBBF9/:.
@M05620:37:000000000-D9766:1:1101:13485:8255 1:N:0:37
ACCACACCTTCTACAATGAGCTGCGTGTGGCTCCCGAGGAGCACCCCGTGCTGCTGACCGAGGCCCCCCTGAACCCCAAGGCCAACCGCGAGAAGATGAGTGGCCCGCTCCCTCTTCTGGTGGCCGCCTCCCTCCTTCCTGGCCTCCCGGCGCTGCGCCCTTTCTCACTGGTTCTCTCTTCTGCCGTTTTCCGTAGGACTCTCTTCTCTGCCCTGCGTCTCCTTTGGAACTCTGCAGGTTCTAGATCGGAA
+
BCCCBCCAFFFFGGGGGGGFGGHGGGGAEEHHHFGEDFEFGHFHHGFFFGGGGHHHHHHGGFCGGGGGGGGGFHHGGGGHGGHHHGGGGGBCFGHGHHGGHHGG=?<@D->FHHHGHH1>GC.GGGGCECGGHHGHHHHHCGHHHGGGGGGFFGFGAFFFFFFFFFBFFFFFFFFFFFFFFFFFFF?DFFFFFFFFFFFFFFFFFFFFFF0BEFF.@A@AFFFFFFF0BFFFFFFFFFFFFF0FFF9.;;A
@M05620:37:000000000-D9766:1:1101:18974:8277 1:N:0:37
ACCACACCTTCTACAATGAGCTGCGTGTGGCTCCCGAGGAGCACCCCGTGCTGCTGACCGAGGCCCCCCTGAACCCCAAGGCCAACCGCGAGAAGATGCGTGGCCCGCTACCTCTTTTGGTGGCCTCCTCCCTCCTTCCTGGCCTCCTGGAGTCGCGCCCCTTCTCACTGGCTCTCTCTTTTTCCGTTCTCCCGAGGACTCTCTTCTCCGACTCGATGCTCTTTTTCAACTCTGCAGGTCTTAGAGCTGTA
+
BBBABAABFFFFGGGFGGGGGGHHGEEEC2FGFGGGGGGGGHHHHGGGEFGGHHFFHHHGGGGGGGEGGGGHHHHGGGGHFEHH/?EEGGCCCGHHGHE/<<@/0//-<<<G<F11110-<...<0<.<</C//;/CGH00/:.<GG/;CB.//-;99@--;.=0F9FF/B.;F9FFB/B///;/.;F.;/;/..---;//;B//9///.---...//9/;////////;B/BFB/9.9////9///////
@M05620:37:000000000-D9766:1:1101:22808:8278 1:N:0:37
AGTGCCAGCTCTCAATCGCACAGGGGACCCAGGGCCTGGCCCCTCCATCCAGAAAACCTATGACCTCACCCGCTACCTGGAGCACCAACTCCGCAGCTTGGCTGGGACCTATGTGAGTATCCAGCGTAGGAATCTGGGAGTTGGGGAGGAGTGAGGAGTTGGGGAAAGACAGTCCTAACCGTGGAGGGTTCTGGTAAATGATGGGGTGAGGAGGGGCTCTTTGGCTCCCACCAGTCCCCCTGTCTGGTCTA
+
ABAABFFFCFFFGFGGGGGGGGHHGGGEGGHHGFGGGGHHHHGHGGHHHHHHHHHHHGHHHHHHHHHHHHHGGFGGHHHHCGHHHHHGGHHHGGGFGHHHGHFGGGHHGHFHHHBHHFHHHHGGHGGGGGHHHHHHGHGGGHHHGGGGGDEHHHHHHGGFH/ACEGEHHHHHHHHHHHHHGGGGGGGGDFGGGGGGGGGGGGGGGGFFFFFFFF;=DFFFFFFFFFFFFFFFFFFFFFFFFFFFFFFFFFB
@M05620:37:000000000-D9766:1:1101:23552:8282 1:N:0:37
AGTGCCAGCTCTCAATCGCACAGGGGACCCAGGGCCTGGCCCCTCCATCCAGAAAACCTATGACCTCACCCGCTACCTGGAGCACCAACTCCGCAGCTTGGCTGGGACCTATGTGAGTATCCAGCGTAGGAACCTGGGAGCTGGGGAGGAGTGAGGAGTTGGGGAAAGACAGTCCTAACCGTGGAGGGTTCTGGTAAATGATGGGGTGAGGAGGGGCTCTTTGGCTCCCACCAGTCCCCCTGTCTGGTCTA
+
AAABBFFF3FFFGFGGFGGGGGHHGGGC2FF2FDGEEDFF2FE1EFFHBHCG3A3G3E3BGH5FGHF3F11>EEEEH3GFFFHFEGCHEBGHGCGEEGHH/F?///F0/2232BB33?3BFF3GHG//B/220?0F0/<//?10<-.ADACG.D0.0</<0<--.;C.CGHBCCHCG0/;99.-;CFA.=9F000000;00900..A-..;B..99@99F9/9/B9/.;.FD..9//9..-.;////;;F/
@M05620:37:000000000-D9766:1:1101:11353:8287 1:N:0:37
ACCACACCTTCTACAATGAGCTGCGTGTGGCTCCCGAGGAGCACCCCGTGCTGCTGACCGAGGCCCCCCTGAACCCCAAGGCCAACCGCGAGAAGATGAGTGGCGGGCTGCCTCTTCTTGTTTCCGCCTTCCTCCTTCCTGGCCTCCCGGCGCTGCGCACTTTCTCACTGGTTCTCTCTTCTGCCGTTTTCCGTCGGACTCTCTTCTCTGCCCTGCGTCTCCTTTGGCCCTCTGCAGGTTCTCGATCGGCA
+
BCCCBCCCFFFFGGGGGGGGGGHHGEGAEEHHHGGEEGGGGHGHHGGGGGGGHHHHHHHGGGGGGGGGGGGHEHHGGGGHGHHHHGGGGFBDGGHHGHH2?2?//<<-<...<CCCGF;0C0/;;;..;.:;0:CFGGG00/;CFFGGGGGACFFDF9---;0FBF0;FF/BFFFFFBFF0;;F:-AD:EFFF0.:--;9FFFFEBFFF0F0AB:E-;-:;FFFBFF00;EEFF00B.;B0F0AB:.;A--
@M05620:37:000000000-D9766:1:1101:16942:8301 1:N:0:37
ACCACACCTTCTACAATGAGCTGCGTGTGGCTACCGAGGAGCACCCCGTGCTGCTGACCGAGGCCCCCCTGAACCCCAAGGCCAACCGCGAGAAGATGAGTGGCCCGCTCCCTCTTCTTGTGGCCGCCTCCCTCCTTCCTGGCCTCCCGGCGCTGCGCCCTTTCTCACTGGTTCTCTCTTCTGCCGTTTTCCGTAGGACTCTCTTCTCTGCCCTGCGTCTCCTTTGGCACTCTGCAGGTTCTAGATCGGAA
+
ABBCABAA>FFFGFGGGGFFGGHHGEFBAEEFGGHEDGEEDGDGHEEGEFFGFHHHHHHGGGFEGGGGGGGHFGHGGGGHGHGGHGGFBDCDCFHFDGH?GFEF<?<@C->FGHHHHH1FH1.CHGGGGAGGHHGHHHHHCGGGHHGGGGGGGGGGGFFFFFFFFFBFFFFFFFFFFFFFBFFFFFFFFFFFFFADFFFFFFFFFBFFFF/BEFF.@DFFFFFFFFF/BFFFFFFFFFFFFFBFFFFFF.E
@M05620:37:000000000-D9766:1:1101:22074:8310 1:N:0:37
ACCACACCTTCTACAATGAGCTGCGTGTGGCTCCCGAGGAGCACCCCGTGCTGCTGACCGAGGCCCCCCTGAACCCCAAGGCCAACCGCGAGAAGATGAGTGGCCCGCTACCTCTTCTGGTGGCCGCCTCCCTCCTTCCTGGCCTCCCGGCGCTGCGCCCTTTCTCACTGGTTCTCTCTTCTGCCGTTTTCCGTAGGACTCTCTTCTCTGACCTGCGTCTCCTTTGGAACTCTGCAGGTTCTAGATCGGAA
+
>AAAA1>AFF1DDFG131BF11AGAEEFA0BGGFG0AAF/AF/BGG/F//EE11BGGHHGGGCEEEEGGGGF1G>EGGCGEEHE/FF?C?CCGGHCGGHGHHGGHHGGG-@GHHGHHEFGGFCHHC?CGGHGHHGHHHHHHGH.0GGGGG-9AGGG@@F@@FFFFFFFBFFBFFFFFFFFFFFFF@BBFFFFFBFFBFFFFFFFFFFFFF/BFFF-;A@FFFFFFFB/BFFFFFFEFFFBBFFEFFFFBF?
@M05620:37:000000000-D9766:1:1101:22176:8317 1:N:0:37
GAGGCTGCTTTGGAAGAAACTCATAGATTACTGCAACAGTTCCCCCTGGACCTGGAAAAGTTTCTTGCCGTAAGGAAAGGCTCCGAGAAGACTCCAAGGGAGTACAAGAGCTGATGAAACAATGGCCAGTAAGTCCGGCCTTTCCGCTTTCGCACTCTTGTGGCTCCAATTGAACAATTCTCAGCATTTGTACTTGTAACTGACAAGCCAGGGACACAAGATCGGAAGAGCACACGTCTGCACTCCAGTCA
+
BABBBBFBFFFFGGGGGGGGGGHHHHHHHHHHHHFHHHHFGHHHHGGGGHHHHHHHHHBGGHHHHHHHHEEEGH3FHHHCGGH?1>>EE3BFHFHHH3FGHAEG3FGHBCGHH3FGFHHH3?G3BG3FGHHGFDG3CFG/C2GGBEGAEG1/?D@FHBGHHHG.FGG1FGHHDDGHHHHHHHBHHFH0DGDGHHHHHHFHHHHHGHHEG/CAD.:9./;CBFGGG.9EGGGGGGGGGFFF/;BFFFBFFF/
@M05620:37:000000000-D9766:1:1101:19830:8323 1:N:0:37
AGTGCCAGCTCTCAATCGCACAGGGGACCCAGGGCCTGGCCCCTCCATCCAGAAAACCTATGACCTCACCCGCTACCTGGAGCACCAACTCCGCAGCTTGGCTGGGACCTATGTGAGTATCCAGCGTAGGAATCTGGGAGTTGGGGAGGAGTGAGGAGTTGGGGAAAGACAGTCCTAACCGTGGAGGGTTCTGGTAAATGATGGGGTGAGGAGGGGCTCTTTGGCTCCCACCAGTCCCCCTGTCTGGTCTA
+
AAA>AFFFBFFFGGGGGGGGGGHHGEEGEFHHBEGGGEHGGHGHGGHHHHHHHHGGHGHGHHHHHGHHHHHGGEEGHHHHFGHFHHAFFHHHFGGGGHHHGHHEGDHHGHFHHHHHHHHHHHHFHFGGGGHHHHHHHHCFDGHGGGCFGFCHHGHHFGHHHGGGEFHFHHHHHHHHHHHHGGGGAEDGGGGGGGFFGFGGGGGGGGABEFFFFFFFFFFFFFFFFFFFEFFFFFFFFFFFFFFFFFFFFFF
@M05620:37:000000000-D9766:1:1101:12395:8326 1:N:0:37
AGTGCCAGCTCTCAATCGCACAGGGGACCCAGGGCCTGGCCCCTCCATCCAGAAAACCTATGACCTCACCCGCTACCTGGAGCACCAACTCCGCAGCTTGGCTGGGACCTATGTGAGTATCCAGCGTAGGAATCTGGGAGTTGGGGAGGAGTGAGGAGTTGGGGAAAGACAGTCCTAACCGTGGAGGGTTCTGGTAAATGATGGGGTGAGGAGGGGCTCTTTGGCTCCCACCAGTCCCCCTGTCTGGTCTA
+
BCBBCFFFCFFFGGGGGGGGGGHHGGGGGGHHFGGGGGHHHHGHGGHHHHHHHHHHHGHHHHHHHHHHHHHGGEFGHHHHHGHHHHHHGHHHEGGGGHHHGHHGGGHHGHHHHHHHHHHHHHHHHGGGGGHHHHHHHHHGGHHHGGGGGGGHHHHHHGHGHHGGGGHHHHHHHHHHHHHHGGEGGGGGEGGGGGFGGGGGGGGGGGFFFFFFFFFFFFFFFFFFFFFFFFFFFFFFFFFFFFFFFFFFFFF
@M05620:37:000000000-D9766:1:1101:22185:8332 1:N:0:37
GAGGCTGCTTTGGACGAACCTCATAGATTACTGAAACAGTTCCCCCTGGACCTGGAAAAGTTTCTTGCCGTCCGGAAAGCCTCTTATAAACCTTCCACGGAGTAAAAGACCTTATGAAACAATAGCAAACACGTCAGGCAAGTACGCTTTAGAAATCTTGTGCATCCAAAGGAACAATTCTCAGCATTTGTACTTTTCACTGACAATCCAGGCACAAAAGAACTTAAGAGCACACTTTTGAACTCCAGTCC
+
>3A>>>C3BBB4B44A2EAAFFHHGBDDD53AFB333B2DFA5BBBA2221BFGEB3323BBDDDAD5A010?>>1>/B3BFB3B44B44BBB3BB331>//?3BGB?/0033?B3?B3B3/33BBB110B0/B?</00<0/12@/??</11111????1<11<1>0<1100<00<<<=00000<0=00000==000<;0;0:;:00//;0:.:;/999/9./09;000;//9;.9;0;0:9;;;;C////
@M05620:37:000000000-D9766:1:1101:22103:8348 1:N:0:37
GCTGCTGCTTTTGAATCAACTCATAGATTCCTGCCCCAGTTCCCCCTGTCCCTGTAACCGTTTCTTACCGTAATTCAAGGCTCCGCGAAGACTCCACGGGAGTACCAGCGCTGCTGAAACCCTGGCCAGTAAGTCCGGCCTTTCCGCTTTCGCACTCTTGTGGCTCCCATTGCCCAATTCTCCGCCTTTGTACTTGTAACTGACAAGCCAGGGCCCCCAGATCGGCAGAGCACACGTCTGCCCTCCCGTCA
+
1>1>AB1BBB@B1ABBF1BFBB1A3DDF3DFGHHFGG0B11DDGGG0ABBG111BDFHHEGG0B2D2DBEBAE/ADFGHH/1BF/B>>>>EGBGHFGGCG?EGHB1BF/EEGGCHF1FGHC/<GHHGHHHHHHGHHGGCCGHHHHGGGGGHGGGGGFHHHHHGG.CC:GHCGC0CGHHHHHHGCC.CEGGC9BGGGFGFGFGBFG0CEG/CEA.C@@@@FAFFFF?-@EFFFA9A@AEFEFBAFFFABABA
@M05620:37:000000000-D9766:1:1101:22120:8351 1:N:0:37
GAGGCTGCTTTGGAAGAAACTCATAGATTACTGCAACAGTTCCCCCTGGACCTGGAAAAGTTTCTTGCCGTAAGGAAAGGCTCCTAGAAGACTCCAAGGGAGTAAAAGAGCTGATGAAACAATGGCAAGTAAGTCAGGCATTTCCGCTTTAGCACTCTTGTGGATCCAATTGAACAATTCTCAGCATTTGTACTTGTAACTGACAAGCCAGGGACAAAAGATCGGAAGAGCACACGTCTGAACTCCAGTCA
+
BABBCCFCFFFFGGGGGGGGGGGHGHHHHHHHHHHGGHHGHHHHHGGFGFHGHHHHHHBHHHHHHHHHHEB11BFBFHHAGHHGHHHBGGCHHHFFGBEFHAEGDHHHGHHHHFHHFFHHHHHHHHHHFHHHGGHDGHHHHHHHHGGGGGGHHHHHHHHGHHGFHHHDGHHHGHHHHHHGHHHHHHHHHHHHGHHHHDGHHGHGDD.GGHHHDEFECCHHEHHC?CEFGGFFGGGGGGFE0FFFGGFFFF0
@M05620:37:000000000-D9766:1:1101:16549:8376 1:N:0:37
ACCACACCTTCTACAATGAGCTGCGTGTGGCTCCCGAGGAGCACCCCGTGCTGCTGACCGAGGCCCCCCTGAACCCCAAGGCCAACCGCGAGAAGATGAGTGGCCCGCTACCTCTTCTGGTGGCCGCCTCCCTCCTTCCTGGCCTCCCGGAGCTGCGCCCTTTCTCCCTGGTTCTCTCTTCTGCCGTTTTCCGTAGGACTCTCTTCTCTGACCTGAGTCTCCTTTGGAACTCTGCAGGTTCTAGATCGGAA
+
ABBBBBABFFFFGGG4EGGFFDGCEEEFHDGHFGGEEGGCGHHHHGGGEEEFFFGHHFFGFGCGFE>EGGGGHC?EGGGHECHHHGCGGGGCCFGHHG2??<C/0/@@@-<<GGHHEG11=0.<C--<E?CEHEE/GFHB0/:::GG.;B-9@F9B??EAFGBBFF/;B9./;;BFFEFF9//9B-DFFFFF.B.A?BB/9BFFBFBF//////B/.///9//B//99;FFFFBFFE.AB/////9/9A.;
@M05620:37:000000000-D9766:1:1101:20255:8379 1:N:0:37
GAGGCTGCTTTGGAAGAAACTCATAGATTACTGCAACAGTTCCCCCTGGACCTGGAAAAGTTTCTTGCCGTAAGTAAAGGCTCCGAGAAGACTCCAAGGGAGTACAAGAGCTGATGAAACCATGGCAAGTAAGTCAGGCCTTTCCGCTTTAGCACTCTTGTGGATCCAATTGCACAATTCTCCGCATTTGTACTTGTAACTGACAAGCCAGGGACCCAAGATAGGAAGAGCACACGTCTGCACTCCCGTCA
+
AAABBBFAFFFFGGGGFGGGGGHHHHHHHHHHHHFHHHHFHHHHHGGGEGHHHHHHHFCGGHHHHHHHHEEFGFAGGHH3?FH1BE>>?3BFG3GHH3FFHFEG3BGG2FHHH3FG4GGH0FHHG0BFFHHHHHHFH2B/2BGHH/CEGGBHHH22@FGHHHGHHHHHHHHB11>GHHHH111>CGGGHDDDGHHHHHHHHHHHHHHHG/GGGAE.:.CEAF0CFBFGGGGGGGGGGGGG0FGGGG?.;D9
@M05620:37:000000000-D9766:1:1101:21602:8381 1:N:0:37
AGTGCCAGCTCTCAATCGCACAGGGGACCCAGGGCCTGGCCCCTCCATCCAGAAAACCTATGACCTCACCCGCTACCTGGAGCACCAACTCCGCAGCTTGGCTGGGACCTATGTGAGTATCCAGCGTAGGAATCTGGGAGTTGGGGAGGAGTGAGGAGTTGGGGAAAGACAGTCCTAACCGTGGAGGGTTCTGGTAAATGATGGGGTGAGGAGGGGCTCTTTGGCTCCCACCAGTCCCCCTGTCTGGTCTA
+
ABAAAFFFCFFFGGGGGGGGGGHGGGGGGGHHGDEGGGHHHHGFGGHHHHHHGFHHHGHHHHHHHHHHHHHGGEEGHHHHGHHHHHHHGHGHGGGEGHHHEHFGGGHHGHHHHHHEHGHHHHHHHGGGGGHHHHHHHH0FFHHHGGADDACGHFHHHGHHHHGGGGGHHHHHHHHHHGFHGGGGDGGGEGGGGGGFGGGGGGGGGDADFFEFFFFFFAFFEFFFFFFFFFFFFFFFFFFFFFFFFFFFFFF
@M05620:37:000000000-D9766:1:1101:18958:8389 1:N:0:37
AGTGCCAGCTCTCAATCGCACAGGCTGGAGTGCCCTGGCACCATCTCGTGTCACTGCCCTCTCCACCCCCCGAATTCAAGAGACTCAACTGCCGCAGCCTCCTGCGCAGCTGGGCTTAGACGCCTGTGCCACCCTGCCTGGCTCCTTTTTGTCTTTTTCGTCGCAATGGGGTTTCACCATGTTGGCCCTGCTGGTCTATCTCCTGCCCTTCGCTCGGCAGCGCACCCGTCTGAACTCCAGTCACGCGCTTC
+
BABBBFFFBFFFGGGGGGGEFEHH2BBA4A3B5BG3FG2BF2BBG5FGAAA2DDGFGHHHFEHHH2G1AEEGG/11BBEG3GE2BB33BEGHE/>>@>?2BGHG3>E/CGFHHCEFGC22</>/FCGHFGHHH/GGHHBGEGHHFGGHHHGGHDHHGHGCGEFGACEH/CEABFFGGG0:CFGGGGGECFEGGGGGGGGGGGBFBBFEFF...AEFDE;D.9@-;@A-ADFEF/BBFFFFBFBFF.;>=DF
@M05620:37:000000000-D9766:1:1101:20262:8396 1:N:0:37
GAGGCTGCTTTGGAAGAAACTCATAGATTACTGCAACAGTTCCCCCTGGACCTGGAAAAGTTTCTTGCCGTAAGGAAAGGCTCCTAGAAGACTCCCAGGGAGTAAAAGAGCTGATGAAACAATGGCAAGTAAGTCAGGCATTTCCGCTTTAGCACTCTTGTGGATCCAATTGAACAATTCTCAGCATTTGTACTTGTAACTGACAAGCCAGGGACAAAAGATCGGAAGAGCACACGTCTGAACTCCAGTCC
+
AAABAAFBFFDFFBFFAGGGGGHHHGFHHGHGHGBFFHGGHGDGHGEGHEGGHFHFBDBGFHHHGHFBGGEE1BBBFBGBFGGFBD5EF5BGG@F1?3?BC11BFGB3?2BBFB3BBBBFB?3BBGFB?GHFHHHFBBB?2?BGFFGDGF2@@2@@<<GFH2<<<?GFFFFFF1FD<FFBGF11>1<>>FF1>>>GG10=<=<CHHFEEC....;.CC./:CG.;;.:AAC9ABA-;./;CB/99;C/;90
@M05620:37:000000000-D9766:1:1101:18972:8403 1:N:0:37
AGTGCCAGCTCTCAATCGCACAGGCTGGAGTGCAATGGCACTATCTCGGGTCACTGCAATCTCCACCTCCCGAATTCAAGCGATTCTCCTGCCTCAGCCTCCTGAGCAGCTGGGATTAGAAGCATGTGCCACCATGCCTGGCTAATTTTTGTATTTTTAGTAGAAATGGGGTTTCACCATGTTGGCCATGCTGGTCTATCTCCTGCCCTTAGATCGGAAGAGCACACATCTGAACTCCAGTCACGAGATTC
+
ABBBBFFFBFFFGGGGGFGGGFHDGGHEFBGHGDGGGFGFHHCHHHHHGCFFGHFFHGHHGFHHHHHHHHGEAEFHGHHHGGEHFGHHHHHHHHHFHGFFHHHHHFFHHGGHCEHHHHHHHHHHGGGGGHHHHHGGHHHHGHHFHHHHHHGHHHHHHHHHHHHHFFGGHHGDCFHGHHHHHGHHHGHHHGBHHHHHHHHHHHHHFHHHHHHGHGHHGGGGHHGGGGG.CFGFFFFGGGGGFGGGGGFBEFG
@M05620:37:000000000-D9766:1:1101:12431:8413 1:N:0:37
GAGGCTGCTTTGGAAGAAACTCATAGAACACTGCCAAAGGATCCCAGGGCCACTGAAACGATCCCAAGTGAGGAGGGACGCTCCGCGATGCCTCCACGGGCGTTCCAAAGCAACAACAACCAGTACCAGTACGTCCAACCGATACGCTATTGCCAACATATCGGTCCAGTTGACGACTTATCCGCATTTGTACTTGTAAATGACCAGCCCGGGCCCCTAGCTGGGAAGAGAACACGACTGCCCTCCCGTCA
+
A>AABAFAFFFFGGGGGGGGGBGDHFED4B4FBA4F323A23B223B22AA2A333B3BA1A11B3A155531311>110/BEE?1///1?B4??00/>//</>??F210B?00<////?/?/1<111?FF1??CF.11.---<-<<...0<0000../0;0;-..-;900;0C..-;;B0;0.;@AEB0;;9B9/;/B/B//999.9..9@9@@9-..;B9/...9..;.///.9--../:;/A..;9A.
@M05620:37:000000000-D9766:1:1101:18312:8414 1:N:0:37
GAGGCTGCTTTGGAAGAAACTCATAGATTACTGCAACAGTTCCCCCTGGACCTGGAAAAGTTTCTTGCCGTAAGTAAAGGATCCGAGACGACTCCAAGGGCGTAACAGCGCTGCTGCAACAATGGAAAGTAAGTACAACCTTTCAACTTTCGAACTCTTGTGGCTCCAATTGCCCAATTATCCGCCTTAGTCCTTGTACCTGACAAGCCCGGGCCCAAAGCTAGGACGAGCACCAGTCTGACCTCCAGTCA
+
>1>AAAFAFFFFGFGGGE111BF33D1D3BBG3F11AGG12ABFEAEFE0FE0BCEFG0A1D2GH1GHGEGAE0D2AFE10BB0BB@E//>>>/BBC1??/>E//>GH0<>FE?1<<B<G</B11<B1BBFDFGDD21@/@FGGF2?FGHBE/00/?1??>1.>>FFF11FD1<GH.GH00=0<E.C.0;<:;CGHGH0CGHBC::G.E.A@----;..;/009:9/>>@@?F--AF////9BFFEB/BF/
@M05620:37:000000000-D9766:1:1101:7160:8417 1:N:0:37
AGTGCCAGCTCTCAATCGCACAGGGGACCCAGGGCCTGGCCCCTCCATCCAGAAAACCTATGACCTCACCCGCTACCTGGAGCACCAACTCCGCAGCTTGGCTGGGACCTATGTGAGTATCCAGCGTAGGAATCTGGGAGTTGGGGAGGAGTGAGGAGTTGGGGAAAGCCAGTCCTAACCGTGGAGGGTTCTGGTAAATGATGGGGTGAGGAGGGGCTCTTTGGCTCCCACCAGTCCCCCTGTCTGGTCTA
+
AB?ABFFFBFFFGGGGGGGAEEHHGGGGGFFGGGGGFGHHGHGGGGGHHHFHH3GHGGEFGHHHHHHFHHHGGGGGHGHHHHHHHHHHGHHHGGGFGHGH?GHGGGHHGH?GHHH3DGHHGG3GHGG/>C<2@@GHFH0FGGHFCC.>CDEHHHHHFGHHHHGC.;CF/;CFCHHGHCGGGAEFGGGGCCGGGGF0;CCB0CFGGGFF.AF/9DFFFFFF/BFFFFFFF.F?.FFFFFFFFFFFFFFFFF9
@M05620:37:000000000-D9766:1:1101:8170:8433 1:N:0:37
GAGGCTGCTTTGGAAGAAACTCATAGATTACTGCAACAGTTCCCCCTGGACCTGGAAAAGTTTCTTGCCGTCCGGAAAGGCTCCTAGAAGACTCCCAGGGAGTAAAAGAGCTGATGACACAATGGCAAGTAAGTCAGGCATTTCCGCTTTAGCACTCTTGTGGATCCAATTGAACAATTCTCAGCATTTGTACTTGTAACTAACACGCCAGGGACAAAAGATCGGAAGAGCACACTTTTGAACTCCAGTAA
+
>3AA3>CABBB4G4BBCGBGGGHHHGGHHGADGH4EFHBFGDABBAAACFAFGHEBA32FBFHDFFFB3AEABAA10>B1BFB1B34B333BF3BFF@??E11BFH43?2BBBBB?B?B32?33BBGF?3BFBF?BB22?22B3B?/<<?2@222@?1?1<</??????11<<<<>0>111=<1>>=10==0==0==0=0=00<C/;-;::;.:CCAG./90;9.;9.9.//;;A:C00;AF9;;;F/;//
@M05620:37:000000000-D9766:1:1101:27501:8453 1:N:0:37
ACCACACCTTCTACAATGAGCTGCGTGTGGCTCCCGAGGAGCACCCCGTGCTGCTGACCGAGGCCCCCCTGAACCCCAAGGCCAACCGCGAGAAGATGAGCGGGCGGCTCCCTCTTCTCGTCTCCGTCTGCCTCCTTCCTGGCCTCCCGGCGCTGCGGCCTTTCTCACTGGTTCTCTCTTGTGCCGTTTTCCGGTGGACTCTCTTCTCTGCCCTGCGTCTCCTTTGGTACTCTGCAGGTTCTCGATTTGTA
+
>AABAAAABCBBAFGGFGBBEDGFEBAA4BABBABB2EAE?FABFEAGABBFDF3FHHHGCEEEFE>>EEGGFHEGGEAFEHHE?FE<B/>BBGHEGH>11/</->-<;..;:;/::00.;../;A..=.0099:/9;F00/;.0;CADBB--->A9-;9.:/;/B9;9/./;BBFF/9:/9;B/-AA9E/;A---9.F//;:B9B/B/BB/./:;>AB.B///B9/./9B99F/;/.:9/9/.///.//;
@M05620:37:000000000-D9766:1:1101:17151:8458 1:N:0:37
AGTGCCAGCTCTCAATCGCACAGGGGACCCAGGGCCTGGCCCCTCCATCCAGAAAACCTATGACCTCACCCGCTACCTGGAGCACCAACTCCGCAGCTTGGCTGGGACCTATGTGAGTATCCAGCGTAGGAATCTGGGAGTTGGGGAGGAGTGAGGAGTTGGGGAAAGACAGTCCTAACCGTGGAGGGTTCTGGTAAATGATGGGGTGAGGAGGGGCTCTTTGGCTCCCACCAGTCCCCCTGTCTGGTCTA
+
ABABBFFFCFFFGGGGGGGGGGHHGGGGGGHHGGGGGGHHHHGHGGHGHHHHHHHHHGHHHHHHHHHHHHHGGEGGHGHHFGHGHHGGGHGHGGGGGHHHGHHGGGHHGHHHHHHHHHHHHHHHGGGGGGHHHFHHHHHGGHHHGGGGGGCFGHHHFGHHHHGGGGHHHHHHHHHHHHHGGGGGGGGGEFGGGGFFGGGGGGHGGGFFFFFFFFFFFFFFFFHFFFFFFFFFFFFFFFFFFFFFFFFFFFF
@M05620:37:000000000-D9766:1:1101:15916:8463 1:N:0:37
ACCACACCTTCTACAATGAGCTGCGTGTGGCTCCCGAGGAGCACCCCGTGCTGCTGACCGAGGCCCCCCTGAACCCCAAGGCCAACCGCGAGAAGATGAGTGGCCCGCTACCTCTTCTGGTGGCCGCCTCCCTCCTTCCTGGCCTCCCGGCGCTGCGCCCTTTCTCACTGGTTCTCTCTTCTGCCGTTTTCCGTAGGACTCTCTTCTCTGACCTGCGTCTCCTTTGGAACTCTGCAGGTTCTAGATCGGAA
+
CCDDCDCBFFFFGGGGGGGGGGHHGGGEDGHHHGGGGGGGGHHHHGGGGGGGHHHHHHHGGGGGGGGGGGGHGHHGGGGHGHHHHGGGGGDGGGHHHHHHHHGGGGDGG-AGHHHHHH1FHFDHHGFGGGHGHHGHHHHHFHHHHHGGGG-BGGGGGFFFFFFFFFFFFFFFFFFFHFFFFFFFFFDFFFFFFFFFFFFFFFFFFFFFFF0BFFF.@AFDFFFFFFFFFFFFFFFFFFAFFFFFFFFFBFE
@M05620:37:000000000-D9766:1:1101:26801:8470 1:N:0:37
GAGGCTGCTTTGGAAGCAACTCATAGATTACTGCACCAGTTCCCCCTGGACCTGGAAAAGTTTCTTGCCGGAAGTAAAGACTCTGAGAAAACTGCAAGGGAGGACCAGAGCTGATGAAACAATGACGAGTAAGTCCGGCATATCCGCTTGAGCACTCATGTGGCTCCAATTGAACAATTCTCAGTATTTGTACTTTTAACTTACAATTCAGGAACAACAGATCGGAAGAGTACACATCTGCACTCCAGTCA
+
>11>A1CAFFFF1CGC1BGBBBBDFFEGF1BGGGA1BABAAFAGHGGGGEGFFGAEFA0BAFDHGGHGH///A/BFGHE101F1111BF1BBF1@B11/?///>>/>FCA0B1>1B2E1F0?EG11/</?0B1221//<//122>//?//01??0100<?1<1/0<>>11F1>=1<0100<D000<D00=<==0D<00<=00:;CG000:00/;.//.;//;/....=C.;00;0000090;B0/;//000
@M05620:37:000000000-D9766:1:1101:7016:8471 1:N:0:37
GAGGCTGCTTTGGAAGAAACTCATAGATTACTGCAACAGTTCCCCCTGGACCTGGAAAAGTTTCTTGCCGTCCGGAAAGGCTCCTAGAAGACTCCCAGGGAGTAAAAGAGCTGATGAAACAACGGCAAGTAAGTCAGGCATTTCCGCTTTAGCACTCTTGTGTATCCAATTGAACAATTCTCAGCACTTGTACTTGTAACTGACACGCCATGGACAAAACATCGCAAGAGCACACGTCTGAACTCCAGTCA
+
BBBBBBFBFFFFGGGGGGGGGGHHHHFHHHHHHHHHHHHHHHHHHGGGHHHHHHHHHHHHGHHHHHGHHFA0AAEEGGHBFGH?FH4BGBGHHFG?G@?EFA1B4E43?CFB3B3BB3BBB?/</>>BF3GFGBFH3FF?2@HHH<EDD/?<FG11F<<?1?<<1>GGHHF1>1FHF<=FG0=0<B.<CD<0=0=0=000<C<CG0:;E..;;:CFG/..:0;C.=.;/./:F9A-C.:./::9/;9/;;/
@M05620:37:000000000-D9766:1:1101:7898:8475 1:N:0:37
GAGGCTGCTTTGGAAGAAACTCATAGATTACTGCAACAGTTCCCCCTGGACCTGGAAAAGTTTCTTGCCGTAAGGAAAGGCTCCTAGAAGACTCCAAGGGAGTAAAAGAGCTGATGAAACAATGGCAAGTAAGTCAGGCATTTCCGCTTTAGCACTCTTGTGGATCCAATTGAACAATTCTCAGCATTTGTACTTGTAACTGACAAGCCAGGGACAAAAGATCGGCAGAGCACACGTCTGAACTCCAGTCA
+
AA>AAAFBFFFFGGGFCGGGGGGHHGHHHGHHHHFEGHGDGHHHHGGGGAGGHHHHGFHHHHHHHHHHHEEE1FHBGHHGCHHEEEDGGHHHHHHHBGFEGEGGGGGH1GGHHGHHFFHH3/FGFHGHGGHHHHH4FGF/FGHHFCEDEGFGHHHHHGHHHHG1GHH1GGHFB1GHHHHHGHFGHBHGHHF<GHHHGFHHHHHHFGHHGGHHG.C:./;CCGFHG-9AEGFFGFG?CEGE0;CFGFFGGG0
@M05620:37:000000000-D9766:1:1101:21161:8480 1:N:0:37
AGTGCCAGCTCTCAATCGCACAGGGGACCCAGGGCCTGGCCCCTCCATCCAGAAAACCTATGACCTCACCCGCTACCTGGAGCACCAACTCCGCAGCTTGGCTGGGACCTATGTGAGTATCCAGCGTAGGAATCTGGGAGTTGGGGAGGAGTGAGGAGTTGGGGAAAGACAGTCCTAACCGTGGAGGGTTCTGGTAAATGATGGGGTGAGGAGGGGCTCTTTGGCTCCCACCAGTCCCCCTGTCTGGTCTA
+
AABABFFFCFFFGGGGGGGGGGHHGEGGGGHHGGGGGGHHHHGHGGHHHHFHHHHHHGHHHHHHHHHHHHHGGGGGHHHHHGGGHHHHGHHHGGEFGHHHGHHGGGHHGHHHHHHHHHHHHHHHHGGGGGHHHHHHHHHGGHHHGGGGGGGHHHGHHDHHHHGGGGHHGHHHHHHHHHHHGGEGGGGG:CFGGGFGGGGGGGGGGGFFFFFFFFFFFFFFFFFFFFFFFFFFFFFFFFFFFFFFFFFFFFF
@M05620:37:000000000-D9766:1:1101:7917:8481 1:N:0:37
GAGGCTGCTTTGGAAGAAACTCATAGATTACTGCAACAGTTCCCCCTGGACCTGGAAAAGTTTCTTGCCGTACGGAAAGGCTCCTATAAGACTACCAGGGAGTAAAAGAGCTGATGACACAATGGCAAGTAAGTCAGGCATTTCCGCTTTAGCACTCTTGTGGATCCAATTGAACAATTCTCAGCATTTGTACTTGTAACTGACACGCCAGGGACAAAAGATCGGAAGAGCACACTTCTGAACTCCAGTCA
+
>3AB>>CBCBD4GBBBEGBGGGGHHFGHHGBDFH4FGHFFHDDBBEAAEFAFHHGHB32FFHHDHHGBBEE11AB110BBBFB?B34@4B3BFBBBF@BEE1?BGH43?BBBFBBGB3?32/33?BGG?BBEBGDBBB2?B2B?B????<2@22<@@@G@DG<<????C?1??1?>C>1F=F<>>=<1>=<1<>=====<=0<<D<.<;:;C;CCEEH:/::;:.=9.;./99CF/C00;BF/;;CF:990
@M05620:37:000000000-D9766:1:1101:4453:8487 1:N:0:37
AGTACCAGCTCTCCATCGCACAGGGTACCCAGCGCCTGGCCCCTCCATCCAGAAAACCTATGACCTCCCCCCCCCCCTTGGGCACCCACTCCGCAGCTTGGCTGGGACCTATGTGCGTATCCCTCGTCGGCCTCTGTGCGTTGTGGCGGCGTGCGGCGTTGGGGCCCGCCCGTCCTCCCCGTGGCGGGTTCTGGTAAATGCTGGGGTGCGGAGGGGCTCTTTGGCTCCCCCCCGTCCCCCTGTCTGGTCTT
+
>>>3>BDFAFFFGGGBBAE2E2FAFB4BFBBB2AAABBGGGHGGGGFHH1BGFCG2BEFGBAFGH5B1BEF/>//>EE0B3/B2?FF/?FG</?///?20/?FF??0?AG1=1>=F.F.CFG/0<-<.<<::CGH0000.;C-....-;;:B-A-=BDFFF.-BDB=-9@--;DFF/99D-;.-----;AAFFEF///;//;9/ACD-.;--9@CAFFFFFFB9BFFFF?DF-9AFFFFFF.9FFB9FFF/
@M05620:37:000000000-D9766:1:1101:10244:8489 1:N:0:37
GCGGCTGCTTTGGAAGAAACTCATAGATTACTGCAACAGTTCCCCCTGGACCTGGAAACGTTTCTTGCCGTAAGGAAAGGCTCCGAGAAGACTCCAAGGGAGTAAAAGAGCTGATGAAACAATGGCAAGTAAGTCCGGCATTTCCGCTTTCGCACTCTTGTGGATCCCATTGAACAATTCTCAGCATTTGTACTTGTAACTGACAAGCCAGGGCCCACAGATCGGCAGAGCACACGTCTGAACTCCAGTCA
+
>11AAAAAFFBDGGGF11FGGGFHBFBHHFFGGH1BBEFDFGHHHGEF/BFFGHAGH10BFGHGHHHGHEEEGHH1GHHFHHHF//>>?>FGHCGH1@FG/EEFG2BG>FGHH1EH2FGH0/FGGFBFGHHHHHG1?BC/B@GH@CGGGG1CEFGGHHHGHHG1FGH0<GHH00GHHHHHHHBDG=GFHHH0CFHHHHHHHGGHFGHHFBFGF.C-..;C/BBAA--;9EFFFFF@FEFF//;BFFBFFF/
@M05620:37:000000000-D9766:1:1101:10265:8493 1:N:0:37
GAGGCTGCTTTGGAAGAAACTCATAGATTACTGCAACAGTTCCCCCTGGACCTGGAAAAGTTTCTTGCCGTACGGAAAGGCTCCTAGAAGACTCCCAGGGAGTAAAAGAGCTGATGAAAAAATGGCAAGTAAGTCAGGCATTTCCGCTTTAGCACTCTTGTGGATCCAATTGAACAATTCTCAGCATTTGTACTTGTAACTGACACGCCAGGGACAAAAGATCGGAAGAGCACACTTTTGAACTCCAGTCA
+
A3AA>ACACBB@G45BEGBGGGHHHGGHHGBAFG4FFHBGHBBBBAAEACAFGGEFB32FBFGDFGFBBAEA1AE11>B?BGB1B34B333BGBBGC3?EA1?BGHB@?2B?3B3B?333?/03BFHG?3BGFHE3BB2?22B3@?<???2@222?01???F/??FF<1=1<<=1<<<<F1<1=>10<<=<00=====<0=<<<D0.-::;:.:CEEF?/90;;.;..;9/9:;C:C09;CB0;0;F////
@M05620:37:000000000-D9766:1:1101:6440:8513 1:N:0:37
GAGGCTGCTTTGGCAGAAACTCATAGATTACTGCAACAGTTCCCCCTGGACCTGGAAAAGGTTCTTGCCGTAAGGAAAGGCTCCTAGAAAACTCCCAAGGAGTAAAAGAGCTGATGAAACAATGGCAAGCAAGTCAGGCATTTCCGCTTTAGCACTCTTGTGGATCCAAATGAACAATTCTCAGCATTTGTCCTTGTAACTGACACGCCAGGGCCAAAAGATCGGATGAGCACCCTTCTGACCTCCAATCA
+
BABBBBFBFFFFG4GGGFGGFGHHFH5GHHHH5GA4BFH5FHGHHGGGHBHFHHH2GHCGFHHHH5GHHEA11BABFGC11BF13BFGG4BGH3FFF3BF1G1FG4BE11BBC?3B433BB??F30B3F/?BBG34300?BGFHB/?EFFGH11<<F1G1FH/11FGG111<<1FGG<G11F1>GGH11>F1==G=G=GHHBGG00<-<.AG..;.;CEBCB0..;.-;:9FG...;/9C;0:=09C/0/0
@M05620:37:000000000-D9766:1:1101:6908:8515 1:N:0:37
ACCACACCTTCTACAATGAGCTGCGTGGGGCTCCCGAGGAGCACCCCGTGCTGCTGACCGAGGCCCCCCTGAACCCCAAGGCCAACCGCGCGAAGATGAGTGGCCCGCTACCTCTTCTTGTTGCCGCCTCCCTCCTTCCTTGCCTCCCGGCGCTGCGCCCTTTCTCCCTGGTTCTCTCTTCTGCCGTTTTCCGTAGGACTCTCTTCTCTGCCCTGCGTCTCCTTTGGCACTCTGCAGGTTCTCGATTGGAA
+
BBBBBBB>BFFFFFGGGG5BGFHHGGG22AECGABE2EECDHDHHGFABFEGHGHGHHH0>@EGGGGGGGGHHHHGGGGHGGHHHGGGFG/>CGGCGHF?@FE.0><<A-<CGHHHHH0=G0.=DF;@::;CGHGHHGGG0;FFFGGGGGCCFFFFA-:@9BFFFF/BFFFBFFFFFFFF9FFFFFAFFFFFFF.ADFFFFFFFF/;BFFEFAFF.;ADAFFFFFFF/9FFFFFFFF.ABFF9EFF/;F/;
@M05620:37:000000000-D9766:1:1101:17444:8518 1:N:0:37
AGTGCCAGCTCTCAATCGCACAGGGGACCCAGGGCCTGGCCCCTCCATCCAGAAAACCTATGACCTCACCCGCTACCTGGAGCACCAACTCCGCAGCTTGGCTGGGACCTATGTGAGTATCCAGCGTAGGAATCTGGGAGTTGGGGAGGAGTGAGGAGTTGGGGAAAGACAGTCCTAACCGTGGAGGGTTCTGGTAAATGATGGGGTGAGGAGGGGCTCTTTGGCTCCCACCAGTCCCCCTGTCTGGTCTA
+
111>A11CAF1@1FG31AFF?ECECEGGG0GHGG0/F/FCFGGHGGCH1BGAF01BGA0BGHFHFH1FHHHGGG?>GFHCHHH/0>BGG0FHGCEEGFHHGHHGGGHHGHHHHHHHHHHHGHHHHGGGGGHHHHHHH0FFAHEHGGFCGCACCGHCGGHG0/@CGGGHHHHHHGHHHHHHGGGGGGG@;AFGGGGFGGGGGGGGGGF@FFFFFF@@?@FFFFFFFFFFFFFFFFFFFFFF@FFFFFFFFFF
@M05620:37:000000000-D9766:1:1101:22599:8521 1:N:0:37
AGTGCCAGCTCTCAATCGCACAGGGGACCCAGGGCCTGGCCCCTCCATCCAGAAAACCTATGACCTCACCCGCTACCTGGAGCACCAACTCCGCAGCTTGGCTGGGACCTATGTGAGTATCCAGCGTAGGAATCTGGGAGTTGGGGAGGAGTGAGGAGTTGGGGAAAGACAGTCCTAACCGTGGAGGGTTCTGGTAAATGATGGGGTGAGGAGGGGCTCTTTGGCTCCCACCAGTCCCCCTGTCTGGTCTA
+
AAA?AFFFAFFFGFGGGFFEEEFCCECFEEHHFFGGDFGHCGEAEGHHHHHHFHFFHGBFDGHHHHHEHFGGE>EFHHHG2BFFGH?1EFHEEEE@EGGHDHFG/EHFGHG3GH3GHHHFHBGF2@?/<CGH2GGHGF0<?GHEGGF@D?C<G<GHF.<CGBD-CDHHHHHHHHHHCGHHGA.?AAADC.FFGFFGGGG0BGGGGG;@F.AFDADFFBFFFFF/FFBAFFF9A?FFFFED;EBFFEFFBFB
@M05620:37:000000000-D9766:1:1101:25024:8523 1:N:0:37
GAGGCTGCTTTGGAAGAAACTCATAGATTACTGCAACAGTTCCCCCTGGACCTGGAAAAGTTTCTTGCCGTAATTAAAGAAGCTGAGACAACTGCAAATGTGTCATAGCACAGGAGACAACCTGGAAAGAAAGTCCGGCAGAACAGCTTTAGCGATCATGAGACTCCAATTAACCAATTCAACGCATTTATACATGTAACTGACACGCCAGGGCCCCAAGCAAGGCAACGAACCCGTCTACCCTCACGTGA
+
BABBBBFAFFFFGFGGFFGGGGGHHGHHHCHHHHHGGHHGHHHHHGGGHHHHHHHHGHHHHHHHHHHHHGG11FGHGHG5B3B3BF1D32BFH3B3B34BBBFBG44434B2B11???2BGEBG0B?BG3BGHFH4///>//222B0@22@FD/>/</1?1?11111?F111>>1FFBGG1>1.-<.<D0<==0====00DG0;CCE-:.:.:.;:-9.:.//9.;C..-..;;.-:9..99.99:A9A.:
@M05620:37:000000000-D9766:1:1101:22438:8535 1:N:0:37
ACCACACCTTCTACAATGAGCTGCGTGTGGCTCCCGAGGAGCACCCCGTGCTGCTGACCGAGGTCCCCCTGAACCCCAAGGCCAACCGCGAGAAGATGAGTTGCCCGCTACCTCTTCTGGTGGCCGCCTCCCTCCTTCCTGACATCCCGGAGCTGCGCCCTTTCTCACTGGTTCTCTCTTCTGCCGTTTTCCGTAGGACTCTCTTCTCTGTCCTGCGTCTCCTTTGGAACTCTGCAGTTCTAGATCGGAAG
+
1111A>>AFFFD3BG13BF111B1AAAF00FH1F0AAAE?EGHHHGCGAAEA1111FAFECE//010FEGGFHF>EEGEE//FCCFEEGEG@/<<B1BBFF2BF<GA@B//?GFGHHH1?FC/A0--<.A<</<AGHHF000/0:;:GC@@-:G/B?A.A?/0FFB0;;FF;F0BFFGGFGG00B-;9BE/;A/:ABB/:BFFFBBFFB//9BF//--;:FF/;B/B/:BFFFBBFF;/BFBFBFEE--;-
@M05620:37:000000000-D9766:1:1101:5082:8550 1:N:0:37
ACCACACCTTCTACAATGAGCTGCGTGTGGCTCCCGAGGAGCACCCCGTGCTGCTGACCGAGGCCCCCCTGAACCCCAAGGCCAACCGCGAGAAGATGAGTGGCTAGCTTCCTCTTCTTGTTGCCGCATGACTCCTTCCGTGCCTCCCGGCTCTGCACCCTTTCTCACTGATTCTCTCTTCTGCCGTTTTCCGTCGGACTCTCTTCTCTGCCCTGCGTCTCCTTTGGCACTCTGCAGGTTCTAGATCGGAA
+
AABABABAFFFFGGGGGGGFGFGFF2AEGFHHHGGGFGG?FHHHHGGGGGGGEHHFHHGF?FCGGEEFGGG2GHHGGGDGG/GHEGEGGGGC@BCFDHBH22//010?11111<11?F1F11<><--<<.0<DHHBG0<.0<..0;:..;;-./900;;.9;F9FFFFFF090;CB0C9B0C99FG;9FFFEFF.;=;@-;F/9F////;//;9..9;-..;;B/;///9B//;//:99BB//;FF/;.9.
@M05620:37:000000000-D9766:1:1101:10915:8551 1:N:0:37
ACTGCCCCTTCTCAATCGCCCCGCGGACCCCGGCCCAGGCCCCTCCATCCCGCACACCTTTTCCCTCCCCCGCGCCACGGCTCCCCAAATCCGCCTCTGGAGTGCCACCTCTGTTAAAACCATGGCCAGGAAGTCAGGAGTTTCCGATGTGTCACTCTTTTGGAAAAGAAAGAACAATCCTCAGCAGGTGCACGTAAAACTGACAGGGCAGGGACGCCAGTTCGGCAGAGCACACTCCTGACTTTCGCCAG
+
11>>>B1>1BBB1BFFG1AE00A0AAA/AE//A/EF///B/BE>EE01B>G///>>FEF1@12FG1B?F/?/></</?></<?/?/0?01???FA/<11>10>011><00<<G0=00<=0..0=/</;;.;C.000<::.;C000;....000;0009;00;A/00//;./99.;/B//;/9/;//--;////-;--;////////---9;-;----;A-/;/9----;-/:---//;////////--9--
@M05620:37:000000000-D9766:1:1101:11624:8558 1:N:0:37
AGTGCCAGCTCTCAATCGCACAGGGGACCCAGGGCCTGGCCCCTCCATCCAGAAAACCTATGACCTCACCCGCTACCTGGAGCACCAACTCCGCAGCTTGGCTGGGACCTATGTGAGTATCCAGCGTAGGAATCTGGGAGTTGGGGAGGAGTGAGGAGTTGGGGAAAGACAGTCCTAACCGTGGAGGGTTCTGGTAAATGATGGGGTGAGGAGGGGCTCTTTGGCTCCCACCAGTCCCCCTGTCTGGTCTA
+
3?>AAFFFBFFFFDGGGFGGGGFHGEGGGGHHGGGGGDHHHHGHGGFHEHHFG33GGGFHHHHHHHGHHHHGGEEEHGHFHHFGGGEGGFHHGGGGGHHHGHHGGGHHGHHHHHHHHFGHHHHHHGCGGGHHHHHHHHHGGHHHGGGGGGGHHGHHHGHHHHGGGGHHHGHHHHGHHHHHGEEGGGGG;AFGGG;FGGGGGFGGGGFFFFFFFFFFFFFFFFFFFFFFFFFFFFFFFFFDFFFFFFF/BFF
@M05620:37:000000000-D9766:1:1101:17558:8558 1:N:0:37
GAGGCTGCTTTGGAAGAAACTCATAGATTACTGCAACAGTTCCCCCTGGACCTGGAAAAGTTTCTTGCCGTAAGGAAAGGCTCCTAGAAGACTCCAAGGGAGTAAAAGAGCTGATGAAACAATGGCAAGTAAGTCAGGCATTTCCGCTTTAGCACTCTTGTGGATCCAATTGAACAATTCTCAGCATTTGTACTTGTAACTGACAAGCCAGGGACAAAAGATCGGAAGAGCACACGTCTGAACTCCAGTCA
+
BAAABBFBFFFFGGGGFBGGGGFHBFGHHFHHHHHDGFGFHHHHHGGGHGHHHHHHHHHHHHHHHHHHHGEE1BGGFHHHHHHFHHHHHHHHHHGB@GFGHAEG4GHHGHHHHHHHHHGHHHHHFHGHGGGHFHHHHHFEHHHHHGDGGGHHHHHHHHHHHHFFHHHHHHGHEGHHHHHHHHFHHHGGGGGFHHHHHHFHHHHHHHG.EHHHDEGGH/CCEHHHG.EGGGGGGGGAGEGGEFFFFF/CBF0
@M05620:37:000000000-D9766:1:1101:20454:8559 1:N:0:37
GAGGCTGCTTTGGAAGAAACTGATAAATTAGTGACACAGGACCGGCTGACCATGGAACCGTATCCTAGCGAAGGGATAGGATCCTGGATGCCTCCAACGGATTAAAAGAGCTGATGAAACAATGGCAAGTAAGTCAGGCATTTCCGCTTTAGCACTCTTGTGGATCCAATTGAACAATTCTCAGCATTTGTACTTGTAACTGACAAGCCAGGGACAAAAGCTCGGAAGAGCACACGTCTGAACTCCAGTCA
+
AAAAAAFAFFDFGGGGGFGGG1BBF3D33B1DDFGGHH0A00B0///A00BF11011A/AA/002D211>///B?B0B101BG0110F1B0BFCG011/>//?11FGGG0F11BBG2BGH0<GHFG0FFHGHHHH2FBG/FHHHHGGGGG<GHHHHGGHHHHG1FHH11FGH11>F/GHHGH0DHBGHHHHHFHHHHEHHHHGG0CHHG/:AA:AC./.C.;BE@..;AFGFGEFGFEFE/;BFFF/BFF/
@M05620:37:000000000-D9766:1:1101:4090:8560 1:N:0:37
ACCACACCTTCTACAATGAGCTGCGTGTGGCTCCCGAGGAGCACCCCGTGCTGCTGACCGAGGCCCCCCTGAACCCCAAGGCCAACCGCGAGAAGATGAGTGGGGGGCTACCTCTTCTGGTTGCCGCCTGCCTCCTTCCTTGCCTCCCGGGGCTGCGCCTTTTCTCCCTGGTTCTCTCTTCTGCCGTTTTCCGTAGGACTCTCTTGTCTGCCCTGCGTCTCCTTTGGCACTCTGCAGGTTCTAGATAGGAA
+
BAAAB?AAFFFFGGGGGGBGGFFFEEEAAEHHHCFEGEG2EGHHHGGEEEGE5F3GHHG??E0EFAEGGGEGHHFGGF?FFCHHEGGGGG/></G<?GDG2?////;;@999BFFFBF//;/::BB;>A.;;BFEFFBF////9;9A.DB-9>@DE@-.9.;B/9F/9BFE/BFFFFFFF/;FBFBD.BEFFFB.9A9FBFFBFF;;9FF/B.BF.;9@D.BB/FFFB/FFFFFF9B.;9FF/B///99/;
@M05620:37:000000000-D9766:1:1101:16542:8561 1:N:0:37
AGTGCCAGCTCTCAATCGCACAGGGGACCCAGGGCCTGGCCCCTCCATCCAGAAAACCTATGACCTCACCCGCTACCTGGAGCACCAACTCCGCAGCTTGGCTGGGACCTATGTGAGTATCCAGCGTAGGAATCTGGGAGTTGGGGAGGAGTGAGGAGTTGGGGAAAGACAGTCCTAACCGTGGAGGGTTCTGGTAAATGATGGGGTGAGGAGGGGCTCTTTGGCTCCCACCAGTCCCCCTGTCTGGTCTA
+
BAABCFFFCFFFGGGGGGGGGGHGGGGGGGHHGGGGGGHHHHGHGGHGHHHHGHEHHGHHHHHHHHHHHHHGGFGGHHHHHHHHHHHHGHHHGGGGGHHHGHHGGGHHGHHHHHHHHHHHHHHHHGEGGGHHHHHHHHHGGHHGGGGGGGGHHHHHHGHHHHGGGGHHHHHHHHHHHHHHGGGGGGGGEGGGGGGFGGGGGGGGGGDFFFFFFFFFFFFFFFFFFFFFFFFFFFFFFFFFFFFFFFFFFFF
@M05620:37:000000000-D9766:1:1101:18650:8562 1:N:0:37
ACCACACCTTCTACAATGAGCTGCGTGTGGCTCCCGAGGAGCACCCCGTGCTGCTGACCGAGGCCCCCCTGAACCCCAAGGCCAACCGCGAGAAGATGAGTCGCCCGCTGCCTCTTCTGGTTGCCGCCTCCCTCCTTCCTGGCCTCCCGGCGCTGCGCCCTTTCTCACTGGTTCTCTCTTCTGCCGTTTTCCGTAGGACTCTTTTCTCTGACCTGCGTCTCCTTTGGCACTCTGCAGGGTCTAGATCGGCA
+
BBBBBABBFFFFGGGGGGFGGGHHGEEEGAHHGGGEEGGGGHHHHGGGDEGGHHGHFGFEEGGGGFGGGGGHHHHGGFEHGCHHFFGEGG/>BDHHDFDG22>//?<<C-<<1<1>F<11>1..0--<<.C.;CDFFFFH0/CFFCCEGAC-AD-C-AAB>/F//B/://.:://9/;9B9BB/BA9AF.//./9;A///9B/;FBFFB//;BFB.-99.;FFFBBF9/;9/B///:A-;B9//;BB?.--
@M05620:37:000000000-D9766:1:1101:23071:8563 1:N:0:37
ACCACACCTTCTACAATGAGCTGCGTGTGGCTCCCGAGGAGCACCCCGTGCTGCTGACCGAGGCCCCCCTGAACCCCAAGGCCAACCGCGAGAAGATGAGTGGCCCGCTCCCTCTTCTGGTGGCCGCCTCCCTCCTTCCTGGCCTCCCGGCGCTGCGCCCTTTCTCACTGGTTCTCTCTTCTGCCGTTTTCCGTAGGACTCTCTTCTCTGACCTGCGTCTCCTTTGGAACTCTGCAGGTTCTAGATCGGAA
+
AAAAAAAAFFFFGGGGGGG1F1B1EBEGHGEFFFGGGGGGGHHHHGGEEEGGHHHFHHHGEGEGGEEEGGGGHGHGGGGHGFHHHGGEGGCC/C0FGGHHHHGGAGCCG-CFGHHHHH1FGFGGHCGGGCHGFFCHHGHHHHHGBFFEFG-AA@@GG@F@@FFFFFFFFFFFFFFFFFFFFFF/F@BBFFFFFFF?FFFFFFFFFFFFFFFFFFF?@A@FFFFFFFFFFFFFFFFFBFABFFFFFFFFFF?
@M05620:37:000000000-D9766:1:1101:25074:8567 1:N:0:37
ACCACACCTTCTACAATGAGCTGCGTGTGGCTCCCGAGGAGCACCCCGTGCTGCTGACCGAGGCCCCCCTGAACCCCAAGGCCAACCGCGAGAAGATGACTGAGGTGCTTGCTCTTCTGGCTGCTCTGTTCCCCCTTCCTCGCCTCCCGGGGCTCCCGACTCTCTCCCCGGTTTTCTCGTTTGCCTCTTTTGCTGGTTCTCTCTTATCTGTCTTCTGTGTCCTTTGTCACTCTTGGGACTCTACATCGTCT
+
CCCBCCCCFFFFGGGGGGGGGGHHGGGEGGHHHGGGGGGGGHHHHGGGGGGGGHHHHHHGGGGGGGGGGGGHHHHGGGGHGHHHHGGGGFGGGGHHHFF22222/0<?111/1?11<F1110..11=111111<.-./=00.<@G.;E.;--;A.C...--.;000/;.--:...9//...:./;//;B////////9//;//////;://;/:///;//;FF//B///;//;://...;BF//;//....
@M05620:37:000000000-D9766:1:1101:20528:8576 1:N:0:37
ACCACACCTTCTACAATGAGCTGCGTGTGGCTCCCGAGGAGCACCCCGTGCTGCTGACCGAGGCCCCCCTGAACCCCAAGGCCAACCGCGAGAAGATGAGTGGCCCGCTACCTCTTCTGGTGGCCGCCTCCCTCCTTCCTGGCCTCCCGGCGCTGCGCCCTTTCTCCCTGGTTCTCTCTTCTGCCGTTTTCCGTAGGACTCTCTTCTCTGCCCTGCGTCTCCTTTGGAACTCTGCAGGTTCTAGATCGGAA
+
ABB>ABBBFFFFGGGGGGGFGGHHGEGA4EEFBFFGGGGF2EGFFAEF1EFADGFHHHFGG0>>FGCGGG1F3BFGEEEHCFHHHEG@<D/BCGGFGGDHHFEFFC@DD<CHHHHHHH1GGHGHHGGGGFHGHHGHHHHGHCGHHHGGGG??BDGBDFFFFFFFFF/9BBEFFFFFFFFFBFFFFFFFFFFFFF?FFFFFFFFFFFFFFE/BEFF?BDFDFFFFFFFB9FFFFFFFFFABFF/BFFFE.A?
@M05620:37:000000000-D9766:1:1101:9572:8583 1:N:0:37
ACCACACCTTCTACAATGAGCTGCGTGTGGCTCCCGAGGAGCACCCCGTGCTGCTGACCGAGGCCCCCCTGAACCCCAAGGCCAACCGCGAGAAGATGAGTGGCCCGCTACCTCTTCTTGTGGCCGCCTCCCTCCTTCCTGGCCTCCCGGCGCTGCGCCCTTTCTCACTGGTTCTCTCTTCTGCCGTTTTCCGTAGGACTCTCTTCTCTGCCCTGCGTCTCCTTTGGAACTCTGCAGGTTCTAGATCGGAA
+
CCDDDDDBFFFFGGGGGGFGGGHHGGGBEEHHHFFFDGGGGHHHHGGEGGGGFHHHHHHEGCCGGGGGGGGHGHHGGGGHGHHHHGGGGG>CGGHGGHHGFGGC?FACG-AGHHHHHH1>G1.CGFCGG:GFHHGHHHHH:GGHHHGGGGFAFGCGFFFFFFFFFF0BFFFFFFFFFFFFFFFFFFFFFFFFFFAFFFFFFFFFFFFFFFBFFFF:@DDDFFFFFFEBFFFFFFFFFFFFFF0BFF;AADF
@M05620:37:000000000-D9766:1:1101:4575:8608 1:N:0:37
ACCACACGTTCTACAATGCGCTGCGTGCGGCTCGCGAGGAGCACCCCGTGCTGCTGACCGAGGCCCCCCTGAACCCCAAGGCCAACCGCGCGAAGATGAGTGGCCCGCTTCCTCTTCTTGTTGCCGCCTGCCTCCTTCCTTGCCTCCCGGCGCTGCGCCCTTTCTCACTGGTTCTCTCTTCTGCCGTTTTCCGTAGGACTCTCTTTTCTGCCCTGGGTCTCCTTTGGCACTCTGCAGGTTCTCGATCGGAA
+
AAAAAAA1BBCAGGGF3G1AECGGGEEA00EABAAA/EEE?GHHHGG/>?EF1GFGHHF/>E?EGEGGGGACGFGGGCCHFEHHHGCCGG/><CC.1DDG=DE...<;@..;;CGGGH00;0.0CA99;.;;CGGFFFFB009B0CEEG@@@@@@B?-9-9:BFFFFFFFF/BFFFFFFF9BFFF@9BFFFFFF;99FFBFFFFF99;BFEFEFF-:;FFFFFFFFF9/9FFFF/BF-9BFFFEFF-;A-A
@M05620:37:000000000-D9766:1:1101:14355:8622 1:N:0:37
ACCACACCTTCTACAATGAGCTGCGTGTGGCTCCCGAGGAGCACCCCGTGCTGCTGACCGAGGCCCCCCTGAACCCCAAGGCCAACCGCGAGAAGATGAGTGGCCCGCTACCTCTTCTTGTGGCCGCCTCCCTCCTTCCTGGCCTCCCGGCGCTGCGCCCTTTCTCACTGGTTCTCTCTTCTGCCGTTTTCCGTAGGACTCTCTTCTCTGCCCTGCGTCTCCTTTGGAACTCTGCAGGTTCTAGATCGGAA
+
ABCCABCBFFFFGGGGGGGGGGHHGGGB4EHAFFFG?EEEDHGHHGFEEEGGFHGHHHHEEE?EFGGGGGGHGHHGGGGHGHGHHGGGGGDFGGHGHHGGHHGG=?A@D->GHHHHHH1>G1AHHDCGGCGFHHGHHHHHCGHHHHGGGGDGDGGGGFFFFFFFFFBFFFFFFFFFFFFFFFFFFFDFFFFFFFFFFFFFFFFFFFFFFF0;EFF.@ADDFFFFFFFFFFFFFFFFFFFFFF0BFFFEFDF
@M05620:37:000000000-D9766:1:1101:19231:8634 1:N:0:37
ACCACACCTTCTACAATGAGCTGCGTGTGGCTCCCGAGGAGCACCCCGTGCTGCTGACCGAGGCCCCCCTGAACCCCAAGGCCAACCGCGAGAAGATGAGTGGCCCGCTACCTCTTCTTGTGGCCGCCTCCCTCCTTCCTGGCCTCCCGGCGCTGCGCCCTTTCTCACTGGTTCTCTCTTCTGCCGTTTTCCGTAGGACTCTCTTCTCTGCCCTGCGTCTCCTTTGGAACTCTGCAGGTTCTAGATCGGAA
+
AABBBAABFFFFEFGBDFGGFGHHGEEEDCGHHGG?FGEGFDHHHGGGGGGGHHHHHHHGGGGGGGGEGGGHFHEFGGGHGHHHHEGGGGGGGGHHHFHHHHGG??AAD-AHHHHHHH1>GBDHHGGGGCGGHHGHHHHH0CGHHHGGGGGGBGGGBBFBBFFFFFFFFFFFFFFFFFFFFFFFFBFFFFFFFFFFFFFFFFFFFFFFFFBFFFFEBFBFFFFFFFFBFFFFFFFFFF;BFFBFFFFFB.A
@M05620:37:000000000-D9766:1:1101:8986:8650 1:N:0:37
GAGGCTGCTTTGGAAGAAACTCATAGATTACTGCAACAGTTCCCCCTGGACCTGGACAAGTTTCTTGCCGTCCGGAAAGGCTCCTAGAAGACTCCCAGGGAGTAAAAGAGCTGATGACACAATGGCAAGTAAGTCAGGCATTTCCGCTTTAGCACTCTTGTGGATCCAATTGAACAATTCTCAGCATTTGTACTTGCAACTGACACGCCAGGGACAAAAGATCGGAAGAGCACACTTCTGAACTCCAGTCA
+
A?ABAAFBFFFDGBBFFGFGGGHHHFGHHHFFGHCHFHHHHDDBFFEEEHFGHHEG231FFGHDGHHBBEE0BAE10>BBBGFBB34B3@3FGBFFHB?EE1?BGHH3F2FGF?FF?3B3?F3B?FGH/BFGBHD?BBB??BF3B?<??F2@2@2@?<GFFH??FGG?C<1>>D<DC><F<=1>><>1==<00===0<=<</<<G0:-=:;C:CEGGBA/.9C;.99.C9/;CCF/C099BF=;CCF/;//
@M05620:37:000000000-D9766:1:1101:19233:8653 1:N:0:37
ACCACACCTTCTACAATGAGCTGCGTGTGGCTCCCGAGGAGCACCCCGTGCTGCTGACCGAGGCCCCCCTGAACCCCAAGGCCAACCGCGAGAAGATGAGTGACCCGCTACCTCCTCTGGCGGCCGCCTCCCTCCTTCCTGGCCTCCCGGAGCTCCCCCCTCTCTCACCGGTCTTCCCTTCTGCCGCTTCCCCTAGGTTTCTCTTCTCTGACCTCAGTCTCCTTTGGAACTCTTCAGGCTCTACATCTGAT
+
CCCCCCCCFFFFGGGGGGGGGGHHGGGGHGHHHGGGGGGCGHHHHGGGGGGGFHHHHHHGGGCGGGGGGGGHHHHGGGGHGHHHHGGGGGGGGGHHHHG2>22??CCD/A<<1F.0>GC11>------.::./;./00;009CFG.CF.;--=F0B.99C-.;/000;..-;-.0;0/00:B00;--;D.0///9//000;:00000BF00;:F000;00BFF00B/00;00;0000:/;FF00;0;00:0
@M05620:37:000000000-D9766:1:1101:18081:8660 1:N:0:37
ACCACACCTTCTACAATGAGCTGCGTGTGGCTCCCGAGGAGCACCCCGTGCTGCTGACCGAGGCCCCCCTGAACCCCAAGGCCAACCGCGAGAAGATGAGTGGCCCGCTCCCTCTTCTGGTGGCCGCCTCCCTCCTTCCTGGCCTCCCGGCGCTGCGCCCTTTCTCACTGGTTCTCTCTTCTGCCGTTTTCCGTAGGACTCTCTTCTCTGACCTGCGTCTCCTTTGGAACTCTGCAGGTTCTAGATCGGAA
+
BBBBBBBBFFFFGGGGGGGGGGHHGGGEDGHHHGGGGGGGGHHHHGGGGGGGHHHHHHHGGGGGGGGGGGGHHHHGGGGHGGHHHGGGGGGGGGHHFFHHHHGGGHFDG-CFHHHHHHBGGHGHHG-<EGHGHHGHHHHHGHHHHGGGGG-BGGGGGFFFFFFFFFFFFFFFFFFFFFFFFFFFFFFFFFFFFFFFFFFFFFFFFFFFFFBFFFF.;ADFFFFFFFF/BFFFFFFFFFAFFFBFFFFFFFE
@M05620:37:000000000-D9766:1:1101:22389:8674 1:N:0:37
ACCACACCTTCTACAATGAGCTGCGTGTGGCTCCCGAGGAGCACCCCGTGCTGCTGACCGAGGCCCCCCTGAACCCCAAGGACAACCGCGAGAAGATGAGTGGCCCGCTCCCTCTTCTGGTGGCCGCCTCCCTCCTTCCTGGCCTCCCGGCGCTGCGCCCTTTCTCACTGGTTCTCTCTTCTGCCGTTTTCCGTAGGACTCTCTTCTCTGACCTGCGTCTCCTTTGGAACTCTGCAGGTTCTAGATCGGAA
+
DDDDDCCCFFFFGGGGGGGGGGHHGGGGHGHHHGGGGGGGGHHHHGGGGGGGHHHHHHHGGGGGGGGGGGGHHHHGGGGHGHHHGHGGGGGGGGHHHHHHHHGGGHGGG-CFHHHHHH1GGHGHHGGGGGHGHHGHHHHHHHHHHHGGGG?FGGGGGFFFFFFFFFFFFFFFFFFFFFFHFFFFFFDFFFFFFFFFFFFFFFFFHFFFFF0BFFF.CADFFFFFFBF:FFFFHFFFFFFFFFBFFFFFFFE
@M05620:37:000000000-D9766:1:1101:7349:8681 1:N:0:37
GAGGCTGCTTTGGAAGAAACTCATAGATTACTGCAACAGTTCCCCCTGACCCTGGAACAGTTTCTTGCCGTACGGAAAGGCTCCTAGAAGACTCCACGGGAGTAAAAGAGCTGATGAAACAATGGCAAGTAAGTCAGGCATTTCCGCTTTAGCACTCTTGTGGATCCAATTGAACAATTCTCAGCATTTGTGCTTGTAACTGACAAGCCAGGGACAACAGATCGGCAGAGCACACTTCTGAACTCCAGTCA
+
>>1AAAFAFFFFGGGFF1BFBF1FFDGE31BGHHF1B0BDDDGHHGEF00BBFGEHH10FHHEFFHHHHGA/BAAABEHHFGHGG1FGHH1G1B1B0/>E?EEH1B2B/BGFG1FGDBDBB/BDBGF<F>BDGFFFDBG/1BFF>/EC/FDFF1FC0<F?FF/1?1F1<F1>1<FBGHHFGHHF1=1=D=D/=D00.<<=G=GGHH...;C.A.::..C/C0FF.--@EGB9FGG/009;009;0;;B/9/
@M05620:37:000000000-D9766:1:1101:19685:8686 1:N:0:37
AGTGCCAGCTCTCAATCGCACAGGGGACCCAGGGCCTGGCCCCTCCATCCAGAAAACCTATGACCTCACCCGCTACCTGGAGCACCAACTCCGCAGCTTGGCTGGGACCTATGTGAGTATCCAGCGTAGGAATCTGGGAGTTGGGGAGGAGTGAGGAGTTGGGGAAAGACAGTCCTAACCGTGGAGGGTTCTGGTAAATGATGGGGTGAGGAGGGGCTCTTTGGCTCCCACCAGTCCCCCTGTCTGGTCTA
+
>>3>ADDFBFFDEGGGFEFGAFGHAEGGGEHHGGEAG2FFGHGHGGHG5FGFG33FHGBGHHHHHHFHHHHGGGEGHHHHHHHEFHHHGFHHGGGGGBGHGHHGGGHHGHHHHHHHHHHHHHHHHGGGGGHHHHHHHGHGGHHHGGFGGGGHHHHGHGHHHH?GGGHHHHHHHHHHHHHHGFEGGGGGAFGGGGGGGGGGGGGGGGFBFFFFFF??B?FFFFFFFFFFFFFFFFFFFFFFBFFFFFFFFFB
@M05620:37:000000000-D9766:1:1101:6334:8693 1:N:0:37
GCGGCTGCTTTGGAAGAAACTCATAGATTACTGCCACAGTTCCCCTTGGACCTGGAACAGTTTCTTGCCGTAAGGAAAGGCTCCTCGAAGACTCCAAGGGAGTAAAAGAGCTGATGAAACACTGGCAAGTAAGTCAGGCATTTCCGCTTTAGCACTCTTGTGGATCCCATTGAACAATTCTCAGCATTTGTCCTTGTAACTGACAAGCCAGGGCCACCAGATCGGCCGAGCACACGTCTGCACTCCAGTCA
+
>11A>>>AFFB1FCG1BBF0B11F3DEGFGBGDF0BFEFADFGHH0BB11BBBF0FF10BGHGFADGGHFBBAEF1BFGHHHGG@0B/BBEHHHHH1BFEFEEHFGGH/FGHH1FH2FGHB0BGHHFGFHHHHHH2GHH/FGHHB?EGGGFHHHHHHHHHHHGBGHH0?GHH11FGHHHHHHFGHBGHHHG0DGHHHGHHHHGC<GHHG/CGG.C;..;C.<CFG-.;AAG@GGG@;EGE/;;FFFBFFFB
@M05620:37:000000000-D9766:1:1101:8962:8696 1:N:0:37
AGTGCCAGCTCTCAATCGCACAGGGGACCCAGGGCCTGGCCCCTCCATCCAGAAAACCTATGACCTCACCCGCTACCTGGAGCACCAACTCCGCAGCTTGGCTGGGACCTATGTGAGTATCCAGCGTAGGAATCTGGGAGTTGGGGAGGAGTGAGGAGTTGGGGAAAGACAGTCCTAACCGTGGAGGGTTCTGGTAAATGATGGGGTGAGGAGGGGCTCTTTGGCTCCCACCAGTCCCCCTGTCTGGTCTA
+
>AAAAFFFBFFFGFGFGFEGGFHHGGGGGGHHGGGEGGHFHHGHGGHGHHHHFHHHHGHGHGGHHGHHHHHFGGGGHHHGFGG?FGHEGHHHGGEGGGHHGHHGGGHHGGHHHHHHHHHHHHHHHGGGGGHHHHHHHHGGGHHHGGGGGGGHHHHHGGHHHHGGGGHHHHHHHHHHHHHHGGGGGGGG;CFGGGCFGGGGGGGGGGFFFFFFFFFFFFFFFFFFFFFFFFFFFFFFFFFFFFFFFFFFFFF
@M05620:37:000000000-D9766:1:1101:3882:8696 1:N:0:37
GAGGCTGCTTTGGAAGAAACTCATAGATTACTGCAACAGTTCCCCCTGGACCTGGAAACGTTTCTTGCCGTAATTACAGGAGCCGAGACGACTCCAAGTGGTCCATAGCGCTACCGCACAGGTAGCTCGCCAGTAAGGCCTTTACTCTTTAGACCTCCTGTGGATCCAATTGCACAGTTCTCAGCCTTTGTCCTTGTACCTGACTAGCACATCCAACGAGATAGGCCTGGCCGACGTCTGCTCTCACGTCC
+
33AAAAFBFFFFGAGFAGGGGFEDF5DFHHHGHHBFHHHFHHHHHGGGGEHFFGFBFA3B1BGHHDGHHGAAEADBGGB3B1B1>0/>B>>E11B3B3BB343?34B?B>EF//0>////0/B1112B?/<//<1211??FH1111?1?F1111>1>.>1110<<</00=G<GHFF/<0=DG00CB/;CCCGHEHH00;CC0//00;/0;/00/0;C.;C?C00;;:/.;.9-;9-9...//;BBFFFFF.
@M05620:37:000000000-D9766:1:1101:16416:8697 1:N:0:37
GAGGCTGCTTTGGAAGAAACTCATAGATTACTGCAACAGTTCCCCCTGGACCTGGAAAAGTTTCTTGCCGTAAGGAAAGGCTCCTAGAAGACTCCAAGGGAGTAAAAGAGCTGATGAAACAATGGCAAGTAAGTCAGGCATTTCCGCTTTAGCACTCTTGTGGATCCAATTGAACAATTCTCAGCATTTGTACTTGTAACTGACAAGCCAGGGACAAAAGATCGGAAGAGCACACGTCTGAACTCCAGTCA
+
BBBBBBFBFFFFGGGGGGGGGGHHGGGGGFHHHHHHEGHAGHHHHGGGGFHHHHHHHHHHHHHHFHFFHEEBABCFGGHHHHHGFHGHHFHHHHH3FBFFG?EHHHHHGHHHHHHHHHHHHHHHFHHHGHHHHHHHHHGGHHHHHGGGGGFHHGHHHHHFHHGHHHHHHFHGEGHHHHHHHHBGHHGFHHDDFGHGFGFGHGHHHHHHFHHHGGGGFBHHGHHG.DGDGGGGGGG-AFFEFGFFFGEFFGF
@M05620:37:000000000-D9766:1:1101:5075:8704 1:N:0:37
AGTGCCAGCTCTCAATCGCACAGGGGACCCAGGGCCTGGCCCCTCCATCCAGAAAACCTATGACCTCACCCGCTACCTGGAGCACCAACTCCGCAGCTTGGCTGGGACCTATGTGAGTATCCAGCGTAGGAATCTGGGAGTTGGGGAGGAGTGAGGAGTTGGGGAAAGACAGTCCTAACCGTGGAGGGTTCTGGTAAATGATGGGGTGAGGAGGGGCTCTTTGGCTCCCACCAGTCCCCCTGTCTGGTCTA
+
>AABBFFFCFFFGDFGGFCFEGGHFEGGGGHHGGGGGFHHHHGHGGGHHHHHGFGHHGHHHGFHHHHHHHHGGGCFHHHGHHG?GHHHGHHHGGCGGHHHDHHFFGHHFHHHHHHHHFHHHHHHHGGGGGHHHHHHGHHGEHHHGGGGCFFHHHHHHEHHGHGCEGHHHHHHHHHHHHHHGEGGGGGG;CFFFGCFGGGEGGGGGGFFFFFFFFFFFFFFFFFFFFFFFFFFFFFFFFFFFAFFFFFFBB/
@M05620:37:000000000-D9766:1:1101:5056:8707 1:N:0:37
AGTGCCAGCTCTCAATCGCACAGGGGACCCAGGGCCTGGCCCCTCCATCCAGAAAACCTATGACCTCACCCGCTACCTGGAGCACCCACTCCGCAGCTTGGCTGGGACCTATGTGAGTATCCAGCGTAGGAATCTGGGAGTTGGGGAGGCGTGCGGAGTTGGGGAAAGACAGTCCTAACCGTGGAGGGTTCTGGTAAATGATGGGGTGAGGAGGGGCTCTTTGGCTCCCACCAGTCCCCCTGTCTGGTCTA
+
>1>>>BDFAFFFG1G3AAFAE?GGEEEEGEGHFGG/AAFFGHGHGGHHHGHFGHFGGGFHFGGHHFBGHHHGGEEGHHGFBGHFFH/?EGHFEECGEGBBEHHGGGFHGGCGHGG2GHHGGH2FHGGGCCG1CHHHHE0FFHHHGC<@C.<CC.CC-;CHGHGC...:/C/BCFFGBFGGGCGG.CEABFFFFFFFEFFFFFFFFFF@-AF/AB@<@<FFFFFFFFFFFFFFFFFFFFFF@FFFFFFFFFF
@M05620:37:000000000-D9766:1:1101:23581:8719 1:N:0:37
ACCACACCTTCTACAATGAGCTGCGTGTGGCTCCCGAGGAGCACCCCGTGCTGCTGACCGAGGCCCCCCTGAACCCCAAGGCCAACCGCGAGAAGATGAGTGGCCCGCTACCTCTTCTGGTGGCCGCCTCCCTCCTTCCTGGCCTCCCGGAGCTGCGCCCTTTCTCACTGGTTCTCTCTTCTGCCGTTTTCCGTAGGACTCTCTTCTCTGACCTGAGTCTCCTTTGGAACTCTGCAGGTTCTAGATCGGAA
+
BBBABBBBFFFFGGGGFG5FGGHHGGGEH?HHHGGGGGGGGHHHHGGGGFGGHHHHHHHFGGGGGGGGGGGHHHHGGGGHGHHHHGGGGG/BDGHHHHHHFB/FFHGGGCGHHHHHHHGHDFGHGGGGGDHGGHGHHHHFCCGHHHGGDG-AAABF-BGGGGGFFFFFFEBFFFFFFFFFFFFFFFAFFFFFF9ADFFFFFFFEFFFFFFFFFF./;FFFFFFFFEF9BFFFFFFFFFFBFFFFFFFF?.E
@M05620:37:000000000-D9766:1:1101:10592:8726 1:N:0:37
ACCACACCTTCTACAATGAGCTGCGTGTGGCTCCCGAGGAGCACCCCGTGCTGCTGACCGAGGCCCCCCTGAACCCCAAGGCCAACCGCGAGAAGATGAGTGGCCCGCTACCTCTTCTTGTGGCCGCCTCCCTCCTTCCTGGCCTCCCGGGGCTGCGCCCTTTCTCCCTGGTTCTCTCTTCTGCCGTTTTCCGTAGGACTCTCTTCTCTGCCCTGCGTCTCCTTTGGAACTCTGCAGGTTCTCGATCGGAA
+
CCCCCCCCFFFFGGGGGGGGGGHHGEGEHGHHHGGGGGGFGHHHHGGGGGGGHHHHHHHGGGGGGGGGGGGHGHHGGGGHGHHHHGGGGGDGGGHHHHHCFG/?0<><A->>GHFHHH1>G1.<G-<AC:;CCHGHHHHHCFGHHHGGGG-;AGFGGCG-;9FFFF/;FFEFFFFFFFFF/BFFFFFFFFFFFF.AFBFFFFFFFBFFFEFFFFA.;ADAFFFF9FB//;FFFFFFFFFFFF/AFF:@A.:
@M05620:37:000000000-D9766:1:1101:8944:8731 1:N:0:37
ACCACACCTTCTACAATGAGCTGCGTGTGGCTCCCGAGGAGCACCCCGTGCTGCTGACCGAGGCCCCCCTGAACCCCAAGGCCAACCGCGAGAAGATGAGTGGCCCGCTACCTCTTCTGGTGGCCGCCTCCCTCCTTCCTGGCCTCCCGGAGCTGCGCCCTTTCTCACTGGTTCTCTCTTCTGCCGTTTTCCGTAGGACTCTCTTCTCTGACCTGAGTCTCCTTTGGAACTCTGCAGGTTCTAGATCGGAA
+
AAA1AAAAFFFFGGGG3GG1GDGHGEABA0FGAFFEEGEGGHHHHGGGGEFGGHGFHHHG?FGGG/EGGGGCHCGGGGFHCAHHHG</BCB@@FCF1GGC?G/??/ACC<-GFHHEHHDDF0>C.<<-E...CHAGHGGC;GHHHHFGA?-9A./C;ABGGGGFFFEFB/-BFFFFFFFFFFFFF?9BFABB-9-9-/FFFFFFFFFFFB/BFFF/;B9BFFFFFF/BFFFFF/BBBAABFFB9BBFF--:
@M05620:37:000000000-D9766:1:1101:16377:8734 1:N:0:37
ACCACACCTTCTACAATGAGCTGCGTGTGGCTCCCGAGGAGCCCCCCGTGCTGCTGACCGAGGCCCCCCTGACCCCCAAGGCCAACCGCGAGAAGATGAGTGGCCCGCTACCTCTTCTGGTGGCCGCCTCCCTCCTTCCTGGCCTCCCGGAGCTCCGCCCTTTCTCACTGGTTCTCTCTTCTGCCGCTTTCCGTAGGACTCTCTTCTCTGACCTGAGTCTCCTTTTGAACTCTGCAGGTTCTAGATCGGAA
+
1A11A>A>FFFFEGG1EDG1FFFG?EFGEEBGFFGE0/AA/B/FEGEGE?EF1BFFGHHG>>/>FEEEEGGF0>GEEG/?EGF//?CBCCCC?AG11?1??1/?GHG-@@<GHH0DGHGD0<EHH-:@A:GGHHCB09F09/;F09CE.A--A90999A=-9:/9FFFFFF/BFFFF//BBF/B;@--;EBF-/--9/9:F9FFFBFBFFEFB;-;-;;9FF//9//-/B/:/99;9AA/BFBFFBB--9;
@M05620:37:000000000-D9766:1:1101:23332:8736 1:N:0:37
ACCACACCTTCTACAATGAGCTGCGTGTGGCTCCCGAGGAGCACCCCGTGCTGCTGACCGAGGCCCCCCTGAACCCCAAGGCCAACCGCGAGAAGATGAGTGGCCCGCTCCCTCTTCTGGTGGCCGCCTACCTCCTTCCTGGCCTCCCGGCGCTGCGCCCTTTCTCACTGGATCTCTCTTCTGCCGTTTTCAGTAGGACTCTCTTCTCTGCCCTGCGTCTCCTTTGGTACTCTGCAGGTTCTAGATCGGAA
+
AA11>AAAFFFFFGGGFGG1F1BAE00BGCHH1FFEEEGEGHHHHGGGEEFEFFF1GEFGGEEGF/>EGGG0G1F?EGAF//FGGF//>/C<<?0FDF1GGGGFHFACCGGG00>G1>1>1<<CGC-C..;CG:GHFC/CG/:CCA9.;-A@A@-9A9-9@/9BFF///;B//9BFEFFFFFFFF@B-FFF/BBFBFFFFFFFFFFFFF//;E/:?--;BFF/BFF/-;9/FFFFBFA;/;FBFB//EBBE
@M05620:37:000000000-D9766:1:1101:25283:8737 1:N:0:37
ACCACACCTTCTACAATGAGCTGCGTGTGGCTCCCGAGGAGCACCCCGTGCTGCTGACCGAGGCCCCCCTGAACCCCAAGGCCAACCGCGAGAAGCTGGGTGCCCCTCCAGGTCGCCTGCTGGCTCCTTCCTTGCCTCCCGGCCCTCCGCACTTTCTCCCTTGCTCACTGTTCTTCCGTTCTCCCGCTTCCTCTATTCTCTGCTCTGCTTATCCTATGGTCCTCTGCAGCTCCTCGAGCTGTAGAGCGGAC
+
DCDDDDDDFFFFGGGGGGGGGGHHGEGFHGHHHGGGGGGGGHHHHGGGGGGGHHHHHHHG0EGGGGGGGGGHFHHGGGGHGHHHHGGGGGGG//?=222/?/?G0?=//010>1--><.0>00</<C0=GH000<0=GH.CCFCC..;:.:--;:C0CFGG0/0;F0;F00;;BBF0.;F/A0;/.--..;00;000:0000;0000:0000;00;000:;FF0;F0B00;00;F?..9;00;:F:B----
@M05620:37:000000000-D9766:1:1101:14544:8741 1:N:0:37
AGTGCCAGCTCTCAATCGCACAGGGGACCCAGGGCCTGGCCCCTCCATCCAGAAAACCTATGACCTCACCCGCTACCTGGAGCACCCACTCCGCAGCTTGGCTGGGACCTATGTGAGTATCCAGCGTAGGAATCTGGGAGTTGGGGAGGAGTGAGGAGTTGGGGAAAGACAGTCCTAACCGTGGAGGGTTCTGGTAAATGATGGGGTGAGGAGGGGCTCTTTGGCTCCCACCAGTCCCCCTGTCTGGTCTA
+
ABABBFFFCFFFGGGGGGGCGGHGGGEEFGHHAEFFGGHHHHGHGGHGHHHHHGFHHGGGHFHHHHHHHHHGG>EGHHGHFGHHFH1?EGHGEGGGGHHHGHHGGGHHGHHHHHHHHHHHHHHHHGGDGGHHHHHHHF?FGHHHGGF@DAEHHDGHCDHHHHGGEDCGFHFHHHHHHHHGGGGGDFGGDGGGGGFGGGGGFGFGGFFFFFFEFFFFFFFFFFFFFFFFFFFFFFFFFFFFFFFFFFFFFFB
@M05620:37:000000000-D9766:1:1101:26497:8753 1:N:0:37
AGTGCCAGCTCTCAATCGCACAGGGGACCCAGGGCCTGGCCCCTCCATCCAGAAAACCTATGACCTCACGCGCTACCTGGAGCACCGACTCCGCAGCTTGGGTGGGACCTATGTTAGTATCCTGCGTAGGAAGCCGGGCGTTGCGGAGTTGGCACGAGTTGGGGAACGACAGTCCTATTCGCGGCGGGTGCTGGTAAATCTGAGGAGCAGGAGGGGCTCGTTGGCTCGCACCAGTCCCTCTGCCCGGGCTA
+
3>>AADBF3FFFFGGGGGGGCGFCFAGG2E22FEFGGGH22FE1EE2G5FA3333BCECFHF5FAG33F1B0>//>G3BGC1F11?/>E/EGEFE/>33B//?///?0?01?G22212@2@F1?1</?D/?G0.0->A--=C-.;;--./0//;0..-;.0;B-....;--;/:FBF//;..-;----;9.///;//;/////;9/.../;.A.9999;--;.A/9;---;99.///B/..///.;----9
@M05620:37:000000000-D9766:1:1101:4057:8765 1:N:0:37
GAGGCTGCTTTGGAAGAAACTCATAGATTACTGCAACAGTTCCCCCTGGACCTGGAAAAGTTTCTTGCCGGACGGAAAGGCTCCTAGAAGACTCCCATGGAGTAAAAGATCTGATGAAACAATGGCAAGTAAGTCAGGCATTTCCGCTTTAGTACTGTTGTGGATCCAAGTGAACAATGCTCAGCATGTGTCGTTGTAACTGACAAGCCAGGGCCAACATATCGGACGAGCACACGGCTGATGTCCAGTCA
+
A>3AA>FBFFFFGGGCGGGAFGHHHFGGHGGHHHHFHHGDFGHHHGEFHFHFHHGHHFHHHHHHFHHHHG?AA>E?BEH?FGHEG34@B3BFHFGFC3BF30B3B4B3?33B?B?E4GFBB/FB30?3?B2B1BGGBB0?F1DF@/?///1<11@F1@F10?C111?1>1F11>1>G1<>=11<<DD0==D0..</C=00000:<;.CC:;CG.;;.../0=9;;.-;-9-:CFA---99.///;;9B/;/
@M05620:37:000000000-D9766:1:1101:23703:8768 1:N:0:37
AGTGCCAGCTCTCAATCGCACAGGGGACCCAGGGCCTGGCCCCTCCATCCAGAAAACCTATGACCTCACCCGCTACCTGGAGCACCAACTCCGCAGCTTGGCTGGGACCTATGTGAGTATCCAGCGTAGGAATCTGGGAGTTGGGGAGGAGTGAGGAGTTGGGGAAAGACAGTCCTAACCGTGGAGGGTTCTGGTAAATGATGGGGTGAGGAGGGGCTCTTTGGCTCCCACCAGTCCCCCTGTCTGGTCTA
+
BBABBFFFDFFFGGGGGGGGGGHGGGGGGGHHGGGGGGHHHHGHGGHHHGHHGHHHHGHHHHGHHHHHHHHGGEGGHHHHGHHHHHHHGHHHGGGGGHHHGHHGGGHHGHHHHHEHHHHHHHFHHCDBDGEHHHHHHHHFDHFHGGFCGDEHFFFGC?CHHHGGGGHGEHFHHHHHHHHHGGGGEGDGAFFGGFFCFGGGFGFGGGDFFFFFFFFFFCFFFFFFFFFEFFFFFFFFFFFFFFFFFFFFFFB
@M05620:37:000000000-D9766:1:1101:4910:8776 1:N:0:37
GAGGCTGCTTTGGAAGAAACTCATAGATTACTGCAACAGTTCCCCCTGGACCTGGACAAGTTTCTTGCCGTCCGGAAAGCCTCCTATAAGACTCCCACGGAGTAAAAGACCTGATGACAAAATGGCAAGTAAGTCAGGCATTTCCGCTTTAGCACTCTTGTGGATCCAATTGAACAATTCTCAGCATTTGTACTTGTAACTGACACGACAGGGACAAAATATCGGAAGAGCACACTTCTGAACTCCACTCC
+
>3AA>AFBBBDDG4BBFGFGGGHHHBGFFH4AFFBGCHFFF5DBFEEF22BBFHFH231FGHHDGHHBAEE0AAE100BBBFB1B34B44@BG3BEF1>E?1?FGHG3?2B?2?FFF333BF3?BBGHFBBD3FGDFB2?B2F2FD/<</2<22?<<<F1?F??FF??F11<>FFBF>1>><1><=<0<=<<0=<00=<==00<D0:-;::EEGGGG/;09CF;-.;.F./;FGGBF0;CF0/;;BF//:/
@M05620:37:000000000-D9766:1:1101:16312:8784 1:N:0:37
AGTGCCAGCTCTCAATCGCACAGGGGACCCAGGGCCTGGCCCCTCCATCCAGAAAACCTATGACCTCACCCGCTACCTGGAGCACCAACTCCGCAGCTTGGCTGGGACCTATGTGAGTATCCAGCGTAGGAATCTGGGAGTTGGGGAGGAGTGAGGAGTTGGGGAAAGACAGTCCTAACCGTGGAGGGTTCTGGTAAATGATGGGGTGAGGAGGGGCTCTTTGGCTCCCACCAGTCCCCCTGTCTGGTCTA
+
AAABBFFFBFFFGGGGGGGCGGHGCGAGGGHH2EEAFGHHAFEHGGHHHGFGBGBGHFCEGHFHHHHHHHHGGEGFHHHGGGHHHGGHGHHHGGGGGHHHGHHGGGHHGHHHHHHHHHHHHHHHHGGGGGHHHHHHHHHGGHHHGGGGGGFHHHGHHFHHHHGGGGHHHHHHHHHHHHHHGGGGFGGGEFFGGGFGGGGGGGGGGGFFFFFFFFFFFFFFFFFFFFFFFFFFFFFFFFFFFFFFFFFFFFF
@M05620:37:000000000-D9766:1:1101:10130:8790 1:N:0:37
AGTGCCAGCTCTCAATCGCACAGGGGACCCAGGGCCTGGCCCCTCCATCCAGAAAACCTATGACCTCACCCGCTACCTGGAGCACCAACTCCGCAGCTTGGCTGGGACCTATGTGAGTATCCAGCGTAGGAATCTGGGAGTTGGGGAGGAGTGAGGAGTTGGGGAAGGACGTCCTAACCGTGGAGGGTTCTGGGAAATGATGGGGTGAGGAGGGGCTCCTTGGCTCCCAACAGGCCCCCTGGCTGGTCTAT
+
>A1>AFFCAFFFGDFFEFFFGCG0FFGGGEGHCEEE/AFCCGEHGGHGHFGHBGFFGGHGGF2GHGHHHHHE/>EEHHGGFEFFBG>FEEFGEE//>0BFAGHFEGHHGHHHGHHHHGGHHHFHGGCBCCGFHFHHHGHGCGHHGGGGGGGHHGHHGGHHHHGGEC..;.-.;;.;9/:-9;A..;A.;900;/.;E0C9//;EF---9A/-A@@9-9-;B/B///AE-/;---;AB@@-A-9;AA/////
@M05620:37:000000000-D9766:1:1101:14168:8796 1:N:0:37
AGTGCCAGCTCTCAATCGCACAGGGGACCCAGGGCCTGGCCCCTCCATCCAGAAAACCTATGACCTCACCCGCTACCTGGAGCACCAACTCCGCAGCTTGGCTGGGACCTATGTGAGTATCCAGCGTAGGAATCTGGGAGTTGGGGAGGAGTGAGGAGTTGGGGAAAGACAGTCCTAACCGTGGAGGGTTCTGGTAAATGATGGGGTGAGGAGGGGCTCTTTGGCTCCCACCAGTCCCCCTGTCTGGTCTA
+
ABABBFFFAFFFGGGGGGGGGGHGGGGGEGHHFEGG2FGGAGEGGGHHHHHHFHHGHGHHGHBHHHHHHHHGE>EGHFFHFGHHGHHHGGHHGGGGGGGHGHHGGGGHGHHHHHHHHHHHHHHHHGDDGGHHHHHHHHFGGHHHGGGGGGFHHHHHFGBHHHGGGGHHHHGHHGHHHHHHGGEGGGGGCFGGGGFGGGGGGGGGGGFFFFFFFFFFFFFFFFFFFFFFFFFFFFFFFFFFFFFFFFFBFF9
@M05620:37:000000000-D9766:1:1101:17540:8807 1:N:0:37
ACCACACCTTCTACAATGAGCTGCGTGTGGCTCCCGAGGAGCACCCCGTGCTGCTGACCGAGGCCCCCCTGAACCCCAAGGCCAACCGCGAGAAGATGAGTGGCCCGCTACCTCTTCTGGTGGCCGCCTCCCTCCTTCCTGGCCTCCCGGCGCTGCGCCCTTTCTCACTGGTTCTCTCTTCTGCCGTTTTCCGTAGGACTCTCTTCTCTGACCTGCGTCTCCTTTGGAACTCTGCAGGTTCTAGATCGGAA
+
CCCCCCCCFFFFGGGGGGGGGGHHGFGEHGHHHGGGGGGGGHHHHGGGGGGGHHHHHHHGGGGGGGGGGGGHHHHGGGGHGHHHHGGGGGGGGGHHHHHGHGGGHHGGG-AHHHHHHH1FGHGHHGGGGGHGHHGHHHHHGHHHHHGGGG?BBGFGGFFFFFFFFFFFFFFFFFFFFFFFFFFFFFFFFFFFFFFFFFFFFFFFFFFFFFFFFFF.;ABFFFFFFFF;BFFFFFFFFFFFFFFFFFFFF.A
@M05620:37:000000000-D9766:1:1101:4007:8813 1:N:0:37
ACCACACCTTCTACAATGCGCTGCGTGTGGCTCCCGAGGAGCACCCCGTGCTGCTGACCGAGGCCCCCCTGAACCCCAAGGCCAACCGCGAGAAGATGAGTGGCCCGCTACCTCTTCTTGTTTCCGCCTCCCTCCTTCCTTGCCTCCCGGCGCTGCGCCCTTTCTCCCTGGTTCTCTCTTCTGCCGTTTTCCGTGGGACTCTCTTCTCTGCCATGCGTCTCCTTTGGCACTCTGAAGGTTCTCGATCGGCA
+
AAA1AAA>>FBFGGGFFG11A0AAEEEBFFHGABFE?EE/EHHHHGAABEEAFFGHGGH>EEEGFEEGGGGHFFFEFGGGAEGEEGG/BC/<<CGBGFG?@?/?GG@-@-->1><GHH<=DDCGDC..<::;/GEGHFF:00;:GHHGG@9-A@@B@--;;;99BFFBFFEFBFFFFFFF;FBFF@FFFF/;AF-9--A9FFFBB/9BF//;9/;/;;@9FFFFFFFF/BFFFF//B;99;9;AFF-;9-;
@M05620:37:000000000-D9766:1:1101:20042:8815 1:N:0:37
AGTGCCAGCTCTCCATCGCACACGGTACCCAGGGCCTGGCCCCTCCATCCAGAAAACCTATGACCTCACCCGCTACCTGGCGCACCCACTCCGCAGCTTGGCTGGGACATATGTGAGTATCCAGCGTAGGAATCTGGGAGTTGGGGAGGAGTGAGGAGTTGGGGACAGCCAGTCCTAACCGTGGAGGGTTCTGGTAAATGATGGGGTGAGGAGGGGCTCTTTGGCTCCCACCAGTCCCCCTGTCTGGTCTA
+
>>>>>BD4AFFFG4BGGFGCEE4A224AAAE22BBE2FDF2GECFGFHGHBE3BF2BFHFFH5GHEGGHFFEE>EEHH3F1EE>EE11?FGBEEG/@GGG?GHEDDHF/F1GHHH2BFG1GH2FGG</@A11FGGHFE<CAFDCC?ACD.=GG0<GCACF0/:-.-::.;..GFGGBFGG@GG-9CG-;CGGFGF0;FFFBFFF..A=FFFFFDBBB?FFEB/BB/99EBFFAFFFFFEFBEFFF/;FFF/
@M05620:37:000000000-D9766:1:1101:8136:8830 1:N:0:37
AGTGCCAGCTCTCAATCGCACAGGGGACCCAGGGCCTGGCCCCTCCATCCAGAAAACCTATGACCTCACCCGCTACCTGGAGCACCAACTCCGCAGCTTGGCTGGGACCTATGTGAGTATCCAGCGTAGGAATCTGGGAGTTGGGGAGGAGTGAGGAGTTGGGGAAAGACAGTCCTAACCGTGGAGGGTTCTGGTAAATGATGGGGTGAGGAGGGGCTCTTTGGCTCCCACCAGTCCCCCTGTCTGGTCTA
+
>>AABFBFCFCFF4FGGFFFEGBGEAEGGGHHGGGFGFHHHHGHGGBGHHHHHEHHGGHHHFGHHHFHHHHGGGCEHHHGHGF?GGCGGGHHGFEGGGHHGHHEDEHHGHHHHHGHHGFFHHFHHGEGGFGHHHHHGHGGCHHGGGGGDGGHHHHHHEHHHHGGGGGHHHHHFHHHGHHHGCEGGGGG;FGGGG;FGGGGGGGGGGFFFFFFFFFFFDFFFFFFFFFFFFFFFFFFFFFFFEFFFBFF;BB
@M05620:37:000000000-D9766:1:1101:25181:8831 1:N:0:37
AGTGCCAGCTCTCAATCGCACAGGGGACCCAGGGCCTGGCACCTCAATACAGAAAACCTATAACCTCACCAGCTACCTGGAGCACCAACTCCGCAGCTTGGCTGGGACCTATGTGAGTATCCAGCGTAGGAATCTGGGAGTTGGGGAGGAGTGAGGAGTTGGGGAAAGACAGTCCTAACCGTGGAGGGTTCTGGTAAATGATGGGGTGAGGAGGGGCTCTTTGGCTCCCACCAGTCCCCCTGTCTGGTCTA
+
A3AAAFFFBFFFF4FGGFF2EFGHGEGGGG2FF2BE2F22BAFC13BG5GF5AFFAEFHHG55BFHCFAG3GEHHFHEHFGGGGH1FGEFHHGG/EG3FGF3GFE/FG/?G334FGHGHHHHHHHGDGGGHHHHHHHHHGEHHHGGGGGGGHHHHHHGHHHHGGGGHHHHHHGHHHHHHHGCGGGHGG;AFFGGCFGGGGGFBFGGGGGGGFFFFFFFFFFFFFFFFFFFFFFFFFFFFFFFFFFFFB;BB
@M05620:37:000000000-D9766:1:1101:20035:8832 1:N:0:37
AGTGCCAGCTCTCAATCGCACAAGGGACCCAGGGCCTGGCCCCTCCATCCAGAAAACCTATGACCTCACCCGCTACCTGGAGCACCAACTCCGCAGCTTGGCTGGGACCTATGTGAGTATCCAGCGTAGGAATCTGGGAGTTGGGGAGGAGTGAGGAGTTGGGGAAAGACAGTCCTAACCGTGGAGGGTTCTGGTAAATGATGGGGTGAGGAGGGGCTCTTTGGCTCCCACCAGTCCCCCTGTCTGGTCTA
+
AAAABFFFBFFFGGGGGGGGGG4GGGHGGGHHGGGGGEHHHHGHGGGHHHHHHGEHHGGHHHHHHHHHHHHGGGGGHHHHHHHHGHHHGGHHGGGGGHHHGHHGGGHHGHHHHHHHHHGHHHHHHGGGGGHHHHHHGHGGGGHGGGGGGGGHHHHHHGHHHGGGGGHGHHHHHHHHHHHHGGGGGGGGEFFGGGGFGGGGGGGGGGGFFFFFFFFFFFFFFFFFFFFFFFFFFFFFFFFFFFFFFFFFFFB
@M05620:37:000000000-D9766:1:1101:18584:8849 1:N:0:37
GAGGCTGCTTTGGAAGAAACTCATAGATTACTGCAACAGTTCCCCCTGGACCTGGAAAAGTTTCTTGCCGTAAGTAAAGGATCTGAGAAGACTTCACAGGCGTAAGAGAGCTGCTGAAACACTGGCCAATAAGTCAAACCTTTCCACTATAGAACTCTTGTGAATCCAATTGCCCAATTCTCAGCATTTGTCCTTGTAACTGACAAGCCAGGGCACCAAGCTCGGCCGAGCACACGTCTGCACTCACATCA
+
A>>>AA1AFFFFCAFE1BGAFAA3AG1GGEHHFHHDGHHF2GAGHGEGF0GFCBF0FFGH12EHDAEGHG//E02F2GG101B1DGE@10B>12@B121?>/BEE0B1F/?@B@FB1B1>B0F1>>0B/B<11>FG21B<01B1B2BG0BBB2BGGDG1@112@@FHH1FG111?1<?G<GHDDFGHHBD>1>DGHHE11>1FBFH..</....<<.....C0.;.:;-;:-9/.99CB.0;CFB/9009/
@M05620:37:000000000-D9766:1:1101:8129:8850 1:N:0:37
AGGGCCAGCTCTCCATCGCACAGGGTCCCCAGTGCCTGGCCCCTCCATCCAGAAAACCTATGACCTCACCCGCTACCTGGAGCACCCTCTCCGCAGCTTGGCTGGGACCTATGTGAGTATCCAGCGTAGGAATCTGGGCGTTGGGGCGGAGTGCGGAGTTGGGGCCAGCCAGTCCTAACCGTGGAGGGTTCTGGTAAATGATGGGGGGAGGAGGGGCTCTTTGGCTCCCACCAGTCCCCCTGTCTGGTCTA
+
>111>>1>AFCFGBGA1AAFEEBBF00B00BE1BBADAAFEGGFFG0EDABFGBHBBEGG1BDGH1BAFGH>>/>>GF1B>>BGGHG/?FGB>E/E>B1BEGGGGGHHGHHHGGHBGGHHHHBFHGG/>C11FGHHBF/>CCGF@C.<C-;;C0@A-AEGFGGG.-.:9E9AFGGF//FF;BF<9AB@FFFFFFFFFFFF/FFFFF-99-@BBF@@@@FBFFFFFFFFFBFFFFFFFFFF@FBFFFFFFFB
@M05620:37:000000000-D9766:1:1101:27968:8851 1:N:0:37
GAGGCTGCTTTGGAAGAAACTCATAGATTACTGCAACAGTTCCCCCTGGACCTGGAAAAGTTTCTTGCCGTAAGTAAAGACTCTGAGAAAACTGCAAAGGAGTACAAGAGCTGATGAAACAATAGCAAGTAAGTCCGGCATTTCAGCTTTAGAAATCTTGTGGATCCAATTGAACAATTCTCAGCATTTGTACTTGTAACTGACAAGCCAGGGACACCAGATCGGAAGAGCACACGTCTGAACTCCCGTCA
+
ABBBBAFBFFFFCGGFFGGGGGHHHGFGHHHHHHDGHHHFFHHFHGGGHHHHHHHGHFHHHHHHHHHHHGAA?15DAGH52FH3DEFH53BGH5F3F3FGFG??F4@FGHH33BFF4DHH?FG33BBFFGFG4FG?/>>E/23B3BFGFF3B2F3GG2@2@F/@@FGHBFF11??GHHFHHH1?G11>>1>FGHFHGB1BFFH<GBCGEGGH..C<.:C.:0;;;.:EGGHFFFF-FEFEGGGGGB.9;E9
@M05620:37:000000000-D9766:1:1101:19060:8860 1:N:0:37
GAGGCTGCTTTGGAAGAAACTCATAGATTACTGCAACAGTTCCCCCTGGACCTGGAAAAGTTTCTTGCCGTAATTAAAGAATCCGAGACGACTCCAAGGGCGTACAAGAGCTGATGCAACACTAGACAGTAAGACAAGCCTTTAAGCTTTCAAAATCTTGTAGCTCCCATTGCCCAATAATCCACCTATGTCCTTGTAACTGCCCCGCCCGAGCCAACAGAACGGCCGAGCCCACGTCTGCCCTCAAGTCA
+
BBBABBFBFFFFGCDGGCCGGGHHHGHHHHHHFHGHHHHFGHHHHGGGHHGHHHHFGFHGBDGHHHHGHGE1EFGGFFH513B3??0>11>>?1BFG31?1>>>EEBFFAFB3FFHB3B3B/B222?32B3?B3BF2@/?GFHFEDDG2@?11<?1<GBFG1@?1?FFH1>>11<F.>1<>=G0<<./=DD0GHFHHHHFF00::.;@DCD--:;FFA.9//;.9-;99---;;;@FEF.;/;:EFF/B//
@M05620:37:000000000-D9766:1:1101:18015:8860 1:N:0:37
GCGGCTGCTTTGGAAGCAACTCATAGATTACTGCCCCAGTTCCCCCTGGACCTGGAAACGTTTCTTGCCGTAAGGAAAGGCTCCTAGAAGACTCCACGGGAGTAAAAGAGCTGATGAAACAATGGCAAGTAAGTCAGGCATTTCCGCTTTAGCACTCTTGTGGATCCAATTGAACAATTCTCAGCATTTGTACTTGTAACTGACAAGCCAGGGACAACAGATCGGAAGAGCACACGTCTGAACTCCCGTCA
+
11>>A11>FFBDFFG11ABFBFAFBDFHG1BGHH00B0BBDFGHHGAF/0BBGHAGG10BBGHHDGFGHFEFGHHBBGHHHHHGB1BFGHHHHHHH0EGGEEEH1FGHEHHHHFHHHHHHHAGHGF0FFHHHHHH2>GHCGHHHHGGGGG1FGHHHHHHHHHGFHHHFHHHH1>GHHHHHHHGHHHHHHHGGHFHHGHHHHHHHHGHHGGHHG.C...CFFGGGG.CEGGGGGGGGGGGG09FFFF-AEFA
@M05620:37:000000000-D9766:1:1101:19097:8861 1:N:0:37
GAGGCTGCTTTGGAAGAACCTCATAGATTACTGCAACAGTTCCCCCTGGACCTGGAAAAGTTTCTTGCCGTAAGGAAAGACTCTTAGAAACCTCCCAAGGAGTAAAAGAGCTGATGAAACAATGGAAAGTAAGTAAGGCATTTCCGCTTTAGCAATCTTGTGAATCCAATTGAACAATTCTCAGCATTTGTACTTGTAACTGACAAGCCAGGGACAAAAGATCGGAAGAGCACACGTCTGAACTCCAGTCA
+
>3AA>>F>BBB4G45BCG4FGGHHHGGFFFBEGA4FFGFHHDDFGGE2ABAGHHEBB32ABBGFFDFBBEA11B333BF?GHE3B5@FB5BBF3B1?3BFG1BFG4BFFEGHFGBGHFGG?F?B33BFB?GHFH4F43BBB3BD2/?BDG1B1@11@1@FGH2@GHGDF1?FHHCFFHH11?1@FF>11><D>FGHG1F>FDDCGFGHGHGHCEECGHCGE00:.;CDFH/;CFA;C.CEFGFGGGG/;B0
@M05620:37:000000000-D9766:1:1101:19079:8863 1:N:0:37
GAGGCTGCTTTGGAAGAAACTCATAGATTACTGCAACAGTTCCCCCTGGACCTGGAAAAGTTTCTTGCCGTAAGGAAAGGCTCCTAGAAGACTCCAAGGGAGTAAAAGAGCTGATGAAACAATGGCAAGTAAGTCAGGCATTTCCGCTTTAGCACTCTTGTGGATCCAATTGAACAATTCTCAGCATTTGTACTTGTAACTGACAAGCCAGGGACAAAAGATCGGAAGAGCACACGTCTGAACTCCAGTCA
+
AABBBAFBFFFFCGGGFGGGGGHHHGHHHFHHHHFGGHGAGHHHHGGGGHHHHHHHHFCGFHHHGHHHHEEEGHH3FHHFHHHGBFDBGFHHHHHGFBFFHGEHD4GHEHHHHEHHFHHHHGHHFF3FGHHHHHH43CGEGHHHHFGGGG1GHHHHHHHHHHG1FHHFHHHH1<FHGHHHHHGHHHHHHHGHHHHHGHHHHHHHHHHHGGHHGEFEC/;GFHHHG?CDGGGGGGGGGGGGB0BFGGFGGG0
@M05620:37:000000000-D9766:1:1101:10911:8865 1:N:0:37
AGTGCCAGCTCTCAATCGCACAGGGGACCCAGGGCCTGGCCCCTCCATCCAGAAAACCTATGACCTCACCCGCTACCTGGAGCCCCAACTCCGCAGCTTGGCTGGGACCTATATGAGTATCCAGCGCAGCAATCTGGGAGTTGGGGAGGAGTGAGGAGTTGGGGAAAGAAAGTGCTAACCGTGGAGGGTTCTGGTAAATGATGCGGTGAGGAGAGGCTCTTTGGCTCCCACCAGTCCCCCTGTCTAGACTA
+
1>AAAB111F1DA1BFGAEFEAFFCEEE?EGGG?FE/ABGAB/AAEHHFFFF10EGBEFBG12DFF1BFFEEC@?@FFFBGFF//>/E?0FGF?//EFHCEEEEE/CGGFFH1>2B>B2F22>@FC/B//?FG11GFHAFCCHBCCEC-CEGHDDCF./<C/-:C..GH.CG:00;BFBF-.;ABFB-;;CFFG00C00BF0B/--;-AAFFA--99--B9BB///;9AF--;-/9/;9-;EFFF/9/:;/
@M05620:37:000000000-D9766:1:1101:18027:8872 1:N:0:37
GAGGCTGCTTTGGAAGAAACTCATAGATTACTGCAACAGTTCCCCCTGGACCTGGAAAAGTTTCTTGCCGTAAGGAAAGGCTCCTAGAAGACTCCCAGGGAGTAAAAGAGCTGATGAAACAATGGCAAGTAAGTCAGGCATTTCCGCTTTAGCACTCTTGTGGATCCAATTGAACAATTCTCAGCATTTGTACTTGTCACTGACAAGCCAGGGACAAAAGATCGGAAGAGCACACGTCTGAACTCCAGTCA
+
AAAA>ACACDBDGBAB4FBBFAFDFHDFG5BDFF44BFBFGFBFGGAFA2BFGBFABA2BAFHGFFBBBEB1ABB3A3BB?FGFB35BDBBBF3B12BB1F1>BFF4BF1BGBF?FGDGHBC33BFEB?FFGFG4B??B??BBBFACDGG1@>1@FGDDDGC/<??FDGGGFH1?F?FF1GG11><1>>FF1>===F10==DGHHH.CEC<..:C.CG;;E:CC.:.9C.C/9CC-;;B9CB9C0CF/;B0
@M05620:37:000000000-D9766:1:1101:25991:8883 1:N:0:37
GAGGCTGCTTTGGAAGAACCTCATAGATTACTGACACAGCTCCCCCTGACCATGGAACCGTTTCTTGCCGTAAGGCAAGGCTCCTCGAAGCCTCCACGGGAGTAAAAGAGCTGATGAAACCATGGCAAGTAAGTCCGGCCTTTCCGCTTTAGCACTCTTGTGGATCCCATTGAACAATTCTCAGCATTTGTACTTGTAACTGACAAGCCAGGGACACAAGATCGGAAGAGCCCACGTCTGCACTCCAGTCA
+
@AAAA?FACF3@11BC1BAF101AF3DDGH1AFDBFGA001BFEAE//00BA1D01BBCEE/0B2DA1FE/BEGFEHGFE/GGE@0BB0//BCFFBB/EE/EEEBFGHG0BBGFBG2DGH0/<FGH0CFHHFHFG1EGG/?GHHHGGCGG1FDFGHHHHHGHG11FG01=GH00<DCGHHFH0DG0GGGHG:;GHF:CCGCGH/;0CGG/FEB?:;9/;F/CFE?..9CFF.CAE?AEFE//;BFF/BBFB
@M05620:37:000000000-D9766:1:1101:14795:8885 1:N:0:37
GAGGCTGCTTTGGAAGAAACTCATAGATTACTGCAACAGTTCCCCCTGGACCTGGAAACGTTTCTTGCCGTAAGGAAAGGCTCCTAGAAGACTCCAAGGGAGTAAAAGAGCTGATGAAACAATGGCAAGTAAGTCAGGCATTTCCGCTTTAGCACTCTTGTGGATCCAATTGAACAATTCTCAGCATTTGTACTTGTAACTGACAAGCCAGGGACAAAAGATCGGCAGAGCACACGTCTGAACTCCAGTCA
+
111>AAFAFFFFFGGF1FFGGGBHFFFHH1FGHH11B0BDDGHHHGFF/0BBGHAHH10BBGHHFHHHHFEGGHG1GHHHHHHGF@DBGGGHHHHHEGGGHGFHFFGHCHHHHBGHHHHHFCGHHHFGGHHHHHH2FGH/FHHHHGGGGG1GHHHHHHHHHHGBGHH1GHHH1FHHHHHHHHHHHGHHHHHGHHHHGHHHHHGHHFHHGHHHGAEF./;GCHHHG-;AEGGGGGGGCFGG09FFGGBFGGB
@M05620:37:000000000-D9766:1:1101:26208:8894 1:N:0:37
ACCACACCTTCTACAATGAGCTGCGTGTGGCTCCCGAGGAGCACCCCGTGCTGCTGACCGAGGCCCCCCTGAACCCCAAGGCCAACCGCGAGAAGATGAGTGGCCCGCTACCTCTTCTGGTGGCCGCCTCCCTCCTTCCTGGCCTCCCGGAGCTGCGCCCTTTCTCACTGGTTCTCTCTTCTGCCGTTTTCCGTAGGACTCTCTTCTCTGACCTGCGTCTCCTTTGGAACTCTGCAGGTTCTAGATCGGAA
+
CCCCCCCCFFFFGGGGGGGGGGHHGGGGHFHHHGGGGGGGGHHHHGGGFEGGHHHHHHHGGGGGGGGGGGGHHHHGGGGHGHHHHGGGGGGGGGHHHHHGGF/?=?AF?-<FFHHGHHFF<0AC.--<DACCGH?CCCHF0CHHH.EGAG-:AFBF?BDGCFGFFFFFFBBFB0BFFBBBFFF0F=.;F.9:A0.990BFFBBFFFFFFBBFFFF.>D=DFFFFFFBFBF0:F0;:0A:;FFB0FFFF.:A
@M05620:37:000000000-D9766:1:1101:14811:8896 1:N:0:37
GAGGCTGCTTTGGAAGAAACTCATAGATTACTGCAACAGTTCCCCCTGGACCTGGAAAAGTTTCTTGCCGTACGGAAAGGCTCCTAGAAGACTCCCAGGGAGTAAAAGAGCTGATGAAACAATGGCAAGTAAGTCAGGCATTTCCGCTTTAGCACTCTTGTGGATCCAATTGAACAATTCTCACCATTTGTACTTGTAACTGACAAGCCAGGGACAAAAGATCGGAAGAGCACACGTCTGAACTCCAGTCC
+
>3A>>>C>BBB@G4BB4GBFGGHHHGDGGBBDF54ABGBDGDABFEAE22BBGGEBB32BBDFDDDFBAAB1AAB11>B1BFB?B34B@3@BGBFB2B??C1?BFH4B/?B33BB??33???33BF?B/3?B?GE3B22?BBB?B/??BF2@2@2@FDGHGFA?<?F<?11??<1>0<><==11<11<>>=1===D=<=DG0<CD0..<:;C::;.CG:/:0<:.:..C.999FF-;.:;CB9=;CB;;90
@M05620:37:000000000-D9766:1:1101:20807:8897 1:N:0:37
AGTGCCAGCTCTCAATCGCACAGGGGACCCAGGGCCTGGCCCCTCCATCCAGAAAACCTATGACCTCACCCGCTACCTGGAGCACCAACTCCGCAGCTTGGCTGGGACCTATGTGAGTATCCAGCGTAGGAATCTGGGAGTTGGGGAGGAGTGAGGAGTTGGGGAAAGACAGTCCTAACCGTGGAGGGTTCTGGTAAATGATGGGGTGAGGAGGGGCTCTTTGGCTCCCACCAGTCCCCCTGTCTGGTCTA
+
A>>>AFFFAFFFG4FFGFGCGCHAF22EFGHHAEEEFFHHGHGCEGHHHGHHHHGHHGFHGEFHHFGHHHHGG>EEHHGGBFGHHH1?EFHGDGEGGHFE/GEFGGGHGHEFFGHHGHHFH?FGFCGAC?FHHHHHHH<C?FFGCC.<->C<<DDC<EGHHHGGCDHFGGHFHHHHHGHHGGAB.CABG.ABBFCFGFGGGGEBFG;BE.F/AAB?BBF;B9FFFFFFFFFFAAFFFFFD-AFFFFFFFF9
@M05620:37:000000000-D9766:1:1101:17243:8917 1:N:0:37
ACCACACCTTCTACAATGAGCTGCGTGTGGCTCCCGAGGAGCACCCCGTGCTGCTGACCGAGGCCCCCCTGAACCCCAAGGCCAACCGCGAGAAGATGAGTGGCCCGCTACCTCTTCTGGTGGCCGCCTCCCTCCTTCCTGGCCTCCCGGCGCTGCGCCCTTTCTCACTGGTTCTCTCTTCTGCCGTTTTCCGTAGGACTCTCTTCTCTGACCTGCGTCTCCTTTGGAACTCTGCAGGTTCTAGATCGGAA
+
BBBABBBBFFFFGGGGGGGDG5GFGEEBAEGGFGGEEEGGGHHHHGGGEFGGHHHHHHHGGGGGGGGGGGGHHHHGGGGHGHHHHGGGGGGGCGHHHHFHHHGGGE@CC-AGHHHHHH1GGHGHGGGGGGHGHHGHHHHHHHHGHHGGGG-ABGGGGBFBBFFFFFFFFFFFFFFFFFFFFFFFFBFFFFFFFFFFFFFFFFFFFFFFFFFFFFF.@DBFFFFFFFFBFFFFFFFFFFAFFFFFFFFFFDE
@M05620:37:000000000-D9766:1:1101:15209:8942 1:N:0:37
GAGGCTGCTTTGGAAGAAACTCATAGATTACTGCAACAGTTCCCCCTGGACCTGGAAAAGTTTCTTGCCGTAAGGAAAGGCTCCTAGAAGACTCCCAGGGAGTAAAAGAGCTGATGAAACAATGGCAAGTAAGTCAGGCATTTCCGCTTTAGCACTCTTGTGGATCCAATTGAACAATTCTCAGCATTTGTACTTGTCACTGACAAGCCAGGGACAAAAGATCGGAAGAGCACACTTCTGAACTCCAGTCC
+
>3AA>>C>BBB4F4BA4F4GGFHHHFFGGF45DB4ACGBDGABBBAA2A22BFGFBB32BBAFDDDDBAAB11BB33ABBBFB1B35B553BF3BB2@BBE1?BFHD3??B3?BB?B3333/3?BBBB/?DFBH4?32??B2B3D<???F2D2>22@22@>F/@??F<?1<<?<<???11>111>1>11<=1>=>>=1<0=<<CG0..<<=C.;;..G:;:0;;.:.;::/9;C./;00;CF/0;;F/000
@M05620:37:000000000-D9766:1:1101:15281:8948 1:N:0:37
GAGGCTGCTTTGGAAGAAACTCATAGATTACTGCAACAGTTCCCCCTGGACCTGGAAAAGTTTCTTGCCGTACGGAAAGACTCTTAGAAAACTGCCAAGGACCAAAAGAGCGCATGACACAATGGCAAGTAAGTCACGCATTCACGCTTTAGCACCCTGCTGGAGCCAATTGAACAATTCTCACCATTCGTACTGGTTACTCACACTTCAGGGACAAAAGATCCAAAGAGCACACTTCTGAATTGCAGCTA
+
BAABBBFBFFFFGBGFCGGGGGHHHHHHHHHHHHHGHCHFHHHHHGGGHGHHHHHFHHHHGHHHHGGHH011AA1E1EG3FFG35D5F44BGF3F?E3FF?11?1?FG122//>//?333BF333233??333B3?3/B//?222/0//?221??///0/?<100<<<<1111<FHG1<00<00<00000</C.0/<:0;000;://00:<C..;CF/./90;0000///::.;F/F0;00;0;0090//9
@M05620:37:000000000-D9766:1:1101:25925:8951 1:N:0:37
ACCACACCTTCTACAATGAGCTGCGTGTGGCTCCCGAGGAGCACCCCGTGCTGCTGACCGAGGCCCCCCTGAACCCCAAGGCCAACCGCGAGAAGATGAGTGGCCCGCTACCTCTTCTGGTGGCCGCCTCCCTCCTTCCTGGCCTCCCGGAGCTGCGCCCTTTCTCACTGGTTCTCTCTTCTGCCGTTTTCCGTAGGACTCTCTTCTCTGACCTGAGTCTCCTTTGGAACTCTGCAGGTTCTAGATCGGAA
+
BBBABBBBFFFFGGGGGGGFGFHHGEEFHDHHGGGGGGGGGHHHHGGGEGGGHHHGHHHGGGGGGGGGGGGHHHHGGGGHAGHHHGGEFCFGGGHHHHGFHHEGHHGGGGGHHHFHHFGGFBCFGCGGGGHGHHGHHHHHHGHHFHEGDGDGG?FGBFGGGEGFFFFFF/BFFFFFFFFFFFFFFFADFFFFFFFFFFFFFFFFFFFFFFFFFFB/FFFFFFF//:/9FFFBFFFFFF.;BFFFFFFFFFF
@M05620:37:000000000-D9766:1:1101:4540:8963 1:N:0:37
ACCACACCTTCTACAATGCGCTGCGTGCGGCTCCCGAGGAGCACCCCGTGCTGCTGACCGAGGCCCCCCTGAACCCCAAGGCCAACAGCGCGAAGATGAGTGGCCCGCTAACTCTTCTTGTTACCGCATCACTCCTTCCTTGCCTCCCGGCGCTGCGCCCTTTCTCACTGGTTCTCTCTTCTGCCGTTTTCCGTAGGACTCTCTTCTCTGCCCTGCGTCTCCTTTGGCACTCTGCAGGTTCTCGATCGGAA
+
AAA1AAA>BFFFGBGA3F1AE0EFG00000AAA/BA/EEG?HHFHGG///?BBGB1GHC>/E?EG/EEGGA0F<FFGC/F</?GHG/BFG/<<CC/1?1F<<C<<<<><-.<==G0<G00=000<C;-;-00<GCCCC/0009/;99AE-:AA-;A--999BFF//;B//-/;BFFF/;9/;BF9@;AFFFFFF;-9BFFBFFFF/;B/FB/9;F-;A@F9FFFFFF/B/BFBFBFF?FFFFBEFF-;--A
@M05620:37:000000000-D9766:1:1101:22194:8970 1:N:0:37
ACCACACCTTCTACAATGAGCTGCGTGTGGCTCCCGAGGAGCACCCCGTGCTGCTGACCGAGGCCCCCCTGAACCCCAAGGCCAACCGCGAGAAGATGAGTGGCCCGCTACCTCTTCTGGTGGCCGCCTCCCTCCTTCCTGGCCTCCCGGAGCTGCGCCCTTTCTCACTGGTTCTCTCTTCTGCCGTTTTCCGTAGGACTCTCTTCTCTGACCTGAGTCTCCTTTGGAACTCTGCAGGTTCTAGATCGGAA
+
ABAABBBBFFFFGGGGFGFGGDGHGEEFH?HHGGGFGGGGGHHHHGGGGFGGHHHHHHHGGGGGFAEGGGGHHHHGGGGHEGHHHGGCGGCCCDFGDGHHHGGGHHGCD<DHHHHHHHHHHHCHHCGGGGHGHHGHHHGHHHHHHHGGGG-;B?FG@GGGGGGFFFFFFFFBFFFFFFFFFFFFFBFFFFFFFFFFFFFFFFFFFFFFFFFFFFF/BBFFFFFFFFFFBFFFFFFFFFFFFFFFFFFFFFE
@M05620:37:000000000-D9766:1:1101:17802:8980 1:N:0:37
GAGGCTGCTTTGGAAGAAACTCATAGATTACTGCCACAGGACCCGCTGACCATGTAACCGTTTCTTGCCGAAAGGCAAGGCTCCTGGAAGACTCCACGGGAGTAAAAGAGCTGATGAAACCCTGGCCAGTAAGTCCGGCCTTTCCGCTTTCGCACTCTTGTGGCTCCCATTGCACAATTCTCAGCATTTGTACTTGTAACTGACAAGCCAGGGCCACCAGATCGGCAGAGCACACGTCTGCACTCCCGTCA
+
>3AAAAFAFFFFGGGGEGGGFEFFH5DDD54DF5BBFF2222B222AA22BB3D5DADGFB1AADD55AA0>0BB1?BFGHHHGB3BF3BFHGGHFB1EG/>EG?GGGGFHFG3FG4GHH0/BFGH0FGHHHHHH2EGG?EHHHHGGGGG1EGGGGHHHHHHG.CGG.CGHH00DHHHHHHH0CH0CGHHHCGHHHGHHHGGGGGGGGGBFEG.C..;EF9CFFG--@EFFFFFFF;EFF/9FFFF.DEFA
@M05620:37:000000000-D9766:1:1101:11486:8987 1:N:0:37
GAGGCTGCTTTGGAAGAAACTCATAGATTACTGCAACAGTTCCCCCTGGACCTGGAAAAGTTTCTTGCCGTCAGGAAAGGCTCCTAGAAGACTCCCAGGGAGTAAAAGAGCTGATGAAACAATGGCAAGTAAGTCAGGCATTTCCGCTTTAGCACTCTTGTGGATCCAATTGAACAATTCTCAGCATTTGTACTTGTAACTGACACGACAGGGACAAAAGATCGGAAGAGCACACTTCTGAACTCCAGTCA
+
A?AB>AFCFBDDGBBBFGCGGGHHHGFGHGBEGH4GHHGHHDDBFEAEEBBGFGEBB32FBFGAFFFBBAE0ABF32BBBFFB?B35B5B3GHBBF?3BEF1?BGH@3?2B?GBBB?3B3??3BBFGB/BBGGHB?BB3??2B3B?//?F2@2>2@@FGGGHE??FG<?<???<1<??1<=<1>>1=>=>>11>>>>00==00<D0<-<:;;.:CEFH:::0;:.;.;;./:;C./;00;CF/;0;F;0:0
@M05620:37:000000000-D9766:1:1101:17808:8997 1:N:0:37
GAGGCTGCTTTGGAAGAAACTCATAGATTACTGCAACAGTTCCCCCTGGACCTGGAAAAGTTTCTTGCCGTACGGAAAGGCTCTTAGAAGACTCCCAGGGAGTAAAAGAGCTGATTAAACAATGGCAAGTAAGTCAGGCATTTCCGCTTTAGCACTCTTGTGGATCCAATTGAACAATTCTCAGCATCTGTACTTGTCACTGACAAGCCAGGGACAAAAGATCGGAAGAGCACACGTCTGAACTCCAGTCA
+
CCCCCCFCFFFFGGGGGGGGGGHHHHHHHHHHHHGHGHHHHHHHHGGGHHHHHHHHHHHHGHHHHHHHHCA11A1EFGH1F3F33BFGG3FGH3B1FFC111EGBDHEFF233B34D4F33F333BGHGGFHHH4F32B?B2G3B/////@222@<G2@FH1/1FHCD11111?FF01>=G111<>F1>G>111=D00=<D0<<GD.../...;:CG/./.C:..9:AF.F/9FG-:./.;;/9BFG/090
@M05620:37:000000000-D9766:1:1101:10038:9010 1:N:0:37
ACCACACCTTCTACAATGAGCTGCGTGTGGCTCCCGAGGAGCACCCCGTGCTGCTGACCGAGGCCCCCCTGAACCCCAAGGCCAACCGCGAGAAGATGAGTGGCCCGCTACCTCTTCTTGTGGCCGCCTCCCTCCTTCCTGGCCTCCCGGCGCTGCGCCCTTTCTCACTGGTTCTCTCTTCTGCCGTTTTCCGTAGGACTCTCTTCTCTGCCCTGCGTCTCCTTTGGAACTCTGCAGGTTCTAGATCGGAA
+
CCCCCCBCFFFFGGGGGGGGGGHHGEGEHFHHHGGGGGGGGHHHHGGGEEGGHHHHHHHGGGGGGGGGGGGGHHHGGGGHGHHHHGGGGGGGGGHHHHHHHHAFFGDDD<CHHHHHHH1>GGDHHCDGDEGGHHGHHHHHGHHHHHGGGG-@FGGGGFFFFFFFFFFFFFFFFFFFFFFFFFFFFFFFFFFFFF9DFFFFFFFFFFFFFF0FFFF.;:BDFFFFBFFFFFFFFFFFFFFFFFEFFFFEFDE
@M05620:37:000000000-D9766:1:1101:13832:9010 1:N:0:37
GAGGCTGCTTTGGAAGAAACTCATAGATTACTGCAACAGTTCCCCCTGGACCTGGAAAAGTTTCTTGCCGTAAGGAAAGGCTCCTAGAAGACTCCAAGGGAGTAAAAGAGCTGATGAAACAATGGCAAGTAAGTCAGGCATTTCCGCTTTAGCACTCTTGTGGATCCAATTGAACAATTCTCAGCATTTGTACTTGTAACTGACAAGCCAGGGACAAAAGATCGGAAGAGCACACGTCTGAACTCCAGTCA
+
CBCCCCFCFFFFGGGGFGGGGGHHHHHHHHHHHHGHGHHHHHHHHGGGGGHHHHGGGFFHGHHHHHHHHFE11BFDFGH1GHHEHGGHHGHHHFH3G3FFHEEGHHHHGGHHHHHHHGHHHHFHHGHHGHHHHHBHFBGFFGHHHGGGGGHHEHHHHHHHHH?GHHHHHGHHHGGHGHHHGHDGHFGFDGFGGHHHGHFDGGFHH0GGGHHHDEGGHHHHGGGH?FEGGGFFGGG-CAFEFFBGGGGEFF0
@M05620:37:000000000-D9766:1:1101:9288:9013 1:N:0:37
AGTGCCAGCTCTCAATCGCACAGGGGACCCAGGGCCTGGCCTCTCCATCCAGAAAACCTATGACCTCACCCGCTACCTGGAGCACCAACTCCGCAGCTTGGCTGGGACCTATGTGAGTATCCAGCGTAGGAATCTGGGAGTTGGGGAGGAGTGAGGAGTTGGGGAAAGACAGTCCTAACCGTGGAGGGTTCTGGTAAATGATGGGGTGAGGAGGGGCTCTTTGGCTCCCACCAGTCCCCCTGTCTGGTCTA
+
AAAAAFFFBFFFGGGGGGGGGGHHEGGGGGGHFEFGGGHHH3FEHHHHHHHHHGHHFEGHHHHHHHHHHHFGGEEGHHHHHHHHHH1GFHHHGGGGGHHHGFHGG?GHGH?GDFHFFFHHHHBGHCC/BDDHFHFFFGGGGFHHGFC@CDE<FFGHFGHHDHGCAA.CHHF:CGFGHFCHGGGGDAEGGGGGGF;;BFGGGGGGGD.:AAABDDFFFFFFFFFE9FFFEFFAEFFFBFFDFFBBBBFFFBF
@M05620:37:000000000-D9766:1:1101:16580:9017 1:N:0:37
AGTGCCAGCTCTCAATCGCACAGGGGACCCAGGGCCTGGCCCCTCCATCCAGAAAACCTATGACCTCACCCGCTACCTGGAGCACCAACTCCGCAGCTTGGCTGGGACCTATGTGAGTATCCAGCGTAGGAATCTGGGAGTTGGGGAGGAGTGAGGAGTTGGGGAAAGACAGTCCTAACCGTGGAGGGTTCTGGTAAATGATGGGGTGAGGAGGGGCTCTTTGGCTCCCACCAGTCCCCCTGTCTGGTCTA
+
CCBCCFFFDFFFGGGGGGGGGGHHGGGGGGHHGGGGGGHHHHGHGGHHHHHHHHHHHGHHHHHHHHHHHHHGGGGGHHHHGHHHHHHHGHHHGGGGGHHHGHHGGGHHGHHHHHGHHHHHHHHHHGGGGGHHHHHHHHHGGHHHGGGGGGGHHHHHHGHHHHGGGGHHHHHHHHHHHHHHGGGGGGGG:AFGGGFFGGGGGGHGGGFFFFFFFFFFFFFFFFFFFFFFFFFFFFFFFFFFFFFFHHFFFFF
@M05620:37:000000000-D9766:1:1101:26699:9018 1:N:0:37
AGTGCCAGCTCTCAATCGCACAGGGGACCCAGGGCCTGGCCCCTCCATCCAGAAAACCTATGACCTCACCCGCTACCTGGAGCACAAACCCCGCAGCTTGGCTGGGACCTATGTGAGTATCCAGCGTAGGAATCTGGGAGTTGGGGAGGAGTGAGGAGTTGGGGAAAGACAGTCCTAACCGTGGAGGGTTCTGGTAAATGATGGGGTGAGGAGGGGCTCTTTGGCTCCCACCAGTCCCCCTGTCTGGTCTA
+
ABABBFFFAFFFGGGGGG2CEFHGGGGGGGGHGGGGGGHHHHGHGGHHHHGHHHGGHGHHHHHHHHHGHHHGGEGGHHH1FHHHHCGHH1>EEGGG/FGHGHHGGGHHGHHHHHDHHHHHHHHHHGEGGGGHHHHHHHHGGHHHGGGGGGGHHHHHHGHHHFGGGGHHHHHHHHGGGGGGGGGGGGGGCFGGGGFFGGGGGFFFFFFFFFFFFFFFFFFFFFFFFFFFFFFFFFFFFFFFFFFFFFFFFFF
@M05620:37:000000000-D9766:1:1101:13564:9034 1:N:0:37
ACCACACCTTCTACAATGAGCTGCGTGTGGCTCCCGAGGAGCACCCCGTGCTGCTGACCGAGGCCCCCCTGAACCCCAAGGCCAACCGCGAGAAGATGAGTGGCCCGCTCCCTCTTCTGGTGGCCGCCTCCCTCCTTCCTGGCCTCCCGGCGCTGCGCCCTTTCTCACTGGTTCTCTCTTCTGCCGTTTTCCGTAGGACTCTCTTCTCTGCCCTGCGTCTCCTTTGGAACTCTGCAGGTTCTAGATCGGAA
+
CCCCCCCCFFFFGGGGGGFGGGHHGEGBEGHHHGGFFGEGGHFHHGGGGGGGGHGHHHHFGGCEGGGGGGGHFHHGGGGHGHHHHGGGFG<BDGHGHHHGHGGE??>AC-<FGHHHHH11>0.CHGGGGEHGHHGHHHHHCHGHFGGGGGAGGGGGGFFFCFFFFFBFFFFFFFFFFFFFFFFFFFDDFFFFFFADFFFFFFFFFFFFFF0FFFFEFABFFFBFFFF0BFFFFFFFFFABFF0;FFBED9A
@M05620:37:000000000-D9766:1:1101:26695:9037 1:N:0:37
AGTGCCAGCTCTCAATCGCACAGGGGACCCAGGGCCTGGCCCCTCCATCCAGAAAACCTATGACCTCACCCGCTACCTGGAGCACCAACTCCGCCGCTTGGCTGGGACCTATGTGAGTATCCAGCGTAGGAATCTGGGAGTTGGGGAGGAGTGAGGAGTTGGGGAAAGACAGTCCTAACCGTGGAGGGTTCTGGTAAATGATGGGGTGAGGAGGGGCTCTTTGGCTCCCACCAGTCCCCCTGTCTGGTCTA
+
>>AA>BDBAFCDG4BFGAAAEEBGFAFEGFEGG?EEFBFGHHGHGGFGHGGHFBHHHGHHHFFHHGCGHHFEGG?EBFFBFF1?BF1F?BGGE?/>E/EFEE3/<?FCEGHHHH2FGFGFHEFFHC??<AFGFGHHHGFGCFHGGGFGADDGHDDFFC/<CFADCDEHCCFG:CFFFGGGGEFBDGGG..:BFG;FGGFFF9F9E.ABEFFFDFBBB?FFFFFFBBBEFF.AA:FFBFEAB?FFFB/FBFF
@M05620:37:000000000-D9766:1:1101:24650:9041 1:N:0:37
AGTGCCAGCTCTCAATCGCACAGGGGACCCAGGGCCTGGCCCCTCCATCCAGAAAACCTATGACCTCACCCGCTACCTGGAGCACCAACTCCGCAGCTTGGCTGGGACCTATGTGAGTATCCAGCGTAGGAATCTGGGAGTTGGGGAGGAGTGAGGAGTTGGGGAAAGACAGTCCTAACCGTGGAGGGTTCTGGTAAATGATGGGGTGAGGAGGGGCTCTTTGGCTCCCACCAGTCCCCCTGTCTGGTCTA
+
>AAAAFF@AFCFGAEGGGGGGGBCAAAEGEFAF2BEFFHHHHGHGGFGGGFHBCHHGGHBGGFHHHGHHHFE>EEEFFBBFFB?BG?G?BGHGF/EGFHHGFHGGGGHGHHHHHHFHFDGHGDGHGEDDEGHHHHHGHGGCFGFGGGGGGGHHFGHHEGHHHGGGDEHFHHHCGHHFFGHGCEGDGGG:AFGGG;BFGGGGFGGEGFFFFFFFFFFFFEFFFFFFFFFF.ADFFFFFFFFFFFFFFFFBFF
@M05620:37:000000000-D9766:1:1101:22631:9047 1:N:0:37
ACCACACCTTCTACAATGAGCTGCGTGTGGCTCCCGAGGAGCACCCCGTGCTGCTGACCGAGGCCCCCCTGAACCCCAAGGCCAACCGCGAGAAGATGAGTGGCCCGCTACCTCTTCTTGTGGCCGCCTCCCTCCTTCCTGGCCTCCCGGCGCTGCGCCCTTTCTCACTGGTTCTCTCTTCTGCCGTTTTCCGTAGGACTCTCTTCTCTGCCCTGCGTCTCCTTTGGAACTCTGCAGGTTCTAGATCGGAA
+
BCCCCBCCFFFFGFGGGGGGGGHHGDFEEFHGGGGEGGEEEGFHHGGGGGGGHHGHHHHGGGGGGGGGGGGHFHHGGGGHGHHHHFGGDGBFGGHHGHHGGHFF0?>AF->FHHHHHH1FG1.GHGGGGDHGHHGHHHHGCFGHHHGGGGDGGGGFDFFFFFFFFF/FFFFFFFFFFFFFFFFFFFFFFFFFFF?FFFFFFFFFFFFFFF/FFFFECAFFFFFFFFF/BFFFFFFFFFFFFFBFFFFFFFF
@M05620:37:000000000-D9766:1:1101:21694:9053 1:N:0:37
AGTGCCAGCTCTACTCGCACAGGGGCCCCCCGGCCTGGCCCCTCCCCCCCGAAAACCTCTGACCGCACCCGCTACCTGGTGCACCCACTCCGCAGCTTGGCTGGGCCCTCTGTGCGTATCCCGCGTCGGCATCTGGGCGTTGGGGCGGCGTGCGGCGTTGGGGCAAGCCCGTCCTAACCGTGGCGGGTTCTGGTAAATGCTGGGGTGAGGCGGGGCTCTTTGGCTCCCACCAGTCCCCCTGTCTGGTCTAT
+
AAA1AFFFAFFFG1FGG1AAFBGFE0AAEE/A/AEEFH0BFFCEGC/BEEE/>>EGEFHHG1FG/>/>EGGG/BCHFGG1??FGHG/C0???CCCGHHHCH>>CF.>AG<CGGHHGGCGHH/ACCC@AG-AAFGGFFG@GAAG@@F?;@@@@F@@@@@@@F@@F@FF?E-@@FFFFFFF@FF@-@@@@EFFFFFFFFFF/;FFF@F@FFF-9@@@@?FFFFFFFFFFEFFF-;FFFFFF@FFFFFFFFFEF
@M05620:37:000000000-D9766:1:1101:15840:9066 1:N:0:37
AGTGCCAGCTCTCAATCGCACAGGGGACCCAGGGCCTGGCCCCTCCATCCAGAAAACCTATGACCTCACCCGCTACCTGGAGCACCAACTCCGCAGCTTGGCTGGGACCTATGTGAGTATCCAGCGTAGGAATCTGGGAGTTGGGGAGGAGTGAGGAGTTGGGGAAAGACAGTCCTAACCGTGGAGGGTTCTGGTAAATGATGGGGTGAGGAGGGGCTCTTTGGCTCCCACCAGTCCCCCTGTCTGGTCTA
+
1>>>ADFFAFFFGGGFGFGGA0FFCEGEAEEGFEFFCAGC0FGEFGFHDGHFB01FHGFFHHBHFHFGHFFGGG?EHHHGGHHAFGHHGFHHGGGGEFHHC0B<EAEGGHHHHHHHFFH1G2FHHGCGGGHHFHHFHHHGAGHHCCGGGAA>CGDGHGFFDFGC.EHGHHH/GC:GGHHH@9C@A9C@C.CFGG;BFGGGGGBFABB@FFF/BA@?@@?FFFFFFFF?AFFFFFFFBBEB@EBBFFFFB//
@M05620:37:000000000-D9766:1:1101:17430:9079 1:N:0:37
ACCACACCTTCTACAATGAGCTGCGTGTGGCTCCCGAGGAGCACCCCGTGCTGCTGACCGAGGCCCCCCTGAACCCCAAGGCCAACCGCGAGAAGATGAGTGGCCCGCTCCCTCTTCTTGTGGCCGCCTCCCTCCTTCCTGGCCTCCCGGCGCTGCGCCCTTTCTCACTGGTTCTCTCTTCTGCCGTTTTCCGTAGGACTCTCTTCTCTGACCTGCGTCTCCTTTGGAACTCTGCAGGTTCTAGATCGGAA
+
ABBABABBFFCFGFGFGGGGGGHHGEGEGFHHHGGEFGEEEHGHHGFGFEEFHHHHHHHGGGGGGGGGGGGHHHGGGGGHGHHHHGGGFDBGGGHGHHFGHHGG0GCFG-CFHHHHHH1<GC?GHGCGGEGGHHGHHHHH0:GFHGGGGC9?DGGGGFFFFFFFFFFFFFFFFFFFFFFFFFFFFFFFFFFFFFFDFFFFFFFFFFFFFF/FFFF.BDFDFFFFFFF/:FFFFFFFFFAFFFEFFFFED.9
@M05620:37:000000000-D9766:1:1101:4817:9081 1:N:0:37
GAGGCTGCTTTGGAAGAAACTCATAGATTACTGCAACAGTTCCCCCTGGACCTGGAAAAGTTTCTTGCCGTAATTACAGGAGCCGAGACGACTCCAAGGGCGCCCCAGAGCTGATGCAACCCTGGATAGTCAGACCGGCCTTTAGGCTTTAGCAAACTTGTGCATCCAATTGAGGAATTCTCCGCCTTTGACCTTGTACCTGACAAGCCAGCAATCCCAGCTAGGCCGAGCCCTAGCTGACAATCCAGTCA
+
BBBBBBFBFFFFGGGGGGGGGGGHCHBGHFHHHHGHHHHGHHHHHGGGHFHHHHHFGFHHHHHHHHHHHEA1BF5FGHH3B1G1>>/>B1>EE1BGG31?///>EG?FG/BF2B2BBB?GHD0F/<2@2@2222<?C//</111111>GHFFFFD1>00==G0=0=<CGGHF00/:CHHC0<0;CAE.:C0;99FGBFBF0F/CFFFE?B../;00;009.99FF/99DC-B..;.////;B/BFFFFF/B
@M05620:37:000000000-D9766:1:1101:18693:9083 1:N:0:37
ACCACACCTTCTACAATGAGCTGCGTGTGGCTCCCGAGGAGCACCCCGTGCTGCTGACCGAGGCCCCCCTGAACCCCAAGGCCAACCGCGAGAAGATGACCCGGGTGGCGGGCCCCCTCCTCTTGTGGCTGCCACCCTCCTTCCTTCCAGCCCCCCGGGGCTCCCGCCCTTACTCATTGTTTCTTCTTCCGCCGTTTTTCGGTGGCCCTTCTTTTCCCACCCTCGTCTTCGTTTGTACTTCGGCGGTTTAT
+
BBBBBBBBFFFFGGGGGGGGGFHHGEEGHGHHHGGGGGGGGHHHHGGGFEGGFGHHHHHGGGGGGGGGGGGHHHGGGGGHFHHHHGGGGGGGGDGCB?2222/////<0-<-;C----.AB/09000:..=.9/099:EGB0F/B//////:..9;---;9-..:.:--;////;///;9/99////;9/:..-;.9..B--...:...:.////////.....;.:../.;B.9.////9..---;-./9
@M05620:37:000000000-D9766:1:1101:11140:9096 1:N:0:37
ACCACACCTTCTACAATGAGCTGCGTGTGGCTCCCGAGGAGCACCCCGTGCTGCTGACCGAGGCCCCCCTGAACCCCAAGGCCAACCGCGAGAAGATGAGTGGCCCGCTACCTCTTCTGGTGGCCGCCTCCCTCCTTCCTGGCCTCCCGGAGCTGCGCCCTTTCTCACTGGTTCTCTCTTCTGCCGTTTTCCGTAGGACTCTCTTCTCTGACCTGAGTCTCCTTTGGAACTCTGCAGGTTCTAGATCGGAA
+
ABABBABAFFFFGFGGGGGGGGHHGGGEHGGHCFGGDGGCFHHHHGGGEGGGHHHHHHHG@EFGGGGGGGG2@GHGGGDGFHHHHGGGGGGGFDFHHHGHHH/FHHGFCGGHFHHHHHEF>FFHHGGGGGHGHHGHHHHFHHHHHHGGGGGGGGGGAFGGGGGFFFFFFFFBFFFFEFFFFFFFFF.;FFFF?:FAFEFFFFFFFFFFFFFFFFFFFFFBFFFFFF/0FBFFFFFBBFABFFFFFFFFFFE
@M05620:37:000000000-D9766:1:1101:6118:9099 1:N:0:37
AGTGCCAGCTCTCAATCGCACAGGGGACCCAGGGCCTGGCCCCTCCATCCAGAAAACCTATGACCTCACCCGCTACCTGGAGCACCCACTCCGCAGCTTGGCTGGGACCTATGTGAGTATCCAGCGTAGGAATCTGGGAGTTGGGGAGGAGTGAGGAGTTGGGGAAAGCCAGTCCTAACCGTGGAGGGTTCTGGTAAATGATGGGGTGAGGAGGGGCTCTTTGGCTCCCACCAGTCCCCCTGTCTGGTCTA
+
>A>>AFFCAFFFG4FGGFG2ECGDFEEE?EFH2AEEAFGHFHGHGGGFGGHGBFEBFFHFHHFHHHHHHHHGGEEGHHHH2FGHHH1FEFHHEEEEEGFGGH3FFEFGGHGHFHGBGGHHHHDFFC?/><<1FGGHGH0?CHHHCC.>CCEHH0GF0<GCGFDG.CEG/:CGGHHHHHHGBGGGDGGG;FGGGGC;BFGFFGGFEFFBFFFFFF-BBBFFFFF//BFFFFFAE9FFFFFFBFFFFFFFFFF
@M05620:37:000000000-D9766:1:1101:13905:9122 1:N:0:37
GAGGCTGCTTTGGAAGAAACTCCTAGATTACTGCACCCGTTCCCCCTGTCCCTGTAACCGTTTCTTTCCGTAAGGAAAGGCTCCTCGCCGACTCCACGGGAGTATCAGCGCTGCTGAAACCCTGGCCAGTAAGTCCGGCCTTTCCGCTTTCGCACTCTTGTGGCTCCCATTGCACAATTCTCCGCCTTTGTCCTTGTAACTGACAAGCCCGGGCCCCCAGCTCGGCCGAGCACACGTCTGCCCTCCCGTCA
+
111AAA?AFFFFGGGGA1BF1F1F11AG31BGDG1BF0AA0ABGHGAF11BBBFEGF2BFEFFFFH1BFEB0E011BBG>/BFF1>?//>>>>?B@>EEG/>?01>BF1?EF@AGH1<DD0/FFGF0@CGDDG@FG?C/<EHHH1>ACFG1AFACCHHHHHHCEHHG.CGGHF0GHFHHHGFFAG.EBFGF0FFFGBFFGGGFF09CEG.;->@?;==@F-;FB@--9=@;---F@9;9A//99E--;9A9
@M05620:37:000000000-D9766:1:1101:8163:9136 1:N:0:37
ACCACACCTTCTACAATGAGCTGCGTGTGGCTCCCGAGGAGCACCCCGTGCTGCTGACCGAGGCCCCCCTGAACCCCAAGGCCAACCGCGAGAAGATGAGTGCCCCGATACCTCCTCTTGTGCCCCCCTCCCTCCTTCCTTGCCTCCCGGCGCTGCGCCATCTCTCCCTGGTTCTCTCTTCTGCCGTTTTCCGTCGGACTCTCTTCTCTGCCCTCCGTCTCCTTTGGCACTCTGCAGGTTCTCGATCGGAA
+
BCCCCCCBFFFFGGGGGGGGGGHHGFGFHGHHHGGGGGGGGHGHHGGGEGGGHHHHGHHGGGGGGGGGGGGHGHHGGGGHGHHHHGGFCDBFGGHHHGH2??22?/>/A-<>=F.>GF11111=<.<<@.ACCGF;CGHC00;CGGGGDGCACG@ECFF.A0;BFF/BBFEFFFFFFFFFBFBFFF9AFEBBD0.;B;:@FFF0BBFFFFFFFF.9:AA.;BFB0;;0;BFFFFF0B;;:BF0AFF.;A.;
@M05620:37:000000000-D9766:1:1101:14805:9150 1:N:0:37
GAGGCTGCTTTGGAAGAAACTCATAGATTACTGCAACAGTTCCCCCTGGACCTGGAAAAGTTTCTTGCCGTAAGGAAAGGCTCCTAGAAGACTCCAAGGGAGTAAAAGAGCTGATGAAACAATGGCAAGTAAGTCAGGCATTTCCGCTTTAGCACTCTTGTGGATCCAATTGAACAATTCTCAGCATTTGTACTTGTAACTGACAAGCCAGGGACAAAAGATCGGAAGAGCACACGTCTGAACTCCAGTCC
+
BBAAAACAFFDFGFAA4FFFGFGDGHGHHGHGGGFFHHHGHHDGHGAFHFFFFEGGGFHHFHHHHHGGGGEEGBEDFBGB?EGFGFEFHHHHGGF3EBFFH1?FGHFGGHHGHHHHGFFHHHFHHFHHEGHHHHGGDFF?BBGHHDDDGGDGBHGFHHHHHHGGFHGGHHHHHHCGGGHHHG1<<DGFGHFDFFGHHG<=D=DGHDGHGHCG<CEEHHGGFFHCEEEFFFCFAFG-FAF;BFCFGGGGGG0
@M05620:37:000000000-D9766:1:1101:24219:9165 1:N:0:37
AGTGCCAGCTCTCAATCGCACAGGGGACCCAGGGCCTGGCCCCTCCATCCAGAAAACCTATGACCTCACCCGCTACCTGGAGCACCAACTCCGCAGCTTGGCTGGGACCTATGTGAGTATCCAGCGTAGGAATCTGGGAGTTGGGGAGGAGTGAGGAGTTGGGGAAAGACAGTCCTAACCGTGGAGGGTTCTGGTAAATGATGGGGTGAGGAGGGGCTCTTTGGCTCCCACCAGTCCCCCTGTCTGGTCTA
+
ABAAAFFFCFFFGFGGGGGAFCGCGABEEFFHEFFEGGHHHHGHGGGHHGHHHHGGHFHHHGHHHFGHHHHEGEEFHHHHBFGHHHF?EFHHAFCGGHBGGHHGGGHHGHHGHHHHHHHHHHHGHGGGGGHHHHHHHG0FGHHHGGCDGDEHHGHHFGHHHGGGGFHHFHHHHHHHHHHHGGGGGGGGGGGGGGFFGGGGGGGGGGADFFFFFFFFFFFFFFFFFFFFFFFFFFFFFFFFFFFFFFFFFFF
@M05620:37:000000000-D9766:1:1101:22993:9175 1:N:0:37
GAGGCTGCTTTGGAAGAAACTCATAGATTACTGCCACAGTTCCCCCTGTCCCTGGAACCGTTTCCTGCCGTAAGGCAAGGATCTACGACGACTCCACGGGCGTACAAGAGCTGCTGAAACCATAGCAAGTAAGTCCGGCATTTCCGCTTTAGCACTCTTGTGGGTCCAATTGCACAATTCTCAGCATTTGTACTTGTAACTGACAAGCCAGGGTCACCAGCTCGGCAGAGCACACGTCTGCACTCCCGTCA
+
>>AAA@FAFF3DFFGFFFAFABA3DEGG3DFHHHFFHFFA2BFEFF0B11B1B1/BBAAEE?FB2D1BBE///01>0BF/01B111>B/>EEAF1B0//>//////1<00C1<<1FF1B10/11@<110@@>>@F1A///<?FGFA?AEF1FF><<GFHBG0..=/<000;000<C/C00C;CCGBGFHGC:;CBF;FFFF00/00.A.C.../=9/CB..9/C--9-;-9/;B9@---9B//;9--;;A-
@M05620:37:000000000-D9766:1:1101:24568:9178 1:N:0:37
GAGGCTGCTTTGGAAGAAACTCATAGATTACTGCAACAGTTCCCCCTGGACCTGGAAAAGTTTCTTGCCGTGATTACAGAAGCCGAGACAACTGCACGTAAGTAAAAGCGCTGATGAGACCCTAACCAATAAAAACAGCCGATCAAATAACGCCAACTAGTGCATCCACTTGCGCAATACTACGCCTTTGTACTTGTACCTACCATGCCCAGGACCCCTGCTCGGAAGAGACAACGCCGGCACTCAAGACA
+
BBBCCAFCFFFFGGGGGGGGGGHHHHHHHHHHHHHHGHHFHHHHHGGGHHHHHHHHHHHHHHHHHHHHHG10ABFH3GG5BBG1EE0>B2BBG3BFHG12BFFHHHDFGFGE/EG4G3FG?G322BB3/B2D33?//BF///>/?22?111?<CD-<>11111>1>FG>GH<F-<<-C0<0<;.A@GAGHGHCB0B0;0;00/;;00:CF0..=9.9....=;CAFF..;9B/;;--:9@-@F/BFFF/9/
@M05620:37:000000000-D9766:1:1101:24592:9185 1:N:0:37
GAGTCTGATTTGGAAGAACCTCATATAGTACTTAAACAGTTCCCCCTTGACCTGGCAAATTTTCTAGCCGGAAGTACAGACTCTGAGCAACCTGCAAGGGCGTCAAAGAGCTGATGCAACAATAGCACGTCCGTACAGCCTTTCAACTATCGCCAACTTGTGGATCCCCTTGCACACTTCTCAGCCTTTGTCCTTGTCCCTGACCAGCCCGGGAAACAAGCTCAGACGAGCCCACGGCTTAACTCCAGTCA
+
>>3>>BB5@5B5B45B4B44B4BDFAB5D66B65554B4DDD5BFAE2B3ABDBEBB3F5DBDGD5DBAA000BB5AA5DB3FB55FB331BB1B2F311?/>/??4B3BGD33B4433B0?F333B3/B/C</0//2B/B1@FD2@F121?/C//?0<F11/<<GC0.>F011<1<0FD000=</<DFBGGHGHHF00CGFH:;/.;CA---9-9/;.9:90090/-99--A..--99-//:/B;B/BF/
@M05620:37:000000000-D9766:1:1101:24505:9204 1:N:0:37
AGTGCCAGCTCTCCATCGCACAGGGGACCCAGCGCCTGGCCCCTCCATCCAGAAAACCTATGACCTCACCCGCCACCTGGTGCACCAACTCCGCAGCTTGGCTGGGACCTATGTGAGTATCCAGCGTAGGAATCTGGGAGTTGGGGAGGAGTGAGGAGTTGGGGAAAGACAGTCCTAACCGTGGAGGGTTCTGGTAAATGATGGGGTGAGGAGGGGCTCTTTGGCTCCCACCAGTCCCCCTGTCTGGTCTA
+
>A>1>FF@AFFFG1FGGE?1E?GCG0BE0BFG00EAEFH0BGEFGGHFHGHFHHHBFEHHDG2GGDFGHHHEE/>EHHEF1BGGHH0/?FGG/E/@/GBGGHGGGGHHGHFFHG>GHHFHHHHHHGGEGGHHHHHHHH0FCHHHGG.AC<CGH0DC0CCGHCGGACGFFHBGHHHHHGGGGCGGFFGG.CFGGGBFFGGFGGGGFFA@FFFFFF@?@@EFFFFFFFFFFFFFFFFFFFFF@FFFFFFFFFF
@M05620:37:000000000-D9766:1:1101:28325:9239 1:N:0:37
GAGGCTGCTTTGGAAGAACCTCATAGATAACTGCAACAGTTCCCCATTGACCTGGAAAAGTTTCTTGCCGTAAGGAAAGGCTCCTAGAAGCCTCCAAGGGAGTAAAAGAGCTGATGAAACAATGGCAAGTAAGTCAGGCATTTACGCTTTAGCACTCTTGTGGATCCAATTGACCAATTCTCAGCATTTGTACTTGTAACTGAAAAGCCCGGGAGAAAAGATAGGAAGAGCACACGTCTGCACTCCAGTCA
+
BBBBBBF>CFFFGCBFFGBFGGGHHC566DBFAB43AAAGGFGHHFG55ADBDFGFCDGF3DGFHAD5FEB1BF3BFGG11BF13BD3@5BBB?FBC3BE1B?3B4FB?FGHH3BG43BGFCG3B2BBFHHBFF?FG2F/GGH33?CFGG3F33F2FDHHFH?<GGH21?GH<1?F/FGDDGBGH1FFGFG1FGHHHH1FGHH0<0CGH.=CGC-::CGC.<0<G0;9AFFBFGGACEFF09BFGCFFFGB
@M05620:37:000000000-D9766:1:1101:5898:9245 1:N:0:37
AGTGCCAGCTCTCCATCGCACACGTCTGCCCTCCCGTCCCGAGATTCCCTCTCGTACGCCGTCCTCGCCTTGAAACCAAAAACAACAACAAAAAACCTCACTTCCGAATCTCCCCCTACATCTCCCCAAGTCATCATCAGTGTTGCCGAAACAACGTCAACTGACCCCGCCATCACCTTGTCTGTATCCTTCCGTATCCAGTAGAACTCTCATCACTACCCTCACTCTCCACGTACACTCGGCGTACCATC
+
>>>>>BDCAFFFGGG5BAEAE?AAF4AB53BFFBFEE22BAEEE15DFEFHFHAB110BAE0>1B@1/>B?BE@EHHHE1?1///??/F//00//?/301/1111/?///2110////0?1111?0/0</?FD1>111=1>11>.1>---<-/..<.::.00/0///.--9-.;C9/000;9009;90;0;C/.0...0;/;///9B///9/;9//999.9;...;F/9B/..9.../9/...----.///
@M05620:37:000000000-D9766:1:1101:12767:9245 1:N:0:37
GAGGCTGCTTTGGAAGAAACTCATAGATTACTGCAACAGTTCCCCCTGGACCTGGAAAAGTTTCTGGCGGTAGGGAAAGGCTCCTAGAAGACTCCAAGGGAGTAAAAGAGCTAATGAAACAAGGGCAAGTAAGTCAGCAATTTCCCCTTTAGCCCTCTTGTGGATCCATTTGAACATTTCTCAGCATTTGAACTTGAAACTACCAAGCAAGGAACAAAAGATCGGAAGGGAAACCGCCTGAACTCCAGTAC
+
BBBBBAFAFFFFGGGGGGGGGGHHGHHHCG45DBFGGA2F5FGGH22B22F2BGAGHH2AFG5DG53F000B1F1FG1F113F?33@F3B33@B3B3FF111/BBG43/2233444BB33F/2?/?F//BB3?3B?F232BG@G222@G2222220/??11?/11?0?1>11=<1>1>111<1111>F000=0=<00<0000/<<0.;//;C./;CGG:/.00=.;......./.---.9;C//;/:////
@M05620:37:000000000-D9766:1:1101:15361:9271 1:N:0:37
GAGGCTGCTTTGGAAGAAACTCATAGATTACTGCAACAGTTCCCCCTGGACCTGGAAAAGTTTCTTGCCGTAAGGAAAGGCTCCGAGAAGACTCCAAGGGAGTAAAAGAGCTGATGAAACAATGGCAAGTAAGTAAGGCATTTCAGCTTTAGCACTCTTGTGGATCCCATTGAACAATTCTAAGCATTTGTACTTGTAACTGACAAGCCAGGGACCACAGATCGGAAGAGCACACGTCTGAACTCCAGTCA
+
BAABBBFBFFFFGFGGGGGGGGHHHHHHHHHHFHHHHHHGHHHHHGGGHHHHHHHFHHFHBHHHHFHHHGEEFE3GFHH113F11EEE13FHG3BFC3?>?1>B4BBFEHGGH3?FF3F33?FGHHHHGHFHGH3B32BB?FGG3DD32@222@GCF22@G2/1<FC0FGDG1?GHCHHFHB1=>=G1GHGDGHGHHF=DGGGCG0<.</GGAEG.C.;G/C/::.9CGGGBAFGACEGAF0/;BFG/9C9
@M05620:37:000000000-D9766:1:1101:24901:9283 1:N:0:37
ACCACACCTTCTACAATGAGCTGCGTGTGGCTCCCGAGGAGCACCCCGTGCTGCTGACCGAGGCCCCCCTGAACCCCAAGGCCAACCGCGAGAAGATGAGTGGCTCGCTGCCTCTTCTGGTGGCCGCCTCCCTCCTTCCTGGCCTCCCGGCGCTGCGCCCTTTCTCACTGGTTCTCTCTTCTGCCGTTTTCCGTAGGACTCTCTTCTCTGCCCTGCGTCTCCTTTGGAACTCTGCAGGTTCTAGATCGGAA
+
ABCCBCCAFFFFGGGGGGAFGGHHGEFBCEHGHFFEEEEGGHDGHGGGGFGGGHGHHHHEGEGFGGGGGGGHGHHGGGGHGHHHHGGGCG/BFGHEFHHC?FF==1>>F.<FGHHHHH1FG0.CGC@CG;;CHHGHHHHFBBGHHHGGGGGAGGGGGBFFFFFFFF0BFFFFFFFFFFFFBFFFFDADFFFFFF:DFBFFFFFFFFFFFFBFFFF.@AFFFFFFFFF0:BFFFFFFB?9;BF0BFF;A?:E
@M05620:37:000000000-D9766:1:1101:11124:9286 1:N:0:37
AGTGCCAGCTCTCCATCGCACAGGGGACCCAGGGCCTGGCCCCTCCATCCAGAAAACCTATGACCTCACCCGCTACCTGGCGCACCCACTCCGCAGCTTGGCTGGGACCTATGTGAGTATCCAGCGTAGGAATCTGGGAGTTGGGGAGGAGTGAGGAGTTGGGGAAAGACAGTCCTAACCGTGGAGGGTTCTGGTAAATGATGGGGTGAGGAGGGGCTCTTTGGCTCCCACCAGTCCCCCTGTCTGGTCTA
+
>A>3>DDFBFFFGAGGGEGAECHEF2AAEGEH2BEEFFHHHHGGGGCFHHFGF3GFFEHGHFGHHFGHHHHEE>>EGHBB1>EEGGA??GHFEFCGEHGGGHHGGGHHGHHHHHHBFHGHHHHHHGG?CGHBGHHHHG0FGGFHGG.AD.<GH<GHCEHHHHGGCACF/C/BFGGGGGGGGGGGAEGGFGGGGGG0FFFFEFFFFFFBFFF/D?BBBBFFFFFFFFFFFEFFFFFFFFFFBFFFFFFFFFF
@M05620:37:000000000-D9766:1:1101:13243:9289 1:N:0:37
ACCACACGTCTGAACTCCAGTCACTGATGCGCATCTCGTATGCCGTCTTCTGCGTGAAAAAATATTGCATGGCTTAAAGAAGTTGAAACAACTGCCAATGGTCAGGAAAGTCTCCTAGAAGACTCCAAGGTAGTAAAAGAGCTGATGAAACAATGGCAATTAAATCAGGCATTTCCGCTTTAGCACTCTTGTGGATCCAATTGCACAATACTCAGCATTTGTACTTAGAACTGACCCGCCAGGTACAAAAG
+
?AA1AA?DFACADGG3A1BABFBAA3FGHG0B00AAFBFEGFGH/AAFEABB1/AAEF110/0B22@1122>0BB111BBGF1BF22FBB/?EHHBFGHF1F22001>B012>111B>1BFGB<<BFG1/BB1FGDFFHGE0<1B@F@FG1@F<1@0@<1<111?1<1F0?1111=AE<>C=>1>11<==0=0.0<<CGBD000<C0::0/0:;::C0;CFC0;0:00;000;;//;;9-;;.;0;099;9
@M05620:37:000000000-D9766:1:1101:12107:9293 1:N:0:37
AGTGCCAGCTCTCAATCGCACAGGGGACCCAGGGCCTGGCCCCTCCATCCAGAAAACCTATGACCTCACCCGCTACCTGGAGCACCAACTCCGCAGCTTGGCTGGGACCTATGTGAGTATCCAGCGTAGGAATCTGGGAGTTGGGGAGGAGTGAGGAGTTGGGGAAAGACAGTCCTAACCGTGGAGGGTTCTGGTAAATGATGGGGTGAGGAGGGGCTCTTTGGCTCCCACCAGTCCCCCTGTCTGGTCTA
+
BCBCCFFFCFFFGGGGGGGGGGHGGGGGGGHHFE2EFGGAGHGEGEHHH1FGFHHHH1FHHHGHFHHHHHHGG@F@GHHH2FGH1?F1EHHHGGGGGCHHGHHGA/GHGHHHHHHHHHHHHHGHHGEGGGHHHHHHHHHGGHHHGGGGGFGHHHHHHGHHHHGGGGHHHHHHHHHHHHFHGGAGGGGGCFGGGGCFGGGGGGGGGGDFEFFFFFFFCFFFFFFFFFFFFFFFFFFFFFFFFFFFFFFFFFB
@M05620:37:000000000-D9766:1:1101:22914:9299 1:N:0:37
ACCACACCTTCTACAATGAGCTGCGTGTGGCTCCCGAGGAGCACCCCGTGCTGCTGACCGAGGCCCCCCTGAACCCCAAGGCCAACCGCGAGAAGATGAGTGGCCCGCTACCTCTTCTGGTGGCCGCCTCCCTCCTTCCTGGCCTCCCGGCGCTGCGCCCTTTCTCACTGGTTCTCTCTTCTGCCGTTTTCCGTAGGACTCTCTTCTCTGACCTGCGTCTCCTTTGGAACTCTGCAGGTTCTAGATCGGAA
+
CCCDCDCDFFFFGGGGGGGGGGHHGGGEEGHHHGGGGGGGGHHHHGGGGGGGHHHHHHHGGGGGGGGGGGGHGHHGGGGHGHHHHGGGGGDGGGHGGHHHHHGGGGCDG-AGHHHHHH<GHFDHHGGGGEHGHHGHHHHHHHHHHHGGGGAGGGGGGFFFFFFFFFFFFFFFFFFFFFFFFFFFFFFFFFFFFFFFFFFFFFFFFFFFHF0BFFF.@DFFFFFFFFFBFFFFFFFFFFFFFFFFFFFFFFF
@M05620:37:000000000-D9766:1:1101:17979:9328 1:N:0:37
ACCACACCTTCTACAATGAGCTGCGTGTGGCTCCCGAGGAGCACCCCGTGCTGCTGACCGAGGCCCCCCTGAACCCCAAGGCCAACCGCGAGAAGATGAGTGGCCCGCTACCTCTTCTGGTGGCCGCCTCCCTCCTTCCTGGCCTCCCGGCGCTGCGCCCTTTCTCACTGGTTCTCTCTTCTGCCGTTTTCCGTAGGACTCTCTTCTCTGACCTGCGTCTCCTTTGGAACTCTGCAGGTTCTAGATCGGAA
+
CCDCDDCCFFFFGGGGGGGGGGHHGGGGHGHHHGGGGGGGGHHHHGGGGGGGHHHHHHHGGGGGGGGGGGGHHHHGGGGHGHHHHGGGGGGGGGHHHHHHHHGGHHGGG@DHHHHHHHEHHHGHHGGGGGHGHHGHHHHHHHHHHHGGGGAFGGGGGFFFFFFFFFFFFFFFFFFFFFFFFFFFFFDFFFFFFFFFFFFFFFFFFFFFFFBFFFF.;;CDFFFFFFFBFFFFHHFFFFAFFFFFFFFFF?A
@M05620:37:000000000-D9766:1:1101:6873:9331 1:N:0:37
ACCACACCTTCTACAATGAGCTGCGTGTGGCTCCCGAGGAGCACCCCGTGCTGCTGACCGAGGCCCCCCTGAACCCCAAGGCCAACCGCGAGAAGATGAGTGGCCCGCTACCTCTTCTTGTGGCCGCCTCCCTCCTTCCTGGCCTCCCGGCGCTGCGCCCTTTCTCCCTGGTTCTCTCTTCTGCCGTTTTCCGTAGGACTCTCTTCTCTGCCCTGCGTCTCCTTTGGAACTCTGCAGGTTCTAGATCGGAA
+
CCCCCCCBFFFFGGGGGGGGGGHHGGGEGGHHHGGGGGGGGHHHHGGGGGGGHHHHHHHGGGGGGGGGGGGHGHHGGGGHGHHHHGGGGGBFGGHGHHGCFGGGGHDFG->GHHHHHH1>G1.CGGACE:CEHHGHHHHH0;GHHHGGGGCADGGGGFFFFFFFFF0BFFFFFFFFFFFFBFFFFFDFFFFFFF.;DFFFFFFFFFFFFFFFFFF.@DFDFFFFFFF0BFFFFFFFFFFFFF09BF9AD..
@M05620:37:000000000-D9766:1:1101:12762:9339 1:N:0:37
AGTGCCAGCTCTCAATCGCACAGGGGACCCAGGGCCTGGCCCCTCCATCCAGAAAACCTATGACCTCACCCGCTACCTGGAGCACCAACTCCGCAGCTTGGCTGGGACCTATGTGAGTATCCAGCGTAGGAATATGGGGGTTAAGGAAGAGTGAGGAGTTGGGGAAAGACAGTACTAACCGTGGAGGGTTCTGGTAAATGATGGGGTGAGGAGGGGCTCTTTGGCTCCCACCAGTCCCCCTGTCTGGTCTA
+
ABBABFFFCFFFFGGGGGGGGFHHGGGGGGHHGGGGGGHHHHGHGGHGHHHHHHGHHGHGHHHHHHHHHHHGGGGGHHGHHHHGFHHGGGHHGGFGGHHHGHHF/?GH/G?GFHHHHHGD3332BB/?B?GHH2FGHF/<--.1>1<0><=DGF0<<CGHH0<@EGHHFG/G00<CBGHGGAEGD.;A.9;FFGCBFGGGGGGB.9AD?.;BAF;;DFFFFFFFF0FEFFFFEFFFFFFF-;BFBFF009:
@M05620:37:000000000-D9766:1:1101:10091:9342 1:N:0:37
ACCACACCTTCTACAATGAGCTGCGTGTGGCTCCCGAGGAGCACCCCGTGCTGCTGACCGAGGCCCCCCTGAACCCCAAGGCCAACCGCGAGAAGATGAGTGGCCCGCTACCTCTTCTGGTGGCCGCCTACCTCCTTCCTGGCCTCCCGGCGCTGCGCCCTTTCTCACTGGTTCTCTCTTCTGCCGTTTTCCGTAGGACTCTCTTCTCTGACCTGCGTCTCCTTTGGAACTCTGCAGGTTCTAGATCGGAA
+
BBBBBBBBFFFFGGGGGGGDGGHHGEEBE2EEGFGGFGEGGHHHHGEFE1EEHHGHHGHCGFGGEGGGGGGHFHHGGGGEGHHHHGGGGCBDGGHHHHHHHFGGGGCGGCGHHHFHHH1FG0.GHG-CE.CGHHHHHGHHGHHHHGHGFG?CCGGGGFFFFFFFFF9BFBFFFFFFFFFFFFFFFFDFFFFFFFFFFFFFFFFFFFFFFF/BFFF?@ADDFFFFFFFFFFFFFFFFFFFFFF/BFFBADDA
@M05620:37:000000000-D9766:1:1101:18967:9353 1:N:0:37
AGTGCCAGCTCTCAATCGCACAGGGGACCCAGGGCCTGGCCCCTCCATCCAGAAAACCTATGACCTCACCCGCTACCTGGAGCACCAACTCCGCAGCTTGGCTGGGACCTATGTGAGTATCCAGCGTAGGAATCTGGGAGTTGGGGAGGAGTGAGGAGTTGGGGAAAGACAGTCCTAACCGTGGAGGGATCTGGTAAATGATGGGGTGAGGAGGGGCTCTTTGGCTCCCACCAGTCCCCCTGTCTGGTCTA
+
ABAABFFFCFFFGGGGGGGGGGHG2AEFGGHHFFGGGGHHHHGHGGHGHHHHHHHHHGHGHHHHHHHHHHHGGEEGHFHHGGHHHHHHGHGGG?EFF3BFGHHG?AGHGHHHHHHHHHHHHHHHHGGGCGHHHHHHHHHGGHHH@DFGGGGHHHHHHGHHBHGGGGHHHHHHHHHGHHHHGGFGGGGG.;EFGGFGGGGGGGGGGGDCFFFFFFFFFFFFFB0BFFFFFFFFFFFFFFFFFFFFFFE9FFB
@M05620:37:000000000-D9766:1:1101:18536:9361 1:N:0:37
GAGGCTGCTTTGGAAGACACTCCTGGATAACTGCACCCGGTCCCTGGGAACCTGTAAGCGGTTCGTGCCGTAAGGAAAGGATCCTGGAAGACTCCACGGGAGTACCAGAGCTGCTGAAACCCTGGCCAGTAAGTCCGGCCTTTCCGCTTTCGCACTCTTGTGGCTCCCATTGCACAATTCTCCGCCTTTGTACTTGTAACTGACAAGCCAGGGCCACCAGATCGGCAGAGCACACGTCTGCCCTCCCGTCA
+
AAAAAAFAFFFFGGFFC1BFABFB10BB3BGDG1F1FE0AAA/B11/B01A/BBDA221A/EE/////B/>BFBG1FE000@B011BB@B0BFH110??@E//B>1>B0<F1F1BF>11BB?GGHG0@G<FG@@F1CCCGGFHHFCGG?FFCAFCCHDGGGH.CGGC.CHHH0000;CG0;0:CA:EB0090;CBFFGGGGB0;9FG.A/A.9.;..;EF-;FFB@-;E-B/AF->;AF-//9FFFFFFFB
@M05620:37:000000000-D9766:1:1101:18682:9373 1:N:0:37
ACCACACCTTCTACAATGAGCTGCGTGTGGCTCCCGAGGAGCACCCCGTGCTGCTGACCGAGGCCCCCCTGAACCCCAAGGCCAACCGCGAGAAGATGAGTGGCCCGCTACCTCTTCTGGTGGCCTCCTCCCTCCTTCCTGGCCTCCCGGAGCCCCGCCCTTTCTCACTGGCTCTCTCTTCTGCCGTTTTCCCGAGGACTCTCTTCTCTGACCTGAGTACCCTTTTGTACTCTGCAGCTTCTAGATCGGTA
+
CCCCCBCBFFFFGGGGGGGGGGHHGGGGHGGHHGGGFGGGGHHHHGGGGGGGHHHHHHHGFGEGGGGGGGGHFHHGGGDHGGHHHFGCGGGGGGHHHH2?>2=?FG//>@<G1FD11111F0..<0<.C//C/<C<GGG00/;.CGH.AC---..;---;-;9F0C0BB0/.;F9FFBBF000;0-;A/A0B0..:--;//BBF0B90000090///000;00/:0090;F0BBBFB0;0000000:...:
@M05620:37:000000000-D9766:1:1101:13818:9374 1:N:0:37
AGTGCCAGCTCTCAATCGCACAGGGGACCCAGGGCCTGGCCCCTCCATCCAGAAAACCTATGACCTCACCCGCTACCTGGAGCACCAACTCCGCAGCTTGGCTGGGACCTATGTGAGTATCCAGCGTAGGAATCTGGGAGTTGGGGAGGAGTGAGGAGTTGGGGAAAGACAGTCCTAACCGTGGAGGGTTCTGGTAAATGATGGGGTGAGGAGGGGCTCTTTGGCTCCCACCAGTCCCCCTGTCTGGTCTA
+
CCBBCFFFCFFFGGGGGGFFGCHHGGGGGGEHGGGGGGHHHHGHGGFFGHGHHFHGHGHHHHHHHHHHHHHGGGGGHHHHHHHHHHHHGHHHGGGCGHHHGHHGGGHHGHHHHHHHHHHHHHHHHGGGGGHHHHHHHHHGCGHHGGGGGGGHHHHHHGFHHHGGGGHHHHHHHHHHHHHHGGGGGGGGEFGGGGBFGGGGGGGGGGFFFFFFFFFFFFFFFFFFFFFFFFFFFFFFFFFFFFFFFFFFFFB
@M05620:37:000000000-D9766:1:1101:24772:9393 1:N:0:37
AGTGCCAGCTCTCAATCGCACAGGGGACCCAGGGCCTGGCACCTCAATACAGAAAACCTATGACCTCACCAGCTACATGGAGCACCCACTCCGCAGCTTGGCTGGGAACTATGTGAGTATCCAGCGTAGGAATCTGGGCGTTGGGGAGGAGTGCGGAGTTGGGGAAAGACAGTCCTAACCGTGGAGGGTTCTGGTAAATGATGGGGTGAGGAGGGGCTCTTTGGCTCCCACCAGTCCCCCTGTCTGGTCTA
+
AA>AAFF11FFFGGGGGGA1E0G0F0AAEE0FFAEEAFAA0FFFF1AAG1F1DFCABEG1112BF1BFCGG0/@BE1DFGGBGHHE?FEHFFAEGG?0FGGBHGGCH1/1F>2BGFHGGHEHBGHGGEGGEGFHF>FF/<BC@GCC/>C.<<F1><<CCBFGGCC.:C::/:GHHHFHGAAGGG.AAA;A9FFGFBFFFBFGFGGFA@EFF/BF@@@@FFFFFFFFFFFFFBFFFEFFFF@FBFFFFFFFF
@M05620:37:000000000-D9766:1:1101:9672:9422 1:N:0:37
ACCACACCTTCTACAATGAGCTGCGTGTGGCTCCCGAGGAGCACCCCGTGCTGCTGACCGAGGCCCCCCTGAACCCCAAGGCCAACCGCGAGAAGATGAGTGGCCGGCTGCCTCTTCTTGTAGCCGCCTACCTCCTTCCTTGCCTCCCGGCGCTGCGCCCTTTCTCCCTAGTTCTCTCTTCTGCCGTTTTCCGTAGGACTCTCTTCTCTTACCTGCGTCTCCTTTGGAACTCTGCAGGTTCTCGATCGGAA
+
AAAAAAAAFFFFGGGGEG1AFAGGGEEB0AGHABFAAEEGGHHHHGGEEEGGFHHHHHHEEGCGGEGGGGGGHFHGGGFHCEHHHG?/BC/<BFFFDGB?@?F/0/<<>->>FG1==11<>00=D.-<=<CC;0C:G:::;:CCH0::.AA;-9-.9-9--BF/BFF/B/-/;FFFFFFF/9/9B-BFBEFFAB--B/;/9BFFFB9BF///9B9F>A=-BBF/FFB//;F/BFFFF-ABBF9-BF-9:-;
@M05620:37:000000000-D9766:1:1101:9156:9427 1:N:0:37
GAGGCTGCTTTGGAAGAAACTCATAGATTACTGCAACAGTTCCCCCTGGACCTGGAAAAGTTTCTTGCCGTCCGGAAAGGCTCCTACAAGACTCCCATGGAGTAAAAGAGCTGATGAAACAATGGCAATTAACGCAGCCATCTCCGCTTTAGCACTCTTGCTGATCCAATTGAACAATTCTCAGCACTTGCAGCTTTAACTGTCACGCCAGGGACAAAAGATCGTAAGAGCACACGTCTGAAGTCCATGCC
+
BCCCCCFCFFFFGGGGGGGGGGHHHHCDGHHHHHHFFHHEGHHHHGGGHEHHHHHHGHHHBHHHHGGHH0A0BAEEGGHBFFHBBF3BG3BFHBGGH3B3B?3BF44B/BFG3BF443BF3?333B?B3B?43/>BC/?0322@FE///?F11G110??G11?F1FGHHH1FGHF10111>D<F/G.<GD0<</<0=D0D=00<:0;...:..;CF.9./90;;/.;:00/;F/.-9./.000;0;F////
@M05620:37:000000000-D9766:1:1101:23592:9439 1:N:0:37
GAGGCTGCTTTGGAAGAACCTCATAGATTACTGCAACAGTTCCCCCTTGACCTGGAAAAGGTTCTTGCCGTACGGAAAGGCTCCTAGAAGCCTCCAAGGGAGTAAAAGAGCTGATGAAACAATGGCAAGTAAGTCAGGCATTTCCGCTTTAGCACTCTTGTGGATCCAATTGAACAATTCTCAGCATTTGTACTTGTAACTGACAAGCCAGGGACAAAAGATCGGAAGAGCACACGTCTGAACTCCAGTCA
+
AABAAAF3BBFDGF5FGGGGGGFHCHHDDFHHH5BFCFGHHGFHHGGABBFGHGFBBDF3ABGHHHGGGF111AE?B>G?FFHCGFFFHBBGGGHFE3?EHEEGDHHGGHHHGFHHH3BFFHHFHFGH?FD4GGGHFGHFGFGFBEDGGGHBGHGHEHHHGECFGHHHFHHHGGFHFHHHHHFFGF<>>DFGHHHFG0=GGDG<D0<<EFHHGE..CGFGGHH..;CAAF/CFGG;CEFAFFGFFFGFFG0
@M05620:37:000000000-D9766:1:1101:21072:9464 1:N:0:37
GAGGCTGCTTTGGAAGAACCTCATAGATTACTGCAACAGTTCCCCCTGGACCTGGAAAAGTTTCTTGCCGTACGGAAAGACTCCTAGAAGACTCCCACGGAGTAAAAGAGCTGATGAAACAATGGCAAGTAAGTCAGGCATTTCCGCTTTAGCACTCTTGTGGATCCAATTGAACAATTCTCAGCATTTGTACTTGTCACTGACAAGCCAGGGACAAAAGATCGTAAGAGCACACTTCTGAACTCCAGTCA
+
>1AA>>CACBB1F11BAG1AGGHHHGGFGFBEGA1BAGBFGDDBBEAA/BABGGFG1100BDFDFHF1BAA//AB//>B0BFB1B11B11BBF1B?>B>E?/?BGHBBF0BB11>BBFBB0<1<<FBB?BBGDHB>><0<B1BBB/<?EG1@1@1@<?FGGG???<?1<11<<<<<>>D1FD1>><<<===0=0==D000=0<CGF.:C::C.:;.:G:::0;;/;.ABF//:CA/;0;;;F9CCFF;0;0
@M05620:37:000000000-D9766:1:1101:12866:9471 1:N:0:37
AGTGCCAGCTCTCAATCGCACAGGGGACCCAGGGCCTGGCCCCTCCATCCAGAAAACCTATGACCTCACCCGCTACCTGGAGCACCAACTCCGCAGCTTGGCTGGGACCTATGTGAGTATCCAGCGTAGGAATCTGGGAGTTGGGGAGGAGTGAGGAGTTGGGGAAAGACAGTCCTAACCGTGGAGGGTTCTGGTAAATGATGGGGTGAGGAGGGGCTCTTTGGCTCCCACCAGTCCCCCTGTCTGGTCTA
+
AA>AAFFFAFFFGFGGGFGGGEHAFFECEG2GFAEECFHHAGGCEG2BFGGGF3CHHGGFGGBGHGGCGFFFGE/EHHHHFHHGHHCGGHHHGGGGGGHHDHHGGGHHGHHHEHHGFHHHHHDFHGGFGGDGGHHFFE0FDBGHFGGGCFDFFFFHCEHHGBFGE?CGHHHHHHHHBGHHAGFGACAFEGGGGFCBFFGFGFGGGGFFFFFFFFFFFFFFFFFFFFFFFBFDEFFFFFFFFFFFFFFFFFB
@M05620:37:000000000-D9766:1:1101:7455:9475 1:N:0:37
GAGGCTGCTTTGGAAGAAACTGACAAGCGAGTGACACAAGATAGGAAGAGCACCTGTCCGAAGTCCAGTTAAGCGATAACACCTAGTATGCCATCATCTGCTGGAAAAAAGAAAACTACCTCTTCTGGTTGCCGCCTCCCTCCTTCCTTGCCTCCCGGCGCTTCGCCCTTTCTCACTGGTTCTCTCTTCTGCCGTTTTCCGTAGGACTCTCTTCTCTGACCTGAGTCTCCTTTGGAACTCTGCAGTTTCTA
+
>A11>1>ACB@DABB11B11AF1BA1BA00AAADD1BACF0BD1AA1A0BAA0/0B1B1B///ADDBAD12A1B>/>/BB11B0BB@2@B211111B221@1@B0@100//?B00B>1BCE<GH1DGHD1?<G@CCFGHGHHGFGHH121?FGGGEA/-><<.<<ACGCHGHHFCCHGFHHFHFGGCG;:CFF?EGGGGGB0...0;//:0:BBB0;900C;-/9//9/99/F9:/B//B//9;//;9FF/
@M05620:37:000000000-D9766:1:1101:20141:9478 1:N:0:37
ACCACACCTTCTACAATGAGCTGCGTGTGGCTCCCGAGGAGCACCCCGTGCTGCTGACCGAGGCCCCCCTGAACCCCAAGGCCAACCGCGAGAAGATGAGTGGCCCGCTACCTCTTCTGGTGGCCGCCTCCCTCCTTCCTGGCCTCCCGGAGCTGCGCCCTTTCTCACTGGTTCTCTCTTCTGCCGTTTTCCGTAGGACTCTCTTCTCTGACCTGAGTCTCCTTTGGAACTCTGCAGGTTCTAGATCGGAA
+
ABBBBBBBFFFFGGGGGGGGGGHHGEGFHDHHHGGEGGGGGHHHHGGGGEGGHHHHHHHGGGGGGGGGGGGHGHHGGGGHGHHGHGGGGGGGGGHHHHGHHHGGFHGGG-AHHHHHHHBHGHGHHGGGGGHGGHGHHHHHHHHHHHGGGG-DFGGGGGGGGGFFFFFFFFFFFFFFFFFFFFFFFFDFFFFFFFFFFFFFFFFFFFFFFFEFFFF/BBFFFFFFFFFFFFFFFFFFFF;BBFFFFFFF?DF
@M05620:37:000000000-D9766:1:1101:27225:9480 1:N:0:37
ACCACACCTTCTACAATGAGCTGCGTGTGGCTCCCGAGGAGCACCCCGTGCTGCTGACCGAGGCCCCCCTGAACCCCAAGGCCAACCGCGAGAAGATGAGTGGCCCGCTACCTATTCTGGTGGCAGCCTCCCTCCATCCTGGCCTCCCGGAGCTGCGCCCTTTCTCACTGGTTCTCTCTTCTGCCGTTTTCCGTAGGACTCTCTTCTCTGACCTGAGTCTCCTTTGGAACTCTGCAGGTTCTAGATCGGAA
+
ABBBB@BBFFFFGGGGGGFFGGHHGGGGHCGHHGGGAFGE2FAGHGGGEDEF5BBBGGHGCE0>FGGGGGGEHHHGGGGFFFHHHGGGGFGGGGHE2DDGHFFGHHCCGFGHH111FGHHFGGHFEGHHHGGFGE/<CCGFFFHGGGGDG-AB.FGGGGGGFGGBGGGFGGBBFFFEFFFFFFFFFDAFFFFFFF.ABBFFFFFF/B/:F/9F/F/9:BFFFEBFFFEFFFFBFFF/AA/F/BBFFFEFFF
@M05620:37:000000000-D9766:1:1101:20156:9488 1:N:0:37
ACCACACCTTCTACAATGAGCTGCGTGTGGCTCCCGAGGAGCACCCCGTGCTGCTGACCGAGGCCCCCCTGAACCCCAAGGCCAACCGCGAGAAGATGAGTGGCCCGCTACCTCTTCTGGTGGCCGCCTCCCTCCTTCCTGGCCTCCCGGAGCTGCGCCCTTTCTCACTGGTTCTCTCTTCTGCCGTTTTCCGTAGGACTCTCTTCTCTGACCTGAGTCTCCTTTGGAACTCTGCAGGTTCTAGATCGGAA
+
AB@BB?BBFFFFGGGGGGGGGGHHGEGGAGGH3FFGGGGCDHHHHGGGEGGGHFHEHHHGGG0EGGGGGGGGFHHGGGGHGHHHHGGGGGGGGGHGHFHGHD/FGH<DFFGHHHGHHHHH>FGHGFGGGGHGHHGHHHHHGFCHCHGGG?9BGGGGGGGGFGGFFFFFFFFBFFFFFFFFFFFFFFFDFFFFFFFFFFEFFFFFFFFFFFFFFFFFFFFFFFFFF/FBFFFFFFFFFF:BFFFEFFFFFF?
@M05620:37:000000000-D9766:1:1101:24841:9517 1:N:0:37
GAGGCTGCTTTGGAAGAACATAAGACTGAACTACAAGACTAGCCAGGGGCACAAGATAGGAATAGCACACGTCTTAACTACAGTGACGAAATTGCCAATCGTATGCCGTCTTCTGCTTGAAAATAAAAAAGAGTACAATATCTGAATCCCCCATAACACGTCAGTCCATCCTTTCCTCTTACGCCCTCTTGTGGATCCCCTTGACCACTTCTCCGCATTTTAACTTGTCACTGCCAAGCCAGGGACAACCG
+
AAAAAAFAFFFFGGGGGBGG1F1F11ABFFHHF111BBC1AAGHHF/E//A/B0BB111B1D1BF11BBFEHHH/GHHH1G1EG1BG/B/B/B1B111BB??FG0@F>>/0/>>11>BFFCGE1FHHD1//?F1BBFGB1BF2B@2@@11??BC01???C0F<C1FC1110<<FGH1=F111<<ACC./0<=<C0:0CGEFGHH:CGAGGHHBCAE@..;00009;C900CF00;9C.9.9AE?---;---
@M05620:37:000000000-D9766:1:1101:19579:9520 1:N:0:37
ACCACACCTTCTACAATGAGCTGCGTGTGGCTCCCGAGGAGCACCCCGTGCTGCTGACCGAGGCCCCCCTGAACCCCAAGGCCAACCGCGAGAAGATGAGTGGCCCGCTACCTCTTCTGGTGGCCGCCTCCCTCCTTCCTGGCCTCCCGGAGCTGCGCCCTTTCTCACTGGTTCTCTCTTCTGCCGTTTTCCGTAGGACTCTCTTCTCTGACCTGAGTCTCCTTTGGAACTCTGCAGGTTCTAGATCGGAA
+
AAABBBABFFFFFGGDEFGGFGFHEEGFH2GHHGG2EEGCGHHHHGGGE1EFHGHHHHFGGGGGGGEGGGGHHHFGGGGHGHHHEGGGGCBDFGHHFFHHHHFGHHCGGGGHHHHHHHFHGHGFHGGGGGHGHHGHHFHHHHHCHFGGGG-A?AFGAGGGGBGFFFFFFFFFFFFFFFFFFFFFFFADBFFFFFFFFFFFFFFFFFFFFFFFFFFEFFFFFFFFFFFFFFFFFFFFFF;BFFFFFFFFFFF
@M05620:37:000000000-D9766:1:1101:15710:9526 1:N:0:37
AGTGCCAGCTCTCAATCGCACAGGGGACCCAGGGCCTGGCCCCTCCATCCAGAAAACCTATGACCTCACCCGCTACCTGGAGCACCAACTCCGCAGCTTGGCTGGGACCTATGTGAGTATCCAGCGTAGGAATCTGGGAGTTGGGGAGGAGTGAGGAGTTGGGGAAAGACAGTCCTAACCGTGGAGGGTTCTGGTAAATGATGGGGTGAGGAGGGGCTCTTTGGCTCCCACCAGTCCCCCTGTCTGGTCTA
+
AAAAAFFFAFFFGDGGGAF1A0BAFEGGGEAGFEGGGGHHHHGHGGFHBGBGBC1BGGEFGGFHHGHFGFHEGGGGHHFFHGGFGHHHGGHHGE/EEBGHCHHFCFHHGHHHHHHHHGHHGHHHHGCEGGHHHHHHHGHGAHHHGGECGGFHHHHHHFGGGHGGGGHHHHHHHHHGHHHHGGE@GGGGAFGGGGFFGGGGGGGGGFF@FFFFBF@@@@FFFFFFFFFAFFFFFFFFFFFF@FFFFFFFFF9
@M05620:37:000000000-D9766:1:1101:21811:9529 1:N:0:37
GAGGCTGCTTTGGAAGAAACTCATAGATTACTGCAACAGTTCCCCCTGGACCTGGAAAAGTTTCTTGCCGTAAGGAAAGGCTCCTAGAAGACTCCAAGGGAGTAAAAGAGCTGATGAAACAATGGCAAGTAAGTCAGGCATTTCCGCTTTAGCACTCTTGTGGATCCAATTGAACAATTCTCAGCATTTGTACTTGTAACTGACAAGCCAGGGACAAAAGATCGGAAGAGCACACGTCTGAACTCCAGTCA
+
AAAAAAC>CDBDGBBAAG4BFCGFHGGGHFGGGBDGHFFFHHAGHGE2B2BGHGFCFBFAAFGGHHFBBEBA1BA3BBF1BBGFBB5EF@BBF3@3@3?>F1?FEGFGC?B33BG4?3?F3FFFBBFF/BBDDGHF32B?F2B3B/CDCE?@2@FB@@2G>2C@@GHGFGHBDF<F0F1?1>111=>>=>><FDG1F1>DG=DFHH..</.<.;::.CG/CGG.:;CDGF//9BA-;;F9BBBF0;F;;00
@M05620:37:000000000-D9766:1:1101:3347:9537 1:N:0:37
GAGGCTGCTTTGGACGAAACTCATAGATTACTGCAACAGTTTCCCATGGACCTGGACAAGTTTCTTGCCGTGCGGAACGACTCTTATAAAACTGCCAAGGATTAAAAAACCTGATGACAAAATGGCAAGAAAATCAGGAAGTTCCGAAATAGCAATCTTATGAATCCAAACGAACAATACCCAGCATTTGTAATTGTAAATGACACTGCAGGGACAAAATATCCACAGATCACACTTTTGAACTCCAGTCA
+
>11>1>BAB1B1F11AAEAEDGGHHBFDF112DB1AAGBDG22211BA0B1BGGEH010BDFGADFH11/AAAA>//>BB/B?1B12B221BF1B0@1>F01BBB1B1>?EFC011>B1B00111BCC/0B00@11<1<001122/?///1<1111?<<<1111=<>111.<..-</<0<0/0<.:000<000;00;<00;00<C000;099-9CE?F:000;00//990/9;CC;F0099B/;;;9////
@M05620:37:000000000-D9766:1:1101:3332:9548 1:N:0:37
GAGGCTGCTTTGGAAGAAACTCATAGATTACTGCAACAGTTCCCCCTGGACCTGGAAAAGTTTCTTGCCGTGCTTACAGGAGCTGAGACGACTGCACAGGGGTTACAGCCCTGAAGCAAAGGTGGCTAGTAAATCCGAACGGTCTGAAATAGCCCACTTGAGAATCCCAATGAAGAATTCTACGCCTTTGTCATTGCACCTGAGGAGCCAAGGCAACAAGTTTCACCGAGCGCACTTCTGACCTCCAGTCA
+
CBBBCCFCFFFFGGGGGGFGGGGHHHHGGHHHHFGFFHHFGHHHHGGGHGHHHHHHHHHHHHGHHHHHHGAA115DAFG3BFH1BF1DB1>EF1FB33B11>1>/B43B/?EFH3B3FG332BBCG?BF2DB333B</?//////2111??FF1</<0<111.><=1<F00><G1</0=0000.<AGD0;G0CC000;0:CGF/.;:;EF/.;..:EFG/0;000;;.--;-;;C-;/://;/:BEF//B/
@M05620:37:000000000-D9766:1:1101:3351:9561 1:N:0:37
GAGGCTGCTTTGGAAGAAACTCATAGATTACTGCAACAGTTCCCCCTGGACCTGGAAAAGTTTCTTGCCGTCCGGAACGCCTCCTATAACACTCCCACGGAGTAAAAAAGCTGATGACAAAAGGGCAAGAAAGTCAGGCATTTCCGCTTTAGCACTCTTGTGCATCCAAAGGAACAATTCCCAGCATCTGTAATTGTAAATGCCACTCCAGGGACAAAATATCCAAAGATCACACTTTTGAACTCCAATCC
+
A3AAAAFAFBDDGBBFGGCGGGHHHGHHHHEGGHBGFG2DFDBBBEAACGBGHHEB332FFGHDGGGBBAB0AAE100B1>1B1B34B443BG3BFG1>>@/>BF443>/BF3?BDBF332B2//????2@C2D2D>22<@@>1@///<<1?1<1<>1<1<11=>>F<F10<<<.<<00=0<0<<<;000;0;;0:0:;0<00<:C//;:;C.;CCAF;099;900;/;90:BBBFG00;CF/;/;9//9/
@M05620:37:000000000-D9766:1:1101:10195:9564 1:N:0:37
ACCACACCTTCTACAATGAGCTGCGTGGGGCTCCCGAGGAGCACCCCGTGCTGCTGACCGAGGCCCCCCTGAACCCCAAGGCCAACCGCGAGAAGATGAGTGGCCCGCTACCTCTTCTCGTGGCCTCCTCCCTCCTTCCTGGCCTCCCGGCGCTGCGCCCTTTCTCACTGGTTCTCTCTTCTGCCGTTTTCCGTAGGACTCTCTTCTCTGCCCTGCGTCTCCTTTGGAACTCTGCAGGTTCTCGATCGGAA
+
BBBBBBBBFFFFGGGGGGAGGGCFG2E222BEHG2F?22AAGDHAEAAAEGGF3GGB2G>>FC@?FE/EGEHFHHEEEGHGHHHHGGGGG>CGGHGHHB1??F?0/><A-<FDGGFDH0.C..-<0<.C//C/CECGHHC0:C.GGG.EG@--99CB9A?=FFFFF/BFB.9;FFFFEFF/B9B/@AFFFBFA/.:A/B/9FFFFFBB/:/99:..99;.;BFFFF/:/BF/FFFFF.FFFF/;B/.9:.:
@M05620:37:000000000-D9766:1:1101:7217:9571 1:N:0:37
ACCACACTTTCTAAAATGCGCTGCGTGGGGCTCCCGAGAAGCACCCCTTGCTGCTGACCGAGGCCCCCCTGAACCCCAAGGCCAACCGCGCGAAGATGAGTGGCTTGCTGCCTCTTCTTGTTTCCGCCTCCCTCCTTCCTTGCCTCCCGGCGCTGCGCACTTTCTCCCTGGTTCTCTCTTCTGCCGTTTTCCGTAGGACTCTCTTCTCTGCCCTGCGTCTCCTTTGGCACTCTGCAGGTTCTCGATTGGAA
+
AAAAAAA1BB3BFFBBG1A1100AF0B0A00ABBAA////0FFHHG/B0ABF1111DG>/>>/EFEGG///BEGHG/E/F/??GHGG/<<<<><</?1?<<?F?0<<<>1>>DHHBHH1<=0<DGC.<<<.;CGGFHHHFC:CGHHHGG@G?A?9C--;-9BFFFF/BFFFBBFFFFFFF:B/FF@ABFE9FB9-99/;9FFFFFBFFFFFFEFFE@F?BFFF/FFF//BFFFF9BB;;FFF/9BF:;?/;
@M05620:37:000000000-D9766:1:1101:15577:9584 1:N:0:37
ACCACACCTTCTACAATGAGCTGCGTGTGGCTCCCGAGGAGCACCCCGTGCTGCTGACCGAGGCCCCCCTGAACCCCAAGGCCAACCGCGAGAAGATGAGTGGCCCGCTACCTCTTCTGGTGGCCGCCTCCCTCCTTCCTGGCCTCCCGGAGCTGCGCCCTTTCTCACTGGTTCTCTCTTCTGCCGTTTTCCGTAGGACTCTCTTCTCTGACCTGCGTCTCCTTTGGAACTCTGCAGGTTCTAGATCGGAA
+
AAB3A?ABFFFFGGGFFGFFGBGFEAEACEHGCFGGDEG?FHHHHGGGBEGGHGGGEGHEEGGEFDEGGGFEEEGGGD?F/?GH/FE<CC/<<DFFFGDGD1FGF/CCC->FGHHHHH1>GCFGHGGGGGHGHHGGHHHHCBFHFHGGGG-:?AGBBBGGGGGFFFFFFFFFFFFFFFFFFFFFF;ADFFFFFBFFFEFFFFFFFEFFFF/BFFF.@A@DFFFFFBF/BFFFFFF/FF;FFFFBFFFFBDE
@M05620:37:000000000-D9766:1:1101:18475:9601 1:N:0:37
GAGGCTGCTTTGGAAGCAACTCATAGATTACTGCACCAGTTCCCCCTGGACCTGGAAAAGTTTCTTGCCGTAAGGAAAGGCTCCTAGAAGACTCCAAGGGAGTAAAAGAGCTGATGAAACAATGGCAAGTAAGTCAGGCATTTCCGCTTTAGCACTCTTGTGGATCCAATTGAACAATTCTCAGCATTTGTACTTGTAACTGACAAGCCAGGGACAAAAGATCGGAAGAGCACACGTCTGAACTCCCGTCA
+
>11AAAFAFFFFCEGG1B1BGGEDFFFBD1BGGFA1FAGGDGGGGGGFG0FHHHFGBEEHHHFHFHFHHE///BFFFGHFGFHFBGBFHH1BGFHF1GFE>>EF@EGHFHHHHHHHGHFFGAGHCFCG<BGGFF2BFFGG11BFHCAE/FFHHHHHHGHF>1?11FFHFGHHHGCGFHHEHHHHHHHHGGDGH1=F>FGHHFGHHHGEEHHHFE:E:/CGFGGAA.EBGGFGFG.AFFFAFB/CFF.;C..
@M05620:37:000000000-D9766:1:1101:9957:9603 1:N:0:37
GAGGCTGCTTTGGAAGAAACTCATAGATTACTGCAACAGTTCCCCCTGGACCTGGACAAGTTTCTTGCCGTACGGAAAGGCTCATAGAATACTCCCATGGAGTAAAAGAGCTGATGAAACAATGGCAAGTAAGTCAGGCATTTCCGCTTTAGCACTCTTGTGGATCCAATTGAACAATTCTCAGCATTTGTACTTGTAACTGACAAGCCAGGGACAAAAGATCGGAAGAGCACACTTCTGAACTCCAGCCA
+
11AAAAFACFDFEGGGGCGG1G1G3GFGHHHHHHHHF0G1FGHGHGAFEFHBFFEG0F0GG2GH2G1BFEE/AAAEF>GHHHH11D2FH2FGHHFAG1FGC0GF1FG@F0FGHF1121F>BG1BBGBGFBGHD>FGHHHEHHGFFCFGA/1@1F@@G1G11FEFGHHGH11?<FGBG??FDD1=F1==FG111<>D1>1==0<<<0<<</<.CEEEGGH/CHGG;.CBFFFFGFF/0;009;/;99://.9
@M05620:37:000000000-D9766:1:1101:14916:9617 1:N:0:37
AGTGCCAGCTCTCAATCGCACAGGGGACCCAGGGCCTGGCCCCTCCATCCAGAAAACCTATGACCTCACCCGCTACCTGGAGCACCAACTCCGCAGCTTGGCTGGGACCTATGTGAGTATCCAGCGTAGGAATCTGGGAGTTGGGGAGGAGTGAGGAGTTGGGGAAAGACAGTCCTAACCGTGGAGGGTTCTGGTAAATGATGGGGTGAGGAGGGGCTCTTTGGCTCCCACCAGTCCCCCTGTCTGGTCTA
+
BCACCFFFDFFFGGGGGGGGGGHGGGGGGGHHFGEGCGGHHHGHGGHGHHHHHHHGHGHHHHHHHHHHHHHFGEFEFHHH2FGHHHG1EHHHGGGGGHFHGHHGGGEGGGFHHHHHHHHHHHGHGGGGGGHHHHHHHHGFGHHHGGGCGGEHHGHHGGHHHHGGGGFHCGFFHHHHGGHHGGFGGGGGGGGGGGGGGGGGGGGGGGFFFFFFFFFFFFFFFFFFFFFFFFFFFFFFFFFFFFFFFFFFFFB
@M05620:37:000000000-D9766:1:1101:12460:9643 1:N:0:37
AGTGCCAGCTCTCAATCGCACAGGGGACCCAGGGCCTGGCCCCTCCATCCAGAAAACCTATGACCTCACCCGCTACCTGGAGCACCAACTCCGCAGCTTGGCTGGGACCTATGTGAGTATCCAGCGTAGGAATCTGGGAGTTGGGGAGGAGTGAGGAGTTGGGGAAAGACAGTCCTAACCGTGGAGGGTTCTGGTAAATGATGGGGTGAGGAGGGGCTCTTTGGCTCCCACCAGTCCCCCTGTCTGGTCTA
+
BCBBCFFFCFFFGGGGGGGGGGHGGGGGGGHHGGGGGGHHHHGHGGHHHHHHGHHHHGHHHHHHHHHHHHGGGGGGHHHHHGHHHHHHGHHHGGFGGGHHFHHGGGHHGHHGGGHHHGHHHHHHHGEGGGHHHHHHHHHGGHHHGGGGGGGHHHHFHGHHHHGGGGHHGHFHHHHGGHHGGFEFGGGGCFGGGGFFGGGGGGGGGGFFFFFFFFFFFFFFFFFFFFFFFFFFFFFFFFFFFFFFFFFFFFF
@M05620:37:000000000-D9766:1:1101:20605:9657 1:N:0:37
AGTGCCAGCTCTCAATCGCACAGGGGACCCAGGGCCTGGCCCCTCCATCCAGAAAACCTATGACCTCACCCGCTACCTGGAGCACCAACTCCGCAGCTTGGCTGGGACCTATGTGAGTATCCAGCGTAGGAATCTGGGAGTTGGGGAGGAGTGAGGAGTTGGGGAAAGACAGTCCTAACCGTGGAGGGTTCTGGTAAATGATGGGGTGAGGAGGGGCTCTTTGGCTCCCACCAGTCCCCCTGTCTGGTCTA
+
ABAAAFFFAFFFGGGGGGGAEEHFGFGGGGHHGGGGFGHHHHGGGGHHHHFHHHGHHGHGHHGHHHHHHHHGGEEGHHHHBFHHHHFGFHGHEGGFGHHHGHFCGGHH/GHHHHFHHGHBHHHGHGAADGHHHHHHHHGGGHHHGGEGCDEHHDGHFDHHBGDGGDAHHHFHHGHHHHHHGGGGGGGFGGGGGGCFGGGGGGGGGGFFFFFFFFFFFFFFFFFFFFFFFFFFFFFFFFFFFFFFFFFFFFF
@M05620:37:000000000-D9766:1:1101:18531:9670 1:N:0:37
GCCTGCTTTGGAAGAACCTCATAGATTACTGCAACCGTTCCCCCTGGACCTGGAAAAGTTTCTTGCCGTAAGGAACGGCTCCTAGCAGACTCCAAGGGAGTAAACGAGCTGATGCAACAATGGCCCGTAAGTCAGGCCTTTCCGCTTTCGCACTCTTGTGGCTCCAATTGAACAATTCTCCGCATTTGTACTTGTAACTGACAAGCCAGGGACAAACGATCGGAAGAGCACACGTCTGAACTCCAGTCACG
+
1>>AAFBDFFBCGGGGB1BGGG3D1DFGHHHHG1F0AAEHGHHGGGHHHHHHHHHHHEHHHHHGGHHABEEHGHH0AEGGGGHH11BFFGGHHHHGGFGFGHHH1EEEGGH1FG1F<GHEHHHH0/BC?/GHHFHFHCGHHHHGGGGG1CC/ACHHHHHHG.FGGHHHHHHDGDGHHHHH0EE@FGGHHCGHGHHHHHGGGGGGFGGGGGGGG../.=CGGGFFFF?FFFFFF@FFFFFFFFFFFFFFFFA
@M05620:37:000000000-D9766:1:1101:7360:9673 1:N:0:37
GAGGCTGCTTTGGAAGAAACTCATAGATTACTGCAACAGTTCCCCCTGGACCTGGAAAAGTTTCTTGCCGTGATTACAGAAGCTGAAACGACTCCAAAGGAGTAAAAGAACTGCCGCAGAAGTCGCCAATAAGTCAAAACAGTCCACTATAGAACTCCTGTGAATCCACTTACCCAATTCTCAGCATTCGTACTTGTACATGACACGACCGGGCAACAAGATAGGCCGAGACCCAGTCTGCACTCACGACA
+
BCCCBCFBFFFFGFGGGGFGGGHHHHHHHHHHHHHHHGHHHHHHHGGFHHHHHHHFGHHHFGHHHHHHHEA0BBBD3BGAFCH3BD3B31?>>1B333?22?2BFDG3?1BBBB3>////F344<EEE/B223DDB3320/2>@22=>22@D2DGDG111?1?@DGFF1D11>><>.FGGFGFGHHFB0=</<.0=D00<<GDHH0;:;--::-;.;C9F/B00:0B-;-@.E..;99009;0FF/9..9;
@M05620:37:000000000-D9766:1:1101:16867:9674 1:N:0:37
ACCACACCTTCTACAATGAGCTGCGTGTGGCTCCCGAGGAGCACCCCGTGCTGCTGACCGAGGCCCCCCTGAACCCCAAGGCCAACCGCGAGAAGATGAGTGGCCCGCTACCTCTTCTGGTGGCCGCCTCCCTCCTTCCTGGCCTCCCGGCGCTGCGCCCTTTCTCACTGGTTCTCTCTTCTGCCGTTTTCCGTAGGACTCTCTTCTCTGACCTGCGTCTCCTTTGGCACTCTGCAGGTTCTAGATCGGAA
+
AAAAAABBFFFFGGGFFGGFGGGFGEEECEGHHGGGFE22ACGHHGGG1EGGFGFHGFHGCGGEFGGGGGEFHHHGGGGHGHHHHGGGGGGGGGHHHHHHHHGGGHCCG-CHHHHHHH1DFGGHHGGGGGHGHHGHHHHHFGHHHHGGGG;BGDGFCFFFFFFFFFBFFFFFFFFFFFFFFFFFFFFFFFFFFFFFFFFFFFFFFFFFFFFFFFF.@DFDBFFFFFF/;FBFFFFFFFABFFFFFFFFD?E
@M05620:37:000000000-D9766:1:1101:17935:9684 1:N:0:37
GAGGCTGCTTTGGAAGAAACTCATAGATTACTGCAACAGTCCCCCCTGGACCTGGAAAAGTTTCTTGCCGTAAGGAAAGGCTCCTAGAAGACTCCACGGGAGTAAAAGAGCTGATGAAACAATGGCAAGTAAGTCAGGCATTTCCGCTTTAGCACTCTTGTGGATCCAATTGAACAATTCTCAGCATTTGTACTTGTAACTGACAAGCCAGGGACAAAAGATCGGAAGAGCACACGTCTGAACTCCAGTCA
+
A?AABAFAFFDDGGGG4BFGGGGHGGHHH5FFHH44BFGDGHHHGGEFABFFHHGHH3AFGHHHGHHHHEEEGHG@FGHHHHHGGFFGHHGHHHHG2EFGAEFHEGHHGHHHHBGHFHHHHFHHGHGHGHHHHHHFHHGAGHHHHGGGGGFHHHHHHHHHHHGFGHH<GHHH1=GHHHHHHHHHHHHHHHGHHHHHHHHHHHHHHHHHGGHHG.EE./;FEGGGGDEFGGGGGGGGGGGG0CFGFF/FFFB
@M05620:37:000000000-D9766:1:1101:5187:9690 1:N:0:37
AGTGCCAGCTCTCAATCGCACAGGGGACCCAGGGCCTGGCCCCTCCATCCAGAAAACCTATGACCTCACCCGCTACCTGGAGCACCAACTCCGCAGCTTGGCTGGGACCTATGTGAGTATCCAGCGTAGGAATCTGGGAGTTGGGGAGGAGTGAGGAGTTGGGGCAAGACAGTCCTAACCGTGGAGGGTTCTGGTAAATGATGGGGTGAGGAGGGGCTCTTTGGCTCCCACCAGTCCCCCTGTCTGGTCTA
+
AA>AAFFFAFFFGDGGGGGCEAGHGGGGGGHHGGGGCFHHGHGHGGHHFHHFGFHHHGGHHHHHHHHGHHHGGECGHHHHHHHHGHHHGHHHGGGGGHHHGHHGGGGHGHFFGGFHFHHFHHBGHGGGGGHHHHHGHG0FCFDBCCFCC.>FHGHHHFFHGBCC.-CC/;GFHHHG0;GFGGGG.CEGGGGGGG;9FFFG099FGFB@FF-/9-@;@@FFFFFFFFFEFFFBAFFFFFFF@FFFFFFBFFB
@M05620:37:000000000-D9766:1:1101:23842:9693 1:N:0:37
AGTGCCACTTCTCAATCGAACAGGGGATCCCTGCCCCGGCTCCCCCAGCCCGAAAACCTGTGACCTCCCCCGCTACCTGGAGCACCAACTACGCACCTTCACTGGGACACCTGTCAGGAACCGGCCCTAGAATCTGGGAGGTGGGGAGGAGTGCGGAGTAGCCGATAGCCAGTACTAAACGTAGTGGGTTCTGGTAAATGATGGGGTGAGAAGGGGCCCATTCGCTCCCTCCAGTCCTCCTGTCTGCTATA
+
>11>A@111B1B1BFB1AA111A00AE00001A0B0A/A//BF/EF/A0//////>0B0>D12DBEB/F//>EE/EG1F>GHH/0>>GEBGHGE///<111B210/00/0/0?@1GG0F0?////--.0><F11111/<.-<C.A-:--;E::C-AA-C/0009;--:;09CF0/9;///9----/-----;//;/;/9//;BBEB-;--///-9;----:B//;--:--9--//;////-/;:B//////
@M05620:37:000000000-D9766:1:1101:17956:9697 1:N:0:37
GAGGCTGTTTTGGACGAACCTCATAGATTACTGAAACAGTCCCCCCTAGACCTGGACAAGTTTCTTGCCGTTCGGAAAGACTCTTATAAACCTGCCAATGATTAAAAGAACTTAACAAGCAACTGAAAGCACGTAAAAGATATCAAGTTCAGAAAACATCTGAATCCACACGAACAATTAACACCAGCAGTACTTCTCAATCACAATTCATGAACAAATTAAACCAAGATCACAATTTGGAACTCCAATCA
+
>3A>3>C4B5B>EABA2E2AFGHHHBD5D5BAD53A3B2D33A2BAA123ABFF1B1311DBDBDDD53011B?>11/B3B3@@44BBBB3BF1F1?3?B3444BB43?0B34333BB2/2?022B?23222/B@0/22/@222222>2111??C0</11<1<111>111>--><-/000==0/<.<./.0000000;0::0;C::0<000;0000;F000009/9...0;;BB00;000/9/;00;;///
@M05620:37:000000000-D9766:1:1101:25100:9702 1:N:0:37
AGTGCCAGCTCTCAATCGCACAGGGGACCCAGGGCCTGGCCCCTCCATCCAGAAAACCTATGACCTCACCCGCTACCTGGAGCACCAACTCCGCAGCTTGGCTGGGACCTATGTGAGTATCCAGCGTAGGAATCTGGGAGTTGGGGAGGAGTGAGGAGTTGGGGAAAGACAGTCCTAACCGTGGAGGGTTCTGGTAAATGATGGGGTGAGGAGGGGCTCTTTGGCTCCCACCAGTCCCCCTGTCTGGTCTA
+
ABABBFFFBFFFGGGGGGGGGGHGGGGGGGHHGGGGGGHHHHGHGGHHHHHHHHHHHGHHHHHHHHHHHGHGGEGGHHHHHHHHHHHHGHHHGGGGGHHHGHHGGGHHEHHHFHHHHHHHHHHHHGDGGGGHHHHHFHFE?FFHGCFGGFFHGHHFHFGHHHGCGGHFHHGFHHHHHHGHGGGGGGGGCFGGFFFGGGGGGGGGGGFFEFFFFFFFCFFFFFFFFFFEEFFFFFFFFFFFFFFFFFFFBF;
@M05620:37:000000000-D9766:1:1101:18433:9715 1:N:0:37
GAGGCTGCTTTGGAAGAAACTCATAGATTACTGCCACAGGTCCCCCTGACCATGGAACCGTTTCTTGCCGTAAGGCAAGGATCCGGGACGACTCCACGGGAGTAAAAGAGCTGATGAAACCCTGGCCAGTAAGTCCGGCCTTTCCGCTTTCGCACTCTTGTGGATCCCATTGCACAATTCTCCGCCTTTGTCCTTGTAACTGACAAGCCAGGGCCACCAGATCGGCCGAGCACACGTCTGACCTCCCGTCA
+
CCCCCCFCFFFFGGGGGGGGGGHGG5DFDG4DF5AFFGA23BB22B2B2AB3BD3FB3AAAEF3BD55AA1AAGF3BGGE1@F21/>E/>EGG?HH2/>///?34443?2G2222B3DGF0/BBFG=FGCHHD@HFD@//CCDGH?AADG1CE<E@GHFD<<<0<GGFHFHF0::G/CGGC:0:A.CEFGG00C9FCF0;CF0:;BFFG/..A9A.A.EF.;F..-.-:-;-AFF-;AF.0;;BFF.9AD.
@M05620:37:000000000-D9766:1:1101:14415:9716 1:N:0:37
GAGGCTGCTTTGGAAGAAACTCATAGATTACTGCAACAGTTCCCCCTGGACCTGGAAAAGTTTCTTGCCGTGAGTAAAGGATCCGAGAAGACTCCACGGGAGTACCAGAGCTGATGAAACAATGGCAAGTAAGTCAGGAATTTACGCTTTAGCACTCTTGTGGATCCAATTGCACAATTCTCAGCATTTGTACTTGTAACTGACAAGCCAGGGACACAAGATCGGCAGAGCACACGTCTGACCTCCCGTCA
+
BABBBAFBFFFFFGGGFGGGGGHHFGGGGHHHHHFBFFHBFHFHHGGGGGHHHHGHAGFHHHHHHHGHHGE011ADFGF323B21B>E1?@FF3FF2>ECD@EG34BF0/?3333EFFHFF/B3B23B?BFHHHBDHH22?2?3?F/F/F222@@2<?GDH1/1?<C1??FD1<FGHHGHHHFFGGGF1=DGDGHHDDDGHDDGHBG.C/.:..C.:/:GGHHGG?D?A?BFFGG-9CFCB0/9CE.A9D.
@M05620:37:000000000-D9766:1:1101:16477:9720 1:N:0:37
GAGGCTGCTTTGGAAGAAACTCATAGATTACTGCAACAGTTCCCCCTGGACCTGGAAAAGTTTCTTGCCGTAAGGAAAGGCTCCTAGAAGACTCCAAGGGAGTAAAAGAGCTGATGAAACAATGGCAAGTAAGTCAGGCATTTCCGCTTTAGCACTCTTGTGGATCCAATTGAACAATTCTCAGCATTTGTACTTGTAACTGACAAGCCAGGGACAAAAGATCGGAAGAGCACACGTCTGAACTCCAGTCA
+
BABBBBFBFFFFGGGGGGGGGGHHHHHHHHHHHHHHGHHHHHHHHGGGHHHHHHGHGHGHGHHHHHGGHGBE1BGFHHHHHHHGHHHHHHHHHHH3G3FFF1?GHHHHGFHHHHHHHHHHHHHHFHHHGHHHHHHHGGHGHHHHHGGGGGGGHHHFHHHHHHGFHHHHHHHHHHHHHHHHHHDFHF<>GHGBFGHHGFDGHHHFHHHHGHHHGGGEGHHHGHHHDDGFGGGGGGGAF?FEGGFFBFGFGGB
@M05620:37:000000000-D9766:1:1101:10429:9723 1:N:0:37
ACCACACCTTCTACAATGAGCTGCGTGTGGCTCCCGAGGAGCACCCCGTGCTGCTGACCGAGGCCCCCCTGAACCCCAAGGCCAACCGCGAGAAGATGAGTGGCCCGCTACCTCTTCTGGTGGCCGCCTCCCTCCTTCCTGGCCTCCCGGCGCTGCGCACTTTCTCACTGGTTCTCTCTTCTGCCGTTTTCCGTAGGACTCTCTTCTCTGCCCTGCGTCTCCTTTGGAACTCTGCAGGTTCTAGATCGGAA
+
CCCCCCCBFFFFGGGGGGGGGGHHGFGGHGHHHGGGGGGGGHHHHGGGEGGGHHHHHHHGGGGGGGGGGGGHHHHGGGGHGHHHHGGGGGGGGGHGHHHGGGGFFG@DD->FGHHHHG1>GH?GHCDGGCHECCEGHHHH0CFHGGGFGG-BBFBGGF-;>FFFFF0FFFFFFFEFFFFFFFBFFCFF/EFFDF.AFBFFFFFFFFFFFF0BFF?9@A-.BFFEFFE09BFFFFFFFFFEFF00BFFEBFF
@M05620:37:000000000-D9766:1:1101:3537:9730 1:N:0:37
GAGGCTGCTTTGGAAGAAACTCATAGATTACTGCAACAGTTCACCCTGGACCTGGAAAAGTTTCTTGCCGTACGGAAAGGCTCCTAGAAGACTCCCAGGGAGTAAAAGAGCTGATGAAACAATGGCAAGTAAGTCAGGCATTTCCGCTTTAGCACTCTTGTGGATCCAATTGAACAATTCTCAGCATTTGTAGTTGTAACTGACAAGCCAGGGACAAAAGATCGGAAGAGCACACTTCTGAACTCCAGTCA
+
>3AA>>CACDD@GBBFFBCGGGFFBEFDADFGFA4BECFDGG5BFGGFEHBCGBFF332FFHHHHHHBBFEE1AA110BB?FBBB3@B33BFG3B1B@BE11?C4BG3?2BGHHHHFFFF?G3BFGFFFBBF4GFEGFF?BBG3F??<??2@@>@@@DG2@FDFGHHE111??FCDF1>>1F<F>F=1>F=<1>>F==D0==0C0B..<<CGACEEHHG:CFGG..;EF?9:CFF;CBC;BF/CFGF:;:0
@M05620:37:000000000-D9766:1:1101:8404:9732 1:N:0:37
AGTGCCAGCTCTCAATCGCACAGGGGACCCAGGGCCTGGCCCCTCCATCCAGAAAACCTATGACCTCACCCGCTACCTGGAGCACCAACTCCGCAGCTTGGCTGGGACCTATGTGAGTATCCAGCGTAGGAATCTGGGAGTTGGGGAGGAGTGAGGAGTTGGGGAAAGACAGTCCTAACCGTGGAGGGTTCTGGTAAATGATGGGGTGAGGAGGGGCTCTTTGGCTCCCACCAGTCCCCCTGTCTGGTCTA
+
AAAABFFFBFFFGGGGGFFAEABCFEGGGGHHAEEGGGHHHHGHGGFGHHHHHFHGHGFHHHHHHHHHHHHGGEEGHHHHFFHGHGHGFHHHGFGGGHHHGHHEFGH?EHHH2HHHFFGHHHFHHGCDCDDGFGGHHGFF<F<CDCFGGGGHCGDCCAGHHHGFGGHFHHHHHHHHHGHHGGGAEGGG=FFGFF9FFBFFFFFGEFFFFFFFDDFFFFFFFFFFFFBEFFFFFFFFFFFFAFFFF//B;F9
@M05620:37:000000000-D9766:1:1101:26020:9743 1:N:0:37
ACCACACCTTCTACAATGAGCTGCGTGTGGCTCCCGAGGAGCACCCCGTGCTGCTGACCGAGGCCCCCCTGAACCCCAAGGCCAACCGCGAGAAGATGAGTGGCCCGCTCCCTCTTCTGGTGGCCGCCTCCCTCCTTCCTGGCCTCCCGGCGCTGCGCCCTTTCTCACTGGTTCTCTCTTCTGCCGTTTTCCGTAGGACTCTCTTCTCTGCCCTGCGTCTCCTTTGGAACTCTGCAGGTTCTAGATCGGAA
+
BBBBBBBBFFFFGFGGFGGGGGGHGGGGHCGHHGGCEGGGGHHHHGGGGGGGFHHHHHHGGGGGGGGGGGGHHHHGGGGHGHHHHGGFG/BDGGGHGEHGHHGG??<AD->FHHHHHH1FGCFHHGDGGAGEHHGHHHHHGHHHGGGGGGGGGGGGGFFAFFFFFF/FFFFFFFFFFFFFFFFFFFAFFFFFFF.DFFFFFFFFFFFFFF/FFFF.@FFFFFFFFFFFFFFFFFFFFFFBFF/BFFFFF9A
@M05620:37:000000000-D9766:1:1101:13650:9752 1:N:0:37
GAGGCTGCTTTGGAAGAAACTGACAAGCCAGGGACACAAGATCGGAAGAGCACACGTCTGAACTCCAGTCACGAGATTCCATCTCGTATGCCGTCTTCTGCTTGAAAAAAAAAAAAAACAGAGAACAGAAAAGGAAAAGAAGATAATAACAAAAAATAGAAAAAGAGACACCGAGGTCAAAAAAGAAAAAAATAATCGATGAACAACACTACAATATCTGGAAAGAATAGTGTCATAGTAAACTCTTAGAG
+
A>>AAA1AFDDFCFGG1AFBFF1111BFF0BFFFF0000BFFFH/A/EGCGHHEH/FFCF12FGF111DGFGE/E/CF@FGH1@@0?EE0FG??>F/BFFBBF@01BFF/>EGCB/>///000?110<01100.000>/..//0<000<000..:-.000;0/:../9///.----.//990.-.--/-----////---/////9---///////////////-/-/9//////;//9//99//////9/
@M05620:37:000000000-D9766:1:1101:21710:9753 1:N:0:37
GAGGCTGCTTTGGAAGAGCACACGTCTGAACTCCAGTCACGAGATTCCATCTCGTATGCCGTCTTCTGCTTGCAAAAAAAAACAACCGCGATAAGCTGATGATGATACCTGTCCGGCCAGTCTCCTCGCCGACTCCCCTCTCGTCCCCTTGCTTCCGCCCCCGTGGCCCGTCCTTCCTGCCTTTCCGTCTCCGCCCTCTTGTGGCTCCACTTGCCCTCCTCTCCGCCTCTGTTCTTGAACCTGACCGGCCA
+
ABBABAFAFFFFGGGGGGCGGGHGB4ABAGHHGHHFGGFGAEEAAFF5ADFFGGGEGGH3ABABFGGBFHHH1BDGHHEFF>11?FF/>/////B3433344??4?B32BBB2B//>///2<2@FGG//</->@.GGF>.//.<C.<CC.:;C0;/.;;-;;-::--;.-ADD?FG/0;:FBBF//./.9.;AF.9-9.B99/...;E/.///B/B/..;BF//.A:A.;BB//;////;;B./;/-----
@M05620:37:000000000-D9766:1:1101:14320:9772 1:N:0:37
ACCACTCTACAATGAGCTGCGTGTGGCTCCCGAGGAGCACCCCGTGCTGCTGACCGAGGCCCCCCTGAACCCCAAGGCCAACCGCGAGAAGATGAGTGGCCCGCTACCTCTTCTGGTGGCCGCCTCCCTCCTTCCTGGCCTCCCGGAGCTGCGCCCTTTCTCACTGGTTCTCTCTTCTGCCGTTTTCCGTAGGACTCTCTTCTCTGACCTGAGTCTCCTTTGGAACTCTGCAGGTTCTAGATCGGAAGAGC
+
CCCCCFFFFFFFGGGGGGGGGEEEHGHHHGGGGGECGHHHGGGGEFGGHHHHHGHGGGGGGGGGGGGHGHHGGGEGGHHHHGGGGGFGGGHHHHHHHHGGHHGGGGGHHHHHHHHGFHGGHGGGGGHGHHGHHHHHHHHHHHHGEGGGDGGGAGGGGGGGGGFGGGFFFFFFFFFFFFFFFFDFFFFFFFFFFFFFFFFFFFFFFFFFFFFFFFFFFFFFFFFFFFFFFFFFFFAFFFFFBFFFFFEDFFF
@M05620:37:000000000-D9766:1:1101:14544:9777 1:N:0:37
ACCACACCTTCTACAATGAGCTGCGTGTGGCTCCCGAGGAGCACCCCGTGCTGCTGACCGAGGCCCCCCTGAACCCCAAGGCCAACCGCGAGAAGATGAGTGGCCCGCTACCTCTTCTGGTGGCCTCCTCCCTCCTTCCTTGCCTCCCGGAGCCCCGCCCCTTCTCCCTGGCTCTCTCTTCTTCCGTTTTCCCGAGGTCTCTCTTCTCTTACCCTCGTCCCCTTTGGAACTTTGCAGGTTCTAGATCGGAA
+
CDDCDDCDFFFFGGGGGGGGGGHHGGGGHGHHHGGGGGGGGHHHHGGGGGGGHHHHHHHGGGGGGGGGGGGGHHHGGGGHGHHHHGGGGGGGGGHHHH2222?=?/</A--F1F111<11>0..<<..C//<//=/=GH000<0CGH.CE---..<A?A?-<.<0BBFF0..<B/FF0:B000<0.<F/B0<0..--<<00<B0:B000000//0.-...<9/<B0/00BF0:B:B0<A:00<:0::...<
@M05620:37:000000000-D9766:1:1101:11239:9779 1:N:0:37
ACCACACCTTCTACAATGAGCTGCGTGTGGCTCCCGAGGAGCACCCCGTGCTGCTGACCGAGGCCCCCCTGAACCCCAAGGCCAACCGCGAGAAGATGAGTGGCCCGCTACCTCTTCTGGTGGCCGCCTCCCTCCTTCCTGGCCTCCCGGCGCTGCGCCCTTTCTCACTGGTTCTCTCTTCTGCCGTTTTCCGTAGGACTCTCTTCTCTGCCCTGCGTCTCCTTTGGAACTCTGCAGGTTCTAGATCGGAA
+
CCCCCCBCFFFFGGGGGGGGGGHHGGGEHGHHHGGGGGGGGHHHHGGGGGGGHHHHHHHGGGGGGGGGGGGHHHHGGGGHGHHHHGGGGGGGGGHHHHHHHHEFFGDGG-CHHHHHHH11>FAGHCFGGEHGHHGHHHHHHHHHHHGGGG-DDGGGAFFFFFFFFF0FFFFFFFFFFFFFFFFFFFDFFFFFFFFFFFFFFFFFFFFFFF0;EFF.@DFDFFFFFFF0FFFFFFFFFFFFFF0FFFBEFBE
@M05620:37:000000000-D9766:1:1101:7890:9783 1:N:0:37
GAGGCTGCTTTGGAAGAAACTCATAGATTACTGCAACAGTTCCCCCTGGACCTGGAAAAGTTTCTTGCCGTACGGAAAGGCTCCTAGAAGACTCCCAGGGAGTAAAAGAGCTGATGAAACAATGGCAAGTAAGTCAGGCATTTCCGCTTTAGCACTCTTGTGGATCCAATTGAACAATTCTCAGCATTTGTACTTGTAACTGACAAGCCAGGGACAAAAGATCGGAAGAGCACACGTCTGAACTCCAGTCA
+
CCCCCCFCFFFFGGGGGGGGGGHHHHHHHHHHHHHHHHHGHHHHHGGGHHHHHHHHHHHHGHHHHHHHHGGB1AEEEEHGHHHGHGHHHHHHHHH1F3?EGFEGHHHHGEGHHHGHH3GGFG3FGGHGFGGGHHGHHHHGHGHHHGGGGGGFHFGGHHGGHHGGFHHHG1FDGHGHHFDFFGGGHHHHHFF<GHHH=DDGGDDCH0<<EG:CAEEEGFHGGHGC.DEDGGGFGGG?FABEFFCFGGGGFGF
@M05620:37:000000000-D9766:1:1101:14532:9816 1:N:0:37
ACCACACCTTCTACAATGAGCTGCGTGTGGCTCCCGAGGAGCACCCCGTGCTGCTGACCGAGGCCCCCCTGAACCCCAAGGCCAACCGCGAGAAGATGAGTGGCCCGCTACCTCTTCTGGTGGCCGCCTCCCTCCTTCCTGGCCTCCCGGCGCTGCGCCCTTTCTCACTGGTTCTCTCTTCTGCCGTTTTCCGTAGGACTCTCTTCTCTGACCTGCGTCTCCTTTGGAACTCTGCAGGTTCTAGATCGGAA
+
CCCCCCCCFFFFGGGGGGGGGGHHGFGFHFHHHGGGGGGCGHHHHGGGGFGGHHHHHHHGGGGGGGGGGGGGHHGGGGGHGHHHHGGGGGFGGGHHHHBGHHGE0FCCGACHHHHHHH1FHF?CGCGGGGHGHHGHHGHHCHHHHHGGGG-?DGGG?FFFFFFFFFFFFFFFFFFFFFFFFFFFFFDFFFFFFBFFDFFFFFFFFFFFFF0FFFF.@FFDFFFFFBFFEFB9FFFBFFFBFF09FFFEBA.
@M05620:37:000000000-D9766:1:1101:28371:9822 1:N:0:37
GAGGCTGCTTTGGAAGAAACTCATAGATTACTGCAACAGTTCCCCCTGGACCTGGAAAAGTTTCTTGCCGTGCGGAAAGGCTCCTAGCATACTCCCAAGGAGTACAAGAGCTGATGAAACAATGGCAAGTAAGTCAGGAATATCCGCTTTAGCACTCTTGTGGATCCAATTGAACAATTCTCAGCATTTGTACTTGTAACTGACAAGCCAGGGACAAAAGATCGGAAGAGCACACGTCTGAACTCCAGTCA
+
11>AA1BAFFFF11BC11BB1BAFFDFGH1FGHBG1BFGBFDFGGGGGCFGHGGFHHHFGHHHHDGGEGGE//A/>>EGB/B>>F1E1B21BF1F/B0?FG/F01BGFG0BGGHHGFDEGGAB110BB/BBDG2>2101B11B2BC//?/>1@DD10?FFFGC11?GHHF1?<>>GHGGBGHD1>>=11=DG00<00==<G0GGFFGCEGHGCEEGE;F:C00..;;AFFBFGGG-;AFEGGEFCBF/090
@M05620:37:000000000-D9766:1:1101:14517:9825 1:N:0:37
ACCACACCTTCTACAATGAGCTGCGTGTGGCTCCCGAGGAGCACCCCGTGCTGCTGACCGAGGCCCCCCTGAACCCCAAGGCCAACCGCGAGAAGATGAGTGGCCCGCTACCTCTTCTTGTGGCCGCCTCCCTCCTTCCTGGCCTCCCGGCGCTGCGCCCTTTCTCACTGGTTCTCTCTTCTGCCGTTTTCCGTAGGACTCTCTTCTCTGCCCTGCGTCTCCTTTGGAACTCTGCGGGTTCTAGATCGGAA
+
ABBBBBBABFFFGGEGGG5BGFHHGEFBAEHGBBFEDFEFFHHHHGGGGGGGFHHHHHHEFGCGGGGGGGGFHFHGGEDHEFGHHGG/BF<>DGHGHHHHDGGG<F<AA->GHHHHHH1>G1.CGGGGGEEGHHGHHHHHGHHHGHGGGGDGGGGGFFFFFFFFFFFFFFFFBFFFFFFFFFFFFFDFFFFFFF?DDFFFFFFFFFFFFE/BEFFEFFFDFFFFFFF/9BFFFFF9@>@EFF9FFFBFD.;
@M05620:37:000000000-D9766:1:1101:26730:9829 1:N:0:37
ACCACACCTTCTACAATGCGCTGCGTGTGGCTCCCGAGGAGCACCCGGGGCTGCGAACCGAGGCCCCCTTGAACCCCAAGGCCAACCGCGAGAAGATGAGTGGCCCGCTCCCTCTTCTCGTGGCCGCCTCCCTCCTTCCTGGCCTCCCGGCGCTGCGCCCTTTCTCACTGGTTCTCTCTTCTGCCGTTTTCCGTAGGACTCTATTCTCTGCCCTGCGTCTCCTTTGGAACTCTGCAGGTTCTCGATCGGAA
+
BABBBBBAFFFFGGGGFG4AEEGGGGAABEHHFBFBEFEGGGGHHG0AA0>>11>/>>/>/>/EFEEG/B2BFGHG<E/?/FFGHG/////<>/<1?1??<1><0.-<<-.<<CGGHF0<C;.:CCC?C..;;BEBFFFB099CFFCEFGGAFAAFAB.;-/FFEF/F9B.9BF/BFFFF;//B/-DDFFBBDF...BBFFF/BF/;9FB/9F9F?BA-.BFFBFFF//BF/BFFFFFFFFF/EFF;;..9
@M05620:37:000000000-D9766:1:1101:6080:9831 1:N:0:37
AGTGCCAGCTCTCCATCGCACAGGGGACCCAGGGCCCGGCCCCTCCATCCAGAAAACCTATGACCTCACCCGCTACCTGGAGCACCCACTCCGCAGCTTGGCTGGGACCTATGTGCGTATCCAGCGTAGGACTCTGGGAGTTGGGGCGGCGTGCGGCGTTGGGGCCCGCCCGTCCTAACCGTGGCGGGTTCTGGTAAATGATGGGGTGAGGAGGGGCTCTTTGGCTCCCACCAGTCCCCCTGTCTGGTCTA
+
>>>>>BF1>FFFGGGBBA11E?GCG0A00ABFA0BA/AEFAFEFEFHBFBBF1GFBBEF1@B2FH1BFHFC>>>>EHFBB>BBGHHG/?GE0?E///B1B/BGGGGHHEHCGFFG2?<CCHH1<GGF/>C11>FHHFH0>EGH1CG.:C:AA@CGG-@-@@F@@---;-;-9@BBF/:FF@BE@-@@@-AFFFFF;BFFFBFFFF?A@AF-/;9@-;@EBFFFBFFF-A-AFEFFFFFFF@FFFFFFFFFF
@M05620:37:000000000-D9766:1:1101:14744:9841 1:N:0:37
GAGGCTGCGTTGGAAGAAACTCATAGATTACTGCAACAGTTCCCCCTGGACCTGGAAAAGTTTCTTGCCGGGATTAAAGAAGCTGAAACAACTGCAAATTGGTTCCTGCGCTGAAGGAACGGTGGCTAGAAAATCCGAACTTACCAAAATAGCACACTAGAGAATCCCATGTAAGAATTCCACGCCTTTGTCATTGCACCTGTCAAGCCAAGTGAACAAGTCCGACCATTTGCACTTGTAACTTCCAGTCC
+
BCCCCCFC2ABCGGGGGGGGGGHHGHHHHGHHHHHHHHHGHHHHHGGGHGHHHHHHHHHHHHHHHHHHH?000?BG5DG5B?G3BG3B33BFH3F3B3@43331@B433/>//?3B3?F0/////?0BG2D323B@/////222=11//=?GH1100001111>G111>101>D0<0000<00.<<..00;00000000/;C0::00CEH/.000;;0;/000..-9-00009;B0C0;090000;B00;0
@M05620:37:000000000-D9766:1:1101:18615:9860 1:N:0:37
ACCACACCTTCTACAATGAGCTGCGTGTGGCTCCCGAGGAGCACCCCGTGCTGCTGACCGAGGCCCCCCTGAACCCCAAGGCCAACCGCGAGAAGATGAGTGGCCCGCTACCTCTTCTGGTGGCCGCCTCCCTCCTTCCTGGCCTCCCGGCGCTGCGCCCTTTCTCACTGGTTCTCTCTTCTGCCGTTTTCCGTAGGACTCTCTTCTCTGACCTGAGTCTCCTTTGGAACTCTGCAGGTTCTAGATCGGAA
+
CCCCCCCCFFFFGGGGGGGGGGHHGEGEHGHHHGGGGGGGGHHHHGGGGGGGHHFHGHHGGGGGGGGGGGGHHHHGGGGHGHHHHGGGGGFGGGHHGHHHHHGGHHGGG<DHHHHHHHBGHHGHHGGGGGHGHHGHHHHHHHHHHHGGGG-ACGGGGFFFFFFFFFFFFFFFFFFFFFFFFFFFFFFFFFFFFFFFFFFFFFFFFFFFFFFFFFF/BBFFFFFFFFFBFFFFFFFFFFAFFFFFFFFFFDF
@M05620:37:000000000-D9766:1:1101:24959:9866 1:N:0:37
AGTGCCAGCTCTCCATCGCACAGGGGACCCAGGGCCTGGCCCCTCCATCCAGAAAACCTATGACCTCACCCGCTACCTGGAGCACCAACTCCGCAGCTTGGCTGGGACCTATGTGAGTATCCAGCGTAGGAATCTGGGAGTTGGGGAGGAGTGAGGAGTTGGGGAAAGACAGTCCTAACCGTGGAGGGTTCTGGTAAATGATGGGGTGAGGAGGGGCTCTTTGGCTCCCACCAGTCCCCCTGTCTGGTCTA
+
>A>1>DFFAFFFG1DFBAE1F?GCGEBEECFGABEAFFHHHHGHGGHHHEGHGHHFGGHHGEGHH1FGHHHEE>EEHHFG0BFGHH0/?GGEAE?EEH>BEGHGGGHHGHHHHHFHHHHHHHHHHGGGGGHHHHHHHH0FEHHHGG.AG.>CG0GH0CCGGGGG.A.C:GCGHHHHGHHGGGGGAEGGBGGGGGFFGGGGGGGGGG;@AFF/BF@@@@FFFFFFFFFEFFFFFFFFFFFF@FFFFFFFFFF
@M05620:37:000000000-D9766:1:1101:16272:9872 1:N:0:37
AGTGCCAGCTCTCAATCGCACAGGGGACCCAGGGCCTGGCCCCTCCATCCAGAAAACCTATGACCTCACCCGCTACCTGGAGCACCAACTCCGCAGCTTGGCTGGGACCTATGTGAGTATCCAGCGTAGGAATCTGGGAGTTGGGGAGGAGTGAGGAGTTGGGGAAAGACAGTCCTAACCGTGGAGGGTTCTGGTAAATGATGGGGTGAGGAGGGGCTCTTTGGCTCCCACCAGTCCCCCTGTCTGGTCTA
+
>>1>AF1CAFF@BAG31AFGEGFGAEFGEAGHGGG/A/FCBGGGGGGHD0FBD01BGE0GHHGHHGBFGHHGGEEGHHHHGHHE0FCGG0GGGCGGGCEGGGHGGCHHGHHHHFHHBGGFBGHHH/CE?CHHHHHHGHG/CGD1@CC?CCCGH0GGHGHHHE-@C::CHHGHHHHHFHH.-;CABAC@.CFFGGFFGGGGGGGGGGF@FFFFFF?@--EFB/FFFBFEFBFFFFFFFFFF?FFFFFFFFFF
@M05620:37:000000000-D9766:1:1101:28251:9897 1:N:0:37
GAGGCTGCTTTGGAAGAAACTCATAGATTACTGCAACAGTTCCCCCTGGACCTGGAAAAGTTTCTTGCCGGCCGGACAGAACCTTAAACAACTACCATGGCGCGAAAAAGCGGATGCAACAATGGCAAGTATCCAAGGAATTTCACATAGAGCACTATTGCGGCTAGCACTGACGAAATGTCAGCATGCGTGCTCACTACTGAGGAGCCAGGGACCACATTGACACCGATCACACTTCTGAACTCCACTCT
+
AAAAAAFAFFFF1GGBAGGFFG1A3GGFBBGHHHDGFAG1FGEGHGGGHCEGBBGGGHGGGHHHHADGH///////>>F010B0@11B@1?/B11B12>B0>//////0/0/////@@110/<@GCB?F1?1111?1/00>11111>1<11<110000000.---../<00/0/..-..00;09;00009==..0000;/;CB0.9.C./9-A-----A///99/;----;-/9;9:/:/;/;B///-9;/
@M05620:37:000000000-D9766:1:1101:28550:9898 1:N:0:37
AGTGCCAGCTCTCAATCGCACAGGGGACCCAGGGCGTGGCCCCTCCATCCAGAAAACCTATGACCTCACCCGCTACCTGGAGCACCAACTCCGCAGCTTGGCTGGGACCTATGTGAGTATCCAGCGTAGGAATCTGGGAGTTGGGGAGGAGTGAGGAGTTGGGGAAAGACAGTCCTAACCGTGGAGGGTTCTGGTAAATGATGGGGTGAGGAGGGGCTCTTTGGCTCCCACCAGTCCCCCTGTCTGGGCTA
+
>1>>ABF1>CFFGGGGGEGGGC00000EEE0EA0E/A/AE0A/EEEHFFAGB1F1B0EF1G1DFGFFHHHC@/EEGBFF0FGFFGECGG0FGGA//E0FGFBH///B0/BB1<F2GG@DFGHFHFG?AC/FD1GHHFFEE>FFFGGECACFHGHHHHGB/CGC?.CCGHHFG0B9BFFFF@EEGBGGGFGGGEB9CBFGGFFFEE?B@EFFFF??@@--9FFFB/BBEEFFFF-BBBBEA@9FBF;/-;:A
@M05620:37:000000000-D9766:1:1101:13439:9911 1:N:0:37
ACCACACCTTCTACAATGAGCTGCGTGTGGCTCCCGAGGAGCACCCCGTGCTGCTGACCGAGGCCCCCCTGAACCCCAAGGCCAACCGCGAGAAGATGAGTGGCCCGCTACCTCTTCTGGTGGCCGCCTCCCTCCTTCCTGGCCTCCCGGAGCTGCGCCCTTTCTCACTGGTTCTCTCTTCTGCCGTTTTCCGTAGGACTCTCTTCTCTGACCTGAGTCTCCTTTGGAACTCTGCAGGTTCTAGATCGGAA
+
CCCCCCCCFFFFGGGGGGGGGFHHGGGEHGHHHGGGGGGGGHHHHGGGGGGGHHHHHHHGGGGGGGGGGGGHHHHGGGGHGHHHHGGGGGGGGGHHHHHHHHGGHHGGGCGHHHHHHHGHGHGHHGGGGFHGHHGHHHHHHHGHHHGGGGAGGGGGGGGGGGGFFFFFFFEBFFFFFFFFFFFFFFFFFFFFFFFFFFFFFFFFFFFFFFFFFFFFFFFFFFFFFFFFFFFFFFFFFFABFFFFFFFFFFE
@M05620:37:000000000-D9766:1:1101:18343:9914 1:N:0:37
GAGGCTGCTTTGGAAGACACTGCCACGCCAGGGCCCACAGATCGGAAGAGCACACGTCTGAACTCCAGTCACGAGATTCAATCTCATATGCCGGCTTATGCTTGAAAAACACCTAAAAGACTCCAAGTGATTAAAAGAGCTGATGAAACAATGGCAAAAAAGTCAGGCATTTCCGCTTTAACACTCTTGTGGATCCAACTGAAAAATTCTCAGCATTAGCACTTATAACTTACAACCCAGGGACAATAGCT
+
A1AAAAFAFFFFFGGGC1BGBB1011AA000BE00AAA/B11B/AB/EAFH1A0BAB/BFEA1A1BE1BB1@/?/B?BE1B@F1B22BBBGGE/>>>1BFGBGH0BBB0</</0<11B1<F1<CG11112>BB@1D1/00@1@112>1?0/D<<0G<00/-.1<1<<<F0<<0<CC..CG0<=/:/00000::0;C00/;C:F00;./;;BBF/B0C00/000/00;0;0;0;0B/.9-9-----;/99//
@M05620:37:000000000-D9766:1:1101:18225:9924 1:N:0:37
GAGGCTGCTTTGGAAGAAACTCATAGATTACTGCAACAGTTCCCCCTGGACCTGGAAAAGTTTCTTGCCGTAAGGAAAGGCTCCTAGAAGACTCCAAGGGAGTAAAAGAGCTGATGAAACAATGGCAAGTAAGTCAGGCATTTCCGCTTTAGCACTCTTGTGGATCCAATTGAACAATTCTCAGCATTTGTACTTGGAACTGACAAGCCAGGGACAAAAGATCGGAAGAGCACACTTCTGAACTCCAGTCA
+
AAAABAFBFFFFFGGGGFGGFGFGFGHHHFHGHHH4FCGDGHHHHGGGHFHHHHGHHHFHGHHHHHHHHG111BFGHHHAG@GC3FGHHDHHB@3G3FA?G1?BB4FFAHFEE?B44333B/B3BF33/?BHH44BH23?B??DD////?3<@GHB2FDH2@/@GC<DC<<F11<10F1G1GB11F11=1F<<FFF1<>/00D/<0C..<....C:././:GC.E.E..:/99CF/090;;FGFBB/F0C0
@M05620:37:000000000-D9766:1:1101:4493:9934 1:N:0:37
GAGGCTGCTTTGGAAGAAACTCATAGATTACTGCAACAGTTCCCCCTGGACCTGGAAAAGTTTCTTGCCTTGCGGAAAGGCTCCTATAAGACTCCAATGGAGTAAAATAGCTGATCACATAATGGCAAGGAAGTCAGGCATCTGCGCTTTAGGACTGGTTTGGATCCAATAGAACAATTCTCAGTACTTTTACTTAAAACTTACACTCCAGGGACAAAACATCGCAATATCACACATATGAACTGCAGCCC
+
AAAABAFAFDFFGGGGCGFGGGHHHHHHHDHHHHHHFFHEGHHGHGGGHGHFHGHHHHFGHHHHFHGGH553BAEFGCHHFGHGFH4BGHEH3B33B4BBB2BG4G44BBB43BB4BBB4BBBG3BF3?/B3?BB4?2B/22B3B////?@222@2//<2@//?<1?11<1?<GH0FGHBF1111=1111=1>0=00000<000=00/////:.::.;;..0;..;9.90909;F.0090;;C00CFC/..
@M05620:37:000000000-D9766:1:1101:20765:9934 1:N:0:37
AGTGCCAGCTCTCAATCGCACAGGGGACCCAGGGCCTGGCCCCTCCATCCAGAAAACCTATGACCTCACCCGCTACCTGGAGCACCAACTCCGCAGCTTGGCTGGGACCTATGTGAGTATCCAGCGTAGGAATCTGGGAGTTGGGGAGGAGTGAGGAGTTGGGGAAAGACAGTCCTAACCGTGGAGGGTTCTGGTAAATGATGGGGTGAGGAGGGGCTCTTTGGCTCCCACCAGTCCCCCTGTCTGGTCTA
+
ABAABFF4AFFFGFGGGGCAEEGCE?EAEEHHA2AE2FGHFHGDGGH5GFHHFGHFHGFFGHFHHGHHHGFGG>EEHHHHBFHHHHAFEH3EEGC>>G3BEFHA/<BFE0BGGH2DGDGHHDHFHC/CC<DHHHHGGFHGDHHHGCFD-ECFGFFHG.<<GG-@AECGFHHHHHHHFHHHGGEGAEGGAFGGGGFGGGGGGGFGG.ABFF./DD--;9EFFFFFFFF.AFFFFFFFEFEFBFBFFF/BFFB
@M05620:37:000000000-D9766:1:1101:15724:9942 1:N:0:37
ACCACACCTTCTACAATGAGCTGCGTGTGGCTCCCGAGGAGCACCCCGTGCTGCTGACCGAGGCCCCCCTGAACCCCAAGGCCAACCGCGAGAAGATGAGTGGCCCGCTACCTCTTCTGGTGGCCGCCTCCCTCCTTCCTGGCCTCCCGGAGCTGCGCCCTTTCTCACTGGTTCTCTCTTCTGCCGTTTTCCGTAGGACTCTCTTCTCTGACCTGAGTCTCCTTTGGAACTCTGCAGGTTCTAGATCGGAA
+
DDDDDDDDFFFFGGGGGGGGGGHHGEGFFGHHHGGGGGGGGHHHHGGGGGGGHHHHHHHGGGGGGGGGGGGHHHHGGGGHGHHHHGGGGGGGGGHHHHHHHHGGHHGGG@DHHHHHHH1GHHGHHGGGGGHGHHGHHHHHHHHHHHGGGG-BFGGGGGGGGGGFFFFFFFFFFFFFHFFFFFFHFFFFFFFFFFFFFFFFFFFFHFFFHFFFFFF/BFFFFFFFHFFFFFFFHHFFFFFFFFFFFFFFFFF
@M05620:37:000000000-D9766:1:1101:19130:9942 1:N:0:37
AGTGCCAGCTCTCAATCGCACAGGGGACCCAGGGCCTGGCCCCTCCATCCAGAAAACCTATGACCTCACCCGCTACCTGGAGCACCAACTCCGCAGCTTGGCTGGGACCTATGTGAGTATCCAGCGTAGGAATCTGGGAGTTGGGGAGGAGTGAGGAGTTGGGGAAAGACAGTCCTAACCGTGGAGGGTTCTGGTAAATGATGGGGTGAGGAGGGGCTCTTTGGCTCCCACCAGTCCCCCTGTCTGGTCTA
+
AABABFFFBFFFGGGGGFGGGFHHGGGGGGHHGGGGGFHHHHGHGGHHHHHHHHHHGGEFHHHHHHHHHHGGGGGGHGGHHHGHGHHHGHHHGGGGGHFHGHHGGGHHGHHHGHGHHHHHHHHDHC?EGDHHHHHGHHHGDFHFGGGGGGGHHHHGHGFHHHGGGGHHHHHHHHHHHHHHGGEGGGGG9AFGGGGGGGGGGGGFGADFFFFFFFFFFFFFFFFFFFFE?FFFFFFFFFFFAFFFFFF/BFB
@M05620:37:000000000-D9766:1:1101:28114:9946 1:N:0:37
AGTGCCAGCTCTCAATCGCACAGGGGACCCAGGGCCTGGCCCCTCCATCCAGAAAACCTATGACCTCACCCGCTACCTGGAGCACCAACTCCGCAGCTTGGCTGGGACCTATGTGAGTATCCAGCGTAGGAATCTGGGAGTTGGGGAGGAGTGAGGAGTTGGGGAAAGACAGTCCTAACCGTGGAGGGTTCTGGTAAATGATGGGGTGAGGAGGGGCTCTTTGGCTCCCACCAGTCCCCCTGTCTGGTCTA
+
BBAABFFFBFFFGGGGFFGCFEBEFGFGFDHHCEGA2FHHCHGHGGHHHFHHEHFGHGGHHHFHHHHHHHHGGEGGHHHHHGGHFHHEG3GGEE?@E?GGDGHFGGHCEFGHHHHHHFHHHHFFGG<ACGFHHHHHHGHGCGHHGGGGGGGGHHHFFEHHHHGGEGHHHGHHHHHHHFHHGCEDDGGG;F.FFGCFFFFGFFFGGBFFFFFFFFFFABFFFFFFFFFFFFFFFFFFFFFFFFFFFFFFFFF
@M05620:37:000000000-D9766:1:1101:12489:9948 1:N:0:37
GAGGCTGCTTTGGAAGAAACTCATAGATTACTGCAACAGTTCCCCCTGGACCTGGAAAAGTTTCTTGCCGTAAGGAAAGGCTCCTAGAAGACTCCACGGGAGTAAAAGAGCTGATGAAACAATGGCAAGTAAGTCAGGCATTTCCGCTTTAGCACTCTTGTGGATCCAATTGAACAATTCTCAGCATTTGTACTTGTAACTGACAAGCCAGGGACACAAGATCGGCAGAGCACACGTCTGAACTCCCGTCA
+
>11>AA?AFFFFCCDE11GFGGFFDFHHH1GFHHD1B0GDGHHHHGEGFEGHHBFGGGFHHHHHGHFHHGEE/BFBF0GHHHHGFGHHHHHHHHH10BEEEEEH1@GHEHHHHFHHGFFHHHHHHHCGFHHHHHHHHHHGHHHGHGGGGGHHHHHHHHHHHHGEHHHBGBGHHHHHHHHHHHGHHHHHHHDGHHHHGHHHHHHHHEHFGHHHG.CC./;GFHHHG-AAGGGGGGG-FEGG09FFGG.AEF-
@M05620:37:000000000-D9766:1:1101:5913:9951 1:N:0:37
ACCACACCTTCTACAATGCGCTGCGTGTGGCTCCCGAGGAGCACCCCGTGCTGCTGACCGAGGCCCCCCTGAACCCCAAGGCCAACCGCGCGAAGATGACCGGTTTGCTTCCTCTTCTTCTTTCCCTCTTCCTCCTTCCTCTCCTCCCGGCGCTGCGTCATTTCTCCCTGGTTCTCTCTTTTGCCGTTTTCCGTGGGACTCTCTTGTCTGCCCTGTGTCTCCTTTGGCCCTCTGCAGCATCTCGATTGGCA
+
AAABAAB3BBCFGFFGGG4AFGGGGEF2ABGEG2AE2EAEDGDGHGG0AEEGGHGHGHH0>>EEGFGGGFEFBGHGGGGHGHHHHGGGBD<BDGGCHHH11/->..><>11>0=0DHH00<<0=<0<<<=:00<CG:0C;0;;GFGGG.B?-AD9C?;-9.;;BBBFF9B.B/9;/9BFF:;/9B9.;F.//9/;9;..:;//9F/9;FB/F9F./9;9/;BFFBFFF/A99FF//;/.9///:/:/;9/;
@M05620:37:000000000-D9766:1:1101:6404:9954 1:N:0:37
AGTGCCAGCTCTCCATCGCACAGGGGACCCAGTGCCTGGCCCCTCCATCCAGAAAACCTATGACCTCACCCGCTACCTGGAGCACCCCCTCCGCAGCTTGGCTGGGACCTATGTGAGTATCCAGCGTAGGAATCTGGGAGTTGGGGAGGCGTGAGGAGTTGGGGAAAGACAGTCCTAACCGTGGAGGGTTCTGGTAAATGATGGGGTGAGGAGGGGCTCTTTGGCTCCCACCAGTCCCCCTGTCTGGTCTA
+
>A>3>DFFBFFFG4GGFFE2E2FDGABAEEFGBBFBFGHHHHGHGGGHHFHHHGHBGEHHGFHHHAFGHHHFE>>EGHFGBBGHHH1/>EE/>E/E>G?EEHHGGGHHGHHHHHHHHHHHHHHHHGC?BFHHHGHHHH0FEHHHGG.AG.<<C.CGCGHHHHGGEGHHBFFFGGGGGGGGGGGG?EGGCFFGGGCFFFFFFFFFFFF?FFFFFFBBB<FFFFFFFFFFFFFFFFFFFFFFBFFFFFFFFFF
@M05620:37:000000000-D9766:1:1101:15148:9966 1:N:0:37
GCGGCTGCTTTGGAAGAAACTCATAGATTACTGCCACAGTTCCCCCTGGACCTGGAACCGTTTCTTGCCGTAAGGCAAGGCTCCTAGAAGACTCCAAGGGAGTAAAAGAGCTGATGAAACAATGGCCAGTAAGTCAGGCATTTCCGCTTTAGCACTCTTGTGGATCCCATTGAACAATTCTCAGCATTTGTACTTGTAACTGACAAGCCAGGGACAACAGATCGGCAGAGCACACGTCTGAACTCCAGTCA
+
>1>AA>A>FFB1BAB11BFGBGDGDDGHHGFGGH0BFBBBDFHHHGAF/0BBFG0GG1/ABEHHDFGGHEEE/FF0FGGGHHHFF1BB1FHHHHHG1FFFFE?F12BEFGHHH1FG>GBGF/<FGH0BFCDFHFG2F0GEEBGHHFGGGGFHHHH1GB<GGFG1?GG0?1F11<<FGGHF1GHHHFHHHFGFFHFH<<GDGH0CG0CE:GAGC.CE..::FFFEB-9-EAB9FFF-FAFE099FBF/BBB;
@M05620:37:000000000-D9766:1:1101:16318:9969 1:N:0:37
GAGGCTGCTTTGGAAGAAACTCATAGATTACTGCAACAGTTCCCCCTGGACCTGGAAAAGTTTCTTGCCGTAATTACAGAAGCCGAGACGACTCCAAGGGGGTATTAGCGCTGCTGCAACCATAGCCAGCAAGAACAGCCTTTCCGCTTTAAAAATCTTGTGAATCCAATTGAACAATTCTACGCATTTGTCCTTGTACCTGACTCGCCAGGGAACCCAGCAAGGCCGAGCACTCGTCTGCCCTCCCGTCA
+
AABBBAFAFFFFGGGGGFGGGGHHHHHHHHHHHHHHFFHDGHHHHGGGHHGHHGHGH3EGGFHHHGGHH011BAF5DGH5B3B1>>0>E1>>?1BBF311//<<3444B/<//?B2FCD?0?22@2F20/2<<220000?<11<1?<<A.11<11>FHGFHE0=0=<000=<G000<<C00;0CDD?.CGC0:CCHCF00;9/;00.-;.-.;C.C.;:9..9.9..9-@>>F/B.;D.://./99..9;.
@M05620:37:000000000-D9766:1:1101:20209:9994 1:N:0:37
AGTGCCAGCTCTCAATCGCACAGGGGACCCAGGGCCTGGCCCCTCCATCCAGAAAACCTATGACCTCACCCGCTACCTGGAGCACCAACTCCGCAGCTTGGCTGGGACCTATGTGAGTATCCAGCGTAGGAATCTGGGAGTTGGGGAGGAGTGAGGAGTTGGGGAAAGACAGTCCTAACCGTGGAGGGTTCTGGTAAATGATGGGGTGAGGAGGGGCTCTTTGGCTCCCACCAGTCCCCCTGTCTGGTCTA
+
CCCBCFFFDFFFGGGGGGGGGGHHGGGGGGHHGGGGGGHHHHGHGGHHHHHHHHHHHGHHHHHHHHHHHHHGGGGGHHHHHHHHHHHHGHHHGGGGGHHHGHHGGGHHGHHHHHHHHHHHHHHHHGGGGGHHHHHHHHHGGHHHGGGGGGGHHHHHHGHHHHGGGGHHHHHHHHHHHHHHGGGGGGGGEGGGGGFGGGGGHGGGGGFFFFFFFFFFFFFFFHFFFFFFFFFFFFFFFFFFFFFFHFFFFFF
@M05620:37:000000000-D9766:1:1101:5954:10001 1:N:0:37
GAGGCTGCTTTGGAAGAAACTCATAGATTACTGCAACAGTTCCCCCTGGACCTGGAAAAGTTTCTTGCCGTACGGAAAGGCTCCTAGAATACTCCCAGGGAGTAAAAAAGCTGATGAAACAAAGGCAAGGAAGTCAGGCATTTCCGCGTAAGCACTCTTGGTGATCCAAGCGAACAATTCTCAGCATGTGTATTTGTCAATGACACGAAATGGACACAATAGCGCAAGAGCACACTTCTGAACTCCAGCCA
+
BBBBBBFAFFFFGGGGGGGGGGCHHHHHFHHHHHHHFFHDGHHHHGGG2BGHHHHHBHHGGHHHHHHHH0E1BEFGGGH1B3B?FG4FE4BFHDHHH3?EA?EG4DB3>?FFHFF4B3?3B?0?FFGHF/BB??3BF?2/22@F2/////??1FC1F11F1<<>F<GD1><..<-<<<0=0==CHH0000;0000000;00;00<0;-...;99;9.99900;----A/..:;.;/;9;FEF/9/;B//..
@M05620:37:000000000-D9766:1:1101:22898:10024 1:N:0:37
ACCACACCTTCTACAATGAGCTGCGTGTGGCTCCCGAGGAGCACCCCGTGCTGCTGACCGAGGCCCCCCTGAACCCCAAGGCCAACCGCGAGAAGATGAGTGGCCCGCTACCTCTTCTGGTGGCCGCCTCCCTCCTTCCTGGCCTCCCGGAGCTGCGCCCTTTCTCACTGGTTCTCTCTTCTGCCGTTTTCCGTAGGACTCTCTTCTCTGACCTGAGTCTCCTTTGGAACTCTGCAGGTTCTAGATCGGAA
+
CCCCCCCCFFFFGGGGGGGGGGHHGFGFHGHHHGGGGGGGGHHHHGGGGGGGHHHHHHHGGGGGGGGGGGGHHHHGGGGHGHHHHGGGGGGGGGHHHH2?FDFFGFFCG?@HDHHHHHFDGHDAG-CGGGAGHFECHHHFC/CCHHGEGGAA?FBFGGGGAGGFFFFFFFF/;FFFFFFFFBFFF=DFFFFFFFF.ABFFFFFFFFBF/BBBB/:/9;B9FBFFF/BBFFFFFFFFEEFFFFFFFFF9ADA
@M05620:37:000000000-D9766:1:1101:23315:10030 1:N:0:37
[truncated: 2,442,524 more chars]
