# Supplementary material for: Fast but not furious: a streamlined selection method for genome-edited cells
Source: Life Sci Alliance. 2021 Apr 26;4(6):e202101051. doi: 10.26508/lsa.202101051 (PMC8127327; doi:10.26508/lsa.202101051)
Supplement: Supplementary file 1 [file LSA-2021-01051_Supplemental_Data_1.zip › SANGER and Deep Sequencing/ACTB/38_S38_L001_R1_001.fastq]

@M05620:37:000000000-D9766:1:1101:18917:1960 1:N:0:38
ACCACACCTTCTACAATGAGCTGCGTGTGGCTCCCGAGGAGCACCCCGTGCTGCTGACCGAGGCCCCCCTGAACCCCAAGGCCTACCGCGCGAAGATGAACCCTGTTGCGTGGCCCGCTCCCTCTTCTGGTGGCCGCCTCCCTCCTTCCTGGCCTCCCGGCGCTGCGCCCTTTCTCACTGGTTCTCTCTTCTGCCGTTTTCCGTTGGACTCTCTTCTCTGCCCTGCGTCTCCTTTGGAACTCTGCTGGTTT
+
AA>AAAABFFFFFGGFGGGGFGFFEEEFH?GHHGGEGGG?EHHHHGGGEDGFDECGHFHGC?0E1?/EEGEBB3/?E//?A/F3BFG@EC///<//?1111</0?1?11><<--0<--@-<.<<CG0;00;/...---999.9B.9BB/C9/.9BAA..-9--;-.->D-@FFBBB//;/.;:9BBB/::/B/9/-;AFEF/.;/..//;;FBFFFF/B//9.;A.-:99./9BF////9;/:/9///:9.
@M05620:37:000000000-D9766:1:1101:13570:2087 1:N:0:38
ACCACACCTTCTACAATGAGCTGCGTGGGGCTCCCGAGGAGCACCCCGTGCTGCTGACCGAGGCCCCCCTGAACCCCAAGCCCAACCGCGAGAGGGTAATGACTGGCCCGCTCCCTCTTCTGGTGGCCGCCTCCCTCATTCCAGGCCTCCCGGAGATGCGCCATTTCTCCCTGTTTCTCTCTTCTGCCGTTTTCCTTAGGACTCTCTTCTCTGCCCTGAGTCTCATTTGGAACTCTGCAGGTTCTGGTTCG
+
AA?AAAAAFFFF3BGG3F1111B1E0B0E00AGFFA/EA/BGCGHG/A/AA/BB11DGF>/EEEGGEE>E?B1FGG>E/?/?GE/EA/</>>//<//0?<FF111?/0>-@@?G<<GGBHH0<0/..<:-;EGHGFC.;FG00;9.EFFFAA--9-/CF--;--;BB/B/;9///:BF/B/F/9BFF/-99/-99/////BB/F//B//9BFFB;-FA--;B///;;/////;/;BBFBB--;BB/9/;B-
@M05620:37:000000000-D9766:1:1101:18814:2105 1:N:0:38
AGTGCCAGCTCTCAATCGCACAGGGGACCCAGGGCCTGGCCCCTCCATCCAGAAAACCTATGACCTCACCCGCTACCTGGAGCACCAACTCCGCAGCTTGGCTGGGACCTATGTGAGTATCCAGCGTAGGAATCTGGGAGTTGGGGAGGAGTGAGGAGTTGGGGAAAGACAGTCCTAACCGTGGAGGGTTCTGGTAAATGATGGGGTGAGGAGGGGCTCTTTGGCTCCCACCAGTCCCCCTGTCTGGTCTA
+
A1>>A1BFAFC3BBGDBAFFCEEGCFEGC0GHFGE/FAFA0GGHGGGHFGH1F01GHG0FFHHHFGGGHHHGGE?EHHHHGGHAFHFEE0GFGGEG/0FFGHHGCGHHGHHHBGGHFHHHHGHHHGCFGGHHHHHH10<FFGHH/@<<@EGHHHFHHC/GH/-:EGHHGHHHFHHHHHGH@EGGBFGGGGFFGGFGGGGGGGGEFGF@FFFFB--@-9EFFFFBFFFFFFFFFFFFFFFF?FFFFE/FFF/
@M05620:37:000000000-D9766:1:1101:17273:2152 1:N:0:38
ACCACACCTTCTACAATGAGCTGCGTGTGGCTCCCGAGGAGCACCCCGTGCTGCTGACCGAGGCCCCCCTGAACCCCAAGGCCAACCGCGAGAAGATGAACCCAGGTGAGTGGCCCGCTACCTCTTCTGGTGGCCGCCTCCCTCCTTCCTGGCCTCCCGGCGCTGCGCCCTTTCTCACTGGTTCTCTCTTCTGCCGTTTTCCGTAGGACTCTCTTCTCTGACCTGCGTCTCCTTTGGAACTCTGCCGGTTC
+
BBBBBBABFFFFFGGGGGGGGDG4EBEBGEHHFFFEEEGCGHHHHGGGGEFGHHHHHGHGGGGGGGGGGGGHHGHGGGDHFFHHHGG/CCDG?AGHB<FFHHFGCFGF<GDGFEHHG-C-@<DGDG0=DHHHGFF@?DGGHGHH.F0;/;C/9CFFG.CBG-;>BFBBF<BFFFFFBFF/BBFFFFFFFFFFFFFBFFFFFB?F9AFFFFFFFFFF/BFF/BBFB9@:;.;BFBFFB//BFFFFF/-@@D?
@M05620:37:000000000-D9766:1:1101:19741:2163 1:N:0:38
ACCACACCTTCTACAATGAGCTGCGTGTGGCTCCCGAGGAGCACCCCGTGCTGCTGACCGAGGCCCCCCTGAACCCCAAGGCCAACCGCGAGAAGATGAACCCAGGTGCGTGGCCCGCTACCTCTTCTGGTGGCCGCCTCCCTCCTTCCTGGCCTCCCGGCGCTGCGCCCTTTCTCACTGGTTCTCTCTTCTGCCGTTTTCCGTAGGACTCTCTTCTCTGCCCTGCGTCTCCTTTGGAACTCTGCAGGTTC
+
CCBCCCCBFFFFGGGGGGGFGGHHGGGEHGHHHGGGGGGGGHHHHGGGGGGGEGHHHHHGGGFGGGGGGGGHHHHGGGGHGHHHHGGGGGGGGGHHHHH2GHG/FFGFBDGGGGHHGGG-AHHHHHHHFBGHFHHGGGGGHGGGGGGGGGGGGGGGGG?DBGCFFFFFFFFFFFFFFFFFFFFFFFFFFFFFFFFFAFFFFFDFFFFFFFFFFFFFFFFB0;AB.ADFFFFFFFFFB0FFFFFFF0:F;FB
@M05620:37:000000000-D9766:1:1101:15385:2198 1:N:0:38
AGTGCCAGCTCTCAATCGCACAGGGGACCCAGGGCCTGGCCCCTCCATCCAGAAAACCTATGACCTCACCCGCTACCTGGAGCACCAACTCCGCAGCTTGGCTGGGACCTATGTGAGTATCCAGCGTAGGAATCTGGGAGTTGGGGAGGAGTGAGGAGTTGGGGAAAGACAGTCCTAACCGTGGAGGGTTCTGGTAAATGATGGGGTGAGGAGGGGCTCTTTGGCTCCCACCAGTCCCCCTGTCTGGTCTA
+
ABBABFFFBFFFGGGGGFGGGFEHGGGGGGHHGGGGGGHHHHGHGGHGHHHHFFFGHGGHHHHHHHHHHHHFGGGGHGGHHHHHHHHHGHHHGGFFGHHHGHHGGGHHGHHHHHHH3BF3BGH?F<?B/?GH2@FGHH0<?GHHGGE-AE.>CF0GC<GHHHGGGGH.C/C/:CGHHHCG-;EGG?EGCFGGGGBFFGGGGBGGGGFFF9FF.DFFF;EFFFFFFFFFFF?D?.FFFFFFFFFFFFFFFFF
@M05620:37:000000000-D9766:1:1101:14446:2229 1:N:0:38
ACCACACCTTCTACAATGAGCTGCGTGTGGCTCCCGAGGAGCACCCCGTGCTGCTGACCGAGGCCCCCCTGAACCCCAAGGCCAACCGCGAGAAGATGAGGAGTGGCCCGCTCCATCTTCTGTTGGGCGGCTCCCTCCTTCCTGGCCTCCCGGAGCTGCGCCGTTTCTCCCTGTTTCTCTCTTCTGCAGTTTTCCGTAGGACTCTCTTCTCTGCTCTGAGTCTCCTTTGGACCTCTGCAGGTTCTGGCTCG
+
A>AAABA>FFFFFGGGGGBFGFGFFAEBAEGGFFFBAEGCFHGHHGGGGEEGGHHHHHHGGGGGGGEGGGGHGHHEGGGFFHHHEGGEDCBCCDGFGFG2?GG0FC/</<-ACG1>FDGHH10=<.-.<-:CEFGGGGGGFFCBBFGG.9EGF??A.;/@D9-9.BFFFBFB///;BBBF;:BFFFF/;B/BB9/;B.?D//://99BFFFF/9/;;FFFBF//;BF9FF//B./;9BBBA.;BF///;;B
@M05620:37:000000000-D9766:1:1101:19442:2279 1:N:0:38
ACCACACCTTCTACAATGAGCTGCGTGTGGCTCCCGAGGAGCACCCCGTGCTGCTGACCGGGGCCCCCCTGAACCCCAAGGCCAACCGCGAGAAGATGATGAGTGGCCCGCTCCCTCTTCTTGTGGCCGCCTCCCTCCTTCCTGGCCTCCCGGAGCTGCGCCCTTTCTCCCTGTTTCTCTCTTCTGCCGTTTTCCGTAGGACTCTCTTCTCTGCCCTGAGTCTCCTTTGGAACTCTGCAGGTTCTCGCTCG
+
AAAABBAAFFBFGGGFFFBGBFCF?BEAAEGFB2FEDEG?EHHHHGGEEEGGGGGFHHHC0>EEEGEEGGGFHFHGGGGHGFHHFGGGGGCDGAG1FBG1GFH?FFGHHGGGCGEGFHHHH0=0<C.<C-;EFHGBHGGFGGFGGGGGAFE.BGGGFGG@?A-9BFFEF/;F9/;;FFFFBFFFFEF/9ADFE/9.BF?FFFB99/BFFFFFFF/AF?..BFB9;FF/99//;9/99B//99;FF/;.;EB
@M05620:37:000000000-D9766:1:1101:12560:2315 1:N:0:38
AGTGCCAGCTCTCAATCGCACAGGGGACCCAGGGCCTGGCCCCTCCATCCAGAAAACCTATGACCTCACCCGCTACCTGGAGCAACAACTCCGACGCTTGGCTGGGACCTATGTGAGTATCCAGCGTAGGAATCTGGGAGTTGGGGAGGAGTGAGGAGTTGGGGAAAGACAGTCCTAACCGTGGAGGGTTCTGGTAAATGATGGGGTGAGGAGGGGCTCTTTGGCTCCCACCAGGCCCCCTGTCTGGTCTA
+
3>AA>@B@ACCFD45BBFFEE2B4EEEEEEAGFEEAAFFB2FEHE1AGFBAB3F3BBBF3BE5F3D3@BGF>0>>>F3BBBFB?311??3BB1//>E/?FE3?F??GHGF1FHHHGHFGGBD2GGG/<<CDFGGHHHGGG?CGHGGFDCADCHHGHGE/CGHGGFDEGBCBF0;0C0B/C?;CBFEGG9C.BFFCFFGGFB/9BEFFB..AFFF;9--:9BFFEBF/.A.9.9A...AB--AFFBF9/BFB
@M05620:37:000000000-D9766:1:1101:12545:2324 1:N:0:38
AGTGCCAGCTCTCAATCGCACAGGGGACCCAGGGCCTGGCCCCTCCATCCAGAAAACCTATGACCTCACCCGCTACCTGGAGCACCAACTCCGCAGCTTGGCTGGGACCTATGTGAGTATCCAGCGTAGGAATCTGGGAGTTGGGGAGGAGTGAGGAGTTGGGGAAAGACAGTCCTAACCGTGGAGGGTTCTGGTAAATGATGGGGTGAGGAGGGGCTCTTTGGCTCCCACCAGTCCCCCTGTCTGGTCTA
+
ABAAAFF4>FFFGFGGGGGCFCHCFGGAAEHHA2EEAFHHCGGHGGHFHFHH3GFHHGH3FG5GGFGHHHGGG>EFHHHHBGHFGHHGFHHHEFE?EHHHGHHGFEGGGHHHHHGHH3GHHHHHHGGGGGHHHHHHHHHGGHHHGGGGGGFHHHHHHG/<DGDCGGHHHHHHHHHHHHHHGGEGGEGG.CFGGGCFGGGGGGGGG.DFFFFFFFAAFFFFFFFEFFFEFFFFFFFFFFFFFFFFFFFFFFF
@M05620:37:000000000-D9766:1:1101:20177:2340 1:N:0:38
AGTGCCAGCTCTCAATCGCACAGGGGACCCAGGGCCTGGCCCCTCCATCCAGAAAACCTATGACCTCACCCGCTACCTGGAGCACCAACTCCGCAGCTTGGCTGGGACCTATGTGAGTATCCAGCGTAGGAATCTGGGAGTTGGGGAGGAGTGAGGAGTTGGGGAAAGACAGTCCTAACCGTGGAGGGTTCTGGTAAATGATGGGGTGAGGAGGGGCTCTTTGGCTCCCACCAGTCCCCCTGTCTGGTCTA
+
AA>AAFFFAFFFG4GGGGGCGCH4FEAEEEHHAEFEEFHHCHGFGGHHHEGHDGFHFFHHDGGHHGHGHHHGG@EGHHHH2FHHHH1?EFHGAECGEFDHGHHGGGHHGHHHHHGHGHHHHHHHHGDDGGHHHHHHHGCFGHHGGGEGGGDHGHHGHGHGHHGGEGHHHHHHHHHHHHHHGGGGGGGG;FFGGGGGGGGGGGGGGGFBFFFFFFBBBBFFFFFFBFFFFFFFFFFFFFFFBFFFFFFFFFB
@M05620:37:000000000-D9766:1:1101:15110:2366 1:N:0:38
ACCACACCTTCTACAATGAGCTGCGTGTGGCTCCCGAGGAGCACCCCGTGCTGCTGACCGAGGCCCCCCTGAACCCCAAGGCCAACCGCGAGAAGATGAACCCAGGTGCGTGGCCCGCTCCCTCTTCTGGTGGCCGCCTCCCTCCTTCCTGGCCTCCCGGCGTTGCGCCCTTTCTCACTGTTTCTCTCTTCTGCCGTTTTCCGTAGGACTCTCTTCTCTGCCCTGCGGCTCCTTTGGAACTCTGCAGGTTC
+
A>>AAA>AFFFFGGGFGGDFFGFFEEEBFEGFGEFBEEGGGHHHHGGEFEFEHHHHGGHGGGGGGGGGGGGHBGE/EEGEFHHHGFGECCBBCDHFGEFHHA//?/<<1>/<->0F-@A@EGHHHH0==0<:.GH-:@A;AF/C.;9;;0;/9FF.E99-;--99A9BD;BFB/BF/BB/9BB9BBB/;BF/:9;99AF?F99B.../;FFFFFB/9/:BFF./.9--9-;9;FFF9F/9F/9/B//9AB/
@M05620:37:000000000-D9766:1:1101:16684:2419 1:N:0:38
AGTGCCAGCTCTCAATCGCACAGGGGACCCAGGGCCTGGCCCCTCCATCCAGAAAACCTATGACCTCACCCGCTACCTGGAGCACCAACTCCGCAGCTTGGCTGGGACCTATGTGAGTATCCAGCGTAGGAATCTGGGAGTTGGGGAGGAGTGAGGAGTTGGGGAAAGACAGTCCTAACCGTGGAGGGTTCTGGTAAATGATGGGGTGAGGAGGGGCTCTTTGGCTCCCACCAGTCCCCCTGTCTGGTCTA
+
BAAABFFFBFFFGGGGGGGCGEHGGGGGGGHHFEGDGFHHGHGHGGHHHHHHHHHHHGGHHFHHHHHHHHHGGEGGHHHHCFGHHHHEFEHGAFEGEFHHGHHGGGHHGHHHHHHHHHHHHHHHHGDGGGHHHHHHHHFGGHHHGGGGGGGHHHHHHGHHHHGGGGHHHHHHHHHHHHHHGGFGGGGGDFFGGGCFGGGGGGGGGGFFFFFFFFFFFAFFFFFFFFFEFFFFFFFFFFFFFFFFFFFFFFF
@M05620:37:000000000-D9766:1:1101:20123:2494 1:N:0:38
AGTGCCAGCTCTCAATCGCACAGGGGACCCAGGGCCTGGCCCCTCCATCCAGAAAACCTATGACCTCACCCGCTACCTGGAGCACCAACTCCGCAGCTTGGCTGGGACCTATGTGAGTATCCAGCGTAGGAATCTGGGAGTTGGGGAGGAGTGAGGAGTTGGGGAAAGACAGTCCTAACCGTGGAGGGTTCTGGTAAATGATGGGGTGAGGAGGGGCTCTTTGGCTCCCACCAGTCCCCCTGTCTGGTCTA
+
>1>>ADDFAFFFG1GGGAFCECGCCEAEFEHHBFA/FAGAHHGHGGGHBGHEG01BGGFGFFHHHFFGHHHEG>>EHHHFCGHHGHAEE0FFAECGE0BFEGHGGGHHGHHHHHHHHHHHHHHHHCCGGGHHHHHHHHEEEGHHGGEGGGGHHHHHFGHHHHGGGGHHHHHHHHHHHHHHGGGGGGGGEGFGGGFGGGGGGGGGGGB@FFFFFF@@@@FFFFEFFFFFFFFFFFFFFFFF@FFFFFFFFFF
@M05620:37:000000000-D9766:1:1101:19389:2495 1:N:0:38
ACCACACCTTCTACAATGAGCTGCGTGTGGCTCCCGAGGAGCACCCCGTGCTGCTGACCGAGGCCCCCCTGAACCCCAAGGCCAACCGCGAGAAGATGCCCAGGTGAGTGGCCCGCTACCTCTTCTGGTGGCCGCCTCCCTCCTTCCTGGCCTCCCGGCGCTGCGCCCTTTCTCACTGGTTCTCTCTTCTGCCGTTTTCCGTAGGACTCTCTTCTCTGACCTGAGTCTCCTTTGGAACTCTGCAGGTTCTA
+
CCCCCCCCFFFFGGGGGGGGGGHHGEFGHGHHHGGGGGGFGHHHHGGGGGGGHHHHHHHGGGGGGGGGGGGHHHHGGGGHGHHHHGGGGGGGGGHHHHHHHHH/GHHH1FFFHHGGGGGBGHHHHHBGHHGHHGGGGGHGHHGHCFGGGFFFGGGGG--;-@-DFFFFFFFFFFFFFFFFFFFFFFFFFFFFFF9DFFFFFBFADFFFFFFFFFFFFFFFFF/9B9FFFFFFFFFFFFFFFFFFFEAFFFB
@M05620:37:000000000-D9766:1:1101:18621:2531 1:N:0:38
ACCACACCTTCTACAATGAGCTGCGTGTGGCTCCCGAGGAGCACCCCGTGCTGCTGACCGAGGCCCCCCTGAACCCCAAGGCCAACCGCGAGAAGATGACCAGGGGAGTGGCCCGCTACCCTTTTTGGTGGCCGCCCCCCTCCTTCCTGGCCCCCCGGGGCTGCGCCCTTTCCCACTGGTTCCCTCTTTTGCCGTTTTCCGTAGGACTCTCTTCTCTGACCTGAGTCTCCTTTGGAACTCTGCAGGTTTTA
+
CCCCCCCCFFFFGGGGGGGGGGHGGGGECEHHHGGEFGGGGHHHHGGGGEGGHHHHHHHGGGGGGGGGGGGHHHHGGGGHGHHHHGGGGGGGGGHGHH2FBFG//>/>/<.>G<----</.0<00<<A.:.C:-;--;A--;9FGFC9B/F..;CAFA----..-:A-@FF//9/.;;FFF////9;B///9/-DFFAB9A9.AA/9////::/9//9/;9/9/////;;BFB9BB/;/////:B.;9/./
@M05620:37:000000000-D9766:1:1101:17347:2630 1:N:0:38
AGTGCCAGCTCTCAATCGCACAGGGGACCCAGGGCCTGGCCCCTCCATCCAGAAAACCTATGACCTCACCCGCTACCTGGAGCACCAACTCCGCAGCTTGGCTGGGACCTATGTGAGTATCCAGCGTAGGAATCTGGGAGTTGGGGAGGAGTGAGGAGTTGGGGAAAGACAGTCCTAACCGTGGAGGGTTCTGGTAAATGATGGGGTGAGGAGGGGCTCTTTGGCTCCCACCAGTCCCCCTGTCTGGTCTA
+
A1AA111B1CFF1BFEFFGGGGECEAFGGEHHEEG//AEGAGEGGGHHEFGHHB1CFFHEFGEGHF1GHGHECCEGHHHHFBB?>GHCG0GGEE>EE0FGFHHEGGHHGBFGHHHHHDDGHHFFHG?ECGHHHEHHHHGGGHHHGGGCGGGHHGHHHGCGHHGGEGGFHHHHHFHHHHHHGCC@BFGG99FGFGCBBFGGGGGGGGB@EFFFFF@@@@EFFBFFFFFEFFFFFFFFFFFF@FFBFFFFFFF
@M05620:37:000000000-D9766:1:1101:18262:2634 1:N:0:38
GAGGCTGCTTTGGAAGAAACTCATAGATTACTGCAGCAGTTCCCCCTGGACCTGGAAAAGTTTCTTGCCTGGATTACAGAAGCTGAAACAACTGCCAATGTCCAACAGGATGCTACCCGAAAGGAAAGCCTCCTAGAAGACCCCAAGGGAGTAAAAGAGCTGATGAAACAATGGAAAGAAAGCAAGCCATTTCCCCTTAAGCCCCCTTGTGGACCCAATTGAACAATTCTAAGCATTTGAACTTGAAAATG
+
AAAAAAFAFFFFGGGGG1FE11DAEA1GGHHHDGF11B011ADBFF0A/0GAGFGG11BBADFFHAG1BGGG0DBDBGGHGHBFGFBGBFAGHHHGHHHF@BF21@/B/BB101@BGCE/>/E0B0BB0B1BF<F1<F<F00?B<CG?/??/@FGB1/0@111DFFFG<?<1?1?F1<0>>10<0<.>CDD0=D0<FE/000/<.:CGHGFCF/;ACCF90;900;9C0;;00/=FGGG009BF9090009
@M05620:37:000000000-D9766:1:1101:9885:2640 1:N:0:38
ACCACACCTTCTACAATGAGCTGCGTGTGGCTCCCGAGGAGCACCCCGTGCTGCTGACCGAGGCCCCCCTGAACCCCAAGGCCAACCGCGAGAAGATGATGACTGGCCCGCTCCCTCTTCTGGTGCCCGCCTCCCTCCTTCCTGGCCTCCCGGCGCTGCGCCCTTTCTCCCTGGTTCTCTCTTCTGCCGTTTTCCGTAGGACTCTCTTCTCTGCCCTGAGTCTCCTTTGGAACTCTGCAGGTTCTAGCTCG
+
AB?ABBABFFFFGGG4DFGGFGHHGGGGDEGHHGGD2EECEHEHHGGGEFGFFFFFHHHGGGEGFGEGGGGHHHEFGGDEFGHE/FFGGGGGGFH1DFF?G21@?/?<GGGG@FFHHHHHHB1GB0<CD<<CFHGHFGHHHHH;/;GHHHGGB-;;B-C-AD;@FFFFF/FFF.;FFFFFFFFFFFF;>ADFFFBAFA.A/BFFBFFFFFFFFEF9F.BFFFFF/BFF9/F/;FFFFFE/;:FFF///BF.
@M05620:37:000000000-D9766:1:1101:18271:2650 1:N:0:38
GAGGCTGCTTTGGAAGAGCACAAGACTGAACTCCAGTACCGAGATTCCGACCCGGAAAACGTCCTCGCCTTGAAAAGAAAGAATGACAGACCCGCGAATCCTCCACGTAAGCCGACTTGCAACTAAAAACGACCAAAACAATAAAACATGAGATAACAGCTGAGCCCACACAAGGTCACAAATACAGCAATTTGGTAACACCTGGGAGGCGCAAGCAACCCAACAATCCCCACCAGTTGCAAGTCGAATCT
+
>>AAAAFAFFFFFGGGGAFG1FAB0A1B1BGHGHG1DA110AAA/1220/A//AAE//0BA0/B/1///>/1B11B0>>010B11@BF1BB//>////<?11B000?/000<<>////111<1?1?<11<-.---.....<000=0<<0<000000000.0/0.//...9...9.00//00.000000//000;0;0000;.//-------------/--------//9/:-;---9//////;/---;-;
@M05620:37:000000000-D9766:1:1101:18634:2689 1:N:0:38
GAGACTGCTTTGGCAGTAAGTTACAAGTGACTCAAAAAGTGCACGCCGTGCCGCTGACCGAGGCCCCGCTGAACCACAAGGCCTAGCGCGAGAAGATGCCCAGGAAAGTAGCCCGCTACCTCTTCTGGTGGCCGCCTACCTCATTACTGGCCACCAGGCGCAGCGCCATTTCTCACTGGTTCTATCTTATGCCGTTTTCCGTAGGACTCTCTTCTCTGACCTGAGTCTCCTTTGGAACTCTGCAGGTTCTA
+
111>>@B1BB@B1BB111BBBB33B1BDD33BDAB1A001D1DA0AAE/AE/A/AEE0AEEGC//>//>>>EB1/0?FA0?GF100B>><<<@/0F11<B<BGF/0?F>2?>1@B/<C/C11?1>DDHHHGHE<<AC.GHH0/000CFFFEH/:GCFE.@A-9;?AG.CFGFBFBB9BF0;9000//9///9B@BFFAFFBBF--9F/99/BFFEF/;9B/BB/9BFBBFFFFB///FFFBFFFFF?BBFB
@M05620:37:000000000-D9766:1:1101:13580:2696 1:N:0:38
ACCACACCTTCTACAATGAGCTGCGTGTGGCTCCCGAGGAGCACCCCGTGCTGCTGACCGAGGCCCCCCTGAACCCCAAGGCCAACCGCGAGAAGATGCCCAGGCGAGTGGCCCGCTACCTCTTCTGGTGGCCGCCTCCCTCCTTCCTGGACTCCCGGCGCTGCGCCCTTTCTCACTGGTTCTCTCTTCTGCCGTTTTCCGTAGGACTCTCTTCTATGCCCTGAGTCACCTTTGGAACTCTGCAGGTTCTA
+
CCCCCCCCFFFFGGGGGGGGGGHHGEGBGGHHHFGEEGEEGHHHHGGEFEGGHGHHHHHGGEFGGGGGGGGHHHHGGGGHGHHHGGGGGG/BDGHFHDHGFHH///<<C.>FGHGGC?-<D0<DGF0<D/DHGCGFGGGG/FGGGGGGGG/CFFGGG-;-@FFFFFFFFFFFFF:FFFFFFBFFFFFF;:BFFD.AFFFFD9.A?/BBBF/B/;B/:F/;FBF/::9/;FFFFFFFFFBBB//:BA./BFF
@M05620:37:000000000-D9766:1:1101:14211:2709 1:N:0:38
AGTGCCAGCTCTCAATCGCACAGGGGACCCAGGGCCTGGCCCCTCCATCCAGAAAACCTATGACCTCACCCGCTACCTGGAGCACCAACTCCGCAGCTTGGCTGGGACCTATGTGAGTATCCAGCGTAGGAATCTGGGAGTTGGGGAGGAGTGAGGAGTTGGGGAAAGACAGTCCTAACCGTGGAGGGTTCTGGTAAATGATGGGGTGAGGAGGGGCTCTTTGGCTCCCACCAGTCCCCCTGTCTGGTCTA
+
BBAABFBFBFFFGFGGGGGCGGHFGGGGGGHHFGGGGGHHHHGHGGGHHGHHFFHHHGHHHHGHHHHHHHHEFEEGHGHHFGGHHHHHGHHHEG>EFEHHGHHGGGHHGHHHHHHHHHHHHGHHCCEFGGHHHGGHHHHGGHHHGGFGGFEFGHHHHGHHHHGGGGHGHHHHHHHHHHGHGGFGGEGGEGGGGGCFFGGGGGGGGGFFFFFFFFFFFFFFFFFFFFFFFFFFFFFFFFFDFFFFFFFFFFF
@M05620:37:000000000-D9766:1:1101:14281:2725 1:N:0:38
ACCACACCTTCTACAATGAGCTGCGTGTGGCTCCCGAGGAGCACCCCGTGCTGCTGACCGAGGCCCCCCTGAACCCCAAGGCCAACCGCGAGAAGATGCCCAGGTGAGTGGCCCGCTACCTCTTCTGGTGGCCGCCTCCCTCCTTCCTGGCCTCCCGGAGCTGCGCCCTTTCTCACTGGTTCTCTCTTCTGCCGTTTTCCGTAGGACTCTCTTCTCTGACCTGAGTCTCCTTTGGAACTCTGCAGGTTCTA
+
BBBBBBBAFFFFGGGGGGGGGGHHGEE24EFFG2FE2EF?EHHHHGGFEEECDGHHHHG?EE?EGGGGGFEHHHHGGCFHGHHHHGGGGG/CCGG2?DGGEHHEFFHFFGACCGGGCCFFHHHFHFHG<GDFC--:AAHEHFA/CBFFGGGGFFEEDF-;-9FECFFFFFFFFFFFFFFF///9;/:/BFFF/@A?;ABB9F.AD/F/BBBF/9B/BFFFFFF/.;F/;BB//FFFFFFFFFFFBF.FFBB
@M05620:37:000000000-D9766:1:1101:18018:2728 1:N:0:38
AGTGCCAGCTCTCAATCGCACAGGGGACCCAGGGCCTGGCCCCTCCATCCAGAAAACCTATGACCTCACCCGCTACCTGGAGCACCAACTCCGCAGCTTGGCTGGGACCTATGTGAGTATCCAGCGTAGGAATCTGGGAGTTGGGGAGGAGTGAGGAGTTGGGGAAAGACAGTCCTAACCGTGGAGGGTTCTGGTAAATGATGGGGTGAGGAGGGGCTCTTTGGCTCCCACCAGTCCCCCTGTCTGGTCTA
+
AA>>AFFFBFFFG4AGGGFAEFHCGEEEEFHHFEFFAFHHGHGHGGHHHHHHGHHHHGHHHGHHHGHHHHHGG>EGHHHHFGHHHHFGFHHG>E?EEGBGEHHGDFGHGHHHHHGHHHHGHHHHHGEGGGHHHHHHHHFFEHHHGG.CGECFHHHHCGCGHGGGGGHHHHHHHHHHHHHHGFFGGGGGCFGGGGCFGGGGGGGGGGFFFFFFFFFFFFFFFFFFFFFFFFFFFFFFFFFFFFFFFFFFFFF
@M05620:37:000000000-D9766:1:1101:19636:2731 1:N:0:38
ACCACACCTTCTACAATGAGCTGCGTGTGGCTCCCGAGGAGCACCCCGTGCTGCTGACCGAGGCCCCCCTGAACCCCAAGGCCAACCGCGAGAAGATGAACCCAGGTGCGTGGCCCGCTCCCTCTTCTGGTGGCCGCCTCCCTCCTTCCTGGCCTCCCGGCGCTGCGCCCTTTCTCACTGGTTCTCTCTTCTGCCGTTTTCCGTAGGACTCTCTTCTCTGCCCTGCGTCTCCTTTGGAACTCTGCCGGTTC
+
BBBABBBBFFFFGGGGGGF5EGHGGFFAAEGHEFGEEGFCEHHGHEFGAEEGHHFHHHHEFCFGGGGGGEEHBHHGGDFHEGHHHGGEBD/>BDGFHHHFHHG/?FG<1@<EDGHHGGCCCFHHHHDGHHHGGHHGGGGGGGGGCCFGFGGGGGGGG;C?9>;@BFFFFFFFFFFF/FFFFFFFFFF;BFFFFFBDDFFFFFDF.A./BFFFFFFFFFFFBF.;;9@;@;FFFFFFFFFFFBFFF/;@BF.
@M05620:37:000000000-D9766:1:1101:16722:2759 1:N:0:38
ACCACACCTTCTACAATGAGCTGCGTGTGGCTCCCGAGGAGCACCCCGTGCTGCTGACCGAGGCCCCCCTGAACCCCAAGGCCAACCGCGAGAGGATCAACTCCAGTGACTGGCCCGCTCCCTCTTCTGCTGGCCGCCTCCCTCCTGCCTGGCCTACAGGCGCTGCGCCCTTACGCACTGGTTCTCTCTTCTGCCGTTTTCCGCCGGACTCTCTTCACTGGACTGCGTCTCCTAAGGAACTATGCCCGAGC
+
ABBBBABAFFFFGGGGGGGGGGHGGEGGDFHHHGGG?FGGDHHHHGGGEEGFDGHHHGFE@G?FGEGGGGGGHHHGGGGHEGHHHFGFGGGCC/?02????1111<?F111?//0<<AGDGEBFBD0=<00</..AFG.CC.CGEB/FF00.CFE/;/0:.-:--A99ABC//:...:BF.//BFB9//:FFFF/;.9/9;;:9.BA@@=999/://;/;./.99/9;9D.////////./;;B///9---
@M05620:37:000000000-D9766:1:1101:11304:2788 1:N:0:38
AGTGCCAGCTCTCAATCGCACAGGGGACCCAGGGCCTGGCCCCTCCATCCAGAAAACCTATGACCTCACCCGCTACCTGGAGCACCAACTCCGCAGCTTGGCTGGGACCTATGTTGCGTCTCCCGCGTAGGACTCTGGGCGTTGGGGCGGCGTGCGGAGTTGGGGAACGCCCGTCCTACCCGTGGCGGGTTCTGGTAACTGATGGGGTGCGGCGGGGCTCTTTGGCTCCCACCAGTCCCCCTGTCTGGTCT
+
AA>AAFFFBFFFG4FGGFG2E?GFGGEEGEGHFFGBFFHHGHGHGGHHHHHHHHHHHGHGHGGHHGEHHHHGGEEGHHHHEGHEFHEGFHHGEFFGEHFGGGGGGGHHGHHHHHHH3/<<?GFGEBDD/>CGHHHHHHB.ADDGHG-.=-;ADA.@@-;:FFFFF?DE.:>--@FFFF/F.;AA;@BFFBFFFFF;FF/BB;/FFFF9-.;-9@BDF9=EFFEFFFFFFF.AD.;;BFFFFFFBFFFFFFF
@M05620:37:000000000-D9766:1:1101:18461:2849 1:N:0:38
GAGGCTGCTTTGGAAGAAACTCATAGATTACTGCAACAGTTCCCCCTGGACCTGGAAAAGTTTCTTGCCTGGCTTACAGAAGCTGAAACAACTCCAAGGGAGTAAAAGAGCTGATGAAACAATGGCAAGTAAGTCAGGCATTTCCGCTTTAGCACTCATGTGGATCCAATTGAACAATTCTCAGCATGTGTACTTGTAACTGACAAGCCAGGGCCAACAGATCGGAAGAGCACACGTCTGAACTCCCGTCA
+
AAAABBFBFFFFGGGGGGGGFGHHHGHHGHCHHHGHFHHGHHHGHGGGHHHFGGGGHHFGGGFHFHF5GHHHHH1GFFHGHHHHHBGHHEHHH3F3@3BE1EFB44GGAFEFH33BBFGG3CDF3B?GG3FHBG4?GHCACG444/?///3B3G22@2@@2F22FBGBHFGGBGHFHFGH1F1FFB<1>DFG11F1=GFDFGBC1DCGCGHH.....:EBHFCCFGGGHHGFGGGGAEFE09CFGG..;;9
@M05620:37:000000000-D9766:1:1101:17669:2879 1:N:0:38
GAGGCTGCTTTGGAAGAAACTCATAGATTACTGCAACAGTTTCCCCTGGACCTGGAAAAGTTTCTTGGTTGGCTTAGAGAAGCTGAAACAACTGCCAGGGATTAAAAGAGCTAAAGAAAAAAGAACAAGTAAGTAAAACATAAACGCAATAGAAAACATGAGGATCCAATTGAACAATTAACAGCATTTGTACTTGTAACTGACAAGCCAGGGACAAAAGATCGGAAGAGGACACTTTTGAACTCCCGACA
+
>3AA>>CBFDDDG4ABAGBGGGHHHFFGHFABGH4BFFBDD5D5B22A2BBBG22B332BBDG5DFGB3A1EBFG33DBGHFBBB33BBB1FG3BFC3BEF23B44@3?2B33@3B@1320///0BBBB3BB4B4B44B?233B2?////22@>F2</@<2?0???<1?1??1<1<<>1<1=1><<1111>1>1<==000<00=D0<.<<.;.=:CA/./:00..;......:=90=00;EF0;;9.9.;-
@M05620:37:000000000-D9766:1:1101:12776:2931 1:N:0:38
ACCACACCTTCTACAATGAGCTGCGTGTGGCTCCCGAGGAGCACCCCGTGCTGCTGACCGAGGCCCCCCTGAACCCCAAGGCCAACCGCGAGAAGATGAACCCAGGTGCGTGGCCCGCTCCCTCTTCTGGTGGCCGCCTCCCTCTTTCCTGGCCTCCCGGCGCTGCGCCCTTTCTCACTGGTTCTCTCTTCTGCCGTTTTCCGTAGGACTCTCTTCTCTGCCCTGCGTCTCCTTTGGAACTCTGCTCGGTT
+
AABAABBACFFFGGFFGGEGGGGHGGGA4EGFGAFE?EFGCHHHHGGEEEGGEHHHHHHAFC?EGGGGGGGHGHHGGGGHGHHHHGGGGG/>CGHFHHHFHH/??CGGFDFE-AFG->-ADGHHHH===DHHGHH@CGGGGGEG/;;F;FFBFGGFG.;AD?-9@D;CFBFFFFFF/BFF.BBFFFF/;;BFBF/;DFFFF9.;..:/;BFFFFF9;9B9FF.;.9@.9;9;BBFFBF/B/;:BF//9;A?
@M05620:37:000000000-D9766:1:1101:18898:2938 1:N:0:38
ACCACACCTTCTACAATGAGCTGCGCGTGACTCCAGAGAAGCACCCCGTGCTGCTGACCGAGGCCCCCCTGAACCACAAGGCCAACCGCGAGAAGATGCCCAGGTGAGTGGCCCGCTACCTCTTCTGGTGGCCGCCTCCCTCCTTCCTGGCCTCCCGGCGCTGCGCCCTTTCTCACTGGTTCTCTCTTCTGCCGTTTTCCGTCGGACTCTCTTCTCTGCCCTGTGTCTCCTTTGGAACTCTGCAGGTTCTA
+
AAAAAAAAFFFFGGGGFGEEGF11A0A000BDFG1FF/0BB1FAFE/A/BEFF1FG10BAEEG//B//>EFHFHH0FGFFHHHHHFGGGG<BCGHGHHHHGHGCGHE<GGEF0G@@<<@GGFHDHHG<GG<GF<C-CGHGHFG/GHH0GHGF09ACF?@?-A?F9@?@@FFFFF/BFFBFE/BB/9FF/B9FF@;BFAFB-F-----99BF//9BFFF/9A/9/;:B9BFFBFF/FB/F///:9/-ABB9B
@M05620:37:000000000-D9766:1:1101:14781:2990 1:N:0:38
AGTGCCAGCTCTCAATCGCACAGGGGACCCAGGGCCTGGCCCCTCCATCCAGAAAACCTATGACCTCACCCGCTACCTGGAGCACCAACTCCGCAGCTTGGCTGGGACCTATGTGAGTATCCAGCGTAGGAATCTGGGAGTTGGGGAGGAGTGAGGAGTTGGGGAAAGACAGTCCTAACCGTGGAGGGTTCTGGTAAATGATGGGGTGAGGAGGGGCTCTTTGGCTCCCACCAGTCCCCCTGTCTGGTCTA
+
BBAABFFFAFFFGBGGGGGGGGHHGCACAEHHFEGG2FHHFHGHGG2GGHFHEHBGBG3CFG5EHHEGHFFGGE/EHHHFFGHHHHGHGHHHEGGEEGBGGHHE//BFF0?DGFDHHHFGHHHHGGDDGDGFHHHHHHGGGGFHGCCDGG<>GBHF0<<<GGGGE?CHCHHHHGHHHHHGGGEG.CFGGGGGFGFFGGGGFGGGGD9BEFEBDFB-;;EFFFFFFFFFFFFFFFFFFFFFBFBFFFEFFFB
@M05620:37:000000000-D9766:1:1101:15006:2998 1:N:0:38
AGTGCCAGCTCTCAATCGCACAGGGGACCCAGGGCCTGGCCCCTCCATCCAGAAAACCTATGACCTCACCCGCTACCTGGAGCACCAACTCCGCAGCTTGGCTGGGACCTATGTGAGTATCCAGCGTAGGAATCTGGGAGTTGGGGAGGAGTGAGGAGTTGGGGAAAGACAGTCCTAACCGTGGAGGGTTCTGGTAAATGATGGGGTGAGGAGGGGCTCTTTGGCTCCCACCAGTCCCCCTGTCTGGTCTA
+
AA>AAFFFAFFFGGGGGGFCFFHGGGGEEGHHFAFEAFHHFHGHGGHHHHHHGFHGHGHBHHHHHHHHHGGFGEGGHHHHGGHHHHHHGHGHGGGGGHHHGHGGGGHHGHFHHHDGHHHHHHHHHGDGGGGHHHHHHHHGGHHHGGEGGGFGHHHHGGHGHHGGGGHHHHHHHHHGHHEHGGFGGGGGGGGGGFCFGFGGGGGGGGFFFFFFFFFFFFFFFFFFEFFFFFFFFFBFFFFFFFFFFFFFFFF
@M05620:37:000000000-D9766:1:1101:16047:3010 1:N:0:38
AGTGCCAGCTCTCAATCGCACAGGGGACCCAGGGCCTGGCCCCTCCATCCAGAAAACCTATGACCTCACCCGCTACCTGGAGCACCAACTCCGCAGCTTGGCTGGGACCTATGTGAGTATCCAGCGTAGGAATCTGGGAGTTGGGGAGGAGTGAGGAGTTGGGGAAAGACAGTCCTAACCGTGGAGGGTTCTGGTAAATGATGGGGTGAGGAGGGGCTCTTTGGCTCCCACCAGTCCCCCTGTCTGGTCTA
+
ACAABFFFCFFFGGGGGGGGGGHHGGGGGGHHGGGGGGHHHHGHGGGHHHHHHHGHHGHHHGGHHHHHHHHGGEEGHHHHGHHHHHHGGHHHGGGGEGFGGGFGGGHHGHHGHHHHHHHGHHHGHGDFCGHHEHHHHHFEAGHHGGFFGGD<GHBGCDGFHHGGADHHFHFBHGFHHHHHGGGGDEDGGGGGGGFBFGGGGGGGGGFFFFFB:AFFFFFFFFFFFFFFFFFFFFFFFFFFFFFFFFFFFFF
@M05620:37:000000000-D9766:1:1101:10419:3049 1:N:0:38
AGTGCCAGCTCTCAATCGCACAGGGGACCCAGGGCCTGGCCCCTCCATCCAGAAAACCTATGACCTCACCCGCTACCTGGAGCACCAACTCCGCAGCTTGGCTGGGACCTATGTGAGTATCCAGCGTAGGAATCTGGGAGTTGGGGAGGAGTGAGGAGTTGGGGAAAGACAGTCCTAACCGTGGAGGGTTCTGGTAAATGATGGGGTGAGGAGGGGCTCTTTGGCTCCCACCAGTCCCCCTGTCTGGTCTA
+
>AABBFF@AFFFGGGGGFF2E2B4BE2AABCFBAEE2ABE2GGHGGHFH1GHBFG2GGH35B5FG5GHHHGEGEEGHFH1BFG1FGHGFEHHEEE?/EGH?3FFE/FGGHHHGGHH1BBDHHHHHGEGGGHHHHHFHH0FAFFF/>FDDAEHHHHHH.</DF<@EGHHEHHHGGHGFHHG@GEGDEG?;FFGGG9CFGGGGGGGE.D;FFFFFF-;B-AFFF/FFFF?F.FFFF/B/99ABE/FFBF/:B9
@M05620:37:000000000-D9766:1:1101:13210:3058 1:N:0:38
AGTGCCAGCTCTCAATCGCACAGGGGACCCAGGGCCTGGCCCCTCCATCCAGAAAACCTATGACCTCACCCGCTACCTGGAGCACCAACTCCGCAGCTTGGCTGGGACCTATGTGAGTATCCAGCGTAGGAATCTGGGAGTTGGGGAGGAGTGAGGAGTTGGGGAAAGACAGTCCTAACCGTGGAGGGTTCTGGTAAATGATGGGGTGAGGAGGGGCTCTTTGGCTCCCACCAGTCCCCCTGTCTGGTCTA
+
3>AABFBCAFFBAGGGGCFGEGHCFEGEAEHHGAEE2AGFAGGHGGGHFHHFBE3GH?3BGF5GHHHGHHGEGGCEGHHHHHHEF1FGGEEGGDE>ECHHGEHGFGHH/GGHHHHHHDGHHHHHGGFFCGHHB1F1GFAF<G1G?DG--AEH.=DHHACFHHG?GGHHHCHH:0CGHHHHG.C-EGGGGF?009;CFGBGGBFFE.ABFFFFFFB-BBFFFFFF/9FEFBAFFFFFFFFDB?FFF/F//BF
@M05620:37:000000000-D9766:1:1101:10162:3066 1:N:0:38
ACCACACCTTCTACAATGAGCTGCGTGTGGCTCCCGAGGAGCACCCCGTGCTGCTGACCGAGGCCCCCCTGAACCCCAAGGCCAACCGCGAGAAGATGATGAGTGGCCCGCTCCCTCTTCTGGTGGACGCCTCCCTCCTTCCTGGCCTCCCGGCGCTGCGCCCTTTCTCACTGGTTCTCTCTTCTGCCGTTTTCCGTAGGACTCTCTTCTCTGCCCTGAGTCTCCTTTGGAACTCTGCAGGTTCTTGCTCG
+
ABBAABBAFFFFGGGGGFBAGGHGGADBE22BEFGGDEEGGHHHHG0AE1ECFHHHHH30EEEG1FGGGGGHGHHGGGGEGHHHH/EEC@>CDGHHHHGBD2?@?/FGH/@A@D.<GCFHH1>=<A.<--<CEEFHHD/GHHHGHAGHAFGF--9-B?ABBFB9FFFFF/BF/.;BBFFF:BFFFFF;-9AFFFFDF?AB/FBBF/BFFFFFBF/;FABF/BBBFBFBB99FF/;//B/;FAFFF//;/;.
@M05620:37:000000000-D9766:1:1101:9838:3070 1:N:0:38
ACCACACCTTCTACAATGAGCTGCGTGTGGCTCCCGCGGCGCCCCCCGTGCTGCTGACCGAGGCCCCCCTGCCCCCCAAGGCCAACCGCTAGACGATGCCCAGGTGAGTGTCCCGCTACCTCTTCTGGTGGCCGCCTCCCTCCTTCCTGGCCTCCCGGCGCTGCGCCCTTTCTCACTGGTTCTCTCTTCTGCCGTTTTCCGTAGGACTCTCTTCTCTGACCTGAGTCTCCTTTGTAACTCTGCAGGGTCTA
+
BBBBBABBFFFFGGGGGGDFGGHAEE2E42BGBFF22AE0AA0>EGFE1EEC3FGB@GHF/>/>FEGGGFF/0??DGG?H/FHH/FD-C->>10.-=.<CF0.</;0::C0;:G-:-;9/CFGBFB009;.;.;@-ADAEGF.BBFBF//.9;FFEF--9;-;9BFADD/FFFFBFFB.B/9BBFBFBBF///;99BEF/./..;///9FFF/F/;F///9;./.;/;BBB/BF///;9BFBB9FF-99F;
@M05620:37:000000000-D9766:1:1101:13641:3106 1:N:0:38
GAGGCTGCTTTGGAAGAAACTCATAGATTACTGCAACAGTTCCCCCTGGACCTGGAAAAGTTTCTTGCCTGGCTTACAGAAGCTGAAACAACTGCAAGGGCGTACAAGAGCTGATGCAACCGTGGAAAGTAAGACAGGCCTTTCCGCTTTCGCAATCTTGTGGATCCCATTGCCAAATTATCCGCCTTTGTCCTTGTAACTGACCAGCCCGGGCCAAAAGATCGGACGAGCACACGTCTACACTCAAGTCA
+
AABBBBFBFFFFGGGGGGGGGGHHHGHHHHHHHHHHHHGDFGHHHGGGGGHHHHHHHD2FBHHHHHHHHHHHHHHHHHHHHHHHHHHFHHHHH3FFH3111EFEEF4EBEFDGD3BF3B30/<//<3B0B44B3F22//?22B3@/<?/?2/?C</1?1??1D<1<0<F1>1111>0F1100=.<...D0DGGH0CGFCFH00/;/.CC:A-?-B../;;900...-9-;--9BA9F.B.;9.9BB//;//
@M05620:37:000000000-D9766:1:1101:13664:3114 1:N:0:38
GAGGCTGCTTTGGAAGAAACTCATAGATTACTGCAACAGTTCCCCCTGGACCTGGAAAAGTTTCTTGCCTGGCTTAAAGAAGCTGAAACAACTGCCAAGGATTAAAAGAGCTGATGACAAAAGGGCAAGAAAGTCAAGCATGTACGAGATAGAAATGATGTACATCCAATCGAACAGTTACCAGCATAAGTAATCGTCAATAACACGCCAGGAACAAAAGAACGGAAGATGACACTTTTGAAATCCACTCG
+
>3A>>>CBFBB4F45B4F4GGGHHHF5GGFAAGH4AEHBFG55BB2A22BBBGGEB332BBDFDDDDA3A3BABF35BDBFBBBB33B3B1BFBBG33B??33BBF4312B333344B33203///??/23B?4444332333BB/////33?3B22222>22>@@<2222/?00<011??111<0111<<1=11<..<.=00<<C.-.<-;.:=G/C./..;:.;..900;0;00==0C.C9;0;;/0/.
@M05620:37:000000000-D9766:1:1101:16823:3116 1:N:0:38
ACCACACCTTCTACAATGAGCTGCGTGTGGCTCCCGAGGAGCACCCCGTGCTGCTGACCGAGGCCCCCCTGAACCCCAAGGCCAACCGCGAGAAGATGCCCAGGTGAGTGGCCCGCTACCTCTTCTGGTGGCCGCCTCCCTCCTTCCTGGCCTCCCGGAGCTGCGCCCTTTCTCACTGGTTCTCTCTTCTGCCGTTTTCCGTAGGACTCTCTTCTCTGACCTGAGTCTCCTTTGGAACTCTGCAGGTTCTA
+
ABBABBBBFFFFFGGGGGGGGFGHGEEBGEHHFFFEEEEEGHHHHGGGEFGFHGHHHHHGGGGGGGGGGGGHHHHGGGGGFHHHFGGGGG<CGFHEGHHHHHHGFGFFGDFGFHG?FGGHHHGHHHFG0<CFH?:DDGHGHFGGGGFCFFFGGGGGF?=BCFFFADFFFFFFFFFFFFF:FBBFFFBF;BFFFFDFFFFFFBA9ABFFFFFFFFFF//;BFFEB9BF/9BBFFFFFFFFFF/BFFFAB/BB
@M05620:37:000000000-D9766:1:1101:20375:3141 1:N:0:38
AGTGCCAGCTCTCAATCGCACAGGGGACCCATGGCCTGGCCCCTCCATCCAGAAAACCTATGACCTCACCCGCTACCTGGAGCACCCACTCCGCAGCTTGGCTGGGACCTATGTGAGTATCCAGCGTAGGAATCTGGGAGTTGGGGAGGAGTGAGGAGTTGGGGAAAGACAGTCCTAACCGTGGAGGGTTCTGGTAAATGATGGGGTGAGGAGGGGCTCTTTGGCTCCCACCAGTCCCCCTGTCTGGTCTA
+
>>3>AFFFBFFFGFGFFAEAE?GAFE2EEFHH3FF3AAGAFHAGGGGHBAFGBG3BGGFHGDEGHGCGHHHEF0>FHHFF2?GEFH11?1GB1E?E>3BEEFHGGCGGGFFHHHHHHHHHHHHHGGGGGGHGHHHHGB0FEHHHGGCDCDEHHFHHCEHHHGGGGGAGGHHFHHHHFHHHGGGGFGGGEGFGGGFFGGGGGGGGGGGFFFFFFFFFFFFFFFFFFFFFFBFFFFFFFFFFFFFFFFFFFFF
@M05620:37:000000000-D9766:1:1101:17724:3146 1:N:0:38
AGTGCCAGCTCTCAATCGCACAGGGGACCCAGGGCCTGGCCCCTCCATCCAGAAAACCTATGACCTCACCCGCTACCTGGAGCACCAACTCCGCAGCTTGGCTGGGACCTATGTGAGTATCCAGCGTAGGAATCTGGGAGTTGGGGAGGAGTGAGGAGTTGGGGAAAGACAGTCCTAACCGTGGAGGGTTCTGGTAAATGATGGGGTGAGGAGGGGCTCTTTGGCTCCCACCAGTCCCCCTGTCTGGTCTA
+
B@ABBFFFAFFFGGGGGGGGGGGHGGGGGGHHGGGGGGHHHHGHGGHGHFGHFHHHHGHHHHHHHHHHHHHGGEGGHHHHHGGGHHHHGHGHGGGGGFHHGHHGGGHGGHHHHHHHHHHHHHHHHGCDGGHGHHHGHHHGEHHGGGGGGGGHHHHHHGHBHFGGGGHHHHHHHHHHHHHHGAADFGFG;FFGGGFFGGGGGGGGGGFFFFFFFFFFFFFFFFFFBFFFFFFFFFFFFFFFFFFFFFFFFFF
@M05620:37:000000000-D9766:1:1101:18071:3159 1:N:0:38
GCGGCTGCTTTGGAAGCAACTCATAGATTACTGCACCAGTTCCCCCTGGACCTGGAAAAGTTTCTTGCCTGGCTTACAGAAGCTGAAACAACTCCAAGGGAGTAAAAGAGCTGATGAAACAATGGCAAGTAAGTCCGGCATTTCCGCTTTAGCACTCTTGTGGATCCAATTGAACAATTCTCAGCATTTGTACTTGTAACTGACAAGCCAGGGCCAAAAGATCGGCAGAGCACACGTCTGCACTCCAGTCA
+
>11>A>A>FFDDGFGA11BGFGBGDDGHH1FGHH11BBFBFGHHHGEFA0BFGHHHGHBFBGHHAGGHHHHHHHFGHHHFHHH@FHEHHC>GG@G@1@FEHGEHFFGGFCHFHFHHHFBBGHEHHH0BFGGHHGB1ECGC?GHHHGG/AFFHFGHHH1GHF</1<FHFHHHFFHHGFHH1GG1DHFHFHGGGGHHHHHHHHGGHHHHGGFHH..=.;/;CEHGEB-AAGGFFGGG@FAFC0;9BFF/99B/
@M05620:37:000000000-D9766:1:1101:17719:3165 1:N:0:38
AGTGCCAGCTCTCAATCGCACAGGGGACCCAGGGCCTGGCCCCTCCATCCAGAAAACCTATGACCTCACCCGCTACCTGGAGCACCAACTCCGCAGCTTGGCTGGGACCTATGTGAGTATCCAGCGTAGGAATCTGGGAGTTGGGGAGGAGTGAGGAGTTGGGGAAAGACAGTCCTAACCGTGGAGGGTTCTGGTAAATGATGGGGTGAGGAGGGGCTCTTTGGCTCCCACCAGTCCCCCTGTCTGGTCTA
+
AAAAAFFFAFFFGGGGGGGCEECAFFEGGGEHGGGGAFHFHHGHGGHHGGHHBGBGGGHHHF2GHHFFHHHEGGGGHGFBEHGA>G>FE0GG?///E>1FEGBFGGHHGGHHHHHGHGHEHFGHHG<E/CDGHGGHHGHGCGHHGCEGGGGHHHHHGGFHHGGGGGHGHHGHHHEHHHGG?CA@BEGG?FFGGGGGGGEFFFFGGB--9F?FBF<@?@?FFFFFFFEFFFFFF?FFFFFF@EFFFFFFFFF
@M05620:37:000000000-D9766:1:1101:15548:3184 1:N:0:38
ACCACACCTTCTACAATGAGCTGCGTGTGGCTCCCGAGGAGCACCCCGTGCTGCTGACCGAGGCCCCCCTGAACCCCAAGGCCAACCGCGAGAAGATGACGACAGGCACGCGCCATCTTCTTCTTCTCGCCTCCCTCCTTCCTCGCCTCCCGGCGCCGCACCCTTGCTCCCTCTGTCTCTCTTCTGCCGTTTTCCGTATGCCTCTCTTCTCTGCCATGAGTCTCATTTGGCTCTCAGCATGTTCACGATCT
+
ABCCCCCCFFFFGGGGGGGGGGHHGEGGHGHHHGGEGGGGGHHHHGGGFGGGHHHHHHHGGEGGGGGGGGGHFHHGGGGHGHHGHGGE<B@FGFHHHGH?/?//<=/=0.-->A..<=0<G<0=0000..-:;G./;:/0<C00.99.;99.-;------;;9A//;0B09;::00:00:;;0009B9-.;/.;0.;../00;B;900;00:00;:99000;B0;0B000000:90:0000;0;0;;.AE.
@M05620:37:000000000-D9766:1:1101:21108:3215 1:N:0:38
ACCACACCTTCTACAATGAGCTGCGTGTGGCTCCCGAGGAGCACCCCGTGCTGCTGACCGAGGCCCCCCTGAACCCCAAGGCCAACCGCGAGAAGATGCCCAGGTGAGTGGCCCGCTACCTCTTCTGGTGGCCGCCTCCCTCCTTCCTGGCCTCCCGGAGCTGCGCCCTTTCTCACTGGTTCTCTCTTCTGCCGTTTTCCGTAGGACTCTCTTCTCTGACCTGAGTCTCCTTTGGAACTCTGCAGGTTCTA
+
BBBBBBBBFFFFGGGGGGGGGGHHEEFEHDHHHGGFGFG2FHHHHGGGEFGGGFHHHHHGGGGGGGEGGGGHHHHGGGGHGHHHEGGGGGGG@DHGHBGHHHHGHHHHHHGGHHGGGGGHHHHHHHFGFHGHHGGGGGGGHHGHHGGGGGGGGGGGGGFGGGGGGGFFFFFFFFFFFFFFFFFFFFFFFFFFFFDFFFFFFFFFFFFFFFFFFFFFFFFFFFFFFFFFFFFFFFFFFFFFFFFFFFFFFF9
@M05620:37:000000000-D9766:1:1101:10013:3223 1:N:0:38
AGTGCCAGCTCTCAATCGCACAGGGGACCCAGGGCCTGGCCCCTCCATCCAGAAAACCTATGACCTCACCCGCTACCTGGAGCACCAACTCCGCAGCTTGGCTGGGACCTATGTGAGTATCCAGCGTAGGAATCTGGGAGTTGGGGAGGAGTGAGGAGTTGGGGAAAGACAGTCCTAACCGTGGAGGGTTCTGGTAAATGATGGGGTGAGGAGGGGCTCTTTGGCTCCCACCAGTCCCCCTGTCTGGTCTA
+
AAAABFFFBFFFGGGGGGGCEAHHGGGGGG2GGGGGGGHHHFG1AEHFGHHHGFHHHGHHHHHGHHHFFHHGCEEGFHHHHHHHHFFEGHHHGGGGGHHHAFHGECFH?F2?FGG3FDFGHH3BBBC/BEHHFHHHHG0??CHHCG.>@DGHH0<C0CCCGHGG...;//CGCG:GCBFGCDCBGGGGDFGGGGGFF0FF9FBFFG99.;9/DDCFDBEBFFFEFFFFFF?D.AFFFFFFFFFFFFFFFB9
@M05620:37:000000000-D9766:1:1101:12159:3250 1:N:0:38
ACCACACCTTCTACAATGAGCTGCGTGTGGCTCCCGAGGAGCACCCCGTGCTGCTGACCGAGGCCCCCCTGAACCCCAAGGCCAACCGCGAGAAGATGAACCAGGGTGCGTGGCCCGCTCCCTCTTCTGGTGGCCGCCTCCCTCCTTCCTGGCCTCCCGGCGCTGCGCCCTTTCTCACTGGTTCTCTCTTCTGCCGTTTTCCGTGGGCCTCTCTTCTCTGCCTTGCGTCCCCTTTGGAACTCTGCGGGTTC
+
BBCCBCCCFFFFGGGGGGBGGGHHGGGBGFHHHGGFEGGGGHGHHGGEEFEGGHHHHHHGGGGGGGGGGGGHGHHGGGGHGHHHHGGGGG>CGGHFGHHFHH0/?A0??C=C?D>FDCGGGEHHHH0=GF:;EGF@DDEFGGGG.;CF:CFFGGGFG.9;@C-;@DDFFADFFBFFBBFFFFFFFFF0;9FBBF0;DFFFF0.9.99.;AFFFFFFF90FFF99B0@;:-:9FFBFBFFFF9BFF-;>FE.
@M05620:37:000000000-D9766:1:1101:11270:3263 1:N:0:38
ACCACACATTCTACAATGCGCTGCGTGCGGCGCCCGAGGAGCACCCCGTGCTGCTGACCGAGGCCCCCCCGAACCCCAAGGCCAACCGCGCGAAGATGCCCAGGTGAGTGGCCCGCTACCTCTTCTGGTGGCCGCCTCCCTCCTTCCTGGCCTCCCGGCGCTGCGCCCTTTCTCACTGGTTCTCTCTTCTGCCGTTTTCCGTAGGACTCTCTTCTCTGACCTGAGTCTCCTTTGGAACTCTGCAGGTTCTA
+
AAAAAAA1BBFFGFGF3FFEGEGGGEEE0AAA/AAA/AAE/BG0E>>>/BEA111BBG0>>//>FF/<E//>/>>A/C/GC<GHFFF@-A-<-<<.;;00:G.C;GGA:C.CFGGGG?AGGGGGGGGGGGGGFG@@FFFFFFFFFFFFFFFFFFFFF@-;@@?F@@F@@FFFFFFFFFFFFFFFFFFF/9BFF@BFFFFFFFFBF/FFFFFFFFF/BFFFFFF/BFF/;BFFFFFFFEFFFFFFFFFFFFB
@M05620:37:000000000-D9766:1:1101:18979:3275 1:N:0:38
ACCACACCTTCTACAATGAGCTGCGTGTGGCTCCCGAGGAGCACCCCGTGCTGCTGACCGAGGCCCCCCTGAACCCCAAGGCCAACCGCGAGAAGATGAACCCCGGTGCGTGGCCCGCTCCCTCTTCTGGTGGCCGCCTCCCTCCTTCCTGGCCTCCCGGCGCTGCGCCCTTTCTCACTGGTTCTCTCTTCTGCCGTTTTCCGTAGGACTCTCTTCTCTGCCCTGCGTCTCCTTTGGAACTCTGCCGGTTC
+
>1>>AAAAFFF1BAG1311AEBBFE0AAA0EG1AFEEEEEEEHHEGGGEEGGFHGCHHGGCGGGG?EGGGGFHFHGGGCG>AHHHG?<CGC<@CFF11>FGFG/<<AA-->>-CGHG@@-CEGHHHHHHEHHGHGGGGGGFAFGFBBFGGBFGGGFEGB=>??@@F??F@@FFFFFFFFFBBFFFFF/;FFFFFF@BFFFFBAF--ABFFFFFFFFFFFF/B9BFE?:@BFFFFBFFFBF/9BFF9-99BA
@M05620:37:000000000-D9766:1:1101:13813:3294 1:N:0:38
ACCACACCTTCTACAATGAGCTGCGTGTGGCTCCCGAGGAGCACCCCGTGCTGCTGACCGAGGCCCCCCTGAACCCCAAGGCCAACCGCGAGAAGATGCCCAGGGGAGTGGCCCGCTACCTCTTCTGGTTTCCGCCTCCCTCCTTCCTGGCCTCCCGGTGCTGCGCCCTTTCTCACTGGTTCTCTCTTCTGCCGTTTTCGGGAGGACTCTCTTCTCTGACCTGAGTCTCCTTTGGAACTCTGCAGGTTCTA
+
>>A1AAAAFFFFGGGFFGGBG1GCEEEFE?BGAFGGEGFEEGAGHGGGEEFFGHGCGHHGC/@EFAEEGGGC1>?EGG/F/CG?EFE?GCC/<C0C1FFF01///>?@?F.<0.><-A@GD0DGH0D<=0.;C:.;E.:CGGGCFG/CF/..0.CEA----;;C9AA-9B/BFFFBF/BFFFFB/9/;FFFFF?;-/9B-;->9;;-;///9/9;F///;F/-B;BFF////BB/;//;B/9//:-:;/9:
@M05620:37:000000000-D9766:1:1101:14369:3365 1:N:0:38
ACCACACCTTCTACAATGAGCTGCGTGTGGCTCCCGAGGAGCACCCCGTGCTGCTGACCGAGGCCCCCCTGAACCCCAAGGCCAACCGCGAGAAGATGATGAGTGGCCCGCTCCCTCTTCTGGTGGCCGCCTCCCTCCTTCCTGGCGTCCCGGAGCTGCGCCCTTTCTCCCTGTTTCTCTCTTCTGCCGTTTTCCGTAGGACTCTCTTCTCTGCCCTGAGTCTCCTTTGGAACTCTGCAGGTTCTGGCTCG
+
CCCCCCCCFFFFGGGGGGGGGGHHGFGEHGHHHGGGGGGGGHHHHGGGGGGGHHHHHHHGGGGGGGGGGGGHHHHGGGGHGHHHHGGGGGGGGGHHHHH2D2<2?C<0FC@@DGGBHHHHH11=C..<C--:EHFHHD/CGFFFFA-;@BDB@-9AAF/-9D--//BFF/:F/;/BFFFFBFFFFFF/;9ABEF9:F.A9B/FF/;:FBB9BB/BAFFFFBFF//9B/;:B/9B/9////:A9FB/;/;F-
@M05620:37:000000000-D9766:1:1101:14357:3378 1:N:0:38
ACCACACCTTCTACAATGAGCTGCGTGTGGCTCCCGAGGAGCACCCCGTGCTGCTGACCGAGGCCCCCCTGAACCCCAAGGCCAACCGCGAGAAGATGATGAGTGGCCCGCTCCCTCTTCTGGTGGCCGCCTCCCTCCTTCCTGGCGTCCCGGAGCTGCGCCCTTTCTCCCTGTTTCTCTCTTCTGCCGTTTTCCGTAGGACTCTCTTCTCTGCCCTGAGTCTCCTTTGGACCTCTGCAGGTTCTAGCTCG
+
CBCCCCCCFFFFGGGGGGFGGGHHGEGEGGHHHGGEEGGGGHGHHGGGGGGGHHHHHHHEGGGGGGGGGGGHGHHGGGGHGHHHHGGGDGBDGGHHGHH?FH2?FFGFHCDGGGGHHHHHH11=C.<<C<;DEHGHHGHHHHHFHH:CGGGGA:@DFF:-;D>DFFFFF:FF90BFFFFFBFFFFFF:;;DFFF;ABFFDFBFFF99FFFFFFFFFFFFFBFF09BF0;BB0BFF0BF09AFFFF9;:;BA
@M05620:37:000000000-D9766:1:1101:15473:3392 1:N:0:38
ACCACACCTTCTACAATGAGCTGCGTGTGGCTCCCGAGGAGCACCCCGTGCTGCTGACCGAGGCCCCCCTGAACCCCAAGGCCAACCGCGAGAAGATGAACCCAGGTGCGTGGCCCGCTCCCTCTTCTGGTGGCCGCCTCCCTCGTTCCTGGCCTCCCGGCGCTGCGCCCTTTCTCACTGGTTCTCTTTTCTGCCGTTTCCCGTGGGACTCTCTTCTCTGCCTTGCGCCCCCTTTGGAACTCTGCCGGTTC
+
AAA1AAA1BBCFGFGFFG1BG1GCEAA000FFABBA0AFECHHHHGGEAEGGEHGGHHFA>E/EGAGGGEEFGFHGGGEH/CGHHGE<BC/<<CC1??DGGHA/?F??FC/CCG<CC-CCFGHHHH0=GHGGFHFCC:;CFEFG-;;FBBFFG.BFG.=@@?-;>A?@B@@FFFFFBFFFFFFFFFF/;9FFFF9>AFF/B:----;AFFFFFFFBB9BFFF/999@-;-;@@FFFFFEFF/FFF/;@@B-
@M05620:37:000000000-D9766:1:1101:17601:3424 1:N:0:38
AGTGCCAGCTCTCAATCGCACAGGGGACCCAGGGCCCGGCCCCTCCATCCAGAAAACCTATGACCTCACCCGCTACCTGGAGCACCAACTACGCAGCTTGGCTGGCACCTATGTGAGTATCAGGCGAAGCAATCAGGGGGTTGGGGGGGAGTGAAGAGTTGGGGAAAGACAGGCCTAACAGGGGAGGGTTCTGGTAAATGATGGGGTGAGGAGGGGATCTGAGGATCCCACAACTCTTGCTGTCTGGTCTA
+
1>1AAD1@1F@DEGGGFEFFAEFCAEA00AEFG0EA//A//AE/EGB1A0AA101B0/01B12F@G1BGC>EGGC/GFG0FGG/0/BGG01BE/?//0FG/C1?//B1/011BF2>112>222@0///A/<0?11>10--<<-<---;@=@B-;/9/-//;F-@ABF-/-::--;/;/B//-;9A@@--:9F/B9///;/9///;-A@-AF/-;-----9///-///-;/;---/////9//;/9///9:/
@M05620:37:000000000-D9766:1:1101:23014:3427 1:N:0:38
ACCACACCTTCTACAATGAGCTGCGTGTGGCTCCCGAGGAGCACCCCGTGCTGCTGACCGAGGCCCCCCTGAACCCCAAGGCCAACCGCGAGAAGATGCCCAGGTGAGTGGCCCGCTACCTCTTCTGGTGGCCGCCTCCCTCCTTCCTGGCCTCCCGGCGCTGCGCCCTTTCTCACTGGTTCTCTCTTCTGCCGTTTTCCGTAGGACTCTCTTCTCTGCCCTGAGTCTCCTTTGGAACTCTGCAGGTTCTA
+
>1>AAAA1BFBDFGFBFGAFGDGFEEEBAEGBBFABEEFCGHGHHGGE/AAFGGGBGA0A>EGGFFEEEEFHFGHEGEEEGHGHEFGECC<CCGHG1?GHHHHFGHGHBGFGFACGG-AGFFHBGH0DGHGHH-A?..CEHHGGB0;0;FFFFF.:C@??A--A;=F@@FFFFFBFF;-BBBFBFFFFFFFFF@FBFFFFFF-AF/;FFFFFFF/F/;/;AFF--BFFFFFFFFFFFFFFFFFFF-9BFFB
@M05620:37:000000000-D9766:1:1101:21185:3475 1:N:0:38
ACCACACCTTCTACAATGAGCTGCGTGTGGCTCCCGAGGAGCACCCCGTGCTGCTGACCGAGGCCCCCCTGAACCCCAAGGCCAACCGCGAGAAGATGCCCAGGTGAGTGGCCCGCTACCTCTTCTGGTGGCCGCCTCCCTCCTTCCTGGCCTCCCGGCGCTGCGCCCTTTCTCACTGGTTCTCTCTTCTGCCGTTTTCCGTAGGACTCTCTTCTCTGACCTGAGTCTCCTTTGGAACTCTGCAGGTTCTA
+
CCCDCBCCFFFFGGGGGGGGGGHHGGGBCEHHHGGGGGGGFHGHHGGGGGGGGHGHHHHGGGGGGGGGGGGHGHHGGGGHGHHHHGGGGGGGGGHHHHHHHHHGHHHHHHGGHHGGGGGHHHHHHHHHHHGHHGGGGGHGHHGHHGGGGGGGGGGGGG-DGFFFFFFFFFFFFFFFFFFFFFFFFFFFHFFFFFDFFFFFFFFFFFFFFFFFHHHFHFFFFHFFFFFFFFFFFFFFFFFFHFFHFFFFFFB
@M05620:37:000000000-D9766:1:1101:15197:3481 1:N:0:38
ACCACACCTTCTACAATGAGCTGCGTGTGGCTCCCGAGGAGCACCCCGTGCTGCTGACCGAGGCCCCCCTGAACCCCAAGGCCAACCGCGAGAAGATGATGAGTGGCCCGCTCCCTCTTCTGGTGGCCGCCTCCCTCCTTCCTGGCCTCCCGGAGCTGCGCCCTTTCTCCCTGTTTCTCTCTTCTGCCGTTTTCCGTAGGACTCTCTTCTCTGCCCTGAGTCTCCTTTGGACCTCTGCAGGTTCTAGCTCG
+
BCCCCCCDFFFFGGGGGGEGGGHHGGGBFGHHHGGFGGGGGHHHHGGGGGGGHHHHHHHGGGGGGGGGGGGHGHHGGGGHGHHHHGGGGGDGGGHGHHH?GHFFHGGHHGGCGGGHHHHHH11DG.<CD-;.EHGHHGHHHGFHHHGGGGGGG:@DFGFBGG@DFFFFF0BFB0BFFFFFFFFFFFF:;:DFFF;DFFFFFFFFFFBFFFFFFFFFFFFFFFFBBFF0;BF0BFFFFFBBF;BFF0:;;F?
@M05620:37:000000000-D9766:1:1101:22888:3482 1:N:0:38
AGTGCCAGCTCTCAATCGCACAGGGGACCCAGGGCCTGGCCCCTCCATCCAGAAAACCTATGACCTCACCCGCTACCTGGAGCACCAACTCCGCAGCTTGGCTGGGACCTATGTGAGTATCCAGCGTAGGAATCTGGGAGTTGGGGAGGAGTGAGGAGTTGGGGAAAGACAGTCCTAACCGTGGAGGGTTCTGGTAAATGATGGGGTGAGGAGGGGCTCTTTGGCTCCCACCAGTCCCCCTGTCTGGTCTA
+
33>AAFFFBFFFFGGGD2FGEGGHGGGGGEHHGGGEGDHFFHGGGGHHGHGFHFHHHGFHHHGHHHHFHHFGGFEGHHHHHHHHHHHHGHHHGGGGGBGHDHHCA?F?/B111FDFFHFGHHGGH?EADDBDBGFHGFGEC??FDGGGGGEC.GFHFD/<DGC-.CH.FHHGHHHHHEFHBFF@GGG@;AFGGG9BFFFGEGGG.AFBFFFFFDBBB=EFFB/BBFFEFFFFFFFFFFFFBFFFF//B;F:
@M05620:37:000000000-D9766:1:1101:18414:3504 1:N:0:38
ACTGCCACTTCTCAATCGACCGGCGCGCCCGGGCCCAGCGAGCGCAAGAGCGCACGCCTGAACCCCAACCACGAACTTCGATCACCCATGCCGCCTTCTGCTTGGGAACTATGTGAGTATCAAGAGTAGGAATCTGGGAGTTGGGGAGGAGTGCGGCGTTGGGGAAAGCCAGTCCTAACAGTGGAGGGTTCTGGTAAATGATGGGGTGAGGCGGGGCTCTTTGGCTCCCACCCGTCCCCCTGTCTGGTCTA
+
>>>>ABBBBFBBBBFFGAFEAAAAA2AAFG0AEAEEEB10>0>//>>EHHH/>EEE/?GF?3B/?<E//?FC///>/?FCG?F/??0?00?FG><.<1FG11>G<.>F.0<0000=0=B0D00<0<:0;:000;0C0/...;C/;-.9-.9;.0:----;;AB@..../:.A:/FFF/9/9FFF/9.9A99BFFBBFFFF/99/AA.;....--;=-@E//9BB///;A;A?.;9ADFFFB?FFFBB/BB:
@M05620:37:000000000-D9766:1:1101:20132:3522 1:N:0:38
ACCACACCTTCTACAATGAGCGGCGTGTGGCTCCCGAGGAGCACCCCGTGCTGCTGACCGAGGCCCCCCTGAACCCCAAGGCCAACCGCGAGAAGATGAACCCGCGGGAGGGGCCCGCGCCCTCTTCTGGGGGCCGCCTCCCTCCTTCCTGGCCTCCCGGCGCAGCGCCCTTTCTCACTGGTTCTCTCTTCGGCCGTTTTCCGTAGGACTCTATTCTCTGCCCTGAGCCTCCTTTGGAACTATGCGGATTT
+
AABABABAFFFFGGGGGGGFG2AEFCGBFE2B3BFEGGG011B11AAE1EF1FGHHEHHGG/E>FGC@EE/FG3?<EG?GE/GG//<@//>@//<CG1<1F..-----:----;A-9---;--;FB9/:/.;-@9-@-.;E?9FAF////B/A.9FF.D;999----;D-9F//9B///;.B////9/;/9..;.-;DF?F/./.;.///9//;:9/9/9/:./9:.///;.BFBF/B9/////99--9./
@M05620:37:000000000-D9766:1:1101:20726:3546 1:N:0:38
ACCACACCTTCTACAATGAGCGGCGGGGGGCTCCCGAGGGGCACCCGGGGCTGCGGACCGAGGCCCCCCTAAACCCCAAGGCCAACCGCGAGAAGATCCCCAGGTAAGTGGCCCGCTACCTCTTCTGGTGGCCGCCTCCCTCCTCCCTGGCCTCCCGACGCTCCGCCCTTTCTAACTGGTTCTCTCTTCTGCCGTTTTCCGAAGGCCTCTCTTCTCTACCCTAAGTCTCCTTTGAAATTCTGCAGGTTCTA
+
AAAAAAAAFFFFGDGGGFBB1000E/AEGC->>FC<.A---;CGGG---9;A?.--;A-;-;-@FF@@---;BFFF-B-A-EEFFFB=;-99@-//;/;F--AA9/9;BFBEFE?@--;BFFFFBFFFBFBFF?@?BFFEFFAF-BABF-FABFFEF---9A-99BF@@FFFB//:/BBF//999BF//;9FB@FFFEFFB--;--9/;BBF/999F//;9B--://9;9FFFF/;B/99B//9FFF/:9/
@M05620:37:000000000-D9766:1:1101:13472:3548 1:N:0:38
GCTGCGGCTTTGGAATCAACTCATAGATTCCTGCCCCAGTTCCCCCTGTCCCTGTAACCGTTTCTTGCCTGGCTTCCAGAAGCTGCAACAACTCCACGGGAGTATAAGAGCTGATGAAACAATGTCGAGGAAGTCCGGCATTTCCGCTTTCGCACTCTTGTGTGTCCCATTGAACAATTCTCAGCGTTTGTGCTTTTAACTGACAACCCAGGGCCACCAGATCGGCAGAGCACACGTATGAACTCCGGTCA
+
1>1>A11>>D1B1BF1FBBF3B13DDFGGFHHHHAFFAB1DDGHHG/B1BFBF11DF21AEEGGADDBFHHHHH00BBGBFHH1B1BFH>FG1EG10/EEEE/>1BBF1FCFHH1>>GG<0/<B2B/?>/><01B1?B//>FFHGCA///?/<C--0>FDDF<0.=<00D<=0<GH<0<DG<00C..;A.//;<G00000;CCBBF.;.9.9A.C......9;E.9-9-;/9F-:@;-9///;99F-999-
@M05620:37:000000000-D9766:1:1101:20880:3576 1:N:0:38
ACCACACCTTCTACAATGAGCTGCGTGTGGCTCCCGAGGAGCACCCCGTGCTGCTGACCGAGGCCCCCCTGAACCCCAAGGCCAACCGCGAGAAGATGCCCAGGTGAGTGGCCCGCTACCTCTTCTGGTGGCCGCCTCCCTCCTTCCTGGCCTCCCGGAGCTGCGCCCTTTCTCACTGGTTCTCTCTTCTGCCGTTTTCCGTAGGACTCTCTTCTCTGTCCTGAGTCTCCTTTGGAACTCCGCAGGTTCTA
+
3>AAB?3AFFFFDGGFEGGGBFFCEAEEH2AFAFGAEEGEGEHFGGGGGEGEHHHHGHHGGGGEFEEEEGGFHGGGGGECEGHEH?EGGGGC?DGHHEB1<FGF?<G0?1FE0CC-->-0<DH0GHBDD/AFGCGGGG..:GDHFFGBFF?GG.C9E---;9C/ABF?B/F/9//;BBFF//;BBFFF/;BB/;..;9F/;B;D./;/9/9:;FFFEF//;B/9B//99//9BB///////.;@-9./9/;
@M05620:37:000000000-D9766:1:1101:21890:3623 1:N:0:38
ACCACACCTTCTACAATGAGCTGCGTGTGGCTCCCGAGGAGCACCCCGTGCTGCTGACCGAGGCCCCCCTGAACCCCAAGGCCAACCGCGAGAAGATGATGAGTGGCCCGCTCCCTCTTCTGGTGGCCGGCTCCCTCCTTCCTGGCCTCCCGGAGCTGCGCCCTTTCTCCCTTGTTCTCTCTTCTGCCGTTTGCCGTAGGACTCTCTTCTCTGCCCTGAGTCTCCTTTGGAACTCTGCAGGGTCTGGCTCG
+
BABABBBAFFFFGFGGGGFFGGHFGFE24AGECEFG?FECCHHHHGGGAEEEDGCGHHFAEECFGGGGGEFGHGHFGEEGFHHHHG/EFG<CCFHFFFD2?2<2?FFHHFFG->FG0FFG1110/<<.C-::AEE//;GFCCCHHEA09A..-BC?9BB?9.9-/9BFF/;B/.;B/9;B/B/;FF//9A.B.//;99.:FB////;/B/BFF//AF..BFFBB/9/9/B9/9////B9/.-;:F/:/;/-
@M05620:37:000000000-D9766:1:1101:12990:3639 1:N:0:38
ACCACACCTTCTACAATGAGCTGCGTGTGGCTCCCGAGGAGCACCCCGTGCTGCTGACCGAGGCCCCCCTGAACCCCAAGGCCAACCGCGAGAAGATGCCCAGGTGAGTGGCCCGCTACCTCTTCTGGTGGCCGCCTCCCTCCTTCCTGGCCTCCCGGCGCTGCGCCCTTTCTCACTGGTTCTCTCTTCTGCCGTTTTCCGTAGGACTCTCTTCTCTGACCTGAGTCTCCTTTGGAACTCTGCAGGTTCTA
+
BBBBBBB3BCFFGGGGGGBGGGHHGGGBAEHGHFFE?EFGDHGHHGGEEEGGFHGHHHHAEECFGGGGGGGHFHHGGGGHGHHHHGGGGG/BDGHEDGHHHHHGHHHHHHGGHHGGGGGHHHHHHHHHHGGHHGGGGGHGHHGHHGGGGGGGGGGGGG;BBFFFFFFFFFFFFFFFFFFFFFFFFFFFBFFFFFFFFFFFFFFFFFFFFFFFFFFFFFFFFFFBFFF;FFFFFFFFFFFFFFFFFFF/FFB
@M05620:37:000000000-D9766:1:1101:22016:3647 1:N:0:38
AGTGCCAGCTCTCAATCGCACAGGGGACCCAGGGCCTGGCCCCTCCATCCAGAAAACCTATGACCTCACCCGCTACCTGGAGCACCAACTCCGCAGCTTGGCTGGGACCTATGTGAGTATCCAGCGTAGGAATCTGGGAGTTGGGGAGGAGTGAGGAGTTGGGGAAAGACAGTCCTAACCGTGGAGGGTTCTGGTAAATGATGGGGTGAGGAGGGGCTCTTTGGCTCCCACCAGTCCCCCTGTCTGGTCTA
+
111>AF1FAFFFBGGDBFGAE0G0FGCE?00GCEF/FAG00GEFGGBHDAG1A0B0FFBGGHBHHH@BGHHE>//EHHHH>BGE0FH>E0F@E///E0BBEHFGGGEH?HBGHHHGHHGHHFHFEGGGGGGBGHFHHBGGCGHGC?FC-.CGHGHHHG/CGG@CFCHHHHFHHHHHHFFC9EE@CEGGGGGFFGBFGGGGF0FBFGF?FFFFFF@@@@FFFF/FF/FFFFFFFA99BBFF@E9FFFFFFFB
@M05620:37:000000000-D9766:1:1101:22111:3654 1:N:0:38
ACTGCCACTTCTCAATCGACCCGTGGATTCCTGCCCCGGCTCCCCCAGTCCGTAAAACCGTTTCCTCCCTGGCTACCAGGAGCACCAACTACTCCGCTGGAGTAGGAGAGCTGATGAAACAATGGCCAGTAAGTCCGGCATTTCCGCTTTGGCACTCTTGTGGGTCCAATTGAACAATTCTCGGCATGTGTACTTGTAACTTACAAGCCAGGGCCACCAGATCGGCAGAGCACACGTCTGGACTCCCGTCA
+
>1>>AB@BBF@BBGGFGFFEAAA0AAEEBBEGH1GHCAEAAEFCGGAA1BFA/B/B2F/>B/0BDDD0FE@GHHBFG1F?GFH/>/BFE0BG1GF/>?<E0FH011BB//?GH11>B>F10<@FFCFHH1FHD@DDEGC/AG1<=CCA.F101F0/<0D00CF.<GHCG;;C0CHCHCCC00.;;--.;B0900;;0;00;000990.9BFEB.:..;:-9F9A--9@EFFFF-A--;-;//-:B/;;AA-
@M05620:37:000000000-D9766:1:1101:19843:3670 1:N:0:38
GAGGATGCTTTGGACGAAACTCATAGATTACTGCAACAGTTCGCCTTGGACCTGGAGAAGTTTCTTGCCTGGCTTACAGAAGCTGAAACAACTGCCCAGAATCCTCCAACTAAGACAAAGAGCTGACCAAACAATAACAAGTAACACATGCAATTACACATTATCACTCTTGCGGATCCAATTACACAATTATAACCCTTTGTCCTTTTAACACACAATCCAACTACAATAGAACTTTAGAACACACATCT
+
>1>>1BCF1@B1B11A1E0EGGHHHFHHGFABFG1ACG0DD20AA/B1A11BGHF0010ADDF2D1DB111/BBF11BBDG1@BF11@1B/BBGEF/BB/>11B1BB01B01BB11>00B0B01BB00B?//0/1111110>>>>11/11111@<1@@@1<2@@>211?1111>/>><01><11>1>><0=000=0<<./<000=:<000000/:;.:0:/00/////90090000;009900//;..0;0
@M05620:37:000000000-D9766:1:1101:17732:3694 1:N:0:38
AGTGCCAGCTCTCAATCGCACAGGGGACCCAGGGCCTGGCCCCTCCATCCAGAAAACCTATGACCTCACCCGCTACCTGGAGCACCAACTCCGCAGCTTGGCTGGGACCTATGTGAGTATCCAGCGGAGGAATCGGGGAGTTGGGGAGGAGTGAGGAGTTGGGGAAAGACAGTCCTAACCGTGGAGGGTTCTGGTAAATGATGGGGTGAGGAGGGGCTCTTTGTCTGCCACCAGTCCCCCTGTCTGGGCTA
+
>>A>AFFFAFFFGGGGGAF1E0BAFFGEGE0FFEGEAABBBFEAEGGHGH1BDGFFFGGFHGFGFGB1BFCEGECGHFGCHHH>BFGHG>GGF?/>E0FG/F1???0BEB11122>BB>1F2BGHC/B>/?CFG0CC?C?./0<<-<@-.:=GHCCGC:CCH@-A.9.C9//9990;0/.99;-...;--;//9F//9/;FFBBEBB----/9;--;@F9/99//;//;//-9-//;;9;9-//;FF-;9F
@M05620:37:000000000-D9766:1:1101:10217:3710 1:N:0:38
ACCACACCTTCTACAATGAGCTGCGTGTGGCTCCCGAGGAGCACCCCGTGCTGCTGACCGAGGCCCCCCTGAACCCCAAGGCCAACCGCGAGAAGATGAACCCAGGTGCGTGGCCCGCTACCTCTTCTGGTGGCCGCCTCCCTCCTTCCTGGCCTCCCGGCGCTGCGCCCTTTCTCACTGGTTCTCTCTTCTGCCGTTTTCCGTAGGACTCTCTTCTCTGACCTGCGTCTCCTTTGGAACTCTGCGGGTTC
+
A>ABBBBBFFFFGGGGGGBGGGHFEEGEHGHHHGGGDEF2EHEHHGGGGGGGHHHHHHHGGGGGGGGGGGGHHHHGGFFGGHHH?FEGGGDGGGHHHGHHHHGAHGBG1@<EGGHHGGG-CHHHHHGHHHHFEFFGCDGGGEGG?FFGGBFGGGGGGAADGGFFCFA@FFFFFFFFFFFFFFFFFFFFBFFFFFFFDBFEFFDF?DFFFFFFFFFFFFFF/B/;B?BFFDFFFFFBFBFFFFFFF-;=DE.
@M05620:37:000000000-D9766:1:1101:10203:3722 1:N:0:38
ACCACACCTTCTACAATGAGCTGCGTGTGGCTCCCGAGGAGCACCCCGTGCTGCTGACCGAGGCCCCCCTGAACCCCAAGGCCAACCGCGAGAAGATGAACCCCGGTGCGTGGCCCGCTCCCTCTTCTGGTGGCCGCCTCCCTCCTTCCTGGCCTCCCAGCGCTGCGCCCTTTCTCACTGGTTCTCTCTTCTGCCGTTTTCCGTCCGACTCTCTTCTCTGCCTTGAGTCTCCTTTGGAACTCTGCTGGTTC
+
CCCCCAAAFFFFGGGGGGFGGGHHGGGGHGHHHGGFCGGGGHHHHGGEEGGGHHHHGHHGGGGGGGGGGGGHEHHGGGGHGHHHGFGEBCCGGGHHGHHHHH<//>>A-<..<><<<A-ADGHHHHGGBCGCD.C-;ACEGFFGE9CFCFFCFFFFF9/::;@.CF@FF;CFFF/F/;BB//;BFFB9/;/999/;DFFFE:;:..:.;BFFB/BFF;BFFF//;/;BF//:;FFFFE/:B9BFF/:/;9/
@M05620:37:000000000-D9766:1:1101:8249:3744 1:N:0:38
AGTGCCAGCTCTCAATCGCACAGGGGACCCAGGGCCTGGCCCCTCCATCCAGAAAACCTATGACCTCACCCGCTACCTGGAGCACCAACTCCGCAGCTTGGCTGGGACCTATGTGAGTATCCAGCGTAGGAATCTGGGAGTTGGGGAGGAGTGAGGAGTTGGGGAAAGACAGTCCTAACCGTGGAGGGTTCTGGTAAATGATGGGGTGAGGAGGGGCTCTTTGGCTCCCACCAGTCCCCCTGTCTGGTCTA
+
AA>AAFFFAFFFGFGFGFG2E?GAFEDEDEHHEAEAEFHHGHGHGGHHGFHHHHHHHGHHFGGHHHHHHHHGG>EGHHHHBFHHHHHFEFHEEA?EFHHHGEFE?<FGGHGHHHHHHHGHHHHHGG<ECDHHHHHHHHGFGHHG/C>CCDGHHHGHH.<GGHGGGGHGHHHHHHHHHHHHCEFFGGGGCAFGEFFGFGGGGFGGGBFCFFFFBA@ADDFFFFFFFBFEF.ADFFFFFFFD-AFFFBB/;B9
@M05620:37:000000000-D9766:1:1101:21739:3748 1:N:0:38
AGTGCCAGCTCTCAATCGCACAGGGGACCCAGGGCCTGGCCCCTCCATCCAGAAAACCTATGACCTCACCCGCTACCTGGAGTACCAACTCCGCAGCTTGGCTGGGACCTATGTTGAGTATCCAGCGTAGAAATCTGGGAGTTGGGGGGGGGTGAGGGGTTGGGGAAAGACAGCCCTAACCGGGGAGGGTTCGGGAAAATGATGGGGTGAGGAGGGGCTCTTGGGCCCCCACCAGCCCCCCGGTCGGGTCT
+
ABAABFFFBFFFGGGFFGGGFEHFGGGGGGHHGGFEEFGHFHEAEGFBHHCGHHHFGEEGFHDGHF33FHFEG?>EGFHH?B33FHHBFFGEEE?EEHHHGHFGGGCG/GBGGG333FFG3FB3?2<?/B/@2FD2@GG0<C0FHGG-;@-9-9.;A.-;99B;-A9A9/.:B.9..99BAA-;B9@F-;9A-;.-;;./BB/BFEF.9.AF/AD=-=9.BF/B.9.;@>-A....;DFF--------.-9
@M05620:37:000000000-D9766:1:1101:22377:3749 1:N:0:38
GAGGCTGCTTTGGAAGAAACTCATAGATTACTGCAACAGTTCCCCCTGGACCTGGAAAAGTTTCTTGCCTGGCTTAAAGAAGCTGAAAAAACTGCAAAGGAGTCCAAGAGCAGATGCAACGATGGAAAGTAAGACAGACAAATCCACTTTAGCAAACTAGTGGATCCAATTGCAGAATTCAACGCATTTGTACTTGTAACTGACAAGCCAGGGAACCAAGATAGGAAGAGCACACGTTTGAACTCCCATCA
+
>3333>CAFDFBG4BFGGGGGAAGHFGHFFBEFF4FFEFHFABBBAAFA2BFHHFBA3AGAAFDG5BBBB3AGGGB5DFDGG3FG3BB@B>FH@33@@FGG1B?BB3@FCG3B3?33BF3//?/?GHBF?F4B4?B?3B000B?B1?B?BFGBGF1@11@2@<FH?CB1GH1111?FGHB1>=<AD.<11=>><DD==G0DG0<0=CCCCAEGG.:C:;;:0;;/;099F//9;F?F.;90;0BB9A/0;9
@M05620:37:000000000-D9766:1:1101:16541:3753 1:N:0:38
ACCACACCTTCTACAATGAGCTGCGTGTGGCTCCCGAGGAGCACCCCGTGCTGCTGACCGAGGCCCCCCTGAACCCCAAGGCCAACCGCGAGAAGATGATGAGTGGCCCGCTACCTCTTCTGGTGGCCGCCTCCCTCCTTCCTGGCCTCCCGGAGCTGCGCCCTTTCTCACTGGTTCTCTCTTCTGCCGTTTTCCGTAGGACTCTCTTCTCTGACCTGAGTCTCCTTTGGAACTCTGCAGGTTCTAGATCG
+
BBBBBBBBFFFFGGGGGGGGGGHGGEEBFAHHGFGGDGGGGHHHHGGGFEGFFGHFHHHFFGGGGDGGGGGHHGHGGGEHGEHHHGGEGGGGCGHFFHF>GHH?GGGHHGFGCGHEFHGHHHGFGEHFGCCDFHGGCDG:GHGHHHFBFEEDGGGF:FGFGGGAFFFFFBFF/F9BFBFFFFFBBFFBFFDFAB:DBF.DFFFFFFFFFFFFFFFFFFFFFFFFFFFFFBBFFFFEFF/BFAFFFBF/BF?
@M05620:37:000000000-D9766:1:1101:9819:3757 1:N:0:38
ACCACACCTTCTACAATGAGCTGCGTGTGGCTCCCGAGGAGCACCCCGTGCTGCTGACCGAGGCCCCCCTGAACCCCAAGGCCAACCGCGAGAAGATGAACCCAGGTGCGTGGCCCGCTCCCTCTTCTGGTGGCCGCCTCCCTCCTTCCTGGCCTCCCGGCGCTGCGCCCTTTCTCACTGGTTCTCTCTTCTGCCGTTTTCCGTAGGACTCTCTTCTCTGCCCTGCGTCTCCTTTGGAACTCTGCAGGTTC
+
ABBABBBBFFFFFGGGGGGGGGHHGEGEHGEHHGGFGGGGGGHHHGGGEGGGHHHHHHHGGGGGGGGGGGGHHHHGGGGHGHHHHFGCFGGGFDHHH2GGHHDFCEHF1@FF->FGGGG-CEHHHHHHHDHHGHFGGGGGGGGG9FFGGGGGGGGGGC9BF-BFFFFFFAFFFFFFFFFFBFFFFFFFFFFFFFFFFFFFFFF9..;BFFFFF/9BFFFFBF;9A.BFFFFFFFFFEFFFFFFFFFF.AF/
@M05620:37:000000000-D9766:1:1101:19182:3760 1:N:0:38
ACCACACCTTCTACAATGAGCTGCGTGTGGCTCCCGAGGAGCACCCCGTGCTGCTGACCGAGGCCCCCCTGAACCCCAAGGCCAACCGCGAGAAGATGAGGAGTGGCCCGCTCCCTCTTCTGGTGGCCGCCTCCCTCCTTCCTGGCCTCCCGGAGCTGCGCCCTTTCTCACTGGTTCTCTCTTCTGCCGTTTTCCGTAGGACTCTCTTCTCTGCCCTGAGTCTCCTTTGGAACTCTGCAGGTTCTAGCTCG
+
AAAAAAAAFFFFFFGGFFFEG5BBE2EA4AGHBFEAE2EEFHHHGGGGDEGGHHGFHHHGCGGGG?EGGGGEHCHGGGDHEAHHHGA<DCG@?GFF1F11?GGGGGGHHGGGGGGHGHHHHHEGGDFFG-@EGHGFHGBGFFCHGGAFGGGG@GGGGGGGGG?;FFFFF/9FF.;BFFFFFBFFFFF/;AFFFBFDF.A.BFFEBFBFFFFFEFFFFFFFFFFFFFFBFFF/FFFFFFEBA9BBF/99BFF
@M05620:37:000000000-D9766:1:1101:22374:3771 1:N:0:38
GAGGCTGCTTTGGAAGAAACTCATAGATTACTGCAACAGTTCCCCCTGGACCTGGAAAAGTTTCTTGCCTGGCTTACAGCAGCTTGAACCACTTCCAAGGAGTACCAGAGCAGATGAAACGATAGCAAGTAAGTCAAGCAAATAAGCTTTAGCAATCTTGTGAATCCAATTGAACAATTCTCAGCAATTGTACTTGTAACTGACAAGCCAGGGAAAACAGAACGGAAGAGCACACGTCTGAACTCCCGTCA
+
B@BCBBFBFFFFGBBFFGGGGGHHHHHHHHGFHH4FFHGHHDBBGGEFEFFGHHGFB3CGBGHFHGGFFGHHHHHBBGHFHH2F331F@1BFH3G334BFF1BBD4BGF?G3BBBFFHH3/>?/?3DF?3FFFFH443?B33DDB3?B3GDFGFH2F33DFB22>FFHHFGHG@2FGGHHFF1DGF0=1??1>=FGF1=<HFGHHHFAEHFHA.<.//<<G0:<.<CDHF<CGHG-C<CCFGCFFFE..=.
@M05620:37:000000000-D9766:1:1101:10608:3776 1:N:0:38
AGTGCCAGCTCTCAATCGCACAGGGGACCCAGGGCCTGGCCCCTCCATCCAGAAAACCTATGACCTCACCCGCTACCTGGAGCACCAACTCCGCAGCTTGGCTGGGACCTATGTGAGTATCCAGCGTAGGAATCTGGGAGTTGGGGAGGAGTGAGGAGTTGGGGAAAGACAGTCCTAACCGTGGAGGGTTCTGGTAAATGATGGGGTGAGGAGGGGCTCTTTGGCTCCCACCAGTCCCCCTGTCTGGTCTA
+
AA>>AFFFBFFFGFGGGGGAE?GCGEAEFEHHFEGGGGHHHHGHGGHHHGHHHHGHHGHHHFGHHGHHHHHEG>EEHHHHBGHHHHHGGGHFAFCGEHBGGHHGGGHHGHHHHHHHHHHHHHHHHGGGGGHHHHHHHHCFGHHHGGCDGDEGHFHHHGHHHHGGGGHHHHHHHHHHHHHHGGGGDEEGGGGFGGFFGGGGGGGGGGFFFFFFFFFFFAFFFFFFFFFFFFFFFFFFFFFFFFFFFFFFFFF
@M05620:37:000000000-D9766:1:1101:20160:3786 1:N:0:38
ACCACACCTTCTACAATGAGCTGCGTGTGGCTCCCGAGGAGCACCCCGTGCTGCTGACAGAGGCCCCCCTGAACCCCAAGGCCAACCGCGAGAAGATGCCCAGGTGAGTGGCCCGCTACCTCTTCTGGTGGCCGCCTCCCTCCTTCCTGGCCTCCCGGCGCTGCGCCCTTTCTCACTGGTTCTCTCTTCTGCCGTTTTCCGTAGGACTCTCTTCTCTGACCTGAGTCTCCTTTGGAACTCTGCAGGTTCTA
+
AAABBBBABFBFGGGGGGAFDGFHG2EAA22BBBAB2E222ACBF1EEE1B1A3BF52ABBGEFFG0EFEGHFHH1EFGHGHH/??EEEE>BF/GFHHHHHHHG2<DFDBFGHHGGGGGHHHHHHHHHHHGHHGGFGGHGHHGHHHHHHHGHHHHGGG@DGGGGGGFFFFFFFFFFFFFFFFFFFFFFFFFFFFDFFFFFFFFFFFFFFFFFFFFFBF9FFFFFFFFFFFFFFFFFFFFFFFFFFFFFFFB
@M05620:37:000000000-D9766:1:1101:7795:3818 1:N:0:38
AGTGCCAGCTCTCAATCGCACAGGGGACCCAGCGCCTGGCCCCTCCATCCAGAAAACCTATGACCTCACCCGCTACCTGGAGCACCAACTCCGCAGCTTGGCTGGGACCTATGTGAGTATCCAGCGTAGGAATCTGGGAGTTGGGGAGGAGTGAGGAGTTGGGGAAAGACAGTCCTAACCGTGGAGGGTTCTGGTAAATGATGGGGTGAGGAGGGGCTCTTTGGCTCCCACCAGTCCCCCTGTCTGGTCTA
+
>AAABFFCAFFFFGGGGGGGGGHGFGGEEGHH2AEEAFGHFGGHGGHHHHHHEHGHGFHBHHHHHHHGHHGGGEGGHHHHHHHHHHHHGHHHGGGGGHHHGHBFGGHHGHHHHHEHHGHHHHHHHGGGGGHHHHHHHHHGGHHHGGGGGGGHHHHHGGHHH/DGGGHHHHHHHHHHHGGGGGGGGGGGEGGGGGCGGGGGGGGFFFFBFFFFFFBBBBFFFFFFFFFFFFFFFFFFFFFFBFFFFFFFFFF
@M05620:37:000000000-D9766:1:1101:12785:3819 1:N:0:38
ACTGCCACTTCTCAATCGACCCGTGGATCCCTGCCCCGGCCCCCCCAGCCCGCACAACTGTTTCCTACCTGGCTACCAGGAGCACCAACTCCGCCCTTGAAGACTCCACGGGCGTAAAAGCGCTGCTGAAACAATGGCACGTCCGTCCGGCCTTTCCGCTTTCGCACTCTTGTGGATCCCCTTGACCACTTCTCAGCATTTGTACTTGTAACTGCCCCGCCCGGGCCAAAAGTCGGAAGAGCACACGTCTG
+
>>>AAB1@BDBDAEFFFA1EAEEAEEA1AFF1FAFG//AA/AAAEF@E0/B>//>/0?1>@21BFF2BF11BB01BF1B??FG/BGGHG01B//?/B0?11?10?1<?0////<<>.<110<A<CC0C0FDH/.0<GFH0CG.;CGH.;-99EFFBC.9;.ECBE.@-B/F///9;/B---;9B//;/-;//;FFF/9/BBFB///9FF/;BFF/B---99-;-@?@FFBAFFFF?---9AFFA-A@FEF-
@M05620:37:000000000-D9766:1:1101:13665:3825 1:N:0:38
AGTGCCAGCTCTCAATCGCACAGGGGACCCAGGGCCTGGCCCCTCCATCCAGAAAACCTATGACCTCACCCGCTACCTGGAGCACCAACTCCGCAGCTTGGCTGGGACCTATGTGAGTATCCAGCGTAGGAATCTGGGAGTTGGGGAGGAGTGAGGAGTTGGGGAAAGACAGTCCTAACCGTGGAGGGTTCTGGTAAATGATGGGGTGAGGAGGGGCTCTTTGGCTCCCACCAGTCCCCCTGTCTGGTCTA
+
BCABCFFFCFFFGGGGGGGGGGHHGGGGGGHHGGGGGGHHHHGHGGHHHHHHGHHHHGGHHHGHHHHHHHHGGGGGHHHHGHHHHHHHGHHHGGGGGHHHGHGGGGHHGHHHHHHHHHHHHHHHHGGGGGHGHHHHHGHGEGHHGGGGGFGHHHHHHGHHHHGGGGHHHHGHHHHHHHHHGGEGFGGGEGGGFGFFGGGGGGGGGGFFFFFFFFFFFFFFFFFFFFFFFFFFFFFFFFFFFFFFFFFFFFF
@M05620:37:000000000-D9766:1:1101:15166:3851 1:N:0:38
ACCACACCTTCTACAATGAGCTGCGTGTGGCTCCCGAGGAGCACCCCGTGCTGCTGACCGAGGCCCCCCTGAACCCCAAGGCCAACCGCGAGAAGATGATGAGTGGCCCGCTCCCTCTTCTTTTGGCCGCCTCCCTCCTTCCTGGCCTCCCGGCGCTGCGCCCTTTCTCCCTGTTTCTCTCTTCTGCCGTTTTCCGTAGGACTCTCTTCTCTGCCCTGAGTCTCCTTTGGACCTCTGCAGGTTCTGGCTCG
+
BBBBBBBAFFFFGGGGGGBGGBFFEAEBGEFFGFFEEGGGGHGHHGGGGEGGGHHHHGHGGFGGGGGGGGGHBGHEGGGHGHFGHGGGCG/BDGHFGHH2FFH2?FFHGC@@DG>G0GF1G110=A/<<-<..CEHGGF0CGHGHHGF;AADG--;--.;@;-;BBF/B/;9/99/BFBFBFFFFEF/9;;BEF9;BFDD/;F/;//BFFFF/B9ABFFFBFF/:BF9BFF9FF/99FFFFA/FF/;/;B@
@M05620:37:000000000-D9766:1:1101:19003:3853 1:N:0:38
ACCACACCTTCTACAATGAGCTGCGTGTGGCTCCCGAGGAGCACCCCGTGCTGCTGACCGAGGCCCCCCTGAACCCCAAGGCCAACCGCGAGAAGATGCCCAGGTGAGTGGCCCGCTACCTCGTCTGGTCGCCGCCTCCCTCCTTCCTGGCCTCCCGGCCCTGCGCCCTTTCTCACTGGTTCTCTCTTCTGCCGTTTTCCGTAGGCCTCTCTTCTCTGCCCTGCGTCTCCTTTGGAACTCTGCAGGCTCTA
+
>AABBBAAFFFFGGGGGGGGFGHFGFFEHEGHHGGGGGGCGHHHHGGG1EEGFHHHHHHGGGGGGEEEGGGHHGEGGGGGGGHCEAEEGGGGCFGHHHB22??<11?<G1<?FG-@---<10..<C./D0-A:-A-:E:.9/E/9FB0CFF?0C.;E-9--;:A=D.-@/9/99/;FB.9//;B//B9/;9B9=.9FEF/.:9..9/9.BF//9/B/;//9/..-9-9:BB/FF/B////////9..:AB;
@M05620:37:000000000-D9766:1:1101:10741:3857 1:N:0:38
AGGGCCAGCTCTCAATCGCACAGGGGACCCAGGGCCTGGCCCCTCCATCCAGAAAACCTATGACCTCACCCGCTACCTGGCGCACCCCCTCCGCAGCTTGGCTGGGACCTATGTGAGTATCCAGCGTAGGAATCTGGGAGTTGGGGAGGAGTGAGGAGTTGGGGAAAGACAGTCCTAACCGTGGAGGGTTCTGGTAAATGATGGGGTGAGGAGGGGCTCTTTGGCTCCCACCAGTCCCCCTGTCTGGTCTA
+
>A1>>A>AAFFFFGGGB1AFE0BFEFAA0EAGA0BEEFHGGHGGGG0GDHCF1B1GHGCH1GFGHDB@FE0>>/>EFDHHA@EEGGE/>EEEACCE/CBF/FC///0BCF1FDHF2DGF1G>21GC////<1?GGFBG0<>0GFGG.<C.</<0:C0.;:0;@C..CA///:FGFGG0BF-EC@.;AAEFGBFF9//BF/9FF/-BF@FF?/:A@?@@FFFFFFFFFE?BFFFFFFFBEF@EFFFEFBBBF
@M05620:37:000000000-D9766:1:1101:22300:3867 1:N:0:38
ACCACACCTTCTACAATGAGCTGCGTGTGGCTCCCGAGGAGCACCCCGTGCTGCTGACCGAGGCCCCCCTGAACCCCAAGGCCAACCGCGAGAAGATGATGAGTGGCCCGCTCCCTCTTCTTTTGGCCGGCTCCCTCCTTCCTGGCCTCCCGGAGCTGCGCCCTTTCTCCCTTCTTCTCTCTTCTGCCGTTTTCCGTAGGACTCTCTTCTCTGCCCTGAGTCTACTTTGGTCCTCTGCAGGTTCTCGCTCG
+
BBBABBBBFFFFGGGGGGGFG5GFGEFFHDHHFGGFFGGEGHHHHGGGGGGGGGHEHHHGGGGGGGGGGGGHHHHGGGGHEHHHHGGGGGGGGGHHHFFBFHH2GGGGHCC-AFFGGGHHH11=<@CGC-::CEGCGFFHCGCFBFFGFEGD--AB?F/;BD-9BFFFFBFFF./;BBFFBFFFFFF/-:AFEBFFFFDAFFFBFFFFFFFFFF/EFFBFFFF/BFFFFF./;9FFFF//..;/F/;.;A-
@M05620:37:000000000-D9766:1:1101:13672:3885 1:N:0:38
ACCACACCTTCTACAATGAGCTGCGTGTGGCTCCCGAGGAGCACCCCGTGCTGCTGACCGAGGCCCCCCTGAACCCCAAGGCCAACCGCGAGAAGATGCCCAGGGGAGTGGCCCGCTACCTCTTGTGGCGGACGCCGCACTCCTTCCGGGGCTACCGGGGCTGCGAACTTTCTCACTGGCGCTCTCGTCTGCCGTTTTCCGTAGGAGTATCTTCCTTGACCTGAGTCCCCTTTGCAACTCTGCAGGTTCTA
+
AAA1A1AAFFFFGGGGBGGGG1GHGA0BF0FG1BF0EEGEGHHHHGGGGEGGHHHBGHGE/>CEF/EGGGG0BBGGGG/F>/FFHF//<CCBCGGFHHHCGG////?//>.<F.ACG-A/00000=0<.----;-;---;9F/00;/----;-9BF--9;@-------;////;F/B9---;@-EF-;A-:;/9-A/-/9-/;--//-/99/9/////9;BFB/;BF9/--;///9/////:F//A-///B
@M05620:37:000000000-D9766:1:1101:19125:3898 1:N:0:38
ACCACACCTTCTACAATGAGCTGCGTGTGGCTCCAGAGGAGCACCCCGTGCTGCTGACCGAGGCCCCCCTGAACCCCAAGGCCAACCGCGAGAAGATGCCCAGGTGAGTGGACCGCTACCTCTTCTGGTGGCAGCATCCCTCCTTCCTGGCCTCCCGGCGCTGCGCCCTTTCTCACTGGATATCTCTTCTGCCGTTTTCCGTAGGACTCTCTTCTCTGACCTGAGTCTCCTTTGGAACTCTGCAGGTTCTA
+
BB@?ABBBFFFFGGGFDGGDG5GCGE2AAAGH323BEHG2AFHHEAAE11BFG3FFG2FEEG0>1E/FGGGHHHAAEGD//?GAC/?EEG@D/CGHHFHH01?/?GHHHHG1FG/>CD-GHHGHHHHHH0CH/EG.GHHHHHGHHHHHHHGHHHHGG--ABG-CBGGGBFFFF/FFFFF/9/;BFFFF//;BFBDFFFFFFBFDDFFFFFFFFFF/BFFFFF.FEFFFFFFFF//BFFFF/FFFFFFFFFF
@M05620:37:000000000-D9766:1:1101:7739:3929 1:N:0:38
AGTGCCAGCTCTCAATCGCACAGGGGACCCAGGGCCTGGCCCCTCCATCCAGAAAACCTATGACCTCACCCGCTACCTGGAGCACCAACTCCACGACGTGGCTGGTACCGATGTGAGTATCCAGCGTAGGAATCTGGGAGTTGGGGAGGTGTGAGGATGGGGGGAAAGACAGTCCTAACCGTGGAGGGTTCTGGGAAATGATGGGGGGAGGAGGGTCTCTTTTGCTCCCACCAGTCCACCTGTCTGGGCTA
+
11AAAFFFAFFFG1FGGAA1EA0AAEEFFE0BBEEEFFFEGHGGGGHHFHEG1F1B0BFFGH2FFFF1BG0>E>EEG1FFFGG/B?0??GHF1B/////?/<E/?0BG1/?@/0FF1@2@GDGFBB?/>CGF111??00..<FCC-.<<.=<.=0.<//..;@@@AEF/F/FFFFF//BF@A---;A@A-9/9/-9/-;//;//---9;--;--@-;;/9/;9//;BF--9-A-;B//;A:F/B/BF-A-;
@M05620:37:000000000-D9766:1:1101:21491:3941 1:N:0:38
GAGGCTGGCGTGGAAGAACCTCATAGACTAAGGAAACAGTTCCTCCTTGAACTGGACAAATTTTTGGATCCGCTTAATGAAGTTGAAACACCTGAGCATGGTTGACCCACATGTAAGGCAACAGCGAAGGAAAATGGAAAATAAGAAAAAGAGAGAAGTTAAAACAAGCAAGAAGTAAACGAAGAGGGATCTGATAAATGATGGGGTGAGGAGGAAAACTGTAGCACACACCAGACTTCCAATCTAAACGA
+
>1>>1>B>11>1A11B0B00B0BDF31BB1BAA1000BADB2BD1AB1111BAB0B010B1D12D/A11BAB/>B/1BDDBB2DD22B1B0B0B>011BF01B/011B?//112222>00>/B00////?BB0B1B11110111111000//0??/1<1111111>.0.>0<0<0=1110....<<.../.:00<;;0:0;:;:..;-...09../9//00900009/....9---//////999/9//--
@M05620:37:000000000-D9766:1:1101:15130:3946 1:N:0:38
GAGGCTGCTTTGGAAGAAACTCATAGATTACTGCCACAGTTCCCCCTGTCCCTGTAACCGTTTCTTGCCTGGCTTCCAGAAGCTGCAACAACTCCACGGGAGGAAAAGAGCTGATGAAACCATGGCCAGTAAGTCCGGCCTTTCCGCTTTCGCACTCTTGTGGCTCCCATTGAACAAGTCTCTGCGTTTGTGCTTGTAACTGACAAGCCAGGGCCCCCAGATCGGCAGAGCACACGTATGTGCTCCCGTCA
+
AABBBAFAFFFFGGGGGGGGGGHDFAGHFGBGHFFHGHF35DFGEFAB3BF3BB3DDFGFEFFB5DBBFGHHHHHGGHHHHHHFB3FGH1BGG3F3B1>EEE/E23BF/BFFF334?BFF?/?33F3B?3BBFBFF?B//?@<GDADB//@?/E?/?11F1G?.0>.<<F1<11CDC/=DHG0=<-<<DG//C;;0:0;0;CC:GG.E./:C..E?FD-.;0CA.;-;.E/BF.9@;.;9///;/;9A99.
@M05620:37:000000000-D9766:1:1101:12348:3946 1:N:0:38
AGTGCCAGCTCTCAATCGCACAGGGGACCCAGGGCCTGGCCCCTCCATCCAGAAAACCTATGACCTCACCCGCTACCTGGAGCACCAACTCCGCAGCTTGGCTGGGACCTATGTGAGTATCCAGCGTAGGAATCTGGGAGTTGGGGGGGAGTGAGGAGTTGGGGAAAGACAGTCCTAACCGTGGAGGGTTCTGGTAAATGATGGGGTGAGGAGGGGCTCTTTGGCTCCCACCAGTCCCCCTGTCTGGTCTA
+
AA>AAFFFBFFFGGGGGGGCECGDFCEFGGHHBEFEFGGHHHGHGGHHHHGHHHHHHGHHHGHHHHHHHHHGGEEFHHHHFGHHHGFFFHHGAECGFHGHGHHGGGHHGHHHHHF33333BGDG?/?A@GHHHDBFGH0F/?FGGG-9B-@99/;A/AFFFFFF.DFF/9/./:BFFFBF-9AB.ADF9;FFFF99FF/9B/FFFF.B..A/ADFFF-AFFFFFF/BEFB?D..BFFFFFAE9BFFFBBF/
@M05620:37:000000000-D9766:1:1101:21477:3956 1:N:0:38
AGTGCCAGCTCTCAATCGCACAGGGGACCCAGGGCCTGGCCCCTCCATCCAGAAAACCTATGACCTCACCCGCTACCTGGAGCACCAACTCCGCAGCCTGGCTGGCACCTATGTGAGTATCCAGCGTAGGAATCTGGGAGTTGGGGAGGAGTGAGGAGTTGGGGAAAGACAGTCCTAACCGTGGAGGGTTCTGGTAAATGATGGGGTGAGGAGGGGATCTTTGGCACCCACCAGTCCCCCTGTCTGATCTA
+
33>>AFFCAFFFGGGGGGGAE?GEFGFG?D2AEEE2AFGC2GGHGGFF5G3DF33FCEGEGHBHHHCEHFEEG??EHFGCFGHE1FGGF3FGE//EE/BF/BFF//0BFFGFHGHHFHHGHHHHECFGG?GFGHFHHEGFAGDFCCF--<CCFFHHHGFGHE?DGC::BGHFHFHFBGGH?GG@?AE@A.C0FGCFFFGFGFFFGGDBEFFF?FBB.DEFBF//B//;:EFFEFFFFFFF;ABFFF/;9;9
@M05620:37:000000000-D9766:1:1101:19284:4003 1:N:0:38
AGTGCCAGCTCTCAATCGCACAGGGGACCCAGGGCCTGGCCCCTCCATCCAGAAAACCTATGACCTCACCCGCTACCTGGAGCACCAACTCCGCAGCTTGGCTGGGACCTATGTTGAGTATCCAGCGTAGGAATCTGGGCGTTGGGGAGGCGTGCGGCGTTGGGGAAAGACAGTCCTAACCGTGGAGGGTTCTGGTAAATGATGGGGTGAGGAGGGGCTCTTTGGCTCCCACCAGTCCCCCTGTCTGGTCT
+
BBAABFFFCFFFGGGGGGGGGGHGGGGGGEHHGGGEDFHHHHGHGGHHHHHHGHHHHGHHHHBHHHHHHHHCGGGGHHHHHGGHHHFHGHHHGGGGGFHHGHHGGGFHGHHHHHHGHHHFHHH3FGFEDFGH2FGHHHH/><CFHGG.AC.<EF.AD:DCDGGGGGGFFGGGGGGGGGFFFF?FF.EDF9FFFFFBFFFFFFFFFFFFDFFF/DDFFDFFFFFFFFFFFFFFFFFFFFFFFFFFFFFFFFF
@M05620:37:000000000-D9766:1:1101:12051:4045 1:N:0:38
ACCACACCTTCTACAATGAGCTGCGTGTGGCTCCCGAGGAGCACCCCGTGCTGCTGACCGAGGCCCCCCTGAACCCCAAGGCCAACCGCGAGAAGATGATGAGTGGCCCGCTACCTCTTCTGGTGGCCGCCTCCCTCCTTCCTGGCCTCCCGGAGCTGCGCCCTTTCTCACTGGTTCTCTCTTCTGCCGTTTTCCGTAGGACTCTCTTCTCTGACCTGAGTCTCCTTTGGAACTCTGCAGGTTCTAGATCG
+
AA3AABAAFFFFCGGFGGGGGGGGEEEFH?GHHGGFDEGCEHHHHGGGBEGFGHGGHHHE>FGGGEEGGGGHHHHGGGGHGHHHEGGGGGGGGGHCGHHHHHHHHGFHHGGCCCFGHHHHHHHFGDGH<DCGGHGHHGGHHHHGHHGGFGGGGGGGGGFBGGGGFFFFFFFFFFFFFFFFFBFFFFFFBDDFFFFA9AF?FBFFBFFFFFFFFFFFFBFFFFFFFFFFFFFFFFFFFFFFF9BFFFF/FFE
@M05620:37:000000000-D9766:1:1101:10498:4048 1:N:0:38
AGTGCCAGCTCTCAATCGCACAGGGGACCCAGGGCCTGGCCCCTCCATCCAGAAAACCTATGACCTCACCCGCTACCTGGAGCACCAACTCCGCAGCTTGGCTGGGACCTATGTGAGTATCCAGCGTAGGAATCTGGGAGTTGGGGAGGAGTGAGGAGTTGGGGAAAGACAGTCCTAACCGTGGAGGGTTCTGGTAAATGATGGGGTGAGGAGGGGCTCTTTGGCTCCCACCAGTCCCCCTGTCTGGTCTA
+
ABAABFFFCFFFGFGGGGGGGGHHGGGGGGHHGGGGGGHHHHGHGGHHHHHHHHHHGGGHHHHHHHHHHHHGGGGGHGHGFGG?GHHHGHHHGGGGGHHHGHHGGGHHGHHHHHHHHGHHGHHHHGGGGGHHHHHHHHHGGHHHGGGGGGFHHHGHHGHHHHGGGGHGHHHHHHHHHGHHGEEGGGGGCFGGGGCGGGGGGGGGGGFFFFFFFFFFFFFFFFFFFFFFFFFFFFFFFFFFFFFFFFFFFFB
@M05620:37:000000000-D9766:1:1101:16223:4058 1:N:0:38
ACCACACCTTCTACAATGAGCTGCGTGTGGCTCCCGAGGAGCACCCCGTGCTGCTGACCGAGGCCCCCCTGAACCCCAAGGCCAACCGCGAGAAGATGCCCAGGTGAGTGGCCCGCTACCTCTTCTGGTGGCCGCCTCCCTCCTTCCTGGCCTCCCGGAGCTGCGCCCTTTCTCACTGGTTCTCTCTTCTGCCGTTTTCCGTAGGACTCTCTTCTCTGACCTGAGTCTCCTTTGGAACTCTGCAGGTTCTA
+
DCCDDCCBFFFFGGGGGGGGGGHHGGGGHGHHHGGGGGGGGHHHHGGFEFGGEGHHHHHGGGGGGGGGGGGHHHHGGGGHGHHHHGGGGGGGGGHHHHHHHHHCGHHHHHGGHHGGGGGHGHHHHHHHHHGHHGGGGGHGHHGHHGGGGGGGGGGGGG?DDGGGGGFFFFFFFFFFFFFFFFFFFFFFFFFHFFDFFFFFFFFDDFFFFFFFFFFFFFFHFFFFFFFFFFFFHHFFFFFFFFFFFFFFFFB
@M05620:37:000000000-D9766:1:1101:12428:4060 1:N:0:38
ACCACACCTTCTACAATGAGCTGCGTGTGGCTCCCGAGGAGCACCCCGTGCTGCTGACCGAGGCCCCCCTGAACCCCAAGGCCAACCGCGAGAAGATGCCCAGCTCAGTGGCCCGCTACCTCTTCTGGTGGCCGCCTCCCTCCTTCCTGGCCTCCCGCCGCTGCGCCCTTTCTCACTGGTTCTCTCTTCTGCCGTTTTCCGTAGGACTCTCTTCTCTGACCTGAGTCTCCTTTGGAACTCTGCAGGCTCTA
+
AAAAA@BAFFFFGGGGFDGEGFBGGEGGCFHHEAFA22E2AF2GHGGGAAEFFHGGHHHFEG?FGGGGGGGHBFGGGGEHGHHHAFGGGGGDB/<2?2FCHGH011??G10?FHFFGF-0>10<DG0<=/.CGCGGGGHE/:CGFGGGGG.CFGGGG---;BDFDFDFFFEFFFFFFFBF/;FFFFFFFFFFFFAAFFFFFFFDB/:BFF/BBFF/F/BFFF.FBFF/BBFFFF/F//;FFFBFFF.;?9;
@M05620:37:000000000-D9766:1:1101:9375:4155 1:N:0:38
ACCACACCTTCTACAATGAGCTGCGTGTGGCTCCCGAGGAGCACCCCGTGCTGCTGACCGAGGCCCCCCTGAACCCCAAGGCCAACCGCGAGAAGATGATGAGTGGCCCGCTCCCTCTTCTTTTGGCCGGCTCCCTCCTTCCTGGCCTCCCGGCGCTGAGCCCTTTCTCCCTGTTTCTCTCTTCTGCTGTTTTCTGTAGGACTCTCTTCTCTGCCCTGAGTCTACTTTGGACCTTTGCAGGTTCTTGCTCG
+
CCCCCCCBFFFFGGGGGGGGGGHHGGGGHGHHHGGGGGGGGHGHHGGGGGGGHHHGHHHGGGGGGGGGGGGHGHHGGGGHGHHHHGGGGGGGGGHHHHH22GC?FFGGCA>->EFCG0FGH11=G@0<A---;CEFFGGFFGCCBFFG:ACA?@-CAF?FF;9/;FFFFBF:0:;0BF:F09;FF0F00;;0:F0;FB099099BB9FFFFFFF:EFFFFBFFFBFFBFF00:F00:000;AFFF0;0:;.
@M05620:37:000000000-D9766:1:1101:18762:4179 1:N:0:38
ACCACACCTTCTACAATGAGCTGCGTGTGGCTCCCGAGGAGCACCCCGTGCTGCTGACCGAGGCCCCCCTGAACCCCAAGGCCAACCGCGAGAAGCTGATGAGTGGCCCGCTACCTCTTCTGGTGGCCGCCTCCCTCCTTCCTGGCCTCCCGGAGCTGCGCCCTTTCTCACTGGTTCTCTCTTCTGCCGTTTTCCGTAGGACTCTCTTCTCTGACCTGAGTCTCCTTTGGAACTCTGCAGGTTCTAGCTCG
+
ABABBABAFFFFGGGGGGGGGGH4EGGGHGFGGFFGAFGGCHDHHGGEEAEF5GHHHHHGE@0FFEEEGGGGCGFGGGAGGHHHHGGGGGFGCDG22<FGHGHH1/?FF@CC@@GHHGGHGFHDG.<<<ADFG;CCGGHHHHFGCCAFFGGGBGCFF;C?DGD@FFFFFFFFFF;;9FFFFFFFFFFFA;DFAFFFFF?:BBFFBFFFFFFBB/FFFBB9BF/FFFFFFEBFFBFF/;:;;;99FB;/9BD
@M05620:37:000000000-D9766:1:1101:15936:4180 1:N:0:38
AGTGCCAGCTCTCAATCGCACAGGGGACCCAGGGCCTGGCCCCTCCATCCAGAAAACCTATGACCTCACCCGCTACCTGGAGCACCAACTCCGCAGCTTGGCTGGGACCTATGTGAGTATCCAGCGTAGGAATCTGGGAGTTGGGGAGGAGTGAGGAGTTGGGGAAAGACAGTCCTAACCGTGGAGGGTTCTGGTAAATGATGGGGTGAGGAGGGGCTCTTTGGCTCCCACCAGTCCCCCTGTCTGGTCTA
+
BBAABFFFBFFFFGGGGGGGGGHDGGGGGFHHDGGEEFHCFHGHGGHHHHHHHHHFGGHHHHFHHHHHHHHE@>EGHHHHFFFHFHHFGGHHEE?EG3GGGHHGGFHHGHGHHHHHHHHHHHHHGGGGGGHHHHHHHHHGEHH1>DGGGGGHHHHHHGHHHHGGGGHHHHHHHHHHHHHHGGGGGGGGGGGGGGCFGGGGGBFGGGFBFFFFFFBBBBFFFFFFFFFFFFFFFFFFFFFFBFFFFFFBFFF
@M05620:37:000000000-D9766:1:1101:16243:4229 1:N:0:38
ACCACACCTTCTACAATGAGCTGCGTGTGGCTCCCGAGGAGCACCCCGTGCTGCTGACCGAGGCCCCCCTGAACCCCAAGGCCAACCGCGAGAAGATGCCCAGGGGAGTGGCCCGCTACATCTTCTGGTGGCCGCCTCCCTCCTTACTAGACTCCCGGAGATGCGCCCTTTCTCACTGGTTCTCTCTTCTGCCGCTTTCCGCAGGACTCTCTTCTCTGACCTGAGTCTCTTTTGGAACTCTCCAGGTTCTA
+
1A>AAAAAFFC@AGG13BFF1DE1EBEEH0FGGG00BEE/EHHHHGAGA/BADA1FH0AEGG?G>E/EEGGHGH//EFGCFHHA//?EC<CCC/GH11?1FC/////>/<<.0<->--<00<D0=D000<<..:;-.:.C;;./00/000000;:A.--;-/009A-;-9B//B/B//-///;BFFF//BB//9--;EB9--9----/;BFFB///9//9//-/;/;;F///B/=//99B/////////;/
@M05620:37:000000000-D9766:1:1101:7434:4257 1:N:0:38
ACCACACCTTCTACAATGCGCTGCGTGTGGCTCCCGAGGAGCACCCCGTGCTGCTGACCGAGGCCCCCCTGAACCCCAAGGCCAACCGCGAGAAGATGCCCAGGTGAGTGGCCCGCTACCTCTTCTGGTGGCCGCCTCCCTCCTTCATGGCCTCCCGGTGCTGCGCCCTTTCTCACTGGTTCTCTCTTCTGCCGTTTTACGTAGGACTCTCTTCTCTGACCTGAGTCCCCTTTGGAACTCTGCAGGTTCTA
+
BBBABBB>CFCFDGFGGF4AAEAEGABBFEHHGFFEAEEEGHFGHGGEABEFHDFGHHHFEEGGGFGGGGGFFGHGGGGHGEHHHG/<BB/>B<GFD11?GHEFFG1??GEA<G@@@-@CGFGFHHHHHHGFF?-DAE.:C9EFGG0C0B.FG9EGGB:;;0CBBBFB-9B/9BFBFFFFB//BFFFF9/BBFB../9//A:B.9/:BFBB/9;/;9BBFFFF99F///A9FFFBBFFFFFFFFFFFFFFB
@M05620:37:000000000-D9766:1:1101:21340:4267 1:N:0:38
ACCACACCTTCTACAATGAGCTGCGTGTGGCTCCCGAGGAGCACCCCGTGCTGCTGACCGAGGCCCCCCTGAACCCCAAGGCCAACCGCGAGAAGATGATGAGTGGCCCGCTCCCTCTTCTTGTGGCCGCCTCCCTCCTTCCTGGCCTCCCGGAGCTGCGCCCTTTCTCCCTTTTTCTCTCTTCTGCCGTTTTCCGTAGGACTCTCTTCTCTGCCCTGAGTCTCCTTTGGACCTCTGCAGGTTCTCGCTCG
+
A>AAABB>4BBFGGDGGGAFGGHHGFGB4EGBBFFE2EEE?FAFGEFEEEBFBGFHGHHEG?CEGGGGGEFGBGHGGEEHGHHHHGGGCG<BCFGBGHH@FHHFGFGFHCGGGGGHHHHHH11=CE<CG-;CEHGHHFHHHGHHHHGGGGGGG-9BGGGGGG:@FFFFFFFF//BFFFFFBFFFFFF9;:AFFFFDFFFFBFFBFFFFFFFFFFFFFF.BFFF9BFFFFFFFFFFFFF//;AFFF/;9;A-
@M05620:37:000000000-D9766:1:1101:12356:4270 1:N:0:38
GAGGCTGCTTTGGAAGAAACTCATAGATTACTGCAACAGTTCCCCCTGGACCTGGAAAAGTTTCTTGCCTGGCTTACAGAAGCTGAAACAACTCCAAGGGCGCAACAGCGCTGCTGCAACACTGGAAAGTAAGTCCGGCCTTTCAGCTTTCGCACTCTTGTGGCTCCAATTGCCCAATTATCCGCCTTTGTCCTTGTACCTGACCAGCCCGGACCCACAGCTAGGACGAGCACCAGTCTGACCTCCAGTCA
+
A1AAAA?>FFFFG1BFGFGGGGHHHHHHHHHHGG1EGHGAFHHHHGEGFGHHHHFFG10BBDGHGFFGHHHHHFG1FGHHHHHBG1BGGGHGG1BFF1BE?E//>>FFB/>FGC1B1F1B0/BB001BB1FGHH2G////?FHHD2@DGHHG////?1>FFH..0GG1<1GFH0CGEHH0<DGF.<E.0;C:GHHHHH0CGCGC:CFGFGGG-;=C9.;AE000-:;=9-@>---;B/9///;BF;;/;B9
@M05620:37:000000000-D9766:1:1101:23128:4298 1:N:0:38
GAGGCTGCTTTGGAAGAAACTCATAGATTACTGCAACAGTTCCCCCTGGACCTGGAAAAGTTTCTTGCCTGGCTTACAGAAGCTGAAACAACTGCCAAGGAGTAAACCATCTCATCAATCAACGTCAATTAAGTCAGGCATCACCGATATATAATTGCTGTTGATCTAAATGAACAATTGACAACATTTGTACTTAATATTAACAAGCCATGTACAAAAAATCGTAAGATCACACGTCAGAACGACAAACA
+
A@BBBBFBFFDFGGGGGGGGGGHHHHHHGGGFGG4DFHHHHDFGGFEFFFFHHHGFB3CGBGHDFHHFGHHHHHHBBFGHHHGGHBEGFFGHG3BGF31?1?BBDG43?3BB3BF3B343B33///?/B4BF444B323?3?33B////>22222@2222@2@@@@21?11?1?<10?111111><>>>F11111111>1110==</<</0<=00=0<C.;.:.:;.:<000/99-;..;9C9..;;-;.9
@M05620:37:000000000-D9766:1:1101:10891:4341 1:N:0:38
ACCACACCTTCTACAATGCGCTGCGTGTGGCTCCCGAGGAGCACCCCGTGCTGCTGACCGAGGCCCCCCTGAACCCCAAGGCCAACCGCGCGAAGATGCCCAGGTGAGTGGCCCGCTACCTCTTCTGGTGGCCGCCTCCCTCCTTCCTGGCCTCCCGGCGCTGCGCCCTTTCTCACTGGTTCTCTCTTCTGCCGTTTTCCGTAGGACTCTCTTCTCTGACCTGAGTCTCCTTTGGAACTCTGCAGGTTCTA
+
BBBABBB>CCFFGGGGDGAAE2FEGA2B2AFGAAFA2EEGDHHHHGGEDEGGEHGHHHH>>E?EGDGGGGGHHCHGGG?HCCHHHG/<DG/<<DC?1FFFHHHGHHHHHHGGHHGGGGGHHHGHHHGGGHGHHGGGGGGGGGGGGGFGGFGGGGGGGG9;BBBFBBFB<FFFFFFFFFFFFFFFFFFFFFFFFBDFFFFFFFFFFFFFFFFFFFFFFFFFFFFFFFF;BFFFFFFFFFFFFFFFFFFFFFF
@M05620:37:000000000-D9766:1:1101:22987:4344 1:N:0:38
ACCACACCTTCTACAATGAGCTGCGTGTGGCTCCCGAGGAGCACCCCGTGCTGCTGACCGAGGCCCCCCTGAACCCCAAGGCCAACCGCGAGAAGATGCCCAGGTGAGTGGCCCGCTACCTCTTCTGGTGGCCGCCTCCCTCCTTCCTGGCCTCCCGGAGCTGCGCCCTTTCTCACTGGTTCTCTCTTCTGCCGTTTTCCGTAGGACTCTCTTCTCTGACCTGAGTCTCCTTTGGAACTCTGCAGGTTCTA
+
BBBBBBBBFFFFGGGGGGGGGGHFGEEBGFHHFGGGGGGGGHHHHGGGEGGGHHHHHHHGGGGGGEGGGGGGHGHGGGGHGEHHHGGGGGDCCGHHHHBGHHHGFFFFGHGGHHGGGGGHEHHHHHGHDGGHHGGGGGGGHHGHHGGGGGGGGGGGGGGFGGGGGADFFFFFFFFFFFFFFBFFFFFFFFFFFFFFFFFFFFFFFFFFFFFFFFFFFFFFFFFFEFFFFFFFFFEFFFFFFFFFFFFFFF;
@M05620:37:000000000-D9766:1:1101:16505:4360 1:N:0:38
ACCACACCTTCTACAATGAGCTGCGTGTGGCTCCCGAGGAGCACCCCGTGCTGCTGACCGAGGCCCCCCTGAACCCCAAGGCCAACCGCGAGAAGATGCCCAGGTGAGTGGCCCGCTACCTCTTCTGGTGGCCGCCTCCCTCCTTCCTGGCCTCCCGGCGCTGCGCCCTTTCTCACTGGTTCTCTCTTCTGCCGTTTTCCGTAGGACTCTCTTCTCTGACCTGAGTCTCCTTTGGAACTCTGCAGGTTCTA
+
BBCCCCCAFFFFGGGGGGGGGGHHGGGBAEHGHFGGCGEGDHHHHGGEFFGGEHHHHHGAE@CFGGGGGEEGFHHGGGGHGHHHHGGGDG/>DGHBDGHHHHGGGHHHHHGGHHGGGGGHHHHHHHHHHHGHHFGGGGHGHHGHHGGGGGGGFGGGGG-ABFFFFFFFFFFFFFFFEFFFFFFFFFFFFFFFFFDFFFFFFFFFFFFFFFFFFFFFFFFFFFFB:FF0BFFFFFFFFFFFFFFFFFFFFFE
@M05620:37:000000000-D9766:1:1101:14462:4366 1:N:0:38
ACCACACCTTCTACAATGAGCTGCGTGTGGCTCCCGAGGAGCACCCCGTGCTGCTGACCGAGGCCCCCCTGAACCCCAAGGCCAACCGCGAGAAGATGCCCAGGTGAGTGGCCCGCTACCTCTTCTGGTGGCCGCCTCCCTCCTTCCTGGCCTCCCGGCGCTGCGCCCTTTCTCACTGGTTCTCTCTTCTGCCGTTTTCCGTAGGACTCTCTTCTCTGACCTGAGTCTCCTTTGGAACTCTGCAGGTTCTA
+
ABABBBBBFFFFGGGGGGGGGGHGGGGBAEHHHGGFEGGGGHHHHGGGGFGGHHGHGHHGGGGGGGGGGGGHHHHGGGGHGHHHHGGGGGGGGGHGHGHHHHHGGHHHHHGGHHGGGGGHHHHHHHHHHHGHHGGGGGHGHHGHHGGGGGFGGGGGGG-ADFFFFFFFFFFFFFFFFFFFFFFFFFFFFFFFFFDFFFFFFFFFFFFFFFFFFFEFFFFFFFFFFFFFFFFFFFFFFFFFFFFFFAFFFFB
@M05620:37:000000000-D9766:1:1101:24239:4405 1:N:0:38
ACCACACCTTCTACAATGAGCTGCGTGTGGCTCCCGAGGAGCACCCCGTGCTGCTGACCGAGGCCCCCCTGAACCCCAAGGCCAACCGCGAGAAGATGACCTGCAGAGTGCCACTCCACCGGTAATGGTCCCAGCCTCCCTCCTTCCAGGCAACCCGGCGCTTCGCCCTTTCTAACTGGTTCACTCTTCTCCCTTTTTCCGTATTACTCTCTTCTCTGACCCTATGCTCCTTTGGAATTCTTCAGACTCTA
+
ABABBBBBFFFFGGGGFGGFGDG4EFGGHEGHHGGGGGGGGHHHHGGGEAEEDFCGGGHGGE?EGFEGGGGHHGF?EGGGFHHGGFGGG/DC/<?G11111??0011/??1?1F1001<0.---.1<0=00<00..<<G.;C./<GC0;C......9----;9.-;C.-9//9///;///9//;///;/;/:/.99/9B/.;..//////////////;//./9////9BF/9/99//;//9////////;
@M05620:37:000000000-D9766:1:1101:8640:4406 1:N:0:38
ACCACACCTTCTACAATGAGCTGCGTGTGGCTCCCGAGGAGCACCACGTGCTGCTGACCGAGGCCCCCCTGAACCCCAAGGCCAACCGCGAGAAGATGAACCTGGGTGAGTGGCACGCTCCCTCTTCTGGTGGCCGCCTCCCTCTTTCCTGGCCTCCCGGCGCTGCGCCCTTTCTCACTGGTTCTCTTTTCTGCCGTTTTCCGTTGGACTCTCTTCTCTGCCTTGCGTCCCCTTTGGAACTCTGCTGGTTC
+
>AA1>AAAFFFFFBGFFGG1FFGHGEEA000B10BAEGEAA/G0/0BE/BG/AGHHEHGGG//>FGG?EE/FG1?E/?EG//FGH/</<E<</C<BGDDGH/00?/<//<?1/<0?/<ACGGHBGH1==GHGGHH-<ACEHFFH::;C0<;:.FFFG.9;@:--=B-@F9@BFFFF/;FFB9FFFFF99;FBBB/;ABBEF9-9/-9/;FFFB/BFF;;BFF//;/@:9-99BFFFFFFFF99BF/:B/F/
@M05620:37:000000000-D9766:1:1101:15422:4430 1:N:0:38
ACTGCCACTTCTCAATCGAACAGGGGATCCCTGCCCCGGCTCCCCCAGCCCGTATAACCGTTACCTCCCTGGCTACCAGGAGCACCAACTACGCCACGGGGGTGGGAGCGCGGCTGTAACCCTGGCCGGTAAGTCCGGCCTTTCCGCTCTCGCCCGCTTGTGGCTCCCGTTGCACAATTCTCCGCCTTTGTCCTTGTAGCTGACAAGACCGGGCCCCCAGGTCGGCCGAGCACCCGTCTGCTCGCCAGTCA
+
>1>AA11@1B1B1BBFG1A1AA0F0AE00BBAGAGFE/A//BFCEGAA0BA///0BDG1/B//BBB1?F>@GHBBFGBG/?FG>>?BGF0>FEE//?//E//A/</?<C@--<--;.0;00..;...----;;;99E@-;E/0;F..;--/-9-;----9:;B-AF9--;---//;-////;/---;-/;/;9/B9F//;B//;B/-------;@---;9-/9----9--9---;@A--;//:----;///
@M05620:37:000000000-D9766:1:1101:18869:4438 1:N:0:38
AGTGCCAGCTCTCAATCGCACAGGGGACCCAGGGCCTGGCCCCTCCATCCAGAAAACCTATGACCTCACCCGCTACCTGGAGCACCAACTCCGCAGCTTGGCTGGGACCTATGTGAGTATCCAGCGTAGGAATCTGGGAGTTGGGGAGGAGTGAGGAGTTGGGGAAAGACAGTCCTAACCGTGGAGGGTTCTGGTAAATGATGGGGTGAGGAGGGGCTCTTTGGCTCCCACCAGTCCCCCTGTCTGGTCTA
+
AA3AAFFFBFFFGGGGGGGGGGHGGGGGGGHGFEGGGGHHHHGHGGHHHHHHHHHHHGHHHHHHHHHHHHHGG?EGHHHHGGHHHHHHGHHHFGEGGFHHGHHGGGHHGHHHHHHHHHHHHHHHHGGGGGHGHHHHHHHGGHHHGGGGGGGFHHHHHGHGHHGGGGHHHHHHHHHHHHHHGDEFEGGGDFAFFGFFGGGGGGGGGGFFFFFFFFFFFFFFFFFFFFFFFFFFFFFFFFFFFFFFFFFFFFF
@M05620:37:000000000-D9766:1:1101:12739:4439 1:N:0:38
ACCACACCTTCTACAATGAGCTGCGTGTGGCTCCCGCGGAGCACCCCGCGCGGCTGACTGAGGCCCCCCTGAACCCCAAGGCCAACCGCGAGGAGGTGCCCCTGGGAGTTGCGCGCGCACTCAGCGTGGGGCCGCCGCCGTTCGGGCGGGGCGCCCGGATGGGGACCCTTTGTCACCAGGTCGCTCGGCTGCGGTTTTCCATGGGCTGAGGTGCGCTTACCTGAGTCTCCCTTGGAACCCTGCCTGGTCTA
+
A1>AA?1>>BFFFGGGGGF1A1F1EBEA0B00BA0A0AA//AF0FE/E/>/////>BB1B>F/FEE>/>//BFGACG/<<?/FC/?CCGGGG->..<.10/..<C..../00----9----;/0/9..9-------;9--;--9--;-@@---9---;----------//:/;/////--//--;-9-9:---;----/////;A--9-9-/-/----9//://-/;/;//-/-////--;---/;-//;/
@M05620:37:000000000-D9766:1:1101:20134:4445 1:N:0:38
AGTGCCAGCTCTCAATCGCACAGGGGACCCAGGGCCTGGCCCCTCCATCCAGAAAACCTATGACCTCACCCGCTACCTGGAGCACCAACTCCGCAGCTTGGCTGGGACCTATGTGAGTATCCAGCGTAGGAATCTGGGAGTTGGGGAGGAGTGAGGAGTTGGGGAAAGACAGTCCTAACCGTGGAGGGTTCTGGTAAATGATGGGGTGAGGAGGGGCTCTTTGGCTCCCACCAGTCCCCCTGTCTGGTCTA
+
BCABCFFFCFFFGGGGGGGGGGHHGGGGGGHHGGGGGGHHHHGHGGHHHHHHHHHHHGHHHHHHHHGHHHHGGGGGHHHHHHHHHHHHGHHHGGGGGHHHGHHGGGHHGHHHHHHHHHHHHGHGHGGGGGHHHHHHHHHGGHHHGGGGGGFHHHFHHGHHHHGGGGHGHHHHHHHHHHHHGDFGGGGGCAGGGGFGGGGGGGGGGGFFFFFFFFFFFFFFFFFFFFFFFFFFFFFFFFFFFFFFFFFFFFF
@M05620:37:000000000-D9766:1:1101:24190:4479 1:N:0:38
ACCACACCTTCTACAATGAGCTGCGTGTGGCTCCCGAGGAGCACCCCGTGCTGCTGACCGAGGCCCCCCTGAACCCCAAGGCCAACCGCGAGAAGATGCCCAGGTGAGTGGCCCGCTACCTCTTCTGGTGGCCGCCTCCCTCCTTCCTGGCCTCCCGGAGCTGCGCCCTTTCTCACTGGTTCTCTCTTCTGCCGTTTTCCGTAGGACTCTCTTCTCTGACCTGAGTCTCCTTTGGAACTCTGCAGGTTCTA
+
CCBCDCCBFFFFGGGGGGGGGGHHGGGGHGHHHGGGGGGGGHHHHGGGGGGGHHHHHHHGGGGGGGGGGGGHHHHGGGGHGHHHHGGGGGGGGGHFFHHHGHHGHHHHHHGE0FDGGGGHHHHHHHHHHHGHHGGGGGHGHHGHHGGGGGGGGGGGGG-BDGGGGGFFFFFFFFFFFFFBFFFFFFFFFFFFFFDFFFFFFFFFFFFFFFFFF0FFFFFFFFFFFFFFFFFFFFFFFFFFFFFFFEF0BF:
@M05620:37:000000000-D9766:1:1101:21292:4489 1:N:0:38
AGTGCCAGCTCTCAATCGCACAGGGGACCCAGGGCCTGGCCCCTCCATCCAGAAAACCTATGACCTCACCCGCGACCTGGAGCACCAACTCCGCAGCTTGGTTGCCACCAATGTGAGTATCCAGCGTAGGAATCTGGGAGTTGGGGAGGAGTGAGGAGTTGGGGAAAGACAGTCCTAACCGTGGAGGGTTCTGGTAAATGATGGGGTGAGGAGGGGCTCTTTGGCTCCCACCAGTCCCCCTGTCTGGTCTA
+
AAAAAFFF?FFFGGGGGGGGG0B0FEEEEGAHGEGGCGG00FEFCEGADFHGFHBGGGC1FBBGHHFHFHGE//>EEGCGHHHHGF0GEHHHFFGCEFHHG1?/01BBG/??GGHHHH2FGDHHHGAEGCHHHGHHHHHGGHHHGGEGG?.<<=GHGGHHHHGGGGHHGGGGGGGGGGGGGGGGGGGG;FFGGGFFFFFFFFFFFFF@FFFFFF@-;;EFFFFFFFFFFFFFFFFFFFFF@FFFFF/BFFB
@M05620:37:000000000-D9766:1:1101:18633:4521 1:N:0:38
ACCACACCTTCTACAATGAGCTGCGTGTGGCTCCCGAGGAGCACCCCGTGCTGCTGACCGAGGCCCCCCTGAACCCCAAGGCCAACCGCGAGAAGATGCCCAGGAGAGTGGCCCGCTACCTCTTCTGGTGGCCGCCTCCCTCCTTACTGGCCTCACGGAGCTGCGCCCTTTCTCACTGGTTCTCTCTTATGCCGTTTTCCGTAGGACTCTCTTCTCTGACCTGAGTCTCCTTTGGAACTCTGCAGGTTCTA
+
BBBBBBBBFFFFGGGGGGGGGGHGGEEBCAHHHGGGGGFFGHHHHGGGDEGGHHHHHGHGGGGGGGGGGGGHHHHGGGGHGHHHHGGGGGGFFGHFGGHHHHHG/?FE<GFFHGGGGGGHHHH0DH0D=GGHGFGGGGHGHC./;0;0;BEGFG/EGGCGG.;FGGGFFFFFBFFFFFFFFFFFFFFF/BFFFFADFFFFFF?DFFFFFFFFFFFFFFFFFFFFFFFFFFFFFFFFFFFFBBFFFFF/;B;
@M05620:37:000000000-D9766:1:1101:23189:4591 1:N:0:38
GAGGCTTGGGTGTACGAAGATCGTAGACTACGGAAATAGTTTGGGGTTGAACTGGAGAATTTTGTTGTTCCGCTTACTGAAGTTGAACCACCTGCGAATGTTTTACACAACTGTAAGGTAAAGAAAAAACATAAAAAAAAAGAGAAAAAAATAAGATAATAGAATAAAGAAGGAGGAATAAAGAGAGGATATAGACAATGCAAGGTTAGGAAAAAAAAATTAAAAACGAAAGAAAATTGCAATTTAAAGTC
+
11>11111111>113A1A0AB10B000111B00A0/1A1D221A//A/A021DA00010112D2B0B0/@2>////11@2B1211221>0>?BFC///EB12202121B//10222B1B1212100<0///111111/</-..<01100<-.000000000000:;0000./.....9090;C0//.../990000;/00/909.0;0.-///---;--;//////---;--9-/9/9////;/;99////
@M05620:37:000000000-D9766:1:1101:7125:4598 1:N:0:38
ACTGCAACTTCTAAATCGAACAGGGGATCCCTGCCCCGGCCCCCCCAGCCCGAATAACCGTGACCTCCCTGGCTACCAGGAGCAACAACTACGCCACGTGCGCAGGAGCGATGCTAGAACCCTGCGCAGTAATCCCGGCCTTTCCGCTCTCGCACGACTGTGGCTAACATTGCCCAATTCTCCGCCTTTGCCGTTATACCTCAGAATCCCGAGCGCCCATCTCGGACGCACCAGCGCCTGCCCTCAGGTCA
+
>11>A1BB>D@BBAB3FAGCBEGC0AE00A0AAAG00AA//AAAEG>>0//>/>//BG1>?>/?BBB>F>@/F>BBGCFFGFG?<B0/?11B////?>/?/>////?////?>.1111>1>E0<.-<<A.GH0=<0:---;G000;..-.0.99--.-;.0;/..0//;//9/;B/A-/;/9/;----;///-;---;9//////:////;-9---;9-//:/A9-;---;@-:-9-;:---:/:-/;;BB
@M05620:37:000000000-D9766:1:1101:16111:4602 1:N:0:38
GAGGCTGCTTTGGAAGAAACTCATAGATTACTGACACAAGACCCCCCGTCCATCTAACCGTTTCTTCGCTGGCTGACAGAAGCTAGAACCACTCCACCGGAGTAAAAGAGCTGATGAAACAATGGCCAGTAAGTCCGGCATTTCCGCTTTAGCACTCTTGTGGATCCAATTGAACAATTCTCAGCATTTGTACTTGTAACTGACAAGCCAGGGACACCAGATCGGAAGAGCACACGTCTGCACTCCCGTCA
+
AAAAB?FAFFFFGGGGGGFGGBG5D5DG6D4DD54BFGDH22B22A2A11B1A55A53BAA1B35A51>B1>1BCF2BCB@BFF33@@B1BFG3BG?0?>E/?FGHHGF0F33BBGHHHHGGBGEG0?FGHFGFH1A@@/>GGHHGGGGGBFGFH<GGHHGHGFHFHFHHHHDGGHGHFGHHGHHECHHFGGHGHHHHFHHHHHGGFFGGFED.;..9.;C0FED.CCAAFBFFF?AAFE//;FFF.AFDA
@M05620:37:000000000-D9766:1:1101:23163:4606 1:N:0:38
AGTGCCAGCTCTCAATCGCACAGGGGACTCAGGGCCCGGCTCCTCCATCCAGAAAACCTATTTCCTCACCCGCTACCTGGAGCACAAACCCCGCAGCTTGGCTGCCACCTATGAGAGTATGGAGCGTAGGAATCTGGGAGTTGGGGAGGAATGAGGAGATGGGGAAAGACAGTAGTAACCGTGGAGGGCTCTGGTAAATGATGGGGTGAGAAGGGACTATTTGGCTCCCACCAATCCCCATGTCTGATCTA
+
>AAAAFFF1FFFGGGGGFG1AABGFAF00BB1FBEF//EE/BFAGHFH1GFG1A1BBABCH12DDF1EHCEEGGC>GDF0BGG?C0>FG/>E??//<0F0A0F//<11B0BB<21BF<2120@@F@<C>/?F1?FDD0FF.01<>-F--</<<<G/<C.:0;..:;CFG/:G000;CFFG-.;9AEB@..CF0;0;9CBB0CFFF-A@A-/;99--;-/;BB///;B-A-:-;-/;-/---/;:;////9;
@M05620:37:000000000-D9766:1:1101:9775:4607 1:N:0:38
ACCACACCTTCTACAATGAGCTGCGTGTGGCTCCCGAGGAGCACCCCGTGCTGCTGACCGAGGCCCCCCTGAACCCCAAGGCCAACCGCGAGAAGATGCCCAGGTGAGTGGCCCGCTACCTCTTCTGGTGGCCGCCTCCCTCCTTCCTGGCCTCCCGGAACTGCGCCCTTTCTCACTGGTTCTCTCTTCTGCCGTTTTCCGTACGACTCTCTTCTCTGACCTGAGTCTCCTTTGGAACTCTGCAGGTTCTA
+
AAAAABBAFFFFGFEGGGGCGGHHGGGGHGHHHGGG?EFGGHHHHGFGFGGGGHHGHHGF0EEGGGGGGGCGHHHGGG?GFEGHFGDG@C/<@?2222?GHF/<???0?F/CGE->A?DFHHHB00=<=CAFHFFGGEHFGGCF0C/;0:;AFFGED----00;99ADFFFFBFFFFF.BFFBFFFF/B/B;BBDFFFFFD9A.-;AAFEFFBF/;B:BBB;.B.9;:BFFFFF9BBFFFFBBBB;AF///
@M05620:37:000000000-D9766:1:1101:19059:4614 1:N:0:38
ACCACACCTTCTACAATGAGCTGCGTGTGGCTCCCGAGGAGCACCCCGTGCTGCTGACCGAGGCCCCCCTGAACCCCAAGGCCAACCGCGAGAAGATGCCCAGGTGAGTGGCCCGCTACCTCTTCTGGTGGCCGCCTCCCTCCTTCCTGGCCTCCCGGCGCTGCGCCCTTTCTCACTGGTTCTCTCTTCTGCCGTTTTCCGTAGGACTCTCTTCTCTGACCTGAGTCTCCTTTGGAACTCTGCAGGTTCTA
+
AA>AA>>ACFFFGGGGGGGFGFHFFGFA4BFGHFGGFEF?2F2BGGAE1EEA5A3FHHCEEG0EFGGEG@?2BFGGGGFHEFGH/FEFDFFF//?CG2FHHGFG?GGFFGGEFHFGCCCFHHHFHHEHFHGHE@-AEDGEHFDFHGGGGGEGGGGGGG--;@BFFFFFFFFFFFFFEFF/BFFBFFFBFFFB9@AABEFFFFFDDFFBFFFFFFFFFEF//BBB.BF/BFBBFFEFFFFFFFFFFF?FFFB
@M05620:37:000000000-D9766:1:1101:11174:4624 1:N:0:38
ACCACACCTTCTACAATGAGCTGCGTGTGGCTCCCGAGGAGCACCCCGGGCTGCGGACCGAGGCCCCCCTGAACCCCAAGGCCAACCGCGAGAAGATGAACCCAGGTGCGTGGCCCGCTACCTCTTCTGGTGGCCGCCTCCCTCGTTCCTGGCCTCCCGGAGATGCGCCCTTTCTCACTGGTGCTCTGTTCTGCCGTTTTCCGTGGTACGCTCTTCTCTGCCGTGCGTCTCCTTTGGAACTCTGCCGGTTC
+
A>>AAA@1CFCDDGGDBABDA1A1ABEEE0FGHGE00AE/BGGHHGGG//E/EF/>FGCEGE/EF?>>EEFFFEEECCGCCGHH/FGGG/><</0111=11<C.F.>11-.<@C.CC-CCCCCC0000<G0;.;A-?-9.9./C-99./;;BAA/-;-9;---//;-9A=>B9BFBFFFB-9-/9///;BFFF/9@9999F/99-9-/;---9;//9////:----9-99;FF/9/B9BFB/BB//9--;-
@M05620:37:000000000-D9766:1:1101:16979:4628 1:N:0:38
ACCACACCTTCTACAATGAGCTGCGTGTGGCTCCCGAGGAGCACCCCGTGCTGCTGACCGAGGCCCCCCTGAACCCCAAGGCCAACCGCGAGAAGATGCCCAGGTGAGAGGCCCGCTACCTCTTCTGGTGGCCGCCTCCCTCCTTCCTGGCCTCCCGCGCAGCGCCCTTTCTCCCTGGTTCTCTCTTCTGCCGTTTTCCGTAGGACTCTCTTCTCTGCCCTGCGGATCCTTTGGCACCCTGCAGGATCTAG
+
BBCCABCCCFFFGFGGGGFGGGHHGEGBGFHHGFGFGGEFGHDGGGGFFEFGHHHHHHHGGGGGGGGGGGGHBHHGGGGHGHHHHGGGDDBDGGHGFHHHHHG/?GFH1?CDGGGGGGGBGHHHHHFHDHGHHGGGGGHGHHGH0CFFFGGGGGGGGABA-:;>BDF-BF00:9F/0A0;0;BBF9FBFE:::.:BFBF.9.9A099BFF0F9;:B00;A0..;--9>F0;F0F0;0.;9/9/;A.;/900
@M05620:37:000000000-D9766:1:1101:15351:4648 1:N:0:38
AGTGCCAGCTCTCAATCGCACAGGGGACCCAGGGCCTGGCCCCTCCATCCAGAAAACCTATGACCTCACCCGCTACCTGGAGCACCAACTCCGCAGCTTGGCTGGGACCTATGTGAGTATCCAGCGTAGGAATCTGGGAGTTGGGGAGGAGTGAGGAGTTGGGGAAAGACAGTCCTAACCGTGGAGGGTTCTGGTAAATGATGGGGTGAGGAGGGGCTCTTTGGCTCCCACCAGTCCCCCTGTCTGGTCTA
+
BBAABFFFBFFFGGGGGGGGGGHCGGGGGGHHEGGGAFHHHHGHGGGHHGHHFHFGHFFHHHFHHHHHHHHGGEGGHHHHCGHHHHHCFBHHDF?EEFGHGHHGGGHHGHHGHHHHHHHHHHHHHGEGGGHHHHHHHHHGFHHHGGGGGGDGCGHCHFGHHHFGGGHFHHHHHHHHHHGHGGGGGGGGCFGGGGFGGGGGGGGGGGFFFFFFFFFFFFFFFFFFFFFFFFFFFFFFFFFFFFFEFFFFFFF
@M05620:37:000000000-D9766:1:1101:14551:4665 1:N:0:38
ACCACACCTTCTACAATGAGCTGCGTGTGGCTCCCGAGGAGCACCCCGTGCTGCTGACCGAGGCCCCCCTGAACCCCAAGGCCAACCGCGAGAAGATGCCCAGGTGAGTGGCCCGCTACCTCTTCTGGTGGCCGCCTCCCTCCTTCCTGGCCTCCCGGCGCTGCGCCCTTTCTCACTGGTTCTCTCTTCTGCCGTTTTCCGTAGGACTCTCTTCTCTGACCTGAGTCTCCTTTGGAACTCTGCAGGTTCTA
+
CCCDDDDCFFFFGGGGGGGGGGHHGGGBAFHHHGGGFGGGGHHHHGGGGGGGHHGHHHHGGGGGGGGGGGGHFHHGGGGHGHHHHGGGGGCFGGHHHHFHHHAF1?F=FHGGHH-A-<<GDDDGD<DG<<EFHCCGCDHGFCGGHFGFBFEF0AEGDD-9<-<<<-BFFFFFBB:B0:F<FB0:00:B:0FEFC<DFFFFD0:.DFF/BFBFFF0:<BBFF0///<:0:<0BFBFEFBB::BBB<F<BB:0
@M05620:37:000000000-D9766:1:1101:24415:4679 1:N:0:38
GCTGCGGCTTGTTAATCCACTGCCCCGCCCTGGCCCACAGATCGTAAGAGCACACGTCTGAACTCCAGTCACGAGCTTCCATCGCTTATGCCGTCTTCTGCTTGCCAAACAACCTAAACATATCAGACATACCACCTCCAGCTGTCCTTGCCACACCGAACTGCGACCCACCTAACCAGTAATATCTGCCTGCGCTCTAAGAAAAACTTAGTACTACAAATGAACACTGCTCCAACGATTTACATGTGCCT
+
>>>AA>>>>D1BBBBBF3BF1BBBA0AEEG/BG0BGF//BBABABB0FBFG1B0GGBBGFFGHDBG11BBFHGF/>?GH1BFF/?0??GBGHG>>FFGHHHBFF/1BF0/G///0<<11B112@221<0111@11/<0/0<01?111111111<0..----.00.----;...//;.0:;00;900;;;000.---.;0;000//.:000////;///://9////;9////////-----////9:////
@M05620:37:000000000-D9766:1:1101:9182:4704 1:N:0:38
AGTGCCAGCTCTCAATCGCACAGGGGACCCAGGGCCTGGCCCCTCCATCCAGAAAACCTATGACCTCACCCGCTACCTGGAGCACCAACTCCGCAGCTTGGCTGGGACCTATGTGAGTATCCAGCGTAGGAATCTGGGAGTTGTGGAGGAGTGAGGAGTTGGGGAAAGACAGTCCTAACCGTGGAGGGTTCTGGTAAATGATGGGGTGAGGAGGGGCGCTTTGGCTCCCACCAGTCCCCCTGTCTGCTCTA
+
AA3AAFFCAFFFFGGGGGCGGGHHGGGE2FHHGAFG2FGHCGGHGGFHHHHHD3FGHGGEHH5GHHHHHHHGGGGGHHGFGHHHFHHHGGEHGGGEEGGHGGH///BFG2BGHGB3FB3BGBFDHG/?</22@GHH1FFF?G11?CBGE..>FGFHC<</0<CDEDHFHGFHGHHHHCGHCC;-EEGGE.CFF0;0;F9FF0CBEA9DEFFFDDF---@DFFB////9EFFFFFB/99AFDEFBF///9B;
@M05620:37:000000000-D9766:1:1101:16424:4710 1:N:0:38
AGTGCCAGCTCTCAATCGCACAGGGGACCCAGGGCCTGGCCCCTCCATCCAGAAAACCCATGACCTCACCCGCTACCTGGAGCACCAACTCCGCAGCTTGGCTGGGACCTATGTGAGTATCCAGCGTAGGAATCTGGGAGTTGGGGAGGAGTGAGGAGTTGGGGAAAGACAGTCCTAACCGTGGAGGGTTCTGGTAAATGATGGGGAGAGGAGGGGCTCTTTGGCTCCCACCAGTCCCCCTGTCTGGTCTA
+
ABAACFFFCFFFGFGGGGGFGGHCGGGGGGHHFGGGGGHHHHGHGGHHHGHHHHHHHGCGHGHHHHHHHHHGGEEGHGHHGHHHHHHHGHHHDEFGGHHHEBFGGGFHGHHFFHHHHHHHHHHHHGBGGGFHFFFGHHHF?GHHGGGCGGDGCFDFGFGFHHGCGGHHHHHGHHGGHHHGGFA@DGGGCFGGGGBFGGGGGGGGGF.@ADAFFFFFFCFB9FFFFFFEFFFFFFFEFFFFFFFFFFFFFFF
@M05620:37:000000000-D9766:1:1101:23295:4744 1:N:0:38
GAGGCTGCTTTGGAAGAAACTCATAGATTACTGCAACAGTTCCCCCTGGACCTGGAAAAGTTTCTTGCCTGGCTTACAGAAGCTGAAACAACTCCAAAGGAGTAACAGCGCTGCTGAAACACTGGACAGTAAGTACAGCATTTCAGCTTTCGAACTCTTGTGGCTCCCATTGCACAATTCTCCGCCTTTGTACTTGTAACTGACAAGCCAGGGCCCAAAGATAGGAAGAGCACACGTCTGACCTCCAGTCA
+
A3ABBAFAFFFFFEGGFFGGFGFDGHHHHHHHHFGHFFH5DGHHHGGGHHHFHFFFG32FBBHHDHEFHHHHHHG3FGHFGHHFF3FFGBGH33B3B3BGEEGBDEGHC/EF@/3B4BFG30BF030BF3GGHF4F44B0BFFHF2BFFGHG/G0/@1@FFH/?@FF/?FGH11?FHHH11?>DD.A.1>=<<<GG<GGDHHHFFFCCEGHHD.;@..;G/00;900;FGEGGEF?9EGE009CF?//;90
@M05620:37:000000000-D9766:1:1101:11928:4762 1:N:0:38
ACCACACCTTCTACAATGCGCTGCGTGCGGCGCCCGAGGAGCACCCCGCGCTGCTGACCGAGGCCCCCCTGAACCCCAAGGCCAACCGCGCGAAGATGCCCAGGTGAGTGGCCCGCTACCTCTTCTGGTGGCCGCCTCCCTCCTTCCTGGCCTCCCGGAGCTGCGCCCTTTCTCACTGGTTCTCTCGTCTGCCGTTTTCCGTAGGACTCTCTTCTCTGACCTGAGTCTCCTTTGGAACTCTGCAGGTTCTA
+
AAAAAAAA1BCFFGGGGFF1EA0EEBEA0A//A/EF/AA//FG0FEE//>///>1FGH0/>E/EFGG/C//?FHHGGCGEFGHHGGCGGC->-A?.==GCCFCF:GG:00.::GG?-;999FB0FBFF0FA..99-99EAFB--99B/;B-AFFA--@--@-B/9---9/9/BFB999-/99//99--:A-9/@AABE/99F-BF/F//:/://B//B/99FF/9FF9B9/99BFFFF/BFFFFFF?FFFF
@M05620:37:000000000-D9766:1:1101:8998:4813 1:N:0:38
ACCACACCTTCTACAATGAGCTGCGTGTGGCTCCCGAGGAGCACCCCGTGCTGCTGACCGAGGCCCCCCTGAACCCCAAGGCCAACCGCGAGAAGATGCACCCAGGTGCGTGGCCCGCTACCTCTTCTGGTGGCCGCCTCTCTCTCTCCTGGCCTCCCGGCGCTGCGCCCTCTCTCACTGGCTCTCTCTTCTGCCGTTTTCCGTGGGACTCTCTTCTCTCCCCTGCGTCTCCTTTGGCACTCTGCGGTCTC
+
BBBBBBBAFFFFGGGGGG5FGGHHGEFBFFHHHFGGCFGCFHHHHGGGFGGGGHHHHHHEFGGGGGGGGGGHHHHGGGGHGHHHHGGGGG@CGGHGHH22F2///?1?1<//-><F@---<=G00=00<D0/..C:-A.C/;09000090//.;0C..99BA--;A9D.-;.;FBF/9//9.;BFFF/:BB9///-;A9./99/.--.;FFF//BFF/B///.;A.-;;../;/////9BF////--.-;/
@M05620:37:000000000-D9766:1:1101:20352:4825 1:N:0:38
AGTGCCAGCTCTCAATCGCACAGGGGACCCAGGGCCTGGCCCCTCCATCCAGAAAACCTATGACCTCACCCGCTACCTGGAGCACCAACTCCGCAGCTTGGCTGGGACCTATGTGAGTATCCAGCGTAGGAATCTGGGAGTTGGGGAGGAGTGAGGAGTTGGGGAAAGACAGTCCTAACCGTGGAGGGTTCTGGTAAATGATGGGGTGAGGAGGGGCTCTTTGGCTCCCACCAGTCCCCCTGTCTGGTCTA
+
11>>>DDFAFCFG1BFGFGAEAE0FEEGGGHHGCEEFEGFHHGHGGHFFHHHHBBGGA0FG1GHHH1FHHHGGG/>FGG>GGF?0F0FECGHA//EEEGHCHHEFGGHGHHHGHHHHGHFHBGHHGBECGGHGHFEFGACAGHGGGEC?EGHFGBHH.<GHECGFGEAGHHHCFHGFHGGG.CAGGGGEFGGGGGGGGGGGGGGGGF?FFFFFB@@@;EFFFFFFFFFFFFFFFFFFFFF@FFFFFFB9B;
@M05620:37:000000000-D9766:1:1101:20492:4833 1:N:0:38
AGTGCCAGCTCTCAATCGCACAGGGGACCCAGGGCCTGGCCCCTCCATCCAGAAAACCTATGACCTCACCCGCTACCTGGAGCACCAACTCCGCAGCTTGGCTGGGACCTATGTGAGTATCCAGCGTAGGAATCTGGGAGTTGGGGAGGAGTGAGGAGTTGGGGAAAGACAGTCCTAACCGTGGAGGGTTCTGGTAAATGATGGGGTGAGGAGGGGCTCTTTGGCTCCCACCAGTCCCCCTGTCTGGTCTA
+
>A>>AFDFBFFFGGGGGFGCEEHCGEFGGGGHFGFEFEDHHFGHGGFHHGHHHHGHGEFHHHHFHHHFHHHGGEGGHHHHGHHFHEGGGHHHGGGGGFGHGGHGGGHHGFHDGGHHHGHHHHHHHG?EGGHHFFHFGHFFGHHHGCFCGFAFFGFHHGHHHEGGGGHHHHGHHHGHFHGHGAE@DAEG:CAFFGFFFGGGGGGGGFDBFFFFFFBBB?FBBFFFFFFFFFFFEFFFFFFFBFFFFFFFFFF
@M05620:37:000000000-D9766:1:1101:21721:4860 1:N:0:38
ACCACACCTTCTACAATGAGCTGCGTGTGGCTCCCGAGGAGCACCCCGTGCTGCTGACCGAGGCCCCCCTGAACCCCAAGGCCAACCGCGAGAAGATGAACCCAGGTGCGTGGCCCGCTACCTCTTCTGGTGGCCGCCTCCCTCCTTCCTGGCCTCCCGGCGCTGCGCCCTTTCTCACTGGTTCTCTCTTCTGCCGTTTTCCGTAGGACTCTCTTCTCTGACCTGCGTCTCCTTTGGAACTCTGCAGGTTC
+
AAAABBBBFFFFGGGGFGFGGGHFGEEEHAHHHGGAEFG?FHHHHGGGEAFFHGHHHHHGGGGGGGFGGGGHHHHGGGGHGHHHHGGGGGGGCGHHFHHHHEGFHGHG1AFD-CHHGGG?CGHFHHHHHHGGDHGCCGGGHFFFDGGGGGGEGGGGGGGG?DFDFFA=FFAFFFFFFFFFFFEFFFFBFFFFFFFFDFFFFFFFFFFFFFFFFFFFFFFFBFBFF?DDFDFFFFFFFFFFFFFFF/:FFFB
@M05620:37:000000000-D9766:1:1101:23124:4862 1:N:0:38
ACCACACCTTCTACAATGAGCTGCGTGTGGCTCCCGAGGAGCACCCCGTGCTGCTGACCGAGGCCCCCCTGAACCCCAAGGCCAACCGCGAGAAGATCATGAGTCGCCCGCTCCCTCTTCTGGTGGCCGCCTCCCTCCTTCCTAGCCTCCCGGAGCTGCGCCCTTTCTCACTGGTTCTCTCTTCTGCAGTTTTCCGTAGGACTCTCTTCTCTGCCCTGAGTATCCTTTGGAACTCTGCAGGTTCTAGCTCG
+
CCCCCCCCFFFFGGGGGGGGGGHHGGGFHGHHHGGEGGGGGHHHHGGGGGGGHHHHHHHGGGGGGGGGGGGHHHHGGGGHGHHHHGGGGGGGG/GGH2??G2F21>CFGCGG@GGHHHHHHHHHHGHHGFGGGHGHHGHHHHG0<=CGGGGGG?DDGGGGGGGFFFFFFBFFFFFFFFFFFFFFFFFFFFFFFFFFFFFFFFFFFFFFFFFFF0BEFFFFFEFFFFFFFFFFFFFFFFFFFFFFFFFB0BD
@M05620:37:000000000-D9766:1:1101:16464:4869 1:N:0:38
AGTGCCAGCTCTCAATCGCACAGGGGACCCAGGGCCTGGCCCCTCCATCCAGAAAACCTATGACCTCACCCGCTACCTGGAGCACCAACTCCGCAGCTTGGCTGGGACCTATGTGAGTATCCAGCGTAGGAATCTGGGAGTTGGGGAGGAGTGAGGAGTTGGGGAAAGACAGTCCTAACCGTGGAGGGTTCTGGTAAATGATGGGGTGAGGAGGGGCTCTTTGGCTCCCACCAGTCCCCCTGTCTGGTCTA
+
AA>AAFFFBFFFGGGGGGGGGGHGFGGGGGHHGGGGGGHHHHGHGGHHHHHHHHHHHGHHHHHHHHHHHHHGGFGGHHHHGGHHHHHHGHHHGGGGGHHHGHHGGGHHGHHHHHHHHHHHHHHHHGGGGGHHHHHHHHHGDHHHGGGGGGFHHHHHHGHHHHGGGGHHHHHHHHHHHHHHGGEGGGGGEGGGGGGGGGGGGGGGGGFFFFFFFFFFFFFFFFFFFFFFFFFFFFFFFFFFFFFFFFFFFFF
@M05620:37:000000000-D9766:1:1101:16458:4886 1:N:0:38
AGTGCCAGCTCTCAATCGCACAGGGGACCCAGGGCCTGGCCCCTCCATCCAGAAAACCTATGACCTCACCCGCTACCTGGAGCACCAACTCCGCAGCTTGGCTGGGACCTATGTGAGTATCCAGCGTAGGAATCTGGGAGTTGGGGAGGAGTGAGGAGTTGGGGAAAGACAGTCCTAACCGTGGAGGGTTCTGGTAAATGATGGGGTGAGGAGGGGCTCTTTGGCTCCCACCAGTCCCCCTGTCTGGTCTA
+
ABAABFFFDFFFGGGGGGGGGGHHGGGGGGHHGGGGGGHHHHGHGGHHHHHHHHHHHGHHHHHHHHHHHHHGGGGGHHHHHHHHHHHHGHHHGGGGGHHHGHHGGGHHGHHHHHHHHHHHHHHHHGGGGGHHHHHHHHHGGHHHGGGGGGGGHHHHHGHHHHGGGGHHHHHHHHHHHHHHGGEGGGGGEGGGGGGGGGGGGGGGGGFFFFFFFFFFFFFFFFFFFFFFFFFFFFFFFFFFFFFFFFFFFFF
@M05620:37:000000000-D9766:1:1101:6836:4905 1:N:0:38
AGTGCCAGCTCTCCATCGCACAGGGGACCCAGGGCCTGGCCCCTCCATCCAGAAAACCTATGACCTCACCCGCTACCTGGAGCACCAACTCCGCAGCTTGGCTGGGACCTATGTGAGTATCCAGCGTAGGAATCTGGGAGTTGGGGAGGAGTGAGGAGTTGGGGAAAGACAGTCCTAACCGTGGAGGGTTCTGGTAAATGATGGGGTGAGGAGGGGCTCTTTGGCTCCCACCAGTCCCCCTGTCTGGTCTA
+
>A>>AFFFBFFFG4FFEEE2E2GCGAEEEEGHABEEFFHHHHGHGGHHHFHHFHHGHGHFFDGHHDFHHHHEG>>EHHHHBFHHHH1??FGB>E?E>GBFFGHGGGHHGHHHHHFGHHHHHHGHHGGDCGHHHHHHHH0FGHHHGG.ACACGH<GH0DHHHHGGE.:G/CGGHHHHGHHGGGGGAEGGGGGGGGFGGGGGGGGGGGFFFFFFFFFFFFFFFFFFFFFFFFFFFFFFFFFFFFFFFFFFFFB
@M05620:37:000000000-D9766:1:1101:18339:4906 1:N:0:38
ACCACACCTTCTACAATGAGCTGCGTGTGGCTCCCGAGGAGCACCCCGTGCTGCTGACCGAGGCCCCCCTGAACCCCAAGGCCAACCGCGAGAAGATGAACCCAGGTGCGTGGCCCGCTACCTCTTCTGGTGGCCGCCTCCCTCCTTCCTGGCCTCCCGGCGCTGCGCCCTTTCTCACTGGTTCTCTCTTCTGCCGTTTTCCGTAGGACTCTCTTCTCTGACCTGCGTCTCCTTTGGAACTCTGCAGGTTC
+
BBBBBBBBFFFFGGGGGGGGGGHHGGGEHGHHHGGGGGGCGHHHHGGGEFGGHHHHHHHGGGGGGGGGGGGHHHHGGGGHGHHHHGGGGGGGGGHHHHHHHHGA//?F1/??ADHHGGCDFHGHHHHHHHHHGHHGGGGGHGGGGGGGGG0FGGGGGGGGCGFFFFFFFFFFFFFFFFFFFFFFFFFFFFFFFFFFFFFFFFFFFFFFFFFFFFFEFFFFBFFFFFFFFDFFFFFFFFFFFFFFF:9A;F/
@M05620:37:000000000-D9766:1:1101:19637:4914 1:N:0:38
ACTGCCCCTTCTCAATCGCACAGGTTTGACCTCCCGTGGCGAGATTCCCTCTCCTAATCCGGCCCCCCCTTGAAACCAAGACCAACCGCGAGACGATTACCCAAGTGAGTTGCCCGCTAACTCTTCTGGTTGACGCCTCCCTCCCTCCTTGCCTCCCCGAGCCGCCCACATTCTCACTGGTTCTCGCTTCTGCCCTTTTCCGTAAGACTCTCTTGCATTAACCGCATCTCCTTTGGAACTCCTCCAGTTCT
+
>>1>A>1>AFBD13BABAFAECB0B1DA1BBGHHGGE0/AAAAA/ADF1FGHH0BB11BDE/A/>>>/>EGHHHHH0FH0B00>/?>/</<///////??DG1FG<111?1?1?F///<.>1D111111=1./<..<.<<CCFE.//;/00//;::E.---9-----.;.0;0;B99B/-:FFFB---9-//99-;99:9F-;--;///;///9///////:/----9//;9//////9/BB/9/-//9;/
@M05620:37:000000000-D9766:1:1101:17123:4920 1:N:0:38
ACCACACCTTCTACAATGAGCTGCGTGTGGCTCCCGAGGAGCACCCCGTGCTGCTGACCGAGGCCCCCCTGAACCCCAAGGCCAACCGCGAGAAGATGAGGAGTGGCCCGCTCCCTCTTCTTGTGGCCGCCTCCCTCCTTCCTGGCCTCCCGGAGCTGCGCCCTTTCTCCCTGGTTCTCTCTTCTGCCGGTTTCCGTAGGACTCTCTTCTCTGCCCTGAGTCTCCTTTGGAACTCCGCAGGTTCTTGCTCG
+
DCDDDDDDFFFFFGGGGGGGGGHHGGGBCEHHHGGGGGGGGHHHHGGGGGGGGHGHHHHGGGGGGGGGGGGHHHHGGGGHGHHHHGGGGGDGGGHGHHH2=2/??FEFG@--->FC<0F<<0D00<.=--;;:CE:CE:C0G00C:F0:CE.A---.::-9CC-BF:BBF//0.0;:00000;:::0;--;DFBFA::.;:0//000;:0::00;E0A::0;00;0BB:F0:0:00.9-:;:;:B0;0:;.
@M05620:37:000000000-D9766:1:1101:17141:4923 1:N:0:38
ACCACACCTTCTACAATGAGCTGCGTGTGGCTCCCGAGGAGCACCCCGTGCTGCTGACCGAGGCCCCCCTGAACCCCAAGGCCAACCGCGAGAAGGTGATGAGTGGCCCGCCACCTCTTCTGGTGGCCTCCTCCCTCCTTCCCGGCCTCCCGGAGCTGCGCCCTTTCTCACTGGTCTCTTCTTCCGCCGTTTGCCGGAGGACTCTCTTCTCTGACCTGAGCCTCCGGTGGAACTCTGCAGGTTCTAGATCG
+
CDDDDDCCFFFFGGGGGGGGGGHHGGGGHGHHHGGGGGGGGHHHHGGGFGGGHHHHHHHGGGGGGGGGGGGHGHHGGGGHGHHHHGGGGGFGGGH0?FHD>2?D??/?//>-<<<GHHHFHHH=/CGH0<G//<EG/C/=:</.-=A.:.CD--<A.:<--9<-<0<0000<B::0000<BF0B0<..-<./.0<D-@--..//:<F:0:B00::B0/</0<<:..-<-..<00<:B0B<.<<00<000<.
@M05620:37:000000000-D9766:1:1101:11898:4929 1:N:0:38
ACCACACCTTCTACAATGAGCTGCGTGTGGCTCCCGAGGAGCACCCCGTGCTGCTGACCGAGGCCCCCCTGAACCCCAAGGCCAACCGCGAGAAGATCCCCAGGAGAGTCGCCCGCTCCCTCTTCTGGTCGCCGCCTCCCTCCTCCCTCGCCTCCCGGCGCCGCGCCCTTTCACACTGGTTCTCTCTTCTGCCGTTTTCCGTAGCACTCTCTTCTGACCCCAGTGTCCCTTTTAAATCTCTACAGGCTATA
+
CCCCCCCCFFFFGGGGGGGGGGHHGGGFGGHHHGGGGGGGGHHHHGGGEEGGHHHHHHHGGGGGGGGGGGGHHHHGGGGHGHHHHGGGGGGGGGHH22?2/2<F/F/?F1<>>EG---.<C/<G0DGHG0--=--C.C.C/B.///.;/--A.C;..;C>--;C9C-:@/BF0;00:9/0;FFFF00;00900:AF/.00.0...0;:FF00:FF000//..;90;:000;900000:;00000;/9A00;
@M05620:37:000000000-D9766:1:1101:15669:4945 1:N:0:38
ACCACACCTTCTACAATGAGCTGCGTGTGGCTCCCGAGGAGCACCCCGTGCTGCTGACCGAGGCCCCCCTGAACCCCAAGGCCAACCGCGAGAAGATGCCCAGGTGAGTGGCCCGCTACCTCTTCTGGTGGCCGCCTCCCTCCTTCCTGGCCTCCCGGAGCTGCGCCCTTTCTCACTGGTTCTCTCTTCTGCCGTTTTCCGTAGGACTCTCTTCTCTGACCTGAGTCTCCTTTGGAACTCTGCAGGTTCTA
+
CCBCCCCCFFFFGGGGGGGGGGHHGGGFEGHHHGGGGGGGGHHHHGGGFGGGHHHHHHHGGGGGGGGGGGGGHHHGGGGHGHHHHGGGGGGGGGHHHHHHHHHGHHHHHHGGHHGGGGGHHHHHHHHHHHGHHGGGGGHGHHGHHGGGGGGGGGGGGG-BDGGGGGFFFFFFFFFFFFFFFFFFFFFFFFFFFFFFFFFFFFFFDFFFFFFFFFFFFFFFFFFFFFFFFFFFFFFFFFFFFFFFFFAFFFF
@M05620:37:000000000-D9766:1:1101:18595:5034 1:N:0:38
ACCACACCTTCTACAATGAGCTGCGTGTGGCTCCCGAGGAGCACCCCGTGCTGCTGACCGAGGCCCCCCTGAACCCCAAGGCCAACCGCGAGAAGATGCCCAGGTGAGTGGCCCGCTACCTCTTCTGGTGGCCGCCTCCCTCCTTCCTGGCCTCCCGGAGCTGCGCCCTTTCTCACTGGTTCTCTCTTCTGCCGTTTTCCGTAGGACTCTCTTCTCTGACCTGAGTCTCCTTTGGAACTCTGCAGGTTCTA
+
BBBBAABCFFFFGGGGGGGGGGHHGFGEEGHGHGGGGGGGGHHHHGGGEFGGHHGHHHHGGGGGGGGGGGGHHGHGGGGHGHHHHGGGGGGGGGHHHHHHHHHGFHHGGHGGHHGGGGGHHHHHHHHHGHGHHGGGGGHGHHGHHGGGFGGGGGGGGGBGGFGGGGFFFFFFFFFFBFFFFFFFFFFFFFFFFFFFFFFFFFFFFFFFFFFFFFFFFFFFFFFFF/FFFFFFFFFFFFFFFFFFF..;BFB
@M05620:37:000000000-D9766:1:1101:7647:5040 1:N:0:38
GAGGCTGCTTTGGAAGAAACTCATAGATTACTGCAACAGTTCCCCCTGGACCTGGAAAAGTTTCTTGCCTGGCTTACAGAAGCTGAAACAACTGCAAGGGCGCCTAAGCGCTGCTGCAACCATGGAAAGTAAGTCAGAACTTTCCAATTTAGCAAACTTGTGGATCCAATTACGGAATTCTACGCATTCATCCTTGTACCTGAACAGCCCGGGATCCAAGCTAGGAATAGCCAACGTTTGCACTCGTGACA
+
AAABBBFBFFFFGGGGGGGGGGHHFHHHHHHGHHHHHFGDFHHHHGGGGHHHHHHGHHHHHHHHHHHHHHHHHHHHHHHHHHHHHHHHHHHHH3BFG31BB//>1?33B>/?EEH3B3F3BFEGHHHHHG33BBBBG33B3BBFH22@@GBHEG>20<2@1?EHHFGHHGF11/..><F>1>=FFFGG00=0<D0D<D<=0DC0;CCAG.:-CA9;BFGGGGG0AFG09;090/;9C/;E9FFFF.../;9
@M05620:37:000000000-D9766:1:1101:19387:5040 1:N:0:38
AGTGCCAGCTCTCAATCGCACAGGGGACCCCAGCCCAGGACCATCCATCCTGACTACCTCTGCCATCACCCGATACCTGGAGAACCAACTGCCGCACCTGCCTGAGACCTAGGTCATTCCCCAGCGTAGGAACCTGGCAGCCTGGTAGTTGTCATGATTGTCGCAAAGACAGTTCTAACCGTTGACGGGTCTGGTCTATCTTGTGGCCATGAGTCGGCCGTGGGCTCGTCTCAGCCCCCCTGCCCGGTCAT
+
CBBBCFFFCFFFGGGGGGGGGGHH222AB22222BB2BBAA2AFGFBFAB3BFE55BF3BFHBG35BBFGHGG0>/B43B2F3?@?1?FH3F3/////3B0B33?B3B/333B?323?33222?F>C/</@20?GH000?//00/?11<1>F11111>1111>.-=-/////<0D000;CFE.;.0.;-=@FGGG00=F0000;;...0/00900;--9----;;/;-9..9:00:;DA>B..;.;A--.0
@M05620:37:000000000-D9766:1:1101:12898:5059 1:N:0:38
GCTGCTGCTTTTGAATCAACTCATAGATTCCTGCCCCAGTTCCCCCTGTCCCTGTAACCGTTTCTTGCCTGGCTTCCAGAAGCTGCAACAACTCCACGGGAGTAAAAGAGCTGATGAAACCATGGCAAGTAAGTCCGGCCTTTCCGCTTTCGCACTCTTGTGGCTCCCATTGAACAATTCTCAGCATTTGTACTTGTAACTGACAAGCCAGGGCCCCCAGATCGGCAGAGCACACGTCTGCACTCCAGTCA
+
>>1>A1BBCF31BABBG1BFBBBDADDGDFFHHHHHG0B1DDFGHG0BBBGBBBFFGFFEGGFFDD1BFHHHHHABFGHBBFH11BBGH0BGFHHHHGEE/EEG@BBF/FGHH1FH2GHH0/FGHH0FFHFHHGH1EGG/CGHHHGGGGG1CCGGGHGHHFHG.FGF.FFHH11FGGHHHHHBGH0DDGHH0DHHHHHHHHHHHHHFHE:GHG.E9--AEABFFG-9@FEGGGFF?;-BE/9BFFF/;FFB
@M05620:37:000000000-D9766:1:1101:25246:5073 1:N:0:38
AGTGCCAGCTCTCAATCGCACAGGGGACCCAGGGCCTGGCCCCTCCGTCCAGAAAACCTATGACCTCACCCGCCAGGTGGAGCACCTACTCCGCAGCTGGGGTGGGACCTAAGTAAGTATCAGGAGTAGGAATCTGGGCGGTGGGGAGGAGTGAGGAGTTGGGGAAAGACAGTCGTAACCGTGGAGGGTTCTGGTAAATGATGGGGTGAGGAGGGGCTCTTTGGCTCCCACCAGTCCCCCTGTCTGGTCTA
+
AA>?AFFC3CCFGGGGGGGFGGHHGGGG?EHG2AEF2BGG2AF1AE1A1E1FFGBFFEAGEG55B533111>//>/133?11BFGG3B33?F/E?E<G32?//<//?F/2<22>2@@FDGHD221?FCGBGFHD11?0/---<<-A.;-.;:.00.C.9/CFGGGF../;F90C.;9..0-.9-..;@9.;/:B9;9FF//FFFFF.99.9/99-BDFFBFFF/B/;AEFFFFFFFFFFFF.9BFFFFFF/
@M05620:37:000000000-D9766:1:1101:23365:5082 1:N:0:38
ACCACACCTTCTACAATGAGCTGCGTGTGGCTCCCGAGGAGCACCCCGTGCTGCTGACCGAGGCCCCCCTGAACCCCAAGGCCAACCGCGAGAAGATGATGAGTGGCCCGCTCCCTCTTCTGGTGGCCGCCTCCCTCCTTCCTGGCCTCCCGGAGCTGCGCCCTTTCTCCCTGGTTCTCTCTTCTGCCGTTTTCCGTAGGACTCTCTTCTCTGCCCTGAGTCTCCTTTGGACCTCTGCAGGTTCTAGCTCG
+
CCCBABCCFFFFGGGGGGFGGGHHGEGB4EHHGGGGDGGGDHGHHGGGDGFGGHGHHGGGGGGGGGGGGGGHFHHGGGGHGHHHHGGGG?BDGGHHGHHHHHHHHGGHHGGGGGGHHHHHHFGGFGHHG@DEFHGHHGHHHHHGHHGGGGGGA9BDGGGGGGGFFFFFF/BF/:FFFFFFFFFFFFFFFDDFFFFFFFFFFFFFFFFFFFFFFFFFFFFFFFFFFFFFFFF/FFFFFFEEFAFFF/;BBFA
@M05620:37:000000000-D9766:1:1101:19314:5108 1:N:0:38
ACCACACCTTCTACAATGAGCTGCGTGTGGCTCCCGAGGAGCACCCCGTGCTGCTGACCGAGGCCCCCCTGAACCCCAAGGCCAACCGCGAGAAGATGACCCCGGGTGCGGGGCCCGCTCCCTCTTCTGGTGGCCGCCTCCCTCCTTCCTGGCCTCCCGGCGGTGCGCCCTTTCTCACTGGTTCTCTCTCCGCCGGTTTCCGTTGGACTCTCTTTTCTGACCTTGATCTCCTTTGGAACCTTGCCGGGTTT
+
AAABBBB>BBBFGF5BGF5BGGHHGEGBA2GFFBFE?EEEGH2BFEEAEEBFFHHHHHHEECGFGGGFGEFGCHHGGEEGGHHHHGGGGG>CDDHBF2F2??//<//<A@-<@CCGCAD?E.CFGGFB9F0B.FG?-9.9.:B.:B/9BBFBA?9.E.;@-----;-D.;D/B/FB;FFF.:BFF9B/;//..:--;.A/;.//;A/9///9/;///;B/9FB////99/B/;B///99..9///99-;..
@M05620:37:000000000-D9766:1:1101:22512:5132 1:N:0:38
ACCACACCTTCTACAATGAGCTGCGTGTGGCTCCCGAGGAGCACCCCGTGCTGCTGACCGAGGCCCCCCTGAACCCCAAGGCCAGCCGCGAGAAGATGAACCCAGGTGCGTGGCCCGCTCCCTCTTCTGGTGGCCGCCTCCCTCCTTCCTGGCCTCCCGGCGCTGCGCCCTTTCTCACTGGTTCTCTCTTCTGCCGTTTTCCGTAGGACTCTCTTCTCTGCCATGCGTCTCCTTTGGAACTCTGCCGGTTC
+
AAAAAABBFFFFFGGGGGFGGGHHGEEBFEHGGFFBEFEEEHDHHGGGGEGGHHHHHHHGGGFGGGGGGGGHFHHGGDGGGHHH//?EEGBDGGHHGGHHHHD??FHHFFGDCCHHGGG?AEHFHH=GGHHGDFAA@DGGGGFF;CFGGGGFGGFGGE.;9@=@DFC;DDFFFFFF9FFFFFFFFFFBFFFEFFFB;DFFF9AF.AD/FFFFFFFFFBBF/B//:9AAFDBFFFFFFF/9F;BFE/;@FF.
@M05620:37:000000000-D9766:1:1101:17114:5137 1:N:0:38
ACCACACCTTCTACAATGAGCTGCGTGTGGCTCCCGAGGAGCACCCCGTGCTGCTGACCGAGGCCCCCCTGAACCCCAAGGCCAACCGCGAGAAGATGATGAGTGGCCCGCTACCTCTTCTGGTGGCCGCCTCCCTCCTTCCTGGCCTCCCGGAGCTGCGCCCTTTCTCACTGGTTCTCTCTTCTGCCGTTTTCCGTAGGACTCTCTTCTCTGACCTGAGTCTCCTTTGGAACTCTGCAGGTTCTAGCTCG
+
ABAABAAAFFFFFEGCBGGDD5EBE22AF?GHCFGEEEGCGHHHHGGEEEFC5A3EHHHEC@EEEF/EEGGFHGGFGGGFCEHECFE<DCCC@A<?11FDGBHD1/?GHGGC-CFFGHGFFHHFCCGF?CCDD.CFG.CGHHFBCG.CFFGG@BB@FBFG@GG@FFFFFFFFFB9:BFFFFFFFFFBF-99FFFFD/ADDBFFFFFFFFFEFF/;9FBFFFF/BFBFFFFFFF/FFFBFB?;9BF/BB/BD
@M05620:37:000000000-D9766:1:1101:25246:5139 1:N:0:38
AGTGCCAGCTCTCAATCGCACAGGGGACCCAGGGCCTGGCCCCTCCATCCAGAAAACCTATGACCTCACCCGCTACCTGGAGCACCAACTCCGCAGCTTGGCTGGGACCTATGTGAGTATCCAGCGTAGGAATCTGGGAGTTGGGGAGGAGTGAGGAGTTGGGGAAAGACAGTCCTAACCGTGGAGGGTTCTGGTAAATGATGGGGTGAGGAGGGGCTCTTTGGCTCCCACCAGTCCCCCTGTCTGGTCTA
+
AA>>AFFFBFFFGAGFGGG2E?GCGEEFGD2CAEEEFFFHHHGHGGHHHGGHHHHFGGFHHFHHHHHGGHHGGEFGHHHHBFGHHHA?EHFFEEEGEHFHGHHGGDHHGHHHHHHHHHHHHHHHHGGGGGHHHHHHHHGFGHHHGGFGGDEHHFHHFDGHHHGGGGHHFHHHHHHHHHHHGGGG?FGGEFFGGGGGGGGGGGGGGGFFFFFFFFFFFAFFFFEFFFFFFFFFFFFFFFFDFFFFFFFFFFF
@M05620:37:000000000-D9766:1:1101:22519:5155 1:N:0:38
ACCACACCTTCTACAATGAGCTGCGTGTGGCTCCCGAGGAGCACCCCGTGCTGCTGACCGAGGCCCCCCTGAACCCCAAGGCCAACCGCGAGAAGATGAACACAGGTGAGTGGCCCGCTACCTCTTCTGGTGGCCGCCTCCCTCCTTCCTGGCCTCCCGGAGCTGCGCCCTTTCTCACTTGTTCTCTCTTCTGCCGTTTTCCGTAGGACTCTCTTCTCTGACCTGAGTCTCCTTTGGAACTCTGCATGTTC
+
BCCCCCCCFFFFGGGGGGGGGGGHGGGGHGHHHGGGGGGGGHHHHGGGGGGFBHHHFGHGGG0FGGGGGGGHHHHGGGGHGHHH/FEGGGGGGGHHFH2FD2<?0??F<F<D/CCG<@CD-GHF<GGD0<</<.<<:ADGEEGFC;;9C90:.CBFEC.A--;;FF?FA-BBFFFFBFB/;9;BFFFFBF/9/9B9AF/:/;;;A../BFFFF/FFFFFBFBB:BFBFFF9/B9///;/;BFFBFF/9;B9
@M05620:37:000000000-D9766:1:1101:20192:5165 1:N:0:38
AGTGCCAGCTCTCAATCGCACAGGGGACCCAGGGCCTGGCCCCTCCATCCAGAAAACCTATGACCTCACCCGCTACCTGGAGCACCAACTCCGCAGCTTGGCTGGGACCTATGTGAGTAACCAACGTAGGAAACTGGGGATTGGGGAGGAGTGAAGAGTTGGGGAAAAACCATCCTAAACGTGGAGGGTTCTGGTAAATGATGGGGTGAGGAAGGGCTCTTTGGCTCCCACCAGTCCCCCTGTCTGGTCTA
+
BBAABFFFBFFFGFGGGGGGGGHHGGGGDGHHGGGGFGHHCGGHGGHHHHHHFHFHHGHHHHGHHHHHHHHGGGGGHHHHHHHFGHHHGHHHGGGGGHHHGHHGGGHHGHHGHHGD33B3BB?/???F0?FD2<>?GE///??FHG.-><.<<00=<.0==FGGEGH/....0;:CFH0;.;CE..;@;FFFGGFFGG0FC0;FGGD;..;;.;9AEAEFFFFBFFFFFF.AA.;BBFFFFFFFFFFFFFB
@M05620:37:000000000-D9766:1:1101:14365:5166 1:N:0:38
ACCACACCTTCTACAATGAGCTGCGTGTGGCTCCCGAGGAGCACCCCGTGCTGCTGACCGAGGCCCCCCTGAACCCCAAGGCCAACCGCGAGAAGATGAACCCAGGTGCGTGGCCCGCTCCCTCTTCTGGTGGCCGCCTCCCTCCTTCCTGGCCTCCCGGCGCTGCGCCCTTTCTCACTGGTTCTCTCTTCTGCCGTTTTCCGTAGGACTCTCTTCTCTGCCCTGCGTCTCCTTTGGAACTCTGCTGGTTC
+
AABBAACBFFFFGGFGGGFGGGHHGEFBFEHGHGGEAFEGGFDFGGGGGEEGHHGHGGHGGGGFGGGGGGGHBGHGGGGHGHHHHGGGGGDGGGHFGHHHHHG/FFF??A?C@DHHGGG-EGHHHE=FGHFGGHHGGGGGGGGG.CFFBBFFGGGGG;C?999@BFCFFFFFFFFFBFFFFFFFFFF0;BFFFF;@:DFFFFDB:;ABFFFFFFFFFFFF0B.;.;@;@.BFFFFFFFFFFFFFF0;FFF0
@M05620:37:000000000-D9766:1:1101:12144:5171 1:N:0:38
ACCACACCTTCTACAATGCGCTGCGTGTGGCTCCCGAGGAGCACCCCGTGCTGCTGACCGAGGCCCCCCTGAACCCCAAGGCCAACCGCGAGAAGATGATGAGTGGCCCGCTCCCTCTTCTTGTGGCCGCCTCCCTCCTTCCTGGCCTCCCGGAGCTGCGCCCTTTCTCCCTGTTTCTCTCTTCTGCGGTTTTCCGTAGGACTTTTTTCTCTGCCCTGAGTCTTCTTGGGACCTCTGCAGGTTCTGGCTCG
+
BBBBAAB>BCCFGFGGGG4AEEGGGEGA2BGFGBAF2EEEDGDFGGGEEFEGBHGHHHG>EC?EFGGGGEEHFHHGGGGHGHEHHGFGCG/>CGHBFHH??GG?GFGHHGGCGG<FGHFGH00=CF<CD-;:CHGHHGHHGGGGGGGGFGGDB---.//ABA-;BFFFFBFFBFFFFFFF/;9FFFF-;;BFEF/:B9D./:B/B/:@FFFFFFB99FFFBFF/;FF;9...;F//////AFFFF/;/;B;
@M05620:37:000000000-D9766:1:1101:11252:5177 1:N:0:38
GAGGCTGCTTTGGAAGAAACTCATAGATTACTGCAACAGTTCCCCCTGGACCTGGAAAAGTTTCTTGCCTGGCTTCCAGAAGCGTCCCCTACTCCACGGGCGTTACAGCGCTGCTGCAACAATGGCCAGTAAGTCCGGCCTTTCGGCTTTCGCACTCTTGAAGCTCCCATTGCCCAATTATCCGCCTTTGTCCTTGTACCTGAACAGCCCGGGACAACAGCTAGGACGAGCACACGTCTGCACTCACGTCA
+
A@3AAAFAFFBFG4FGGGGGGGGFGHHHHHHHGHFFGHGDGHHHHGGG2CGHHHEHF3GHDGHHHFGHHHH1B2B23AABA33>B>01B2?1@B33?1>>>E//??GB3///>?GGGFHC0/BF2BF2?2@>F@@G/<>DGH1F//<F-GHDG?DDH0<000=<<CF./==00:CGAGH0CCGGGCDFG00;C09FFBCFGGG0/;;FAD?---;:.;;BAFFFF;BBBFF-F.;;AEB.;/;BFF/.AEE
@M05620:37:000000000-D9766:1:1101:22755:5179 1:N:0:38
ACCACACCTTCTACAATGAGCTGCGTGTGGCTCCCGAGGAGCACCCCGTGCTGCTGACCGAGGCCCCCCTGAACCCCAAGGCCAACCGCGAGAAGATGAGGAGTGGCCCGCTCCCTCTTCTTTTGGACGCCTCCCTCCTTCCTGGCCTCCCGGAGCTGCGCCATTTCTCCCTTTTTCTCTCTTCTGCAGTTTTCCGTAGGACTCTCTTCTCTGCCCTGCGTCTCCTTTGGCCCTTCGCCTGTTCTCGCTCG
+
A>>AAAA>1BBFAB1BFGBBGBH1EAAA0AB0AABB0E/A?FABBEEEEABFBGFGGGBA>ECEFFGGG>?BCCGEE>?FCE?GHG/>></>/CF1FF?1?1C?FFFFGC?CCG><CGBDG0000</<<-:;CGEFC.::<CGHE:C09C;A??@@?9B?@C.;;9B/FBFF;99:BFFF/;B//B///;9BFB/9/;-AB//9/FFBBFFFF;:A9AA-B;--;B/BFBBF-A/-9A--;;/BF/;-;9-
@M05620:37:000000000-D9766:1:1101:20183:5180 1:N:0:38
AGTGCCAGCTCTCAATCGCACAGGGGACCCAGGGCCTGGCCCCTCCATCCAGAAAACCTATGACCTCACCCGCTACCTGGAGCACCAACTCCGCAGCTTGGCTGGGACCTATGTGAGTATCCAGCGTAGGAATCTGGGAGTTGGGGAGGAGTGAGGAGATGGGGAAAGACAGTCCTAACCGTGGAGGGTTCTGGTAAATGATGGGGTGAGGAGGGGCTCTTTGGCTCCCACCAGTCCCCCTGTCTGGTCTA
+
>A>>AFFC3FFFGFGGGGEAECHFG?E22BBGBAFA2AFF2BF1FGHDAFGH3F3F3EF3BG5FGDFHHCCEG>EEHFHHBFHGHHC?EFHHEGC>/B?BAGHGGGHGGHGFHHHHHFHHHHHHHGDDCGFHHHHFHFCFGGEFGCFCGGDFHGGHGG.<0<CAEDHHHHFGGH0CFHHHGAE@AEGG.FAFFGFFFGFGFGFGGFDBFFFFF?B<BB.BFFF/BFFFFFFFFFFFFF.DBFFFFFFFFFF
@M05620:37:000000000-D9766:1:1101:22047:5183 1:N:0:38
ACCACACCTTCTACAATGAGCTGCGTGTGGCTCCCGAGGAGCACCCCGTGCTGCTGACCGAGGCCCCCCTGAACCCCAAGGCCAACCGCGAGAAGATGAACCCAGGTGCGTGGCCCGCTACCTCTTCTGGTGGCCGCCTCCCTCCTTCCTGGCCTCCCGGCGCTGCGCCCTTTCTCACTGGTTCTCTCTTCTGCCGTTTTCCGTAGGACTCTCTTCTCTGACCTGCGTCTCCTTTGGAACTCTGCCGGTTC
+
AAABBBABFFFFGGGGFGGGGGHGGEGBGAHHHGGAEGGEGHGHHGGGEEEFHFEHHGGGGGGGEG@FGGGHHHFEGGGHGHHEEGGGGCFGGFHHHFHHHGGEGCHHCCFEC?AGGGG-<GHHHHHHHHHHDHHGGCGGGEBFGFGF/FBFGGGGGGGGADFAFFFFFFFFFFFFFFFFF/BFFFFFFFFFFFFFAFFFFFFFFDDFFFFFFFFFFFFF/BFFFFBAFFBFFFFFFFFFBFFFF/9@9:.
@M05620:37:000000000-D9766:1:1101:17833:5192 1:N:0:38
ACCACACCTTCTACAATGAGCTGCGTGTGGCTCCCGAGGAGCACCCCGTGCTGCTGACCGAGGCCCCCCTGAACCCCAAGGCCAACCGCGAGAAGATGAACCCAGGTGAGTGGCCCGCTACCTCTTCTGGTGGCCGCCTCCCTCCTTCCTGGCCTCCCGGCGCTGCGCCCTTTCTCACTGGTTCTCTCTTCTGCCGTTTTCCGTAGGACTCTCTTCTCTGACCTGCGTCTCCTTTGGAACTCTGCAGGTTC
+
BBBABBBBFFFFGGGGGGGGGDHFGBEBAEGHHGGGDGGGFHHHHGGGDGGGGHGHHHHGGGGGGGGGGGGHHHHGGGGHGHHHHGGGGGGGGGGFGHHHHHGFHGHG<G?FFGHHGGGCGHHHHHHHHH<CDFHGGGGGHFHHDGGGGGGGGGGGGGGGBFCFFFFFFFFFFFEFFFFFFFFFFFF/FFFFFFFFDFFFFFFBADFFFFFFFFFFFFFF/BBFB9@;B.BFFFFFFFFFFFFFF/;FFF/
@M05620:37:000000000-D9766:1:1101:22764:5199 1:N:0:38
ACCACACCTTCTACAATGAGCTGCGTGTGGCTCCCGAGGAGCACCCCGTGCTGCTGACCGAGGCCCCCCTGAACCCCAAGGCCAACCGCGAGAAGATGATGAGTGGCCCGCTACCTCTTCTGGTGGCCGCCTCCCTCCTTCCTGGCCTCCCGGAGCTGCGCCCTTTCTCACTGGTTCTCTCTTCTGCCGTTTTCCGTAGGACTCTCTTCTCTGACCTGAGTCTCCTTTGGAACTCTGCAGGTTCTAGCTCG
+
CCCCCCCCFFFFGGGGGGGGGGHHGGGGHGHHHGGGGGGGGHHHHGGGEGGGHHHHHHHGGGGGGGGGGGGHHHHGGGGHGHHHHGGGGGGGGGHHFHHHGHHHHGFHHGGG@FHHHHHHHHHFHGGHDGGGGHGHHGHHHHHHHHHGGGGGGGGGGGGGGGGGFFFFFFFFFFFFFFFFFFFFFFFFFDFFFFFFFFFFFFFFFFFFFFFFF0FFFFFFFFFFFFFFFFFFFFFFFFFFFAFFFFF0BFD
@M05620:37:000000000-D9766:1:1101:8550:5206 1:N:0:38
ACCACACCTTCTACAATGAGCTGCGTGTGGCTCCCGAGGAGCACCCCGTGCTGCTGACCGAGGCCCCCCTGAACCCCAAGGCCAACCGCGAGAAGATGCCCACATGAGAGGCCCCCTACATCTTCTCGTGGCCGCCTCCCTCCTCCCTCGCCTCCCGCGGATCCGCCCTTTCTCACTGGGTCTCTCTTTTGCCGCTTTCCGCAGAACTCTCTTCTCTCACATCGGACTCCTTTGGAACTCTCCAGATTCTT
+
CCCBCCCCFFFFFGGGGGGGGGHHGFEEGGHHHGGFGGGGGHHHHGGGGEFGHHHHHHHGGGGGGGGGGGGGHHHGGGGHGHHHHGGGGGFGGGHHHG2?FF//1?1?1?C<FF-<-.<1==G11>0C<.=-C@-C.;:E/GF///:9/B??.AEFA-9;-;-:A9AD-BFBFBFFFBF.B/90:B900:0009-:DF0BA.---//0;BFFB0BBF00;000...-;F09:B0:00000B0/;9009090
@M05620:37:000000000-D9766:1:1101:19786:5209 1:N:0:38
ACCACACCTTCTACAATGAGCTGCGTGTGGCTCCCGAGGAGCACCCCGTGCTGCTGACCGAGGCCCCCCTGAACCCCAAGGCCAACCGCGAGAAGATGCCCAGGTGAGTGGCCCGCTACCTCTTCTGGTGGCCGCCTCCCTCCTTCCTGGCCTCCCGGAGCTGCGCCCTTTCTCACTGGTTCTCTCTTCTGCCGTTTTCCGTAGGACTCTCTTCTCTGACCTGAGTCTCCTTTGGAACTCTGCAGGTTCTA
+
BBBBCACAFFFFGGGGGGGGGGHHGGGGHGGHHGGFFEGGGHHHHGGGEGGGGHHHFHHGFGGGGGGGGGGEGHHGGGGHFHHHGFFGGGGGGAGHHGGHHGFGGFGHHHGGHHGGCGGHHHHHHHHHGGEHHGGGGGHGHHGHHGGGGFGGGGGGGDFACFFGGGFFFFFFFFFFFFFFFFFFFFFFFFFFFFDDFFFFFFFF.BFFFBFFFFFFFFFFFFFFFFFFFFFFFFEFFFFFF0BFF:AFFFF
@M05620:37:000000000-D9766:1:1101:11797:5220 1:N:0:38
ACCACACCTTCTACAATGCGCTGCGTGTGGCTCCCGAGGAGCACCCCGTGCTGCTGACCGAGGCCCCCCTGAACCCCAAGGCCAACCGCGAGAAGATGATGAGTGGCCCGCTCCCTCTTCTGGTGGCCGCCTCCCTCCTTCCTGGCCTCCCGGAGCTGCGCCCTTTCTCCCTGTTTCTCTCTTCTGCCGTTTTCCGTAGGACTCTCTTCTCTGCCCTGAGTCTCCTTTGGACCTCTGCAGGTTCTCGCTCG
+
BBBBBBB>CFFFGGGGGG4EFGGGGEFA2EHFGAFF?EEEDHHHHGGFGFGGFHHHGHH>FCCFGGGGGGGHFHHGGGGHGHHHHGGFDG>CGGHEGHH@FHH?GGGGHGGGGGFHHHHHH00=CD<CC-;AEHGHHGHHGGFFFGGGGGGGG-@@CFGGFD>@FFFFF/;B9/;BFFFFFFFFFFF;;:AFEF:AFFFFFBFFFFFFFFFFFFBEFFBFFFF/;BF//B//;FFFBFB/;AFFF/;.;A>
@M05620:37:000000000-D9766:1:1101:16658:5248 1:N:0:38
AGTGCCAGCTCTCAATCGCACAGGGGACCCAGGGCCTGGCCCCTCCATCCAGAAAACCTATGACCTCACCCGCTACCTGGAGCACCAACTCCGCAGCTTGGCTGGGACCTATGTGAGTATCCAGCGTAGGAATCTGGGAGTTGGGGAGGAGTGAGGAGTTGGGGAAAGACAGTCCTAACCGTGGAGGGTTCTGGTAAATGATGGGGTGAGGAGGGGCTCTTTGGCTCCCACCAGTCCCCCTGTCTGGTCTA
+
ABAABFFFCFFFGGGGGGGCGFHCGEFGGGHHFFGGGGHHHHGHGGHHHGHHHHHHHGHHHFHHHGHHHHHGGEFFHGHHBGHHHHHHGHHFEGCGGHGHGGHGGGHHGHHHHHHHHHHHHHHHHGGGGGHHHHHHHHHGGHHHGGFGGGGHHHHHHGHHHHGGGGHGHHHHHHHHHHHHGGGGEGGGCFGGGGFGGGGGGGGGGGDFFFFFFFFFFFFFFFFFFFFFFFFFFFFFFFFFFFFFFFFFFFF
@M05620:37:000000000-D9766:1:1101:10678:5277 1:N:0:38
ACCACACCTTCTACAATGAGCTGCGTGTGGCTCCCGAGGAGCACCCCGTGCTGCTGACCGAGGCCCCCCTGAACCCCAAGGCCAACCGCGAGAAGATGCTGAGTGGCCCGCTACCTCTTCTGGTGGCCGCCTCCCTCCTTCCTGGCCTCCCGGAGCTGCGCCCTTTCTCACTGGTTCTCTCTTCTGCCGTTTTCCGTAGGACTCTCTTCTCTGCCCTGAGTCTCCTTTGGAACTCTGCAGGGTCTAGCTCG
+
BBBBBBBACFFFGGGGGGF5GEHHGEFECGHHHFGG?FGEGHHFHGFEAEA1FGAGHHFEEEEGGGGFGEAHHHHGGGDGFHHHGGGGGGGG/BG2?G2?GF02?FFAGC?D??>FGHHFHFHD<.<C-@-;ECC/:EFG0:GHFCFFCEEDCGGAGBF9D9B=FFFFF/B/F.;//BFBFFB/;BB/9D?F.BB;:ADFFFFB/BFBFBFFF/;ABFF.;//;/BBBBBFFF/;F/9B:.-;;:B/9BFF
@M05620:37:000000000-D9766:1:1101:20681:5305 1:N:0:38
ACCACACCTTCTACAATGAGCTGCGTGTGGCTCCCGAGGAGCACCCCGTGCTGCTGACCGAGGCCCCCCTGAACCCCAAGGCCAACCGCGAGAAGATGCCCAGGTGAGTGGCCCGCTACCTCTTCTGGTGGCCGCCTCCCTCCTTCCTGGCCTCCCGGAGCTGCGCCCTTTCTCACTGGTTCTCTCTTCTGCCGTTTTCCGTAGGACTCTCTTCTCTGACCTGAGTCTCCTTTGGAACTCTGCAGGTTCTA
+
BAABBBBBFFFFFGG4AFBGGGHHEAEBF?2FGFFAEFEGECEGAFGGAEE1GHGHGHHGGGGGGGGGGGGHGHHGGGGHGHHHHEFGGGCDFGFHHFHHHGFF<1FF1?FFFHGGGFGHHHHHHHHFDGGHHCGGGGHGGHGHHGGGFGFGGGGGDC-BFGFFGGFFFFFFFFBFFFFFFFFFFFFFFFFFFFAFFFFFFBAFDFFFFFFFFFFFFFBFFFFFFFFFFFFFFFFFFFFFFFFFFFFFFFB
@M05620:37:000000000-D9766:1:1101:15730:5306 1:N:0:38
GAGGCTGCTTTGGCAGAAACTCATAGATTACTGCCACAGTTCCCCCTGGCCCTCGAAACGTTTCTTGCCTGGCTTACAGCAGCTGAAACCACTCCCAGGGAGCACCAGAGCTGATGAAACAATGGCCAGTAAGTCAGGCATTTCCGCTTTAGCACTCTTATCGATCCAATTGAACAATTCTCAGCATTTGTACCTGTAACTGACAAGCCAGGGACAACAGATCGAAAGAGCACACGTCTGAACTACCGTCC
+
>11>AAF>BDBBE1BAF1ABFG1GHDGGHGHFHG0ABBBADFDFFE/A/0BFF//ABEABBFGG2DDGHGHHHHBFGFG1BFGC1GEFFC>?CBB/0B?EEE/?0/B0B?FDF11BF>G1GG1<1B0B?BFD1BB21BB/BFFFGE//?/@FFBHFH1F1<1/??0A1??1F1DGGGGEF1FDGF110<0DDG0=<DB=DHF0<G0<GACGE..;.;C.;C0;9./.;//CFG/C-;;C900/;0:9--A-
@M05620:37:000000000-D9766:1:1101:16133:5309 1:N:0:38
ACCACACCTTCTACAATGAGCTGCGTGTGGCTCCCGAGGAGCACCCCGTGCTGCTGACCGAGGCCCCCCTGAACCCCAAGGCCAACCGCGAGAAGATGATGAGTGGCCCGCTCCCTCTTCTGGTGGCCGCCTCCCTCCTTCCTGGCCTCCCGGAGCTGCGCCCTTTCTCACTGGTTCTCTCTTCTGCCGTTTTCCGTAGGACTCTCTTCTCTGCCCTGAGTCTCCTTTGGAACTCTGCAGGTTCTTGCTCG
+
AAA1>AAAFFFFFGGFBGDAG1F1EEFBCAGFFGGGCEGGGHHHHGGGGGGGFHGHHHHGGEGGGEGGGGGHGFFGGGGHFHHHHGGGGGGCCGHHFHF>GGGHGFE0<@@-<<F0FGHHFDD0<EH.CAC.;CE/CFGCHC00;CFG.E9E--9;.;/;-9A@/9F/B/BFF-//9///FFFFBFFB?FFF-;/9F---/BBFFFFFFFFFF/BEFAFB/;9BB/B9/;F/9BFFFFBFA:BB//;;9/-
@M05620:37:000000000-D9766:1:1101:19623:5313 1:N:0:38
ACCACACCTTCTACAATGAGCTGCGTGTGGCTCCCGAGGAGCACCCCGTGCTGCTGACCGAGGCCCCCCTGAACCCCAAGGCCAACCGCGAGAAGATGATGAGTGGCCCGCTCCCTCTTCTGGTGGCCGCCTCCCTCCTTCCTGGCCTCCCGGAGCTGCGCCCTTTCTCCCTGTTTCTCTCTTCTGCCGTTTTCCGTAGGACTCTCTTCTCTGCCCTGAGTCTCCTTTGGAACTCTGCAGGTTCTAGCTCG
+
AAA1AAAACFFFGFGFAGFAG1GFGAAA00FF1FFA0EGGCHHGHGGGCEGGEHFFHHGE?GCGG/EGGEFBHCHGGG?GEAHHHG/<CGC<<CFF1?12@GHHHGGGHGGGCCFFHHHHH1<=CFFFG@@EAHEFHFFFGFFHHG?FFEFBGGGG?FF@@A@@FFBFF/9B///;FFFBBFFFFFE/@BBFEBBA9AABFFFFFFFFFFFFF/FFFF-BFFFFBFFB9FB/;FBFFFFBA;BFF/;BFB?
@M05620:37:000000000-D9766:1:1101:14945:5346 1:N:0:38
GAGGCTGCTTTGGAAGAAACTGATAAGCCAGGGAAACAAGATCGGAAGAGCACGCGTCTGCACTTCAGTCACGAGATTCCATCTCGTATGCCTTCTTCTGCTTGAAAAAAAAAAACACGGAAGAAAAAAAACAGAAAAGAAGAAAAGAACAAAGAAACACAATATAAAGACAAAGTGACAAAGAGAGAGAAACTCTCACAACAACCGTGAGAAACAAAGTGCCCGCATAAGAAAATCGAGAAATAAAAACA
+
>3AA>>CAFBD@G4BB4B4FFFF5DFAA4AB4AABFGGGG2BBAE22A22BBB00AA01B55AB3B5D@@3D?1>1134BBB333B??33BB4@F34BBB4B33BB330E/<@/</<0?////?0000->-.</////<CA//////:;///://.//;...09000009/////0000;0/////..../9/000;////.....-..9.////9../////;.-9..////;.//....;///////..
@M05620:37:000000000-D9766:1:1101:19009:5356 1:N:0:38
GAGGCTGCTTTGGCAGAAACTCATAGATTACTGCAACAGTTCCCCCTGGACCTGGAAAAGTTTCTTGCCTGGCTTACAGAAGCTGAAACAACTGCAAAGGATTCTAAGCGCTGCTGCAACCATGGAAAGTAAGTCAGACCATTCCACTTTAGCAAACTTGTGGATCCAATTACGCAATTCAACGCATTTATCCTTGTAACTGACCAGCCCGGGACCCAAGCTAGGAAGAGCCCACGTTTGCACTCCCATCA
+
>3A>AAFABDDFG4FECGGGGBGHH5DDFAGHBFE4EGGGHHHHHGGFGEGGGFGABFCFBGHHHDDFGGGGHGFHHHHFBFHGGH3BB?BBB3BB@33B233B4B4@FE>FEFC33FH3?FGB3FDFF?GFB?BF?3B?2BBFG3B3B2FDF3B2B22@2@/FFGFHGHB11//<>/DF111<<<.<F1<1=0<<<00=DG0///.<<.-;-ACGGA.:./;B.C9..9/.;;;-A./.00;B/.../;;
@M05620:37:000000000-D9766:1:1101:11759:5367 1:N:0:38
GAGGCTGCTTTGGAAGAAACTCATAGATTACTGCAACAGTTCCCCCTGGACCTGGAAAAGTTTCTTGCCTGGCTTACAGAAGCTGAAACAACTCCAAAGGTGTTACAGCACTGCTGCAACAAGGGAAGGCAAGTACAACATTTCAACTTTCGAAAACTTGTGACTCCACATGCGCAATTATCCGCGTCTGTCCTTGTACATGACCAGCCCGGGACCAAAGCAACGACGAGCACCCGTTGGACCTCAAATCA
+
BABBBBFAFFFFGBGGFGGFGG4FAFEGHHHHHHHFHAFDFGHHHGEFAFHHHGCAFGCGBGHHHGHHHHHHHFGHHHHHHHHHHD3FGFHGF3@FF33B3331B@BG3113334BB?3@?/0?/?0/?/B0/B4?443/BFDHF21BBDFD/G//0111@<222F<101<11/?A<DHG1<>C.->-.<=DC000=D00<0;///...:A?--;CAEE////.-9;---9@AE.-;...9/;BF///;;/
@M05620:37:000000000-D9766:1:1101:14143:5380 1:N:0:38
ACCACACCTTCTACAATGAGCTGCGTGTGGCTCCCGAGGAGCACCCCGTGCTGCTGACCGAGGCCCCCCTGAACCCCAAGGCCAACCGCGAGAAGATGAACAGGGGAGCGGGCCGCGACCCCTCTTGTGGTGGGCCCCCCCCCCTCCCGTGCTCCCCGGGCGGCGCGCCTTCTCACTCTGGCTCTCTTCTCCGCCGTTTCCTATGAGTCTCTTCTCTCAGCCGAGCGTCCTTTTTGAATCTGTGGGGGCTC
+
CCDCBCCCFFFFGGGGGGGGGGHHGEGBFFHHHGGEGGGGGHHHHGGGEEGGGHGHGHHGGGGGGGGGGGGHFHHGGGGHGHHHHGGGGGFGGGHGHHG2G22?=A/>/>---<-;---;-;E./;:09C/..-;.-;9;-;--;....9...;0;.:-;@-9-;D-;-.;0;F0;000900;FFFF:0;00...-;A/00000;000;BFF00;FF000;/--;--;A-.0;90-.:9;F000/.;--;.
@M05620:37:000000000-D9766:1:1101:19224:5382 1:N:0:38
AGTGCCAGCTCTCAATCGCACAGGGGACCCAGGGCCTGGCCCCTCCATCCAGAAAACCTATGACCTCACCCGCTACCTGGAGCACCAACTCCGCAGCTTGGCTGGGACCTATGTGAGTATCCAGCGTAGGAATCTGGGAGTTGGGGAGGAGTGAGGAGTTGGGGAAAGACAGTCCTAACCGTGGAGGGTTCTGGTAAATGATGGGGTGAGGAGGGGCTCTTTGGCTCCCACCAGTCCCCCTGTCTGGTCTA
+
BBABBFFFBFFFGGGGGGGGGGHGGGGFAEHHGGGG2FHH2GGEFGHHGHHHDGGHHGHHGHFHHHHHHHHGGEEGHHHHHHGHHHHHGHHHEEFEGHGHGHHGGGGGGHHHHHHHHHHHHHHHHGGGGGHHHHHHHHHGGHHHGGGGGGGFHHHHHG/=DGGGGGHHHHHHHHHHHHHHGEECGGGG;FGGGGFGGGGGGGGGGGFFFFFFFFFFFCFFFFFFFFFFFFFFFFFFFFFFFFFFFFFFFFF
@M05620:37:000000000-D9766:1:1101:16416:5387 1:N:0:38
ACCACACCTTCTACAATGAGCTGCGTGTGGCTCCCGAGGAGCACCCCGTGCTGCTGACCGAGGCCCCCCTGAACCCCAAGGCCAACAGCGAGAAGATGAACCCAGGTGCGTGGCCCGCTCCCTCTTCTGGTGGCCGCCTCCCTCCTTCCTGGCCTCCCGGCGCTGCGCCCTTTCTCACTGGTTCTCTCTTCTGCCGTTTTCCGTAGGACTCTCTTCTCTGCCCTGCGTCTCCTTTGGAACTCTGCAGGTTC
+
AABABBBBFFFFGGGFDG5FGBHGGAEA42BB3BFE?EEEDHHHHGGGGAEFFHHFHHGE?GCGGAFGGGE1B?GGGF/F//FGGG/?FEC//DFB1B?>?GD?GGBC?C<CDGHEGGG->FBC<G<DGGDCAGFGCG?AGEHF.C09FBFFF?BA.CDG?B?B?.--9B=9FFBBFB9FF9BB//F/;BFFFFB=;AFEFFFB;ADFBFFBBFFFFFBF/;.BFEB;@9BFBFFFFEFBFFFFF/:A9F9
@M05620:37:000000000-D9766:1:1101:17336:5398 1:N:0:38
ACCACACCTTCTACAATGAGCTGCGTGTGGCTCCCGAGGAGCACCCCGTGCTGCTGACCGAGGCCCCCCTGAACCCCAAGGCCAACCGCCAGAAGATGAACCCAGGTGAGTGGCCCGCTACCTCTTCTGGTGGCCGCCTCCCTCCTTCCTGGCCTCCCGGAGCTGCGCCCTTTCTCACTGGTTCTCTCTTCTGCCGTTTTCCGTAGGACTCTCTTCTCTGACCTGAGTCTCCTTTGGAACTCTGCAGGTTC
+
ACBCCCBAFFFFGGGGGFGGGGHHGGGGGGHHHGGG?FGFGHHHHGGEEEGFFHGHEGHGGGGGGGGGGGGHHHHGGEGHGHHEHGGEGGCDGHHFBDGGFGFG//?FGGGHFGHHGG-ADHFHGFGGGGGHGHHGGGGGGGHHGHHHHHBFGGGGGGGG-AAFGGFGGFFFFFFFFFFFFFFFFFFFFFFFFFFFDFFFFFFFFFFFFFFFFFFFFFFFFFFFFFFFFFFFFFFFFFFFFFFFFFFFFF/
@M05620:37:000000000-D9766:1:1101:24775:5414 1:N:0:38
GCTGCTGCTTTTGCATAAACTGACATGCCACGGCCCAAGTACCCCCAGCGCCCACGACTGAACCCCACCCACGATCTTCAATCTCCCACGACGGCTTATGCGAGACAACCGGCCCGGCTCCTAGCCGACTCCCCGGGCTTCCCCGCTCTGCTGACCCCCTGGACAGTCATTCCTTCATTTCCGCTTTCTCCCTCTTGTGGATCCACTTTCCCCCTTCTCATCATTTGTCCTTTTCACGTCCCAGCCCGTCA
+
>>1>>BBBCF3B1BA33BBBABAB1BBAEF1AAAEAB0A122D1AA/B0/A/A//AAE/BFBB//B/??//B/>>G01B212BB1B>00//>////>1BBF//<//0<??//>@C-->->FH10</.-<=</CF-----;;BFG--:;CFGGE0=FG.?-A-;A/9;FF/BFF/9B/B/B9/;ABB-//;999FFF/B/:9/B-/////9/;-;;A-BF////;9/BF/B:F/;;BF-;-:;/9------9
@M05620:37:000000000-D9766:1:1101:12878:5423 1:N:0:38
AGTGCCAGCTCTCAATCGCACAGGGGACCCAGGGCCTGGCCCCTCCATCCAGAAAACCTATGACCTCACCCGCTACCTGGAGCACCCACTCCGCAGCTTGGCTGGGACCTATGTGAGTATCCAGCGTAGGAATCTGGGAGTTGGGGAGGAGTGAGGAGTTGGGGAAAGACAGTCCTAACCGTGGAGGGTTCTGGTAAATGATGGGGTGAGGAGGGGCTCTTTGGCTCCCACCAGTCCCCCTGTCTGGTCTA
+
>1>1>DDFAFFFG1FFGFF1E0GAFAAEEBGF0BEA/AGFHHGHGGGGHFHHFGFBGEH1AAFHH1BGHHH/E/>EHHFG0BGHHH//?GGB/E/EEFBB?GHGGGHHGHHGHHHHHHHHHHHHHGGGGGHEHHFHHH0FGHHHGG.AC<C<G0<G<EHFHHGGFGAFCGG/GGGHGHHFGFCA?EGGGGGGGGCFGGFGFBFGGFB@FFABBF?@??FFFFFFFFFFFFFFFFBFFFFF?FFFFFFFFFF
@M05620:37:000000000-D9766:1:1101:22487:5431 1:N:0:38
ACCACACCTTCTACAATGAGCTGCGTGTGGCTCCCGAGGAGCACCCCGTGCTGCTGACCGAGGCCCCCCTGAACCCCAAGGCCAACCGCGAGAAGATGAACCCAGGTGAGTGGCCCGCTACCTCTTCTGGTGGCCGCCTCCCTCCTTCCTGGCCTCCCGGCGCTGCGCCCTTTCTCACTGGTTCTCTCTTCTGCCGTTTTCCGTAGGACTCTCTTCTCTGACCTGCGTCTCCTTTGGAACTCTGCAGGTTC
+
AABCCDCCFFFFGGGGGGGGGGHHGFGEGGHHHGGGGGGGGHHHHGGGEFGGHHHHHHHGGGGGGGGGGGGHFHHGGGGHGHHHHGGGGGGGCGHHHHHHHHGGGGHH1FGGGGHHGGGGGHHHHHHHHHHHEHHGGGGGHGHHGGGGGGGGGGGGGGGG-@CFFFFFFFFFFFFFFFFFFFFFFFFFFFFHFFFFADFFFFFFFDFFFFFFFFFFFFFFFFFFE.@DFFFFFFFEFFFFFFFFFBFFFF0
@M05620:37:000000000-D9766:1:1101:16078:5452 1:N:0:38
ACCACACCTTCTACAATGAGCTGCGTGCGGCTCCCGAGGAGCACCCCGTGCTGCTGACCGAGGCCCCCCTGAACCCCAAGGCCAACCGCGAGAAGATGCCCAGGTGAGTGGCCCGCTACCTCTTCTGGTGGCCGCCTCCCTCCTTCCTGGCCTCCCGGCGCTGCGCCCTTTCTCACTGGTTCTCTCTTCTGCCGTTTTCCGTAGGACTCTCTTCTCTGACCTGAGTCTCCTTTGGAACTCTGCAGGTTCTA
+
AAA1AAAAFFFFG3GF3G11F1GCG0B000AE/BFA/EE?/EGFGFEE/EFG1GG1FHF>/E/EGAEEGEF0BFCFGGGH/CHHFG//>B///CB11?1<GGHGFGHE<GEEHHGCGCCFHHHHHHHFHHFHGC@CCCEGGFGFGG/BGFFFFFGGBG-;@@@B@-A@@FBFFFFFFFFBFFFFFFFFFFFBF@BBFFFFFFEFFFFFFFFFFFFFBFFFFFF9BFF9FFFFFFFFFFFFFFFFFFFFFFF
@M05620:37:000000000-D9766:1:1101:6571:5468 1:N:0:38
ACCACACCTTCTACAATGAGCTGCGTGTGGCTCCCGAGGAGCACCCCGTGCTGCTGACCGAGGCCCCCCTGAACCCCAAGGCCAACCGCGAGAAGATGCCCAGGTGAGTGGCCCGCTACCTCTTCTGGTGGCCGCCTCCCTCCTTCCTGGCCTCCCGGCGCTGCGCCCTTTCTCACTGGTTCTCTCTTCTGCCGTTTTCCGTAGGACTCTCTTCTCTGACCTGAGTCTCCTTTGGAACTCTGCAGGTTCTA
+
BCBABBCCFFFFGGGGGGGGGGHHGGGGHGHHHGGGGGGGGHHHHGGGFGGGHHHHHHHGGGGGGGGGGGGHHHHGGGGHGHHHHFGGGGDGGGHHHHHHHHFFHHHHGFFGHHCGGGGHHHHHHHGHFHGHHGGGGGHGHHGHFGGGGFGGGGGGGA-:@=-DFFFFFFFFFFFFFFFFFFFFFFFBFFFFFFADFFFFF/AD.BFFFFFFFFFFFFFFFFBBFFFFFFFFFFFFFFFFFFFFFFFFFFF
@M05620:37:000000000-D9766:1:1101:8653:5480 1:N:0:38
AGTGCCAGCTCTCAATCGCACAGGGGACCCAGGGCCTGGCCCCTCCATCCAGAAAACCTATGACCTCACCCGCTACCTGGAGCACCCACTCCGCAGCTTGGCTGGGACCTATGTGAGTATCCAGCGTAGGAATCTGGGAGTTGGGGAGGAGTGAGGAGTTGGGGAAAGACAGTCCTAACCGTGGAGGGTTCTGGTAAATGATGGGGTGAGGAGGGGCTCTTTGGCTCCCACCAGTCCCCCTGTCTGGTCTA
+
>A1>AFFFAFFFG1GGFFG1E0FAFEAEEAFG0BE/BFHGHHGHGGHHHGFGFHGBFGHHGFFHHFGHHHHEG>EEHHGG0BGFHH//?>G0>E/E>>BFEHHGGGHHGHHHHHHHHHHHHHHHHGEEGGGHHGHHHH0FEHHHGGEGGCCGHDGHGGHHHHGGGGHHHGHHHHHHHHHGGGEGCEGG;FGGGGFFGGGGGFGGGFF@FFFFFF@@@@FFFFFFFFFFFFFFFFFFFFFF?FFFFFF/BFB
@M05620:37:000000000-D9766:1:1101:7778:5504 1:N:0:38
ACCACACCTTCTACAATGAGCTGCGTGTGGCTCCCGAGGAGCACCCCGTGCTGCTGACCGAGGCCCCCCTGAACCCCAAGGCCAACCGCGAGAAGATGACGAGTGGCACGCTCCCTCTTCTTTTGCACGGCTCCCTCCTTCCTGGCCTCCCGGCGCTGAACCGTTTCTCCCTTTTTCTCTCTTCTCCTCTTTTCCGTAGGACTCTATTCTCTGCCCTGAGTCTAATTTGGCCCTCTGCAGGTACTCGTTCG
+
ABABBBBBFFFFGGGFGGGFGGGCEEGGFDGHHGGF2EF2EHHHHGGGEEGGBEFGHHHE@F0EFGEGGGGHHEHGGGGGGGHHHGGGGGGGGGHHHHF2/?///?/01?-.>.<0C0FGH10=D000<--<CCFCBC/0:C00/;GF.AE9-@-;-9.0;;-9./B/B/;B////9//B/9;FF/9/.;;B/9/.9...///;9//;BFFF/;BEFFFB/://:;B/////.9.:9B/;99/;9/;9.;A
@M05620:37:000000000-D9766:1:1101:12699:5515 1:N:0:38
AGTGCCAGCTCTCAATCGCACAGGGGACCCAGGGCCTGGCCCCTCCATCCAGAAAACCTATGACCTCACCCGCTACCTGGAGCACCAACTCCGCAGCTTGGCTGGGACCTATGTGAGTATCCAGCGTAGGAATCTGGGAGTTGGGGAGGAGTGAGGAGTTGGGGAAAGACAGTCCTAACCGTGGAGGGTTCTGGTAAATGATGGGGTGAGGAGGGGCTCTTTGGCTCCCACCAGTCCCCCTGTCTGGTCTA
+
>>A>ABDFBFFFGAGGGAFAEEFFFEFGGGHHGEGFFEGGHHGHGGFHGHHGFFHGHGFHGAFGHHEGHHHEGGGGHHFBGGG?BG?GEFGGEE/EEFGHEHHFEEGHGGHHHHGHH3FGFFGGGC?C@AFHHHHHHHFGDHHGGGGGFGGHHHHGHDCHHHGGEDFGHGHHFBFFHHHHG;CDGGGG99CFGGFGGGGGGCFGGGFFFFFFFFFFC@EFFFFFFFFEFFFBFEFFFFEFAEFFFFBBBFF
@M05620:37:000000000-D9766:1:1101:5802:5553 1:N:0:38
ACCACACCTTCTACAATGAGCTGCGTGTGGCTCCCGAGGAGCACCCCGTGCTGCTGACCGAGGCCCCCCTGAACCCCAAGGCCAACCGCGAGAAGATGAACCCAGGTGCGTGGCCCGCTCCCTCTTCTGGTGGCCGCCTCCCTCGTTCCTGGCCTCCCGGCCCTGCGCCCTTTCTCACTGGTTCTCTCTTCTGCCGTTTTCCGTCGGACTCTCTTCTCTGCCCTGCGTCTCCTTTGGAACTCTGCAGGTTC
+
CCCCCABAFFFFGGGGGGGGGGHHGGGGGGGHHGGGGGGGGHHHHGGGFGGGFHHHHHHGGGCGGGGGGGGGHGHGGGGHGHHHGGGGGGGGGGHHHHHGHGG<?FF11<FGGCGHGCGCGGGHH00==DHGGFHGGGGGGGGG-;CGBFFGGGFGG9;-;--;AECFFFFFFBFFFFFF.BFFFFF/;FFFFF/@DFFFF:./9;9-BAFFFF/;BBFFBF:B..;;>:BFFFFFFFFFF/BFF/99.;/
@M05620:37:000000000-D9766:1:1101:18738:5558 1:N:0:38
AGTGCCAGCTCTCAATCGCACAGGGGACCCAGGGCCTGGCCCCTCCATCCAGAAAACCTATGACCTCACCCGCTACCTGGAGCACCAACTCCGCAGCTTGGCTGGGACCTATGTGAGTATCCAGCGTAGGAATCTGGGAGTTGGGGAGGAGTGAGGAGTTGGGGAAAGACAGTCCTAACCGTGGAGGGTTCTGGTAAATGATGGGGTGAGGAGGGGCTCTTTGGCTCCCACCAGTCCCCCTGTCTGGTCTA
+
AAAABFFFBFFFGGGGGGGGGGHHGFGGGGGHGEEGAFHGGHGFFGHHHGCGFHFFGGGHHHGHHHHFHGHGGEEGHHFHHGHHHHHHGFHHGGGEGGGH?FHF?FFGGFFHEGBGGB?GHFFHHGDGGGHFHHEGBGGEGFDBGGGGGGDGHHFGGD<<DGGFFGECCHHHHHHHHHFH@9CCGGGG.;FGGGB9BFFGFFEBFGFA?FFFFFABBFEFFFFFF/BAEFFFFFFFFFFFAFFFF/BBBF;
@M05620:37:000000000-D9766:1:1101:25561:5566 1:N:0:38
ACCACACCTTCTACAATGAGCTGCGTGTGGCTCCCGAGGAGCACCCCGTGCTGCTGACCGAGGCCCCCCTGAACCCCAAGGCCAACCGCGAGAAGATGACCCCAGGTGCGGGGCGCGCTCTCTCTTCTGGTGGCCGCCTCCCCCCTCCCTGGCCTCCAGGCGCTGCGCTCTCTCTCACTGGTTCTCTCTTCTGCTGTTTTCCGTAGGACTCTCTTCTATGCCATGCCTCTCCTTTGGAACTCTGCGGGTTC
+
BCCCBCCCFFFFGGGGGGGGGGHHGGGEEGHGGGGGFGGGGHDHHGGGGGGGHHHHHHHGGGGGGGGGGGGHGHHGGGGHGHHHHGGGGGGGGGHFGE>2F2<///??1>/--<-;@D-9.;F00;0;9FBB..:9-;.;.;..-9...9;..;0;;B0BF;=-;D-@-.;0;FBF099FB0BFFFF00:09000;BF0/90:0...0;BFF00;FFB009000B00;B0//;000/99;F;00:-;--;.
@M05620:37:000000000-D9766:1:1101:13177:5575 1:N:0:38
AGTGCCAGCTCTCAATCGCACAGGGGACCCAGGGCCTGGCCCCTCCATCCAGAAAACCTATGACCTCACCCGCTACCTGGAGCACCCACTCCGCAGCTTGGCTGGGACCTATGTGAGTATCCAGCGTAGGAATCTGGGAGTTGGGGAGGAGTGAGGAGTTGGGGAAAGACAGTCCTAACCGTGGAGGGTTCTGGTAAATGATGGGGTGAGGAGGGGCTCTTTGGCTCCCACCAGTCCCCCTGTCTGGTCTA
+
AA>AAFFFCFFFGGGGGGGCGFGDGCEEGGHHAEGEFGHHHHGHGGHHHHHHHHHHHGHHHHHHHDGHHHHGGEEGHHHHFHHHHH1??CGFAECEFHFGEHHGGGHFGHHFHHHHHHHHHHHHHGGGGGHFHHHHGHHGDHHHGFFGGGCCGDGGHGCHHHGGGDHFFHHHHHHHHHHGGGGGDEGGCFGGGGFFGGGGGGGGGFFCFFFFBFFFFAFBFFFFFFFFFFFFFFFBFFFFFFFFFFFFFFF
@M05620:37:000000000-D9766:1:1101:9470:5575 1:N:0:38
ACCACACCTTCTACAATGCGCTGCGTGTGGCTCCCGAGGAGCACCCCGTGCTGCTGACCGAGGCCCCCCTGAACCCCAAGGCCAACCGCGCGAAGATGCCCAGGTGAGTGGCCCGCTACCTCTTCTGGTGGCCGCCTCCCTCCTTCCTGGCCTCCCGGCGCTGCGCCCTTTCTCACTGGTTCTCTCTTCTGCCGTTTTCCGTAGGACTCTCTTCTCTGACCTGAGTCTCCTTTGGAACTCTGCAGGTTCTA
+
BBBBBBB3CFCFGGGGGG4AEGGGGGGB2EGGHBFE?AFFDHHHHGG0AEFGEHGHHHG>E@?EGGGGGGGHHHHGGGGHGHHHHGGGGG?DGGGCFGGHHHHGHHHFHHGGHHGGG?DHHHHHGGFHGHGHHGGGGDGGGGGGGGGGGGGGGGGGGG-@D=FFFFFFFFFFFFFFFFFFFFBFFFBF/:FFFCADFFFFFBFFFBFFFFFFFFB//9:FFFF/;BB//BFFFFFFFEFFFFFFFFFFFFB
@M05620:37:000000000-D9766:1:1101:19760:5586 1:N:0:38
ACCACACCTTCTACAATGAGCTGCGTGTGGCTCCCGAGGAGCACCCCGTGCTGCTGACCGAGGCCCCCCTGAACCCCAAGGCCAACCGCGAGAAGATGAACCCAGGTGAGTGGCCCGCTACCTCTTCTGGTGGCCGACTCCCTCCTTCCTGGCCTCCCGGCGCTGCGCCCTTTCTCACTGGTTCTCTCTTCTGCCGTTTTCCGTAGGACTCTCTTCTCTGACCTGCGTCTCCTTTGGAACTCTGCAGGTTC
+
111>A11AFF1@AFGF3AFGFFH1EAEEHFHHGG0EEGG/EGHHHGCGEEEEG1BGF0BEEGGG/E>EGGGGGFEEFGG/FFHAE/?<C/CC@AFH11?FDHGG//?F1<?FF/0FCGG--CGHFDHFH0GGG.<--ACGHHHFAHGGGB0/.CF9EEA?--A@@F@@F@@F/BFFFFFE-/9BB/:/9BFB/BF@BAF?FFFBFAFFFBFFFB9F/;BB/:B99-9;@BFFF/9FBFFFFFFFF/B-9B/
@M05620:37:000000000-D9766:1:1101:25419:5599 1:N:0:38
ACCACACCTTCTACAATGAGCTGCGTGTGGCTCCCGAGGAGCACCCCGTGCTGCTGACCGAGGCCCCCCTGAACCCCAAGGCCAACCGCGAGAAGATGCCCAGGTGAGTGGCCCGCTACCTCTTCTGGTGGCCGCCTCCCTCCTTCCTGGCCTCCCGGAGCTGCGCCCTTTCTCACTGGTTCTCTCTTCTGCCGTTTTCCGTAGGACTCTCTTCTCTGACCTGAGTCTCCTTTGGAACTCTGCAGGTTCTA
+
BBBBBAAAFFFFGGGGGGFDGGHFEEGFHGHHHGGGGGG2EHHHHGGGEGGGGHHHHHHGGG0EGFGGGGGHHHHGGGFHGHHHEGGGGCDGGCCGG2FHHHHGHHHHHHGGHHGGGGGHHHHHHHHHHHGHHGGGGGHGHHGHHGGGGGGGGGGGGG-BGGGGGGFFFFFFFFFFFFFBFFFFFFFFFFFFFDDFFFFFFFFFFFFFFFFFFFFFFFFFFFFFFFFFFFFFFFFFEFFFFFFFFFFFFFF
@M05620:37:000000000-D9766:1:1101:9573:5606 1:N:0:38
AGTGCCAGCTCTCAATCGCACAGGGGACCCAGGGCCTGGCCCCTCCATCCAGAAAACCTATGACCTCACCCGCTACCTGGAGCACCAACTCCGCAGCTTGGCTGGGACCTATGTGAGTATCCAGCGTAGGAATCTGGGAGTTGGGGAGGAGTGAGGAGTTGGGGAAAGACAGTCCTAACCGTGGAGGGTTCTGGTAAATGATGGGGTGAGGAGGGGCTCTTTGGCTCCCACCAGTCCCCCTGTCTGGTCTA
+
A11>AFBFAFFDGGGFECFCEGCHCGGGGEHHGGGAF/GCGHGHGGFGDAGDG01FHE0GHGHHFHCHHHHGGG?EGHHCFGH/CFHEFGHHGCGGEFGHGHHGGGHHGHHHGHHFHFDHHHHHGGBEGGHHHHHHFBGGGBHHGGGGGGFFHHHHHGHHHHGGGGGHHHHHHHHGHHHHGGEGGGGG9CFFGG;FGGGGGFGGGGB@FFFFFB@?<-EFFFFFFFFFFFFFFFFFFFFF@FFFFE/;BF/
@M05620:37:000000000-D9766:1:1101:15207:5610 1:N:0:38
ACCACACCTTCTACAATGAGCTGCGTGTGGCTCCCGAGGAGCACCCCGTGCTGCTGACCGAGGCCCCCCTGAACCCCAAGGCCAACCGCGCGAAGATGATGAGTGGCCCGCTCCCTCTTCTGGTGGCCGCCTCCCTCCTTCCTGGCCTCCCGGAGCTGCGCCCCTTCTCCCTGCTTCTCTCTTCTGCTGTTTTCCGTAGGACTCTCTTCTCTGCCCTGAGGCTCCTTAGGAACTCTGCAGGTTCTTGCTCG
+
BBBBBBABFFFFFGGFGGGGGGHHGEGBEEFGHGGEGGGGEFHHHGGGFGGGHHHHGHHGGGGGGGGGGGGHGHHG///FF//?F/E@DG/BDF</1111<1?@GEFH/-ACGGGHH/GGF000<.<<-:A.A.:/::/;FF0;B9FGG.E.B-9-.;C?B9--;.B///;B/./////;B/;FF////;/;B/F9F?.DBFFF/9;F9B/9//;./.;F.:EFEB///9//9/;/;BF/../;B/;F/;.
@M05620:37:000000000-D9766:1:1101:22652:5639 1:N:0:38
AGTGCCAGCTCTCAATCGCACAGGGGACCCAGGGCATGGCCCCTCCATCCAGAAAACCTATGACCTCACCCGCTACCTGGAGCACCAACTCCGCAGCTTGGCTGGGACCTATGTGAGTATCCAGCGTAGGAATCTGGGAGTTGGGGAGGAGTGAGGAGTTGGGGAAAGACAGTCCTAACCGTGGAGGGTTCTGGTAAATGATGGGGTGAGGAGGGGCTCTTTGGCTCCCACCAGTCCCCCTGTCTGGTCTA
+
AAAAAFFFAFCFGGGGGACF1AAFFGGCAEEHFFG/BG00GGGHGG0F1BCGH01BBEFHHHHHHHHHEHHGGEEGHHHHFHHHHHFHG0BGE/EGE0BFEGHGGCGHGHHHHHHHHHHHHHHHHGGGGGHHHHHHHHHGGHHHGGEGGGEHHFHHH.CGHHGGGGGHHHGHHGHHGHHHGGGGGGGGEFGGGGFGGGGGGGGGGGG@FFFFFF@@@-EFFF/FFFFFFFFFFFFFFFFF@FFFFFFFFFF
@M05620:37:000000000-D9766:1:1101:17952:5644 1:N:0:38
AGTGCCAGCTCTCAATCGCACAGGGGACCCAGGGCCTGGCCCCTCCATCCAGAAAACCTATGACCTCACCCGCTACCTGGAGCACCAACTCCGCAGCTTGGCTGGGACCTATGTGAGTATCCAGCGTAGGAATCTGGGAGTTGGGGAGGAGTGAGGAGTTGGGGAAAGACAGTCCTAACCGTGGAGGGTTCTGGTAAATGATGGGGTGAGGAGGGGCTCTTTGGCTCCCACCAGTCCCCCTGTCTGGTCTA
+
CCBBCFFFCFFFGGGGGGGGGGHHGGGGGGHHGGGGGGHHCGGHGGHHHHHHHHGHGGHHHHHHHHHHHHHGGGGGHHHHHHHHHHHHGHHHGEGGGFHHGHHGGGHHGHHHHHHHHHHHHHHHHGEGGGHHHHHHHHHGGHHHGGGGGGGHHHHHHGHHHHGGGGHHHHHHHHHHHHHHGGEGGGGGDFGGGGCFGGGGGGGGGGFFFFFFFFFFAFFFFFFFFEFFFFFFFFFFFFFFFFFFFF/BFFF
@M05620:37:000000000-D9766:1:1101:11932:5647 1:N:0:38
ACCACACCTTCTACAATGAGCTGCGTGTGGCTCCCGAGGAGCACCCCGTGCTGCTGACCGAGGCCCCCCTGAACCCCAAGGCCAACCGCGAGAAGATGATGAGAGGCCAGCTCCCTCTTATCGCGGCCGCCTCCCTCCTTCCTGCCCTCCCGGAGCTGCGCCCTTTCTCCCTTCTTCTCTCTTCTGCCGTCTTCCGTAGGACTCTCTTCTCTGCCCTGAGTCCCCTTTGGACCTCTGCAGGCTCTCGGTCG
+
CCCCCCCCFFFFGGGGGGEGGGHHGFGEEGHHHGGGDGGGGHHHHGGGGGGGHHGHHHHGGGGGGGGGGGGHHHHGGGGHGHHHHGGGGGDGGGHGGFH2?G22?DD//?/<1FFB00F1>1..<-<-C-::.CE/GGGGGGGF/9./;A.D@-:?9//;-.;CB999BFFF//B9://9/;FFFFEFAD-;.;FFBA?.;F////99FFFFF//;F./B9B//:/.9///9:F//B/::..;.//;.;9-
@M05620:37:000000000-D9766:1:1101:17137:5653 1:N:0:38
AGTGCCAGCTCTCAATCGCACAGGGGACCCAGGGCCTGGCCCCTCCATCCAGAAAACCTATGACCTCACCCGCTACCTGGAGCACCAACTCCGCAGCTTGGCTGGGACCTATGTGAGTATCCAGCGTAGGAATCTGGGAGTTGGGGAGGAGTGAGGAGTTGGGGAAAGACAGTCCTAACCGTGGAGGGTTCTGGTAAATGATGGGGTGAGGAGGGGCTCTTTGGCTCCCACCAGTCCCCCTGTCTGGTCTA
+
>A3AAFFFBFFFFGGGGGGGCGGHGGGGEGHHEEFAFCHFCHGHGGGHHHHFFFGHHGHHHHFHHHFHHHHGGF@EHHHFBGGFFGHHGEHHGGGEEEGHGHHGGCFHGFHHHGFHHHHHFHHHHGGGGGHGHHHHGGGG/GFHGGE?CDA>GHHFCFGGDFCCEFHFHHHHCGFHHHHHGAEGGFDG;FGGFG;FFFGGGBGGGGFFFFFFFFFFF=EFFFFFFFFFFFFFFFFFFFFFAEFFFFFBFFF
@M05620:37:000000000-D9766:1:1101:22303:5666 1:N:0:38
AGTGCCAGCTCTCAATCGCACAGGGGACCCAGGGCCTGGCCCCTCCATCCAGAAAACCTATGACCTCACCCGCTACCTGGAGCACCAACTCCGCAGCTTGGCTGGGACCTATGTGAGTATCCAGCGTAGGAATCTGGGAGTTGGGGAGGAGTGAGGAGTTGGGGAAAGACAGTCCTAACCGTGGAGGGTTCTGGTAAATGATGGGGTGAGGAGGGGCTCTTTGGCTCCCACCAGTCCCCCTGTCTGGTCTA
+
BCAACFFFCFFFGGGGGGGGGGHCGGGGGGHHGGGGGGHHHHGHGGHHHHHHHHHHHGHHHHHHHHHHHHHGGFGGHHHHGGGEEFGHGHHHFGGGGHBEFHGGGGEGGHHHHHHHHHHHHHHHHGGGGGGFFHHHHHHGGHHHGGGGGGEFHHGHHGHHHHGCGGHGHHHHHHGHHHHHGGGGGGGGGGGGGGGBGGGGGGGGGGFCFFFFFFFFCDFFFFFBFFFFFFFFFFFFFFFFFFFEFFFBBBF
@M05620:37:000000000-D9766:1:1101:23028:5679 1:N:0:38
ACCACACCTTCTACAATGAGCTGCGTGTGGCTCCCGAGGAGCACCCCGTGCTGCTGACCGAGGCCCCCCTGAACCCCAAGGCCAACCGCGAGAAGATGATGAGTGGCCCGCTCCCTCTTCTGGTGGCCGACTCCCTCCTTCCTGGCCTCCCGGAGCTGCGCACTTTCTCACTGGTTCTCTCTTATGCCGTTTTCCGTAGGACTCTCTTCTCTGCCCTGAGTCTCCTTTGGAACTCTGCAGGATCTAGCTCG
+
111>AA1AFFFDAFF13AF111A1AAAFG0BGCF00BAF/EGHHHGGGFAE/AFHGHBBFCE?ECECGGGGGHFEAEGG//<GCG/?/B<B@/<CF1<12DGH>1//F//>-<CFHBFG111>=CCHH@--@./::/CC00:CGCGG0.CAE--9?A/B@---:BFBFF/;/;-9BBFF/;B9/;B/F?-;FFBFB/A--FFFFFFFFFBFF//:A/-99//FFB///BFB//9BBB//BF-9BF9/;/;-
@M05620:37:000000000-D9766:1:1101:18932:5686 1:N:0:38
GAGGCTGCTTTGGAAGAAACTCACAGGCTACGGCAAAAGTTCCCCCAGGGCCTGGGAAAGATTCCCGCCCCCGGCAGTCGCTTCCGCATGCCGCCTTCTGCCTAAAAACTTTTCCAAACTCAAAGAGAATAAAAGAGCTGATGAAACAATGGCAAGTAAGTCATGCATGTCCGCTTTAACACTCATGTGGATACAATTGAACAAATCTCAGCATTTGAACTTGTAACTGAAAAACCAGGGACAAAAAATCG
+
ABBBBBFBFFFFGGGGGGGGGBH4B5424BBAEEAEEHBF55D32B2B11BB1111BA1B335B531>>00/>//>>G31/?/>B??/?/3B//>?/BBB11111?FG?1121>@G2<?@111<??0?11?<<<1<001><1>>FF><F0<</<0.==<0<0=00<<00;;0;;...000=/0:/0;000000;;000;000;/.90CB90;;;0;009;;90//99/////;..;...;;AE;.;.;.9;
@M05620:37:000000000-D9766:1:1101:14631:5690 1:N:0:38
ACCACACCTTCTACAATGAGCTGCGTGTGGCTCCCGAGGAGCACCCCGTGCTGCTGACCGAGGCCCCCCTGAACCCCAAGGCCAACCGCGAGAAGATGCCCAGGTGAGTGGCCCGCTACCTCTTCTGGTGGCCGCCTCCCTCCTTCCTGGCCTCCCGGAGCTGCGCCCTTTCTCACTGGTTCTCTCTTCTGCCGTTTTCCGTAGGACTCTCTTCTCTGACCTGAGTCTCCTTTGGAACTCTGCAGGTTCTA
+
CCDDCDDDFFFFGGGGGGGGGGHHGGGEFGHHHGGGGGGGGHHHHGGGGGGGHHHHGHHGGGGGGGGGGGGHHHHGGGGHGHHHHGGGGGGGGGHGHHHHHHHGGHHHHHGGHHGGGGGHHHHHHHHHHHGHHGGGGGHGHHGHHGGGGGGGGGGGGG@DGGGGGGFFFFFFFFFFHFFFFFFFFFFFFFFFFFFFFFHFFFFFFFFFFFFFFFFFHFFFFFFFFFFFFFFFHFFFFFFFFFFHFFFFFFF
@M05620:37:000000000-D9766:1:1101:18949:5692 1:N:0:38
GAGGCTGCTTTGGAAGAAACTGATAAGCTAGGGAAACAAGATCGGATGGACCCGGGTAAGAATTTCGGTCACGAGATTCCATCTCGTATGCCGTCTTCTGCTTGAAAAAAAAAAAAATAGAACAAAACCACCAAAATACAACCAAACAACCCACAACAATAAAACACTCTTAATCCTCCAATAGCCAAATACTACTCATATTTCATGAGACCAATAAAGCCGATCACCCCACATTGGTCCATGACAAACCC
+
>3A>>>CAFBB@G4BB4GAFGBGAF5BB55B4BA22BF2B2BBAB2AA23B2200AA03BDD3DB52ABB1BB1>1?B4BFG3F3BBBF3@G/?EF1BBBBBB30B3?BE<<<@///01111100000.<<>....1<000/..............:..00000;9.0/00009;00;:9/000000/900;000900090009/;////;..9///9//9----.;..;.;.////////////;9....
@M05620:37:000000000-D9766:1:1101:20046:5732 1:N:0:38
GAGGCTGCTTTTGCAGAAACTCATAGATTACTGCAACTGCACCCCCTGGCCGTTGAAACGTTTCATACCTGGCTACCAGCAGCGGCAACAACTCCACGGGCGTACCAGCGCTGCTGAAACCCTGGCCAGTAAGTCCGGCCTTTAAGCTTTCGCCCTCTTGTGGATCCCATTGCCCAATTCTCCGCCTTTGTCCTTGTAACTGACAAGCCCGGGCCCCCAGCTCGGCCGAGCACACGTCTGCCCTCCCGTCA
+
A?A>ABFBCFFBG4BGGGGGGFHDG55D65BEDFDFG3B333BAEG2BF2G20BBAFFHGGH3B5D55BDF1BB3BBFF1BBF0>>/@FAGFBBB3BE>E>EFEEGGGGCGE<?2F2@GH@AGG/??FGHHHHHHH//>AEBG1GHHB1GH?<..-</=GCGA0:CHC0CHHBBG:CGHG0;BEGAFGGFCFG0FGGG0CFGF90CAEG.@-@9BDFF;A?FBDC9:B>DF-A9A@.;BAFBEFFFE9ADA
@M05620:37:000000000-D9766:1:1101:13653:5744 1:N:0:38
AGTGCCAGCTCTCAATCGCACAGGGGACCCAGGGCCTGGCCCCTCCATCCAGAAAACCTATGACCTCACCCGCTACCTGGAGCACCAACTCCGCAGCTTGGCTGGGACCTATGTGAGTATCCAGCGTAGGAATCTGGGAGTTGGGGAGGAGTGAGGAGTTGGGGAAAGACAGTCCTAACCGTGGAGGGTTCTGGTAAATGATGGGGTGAGGAGGGGCTCTTTGGCTCCCACCAGTCCCCCTGTCTGGTCTA
+
AAAABFFFBFFFGAGGGGGAEGHGGGGGGGHHFFGGGFDFHHGHGGHGHHHHHHHHHGHHHGHHHGHHHHHGG/FGHHHHGGHHHHHHGHHGAE?EEFGGGHHGGGHHGHHHHHHHHHHHHHHHHGEGGGHHGHHHHHFFGHHHGGGGGFFGHHHHHGHHHHGGGGHHHHHHHHHHHHHHGGFGFGGGCFFFGGCFGGGGGGGGGGFBFFFFFFBBBBFFFFFFFFFFFFFFFFFFFFFFBFFFFFFFFFF
@M05620:37:000000000-D9766:1:1101:18587:5757 1:N:0:38
ACCACACCTTCTACAATGAGCTGCGTGTGGCTCCCGAGGAGCACCCCGTGCTGCTGACCGAGGCCCCCCTGAACCCCAAGGCCAACCGCGAGAAGATGCCCAGGTGAGTGGCCCGCTACCTCTTCTGGTGGCCGCCTCCCTCCTTCCTGGCCTCCCGGCGCTGCGCCCTTTCTCACTGGTTCTCTCTTCTGCCGTTTTCCGTAGGACTCTCTTCTCTGACCTGAGTCTCCTTTGGAACTCTGCAGGTTCTA
+
BBBBBBBBFFFFGGGGEGGDG5GHGAABGEGH3FGEGGGGGHHHHGGGEEGGHHHHHHHGCGGGGDGGGGGFHFHGGGEH/?GHHG/<CGDCCDFGGBGGHHHFFGHHHHGGHHGGGGGHHHHHHHHHHHGHGGGGGGAEHHGHHGFFGFGGGFGGDB-;BFFFF;FFCFFFFFFFFFFFFFFFFFFFFFFFFFDFFFFFFFFFFFFFFFFFFFFFFFFFFFFFFFFFFFFFFFFFFFFFFFFFFF.FFFF
@M05620:37:000000000-D9766:1:1101:13400:5758 1:N:0:38
ACCACACCTTCTACAATGAGCTGCGTGTGGCTCCCGAGGAGCACCCCGTGCTGCTGACCGAGGCCCCCCTGAACCCCAAGGCCAACCGCGAGAAGATGCCCAGGTGAGTGGCCCGCTACCTCTTCTGGTGGCCGCCTCCCGCCTTCCTGGCCTCCCGCCGCTGCGCCCTTTCTCACTGGTTCTCTCTTCTGCCGTTTTCCGTAGGACTCTCTCCTCTGACCTGCGTCTCCTTTGCAACTCTGCAGGCTGTA
+
BBBBBBBBFFFFGGGGGGGCGEGHGEEGHGHHGGGGGGGGGHHHHGGGGGGGHHHHHHHGGGGGGAEGGGGFHFGGGGGHEEHGHGE/DGGCCGGGDGB101</11?0F1<F<G?----010<<D000=/.<C@C-EEE..;A.AF909/A.0..;E-;-9@>D-@.@?F/9FFBFF/9B///B/BFF/BFFBB.:/9:/.B.99////;/9///9/9/9BB..-;9..;BBFF/;9/;B/B/9/..;.9:
@M05620:37:000000000-D9766:1:1101:21791:5759 1:N:0:38
ACCACACCTTCTACAATGAGCTGCGTGTGGCTCCCGAGGAGCACCCCGTGCTGCTGACCGAGGCCCCCCTGAACCCCAAGGCCAACCGCGAGAAGATGCCCAGGTGAGTGGCCCGCTACCTCTTCTGGTGGCCGCCTCCCTCCTTCCTGGCCTCCCGGAGCTGCGCCCTTTCTCACTGGTTCTCTCTTCTGCCGTTTTCCGTAGGACTCTCTTCTCTGACCTGAGTCTCCTTTGGAACTCTGCAGGTTCTA
+
BBBBBBBBFFFFGGGGGGGGGGHHGFGECGHHHGGGGGGGGHHHHGGGDGGGHHGHHHGGGGGGGGGGGGGHGHHGGGGHGHHHHGGGGGCGGGHHHHHHHHHGHHHGHHGGHHGGGGGHHFHHHHHHHHGHHGGGGGHGHHGHHGGGGGGGGGGGGG-ADGGGGGFFFFFFFFFFFFFFFFFFFFFFFFFFFFFFFFFFFFFFFFFFFFFFFFFFFFFFFFFFFFFFFFFFFFFFFFFFFFFFFFFFFFF
@M05620:37:000000000-D9766:1:1101:13356:5771 1:N:0:38
ACCACACCTTCTACAATGAGCTGCGTGTGGCTCCCGAGGAGCACCCCGTGCTGCTGACCGAGGCCCCCCTGAACCCCAAGGCCAACCGCGAGAAGATGCCCAGGTGAGTGGCCCGCTACCTCTTCTGGTGGCCGCCTCCCTCCTTCCTGGCCTCCCGGAGCTGCGCCCTTTCTCACTGGTTCTCTCTTCTGCCGTTTTCCGTAGGACTCTCTTCTCTGACCTGAGTCTCCTTTGGAACTCTGCAGGTTCTA
+
BCBBCBBCFFFFGGGGGGGGGGHHGGGFHGHHHGGGGGGGGHHHHGGGGEFGHHHHHHHGGGGGGGFGGGGHHHHGGGGHGHHHEGGGGFCGGGHHFH2GHHEG1F<FDHFFHHGCFCGHBDDGFHEHDGGGHC?FDDHGFHGFHBFFGGFGGGGGGG-C?FFGDFFFAFFFBBFFBFF/FFBFFF9FFFFFFB;DFFFFF/:.DFFFF/9/FFFFFF/BFF/BF/BFFFFFFFFBF/B/BB9BFF9FFF9
@M05620:37:000000000-D9766:1:1101:8126:5795 1:N:0:38
ACCACACCTTCTACAATGAGCTGCGTGTGGCTCCCGAGGAGCACCCCGTGCTGCTGACCGAGGCCCCCCTGAACCCCAAGGCCAACCGCGAGAAGATGAGGAGTGGCCCGCTCCCTCTTCTTGTGGACGGCTCCCTCCTTCCTGGCCTCCCGGCGCTGCGCCCTTTCTCACTGTTTCTCTCTTCTGCGGTTTTCCGTAGGAGTCTCTTCTCTGCCCTGAGTCTCCTTAGGACCTCGGCAGGGTCTAGCTCG
+
1AA@A?A>BFCFFGG1EFA1B1BFEEEBFEGHFBFECEGEGHHHHGGABEEFHGHHHHHEEGGGFC>EGGFGHFCGGFEFCFHC<FE<CC<>@AGE1??1?GFGEFGHHGGCCG.F0FGHB00=0<0/---;CEGHHGF0;CGGGG.CFEGGG-?-@-9;@B-;B9BBF/;B//9;FBFFBBFFFFF--B@?EFB-/-9AB/9/;/;;FFFFFF/;:;FBFFF/9B9//;//;-/-;99---;FB/;99;?
@M05620:37:000000000-D9766:1:1101:18304:5804 1:N:0:38
AGTGCCAGCTCTCCATCGCACAGGGGACCCAGGGCCTGGCCCCTCCATCCAGAAAACCTATGACCTCACCCGCTACCTGGAGCACCAACTCCGCAGCTTGGCTGGGACCTATGTGAGTATCCAGCGTAGGAATCTGGGAGTTGGGGAGGAGTGAGGAGTTGGGGAAAGACAGTCCTAACCGTGGAGGGTTCTGGTAAATGATGGGGTGAGGAGGGGCTCTTTGGCTCCCACCAGTCCCCCTGTCTGGTCTA
+
AAAAAFFFA1BDE1BAGCCCEEFAE0AAEE0A0AAE/AGHHGGCAAGFHHHFDGH0AEEF11EFG@FGHFF>EE/EGHGGGFHHHH0?EGHF/E/EEGBFEHHGGGHHGHHHHHHHHHHHHHHHHGGGGGHHHHHHHHAFGHHHGGEGGGEGHBGHBFGHHHGGGGGHHHHHHHHHHHHGGGEGEEGGGGGGFGGGGGGGFGGGGGA@FFFFFF@@@?FFFFFFFFFFFFFFFFFFFFFF@FFFFFFFFFF
@M05620:37:000000000-D9766:1:1101:12739:5820 1:N:0:38
ACCACACCTTCTACAATGAGCTGCGTGTGGCTCCCGCGGAGCACCCCGTGCTGCTGACCGAGGCCCCCCTGAACCCCAAGGCCAACCGCGAGAAGATGCCCTGGTGAGAGGCCCGCTACCTCTTCTGGTGGCCTCCTCCCTCCTTCCTGGAATCCCGGCACTGCGCCCTTTCTAACTGGGTCTCTCTTCTGCAGCTTTCCTCAGGACTCTCTTCTCTAACCTGCATCTCCTTTGGAAATCATCCGGTTCTA
+
>AA1A1AAFFFFBGGBDGGBB1F1EAAECAHH1FAE0AE//AGHHGEEA?EE@F1FH>0>E//E/E>EGGGCGC/<EF?GA/CCF/C/CG>/C/F11111?10.><101<>?CE-<-<-/00<0000:0;CAA0.;///;/9CBBB/0=BC/:9C0:A--9B/099A=@F/99/99/99-;BFBFB//9F9/9;/;BF/B//B///:BFFFBF/9;;//99/---:/99/////:/:/;/////;--;-/9
@M05620:37:000000000-D9766:1:1101:13975:5821 1:N:0:38
GAGGCTGCTTTGGAAGAAACTCATAGATTACTGAAACAAGACCCGCTGACCCTCTAAACGTTTCCTCGCTGGCTTACAGAAGCTGGAACAACTCCACCGGAGTAAAAGAGCTGATGAAACAATGGCAAGTAAGTCAGGCATTTCCGCTTTAGCACTCTTGTGGATCCAATTGAACAATTCTCAGCATTTGTACTTGTAACTGACAAGCCAGGGCCAACAGATCGGCAGAGCACACGTCTGAACTCCCGTCA
+
AAAAAAFAFFBDGEBB1BCGGFF3D3DD3B1ADA11BE0000000A/A/0B0A/0BA11BBBA12D1/ABEE/B01BFBFFBFG10>BF0B?C1BB00?>E/?BGHGBF0B11B11GDHDGCFFFG0BF1BGHHHBFFFEFGHDHFCC/FFGHHHG0FGHHHCFHHHF1>>FGHHFEFFGHDHHHFH=GG0D<GHGGHG<GFFGHFFGEGFHA.C..;CBF9CE.-9@EF99;BF-9;;A///F/F-9EBA
@M05620:37:000000000-D9766:1:1101:16575:5826 1:N:0:38
GAGGCTGCTTTGGACGAAACTCATAGATTACTGCAACAATTCAGCCTGGACCTGGATAAGTTTCTTGGCTGGATTAAAGAAGCTGAAACAACTACCAGGGATGAAAAGAGCTGATGACACAATGGCAAATAAGTAAGGCATTTACGCTTTAGAAATCGTGTGGATCCAATTGAACAATGATAAGCATTTGTACGTGTAACTGACAAGACAGGTACAAAACATCGGAAGAGCACACTTCTGAACTCCAGTCA
+
>1>>1>B>B1B1F1BA1AAAFF1FD31DD11ADB11B00BF11210B0/0ABBBAA121B2DDDDAD101/B01B1ADDBB01BB11@1B/>B11011?/?0/BBF1B/>0B1111211B0/1110>101><B222110<11B>B/////1112111/?@F//<1?<111?11<1<0?11=111111<1>11<.>0</00=00<D<./<//<00;00:..:0:.;..;;.//.;./;90000:;09;/090
@M05620:37:000000000-D9766:1:1101:16705:5830 1:N:0:38
AGTGCCAGCTCTCCATCGCACAGGGGACCCAGGGCCTGGCACCTCCATCCAGAAAACCTATGACCTCACCCGCTACCTGGAGCACCAACTCCGCAGCTTGGCTGGGACCTATGTGAGTATCCAGCGTAGGAATCTGGGAGTTGGGGAGGAGTGAGGAGTTGGGGAAAGACAGTCCTAACCGTGGAGGGTTCTGGTAAATGATGGGGTGAGGAGGGGCTCTTTGGATCCCACCAGTCCCCCTGTCTGGTCTA
+
>1>>>FFC1CFFGFGGGFG1E?GAEAEA0AFG0AEBAFGHHHGHHHHFGHHHFHHFHGHCFGDHHDGHHHHEE>EEHHHHBGHHHHFGEHHE>E?E>GFGGHGGGGHCAHHGHHFHHHHHHHHHH?EFGGHHFHHGFHCFCGHGGGECGCCFCGHHBCH/DBCGCCGHFHHGHHHFHHHHGGEGCGBGFFGGFF;FFGGGGGGGGGE@FFFFFF-?@@FBFFFF/BFFFFFFFFFFFFFF@FFFFFFFFFF
@M05620:37:000000000-D9766:1:1101:25416:5847 1:N:0:38
ACCACACCTTCTACAATGAGCTGCGTGTGGCTCCCGAGGAGCACCCCGTGCTGCTGACCGAGGCCCCCCTTAACCCCAAGGCCAACCGCGAGAAGATGACCCCAGGTGCGTGGCCCGCTCCCTCTTCTGGTGGCCGCCTCCCTCCTTCCTGGCCTCCCGGCGCTGCGCCCTTTCTCACTGGTTCTCTCTTCTGCCGTTTTCCGTAGGCCTCTCTTCTCTGCCCTGCGTCTCCTTTGGAACTCTGCGGTTTC
+
>>AB>>AA4BBBBDFGGGDGGGHHGBEBAEEBBFFE?EEEDF2BBBEEEEAFDGHHBBGEC@EEFGGEE>1BEGHHFEEGFHFGHGGE>BCDGGGFGGH1FGG/?FGH1@<EGGHHGDC@FEHFHHGGHHHF.;CDADGEHEFFGFFGGGGBFGGGG9E?-@-BBD?BFBBFFFFFFFFFFFFFFFFBBFFFFFF<DFFEFFFF.9A/;FFFFFFFFFBB/BA9FABABDFFFFFFBF/;FBFBF-;.9:/
@M05620:37:000000000-D9766:1:1101:22932:5848 1:N:0:38
ACCACACCTTCTACAATGAGCTGCGTGTGGCTCCCGAGGAGCACCCCGTGCTGCTGACCGAGGCCCCCCTGAACCCCAAGGCCAACCGCGAGAAGATGAACCCAGGTGCGTGGCCCGCTCCCTCTTCTGGTGGCCGCCTCCCTCCTTCCTGGCCTCCCGGCGCTGCGCCCTTTCTCACTGGTTCTCTCTTCTGCCGTTTTCCGTAGGACTCTCTTCTCTGACCTGCGTCTCCTTTGGAACTCTGCCGGTTC
+
AABBACCBBCBFGFFGGGFGGGHHGEGBAEFBBFFEAFEEDFCGGEEGEEEGEHHHHGHGGCEEFGGGGFFGCHHGGGFHGHGGHGGGDGCGGGHHHHHHHHG?GGHHHGFDGGHHFGGCGGHHHHGHGHGHGHHGDGGGGFGGGGGGGGGGGGGGGGGGGDF@DFFFFFFFFFFFFFFFFFFFFFF;;FFFFFFFFFFFFFFF?:DFFFFFFFFFFFFF/9/;FFCFFFFFFFFFFFFFFFFFF;;D=D.
@M05620:37:000000000-D9766:1:1101:13689:5850 1:N:0:38
ACCACACCTTCTACAATGAGCTGCGTGTGGCTCCCGAGGAGCACCCCGTGCTGCTGACCGAGGCCCCCCTGAACCCCAAGGCCAACCGCGAGAAGATGAACCCCGGTGCGTGGCCCGCTCCCTCTTCTGGTGGCCGCCTCCCTCTTTCCTGGCCTCCCGGCGCTGCGCCCTTTCTCACTGGTTCTCTCTTCTGCCGTTTTCCGTAGGACTCTCTTCTCTGCCCTGCGACTCCTTTGGAACTCTGCGGGTTC
+
BBBABBBBFFFFGGGGFGGGGFHHGEEAAEHHABFE?EGGGHHHHGGGEEGGHHHHHHHGFGGGGGGGGGGHHGHGGGEHCEHHHG/<CG@BCGHF>GGBFF//<A<<--.>--<CCAC-A./C:GFGF0;:.CGGAFA?.:CF/0;CB0;FFG0CEA99@=99>D-@.B-FFBBFBFFF.B/BB/B9BFFBFB9B.:FFF/.9.9./BBBFFF/9FBBBBF.;A?D---9BFF/;B/FFFBBFF-;B-99
@M05620:37:000000000-D9766:1:1101:9956:5851 1:N:0:38
AGTGCCAGCTCTCAATCGCACAGGGGACCCAGCGCCTGGCCCCTCCATCCAGAAAACCTATGACCTCACCCGCAACCTGGAGCACCCACTCCGCAGCTTGGCTGGGACCTATGTGAGTATCCAGCGTAGGAATCTGGGAGTTGGGGAGGAGTGAGGAGTTGGGGAAAGACAGTCCTAACCGTGGAGGGTTCTGGTAAATGATGGGGTGAGGAGGGGCTCTTTGGCTCCCACCAGTCCCCCTGTCTGGTCTA
+
AA>>>FFFBFFFGDGGGFGAF?BAA222BB222AA2BBFFA1A11AFGHAFGDGFGHDEA5F@GHFGHH1FEG/>EGFEGBBGHHH1/?FHB>E?EEH3BEHHGGGHHGHHHHHHHGHHHHHHHHGEGGGHHHHHHHG0FGHHHGGA@F<<CF0DGCDHHHHGGFDCGCG/CHGGGGGGGGGGGDEFGFGGGGGFFFGGGFFFFFFFFEFFFFFFFFFFFFFFFFFFFFFFFFFFFFFFFFFFFFFFFFFB
@M05620:37:000000000-D9766:1:1101:16523:5853 1:N:0:38
AGTGCCAGCTCTCAATCGCACAGGGGACCCAGGGCCTGGCCCCTCCATCCAGAAAACCTATGACCTCACCCGCTACCTGGAGCACCAACTCCGCAGCTTGGCTGGGACCTATGTGAGTATCCAGCGTAGGAATCTGGGAGTTGGGGAGGAGTGAGGAGTTGGGGAAAGACAGTCCTAACCGTGGAGGGTTCTGGTAAATGATGGGGTGAGGAGGGGCTCTTTGGCTCCCACCAGTCCCCCTGTCTGGTCTA
+
AA>AAFFFCFFFGFGGGGGGGGHGGGGGEGHHFGGGGGHHFHGHGGHHHHGHHHGHHGHHHGHHHHHHHHHGGEEGHHHHGHHHHHHHGHHHGGGGGHHHGHHGGGHHGHHHHHHHHHHHHHHHHGFGGGHHHHHHHHHGFHHHGGGGGGGHHHHHHGHHHHGGGGHHHHHHHHHHHHHHGGGGGGGGCFFGGGFGGGGGGGGGGGFFFFFFFFFFFFFFFFFFFFFFFFFFFFFFFFFFFFFFFFFFFFF
@M05620:37:000000000-D9766:1:1101:11272:5858 1:N:0:38
GAGGCTGCTTTGGAAGAAACTGACAAGCCAGTGAAACATGTAGGGAGAGGCCCCGGTCATACTACCGTACACGATGATCATATGGTAGTCTCTTCTTCGTCTGAAACAAACAAAACAGCAAAGAAAAGAACCAAAAAATAAAAAAAAAACAAATAATAGAAAAATTTAGATAAGAGGCAAAAAGGATAAAAAAAACCGAATCTAACATTAAGAAAAAATGAACCAAAAGTGGCAAGCTGTAAACCAAGTAT
+
>3>>3>BABBB4FABA4B4BGAFBFHGA24B4B5553B33D55323A2222BAA0A001555D5BBA?111@10BB44BB4@BBB44B3444B43BBB?21?1?BF33/B/BFB00?20223330B22?02/0//?//0222@@//--<....000<0000<<..:0000000000...../.../099000---..99-..///9///99////..-.////.....////.:9..////////.../9/
@M05620:37:000000000-D9766:1:1101:25429:5860 1:N:0:38
ACCACACCTTCTACAATGAGCTGCGTGTGGCTCCCGAGGAGCACCCCGTGCTGCTGACCGAGGCCCCCCTGAACCCCAAGGCCAACCGCGAGAAGATGAACCCAGGTGAGTGGCCCGCTACCTCTTCTGGTGGCCGCCTCCCTCCTTCCTGGCCTCCCGGAGCTGCGCCCTTTCTCACTGGTTCTCTCTTCTGCCGTTTTCCGTAGGACTCTCTTCTCTGACCTGAGTCTCCTTTGGAACTCTGCAGGTTC
+
BBABBBBBFFFFGGGGGGGGGCHHGGGGCGHHHGGGGGGFGHHHHGGGFFGG5GFGHHHGEG0EFGGGGGGHHHHGGGFHGHHHHGGGG/CGGGBBG2FHBGGEHGHHHGHHGGHHGGGGGHHHHHHHHHHHGGGGGGGGHGHHGGGGGGGGGGGGGGGG-ADFGGFFFFFFFFFFFFFBFFFFFFFFFFFFFFFFFFFFFFF:FFFFFFFFFFFFFFFFFFFFFB9BFFFFFFFF/FFFFFFFFFFFAFB
@M05620:37:000000000-D9766:1:1101:22980:5863 1:N:0:38
ACCACACCTTCTACAATGAGCTGCGTGTGGCTCCCGAGGAGCACCCCGTGCTGCTGACCGAGGCCCCCCTGAACCCCAAGGCCAACCGCGAGAAGATGCCCAGGTGAGTGGCCCGCTACCTCTTCTGGTGGCCGCCTCCCTCCTTCCTGGCCTCCCGGAGCTGCGCCCTTTCTCACTGGTTCTCTCTTCTGCCGTTTTCCGTAGGACTCTCTTCTCTGACCTGAGTCTCCTTTGGAACTCTGCAGGTTCTA
+
CCCCCCCCFFFFGGGGGGFGGGHGGGGGHCHHHGGGGGGFGHGHHGGGEDGGHHHHHHHGGGGGGGGGGGGHHHHGGGGHGHHHHGGGGGCFGGHHGHHHHHHFGFHHDGGGAHGGGGGHHHHHHHHHHHGHHC-AE.GGHHGHH0CBCFG.BFGGD--;@FGGGCFFFFFFFFFFFFFFFFFFFFFFFFFFFFFFFFFFFFFDDFFFFFFFFEFFFFFFFFFFFFFFFFFFFFFFFFFFFFFFFF.BFFB
@M05620:37:000000000-D9766:1:1101:25152:5863 1:N:0:38
ACCACACCTTCTACAATGAGCTGCGTGTGGCTCCCGAGGAGCACCCCGTGCTGCTGACCGAGGCCCCCCTGAACCCCAAGGCCAACCGCGAGAAGATGAACCCAGGTGCGTGGCCCGCTCCCTCTTCTGGTGGCCGCCTCCCTCCTTCCTGGCCTCCCGGCGCTGCGCCCTTTCTCACTGGTTCTCTCTTCTGCCGTTTTCCGTAGGACTCTCTTCTCTGACCTGCGTCTCCTTTGGAACTCTGCCGGTTC
+
CBCBBCCCBCCFGGGGGGFGGGHHGFGFAEGFGFDGFGEGCGDGHGGGDGFGEHGHHGGEGFCGGGGGGGEGCHHGEFGHGHGHHFGGGG?DGGHHFFHHHHC??FCFHGGGGGHHGDA-CEHHGHHHHHHH?GHFGGDGGGGGGGGGGFGFFGGGGGGGC=CFFDAFFFFFFFFFFFFFFFFFFFFFFFFFFFF=ADFEFFFF?DDBFFFFFFFFFFFB0;BFFFAFFFFBFFFFFFFFFFFFF0>=DFE
@M05620:37:000000000-D9766:1:1101:25578:5897 1:N:0:38
ACCACACCTTCTACAATGAGCTGCGTGTGGCTCCCGAGGAGCACCCCGTGCTGCTGACCGAGGCCCCCCTGAACCCCAAGGCCAACCGCGAGAAGATGATGAGTGGCCCGCTCCCTCTTCTGGTGGCCGCCTCCCTCCTTCCTGGCCTCCCGGAGCTGCGCCCTTTCTCCCTGGTTCTCTCTTCTGCCGTTTTCCGTAGGACTCTCTTCTCTGCCCTGAGTCTCCTTTGGCACTCTGCAGGTTCTAGCTCG
+
BBBBBCCCFFFFGGFFFGFGGGHHGGGECEGBFFGBEGEEFHFHHGGGGEEGGHHHHHHGGGGGGGGGGGGHEHHGGGGHGHHHHGGGFFGGGGHHHHH2F>2?FFCCGA<<CGGHHHEHH11GC<<.A--:EHGHHGFGHFFCGHGGGGGDA-:A.F/@BE-:/BFFF/;F:.9:FF/FBFFF9FF9-:AFEFBDFF?A/9BFFFFFFFFFF/;;BF;BFFFB/9F9B///;BBFFF//AAFFF/;/;BA
@M05620:37:000000000-D9766:1:1101:15910:5911 1:N:0:38
ACCACACCTTCTACAATGAGCTGCGTGTGGCTCCCGAGGAGCACCCCGTGCTGCTGACCGAGGCCCCCCTGAACCCCAAGGCCAACCGCGAGAAGATGCCCAGGTGAGTGGCCCGCTACCTCTTCTGGTGGCCGCCTCCCTCCTTCCTGGCCTCCCGGCGCTGCGCCCTTTCTCACTGGTTCTCTCTTCTGCCGTTTTCCGTAGGACTCTCTTCTCTGACCTGAGTCTCCTTTGGAACTCTGCAGGTTCTA
+
CCCDDCCDFFFFGGGGGGGGGGHHGGGEGGHHHGGGGGGGGHHHHGGGGGGGHHHHHHHGGGGGGGGGGGGHGHHGGGGHGHHHHGGGGGGGGGHHHHHHHHHAFGHH1FGGHHGGGGGHHHHHHHFHGHGHHGGGGGHGHHGHFGGGGGGGGGGGG?-;-@-DFFFFFFFFFFFFFFFFFFFFFFFFFFFFFFADFFFFFBFF?FFFFFFFFHFFFFFFFF:;F:FFFFFFFFFFFFFFFFFFFFFFFFF
@M05620:37:000000000-D9766:1:1101:25658:5920 1:N:0:38
ACCACACCTTCTACAATGAGCTGCGTGTGGCTCCCGAGGAGCACCCCGTGCTGCTGACCGAGGCCCCCCTGAACCCCAAGGCCAACCGCGAGAAGATGCCCAGGTGAGTGGCCCGCCACCTCTTCCGGTGGCCGCCCCCCTCCTTCCTGGCCTCCCGGGGCTGCGCCCTTTCTCCCTGGTTCTCTCTTCTGCCGTTTTCCGTAGGACTCTCTTCTCTGACCTGAGTCCCCTTTGGAACTCTGCAGGTTCTA
+
CC@BCCCCFFFFGGGGGGGGGGHHGGGGHGHHHGGGGGGGGHHHHGGGGEGGHHHHHHHGGGGGGGGGGGGHHHHGGGGHGHHHHGGGGGGGGGHHFBBGG2/FCGD0?FFA=G---<.>AF0D00<A<AD.;--:--;@A.D/FBFB09.90.CE.@--9-9.--;B-BF9B00//9A9B000000;0000B9:DFF0B.;;.:00//000:0000:00:0///;000;/AFBF0F0000:900AAF000
@M05620:37:000000000-D9766:1:1101:21591:5937 1:N:0:38
ACCACACCTTCTACAATGAGCTGCGTGTGGCTCCCGAGGAGCACCCCGTGCTGCTGACCGAGGCCCCCCTGAACCCCAAGGCCAACCGCGAGAAGATGATGAGTGGCCCGCTCCCTCTTCTGGTGGCCGCCTCCCTCCTTCCTGGCCTCCCGGAGCTGCGCCCTTTCTCACTGGTTCTCTCTTCTGCCGTTTTCCGTAGGACTCTCTTCTCTGCCCTGAGTCTCCTTTGGAACTCTGCAGGTTCTAGCTCG
+
CCCCCCCCFFFFGGGGGGGGGGHHGGGEFFHHHGGGGGGGGHHHHGGGGGGGHHGHHHHGGGGGGGGGGGGHHHHGGGGHGHHHHGGGGGDGGGHHHHHHHHHHHGGHHGGG?GGHHHHHHHHGHGHHGGGGGHGHHGHHHHHHHHGGGGGGGCGFGFGGGGGFFFFFFBFFFFFFFFFFFFFFFFFFFDFFFFFFFFFFFFFFFFFFFFFFFBFFFFFFFFFFFFFFFFFFFFFFFFFFFAFFF0:0BF?
@M05620:37:000000000-D9766:1:1101:18961:5937 1:N:0:38
ACCACACCTTCTACAATGAGCTGCGTGTGGCTCCCGAGGAGCACCCCGTGCTGCTGACCGAGGCCCCCCTGAACCCCAAGGCCAACCGCGAGAAGATGCCCAGGTGAGTGGCCCGCTACCTCTTCTGGTGGCCGCCTCCCTCCTTCCTGGCCTCCCGGAGCTGCGCCCTTTCTCACTGGTTCTCTCTTCTGCCGTTTTCCGTAGGACTCTCTTCTCTGACCTGAGTCTCCTTTGGAACTCTGCAGGTTCTA
+
AAA?AAAAFFFFGGGGDGF1G1GBFAAB0AGHFFGEAEGGCHHHHGGGCEGGGHGHHHHGEGGGGEEGGGGGHFHGGGCHCEHHHG/<CGGCCGCFFFHFHHHGFGHHGHGGHHGGGGGHHFHFHHHHHHGHHCGGGGEGHHFFHFGFGGGGGGGGGG-AAGGGGGF@@FFFFFFFFFFFFFFFFFFFFFFFF@BFFFFFFFFFFFFFFFFFFFFFFFFFFFFFFFFEFFFFFFFFFFFFFFFFFFFFFFF
@M05620:37:000000000-D9766:1:1101:17863:5953 1:N:0:38
AGAGCCAGCTCTCCATCGCACAGGGTACCCAGGGCCTGGCCCCTCCATCCAGAAAACCTATGACCTCACCCTCTACCTTGGGCACCCACTCCGCAGATTGGCTGGGACCTATGTGCGTATCCAGCGTAGGAATCTGGGCGTTGGGGCGGAGTGCGGAGTTGGGGAACGACAGTCCTAACCGTGGAGGGTTCTGGTAAATGCTGGGGTGAGGCGGGGCTCTTTGGCTCCCACCAGTCCCCCTGTCTGGTCTA
+
>111>BFFA1B3FGBFFEAAEAF0000BA1BC0AEBAABF0BAGEGHFDBBGBGF0BEFCBA2DGDBFBFG/BB1@FB1B1BFBEFGBEFG0>E?E/BBBFFHGGGFGCFBGHHH2/F/CGHB1GBF?CCHEGHFFFB/<A@@GC-.<A-;CF0;C-A.;BGGG.9.CFA-AFGFF//BF@BF@-AB@BAFFBFFBFFFE/;FFF@A@FFF-9@@@@@FFFF/FF/FEFFFFAFFFFFFF?FFFFFFFFF9
@M05620:37:000000000-D9766:1:1101:10768:5955 1:N:0:38
AGTGCCAGCTCTCAATCGCACAGGGTCCCCAGGGCCTGGCCCCTCCATCCAGAAAACCTATGACCTCACCCGCTACCTGGAGCACCCACTCCGCAGCTTGGCTGGGACCTATGTGAGTATCCAGCGTAGGAATCTGGGCGTTGGGGAGGAGTGCGGAGTTGGGGAAAGACAGTCCTAACCGTGGAGGGTTCTGGTAAATGATGGGGTGAGGAGGGGCTCTTTGGCTCCCACCAGTCCCCCTGTCTGGTCTA
+
>A>>AFFFAFFFG1FGGGGEE0B0FB0BFG0ABAEEFFGHCGGGCEFH10FEFHGBBEFHB1DDGDBBGHF/>EEEG11BB0BGHC>?EHFF/ECG/EBFA>CFGGHHGHHHHHGHHHGFHHBGHGGFGGGGFGHGBG/>CCCH??.-A.<<.0<@<CCHFGGC.;:./;/BFGFGBFGFAFE@.;AACFGGGGFBFFFFBFFFFFB@-A-/AB@@@@FFFFFFFFFFE-FAEFFFFFFF@FFFFFFFFFF
@M05620:37:000000000-D9766:1:1101:25819:5960 1:N:0:38
ACCACACCTTCTACAATGAGCTGCGTGTGGCTCCCGAGGAGCACCCCGTGCTGCTGACCGAGGCCCCCCTGAACCCCAAGGCCAACCGCGAGAAGATGACCCCCCGAGTGGCGCCCGAGCTCTCTTCTGGTGCGCCCCCCCCCCCCCTCTGCTCTCGCGGCTGCGCGCCTTCTCACTGGGTCTCTCTTTTGCCGCTTTTCGTAGGACTCTCTTCTATCACCTCAGCCTCTTTTTTGAATCTCCAGGGTCTC
+
CCCCCCCCFFFFGGGGGGGGGGHHGGGGHGHHHGGGGGGGGHHHHGGGGGGGHHHHHHHGGGGGGGGGGGGHHHHGGGGHGHHHHGGGGGGGGGHHHHDGH2///--<....-<-@-<-;.0C00:0000:/0-;.-=-;-:------./000;0;..-;@--.@D-@-.;0;F0B00/.//;FFFF09:0009--;A00-./.;00/;B0;0090B000;9.0;0/;;009:0--.0;:B0000/.;/:0
@M05620:37:000000000-D9766:1:1101:17875:5967 1:N:0:38
AGTGCCAGCTCTCAATCGCACAGGGGACCCAGGGCCTGGCCCCTCCATCCAGAAAACCTATGACCTCACCCGCTACCTGGAGCACCAACTCCGCAGCTTGGCTGGGACCTATGTGAGTATCCAGCGTAGGAATCTGGGAGTTGGGGAGGAGTGAGGAGTTGGGGAAAGACAGTCCTAACCGTGGAGGGTTCTGGTAAATGATGGGGTGAGGAGGGGCTCTTTGGCTCCCACCAGTCCCCCTGTCTGGTCTA
+
ABAABFFFBFFFGGGGGGGGGGHHGGGGGGHHGGGGGGHHHHGHGGHHHHHHHHHHHGHHHHHHHHHHHHHGGGGGHHHHHHHHHHHHGHHHGGGGGHHHGHHGGGHHGHHHHHHHHHHHHHHHHGGGGGHHHHHHHHHGGHHHGGGGGGGHHHHHHGHHHHGGGGHHHHHHHHHHHHHHGEEGGGGGCFGGGGFFGGGGGGGGGGFFFFFFFFFFFFFFFFFFFFFFFFFFFFFFFFFFFFFFFFFFFFF
@M05620:37:000000000-D9766:1:1101:5452:5975 1:N:0:38
ACCAAACCTTCTACAATGAGCCGCGGGGGGAGGACGAGGAGCACCCCGTGCTGCTGACCGAGGCCCCCCTGAACCCCAAGGCCAACCGCGAGAAGATGATGAGTGGCCCGCTCCCTCTTCTTGTGGCCGCCTCCCTCCTTCCTGGCCTCCCGGCGCTGCGCCCTTTCTCCCTGTTTCTCTCTTCTGCGGTTTTCCGTAGGACTCTCTTCTCTGCCCTGAGTCTCCTTCGGACCTCTGCAGGTTCTAGCTCG
+
>>>>3>>>FFFFGGGFFB55BBAEEA200/<///?>/<--.>>GHGCFGGGEFDHHHHHGFGGGEGFGGGGFGGEAGGGFEEFA?FFFFF@BAF/BFFF/FFFFFFFFEFFFFFFFFFFFF//;/..99-;ADFFFFFFFFFFF/FFFFFEDF;ACFFADBA-;BFFFF/;F;9BFFFFF;BFFFFF--.;9EF:9;A?.99F9F9BFFFFFFF/9;A.FFFF:BF//.;.9@FFFFBB/AFFFF/;/:B.
@M05620:37:000000000-D9766:1:1101:25804:5978 1:N:0:38
ACCACACCTTCTACAATGAGCTGCGTGTTGCTCCCGCGGATCCCCCCGTGCTTCTGACCGATTCCCCCCTGACCCCCAAGACCAACCGCCATAAGCTTCCCACTTGAGGGTGCCGCCAGCTCGTCTGGGGTCCTCCCCCCCTCCTCCGGGGCCCCCGCAGCGCCGCCCCTTTGCAATGTATCTCTCGTCTTTCCGTTTCCGTAATATTCTCGTCTCTCACGCGAATTTCCTTGTATATTTACCAGTTTCTG
+
>A3AAAAAFFFFFGGAFDBABA4BAA2B44DBBFF22AAA0A2BFGEFE?B?5DG@BFGGE/?BBBGEEGG03BBEEE</00BB?CD/>/>/?111111101???1??0<?/>0->---<0<.-<..</-;;C0:/.C:@--;9/;/.@;-9-;@BB--;-9--;9;@=..///://;9///9;/9.9.;A/;/;/BF//99;..//;/:/....;////..-9;9.;9//9;///////////999/:9;
@M05620:37:000000000-D9766:1:1101:10938:6001 1:N:0:38
ACCACACGTTCTACAATGCGCTGCGTGCGGCGCGCGAGGAGCACCCCGTGCTGCTGACCAAGGCCCCCCTGAACCCCAAGGCCAACCGCGCGAAGATGACCCAGGTGCGTGGCCCGCTACCTATTCTGGTGGCCGCCTCCCTCGTTCCTGGCCTCCCGGGGGTGCGCCCTTTCTCCCTGGTTCCCTGTTCTGCCGTTTTCCGGAGGACTCTCTGTTCTGACCTGCGTCTCCTTTGGAACTCTGCAGGTTCT
+
A>AAAAA1BBBAGFBFGG1AEEEGGEEA0AA/A/AA/>>E/F/0??E//?/?1@1BGFH1?0/??EG/E//B1FGCGCCHGHGHHGGGCGAAGGG.0DDGGB.<.G/<-..-:C.--:9?F00000;CFGB?.C@@9.CAA-9-9-;-/9/F-/9-;:=--;9999>-;9:/9//9/-9-9///////;/;9//;9AFA9/9--;>--://;9/////9/9/9-9-;99FFBB/BBFFF//9B9/BAFB/;
@M05620:37:000000000-D9766:1:1101:25313:6006 1:N:0:38
ACCACACCTTCTACAATGAGCTGCGTGTGGCTCCCGAGGAGCACCCCGTGCTGCTGACCGAGGCCCCCCTGAACCCCAAGGCCAACCGCGAGAAGATGCCCAGGTGAGTGGCCCGCTACCTCTTCTGGTGGCCGCCTCCCTCCTTCCTGGCCTCCCGGAGCTGCGCCCTTTCTCACTGGTTCTCTCTTCTGCCGTTTTCCGTAGGACTCTCTTCTCTGACCTGAGTCTCCTTTGGAACTCTGCAGGTTCTA
+
BBBBBBBBFFFFGGGGFGGGGGGHGEGGGGHHHGGGGFGFGFHHAEEGEGGGHHHHHGHGGGGGGGGGGGGHHHHGGGGHGHHHHGGGGGGGGGHGHFFHHGAFHFG0FGGEHH-@<@CGGGDHF0=GGCDHHCFGDDHGHFGHHFGFBFFGFAFGD?--A.CFAAFFCFFFFFFB9BFFFFFFFFBFF/9BFC9DFFFFF/A.AF//:BFFFF/9/99BF/.9.///9;BFFBF/FBF///BFFFAFFB9
@M05620:37:000000000-D9766:1:1101:10011:6014 1:N:0:38
ACCACACCTTCTACAATGAGCTGCGTGTGGCTCCCGCGGAGCCCCCCGTGCTGCTGACCGAGGCCCCCCTGACCCCCAAGGCCAACCTCGAGAAGAGGAACAGGTGAGTGGCCCGCTACCTCTTCTGGTGGCGGCCTCCCTCCTTCCTGGCCTCCCGGAGCTGCGCCCTTTCTCACTGTTTCTCTCTTCTACCGTTTTCCGTATGACTCTCTTCTCTGACCTGAGTCTCCTTTGGAACTCTGCAGGTTCTA
+
>>>>>4>>FFBFBFGBBGGFGGHHGFEEG2BBBFF22AA0AAAFGG>FEEFFGHHGFGHG>/>>??E>EGG2?3B?CBD?CGEG?FC2FF/C//0?0F00?0F<>>10>F.F0FA---<GHHHF0GC<;GCG--999.;=/;E/;0;;9/;.;FG?.--;99;/--;D9:BBFFBFB//9;/9BFB9FF/;FB-.9/9;F9F..9;//:B9FBBBFF//:;9:/B9BFB/9/9;F/;F/F/:/B9../;/9
@M05620:37:000000000-D9766:1:1101:13150:6019 1:N:0:38
ACCACACCTTCTACAATGAGCTGCGTGTGGCTCCCGAGGAGCACCCCGTGCTGCTGACCGAGGCCCCCCTGAACCCCAAGGCCAACCGCGAGAAGATGCCCAGGTGAGTGGCCCGCTACCTCTTCTGGTGGCCGCCTCCCTCCTTCCTGGCCTCCCGGCGCTGCGCCCTTTCTCACTGGTTCTCTCTTCTGCCGTTTTCCGTAGGACTCTCTTCTCTGACCTGAGTCTCCTTTGGAACTCTGCAGGTTCTA
+
AABBBBB>CFFFGGGGGGBGGGHHGGGBAEHGGFFFDEFGGHHHHGGEGEEGFHHHHHHEGGCEGGGGGGGHFGHGGGGHGHHHHGGGGG/>DGHEGHHHHHHGHHHHHHGGHHGGGGGHHHHHHHHHHHFHHGGGGGHGHHGHHGGGGGGGGGGGGG-;DFFFFFFFFFFFFFFFFFFFFFFFFFFFFFFFFFAFFFFFFFFFFFFFFFFFFFFFFFFFFFFFFFF/BFFFFFFFFFFFFFFFFFFFFFB
@M05620:37:000000000-D9766:1:1101:9995:6023 1:N:0:38
ACCACACATTCTACAATGCGCTGCGTGCGGCTCCCGAGGAGCACCCCTTGCTGCTGACCGAGGCCCCCCTGAACCCCAAGGCCAACCGCGCGAAGATGCCCAGGTGAGTGGCCCGCTACCTCTTCTGGTGGCCGCCTCCCTCCTTCCTGGCCTCCCGGCGCTGCGCCCTTTCTCACTGGTTCTCTCTTCTCCCGTTTTCCGTAGGACTCTCTTCTCTGACCTGAGTCGCCTTTGGAACTCTGCAGGTTCTA
+
AAAAAAA1BBDFGGGGGG1AFGGGGGG00AEEF/AE/EAA?GHHHGGAAFGHBGFHHHG/>//EFGGGGGEHFHHGGGGHGHHHHGGGGG/>CGG?FGHHHHHGHHGHHHGGHHGGGCGHHHHHHHHHHHGHHGGGGGGGGGGGGGGGFGFGGGGGGG9;@@@F@@F@@FFFFFFFFFFFFFFFFFFF;:FFFFEFFFFFFFFBFBFFFFFFFFFBBF/BFFF/BFF-;ABFFFFFFFFFFFFFFFFFFFF
@M05620:37:000000000-D9766:1:1101:22778:6025 1:N:0:38
GAGGCTGCTTTGGAAGAAACTCATAGATTACTGCAACAGTTCCCCCTGGACCTGGAAAAGTTTCTTGCCTGGCTTACAGAAGCTGAAACAACTCCCACGGAGTAAAAGAGCTGATGAAACAATGGCAAATAAGTCAGGCATTTCCGCTTTAGCAATCTTGTGCATCCAATTGAACAATTCTCAGCATTTGTACTTGTCACTGACAAGCCAGGGACAAAAGATCATAAGAGCACACTTCTGAACTCCAGTCC
+
A3AB>AFACDD4G4BFGGFGGGHHHFGGGHBFGF4FCHBGFDDBBEAA2ABBGHEF332BBDFDDGHBBFBBGGH33BBFHHBFG33FBB?BG3B??1>>/1?BGH4B?2B@3?B4BDBB3/33?BBB0?DB3FFB323??2?3B//<?F3<>22@@2@FG22>D@<1?1??<11????1@F1<><>1<=>1>>>1>11<>1<GGG..<<<<.<;:.G:/.0<00;:;;0//:C;/=0;B9F9;;CB/0:0
@M05620:37:000000000-D9766:1:1101:8544:6032 1:N:0:38
ACCACACCTTCTACAATGAGCTGCGTGTGGCTCCCGAGGAGCACCCCGTGCTGCTGACCGAGGCCCCCCTGAACCCCAAGGCCAACCGCGAGAAGATGCCCAGGTGAGTGGCCCGCTACCTCTTCTGGTGGCCGCCTCCCTCCTTCCTGGCCTCCCGGAGCTGCGCCCTTTCTCACTGGTTCTCTCTTCTGCCGTTTTCCGTAGGACTCTCTTCTCTGACCTGAGTCTCCTTTGGAACTCTGCAGGTTCTA
+
BABABBB3BCFFGGGGFG5BGDHFGEGBAAGFFAF2?EECDHHHHGGEAEEGFHFHHHHAEFCGGGGGGGGFFFHGGGGHFHHHHGEEDG/<@DGB2FFHHHHGHHHHHHGGHHGGGGGHHHHHHHHHHHGHHGGGGGGGHHGHHGGGGGGGGGGGGA-;BGGGGGFFFFFFFFFFFFFFFFFFFFFFFFFFFFDDFFFFFFFFFBFFFFFFFFFFFFFFFFF/BBF:FFFFFFFFFFFFFFFFFFFEFFF
@M05620:37:000000000-D9766:1:1101:15788:6060 1:N:0:38
AGTGCCAGCTCTCAATCGCACAGGGGACCCAGGGCCTGGCCCCTCCATCCAGAAAACCTATGACCTCACCCGCTACCTGGAGCACCAACTCCGCAGCTTGGCTGGGACCTATGTGAGTATCCAGCGTAGGAATCTTGGAGTTGGGGAGGAGTGAGGAGTTGGGGAAAGACAGTCCTAACCGTGGAGGGTTCTGGTAAATGATGGGGTGAGGAGGGGCTCTTTGGCTCCCACCAGTCCCCCTGTCTGGTCTA
+
ABAABFFFCFFFGGGGGGGGGGHGGGGGGGHHGGGGGGHHHHGHGGEHHHHHHFHHHGHHHHHHHHHHHHHGGEFGHHHHGHHHHHHGGHHHGGGGGHHHGHHGGGHHGHHHHHHHHHHHHHHHHGGGGGFFGHHHHHHHHHHHGGGGGGGGHHHHHGHHHHGGGGHHEHHHHHHHHHHHGGEGGGGGGGGGFGFFGGGGGFGGGGGFFFFFFFFFFFFFFFFFFFFFEFFFFFFFFFFFFFFFFFFFFFF
@M05620:37:000000000-D9766:1:1101:20502:6073 1:N:0:38
AGTGCCAGCTCTCAATCGCACAGGGGACCCAGGGCCTGGCCCCTCCATCCAGAAAACCTATGACCTCACCCGCTACCTGGAGCACCAACTCCGCAGCTTGGCTGGGACCTATGTGAGTATCCAGCGTAGGAATCTGGGAGTTGGGGAGGAGTGAGGAGTTGGGGAAAGACAGTCCTAACCGTGGAGGGTTCTGGTAAATGATGGGGTGAGGAGGGGCTCTTTGGCTCCCACCAGTCCCCCTGTCTGGTCTA
+
BBAABFFFBFFFGGGGGGGGGGHGGGGGDGHHGGGGGGHHFHGHGGFFFHFHBGBGHGHHHHGHHHGHHHHGGGGGHHHHHHHHHHHHGHHHGGGGGFHHGHHGGGHHGHHHHHHHHHHHHHHHHGEGGGHHHHHHHHHGGHHHGGGGGGGHHHHHHGHHHHGGGGHHHHHHHHHHHHGHGFEGGGGG;AFGGGFGGGGGGGGGGGFFFFFFFFFFFFFFFFFFFFFFFFFFFFFFFFFFFFFFFFFFFFF
@M05620:37:000000000-D9766:1:1101:12627:6078 1:N:0:38
AGTGCCAGCTCTCAATCGCACAGGGGACCCAGGGCCTGGCCCCTCCATCCAGAAAACCTATGACCTCACCCGCTACCTGGAGCACCAACTCCGCAGCTTGGCTGGGACCTATGTGAGTATCCAGCGTAGGAATCTGGGAGTTGGGGAGGAGTGAGGAGTTGGGGAAAGACAGTCCTAACCGTGGAGGGTTCTGGTAAATGATGGGGTGAGGAGGGGCTCTTTGGCTCCCACCAGTCCCCCTGTCTGGTCTA
+
BBAACFFFCFFFGGGGGGGGGGHGGGGGGGHHFGEGGGHHHHGHGGHHHHGHDGFGHGHFHHGHHHHHHHHGGFEGHHHHHHHHHHHHGHHHEGGGGHHHGHHGGGHHGHHHHHHHHHHHHHHHHGFGGGHHHHHHHHHGFHHHGGGGGGGHHHHHHGHHHHGGGGHHHHHHHHHHHHHHGGFGGGGGCFGGGGFGGGGGGGGGGGFFFFFFFFFFFFFFFHHFFFFFFFFFFFFFFFFFFFFFHFFFFFF
@M05620:37:000000000-D9766:1:1101:6283:6088 1:N:0:38
ACCACACCTTCTACAATGAGCTGCGTGTGGCTCCCGAGGAGCACCCCGTGCTGCTGACCGAGGCCCCCCTGAACCCCAAGGCCAACCGCGAGAAGATGAACCCAGGTGCGTGGCCCGCTCCCTCTCCTGGTGGCCGCCTCCCTCGTTCCTGGCCTCCCGGCCCTGCGCCCTTTCTCACTGGTTCTCTCTTCTGCCGTTTTCCGTAGGACTCTCTTCTCTGCCTTGCGTCTCCTTTGGAACTCTGCCGGTTC
+
BBAABBBBFFFFGGGGGGFFGFHHGGGEHFGHGFFEEGGAEGCHHGGGGGFGGGHFHHHG?EEEGGGGGGGHHHHGGGGHGHHHHGGGGGGGGGHHHGHHHHF/FEF11><A<@HFC-<<EGHHH/<=CCCCDHHACCDFGGGG-;CFBFGGGGGGG;;9A--;9A@DD@-BFFFF/BFF.FFBFFB/;;BFFF9;AAFFF;.9..ABBBFFFF/;BBFBBB/9/;-.9.:FFFFFFFFFFBFFF;;9=..
@M05620:37:000000000-D9766:1:1101:6957:6097 1:N:0:38
ACCACACCTTCTACAATGAGCTGCGGGTGGCTCCCGAGGAGCACCCCGTGCTGCTGACCGAGGCCCCCCTGAACCCCAAGGCCAACCGCGCGAAGATGAACCACGGTGAGTAGACCGCTAGCTCTTATGATGGCCGACGACATCATTCCTGGCCACCCGGCCATGCGCCCTTTAGCACTGGTTCTCAGTTATGCCGTTTTCCGTCGGCCTCTCTTCTTTGAACTGAGACTCCTTTGGAAATATGCCGGATC
+
1>>1>>>AFFB13BG1AAA11111A0AAEAGH1A//A/E/EGHHHGAE/AB/1@1BG00>/>/>///>>EE>GH/EFAE///?F//?C//<//<<<?GHF1.0<>->>FGD0=0=C?C@-.:00<CGC00<;;GFG------900;0;FB0;;./:AA-;--9:BFA-A-@BF/////BFFFF9FB/;/99/;//9:9/-9/9:-----;-B9B/BB/;B///BB//9//;F9FFFBFFB/;9//9@@---
@M05620:37:000000000-D9766:1:1101:12526:6160 1:N:0:38
ACCACACCTTCTACAATGAGCTGCGTGTGGCTCCCGAGGAGCACCCCGTGCTGCTGACCGAGGCCCCCCTGAACCCCAAGGCCAACCGCGAGAAGATGCCCAGGTGAGTGGCCCGCTACCTCTTCTGGTGGCCGCCTCCCTCCTTCCTGGCCTCCCGGCGCTGCGCCCTTTCTCACTGGTTCTCTCTTCTGCCGTTTTCCGTAGGACTCTCTTCTCTGACCTGAGTCTCCTTTGGAACTCTGCAGGTTCTA
+
DCCDDDDCFFFFGGGGGGEGGGHHGGGBEEHHHFFGDGGGGHHHHGGFGGGGGHGHHHHAECCGGGGGGEGFHHHGGGGHGHHHHGGGGG<CGGHEFGHHHHHGGHHHHHGGHHGGGCGHHHHHHHHHHHGHHGGGGGHGHHGHHGGGGGGGGGGGGG9CGFFFFFFFFFFFFFFFFFFFFFFFFFFFFFFFFFDFFFFFFFADFFFFFFFFFFHFFF0BFFF;FFF0BFFFFFFFFFFFFF0FFFFFFFF
@M05620:37:000000000-D9766:1:1101:14848:6175 1:N:0:38
ACCACACCTTCTACAATGAGCTGCGTGTGGCTCCCGAGGAGCACCCCGTGCTGCTGACCGAGGCCCCCCTGAACCCCAAGGCCAACCGCGAGAAGATCAACCCACCTGCGCGGCCCGCTCCGGCTTCTCGTGGCCGCCTCCCTCCTTACTGGCCTCCCCGCCCTGCGCCCTTTGTCGCAGGCTCTCTTCTCAGCCGTTTTCCCTTGGACACTCTTCTCTGCCTAGAGCCTAATTTGGAACTCTGCAGCTTC
+
BBBBCCCCFFFFGGGGGGGGGGHHGGGGFGHHHGGGCGGFGHHHHGGGDFGGHHHHGHHGGGCGGGGGGGGHHHHGGGGHGHHHHGGGGGG///22F22=?0////0=F@/--<<D<<:@A.-;;CF00;:?CB9BD:.CEEGFGG00BFFFF.99E:.:--9;.;B>.-@/00B0..-9-.;AF0000;000;9@.9;A0B0;0:B:B0;BFFBF0:9;9;00;900./0000;;09FF0B09BB00/0:
@M05620:37:000000000-D9766:1:1101:16618:6196 1:N:0:38
ACCACACCTTCTACAATGAGCTGCGTGTGGCTCCCGAGGAGCACCCCGTGCTGCTGACCGAGGCCCCCCTGAACCCCAAGGCCAACCGCGAGAAGATGATGAGTGGCCCGCTCCCTCTTCTGGCGGCCGCCTCCCTCCTTCCTGCCCTCCCGCACCTGCGCCCTTTCTCACTGGCTCTCTCTCCTGCCGTCTTCCGTCGGACTCTCTTCTCTGTCCGCAGTCTACTTTGGAACTCTGCAGGCTCTATCTCG
+
BBBBBBBBFFFFGGGGGGGFG5GBFEEEGEGHCGGEGGGGGHHHHGGGFGGGHHHHHHHGGGGGGEGGGGGFHFHGGGGHGGHHFFGGGGCB/CCGFHB222?GH?CGGDD->.FHH0111110<AC?D:C.9AEGGG9FGGG0/=./.CE.---;//9--.@9//;F//;F/;.;;//;FF/9//9;-.-..9/.;.-;-;-//;F////://;/.---;9//;/;///////B//9//;...9//;;B9
@M05620:37:000000000-D9766:1:1101:23001:6206 1:N:0:38
GCGGCTGCTTTGGAAGAAACTCATAGATTACTGCCACAGTTCCCCCTGGACCTGGAACCGTTTCTTGCCTGGCTTCCAGAAGCTGCAACAACTCCAAGGGAGTACCAGCGCTGCTGAAACCCTGGCCAGTAAGTCCGGCCTTTCCGCTTTCGCACTCTTGTGGCTCCCATTGCCCAATTCTCCGCCTTTGTCCTTGTACCTGACAAGCCCGGGCCCACAGATCGGCAGAGCACACGTCTGCACTCCCGTCA
+
>1>AA>AAFFB1BEFG1BFGFGDFGFGHH1FGHHCAFFB1DFGHHGAF/0B0FF0BB1/ABEGHADABGHHHHHB>GHHFGHGBB1>BF0BGF1FG11FEEGF01@BB>/>>E/GF11DG0/BBGHHGHHF2>BBGC/B//@GD</C//F<C//>AF1DD11.>0GGEFHH0=0<<.CH0DGH.CFG.CGCFGHHFHH0FFCFF0;FEE.A--9A@..;A/BFE-@;@EF//;-A-99BEFBBFFB---:-
@M05620:37:000000000-D9766:1:1101:8581:6225 1:N:0:38
ACCACACCTTCTACAATGAGCTGCGTGTTGCTCCCGCGGAGCACCCCGTGCTGCTGACCGAGGCCCCCCTGACCCCCAAGGCCAACCGCGAGAAGCTGCCAAGGTAAGTGGCCCCCTCCCTCTTCTGGTGGCCGCCTCCCTCCTCCCTGGCCTCCCGGCCCTCCGCCCTTTCTAACTGGTCCTCTCTCCTGCCGTTTTCCGTAGGCCTCTCTTCCCTAACCTGAGTCTCTTTTGAAATTCTCCAGGTCCTA
+
>>3>>>3>CFCFGGGFFGDFGFFEEEGF4ADGBBFE2AEE0E1FGGEEBEEB5BCFGHHF>>/>FEGEFGGB3BGEEGEF//?//?D/B/>>//?1?1?GF1C/<1>1=>1>FG-<-..<CHFDHH0<0;.;G-@FDECAFGGB9CCFB.;;9FEG.-9-;E.;.ADDBB/;B/;9/BFF/;FFFFF/BFFFFFDDF.FB./;..//:ABFFB;/;B/.;.B.9B/BFF/:FFF.///;BF//;;B9/;B/
@M05620:37:000000000-D9766:1:1101:19298:6238 1:N:0:38
AGTGCCAGCTCTCAATCGCACAGGGGACCCAGGGCCTGGCCCCTCCATCCAGAAAACCTATGACCTCACCCGCTACCTGGAGCACCAACTCCGCAGCTTGGCTGGGACCTATGTGAGTATCCAGCGTAGGAATCTGGGAGTTGGGGAGGAGTGAGGAGTTGGGGAAAGACAGTCCTAACCGTGGAGGGTTCTGGTAAATGATGGGGTGAGGAGGGGCTCTTTGGCTCCCACCAGTCCCCCTGTCTGGTCTA
+
CBCCCFFFDFFFGGGGGGGGGGHHGGGGGGHHGGGGGGHHHHGHGGHHHHHHHHGHHGHHHHHHHHHHHHHGGGGGHHHHFGHGHHHHGHHHGG@FGHHHGHHGGGHHGHHHHHHHHHHHHHHHHGGGGGHHHHHHHHHGGHHHGGEGGDGHHHHHHGHHHHGGGGHHHHHHHHHHHFHHGGGGGGGGGGGGGGGGGFFGFGGGGGFFEFFFFFFFFFFFFHFFFFFFFFFFEFFFFFFFFFFFFFFFFFB
@M05620:37:000000000-D9766:1:1101:17362:6240 1:N:0:38
ACCACACCTTCTACAATGAGCTGCGTGTGGCTCCCGAGGAGCACCCCGTGCTGCTGACCGAGGCCCCCCTGAACCCCAAGGCCAACCGCGAGAAGATGATGAGTGGCCCGCTACCTCTTCTGGTGGCCGCCTCCCTCCTTCCTGGCCTCCCGGAGCTGCGCCCTTTCTCACTGTTTCTCTCTTCTGCCGTTTTCCGTAGGACTCTCTTCTCTGACCTGAGTCTCCTTTGGAACTCTGCAGGTTCTAGCTCG
+
AAAABAABFFF4FGFBFGGDDEGCEEEECAGHFGGEEEGCFHHHHGGGEEEFFABGHCGGGGCGEE>FGGGHHHEEGGGHGFHHEFGCGGGC/B0FDD1?F2?2?/FGHCC@->GHHHBGH1<FG.CG@@DDFHGBCD/GCCG:::GGFGGFGGBBF9B--.:AFFFBF/;9F9:BBFF/BFFFFFF:@A.FEBFFBFFFEFFFFFFFFFFF//;//.9:FFFBF9FFFFEFFFFEEFFBFAFFFFFFFFF
@M05620:37:000000000-D9766:1:1101:10610:6255 1:N:0:38
AGTGCCAGTCTCAATCGCACAGGGGACCCCGGGCCTGGCCCCTCCATCCAGAAAACCTATGACCTCACCCGCTACCTGGAGCACCAACTCCGCAGCTTGGCTGGGACCTATGTGAGTATCCAGCGTCGGAATCTGGGCGTTGGGGAGGCGTGAGGAGTTGGGGAAAGACAGTCCTAACCGTGGAGGGTTCTGGTAAATGATGGGGTGAGGAGGGGCTCTTTGGCTCCCACCAGTCCCCCTGTCTGGTCTAT
+
AAABBFBFFFBFFFGBFFFGGFBFEFEGG2EGGGGFFFFFHGHGGFDFH3BBFFHHGHBGGHHH5B@FGHGE@EGHHHH2?FGHH0GEGHHEF/<>BGHGHHF<A0BEHCGFHH2GHHHGHFHHGD/>AFFGHHHFH.@DGC.DG.AD.;DF.CG99CFFGGGEDGGBFGGGGGGGGGGDCEFAEFF;AFFFFFF/FFFFFFFFBD@FFFFFDFFFFFFFFFFFFBEEFFFFF;FFFFFFFFFF;;B;FF;
@M05620:37:000000000-D9766:1:1101:9719:6257 1:N:0:38
GAGGCTGCTTTGGAAGAAACTCATAGATTACTGCAACAGTTCCCCCTGGACCTGGAAAAGTTTCTTGCCTGGCTTACAGAAGCTGAAACAACTCCCACGGAGTAAAAGAGCTGATGAAACAATGGCAAGTAAGTCAGGCATTTCCGCTTTAGCACTCTTGTGGATCCAATTGAACAATTCTCAGCATTTGTACTTGTAACTGACACGCCAGGGACAACAGATCGGCAGAGCACACTTCTGAACTCCAGTCC
+
>>>>>>C>FDFFG4BB4BAGFGAGDAFGFBFHGHF4BBGFFBDBFEEAA2FGFFFH3A2FFDGFGHHBFGFBFGGF3AB5AEBGHF3FB3CGH@FG21>>@1?B4@43?2BF@BFBB3B3BG?FFBBF?BBF4GFFF23?BBGGGECFGGGFHF@FF2G@></@F1<?C11??D1FCG1G1>1<>F><FGG<1>F1111>=<<<D0.<<<<C.;CFH.:/:;;..-;-;./;FFG:F00;CF;FGGF/;90
@M05620:37:000000000-D9766:1:1101:25246:6263 1:N:0:38
GAGGCTGCTTTGGAAGAAACTCCTACATGACTGCACACGTGTCCCCTGTCCCTGTAAAAGTTTCGTGCCTGGCTTCGAGCAGCTTCAACAACTGCACGGGAGTCTCAGAGCTGCTGCCACCCTGGCAAGTAAGTCCGGCCTTTCCGCTTTCGCACTCTTGTGGCTCCCATTGCCCAATTCTCCGCCTTTGTACTTGTAACTGACACGCCCGGGTCCCCAGATCGGCCGCGCACACGTCTTCCCTCCCGTCA
+
>1>AAAFACFFFCGGGG1ABBF1FA1B33BFHABFB1000000DFGBBBAFBABBADGDG122FE0BF/FEFGGFG/B0//BFF1F11B1/?@0BFB/>>/>E01BB211>F11B>1B>F0</F/00B?FFG1>2B?/BCGHHFHGGCCEHCCGGGFHG1GHC.0>FFHHG0DGGHHCFHG00E?;:?GHH0;CGBGCGHBCCCCCC@E-;9?.;C;EBE.;/EA@?---9-@-:-9;--;B-FFB-;AA-
@M05620:37:000000000-D9766:1:1101:10125:6269 1:N:0:38
AGTGCCAGCTCTCAATCGCACAGGGGACCCAGGGCCTGGCCCCTCCATCCAGAAAACCTATGACCTCACCCGCTACCTGGAGCACCAACTCCGCAGCTTGGCTGGGACCTATGTGAGTATCCAGCGTAGGAATCTGGGAGTTGGGGAGGAGTGAGGAGTTGGGGAAAGACAGTCCTAACCGTGGAGGGTTCTGGTAAATGATGGGGTGAGGAGGGGCTCTTTGGCTCCCACCAGTCCCCCTGTCTGGTCTA
+
AA1>AFF1>FFFFBGF1FF1E0F0FE0AA0FG0AE//FHGCHGGGGHFHAFHEGFCHGG1BGEHHBGHHHGGG/EEHHHH>>FGHH0/?FGEAEEEEFFFEGCFGEHHGHHHHH2>GHHHHFHHF/ECGCFFGHHHHFFFCGHHG-.AC.>FFGHGHGH/G/@CEGHHFGHHHHHHGEHHGGGG.AB@GGGGGG0BFFGGGGGFGGF@EAFFFF-@@@EFFFEF/BFEFFFFEFFFFFFF@FFFFFFFFF/
@M05620:37:000000000-D9766:1:1101:11809:6272 1:N:0:38
ACCACACCTTCTACAATGAGCTGCGTGTGGCTCCCGAGGAGCACCCCGTGCTGCTGACCGAGGCCCCCCTGAACCCCAAGGCCAACCGCGAGAAGATGCCGAGTGGCCCGCCCCCTCTTCTCTTCGGCGGCTCCCTCCTTCCTTTCCTCCCCTCCCTGAGCTGCTTCTCCCCTCTCCTCTTTTCTGCTCTTTTCTTTTGCGTTCTCTTCTCTTCTCTGAGCCTACTTTCGTTCTCTGCTCGTTCTGGTTCG
+
DDDDDDCCFFFFGGGGGGFGGGHHGGGBEFHHHGGGGGGGGHHHHGGGFGGGHHHHHHHEGGGGGGGGGGGHHHHGGGGGGHHHGFGGGG<CGGHHFHFC/<C=/F=0/A-->D--.<0=G0=D0..-----=.=//C/00;000;CF0/;./..;9F/;F00000;000/.:;///;/;00;BF00:0;000000;000-....00;BFFF0B0;FFE00//0/;0;0../.9000;009-..900:00:
@M05620:37:000000000-D9766:1:1101:12444:6283 1:N:0:38
AGTGCCAGCTCTCCATCGCACAGGGGACCCAGGGCCTGGCCCCTCCATCCAGAAAACCTATGACCTCACCCGCTACCTGGAGCACCAACTCCGCAGCTTGGCTGGGACCTATGTGAGTATCCAGCGTAGGAATCTGGGAGTTGGGGAGGAGTGAGGAGTTGGGGAAAGACAGTCCTAACCGTGGAGGGTTCTGGTAAATGATGGGGTGAGGAGGGGCTCTTTGGCTCCCACCAGTCCCCCTGTCTGGTCTA
+
AA>>AFFFBFFFG4FGGGEAECHFGEEEGEGHBEEEFGHHHHGHGGHHHHHHHHHGHEHHHFGHHGGHHHHGG>FGHHHHBGHHHH1?EHFFEFCGEHGHGHHGGGHHGHHHHHHHHHHHHHGHHGGFGGHHHHHHHHAFGHHHGGADGDCHHHHHGGHHHHGGGGHHEHFHHHHGHHHGGGGGGGGGDFGGGGFFGGGGGGGGGGFFFFFFFFFFFFFFFFFFFFFFFFFFFFFFFFFFFFFFFFFFFFF
@M05620:37:000000000-D9766:1:1101:20516:6284 1:N:0:38
ACCACACCTTCTACAATGAGCTGCGTGTGGCTCCCGAGGAGCACCCCGTGCTGCTGACCGAGGCCCCCCTGAACCCCAAGGCCAACCGCGAGAAGATGAACCCAGGTGAGTGGCCCGCTACCTCTTCTGTTGGCCGCATCCTTCCTTCCTGGCCTCCCGGAAATCCGCCCTTTCTCACTGTTTCTCTCTTCTGCCGTTTTCCGTAGGACTCTCTTCTCTGACCTGAGCCTCCTTTGGAACTCTCCAGGTTT
+
>>1>AA1AFF@13BG13ABGBG1A0BFEH0BGHGC0A/E/EHHHHGAE//BAF11BGA0AEGGG/E>EGGGHHHCEEGG/FHH//?EEG/>B@BGH11?DGHC<?/<??0<F?FGC--<<C/00D00<=<0<CG<---.;G00C/00;99B/C.0CE.C----00:.;E-;F9//;///9/;//////;//9/;/-9BF-FB-9-9-//////9/////;9FB/;/-//9B-BF///9////9/99//;//
@M05620:37:000000000-D9766:1:1101:21293:6295 1:N:0:38
ACTGCCACTTCTCAATCGACCCGTGGATTCCTGCCCCGGCTCCCCCCGTCCGTCAAACCGTTTCCTCCCTGGCTACCAGGAGCACCAACTACTCCACTGGAGTACAAGAGCTGATGAAACCCTGGCCAGTAAGTCCGGCCTTTCCGCTTTCGCACTCTTGTGGATCCAATTGAACAATTCTCAGCATTTGTACTTGTAACTGACAAGCCAGGGACACCAGATCGGCAGAGCACACGTCTGCACTCCCGTCA
+
>>>>AC1BBFDDBGGFGAFEEEAABAEEAGHHHGHHFEFAEEGFGG/AABE/B0/B@FF>B/0BBGF0FGFHHH1FG1GFGGHFBFGHG<GHBGE<G1BGFBGC1>BB00BGH1<FGBGF0/@GCF0FHFGHGFGBCGG-CGFGFGGGCG0CCGCCH0G0;GG0<GH<GCGH0;GCGGGGGB0;FBFBGGBB90FB0C0;F90B00FA.CFGG-9--9AFFFFF--99AEFFFFF-9ABA//:;BF?9-99
@M05620:37:000000000-D9766:1:1101:19735:6297 1:N:0:38
ACCACACCTTCTACAATGAGCTGCGTGTGGCTCCCGAGGAGCACCCCGTGCTGCTGACCGAGGCCCCCCTGAACCCCAAGGCCAACCGCGAGAAGATGATGAGTGGCCCGCTACCTCTTCTGGTGGCCGCCTCCCTCCTTTCTGGCCTCCCGGAGCTGCGCCCTTTCTCACTGGTTCTCTCTTCTGCCGTTTTCCGTAGGACTCTCTTCTCTGCCCTGAGTCTCCTTTGGAACTCTGCAGGGTCTAGTTCG
+
BBBBBBBBFFFFGGGGFGGGGGHHGEEA4EGHHGGFEGGCDHHHHGGGDEGGHHGGHHGGFGGGGFGGGGGGHHHGGGGHGGHHFGGGGGFCCGFHDG22>@F22?<?<@?<->011>1FG1>G/.<<---.;CE//C:00;0:0;GH?AE.-A-:CFGGG?-?B9FB///9/.///;9;/9FFFF//9A.9.//.;.;.9/;//BBFFFFF///;FFF.9//;9B/9/99/////9BB/.-::9/////;
@M05620:37:000000000-D9766:1:1101:15118:6321 1:N:0:38
ACCACACCTTCTACAATGAGCTGCGTGTGGCTCCCGAGGAGCACCCCGTGCTGCTGACCGAGGCCCCCCTGAACCCCAAGGCCAGCCGCGAGAAGATGATGAGTGGCCCGCTCCCTCTTCTGGTGGCCGCCTCACTCCTTCCTGGCCTCCCGGAGCTGCGCCCTTTCTCCCTGTTTCTCTATTCTGCCGTTTTACGTAGGACTCTCTTCTATGCCCTGAGTCTCCATTGGAACTCTGCAGGTTCTCGATCG
+
CCCCCCCCFFFFGGGGGGGGGGHHGEFAGGHCGFGEGGFGFHHHHGGGGGGGHHHHGHHGGGGGGGGGGGGHGHHG/?EHGGE///?>>B>>BGCB>GB@?2FGHGGHH/AADGGHHFHHH00=C<GG-ADGG0GHHHHHGHHHGGGGGGGGGABAFGGGGGCDFFFF90;FB9B0BFFFFFFFFFF0:ADFFEFFFF.DBFFF09;FFF0;0:B/BABF9FFFF0:9:;00;000;F00.9;;B0;:/;-
@M05620:37:000000000-D9766:1:1101:23374:6325 1:N:0:38
ACCACACCTTCTACAATGAGCTGCGTGTGGCTCCCGAGGAGCACCCCGTGCTGCTGACCGAGGCCCCCCTGAACCCCAAGGCCAACCGCGAGAAGATGATGAGTGGCCCGCTCCCTCTTCTGGTGGCCGCCTCCCTCCTTCCTGGCCTCCCGGAGCTGCGCCCTTTCTCCCTGGTTCTCTCTTCTGCCGTTTTCCGTAGGACTCTCTTCTCTGCCCTGAGTCTCCTTTGGAACTCTGCAGGTTCTAGCTCG
+
CBCCCCCCFFFFGGGGGGGGGGHHGGGFHGHHHGGGGGGGGHHHHGGGFGGGHHHHHHHGGGGGGGGGGGGHHHHGGGGHGHHHHGGGGGGGGGHHHHHHHHHHHGGHHGGGGGGHHHHHHFFGHGHHGCFGGHGHHGHHHHHHHHGGGGGGG-CGGGGGGGGFFFFFF0BFB.FFFFFFFFFFFFFFDDFFFFFFFFFBFFFFFFFFFFFFFFFFFFFFFFFFFFFFFFF0BFFFFFBFFAFFF0;BBFD
@M05620:37:000000000-D9766:1:1101:20672:6334 1:N:0:38
ACCACACCTTCTACAATGAGCTGCGTGTGGCTCCCGAGGAGCACCCCGTGCTGCTGACCGAGGCCCCCCTGAACCCCAAGGCCAACCGCGAGAAGATGAACCCAGGTGAGTGGCCCGCTACCTCTTCTGGTGGCCGCCTCCCTCCTTCCTGGCCTCCCGGCGCTGCGCCCTTTCTCACTGGTTCTCTCTTCTGCCGTTTTCCGTAGGACTCTCTTCTCTGACCTGCGTCTCCTTTGGAACTCTGCAGGTTC
+
CCCDDDCDFFFFGGGGGGGGGGHHGGGEFGHHHGGGGGGGGHHHHGGGGGGGHHHHHHHGGGGGGGGGGGGHHHHGGGGHGHHHHGGGGGGGGGHHHHGHHHGGGGHH1GHHGGHHGGGCCHHHFHHHFHHHGHHGCGGGEEHGGGGGGGGGFGGGGGGG-BDFFFFFFFFFFFFFFFFFFFBFFFFFFFFFFFFFFFFEFFBFFDDFFFFFFFFFFFFFBFFFF.;DFFFFFFFFFEBFFFFFF0BFFF0
@M05620:37:000000000-D9766:1:1101:24332:6337 1:N:0:38
GAGGCTGCTTTGGAAGAAACTGATAAGCCAGGGCAAAACTTCCTTATGGGCCCGGGCATGAATCTCGCCCACGATATTCAATCTGATATACCGTCTTCTGCTTGCCAAAAACTAACAGCTCCTAGAACCCTCCAATGAAGTAAAAACACCGATCAACAATAGCCACTTCAAACAGGCATTTCTACGTCACCAGTCCGCAGTATCCACTTGACCAAAACTAAACACATGTACAACTCTCTGACATTCAAAGG
+
ABBBBAFAFFFFGGGGGGGGGFG5D5BF4B4BE22BAE2355BA5D5B32BA200A0A2BAA555B110BBE00FF/FDHHFHH444B@4BGE1?BF4BB44BBFHHH2/?/3?B333B3BB3B3232??0?/FB222<222>2>2//0/////.101.111>110111=0=0</<.<000000<.....;0.000.---.90000/;0;909/.9..0000/0..00;0900/////;/9//9/;////.
@M05620:37:000000000-D9766:1:1101:7845:6344 1:N:0:38
GAGGCTGCTTTGGAAGAAACTCCTAGATTACTGCAACCGTTCCCCCTGGACCTGGAAAAGTTTCTTGCCTGGCTTACAGAAGCTGAAACAACTCCCAGGGAGTAAAAGAGCTGATGAAACAATGGCAAGTAAGTCAGGCATTTCCGCTTTAGCACTCTTGTGGATCCAATTGAACAATTCTCAGCATTTGTACTTGTAACTGACACGCCAGGGACAAAAGATCGGAAGAGCACACGTCTGAACTCCAGTCA
+
ABBBAACAFFFFGFFFABAFAB4BBAFG6DFGHGF4F22B22BFGF?A2AFFGBBB3FGBBFGDGA55FHDGHFCCA@FGHHHHFGFFHG1FF3B?BF?EG?1BFGHFF1BB3?FHG3BFGH3BEBBFFGGFDGB?BFGGGHGHHDGDFADGHFGBHHH<G1/?FCGFFHGDF1GGCGBBGGHFHH1<GDFDDBFDFB=DGDDCH0<<.<AG?.CCG/./;0<:..;9A./9:FG-;99CBF/;BFE/0;0
@M05620:37:000000000-D9766:1:1101:10184:6352 1:N:0:38
ACCACACCTTCTACAATGAGCTGCGTGTGGCTCCCGAGGAGCACCCCGTGCTGCTGACCGAGGCCCCCCTGAACCCCAAGGCCAACCGCGAGAAGATGATGAGTGGCCCGCTCCCTCTTCTGTTGGCCGGCTCCCTCCTTCCTGGCCTCCCGGCGCTGCGCCCTTTCTCCCTTGTTCTCTCTTCTGCTGTTTTCCGTAGGACTCTCTTCTCTGCCCTGAGTCTCCTTTGGACCTCTGCAGGTTCTGGTTCG
+
BBBBBBBBFFFFGGGGGGGFGFFGGEFEC2FGHGEGGA2EEAGHHGGGEGGGH3GHFHHGGGGGEGEEGGGHHHHGGGGGGHHHHGGGGGBDGGHHHHH2>FGF<FCC<A/-<CCFCFGHH1=D<./0<-<-;:C::ECG:C;0/;FG.CCA---;9B?FF.--99BBB/;./.://B/B/9;FF/9/9BB/9//:B..9;/9/9B9BFFFF/F/AFFFF9//9/;9;9B//.9//9B/9:9/BF/;;/99
@M05620:37:000000000-D9766:1:1101:11807:6367 1:N:0:38
ACCACACCTTCTACAATGAGCTGCGTGTGGCTCCCGAGGAGCACCCCGTGCTGCTGACCGAGGCCCCCCTGAACCCCAAGGCCAACCGCGAGAAGATGATGAGTGGCACGCTCCCTCTTCTTCTGCCCGCCTCCCTCCTTCCTGGCCTCCCGGTGCTGCACCTTTTCTCCCTCTTTCTCTCTTCTGCTGTTTTCCGTAGGCCTCTCTTCTCTGCCCTGAGTCTGATTCGGCCCTCTGCATGTTCTCGCTCT
+
CCCCCCCCFFFFGGGGGGGGGGHHGGGGHGHHHGGGGGGGGHHHHGGGGGGGHHHHHHHGGGGGGGGGGGGHHHHGGGGHGHHHHGGGGGGGGGHHHHH>?22@D</01??<CFGFHHBGGB1>111.<<-<CHCCG./;G/00/.;0..::---;090/;=/:00C0F9FF/C00;F0;0=0///B///;:/B/:B...//;.B/:////9//;.9:9:9BF//;B9..999;.9BF/:/BBF//..;;.
@M05620:37:000000000-D9766:1:1101:6819:6369 1:N:0:38
ACCACACCTTCTACAATGAGCTGCGTGTGGCTCCCGAGGAGCACCCCGTGCTGCTGACCGAGGCCCCCCTGAACCCCAAGGCCAACCGCGAGAAGATGACGAGGGGCCCGCTCCCTCTTCTCTTGTGCGGCTCCCTCCTTCCTTTCCTCCCGTCCCTGCGCCGTTTCTCTCTTCTTCTCTTTTCTGCTGTTTTCCTTTGCGCTGTCTTCTCTTCTCTGAGTCTCCTTTGGTCCTCTGCAGGTTCTGGTTCG
+
BBBBBBB>FFFFGGGGGGBGGGHHGGGBAFHHHAFE?EEGFHHHHGGGGGGGGHGHHHHEEGGGGGGGGGGHGHHGGGDHGHHHHGGGGG>BCGHFHH22/?C//>--->--<C./</=DG00D0:00.--:=.C99C/00;000;FG0/;.:C.;0;CFF?-9.:B/9//:9/9////;/9BFF//;/B//.///;///--;-:/9:BFFF/B/;BFF9/////;:9//.//////;//.99:/;/;//;
@M05620:37:000000000-D9766:1:1101:8896:6370 1:N:0:38
ACCACACCTTCTACAATGCGCTGCGTGTGGCTCCCGAGGAGCACCCCGTGCTGCTGACCGAGGCCCCCCTGAACCCCAAGGCCAACCGCGAGAAGATGAACCCAGGTGCGTGGCCCGCTCCCTCTTCTGGTGGCCGCCTCCCTCATTCCTGGCCTCCCGGCGCTGCGCCCTTTCTCACTGGTTCTCTCTTCTGCAGTTTTCTGTTGGACTCTCTTCTCTGCCTTGCGGCTCCTTTGGAACTCTGCTGGTTC
+
BBBBBBB3BBFFGGGGFG4AEEGGGEABAEGHFFFE?EEFGHHHHGGGGEGGGHHFHHHECGCGGEGGGGGHHHHGGGDHGEHHHG/BGGBBCGFFDGB1FH//?CGG<A<ECC0<--A<EGHBGHCCGFH:ACH@DDDGGEFF.;CF;9CFGGGFG.=@BF99-9--9@-FFFFF/FFFFFFFFFF;;9FFFF/;;BFFF//;/9A9FFFBFFFBBFFFFF;;BFF-9-:9FFFFEBB9F;;BF/;/9B/
@M05620:37:000000000-D9766:1:1101:5547:6371 1:N:0:38
ACCACACCTTCTACAATGCGCTGCGTGTGGCTCCCGAGGAGCACCCCGTGCTGCTGACCGAGGCCCCCCTGAACCCCAAGGCCAACCGCGCGAAGATGAGGAGTGGCCCGCTCCCTCTTCTTTTGGCCGTCTCCCTCCTTCCTGGCCTCCCGGCGCTGCGCCCTTTCTCCCTTTTTCTCTCTTCTGCCGTTTTCCGTAGGACTCTTTTCTCTGCCCTGAGTCTCCTTCGGACCTCTGCAGGTTCTTGGTCG
+
AABAABB3>CCFGGFGGG4EEGGGGEEBAEGGGBFE?EEEGHHHHGG0EEEGHHGHGHH>>EGGGGGGGGFHGHHGGGGHGHHHHGGGGG/>CGG?FHH1?FA>FGCAHDDCGGCCFHHHH<0;C:/<A;;;CGHFGGGGGGGGGGGG9=CEG-ABBB;;;9-99BFFFBFF/;FFFFBF9;9FFFF;;;;:EF/;;FDFF/B;F/;;FFFFFFF.;A9B:FF/9;F/;..;@F//9BB/99BBF/;/;99
@M05620:37:000000000-D9766:1:1101:11976:6378 1:N:0:38
AGTGCCAGCTCTCAATCGCACAGGGGACCCAGGGCCTGGCCCCTCCATCCAGAAAACCTATGACCTCACCCGCTACCTGGAGCACCAACTCCGCAGCTTGGCTGGGACCTATGTGAGTATCCAGCGTAGGAATCTGGGAGTTGGGGAGGAGTGAGGAGTTGGGGAAAGACAGTCCTAACCGTGGAGGGTTCTGGTAAATGATGGGGTGAGGAGGGGCTCTTTGGCTCCCACCAGTCCCCATGTCTGGTCTA
+
A?1>AFF1>FFFG1GGFFFEEEHHGGFE0AFFF0E//AFF0BEEEEF1A0BB101BFE01BG2GGDBGHFFEE>EEHHHGGHHHFG>GFFFGGEE//BBFFHHEAGHHA0BG12BF1BG1BGGGHG?CBAFGHHHHHG0FA0FF/@.-A>CFH00C0./<0<-@;AA./;CC::CGHHHHGGGG.;E-;FG0FGBBFFGGGGGGA?A@E-AFB-9@-9EFBF/999/-;-9AFFFFFFE-9BFFF/9;BFB
@M05620:37:000000000-D9766:1:1101:14032:6381 1:N:0:38
ACCACACCTTCTACAATGAGCTGCGTGTGGCTCCCGAGGAGCACCCCGTGCTGCTGACCGAGGCCCCCCTGAACCCCAAGGCCAACCGCGAGAAGATGCCCAGGTGAGTGGCCCGCTACCTCTTCTGGTGGCCGCCTCCCTCCTTCCTGGCCTCCCGGAGCTGCGCCCTTTCTCACTGGTTCTCTCTTCTGCCGTTTTCCGTAGGACTCTCTTCTCTGACCTGAGTCTCCTTTGGAACTCTGCAGGTTCTA
+
AA?1AAAAFFFFGGGF3FDFGBHFGEAAA0FGCFFAAFGCEHEGHGGGAAFCFHHFHHFE/FCGG/EEGGFBF>GFGC?HE/GHEF/@CCC//?CC1?1<?FCFHHHFGFEAFGCCC@CCDHHFHHFHHHGHF@?CCGEEHFCFFFBBGF?9FFGECG--AFFF@?B@;999FFFFFFB9BBFBFB9BFFF/9@BBFFBFFFFFFFFFFFFFFFFFFF/BBFFBBFFFFFBBBFFFBFFFFFFFBFFFFF;
@M05620:37:000000000-D9766:1:1101:26468:6391 1:N:0:38
GAGGCTGCTTTGGACGAACCTCATAGATTACTGCAACAGTTCCCCCTTGACCTGGACAAGTTTCTTGCCTGGCTTACAGAAGCTGAAACCCCTGCCACTGATTCAACGACCTAATCAAGAAAAAAAACTCCCATCAGACATTACCAGATTAGAAATCCTGTGGATACAATGGAACAATACACAGCAATTGTACTTGTCACTCACAATCGAAGCAAAAAATAACCTAAGAGCACACTTTTGAACTCCAAGAC
+
>1AA>AF1BBB1FB1AAEAAGFFG3DFFFGDDGA1FFH0DDDABBEA0ABBBGHEH0100DDFDFGHA1BBBBBG1B@BFHBBFG11BB0/BB/?>BB1BB@22BBB///>?1>11B11B0000//</1@1/0F0<<@@01@1111?01?111<1111?1110<1><=<1>1>1<//00/0<0..</<000:<0;000:00;:C0:0/.:/:-;/9/A9.009/099900/99/9BC;F/:B;B/99//9-
@M05620:37:000000000-D9766:1:1101:23267:6401 1:N:0:38
AGTGCCAGCTCTCAATCGCACAGGGGACCCAGGGCCTGGCCCCTCCATCCAGAAAACCTATGACCTCACCCGCTACCTGGAGCACCAACTCCGCAGCTTGGCTGGGACCTATGTGAGTATCCAGCGTAGGAATCTGGGAGTTGGGGAGGAGTGAGGAGTTGGGGAAAGACAGTCCTAACCGTGGAGGGTTCTGGTAAATGATGGGGTGAGGAGGGGCTCTTTGGCTCCCACCAGTCCCCCTGTCTGGTCTA
+
A1>AADFFAFB3BGGGG1FF?EEAFEGGGGCHGGGGGAGFHHGHGGHFFHFFEE1GHGFFHGFGHHFGHHHGGGGGHHGGGGG/BGHHGEGHGE/EGCHHGHHG/EGHGHHHHHHHHHGHHHHHHGGGGGHHHHHHHHHGGHHHGGFGGGGHHHHHHGHHHHGGGGHHHHHHHHHHHHHHGGGGGGGG;CFFGGFGGGGGGGGGGGF@FFFFFF@<?@FFFFFFFFFEFFFFFFFFFFFB@FFFFFBFBFF
@M05620:37:000000000-D9766:1:1101:13247:6406 1:N:0:38
ACCACACCTTCTACAATGAGCTGCGTGTGGCTCCCGAGGAGCACCCCGTGCTGCTGACCGAGGCCCCCCTGAACCCCAAGGCCAACCGCGAGAAGATGCCCAGGTGAGTGGCCCGCTACCTCTTCTGGTGGCCGCCTCCCTCCTTCCTGGCCTCCCGGCGCTGCGCCCTTTCTCACTGGTTCTCTCTTCTGCCGTTTTCCGTAGGACTCTCTTCTCTGACCTGAGTCTCCTTTGGAACTCTGCAGGTTCTA
+
BBBBBBBBFFFFGGGFFGGGGGHHGGGEHGHHHGGGGGGGGGHHHGGGGGGGHHHHHHHGGGGGGGGGGGGHHHHGGGGHGHHHHGGGGGGGGGHHHHHHHHF/GHHH1GGGHHGGG?D0GHHGHHDGGHFHHGGGGGHGHHGH0FGGFGGFGGGGG--;-;-AFFFFFFFFFFFFFFFFFFFFFFFBFFFFFFDFFFFFFFADDFFFFFFFFFFFFB/FBF./;;FFFFFFFFFFEFFFFFFFF?FFFF/
@M05620:37:000000000-D9766:1:1101:13571:6407 1:N:0:38
ACACACCTTCTACAATGAGCTGCGTGTGGCTCCCGAGGAGCACCCCGTGCTGCGGACCGAGGCCCCCCTGAACCCCAAGGCCAACCGCGAGAAGATGATGAGTGGCCCGCTACCTCTTCTGGTGGCCGCCTCCCTCCTTCCTGGCCTCCCGGAGCTGCGCCCTTTCTCACTGGTTCTCTCTTCTGCCGTTTTCCGTAGGACTCTCTTCTCTGACCTGAGTCTCCTTTGGAACTCTGCAGGTTCTAGATCGG
+
AA>ABAAFFFDBEBFF4BGGEG4EEGGGGAGHGG?2EA2AAFGHGGEGFGGGH0AEEGEEGGGGEGEGEF0GHHEFEGHCHHHGEDCDGCGGGHHHFFGHHHHHCFHHGGG-CHGHHHHH0GFHFHH?GGGGHGEHGEFFGGGGFGFGGGGG-?@FEF?BFB?FFFFFFFFFFFFFFFFFFFFFFFFBDDFFFFDFFFFFFFFFFFFFFFFF/BFFF/;BFFFFFFFFFBFFFFFFFFFFAFFFFFBFFFF
@M05620:37:000000000-D9766:1:1101:13556:6418 1:N:0:38
ACACACCTTCAACCATGAGCATGGTTTGGCACCCGCGGTACACCCCATTCTGCGTACCGAGGCCCCCCAGCACCCCCAGGCCAACCGCGCGAAAATGCTGCGTGGCCCGCTCCCTCTTCTTTTGGCGGCATCCCTCCTTCCTTGGCTCCCGGCGCTGCGCCCTTTCTCACTGTTTCTCTCTTCTGCCTTTTTCCGTAGGCCTCTCTTCTCTGCCCTGCGACTCTTTTGGCACTTTGCATGTTCTAGGTCGG
+
AAAB@ABF@@4BBB24B4B44B4AB5B22B4BBBAAEE22AAFEFG12BDB5F0A1AFEEE>EFGEEG/?BBB?EE>E/?/??GGGC/<<>/<//?<1??1///><0><-<CEFFHHGH00DFF-/-;;--=CEFGGGBBF900/;;C.9;@>9@-@D;-;;@FBFFF//;/:;BFF/F/;BBB//9///;FBF9F.;9BBFFF/BFBFFF/:B;;A.--;;./9;9;>///9/;/BB/B/;BBBF/;;@-
@M05620:37:000000000-D9766:1:1101:12759:6419 1:N:0:38
ACCACACCTTCTACAATGAGCTGCGTGTGGCTCCCGAGGAGCACCCCGTGCTGCTGACCGAGGCCCCCCTGAACCCCAAGGCCAACCGCGAGAAGATGCCCAGGTGAGTGGCCCGCTACCTCTTCTGGTGGCCGCCTCCCTCCTTCCTGGCCTCCCGGCGCTGCGCCCTTTCTCACTGGTTCTCTCTTCTGCCGTTTTCCGTAGGACTCTCTTCTCTGACCTGAGTCTCTTTTGGAACTCTGCAGGTTCTA
+
AAA1A>AAFFFFGGGG3FGFG1GFGEEE00BG1FF0EEGCEHFHHGGGCEGGHHGFHHHGCGCGG/EGGGGCCCFEGGGHEAHHGFEECGC<@CFH1?BFGHGFHHHHHHGGHHGGGGGHHHHHHHHFHHCHHGGGGGGGHHGHHFGGGEFGGGGGGG-AA@@F??F@?FEFFFFFFFFFFFFFFFFFFFFFF@BFFFFFBFFFFFFFFFFFFFFFFFFFFFFFFFFFFFFFFF;FFFFFFFFFFFFFFFB
@M05620:37:000000000-D9766:1:1101:18979:6425 1:N:0:38
GAGGCTGCTTTGGAAGAAACTCATAGATTACTGCAACAGTTCCCCCTGGACCTGGAAAAGTTTCTTGCCTGGCTTACAGAAGCTGAAACAACTCCAATGGAGTAAAAGAGCTGATGAAACAATGGCAAGTAAGTCAGGCATTTCCGCTTTAGCACTCTTGTGGATCCAATTGAACAATTCTCAGCATTTGTACTTGTAACTGACAAGCCAGGGACAAAAGATCGGAAGAGCACACCTCTGAACTCCAGTCC
+
>1AAA1BACF@F1FGGGBGGAGDHDGHGGGFHHHHHCEG1DFHFHGGGCGGFGGFG1FCFFGGH2HAFHHGHHHGHHFHFHHHHFHHHHEFHHHH1B1BFF0FGFGHGGEHHHHHHHFHHGH1FFFHHGHHHHGHHHHFFGDDHHGG//<>DHHHBH1>D><C<BGHH11@1DFHH01?GFFDBHF1@FF11<<FD=1>FDF1>DBFGGHA..CEGEBCGGGG:.;C.G.FGHGG./;00;CFFGGFB9F0
@M05620:37:000000000-D9766:1:1101:8909:6481 1:N:0:38
ACCACACCTTCTACAATGCGCTGCGTGCGGCTCCCGAGGAGCACCCCTTGCTGCTGACCGAGGCCCCCCTGAACCCCAAGGCCAACCGCGCGAAGATGAACCTTGGTGCGTGGCCCGCTCCCTCTTTTGGTGGCCGCCTCCCTCTTTCCTGGCCTCCGGGCGGTGCGCCCTTTCTCACTGGTTCTCTGTTCTGCTGTTTTCCGTTGGCCTCTCTTCTCTGCCTTGCGCCACCTTTGGAACTCTGCTGGTTC
+
AAAAABB3BBBFGGGFDGGEGCGGGEAA2AEEAAB21AEC?GHHHGGA1?FHBHFHHHF0>>/EGEGGGEEGHFHGGEEHEEHHHGA<CGGCCGC/1?<<FH01>>G<F@FEDC.<@-;;EGHBCG0;;DGEFGAB?BDDFEGG/;9C0;C/CFFFE.;@BB-;9@==.B?FFFFFBBBFFFFFFFF/;;FFFF/;;BFFF/;9/;.BBFFFFFF/999B/B/;;9--:.;A9FFFBF/;F/;9B/;FBF/
@M05620:37:000000000-D9766:1:1101:14398:6484 1:N:0:38
AGTGCCAGCTCTCAATCGCACAGGGGACCCAGGGCCTGGCCCCTCCATCCAGAAAACCTATGACCTCACCCGCTACCTGGAGCACCAACTCCGCAGCTTGGCTGGGACCTATGTGAGTATCCAGCGTAGGAATCTGGGAGTTGGGGAGGAGTGAGGAGTTGGGGAAAGACAGTCCTAACCGTGGAGGGTTCTGGTAAATGATGGGGTGAGGAGGGGCTCTTTGGCTCCCACCAGTCCCCCTGTCTGGTCTA
+
BCBCCFFFCFFFGGGGGGGGGGHHGGGGGGHHGGGGGGHHHHGHGGFHHHHHHFGHHGHGHHHHHHHHHHHGGGGGHHHHHHHGHHHHGHHHGGGGGHHHGHHGGGHHGHHHHHHHHHHHHHHHHGGGGGHHHHHHHHHGGHHHGGGGGGGHHHHHHGHHHHGGGGHGHHGHHHHHHHHHGGGGGGGGAFGGGGFFGGGGGGGGGGFFFFFFFFFFFFFFFFFFFFFFFFFFFFFFFFFFFFFFFFFFFFB
@M05620:37:000000000-D9766:1:1101:7887:6489 1:N:0:38
AGCACCAGCTCTCCATCGCACAGGGTGCCGAGCGCGTGGCCCCTCCATCCAGAAAGCCTAAGACCCCACCCACCACCTGGGGCACCCGCTCGGCAGCTAGGCTGGGACCTATGTGAGTATCCAGCGTAGGAATCTGGGCGTTGGGGCGGCGTGCGGAGTTGGGGCCCGCCCGTCCTAACCGTGGAGGGTTCTGGTAAATGATGGGGTGAGGAGGGGCTCTTTGGCTCCCACCAGTCCCCCTGTCTGGTCTA
+
>A11>>1CAFFFGGG11AE1A0B0FB0BB0AEAEE/AAEECHAHGGGHH0FFE0B1BFHH1>BGG/B>EGG/???GFH0B>/?EEFE<EEE//?///?1<?FGHGGGHGHCHHHHFHHHHHHFFFGG.AA11GHHHGF.CGGGHC-.;?-;;@-@@-@AFFF@@---9-9-;@BFF/9:A=FF@-9A@FFFFFFFFFFFF/BFFFFB@EFE9AB@?@@EFFFFFFBFFFBFBAFBBFFFF@FFFFFFFFFB
@M05620:37:000000000-D9766:1:1101:20348:6497 1:N:0:38
ACCACACCTTCTACAATGAGCTGCGTGTGGCTCCCGAGGAGCACCCCGTGCTGCTGACCGAGGCCCCCCTGAACCCCAAGGCCAACCGCGAGAAGATGATGAGTGGCCCGCTCCCTCTTCTGGTGGCCGCCTCCCTCCTTCCTGGCCTCCCGGAGCTGCGCCCTTTCTCACTGGTTCTCTCTTCTGCCGTTTTCCGTAGGACTCTCTTCTCTGCCCTGAGTCTCCTTTGGAACTCTGCAGGTTCTAGCTCG
+
BBBABBBBFFFFGGGGGGGDGFHFGGFEHFGFHGGGGGGGGHHHHGGGGGGGHHHHHHHGGGGGGGGGGGGHHHHGGGGHGHHHHGGGGGDGFGHGHFHHFHHHGFGHHGGG-CFHHHHHHHHHGEHHGGGGGHGHHGHHHHHHHHGGGGGGGGFFG9FGGGGFFFFFFBFFFFFFFFFFFFFFFFFFFADFFFFFFFFDFFFFFFFFFFFFF/BEFFFFFFFFFFFFFFFFFFFFFFFFA;FFFBF9BF?
@M05620:37:000000000-D9766:1:1101:21427:6500 1:N:0:38
ACCACACCTTCTACAATGAGCTGCGTGTGGCTCCCGAGGAGCACCCCGTGCTGCTGACCGAGGCCCCCCTGAACCCCAAGGCCAACCGCGAGAAGATGAACCCAGGTGCGTGGCCCGCTCCCTCTTCTGGTGGCCGCCTCCCTCCTTCCTGGCCTCCCGGCGCTGCGCCCTTTCTCACTGGTTCTCTCTTCTGCCGTTTTCCGTAGGACTCTCTTCTCTGCCCTGCGTCTCCTTTGGAACTCTGCAGGTTC
+
BBBBBBBBFFFFGGGGGGGFGFHHGEGEAEHHHGGGGGEGDFHHHGGGAFGGHHHHHGHGGGGGGGGGGGGHGHHGGGGHGHHHHGGGGGGGGGHHHHFGHHGGCFHH1AFF@CGHCGC-<EHHCGHHGHFHFHHG?FDGEFFGGGFFGGEBAFFFEGDGGAFFFFFFD>FFFFFFBFFFBFBFFFFFFFFFBFFFFFFFFFFFADABFFFFFFFFFFFF/:AFF.>DFDFBFFFFFBFFFFFEF;/AAF/
@M05620:37:000000000-D9766:1:1101:16925:6506 1:N:0:38
ACCACACCTTCTACAATGAGCTGCGTGTGGCTCCCGAGGAGCACCCCGTGCTGCTGACCGAGGCCCCCCTGAACCCCAAGGCCAACCGCGAGAAGATGAACCCAGGTGCGTGGCCCGCTACCTCTTCTGGTGGCCGCCTCCCTCCTTCCTGGCCTCCCGGCGCTGCGCCCTTTCTCACTGGTTCTCTCTTCTGCCGTTTTCCGTAGGACTCTCTTCTCTGACCTGCGTCTCCTTTGGAACTCTGCAGGTTC
+
BBCCCCCCFFFFGGGGGGGGGGHHGFGBGGHHHGGGFGGGGHHHHGGGGFGGHHHHHHHGGGGGGGGGGGGHHHHGGGGHGHHHHGGGGGGGGGHHHHHHHHGGHGHH1AFGGGHHGGG-AHHHHGHHHHHHGHHGCGGGHGGGGGGGGGGGGGGGGGGGAGFFFFFFFFFFFFFFFFFFFFFFFFFFFFFFFFFFAFFFFFFFFFFFFFFFFFFFFFFF0BFFF.@DFFFFFFFFFFFFFFFFF;FFFF0
@M05620:37:000000000-D9766:1:1101:5994:6547 1:N:0:38
AGGGCCAGCTCTCCATCGCACAGGGTACCCAGTGCCTGGCCCCTCCAGCCAGAAAACCTATGACCGCACCCGCTACCTGGGGCACCCACTCCGCAGCTTGGCTGGGACCTATGTGAGTATCCAGCGTAGGACTCTGGGCGTTGGGGCGGCGTGCGGGGTTGGGGCCCGCCCGTCCTAACCGTGGAGGGCTCTGGTAAATGATGGGGTGAGGAGGGGCTCTTTGGCTCCCACCAGTCCCCCTGTCTGGTCTA
+
>>1>>>A1>FFFGGGBAA11A0FAFB0A1BAA11BA1BFG0FEAEGH1A/BF0FF0BBB1AB2FH/A/E>A>>/>>GF@B//?EFFG/?F00/E///B1B/01FC?0G/FFGFF>2B>FFHH21F@??<C110<??1?/@@CGFGG.-@-:A-AAG-;--99@@-9-9-@@=@BBB/9FF@BF?-----;:FFFB/BF/F/BBFF?-99-A/9---9--;9BB/BFF?E-A--AFFFFFB@FBFFFFFFF9
@M05620:37:000000000-D9766:1:1101:20928:6560 1:N:0:38
GAGGCTGCTTTGGAAGAAACTCATAGATTACTGCAACAGTTCCCCCTGGACCTGGAAAAGTTTCTTGCCTGGCTTACAGAAGCTGAAACAACTGCCAATATAGGACGCTATCCGACCCGCAAGGAAACTCGCCTACAAGACGGCAAGACAAGAGAAGATGTCATAATACAAAGGCAGTTAAGTAAATCAGTTTTACCACACCACTCTTGCCGATTGAATAGAACAATGCTTAGCATTTGGACATTGAACAG
+
>3AA34BAFDF4FBBBFGFFFFFGHFHHHHGHGF4DFG2FFD5GFGGGGFAGHHGF33CF3FHFHHHGEGEFEGH3BBFFHHCEG3@EBFEHHHHHGGH34B43@@//??1BB/////>/<<E?F?G0BB//</?01@<F0///>//00?0>>0>10>1111<11>000<<0<<.=<<0=<000000;;:0;000000;....://0000/9;9..990000;C/C00990000:/:BF//;//;/;;:/;
@M05620:37:000000000-D9766:1:1101:21240:6560 1:N:0:38
ACCACACCTTCTACAATGAGCTGCGTGTGGCTCCCGAGGAGCACCCCGTGCTGCTGACCGAGGCCCCCCTGAACCCCAAGGCCAACCGCGAGAAGATGCCCAGGTGAGTGGCCCGCTACCTCTTCTGGTGGCCGCCTCCCTCCTTCCTGGCCTCCCGGAGCTGCGCCCTTTCTCACTGGTTCTCTCTTCTGCCGTTTTCCGTAGGACTCTCTTCTCTGACCTGAGTCTCCTTTGGAACTCTGCAGGTTCTA
+
CCCDDDDDFFFFGGGGGGGGGGHHGGGGHGHHHGGGGGGGGHHHHGGGGGGGHHHHHHHGGGGGGGGGGGGHHHHGGGGHGHHHHGGGGGGGGGHHHHHHHHHGHHHHHHGGHHGGGFGHHHHHHHHHHHGHHGGGGGHGHHGHHGGGGGGGGGGGGGCGGGGGGGFFFFFFFFFFFFFFFFFFHFFHFHHFFFFFFFHFFFFFFFFFFFFFHHHFHFFFFFFFFFFFHFFFHFFFFFFFFFFFFFFFFFB
@M05620:37:000000000-D9766:1:1101:14084:6563 1:N:0:38
AGTGCCAGCTCTCAATCGCACAGGGGACCCAGGGCCTGGCCCCTCCATCCAGAAAACCTATGACCTCACCCGCTACCTGGAGCACCAACTCCGCAGCTTGGCTGGGACCTATGTGAGTATCCAGCGTAGGAATCTGGGAGTTGGGGAGGAGTGAGGAGTTGGGGAAAGACAGTCCTAACCGTGGAGGGTTCTGGTAAATGATGGGGTGAGGAGGGGCTCTTTGGCTCCCACCAGTCCCCCTGTCTGGTCTA
+
AA>ABFFFBFFFGFGGGGGFGGHGGGGGGGHHFGGGGGHHHHGHGGHHHHHHHHHHHGHHHHGHHHHHHHHGGEGGHHHHHHHHHHFHGHHHGGGGGHHHGHHGGGHHGHHHHHHHHHHHHHHHHGDGGGHHHHHHHHFGGHHHGGFGGGEHHHHHHGHHFHGGGGHHGHHHHHHHHHHHGGGGGGGGCFGGGGFFGGGGGGGGGGFFFFFFFFFFFFFFFFFFFFFFFFFFFFFFFFFFFFFFFFFFFFF
@M05620:37:000000000-D9766:1:1101:19614:6564 1:N:0:38
ACCACACCTTCTACAATGAGCTGCGTGTGGCTCCCGAGGAGCCCCCCGTGCTGCTGACCGAGGCCCCCCTGACCCCCAAGGCCACCCGCGAGAAGATGCCCAGGTGAGTGGCCCGCTACCTCTTCTGGTGGCCGCCTCCCTCCTTCCTGGCCTCCCGGAGCTGCGCCCTTTCTCACTGGTTCTCTCTTCTGCCGTTTTCCGTAGGACTCTCTTCTCTGACCTGAGTCTCCTTTGGAACTCTGCAGGTTCTA
+
AA>AA4>>BFFFFGGFFGGBG5GGGGGE4AFFFFFE2EE22F2AEG0FAAEA@FGFGHFE/E/>F?EEGECF3B?EEEEGEGGH/BDBB>?@//01<1<FCF/F1GGF=1F<FFCGCCGEFGEBGB0:CHFFGC-@.CEEF/AF0C/CFB..0CAEA?-9BEFF9=DB>/B9FFFFFF./99/9FFEFFF//:;A9;;9BDFFFDFFB//FB/;9FF/BB/9BBBFF/BB//9F/9/;BFFFF//F.;FF/
@M05620:37:000000000-D9766:1:1101:14506:6565 1:N:0:38
ACTGCCACTTCTCAATCGCCCGGCGGGCCCAGGGCCAGGCACCTCCATCGCGCACGCCTGTACCCTAACCACCAGCTTCGATCACCTACGCCGCCTCTTGGCTGGGACCTATGTGAGTATCCAGCGTAGGAATCTGGGAGTTGGGGAGGAGTGAGGAGTTGGGGCAAGACAGTCCTACCCGTGGAGGGTTCTGGTAAATGATGGGGTGAGGAGGGGCTCTTTGGCTCCCACCAGTCCCCCTGTCTGGTCTA
+
>1>>AB111B@DAFGGGFE1E0A0AA/AFG/BF/BE/B??/BB00>F11/?/>E@/>?G/12BBF1B0BF1///0?1B1<?2FCGB1?0/>BG@//.1>G1<FF.>F0A/<000=00D=<<D0DGCF.-E000CFCB/..;B0/-A.-99;9.0:.0AFB0/-@---;-;/-;BFF9/AF-B-=-9--AAFFFFF/;BFF/BBBEFF?---F--@<-@EB/BBFFFFFF-FF-9FFFFFF@EFFBFFFFF/
@M05620:37:000000000-D9766:1:1101:14097:6575 1:N:0:38
AGTGCCAGCTCTCAATCGCACAGGGGACCCAGGGCCTGGCCCCTCCATCCAGAAAACCTATGACCTCACCCGCTACCTGGAGCACCAACTCCGCAGCTTGGCTGGGACCTATGTGAGTATCCAGCGTAGGAATCTGGGAGTTGGGGAGGAGTGAGGAGTTGGGGAAAGACAGTCCTAACCGTGGAGGGTTCTGGTAAATGATGGGGTGAGGAGGGGCTCTTTGGCTCCCACCAGTCCCCCTGTCTGGTCTA
+
AAAAAFFFAFFFGGGGGGG1E0GAFEGGGGGHFFGGFGHHHHGGGGHHHHHGHHHGHGHHHHHHHHHCHHHGGGGGHHHHHHHHHHHHGHHHGG?EGHHHGHHGGGFHGHGHHHGGHHHHHHHHHGGGGGHEHHHHHGHGGHHHGGGGGGGHGHGHHGHHHHGGGGHEHHFEGGHHHFHHGCFGBEGGGGGFGGBFFGFBFFGGGGB;?FF/AF@@@@FFFFFFFFFEFFFFFFFFFFFF?EFFFFFFFF9
@M05620:37:000000000-D9766:1:1101:14774:6581 1:N:0:38
AGTGCCAGCTCTCAATCGCACAGGGGACCCAGGGCCCGGCCCCTCCATCCAGTAAACCTATGACCTCACCCGCTACCTGGAGCACCAACTCCGCAGCTTGTCTGGGACCTATGTGAGTATCCCGCGTAGGAATCTGGGAGGTGGGGAGGAGTGAGGAGTTGGGGAAAGGCAGTCCTAACCGTGGAGGGTTCTGGTAAATGATGGGGTGAGGAGGGACTCTTTGGCTCCCACCAGTCCCCCTGTCTGCTCTA
+
AA>AAFF11CFFGDGGGGCFEEGGFCE00BAAF0BE/AEG/EEAFG01DG1E2ADGGHH1FF2DGHHCGCCEEE@EHBGHFHHHHHC/EG1GGGG/EG100BF100BBC0B<1B22B>2@2>1/>//>C?FGC<DFGF0>->.>--.<<E.:;0;C0./:::-A..;C.;CAFGGF009.-9;-C..-AFFFFF/9/////;BF?-;----/-;@-;FBFFF///FFE--FBEF/BFBFF?FBFBB///99
@M05620:37:000000000-D9766:1:1101:13136:6593 1:N:0:38
AGGGCCAGCTCTCAATCGCACAGGGGACCCAGGGCCTGGCCCCTCCATCCAGAAAACCTATGACCTCACCCGCTACCTGGAGCACCAACTCCGCAGCTTGGCTGGGACCTATGTGAGTATCCAGCGTAGGAATCTGGGAGTTGGGGAGGAGTGAGGAGTTGGGGAAAGACAGTCCTAACCGTGGAGGGTTCTGGTAAATGATGGGGTGAGGAGGGGCTCTTTGGCTCCCACCAGTCCCCCTGTCTGGTCTA
+
>A1>AAAAAFFFGDGGFFGCEGHHGEFEEEHHAEE/BAGGGHGHGGHHFGHGFH1GFEFHHFGHHGHHHHHGG>EEHGHHBFHHHHAFEFHGEGEGEHGHGHHGGGHHGHHHHHHHHHHHHHHHHGEGGGHHHHHHGEAFGHHGGGACGCEGFBGHFGHHHHGGFFHHHHHHHHHHGHGGGGGGAEGGEGGGGGGGGGGGGGGGGFF@FFFFFF@@??FFFFFFFEFFFFFFFFFFFFFF@FFFFFFBFFF
@M05620:37:000000000-D9766:1:1101:12114:6598 1:N:0:38
AGTGCCAGCTCTCAATCGCACAGGGGACCCAGGGCCTGGCCCCTCCATCCAGAAAACCTATGACCTCACCCGCTACCTGGAGCACCAACTCCGCAGCTTGGCTGGGACCTATGTGAGTATCCAGCGTAGGAATCTGGGAGTTGGGGAGGATGCGGGGTTGGGGCAAAGACAGTCCAAACCGGGCGGGGTTCTGTTAAAGGATGGGGGAGGGAGGGGCCCTTTGGCTCCCCCCAGTCCCCCTGTCTGTTCAA
+
>AAAAFFFBFFFGGGGGGFGGCGCGGGFGGCHGGEG2BFGGHEFEEGHFF3FAF32GGHEGHFHHHHGHHHGG@EEHFFGGGHGGHHHGHGHFGEC@GHH?GHGD/BB<G2BF?FGFDFGGHHHHCCA/?GGFGFGGHCCDFHHGG.<-<01/-<---;-9-D.9C.9/;//0;00;0;9:-9--;@-@-9/9///;9//.99:?.-----9;9-----;9//9//;:9.99-.9BFFF.-.///9//9//
@M05620:37:000000000-D9766:1:1101:15345:6608 1:N:0:38
ACCACACCTTCTACAATGAGCTGCGTGTGGCTCCCGAGGAGCACCCCGTGCTGCTGACCGAGGCCCCCCTGAACCCCAAGGCCAACCGCGAGAAGATGATGAGTGGCCCGCTCCCTCTTCTGGTGGCCGCCTCCCTCCTTCCTGGCCTCCCGGAGCTGCGCCCTTTCTCCCTGTTTCTCTCTTCTGCCGTTTTCCGTAGGACTCTCTTCTCTGCCCTGAGTCTCCTTTGGAACTCTGCAGGTTCTAGCTCG
+
CCCCCCCCFFFFGGGGGGFFGGHHGGGBEFHHHGGGGGGGGHHHHGGGGGGGGHHHHHHGGGGGGGGGGGGHHHHGGGGHGHHHHGGGGGBFGGHGHHHHHHHHHGGHHGGGCGGHHHHHH11DGGHHGCFFGHGHHGHHHHHHHHGGGGGGG?DCGGGGGGDDFFFFFFFFF9BFFFFFFFFFFFF;@ADFFFFFFFFFFFFFFFFFFFFFFFFFFF/FFFFFFFFBFFB0BF0BFFFFFFFFF0;;;F.
@M05620:37:000000000-D9766:1:1101:19523:6635 1:N:0:38
AGTGCCAGCTCTCAATCGCACAGGGGACCCAGGGCCTGGCCCCTCCATCCAGAAAACCTATGACCTCACCCGCTACCTGGAGCACCAACTCCGCAGCTTGGCTGGGACCTATGTGAGTATCCAGCGTAGGAATCTGGGAGTTGGGGAGGAGTGAGGAGTTGGGGAAAGACAGTCCTAACCGTGGAGGGTTCTGGTAAATGATGGGGTGAGGAGGGGCTCTTTGGCTCCCACCAGTCCCCCTGTCTGGTCTA
+
AB>ABFFFBFFFGGGGGGGGGGHHGGGGFGHHGGGGGGHHHHGHGGHHHHHHGHHHHGHHHHHHHHHHHHHGGEFGHHHHHHHHHHHHGHHHGGGGGHHFCHHGGGHHGHHHFFHHGHHHHHHHHGGGGGHHGHHFHF0FGHHHGG.CGGDGHDGFGGHHHHGGGGEHFHHHHHHHHHHGGDED?EGG9CFGGGGFFGGGGGGGGGFFFFFBA?FFFFFFFFFFFFFFFFFFEFFFFFFFFFFFFFFFFFB
@M05620:37:000000000-D9766:1:1101:22417:6638 1:N:0:38
ACCACACCTTCTACAATGAGCTGCGTGTGGCTCCCGAGGAGCACCCCGTGCTGCTGACCGAGGCCCCCCTGAACCCCAAGGCCAACCGCGAGAAGATGATGAGTGGCCCGCTCCCTCTTCTGGTGGCCGCCTCCCTCCTTCCTGGCCTCCCGGCGCTGCGCCCTTTCTCCCTGGTTCTCTCTTCTGCCGTTTTCCGTAGGACTCTCTTCTCTGCCCTGAGTCTCCTTTGGACCTCTGCAGGTTCTAGCTCG
+
CCCDDCCCFFFFGGGGGGGGGGHHGGGGHGHHHGGGGGGGGHHHHGGGGGGGHHHHHHHGGGGGGGGGGGGHHHHGGGGHGHHHHGGGGGGGGGHHHHFEHHHHGGGHHGGGCGGHHHHHH<<GGGHHC@DCGGGHHGHHHHHGHHGGGGGGC-;CGG?DF?B;FFFFF0BB9.0;FFFFFFFFFFFF@DFFFFFFFFD?FFFFFFFFFFFFFFFFFFFFFFFBFFFFFFF0BFFFFF0BF;FFF0;:;FD
@M05620:37:000000000-D9766:1:1101:7951:6643 1:N:0:38
ACCACACCTTCTACAATGAGCTGCGTGTGGCTCCCGAGGAGCACCCCGTGCTGCTGACCGAGGCCCCCCTGAACCCCAAGGCCAACCGCGAGAAGATGAACCCAGGGGAGTGTCCCGCTACCTCCTCTGTTCGCCGCCTTCCCCCCTCCGGGCCTCCCGGCGCTGCGCCCTTTCTCACTTCTGCTCTCTTCCGCCGGTCTCCGTTGTACTCCCTTCGCTGACCTTGGTCTCCTTTTGGACTCTGCTGGGTC
+
BBBBBBBAFFFFGGGGFGABGBHFGEEEEEHHGGGEEGGGGHHHHGGGGGGGHHHHHHHFCGGGGGGGGGGHHHHGGGGHGFHHHGGGGGFGGGHHHHG22?/?/?///-><1>=1<-@<</0<./<00000.=C--;..9//=.--;A9----9A.A9--9---;9A.--;/BFF/FFF/;/;;/B/9FF/.9AFA9-://.;/..9//9/AF/B.....;/;///;9//;;///;-/////;B/;;./.
@M05620:37:000000000-D9766:1:1101:22596:6646 1:N:0:38
ACCACACCTTCTACAATGCGCTGCGTGTGGCTCCCGAGGAGCACCCCGTGCTGCTGACCGAGGCCCCCCTGAACCCCAAGGCCAACCGCGAGAAGATGCCCAGGTGAGTGGCCCGCTACCTCTTCTGGTGGCCGCCTCCCTCCTTCCTGGCCTCCCGGAGCTGCGCCCTTTCTCACTGGTTCTCTCTTCTGCCGTTTTCCGTAGGACTCTCTTCTCTGACCTGAGTCTCCTTTGGAACTCTGCAGGTTCTA
+
ABBAABBBFFFFGGGGGG4AFAEDEEEE2AGHHGGFAEE?EFGHHEE0A1EFDHHFG2G>EECEGGEGGGFFFGGGEGGHGGGHHGGGDC>CCDHHGHHHHHGFHHHHHHGFHHCGGGGHHHHHHHHGHHDHFGGGGGHGGGGGGEGFBFGGGGGGGG-ABFFFBBFBBFFFFFFFFFFFFFFFFFFFFFFFFBFFFFFFFFFDDFFFFFFFFFF/FF;FFFFFFFFFFFFFFFFFFFFFFFFFFFFFFF;
@M05620:37:000000000-D9766:1:1101:19862:6650 1:N:0:38
AGTGCCAGCTCTCAATCGCACAGGGGACCCAGGGCCTGGCCCCTCCATCCAGAAAACCTATGACCTCACCCGCTACCTGGAGCACCAACTCCGCAGCTTGGCTGGGACCTATGTGAGTATACAGCGTAGGAATATGGGAGTTGGGGAGGAGTGAGGAGTTGGGGAAAGACAGTCCTAACCGTGGAGGGATATGGTAAATGATGGGGTGAGGAGGGGATCTTTGGCTCCCACCAGTCCCCCTGTCTGGTCTA
+
>11>AFDFAFFBBGGFFFGGCEFHFGGGAAGHGG0E/AGG0FEHGGHHABGA1A1FGE0FGG2GFHCGHHHGGGEEHHHHHHHHC/FHGFHHGCE@EC1F/BGF//BFF0BGGHFHFHHH2BB1BC/?CGHHG1FFF0FFGHB1<->ACACG.=G.<EHHH/-;.EH.GHHH0CGHHHHAAEE-:..-.:/;FGCBFG0C00;BEGF@FF-;BF?@-;EB/BFFEFFFFFFFFFFFFFFF@AFFFFF9FFB
@M05620:37:000000000-D9766:1:1101:12960:6678 1:N:0:38
ACCACACCTTCTACAATGAGCTGCGTGTGGCTCCCGAGGAGCACCCCGTGCTGCTGACCGAGGCCCCCCTGAACCCCAAGGCCAACCGCGAGAAGATGATGAGTGGCCCGCTCCCTCTTCTGGTGGCCGCCTCCCTCCTTCCTGGCCTCCCGGAGCTGCGCCCTTTCTCACTGGTTCTCTCTTCTGCCGTTTTCCGTAGGACTCTCTTCTCTGCCCTGAGTCTCCTTTGGAACTCTGCAGGTTCTAGCTCG
+
CCCCCCCCFFFFGGGGGGGGGGHHGGGEFGHHHGGGGGGGGHHHHGGGGGGGHHHHHHHGGGGGGGGGGGGHHHHGGGGHGHHHHGGGGGCGGGHHHHHHHHHHFGGHHGGG?EGHHHHHHHFGHGHHG@AEGHGHHGHHHHHHHHGGGGGGGAGGGFGGGGGFFFFFF0BFF/FFFFFFFFFFFFFFFFFFFFFFFFFFFFFFFFFFFFFFFBFFFFEFFFFFFFFFFFFFFFFFFFFFFAFFF0;0BFD
@M05620:37:000000000-D9766:1:1101:8276:6684 1:N:0:38
ACCACACCTTCTACAATGAGCTGCGTGTGGCTCCCGAGGAGCACCCCGTGCTGCTGACCGAGGCCCCCCTGAACCCCAAGGCCAACCGCGAGAAGACGAACCTAGGTGCGCGGCCCGCTCCCTCTTCTGGTGGCCGCCTCCCTCCTGCCTGGCCTCCGGGCCGTGCGCCCTTTCTCACTGGTTCTCTGTTCTGCCGTTTTCCGTCGGCCTCTCTTCTCTGCCGTGCGTCTCCTTTGGAACTCTGCTGGATC
+
CCCCCCCCFFFFGGGGGGGGGGHHGGGEHGHHHGGGGGGGGHHHHGGGGGGGHHHHHHHGGGGGGGGGGGGHHHHGGGGHGHHHHGGGGGGGGGHH2/>@</011?FG?-->AF--;ACDGGGH/:0<C09;EGA;DGGGGFGGCG00C0:;FFF?.9-;9--99A--ADCF0BF00;B9/9BFFFB09;BFFB0;../;90;:A=D-;DFFFBF00BB900-;9.:9:AB0:000/0;0:0;BB00:.:9
@M05620:37:000000000-D9766:1:1101:19298:6689 1:N:0:38
GAGGCTGCTTTGGAAGAAACTCATAGATTACTGCCACAGTTCCCCCTGGACCTGGAACCGTTTCTTGCCTGGCTTACAGAAGCTGCAACAACTCCACGGGAGTAAAAGCGCTGCTGCAACCATGGCCAGTAAGTCCGGCCTTTCCGCTTTCGCACTCTTGTGGCTCCCATTGCACAATTCTCCGCCTTTGTCCTTGTAACTGACAAGCCCGGGCCCAAAGCTCGGCAGAGCACACGTCTGCACTCCCGTCA
+
11>AAAFAFFFFGGGGCGFGGGHHHHGHF1BGHH0FGHHBFFHHHGEF/0BGAG0EG1/AFGFGHHGFHHHHHHF1BFHGHHHF@1FGGFCGH1FB0/>E/EEBFFGHG/EGGE1<1BGGH/FGHHGGAHHHBFHH/>/B/@GHGCGGGGH/CE/CFHHHGHGEGFGCFGHGG0DD<GHHHHG.C:.;GHF:CGHHGHHHHHFC0FFEE.9@@@?A..9C//;A@A-;:EF/ABA@AEFEFBFFFFF-;B-
@M05620:37:000000000-D9766:1:1101:23680:6689 1:N:0:38
AGTGCCAGCTCTCAATCGCACAGGGGACCCAGGGCCTGGCCCCTCCATCCAGAAAACCTATGACCTCACCCGCTACCTGGAGCACCAACTCCGCAGCTTGGCTGGGACCTATGTGAGTATCCAGCGTAGGAATCTGGGAGTTGGGGAGGAGTGAGGAGTTGGGGAAAGACAGTCCTAACCGTGGAGGGTTCTGGTAAATGATGGGGTGAGGAGGGGCTCTTTGGCTCCCACCAGTCCCCCTGTCTGGTCTA
+
BCBBCFFFCFFFGGGGGGGGGGHHGGGGGGHHGGGGFGHHHHGHGGHHHHHHGHHHHGHHHHEHHHHHHHHGGGGGHHHHHHHHHHHHGHHHGGGGGHHHGHHGGGHHGHHHHHHHHGHHHHHHHGGGGGHHHHHHHHGGGHHHGGGGGGGHHHHHHGHFHHGGGGHHHHHHHHHHHHHHGGGGGGGGEGGGGGFGGGGGGGGGGGFFFFFFFFFFFFFFFFFFFFFFFFFFFFFFFFFFFFFFFFFFFFB
@M05620:37:000000000-D9766:1:1101:20650:6689 1:N:0:38
ACCACACCTTCTACAATGAGCTGCGTGTGGCTCCCGAGGAGCACCCCGTGCTGCTGACCGAGGCCCCCCTGAACCCCAAGGCCAACCGCGAGAAGATGATGAGTGGCCCGCTCCCTCTTCTGGTGGCCGCCTCCCTCCTTCCTGGCCTCCCGGAGCTGCGCCCTTTCTCACTGGTTCTCTCTTCTGCCGTTTTCCGTAGGACTCTCTTCTCTGCCCTGAGTCTCCTTTGGAACTCTGCAGGTTCTAGCTCG
+
CBBCDCDDFFFFGGGGGGGGGGHHGGGGHGHHHGGGGGGGGHHHHGGGGGGGHHHHHHHGGGGGGGGGGGGGHHHGGGGHGHHHHGGGGGGGGGHHHGHHHHHHHGFHHGGGGGGHHHHHHHHGCEHHGDGGGHGHHGHHHHHHHHGGGGGGGBFDGGGGGGGFFFFFF0FFFFFFFFFFFFFFFFFFFADFFFFFFFFFFFFFFFFFFFFHFBFFFFFFFFFFFFFFFFFFFFFHFFFFA;FFF9BFBFD
@M05620:37:000000000-D9766:1:1101:19305:6708 1:N:0:38
GAGGCTGCTTTGGAAGAAACTCATAGATTACTGCAACAGTTCCCCCTGGACCTGGAAAAGTTTCTTGCCTGGCTTACAGAAGCTGAAACAACTCCAAGGGAGTAAAAGAGCTGATGAAACAATGGCAAGTAAGTCAGGCATTTCCGCTTTAGCACTCTTGTGGATCCAATTGAACAATTCTCAGCATTTGTACTTGTAACTGACAAGCCAGGGACAAAAGATCGGAAGAGCACACGTCTGAACTCCAGTCA
+
CCCCCBFBFFFFGGGGGGGGGGFGGGHHHGHGHHHBGGHGGHHHHGGGHGHHHHHHHHGGFGHHHHHHHHHHHHHHHHHFHHHHHHHHHGHHHHHCGGFFHAEGGHHHGHHHHHHHHHHHHHGHGHHHFHHHHHHHHHFGHHHHHGGGGGHHHHHHHHHHHHGHHHHHHHHHHHHHGHHHHHFHHHGGHHFFGHHHH1=>GFFHHHHGGHHHEGGGHBGHGHHHFDEGHHGFGGGCGEGEGGGGGGGFGG0
@M05620:37:000000000-D9766:1:1101:9053:6713 1:N:0:38
GAGGCTGCTTTGGAAGAAACTGACAAACCAGTGACACAAGATCGGAAGACCACATATCCGTACTGTAGTTAGCGGGAAGGATCTCGTACGCCTCCACCTGCTTTAAAGAACAGATGCAACCCTGGCCAGTAAGTCCGGCCTTTCTGCTTTCGCCCTCTTGTGGCTCCCATTGCCCAATTCTCCGCCTTTGTCCTTGTACCTGAATAGCCCGGGCCCCCAGCTGGGCCGCGCCCACGGCTTCCCTCTCGTCA
+
AABBBBFAFFFFGGFGGGGGGCH4BA442A4BBFHHHH2F2AB22B2B2ABB21A35DAEA1115D555D55BA00>>1>B3BG411B?/>>B1?22?0BB3B4?BG4B?2333?BBGFFHGHHH0B?FGFB3@FGDFCGDHFH1<?FHHFDE/C@FHGFHHA.0=EFCBGFF0GHECHHHGCCD;CFHGGGGHCGH:0;B9C00;;FF/ABA---;--:.//;.;.9-:@-@.:--9@-;/9;999;.;.
@M05620:37:000000000-D9766:1:1101:17657:6726 1:N:0:38
ACCACACCTTCTACAATGAGCTGCGTGTGGCTCCCGAGGAGCACCCCGTGCTGCTGACCGAGGCCCCCCTGAACCCCAAGGCCAACCGCGAGAAGATGCCCAGGTGAGTGGCCCGCTACCTCTTCTGGTGGCCGCCTCCCTCCTTCCTGGCCTCCCGGCGCTGCGCCCTTTCTCACTGGTTCTCTCTTCTGCCGTTTTCCGTAGGACTCTCTTCTCTGACCTGAGTCTCCTTTGGAACTCTGCAGGTTCTA
+
BBBBBBBBFFFFGGGGGGGGGFHGGEGEDFHHHGGGGGGGGHHHHGGGGGGGHHHHHHHGGGGGGGGGGGGHHHHGGGGHGHHHHGGCGGGGFGHHHHHHHHHGHHHHHHGGHHGGGGGHHHHHHHHGHHGHHGGGGGHGHHGHHGGGGGGGGGGGGG-ADFFFFFFFFFFFFFFFFFFFFFFFFFFFFFFFFFFFFFFFFFFFFFFFFFFFFFFFFFFFFFFBFFFFFFFFFFFFFFFFFFFFFFFFFFB
@M05620:37:000000000-D9766:1:1101:11577:6736 1:N:0:38
AGTGCCAGCTCTCAATCGCACAGGGGACCCAGGGCCTGGCCCCTCCATCCAGAAAACCTATGACCTCACCCGCTACCTGGAGCACCAACTCCGCAGCTTGGCTGGGACCTATGTGAGTATCCAGCGTAGGAATCTGGGAGTTGGGGAGGAGTGAGGAGTTGGGGAAAGACAGTCCTAACCGTGGAGGGTTCTGGTAAATGATGGGGTGAGGAGGGGCTCTTTGGCTCCCACCAGTCCCCCTGTCTGGTCTA
+
ABAAAFFFCFFFGFGGGGGGGGHHGGGGGGGHFEEEFFHHHHGHGGCHHHFHGHHHGGHHHHHHHHHHHHGGGEEGHHHHFHHHHHCGFHHHGGGEGHHHGHHGGGHGGHEHHHHHHHHHHHBGHGGDGGHBGHHHHH<FGGHHGGGGGAEHHEDHHGHCHEGGF.CG/CFHHHHHGCHHGGGG.CEGGGGGGGGFFFFGEGGGGGFFEFFFDFFFFFFFFFFFFFFFFFFFEFFFFFFFFFFFFFFFFFF
@M05620:37:000000000-D9766:1:1101:26608:6750 1:N:0:38
ACCACACCTTCTACAATGAGCTGCGTGTGGCTCCCGAGGAGCACCCCGTGCTGCTGACCGAGGCCCCCCTGAACCCCAAGGCCAACCGCGAGAAGATGAACCCAGGTGCGTGGCCCGCTCCCTCTTCTGGTGGCCGCCTCCCTCCTTCCTGGCCTCCCGGCGCTGCGCCCTTTCTCACTGGTTCTCTCTTCTGCCGTTTTCCGTAGGACTCTCTTCTCTGACCTGCGTCTCCTTTGGAACTCTGCAGGTTC
+
BABBBBAAFFFFGGGGGGBFGFHHGGGEDFHFGFGEDGGCDHGHHGGGGFGGGHHHHHHGGGGGGGGGGGGHHHHGGGGHGHHHHGGGGGGGGGHGHGHHHHDFHGHG1>FGGGHHGCD-EFHHHHGHGHHHGGHGGGGGGGGGGGGGGGGGGGGGGFGGFFFFFFFFFFFFFFFFBFFFFFFFFFFBFFFFFF9@AFFFFFFFFDFBFFFFFFFFFFFF/BBFF.BABFFFFFFFFFFFFFFFF/:AFF/
@M05620:37:000000000-D9766:1:1101:14356:6768 1:N:0:38
ACCACACCTTCTACAATGAGCTGCGTGTGGCTCCCGAGGAGCACCCCGTGCTGCTGACCGAGGCCCCCCTGAACCCCAAGGCCAACCGCGAGAAGATGCCCCAGGTGAGGGGCCCGCTACCTCTTCTGGTGGCCGCCTCCCTCCTTCCTGGCCTCCCGGAGCTGCGCCCTTTCTCACTGGTTCTCTCTTCTGCCGTTTTCCGTAGGACTCTCTTCTCTGACCTGAGTCTCCTTTGGAACTCTGCAGGTTCT
+
>11AAA>AFFC1BGF1AAFFB1BEE0AEF0FFFGG00AA/ACHHHGCGA/EAGABFHGCEEEGGEG/EEGGHHH//?EFEGHHC<?AEG/CC/CGHHF1?FF/</1C1<0?<@-@--<<A/<0<0<0<00C.AC-@@.E?A/CEFFG/0B/FA0FGEG@?-@-/9-@B=@FE/9BFBBFFFFFBBB/FFEF9F/-AFFEFFAF-9A/F//B/BF//B////9/;;-B9:FFBF/B/B/9//:///9-;B/:
@M05620:37:000000000-D9766:1:1101:10008:6804 1:N:0:38
ACCACACCTTCTACAATGAGCTGCGTGTGGCTCCCGAGGAGCACCCCGTGCTGCTGACCGAGGCCCCCCTGAACCCCAAGGCCAACCGCGAGAAGATGACCCAGGTGAGTGGCCCGCTACCTCTTCTGGTGGCCGCCTCCCTCCTTCCTGGCCTCCCGGAGCTGCGCCCTTTCTCACTGGTTCTCTCTTCTGCCGTTTTCCGTAGGACTCTCTTCTCTGACCTGAGTCTCCTTTGGAACTCTGCAGGTTCT
+
BBBBBBBBFFFFGGGGGGGGGGHHGEGFHGHHHGGGGGGGGHHHHGGGGGGGHHHHHHHGGGGGGGGGGGGHHHHGGGGHGHHHHGGGGGGGGGHHHHHHHHHHGHHHHHHGGHHGGGGGHHHHHHHHHHHGHHGGGGGHGHHGHGGGGGGGGGGGGGGGGGGGGGFFFFFFFFFFFFFFFFFFFFFFFFFFFFFFFFFFFFFFFFFFFFFFFFFFFFFBFFFFFFFFFFFFFFFFFFFFFFFFFFFFFFF
@M05620:37:000000000-D9766:1:1101:13492:6805 1:N:0:38
AGTGCCAGCTCTCAATCGCACAGGGGACCCAGGGCCTGGCCCCTCCATCCAGAAAACCTATGACCTCACCCGCTACCTGGAGCACCAACTCCGCAGCTTGGCTGGGACCTATGTGAGTATCCAGCGTAGGAATCTGGGAGTTGGGGAGGAGTGAGGAGTTGGGGAAAGACAGTCCTAACCGTGGAGGGTTCTGGTAAATGATGGGGTGAGGAGGGGCTCTTTGGCTCCCACCAGTCCCCCTGTCTGGTCTA
+
ABBACFFFCFFFGGGGGGGGGGHHGGGGGGHHGGGGGGHHHHGHGGHHHHFHFHHHHGHHHHHHHHHHHHHGGGGGHHHHHGH1GGHHGBGHGGGCF?GHGHHGGGHHGGHHHHHHHHHHHHHHHGEGGGHHHHHHHHHFGHHHGGGGGCFHHHHGHGHHHHGGGGHFHHHHHHHHHGHHGGGGGGGGGGGGGGGGGGGGGGGGGGFFFFFFFFFFFFFFFFFFFFFFFFFFFFFFFFFFFFFFFFFFFFB
@M05620:37:000000000-D9766:1:1101:7677:6806 1:N:0:38
ACCACACCTTCTACAATGAGCTGCGTGTGGCTCCCGAGGAGCACCCCGTGCTGCTGACCGAGGCCCCCCTGAACCCCAAGGCCAACCGCGAGAAGATGAACCCAGGTGCGTGGCCCGCTCCCTCTTCTGGTGGCCGCCTCCCTCCTTCCTGGCCTCCCGGCGCTGCGCCCTTTCTCACTGGTTCTCTCTTCTGCCGTTTTCCGTAGGACTCTCTTCTCTGACCTACGTCTCCTTTGGAACTCTGCAGGTTC
+
CCCBCCCCFFFFGGGGGGGFGGHHGGGFHGHHHGGGGGGGGHHHHGGGGFGGGHHHHHHGGGGGGGGGGGGHGHHGGGGHGHHHHGGGGGGGGGHHHHHFFGD?GGHC<CFGGGHHGDF-CEFGG0==GFGEDHHGGCGGGGGG.;CFFGGGGGGGGED-:-9:@DFFFFFFFFFFFFFEFFFFFFF9FFFFFFBDFFFFFFD/.;:BFFFFFF/;9FFF/B9;/;;:;;BFFFFBF/BFF9FFF/;FAF/
@M05620:37:000000000-D9766:1:1101:21951:6835 1:N:0:38
ACCACACCTTCTACAATGAGCTGCGTGTGGCTCCCGAGGAGCACCCCGGGCTGCTGACCGAGGCCCCCCTGAACCCCAAGGCCAACCGCGAGAAGATGCCCAGGTGAGTGGCCCGCTACCTCTTCTGGTGGCCGCATCCCTCATTCCTGGCCTCCCGGAGCTGCGCCCTTTCTCACTGGTTATCTCTTCTGCCGTTTTCCGTAGGACTCTCTTCTATGACCTGAGTCTCCTTTGGAACTCTGCAGGTTCTA
+
1>1>AA1>FFC1AFG1ABFAD1B1ABEEGAGHAF0AEEG?EHHHHG?E//AAE/1@G>>FGGCG/?/EEGGFHF>/EFE<<CH</?C<C<><//?F<1DGHGHFHGHH<GGGHHGGGGGHHHHHHHHHHHGHF-C-CCHG0C.CFGG009AF0CEGFA?AAGG/>@F@@FFFFFFFFFFF//BFFFFFFFFFF>BFFFFFFFFBBFFFFFFFFFB/;FFFFFFFF/BFFFFFFFFFFFFFFFFFFFF//;;
@M05620:37:000000000-D9766:1:1101:10858:6836 1:N:0:38
AGTGCCAGCTCTCAATCGCACAGGGGACCCAGGGCCTGGCCCCTCCATCCAGAAAACCTATGACCTCACCCGCTACCTGGAGCACCAACTCCGCAGCTTGGCGTGGGCCTCTGGGAGTTGTTAGGGTGTGAGGCGTTGAGTCCCGCACGTCCTACCAGTGGCGGGATCTGGTCCATGATGGGGTGCGGCGGGGCTCTTTGGCTGCGACCCGTCCGGCTGTCTGGTCTCTCTCCTGCCCTTCGCTCGGCCGA
+
BCABCFFFBFFFGGGGGGGGGGHHGGGGGGHHGGGGGGHHHHGHGGHHHHHHHHHHHGHGHHGHHHHHHHHGGGGGHHHHHHHHHHHHGHHHGGGGGHHHGHEF<></GG0GHEHHGGF2@/22@@2/<?G10?<><@.>111<A--<<.:.:CCA0CGGH.;C--.90009;FBF0FB0FADA-.;@;;==D=A99:BF/::..:-:--@..:--;;9FBFFFBBB0;0;BBBFFFFFFFF.DECF.;-9
@M05620:37:000000000-D9766:1:1101:9188:6837 1:N:0:38
AGTGCCAGCTCTCCATCGCACAGGGGACCCAGGGCCTGGCCCCTCCATCCAGAAAACCTATGACCTCACCCGCTACCTGGAGCACCCACTCCGCAGCTTGGCTGGGACCTATGTGAGTATCCAGCGTAGGAATCCGGGCGTTGGGGCGGCGTGCGGCGTTGGGGAAAGCCAGTCCTAACCGTGGAGGGTTCTGGTAAATGATGGGGTGAGGAGGGGCTCTTTGGCTCCCACCAGTCCCCCTGTCTGGTCTA
+
>>>>>DFFBFFFGEGFBAE2E?GCF2BAEBAG2BAABBGHFHGHGGBHHFGGGFHBFEHHBADGHDBBGHHEE/>>GHBF2?BFGHG??FGB>E/E>FBBEGFFGGGGEH?GHFD3DG3GHH3FHGG<CGFHHHHDCG/>CGGECG.-9-=;@.@B-@FFFFFF...9/A99FFFF/BFFFFFA.;AFFFFFFFF;BFBF/BFFFF;9.;./ADF;DFFBFFBFFFFFF.AFEFFFFFFFFFFFFFF/BF/
@M05620:37:000000000-D9766:1:1101:19214:6838 1:N:0:38
ACCACACCTTCTACAATGAGCTGCGTGTGGCTCCCGAGGAGCACCCCGTGCTGCTGACCGAGGCCCCCCTGAACCCCAAGGCCAACCGCGAGAAGATGAACCCAGGTGAGTGGCCCGCTACCTCTTCTGGTGGCCGCCTCCCTCCTTCCTGGCCTCCCGGCGCTGCGCCCTTTCTCACTGGTTCTCTCTTCTGCCGTTTTCCGTAGGACTCTCTTCTCTGACCTGAGTCTCCTTTGGAACTCTGCAGGTTC
+
?AAAAA?AFFFFGGGGGGGFD1F1EEGGCEGHHGGGGGG?AGEGHGCGEGGE1AFGHFFGG//>/E/EEGGHHGCEGGEEFHHA<FGGG?CC?/0<><G>DGGF//?FFFHHCECGAC?CCC0GGGGHHFHGCFGC-@C.EFHHGFGGGGGGAFBFEEG@-A@@@F@?B@@FFBFFFFFF-9;FFFFFFFFFFFF@BFFEFFBFF-ABBFFFFFFFBFFFBBFBF/FFFFFFF/B///9BBFF/FB9AAF/
@M05620:37:000000000-D9766:1:1101:6087:6842 1:N:0:38
ACTGCAGCTTCTAAATCGCACACGTGAGCCCTCCCGTCGCGAGACTCCCCATCATAGGCCGGCCCCGACTTGAAACCAGGAGAAAAAACGACGACACGTGGACGGGAACGATGTCAGCAAGAAGCCGAGCAATCTGGGAGGGGGGGAGGAGTGAGGAGTAGCGTAAAGACAGGACTAAACGGGGAGGGCTCTGGCAAAGGACGCGCTGAGGAGGCGTCCTTAGCACCTCAAAAAGTTCCAAGTTGGACTGA
+
>>1AA11BBDBB3BFABEG1A00AB00AAAFC0AF0BA/AAE/A/1BAG/0AB1DA2B11/>>/////>>/BB1FGG//>>??0<<0<?/?<////>/???/1<//.->.<..>11000//</</<<----/00;:0::C-----------;-//-/--9//-----//-/9---9///;---9-;-9---:/:/::A/------------/:9-----9:////;-/-////:-////9//9////9/-/
@M05620:37:000000000-D9766:1:1101:6809:6844 1:N:0:38
AGTGCCAGCTCTCCATCGCACAGGGGACCCAGGGCCTGGCCCCTCCATCCAGAAAACCTATGACCTCACCCGCTACCTGGCGCACCCACTCCGCAGCTTGGCTGGGACCTATGTGAGTATCCAGCGTAGGAATCTGGGCGTTGGGGCGGCGTGCGGCGTTGGGGCAAGCCAGTCCTAACCGTGGCGGGTTCTGGTAAATGATGGGGTGAGGAGGGGCTCTTTGGCTCCCACCAGTCCCCCTGTCTGGTCTA
+
>>11>BFFAFFFGAGFAAE1E?GCG0BAEBFHBAEAAFHHHHGHGG0GHEGHEAGBBEGGBBFHHDBFHHH>E/>>GGBF0>?EGGC/?FGB>E/E>G<BEFGGFGHGGH1FHHHHHHHHHHDFHGG?CCDDGHHGFF/AGCCHGC.AC-;AG.AG-@@@@F??---9-E-AFFFFFBFF@FF?-@;@@FFFFFBFFFFFBFFFFFF@EFEBBF@?@@FFFFFFFFFFF-FFAFFFFFFF@FFFFFFFFF/
@M05620:37:000000000-D9766:1:1101:19320:6845 1:N:0:38
AGTGCCAGCTCTCAATCGCACAGGGGACCCAGGGCCTGGCCCCTCCATCCAGAAAACCTATGACCTCACCCGCTACCTGGAGCACCAACTCCGCAGCTTGGCTGGGACCTATGTGAGTATCCAGCGTAGGAATCTGGGAGTTGGGGAGGAGTGAGGAGTTGGGGAAAGACAGTCCTAACCGTGGAGGGTTCTGGTAAATGATGGGGTGAGGAGGGGCTCTTTGGCTCCCACCAGTCCCCCTGTCTGGTCTA
+
BBBBBFFFBFFFGGGGGGGFGEGHGGGGGGHHGGGGGGHHHHGHGGHHHHFHHHHHHGHHHHHHHHHHHHHGGGGGHHHHHHHHHHHHGHHHGGFGGHHHGHHGECHHGHHHHHHHHHHHHHHHHGGGGGHHHHHHHHHGGHHHGGGGGGGHHHHHHGHHHHGGGGACGHHHHHHHHHHHGGGGFGGGEFGGGGFFFFGGGGGGGGFFFFFFFFFFFFFFFFFFFFFFFFFFEFFFFFFFFFFFFFFFFFB
@M05620:37:000000000-D9766:1:1101:22475:6849 1:N:0:38
GAGGCTGCTTTGGAAGAAACTGACAAACCAGTGAAACAAGATCGGATGAACACACGTCAGAACTTCAGTCACGAGATTACATCTGGTATACCTTCTACTGCTTGAAAAAACAAAAGACAAATCTTCAGGTGGCAGAATCCCACCAAAATGGCCTCCAAGCGAAGAGAACTTTCTCACTGGTACTCTCTTCTGCCGTTTGCCGTCGCACTCTCTTATAAGACCAGAGTCTGCTTTAGAACTATGCAGATTCT
+
A?AA>AFAF@B1FBBBEG1BGFHABF0ABAABB1ABBGHG0FBAEA/A11BDA///B//B1AAD1B2DFD1DB/>/B11BBFDD@DBGG2BB11B12BB11B110B1B0>//?B>0>0B001122221111/00</B111<10/////1110010/01??A</<.<01<1=11>F1=<F010000000=0=000-<.;.;0-.----99/00000;C00;0//...9000;009000;09////;///9//
@M05620:37:000000000-D9766:1:1101:20287:6853 1:N:0:38
ACCACACCTTCTACAATGAGCTGCGTGTGGCTCCCGAGGAGCACCCCGTGCTGCTGACCGAGGCCCCCCTGAACCCCAAGGCCAACCGCGAGAAGATGAACCCAGGTGAGTGGCCCGCTACCTCTTCTGGTGGCCGCCTCCCTCCTTCCTGGCCTCCCGGCGCTGCGCCCTTTCTCACTGGTTCTCTCTTCTGCCGTTTTCCGTAGGACTCTCTTCTCTGACCTGCGTCTCCTTTGGAACTCTGCAGGTTC
+
BCCCCBBBFFFFGGGGFGGGGGHHGGGGHGHHHGGGGGGGGHHHHGGGEGGGHHHHHHHGGGGGGGGGGGGFGHHGGGFHGHHHGGGGGGGGCGHGHHGGHHGGHFHHHHHHGGHHGGGGGHHHHHHHHGHBDHHGGGGGHGHHGGGGGGGGGGGGGGGG-ADFFFFFFFFFFFFFFFFFFFFFFFFFFFFFFFFFFFFFFFFFFDFFFFFFFFFFFFFFFFFFE.;ADFFFFFFFFBFFFFFFF/:FFF/
@M05620:37:000000000-D9766:1:1101:16879:6854 1:N:0:38
ACCACACCTTCTACAATGAGCTGCGTGTGGCTCCCGAGGAGCACCCCGTGCTGCTGACCGAGGCCCCCCTGAACCCCAAGGCCAACCGCGAGAAGATGACCCATGGGCCGCTCCCTCTACTTCTGGCCGCCTCCCCCCCTCCTCGCCTCCCGCAGCTGCGCCCTCTCTCTCTCTCTCTCTCTCCTGCTGTTTTCCGTAGCACTCTCTTCTCTGCCCTTGGTCTCCTTTTGACCTTTGCATGTTCAAGTTCT
+
AAABAAABFFFFGGGGGGGGGFHHGEGGHGFHHGGGAFE?EGCGHGGGGGFFDGHHHHHGGG?EGGGFGGGFCGHGGGGHGHHHHGGGGGGG//FCG2?222/0?0/0/>--<EFBGH0=000=D00<<-::CCE.;--9C.//.-;...9.---;/:/-99--..;/;//BB;//9B9//;////9///;/.;/.;..9//;9B//9//////;.//.//:B//BF///.//;:/9////9/;//9/;B/
@M05620:37:000000000-D9766:1:1101:16358:6879 1:N:0:38
ACCACACCTTCTACAATGAGCTGCGTGTGGCTCCCGAGGAGCACCCCGTGCTGCTGACCGAGGCCCCCCTGAACCCCAAGGCCAACCGCGAGAAGATGATGAGTGGCCCGCTACCTCTTCTGGTGGCCGCCTCCCTCCTTCCTGGCCTCCCGGAGCTGCGCCCTTTCTCACTGGTTCTCTCTTCTGCCGTTTTCCGTAGGACTCTCTTCTCTGCCCTGAGTCTCCTTTGGAACTCTGCAGGTTCTAGCTCG
+
BBBABBBAFFFFGGGGFGGFGCHHGEEA4AGGHGGEAFGCDHGCHGGGAEEFFHFFHHFE@GEGGAEGGGFFFCGGGGEHGEHHHFGGGGC@CDGF2DFFH22?F/?GH??G-AFHHHHHDDFHCDAGGCCGDHGHHGHGGFHHFFFFFGE.DFGAGGG??EFCFFFFF/BFFB/BFFFFFFFFFFFBBA.FEF9DBFADFFFBFFFFFFFFF/;E9.BBFFFFFFF/BBFBFFFFFF//9AFFF9;/BFA
@M05620:37:000000000-D9766:1:1101:26345:6899 1:N:0:38
AGTGCCAGCTCTCAATCGCACAGGGGACCCAGGGCCTGGCCCCTCCATCCAGAAAACCTATGACCTCACCCGCTACCTGGAGCACCAACTCCGCAGCTTGGCTGGGACCTATGTGAGTATCCAGCGTAGGAATCTGGGAGTTGGGGAGGAGTGAGGAGTTGGGGAAAGACAGTCCTAACCGTGGAGGGTTCTGGTAAATGATGGGGTGAGGAGGGGCTCTTTGGCTCCCACCAGTCCCCCTGTCTGGTCTA
+
A3>AAFFFBFFFGEGGGFGCGGHGGGEFGGHHFFGFGGGHHHGHGGHHHHHHHHHGHGHHHHHHHHHHHHHGGEEGHHHHBGGHHHHFFHHFEFGGGHHHGHHGGGHHGHHHHHHHHHHHHHHHHGGDGGHHHHHHHHCGGHHHGGFGGGEHHHHHBGHHHHGGGGHHCGFHHHHHHHHHGGGGGGGGEFGGGGGGGGGGGGGGGGFFFFFFFFFFFFFFFFFFFFFFFFFFFFFFFFFFFFFFFFFFFFF
@M05620:37:000000000-D9766:1:1101:16830:6907 1:N:0:38
ACCACACCTTCTACAATGAGCTGCGTGTGGCTCCCGAGGAGCACCCCGTGCTGCTGACCGAGGCCCCCCTGAACCCCAAGGCCAACCGCGAGAAGATGATGAGTGGCCCGCTCCCTCTTCTGGTGGCCGCCTCCCTCCTTCCTGGCCTCCCGGAGCTGCGCCCTTTCTCACTGGTTCTCTCTTCTGCCGTTTTCCGTAGGACTCTCTTCTCTGCCCTGAGTCTCCTTTGGAACTCTGCAGGTTCTAGCTCG
+
BBBBBBBBFFFFGGGGFGGBGEHFGEEB4EGHFGGGDEGGDHHHHGGGGGGGGHFHHHHGGGGGGGGGGGGHHHHGGGGHEHHHEFDEDGDGGGHHGHFFFHFGHEFHHGGGCGGHHHHHHFHGCCGHGCDEGHGHHGHHHHHHHHGGGGGGGGFGGFGCGGGFFFFFF/BFFBFFFFFFFFFFFFFFFFFFFFFFFFFFFFFFFFFFFFFFFFFFFAFFFFFFFFFFFFFFFFFFFFEFFFFFF/;BBFD
@M05620:37:000000000-D9766:1:1101:21002:6913 1:N:0:38
AGTGCCAGCTCTCAATCGCACAGGGGACCCAGGGCCTGGCCCCTCCATCCAGAAAACCTATGACCTCACCCGCTACCTGGAGCACCAACTCCGCAGCTTGGCTGGGACCTATGTGAGTATCCAGCGTAGGAATCTGGGAGTTGGGGAGGAGTGAGGAGTTGGGGAAAGACAGTCCTAACCGTGGAGGGTTCTGGTAAATGATGGGGTGAGGAGGGGCTCTTTGGCTCCCACCAGTCCCCCTGTCTGGTCTA
+
AB>ABFFFCFFFGDGGGGGGGGHGGGGGGGHHGGGGGGHHHHGHGGHHHHHHHHHFHGHHHFHHHHHHHHHGGEEGHHHHFGHHHHFGFHHFEGGGGHGHGGHGGGHHGHHHHHHHHHHHHHHHHGGGGGHHHHHHHHFGGHHHGGFGGEEHHHHHFGHHHHGGAFHGHHFHHHHHHHHHGGGGDGGGFGGGGGGGGGGGGGGGGGFFFFFFFFFFFFFFFFFFFFFFFFFFFFFFFFFFFFFFFFFFFFF
@M05620:37:000000000-D9766:1:1101:20280:6923 1:N:0:38
ACCACACCTTCTACAATGAGCTGCGTGTGGCTCCCGAGGAGCACCCCGTGCTGCTGACCGAGGCCCCCCTGAACCCCAAGGCCAACCGCGAGAAGATGAACCCAGGTGAGTGGCCCGCTACCTCTTCTGGTGGCCGCCTCCCTCCTTCCTGGCCTCCCGGCGCTGCGCCCTTTCTCACTGGTTCTCTCTTCTGCCGTTTTCCGTAGGACTCTCTTCTCTGACCTGAGTCTCCTTTGGAACTCTGCAGGTTC
+
CBBCCCCCFFFFGGGGGGGGGGHHGGGFHGHHHGGGGGGGGHHHHGGGEGGGHHGHHHHGGGGGGGGGGGGGHHHGGGGHGHHHHGGGGGGGGGHHHHGHHHGGHGHHGHHHGGHHGGGGGHHHHHHHGGGHFHHGGGGGHGHHGGGGGGGGGGGGGGGG-A@FFFFFFFFFFFFFFFFEFFFFFFFFFFFFFFFFAFFFFFDFFFFFFFFFFFFFFFFFFFFFF/;BFFFFFFFEFBBFFFFFF00FFF0
@M05620:37:000000000-D9766:1:1101:17608:6925 1:N:0:38
ACCACACCTTCTACAATGAGCTGCGTGTGGCTCCCGAGGAGCACCCCGTGCTGCTGACCGAGGCCCCCCTGAACCCCAAGGCCAACCGCGAGAAGATGATGAGTGGCCCGCTCCCTCTTCTGGTGGCCGCCTCCCTCCTTCCTGGCCTCCCGGAGCTGCGCCCTTTCTCCCTGGTTCTCTCTTCTGCCGTTTTCCGTAGGACTCTCTTCTCTGCCCTGAGTCTCCTTTGGAACTCTGCAGGTTCTAGCTCG
+
CBCCCCCCFFFFGGGGGGFGGGHHGEGECFHHHGGGGGGFDHGHHGGGFGGGGHGHHHHFGEGGGGGGGGGHHHHGGGGHGHHHHGGGGGDGGGHGHHHHHGHHHGGHHCGGGGGHHHHHH1<DGFHHGADCFHGHHGHHHHHGHHGGGGGGA-@DGFGGGGDFFFFFF0FFF.;FFFFFFFFFFFFBCFFFFFFFFFDDFFFFFFFFFFFFFFFFFFBFFFFFFFFFFFF0BFFFFF00AFFFF0;;BFA
@M05620:37:000000000-D9766:1:1101:16723:6927 1:N:0:38
AGTGCCAGCTCTCAATCGCACAGGGGACCCAGGGCCTGGCCCCTCCATCCAGAAAACCTATGACCTCACCCGCTACCTGGAGCACCAACTCCGCAGCTTGGCTGGGACCTATGTGAGTATCCAGCGTAGGAATCTGGGAGTTGGGGAGGAGTGAGGAGTTGGGGAAAGACAGTCCTAACCGTGGAGGGTTCTGGTAAATGATGGGGTGAGGAGGGGCTCTTTGGCTCCCACCAGTCCCCCTGTCTGGTCTA
+
ABAABFFFBFFFGGGGGGGGGGHGGGGFGGHHFFGGGGHHHHGHGGHHHHHHHGFHHGHHHHHHHHHHHHHGG>EGHHGHGGHHGH1FEHHHGGGGGHHHGHHGGGHHGHHHHHHFHHHHHHHHHGGDGGHGHHHHHHFGGHHHGGFGGGFHHHHHHGHHHGGGGGHHHHGHHHHHHHHHGGGGGGGGGGGGGGGFFGGGGGGGGGFFFFFFFFFFFFFFFFFFFFFFFFFFFFFFFFFFFFFFFFFFFFB
@M05620:37:000000000-D9766:1:1101:6266:6963 1:N:0:38
ACCACACATTCTACAATGCGCTGCGTGTGGCTCCCGAGGAGCACCCCGTGCTGCTGACCGAGGCCCCCCTGAACCCCAAGGCCAACCGCGAGAAGATGCCCAGGTGAGTGGCCCGCTACCTCTTCTGGTGGCCGCCTCCCTCCTTCCTGGCCTCCCGGCGCTGCGCCCTTTCTCACTGGTTCTCTCTTCTGCCGTTTTCCGTAGGACTCTCTTCTCTGACCTGAGTCCCCTTTGGAACTCTGCAGGTTCTA
+
BBBBBBB>BDFFGFGGGG4EFGGGGGG22BGGHAAE2EFGDHGHHGG0AEEGGHGHHHG>>@CGGGGGGGGHHHHGGGGHGHHHHGGGGG/<@DF2FGHHHHHGGFGHHHGGHHGGGCGHHHHHGHHHHHGHHGGGGGHGGGGGGGGGFGGGGGGGGA-=@FAFFFFFFFFFFFFFFFFFFFFFFFFF99FFFFFFFFFFFFFDFBFFFFFFFFF9BFFFFFFBFFF/9:FFFFFFFFFFFFFFFFAFFF/
@M05620:37:000000000-D9766:1:1101:9891:6968 1:N:0:38
ACCACACCTTCTACAATGAGCTGCGTGTGGCTCCCGAGGAGCACCCCGTGCTGCTGACCGAGGCCCCCCTGAACCCCAAGGCCAACCGCGAGAAGATGCCCAGGTGAGTGGCCCGCTACCTCTTCTGGTGGCCGCCTCCCTCCTTCCTGGCCTCCCGGCGCTGCGCCCTTTCTCACTGGTTCTCTCTTCTGCCGTTTTCCGTAGGACTCTCTTCTCTGACCTGAGTCTCCTTTGGAACTCTGCAGGTTCTA
+
BBBBBBB>CFFFGGGGGG5FGGHHGGG24EGGHFFF?EEFDHHHHGGAEGGGGHHHHHH0>ECFGGGGGGGGHHHGGGGHGHHHHGGGGG/BCFHFHGHHHHHGHHHHHHGGHHGGGGGHHHHHHHHHHHGHHGGGGGHGHHGHHGGGGGGGGGGGGG9BDFFFFFFFFFFFFFFFFFFFFFFFFFFFFFFFFFFFFFFFFFFFFFFFFFFFFFFFFFFFFFF99FF/9BFFFEFFFFFFFFFFFFFFFF/
@M05620:37:000000000-D9766:1:1101:10320:6971 1:N:0:38
AGTGCCAGCTCTCAATCGCACAGGGGACCCAGGGCCTGGCCCCTCCATCCAGAAAACCTATGACCTCACCCGCTACCTGGAGCACCCACTCCGCAGCTTGGCTGGGACCTATGTGAGTATCCAGCGTAGGAATCTGGGAGTTGGGGAGGAGTGAGGAGTTGGGGAAAGACAGTCCTAACCGTGGAGGGTTCTGGTAAATGATGGGGTGAGGAGGGGCTCTTTGGCTCCCACCAGTCCCCCTGTCTGGTCTA
+
AA>>AFFCAFFFGDGGGGGCGFHGG?EAEFHHAAEEEFHHFHGHGGHBGFHHFFHGHGHFGHFHHGGHHHHFGEEGHHHHBGHHHH1FEGHHEGCEEHGFGHC/EEFH/GFHHHFGHFG3FGGGHG/<CGHHGHHHHH0FGHHH-@.@<.=CG0<G<.CF0G-@;:CHBGCGHHHHHFHGGGGGDFG?EGGGGG0;CFGFG0FFADFAAFFFBFFCFAFF/F/FFFFEFFFFFFFFFFEFFAFFFBFFFF/
@M05620:37:000000000-D9766:1:1101:18775:6971 1:N:0:38
ACCACACCTTCTACAATGAGCTGCGTGTGGCTCCCGAGGAGCACCCCGTGCTGCTGACCGAGGCCCCCCTGAACCCCAAGGCCAACCGCGAGAAGATGATGAGTGGCCCGCTCCCTCTTCTGGTGGCCGCCTCCCTCCTTCCTGGCCTCCCGGAGCTGCGCCCTTTCTCACTGTTTCTCTCTTCTGCCGTTTTCCGTAGGACTCTCTTCTCTGCCCTGAGTCTCCTTTGGAACTCTGCAGGTTCTCGCTCG
+
AAAAABBBBCCFGGGGGGBFGGHHGEGA4EGBFDFE?FE?2FG1GFGGAEEFEHFHHFFEF??EFGGGGGEHFHHGGDGHFHHHHEGGGGCDCDHB2DG?GBGFFGGGFCGGFGFHHHHHH11=<?.GA-:AFHGHHFGHFFHHGEGGFGGGG--?FFGB?C-BFBFFF/BF9/;BFFFFFFFFFFF/-;DFFFFFFFD.FFF9BFFFFFFFFBFFFA.FFFFFFFFFFBB9FFBBBF//9FFFF/9.;A-
@M05620:37:000000000-D9766:1:1101:8640:6993 1:N:0:38
ACCACACCTTCTACAATGCGCTGCGTGTGGCTCCCGAGGAGCACCCCGTGCTGCTGACCGAGGCCCCCCTGAACCCCAAGGCCAACCGCGCGAAGATGCCCAGGTGAGTGGCCCGCTACCTCTTCTGGTGGCCGCCTCCCTCCTTCCTGGACTCCCGGCGCTGCGCCCTTTCTCACTGGTTCTCTCTTCTGCCGTTTTCCGTAGGACTCTCTTCTATGACCTGTGTCACCTTTGGAACTCTGCAGGTTCTA
+
AAAAAAA1BBCFGGGFGG1AE?EEGEE00AFFEABB/EEECGABFEGEAEEFDHFHGHG/>E?EFGGGGEEFBGHGGGFHFHHHHGGCBC<>@CC?FGD101F.<<1<FB.A<CCCG-</<00=CHC0C/.C.-@?EBGG/9;FGGGGGG/9FGFFG?;9-@=B?@-@@FFFFFBFFFFFB99BB/BF/;9FF@9AFEFFFFF--99BFB9FFBF/9F/:BF-/;;B//BFFFFBFF/BFFFFFFF9B/;9
@M05620:37:000000000-D9766:1:1101:10030:7008 1:N:0:38
AGTGCCAGCTCTCAATCGCACAGGGGACCCAGGGCCTGGCCCCTCCATCCAGAAAACCTATGACCTCACCCGCTACCTGGAGCACCAACTCCGCAGCTTGGCGTGGGCCTCTGGGAGTTGCCGCGGTGTGAGGCGTTGAGTCCCGCACGTCCTACCCGTGGCGGGATCTGGTCCATGATGGGGTGCGGCGGGGCTCTTTGGCTGGGACCCGTCCGCCTGTCTGGTCTCTCTCCTGCCCTTCGCTCGGTCGA
+
ABAAAFFFCFFFGGGGGGGFGGHGGGGGGGHHFFGGGGHHHHGHGGHHHHHHHHHHHGHHHHHHHHHHHHHGGEFGHHHHFGHHHHAFEHHHGGGGGHHHGH//>>/?FFCHHBGHGGE222///><-<CGG0F<<AD.<000<<---;:.:;C0..CEAC-;C>-:.9//9/;/;/F9/B.A;>.;C-;--@-@./9BF//;9..:..::...--;;.B/BFF//:/:9/;/9/BFF/99A...@F.;-;
@M05620:37:000000000-D9766:1:1101:6362:7016 1:N:0:38
AGTGCCAGCTCTCAATCGCACAGGGGACCCAGGGCCTGGCCCCTCCATCCAGAAAACCTATGACCTCACCCGCTACCTGGAGCACCAACTCCGCAGCTTGGCTGGGACCTATGTGAGTATCCAGCGTAGGAATCTGGGAGTTGGGGAGGAGTGAGGAGTTGGGGAAAGACAGTCCTAACCGTGGAGGGTTCTGGTAAATGATGGGGTGAGGAGGGGCTCTTTGGCTCCCACCAGTCCCCCTGTCTGGTCTA
+
ABAAAFFFCFFFGGGGGGGCEGHHGEEEGFHHBFFEFGHHHHGHGGHHHHHHHHHCGEHHHFHHHFGHHHHGG>EFHGHH2FGHHG1?EHHHGGCGGHHHGHHGGGHHGHHHHHHHHHHHHHGHHGGGGDHHHHHHHHCGGHHHGGADF.CGHEHHGGHHHHGGGGHHHHHHHHHHHHHHGGGGFGGGGGGGGGGGGGGGGGGGGGFFFFFFFFFFFFFFFFFFFFFFFFFFFFFFFFFFFFFFFFFFFFF
@M05620:37:000000000-D9766:1:1101:22666:7017 1:N:0:38
ACCACACCTTCTACAATGAGCTGCGTGTGGCTCCCGAGGAGCACCCCGTGCTGCTGACCGAGGCCCCCCTGAACCCCAAGGCCAACCGCGAGATGATGCCCAGGCGAGTGGCCCGCTACCTCTTCTGGTGGCCGCCTCCCTCCTTCCTGGCCTCCCGGCGCTGCGCCCTTTCTCACTGGTTCTCTCTTATGCCGTTTTCCGTAGGACTCTCTTATCTGACCTGAGTCTCCTTTGGAACTCTGCAGGTTCTA
+
CCCDCCDDFFFFGGGGGGGGGGHHGGGEHGHGHGGGGGGGGHHHHGGGGGGGHHHHHHHGGGGGGGGGGGGHHHHGGGGHGHHH/?/>>//>//?>GGHGHHHG//<>D.>FHHGGG<-/DHHHHHHHFHDFFGGGFGEEGGGG0;CFFFGGGGGGABFFFF-DAFDFFFFF000BFFFFFFFFFFFFB9FFF-ADFFFFFFAAF0BFFFFF90FFFF0BFFB/;FFFFFFFFBFFFFFFFBFFFF.;00:
@M05620:37:000000000-D9766:1:1101:26187:7037 1:N:0:38
AGTGCCAGCTCTCAATCGAACAGGGGACCCAGGGCCTGGCCCCTCCAGCCAGAAAACCTATGACCTCACCCGCTACCTGGAGCACCAACTACGCAGCTTGGCTGGGACCTATGTGAGTATCCAGCGTAGAAATCTGGGAGTTGGGGCGGAGTGAGGAGTTGGGGAAAGACAGTCCTAACCGTGGAGGGTTCTGGAAAATGATGGGGTGAGGAGGGGCTCTTTGGCTACCACCAGTCCCCCTGTCTGGTATA
+
AA>AAFF1>CFFGEGDDF1FG?GAFGG00ACHA0A0/FHHAGECGGB1AAEGA0FGHGHBGHFHHFHHHHFE?>@EHHHHGHHHHHHEF0BFE?E?EBGF/B1?EGHHFH1GHG2F11B1BB2FGC//>/@@1FHHHG0FC<GHGG.<;CGAHBGC0AGGB/9AGG9F/;F/0;:00CFGGA.--;A-:-FFFF/;9FFFFFFFFFF-AFFF-A-@@?E//9B///9-BFFFFFFFF/EA@E/;BFF//9;
@M05620:37:000000000-D9766:1:1101:15331:7068 1:N:0:38
GAGGCTGCTTTGGAAGAAACTCATAGATTACTGCAACAGTTCCCCCTGGACCTGGAAAAGTTTCTTGCCTGGCTTACAGAAGCTGAAACAACTCCCAGGGAGTAAAAGAGCTGATGAAACAATGGCAAGTAAGTCAGGCATTTCCGCTTTAGCACTCTTGTGGATCCAATTGAACAATTCTCAGCATTTGTACTTGTAACTGACAAGCCAGGGACAAAAGATCGGAAGAGCACACTTCTGAACTCCATTCA
+
A?ABABFCFFFDGBBB4GFGGGHHHHHHHFHGHHFBFHGGHGGH2EEFEBFGHGFBBACGBGHHHGFFBFGHHHGFGGGGHFHGGFFGGGFGHFGH23BEF1>BGFDD1?2B3B@443DB3?3DBFB?/DD44FFB?2B?33BBDC?</C333F2<<FGF>2AD2@GGHG1??FGF0?F?GF1<111>>F111=>=F11>G11>D0<.<<.<.<EC.C;/;:<...;;:.9;C:./;9;9099;;CF0;;0
@M05620:37:000000000-D9766:1:1101:7083:7068 1:N:0:38
ACCACACCTTCTACAATGAGCTGCGTGTGGCTCCCGAGGAGCACCCCGTGCTGCTGACCGAGGCCCCCCTGAACCCCAAGGCCAACCGCGAGAAGATGCCCAGGTGAGTGGCCCGCTACCTCTTCTGGTGGCCGCCTCCCTCCTTCCTGGCCTCCCGGAGCTGCGCCCTTTCTCACTGGTTCTCTCTTCTGCCGTTTTCCGTAGGACTCTCTTCTCTGACCTGAGTCTCCTTTGGAACTCTGCAGGTTCTA
+
AA11AA>AFFFFFGGDDAFGDDB1AAEFHAGHFFAAB/E/EHHHHGEG//ECGA1FGGHGGGGGEG>EGGGHHGEGGGGGFGHHHGG?CG@CCFFHHFFFGHCCF1FGHFFGHHCC@@<GFHDHHHDHGFFHHGCC.EC:GGGG0FFGFGGGFG?EG---:C9B@GF@@FFFFB/BFFFBBBFFFFFF/FF/F@BBFFFEF/F--/BFFFFFFFEF/B9FF/:/-/99BFFBFFFFFF/B/;BBFF?BFFB
@M05620:37:000000000-D9766:1:1101:12926:7073 1:N:0:38
AGTGCCAGCTCTCAATCGCACAGGGGACCCAGGGCCTGGCCCCTCCATCCAGAAAACCTATGACCTCACCCGCTACCTGGAGCACCAACTCCGCAGCTTGGCTGGGACCTATGTGAGTATCCAGCGTAGGAATCTGGGAGTTGGGGAGGAGTGAGGAGTTGGGGAAAGACAGTCCTAACCGTGGAGGGTTCTGGTAAATGATGGGGTGAGGAGGGGCTCTTTGGCTCCCACCAGTCCCCCTGTCTGGTCTA
+
BBAABFFFBFFFGGGGGEGGGGGHGGGGGGHHGGGGGGHHHHGHGGHHHFHHGHHHHG3EHHHHHHHHHHHGGGGGHHHHFGHHHEHHGGHHGGGGGHHHGHHGGGHHGHHHHHHHHHHHHHHHHGGGGGHHHHHHHHHGGHHHGGGGGGGHHHHHHGHHHHGGGGHHHHHHHHHHHHHHGGGGGGGGDGGGGGFGGGGGGGGGGGFFFFFFFFFFFFFFFFFFFFFFFFFFFFFFFFFFFFFFFFFFFFF
@M05620:37:000000000-D9766:1:1101:14571:7084 1:N:0:38
ACCACACCTTCTACAATGAGCTGCGTGTGGCTCCCGAGGAGCACCCCGTGCTGCTGACCGAGGCCCCCCTGAACCCCAAGGCCAACCGCGAGAAGATGAACCCAGGTGCGTGGCCCGCTCCCTCTTCTGGTGGCCGCCTCCCTCCTTCCTGGCCTCCCGGCGCTGCGCCCTTTCTCCCTGGTTCTCTTTTCTGCCGTTTTCCGTGGGACTCTCTTCTCTGCCTTGCGTCTCCTTTGGAACTCTGCGGGTTT
+
CCCCCCCCFFFFGGGGGGGGGGHHGGGBEEHHHGGGGGGGGHHHHGGGGGGGHHHHHHHGGGGGGGGGGGGHHHHGGGGHGHHHHGGGGGGGGGHHHHHGHHC/FF==1>CE-CHE<@C?A.<<G00=DD0CAH.-A:.CEE/F9CFF/0FBF?BFGAE?---;-:9CF-BFF0:B09:F.B000:00;009:F9@DFFEF9.99;-.9:/9:::9BFFBFF0;00-9-.B0FFFFFFB090B0:-;-@..
@M05620:37:000000000-D9766:1:1101:12606:7084 1:N:0:38
AGTGCCAGCTCTCAATCGCACAGGGGACCCAGGGCCTGGCCCCTCCATCCAGAAAACCTATGACCTCACCCGCTACCTGGAGCACCAACTCCGCAGCTTGGCTGGGACCTATGTGAGTATCCAGCGTAGGAATCTGGGAGTTGGGGAGGAGTGAGGAGTTGGGGAAAGACAGTCCTAACCGTGGAGGGTTCTGGTAAATGATGGGGTGAGGAGGGGCTCTTTGGCTCCCACCAGTCCCCCTGTCTGGTCTA
+
BCBBCFFFCFFFGGGGGGGGGGHHGGGGGGHHGGGGGGHHHHGHGGHHHHHHHHHHHGHHHHHHHHHHHHHGGGGGHHHHHGGGHHHHGHHHGGGGGHHHGHHGGGGHGHHHHHHHHHHHHHHHHGGGGGHHHHHHHHHGGHHHGGGGGGGHHHHHHGHHHHGGGGHHHHHHHHHHHHHHGGGGGGGGGGGGGGFFGGGGGGGGGGFFFFFFFFFFFFFFFFFFFFFFFFFFFFFFFFFFFFFFFFFFFFB
@M05620:37:000000000-D9766:1:1101:11010:7101 1:N:0:38
AGTGCCAGCTCTCAATCGCACAGGGGACCCAGGGCCTGGCCCCTCCATCCAGAAAACCTATGACCTCACCCGCTACCTGGAGCACCAACTCCGCAGCTTGGCTGGGACCTATGTGAGTATCCAGCGTAGGAATCTGGGAGTTGGGGAGGAGTGAGGAGTTGGGGAAAGACAGTCCTAACCGTGGAGGGTTCTGGTAAATGATGGGGTGAGGAGGGGCTCTTTGGCTCCCACCAGTCCCCCTGTCTGGTCTA
+
BBABBFFFBFFFGGGGGGGCGFHGGFEFGGHHAEEEFGHHHHGHGGHHHGHHHHHHHGHHHHHHHHHHHHHGGEEGHHHHFGHHHHFGFHHHEGGGGHHHGHHGGGHHGHHHHHHHHHHHHHHHHGGGGGHHHHHHGHFGGHHHGGFGGDGHHHHHHGHHHHGGGGHHHHHHHHHHHHHHGGGGDGGGEGGGGGGGGGGGGGGGGGFFFFFFFFFFFFFFFFFFFFFFFFFFFFFFFFFFFFFFFFFFFFB
@M05620:37:000000000-D9766:1:1101:21873:7103 1:N:0:38
AGTGCCAGCTCTCAATCGCACAGGGGACCCAGGGCCTGGCCCCTCCATCCAGAAAACCTATGACCTCACCCGCTACCTGGAGCACCAACTCCGCAGCTTGGCTGGGACCTATGTGAGTATCCAGCGTAGGAATCTGGGAGTTGGGGAGGAGTGAGGAGTTGGGGAAAGACAGTCCTAACCGTGGAGGGTTCTGGTAAATGATGGGGTGAGGAGGGGCTCTTTGGCTCCCACCAGTCCCCCTGTCTGGTCTA
+
AAAABFFFBFFFGGGGGGGGGGHGGGGGGGHHFGGGGGHHHHGHGGHHHHHHHHHHHGHHHHHHHHHHHHHGGGGGHHHHCGHHHHHHGHHHEGGGGHGHGHHGGGHHGHHHHHHHHHHGHHHHHGGGGGHHHHHHHHHGGHHHGGGGGGEGHHHHHGHHHHGGGGHHHHHHHHHHHHHHGGGGGGGGEGGGGGGGGGGGGGGGGGFFFFFFFFFFFFFFFFFFFFFFFFFFFFFFFFFFFFFFFFFFFFF
@M05620:37:000000000-D9766:1:1101:18735:7105 1:N:0:38
AGTGCCAGCTCTCAATCGCACAGGGGACCCAGGGCCTGGCCCCTCCATCCAGAAAACCTATGACCTCACCCGCTACCTGGAGCACCAACTCCGCAGCTTGGCTGGGACCTATGTGAGTATCCAGCGTAGGAATCTGGGAGTTGGGGAGGAGTGAGGAGTTGGGGAAAGACAGTCCTAACCGTGGAGGGTTCTGGTAAATGATGGGGTGAGGAGGGGCTCTTTGGCTCCCACCAGTCCCCCTGTCTGGTCTA
+
BBBBBFDFBFFFGFGGGGGEGCHHGEGGGGHHGGGGGGHHHHGHGGHHHHGHFFFHHGHGHHFHHHHHHHHGGGEGHHHHHHHHHHHHGHHHGGCGGGHHGHHGGGHHGHHHHHHHHHHHHHHHGGGGGGHHHHHHHHHGGHHHGGGGGGGHHHHHHGHHHHGGGGHGHHHHHHHHHHHGGGGGGGGGEGGGGGGGFGGGGGGFFFFBEFFFFFBBBBFFFFFFFFFFFFFFFFFFFFFFBFFFFFFFFFF
@M05620:37:000000000-D9766:1:1101:18008:7122 1:N:0:38
AGTGCCAGCTCTCAATCGCACAGGGGACCCAGGGCCTGGCCCCTCCATCCAGAAAACCTATGACCTCACCCGCTACCTGGAGCACCAACTCCGCAGCTTGGCTGGGACCTATGTTGAGTATCCCGCGTAGGACTCTGGGCGTTGGGGCGGCGTGCGGCGTTGGGGAACGACAGTCCTAACCGTGGCGGGTTCTGGTAAATGATGGGGTGAGGCGGGGCTCTTTGGCTCCCACCAGTCCCCCTGTCTGGTCT
+
BBABCFFFCFFFGGGGGGGGGGHGGGGGGGHHGGGGGGHHHHGHGGHHHHHHHHGHHGHHHHHHHHHHHHHGGFGGHHHHHHHHHHHHGHHHGGGGGHHHGHHGGGHHGHHHHHHH3FG3GHH2?BCB<DGH1GHHHHF<ADGGHGG.AE?DGGFFG-@@CFFFFFF.A.;-@BFFFFFFFFDED-@DFCFFFFF;FFFFFFFFFFFDF.FF.@DFFFFFFFFFFFFFFFFFFFFFFFFFFFFFFFFFFFF
@M05620:37:000000000-D9766:1:1101:8611:7134 1:N:0:38
ACCACACCTTCTACAATGAGCTGCGTGTGGCTCCCGAGGAGCACCCCGTGCTGCTGACCGAGGCCCCCCTGAACCCCAAGGCCAACCGCGAGAAGATGCCCAGGTGAGTGGCCCGCTACCTCTTCTGGTGGCCGCCTCCCTCCTTCCTGGCCTCCCGGAGCTGCGCCCTTTCTCACTGGTTCTCTCTTCTGCCGTTTTCCGTAGGACTCTCTTCTCTGACCTGAGTCTCCTTTGGAACTCTGCAGGTTCTA
+
AAABBABCFFFFFFFGGGGGGGHHFEEEGGHHHGGGGGGGGHGHHGGGEEEFHHHHGHHGGGGGGGGGGGGHGHHGGGGGGHHHHGGGGGFGGGHGHHHHHHHFGHHHHHGGHHGGGGGHHHHHHHHHHHGHHGGGGGHGHHGHHGGGGGGGGGGGGGGGGGGGGGFFFFFFFFFFFFFFFFFFFFFFFFFFFFFFFFFFFFFFFFFFFFFFFFFFFFFFFFFFFFFFFFFFFFFFFFFFFFFFFFFFFFF
@M05620:37:000000000-D9766:1:1101:15452:7157 1:N:0:38
ACCACACCTTCTACAATGAGCTGCGTGTGGCTCCCGAGGAGCACCCCGTGCTGCTGACCGAGGCCCCCCTGAACCCCAAGGCCAACCGCGAGAAGATGATGAGTGGCCCGCTCCCTCTTCTGGTGGCCGCCTCCCTCCTTCCTGGCCTCCCGGAGCTGCGCCCTTTCTCACTGGTTCTCTCTTCTGCCGTTTTCCGTAGGACTCTCTTCTCTGCCCTGAGTCTCCTTTGGAACTCTGCAGGTTCTTGCTCG
+
CCCDDDDDFFFFGGGGGGGGGGHHGFGBCEHHHGGGGGGGGHHHHGGGFGGGGHGHHHHEGGGGGGGGGGGHHHHGGGGHGHHHHGGGGG@FGGHHHGHHHHHHHGGHHGGGCGGHHHHHHGFHGGHHGDGGGHGHHGHHHHHHHHGGGGGGGGGGGGGGGGGFFFFFF0BFF/BFFFFFFFFFFHFFDDFFFFFFFFFFFFFFFFFFFHFHHFFFFFFFFFFFFFFFFFFBFFFFFFEFFAFFF0;0;FD
@M05620:37:000000000-D9766:1:1101:6590:7161 1:N:0:38
AGTGCCAGCTCTCAATCGCACAGGGGACCCAGGGCCTGGCCCCTCCATCCAGAAAAACTATGACCTCACCCGCTACCTGGAGCACCAACTCCGCAGTCTGGCTGGGACCTAGGTGAGTATCTAGCGTAGAAGTCTGGGAGTTGGGGAGGGGTGAGGAGTTGGGGAAAGACAGCCCTAAGCGTGGAGGGTTCTGGTAAATGAGGGGGTGAGGAGGGGCTCTTCTGCGCCTACGAGTCCCCCTGTCTGGTCTA
+
>>1>A@1CAF1F1FFFD1FF1EAE0EEECGGHFEG?E/B0AFE/EFBGEGGEB01B0BCGHGFGCG11FC0>EE/FH1FBFFG/0?GCE0FGG?/@/111B10/?/0BEGH101B1B>F122BB1@EFC/@1>@D10?0??F1G/<.----.-.<<0C:/0::-....///9..9CBF//;.:-...-9;.C0;/:B//////;@-@-;--/-;;-@@EFF//;;-;B-A----;:9F-;--;//9;:///
@M05620:37:000000000-D9766:1:1101:11381:7165 1:N:0:38
ACCACCCCTTCTACAATGAGCTGCGTGTGGCTCCCGAGGAGCACCCCGTGCTGCTGACCGAGGCCCCCCTGAACCCCAAGGCCACCCGCGAGACGATGCCCAGGTGAGTGGCCCGCTACCTCTTCTGGTGGCCGCCTCCCTCCTTCCTGGCCTCCCGGAGCTGCGCCCTTTCTCACTGGTTCTCTCTTCTGCCGTTTTCCGTAGGACTCTCTTCTCTGACCTGAGTCTCCTTTGGAACTCTGCAGGTTCTA
+
AA>1A1AAAFFFDFGGGFG1F1FBEEGEAEGHHFFE/EF//F/BGGGGABE/AF1FEGFE>>>EGEEEGGFF1BFEGF/FC/GH/FEEC?CC////</CFH1/FCGHGHFAFFHCGGCGFHHGHHHGBDGFGHGGGGFHGGFEGFGGGGFAFFFEFB@-@?FFF<@F@<BBFFFFFFFB9BFFFFFFFFFFFF@BABEFFFFFFFFFFFFFFFFEFFBBFFFFB-FFFFFF/BF/9/BBFFFFF/FAFFF;
@M05620:37:000000000-D9766:1:1101:19242:7177 1:N:0:38
ACCACACCTTCTACAATGAGCTGCGTGTGGCTCCCGAGGAGCACCCCGTGCTGCTGACCGAGGCCCCCCTGAACCCCAAGGCCAACCGCGAGAAGATGAACCCAGGTGCGTGGCCCGCTACCTCTTCTGGTGGCCGCCTCCCTCCTTCCTGGCCTCCCGGCGCTGCGCCCTTTCTCACTGGTTCTCTCTTCTGCCGTTTTCCGTAGGACTCTCTTCTCTGACCTGCGTCTCCTTTGGAACTCTGCAGGTTC
+
CCCCDDDDFFFFGGGGGGGGGGHHGGGECFHHHGGGGGGGDHHHHGGGGGGGHHGHHHHGGGGGGGGGGGGHFHHGGGGHGHHHHGGGGGGGGGHHHHHHHHGGHGHH1DGFGGHHGGG-DHHHHHHHHHHHGHHGGGGGHGGGGGGGGGGGGGGGGGGGGFFFFFFFFFFFFFFFFFFFFFFFFHFFFFFFFFFFDFFFFFFFFFFFFFFFFFHHHFFH0BFFF?DDFFFFFFFFFFFFFFFFF:FFFF0
@M05620:37:000000000-D9766:1:1101:8568:7178 1:N:0:38
AGTGCCAGCTCTCAATCGCACAGGGGACCCAGGGCCTGGCCCCTCCATCCAGAAAACCTATGACCTCACCCGCTACCTGGAGCACCAACTCCGCAGCTTGGCTGGGACCTATGTGAGTATCCAGCGTAGGAATCTGGGAGTTGGGGAGGAGTGAGGAGTTGGGGAAAGACAGTCCTAACCGTGGAGGGTTCTGGTAAATGATGGGGTGAGGAGGGGCTCTTTGGCTCCCACCAGTCCCCCTGTCTGGTCTA
+
ACABCFFFBFFFGGGGGGGGGGHHGGGGGGHHGGGGGGHHHHGHGGHHHHHHHHHHHGHHHHHHHHHHHHHGGEFGHHHHFHHHHHHHGHHHGGGGGHHHGHHGGGGHGHHHHHHGHHHHHHHHHGGGGGGHHHHHHHGGGHHHGGGGGCEGHBGHHGFHHHGGGGHAFHHHHHHGHHHHGGFG.CEGDGGGGGBFGGGGGGGGGGFFFFFFFFFFFFFFFFFFFFFFFBFFFFFFFFFFFFFFHFFFFFB
@M05620:37:000000000-D9766:1:1101:20889:7181 1:N:0:38
ACCACACCTTCTACAATGAGCTGCGTGTGGCTCCCGAGGAGCACCCCGTGCTGCTGACCGAGGCCCCCCTGAACCCCAAGGCCAACCGCGCGAAGATGCCCAGGTGAGTGGCCCGCTACCTCTTCTGGTGGCCGCCTCCCTCCTTCCTGGCCTCCCGGCGCTGCGCCCTTTCTCCCTGGTTCTCTCTTCTGCCGTTTTCCGTAGGACTCTCTTCTCTGCCCTGAGTCTCCTTTGGAACTCTGCAGGTTCTA
+
AAA1AAAACFFFGGGD3F1BGBHFG0A00ABB1AFA0FGEEHHCHGGE/AEFFGE1BFAA>EEGGAEEG//0BFGEGE/G//FHEF/<CG/<<CC?111FF1<F<FH0?<..<FC?--<<<G<<GF<0=CA.C@@:ACCEFB99BBBBF/.90.;9.A-:>@@B--99-://BF/9-/A9F9B/9BFFFFF/B@BBFE/BAF;BF;B/BBB/BBFF/9/;AFF-9BFBFF/BBFFBBF/;FF///FFFFFB
@M05620:37:000000000-D9766:1:1101:17632:7186 1:N:0:38
AGTCTGCTTTGTAAGACACTGACACGCCAGGGACCCACGATCGGAAGATCACACTTCTGAACTCCAGTCACGAGATTCCTTCTCGTATGCCGTCTTCTGCTTGACCAACCACCCCACAAACTTCTCTTATTCATACCTCCTTTCCTCTTATACTTTCTACATCAACGCCCCAAATACTATTATGCTTATAAAATAACCCACAATAAGATACACGAACAAGGCACAGGATCCACCGTAGGTCAACACAAGCC
+
AB>AABBFFF@BBGFGG4BF4BAB4BEFGGCEFGGEC2AEAFEAEFBFDGHBBFBGGHHFHHDGHF3DBFGGGGFFFHH4B@BB1?BBGBBE>>GGHHHHHBGF?3B?//???/<//<?0?112212212222221011/012111@11<1111111111111<<0<>---<..00000000000000000000000/.:;C.00<0000000.-.;-//....9/..0//0B......9/////9.....
@M05620:37:000000000-D9766:1:1101:11056:7196 1:N:0:38
ACCACACCTTCTACAATGAGCTGCGTGTGGCTCCCGAGGAGCACCCCGTGCTGCTGACCGAGGCCCCCCTGAACCCCAAGGCCAACCGCGAGAAGATGATGAGTGGCCCGCTACCTCTTCTGGTGGCCGCCTCCCTCCTTCCTGGCCTCCCGGAGCTGCGCCCTTTCTCACTGGTTCTCTCTTCTGCCGTTTTCCGTAGGACTCTCTTCTCTGCCCTGAGTCTCCTTTGGAACTCTGCAGGTTCTAGATCG
+
111>AA1AFFCDFGG1A1BF1EAFABEEGAGGGGF0EEE?EHHHHGCGA/EAGAAFHGEEGGGG/E>EGGGHHHAEEGGCFHHA/FGGG@>C@BGGB<GFHHHHFAFGH?CC-A0DGHBHF1DF<.<CACCGGHEHB./CGHHHBAFFGGGG?99-./C?AG?AFFFFFFFFFFFFFFF//FFFEFFF>ABFFFFABFBBFFFFFFFFFFFFB/BE/-;FB9/BF/BBFFFFFFBFFFFB-;FFF9//;FE
@M05620:37:000000000-D9766:1:1101:5830:7198 1:N:0:38
AGTGCCAGCTCTCAATCGCACAGGGGACCCAGGGCCTGGCCCCTCCATCCAGAAAACCTATGACCTCACCCGCTACCTGGAGCACCAACTCCGCAGCTTGGCTGGGACCTATGTGAGTATCCAGCGTAGGAATCTGGGAGTTGGGGAGGAGTGAGGAGTTGGGGAAAGACAGTCCTAACCGTGGAGGGTTCTGGTAAATGATGGGGTGAGGAGGGGCTCTTTGGCTCCCACCAGTCCCCCTGTCTGGTCTA
+
BCBCCFFFCFFFGGGGGGGCGGHGGGGGGGHHFGGGGGHHHHGHGGHHHHHHHHHHHGHHHHHHHHHHHHHGGFGGHHHHHHHGHHHHGHHHGGGGGHHHGHHGGGHHGHHHHHHHHHHHHHHHHGGGGGHHHHHHHHHGGHHHGGGGGGGHHHHHHGHHHHGGGGHHHHHHHHHHHHHHGGGGGGGGCFGGGGFGGGGGGGGGGGFFFFFFFFFFFFFFFHHFFFFFFFFFFFFFFFFFFFFFHFFFFFF
@M05620:37:000000000-D9766:1:1101:18339:7199 1:N:0:38
AGTGCCAGCTCTCAATCGCACAGGGGACCCAGGGCCTGGCCCCTCCATCCAGAAAACCTATGACCTCACCCGCTACCTGGAGCACCAACTCCGCAGCTTGGCTGGGACCTATGTGAGTATCCAGCGTAGGAATCTGGGAGTTGGGGAGGAGTGAGGAGTTGGGGAAAGACAGTCCTAACCGTGGAGGGTTCTGGTAAATGATGGGGTGAGGAGGGGCTCTTTGGCTCCCACCAGTCCCCCTGTCTGTCTAT
+
ABAABFFFBFFFGFGGGGGGGGHFGFGGDGHHGGGGGGHHFHGHGGHHGHHHEHBFHGHGHHFHHHGHHHHGGGGGHHHHFGGFFHHHGGHHGGEEFGHHGBHEGGFGGHHHHFFHHHHGHHHHGGDDGGHHHHHEHHHGDHHHGGGFGGGHHH0CHGHHHEGGGGHGHHHHHGHHHHHGGCEGGFGGCFGGGGFGFGGGGGGGGGFFFFFFFFAFFCFFFFFFFFFFFFFFFFFFFFFDFEFFFFB////
@M05620:37:000000000-D9766:1:1101:10241:7200 1:N:0:38
AGTGTCAGCTCTCAATCGCACAGGGGACCCAGGGCCTGGCCCCTCCATCCAGAAAACCTATGACCTCACCCGCTACCTGGAGCACCAACTCCGCAGCTTGGCTGGGACCTATGTGAGTATCCAGCGTAGGAATCTGGGAGTTGGGGAGGAGTGAGGAGTTGGGGAAAGACAGTCCTAACCGTGGAGGGTTCTGGTAAATGATGGGGTGAGGAGGGGCTCTTTGGCTCCCACCAGTCCCCCTGTCTGGTCTA
+
AA>AAFFFFFFFG1GFFGGAECHCG0AEEEFH0EEAEFHGGHGCGGGHF0FGG0BAAEEEFGDGHGHFHFCEE>>EHGGH0BGHHHF>EHHGEECEEHDGEHHFGGGFGHFFHGFFHHGHHHFGGCEACGHHHHHHEF0C??FCCCF@CACGCDFC0<CHHHGCECHHFHHHHHFHHHHHGGG@BAEGGGGGGGCCFBGGFGGGGGB@FFFFAB?@;@EFFBFFFFFFFFFFFFFFFFFF@FFFFFFFFF/
@M05620:37:000000000-D9766:1:1101:17313:7201 1:N:0:38
ACCACACCTTCTACAATGAGCTGCGTGTGGCTCCCGAGGAGCACCCCGTGCTGCTGACCGAGGCCCCCCTGAACCCCAAGGCCAACCGCGAGAAGATGCCCAGGTGAGTGGCCCGCTACCTCTTCTGGTGGCCGCCTCCCTCCTTCCTGGCCTCCCGGCGCTGCGCCCTTTCTCACTGGTTCTCTCTTCTGCCGTTTTCCGTAGGACTCTCTTCTCTGACCTGAGTCTCCTTTGGAACTCTGCAGGTTCTA
+
CCCCCBBBFFFFGGGGGGGGGGHHGGGECFHHHGGGFGGGDHHHHGGGFGGGGHGHHHGFGGGGGGGGGGGHHHHGGGGHGHHHHGGGGGGGGGHGHHHHHHHGHHHHHHGGHHGGGFGHHHHHHHHHHHGHHGGGGGHGHHGHHGGGGGGGGGGGGG9ADFFFFFFFFFFFFFFFFFFFFFFFFFFFFFFFFFFFFFFFFFFFFFFFFFFFFFFFFFBFFFFFFFFFFFFFFFFFFFFFFFFFFFFFFFB
@M05620:37:000000000-D9766:1:1101:21957:7201 1:N:0:38
AGTGCCAGCTCTCAATCGCACAGGGGAACCAGGGCCTGGCCCCTCCATCCAGAAAACCTATGACCTCACCCGCTACCTGGAGCACCAACTCCGCAGCTTGGCTGGGACCTATGTGAGTATCCAGCGTAGGAATCTGGGAGTTGGGGAGGAGTGAGGAGTTGGGGAAAGACAGTCCTAACCGTGGAGGGTTCTGGTAAATGATGGGGTGAGGAGGGGCTCTTTGGCTCCCACCAGTCCCCCTGTCTGGTCTA
+
BBBBBFFFBFFFGGGGGGGGGAGAFGG2FF2A2B2E2FHH2GEFEEGHHF3FDG32BE33FGGGHFGEGFAFF@EGBGFGEHHHHHA1EHHHGGGGGHHGGHHGGGHHGH1GHHHEHHEHHHHHHGG?DGDDCHHGFG0?EHHHCG.AC.CHG0<G0<<CDGGGF.:C/G/CGHHHFGHHGGGG.ADGEFGGGGGFFGGGFGGGGGDBFFF/DDBBBBFFFFFFFFFFFFFFEFFFFFFFBFFFFFFFFFF
@M05620:37:000000000-D9766:1:1101:18470:7202 1:N:0:38
ACCACACCTTCTACAATGAGCTGCGTGTGGCTCCCGAGGAGCACCCCGTGCTGCTGACCGAGGCCCCCCTGAACCCCAAGGCCAACCGCGAGAAGATGATGAGTGGCCCGCTACCTCTTCTGGTGGCCGCCTCCCTCCTTCCTGGCCTCCCGGAGCTGCGCCCTTTCTCACTGGTTCTCTCTTCTGCCGTTTTCCGTAGGACTCTCTTCTCTGCCCTGAGTCTCCTTTGGAACTCTGCAGGTTCTAGCTCG
+
CCACCCBBFFFFGGGGGGGGGGHHGGGGHCGHHGGGGGGCFHHHHGGGGFGGHHHHHHHGGGGGGGGGGGGHHHHGGGGHGHHGFGGGGGGGDGHHHHFHHHHHHGGHHGGG-DHHHHHHHHHHGEHHGGGGGHGHHGHHHHHHHHHGGGGGGGGGGFFGGGGGFFFFF/BFFFFFFFFFFFFFFFFFFFFFFFFFFFFFFFFFFFFFFFFFF/FFFFFFFFFFFFFFFFFFFFFFFFFFFFFFF/B/BFD
@M05620:37:000000000-D9766:1:1101:24684:7205 1:N:0:38
ACCACACCTTCTACAATGAGCTGCGTGTGGCTCCCGAGGAGCACCCCGTGCTGCTGACCGAGGCCCCCCTGAACCCCAAGGCCAACCGCGAGAAGATGCCCAGGTGAGTGGCCCGCTACCTCTTCTGGTGGCCGCCTCCCTCCTTCCTGGCCTCCCGGAGCTGCGCCCTTTCTCACTGGTTCTCTCTTCTGCCGTTTTCCGTAGGACTCTCTTCTCTGACCTGAGTCTCCTTTGGAACTCTGCAGGTTCTA
+
BBAAABBBFFFFGFGFAGFAGAGFGAAEEAGG3FGEFGGGGHHHHGGGDFGGFHHFHHHGCGGGG?EGGGGGHFHGGGGH/CHHHG//BBB<<DCF>FFFHHHF<<FGGDEGHHGGGGGHHHHHHHHGHFGHHGGGGGFGHHGHHGEGGF.FGFGGGG-ABGGG@GFBBFFFFFFFFFFFFFFFFFFFFFFFFBDDFFFFFFFFFFFFFFFFFFFFFFFFFFFFFFFFFFFFFFFFFFFFFFFFFFFFFFB
@M05620:37:000000000-D9766:1:1101:24707:7206 1:N:0:38
ACCACACCTTCTACAATGAGCTGCGTGTGGCTCCCGAGGAGCACCCCGTGCTGCTGACCGAGGCCCCCCTGAACCCCAAGGCCAACCGCGAGAAGATGAACCCAGGTGCGTGGCCCGCTCCCTCTTCTGGTGGCCGCCTCCCTCCTTCCTGGCCTCCCGGCGCTGCGCCCTTTCTCACTGGTTCTCTCTTCTGCCGTTTTCCGTAGGACTCTCTTCTCTGCCCTGCGTCTCCTTTGGAACTCTGCCGGTTC
+
CCCCCCCAFFFFGGGGGGBFGGHHGEGBE?GBFFGEDFECGHGHHGGGGDFGHHHHHHHFGFGGGGGGGGGHGHHGGGGHGHHHHGGGFC<CGGHFHHHHHHGFGGFG1AFA@DFGGGG?DFHHGHGGHHHHGHHG?FGGGFGGEFFGGGGGGGGGGEGGGF@-@DAFFFFFFFFFFFFFFBFFFFF;BFFFFFFDDFFFF0AF.9.:FFFFFFFFFBFF0B;:A.@AFABFFFFFFFFFF99BF0:@9D.
@M05620:37:000000000-D9766:1:1101:6799:7210 1:N:0:38
ACCACACTCTCTACAATGCGCTGCGTGTGGCTCGCGAGGAGCACCCCTTGCTGCTGACCTAGGCCCCCCTGAACCCCAAGGCCAACCGCGCGAAGATGAGGAGTGGCCCGCTCCATCTTCTTTTGGTCGTCTCCCTCCTTCCTGCCCTCCCGGCGCTGCGCGCTTTCTCCCTTTTTCTCTGTTCTGCGGTTTTCTGTAGGCTTCTCTTCTCTGCGATGCGTCTTCTTCGGCCCTTGGCCCGTTCTCGTTCG
+
>>>A>AA11BBDGFFGGGBAFGGGGFGAABA0B/AA/AAEAGABFEGFCFBFFHGHHHG1B@EFGGGGG//B1GHEEAEGGHFGHGGE>C<>CGG/FGF1<?C??F??>><<CF/==D=DGD0D0?<=;-;.:;GGFG:GFCG0/;;F.;9;-9@A@@-;9;-;9;FFF9;BF/BFFF;B/;BFFFF--;-B?B9;BF/F//99;9;9BFFF/9;-;;-@A;B-;9B/9--A;AB-//9-;;FFE/A-9:-
@M05620:37:000000000-D9766:1:1101:6819:7214 1:N:0:38
ACCACACCTTCTACAATGAGCTGCGTGTGGCTCCCGAGGAGCACCCCGTGCTGCTGACCGAGGCCCCCCTGAACCCCAAGGCCAACCGCGAGAAGATGATGAGTGGCCCGCTCCCTCTTCTGGTGGCCGCCTCCCTCCTTCCTGGCCTCCCGGAGCTGCGCCCTTTCTCCCTGGTTCTCTCTTCTGCCGTTTTCCGTAGGACTCTCTTCTCTGCCCTGAGTCTCCTTTGGACCTCTGCAGGTTCTAGATCG
+
BBBBBBBBFFFFGGGGGGG5F5GFGGGA4EGFHEFG?GGGFHHHHGGGAFEEAGCGHHFE@FCGGGGGGGGHHHGGGGGHGGHHHFGGGGCF?A2<GHG2GEHDDEFGH@CG-CFHGHGHHFD=CGHHG-@CDHGEHGHFFHFHBCFEFGEAD-;9CFGAAA;-FFFBF9BF/.BFFFFFFFFFFFF/-;AF?FFD9F?AFFFFFFFBFFFFF/BEB9FFFFF9BFFBBB//:BFFFFEFFAFFF/9/;FA
@M05620:37:000000000-D9766:1:1101:21948:7217 1:N:0:38
AGTGCCAGCTCTCAATCGCACAGGGGACCCAGGGCCTGGCCCCTCCATCCAGAAAACCTATGACCTCACCCGCTACCTGGAGCACCAACTCCGCAGCTTGGCTGGGACCTATGTGAGTATCCAGCGTAGGAATCTGGGAGTTGGGGAGGAGTGAGGAGTTGGGGAAAGACAGTCCTAACCGTGGAGGGTTCTGGTAAATGATGGGGTGAGGAGGGGCTCTTTGGCTCCCACCAGTCCCCCTGTCTGGTCTA
+
ABAABFFFCFFFGGGGGGGGGGHHGGGGGGGHFGGGGGHHHHGHGGGHHHGHHHHHHGFHHHHHHHHHHHHGGGGGHHHHHHGHHHGHGHHHGGGGGHHHGHHGGGHHGHHHHHHHHHGHHHHHHGEGGGHGHHHHHHHGGHHHGGGGGGGHHHHHHGHHHHGGGGHHGHHHHHHHHHHHGGGGGGGGC?FFGGFGGGGGGGGGGGFFFFFFFFFFFFFFFFFFFFFFFFFFFFFFFFFFFFFFFFFFFFF
@M05620:37:000000000-D9766:1:1101:12457:7217 1:N:0:38
GAGGCTGCTTTGGAAGAAACTCATAGGTTACGGCAAAAGTTCCCCCTGGGCCTGGGAAAGATTCTCGCCCCGGTTATTGAAGCTGAAACGACGGCCAATGTCCGACAGCATCCTACCCGTAAGGAAAGGCTCCTAGAAGAATCCAAGGGAGTAAAAGAGCTGATGAAACAATGGCAAGTAAGTCAGGCATTTCCGCTTTAGCACCCTTGTGGATCCAATTGAACAATTCTCAGCATTTGTACTTGAAACTG
+
A>AABAFBFFFFGGGGFGGGG4G5DA455DAABEEEGH3FD5D32B2B22BB1111BB1B3355551AA100//BE344BF3FH333F311>/>E//?BF4B4/?BD//B11?1@@@F?<<<G1??G<<?1?/FF1<FGH01111>F..<.<<==D0<<<</;:;CC;0/:0:CCC0:00;0;009/;;09099.9;..;0;9;9;CB:09A9;9B/B9//99F/F/;/;9///9BFFF;9B9;9/;B/;;
@M05620:37:000000000-D9766:1:1101:21970:7219 1:N:0:38
AGTGCCAGCTCTCAATCGCACAGGGGACCCAGGGCCTGGCCCCTCCATCCAGAAAACCTATGACCTCACCCGCTACCTGGAGCACCAACTCCGCAGCTTGGCTGGGACCTATGTGAGTATCCAGCGTAGGAATCTGGGAGTTGGGGAGGAGTGAGGAGTTGGGGAAAGACAGTCCTAACCGTGGAGGGTTCTGGTAAATGATGGGGTGAGGAGGGGCTCTTTGGCTCCCACCAGTCCCCCTGTCTGGTCTA
+
AAAAAFFFAFFFGGGGGGGGGEGHGEGGGGGHGEGGGFHHHHGGGGHHHHGHEGHHHGHHHGHHHHHFHHHEGGGGHHHFHGGFGHHHGHHHGG/EGHHHEHGE/EGHGHHHHHEHHHHHHBHHHCCBDGHHGHHHHHHFEHHHGFGGGGGHHHHHHDGHHBFGGDHHHHHHHHHHHHHHGGABFEFG9AFGFFGGGGGFGGGBEGFFFFFFFDFFFBFFFFFBBFFEFFFFFFFFFFFFFFFFFFFFFFB
@M05620:37:000000000-D9766:1:1101:25632:7225 1:N:0:38
AGTGCCAGCTCTCAATCGCACAGGGGACCCAGGGCCTGGCCCCTCCATCCAGAAAACCTATGACCTCACCCGCTACCTGGAGCACCAACTCCGCAGCTTGGCTGGGACCTATGTGAGTATCCAGCGTAGGAATCTGGGAGTTGGGGCGGAGTGAGGAGTTGGGGAAAGACAGTCCTAACCGTGGAGGGTTCTGGTAAATGATGGGGTGAGGAGGGGCTCTTTGGCTCCCACCAGTCCCCCTGTCTGGTCTA
+
AA>>ADD11BFFFDGDBF1FEEFHGCGAEGFGE0BECFG0AGG/EFGDAF1FBFAF0EB1FGBGHHHHH00EEEGGHFHHGFHGHH0FEF1B??/>EGDFEGEFGGAGEHGHHDGEDGHHHB>GFGFCCFH1FGHFDH0FCGD1@C.<-:;:::0:;AFFFBAGE.EABB/;0;FBFGFGGGG@-A9@A-FFBF99BFFFBBFFFFF--9AFFB-;=9A99/FFF/9EA-FBE?FBFFF?>FBFFFBB/:/
@M05620:37:000000000-D9766:1:1101:22002:7232 1:N:0:38
ACCACACCTTCTACAATGAGCTGCGTGTGGCTCCCGAGGAGCACCCCGTGCTGCTGACCGAGGCCCCCCTGAACCCCAAGGCCAACCGCGAGAAGATGCCCAGGTGAGTGGCCCGCTACCTCTTCTGGTGGCCGCCTCCCTCCTTCCTGGCCTCCCGGCGCTGCGCCCTTTCTCACTGGTTCTCTCTTCTGCCGTTTTCCGTAGGACTCTCTTCTCTGACCTGAGTCTCCTTTGGAACTCTGCAGGTTCTA
+
CCCCBCCCFFFFGGGGGGGGGGHHGEGEHGHGHGGGFGGGGHGHHGGGGGGGHHHHHHHGGGGGGGGGGGGHFHHGGGGHGHHHHGGGGGGGGGHHHHHHHHHFHHHHHHGGHHGGGGGHHHHHHHHHHHGHHGGGGGHGHHGGHGGGGGGGGGGGGG-ADFFFFFFFFFFFFFFFFFFFFFFFFFFFFFFFFFFFFFFFFFFFFFFFFFFFFFFFFFFFFFFFFFFFFFFFFFFFFFFFFFFFFFFFFFF
@M05620:37:000000000-D9766:1:1101:22057:7245 1:N:0:38
AGTGCAAGCTCTCAATCGCACAGGGGACCCAGGGCCTGGCCCCTCCATCCAGAAAACCTATGACCTCACCCGCTACCTGGAGCACCAACTCCGCAGCTTGGCTGGGACCTATGTGAGTATCCAGCGTAGGAATCTGGGAGTTGGGGAGGAGTGAGGAGTTGGGGAAAGACAGTCCTAACCGTGGAGGGTTCTGGTAAATGATGGGGTGAGGAGGGGCTCTTTGGCTCCCACCAGTCCCCCTGTCTGGTCTA
+
AAAAAFF4>CFFGGGGGGGGGGHCE22A2AAE22A2BFHHFHGHGGHDGCEGACGHHE3E5F5FHGHHHF1EE/>EBGFGBBGHHHC1?GHGAFGGGHGHGHHGGGHHGHHGHHHHHHHHHHDGHGGGGGHHHHHHGH0FGHHHGGEGGAAGHFHH0EFCGFGGC..G/CCGHHHHFFHHGGGG.EGGEGFGGGGFGGGGGGGGGGDBEFFEFF?BBBFFFFFFFFFFFFFFEFFFFFFFBFFFFFFFFFB
@M05620:37:000000000-D9766:1:1101:10882:7248 1:N:0:38
ACCACACCTTCTACAATGAGCTGCGTGTGGCTCCCGAGGAGCACCCCGTGCTGCTGACCGAGGCCCCCCTGAACCCCAAGGCCAACCGCGAGAAGATGCCCAGGTGGGGGGCCCCCTACCTCTTCTGGTTGCCGCCTCCCTCCTTCCTTGCCTCCCGGGGCCGCGCCCTTTCTCCATGGTTCTCTCCTCCGCCGTTTTCCGTTAGACTCTCTTCTTTGGCCCGGGTTCTCTTTGGAACTCTGCAGGTTCTT
+
CCCCCCCCFFFFGGGGGGFGGGHHGGGBEFHHHGGGGGGGGHHHHGGGGGGGGHHHHHHEEGFGGGGGGGGHGHHGGGGHGHHHHGGGGGGGGGHGHHBGH2/??1///-;-;D---..;000;000;00;.B--;..;E//A/B0B00;0B00;E.;--9--9--;@-BF0000000;0;00000/;//9.;-9;FF0B.00.:0000000;00000/0;.-:-..:0;0;F0;0F00000000;9B000
@M05620:37:000000000-D9766:1:1101:9510:7258 1:N:0:38
ACCACACCTTCTACAATGAGCTGCGTGTGGCTCCCGAGGAGCACCCCGTGCTGCTGACCGAGGCCCCCCTGAACCCCAAGGCCAACCGCGAGAAGATGATGAGTGGCCCGCTCCCTCTTCTGGTGGCCGCCTCCCTCCTTCCTGGCCTCCCGGCGCTGCGCCCTTTCTCCCTGTTTCTCTCTTCTGCCGTTTTCCGTAGGACTCTCTTCTCTGCCCTGAGTCTCCTTCGGACCTCTGCAGGTTCTTGTTCG
+
AA3AAAA>FFCFGFFFGGABEAFEEBE2AEHCGAFBEEE?EHGHHGEE1AEEGFAFHHHAEEEGEE>FGGEHGHEEFEGHGHHC/FGGGG/>@DHBF1F>DGH?FFFFGDCCGGF0GHFHG11=CD.CD-:::GAHHA/GBGHCGHFGFGGG?-?B?BD=BD9;/BFFF/FF/99BFFFF9FFFFFF/;:AFFF/9BADF/9B/B9B/;FFB9BB.BFBF/BF/;BB/:9.-;B//9B/9AAFFF/;/9:.
@M05620:37:000000000-D9766:1:1101:25949:7270 1:N:0:38
ACCACACCTTCTACAATGAGCTGCGTGTGGCTCCCGAGGAGCACCCCGTGCTGCTGACCGAGGCCCCCCTGAACCCCAAGGCCAACCGCGAGAAGATGAACCCAGGTGAGTGGCCCGCTACCTCTTCTGGTGGCCGCCTCCCTCCTTCCTGGCCTCCCGGCGCTGCGCCCTTTCTCACTGGTTCTCTCTTCTGCCGTTTTCCGTAGGACTCTCTTCTCTGACCTGCGTCTCCTTTGGAACTCTGCAGGTTC
+
BBBBBBBBFFFFGGGGGGGFGGHHGEFEE2GGGGGGGGGGGHHHHGGGFGGGHHHHHHHGGFGGGGGGGGGHGHHGGGGHGHHHHGGED/<BDGCGD<GFFGDACCHH1FGDEGHHGGGGGHHFGHHHFFHHAAGGGGCDCEGFGFBFGGGGGGGGGGGG-@DFFFA9A;@FFFFFFFFFBBBBFFFFFFFFFFFF;./.;BDFFDDFFEB/;FFFFFFFFFFFB.@AADBFFFFEFBBFFFFFF/9.;B/
@M05620:37:000000000-D9766:1:1101:22268:7294 1:N:0:38
ACCACACCTTCTACAATGAGCTGCGTGTGGCTCCCGAGGAGCACCCCGTGCTGCTGACCGAGGCCCCCCTGAACCCCAAGGCCAACCGCGAGAAGATGATGAGTGGCCCGCTCCCTCTTCTGGTGGCCGCCTCCCTCCTTCCTGGCCTCCCGGAGCTGCGCCCTTTCTCACTGGTTCTCTCTTCTGCCGTTTTCCGTAGGACTCTCTTCTCTGCCCTGAGTCTCCTTTGGAACTCTGCAGGTTCTCGCTCG
+
AAA1AAAAFFFFGFGGDGGAG1GFGA0BEAHH1FGEEGGGGHHHHGGGGGGGHHGBGHHGEGGGG?EGGGGCHCGGGGAH//GGHG//>CG@/C<G1G1FGHHHGGGHHGGGCGGHHHHHHBDGHGHHGCCEGHGHHGGHHHHHHH?FGGGFGGGGFCGGGGG@FFFFB/9BB-FFFFFFFFFFFFFB@BFFFFFFFFFBFFFFFFFFFFFFFBFFFFFFFFFFFFFFFFF/9FFFFFBFFAFFF/;AAE;
@M05620:37:000000000-D9766:1:1101:7448:7314 1:N:0:38
ACCACACATTCTACAATGAGCTGCGTGTGGCTCCCGAGGAGCACCCCGTGCTGCTGACCGAGGCCCCCCTGAACCCCAAGGCCAACCGCGAGAAGATGCCCAGGTGAGTGGCCCGCTACCTCTTCTGGTGGCCGCCTCCCTCCTTCCTGGCCTCCCGGCGCTGCGCCCTTTCTCACTGGTTCTCTCTTCTGCCGTTTTCCGTAGGACTCTCTTCTCTGACCTGAGTCTCCTTTGGAACTCTGCAGGTTCTA
+
BBBBABB3BDDFGGFGGG5BGGHHGGGB4EGGHAAE2EEGDHFHHGG0EEEGGHGHHGG0>@CEGGGGGGFHGHHGGGGHGHHHHGGGGG/>DGHBFGHHHHHGGHHHHHGGHHGGGGGHHHHHHHHHGHGHHGGGGGHGHHGHGHGGGGGGGGGGGG;ABGBFBBFBBFFFFFFFFFFFFFFFFFFFFFFFFBFFFFFFFFFFFFFFFFFFFFF;BFFFFFF/BFF/;BFFFFFFFFFFFFFFFFFFFFF
@M05620:37:000000000-D9766:1:1101:11733:7315 1:N:0:38
AGTGCCAGCTCTCCATCGCACAGGGGACCCAGTGCCTGGCCCCTCCATCCAGAAAACCTATAACCTCACCCGCTACCTGGAGCACCCACTCCGCAGCTTGGCTGGGACCTATGTGAGTATCCAGCGTAGGAATCTGGGAGTTGGGGCGGAGTGAGGAGTTGGGGAAAGACAGTCCTAACCGTGGAGGGTTCTGGTAAATGATGGGGTGAGGAGGGGCTCTTTGGCTCCCACCAGTCCCCCTGTCTGGTCTA
+
AA>>AFFFBFFFG4GGGFGAECHFG22EEEGH3BFFGGHHHHGHGGHHHHHHHGHEFEHHH5FGH5FGHHHEE>EEHHGG2BFHHH1??GHFAFFGFHBGEHFG?FHGGHHHHHGDFGHHHGDGCGFDFGHGHHGFHH0FEHEHFG.<C-;EH0:C0CGHGGGGC.:A/;/BFGGGGFGG?GGA.AACFFFFFFFFFFFFBBFFFFDFAF?FFFFFFFFFFFFFFFFFEFFFA.FBBFFFFFFFFFFFFFB
@M05620:37:000000000-D9766:1:1101:24958:7319 1:N:0:38
ACCACACCTTCTACAATGAGCTGCGTGTGGCTCCCGAGGAGCACCCCGTGCTGCTGACCGAGGCCCCCCTGAACCCCAAGGCCAACCGCGAGAAGATGAACCCAGGTGCGTGGCCCGCTACCTCTTCTGGTGGCCGCCTCCATCCTTCCTGGACTCCCGGCGCTGCGCCCTTTCTCACTGGTTCTCTCTTCTGCCGTTTTCCGTAGGACTCTCTTCTCTGACCTGAGTCTCCTTTGGAACTCTGCAGGTTC
+
AAAABBBB>FCFGGGGGGFGGCHGGEAA4AFFEFGG?FEA2GGFGGGGAEEGEGFFFHFCFFCFGEEEF@?GHEGGGEEFCGHHEFGGG?F@D/FFBFGFGH?/FFFCF@FEG@CEGC---/<D000DBGHFCFC@@@?../;9F9CFGFF//CBBFEDAB-99@D-@DFFF9BFF/FFFFFFEFF//;FFFFFFFDDFFFF?B.A.9FFFFFBBB///;/99BB/./9/F/FBF/;B///9/://;A9//
@M05620:37:000000000-D9766:1:1101:13832:7337 1:N:0:38
GAGGCTGCTTTGGAAGAAACTCATAGATTACTGCAACAGTTCCCCCTGGACCTGGAAAAGTTTCTTGCCTGGCTTACAGAAGCTGAAACAGCTCCAAGGGAGTAAAAGAGCTGCTGAAACAATGGCAAGTAAGTCCGGCATTTCCGCTTTAGCACTCTTGTGGCTCCAATTGAACAATTCTCAGCATTTGTACTTGTAACTGACAAGCCAGGGCCCAAAGATCGGAAGAGCACACGTCTGACCTCCAGTCA
+
A1AAAAFAFFFFGGGGAEGGGGFGGGGHH1GHHHD1BBFAFGFHHGGGHHHHHGHHHHFGGHHHFHHHHHHHHHHFHHHHHHHHHHHHHGHHH1GEEBFEEEECG2FG/0FDG11FGG1GHHBGFCFGGEGHHH21///>CHHH2/<EEE1F1@11@1FFGHA/?GGFC1GB11?FFHH11F1GHGHB1FFFGHHGGGH0DFGHHBHHGBGG..=-:.;GG0;:...;CA:CF9.-C.BCC0/CFE/9FGB
@M05620:37:000000000-D9766:1:1101:24862:7340 1:N:0:38
ACCACACCTTCTACAATGAGCTGCGTGGGGCTCCCGAGGAGCACCCCGTGCTGCTGACCGAGGCCCCCCTGAACCCCAAGGCCAACCGCGAGAAGATGCCCAGGTGAGTGGCCCGCTACCTCTTCTGGTGGCCGCCTCCCTCCTTCCTGGCCTCCCGGAGCTGCGCCCTTTCTCACTGGTTCTCTCTTCTGCCGTTTTCCGTAGGACTCTCTTCTCTGACCTGAGTCTCCTTTGGAACTCTGCAGGTTCTA
+
BBBBBBBBFFF@GGGGGFGFFGFHG2EEGC2AGFGGGGGGGCHH1AEGGGDGHFHHHHHGGGEGGGGGGGGHFHHGGGGHGHHHHGGGGGGGGGHHHHHHHHHGHHHHHHGGHHGGGFGHHHHHHHHHHHGHHGGGGGHGGGGGGGGGGGGGGGGGGG-BFFFFFFFFFFFFFFFFFFFFFFFFFFFFFFFFFFDFFFFFFFFFF/9FFFFFFFFFFFFFFFFFFFFFFF/FFFFFFFFFFFFFFFFFFFF
@M05620:37:000000000-D9766:1:1101:17232:7346 1:N:0:38
GCTGCTGCTTTGGAAGCGCACACGTCTGACCTCCAGTCACGAGATTCCATCTCGTATGCCGTCTTCTGCTTGCAAAAAAAAACCACCACACGTGCCTGACCCATGTCCGATGCCCGCTAAGTCTGCCCTTTTCTGCCTCCATCCCTCCATACCTCCCAGCGCCTCGCCCTTCCACCATGTCTCTCTCTTCTCCCGTTTTCCGTACTCCTCTTACCCCTTCCCTCAATCTCCTCTTTATCTCTGCACTATCT
+
>11>ABBBCF@B1AB11EEGEEHGFHHB11BG1F0BDFFF/AAAFGFG2DDDB0FEHGHFABAB/DF1FGHH/@D1BC>/>///////?/?/0///11000B/00222///?/10/////1@21111/10<1?111?1<.0110.1<.011//<0../0.---.:.--.-;//00..000000000000;;00;.../9F0;0.--9//9//////;--;9-/--//9//:B-///////:////////;/
@M05620:37:000000000-D9766:1:1101:20981:7350 1:N:0:38
AGTGCCAGCTCTCAATCGCACAGGGGACCCAGGGCCTGGCCCCTCCATCCAGAAAACCTATGACCTCACCCGCTACCTGGAGCACCAACTCCGCAGCTTGGCTGGGACCTATGTGAGTATCCAGCGTAGGAATCTGGGAGTTGGGGAGGAGTGAGGAGTTGGGGAAAGACAGTCCTAACCGTGGAGGGTTCTGGTAAATGATGGGGTGAGGAGGGGCTCTTTGGCTCCCACCAGTCCCCCTGTCTGGTCTA
+
>11>AFDFAFFB1GGFEEFGCGFCCEGG?0GHGGC///FC0GEHGGGF10FEDA1FGE0BGHDHHHFHHHHGGGG>GFGFCGGCC?GGGCFHGCEGGFDGGHHGGCHHGGHHHFFHHHHFFHHHGGGGGGHHFHHHHEHGGHBHGCF@@AAGHHHFFEGH0G--EGHHHHHHFFGHHHHHG.EGGGGGCFGGFGFGGGGGGGGGGGF@FFFFFF?-@-EFFFFFFFFFFFFFFFFFFFFF;EFFFFF9FFF
@M05620:37:000000000-D9766:1:1101:5865:7352 1:N:0:38
AGCACCAGCTCTCCATCGCACAGGGTGCCGAGCGCGTGGCCCCTCCATCCAGAAAGCCTATGACCCCACCCACCACCTGGGGCACCCGCTCGGCAGCTTGGCTGGGACCTATGTGAGTATCCAGCGTCGGAATCTGGGCGTTGGGGCGGCGTGCGGCGTTGGGGCCCGCCCGTCCTAACCGTGGCGGGTTCTGGTAAATGATGGGGTGAGGAGGGGCTCTTTGGCTCCCACCAGTCCCCCTGTCTGGTCTA
+
>>11>AFFAFFFGGG11AA1A0B0FB0BB0AEAEE/AEEGHHCHGGHGH0BFECF1BFGH1@BGH0BEEGG/???FFH0B>/?>EFG>EEE//?/>/<10?FFGGGGHGGFHHGH1FGHHHH1FGGG.>C-.CFGHGH.CGGGA@@.@A-;@@F@@-@@@@?@@?--9-@-@@FFFBBFF?BF@-@;@@FFFFFFFFFFF/BFFFFB@?AF/AB?@@?FFFFFFFFFFFBFFAFFEFFFF@FFFFFFFFFF
@M05620:37:000000000-D9766:1:1101:4788:7357 1:N:0:38
ACCACCCCTTCTACAATGAGCTGCGTGTGGCTCCCGAGGCGCCCCCCGTGCTGCTGACCGAGGCCCCCCTGCCCCCCAAGGCCACCCGCTAGGCGCTGATGAGTGGCCCGCTACCTCTTCTGGTGGCCGCCTCCCTCCTTCCTGGCCTCCCGGAGCTGCGCCCTTTCTCCCTGGTTCTCTCTTCTGCCGTTTTCCGTAGGACTCTCTTCTCTGACCTGAGTCTCCTTTGGAACTCTGCAGGTTCTAGATCG
+
AAA>A1A@AFFF3FG1BFDFFBG1EEEEAABFFFFA/AE/AAAEGGGGEEE/BBF1BFGG/E/>F?EGGGG/0?FCGG/?FGGHEGG>C/>/0<-->-><=00<DGFHH<CG?AFHHHH0CHHGHGGGG?AGGGGGGGGGFFGGGGFFFFFF@@@@FFF?-B@@FFFFF/BBFEFFFFFFFFFFFFFF@BBFFFFA9ABFFFFBFFFFFFFFF/9FF-FBFFEFBFFFFEFBFBFF/FFFF-BFFBF/BFE
@M05620:37:000000000-D9766:1:1101:11604:7372 1:N:0:38
ACCACACCTTCTACAATGAGCTGCGTGTGGCTCCCGAGGAGCACCCCGTGCTGCTGACCGAGGCCCCCCTGAACCCCAAGGCCAACCGCGAGAAGATGCCCAGGTGAGTGGCCCGCTACCTCTTCCGGTGGCAGCCTCCCTCCTTCCTGGCCTCCCGGCACTGCGCCATTTCTCACTGGTTCTCTCTTCTGCCGTTTTCCGTAGGACTCTCTTCTCTGACCTGAGTCTCCTTTGGAACTCTGCAGGTTCTA
+
BBBAABABFFFFGEGGFGGFGBGFGAEEGGHHGFGEGGEGGHHHHGGGGGGGHHHHHHHGGGGGGGGGGGGHHHHGGGGHGHHHHGGEGGDG?DGHHHHHFF//FF10<FCGHH?F-->01<0=00.--<EH/.C.CF..:CEFHGF0;C..CF.CA---;//;9?C../;/9B/BFB.:BBFFF/999//;BDDFFFFFD;99DFBFFFFF999/;BF/BFF/./9/9/FFF///9BB//;FBB;.;///
@M05620:37:000000000-D9766:1:1101:11117:7397 1:N:0:38
ACCACACCTTCTACAATGAGCTGCGTGTGGCTCCCGAGGAGCACCCCGTGCTGCTGACCGAGGCCCCCCTGAACCCCAAGGCCAACCGCGAGAAGATGAACCCAGGTGCGTGGCCCGCTCCCTCTTCTGGTGGCCGCCTCCCTCTTTCCTGGCCTCCCGGCGCTGCGCCCTTTCTCACTGGTTCTCTGTTCTGCCGTTTTCCGTTGGCCTCTCTTCTCTGCCTTGCGTCTCCTTTGGAACTCTGCCGGTTC
+
BBBAAABA4CCFGGGGGG5BGFHHGFGACEHHFAFE?EEFDHGHHGG0EFFGFHGHHHG0>E?EGGGGGGGHHHHGGGGHGHHHHGGGGG<BFGHFFHHHB<<<FCGGGC/C-->F<---<CG//D==<0D:A.C-A-CEA./C/;0;FFF/C99FFCDGGGF==.--A--9:9FF9/9B.B/BFFF/99BF///-.9;.B/;:/:.//BFFFF/B9FFFFF/9;B>;-.;/B//BB//;B/;B/99-99.
@M05620:37:000000000-D9766:1:1101:11166:7403 1:N:0:38
ACCACACCTTCTACAATGAGCTGCGTGTGGCTCCCGAGGAGCACCCCGTGCTGCTGACCGAGGCCCCCCTGAACCCCAAGGCCAACCGCGAGAAGATGAACCCAGGTGCGTGGCCCGCTCCCTCTTCTGGTGGCCGCCTCCCTCCTTCCTGGCCTCCAGGCGCTGCGCCCTTTATCACTGGTTCTCTCTTCTGCCGTTTTCCGTAGGACTCTCTTCTATGCCATGCGTCTCCTTTGGAACTCTGCCGGTTC
+
CCCCCCCCFFFFGGGGGGGGGGHHGGGGHGHHHGGGGGGGGHHHHGGGGEGGHHHHHHHGGGGGGGGGGGGHHHHGGGGHGHHHHGGGGGGGGGHHHHHH2?/<G/?F1AFDCCHH->@<CGHHHHGGFGHFGHHCDGGGGGGGGFGGGGGFGGGGG/;/:ADGFFFFFFFFF/;FFFFF.;FFFFFFFFFFFFB@:AFEFBDFF.A:FFFFFFFFF//B/BFFFFD.;DFFFF/;B/BFFFFFF9;-;D.
@M05620:37:000000000-D9766:1:1101:11960:7411 1:N:0:38
ACCACACCTTCTACAATGAGCTGCGTGTGGCTCCCGAGGAGCACCCCGTGCTGCTGACCGAGGCCCCCCTGAACCCCAAGGCCAACCGCGAGAAGATGATGAGTGGCCCGCTCCCTCTTCTGGTGGCCGCCTCCCTCCTTCCTGGCCTCCCGGAGCTGCGCCCTTTCTCCCTGTTTCTCTCTTCTGCCGTTTTCCGTAGGACTCTCTTCTCTGCCCTGAGTCTCCTTTGGAACTCTGCAGGTTCTAGCTCG
+
BBBBBBBAFFFFGGGGGGGGGFHHGGG2AEHGHGGGDGFCEHHFHGGGEEGGHHHHHHFGGGGGGGGGGGEFHHHGGEGHGHHHGGGGGGCCFGHHDGFBGBGG2/FGHGGGCDGHGHHG11FGHAGHC<CGGHFHHGHHHGHH/CFGGGG.A-@?FGG-ADBBFFF/FBFFB/:BFFFFBFFFFFF/BFDFFFBD;AFFFFFFFFFFFFFFFFEF/;.;FF99BFEBFF//;FFBBB//A9BFFFFFFFB
@M05620:37:000000000-D9766:1:1101:16536:7421 1:N:0:38
AGTGCCAGCTCTCATCGCACAGGGGACCCCGGGCCTGGCCCCTCCATCCCGAAAACCTCTGACCCCACCCGCTACCTGGAGCACCCACTCCGCAGCTTGGCTGGGACCTATGTGCGTATCCCGCGTCGGAATCTGGGCGTTGGGGCGGCGTGCGGCGTTGGGGCAAGACAGTCCTAACCGTGGAGGGTTCTGGTAAATGATGGGGTGAGGAGGGGCTCTTTGGCTCCCACCAGTCCCCCTGTCTGGTCTAT
+
BBABBFFFBFFFGGGGG2AEEGHFG2AEGE?EEEEGGHHHDGHGGH5DGCE1EEGHGHHHGHHH2BEEGGGGGGGHHHH2BGHHHG/FGBFFGEGGHHHGHHGGG?FEH2FGHHDEGGGHH1CDCA<@CAEEHHHHHG?DADHGG9-B9BFFFFF;DFFFFFFDFFF.;9BFFFFFFFFFFFF.AFFAFFFFFFFFFFFFFFFFFDFFFF/DAFFFFFFFFFFFFFFFFFFFFFFFFFFFFFFFFFFFFFF
@M05620:37:000000000-D9766:1:1101:24583:7435 1:N:0:38
GAGGCTGCTTTGGAAGAAACTCATAGATTACTGCAACAGTTCCCCCTGGACCTGGAAAAGTTTCTTGCCTGGCTTACAGAAGCTGAAACAACTCCAAGGGAGTAAAAGAGCTGATGAAACAATGGCAAGTAAGTCAGGCATTTCCGCTTTAGCACTCTTGTGGATCCAATTGAACAATTCTCAGCATTTGTACTTGTAACTGACAAGCCAGGGACAAAAGATCGGAAGAGCACACGTCTGAACTCCAGTCA
+
A3>AAAF@FFFFFGGCGA4FGGFHCFGHHAGHHEFGGFGFFGHHHGGGF2FHHHHHHHBHHHHHHHHHHHHHHHHHHHHHHHHFHHGHH31BGGGGHFFEGE>GDFHHGHHHHGBHFBGHHHHHHHHHGHHHFHHFHHHHHHHHHGGGGGHHHHHFHHHHHHGHHHHHHHHHHHHHHHHHHHHHHHGGHFFFHGHHHGHHHHHGHFHHGHHHFGGCC/FGGHHHGGEDCHCFFGGGGEBEFGFGFGG9FG9
@M05620:37:000000000-D9766:1:1101:22000:7453 1:N:0:38
GAGGCTGCTTTGGAAGAAACTCATAGATTACTGCAACAGTTCCCCCTGGCCCTGGAAACGTTTCTTGCCTGGCTTACAGAAGCTGAAACAACTCCAAGGGAGTAAAAGAGCTGATGAAACAATGGCCAGTAAGTCAGGCATTTCCGCTTTAGCACTCTTGTGGATCCAATTGAACAATTCTCAGCATTTGTACTTGTAACTGACAAGCCAGGGACAACAGATCGGAAGAGCACACTTCTGAACTCCAGTCA
+
1>A>>>FAFFFFGFFF1GFGGGGDFAFGFFHFGGBAGFB1D2DF0A0A/0GHH0/ABB0BBFHFDD1AFFFGEHF1FGFEGGFG1@@@B0/FEBF111??CA?F1@GGEGHHGHFB2BFGBHHHFG0B/BBBFFH2100/B<F2B<AC/FDH1@GG0FFHFFCFFHHH1?FDGF?DBFDFHGBF1FGH<=1=FBD1>1=><>DGHF..C<<C.<:...:/CCC:..;CGG//:CF/;;FF0;CB0C/;;00
@M05620:37:000000000-D9766:1:1101:11439:7473 1:N:0:38
AGTGCCAGCTCTCAATCGCACAGGGGACCCAGGGCCTGGCCCCTCCATCCAGAAAACCTATGACCTCACCCGCTACCTGGAGCACCAACTCCGCAGCTTGGCTGGGACCTATGTGAGTATCCAGCGTAGGAATCTGGGAGTTGGGGAGGAGTGAGGAGTTGGGGAAAGACAGTCCTAACCGTGGAGGGTTCTGGTAAATGATGGGGTGAGGAGGGGCTCTTTGGCTCCCACCAGTCCCCCTGTCTGGTCTA
+
ACABCFFFCFFFGFGGGGGCGGHGGGGGGGHHFGGGGGHHHHGHGGHHHGHHHHHHHGHHHHHHHHHHHHHGG>EGHHHHHGHGHHFHFHHFEGGGGHHHGHHGGGHHGHHHHHHHHHHHHHHHHGGGGGHHHHHHHHHGGHHHGGGGGGGHHHHHHGHHHHGGGGHHHHHHHHHHHHHHGGGGFEGG:CGGGGFFGGGGGGGGGGFFFFFFFFFFFFFFFFFFFFFFFFFFFFFFFFFFFFFFFFFFFFB
@M05620:37:000000000-D9766:1:1101:11745:7475 1:N:0:38
AGTGCCAGCTCTCAATCGCACAGGGGACCCAGGGCCTGGCCCCTCCATCCAGAAAACCTATGACCTCACCCGCTACCTGGAGCACCAACTCCGCAGCTTGGCTGGGACCTATGTGAGTATCCAGCGTAGGAATCTGGGAGTTGGGGAGGAGTGAGGAGTTGGGGAAAGACAGTCCTAACCGTGGAGGGTTCTGGTAAATGATGGGGTGAGGAGGGGCTCTTTGGCTCCCACCAGTCCCCCTGTCTGGTCTA
+
AA1AABFFAFFFFGGFEFGCG?G0FGEGCEGH0EEE/FHFFHEHGGHHHFGH1FCGHGHHGHBHHHHGHHHGG@EGHHHHHFFHHHHHCHFHEGGGGGFF?HFFGGHHGHGHHHHHHHHHHGHHHGEGGGHHGHHHHHHGGHFHGGGGGGGHGGGHHGHHHHGGGGHFHHHHHHHHHHHHGGEGGGGGGFGGGGGGFGGGGGGGGGF@FFFFFF@@?@FFFFFFFFFFFFFFFFFFFFFF?FFFEB/FFFF
@M05620:37:000000000-D9766:1:1101:26508:7480 1:N:0:38
ACCACACCTTCTACAATGAGCTGCGTGTGGCTCCCGAGGAGCACCCCGTGCTGCTGACCGAGGCCCCCCTGAACCCCAAGGCCAACCGCGAGAAGATGATGAGTGGCCCGCTCCCTCTTCTGGTGGCCGCCTCCCTCCTTCCTGGCCTCCCGGAGCTGCGCCCTTTCTCACTGGTTCTCTCTTCTGCCGTTTTCCGTAGGACTCTCTTCTCTGCCCTGAGTCTCCTTTGGAACTCTGCAGGTTCTAGCTCG
+
AAAAAAAAFF@FDGGB3FBA1ABF0AEGF?GHHGG0EEE/ECHHAEGGEEGGFHHGHHHEGGGGGGGGGGEHHHHGGGGHGHHHHEGGGCCGGGHHHGHHHHHHFEFFHGGG?GGHHHHHHHHHHGHHCGGG.CEHHGHHHHHHHHGGGGGGGGG@GGGGGGG@FFFFFFFFFFFFFFFFFFFFFFFF@FFFFFFFFFFFFFFFFFFFFFFFFBFFFFFFFFFFFFFFFFFFFFFFFFFFFAFFF9F/BFB
@M05620:37:000000000-D9766:1:1101:11729:7486 1:N:0:38
AGTGCCAGCTCTCAATCGCACAGGGGACCCAGGGCCTGGCCCCTCCATCCAGAAAACCTATGACCTCACCCGCTACCTGGAGCACCAACTCCGCAGCTTGGCTGGGACCTATGTGAGTATCCAGCGTAGGAATCTGGGAGTTGGGGAGGAGTGAGGAGTTGGGGAAAGACAGTCCTAACCGTGGAGGGTTCTGGTAAATGATGGGGTGAGGAGGGGCTCTTTGGCTCCCACCAGTCCCCCTGTCTGGTCTA
+
ABAAAFFFBFFFGGGGGGGFGAHAFGGGGGEHGGGGFGHHHHGHGGFHHHHHB3EGHGHFHHFHHHHGHHHGGGEEHHHHHHHHHHHHGHHHGGCGGHHHGHHGGGHHGHHHHHGHHHHHHHFFHGGGGGHGHHHHHHHGGHHBCGGGGGGHGHFGFFHHHHGGEDHGHGHHHHHHHHHFGGGGFEFGFGGGGGF0BFGGFFGGGGDBFFFFFFBBBBFFFFFFFFFFFFFFEFFFFFFFBFFFFFFFFFF
@M05620:37:000000000-D9766:1:1101:9711:7507 1:N:0:38
GAGGCTGCTTTGGAAGAAACTCATAGATTACTGCAACAGTTCCCCCTGGACCTGGAAAAGTTTCTTGCCTGGCTTACAGAAGCTGAAACAACTACCAGGGAGTAAAAGAGCTGATGACACAATGGCAAGTAAGTCAGGCATTTCCGCTTTAGCACTCTTGTGGATCCAATTGAACAATTCTCAGCATTTGTACTTGTAACTGACACGCCAGGGACAAAAGATCGGAAGAGCACACTTCTGAACTCCAGTCC
+
>3AA3>BAF5B4GBBBAGBFGGHHHFGHHHBFFH4BFHFGHD5BBBAACFBBFGFFB32FBGHBFHGBBBAA1BF33ABFGHABF33FBB1FF3BBF3BEE1>BGHF3?2B33@BB@3BB??3?BFGG/BBDGGB?BBB?BBB?B?/??F3B33<@<2@@FG?@@<@@C<??<1<?<?FDFF1?<<>1<==1=>>>><11>11<D0<-<<<<.:EFAGA/:0<:.=:9;./;CFF/C00;CF;;;;F/;00
@M05620:37:000000000-D9766:1:1101:22382:7512 1:N:0:38
ACCACACCTTCTACAATGAGCTGCGTGTGGCTCCCGAGGAGCACCCCGTGCTGCTGACCGAGGCCCCCCTGAACCCCAAGGCCAACCGCGAGAAGATGAACCCAGGTGAGTGGCCCGCTACCTCTTCTGGTGGCCGCCTCCCTCCTTCCTGGCCTCCCGGCGCTGCGCCCTTTCTCACTGGTTCTCTCTTCTGCCGTTTTCCGTAGGACTCTCTTCTCTGACCTGCGTCTCCTTTGGAACTCTGCAGGTTC
+
CCDDDDCCFFFFGGGGGGGGGGHHGGGFEGHHHGGGGGGGGHHHHGGGGGGGHHGHHHHGGGGGGGGGGGGHFHHGGGGHGHHHHGGGGGGGGGHHHFHHHHGGHFHH1FGHGGHHGGGCDHHHHHHHGHHHDGHDGGDGHGHHGGGGGGGFGGGGGGGG?@>BCFFFF=DFFFFFFFFBFFFFFFFFFFFFFFFFDFFEFFDFAFFFFFFFFFFFFFFFBFBFF.DDB?FFFFFFFFFFFFFFF0BFFF0
@M05620:37:000000000-D9766:1:1101:11489:7519 1:N:0:38
ACCACACCTTCTACAATGAGCTGCGTGTGGCTCCCGAGGAGCACCCCGTGCTGCTGACCGAGGCCCCCCTGAACCCCAAGGCCAACCGCGAGAAGATGATGAGTGGCCCGCTACCTCTTCTGGTGGCCGCCTCCCTCCTTCCTGGCCTCCCGGAGCTGCGCCCTTTCTCACTGGTTCTCTCTTCTGCCGTTTTCCGTAGGACTCTCTTCTCTGACCTGAGTCTCCTTTGGAACTCTGCAGGTTCTAGATCG
+
AA>AAABAFFFFGGGFGGFGGGHHGFGG4EFGCFFG2EFEDHEHHGGEBEEF5GGFHHHEEEEGGFGGGGGFEGHGGGEHGHHHEGGGGGGFDDG2?GFF2FHHHGFHHGGGD>GGHHHGHGH=GGGHADGGGEGHHGHHHHHHGHHGFGGGGGGGGFFBFGGGFFFFFFFFFFBFFFFFFFFFFFFFFDFFFFFF::AAFFFFBFFFFFFFFFFFFBFFBFFFFFFFFBBFFBFFB9FFFAFFFFFFFFF
@M05620:37:000000000-D9766:1:1101:9691:7520 1:N:0:38
GAGGCTGCTTTGGAAGAAACTCATAGATTACTGCAACAGTTCCCCCTGGACCTGGAAAAGTTTCTTGCCTGGCTTACAGAAGCTGAAACAACTCCAAGGGAGTAACAGAGCTGCTGAAACCCTGGCAAGTAAGTCAGGCATTTAAACTTTCGCCCTCTTGAGGCTCCCCTTGCACAATTCTCCGCCTTTGTCATTGTACCTGACAAGCCCGGACAACCAGCTCGGCCGAGCACACGTCTGCACTCCCGTCA
+
BBABCCFCFFFFG4GGGGGGGGHHHHHHHHHHHHHHHHHGHHHHHGGGHFHHHHHBGHFGBGHHHHHHHHHHHHHHHHHHHHHGHHGHHHHHH3FGHHGF1B?BGBGG3BF3B33B4G3B0?FG/BF3F34?BB4BB?3?BG4333B3BGDG//C/?2@@2@</?GGA/0??<1FF?FDFGH1EG.EGH1=00=DGGH0=GGCC00<GG.-----;9;CE.0;.-..9;---;:A=;AFEBFFFF;.A9A.
@M05620:37:000000000-D9766:1:1101:10738:7531 1:N:0:38
AGTGCCAGCTCTCCATCGCACAGGGGACCCAGGGCCTGGCCCCTCCATCCAGAAAACCTATGACCTCACCCGCTACCTGGAGCACCAACTCCGCAGCTTGGCTGGGACCTATGTGAGTATCCAGCGTAGGAATCTGGGAGTTGGGGAGGAGTGAGGAGTTGGGGAAAGACAGTCCTAACCGTGGAGGGTTCTGGTAAATGATGGGGTGAGGAGGGGCTCTTTGGCTCCCACCAGTCCCCCTGTCTGGTCTA
+
AA>>AFFFAFFFG4FGFGGAECHGGEEEEFFHBAEEFFHHGHG1EGHHHGHHHFHGHGHHHFGHHGHHHHGFF>EEHHHHBGHHHH1?EHHHFGGGGHHHGHHGGFFGGHBHHHFFFHHHHH3GHCG?CGHHGHGHHH0FEGHFGC<CCACCFFGF0AGFG/@C.CCC/CGGGHHG0BFFDGGG.C9BCFGFFFCFGGGGEFFGGGFFFFFBDFACDFFFFFFFEFFEEBAFFFFFFFFFFFFFFFFFFE/
@M05620:37:000000000-D9766:1:1101:21981:7534 1:N:0:38
ACCACACCTTCTACAATGAGCTGCGTGTGGCTCCCGAGGAGCACCCCGTGCTGCTGACCGAGGCCCCCCTGAACCCCAAGGCCAACCGCGAGAAGATGAACCCAGGTGCGTGGCCCGCTACCTCTTCTGGTGGCCGCCTCCCTCCTTCCTGGCCTCCCGGCGCTGCGCCCTTTCTCACTGGTTCTCTCTTCTGCCGTTTTCCGTAGGACTCTCTTCTCTGACCTGCGTCTCCTTTGGAACTCTGCAGGTTC
+
BBBBBBBBFFFFFGGGGGGFGDGGGEEGHGHHGGGGGGGEGHGHHGGGEFGGHHHHHHHGGGGGGGFGGGGHHGHGGGGHFHHHHGG@DGGCCGHHFHHHDGGGHGHH1/?CADHG-CG?DHHHGHHH0DDGDCH@FGGGHGGGGGGFFGGFGGGFGGG?99@=ADAFFDC/BBFFFFFF.B/FFFFFFFFFFEF=99FFFFDFFFFFFFFFFFFFEFFF/BFFEF-ADFFFFFFBB/FBBBFFF//;9B/
@M05620:37:000000000-D9766:1:1101:9255:7543 1:N:0:38
ACCACACCTTCTACAATGAGCTGCGTGTGGCTCCCGAGGAGCACCCCGTGCTGCTGACCGAGGCCCCCCTGAACCCCAAGGCCAACCGCGAGAAGATGATGAGTGGCCCGCTCCCTCTTCTGGTGGCCGCCTCCCTCCTTCCTGGCCTCACGGAGCTGCGCCCTTTCTCCCTGGTTCTCTCTTCTGCCGTTTTCCGTAGGACTCTCTTCTCTGCCCTGAGTCTCCTTTGGACCTCTGCAGGTTCTAGCTCG
+
CBCCCCCAFFFFGGGGGGFGGGHHGGG24EGHHFGE?EGGFHHHHGGEEEGGFHGHHHHEGFCGGGGGGGGHHHHGGGGHGHHHHGGGGGFGGGHFFHFFHHHHHGGHHGGG@EGHHHHHH11=GGGHG@AEGHGHHGHHHHHHGHGGG/CFF-A@GGGGGGGDGGFFF/FF/.;FFFFFFFFFFFF;@DFFFFFFFFFDFFFBFFFFFFFFFBBFFFFFFFFBBFF;BFB/FFFFFFEFFFFFF/;/;F?
@M05620:37:000000000-D9766:1:1101:23212:7544 1:N:0:38
ACCACACCTTCTACAATGAGCTGCGTGTGGCTCCCGAGGAGCACCCCGTGCTGCTGACCGAGGCCCCCCTGAACCCCAAGGCCAACCGCGAGAAGATGAACCCAGGTGCGTGGCCCGCTACCTCTTCTGGTGGCCGCCTCCCTCCTTCCTGGCCTCCCGGCGCTGCGCCCTTTCTCACTGGTTCTCTCTTCTGCCGTTTTCCGTAGGACTCTCTTCTCTGACCTGCGTCTCCTTTGGAACTCTGCCGGTTC
+
AAAAAAAAFFFFGGGGDGG1G1FFG0ABC0GG1FGEEEGGCHHHHGGGEFGGGHGFHHHGCGGGGAGGGGGFHCHGGGCHC<GHHGE/CCCCCFFGFGHFGHGF<CGHHGFGGCGHCCC-ACFHHHHHDHFECHHC-AACEFGGGGGGGFFEFFGGEEGAA--9-B@@?@>FFFFFFFFF-;;FFFFFFFFFB9F@9BFFFF?F---9BFFFFFFFFFBB/9FFFF?F@FFFFFFBBBBF/FFFF/-@9A-
@M05620:37:000000000-D9766:1:1101:10750:7545 1:N:0:38
AGTGCCAGCTCTCAATCGCACAGGGGACCCAGGGCCTGGCCCCTCCATCCAGAAAACCTATGACCTCACCCGCTACCTGGAGCACCAACTCCGCCGCCTGGCTGCGACCTATGTGAGTATCCAGCGCAGGAATCTGGGAGTTGGGGAGGAGTGAGGAGTTGGGGAAAGACAGTCCTAACCGTGGAGGGTTCTGGTAAATGATGGGGTGAAGAGGGGCTCTTTGGCTCCCACAAGTCCCCCTGTCTGATCTA
+
>AAABFFFBFFFGGGGGGGGGGHHGGGGAFGHGDGG2FHH2GEFEGGFFH3G3FFGFGEGGFFHHHHHHHGEEFGGHHGGHHHEGHHHGEHFE///</EGE0BF//>BCACGHHGHHGHFH22@CG///<FHBGHHHHGG?GGE-<C--<C/CHGFHGCHFHGGGGE?BFGGG0;0BB/;@;EGGGGG.9F/;B;BBBFFB/FFFFDF?/;9AEFA-;AFFFFEF9FEAB....;BFFE?9AFBF///9;B
@M05620:37:000000000-D9766:1:1101:14870:7560 1:N:0:38
ACCACACCTTCTACAATGAGCTGCGTGTGGCTCCCGAGGAGCACCCCGTGCTGCTGACCGAGGCCCCCCTGAACCCCAAGGCCAACCGCGAGAAGATGCCCAGGTGAGTGGCCCGCTACCTCTTCTGGTGGCCGAATCCCTCCTTCCTGGACTCCCGGCGCTGCGCCCTTTCTCACTGGTTCTCTCTTCTGCCGTTTTCCGTAGGCCTCTCTTATCTGCCCTGCGTCTCCTTTGGAACTCTGCAGGTTCTA
+
AA?ABAAAFFBDBEB4ADBBFGGFEEGEA2FFFBF2BAA?EGGHHGEA11EAGEACEFHEEGCGEGEEFEFHGFA?EEEFGHHHHGGEF?/>B<FFB<GFH<F/1<<<?1/FGHCG@--0>00GHHBDH/EHHG--;.CFC:AHFGHH0B/.:BFGD?--9-9D>BFFFFFFFF9BFBFFF/FFFFFF9BFFFFADFFFFBB.;:/99AFFFF/;//9/;EFF.;DA?FFFFFFF//BF9/;FBFF.9FF;
@M05620:37:000000000-D9766:1:1101:21400:7562 1:N:0:38
AGTGCCAGCTCTCAATCGCATAGGGGACCCAGGGCCTGGCCCCTCCATCCAGAAAACCTATGACCTCACCCGCTACCTGGAGCACCAACTCCGCAGCTTGGCTGGGACCTATGTGAGTATCCAGCGTAGGAATCTGGGAGTTGGGGAGGAGTGAGGAGTTGGGGAAAGACAGTCCTAACCGTGGAGGGTTCTGGTAAATGATGGGGTGAGGAGGGGCTCTTTGGCTCCCACCAGTCCCCCTGTCTGGTCTA
+
A?AABFFFBFFFFGGGGCFFAEFFCEGGGGHHGGGGGDHGHHGHGGHHGHHGHFFGHGGHHHHHHHHHHHHGGGCGHHHHHGG?CHHGGGGHGG?EGHHHGHHGGGFGGHFHFHHHHHHHHHHHGGGGGGHHHGHHHHHGGHHGGGGGGGGHHHHHHGHHHHGGGGHHHHGHHGHHHHHHGEEFGGGG9CFGGGGGGGGGGGGGEGGFFFFFFFFFFFFFFFFFFFFFFFFFFFFFFFFFFFFFFFFFFFF
@M05620:37:000000000-D9766:1:1101:19788:7562 1:N:0:38
ACTGCCACTTCTCAATCGCACAGGTGTGCCCTGCCGTGGCGAGACTCCCCCTCATACCCCGTCCCTCACCTGCAACAAGGAGCACCAACTCCGCAGCTTGGCTGGGACCTATGTGAGTATCCAGCGTAGGAATCTGGGAGTTGGGAAGGAGTGAGGAGTTGGGGAAAGACAGTCCTAACCGTGGAGGGTTCTGGTAAATGATGGGGTGAGGAGGGGCTCTTTGGCTCCCACCCGTCCCCCTGTCTGGTCTC
+
11>AAB111BBBFFGGGGGGGG0ABA103DAA00F0E0AA/A///1B1A///A01DA01////?E1B0B01B00BG0/0/B/?>GHHHGHHHEE//>GGH/FH///0FEGCG1D2GBD2>FDHHF/?C//?GCFHEB0?/EG1CC.F.<F<C<G0.C.GHB/--<CG.:CG/CCGHH0/CAAE-..;9.:FFF0;00000;C90..;=A--/;----;AFFF//;/BFFBFB--;;BBFF?AFFF//9;//
@M05620:37:000000000-D9766:1:1101:11455:7576 1:N:0:38
AGTGCCAGCTCTCAATCGCACAGGGGACCCAGGGCCTGGCCCCTCCATCCAGAAAACCTATGACCTCACCCGCTACCTGGAGCACCAACTCCGCAGCTTGGCTGGGACCTATGTGAGTATCCAGCGTAGGAATCTGGGAGTTGGGGAGGAGTGAGGAGTTGGGGAAAGACAGTCCTAACCGTGGAGGGTTCTGGTAAATGATGGGGTGAGGAGGGGCTCTTTGGCTCCCACCAGTCCCCCTGTCTGGTCTA
+
AA>AAFFFBFFFGGGGGGGGGGHGGGGGGGHH2EEEEFHHHHGHGGHGHHHHHHHHHGHHHHHHHHHHHHHGGEGGHHHHHGHHHHHHGHHHGGGGGHHHGHHGGGHHGHHHHHHHHHHHHHHHHGGGGGHHHHHHHHHGGHHHGGGGGGGHHGHHHGHHHHGGGGHHGHHHHHHHHHHHGGGGGGGGEGGGGGFGGGGGGGGGGGFFFFFFFFFFFFFFFFFFFFFFFFFFFFFFFFFFFFFFFFFFFFF
@M05620:37:000000000-D9766:1:1101:22735:7582 1:N:0:38
ACCACACCTTCTACAATGAGCTGCGTGTGGCTCCCGAGGAGCACCCCGGGCTGCTGACCGAGGCCCCCCTGAACCCCAAGGCCAACCGCGAGAAGATGCCCTGGTGAGTGGCACGCTACCGCTTCTGGTGGCCGCCTCCCTCCTTCCTGGCATCCCGGCGCTGAGCCCTTTCTAACTGGTTCTCTCTTCTGCCGTTTTCCGTAGGACTCTCTTCTATGACCTGAGTCTCCTTTGGAACTCTGCAGGTTCTA
+
1111AA>AFFC1BFG1AFFA11B1A0ABBAGHCF0ABEE?EHHHHGEG/AEAA>1BG0>EEE?E/>/EGGGBH>//EG?<//F////<B<><//?F11<GH1?/1?FFHHCF0FCCGEG/--A..=DDH/::.;--;.CEGG./;FB0CB./0;C.A@-9-;@-;BF-;FBFF/;/BF/BFF/;/B/;;BFFF@FFFFFFFF9BB/BF/FBFFF//;B/:/B-9BFFFFFFFFFFFFBBFFFFBF-9B99/
@M05620:37:000000000-D9766:1:1101:22494:7587 1:N:0:38
AGTGCCAGCTCTCAATCGCACAGGGGACCCAGGGCCTGGCCCCTCCATCCAGAAAACCTATGACCTCACCCGCTACCTGGAGCACCAACTCCGCAGCTTGGCTGGGACCTATGTGAGTATCCAGCGTAGGAATCTGGGAGTTGGGGAGGAGTGAGGAGTTGGGGAAAGACAGTCCTAACCGTGGAGGGTTCTGGTAAATGATGGGGTGAGGAGGGGCTCTTTGGCTCCCACCAGTCCCCCTGTCTGGTCTA
+
BBBBBFFFCFFFGGGGGGGGGGHGGGGGGGHHFGGGGGHHHHGHGGHGHHGHHHHHHGHHHHHHHHHHHHHGGGGGHHHHHHHHHHHHGHHHGGGGGHHHGHHGGGHHGHHHHHHHHHHHHHHHHGEGGGHHHHHHHHHGGHHHGGGGGGGHHHHHHGHHHHGGGGHHHHHHHHHHHHHHGGGGGGGGEGGGGGGGGGGHGGGGGGFFFFFFFFFFFFFFFHHFFFFFFFFFFFFFFFFFFFFFFFFFFFF
@M05620:37:000000000-D9766:1:1101:4219:7596 1:N:0:38
ACCACACCTTCTACAATGAGCTGCGTGTGGCTCCCGAGGAGCACCCCGTGCTGCTGACCGAGGCCCCCCTGAACCCCAAGGCCAACCGCGAGAAGATGCCCACATGAGAGGCCCCCTACATCTTCTCGTGGCCGCCTCCCTCCTCCCTCGCCTCCCGCCGATCCGCCCTTTCTCACTGGTTCTCTCTCTTGCCGCTTTCCGCAGAACTCTCTTCTCTCACATCGGACTCCTTTGGTACTCTCCAGGTTCTA
+
BBBBBBBAFFFFGGGGGGGBGFHHGGGGDGGFHFGGDFGFGHHHHGGGEGGG5FAFHHHCEG?FGGGGGGGHHHHGGGGHGHHHHGGGGGGC/?FBHGHHFH//1?1?1?<A/E->-.<1>GG1>F<..<C-<?D:DA.:GHGF//;C9--@AE?A.--=-9-.:AA=-/9BFF9F//9;BB99BFF/:;9//9-;AEF/9.---/;/;9FF/:BBF//9/9/.9.;;F/99BFF.9B9BF//;//;;;B/
@M05620:37:000000000-D9766:1:1101:11591:7596 1:N:0:38
ACCACACCTTCTACAATGAGCTGCGTGCGGCTCCCGAGGAGCACCCCGTGCTGCTGACCGAGGCCCCCCTGAACCCCAAGGCCAACCGCGAGAAGATGCCCAGGTGAGTGGCCCGCTACCTCTTCTGGTTGCCGCCTCCCTCCTTCCTGGCCTCCCGGCGCTGCGCCCTTTCTCCCTGGTTCTCTCTTTTGCCGTTTTCCGTAGGACTCTCTTCTCTGCCCTGGGTCCCCTTTGGAACTCTGCAGGTTCTA
+
1>11>>1AFFF1A3B131F1A1AFAAE00A0A//BAAEA///B0/AEE/EG/1FBHEHFGE?//FEE/>>/G1GH//?<?/<GFH/B<BC/<<C<CG<1FH1?F111011>.>F-----<DG0GD0<D00;:G--AECHGF/EFGFGF0F.FFFFG?G-99----9A@;FFFB9/99/A/B/;BBB/B//;/B-9AFF/FA/-9A/9;BBF/F9//////;9--9;9--A-AF/BBFB/B99//;A:B///
@M05620:37:000000000-D9766:1:1101:23608:7614 1:N:0:38
AGTGCCAGCTCTCAATCGCACAGGGGACCCAGGGCCTGGCCCCTCCATCCAGAAAACCTATGACCTCACCCGCTACCTGGAGCACCAACTCCGCAGCTTGGCTGGGACCTATGTGAGTATCCAGCGTAGGAATCTGGGAGTTGGGGAGGAGTGAGGAGTTGGGGAAAGACAGTCCTAACCGTGGAGGGTTCTGGTAAATGATGGGGTGAGGAGGGGCTCTTTGGCTCCCACCAGTCCCCCTGTCTGGTCTA
+
AA>>AFFFBFFFGAGGGFFCGGHGGAEEAEHHAAEEEFHHAGEGGGHGHHHHFHF2FFGHHHFHHGHHHHHGE>EGHHFG2BGHFH11EHHEEECEEGFGGHHGGGHHGHHHHHHHHHHHHHHHHGEDGGGHHHHHHH0FGHHHGGEGG.CGH0GHGGFHHGGGGCHHHHHHHHHHHHHHGGGGGGGGCFGGGGGGGGGGGGGGGGFFFFFFFFFFFFFFFFFFFFFFFFFFFFFFFFFFFFFFFFFFFFF
@M05620:37:000000000-D9766:1:1101:11637:7637 1:N:0:38
GAGGCTGCTTTGGAAGAAACTCATAGATTACTGCAACAGTTCCCCCTGGACCTGGAAAAGTTTCTTGCCTGGCTTACAGAAGCTGAAACAACTCCCAGGGAGTACACGAGCTCATCACCCAATGGCAAAGAAGTCAGACATCTACCCTTTAGAACTCTTGTTGATCCAATTCAACAATTATCACCATTTGTACTTGTTACTGACACTACAGGTACAAAACATCAGAATATCACACTTCTGAACTCCATTCA
+
>3A>>>BACBBDFAB44FCFGFHFHFAGGBBADG44GHBFHD5BBBA2F2BBGGFBB32F3DFDDADBBB3A1BB3BBBDCBBBF3@BBB1?F3@B2B?1B11B3B4?///?3BB34320/?233BB303B034??33BB?233B3B?22222@<>222@220@2@D<1111<<??/111<1110<1<11>1<>=<=1=>100<<<0/</</0==D0<;.:0<00::0;0000</;;;000;:;0;90;;0
@M05620:37:000000000-D9766:1:1101:18728:7640 1:N:0:38
ACCACACCTTCTACAATGAGCTGCGTGTGGCTCCCGAGGAGCACCCCGTGCTGCTGACCGAGGCCCCCCTGAACCCCAAGGCCAACCGCGAGAAGATGCCCAGGTGAGTGGCCCGCTACCTCTTCTGGTGGCCGCCTCCCTCCTTCCTGGCCTCCCGGTGCTGCGCCCTTTCTCACTGGTTCTCTCTTCTGCCGTTTTCCGTAGGACTCTCTTCTCTGACCTGAGTCTCCTTTGGAACTCTGCAGGTTCTA
+
AAA1AAAAFFFFGGGG3GG1G1FEEA0EF0FH1FG?EGGGGHHHHGGGCGGFHHHGHHHGCEGGG/EEGGG0F1FFGG/GA/GHHGG@CGG//C<F1?1GHGHFGHHHHHFAAG?@GGCFHBFB0GFBGBA.<-@CGCECG:EHHF/FBBF?BFEEE--;AGGB-9A9@F/B9;FFFFBFFFFFBFFFFFFFF@BFFFEFF/9--/BB/B//BFFFFFBB/BBB9BFFFFBBF/BBFFFFFFF/BA9;BB9
@M05620:37:000000000-D9766:1:1101:15216:7640 1:N:0:38
ACCACACCTTCTACAATGCGCTGCGTGTGGCTCCCGAGGAGCACCCCTTGCTGCTGACCTAGGCCCCCCTGAACCCCAAGGCCAACCGCGCGAAGATGCCCAGGTGAGTGGCCCGCTACCTCTTCTGGTGGCCGCCTCCCTCCTTCCTGGCCTCCCGGCGCTGCGCCCTTTCTCCCTGGTTCTCTCTTCTGCCGTTTTCCGTAGGACTCTCTTCTCTGCCCTGAGTCTCCTTTGGAACTCTGCAGGTTCTA
+
BABBBBB?CFCFGGGFFG4AFEFGGDGA2EGGGFEEDCE??GFHHGG11BGHBFBGGCF53@3FGGGGG>?BFGHGG>11FGGCC?EEEG/@C/D?BHGGHBGFFHDFGHGGHHGGG->GFHHHGHGGHGGFHCCGFGHGHHGHHHHHHBFGGGGGF-=AADBD-@DAFFFFFF/FFF?/FFFFFFFFFFFFFFADFEFFFFF.DFFFFFFFFFFFFB/BEF?..;B:FFF/FFE//9FFFFF/BAAFFF/
@M05620:37:000000000-D9766:1:1101:10262:7651 1:N:0:38
AGTGCCAGCTCTCAATCGCACAGGGGACCCAGGGCCTGGCCCCTCCATCCAGAAAACCTATGACCTCACCCGCTACCTGGAGCACCAACTCCGCAGCTTGGCTGGGACCTATGTGAGTATCCAGCGTAGGAATCTGGGAGTTGGGGAGGAGTGAGGAGTTGGGGAAAGACAGTCCTAACCGTGGAGGGTTCTGGTAAATGATGGGGTGAGGAGGGGCTCTTTGGCTCCCACCAGTCCCCCTGTCTGGTCTA
+
ABAAAFFFCFFFGGGGGGGGGGHGGGGGGGCHFGEFFGHHHHGGGGHHHHHHFHHHHGHHHHHHHHHFGHHGGEEGHFHHFGHEHHHEEHHHGGGGGHHHGHHGGGHHGHFHHGBFFDGFHHHHHGDGGCGHHHHHHHCFGHDGGGC<<<CGGFFA0<GHFHGGE?CCGHHC:GHHHFCGA:CC?EDFGFGFGFGGGGGG0CFGGGABAAFFFDFFD>FFFFFFFEFFEBFF?FBFFFFFCF/:9BF/://
@M05620:37:000000000-D9766:1:1101:4977:7673 1:N:0:38
ACCACACCTTCTACAATGAGCTGCGTGTGGCTCCCGAGGAGCACCCCGTGCTGCTGACCGAGGCCCCCCTGAACCCCAAGGCCAACCGCGAGAAGATGAACCCAGGTGAGTGGCCCGCTACCTCTTCTGGTGGCCGCCTCCCTCCTTCCTGGCCTCCCGGAGCTGCGCCCTTTCTCACTGGTTCTCTCTTCTGCCGGTTTCCGTATGACTCTCTTCTCTGACCTGCGTCTCCTTTGGAACGCTGCTGGTTC
+
BBBBBBB>CFFFGFGGGGEGGGHHGFGBEEHHH2BEDEGGGHHHHGGCGGGGHHHGHHHEEGGGGGGGGGGEHHHGGGGHGHHHHGGGGG/BGGHGGF2>2//</?11??11/FF>ACA@D/<<<0=0=G</.<C@-A:..::/990;/009..C.E9E--;-9/;DF.;-;B/FF/BB/9/;////;;/BB//;9-;../;;F;./;////:/BF/:/9//;F..-.-..;;9;///;;.9A.A/;99B/
@M05620:37:000000000-D9766:1:1101:17925:7682 1:N:0:38
AGTGCCAGCTCTCAATCGCACAGGGGACCCAGGGCCTGGCCCCTCCATCCAGAAAACCTATGACCTCACCCGCTACCTGGAGCACCAACTCCGCAGCTTGGCTGGGACCTATGTGAGTATCCAGCGTAGGAATCTGGGAGTTGGGGAGGAGTGAGGAGTTGGGGAAAGACAGTCCTAACCGTGGAGGGTTCTGGTAAATGATGGGGTGAGGAGGGGCTCTTTGGCTCCCACCAGTCCCCCTGTCTGGTCTA
+
ABAABFFFCFFFGGGGGGGGGGHGGGGGGGHHGGGGGGHHHHGHGGHHHGHHHHHHHGHHHGHHHHHHHHHGGEGGHHHHGGHHHHHHGHHHGGGGGHHHGHHGGGHHGHHHHHHHHHHHHHHHHGGGGGHHHHHHHHHGGHHHGGGGGGGHHHHHHGHHHHGGGGHHHHHHHHHHHHHHGGGGGGGGEGGGGGFGGGHHGGHGGGFFFFFFFFFFFFFFFHHFFFFFFFFFFFFFFFFFFFFFHFFFFFF
@M05620:37:000000000-D9766:1:1101:13853:7689 1:N:0:38
ACCACACCTTCTACAATGAGCTGCGTGTGGCTCCCGAGGAGCACCCCGTGCTGCTGACCGAGGCCCCCCTGAACCCCAAGGCCAACCGCGAGAAGATGCCCAGGTGAGTGGCCCGCTACCTCTTCTGGTGGCCGCCTCCCTCCTTCCTGGCCTCCCGGAGCTGCGCCCTTTCTCACTGGTTCTCTCTTCTGCCGTTTTCCGTAGGACTCTCTTCTCTGACCTGAGTCTCCTTTGGAACTCTGCAGGTTCTA
+
BBBBBBABFFCFGFGBFBGGGFFG2EFEF2FG3FF22AAEEG2FGGAFGEEFEHFHHHHGGEEEGGGGGGGGCGHGGGEGEGHHEGEEGCFCBFH2GDHHGHHCGHGHHHAFHHGFG-CHHHHHHHHGHH?GHFGGGGGGHHGHFFFGGGGFFGGGB@9?AFFGFGFFFFFFFFFFFFFFFFFFFFFFFFFFFFDDFFFEDBF?9/;FFFFFFFFFFBFFFFBFBFFFFFFFBBBFFFBFFFFFFFFEFF9
@M05620:37:000000000-D9766:1:1101:25048:7698 1:N:0:38
AGTGCCAGCTCTCAATCGCACAGGGGACCCAGGGCCTGGCCCCTCCATCCAGAAAACCTATGACCTCACCCGCTACCTGGAGCACCAACTCCGCAGCTTGGCTGGGACCTATGTGAGTATCCAGCGTAGGAATCTGGGAGTTGGGGAGGAGTGCGGAGTTGGGGAAAGACAGTCCTAACCGTGGAGGGTTCTGGTAAATGATGGGGTGAGGAGGGGCTCTTTGGCTCCCACCAGTCCCCCTGTCTGGTCTA
+
AA>>AFFFBFFFG4FDFFG2ECGCGAEEEBGGFEGAAFHHAGGFGGHHGGFGBGF2GGHHHHFHHFFGHHHEG>EGHHGG2BGHHF11EGHFAFFGEFBFFHHGGGHGEFFHHHHFHGHHGHHHHGFFGGHHGHHFHH0FEFFFFG.@C.<FG0<C-A.GCHCFCAHHCHGHGGGGGGBFGD??9EGGGGGGGG;;FGGFFFFFFFDDEFFFADBAFFFFFFFFFFFEFFFFFFFFFFFFFFFFFFFBFFF
@M05620:37:000000000-D9766:1:1101:25617:7717 1:N:0:38
ACCACACCTTCTACAATGAGCTGCGTGTGGCTCCCGAGGAGCACCCCGTGCTGCTGACCGAGGCCCCCCTGAACCCCAAGGCCAACCGCGAGAAGATGATGAGTGGCCCGCTCCCTCTTCTGGTGGCCGCCTCCCTCCTTCCTGGCCTCCCGGCGCTGCGCCCTTTCTCCCTGGTTCTCTCTTCTGCAGTTTTCCGTAGGACTCTCTTCTCTGCCCTGAGTATCCTTTGGAACTCTGCAGGTTCTAGCTCG
+
>A1AAA>AFFF1EGG1AFGGFGHFEFGGH0GHHGG00EE/EHHHHGAEA/EEGAAFHHFEGGGGCF/EGGGHHHCEEGGFGHHE/FGGG?CGCAGC11F2G2<21???F/<<CFFHHG1GG1G</.<GA<ACGEAGF.GCGCG0/:9CGGEG?99?@?G-@B-;FFFFF/BFBAF/FFFB9BFFFFF/99/;;FB-;AB?FFFF/FFFFFFFFFFFFA-;9:/:BFFFFF9/;/;FFFBB9;/FFF///;-
@M05620:37:000000000-D9766:1:1101:14588:7726 1:N:0:38
ACCACACCTTCTACAATGAGCTGCGTGTGGCTCCCGAGGAGCACCCCGTGCTGCTGACCGAGGCCCCCCTGAACCCCAAGGCCAACCGCGAGAAGATGCCCAGGTGAGTGGCCCGCTACCTCTTCTGGTGGCCGCCTCCCTCCTTCCTGGCCTCCCGGAGCTGCGCCCTTTCTCACTGGTTCTCTCTTCTGCCGTTTTCCGTAGGACTCTCTTCTCTGACCTGAGTCTCCTTTGGAACTCTGCAGGTTCTA
+
1>1>A?1AFF@@3FG13BFGFGCCEEGGH0FGHGA0BAE/EHHHHGAEA/EAGA1FG0BFGGGG/E/EGGGHGHAEFGG/FHHC/?EEG/>CCCHH11FHHFHG1FGHHHGGHHGGG?CHHHHHHB0GHHGHFGGGGGHCHFG/;FGGFGF.FGGGGG@@-./=9AF@@FFFFFFFFFFFFF/BFFFFFFFFF?BFFFFFFFFFFBFFFFFFFFBF//9FFFFFF/BFFFFFFFBBFFFFFFFFFE-/BFB
@M05620:37:000000000-D9766:1:1101:7863:7734 1:N:0:38
AGTGCCAGCTCTCAATCGCACAGGGGACCCAGGGCCTGGCCCCTCCATCCAGAAAACCTATGACCTCACCCGCTACCTGGAGCACCAACTCCGCAGCTTGGCTGGGACCTATGTGAGTATCCAGCGTAGGAATCTGGGAGTTGGGGAGGAGTGAGGAGTTGGGGAAAGACAGTCCTAACCGTGGAGGGTTCTGGTAAATGATGGGGTGAGGAGGGGCTCTTTGGCTCCCACCAGTCCCCCTGTCTGGTCTA
+
ABA>AFFFCFFFGGGGGGGAFCHGGGGGGGHHFEGGGGHHHHGHGGHHHHHHHHHHHGHHHGGHHHHHHHHGG>EGHHHHGHHHHHGGFHHHFGGGGHHHGHHGGGHHGHGHHHHHHHHHHHHHHGGGGGEHHHHHHHCGGHHHGGEGGGGHHFHHGGHHHHGGGGHHHHHHHHHHHHHHGGGGDGGGGGGGGGGGGGHHHHGGGGFFFFFFFFFFFFFFFFHFFFFFFFFFFFFFFFFFFFFFHFFFFFF
@M05620:37:000000000-D9766:1:1101:25004:7744 1:N:0:38
ACCACACCTTCTACAATGAGCTGCGTGTGGCTCCCGAGGAGCACCCCGTGCTGCTGACCGAGGCCCCCCTGAACCCCAAGGCCAACCGCGAGAAGATGCCCAGGTGAGTGGCCCGCTACCTCTTCTGGTGGCCGCCTCCCTCCTTCCTGGCCTCCCGGCGCTGCGCCCTTTCTCACTGGTTCTCTCTTCTGCCGTTTTCCGTAGGACTCTCTTCTCTGACCTGAGTCTCCTTTGGAACTCTGCAGGTTCTA
+
AAABBBBBFFFFFGGGGGGGGGHHGEGEF?HHHGGEEGFEGHGHHGEGFEGGHHGHHHHGGGGGGGEGGGGHFHFGGGGHGHHHGGGGGGGGGGHHHHHHHHHFGFFHHHGGHHGGGCGHHHHHHHHHHHGHHGGGGFHGHHGHHGGGGGGGGGGGGF-AFFFFFFFFFFFFFFFFFFFFFFFFFFFFFFFFFFFFFFFFFFADFFFFFFFFFFFFFFFFFFFFFFFFFFFFFFFFFFEFFEFFFFFFFFF
@M05620:37:000000000-D9766:1:1101:25751:7762 1:N:0:38
GAGGCTGCTTTGGAAGAACCTCATAGATTACTGCAACAGTTCCCCCTGGACCTGGAAAAGTTTCTTGCCTGGCTTACAGAAGCTGAAACCCCTCCTACGGAGTAAAAGAGCTGATGAAACAATGGCAAGTAAGTCAGGCATTTCCGCTTTAGCACTCTTGTGGATCCAATTGAACAATTCTCAGCATTTGTACTTGTAACTGACAAGCCAGGGACAAAAGATCGGAAGAGCACACGTCTGAACTCCAGTCA
+
BAABBACAFFFFCGGG4GFFGGEGAFGGG5GFHBB4FFGGGGFHHGG2AFGFHHHFGHBGHGHHHHHHHHHHHHHGHHHHHHHHHGHHH11B?E12B@BEEA1?4BGGA?B3BFG4?DBFBG3GHFGFFF44BGGHE0F?1?FGG?A//FD1DGBF0@>@@F/11FHHC?<1FFGGG1?1FBF>GG=1=>GBGF1>G1=GD=DCGDC..<CG.C::GHFCAC0;.;:AAFFFFG?-;.CEBFGG09F/CF0
@M05620:37:000000000-D9766:1:1101:21712:7765 1:N:0:38
ACCACACCTTCTACAATGAGCTGCGTGTGGCTCCCGAGGAGCACCCCGTGCTGCTGACCGAGGCCCCCCTGAACCCCAAGGCCAACCGCGAGAAGATGAACCAAGAGGGATGCCACGCTCCACCTTATGAGGGCGGCTCCCCTCCTCCATGGCCTCCCGGGGCACCGCCTTTCTTCACTGTTTACTTTTCTTCCAGTTTTCCTTAGGACCTCCTTCTCTGCCTTGCGCTCCTTTGGAAATTCTGCGGGTCT
+
ABBABBBBFFFFGGGGFGGEGBGCGAEEDEHHCFGEEGGGGHDHHE0AE1A1DFG3GE3A0>>E1E@EGGGHCGGGEAECFHHHHCE<//>BDGHHHHHBG/0/?00///0?0<11-.<.C10.<000=00/..--9-.:C./;.//;/0;/./09;.C9----.9--;.9B////9//;/://////;////;//;FF/9////9/9/../.;//9//9/;////---.;/;B/;/;//////9;9-;-.
@M05620:37:000000000-D9766:1:1101:17905:7767 1:N:0:38
ACCACACCTTCTACAATGAGCTGCGTGTGGCTCCCGAGGAGCACCCCGTGCTGCTGACCGAGGCCCCCCTGAACCCCAAGGCCAACCGCGAGAAGATGCCCAGGTGAGTGGCCCGCTACCTCTTCTGGTGGCCGCCTCCCTCCTTCCTGGCCTCCCGGCGCTGCGCCCTTTCTCACTGGTTCTCTCTTCTGCCGTTTTCCGTAGGACTCTCTTCTCTGACCTGAGTCTCCTTTGGAACTCTGCAGGTTCTA
+
CCCBCCCCFFFFGGGGGGGGGGHHGFGECFHGHGGGGGGGGHHHHGGGGGGGHHHHHHHGGGGGGGGGGGGHGHHGGGGHGHHHHGGGGGGGGGHHHHHHHHHGHHHHHHGGHHGGGGGHHHHHHHHHHHGHHGGGGGHGHHGHHGGGGGGGGGGGGG-ADFFFFFFFFFFFFFFFFFFFFFFFFFFHFHHHFFFFFFFFFFFFFFFFFFFFHFHFHFFFFHFFFFFFFFFFFFFFFFFFFFFFFFFFFF:
@M05620:37:000000000-D9766:1:1101:4818:7767 1:N:0:38
ACCACACCTTCTACAATGAGCTGCGTGTGGCTCCCGAGGAGCACCCCGTGCTGCTGACCGAGGCCCCCCTGACCCCCAAGGCCACCCGCGAGAAGCTGCCCAGGGGAGTGTCCCGCTACCTCTGCTGGGGGCCGCGTCCCTCCTTCCGGGCCTCCCGGAGCGGCGCCCTTTCTCACTGGTTCTCTCTTCTGCCGTTTTCCGTAGGCCTCTGTTCTCTGACCTGAGTCTCCTTGGGAACTCTGCAGGTTCTA
+
BBABBABAFFFFGGGGGGGGGGHHGEEGAFGHGFGG?EG?2FCHHGGGEEGF5FGHHHHGFG0EGGGGGGGHHHHGGG>??/FHCGD><<</</2222F<G1F//A?<.>1=F1@@--</<GG0<<GC.D-;@-?-;;BDFGFGBFB.;:--:;EEF>=@;-:;DB9BDB:9BFF//B.;//FF/9/;;F9B9=DDFFBFD;ADD//;9B/9;BBBB;9//9B/.99;FFFF/B9A/ABB/FF/B.;F:F/
@M05620:37:000000000-D9766:1:1101:11937:7794 1:N:0:38
AGTGCCAGCTCTCAATCGCACAGGGGACCCAGGGCCTGGCCCCTCCATCCAGAAAACCTATGACCTCACCCGCTACCTGGAGCACCAACTCCGCAGCTTGGCTGGGACCTATGTGAGTATCCAGCGTAGGAATCTGGGAGTTGGGGAGGAGTGAGGAGTTGGGGAAAGACAGTCCTAACCGTGGAGGGTTCTGGTAAATGATGGGGTGAGGAGGGGCTCTTTGGCTCCCACCAGTCCCCCTGTCTGGTCTA
+
AA>AAFFFBFFFGFG5FFGGEGFHFGGGEFHH2FEFFFHHGHGHGGGHFGHGFBCGHGFHHHFHHFFGHHHGGE@EHHHHFGHGFH?EGFHGEGGG@HFGGFHEAEHHEGGHDDFDGHHHHHHHHFGGGGFFCDHHHG0F<?1FFC.AF.CGHGG.0.<GHHCFG.GFFHFHGFGHHFHHGGGGDEGGCFFGGGGGFGGGGGGGGGFFEF?/.?DFFFFFFFFFFFFFFFFFFFFFFFFFFEFFFEFFFFB
@M05620:37:000000000-D9766:1:1101:8785:7815 1:N:0:38
ACCACACCTTCTACAATGAGCTGCGTGTGGCTCCCGAGGAGCACCCCGTGCTGCTGACCGAGGCCCCCCTGAACCCCAAGGCCAACCGCGAGAAGATGAACCCAGGTGCGTGGCCCGCTCCCTCTTCTGGTGGCCGCCTCCCTCCTTCCTGGCCTCCCGGCGCTGCGCCCTTTCTCACTGGTTCTCTCTTCTGCCGTTTTCCGTGGGACTCTCTTCTCTGCCTTGCGTCTCCTTTGGAACTCTGCGGGTTC
+
BBBBABB3FFFFGFFGGGAGGGHHGGGBFEHFHFGEDFGFEHGHHGGEEFGGGHHHHHHE??CGGGGGGGGEFHHGGGGHGHHGHGGGGG/<<CGFHHFHHH?FGGFG1>FDCDGF@<A@DGHHHH=GDFGFEHHACDFGGGGG.;CFBFFGGGGGG9EGGA;;>DAFF@DFFFFF/BFFBFFFFFF/;BFFFF9@AABFF/.B.;>.9AFFFFFBF9BFEF9;FB-.9.;;FFFFFFFFF/;FF9;@FF.
@M05620:37:000000000-D9766:1:1101:10385:7832 1:N:0:38
ACCACACCTTCTACAATGAGCTGCGTGTGGCTCCCGAGGAGCACCCCGTGCTGCTGACCGAGGCCCCCCTGAACCCCAAGGCCAACCGCGCGAAGATGATGAGTGGCCCGCTCCCTCTTCTTGTGGCCGCCTCCCTCCTTCCTGGCCTCCCGGAGCTGCGCCCTTTCTCCCTGTTTCTCTCTTCTGCCGTTTTCCGTAGGACTCTCTTCTCTGCCCTGAGTCTCCTTTGGACCTCTGCAGGTTCTTGCTCG
+
CCCCCCCAFFFFGGGGGGAGGGHHGGGB4EHFHFFGDGGGFHHHHGGGEFGGFHGHHHHEEC?FGGGGGGGGHHHGGGGHGHHHHGGGGG<BCFGCGHH@FFHFGGGHHGGGFGGHHHHHH00=CE<GD-;CDHGHHGHGGGGFFGGGGGGGG-;@FGFGFF;:FFFFFFFF00BFFFFF9BFFFFF0;;DFFF0DBFFBBFF/B0BFFFFFFFBEFFBFFFF0;FF;;F99BF09BFB0;AFFF090:;9
@M05620:37:000000000-D9766:1:1101:22158:7832 1:N:0:38
AGTGCCAGCTCTCAATCGCACAGGGGACCCAGGGCCTGGCCCCTCCATCCAGAAAACCTATGACCTCACCCGCTACCTGGAGCACCAACTCCGCAGCTTGGCTGGGACCTATGTGAGTATCCAGCGTAGGAATCTGGGAGTTGGGGAGGAGTGAGGAGTTGGGGAAAGACAGTCCTAACCGTGGAGGGTTCTGGTAAATGATGGGGTGAGGAGGGGCTCTTTGGCTCCCACCAGTCCCCCTGTCTGGTCTA
+
>>AAAFFFAFFFGGGGGFF1A0B00AEFCF0GFEEEFEEHHHGHGGHGGGFG1GBFHGHFHGBHFHG1FHHFGGCGHGFFGGG/BFEFFGHHGG//>>FHEHG/??GGEHHGFHHHG>GHHFHHHGFGGGGFHFFHGGGGGHFFGGGGGGGHHHHHHCGHHHGCECHHFHHHFFHHEFHEACA@FGGG9;AFFGFBFBFGGGGGEFB@FFFFBF<@?@FFFFFBBFFFFFFFFFFFFBEA@EFFFFFBB/;
@M05620:37:000000000-D9766:1:1101:10044:7839 1:N:0:38
ACCACACCTTCTACAATGAGCTGCGTGTGGCTCCCGAGGAGCACCCCGTGCTGCTGACAGAGGCCCCCCTGAACCCCAAGGCCAAACGCGAGAAGATGCCCAGGTGAGTGGCCCGCTACCTCTTCTGGTGGCCGCCTCCCTCCTTCCTGGCCTCCCGGAGCTGCGCCCTTTCTCACTGGTTCTCTCTTCTGCCGTTTTCCGTAGGACTCTCTTCTCTGACCTGAGTCTCCTTTGGAACTCTGCAGGTTCTA
+
AAA1AAAAFFFFGGGGGDG1E1FBF0ABG0AF1FFGGGE?FHHHHG/EE/B/GHHGHH1BFHGG/?>EGGGFHCGGGGF//?GGH0>>E?EECCFGHBDFHFHAFFHHH1/CGH/ACCGHHBGHHG1GG0>GHCGGGCGEFHFHHFHHFBGHBGHGB@-;?FFBAGG-?/BB0FGGFFFFFEFFFFFFFEFFF?BFFFFFBFFFBFFFFFFFFFFFFFEFFFF/9B//FFFFFFBFFFFBFFFFFF9BFFF
@M05620:37:000000000-D9766:1:1101:8743:7844 1:N:0:38
AGTGCCAGTCTCAATCGCACAGGGGACCCCGGGCCTGGCCCCTCCATCCCGAAAACCTCTGACCTCACCCGCTACCTGGAGCACCCACTCCGCAGCTTGGCTGGGACCTCTGTGCGTATACCGCGTCGGCATCTGGGCGTTGGGGCGGCGTGCGGCGTTGGGGCAAGCCCGTCCTAACCGTGGAGGGCTCTGGTAAATGATGGGGTGAGGAGGGGCTCTTTGCCTCCCACCAGTCCCCCTGTCTGGTCTAT
+
AAAABFFBBF5BBGGGF2AAECFEGEEEE22AAAEEAF1FFGHEGHADFAEAEEGFFH3FFBGH4B@FGGGG??EHGHHBBFGFH/?EGFGFGEGCFGHGGHAADB?D22?FHGBEGDE1F1?CCA<@C-<CHHHHHA-@CGHG-.9A-;BD.@D---;B.;-.;EE.9.;@DFFFFFFFDFF.;DF.AEFFFB/FFFFFFFFF.ABFFFBDFFFFFFFF/F/:F/EEFFFEFFFFFFFFF9FFF/BFFFF
@M05620:37:000000000-D9766:1:1101:20245:7854 1:N:0:38
AGTGCCAGCTCTCAATCGCACAGGGGACCCAGGGCCTGGCCCCTCCATCCAGAAAACCTATGACCTCACCCGCTACCTGGAGCACCAACTCCGCAGCTTGGCTGGGACCTATGTGAGTATCCAGCGTAGGAATCTGGGAGTTGGGGAGGAGTGAGGAGTTGGGGAAAGACAGTCCTAACCGTGGAGGGTTCTGGTAAATGATGGGGTGAGGAGGGGCTCTTTGGCTCCCACCAGTCCCCCTGTCTGGTCTA
+
AA1>A11BAFFF1BGDAFGAG?HCFGCE?A0FAAEA/FGA0B/AEGEHHA1F1A1BAEHEFH2GHHH1FGHEEEEGHHGHBFGGCGHEG0GGFA//E>FC?HFGGAFHGHHHHHBGHHHFHFHHGGGGG?FFGHHHGBCEAFDGGCF@CGEGHDFFHGHHHF-ACFGFHHHHCHHHFGGHGGGGFFGGGEGFFFFFEFGGFFFBEGF?FFFF-9=-@@EFFF/BFFFFEFFFF?FB9BEA=-:FFFFFFF/
@M05620:37:000000000-D9766:1:1101:12105:7859 1:N:0:38
ACCACACCTTCTACAATGAGCTGCGTGTGGCTCCCGAGGAGCACCCCGTGCTGCTGACCGAGGCCCCCCTGAACCCCAAGGCCAACCGCGAGAAGATGCCCAGGGGAGTGGCCCCCTACCTCCTCTGGTGGCCGCCTCCCTCCTTCCTTGCCTCCCGGAGCTTCGCCCCTTCTCACCGGTTCTCTCCTCTGCCGTTTTCCGTAGGACTCTCTTCCCTGACCTTAGTCTCCTTTGGAACTCCGCAGGTTCTT
+
BCCCCBCBFFFFGGGGGGGGGGHHGGGGHGHHHGGGDGGCGHCHHGGGGGGGHHHHHHHGCGGGGGGGGGGHHHHGGGGHGHHHGGGGGGGGGGFGHHBGH2/<////?0>.GH---..=0<.<<00<</<.C--A.:CE//C/C9C00;/C00CE.;--A./0-.AD-:F/////..;9A./////;////;-9AFE/B./..:/9/////;9/://9;B//9/////;/BF///;F///..--;.;///
@M05620:37:000000000-D9766:1:1101:21903:7863 1:N:0:38
ACCACACCTTCTACAATGAGCTGCGTGTGGCTCCCGAGGCGCACCCCGTGCTGCTGACCGAGGCCCCCCTGAACCCCAAGGCCACCCGCGAGAAGATGATGAGTGGCCCGCTCCCTCTTCTGGTGGCCGCCTCCCTCCTTCCTGGCCTCCCGGAGCTGCGCCCTTTCTCCCTTGTTCTCTCTTCTGCCGTTTTCCGAAGGACTCTCTTCTCTGCCCTGAGTCTCCTTTGGAACTCTGCAGGTTCTAGCTCG
+
A?>AA11>1CFFBGGDFGG1FBGFFFGA0BFGHAFE0EG//E/AEFEG/AE/@F1FFFCE>E/EFEEEG@CFCGGEGA?GCFGH/BC<C/B///011111@<C1?CEFH-A<<.<<<GFGF0G0/.:G--;..C?9B.9B9/;B/.;BFE.A@-;-.;B--A--/9BFFEFF/-9;BBF//;BBBFF/-B-/-9/:-;--AF////;9B/9BF//;9--;BFFBFFB/9;;9B/9//;//-9;FF/B/:B;
@M05620:37:000000000-D9766:1:1101:10952:7879 1:N:0:38
AGTGCCAGCTCTCAATCGCACAGGGGACCCAGGGCCTGGCCCCTCCATCCAGAAAACCTATGACCTCACCCGCTACCTGGAGCACCAACTCCGCAGCTTGGCTGGGACCTATGAGAGTATACAGCGTAAGAATCTGGGCGTTGGAGCGGAGAGCGGAGTTGGGGAAAGACAGTCCTAACCGTGGAGGGTTCTGGTAAATGATGGGGTGAAGAGGGGCTCTTTGGCTCCCACCAGTCCCCCTGTCTGCTATA
+
ABABBFFFBFFFGGGGGGGCEEHHGGGGGGHHGGGGGGHHHHGHGGHHHHHHHHHHHGHHHHHHHHHHHHHGGGGGHHHHHHHHHHHHGHHHGGGGGHHHGHHGGGHHGHHHH3B32BBF333BC/?</0@>@FHH1?/<<<CH1>0->-<-<.-;-=CGHF--:.;:FF9FFGGGF0FGGD.:.;CD9FFFF/9;;9/BFFFFFFFF./99AEA=FFFFEF/BFFFAFBADE.:BFFF?D?FFFF/9/:/
@M05620:37:000000000-D9766:1:1101:18369:7884 1:N:0:38
AGTGCCAGCTCTCAATCGCACAGGGGACCCAGGGCCTGGCCCCTCCATCCAGAAAACCTATGACCTCACCCGCTACCTGGAGCACCAACTCCGCAGCTTGGCTGGGACCTATGTGAGTATCCAGCGTAGGAATCTGGGAGTTGGGGAGGAGTGAGGAGTTGGGGAAAGACAGTCCTAACCGTGGAGGGTTCTGGTAAATGATGGGGTGAGGAGGGGCTCTTTGGCTCCCACCAGACCCCCTGTCTGGTCTA
+
AAAAA@BC@CFFGAFGGEGCEC4BFEEEEGAGF2AE22FGFHGFEGHHGFFGBG3BBEG3BF5GGGC@GHGEEGGGHHG1FGFFHEAHEGHHGGCGEGHHEFH/?<CFEGBGHHHHHDHHHHHFHG?CDABGEFGHFFGGAFGHGGGGGGGHHGGHFAGHFGG?EFFFFHGECGHEFFGFB.;;DEDG..AFFF9BFFGGGFGFEDFBEFFFADBB<-;BBFFE/9B:EFFDFFFFFFFB@EFF/;/B:/;
@M05620:37:000000000-D9766:1:1101:8112:7885 1:N:0:38
AGTGCAGCTCTCACTCGCACAGGGGACCCAGGGCCTGGCCCCTCCATCCCGAAAACCTCTGACCTCACCCGCTACCTGGAGCACCCACTCCGCAGCTTGGCTGGGACCTATGTGCGTATCCCGCGTAGGAATCTGGGCGTTGGGGCGGAGTGCGGCGTTGGGGCAAGCCCGTCCTAACCGTGGCGGGTTCTGGTAAATGATGGGGTGAGGCGGGGCTCTTTGGCTCCCACCAGTCCCCCTGTCTGGTCTAT
+
>A1>>D1BCCBBF1BGF1A1ABGCFBAEE00AABBFEH0FGGHGGF1DF/BAE/EFEFGHGBGH1BGHHHGG>FGHGGB0BFGFHE/?GFFEEGGEGHGEHFFFG0FEG1BFBF2?FEGHH1?@CC/>E1>>GGHFGA-AACHCC.-A-;AFBAA9@@@@F@@---A-E-;@BAFFFFF@BF@-;@-@EFFB999BFFF/;B/EFB>AFF-@@@@@@FFBFFFFFFFFFFFEFFFFFFF@FFFFFFFFFFF
@M05620:37:000000000-D9766:1:1101:23071:7887 1:N:0:38
GAGGCTGCTTTGGAAGAAACTCATAGATTACTGCAACAGTTCCCCCTGGGCCTGGAAAAGTTTCTTGCCTGGCTTACAGAAGCTGAAACAACTCCAAGGGAGTACCAGAGCTGATGAAACCATGGCCAGTAAGTCCGGCCTTTCCGCTTTAGCACTCTTGTGGATCCCATTGAACAATTCTACGCCTTTGTACTTGTAACTGACAAGCCAGGGCCACAAGATCGGCAGAGCACACGTCTGACCTCCAGTCA
+
A3ABBBFBFFFFGGGGGGGGGGHHHHHHHHHHHHFGGHHFGHHHHGGGH2BFFGHGHDAFFHHHHHHHHHHHHHHHHHHHHHHHHGHGHHHHH3BGH3FF1>EGBFHE1?FHH3BG4BGG0/BGHH?GHHHHFBHGE/><CG2FG/?//?@FGFH2@GBG1?/??GH0FDHG1?GHHHHHH1<FF->DHHG0DGHHHHDGHHFHGHHHGB..E..CCCGH/FGG?-:AEGGBFGGGGGGEF0BFFFB/;B9
@M05620:37:000000000-D9766:1:1101:9930:7899 1:N:0:38
ACCACACCTTCTACAATGAGCTGCGTGCGGCGCCCGAGGAGCACCCCGTGCTGCTGACCGAGGCCCACCTGAACCCCAAGGCCAACCGCGAGAAGATGATGAGTGGCCCGCTACCTCTTCTGGTGGCCGCCTCCCTCCTTCCTGGCCTCCCGGCGCTGCGCCCTTTCTCACTGGTTCTCTCTTCTGCCGTTTTCCGTAGGACTCTCTTCTCTGACCTGAGTCTCCTTTGGAACTCTGCAGGTTCTAGATCG
+
ABAABAABFFFFGGGFCGGFF5BGGAE22A22AEEGGGEG1AG1110>>EE1333B3G3>E///?E/?E0333BGG?</FF/GH/C?B/B/>/C?1FG11<<1??F<FGG@@-<GHHHHHHG0DGDGHGCCEGHGGGGGGGGGFBFGGGGGGF-;@FFFFFFDFFFFFF/FFB.FFFFFFFFFFFFF/@;AFFFFFFFDDFFFFFFFFFFFFF/FFFFFFFFFFFFF;BFF9FFFFFFFFFAFFF9/;BFA
@M05620:37:000000000-D9766:1:1101:8534:7901 1:N:0:38
ACCACACCTTCTACAATGCGCTGCGTGTGGCTCCCGAGGAGCACCCCGTGCTGCTGACCGAGGCCCCCCTGAACCCCAAGGCCAACCGCGAGAAGATGATGAGTGGCCCGCTCCCTCTTCTGGTGGCCGCCTCCCTCCTTCCTGGCCTCCCGGAGCTGCGCCCTTTCTCCCTGTTTCTCTCTTCTGCTGTTTTCCGTAGGACTCTCTTCTCTGCCCTGAGTCTCCTTCGGAACTCTGCAGGTTCTCGCTCG
+
AAA1AAAAFFFFGDFFDG1AE0FEGAAA0AGH1BFA?EGGGHHHHGG/AEFGFHGGHHG/>ECGGEGGGGGBGCHGGGEHA<GHHGC<CG/<<CFB><11?FBFGEAGGCCCGGGEHHHHH0DGGF.<C--CFHGHHCHFGFFFFAABFEEB@@@@FGB@@F-;BBBF///FF9/;FFFFFFFFFFF/;9BFBF9AF9BAFFF/;/:9FFFFFBB99--F/FF/;FF/9999-FE/9F/FFAFFF/;-;E?
@M05620:37:000000000-D9766:1:1101:17434:7903 1:N:0:38
AGTGCCAGCTCTCAATCGCACAGGGGACCCAGGGCCTGGCCCCTCCATCCAGAAAACCTATGACCTCACCCGCTACCTGGAGCACCAACTCCGCAGCTTGGCTGGGACCTATGTGAGTATCCAGCGTAGGAATCTGGGAGTTGGGGAGGAGTGAGGAGTTGGGGAAAGACAGTCCTAACCGTGGAGGGTTCTGGTAAATGATGGGGTGAGGAGGGGCTCTTTGGCTCCCACCAGTCCCCCTGTCTGGTCTA
+
BCBBCFFFCFFFGGGGGGGGGGHHGGGGGGHHGGGGGGHHHHGHGGHHHHHHHHHHHGHEHHFHHHGHHHHGGGGGHHHHHHHHHHHHGHHHGGGGGHHHGHHGGGHHGHHHHHHHHHHHHHHHGGGGGGHHHHHHHHHGGHFHGGGGGGGHHHHHHGHGHHGGGGHHHHHHHHHHHHHHGGGGGGGG.CGGGGGGGGGGGGGGGGFFFFFFFFFFFFFFFFFFFFFFFFFFFFFFFFFFFFFFFFFFFFF
@M05620:37:000000000-D9766:1:1101:27022:7904 1:N:0:38
ACCACACCTTCTACAATGAGCTGCGTGTGGCTCCCGAGGAGCACCCCGTGCTGCTGACCGAGGCCCCCCTGAACCCCAAGGCCAACCGCGAGAAGATGCCCAGGTGAGTGGCCCGCTACCTCTTCTGGTGGCCGCCTCCCTCCTTCCTGGCCTCCCGGGGCTGCGCCCTTTCTCACTGGTTCTCTCTTCTGCCGTTTTCCGTAGGACTCTCTTCTCTGACCTGAGTCTCCTTTGGAACTCTGCAGGTTCTA
+
DCDDDCDCFFFFGGGGGGGGGGHHGGGFHGHHHGGGGGGGGHGHHGGGFGGGHHHHHHHGGGGGGGGGGGGHHHHGGGGHGHHHHGGGGGGGGGHHHHBGHGGG=11=1?FFHHCCD?DHHHHHFHDHD<ECH?@FDDHGHHGHHGGGBFEGFFGGAD--;9.;:@DFFFFFBBFFFBF:FBFFFFFFFF0:FAAFFFFFDFFDF0FFB0:BFFFBF0:BFFBBB:BBFFBFF0FFFFFBB00BFF.BBB0
@M05620:37:000000000-D9766:1:1101:5882:7913 1:N:0:38
ACCACACGTTCTACAATGCGCTGCGTGCGGCTCCCGAGGAGCACCCCTTGCTGCTGACCGAGGCCCCCCTGAACCCCAAGGCCAACCGCGCGAAGATGATGAGTGGCCCGCTCCTTCTTCTGTTGGTCGCCTCCCTCCTTCCTGGCCTCCCGGCGCTGCGCCGTTTCTCCCTTTTTCTCTCTTCTGCGGTTTTCTGTAGGATTGTGTTCTCTGCCGTGAGTCTGCTTCGGACCTCCGCAGGTTCTGGTTCG
+
BAB@BAB>BBCBGGGGFGAEECEEGGG22AEEE2BE1EEA1GHGHGG11FHF5GBGHHF/>>/EGFEGG@/GGHHGGGGHGHHH/FDDGCDGC@C/1<<1>11<>FGGGCGGCG/00D0D:0;:0..<@-;:;EAFFDFGBBBF/9FF9=.AB-@->B.99.-;.9BFFFFE///;F/:9/;BBBFF9-;-A./;:/B/F///.9/;;FFEFFF/-:;.9:/B/;BB/-..;9B/..;---99FF/;;/99
@M05620:37:000000000-D9766:1:1101:6405:7916 1:N:0:38
ACCACACATTCTACAATGCGCTGCGTGCGGCTCGCGAGGAGCACCCCGTGCTGCTGACCGAGGCCCCCCTGAACCCCAAGGCCAACCGCGCGAAGATGAACCTAGGTGCGTGGCGCGTTCCCTCTTCTGGTGGCCGCCTCCCTCTTTCCTGGCCTCCTGGCGTTGCGCCCTTTCTCACTGGTTCTCTTTTCTGCTGTTTTCCGTTGGCCTCTCTTCTCTGCCTTGTGGCCCCTTTGGAACTTTGCTGGTTC
+
AAAAAAA1BBDFGGGGGGAAEEGGGFGA0AEAEAAE/EEE?GEFGGG/>BBFBGFHHHG/>@?EGGGGGGAGFHHGGFGHGHHHHGGGGG<ACGG.=GHGFH//<CGG<ACCC@-;:;;CFFGGGG0;CFCFGGG@@GFBFFEB-;;F/;BBFFFFF-;BF@-;@B99B=@FFFFF/BFFFFFFFFF;;/9BBF9;:BFFF/99/9;/BFFFFFF/;//9FF:9:/9---9;AFFEEF/B//;;F:;BFF/
@M05620:37:000000000-D9766:1:1101:21993:7922 1:N:0:38
AGTGCCAGCTCTCAATCGCACAGGGGACCCAGGGCCTGGCCCCTCCATCCAGAAAACCTATGACCTCACCCGCTACCTGGAGCACCAACTCCGCAGCTTGGCTGGGACCTATGTGAGTATCCAGCGTAGGAATCTGGGAGTTGGGGAGGAGTGAGGAGTTGGGGAAAGACAGTCCTAACCGTGGAGGGTTCTGGTAAATGATGGGGTGAGGAGGGGCTCTTTGGCTCCCACCAGTCCCCCTGTCTGGTCTA
+
BCAACFFFCFFFGFGGGGGGGGHHGGGGGGHHGFGGFGHHHHGHGGHHHHHHHHHHHGHHHHHHHHHHHHHGGGGGHHHHHGHGHHHHGHHHGGGGGHHHGGHFEFHHGHHHHHHHHHHHHHHHHGGGGGHHHGHHHHHGGHHHGGGGGGGHHHHHHGHHHHGGGGHHHHHHHHHHHHHHGGEAGGGGCFGGGGFGGGGGGHGGGGFFFFFFFFFFFFFFFHHFFFFFFFFFFFFFFFFFFFFFFFFFFFF
@M05620:37:000000000-D9766:1:1101:13472:7939 1:N:0:38
ACCACACCTTCTACAATGAGCTGCGTGTGGCTCCCGAGGAGCACCCCGTGCTGCTGACCGAGGCCCCCCTGAACCCCAAGGCCAACCGCGAGAAGATGAACCCAGGTGAGTGGCCCGCTACCTCTTCTGGTGGCCGCCTCCCTCCTTCCTGGCCTCCCGGAGCTGCGCCCTTTCTCACTGGTTCTCTCTTCTGCCGTTTTCCGTAGGACTCTCTTCTCTGACCTGCGTCTCCTTTGGAACTCTGCAGGTTC
+
AA1AAA1AFFFDAGGAAEGF1AAAABEEGEGHGGGEFEG?EHHHHG?FEAEAGA1FHHHGGGGGEF/EEGGHHGEEGGGFGHHEEFGGGC>C@AGHBFHHHHGGHGFH1<???CCGGGG-@GHHHFHHDDGHCGHCC?.EGGBHFBFFFFFFGGGGGGGG??-CFG@@F@?FFFFFFFFFFFBFFFFFFFFF/BF@-ABFFF-F;BFFFFFFFFF/9/9B/::F-9@A@FB/FFFEEBFFFFFEE/999B/
@M05620:37:000000000-D9766:1:1101:4686:7943 1:N:0:38
AGTGCCAGCTCTCAATCGCACAGGGGACCCAGGGCCTGGCCCCTCCATCCAGAAAACCTATGACCTCACCCGCTACCTGGAGCACCAACTCCGCAGCTTGGCTGGGACCTATGTGAGTATCCAGCGTAGGAATCTGGGAGTTGGGGAGGCGTGAGGAGTTGGGGAAAGACAGTCCTAACCGTGGAGGGTTCTGGTAAATGATGGGGTGAGGAGGGGCTCTTTGGCTCCCACCAGTCCCCCTGTCTGGTCTA
+
>A>AAFBFAFCFFFFGGFFFAAAF0AEEEEGHFEGFF/BAGHGCEFBGHHHGHBFB0BFHHHBGGFHEGHFEF//EGBGF0BG?GG0??FGBEEEGGHFHGHH//?G0/FGG1GGDDFGGHHFHHGCBCE1GBGGGFF0?/F1</@.AC.AFC.<<<C/;;FC-C:CC:G:9FGGGGFFGGGG-9CEG;9FG09;C09F//BFFEBF?AFFFA-@@@@FFFEFFBB/EEFFFFFFFFFFB=EFFFBB/;F/
@M05620:37:000000000-D9766:1:1101:13416:7948 1:N:0:38
GAGGCTGCTTTGGAAGAAACTCATAGATTACTGCAACAGTTCCCCCTGGACCTGGAAAAGTTTCTTGCCTGGCTTACAGAAGCTGAAACAACTCCCATGGAGTAAAAGAGCTGATGAAACAACGGCAAGTAAGTCAGGCATTTCCGCTTTAGCACTCTTGTGGATCCAATTGAACAATTCTCAGCATTTGTACTTGCAACTGACAAGCCAGGGACAAAAGATCGCAAGAGCACACGTCTGAACTCCAGTCC
+
A?ABAAFBFFDFGFFFGGFGGGHHHHHHFHHHHHCHFHFFGFGDEEFFCFFGFHFF332F3FFGHHGBFGFHHHHEBBGGHHFFGFFHHGEHHFGFF3BF32@BGH43F2BB@BBG@3B@??/>/>/>?BB?F??B?B??BBB3B???C/2@222@2@G22@E?FFGFG1<??F<1<11==<11<<1=>>=1>1=<10=<<C0<<0<<CC<C.:CCHG:/.:C;.:;-/./9;BC-;9/9;B/00;F/0;0
@M05620:37:000000000-D9766:1:1101:17398:7949 1:N:0:38
GAGGCTGCTCTGGACGAACCTCATAGATTACTGCAACATTTCCCCCTAGAACTGGACAAGTTTCTTGGCTGGCTTACAGAAGTTGAAACAACTGCCAATGTTCTACAGAATGTTACTCGCAAGCAAAGTCATCTAGAAGAAGAAAAGAAAATACAAGATTTGACGAGACAAAGGAAACAAAGAAAAGCACTAAAACCTCATCACAATAGTAGACACAATTGAACAACACTCAGCACTTGCACCTGAAACCG
+
>1>>1>B>@@B1F1BA1EAAFFGHHADBB1BBD1111B01AD210/A/011BBB0B010ADADDDBD101/A/BB1111D@11DD22B1B/BBB@01FB1@222BB@11B11122B21>//>>/00<01B222>112<B100B0<<B/B00111111<112121<//</<0<00<0000.000>00/.//00/00<.</<000<;0::000;000//;00009909...0;;9;099CF000////;:0.-
@M05620:37:000000000-D9766:1:1101:19187:7953 1:N:0:38
TCTGCTTCTTTTTAATCCACTCCTCGATTCCTGCCCCCGTTCCCCCTGTCCATGTAACCGTTTCGTGCCTGGCTTCCAGAAGCGACAACCACTCCACGGGAGTACCAGAGCTGCTGAAACCCTGGCCAGTAAGTCCGGCCTTTCCGCTTTCGCACTCTTGTGGCTCCCATTGCACAATTCTCCGCATTTGTACTTGTAACTGACAAGCCAGGGCCCCCAGATCGGCAGAGCACACGTCTGCCCTCCCGTCA
+
3>>>A55BBDBBBAB5FABFAB4B4BBG5FFGHHHHG2A22BBGHG2BBFG5D5DDDGHGEGAB1B1BBGHGHH1BFGH3BFH/1>>EG>?FFGHFGGGGEEFHB4BF0?GHH3GG1FGH0/BGGH?FGHHHHHHHGGGCEHHHHGGGGGDFGGGGHHHHHHGAGHG.CHHH00;GFHHHHHBEF-CDGGF0CFGGGGGGGGFGGGGGGBFGG.C-9@BFAFFFF==BFFFFFFFBAFFFB/9FFFADFF?
@M05620:37:000000000-D9766:1:1101:14728:7957 1:N:0:38
AGTGCCAGCTCTCAATCGCACAGGGGACCCAGGGCCTGGCCCCTCCATCCAGAAAACCTATGACCTCACCCGCTACCTGGAGCACCAACTCCGCAGCTTGGCTGGGACCTATGTGAGTATCCAGCGTAGGAATCTGGGAGTTGGGGAGGAGTGAGGAGTTGGGGAAAGACAGTCCTAACCGTGGAGGGTTCTGGTAAATGATGGGGTGAGGAGGGGCTCTTTGGCTCCCACCAGTCCCCCTGTCTGGTCTA
+
AAAAAFFFBFFFGDGGGFFEE2FGGEGGGGGHGGGGFFHHHHGHGGHHHHHHDGFHGGHHHHBHHHFHHHHGGGGGHFHGHHHGGHFHGHHHGG/EEGHHGHHGEGHHGHHHHHHHGGHHHHHHHGGGGGHHHHHHHHGGDHHHGGGGGGGHHHHHHGHHHHGGGGHHHHHHHFHHHHHHGGEBGGGGEFGGGGCBGFGGGGGGGGFBFFFFFFBBBBFFFFFFFFFFFFFFFFFFFFFFBFFFFFFFFFB
@M05620:37:000000000-D9766:1:1101:18366:7957 1:N:0:38
ACCACACCTTCTACAATGAGCTGCGTGTGGCTCCCGAGGAGCACCCCGTGCTGCTGACCGAGGCCCCCCTGAACCCCAAGGCCAACCGCGAGAAGATGAACCCAGGTGAGTGGCCCGCTACCTCTTCTGGTGGCCGCCTCCCTCCTTCCTGGCCTCCCGGCGCTGCGCCCTTTCTCACTGGTTCTCTCTTCTGCCGTTTTCCGTAGGACTCTCTTCTCTGACCTGAGTCTCCTTTGGAACTCTGCAGGTTC
+
BBBBBBBBFFFFGGGGGGGGGGHGGGGEGGHGHGGGGGGGGHHHHGGGFGGGHHHHHHHGGGGGGGGGGGGHHHHGGGGHGHHHHGGGGGGGFGHHHHHGHHGGHGHHDHHHGGHHGGGGGHHHHHHHHHHHGHHGGGGGHGHHGGGGGGGGGGGGGGGG-BFFFFFFFFFFFFFFFFFFFFFFFFFFFFFFFFFFFFFFFFDFFFFFFFFFFFFFFFFFFFFFF/BFFFFFFFFFFFFFFFFFFBFFFF/
@M05620:37:000000000-D9766:1:1101:23919:7984 1:N:0:38
ACCACACCTTCTACAATGAGCTGCGTGTGGCTCCCGAGGAGCACCCCGTGCTGCTGACCGAGGCCCCCCTGAACCCCAAGGCCAACCGCGAGAAGATGAACCCAGGTGCGTGGCCCGCTACCTCTTCTGGTGGCCGCCTCCCTCCTTCCTGGCCTCCCGGCGCTGCGCCCTTTCTCACTGGTTCTCTCTTCTGCCGTTTTCCGTAGGACTCTCTTCTCTGACCTGCGTCTCCTTTGGAACTCTGCCGGTTC
+
BBBBBBBBFFFFGGGGEGGFGDHHGEEEC2GHFGGEGGGGGHHHHGGGGGGGHHGHHHGGCGGGGEGGGGGHHFHGGGGHFEHHHGE?DGGCGGFHFHHHHHGFGFHHFGGGGGHHGGG-CHHHHHHHHHHHGHHGGGGGHGGGGGGGGGGGGGGGGGGG@GBBBFBBFBBFFFFFFFFFFFFFFFFFFFFFFFFBDFFFFFFF?DFFFFFFFFFFFFFFBBFFFFBFBFFFFFFFFFFFFFFFF/9BBF?
@M05620:37:000000000-D9766:1:1101:20985:7985 1:N:0:38
ACCACACCTTCTACAATGAGCTGCGTGTGGCTCCCGAGGAGCACCCCGTGCTGCTGACCGAGGCCCCCCTGAACCCCAAGGCCAACCGCGAGAAGATGCCCAGGTGAGTGGCCCGCTACCTCTTCTGGTGGCCGCCTCCCTCCTTCCTGGCCTCCCGGAGCTGCGCCCTTTCTCACTGGTTCTCTCTTCTGCCGTTTTCCGTAGGACTCTCTTCTCTGACCTGAGTCTCCTTTGGAACTCTGCAGGTTCTA
+
BBBBBBBBFFFFGGGGGGGGGGHHFEGGHGHHHGGGGGGCFHHHHGGGEGGGHHHHHHHGGGGGGGGGGGGHBGHGGGGHGHHHEFGGGFGGGGHHHFHHHGHEGHHHHHGGHGGGGGGHHHHHHHHHHHGHHGGGGGHGHHGHHGGGGGGGGGGGGF-ABGGGGGFFFFFFFFFFFFFFFFFFFFFFFFFFFFDFFFFFFFFDDFFFFFFFFFFFFFFFFFFFFFFFFFFFFFFFFFFFFFFEFFFFFFB
@M05620:37:000000000-D9766:1:1101:26906:7992 1:N:0:38
AGTGCCAGCTCTCAATCGCACAGGGGACCCAGGGCCTGGCCCCTCCATCCAGAAAACCTATGACCTCACCCGCTACCTGGAGCACCAACTCCGCAGCTTGGCTGGGACCTATGTGAGTATCCAGCGTAGGAATCTGGGAGTTGGGGAGGAGTGAGGAGTTGGGGAAAGACAGTCCTAACCGTGGAGGGTTCTGGTAAATGATGGGGTGAGGAGGGGCTCTTTGGCTCCCACCAGTCCCCCTGTCTGGTCTA
+
AA>ABFDFBFFFFFGFG2FFFGFDBEEGEGFHFAEEGACF2FEGEEBGDGGHFEFHGGHHHHBGHHHFHHHGGEEEHHHHHHHHHHHHGGHHGGFGGHGHGHEFEDHGGHHH2BF3BB3FGBDGHG<CCCGB@GFFEBAFCGHHG?FGGGGGHHGHFGGFFFC?C.GGHHHH0<GHFGHHACFGDGDC.;FFGG;FFGFGFCFFEDFFFFFBD.@BFDEFFFFFFFBEE.ADFFBFFFFDFFFFFBF/;B9
@M05620:37:000000000-D9766:1:1101:23932:7997 1:N:0:38
ACCACACCTTCTACAATGAGCTGCGTGTTGCTCCCGAGGATCACCCCGTGCTTCTGACCGAGTCCCCCCTGAACCCCAAGGCCAACCGCCAGAAGATGAACCCAGGTGAGTGGCCCGCTACCTCTTCTGGTTGCCGCCTCCCTCCTTCCTGGCCTCCCGGAGCTGCGCCCTTTCTCACTGGTTCTCTCTTCTGCCGTTTTCCGTAGGACTCTCTTCTCTGACCTGAGTCTCCTTTTTAACTCTGCAGGTTC
+
AA>>AAAAFFFFFEG45F55BF4FEE2B44DBBFF22AEA3BAFGHGGG1EBBGH5FGHGE0?FGHHEEGG23FGGGGE11EFFGGE/>/</B3C11B1BBFD?/?BFF?FF?CGGA?CCCGGFFGFF<>=1>CG>CDGGHEHHG<CGHFCFFGHHHE:;@-;99F@BGG?FFGGGGGG0B;;CFFFFFFFFFFFBDDFEFF.B?..;BFFFFFFFFFFBBFFB9:B/;BBF/9B//9;BFFF/BB/9.;/
@M05620:37:000000000-D9766:1:1101:9860:7997 1:N:0:38
AGTGCCAGCTCTCCATCGCACAGGGTACCCAGTGCGTGGCCCCTCCATCCAGAAAACCTATGACCTCACCCGCAACCTGGGGCACCCACTCTGCAGCTTGGCTGGGACCTATGTGAGTATCCAGCGTAGGAATCTGGGCGTTGGGGCGGCGTGCGGCGTTGGGGACAGCCAGTCCTAACCGTGGCGGGTTCTGGTAAATGATGGGGTGAGGAGGGGCTCTTTGGCTCCCACCAGTCCCCCTGTCTGGTCTA
+
>>3>>BDFBFFFGGGGBAE2E2GAFA4BA4BB3BB2BBEFFHGHGGHHHBFGBBEABEHFB3BFG5BFGHH>>0>>GFBB?/?E?FE1?FG3??4FBB3??GFFGGFHGHFGHGG3FGBGHH3FGDG</CF2@GHHHH/CGDGHGG.@D-;=-9DF-;BFFFFF.-.;.AAABFFFF/BFFDEC-;@F;EFFFFFBBFFF/FFFFFFFEFFBD?FAFAFFFB/FFFFFF.ADEFFFFFFFFFFFFEFFFFB
@M05620:37:000000000-D9766:1:1101:24296:8007 1:N:0:38
AGTGCCAGCTCTCAATCGCACAGGGGACCCAGGGCCTGGCCCCTCCATCCAGAAAACCTATGACCTCACCCGCTACCTGGAGCCCCAACGCCGCCGCGTGGCTGGGACCGATGTGAGTATCCAGCGTAGGAATCTGGGAGTTGGGGAGGAGTGAGGAGTTGGGGAAAGACAGTCCTAATCGTGGAGGGTGCTGGTAAATGATGGGGTGAGGAGGGGCTCTTTGGCTCGCACCAGTCCCCCTGTCTGGGCCA
+
A3AABFFFBFCFGAGGGAFEEEBF2AEEGGAHGEGEABBBGHGFGGFHHGAFFB3BBE3FG3AGEG3BF1B>0>@EHHGHHHH1?E1?E1EEGG//><BD/<G????0C/>DGC1<11>1FG1F0-<<C.DGB<00DFC..;0/?D.@-..;.;0.B.C/0;B?.EEAF//C;CFBF//;.99;A9A>F..///B/9BB///9;9A.-.9ABFA;=@;A//;;F/9B-;-BBFAB/;BADBE99//9...:
@M05620:37:000000000-D9766:1:1101:8306:8010 1:N:0:38
GAGGCTGCTTTGGAAGAAACTGATAAATTAGTGAAACAGGACCCGATGAACATGGAACCGTATTTTGGCTGGCGTTCATAATCTGGCACAACTCCAACGGAGTAAAAGAGCTGATGAAACAATGGCAAGTAAGTCAGGCATTTCCGCTTTCGCACTCTTGTGGCTCCCATTGCCCAATTCTCCGCCTTTGTACTTGTAACTGACAAGCCCGGGCCAACAGATCGGAAGAGCACACGTCTGAACTCCAGTCC
+
BABBABFBFFFFGFGGGGFGGBG5D55B6B4DFB5DEH2A22B2222B5DBF5AA3331AB113D5503B11B>?0FGDFG5BGG33B@BFFG3GBB3?>?1/BFF43?2B33B3FGFHHF/FHHH?3/FGHF3B3B?G/CFFHFGFGDG2?E/><CGHHDBD.<FG.0>FD11>F<GH0GH0CE.<EHHG0;CG0GHFGHHFHHFHEE.@9A-;99.99/0;EAA.;AF./A.;>.;BA///;BFF/9;/
@M05620:37:000000000-D9766:1:1101:17102:8013 1:N:0:38
ACCACACCTTCTACAATGAGCTGCGTGTGGCTCCCGAGGAGCACCCCGTGCTGCTGACCGAGGCCCCCCTGAACCCCAAGGCCAACCGCGAGAAGATGCCCAGGTGAGTGGCCCGCTACCTCTTCTGGTGGCCGCCTCCCTCCTTCCTGGCCTCCCGGAGCTGCGCCCTTTCTCACTGGTTCTCTCTTCTGCCGTTTTCCGTAGGACTCTCTTCTCTGACCTGAGTCTCCTTTGGAACTCTGCAGGTTCTA
+
BBBBBBBAFFFFFGGGGGGGGGFHGEGGHGHHHGGGGGGGGHHHHGGGEGGGHHHHGHHGGGGGGGGGGGGHHHHGGGGHGHHHHGGGGGGGGGHHHHHHHHHGHHHHHHGGHHGGGGGHHHHHHHHHHHGHHGGGGGHGHHGHHGGGGGGGGGGGGGAGGGGGGGFFFFFFFFFFFFFFFFFFFFFFFFFFFFFFFFFFFFFFFFFFFFFFFFFFFFFFFFFFFFFFFFFFFFFFFFFFFFFFFFFFFFB
@M05620:37:000000000-D9766:1:1101:9141:8022 1:N:0:38
GCGGCTGCTTTGGAAGAAACTGACAAGCCAGGGACAAAAGATCGGAAGAGCACACGTCTGAACTCCAGTCACTACGGTCCATCTCGTATGCCGTCTTCTGCTTGAAAAAAAAAAAACAACGCGTGTATTTGGCTACTCGCCCTTTTCCTCTATTACCCACCTAACTCACACACAGGCCAACACTCCTAGCAAACAGGTATTCATAACACTACAAATAGAGACTATAGTGCTACTAGTGGAGCAACAACAAG
+
>1>AAA@AFFF1F1BBACGGGFBGFDFHGFAFBFFFA00FFFHHGGGG0BGGHHHGBGHGHHHFHHHGGHHH2D>>/>//BBF1BGEEFFGGG?EGGHGHHHHH01FG0/E//////</////-<.011111111/00.--.-/0000000000000/0...///000/0/.9........9.0//000/90/-9--////;///////////////////-//9/////////////-/---/---;---
@M05620:37:000000000-D9766:1:1101:12663:8031 1:N:0:38
GAGGCTGCTTTGGAAGAAACTCATAGATTACTGCAACAGTTCCCCCTGGACCTGGAAAAGTTTCTTGCCTGGCTTACAGAAGCTGAAACAACTCCAAGGGAGTAAAAGAGCTGATGAAACAATGGCAAGTAAGTCAGGCATTTCCGCTTTAGCACTCTTGTGGATCCAATTGAACAATTCTCAGCATTTGTACTTGTAACTGACAAGCCAGGGACAAAAGATCGGAAGAGCACACGTCTGAACTCCAGTCA
+
>>A>AAFAFFFFGGGG4FGFGGAGGGHHGGHHHHHBGGGAFHGHHGGGHHHGHHGHHHFGGHHHHHHHHHHHHHHFHHHFCGHHFHHFHFHHHGGGGHFFHEEGFFGHGEGHHHHHHDHHHHGHGHHHGHHHHHGGHGHFHHHHHGGGGGHHHGHHHHHHHHGHHHHFHHHHFFGHHHHHHHHHHHHHHFFHHHHHHHFGHHDGH<GHEGHHGEGGG/CHGHHHC.;EHHGGGGG?FCFEBFBFFG/FGF0
@M05620:37:000000000-D9766:1:1101:12635:8037 1:N:0:38
GAGGCTGCTTTGGAAGAAACTCATAGATTACTGCAACAGTTCCCCCTGGACCTGGAAAAGTTTCTTGCCTGGCTTACAGAAGCTGAAACAACTGCAAATGCGTTTCAGCCCTGAAGCAAAGGTGGCTAGAAAATCCGACCGGACCACAATAGCCCACTAGAGAATCCCAATGAAGACTTCTACGCCTTTGTCATTGTACCTGAGAAGCCAATGCAACAAGCTCGACCGATCGCACGTCTAACCTCCAATCA
+
AAAAAAFABFFFGAFFFFGGGGHGHHHHHHHGHHCHGHHHHHHHHGGFHHGGHHHFFDGHGHHHHHHHHFHHHHHEGGHHHHFGHGFGHHHHH?BFG3BB3>11/B44B3?2BF3BBBFG32BB/B0BF3B424BB///<///<//?//??FG??//00111<>F<1<F001=F110=<<0=0.<AGGBGHFFGBC;;0;GH:/0;;CGF////;B9A.;.99.--9---;-;;@-A.../;;/BEF/9B/
@M05620:37:000000000-D9766:1:1101:13983:8038 1:N:0:38
ACCACACCTTCTACAATGAGCTGCGTGTGGCTCCCGAGGAGCACCCCGTGCTGCTGACCGAGGCCCCCCTGAACCCCAAGGCCAACCGCGAGAAGATGATGAGTGGCCCGCTCCCTCTTCTGGTGGCCGCCTCCCTCCTTCCTGGCCTCCCGGAGCTGCGCCCTTTCTCCCTGGTTCTCTCTTCTGCCGTTTTCCGTAGGACTCTCTTCTCTGCCCTGAGTCTCCTTTGGAACTCTGCAGGTTCTAGCTCG
+
BBAABBBBFFFFGGGGGGDGGFGFGEEEGGHHHGGGGGGCGHDHHGGGGGGGHHGHHHHGGGGGGGGGGGGHHHHGGGFHGHHFHGGGGGDFGGHGE2FDGBHHHGGHHGGG@GGHHHHHHG1<CGHHDFGGDHGHHGHHHHHHHFFGGGGDGGGGGGGGGGGFFFFFFBFFF.;BFFFFFFFFEFFFFFFFFFFFFFDDFFFFFFFFFFFFFFFFFFBFFFFFFFFFFFF/FFFFFF/BFAFFF/99BF?
@M05620:37:000000000-D9766:1:1101:12674:8045 1:N:0:38
GAGGCTGCTTTGGACGAAACTCATAGATTACTGCAACAGTTCCCCCTGGACCTGGAAAAGTTTCTTGCCTGGCTTACAGAAGCTGAAACAACTTCCAGGGAGTAAACGAGCTGATGACACAACGGCAAGTAAGTCAGGCATTTACGTTTTAGCAATCTTGTGGATCCAATTGAACAATTCTCAGCATTTGTACTTGTAACTGACACGCCAGGGACAAAAGATCTGAAGAGCACACTTCTGAACTCCAGTCA
+
>11>1>BAB1B1F1111A0EGFHHHFFHHFAADB11FGBDGB2BBAA//0BBGFE0B10BADFDDFFAABBA0BB111BDFB@BF11B1B/BF1BB11B/>/?BFG1?>/>?>BB>>1>10////><>/12B1B2>B0<?<@@2@/00</2?1?1<??D111/?1?0111><=<1><<=1<11<<00<<0<00==<<0<0=0<;C0.-;:::.;;..C9/90;009;;9.//.CC/;09;BB/;;CB;09/
@M05620:37:000000000-D9766:1:1101:5686:8049 1:N:0:38
GAGGCTGCTTTGGCAGAAACTCATAGATTACTGCAACAGTTCCCCCTGGACCTGGAAAAGTTTCTTGCCTGGCTTACAGAAGCTGACACAACTCCAAGGGCGCAACAGCGCTGCTGCAACACTGGAAAGTAAGTCCGGCATTTCAGCTTTCGCCCTCTTGTGGCTCCACTTGCGCAATTCTCCGCCTTTGTCCTTGTACCTGACCAGCCCGGGCCCAAAGCTAGGACGAGCCCCAGTTTGACCTCTAGTCA
+
11>1>AFAFFFFG1BEFGGGGGHHGF1DGGGHDG1GFGFFGHHHHGGGHHHHHHHBF10BBFHHH1DFGHHAFBG1GHGHAFGGH10@BB>BF1BFF1?E?>//>>GGB>>FE<<FHF1B0/<F00BBB>BGGG2B//>/>GHH2?FGHHGF////>0G1>G..<FG1<0DGG-<CGGHF:C0;A.C.0CCGHHHGFF0BFBCF//;CACA@-9;A-;-9;/;/-;;99-@-9;--;/9//BFFF/;/9;B
@M05620:37:000000000-D9766:1:1101:23070:8050 1:N:0:38
AGTGCCAGCTCTCAATCGCACAGGGGACCCAGGGCCTGGCCCCTCCATCCAGAAAACCTATGACCTCACCCGCTACCTGGAGCACCAACTCCGCAGCTTGGCTGGGACCTATGTGAGTATCCAGCGTAGGAATCTGGGAGTTGGGGAGGAGTGAGGAGTTGGGGAAAGACAGTCCTAACCGTGGAGGGTTCTGGTAAATGATGGGGTGAGGAGGGGCTCTTTGGCTCCCACCAGTCCCCCTGTCTGGTCTA
+
A?3AAFFFBFFFGGGGGGECGGHHGGGGGGHHGGGGGGHHHHGHGGHHHHHHHHHHHGGHHHGHHHHHHHHGGGGGHHHHGGHHHHFGFHHHGGGGGHHHGHHGGGGHGFFHHHGGHHHHHHHHHGGGGGHHHHHHHHHGGHHHGGFGGGGHHFHHHGHHHHGGGGHGGHHHHHHHHHHHGEEGGGGGAFGGGGGGGGGGGGGGGGFFEFFFFFFFFFFFFFFFFFFFFFFFFFFFFFFDFFFFFFFFFFB
@M05620:37:000000000-D9766:1:1101:12854:8052 1:N:0:38
AGTGCCAGCTCTCAATCGCACAGGGGACCCAGGGCCTGGCCCCTCCATCCAGAAAACCTATGACCTCACCCGCTACCTGGAGCACCAACTCCGCAGCTTGGCTGGGACCTATGTGAGTATCCAGCGTAGGAATCTGGGAGTTGGGGAGGAGTGAGGAGTTGGGGAAAGACAGTCCTAACCGTGGAGGGTTCTGGTAAATGATGGGGTGAGGAGGGGCTCTTTGGCTCCCACCAGTCCCCCTGTCTGGTCTA
+
?AAABFFFBFFFGGGGGGGGGGHGGGGGGGHHGGGGGGHHHHGHGGHHHHHHHHGHGGHHHHFHHHHHHHHGGEFGHHHHHHHHHHHHGHHHGGGGGHHHGHHFGGHHGHGHHHHHHHHHHHHHHGGGGGHHHHHHHHHGGHHHGGGGGGFHHHHHHGHHGHGGGGHHHHHHHHHHHHHHGGGGGGGGEGGGGGGGGGGGGGGGGGFFFFFFFFFFFFFFFFFFFFFFFFFFFFFFFFFFFFFFFFFFFFB
@M05620:37:000000000-D9766:1:1101:17552:8072 1:N:0:38
ACCACACCTTCTACAATGAGCTGCGTGTGGCTCCCGAGGAGCACCCCGTGCTGCTGACCGAGGCCCCCCTGAACCCCAAGGCCAACCGCGAGAAGATGATGAGTGGCCCGCTCCCTCTTCTGGTGGCCGCCTCCCTCCTTCCTGGCCTCCCGGAGCTGCGCCCTTTCTCACTGGTTCTCTCTTCTGCCGTTTTCCGTAGGACTCTCTTCTCTGCCCTGAGTCTCCTTTGGAACTCTGCAGGTTCTAGCTCG
+
DDDDDCDDFFFFGGGGGGGGGGHHGGGEEGHHHGGGGGGGGHHHHGGGGGGGHHHHHHHGGGGGGGGGGGGHHHHGGGGHGHHHHGGGGGGGGGHHHHHHHGHHHGGHHGGG-CGHHHHHHHHHHGHHGGGGGHGHHGHHHHHHHHGGGGGGGCGGGGGGGGGFFFFFF0BFFBFFFFFFFFFHHFFFFFFFFFFFFFFFFFFFFFFFFHFFF0FFFFFFFFFFFFFFFFF0FFFFFFFFFFFFF:F0BF?
@M05620:37:000000000-D9766:1:1101:27573:8074 1:N:0:38
GAGGCGTCTTGGTAATAAACGCCCAGATTCGTGCAACAGTTCCGCCTGGGCCTAGAACTGTTTCCTGCCTGGCTGACAGAAGCTGTAACCACTCCCCTGGAGTAAAAGAACTGATGAAACAATGGCCAGTAAGTCCGGCATTTCCGCTTTCGCACTCTTGTGGCTCCAATTGAACAATTCTCAGCATTTGTACTTGTAACTGACAAGCCAGGGACACCAGATCGGCAGAGCACACGTCTGCACTCCCGTCA
+
BBBBB@2>>ABF4BBFGGGGGCG2EG235D2BFFHHFHH5BDF1BE1B11BGA333BB5B5DAG55@3B33??2BFFBFHHHB333@F4BBF3BB1>1?F00B34BGB?0BBGHFHBBFB3?GFFF0B?FBGFGHGGG//<FFGFD/?/?1?C/>-0FGFGG..01CGG0=<0=FDG<0D=D0DGG0:CGC0:;:;;;0:C;0CGC.;9;FEGEE..9:.9CF..-;;E.:BFBF-;;F9/9:B/B.A;A?
@M05620:37:000000000-D9766:1:1101:25033:8074 1:N:0:38
ACCACACCTTCTACAATGAGCTGCGTGTGGCTCCCGAGGAGCACCCCGTGCTGCTGACCGAGGCCCCCCTGAACCCCAAGGCCAACCGCGAGAAGATGCCCAGGTGAGTGGCCCGCTACCTCTTCTGGTGGCCGCCTCCCTCCTTCCTGGCCTCCCGGAGCTGCGCCCTTTCTCACTGGTTCTCTCTTCTGCCGTTTTCCGTAGGACTCTCTTCTCTGACCTGAGTCTCCTTTGGAACTCTGCAGGTTCTA
+
AAAAAAAACFCFGGGFAG1AGBHGGAA000BBAAFA0EEECHHHHGGECEEFFHFFHHG??ECGGCGEGGGHFCGGGGCH/CGHHG/<BCB<BCGFDGGFHHGFGHHFGGFGHHG@CCGHHHDGHHHFDG?CHC-CGGAEHHGHHGEFGBFFG.CEBA-;AGGG---@-B/;FFBFBFFFFFFFFFFFBFFFF@BBFFFFBFFFFFFFFFFFFFFB9F/BFFF9;FFFFFFFFFFFFFFFFFFFFFFFFFB
@M05620:37:000000000-D9766:1:1101:18489:8082 1:N:0:38
ACCACACCTTCTACAATGAGCTGCGTGTGGCTCCCGAGGAGCACCCCGTGCTGCTGACCGAGGCCCCCCTGAACCCCAAGGCCAACCGCGAGAAGATGAACCCAGGTGAGTGGCCCGCTCCCTCTTCTGGTGGCCGCCTCCCTCCTTCCTGGCCTCCCGGCGCTGCGCCCTTTCTCACTGGTTCTCTCTTCTGCCGTTTTCCGTAGGACTCTCTTCTCTGCCCTGCGTCTCCTTTGGAACTCTGCAGGTTT
+
CCCCCCCCFFFFGGGGGGGGGGHHGGGFHGHHFGGGGGGGGHHHHGGGGGGGHHHHHHHGGGGGGGGGGGGGHHHGGGGHGHHHHGGGGGGGGGHHHHHHHHG?GA1?1??F/?GG--@-ECCGGB<DGDGGDHC-A-:EHECFDGGGBGGBGFFFGEGA9--:9D-CD9CFFBBFBBFFFFF90:90;90:09B=DFFEFF.0:;A0B//0;B99B9BF0B.FF::A>AF0FFFFFFB09:B090:9FB0
@M05620:37:000000000-D9766:1:1101:20033:8121 1:N:0:38
GAGGCTGCTTTGGAAGAAACTCATAGATTACTGCAACAGTTCCCCCTGGACCTGGAAAAGTTTCTTGCCTGGCTTACAGAAGCTGAAACAACTCCAAGGGAGTACCAGCGCTGATGCAACCCTGGCCAGTAAGTCCGACCTTTCCACTTTAGCACTCTTGAGAATCCCATTGAACAATTCTACGCCTTTGTACTTGTAACTGACAAGCCAGGGCCACAAGATCGGCCGAGCACACGTCTGACCTCCAGTCA
+
AABBABFBFFFFGGGGGGGGGGHHHHHHHHHHHHGHHHHFGHHHHGGGHHHHHHHGHFHHAGHHHHHHHHHHHGHFHHHHHHHHHFGHGHHHG3@BG3??1EEF@BFG1/>FE?3B4?B?0?FGFHBFGEHF?BGHG/<>EG3@F2@22@@FGGH2@FBF1?/1??FFFDHH111<0GGHHHHGCCHGHHH0<DDDDGHHHH0G<0CEFCC.E?.;CGEF/90CE-.9-9?-FGGFFEF./;BFFFF/;B/
@M05620:37:000000000-D9766:1:1101:18894:8128 1:N:0:38
ACCACACCTTCTACAATGAGCTGCGTGTGGCTCCCGAGGAGCACCCCGTGCTGCTGACCGAGGCCCCCCTGAACCCCAAGGCCAACCGCGAGAAGATGCCCAGGTGAGTGGCCCGCTACCTCTTCTGGTGGCCGCCTCCCTCCTTCCTGGCCTCCCGGCGCTGCGCCCTTTCTCACTGGTTCTCTCTTCTGCCGTTTTCCGTAGGACTCTCTTCTCTGACCTGAGTCTCCTTTGGAACTCTGCAGGTTCTA
+
CCCCBCCCFFFFGGGGGGBGGGHHGGGBAEHCGGGEFGAEDGDGGGFGEGEGGHHHHHHGGFGGGGGGGGGHFHHGGGGHGHHHHGGGGGBDFGHGHHHHHHHGHHHHHHGGHHGGGCGHHHHHHHGHHHGHHGGGGGHGHHGHHGGGGGGGGGGGGGCGGFFFFFFFFFFFFFFFFFFFFFFFFFFFFFFFFFFFFFFFFFFFFBFFFFFFFFFFFFEFFFF/BFFFFFFFFFFFFFFFFFFFFFFFFFB
@M05620:37:000000000-D9766:1:1101:25209:8138 1:N:0:38
AGTGCCAGCTCTCAATCGCACAGGGGACCCAGGGCCTGGCCCCTCCATCCAGAAAACCTATGACCTCACCCGCTACCTGGAGCACCAACTCCGCAGCTTGGCTGGGACCTATGTGAGTATCCAGCGTAGGAATCTGGGAGTTGGGGAGGAGTGAGGAGTTGGGGAAAGACAGTCCTAACCGTGGAGGGTTCTGGTAAATGATGGGGTGAGGAGGGGCTCTTTGGCTCCCACCAGTCCCCCTGTCTGGTCTA
+
AAAABFFCAFCFGGGGGEFFGGGHGEGGGGHHGCGGGGHHHHGGGGGHHHHHHFHHHGHHHHBGHHFFHHHGGGGGHHHGHGHGGHHHGHFHGF/EGGHHGGHEE?GHFHHHGHFHHBGHHHHHHGGGGGHHHHHHHHHGGHHHGGGGGGGHHFHHHGGHG/ADGGGFHHHHHHHHHHHHGEE?FEGG9FGGGGCFFFFGGGGGGGFAFFFFFFFFFFFFFFFFFBFFFFFDFFFFFFFFFFFFFFEBBBF
@M05620:37:000000000-D9766:1:1101:12560:8150 1:N:0:38
ACCACACCTTCTACAATGAGCTGCGTGTGGCTCCCGAGGAGCACCCCGTGCTGCTGACCGAGGCCCCCCTGAACCCCAAGGCCAACCGCGAGAAGATGAACCCAGGTGCGTGGCCCGCTCCCTCTTCTGGTGGCCGCCTCCCTCCTTCCTGGCCTCCCGGCGCTGCGCCCTTTCTCACTGGTTCTCTCTTCCGCCGTTTTCCGTAGGACTCTCTTCTCTGCCCTGCGCCTCCTTTGGAACTCTGCGGGTTC
+
AAA1AAAAFFFFGDGF3G1AGBGGG0AA00BF1AFA0EGGCHHHHGGGCAFFFHF1GHGE/F?EG/FGGGG0GCGGGGAHC/GHHG//BC@<@FFF1FD1GH//GE111</?-@GA<-<-C</BG000DG0CCHA---::E./F.:;C/0C/A.099.;A---9--9;-9-BBB/;F/BBFFBB9///;/;/-A-;@BFFFB-9-;AB//9/9B///////B-99A@-;9A-BFFEBFFFB/B//-;>@9-
@M05620:37:000000000-D9766:1:1101:22923:8154 1:N:0:38
GAGGCTGCTTTGGAAGAAACTCATAGATTACTGCAACAGTTCCCCCTGGACCTGGAAAAGTTTCTTGCCTGGCTTACAGAAGCTGAAACAACTCCAAGGGAGTACAAGAGCTGCTGAAACCCTGGCCAGTAAGTCAGGCCTTTCCGCTTTAGCACTCTTGTGGCTCCCATTGCACAATTATCCGCATTTGTACTTGTACCTGACAAGCCCGGGCCACCAGATCGGAAGAGCCCACGTCTGCACTCCCGTCA
+
AAB@BA?AFFFFGBGFGGGGGGGHFGHHHHHGHHHHHGGFGHHHHGGGGGFHHFFHFB2FFGHHHHHHHHHHHHHHHHHHHHHHHHHHHF?GH@GF@@FGGFEG@BGGH1FGH3GF4BGH0/BF/B0BFGEDFFG4B2B/BG2FBDGG/F33@>GFHHFHF2?<0FF/0?FD1DDF0?G1FGD.>>EDH<>1F0DGGH0=GF<<0<CHE.C@C-A...;9.0/C?..9;AC...;B;EGEB9;BF99.EFD
@M05620:37:000000000-D9766:1:1101:22909:8165 1:N:0:38
GAGGCTGCTTTGGAAGAAACTCATAGATTACTGCAACAGTTCCCCCTGGACCTGGAAAAGTTTCTTGCCTGGCTTACAGAAGCTGAAACAACTCCACCGGAGTACAAGAGCTGCTGAAACCATGGCCAGTAAGTCCGGCATTTCCGCTTTAGAACTCTTGTGGCTCCCATTGCACAATTCTCCGCCTTTGTACTTGTAACTGACAAGCCAGGGCCCACAGATCGGAAGAGCACACGTCTGCACTCCCGTCA
+
AAAABAFAFFFFGFFGGGGGGGHHHHHHHHHHHHFHHHHFGHHHHGGGHBGGHHHHHDAFFHHHHHHHHHHHHHHCHHHGHHHHH3GHHHHHF3B@?1BEEEEH@FGH21B3F3FGFHHH0?GH3FFGGHHHHG?GE/>//B3BGGG?EGB22222?FHH11?/<FG/GFHHBGHHGHHHHHBEG.C.=DDGGHHHHHFHHFGHHHHGGHFAF.C-.CFGFFGGG?EEFGGGGBFCCFFEB/:BFFE.AA9
@M05620:37:000000000-D9766:1:1101:26617:8169 1:N:0:38
GAGGCTGCTTTGGAAGAAACTCATAGATTACTGCAACAGTTCACCCTGGACCTGGAAAAGTTTCTTGCCTGGCTTACAGAAGCATCCGACAGGAGACTATGAGTAACCAACTACCTCTTCAAGAGGCCAACTCACTAAAAGATGGCATCAAAGAACTGCGAGCAATCTAACTAGTTCTCTCTTATGACGTTTTCCGTAGGAATCTATTCACTGACATCAGTCTCACTTGGAACTCTGCAGGCTCTAACACG
+
AAAAA1BAFFFFCGGB11BAA1AA3F1GHBHHDGF1FCG1GH2FGHCGG0FCFBGBGFHH1DFH21AFGHHE000BFGDA11FBBGH>E>>>/B>/>1BBDB1G@@B1B//B1BB1BG1121B10??F/F<FGHGHGH111?11B0FG01B11@00@@@/><>/0??1?11111<=>F11<FG>1>=GE.FHGF<<<.<.0=<0=:CHF0;<00;<:0:0;<=;:0;<B09FGF0900;:....:90;//;
@M05620:37:000000000-D9766:1:1101:11137:8187 1:N:0:38
ACCACACCTTCTACAATGAGCTGCGTGTGGCTCCCGAGGAGCACCCCGTGCTGCTGACCGAGGCCCCCCTGAACCCCAAGGCCAACCGCGAGAAGATGCCCAGGTGAGTGGCCCGCTACCTCTTCTGGTGGCCGCCTCCCTCCTTCCTGGCCTCCCGGAGCTGCGCCCTTTCTCACTGGTTCTCTCTTCTGCCGTTTTCCGTAGGACTCTCTTCTCTGACCTGAGTCTCCTTTGGAACTCTGCAGGTTCTA
+
BBAABBBBFCFFGGGGGGFGGFHHGEEAAEHGHGDFGGGGGHGHHGGGFEGGFHHHFFHGGGGGFGGGGGGGFHHGGGGHGHHHHGGGGGGFGGHGHHHHHHHGHHHHHHGGHHGGGGGHHHHHHHHHHHGHHGGGGGHGHHGHHGGGGGGGGGGGGG-BGGGGGGFFFFFFFFFFFFFFFFFFFFFFFFFFFFFFFFFFFFFFFFFFFFFFFFFFFFFFFFFFFFFFFFFFFFFFFFFFFFFFFFFFFFE
@M05620:37:000000000-D9766:1:1101:8106:8200 1:N:0:38
GAGGCTGCTTTGGAAGAAACTCATAGATTACTGCAACAGTTCCCCCTGGACCTGGAAAAGTTTCTTGCCTGGCTTACAGAAGCTGAAACAACTGCCAAGGAGTAAAAGACCTGATGAAACAACGGCAAGTAAGTCAGGCATTTCCGCTTGAGCACTCTTATGAATGCAATGGAACAATTCCCAGCATTCGTACTCGCAACTGACACGCCAGGGACAAAAGACCGAAAGAGTACACTTCTGAATTCCAGGCC
+
BBCCCCFBFFFFGCGGGGGGGGHHHHHHHHHGHHGHFHHHHGHHHGGFHHHHHHHHEFFHHHHHHHHGHHHHHHHGGHGHHHHHHFEHGHFHH3BGH3?1112B4G43?2B32B@GE3@33////><EF3D44BBF322?22?3D/?///=@G2022@22211@@11?G111?F1??<111<110>111<>0<<0.--<-<:0:C0.;;C-G..CEFFF/.//---;.//009CF9F0;BFF0:0;F0/:.
@M05620:37:000000000-D9766:1:1101:13422:8219 1:N:0:38
AGTGCCAGCTCTCAATCGCACAGGGGACCCAGGGCCTGGCCCCTCCATCCAGAAAACCTATGACCTCACCCGCTACCTGGAGCACCAACTCCGCAGCTTGGCTGGGACCTATGTGAGTATCCAGCGTAGGAATCTGGGAGTTGGGGAGGAGTGAGGAGTTGGGGAAAGACAGTCCTAACCGTGGTGGGTTCTGGTAAATGATGGGGTGAGGAGGGGCTCTTTGGCTCCCACCAGTCCCCCTGTCTGGTCTA
+
AA>ABFFFBFFFGGGGGGGGEAGFGGGGFGHHGFGGFEHHGHGHGGGHDHHGBG3GHGGHHHFHHHHHHHHGGGGGHHHHHHHGGGHHGGHHGGEEGHHHGHHGDEFHGFGHFDHHGHHFDHGGHGDGC?GHHGHHFH0F?<GHGGGGGGGHHGFHHGHHHECCFGHFGHH/:CGHHHHHGGGGCCFBGGGFGGB0CFGFFGGGGFFBF?FFFAB>=BFFFFFFFFBAFFFDFFFFFFF.@FFFFFF9BFF
@M05620:37:000000000-D9766:1:1101:12117:8221 1:N:0:38
AGTGCCAGCTCTCAATCGCACAGGGGACCCAGGGCCTGGCCCCTCCATCCAGAAAACCTATGACCTCACCCGCTACCTGGAGCACCAACTCCGCAGCTTGGCTGGGACCTATGTGAGTATCCAGCGTAGGAATCTGGGAGTTGGGGAGGAGTGAGGAGTTGGGGAAAGACAGTCCTAACCGTGGAGGGTTCTGGTAAATGATGGGGTGAGGAGGGGCTCTTTGGCTCCCACCAGTCCCCCTGTCTGGTCTA
+
BCABCFFFCFFFGGGGGGGGGGHHGGGGGGHHFGGGGGHHHHGHGGHHHHHHHHHHHGHHHHHHHHHHHHHGGFGGHHHHHFGHHHHHGHHHGGGGGHHHGGHGGGHHGHHHHHHHHHHHHHHHHGGGGGHHHHHHHHHGGHHHGGGGGGGHHHHHHGHHHHGGGGHHHHHHHHHHHHHHGGEGGGGGEGGGGG;FGGGGGGGGGGFFFFFFFFFFFFFFFFFFFFFFFFFFFFFFFFFFFFFFFFFFFFF
@M05620:37:000000000-D9766:1:1101:18215:8222 1:N:0:38
AGTGCCAGCTCTCCATCGCACAGGGGACCCAGAGCCTGGCCCCTCCATCCAGAAAACCTATGACCTCACCCGCTACCTGGAGCACCAACTCCGCAGCTTGGCTGGGACCTATGTGAGTATCCAGCGTAGGAATCTGGGAGTTGGGGAGGAGTGAGGAGTTGGGGAAAGACAGTCCTAACCGTGGAGGGTTCTGGTAAATGATGGGGTGAGGAGGGGCTCTTTGGCTCCCACCAGTCCCCCTGTCTGGTCTA
+
AAAAAFFF?1B3FFFFGG?AEEH0F00AB0A0A00B0FFHH/EFF/AF1BGFGB100A0111A1B1BFHAA/>EEEFF1F>>FGHH0FEHHFAECGGHBFFHHGGGHHGHHHHHHHHHHHHHHHHGGGGGHHHHHHHHAFGHHHGG.CGECFGHHH<EGHHHGGEFHFFHHHHHHHHGHHGGGGAFGGEGGGFGGFGGGGFFGGGG.@EFFFFF@@@@FFFFFFFFFFFFFFFFFFFFFF@FFFFFFFFFF
@M05620:37:000000000-D9766:1:1101:25132:8222 1:N:0:38
ACTGCCACTTCTCCATCGAACAGGGGATCCCTGCCCCGGCGCCCCCAGTCCGTATAACCGTGACCTCCCTCGCTACCAGGAGCACCCACTACGCGCCTGGCAGTGGGGCTTTTCCGCTTTCCCCCTCTTGTGTCTCCCATTTCCCCATGCTCCGCCTTTGTCGTTCCCACTGTCAATCCCGTGCCGCGCGCTCGTAAGAGCTGCCGTCTGCACTCCCGTCACGGATCCGTCCAGCGCCTCTCTCCTTTCTA
+
>111>11B@D1BB1B1AEFAFEH000AA00B11AF00EEA/AAEEG/B11@?/00@2D1>BB/BB@F>F00>>//>F1>>/>??FF</?0BB///<<?//00<010/>?//?1?1/.>.FF110>-.<0D=0/=D<0//0=0000////=000.....=000..../09CAC0C0000;9A.C..-----9;-;9;A-/;-///-;;--A/9//99A-----;--;-;-----//-----///9/////;/
@M05620:37:000000000-D9766:1:1101:24979:8230 1:N:0:38
ACCACACCTTCTACAATGAGCTGCGTGTGGCTCCCGAGGAGCACCCCGTGCTGCTGACCGAGGCCCCCCTGAACCCCAAGGCCAACCGCGAGAAGATGAACCCCGGTGCGTGGCCCGCTCCCTCTTCTGTGGCCGCCTCCCTCCTTCCTGGCCTCCCGGAGCTGCGCCCTTTCTCACTGGTTCTCTCTTCTGCCGTTTTCCGTAGGACTCTCTTCTCTGACCTGAGTCTCCTTTGGAACTCTGCAGGTTCT
+
AAAAAAAAFFFFGGGFFGGAG1GBEEEBCAFFGGGEEGEGGHEHHGGGGEGGGHGHHHHGGGEGGEEGGGGHGFHFGGGHGFHHHGGCCG?B/?<FHDFHHEC/</CA-<>.>CFH@CG-CFHHHFFG0GGHHAC-?BGGGGGAFFGFGGGGGGGGGB@-@-AFF@@F@@FFFFFFFFFEFFFFFFFFFF/BF/@AFFFFFFFFB?FFBFFFFFFBBFFFFFB-/-FFFFFFFFFFFFFFFFFEFFFFFFF
@M05620:37:000000000-D9766:1:1101:12132:8234 1:N:0:38
AGTGCCAGCTCTCAATCGCCCAGGGGACCCAGGGCCTGGCCCCTCCATCCAGAAAACCTATGACCTCACCCGCTACCTGGAGCACCAACTCCGCAGCTTGGCTGGGACCTATGTGAGTATCCAGCGTAGGAATCTGGGAGTTGGGGAGGAGTGAGGAGTTGGGGAAAGACAGTCCTAACCGTGGAGGGTTCTGGTAAATGATGGGGTGAGGAGGGGCTCTTTGGCTCCCACTAGTCCCCCTGTCTGGTCTA
+
>>>>>11FAFFFGAGEEFG1E0B0EEEECEEGABEE/BGF0GEGGGHHHGF11F1BFFHHFGBHHGHEHHHEEEEGHHFFFFF?BGFCE>GF?>/>>BFGCGG/EEHHGHGHGHHDFBBDH2DFBCCCCCHHFHHGHHHEACDGGGEGCGGHHHHGGEHHBGCCGGHE/CGG:GHHGHFFAGE@GEGGGFGGGGFGBBFBFGGGGGF@FF-/B?@;@@EFFFFFBBFFFFF-FFFFFFFB>ABBFF/FBFB
@M05620:37:000000000-D9766:1:1101:24973:8251 1:N:0:38
ACCACACCTTCTACAATGAGCTGCGTGTGGCTCCCGCGGAGCACCCCGTGCTGCTGACCGAGTCCCCCCTTAACCCCAAGGCCAACCGCGAGAAGCTGAACCCATGTGACTCCCCCGCTACCTCTCCTCTGGCTGCCCCCCTCCTCCCCGGCCCCCCCCAGCCCCCCCCTTCCTCACTGTTTCTCTCTCTTCCCGTTTTCCGTCGCACTCTCTTCTCTGACCTCAGTTCCCTTTGTAATTCCGCAGGTCCT
+
AAAAA?>>CCCDBG1DGFEAEF1FCEGEF?FGHFF0E//A/A/FGG/EB?F/1@1@FGHF>/BBFFGEEG011BEGF//G/FGGHFG/C/BC/<0?111<<CC?0?11?1111.>>->-<-/<<</<0/=00</.:C.;C@-;AB/;..9-;9-;@>--;:---;-;>@@?-/BBBAB;///9/B9B/9/;/;--;AB-BF-9--9-9-//;9/;/;///;///99////////////////;---99/9/
@M05620:37:000000000-D9766:1:1101:7754:8268 1:N:0:38
AGTGCCAGCTCTCCATCGCACAGGGGACCCAGTGCCCGGCCCCTCCATCCAGAAAACCTATGACCTCACCCGCTACCTGGAGCACCCACTCCGCAGCTTGGCCGGGACCTATGTGAGTATCCAGCGTTGGAATCTGGGCGTTGGGGCGGCGTGCGGAGTTGGGGAAAGCCCGTCCTAACCGTGGAGGGTTCTGGTAAATGATGGGGTGAGGAGGGGCTCTTTGGCTCCCACCAGTCCCCCTGTCTGGTCTA
+
>A>1>DD11CFFGAGGBE11A0FAFA000BAA11B10BEE/EGFFGFDGFAF1AGFFEF1AB@GH@BBGFF>>/>EGD@F0BFGHHA/?G00>E?/>B<BEH1/BCCG/G1GHH2@@FF1@GGHHC<CCHGBGHHHHG.ACCGH-<.;9-=AA.A@--;9/9-@---;/F-9@BFFFFFF@FF?AEF-AAFFFF/BFFFFFFFFEFB@FFFFBF=@@@EF/F/BB/B?E-FFFFFFFFFF@EFFFFFFFFB
@M05620:37:000000000-D9766:1:1101:18917:8288 1:N:0:38
AGTGCCAGCTCTCAATCGCACAGGGGACCCAGGGCCTGGCCCCTCCATCCAGAAAACCTATGACCTCACCCGCTACCTGGAGCACCAACTCCGCAGCTTGGCTGGGACCTATGTGAGTATCCAGCGTAGGAATCTGGGAGTTGGGGAGGAGTGAGGAGTTGGGGAAAGACAGTCCTAACCGTGGAGGGTTCTGGTAAATGATGGGGTGAGGAGGGGCTCTTTGGCTCCCACCAGTCCCCCTGTCTGGTCTA
+
AAAAAFFFAFFFGGGGGGGAE0GAFGGGEGFCFCEGFGHHGHGCEGHHHHBHFFGGHGHHHHFHHHHFHCFEGGEGHHGHHHHHHHHHGHHHGG?EGGHH?HFCEEGAEF<F<GGFDFBHHHFHHGACGABDF1FGFFFF/?<1/@CCGGGHCGGCBEG/=G@-.EHGHHHFGGHHHGFC@CE9CGG@;;AFFFCBB9FFBBBFEAB;?FFFBB-@@@EFFFFBBB9AFFFBF-B9/9AA@9F/:BF/;F9
@M05620:37:000000000-D9766:1:1101:10696:8296 1:N:0:38
ACCACACCTTCTACAATGAGCTGCGTGTGGCTCCCGAGGAGCACCCCGTGCTGCTGACCGAGGCCCCCCTGAACCCCAAGGCCAACCGCGAGAAGATGCCCAGGTGAGTGGCCCGCTACCTCTTCTGGTGGCCGCCTCCCTCCTTCCTGGCCTCCCGGAGCTGCGCCCTTTCTCACTGGTTCTCTCTTCTGCCGTTTTCCGTAGGACTCTCTTCTCTGACCTGAGTCTCCTTTGGAACTCTGCAGGTTCTA
+
BBABBBA>CFFFGGGFGGGDGBGGGFGA4AGGHEFG?EG2AGHEGGGG1EEFGFBGHHBEEGCGGGGEG?FGHHGFGEEHGHHHCFGGGCCDCAFCGFHHHHHGBGHC?<FFFHGGGGGFHHHHHHHGGHGHFFF??AGEHHDGFFGFFGFFBFEEGGGFCAFGGGFFFBFFFFFFFFFBBFB9FF9BFFFB9DDDFFFFFF?DF/FFFFFFFFFFFFFFFFFFFFFBFFEBFFFFFFFFFFFFFFFFFFF
@M05620:37:000000000-D9766:1:1101:9479:8298 1:N:0:38
AGTGCCAGCTCTCAATCGCACAGGGGACCCAGGGCCTGGCCCCTCCATCCAGAAAACCTATGACCTCACCCGCTACCTGGAGCACCAACTCCGCAGCTTGGCTGGGACCTATGTGAGTATCCAGCGTAGGAATCTGGGAGTTGGGGAGGAGTGAGGAGTTGGGGAAAGACAGTCCTAACCGTGGAGGGTTCTGGTAAATGATGGGGTGAGGAGGGGCTCTTTGGCTCCCACCAGTCCCCCTGTCTGGTCTA
+
A@ABCFFFBFFFGGGGGGGGGGHHGGGGGGHHGGGGEFHGHHGHGGGFHHGHFFHHHGHGHHHHHHHHHHHGGFCGHHHHHGHFGHHHGHGHGGCGGHFCEGFF?GHHGHHHHHHHHHHGHEGGHGDDCGHHGHHFHHHEGHHHGGGGGGGFHHHHHDGHHHGGGFEHHHHHHHHHGHHHGCCBDFGG:CFFGG9FGGGGBFGFGGDFFFFFFFFFFCFFFFFFFBFFFFFDFFFFFFFFFFFFFFFFBFB
@M05620:37:000000000-D9766:1:1101:5940:8299 1:N:0:38
AGTGCCAGCTCTCCATCGCACAGGGGACCCAGGGCCTGGCCCCTCCATCCAGAAAACCTATGACCTCACCCGCTACCTGGCGCACCCCCTCCGCAGCTTGGCTGGGACCTATGTGAGTATCCAGCGTAGGAATCTGGGAGTTGGGGCGGAGTGCGGAGTTGGGGAAAGACAGTCCTAACCGTGGAGGGTTCTGGTAAATGATGGGGTGAGGAGGGGCTCTTTGGCTCCCACCAGTCCCCCTGTCTGGTCTA
+
>>>3>BD4AFFFGGGGBEE2E2GDG2BA2BBG22BA2BFHAGGHGGHHHFGHBFFBFEFCBFAGH5BGHHFEE/>EHFFF1>?EFG//>EE?<E/<>B3BBG2?EGHAGHHHHG2@FGHGHHDHH@E<AEGDGHHHHH0>EHHGCC.AF:AEG0AG-@E/C/@G.99F/BBFFFFFF9FFFFFF.ADDDFFFFFFFFFFFFFFBEFDFEFF/DF-;DFFFFFFF/BFEEBFFFFFFFFFFFFFFFFFFFFF
@M05620:37:000000000-D9766:1:1101:21412:8301 1:N:0:38
ACCACACCTTCTACAATGAGCTGCGTGTGGCTCCCGAGGAGCACCCCGTGCTGCTGACCGAGGCCCCCCTGAACCCCAAGGCCAACCGCGAGAAGATGAACCCAGGTGCGTGGCCCGCTCCCTCTTCTGGTGGCCGCCTCCCTCCTTCCTGGCCTCCCGGCGCTGCGCCCTTTCTCACTGGTTCTCTCTTCTGCCGTTTTCCGTAGGACTCTCTTCTCTGCCCTGCGTCTCCTTTGGAACTCTGCCGGTTC
+
CCCDCDDDFFFFGGGGGGGGGGHHGGGFCFHHHGGGGGEEDHHHHGGGGGGGGHGHHHHGGGGGGGGGGGFHHHHGGEGHGHHHHGGGGGGGGGHHHHHHHGGFGECF1A??<@FFFDG-CGHHEHFG=GGFFFH?-C.EGGGGGGGGGGGFGGFFEGGGG=F=ADBABFFFFFFFFFBFFFBFFFFFFFFFFBFF9A/AFBAF..A0:9FFFFFFFFBF009BAFAFFD/FFFFFFFBBFFFBB0;C-D.
@M05620:37:000000000-D9766:1:1101:9461:8305 1:N:0:38
AGTGCCAGCTCTCCATCGCACAGGGTACCCAGAGCCTGGCCCCTCCATCCAGAAACCCTATGACCTCACCCCCCACCTCGCGCACCCCCTCCGCAGCTCGGCTGGGACCTATGTGCGTATCCCGCGTCGGAATCTGGGCGTTGGGGCGGCGTGCGGCGTTGGGGCCCGCCCGTCCTCACCGTGGCGGGTTCTGGTAAATGATGGGGTGAGGAGGGGGTCTTTGGCTCCCCCCAGTCCCCCTGTCTGGTCTA
+
>>33>BD@AFFFGGGAAAA2A2F4FA4BB4AB22BA3BFGFHGDGG25E13F33F3BAA23ABFG5BBGHG0>0/BEB1B//>>EEG/>E?//?/<<B1?/F/BFG00CG1?FF11/FDFHH1/@@D-<C@.<DGFBF.CGDCHGG.9B-;;-ABB=BB-B.BB.-9==B;-;DDD/9AFFFFBBB?B=EFFFFF;BFFB/BFBFF.99A./9A-9-;D9;BFFFFFFF.DB-AFFFFFFBFFFBFFFFB/
@M05620:37:000000000-D9766:1:1101:8708:8306 1:N:0:38
GAGGCTGCTTTGGAAGAAACTGATAAATTAGTGACACAGGACCGGATGACCATGTAACCGTTCCTTAGCTGGCGTGCAGAAGCTGGAACAACTCCACCGGAGTAAAAGAGCTGATGAAACCCTGGCAAGTAAGTCCGGCCTTTCCGCTTTCGCACTCTTGTGGCTCCCATTGCACAATTCTCCGCATTTGTCCTTGTAACTGACAAGCCAGGGCCCCCAGATCGGCCGAGCACACGTCTGCACTCCCGTCA
+
AAAABBFBFFFFGGGGGGGGG5BDD5D66B4DDDDAFF2222B222BA3BBG3A5D5DFEB1225D533B3BE0101?F5BBGG@21BB2?BF3GB21>>>>?BFGGBE2F33BEF4FGH?/FFGG2BFHHHHFHFGGC/CHHH?CCDGGBEGGGGGHHHHHG.GHGEHHHG00DGHHHHHH0;A-;EHGCCGHHHGGGGGGGCCCFGF/CEGAD-9ABF.;9EFC.;@FF-FFFA:AFEB/;BFB.;EDA
@M05620:37:000000000-D9766:1:1101:15749:8332 1:N:0:38
AGTGCCAGCTCTCAATCGCACAGGGGACCCAGGGCCTGGCCCCTCCATCCAGAAAACCTATGACCTCACCCGCTACCTGGAGCACCAACTCCGCAGCTTGGCTGGGACCTATGTGAGTATCCAGCGTAGGAATCTGGGAGTTGGGGAGGAGTGAGGAGTTGGGGAAAGACAGTCCTAACCGTGGAGGGTTCTGGTAAATGATGGGGTGAGGAGGGGCTCTTTGGCTCCCACCAGTCCCCCTGTCTGGTCTA
+
BCABCFFFCFFFGGGGGGGGGGHHGGGGGGHHGGGGGGHHHHGHGGHHHHHHHHHHHGHHHHHHHHHHHHHGGGGGHHHHHHHHHHHHGHHHGGGGGHHHGHHGGGHHGHHHHHHHHHHHHHHHHGGGGGHHHHHHHHHGGHHHGGGGGGGHHHHHHGHHHHGGGGHHHHHHHHHHHHHHGGFGGGGGCFGGGGFGGGGGGGGGGGFFFFFFFFFFFFFFFFFFFFFFFFFFFFFFFFFFFFFFFFFFFFF
@M05620:37:000000000-D9766:1:1101:21986:8344 1:N:0:38
GAGGGTGCTGTGGACGAACCTCAGAAATAAGTTAAATAATTTTGGTTCACGACGGATGACGTCTTTTGTTTGGATAACTAATTTGGTAAAGGTTTCACTCATCCAACTAACAAAAAAGGAGGCAGAGGACGATGAAAGGAGAGAAAATAGATAGAACAGATAGAAATGGAAGATGATGAAAAAAGTGTGAAGAAGTGGAGATCACTTGACAAGTGGAAGTGAAGACTAAGAGGAAATCCGATGTGTATAAA
+
>1>>1>>>@1B1F11AAE0AGFF1B1111B1D22222AB2AD22/A/D11/////BB/11/A?BBD1@B0BB/1121111BB2B21>121211B112B210B11BB101111100////0////////0/////11110?////1101111111111000111111=00<<<.0=00<00<0.-.00000000//00009//00/0000000.00900/000900/000/09.;-////-9--9///9///
@M05620:37:000000000-D9766:1:1101:15818:8356 1:N:0:38
AGTGCCAGCTCTCAATCGCACAGGGGACCCAGGGCCTGGCCCCTCCATCCAGAAAACCTATGACCTCACCCGCTACCTGGAGCACCAACTCCGCAGCTTGGCTGGGACCTATGTGAGTATCCAGCGTAGGAATCTGGGAGTTGGGGAGGAGTGAGGAGTTGGGGAAAGACAGTCCTAACCGTGGAGGGTTCTGGTAAATGATGGGGTGAGGAGGGGCTCTTTGGCTCCCACCAGTCCCCCTGTCTGGTCTA
+
>11>AF@@AFFFAGGF1CFGEGBC0EG000BAFCE///BA0BEEEGFH1BFA101BGE0AGG2GFH1GHFFEGGCEHHHAFFGF0/FGG0BGG?E@E0GH/GHG//FEE<C<FGFH1BFFHHHFF<?EGFHH1<1<F0?FEH1GG?F-@EAGHHFCGFHF0CGCGGHHHHGHHHFGFHF.A9.-99EA9FFGFG;CGGGFG0B9.AF@FFFFFB-;@@FFFFFBBFBAFFFBF-9BFFFF@FBFF//9BBB
@M05620:37:000000000-D9766:1:1101:8047:8371 1:N:0:38
GAGGCTGCTTTGGAAGAAACTCATAGATTACTGCAACAGTTCACCCTGGACCTGGAAAAGTTTCTTGCCTGGATTACAGAAGCTGAAACAACTACCAGGGAGTAAAAGAGCTGATGACACAATGGCAAGTAAGTCAGGCATTTCCGCTTTAGCACTCTTGTGGATCCAATTGAACAATTCTCAGCATTTGTACTTGTAACTGACACCCAGGGACAAAAGATCGGAAGAGCACACGTCTGAACTCCAGTCAC
+
>?3>>>BACBBDCBBA4B4AFAFAFH5GFFFDBFBAFGBAFDBDGHAEG2BBFFH2B32G3DFDF5FBBF3A2AB3B5BD33BBBBB@B31?@@3?BB?1F1?BFH4@111B3BBEB3B30/333BF3?B?4?F4BB0B?3B?4B/??C/1B11B?GBF@GB/@1@CFF@FF?11F?F11<F?1<<?<>F=1=>=1>1<><11>FG<<<<=<<<EFEF;;:0:;::..::C./;9:.;;0BF;;:;/90;0
@M05620:37:000000000-D9766:1:1101:8022:8373 1:N:0:38
GAGGCTGCTTTGGAAGAAACTCATAAATTACTGACACAGGTCCCCCTGACCCTGTAACCGTTTCTTGCCTGGCTTCCAGCAGCTGCCACAACTCCACGGGAGTAAAAGAGCTGCTGCAACCCTGGCAAGTAAGTCCGGCCTTTCCGCTTTCGCACTCTTGTGGCTCCCATTGCCCAATTCTCCGCCTTTGTCCTTGTACCTGACAACCAGGGCCAACCGATCGGCCGAGCACACGTCTGCCCTCCAGTCAC
+
BBBBBBFBFFFFGEGGGGGGG4FAD5DDAB5DF5BFFF223ABB2BAB23B23BBDBFFGEE3AADDABFFBA2BFFHHBHFGHB31BFB1BFBGC?>EE1>EFGHHGF2F3B3BF3GHH0/FGHHBBFGHHHGGFGGG?EHHH@?EGGGDGGDGGHHHHHHGAGHGG0FGHB0CGGHHHGH0DG.CFHHGCHHHHHH0GGHH/:=EGGGGG9C..;.;ABFFF-DFCFF-FFFFAE9./:ABEF.;BFFF
@M05620:37:000000000-D9766:1:1101:16441:8377 1:N:0:38
ACCACACCTTCTACAATGAGCTGCGTGTGGCTCCCGAGGAGCACCCCGTGCTGCTGACCGAGGCCCCCCTGAACCCCAAGGCCAACCGCGAGAAGATGAACCCAGGTGAGTGGCCCGCTACCTCTTCTGGTGGCCGCCTCCCTCCTTCCTGGCCTCCCGGCGCTGCGCCCTTTCTCACTGGTTCTCTCTTCTGCCGTTTTCCGTAGGACTCTCTTCTCTGACCTGCGTCTCCTTTGGAACTCTGCAGGTTC
+
CCCCCCCCFFFFGGGGGGGGGFHHGGGEEGHHHGGGGGGGGHGHHGGGGGGGHHHHGHHGGGGGGGGGGGGHHHHGGGGHGHHHHGGGGGDGGGHHHHHHHHGGHGGH1GHHGGHHGGG?DHHHHHHHGHHHGHHGGGGGHGHHGGGGGGGGGGGGGGGGAFFFFFFFFFFFFFFFFFFFFFFFFFFFFFFFFFFFDFFFFFFFFFDFFFFFFFFFFFFF0FFFF.CDFFFFFFFFFFFFFFFFF9BFFF0
@M05620:37:000000000-D9766:1:1101:12023:8381 1:N:0:38
AGTGCCAGCTCTCAATCGCACAGGGGACCCAGGGCCTGGCCCCTCCATCCAGAAAACCTATGACCTCACCCGCTACCTGGAGCACCAACTCCGCAGCTTGGCTGGGACCTATGTGAGTATCCAGCGTAGGAATCTGGGAGTTGGGGAGGAGTGAGGAGTTGGGGAAAGACAGTCCTAACCGTGGAGGGTTCTGGTAAATGATGGGGTGAGGAGGGGCTCTTTGGCTCCCACCAGTCCCCCTGTCTGGTCTA
+
BBBBBFFFBFFFGGGGGGGGGEHGEEGFGGHHGGGGGGHHHHGHGGHHHHHFFHHHHGHHHHHHHHFHHHHGF>>F?GHHHGHHHHHHGHHHGGGGGHHHGFHGGGHHGGHHHHHHHHHHHHHHHGFGGGHHHHHHHHHGGHHHGGGGGDGHHGHHHGHHHHGGGGHGFGFHHHHHHHHHGGEGDFGGEFGGGGFFGGGGGFGGGGFFFFFFFFFFFFFFFFFFFFFFEFFFFFFFFFFFFFFFFFFFFF/
@M05620:37:000000000-D9766:1:1101:16424:8383 1:N:0:38
ACCACACCTTCTACAATGAGCTGCGTGCGGCTCCCGAGGAGCACCCCGTGCTGCTGACCGAGGCCCCCCTGAACCCCAAGGCCAACCGCGAGAAGATGAACCCAGGTGCGTGGCCCGCTCCCTCTTCTGGTGGCCGCCTCCCTCATTCCTGGCCTCCCGGCGCTGCGCCCTTTCTCACTGGTTCTCTCTTCTGCCGTTTTCCGTGGGCCTCTCTTCTCTGCCGTGCGTCTCCTTTGGAACTCTGCTGGTTC
+
>1>A1>1>11BBBD1FDG1AFGHHGGGA0AAABAAB/AA//A/BAEEEEAEFBDGFDBG/>/@/?EEEEEFG1BG??<EGGH/?GECC<><BCGHFHHHFHF?/?CCGF-<E@?GFCGGGGGGGHFCFHG;CCC.A?@BGGGG/.;CFFFGGGGGGG9CA-@9@;B;@B=@FFFFFBBBFFFFFFFF/9;BBFF9@-BFFFEBB----;EFF;:FFF:/FFF-;-9=A@-BFFFFFEF/99//9//;/9;/
@M05620:37:000000000-D9766:1:1101:6129:8393 1:N:0:38
GAGGCTGCTTTGGAAGAAACTCATAGATTAATGCAACAATTCCTGCTGGACCTGGACAAGTTTCTTGATCTGCTTACCGAAGCTGAAACAACTGCCAATGATTCAACACACAAGGAACGGACCCCATAAGACTCAAAGGGAGTAAAAGACGTGATGAAACAAGGGCAAGAAAGCCTGCCAGTGGCGGGTTATAACACATGTTGCGCTAAATGAACAATTTTTACCACTCTCACGTTTCCCTGACTATCATG
+
>1>A1>CAB131BBBB1FBGF1BDF3D33B1DDD1A1C0111B2111B1ABBCA00010BD2A221121D2B1DAF10BBEA>B111B1>BBFBHBG1GFDBBB1B1@///>/0/B00/?/>><?/0B<1B111111B0//?/0B2B1/0/?/F022><D0<?//??//<>0><<100><110/<----9.00090;.090090-;--.00000;0///9//-////:/;/9;-;9;9////-//;/;///
@M05620:37:000000000-D9766:1:1101:13459:8403 1:N:0:38
ACCACACCTTCTACAATGAGCTGCGTGTGGCTCCCGAGGAGCACCCCGTGCTGCTGACCGAGGCCCCCCTGAACCCCAAGGCCAACCGCGAGAAGATGCCCAGGTGAGTGGCCCGCTACCTCTTCTGGTGGCCGCCTCCCTCCTTCCTGGCCTCCCGGCGCTGCGCCCTTTCTCACTGGTTCTCTCTTCTGCCGTTTTCCGTAGGACTCTCTTCTCTGACCTGAGTCTCCTTTGGAACTCTGCAGGTTCTT
+
BBBBBAABFFFFGGGGGGFGGFHFGEEEFEHHFGGDEGGFGHHHHGGGEEGGHHHHHHHGGGGGGGEGGGGHHGEEGGGHEFHHHGG@FGGGCGHHHFGHHC/F111???CCGH--<->FDB0==00<DCEAH-@D..GFFB:/00;90C?FB.EE.A-99--.--A>9FFBBB////B/B//////;////B9;DFF/F99..;/B9/9//;9/9//9:9/9/9:///B/BF/F/BF/9/9//;FAF///
@M05620:37:000000000-D9766:1:1101:26302:8409 1:N:0:38
GAGGCTGCTTTGGAAGAAACTCATAGATTACTGCAACAGTTCCCCCTGGACCTGGAAAAGTTTCTTGCCTGGCTTACAGAAGCTGAAACAACTGCAAAGGTGTTACAGCACTGCAGCAACAATGAAAAGTAAGTACAACATTTCAACTTTCGAAAACATGTGACTCCAATTGGCCAATTAACCGCCTTAGTACTTGTAACTGACACGCCAGGGCCCAAAGGAAGGATGAGCACCAGTCTGACCTCCAATCA
+
AAABBBFBFFFFGGGG4CGGGCFHHHHHGGHHHHHCHFHDFHHHHGGGHEHHHFGGFGHHGHGHHHFHHHHHHHHHHHHHHHHHHHHBGFGGH3BFD33B33B1BGHH@11B333B3110??3G3BBFG3?FDGG4443?BGGHH44432B<?GD/B/B@FG22211@111110?GHBHD111</-..1<>1=1DDGG0<D=GHB0.-..;C..;;D..://;9.A0;/0CB9..9C000;C9CFAF/0;0
@M05620:37:000000000-D9766:1:1101:18354:8413 1:N:0:38
ACTGCCACTTCTCAATCGCACAGGTGTCCCCTCCCGTGGCGAGATTCCCTCTCATACCCCGGCCCCCCCTTGAAACCTAGAGCACCAACTCCGCAGCTTGGCTTTTACCTATGTGAGTATCCAGCGTAGGAATCTGGGAGTTGGGGAGGAGTGAGGATTTGGGGAAAGACAGTCCTAACCGTGGAGGGTTCTGGTAAATGATGGGGTGAGGAGGGGCTCTTTGGCTCCCACCAGTCCCCCTGTCTGGTCTA
+
>1>AAB1@1B1BBBBFGFGCGG00B1B1ABGFAAFEGAAA/AA//1D2F10A012DB01A//>>>/>/>/0B11FG0011BB1BFHHHGGFHEG//>FGFCHG00<?DGHHG1G@F11@FFHF1GCGC/<<1FGHHHHFAE<1FCGGGGGCGCC0;C/::GFGCGCGGGGFF0CFFGFB?-=;AGFBA;9FFFFF////;9B//--;@EFFFFB?-;@EFFFF/;BFFFFFFE-;BFB-;@AFBF/9B///
@M05620:37:000000000-D9766:1:1101:16605:8432 1:N:0:38
AGTGCCAGCTCTCAATCGCACAGGGGACCCAGCGCCTGGCCCCTCCATCCAGAAAACCTATGACCTCACCCGCTACCTGGAGCACCAACTCCGCAGCTTGGCTGGGACCTATGTGAGTATCCAGCGTAGGAATCTGGGAGTTGGGGAGGAGTGAGGAGTTGGGGAAAGACAGGCCTAACCGTGGAGGGTTCTGGTAAATGATGGGGTGAGGAGGGGCTCTTTGGCTCCCACCAGTCCCCCTGTTTGGTCTA
+
AAABAFFCAFFFGGGGGGGGGGBE2E2AAE2F2AA2BFHGECE1EGHHHCEEAG3GHGBCGHBHH5EGG?BEE/EEHFFHGFGHHHHHGHHGGGGCGHHG?BHEE/?GF0?1FHFHHHHH2>GHFC/?//?FGHHHHH0FEHHH?C.@?AEG.DHFEAGFHHGCEGEHHHHH.CCFFGFGGGFGGGGGCFGGGGCFFGF0BFFFEFFBFFFFDD<BB-EFFF//BFF..FADF.FFFF..-.///B.9///
@M05620:37:000000000-D9766:1:1101:27879:8436 1:N:0:38
AGTGCCAGCTCTCCATCGCACAGGGGACCCAGGGCGTGGCCCCTCCATCAAGAAAACCTATGACCTCACCCGCCACCTGGAGCACCCACCCCGCAGCTTGGCGTCGGACTCTGGGAGTTGGGGCGGAGTGAGGCGTTGGGGCCCGCCCGTCCTCCCCGTGGCGGGTTCTGGTCCATGATGGGGTGCGGCGGGGCTCTTTGGCTCCCACCCGTCCCCCTGTCTGGTCTATCTCCTGCCCTTCGATCGGCCGA
+
AA>3>DFFBFFFG4GGFAF2E?GDGA2AEAFH2BE2AEEGHH?GFG2DF3AFFHH2FE3BB@DG35BFGHG>?/>ECEFE2BFGHE////?//>/E>BBFD2>C/<<><<0GHHF0F<FG1->CDG@DGHHHG.;CD99@C?BCF-;@;@DDA/;9ADADF;B=A;A9FFFFF9BFFFFFFFF?D.@D-@FFFFFFFFFFFFFFFF;FF?BDFF;EDFFFFFFFFFFBFFFFFFFFFFFBFF.FFFFF.@-
@M05620:37:000000000-D9766:1:1101:5867:8437 1:N:0:38
GAGGCTGCTTTGGAAGAAACTCATAGATTACTGCAACAGTTCCCCCTGGACCTGGAAAAGTTTCTTGCCTGGCTTACAGAAGCTGAAACAACTCCCAGGGAGTAAAAGAGCTGATGACACAATGGCAAGTAAGTCAGGCATTTCCGCTTTAGCACTCTTGTGGATCCAATTGAACAATTCTCAGCATTTGTACTTGTAACTGACACGCCAGGGACAACAGATCGGAAGAGCACACGTCTGAACTCCAGTCA
+
BABCCCFBFFFFGCGGGGGGGGHHHHHHHHHHHHGHFHHHHGGHHGGGGHHHHHGGBDCGGHHHHHHFFHFGGHHFFGFHGHGHHEFHHHGHHBGHH@FFFE?G@GHBGEGHGHHHH3?BGFFDFGHHFBGFHHHHH2?FBGBFGD?/?FDGG?<2F2>@>F/FGFHHH1?FGHGGHGDGGHFGHHD1>GGD>>GHHG==F<<CG0<<CCFHGGGGG.:/CGFG.CEDG./CFGF-=9FEGGBFFGGF0B0
@M05620:37:000000000-D9766:1:1101:20415:8468 1:N:0:38
AGTGCAGCTCTCAATCGCACAGGGGACCCCGGGCCTGGCCCCTCCATCCCGAAAACCTCTGACCTCACCCGCTACCTGGAGCACCCACTCCGCAGCTTGGCGTAGGAATCTGGGCGTTGGGGAGGCGTGAGGAGTTGGGGCCCGCCAGTCCTCACCGTGGCGGGTTCTGGTACATGATGGGGTGAGGCGGGGCTCTTTGGCTCCCACCAGTCCCCCTGTCTGGTCTATCTCCTGCCCTTAGATCGGCCGAG
+
A3>ABFBCFFB@EGFGCAAEEGHGGAAFF2EEFEGDFHAEGGHGGHFFA1BAEE>GFG3FGGHHBGFHHHGGGGFHHHH?BGFFG/?EGEGFGGGGBGHGHGDCGGHGGHHHHH/AFG?GCGEG@.AEFDFH0CCGHH?D.--9:DFGGGGG0CGGGFGG-;BCBEFFFFFB/;BFBFFFFFDBFFE.;BBFFFFFFFFFFFFFFFFFFFFFFFFFFFFFFFFBFFBFFFFFFFFFFFFBF/BFFF-.;>>
@M05620:37:000000000-D9766:1:1101:25278:8472 1:N:0:38
ACCACACCTTCTACAATGAGCTGCGTGTGGCTCCCGAGGAGCACCCCGTGCTGCTGACCGAGGCCCCCCTGAACCCCAAGGCCAACCGCGAGAAGATGATGAGTGGCCCGCTCCCTCTTCTGGTGGCCGCCTCCCTCCTTCCTGGCCTCCCGGAGCTGCGCCCTTTCTCACTGGTTCTCTCTTCTGCCGTTTTCCGTAGGACTCTCTTCTCTGCCCTGAGTCTCCTTTGGACCTCTGCAGGTTCTAGCTCG
+
CCCDCCCCFFFFGGGGGGGGGGHHGGGECFHHHGGGGGGGGHGHHGGGGGGGHHGHHHHGGGGGGGGGGGGHGHHGGGGHGHHHHGGGGGFGGGHGHHHGGHHHHGGHHGGGCGGHHHHHHHHHHGHHGDGEGHGHHGHHHHHHHHGGGGGGG-CDGGGGGGGFFFFFF0BFBBFFFFFFFFFFFFFFFFFFFFFFFFFFFFFFFFFFFFFHHBFFFFEFFFFFFFFFFFF0BFFFFFFFFBFFF<F0<FA
@M05620:37:000000000-D9766:1:1101:15515:8483 1:N:0:38
ACCACACCTTCTACAATGAGCTGCGTGTGGCTCCCGAGGAGCACCCCGTGCTGCTGACCGAGGCCCCCCTGAACCCCAAGGCCAACCGCGAGAAGATGAACTCACTTGACTGCCCCCCGCCCTCTTCTGGTGGCCCCCTCCCTACTTCCTGCCCTCCCGACCCTGCGCCCTTTTTCCCTGTTTCCCTATCAGCCCGTTTTCCGCCGGACTCTCTCCTCTGAACTCCGCCTCTTTTGTACTTCACCAGCTCC
+
CCCCCBCBFFFFGGGGGGGGGGHHGGGGGGHHHGGGGGGGGHGHHGGGEGGGHHHHHHHGGGFGGGGGGGGGHHHGGGDHGHHGHGGGGGGGGGHHHHGBG2<2<11<11?F0?G/-<>-<--<C0=:;00;EF..;--;C.::::0CB09/;.9:CAD.---//.-:A--B///////;9;/////:B////;.-@FB9FF...;----//99/9:/9//;////;...:/://;/9//99//:;A9/9/
@M05620:37:000000000-D9766:1:1101:22257:8490 1:N:0:38
AGTGCCAGCTCTCAATCGCACAGGGGACCCAGGGCCTGGCCCCTCCATCCAGAAAACCTATGACCTCACCCGCTACCTGGAGCACCAACTCCGCAGCTTGGCTGGGACCTATGTGAGTATCCAGCGTAGGAATCTGGGAGTTGGGGAGGAGTGAGGAGTTGGGGAAAGACAGTCCTAACCGTGGAGGGTTCTGGTAAATGATGGGGTGAGGAGGGGCTCTTTGGCTCCCACCAGTCCCCCTGTCTGGTCTA
+
AA11AF1FAFFFGFGFDFGAEEHAGGGGCCCHFGEAFFHHGHGHGGBHHFEGGFHGHGHHHHHHHHHFHHHGG@@EHHHH0FHHHHGCEHHHGGGGGHHHGHHGGGHHGHGHHHHGHHHHHHGHHGGGGGHFHHHHHHFFGHHHGGFCG.CHF0GHHGHHHGGGGGEHHHHHHHHHHHHGGGGGGGGGCFFGGGGGGGGGGGGGGGF@FFFFFF?@@?FFFFFFFFFFFFFFFFFFFFFF@FFFFFFFFFB
@M05620:37:000000000-D9766:1:1101:12595:8495 1:N:0:38
ACCACACCTTCTACAATGAGCTGCGTGTGGCTCCCGAGGAGCACCCCGTGCTGCTGACCGAGGCCCCCCTGAACCCCAAGGCCAACCGCGAGAAGATGACCAAGTGAGTGGCCCGCTACCTTTTTTTGTGGCCGCCTCCCTCCTTCCCTGCCTCCCGGGGCTTCGCCCTTTCCTACCTGGTCCCTTCTTCTCCGGTTTCCGGTAGAATTCCTTTTCTTACCCTAGTCTCCTTTTGAAATTCTCCGGTTCCT
+
ABBABBBBFFFFGGGGGGFGGGHHGEGE4EGHHGGGGGGGGHHHHGGGEEGGGHHHGFHFGGGGGGGGGGGHHHHGGGGHGHHHHGGGGGFGGGHHHH2FH2/?<11111?/?G----<F111<0--;:/;.;--;..=E/9C/00;/0;.C00;E.;--;-.9-.;A-BF////9./;.;//.//.;////;.-;DF/B.---;///////;///////;//..////;/BF/B.;///////.;@D.//
@M05620:37:000000000-D9766:1:1101:17325:8503 1:N:0:38
ACCACACCTTCTACAATGAGCTGCGTGTGGCTCCCGAGGAGCACCCCGTGCTGCTGACCGAGGCCCCCCTGAACCCCAAGGCCAACCGCGAGAAGATGATGAGTGGCCCGCTCCCTCTTCTGGTGGCCGCCTCCCTCCTTCCTGGCCTCCCGGAGCTGCGCCCTTTCTCCCTGGTTCTCTCTTCTGCCGTTTTCCGTAGGACTCTCTTCTCTGCCCTGAGTCTCCTTTGGAACTCTGCAGGTTCTAGCTCG
+
BBBBBAABFFFFGGGBFFGGGGHHGGGGH2FFHFGGGGGGGHGFHGGGGGGFGGHHHHHGGGGFFEEEGGGHHHGGGGGFGHHFEFGGGCDGCGFHH2FGBHHFG/?FCDDC-CEFHHHHH11=<.CG-<::CAEF/A/CGHHHGGFFFGGGD-:?ACBBGGAAFFBFF/F9/.BBBFFFFFFFFB/F>99BF/BD/;..9/B/FBFFFFFFF/;EFF.B9BFFEFBFBFB///9BFFB/A9BFF;9/:B?
@M05620:37:000000000-D9766:1:1101:17313:8517 1:N:0:38
ACCACACCTTCTACAATGAGCTGCGTGTGGCTCCCGAGGAGCACCCCGTGCTGCTGACCGAGGCCCCCCTGAACCCCAAGGCCAACCGCGAGAAGATGATGAGTGGCCCGCTCCCTCTTCTGGTGGCCGCCTCCCTCCTTCCTGGCCTCCCGGAGCTGCGCCCTTTCTCACTGGTTCTCTCTTCTGCCGTTTTCCGTAGGACTCTCTTCTCTGCCCTGAGTCTCCTTTGGAACTCTGCAGGTTCTAGCTCG
+
CDDDCCCCFFFFGGGGGGGGGGHHGGGEHGHHHGGGGGGGGHHHHGGGGGGGHHHHHHHGGGGGGGGGGGGHGHHGGGGHGHHHHGGGGGGGGGHHHHHHHGHHHGGGHGGGCGGHHHHHHDDGGEHHGGGDFHGHHGGHHHHHHHGGGGGGG9BDGGGGGGGFFFFFF0BF0/BFFFFFFFFFFFFFFFFFEFFFFFFDFFFFFFFFFFFFFFFFFFFFFFFFFFFFFFFBFFFFFFFFFFFFF0;0;F?
@M05620:37:000000000-D9766:1:1101:26256:8520 1:N:0:38
AGTGCCAGCTCTCAATCGCACAGGGGACCCAGGGCCTGGCCCCTCCATCCAGAAAACCTATGACCTCACCCGCTACCTGGAGCACCAACTCCGCAGCTTGGCTGGGACCTATGTGAGTATCCAGCGTAGGAATCTGGGAGTTGGGGAGGAGTGAGGAGTTGGGGAAAGACAGTCCTAACCGTGGAGGGTTCTGGTAAATGATGGGGTGAGGAGGGGCTCTTTGGCTCCCACCAGTCCCCCTGTCTGGTCTA
+
BBBBBFFFBFFFGGGGGGGGGGHHGGGGGGHHGGGGGGHHHHGHGGHHHHHHGHHHHGHHHHHHHHHHHHHGGGGGHHHHHHHHHHHHGHHHGGGGGHHHGHBFEGHHGHHHHHGHHHHHHHHHHGGGGGHHHHHHHHHGGHHHGGGGGGGHHHHHHGHHHFGGGGHHHHHHHHHHHHHHGGGGGGGGGGGGGGGGGGGGGGGGGGFFFFFFFFFFFFFFFFFFFFFFFFFFFFFFFFFFFFFFFFFFFFF
@M05620:37:000000000-D9766:1:1101:23328:8531 1:N:0:38
ACCACACCTTCTACAATGAGCTGCGTGTGGCTCCCGAGGAGCACCCCGTGCTGCTGACCGAGGCCCCCCTGAACCCCAAGGCCAACCGCGAGAAGATGCCCAGGTGAGTGGCCCGCTACCTCTTCTGGTGGCCGCCTCCCTCCTTCCTGGCCTCCCGGAGCTGCGCCCTTTCTCACTGGTTCTCTCTTCTGCCGTTTTCCGTAGGACTCTCTTCTCTGACCTGAGTCTCCTTTGGAACTCTGCAGGTTCTA
+
BBABCBCBFFFFGGGGGGGGGGHHGGGGHGGHHGGGGGGFEGCGHGGGGGGGFHHHHHHGGGEGGGGGGGGHFHHGGGGHGHHHHFGEG<CDGGHHFGHHHHHGFHHHGHGGHHGGGGGHHHHHHHFHHHGHFCGGGGGGHHGHGGGGGGFGFGGGD@CGGGFGGGFFCFFFFFFFFFBFFFFFFFFFFFFFFFDFBEFFDFFDDFFFFFFFFFFFFFFFFFFF/FFFFFFFFFEFFFFFFFFFFFFFFFF
@M05620:37:000000000-D9766:1:1101:27858:8540 1:N:0:38
ACCACACCTTCTACAATGCGCTGCGTGTGGCTCCCGAGGAGCACCCCGTGCTGCTGACCGAGGCCCCCCTGAACCCCAAGGCCAACCGCGCGAAGATGAGGAGTCGCCCGCTCCCTCTTCTGGCGGCCCCCTCCCTCCTTCCTGGCCACCCGGCGCTGCGCCCATTCTCCCTGGTTCTCTCTTCTGCCGTTTTCCGTAGGTCTCTCTTCTCTACCCTGCGTCTCCATTGGTCCTCTTCTGGATCTTAATCG
+
AAAAA1>>BFFFDGGGGGA1A0EFGGABAEGHHABEEEG//AAGHGGAE/EF1GHBHHHEEG/EFGGGGGGGHGHGGGGGGHHH/FC/B///@CCGHB11?1?G<>@GGGGG-C.=CG0=D0<0:ACG--;:E.;/9A/CGGB0CF./;;-@--9@;@-@@9@-/;/FF/;F/-9B9B9FF/B9FFBF?-;/;9B-;--9/;////;9;BB///9;;--;A?FBB/9//9/99FBF/;/9;/9FF//;99A
@M05620:37:000000000-D9766:1:1101:27646:8545 1:N:0:38
AGTGCCAGCTCTCAATCGCACAGGGGACCCAGGGCCTGGCCCCTCCATCCAGAAAACCTATGACCTCACCCGCTACCTGGAGCACCAACTCCGCAGCTTGGCTGGGACCTATGTGAGTATCCAGCGTAGGAATCTGGGAGTTGGGGAGGAGTGAGGAGTTGGGGAAAGACAGTCCTAACCGTGGAGGGTTCTGGTAAATGATGGGGTGAGGAGGGGCTCTTTGGCTCCCACCAGTCCCCCTGTCTGGTCTA
+
AB>ABFFFAFFFGDGGGGF2E2FDF2AEGEHHBAEEFGHHHHGGGGHHHGHHHGGBFEHFGHHHHHHHHHGGG>EEHHHHBBGHHH1?EG33>?@EEHGGGGHF//0FEHHHHHFGHHHFHHHHHGB?DGHHGHHFFF0?EGHHGG.AC><<C0DFCA//GBFCE.:GFBC:GHCCGHHHGACDDGGG.;9BFGB0BFFGFFFGG?ABEFFFFFFFFFFFFFFFFFFEFFFFFFFFFFFDFFFFFFFFFFF
@M05620:37:000000000-D9766:1:1101:21189:8556 1:N:0:38
ACCACACCTTCTACAATGAGCTGCGTGTGGCTCCCGAGGAGCACCCCGTGCTGCTGACCGAGGCCCCCCTGAACCCCAAGGCCAACCGCGAGAAGATGATGAGTGGCCCGCTCCCTCTTCTGGTGGCCGCCTCCCTCCTTCCTGGCCTCCCGGAGCTGCGCCCTTTCTCCCTTGTTCTCTCTTCTGCCGTTTTCCGTAGGACTCTCTTCTCTGTCCTGCGTCTCCTTTGGACCTCTGCAGGTTCTTGCTCG
+
BBBBBBBBFFFFGGGGGGGGGGHHGEEA4EGGFFGFEGGGCHHHHGGGFGGGGHFHHHFGGGGGGGGGGGGFHGHGGGGHGFHHHGGEGGFDCGHHFHE22DG?GFAFC@GF-ACFHHHFG1F=/<GH--;A:GEH/A/G::0;CFAFAEED?-A?AFF?-.?CFFFFE/FF/.B9/99:;FBFBFB/-D.:./BA/;A.9/9/BFFFBBFFF/9FB//9ABFBFF///BB/.9BBB9//;:FFF9;/;BA
@M05620:37:000000000-D9766:1:1101:10507:8556 1:N:0:38
ACCACACCTTCTACAATGAGCTGCGTGTGGCTCCCGAGGAGCACCCCGTGCTGCTGACCGAGGCCCCCCTGAACCCCAAGGCCAACCGCGAGAAGATGAACCCAGGTGAGTGGCCCGCTACCTCTTCTGGTGGCCGCCTCCCTCCTTCCTGGCCTCCCGGCGCTGCGCCCTTTCTCACTGGTTCTCTCTTCTGCCGTTTTCCGTAGGACTCTCTTCTCTGACCTGCGTCTCCTTTGGAACTCTGCCGGTTC
+
DCDCDCDBFFFFGGGGGGGGGGHHGGGBAEHHHFGGFGGGGHHHHGGGGGGGGHGHHHHEGGGGGGGGGGGHGHHGGGGHGHHHHGGGGGBDGGHGHHHHHHGGHGHH1FHHGGHHGGG-AGHHHHHHHHHHGGHGGGGGHGHH.CFGGGGGGGGGGGGGCGCDFFFFFFFFFFFHFFFFFFFFFFF<FFFFFFFFFFFFFFBFAFFFFFFFFFFFFFFF0B<FF?FFFFFFFFFFFFFFFFFFF:CFFF.
@M05620:37:000000000-D9766:1:1101:15190:8563 1:N:0:38
AGTGCCAGCTCTCAATCGCACAGGGGACCCAGGGCCTGGCCCCTCCATCCAGAAAACCTATGACCTCACCCGCTACCTGGAGCACCAACTCCGCAGCTTGGCTGGGACCTATGTGAGTATCCAGCGTAGGAATCTGGGAGTTGGGGAGGAGTGAGGAGTTGGGGAAAGACAGTCCTAACCGTGGAGGGTTCTGGTAAATGATGGGGTGAGGAGGGGCTCTTTGGCTCCCACCAGTCCCCCTGTCTGGTCTA
+
BCBBCFFFDFFFGGGGGGGGGGHGGGGGGGHHGGGGGGHHHHGHGGHHHHHHHHHHHGHHHHHHHHHHHHHGGGGGHHHHHHBGHHHHGHHHGGGGGHHHGHHGGGHHGHHHHHHHHHHHHHHHHGGGGGHHHHHHHHHGGHHHGGGGGGGHHHHHHGHHHHGGGGHHHHHHHHHHHHHHGGEGGGGGCFGGGGCFGGGGGGGGGGFFFFFFFFFFFFFFFFFFFFFFFFFFFFFFFFFFFFFFHFFFFFF
@M05620:37:000000000-D9766:1:1101:25569:8567 1:N:0:38
AGTGCCAGCTCTCAATCGCACAGGGAACCCAGGGCCTGGCACCTCCATACAGAAAACCTATGACCTCACCAGCTACCTGGAGCACCAACTCCGCAGCTTGGCGTGGGAATCTGGGAGTTGGGGCGGCGTGAGGCGTTGGGGCCCGCCCGTCCTACCCGTGGCGGGTTCTGGTCCATGATGGGGTGCGGCGGGGCTCTTTGGCTCCCACCAGTCCCCCTGTCTGGTCTATCTCCTGCCCTTCGATCGGCCGA
+
>11>AFDFAFFFDGG3AAFFEC0A000BF00BF0B0/A/A0BFA0AFGBGH1DGFAF/FGF1D1FDFECH10>BBGCGHFHFHGH/0BEGHHGGGGG0GHGE/?//>?F0G2B1GGFFFHB<C/<C-<CGGCG.@CCC.CC.--A?G-;A9CBBCAFFBB@=@@?99AFFFF//;F/FFFFFFB@-@@-@-@@?@FFFFFFBBBEEF?BEFBBBFEF@?FFFFFFFBF/:/FF/9FFFF/-:E/;@F--9@
@M05620:37:000000000-D9766:1:1101:23043:8567 1:N:0:38
GAGGCTGCTTTGGAAGAAACTCATAGATTACTGCCACAGTTCCCCCTGGACCTGGAACAGTTTCTTGCCTGGCCTACAGAAGCTGAAACAACTCCAAGGGAGTACCAGAGCTGATGAAACCCTGGCCAGTAAGTCCGGCCTTTCCGCTTTAGCACTCTTGTGGATCCAATTGACCAATTCTCCGCATTTGTACTTGTAACTGACAAGCCAGGGACCCCAGATCGGCAGAGCACACGTCTGCACTCCAGTCA
+
>3>AAAFBFFFFGFGFCGGGGGFHCGHHHGGFHH4FGFFBFGHHHGEGACGGHHHGG32BDGHHGHFHHHHHH1B3BGGHEGGHH33BFFGHH3BFB3BE1?EGHHHH?FHHH33F4FGH?/BGCABGGHHHFBGFE/BC<1?1B/CFGG1FGDF1F1FHFHG1GHH1<GHH11>GHHHHHH1CG-C.GG==GHHHHHDHHHEFGHHHG/GADEF.;:EF.F/CE-9AEGG/ACFBCEFEBBFFFF/FFFB
@M05620:37:000000000-D9766:1:1101:7219:8570 1:N:0:38
ACCACACCTTCTACAATGAGCTGCGTGTGGCTCCCGAGGAGCACCCCGTGCTGCTGACCGAGGCCCCCCTGAACCCCAAGGCCAACCGCGAGAAGATGCCCACGTGAGTACCCAACTCCAGCTTATGGTCGCAGCATCCCTCCTTCCTGCCCTCCCGCCCCTGCGTCCTTTCTCGCTGGTTCTCTCTTCTGCAGTTTTTCGCACGACTCTCTTCTTCCACATGAGTCTCTTTTCGAACTCTACAGGCCCTT
+
BB?AABBBFFFFGGGB5FGGGFHGGEAEE2FHCFGGCEGCGHHHEAEEEFGGHGHHHFGGEECEF1EGGGGFFHAEGG/FEHHGFCEEGGGGCFHHHGB101/<?GA/1111?<.C01><10><11=><<-=-.-<0</;G:EH0:::G/;.::.C.:-9;A.E-.--.0;;/9...;-//;9B/BFF///;//;//9.;-..--.;A./B/;/F////9/9/F/;FFF/:9B/-.9FABF/9//9...;/
@M05620:37:000000000-D9766:1:1101:17491:8574 1:N:0:38
AGTGCCAGCTCTCAATCGCACAGGGGACCCAGGGCCTGGCCCCTCCATCCAGAAAACCTATGACCTCACCCGCTACCTGGAGCACCAACTCCGCAGCTTGGCTGGGACCTATGTGAGTATCCAGCGTAGGAATCTGGGAGTTGGGGAGGAGTGAGGAGTTGGGGAAAGACAGTCCTAACCGTGGAGGGTTCTGGTAAATGATGGGGTGAGGAGGGGCTCTTTGGCTCCCACCAGTCCCCCTGTCTGGTCTA
+
BBABCFFFCFFFGGGGGFFGGGH4FE?EGGHHGGGGAFGHHHGHGGHHHF3F3F32FEHHGF5GHGHHHHHCE/EGFH3BEGH?BFGEGFGHGE///FHHGHHFEFHHGHHHFHHHHGHHHHHHHGBGGDHHHHHHHHGGGHHHGGGGGGGHHHHHHDHHGHC?EGHGGHEHHFHHHHHHGEEGGGGG.;FGGGGGGGGGGGGGGFFFFFFFFFFFFBFFFFFFFFFFFFFFEFFFFFFFFFFFFFBBBF9
@M05620:37:000000000-D9766:1:1101:5922:8581 1:N:0:38
ACCACACCTTCTACAATGAGCTGCGTGTGGCTCCCGAGGAGCACCCCTTGCTGCTGACCGAGGCCCCCCTGAACCCCAAGGCCAACCGCGCGAAGATGAACCAAGGTGCGTGGCTCGCTCCCTCTTTTGGTGGCCCCCTCCCTCTTTCCTGGCCTCCGGGCGCTGCGCCCTTTCTCCCTGGTTCTCTTTTCTGCTGTTTTCGGTGGGCCTCTCTTGTCTGCCGTGCGCCCCCTTTGGAACTTTGCTGGTTC
+
AAAA>AA11BBDGFBGGG1BFGHHGEG0ABFBB0AB0EAECGCGHFGAAFGHFHGHHHH/>/EEGGGEGEEGBGHFEEEHGHGHHGGGEG/BCCG/>?G1FG0/?FFF1</<AC<>-<<CEEFCGG0=D@GCCHF.;A@FGGGG/;9C;;C/;F0CF.9A@@-99A-9A;@BFFFF/BFF-;BFFFB/;9;B/9/9::9BF-99---9AEFFFFF/;9/;BF-;@---9-;-;AFBBF/9B9/BB/BFFB/
@M05620:37:000000000-D9766:1:1101:19823:8586 1:N:0:38
ACCACACCTTCTACAATGAGCTGCGTGTGGCTCCCGAGGAGCACCCCGTGCTGCTGACCGAGGCCCCCCTGAACCCCAAGGCCAACCGCGAGAAGATGATGAGTGGCCCGCTCCCTCTTCTGGTGGCCGCCTCCCTCCTTCCTGGCCTCCCGGAGCTGCGCCCTTTCTCCCTGGTTCTCTCTTCTGCCGTTTTCCGTAGGACTCTCTTCTCTGCCCTGAGTCTCCTTTGGAACTCTGCAGGTTCTAGCTCG
+
BBBABA>AFFFFGGGGGGFGGFHHGEEAFAGHGGG?EEGCGHHHHGGGEFGGHHGHHHGGGGGGGGGGGGGHHHHGGGGHGHHHHGEEGGCCCGHHFFHGHEHF1CFGH/DG@EGHHHGHHHHH<AGGCDGGGHGHHGHHFFHHHHGGGG?GG@B@GGG@@GGBFFFFFBFF9ABFFFFFFFFFFFFFBFDFFFFFBFF?FFFEFFFFFFEFFFF./F.BFFFFFFFBBFF/BFB/9FF/A;FFF/9/;FA
@M05620:37:000000000-D9766:1:1101:8063:8593 1:N:0:38
AGTGCCAGCTCTCCATCGCACAGGGGACCCAGGGCCTGGCCCCTCCATCCAGAAAACCTATGACCTCACCCGCTACCTGGGGCACCCACTCCGCAGCTTGGCTGGGACCTATGTGAGTATCCAGCGTAGGAATCTGGGCGTTGGGGCGGCGTGCGGCGTTGGGGAAAGCCAGTCCTAACCGTGGAGGGTTCTGGTAAATGATGGGGTGAGGAGGGGCTCTTTGGCTCCCACCAGTCCCCCTGTCTGGTCTA
+
>A>>>DFFBFFFGGGGAAE2E2GCG2AAEBBG2BEABFHHHHGHGGFHHEGGHEHBBEGHBAFHH5BFGHH0E/>EGHBB1/?EFGE1?FG2/E/E<G3BEGHGGGHHGHFHHHH3GHHHHHDGHGGABGF<GHHHHH/AFGGGGG.AF-;AF.BG-@DFFFFF9.9:/;.;FFFFFFFFFFFF.EFFFFFFFFFFFFFFFFFFFF9@EFF/DFFFFFFBFFFFFFFFFBFFEFFFFFFFFFFFFFFFFFF
@M05620:37:000000000-D9766:1:1101:14694:8625 1:N:0:38
AGTGCCAGCTCTCAATCGCACAGGGGACCCAGGGCCTGGCCCCTCCATCCAGAAAACCTATGACCTCACCCGCTACCTGGAGCACCAACTCCGCAGCTTGGCTGGGACCTATGTGAGTATCCAGCGTAGGAATCTGGGAGTTGGGGAGGAGTGAGGAGTTGGGGAAAGACAGTCCTAACCGTGGAGGGTTCTGGTAAATGATGGGGTGAGGAGGGGCTCTTTGGCTCCCACCAGTCCCCCTGTCTGGTCTA
+
BBABCFFFCFFFGDGGGGGGGGHGGGFGGGHHGGGGGGHHHHGHGGHHHHHHHBHHHGHHHGHHHHHHHHHGGGGGHGHHGGHHFHFFFHHHFGGGGHHHGGHGGGHHGHHHHHHHHHHHHHHHHGEGGGHHHHHHHHHGGHHHFGEDGDDGHFHHHGHHHHGGGGGHGHHHHHHHHHHHGGFFGEFGEGGGGGFBGEGGGGGGGGFFFFFFFFFFFFFFFFFFFFFFFFFFFFFFFFFFFFFFFFFFFFB
@M05620:37:000000000-D9766:1:1101:20430:8627 1:N:0:38
AGTGCCAGCTCTCAATCGCACAGGGGACCCAGGGCCTGGCCCCTCCATCCAGAAAACCTATGACCTCACCCGCTACCTGGAGCACCAACTCCGCAGCTTGGCTGGGACCTATGTGAGTATCCAGCGTAGGAATCTGGGAGTTGGGGAGGAGTGAGGAGTTGGGGAAAGACAGTCCTAACCGTGGAGGGTTCTGGTAAATGATGGGGTGAGGAGGGGCTCTTTGGCTCCCACCAGTCCCCCTGTCTGGTCTA
+
ABBBBFFFBFFFGGGGGGGGGGGH2EEGGGGHFEEAFFGGHHGHGGHHHFFGFFFHHGHGHHFHHG@GGHHGGGGGHHHFGGHFGHHHGGHHGG/EEGHHDHHFFFFGGHHHGHHHHHHHHHHHHG?EGGHHHHHHHHHGFHHHGGGGGGGHHHHHHGHHHHGGGGHHHHHHHGHHHHHHGEEGGGGGDFGGGGFGGGGGGGGGGGFFFFFFFFFFFFFFFFFFFFFFFFFFFFFFFFFFFFFFFFFFBB;
@M05620:37:000000000-D9766:1:1101:15800:8628 1:N:0:38
ACCACACCTTCTACAATGAGCTGCGTGTGGCTCCCGAGGAGCACCCCGTGCTGCTGACCGAGGCCCCCCTGAACCCCAAGGCCAACCGCGAGAAGATGAACCCAGGTGCGTGGCCCGCTCCCTCTTCTGGTGGCCGCCTCCCTCCTTCCTGGCCTCCCGGCGCTGCGCCCTTTCTCACTGGTTCTCTCTTCTGCCGTTTTCCGTAGGACTCTCTTCTCTGACCTGCGTCTCCTTTGGAACTCTGCCGGTTC
+
DDDDDCDDFFFFGGGGGGGGGGHHGGGEHGHHHGGGGGGGGHHHHGGGGGGGHHHHHHHGGGGGGGGGGGGHHHHGGGGHGHHHHGGGGGGGGGHHHHHHHHGFHEGF1>FE@DHHCGG-CCCGHFDGHGGGGHH@CCGGGGGGGGGGGGGGGGGGGGGA?9BF;DAFFDFFFFFF0BFFEFFFBBBBBBFFFFBDDFFFFFAB:ADFBFFFFFFFFFFF0BBF/;@A99FFFFFFFFFBFFFB00;BD..
@M05620:37:000000000-D9766:1:1101:17769:8637 1:N:0:38
AGTGCCAGCTCTCAATCGCACAGGGGACCCAGGGCCTGGCCCCTCCATCCAGAAAACCTATGACCTCACCCGCTACCTGGAGCACCAACTCCGCAGCTTGGCTGGGACCTATGTGAGTATCCAGCGTAGGAATCTGGGAGTTGGGGAGGAGTGAGGAGTTGGGGAAAGACAGTCCTAACCGTGGAGGGTTCTGGTAAATGATGGGGTGAGGAGGGGCTCTTTGGCTCCCACCAGTCCCCCTGTCTGGTCTA
+
ABABBFFFCFFFGGGGGGGGGGHGGGGGGGHHGGGGGGHHHHGHGGHHHHHHHHHHHGHHHHHHHHHHHHHGGGGGHHHHHHHGHHHHGHHHGGGGGHHHGHHGGGHHGHHHHHHHHGHHHHHHHGEGGGHHHHHHHHHGGHHHGGGGGGGHHHHHHGHHHHGGGGHHHHHHHHHHHHHHGFEGGGGG;AFGGGFFGGGGGGGGGGFFFFFFFFFFFFFFFFFFFFFFFFFFFFFFFFFFFFFFFFFFFFF
@M05620:37:000000000-D9766:1:1101:10091:8639 1:N:0:38
AGTGCCAGCTCTCAATCGCACAGGGGACCCAGGGCCTGGCCCCTCCATCCAGAAAAACTATGACCTCACCCGCTACCTGGAGCACCAACTCCGCAGCTTGGCTGGGACCTATGTGAGTATCCAGCGGAGGAATCTGGGAGTTGGGGAGGAGTGAGGAGTTGGGGAAAGACAGTCCTAACCGCGGAGGGCTCTGGTAAATGATGGGGTGAGGAGCGGCTCTTTGACTCCCACCAGTCCCCCTGTCTGGTCTA
+
A1>AAFF11FFFGFGFFFFCGCHCGGEEFC00B0BA/FGGFGG/EEF11A1FFH1G0E11DFFGHGHFG00>E/>EH1BG0FGEHG0??C@FAEECCFGHGE1?/E<B/0B<1>>>>B212B>GG@/>/AEH1111100<>011@<>-C..<.0<.0<:/0/A-:;:.:/:/CF0009;A---:--99-;A/;BF//;:/:BBFFB--:;-/-----9-//9B//BF/E--:AAFB/FAA@E//;BFBBBB
@M05620:37:000000000-D9766:1:1101:11162:8646 1:N:0:38
AGTGCCAGCTCTCAATCGCACAGGGGACCCAGGGCCTGGCCCCTCCATCCAGAAAACCTATGACCTCACCCGCTACCTGGAGCACCAACTCCGCAGCTTGGCTGGGACCTATGTGAGTATCCAGCGGAGGAATCTGGGAGTTGGGGAGGAGTGAGGAGGAGGGGAAAGACAGCCCTAACCGTGGAGGGTTGGGGTAAATGATGGGGTGAGGAGGGGCTCTTTGGATCCCACCAGTCCCCCTGTCTGGTCTA
+
A1>AAFF11CFFGGGGGG1CEGHGG?EAEE0FB0BE/FHH0FECFGH1FEFH1GHHBEB1BGBHHHHHHCAEG>EEHHHHFFHHHHHHGE@FEEEEGGHHGGBFFGH0EHHBG2221BF1F2FG0///></<F11?10FF<BGCCCG-<.C<<0<GH...;.;-C.;.CB/:..9/CF/.AC9-EEA?9---9-;://99//;/AB----9/A?--@@-/;/9///;BFBF?9-;:FFFB@AB//;BBBF/
@M05620:37:000000000-D9766:1:1101:19979:8647 1:N:0:38
AGTGCCAGCTCTCAATCGCACAGGGGACCCAGGGCCTGGCCCCTCCATCCAGAAAACCTATGACCTCACCCGCTACCTGGAGCACCCACTCCGCAGCTTGGCTGGGACCTATGTGAGTATCCAGCGTAGGAATCTGGGAGTTGGGGAGGGGTGAGGAGTTGGGGAAAGACAGTCCTAACCGTGGAGGGTTCTGGTAAATGATGGGGTGAGGCGGGGCTCTTTGGCTCCCCCCAGTCCCCCTGTCTGGTCTA
+
>A>>>FF11BFFGBGGGFGCGGHCFAE00A00BAEE/BFG0FE/EEGFFH1G1AFGFF0BGG2FHGH1F00>E>>EG1BFBFGGHH/>EGHGGFG/>FFG/<1??EEACHB112F2F>D1FDGHHGBE?/<11F1GH00<?011C-.---<CC..<0;/=GG?-E...//9/;9:0C0/.-.;-.9.9.9C0;;F//9/9FF/FE-;-9A?-;-9-@@E/9BF//B/A------;/BB-9-A/B9FB/9/B
@M05620:37:000000000-D9766:1:1101:10730:8653 1:N:0:38
ACCACACCTTCTACAATGAGCTGCGTGTGGCTCCCGAGGAGCACCCCGTGCTGCTGACCGAGGCCCCCCTGAACCCCAAGGCCAACCGCGAGAAGATGACGAGTGGCACGCTCCCTCTTCTTCTGCTCGCCTCCCTCCTTCCTCGCCTCCCGGCGCTGCACCCTTTCTCCCTCTTTCTCTCTTCTTCCGCTTTCCGTAGCCCTCTCTTCTCTGTCCTGAGTCTCCTTTGGCCCTCTGCATGTTCTGGCTCG
+
DDDDDDDDFFFFGGGGGGGGGGHHGGGFHGHHHGGGGGGGGHHHHGGGGGGGHHHHHHHGGGGGGGGGGGGHHHHGGGGHGHHHHGGGGGGGGGHHHHH2/?/?F//01?-.<CFCHHFHF=1D0<00<--<<GECG:<:G/:0.-<..999---<-<./<<.</0B0F<:F//00<F0<0<000:B0..<.9B0.<...0/<.</B0000:00<0000/:<F00:<00<00.<./00000<0F00<0<B-
@M05620:37:000000000-D9766:1:1101:10056:8655 1:N:0:38
ACCACACCTTCTACAATGAGCTGCGTGTGGCTCCCGAGGAGCACCCCGTGCTGCTGACCGAGGCCCCCCTGAACCCCAAGGCCAACCGCGAGAAGATGCCCAGGTGAGTGGCCCGCTACCTCTTCTGGTGGCCGCCTCCCTCCTTCCTGGCCTCCCGGCGCTGCGCCCTTTCTCACTGGTTCTCTCTTCTGCCGTTTTCCGTAGGACTCTCTTCTCTGACCTGAGTCTCCTTTGGAACTCTGCAGGTTCTA
+
BBBBBBBBFFFFGGGGGGGGGGHHGGGBGEHHHGGEFGGGGHHHHGGGGDGGHHHHHHHFGGGGGGGGGGGHHHHGGGGHGHHHHGGGGGBDGGHGHFHHHHHGHHHHHHGGHHGGGGGHHHHHHHHGBGGHHGGGGGHGHHGHHGGGFGGGGGGGGG-BDFFFFFFFFFFFFFFFFFFFFFFFFFFFFFFFFFFFFFFFFFFFFFFFFFFFFFFFFFBFFFFFFFFFFFFFFFFFFFFFFBFFFFFBFF9
@M05620:37:000000000-D9766:1:1101:13683:8661 1:N:0:38
GAGGCTGCTTTGGAAGAAACTCATAGATTACTGCAACAGTTCCCCCTGGACCTGGAAAAGTTTCTTGCCTGGCTTACAGAAGCTGAAACAACTCCAAGGGAGTAAAAGAGCTGATGAAACAATGGCAAGTAAGTCAGGCATTTCCGCTTTAGCACTCTTGTGGATCCAATTGAACAATTCTCAGCATTTGTACTTGTAACTGACAAGCCAGGGACAAAAGATCGGAAGAGCACACGTCTGAACTCCAGTCA
+
>A@ABAFAFFFFGGGFGFGGBGFHHHFGFDFHHHHFFFGFGHHHHGGFEGHHFFFHHBCFFEGHHHFHHHHGFHHHHHHBGFHHHHHHHHHHHHHHHHGGHAEGDGHHGHHHHHHHHHHHHHGHGHFGGHHHGGHFGHHAGFHHHGGGGGFHHHHHHHHHHHGHHHHFGHHHBFGHGHHGHHHHHHHHHGGHHHHHHHHHHHFHHFHHGFGHGCEGG/CHGHHHG?EGHHGGGGGGGGGG0CBFGGGGGGB
@M05620:37:000000000-D9766:1:1101:20527:8669 1:N:0:38
ACCACACCTTCTACAATGAGCTGCGTGTGGCTCCCGAGGAGCACCCCGTGCTGCTGACCGAGGCCCCCCTGAACCCCAAGGCCAACCGCGAGAAGATGCCCAGGTGAGTGGCCCGCTACCTCTTCTGGTGGCCGCCTCCCTCCTTCCTGGCCTCCCGGAGCTGCGCCCTTTCTCACTGGTTCTCTCTTCTGCCGTTTTCCGTAGGACTCTCTTCTCTGACCTGAGTCTCCTTTGGAACTCTGCAGGTTCTA
+
CCCCCCCCFFFFGGGGGGGGGGHHGGGGHGHHHGGGGGGGGHHHHGGGGGGGFHHHGHHGGGGGGGGGGGGGHHHGGGGHGHHHHGGGGGGGGGHHHHHHGHHGHHHHHHGGHHGGGFGHHHHHHHHHHHGHHGGGGGHGHHGHHGGGFGGGGGGGGC-CDGFGGGFFFFFFFFFFFFFFFFFFFFFFFFFFFFFFFFFFFFFDDFFFFFFFFFFFFFFFFFFFFFFFFFFFFFFFFFFFFFFFFFFFFFF
@M05620:37:000000000-D9766:1:1101:24919:8674 1:N:0:38
GAGGCTGCTTTGGAAGAAACTCATAGATTACTGCAACAGTTCCCCCTGGACCTGGAAAAGTTTCTTGCCTGGCTTACAGAAGCTGAAACAACTCCAAGGGAGTAAAAGAGCTGATGAAACAATGGCAAGTAAGTCAGGCATTTCCGCTTTAGCACTCTTGTGGATCCAATTGAACAATTCTCAGCATTTGTACTTGTAACTGACAAGCCAGGGACAACAGATCGGAAGAGCACACGTCTGCACTCCAGTCA
+
BBBCCCFCFFFFGGGGGGGGGGHHHHHHHHHHHHHHHHHGHHHHHGGGHHHHHHHHHHHHGHHHHHHHHHHHHHHHHHHHHHHHHHHHHFHHHFHHH3FGGFFHBHHH1FGHH3@GHHHH3/FGCFBGGFHHF4B4G2F/FG4DF/?/?CGHHHH2@GHH2CE22FG2FHHH11FGGHH1GHHHHBHFFHGFFGHHHHHHHHHHHHHHG/GHGA<.:.;CGHGHG.CACHFGGGFGFGGF0;0FGBFFFGF
@M05620:37:000000000-D9766:1:1101:10223:8683 1:N:0:38
GAGGCTGCTTTGGAAGAAACTCATAGATTACTGCAAAAGTTGCTCCTGGACCTGGAAAAGATTCTTGCCCCGCTTATTGAAGCTGAAATAACTGCCAATGTATGATACCACCCGTAAGGAAAGGCTCCTAGAATACTCAAAGGGAGTAAAAGAGCTGATGAAACAATGGCAAGTAAGTCAGGAATTTCCGCTTTAGCACTCTTGTGGATACAATTGAACAATTCTCAGAATTTGAATTTGTAACTGACAAG
+
BBBABBFBFFFFGGGGGGGGGCG5DB566D45DFHG5EBF55D35B3B32BB2222BB2B1355555AB3A000BE555DGGGH333B55BG4FG33BGH@4@BGB4B3BB?1>1>>0GFEFF0/?B?3B4?34??4BB?BDB?FD<?FF2@FF2@2@<>@@G20/??C0?<<11<F<<=1010111>><.<<.=0==0<<0=000.::000;<:0:=:=/:0=0<0:000000000;0;0;00;0;;0;.
@M05620:37:000000000-D9766:1:1101:10233:8697 1:N:0:38
GAGGCTGCTTTGGAAGAAACTGATAAGCTAGGGAAACAAGATCGGATGGACATGGGTAAGTATTTTAGTCAGGTTATTGAAGCTGGTATACCTGCCACTGCTTTACAAACCAAAAGGCGAGGATACCAGAATAATAAAAGGGAGAAAAAGAGATGATAAAAAAATGGAAAGTAAGTAAAACAGTCAAGCTTTAGCACGATTAGGGCTACAAGAGAAAAATTACCAGAATTGGGACTTTGAACTGACAAGCC
+
AAAAAAFAFFFFGCFGGGCGG1F3F3111BB0BABFFGG00BFFGE/A/0B1110/BB0B222D2A2BDD21B111BB12B1AB100DD2DF1@F011BB1B11B12@B//?/?F0////>//0BB1<1BB1112>2111/////010@//00111@2?111>-011<11<111>>1=11<./000000/0000=0<-;.;.00./;./000/.:B9;../09;;0:/0;0/.;9CF00900909;9B-9-
@M05620:37:000000000-D9766:1:1101:5447:8718 1:N:0:38
AGTGCCAGCTCTCAATCGCACAGGGGACCCAGGGCCTTGCCCCTCCATCCAGAAAACCTATGACCTCACCCGCTACCTGGAGCACCAACTCCGCAGCTTGGCTGGGACCTATGTGAGTATCCAGCGTAGGAATCTGGGAGTTGGGGAGGAGTGAGGAGTTGGGGAAAGACAGTCCTAACCGTGGAGGGTTCTGGTAAATGATGGGGTGAGGAGGGGCTCTTTGGCTCCCACCAGTCCCCCTGTCTGGTCTA
+
>A>>AFDFAFFFGGGGGGF2A2BCFEEFFEGGABEBFGGHHHGHGGFHHHFHHEHFGGHHHHHHHFHFGHHGG>>EHHHH?BGGHHH1EGGFEECGEHGHGHHGEEHHGHHHHHHHHHFHHHHHHGDGG?HHHHHHHHGGGHHHGG.CG?EHHGHHHDHHHHGGGGHHGHHHHHHHHHHHGGGGGGGGCFGGGGCFGGGGGGGGGGGFFFFFFFFFFFFFFFFFFFFFFFFFFFFFFFFFFFFFFFBFFFF
@M05620:37:000000000-D9766:1:1101:7629:8719 1:N:0:38
AGTGCCAGCTCTCCATCGCACAGGGTCCCCAGGGCCTGGCCCCTCCATCCAGAAAACCTATGACCTCACCCGCTACCTGGAGCACCCACTCCGCAGCTTGGCTGGGACCTATGTGAGTATCCAGCGTCGGCATCTGGGCGTTGGGGCGGCGTGCGGAGTTGGGGACAGCCAGTCCTAACCGTGGCGGGTTCTGGTAAATGATGGGGTGAGGAGGGGCTCTTTGGCTCCCACCAGTCCCCCTGTCTGGTCTA
+
>>11>BFFAFFFG1GBBAECEEHEF0BBB0BEAEEA0BGHFHGHGGHHHBGFGGHBBEGHBBFGHABBGHHEE>>EGHFF>BFGHHG/?FG0>E/E>F1B?GHEECHGEH1F<FF2BGHFHF2FGGC/BC//>GGFBG/@CCGHCG.CG-;;@AA@-9AFFF@@--;A9E-;BFFF//;F@FF@-@@@@FFFFFBBFFFFFFFFFFF?FFF/AF@@@@FFFFFFFFFFE-FFEFFFFFFF@FFFFFFBFFF
@M05620:37:000000000-D9766:1:1101:7647:8719 1:N:0:38
AGTGCCAGCTCTCAATCGCACAGGGGACCCAGGGCCTGGCCCCTCCATCCAGAAAACCTATGACCTCACCCGCTACCTGGAGCACCAACTCCGCAGCTTGGCTGGGACCTATGTGAGTATCCAGCGCAGGAATCTGGGAGGTGGGGAGGAGTGAGGAGTTGGGGAAAGACAGTCCTAACCGTGGAGGGTTCTGGTAAATGATGGGGTGAGGAGGGGCTCTTTGGCTCCCACCAGTCCCCCTGTCTGGTCTA
+
ABAAB5DFAF4@BAFGGFECEEFGAAEFGGEHGGGGGFGHH2EGDEFFGHHG3BFGGFH3D35D3F3BFGHFGCEGHHHFGGG?EG?FE?GHD?/>EBFG/?F/<<BFFBGG2FGDFF33B3F2GC/<B/FHHHHHGHHG/<FFCGEFFGCCGFHGF:CGFHGGEFEGGFF/09CBFFBF-;EBDFGG..CFFG09BFFBBBFF?DDCAFA99AA==-EFFB/BB/99...9EE99/BEAF?BFFB/;9/;
@M05620:37:000000000-D9766:1:1101:26435:8730 1:N:0:38
AGTGCCAGCTCTCCATCGCACAGGGGACCCAGGGCCTGGCCCCTCCATCCAGAAAACCTATGACCTCACCCGCTACCTGGAGCACCCACTCCGCAGCTTGGCTGGGACCTATGTGAGTATCCAGCGTAGGAATCTGGGAGTTGGGGAGGAGTGCGGAGTTGGGGAAAGCCAGTCCTAACCGTGGAGGGTTCTGGTAAATGATGGGGTGAGGAGGGGCTCTTTGGCTCCCACCAGTCCCCCTGTCTGGTCTA
+
AA>>ADFFBFFFG4BGGEGAECHGGABEEGHHBEEEFGHHHHGHGGFHHHHHGFF2FEHFHFHHHGHHHHHEEEEGHHGG2BGHHH1??GHHFGGGGHHHGHHGGGHHGHGHHHHFHHHHHHFHHCGGGGFHHHHGGH0FGHHECF.<D.CGH0<D-AEHHE?C:..;/:;FFGGGFBGGGGGG.CGGGGGGGGGFFFFFFFFFFFFFFFFEFFFFFFFFFFFFFFFFFFFFFFFFFFFFFFFFFFFFFFB
@M05620:37:000000000-D9766:1:1101:16693:8745 1:N:0:38
AGTGCCAGCTCTAATCGAACAGGGGACCCAGGGCCTGGCCCCTCCATCCAGAAAACCTCTGACCTCACCCGCTACCTGGAGCACCAACTCCGCAGCTTGGCTGGGACCTATGTGCGTATCCAGCGTCGGAATCTGGGAGTTGGGGAGGCGTGAGGAGTTGGGGCAAGACAGTCCTAACCGTGGAGGGTTCTGGTAAATGATGGGGTGAGGAGGGGCTCTTTGGCTCCCACCAGTCCCCCTGTCTGGTCTAT
+
>1>>AFFFAFFFGGFFA1BFEGFCE0AEE0FFEGE/FF0FFGFGGH1DA1BBG1ABEB0GFHGHFGCGHHGGGGGFGHHBBGHGF0FAG1FEE@GGBFGGFHGGCHHGHCGHHHECGGCHF2@0B//CC<FFFGHHG0.>FGB-@.<C.ACC.;C:CGHHH?C9AEGFGBGGGGGGGGG@CE@CEA---;/BFBBFFFFFFFFFFB@FFFFFF?@@;EFFFFFFFFFFFFFFFFFFFFF@FFFFFFFFFFB
@M05620:37:000000000-D9766:1:1101:26425:8747 1:N:0:38
AGTGCCAGCTCTCAATCGCACAGGGGACCCAGGGCCTGGCCCCTCCATCCAGAAAACCTATGACCTCACCCGCTACCTGGAGCACCAACTCCGCAGCTTGGCTGGGACCTATGTGAGTATCCAGCGTAGGAATCTGGGAGTTGGGGAGGAGTGAGGAGTTGGGGAAAGACAGTCCTAACCGTGGAGGGTTCTGGTAAATGATGGGGTGAGGAGGGGCTCTTTGGCTCCCACCAGTCCCCCTGTCTGGTCTA
+
AABABFFFCFFFGFGGGFFGGGHHGGGGGGHHGGGFGFHHHHGHGGHHHHGHHGHHHGHHHHHHHHGHHHHGGGGGHHHHHGGFHHGHGHHHGG?FGGHHGHHGGGHHGHHHHHHHHHHHHHHHHGEGGGHHHHHHHHHGGHHHGGGGGGGHHHHHHDHHHHGGGGHHHHHHHHHHHHHHGFGGGGGGEFFGGGFGGGGGGGGGGGFFFFFFFFFFFFFFFFFFFFFFFFFFFFFFFFFFFFFFFFFFFFB
@M05620:37:000000000-D9766:1:1101:14761:8758 1:N:0:38
AGTGCCAGCTCTCAATCGCACAGGGGACCCAGGGCCTGGCCCCTCCATCCAGAAAACCTATGACCTCACCCGCTACCTGGAGCACCAACTCCGCAGCTTGGCTGGGACCTATGTGAGTATCCAGCGTAGGAATCTGGGAGTTGGGGAGGAGTGAGGAGTTGGGGAAAGACAGTCCTAACCGTGGAGGGTTCTGGTAAATGATGGGGTGAGGAGGGGCTCTTTGGCTCCCACCAGTCCCCCTGTCTGGTCTA
+
ABAABFFFBFFFGGGFGGGFGGHHGGGGGGHHCEGGGGHHHHGHGGHGHHHHHFHHHGHGHHHHHHHHHHHGGEGGHHHHFGHHHHGHFHHHGGGGGHGHGHHGGGHHGHHHHHHHHHHHHHHHHGGGGGHHHHHHHHHGGHHHGGGGGGGHHHHHHGHHHHGGGGHHHHHHHHHHHHHHGGGGGGGGCFGGGGGGGGGGGGGGGGFFFFFFFFFFFFFFFFFFFFFFFFFFFFFFFFFFFFFFFFFFFFF
@M05620:37:000000000-D9766:1:1101:17360:8760 1:N:0:38
ACCACACCTTCTACAATGAGCTGCGTGTGGCTCCCGAGGAGCACCCCGTGCTGCTGACCGAGGCCCCCCTGAACCCCAAGGCCAACCGCGAGAAGATGAACCCAGGTGAGTGGCCCGCTACCTCTTCTGGTGGCCGCCTCCCTCCTTCCTGGCCTCCCGGCGCTGCGCCCTTTCTCACTGGTTCTCTCTTCTGCCGTTTTCCGTAGGACTCTCTTCTCTGACCTGCGTCTCCTTTGGAACCTGCAGGTTCT
+
CCCCCDDDFFFFGGGGGGGGGGHHGGGEEGHHHGGGGGEGGHHHHGGGGGGGHHGHHHHGGGGGGGGGGGGHHHHGGGGHGHHHHGGGGGGGGGHHHHGHHHGGHGHHBHGHGGHHGGG?DHHHHHHHHGHHGHHGGGGGHGHHGGGGGGGGGGGGGGGG?AFFFFFFFFFFFFFFFFFFFFFFFFFFFFFFFFFFDFFFFFFFFFFFFFFFFFFHFFFF0BFFF.@DFFFFFFHFFFFFFFFFFFFFFFF
@M05620:37:000000000-D9766:1:1101:26156:8760 1:N:0:38
AGTGCCAGCTCTCAATCGCACAGGGGACCCAGGGCCTGGCCCCTCCATCCAGAAAACCTATGACCTCACCCGCTACCTGGAGCACCAACTCCGCAGCTTGGCTGGGACCTATGTGAGTATCCAGCGTAGGAATCTGGGAGTTGGGGAGGAGTGAGGAGTTGGGGAAAGACAGTCCTAACCGTGGAGGGTTCTGGTAAATGATGGGGTGAGGAGGGGCTCTTTGGCTCCCACCAGTCCCCCTGTCTGGTCTA
+
ABAABFFFBFFFGGGGGGGGGGHGGGGGGGHHGGGGFGHGGHGHGGHHHGGHGHHHHGHHHHGHHHHHHHHGGGGGHHHHHHHHHHHHGFFGFGCGGHHHGHFGDGHHGHHHHHHHHFGHHFGFHGDDGGFGHHHHHH0FGHHGCGADGGGHHHHHEGHHHHGGGGHAGCGHHHHHHFFHFEEGAEG?.;AFFGGFFGGBFFBBFFD;.9FF.DABC@FFFFF9/;F?FFF.99/:BFED;9BFFFFFFFB
@M05620:37:000000000-D9766:1:1101:14314:8774 1:N:0:38
ACCACACCTTCTACAATGAGCTGCGTGTGGCTCCCGAGGAGCACCCCGTGCTGCTGACCGAGGCCCCCCTGAACCCCAAGGCCAACCGCGAGAAGATGATGAGTGGCCCGCTCCCTCTTCTTTTGGCCGCCTCCCTCCTTCCTGGCCTCCCGGCGCTGCGCCCTTTCTCCCTTTTTCTCTCTTCTGCTGTTTTCCGTAGGCCTCTCTTCTCTGCCCTGAGTCTCCTTTGGCCCTTTGCAGGTTCTCGCTCG
+
AABCAABA4CCFGFGGGGFGFGHHGEFBAEGBBAFB2FAEDGAFFEEAAEEGBGGHHHH0E?0>FFGGG@FG3GHGGGGHGHGHHGGGGG/BCGHFHHH2@FHFGFGHGCAADFCFGHHHH11=0@<C@-<:CHGHHGHHHHHCCGFGCCED--9;?DEFFF-;FFFFFFFF/;;FFFFF9BFFFFF/;:BFFF;ABAD./:B9FFFFFFFFFEFEBF/B9BF/BFF/BF/:AE/;/9//;AFFF/:.;9-
@M05620:37:000000000-D9766:1:1101:25459:8776 1:N:0:38
ACCACACCTTCTACAATGAGCTGCGTGTGGCTCCCGAGGAGCACCCCGTGCTGCTGACCGAGGCCCCCCTGAACCCCAAGGCCAACCGCGAGAAGATGCCCAGGTGAGTGGCCCGCTACCTCTTCTGGTGGCCGCCTCCCTCCTTCCTGGCCTCCCGGAGCTGCGCCCTTTCTCACTGGTTCTCTCTTCTGCCGTTTTCCGTAGGACTCTCTTCTCTGACCTGAGTCTCCTTTGGAACTCTGCAGGTTCTA
+
BBBBBBBBFFFFGGGGGG5FGGHHGGGGHGFHHGGGGGGGGHHHHGGGGGFGDGHHHHHGGG0EGGGGGGGFHHHGGGGHGHHHHGGGGF/BDGHHHHHHHHHFHHHHHHGGHHGGGGGHHHHHHHHHHHGHHGGGGGHGHHGHHGGGGGGGGGGGGDGGGGGGGGFFFFFFFFFFFFFFFFFFFFFFBFFFFFFFFFFFFFFFFFFFFFFFFFFFFFFFFFFFFFFBFFFFFFFFFFFFFFFFFFFFFFF
@M05620:37:000000000-D9766:1:1101:8770:8779 1:N:0:38
ACCACACCTTCTACAATGAGCTGCGTGTGGCTCCCGAGGAGCACCCCGTGCTGCTGACCGAGGCCCCCCTGAACCCCAAGGCCAACCGCGAGAAGATGCCCAGGTGAGTGGCCCGCTACCTCTTCTGGTGGCCGCCTCCCTCCTTCCTGGCCTCCCGGCGCTGCGCCCTTTCTCACTGGTTCTCTCTTCTGCCGTTTTCCGTAGGACTCTCTTCTCTGACCTGAGTCTCCTTTGGAACTCTGCAGGTTCTA
+
BBBAABB>FFFFGGGGGG5ABFGGGEGAAEEBFFFE?EEEDHHHHGG0AEEGFFFHHHHAEE?EGGGGGGGHFHHGGGGHGHHHHGGEGC/>BBGBGDGHHHHEGGHHFFGGHHGGGGCHHHHHHHFHGHGHHGGGGGHGHHGHFGGGGGGGGGGGG??GGBBFBBFBBFFFFFFFFFFFFFFFFFFFFFFFFBFFFFFFFFFF9FFFFFFFFFFBFFBFFFF9BFF9BFFFFFFFFFFFFFFFFFFFFFB
@M05620:37:000000000-D9766:1:1101:24181:8779 1:N:0:38
GCTGCTGCTTTTGAATCCACTCCTCGATTCCTGCCCCAGTTCCCCCTGTCCCTGTAACCGTTTCGTGCCTGGCTTCCAGAAGCGGCAACCACTCCACGGGCGAACCAGAGCTGCTGACACCTTGGCCAGTAAGTCCGGCCTTTCCGCTTTCGCACTCTTGTGGCTCCCATTGCACAATTCTCAGCCTTTGTACTTGTAACTGCCAAGTCAGGGCCCCCAGATCGTCAGAGCACACGTCTGCCCTCCCGTCA
+
1>1>A11BBDBB1AB3BBBBBBB10BBFDFFGHGHGG0B1BDFHHGABBBF1BBBDDGHEEE0B/B/BBGHHHHBBFGH1BFH//>>EGFFFBFGFHCGG/>/>>/0/0/0111BFF01@F0<FGG1F<FGH1<1??/<-<1<FGAC.=.<<.EG-GDG::C.;.0..;0;00:00/CF0CG00//;0:09000;0000;;00=F0A0090/..9-9-9-9/B----9;///-9A--;9:F/-/;A-BA-9
@M05620:37:000000000-D9766:1:1101:24196:8795 1:N:0:38
GAGGCTGCTTTGGAAGAACCTCATAGATTACTGCAACAGTTCCCCCTGGACCTGGAAAAGTTTCTTGCCTGGCTTACAGAAGCTGAAACACCTCCAAGGGAGTAAAAGAGCTGATGAAACAATGGCAAGTAAGTCAGGCATTTCCGATTTAGCACTATTGTGGATCCAATTGAACAATTCTCAGCATTTGTACTTGTAACTGACAAGCCAGGGACAAAAGATCGGAAGAGCACACGTCTGAACTCCAGTCC
+
B?ABBBF>BFDFGFGGGG4FGGHHHHHAFHGHHBBGBGEGHHHHHGEAAFBFGFFFAA2BBFGHHHGBFGFHHHHFGHHHHHHHHFGHHH1EGBG2B3BEF>?BFGGGGBCFGGHHHEGHGHBFFFBGFFFGHHHBB23?BBF3FD//?C?33?2@22F2@GC@C2FDG?1?FFCGHFFHFG<11>11>>DDFBGF11==FFHCH0.<.<CGDCC.CHH/CFCC.;C:FF/CCFF9CCCAFFCFGGGB;C0
@M05620:37:000000000-D9766:1:1101:17272:8797 1:N:0:38
ACCACACCTTCTACAATGAGCTGCGTGTGGCTCCCGAGGAGCACCCCGTGCTGCTGACCGAGGCCCCCCTGAACCCCAAGGCCAACCGCGAGAAGATGAACCCAGGTGAGTGGCCCGCTACCTCTTCTGGTGGCCGCCTCCCTCCTTCCTGGCCTCCCGGCGCTGCGCCCTTTCTCACTGGTTCTCTCTTCTGCCGTTTTCCGTAGGACTCTCTTCTCTGACCTGAGTCTCCTTTGGAACTCTGCATGTTC
+
BBBBBBBBFFFFGGGGGGGGGGHHGGGGHGHHHGGCEGGGGHHHHGGGAAEGBGHGFHHGGGCGGGGGGGGHHGHGGGGHGHHHGGGGGGGGGGHHEHHHHHGGHGHH1FGGFGHHGGGCGHHHHHHHHHHHGHGFCCGGHGHHGGGGGGGGGGGGGGBD-@DFFFFFFFFFFFFFFFFFFFFFFFFFFFFFFFFFDFFFFFFFFDDFFFFFFFFFFFFFBFFFF/BFFFFFFFFFFFFFFFFFFBFFFF/
@M05620:37:000000000-D9766:1:1101:7099:8809 1:N:0:38
ACCACACCTTCTACAATGAGCTGCGTGTGGCTCCCGAGGAGCACCCCGTGCTGCTGACCGAGGCCCCCCTGAACCCCAAGGCCAACCGCGAGAAGATGAGGAGTGGCCCGCTCCCTCTTCTTTTGCCCGCCTCCCTCCTTCCTGGCCTCCCGTGGCTGCGCCCTTTCTCCCTGTTGCTCTCTTCTGCCGTTTTCCGTGGGCCTCTCTTCTCTGCCCTGAGTCTCCTTTGGCACTCTGCAGGTTCTCGCTCG
+
CCCCCCBCFFFFGGGGGGGGGGHHGGGGHGHHHGGGGGGGGHHHHGGGGGGGHHHHHHHGGGGGGGGGGGGHHHHGGGGHGHHHHGGGGGCGGGHHHHH2FF/?FAE0FCCACAFCGHFHH000=0<0.<-AE.CGGDCFGGF0/.:CFGG?..;AF..-AE::BB9FF;BF90;09FFFFFFBF0;0-9;FEF0.0.--.;A;F/:BBFFF00;99./F0B:;00;:9/000:BFFFF0A:B9B0;;9A-
@M05620:37:000000000-D9766:1:1101:11437:8813 1:N:0:38
AGTGCCAGCTCTCAATCGCACAGGGGACCCAGGGCCTGGCCCCTCCATCCAGAAAACCTATGACCTCACCCGCTACCTGGAGCACCAACTCCGCAGCTTGGCTGGGACCTATGTGAGTATCCAGCGTAGGAATCTGGGAGTTGGGGAGGAGTGAGGAGTTGGGGAAAGACAGTCCTAACCGTGGAGGGTTCTGGTAAATGATGGGGTGAGGAGGGGCTCTTTGGCTCCCACCAGTCCCCCTGTCTGGTCTA
+
CCACCFFFAFFFGGGGGGGGGGHHGGGGGGHHGGGGEGHHFHGHGGHHHHHHHHHHHGHHHHHHHHHHHHHGGFEGHHHHHHHHHHHHGHHHFGGGGHHHGHHGGGHHGHHHHHHHHHHHHHHHHGGFGGHHHHHHHHHGGHHHGGGGGGFGHHHHHGHHHHGGGGHHGHHHHHHGHHHHGGEGGGGGEFGGGGFFGGGGGGGGGGFFFFFFFFFFFFFFFFFFFFFFFFFFFFFFFFFDFFFFFFFFFFF
@M05620:37:000000000-D9766:1:1101:9318:8814 1:N:0:38
GAGGCTGCTTTGGAAGAAACTGACAAGCCAGGGACAAAAGATCGGAAGCGCACACGTCTGAACTCCAGTCACGAGATTCCATCTCGTATGCCGTCTTCTGCTTGCAAAAAAAAACACATTAGTACTCTTTTGCACCCAACCTAACACTTTGCACCAGTGATACTGCTACCCTATCCCTTACTTACAAAATATCCGGTTTCGCCCCCACTTACCTCCATTCACTACATGCTCCTGCTTGTTCCTTCTTCTTT
+
>1>AA1B>FFFFCGGFAFGFFBBBBAGCC00FA0FAAFA0AAGAEEAF/AEEC/AE0FGGFECBFF11DBFDE>EBFGF22FGHBGF/E>GGE/>>/2BG1FG1/BF10/<</<??@<12112@@2@211@<1110?</?C0<FHH1<<1>><1<00=<00===0<00D/.0/<0//:0:/::C00:;.00:;0.-9..0....---.;;;9/;0--////;/://;//9//;///9/-;///;/9/B/9/
@M05620:37:000000000-D9766:1:1101:10486:8823 1:N:0:38
ACCACACCTTCTACAATGAGCTGCGTGTGGCTCCCGAGGAGCACCCCGTGCTGCTGACCGAGGCCCCCCTGAACCCCAAGGCCAACCGCGAGAAGATGCCCAGGTGAGTGGCCCGCTACCTCTTCTGGTGGCCGCCTCCCTCCTTCCTGGCCTCCCGGCGCTGCGCCCTTTCTCACTGGTTCTCTCTTCTGCCGTTTTCCGTAGGACTCTCTTCTCTGACCTGAGTCTCCTTTGGAACTCTGCAGGTTCTA
+
BBBABBBAFFFFGGGGFG5BGFHHGEEA4AGGEBFE2EEGDHHHHGGEDEGGEHFHHGGAEE?EGGGGGGGGHGHGGGGHEEHHHGGEGG/>CGHFDG2FGHHFGHHFGHGGGHGCFGGHHHHHHHHHHHGHHGGCFGHGHHDHHGGGGFFFGGGFDG-ABFFDFFFDFFFFFFBFFBFFFFFFFFFFFFFFBBDDFFFFBFFFFFFFFFFFFFFFFF/BFFF;:BB;BFFFBB/F/FFFFFFFFFFFFF:
@M05620:37:000000000-D9766:1:1101:16598:8823 1:N:0:38
ACCACACCTTCTACAATGAGCTGCGTGTGGCTCCCGAGGAGCACCCCGTGCTGCTGACCGAGGCCCCCCTGAACCCCAAGGCCAACCGCGAGAAGATGATGCGTGGCCCGCTACCTCTTCTGGTGGCCGCCTCCCTCCTTCCTGGCCTCCCGGAGCTGCGCCCTTTCTCACTGGTTCTCTCTTCTTCCGCTTTCCGTTGCACTCTCTTCTCCTACCTTAGCCTCCTTTGGAACTCTGCAGGTTCTAGATCG
+
DDDDDDDDFFFFGGGGGGGGGGHHGGGGHGHHHGGGGGGGGHHHHGGGGGGGHHHHGHHGGGFGGGGGGGGHHHHGGGGHGHHHHGGGGGGGGGHHHHH222//?//?/-<->AHFHHFH0D0DC...<:-:CGACC:<0C/00/.<0:9..---<.<:9<E@-/<F0B00B0/00<F00BF0:00<:9.<..<09B0..0:BF0:B000000<B.00000<F:E/<00/<00<0:000:.<:FB0B0FF.
@M05620:37:000000000-D9766:1:1101:11220:8837 1:N:0:38
GAGGCTGCTTTGGAAGAAACTCATAGATTACTGCAACAGTTCCCCCTGGACCTGGAAAAGTTTCTTGCCTGGCTTACAGAAGCTGAAACAACTCCCAGGGAGGAAAAGAGTTGATGAAATAACGGCAATTAAGTCAGGCATTTCCGCTTTAGCACTATTGTGGATCAAATTGAACAATCCTCAGCACTTGCACTTGCAAGTGACAAGCCAGGCACAAAAGACCGCAAGAGCACACGTCTGAACTCCAGTCC
+
>>3AAAFAFFFFGGGGFGGGGGGHHHHHHBHFHHHGFGHDGHHHHGEGHHHHHGHHHHGHGHHHHHHHHHHHHHGGHHHHHHHHHHHHHHHHHBBCB3?EC1/??G1B1F4B3B4?F33?B33/><E/33B?B4BF10B/F1BGH//??<11@1@11>>DD1/1?<0?F?1FFGHH011>1<11>10><>10<0/000=0=<0<=0.<./...:CFC../;:;9----/9;:F/;-C.99BF/0CB//9//
@M05620:37:000000000-D9766:1:1101:17399:8840 1:N:0:38
ACCACACCTTCTACAATGAGCTGCGTGTGGCTCCCGAGGAGCACCCCGTGCTGCTGACCGAGGCCCCCCTGAACCCCAAGGCCAACCGCGAGAAGATGAACCCAGGTGCGTGGCCCGCTACCTCTTCTGGTGGCCGCCTCCCTCCTTCCTGGCCTCCCGGCGCTGCGCCCTTTCTCACTGGTTCTCTCTTCTGCCGTTTTCCGTAGGACTCTCTTCTCTGCCCTGCGTCTCCTTTGGAACTCTGCAGGTTC
+
BCCCDDDCFFFFGGGGGGGGGGHHGEGGHGHHHGGGGGGGGHHHHGGGGGGGHHHHHHHGGGCGGGGGGGGGHHHGGGGHGHHHHGGGGGGGGGHHHHHHHHGFHGHH1AFFFFHHGGG-AGHHHGHHHHHFGHGFGGGGHGGGGGGGGGGFGGGGGGGG?BFFADFFFFFFFFFFFFFBFFFFFFFBBFFFFFFFADFFFFFF.;DFFFFFFFFFFFFF0B?FF.-;@.BBFFFBF0BBFFFBF009A:0
@M05620:37:000000000-D9766:1:1101:21142:8848 1:N:0:38
AGTGCCAGCTCTCAATCGCACAGGGGACCCAGGGCCTGGCCCCTCCATCCAGAAAACCTATGACCTCACCCGCTACCTGGAGCACCAACTCCGCAGCTTGGCTGGGACCTATGTGAGTATCCAGCGTAGGAATCTGGGAGTTGGGGAGGAGTGAGGAGTTGGGGAAAGACAGTCCTAACCGTGGAGGGTTCTGGTAAATGATGGGGTGAGGAGGGGCTCTTTGGCTCCCACCAGTCCCCCTGTCTGGTCTA
+
ABAACFFFCFFFGGGGGGGGGGHGGGGGGGHHGGGGDGHHHHGHGGHHHHHHHHGHHGHHHHHHHHHHHHHGGEGGHHGHFGHHGHHGGHHGFGGGGHFHGHHGGFHHGFHHHHHHHHHHHHHHGGGGGGHHHHHHHHHGGHHHGGFFGGEGHHHHHGHHHHGGGGHHHHHHHHHHHHHHGGGGGGGGCFGGGGGGGGGGGGGGGGFFFFFFFFF-DFFFFFHFFFFFFFFFFFFFFFFFFFFFHFFFFFB
@M05620:37:000000000-D9766:1:1101:19481:8881 1:N:0:38
ACCACACCTTCTACAATGAGCTGCGTGTGGCTCCCGAGGAGCACCCCGTGCTGCTGACCGAGGCCCCCCTGAACCCCAAGGCCAACCGCGAGAAGATGCCCAGGTGAGTGGCCCGCTACCTCTTCTGGTGGCCGCCTCCCTCCTTCCTGGCCTCCCGGAGCTGCGCCCTTTCTCACTGGTTCTCTCTTCTGCCGTTTTCCGTAGGACTCTCTTCTCTGACCTGAGTCTCCTTTGGAACTCTGCAGGTTCTA
+
AA1AAA>AFFF1AGG13EGA11B1A0AEH0GHFGAAEEF?EHHHHG?EAAE/AAAFHFBEGG/E/E>EGGGHHFC?EGF/>FHCFFGEGCCC/<<G11?FH1F/?C?GFHFG0CCCGC@GHHHHH<DGDGCGGCGC:EGGFFFC00CF0BFGGFFGG-9A@.9B?AF-@FFFEFBFFEFBFFFFFFFFFF/BF@FFFFFFFF?9A/BFFFFF9/B/99/BFFB9B9FFFFFFFFFBFFEBFBFBFEFFFFB
@M05620:37:000000000-D9766:1:1101:24046:8885 1:N:0:38
AGTGCCAGCTCTCAATCGCACAGGGGACCCAGGGCCTGGCCCCTCCATCCAGAAAACCTATGACCTCACCCGCTACCTGGAGCACCAACTCCGCAGCTTGGCTGGGACCTATGTGAGTATCCAGCGTAGGAATCTGGGAGTTGGGGAGGAGTGAGGAGTTGGGGAAAGACAGTCCTAACCGTGGAGGGTTCTGGTAAATGATGGGGTGAGGAGGGGCTCTTTGGCTCCCACCAGTCCCCCTGTCTGGTCTA
+
B3>AAFFFBFFFG4FGGGFAEEFGFE?EEGFG2BEFGDHGHHEGGGHEFHHHHHHFGGH3FGHHHEHFHHHGGEEEGGEG?BBFFHG1ECBFEEEGGCGHEHHEEGHHGHHGHHHHEFGHHHHHHGGFGGGFHHFGGBGFDGHGGCFCDDEHHHHHBDGCFEDGGGHHHHEHGHGHHHHHGGF@BGGG..CGFGGGGGGGGFFFGBF?EFFFFF?BBBFFFFFFFFEAEBFFFA;BBFFFBFFFFFFFFBB
@M05620:37:000000000-D9766:1:1101:16491:8889 1:N:0:38
AGTGCCAGCTCTCAATCGCACAGGGGACCCAGGGCCTGGCCCCTCCATCCAGAAAACCTATGACCTCACCCGCTACCTGGAGCACCAACTCCGCAGCTTGGCTGGGACCTATGTGAGTATCCAGCGTAGGAATCTGGGAGTTGGGGAGGAGTGAGGAGTTGGGGAAAGACAGTCCTAACCGTGGAGGGTTCTGGTAAATGATGGGGTGAGGAGGGGCTCTTTGGCTCCCACCAGTCCCCCTGTCTGGTCTA
+
BBAABFFFBFFFGGGFGGGGGGHGGGGGGGHHEGGGGGHHHHGHGGGHHGHHHGHHHGHFHFHHHHHHHHHGGEEFHHHHBGHHHHFGGHHHGGGGGHHHGHHGGGHHGHHHHHHHHHHHHHHHHGGGGGHHHHHHHHHGGHHHGGGGGGEHGHHHHGHHHHGGGGHHHHHHHHHHHHHHGGGGGGGGFGGGGGFFGFGGGGGGGGFFFFFFFFFFFFFFFFFFFFFFFFFFFFFFFFFFFFFFFFFFFFF
@M05620:37:000000000-D9766:1:1101:4297:8893 1:N:0:38
AGTGCCAGCTCTCCATCGCACAGGGGACCCAGGGCCTGGCCCCTCCATCCAGAAAACCTATGACCTCACCCGCTACCTTGGGCACCCACTCCGCAGCTTGGCTGGGACCTATGTGAGTATCCAGCGTAGGAATCTGGGGGTTGGGGCGGCGTGCGGCGTTGGGGAAAGCCCGTCCTAAACGTGGCGGGTTCTGGTAAATGATGGGGTGAGGAGGGGCTCTTTGGCTCCCACCAGTCCCCCTGTCTGGTCTA
+
BBABBFFFBFCFDFGDBAACEGFFGGA2BEHHFEGGEGHFHHGF1EG5DFG3FHHHHGHH5BFHHDBBGHH00/>>BEGG3??BEGGG1?BG?EFE>?B3EF3FGGHFGF?3?FG33?B3FH32@<C/>C<F1DGHHH//<>CGGG.-A--;;.-A--;BDFFF.;E?/.9-9ADFFFFFAAEF--;B;EFFFFFFFF/;9/;FFFFFE.A/9DDFF;FFFFFFFFFFFB9D.9;FFFFFFFFFFFFFFFB
@M05620:37:000000000-D9766:1:1101:7870:8894 1:N:0:38
ACCACACCTTCTACAATGAGCTGCGTGTGGCTCCCGAGGAGCACCCCGTGCTGCTGACCGAGGCCCCCCTGAACCCCAAGGCCAACCGCGAGAAGATGATGAGTGGCCCGCTCCCTCTTCTGGTGGCCGCCTCCCTCCTTCCTGGCCTCCCGGAGCTGCGCCCTTTCTCCCTGGTTCTCTCTTCTGCCGTTTTCCGTAGGACTCTCTTCTCTGCCCTGAGTCTCCTTTGGAACTCTGCAGGTTCTAGATCG
+
BBBBBBBBFFFFGGGGGGFGGGHHGGGBFEHHHGGGFGGGGHHHHGGGGGGGHHHHHHHEGGGGGGGGGGGHHHHGGGGHGHHHHGGGGG/BBGGHHHHFHHHHGGGHHGGG-CGFHHHHHHFDGGHHGACGGHGHHGHHHHHHHHGGGGGGA-ADGGGGGGGDFFFFF:FFB.;BFFFFFFFFFFF:@DFFFFFFFFFBFFFFFFFFFFFFF/BFFFFFBFFFFFFBFFF/BFFFFFEFFFFFF/:/;BE
@M05620:37:000000000-D9766:1:1101:12573:8895 1:N:0:38
AGTGCCAGCTCTCAATCGCACAGGGGACCCAGGGCCTGGCCCCTCCATCCAGAAAACCTATGACCTCACCCGCTACCTGGAGCACCAACTCCGCAGCTTGGCTGGGACCTATGTGAGTATCCAGCGTAGGAATCTGGGAGTTGGGGAGGAGTGAGGAGTTGGGGAAAGACAGTCCTAACCGTGGAGGGTTCTGGTAAATGATGGGGTGAGGAGGGGCTCTTTGGCTCCCACCAGTCCCCCTGTCTGGTCTA
+
CCABCFFFDFFFGGGGGGGGGGHHGGGGGGHHGGGGGGHHHHGHGGHGHHHHHHHHHGHHHHHHHHHHHHHGGFGGHHHHHHHHHHGHGHHHGGGGGHHHGHHGGGHHGHHHHHHHHHHHHHHHHGGGGGHHHHHHHHHGGHHHGGGGGGGHHHHHHGHHHHGGGGHHHHHHHHHHHHHHGGFGGGGGFGGGGGGGGGHHHHHGGGFFFFFFFFFFFFFFFFFFFFFFFFFFFFFFFFFFFFFFFFFFFFF
@M05620:37:000000000-D9766:1:1101:6447:8897 1:N:0:38
ACCACACCTTCTACAATGAGCTGCGTGTGGCTCCCGAGGAGCACCCCGGGCTGCTGACCGAGGCCCCCCTGAACCCCAAGGCCAACCGCGAGAAGATGCCCACGCTGGCGGCCCCGTCCCTCTTTTGGGGGCTGCCCCCCTCGTGCCTGCCCTCCCGGCGTTCTCCCCTTTTTCACTGGTCCCTGCTTCGCCCGTTTCCCATGCGCGGACGTGCTTCGCCCTGAGTTCCCTTTGGAACTCCATAGGTTGTA
+
1A11AA1AFFFFDFGB3BGGB1B1ABAE00BGFFC0AAE//F/FGG?A//E//>11DGCE/E/>>?>EGEGE1B>EEG/<//F//?A/B/<///011111<?///..>.-------;...0:/;0:;-.;---..;.;-99--;---;/-;9B--9-----999///;-AF/;//9B9BF/9-//-//9--;9@;-///;////-----------/99--A@9--/:/;/FF/B/;////////9/9;-:;
@M05620:37:000000000-D9766:1:1101:17281:8912 1:N:0:38
ACCACACCTTCTACAATGAGCTGCGTGTGGCTCCCGAGGAGCACCCCGTGCTGCTGACCGAGGCCCCCCTGAACCCCAAGGCCAACCGCGAGAAGATGCCCAGGTGAGTGGCCCGCTACCTCTTCTGGTGGCCGCCTCCCTCCTTCCTGGCCTCCCGGAGCTGCGCCCTTTCTCACTGGTTCTCTCTTCTGCCGTTTTCCGTAGGACTCTCTTCTCTGACCTGAGTCTCCTTTGGAACTCTGCAGGTTCTA
+
CCCCCCDCFFFFGGGGGGGGGGHHGFGEHGHHHGGGGGGGGHHHHGGGGGGGHHHHHHHGGGGGGGGGGGGHHHHGGGGHGHHHHGGGGGGGGGHHHHHHHHHGHHHHHHGGHHGGGGGHHHHHHHHGHHGHHGGGGGHGHHGHHGGGGGGGGGGGGGCGGGGGGGFFFFFFFFFFFFFFFFFFFFFFFHHFFFFFFFFFFFFFFFFFFFFFFFFFHFFHFHFFFFHFFFFFFFFFFFFFFFFFFFFFFFB
@M05620:37:000000000-D9766:1:1101:10701:8920 1:N:0:38
ACCACACCTTCTACAATGAGCTGCGTGTGGCTCCCGAGGAGCACCCCGTGCTGCTGACCGAGGCCCCCCTGAACCCCAAGGCCAACCGCGAGAAGATGCCCAGGTGAGTGGCCCGCTACCTCTTCTGGTGGCCGCCTCCCTCCTTCCTGGCCTCCCGGAGCTGCGCCCTTTCTCACTGGTTCTCTCTTCTGCCGTTTTCCGTAGGACTCTCTTCTCTGACCTGAGTCTCCTTTGGAACTCTGCAGGTTCTA
+
>1A1AA>AFFFFDGGAEFG1BEGHEEFFFCFF1FFEGGGGGEHFFGGG/BEEFHHHHHHGGGGGGGGEGGGHHGHGGGGH>CHHHFG/CGCGCCGHD?FGHGHGHHGHHGGGHHGGGGGHHHHHHHHHHHGHHGGGGGHGHHGHHGGGGGGGGGGGGA-AAGGGGGF@@FFFFFFFFFFFFFFFFFFFFFFFF@FFFFFFFFFFFFFFFFFFFFFFFFFFFFFFFFFFFFFFFFFFFFFFFFFFFFFFFFB
@M05620:37:000000000-D9766:1:1101:27482:8929 1:N:0:38
ACCACACGTTCTACAATGCGCTGCGTGTGGCTCGCGAGGATCACCCCTTGCTTCTGACCGAGTCCCCCCTGAACCCCAAGGCCAACCGCGCGAAGATGATGAGTGGCCCGCTACATCTTCTGGTGGCCGCCTCCCTCCTTCCTGGCCTCCCGGAGCTGCGCACTTTCTCCCTGGTTCTCTCTTCTGCCGTTTTCCGTAGGACTCTATTCTCTGAGCTGAGTCTCCTTCGGACCTCTGCAGGTTCTAGATCG
+
AAAAA@A1BF1AGBG1BBCEGEEEEE000ABFG/A/EEEG0E0BGHA/BCF11@BEFGH>>>/F1FAEGGCBBFFEGE/GA/FGFFE?C/>B/BCAG1?<?DC?FFFHA<@@-<0==BGHFGF0C.<<C-@:CCEEGFFFFGFFFG.C.9CA@?@-FF9@@---9//;B//9BA9BB9;BFFFFBFFB>9BFFF99/-;BF9F9B9::BFFFFB/99;9-BBF/;BF/-----9BBFEBFF-B9BBB//9E
@M05620:37:000000000-D9766:1:1101:25428:8946 1:N:0:38
GAGGCTGCTTTGGCAGAAACTCATAAATTAGTGCCACAGGACCCGCCGTCCATCTAACCGTTTCCTGCCTGGCTCCCAGAAGCTTCCACCACTCCACGGGCGCAAAAGAGCTGCTGCAACCCTGGCCAGTAAGTCCGGCCTTTCCGCTTTCGCCCTCTTGTGGCTCCCCTTGCCCACTTCTCCGCCTTTGTCCTTGTACCTGACAAGCCCGTGCCCCCAGATCGGCCGAGCCCACGTCTGCCCTCCAGTCA
+
AAA>AAFACFFFGBGGCFFGGBF5A55DAA4B55B5FF2222B22A2A00BAA5D5DBGEA13A5D53BB31B23BBFFF3@B@33B3BB??BB?FB?>//>/></?0/?B1B11F?BFHH<FGAG@1?GGGG?FHGGGGGHHHHGGGGGHGG.CCHFHFH0;;GHGG.CHEFHHH.CFFFFFFGEGGGGGBFGGGGG0FGGFG9;AEGEB9;.;;;;9;.9BA.;.;;BBBF.AB9;F?F;.FFD.;BFB
@M05620:37:000000000-D9766:1:1101:18099:8948 1:N:0:38
ACCACACCTTCTACAATGAGCTGCGTGTGGCTCCCGAGGAGCACCCCGTGCTGCTGACCGAGGCCCCCCTGAACCCCAAGGCCAACCGCGAGAAGATGAACCCAGGTGAGTGGCCCGCTACCTCTTCTGGTGGCCGCCTCCCTCCTTCCTGGCCTCCCGGCGCTGCGCCCTTTCTCACTGGTTCTCTCTTCTGCCGTTTTCCGTAGGACTCTCTTCTCTGACCTGCGTCTCCTTTGGAACTCTGCAGGTTC
+
AA?>AAAAFF1BBGG13AFE11ABAAEFHG0BFFFEFEEAEHHHHGGGCFG/DGHFFFFEEGGGFG/EEGGHHF/EEGGFEFHHHGGGGGGGGGHHGHHFGHGGHGHG1FGGFFHHGGGCGHHHGHHHHHHHGHHGGGGGHGHHGGGGGGGGGGGGGGGG?A@@@F@@F@@FFFFFFFFFFFFFFFFFFFFFFFF@9BFFFFFFFFFFFFFFFFFFFFFFBFFFF-@B@FFFFFFFFFFFFFFFF;BFFF/
@M05620:37:000000000-D9766:1:1101:13611:8969 1:N:0:38
AGTGCCAGCTCTCAATCGCACAGGGGACCCAGGGCCTGGCCCCTCCATCCAGAAAACCTATGACCTCACCCGCTACCTGGAGCACCAACTCCGCAGCTTGGCTGGGACCTATGTGAGTATCCAGCGTAGGAATCTGGGAGTTGGGGAGGAGTGAGGAGTTGGGGAAAGACAGTCCTAACCGTGGAGGGTTCTGGTAAATGATGGGGTGAGGAGGGGCTCTTTGGCTCCCACCAGTCCCCCTGTCTGGTCTA
+
AAAABFFFBFFFFGGGGGFFCEFFGFGGAFDHAEFGAAGAEGEHGECGFHBFGAEGHGGHBH5GGHGGHHHGGCEEHHGA2FH1FGHEEHDHEE/ECHHHGHGGGGGHGHBGFBGHBGBGHHHHHCGDGGHHHF1GHHACEGFHGGFCGGEHHHHHFF<GGHGGAEHHHHHHEFFHHHFGFDCBGGGG..CFGGFGBGFFGGFFGGDFFFFFDFFFBF?BFFF/BFFFFFFFEFFFFFEDBFFFFFEFFF9
@M05620:37:000000000-D9766:1:1101:12445:8995 1:N:0:38
GCGGCTGCTTTGGAAGCAACTCATAGATTCCTGCCCCAGTTCCCCCTGGACCTGGAAAAGTTTCTTGCCTGGCTTCCAGAAGCTGAAACAACTCCAAGGGAGTAAAAGAGCTGATGAAACAATGGCAAGTAAGTCAGGCATTTCCGCTTTAGCACTCTTGTGGATCCAATTGAACAATTCTCAGCATTTGTACTTGTAACTGACAAGCCAGGGACAAAAGATCGGAAGAGCACACGTCTGAACTCCAGTCA
+
>11>A>1>FFD1BBG111FFBBBD3DFGG3FGHH00F0B1DFGHHGEF/0BAB00BG10FGHEGDGEGHHHHHHF0BGG@FGHBB1BGH>GGHHHF1FFEGEEFBFGHFHHHHFHHGHHHFEGGHHFGGHHHHGH2GHGAGHHHHGGGGGHHHHHHHHHGHHGEHHH1FFHH1FGHHHHHHHHGHHHHHHDGHHHHDGGHHF0<GDHEGHHHG.CE./;GGFHHG.CBFGFGGGG@CEGF0;CFFG/FFG0
@M05620:37:000000000-D9766:1:1101:11582:8997 1:N:0:38
ACCACACCTTCTACAATGAGCTGCGTGTGGCTCCCGAGGAGCACCCCGTGCTGCTGACCGAGGCCCCCCTGAACCCCAAGGCCAACCGCGAGAAGATGATGAGTGGCCCGCTCCCTCTTCTGGTGGCCGCCTCCCTCCTTCCTGGCCTCCCGGAGCTGCGCCCTTTCTCCCTGGTTCTCTCTTCTGCCGTTTTCCGTAGGACTCTCTTCTCTGCCCTGAGTCTCCTTTGGAACTCTGCAGGTTCTAGCTCG
+
BBBBBBB>FFFFGGGGGGBGGGHHGFGBAEHHHFEGDEEFDHHHHGGEEFGGFHGHHGG0ECCEGGGGGGGGFHHGGGGHGHHHHFGGGG<BFGHFHHHGHGHHHGGHHGGG-EGHHHHHH11=GGHHG<AEGHGHHGHHHHHHFHGGGGGG?-;AFGGGGGBDFFFFFFFF/.;FFFFFFFFFFFF;@ADFFFFFFFFFFFFBFFFFFFFFFFFFFF.BFFFBFFF;BFF/BFFFFFB/;;FFF/;9;B?
@M05620:37:000000000-D9766:1:1101:4679:9012 1:N:0:38
ACCACACGTTCTACAATGCGCTGCGTGTGGCTCCCGAGGAGCACCCCGTGCTGCTGACCGAGGCCCCCCTGAACCCCAAGGCCAACCGCGCGAAGATGAACCCAGGTGCGTGGCCCGCTCCCTCTTCTGGTGGCCGCCTCCCTCTTTCCTGGCCTCCTGGCGGTGCGCCCTTTCTCACTGGTTCTCTTTTCTGCTGTTTTCCGTGGGACTCTCTTCTCTGCCTTGCGCCCCCTTTGGAACTCTGCGGGTTC
+
AAAAAAA1BCCAGGGGGG1EFGGGGFG00BGGHBBE/EEGFHHHHGGAEEGGGHFHHHG>ECCGGGGGGGEHHHHGGGGHGHHHHGGGGG?CGGG/?GHHHH..>FGG<AFGGG.=@-<:CFHHHH0<CGGGGHGAGGGGGGGG/;;F;CFGGGGGG-;BF@-;@@@@F@@FFFFF/BFFBFFFFFF/;;FFFF/;;BFFF99B-9@-AFFFFFF9///BBB/99/@-:-;@@FFFEFFFE/;BF-;@@F-
@M05620:37:000000000-D9766:1:1101:23601:9014 1:N:0:38
AGTGCCAGCTCTCAATCGCACAGGGGACCCAGGGCCTGGCCCCTCCATCCAGAAAACCTATGACCTCACCCGCTACCTGGAGCACCAACTCCGCAGCTTGGCTGGGACCTATGTGAGTATCCAGCGTAGGAATCTGGGAGTTGGGGAGGAGTGAGGAGTTGGGGAAAGACAGTCCTAACCGTGGAGGGTTCTGGTAAATGATGGGGTGAGGAGGGGCTCTTTGGCTCCCACCAGTCCCCCTGTCTGGTCTA
+
CCCBCFFFCFFFGGGGGGGGGGHHGGGGGGHHGGGGGGHHHHGHGGHHHHHHHHHHHGHHHHHHHHHHHHHGGGGGHHHHHHHHHHHHGHHHGGGGGHHHGHHGEGHHGHHHHHHHHHHHHHHHHGGGGGHHHHHHHHHGGHHHGGGGGGGHHHHHHGHHHHGGGGHHHHHHHHHHHHHHGGGGGGGGCFFGGGGGGGGHGGGGGGFFFFFFFFFFFFFFFHFFFFFFFFFFFFFFFFFFFFFFHFFFFFF
@M05620:37:000000000-D9766:1:1101:6448:9023 1:N:0:38
ACCACACCTTCTACAATGAGCTGCGTGTGGCTCCCGAGGAGCACCCCGTGCTGCTGACCGAGGCCCCCCTGAACCCCAAGGCCAACCGCGAGAAGATGAACCCTGGTGCGTGGCCCGTACCCTCTCCTGGTGGCCGCCTCCCTCTTTCCTGGCCTCCGGGCCCTGCGCCCTTTCTCCCTGGTTCTCTCTTCTGCCGTTTTCCGTTGGCCTCTCTCCTCTGCCTTGCGCCTCCTTTGGAACTTTGCCGGTTC
+
CCCCCCCCFFFFGGGGGGGGGGHHGGGEGGHHHGGGGGGGGHHHHGGGEGGGHHHHHHHGGGGGGGGGGGGHHHHGGGGHGHHHHGGGGGFGGGHHHHHHHHG=?FF0=>?C-CH.---<C00<C//=C<CGFHA@D-:CH.CC/;0C99CBFFBFG.;-9--9.9-;A99BBBB00:BF?FFBB000;99BFF0@AFF.F0900;9:BBF9/F0/0/;;9B;900;-..;:BFFFFF0000;900;@F..
@M05620:37:000000000-D9766:1:1101:19425:9059 1:N:0:38
GAGGCTGCTTTGGAAGAAACTCATAGATTACTGCAACAGTTCCCCCTGGACCTGGAAAAGTTTCTTGCCTGGCTTACAGAAGCTGAAACAACTCCCACGGAGCAAAAGAGCTGACCAAACAATGGCAAGTAAGTCAGGCACTTCCGGTGTAGCACTGCTGTGGATCCAATTGAACAATTTTCAGCATTTGTACTTGTAACTCACAAGTCAGGCACAAAAGACCATAAGAGCACACTTTTGAACTCCAGGAC
+
CCCCCCFCFFFFGGGGGGGGGGHHHHHHHHHHHHHHGHHGHHHHHGGGHHHHHHHHGHHHGHHHHHHHHHHHHHHHHHHHHHHHHHGHHHHHGB@?G1>FE1/1BE231BFD?F23B/?/??B33BF3/3444BDFD2B?0?2BFB/</?22DF>222??=0??11?GHF1?FDFD01F1FG1<>=1=<<1<00=0DD0DB0<C00<000;B/;CHFG./:/;/0::00:/:9;ABB0009;0=0;C0/..
@M05620:37:000000000-D9766:1:1101:15602:9066 1:N:0:38
AGTGCCAGCTCTCAATCGCACAGGGGACCCAGGGCCTGGCCCCTCCATCCAGAAAACCTATGACCTCACCCGCTACCTGGAGCACCAACTCCGCAGCTTGGCTGGGACCTATGTGAGTATCCAGCGTAGGAATCTGGGAGTTGGGGAGGAGTGAGGAGTTGGGGAAAGACAGTCCTAACCGTGGAGGGTTCTGGTAAATGATGGGGTGAGGAGGGGCTCTTTGGCTCCCACCAGTCCCCCTGTCTGGTCTA
+
BBABBFFFBFFFGFGGGGGGGGHGGGGGGGHHFEEEFGHHGHGHGGGHHGHHGFHHHGFHHHHHHHHHHHHGGEFGHHHHBGHHHHCFEHHHEGGGGHGHGHHGGGHHGHHHHHHHHHHHHHHHHGGGGGHHHHHHHEGGGHHHGGEGFGDGHHHGHGHHHHGGGGHHHHHHHHHHHHHHGFEAGFGGCFGGGGFFGGGGGGGGGGFFEFFFFFFFFFFFFFFFFFFFFFFFFFFFFFFFFFFFFFFFFFF
@M05620:37:000000000-D9766:1:1101:14582:9069 1:N:0:38
GAGGCTGCTTTGGAAGAAACTCATAGATTACTGCAACAGTTCCCCCTGGACCTGGAAGCGTTTCTTGCCTGGCTTACAGAAGCTTGAACCACTCCACGGGAGTAAAAGAGCTGATGAAACCCTGGCCAGTAAGTACAGCCTTTCAGCTTTCGCAATCTTGTGGATCCAATTGCACAATTCTACGCCTTTGTACTTGTAACTGACAAGCCAGGGACCCCAGATCGGAAGAGCACACGTCTGCACTCAAGTCA
+
CCCCDCFCFFFFGGGGGGGGGGHHHHGHHHHHHHHHFHHFHHHHHGGGHHHHHHH2F3AA1BE3DADF3FG11BBB3FGH3BG353BF3FE?F3BGGGGEGEEGHHHH/BGHHHHHGBGH0/F2/B0B/BGH333B3DF/F2DF?2@F2D2?EA//?F1??G/GHHHHGHHHB1FGGG1FG11>E-CEHGHHHHHHGHHHH0:CGCHGG/.::CF..;CA.FGGGFGGFGFFGGGGCE/=0:0FF/BF0B0
@M05620:37:000000000-D9766:1:1101:18960:9073 1:N:0:38
GAGGCTGCTTTGGCAGAAACTCATAGATTACTGCAACAGTTCCCCCTGGACCTGGAAAAGTTTCTTGCCTGGCTTACAGAAGCTGAAACAACTCCAAGGGAGTAAAAGCGCTGATGCAACCCTAGCCAGTAAGTACAGCCTTTCAGCTTTCGCACTCTTGTGGATCCAATTGCCCAATTCTACGCCTTTGTACTTGTAACTGACAAGCCCGGGACCCCAGCTCGGAAGAGCACACGTCTGCACTCAAGTCA
+
A333AAFAFFFFG4FEFGGGGGHFFABGFHGHFGHHFHHFFHFHHGGGGFGHHFH2B3AFBGHHHHFHHGHAFGGCGHFG3FGBFD33FG1FF3BBF3111BEBGFHHHGGGG/GF43FGGEH00BBBFHFHH44B4BBGG1BFG2BF1BB?D///@FDGGHGFHHH1<?GGEBGHEGGGH11FC>GGHHG0DGHHGG0DGD0/<0CGGE--:-B9C;.9.;CEB..;CFG/A9CB.A..B/;FF/9F9FB
@M05620:37:000000000-D9766:1:1101:22453:9079 1:N:0:38
ACCACACCTTCTACAATGAGCTGCGTGTGGCTCCCGAGGAGCACCCCGTGCTGCTGACCGAGGCCCCCCTGAACCCCAAGGCCAACCGCGAGAAGATGCCCACGTGAGTGGCCCGCTACCTCTTCTGGTGGCCGCCTCCCTCCTTCCTGGCCTCCCGGGGCTGCGCCCTTTCTCACTGGTTCTCTCTTCTGCCGTTTTCCGTAGGACTCTCTTCTCTGACCTGAGTCTCCTTTGGAACTCTGCAGGTTCTA
+
ABBABBABFFFFFGGFDGG5GDGFGEEECDGGCFGGGGGGGGHAGGGGEGGGHHGHGHHGGGGGGGGGGGGGHFGGGGGHEFHHHAEEGGGCCFFHGHBCHF//??CDFHEGHH-ACGGHFHHFHHBBGHGGCCGCDF;EHHAB00=B0/9ABFAED--;AB.?BBDBBBBFFFBFFBB9BFFFFFFFBFF/BB.AFFB9A/:9./9/BFFFFFFFFBBBFF./BBFFFFB/F//BFFFFFB/FFFAFFF/
@M05620:37:000000000-D9766:1:1101:15631:9079 1:N:0:38
ACCACACCTTCTATAATGAGCTGCGTGTGGCTCCCGAGGAGCACCCCGTGCTGCTGACCGAGGCCCCCCTGAACCCCAAGGCCAACCGCGAGAAGATGATTAGTGGCCCGCTCCCTCTTCTGGTGGCCGCCTCCCTCCTTCCTGGCCTCCCGGAGCTGCGCCCTTTCTCACTGGTTCTCTCTTCTGCCGTTTTCCGTAGGACTCTCTTCTCTGCCCTGAGTCTCCTTTGGAACTCTGCAGGTTCTAGCTCG
+
AAAAAAAAFFFFG3FFGGGFG1FFGEEFHGHHHGGGGGGGGHHHHGEGFGGGHHHHHHHGGGGGGGGGGGGHGHHGGGGHGHHHHGGEECCCCGHGHHHHHHHHFGFHHGGG-AFHHHHHHFEGHCHHCCCCFHGHHGHHHHHHFHHGGGGG@@GGGGGG@GGGFFFFF/FFFBBFFFFFFFFFFFFF@BFFFFFFBABBFFFFFFFFFFFFF/BEFFFFFFFFFFFFFFFFFFFFEFFFFAFFF/B/BF?
@M05620:37:000000000-D9766:1:1101:16288:9085 1:N:0:38
ACCACACCTTCTACAATGAGCTGCGTGTGGCTCCCGAGGAGCACCCCGTGCTGCTGACCGAGGCCCCCCTGAACCCCAAGGCCAACCGCGAGAAGATGATGAGTGGCCCGCTACCTCTTCTGGTGGCCGCCTCCCTCCTTCCTGGCCTCCCGGAGCTGCGCCCTTTCTCACTGGTTCTCTCTTCTGCCGTTTTCCGTAGGACTCTCTTCTCTGACCTGAGTCTCCTTTGGAACTCTGCAGGTTCTAGCTCG
+
AAA?AAAAFFFFFGGFFGGAB1B1E0AEHCHH1FFEEGGCGHHHHGGGEEGEDFHFHHHGCEEGEAEEGGGEHBCEGGFFEAHEEFE<CCG@/C<FFGHHHHG21/?CCCCG-<FGHFGHHHF1<<CG-CCAF:CGHGFFGHF:/GCFFEEA?-9@A9BA?E@@BFFFBFBF/-9/BF9BFFBFFFFB>9A/ABFFFFFFF/FF/FFFFFBBB/9/B99B/9//9BFBFFFFFFFFFFB;--9BF/////A
@M05620:37:000000000-D9766:1:1101:17488:9089 1:N:0:38
ACCACACCTTCTACAATGAGCTGCGTGTGGCTCCCGAGGAGCACCCCGTGCTGCTGACCGAGGCCCCCCTGAACCCCAAGGCCAACCGCGAGAAGATGATGAGTGGCCAGCTCCCTCTTCTGGTGGCCGCCTCCCTCCTTCCTGGCCTCCCGGCGCTGCGACCTTTCTCCCTGTTTCTCTCTTCTGCCGTTTTCCGTAGGACTCTCTTCTCTGCCCTGAGTCTCCTTTGGACCTCTGCAGGTTCTAGCTCG
+
BCBCBCCCFCFFGFGGGGGGGGHHGG?BFEGFGGGGGGEGFHHHHGGGGEGGHHHHFFH?EGGGGGGGGGE2FGHGGGCHGGHHHGFGGGGGGGHGHHB2?F22?/F?<GE1FHGHGFB<F111FCHFF<AEFHFHGGBFHHHC/GGHHEG:?-9;:?D?-BFFFBFFFFFF//:;BFFF9FBBF/BF-;DBEBFFFF.A/;FFFFFFFBFF//;.F./:9/////9/;//;BFFFFF//;;BFF;9/9B.
@M05620:37:000000000-D9766:1:1101:20609:9103 1:N:0:38
ACCACACCTTCTACAATGAGCTGCGTGTGGCTCCCGAGGAGCACCCCGTGCTGCTGACCGAGGCCCCCCTGAACCCCAAGGCCAACCGCGAGAAGATGATGAGTGGCCCGCTCCCTCTTCTGGTGGCCGCCTCCCTCCTTCCTGGCCTCCCGGAGCTGCGCCCTTTCTCACTGGTTCTCTCTTCTGCCGTTTTCCGTAGGACTCTCTTCTCTGACCTGAGTCTCCTTTGGAACTCTGCAGGTTCTAGCTCG
+
CCDCCBCCFFFFGGGGGGGGGGHHGGGEFFHFHGGGGGGGGHHHHGGGGGGGHHHHHHHGGGGGGGGGGGGHGHHGGGGHGHHHHGGGGGCGGGHHHHHFHHHHHGFHHGGC-CGHHHHHHGHHGGHHGGGGGHGHHGHHHHHHHHGGGGGGG?BFGGGGGGGFFFFFFBFFFFFFFFFFFFFFFFFFBBFFFFFFFFFDFFFFFFFFFFFHH0BFFFFFFFFFFFFFFFFFFFFFFFFFFFFFFBF0<F.
@M05620:37:000000000-D9766:1:1101:10610:9106 1:N:0:38
AGTGCCAGCTCTCAATCGCACAGGGGACCCAGGGCCTGGCCCCTCCATCCAGAAAACCTATGACCTCACCCGCTACCTGGAGCACCAACTCCGCAGCTTGGCTGGGACCTATGGAGTATCCAGCGTAGGAATCTGGGAGTTGGGGAGGAGTGAGGAGTTGGGGAAAGACAGTCCTAACCGTGGAGGGTTCTGGTAAATGATGGGGTGAGGAGGGGCTCTTTGGCTCCCACCAGTCCCCCTGTCTGGTCTAT
+
BCBBCFFFCFFFGGGGGGGGGGHHGGGGGGHHGGGGGGHHHHGHGGGHHHHHHGHHHGHHHHHHHHHHHHHGGGGGHHHHHGGFGHHHGHHHGGGGGHHHGHHGGGHHGHHHHHEHHHHHHHHHD??CFHHHHHHHH0FGHHHGGEGGGGHHEGHCGHHHHGGGGHGCGHHHFHHHHHGGFFGGGGG=CFGGGCFGGGGGGGGGGFFFFFFFFFFFFFFFFFFFFFFEFFFFFFFFFFFFFFFFFFFFFFF
@M05620:37:000000000-D9766:1:1101:5345:9107 1:N:0:38
ACCACACATTCTACAATGCGCTGCGTGCGGCTCTCGAGGAGCACCCCTTGCTGCTGACCTAGGCCCCCCTGAACCCCAAGGCCAACCGCGCGAAGATGCCCAGGTGAGTGGCCCGCTACCTCTTCTGGTGGCCGCCTCCCTCCTTCCTGGCCTCCCGGGGCTGCGCCCTTTCTCACTGGTTCTCTCTTTTGCCGTTTTCCGTAGGACTCTCTTCTCTGACCTGAGTCGCCTTTGGAACTCTGCAGGTTCTA
+
A>AA>AA34BBDFFBFFGAEFCGGGEG22AAAB3BA3B0AAFABFEEAAFGGBGGHGGF5B3BBGEGGGGAG3FGEEDEHGHFGHFFE<E>>@CC/>FDGHHHFFH<FFHGFHHGGC-CHHHHHHHHHGHGHHGGGGGHGHHGHHGGFBFFGGGGGG@-;BGFEBBFBBFFFFFFFFFFFFBFFFFFF/9;BFB9DFFFFFFF?D/BBFFFFFFF/;F/;FFF/;BB-9;ADFFFFF/BBFFFFFFFFFF/
@M05620:37:000000000-D9766:1:1101:6714:9124 1:N:0:38
ACCACACCTTCTACAATGAGCTGCGTGTGGCTCCCGAGGAGCACCCCGTGCTGCTGACCGAGGCCCCCCTGAACCCCAAGGCCAACCGCGAGAAGATGAACCCAGGTGAGTGGCCCGCTACCTCTTCTGGTGGCCGCCTCCCTCCTTCCTGGCCTCCCGGAGCTGCGCCCTTTCTCACTGGTTCTCTCTTCTGCCGTTTTCCGTAGGACTCTCTTCTCTGACCTGAGTCTCCTTTGGAACTCTGCAGGTTC
+
CCCCCCBBFFFFGGGGGGGGGGHHGGGGFGGHHGGG?FGCAGFHHGGGEFGG5FHFHHHGEG0FGGGGGGGHHHHGGGGHGHHHHGGGGGGGGGHCHGF>>GDGFFHHHHHHGGHHGGGGGHHGGHHHHHHHGHHGGGGGHGHHGGGGGFGGGGGGGGDBFGGGGGFFDF-FFFFFFFFFFFFFFFFFFFFFFFFFAFFFFFDFFFFFFFFFFFFFFFFFFFFFFFFFFFFFFFF0/:BFFFF0FBFFFF0
@M05620:37:000000000-D9766:1:1101:12108:9133 1:N:0:38
ACCACACCTTCTACAATGAGCTGCGTGTGGCTCCCGAGGAGCACCCCGTGCTGCTGACCGAGGCCCCCCTGAACCCCAAGGCCAACCGCGAGAAGATGCCCAGGTGAGTGGCCCGCTACCTCTTCTGGTGGCCGCCTCCCTCCTTCCTGGCCTCCCGGAGCTGCGCCCTTTCTCACTGGTTCTCTCTTCTGCCGTTTTCCGTAGGACTCTCTTCTCTGACCTGAGTCTCCTTTGGAACTCTCTGCAGGTTC
+
BBBBBBBBFFFFGGGGGGGGGFHHGBEEHGHHHGGGGGGGGHHHHGGGGGGFHHHHHHHGGGGGGGGGGGGHHHHGGGGHGHHHHGGGGGFGFGHHHHHHHHHGHHHHHHGGGHGGGGGHHHHHHHHHHHGHHGGGGGHGHHGHHGGGGGGGGGGGGG-ADGGGGGFFFFFFFFFFFFFFFFFFFFFFFFFFFFFFFFFFFFFFFFFFFFFFFFFFFFFFFFFFFFFFFFFFFFFFFFFFFFFFF:FFFF/
@M05620:37:000000000-D9766:1:1101:22348:9153 1:N:0:38
AGTGCCAGCTCTCAATCACACAGGGGACCCAGGGCCTGGCCCCTCCATCCAGAAAACCTATGACCTCACCCGCTACCTGGAGCACCAACTCCGCAGCTTGGCTGGGACCTATGTGAGTATCCAGCGTAGGAATCTGGGAGTTGGGGAGGAGTGAGGAGTTGGGGAAAGACAGTCCTAACCGTGGAGGGTTCTGGTAAATGATGGGGTGAGGAGGGGCTCTTTGGCTCCCACCAGTCCCCCTGTCTGGTCTA
+
BBABBFFFBFFFGGGGG4BGGGHHGFGGGGHHGFEGGGHHHHGHGGHHHHHHHHHHHGHHHHHHHHHGHHHGGGGGHHHHHGHGHHHHGHHHGGGGGHHHGHHED<GGGHFHHHGHHHHHHHHHHGBDFAGHHHHHHHHGGHHHGGGGGGDHHHHHHGHHHHGGGGHGHHHHHHHHHHHHGGGGGGGGCFGGGGFGGGGGGGGGGGGFFF?FFFFAFFFFFFFFFFFFFFFFFFFFFFFFFFFFFFBFFF;
@M05620:37:000000000-D9766:1:1101:10453:9158 1:N:0:38
ACCACACCTTCTACAATGAGCTGCGTGTGGCTCCCGAGGAGCACCCCGTGCTGCTGACCGAGGCCCCCCTGAACCCCAAGGCCAACCGCGAGAAGATGCCCAGGTGAGTGGCCCGCTACCTCTTCTGGTGGCCGCCTCCCTCCTTCCTGGCCTCCCGGCGCTGCGCCCTTTCTCACTGGTTCTCTCTTCTGCCGTTTTCCGTAGGACTCTCTTCTCTGACCTGAGTCTCCTTTGGAACTCTGCAGGTTCTA
+
CDCDCDDCFFFFGGGGGGGGGGHHGGGBEFHHHGGGGGGGGHHHHGGGGGGGGHHHHHHGGGGGGGGGGGGHHHHGGGGHGHHHHGGGGGCFGGHHHHHHHHHCFFFGHFCFHHGGCDDFHGHFHHFFHHDHGCGCFGHGHHGGHGGFFFGGFFGGG?B?BFCF;DFFFFFFFFFFFE/FFFFFFFFFFFBFFFDFFFFFBF?AA0FFFFFFBFFFFF0FFFF/<BFFFFFFFFFFFFFFFFFFFFBFBFB
@M05620:37:000000000-D9766:1:1101:15154:9163 1:N:0:38
ACCACACCTTCTACAATGAGCTGCGTGTGGCTCCCGAGGAGCACCCCGTGCTGCTGACCGAGGCCCCCCTGAACCCCAAGGCCAACCGCGAGAAGATGATGAGAGGCCCGCTCCCTCTTCTGGTGGCCGCCTCCCTCCTTCCTGGCCTCCCGGAGATGCGCCCTTTCTCACTGGGTCTCTCTTCTGCCGTTTTCCGCAGAACTCTCTTCTCTGACATGAGTCTCCTTTGGAACTCTGCAGGTTCTCGATCG
+
AAABB?AAFFF4FGFDFGGFDDGBEAEGDDEHEGEEAEG?EHHHHGCEAEECEABEHF3E0ECGCD>EGGGHHC?EGGGFFHHCEFEEDCGGCD<F>GGH22F1FDGED/<<-E.<<FFD<10==.CG-A-:D../:./0;GFG/A.;9AE?-;A-/00AA.;9BBBFB/;/9..;.BBFFBFFFB/9@.9FF//9.;@-/;;;BFFB/FFF//;/9//;///;//;;FBBFF/9B////.;;;BBABF?B
@M05620:37:000000000-D9766:1:1101:5692:9164 1:N:0:38
AGTGCCAGCTCTCAATCGCACAGGGGACCCAGGGCCTGGCCCCTCCATCCAGAAAACCTATGACCTCACCCGCTACCTGGAGCACCAACTCCGCAGCTTGGCTGGGACCTATGTGAGTATCCAGCGTAGGAATCTGGGAGTTGGGGAGGAGTGAGGAGTTGGGGAAAGACAGTCCTAACCGTGGAGGGTTCTGGTAAATGATGGGGTGAGGAGGGGCTCTTTGGCTCCCACCAGTCCCCCTGTCTGGTCTA
+
BBAACFFFCFFFGFGGGGGCFFFGCEGGGGGHEGGEFFGHHHGHGGGHHHFGHFFHHGHHHHGHHHHHHHHGGGEGHHHHHGG1GHHHGHHHGGGGGHHHGGHFGGHHGHHHGHHHHHHHHHHHHGGGGEHHHHHHHHHGGHHHGGGGGCGHHHHHHEHGHHGGGGHHHHHHHHHHHHHHGFFGGGGG9FGGGGCFGGGGGFGGGGFFFFFFFFFFFFFFFFFFFFFFFFFFFFFFFFFFFFFFFFFFFFF
@M05620:37:000000000-D9766:1:1101:10419:9167 1:N:0:38
GAGGCTGCTTTGGAAGAAACTGACAAGCCAGGGACAAAAGATCGGAAGAGCACACGTCTGAACTCCAGTCACGAGATTCCATCTCGTATGCCGTCTTCTGCTTGAAAAAAAAAAAAAAAAAAAAGAAAATTGATAAATGTAGATCATATCTACTAACAGAAAATCGTGCAGCGTGATCAGCTATGAATCAACAAAGGCAGCTAAATGTCAAGAAATGTTCATTAGAGAACCGGATCCTGAAAACTGAGAGC
+
>>>AAAFAFFFFGBG111BGGBBBABFGF0BGGFG0BACBFHHGFCEGABGCGBGEFGHGDBFFG11BDGFFE>EBFGGHHHHHHGGGHGHHG?EGFGHHBGH1BEBGHEEGGG/><</---<-...//0/0000:00;0000:000000000000//0//9/0/.....0/-.../000/////////////--/-----///;//////////;////9///;/////------9////;////////-
@M05620:37:000000000-D9766:1:1101:12341:9171 1:N:0:38
AGTGCCAGCTCTCAATCGCACAGGGGACCCAGGGCCTGGCCCCTCCATCCAGAAAACCTATGACCTCACCCGCTACCTGGAGCACCAACTCCGCAGCTTGGCTGGGACCTATGTGAGTATCCAGCGTAGGAATCTGGGAGTTGGGGAGGAGTGAGGAGTTGGGGAAAGACAGTCCTAACCGTGGAGGGTTCTGGTAAATGATGGGGTGAGGAGGGGCTCTTTGGCTCCCACCAGTCCCCCTGTCTGGTCTA
+
BAAABFFFCFFFGGGGGFGGGGHGGCEEGGGHFFEEGGHHHHGFGGHHHHGHHFHFHEGGHHHHHHHHHHFEEEEEHFHFFGHHHF11?GHHFGEGGGGH?GGCEFH0EGCD2HFDB?HHHHHHHGD?GFFF2G1FFFF/?F11CCFCGDEHAGB.CECFFHF?EDH.GGCC0;GGGGGHGGG?CAGFCFFGGB909CFFFFFGEEF;EFFFDABCFAEFFFFFFFBFFBFFEFBFFFFD-AFBBFFFBF/
@M05620:37:000000000-D9766:1:1101:8982:9174 1:N:0:38
ACCACACCTTCTACAATGAGCTGCGTGTGGCTCCCGAGGAGCACCCCGTGCTGCTGACCGAGGCCCCCCTGAACCCCAAGGCCAACCGCGAGAAGATGCCCAGGTGAGTGGCCCGCTACCTCTTCTGGTGGCCGCCTCCCTCCTTCCTGGCCTCCCGGCGCTGCGCCCTTTCTCACTGGTTCTCTCTTCTGCCGTTTTCCGTAGGACTCTCTTCTCTGACCTGAGTCTCCTTTGGAACTCTGCAGGTTCTA
+
BBBBBBB>FFFFGFGGEG5FGCHHGEE24AGFAAFA2EEG?HHHHGGC1AFGEHEGHHF0>E?FGDGGGEECHFHGGGGHCCHHHG?<DG/<BGHFDGFFHHHGHHHHHHGGHHGGGGGHHHGHGHHHHHGHHGGGGGHGHHGHHGGGGGGGGGGGGG-ABBBF??FBBFFFFFFFFFFFFFFFFFFFFFFFFBFDFFFFFFFFFFFFFFFFFFFFFFFFFFFFFFF/FFFFFFFFFFFFFFFFFFFFFFF
@M05620:37:000000000-D9766:1:1101:7901:9174 1:N:0:38
AGTGCCAGCTCTCAATCGCACAGGGGACCCAGGGCCTGGCCCCTCCATCCAGAAAACCTATGACCTCACCCGCTACCTGGAGCACCAACTCCGCAGCTTGGCGTAGGAATCTGGGAGTTGGGGAGGAGTGAGGAGTTGGGGACAGACAGTCCTAACCGTGGAGGGTTCTGGTAAATGATGGGGTGAGGAGGGGCTCTTTGGCTCCCACCAGTCCCCCTGTCTGGTCTATCTCCTGCCCTTAGATCGGCAGA
+
ABA3AFFFCFFFGGGGGGGAFCHHGGGGGGHHAEEGGGHHHHGHGGHGHHHHHHHHHGHHHHGHHHHHHHHGGEEFHHHHBFGHHHHEFHHHEGGGGHHHGHGGEEGG3FGHHHHHGGHHCCGFBD?EGHHHHCEGHH1AD.-.</</CGHHHF0GHGGHGAGGGEHHHHGF00=FGGGGGGGGG.FG0CDFFFFFFFFFFFFFFFFFF.AFFFFFFCFFFFFFFFFFFEFFFFFFFFFF/B9FFFF--;9
@M05620:37:000000000-D9766:1:1101:13138:9177 1:N:0:38
ACCACACCTTCTACAATGAGCTGCGTGTGGCTCCCGAGGAGCACCCCGTGCTGCTGACCGAGGCCCCCCTGAACCCCAAGGCCAACCGCGAGAAGATGATGAGTGGCCCGCTACCTCTTCTGGTGGCCGCCTCCCTCCTTCCTGGCCTCCCGGAGCTGCGCCCTTTCTCCCTGGTTCTCTCTTCTGCCGTTTTCCGTAGGACTCTCTTCTCTGCCCTGAGTCTCCTTTGGAACTCTGCAGGTTCTAGCTCG
+
ABB3AAABFFFFFFGFFGGA4EGHGEGA4ACBAFFFGGEEEEHHHGGGAEGFDGCHFHFGGC?EFGEGGEEHBGGGAFGFEEHEHEEE@DB<@DFBG112FDGGFEFHHGGG-<GHHHHHGGFFHGGHG-AEGHGHHGHHHHHHHHHGGGGGG-@BGGGGGGGGFFFFF9FFF?FFFFFFFFFFFFF9@AFFFFFFFFFFFFFFFFFFFFFFF/BFFFFFBFFFFFFFFFFFFFFFFFFEAAFFF/B/;FF
@M05620:37:000000000-D9766:1:1101:18384:9181 1:N:0:38
AGTGCCAGCTCTCAATCGCACAGGGGACCCAGGGCCTGGCCCCTCCATCCAGAAAACCTATGACCTCACCCGCTACCTGGAGCACCAACTCCGCAGCTTGGCTGGGACCTATGTGAGTATCCAGCGTAGGAATCTGGGAGTTGGGGAGGAGTGAGGAGTTGGGGAAAGACAGTCCTAACCGTGGAGGGTTCTGGTAAATGATGGGGTGAGGAGGGGCTCTTTGGCTCCCACCAGTCCCCCTGTCTGGTCTA
+
A?AABFFFBFCFGGGGGFFFE?G4FEEGGGHHGGFGAFGFHHGHGGHHHHCHFF3BGGHHHHHHHHGHHHHGGEFGHHHGHHHGHHFHGHHHGGGGGGHHGHHGGGHHGHGHGH3GHGHHHHHHHG/EGDHHHHHHHEGGEHHHG-<A-CEG.DH.CEHHHHG-CFHEG/GHHHHHHHHHGEE?CGGG9CFGGGBFGGGFGGGGGGFFFFFFFFFFFFFFFFFFFFFFEFFFFFFFFFFDFFFFFFFFFFF
@M05620:37:000000000-D9766:1:1101:12326:9188 1:N:0:38
AGTGCCAGCTCTCAATCGCACAGGGGACCCAGGGCCTGGCCCCTCCATCCAGAAAACCTATGACCTCACCCGCTACCTGGAGCACCAACTCCGCAGCTTGGCTGGGACCTATGTGAGTATCCAGCGTAGGAATCTGGGAGTTGGGGAGGAGTGAGGAGTTGGGGAAAGACAGTCCTAACCGTGGAGGGTTCTGGTAAATGATGGGGTGAGGAGGGGCTCTTTGGCTCCCACCAGTCCCCCTGTCTGGTCTA
+
AA>ABFFFBFFFGDGFGGGFGGHGGGGGGGHHFGGGGGHHHHGHGGHHHGHHHHHHHGHHHHHHHHHHHH1EE>EFHFHHFGHHHHGHGHHGEGGGGHGHGGHGGGHHGHHHHHHHHHHHHHHHHGGGGGHHHHHHHFFFDHHHGGFGGGEGGHHHHGHHHHGGEGHHHHHH0=GHHHHHGGFGDFGGEFGGGGFFGGGGGGGGGGFFFFFFFFFFFFFFFFFFFFFFFFFFFFFFFFFFFFFFFFFFFFF
@M05620:37:000000000-D9766:1:1101:16171:9188 1:N:0:38
ACCACACCTTCTACAATGAGCTGCGTGTGGCTCCCGAGGAGCACCCCGTGCTGCTGACCGAGGCCCCCCTGAACCCCAAGGCCAACCGCGAGAAGATGCCCAGGTGAGTGGCCCGCTACCTCTTCTGGTGGCCGCCTCCCTCCTTCCTGGCCTCCCGGAGCTGCGCCCTTTCTCACTGGTTCTCTCTTCTGCCGTTTTCCGTAGGACTCTCTTCTCTGACCTGAGTCTCCTTTGGAACTCTGCAGGTTCTA
+
CCBCCCCCFFFFGGGGGGGGGGHHGGGGHGHGHGGGGGGGGHHHHGGGFGGGHHHHHHHGGGGGGGGGGGGHGHHGGGGHGHHHHGGGGGGGGGHHHHHHHHHGHHHHHHGGHHGGGGGHHHHHHHHHHHGHHGGGGGHGHHGHHGGGGGGGGGGGGA-ABGFGAGFFFFFFFFFFFFFFFFFFFFFFFFFFFFDFFFFFFFFFFFFFFFFFFFFFFFFFFFFBFFFFFFFFFFFFFFFFFFFFFFFFFFB
@M05620:37:000000000-D9766:1:1101:12357:9193 1:N:0:38
ACCACACCTTCTACAATGAGCTGCGTGTGGCTCCCGAGGAGCACCCCGTGCTGCTGACCGAGGCCCCCCTGAACCCCAAGGCCAACCGCGAGAAGATGCCCAGGTGAGTGGCCCGCTACCTCTTCTGGTGGCCGCCTCCCTCCTTCCTGGCCTCCCGGCGCTGCGCCCTTTCTCACTGGTTCTCTCTTCTGCCGTTTTCCGTAGGACTCTCTTCTCTGACCTGAGTCTCCTTTGGAACTCTGCAGGTTCTA
+
BBBABBBBFFFFFGGGGGF5FAGFGGGBAEFFGFGEEEEGGHGHHGGGGEFFFHHHHHH?EG?EGGGGGGGGHHHGGGGHGHHHHGGEGG<B@DGFFHHHFHHFHHBGGFAFFHDGCCGHHHFFGBGHHHFHHGGGDFHGHHGEHFGE0FAFFFEEGB-:B==DB?FB;FFFFFBFFBFFFFFBB//F//BF/@ADF?FFDF..9BFFFFFFFFFFFFBFFFEBBBF/BFFFFFFFFFFF/BFFF?FFFF9
@M05620:37:000000000-D9766:1:1101:24023:9194 1:N:0:38
ACCACACCTTCTACAATGAGCTGCGTGTGGCTCCCGAGGAGCACCCCGTGCTGCTGACCGAGGCCCCCCTGAACCCCAAGGCCAACCGCGAGAAGATGCCCAGGTGAGTGGCCCGCTACCTCTTCTGGTGGCCGCCTCCCTCCTTCCTGGCCTCCCGGAGCTGCGCCCTTTCTCACTGGTTCTCTCTTCTGCCGTTTTCCGTAGGACTCTCTTCTCTGACCTGAGTCTCCTTTGGAACTCTGCAGGTTCTA
+
BBCCCCCCFFFFGGGGGGGGGGHHGGGGHGHHHGGGGGGCGHHHHGGGGGGGGHHHHHHGGGGGGGGGGGGGHHHGGGGHGHHHHGGGGGGGFGHFHHHHHHHGHHHHHHGGHHGGGGGHHHHHHHHHHHGHHGGGGGHGHHGHHGGGGGGGGGGGGCGGGGGGGGFFFFFFFFFFFFFFFFFFFFFFFFFFFFDDFFFFFFFFFFFFFFFFFFFFFFFFFFFFFFFFFFFFFFFFFFFFFFFFFFFFFFF
@M05620:37:000000000-D9766:1:1101:18372:9195 1:N:0:38
AGTGCCAGCTCTCAATCGCACAGGGGACCCAGGGCCTGGCCCCTCCATCCAGAAAACCTATGACCTCACCCGCTACCTGGAGCACCAACTCCGCAGCTTGGCTGGGACCTATGTGAGTATCCAGCGTAGGAATCTGGGAGTTGGGGAGGAGTGAGGAGTTGGGGAAAGACAGTCCTAACCGTGGAGGGTTCTGGTAAATGATGGGGTGAGGAGGGGCTCTTTGGCTCCCACCAGTCCCCCTGTCTGGTCTA
+
ABAABFFFBFFFGFGGGFEFE2FDEEEGGGHHGGGGFFHHFHGHGGHGHGHHHHFFHGGGHHHHHHHCHHHEGGGGHHGGHHGFFHGHGHHHGGEGGGHHGHHGGGHHGHHHHHHHHFHHHHHHHGEDGGHHHHHHHHGGEHHHGGGGGGGHHHHHGGHHHHGGGGGHHHHH:GHHHHFHGFEGGGGGCFGGGGGGGGGGGFGGGGFFFFFFFFFFFFFFFFFFFFFFFFFFFFFFFFFFFFFFFFFFFF/
@M05620:37:000000000-D9766:1:1101:15780:9201 1:N:0:38
GAGGCTGCTTTGGAAGAAACTCATAGATTACTGCAACAGTTCCCCCTGGACCTGGAAAAGTTTCTTGCCTGGCTTACAGAAGCTGAAACAACTGCAAGTGTGCTACAGGACTGTAGCCGCAAGGGAAAGCAAGTACAAGATTTCAAGTTTCGAAAACATGTGATGACACATTGGCAATTAAGCGAGTCAGTCCTTGTAAATGACACGCGCGGATCCAATGGAAGGATGAGCAGCAGTTGGACCTCTAATCA
+
BBABBBFBFFFFGGGGGGGGGGAGGFGHGGHHHHHBHABAFGHHCGCGFHHHHFGFHBFGFHHHHHGHHHHHHFCGHHHHHHHHHHHFHFHHH3GDG33B4@44BFGH31131@44B31/>E/F//B/F3332B?4442B2BBG3333333//@//2/22@F22211?<01111?GG1FF111>.-<011>0<0<0D<0<<0=G00.---;A--=CFB0//00/..9;/0;:/;A.;/9/;B.;//;//;/
@M05620:37:000000000-D9766:1:1101:16233:9205 1:N:0:38
GAGGCTGCTTTGGAAGAAACTCATAGATTACTGCCACAGGTCCCCCTGTCCATGTAACCGTTTCTTGCCTGGCTTCCAGAAGCTGGAACAACTCCACGGGAGTAAAAGAGCTGATGAAACCATGGCAAGTAAGTCCGGCCTTTCCGCTTTAGCACTCTTGTGGATCCCATTGCACAATTCTCAGCATTTGTACTTGTAACTGACAAGCCAGGGACACCAGATCGGAAGAGCACACGTCTGCACTCCAGTCA
+
A?AABAFAFFFFGGGGGGGGGCGFGFGHGA4FHBFFGGF233B2AEAB33B5555DAFFEAA3ADD55AB3A1B12BFGFHFHHB21BB2BFGGHF2>EEE/EG@@FGFHHEH3FHHFHH0/BGHH3FFHHHHHH4CDG/?GHHHGGGGG2FGHHHHHHHHHG1FGH0FHHH1>GHHHHHHHBFF0DHHHGFHHHHHHHHHHHHHHHHGBGHG.E:.:CCAFGGG..:FGGGGGGGAGGE0;CFGG/BFFF
@M05620:37:000000000-D9766:1:1101:16234:9223 1:N:0:38
GAGGCTGCTTTGGACGAAACTCATAGATTACTGCAACAGTTCCCCCTGGACCTGGAAAAGTTTCTTGCCTGGCTCACAGAAGCTGGAACAACTCCAACGGAGTAAACGAGCTGATGAACCAATGGCAAGTAAGTCATGCATTTCCGCTTTAGCACTCTTGTGGATCCAATTCAACAATTCTCAGCATTTGTACTTGTAACTGACAACCCAGGGACAAAAGATCGGAAGAGCACACGTCTGAACTCCAGTCC
+
AA11>>BABB@BE1111AAAF1E3B3DDB11B2111BB0122210B/B/BGBF0FF1B0BAGB22D11ABFEE01BFGHBF1GF@00BFEGEB1F111E>>/?BBGB>E>EE11F1B11?F<FBBFG1?B221BGG21FBF2GHHCFFGGH1GHHGGHBDGB??FCCBCHH11<>F.1F1GHD<GGGH<GGBGFDHF0=<GD0<F0.:.....;CEF/:CEGG?.:C?AFBFGFG-FEB9BFBFGF///9/
@M05620:37:000000000-D9766:1:1101:10837:9224 1:N:0:38
AGTGCCAGCGCTCAATCGCACAGGGGACCCAGGGCCTGGCCCCTCCATCCAGAAAACCTATGACCTCACCCGCTACCTGGAGCACCAACTCCGCAGCTTGGCTGGGACCTATGTTGAGTATCCAGCGTAGGAATCTGGGAGTTGGGGAGGAGTGAGGAGTTGGGGAACGACAGTCCTAACCGTGGAGGGTTCTGGAAAATGATGGGGTGAGGCGGGGCTCTTTGGCTCCCACCAGTCCCCCTGTCTGGTCT
+
A?>11B1CA1>>AAAFF0AFEEB00AAEEECABECFA/FGFAEGFEFFGGBDBBFBGEFHG@FFGGFCBBGEEE@EGGE00BF/>C0/E0EGFEEEGGGGCFF<?<FFCC1FGHHFDCGBGHGEGH/?/</?FGGHHG00?>>DGGG.<<AEGC0<.<.;CCGCGAA.:.A-@CGGFCBFFA.;@;;B@.;;BF//;;9B/:BBFEA-99AA-@@?-@@EFFFF/BBFEE-ABEA:BBFFF@FFFF/FBB/
@M05620:37:000000000-D9766:1:1101:12793:9231 1:N:0:38
ACCACACCTTCTACAATGAGCTGCGTGTGGCTCCCGAGGAGCACCCCGTGCTGCTGACCGAGGCCCCCCTGAACCCCAAGGCCAACCGCGAGAAGATGAACCCAGGTGAGTGGCCCGCTACCTCTTCTGGTGGCCGCCTCCCTCCTTCCTGGCCTCCCGGAGCTGCGCCCTTTCTCACTGGTTCTCTCTTCTGCCGTTTTCCGTAGGACTCTCTTCTCTGACCTGAGTCTCCTTTGGAACTCTGCCGGTTC
+
11>AAA1AFFFDFGG1ABFD1BAAABEEG0GHFGC0EAE/EHHHHGCGA/B/FAAFH00EEGCG/E/EGGGHHGE/EGGCFEHHGEFEG@CC@CGH1?GGGCFGFCFGHHHHG/FG-CCCC/FHHFFGDGHHACG-C-A?GGHHGGGGGG0CFGGGGGGGG@@.9F@@F@@FF//FFFFFFFBFFBFBFFFEFFF@ABFFFFBFFFBFFFFFFFF/B/BFFFFFF9-:;BFEB9F//9FFBBFFF/-99--
@M05620:37:000000000-D9766:1:1101:10836:9242 1:N:0:38
AGTGCCAGCTCTCAATCGCACAGGGGACCCAGGGCCTGGCCCCTCCATCCAGAAAACCTATGACCTCACCCGCTACCTGGAGCACCAACTCCGCAGCTTGGCTGGGACCTATGTTGAGTATCCAGCGTAGGAATCTGGGAGTTGGGGAGGAGTGAGGAGTTGGGGAAAGACAGTCCTAACCGTGGAGGGTTCTGGTAAATGATGGGGTGAGGAGGGGCTCTTTGGCTCCCACCAGTCCCCCTGTCTGGTCT
+
BBABCFFFCFFFGGGGGGGGGGHHGGGGGGHHFFGGGGHHHHGHGGHHHHHHHHGHHGHHHHHHHHHHHHHGGEGGHHHHGHHHHHFHGHHHGGGGGHHHGHHGGGHHGHHHHHHHBHHFHHHFHHGG/CGHFHHHHHF0?EGHHGGADG<EHHBGH0AGG0CDGGG.C/C/GHHHHGFHGGFGGDGGGCGGGGG;FFGGGGGGGGFFFFFFFFFFFFFFFFFFFFFFFFFFFFFFFFFFFFFFFFFFFFF
@M05620:37:000000000-D9766:1:1101:21460:9245 1:N:0:38
ACCACACCTTCTACAATGAGCTGCGTGTGGCTCCCGAGGAGCACCCCGTGCTGCTGACCGAGGCCCCCCTGAACCCCAAGGCCAACCGCGAGAAGATGATGAGTGGCCCGCTACCTCTTCTGGTGGCCGCCTCCCTCCTTCCTGGCCTCCCGGAGCTGCGCCCTTTCTCACTGGTTCTCTCTTCTGCCGTTTTCCGTAGGACTCTCTTCTCTGACCTGAGTCTCCTTTGGAACTCTGCAGGTTCTAGATCG
+
BBBBBBBBFFFFGGGGGGGEGDHFGFGEDEHHHGGGGGGGGHHHHGGGDEGGHHFGHHHGFGGGGEGGGGGGHHHGGGGHGHHHHGGGGGGGCGGHBFFHHHHHHGGHHGGGCGHHHHHHHHHHCDHHGGGGGHGHHGHHHHHHHHHGGGGGGGGGGGGGGGGGFFFFFBFFFFFFFFFFFFFFFFFFFDAFFFFF9FFDFFFFFFFFFFFFFBFFFFFFFFFFFFFFFFFFFFFFFFEFF;FFFBF/;F.
@M05620:37:000000000-D9766:1:1101:26164:9247 1:N:0:38
ACCACACCTTCTACAATGAGCTGCGTGTGGCTCCCGAGGAGCACCCCGTGCTGCTGACCGAGGCCCCCCTGAACCCCAAGGCCAACCGCGAGAAGATGCCCAGGTGAGTGGCCCGCTACCTCTTCTGGTGGCCGCCTCCCTCCTTCCTGGCCTCCCGGCGCTGCGCCCTTTCTCACTGGTTCTCTCTTCTGCCGTTTTCCGTAGGACTCTCTTCTCTGACCTGAGTCTCCTTTGGAACTCTGCAGGTTCTA
+
CCCCCCCCFFFFGGGGGGBGGGHHGGGEGGHHHGGGFGGGGHHHHGGGGGGGHHGHHHHGGGGGGGGGGGGHFHHGGGGHGHHHHGGGGGCDGGHHHHEHHGGGCFFG1FFFHHGGFFGHHHFHHHFHHGGGHFGGGGHGHHGHHFGF0FFGGFGG?F-@@D>FFFFFFFFFFBBFFFFBFBFFFFFFFFFFFFAFFFFFF0?AFFFFFFFFFFFFFFBFFFBBF9BBBFBFFBFBFFFBFBBFFFFFFB0
@M05620:37:000000000-D9766:1:1101:22195:9272 1:N:0:38
ACCACACCTTCTACAATGAGCTGCGTGTGGCTCCCGAGGAGCACCCCGTGCTGCTGACCGAGGCCCCCCTGAACCCCAAGGCCAACCGCGAGAAGATGATGAGTGGCCCGCTCCCTCTTCTTGTGGCCGTCTCCCTCCTTCCTGGCCTCCCGGAGCTGCGCCCTTTCTCCCTTTTTCTCTCTTCTGCTGTTTTCCGTAGGACTCTCTTCTCTGCCCTGCGTCTCCTTTGGCCCTCTGCAGGTTCTCGCTCG
+
BBBBBBBBFFFFGGGGGGFFGBGHGEEAAEHHHGGGGGGCGHHHHGGGEEEFFHHHHHHGGGGGFEEGGGGHHHFEGGGGEGHHHGGEGC/</D<FFFB@22?22/?0GFF?CGEHHHHHE<1DG?CG--ACGGFGHGHH0GB0/;G0.;CE---;9BF?GGCC/0FFFBB:/9/9BF9BBFFFF/;/;/B/9B/999A.9/;/FFFFE/FBF/9./;.9;;D./BF/:B/9;AEFBB//.:;BB/9;;E-
@M05620:37:000000000-D9766:1:1101:5745:9273 1:N:0:38
AGTGCCAGCTCTCAATCGCACAGGGAACCCAGGGCCTGGCCCCTCCATCCAGAAAACCTATGACCTCACCCGCTACCTGGAGCACCCACTCCGCAGCTTGGCTGGGACCTATGTGAGTATCCAGCGTAGGAATCTGGGAGTTGGGGAGGCGTGCGGAGTTGGGGAAAGACAGTCCTAACCGTGGAGGGTTCTGGTAAATGATGGGGTGAGGAGGGGCTCTTTGGCTCCCACCAGTCCCCCTGTCTGGTCTA
+
>11>ADBFAFC@1BGDAAFGA0BEA00BF00BB0E0/A/00AE//BGH1BGBFFG0AEHHF1FAG1B1?GE>///>>GBBF0GCFA/FFHHGEEGG>BGHGBHGG?HHEHHFHHHHHHHHHHHHHGG/BFFHHHHHHH0FEHHHGG.>C.<CC.AC-AEHHHGGEAEG/CCFGGGGGGGGGGGGAEGGEGFFFFFFFFFFFFFFFFF@FFFFFF@@@@FFFFFFFFFFFFFFFFFFFFFF@FFFFFFFFFF
@M05620:37:000000000-D9766:1:1101:15945:9287 1:N:0:38
ACCACACCTTCTACAATGAGCTGCGTGTGGCTCCCGAGGAGCACCCCGTGCTGCTGACCGAGGCCCCCCTGAACCCCAAGGCCAACCGCGAGAAGATGATGAGTGGCCCGCTACCTCTTCTGGTGGCCGCCTCCCTCCTTCCTGGCCTCCCGGAGCTGCGCCCTTTCTCACTGGTTCTCTCTTCTGCCGTTTTCCGTAGGACTCTCTTCTCTGACCTGAGTCTCCTTTGGAACTCTGCAGGTTCTAGATCG
+
CDDCDDCDFFFFGGGGGGGGGGHHGGGGHGHHHGGGGGGGGHHHHGGGGGGGHHHHHHHGGGGGGGGGGGGHHHHGGGGHGHHHHGGGGGGGGGHHHHHHHHHHHGFFHGGGCGHHHHHHHHHGHGHHGGGGGHGHHGHHHHHHHHHGGGGGGGGGGGGFGGGGFFFFFFFFFFFFFFFFFFFFFHFFFFFFFFFFFFFFFFFFFFFFFFFFFBFFFFFFFFFFFFFFFFFFFFFFFFFFFAFFFBF0;FE
@M05620:37:000000000-D9766:1:1101:14199:9293 1:N:0:38
ACCACACCTTCTACAATGAGCTGCGTGTGGCTCCCGAGGAGCACCCCGTGCTGCTGACCGAGGCCCCCCTGAACCCCAAGGCCAACCGCGAGAAGATGATGAGTGGCCCGCTACCTCTTCTGGTGGCCGCCTCCCTCCTTCCTGGCCTCCCGGAGCTGCGCCCTTTCTCACTGGTTCTCTCTTCTGCCGTTTTCCGTAGGACTCTCTTCTCTGACCTGAGTCTCCTTTGGAACTCTGCAGGTTCTAGCTCG
+
CCCCCCCCFFFFGGGGGGGGGGHHGEEBEEHHHGGGGGGGGHHHHGGGEEFGHHGHHHHGGGGGGGGGGGGHHHHGGGGHGHHHHGGGGGGGGGHGFHFHHHHHHGGHHGGG@FHHHHHHHHHGHGHHGGGGGHGHHGHHHHHHHHHGGGGGGGGGGGGGGGGGFFFFFFFFFFFFFFFFFFFFFFFFFFFFFFFFFFFFFFFFFFFFFFFFFBFFFFFFFFFFFFFFFFFFFFFFFFFFFAFFF9F/BFD
@M05620:37:000000000-D9766:1:1101:8946:9296 1:N:0:38
GAGGCTGCTTTGGAAGAAACTGAGAAATCAGTGACACAGGACCCCCGGACCATGTAACCGTTTCGGGCCTGGCGGCCATCATCTTGCACAACTCCACGGGCGTAAAAGAGCTGCTGCAACCCTGGCCAGTAAGTCCGGCCTTTCCGCTTTCGCACTCTTGTGGCTCCCATTGCCCAATTCTCCGCCTTTGTCCTTGTAACTGACAAGCCCGGGCCCCCAGCTCGGCCGAGCCCACGCCTGCCCTCCAGTCA
+
AA?AAAFAFFFFGGGG1FGGG1F1D311D11DDADGEG0000000//A/AA/11D2AABE//B1?///>///>/>>EEF1B2BB221BEB0?B<B10/<>//>/?FG1?<G111?<DCGHGGHHHH<1>F11>>FFCCGGGHHH0<CEGGHGGFGGHGGGGGGGGGFGGGGGG0FFEFGFGFGGGGGFFFBFFFFFFFBFFFF/9;AFEE@-9@;9@-9;AF;A?AB@-@@;-9A@-;F?F-;FF99;;F/
@M05620:37:000000000-D9766:1:1101:8965:9299 1:N:0:38
GAGGCTGCTTTGGAAGAAACTCATAGATTACTGCAACAGTTCCCCCTGGACCTGGAAAAGTTTCTTGCCTGGCTTACAGAAGCTGAAACAACTCCCAGGGAGTAAAAGAGCTGATGAAACAATGGCAAGTAAGTCAGGCATTTCCGCTTTAGCACTCTTGTGGATCCAATTGAACAATTCTCAGCATTTGTACTTGTAACTGACAAGCCAGGGACAAAAGATCGGAAGAGCACACGTCTGAACTCCAGTCA
+
BBBBABFCFFFFGGGGGGGGGGHGHHHHHHHHHHGHHHHGHFGHFFGGEHHHGGEGBEBGBGFGHHHGGHFGHHHEFFFHHHGHHFFHGHGHHGH1F@FFGAEHHHHHGGHHHHHHHBGFGHFHHHHHFFGHHHHGFFFFFDHHHFCGGGFHFHGHHHHHGHFFHHHHHHGHFGCGGHHHHF1FGDF>FFF1>FGHFGGGGFGGH0<<EGGHEGGGHFHCECGCAEEDHC/CFFG-C;CEFGBFGGGC9C0
@M05620:37:000000000-D9766:1:1101:15419:9312 1:N:0:38
GAGGCTGGCTTGGAAGAACCTCATAGACTAAGGGAATAGTTCCTCCTTGAACTGGACAAATGTCTTGACCCGCTTACTGAAGCTGAAACACCGGAGAATGGCTGGGACATATGGACTAGACAGCGTAGAAATATAAGAGTTGAAGAGGACAGAGGAGAATGGAAAAGACAGAGCGAACCGTGGAGGGGTTTGGTAAATGATGGGGTGAGGAGGGACTATTTGGCTCCCACCAGTACCCCTGACTTACATAT
+
>1>>>1B>>B1>1ABBGBB000AB3DDB3B1BB00B0A122DDDFHAB1BAA1B0BBA00B12D2DADBBFEGGC?BDE2BFFB@BBFF0BB////>0BB@0F//>>FE1BGH111<0B11B0//??//BB1>>2221112@22@>0?0/0/?0/0</0111<1100.<>000<--<<C-<C-...:-=-..C.90C00;0009..-...0..--9-//;B//9//;9BFB?-//;FFA-9-9//////9/
@M05620:37:000000000-D9766:1:1101:15158:9323 1:N:0:38
ACCACACCTTCTACAATGAGCTGCGTGTGGCTCCCGAGGAGCACCCCGTGCTGCTGACCGAGGCCCCCCTGAACCCCAAGGCCAACCGCGAGAAGATGCCCAGGTGAGTGGACCGCTACCTCTTCTGGTGGCCGCCTCCCTCCTTCCTGGCCTCCCGGAGCTGCGCCCTTTCTCACTGGTTCTCTCTTCTGCCGTTTTCCGTAGGACTCTCTTCTCTGACCTGAGTCTCCTTTGGAACTCTGCAGGTTCTA
+
CCCCDDCDFFFFGGGGGGGGGGHHGFGFFGHHHGGGGGGGGHHHHGGGGGGGHHHHHHHGGGGGGGGGGGGHHHHGGGGHGHHHHGGGGGGGGGHHHHHHHHHGHHHHHHGHHHGGGGGHHHHHHHHHHHGHHGGGGGHGHHGHHHGGGGGGGGGGGG9DGGGGGGFFFFFFFFHFHHFFFFFFFFFFFHHHFFDFFFFFFFFFFFFFFFFFFFFFHFFFFFFFFFHHHFFFHHFFFFFFFHFFFFFFFFF
@M05620:37:000000000-D9766:1:1101:9266:9325 1:N:0:38
ACCACACCTTCTACAATGAGCTGCGTGTGGCTCCCGAGGAGCACCCCGTGCTGCTGACCGAGGCCCCCCTGAACCCCAAGGCCAACCGCGAGAAGATGCCCAGGTGAGTGGCCCGCTACCTCTTCTGGTGGCCGCCTCCCTCCTTCCTGGCCTCCCGGAGCTGCGCCCTTTCTCACTGGTTCTCTCTTCTGCCGTTTTCCGTAGGACTCTCTTCTCTGACCTGAGTCTCCTTTGGAACTCTGCAGGTTCTA
+
BBAAABBAFFFFGGGGDGGGGFHHGGEA4AFGFFGEDEEEFHHHHGGGDEGGFHGFHHGFCGCGGDEGGGGFHHHGGGGHGGHHHGFGGGGCGGHF1DGGHHHFHHHHHHGGHHGGGGGHHHHHHHHGHHGHHGGGGGHGHHGHGGGGGGGGGGGGGG-;BGGGGGFB<FFFFFFFFFFFFFFFFFFFFFFFFBDFFFFFFFFFFFFFFFFFFFFFFFFFFFFFFFFFFFFFFFFFFFFFFFFFFFFFFFF
@M05620:37:000000000-D9766:1:1101:6114:9328 1:N:0:38
ACCACACGTTCTACAATGCGCTGCGTGCGGCTCCCGAGGAGCACCCCTTGCTGCTGACCGAGGCCCCCCTGAACCCCAAGGCCAACCGCGCGAAGATGAGGAGTGGCCCGCTCCCTCTTCTTATGGCAGCATCCCTCCTTCCTGGCCTCCCGGAGCTGCGCCCTTTCTCCCTGTTTCTCTCTTCTGCGGTTTTCCGTAGGACTCTCTTCTCTGCCCTGAGTCTCCTTCGGCCCTCTGCAGGTTCTTGCTCG
+
AAAAAAA1BBCAGFFD3G1AE?FGGAA000A/A/BA/AEECHHHHGG/00BFBGCCGHF//>?EG/EEGGA0GFHGGC/G<<GHHG/>BC/</C@/1?11>GGFGGAGHG-<-E</:CGHH000;;:/;:.0:GHFBA/0CFFGGF.9;.:EA@G@.F9@@9;9///:/B/-/9;BF/99/;BB9FF-;;@BEF/;;FFFB;B:;/;:BFFFFF/-;F-;FFF/;BF9;9-9-A-99F//:;BFF/;/;BA
@M05620:37:000000000-D9766:1:1101:17833:9329 1:N:0:38
AGTGCCAGCTCTCAATCGCACAGGGGACCCAGGGCCTGGCCCCTCCATCCAGAAAACCTATGACCTCACCCGCTACCTGGAGCACCAACTCCGCAGCTTGGCTGGGACCTATGTGAGTATCCAGCGTAGGAATCTGGGAGTTGGGGAGGAGTGAGGAGTTGGGGAAAGACAGTCCTAACCGTGGAGGGTTCTGGTAAATGATGGGGTGAGGAGGGGCTCTTTGGCTCCCACCAGTCCCCCTGTCTGGTCTA
+
CBBCCFFFCFFFGGGGGGGGGGHHGGGGGGHHGGGGGGHHHHGHGGHHHHHHHHHHHGHHHHHHHHHHHHHGGGGGHHHHHHHHHHHHGHHHGGGGGHHHGHHGGGHHGHHHHHHHHHHHHHHHGGGGGGHHHHHHHHHGGHHHGGGGGGGHHHHHHGHHHHGGGGHHHHHHHGHHHHHHGGGGGGGGEGGGGGFGGGGGGGGGGGFFFFFFFFFFFFFFFFFFFFFFFFFFFFFFFFFFFFFFFFFFFFF
@M05620:37:000000000-D9766:1:1101:10412:9329 1:N:0:38
GAGGCTGCTTTGGAAGAAACTGACAAGCCAGGGACACAAGATCGGAAGAGCACACCTCTGCACTCCAGTCACGAGATTCCATCTCGTATGCCGTCTTCTGCTTGAAAAAAAAAAAAACGGAAAAAAATAAATCAAAAATTAATAAATCAATAAATTACAAACTATAGGAAGCAAGGTACTAAAACAACAAAAAAAAGAGACTCACCACACAAGAAGAAGCGAATAAGATTAGACATGTGAGATGAAAAAGC
+
>3A3>ACACBD4FA5BCFBFGDGBBB4BBAFBEEFAFGFFCHBAE22AA2BBB2B1BB3B3DAFBB3BF33AE?>115@DGD5@3BBBF3BF/>EE1BBGBBB3?F33BE/EC@<///////<00--0111<100<0../00000000000<0000;0:0:.00000000.;///.000000000...:.;..--99..../9//./9...9.:9/9//9-.--;9/;/////;//9/////////9/...
@M05620:37:000000000-D9766:1:1101:9281:9338 1:N:0:38
ACCACACCTTCTACAATGAGCTGCGTGTGGCTCCCGAGGAGCACCCCGTGCTGCTGACCGAGGCCCCCCTGAACCCCAAGGCCAACCGCGAGAAGATGCCCAGGTGAGTGGCCCGCTACCTCTTCTGGTGGCCGCCTCCCTCCTTCCTGGCCTCCCGGAGCTGCGCCCTTTCTCACTGGTTCTCTCTTCTGCCGTTTTCCGTAGGACTCTCTTCTCTGACCTGAGTCTCCTTTGGAACTCTGCAGGTTCTA
+
BBAABBBAFFFFGGGGGGGGGGHHGEGEEAHHFFGG2EGGGHHHHGGGEEGGHHGHHHHGEFGGGGGGGGGHHHHGGGGHFFHHEFFEGGGCDDFHDGB2<2/<1<10?1<CCHCGCCGFBG0DG<0<GBAGH-@DGFHFEBGEGFFFFGGGBAAEE?D-;A/FGGBF>FFFFFFFBFF/9://99/FBFFEFDDFFFFFDFFBF/9/B/B/FF/B;:BFFFBFEFFBFF/9FFFFFFFFFEFFFFABFFB
@M05620:37:000000000-D9766:1:1101:16129:9343 1:N:0:38
AGTGCCAGCTCTCAATCGCACAGGGGACCCAGGGCCTGGCCCCTCCATCCAGAAAACCTATGACCTCACCCGCTACCTGGAGCACCAACTCCGCAGCTTGGCTGGGACCTATGTGAGTATCCAGCGTAGGAATCTGGGAGTTGGGGAGGAGTGAGGAGTTGGGGAAAGACAGTCCTAACCGTGGAGGGTTCTGGTAAATGATGGGGTGAGGAGGGGCTCTTTGGCTCCCACCAGTCCCCCTGTCTGGTCTA
+
BCAACFFFDFFFGGGGGGGGGGHHGGGGGGHHGGGGGGHHHHGHGGHHHHHHHHHHHGHHHHHHHHHHHHHGGEGGHHHHHHHHHHHHGHHHGGGGGHHHGHHGGGHHGHHHHHHHHHHHHHHHHGGGGGHHHHHHHHHGGHHHGGGGGGGHHHHHHGHHHHGGGGHHHHHHHHHHHHHHGGGGGGGGCFGGGGFGGGHHHHGGGGFFFFFFFFFFFFFFFHHFFFFFFFFFFFFFFFFFFFFFHFFFFFF
@M05620:37:000000000-D9766:1:1101:22532:9355 1:N:0:38
ACCACACCTTCTACAATGAGCTGCGTGTGGCTCCCGAGGAGCACCCCGTGCTGCTGACCGAGGCCCCCCTGAACCCCAAGGCCAACCGCGAGAAGATAATGAGTGGCCCGCTCCCTCTTCTGGTGGCCGACTCCCTCCTTCCTGGCCTCCCGGAGCTGCGCACTTTCTCCCTGGTTCTCTCTTCTGCCGTTTTCCGTAGGACTCTCTTCTCTGCCCTGAGTCTCCTTTGGTCCTCTGTAGGATCTAGCTCG
+
?AA1A1AAFFFD3GGDDDFA11B1AAAFCAGH1FFAAAE?EHHHHGCGFEF/AAFAGCCGCE/E//>EEGGBG1>EEG?C//GAEFE/B@B///<?>112@FHF1CAFF<@-<ECG0<1==1<=<<GH--<?./:CGGGB0;:C:GHC9A.E?--;9//A--9-/;FFB/;-/-///;/9BFB/;BFF?9-B-//9:AB-9FF/B/;BF9FF9//;;-9F/BFF/9/99B-//;FBB///;//:9/;B/:-
@M05620:37:000000000-D9766:1:1101:26595:9358 1:N:0:38
ACCACACCTTCTACAATGCGCTGCGTGTGGCTCCCGAGGAGCACCCCGTGCTGCTGACCGAGGCCCCCCTGAACCCCAAGGCCAACCGCGCGAAGATGATGAGTGGCCCGCTACCTCTTCTGGTGGCCGCCTCCCTCCTTCCTGGCCTCCCGGAGCTGCGCCCTTTCTCACTGGTTCTCTCTTCTGCCGTTTTCCGTAGGACTCTCTTCTCTGACCTGAGTCTCCTTTGGAACTCTGCAGGTTCTAGATCG
+
BBBBBAB>FFFFGGGGGG4EFEG?GGGBGEGFHAFEEGGGGHHHHGGEEGGGHHHHHHHEFGGGGGGGGGEHHHHGGGGHGGHHHGGGGG/B@FCDGHHHHHHHGFFHHGGG-C/<GFHHHHGFGGHHGFGFGHGGGGGGGGGGGGGGFGEGGGGGGGFFA:;BFFFFFFFFFFFFFFFFFFFFFFFFDADFFF;ABFDDFFF/B/;FFFFFF/;9BFFFFFFFFFF/;BFBFFFFFFFFFAFFFFF/BFF
@M05620:37:000000000-D9766:1:1101:10393:9365 1:N:0:38
ACCACACCTTCTACAATGAGCTGCGTGTGGCTCCCGAGGAGCACCCCGTGCTGCTGACCGAGGCCCCCCTGAACCCCAAGGCCAACCGCGAGAAGATGCCCAGGTGAGTGGCCCGCTACCTCTTCTGGTGGCCGCCTCCCTCCTTCCTGGCCTCCCGGAGCTGCGCCCTTTCTCACTGGTTCTCTCTTCTGCCGTTTTCCGTAGGACTCTCTTCTCTGACCTGAGTCTCCTTTGGAACTCTGCAGGTTCTA
+
DCDDDDDDFFFFGGGGGGGGGGHHGEGECGHHHGGGGGGGGHHHHGGGGGGGHHHHHHHGGGGGGGGGGGGHHHHGGGGHGHHHHGGGGGGGGGHHHHHHHHHGHHHHHHGGHHGGGGGHHHHHHHHHHHGHHGGGGGHGHHGHHGGGGGGGGGGGGG-CDGGGGGFFFFFFFFHHFFFFFFFFFFFFFFFFFFFFFFHFFFFFFFFFFFFFFFHFFHFHFHFFFHHFFFFFHFFFFFFFHHFHFFFFFFF
@M05620:37:000000000-D9766:1:1101:9605:9376 1:N:0:38
AGTGCCAGCTCTCAATCGCACAGGGGACCCAGGGCCTGGCCCCTCCATCCAGAAAACCTATGACCTCACCCGCTACCTGGAGCACCAACTCCGCAGCTTGGCTGGGACCTATGTGAGTATCCAGCGTAGGAATCTGGGAGTTGGGGAGGAGTGAGGAGTTGGGGAAAGACAGTCCTAACCGTGGAGGGTTCTGGTAAATGATGGGGTGAGGAGGGGCTCTTTGGCTCCCACCAGTCCCCCTGTCTGGTCTA
+
>>AABBBFBFCFBBGGGFGGGGGHAAAEGGHHDEGEGFGHHHGH1EF5GGGHEFCGGEF3GGDGBD3BGHHFGEFGHHFBGFB?BG1FEGHHGE/EGFHHGHHEEGGHGHHHHHHFH?FFHHFFGF?EBDGFHGHHGGFG?FGGGGEGGGGHHFHHG<CHHHGGEDEHFHFG::CHFHFHA9CDGGGF;9CFGG;FGGFGFCFGGGFDEFFFFFFFF=FFFFFFFFFEEFFDEFBFFFFFFEFFFFFFFFF
@M05620:37:000000000-D9766:1:1101:8933:9378 1:N:0:38
ACCACACCTTCTACAATGAGCTGCGTGTGGCTCCCGAGGAGCACCCCGTGCTGCTGACCGAGGCCCCCCTGAACCCCAAGGCCAACCGCGAGAAGATGCCCAGGTGAGTGGCCCGCTACCTCTTCTGGTGGCCGCCTCCCTCCTTCCTGGCCTCCCGGAGCTGCGCCCTTTCTCACTGGTTCTCTCTTCTGCCGTTTTCCGTAGGACTCTCTTCTCTGACCTGAGTCTCCTTTGGAACTCTGCAGGTTCTA
+
BBBBBBBBFFFFGFFGGA5BG5GHGGGAGEHHHGGGGGGGEHHHHGGGEGGGHHGHHGFAFEGGFGGGGGGHHHHGGGGHGHHHHGGGGGGGGGHHHHHHHHHGHHHHHHGGHHGGGGGHHHHHHHHHHHGHHGGGGGHGHHGHHGGGGGGGGGGGG@-ABGGGGGFBBFFFFFFFFFFFFFFFFFFFFFFFFBFFFFFFFFFDFFFFFFFFFFFFFFFFFFFFFFFFFFFFFFFFFFFFFFFFFFFFFFF
@M05620:37:000000000-D9766:1:1101:23241:9384 1:N:0:38
AGTGCCAGCTCTCAATCGCACAGGGGACCCAGGGCCTGGCCCCTCCATCCAGAAAACCTATGACCTCACCCGCTACCTGGAGCACCAACTCCGCAGCTTGGCTGGGACCTATGTGAGTATCCAGCGTAGGAATCTGGGAGTTGGGGAGGAGTGAGGAGTTGGGGAAAGACAGTCCTAACCGTGGAGGGTTATGGTAAATGATGGGGTGAGGAGGGGCTCTTTGGCTCCCACCAGTCCCCCTGTCTGGTCTA
+
AAAAAF1FAFFFFGGFGFGGEGGF0EAEEEHHCEE/BAGF0BEHGGFH1AGEF0EGHE0GHHGHFHCHHHHGGGEEHHGAGHGEG/>GE>FHGCEECFHHGBGE//GH/0FH12>GHHHHHHHHC<?B@CHH11?GHCFF/011><>CGG<FHHD.<./CGHC-CEHAGHHH0:CGHHHHGEGGGGG-;9.CFGCFGGGGGFGGGGF@FF-;--@@@@FFF//9B/FF-FFFEF9FFFFF--99///;B9;
@M05620:37:000000000-D9766:1:1101:21269:9386 1:N:0:38
ACCACACCTTCTACAATGAGCTGCGTGTGGCTCCCGAGGAGCACCCCGTGCTGCTGACCGAGGCCCCCCTGAACCCCAAGGCCAACCGCGAGAAGATGAACCCAGGTGAGTGGCCCGCTACCTCTTCTGGTGGCCGCCTCCCTCCTTCCTGGCCTCCCGGCGCTGCGCCCTTTCTCACTGGTTCTCTCTTCTGCCGTTTTCCGTAGGACTCTCTTCTCTGACCTGAGTCTCCTTTGGAACTCTGCAGGTTC
+
CCCCCCCCFFFFGGGGGGGGGGHHGGGFHGHHHGGGGGGGGHHHHGGGGGGGHHGHHHHGGGGGGGGGGGGHHHHGGGGHGHHHHGGGGGGGGGHHHHGGGHGGHGHHHHHHGGHHGGGGGHHHHHHHHHHGGHHGGGGGHGHHGGGGGGGGGGGGGGGG-ABFFFFFFFFFFFFFFFFFFFFFFFFFFFFFFFFFDFFFFFFFFFFFFFFFFFFFFFFFFFFFF/BBFFFFFFFFFFFFFFFFFFFFFFB
@M05620:37:000000000-D9766:1:1101:9594:9390 1:N:0:38
AGTGCCAGCTCTCAATCGCACAGGGGACCCAGGGCCTGGCCCCTCCATCCAGAAAACCTATGACCTCACCCGCTACCTGGAGCACCAACTCCGCAGCTTGGCTGGGACCTATGTGAGTATCCAGCGTAGGAATCTGGGAGTTGGGGAGGAGTGAGGAGTTGGGGAAAGACAGTCCTAACCGTGGAGGGTTCTGGTAAATGATGGGGTGAGGAGGGGCTCTTTGGCTCCCACCAGTCCCCCTGTCTGGTCTA
+
BBABBFFFBFFFGGGGGGGFGAHGGGGGGGFHFGEEFGHHHHGCFGGHHHHHHHGHHGHHHHGGHHHEHHHGGEGGHHGHHHHHHHGHGHHHGGGGGHHHGHHGGGHHGHEHHHHHGGFHHHFHHGGGGGHHHHHHHGHEGHHBGGGCGGDHHHHHHGHHHHGGGGHHHHHHHHHHGHHHGGGGGCEGCFFGGGCBFGGGGGGGGGFA?AFFDFFAFFFFFFFFFFFFFFFFEFFFFFFFFFFFFFFFFFF
@M05620:37:000000000-D9766:1:1101:24261:9392 1:N:0:38
GAGGCTGCTTTGGAAGAACCTGACAATCCAGGGACACAAGATCGGAATAGCACACGTCTGAACTCCAGTCACGAGATTCCATCTCGTATTCCGTCTTCTGCTTTAAAAAAAAAAACTACCTTTCAGTGTGTGTGCCTCCCTCCCTCCCTGCCTCCCCGTGCTGCGCCCTTTCTCACTGTTTCTCTCTTCTGGCCTTTTCCGGTCGACCCCCTTCCCCTGCCTGGGTCCTCTTTTGACCTTTGCAAGGTCTA
+
>3AAAAC>BDBDGFBBFFAF4EFBBF4BBBB4B2BF22FB2BBAEA2233BABBB0BBB15BBDFBBBDB3BAB>>?@5@DDFDFB?EC3BF3BG1?BB4BB3BBBBB3/>>EB/?11101111222>@>@00011?1</<FE/0?A.0<>>GGHF>A.<..0<<-.=A/C00;00<;:0:000;F90;0;00;;;FG0FC---9---;.;9;B/.....;9/9./../;B//9B./B9///99//.:;//
@M05620:37:000000000-D9766:1:1101:5980:9406 1:N:0:38
AGTGCCAGCTCTCAATCGCACAGGGGACCCAGGGCCTGGCCCCTCCATCCAGAAAACCTATGACCTCACCCGCTACCTGGAGCACCAACTCCGCAGCTTGGCTGGGACCTATGTGAGTATCCAGCGTAGGAATCTGGGAGTTGGGGAGGAGTGAGGAGTTGGGGAAAGACAGTCCTAACCGTGGAGGGTTCTGGTAAATGATGGGGTGAGGAGGGGCTCTTTGGCTCCCACCAGTCCCCCTGTCTGGTCTA
+
>A>>>FDFBFFFGDGGFFE2A?BCFEEEFBFGABEBFFHHHHGHGGFFHHFHHEGBFEHHGHHHHFHEGHHEG>>EGHBGBFGGHH??EGF@??@EEGFFFHHGGGHHGHHHHHHHHGHHHHHHHGEFGFHGHHHHGHCGEHHHGGCCC<CGFHHHHGHHHHGGGGHHFHHGHGHHHHHHGFEGDFGG;CFGGG9CFGGGGGGGGGFFFFFFFFFFFFFFFFFFFFFFFFFFFFFFFFFFFFFFFFFFFFF
@M05620:37:000000000-D9766:1:1101:13201:9414 1:N:0:38
GAGGCTGCTTTGGAAGAAACTCATAGATTACTGCAACAGTTCCCCCTGGACCTGGAAAAGTTTCTTGCCTGGCTTACAGAAGCTGAAACAACTCCAAGGGAGTAAAAGAGCTGATGAAACAATGGCAAGTAAGTCAGGCATTTCCGCTTTAGCACTCTTGTGGATCCAATTGAACAATTCTCAGCATTTGTACTTGTAACTGACAAGCCAGGGACAAAAGATCGGAAGAGCACACGTCTGAACTCCAGTCA
+
CBCCCCFCFFFFGGGGGGGGGGHHHHHHHHHHHHGHGHHGHHHHHGGGHHHHHHHHHHHHHHHHHHHHHHHHHHHHHHHHHHHHHGHHHHHHHHHGHHFGHFBGHHHHGGHHHHHHHGHHHHHHHHGHFGHHHHHHGGHGHHHFHGDGGGFGHHHHHHHHHHGHHHHHHHHHHFGHGHHHHHGHHFGFHGFFGHHHGHFGHGFHHFHHGGHHGGGGHHHHGHHHGGGGFHBFGGG?CEGEGGFGGGGGGF0
@M05620:37:000000000-D9766:1:1101:12484:9415 1:N:0:38
AGTGCCAGCTCTCAATCGCACAGGGGACCCAGGGCCTGGCCCCTCCATCCAGAAAACCTATGACCTCACCCGCTACCTGGAGCACCAACTCCGCAGCTTGGCTGGGACCTATGTGAGTATCCAGCGTAGGAATCTGGGAGTTGGGGAGGAGTGAGGAGTTGGGGAAAGACAGTCCTAACCGTGGAGGGTTCTGGTAAATGATGGGGTGAGGAGGGGCTCTTTGGCTCCCACCAGTCCCCCTGTCTGGTCTA
+
AA>ABFFFBFFFGGGGGGGGFCHCGGGGGGGHGGGGGGHCCHGDGGHHGHHFDGFHHGHHHHFHHHHHHHHGGGGGHHHHHGHGFHHHGHHHGGGGGGHHGHHGD/GHGHHHGGHHH?GDDFHGHGEGFGGHHDHHEHHGGHHHGGFGCEEHGHFHHGGHHFCGGGHHHFHHCHHHGHCADGEDEEGGEGGGGGBFFGFGGFFBEGFFFFFFFFFACFFFFFFFFFFFFFFDE.FFBFF?CFFFFFF/BFF
@M05620:37:000000000-D9766:1:1101:5835:9424 1:N:0:38
AGTGCCAGCTCTCAATCGCACAGGGGACCCAGGGCCTGGCCCCTCCATCCAGAAAACCTATGACCTCACCCGCTACCTGGAGCACCAACTCCGCAGCTTGGCTGGGACCTATGTGAGTATCCAGCGTAGGAATCTGGGAGTTGGGGAGGAGTGAGGAGTTGGGGAAAGACAGTCCTAACCGTGGAGGGTTCTGGTAAATGATGGGGTGAGGAGGGGCTCTTTGGCTCCCACCAGTCCCCCTGTCTGGTCTA
+
A?AABFFFBFFFGGGGGGGGFGHHGGGGEGHHGGGGGGHFFHGHGGGHFHHFGGBGHECGHHGHHHHHHHHGGGEFHHHHHHHGHHHHGGHHGGGGGGHHGHHGGGHHGHHHHHHHHGHHFHHHHGGGG/GHGHHHHFHGCGGHGGGGGEAGHEHHHGFHGHGFEGHHHFHHFFHHHHHHGDGGGGGGCFGGFGBFFGGGGGGGGGFFFAAFFFFFFAFFFFFFFFFFFFFFFFFFFFFFAFFFFFFFFFB
@M05620:37:000000000-D9766:1:1101:14787:9441 1:N:0:38
ACCACACCTTCTACAATGAGCTGCGTGTGGCTCCCGAGGAGCACCCCGTGCTGCTGACCGAGGCCCCCCTGAACCCCAAGGCCAACCGCGAGGAGATGCCCAGGTGAGTGGCCCGCTACCTCTTCTGGTGGCCGCCTCCCTCCTTCCTGGCCTCCCGGAGCTGCGCCCTTTCTCACTGGTTCTCTCTTCTGCCGTTTTCCGTAGGACTCTCTTCTCTGACCTGAGTCTCCTTTGGAACTCTGCAGGTTCTA
+
BBB3AABBFFFFGGGGDGGFGFHGGA2BF2GHAFFEGGGGGHHHHGGGGEGGHHHFHHHGGGGGGDGGGGG1GCHGGG>G/?GHHGA/CD@</>BGBDDCGFHGHHHHHHGGHHGGGCDHHHHHHHHEHHGGHGGGGGHGHHGGGGFGGFFGGFGGGG-ABGGG?BFB?FEFFFFFFFFFFFFFFFFFFFFFFBFFFFFFFFFFFBFFFFFFFFFFFF/BFFFBFFFFFFFFFFFEFFFFFFFFFFFFFFB
@M05620:37:000000000-D9766:1:1101:16459:9454 1:N:0:38
AGTGCCAGCTCTCAATCGCACAGGGGACCCAGGGCCTGGCCCCTCCATCCAGAAAACCTATGACCTCACCCGCTACCTGGAGCACCAACTCCGCAGCTTGGCTGGGACCTATGTGAGTATCCAGCGTAGGAATCTGGGAGTTGGGGAGGAGTGAGGAGTTGGGGAAAGACAGTCCTAACCGTGGAGGGTTCTGGTAAATGATGGGGTGAGGAGGGGCTCTTTGGCTCCCACCAGTCCCCCTGTCTGGTCTA
+
A?>ABFFFBFFFFGGGGGGGGGHHGGGGGGHHFGGGGGHHHHGHGGGHFHHHHHFHHGFFHHHHHHHHHHHGGGGGHFHHFGHHGHHHGHHHGGGGGHHHGHHGGGHHGHHHHHHHHHHHHHHHHGGGGGHHHHHHHHHGGHHGGGGGGGGGHHHHHGHHHEGGGGHHHHHHHHHHHHHHGGEGFGGGCFGGGGFFGGGGGGGGGGFFFFFFFFFFFFFFFFFFFFFFFFFFFFFFFFFFFFFFFFFFFFF
@M05620:37:000000000-D9766:1:1101:23227:9458 1:N:0:38
GAGGCTGCTTTGGAAGAAACTCATAGATTACTGCAACAGTTCCCCCTGGACCTGGAAAAGTTTCTTGCCTGGCTTACAGAAGCTGAAACAACTCCAAGGGAGTAAAAGAGCTGATGAAACAATGGCAAGTAAGTCAGGCATTTCCGCTTTAGCACTCTTGTGGATCCAATTGAACAATTCTCAGCATTTGTACTTGTAACTGACAAGCCAGGGACAAAAGATCGGAAGAGCACACGTCTGAACTCCAGTCA
+
AABABAFBFFFFGGGGGGGGGGHHHHHHHHHHHHHHGHHEGHHHHGGGHGHHHHHHHHHHFHHHHHGHHHHHHHFHHHHHHHHHHHGHHHHHHGH3B3BFFFEGGHHGGFHHHHFBEGFGHFGHHHHHGHHGHFFGGGHHHEDGFGGG?/GGHFGHHGHHH2/DGHHHHFGGF?CGGDHGHHGHHGBFFGF1<FHG=1=FGGHHHGFCCGGCCEGGHGHHGHHHFGCACGCFGGG9CEBCFFCFFGFFCB0
@M05620:37:000000000-D9766:1:1101:23821:9460 1:N:0:38
ACCACACCTTCTACAATGAGCTGCGTGTGGCTCCCGAGGAGCACCCCGTGCTGCTGACCGAGGCCCCCCTGAACCCCAAGGCCAACCGCGCGAAGATGATGAGTGGCCCGCTACCTCTTCTGGTGGCCGCCTCCCTCCTTCCTGGCCTCCCGGAGCTGCGCCCTTTCTCACTGGTTCTCTCTTCTGCCGTTTTCCGTAGGACTCTATTCTCTGACCTGAGTCTCCTTTGGAACTCTGCAGGTTCTAGCTCG
+
AAAAA1AAFFFF3FGFFG11BFGHGG0A00BGHFF?AEG//B/GHGGAEEFE1BFCGGHCEG/>FEEGGGGB@GHGGG/GCGGH/FE/C//>////G1F1?<F1?FFFH@C@-A<1<<=G0<0DCA.CCCC.CGGCFE/:990;/AFBAEE.??-@?F/?A99-/;F/B/B9/9/9BFFBB9FFFFEB@BBF-//-B---9B9////;:BBFF/9BB-B-99BBBF///9/BFFBB///;9;BFEBB/BFF
@M05620:37:000000000-D9766:1:1101:9169:9469 1:N:0:38
AGTGCCAGCTCTCCATCGCACAGGGGACCCAGTGCCTGGCCCCTCCATCCAGAAAACCTATGACCTCACCCGCTACCTGGCGCACCCCCTACGCAGCCTGGCTGGGACCTATGTGAGTATCCAGCGCAGGAATCTGGGAGTTGGGGCGGCGTGAGGAGTTGGGGCAAGACAGTCCTAACCGTGGAGGGTTCTGGTAAATGATGGGGTGAGGAGGGGCTCTTTGGCTCCCACCAGTCCCCCTGTCTGGTCTA
+
>>>1>BF11CFFGFGFBE11E0GEC0000BAA11B11BBGCGG/EGH1D0BB1FGBAEA1BB2FGBBBF00/>/>EGDBB0/?EEEG>>E/FA/?E</BBE00F//B0/B111F22>>FGH22@FC///>/0?GFFHH0<CGF1-<.---;AA..90;9BFB@;--;---/9//999/-;@-9--9-9-A-/;9:;BFFFB9/BEAF?---;;9>--;-:9//9//;EFB9B?-:/BFEF-EBFB//9999
@M05620:37:000000000-D9766:1:1101:19968:9479 1:N:0:38
GAGGCTGCTTTGGAAGAAACTCATAGATTACTGCAACAGTTCCCCCTGGACCTGGAAAAGTTTCTTGCCTGGCTTACAGAAGCTGAAACAACTCCACCGGAGTAAAAGAGCTGTTGAAACAATGGAAAGTAAGACAGACATTTCCGCTTTAGCACACTTGAGGATCCCATTGAACAATTATCAGCATTTGTACTTGTAACTGACAAGCCAGGGAAAAAAGATCGGAAGAGCACAAGTCTGAACTCAAGTCA
+
BBBBBBFBFFFFGGGGGGGGDGHHHHHHHHHHHHHHHHHFHHHHHGGGGHHHHHHGHHGHHHHHHHHHHHHHHHHHHGHHHHHHHHHHHH1B33B@21B/EEEFGGHHA2?BG33?BG333?B333BBG?GB443BB302B33BB////?@<F2G20<F<2@@2<CC0?FHF111?<FH1FG<DFDGHHHHH1D<1=FDDG0<CGHA.C/<CE.../.;CECGEG.;9C./CFG/99;0C0;:BB0C0000
@M05620:37:000000000-D9766:1:1101:20544:9496 1:N:0:38
AGTGCCAGCTCTCAATCGCACAGGGGACCCAGGGCCTGGCCCCTCCATCCAGAAAACCTATGACCTCACCCGCTACCTGGAGCACCAACTCCGCAGCTTGGCTGGGACCTATGTGAGTATCCAGCGTAGGAATCTGGGAGTTGGGGAGGAGTGAGGAGTTGGGGAAAGACAGTCCTAACCGTGGAGGGTTCTGGTAAATGATGGGGTGAGGAGGGGCTCTTTGGCTCCCACCAGTCCCCCTGTCTGGTCTA
+
ABAABFFFCFFFGGGGGGGGGGHFGGGGGGHHGGGGEGHHHHGHGGHHHGHHHHHHHGHHHHHHHHHHHHHGGEGGHHHHHHHHHHHHGHHHGGGGGGHHGHHGGGHHGHHHHHHHHHHHHHHHHGGGGGHHHHHHHGHGGHHGGGGGGDEGHHHHHGHHHHGGEGHHHHHHHGHHHHHHGDECGGGGC:FGGGFGGGGGGGGFGGDBEFFFFFCFFFFFFFFEFFFFFFFFFFFFFFFFFFFFFFFFFFB
@M05620:37:000000000-D9766:1:1101:11919:9497 1:N:0:38
AGTGCCAGCTCTCAATCGCACAGGGGACCCAGGGCCTGGCCCCTCCATCCAGAAAACCTATGACCTCACCCGCTACCTGGAGCACCAACTCCGCAGCTTGGCTGGGACCTATGTGAGTATCCAGCGTAGGAATCTGGGAGTTGGGGAGGAGTGAGGAGTTGGGGAAAGACAGTCCTAACCGTGGAGGGTTCTGGTAAATGATGGGGTGAGGAGGGGCTCTTTGGCTCCCACCAGTCCCCCTGTCTGGTCTA
+
ACAABFFFCFFFGGGGGGGFGGHHGGGGGGHHFEEGGGHHHHGHGGHHHHHHHHHHHGHHHHGHHHHHHHHGGEGGHHHHFGHHHHFGFHGFEGFGGHFFEHHGGGHHGHHHHHHHHFHHHHHHGGEFGGGHHGHHHHFGGHGHGGFGGAAFGFHHHGHHHHGGGGHHHHHHHHHHHHHHGGEGDFGGEGGGGGFGGGGGGGGGGGFFFFFFFFFFFFFFFFFFFFFFFFFFFFFFFFFFFFFFFFFFFFF
@M05620:37:000000000-D9766:1:1101:4323:9513 1:N:0:38
AGTGCCAGCTCTCAATCGCACAGGGGACCCAGGGCCTGGCCCCTCCATCCAGAAAACCTATGACCTCACCCGCTACCTGGAGCACCAACTCCGCAGCTTGGCTGGGACCTATGTGAGTATCCAGCGTAGGAATCTGGGAGTTGGGGAGGAGTGAGGAGTTGGGGAAAGACAGTCCTAACCGTGGAGGGTTCTGGTAAATGATGGGGTGAGGAGGGGCTCTTTGGCTCCCACCAGTCCCCCTGTCTGGTCTA
+
AA>AAFFFBFFFGGGGGGGAECHHGGGGEBGHFGGGGGHHHHGHGGHHHHHHHHHHHGHHHHHHHHHHHHHGGEEGHHHHHHHHHHFFFHHHGGGGEHDGGHHGGGHHGHHHHHHHHHHFHHHHHGFGGFHHHHHHHHHGFHHH/C.CG.>GH0GHF.GH0CCGGGHHHHHHFHHHHHHHGGGGAEGGCFGGGGBGGGGGGGGGGGFFFFFFFFFFFFFFFFBBFBFFFFFFFFFFFFFFFAFFFFFFFFB
@M05620:37:000000000-D9766:1:1101:20616:9520 1:N:0:38
ACCACACCTTCTACAATGAGCTGCGTGTGGCTCCCGAGGAGCACCCCGTGCTGCTGACCGAGGCCCCCCTGAACCCCAAGGCCAACCGCGAGAAGATGCCCAGGTGAGTGGCCCGCTACCTCTTCTGGTGGCCGCCTCCCTCCTTCCTGGCCTCCCGGAGCTGCGCCCTTTCTCACTGGTTCTCTCTTCTGCCGTTTTCCGTAGGACTCTCTTCTCTGACCTGAGTCTCCTTTGGAACTCTGCAGGTTCTA
+
>AAAAA?AFFBDAFG13BFGDGFFAEEEG0BFGGF0EEFEGHHHHGEGE/EFHFGHHAEEGGGG/E@EGGGHGHEEEGGEFHHE/FEGGCBCCCHHHHHHHHHGHHHHHHGGHHGGGGGHGHHGHEGHGHGHHCGCCCHGFHGGHGGGFGGFBFGGBG9AGF/C@GF@@FFFFFFFFFFFFFFFFFFFBFFFF@FFFFFFFFFFFFFFFFFFFFFFFFFFFFFFFFFFFFFFFFFFFFFFEBFFFFFFFF;
@M05620:37:000000000-D9766:1:1101:17051:9528 1:N:0:38
AGTGCCAGCTCTCAATCGCACAGGGGACCCAGGGCCTGGCCCCTCCATCCAGAAAACCTATGACCTCACCCGCTACCTGGAGCACCAACTCCGCAGCTTGGCTGGGACCTATGTGAGTATCCAGCGTAGGAATCTGGGAGTTGGGGAGGAGTGAGGAGTTGGGGAAAGACAGTCCTAACCGTGGAGGGTTCTGGTAAATGATGGGGTGAGGAGGGGCTCTTTGGCTCCCACCAGTCCCCCTGTCTGGTCTA
+
A@3AAFFFBFFFGGGGGGGGGGHHGGGGGGHHGGGGGGHHHHGHGGHHGHHHHHFHHGGHHHHHHHHHHHHGGEFGHGHHHHHHFHHHGHHHGGGGGHGHGHHGGGHHGHHHHHHHHHHHHHHHHGGGGGHHHHHHHHHGGHHGGGGGGGEHGHHHHGHHHGGGGGHHHHHHHHHGHHHGGDEGGGGG9FFGGGGEFGGGGGGGGGFFFFFFFFFFFFFFFFFFFFFFFFFFFFFFFFFFFFFFFFFFFFF
@M05620:37:000000000-D9766:1:1101:19676:9535 1:N:0:38
GAGGCTGCTTTGGAAGAAACTGACAGGCCACGGCAAAAGTGTCGTCTGGACCCGGGAAAGATCGCCGCTCCCGATATTCAAGCTGAAATACCGGCCTTTGCTTACCAATAACCAAATGCTCCTAGAATACACCAATCCATTAAAAGACCGGACCAAACAATCGGAAGCAAGCCAGGCTGTCCTCCCTTACCATTCAGGCTTATCGAATGCAGCAATACGCATACACCGTTCTGTATTGTGACATACCAGGG
+
A?AAAAFAFFFFGGGGGGGGG1B1B1000B000A0EAA0112A////B01BB///A/A/BB11//////>//>/>E@22222BB1111B11B/<//?1111>12BG1B1B11?@/?1@FGHH1@111?111?0//1?<?<11>FD1.<>---<-<C<<.:CG...;E./;/.;=FEG..;;C0;C./;;//;0;C;00/./;;C.-99/;;//:-///-;---////----9//////;9999/;99B9--
@M05620:37:000000000-D9766:1:1101:7478:9541 1:N:0:38
ACCACACCTTCTACAATGAGCTGCGTGTGGCTCCCGAGGAGCACCCCGTGCTGCTGACCGAGGCCCCCCTGAACCCCAAGGCCAACCGCGAGAAGATGAACCCCGGTGCGTGGCCCGCTCCCTCTTCTGGTGGCCGCCTCCCTCCTTCCTGGCCTCCCGGCCCTGCGCCCTTTCTCCCTGGTTCTCTCTTCTGCCGTTTTCCGTTGGCCTCTCTCCTCTGCCTTACGACCCCTTTGGACCTCTGCGGGTTC
+
CCCCBCDCFFFFGGGGGGGGGGHHGFGGHGHHHGGGGGGGGHHHHGGGGGGGFGHHHHHGGGGGGGGGGGGHHHHGGGGHGHHHHGGGGGGGGGHHHHGHHHG///<-<>>D<>G.---<E./CH0:;G0;CDHG-:::DEEFF.:;B99C/CFBFGCA---9:99-@D;=FFFF0:BFF.BF90;00;99BBF;99AFFF0.0::909BFBFF0/99;BFF00099.9-;.EFFFFF0990:0B-9;D9.
@M05620:37:000000000-D9766:1:1101:26903:9543 1:N:0:38
ACCACACCTTCTACAATGAGCTGCGTGTGGCTCCCGAGGAGCACCCCGTGCTGCTGACCGAGGCCCCCCTGAACCCCAAGGCCAACCGCGAGAAGATGATGAGTGGCCCGCTCCCTCTTCTGGTGGCCGCCTCCCTCCTTCCTGGCCTCCCGGCGCTGCGCCCTTTCTCTCTGGTTCTCTCTTCTGCCGTTTTCCGTAGGACTCTCTTCTCTGCCCTGAGTCTCCTTTGGACCTCTGCAGGTTCTAGTTCG
+
?ABBBBBBFFFFGGGGGGGGGGHHGEGBFDHHHGGEEGGCGHGHHGGGGEGGHHHHHHHGGGGGGGEGGGGHGHHGGGGHGHHGGGGGGFDDCDHGFHH@>DF?DFAH/ADG@E>FCCGHH1F<GE<GG<C=D.CCGDHHHHFGHHGGCAEDF-AB@GDFF9;@BBFFF/9B/::/BFFF:BFFFFF/-AD/AF/.;FDABBF;FBBFFFFFFE/;;ABBBB/;:BBBB9/BFB9BFFFFFFFFFBF/9B.
@M05620:37:000000000-D9766:1:1101:25341:9544 1:N:0:38
AGTGCCAGCTCTCAATCGCACAGGGGACCCAGGGCCTGGCCCCTCCATCCAGAAAACCTATGACCTCACCCGCTACCTGGAGCACCAACTCCGCAGCTTGGCTGGGACCTATGTGAGTATCCAGCATAGGAATCTGAGAGTTGGAGAGGAGAGCGGAGTTGGAGAAAGACAGTCCTAACCGTGGAGGGTTCTGGTAAATGATGGGGTGAGGAGGGGCTCTTTGGCTCCCACCAGTCCCCCTGTCTGGTCTA
+
>>>>>FF1>FFFGBGGGFECGAHCFCAEEGCAF0BBFGHHFHGEFGFAGCFGGAGGGEHFHHHHHGGGHFFEE/>FHFFHFHGHHHC/ECGGGGGEEHFHGHHGGGHGGHHFH22>BBFG222BC0@@@CGHFHGG2@1@?@GC1?1/<0?/>.->-<CFGF0//./<<C/CCGH0:0CGGG.-.;9AEGFGGB0;FF0BB0FBGG9AFFF/A?=@?@E/;99FBFFFFFFFFFFFFFFF?ABFFFBF/B9
@M05620:37:000000000-D9766:1:1101:14895:9548 1:N:0:38
ACCACACCTTCTACAATGAGCTGCGTGTGGCTCCCGAGGAGCACCCCGTGCTGCTGACCGAGGCCCCCCTGAACCCCAAGGCCAACCGCGAGAAGATGAACCCAGGTGAGTGGCCCGCTACCTCTTCTGGTGGCCGCCTCCCTCCTTCCTGGCCTCCCGGAGCTGCGCCCTTTCTCACTGGTTCTCTCTTCTGCCGTTTTCCGTAGGACTCTCTTCTCTGACCTGAGTCTCCTTTGGAACTCTGCAGGTTC
+
AAAABBBBFFFFGGGGGGGDF5FBEAEEHDHHFGGFGGGCGHHHHGGGEEGFHFHGHHHGCGGGG?EGGGGFHCFGGGGHEEHFHGA<DGGC?DHH1FHGDGGGHGFGDC<GGGHHGGGGGHGHHHHHFHGHGGHCGGGFHEHHGGGGGFGFGGGGEGGG@BBFFGBBF=>FFFFFFFFFFFBBFFFFFFFFFFF=;.FFFFDF?FFFFFBFFFFFFFFFBFFFF/B9BFBFFFFE///FFFF/FF/99B/
@M05620:37:000000000-D9766:1:1101:16425:9560 1:N:0:38
ACCACACCTTCTACAATGAGCTGCGTGTGGCTCCCGAGGAGCACCCCGTGCTGCTGACCGAGGCCCCCCTGAACCCCAAGGCCAACCGCGAGAAGATGATGAGTGGCCCGCTACCTCTTCTGGTGGCCGCCTCCCTCCTTCCTGGCCTCCCGGAGCTGCGCCCTTTCTCACTGGTTCTCTCTTCTGCCGTTTTCCGTAGGACTCTCTTCTCTGACCTGAGTCTCCTTTGGAACTCTGCAGGTTCTAGCTCG
+
DDCCDCDDFFFFGGGGGGGGGGHHGGGFFGHHHGGGGGGGGHHHHGGGGGGGHHGHHHHGGGGGGGGGGGGHHHHGGGGHGHHHHGGGGGGGGGHHHHHHHHHHHGFHHGGG-CHHHHHHHHHHGDHHGGGGGHGHHGHHHHHHHHHGGGGGGGGGGGGAGGGGFFFFF0FFFFFFFFFFFFFFFFFFFFFFFFFFBFFBFFFFFFFFFFFFH0BFFFFFFFFFFFFFFFFFFFFFFFFFFAFFF9B0;F?
@M05620:37:000000000-D9766:1:1101:13851:9563 1:N:0:38
AGTGCCAGCTCTCAATCGCACAGGGGACCCAGGGCCTGGCCCCTCCATCCAGAAAACCTATGACCTCACCCGCTACCTGGAGCACCAACTCCGCAGCTTGGCGTAGGAATCTGGGAGTTGGGGAGGCGTGAGGAGTTGGGGCCCGCCCGTCCTACCCGTGGCGGGTTCTGGTCAATGATGGGGTGAGGCGGGGCTCTTTGGCTCCCACCAGTCCCCCTGTCTGGTCTATCTCCTGCCCTTCGATCGGCAGA
+
CCABCFFFCFFFGGGGGGGFGGHGGEGFGGHHEEGGGGHHHHGHGGHHHHHHHHHHHGHHHHHHHHHHHHHGGEGGHHHHFGHHHHFCFHHHGGGGGHHHGHGG/EDH3FGHHHHHGGHH2/C/>C/AEGGGH1EGHH1AD<--<:A-@FGGGH0FFGGGG-DGFDEFFFFF//;FFFFFFFFAD.AF.@CFFFFFFFF//BFFFFFFF?FFFFFFFFFFFFFFFFFFFFFFFFFFFFFF/;AFFFF@-@9
@M05620:37:000000000-D9766:1:1101:18174:9568 1:N:0:38
ACCACACCTTCTACAATGAGCTGCGTGTGGCTCCCGAGGAGCACCCCGTGCTGCTGACCGAGGCCCCCCTGAACCCCAAGGCCAACCGCGAGAAGATGATGAGTGGCCCGCTCCCTCTTCTGGTGGCCGCCTCCCTCCTTCCTGGCCTCCCGGAGCTGCGCCCTTTCTCACTGGTTCTCTCTTCTGCCGTTTTCCGTAGGACTCTCTTCTCTGCCCTGAGTCTCCTTTGGAACTCTGCAGGTTCTAGCTCG
+
CCCCCCCDFFFFGGGGGGGGGGHHGGGEFGHGHGGGGGGGGHGHHGGGEFGGHHHHHHHGGGGGGGGGGGGHGHHGGGGHGHHHHGGGGGGGGGHHHHHGHHHHHGGHHGGG-CFHHHHHHHGHGDHHGDGGGHGHHGHHHHHHHHGGGGGGC?DBFFGGGGGFFFFFF0FFFBFFFFFFFFFFFFFFFFFFFFFFFFFFFFFFFFFFFFFFF0FFFFFFFFFFFFFFFFFFFFFHHFFFFAFFF:F:BF?
@M05620:37:000000000-D9766:1:1101:19843:9569 1:N:0:38
AGTGCCAGCTCTCAATCGCACAGGGGACCCAGGGCCTGGCCCCTCCATCCAGAAAACCTATGACCTCACCCGCTACCTGGAGCACCAACTCCGCAGCTTGGCTGGGACCTATGTTGAGTATCCAGCGTAGGACTCTGGGCGTTGGGGAGGAGTGCGGCGTTGGGGAACGACAGTCCTAACCGTGGAGGGTTCTGGTAAATGATGGGGTGAGGAGGGGCTCTTTGGCTCCCACCAGTCCCCCTGTCTGGTCT
+
AB>ABFFFBFFFGGGGGGGCGGHGGGEGGGHHFEGGGGHHHHGHGGHHHGHHHHHHHGHHHFHHHFHHHHHGGEEFHGHHBGHHHGHHGHHHEGGGGHGHGHHGGGHHGHHHHHHGGGHEHHH3BGDEDGGHFHHHHHC/>ADGHGC.<E.<CG0AECFEGGGGGGG.:.A-CGGGGGGGFFFEF.EFF;FFFFFBFFFFFFFFFFFAC.FF0ADFFFFFFFFFFFFFFFFFFFFFFFFFFFFFFFFFFFF
@M05620:37:000000000-D9766:1:1101:15545:9576 1:N:0:38
GCGGCTGCTTTGGAAGAAACTCATAGATTACTGCAACAGTTCCCCCTGGACCTGGAAAAGTTTCTTGCCTGGCTTACAGAAGCTGAAACAACTCCAAGGGAGTAAAAGAGCTGATGAAACAATGGCAAGTAAGTCAGGCATTTCCGCTTTAGCACTCTTGTGGATCCAATTGAACAATTCTCAGCATTTGTACTTGTAACTGACAAGCCAGGGACACCAGATCGGAAGAGCACACGTCTGAACTCCAGTCA
+
>3>AADBAFFFFGGGGFBGGGGFGGHHHHFGFHH33BABDFHHHHGFGCGGGHHFHH32BBFHHGHHHHHHHHHGCHHHGHHHHHFHHHFHHHHHHBGGGHEEH4FGHEGHHH3GHFHHHCFHHHHCFGHHHHHH4FFH/FGHHHGGGGGBGHHHHHHHHHHGBGHH1FHHH1?GHGHHHHHGHHHHHHHHGHHHHHHHHHHDGGBHHG/GHG.E...;CGHHHG.:EGGGGGGGGGGGG00BFGG/CFG0
@M05620:37:000000000-D9766:1:1101:19549:9596 1:N:0:38
AGTGCCAGCTCTCAATCGCACAGGGGACCCAGGGCCTGGCCCCTCCATCCAGAAAACCTATGACCTCACCCGCTACCTGGAGCACCAACTCCGCAGCTTGGCTGGGACCTATGTGAGTATCCAGCGTAGGAATCTGGGAGTTGGGGAGGAGTGAGGAGTTGGGGAAAGACAGTCCTAACCGTGGAGGGTTCTGGTAAATGATGGGGTGAGGAGGGGCTCTTTGGCTCCCACCAGTCCCCCTGTCTGGTCTA
+
BBBABFFFBFFFGGGGGGGEGGHHGGGGGGHHGGGFFGHHHHGHGGHHHHHHDGFHHGHFHFHHHHHGHHHGGGGGHHHHHHHHHHFHGHHHGG@EGHHHGHHGGGHHGHHHHHHHHHHHHHHHHGEGGGHHHGHHGHGGGHHHGGGGGGGHHHHHHGHGHHGGGGHHHHHHHHHHHHHHGGEGGGGGCFGGGGFGGGGGGGGGGGFFFFFFFFFFFFFFFFFFFFFFFFFFFFFFFFFFFFFFFFFFFFF
@M05620:37:000000000-D9766:1:1101:11976:9599 1:N:0:38
ACCACACCTTCTACAATGAGCTGCGTGTGGCTCCCGAGGAGCACCCCGTGCTGCTGACCGAGGCCCCCCTGAACCCCAAGGCCAACCGCGAGAAGATGCCCAGGTGAGTGGCCCGCTACCTCTTCTGGTGGCCGCCTCCCTCCTTCCTGGCCTCCCGGAGCTGCGCCCTTTCTCACTGGTTCTCTCTTCTGCCGTTTTCCGTAGGACTCTCTTCTCTGACCTGAGTCTCCTTTGGAACTCTGCAGGTTCTA
+
CCCCCCCCFFFFGGGGGGGGGFHHGGGEGGHHHGGGGGGGGHHHHGGGFGGGGHHHHHHFGGFGGGGGGGGHHHHGGGGHGHHHHGGGGGGGGGHHHHHHHHHGHHHHHHGGHHGGGGGHHHHHHHHHHHGHHGGGGGHGHHGHHGGGGGGGGGGGGG-ADGGGGGFFFFFFFFFFFFFFFFFFFFFFFFFFFFFFFFFFFFFDFFFFFFFFFFFFFFFFFFFFFFFFFFFFFFFFFFFFFFFFFFFFFFF
@M05620:37:000000000-D9766:1:1101:13441:9604 1:N:0:38
ACCACACCTTCTACAATGAGCTGCGTGTGGCTCCCGAGGAGCACCCCGTGCTGCTGACCGAGGCCCCCCTGAACCCCAAGGCCAACCGCGAGAAGATGCCCAGGTGAGTGGCCCGCTACCTCTTCTGGTGGCCGCCTCCCTCCTTCCTGGCCTCCCGGAGCTGCGCCCTTTCTCACTGGTTCTCTCTTCTGCCGTTTTCCGTAGGACTCTCTTCTCTGACCTGAGTCTCCTTTGGAACTCTGCAGGTTCTA
+
BCCCCBCBFFFFGGGGGGGGGGHHGGGGHGHHHGGGGGGGGHHHHGGGGGGFHHHHHHHGGGGGGFGGGGGHHHHGGGGHGHHHHGGGGGGGGGGHGGHHHHHEGHDFGHAEGG@C<-CCHFDHHHB0GHC.<@-AAFHFHHGFFFGGBFFGGGGG?--;BFBF-ADFABFFFFFFFFFFFFFFBFFFFEFBFFADFEFFAB.9.BFBBFFFFFFFFFEFFFFFFF0:FFFFFB9BFBFFFBBFE?FFFB0
@M05620:37:000000000-D9766:1:1101:12177:9605 1:N:0:38
ACCACACCTTCTACAATGCGCTGCGTGTGGCTCCCGAGGAGCACCCCGTGCTGCTGACCGAGGCCCCCCTGAACCCCAAGGCCAACCGCGAGAAGATGAACCCAGGTGCGTGGCCCGCTCCCTCTTCTGGTGGCCGCCTCCCTCCTTCCTGGCCTCCCGGCGCTGCGCCCTTTCTCACTGGTTCTCTCTTCTGCCGTTTTCCGTGGGCCTCTCTTCTCTGCCCTGCGTCTCCTTTGGAACTCTGCCGGTTC
+
AAA1>AA11BBFFBAAAG11A0EGGAA00AFBAAB//AAE?GCGHGEAEEEFBGHHGHH/>E/>FAGGGEF0>BGEFGEH/EFGHG//>B/>BCHB1GGBGHC?GGHHBCEGGGHHGGGGFGHHHG;;CGHFGHHC-AAAGGGG.;9FCFGCFFGGE:CA?@-@;A;?-@=FFFFF/BFFFFFFFFF/;BFFFFF?FFFFFF?B-;@-AEFFFFFBFFBFFF9BFE@-@-BFBFFFFF/BF9FFF/;@@F-
@M05620:37:000000000-D9766:1:1101:26095:9613 1:N:0:38
GAGGCTGCTTTGGAAGAAACTCATAGATTACTGCAACAGTTCACCCTGGACCTGGAAAAGTTTCTTGCCTGGCTTACAGAAGCTGAAACAACAACAAGGGATCAAAAGACCTGAACAACCAATGGCAACCAAGTCAGGCATTTCCGGTGGAGCACTGTTGTGGAGCCAATTGAAGAAGTCTCAGTATTCGGACTTTTTACTGACAATCCAGGCACAAAAGATCATAAGAGTACACTTCTGAACTCCAAGAA
+
>3A>>ACAFDBDBBBA4FBBFCGFHHD6B5FGFB44BF2FFEDDGHB2A2ABFFE2B3A33DFDFADBBFGE1BB3BBGHFFGFGBBFFE???11112???211BFB3E2BB2B33B2/?/??B3233/0//03BB32B?B23B3//>//?/2<02<>@F2//?/??C0F11?<110011=><11>==1<.<<-C000<000=<0:0/:00;.=.::::/:0;00;0F09000;0090;090990;9/;./
@M05620:37:000000000-D9766:1:1101:16931:9613 1:N:0:38
AGTGCCAGCTCTCAATCGCACAGGGGACCCAGGGCCTGGCCCCTCCATCCAGAAAACCTATGACCTCACCCGCTACCTGGAGCACCAACTCCGCAGCTTGGCTGGGACCTATGTGAGTATCCAGCGTAGGAATCTGGGAGTTGGGGAGGAGTGAGGAGTTGGGGAAAGACAGTCCTAACCGTGGAGGGTTCTGGTAAATGATGGGGTGAGGAGGGGCTCTTTGGCTCCCACCAGTCCCCCTGTCTGGTCTA
+
A>AAAFFFBFFFGFDGGFF2ECCEGEEGGEGHGDFEEFHHHHGHGGHHHGFGFHFGHGHHHHHHHHHGHHHGGGGGHHGCGHG1FGCHGFGHGG/EE3GHCHHE//BGGFHHHHHHHHEHHHHHFGGGGGGHHHHGHHHGFHGHGGGGGGGHHHHHGFHHHHGGGGHFHHHHFHHHHHHFGGEGGGGGCFGGGGGGBFGGGGGGGGFFFFFFFFFFFFFFFFFFBFFFFFFFFFBFFFFFFFFFFF/FBFB
@M05620:37:000000000-D9766:1:1101:11895:9619 1:N:0:38
AGTGCCAGCTCTCAATCGCACAGGGGACCCAGGGCCTGGCCCCTCCATCCAGAAAACCTATGACCTCACCCGCTACCTGGAGCACCAACTCCGCAGCTTGGCTGGGACCTATGTGAGTATCCAGCGTAGGAATCTGGGAGTTGGGGAGGAGTGAGGAGTTGGGGAAAGACAGTCCTAACCGTGGAGGGTTCTGGTAAATGATGGGGTGAGGAGGGGCTCTTTGGCTCCCACCAGTCCCCCTGTCTGGTCTA
+
ABAABFFFBFFFGGGGGGGGGGHHGGGGGGHHGGGEDGHHFHGHGGHGHHHHEFHHHGHFHHEHHHHHHHHGGGGGHHHHHHHHHHHGGFHHGGCCEGHHGHHGGGHHGFGHHHHHHGFHHHHHHGEDGGHHHFHHHHHEDGHHGGGGGGGHHGHHHGHHGHGGGGHHHHHHHHHHHHHHGDFGGGGGCFGGGG=FGGGFGFGGGGFFFFFFFFFFF=EFFFFFFFFFFFFFFFFFFFFFFFFFFFFFBF/
@M05620:37:000000000-D9766:1:1101:18590:9624 1:N:0:38
ACCACACCTTCTACAATGAGCTGCGTGTGGCTCCCGAGGAGCACCCCGTGCTGCTGACCGAGGCCCCCCTGAACCCCAAGGCCAACCGCGAGAAGATGAACCCAGGTGAGTGGCCCGCTACCTCTTCTGGTGGCCGCCTCCCTCCTTCCTGGCCTCCCGGAGCTGCGCCCTTTCTCACTGGTTCTCTCTTCTGCCGTTTTCCGTAGGACTCTCTTCTCTGACCTGAGTCTCCTTTGGAACTCTGCAGGTTC
+
BBBBBABBFFFFGGGGGGGDGGHHGGGGHGHHHGGGEGGGCHHHHGGGGGGGDGHHHHHGEG0FGGGGGGGGFHHGGGFHGHHHHGGGGGFGGGHEGHGGHHGG<FGGGFHHFGHHGCCGGHHHFGGH00D/CHHGGGGGHGFHGFFGGGFFGGGFGGB?@9;FFFFCF;-;/;FFFFFBFFFFFFFFFEFFFFFFAAFFFF.BF.:FFFFFFFFFFFFFBFFFBFFBFF//BFF///9/BFFFFFFEFF/
@M05620:37:000000000-D9766:1:1101:28167:9632 1:N:0:38
ACCACACCTTCTACAATGAGCTGCGTGTGGCTCCCGAGGAGCACCCCGTGCTGCTGACCGAGGCCCCCCTGAACCCCAAGGCCAACCGCGAGAAGATGATGAGTGGCCCGCTACCTCTTCTGGTGGCCGCCTCCCTCCTTCCTGGCCTCCCGGAGCTGCGCCCTTTCTCACTGGTTCTCTCTTCTGCCGTTTTCCGTAGGACTCTCTTCTCTGACCTGAGTCTCCTTTGGAACTCTGCAGGTTCTAGATCG
+
AABBBAABFFFFGGGFGGGGGGHHGGGGC?GFHGGCGGF2EGHHHGGGG?EGGGGHHHHGGG?GGGGGGGGHHHHGGGGHGHHHEGGGGCGCGGHHHGHHHHHHEGFHHGGD?DHHHHHHHHGGHGHHDGGGGHGHHGHHHHHHHGHGGGGGG?FGFFGGFDBBFFFFFBFFFFBFFFFFFFFFFFFFFADFFFFFFFFFFFFFFFFFFFFFF/BFFFFFFFFFFFFBF/FFFFFFFFFFFFFFFFF/BFF
@M05620:37:000000000-D9766:1:1101:26109:9634 1:N:0:38
ACCACACCTTCTACAATGAGCTGCGTGTGGCTCCCGAGGAGCACCCCGTGCTGCTGACCGAGGCCCCCCTGAACCCCAAGGCCAACCGCGAGAAGATGAACCCAGGTGCGTGGCCCGCTACCTCTTCTGGTGGCCGCCTCCCTCCTTCCTGGCCTCCCGGCGCTGCGCCCTTTCTCACTGGTTCTCTCTTCTGCCGTTTTCCGTAGGACTCTCTTCTCTGACCTGCGTCTCCTTTGGAACTCTGCAGGTTC
+
BBCCCBABFFFFFGGGGGFGGGHHGGGBEEHFGFGFEFGGFHFHHGGGEGEGFHGHHHHGGGGEGGGGGGGHGHHGGGGHGHHHHGGGGC<BDGGFHHHHHH/?GFHH1AFGGGCGGGG-@GHHHHHHHGHHGHHGGGGGHGGGGGGGGGGGGGGGGGGGGGFFFFFFFFFFFFFFFFFFFFFFFFFFFFFFFFFFDDFFFFFFFDDFFFFFFFFFFFFF0BFFF?DDFFFFFFFFFFFFFFFFF9BFFF0
@M05620:37:000000000-D9766:1:1101:18005:9641 1:N:0:38
ACCACACCTTCTACAATGAGCTGCGTGTGGCTCCCGAGGAGCACCCCGTGCTGCTGACCGAGGCCCCCCTGAACCCCAAGGCCAACCGCGAGAAGATGCCCAGGTGAGTGGCCCGCTACCTCTTCTGGTGGCCGCCTCCCTCCTTCCTGGCCTCCCGGAGCTGCGCCCTTTCTCACTGGTTCTCTCTTCTGCCGTTTTCCGTAGGACTCTCTTCTCTGACCTGAGTCTCCTTTGGAACTCTGCAGGTTCTA
+
BBBBBBABFFFFGGGGFGGGGCHGGGGGCGGHGGGGDGGE2GGGHGGGFGGFEGHGFHHGEE0>FEGEGGGFHGGGGEEGACHHHGGGGGGGGGHHHHHHHHHFHHHHHGEFHGFFGGGHHHHHHHHHHHGHGCCGGEGGHHGHHFFGGGGGGGGGGGGGGGGGGGFFFFFFFFFFFFFFFFFFFFFFFFFFFFFFFFFFFFFDABFFFFFFFFFFFFFFFFFFFFFFFFFFFFFFFBBFFFFFFFFFFFF
@M05620:37:000000000-D9766:1:1101:20463:9645 1:N:0:38
ACCACACCTTCTACAATGAGCTGCGTGTGGCTCCCGAGGAGCACCCCGTGCTGCTGACCGAGGCCCCCCTGAACCCCAAGGCCAACCGCGAGAAGATGATGAGTGGCCCGCTACCTCTTCTGGTGGCCGCCTCCCTCCTTCCTGGCCTCCCGGAGCTGCGCCCTTTCTCACTGGTTCTCTCTTCTGCCGTTTTCCGTAGGACTCTCTTCTCTGACCTGAGTCTCCTTTGGAACTCTGCAGGTTCTAGATCG
+
CCCCCCCCFFFFGGGGGGFGGGHHGGGFHGHHHGGGGGGGGHHHHGGGGGGGHHGHHHHGGGGGGGGGGGGHHHHGGGGHGHHHHGGGGGBFGGHHHHHHHHHHHGFHHGGG@FHHHHHHHGHHGCHHDFGGGHGHHGHHHHHHHHHGGGGGGBGGGGGGGGGGFFFFFFFFFFFFFFFFFFFFFFFFFAFFFFFFFFFDFFFFFFFFFFFFFBFFFFFFFFFFFFFFBFFFFFFFFFFFFFFFFFF0;FE
@M05620:37:000000000-D9766:1:1101:21386:9648 1:N:0:38
AGTGCCAGCTCTCCATCGCACAGGGGACCCAGGGCCTGGCCCCTCCATCCAGAAACCCTATGACCTCACCCGCTACCTGGAGCACCCACTCCGCAGCTTGGCTGGGACCTATGTGAGTATCCAGCGTAGGAATCTGGGCGTTGGGGCGGAGTGCGGCGTTGGGGACAGCCCGTCCTAACCGTGGAGGGTTCTGGTAAATGATGGGGTGAGGAGGGGCTCTTTGGCTCCCACCAGTCCCCCTGTCTGGTCTA
+
>11>>DFBAFFFG1BFFFECEEGGG00AEEEF00AAFFCFGHGHGG0AGBFFH010BEG0AFDGHDF@GGH/E>/>GGFF0BFGHHE?EGFBAECCEFFFFHFGG?FFEH1FFGB21B2GHH21FCF/>A111?FGB0/>@@<0--.<C-;9.0;--;;?A.@=-----;-9@BFF/99F@FE--;A@;AFFFFF/9;BF/FFEFFA@9A?/9B<--@EFBBFFFFFFEFFB-FFFFFFF@FFFFFFFBF/
@M05620:37:000000000-D9766:1:1101:20445:9649 1:N:0:38
ACCACACCTTCTACAATGAGCTGCGTGTGGCTCCCGAGGAGCACCCCGTGCTGCTGACCGAGGCCCCCCTGAACCCCAAGGCCAACCGCGAGAAGATGATGAGTGGCCCGCTCCCTCTTCTGGTGGCCGCCTCCCTCCTTCCTGGCCTCCCGGAGCTGCGCCCTTTCTCACTGGTTCTCTCTTCTGCCGTTTTCCGTAGGACTCTCTTCTCTGACCTGAGTCTCCTTTGGAACTCTGCAGGTTCTAGATCG
+
AA@AAA1AFFFFDGGDABGFGFCE0E0EGEHHGFFE0EE/EFGHHGAEA/BFAFGFH0FAEGEG/E/EGG/GGHEGGGGHFHHGEFEEC@CC?BGC1DGHHHHHHGFHHGGG-<FHHHHHHGHFGEHHCCCGGHGHHFHHHHHHHFGFFGGGGGGGGGF@@F@@FFFFFBFFFFFFFFFFFFFFFFFF@;BFFFFF9ABFFFFFFFFFFFFFF/9BFFFFFFFFFFFFFEFFFFFFFFFFF;BFF/F/9FE
@M05620:37:000000000-D9766:1:1101:21546:9666 1:N:0:38
ACCACACCTTCTACAATGAGCTGCGTGTGGCTCCCGAGGAGCACCCCGTGCTGCTGACCGAGGCCCCCCTGAACCCCAAGGCCAACCGCGAGAAGATGAACCCAGGTGCGTGGCCCGCTACCTCTTCTGGTGGCCGCCTCCCTCCTTCCTGGCCTCCCGGCGCTGCGCCCTTTCTCACTGGTTCTCTCTTCTGCCGTTTTCCGTAGGACTCTCTTCTCTGACCTGCGTCTCCTTTGGAACTCTGCCGGTTC
+
BBBBBBBBFFFFGGGGFGGDGFHGGEFECEHHHGGGGGGGGHHHHGGGGGGGHHHHHHHGGGGGGGGGGGGHHHHGGGGHGHHHHGGGGGCCFGHHGHGHHHGFFGHG1AFEGGHHGGG?DHHHHHHHHHHHCGHCDGGGHGGGGGGGGGGGGGGGGGGGFGFFFFFFFFFFFFFFFFFFFFFFFFFFFFFFFFFF9AFFFFFF?DDFFFFFFFFFFFFFBFFFFEDDFFFFFFFFFFFFFFFFF/9@9D.
@M05620:37:000000000-D9766:1:1101:21396:9667 1:N:0:38
AGTGCCAGCTCTCAATCGCACAGGGGACCCAGGGCCTGGCCCCTCCATCCAGAAAACCTATGACCTCACCCGCTACCTGGAGCACCAACTCCGCAGCTTGGCTGGGACCTATGTGAGTATCCAGCGTAGGAATCTGGGAGTTGGGGAGGAGTGAGGAGTTGGGGAAAGACAGTCCTAACCGTGGAGGGTTCTGGTAAATGATGGGGTGAGGAGGGGCTCTTTGGCTCCCACCAGTCCCCCTGTCTGGTCTA
+
AAA?AFFFBFFFGGGGGFGGGGHHGGGGGG2GF2EEFFGHHHGHGGHHHFGHEHBGGFHFHHEHHHHHHHHGGFGGHGHHGHHHHHHEGHFHGGGCEHHHFHHFECHHGGFHHH2FHHHHHHHGFCDDGGGFHHHHHHHGGHGHGGFGGGGHGFHHHDHHH/=@AFHHHHGHHHHHHGHHGEEGDGGB.AFGGGFGFFGFGGGGGGFBFFFFFFBBBBFFFFFFFFFFFFFFEFFFFFFDBFFFFFFFFFF
@M05620:37:000000000-D9766:1:1101:3110:9671 1:N:0:38
AGGACCAGCTCTCCATCGCACAGGGTACCAAGGGCTTGGCCCCTCCATCCAGAAAACCTATGACCTCACCCGCAACCTGGCGCACCCCCTCCGCAGCTTGGCTGGGACCTATGTGAGTATCCAGCGTAGGAATCTGGGCGTTGGGGCGGCGTGCGGAGTTGGGGAAAGCCAGTCCTAACCGTGGAGGGTTCTGGTAAATGATGGGGTGAGGAGGGGCTCTTTGGATCCCACCAGTCCCCCTGTCTGGTCTA
+
>>11>>ABAFFFGFGGBAA1A0BAF00B12BB0AB00AEHAGEHGGHGFBBGBGHBBEHC1B2FH1BFGHG>>>>EGH>B0>?EGGG/>EE//?/<>BB<EF1FGGHGGGBGHHDFFHHHHHGHH@C/>C<DGHHHHH.<CCGGGG.@C-;;@.AA-@BFF/@@---;/;-;BFFFFFFF@FF@-AB@AFFFFFFBFFFFFFFFFFF@EFF/BF-@@@FFFFFF/BFFFEFFFFFFFFFF@FFFFFFFFFF
@M05620:37:000000000-D9766:1:1101:21382:9677 1:N:0:38
AGTGCCAGCTCTCAATCGCACAGGGGACCCAGGGCCTGGCCCCTCCATCCAGAAAACCTATGACCTCACCCGCTACCTGGAGCACCAACTCCGCAGCTTGGCTGGGACCTATGTGAGTATCCAGCGTAGGAATCTGGGAGTTGGGGAGGAGTGAGGAGTTGGGGAAAGACAGTCCTAACCGTGGAGGGTTCTGGTAAATGATGGGGTGAGGAGGGGCTCTTTGGCTCCCACCAGTCCCCCTGTCTGGTCTA
+
ABAABFFFBFFFGDGGGGGFGGHHGEGGGGHHGGGGFGHHHHGHGGHHHHGHHHHHHGGGHHGHHHHHHHHGGGGGHHHHHHHGHHFHGHHHGF/EFGHHGHHFEEHHGHHHHHGHHHHHHHHHHCEFGGHHHHHHGHHGGHHH?FGGGGGHHHGHHGHHHHCGGGHGHHHHHGHHHHHHGGEGGGGG9AFGGGGGEFGGGGGGGGFFFFFFFFFFFFFFFFFFFFFFFFFFFFFFFFFFFFFFFFFFFFF
@M05620:37:000000000-D9766:1:1101:14533:9678 1:N:0:38
ACCACACCTTCTACAATGAGCTGCGTGTGGCTCCCGAGGAGCACCCCGTGCTGCTGACCGAGGCCCCCCTGAACCCCAAGGCCAACCGCGAGAAGATGCCCAGGTGAGTGGCCCGCTACCTCTTCTGGTGGCCGCCTCCCTCCTTCCTGGCCTCCCGGAGCTGCGCCCTTTCTCACTGGTTCTCTCTTCTGCCGTTTTCCGTAGGACTCTCTTCTCTGACCTGAGTCTCCTTTGGAACTCTGCAGGTTCTA
+
CCCBCCCCFFFFGG5GGGGGGGHHGGGGHGHHHGGGGGGCGHHHHGGGGGGGHHHHHHHGGGGGGGGGGGGHHHHGGGGHGHHHFGGGGGCGGGHHHHHHHHHEGHFHHFEGHHGGGGGHHHHHHHFHHHGHHGGGGGHGHHGHHGGGGGGGGGGGGF-ADGFGAGFFFFFFFFFFFFFFFFFFFFFFFFFFFCAFFFFFFFFFFBFFFFFFFFFFFFEFFFFBBFFFFFFFFFFFFFFFFFFFFFFFFF;
@M05620:37:000000000-D9766:1:1101:16398:9692 1:N:0:38
AGTGCCAGCTCTCAATCGCACAGGGGACCCAGGGCCTGGCCCCTCCATCCAGAAAACCTATGACCTCACCCGCTACCTGGAGCACCAACTCCGCAGCTTGGCTGGGACCTATGTGAGTATCCAGCGTAGGAATCTGGGAGTTGGGGAGGAGTGAGGAGTTGGGGAAAGACAGTCCTAACCGTGGAGGGTTCTGGTAAATGATGGGGTGAGGAGGGGCTCTTTGGCTCCCACCAGTCCCCCTGTCTGGTCTA
+
BCBBCFFFCFFFGGGGGGGGGGHHGGGGGGHHGGGGGGHHHHGHGGHHHHHHHHHHHGHGHHHHHHHHHHHGGGGGHHHHHHHHHHHHGHHHGGGGGHHHGHHGGGHHGHHHHHHHHHHHHHHHHGGGGGHHHHHHHHHGGHHHGGGGGGGHHHHHHGHHHHGGGGHHHHHHHHHHHHHGGGGGGGGGCFGGGGFGGGGGGGGGGGFFFFFFFFFFFFFFFFFFFFFFFEFFFFFFFFFFFFFFFFFFFFF
@M05620:37:000000000-D9766:1:1101:5217:9698 1:N:0:38
ACCACACCTTCTACAATGAGCTGCGTGTGGCTCCCGAGGAGCACCCCGTGCTGCTGACCGAGGCCCCCCTGAACCCCAAGGCCAACCGCGAGAAGATGCCCAGGTGAGTGGCCCGCTACCTCTTCTGGTGGCCGCCTCCCTCCTTCCTGGCCTCCCGGCGCTGCGCCCTTTCTCACTGGTTCTCTCTTCTGCCGTTTTCCGTAGGACTCTCTTCTCTGACCTGAGTCTCCTTTGGAACTCTGCAGGTTCTA
+
BBBBBBBBFFFFGGGGGGADGFHGGGG2AEGCHGGEEGGGEHHHHGGGAEEGGHFHHHFEEGGGGGGGGGFHHHHGGGGHGHHHHGGGGG<CCGHFFGGGHH/FGFH<<G/?CG@<-CDHHHBDGDGHGHACGGC@ADCCGHGGHGFFFGGGGGFGDA;-:-@FA-AC>FB/FFFFBBFFFFFBBBFFBFFFFFDDBEFFDFFDFFFFFFFBFFF/BFBFFFF9.BF;BFFFFFFFFFFFFFFFFFFFFFB
@M05620:37:000000000-D9766:1:1101:19732:9705 1:N:0:38
[truncated: 2,426,805 more chars]
