# Supplementary material for: Fast but not furious: a streamlined selection method for genome-edited cells
Source: Life Sci Alliance. 2021 Apr 26;4(6):e202101051. doi: 10.26508/lsa.202101051 (PMC8127327; doi:10.26508/lsa.202101051)
Supplement: Supplementary file 1 [file LSA-2021-01051_Supplemental_Data_1.zip › SANGER and Deep Sequencing/ACTB/39_S39_L001_R1_001.fastq]

@M05620:37:000000000-D9766:1:1101:19656:2028 1:N:0:39
AGTGCCAGCTCTCAATCGCACAGGGGACCCAGGGCCTGGCCCCTCCATCCAGAAAACCTATGACCTCACCCGCTACCTGGAGCACCAACTCCGCAGCTTGGCTGGGACCTATGTGAGTATCCAGCGTAGGAATCTGGGAGTTGGGGAGGAGTGAGGAGTTGGGGAAAGACAGTCCTAACCGTGGAGGGTTCTGGTAAATGATGGGGTGAGGAGGGGCTCTTTGGCTCCCACCAGTCCCCCTGTCTGGTCTA
+
>A>AAFBFAFFFFGGGFFGGGGFHEGGGEGHHGGGGGGHHFHGFGGHHHHHHGFHHHGFGHHFHGHHHHGHGGGCGGHGHFGHEFHGEEFHHGGCGG3GGGHHEEEEGEHBFHHGBFHFGHHBHFCG?@/D1GGHGFG0/AGHHCC.<@.>FA00C0AHFFFGGGGHGFCHGHBGHHEGFGGGG?EGGDFGGGGGFEEFGFFFFGGFB?..FFFBB-;EFFFFFFFFEEBADEAFFFFFFBFFFFFFFFF/
@M05620:37:000000000-D9766:1:1101:12393:2043 1:N:0:39
AGTGCCAGCTCTCAATCGCACAGGGGACCCAGGGCCTGGCCCCTCCATCCAGAAAACCTATGACCTCACCCGCTACCTGGAGCACCAACTCCGCAGCTTGGCTGGGACCTATGTGAGTATCCAGCGTAGGAATCTGGGAGTTGGGGAGGAGTGAGGAGTTGGGGAAAGACAGTCCTAACCGTGGAGGGTTCTGGTAAATGATGGGGTGAGGAGGGGCTCTTTGGCTCCCACCAGTCCCCCTGTCTGGTCTT
+
>3>AADFF?FFFGFGGFGGCGEHAFGGGGGEHEEFE2FGABGG1EGHHFHEHGHCG3A3FGHFHGHHFG1?EGEEEHFHFEFHGFF1FEHHHGEEEEHHGDHH/E?C0/G1?1B2D1B2FHHFFHCFCCE1@1@<D10<//?11<-.-?AAG.=0.<<<FGED-;EH.CGHCGCGFHF/C@GE-9AAAAC.F009000=09BBF.CA-.:FFD.BBBB?FF/9BBF/9ABFFEAFFFFF.-;B9B/9FBF/
@M05620:37:000000000-D9766:1:1101:17550:2058 1:N:0:39
ACCACACCTTCTACAATGAGCTGCGGGTGGCTCCCGAGGAGCACCCCGTGCTGCTGACCGAGGCCCCCCTGAACCCCAAGGCCAACCGCGAGAAGATGAGTGAGTGGCCCGCTCCCTCTTCTTGTGGCAGCCTCCCTCCTTCCTGGCCTCCCGGCGCTGAGCCCTTTCTCACTGTTTCTCTCTTCTGCCGTTTTCCGTAGGACTCTCTTCTCTGACCTGAGTCTCCTTTGGCACTCTGCAGGTTCTCGCTC
+
AAA>AA1AFFFFBGF1FGGFFDECE0AAEAHHBFGEGGGCGHHHHGGGFEGGHBGFHHHGCGGGG/>EGGGBG1?EGGCHC/GAFGA/CGC</?<?1G1FDG1GGHFEG><@--<E<<GB0=0==0AE/::CC/CEHG.::GFFBB..C.CE.?A?@---9FFFFFF/9B//9B9;FFFFF/BFFFF//9;9BA/99B--A/BF/;BFF/FFFF/BBBB/:BF/;:/BF/9/;FF/9////:AFF9BEAE-
@M05620:37:000000000-D9766:1:1101:13088:2137 1:N:0:39
ACCACACCTTCTACAATGAGCTGCGTGTGGCTCCCGAGGAGCACCCCGTGCTGCTGACCGAGGCCCCCCTGAACCCCAAGGCCAACCGCGAGAAGATGCCCAGGTGAGTGGCCCGCTACCTCTTCTGGTGGCCGCCTCCCTCCTTCCTGGCCTCCCGGCGCTGCGCCCTTTCTCACTGGTTCTCTCTTCTGCCGTTTTCCGTAGGACTCTCTTCTCTGACCTGAGTCTCCTTTGGAACTCTGCAGGTTCTA
+
ABAABAAAFFFFFFGEGGGFGGHHEFEFFGGHGFGG?FG2AGEGHGGGEGGFFGFHGHHEEECGGGGEGGGGCHHGGGGHGHHH/FGEG@GC//01?1FHGC/<?GHCFGEFHH-A-CDFHHHHHBD0<CDHHCGGGFHGHHGFFFGGF/9FFGGGD---;-;D?BFBBFFFFFFFFFFFFFFFFFFFBFFB9B9DBEFFDB..;BFBBFFFFFB9FBFFFFF/.;BBBFFBFFBF/FFFFFFFB?.BFF;
@M05620:37:000000000-D9766:1:1101:18135:2171 1:N:0:39
AGTGCCAGCTCTCAATCGCACAGGGGACCCAGGGCCTGGCCCCTCCATCCAGAAAACCTATGACCTCACCCGCTACCTGGAGCACCAACTCCGCAGCTTGGCTGCCACCAATGTGAGTGTCCAGCGTAGGAATCTGGGAGTTGGGGAGGAGTGAGGAGTTGGGGAAAGACAGTCCTAACCGTGGAGGGTTCTGGTAAATGATGGGGTGAGGAGGGACTCTTTGGCTCCCACCAGTCCCCCTGTCTGGTCTA
+
AA3>ADFCAFFFGFGGFFFECEFAFEEA2EGHEEEG2AGHAGGHGGGHBGCDA33BGEHFHH5GHFCFHFHGGE?EHGHFCCHHAFHHGBDGGGGEE3FGEBF//0?BF/?BFFGHHH1BB12BFG/<C/@FGHGHHHFE/<FGGGGGGG.><DGHF?CCFFDGGFHAGHEHHHHHHHHG@GFGGGGGGFGGGGBFFGGGGGGGGGFBEF.;DDB.9;FFFFFFFFFFFBFFEF9/9/EFBFFFFB/BBFB
@M05620:37:000000000-D9766:1:1101:13473:2213 1:N:0:39
ACCACACCTTCTACAATGAGCTGCGTGTGGCTCCCGAGGAGCACCCCGTGCTGCTGACCGAGGCCCCCCTGAACCCCAAGGCCAACCGCGAGAAGATGCCCAGGTGAGTGGCCCGCCACCTCTTCTGGTGGCCGCCTCCCTCCTTCCTGGCCTCCCGGGGCTGCGCCCTTTTTTCCTGGTTTTCTCTTCCGCCGTTTTCCGTAGGACTCTCTTTTTTGACCTGGGTCCCCTTTGGAACTCTGCAGGTTCTA
+
ABBABBBBFFFFGGGGGGGGGFFCE2EBF2FGEF2BEA?AFHFHHGAFEEEFH3GHHCGGGGGGCE?EGGGHGGHEGGE?FFHHEGGEGF<B@DGHFDDGHGACCC<<1<F?GH->--.<0.0=00=D=GD.<--A..;://C/C0;009.90.CE?D9---;.--;@-BF//-///:B9B9./9//://9.;-;AFF/B.;..A/////9/;///-9:/;/.../...;.AFBFBB//////999.B///
@M05620:37:000000000-D9766:1:1101:17669:2240 1:N:0:39
AGTGCCAGCTCTCAATCGCACAGGGGACCCAGGGCCTGGCCCCTCCATCCAGAAAACCTATGACCTCACCCGCTACCTGGAGCACCAACTCCGCAGCTTGGCTGGGACCTATGTGAGTATCCAGCGTAGGAATCTGGGAGTTGGGGAGGAGTGAGGAGTTGGGGAAAGACAGTCCTAACCGTGGAGGGTTCTGGTAAATGATGGGGTGAGGAGGGGCTCTTTGGCTCCCACCAGTCCCCCTGTCTGGTCTA
+
AAAAAFFFBFFFGGGGGGGFGGHCGGDGFEHHFGGEAFHFFHGHGGHHHGGFGH3BGGHHHHBHHHHGHHHE0>EGHGGHCGGHFHHEF3FCA///E3BGGHHGGGGHGGHGHHHFHHHHHHHHHGGDGGHHHHHHHHHGGHHHGGGGGGGHHHHHHGHHHHGGGGGHHHHHHHFHHHHHGFGFEGGFAF.CFGFFGGGGGGGGEGFFFFFFFFFFFFFFFFBFFBFFFFFFEFBFFFFFFFFFFFFFBBF
@M05620:37:000000000-D9766:1:1101:11328:2246 1:N:0:39
AGTGCCAGCTCTCCATCGCACAGGGGACCCAGGGCCTGGCCCCTCCATCCAGAAAACCTATGACCTCACCCGCTACCTGGGGCACCCGCTCCGCAGCTAGGCTGGGACCTATGTGAGTATCCAGCGTAGGAATCTGGGAGTTGGGGAGGAGTGAGGAGTTGGGGAAAGACAGTCCTAACCGTGGAGGGGTCTGGTAAATGATGGGGTGAGGAGGGGCTCTTTGGCTCCCACCAGTCCCCCTGTCTGGTCTA
+
1>>1>D1CAFFFG1EB1AE1E0G0F00A00BG0AE//BB00GEEEF0GF0B110B0BEEG1B2FG1B@FGH/>//>GF1B//?E/F//>/E//?///<1BEGBCEGHHGFGHFGHHFGHDGFB1FCCEGCHHFGF1<B0>AFFFC?.-@.</<0<CCECFC;--;.:./;FBFGGGEBGAAEE-?CC--;CFF/:9FFFFFF//-AB;EF-/A-;-;-A/;B9/;FFFEBFFE-BFBFF?--;FFFFFBB/
@M05620:37:000000000-D9766:1:1101:19757:2292 1:N:0:39
ACCACACCTTCTACAATGAGCTGCGTGTGGCTCCCGAGGAGCACCCCGTGCTGCTGACCGAGGCCCCCCTGAACCCCAAGGCCAACCGCGAGAAGATGCCCAGGTGAGTGGCCCGCTACCTCTTCTGGTGGCCGCCTCCCTCCTTCCTGGCCTCCCGGCGCTGCGCCCTTTCTCACTGGTTCTCTCTTCTGCCGTTTTCCGTAGGACTCTCTTCTCTGACCTGAGTCTCCTTTGGAACTCTGCAGGTTCTA
+
>AAAAA>AFFFDAGF1BFFGDGFFEEGEF0GGHGGAEEG/EHHHHGAFAAFCG1AGHGGGGGGGCF/EEGGHHHGGGGGHGHHHEGGGGGGGGGHHHHHHHHHGCFHHHHGGHHGGGGGHHHHHHHEHGHGHHGGCGGHGHHGHHGGGGGGGGGGGGG-AA@@F@@F@@FFFFFFFFFFFFFFFFFFFFFFFF@FFFFFFFFFFFFFFFFFFFFFFFFFFFFFBFFFEFFFFFFFFFFFFFFFFFFFFFFB
@M05620:37:000000000-D9766:1:1101:15950:2314 1:N:0:39
ACCACACCTTCTACAATGAGCTGCGTGTGGCTCCCGAGGAGCACCCCGTGCTGCTGACCGAGGCCCCCCTGAACCCCAAGGCCAACCGCGCGAAGATGAATGAGTGGCCCGCTCCCTATTCTGGTGGCAGCCTCCCTCCTTCCTGGCCTCCCGGCGCTGAGCCCTTTCTCCCTCCATCTCTCTTCTGCCGTTTTCCGTCGGACTTTCTTCTCTGCCCTGAGCCTCCTGTGGGACTCCGCCGGTTCTTGCTC
+
BBBBBBBAFFCFGG5FGGGGFGHHGEGBCFGGGFGEDGGGDHHHHGGEGEGGGHGHHHHAECFGGGEGGGGHHHEGGGGHGHHHHGGG>DB/>DF/?G11111?GF//</-->A.C/000<G00GFDH/C:;//..GHA/0;CGFCC.C.;E.----99..;;;://;/F/B....;B9FF//9////9;../99/;9.9--;-///;FF///9/;.F..9//;BAB/;B....9;/.9.@99.:9;9FF/
@M05620:37:000000000-D9766:1:1101:14198:2322 1:N:0:39
ACCACACCTTCTACAATGAGCTGCGTGTGGCTCCCGAGGAGCACCCCGTGCTGCTGACCGAGGCCCCCCTGAACCCCAAGGCCAACCGCGAGAAGATGCCCAGGTGAGTGGCCCGCTACCTCTTCTGGTGGCCGCCTCCCTCCTTCCTGGCCTCCCGGAGCTGCGCCCTTTCTCACTGGTTCTCTCTTCTGCCGTTTTCCGTAGGACTCTCTTCTCTGACCTGAGTCTCCTTTGGAACTCTGCAGGTTCTA
+
DDCDDDDDFFFFGGGGGGGGGGHHGEGEGGHHHGGGGGGGGHHHHGGGGGGGHHHHHHHGGGGGGGGGGGGHHHHGGGGHGHHHHGGGGGGGGGHGHGHHGHHGFHHGGHGGHHGGGGGHHHHHHHHHGHGGHGGGGGHGHHGHHGGGGGFGGGGGGG-:AFGGGGFFFFFFFFFHFFFFFFFFFFFFFFFFFFDFFFFFFFFFFFFFFFFFHFFFFFFFFFFFFFF0FFFFFFFFFFFFFFFHFFFFFFF
@M05620:37:000000000-D9766:1:1101:11000:2341 1:N:0:39
AGTGCCAGCTCTCAATCGCACAGGGGACCCAGGGCCTGGCCCCTCCATCCAGGAAACCTATGACCTCACCCGCTACCTGGGGCACCAGCTCCGCAGCTTGGCTGGGACCTATGTGAGTATCCAGCGTAGGAATCTGGGAGTTGGGGAGGAGTGAGGAGTTGGGGAAAGACAGTCCTAACCGTGGAGGGTTCTGGTAAATGATGGGGTGAGGAGGGGCTCTTTGGCTCCCACCAGTCCCCCTGTCTGGGCTA
+
AA>1AD1CAFFF1AGAFFE1E0F0FA0A000A0AE//BGA0F//EEFHF0F10/A00BFE1B2DF1GCGHF////>GF1G/>EE/FG0?1B1/////01BEFGF/E0GFH1DDGGD>FBGHBDGCC/?>EHHGHDFDFCFEBF1ACF--A?CCGDCG.<<D<A-CC.:/GHHHHFHF09F-99-C.CA9.;FF0;C9;FF0;C09-9-:?AB-A9@@@-;FFF/B/BAA-9BFAFFBFFF-EFBF/9-;B-
@M05620:37:000000000-D9766:1:1101:14296:2354 1:N:0:39
ACCACACCTTCTACAATGAGCTGCGTGTGGCTCCCGAGGAGCACCCCGTGCTGCTGACCGAGGCCCCCCTGAACCCCAAGGCCAACCGCGAGAAGATGCCCAGCCCAGTAGCCCGCTAGCTGTTCTCGTCGCCGCCTCCCTCCTTCCTGGACTCCCGCCGCTGCGCCCTTTCTCACTGGTTCTCTCTTCTGCCGTTTTCCGTCGGCCTCTATTCTATGCCCTGAGTCACCTTTGGAACTCTGAAGGCTCTA
+
CCCCCCCCFFFFGGGGGGGGGGHHGGGEHGHHHGGGGGGGGHHHHGGGGEEGHHHHHHHGGGGGGGGGGGGHGHHGGGGHGHHHHGGGDF/BDGHGHHHFF2F0?//=?1=??GGC--.1>1<0=D0<<.<A<@C:EEHE//CBFFGFGGGFFGGEG-A--;CFFFFFFFFFFF:FFFFF0:;;0FFF0;BFBD.:FFFEDF.;@9A.:B0:09BFBF0;F9F/;;90:;FFFF/B00;9BB0099.B::9
@M05620:37:000000000-D9766:1:1101:10985:2357 1:N:0:39
AGTACCAGCTCTCCATCGCACAGGGGACCCAGCGCCTGGCCCCTCCATCCAGAAAACCTATGACCTCACCCGCTACCTGGGGCACCCGCTCCGCAGCTTGGCTGGGACCTATGTGAGTATCCAGCGTAGGAATCTGGGCGTTGGGGCGGAGTGAGGAGTTGGGGAAAGCCAGTCCTAACCGTGGAGGGTTCTGGTAAATGATGGGGTGAGGAGGGGCTCTTTGGCTCCCACCAGTCCCCCTGTCTGGTCTA
+
>111>BDFAFFFGGGB1AE1E0F0F00AA0FG0AE//BFGGGGHGGFHHAGG1A10BEGF11DGGDBFHHH/E//>FGBB/>EEGG//>>E//?/</B<<?FBFGGAGEHCFHHHEBGHHHHBGHGGACGHBGHHHEF.>CCCFCC.:A-;:C0;F0CFGGF@G.;?F/AF?FFFFB/BF@FF@-:B@FFFFFFFFFFFFFFFFFFF@?F?BBB@@@@FFFFFFFFFFFBFFFFFFFFFF@FFFFFFFFF/
@M05620:37:000000000-D9766:1:1101:20708:2460 1:N:0:39
TCTGCTGCTTATAAATCGCACAAGTGTGACCTCCCGTCCCGAAATTCCCTCTCATAGTCCGTCGCCATCTTGAAACAAAGAAAGCAAAAGACGGCTTCTGCATGTAAACAACCTAAAATAAACAAAAAAAACAAACTAATAGAAAAAACAATAATAAATACAAAAGGAAAAAGAGGGATAAAAAAAAAGAGGATGCACGTTAAAAATATAAAAACAACAAACAAGAAAGTGACAATTTATAGAGACACAAG
+
>>>AA31BBB3B3BBFGGGEG?0AD3313DFGAFFC000B/B/A/BAF11BFGB2A2BBDAAF/AA//BB@DF1EH0?0BB0>10B0@0>?B//>>/0B1B2B212B2>1/??FF1F1211111/00/>B////0/11111111100-...1111111110000</./<//.../.../:000;-9--../..//:;0...--9//;9//9;//-----------;B//;;//;//;;//////9--;---
@M05620:37:000000000-D9766:1:1101:13206:2489 1:N:0:39
ACCACACCTTCTACAATGAGCTGCGTGTGGCTCCCGAGGAGCACCCCGTGCTGCTGACCGAGGCCCCCCTGAACCCCAAGGCCAACCGCGAGAAGATGCCCAGGTGAGTGGCCCGCTACCTCTTCTGGTGGCCGCCTCCCTCCTTCCTGGCCTCCCGGAGCTGCGCCCTTTCTCACTGGTTCTCTCTTCTGCCGTTTTCCGTAGGACTCTCTTCTCTGACCTGAGTCTCCTTTGGAACTCTGCAGGTTCTA
+
BBBBBBBBFFFFGGGFEGFGGCHGEBEBGAGHFFFEDGGFGHGHHGGGAEEFHHGGHHHGEGGGGCGGGGGFGFHGGGDHECHHHGEEGGGCCGFF2G2CGFHFGHFGGFGGGH@DCCCHHH0GHFHH<CAGA@@D?..;GHFBB9/0FGEFFAE99B;@9ABFBCADCFFFFFFFFFE;/;//9999BFFFFFDDFFFBDFFFFFB/B//9FFEFFFFFFFBFEFF/BFB/9FFE/BBBFFFFFFFBFFF
@M05620:37:000000000-D9766:1:1101:14473:2519 1:N:0:39
ACCACACCTTCTACAATGAGCTGCGTGTGGCTCCCGAGGAGCACCCCGTGCTGCTGACCGAGGCCCCCCTGAACCCCAAGGCCAACCGCGAGAAGATGCCCAGGTGAGTGGCCCGCTACCTCTTCTGGTGGCCGCCTCCCTCCTTCCTGGCCTCCCGGCGCTGCGCCCTTTCTCACTGGTTCTCTCTTCTGCCGTTTTCCGTAGGACTCTCTTCTCTGACCTGAGTCTCCTTTGGAACTCTGCAGGTTCTA
+
AAA1AAA1CCFFGGGGEG1AF1GCGAAB00FG1AFA0EEECHHHHGGGCFGGFHGFHHGEEGCGG?GGGGGCHBGGGGAH//GHHGA<CC<</CGB?G1CGFHG?GHFHHGGHHGGGGGHHHHGHFHGDHGHHGGGFGAEHHGGGFGGGGGGGFGGFA9AA@@F@@F?@FEFFFFFFFFFFFFFFBFFFFFFF@AFFFFFFFFFFFFFFFFFFFFFFFFFFFFFFFF/BFFFFFFFFFFFFFFFFFAFFFF
@M05620:37:000000000-D9766:1:1101:13849:2540 1:N:0:39
ACCACACGTTCTACAATGCGCTGCGTGCGGCTCGCGAGGAGCACCCCGTGCTGCTGACCGAGGCCCCCCTGAACCCCAAGGCCAACAGCGCGAAGACGAGTGAGTGGCCCGCTCGCTCTTCTGGTGGCGGCCTCCCTCCTTCCTGGCCTCCCGGCGCTGCGGGCTTTCTCACTCCTTCTCTCTTCGGGCGCTGTTCGTAGGACTGTCTTCTCTGGCCTGAGTGTCCTCTGGCACTCCGCCGGTTCTGGCTC
+
AAA1A1A1BBCAG3GD3F1AE?ECG0A000A///AA/AE?/GGEHGG///B/1FB1GGB//>/EG/EEGC/0B1?CG?/?//?GGF/0FC///>-.0<-<.<0G<G.CG.-----:.:9CFF0;0;;.-;--;F------;///;F--/--9;--;--9-;-;9-9///;F/F/-;/9/B/;///-;;---;--/999-;-///-/9//9///B//;B---B9/;9:/;9//;/;F--:9-;@9-////B9
@M05620:37:000000000-D9766:1:1101:12149:2572 1:N:0:39
ACCACACCTTCTACAATGAGCTGCGTGTGGCTCCCGAGGAGCACCCCGTGCTGCTGACCGAGGCCCCCCTGAACCCCAAGGCCAACCGCGAGAAGATGACCCAGGTGGGGGGCCGGTACCCTCTTTTGGTGGCCGCTTCCCCCTTCCCTGCCCTCCGGGGCTTCCCCCCTTTCTACCTGGTCCCTCCTCCTGCGGTTTTCCGTAGGACTTCTTCTCTTACCTTAGGCTCCTTTTGGAATCTTGCAGGTTTT
+
CCCDDDDDFFFFGGGGGGGGGGHHGEGEFGHHHGGGGGGGGHHHHGGGGFGGGHGHHHHGGGGGGGGGGGGHHHHGGGGHGHHHHGGGGGDGGGHHHHGHHC/?/11?//>-<C9---.<00.<000<-.<.<.-<-.<B//<-</</0<.F.0<D.<-99<./0/<A-<F0000:00<.B00.0/.<///0<--<DF.B0.0.<.00/000<0000000<0000000.<0<F0B-BB0000000<.B00<
@M05620:37:000000000-D9766:1:1101:12129:2578 1:N:0:39
ACCACACCTTCTACAATGAGCTGCGTGTGGCTCCCGAGGAGCACCCCGTGCTGCTGACCGAGGCCCCCCTGAACCCCAAGGCCAACCGCGAGAAGATGCCCAGGTGAGTGGCCCGCTACCTCTTCTGGTGGCCGCCTCCCTCCTTCCTGGCCTCCCGGCGCTGCGCCCTTTCTCACTGGTTCTCTCTTCTGCCGTTTTCCGTAGGACTCTCTTCTATGACCTGAGTCGCCTTTGGAACTCTGCAGGTTCTA
+
BBBBBBB>BCFFGGFGGG5BGGHHGFG2AEGFFAAE?EEGFHDGGGGEEFFGFHGHHHGAEECFGGGGGGGHFHHGGGFHGHGHHGGGCG>BGGHEFHHHHFFA<1?FGFFGHHGGGC<FHDHHHHHHHFGHHGGGGGHGGHGHHGGGGGEFGGGGGBBBBBBFBBFBBFFFFFFFFFFFFFFFFFFF;;FFFBDFFFFFFFFFDFFFFFFFFFF9BF/FFFF/BFF-9DDFFFFFFFFFFFFFFF.FFFB
@M05620:37:000000000-D9766:1:1101:15968:2582 1:N:0:39
ACCACACCTTCTACAATGAGCTGCGTGTGGCTCCCGAGGAGCACCCCGTGCTGCTGACCGAGGCCCCCCTGAACCCCAAGGCCAACCGCGAGAAGATGCCCAGGTGAGTGGCCCGCTACCTCTTCTGGTGGCCGCCTCCCTCCTTCCTGGCCTCCCGGAGCTGCGCCCTTTCTCACTGGTTCTCTCTTCTGCCGTTTTCCGTAGGACTCTCTTCTCTGACCTGAGTCTCCTTTGGAACTCTGCAGGTTCTA
+
ABAAABBBFFFFFGGGGGGGGGHHGGGGHGHHGGGGGGGGGHHHHGGEEGGGHHHHHHHGGGFGGGGGGGGHHHHGGGGHGHHHHGGGGGGGGGHHFHHHHHHGFHFHHHGGHHGGGGGHHHHHHHHHHHGHHGGGGGHGHHGHHGGGGGGGGGGGGG-;DFGGGGFFFFFFFFFFFFFFFFFFFFFFFFFFFFAFFFFFFFFFFFFFFFFFFFFFFFFFFFFFFFFFFFFFFFFFBFBFFFFFFFFFFFB
@M05620:37:000000000-D9766:1:1101:15970:2604 1:N:0:39
ACCACACCTTCTACAATGAGCTGCGTGTGGCTCCCGAGGAGCACCCCGTGCTGCTGACCGAGGCCCCCCTGGACCCCAAGGGCAACCGCGAGAAGATGCCCAGGTGAGTGGCCCGCTACCTCTTCTGGTGGCCGCCTCCCTCCTTCCTGGCCTCCCGGAGCTGCGCCCTTTCTCACTGGTTCTCTCTTCTGCCGTTTTCCGTAGGACTCTCTTCTCTGACCTGAGTCTCCTTTGGAACTCTGCAGGTTCTA
+
>A>AAAA>FFFFGGGDAGGFGDHHGAEEA2FGCFFG2EGEDGCGHGAEE1FF5GHCHHFE0>0EG1EFGGF100?EFA/?//?FFG0/B@D//?0C1111?G/F?GGF??/<??CD-@@FFH00G0<0<C.CGD-@.;..CC?/00/0;/9;0999.AB?BFFG?-.9-:9:FFFF/99/9;//99//;FF/:BDABABB?FFDDFBBB/BF/B/BFBFF/FFFFFFFF/;BBFFFBFFFFFE/BFFBFFF
@M05620:37:000000000-D9766:1:1101:15500:2621 1:N:0:39
ACCACACCTTCTACAATGAGCTGCGTGTGGCTCCCGAGGAGCACCCCGTGCTGCTGACCGAGGCCCCCCTGAACCCCAAGGCCAACCGCGAGAAGATGCCCAGGTGAGTGGCCCGCTACCTCTTCTGGTGGCCGCCTCCCTCCTTCCTGGCCTCCCGGAGCTGCGCCCTTTCTCACTGGTTCTCTCTTCTGCCGTTTTCCGTAGGACTCTCTTCTCTGACCTGAGTCTCCTTTGGAACTCTGCAGGTTCTA
+
BBBBBBBAFFFFGGGGGG5BGFHHGFGAFEHGHEGEDGGGGHHHHGGGDGGGHHGHHHHGGGGGGGGGGGGHHHHGGGGHGHHHHGGGGG/BCFH<FFHHHHHG1FFFGGGGFHGGFGFHHHHHHHHHHHGHGGGCADHGHHGHGEGFGGFGGGGGGG-A-FGGGGFFFFFFFFFFFFFBFFF/BBFFFFFFFDFDFFFFFFFFFFFFFFFFFFFFFFBFFFFFFFFFFFFFFFFFFFFFFFFFFFAFFFB
@M05620:37:000000000-D9766:1:1101:12904:2651 1:N:0:39
ACCACACCTTCTACAATGAGCTGCGTGTGGCTCCCGAGGAGCACCCCGTGCTGCTGACCGAGGCCCCCCTGAACCCCAAGGCCAACCGCGAGAAGATGAGTGAGTGGCCGGCTCCCTCTTCTTGTGGCCGCCTCCCTCCTTCCTGGCCTCCCGGCGCTGCGCTCTTTCTCACTTTTTCTCTCTTCTGTCGTTTTCCGTCGGACTCTCTTCTCTGTCCTGAGTTTCCTTTGTCATTCTGCCGGTTCTTGCTC
+
BBBBBBB>FFFFGGGGGG5FGGHHGGGBAEHGGBFE?FFGGHHHHGG0EFGGGHHHHHHEFFFGGGGGGGGHFHHGGGGHGHHHHGGGGG/>BFHFGHHE2<DGHHGGF/>A@E<FG<0FFG<DDHGH.<<CDDHGHHGHHHHHFBFGGGGGGFG?DAA.---;;BBFFF/;F9//;BFFFFFFFBF/;9;99A/99BF;C-9@/:BFFFFFFB/;//9/./;9:/B/;/99;/;;/9//@B;AFF/BFB/
@M05620:37:000000000-D9766:1:1101:12244:2663 1:N:0:39
ACCACACCTTCTACAATGAGCTGCGTGTGGCTCCCGAGGAGCACCCCGTGCTGCTGACCGAGGCCCCCCTGAACCCCAAGGCCAGCCGCGATACGCTTCCCAGGTGAGTGCCCCGCTACTGCTTCTGTTGCCCGCCTCCCTCCTTCCTGGCTTCCTGTCGCTGCGGCCTTTCTCACTGGTTCTCTCTTCTGCCGTTTTCCGTAGGACTCTCTTCTCTGACCTGATTCTCCTTTGGAACTCTGCAGGTTCTT
+
ABBBBABBFFFFGGGB5GFGFGHGGGGGHFHHHGGGGGG?GHHHHGGGEFGEHHHHHHHGGGGGEG>EGGGHHHFGGE?/F/?///?<ECC/?//////?<1?/<?10<?1<<F-----00=DD0GG00<000.-;CCH./;AGG0CG9/;/.9/0009.;C.;--;A.BF/B///B/F9BBBFFFFFFF///-;.;AFB9/.99//;//BB/9:///;//;;B///;9FF/9/BF/9BF/9///..:;//
@M05620:37:000000000-D9766:1:1101:12911:2667 1:N:0:39
ACCACACCTTCTACAATGCGCTGCGTGTGGCTCCCGAGGAGCACCCCGTGCTGCTGACCGAGGCCCCCCTGAACCCCAAGGCCAACCGCGCGAAGATGAGTGAGTGGCCCGCTCCCTCTTCTGGTGGCCGCCTCCCTCCTTCCTGGCCTCCCGGCGCTGCGCGCTTTCTCACTGCTTCTCTCTTCTGGCGTTTGCCGTCGGACTCTCTTCTCTGGCCTGAGTGTCCTTTGTCACTCCGCCGGTTCTTGCTC
+
AAAAAAA>BFFFGGGFGGAEECGGGEE00AFAB0FE/AE/AGHGHGG/AAE/BGFFHHF>/E?FGAGGGGE>GGGGGE?HG/GHEFCCGC/</@C/1?1F1<<G1F.>G.<@--.<<<<GFG0=0;..:C-@ECEEFBC/FB90CF?90;9:C--;--;-@--999ABBFFBF//9;9BFFFE///;/9--;--/;@9--@-9-//B/BFBFFF//;BAB-;/9;/:/9///;/;B-----;@9-///9;B
@M05620:37:000000000-D9766:1:1101:20772:2669 1:N:0:39
AGTGCCAGCTCTCAATCGCACAGGGGACCCAGGGCCTGGCCCCTCCATCCAGAAAACCTATGACCTCACCCGCTACCTGGAGCACCAACTCCGCAGCTTGGCTGGGACCTATGTGAGTATCCAGCGTAGGAATCTGGGAGTTGGGGAGGAGTGAGGAGTTGGGGAAAGACAGTCCTAACCGTGGAGGGTTCTGGTAAATGATGGGGTGAGGAGGGGCTCTTTGGCTCCCACCAGTCCCCCTGTCTGGTCTA
+
111>A@1FAFCDEBGDBFFGAEFGEGEE00BGGGA/AAFF0BFHGGHH10FB1A1BG/0BGG2GGHEGHHHGGGE/FHHGGHHEC/BFFCGHECGE>BBGFEHGGCGFGHHGHHHHHHHF>2DHH@BEGGHHBHHBG0?F/GHHG->-><.>GFF.0C/<=GC:::GC:CBG:C:GHHHH@.CAAEGG:.FGFG9FFGGGGGGGGGF@FFFBFA@?@-9FFFBFB/FEFFFBFFFF/BEB@EFFFFF9/BB
@M05620:37:000000000-D9766:1:1101:12849:2675 1:N:0:39
ACCACACCTTCTACAATGAGCTGCGTGTGGCTCCCGAGGAGCACCCCGTGCTGCTGACCGAGGCCCCCCTGAACCCCAAGGCCAACCGCGAGAAGATGCCCAGGTGAGTGGCCCGCTACCTCTTCTGGTGGCCGCCTCCCTCCTTCCTGGCCTCCCGGCGCTGCGCCCTTTCTCACTGGTTCTCTCTTCTGCCGTTTTCCGTAGGACTCTCTTCTCTGACCTGAGTCTCCTTTGGAACTCTGCAGGTTCTA
+
3ABBBBABFFFFGGGFGGGGFFHGGEEEHFHHGGGGDGGCGHHHHGGGE?FFHHHHHHHGEGGGGEEGGGGFHFEFGGGHGGHHCFGEGGFCC/FGF22??GGA1<1?G1FFGHCCCFFH10D<GH0DHBDHHGGGGFHEH/::00;9FFGG0.CEDA-@?9-A=BF-DFFFBFFFFFF99F/F/9/:/BFFFFFFFFFFBF9A.:;/BFBFFFBF/;9BBBFF9//9BFFFFFBF9/BFFBFF9.9BFFF
@M05620:37:000000000-D9766:1:1101:14636:2680 1:N:0:39
AGTGCCAGCTCTCAATCGCACAGGGGACCCAGGGCCTGGCCCCTCCATCCAGAAAACCTATGACCTCACCCGCTACCTGGAGCACCAACTCCGCAGCCTGGCTGGGACCTATGTGAGTATCCAGCGTAGGAATCTGGGAGTTGGGGAGGAGTGAGGAGTTGGGGAAAGACAGTCCTAACCGTGGAGGGATCTGGTAAATGATGGGGTGAGGAGGGGCTCTTTGGCTCCCACCAGTCCCCCTGTCTGGTCTA
+
BBBBBFFCAFFFGGGGGGGCGGHGGGGE2EHHFEGGFGHHFHGHGGHHHHHHEHGHHGHFHHFHHHHHHHHGGEEGHHHHGGHHHHHHGHHHF/EFF/BFHHHE//BFGHHHHHHHHHHHHHHHHGEGCGHHHHHHHHGGGHHH-DFFGGGHHHHHH?GC0<AGGGHHGHHHHHHHHHHGGGGGEEGG.;C0=F;FFGGGGGGGGFFFFFFFFFFFFFFFF//9;FFFFFFFFFFFFFFFFFFFFF/;FFF
@M05620:37:000000000-D9766:1:1101:17525:2718 1:N:0:39
AGTGCCAGCTCTCCATCGCACAGGGGACCCAGGGCCTGGCCCCTCCATCCAGAAAACCTATGACCTCACCCGCTACCTGGAGCACCCACTCCGCAGCTTGGCTGGGACCTATGTGAGTATCCAGCGTAGGAATCTGGGAGTTGGGGAGGAGTGAGGAGTTGGGGAAAGACAGTCCTAACCGTGGAGGGTTCTGGTAAATGATGGGGTGAGGAGGGGCTCTTTGGCTCCCACCAGTCCCCCTGTCTGGTCTA
+
AA>>ADFFBFFFG4FGGEF2E?GAFABAEEEDAAEBFFGHHHGHGGHGHGGHHHGGHGHGG3GGH5FGFHHEE>>EHHFF2BGGHG>??GFB/E?EEGBFFFHGGGGHGHHHHHHHFHHHHHHHHGDFGGHHHHHHHH0FGHHHGGADGACGHDGGCGHHHHGGG.:CCGGHHHHHHHGGGGGGEEGGGGFGGGFFGGGGEGGGGFFFFFFFFFFFFFFFFFFFFFFFFFFFFFFFFFFFFFFFFFFFFFF
@M05620:37:000000000-D9766:1:1101:12510:2727 1:N:0:39
ACCACACCTTCTACAATGAGCTGCGTGTGGCTCCCGAGGAGCACCCCGTGCTGCTGACCGAGGCCCCCCTGAACCCCAAGGCCAACCGCGAGAAGATGCCCAGGTGAGTGGCCCGCTACCTCTTCTGGTGGCCGCCTCCCTCCTTCCTGGCCTCCCGGAGCTGCGCCCTTTCTCACTGGTTCTCTCTTCTGCCGTTTTCCGTAGGACTCTCTTCTCTGACCTGAGTCTCCTTTGGAACTCTGCAGGTTCTA
+
1AAAAAAAFFFFGGGGCGGDGDGCEAAEF?GHBFGF?EGGGHHHHGGGEAEFDFHFHHHG//EEG/EEGGGEF1FEGG/FA/?FGF//BCG//CF<1?1FHFC/1FD?1?CEAH-<<ACBGGDFHHBGHFCFHGCCGG.CGCEGGF/=9BFFFAFG?--;@9/9--99-:FFFFFFFFFBB9/;BFBFFFFBF@AABEBFB99-99FFFFFB/F/9B//F/99BFFFFFFFFFBFBFFFFF/9FFA-9BB9
@M05620:37:000000000-D9766:1:1101:15934:2754 1:N:0:39
ACCACACCTTCTACAATGAGCTGCGTGTGGCTCCCGAGGAGCACCCCGTGCTGCTGACCGAGGCCCCCCTGAACCCCAAGGCCAACCGCGAGAAGATGAGTGAGTGGCCCGCTACCTCTTCTGGTGGCCGCCTCCCTCCTTCCTGGCCTCCCGGCGCTGCGCCCTTTCTCACTGGTTCTCTCTTCTGCCGTTTTCCGTAGGACTCTCTTCTCTGCCCTGAGTCTCCTTTGGAACTCTGCAGGTTCTCGATC
+
BBBABBBAFFFFGGGGGGGGGFGG?EEEAEGHHDGFEFGEEHFGHGGGEGGCBGFHHHHCFE@EGGGGGGFHHHHGGGGGGHHHEFGGGGFFFGHHHH2FGFFFFFFFCGG@-->GHEHGHBGH0CFHGDGGGGHGHGDBGHHB:/CFFFAEDAA-A@DF-@DFFFFFFFFFFFF/BFFFFFF/BBFFFFAAF.FFDF..AFFFFFFFFFFFFB/;AB.FBBFFFFFFFFBFFFFFFFFB/.;BFF/.;FA
@M05620:37:000000000-D9766:1:1101:12870:2754 1:N:0:39
ACCACACCTTCTACAATGCGCTGCGTGGGGCTCCCGAGGAGCACCCCGTGCTGCTGACCGAGGCCCCCCTGAACCCCAAGGCCAACCGCGAGAAGATGAGTGAGTGGCCGGCTCCCTCTTCTGGTGGCCGCCTCCCTCCTTCCTGGCCTCCCGGCGCTGCGCCCTTTCTCACTTTTTCTCTCTTCTGTCGTTTTCCGTAGGACTCTCTTCTCTGCCCTGAGTCTCCTTTGTCACTCCGCCGGTTCTCGCTC
+
AAAAAAA1BCBFGEGFGG11A0AAE0A0A0/ABFCE/EA//FGHHG//A?BFB@B@DGC>>E?EGGGG@//FGHHG<E/F/FGHHGG<<B/<A<C1F1??@D<GHHFFH->A@C<<GH/GHH0<=GGF;A@CGFGGGGGGGGGGFFFFFGGGGGG@@@=-9;-;99BBFF/;B//;9BFBFFFFFFF/;::AEE/9AF--;9BF/9BFBBFFFF/FEFA-9FFBFFFFFF////;F---9@@@;AF;9-A-
@M05620:37:000000000-D9766:1:1101:12185:2775 1:N:0:39
ACCACACCTTCTACAATGAGCTGCGTGTGGCTCCCGAGGAGCACCCCGTGCTGCTGACCGAGGCCCCCCTGAACCCCAAGGCCAACCGCGAGAAGATGCCCAGGTGAGTGGCCCGCTACCTCTTCTGGTGGCCGCCTCCCTCCTTCCTGGCCTCCCGGAGCTGCGCCCTTTCTCACTGGTTCTCTCTTCTGCCGTTTTCCGTAGGACTCTCTTCTCTGACCTGAGTCTCCTTTGGAACTCTGCAGGTTCTA
+
CCCCDCCCFFFFGGGGGGGGGGHHGGGFHGHHHGGGGGGGGHHHHGGGGGGGHHHHHHHGGGGGGGGGGGGHHHHGGGGHGHHHHGGGGGGGGGHHHH2FHC/??11???F/GHF@D-CHGF0G<D0G<<CCH?-CA<GGBCGCGBF0:CAG0:EF.C?B?FFGGGFFAFFFFFFFFFFFFFFFFFFFFFFFFFDFFFFFDBAAF0BBF:FFFFFFFBFFFFFFFFFFFFFFFEFFFBFFBFFFFF<FFF0
@M05620:37:000000000-D9766:1:1101:12708:2788 1:N:0:39
AGTGCCAGCTCTCAATCGCACAGGGGACCCAGGGCCTGGCCCCTCCATCCAGAAAACCTATGACCTCACCCGCTACCTGGAGCACCAACTCCGCAGCTTGGCTGGGACCTATGTGAGTATCCAGCGTAGGAATCTGGGAGTTGGGGAGGAGTGAGGAGTTGGGGAAAGACAGTCCTAACCGTGGAGGGTTCTGGTAAATGATGGGGTGAGGAGGGGCTCTTTGGCTCCCACCAGTCCCCCTGTCTGGTCTA
+
1>AAAFF1>CFFGGGGGFAFEGHGFEGEEEHHG0AF/BFH0GEHGGHFDHHH1G1GHEF1G12FHHFHHHFEGGGGHHGFHHHGF/GHGHFHGEE//BGHGHHGCEHCEHHHBGFHHGH1F2FHHG<ECGHH1GHHEH0F<FGH<C.CCCEFHFFHHCHCGHGGGGHHHCFH00CGHHHH?CF@BE.ACFFGBFFFBFFB0FGBEEF@FF?/B--9-9AFFFF/;//9AF-BFFFFFBEF@FFFFB9/:B9
@M05620:37:000000000-D9766:1:1101:12945:2825 1:N:0:39
ACCACACCTTCTACAATGAGCTGCGTGAGGCTCCCGAGGAGCACCCCGTGCTGCTGACCGAGGCCCCCCTGAACCCCAAGGCCAACCGCGCGAAGATGAGGGAGTGGCCCGCTCCCTTTTCTGGTGGCCGCCTCCCTCCTTCCTGGCCTCCCGGCGCTGAGCGCTTTCTCACTTGTTCTCTCTTCTGTCGTTTTCCGTAGGACTTTCTTCTCTGTCCTGAGTCTCCTATGTAACTCGGCCGGTTCTTGCTC
+
BBBBBBB>BCFFGGGGFGAFGDHHGAE22BFFGAFE2AEEDFGHHEE0AAAFBGHFHHG0>E?EFGGGG/12@GH//?EHGAGHHGEGCD/<BFGGFHDG0CAA<AC.<.>-<DDCG00DD<<D=CDF.--=C.;EFBGB0;FF0FFGF?9ADC-9-;B..;-;..:/BBFFB//9B/BBFFFFFFF;;A.;EFBFDB??D//;/;FFBFBFFF//;BFB.B/;BFF/;B9/B/;F;...;D9AEF;FFB/
@M05620:37:000000000-D9766:1:1101:20608:2826 1:N:0:39
AGTGCCAGCTCTCAATCGCACAGGGGACCCAGGGCCTGGCCCCTCCATCCAGAAAACCTATGACCTCACCCGCTACCTGGAGCACCAACTCCGCAGCTTGGCTGGGACCTATGTGAGTATCCAGCGTAGGAATCTGGGAGTTGGGGAGGAGTGAGGAGTTGGGGAAAGACAGTCCTAACCGTGGAGGGTTCTGGTAAATGATGGGGTGAGGAGGGGCTCTTTGGCTCCCACCAGTCCCCCTGTCTGGTCTA
+
AABBBFB@3FFFGGGGGGGEEGHHGGGGEEAFFAEGGGHHGHGHGGHEFGFGGGHHHGHBHHHHHHHHHFFGGEGGHHHHHHHHHHHHGHHHGGGGGGHHGHHGGGHFEHHHHHEHHHHHHHHHHGEDGGGHHHGHHHHGGHHHGGGGGGGHGHHGHGHHHHGGEGHHHHHHHHHGHHHHGDEBGGGGCFFGGGBFFGGGGGGGGGFBEFFFFF<BBBFFFFFFFFFEFFFFFFFFFFFFBFFFFFEFFF;
@M05620:37:000000000-D9766:1:1101:16943:2874 1:N:0:39
ACCACACCTTCTACAATGAGCTGCGTGTGGCTCCCGAGGAGCACCCCGTGCTGCTGACCGAGGCCCCCCTGAACCCCAAGGCCAACCGCGAGAAGATGCCCAGGTGAGTGGCCCGCTACCTCTTCTGGTGGCCGCCTCCCTCCTTCCTGGCCTCCCGGCGCTGCGCCCTTTCTCACTGGTTCTCTCTTCTGCCGTTTTCCGTAGGACTCTCTTCTCTGACCTGAGTCTCCTTTGGAACTCTGCAGGTTCTA
+
BBBBBBABFFFFGGGGGGGGGDHHGFGBCEHHHGGGFGGCEHHHHGGGGGGGHHHHHHHGGGGGGG@FGGGHHHHGGGGHGHHHEGGGGGGGGGHHHHHHHHHGFHHFGHGGHHGGGGGHGHHHHHHHHHGHHGGGGGHGHHGHHGGGGGGGGGGGGG-;DFFFFFFFFFFFFFFFFFFBFFFFFFFFFFFFFFDFFFFFFFFFFFFFFFFFFFFFFFFFFFFFFFFFFFFFFFFFFFFFFFFFFFFFFF;
@M05620:37:000000000-D9766:1:1101:11531:2888 1:N:0:39
ACCACACCTTCTACAATGAGCTGCGTGTGGCTCCCGAGGAGCACCCCGTGCTGCTGACCGAGGCCCCCCTGAACCCCAAGGCCAACCGCGAGAAGATGAGTGAGTGGCCAGTTAACTCTTGTAGTGGCGCCCTCCCTCCTTCCTGGCGGCCCGGGGCCGCGGCCTTTGTCACTTGTTCTCTCGTCTGGAGTTATTGGTCGGCGCTTCTTCTCTGACCTGTATGTCCTTTGTCACTCCCCCGGTTCTCCCTC
+
>3AAABBBFFFFGDFDFGFFFCHCGAEAFAEEAAFEAEGCGHHFHGGE1BB1FFCGHF3A0FEGGA>>E@F1GCCEGA/FC/GFC?E<CDD@/<F<FF1F2?>GBHGGHF/1111??G11111>1>0.-.<<<.../<./<0/0CH.--;-;A-------9--;.9//9;/99/;////9//9..9A//.//////99/-----;.;//////9//;/://///9//////;/9BB..;;-9-9.;B//;.
@M05620:37:000000000-D9766:1:1101:14541:2901 1:N:0:39
ACCACACCTTCTACAATGAGCTGCGTGTGGCTCCCGAGGAGCACCCCGTGCTGCTGACCGAGGCCCCCCTGAACCCCAAGGCCAACCGCGAGAAGATGCCCAGGGGAGTGGCCCGCTACCTCTTCTGGGGGCCGCCTCCCTCCTTCCTGGCCTCCCGGAGCTGCGCCCTTTCTCACTGGTTCTCTCTTCTGCCGTTTTCCGTAGGACTCTCTTCTCTGACCTGAGTCTCCTTTGGAACTCTGCAGGATCTA
+
BAABBBBAFFFFGGGGGGGFGGHHGGFEHGHHHFGGDGGGFHHHHGGGEEGCGHFHHHHGGG?FGGGGGGGHHHHGGGGGFHHHEGGGGCGG?B22FDBGE2/?//?AC0FAFFGC-?@G0<DGHD0G/;A?C-?DD?EFFBEB0BFEGG.F0FEE.>-9-;B/;=DA>FFFFFFFFBFFF9B9B9BFFFFEFF9.9EFFFB?FA/;9BBFB/F9;9/;;BF./BFF/FF/BFF/////BFFFBFF.;BF:
@M05620:37:000000000-D9766:1:1101:14854:2914 1:N:0:39
ACCACACCTTCTACAATGAGCTGCGTGTGGCTCCCGAGGAGCACCCCGTGCTGCTGACCGAGGCCCCCCTGAACCCCAAGGCCAACCGCGAGAAGATGAGTGAGTGGCCCGCTCCCTCTTCTGGTGGCCGCCTCCCTCCTTCCTGGCCTCCCGGCGCTGCGCCCTTTCTCACTGGTTCTCTCTTCTGCCGTTTTCCGTAGGACTCTCTTCTCTGCCCTGAGTCTCCTTTGGAACTCTGCAGGTTCTTGATC
+
BBCDDCCCFFFFGGGGGGGGGGHHGGGGHGHHHGGGDGGGGHHHHGGGGGGGHHHHHHHGGGGGGGGGGGGHHHHGGGGHGHHHHGGFGGGGGGHHHHHFGH2FGHF/G?@C<-CFCGHHHHHHG/<ACDGFDGHG/CEFFHH0GHGGGGGGDFA?GAG?DD;DFFFFFFBF:0/::BFFFFFFFF00:@.;/9:BDFF??B:/BFFBFFFFFHFFFFFFF0:B0BFFFFFBBFFFBFFBBFAB000:000
@M05620:37:000000000-D9766:1:1101:18980:2935 1:N:0:39
AGTGCCAGCTCTCAATCGCACAGGGGACCCAGGGCCTGGCCCCTCCATCCAGAAAACCTATGACCTCACCCGCTACCTGGAGCACCAACTCCGCAGCTTGGCTGGGACCTATGTGAGTATCCAGCGTAGGAATCTGGGAGTTGGGGAGGAGTGAGGAGTTGGGGAAAGACAGTCCTAACCGTGGAGGGTTCTGGTAAATGATGGGGTGAGGAGGGGCTCTTTGGCTCCCACCAGTCCCCCTGTCTGGTCTA
+
ABABCFFFCFFFGGGGGGGGGGHGGGGGGGHHGGGGGGHHHHGHGGHHHHHHHHHHHGHHHHGHHHHHHHHGGGGGHHHHHHHHHHHHGHHHGGGGGHHHGHHGGGHHGHHHHHHHHHHHHHHHHGGGGGHHHHHHHGHGGHHHGGGGGGGHHHHHHGHHHHGGGGHHHHHHHHHHHHGHGGGGGGGGFGGGGGGGGGGGGGGGGGFFFFFFFFFFFFFFFFFFFFFFFFFFFFFFFFFFFFFFFFFFFFF
@M05620:37:000000000-D9766:1:1101:19163:2971 1:N:0:39
ACTACACCTTCTACAATGAGCTGCGTGTGGCTCCCGAGGAGCACCCCGTGCTGCTGACCGAGGCCCCCCTGAACCCCAAGGCCAACCGCGAGAAGATGAGTGAGTGGCCCGCTCCCTCTTCTGGTGGCCGCCTCCCTCCTTCCTGGCCTCCCGGCGCTGCGCACTTTCTCACTTGTTCTCTCTTCTGGCGGTTTCCGGAGGACTCTCTTCTCTGCCCTGAGTCTCCTTTGGAACTCTGCCGGGTCTTGCTC
+
1A1AAFFFFFFFGGGDGGGGFGHHGEGEG0GHHGG?EGGCGHGHHGCEAAEFHGHFHHFGGGCGFG@EGGGHHHEEGGGHGHHHCGGGGC>CCAHHFFFH>F1??1F/F<//<@EGHFBG1D1>0/<.G<-;CECECGGFGGFC0CAFF9EF.;-9999.99-;-BF/:9/;9//9;BF/B/:B/B//;9-;@F/B9-9-;-EF/99BFFF9///;EF---//;/BFFFFFFFFFF/B//;@-A@F/B///
@M05620:37:000000000-D9766:1:1101:17922:3022 1:N:0:39
ACCACACCTTCTACAATGAGCTGCGTGTGGCTCCCGAGGAGCACCCCGTGCTGCTGACCGAGGCCCCCCTGAACCCCAAGGCCAACCGCGAGAAGATGCCCAGATGAGAGGCCCGCTACATCTTCTCGTGGCCGCCTCCCTCCTCCCTCGCCTCCCGCGGATCCGCCCTTTCTCACTGGTTCTCTCTCCTGCCGCTTTCCGCAGAACTCTCTTCTCTGTCATCTGACTCCTTTGGAACACTGCAGATTCTA
+
CCCCCCCCFFFFGGGGGGGFGGHHGEGEHGHHHGGGGGGG?GHHHGGGAEGGHHHHHHHGGGGGGGGGGGGHGHHGGGGHGHHGHGGGGGGGGGHHGHHFHH//??<F1??/<A-A---<GHHB=G0<<<A@.-D@.EAEFHDB/:99/:9-.CAEA--;-@-:AF.DBFFFFF/FB/B//;BFFFF//;B/9>-:AFF9A.-;-/;/;FFF/9BFE//:/9//;//;B/;;FFFE/;/;:/9/////;:9
@M05620:37:000000000-D9766:1:1101:20199:3036 1:N:0:39
ACCACACCTTCTACAATGAGCTGCGTGTGGCTCCCGAGGAGCACCCCGTGCTGCTGACCGAGGCCCCCCTGAACCCCAAGGCCAACCGCGAGAAGATCCCCAGACCTGTGGCCGGCTACGTCTTCTGCCTTCCTCCTCTCTCCTTCCTGCCCTCCCTCTCCCGCGTTCTTTCTCCCGCCGTTTCTCGTCTGACGCTTTTCTCTGACCTCACTCCCCTGTCCTCCTCTGCCGTTTCTAGACCGGAAGTTCAA
+
ABBABBBBFFFFGGGGGGFDG5GFGEEBG?GHFFGAEGGGGHHHHGGGEEGGHHGGHHHGGGGGGFGGGGGHHGHGGGGHEFHHHGD@DGGC//0111?G/<////10?10/0---<.>.<CG.D0=0<00=C00//;0;0C:000;GG/.;/;9./9////.-;--;A0FGG0/9.---;.;//;.;..;/;..;.;/;///9//;F//.;/..;B9////99..//;/@.9///;////;-;-;//;//
@M05620:37:000000000-D9766:1:1101:19220:3037 1:N:0:39
AGTGCCAGCTCTCAATCGCACAGGGGACCCAGGGCCTGGCCCCTCCATCCAGAAAACCTATGACCTCACCCGCTACCTGGAGCACCAACTCCGCCGCTTGGCTGGGACCTATGTGAGTATCCAGCGTAGGAATCTGGGAGTTGGGGAGGAGTGAGGAGTTGGGGAAAGACAGTCCTAACCGTGGAGGGTTCTGGTAAATGATGGGGTGAGGAGGGGCTCTTTGGCTCCCACCAGTCCCCCTGTCTGGTCTA
+
>AAAAFFFAFFFGDFGGAF1E0BF0AEEGE0AFAEEFFGHHHGHGGGGHHBB10BFHGHEH12FGGGFGHHGGGGGGGH0GGHFGGFHGBFGEE//><EFCGH///BFEHHHHHHHH>DFGHHHHG?C<EGHHHHHHHGGGHHHGGFC@CFHHHFHHCCHFHGGGGHHHGHGGGGGGGGG@GEGGGG-EFFEFGBFFGGGBBFFFBA?EFFFFF@@@@EFFEBBBFFFAFFF?ABFFFFB@EFFB/B/;B;
@M05620:37:000000000-D9766:1:1101:20133:3058 1:N:0:39
ACCACACCTTCTACAATGAGCTGCGTGTGGCTCCCGAGGAGCACCCCGTGCTGCTGACCGAGGCCCCCCTGAACCCCAAGGCCAACCGCGAGAAGATGCCCAGGTGAGTGGCCCGCTACCTCTTCTGGTGGCCGCCTCCCTCCTTCCTGGCCTCCCGGCGCTGCGCCCTTTCTCACTGGTTCTCTCTTCTGCCGTTTTCCGTAGGACTCTCTTCTCTGACCTGAGTCTCCTTTGGAACTCTGCAGGTTCTA
+
CCCCCCCCFFFFGGGGGGFGGGHHGGGBCEHHHGGGFGFGFHHHHGGGGGGGGHHHHHHGGGGGGGGGGGGHHHHGGGGHGHHHHGGGGGCGGGHHHHHHHHHGHHHHHHGGHHGGGGGHHHHHHHHHHHGHHGGGGGHGHHGHHGGGGGGGGGGGGG-BDFFFFFFFFFFFFFFFFFFFFFFFFFFFFFFFFFFFFFFFFFFFFFFFFFFFFFFFFFFFFFFFFFFFFFFFFFFFFFFFFFFFFFFFFFF
@M05620:37:000000000-D9766:1:1101:11411:3149 1:N:0:39
AGCGCCAGCTCTCCATCGCACAGGGGACCCAGGGCCTGGCCCCTCCATCCAGAAAACCTATGACCTCACCCGCTACCTGGAGCACCAACTCCGCAGCTTGGCTGGGACCTATGTGAGTATCCAGCGTAGGAATCTGGGAGTTGGGGAGGAGTGAGGAGTTGGGGAAAGACAGTCCTAACCGTGGAGGGTTCTGGTAAATGATGGGGTGAGGAGGGGCTCTTTGGCTCCCACCAGTCCCCCTGTCTGGTCTA
+
>>11>AA>1BFFGCGFBEE0E0GAFGA0AAFFA/B/AFHHFHGCEGHDHFHHECFFHGG1EGFHHGGGHFFEG>EEHHHHCGHHHH0/EFDB?EC@>GFF?BFFGGHHGFFFHHFBD1FGFGHHHGEGGGBGFFDBGFCFACDBCCACG<<<C0<CGG<CDGG@E:.;GGFGFHGEFFFFG.C@;.9A.;AFFGFFBFGFFGFFFAB@FFF/BA?=-@ABFFF/;99;EFFFEFFFFFEF@FFFFFFFFF/
@M05620:37:000000000-D9766:1:1101:14063:3201 1:N:0:39
ACCACACCTTCTACAATGAGCTGCGTGTGGCTCCCGAGGAGCACCCCGTGCTGCTGACCGAGGCCCCCCTGAACCCCAAGGCCAACCGCGAGAAGATGCCCAGGTGAGTGGCCCGCTACCTCTTGTGGTGGCCGCCTCCCGCCTTCCTGGCCTCCCGGCGCTGCGGCCTTTCTCACTGGTTCTCTCTTCTGCCGTTTTCCGGAGGACTCTCTTCTCTGACCTGAGTCACCTTTGGAACTCTGCAGGTTCTT
+
AAAAAAAAFFFFGGGGGGG1F1B1EAABFEGFBFGGGGFAFGAGHGCGGGGFHGHGGGHG?/FEF/>EEGG0@1>EGG/?//?<FF//BCC@/C<GFB<1?1//?1101??/0?---AC0><0<0<<C/<..<--;.C...;-.9FFBGFG.CCEF.A-A@@@F?-9@?BBBF//BB/F//F/B/BFBB///9-9-/;//;-;---;B/////BFFE/FFF/B/9/9//;9//B/;9/:/;BFE/AABFB/
@M05620:37:000000000-D9766:1:1101:14491:3212 1:N:0:39
AGTGCCAGCTCTCAATCGCACAGGGGACCCAGGGCCTGGCCCCTCCATCCAGAAAACCTATGACCTCACCCGCTACCTGGAGCACCAACTCCGCAGCTTGGCTGGGACCTATGTGAGTATCCAGCGTAGGAATCTGGGAGTTGGGGAGGAGTGAGGAGTTGGGGAAAGACAGTCCTAACCGTGGAGGGTTCTGGTAAATGATGGGGTGAGGAGGGGCTCTTTGGCTCCCACCAGTCCCCCTGTCTGGTCTA
+
ABAABFFFBFFFGGGGGGGGGGHGGGEEGGHHFEGGCFHHGHGHGGHHHHHHGHHHHGHFHHGHHHHHHHHGGEEGHHHHGHHHHHGFEHHHDGCFFFGHGGHGGGHHGHHHHHHHHHHHHHHHHGDGGGHHHHHHHHHGGHHHGGGGGGEFGEHHGGHGHHGGGGHHHHHHHHHHHHHHGGGGGGGGEFGGGGFGGGGGGGGGGGABFFFFFFFFFFFFFFFFFFFFFFFFFFFFFFFFFFFFFFFFFFB
@M05620:37:000000000-D9766:1:1101:17254:3245 1:N:0:39
ACCACACCTTCTACAATGAGCTGCGTGTGGCTCCCGAGGAGCACCCCGTGCTGCTGACCGAGGCCCCCCTGAACCCCAAGGCCAACCGCGAGAAGATGCCCAGGTGAGTGGCCCGCTACCTCTTCTGGTGGCCGCCTCCCTCCTTCCTGGCCTCCCGGCGCTGCGCCCTTTCTCACTGGTTCTCTCTTCTGCCGTTTTCCGTAGGACTCTCTTCTCTGACCTGAGTCTCCTTTGGAACTCTGCAGGTTCTA
+
1>>AAAAACFFFDGGFFG1BEDEFEFEBAEHHGFFEAEG?EHHHHGEEEEFEHEEGHHHEGGGGEG@GGEEGHHEEGGFEFGHGCGEEC@/<BAGBGDHHHHHGCFGHHGGGHHGGGGCHHHHHHFFHGHCHHC@CACHGHGCHFFGGGGGGFGGGG@;;A@@F@@F@@FFFFFFFFFFFFFFFFFFF/BFFF@FFFFFFFFFFFFFFFFFFFFFBFB/BFFB;;BB/BFFFFFFFFFB;BBFFFFAFFF9
@M05620:37:000000000-D9766:1:1101:17272:3254 1:N:0:39
ACCACCCCTTCTCCAATGAGCTGCGTGTGGCTCCCGCGGCGCCCCCCGTGCTGCTGACCGAGGCCCCCCTGAACCCCAAGGCCAACCGCGAGACGCTGCCCGGGGGAGTGGCCCGCTTCCTCTTCTGGTGGCCCCCTCCCTCCTTCCTGGCCTCCCGGACCTGCGCCCTGGCTCACTGGTTCTCTCTTCTCCCGTTTTCCGTAGGACTCGCTTCGCTTATCTGAGTCTCCTTTGGACCTCTGCAGGCTCTA
+
AAAAA1>>>FFF1GGGGGG1F1FAEEEE0AFGHFFE/EE?/A/>EEGG??EE1BFGDHHEEE/EFEECGGFF1FGGGGFHGHGG/FC<A-A>-..-...<..-:--9-;9.;.9-=---/9B/;;/99/B-;--;9@AB999B-9BFBFBA-/9-;B>@-9BB9-;-@@--9BFFFF9-;///;9/:/9F/9/9--/-;/-B-9B/9//-;--:9;9-9////;/9/9:B//99/;/-9BFF///9--;9B
@M05620:37:000000000-D9766:1:1101:21494:3256 1:N:0:39
AGTGCCAGCTCTCAATCGCACAGGGGACCCAGGGCCTGGCCCCTCCATCCAGAAAACCTATGACCTCACCCGCTACCTGGAGCACCAACTCCGCAGCTTGGCTGGGACCTATGTGAGTATCCAGCGTAGGAATCTGGGAGGTGGGGAGGAGGGAGGAGTTGGGGAAAGACAGTCCTAACCGTGGAGGGTTCTGGTAAATGATGGGGTGAGGAGGGACTCTTTGGCTCCCACCAGTCCCCCTGTCTGGTCTA
+
>1>AAF@FAFC@BGG3D1FGEG0E0FGGGA0FFEE///B0CGGCEGFGEG1AFAFGHGCGHFD1B1FGHHHGGGE/B1B00GHCF/FGE01F/?///>>FE0<///BF/<1<1B>F1GD1G22<F/C/CCG1C1<110?/////>-<<-<..-<<AE.:C0;--;EEC/BGB09BGGFBF-.9-CG?@9CFGBF9/BFFFFFBFEBF@EF-9----:-;FF/;/BBF-AFABE?BF/BFF-;:BFF//;/:
@M05620:37:000000000-D9766:1:1101:12338:3289 1:N:0:39
ACCACACCTTCTACAATGAGCTGCGTGTGGCTCCCGAGGAGCACCCCGTGCTGCTGACCGAGGCCCCCCTGAACCCCAAGGCCAACCGCGAGAAGATGAGTGAGTCGCCCGATACCTCTTCTGGTGGCCGCCTCCCTCCTTCCAGACCTCCCGGAGCAGCGCCCTTTCTCACTGGTTCTCTCTTCTGCCGTTTTCCGTAGGACTCTCTTCTCTGACCTGAGTCTCCTTTTGAACGCTGCAGTGTCTCGATC
+
1AA>A1>AFFCDAGG1AFDG1FE1EABFHAGHGGE0AAFAEHHHHGAEB/EAFA1BGAAEE@@G/E/EEGGHHH/?EG/>FFH/<<?EC@CC?/?<1FFGHB1?11>AACC-<@<1><1=GHDB0<..<<--.;..::::00/0009.::9A.---;.:C-AA?@FFF//99/;B//9/BFB/;FFB/:9A-999:-9A--9:99///;FFFF/;FFFFFE/:/99BFB/9A99--9-A////;//////-
@M05620:37:000000000-D9766:1:1101:17953:3311 1:N:0:39
AGTGCCAGCTCTCAATCGCACAGGGGACCCAGGGCCTGGCCCCTCCATCCAGAAAACCTATGACCTCCCCCGCTACCTGGAGCACCAACTCCGCAGCTTGGCTGGGACCTATGTGAGTATACAGCATAGGAATCTGGGAGGTGGGGAGGAGTGAGGAGGTGGAAAAAGACAGTCCTAACCGTAGAGGGTTCTGGTAAATGATGGGGTGAGGAGGGGCTCTTTGGCTCACACCAGTCCCCCTGTCTGCTCTA
+
>>AAAFFB@FCFGFGGGFF1A0BAFAEEFEAEFEEGFFBBBFGAEGFHEGEGBFBGHGGHHGFGBGB/BEA>EECGHGFBGGH?FGHHGEGHGE/<EFGHFHH/?BF0/FGFD22B1B@G22@FH0@1111@@D1G1FC//???->.-<<E/<=0.<<.<.C.00:CAEHHFHGH0F9;F@9.9;CFE.C9FB009000;0;09.CB?--;/;?-@@@EF///;;/9/;BFB--/;/B9A?-BB///;/;/
@M05620:37:000000000-D9766:1:1101:16518:3418 1:N:0:39
AGTGCCAGCTCTCAATCGCACAGGGGACCCAGGGCCTGGCCCCTCCATCCAGAAAACCTATGACCTCACCCGCTACCTGGAGCACCAACTCCGCAGCTTGGCTGGGACCTATGTGAGTATCCAGCGTAGGAATCTGGGAGTTGGGGAGGAGTGAGGAGTTGGGGAAAGACAGTCCTAACCGTGGAGGGTTCTGGTAAATGATGGGGTGAGGAGGGGCTCTTTGGCTCCCACCAGTCCCCCTGTCTGGTCTA
+
BBBBBFFFBFFFGGGGGGGGGGHCEEGGGGHHGGFGDEEHGHGHGGHHHFHHFHFGHGHHHHHHGHHHHHHGGCGGHHHHHHHGHHHHGHHHEFCGGHHHGHHGGGEHGGHG2BFHHHFHH3?GHG/CC/GHHHHHHGHGGHHGGGGGFGGHHHHH0EHHHG?@EDHHHHGHH0CHHHHHGCEBGGG?:9AGGG=FEGFGFFGGGBDFEFFFF.9@D=EFFBFBBBFFEFFBEAFFBF..@EFFFFB:B:;
@M05620:37:000000000-D9766:1:1101:12577:3480 1:N:0:39
AGTGCCAGCTCTCAATCGCACAGGGGACCCAGGGCCTGGCCCCTCCATCCAGAAAACCTATGACCTCACCCGCTACCTGGAGCACCAACTCCGCAGCTTGGCTGGGACCTATGTGAGTATCCAGCGTAGGAATCTGGGAGTTGGGGAGGAGTGAGGAGTTGGGGAAAGACAGTCCTAACCGTGGAGGGTTCTGGTAAATGATGGGGTGAGGAGGGGCTCTTTGGCTCCCACCAGTCCCCCTGTCTGGTCTA
+
ABAABFFFBFFFGDFGGGGFG?HCAEEEGGHHFGGF2FHCGHEGGGHHHGGHB3FFHGHHHHEHHHHHHHHCE@FGHHHH2BFGEHHEGBHFA/>>E?FGGHHFGGHHGHHHHHHHHGHHHHHHFGCDGGDFHHFHHHHFCGHHGGFDCEEGHHHHHGHHHHGGGGHHHHHGHHHGGHHHGGGB?EGG;FFFGG;CFGFFGGGGGGFBFFFFFFBBBBFFFFFF/BFFFFFFFFFFFFFFBFFFFBF99;/
@M05620:37:000000000-D9766:1:1101:12565:3495 1:N:0:39
AGTGCCAGCTCTCAATCGCACAGGGGACCCAGGGCCTGGCCCCTCCATCCAGAAAACCTATGACCTCACCCGCTACCTGGAGCACCAACTCCGCAGCTTGGCTGGGACCTCTGTGAGTATCCAGCGTAGGAATCTCGGAGGTGGGGAGGAGGGTGGTGTAGGGGTGGGACGGTCCTAACCCTGGTGGGCTCTGGTAAATGATGGGGTGCGGTGGGGCTATTTGGCTCACACCAGTCCCCCTGTCTGGTCTA
+
A1>AAFF11CFFGEGGGGAEEEHEGGGAEGE0F0EECFHHFGG/EEF1DGCGB0BG0E01BGDGHHHFH00EF>>EHBGHGHHHHHEGEHFGGGG/EGHGG0<<E?00?<<11222B1F12221@/CGG/G1<FH10/?C/..F<-F<-...-.;:.;.000:..---;9--.;-C0C/.----/--;-;-FFF/B///////;E-A=-----;--;--BF/9///;9///-9-////--99B9/9/:///
@M05620:37:000000000-D9766:1:1101:9868:3533 1:N:0:39
ACCACACCTTCTACAATGAGCTGCGTGTGGCTCCCGAGGAGCACCCCGTGCTGCTGACCGAGGCCCCCCTGAACCCCAAGGCCAACCGCGAGAAGATGAGTGAGTGGCCCGCTCCCTCTTCTGGTGGCCGCGTCCCTCCTTCCTGGCCTCCCGTCGCTGCGCCCTTTCTCACTGGTTCTCTCTTCTGCCGTTTTCCTTAGCACTCTCTTCTCTGACCTGAGTCTCCTCTGGAACTCTGCAGGGTCTGGATC
+
BAABBBBAFFFFGGGFGGG5G5FFGGGA4EFFHCFE?EGEDHGGHGAEAEE1A3AFHHC00E0EGGGGGGFC3GEEFE/GGGHHHFGGCB<C/<<2?FG<22DG11FF</>/-->FC<0FGHFFHH...<--;;-;::E/C0:0;/CAFF.;D..9A.;9B-.-99B9FF/B9/.:;//9////:FF//-;9/;/9/://///;//;/;9/FF///;FBB.9//;/B.B///9/;B//B//.-;/.///9/
@M05620:37:000000000-D9766:1:1101:21931:3536 1:N:0:39
ACCACACCTTCTACAATGAGCTGCGTGTGGCTCCCGAGGAGCACCCCGTGCTGCTGACCGAGGCCACCCTGAACCCCAAGGCCAACCGCGAGAAGATGAGTGAGTGGCCCGCTCCCTCTTCTGGTGGCCGCCTCCCTCCTTCCTGGCCTCCCGGCGCTGCGCCCTTTCTCACTGGTTCTCTCTTCTGCCGTTTTCCGTAGGACTCTCTTCTCTGCCCTGAGTCTCCTTTGGAACTCTGCAGGTTCTCGCTC
+
BBBBBBBBBFFFGGGGFGEGGGHHGGGACEHHHGGFDGECDHHHHGGGGGGGGHHHHHHGGGGGGHGHGHHHFHHGGGGHGHHHHGGGGGEGFGHGHHHHHFHHHHGGH?ADGGGGHHHHHHHHHHGHGGGGGGHGHHGHHHHHHHHHHHHGGGGGGGGGGGEFFFFFFFFFF/.;BFFFFFFFFFF9F@::FFFFFB?DDFFFFFFFFFFFFFFFFFFFFFFFFFFFFFFFFFFF9FB9BFFFFF;A.AA
@M05620:37:000000000-D9766:1:1101:16323:3537 1:N:0:39
AGTGCCAGCTCTCAATCGCACAGGGGACCCAGGGCCTGGCCCCTCCATCCAGAAAACCTATGACCTCACCCGCTACCTGGAGCACCAACTCCGCAGCTTGGCTGGGACCTATGTGAGTATCCAGCGTAGGAATCTGGGAGTTGGGGAGGAGTGAGGAGTTGGGGAAAGACAGTCCTAACCGTGGAGGGTTCTGGTAAATGATGGGGTGAGGAGGGGCTCTTTGGCTCCCACCAGTCCCCCTGTCTGGTCTA
+
BBAABFFFBFFFGGGGGFAFG2GCGC2EEFEHGDGFGGCHFHGDGFHHHHHBGFG2FE3FFAAFG5BGHHGEG/>EFGGFB?GHHEHFEEHF/E/>/G3FC3GGG?FHF0FBGHBFHFHHHBD?CDBDGAHHHHFHHG0FFCFHGCCD@CEGC0GCCDHHHHG?GGECGCHFFHHHHHHHGGE?AEGGGGGGGG;FGGEBBBFGGGF?FF.BDFBBBBFFFFFBFFFFFFFDFF/BFFFFBFFFFFFFFFB
@M05620:37:000000000-D9766:1:1101:9850:3544 1:N:0:39
ACCACACGTTCTACAATGCGCTGCGTGCGGCGCGCGAGGAGCACCCCTTGATGCTGACCAAGGCCCCCCTGAACCCCAAGGCCAACCGCGCGAAGATGAGGCAGGGGCCTGCGCGCGTATCTTGTGGAGGGCTCCCTGCGTCCGGGCCGCCCGTCGCGGTGGGGTTTGTTACTTTTTCTCGTGGCGGGTCGTGGTAGTCGGTGGGGCGTCTCTGGGCTGACTGGCTTCTGTCAGTCGCCCTGTCCTGTCTT
+
>>1>1>11>1B13BA1BGBAEAAAEBEA00//AEA///>>/?/0B?E>>F@1211BFG01/>/??EE/>//B1FGCC/?FFA<?FEF@<@/>/--.>1>10...-A--:.:.-@?A-;-:CF00;F.;;C-.;:---/;-;---9-;9-;-99---9---;-;--;----//;//99/:9----;;-@@--;;-A////-----;-A---9-/9/-;B---/;-----9//////B-9AA-A//////9;/
@M05620:37:000000000-D9766:1:1101:16931:3549 1:N:0:39
ACCACACCTTCTACAATGAGCTGCGTGTGGCTCCCGAGGAGCACCCCGTGCTGCTGACCGAGGCCCCCCTGAACCCCAAGGCCAACCGCGAGAAGATGCCCAGGTGAGTGGCCCGCTACCTCTTCTGGTGGCCGCCTCCCTCCTTCCTGGCCTCCCGGAGCTGCGCCCTTTCTCACTGGTTCTCTCTTCTGCCGTTTTCCGTAGGACTCTCTTCTCTGACCTGAGTCTCCTTTGGAACTCTGCAGGTTCTA
+
BBBBBBBBFFFFGGGFGGGGGGHBGFGFEGHHHGGGGGGGGHHHHGGGEEGGHHGHHHHGGGGGGGGGGGGHHHHGGGGHGHHHHGGGGGGGGGHHHHHHHHHGGHHHGHGGHHGGGGGHHHHHHHGHHHGHHGGGGGHGHHGHHGGGGGGGGGGGGG9BDGGGGGFFFFFFFFFFFFFFFFFFFFFFFFFFFFDFFFFFFFFFFFFFFFFFFFFFFFFFFFFFFFFEFFFFFFFFFFFFFFFFFFFFFF;
@M05620:37:000000000-D9766:1:1101:14729:3549 1:N:0:39
ACCACACCTTCTACAATGCGCTGCGTGTGGCTCCCGAGGAGCACCCCGTGCTGCTGACCGAGGCCCCCCTGAACCCCAAGGCCAACCGCGAGAAGATGAGTGAGTGGCCCGCTCCCTCTTCTGGTGGCCGCCTCCCTCCTTCCTGGCCTCCCGGCGCTGCGCCCTTTCTCACTGGTTCTCTCTTCTGCCGTTTTCCGTAGGACTCTCTTCTCTGCCCTGAGTATCCTTTGTAACTCTGCCGGTTCTCGCTC
+
ABCCCCCBFFFFGGGGGG4EEEGGGGGAAEHHHFGGDGGGGHGHHGGGEGGGHHHHHHHEEGFGGGGGGGGHHHHGGGGHGHHHCGGGGG/BDAHFGHHFGGGGGDGGHEDGGGGGHHFHHHGHHHGH.ADGGGHGHHGGGGGG0:FGGGGGGGGGGFFFFFFDFFFFFFFFF9/BFFFFFFFFFFF//;;AFFBFFF?DDBFF9FFFFFFFFB/:AFFFFFBFFFF/;B//B9BF/;B/;B@DFF;:.;.
@M05620:37:000000000-D9766:1:1101:16550:3568 1:N:0:39
ACCACACCTTCTACAATGAGCTGCGTGTGGCTCCCGAGGAGCACCCCGTGCTGCTGACCGAGGCCCCCCTGAACCCCAAGGCCAACCGCGAGAAGATGAGTGAGTGGCCCGCTCCCTCTTCTTGTGGCCGCCTCCCTCCTTCCTGGCCTCCCGGCGCTGCGCCCTTTCTCACTGGTTCTCTCTTCTGCCGTTTTCCGTAGGACTCTCTTCTCTGCCCTGAGTCTCCTTTGGAACTCTGCAGGTTCTCGCTC
+
AABABBBBFFFFGGGGGGGGGCHHGEGB4A2BBBFEEGGA2CH1AEFGEEGFFHGHGHGEGEGEGGG@EGFHFHH/EEGHEFHHHCEECDB@@DCFG1FF21>GGFGEG/ADD@DGHGFHHHHHHHGHCC-DGDHGHHGHHHHHGHGGGGGGGGG??BGFBB9;BFFFFFFFF/.9BFFFFFFFFFF/B@;AFFBBDFAAFFFFBFFFFFFFFF/BAFFFBFBFFFFBFF/BFBFF/;9/9A9BFF/;.;9
@M05620:37:000000000-D9766:1:1101:8249:3582 1:N:0:39
ACCACACCTTCTACAATGCGCTGCGTGTGGCTCCCGAGGAGCACCCCGTGCTGCTGACCGAGGCCCCCCTGAACCCCAAGGCCAACCGCGAGAAGATGCCCAGGTGAGTGGCCCGCTACCTCTTCTGGTGGCCGCCTCCCTCCTTCCTGGCCTCCCGGAGCTGCGCCCTTTCTCACTGGTTCTCTCTTCTGCCGTTTTCCGTAGGACTCTCTTCTCTGACCTGAGTCTCCTTTGGAACTCTGCAGGTTCTA
+
BBABAAB>CFCFGGBGGG4AFFGGGGGBGGHHHEGE?EEEGHFHHGGAF1EEHHHEFHH0EECFGGGEGGGGEHHGGGGHGHHHHGGGGC>BCGHBDBHHHHHF1FGGDGGGHHGGGGGHHHHHHHGH0GDGFCGGGGHGGGGGGGGGFGAGFFGGGG-9-?BBBFFFFFFFFFFFFFFFE/FBFFFF:BFFFFDFFFFFFFEDFBFEFFFFEFF9;B/;FFFBBBF/:;FFFFFFFFFFFFFFFFFBFF/
@M05620:37:000000000-D9766:1:1101:16559:3585 1:N:0:39
GAGACTGCTTTGGCCGAAAGTTACAAGTGACTCCCACAGTGCACGCCGTGCCGCTGACCGAGGCTCCGCTGAACCCCAAAGCCTAGCGCGAGATGCTCAGTGAGAAGCCCGCTACCTCTTATTGTGGCCGCCTCCCTCCTTCCTGGCCTCCCGGAGCTGCGCCCTTTCTCACTGGTTCTCTCTTCTGCCGTTTTCCGTAGGACCCCCTTCTCTGACCTGAGTCTCCTTTGGAACTCTGCAGGTTCTAGATC
+
>A1>>@@CFFDF1B111A0AB3ADAD1D331DDBA0BA0111DA/A/A/AB////A/0BA>>///0//>/>/BB//>?/0BBF110B/>//<//11111<>B1?110?0<></<@GDGG111??1<>>F-<@A.<CCG</DDCC;:CCGFC..CC?A?FF-9A@?BFFB0;0;;B99;C0BBBBFFFBF@-AF?/BA/;-:BF-A-;@AFFFBFBFF9-;-;;99BFBBBF9/F/9;///9--;B///9:/
@M05620:37:000000000-D9766:1:1101:13845:3596 1:N:0:39
GAGGCTGCTTTGGAAGAAACTCATAGATTAATGCAACAGTTCCCCCTGGACCTGGACAAGTTTCTTGACTGGCTTACTGAAGCTGAAACAACTGCCAATGGTCCTACACTATGTTACCAGCAAGCAAAGGCATCTAGAAGACGGCAAGGGAGGAAAAGATCGGATGAAACAATGGTAACCAAGGCAGGCACTGGCGCATGAGCCCGCGTGGGGAGCCAATTTAACAATTACCAGCATTTGTACTTGGAACA
+
11>AA>1A@BFFGFAFFGGGFFGHHGHDBG13DA1F1FGFEDD1BE0F/C0AAA0B010ADABBDFA2B11BFGC1B1DDGHGGBDFGGBFH1B10FGGH1BFG1BBF010BG22B2@1B/BBF/0BBBF/01BF1B2BF10//</>??//?/?00@0/11??///?1??F/<<11>F111.><.0<<A..</<C-.-..;00/.----:--;.-9:99;B/99B/B/;:/;;FA-;;/9:9//;99;B/-
@M05620:37:000000000-D9766:1:1101:20196:3624 1:N:0:39
ACCACACCTTCTACAATGAGCTGCGTGTGGCTCCCGAGGAGCACCCCGTGCTGCTGACCGAGGCCCCCCTGAACCCCAAGGCCAACCGCGAGAAGATGCCCAGGTGAGTGGCCCGCTACCTCTTCTGGTGGCCGCCTCCCTCCTTCCTGGCCTCCCGGCGCTGCGCCCTTTCTCACTGGTTCTCTCTTCTGCCGTTTTCCGTAGGACTCTCTTCTCTGACCTGAGTCTCCTTTGGAACTCTGCAGGTTCTA
+
ABCCCCBBFFFFGGGGGGGGGGHHGGGBAEHHHGGGDGGGGGHHHGGGGGGGGHHHHHHGGGGGGGGGGGGHHHHGGGGHGHHHHGGGGGDGGGHGHHHHHHHFHHHHHHGGHHGGGGGHHHHHHHHHHHGHHGGGGGHGHHGHHGGGFGGGGGGGGG;BDFFFFFFFFFFFFFFFFFFFFFFFFFFFFFFFFFFFFFFFFFFFFFFFFFFFFFFFFFFFFFF9FFFFFFFFFFFFFFFFFFFFFFFFFFF
@M05620:37:000000000-D9766:1:1101:19837:3630 1:N:0:39
ACCACACCTTCTACAATGAGCTGCGTGTGGCTCCCGAGGAGCACCCCGTGCTGCTGACCGAGGCCCCCCTGAACCCCAAGGCCAACCGCGAGAAGATGCCCAGGTGAGTGGCCCGCTACCTCTTCTGGTGGCCGCCTCCCTCCTTCCTGGCCTCCCGGCGCTGCGCCCTTTCTCACTGGTTCTCTCTTCTGCCGTTTTCCGTAGGACTCTCTTCTCTGACCTGAGTCTCCTTTGGAACTCTGCAGGTTCTA
+
BCBCCCCCFFFFGGGGGGGGGGHHGFGECEHHHGGEDFGGGHGHHGGGGEGGGHHHHHHEGGGGGGGGGGGHHHHGGGGHGHHHHGGGGGGGGGHHHHFHHGECHFF=FDGEHGFGGGGCHFFHDD=G=CAHHGCCDGEGHHGFHGGGGGGGGGGFDCCCCFFFFFFFFFFFFF9FFFFFFBFFBFBFFFFFFBADFFFFDF9A.BBBFBFFFFFFFF:FFFF9;;F0BFBBFFFBBFBFBFFFFFFFFF9
@M05620:37:000000000-D9766:1:1101:16283:3647 1:N:0:39
AGTGCCAGCTCTCAATCGCACAGGGGACCCAGGGCCTGGCCCCTCCATCCAGAAAACCTATGACCTCACCCGCTACCTGGAGCACCAACTCCGCAGCTTGGCTGGGACCTATGTGAGTATCCAGCGTAGGAATCTGGGAGTTGGGGAGGAGTGAGGAGTTGGGGAAAGACAGTCCTAACCGTGGAGGGTTCTGGTAAATGATGGGGTGAGGAGGGGCTCTTTGGCTCCCACCAGTCCCCCTGTCTGGTCTA
+
AAAAAFFCAFFFGFGGGGG2ECHCG2EE2BGHAEEG2FGH2FGGGGHFEGHHDGGGHGH3FGAGHDGHHHHGG>EFHHHHBGHHFGCFFHFHAECGEFBGDHHGGGGFGHHGHGFHHHHHHHHHHGGGGGHHHHHHGHAFGHHHGGAFGGEGHGHHFGGBGFFGGFHHHHHHHHHHHHHHGGGGDGGGDGGGFGFFGGGGGGGFGGADFFFFFFFFFFFFFFFF//BEFFFFFFFFFFFFFFFFFFFFFFF
@M05620:37:000000000-D9766:1:1101:12455:3659 1:N:0:39
AGTGCCAGCTCTCAATCGCACAGGGGACCCAGGGCCTGGCCCCTCCATCCAGAAAACCTATGACCTCACCCGCTACCTGGAGCACCAACTCCGCAGCTTGGCTGGGACCTATGTGAGTATCCAGCGTAGGAATCTGGGAGTTGGGGAGGAGTGAGGAGTTGGGGAAAGACAGTCCTAACCGTGGAGGGTTCTGGTAAATGATGGGGTGAGGAGGGGCTCTTTGGCTCCCACCAGTCCCCCTGTCTGGTCTA
+
ABAAAFFBAFFFG4FGFGG2E?GCGEEEEEHH2EEEFFHHGHGEGGHHHGHHGFHFHGHHGGHHHFGHHHHGG/>EHHGHCEGHHH1?EHHFAE?E?G?FEHF?E/?GEBFHHHHHGHBDHFFFFGDDGDFHHHHHHG0CEGHHCC.@CC<>CBFGHA</DGDGEGHHBGHFHHHHHGHHGGGGBEFGGGGFFGCFFGGGGGGGGFD?FFEFFFB-@BFFFFFFFBFFFFFFFFFFFFFF?EBFFFBFFFF
@M05620:37:000000000-D9766:1:1101:19776:3705 1:N:0:39
ACCACACCTTCTACAATGAGCTGCGTGTGGCTCCCGAGGAGCACCCCGTGCTGCTGACCGAGGCCCCCCTGAACCCCAAGGCCAACCGCGAGAAGATGCCCAGGTGAGTGGCCCGCTACCTCTTCTGGTGGCCGCCTCCCTCCTTCCTGGCCTCCCGGCGCTGCGCCCTTTCTCACTGGTTCTCTCTTCTGCCGTTTTCCGTAGGACTCTCTTCTCTGACCTGAGTCTCCTTTGGAACTCTGCAGGTTCTA
+
CCCCCBCCFFFFGGGGGGGGGGHHGGGECEHHHGGGGGGGFHHHHGGGGGGGHHHHHHHGGGGGGGGGGGGHHHHGGGGHGHHHHGGGGGGGGGHHFFHHHHHGFHHGGHGGHHGGGGGHHHHHHHHHHHGHHGGGGGHGHHGHHGGGGGFGGGGGGC-;ADBFFFFFFFFFFFFFFFFFFFFFFFFFFFFFFFDFFFFFFFFFFFFFFFFFFFFFFFFFFFFFFFFFFFFFFFFFFFFFFFFFFFFFFF;
@M05620:37:000000000-D9766:1:1101:14044:3713 1:N:0:39
GAGACTGCTTTGGAAGAAAATAATAGGTTAAGGCAACAGTTCCTCCTGGAACTGGACAAGTGTCTCGACCCGCTTACTGAAGCTGAAACAACGTACTACCGTTAAGACAAATGTTGTCGAAGCCGCCTAGGAATCAAATAATAGGACTAGAGAGAGGCAAAGAAGCCATCCATCCCTACCGCAGGAGGCTGCTGTTAACAGTTGACGACAGTTGACGATCTTGAGTATCCACCGACCCGCTAGTGACAACA
+
11>1>111@@3@A11A1111111A331DD1BBAA00A001DD22DF0F0011AA00010A1DDD220BA//AA///@1221@B1111BB0/?//0//2BB/////BB1000112220>>>///0//</?BF1111111211222@11001111//////00<0001<>1<0<110<00.<---<-::;....:;:0;:C0900;00..---;0009.....;00;900;9//;------;---//////--
@M05620:37:000000000-D9766:1:1101:15136:3731 1:N:0:39
AGTGCCAGCTCTCAATCGCACAGGGGACCCAGGGCCTGGCCCCTCCATCCAGAAAACCTATGACCTCACCCGCTACCTGGAGCACCAACTCCGCAGCTTGGCTGGGACCTATGTGAGTATCCAGCGTAGGAATCTGGGAGTTGGGGAGGAGTGAGGAGTTGGGGAAAGACAGTCCTAACCGTGGAGGGTTCTGGTAAATGATGGGGTGAGGAGGGGCTCTTTGGCTCCCACCAGTCCCCCTGTCTGGTCTA
+
AABBCFFFCFFFGGGGGFGGGGHHGGGGGGHHGGGGDFGFHHGHGGGHHHHHHFHHHGHGHHHHHHFHHHHGGGGGHHHGHGGGGHHHGHHHGGFGGHHHGHHGGGHFGHHHHHHHGGGHHHHHHGCADEGHHHHHGHGG?GGHGGGGGGGHHHHHFE<CDGFCEGHHHHHHHHHHHHHHGEEGGFGG9CFGGG0CFFGGGFFGFGFFFFFFFFFFFDFFFFFFFFFFFFFFFFFFFBFFFFFFE/FFBF9
@M05620:37:000000000-D9766:1:1101:23414:3813 1:N:0:39
ACCACACCTTCTACAATGAGCTGCGTGTGGCTCCCGAGGAGCACCCCGTGCTGCTGACCGAGGCCCCCCTGAACCCCAAGGCCAACCGCGAGAAGATGCCCAGGTGAGTGGCCCGCTACCTCTTCTGGTGGCCGCCTCCCTCCTTCCTGGCCTCCCGGAGCTGCGCCCTTTCTCACTGGTTCTCTCTTCTGCCGTTTTCCGTAGGACTCTCTTCTCTGACCTGAGTCTCCTTTGGAACTCTGCAGGTTCTA
+
CDDDDDDDFFFFGGGGGGGGGGHHGGGGGGHHHGGGGGGGGHHHHGGGGGGGHHHHHHHGGGGGGGGGGGGHHHHGGGGHGHHHHGGGGGGGGGHHHGHHHHHGHHHHHHGGHHGGGGGHHHHHHHHHHHGHHGGGGGHGHHGHHGGGGGGGGGGGGGFGGGGGGGFFFFFFFFFHHFFFFFFFHFFFHHFFFFDFFFFFFFFFFFFFFFFFFFFFHFFFFFFFFFFHHFFFHHFFFFFFFFFFFFFFFFF
@M05620:37:000000000-D9766:1:1101:9780:3816 1:N:0:39
ACCACACCTTCTACAATGAGCTGCGTGTGGCTCCCGAGGAGCACCCCGTGCTGCTGACCGAGGCCCCCCTGAACCCCAAGGCCAACCGCGCGAAGATGCCCAGGTGGGTGGCCCTCTACCTCTTCTGGTGGCTGCTTCCCTCCTTCCTGGCCTCCCGGCGCTTCGCCCTTTCTCTCTCGTTTGCTGTTTTGCCGTTTTCCCTATTACTCGCTTCGCTGCCCTTTGTCCCCTTTGGAACTCTGCAGTTGCTA
+
CCCCCCCBFFFFGGGGGGBFGGHHGGGBFEHGHFGGDGGCGHHHHGGEGFGGHHHHHHHEEFGGGGGGGGGHHHHGGGGHGHHHGGGGGG/>BDGDHHG1<1?/??/->E-F0>..<0=0DDGFH0=0D/.;..;0;GH/0/C:GHHFHGG.9A.CF;---;.;-;.AD//:BF/BF/.AE..B//;B/;.;/-;./.;//;///9///.;:AA-;9..9A//////;/;F.BF/B//;///;//9;//:;
@M05620:37:000000000-D9766:1:1101:14077:3833 1:N:0:39
AGTGCCAGCTCTCAATCGCACAGGGGACCCAGGGCCTGGCCCCTCCATCCAGAAAACCTATGACCTCACCCGCTACCTGGAGCACCAACTCCGCAGCTTGGCTGGGACCTATGTGAGTATCCAGCGTAGGACTCTGGGAGTTGGGGAGGAGTGAGGAGTTGGGGAAAGACAGTCCTAACCGTGGAGGGTTCTGGTAAATGATGGGGTGAGGGGGGGCTCTTTGGCTCCCACCAGTCCCCCTGTCGGGCCTA
+
A>AAAFBF1FFFGGGGGGGCG0GCFGGAEE00BAEFFFHHBGG/EEF11F1FEC1FAFABGGGGHHH1F00>EEEEH1FGHGHGHHHHGFGHEG?/EFHH?FGEEGGAEF<D1FGFF>F1FHGGH@?ACGF1@G1G1?<F??11<@FCGCCGFH0<CA</<GGC.:C.;GHF:CG0C0;;AEA-;;C:.;9BBF0;00;0009CAEB---;-;-9-;9-;B/BBB//9ABF?-ABFFF?B;EFB-;>-;A/
@M05620:37:000000000-D9766:1:1101:21331:3840 1:N:0:39
AGTGCCAGCTCTCAATCGCACAGGGGACCCAGGGCCTGGCCCCTCCATCCAGAAAACCTATGACCTCACCCGCTACCTGGAGCACCAACTCCGCAGCTTGGCTGGGACCTATGTGAGTATCCAGCGTAGGAATCTGGGAGTTGGGGAGGAGTGAGGAGTTGGGGAAAGACAGTCCTAACCGTGGAGGGTTCTGGTAAATGATGGGGTGAGGAGGGGCTCTTTGGCTCCCACCAGTCCCCCTGTCTGGTCTA
+
AB>AAFFFBFFFG4FGGFGCEFHCGAAEEEHHFEGGGGHHFHGHGGGHHGHHHFFGHGHGHHHHHFGHHHHGGEGGHHHH2FHHHHC?EGHHAFCGGFGHGGHGGGHHGHHFHHHGHHHHHHHHHGGGGGGHHHHHGHAFGHHEGGACGFDHH0GHCGHHHEFGGAGHHHGGHHHHHHHHGGGGFGGGGGFFGGGGGGGGGGGGGGFFEFFFFFFFFFFFFFFFFFFFFFFFFFFFFFFFFFFFFFFFFFF
@M05620:37:000000000-D9766:1:1101:16853:3844 1:N:0:39
ACTGCCCCTTCTCAATCGACCGGCGTGCCCGGGCCCAGGGACCGCAAGAGCACACGACTGAACCCCAGCCACGAGCCTCGATCACCCACGCCGCCGTCTGCTTGGGAAATACCTCGAAACCTCTCGGGGGGCCCCCGCCCTTCTGCCCGAGTGCCCCGTTCGTCCGCCCTTTCCCCCTTCGTCCTCTTTTGGCGTCAATCGTAGGATGCTCCGCGTTTGTCCTTGTCCCCCCCGTGCCCCGGCCAGGTCTT
+
>A>AAB4>>FBDBGGBFABEAA2AA2AEEG2AE?EEEA11A1B>0E>>2BG31B1>/>1?33B??EE/0?0B/>/>/3??C0FCG00?///?B/>//-<<<11>..><.000000../.<<::0:..;A-@--9-9;-;9@/:////9.--..///.;;;.;...--9-;FB/;/..;.......////99=/-;-..9/....;///9///..-9-;..;////:BB99.---...:/.-----;.F///
@M05620:37:000000000-D9766:1:1101:11332:3848 1:N:0:39
AGTGCCAGCTCTCAATCGCACAGGGGACCCAGGGCCTGGCCCCTCCATCCAGAAAACCTATGACCTCACCCGCTACCTGGAGCACCAACTCCGCAGCTTGGCTGGGACCTATGTTGCGTCTCACGCGACGGACTCTGGACGTTGGGACGGCGTGCGGCGTTGGGGAACGCACGTCCTACCGGTGGCGGGTTCTGGAAACTGATGGGGTGCGGCGGGGCTCTTTGGCTCCCACCAGCCCCCCTGTCTGGTCT
+
AAAABFFFBFFFGGGGGGGGGGHEGEDGGGHHGFFGFGHHHHGEGGHHHEBFGHFFHGHHGHFHHHHHHHHGGEEGHFHHHGHGHHHHGHHHEGGGGHGH/GHGEEHHGFGHFGH33</BEH2F/@C//>->CDFGFH0<@E.CGF..:-;;;-;B-9;ADBFFAFDA.9-9-9EFDF/A-;9@.9@F;DFFFB//;B/B/;BFFF?A@.99;;D--;-.9;BF///BE..;..;9;DFF=@FFFFFFFFB
@M05620:37:000000000-D9766:1:1101:18483:3853 1:N:0:39
ACCACACCTTCTACAATGAGCTGCGTGTGGCTCCCGAGGAGCACCCCGTGCTGCTGACCGAGGCCCCCCTGAACCCCAAGGCCAACCGCGAGAAGATGCCCAGGTGAGTGGCCCGCTACCTCTTCTGGTGGCCGCCTCCCTCCTTCCTGGCCTCCCGGAGCTGCGCCCTTTCTCACTGGTTCTCTCTTCTGCCGTTTTCCGTAGGACTCTCTTCTCTGACCTGAGTCTCCTTTGGAACTCTGCAGGTTCTA
+
BBCCCCCCFFFFGGGGGGFGGGHHGFGBCEHHHGGGDGGGGHHHHGGGGGGGGHGHHHHFGGGGGGGGGGGHGHHGGGGHGHHHHGGGGGBDGGHHHHHHHHHGGHHHHHGGHHGGGGGHHHHHHHHHHHGHHGGGGGHGHHGHHGGGGGGGGGGGGD-ACGGGGGFFFFFFFFFFFFFFFFFFFFFFFFFFFFFFFFFFFFFFFFFFFFFFFFFFFFFFFFFFFBFFFFFFFFFFFFFFFFFFFFFFFFB
@M05620:37:000000000-D9766:1:1101:10974:3926 1:N:0:39
AGTGCCAGCTCTCAATCGCACAGGGGACCCAGGGCCTGGCCCCTCCATCCAGAAAACCTATGACCTCACCCGCTACCTGGAGCACCAACTCCGCAGCTTGGCTGGGACCTATGTGAGTATCCAGCGTAGGAATCTGGGAGTTGGGGAGGAGTGAGGAGTTTGGGAAAGACAGTCCTAACCGTGGAGGGTTCTGGGAAATGATGGGGTGAGGAGGGGCTCTTTGGCTCCCACCAGTCCCCCCGTCTTGTCTA
+
AAAABD5FBFCFFGGFGCFFE?FGDGGGGGHHGGGGGCHHHHGHGGGHHHGEBCGHHGHHHHHHHHHHHHHGGGCGHHHHGHHHHHHHGHHHGGCEEEHHFHHGGGHHGHGHGHGF1?2B2FFGGB<<CGBG1<1<?GA<?F1FCC.@D.A<.00<0<<<0=CD.;G./CCCCBG00CFHC.CBDEGGCF?90C/.;A0B000CEGD-.9;/.ABB@-./BF/B9//;AFFFFFBFFFFF-99:..;/;B/
@M05620:37:000000000-D9766:1:1101:14594:3946 1:N:0:39
ACCACACCTTCTACAATGAGCTGCGGGTGGCTCCCGAGGAGCACCCCGTGCTGCTGACCGAGGCCCCCCTGAACCCCAAGGCCAACAGCGAGAAGATGCCCAGGTGAGTGGCCCGCTACCTCTTCTGGCGGCCGCCTCCCTCCTTCCTGGCCTCCCGGAGCTCCGCCCTTTCTCACTGGTTCTCTCTTCTGCCGTTTTCCGTAGAACTCTCTTCTCTGACCTGAGTCTCCTTTGGAATTATGCAGGTTCTA
+
AAAAAAAAFFFFGFGGFGG1F1B1E0AAEEHH1FGEFGGGGHHHHGGGEEGFGHHCH>GG?/>EF/>EGGG0G1<EGG/C//FFGG/0B/C//<0?111<F1//<1<F11FF<.->@@@GHH0000G00-:A--;-.C.:9B99BF/99F..0...A--;@A/9-9A--/;F/9/;9;FF/;/FFFFB/9/;9@BFFFBFAF?--99B9//9/;BBFFFB//-/:BFF/BFFBB/FB///;///9--;/99
@M05620:37:000000000-D9766:1:1101:21787:3981 1:N:0:39
ACCACACCTTCTACAATGAGCTGCGTGTGGCTCCCGAGGAGCACCCCGTGCTGCTGACCGAGGCCCCCCTGAACCCCAAGGCCAACCGCGAGAAGATGAGTGAGTGGCCCGCTACCTCTTCTGGTGGCCGCCTCCCTCCTTCCTGGCCTCCCGGAGCTGCGCCCTTTCTCACTGGTTCTCTCTTCTGCCGTTTTCCGTAGGACTCTCTTCTCTGACCTGAGTCTCCTTTGGAACTCTGCAGGTTCTCGATC
+
3A>ABAAAFFCBGGGFFGGGFFFCEBEEF2GHHGC2AAE2EGHHHGEG11EFEA3BFG3FGG?E?E/FGGGHHH/EGGG?FHHA/?EED/<BC/FG1<??F1?<11?FGGGG--AGGDGH1>F10<.<C--:.C..;/EHHF/00/..CF...;:-A.:F-;;-9BF9B/::9BF/9BBFFB/;BF///@A.FEB9DFFD.BFBBBFFFFFFFFF/FFFFFF//;FFBFFBFBFFEFFFFF../://.9/.
@M05620:37:000000000-D9766:1:1101:19345:4014 1:N:0:39
ACCACACCTTCTACAATGAGCTGCGTGTGGCTCCCGAGGAGCACCCCGTGCTGCTGACCGAGGCCCCCCTGAACCCCAAGGCCAACCGCGAGAAGATGACCCAGGGGCCTGCTCCCTTTCCTGGTGTGCTGGTCGCTTCTTCCTTTCCTCGCGGCCCTGCGCCCCTCCCTTCCTCCCTGCTTCTCTGTCGTGTTCTTTACCACTCGATTCTCTGCTCTGACTTGCGTCTCCTTCGCTGCACTGTCGGTATT
+
1>AAAAAAFFCFGGG1FGA1A1FGG?EA000BBFF0AEAA//F0/EEE/EEG1B1GEGBEE@//BFE/EE/GHH/EFEGHGHHC//?ECC/B??01FGF110/?///A</F01=<.0<11>G10F<..00<//=-<..;000;000<CC0.A--9-;.;.A-.--9-;--/-////--/-///9;B///-99--///////////9-/;BBFF/;/BFFF////;-;-;-////----;//999/--9--/
@M05620:37:000000000-D9766:1:1101:7902:4014 1:N:0:39
ACCACACCTTCTACAATGCGCTGCGGGAGGCTCTCGAGGAGCACCCCTTGCTGCTGACCTAGGCCCCCCTGAACCCCAAGGCCAACCGCGCGAAGATGACCGAGTAGCCAGGTCCGTTTTCTCTTGGGGGGGTCGCTTCTTGCTGTCCTCCCGGCGCTGGGATCTGTCTCTCTTTTTCTCTGTTCTGTTGTTTTGCGTAGCATTGTCTTCTCTGGTCTGACTTTCGTCTGTTATTGAACCGGGTCTGGTTT
+
AAAAAAA>BBCFDFFFFG11A0AEG0A0AAEFB01B1E//EHF0FAE/ABFGHHHHG0BBBFFBC>EGCEEH11?EEF>GE/>GE//<EE>B/BC/1?111//>/0??11<.<F1-<>C<FG00=D0.----9;-;---99/;////;F9/A--@-9-@-9;/-/////////;//////9//;FB/99/----;/-;9--///////;BB9F//9;9FF////;;A-;-///;//9;9--9-9--////-
@M05620:37:000000000-D9766:1:1101:13101:4017 1:N:0:39
AGTGCCAGCTCTCAATCGCACAGGGGACCCAGGGCCTGGCCCCTCCATCCAGAAAACCTATGACCTCACCCGCCACCTGGAGCACCCACTCCGCAGCTTGGCTGGGACCTATGTGAGTATCCAGCGTAGGAATCTGGGAGTTGGGGAGGAGTGCGGAGTTGGGGAAAGACAGTCCTAACCGTGGAGGGCTCTGGTAAATGATGGGGTGAGGAGGGGCTCTTTGGCTCCCACCAGTCCCCCTGTCTGGTCTA
+
A3>>AFFFAFFFGGGGGGGGGGHHGGG?AEEAAAAE2FGHCFEDE1C5DF3FGGEHHF3GAGD5F53BF1?EE/>>1B??21BCGH11>B3G?E/>/B33?3?FEFGF/F232B3B3F?GHH32@BE/C/F2F1<1100//0?<<A.--.<<<0<<A@;/:/CCGG.:/;G/9FFFB0:F-.;-.;CA..CBFFGB9/B9//:BFD.-.9./:.-@DFFFFFFFF/B.9FADFFFFFFFFFFFFFFFFFFF
@M05620:37:000000000-D9766:1:1101:23348:4021 1:N:0:39
ACCACACCTTCTACAATGAGCTGCGTGCGGCTCCCGAGGAGCACCCCGTGCGGCTGACCGAGGCCCCCCTGAACCCCAAGGCCAACCGCGAGAAGATGAGTGAGTGGCCCGCTACCTCTTCTGGTGGCCGCCTCCCTCCTTCCTGGCCTCCCGGAGCTGCGCCCTTTCTCACTGGTTCTCTCTTCTGCCGTTTTCCGTAGGACTCTCTTCTCTGACCTGAGTCTCCTTTGGAACTCTGCAGGTTCTCGATC
+
AAAAAAA1C@FFGGG1FGGGGFHHAB00A0A0A/F//A/EE//BGFG/E///>/>FHHH/>E/>FGG@GE<FHHHGGG?GFCGHEFCBC//<<CHBFDFGFD1GDH<>GG<@CCCHDHHHHGCHCH.CFCC@BGEEFFFFGGGBGGFABAAAF?-9>-/9@@A>@FFBFFFFFFFFFFBFBFFBFFFBB>-;/-BF;:;A9BF9BFFFFFFFFF/BFF9BBFBFFFBFFEFFFBFFFBFB/AABFF/-/FA
@M05620:37:000000000-D9766:1:1101:9812:4022 1:N:0:39
ACCACACCTTCTACAATGAGCTGCGTGTGGCTCGCGAGGAGCACCCCGTGCTGCTGACCGAGGCCCCCCTGGACCCCAAGGCCAACAGCGAGAAGATGCCCAGGGGAGTGGCCCGCTACCTCTTCTGGTGGCCGCCTCCCTCCTTCCTGGCCTACCGGGGCTGCGCCCTTTCTCACTGGTTCTCTCTTTTGCCGTTTTCCGTAGGACTCTCTTCTCTGACCTGGGTCTCCTTTGGAACTCTGCAGGTTCTA
+
A?A>AAA1>FFFF3GFBG1AF1GFEA00A0AA10AA/AE?AGHGHGG/AAE/@D1@GHF>/>?EG/>>EEC/B0BEGA/?//?F/F/0B////?011?110</F/>ECC0.<0<CC-<@<GGF0<0<00;.CG?--....;B9/00/0C/.;0//99?----------99//;FBBB/:B9B9//////;;/9@BBFEF/-B-AB/;//9/;/9//99/9;FF-;BF-:B9B/FFFFFFFFFE/9F-BFFB
@M05620:37:000000000-D9766:1:1101:12996:4067 1:N:0:39
ACCACACCTTCTACAATGAGCTGCGTGTGGCTCCCGAGGAGCACCCCGTGCTGCTGACCGAGGCCCCCCTGAACCCCAAGGCCAACCGCGAGAAGATGCCCAGGTGAGTGGCCCGCTACCTCTTCTGGTGGCCGCCTCCCTCCTTCCTGGCCTCCCGGAGCTGCGCCCTTTCTCACTGGTTCTCTCTTCTGCCGTTTTCCGTAGGACTCTCTTCTCTGACCTGAGTCTCCTTTGGAACTCTGCAGGTTCTA
+
BBBBBBBBFFFFGGGGGGFEGGHGGEGBAEHHHFGEDCGGGHGHHGGGGGGGGHHHHHHGGGGGGGGGGGGHHHHGGGGHGHHHHGGGGG?DGGHGGGHHHHHGHFGHHHGGHHGDFGGHHHGHHHHGHFEGHGGGGGHGHHGGHFGGGGFGGGGGGG-9AFBFCGFFFFFFFFFFFFFFFFFFFFFFFFFFFFDFFFFFFFFDDFFFFFFFFFFFFFFFFFFFFFFBFFFFFFFFFFFFFFFFFFFFFF/
@M05620:37:000000000-D9766:1:1101:14791:4069 1:N:0:39
ACCACACCTTCTACAATGCGCTGCGTGTGGCTCCCGAGGAGCACCCCGTGCTGCTGACCGAGGCCCCCCTGAACCCCAAGGCCAACCGCGAGAAGATGCCCAGGTGAGTGGCCCGCTACCTCTTCTGGTGGCCGCCTCCCTCCTTCCTGGCCTCCCGGCGCTGCGCCCTTTCTCACTGGTTCTCTCTTCTGCCGTTTTCCGTAGGACTCTCTTCTCTGACCTGAGTCTCCTTTGGAACTCTGCAGGTTCTA
+
BBBABBBAFFFFGGGGGF4AE22AFAEB2EGHGBFEDGGEDHHHHGGEEEGGGHHHHHHEEGCGGGGGGGGHHGHGGGGHAFHHHGF?DG?DCFHFGGHHHHHFHHHFFHEFHHCC?DDHHHHHHHFHGHGHHC@DGDHFGFEBFFFGGGGFGFGGFG9BBBBDB;ABBFBFFFFFFFFFFFFFFFFFFBFFFBDDFFFFFBF.;BFFFFFFFFFBFFEFFFFF.9B9/BFFFF/FFBFFFFFFFFFFFB/
@M05620:37:000000000-D9766:1:1101:9890:4087 1:N:0:39
ACCACACCTTCTACAATGAGCTGCGTGTGGCTCCCGAGGAGCACCCCGTGCTGCTGACCGAGGCCCCCCTGAACCCCAAGGCCAACCGCGAGAAGATGAGTGAGTGGCCAGCTCCCTCTTCTGGTGGCCGCCTCCCTCCTTCCTGGCCTCCCGGCGCTGCGAACTTTCTCACTTTTTCTCTCTTCTGCCGTTTTCCGTCGGACTTTCTTCTCTGCCCTGAGTCTCCTTTGTCACTCGTCCGGTTCTAGATC
+
1>>>AAA>CFB1BFGDGG1BAAFAEAABBAGGABABEEE/EHGHHGEAEABAGAAFG0AE>EGGCA/EGGGFHEEEGG?C//G<<FEEC</>/CFFBDFF2?1F?<FGGFEFHG<F<0<<111FFG.C>--=.<.CHHG/0;CC0;G.0;.C.9-A@-;;-99@EFFFBF9/9/9BBFF/;FFBFFF/B@:9FF/;AB-9@--@/;BFFFFFBF9;;/;;-:/9;B//;/9/9/;B--9A>-@FFF///B/
@M05620:37:000000000-D9766:1:1101:11259:4133 1:N:0:39
ACCACACCTTCTACAATGAGCTGCGTGTGGCTCCCGAGGAGCACCCCGTGCTGCTGACCGAGGCCCCCCTGAACCCCAAGGCCAACCGCGAGAAGATGACCGAGGGGAGTGGCCCGCTACCTCGTCTGGTGGCCGCCCCCCTCCTTCCTGGCCGCCCCGAGCTGCGCCCTTTCTCACTGGTTCTCTCTTCTGCCGTTTTCCGTAGCACTCTCTTCTCTGACCTGCGTCTCGTTCGGAACTCTGCATGTTCT
+
ABABBBBBFFFFGGGCGDFGGDCFEEEBF2GHHFGEEGGEGHHHHGGEFEEGGGHHHHHGGGGGGGGGGGGHHHHGGGGHGHHHHGGGGG/DCFHG2?F<2/<A/->.-.<..<G-<---;:0.;..:/0/::C-A9-;9--CD./;FF//;9---;-9-9BD//--9-99/;//:/9/.;//:9B/;//99//-..9.99:9.../:9BFFF/9/;BBF/:/..-;-D./;...-.:9B9/;/;///;//
@M05620:37:000000000-D9766:1:1101:8079:4138 1:N:0:39
ACCACACGTTCTACAATGCGCTGCGTGCGGCTCGCGAGGAGCACCCCTTGCTGCTGACCAAGGCCCCCCTGAACCCCAAGGCCAACCGCGCGAAGATGAGGGAGCGGCCAGCTCACTCATCTTGTGGCGGAATCCCTGCGTCCTGGCCTCGCGTCGCTGCGGGCTTTCTCACTTTTTATCTCTTCTGGTGTTGTGCGTCGGGCTGTCTTCTCTGGACTGACTGTCCTCTGTCATTCCCCCGGTTCTGGCTT
+
AAAA>AA3BBBAGADGEGBAE?EGGAE2AAA2AAAA0AAE?FABBEG1BBBFFHFGFGC3?BFFG>E>E>/?3B?EE/?GFAFGHF<<>B>>/CC/?GD><..<.-<@@-.:0:0000/;=C:;CHF.;99-;C0000:-;9-.9/9.;..9>--;-.A.;-;--.//;/;/9;9BB.9B:/9/;BF;;.9A.;./.:-;----..9//9/BFF9/;BEB/;/9B/;/;/;;B/9///;.;@-.;//;/;.
@M05620:37:000000000-D9766:1:1101:11245:4146 1:N:0:39
ACCACACCTTCTACAATGAGCTGCGTGTGGCTCCCGAGGAGCACCCCGTGCTGCTGACCGAGGCCCCCCTGAACCCCAAGGCCAACCGCGAGAAGATGACCGAGTGGACTGCCCCCTTTTCTTGTCGCGGGCCCCCCCCCTCCTGGCCTCCCGGCGCTGAGCTCCTTCTCCCCTTTTCTCTCTTCTGTTCTTTTCCGTCGGGACTTCTTCTCTGCCCTGACTCTACTCTGTCATTCGGCCGGTTCTTGTTT
+
BBBBBBBBFFFFGGGGGGFGGGHHEFFEHFHFHGGGGGGGGHHHHGGFEFEGHHHGFHHGGGG?FGGGGFGGFGHGGGGHGHHHHGGGCF?DGGGFGHH22//<//?111>00>F@-011>G0=<0<.-----;9B--;--.A./9;FF..A.-9-@-;AAF/;///9////.;.///9/;//9;B/9//;/9///.;.-----.;;/;BBFFBF/;BF.///99/;/B/;/9/9/9.-.-9-.9;/;//.
@M05620:37:000000000-D9766:1:1101:11910:4147 1:N:0:39
AGTGCCAGCTCTCAATCGCACAGGGGACCCAGGGCCTGGCCCCTCCATCCAGAAAACCTATGACCTCACCCGCTACCTGGAGCACCAACTCCGCAGCTTGGCTGGGACCTATGTGAGTATCCAGCGTAGGAATCTGGGAGTTGGGGAGGAGTGAGGAGTTGGGGAAAGACAGTCCTAACCGTGGAGGGTTCTGGTAAATGATGGGGTGAGGAGGGGCTCTTTGGCTCCCACCAGTCCCCCTGTCTGGTCTA
+
ABAABFFFBFFFGGGGGFGAEEHCGGGGGGHHEFGDFFHGFHGHGGGHHFHHGHHHHGHHHHHHHHHHHHHGGEGGHHHHGGHHHHHEGHHHGGEGGHHHGHHGGGGHGHHHHHHGHHHHHHHHHGGGGGHHHHHHHHHGGHHHGGGGGGGHHHHHHGHHHHGGFGHHHHHHHHHHHHHHGGFGGGGGEGGGGGCFGGGGGGGGGGFFFFFFFFFFFFFFFFFFFFFFFFFFFFFFFFFFFFFFFFFFFF/
@M05620:37:000000000-D9766:1:1101:15973:4148 1:N:0:39
ACCACACCTTCTACAATGAGCTGCGTGTGGCTCCCGAGGAGCACCCCGTGCTGCTGACCGAGGCCCCCCTGAACCCCAAGGCCAACCGCGAGAAGATGAGTGAATGGCCCGCTCCCCCTTCGGGAGGCCGCCTCCCCCCTTCCTGGCCCCCCGAAGATGCGCCCTTTCTAACGGGTTCTCCCTTTTCCCGTTTCCCGTAGGACTCTTTTCTCTCCCCTGGGCCACCTTTGGACCTTTGCAGGTTTAACATC
+
>A>>A>A>FFFFGGGGFGGGGFH4EBEF42BFGFGEAGCA?GAFHGEEAAEFDGG3FGFF>00>FAEEG@F1B?GEAEEGGHHAGG/@/CCD/D<C>F1?2<>21<10<//<?->F..A0/.<<---<:-;CADGE.;-;9C900/...;@-----.///-;A-@///////.;.-..////.////;99EA9/;/.:@D;/9/9/999///;/;B.;....;...;BB//:/:./99/;/.A////////
@M05620:37:000000000-D9766:1:1101:11892:4155 1:N:0:39
AGTGCCAGCTCTCAATCGCACAGGGGACCCAGGGCCTGGCCCCTCCATCCAGAAAACCTATGACCTCACCCGCTACCTGGAGCACCCACTCCGCAGCTTGGCTGAGACATATGTGAGTATCCAGCGTAGGAATATGGGGGTTAAGACAGAGTGAAGAGTTGGGGAAAGACAGTCCTAACCGTGGGGGGATCTGGTAAATGATGGGGTGAGGAGGGGCTCTTTGGCTCCCACCAGTCCCCCTGTCTGGACTA
+
AA>AAFFFBFFFG4FGGFGGGEH4FEAEFGFGGGEGFFGHGHGGGFFFHHHHFFHHHGHHHHGHHGGFHHFGG>EFHFHFBGHGFH1?EGHFEECGGHGGGFBF0B3B0F1FFHGG1?F122?1BC/?>?FFF12F10//<-.111<0>0>==00=0<DDD/<<.:.CCGB/00:;00GHCG??---9-9;99BFBF////BB9..9-.../;A;-;BE9:B/BFFFAF.ADAFFFFFF.-;9BF/B/99B
@M05620:37:000000000-D9766:1:1101:15960:4167 1:N:0:39
ACCACACCTTCTACAATGAGCTGCGTGTGGCTCCCGAGGAGCACCCCGTGCTGCTGACCGAGGCCCCCCTGAACCCCAAGGCCAACCGCGAGAAGATGAGTGAGTGGCCCGCTACCTCTTCTGGTGGCCGCCTCCCTCCTTCCTGGCCTCCCGGAGCTGCGCCCTTTCTCACTGGTTCTCTCTTCTGCCGTTTTCCGTAGGACTCTCTTCTCTGACCTGAGTCTCCTTTGGAACTCTGCAGGTTCTAGATC
+
AAABBBBBFFFFGGGGGGGGGGHGGEEEFGHHHGGGGGGGGHHHHGGGFGGGHHHHHHHGGGGGFEGGGGGHHHHGGGGHGHHHHGE@FGGGGGGH2GGGFGHGHHGGHHGGFFFHHHGHHHHHHHGHHCDGGGHGHHEHHFHFGHFGGEEGGA-@BAFGGGGGFFFFFFFFFFF:FFFFFFFFFFFFFFFFFEFFFFFFFFFFFFFFFFFFFFBFFFFFFBFFFFFFFBBFFFFFBFFFFFFFFF/BBFB
@M05620:37:000000000-D9766:1:1101:17908:4184 1:N:0:39
ACCACACCTTCTACAATGAGCTGCGTGTGGCTCCCGAGGAGCACCCCGTGCTGCTGACCGAGGCCCCCCTGAACCCCAAGGCCAACCGCGAGAAGATGCCCAGGTGAGTGGCCCGCTACCTCTTCTGGTGGCCGCCTCCCTCCTTCCTGGCCTCCCGGCGCTGCGCCCTTTCTCACTGGTTCTCTCTTCTGCCGTTTTCCGTAGGACTCTCTTCTCTGACCTGAGTCTCCTTTGGAACTCTGCAGGTTCTA
+
BBBBBBBBFFFFGGGGGGGGGGHCGEEBEEHHHGGEDGGGGHHHHGGGGEFGHHHHHHHGGGGGGGGGGGGHFHHGGGGHEHHHHGGEDFFFCGHGHHHFHHHAFCFG1FGGHHGGGGGHGHHHHHGHHHGHHGGGGGHGHHGHHGGGGGGGGGGGGG-ACFFFFFFFFFFFFFFFFFFBFFFFFFFFFFFFFFDFFFFFFF.ADFFFFFFFFFFFBFFFFFFBFFFFFFFFFFFFFFFFFFFFFFFFFFF
@M05620:37:000000000-D9766:1:1101:18644:4209 1:N:0:39
AGTGCCAGCTCTCCATCGCACAGGGGACCCAGGGCCTGGCCCCTCCATCCAGAAAACCTATGACCTCACCCGCTACCTGGAGCACCAACTCCGCAGCTTGGCTGGGACCTATGTGAGTATCCAGCGTAGGAATCTGGGAGTTGGGGAGGAGTGAGGAGTTGGGGAAAGACAGTCCTAACCGTGGAGGGTTCTGGTAAATGATGGGGTGAGGAGGGGCTCTTTGGCTCCCACCAGTCCCCCTGTCTGGTCTA
+
>>>>AFDBAFFFGCGGFFGCEEGDGEEEEFFHAEGFGGHG2GEGGGHGGHHHHFHFHGGHHGFHGFGHHHHGG>EFHHHHGHHHHHFCEHFGAFGGGHEEACGFGGGHGGHFFGHHHHHHHHHHHGEGGGHHHHHFHC0?CCDBGC.CGDACHFFHBG<GFGGCE:GHHHHFHF:CCCHGGACBCAFG:9FFFGFFFGGFGGFFGB;-..9BDDB?B?.9BFF/B/FAFFFFEFFFFFFF?F;BFFFFFFF
@M05620:37:000000000-D9766:1:1101:12733:4228 1:N:0:39
ACCACACCTTCTACAATGCGCTGCGTGGGGCTCCCGAGGAGCACCCCGTGCTGCTGACCGAGGCCCCCCTGAACCCCAAGGCCAACCGCGAGAAGATGAGTGAGTGGCCCGCTCCCTCTTCTTGTGGCCGCCTCCCTCCTTCCTGGCCTCCCGGCGCTGCGCCCTTTCTCCCTATTTCTCTCTTCTGCCGTTTTTCGTCGGACTCTCTTCTCTGCCCTGAGTCTCCTCTGTCACTCCGCCGGTTCTTGCTC
+
>AA1A11AFFFD3AF1AF11E0A?E0BA00EEHGFE//////B0A/EF/BFGBDGC10F>>E//>EC/EG>>GHGE/EEEFHHHHGGGGC>CGGHFHHHB1?1FGBFFF.<<<@AE<GGHHH0DGHGF;ACGCGGGGGGGGGGG0;AFGGGGG@G@@=@F@@F@@FFFFF/;;//;/BF9BFFFFFF9/;;-BE-9;A-@?@@@/9BFFFFFFFB;A/AEB9/BFFF-;B9/9/9:-:9-;9-9AF/BB9/
@M05620:37:000000000-D9766:1:1101:15904:4279 1:N:0:39
AGTGCCAGCTCTCAATCGCACAGGTGACCCCTCGCGTGGCGACACCCCCCATCATACCCCTTCCCTCACTCGATACCAGGAGCACCAACTCCGCCGCTTGGCTGGGACCTATGTGAGTATCCAGCGTAGGAATCTGGGAGTTGGGGAGGAGTGAGGAGTTGGGGAAAGACAGTCCTAACCGTGGAGGGTTCTGGTAAATGATGGGGTGAGGAGGGGCTCTTTGGCTCCCACCAGTCCCCCTGTCTGGCCTA
+
BBABBFFFBFFFGGGGGGGGGGAABC5ABFA222A2AAAA0A000110A00B3B5DBB3?11?BB321?4@??3?EB33???/?0?0??BFG??/>B<?FBFG//??<CFFGGHHGHFGFHBFDHGACA.>GHFHDHG<E<GHGCC.A:CECG::CF.;C0CDA9DE?BCFG:B0FFGB??;CBFEDA;AFFFBBBFFFBFFFFEBF-:.F/;;@CA-;FFBBBB//99...A.9;FFFFF?FEFB//9/9
@M05620:37:000000000-D9766:1:1101:8085:4301 1:N:0:39
GAGGCTGCTTTGGACGAAACTCATAGATTAGGGCAACAATTTCGGATGGAACTGGATAAGTTTTTTGGTCTGGTTAATGAAGCTGAAATAACTGCCAATGGTCCACAAAAAAATAAGCGTAAAGAAAAGCAAATAGAAGAATGGAAAGAAGTAAAAAATCGGAGAAAAAAAGGGTTAACAAAGGAGGCATATGGCAAATGACGCACTGAGGAAGCCAACTTAACAAATCTAAACATTTGGACTCTAAAATC
+
>1AA1>C>@1B@F11AEE?EG1F3D3D33D1BF00A0EA11DABE//E/011110BD21AD22BBEE/G@2B0B1112@DGG1BB11B2B1B11F0B1FF1B21@11/BB?//0B11B/?/</2<00<001@11111111@1111110<???11111-0<..<<-.//.<@.:..;.;:00:;/:.9.;09000.9;F0000.:-9;:90;0-9---:-;/99;/B9;/////;//FF///////999/99
@M05620:37:000000000-D9766:1:1101:16593:4308 1:N:0:39
AGTGCCAGCTCTCAATCGCACAGGGGACCCAGGGCCTGGCCCCTCCATCCAGAAAACCTATGACCTCACCCGCTACCTGGAGCACCAACTCCGCAGCTTGGCTGGGACCTATGTGAGTATCCAGCGTAGGAATCTGGGAGTTGGGGAGGAGTGAGGAGTTGGGGAAAGACAGTCCTAACCGTGGAGGGTTCTGGTAAATGATGGGGTGAGGAGGGGCTCTTTGGCTCCCACCAGTCCCCCTGTCTGGTCTA
+
BBBCCFFFDFFFGGGGGGGGGGHHGGGGGGHHGGGGGGHHHHGHGGHHHHHHHHHHHGHHHHHHHHHHHHHGGGGGHHHHHHHHHHHHGHHHGGGGGHHHGGHGGGHHGHHHHHHHHHHHHHHHHGGGGGHHHHHHHHHGGHHHGGGGGGGHHHHHHGHHHHGGGGHHHHHHHHHHHHHHGGEGGGGGEGFGGGCGGGHGGGGGGGFFFFFFFFFFFFFFFFHFFFFFFFFFFFFFFFFFFFFFHFFFFFF
@M05620:37:000000000-D9766:1:1101:21434:4315 1:N:0:39
ACTGCCACTTATCAATCGACCGACGGGCCCAGGCCCAGGCCCCTTCAGCGCGCACGCCTGAACCCCACCCCCCAACTTCTAGCACCAACGCCGCCTTGTGCGTGCCAACAACCTCAGAGTGCAGCGCAACAAGGTGGGAGGGGGGGAGTAATGAGGAGTGGGCCAAAAACAGTCATAGCCGCGGATGGTTGTAGAAGATGAGGTGATGAGGAGGGATTTGGTGGCCACCAGCACTCCTGCCGGCTCCCCTC
+
>1>>A1@BBD1BBB3BG1BAAA0AA0AAEE/BF/AE?A//A/AA0AB@D>E>/>EE/?B>01B/??E//?<<///?BF22B2BB?/0?/?BCC<<C.1>>1.>>..><C.<.<//</<0<0000/;-;:-:./.0/;-.;----99-;-///;9;//------9-99---;-;//9;///-9;9-9--;/-;/9///////;;/9////B//-----////---;-/--A-9--/;-///----;9-9-;-
@M05620:37:000000000-D9766:1:1101:19849:4392 1:N:0:39
AGTGCCAGCTCTCCATCGCACAGGGGACCCAGGGCCTGGCCCCTCCATCCAGAAAACCTATGACCTCACCCGCTACCTGGAGCACCAACTCCGCAGCTTGGCTAGGACATATGTGAGTATCCAGCGCAGGAATCTGGGAGTTGGGGAGGAGTGAGGAGTTGGGGAAAGACAGTCCTAACCGTGGAGGGTTCTGGTAAATGATGGGGTGAGGAGGGGCTCTTTCGCACCCACCAGTCCCCCTGTCTGGTCTA
+
>A>>>FF@1CFFG1GGFEA1E?GAF0AAAAGG0AEA/BFHAGGCGGHDGFHHBGHBFEF1BF2GHDFGHEC>E/>EHF1FBBGHHH0?EHHF>E?>>F1BAG11BFEC<GFGHHDFHDF1BFF<GG/>BCEGFHFHFC0?ACGH->.>-.<CG0DG<.<C0<-;;;CG:CGFHHHFHHBFGGG@A:B-;CFGGG0;FFGFG0CF.AA9:AFB-A@=>-:B/9/;9-9-A9BFFFFFBF-A@-FFB/;;FFF
@M05620:37:000000000-D9766:1:1101:19838:4409 1:N:0:39
AGTGCCAGCTCTCCATCGCACAGGGGACTCAGTCCCCGGCTCCTCCAGCCAGTAAACCTACGTCCTCACCCGCCACCTTGAGCACCAACTCCGCAGATTGGCTGGGACATAGGTGAGTATCCAGCGCAGGAATCTGGGAGTTGGCGAGGAGTGCGGCGTTGGCGAAAGACAGTCCTAACCGTGGAGGGTTCTGGTAAATGATGGGGTGAGGCGGGGCTCTATCGCACCCACCAGTCCCCCTGTCTAGTCTA
+
>>>1>B111BCFFB1BFE11E0FAF0E00B1B11BB0AEE/BB1FHG1AAFE1122DBF10B0BF?D1B00/>//BF01B@@BGHA0>EGFB/>///B110B1/<<00/1111B110BG12B21F//><?FBGHBFDF0?.<D11>->A-</<0-<--;--9/:9--./=//;BFFFFFF?BE@-9A-:AFBFF/9;BBFFFF/-AA>E-9--;--9@?////:--99;-AA-AFFBFEF--:B//;;BF/
@M05620:37:000000000-D9766:1:1101:16800:4423 1:N:0:39
ACCACACCTTCTACAATGAGCTGCGTGTGGCTCCCGAGGAGCACCCCGTGCTGCTGACCGAGGCCCCCCTGAACCCCAAGGCCAACCGCGAGAAGATGAGTGAGGGGCCTGCTCCCTTTTCTCGTGTCCGCCTCCCTCCTTCCTGGCCTCGCGGCGCGGCGCAACGTCTCACTTCTCCTCTTTTCTGTCGTTTCGCGTTGGGCTGTCTTCTCTGCTCTGAGTTTCCTCTGCAATTCAGCCGGTCCTGGCTC
+
AA>1AAAAFFC@FFGDDGAAA1F1E0AAA0GH1BAA0EE?EHHHHGEA/AEAG11BGB0A/EEGE//EGEC0G>FEGF??//F?/?/<><///<01111<211?0<@C@?<0>=F.<11>FD1.<<./0<-..<..//;/00:;;/.C0..-----@-@-;--------;9////////9//;;BB/;/-;9-/---9--------//;BBFB///;//9;///9/;9////9/////;/-9---///--/
@M05620:37:000000000-D9766:1:1101:11631:4432 1:N:0:39
ACCACACGATCTACAATGCGCTGCGTGCGGCGCGCGAGGAGCACCCCTTGCTGCTGACCAAGGCCCCCCCGAACCCCAAGGCCAACCGCGCGAAGATGCCCAGGTGAGTGGCCCGCTACCTCTTCTGGTGGCCGCCTCCCTCCTTCCTGGCCTCCCGGGGCTGCGCCCTTTCTCACTGGTTCTCTCTTCTGCCGTTTTCCGTAGGACTCTCTTCTCTGCCCTGTGTCCCCTTTGGAACTCTGCAGGTTCTA
+
A>AAAAA11>>BBF1FGGAEEEGGGEEB0AE/A/AA/>>//FEBGEGF0BBF11CGGHB1/>/??EEEG//>/BCCGCBGGF?GHG/CCC>CCGG.<=CGFHHGHFBC0CCCCCA?@--CFFBFGFGFBFA..999BA9AFFAFF9//FFFFF-9?A=--9@BA;@--99/9FF/9BFFFF/;999BB/;9//@A-BEFFAB-9B/;//;BBFF///9/99FF/9BB/;--;BFFFFFBBFFBFFFFFFFF
@M05620:37:000000000-D9766:1:1101:23635:4436 1:N:0:39
AGTGCCAGCTCTCAATCGCACAGGGGACCCAGGGCCTGGCCCCTCCATCCAGAAAACCTATGACCTCACCCGCTACCTGGAGCACCAACTCCGCAGCTTGGCTGGGACCTATGTGAGTATCCAGCGTAGGAATCTGGGAGTTGGGGAGGAGTGAGGAGTTGGGGAAAGACAGTCCTAACCGTGGAGGGTTCTGGTAAATGATGGGGTGAGGAGGGGCTCTTTGGCTCCCACCAGTCCCCCTGTCTGGTCTA
+
AAAAAFDFBFFFGFGGGFGGGGHHGEEFGGHHGGGECFHHHHGHGGHHHFFHHHHHHGHHHHGHHHHHHHHEGGGGHGGGHGGGHHFGFFGHGGCGGEHHGHHFFGHHGHHHHHHHHGHHHHFHHGEGGGHHHHHHHHHGGHHHGGGGGGGHHHHHHFHHHHGGGGHHHHHHHHHHHHHHGGGGGGGGCFGGGGFGGGGFGGGGGGFFFFFFFFFFFFFFFFFFFFFFFFFFFFFFFFFFFFFFFFFFFFF
@M05620:37:000000000-D9766:1:1101:21203:4469 1:N:0:39
AGTGCCAGCTCTCAATCGCACAGGGGACCCAGGGCCTGGCCCCTCCATCCAGAAAACCTATGACCTCACCCGCTACCTGGAGCACCAACTCCGCAGCTTGGCTGGGACCTATGTGAGTATCCAGCGTAGGAATCTGGGAGTTGGGGAGGAGTGAGGAGTTGGGGAAAGACAGTCCTAACCGTGGAGGGTTCTGGTAAATGATGGGGTGAGGAGGGGCTCTTTGGCTCCCACCAGTCCCCCTGTCTGGTCTA
+
?AAABFFFBFFFGGGGGFGGGCHCGFGGGGHHEGGACFGGGHEHGGHHHGGHEHHHGGHHHHGHHHHHHHHEGEGGHHHH2AGHHHHEGCGHDGEEF3FGGGHGFEFHGHGHHHHHHHHHHHHHHGGGCGHFHHHHHHHGGHHHGGGFGGGHGHGHHGHHHHGGGGHHGHGHHHHGHHHHGGGGGGGGGGFGGGFGGGGGGGGGGGFFFFFFFDFFFFFFFFFFFFFEFFFFFFFFFFFFFFFFFFFFFFF
@M05620:37:000000000-D9766:1:1101:21091:4479 1:N:0:39
ACCACACTTTCTACCATGAGCTGCGTGTGGCTCCCGAGGAGCACTCCGTGCTGCTGACCGAGGCCCCCCTGAACCCCAAGGCCAACCGCGAGAAGATGCACAGGTGAGTGGCCCGCTACCTCTTCTGGTGGCCGCCTCCCTCCTTCCTGGCCTCCCGGCGCTGCGCCCTTTCTCACTGGTTCTCTCTTCTGCCGTTTTCCGTAGGACTCTCTTCTCTGACCTGAGTCTCCTTTGGAACTCTGCAGGTTCTA
+
AAAB>>A4BBBBBD5BFGBBGGHHFEG24BB2BA2B2EAE2A2B3BBECFAFEHFHFFHEC?C>FEG>EFGG3FGDEEEHGH?FEEDF>E>>CGHEFGH2FGFCFHHFHFECGH@CDFGHHHHGHHHHGGAGFGFGGEHGHHGGHHHHHHHGFGGGGG;@?ACGCCD=DFFFFFFFFFFFFFBFFFEFFBBFFFFFFFFFDFADFFFFFFFFFFFBFF/;FFF;;;BBFFEFFBFFFBBFBBBFFFFFFF/
@M05620:37:000000000-D9766:1:1101:24451:4513 1:N:0:39
ACCACACCTTCTACAATGAGCTGCGTGTGGCTCCCGAGGAGCACCCCGTGCTGCTGACCGAGGCCCCCCTGAACCCCAAGGCCAACCGCGAGAAGATGCCAAGGTGAGTGGCCCGCTACCTCTTCTGGTGGCCGCCTCCCTCCTTCCTGGCCTCCCGACGCTGCGCCCTTTCTAACGGGTTCTCTCTTCTGCCGTTTTCCGTAGGACTCTCTTCTCTGACCTGAGTCTCCTTGGGAACTCTGCAGGTCCTG
+
BBCCCCCCFFFFGGGGGGGGGGHHGGGGHGHHHGGGGGGGGHHHHGGGEGGGHHHHHHHGGGGGGGGGGGGHGHHGGGGHGHHHHGGGGCGGGGHHHGGHF2FFG1=FFGFGHCCG-<DHGGHEHHHHHHDHGGGF?EHFHHGH0GBFGFFFFFGGG.-99C.;BFFFFFFFF0:B:DFDEFFFBFF0B9FFFFFFFEFFDFFF.999:BBFBBFBF00BFF//909BFBFF09.;B.BFFFFEFFF0;00
@M05620:37:000000000-D9766:1:1101:10019:4562 1:N:0:39
ACCACACCTTCTACAATGAGCTGCGTGTGGCTCCCGAGGAGCACCCCGTGCTGCTGACCGAGGCCCCCCTGAACCCCAAGGCCAACCGCGAGAAGATGCCCAGGTGAGTGGCCCGCTACCTCTTCTGGTGGCCGCCTCCCTCCTTCCTGGCCTCCCGGAGCTGCGCCCTTTCTCACTGGTTCTCTCTTCTGCCGTTTTCCGTAGGACTCTCTTCTCTGACCTGAGTCTCCTTTGGAACTCTGCAGGTTCTA
+
BBBBBBBBFFFFGGGGGGGGGGHHGGGFHGHHHGGGGGGGGHHHHGGGGGGGHHHHHHHGGGGGGGGGGGGHHHHGGGGHGHHHHGGGGGGGGGHHHHFHHFHGHHFHHHGGHHGGGGGHHHHHGGGHGHGFHGGGGDHGHHGHHGGGGGGGGGGGGG-;AAFGGGFFFFFFFFFFFFFFFFFFFFFFFFFFFFFFFFFFFFFFFFFFFFFFFFFFFBBFFFFE.BFFFFFFFFFFFFFFFFEFFFAFFF/
@M05620:37:000000000-D9766:1:1101:17697:4600 1:N:0:39
ACCACACCTTCTACAATGAGCTGCGTGTGGCTCCCGAGGAGCACCCCGTGCTGCTGACCGAGGCCCCCCTGAACCCCAAGGCCAACCGCGAGAAGATGCCCAGGTGAGTGGCCCGCTACCTCTTCTGGTGGCCGCCTCCCTCCTTCCTGGCCTCCCGGCGCTGCGCCCTTTCTCACTGGTTCTCTCTTCTGCCGTTTTCCGTAGGACTCTCTTCTCTGACCTGAGTCTCCTTTGGAACTCTGCAGGTTCTA
+
CCCDCDCCFFFFGGGGGGFGGGHHGGGBCFHHHGGGDGFGFHHHHGGGGGGGHHGHHHHGGGGGGGGGGGGHHHHGGGGHGHHHHGGGGGCGGGHGHHHHHHHGHHHHHHGGHHGGGGGHHHHHHHHHHHGHHGGGGGHGHHGHHGGGGGGGGGGGGG-CFFFFFFFFFFFFFFFFFFFFFFFFFFFHFFFFFFFFFFHFFFFFFFFFFFFFFFFFFFFFFFFFFFFFFFFFFFFFFFFFFFFFFFFFFFB
@M05620:37:000000000-D9766:1:1101:17810:4615 1:N:0:39
AGTGCCAGCTCTCAATCGCACAGGGGACCCAGGGCCTGGCCCCTCCATCCAGAAAACCTATGACCTCACCCGCTACCTGGAGCACCAACTCCGCAGCTTGGCTGGGACCTATGTGAGTATCCAGCGTAGGAATCTGGGAGTTGGGGAGGAGTGAGGAGTTGGGGAAAGACAGTCCTAACCGTGGAGGGTTCTGGTAAATGATGGGGTGAGGAGGGGCTCTTTGGCTCCCACCAGTCCCCCTGTCTGGTCTA
+
CCBBCFFFCFFFGGGGGGGGGGHGGGGGGGHHGGGGGGHHHHGHGGHHHGHHHHHHHGHHHHHHHHHHHHHGGEFGHHHHFGHHHHHHGHHHGGGGGGGGGHHGGGHHGHHHHHHHHHHHHHHHHGEGGGHHHHHHHHHGGHHHGGGGGGGGHHHHHGHHHHGGGGHHHHHHHHHHHHHHGGEGGGGGCFGFFGFGGGGGGGGGGGFFFFFFFFFFFFFFFFFFFFFFEFFFFFFFFFFFFFFFFFFFFFF
@M05620:37:000000000-D9766:1:1101:11481:4620 1:N:0:39
ACCACACCTTCTACAATGAGCTGCGTGTGGCTCCCGAGGAGCACCCCGTGCTGCTGACCGAGGCCCCCCTGAACCCCAAGGCCAACCGCGAGAAGATGCCCAGGTGAGTGGCCCGCTACCTCTTCTGGTGGCCGCCTCCCTCCTTCCTGGCCTCCCGGAGCTGCGCCCTTTCTCACTGGTTCTCTCTTCTGCCGTTTTCCGTAGGACTCTCTTCTCTGACCTGAGTCTCCTTTGGAACTCTGCAGGTTCTA
+
BBBBBBBBFFFFGGGGGGGGGGHGGEEEHGHHHGGGGGGGGHHHHGGGFFGEHHHHHHGGGGGGGGGGGGGGHHHGGGGHGGHHHGFEGGDCCFHHHHGHHHHGGGHHHGEGHHFCCCGHHHHGHHHHFHFFHGGGGCHEHHDGGFGGGGGGGGFGGGGGAFGGGGFFFFEFFFFFFFFFFFFBFFFFFFFFFFDFFFFFFFFFFFFFFFFFFFFFFFFFFFFFFFFFFFFFFFFFFFFFFFFFFFFFFFF
@M05620:37:000000000-D9766:1:1101:15785:4637 1:N:0:39
AGTGCCAGCTCTCAATCGCACAGGGGACCCAGGGCCTGGCCCCTCCATCCAGAAAACCTATGACCTCACCCGCTACCTGGAGCACCAACTCCGCAGCTTGGCTGGGACCTATGTGAGTATCCAGCGTAGGAATCTGGGAGTTGGGGAGGAGTGAGGAGTTGGGGAAAGACAGTCCTAACCGTGGAGGGTTCTGGTAAATGATGGGGTGAGGAGGGGCTCTTTGGCTCCCACCAGTCCCCCTGTCTGGTCTA
+
BCBBCFFFCFFFGGGGGGGGGGHHGGGGGGHHGGGGGGHHHHGHGGHHHHHHHHHHHGHHHHHHHHHHHHHGGGGGHHHHHHGGHHHHGHHHGGGGGHHHGHHGGGHHGHHHHHHHHHHHHHHHHGGGGGHHHHHHHHHGGHHHGGGGGGGHHHHHHGHHHHGGGGHHHHHHHHHHHHHHGGGGGGGGCFGGGGFGGGGGGGGGGGFFFFFFFFFFFFFFFFFFFFFFFFFFFFFFFFFFFFFFFFFFFFF
@M05620:37:000000000-D9766:1:1101:17826:4646 1:N:0:39
AGTGCCAGCTCTCAATCGCACAGGGGACCCAGGGCCTGGCCCCTCCATCCAGAAAACCTATGACCTCACCCGCTACCTGGAGCACCAACTCCGCAGCTTGGCTGGGACCTATGTGAGTATCCAGCGTAGGAATCTGGGAGTTGGGGAGGAGTGAGGAGTTGGGGAAAGACAGTCCTAACCGTGGAGGGTTCTGGTAAATGATGGGGTGAGGAGGGGCTCTTTGGCTCCCACCAGTCCCCCTGTCTGGTCTA
+
AB>AAFFFBFFFGGGGGGGCGEHCGGDEEEHHAEGFFFHFFHGGGGHHHGHHGFFHHGHHFGFHHDGHHHHFG/EEHHGHFEGHHHFEEGHH?ECFECFEAGHGGGGHGHGGHHGHHFHGHHHFHGADGGGHHHHHHFFFAFHHGGECCACGGDFFCDCGFHGGGGGFHHBFHHHFHHHHGGGCDEGGFGGGGGBFFFGGGGGGGGFFFFFFFFFFFFFFFFFFFFFFFFFFFEFFFFFDFFFFFFFFFFF
@M05620:37:000000000-D9766:1:1101:17234:4647 1:N:0:39
ACCACACCTTCTACAATGAGCTGCGTGTGGCTCCCGAGGAGCACCCCGTGCTGCTGACCGAGGCCCCCCTGAACCCCAAGGCCAACCGCGAGAAGATGAGTGAGTGGCCCGCTCCCTCTTCTGGTGGCCGCCTCCCTCCTTCCTGGCCTCCCGGCGCTGCGCCCTTTCTCACTGGTTCTCTCTTCTGCCGTTTTCCGTAGGACTCTCTTCTCTGCCCTGAGTCTCCTTTGGAACTCTGCAGGTTCTGGATC
+
CCDDDDCCFFFFGGGGGGGGGGHHGFGEGGHHHGGGGGGGGHHHHGGGGGGGHHHHHHHGGGGGGGGGGGGHGHHGGGGHGHHHHGGGGGGGGGHHHHHFFDGGFDEFFHFC@-EFGFGFHH0<G/AAC@?-ADGGCGGCFFH00<FGGGGGD??-C@DDFFAD-<0FB00<00/:00<0FBBFFF00:<B./<:0.BF..:::/BF0BFFFFFFBEFFF/00<BBF0F0/000:B0<B0<..<BF00000
@M05620:37:000000000-D9766:1:1101:18674:4666 1:N:0:39
ACCACACCTTCTACAATGAGCTGCGTGTGGCTCCCGAGGAGCACCCCGTGCTGCTGACCGAGGCCCCCCTGAACCCCAAGGCCAACCGCGAGAAGATGAGTGAGTGGCCCGCTACCTCTTCTGGTGGCCGCCTCCCTCCTTCCTGGCCTCCCGGAGCTGCGCCCTTTCTCACTGGTTCTCTCTTCTGCCGTTTTCCGTAGGACTCTCTTCTCTGACCTGAGTCTCCTTTGGAACTCTGCAGGTTCTTGATC
+
AAAAAAAAFFFFGGGBFGGFG1F1E0AEGCGH1FGCFGGGEHHHHGGGGGGGGHGBGGHGGGEGGCGGGGG0C1GAFEEHCEHHHG//BCC@/A<F>G1?>?FGGHEGGGCGGGCHHHGGBGGF0/<<GC<C?ACFFFCHFHHHB/..0FGGBGG@@.CBA@E@@BFFF//9FBF/;F//FFFFFBFBF@A?/-BB-FFAFBF9:/BFBFFF9B/B//9BFFF/FFFFF/F/BBBFF//B/A;BB///:;9
@M05620:37:000000000-D9766:1:1101:23408:4672 1:N:0:39
ACCACACCTTCTACAATGAGCTGCGTGTGGCTCCCGAGGAGCACCCCGTGCTGCTGACCGAGGCCCCCCTGAACCCCAAGGCCAACCGCGAGAAGATGCCCAGGTGAGTGGCCCGCTACCTCTTCTGGTGGCTGCCTCCCTCCTTCCTGGCCTCCCGGCGCTGCGCCCTTTCTCACTGGTTCTCTCTTCTGCCGTTTTCCGTAGGACTCTCTTCTCTGACCTGAGTCTCCTTTGGAACTCTGCAGGTTCTA
+
AAAAA11ACFFFBGG1DBFFG1FCE0ABAEGH1EFF0EG//GHHHG?EEAEAB1BFGHHGCE?FFEEEGEEBEBGGGGFGEGGHAFEEG/B@C?C111?10FGE1FH<FFCF0FCC?-<0GHGHHDF0GC.C..<.0CGAGFGFHHHFHHFAGF.CE???@@@G?@-@@/FFFF/BF/9BB//;B/;B/B///;-9;-B9-F-9AF/9B//9/9/:BF//;BF/-FB/9BF/BF/;//9BFF///A9B/9;
@M05620:37:000000000-D9766:1:1101:14492:4676 1:N:0:39
AGTGCCAGCTCTCAATCGCACAGGGGACCCAGGGCCTGGCCCCTCCATCCAGAAAACCTATGACCTCACCCGCTACCTGGAGCACCAACTCCGCAGCTTGGCTGGGACCTATGTGAGTATCCAGCGCAGGAATCTGGGAGTTGGGGAGGAGTGAGGAGTTGGGGAAAGACAGTCCTAACCGTGGAGGGTTCTGGTAAATGATGGGGTGAGGAGGGGCTCTTTGGCTCCCACCAGTCCCCCTGTCTGGTCTA
+
AAABBFFFAFFFGGGGGGGCGGHCGGGF2EHHGGGGCFDHFHGHGGHHHHHHFHGHHGHFHHFHHHHHHHHGGEEGHHHHGGHHHHHHGHHHEFGEGGFGGHHAFDHH/FHHHHHHHHHFHHHFHG/BDCGHHHHHHHHGEHHH-CFGCGGHHHHHH.C/0;-CGGHHHHHHHHGGGGGGGFADGGGFCAFGGG;FGGGGGBFFEFFFFFFFFFFFFFFF/;/:F/;;EFFFFFFFFFFBFFBFFBBFFFF
@M05620:37:000000000-D9766:1:1101:14475:4689 1:N:0:39
AGTGCCAGCTCTCCATCGCACAGGGGACCCAGGGCCTGGCCCCTCCATCCAGAAAACCTATGACCTCACCCGCTACCTGGAGCACCCACTCCGCAGCTTGGCTGGGACCTATGTGAGTATCCAGCGTAGGAATCTGGGAGTTGGGGAGGAGTGAGGAGTTGGGGAAAGACAGTCCTAACCGTGGAGGGTTCTGGTAAATGATGGGGTGAGGAGGGGCTCTTTGGCTCCCACCAGTCCCCCTGTCTGGTCTA
+
>A>3>BDFBFFFGFGFGEEAE?G4F2AEEDHCABE2EFHHHHGHGGHGHHHHHHGGGEGHD3FGHDFHHHHEE/>EGFFHBBCGFH1??EC2/E?EEF33/FCFGGGH?CFFD?BGHHGFHHBGHFCACGHH1?DGFH0<?GFGCG.@DAC<C0<C0CG/GGGG.:..;FHHHHGHGGGADCAB.CEADGF0CFFBFGFBFFFFGF:AFF./DDDFAF.;/BFFFFFFFFFFEFFFBFFFFE/B9FEFFFB
@M05620:37:000000000-D9766:1:1101:14808:4690 1:N:0:39
AGTGCCAGCTCTCAATCGCACAGGGGACCCAGGGCCTGGCCCCTCCATCCAGAAAACCTATGACCTCACCCGCTACCTGGAGCACCAACTCCGCAGCTTGGCTGGGACCTATGTGAGTATCCAGCGTAGGAATCTGGGAGTTGGGGAGGAGTGAGGAGTTGGGGAAAGACAGTCCTAACCGTGGAGGGTTCTGGTAAATGATGGGGTGAGGAGGGGCTCTTTGGCTCCCACCAGTCCCCCTGTCTGGTCTA
+
AA>>AFBFAFFFG1GFFGGCEAG0FGEECFHHCEGACFHGAH?GFGHHHFFHBGFFHGHGFGFHHHHHHFFE//>EHHHG>BGHHHHEGFHFAEE@CFFCCHFGGEGHGHFFHGHHHGHFHHGHFGGCGC1FGHGFHHAFCGFHCGECGCCFCGGFFG/<DGCGGGEFHHFHGHHHHHHHGGGGGGGGFFGGBFBCFBGEFBFGGGA@FFFFA?@@@?EFFFFFFBFEEBFBEFFBFFFF@FFFFFEFFF/
@M05620:37:000000000-D9766:1:1101:9617:4700 1:N:0:39
ACCACACATTCTACAATGCGCTGCGTGTGGCTCCCGAGGAGCACCCCTTGCTGCTGACCGAGGCCCCCCTGAACCCCAAGGCCAACCGCGAGAAGATGAGTGAGTGGCCTGCTCCCTCTTCTTGTGGCCGCCTCCCTCCTTCCTGGCCTCCCGGCGCTGCGCTCTTTCTCACTTTTTCTCTCTTCTGCCGTTTTCCGTAGGACTCTCTTCTCTGCCCTGAGTCTCCTGTGTCACTCGGCCGGTTCTTGCTC
+
ABBBABB>BBDFFFEGGG4AEGGGGEG22EGFFAAE2EAEDHDGHGG1BFGHFHFHGGH0>0?EFGGGGGGHEHHGGGGHGHHHHGGGCG/>CGHB2GG22<1FGHGGH1?FGH<<F0>FGH1>GHGH>@CDGGHGHHGHHHHHCHHHGHHGGGGBGGG:-9-;;BFFFF/;F/;;BFFFFFFFFFB//;;AFE:/;F.9A9BB/9BFFFFFFF/;9BFE9B//BBB/;/;/9/;B9...@F9DFF/;BF/
@M05620:37:000000000-D9766:1:1101:12090:4719 1:N:0:39
AGTGCCAGCTCTCAATCGCACAGGGGACCCAGGGCCTGGCCCCTCCATCCAGAAAACCTATGACCTCACCCGCTACCTGGAGCACCAACTCCGCAGCTTGGCTGGGACCTATGTGAGTATCCAGCGTAGGAATCTGGGAGTTGGGGAGGAGTGAGGAGTTGGGGAAAGACAGTCCTAACCGTGGAGGGTTCTGGTAAATGATGGGGTGAGGAGGGGCTCTTTGGCTCCCACCAGTCCCCCTGTCTGGTCTA
+
CCBBCFFFDFFFGGGGGGGGGGHHGGGGGGHGFGGGGGHHHHGHGGHHHHHHHHHHHGHHHHHHHHHHHHHGGGGGHHHHHHHHHHHHGHHHGGGGGHHHGHHGGGHHGHHHHHHHHHHHHHHHHGGGGGHHHHHHHHHGGHHHGGGGGGGHHHHHHGHHHHGGGGHHHHHHHGHHHHHHGGFGGGGGCFGGGGCFGGGGHGGGGGDFFFFFFFFFFFFFFFFFFFFFFFFFFFFFFFFFFFFFFFFFFFF
@M05620:37:000000000-D9766:1:1101:18165:4720 1:N:0:39
ACCACACCTTCTACAATGAGCTGCGTGTGGCTCCCGAGGAGCCCCCCGTGCTGCTGACCGAGGCCCCCCTGAACCCCAAGGCCAACCGCGAGAAGATGAGTGAGTGGCCCGCTACCTCTTCTGGTGGCCGCCTCCCTCCTTCCTGGCCTCCCGGCGCTGCGCCCTTTCTCACTGGTTCTCTCTTCTGCCGTTTTCCGTAGGACTCTCTTCTCTGCCCTGAGTCTCCTTTGGAACTCTGCAGGTTCTCGATC
+
>>>1>>>AFFCFGGGA3FG1F1BBABA000F0AFFA0/AA/G/BEGEG/BE?1@1BFHCEEE/>FEEGG?/0B1FGGECCCGGF/FCCGC/@?CF1F?FF<FBGGGFFHGCGC-<GHHHFHGFFDGFHHGCGCCHGHFGGGGGGGGGEFFGGGG-A@@@F@@F@@FFFFFFFFEF;BFFFFFFFFFF/F@A9BFFFF9FABFFFFFFFFFFFFF/BEFFFFFFFFFFFFFFFFFFFFFFFFF9BFFBEBB-
@M05620:37:000000000-D9766:1:1101:23756:4732 1:N:0:39
AGTGCCAGCTCTCAATCGCACAGGGGACCCAGGGCCTGGCCCCTCCATCCAGAAAACCTATGACCTCACCCGCTACCTGGAGCACCAACTCCGCAGCTTGGCTGGGACCTATGTGAGTATCCAGCGTAGGAATCTGGGAGTTGGGGAGGAGTGAGGAGTTGGGGAAAGACAGTCCTAACCGTGGAGGGTTCTGGTAAATGATGGGGTGAGGAGGGGCTCTTTGGCTCCCACCAGTCCCCCTGTCTGGTCTA
+
BCBBCFFFDFFFGGGGGGGGGGHFGGGGGGHHGGGGGGHHHHGHGGHHHHHHHHHHHGHHHHHHHHHHHHHGGEFGHHHHHHHHHHHHGGHHEGGGGHHHGHHGGGHHGHHHHHHHHHHHHHHHHGGGGGHHHHHHHHHGGHHH/>FGGGGHHHHHHGHHHHGGGGHHHHHHHHHHHHHHGGGGGGGGEFGGGGFGGGGGGGGGGGFFFFFFFFFFFFFFFFFFFFFFFFFFFFFFFFFFFFFFFFFFFFF
@M05620:37:000000000-D9766:1:1101:9813:4733 1:N:0:39
ACCACACCTTCTACAATGAGCTGCGTGTGGCTCCCGAGGAGCACCCCGTGCTGCTGACCGAGGCCCCCCTGAACCCCAAGGCCAACCGCGAGAAGATGCCCAGGTGAGTGGCCCGCTACCTCTTCTGGTGGCCGCCTCCCTCCTTCCTGGACTCCCGGCGCTGCGCCCTTTCTCACTGGTTCTCTCTTCTGCCGTTTTCCGTAGGACTCTCTTCTCTCACCTGAGTCTCCTTTGGAACTCTGCAGGTTCTA
+
AAA1AAAAFFFFG3GF3FFDGBHGG00AA0BB1FFAAEGEGHHHHGGGE/EFFHHCHHGE/FEGG/FGGGG0G1FFGG/F//FHHG//BCC/<CBF1?1?CBFF1FG0?<F/?/---A->FD0=DDB00<?.C-:CACHGEBEB009B0;/CBB/AA-9-:--;;@B@>FFFE//;;/FF/9//B/B//99:9@-9FFFFB/FB-9;BF/BF/B/FF/9BAF//999:F/9FFF/;/;9BFFFFFF-9;F;
@M05620:37:000000000-D9766:1:1101:20470:4755 1:N:0:39
ACCACACCTTCTACAATGAGCTGCGTGTGGCTCCCGAGGAGCACCCCGTGCTGCTGACCGAGGCCCCCCTGAACCCCAAGGCCAACCGCGAGAAGATGAGTGAGTGGCCCGCTCCCTCTTCTGGTGGCCGCCTCCCTCCTTCCTGGCCTCCCGGCGCTGCGCCCTTTCTCACTGGTTCTCTCTTCTGCCGTTTTCCGTAGGACTCTCTTCTCTGCCCTGAGTCTCCTTTGGAACTCTGCAGGTTCTCGATC
+
CCCCCCCCFFFFGGGGGGGGGGHHGEEBAEHHHGGGDGGGGHHHHGGGGGGGGHHHHHGGGGGGGFGGGGGFHHHGGEEHGGHHHGFEGGCCCGHFDGBHHGGHHHGGHGCCG?EFHHHHHHGHFHGHHGGGGGHGHHGHHHHHHHGGGGGGGG?FAGGFFFDFFFFFFFFFF/.;FFFFFFFFFFF9FB9DFFFFFFFFFFFFFFFFFFFFFFFFFFFFFFFFFFFFFFFEFFFF/BF/:FFFFF;E/B.
@M05620:37:000000000-D9766:1:1101:9612:4762 1:N:0:39
ACCACACCTTCTACAATGCGCTGCGTGTGGCTCCCGAGGAGCACCCCGTGCTGCTGACCGAGGCCCCCCTGAACCCCAAGGCCAACCGCGCGAAGATGAGTGAGTGGCCCGCTCCCTCTTCTGGTGGCCGCCTCCCTCCTTCCTGGCCTCCCGGCGCTGCGCGCTTTCTCACTTTTTCTCTCTTCTGTCGTTTTCCGTAGGACTCTCTTCTCTGCCCTGAGTCTCCTTTGTAACTCTGCCGGTTCTTGCTC
+
CCCCCCC>BFFFGFGGGG4EFGGGGGGBAEHGGBFE?EGFGHHHHGGAEEEGGHHHGHH>EECGGGGGGGGHGHHGGGGHGHHHHGGGGG/BDGG?FHHGGGDGHHGFF.<A@D<EG/<<DH0DGHGH;CCDDGGGGGGGGFGGFGGGGGFGFAB>FFFDBB-;;DFFFBFFFBBFFFFFFFBFFFB0::;;:A0:AF?.DBFF/;FBFFFFFF:0;BAB/;0:BFF0;B0090;F9000@FDFFF9B0B0
@M05620:37:000000000-D9766:1:1101:23190:4809 1:N:0:39
AGTGCCAGCTCTCAATCGCACAGGGGACCCAGGGCCTGGCCCCTCCATCCAGAAAACCTATGACCTCACCCGCTACCTGGAGCACCAACTCCGCAGCTTGGCTGGGACCTATGTGAGTATCCAGCGTAGGAATCTGGGAGTTGGGGAGGAGTGAGGAGTTGGGGAAAGACAGTCCTAACCGTGGAGGGTTCTGGTAAATGATGGGGTGAGGAGGGGCTCTTTGGCTCCCACCAGTCCCCCTGTCTGGTCTA
+
CCBCCFFFCFFFGGGGGGGGGGHGGGGGGGHHGGGGGGHHHHGHGGHHHHHHHHHHHGHHHHGHHHHHHHHGGEGGHHHHHHHHHHHHGHHHGGGGGHHHGHHGGGGHGHHHHHHHGGHFHHBGHCEF/EFFHHHFHHGGGHHHGGEGGFFHHHFHFGHHHHGGGDHHGHHFHHHHHHEHFGGGFGGGEGGGGGCFFGBFGBFGGGFFF?FFFFFFFFFFFFFFFEFFFFEDAFFFFFFFFFFFFFFFFFB
@M05620:37:000000000-D9766:1:1101:18483:4809 1:N:0:39
ACCACACCTTCTACAATGAGCTGCGTGTGGCTCCCGAGGAGCACCCCGTGCTGCTGACCGAGGCCCCCCTGAACCCCAAGGCCAACCGCGAGAAGATGAGTGAGTGGCCCGCTCCCTCTTCTGGTGGCCGCCTCCCTCCTTCCTGGCCTCCCGGCGCTGCGCCCTTTCTCACTGGTTCTCTCTTCTGCCGTTTTCCGTAGGACTCTCTTCTCTGCCCTGAGTCTCCTTTGGAACTCTGCAGGTTCTCGCTC
+
BBBBBBBBFFFFGGGGGGFGGGHHGGGBEFHHHGGGGGGGGHHHHGGGGFGGHHHHHHHGGGGGGGGGGGGHGHHGGGGHGHHHHGGGGGFGGGHGHHHHHHHHHHGGHFCGGGGGHHHHHHHHHHGHGGGGGGHGHHGHHHHHHHGGGGGGGGGGGGGFFF;@FFFFFFFFFBBFFFFFFFFFFFF;BBADFFFFFFFFFFFFFFFFFFFFFFFFFFFFFFFFFFFFFFF/FFFF/FF/;FAFFF/;.;.
@M05620:37:000000000-D9766:1:1101:10209:4841 1:N:0:39
ACCACACCTTCTACAATGAGCTGCGTGTGGCTCCCGAGGAGCACCCCGTGCTGCTGACCGAGGCCCCCCTGAACCCCAAGGCCAACCGCGAGAAGATGCCCAGGTGAGTGGCCCGCTACCTCTTCTGGTGGCCGCCTCCCTCCTTCCTGGCCTCCCGGCGCTGCGCCCTTTCTCACTGGTTCTCTCTTCTGCCGTTTTCCGTAGGACTCTCTTCTATGACCTGAGTCTCCTTTGGAACTCTGCAGGTTCTA
+
BBABBBAAFFFFGGGDDFFGFEGGGEEFHDHHHGGEGFGCGHHHHGEGEAEFHGFHHHGGGGGGGGEGGGGHHHEGGGGHGHHFEGGGGGGGGDHHFFHHHGHF11?GG1<FHECGCC->GHGFGBDGG<DHGGCGGDGGHHGHBBFGGBAFFGGGG-;-;@;DFFFFFFFFFEFFEFFFBFFFFFFB/;FFFFDFFFFFDBFDBFFFFFFFFF9/9//BFB.99/BFF/BFBFBF//9B/9BFFFABFF9
@M05620:37:000000000-D9766:1:1101:19500:4848 1:N:0:39
ACCACACCTTCTACAATGAGCTGCGTGTGGCTCCCGAGGAGCACCCCGTGCTGCTGACCGAGGCCCCCCTGAACCCCAAGGCCAACCGCGAGAAGATGCCCAGGTGAGTGGCCCGCTACCTCTTCTGGTGGCCGCCTCCCTCCTTCCTGGCCTCCCGGCGCTGCGCCCTTTCTCACTGGTTCTCTCTTCTGCCGTTTTCCGTAGGACTCTCTTCTATGACCTGAGTCTCCTTTGGAACTCTGCAGGTTCTA
+
CCBCCCCCBFCFGGGGGG5BGGHHGEGBAEHFGFFE?EECEHGHHGGAEFEFGHHHHHHEE@FGGGGGGEFHGHHGGGGHGHHHHGGGGGBDGGHFH2FGHHHFHHHHHHGGHH->ADGHHHHHHHHHHGGHHGGGGGHGHHGGHGGGGGGFGGG.DD?FGFFFFFFFFFFFFFEFFFFFFFFFFFFFFFFFFFDFFFFFFFFFDFFFFFFFFFF/BFFFFFF/FFFFFFFFFFFFFFFF/BFFFFF/;B;
@M05620:37:000000000-D9766:1:1101:18533:4877 1:N:0:39
AGTGCCAGCTCTCAATCGCACAGGGGACCCAGGGCCTGGCCCCTCCATCCAGAAAACCTATGACCTCACCCGCTACCTGGAGCACCAACTCCGCAGCTTGGCTGGGACCTATGTTGAGTATCCAGCGTAGGAATCTGGGAGTTGGGGAGGCGTGAGGCGTTGGGGAAAGACAGTCCTAACCGTGGAGGGTTCTGGTAAATGATGGGGTGAGGAGGGGCTCTTTGGCTCCCACCAGTCCCCCTGTCTGGTCT
+
BBABCFFFCFFFGGGGGGGGGGHGGGGGFGHHGGGGGGHHHHGHGGHHHHHHHHFHHGHHHHHHHHHHHHHGGEEGHHHHGHHHGHHHGHHHEGGGGHHHGGHGGGHHFHHHHHHHHHHHHHH3FGGCDGGH2FHHHHH0?CHHHGG.AE.AEG.<G.:E-;GGGGG.A/CFGGGGGGGGGGGEF9EDF;FFFFF;BFFFFFFFFFFDDEFF0AFFFFFFFFFFF0FFFFFFFEFFFFFFFFFFFBFFFFB
@M05620:37:000000000-D9766:1:1101:23067:4901 1:N:0:39
AGTGCCAGCTCTCAATCGCACAGGGGACCCAGGGCCTGGCCCCTCCATCCAGAAAACCTATGACCTCACCCGCTACCTGGAGCACCAACTCCGCAGCTTGGCTGGGACCTATGTGAGTATCCAGCGTAGGAATCTGGGAGTTGGGGAGGAGTGAGGAGTTGGGGAAAGACAGTCCTAACCGTGGAGGGTTCTGGTAAATGATGGGGTGAGGAGGGGCTCTTTGGCTCCCACCAGTCCCCCTGTCTGGTCTA
+
ACAABFFFCFFFGGGGGGGGGGHGGGGGGGHHFEGGGGHHHHGHGGHHHHHHHHGHHGHHHHHHHHHHHHHGGEFGHHHHGGHHHHGGFHHHEGGGGHHHGHHGGGHHGHHHHHHHHHHHHHHHHGGGGGHHHHHHHHHGGGHHGGGGGGEGHHHHHGHHHHGGGGHHHHHHHHHHHHHHGGGGGGGGEFGGGGGGGGGGGGGGGGFFFFFFFFFFFFFFFFFFFFFFFFFFFFFFFFFFFFFFFFFFFFF
@M05620:37:000000000-D9766:1:1101:9907:4947 1:N:0:39
ACCACACCTTCTACAATGAGCTGCGTGCGGCTCCCGAGGAGCACCCCGTGCTGCTGACCGAGGCCCCCCTGAACCCCAAGGCCAACCGCGAGAAGATGAGTGCGTGACCCGCTCCCTCTTCTGGTCGCCGCCTCCCTCCTTCCTGGCCTCCCGGCGCTGCGCCCTTTCTCACTGTCTCTCTCTTCTGCCGTTTTCCGTAGGACTATCTTCTCTGCCCTGAGTCTCCTTTGGCACTCTGCCGGTTCTCGCTC
+
>AAABAABFFFFGFG4BFGGGFHHGGG222A2AFFAEEEGCFHGFD0A1EFA533BFH3EE//>FG/EG//BF3/?/?/FEEHHAFB</B///?<1?G1?<11<FE..>0->ACFGHCCBHF0<=0-@;:-AEDEGGGGBFFFBBFFGBFGGGG@9@-@.-;;@BBFFFF9FF/9/:;FFFFFBF/B;;@;9BABF?F.A?/;//;BFFFFFBFF999.../9:;BB/;B/9;/:B///9-;@DFF:;.EE
@M05620:37:000000000-D9766:1:1101:18765:4965 1:N:0:39
ACCACACCTTCTACAATGAGCTGCGTGTGGCTCCCGAGGAGCACCCCGTGCTGCTGACCGAGGCCCCCCTGAACCCCAAGGCCAACCGCGAGAAGATGCCCAGGTGAGTGGCCCGCTACCTCTTCTGGTGGCCGCCTCCCTCCTTCCTGGCCTCCCGGCGCTGCGCCCTTTCTCACTGGTTCTCTCTTCTGCCGTTTTCCGTAGGACTCTCTTCTCTGACCTGAGTCTCCTTTGGAACTCTGCAGGTTCTA
+
BBCCCCCCFFFFGGDGGGGGGGHHGGGBAEHGHGGGFGEGDHHHHGGGDFGGGHFHHHHGGGGGGGGGGGGHHHHGGGGHGHHHHGGGGGGGGGHHHFHHHHHGHHHHHHGGHHGGGGGHHHHHHHHHHHGHHGGGGGHGHHGHHGGGGGGGGGGGGG9DDFFFFFFFFFFFFFFFFFFFFFFFFFFFFFFFFFFFFFFFFFFFFFFFFFFFFFFFFFFFFFFFFFFFFFFFFFFFFFFFFFFFFFFFFFB
@M05620:37:000000000-D9766:1:1101:23153:4966 1:N:0:39
ACCACACCTTCTACAATGAGCTGCGTGTGGCTCCCGAGGAGCACCCCGTGCTGCTGACCGAGGCCCCCCTGAACCCCAAGGCCAACCGCGAGACGATGCCCAGGTGAGTGGCCCGCTACCTCTTCTGGTGGCCGCCTCCCTCCTTCCTGGCCTCCCGGCGCTGCGCCCTTTCTCACTGGTTCTCTCTTCTGCCGTTTTCCGTAGGCCTCTCTTCTCTGCCCTGAGTCTCCTTTGGAACTCTGCAGGTTCTA
+
AAAAA4AACFFFGGGFFGGFFBGEEBAA4EE2BAFF?EG?DHFFHGGGAEEAAF33EGCEEE0EFEEEG>1FGFGGGD/FF?GE/FE/C/>>//</?/<1<1<C1FDCFGFEACDCCD@GHHH0<DG00=.<.CGC.CGGGC./0BFFGBAFF?EG.@-A@-@9B?D@;FFFFB/://BB9FF////B9FFEFBD./9/B9F.;D/;/;BFFBFBFB9/BFFF..;9:BFFBB9/9/;9B9B//9A9BF/:
@M05620:37:000000000-D9766:1:1101:23035:4969 1:N:0:39
ACCACACCTTCTACAATGAGCTGCGTGTGGCTCCCGAGGAGCACCCCGGGCTGCGGACCGAGGCCCCCCTGAACCCCAAGGCCAACCGCGAGAAGATGCCCAGGTGAGTGGCCAGCTACCTCTTCTGGTGGCCACCTCCCTAATTCCTGGCATCCAGGAGCTGCGCCCTTTCTCGCTGGTTCTCTCTTCTGACGTTTTCCGTAGGACTCTCTTATCTGACCTGAGTCTCCTTTGGAACTCTGCAGGCTCTA
+
3>AAAAAAFFFFGGGFFGGFFBGBE2AE4AGHCFFGCEG22FGHHGCG00E0110>E//>@E/>CE/>EEFCGC??DGDC/?GC//?<DCG@/DBHGBGBFF.<<1>FG1FAC/.<<0<CGHH0=00::/:CC/..::CCG0/0009BFF./:B/09;E9E?FF-@E@BB/BF/..;9-BBFB/BFFF/;9/;A:AFEFBD:...:FFB//////;///;9/.;.FFFFF/FFF/BFFFB/:/999..9:/
@M05620:37:000000000-D9766:1:1101:21538:4970 1:N:0:39
AGTGCCAGCTCTCAATCGCACAGGGGACCCAGGGCCTGGCCCCTCCATCCAGAAAACCTATGACCTCACCCGCTACCTGGAGCACCAACTCCGCAGCTTGGCTGGGACCTATGTGAGTATCCAGCGTAGGAATCTGGGAGTTGGGGAGGAGTGAGGAGTTGGGGAAAGACAGTCCTAACCGTGGAGGGTTCTGGTAAATGATGGGGTGAGGAGGGGCTCTTTGGCTCCCACCAGTCCCCCTGTCTGGTCTA
+
A3>ABFBFBFFFGGGFGFGGG?FECGGGGDHHGGGGGFHFHHGHGGGHFHHHHGFHHGBGHHHHHHHHHHHGGGGGHHHHHHHHFHHHGEHHGGGGGEHHGGHGFGHHGHHHHHEHHHHHHHHGH?EGGGHHHHFBGFHGGHGHGGGGGDEHHHHGHGHHGHGGGGHGHHHHHHHHHHHHGGFGGFGGFFGGGGGGGGGGGGGGGGFBFFFFFF?BBBFFFFFFFFFFFFFFFFFFFFFFBFFFFF/BFFB
@M05620:37:000000000-D9766:1:1101:21082:4974 1:N:0:39
ACCACACCTTCTACAATGAGCTGCGTGTGGCTCCCGAGGAGCACCCCGTGCTGCTGACCGAGGCCCCCCTGAACCCCAAGGCCAACCGCGAGAAGATGCGTGGGTGGGTCGCTACCTCTCTCGTCTGCCGGCTGCCTCCCTCCTTGCTTCCCTGACCGGCCTCCTTTCTTTCTGGCTCGCTCTCTCTCCGGTCGCTGTACGACGCTCTCCCCTGACTGCAGTCTGCTTTCGATCGCTGCATGCTGGATATC
+
BBBBBBBBFFFFGGGGFGGGGGHHGEGGHCGHHGG?EEGGGHHHHGGGGGGGHGHHHHHGGGGGGGGGGGGGHHHGGGGHGHHHHGGGGGGGGGHHHHB////>?D--.<>C.<-=G00/00<<::C0:;-A--;FGGG.CGGGB0;000;C90///----.;;.//;F//;F///B/--;EF/////;.-----..:9/A.;--9;E///.;..;/9///;/////;//9./.9....9/;;///./;F/
@M05620:37:000000000-D9766:1:1101:20941:4980 1:N:0:39
ACCACACCTTCTACAATGAGCTGCGTGTGGCTCCCGAGGAGCACCCCGTGCTGCTGACCGAGGCCCCCCTGAACCCCAAGGCCAACCGCGAGAAGATGAGTGAGTGGACCGCTCCCTCTTCTCGTCGCCGCCTCCCTCCTTCCTGGCCTCCCGGCGCTGAGCCCTTTCTCACTTTATCTCTCTTCTGTCGTTTTCCGTAGGGCTCTCTTCTCTGCCCTGAGTCTACTTTGGCACTCAGCTGGTTCTCGCTC
+
CCCCCCCCFFFFGGGGGGGGGGHHGEGEHGHGHGGGGGGGGHGHHGGGGGGGHHHHGHHGGGGGGGGGGGGHGHHGGGGHGHHHHGGGGGGGGGHHHHH222?FGFF11<><-AEA0>F1GH1.<.<-.---.=.C/:C/9FF00/=FGA?E.-A-CBD.AF/;/9/B/99/////9/;/B9/;FF///9A...//9B..9./.;;//;BFFFBF;EFFF//9;/:B:F/;/9/:B//:/::://;/;...
@M05620:37:000000000-D9766:1:1101:8844:5006 1:N:0:39
ACCACACCTTCTACAATGAGCTGCGTGTGGCTCCCGAGGAGCACCCCGTGCTGCTGACCGAGGCCCCCCTGAACCCCAAGGCCAACCGCGAGAAGATGCCCAGGTGAGTGGCCCGCTACCTCTTCTGGTGGCCGCCTCCCTCCTTCCTGGCCTCCCGGAGCTGCGCCCTTTCTCACTGGTTCTCTCTTCTGCCGTTTTCCGTAGGACTCTCTTCTCTGACCTGAGTCTCCTTTGGAACTCTGCAGGTTCTA
+
CCCCCCCAFFFFGGGGGG5FGGHHGGGBAEHHHFFEDFGGFHHHHGGGGGGGFHHHHHHEGGCGGGGGGGGHGHHGGGGHGHHHHGGGGG<BFGHFHHFHHHHFGC1GHHGGHH@CGCGHHHHHHHHHHHDGHGGGGGHGHHGHHGGGFGGGGGGGG?-;AF/C@DFFFFFFFFFFFFFFFFFFFFFFFFFFFFFFFFFFFFF..BFFFFFFFFFFFFFFFF//:BBBFFFFFFFFEFFFF/FBF.A/FFB
@M05620:37:000000000-D9766:1:1101:10769:5009 1:N:0:39
ACCACACCTTCTACAATGAGCTGCGTGTGGCTCCCGAGGAGCACCCCGTGCTGCTGACCGAGGCCCCCCTGAACCCCAAGGCCAACCGCGAGAAGATGAGTGACCGGCCAGCTCCCTCGTCGGGTGCCTCCCTCCCTCCTTCCTGGCCTCACGGCGCCCCGCCCTTTCTCGCTTTTTCTCTCTTCTGGCGTTTTACGTCGGCCTCTCTTCTCTGCACTGAGTCTCCTATGTCACTCTGCCGGATCTCGCTC
+
BBBBBBBBFFFFGGGGGGGGGFHHGGGEEEF2GFGGDGGGFHHHHGEGEEGFHGHHHHEFFGGGGGGGGFFHHHHGGGGHGGHHHGGGGGDGCGHEGHHHHG221/>ADC..FG1.C0-.<-<-<A.C00:;CHGFHHGH09CBFBFGFF/CE.:9B--;@--;@FB9F/.9A.;BBFF9/9/9BBF//;:@-;/9;:.9@-;A./9;BF/;/;/99B///:9BBFF/B/9F///;//BB>D-.;FFFA.9
@M05620:37:000000000-D9766:1:1101:20751:5021 1:N:0:39
AGTGCCAGCTCTCAATCGCACAGGGGACCCAGGGCCTGGCCCCTCCATCCAGAAAACCTATGACCTCACCCGCTACCTGGAGCACCAACTCCGCAGCTTGGCTGGGACCTATGTGAGTATCCAGCGTAGGAATCTGGGAGTTGGGGAGGAGTGAGGAGTTGGGGAAAGACAGTCCTAACCGTGGAGGGTTCTGGTAAATGATGGGGTGAGGAGGGGCTCTTTGGCTCCCACCAGTCCCCCTGTCTGGTCTA
+
ABAAAFFFBFFFGFFGGGGGGGHGGEGGGGHHGGGGGGHGHHGHGGHHHHHHHHHHHGHHHHHHHHHHHHHECEGGHGHHHGFGGHGHGFHHGGGGGGGHEHHGAFHHGFHFHHHHHGHHHHHHHGGGGGHHHHHHHHHGGHGGGGGGGGGHHHHHHGHHHHGGEGHHGHHHHHHHGHHHGDEGGGGG9FFGGGGGGGGGGGGGGGF;EFFFFFFFFFFFFFFFFFFFFFFFFFFFFFEDFFFFFFFFFFF
@M05620:37:000000000-D9766:1:1101:21065:5039 1:N:0:39
ACCACACCTTCTACAATGAGCTGCGTGTGGCTCCCGAGGAGCACCCCGTGCTGCTGACCGAGGCCCCCCTGAACCCCAAGGCCAACCGCGAGAAGATGCCCAGGTGAGTGGCCCGCTACCTCTTCTGGTGGCCGCCTCCCTCCTTCCTGGCCTCCCGGCGCTGCGCCCTTTCTCACTGGTTCTCTCTTCTGCCGTTTTCCGTAGGACTCTCTTCTCTGACCTGAGTCTCCTTTGGAACTCTGCAGGTTCTA
+
CCCCCCCCFFFFGGGGGGGGGGHFGEGEDEHHHGGEGGGGFHGHHGGGGFGGHHHHHHHGGGGGGGGGGGGHHHHGGGGHGHHHHGGGGGGGCGHHHHHHHHHFGGHHHHGGHHGGGGGHHHHHHHHHHHGHHGGGGGHGHHGHHGGGGGGGGGGGGG-ADFFFFFFFFFFFFFFFFFFFFFFFFFFFFFFFFFFFFFFFFFFFFFFFFFFFFFFFFFFFFFFFFFFFFFFFFFFFFFFFFFFFFFFFFFF
@M05620:37:000000000-D9766:1:1101:14621:5046 1:N:0:39
ACCACACCTTCTACAATGAGCTGCGTGTGGCTCCCGAGGAGCACCCCGTGCTGCTGACCGAGGCCCCCCTGAACCCCAAGGCCAACCGCGAGAAGATGCCCAGGGGAGTGGCCCGCTACCTCTTCTGGTGGCCGCCTCCCTCCTTCCTGGCCTCCCGGCGCTGCGCCCTTTCTCACTGGTTCTCTCTTCTGCCGTTTTCCGTAGGACTCTCTTCTCTGACCTGAGTCTCCTTTGGAACTCTGCAGGTTCTA
+
BBABBBABFFFFGGGGGFFGGGHGGEFEG2GHGGDEEGGFGHHHHGGGGEEFHHFHGGFGGGGGGGGEGGGHFGHEEGGHGHHE/?EFFGGGGGHHFHGHHGHA/><A/<CFAGCG-CFHHEHD0<GHG/DH:@DDDGHEBFDGFFFFFFGGGGEAEA-;D-=.9DFBFFFBFBFFFFFF/B/B/B/B9/;B/@DFFFFEF9.9.BFEFFBF/9BB//9FFB9/.;BBBFFFFF/;9;99//;/B?./9;/
@M05620:37:000000000-D9766:1:1101:13972:5047 1:N:0:39
AGTGCCAGCTCTCAATCGCACAGGGGACCCAGGGCCTGGCCCCTCCATCCAGAAAACCTATGACCTCACCCGCTACCTGGAGCACCAACTCCGCAGCTTGGCTGGGACCTATGTGAGTATCCAGCGTAGGAATCTGGGAGTTGGGGAGGAGTGAGGAGTTGGGGAAAGACAGTCCTAACCGTGGAGGGTTCTGGTAAATGATGGGGTGAGGAGGGGCTCTTTGGCTCCCACCAGTCCCCCTGTCTGGTCTA
+
ACAABFFFCFFFGFGGGGGGGGHHGGGGGGHHGGGGGGHHFHGHGGHHHHHH3GHHHGHHHHHHHHHHHHHGGEEGHHHHHHHHHHHHGHHHGGFGEHGHAGHGGCHHGHHHHHHGFHHHHHHHHGEACFHGHHHHHH0FFHHHCGFGGDEGCBGHE.CGHHGGGFHHGHHHHFHHGHGGGGEGEEGG:CFGFGFFGGGGGGGGEGFFFFFFFFFFF;FFFFBFFFFFFFFFFFFFFFFFFFFFFFFFFFF
@M05620:37:000000000-D9766:1:1101:20580:5059 1:N:0:39
ACCACACCTTCTACAATGAGCTGCGTGTGGCTCCCGAGGAGCACCCCGTGCTGCTGACCGAGGCCCCCCTGAACCCCAAGGCCAACCGCGAGAAGATGAGTGAGTGGCCCGCTCCCTCTTCTGGTGGCCGCCTCCCTCCTTCCTGGCCTCCCGGCGCTGCGCCCTTTCTCACTGGTTCTCTCTTCTGCCGTTTTCCGTAGGACTCTCTTCTCTGCCCTGAGTCTCCTTTGGAACTCTGCAGGTTCTCGCTC
+
CCCCCCCCFFFFGGGGGGGGGGHHGEFB4EHFGGGFEGGGDGDHHGGGFFGGHHGHHGGGGGGGGGGGGGGGGHHGGGGHGHHHHGGGGGCGGGHGHHHHHFHHHHGGHGDGGFGGHHHHHHFHHHGHHGGGGGHGHHGHHHHHHHGGGGGGGGGGGGGFFFFFFFFFFFFFFB/;FFFFFFFFFFFBFBADFFFFFFFFFFFFFFFFFFFFFFFFFFFFFFFFFFFFFFFBFFFFFFF0BFFFFF0;.;9
@M05620:37:000000000-D9766:1:1101:9894:5094 1:N:0:39
ACCACACCTTCTACAATGAGCTGCGTGTGGCTCCCGCGGAGCACCCCGGGCTGCTGACCGAGGCCCCCCTGAACCCCAAGGCCAACCGCGAGAAGATGCGCTGGTGCGTCGCCCTCTACCTATTCTAGTGGCCGCCTCCCTCCTCCCTCGCCTCCCGGACCTCCGCCATTTCTGACTGGTTCTTTCTTCTGCCGCTTTCCGTACCACTCTCGTCTCTGACCTCAGTATCCTTTGGATCTCTGCTGACTCTA
+
ABAABBABFFFFCGG4GAGGGFECEBFGD2FFHGF22AE0AEHHHGGE00>EAE3BGCFEEE/EFGEGGGGHHHEEGGGCFHHHA<DGGCC@@/0111>-.--<</0-<--;EG-;G000:0<0000000.;F?--;..C/:9/9/9C/-9-;...;---;9/..;9-./;////;B/99/////9;/;///:9-B?E//99..999;///.:..;//;/;F/B////////B//9//;/;/B/;/.////
@M05620:37:000000000-D9766:1:1101:18105:5095 1:N:0:39
ACCACACCTTCACAATGAGCTGAGTGTGGCTCCCGCGGCTCACCCCTTGCTGCGGACCGAGGCCCCCCGGAACCCCAAGGCCAACCGGGAGAAGAGGACCCGGGGGGGGGCCCCCTCCCTCTTCTGGGGGCCGCCTCCCTCCTTACTGGCCTCCCGGGGCGGGGCCCTTTCTCCCTGGTTTTCTCTTTTGCCGTTTTCCGAGGGCCTCTCTCCTCTGCCCTGGGTTTCCTTTGGCACCCTGCAGGTTTTGA
+
1A>AAAAAFFC1ABGDB1BB11BB1FD1B00BAFE0AA///BFGHGAB0BFA1A/FEE/>EE@GCE>>////EFAB//?<<?GA<//////?0010.<>..<------;-@@--9-;B---://///-;=@--@--9-9-B-B////;/A-/9E-9--------;@>EFB/9FFBFF?FF-:9//;////;/;;BFEFBA--;----9/9F//9;///;-9--:/--;/;B9FF;9/-99-E-;-:9/---
@M05620:37:000000000-D9766:1:1101:10012:5110 1:N:0:39
ACCACACCTTCTACAATGAGCTGCGTGTGGCTCCCGAGGAGCACCCCGTGCTGCTGACCGAGGCCCCCCTGAACCCCAAGGCCAACCGCGAGAAGATGCCCAGGTGAGTGGCCCGCTACCTCTTCTGGTGGCCGCCTCCCTCCTTCCTGGCCTCCCGGAGCTGCGCCCTTTCTCACTGGTTCTCTCTTCTGCCGTTTTCCGTAGGACTCTCTTCTCTGACCTGAGTCTCCTTTGGAACTCTGCAGGTTCTA
+
AAABBBBBFFFFGGGGGGGGGGHHGGGEHAGHHGGGGGGFGHHHHGGGGGGGHHHHFHHGGGGGGGGGGGGHHHHGGGGHGHHHHGGGGGGGCGHHGGGHHHHEHEHHHHGGHHGGGGGHGHHHHHHHHHGHHGGGGGHGHHGHHFFGCFAFGGGGD@-AAFGFGGFFFFFFFFFFFFFFFFFFFFFFFFFFFFDFFFFFDFFDABFFFFFFFFFFFFFFFFFFFFFFFFFFFFFFFFFFFFFFF.FFFF9
@M05620:37:000000000-D9766:1:1101:15926:5111 1:N:0:39
AGTGCCAGCTCTCAATCGCACAGGGGACCCAGGGCCTGGCCCCTCCATCCAGAAAACCTATGACCTCACCCGCTACCTGGAGCACCAACTCCGCAGCTTGGCTGGGACCTATGTGAGTATCCAGCGTAGGAATCTGGGAGTTGGGGAGGAGTGAGGAGTTGGGGAAAGACAGTCCTAACCGTGGAGGGTTCTGGTAAATGATGGGGTGAGGAGGGGCTCTTTGGCTCCCACCAGTCCCCCTGTCTGGTCTA
+
ABAABFFFCFFFGGGGGGGCGFHCGGGGGGHHFEGGGGHHHHGHGGHHHHHHHHHGHGHHHFHHHGHHHHHGG>EEHHHHGGHHHHFGGHHB>ECGFHGHGGHGGGHHGHHHHHHHHHHHHHHHHGEGGGHHGHHHHHHGGHHHGGGGGGGGHHHHHGHHHHGGGGHHHHHHHHHHHHHHGFEGGGGGCFFGFGCFGGGGGGGGGGFFFFFFFFFFFFFFFFFFFFFFFFFFFFFFFFFFFFFFFHFFFFF
@M05620:37:000000000-D9766:1:1101:11753:5113 1:N:0:39
AGTGCCAGCTCTCAATCGCACAGGGGACCCAGGGCCTGGCCCCTCCATCCAGAAAACCTATGACCTCACCCGCTACCTGGAGCACCAACTCCGCAGCTTGGCTGGGACCTATGTGAGTATCCAGCGTAGGAATCTGGGAGTTGGGGAGGAGTGAGGAGTTGGGGAAAGACAGTCCTAACCGTGGAGGGTTCTGGTAAATGATGGGGTGAGGAGGGGCTCTTTGGCTCCCACCAGTCCCCCTGTCTGGTCTA
+
3>>>ADFFBFFFFGGGGGGFGGFHGGGGGGHHFGGGGDDHHHGHGGHHHHHHHFHHHGHHHHHHHHHHHHHGGGGGHHHHGGHHHHHGGHHHGGGGGHGHGHHGGGHHGHHHHHHHHHHHHHHHHGGGGGHHHHHHHHHGGHHHGGGGGGGHHHHHHGHHHHGGGGHHHHHHHHHHHHHHGGGGGGGGEGGGGGCFGGGGGGGGGGFBFFFFFFBBBBFFFFFFFFFFFFFFFFFFFFFFBFFFFFFFFFF
@M05620:37:000000000-D9766:1:1101:15962:5120 1:N:0:39
ACCACACCTTCTACAATGAGCTGCGTGTGGCTCCCGAGGAGCACCCCGTGCTGCTGACCGAGGCCCCCCTGAACCCCAAGGCCAACCGCGAGAAGATGCCCAGGTGAGTGGCCCGCTACCTCTTCTGGTGGCCGCCTCCCTCCTTCCTGGCCTCCCGGCGCTGCGCCCTTTCTCACTGGTTCTCTCTTCTGCCGTTTTCCGTAGGACTCTCTTCTCTGACCTGAGTCTCCTTTGGAACTCTGCAGGTTCTA
+
CCCCCCCCFFFFGGGGGGGGGGHHGFFBEEHHGGGGDGGGGHHHHGGGGGGGHHHHHHHGGGGGGGGGGGGHFHHGGGGHGHHHHGGGGG@FGGHHHHFFHHHFFGHHGHGFHHGGGGGHHHHHGHHGHHGFHGGGGGHGHHFFGGGGGGGGGGGGDA-;ACFFFFFFFFFFFFFFFFF/FFFFFFFFFFFFFFDFFFFFFFFFFFFFFFFFFFFFFBFFFFFFFFFFFFFFFFFFFFFFFFFFFFAFFFB
@M05620:37:000000000-D9766:1:1101:7913:5141 1:N:0:39
ACCACACCTTCTACAATGAGCTGCGTGTGGCTCCCGAGGAGCACCCCGTGCTGCTGACCGTGGCCCCCCTGACCCCCAAGGCCAACCGCGAGGAGGTGCCCCGGGGAGGGGCCCGCTACCTCTTCTGGGGTCCTCCCCCCTCCGGCCTGGCCTCCCGGGGCGGCGCCCCTTCTCACTGTTTCTCTCTTCTGCCGTTTTCCGTAGGACTCTCTTCTCTGACCTGAGTCTCCTTTGGAACTCTGCAGGTTCTA
+
AAAAAA3>CFFFGGGFGGGBGFH4EEEAE2FAGAFE2EFEGH2BGGAFE1E153BBDGCE1B0>G?EEEGG?3B1EEE/??/?FCFEEG?D@/<</??100////>>C---<<<@A:--::CGFG0;;/-.;C0C/.;9;-...-99.;..9/;9.A9-99-9=BBBB-999FFFEFF///9/;////;B//9-.9;E//DF?ADB/BB//9/9/;9//9;BBF.99BFF///;/9/;BFBBFBF.9/;F/
@M05620:37:000000000-D9766:1:1101:7894:5143 1:N:0:39
ACCACACCTTCTACAATGAGCTGCGTGTGGCTCCCGAGGAGCACCCCGTGCTGCTGACCGAGGCCCCCCTGAACCCCAAGGCCAACCGCGAGAAGATGCCCAGGTGAGTGGCCCCCTACCTCTTCTGGTGGCCGCCTCCCTCCTTCCTGGCCTCCCGGCGCTGCGCCCTTTCTCACTGGTTCTCTCTTCTGCCGTTTTCCGTAGGACTCTCTTCTCTGACCTGAGTCTCCTTTGGAACTCTGCAGGTTCTA
+
BBBBBBBBFFFFGGGGGGGBGBGFGEGEFGFHHFGFEGGGGHGHHGGGEEEFFH3GHHHGGGGGGGGGGGGHFHHGGFGHGHHHHGGGGGDGCGHFGHHHHHAC?FF0?GFGHE-<<CHHHHHH11=G0<AAGG-:.AEGHHDBFHHC0FF?BAEGGA9---;D=BAFFFFFFBF/;BB/;99BBFFF/9BBBD.9FFBFFBA.AFFFB/FFF//9;:/FFFF/.:;/:B9FFFFFFFFFFFFFFFAFFF/
@M05620:37:000000000-D9766:1:1101:16140:5159 1:N:0:39
AGTGCCAGCTCTCAATCGCACAGGGGACCCAGGGCCTGGCCCCTCCATCCAGAAAACCTATGACCTCACCCGCTACCTGGAGCACCAACTCCGCAGCTTGGCTGGGACCTATGTGAGTATCCAGCGTAGGAATCTGGGAGTTGGGGAGGAGTGAGGAGTTGGGGAAAGACAGTCCTAACCGTGGAGGGTTCTGGTAAATGATGGGGTGAGGAGGGGCTCTTTGGCTCCCACCAGTCCCCCTGTCTGGTCTA
+
ABABCFFFCFFFGGGGGGGGGGHHGGGGGGHHGFGGGGHHHHGHGGHHHHHHHHHHHGHGHHHHHHHHHHHGGEEGHHHHHGGHHHHHGHHHFGGGGHHHGHHGGGHHGHHHHHHHHHHHHHHHHGEGGGHHHGHHHHHGGHHHGGGGGGGGHHHHHGFHHHGGGGHHHHHHHHHHHHHHGDEGGGGG=FGGGGCFGGGGGGGGGGFFFFFFFFFFFFFFFFFFFFFFFFFFFFFFFFFFFFFFFFFFFFF
@M05620:37:000000000-D9766:1:1101:14737:5166 1:N:0:39
ACCACACCTTCTACAATGAGCTGCGTGTGGCTCCCGAGGAGCACCCCGTGCTGCTGACCGAGGCCCCCCTGAACCCCAAGGCCAACAGCGAGAAGATGAGTGAGTGGCCCGCTCCCTCTTCTGGTGGCCGCCTCCCTCCTTCCTGGCCTCCCGGCGCTGCGCCCTTTCTCACTGTTTCTCTCTTCTGCCGTTTTCCGTAGGACTCTCTTCTCTGCCCTGAGTCTCCTTTGGAACTCTGCCGGTTCTCGCTC
+
AAAAAAAACFFFG3FFDG1AF1GFG0A00AFB1ABA0EEGCHHHHGGGGAFGEHFFHHHA>E?FG/EGGGF0G1FFGF/G//FGHG/<BE//<CC11B1G?DGHGHGGH/<ACCGFFGHHHH1FFGGA0<-@CGHGHG?GHHHHHH.CFCGGG?9A@@GBG@9;@//B/FFFF9/;9FFFFFFFFFF/;;;AFE9BFF-BA9BF/BFFFFFFFF9;AFFFFF/BFFF/;9//;9BF/9//;@@BFF/9-;-
@M05620:37:000000000-D9766:1:1101:18675:5223 1:N:0:39
AGTGCCAGCTCTCAATCGCACAGGGGACCCAGGGCCTGGCCCCTCCATCCAGAAAACCTATGACCTCACCCGCTACCTGGAGCACCAACTCCGCAGCTTGGCTGGGACCTATGTGAGTATCCAGCGTAGGAATCTGGGAGTTGGGGAGGAGTGAGGAGTTGGGGAAAGACAGTCCTAACCGTGGAGGGTTCTGGTAAATGATGGGGTGAGGAGGGGCTCTTTGGCTCCCACCAGTCCCCCTGTCTGGTCTA
+
BBACCFFFCFFFGGGGGGGGGGHGGGGGFFHHGGGGGGHHFHGHGGHHHHHHHGGHHGHHHHGHHHHHHHHGGEFGHHHHHHHHHHHHGHHHGGGGGFGHGHHGGGHHGCHHH3FHHHHHHHGHHGGGGGHHHHHHHHHGGHHHGGGGGGGHHH0CGGGHHHCGGGHHHHHHHFCHHHHHGGEGGGGGCFFGGGFGGGGGGGGGGGDFFFFFFF-;@CFFFFFFFFFFFFFFFFFFFFFFFFFFFF/:;FF
@M05620:37:000000000-D9766:1:1101:18822:5240 1:N:0:39
ACCACACCTTCTACAATGAGCTGCGTGTGGCTCCCGAGGAGCACCCCGTGCTGCTGACCGAGGCCCCCCTGAACCCCAAGGCCAACCGCGAGAAGATGCCCAGGTGAGTGGCCCGCTACCTCTTCTGGTGGCCGCCTCCCTCCTTCCTGGCCTCCCGGCGCTGCGCCCTTTCTCACTGGTTCTCTCTTCTGCCGTTTTCCGTAGGACTCTCTTCTCTGACCTGAGTCTCCTTTGGAACTCTGCAGGTTCTA
+
BBBABBBBFFFFGGGGGGFAGDGBFAEB4AGGFFGE?EEEDHHHHGGGFEGGFHGHHHHF@GCGGGGGGEGFHGHGGGDHCFHHHGFEGG/<<DGEFGHHHHHGHHHHHHGGHHGGGGGHHHHHHHHHHHGHHGGGGGHGHHGHHGGGGGGGGGGGGG9BBBBFBBFBBFFBFFFFFFFFFFFFFFFFFFFFFBDFFFFFFFFFFFFFFFFFFFFFFF/BFFF9BFF/FFFFFFFFFFBFFFFFFFFFFFF
@M05620:37:000000000-D9766:1:1101:9734:5262 1:N:0:39
AGTGCCAGCTCTCAATCGCACAGGGGACCCAGGGCCTGGACCCTCCATCCAGAAAACCTATTACCTCACCCGCTACCTGGAGCACCAACCCCGCAGCTTGGCTGGGACCTATGTGAGTATCCAGCGTAGGAATCTGGGAGTTGGGGAGGAGTGAGGAGTTGGGGAAAGACAGTCCTAACCGTGGAGGGTTCTGGTAAATGATGGGGTGAGGAGGGGCTCTTTGGCTCCCACCAGTCCCCCTGTCTGGCCTA
+
AAAAABFCAC1B113BGAA1AAA0AAEFGAFCCEGE//ABGHGHGGBFGGCFFGFFGGHGA1DFHG1BGFH>>EEGHH@B>BB/>?>E//??>>/EEBGHGEF/?<BFEFGHHHFFHFFF@BDDGC??>/?GHFDGGGFGE0GHCCEGGGGHHFHGB<<CBFC?.A.CCGHFC0:C0FFF@.CABFF@;.CFFG;BFF0BB9FBA-A@AFFBAB?<@--FFFFBFFFEE-99A-9FFFEB@AB/F/;/:9;
@M05620:37:000000000-D9766:1:1101:23318:5283 1:N:0:39
AGTGCCAGCTCTCAATCGCACAGGGGACCCAGGGCCTGGCCCCTCCATCCAGAAAACCTATGACCTCACCCGCTACCTGGAGCACCAACTCCGCAGCTTGGCTGGGACCTATGTTGCGTATCCGGCGTAGGACTCTGGAGGTTGGGACGGCGTGCGGCGTTGGGGAACGCAGGTCCTACCCGTGGCGGGTTCTGGAAAATGATGGGGTGAGGCGGGGCTCTTTGGCTCCCACCAGTCCCCCTGTCTGGTCT
+
ACAABFFFCFFFGGGGGGGGGGHHGGGGGGHHGGGGGGHGHHGHGGHHHHHHHHHHHGHHHHHHHHHHHHHGGGGGHHHHHHHHHHHHGHHHGGGGGHHHGHHGGGHHGHHHHHH33///?F2//<>//>/F<<<1>G10<C<GGG..=-:;:-:=--:ABGGG-EF...---9B:/B9F.99A-9;BC@EFFB:/;F//999FFFFA-.;..;@D;--:FFFFFFFFF.9F..A/;FFFFFF/BFFFBFB
@M05620:37:000000000-D9766:1:1101:18643:5287 1:N:0:39
ACCACACCTTCTACAATGAGCTGCGTGTGGCTCCCGAGGAGCACCCCGTGCTGCTGACCGAGGCCCCCCTGAACCCCAAGGCCAACCGCGAGAAGATGCCCAGGTGAGAGGCCCGCTACCTCTTCTGGTGGCCGCCTCCCTCCTTCCTGGCCTCCCGGCGATGCGCCCTTTCTCACTGGTTCTCTCTTCTGCCGTTTTCCGTAGGACTCTCTTCTCTGACCTGAGACTCCTTTGGAACTCTGCAGGTTCTA
+
CCCDDDCCFFFFGGGGGGGGGGHHGEGFHGHHHGGGGGGGGHGHHGGGEEGGHHHHGHHGGGGGGGGGGGGHGHHGGGGHGHHHHGGGGGGGGGHHHHHHHHH/?GHG1?CDGGGG-<A0DGHHHHEHGHGHHGGGGGHGHHGH0FGGGGGGGGGGG?-;-@.DFFFFFFFFFFFFFFFFFFFFFFFFFFFFFF9DFFFFFFFF?FFFFFFFFFFFFFBFBB/9B0;BFFFFFHFFFFFFFFFFF.;FFFF
@M05620:37:000000000-D9766:1:1101:24749:5287 1:N:0:39
ACCACACCTTCTACAATGAGCTGCGTGTGGCTCCCGAGGAGCACCCCGTGCTGCTGACCGAGGCCCCCCTGAACCCCAAGGCCAACCGCGAGAAGATGCCCAGGTGAGTAGCCCGCTACCTCTTCTGGTGGCCGCCTCCCTCCTTCCTGGCCTCCCGGAGCTGCGCCCTTTCTCACTGGTTCTCTCTTCTGCCGTTTTCCGTAGGACTCTCTTCTCTGACCTGAGTCTCCTTTGGAACTCTGCAGGTTCTA
+
CCCCCCCCFFFFGGGGGGGGGGHHGGGGHGHHHGGGGGGGGHHHHGGGGGGGGGHHGHHGGGGGGGGGGGGHHHHGGGGHGHHHHGGGGCGGGGHHHGHHHHHF11?F?1??GHGGGCCHHHHHHGHHFGGHHGGGGGHGHHGHHHHHHGEGGGGGGG-9AFGGGGGFFFFFFFFFFFFBFFFFFFFFFFFFFFDFFFFFFBFDFFBFFFFFFFFBFFFFFFFF.;BFFFFFFFFFFFFFFFFFFFFFFFF
@M05620:37:000000000-D9766:1:1101:20994:5290 1:N:0:39
AGTGCCAGCTCTCAATCGCACAGGGGACCCAGGGCCTGGCCCCTCCATCCAGAAAACCTATGACCTCACCCGCTACCTGGAGCACCAACTCCGCAGCTTGGCTGGGACCTATGTTGAGTATCCAGCGTAGGAATCTGGGCGTTGGGGAGGCGTGCGGCGTTGGGGAAAGACAGTCCTAACCGTGGAGGGTTCTGGTAAATGATGGGGTGAGGAGGGGCTCTTTGGCTCCCACCAGTCCCCCTGTCTGGTCT
+
AAABBFFFBFFFGGGGGGGGGGHHGGGGGGHHGGGGFGHGHHGHGGHHHHFHHHHHHGHHGHHHHHHHHHHGGEGGHHHHGHHHHHHHGHHHGGGGGHHHGHHGGGHHGFFFGHHHFFFFFHFBGFGCFGGH2FGHHHH/A<@DHGG.AG.@ED.;D-A9:DGGFGGEFFGGGGFGGFFFFFDEC.;DAD?FFFFFFFFFFFFFFFDFCEFFFDFA;DAFBFFFFFFFFFFFFFFFFFFEFFEFFFBFFFB
@M05620:37:000000000-D9766:1:1101:22763:5291 1:N:0:39
AGTGCCAGCTCTCAATCGCACAGGGGACCCAGGGCCTGGCCCCTCCATCCAGAAAACCTATGACCTCACCCGCTACCTGGAGCACCAACTCCGCAGCTTGGCTGGGACCTATGTGAGTATCCAGCGTAGGAATCTGGGAGTTGGGGAGGAGTGAGGAGTTGGGGAAAGACAGTCCTAACCGTGGAGGGTTCTGGTAAATGATGGGGTGAGGAGGGGCTCTTTGGCTCCCACCAGTCCCCCTGTCTGGTCTA
+
AA1>AD1CAFFF1FGBFFGAEEH0FGCFEAGH0AEE/FGECGECEGHHHCGF1FECFEGGFHGHHFHFHFF@//EEHGDHB>FGFHFCF0GBAEE>@BDBEFHGEGHHGGFFD>FHGHHFHHFHGGGGGGHGGHGFHFFCEFDGGGECGFCGEHB<GGHHHHGCGGGFHFFHHHHFFHGGGGGGGFGGBFGGFGFFFFFFGGGGGGF?FFFFFF?@@@FFBFFFFFFFFFFBAFFFFFFB@FBFFFFFFFB
@M05620:37:000000000-D9766:1:1101:23316:5301 1:N:0:39
AGTGCCAGCTCTCAATCGCACAGGGGACCCAGGGCCTGGCCCCTCCATCCAGAAAACCTATGACCTCACCCGCTACCTGGAGCACCAACTCCGCCGCTTGGCTGGGACCTATGTTGAGTATCCAGCGTAGGAATCTGGGAGTTGGGGAGGAGTGAGGAGTTGGGGAAAGACAGTCCTAACCGTGGAGGGTTCTGGTAAATGATGGGGTGAGGAGGGGCTCTTTGGCTCCCACCAGTCCCCCTGTCTGGTCT
+
>>AAABDFAFFFGAGGGFFCE0B00AEEEGGGFB0BAAFCFGGHGGHHHHAEDFHGGEHFG12GFFBEGHHEEEC>GHF0BGB?B>0??0BFA?/>E<EF/FG<??BGFGHHEGHHGFDG12FFFF<CC</1?<GGFFGHE.><F-AFCCCGFHGD.CCCGCC-?ECCCGHHH<9:0;9;F@9:ACC??..AFGC;BF;CFF;;:;A9;AFFFAA@-@@EBBBF/9//;A9;BE-;;9;-:;AFFF9//9/
@M05620:37:000000000-D9766:1:1101:15120:5303 1:N:0:39
ACCACACCTTCTACAATGAGCTGCGTGTGGCTCCCGAGGAGCACCCCGTGCTGCTGACCGAGGCCCCCCTGAACCCCAAGGCCAACCGCGAGAAGATGAGTGAGTGGCCCGCTCCCTCTTCTGGTGGCCGCCTCCCTCCTTCCTGGCCTCCCGGCGCTGCGCCCTTTCTCACTGGTTCTCTCTTCTGCCGTTTTCCGTAGGACTCTCTTCTCTGCCCTGAGTCTCCTTTGGAACTCTGCCGGTTCTCGATC
+
BBBBBBBBFFFFGFGGGGGGGGHHFEEBFEHGHEFEEFGCGHGHHGGGGEEGFHHHGHHFGGGEGGGGGGGHFHHGGGGGGHHGHGGGGGBDGGHHGFGHHHHHF?/CG/<CGCGGHHHHHHHHGHGHHGGGGGHGHHGHHHHHHHGGGGGGGGBCGGGFFFDDFFFFFFFFFF.BFFFFFFFFFFF;B@;AFFFFFFFFFFFFFFFFFFFFFF/BEFFFFFBFFFF9FFFFFFFF/BF/;B@DFFBE/B.
@M05620:37:000000000-D9766:1:1101:19601:5314 1:N:0:39
AGTGCCAGCTCTCCATCGCACAGGGGACCCAGCGCCTGGCCCCTCCATCCAGAAAACCTATGACCTCACCCGCTACCTGGAGCACCCACTCCGCAGCTTGGCTGGGACCTATGTGAGTATCCAGCGTAGGAATCTGGGAGTTGGGGAGGAGTGAGGAGTTGGGGAAAGACAGTCCTAACCGTGGAGGGTTCGGGTAAATGATGGGGAGAGGAGGGGCTCTTTGGCTCCCACCAGTCCCCCTGTCTGGTCTA
+
>>>>>DFFAFFFG1FFEFG1E?GAF0BEEAGH0AEAAGHHFHGCGGHHHGHHFGHBGGHFDEDGHDBGHHH>F/>EHHEFB>FGHH/??GHB/E/E<GBB/GGGGGGGGHGHF2B21BF1F22F0/</><1?FD1F1F0??GGHGG.-A.</<00<<<//=CC?E.;.////00<90;/.;C.A.E?-9;.-:.:9//;BB/;FFF-@?-A9BB--@@?FB/FFFBFFEBF?--BFFFFB?EFF/FFFFF/
@M05620:37:000000000-D9766:1:1101:14573:5328 1:N:0:39
GAGGCTGCTTTGGAAGCGCACAAGAATGAACTCCCATAACGAGATTCCATCTCCTATGCCGTCTACCGCTTGCAACAAAAAAAAAGAACTAAGCAGCCCAGTGGAATCAATGAAAATTCCACCTCGGAAACTGGGAGTTGTTGCGGAGGGGAGAGTCGGGACGAGCCCATCCTCAACGCGGCGGGGCGTGGGGAATGATGGTGGGAGGAGGTGGCGTTCGGCGCACCACACTCGCCCCCCCTGGTGTTACT
+
?>AAAAFAFFBFGGCGG1AEAF0C0AABEAFGGGE01BB1B/AA/BFGH211D1AB2FFFEAAB/B1AE>EF/BFBCG00B/////?B0>>1B0<00<///1101111111211111<1B@1<0@/?///<110/0//0?1?0<>@---<-.;../0;---9-----.99:.09;09.--;--;----9----;--/BBB//99----;;--9---;@9;-----99-9A-//--;;------99--;///
@M05620:37:000000000-D9766:1:1101:7874:5328 1:N:0:39
CGTGCCAGCTCTCAATCGCACAGGGGACCCAGGGCCTGGCCCCTCCATCCAGAAAACCTATTACCTCACCCGCTACCTGGAGCACCAACTCCGCCGCTTGGCTGGGACCTATGTGAGTATCCAGCGTAGGAATCTGGGAGTTGGGGAGGAGTGAGGAGTTGGGGAAAGACAGTCCTAACCGTGGAGGGTTCTGGGAAATGATGGGGTGAGGAGGGGCTCTTTGGCTCCCACCAGTCCCCCTGTCTGGTCTA
+
11>>A>1BAF1BBBBGG1AFAABAAABFGG0FGAEE/ABABGG/EGFHHFBDGFBB0BFFB12FBDF1FF0EEE?EHFFBFFF/BF>FF0FGG?/>>/?FCHH<//B0?B<<1B2B1@2FGH2@GC?/>?1FC<FG10AF/>11@-.AAAEG.D<.0</<;CA-.;E.CHHH:CFFGBCF@9C-9CB@:C:F00/=/9CB///:-:A@?AFE9A-=@9-BF/9/;;9AEBFFF9;B9B?9-;;;B99/;9;
@M05620:37:000000000-D9766:1:1101:25316:5339 1:N:0:39
ACCACACCTTCTACAATGAGCTGCGTGTGGCTCCCGAGGAGCACCCCGTGCTGCTGACCGAGGCCCCCCTGAACCCCAAGGCCAACCGCGAGAAGATGCCCAGGTGAGTGGCCCGCTACCTCTTCTGGTGGCCGCCTCCCTCCTTCCTGGCCTCCCGGCGCTGCGCCCTTTCTCACTGGTTCTCTCTTCTGCCGTTTTCCGTAGGACTCTCTTCTCTGACCTGAGTCTCCTTTGGAACTCTGCAGGTTCTA
+
ABBB>AA>BBB4BBBBFGAFFGHHGEFB4EA2BBAB2FEEDF2BBBEEEEBFFHHHGHHGGCF>FGGGFGGG3GHEEFGHGHFGHGGE>B>>CFHEHHHHHHHGHHHHHHGGHHGGGGGHHHGHHHHHHHGHHGGGGGHGHHGHGGGGGGGGGGGGGG-BGFFFFFFFFFFFFFFFFFFFFFFFFFFFFFFFFFDFFFFFFFAAF:FFFFFFFFFFFFFFFFFBBFFFFFFFFFFFFFFFFFFFFFFFFF/
@M05620:37:000000000-D9766:1:1101:12251:5351 1:N:0:39
ACCACACCTTCTACAATGAGCTGCGTGTGGCTCCCGAGGAGCACCCCGTGCTGCTGACCGAGGCCCCCCTGAACCCCAAGGCCAACCGCGAGAAGATGCCCAGGTGAGTGGCCCGCTACCTCTTCTGGTGGCCGCCTCCCTCCTTCCTGGCCTCCCGGCGCTGCGCCCTTTCTCACTGGTTCTCTCTTCTGCCGTTTTCCGTAGGACTCTCTTCTCTGACCTGAGTCTCCTTTGGAACTCTGCAGGTTCTA
+
CCCCBCB>CFFFGGGGGGDGGGHHGGGBAFHGHFFE?EFGGHFHHGGGEEGGFHHHHHHAEC?EFGGGGGGHFHHGGGGHGHHHHGGGGG<CGGHFGHGHHHHGHHHHHHGGHHGGGGGHHHHHHHHHHHGHHGGGGGHGHHGHHGGGGGGGGGGGGG-ADFFFFFFFFFFFFFFFFFFFFFFFFFFFFFFFFFAFFFFFFFFFFFFFFFFFFFFFFFFFFFFFFFFFFFFFFFFFFFFFFFFFFFFFFFF
@M05620:37:000000000-D9766:1:1101:25310:5357 1:N:0:39
ACCACACCTTCTACAATGAGCTGCGTGTGGCTCCCGAGGAGCACCCCGTGCTGCTGACCGAGGCCCCCCTGAACCCCAAGGCCAACCGCGAGAAGATGCCCAGGTGAGTGGCCCGCTACCTCTTCTGGTGGCCGCCTCCCTCCTTCCTGGCCTCCCGGAGCTGCGCCCTTTCTCACTGGTTCTCTCTTCTGCCGTTTTCCGTAGGACTCTCTTCTCTGACCTGAGTCTCCTTTGGAACTCTGCAGGTTCTA
+
BBBCCCCBFFFFGGGGGGGGGGFHGGGGGGHHHGGGGGGGGHHHHGGGECGGHGHHHGHGGGEGGGGGGGGHFHHGGGGHGHHHHGGEG/CGGGHHHFHHHHHFHHGHHHGFHHGGGCGHHHHHHHHHHHGHHCGGGGHGHHGHHGGGGGGGGGGGGG?BCFGFCGFFFFFFFFFFFFFBFFFFFFFFFFFFFFDFFFFFFFFFF9FFFFFFFFFFFBFFFFFFFFFFFFFFFFFFFFFFFFFFFFFFFFF
@M05620:37:000000000-D9766:1:1101:21077:5369 1:N:0:39
ACCACACCTTCTACAATGAGCTGCGTGTGGCTCCCGAGGAGCACCCCGTGCTGCTGACCGAGGCCCCCCTGAACCCCAAGGCCAACCGCGAGAAGATGCCCAGGTGAGTGGCCCGCTACCTCTTCTGGTGGCCGCCTCCCTCCTTCCTGGCCTCCCGGCGCTGCGCCCTTTCTCACTGGTTCTCTCTTCTGCCGTTTTCCGTAGGACTCTCTTCTCTGACCTGAGTCTCCTTTGGAACTCTGCAGGTTCTA
+
AAABBBBBFFFFFGG45BBFGGCHA2FFEE2EGGGEEEGGFGGHAEEEEEGEHHHHHHHGGGGGGGGGGGGHHHGGGGGHGHHHHGGGGGGGGGHHGHHHHHHFGHHHHHGGHHGGGGGHHHHHHHHHHHGHHGGGGGHGHHGHHGGGGGGGGGGGGG-ABBBFBBFBBFFFFFFFFFFFFFFFFFFFFFFFFBFFFFFFFFFFFFFFFFFFFFFFFFFFFFFFFFFFFFFFFFFFFFFFFFFFFFFFFFF
@M05620:37:000000000-D9766:1:1101:22593:5374 1:N:0:39
ACCACACCTTCTACAATGAGCTGCGTGTGGCTCCCGAGGAGCACCCCGTGCTGCTGACCGAGGCCCCCCTGAACCCCAAGGCCAACCGCGAGAAGATGAGTGAGTGGCCCGCTCCCTCTTCTGGTGGCCGCCTCCCTCCTTCCTGGCCTCCCGGAGCTGCGCCCTTTCTCACTGGTTCTCTCTTCTGCCGTTTTCCGTAGGACTCTCTTCTCTGCCCTGAGTCTCCTTTGGAACTCTGCAGGTTCTAGATC
+
ABAABAABFFFFEGGD5BGGGGEFEEEEH2GHHGA2BEFCGHHHHGGGE1EEHGFHHC3EGGGGGGFGGGGHGHHEGGGCFHHHFFGGG@BDDDHHBFGHHHHH1DFGHCFGG-.FHHHHHHHH0/.CGGGGGG.E/:ECGHHH0/CGGGGG.@--B.FGGG.BFFFBFFFFFFFBFFFB/FFFFFFF/;;AFFFFFFFDFFFFFFFFFFFFFF/F.9AFF/9BFBFF/BFFF/FB/////.;//;/9///
@M05620:37:000000000-D9766:1:1101:21754:5472 1:N:0:39
AGTGCCAGCTCTCAATCGCACAGGGGACCCAGGGCCTGGCCCCTCCATCCAGAAAACCTATGACCTCACCCGCTACCTGGAGCACCAACTCCGCAGCTTGGCTGGGACCTATTGAGTATCCAGCGTAGGAATCTGGGAGTTGGGGAGGAGGGAGGGGTTGGGGAAAGACAGTCCTAACCGTGGAGGGGTCTGGTAAATGATGGGGTGAGGAGGGGCTCTTTGGCTCCCACCAGGCCCCCTGTCTGGTCTAT
+
AABABFFFCFFFGGGGGGGGGGFHGGGGGGHHGGGGGGHHHHGHGGHHHHHHHHHHHGHHHHHHHHHHHHHGGGGGHHHHHHHGHHHHGHHHGGGGGHHHGHHGGGHHGHHHBGF?3?33FGDF@///?<FFD1<GH0?<FFHGG.@F.<.-.AC-:.;-AGG.CEA//FE00;B0C9F?.;;.AEG-;A9/B99BF/:/9/BEF.-.9AB:DFF;-A9FFBF/BFFFFADF?.:EFFF-9/9B/B:B//9
@M05620:37:000000000-D9766:1:1101:19168:5476 1:N:0:39
AGTGCCAGCTCTCAATCGCACAGGGGACCCAGGGCCTGGCCCCTCCATCCAGAAAACCTATGACCTCACCCGCTACCTGGAGCACCAACTCCGCAGCTTGGCTGGGACCTATGTGAGTATCCAGCGTAGGAATCTGGGAGTTGGGGAGGAGTGAGGAGTTGGGGAAAGACAGTCCTAACCGTGGAGGGTTCTGGTAAATGATGGGGTGAGGAGGGGCTCTTTGGCTCCCACCAGTCCCCCTGTCTGGTCTA
+
BCABCFFFCFFFGGGGGGGGGGHGGGGGGGHHGGGGGGHHHHGHGGHHHHHHHHHHHGHHHHHHHHHHHHHGGEGGHHHHGHHHHHHHGHHHEGGGGHGHGHHGGGHHGHHHHHHHHHHHHHHHHGGGGGHHHHHHHHHGGHHHGGGGGGGHHHHHHGHHHHGGGGHHHHHHHHHHHHHHGGGGGGGGEGGGGGFGGGGGGGGGGGFFFFFFFFFFFFFFFFFFFFFFFFFFFFFFFFFFFFFFFFFFFFF
@M05620:37:000000000-D9766:1:1101:13333:5477 1:N:0:39
ACCACACCTTCTACAATGAGCTGCGTGCGGCGCCCGAGGAGCACCCCGTGCTGCCGACCGAGGCCCACCCAAACCCCTAGGCCAACCGCGCGAAGATGCCCAGGTGAATGGCCCGCTACCTCTTCTGGTGGCCGCCTCCCTCCTTCCTGGCCTCCCGGGGCTGCGCCCTTTCTCACTGGTTCTCTCTTCTGCCGTTTTCCGTAGGACTCTCTTCTTTGCCCTGAGTCCCCTTTGGAACTCTGCAGGTTCTA
+
>A1>A11AFFFF3FF131BAA1AF00BB0A0A/AAA/A////A0///>/BE/110>>E/>E///?E/<<?//0//?///B00?F///</><<->-.>111<0.E/<=000/<CG@-@CCHHHHFCHGGGGGGG@@@G.EGGGGGG0CFBBFFFFFFF=-9=-AE@@F@@FFFFFBFFFFFF9/FFFFF;/:BF@FFFFFFBF;-BBF/BFFFFBF/;F/9FFF-;/9/;ABFFFFEFF//9/F/BF?FBB/
@M05620:37:000000000-D9766:1:1101:22499:5506 1:N:0:39
ACACACCTTCCACAATGCGCCGCGTGTGGCTCCCGCGGCGCACCCCGTTCTGCTTACCGAGGCCCCCCTGAACCCCAAGGCCAACCGCGCGAACATGCGTGAGTGGCCCGCTCCCTCTTCTGGTGGCCGCCTCCCTCCTTCCTGGCCTCCCGGAGCTGCGCCCTTTCTCACTGGTTCTCTCTTCTGCCGTTTTCCGTAGGACTCTCTTCTCTGCCCTGAGTCTCCTTTGGAACTCTGCAGGTTCTAGCTCG
+
BBBBBBBFFF4BFGGGG4AAAA2AAEFHGHHGGGGCEG0>>>FEGG?E?FFHH3BBGHEEGGGGGGGG/?0FGHGGGGHGHHHHGGCDG-><C-<DC0<=DGGGHGGHHGGG-CEGGGGGGGGFGGGGGGGFFFFFFFFFFFFFFFFFFFFFBBBBFFFBBFBBFFFFFBFFFFFFFFFFFFFFFFFFBFFFFFFFFFFFFFFFFFFFFFFFF/FFFFFFFFFFFFFFFFFFFFFFFFEFF;FFFFFBFFD
@M05620:37:000000000-D9766:1:1101:15119:5508 1:N:0:39
AGTCCCAGCTCTCCATCGCACAGGGTACCCAGAGCCTGGCCCCTCCATCCAGAAAACCTATGACCTCACCCGCCACCTGGGGCACCCACTCCGCAGCTTGGCTGGGACCTATGTGAGTATCCAGCGTCGGAATCTGGGCGTTGGGGCGGCGTGCGGAGTTGGGGACAGACAGTCCTAACCGTGGAGGGTTCTGGTAAATGATGGGGTGAGGAGGGGCTCTTTGGCTCCCACCAGTCCCCCTGTCTGGTCTA
+
>>>3>BBCFFFFGGFBBAA2E2G4F4BBFBBE2BBBBBAFBGEHGGBFGBEGG3F2BEGH53FFGDBFGHH0>00BFH?B1/B>EGE1?CGB1E/E>F3BEGHCEGGHGH3DHHG2FHFHHHBGHGG/>@@<FGGHFF/>CCGACC.AD-;@B9B@-;CFFFBB.9A./A9FFFFFFBBFBFFB.ADBDFA/BFBBFFFFBFFFFF;@EEF/ADB<?-A/9FFFF/BAEBFFFFFFFFFF=FBFFFFFFFF
@M05620:37:000000000-D9766:1:1101:11253:5510 1:N:0:39
ACCACACCTTCTACAATGAGCTGCGTGTGGCTCCCGAGGAGCACCCCGTGCTGCTGACCGAGGCCCCCCTGAACCCCAAGGCCAACCGCGAGAAGATGCCCAGGTGAGTGGCCCGCTACCTCTTCTGGTGGCCGCCTCCCTCCTTCCTGGCCTCCCGGAGCTGCGCCCTTTCTCACTGGTTCTCTCTTCTGCCGTTTTCCGTAGGACTCTCTTCTCTGACCTGAGTCTCCTTTGGAACTCTGCAGGTTCTA
+
AA1>A1>AFFFFCGGFGGGBGAFAEEEEGFGHHFFC?EG/AGEEHGGGAEE/BGCGGHGE>EEEGEEEGGGB1EGEGGEGFHHH/FGEG/CB//01?1?GCGHG<GHHGBFGFHGGGGGHFHHHHHFGGHGHFCCGGCHGHFEHFFGGGGAFFGGGGG?@@AGFAGF@@FFFFFFFFFBBBFFBFFFFFFFFB@BBFEFFFFFFFBFFFFFFFFBFF/FFFFFFBFFFFFBBBFBFBFFFFFFFFF-;FFB
@M05620:37:000000000-D9766:1:1101:16525:5511 1:N:0:39
AGTGCCAGCTCTCAATCGCACAGGGGACCCAGGGCCTGGCCCCTCCATCCAGAAAACCTATGACCTCACCCGCTACCTGGAGCACCAACTCCGCAGCTTGGCTGGGACCTATGTGAGTATCCAGCGTAGGAATCTGGGAGTTGGGGAGGAGTGAGGAGTTGGGGAAAGACAGTCCTAACCGTGGAGGGTTCTGGTAAATGATGGGGTGAGGAGGGGCTCTTTGGCTCCCACCAGTCCCCCTGTCTGGTCTA
+
AAA>AFDFBCFFGFGFGGFAECGAAAEEFDGG2AEEFGDHHHGHGGHHHGGHGHHHHGHHHGHHHHHHHHHFGEEEHFGH2BFGHHHFEGFC>EEGFHGHGGHGGGHHGHHHHHGHHGHHHGHHHGAEGGHGHHHHHGHGGHHHGGGGGGGHFGGFGDHFHHGGGGHHHHHHHHHHHHHHGDEGEGGGCFFGGGFGGGGGGGGGGGABFFFFFFFFFFFFFFFFBBFFFFFFFFFFFFFFFFFFFFFFFFF
@M05620:37:000000000-D9766:1:1101:11864:5511 1:N:0:39
ACCACACCTTCTACAATGAGCTGCGTGCGGCTCCCGAGGAGCACCCCGTGCTGCTGACCGAGGCCCCCCTGAACCCCAAGGCCAACCGCGAGAAGATGAGTGAGTGGCCCGCTCCCTCTTCTGGTGGCCGCCTCCCTCCTTCCTGGCCTCCCGGCGCTGCGCCCTTTCTCACTGGTTCTCTCTTCTGGCGTTTTCCGTAGGACTCTCTTCTCTGCCCTGAGTCTCCTTTGGAACTCTGCCGGTTCTCGCTC
+
BBBABAABFFFFGGGGFG5AGDHGGFD22A2EAAFG2EE??GHFHGCFAAEF53BCHHB0/E/EFEGGGECGHHHGGDAGF?GHCF<@DG/<<BGC<DBG111GGGGFH.@C@-.CC/GHHHBG=G?G<A-:CEEE:GDFFF/0FF?.9FEEFG-;=DA.@9.;99FB9FFBF/.;9B9BBF/999B/9-9@-AB/99.;99/B/9FBBB/FBF/9;FFB.B/BBFF/;9//;/;F/99/@FF?9F/;.A9
@M05620:37:000000000-D9766:1:1101:7839:5525 1:N:0:39
ACCACACCTTCTACAATGAGCTGCGTGTGGCTCCCGAGGAGCACCCCGTGCTGCTGACCGAGGCCCCCCTGAACCCCAAGGCCAACCGCGAGAAGATGCCCAGGTGAGTGGCCCGCTACCTCTTCTGGTGGCCGCCTCCCTCCTTCCTGGCCTCCCGGCGCTGCGCCCTTTCTCACTGGTTCTCTCTTCTGCCGTTTTCCGTAGGACTCTCTTCTCTGACCTGAGTCTCCTTTGGAACTCTGCAGGTTCTA
+
BBBBBBBBFFFFGGFGGGFGGGHHGGGEHGHHHGGGGGGGGHHHHGGGGGGGHHHHHHHGGGGGGGGGGGGHGHHGGGGHGHHHHGGGGGCGGGHGHHHHHFH/<1FGHGGAHHGGGGGHGHHHHHBHDCGHHGGGGGEGHHGH0FGGFGGGGGGGGG-@DFDBFFFFFFFFFFFFFFFBFFFFFFFFFFFFFFDFFFFFFFFA.FFFFFFFFFFFFFFFFFFFFFFFFFFFFFFFFBBFB/FFFFABBFB
@M05620:37:000000000-D9766:1:1101:17616:5551 1:N:0:39
AGTGCCAGCTCTCAATCGCACAGGGGACCCAGGGCCTGGCCCCTCCATCCAGAAAACCTATGACCTCACCCGCTACCTGGAGCACCAACTCCGCAGCTTGGCTGGGACCTATGTGAGTATCCAGCGTAGGAATCTGGGAGTTGGGGAGGAGTGAGGAGTTGGGGAAAGACAGTCCTAACCGTGGAGGGTTCTGGTAAATGATGGGGTGAGGAGGGGCTCTTTGGCTCCCACCAGTCCCCCTGTCTGGTCTA
+
>AAABFFFBFFFGGGGGFGGFGGHGEGGGGHHGGGGFEHGHHGHGGHHGHHHHEGGHGHGHHHHHHFHHHHEGGFGHHGFHGGFEHFHGGHHGGEGGFHHGHHGGGHHGHHHHHHHH?FGHHFGHGCDDG<GFFHHGHGGCCGHGGGGGGGGHDGHFECGGHGGEDHHHHGHGFGHHF/GCDEGGGGGEGGGGG;CFGGGGGGGGGDFEFFFFFFFF@AFFFFFFFFEFFFFFFFFFFFDAFFFFFF/;9F
@M05620:37:000000000-D9766:1:1101:19162:5566 1:N:0:39
ACCACACCTTCTACAATGAGCTGCGTGTGGCTCCCGAGGAGCACCCCGTGCTGCTGACCGAGGCCCCCCTGAACCCCAAGGCCAACCGCGAGAAGATGCCCAGGTGAGTGGCCCGCTACCTCTTCTGGTGGCCGCCTCCCTCCTTCCTGGCCTCCCGGCGCTGCGCCCTTTCTCACTGGTTCTCTCTTCTGCCGTTTTCCGTAGGACTCTCTTCTCTGACCTGAGTCTCCTTTGGAACTCTGCAGGTTCTA
+
CCCCCCCCFFFFGGGGGGGGGGHHGFGEGGHHHGGGGGGGGHGHHGGGGGGGHHHHHHHGGGGGGGGGGGGHHHHGGGGHGHHHHGGGGGGGGGHHHHHHHGHGHHHHHHGGHHGGGGGHHHHHHHHHHHGHHGGGGGHGHHGGHGGGGGGGGGGGGG-ADFFFFFFFFFFFFFFFFFFFFFFFFFFFFFFFFFDFFFFFFFFFFFFFFFFFFFFFFFFFFFFFFFFFFFFFFFFFFFFFFFFFFFFFFFF
@M05620:37:000000000-D9766:1:1101:24880:5571 1:N:0:39
ACCACACCTTCTACAATGAGCTGCGTGTGGCTCCCGAGGAGCACCCCGTGCTGCTGACCGAGGCCCCCCTGAACCCCAAGGCCAACCGCGAGAAGATGCCCAGGTGAGTGGCCCGCTACCTCTTCTGGTGGCCGCCTCCCTCCTTCCTGGCCTCCCGGAGCTGCGCCCTTTCTCACTGGTTCTCTCTTCTGCCGTTTTCCGTAGGACTCTCTTCTCTGACCTGAGTCTCCTTTGGAACTCTGCAGGTTCTA
+
AAA1AAAAFFFFG3FD3GBAF1GFGAAA0AFGBFGAAEGECHHHHGGGFEFGHHGGHHGGEGGGGAFGGGGFHBGGGGEH/AGHHG//>CC<?CFFDGFFHHHGHHHHHHGGHHGGGGGHHHGHHHHHHHGHHGGGGGAFHHGHHGFGGEGGG.EGBG-AAGGGG@A@;FBBFFFFFFFFFFFFFFFFFFFFF@FFFFFFFFFFFFFFFFFFFFFFFFFFFFFFFFFFFFFFFFFFFFFFFFFFFFFFFFB
@M05620:37:000000000-D9766:1:1101:19848:5573 1:N:0:39
ACCACACCTTCTACAATGAGCTGCGTGTGGCTCCCGAGGAGCACCCCGTGCTGCTGACCGAGGCCCCCCTGAACCCCAAGGCCAACCGCGAGAAGATGCCCAGGTGAGTGGCCCGCTACCTCTTCTGGTGGCCGCCTCCCTCCTTCCTGGCCTCCCGGCGCTGCGCCCTTTCTCACTGGTTCTCTCTTCTGCCGTTTTCCGTAGGACTCTCTTCTCTGACCTGAGTCTCCTTTGGAACTCTGCAGGTTCTA
+
BBCCCCCBFFFFGGGGGGGGGGHHGGGGHGHHHGGGGGGGGHHHHGGGFFGGHHHHHHHGGGGGGGGGGGGHHHHGGGGHGHHHHGGGGGGGGGHHHHHHHHGGGGH0?GGEHH@D@CGHHHGHHDGHFHGHHGFG.EHGHGGGHGGFGGGGGGGGGF--;:@FFFFFAFFFFFFBBFFFFFFFFFFFFBFFFBADFFFFFFF.DFFFFFFFFFFFFFF0FBBB/;:;BFFFFFFFFFFF0BFFBFFFFFB
@M05620:37:000000000-D9766:1:1101:24863:5581 1:N:0:39
ACCACACCTTCTACAATGAGCTGCGTGTGGCTCCCGAGGAGCACCCCGTGCTGCTGACCGAGGCCCCCCTGAACCCCAAGGCCAACCGCGAGAAGATGCCCAGGTGAGTGGCCCGCTACCTCTTCTGGTGGCCGCCTCCCTCCTTCCTGGCCTCCCGGCGCTGCGCCCTTTCTCACTGGTTCTCTCTTCGGCCGTTTTCCGTAGGCCTCTCTTCTCTGACCTGAGTCTCCTTTGGAACTCTGCAGGTTCTA
+
CCCCBCCCBFFFGGGGGGGGGGHHGEGEAEHGGGGGGGGGDHDFGGGGDEEGGHGHHHHGGGFFGGGGGGGHCGHGGGGHGHHHHGGGGGGGGGHHHHBGG2G/1?=?=F?FHC-@C->FF0GG00D0<CEGC<@:ADHECHDHGGF0CC:A0FG.D--:?-B9>CFFFFF9BFBBFFFFB00099FF9..;.:@DFEFFD0.;A000.0:FFBBB00:BB0/9B0;BF0FFBF/F0B0990B0B9FF000
@M05620:37:000000000-D9766:1:1101:19834:5584 1:N:0:39
ACCACACCTTCTACAATGAGCTGCGTGTGGCTCCCGAGGAGCACCCCGTGCTGCTGACCGAGGCCCCCCTGAACCCCAAGGCCAACCGCGAGAAGATGCCCAGGTGAGTGGCCCGCTACCTCTTCTGGTGGCCGCCTCCCTCCTTCCTGGCCTCCCGGCGCTGCGCCCTTTCTCACTGGTTCTCTCTTCTGCCGTTTTCCGTAGGACTCTCTTCTCTGACCTGAGTCTCCTTTGGAACTCTGCAGGTTCTA
+
BBCCCCCCFFFFGGGGGGGGGGHHGGGEAEHHHGGGGGGGGHDHHGGGGGGGGHGHHHHGGGGGGGGGGGGHHHHGGGGHGHHHHGGGGGGGGGHHHHHHHHHGHHHHHHGGHHGGGGGHHHHHHHHHHHGHHGGGGGHGHHGHHGGGGGGGGGGGGC-ACFFFFFFFFFFFFFFFFFFFFFFFFFFFFFFFFFFDFFFFFFFFFFFFFFFFFFFFFFFFFFFFFBFFFFFFFFFFFFFFFFFFFFFFFFE
@M05620:37:000000000-D9766:1:1101:25619:5586 1:N:0:39
ACCACACCTTCTACAATGAGCTGCGGGTGGCTCCCGAGGAGCACCCCGTGCTGCTGACCGAGGCCCCCCTGAACCCCAAGGCCAACCGCGAGAACACGCCGAGGTGAGCGGTCCGCTTCCTCTTCTCGTGGCCGCCTCCCTCCTTCCTGGCCTACCGGCGCTGCGACCTATCTCATTGGTCCTCTCTCCTGTTGTTTACGACACGCTTCTCTGCTCTGACTTGCGTCTCCTATGGTACTCTGTAGGTTCTG
+
AAA1AAAAFFFFGCGB3FGFGBHGG00A00FF1FFAEEGEFHHGHGGGA/EEFHE1GGCE/E?EG/EGGGG0F1FEGF/G//?GGF//>/B///10<///----<=0./<-.----..::;000;00.9..-9-9-.;..;:./0;////9-/:-9->--@-----9--//////////9//;B//9//;9//;-9://------99;BFBB/9/;:/B////9-99AB////;//9;/9//////9/99/
@M05620:37:000000000-D9766:1:1101:9713:5589 1:N:0:39
ACCACACCTTCTACAATGAGCTGCGTGTGGCTCCCGAGGAGCACCCCGTGCTGCTGACCGAGGCCCCCCTGAACCCCAAGGCCAACCGCGAGAAGATGCCCAGGTGAGTGGCCCGCTACATCTTCTGGTGGCCGCCTCCCTCCTTCCTGGCCTCCCGGAGCTGCGCCCTTTCTCACTGGTTCTCTCTTCTGCCGTTTTCCGTAGGACTCTCTTCTCTGACCTGAGTCTCCTTTGGAACTCTGCAGGTTCTA
+
1AAAA1>AFFFFGGGBEEGFBGFCAA0EEEGHCFGF0EE//GGHHGEG/AE/1BAFH0BE/>/EC>>EGGGF1B>EFG/>E/GC/?E@C/C<@<FCD<DCHGE/GGHHFGFGHACCGCG11DGHHHDDG/AGCCGGGG.EFGAG0;900CFGGGGEB9-;-;/9@GF@?FFFBFFFFFFFFFFFFFFBFFFFF@9ABFFFF/FBABFFFEFFFFEFFBFF/B-:F/;FFBFFFFB9/9FBB9FFF-99FF/
@M05620:37:000000000-D9766:1:1101:17972:5603 1:N:0:39
ACCACACCTTCTACAATGAGCTGCGTGTGACTCCAGAGAAGCACCCCGTGCTGCTGACCGAGGCCCCCCTGAACCACAAGGCCAACCGCGAGAAGATGAGTGAGTGGCCCGCTCCCTCTTCTGGTGGCCGCCTCCCTCCTTCCTGGCCTCCCGGCGCTGCGCCCTTTCTCACTGGTTCTCTCTTCTGCCGTTTTCCGTAGGACTCTCTTCTCTGCCCTGAGTCTCCTTTGGAACTCTGCAGGTTCTCGATC
+
BBBBBBBBFFFFGGGGGGGGGG4FE2EAA5DDFGHHF22B3AG2BEEGAFFGH3BFD2BFFGGC1E>0>EFHHHH1FGHFHHHHHGGGGGGGGGHHHHHHHFHHHHGFH?CD@@DGHHHHHHHHDHGHGGGGDFHGHHGGHHHHHHHHHHHGGGC?FGGGGGGBABFFFFFFFBB9FFFFFFFFFBF9BD;AFFFFFFFDFFFFFFFFFFFFFFFFEBFFFFFFFFFFFFFEFBFFBFB/;AABFF/E/BA
@M05620:37:000000000-D9766:1:1101:6141:5607 1:N:0:39
ACCACACCTTCTACAATGAGCTGCGTGTGGCTCCCGAGGAGCACCCCTTGCTGCTGACCTAGGCCCCCCTGAACCCCAAGGCCAACCGCGCGAAGATGCCCAGGTGAGTGGCCCGCTACCTCTTCTGGTGGCCGCCTCCCTCCTTCCTGGCCTCCCGGCGCTGCGCCCTTTCTCACTGGTTCTCTCTTCTGCCGTTTTCCGTAGGACTCTCTTCTCTGACCTGAGTCCCCTTTGGAACTCTGCAGGTTCTA
+
BBBBBBBBFFFFGGGGGGGGGGHH2AEAAEHHHEFFDC?EEHHHHGGBAGHHGHGHGHHDBDGFHGGGGGGHFHHGGGGHGHHHHGGGGGEFGFG?GDGHHHHFHHHGGFGGHHGGGFGHHHHHHHHHHGGHHGGGGGHGHHGHHHHHGHHHHHGGGA-;ADGGGFFFFFFFFFFFFFFFFFFFFFFF;:FFFFFFFFFFFFFFFBFFFFFFFFF;;FBFFFF;;BF/;AFFFFFFFFFFFFFFFFFFFF;
@M05620:37:000000000-D9766:1:1101:11538:5617 1:N:0:39
ACCACACCTTCTACAATGAGCTGCGTGTGGCTCCCGAGGAGCACCCCGTGCTGCTGACCGAGGCCCCCCTGAACCCCAAGGCCAACCGCGAGAAGATGCCCAGGTGAGTGGCCCGCTACCTCTTCTGGTGGCCGCCTCCCTCCTTCCTGGCCTCCCGGCGCTGCGCCCTTTCTCACTGGTTCTCTCTTCTGCCGTTTTCCGTAGGACTCTCTTCTCTGACCTGAGTCTCCTTTGGAACTCTGCAGGTTCTA
+
BCBBCBCCFFFFGFGGGGBGGGHHGGGEEFHGHGGGGGGFGHCHHGGGGGGGHHHHHHHFGGGGGGGGGGGHGHHGGGGHGHHHHGGGGGDGGGHHHGHHHGEFHHHGHHGGHHCG@DGHHHHHHFHHHGGHHGGGGGHGFGGFHGGGGGGGFGGGGD-9A9@FFFFFCFFFFFFFFFFFFFFFBFBFFFFFFFAFFFFFFFFFDFFFFFFFFFBBBFFFFFFBBF9;;FFBFFFFFFFFBFFFFFFEFF0
@M05620:37:000000000-D9766:1:1101:11530:5637 1:N:0:39
ACCACACCTTCTACAATGAGCTGCGTGTGGCTCCCGAGGAGCACCCCGTGCTGCTGACCGAGGCCCCCCTGAACCCCAAGGCCAACCGCGAGAAGATGCCCAGGTGAGTGGCCCGCTACCTCTTCTGGTGGCCGCCTCCCTCCTTCCTGGCCTCCCGGGGCTGCGCCCTTTCTCACTGGTTCTCTCTTCTGCCGGTTTCCGTAGGACTCTCTTCTCTGACCTGAGTCTCCTTTGGAACTCTGCAGGTTCTA
+
AAAABBB3CFFFGGGGGG5FGFHHGGGB4EGHHFFFCFFGFHHHHGGAEEGFGHGHGHHA>E?EFEGGGGGGHHHEGGGEFHHHHFGGGG/DFGHF2FGHFBG/?1?F1?<<F<<A->@FDGH0GGGH=/.<G<D?AEGG//C/;CC0CB.:0:CEG9--99A.BD9B>B//;B/B9F9/;/BB///;BBB/B=-;DFBFF9F9.;9BBF///9BF/99BBF.FB9//;999/99FFFF/99/9F.;BBF/
@M05620:37:000000000-D9766:1:1101:6719:5642 1:N:0:39
ACCACACCTTCTACAATGAGCTGCGTGTGGCTCCCGAGGAGCACCCCGTGCTGCTGACCGAGGCCCCCCTGAACCCCAAGGCCAACCGCGAGAAGCTGCCCACGTGAATGGCCCCCTACCTCTTCCGGTGGCCGCCTCCCTCCTTCCTGGCCTCCCGGCACCGCGCCCTTTCTCACTGGTTCTCTCTTCTGCCGTTTTCCGTACGACTCTCTTCCCTGACCTGAATCTCCTTTGGAACTCTGCAGGTTCTA
+
>>AAB@AAFFFFGGGFGFABGGHHGGGEA2BGGFF22AAEAGGHHGGEBEFE5FGEGHHF000>FEGEGGEB3BFEGE>?FHGFFFECDB<>/<?1?<FHHH//?///@?1?FG><-<FFHHFGG<<<<-.<<ADG.EHGGHGBFFGB099FBFEGA--:;9-;;=BB=FFFFEFFFFFFFFFBBF/9FBB9F-.AFFFE./9:9;D?A/FFFF/;9/.BB/.9/;/;999FF///9;BF//9BB.;BB//
@M05620:37:000000000-D9766:1:1101:6438:5664 1:N:0:39
GAGGCTGCCTTGGAAGAAACTAAGAGACCAATGACACAGTCCCTCCAGGCACAAAACATGTGACCTCACCCGCTTACTGGAGCTGCAACACCTTCGCCTGGTTGAAACCAAAATGAGGATCCAGCGTAGAAATCTGGGAGTGGAGGGAGAGTGAGGAGTTAGAGAAAGACAGTCCTAAACGTGGAAGGATATGGTAAATGATGGGGTAAGGAGGGGCTCTTTGGCTCCCACCAGTCCCCCTGTCTGCTATA
+
>1>A>1111B1B1EFGGAB11B1111BB0B01B11A1001B1B10BB10/A0000B0/11D2221D11/BBAAE>E1@B1BGF>11>@B0>?011>/?EG>11/021B0////11B10100BF1F<EB//2111>B10<?C0<1/?///?C??1?G1.<<1>1>11<1>C0F00<DHH0<..<..0/;.00000;:<000<<00CA../:;CCA?-A@AGGF0FF/;.A-;9:F/B/;E---;BF////;9
@M05620:37:000000000-D9766:1:1101:11886:5678 1:N:0:39
ACCACACCTTCTACAATGAGCTGCGTGTGGCTCCCGAGGAGCACCCCGTGCTGATGACCGAGGCCCCCCTGAACCCCAAGGCCAACCGCGAGAAGATGAGTGAGTGGCCCGCTACCTCTTCTGGTGGCCGCCTCCCTCCTTCCTGGCCTCCCGGAGCTGCGCCCTTTCTCACTGGTTCTCTCTTCTGCCGTTTTCCGTAGGACTCTCTTCTCTGACCTGAGTCTCCTTTGGAACTCTGCAGGTTCTAGATC
+
CBCCCBCCFFFFGGGGGGGGGGHHGGGFHGHHHGGGGCGGGHHHHGGGFGGGHHHHHHHGGGGGGGGGGGGHHHHGGGGHGHHHHGGGGGGGGGHHHHHHHFDFHHGGHHDGGGGHHHHHHHHHDHGHHDGGGGHGHHGHHHHHHHHGGGGGGGGFGFGGGGGGFFFFFFFFFFFFFFFFFFFFFFFFFFFFFFFFFFFFFFFFFFFFFFFFFFFFFFFFFFFFFFFFFFFFFFFFFFFEFF?FFFFFFF0
@M05620:37:000000000-D9766:1:1101:21739:5687 1:N:0:39
AGTGCCAGCTCTCAATCGCACAGGGGACCCAGGGCCTGGCCCCTCCATCCAGAAAACCTATGACCTCACCCGCTACCTGGAGCACCCACTCCGCAGCTTGGCTGGGACCTATGTAAGTATCCAGCGTAGGAATCTGGGAGTTGGGGAGGAGTGAGGAGTTGGGGAAAGACAGTCCTAACCGTGGAGGGTTCTGGTAAATGATGGGGTGAGGAGGGACTCTTTGGCTCCCACCAGTCCCCCTGTCTGGACTA
+
AA>AAFFFBFFFGGGGGGGCGGHCGEEGAEHHBEGGFGHH2GGGGGHHHHHHFHFGHGHHHHFHHGHHHHHGG>EEHHHGBFHHHH1?EGHC>ECEEEFGG3F/?EFFG2BGHH33BBGHHHHHHGGG//FGFHHHHH0FGHHHGGFFG?C<GFH.<<<GHHCDGDHGHHG/GH00CGHHFGEGDEGG9FFGGGGGGGGFGGGFGGFFEFFFDFF.;;;B/BFFFFFFFFFDF.;BFB9D-;;FFFF/999
@M05620:37:000000000-D9766:1:1101:8011:5689 1:N:0:39
ACCACACCTTCTACAATGAGCTGCGTGTGGCTCCCGAGGAGCACCCCGTGCTGCTGAACGAGGCCCCCCTGAACCCCAAGGCCAACCGCGAGAAGATGCCCAGGTGAGTGGCCCGCTACCTCTTCTGGTGGCCGCCTCCCTCATTCCTGGCCTCCCGGCGCTGCGCCCTTTATCACTGGTTCTCTCTTCTGCCGTTTTCCGTAGGACTCTCTTCTATGACCTGCGTCTCCTTTGGAACTATGCAGGTTCTA
+
>>>>AA>AFFC1ABF1BAF1A1B1ABBEG0GGEF0AAAF/EHHHHGAG//BAAA1BG11FEG?E/E/EEGGHFFC/EGF/?FG>><?<E<><//FGB1?<<1<??1?0?1/?<GCG--@011>F1=F<0=<GFCGGGGH./C.;GHHHHHHF0C9EG-;:?--:@@-@@FEFBFBFFFFF9BBFFF/99BF/B--;FEFFFBF--;:BF/;BFB/9B/9:/BB-;A@-BFFFFF/F/BF/9BFFFF:BFB;
@M05620:37:000000000-D9766:1:1101:17350:5692 1:N:0:39
AGTGCCAGCTCTCAATCGCACAGGGGACCCAGGGCCTGGCCCCTCCATCCAGAAAACCTATGACCTCACCCGCTACCTGGAGCACCAACTCCGCAGCTTGGCTGGGACCTATGTGAGTATCCAGCGTAGGAATCTGGGAGTTGGGGAGGAGTGAGGAGTTGGGGAAAGACAGTCCTAACCGTGGAGGGTTCTGGTAAATGATGGGGTGAGGAGGGGCTCTTTGGCTCCCACCAGTCCCCCTGTCTGGTCTA
+
AA>AAFFFAFFFGFGGGGGFGGHFGEEFFGHHFDGGGGHHFHGEGGHHHGHHGHHHHGHHHHHHHHHHHHHGG>FGHHHHBGHGHHFGEHGHDGGEEGGHCHHGGGHHGHHHHHHHHGHHHHHHHGGGGGHHHHHHHGGFDGHHGGGGFDEGFHFHHGFCGFGGGGHHHHHHHHHHHHHHGDEGGGGGEGGGFGFGGGGFGBFGGGDFFFFFFFFFFFFFFFFFFEFFFFFFFFFFFFFFFFFFFFFFFFF
@M05620:37:000000000-D9766:1:1101:24344:5697 1:N:0:39
ACCACACCTTCTACAATGAGCTGCGTGTGGCTCCCGAGGAGCACCCCGTGCTGCTGACCGAGGCCCCCCTGAACCCCAAGGCCAACCGCGAGAAGATGAGTGAGTGGCCCGCTCCCTCTTCTGGTGGCCGCCTCCCTCCTTCCTGGCCTCCCGGCGCTGCGCCCTTTCTCACTGGTTCTCTCTTCTGCCGATTTCCGTCGGACTCTCTTCTCTGCCCTGAGTCTACTTTGGAACTCTGCAGGTTCTCGATC
+
CCCCCCBCFFFFGGGGGGGGGGHHGFGGHGHHHGGFGGGGGHHHHGGGEGGGHHHHHHHGGGGGGGGGGGGHHHHGGGGHGHHHHGG@FBCGGGGFGFFHHDD2GDFFFHGGGCFGHHFHHFGDGC.C<-<;EGHGHHGGHHHHHH.ABFEGGGGGGGFFFFFFFFFFFFFFFFFFFFFFBBFFFFFFFF-::.;B.;.;9-;-9BFFFFFFFFFFF/.9FFFF/;F:FBBFBFF/B/BBBFAFFF/.BFF
@M05620:37:000000000-D9766:1:1101:19083:5705 1:N:0:39
ACCACACCTTCTACAATGAGCTGCGTGTGGCTCCCGAGGAGCACCCCGTGCTGCTGACCGAGGCCCCCCTGAACCCCAAGGCCAACCGCGAGAAGATGAGTGAGTGGCCCGCTACCTCTTCTGGTCGCCACCACCCTCCTTCCTGGCCTCCCGGCGCTGAGCCATTTCTATCTGGTTCTCTCTTCTGCCGTTTTCCGTAGGACTCTCTTCTCTGCCCTGAGCCTACTTTGGAACTCTGCAGGTTCTCGACC
+
AAAAAAAAFFF1BFGBEFGDD1FFEAAFHEGH1FGEEGGEGFHHHGGGEEGEFGGFGGHGGGCEGEEGGGGGHGGCGGFG>EHEGE/<B@CC//CGHBH1?<GG11?/0?A/---0<1D11111D0<-.....;.C...;00/;0/:.:..:.-@-99-..;////9B///////9/99/9/9BFF//:@F?/-/;-F?--///////9//:FB9/;9-;-///9-;/B/;/////:/;9/--/9//-/--
@M05620:37:000000000-D9766:1:1101:24404:5742 1:N:0:39
AGTGCCAGCTCTCAATCGCACAGGGGACCCAGGGCCTGGCCCCTCCATCCAGAAAACCTATGACCTCACCCGCTACCTGGAGCACCAACTCCGCAGCTTGGCTGGGACCTATGTGAGTATCCAGCGTAGGAATCTGGGAGTTGGGGAGGAGTGAGGAGTTGGGGAAAGACAGTCCTAACCGTGGAGGGTTCTGGTAAATGATGGGGTGAGGAGGGGCTCTTTGGCTCCCACCAGTCCCCCTGTCTGGTCTA
+
CCBCCFFFDFFFGGGGGGGGGGHGGGGGGGHHGGGGGGHHHHGHGGHHHHHHHHGHHGHHHHHHHHHGHHHGGGGGHHHHHHHHHHHHGHHHGGGGGHHHGHHGGGHHGHHHHHHHHHHHHHHHHGGGGGHHHHHHH0FFGHHHGGGGGGGHHHHHHGHHHHGGGGHHHHHHHHHHHHHHGAEGGGGGEGGGGGFGGGHGGGGGGGFFFFFFFFFFFFFFFHHFFFFFFFFFFFFFFFFFFFFFHFFFFFF
@M05620:37:000000000-D9766:1:1101:13307:5743 1:N:0:39
AGTGCCAGCTCTCAATCGCACAGGGGACCCAGGGCCTGGCCCCTCCATCCAGAAAACCTATGACCTCACCCGCTACCTGGAGCACCAACTCCGCAGCTTGGCTGGGAAATATGTGAGTATCCAGCGTAGGAATCTGGGGGGTGGGGAGGAGTGAGGAGTTGGGGAAAGACAGTACTAACCGTGGAGGGATCTGGTAAATGATGGGGTGAGGAGGGGCTCTTTGGCTCCCACCAGTCCCCCTGTCTGGTCTA
+
AAAABFFCAFFFFGGGGGGGGFHHGFGGEGGHGGGG2AGGFHGHGGHHFHHHEHHHHGHFHHFHHHHFHHHGGGFEHHHHHHHHHGHHGHHHGGGGGHHHGHGG/EF3/FDGG3GHHHH33332BB/?BGHHG2@GFH/A-9--;-.-;;;BAF/;/DFFFBFFEA?FFB/B//;B/FFFFAAD..AC.9;FFFB9BFFFF9F/..;;A.;9:A-9BFEFFFFFEFF.9FFFFFFFFFFF-A/:9FFF/:B
@M05620:37:000000000-D9766:1:1101:21977:5772 1:N:0:39
ACCACACCTTCTACAATGAGCTGCGTGTGGCTCCCGAGGAGCACCCCGTGCTGCTGACCGAGGCCCCCCTGAACCCCAAGGCCAACCGCGAGAAGATGCCCAGGTGAGTGGCCCGCTACCTCTTCTGGTGGCCGCCTCCCTCCTTCCTGGCCTCCCGGAGCTGCGCCCTTTCTCACTGGTTCTCTCTTCTGCCGTTTTCCGTAGGACTCTCTTCTCTGACCTGAGTCTCCTTTGGAACTCTGCAGGTTCTA
+
AA1AA1>AFFC@3GG13BGFGGFHGFGGH0BGHGAAECE?FHHHHGEEFCGFF1FHHHHGGGGGCECGGGGHHHHGGGGFGHHHGGGGGGGGGGHHHFFHHGHGGHHHH1FFH/@CCGGHHHHHHHHHHHCHHGGGGGHGGHGHHGGGGGGGGG.EB@-AAFFFGGF@@FFFFFFFFFFFFFFFFFFFFFFFF@FBFFFFFFFFFFFFFFFFFF/BFFFFFFFFFFFFFFFFFFFFFFFFFFFFFF-9BFB
@M05620:37:000000000-D9766:1:1101:24873:5779 1:N:0:39
AGTGCCAGCTCTCAATCGCACAGGGGACCCAGGACCTGGCACCGCAATACAGAAAACCTATAACCTAACCAGGTACATGGAGCACCAACTCCGCAGCTTGGTTGGGACATAAGTGAGTATCCAGCGTAGGAATCTGGGAGTTGGGGAGGAGTGAGGAGTTGGGGAAAGACAGTCCTAACCGTGGAGGGTTCTGGTAAATGATGGGGTGAGGAGGGGCTCTTTGGCACCCACCAGTCCCCCTGTCTGGACTA
+
>1>>AFFF?FFFGFGGG1FFE00000BEEF0AF0BB0B0001B///AE1FG1AA1B0ECFF121BD110BF?/BF11BF0G0FGFC0?/>FGGC/EE0FGE1?>//?FF1F11>BGGFFFFHFFHG?ABCFHHHGHHFCEAGFHCGEG->>>GFHHHGHHDFCCFGHHHHHHHHHHHGHHGEC?BEG@9AAFGGCFGGFGGFGGGGG@FFFFB-@??9AFFFFFF/;9BEFFFFFFFFFB-:BBFFB/;BB
@M05620:37:000000000-D9766:1:1101:18472:5779 1:N:0:39
GAGGCTGCTTTGGAAGAAACTCATAGATTACTGCAACAGTTCCCCCTGGACCTGGAAAAGTTTCTTGCCTGGCTTACAGAAGCTGAAACAACTGCCAATGAGTTGCGGGAAATGGGCTGGAGGGTCTCACAAATAGGAGGTCAAGGGTGGAGTGATAAATGAGGACCTGAGTTTTGGAAGACTTTATAGGCCGACACATCCGCAGTTCCAAAGGGCTCGAAATGATAGCTGGGGCCTGGCTCAGGCACTGT
+
A1>AAAFAFFFFGGFGA1FFGFFGBGGHHGHGHHHBGFHDGHHHHGGGEGGHHHHHHHFGFHHHHHHHHHHHHHHHHHHHHHHGHGFFHHHHHHGHGGFCFGBGFG/EEGGEHGFGHGEECGC/?BGHHHH1GGGGG1BCEHFFD@<0?AGH<<F1<DH??<?0FEFBCCGFBFGH@C<CFHHHHHDGEHHFGCCCGF:GGGG@ACFGFGFB/FEFFEGGF?E9F/B9/9:FF-A;AEEFBFBF9B?FB9/
@M05620:37:000000000-D9766:1:1101:15531:5788 1:N:0:39
AGTGCCAGCTCTCAATCGCACAGGGGACCCAGGGCCTGGCCCCTCCATCCAGAAAACCTATGACCTCACCCGCTACCTGGAGCACCAACTCCGCAGCTTGGCTGGGACCTATGTGAGTATCCAGCGTAGGAATCTGGGAGTTGGGGAGGAGTGAGGAGTTGGGGAAAGACAGTCCTAACCGTGGAGGGTTCTGGTAAATGATGGGGTGAGGAGGGGCTCTTTGGCTCCCACCAGTCCCCCTGTCTGGTCTA
+
BCBCCFFFCFFFGGGGGGGGGGHHGGGGGGHHGGGGGGHHHHGHGGHHHHHHHHHHHGHHHHHHHHHHHHHGGEGGHHHHHHHHHHGHGGHHGGGGGHHHGHHGGGHHGHHHHHHHHHHHHHHHHGEGGGHHHHHHHHHGGHHHGGGGGGGHHHHHHGHHHHGGGGHHGHHHHHHHHHHHGDEGGGGGCFFGGGCFGGGGGGGGGGFFEFFFFFFFFFFFFFFFFFFFFFFFFFFFFFFFFFFFFFFFFFF
@M05620:37:000000000-D9766:1:1101:23796:5805 1:N:0:39
ACCACACCTTCTACAATGAGCTGCGTGTGGCTCCCGAGGAGCACCCCGTGCTGCTGACCGAGGCCCCCCTGAACCCCAAGGCCAACCGCGAGAAGATGCCCAGGTGAGTGGCCCGCTACCTCTTCTGGTGGCCGCCTCCCTCCTTCCTGGCCTCCCGGAGCTGCGCCCTTTCTCACTGGTTCTCTCTTCTGCCGTTTTCCGTAGGACTCTCTTCTCTGACCTGAGTCTCCTTTGGAACTCTGCAGGTTCTA
+
BBBBBBBBFFFFGGGGGGGGGGHHGFGFFGHGHGGGGGGGGHGHHGGGFGGGHHHHHHHGGGGGGGGGGGGHGHHGGGGHGHHHHGGGGGGGGGHHHHHHHHHGHGHGHHGGHHGGGGGHHHHHHHHHHHGHHGGGGGHGHHGHHGGGGGGGGGGGGG-@DGGGGGFFFFFFFFFFFFFFFFFFFFFFFFFFFFFFFFFFFBFFFFFFFFFFFFFFFFFFFFFFFFFFFFFFFFFFFFFFFFFFFFFFFFF
@M05620:37:000000000-D9766:1:1101:25770:5845 1:N:0:39
ACCACACCTTCTACAATGAGCTGCGTGTGGCTCCCGAGGAGCACCCCGTGCTGCTGACCGAGGCCCCCCTGAACCCCAAGGCCAACCGCGAGAAGATGCCCAGGTGAGTGGCCCGCTACCTCTTCTGGTGGCCGCCTCCCTCCTTCCTGGCCTCCCGGCGCTGCGCCCTTTCTCACTGGTTCTCTCTTCTGCCGTTTTCCGTAGGACTCTCTTCTCTGACCTGAGTCTCCTTTGGAACTCTGCAGGTTCTA
+
BBBBBBBBFFFFGGGGFGFGGGHHGAEBEEGFGFGEEEAAAFDFGGGGEEEGFHHHHHHGGCGGGGGCGGGHFHHGGGGHGHHHHGGGGGGGGGHHHGGHHHHGFHGFHFGGGHGGGFGHHHGHHHHHHHGHGGCGGGHGHHGHHGGGGGGGGGGGGG9AFFFFFFFFFFFFFFFFFFF9FFFFFFFFFFFFFBADFFFFFFFFFBFFFFFFFFFFFFBFFFF;BBFFFFFFFFFFFFFFFFFFFFFFFFB
@M05620:37:000000000-D9766:1:1101:18438:5846 1:N:0:39
ACCACACCTTCTACAATGAGCTGCGTGTGGCTCCCGAGGAGCACCCCGTGCTGCTGACCGAGGCCCCCCTGAACCCCAAGGCCAACCGCGAGAAGATGAGGGAGTGGCCGGCTCCCTCTTCTGGTGGCCGCCTCCCTCCTTCCTGGCCTCCCGGCGCTGCGCCCTTTCTCCCTTTTTCTCTCTTCTGCCGTTTTCCGTAGGCCTCTCTTCTCTGCCCTGAGTCTCCTTTGGCACTCGGCCGGTTCCGGCTC
+
BBBBBBABFFFFGGGFGGGGGGHHGGGEG?GHHGGFGGGFGHHHHGGGGEFGHHHHHHHGGGGGGGGGGGGHHHHGGGGHGHHHHGGGGGGGGGHHGHHF2//??GACG<>C-CFGHFG0<G<DDGFH.<@DA:GEHHGHHGGFG/C9BFEED?A-?--.-;;:@B/9BF/;B//9;9//BFF//B/:;@ADFAB/9:.:9///./;FB///;/BF./..9///:9FFFFB///;B9..;@DB.A;.:-9.
@M05620:37:000000000-D9766:1:1101:21406:5849 1:N:0:39
ACCACACCTTCTACAATGAGCTGCGTGTGGCTCCCGAGGAGCACCCCGTGCTGCTGACCGAGGCCCCCCTGAACCCCAAGGCCAACCGCGAGAAGATGAGTGAGTGGCCAGCTCCCTCTTCTGGTGGCCGCCTCCCTCCTTCCTGGCCTCCCGGCGCTGCGCCCTTTCTCACTGGTTCTCTCTTCTGCCGTTTTCCGTAGGACTCTCTTCTCTGCCCTGAGTCTCCTTTGGAACTCTGCAGGTTCTCGCTC
+
BBBABBBBFFFFGGGGDABFGCHGG22B422BBFFGGGECDHHHHGGGE1BFFHGFHH3EEFCG?EEFGGGGHHHGGGGE/GHHHGGCGGGGGGHG2GHHHHHHG1FFH??FFGHGHHHHHHGGHH?GGGGCDGHGHHGHHHHHH/:GBGEE?DC?AGGGGGGA>FFFFFFFFB.;FFFFFFFFFFFFFB9;9EFFFF??ABFFFFFFFFFFFFFFFFFFFFFFFFFF/9B/9/FFBFF/:FAFFF/E.AA
@M05620:37:000000000-D9766:1:1101:22806:5888 1:N:0:39
ACCACACCTTCTACAATGAGCTGCGTGTGGCTCCCGAGGAGCACCCCGTGCTGCTGACCGAGGCCCCCCTGAACCCCAAGGCCAACCGCGAGAAGATGCCCAGGTGAGTGGCCCGCTACCTCTTCTGGTGGCCGCCTCCCTCCTTCCTGGCCTCCCGGCGCTGCGCCCTTTCTCACTGGTTCTCTCTTCTGCCGTTTTCCGTAGGACTCTCTTCTCTGACCTGAGTCTCCTTTGGAACTCTGCAGGTTCTA
+
>AAABAAAFFBFDGGGBFBGFGHFEEGEHEGFHGEBEEF?GHGHHGEGGAEFHFHHHFFGGGGGEGCGGGGHHHEEGGGGGHHEGFGGGGGGGGHHFHGHHHHF1?GHGFGGHH-@CD?GFHHHD0=GGHGHHGCCA.CCHHGHFBFFBEFG0FEEB@-AGBBDBBFBBFFFFFFFFFFFB:BFFFFFBFFFFBFFFFFFDFFADFFFFFFFFFFFFF9BF9B9B/BFFFFFFFFFFFF9/BFFFFFBFF;
@M05620:37:000000000-D9766:1:1101:17285:5894 1:N:0:39
AGTGCCAGCTCTCAATCGCACAGGGGACCCAGGGCCTGGCCCCTCCATCCAGAAAACCTATGACCTCACCCGCTACCTGGAGCACCAACTCCGCAGCTTGGCTGGGACCTATGTGAGTATCCAGCGTAGGAATCTGGGAGTTGGGGAGGAGTGAGGAGTTGGGGAAAGACAGTCCTAACCGTGGAGGGTTCTGGTAAATGATGGGGTGAGGAGGGGCTCTTTGGCTCCCACCAGTCCCCCTGTCTGGTCTA
+
BBABBFFFBFFFGGGGGGGAEEFHGGGGGGHHGGGGCFHHHHGHGGHGHHBHHHHHHGHFHFGHHHHHHHHGGCGGHEGHGHCEHHHHGHHGEFGGGHHHGGFGGGHHGHGHGGFDGFGHHHGFHGEDGGHHHHGHHHGGGHHGGGEGGGGHHHHHHGHFGHGGGGGHHHGHGHHFHHHHGGFGGGGDF?GFFGCFGGFFFFGGGG.9AFFFFFFABDFFFFFFFBFFEFFBEFFFFFFFAF9FBFFFFFB
@M05620:37:000000000-D9766:1:1101:16945:5912 1:N:0:39
ACCACACCTTCTACAATGAGCTGCGTGTGGCTCCCGAGGAGCACCCCGTGCTGCTGACCGAGGCCCCCCTGAACCCCAAGGCCAACCGCGAGAAGATGCCCAGGTGAGTGGCCCGCTACCTCTTCTGGTGGCCGCCTCCCTCCTTCCTGGCCTCCCGGAGCTGCGCCCTTTCTCACTGGTTCTCTCTTCTGCCGTTTTCCGTAGGACTCTCTTCTCTGACCTGAGTCTCCTTTGGAACTCTGCAGGTTCTA
+
CCCDCCCCFFFFGGGGGGGGGGHHGGGEGGHHHGGGGGGGGHHHHGGGEGGGHHGHHHHGGGGGGGGGGGGHFHHGGGGHGHHHHGGGGGGGGGHHHHHHHHHGHHHHHHGGHHGGGGGHHHHHHHHHDHGHHGGGGGHGHHGHHGGGGGGGGGGGGGBGGGGGGGFFFFFFFFFFFFFFFFFFFFFHHFFFFFADFFFFFFFFFFFFFFFFHFHFHFFFFFFFFFFFFFFFHHFFFFFFFFFFFFFFFFF
@M05620:37:000000000-D9766:1:1101:20634:5913 1:N:0:39
AGTGCCAGCTCTCAATCGCACAGGGGACCCAGGGCCTGGCCCCTCCATCCAGAAAACCTATGACCTCACCCGCTACCTGGAGCACCAACTCCGCAGCTTGGCTGGGACCTATGTTGAGTATCCCGCGTAGGACTCTGGGAGTTGGGGCGGCGTGAGGAGTTGGGGAAAGACAGTCCTAACCGTGGCGGGTTCTGGTAAATGATGGGGTGAGGAGGGGCTCTTTGGCTCCCACCAGTCCCCCTGTCTGGTCT
+
>1>>ADDFAFF@AFG31AFFA0BA0EGEA0FHGG0/A/BFAGGFGGHHDFGBA01FGE0FGHFHGHCGHHHGGGGEHHH0FGHEC/FHGFHHGEGE/BGHGHHG//GHGBGHHHBH2GF212F1</>B<@CH1F0FD1F0FCGHF-C.AC:A9A..F0C:FGBAGFFFFFFFFFFFFFFBA@AE@-;@-;AFFFFFFFFFFFFFFFFF@-FFFFF@--@FF//9//BFFFFFFA9;FFBE-@FFFFBBFFF
@M05620:37:000000000-D9766:1:1101:19202:5943 1:N:0:39
ACCACACCTTCTACAATGAGCTGCGTGTGGCTCCCGAGGAGCACCCCGTGCTGCTGACCGAGGCCCCCCTGAACCCCAAGGCCAACCGCGAGAAGATGAGTGAGTGGCCCGCTCCCTCTTCTGGTGGCCGCCTCCCTCCTTCCTGGCCTCCCGGCGCTGCGCCCTTTCTCACTTATTCTCTCTTCTGTCGTTTTCCGTCGGACTCTCTTCTCTGCCCTGAGTCTCCTTTGGCACTCTGCCGGTTCTCGCTC
+
BBBBBBBBFFFFGGGGGGFGGGHGGEGEFGHHHGGGGGGGGHHHHGGGGGGGHHHHHHHGGGGGGGGGGGGHHHHGGGGHGHHHHGGGGGGGGGHHHHH222>GGBFEC?>><CGGHEF1GH00=CDF.A-;.AGGHHGBHHHH0/FGGFEGDAF?B?-:9@.9-BBFFB/;:B//;/FFFFFFFBB;;.A.../9:F.-;--;//BFFBFFFBBBEF...;//;9BFB///9/:B////99-9EF/..E.
@M05620:37:000000000-D9766:1:1101:15061:5959 1:N:0:39
AGTGCCAGCTCTCAATCGCACAGGGGACCCAGGGCCTGGCCCCTCCATCCAGAAAACATATGACCTCACCCGCTACCTGGAGCACCAACTCCGCAGCTTGGCTGGGACCTATGTGAGTATCCAGCGTAGGAATCTGGGAGTTGGGGAGGAGTGAGGAGTTGGGGAAAGACAGTCCTAACCGTGGAGGGTTCTGGTAAATGATGGGGTGAGGAGGGGCTCTTTGGCTCCCACCAGTCCCCCTGTCTGGTCTA
+
>>1>ADDCAFCDAFGDEEGGAEEGCGGE0BAFFA0A/AGA0GGGGGHH1BGB10AFG/1BFG2FAGBGHHHGGE>>FHHAGHGC0/FGFBEHGGGE/>FGGGFA?CHHABFHHHHHFBF122BFGG/EGGHHEHBFGHC</FGH@G.--CA0.=DH<<<C</-CCEHHHHHHGHHHHHHCAAC@EEE?;FFFFG;FFGGBFGGGEA;9EFFFFF@<--AFEFFBFFFFEFFFFABFFFFF?EFFFFE//BF
@M05620:37:000000000-D9766:1:1101:23105:5962 1:N:0:39
ACCACACCTTCTACAATGAGCTGCGTGTGGCTCCCGAGGAGCACCCCGTGCTGCTGACCGAGGCCCCCCTGAACCCCAAGGCCAACCGCGAGAAGATGCCCAGGTGAGTGGCCCGCTACCTCTTCTGGTGGCCGCCTCCCTCCTTCCTGGCCTCCCGGCGCTGCGCCCTTTCTCACTGGTTCTCTCTTCTGCCGTTTTCCGTAGGACTCTCTTCTCTGACCTGAGTCTCCTTTGGAACTCTGCAGGTTCTA
+
BBAAAABB4CFFGGGFGGBGGCHGGAEAAEGECFGA?EGGEHHGHGGGAEGFFGGFHHFC?EEGGAEGG>11GFHGGDAGEAHHHGEEG?></BFBD11<FBGGHHGA?1//FHDCC@CGFGD0GGD0=GDG<<--..::CCA/:0C0CB.C09999B--:@B?>BD@@FBBFF/;B9B;B/9BBB/9FFBBB@DABAFFDF.DF/:B9/B/9BBFFF/9FFF9.FFFFF/:9FBF/F;;FFB//AAFFFF
@M05620:37:000000000-D9766:1:1101:10926:5962 1:N:0:39
AGTGCCAGCTCTCAATCGCACAGGGGACCCAGGGCCTGGCCCCTCCATCCAGAAAACCTATGACCTCACCCGCTACCTGGAGCACCAACTCCGCAGCTTGGCTGGGACCTATGTGAGTATCCAGCGTAGGAATCTGGGAGTTGGGGAGGAGTGAGGAGTTGGGGAAAGACAGTCCTAACCGTGGAGGGTTCTGGTAAATGATGGGGTGAGGAGGGGCTCTTTGGCTCCCACCAGTCCCCCTGTCTGGTCTA
+
AAA>AFFFCFFFGGGGGGFCGGHFFEGEGGHHBEFGGGHHHHGHGGHHHGHHHHHHHGHHHGHHHHHHHHHGGEFGHHHHFFHHHHHEEHHHEGGGGHGHGHHGGGHHGHHHHHHHHHHHHHHHHGEGGGHHHHHHHHHGGHHHGGGGGGEHHHHHHGHHHHGGGGHGHHHHHHHHHHHHGGGGGGGGEGGGGGFGGGGGGGGGGGFFFFFFFFFFFFFFFFFFFFFFFFFFFFFFFFFFFFFFFFFFFFB
@M05620:37:000000000-D9766:1:1101:11485:5968 1:N:0:39
ACCACACCTTCTACAATGCGCTGCGTGTGGCTCCCGAGGAGCACCCCGTGCTGCTGACCGAGGCCCCCCTGAACCCCAAGGCCAACCGCGAGAAGATGCCCAGGTGAGTGGCCCGCTACCTCTTCTGGTGGCCGCCTCCCTCCTTCCTGGCCTCCCGGCGCTGCGCCCTTTCTCACTGGTTCTCTCTTCTGCCGTTTTCCGTAGGACTCTCTTCTCTGACCTGAGTCTCCTTTGGAACTCTGCAGGTTCTA
+
AAAAAAA>CFFFGGGGGG1AE0EEGEGB0BGGCFFE/EEGFHHHHGGEEEGGEHGHHHH>>E?EGGGGGGGGFHHGGGGHEGHHHGGCGG/>BGHEFGHHHHHGHHHHHHGGHHGGGGGHHHHHHHHHHHGHHGGGGGHGGGGGGGGGGGGGGGGGGG-A@@@F@@F@@FFFFFFFFFFFFFFFFFFFFFFFF@BFFFFFFFFFFFFFFFFFFFFFFFFFFFFBFFFBFFFFFFFFFEFFFFFFFFFFFFB
@M05620:37:000000000-D9766:1:1101:15078:5969 1:N:0:39
AGTGCCAGCTCTCAATCGCACAGGGGACCCAGGGCCTGGCCCCTCCATCCAGAAAACCTATGACCTCACCCGCTACCTGGAGCACCAACTCCGCAGCTTGGCTGGGACCTATGTGAGTATCCAGCGTAGGAATCTGGGAGTTGGGGAGGAGTGAGGAGTTGGGGAAAGACAGTCCTAACCGTGGAGGGTTCTGGTAAATGATGGGGTGAGGAGGGGCTCTTTGGCTCCCACCAGTCCCCCTGTCTGGTCTA
+
ABAABFFFBFFFFGGGGGGCE2BAEGGGGGGHGGGGGEHFHHGHGGGHFFHFHH3GHGFHHHHHHHCHHHHGGGG/GHHFFHGE??GEECGHGFGGCFHHGHHGGGHHGHHHHHHHFGGFFDHHHGEGGGHHGHGHHFAF?GHHGGEC?EEFCHHHH?GHHFCDEGHHHHHHHHHHHHHFG?EBGFGG;FFGGGBFGGGGGGGGGGABEFFFFFBB?BFFFFFFFFFFFFFFFFBFFFFF<FBFFFF/BFF
@M05620:37:000000000-D9766:1:1101:13782:5979 1:N:0:39
AGTGCCAGCTCTCCATCGCACAGGGGACCCAGGGCCTGGCCCCTCCATCCAGAAAACCTATGACCTCACCCGCTACCTGGAGCACCAACTCCGCAGCTTGGCTGGGACCTATGTTGCGTCTCCCGCGTAGGACTCTGGGCGTTGGGGCGGCGTGCGGCGTTGGGGAACGACAGTCCTAACCGTGGAGGGTTCTGGTAAATGATGGGGTGAGGAGGGGCTCTTTGGCTCCCACCAGTCCCCCTGTCTGGTCT
+
>>>>>FD11CFFG1FFEEEAEEH0FA0A0A0AAAB//FHFCHGCGGHBF0FGEEF0FEGCAFBHH@FGHFHEE/>EHGDG0BGHHHEEEFBB/E/>>0B</GBFGGHAAHHFDF2G1<?/?GH0CBC</AEH1FFD1G>.>CCGHG@.AA-A9A.@@-@-9-9@>AB-;-;-9FFFFF/FF@-:@-;A@-AAB9FBBB/BFBFEFFB;;-;F/9-9=>@ABBFF/9BFEF-AFAABFFFEB@FBFFFFFFF
@M05620:37:000000000-D9766:1:1101:22693:5996 1:N:0:39
GAGGCTGCTTTGGAAGAAACTGACAAGCCAGGGCAAAACTATCGTATGGACCCGGGTAAGAACTTCGTTCACGATATTCAATCTGATATACCGGCTAATGCTTGCAAAACAAAACAATACATCATAAGCTGGCAAAATCAAACATAGAACAACGCACACCAATGCACACAGTCACGCAGAATAACTAAAGGGCAGTCGAACGAACAACGCACAACACGGACAAGAGAAGATGACAGTACAAAGCCAAAACT
+
A11>AAFAFFFFGGGGAGGGFGE1B1BF0B0BB0FF0FB11AD/BB0B01BAB//A/A0BDD011D/0BBBGFEFAEHFHHFFF222BF2BBEEGG/@BFBFGF/BFGH0?/0B0//111122B2>2111B0/0100<B111101111110<<//<</<?.<11<111>.01100..-<-/0<00000000....//...;-99--9;---9-/..9-;9-------///////////9/://-------:
@M05620:37:000000000-D9766:1:1101:17280:6004 1:N:0:39
AGTGCCAGCTCTCAATCGCACAGGGGACCCAGGGCCTGGCCCCTCCATCCAGAAAACCTATGACCTCACCCGCTACCTGGAGCACCAACTCCGCAGCTTGGCTGGGACCTATGTGAGTATCCAGCGTAGGAATCTGGGAGTTGGGGAGGAGTGAGGAGTTGGGGAAAGACAGTCCTAACCGTGGAGGGTTCTGGTAAATGATGGGGTGAGGAGGGGCTCTTTGGCTCCCACCAGTCCCCCTGTCTGGTCTA
+
AA>AAFFFBFFFGGGGGGGAFCHCF22AEEHF2BEFFGHHFHGHGGFHHHFHHHFGHGHHHGHHHGGHHHHGG/>EHHFGFEGGHHHHGGHHAECGEF3FGHHGGGHH/GHHHHHHHHHHHHHHHGBDGGHHHHHHHHFGGHHHGGFGGGEHHHHHHGHH0CCCGGHHHHHHHHHHHGHHGGFGGGGG;CFGGGFGGGGGGFGGGGFFFFFFFFFFFFFFFFFFF/FEFFFFFFFFFFFFFFFFFFFFFFF
@M05620:37:000000000-D9766:1:1101:20321:6015 1:N:0:39
AGTGCCAGCTCTCAATCGCACAGGGGACCCAGGGCCTGGCCCCTCCATCCAGAAAACCTATGACCTCACCCGCTACCTGGAGCACCAACTCCGCAGCTTGGCTGGGACCTATGTGAGTATCCAGCGTAGGAATCTGGGAGTTGGGGAGGAGTGAGGAGTTGGGGAAAGACAGTCCTAACCGTGGAGGGTTCTGGTAAATGATGGGGTGAGGAGGGGCTCTTTGGCTCCCACCAGTCCCCCTGTCTGGTCTA
+
AA>AAFFFBFFFGGFGGGGGGGHGGGGGGGHHFGGGGGHHHHGHGGFHHHHHHHHHHGHHFHHHHHHHHHHGGEEGHHHHFGHHHHGHGHHHEGGGGHHHGHHGGGHHGHHGHHHHHHHHHHHHHGGGGGHHHHHHHH0FGHHHGGGGGGGHHHHHHGHHHHGGGGHHHHHHHHHHHHHHGGGGFGGGGGFGGGFGGGGGGGGGGGFFFFFFFFFFFFFFFFFFFFFFFFFFFFFFFFFFFFFFFFFFFFF
@M05620:37:000000000-D9766:1:1101:13073:6031 1:N:0:39
AGTGCCAGCTCTCAATCGCACAGGGGACCCAGGGCCTGGCCCCTCCATCCAGAAAACCTATGACCTCACCCGCTACCTGGAGCACCAACGCCGCAGCTTGGCTGGGACCTATGTGAGTATCCAGCGTAGGAATCTGGGAGTTGGGGAGGAGTGAGGAGTTGGGGAAAGACAGTCCTAACCGTGGAGGGTTCTGGTAAATGATGGGGTGAGGAGGGGCTCTTTGGCTCCCACCAGTCCCCCTGTCTGGTCTA
+
AABBBFFFBFFFGGGGGFFFE?G4BE2AEGCHGEEE2BBFGGGHGGHHH1AB3B32BEHH5BFGHEGHHHHEGGGGHHHCHHHFGHGHG1EEEEEGCGHHGHHGGDGHGHHHHHHHHGHHHHHHHGCEDFHHHHHHHHHGEHHHGGGGGGGHHHHHHGHHHHGGGGGHGGGGGGGGGGGGGEEGGGGG;FFGGGCFFFFFFFFFFFFBFFFFFFBBBBFFFFFFFFFFFFFFFFFFFFFFBFFFFFFFFFF
@M05620:37:000000000-D9766:1:1101:16741:6081 1:N:0:39
AGTGCCAGCTCTCAATCGCACAGGGGACCCAGGGCCTGGCCCCTCCATCCAGAAAACCTGTGACCTCACCCGCTACCTGGAGCACCAACTACGCAGCTTGGCTGGGACCTATGTGAGTATCCAGCGTAGGAATCTGGGAGTTGGGGGGGAGTGAGGAGTTGGGGAAAGACAGTAATAAACGCGGAGGGTTCTGGTAAATGACGGGGTGAGAAGGGGCTCAATGACTCCCACCAGTCCCCCTGTCAGGTCTA
+
>>>AAFF11C1DFGGGGF1110A0AAF00B00F0EE/ABC0BE/EGF1AF1A1B1BFEH0FE2FGHF1G>0EFFEEH1FEHHHFC/GHGB1BE/?//0B0/01//?00/01B1>22BFH122B10>////1>1121?00</011AG--;----;FA/-;///;-AB--;99B////;B/9:--;9---AFFBF/F//B//B/9-9@9@-A/:/----;-/////9;F/EF-BFAFB//-:@A9://-;///
@M05620:37:000000000-D9766:1:1101:13435:6085 1:N:0:39
ACCACACCTTCTACAATGAGCTGCGTGTGGCTCCCGAGGAGCACCCCGTGCTGCTGACCGAGGCCCCCCTGAACCCCAAGGCCAACCGCGAGAAGATGCCCAGGTGAGTGGCCCGCTACCTCTTCTGGTGGCCGCCTCCCTCCTTCCTGGCCTCCCGGCGCTGCGCCCTTTCTCACTGGTTCTCTCTTCTGCCGTTTTCCGTAGGACTCTCTTCTCTGACCTGAGTCTCCTTTGGAACTCTGCAGGTTCTA
+
BBBBBBBBFFFFGGGGGGFFGGHBGEEEEGHHHGGGGGGCGHHHHGGGGGGGHHHHHHHGEGFGGGGGGGGHHHHGGGGHFHHHHGGGGGGGGGHHHHGHHFHF?FFHDGFFHHCCC-DHGFHFFHHHHHDGCFG@AEHGGGAHCFFFGFFFBFGGGA--:@>D-BFCFFFFFFFFFFFFFF/BB:FFFFFFFFFFFEFFF/ADD/:9;/BF9B/9/9BFFFFFF/9/BBFFFFFFFFFBFB/BFFFBB/9
@M05620:37:000000000-D9766:1:1101:18814:6095 1:N:0:39
ACCACACCTTCTACAATGAGCTGCGTGTGGCTCCCGAGGAGCACCCCGTGCTGCTGACCGAGGCCCCCCTGAACCCCAAGGCCAACCGCGAGAAGATGAGTGAGTGGCCCGCTCCCTCTTCTGGTGGCCGCCTCCCTCCTTCCTGGCCTCCCGGCGCTGCGCCCTTTCTCACTGGTTCTCTCTTCTGCCGTTTTCCGTAGGACTCTCTTCTCTGCCCTGAGTCTCCTTTGGAACTCTGCAGGTTCTCGATC
+
DDDDCDCCFFFFGGGGGGGGGGHHGEGEFFHGHGGGGGGGGHHHHGGGGGGGHHHHHHHGGGGGGGGGGGGHFHHGGGGHGHHHHGGGDGDGGGHGHHHHGHHHHHGGHGCGGCGGHHHHHHGHHHGHHGGGGGHGHHGHHHHHHHGGGGGGGGGGGGGFFFFFFFFFFFFFF0/<BFFFFFFFFFFBF@<AFEFFFFFFFFFFFFFFFFFFHFFFFFFFFFFFFFFFFFEEFFFF0FF0BFBFFF<E0B?
@M05620:37:000000000-D9766:1:1101:13765:6119 1:N:0:39
AGTGCCAGCTCTCAATCGCACAGGGGACCCAGGGCCTGGCCCCTCCATCCAGAAAACCTATGACCTCACCCGCTACCTGGAGCACCAACTCCGCAGCTTGGCTGGGACCTATGTGAGTATCCAGCGTAGGAATCTGGGAGTTGGGGAGGAGTGAGGAGTTGGGGAAAGACAGTCCTAACCGTGGAGGGTTCTGGTAAATGATGGGGTGAGGAGGGGCTCTTTGGCTCCCACCAGTCCCCCTGTCTGGTCTA
+
AAAABFFFBFFFGGGGGGGGGGHGGGGGGGHHGGGGEGHGGHGHGGHHHHHHFBGHHGHHGHFHHHHHHHHGGEFGHHHHFGHHHHHHGHHHEGGGGHHHGHHGGGGHGHHHHHHHHHHHHHGHHGEFCGHHHHHHGHHGCHHHGGFFGGFGHHGHHGHHHFGGGFGHFFHHHHHHHGHHGDEADGGG9AAFFFCFGGGGGFFGGGFFFFFFFFFFFFFFFFFFFFFFFFFFFFFFFFFFFFFFFFFFFFF
@M05620:37:000000000-D9766:1:1101:14330:6128 1:N:0:39
ACCACACCTTCTACAATGAGCTGCGTGTGGCTCCCGAGGAGCACCCCGTGCTGCTGACCGAGGCCCCCCTGAACCCCGCTGAGCCACCCGCTACCTCTTCTGGTGGCCGCCTCCCTCCTTCCTGGCCTCCCGGCGCTGCGCCCTTTCTCACTGGTTCTCTCTTCTGCCGTTTTCCGTAGGCCTCTCTTCTCTGCCCTGAGTCTCCTTTGGCACTCTGCAGGTTCTCGCTCGGACGAGCACCCGTCTGCCCT
+
CCBCCCCCFFFFGFGGGGFGGGHHGGGBGGHFHGGGGGGGGHHHHGGGGGGGHHHHHHHAEEGGGGGGGGGGHHGGD//<>/0333B0?B/BCG?22?2?2F2??E0CC/</>GG0FCFFHGGHGH<D..<<<<CGCDGAGFGFGGFFG0;;FF;;CBF0;9CF0FFGFDFFFFFDBFFF:FFFFFFFF/BBBF::FF/:B/FF;:FFBBFFBFFFFFFFF./;:/;.;A-;A-9-:-@FF.@;;9E//./
@M05620:37:000000000-D9766:1:1101:17595:6146 1:N:0:39
AGTGCCAGCTCTCAATCGCACAGGGGACCCAGGGCCTGGCCCCTCCATCCAGAAAACCTATGACCTCACCCGCTACCTGGAGCACCAACTCCGCAGCTTGGCTGGGACCTATGTGAGTATCCAGCGTAGGAATCTGGGAGTTGGGGAGGAGTGAGGAGTTGGGGAAAGACAGTCCTAACCGTGGAGGGTTCTGGTAAATGATGGGGTGAGGAGGGGCTCTTTGGCTCCCACCAGTCCCCCTGTCTGGTCTA
+
AAABAFFFCFFFGGGGGGGGGGHGGFDEEGHHFFEFGGGHFHGFGGHHHHHHFHHHHGHHHHHHHGHFHHHGGEFGHHGH2GHHHHHHGHHBAFGGGFGHGHHGGGFHGHHGHHHHHHHGHHHHHGBDGGHHHHHHHGFGGHHHGGGFGGEGHFGHHGHGHHGGGGGFBGFHHGHHHHHHGDEFGGGGFGGGGG0C9BFGGFGGGGFFEFFFFFFFFFFFFFFFFFFFFFFFFFFFFFFFFFEFFFFFFFF
@M05620:37:000000000-D9766:1:1101:14767:6148 1:N:0:39
ACCACACCTTCTACAATGAGCTGCGTGTGGCTCCCGAGGAGCACCCCGTGCTGCTGACCGAGGCCCCCCTGAACCCCAAGGCCAACCGCGAGAAGATGCCCAGGTGAGTGGCCCGCTACCTCTTCTGGTGGCCGCCTCCCTCCTTCCTGGCCTCCCGGCGCTGCGCCCTTTCTCACTGGTTCTCTCTTCTGCCGTTTTCCGTAGGACTCTCTTCTCTGACCTGAGTCCCCTTTGGAACTCTGCAGGTTCTA
+
BBBCCCCCFFFFGGGGGGGGFFHHGGGECEHHHGGGDGFGFHHHHGGGGFGGGHGHHHHEEGCGGGGGGGGFHHHGGGGHGHHHHGGCGGGGGGHGFDBFGGHGGHFFFHEFHHGGG<CFGHGHGHHGHHFCGF@FGGHGHHGFGGGGGE?AFGEED?-;@BFFDFDBAFFFFF/:FFF/FFFFFFFFFFFFF@AAFFFFFFADB/:BFFFFFFFFFF/BFFF/;:F/BEFFFFFBFFBFFFFFFFFFFFB
@M05620:37:000000000-D9766:1:1101:9587:6154 1:N:0:39
ACCACACCTTCTACAATGAGCTGCGTGTGGCTCCCGAGGAGCACCCCGTGCTGCTGACCGAGGCCCCCCTGAACCCCAAGGCCAACCGCGAGAAGATGCCCAGATGAGTGGCCCGCTACCTCTTCTGGTGGCCGCCTCCCTCCTTCCTGGCCTCCCGGCGCTGCGCCCTTTCTCACTGGTTCTCTCTTCTGCCGTTTTCCGTAGGACTCTCTTCTCTGACCTGAGTCTCCTTTGGAACTCTGCAGGTTCTA
+
?BBBBBBBFFFFGGGGGGGGGDHHGEGGGGHHGGGGGGGFGHHHHGGGEGGGHGHHHHGGEGCGGGGGGGGHHGEGGGGHEHHHHGGGGGGGGGGFHFHHHFFEFGHHBHFGHG@DG?DHHFFHHHHHGCDGHCCCFGHGHHGG0GFGFGGFFGGGGA-ADFAFFFFFFEFFFFFFFFEBFFFFFFFFFFFFFFDFFFFFFB.:.BFFFFFFFFFFFFBFFF./:9FFFFFFFBBB/BFFFFFFFFFBFFF
@M05620:37:000000000-D9766:1:1101:13204:6158 1:N:0:39
ACCACACCTTCTACAATGAGCTGCGTGTGGCTCCCGAGGAGCACCCCGTGCTGCTGACCGAGGCCCCCCTGAACCCCAAGGCCAACCGCGAGAAGATGCCCAGGTGAGTGGCCCGCTACCTCTTCTGGTGGCCGCCTCCCTCCTTCCTGGCCTCCCGGCGCTGCGCCCTTTCTCACTGGTTCTCTCTTCTGCCGTTTTCCGTAGGACTCTCTTCTCTGACCTGAGTCTCCTTTGGAACTCTGCAGGTTCTA
+
AAAAAAAAFFFFGGGGGGG1G1B1EEEEGAGF1FFEGGGGGHHHHGGGGGGGFHHHHHHGGEEGGGGGGGGHHFFGGGGHEFHHHGGGGGGC/C<GDGFHHHHGHHHHHHGGHHGCG-CHHHGHHHHHGHGGHGGGGGHGHHGHHGGGGGGGGGGGG@-@A@@F@@F@@FFFFFFFFFFFFFFFFFFFFFFFF@ABFFFFF;ABFBBFFFFFFFFFFFFFFFFEFFFFFFFFEBFFFFFFFFFFFAFFFFB
@M05620:37:000000000-D9766:1:1101:15515:6166 1:N:0:39
AGTGCCAGCTCTCAATCGCACAGGGGACCCAGGGCCTGGCCCCTCCATCCAGAAAACCTATGACCTCACCCGCTACCTGGAGCACCAACTCCGCAGCTTGGCTGGGACCTATGTGAGTATCCAGCGTAGGAATCTGGGAGTTGGGGAGGAGTGAGGAGTTGGGGAAAGACAGTCCTAACCGCGGAGGGTTCTGGTAAATGATGGGGTGAGGAGGGGCTCTTTGGCTCCCACCAGTCCCCCTGTCTGGTCTA
+
ABAABFFFBFFFGGGGGGGGGGHDGGGGGGHHGGGGGGHHHHGHGGHHHHHHGFHHHGHGHHFHHHHGHHHGGGCGHHHHHHHEHHHHGHHHGGEEGHHHGHHGGGHHGHHHHHHFFHFHHHHGHGE?DGHDGHHHHHCFGHHHGGGGGGGHHFHHGGHHHHGGGGGHHHFHHHHHCHHHG-ADDGGGCFFFFF;9:BFFFFFFFFFFFFFEFFFFFFFFFFFFFFFFFFFFFFFFFFFFFFFFFFFFFFF
@M05620:37:000000000-D9766:1:1101:7770:6208 1:N:0:39
AGTGCCAGCTCTCAATCGCACAGGGGACCCAGGGCCTGGCCCCTCCATCCAGAAAACCTATGACCTCACCCGCTACCTGGAGCACCAACTCCGCAGCTTGGCTGGGACCTATGTGAGTATCCAGCGTAGGAATCTGGGAGTTGGGGAGGAGTGAGGAGTTGGGGAAAGACAGTCCTAACCGTGGAGGGTTCTGGTAAATGATGGGGTGAGGAGGGGCTCTTTGGCTCCCACCAGTCCCCCTGTCTGGTCTA
+
111>AD1CAFFFGGGFGCFFEG0F0EEGGGAHGCGGGCFHHEGHEGHGHGGGEHHHHGHBFHBFHGH1FGHGGG/EHHHHHFH/GEGGGHHHCC//>EGHEGFFG?AFEHGGFHHHHGHHHGFFHGGGG?GHHHHHHEGEGGHGCCFCC?EHHHHGHGHGHFCGE.GGGGGBCHHHCGHF9CFGBEE-EFGFGFBB0BFFEFFFGGF?FFFEFB??@@FFFFFFFFFFF-FFE-BFFFFF?AFFFFFFBF/
@M05620:37:000000000-D9766:1:1101:11619:6238 1:N:0:39
ACCACACCTTCTACAATGAGCTGCGTGTGGCTCCCGAGGAGCACCCCGTGCTGCTGACCGAGGCCCCCCTGAACCCCAAGGCCAACCGCGAGAAGATGCCAGGGTAAGTGGCCCCCACCCTCTTCTGGTGGCCGCCTCCCTCCTCCCTGCCCTCCCGGCCTTCCGCCCTTTCTACCGGGTCCTCTCTTCTGCCGTTTTCCGACGACCTCTCTTCCTTACCCTGGGCCCCCTTTGAACCTCTCCAGGTCCTG
+
>>>AAAAAFFFFGGGBDGGFGFFGGEGEE?GHHGGGGCEAEHHHHGAGEFGGHFHHHHHGGGGGEGEEGGFHHHHGGGGHGHHHFGGGGGCGGGHFHHHH1?C?F001?G1?G/--->CA.CG0<==DDH.<.-A-.;GC/G:C/C.;C.C./;E.D---.:0/.;E-@F///;9/--9D-.///9;////;9-DFF?FF..-;-;9./:9F//999/9BBF.....9;-;A/F///..9;///;/B////
@M05620:37:000000000-D9766:1:1101:11894:6259 1:N:0:39
ACCACACCTTCTACAATGAGCTGCGTGTGGCTCCCGAGGAGCACCCCGTGCTGCTGACCGAGGCCCCCCTGAACCCCAAGGCCAACCGCGAGAAGATGCGTGCGTGGCCCGCTCCCTCTTCTGGTGGCCGCCTCCCTCCTTCCTGGCCTCCCGGCCCTGCGCCCTTTCTCACTGGTTCTCTCTTCTGCCGTTTTCCGTAGGACTCTCTTCTCTGCCCTCAGTCTCCCTTGGAACTCTGCCGGCTCTTGCTC
+
ABBBBBBBFFFFGGGGGGGGGGHHGGGAGGGHHGGGGGGFGHAHHGGGFGGGFGFGFGHEEE?EGGGGGGGGFGHGG?/??FH//?EEDB/<//?FGGB/?C/<F//><F-A--<EHHC0D00D0/<;C;:CADHGGGGBFFGF;/CF0CEG.9--;9.;-;AFA9/BBFFFB/.:/;/;FF//B///B-.././;./;..9F/9FFB/9/;99/;;/../:::BB/././//9/9//9/-9-9:9////:
@M05620:37:000000000-D9766:1:1101:15221:6274 1:N:0:39
AGTGCCAGCTCTCCATCGCACAGGGGTCCCAGCGCGTGGCCCATCCATCCAGAAAACCTATGACCTCACCCGCTACCTGGAGCACCAACTCCGCAGCTTGGCTGGGACCTATGTTGAGTATCCCGCGTCGGACTCTGGTCGTTGGGGCGGCGTGCGGCGTTGGGGAACGCCCGTCCTAACCGTGGCGGGTTCTGGTAAATGATGGGGTGAGGCGGGGCTCTTTGGCTCCCACCCGTCCCCCTGTCTGGTCT
+
>>>>>DFFBFFFGFGGGEGAE?BA2A2AAB3BAAE2AEGEFC13FF35F1AA3FABGFFBGGBHH5FHHCFG@/>EHD3G1BFGGH0??GHHEEEEEFFF<3GFGDFGGFF1FGGFDGH212G@?D@A/<<CCGHHFG00ADEH.@-A@?AB-BA?BBB-@@F--:AA9.@-;BDFFF/FFB?EB;BBB@FFFFF9FBBFFFFFFEDAB.;A.;-9@@BEFF/9/FFBEFFFF.@FFFD.ABEFFFFFF//
@M05620:37:000000000-D9766:1:1101:11892:6277 1:N:0:39
ACCACACCTTCTACAATGAGCTGCGTGTGGCTCCCGAGGAGCACCCCGTGCTGCTGACCGAGGCCCCCCTGAACCCCAAGGCCAACCGCGAGAAGATGAGTGAGTGGCCCGCTACCTCTTCTGGTGGCCGCCTCCCTCCTTCCTGGCCTCCCGGAGCTGCGCCCTTTCTCACTGGTTCTCTCTTCTGCCGTTTTCCGTAGGACTCTCTTCTCTGACCTGAGTCTCCTTTGGAACTCTGCAGGTTCTAGATC
+
BBCCCBCCFFFFGGGGGGGGGGHHGGGFHGHHHGGGGGGGGHHHHGGGGGGGHHHHHHHGGGGGGGGGGGGHHHHGGGGHGHHHHGGGGGGGGGHHH22?@G2FHHGFHHGGG-CHHHHHHHGHHHGGHGFGGGHGHHGHHHHHCCGGGGGGDA-9CFGGGGGGFFFFFFBFFFF0BFFFFFFFFFFBFFADFFFFFFFDDFFFFFFFFFFFFFBFBBFFFFFFFFFFFFBFBFFFFFF0BFFFFF0;FFB
@M05620:37:000000000-D9766:1:1101:5741:6293 1:N:0:39
ACCACACCTTCTACAATGAGCTGCGTGTGGCTCCCGAGGAGCACCCCGTGCTGCTGACCGAGGCCCCCCTGAACCCCAAGGCCAACCGCGAGAAGATGAGTGAGTGGCCGGCTCGCTCTTCTTGTGGCCGCCTCCCTCCTTCCTGGCCTCCCGGCGCTGGGTCCTTTCTCCCTTTTTCTCTCTTCTGTCGGTTTTCGTCGGACTCTCTTCTCTGTCCTGAGTGTCCTGCGGCAGTCTGCCGGTTCTTGCTC
+
CCCCCCCAFFFFGGGGGGFFGGHHGGGAFFHHHFGEDGGCGHHHHGGGGGGGHHGHHHHEGGGGGGGGGGGHHHHGGGGHGHGHHGGGGGBDCGHEHHHC2?2?DF//?<<>@E->E<<FGF000<EC.A@@D?HGHHGFFGGG0/CCBAEGF-BBD=>-.//:::BFFF/;F///;BB/;FFFFF/9/9-;;..:9FD>D-;>/9BFFFFFFF:;9FFF/B//;;:/9---;-;;////;C;AEF/;BB/
@M05620:37:000000000-D9766:1:1101:22377:6313 1:N:0:39
AGTGCCAGCTCTCAATCGCACAGGGGACCCAGGGCCTGGCCCCTCCATCCAGAAAACCTATGACCTCACCCGCTACCTGGAGCACCAACTCCGCAGCTTGGCTCGGACCTATGTGAGTATCCAGCGTAGGAATCTGGGAGTTGGGGAGGAGTGAGGAGTTGGGGAAAGACAGTCCTAACCGTGGAGGGTTCTGGTAAATGATGGGGTGAGGAGGGGCTCTTTGGCTCCCACCAGTCCCCCTGTCTGGTCTA
+
3A>ABFFFBFFFFGGGGFGCEGHHGGGGGGHHGGGGGEHHHHGHGGGGDGHHHEEFHGFHHGHHHHCGHHHGGEEGHHHHGHHHFHHHGHHHGGGGGHHHGHHHGGGGGHHHHHHHHHHHHHHHHGEDGGHHHHHGHHHGGHHHGGFDGGGHHHHHHGHHHHGGGGHHHHHHGGGGGGGGGFGGGGGGCFFFGGGGGGGFFFFFFFFBFFFFFFBBB?FFFFEFFFFFF.FFFFFFFFFFBFFFFFFBFFB
@M05620:37:000000000-D9766:1:1101:10371:6327 1:N:0:39
ACCACACCTTCTACAATGAGCTGCGTGTGGCTCCCGAGGAGCACCCCGTGCTGCTGACCGAGGCCCCCCTGAACCCCAAGGCCAACCGCGAGAAGATGAGTGAGTGGCCCGCTCCCTCTTCTGGTGGCCGCCTCCCTCCTTCCTGGCCTCCCGGCGCTACGCCCTTTCTCACTGGTTCTCTCTTCTGCCGTTTTCCGTCGGACTCTCTTCTCTGCCCTGAGTCTCCTTTGGCACTCTGCCGGTTCTCGATC
+
AAAAABBAFFFFGGGGGGGGGGHCGGGGGGHHGFGG2EGFEHHHHGGEEEGFFGHFFHHE0EEGGGGGGGGGGHHGGE/GGHHH/FGGGGGG@FGBGFFF2FGGGEGGHHGD@-CGHHHEHHFGDHGGHGGGCDEGHHEGHHHH0;FFGGGGGA-9@D-;:@BBFFFFFF/;FB.:;BFFFFFFFFFBBB:9BEFFFF.-;-B-B/:FFFFFFF/BAFFFFFFBFFFFFFE/;BBF//9/;=;.EF/:/:.
@M05620:37:000000000-D9766:1:1101:9252:6354 1:N:0:39
AGTGCCAGCTCTCAATCGCACAGGGGACCCAGGGCCTGGCCCCTCCATCCAGAAAACCTATGACCTCACCCGCTACCTGGAGCACCAACTCCGCAGCTTGGCTGGGACCTATGTGAGTATCCAGCGTAGGAATCTGGGAGTTGGGGAGGAGTGAGGAGTTGGGGAAAGACAGTCCTAACCGTGGAGGGTTCTGGTAAATGATGGGGTGAGGAGGGGCTCTTTGGCTCCCACCAGTCCCCCTGTCTGGTCTA
+
ABAABFFFCFFFGGGGGGGGGGHHGGGGGGHHGGGGGGHHHHGHGGHHHHHHHHGHHGHHHHHHHHHHHHHGGGGGHHHHHHHHHHHHGHHHGGGGGHHHGHHGGGHHGHHHHHHHHHHHHHHHHGGGGGHHHHHHHHHGGHHHGGGGGGGHHHHHGGHHHHGGGGHHHHHHHHHHHHHHGGGGDGGGCFGGGGFFGGGGGGGGGGFFFFFFFFFFFFFFFFFFFFFFFFFFFFFFFFFFFFFFFFFFFFB
@M05620:37:000000000-D9766:1:1101:23724:6382 1:N:0:39
AGTGCCAGCTCTCAATCGCACAGGGGACCCAGGGCCTGGCCCCTCCATCCAGAAAACCTATGACCTCACCCGCTACCTGGAGCACCAACTCCGCAGCTTGGCTGGGACCTATGTGAGTATCCAGCGTAGGAATCTGGGAGTTGGGGAGGAGTGAGGAGTTGGGGAAAGACAGTCCTAACCGTGGAGGGTTCTGGTAAATGATGGGGTGAGGAGGGGCTCTTTGGCTCCCACCAGTCCCCCTGTCTGGTCTA
+
BBAABFFFBFFFG4GGGGGGGCHCGEEFGGHHFGGGGGHHHHGHGGHHHHHHHHHHHGHHHGHHHGHHHHHGG@EFHHHH?BFHHH1?EGHHDGFGFHGGGHHGGGHHGHHHHHHHHHHHHHHHHGGGGGHHHHHHHHFFGHHHGGEGGGEHHHGHHGHHHHGGGGHHHHHHHHHHHHHHGGGGGGGGCFFGGGFGGGGGGGGGGGFFFFFFFFFFFAFFFFFFFFFFFFFFFFFFFFFFFFFFFFFFFFF
@M05620:37:000000000-D9766:1:1101:23029:6390 1:N:0:39
ACCACACCTTCTACAATGAGCTGCGTGTGGCTCCCGAGGAGCACCCCGTGCTGCTGACCGAGGCCCCCCTGAACCCCAAGGCCAACCGCGAGAAGATGCCCAGGTGAGTGGCCCGCTACCTCTTCTGGTGGCCGCCTCCCTCCTTCCTGGCCTCCCGGAGCTGCGCCCTTTCTCACTGGTTCTCTCTTCTGCCGTTTTCCGTAGGACTCTCTTCTCTGACCTGAGTCTCCTTTGGAACTCTGCAGGTTCTA
+
BBCCCCCCFFFFGGGGGGGGGGHGGGGGHGHHHGGGGGGGGHHHHGGGFGGGHHHGHHHGGGGGGGGGGGGHHHHGGGGHGHHHHGGGGGGGGGHHHHHHHHHGHHHHHHGGHHGGGGGHHHHHHHHFHHGHHGGGGGHGHHGHHGGGGGGGGGGGGG?DDGGGGGFFFFFFFFFFFFFFFFFFFFFFFFFFFFFFFFFFFFFFFFFFFFFFFFFFFFFFFFFFFFFFFFFFFFFFFFFFFFFFFFFFFFB
@M05620:37:000000000-D9766:1:1101:19020:6402 1:N:0:39
AGTGCCAGCTCTCAATCGCACAGGGGACCCAGGGCCTGGCCCCTCCATCCAGAAAACCTATGACCTCACCCGCTACCTGGAGCACCAACTCCGCAGCTTGGCTGGGACCTATGTTGAGTATCCCGCGTCGGAGTCTGGGCGTTGGGGCGGCGCGCGGCGTTGGGGAAAGCCGGTCCTAACCGTGGCGGGTTCTGGTAAATGATGGGGTGAGGAGGGGCTCTTTGGCTCCCACCAGTCCCCCTGTCTGGTCT
+
>AAAAFFC1CCFFGGGGGGCE0FGGGG?0ECAFEFG/BGG0FE/EFFHFH1G1FBGHGHFHFDGGHG1G>CFEEEGHFHFHHHEFHHHGGFHGE@/EFGGCFGFCEHH/FH11B>22<F2FGG1/<<//>/@-<FFDFCFC@CCC--CC--;---;;---@-;-;AB-9/-;-9@9B9/-:=BE-99-@@--;;//:;/:B9BFB:9-;-9-/9A----;;FFF////-9-AAA?/;BFFB-9/;/99/:;
@M05620:37:000000000-D9766:1:1101:18410:6412 1:N:0:39
ACCACACCTTCTACAATGAGCTGCGTGTGGCTCCCGAGGAGCACCCCGTGCTGCTGACCGAGGCCCCCCTGAACCCCAAGGCCAACCGCGAGAAGATGCCCAGGTGAGTGGCCCGCTACCTCTTCTGGTGGCCGCCTCCCTCCTTCCTGGCCTCCCGGAGCTGCGCCCTTTCTCACTGGTTCTCTCTTCTGCCGTTTTCCGTAGGACTCTCTTCTCTGACCTGAGTCTCCTTTGGAACTCTGCAGGTTCTA
+
ABBBBBBBFFFFGGGGGGGGGGHHGGGEHGHHHGGGGGGGGHHHHGGGGGGGHHHHHHHGGGGGGGGGGGGGHHHGGGGHGHHHHGGGGGGGGGHHHHHHHHHGHHHHHHGGHHGGGFGHHHHHHHHHHHGHHCGGGGHGHHGHHGGGGGGGGGGGGG:BFGGFFCDFFFFFFFFFFFFFFFFFFFFFFFFFFFFFFFFFFFFFDFFFFFFFFFFFFFFFFFFFFBFFFFFFFFFFFFFBFFFFFFFFFF;
@M05620:37:000000000-D9766:1:1101:15214:6419 1:N:0:39
ACCACACCTTCTACAATGAGCTGCGTGTGGCTCCCGAGGAGCACCCCGTGCTGCTGACCGAGGCCCCCCTGAACCCCAAGGCCAACCGCGAGAAGATGCCCAGGTGAGTGGCCCGCTACCTCTTCTGGTGGCCGCCTCCCTCCTTCCTGGCCTCCCGGGGCTGCGCCCTTTCTCACTGGTTCTCTCTTCTGCCGTTTTCCGTAGGACTCTCTTCTCTGACCTGAGTCTCCTTTGGAACTCTGCAGGTTCTA
+
BBBBBBBBFFFFGGGGGGGGGGHHGEGB4EHGHGGGGEECDGHHHGGGGGGGFHGHHHHFGCCFGGGGGGGHGHHGGGGHGHHHHGGGGGDGGGHGHFBGHGGG11<?<FFFHHG?C-@HD<0D<D0DD<CCF?-AD:CEBCECH0FB0F?FFFGG.B-:9B?E-@DF-BF//9:F//B/B/99//:B9///BB:DFF/F./.;ABF9/B9/BBF/B/;BFF./.:B/9B/BF/BFFF/9//::9F.F/9/
@M05620:37:000000000-D9766:1:1101:11240:6435 1:N:0:39
AGTGCCAGCTCTCAATCGCACAGGGGACCCAGGGCCTGGCCCCTCCATCCAGAAAACCTATGACCTCACCCGCTACCTGGAGCACCAACTCCGCAGCTTGGCTGGGACCTATGTGAGTATCCAGCGTAGGAATCTGGGAGTTGGGGAGGAGTGAGGAGTTGGGGAAAGACAGTCCTAACCGTGGAGGGTTCTGGTAAATGATGGGGTGAGGAGGGGCTCTTTGGCTCCCACCAGTCCCCCTGTCTGGTCTA
+
ABAAAFFFCFFFGDGGGGGGGGHHGGGGGGHHGGGGGGHHHHGHGGHHHHHHHHHHHGHHHGGHHFGHHHHGG>EFHHHHGHHHHHCGFHHHFGGGGHGHGHHGGGHHGHHHHHHHHHHHHHFHHGGGGGHHHHHHHHCFGHHHGGCDGDCGHFHHHGHHHHGGCEEHFHHHHHHHGHHHGGGGAEGGGGGGGGFBFFFGGGGGGGFFFFFFFFFFFFFFFFFFFFFFFFFFFFFFFFFFFFFFFFFFFFF
@M05620:37:000000000-D9766:1:1101:11521:6437 1:N:0:39
ACCACACCTTCTACAATGAGCTGCGTGTGGCTCCCGAGGAGCACCCCGTGCTGCTGACCGAGGCCCCCCTGAACCCCAAGGCCAACCGCGAGAAGATGCCCAGGTGAGTGGCCCGCTACCTCTTCTGGTGGCCGCCTCCCTCCTTCCTGGCCTCCCGGAGCTGCGCCCTTTCTCACTGGTTCTCTCTTCTGCCGTTTTCCGTAGGACTCTCTTCTCTGACCTGAGTCTCCTTTGGAACTCTGCAGGTTCTA
+
CCCCCCCCFFFFGGGGGGEGGGHHGGGGHGHHHGGGGGGGGHHHHGGGGGGGHHHHHHHGGGGGGGGGGGGHHHHGGGGHGHHHHGGGGG@DGGHHHHHHHHHGHHHHHHGGHHGGGGGHHHHHHHHHHHGHHGGGGGHGHHGHHGGGGFGGGGGGGG-AFGGGGGFFFFFFFFFFFFFFFFFFFFFFFFFFFFFFFFFFFFFFFBFFFFFFFFFFFFBFFFFFFFFFFFFFFFFFFFFFFFFFFFFFFFB
@M05620:37:000000000-D9766:1:1101:5227:6451 1:N:0:39
ACCACACCTTCTACAATGAGCTGCGTGTGGCTCCCGAGGAGCACCCCGTGCTGCTGACCGAGGCCCCCCTGAACCCCAAGGCCAACCGCGAGAAGATGCCCAGGTGAGTGGCCCGCTACCTCTTCTGGTGGCCGCCTCCCTCCTTCCTGGCCTCCCGGAGCTGCGCCCTTTCTCACTGGTTCTCTCTTCTGCCGTTTTCCGTAGGACTCTCTTCTCTGACCTGAGTCTCCTTTGGAACTCTGCAGGTTCTA
+
BBBBBBBBFFFFGGGGGGGGGGHGGGGFHGHHHGGGGGGCGHHHHGGGGGGEHHHHHHHGGGCGGGGGGGGHGHHGGGGHGHHHHGGGGG@GFGHFHHGHHFHGHHHHHHGGHHGGGGGHHHHHHHHHHHGHHGGGGGHGHHGHGGGGGGGGGGGGFG?D?CGFGGFFFFFFFFFFFFFFFFFFFFFFFFFFFFFFFFFFFFFFFFFFFFFFFFFFFBFFFFFFFFFFFFFFFFFFFFFFFFFFBFAFFF:
@M05620:37:000000000-D9766:1:1101:22057:6456 1:N:0:39
ACCACACCTTCTACAATGAGCTGCGTGTGGCTCCCGAGGAGCACCCCGTGCTGCTGACCGAGGCCCCCCTGAACCCCAAGGCCAACCGCGAGAAGATGCCCAGGCGAGTGGCCCGCTACCTCTTCTGGTGGCCGCCTCCCTCCTTCCTGGCCTCCCGGCGCTGCGCCCTTTCTCACTGGTTCTCTCTTCTGCCGTTTTCCGTAGGACTCTCTTCTCTGACCTGAGTCTCCTTTGGAACTCTGCAGGTTCTA
+
AAA3ABBBFFFFGGGCAGGDGBHHGEEEG2GHCFGEEGGGGHHHHGGGGEGGHHHCHHHGCGGGGAGGGGGFFCHGGGGH/GHHHGA<DGGCCDGHDGEFHFH///>A@.<<GEGGG?-<0<GGGHDG=/CFHGGGDGAFGGGGBGFFGFFGGGGFG-ABBB?DB;DB<FFFFF/FFFFBFFFFFFFFFFFFFBAFFEFFFBAA./BBFFFFFF/FFB/BFFF/BFFFFFBFB//FF/FFF/9FF.ABBF9
@M05620:37:000000000-D9766:1:1101:21676:6468 1:N:0:39
ACCACACCTTCTACAATGAGCTGCGTGTGGCTCCCGAGGAGCACCCCGTGCTGCTGACCGAGGCCCCCCTGAACCCCAAGGCCAACCGCGAGAAGATGAGTGAGTGGCCCGCTCCCTCTTCTGGTGGCCGCCTCCCTCCTTCCTGGCCTCCCGGCGCTGCGCCCTTTCTCACTGGTTCTCTCTTCTGCCGTTTTCCGTAGGACTCTCTTCTCTGCCCTGAGTCTCCTTTGGAACTCTGCAGGTTCTCGATC
+
CCCCCCCCFFFFGGGGGGGGGGHHGGGECGHHHGGGGGGGGHHHHGGGGGGGHHHHHHHGGGGGGGGGGGGHGHHGGGGHGGHHHGGGGGGGGGHHHHHGHHHHHHGGHGDGGCGGHHHHHHEHHHGHHGGGGGHGHHGHHHHHHHGGGGGGGG?FGGGFFFFFAFFFFFFFF9/;BFFFFFFFFFF;B@;AFFFFFF??DFFFFFFFFFFFFFFFFFFFFFFFFFFFFFF0FFFFFFF0;A;BFFBE0B.
@M05620:37:000000000-D9766:1:1101:26086:6485 1:N:0:39
ACCACACCTTCTACAATGAGCTGCGTGTGGCTCCCGAGGAGCACCCCGTGCTGCTGACCGAGGCCCCCCTGAACCCCAAGGCCAACCGCTAGCAGCTCAGTGAGTGGCCCGCTACCTTTTCTGGCGGCCGCCTCCCTCCTCCCTGTCCTCCCGGCGCTACTCTCTTTCTCTCCGGATCTCTCTTCTGCCGTTTTTCGGACTACTTTCTTCTCTGCCCTGAGCCTCCTCTGGAACTCTCCAGTCTCTCGTTC
+
BBBBBBBBFFFFGGGGGGGFGGHHGGGGC?AGHFGGGGFC2AAGGGGGEGGA5FHFHHHGEC0EGGGGGGGHFHHGGGGHGHHHFFGGG/>?22B2B2<?>>2??<?F0//<//>GH111>FG<1--<CC-;:CCC/9C///.;00;F00/..-9-;D--/B//////://;/;-..-;BFFF//;//;999/../;-.--/;B/;/9/B/////9A/9:.///.;;./;/;/;/;9/;/:9/;/;9...9
@M05620:37:000000000-D9766:1:1101:11421:6496 1:N:0:39
AGTGCCAGCTCTCAATCGCACAGGGGACCCAGGGCCTGGCCCCTCCATCCAGAAAACCTATGACCTCACCCGCTACCTGGAGCACCAACTCCGCAGCTTGGCTGGGACCTATGTGAGTATCCAGCGTAGGAATCTGGGAGTTGGGGAGGAGTGAGGAGTTGGGGAAAGACAGTCCTAACCGTGGAGGGTTCTGGTAAATGATGGGGTGAGGAGGGGCTCTTTGGCTCCCACCAGTCCCCCTGTCTGGTCTA
+
ABABBFFFCFFFGGGGGGGCGGHFGGGGGGHHFGGGGGHHHHGHGGHHHGHHHHHHHGHHHHHHHHHHHHHGGEFGHHHHFGGHHHFHGHHHEGGGGHHHGHHGGGHHGHHHHHHHHHHHHHHHHGGGGGHHHHHHHHHGGHHHGGGGGGEHHGHHHGHHHHGGGGHHHHHHHHHHHHHHGGFGGGGGCFGGGGFGGGGGGGGGGGFFFFFFFFFFFFFFFFFFFFFFFFFFFFFFFFFFFFFFFFFFFFB
@M05620:37:000000000-D9766:1:1101:10872:6497 1:N:0:39
ACCACACCTTCTACAATGAGCTGCGTGTGGCTCCCGAGGAGCACCCCGTGCTGCTGACCGAGGCCCCCCTGAACCCCAAGGCCAACCGCGAGAAGATTCCCAGGTGAGTGGCCCGCTACCTCTTCTGGTGGCCGCCTCCCTCCTTCCTGGCCTCCCGGAGCTGCGCCCTTTCTCACTGGTTCTCTCTTCTGCCGTTTTCCGTAGGACTCTCTTCTCTGACCTGAGTCTCCTTTGGAACTCTGCAGGTTCTA
+
BBBBBBBBFFFFGGGFGGGGGGHHGGGGHGHHHGGGGGGGGHHHHGGGGGGGHHHHHHHGGGGGGGGGGGGHHHHGGGGHGHHHHGGGGGGGGGHHHHHHHGHGHGHHHHGGHHGGGGGHHHHHHHHHHHGHHGGGGGHGHHGHHHGGBFGGGGGGGGGGGGGGAGFFFFFFFFFFFFFFFFFFFFFFFFFFFFFFFFFFFFFFF/FFFFFFFFFFFFFFFFFFFFFFFFFFFFFFFFFFFFFFFFFFFFB
@M05620:37:000000000-D9766:1:1101:12569:6511 1:N:0:39
AGTGCCAGCTCTCAATCGCACAGGGGACCCAGGGCCTGGCCCCTCCATCCAGAAAACCTATGACCTCACCCGCTACCTGGAGCACCAACTCCGCAGCTTGGCTGGGACCTATGTGAGTATCCAGCGTAGGAATCTGGGAGTTGGGGAGGAGTGAGGAGTTGGGGAAAGACAGTCCTAACCGTGGAGGGTTCTGGTAAATGATGGGGTGAGGAGGGGCTCTTTGGCTCCCACCAGTCCCCCTGTCTGGTCTA
+
ABAABFFFBFFFGGGGGGGGGGHHAE2EEGHHEGGGFFH22BEGFGHGH1GF3FGHHGHHAGBGGHFFHGHEGE@GHHHHHBF1FG1G1BGGEGEFEGHHGHHGGGEGGHGHHHHHHHHHHHHHHGDGGGGHHHHHHHHGDGHHGGGGGGGHHHHHHGHHGHGGGGHHHHHHHFHHHHHHGGEGDGGGCFGGGGFGGGEGGGGGGGFFFFFFFFFFFFFFFFFFFFFFFFFFFFFFFFFFFFFFFFFFFFF
@M05620:37:000000000-D9766:1:1101:16693:6520 1:N:0:39
ACCACACCTTCTACAATGAGCTGCGTGTGGCTCCCGAGGAGCACCCCGTGCTGCTGACCGAGGCCCCCCTGAACCCCAAGGCCAACCGCGAGAAGATGCCCAGGTGAGTGGCCCGCTACCTCTTCTGGTGGCCGCCTCCCTCCTTCCTGGCCTCCCGGAGCTGCGCCCTTTCTCACTGGTTCTCTCTTCTGCCGTTTTCCGTAGGACTCTCTTCTCTGACCTGAGTCTCCTTTGGAACTCTGCAGGTTCTA
+
AAAAAAAAFFFFGGGGGGGFFAF1EAEFHGHHFGGGGGGCEHHHHGGGEEFEBEHHHGHEC>/FFAEEGGGFH>CEGGGHEEHGHGEEGCG?/C0<>1?CGHHG<?FGG<FE0/ACCCGCDHHHHHFHDBCHH@CGACCFGFEHF0C9FFFGGG.AE---AA/BAGF;@FFFFFFFFFFF/BFFFFFBFFFFF@:9F-FBBFFBBFFFFBBFFFBFB//BFF-BF9/BF/BFFFF/B/F/9FFFF-9FFFB
@M05620:37:000000000-D9766:1:1101:8014:6524 1:N:0:39
GAGGCTGCTTTGGAAGAAACTCATAGATTACTGCAACAGTTCCCCCTGGACCTGGAAAAGTTTCTTGCCTGGCTTACAGAAGCTGAAACAACTGCCAATGTGTTATAGCACTGGTAAGGAAAGGGACCGAAAATACGGCAAGTCAGCAAAAGAGCTCATGAAAAAATCGCAAGCAAATTATGAACCTCCGTCTTAGCAATTGAGTAGACCGGACCGAAAGATCCTCAGCGCCCCCGTTTGCAATCGACACG
+
>A>A>AFACFFFG1BB1FGFGGGHGEHGH1BFFGG1FHHHHHGGHGGGHCBGHHHH11CHHHHHHHHFGGHBFGGFGFBFGHFGHFBGFGHHHFHF11BGB2G0BBB21BFCFBF1B11BFC0F//?//</>/BFB///>/?@1@F11<10<F00@11??11110/01....-.0</<0<=000=.<<.A...;;:0;00<C0::0;C009---;-;9-:;C;//;BF/-9-9----:;;/;B//--9-9-
@M05620:37:000000000-D9766:1:1101:20495:6543 1:N:0:39
AGTGCCAGCTCTCAATCGCACAGGGGACCCAGGGCCTGGCCCCTCCATCCAGAAAACCTATGACCTCACCCGCTACCTGGAGCACCAACTCCGCAGCTTGGCTGGGACCTATGTGAGTATCCAGCGTAGGAATCTGGGAGTTGGGGAGGAGTGAGGAGTTGGGGAAAGACAGTCCTAACCGTGGAGGGTTCTGGTAAATGATGGGGTGAGGAGGGGCTCTTTGGCTCCCACCAGTCCCCCTGTCTGGTCTA
+
AAAABFFFCFFFGBGGGGGGGFHCGAEFGGHHFFFEGGHHHHGHGGGHHGHHHFHEGEHHHFHHHHHHHHHGGEEFHHHH?FHHHH1?EGHBAFEGGHGHGGHGGGHHGHHHHHHHHHHHHHHGHGGGGGHHHHHHHH0FGHHHGGEFGDCGHFHHCFHHHHGGEDEF:GHHHHHHHHHHGGGGDGGGGGGGGGGGGGGGGGGGGGDFFFFFFFFFFFFFFFFFFFFFFFFFFFFFFFFFFFFFFFFFFFB
@M05620:37:000000000-D9766:1:1101:8638:6551 1:N:0:39
ACCACACCTTCTACAATGAGCTGCGTGTGGCTCCCGAGGAGCACCCCGTGCTGCTGACCGAGGCCCCCCTGAACCCCAAGGCCAACCGCGAGAAGATGCCCAGGTGAGTGGCCCGCTACCTCTTCTGGTGGCCGCCTCCCTCCTTCCTGGCCTCCCGGAGCTGCGCCCTTTCTCACTGGTTCTCTCTTCTGCCGTTTTCCGTAGGACTCTCTTCTCTGACCTGAGTCTCCTTTGGAACTCTGCAGGTTCTA
+
ABBABBBAFFFFGGGGGGGDGEHHGEGBEEFFHFFEDGGGGHGHHGGGFGGGHHHHHHHEGGGGGGGGGGGHGHHGGGGHGHHHHGGGGG/B@GHHHHHHHHHGHHHHHHGGHHGGGGGHHHHHHHHHHHGHHGGGGGHGHHGHHGGGGGGGGGGGGG-ABGGGGGFFFFFFFFFFFFFFFFFFFFFFFFFFFFDFFFFFFFFFFFFFFFFFFFFFFFFFFFFFFFFFFFFFFFFFFFFFFFFFFFFFFFF
@M05620:37:000000000-D9766:1:1101:20781:6561 1:N:0:39
ACCACACCTTCTACAATGAGCTGCGTGTGGCTCCCGAGGAGCACCCCGTGCTGCTGACCGAGGCCCCCCTGAACCCCAAGGCCAACCGCGAGAAGATGCCCAGGTGAGTGGCCCGCTACCTCTTCTGGTGGCCGCCTCCCTCCTTCCTGGCCTCCCGGAGCTGCGCCCTTTCTCACTGGTTCTCTCTTCTGCCGTTTTCCGTAGGACTCTCTTCTCTGACCTGAGTCTCCTTTGGAACTCTGCAGGTTCTA
+
CCCDDDCDFFFFGGGGGGGGGGHHGGGFGGHHHGGGGGGGGHHHHGGGGGGGHHHHHHHGGGGGGGGGGGGHGHHGGGGHGHHHHGGGGGGGGGHHHHFHHFEGHFFGHHGGHHCCC@GHFGDHDDDDGCEFHFGGGDHGHHGHHFGFBFGGGFGG?C-:C.0F?ADFFFFFBBBFFFFFFFFBBFFFB0BFFFDFFFFFAF.ADFFBFBFBFF9BFFBFFBB/BFFBFF0FFBFBFFF9B0B0BFFFB90
@M05620:37:000000000-D9766:1:1101:20496:6564 1:N:0:39
AGTGCCAGCTCTCAATCGCACAGGGGACCCAGGGCCTGGCCCCTCCATCCAGAAAACCTATGACCTCACCCGCTACCTGGAGCACCAACTCCGCAGCTTGGCTGGGACCTATGTGAGTATCCAGCGTAGGAATCTGGGAGTTGGGGAGGAGTGAGGAGTTGGGGAAAGACAGTCCTAACCGTGGAGGGTTCTGGTAAATGATGGGGTGAGGAGGGGCTCTTTGGCTCCCACCAGTCCCCCTGTCTGGTCTA
+
ABBABFFFBFFFGGGGGFEFGFGHGGGGGGHHGGGGGGHHHHGHGGHHHHHHHHGHHGHHHHGHHHHHHHHGGGGGHHFHHHHHHHHHGHHHGGGGGHHHGHHGGGHHGHHHGHHHHHHHHHHHHGGGGGHGGHHHHHHGGHHHGGGGGGGHHHGHHGHHHHGGGGHFHHGHHHHGHHHHGGFGGGGGGGGGGGGGGGGGGGGGGGFFFFFFFFFFFFFFFFFFFFFFFFFFFFFFFFFFFFFFFBFFFFF
@M05620:37:000000000-D9766:1:1101:11817:6584 1:N:0:39
AGTGCCAGCTCTCAATCGCACAGGGGACCCAGGGCCTGGCCCCTCCATCCAGAAAACCTATGACCTCACCCGCTACCTGGAGCACCAACTCCGCAGCTTGGCTGGGACCTATGTGAGTATCCAGCGTAGGAATCTGGGAGTTGGGGAGGAGTGAGGAGTTGGGGAAAGACAGTCCTAACCGTGGAGGGTTCTGGTAAATGATGGGGTGAGGAGGGGCTCTTTGGCTCCCACCAGTCCCCCTGTCTGGTCTA
+
BBABBFFFBFFFGFFGGGGCGGHFGGGGGGHHAEEFGGHHHHGHGGGHHGHHHHHGHGHHHHHHHHHHHHHGGEEEHHHH?FGHHHFFEHHHDGFGGHHHGHHGGGHHGHHHHHHHHHHHHHHHHGGGCGHHHHHHHHGGGHHHGGEGGGFHHHHGHGHHHHGGEGHGHHHHHHHHHHHHGGGGGGGGEFGGGGGGGGGGGGGGGGFFFFFFFFFFFFFFFFFFFFFFFFFFFFFFFFFFFFFFFFFFFFF
@M05620:37:000000000-D9766:1:1101:10317:6596 1:N:0:39
ACCACACCTTCTACAATGAGCTGCGTGTGGCTCCCGAGGAGCACCCCGTGCTGCTGACCGAGGCCCCCCTGAACCCCAAGGCCAACCGCGAGAAGATGAGTGAGTGGCCCGCTACCTCTTCTGGTGGCCGCCTCCCTCCTTCCTGGCCTCCCGGAGCTGCGCCCTTTCTCACTGGTTCTCTCTTCTGCCGTTTTCCGTAGGACTCTCTTCTCTGACCTGAGTCTCCTTTGGAACTCTGCAGGTTCTAGATC
+
CCCCCCCCFFFFGGGGGGFGGGHHGAEBAEHHHGGGGGGGGHHHHGGGGGGGGHGHGHHGGGGGGGGGGGGHHHHGGGGHGHHHHGGGGGCGGGHHGHHCDGGH1=FFHEGGC@DFHDHBHHHHHH.<C<--;ECGHFGCCGHF0/CFGFAGDA--A.CFGGDABFFFB90B90:9000:BBBFFFF00;A.:A9BDFFA.999/9B9FFFFFF00BFFFB:00BBFBFBF099000:FFF?.9:900090
@M05620:37:000000000-D9766:1:1101:8201:6602 1:N:0:39
ACCACACCTTCTACAATGAGCTGCGTGTGGCTCCCGAGGAGCACCCCGTGCTGCTGACCGAGGCCCCCCTGAACCCCAAGGCCAACCGCGAGAAGATGCCCAGGTGAGTGGCCCGCTACCTCTTCTGGTGGCCGCCTCCCTCCTTCCTGGCCTCCCGGCGCTGCGCCCTTTCTCACTGGTTCTCTCTTCTGCCGTTTTCCGTAGGACTCTCTTCTCTGACCTGAGTCTCCTTTGGAACTCTGCAGGTTCTA
+
ABBAABB3BFFFGGGGFGAAF5GFGFGBAEEGFBFE2EGGDHFHHGEFFEEGHHHHGHHEEGGGGGGGGGGHFFHGGGGHGHHHHGG?CD>CCFHEGHHHHHGFGHHHHHGGHHGGGGGHGHHHHHHHGHGHHGGGGGHGHHGHHGGGGGGGGGGGG@-;BBBFBBFBBFFFFFFFFFFFFFFFFFFFFFFFFBFFFFFFFFFFFFFFFFFFFFFBBFFFFFFFBFF/BFFFFFFFFFFFFEFFFFFFFFF
@M05620:37:000000000-D9766:1:1101:20083:6608 1:N:0:39
ACCACACCTTCTACAATGAGCTGCGTGTGGCTCCCGAGGAGCACCCCGTGCTGCTGACCGAGGCCCCCCTGAACCCCAAGGCCAACCGCGAGAAGATGCCCAGGTGAGTGGCCCGCTACCTCTTCTGGTGGCCGCCTCCCTCCTTCCTGGCCTCCCGGCGCTGCGCCCTTTCTCACTGGTTCTCTCTTCTGCCGTTTTCCGTAGGACTCTCTTCTCTGACCTGAGTCTCCTTTGGAACTCTGCAGGTTCTA
+
BBBBBBBBFFFFGGGGGGGFGGHHGFGEFGHGHGGGGGGGGHHHHGGGGGGGHHHHHHHGGGGGGGGGGGGHHHHGGGGHGHHHHGGEGGCDFGHHHHHHHHHGHHHHHHGGHHGGGGGHHHHHHHHHHHGHHGGGGGHGHHGHHGGGGGGGGGGGGG-ADFFFFFFFFFFFFFFFFFFFFFFFFFFFFFFFFFFFFFFFFFFFFFFFFFFFFFFFFFFFFFFFFFFFFFFFFFFFFFFFFFFFFFFFFF9
@M05620:37:000000000-D9766:1:1101:17526:6651 1:N:0:39
GAGGCTGCTTTGGAAGAAACTGAGAAACCAGTGACACAAGATCGGAAGACCACGGGTCTGTACTTTAGTCACGGGACATCATCTCGTACACCGTCTCCTGCTTTAAGAAAGAAAAGGCTCCTAGCGGAGTCCCCGGGCTTCCCCGGTCTGCTGCCCCCGTGGGCAGTCACTCCTCCATTTGCGCTTGGGCCCTCTTGTTGATCCTATTACGCCCTTCTCTTCTTCTGCCCCTGTCACCTCCGCGCGTGCTA
+
>1A1>AFAC@BDGB1BCG1FFDF1DDA00B01B1DB1FAB0AB0AB/A0BBB////AA0BB22A222AAA21//>B//1B12BB1B/B//1B/BE0BBFHEB1BBB11BF10B000?/B0?<D1G////?01CF//////?100----./0=<0<<C--;:A-././/:00090/99CF900=-9.....9-9.;00;/9/;////99/9----;/;BF//9/99BB//9---9;///99A-----9---/
@M05620:37:000000000-D9766:1:1101:24679:6651 1:N:0:39
AGTGCCAGCTCTCAATCGCACAGGGGACCCAGGGCCTGGCCCCTCCATCCAGAAAACCTATGACCTCACCCGCTACCTGGAGCACCAACTCCGCAGCTTGGCTGGGACCTATGTGAGTATCCAGCGTAGGAATCTGGGAGTTGGGGAGGAGTGAGGAGTTGGGGAAAGACAGTCCTAACCGTGGAGGGTTCTGGTAAATGATGGGGTGAGGAGGGGCTCTTTGGCTCCCACCAGTCCCCCTGTCTGGTCTA
+
AA>AA@11AF1DFGGFE1AFAEFG0AEEGEHHGEEAFAF0GHGHGGEHHHHFGBAFHGGHHHHHGHFHHHHGGGCGHHHHBGHGFHFHG0FGEGGGGFHHGHHGGGHHFHHHHHFBGGHHHHHGHGFFGGHGHHFHGH0FEGHGGG<CCCEGHBGH0ECCGFCCG.:G/GEHHHHHHHHG@CEGAEGGAFFGGGFBFEFGFGGGGGB@EFFFFF;@@@FFFFFFFFFFFFFBFFFFFFFF@FFFFFFFFFF
@M05620:37:000000000-D9766:1:1101:19604:6651 1:N:0:39
ACCACACCTTCTACAATGAGCTGCGTGTGGCTCCCGAGGAGCACCCCGTGCTGCTGACCGAGGCCCCCCTGAACCCCAAGGCCAACCGCGAGAAGATGCCCAGGTGAGTGGCCCGCTACCTATTCTGGTGGCCGCCTCCCTCCTTCCTGGCCTCCCGGAGCTGCGCCCTTTCTCACTGGTTCTCTATTCTGCCGTTTTCCGTAGGACTCTCTTCTCTGACCTGAGTCTCCTTTGGAACTCTGCAGGTTCTA
+
1AAAAAAAFFFBDGGDFGG1E1B1AAAEHEGHBGFFGGG//GHHHGCGAAECADGFHGHGGG?GCE/EGGGFHC//EFEE//GEFEE<BCG///0?111?F1?<G1FFGHGGHHGGG@CBG0=GD=0<GHCHHGC-C::EGGGHC0CFGG?FGG...A-AAGG/-AB-9FF/F9/BFFFF//;BB/;FF/99B@BBBFFFFF-A9FFFFFFFFBFFFBBFFFFB-9/BFFFFFFFFB9FFF/F/BFFF/9;
@M05620:37:000000000-D9766:1:1101:21466:6658 1:N:0:39
AGTGCCAGCTCTCAATCGCACAGGGGACCCAGGGCCTGGCCCCTCCATCCAGAAAACCTATGACCTCACCCGCTACCTGGAGCACCAACTCCGCAGCTTGGCTGGGACCTATGTGAGTATCCAGCGTAGGAATCTGGGAGTTGGGGAGGAGTGAGGAGTTGGGGAAAGACAGTCCTAACCGTGGAGGGTTCTGGTAAATGATGGGGTGAGGAGGGGCTCTTTGGCTCCCACCAGTCCCCCTGTCTGGTCTA
+
AABBCFFFCFFFFGGGGGGGGGHHGFGGGGHHGGGGGGHHGHGHGGHHGHCGFFBGHGHHHHHHHHHHHHHGGGGGHHHHGGGHHHHGGGHGGGGGGHHHGHHGGGHHGGHHHBHHHHHHHHHHHGGGGGHHHHHGHHHGDHHHGGGGGGGHHHFHHGHHHHGGGGHHHHHHHHHHHHHHGGGGGGGGAFGGGGGGGGGGGGGGGGFFFFFFFF-DFFFFFFFFFFFFFFFFFFFFFFFFFFFFFFFFFFF
@M05620:37:000000000-D9766:1:1101:24662:6669 1:N:0:39
AGTGCCAGCTCTCAATCGCACAGGGGACCCAGGGCCTGGCCCCTCCATCCAGAAAACCTATGACCTCACCCGCTACCTGGAGCACCAACTCCGCAGCTTGGCTGGGACCTATGTGAGTATCCAGCGTAGGAATCTGGGAGTTGGGGAGGAGTGAGGAGTTGGGGAAAGACAGTCCTAACCGTGGAGGGTTCTGGTAAATGATGGGGTGAGGAGGGGCTCTTTGGCTCCCACCAGTCCCCCTGTCTGGTCTA
+
A33>ADDFBFFFGGGCDFGCGEHAFGEE?2FGEEF?2FHCAGEFGGHHF1FF3A3AFE3GFH5FHFHHHF?>0>EEHGEG2FGHCFH1E3F3//>//3?B<33?EE?E?0FBFGF2FBGHHD2?0B/<CFHH1F1FD0GE?0<<C-.DGG.G.G0CCA<CDGCCGGHA/:GCCGHHGE:.;EA?D??BG?FFFGGBBF0FBCFGFGF?...9.9@--9ABF/9B//9EFFA9?FF/FFF?9AB/99///;9
@M05620:37:000000000-D9766:1:1101:18203:6672 1:N:0:39
ACCACACCTTCTACAATGAGCTGCGTGTGGCTCCCGAGGAGCACCCCGTGCTGCTGACCGAGGCCCCCCTGAACCCCAAGGCCAACCGCGAGAAGATGCCCAGGTGAGTGGCCCGCTACCTCTTCTGGTGGCCGCCTCCCTCCTTCCTGGCCTCCCGGAGCTGCGCCCTTTCTCACTGGTTCTCTCTTCTGCCGTTTTCCGTAGGACTCTCTTCTCTGACCTGAGTCTCCTTTGGAACTCTGCAGGTTCTA
+
CCCCCCCCFFFFGGGGGGGGGGHHGGGFFGHHHGGGGGGGGHHHHGGGGGGGHHHHHHHGGGGGGGGGGGGHHHHGGGGHGHHHHGGGGGGGGGHHHHHHHHHGHHHHHHGGHHGGGGGHHHHHHHHGHHGHHGGGGGHGHHGHHGGGGGGGGGGGGG-ADGGGGGFFFFFFFFFFFFFFFFFFFFFFFFFFFFFFFFFFFFFFFFFFFFFFFFFFFFFFFFFFFFFFFFFFFFFFFFFFFFFFFFFFFFB
@M05620:37:000000000-D9766:1:1101:10070:6688 1:N:0:39
ACCACACCTTCTACAATGAGCTGCGTGTGGCTCCCGAGGAGCACCCCGTGCTGCTGACCGAGGCCCCCCTGAACCCCAAGGCCAACCGCGAGAAGATGCCCAGGTGAGTGGCCCGCTACCTCTTCTGGTGGCCGCCTCCCTCCTTCCTGGCCTCCCGGCGCTGCGCCCTTTCTCACTGGTTCTCTCTTCTGCCGTTTTCCGTAGGACTCTCTTCTCTGACCTGAGTCTCCTTTGGAACTCTGCAGGTTCTA
+
AAAABAAAFFFFGGGFFGFFFDECEEFEHFHHHGGDGGGCGHHHHGGGEEGFHFFHHFHGGGGGGG@EGGGFHGGGGGGFFHHHEGGCG@>DCGHGH1GHHHHGCCHHHFGGHHCGGG?HGFHHHFHHHHGHHGCG?DHGHHGHHGGGGGGGEGGGG@@BGB?FBBFBBFFFFFFFFFFFFFFFFFFFFFFFFBDFFFFFFFFFFFFFFFFFFFF9FBFFFFEBFBFBFFFFFFFFFFFFFFFFFFF/FFB
@M05620:37:000000000-D9766:1:1101:14716:6705 1:N:0:39
AGTGCCAGCTCTCAATCGCACAGGGGACCCAGGGCCTGGCCCCTCCATCCAGTAAACCTATGACCTCACCCGCTACCTGGAGCACCAACTCCGCAGCTTGGCTGCGACCTATGTGAGTATCCAGCGCATGAATCTGGGAGTTGGGGAGGAGTGAGGAGTTGGGGAAAGACAGTCCTAACCGTGGAGGGTTCTGGTAAATGATGGGGTGAGGAGGGGCTCTTCGGCTCCCACCAGTCCCCCTGTCTGGTCTA
+
>>1AADB11CBDDGGGGGFGEEGHCGGE0E0BFEEGCAFF0FEAEGFGFH1B2AAFFHE1FE2FFHC1BB0EEE@EHDHFHHHCBFCGEFDGGCE/EF>G/F1////<//1F12221GG1>22@GG////?<11<?FB</<01<-<>@-.C<<0DF<.</;/--.ACAG/:GCGBG09F?-:9;.9A-9CABB0B0;B0909//--99-;-F--99-@-9//;--:-;EF9BF-B9//A:9-/99//9;B/
@M05620:37:000000000-D9766:1:1101:21098:6719 1:N:0:39
ACCACACCTTCTACAATGAGCTGCGTGTGGCTCCCGAGGAGCACCCCGTGCTGCTGACCGAGGCCCCCCTGAACCCCAAGGCCAACCGCGAGAAGATGCCCAGGTGAGTGGCCCGCTACCTCTTCTGGTGGCCGCCTCCCTCCTTCCTGGCCTCCCGGAGCTGCGCCCTTTCTCACTGGTTCTCTCTTCTGCCGTTTTCCGTAGGACTCTCTTCTCTGACCTGAGTCTCCTTTGGAACTCTGCAGGTTCTA
+
BBBBB?AAFFFFGGGCGGGGFGHHGGGGHCGHHGGD?EG?EHHHHGGGEAGEGFGHHHHGGGCGFGEGGGGFHHGGGGGHGHHFAGGGGGGGGGHFFFHHHGHGHGHHHEGGHHGGGGGHHHHHHHGHHHGHHGGGGGHGHHGGFGGGGBFFGGGGGC9@DGFGAGFFFFFFFFBFFFFFFFFFFFFFFFFFFFFFFFFFFFFFFFFFFFFFFFFFFFFFFFFFFFFFFFFFFFBFBBFFFFFFFFFFFFB
@M05620:37:000000000-D9766:1:1101:4927:6737 1:N:0:39
AGTGCCAGCTCTCAATCGCACAGGGGACCCAGGGCCTGGCCCCTCCATCCAGAAAACCTATGACCTCACCCGCTACCTGGAGCACCAACTCCGCAGCTTGGCTGGGACCTATGTGAGTATCCAGCGTAGGAATCTGGGAGTTGGGGAGGAGTGAGGAGTTGGGGAAAGACAGTCCTAACCGTGGAGGGTTCTGGTAAATGATGGGGTGAGGAGGGGCTCTTTGGCTCCCACCAGTCCCCCTGTCTGGTCTA
+
ABBBBDFFBFFFGGGGGGGGEGHHGGGGEGHHGDGGAFHHHHGHGGGHHHGFHGEHHGHHHHGHHHHHHHHGGFGGHHHFGHHHHHHHGHHHGGGGGHHHGGHGGGHHGHHHHHHHHHHHHHHHHGGGGGHHHHHHHHHGGHHHGGGGGGGHHHHHHGHHHHGGGGHGHHHHHHHHHHHHGGGGGGGGCFGGGGFGGGGGGGGGGGFFFFFFFFFFFFFFFFFFFFFFFFFFFFFFFFFFFFFFFFFFFFB
@M05620:37:000000000-D9766:1:1101:20566:6737 1:N:0:39
ACCACACCTTCTACAATGAGCTGCGTGTGGCTCCCGAGGAGCACCCCGTGCTGCTGACCGAGGCCCCCCTGAACCCCAAGGCCAACCGCGAGAAGATGCCCAGGTGAGTGGCCCGCTACCTCTTCTGGTGGCCGCCTCCCTCCTTCCTGGCCTCCCGGAGCTGCGCCCTTTCTCACTGGTTCTCTCTTCTGCCGTTTTCCGTAGGACTCTCTTCTCTGACCTGAGTCTCCTTTGGAACTCTGCAGGTTCTA
+
ABAABAAAFFFFGGGFFGGGCGHBEGGGHCFHHGGC2EF2EGHHHGAEE1ECFAGHGFHGGGGGEF@EGGGHHHCFGGGGFHHCEFGGGGGGCGHFHHHHHHHGHHHHHHGGHHGGGGGHGHHHHHHHHHGHHCGGGGHGHHGHHGGGGGGGGGGGGG?BBFGG@GFBBFFFFFFFFFFFFFFFFFFFFFFFFBDFFFFFFFFFFFFFFFFFFFFFFFFFFFFFFFFFFFFFFFFFFFFFFFFFFFFFFFF
@M05620:37:000000000-D9766:1:1101:20301:6737 1:N:0:39
AGTGCCAGCTCTCAATCGCACAGGGGACCCAGGGCCTGGCCCCTCCATCCAGAAAACCTATGACCTCACCCGCTACCTGGAGCACCAACTCCGCAGCTTGGCTGGGACCTATGTGAGTATCCAGCGTAGGAATCTGGGAGTTGGGGAGGAGTGAGGAGTTGGGGAAAGACAGTCCTAACCGTGGAGGGTTCTGGTAAATGATGGGGTGAGGAGGGGCTCTTTGGCTCCCACCAGTCCCCCTGTCTGGTCTA
+
ABBAAFFFCFFFGGGGGGGGGGHHGGGGGGHHGGGGGGHHHHGHGGHHHHHHGHHHHGHHHHGHHHHHHGHGGGGGHHHHHHGHHHHHGHHHGGGGGGHHGHHGGGHHGHHHGHHHHHHHHHHHHGGGGGHHHHHHHHHGGHGHGGGGGGGHHHHHHGHHHHGGGGHGHHHHHHHHHHHHGGGGGGGGDFFFGGFGGGGGGGGGGGFFFFFFFFFFFFFFFFFFFFFFFFFFFFFFFFFFFFFFFFFFFFF
@M05620:37:000000000-D9766:1:1101:13749:6745 1:N:0:39
ACCACACCTTCTACAATGAGCTGCGTGTGGCTCCCGAGGAGCACCCCGTGCTGCTGACCGAGGCCCCCCTGACCCCCAAGGCCAACCGCGAGAAGCTGCACACATGAGAGGCCCCCTCCATCTTCTCGTGGCCGCCTCCCTCCTCCCTCGCCTCCCGCCGATCCGCCCTTTCTCACTCGTTCTCTCTCCTGCCGCTTTCCGCAGAACTCTCTCCTCTCTCATCCGACTCTTTTGTTACTCTCCAGATTCTC
+
AAAAA1A>FFFFDGGGEGGGF1GHGFGG0BAGEFGE0AEE/AAFHGGEBAEF1GHFFHHGEE?EFEGGGGG>0B0EEEEGEGFG<FFEC/B<>/F1F<GHE10???DG1?///<->-..F=GH0GHD..<.<.-A::C.:GH.::9.;/---:C.E.A-:-;99:A-@@/BFFF:F//-;;AABFFFB;FB/9@-9;A9/--9--/-/;BFF/:FBB///;//;;--;A///;/--/;//B/////9;BF/
@M05620:37:000000000-D9766:1:1101:22735:6748 1:N:0:39
AGTGCCAGCTCTCAATCGCACAGGGGACCCAGGGCCTGGCCCCTCCATCCAGAAAACCTATGACCTCACCCGCTACCTGGAGCACCAACTCCGCAGCTTGGCTGGGACCTATGTGAGTATCCAGCGTAGGAATCTGGGAGTTGGGGAGGAGTGAGGAGTTGGGGAAAGACAGTCCTAACCGTGGAGGGTTCTGGTAAATGATGGGGTGAGGAGGGGCTCTTTGGCTCCCACCAGTCCCCCTGTCTGGTCTA
+
CCBCCFFFCFFFGGGGGGGGGGHGGGGGGGHHGGGGGGHHHHGHGGHHHHHHHHHHHGHHHHHHHHHHHHHGGGGGHHHHHGHHHHHHGHHHGGGGGHHHGHHGGGHHGHHHHHHHHHHHHHHHHGGGGGHHHHHHHHHGGHHHGGGGGGGHHHHHHGHHHHGGGGHHHHHHHHHHHHHHGGGGGGGGEGGGGGGGGGGGGHGGGGFFFFFFFFFFFFFFFFHFFFFFFFFFFFFFFFFFFFFFFFFFFFF
@M05620:37:000000000-D9766:1:1101:26003:6758 1:N:0:39
AGTGCCAGCTCTCAATCGCACAGGGGACCCAGGGCCTGGCCCCTCCATCCAGAAAACCTATGACCTCACCCGCTACCTGGAGCACCAACTCCGCAGCTTGGCTGGCACCTATGTGAGTATCCAGCGTAGGAATCTGGGAGTTGGGGAGGAGTGAGGAGTTGGGGAAAGACAGTCCTAACCGTGGAGGGTTCTGGTAAATGATGGGGTGAGGAGGGGCTCTTTGGCTCCCACCAGTCCCCCTGTCTGGTCTA
+
>A>AAFFFBFFFG4FGGFFCEFHHGABEE2FGBEGEFFHHHHGHGGHHHFHHHHHFGFCHHFHHHGGHHHHEG>EGHHGGBFHHHH1?EHHGEGCG>FBGGHHGG/BFFHGHHHHHHGHHHHHHHGGAFGHHHHHGFF0FFHHHGF.AFACGH0<C0CGHHHGGAACGBHFHHHHHCHHHGGGGDGGGGGGGGGGGGGGGFGGGGGFFFFFEFFFFFAFFFFEFFFFFFFFFFFFFFFFFFFFFFFFFFFB
@M05620:37:000000000-D9766:1:1101:21654:6763 1:N:0:39
ACCACACCTTCTACAATGAGCTGCGTGTGGCTCCCGAGGAGCACCCCGTGCTGCTGACCGAGGCCCCCCTGAACCCCAAGGCCAACCGCGAGAAGATGCCCAGGTGAGTGGCCCGCTACCTCTACTGGTGGCCGCCTCCCTCCTTCCTGGCCTCACGGCGCTGCGCCCTTTATCACTGGTTCTCTCTTCTGCCGTTTTCCGTAGGACTCTCTTCTCTGACCTGAGTCTCCTTTGGAACTCTGCAGGTTCTA
+
BBBABBBBFFFFGGGGGGGFGBGBFAAEDEHHCFGGGGGGGHHHHGGGGGGGHHHFHHHGGGGGGAEGGGGFHBHGGGEHCCHHHGF@DGG</CCHFHFFHHHEGHHHHHGGHHGG--><FHH0==DG0<CH.ADGGGE.GHGHHGF0;B9AFG/;E.-;AGBFBBF-9/B//BFFFF.;BBBFF/BFFFEFFBFFFFFFD9AADFFFFFFFFFFFFFFFFFFFFFFFFFFFF/BFFFFFFFFFFFFFFF;
@M05620:37:000000000-D9766:1:1101:19899:6807 1:N:0:39
ACCACACCTTCTACAATGAGCTGCGTGTGGCTCCCGAGGAGCACCCCGTGCTGCTGACCGAGGCCCCCCTGAACCCCAAGGCCAACCGCGAGAAGATGAGTGAGTGGCCCGCTCCCTCTTCTTTTGGCTGCCTCCCTCCTTCCTTGCCTCCCTGCGCTGCGCGCTTTCTCCCTCTTTCTCTCTTCTTTCGTTTTCCGTCCGTCTCTCTTCTCTGCCCTGCCTCTCCTTTGGCTCTCACCCGGTTCTTGCTC
+
ABBBBBA>BCBDGFFFGGB5GEGFGEGAAEFBB2BE?E2AEHHHHDEAAEEFHHFGFCG?E?E??E@/EE1GBGFEE?E/FGGHFGGGGGBDCDHGHH22222FGH/<?/>C?@A<FF0<1=00=0<//<.<DBGGHGGCCGHH:0;/C0CE/0;--A-.-9-;9E.;F//;F.;/;/9/;:B/////;A;/.;//.;9.@.;F./;B9999F//B.BF..B/;/9/;/99///////..;@-9.9BBBF/
@M05620:37:000000000-D9766:1:1101:20354:6815 1:N:0:39
ACCACACCTTCTACAATGAGCTGCGTGTGGCTCCCGAGGAGCACCCCGTGCTGCTGACCGAGGCCCCCCTGAACCCCAAGGCCAACCGCGAGAAGATGCCCAGGTGAGTGGCCCGCTACCTCTTCTGGTGGCCGCCTCCCTCCTTCCTGGCCTCCCGGCGCTGCGCCCTTTCTCACTGGTTCTCTCTTCTGCCGTTTTCCGTAGGACTCTCTTCTCTGACCTGAGTCTCCTTTGGAACTCTGCAGGTTCTA
+
BBBBBBBBFFFFGFDGGGGGGGHHGGGGDGHHGGGGGGGGGHGHHGGGEEGGHHHGHGHEGGGGGGGGGGGHHGHGGGGHGFHHHGGGGGGGGGHHHHHGHGHGHHHGHHGGHHGGG-CHHHHHHHHHHHDGHGGGGGHGHHGHHGGGGEGGGGGGGA-;BFFFFFFFFFFFFFFFFFFFFFFFFFFFFFFFFFFFFFFFFFFFD/BFFFFFFFFFFFFFFFF/.FFFFFFFFFFFFFFFFEFFFFFFFFB
@M05620:37:000000000-D9766:1:1101:19889:6822 1:N:0:39
ACCACACCTTCTACAATGAGCTGCGTGTGGCTCCCGAGGAGCACCCCGTGCTGCTGACCGAGGCCCCCCTGAACCCCAAGGCCAACCGCGAGAAGATGAGTGAGTGGCCCGCTCCCTCTTCTGGTGGCCGCCTCCCTCCTTCCTGGCCTCCCGGCGCTGCGCCCTTTCTCACTGTTTCTCTCTTCTGCCGTTTTCCGTAGGACTCTCTTCTCTGCCCTGAGTCTCCTTTGGAACTCTGCAGGTTCTCGCTC
+
BCCCACBBFFFFGGFGGGGGGGHHGFGBAEHFGFGGDGGGGHGHHGGGGFGGGHHHHHHGGFGGGGGGGGGHFHHGGGGHGHHHHGGGGGDGGGHGHHHGHGHHHHGGH?ADGGGGHHHHHHFGHHGHHGGGGGHGHHGHHHHHHHGGGGGGGGGGGGGFFFDFFFFFFFFFF00;BFFFFFFFFFF:FCADFEBFFFF?DFFFFFFFFFFFFFFFFFFEFBFFFFFFFFF0;BFF0BF0;:;FFF:A.;.
@M05620:37:000000000-D9766:1:1101:24258:6823 1:N:0:39
AGTGCCAGCTCTCCATCGCACAGGGGACCCAGGGCCTGGCCCCTCCATCCAGAAAACCTATGACCTCACCCGCTACCTGGAGCACCCACTCCGCAGCTTGGCTGGGACCTATGTTGCGTCTCCCGCGTCGGACTCTGGGCGTTGGGGCGGCGTGCGGCGTTGGGGAACGCCCGTCCTACCCGTGGCGGGTTCTGGTAAATGATGGGGTGCGGCGGGGCTCTTTGGCTCCCACCAGTCCCCCTGTCTGGTCT
+
>A>>>DFFBFFFG4EGBAE2E2GAF2AAEAFEBBEBBFHHHHGHGGHHHFHHHHH2FEHHHDGHH5BGHHHEF>>EHHBFBBBGHH11?1GB/E/EEFBBEHHGGGHHGHHHHHHH3/C/CGHFGGGG/ADGGGHHHH/C@DFGHG-AFGGGFFFFFFFFFFFFF..A9.;9@BFFFF/;FDAFF>DFFBFFFFFFFF/BF/BFFFFDF.@B-@DDDDCEFFFFFFFFFFEFF9FBFFFFFFFFFFFFFFF
@M05620:37:000000000-D9766:1:1101:19617:6851 1:N:0:39
ACCACACCTTCTACAATGAGCTGCGTGTGGCTCCCGAGGAGCACCCCGTGCTGCTGACCGAGGCCCCCCTGAACCCCAAGGCCAACCGCGAGAAGATGCCCAGGTGAGTGGCCCGCTACCTCTTCTGGTGGCCGCCTCCCTCCTTCCTGGCCTCCCGGCGCTGCGCCCTTTCTCACTGGTTCTCTCTTCTGCCGTTTTCCGTAGGACTCTCTTCTCTGACCTGAGTCTCCTTTGGAACTCTGCAGGTTCTA
+
CCCCCCCCFFFFGGGGGGFGGGHHGGGBGFHHHGGGGGGGGHHHHGGGGGGGHHHHHHHFGGGGGGGGGGGHHHHGGGGHGHHHHGGGGGDGGGHHHEGHHBHFFGHHHHGGHHGGGC@GHHHHHHHGHHGHHGGGGGHGHHGHHGGGFGGGGGGGFG?FDFFD;DFFFFFFFF0FFFFFFFFFFFFFFFFFFFFFFFFFFFADD;FFFFFFFFFFFF0BFFF:BBFFFFFFFFFFFFFFFBF0FFFFFF:
@M05620:37:000000000-D9766:1:1101:22931:6862 1:N:0:39
ACCACACCTTCTACAATGAGCTGCGTGTGGCTCCCGAGGAGCACCCCGTGCTGCTGACCGAGGCCCCCCTGAACCCCAAGGCCAACCGCGAGAAGATGAGTGAGTGGCCCGCTCCCTCTTCTGGTGGCCGCCTCCCTCCTTCCTGGCCTCCCGGCGCTGCGCCCTTTCTCACTGGTTCTCTCTTCTGCCGTTTTCCGTCGGACTCTCTTCTCTGCCCTGAGTCTCCTTTGGCACTCTGCAGGTTCTCGATC
+
CCBCCCCCFFFFGGGGGGGGGGHHGGGEDEHHHGFGFGGGGHHHHGGGGGGGHHGHHHHGGGFGGGGGGGGGHHHGGGGHGHHHHFGGGGGGCGHHGHGGHHHHHHFGHHDFC<AFGFHGHHFHGHGHHD-@DFGGHHGFHHHHCGGGGGAEFGABGG?DBAFFFFFFFFFFFB/;BFFFFFBFFFFFFC9.BFBFDF.-;9CFFBBFFFFFFF9BAFFFBFFFFFF:BFF09BFFBBB0;AFFFF0A0;:
@M05620:37:000000000-D9766:1:1101:8267:6867 1:N:0:39
AGTGCCAGCTCTCCATCGCACAGGGTACCCAGGGCCTGGCCCCTCCATCCAGAAAACCTATGACCTCACCCGCCACCTGGGGCACCCACTCAGCAGCTTGGCTGGGACCTATGTGAGTATCCAGCGTAGGAATCTGGGCGTTGGGGCGGCGTGCGGCGTTGGGGAAAGCCAGTCCTAACCGTGGAGGGTTCTGGTAAATGATGGGGTGAGGAGGGGCTCTTTGGCTCCCACCAGTCCCCCTGTCTGGTCTA
+
>>>3>BBCAFFFGFGE5AE2E2FAF44BF4BF2BA2BBFGHHGHGGHHHCGGGFHABEHH5ADFG5BBGHH0>0>BGH3BB/BEFFE1?FG33B3FBB3B>EFGGGHHGHHHHHHFFGHHHHBGHGGCBGG2GGHHGH/AFGGFCC.<C-;;B.AF-9BCFFFF...9/A.AFFFFBFFFAFFF.EFFDFFFFFFFFFFFB9FFFF.@AF?/ADFFFFFFFFFFFFFFF.FFFFFFFFFFFFFFFFFFFFF
@M05620:37:000000000-D9766:1:1101:12251:6883 1:N:0:39
ACACACCTTCTACAATGAGCTGCGTGTGGCTCCCGCGGAGCACCCCGTGCTGCTGACCGAGGCCCCCCTGCACCCCAAGGCCAACCGCGCGAAGATGCCCAGGTGCGTGGCCCGCTCCCTCTTCTGGTGGCCGCCTCCCTCCTTCCTGGCCTCCCGGCGCTGCGCCCTTTCTCCCTGGTTCTCTCTTCTGCCGTTTTCCGTAGGCCTCTCTTCTCTGACCTGCGTCTCCTTTGGCAATCTGCAGGTTCTAG
+
BBAABBBBFF@BFFGGF5BBBAAAEF2FDH2FCFE22E0AABGFGG0E1BFG333BBG?GCG?FG/EE/?/0F?EE/?GFGAGHFG@<B/>C?/?D11<CCGFG<1CF.-AAEDGG-;CHE/FHCH0CGGGGG@BGGGEFGBEFGGFFFFFF.AED-;-99@DBBFBBF9FFF/FFF;BB9FBFFEFFFFFFBDFFFFFFBFDF/BBFFFFBFFFFF/;;FF9>A>.BFFFFFF/9//;FFFEF?ABFFFB
@M05620:37:000000000-D9766:1:1101:17143:6912 1:N:0:39
AGTGCCAGCTCTCAATCGCACAGGGGACCCAGGGCCTGGCCCCTCCATCCAGAAAACCTATGACCTCACCCGCTACCTGGAGCACCAACTCCGCAGCTTGGCTGGGACCTATGTGAGTATCCAGCGTAGGAATCTGGGAGTTGGGGAGGAGTGAGGAGTTGGGGAAAGACAGTCCTAACCGTGGAGGGTTCTGGTAAATGATGGGGTGAGGAGGGGCTCTTTGGCTCCCACCAGTCCCCCTGTCTGGTCTA
+
AAAABFFFBFFFGGGGGGGGGGHHGGGGGGHHGGGGGFHHHHGHGGHHGHHHHHFHHGGHHHHHHHHHHHHGGGGGHHHHHHHHHHHHGGHHGGGGGHHHGHHGGGHHGHHHHHHHHHHHHHHHHGDGGGHHHHHHHHHGGHHFGGGGGGGHGHHHHGHHHGGGGGHGHHHHHHHHHHHHGGFGGGGG.FFGGGFGGGGGGGGGGGFFFFFFFFFFFFFFFFFFFFFFFFFFFFFFFFFFFFFFFFFFFF/
@M05620:37:000000000-D9766:1:1101:24489:6938 1:N:0:39
ACCACACCTTAACAATGCGCAGAGTGTGGCTCCCGCGGCGCACCCCGTTCTGCGTACCGAGGCCCCCCTGCACCCCAAGGACAACCGCGCGAATATGCCCAGGTGCGTGGCCCGCTACCTCTTCTGGTGGCCGCCTCCCTCCTTCCTGGCCTCCCGGCGCTGCGCCCTTTCTCACTGGTTCTCTCTTCTGCCGTTTTCCGTAGGACTCTCTTCTCTGCCCTGCGTCTCCTTTGGCACTCTGCAGGTTCTAG
+
AAAAAAAAFF1BBFGGA1AAAA0BDF3D0GFG0FEGGG//AAEEGG>B0BFHH/>BEFGGCGGGG?EG/?/0F0CGCGHG00FHHG//<>C<<->><><<0<EHH0<ECGGHHGGGCGGGGGGGGGGFFGFGG@GGGGGGGFFFFFEFFFFFF-EF;@@@@@F@@F?@/FFFF/BFFFFFFFFFFFFFFFFF@FFFFFFFFFFBFFFFFFFFFFFFFFFFFFF@F@FFFFFFFF/;FFFFFFFFFFFFFFF
@M05620:37:000000000-D9766:1:1101:21527:6962 1:N:0:39
AGTGCCAGCTCTCAATCGCACAGGGGACCCAGGGCCTGGCCCCTCCATCCAGAAAACCTATGACCTCACCCGCTACCTGGAGCACCAACTCCGCAGCTTGGCTGGGACCTATGTGAGTATCCAGCGTAGGAATCTGGGAGTTGGGGAGGAGTGAGGAGTTGGGGAAAGACAGTCCTAACCGTGGAGGGTTCTGGTAAATGATGGGGTGAGGAGGGGCTCTTTGGCTCCCACCAGTCCCCCTGTCTGGTCTA
+
>>AABFFFAFFFGFGGGGGGGGFHGAA2BEGEFGGGGEEHGHGF1EHGHGHHFGHHC1BF5FBDGHHFHGHGGEGGHHHHHHGHHHHHGHHHGGGGGHHHGGHGGGHHGHHHHHGHHHHHHHHHHGFGCGHHHHHHHGHGGHHHGGGGGGGHHHGGHGHHHGGGGGHHGHHHHHHHHHHHGGGGGGGGAFGGGGGGGGGGGGGGGGFFFFFFFFFFFFFFFFFFFFFFFFFFFFFFFFFFFFFFFFFFFFB
@M05620:37:000000000-D9766:1:1101:20533:6972 1:N:0:39
AGTGCCAGCTCTCCATCGCACAGGGGACCCAGGGCCTGGCCCCTCCATCCAGAAAACCTATGACCTCACCCGCTACCTGGAGCACCAACTCCGCAGCTTGGCTGGGACCTATGTGAGTATCCAGCGTAGGAATCTGGGAGTTGGGGAGGAGTGAGGAGTTGGGGAAAGACAGTCCTAACCGTGGAGGGTTCTGGTAAATGATGGGGTGAGGAGGGGCTCTTTGGCTCCCACCAGTCCCCCTGTCTGGTCTA
+
>A>>>B@FAFFFGBGGGAECECHEF0AAAEGHBEE/ABFGFHGGGGHHHHHHFFHAFFHHHFFHHFGGHHH@E>>EHHFFBBGHGH0>?GHGEGGEEHBFEGHGGGHHGHHHHHHHHHHHHHDBHGGACGHHHHHHHH0/CFGHGG.@C.>CG0<G0AGFHHGGCCGH/GGHHHHGCGHGGGGG.ACGGGGGGGFFGGGGFGGGGGF@F-A/9B=@@@FFFFFFFFFFFFFFFFFFFFFF@FFFFFFFFFF
@M05620:37:000000000-D9766:1:1101:8396:6993 1:N:0:39
AGTGCCAGCTCTCAATCGCACAGGGGACCCAGGGCCTGGCCCCTCCATCCAGAAAACCTATGACCTCACCCGCTACCTGGAGCACCAACTCCGCAGCTTGGCTGGGACCTATGTGAGTATCCAGCGTAGGAATCTGGGAGTTGGGGAGGAGTGAGGAGTTGGGGAAAGACAGTCCTAACCGTGGAGGGTTCTGGTAAATGATGGGGTGAGGAGGGGCTCTTTGGCTCCCACCAGTCCCCCTGTCTGGTCTA
+
AA3AAFFFBFFFGGGGGGGCFCFDFGGGGGHHAEGDGGHFFHGHGGHHDGHHHFGHHGHHHHHHHHHHHHHGGEFGHHHHGGHHHHHHGHHHFGGGGHHHGHHGGGHHGHHHHHHHHGHHHHHHHGEGGGHHHHHHHHGGCGHHGGFGGGEHHHGHHGHHHHGGGGHHGHHHHHHHHHHHGGEGGGGGCFGGGGFGGGGGGGGGGGFFFFFFFFFFFFFFFFFFFFFFFFFFFFFFFFFFFFFFFFFFFF/
@M05620:37:000000000-D9766:1:1101:13669:6993 1:N:0:39
AGTGCCAGCTCTCAATCGCACAGGGGACCCAGGGCCTGGCCCCTCCATCCAGAAAACCTATGACCTCACCCGCTACCTGGAGCACCCACTCCGCAGCTTGGCTGGGACCTATGTGAGTATCCAGCGTAGGAATCTGGGAGTTGGGGAGGAGTGAGGAGTTGGGGAAAGACAGTCCTAACCGTGGAGGGTTCTGGTAAATGATGGGGTGAGGAGGGGCTCTTTGGCTCCCACCAGTCCCCCTGTCTGGTCTA
+
AAA>AFFFBFFFG4FFGGGCGCHCGEEGGGGH2BEEFGHHHHGHGGHHHHHHHHHHHGHHHEGHHGGHHHHGF>EEHHHHBFHHHH11?GHGDGCGFHGHGHHGGGHHGHHHHHEHHHHHHHHHHGGGGGHHHHHHGGFFGHHHGGFDGFEGF0DGGGHHHHGGE?GFCGFGHHHHHFHGGGGGDGGGEFGGGGFFGGGGFGGGGFFFFFFFFFF;DFFFEFFFFFFFFFFFEAFFFFFFFFFFFFFFFFB
@M05620:37:000000000-D9766:1:1101:13309:6997 1:N:0:39
AGTGCCAGCTCTCAATCGCACAGGGGACCCAGGGCCTGGCCCCTCCATCCAGAAAACCTATGACCTCACCCGCTACCTGGAGCACCAACTCCGCAGCTTGGCTGGGACCTATTGGGTATCCCACGTTGGGATCCGGGGGGTGGGGAAGCGTTGGGGGTTGGGGGAAGCACATCCTAACCGTGGCGGGTTCTGGTAAATGATGGGGTGAGGAGGGGCTTTTTGGCTCCCACCAGTCCCCCTGTCCGGTCTAT
+
ABBBBFFFBFFFGGGGGGG2AEGEGFGGEGDHGEGGDFHHCHGEFGHHHHFGBGFHHGGHHHEHHHHHHHGGGGEGHHHHHHHFFHHHGGHHGGE@EHHHGGHGGGCGGHEH3B?//BB3BG2@//0/@/?1/0<AF---;9=B-..;.9..-.-9-99-@CF-;.../9.//;9BBFF-A.;--;@9A./:F;/;9B//9/BFF.@E.9/.;@=--./;B-;///;99.D..9/;:EF-:9//9;99.;/
@M05620:37:000000000-D9766:1:1101:20942:7002 1:N:0:39
AGTGCCAGCTCTCAATCGCACAGGGGACCCAGGGCCTGGCCCCTCCATCCAGAAAACCTATGACCTCACCCGCTACCTGGAGCACCAACTCCGCAGCTTGGCTGGGACCTATGTGAGTATCCAGCGTAGGAATCTGGGAGTTGGGGAGGAGTGAGGAGTTGGGGAAAGACAGTCCTAACCGTGGAGGGTTCTGGTAAATGATGGGGTGAGGAGGGGCTCTTTGGCTCCCACCAGTCCCCCTGTCTGGTCTA
+
1AAAAFBFAFFFGFGGGFFAE0B0FGGGGGGGGEEFEFCHHHGHGGGHHHHHGHHGHGHFH1AGHHHHHHHGGGEGHGGBGGG/FGHHGHFHEF/>EGHHFHHGG/EFFHCHFHHHHHGHHHHEFCGFGCGHHGHFHHHGGHHHGCGGCGGHHHGGHGHHHEGCGGHGHHGHHHHHFHHHGGE@GGGGBFFGGGGBFBFFFGGFG.B?EFEFFB@<@@FFFFFBBFFFFFFFEFFFFFFF@FFFFF/BBF/
@M05620:37:000000000-D9766:1:1101:11021:7009 1:N:0:39
ACCACCCCTTCTACAATGAGCTGCGTGTGGCTCCCGAGGAGCACCCCGTGCTGCTGACCGAGGCCCCCCTGAACCCCAAGGCCAACCGCGAGAAGATGAGTGAGTGGCCCGCTACCTCTTCTGGTGGCCGCCTCCCTCCTTCCTGGCCTCCCGGCGCTGCGCCCTTTCTCACTGGTTCTCTCTTCTGCCGTTTTCCGTAGGACTCTCTTCTCTGACCTGAGTCTCCTTTGGAACTCTGCAGGTTCTCGCTC
+
AAAAA1ADAFFFBFGFGG1GGGHHGGFGHGGHHGGGGGG?EHAHHGGGFGGGHHHHHHHGEGGGGGGGGGGH1GGGGGGHGHHHAFGGGCCCC/0CG11<FF1?FHC?GA@GC->GHHHHHFDG0<CGGCCGGCHGHHGGHHHHFGGFGGGGB@-:A@?A=@B@?FFFFFFFF/B;FFFFFFFFFFFBF@;:BAFFBFFA-FFFFFFFFFFBFF/BFF-/9BBFBFFBBBFBBFFFFBB99FAFFB9--A-
@M05620:37:000000000-D9766:1:1101:20935:7020 1:N:0:39
AGTGCCAGCTCTCAATCGCACAGGGGACCCAGGGCCTGGCCCCTCCATCCAGAAAACCTATGACCTCACCCGCTACCTGGAGCACCAACTCCGCAGCTTGGCTGGGACCTATGTTAGTATTCAGGCGAGGAACCTTGGAGTTTGGGAGGAGGGAGGAGGTTGGGAAAGACAGTTCCAACCGGGGAGGGGTCTTGGAAATTATTGGGGGAGGAGGGGCTCTTTTGCCCCCACCAGGCCCCCTTGCTTGGCCT
+
BCCBCFFFCFFFGGGGGGGGGGHHGGGGGGHHGGGGGGHHHHGHGGHHHHHHHHHHHGHHHHHHHHHHHHHGGGGGHGHHHHHHHHHHGHHHGGGGGHHHGHHGGGHHGHHHHHB33B333D?322//<>/?0/01?FB01>1FFGA.C...-..<...;/CEG.GH./;C/00;00;CE---=--;C-A./0;00;F90090;FF;---;..ADF--./;F0B000;C-9A....ADFF-./000;A/00
@M05620:37:000000000-D9766:1:1101:15183:7021 1:N:0:39
AGTGCCAGCTCTCAATCGCACAGGGGACCCAGGGCCTGGCCCCTCCATCCAGAAAACCTATGACCTCACCCGCTACCTGGAGCACCAACTCCGCAGCCTGGCTGGGACCTATGTGAGTATCCAGCGTAGGAATCTGGGAGTTGGGGAGGAGTGAGGAGTTGGGGCAAGACAGTCCTAACCGTGGAGGGTTCTGGTAAATGAGGGGGTGAGGAGGGGCTCTTTGGCTCCCACCAGGCCCCCTGTCTGGTCTA
+
A3AAAFFCAFFFGFGGGFGGGGHHGGGGGG2FFAEECFGHFGG1EGHHHHFHFHFHFF3BGFGGHHH3GG1EEEEEHEHHHHHFGGGHGGHHGGEGG/B0/0E/<EFG/BFFH22F?????G21<C?CG/1>1FD?GH0/CF1<-@.<C.<<<0D.GA/CG/DG.AAEBGHHFHH00:;.-C99.9A?99.090F0;C0900=.--9@.;A/9.9@;@FF//B/BFBA.9:D?..;..;--.9//;/////
@M05620:37:000000000-D9766:1:1101:26490:7023 1:N:0:39
GAGGCTGCTTTGGACGAAACTCATAGATTACTGCAACAGTTCACCCTGGACCTGGGAAAGATTCTTGCCTGAATTACAGAAGCTGACACAACTGCAAATGTGATACGCAATCTTACTCGTATGGAAACCCTCTTACAACATCCCAAGCTACCAGAACAGCTCACTTTATAACGGCTTCTAACTTATGCAGTTTTGCGTCAGCACTTTTTCTGATCCAAGAGAACCATCTGGAGCATTTCTAGTTCTAACTC
+
1>>>>>C>F1BDCF1A1?E0F1F3FDBADAEA2E11BB0D2B2FGGABB0BB0BG/01BB01DDD2DBBFG0B2D1DBBB11BBB101@0>/101B111BB22@BB///>/B122B1FEFE00B11100?0?01B11B1/<BB/10/?<1@<11@000@@1@F?F1<G1@11///->0>F11>11<<FF0==00.<-C?..00.0;0;0::000;:;00.9/;/9;B/000;.;.0;C0000;;;;;0;;0
@M05620:37:000000000-D9766:1:1101:11014:7028 1:N:0:39
ACCACACCTTCTACAATGAGCTGCGTGTGGCTCCCGAGGAGCACCCCGTGCTGCTGACCGAGGCCCCCCTGAACCCCAAGGCCAACCGCGAGAAGATGAGTGAGTGGCCCGCTACCTCTTCTGGTGGCCGCCTCCCTCCTTCCTGGCCTCCCGGAGCTGCGCCCTTTCTCACTGGTTCTCTCTTCTGCCGTTTTCCGTAGGACTCTCTTCTCTGACCTGAGTCTCCTTTGGAACTCTGCAGGTTCTAGATC
+
AA?BBA>AFFFFBFG45BFGDGCGEEGEH2GHHGG2EEE?GHHHHGEGA1ECGAAFHHHGGGGGFGCGGGGHHHFGGGGEGGHF/FEGG?BDGFHG1FFGHHHHDDFGHCCGG-DHHHHHHHFHHHGHFGGGGGHGHFGHHHCBC/CGGGGGBG-9BGGGGGGGBFFFFFFFFF.;FFFFFFFFFFFBB@ADFFFFFFFADFFFFFFFFFFFFF/BFFFFFFFFFFFFFFFFFFFFFFFBFFFFFF/B/B/
@M05620:37:000000000-D9766:1:1101:26467:7031 1:N:0:39
ACCACACCTTCTACAATGAGCTGCGTGTGGCTCCCGAGGAGCACCCCGTGCTGCTGACCGAGGCCCCCCTGAACCCCAAGGCCAACCGCGAGAAGATGAGTGAGTGGCCCGCTCCCTCTTCTGGTGGCCGCCTCCCTCCTTCCTGGCCTCCCGGCGCTGCGCCCTTTCTCACTGGTTCTCTCTTCTGCCGTTTTCCGTCGGCCTCTCTTCTCTGCCCTGAGTCTCCTTTGGAACTCTGCAGGTTCTCGCTC
+
BBBABBBBFFFFGGGGGGGDGCHHGAEEGEHGAFFFGGEGFHHHHGGGDGGGHHFHGHFGGGGGGEGGGGFBCFHGGEDHGHHHEGG/BCGGGGFHGHGHHF2GHHEFHGGGGCEGHHHHHHHHHHGHGFGGGGHGHHGHHHHHFFGGGGGGG?DGGGGFFFFFFFFFF9FFFF.B9FFFFFFFFFFFFFADFFFFFF.-9-AAFFFFFFFFFFFFFFFFFFFF/BFFF/B/BFFFFFF/;.;FFFBF.A?
@M05620:37:000000000-D9766:1:1101:23753:7044 1:N:0:39
AGTGCCAGCTCTCAATCGCACAGGGGACCCAGGGCCTGGCCCCTCCATCCAGAAAACCTATGACCTCACCCGCTACCTGGAGCACCAACTCCGCAGCTTGGCTGGGACCTCTGTGAGGATAAAGCGTCGGAATCTGGGCGTTGGGGCGGAGTGCGGAGTTGGGGAAAGGCAATCCTAACCGTGAAGGGTTCTGGTAAATGATGGGGTGAGGAGGGGCTCTTTGGCTACCACCAGTCCCCCTGTCTGGCATA
+
>11>AFB11CCDGGGG1AAAA0B0AEE00AAEF0A//AFG0FF/EGFHF0CB101BG/0AGF2FGHGEFAEEGEEEHFH>FGHFH/FGGFHHGGG//>G0/FFGCGCG/01<<>BD10101<1@FF//>/>?/?1<?0/--<>GCG.--;-;.09--9;C0/--CG-A-;F-/;-9/9B-@:9--;9-9--FFF/99B/B9FFFFFF>-;AF-:=@--;9/;B///;-BFFFEFFFF/99@-/;BB//:::
@M05620:37:000000000-D9766:1:1101:12958:7062 1:N:0:39
GAGGCTGCTTTGGAAGAAACTCACAGGCCACGGCAAAAGTTCCTCCAGCGCCCAGGCATGATCCCCGACCCCGATATTCAAGCTCAAATGCCGGCTAATGCTTGGAAACAATGGCAAGTAAGACAGTCATAATCTAGGTAGTAGGCTGGAGGAAGGAATTGAAAAATTACCAGCATAACCACTGGGAACTCAGAAACCAGATACACTAGAGAGGAACACTATACTTCTCAACACCCTTCACCTCCCATGTA
+
AAAAAAFAFFFFCGGGGFGGFBD1B1000B0AEA0ECGA122DD1B0B0/AA//////1B121A0//>/>>///>>/B2BG2FG111B21>B//E//11B12B</BFFGGG1B1BB1?12@111@<1@1>2111?11111?<111110.0<..<0.<0<<00=0=<./0==0<./;0;;G:./0/..:.0;0009//9...00;;0;/090099././/0/0;;;/9//99B/;-;-/9:///---;9///
@M05620:37:000000000-D9766:1:1101:18638:7080 1:N:0:39
ACCACACCTTCTACAATGAGCTGCGAGTGGCTCCCGAGGAGCACCCCGTGCTGCTGACAGAGGCCCCCCTGAACCCCAAGGCCAACCGCGAGAAGATGCCCAGGTGAGTGGCCCGCTACCTCTTCTGGTGGCCGCCTCCCTCCTTCCTGGCCTCCCGGCGCTGCGCCCTTTCTCACTGGTTCTCTCTTCTGCCGTTTTCCGTAGGACTCTCTTCTCTGACCTGAGTCTCCTTTGGAACTCTGCAGGTTCTA
+
BBBBBBBBFFFFGGGGGFFFGGHFG2AA222BFFGGGG?EDHHHHGAGE1B1EHGHHH3FGEEGCGGGGGGHHHHGGGGEFHHHHEGEGEEGGGHHHHHHHBHGH2GHH2FFHH/AFGGHHFHHHHBFGFGHHGGGG.GFHHGHHBGH0GHH0GGEGG-DDGGBDFFFFFFFFFFFFFFFFFFFFFFFFFFFFFFFFFFFFFFFFFFFFFFFFFFFFFFFFFFFFFFFFFFFFFFFFFFFFFFFFFFFFFF
@M05620:37:000000000-D9766:1:1101:16461:7087 1:N:0:39
ACCACACCTTCTACAATGAGCTGCGTGTGGCTCCCGAGGAGCACCCCGTGCTGCTGACCGAGGCCCCCCTGAACCCCAAGGCCAACCGCGAGAAGATGCCCAGGTGAGTGGCCCGCTACCTCTTCTGGTGGCCGCCTCCCTCCTTCCTGGCCTCCCGGCGCTGCGCCCTTTCTCACTGGTTCTCTCTTCTGCCGTTTTCCGTAGGACTCTCTTCTCTGACCTGAGTCTCCTTTGGAACTCTGCAGGTTCTA
+
AA>AAAAAFFFFGGGFDGFEFDHHGGGGGCBGEFFEGGFEFHAGHGEGGGGFFHHGHHHGEEEEFEGEGGGFFGHEGGGHGHHHHFFEDDCCGGFHBFHHH1GA1?FGGDA<GGDDCCCHDGHHHHFH=C.CGDGCAEGECCFGCFFGGF.C9CGGG--9-9B.BBFB?FFBFF9FFFFBFFFFFFFFFFFEFBDDFFFFFFFD./9FFFEFF99//BBFFF.B.:9FFFBFFF/BFFFFB//BF.9FFF/
@M05620:37:000000000-D9766:1:1101:24674:7092 1:N:0:39
AGTGCCAGCTCTCAATCGCACAGGGGACCCAGGGCCTGGCCCCTCCATCCAGAAAACCTATGACCTCACCCGCTACCTGGAGCACCAACTCCGCAGCTTGGCTGGGACCTATGTGAGTATCCAGCGTAGGAATCTGGGAGTTGGGGAGGAGTGAGGAGTTGGGGAAAGACAGTCCTAACCGTGGAGGGTTCTGGTAAATGATGGGGTGAGGAGGGGCTCTTTGGCTCCCACCAGTCCCCCTGTCTGGTCTA
+
BBABBFFFAFFFGGGGGGGGGGHGGGGGGGHHGGGGGGHHHHGHGGHHGHHHHHHHHGHHHHHHHHHHHHHGGGGGHHHHHHHHHHHHGHHHG?EGG3FGGGHGDEHHGHHGHHHHHFHHHHHHHGGGGGHHHHHHHHCFGHHHGGFCGDGHHHHHGGHHHHGGGGHHHHHHHHHHHHHHGGGGGGGGEGGGGGFGGGGGGGGGGGFFFFFFFFFFFFFFFFFFFFFFFFFFFFFFFFFFFFFFFF/FFFB
@M05620:37:000000000-D9766:1:1101:20100:7105 1:N:0:39
ACCACACCTTCTACAATGAGCTGCGTGTGGCTCCCGAGGAGCACCCCGTGCTGCTGACCGAGGCCCCCCTGAACCCCAAGGCCAACCGCGAGAAGATGCCCAGGTGAGTGGCCCGCTACCTCTTCTGGTGGCCGCCTCCCTCCTTCCTGGCCTCCCGGAGCTGCGCCCTTTCTCACTGGTTCTCTCTTCTGCCGTTTTCCGTAGGACTCTCTTCTCTGACCTGAGTCTCCTTTGGAACTCTGCAGGTTCTA
+
BBBBBBBBFFFFGGGGGGGGGGHHGEGEEFHGHGGGGGGFGHHHHGGGEFGFHHHHHHHGGGGGGGGGGGGHHHHGGGGHGHHGHGGGGGGGGGHGHHHHHHEGHHHHHHGGHHGGGCFHHHHHHHHGHHGHHGGGGGHGHHGHHGGGGGGGGGGGGG-:?FGFGGFFFFFFFFFFFFFFFFFFFFFFFFFFFFDFFFFFFFFBF/BFFFFFFFFFFFBFFFFFFFFFFFFFFFFEFFFFFFFFFFFFFFB
@M05620:37:000000000-D9766:1:1101:16900:7106 1:N:0:39
ACCACACCTTCTACAATGAGCTGCGTGTGGCTCCCGAGGAGCACCCCGTGCTGCTGACCGAGGCCCCCCTGAACCCCAAGGCCAACCGCGAGAAGATGCCCAGGTGAGTGGCCCGCTACCTCTTCTGGTGGCCGCCTCCCTCCTTCCTGGCCTCCCGGAGCTGCGCCCTTTCTCACTGGTTCTCTCTTCTGCCGTTTTCCGTAGGACTCTCTTCTCTGACCTGAGTCTCCTTTGGAACTCTGCAGGTTCTA
+
ABABB@ABFFFFFGGFFGGGFFGFEEEEH?GHHGGEGGGFGHHHHGEGE?EEEFFHHHGGGGCGEGEGGGGHHHEEGGGFGGHFFGGGGGGGGGHHE2GHHGHGGGHHHHGGHHGGGGGHGHGHHHFHHHGHHG-::.GGHHGHFFGGEBFFFGGGB?99BABF??FF;FFFFFFFFFFFFBFFFFFFFFFFFFFFFFFF?FFFFFFFFFFFFFFFFFEFFFFFFFF/BFBFFFFFFFBFFFFFBFFBFB/
@M05620:37:000000000-D9766:1:1101:24924:7108 1:N:0:39
ACCACACCTTCTACAATGAGCTGCGTGTGGCTCCCGAGGAGCACCCCGTGCTGCTGACCGAGGCCCCCCTGAACCCCAAGGCCAACCGCGAGAAGATGCCCAGGTGAGTGGCCCGCTACCTCTTCTGGTGGCCGCCTCCCTCCTTCCTGGCCTCCCGGCGCTGCGCCCTTTCTCACTGGTTCTCTCTTCTGCCGTTTTCCGTAGGACTCTCTTCTCTGACCTGAGTCTCCTTTGGAACTCTGCAGGTTCTA
+
BBBBBBBBFFFFGGGGGGGGGGHHFEGACEHGHGGEDGGCDHHGHGGGDEGGGHHHHHHGGCEGGGGGGFGHHHHGGGGHGHHHHGGGGFGGGGHFGFHHHHHGFHHHHFGGHHGGGGGHHHGHHHHHHHGHGGGGGGHGHHGHHGGGGGGGGGGGGG-ABFFFFFFFFFFFFFFFFFFFFFFFFFFFFFFFFFDFFFFFFFFFFEFFFFFFFFFFFFBFFFFFFFFFFFBFFFFFFFFFFFFFFFFFFFB
@M05620:37:000000000-D9766:1:1101:15838:7117 1:N:0:39
GAGGCTGCTTTGGAAGAAACTGACAAGCCAGGGACAAAAGATCGGAAGAGCACACGTCTGAACTCCAGTCACGAGCTTCAATCTCGTATGCCGTCTTCTGCTTGAAAAAAAAAAAAAACCCACCCTCGTACTCCCCCCATGCTCCGTCATCTCATCTCTACTCTCAGCCCACCCCTTCCACACGGCCCTACTGCCCACTTACATAGTTCGCTCCCCTCGAACCCTTAGCTTCCTTTACACTCTTACTATCA
+
CCCCCCFCFFFFGBGGFGGGGGHHHHHHGFHEGGGCGHFHFHHHGGGGGHHHHHHGCGGFHHHHHHGHGHFHGG00BFGHHHDGHFFFHGHHGGGHGHFGHHGHFHHHHGFE<////<////<>...-...<0/<<.--///000.:...00<000000000009:0;B....:-../900/.----9././///./..////:////;.9;...9/.-./.-..///9/////://///99///9:/;;/
@M05620:37:000000000-D9766:1:1101:23858:7126 1:N:0:39
AGTGCCAGCTCTCAATCGCACAGGGGACCCAGGGCCTGGCCCCTCCATCCAGAAAACCTATGACCTCACCCGCTACCTGGAGCACCAACTCCGCAGCTTGGCTGGGACCTATGTGAGTATCCAGCGTAGGAATCTGGGAGTTGGGGAGGAGTGAGGAGTTGGGGAAAGACAGTCCTAACCGTGGAGGGTTCTGGTAAATGATGGGGTGAGGAGGGGCTCTTTGGCTCCCACCAGTCCCCCTGTCTGGTCTA
+
CCCCCFFFCFFFGGGGGGGGGGHGGGGGGGGHGGGGGGHHHHGHGGHHHHHHHHHHHGHFHHFHHHHHHHHGGGGGHHHHGHHHHHHGGHHHGGGGGHHHGHHGGGHHGHHHHHHHHHHHHHHHHGEGGGHHHHHHHHHGGHHHGGGGGGGHHHHHHGHHHHGGGGHHHHHHHHHHHHHHGGGGGGGGEFFGGGGFGGGGGGGGGGFFFFFFFFFFFFFFFFFFFFFFFFFFFFFFFFFFFFFFFFFFFFF
@M05620:37:000000000-D9766:1:1101:18665:7132 1:N:0:39
ACCACACCTTCTACAATGAGCTGCGTGTGGCTCCCGAGGAGCACCCCGTGCTGCTGACCGAGGCCCCCCTGAACCCCAAGGCCAACCGCGAGAAGATGAGTGAGTGGCCCGCTCCCTCTTCTGGTGGCCGCCTCCCTCCTTCCTGGCCTCCCGGCGCTGCGCCCTTTCTCACTGGTTCTCTCTTCTGCCGTTTTCCGTAGGACTCTCTTCTCTGCCCTGAGTCTCCTTTGGAACTCTGCAGGTTCTCGATC
+
CCDDDCBCFFFFGGGGGGGGGGHHGGGEHGHGHGGGGGGGGHHHHGGG1EGGHHHHHHHGGGGGGGGGGGGHHHHGGGGHGHHHGGGGGGBFCFHHHHFHHHGHHHGGHHGGG@EGHHHHHHHHHHGHGGGGGGHGHHGHHHHHHGGGGGGGGGC?GGGFFFFFFFFFFFFFF09BFFFFFFFFFFFBFBDDFFFFFFFFDFFFFFFFFHFFHHFFFFFFFFFFFFFFFFFFFFFFFFF0;AFFFFBE0B.
@M05620:37:000000000-D9766:1:1101:10276:7176 1:N:0:39
GAGGCTGCTTTGGAAGAAACTGAGAAACCAGGGACACAAGATCGGAAGACCACACATCTGTACTCTAGTCAGCGATCATTATCTCGTATTCCGTCTCCTGGTTTGAAAAAGAAAATGTACTCCTCGCAGGGAGTCCGGACTCTGGTACCACCCTGGCCAGTGCGTCAGACATTTCCGCTTTCGCACTGTTGTGGCTCCCCTTGAGGACTTCTCCGCCTTTTTGCTTGCCACTGCCAACCCCTGGAGCTCAG
+
AAAAAAFAFFFFGC5BEFGGG5B4D5BAAAA2BAFF2E2FBAEA2A2B2AB2A11AAB5DA5555D5AAB55BA01B?@5D5DF5B1B33BB3BB1BBGHGH3B13BBB0//03?434B4?F33B?/<?C/FA/22////<@2F2?1<1?1///??00<.<11>.-><0<C0<DGB.<<<C;A.;--/;CBCAE..0..9/=900/:;/90;00;.;C;:0;-/;:;./:BF////:.;A..A?....;//
@M05620:37:000000000-D9766:1:1101:10859:7201 1:N:0:39
AGTGCCAGCTCTCAATCGCACAGGGGACCCAGGGCCTGGCCCCTCCATCCAGAAAACCTATGACCTCACCCGCTACCTGGAGCACCAACTCCGCAGCTTGGCTGGGACCTATGTGAGTATCCAGCGTAGGAATCTGGGAGTTGGGGAGGAGTGAGGAGTTGGGGAAAGACAGTCCTAACCGTGGAGGGTTCTGGTAAATGATGGGGTGAGGAGGGGCTCTTTGGCTCCCACCAGTCCCCCTGTCTGGTCTA
+
AAABCFFFCFFFGGGGGFGGGGHHGGGGGGHHGGGGCFHHHHGHGGHHHHHHGHFHGGHHHHHHHHHHHHHGGGGGHHHHHHHHHHHHGHHHGG?FGHHHGHHGGGHHGHHHHDHF3FHHB3BGG?CE/<DGGGHHFHAF<0FGCGA-CDEBHE0GCCGHHHC-EGHHHGHFHHFFFFHHGD:DEGGG.:FFG00;FBBFFGGGGGAC?.FBFFAFFFFFFFBBFBF.AF?DFF0FFFFDC.FFFF/B0B0
@M05620:37:000000000-D9766:1:1101:13574:7209 1:N:0:39
ACCACACCTTCTACAATGAGCTGCGTGTGGCTCCCGAGGAGCACCCCGTGCTGCTGACCGAGGCCCCCCTGAACCCCAAGGCCAACCGCGAGAAGATGCCCAGGTTAGTGGCCCGCTACCTCTTCTTGTGGCCGCCTCCCTCCTTCCTGGCCTCCCGGAGCTTCGCCCTTTCTCACTGGTTCTCTCTTCTGCCGTTTTCCGGAGGACTCTCTTCTCTTACCTTAGTCTCCTTTTGAACTTTTCAGGTTCTA
+
AAABBABBFFFFGGGGGGGGGGHHGGGGHDGHHGGGGGG?FHHHHGGGGGGGHHHHHHHGGGGGGGGGGGGHHHHGGGGHGHHHHGGGGGGGGGGHHHBGH2/C111<FFHEHH<<>--FB10=0=0=<<D.C--A::GGB:ECHCF00;AFB.EE.B?-@A/0-9CD-FFB//:F//;/B99//99B////;-9AFFBF.-.9@.:/9/99BB/9///BF/9/////9B/FF//.;////////B/99//
@M05620:37:000000000-D9766:1:1101:7516:7212 1:N:0:39
CGTGCCAGCTCTCAATCGCACAGGTGACCCAGGGCCTGGCGACTCCATCCATAATACCTATTACCTCACCCGATACCTGGAGCACCAACTCCGCCGCTTGGCTGTGACCTATGTGAGTATCCAGCGTAGGAATCTGGGAGTTGGGGAGGAGTGAGGAGTTGGGGAAAGACAGTCCTAACCGTGGAGGGTTCTGGTAAATGATGGGGTGAGGAGGGGCTCTTTGGCTCCCACCAGTCCCCCTGTCTGGTCTA
+
11>>A>@FAF@D1ABFGGGGGG0B1B1BGGAA0BA0A0AB//AABFC1FAB22A2DDB11B12DBA1BBFGE>/FGHFB0BBBB0?0F?BFGE?//>>EF/<F/0B>FGFGGFHGFG>BGDD2FGC??<?@GGGGHHGFG?0FHGGCC<CGHHDGHB<CGHFGC.:AG/CCC0;CF0GGHA.;AAEG@:;AFFG9;FFCFEFFF..;;AFFBBA-=@9EFFFF/BBF99B;-A9/BFFFF@FFFF///;//
@M05620:37:000000000-D9766:1:1101:17319:7219 1:N:0:39
ACCACACCTTCTACAATGAGCTGCGTGTGGCTCCCGAGGAGCACCCCGTGCTGCTGACCGAGGCCCCCCTGAACCCCAAGGCCAACCGCGAGAAGATGCCCAGGTGAGTGGCCCGCTACCTCTTCTGGTGGCCGCCTCCCTCCTTCCTGGCCTCCCGGAGCTGCGCCCTTTCTCACTGGTTCTCTCTTCTGCCGTTTTCCGTAGGACTCTCTTCTCTGACCTGAGTCTCCTTTGGAACTCTGCAGGTTCTA
+
AAAAA1AAFFFFDGGFGGGGGEHHGEGEHGGHFGGG?EG/EGGHHGGGAEGGGGFHHHHGEGEEGFGGGGGCGHHGGGEHGGHHAFGGGGCGG/FGG1GHHFHGHHHHHFFFHHGGGGGHHHHHHHHHHHGHHCCGGGHGHHGHHGGGGFFGGGGGGG?@GGGGGGF@<FFFFFFFFFFBFFFFFFFFFFFFF@FFFFFFFFFFFFFFFFFFFFFFFFFFFFFFFFFEFFBFFFEFFFFFFFFEFFFFFFB
@M05620:37:000000000-D9766:1:1101:25588:7222 1:N:0:39
ACCACACCTTCTACAATGAGCTGCGTGTGGCTCCCGAGGAGCACCCCGTGCTGCTGACCGAGGCCCCCCTGAACCCCAAGGCCAACCGCGAGAAGATGCCCAGGTGAGTGGCCCGCTACCTCTTCTGGTGGCCGCCTCCCTCCTTCCTGGCCTCCCGGAGCTGCGCCCTTTCTCACTGGTTCTCTCTTCTGCCGTTTTCCGTAGGACTCTCTTCTCTGACCTGAGTCTCCTTTGGAACTCTGCAGGTTCTA
+
BBBBBBBBFFFFEGGF5GFGGFHBEEEGHEHHHGFAGGGCGHHHHGEEE1EEGGHHHFHEGGGGFGEGGGGHFHEEFGGHGHHEGGGGG?@B?DHHHFHHHHEFGHHHGHGGHHGGGCGHEHHHGHHHHGGHHGGCDFHGGHGHHGGG0FFGBFGGGG-BBGFBBGFBBFFFFFFFFFFFFFBFFFFFFFFFFBDFFFFFFFFBD/FFFFFFFFFFFFFFFFFFFFFFFFBFFFFFFFFFFFFFFFFFFFF
@M05620:37:000000000-D9766:1:1101:16417:7227 1:N:0:39
AGTGCCAGCTCTCAATCGCACAGGGGACCCAGGGCCTGGCCCCTCCATCCAGAAAACCTATGACCTCACCCGCTACCTGGAGCACCAACTCCGCAGCTTGGCTGGGACCTATGTGAGTATCCAGCGTAGGAATCTGGGAGTTGGGGAGGAGTGAGGAGTTGGGGAAAGACAGTCCTAACCGTGGAGGGTTCTGGTAAATGATGGGGTGAGGAGGGGCTCTTTGGCTCCCACCAGTCCCCCTGTCTGGTCTA
+
CCCBCFFFCFFFGGGGGGGGGGHGGGGGGGHHGGGGGGHHHHGHGGHHHHHHHHHHHGHHHHHHHHHHHHHGGGGGHGHHHGGGHHHHGHHHGGGGGHHHGHHGGGHHGHHHHHHHHHHHHHHHHGGGGGHHHHHHHHHGGHHHGGGGGGGHHHHHHGHHHHGGGGHHHHHHHHHHHHHHGGEGGGGGEGGGGGGGGGGGGGGGGGFFFFFFFFFFFFFFFFFFFFFFFFFFFFFFFFFFFFFFFFFFFFF
@M05620:37:000000000-D9766:1:1101:11797:7236 1:N:0:39
ACCACACCTTCTACAATGAGCTGCGTGTGGCTCCCGAGGAGCACCCCGTGCTGCTGACCGAGGCCCCCCTGAACCCCAAGGCCAACCGCGAGAAGATGCCCAGGTGAGTGGCCCGCTACCTCTTCTGGTGGCCGCCTCCCTCCTTCCTGGCCTCCCGGCGCTGCGCCCTTTCTCACTGGTTCTCTCTTCTGCCGTTTTCCGTAGGACTCTCTTCTCTGACCTGAGTCTCCTTTGGAACTCTGCAGGTTCTA
+
BBBBBBAAFFFFGGGGGG55GAGFGEEBFEHHGFGECEE?FHHHHGGGGFGGGHHHHHHFGGGGGGEGGGGFHFHGGGGHEFHHGGGGGC/>@DHFHEHHHHHGHFHHHHGGHHGGGGGHHHHHHEHHHHGHHGGGGGHGHHGHGGGGFGGGGGGGGG-ABB?FBBFBBFFFFFFFFFFFFFFFFFFFFFFFFBFFFFFFFFFDFFFFFFFFFFFFFFBFFEBBBFFFFFFFFFFFFFFFFFFFFF?FFFF
@M05620:37:000000000-D9766:1:1101:19821:7238 1:N:0:39
ACCACACCTTCTACAATGAGCTGCGTGTGGCTCCCGAGGAGCACCCCGTGCTGCTGACCGAGGCCCCCCTGAACCCCAAGGCCAACCGCGAGAAGATGCCCAGGTGAGTGGCCCGCTACCTCTTCTGGTGGCCGCCTCCCTCCTTCCTGGCCTCCCGGCGCTGCGCCCTTTCTCACTGGTTCTCTCTTCTGCCGTTTTCCGTAGGACTCTCTTCTCTGACCTGAGTCTCCTTTGGAACTCTGCAGGTTCTA
+
CCCCCDCCFFFFGGGGGGGGGGHHGGGFEGHHHGGGGGGGGHHHHGGGDGGGHHGHHHHGGGGGGGGGGGGHHHHGGGGHGHHHHGGGGGGGGGHHHHHHHGHGHHHHHHGGHHGGGGGHHHHHHHHHHHGHHGGGGGHGHHGHHGGGGGGGGGGGGG-ADFFFFFFFFFFFFFFFFFFFFFFFHFFHFFHFFFFFFFFFFFFFFFFFFFFFHHHFHFFFFFFFFFFFHFFFFFFFFFFFFFFFFFFFFFF
@M05620:37:000000000-D9766:1:1101:15872:7247 1:N:0:39
AGTGCCAGCTCTCAATCGCACAGGGGACCCAGGGCCTGGCCCCTCCATCCAGAAAACCTATGACCTCACCCGCTACCTGGAGCACCAACTCCGCAGCTTGGCTGGGACCTATGTTGAGTATCCAGCGTAGGAATCTGGGAGTTGGGGAGGAGTGAGGAGTTGGGGAAAGACAGTCCTAACCGTGGAGGGTTCTGGTAAATGATGGGGTGAGGAGGGGCTCTTTGGCTCCCACCAGTCCCCCTGTCTGGTCT
+
>1>>AFDFAFFFFGGDFCFGE0FG0EFGGGGHGGGCG/GFFHGHGGGH1GHEFF1BFFFFHHHHGHEHHHHGGGGEHHHFEGHE>FHHG0GHGGGGGBGHGHHGGGHHGHHGHHHHHHHHHHHHHHGGGGGHHHHHHEEGGGHHHCCFCGGGHHFGHFGGCGBCGGGHHHHHHHHHHHHHGGBGGGGGGCFGGGGBFGFGGGGFGGFF@FFFFFF@@;@FFFFFFFFFFFFFFFFFFFFFF@FFFFF/BFF
@M05620:37:000000000-D9766:1:1101:18808:7262 1:N:0:39
ACCACACCTTCTACAATGAGCTGCGTGTGGCTCCCGAGGAGCACCCCGTGCTGCTGACCGAGGCCCCCCTGAACCCCAAGGCCAACCGCGAGAAGATGCCCAGGTGAGTGGCCCGCTACCTCTTCTGGTGGCCGCCTCCCTCCTTCCTGGCCTCCCGGAGCTGCGCCCTTTCTCACTGGTTCTCTCTTCTGCCGTTTTCCGTAGGACTCTCTTCTCTGACCTGAGTCTCCTTTGGAACTCTGCAGGTTCTA
+
AAABB@ABFFFFFGGBAFGGFGFFEEEGHAHHFGEEEEGCGHHHHGGGEAFFFEBGHGCEGGCGFGGGGGEHHGHEGGGFGHHHGGGEGGGGG?HHHHHGGHHAGFFGHHC/0?DDD-AG1DG0==<D0<EHHCG-CAH://E/GGGGBBF.9FG.EB-;A.9F@@FBBFFFEFFFFEFFFFFFF/BB/9FFBBFFFEBFDFAAD/9BBFBFFFFFF/9BBFF/;FBFF//FFBF/FFFF/BFFFFFFEFB
@M05620:37:000000000-D9766:1:1101:15699:7282 1:N:0:39
AGTGCCAGCTCTCAATCGCACAGGGGACCCAGGGCCTGGCCCCTCCATCCAGAAAACCTATGACCTCACCCGCTACCTGGAGCACCAACTCCGCAGCTTGGCTGGGACCTATGTGAGTATCCAGCGTAGGAATCTGGGAGTTGGGGAGGAGTGAGGAGTTGGGGAAAGACAGTCCTAACCGTGGAGGGTTCTGGTAAATGATGGGGTGAGGAGGGGCTCTTTGGCTCCCACCAGTCCCCCTGTCTGGTCTA
+
AAA3AFFFBFFFGGFGGEEFGGHGGGGGGGHHGGGGGGHGAGEHGGHGHGHHFFHFFFHEFHFHHHHHHHHGGEFGHFHHGGGHFHHHGGHHGGGGGGHE?GHGGGHHGFGGHGHGHHFFHHHHHF?<>DGEHHHHGGFGGHFHGGGCG?EHFFHHGDGHGHGGFDHFGGFFHHHGHGFHGGEG.ADGC?FGGGF0F0FFFFGGGGFFFFFFFFFFAFFFFFFFFFBEFFFFFFFFFFFFFFFFFFFFFE9
@M05620:37:000000000-D9766:1:1101:18728:7301 1:N:0:39
AGTGCCAGCTCTCAATCGCACAGGGGACCCAGGGCCTGGCCCCTCCATCCAGAAAACCTATGACCTCACCCGCTACCTGGAGCACCAACTCCGCAGCTTGGCTGGGACCTATGTGAGTATCCAGCGTAGGAATCTGGGAGTTGGGGAGGAGTGAGGAGTTGGGGAAAGACAGTCCTAACCGTGGAGGGTTCTGGTAAATGATGGGGTGAGGAGGGGCTCTTTGGCTCCCACCAGTCCCCCTGTCTGGTCTA
+
AA>>AFBFAFFFGFGGDGGGGCHAFGEGGCFH0EECEGHGFHGFGGFHHFFHFFGGHGFHGHFHHFHCGGHGG@EGHHHHFFHHHHFFEHHHFGGGEGGFFBG/EGGGG<GHHH2BFGHHHHGHGGFF@/FHHHHHHHFFGHHHGGFCCAEGGHH.CAGHHHCCGGGGHHH/CH00GFHH@GEG?EFGGFGGGGFFFFG0BFGGGGF?FF?BAB?-;-:9BFFBBBFEEBFFF-::FB-A-;BFF/B/9B/
@M05620:37:000000000-D9766:1:1101:21441:7364 1:N:0:39
AGTGCCAGCTCTCAATCGCCCAGGGGACCCAGGGCCTGGCCCCTCCATCCAGAAAACCTATGCCCTCCCCCGCTACCTGGAGCCCCAACTCCGCAGCTTGGCTGGGCCCTATGTGAGTATCCAGCGTAGGAATCTGGGAGTTGGGGAGGAGTGAGGAGTTGGGGAAAGACAGTCCTACCCGTGGAGGGTTCTGGTAAATGATGGGGGGAGGAGGGCCTCTTTGGCTCCCCCCAGTCCCCCGGTCTGTTCTA
+
AAAAAFFFAFFFBGFDEF1110FFGG0FGEAGG0BE/FFGHHE/EEB1FG1BGHHBG/A1111BFF>/FGEEE//>>1FB0>B/?EGAEHHC/E/<EH<GAGFGG//?<?011@2>1>2@FG>10/</>AF1?11GHC<<ECHHGC<C-..<.0DCC:GFHHGCGGAC/B/9;F99F0;.9.=;9CC@G?A9C09;F/////BFF----;--AF?-9-:BF/B///;E--;---9BFFF?-----B///9/
@M05620:37:000000000-D9766:1:1101:18589:7379 1:N:0:39
ACCACACCTTCTACAATGAGCTGCGTGTGGCTCCCGAGGAGCACCCCGTGCTGCTGACCGAGGCCCCCCTGAACCCCAAGGCCAACCGCGAGAAGATGCCCAGGTGAGTGGCCCGCTACCTCTTCTGGTGGCCGCCTCCCTCCTTCCTGGCCTCCCGGAGCTGCGCCCTTTCTCACTGGTTCTCTCTTCTGCCGTTTTCCGTAGGACTCTCTTCTCTGACCTGAGTCTCCTTTGGAACTCTGCAGGTTCTA
+
BBB?AABBFFFFGGGGGGGDGFGHGEGA4AFGHGGGGGCGGHHHHAEG1BEGHHHFFHHGGGGGGGGGGGGHHHHGGGGHGHHGHGGGGGGGGGHHHHHHHHHFGHHHHHGGHHGGGGGHHHHHHHHHHHGHHGGGGGHGHHGHHGGGGGGGGGGGGG-@AFFGGGFBBFFFFFFFFFFFFFFFFFFFFFFFFBFFFFFFFFFFFFFFFFFFFFFFFFFFFFFFFFFFFFFFFFFFFFFFFFFFFFFFFFB
@M05620:37:000000000-D9766:1:1101:8635:7412 1:N:0:39
ACCACACATTCTACAATGCGCTGCGTGAGGCTCTCGAGGAGCACCCCTTGCTGCTGACCGAGGCCCCCCTGAACCCCAAGGCCAACCGCGCGAAGATGCCCAGGTGAGTGGCCCGCTACCTCTTCTGGTGGCCGCCTCCCTCCTTCCTGGCCTCCCGGCGCTGCGCCCTTTCTCACTGGTTCTCTCTTCTGCCGTTTTCCGTAGGACTCTCTTCTCTGCCCTGAGTCACCTTTGGAACTCTGCAGGTTCTA
+
AABBABB3BBBDFFFGGGBEFGGGGEG22BFBF3BB3BAEDHABFEFAFFBGBGHHHHH0>0?EFGGGGEEF3FGFGGGHGHHHHGGGEG>BFGG/?FGHHHHGFHGGHHGGHGGGGFGHHHHHHHHHHHGHHGGGGFHGHGGGGGGGBFGGGGGGGG-=BFFFFFFFFFFFFFFFFFFFFFFFFFFF9;BFFFDFFFFFFFFFFBFFFFFFFFF/;B/;EFF.;BF/;BFFFFFFFFFFFFFFFFFFFFB
@M05620:37:000000000-D9766:1:1101:14003:7430 1:N:0:39
AGTGCCAGCTCTCAATCGCACAGGGGACCCAGGGCCTGGCCCCTCCATCCAGAAAACCTATGACCTCACCCGCTACCTGGAGCACCAACTCCGCAGCTTGGCTGGGACCTATGTGAGTATCCAGCGTAGGAATCTGGGAGTTGGGGAGGAGTGAGGAGTTGGGGAAAGACAGTCCTAACCGTGGAGGGTTCTGGTAAATGATGGGGTGAGGAGGGGCTCTTTGGCTCCCACCAGTCCCCCTGTCTGGTCTA
+
ABBCCFFFCFFFGGGGGGGGGGHHGGGGGGGHGGGGGGHHHHGHGGHHHHHHHHHHHGHHHHHHHHHHHHHGGEGGHHHHGGHHHHHHGHHHGGGGG3BFGHHGGGHHGHHHHHHHHHHHHHHHHGGGGGHHHHHHHHHGGHHHGGGGGGGHHHHHHGHHHHGGGGHHHHHHHHHHGHHHGGGGGGGGCFGGGGFGGGGGGGGGGGFFFFFFFFFFFFFFFFFFFFFFFFFFFFFFFFFFFFFFFFFFFFF
@M05620:37:000000000-D9766:1:1101:26299:7432 1:N:0:39
ACCACACCTTCTACAATGAGCTGCGTGTGGCTCCCGAGGAGCACCCCGTGCTGCTGACCGAGGCCCCCCTGAACCCCAAGGCCAACCGCGAGAAGATGAGTGAGTGGCCCGCTCCCTCTTCTGGTGGCCGCCTCCCTCCTTCCTGGCCTCCCGGCGCTGCGCCCTTTCTCACTGGTTCTCTCTTCTGCCGTTTTCCGTAGGACTCTCTTCTCTGCCCTGAGTCTCCTTTGGCACTCTGCAGGTTCTCGCTC
+
BBBBBBBBCFFFGGGGGGFGGGHCGEEA4AGGEFGE?EFG?GHGHGGG?EEGEHEGGHFE?FCGG?EGGFFFGFHGG>EGGEHHHGFECCG@@GFFDGBGGFHHHHGGH<<AFCEFHHHHHHHHGHGGGGFGGGHGHHGHHHHHHGGGGGGGGAADAFGDFFFFF/FFFFFFFB.;FFFFFFFFFFFBFD.AFFFFFB?A9:BFBFFFFFFFFFFFFFFF.;FFFFFFBBB/:;BF/BF/9AFFFF;A.AA
@M05620:37:000000000-D9766:1:1101:7225:7439 1:N:0:39
AGTGCCAGCTCTCAATCGCACAGGGGACCCAGGGCCTGGCCCCTCCATCCAGAAAACCTATGACCTCACCCGCTACCTGGAGCACCAACTCCGCAGCTTGGCTGGGACCTATGTGAGTATCCAGCGTAGGAATCTGGGAGTTGGGGAGGAGTGAGGAGTTGGGGAAAGACAGTCCTAACCGTGGAGGGTTCTGGTAAATGATGGGGTGAGGAGGGGCTCTTTGGCTCCCACCAGTCCCCCTGTCTGGTCTA
+
BBABBFFFBFFFGGGGGGGGGGHHFGGGGGHHGGGGGGHHHHGHGGHHHHHHHHHHHGHHHHFHHHHHHHHGGGGGHHHHHHHHHHHHGHHHGGGGGHHHGHHGGGHHGHHHHHHHHHHHHHHHHGGGGGHHHHHHHHHGGHHHGGGGGGGHHHHHHGHHHHGGGGHHHHHHHHHHHHHHGGGGGGGGDGGGGGFGGGGGGGGGGGFFFFFFFFFFFFFFFFFFFFFFFFFFFFFFFFFFFFFFFFFFFFF
@M05620:37:000000000-D9766:1:1101:20898:7447 1:N:0:39
ACCACACCTTCTACAATGAGCTGCGTGTGGCTCCCGAGGAGCACCCCGTGCTGCTGACCGAGGCCCCCCTGAACCCCAAGGCCAACCGCGAGAAGATGCCCAGGTGAGTGGCCCCCCACCTCTTCCGGTGGCCGCCTCCCTCCTTCCTGGCCTCCCGGAGCTGCGCCCTTTCTCACTGGTTCTCTCTTCTTCCGTTTTTCGTAGGACTCTCTTCTCTGACCTGAGTATCCTTTGGAACTCTGCAGGTTCTT
+
>AAAAAAAFFFFFGGEFGG1B1FFGEFGAABGAFGG0AEE?F/GHGEEEEFF1FHHHHHGE>/EB?EEEGGF@BGEGGEHFGGEGFG@CGG@CCF<?11?F1//?110<?FAGH-<--.<..<D00<<<:..C--@.99C/9C/0;B00BAF0.;.;@A?@F/9--;=-BF////;//-/9/B9///;B///:-//9E-;-----;/;/;//;/9;/99B//-B-://9B9FF//B//;///9/;F-9///
@M05620:37:000000000-D9766:1:1101:24493:7454 1:N:0:39
AGTGCCAGCTCTCAATCGCACAGGGGACCCAGGGCCTGGCCCCTCCATCCAGAAAACCTATGACCTCACCCGCTACCTGGAGCACCAACTCCGCAGCTTGGCTGGGACCTATGTTGAGTATCCCGCGTAGGAATCTGGGAGTTGGGGAGGGGTGAGGCGTTGGGGAAAGACAGTCCTAACCGTGGAGGGTTCTGGTAAATGATGGGGTGAGGAGGGGCTCTTTGGCTCCCACCAGTCCCCCTGTCTGGTCT
+
BCABCFFFDFFFGGGGGGGGGGHGGGGGGGHHGGGGGGHHHHGHGGHHHFHHHHHHHGHHHHHHHHHHHHHGGEGGHHHHGGHHHHGHGHHHFGGGGHHHGHHGGGHHGHHHHHGHGHHFBHH2CC@>@FEGF1GGHHG<FEHHHGGFDF-A<@.=C.-;@DGGGGGACBFGGBFBFGGGGGEFF9EFFFFFFFB0;FFFFF:FFFFA@EFFFFFFFA=AFF0F:BBFFFFFFF.:FFFFD-;0BBFFB:;
@M05620:37:000000000-D9766:1:1101:22552:7467 1:N:0:39
ACCACACCTTCTACAATGAGCTGCGTGTGGCTCCCGAGGAGCACCCCGTGCTGCTGACCGAGGCCCCCCTGAACCCCAAGGCCAACCGCGAGAAGATGCCCAGGTGAGTGGCCCGCTACCTCTTCTGGTGGCCGCCTCCCTCCTTCCTGGCCTCCCTGAGCTGCGCCCTTTCTCACTGGTTCTCTCTTCTGCCGTTTTCCGTAGGACTCTCTTCTCTGACCTGAGTCTCCTTTGGAACTCTGCAGGTTCTA
+
CCCCCCCCFFFFGGGGGGGGGGHHGGGFHGHHHGGGGGGGGHHHHGGGGGGGHHHHHHHGGGGGGGGGGGGHGHHGGGGHGHHHHGGGGGGGGGHHHHHHHHHGHHHHHHGGHHGGGGGHHHHHHHHHHHGHHGGGGGHGHHGHHGGGGGGGGGGGGF/CFGGGGGGGGGFFFFFFFFFFFFFFFFFFFFFFFFFFFFFFFFFFFFFFFFFFFFFFFFFFFFFFFFFFFFFFFFFFFFFFFFFFFFFFFFB
@M05620:37:000000000-D9766:1:1101:15376:7471 1:N:0:39
ACCACACCTTCTACAATGAGCTGCGTGTGGCTCCCGAGGAGCACCCCGTGCTGCTGACCGAGGCCCCCCTGAACCCCAAGGCCAACCGCGAGAAGATGCCCAGGTGAGCAGCCAACTCCAGGTTATGGTCGCCGCATCCCTCCTTCCTGGCCTCCCGCCCCTGCGCCCTTTCTCGCTGGTTCTCTCTTCTGCAGTTTTCCGCACGACTCTCGTCTCTGACATGAGTCTCCTTTCGAACTCTACAGGCTCTT
+
ABBBBAAAFFFFGGGGGGGFG5FHGEEAAEEGHGGGGGFGGDGHHGGGEFGEFGBGFHFGGC?EFGGGGEGFHHHGGGGHGHHHGGFGGGGFCGHFFFG222/?GEF0110?FF0>01><10>1=F11<1-AA<?A.A/CGFFH0C/GG/A.BFAA.-:-:C.E?-.9>/FFBF..;A;FFFFF/BFF/9BFFBFFFFFF..---.;A.9B.A9EBF//:99FF/FFFF/;9F/;.AF./B/9/9/..9B/
@M05620:37:000000000-D9766:1:1101:5253:7475 1:N:0:39
AGTCCCACCTCTCCATCGAACAGGGTATTCAGACCCCGGCTCCTCCAGCCAGAAAACCTACGACCTCACCCGCAACCTGGAGCACCCACTACGCAGCCTGGTTGCCACCTCTGTGCGTATCGGGCGCCGGCATCTGGGCGTTGGCGCAGCGTGCGGCGCTGGGGCCCGCCCGTGCTCAACGTGGCGGGCTCAGGTAAATGACGGGGTGAAGCGGGGATCTTTGGCACCCCCACGTCCCCCTGTCTGGCCTA
+
>>>1>BD11BBDGGBBBAC1F0GCFB0133BD21B00AAA/BAGHHH1F/0B0BB0BAF10A/BE/BFFG0/>//>BB0B00B?FGF/EBBBA//>//BBF1BE011BBF0FGH21???EG///>A/<->-<<GHHHH<@CCCA/-.--;=;;.A@@@-@@-;@-9-;-9-;@-:9//;;BAEF=@@>-@E/;B9/;BBB9/;>@@@@-///9;@-;AFBFFF/9/;99--@--;;EFF-@EBFF///-//
@M05620:37:000000000-D9766:1:1101:11071:7476 1:N:0:39
AGTGCCAGCTCTCAATCGCACAGGGGACCCAGGGCCTGGCCCCTCCATCCAGAAAACCTATGACCTCACCCGCTACCTGGAGCACCAACTCCGCAGCTTGGCTGGGACCTATTGAGTATCCAGCGTAGGAATCTGGGCGTTGGGGCGGAGTGCGGCGTTGGGGCAAGACAGTCCTAACCGTGGAGGGTTCTGGTAAATGATGGGGTGAGGAGGGGCTCTTTGGCTCCCACCAGTCCCCCTGTCTGGTCTAT
+
ABAAAFFFCFFFGGGGGGGGGGHHGGGGGGHHGGGGGGHHHHGHGGHHHHHHHHHHHGHGHHHHHHHHHHHGGGGGHHHHHHHHHHHHGHHHGGGGGHHHGHHGGGGHGHHHHH3DGHHHHBGHD?/>B@GGHHHHH/<CDGFGG.@D-ADH0@D-@AFGGGF.CFF/B/FFFFFFFFFFFFF.ADF;FFFFFFFFFFFBFFFFFFDFFFFFDFFFFFFFFFFFFFFFFFFFFFFFFFFFFFFFFFFFFFB
@M05620:37:000000000-D9766:1:1101:5267:7487 1:N:0:39
AGTGCCAGCTCTCCATCGCACAGGGGGCCCAGGGCCAGGCCCCTCCATCGAGAAAGCCTAAGACCCCACCCCCTACCTGGAGCACCCACTCCGCAGCTTGGCTGGGACCTATGTGAGTATCCCGCGTCGGAATCTGGGCGTTGGGGCGGAGTGCGGCGTTGGGGAACGCCAGTCCTAACCGTGGCGGGTTCTGGTAAATGATGGGGTGAGGAGGGGCTCTTTGGCTCCCACCAGTCCCCCTGTCTGGTCTA
+
>A>>>BFFAFFFGGGFBEA1E0B0B00EAAEG/BBB/BABFGGHGG0FH/GGHAGCHHFF1EGHG/BEFGG/E/?BGHB00BFGGG//?0B</?/E/BBB/FGGCFHHGHBGHFHFFDFHHH1CCGC-AC-<EHHHHHACGCGHCG.;?-;EFB@@-@@@@F@@---;-@-@FFFF/;FF@FF@-;@@@FFFFFFFFFFFBFFFFFF@EFEFFF@@@@FFFFFFFFFEFFFF9FFFFFFF@FFFFFFFFFB
@M05620:37:000000000-D9766:1:1101:18060:7492 1:N:0:39
AGTGCCAGCTCTCAATCGCACAGGGGACCCAGGGCCTGGCCCCTCCATCCAGAAAACCTATGACCTCACCCGCTACCTGGAGCACCAACTCCGCAGCTTGGCTGGGACCTATGTGAGTATCCAGCGTAGGAATCTGGGAGTTGGGGAGGAGTGAGGAGTTGGGGAAAGACAGTCCTAACCGTGGAGGGTTCTGGTAAATGATGGGGTGAGGAGGGGCTCTTTGGCTCCCACCAGTCCCCCTGTCTGGTCTA
+
ABAABFFFBFFFGDGGGGGGGGHCGGGGGGHHFGGGGGHHFHGHGGHHHGHHHHHHHGHHHHHHHHHHHHHGG>EEHHHHFGHHHHHGFHHGAFCFEHGHGHHGGGHHGHHHHHHFFHHHHHHHGGAEGFHFFHHHHGFFFGHHGFFCDDCFHHHHFGHHHHCGFDHGHHHGHHHHHHHHCGGFDGGGCFGGGGCFGGGGGGGGGGFFFFFFFFFFFFFFFFFFFFFFFFFFFFFFFFFFFFFFFFFFFFB
@M05620:37:000000000-D9766:1:1101:12314:7498 1:N:0:39
ACCACACCTTCTACAATGAGCTGCGTGTGGCTCCCGAGGAGCACCCCGTGCTGCTGACCGAGGCCCCCCTGAACCCCAAGGCCAACCGCGAGAAGATGCCCAGGTGAGTGGCCCGCTACCTCTTCTGGTGGCCGCCTCCCTCCTTCCTGGCCTCCCGGCGCTGCGCCCTTTCTCACTGGTTCTCTCTTCTGCCGTTTTCCGTAGGACTCTCTTCTCTGACCTGAGTCTCCTTTGGAACTCTGCAGGTTCTA
+
CCCCCCCBFFFFGGGGGG5FGGHHGGGBAEHHHGGGDGGGGHHHHGGGEEGGGHGHHHHEFECGGGGGGGGHHHHGGGGHGHHHHGGGGG<CGGHGHHHHHHHGHHHHHHGGHHGGGGGHHHHHHHHHHHGHHGGGGGHGHHGHHGGGGGGGGGGGGG9CGFFFFFFFFFFFFFFFFFFFFFFFFFFFFFFFFFFFFFFFFFFFFFFFFFFFFFFFFFFFFFFFFFFFFFFFFFFFFFFFFFFFFFFFFFF
@M05620:37:000000000-D9766:1:1101:8817:7504 1:N:0:39
AGTGCCAGCTCTCCATCGCACAGGGGACCCAGGGCCTGGCCCCTCCATCCAGAAAACCTATGACCTCACCCGCTACCTGGAGCACCCACTCCGCAGCTTGGCTGGGACCTATGTGAGTATCCAGCGTAGGAATCTGGGAGTTGGGGAGGCGTGTGGCGTTGGGGCAAGACAGTCCTAACCGTGGAGGGTTCTGGTAAATGATGGGGTGAGGCGGGGCTCTTTGGCTCCCACCAGTCCCCCTGTCTGGTCTA
+
>A>AAFFFBFFFGBGFBEE2E?CDGCBEEB2A2BB2BFFHHGGFEGEGFF3FFBF2BBBEBFGGHBB3FGG>>/>EGFFGBBFGHGA??CG2>E/EE3B?/3FFGGHG<GCGHGHFGHGHFH32FFG/BA2@?GGDGF0/EFDCGG.-@.<<C.<E.;EDG.AD.-.:/;9CFGGGF0C.-;.-:9A-D?.;FFF9/9;FBBBBEF.-.99.;@CFAFFF9FFFFFEE.9FF../;9/A9-:/;BFFFFF/
@M05620:37:000000000-D9766:1:1101:5996:7508 1:N:0:39
AGTGCCAGCTCTCAATCGCACAGGGGACCCAGGGCCTGGCCCCTCCATCCAGAAAACCTATGACCTCACCCGCTACCTGGAGCACCCACTCCGCAGCTTGGCTGGGACCTATGTGAGTATCCAGCGTAGGAATCTGGGAGTTGGGGAGGAGTGAGGAGTTGGGGAAAGACAGTCCTAACCGTGGAGGGTTCTGGTAAATGATGGGGTGAGGAGGGGCTCTTTGGCTCCCACCAGTCCCCCTGTCTGGTCTA
+
>A>>>DF@>CFFGFGGFFA1A0BCFEEAABFGBABA/BGHFHGHGGGFHHHHFGHFHGH1BFGHHFGHHHHFG>>EHFFHBFHHHH/??GEF?E?@>FFGGHFGGGHHGHHHHHFHHHHHHHHHH<CECGGHHHHHHHEGGHHHGGEGGGEHHEHHHGHFHCCGEFHGBGGHHHHHHHHGGGGGCFGG;FGGGGBFGGGGGGGBGBA@FFFFFF-@@@FFFFFFFBFEFFFFFFFFFFFF@FFFFFFFFFF
@M05620:37:000000000-D9766:1:1101:5617:7532 1:N:0:39
ACCACACTTTCTACAATGCGCTGCGTGCGGCTCTCGAGGAGCACCCCTTGCTGCTGACCGAGGCCCCCCTGAACCCCAAGGCCAACCGCGCGAAGATGCCCAGGTGAGTGGCCCGCTACCTCTTCTGGTGGCCGCCTCCCTCCTTCCTGGCCTCCCGGCGCTGCGCCCTTTCTCACTGGTTCTCTCTTTTGCCGTTTTCCGTAGGACTCTCTTCTTTGCCCTGAGTCCCCTTTGGAACTCTGCAGGTTCTA
+
AAAAA?A11BBDGGFGGG11EEEEGFG0AEEAE0BE1EA/EGEBGFF/0BFGHHHHHHG/>>EGGGGGG@/GHHHGGGGHGHHHAGGGGGBCGGG/?FGHHHHGHHHFFHGGGHGGG-CGHHHHHHGHHHGHF?@CGGGGGGGGGFFGGGGGGGGGGG-@@@@F@@F@@FFFFF/FFFFFFFFFFFFF/;BBF@BBFFFFBFFFF/BFFFFFFFF/;9/;FFF-:BF9;ABFFFFEBFBFFFEFFFFFFF/
@M05620:37:000000000-D9766:1:1101:25815:7555 1:N:0:39
ACCACACCTTCTACAATGAGCTGCGTGTGGCTCCCGAGGAGCACCCCGTGCTGCTGACCGAGGCCCCCCTGAACCCCAAGGCCAACCGCGAGAAGATGCCCAGGTGAGTGGCCCGCTACCTCTTCTGGTGGCCGCCTCCCTCCTTCCTGGCCTCCCGGAGCTGCGCCCTTTCTCACTGGTTCTCTCTTCTGCCGTTTTCCGTAGGACTCTCTTCTCTGACCTGAGTCTCCTTTGGAACTCTGCAGGTTCTA
+
ABCCBCCDFFFFGGGGGGGGGGHHGGGEDGHHHGGGGGGGGHGHHGGGGGGGGHHHHHHGGGGGGGGGGGGHGHHGGGGHGHHHHGGGFGGGGGHHHHGHHHEFGHHGHHGGHHGGGGGHHHHHHHHHHHGHHGGGGGHGHHGHHGGGGGGGGGGGGG-;BFGGGGFFFFFFFFFFFFFFFFFFHFFHFFFFFFFFFFFFFFFFFFFFFFFFHHFFFFFFFHFFFFFFFFFFFFFFFFFFFFFHFFFFFFF
@M05620:37:000000000-D9766:1:1101:23199:7563 1:N:0:39
ACCACACCTTCTACAATGAGCTGCGTGTGGCTCCCGAGGAGCACCCCGTGCTGCTGACCGAGGCCCCCCTGAACCCCAAGGCCAACCGCGAGAAGATGAGTGAGTGGCCCGCTCCCTCTTCTGGTGGCCGCCTCCCTCCTTCCTGGCCTCCCGGCGCTGCGCACTTTCTCACTGGTTCTCTCTTCTGCCGTTTTCCGTAGGACTCTCTTCTCTGCCCTGAGTCTCCTTTGGAACTCTGCAGGTTCTCGCTC
+
CCCCCCBCFFFFGGGGGGGGGGHHGFGGGGHHHGGGGGGGGHGHHGGGEGGGHHHHHHHGGGGGGGGGGGGHHHHGGGGHGHHHHGGGGGGGGGHHHHG2FHFEHFFGHHDGGGGGHHHGGHFHHHGHGGGGGGHG/GGHHHHHFGGGGGGGGGGGGGGF;---:BFFFFBFFB/::FFFFFFFFFB;FD;AFFFFFF.9D0FFFFFFFFFFFFEFFFFFFFFFFFFFFFF0BFFFFFFBFFFFFFBE.:A
@M05620:37:000000000-D9766:1:1101:25805:7574 1:N:0:39
ACCACACCTTCTACAATGAGCTGCGTGTGGCTCCCGAGGAGCACCCCGTGCTGCTGACCGAGGCCCCCCTGAACCCCAAGGCCAACCGCGAGACGATGCCCAGGTGAGTGGCCCGCTACCTCGTCTGGTGGCCGCCTCCCTCCTTCCTGGCCTCCCGGAGCTGCGCCCTTTCTCACTGGTTCTCTCTTCTGCCGTTTTCCGTAGGACTCTCTTCTCTGACCTGAGTCTCCTTTGGAACTCTGCAGGTTCTA
+
>AAAAAAABFFFGGGFFGFBGB44EEEEBEAFGBFB2AA2EB2BGGEEAABBBGGGGGHF>>>EF1EEGGEHH?GFGFAG?CF//?/<B?<///?//?/<GG//?GFG1F//>F@D?-CB0D.<EHCCGFDCCCCGGGHGGBCF0FFFFFFAFFGEDA?-BFFFFFFF;FFFFFFFBB./;BFFFFFFFFFFFFF?FEFFBFF.D/BFEFFFFFEFB/999FFFFFFFFF/9/B/9/FFFFBFFFFFFBBF
@M05620:37:000000000-D9766:1:1101:11239:7578 1:N:0:39
ACCACACCTTCTACAATGAGCTGCGTGTGGCTCCCGAGGAGCACCCCGTGCTGCTGACCGAGGCCCCCCTGAACCCCAAGGCCAACCGCGAGAAGATGCCCAGGTGAGTGTCCCGCTACCTCTTCTGGTGGCCGCCTCCCTCCTTCCTGGCCTCCCGGCGCTGCGCCCTTTCTCACTGGTTCTCTCTTCTGCCGTTTTCCGTAGGACTCTCTTCTCTGACCTGAGTCTCCTTTGGAACTCTGCAGGTTCTA
+
CCCCCCCCFFFFGGGGGGGGGGHHGGGBAEGGHGFGGGGCGHHHHGGGGGGGGHGGHHGEGGFGGGGGGGGHGHHGGGGHGHHHHGGGGGCGGGHHHHGHHEHGHHHHHHHHHHGGGCGHHHHHHHHHGHGHHCGGGGHGHHGHHHGHHHGGFGGGGG?BCFGF;DFFFFFFFF0FFFFFFFFFFFFFFFFFFFFFFFFFFF?ADFFFFFFFFFFFFF0FFFFB/BFFFFFFFF/:0BFFFFFFFFFFFFF
@M05620:37:000000000-D9766:1:1101:11237:7596 1:N:0:39
ACCACACCTTCTACAATGAGCTGCGTGTGGCTCCCGAGGAGCACCCCGTGCTGCTGACCGAGGCCCCCCTGAACCCCAAGGCCAACCGCGAGAAGATGCCCAGGTGAGTGTCCCGCTACCTCTTCTGGTGGCCGCCTCCCTCCTTCCTGGCCTCCCGGAGCTGCGCCCTTTCTCACTGGTTCTCTCTTCTGCCGTTTTCCGTAGGACTCTCTTCTCTGACCTGAGTCTCCTTTGGAACTCTGCAGGTTCTA
+
AAAAAAAAFFFFGGGFCGG1A1B1EAAEGAHHBFGFFGG?GHHHHGCGEFGEHHHFHHHGCEGGG/>EGGGBH1FEGGCE/AHEEF//BCC//<<?1B1<HHHGCGHGHHBHHFCGG-@011FBGHFDGFGHH-CCCGHFHHGEFGFH0GGFBAEEG@-AAACG?-E@@BBF/BFFFFF/FFFBFFFFFFFFF@ABFFFFFFFFFFFFFFFFFFFFFFBFBF-/-;BFFFFFFEFFBBF/FFFFFFF/9FB
@M05620:37:000000000-D9766:1:1101:16406:7622 1:N:0:39
ACCACACCTTCTACAATGAGCTGCGTGTGGCTCCCGAGGAGCACCCCGTGCTGCTGACCGAGGCCCCCCTGAACCCCAAGGCCAACCTCGAGAAGATGAGTGAGTGGCCCGCTCCCTCTTCTGGTGGCCGCCTCCCTCCTTCCTGGCCTCCCGGCGCTGCGCCCTTTCTCACTGGTTCTCTCTTCTGCTGTTTTCCGTAGGACTCTCTTCTCTGACCTGAGTCTCCTTTGGAACTCTGCAGGTTCTCGATC
+
CCCCCCCCFFFFGGGGGGGFGGHHGGGECFGHHGGGGGGCEHHHHGGGGGGGHHHHHHHGGGGGGGGGGGGHHHHGGGGHGHHHHGGEHGEGHGHHHHHFHFGHG2FFHHGGG/CGHHHFHHH1GG?FH-ACDEFGHGGFFHHHC/GHHHGGG--9A?FGFG?DCFFFB/9BFF.9;BFFFFFFFFF//BFFBFFE?FF?.BBFFFFFFFFFFB/9BFFF.;:BFFF/FBBBB9BFFFFBB.;:FF/9/:.
@M05620:37:000000000-D9766:1:1101:16463:7642 1:N:0:39
ACCACACCTTCTACAATGAGCTGCGTGTGGCTCCCGAGGAGCACCCCGTGCTGCTGACCGAGGCCCCCCTGAACCCCAAGGCCAACCGCGAGAAGATGCCCAGGTGAGTGGCCCGCTACCTCTTCTGGTGGCCGCCTCCCTCCTTCCTGGCCTCCCGGCGCTGCGCCCTTTCTCACTGGTTCTCTCTTCTGCCGTTTTCCGTAGGACTCTCTTCTCTGACCTGAGTCTCCTTTGGAACTCTGCAGGTTCTA
+
AAA1AAAACFFFGFGF3G11F1F1FA0A0AGG1FFEAEEECHHHHGGGEEGGFHGHHHGEEGCGGAEGGEG0G1GGGGAH//GHHGA/CG/<<CCC1?<FFCGGHHHHGHGFHHGGGGGHHHHHHHHFHHGHHGGGGGEEHHGHHGGGGGFGGFGGFG9AG@@F@?F@@FFFFFBFFFFFFFFFFFFFFFFFF@FFFFFFFFFFFFFFFFFFFFFFFFBFFFF/BFFFFFFFFFFFFFFFFFFFFFFFFF;
@M05620:37:000000000-D9766:1:1101:25748:7649 1:N:0:39
AGTGCCAGCTCTCAATCGCACAGGGGACCCAGGGCCTGGCCCCTCCATCCAGAAAACCTATGACCTCACCCGCTACCTGGAGCACCAACTCCGCAGCTTGGCTGGGACCTATGTGAGTATCCAGCGTAGGAATCTGGGAGTTGGGGAGGAGTGAGGAGTTGGGGAAAGCCAGTCCTAACCGTGGAGGGTTCTGGTAAATGATGGGGTGAGGAGGGGCTCTTTGGCTCCCACCAGTCCCCCTGTCTGGTCTA
+
AA>AAFFFAFFFGGGGGGGGGGHGGGGEAEHHGGGGCFHHCGGEGGHHHHHH3GHHHGHHHHDGHGHHHHGEEEFGHHHHGHHHHHFHGHHHEGC/EGBGEGHGGGHHGHHHHHFHHHH3GFFHHGBD/CGHHFHHFHHGEHHHGGGGCGGGH0DGGGHF<G@FGGFH/.;GH0GEGH/GFGFG.EDCCFGGGFCFGGGGGGGGGGDDFF?FFFFFFAEBFFFFFFFFFFFFFFFFFFFFCEFFFFFFFFF
@M05620:37:000000000-D9766:1:1101:9516:7696 1:N:0:39
AGTGCCAGCTCTCAATCGCACAGGGGACCCAGGGCCTGGCCCCTCCATCCAGAAAACCTATGACCTCACCCGCTACCTGGAGCACCAACTCCGCAGCTTGGCTGGGACCTATGTGAGTATCCAGCGTAGGAATCTGGGAGTTGGGGAGGAGTGAGGAGTTGGGGAAAGACAGTCCTAACCGTGGAGGGTTCTGGTAAATGATGGGGTGAGGAGGGGCTCTTTGGCTCCCACCAGTCCCCCTGTCTGGTCTA
+
AAAABFFFBFFFGGGGGGFAE?FAFGCGGGHHFEGGFGHHHHGHGGHHHGHHHHHHHGHHHGHHHHGHHHHGGEEFHGHHBFGGHHHHGHHHGGGGGHHHGHHGGGHHGHHHHHHHHGHHHHHHHGGGGGHHHHHHHHHGGHHHGGGGGGGHHHHHHGHHHHGGGGGHHHHHHHHHHHHHGEEFGGGG;CFGGGFGGGGGGFGGGGFFFFFFFFFFFFFFFFFFFFFFFFFFFFFFFFFFFFFFFFFFBFB
@M05620:37:000000000-D9766:1:1101:16224:7702 1:N:0:39
ACCACACCTTCTACAATGAGCTGCGTGTGGCTCCCGAGGAGCACCCCGTGCTGCTGACCGAGGCCCCCCTGAACCCCAAGGCCAACCGCGAGAAGATGCCCCGGTGAGTGGCCCGCTACCTCTTCTTGTTGCCGCCTCCCTCCTTCCTGGCCTCCCGGGGCTTCGCCCTTTCTCACCGGTTTTCCCTTTTGCCGTTTTCCCTTGGACCCTCCTCTCTTACCTGAGTCTCCTTTTGAACTCTTCAGGGTCTA
+
CCCCCCCCFFFFGGGGGGGGGGHHGGGFFGHHHGGGGGGGGHHHHGGGGGGGHHHHHHHGGGGGGGGGGGGHHHHGGGGHGHHHHGGGGGGGGGHHHH2FG//>///011<.FH----<<000=000==0;0C--;..CF//;/C0C00;.C0.;E.A---9./-.;D-BB0000:..;-;..9000;0000;-9;FF0F000/:00/./..;/0/0009;00//0000;0;F0;.;00000000B.;//0
@M05620:37:000000000-D9766:1:1101:22605:7705 1:N:0:39
ACCACACCTTCTACAATGAGCTGCGTGTGGCTCCCGAGGAGCACCCCGTGCTGCTGACCGAGGCCCCCCTGAACCCCAAGGCCAACCGCGAGAAGATGCCCAGGTGAGTGGCCCGCTACCTCTTCTGGTGGCCGCCTCCCTCCTTCCTGGCCTCCCGGAGCTGCGCCCTTTCTCACTGGTTCTCTCTTCTGCCGTTTTCCGTAGGACTCTCTTCTCTGACCTGAGTCTCCTTTGGAACTCTGCAGGTTCTA
+
BBAABAABFFFFGGGFBGFFFFGHEGGGHDHHHGGAAAGGFHHHHGGGF?EFDFGHHFHGGGGGGGGGGGGHHFHGGGGEEFHHHGGGGGGGCDHHFBGHFHHGC1FGHDFFHGGGGGGHEHH0DHDGGHGHH?DGGDHGHH./;;FGGGGGFGGF?C?GD.9FDGFFFFFFEFFFFFFBFFFFFF//:F/BFFFFFFFFFFFFAFFFFFEFFFFFFFFFFFFFFFFFFFFFFFFFFFFFFFFFFFFFFFF
@M05620:37:000000000-D9766:1:1101:15411:7728 1:N:0:39
AGTGCCAGCTCTCAATCGCACAGGGGACCCAGGGCCTGGCCCCTCCATCCAGAAAACCTATGACCTCACCCGCTACCTGGAGCACCAACTCCGCAGCTTGGCTGGGACCTATGTGAGTATCCAGCGTAGGAATCTGGGAGTTGGGGAGGAGTGAGGAGTTGGGGAAAGACAGTCCTAACCGTGGAGGGTTCTGGTAAATGATGGGGTGAGGAGGGGCTCTTTGGCTCCCACCAGTCTCCCTGTCTGGTCTA
+
AA>AAFFFBFFFGGGGGGGGCEHHGGGGGGHHGGGGGGHHHHGHGGHHHHHHHFHHHGHHHHHHHHHGHHHGGFGGHHHHHHHHHHHHGHHHGGGGGHHHDHHGGGHHGHHHHHHHHHHHHHHHHGGGGGHHHHHHHHHGGHHHGGGGGGGHHHHHHGHHHHGGGGHHHHHHHHHHHHHHGGGGGGGGGGGGGGFFGGGGGGGGGGFFFFFFFFFFFFFFFFFFFFFFFFFFFFFFBFFFFFFFFFFFFF9
@M05620:37:000000000-D9766:1:1101:18140:7740 1:N:0:39
ACCACACCTTCTACAATGAGCTGCGTGTGGCTCCCGAGGAGCACCCCGGGCTGCTGACCGAGGCCCCCCTGAACCCCAAGGCCAACCGCGAGAAGATGCCCAGGTGAGTGGCCCGCTACCTCTTCTGGTGGCCGCATCCCTCCTTCCTGGCCTCCCGGAGCTGCGCCCTTTCTCACTGGTTTTCTCTTATGCCGTTTTCCGTAGGACTCTCTTCTCTGACCTGAGTCTCCTTTGGACCTCTGCAGGTTCTA
+
AAAAA1AAFFFFFGGGFGAGGFHFGEFA0EGFH00E0EE//B/FEEEG//AAA/1BD0>>>E//>?/>E>?F1GEEFEA/?GHH//<>B//>@/0??1FG01?F1FGF1<<.>F-AC--/<GHFHD0<=CFH.--:ACHEF/:CFFFBF/..CF.ACG--;9BB9=B;99/9B9//;9-/:-:/BBFF/////;AA:A9BBFAFFF//BBFFFFB///9//;B/-BF/BF9//9/99B-B/BB/:AAFFF9
@M05620:37:000000000-D9766:1:1101:14793:7747 1:N:0:39
AGTGCCAGCTCTCAATCGCACAGGGGACCCAGGGCCTGGCCCCTCCATCCAGAAAACCTATGACCTCACCCGCTACCTGGAGCACCAACTCCGCAGCTTGGCTGGGACCTATGTGAGTATCCAGCGTAGGAATCTGGGAGTTGGGGAGGAGTGAGGAGTTGGGGAAAGACAGTCCTAACCGTGGAGGGTTCTGGTAAATGATGGGGTGAGGAGGGGCTCTTTGGCTCCCACCAGTCCCCCTGTCTGGTCTA
+
>>1>AFFFAFFB1FGFGGEFGEFHG?EA0AFGGG0FGC/FFCEHGAGHBHHHHBHHFAGHHHGFGHHFHHHGGEGEHHHHHHHHHHHHGHGHGGGGGHHHGHHGGGGHGHGHHHHHGHHHHHHHHGGGGGHHHHHHHHHGGHHHGGGGGGGHHHHHFGHHHHGGGGHHHHHHHHGHHHHHGGEGGFGGCFGGGGFFGFGGGGGGGGF@FFFFFF@@@@FFFFFFFFFFFFFFFFFFFFFF@FFFFFFFFF/
@M05620:37:000000000-D9766:1:1101:15012:7756 1:N:0:39
GAGGCTGCTTTGGAAGAAACTCATAGATTACTGCAACAGTTCCCCCTGGACCTGGACAAGTTTCTTGCCTCGCTTACAGAAGCTGAAACAACTGCCTAGAAGTCGCCAATATAGGAACAGAGCGGATGAAACAATGGCAAGTAAGGCAGAGAGAGGAGCTGGAGAAAGACAGTGGTACCAATGGAAGAATCTGGAGCATGTTGCCGTGAAACGGACAACCTAGGCACAAAAGAGCCCCAGAGTACACTCCA
+
A1>AA>B11BBDEFGGF111BA1BAFF3AG13D1AG10FBAFG1BFA//B0AAB0B0A0AD2AFEGA1B11BEFFEG1B1BGHEBEGHH0/F1B101@011111/>/?>112221B10B>F>0>//>/1>B10?BFC0G1?B22@100?//0/<//0?/G10<?1>1100<>G10111>=0</<G0/</<0000<./;C000000-=C..0;.;.-;...//;;/0;B/CF/99/.-:---;///://;-/
@M05620:37:000000000-D9766:1:1101:19066:7757 1:N:0:39
GAGGCTGCTTTGGAAGAAACTCATAGATTACTGCAACAGTTCCCCCTGGACCTGGAAAAGTTTCTTGCCTGGCTTACAGAAGCTGAAACAACTGCCAATGGGAACGAACCGCAACTAAACGCTTCCAAAAGAGTCCAAGCGATGAAGACACCCTAGCAAGTAAGTCCAATTAAGCCACTTACGCACTCTTGAGGATCCACTTGAACACTACTGAACAATTGTCATTATATCTGCCAAGTACGGGCAACCAA
+
BBBBBBFBFFFFGFGGGGGGGGGHHHHHHHHHHGHGGHHFGHHHHGGGHHHHHHHFHHHHGHHHHHHHHGHECHHHHHHGHHHGHHBGH3GHHHHHHFGHF123?>?1>/>////3B3B3?E/?EEGB3/B?2DGHGHFF/AG<G22>22?/<<<0<?F01?F1>F=1111111>>00<10=...<@/GH000/0//:;/:G0:GHH/0/:;000;C/9;0;F9000;00;C00:/0.0;;C.---;....
@M05620:37:000000000-D9766:1:1101:14505:7785 1:N:0:39
ACCACACCTTCTACAATGAGCTGCGTGTGGCTCCCGAGGAGCACCCCGTGCTGCTGACCGAGGCCCCCCTGAACCCCAAGGCCAACCGCGAGAAGATGAGTGAGTGGCCCGCTACCTCTTCTGGTGGCCGCCTCCCTCCTTCCTGGCCTCCCGGAGCTGCGCCCTTTCTCACTGGTTCTCTCTTCTGCCGTTTTCCGTAGGACTCTCTTCTCTGCCCTGAGTCTCCTTTGGAACTCTGCAGGTTCTCGATC
+
ABBCCBBCFFFFGGGGGGGGGGHHGGGGHGHHHGGGGGGGGHHHHGGGGGGGHHHHHHHGGGGGGGGGGGGGHHHGGGGHGHHHHGGGGGGGGGHHHGHHHH2?GHGFHHGGG-AHHHHHGGHHDGEGHFGGGGHGHHGHHHHHHHHGGGGGGG-@DGGGGGGGFFFFFFFFFFB;BFFFFFFFFFFFFDDFFFFFFFFAAFFFFFFFFFFFFF/FFFFFFFFFFFFFFFFFFFFFFFFEFFFFFF/;/F.
@M05620:37:000000000-D9766:1:1101:22461:7787 1:N:0:39
GAGGCTGCTTTGGAAGAAACTCATAGATTACTGCAACAGTTCCCCCTGGACCTGGAAAAGTTTCTTGCCTGGCTTACAGAAGCTGAAACAACTGCCAATGTGCCCCACTCCCAACTACGGGCGCCCCGAATCCTCTAAGTGACCAAAAGAGGCGACGAACTAATTCAAAGGAAGTCAGTCATTCCGGCTTTAGCACTACTGTCTTCTCTAATCAAAAATTCCCATCATATTCACCTTTTACTAGAACGCAA
+
>>1>A?>AFFFFGFGGGBAGFGHBDGDG3DFFFHHCHFF1GHHHHGCFHHHGHHEFH1AGAFGFGFFHHHHGHGCFHHFHHHHFFGHHHGHHFFFHEHGG2221B>?/0B0/>0/0>B/?>//<E///////@@F111@222@@?//?GF0/<-<-<---<0<00;0;:0///::<00=00:0<FB-A-9/900;900/900000090;009;0000..;/:B/;B///;/9//9/////;;/////----
@M05620:37:000000000-D9766:1:1101:4638:7805 1:N:0:39
ACCACACCTTCTACAATGAGCTGCGTGTGGCTCCCGAGGAGCACCCCGTGCTGCTGACCGAGGCCCCCCTGAACCCCAAGGCCAACCGCGAGAAGATGAGAGAGTGGCCGGCTCCCTCTTCTGGTGGCGGCCTCCCTCCTTCCTCGCCTCCCGCCGCTGCGCCCTTTCTCCCTATTTCTCTCTTCTGCGGTTTTCCGTCGGACTACCTTCTCTGCCCAGATTATCCTTTGTCCCTCGTCCGCTTCTGCCTC
+
ABABBBABFFFFGGGGFGFAFDGFEEGEDEGHHGGFCEGCGHDHHFCG1EGGFFEGHGHGGGGGGGFGGGGHHHGGGGGFGHHHHGGGGGGGGGHHHFF22?<<11/??//<->FF0>>DDB00=/<CC-AC?CG./BCFFGB00.;-EEG?D--;9-;:--;9@FF//BFBF//;//9///;9F//;-9ABF9//9/.9;99-//9;9:F/9BBB./99/;;9//B/9/;;///9-:;.9-.99F///9/
@M05620:37:000000000-D9766:1:1101:24248:7818 1:N:0:39
AGTGCCAGCTCTCAATCGCACAGGGGACCCAGGGCCTGGCCCCTCCATCCAGAAAACCTATGACCTCACCCGCTACCTGGAGCACCAACTCCGCAGCTTGGCTGGGACCTATGTGAGTATCCAGCGTAGGAATCTGGGAGTTGGGGAGGAGTGAGGAGTTGGGGAAAGACAGTCCTAACCGTGGAGGGTTCTGGTAAATGATGGGGTGAGGAGGGGCTCTTTGGCTCCCACCAGTCCCCCTGTCTGGTCTA
+
BCABCFFFCFFFGGGGGGGFGGHHGGGGGGHHGGGGGGHHHHGHGGHHHHHHHHHHHGHHHHHHHHHHHHHGGGGGHHHHHHHHHHHHGHHHGGGGGHHHGHHGGGHHGHHHHHHHHHHHHHHHHGGGGGHHHGHHHHHGGHHHGGGGGGGHHHHHHGHGHHGGGGHHHHHHHHHHHHHHGGGGGGGGCFGGGGGGGGGGGGGGGGFCFFFFFFFFFFFFFFFFFFFFFFFFFFFFFFFFFFFFFFFFFFF
@M05620:37:000000000-D9766:1:1101:15998:7838 1:N:0:39
ACCACACCTTCTACAATGAGCTGCGTGTGGCTCCCGAGGAGCACCCCGTGCTGCTGACCGAGGCCCCCCTGAACCCCAAGGCCAACCGCGAGAAGATGAGTGAGTGGCCCGCTACCTCTTCTGGTGGCCGCCTCCCTCCTTCCTGGCCTCCCGGAGCTGCGCCCTTTCTCACTGGTTCTCTCTTCTGCCGTTTTCCGTAGGACTCTCTTCTCTGACCTGAGTCTCCTTTGGAACTCTGCAGGTTCTAGATC
+
A>>AA1>>CFFFFGGEBGGDGAG1EBEEAEFGHFFG0EE/BF/BGGEEABE/1BAFGHFE>E/EFEFGGGFB1FFEGE>FF?GH/FFEG/<<//0111>?>FDGDFFFHE?@@C@CDGHHHHFH<C?GGGGGGGHGFGEFHCCCGHHFB?.9E@-A@.BFG@B?@FFBBFFFFFFFFFBFBFFBFBFBB@9A9-BFFF9BBB9/BFFBFBBBBF/BFFBBFFFFFFF/BFBFFFFFFFFBFFFFFF/9:FB
@M05620:37:000000000-D9766:1:1101:21087:7841 1:N:0:39
GAGGCTGCTTTGGAAGAAACTGACAAGCCAGGGACACAAGATCGGAAGAGCACACCTCTGGACTCCAGTCACGAGATTCCATCTCGTATCCCTTCTTCTGCTTTAAAAAAAAAAAAACAAAAAAAAAAAAATAAAAAAGTGATACAGAAAAACAAAAAACAAAACGTAAAAAAGAAGTAAATAAGAAAAAAATAACGAGACAGCTCGAGAAGAAAAAACTAAACTCAAGTAGAAAATAGGAAGCTACAGGA
+
A?AB>AFAFFFDGB5BFGBFGFHBBF4BABBAB2ABBGFFBGBAE22B22ABB2B1BBAB3BBBBB3BFBDAB1>1E@5DFGDF3BBEG1@B3BGGBBBB4BBBBFBBBE//E/<>////00/</>@----.0000<-.00009000;///.......-:9...;-....//-.../////;//////..;-.9//........//;;...////..-.///////////////9.//////..//////.
@M05620:37:000000000-D9766:1:1101:17810:7842 1:N:0:39
GCGGCTGCTTTGGAAGAAACTCATAGATTACTGCAACAGTTCCCCCTGGACCTGGAAAAGTTTCTTGCCTGGCTTACAGAAGCTGAAACAACTGCCAATGAGTTGCGGGAAATGGGCTGGAGGGTCTCACAAATAGGAGGTCAAGGGTGGAGTGATAAATGAGGACCTGAGTTTTGGAAGACTTTATGGGCCGACACATCCGCAGTTCCAAAGGGCTCGAAATGATAGCTGGGGCCTGGCTCAGGCACTGT
+
111>A1>AFFFFGGGGACCFFG1F3FFHHAGFHHF1B0BDFGGFHGGFA0FGGEHHFHBGFGHHHGGFHGHHHHHHGHHBGHHFHFGHH0FHHHHHC1GGH1BG@GEEGGGHHHFFHHGGHHGEFBGHHHHHEGDDB1FEGHHFFHG<FCGCGHHHHDGHHHFFGGEHHHHFFHHHGGHHHHBGHHGHHHGHG@CCGGGGFGG@-CCFFGGFFGFGEE@@FFFFFFFFFFFFF?B@EEFFFFFF9F-9FFF
@M05620:37:000000000-D9766:1:1101:12576:7847 1:N:0:39
AGTGCCAGCTCTCAATCGCACAGGGGACCCAGGGCCTGGCCCCTCCATCCAGAAAACCTATGACCTCACCCGCTACCTGGAGCACCAACTCCGCAGCTTGGCTGGGACCTATGTGAGTATCCAGCGTAGGAATCTGGGAGTTGGGGAGGAGTGAGGAGTTGGGGAAAGACAGTCCTAACCGTGGAGGGTTCTGGTAAATGATGGGGTGAGGAGGGGCTCTTTGGCTCCCACCAGTCCCCCTGTCTGGTCTA
+
BBBCCFFFCFFFGGGGGGGGGGGHGGGGGGHHGGGGGGHHHHGHGGHHHHHHHHHHHGHHHHHHHHHHHHHGGGGGHHHHHHHHHHHHGHHHGGGGGHHHGHHGGGHHGHHHHHHHHHHHHHHHHGGGGGHHHHHHHHHGGHHHGGGGGGGHHHHHHGHHHHGGGGHHHHHHHHHHHHHHGGGGBGGGEFGGGGFFGGGGGGGGGGFFFFFFFFFFFFFFFHFFFFFFFFFFFFFFFFFFFFFFFFFFFFF
@M05620:37:000000000-D9766:1:1101:14502:7856 1:N:0:39
AGTGCCAGCTCTCAATCGCACAGGGGACCCAGGGCCTGGCCCCTCCATCCAGAAAACCTATGACCTCACCCGCTACCTGGAGCACCAACTCCGCAGCTTGGCTGGGACCTATGTGAGTATCCAGCGTAGGAATCTGGGAGTTGGGGAGGAGTGAGGAGTTGGGGAAAGACAGTCCTAACCGTGGAGGGTTCTGGTAAATGATGGGGTGAGGAGGGGCTCTTTGGCTCCCACCAGTCCCCCTGTCTGGTCTA
+
AA>>AFFFBFFFGBGFFGGCGGHGGEEGGGHHBEEEFGHHHHGEGGGHHFHHHHFGFEFGHFHHHGGEGHHGF>EEGFHH2FGHHG???GGEAFEGGHFHEHHGGGGHGHGGFFHHHHGHHHHHHGGDGGFGFHFBBC0CECGFCC.CCDAGAGBGCDGHHFCG.EH.CGFHHHHHHHHHGGGAAEDCGGGGFG;FFFGG0BF0ADFFEFFBDDD>FFFFFBFFFFFFE.FFEFFFFFFFCFFFFFFFFFF
@M05620:37:000000000-D9766:1:1101:20107:7858 1:N:0:39
AGTGCCAGCTCTCAATCGCACAGGGGACCCAGGGCCTGGCCCCTCCATCCAGAAAACCTATGACCTCACCCGCTACCTGGAGCACCAACTCCGCAGCTTGGCTGGGACCTATGTGAGTATCCAGCGTAGGAATCTGGGAGTTGGGGAGGAGTGAGGAGTTGGGGAAAGACAGTCCTAACCGTGGAGGGTTCTGGTAAATGATGGGGTGAGGAGGGGCTCTTTGGCTCCCACCAGTCCCCCTGTCTGGTCTA
+
ACAABFFFCFFFGGGGGGGCGGFCGEEFEFHHFFFGGGHHFHGHGGHHGHHHHHHHHGHHHHHHHHHHHHHGGFGGHHHH?FHHHHFGFHHGEGGGGHHHGHHGGGHHGHHHHHHHHHHHHHHHHGGGGGHHHHHHHHGGGHHGGGGGGGEHHFHHHGHHHHGGGGHHHHFHHHHHHHHHGGGGGGGGDGGGGGGGGGGGGGGGGGFFFFFFFFFFFFFFFFFFFFFFFFFFFFFFFFFFFFFFFFFFFFF
@M05620:37:000000000-D9766:1:1101:25362:7866 1:N:0:39
ACCACACCTTCTACAATGAGCTGCGTGTGGCTCCCGAGGAGCACCCCGTGCTGCTGACCGAGGCCCCCCTGAACCCCAAGGCCAACCGCGAGAAGATGAGTGAGTGGCCCGCTCCCTCTTCTGGTGGCCGCCTCCCTCCTTCCTGGCCTCCCGGCGCTGCGCCCTTTCTCCCTTGATCTCTCTTCTGCCGTTTTCCGTCGGCCTCTCTTCTCTGCCCTGAGTCTCCTTTGGCACTCTGCTGGTTCTCGCTC
+
ABCCCCCCFFFFGGGGGGGGGGHHGGGGHGHHHGGGGGGGGHHHHGGGGGGGHHHHHHHGGGGGGGGGGGGHHHHGGGGHGHHHHGGGGGGGGGHHHHG2?2FGHHGEF/>@@DGGFGHFHH00G/EC<<@@:EEFFHGFHHHE0:FGGFEGD?FFGGG.@FAF=BFFFB0;/0/0:9F:BBBFFF009:AAB9:;AF.-9-;9:;BFFFFFFFF0AFFE90:F0BB0;;B0B0BB;FF000;FBF0;.:.
@M05620:37:000000000-D9766:1:1101:25041:7871 1:N:0:39
AGTGCCAGCTCTCAATCGCACAGGGGACCCAGGGCCTGGCCCCTCCATCCAGAAAACCTATGACCTCACCCGCTACCTGGAGCACCAACTCCGCAGCTTGGCTGGGACCTATGTGAGTATCCAGCGTAGGAATCTGGGAGTTGGGGAGGAGTGAGGAGTTGGGGAAAGACAGTCCTAACCGTGGAGGGTTCTGGTAAATGATGGGGTGAGGAGGGGCTCTTTGGCTCCCACCAGTCCCCCTGTCTGGTCTA
+
BBABCFFFCFFFGGGGGGGGGGHHGGGGDFHHGGGGGGHHHHGHGGHHFHHHHHGHHGHHHHHHHHHHHHHGGEGGHHHHHHHHHHHHGHHHGGGGGHHHGHHGGGHHGHHHHHHHHHHHHHHHHGEGGGHHHHHHHHHGGHHHGGGGGGGHHHHHHGHHHHGGGGHHHHHHHHHHHHHHGGGGGGGGFGGGGGGGGGGGGGGGGGFFFFFFFFFFFFFFFFFFFFFFFFFFFFFFFFFFFFFFFFFFFFF
@M05620:37:000000000-D9766:1:1101:23708:7895 1:N:0:39
AGTGCCAGCTCTCAATCGCACAGGGGACCCAGGGCCTGGCCCCTCCATCCAGAAAACCTATGACCTCACCCGCTACCTGGAGCACCAACTCCGCAGCTTGGCTGGGACCTATGTGAGTATCCAGCGTAGGAATCTGGGAGTTGGGGAGGAGTGAGGAGTTGGGGAAAGACAGTCCTAACCGTGGAGGGTTCTGGTAAATGATGGGGTGAGGAGGGGCTCTTTGGCTCCCACCAGTCCCCCTGTCTGGTCTA
+
ABABBFFFBFFFGFGGGGFGAFGGGGGGGGHHGGGGGGHCHHGHGGHHHHHHHHFHHGGHHHHHHHFFHHHGGGEFHHHHHHHCGHHHGFHHGE?EGGHHGHHGGGHHGHHHHHHHHHHHHHHHHGBDGGHHHHHHHHHGDHHHGGGGCFGHHHHHHGHHHECDGGHHHHHHHHHGHHHHGCEGGGGG;CFGGGGGGGGGGGGGGGFFFFFFFFFFFAFFFFFFFFFFFFFFFFFFFFFFFFFFFFFFFFB
@M05620:37:000000000-D9766:1:1101:17080:7905 1:N:0:39
AGTGCCAGCTCTCAATCGCACAGGGGACCCAGGGCCTGGCCCCTCCATCCAGAAAACCTATGACCTCACCCGCTACCTGGAGCACCAACTCCGCAGCTTGGCTGGGACCTATGTGAGTATCCAGCGTAGGAATCTGGGAGTTGGGGAGGAGTGAGGAGTTGGGGAAAGACAGTCCTAACCGTGGAGGGTTCTGGTAAATGATGGGGTGAGGAGGGGCTCTTTGGCTCCCACCAGTCCCCCTGTCTGGTCTA
+
AA>AAFFFAFFFGDGDGGGFGGHGGFGEEFHHFEEF2FHH2GGEGGHHHHGHFFHHHGHFFGFHHFHHHHHGG>EEHHGHFGHHFH1GEHHHGGFCEHFHGHHGFGHHGHFHHHHGHHGHHHHHHGDFDDHFHHHHGHGGFHHGGGF-DADHHFHHHGFHFC@DAEHFHHHGHHHHHGHHGDEGGGGG9CFBFGGFGGGGGGGGGGFAEFFE?DF9BDFFFFFFFBFEFFFFFFFFFFEFFEFFFFFFFFF
@M05620:37:000000000-D9766:1:1101:23115:7910 1:N:0:39
ACCACACCTTCTACAATGAGCTGCGTGTGGCTCCCGAGGAGCACCCCGTGCTGCTGACCGAGGCCCCCCTGAACCCCAAGGCCAACCGCGAGAAGATGCCCAGGTGAGTGGCCCGCTACCTCTTCTGGTGGCCGCCTCCCTCCTTCCTGGCCTCCCGGAGCTGCGCCCTTTCTCACTGGTTCTCTCTTCTGCCGTTTTCCGTAGGACTCTCTTCTCTGACCTGAGTCTCCTTTGGAACTCTGCAGGTTCTA
+
CCCDDCCCFFFFGGGGGGGGGGHHGGGEFGHHHGGGGGGGGHHHHGGGGGGGHHGHHHHGGGGGGGGGGGGHHHHGGGGHGHHHHFGGGGGGGGHHHHHHHHHGHHHHHHGGHHGGGGGHHHHHHHHHHHGHHGGGGGHGHHGHHGGGGGGGGGGGGG-ADGGGGGFFFFFFFFFHHFFFFFFHFFFHHHHHFFFFFFFFFFFFFFFFFFFFHHHFHFFFFHFFFFFFHFFFHFFFFFFFHHFHFFFFFFB
@M05620:37:000000000-D9766:1:1101:19905:7911 1:N:0:39
AGTGCCAGCTCTCAATCGCACAGGGGACCCAGGGCCTGGCCCCTCCATCCAGAAAACCTATGACCTCACCCGCTACCTGGAGCACCAACTCCGCAGCTTGGCTGGGACCTATGTGAGTATCCAGCGTAGGAATCTGGGAGTTGGGGAGGAGTGAGGAGTTGGGGAAAGACAGTCCTAACCGTGGAGGGTTCTGGTAAATGATGGGGTGAGGAGGGGCTCTTTGGCTCCCACCAGTCCCCCTGTCTGGTCTA
+
AACABFFFCFFFGGGGGGGGGGHHGGGGGGCHGGGGGGHHHHGHGGHHHHEHGHHHHGHHHHHHHHHFHHHGGGGGHHHHHHHHHHHHGHHHGGEGGGHHGHHGGGHHGHHHHHHHHHHHHHHHHGGGGGHHHHHHHHHGGHHHGGGGGGGHHHHHHGHHHH?EGGHHHHHHHHHGHHHHGGGGGGGGGGGGGGFFGGGFGGGGGGFFFFFFFFFFFFFFFFFFFFFFFFFFFFFFFFFFFEFFFFFFFFF
@M05620:37:000000000-D9766:1:1101:22974:7913 1:N:0:39
ACCACACCTTCTACAATGAGCTGCGTGTGGCTCCCGAGGAGCACCCCGTGCTGCTGACCGAGGCCCCCCTGAACCCCAAGGCCAACCGCGAGAAGATGAGTGAGTGGCCCGCTCCCTCTTCTGGTGGCCGCCTCCCTCCTTCCTGGCCTCCCGGCGCTGCGCCCTTTCTCACTGGTTCTCTCTTCTGCCGTTTTCCGTCGGACTCTCTTCTCTGACCTGAGTCTCCTTTGGCACTCTGCCGGTTCTCGCTC
+
AAA1A1A>BFFFGFGD3F1BGFHHGA0A00BEAAAAAEEGEHHHHGG/A/EFBGF1GHG//E?EGCGGGGGFCEGGGGFH/?GHHGE/CG/<BCHG1?>GGHBGHHEFHG?@?-><CGHHHH0F=CEFGG-ACGHFHF.CGHHFHH?AF?AEB?-A-A@B@9;@-BB:/BFFFFFF/BFFFFFFFFFFF@:ABE;BA9-9--=@BFFFFFFBFF/:BFFFFFFFFFF/;9//;BFFF/F/;;@FFF/A-9:
@M05620:37:000000000-D9766:1:1101:25702:7920 1:N:0:39
ACCACACCTTCTACAATGAGCTGCGTGTGGCTCCCGAGGAGCACCCCGTGCTGCTGACCGAGGCCCCCCTGAACCCCAAGGCCAACCGCGAGAAGATGCCCAGGTGAGTGGCCCGCTACCTCTTCTGGTGGCCGCCTCCCTCCTTCCTGGCCTCCCGGAGCTGCGCCCTTTCTCACTGGTTCTCTCTTCTGCCGTTTTCCGTAGGACTCTCTTCTCTGACCTGAGTCTCCTTTGGAACTCTGCAGGTTCTA
+
AAABBBBBFFFFFGGGGG5FGGHHGGGGHGHHHGGGGGGGGHHHHGGGGGGGH3GHHHHGGGGGGGGGGGGHHHHGGGGHGHHHHGGGGG?DGGHHHHHHHHHGHHHHHHGGHHGGGCGHHHHHHHHHHHGHHGGGGGHGHHGHHGGGGGGGGGGGGG9ADGGGGGFFFFFFFFFFFFFFFFFFFFFF/FFFFFFFFFFFFFFFFEFFFFFFFFFFFFFFFFFFFFF/BFFFFFFFFFFFFFFFFFFFFFB
@M05620:37:000000000-D9766:1:1101:9012:7927 1:N:0:39
AGTGCCAGCTCTCCATCGCACAGGGTACCCAGGGCCTGGCCCCTCCATCCAGAAAACCTATGACCTCACCCGCTACCTGGTGCACCCACTCCGCAGCTTGGCTGGGACCTATGTGAGTATCCAGCGTAGGAATCTGGGCGTTGGGGCGGCGTGCGGAGTTGGGGAAAGACAGTCCTAACCGTGGAGGGTTCTGGTAAATGATGGGGTGAGGAGGGGCTCTTTGGCTCCCACCAGTCCCCCTGTCTGGTCTA
+
>A>>>BBFBFFFGGGGGFF2E2GAF4BBFBFG2BABFFHHHHGHGGHGHEGHHCHBFEHHFAFHH5BFHHH>E0>>GGBF3BBFHHF??FH21E/E>FBBEGHGGGHHGHFHHHHFFHHHHHDGHGG/@DDGGHHHGG/>DDCHGG.AD-;A@.AD-AEGGGGG...:/;/;FFFFF/FFFFFF.;DFFFFFFFFFFFFFFFFFFFFFEFEFFFFFFFFBBFFFFFFFF.FFEFFFFFFFFFFFFFFFFFB
@M05620:37:000000000-D9766:1:1101:24805:7931 1:N:0:39
AGTGCCAGCTCTCAATCGCACAGGGGACCCAGGGCCTGGCCCCTCCATCCAGAAAACCTATGACCTCACCCGCTACCTGGAGCACCAACTCCGCAGCTTGGCTGGGACCTATGTGAGTATCCAGCGTAGGAATCTGGGAGTTGGGGAGGAGTGAGGAGTTGGGGAAAGACAGTCCTAACCGTGGAGGGTTCTGGTAAATGATGGGGTGAGGAGGGGCTCTTTGGCTCCCACCAGTCCCCCTGTCTGGTCTA
+
>A>1>BDFAFFFG1F3BFF1ECHGG00EECGGABEAFFGHHHGHGGHHHHFHHHGBGGFHHDGHHDFGHHH@E>>EHHBFBBGGHH0/?GHC?ECEEGFGGHFGGGHHGHHHHHHHHHHHHHFHHGGCGGHHHHHHHH0FGHHHGG.ACACFH0GH0EHHHHGGE..CCGFHHHHHHHHHGGFGBGGGGGGGGGFFGFGGGGGGGGB@FFFFFF@@@?FFFFFFFFFAEFFFFFFFFFFF@FFFFFFFFFF
@M05620:37:000000000-D9766:1:1101:15380:7941 1:N:0:39
ACCACACCTTCTACAATGAGCTGCGTGTGGCTCCCGAGGAGCACCCCGTGCTGCTGACCGAGGCCCCCCTGAACCCCAAGGCCAACCGCGAGAAGATGAGTGAGTAGCCCGCTCCCTCTTCTGGTGGCCGCCTCCCTCCTTCCTCGCCTCCCGGCGCTGCGCCCTTTCTCACTAGTTCTCTCTTCTGCCGTTTTCCGTAGGACTCTCTTCTCTGCCCTGAGTATCCTTTGGCACTCTGCCGGTTCTCGCTC
+
CCCCCBCCFFFFGGGGGGGGGGHHGEGEHGHHHGGGGGGGGHHHHGGGEGGGHHHHHHHGGGGGGGGGGGGGHHHGGGGHGHHHHGGGGGGGGGHHHHHH2>?GH1?FG?>CD?EF0FCGHHBDFGGHGGGGGGHGHHGHHHHH0;AFGGGGGA?DG-@DBFFFFFFFFF0FF00;:BFFFFFFFFFFFC;AFFFFFF.ADFFF/:BFFFFFFFFFF0.:;B0BFFFBFBF0;B/;00;0@9-AEF9..9.
@M05620:37:000000000-D9766:1:1101:20596:7942 1:N:0:39
ACCACACCTTCTACAATGAGCTGCGTGTGGCTCCCGAGGAGCACCCCGTGCTGCTGACCGAGGCCCCCCTGAACCCCAAGGCCAACCGCGAGAAGATGCCCAGGTGAGTGGCCCGCTACCTCTTCTGGTGGCCGCCTCCCTCCTTCCTGGCCTCCCGGCGCTGCGCCCTTTCTCACTGGTTCTCTCTTCTGCCGTTTTCCGTAGGACTCTCTTCTCTCAACTGAGTCTCCTTTGGAACTCTGCAGGTTCTA
+
CCDDCDCCFFFFGGGGGGGGGGHHGGGEFGHHHGGGGGGGGHHHHGGGFGGGHHHHHHHGGGGGGGGGGGGHHHHGGGGHGHHHHGGGGGGGGGHHHHHHHHHGHGHHHHGGHHGGG-CHHHHHHHHHHHGHHGGGGGHGHHGHHGGGGGGGGGGGGF-;AFFFAFFFFFFFFFFFFFFFFFFFFFFFFHHFFFFFFFHFFFFFFFFFFFFFFFFFFBFFFFFFFFFFHFFFFFFFFFFFFFFFFFFFFF:
@M05620:37:000000000-D9766:1:1101:16478:7944 1:N:0:39
ACCACACCTTCTACAATGAGCTGCGTGTGGCTCCCGAGGAGCACCCCGTGCTGCTGACCGAGGCCCCCCTGAACCCCAAGGCCAACCGCGAGAAGATGCCCAGGTGAGTGGCCCGCTACCTCTTCTGGTGGCCGCCTCCCTCCTTCCTGGCCTCCCGGCGCTGCGCCCTTTCTCACTGGTTCTCTCTTCTGCCGTTTTCCGTAGGACTCTCTTCTCTGACCTGAGTCTCCTTTGGAACTCTGCAGGTTCTA
+
BBBBB@AAFFFFGGGGGG5FGGHGGEGACEHHFEFGDEGCDHHHHGGEAEEEFGFHHHGEEGCGGEGGGGFHHHHGGEGHFGHHCFEEC@/>@AFFD1FGH1GGHHHFGDFEGHGGGCCHHHHHHHGFGHGGG?CCFDHFHHGFHFGFGGFGGGGEEG--A=BFBBFBBFFFFF99BFBBFFFFFFFFFFFFFBFFFFFFFFAFFFFFFFFFFFFFFF/BBFFBBFFFFFBFFF/9/B9FFFF/BFFFFF/
@M05620:37:000000000-D9766:1:1101:27587:7949 1:N:0:39
ACCACACCTTCTACAATGAGCTGCGTGTGGCTCCCGAGGAGCACCCCGTGCTGCTGACCGAGGCCCCCCTGAACCCCAAGGCCAACCGCGAGAAGATGAGTGCGTGGCCCGCTACCTCTTCTGGTGGCCGCCTCCCTCCTTCCTGGCCTCCCGGAGCTGCGCCCTTTCTCACTGGTTCTCTCTTCTGCCGTTTTCCGTAGGACTCTCTTCTCTGACCTGAGTCTCCTTTTGAACTCTGCAGGTTCTAGATC
+
CCCBCCCCFFFFGGGGGGGGGGHHGEGGEFHHHGGFGGGFGGHHHGGG1EGGHHHHFGHGGGGGGGGGGGGHHHHGGGGHGHHHHGGGGGGGCGHFHEDFHH2/?<C/FF@@DCGHHHHHHHGBGB..<<A-.CGEHHFCGHGGE/AF0;CEFG-@GABBA-AB-:BFFFFFFFF:BBFBFFFFFFFFFF9DBEFFDFFA?BFBFF0BFFFFB0BFBB///;BF0BB090;.9FF9BBFEB9.;FF0:BB;
@M05620:37:000000000-D9766:1:1101:6659:7958 1:N:0:39
CCACACCTTCTACAATGAGCTGCGTGTGGCTCCCGCGGAGCACCCCGTGCTGCTGACCGAGGCCCCCCTGAACCCCAAGGCCAACCGCGAGAAGATCCCCAGGTGAGTGGCCCGCTCCCTCTTCTGGTGGCCGCCTCCCTCCTTCCTGGCCTCCCGGCGCTGCGCCCTTTCTCCCTGGTTCTCTCTTCTGCCGTTTTCCGTAGGACTCTCTTCTCTGCCCTGAGTCTCCTTTGGCACTCTGCAGGTTCTAG
+
BBBABBBFFFBBFGGGD5BABBBAAE2A2GGFAAB2AEAEEGHHGGGG1EFHH33DGGGGCGGGG@GG/?B3GEEF/<GG//GHGG?/</<><??GH1??0DFFHDGGFEEHFGGC-<CGHHFGGHH:CF.C@D?DDEABFFGF0;9BFAFGFAEF@-9;@B9BBAB=/://B/;FFEB9BFFF/BB/;FFFBAFFEFFFFFFF/:;BBBBFFFFFF/BEFF.BFFFFFBFFFF/;F.;BFF/FFFFFBFB
@M05620:37:000000000-D9766:1:1101:20731:7968 1:N:0:39
AGTGCCAGCTCTCAATCGCACAGGGGACCCAGGGCCTGGCCCCTCCATCCAGAAAACCTATGACCTCACCCGCTACCTGGAGCACCAACTCCGCAGCTTGGCTGGGACCTATGTGAGTATCCAGCGTAGGAATCTGGGAGTTGGGGAGGAGTGAGGAGTTGGGGAAAGACAGTCCTAACCGTGGAGGGTTCTGGTAAATGATGGGGTGAGGAGGGGCTCTTGGGCTCCCCCCAGTCCCCCTGTCTGGTCTT
+
ABAAAFFFBFFFGFGGGGGGGAGHGEGGGGHHGGGGGGHHHHGHGGHHHHHHHHHHHGHHHHHHHHHHHHHGGEFGHHHH2FHHHH1?EHHHGGGGGHHHGHHGGGHHGHHHHHHHHHHHHHHGHGGGGGHHHHHHHHGFGGHHGGECGACGHFHHFGHHHHGGGDGHHHHHHHHHHHHHGGGGGGGGEGGGGGGGGGGGGGGGGGFFFFFFFFF---9;F/9...AE..;9-99BFFFD-.///;///9/
@M05620:37:000000000-D9766:1:1101:11716:7985 1:N:0:39
ACCACACCTTCTACAATGAGCTGCGTGTGGCTCCCGAGGAGCACCCCGTGCTGCTGACCGAGGCCCCCCTGAACCCCAAGGCCAACCGCGAGAAGATGCCCAGGTGAGTGGCCCGCTACCTCTTCTGGTGGCCGCCTCCCTCCTTCCTGGCCTCCCGGCGCTGCGCCCTTTCTCACTGGTTCTCTCTTCTGCCGTTTTCCGTAGGACTCTCTTCTCTGACCTGAGTCTCCTTTGGAACTCTGCAGGTTCTA
+
CCDDCDDBFFFFGGGGGGGGGGHHGGGFDAGHHGFEGGEGGHHHHGGGGGGGHHHHHHHGGGGGGGGGGGGHHHHGGGGHGHHHHGGGGGGGGGHHHHHHHHHGHHHHHHGGHHGGGGGHHHGHHHHHHHGHHGGGGGHGHHGHHGGGGGGGGGGGGG-;CFFFFFFFFFFFFFFFFFFFFFFFFFFFFFFFFFFFFFFFFFFDDFFFFFFFFFFFHFFFFFFFFFFFFFFFHFFFFFFFFFFFFFFFFFB
@M05620:37:000000000-D9766:1:1101:16081:7993 1:N:0:39
AGTGCCAGCTCTCAATCGCACAGGGGACCCAGGGCCTGGCCCCTCCATCCAGAAAACCTATGACCTCACCCGCTACCTGGAGCACCAACTCCGCAGCTTGGCTGGGACCTATTGAGTATCCAGCGTAGGAATCTGGGCGTTGGGGCGGAGTGAGGCGTTGGGGAAAGACAGTCCTAACCGTGGAGGGTTCTGGTAAATGATGGGGTGAGGAGGGGCTCTTTGGCTCCCACCAGTCCCCCTGTCTGGTCTAT
+
AA3>AFFFBFFFGGGFEGGCGCHFGGEGDEFHAFFE2FHF2GGHGGFHHFHFFEBEGGFHHHEHHHHCHHHEEEGGHHHHHGHHHHHFGFHHGGC?EBFGDFHGFGHHGHHHHG2FHHFHH2FF@E/BDFGHHHGHH/A/>CGCC.AC-ADF0BF.;9ABGGG.CGF///9BBFFFFFFBFFBDFFBAFFFFF/:FFFFFFBFFF9BEFFFFFBBBBFBFFBFF/:EFFFFFEBFFFFF-A9FFFFFF9B9
@M05620:37:000000000-D9766:1:1101:24497:8012 1:N:0:39
ACCACACCTTCTACAATGAGCTGCGTGTGGCTCCCGAGGAGCACCCCGTGCTGCTGACCGAGGCCCCCCTGAACCCCAAGGCCAACCGCGAGAAGATGCCCAGGTGAGTGGCCCGCTACCTCTTCTGGTGGCCGCCTCCCTCCTTCCTGGCCTCCCGGAGCTGCGCCCTTTCTCACTGGTTCTCTCTTCTGCCGTTTTCCGTAGGACTCTCTTCTCTGACCTGAGTCTCCTTTGGAACTCTGCAGGTTCTA
+
CCCCCCCCFFFFGGGGGGFGGGHHGGGEHGHHHGGGGGGGGHHHHGGGFGGGHHHHHHHGGGGGGGGGGGGHHHHGGGGHGHHHHGGGGGGGGGHHHHHHHHHGFHHHHHGGHHGGGGGHHHHHHHHHHHGHHGGGGGHGHHGHHGGGGGGGGGGGGG?GGGGGGGFFFFFFFFFFFFFFFFFFFFFFFFFFFFFFFFFFFFFFFFFFFFFFFFFFFFFFFFFFFFFFFFFFFFFFFFFFFFFFFFFFFFF
@M05620:37:000000000-D9766:1:1101:5521:8018 1:N:0:39
AGTGCCAGCTCTCCATCGCACAGGGGACCAAGGGCCTGGCCCCTCCATCCAGAAAACCTATGACCTCACCCGCTACCTGGAGCACCCACTCCGCAGATTGGCTGGGACCTATGTGAGTATCCAGCGTAGGAATCTGGGCGTTGGGGCGGAGTGCGGAGTTGGGGAAAGACAGTCCTAACCGTGGAGGGTTCTGGTAAATGATGGGGTGAGGAGGGGCTCTTTGGCTCCCACCAGTCCCCCTGTCTGGTCTA
+
>>1>>BD@AFFFG1GD1AE1E?GGE0AA00BF0AB//AFAAGGHGGHHD0BBF01BBFHCBBDHFDBGHHH>E/>EGHBB0BFGGH//?0BB>?/>/B>BGHFGGGHHGHHHHHBBGHHHHHHFHGG/>EG>GHHHHH/@CGCHGG.CG;;CF0AA-9;FGGGGF.9C/B9CFFFFBBFF@BF@-A?@9FFBFF;;BFFFEFF/A-;@-FFBBB?;@?FFBF/BFEF?EBFFFFFFFFFF@FFFFFFBFFF
@M05620:37:000000000-D9766:1:1101:17447:8047 1:N:0:39
ACCACACCTTCTACAATGAGCTGCGTGTGGCTCCCGAGGAGCACCCCGTGCTGCTGACCGAGGCCCCCCTGAACCCCAAGGCCAACCGCGAGAAGATGAGTGAGTGGCCCGCTCCCTCTTCTGGTGGCCGCCTCCCTCCTTCCTGGCCTCCCGGAGCTGCGCCCTTTCTCACTGGTTCTCTCTTCTGCCGTTTTCCGTAGGACTCTCTTCTCTGCCCTGAGTCTCCTTTGGAACTCTGCAGGTTCTCGATC
+
CCCBCCBBFFFFGGGGGGGGGGHHGGGGHGHHHGGGGGGGGHHHHGGGGGGGHHHHHHHGGGGGGGGGGGGHHHGGGGGHGGHHHGGGGGGGGGHHHHEHHHGHHHGGHHGGG-CFHHHHHHGHGFGHHGGFGGHGHHGHHHHHFHGGGGGGGG-AFGGGGGGGFFFFFFBFFF/BBFFFFFFFFFFFFFDFFFFFFFFAFFFFFFFFFFFFFF0BEFFFFFFFFFFFFFFFFFFFFBF0BFAFFF0A9B.
@M05620:37:000000000-D9766:1:1101:19140:8048 1:N:0:39
AGTGCCAGCTCTCAATCGCACAGGGGACCCAGGGCCTGGCCCCTCCATCCAGAAAACCTATGACCTCACCCGCTACCTGGAGCACCAACTCCGCAGCTTGGCTGGGACCTATGTGAGTATCCAGCGTAGGAATCTGGGAGTTGGGGAGGAGTGAGGAGTTGGGGAAAGACAGTCCTAACCGTGGAGGGTTCTGGTAAATGATGGGGTGAGGAGGGGCTCTTTGGCTCCCACCAGTCCCCCTGTCTGGTCTA
+
BCBBCFFFDFFFGGGGGGGGGGHHGGGGGGHHGGGGGGHHHHGHGGHHHHHHGHHHHGHHHHHHHHHHHHHGGGGGHHHHHHHHHHHHGHHHGGGGGHHHGHHGGGHHGHHHHHBFDHHFFHHDCDADDGDGFHDDHHHEGHFHGGGGG?AGFDBGFA<GGHGGGGHFFHHHHHHGFHHHGFGGDFGGAFGGFG<CGFGBBCBFGGAAEFFFFFFFFBFFFFBFBBFEFFFFFA:<FFFF;.<BB0F:BB0
@M05620:37:000000000-D9766:1:1101:21242:8054 1:N:0:39
ACCACACCTTCTACAATGAGCTGCGTGTGGCTCCCGAGGAGCACCCCGTGCTGCTGACCGAGGCCCCCCTGAACCCCAAGGCCAACCGCGAGAAGATGCCCAGGTGAGTGGCCCGCTACCTCTTCTGGTGGCCGCCTCCCTCCTTCCTGGCCTCCCGGCGCTGCGCCCTTTCTCACTGGTTCTCTCTTCTGCCGTTTTCCGTAGGACTCTCTTCTCTGACCTGAGTCTCCTTTGGAACTCTGCAGGTTCTA
+
CCCCCCCCCFFFGGGGGGGGGGHGGFFA4EGGHGGEDFEGCGHGHGGGDEGGEHGHHHGGGGGGGGGGGEEHFHHGGGGHGHHHHGGGGGBDFGHGFHHHHHHGHHHHHHGGHHGGG-CHHHHHHHHHHHGGHGGGGGHGHGGHHGGGGGGGGGGGGG@DGFFFFFFFFFFFFFBFFFFFFFFFFFFFFFFFFFFFFFFFFFFFFBFFFFFFFFFFFF/;FFF9BFFFFFFFFFFFFFFFFFF/FFFFFF:
@M05620:37:000000000-D9766:1:1101:21549:8069 1:N:0:39
ACCACACCTTCTACAATGAGCTGCGTGTGGCTCCCGAGGAGCACCCCGTGCTGCTGACCGAGGCCCCCCTGAACCCCAAGGCCAACCGCGAGAAGATGAGTGAGTGGCCCGCTCCCTCTTCTTGTGGCCGCCTCCCTCCTTCCTGGCCTCCCGGCGCTGCGCCCTTTCTCTCTTCTTCTCTCTTCTGCCGTTTTCCGTCCGCCTCTCTTCTCTGCCCTGAGTCTACTTTGGCACTCTGCCGGTTCTTGCTC
+
CCCCCCCCFFFFGGGGGGGGGGHHGGGFHGHHHGGGGGFGGHHHHGGGGGGGHHHHHHHGGGGGGGGGGGGHHHHGGFGHGHHHHGGGGGGGGGHHHH22>2?FHHGEF/><-ADGHHFBFH00=0...<-::CHGFCE:GFHF0/;FFAEG9-C-ADA?BFABDFFFF90:0000;9F0BBBFFF00::DD9:00:F?.9-;.99:FFFFFFBFBEFFF/:0900;0;990:0;;9090;9;.AF09090
@M05620:37:000000000-D9766:1:1101:19948:8072 1:N:0:39
ACCACACCTTCTACAATGAGCTGCGTGTGGCTCCCGAGGAGCACCCCGTGCTGCTGACCGAGGCCCCCCTGAACCCCAAGGCCAACCGCGAGAAGATGCCCAGGTGAGTGGCCCGCTACCTCTTCTGGTGGCCGCCTCCCTCCTTCCTGGCCTCCCGGAGCTCCGCCCTTTCTCACTGGTTCTCTCTTCTGCCGTTTTCCGTAGGACTCTCTTCTCTGACCTGAGTCTCCTTTGGAACTCTGCAGGTTCTA
+
BBBBBBBBFFFFGGGGFGGGGGHHGEFGHFHHHGGGGGGGGHHHHGGGFFGGHHGHHHHGGGGGGGGGGGGHHHHGGGGHGHHHHGGGGGGGGGFHFHHH22FCFGFGDF/FGEGGC@CGBHHFHHHHGHDHG@D@AEHCFHAG0FBBBBAAFFGEG?-9?F0;.EFFFFFFBB/9BBFF9B/9//BB/9BFBAADFFFBA/.;.//:9//B9FF9/B/BBF./.9//;/FFFFFB/9/9/9BBFFFEBF/
@M05620:37:000000000-D9766:1:1101:13606:8082 1:N:0:39
ACCACACCTTCTACAATGAGCTGCGTGTGGCTCCCGAGGAGCACCCCGTGCTGCTGACCGAGGCCCCCCTGAACCCCAAGGCCAACCGCGAGAAGATGCCCAGGTGAGTGGCCCGCTACCTCTTCTGGTGGCCGCCTCCCTCCTTCCTGGCCTCCCGGCGCTGCGCCCTTTCTCACTGGTTCTCTCTTCTGCCGTTTTCCGTAGGACTCTCTTCTCTGACCTGAGTCTCCTTTGGAACTCTGCAGGTTCTA
+
AAA1AAAAFFFFGGGF3G1AG1GFGA0000BF1AF00EGECHHHHGGE?EFGEHGFHHGE/E?FG/EGGGE>G>GGGG?G/AHHFFE/CC//<CFF1F1CFHGGHHHFGGFEFGCCGGGHHHHHHHHHHHGHHGCGGCGEHHGHFGGGGGGFGFGGGG-@A@@F?@F@?FFFFFFFFFFFFFFFFFFFFFFEF@FFFFFFFFFFFFFFFFFFFFFFFF9BFFFFBFFFFFFFFFBBFFFFFFFFFFFFFFF
@M05620:37:000000000-D9766:1:1101:16382:8084 1:N:0:39
ACCACACCTTCTACAATGAGCTGCGTGGGGCTCCCGAGGAGCACCCCGAGCTGCTGACCGAGGCCCCCCTGAACCCCAAGGCCAACCGCGAGAAGATGCCCAGGTGAGTGGCCCGCTACCTCTTCTGGTGGCCGCCTCCCTCCTTCCTGGCCTCCCGGCGCTGCGCCCTTTCTCACTGGTTCTCTCTTCTGCCGTTTTCCGTAGGACTCTCTTCTCTGACCTGAGTCTCCTTTGGAACTCTGCAGGTTCTA
+
AAAAA?AAFFFFGGGFFG1FGFEFG0E00AEEHGGGC///AFGF/BAA/AEGFGHGB0F>/>E?FGE@EGEEGGHG?FGHGHHHHGGGGGCGGGHGFHHHHHHGHHHHHHGFHHGGGGGHHHHHGHHHGHGHHGGGGGGGGGGGGGGGGGGGGGGGGG9@@@@F?@F@@FFFFFFFFFFFFFFFFFFFFFFFF@FFFFFFFFFFFEFFFFFFFFFFFFFFFFF/BFFFFFFFFFEFFFFFFFFFFFFFFFF
@M05620:37:000000000-D9766:1:1101:16716:8091 1:N:0:39
ACCACACCTTCTACAATGAGCTGCGTGTGGCTCCCGAGGAGCACCCCGTGCTGCTGACCGAGGCCCCCCTGAACCCCAAGGCCAACCGCGAGAAGATGCCCAGGTGAGTGGCCCGCTACCTCTTCTGGTGGCCGCCTCCCTCCTTCCTGGCCTCCCGGAGCTGCGCCCTTTCTCACTGGTTCTCTCTTCTGCCGTTTTCCGTAGGACTCTCTTCTCTGACCTGAGTCTCCTTTGGAACTCTGCAGGTTCTA
+
CCCCCCCCFFFFGGGGGGGGGGHHGGGFHGHHHGGGGGGGGHHHHGGGGGGGHHHHHHHGGGGGGGGGGGGHHHHGGGGHGHHHHGGGGGGGGGHHHHHHHGHGHHHHHHGGHHGGGCFHHHHHHHHHHHGHHGGGGGHGHHGHHGGGFGGGGGGGGG-:@FFGGGFFFFFFFFFFFEFFFFFFFFFFFFFFFFFFFFFFFFFFFFFFFFFFFFFFFFBFFFBBFFFFFFFFFFFFFFFFFFFFFFAFFFB
@M05620:37:000000000-D9766:1:1101:27487:8094 1:N:0:39
ACCACACCTTCTACAATGCGCTGCGTGTGGCTCCCGAGGAGCACCCCGTGCTGCTGACCGAGGCCCCCCTGAACCCCAAGGCCAACCGCGAGAAGATGCCCAGGTGAGTGGCCCGCTACCTCTTCTGGTGGCCGCCTCCCTCCTTCCTGGCCTCCCGGAGCTGCGCCCTTTCTCACTGGTTCTCTCTTCTGCCGTTTTCCGTAGGACTCTCTTCTCTGACCTGAGTCTCCTTTGGAACTCTGCAGGTTCTA
+
@BB@BBB>CFFFFFFFGGBFGGGGGGFEG2BAGBFEEFECGHGHHGGEE1EFHHHHFHHEEEGGFFGGGGGGFHHGGGGHGHHGHGDGG//>BDHGHHHHHHHFHBGGHHGGHHGGGCGHHHHHEHHHHHGHGGGGGGHGGGG/BFFGGGGGFGGGGGAGGGGFFFFFFFFFFFFFFFFFFFFFFFFFFFFFFFFFFFFFFFFFFBFFFFFFFFFBFFFFFFFFFFF9BFFFFFFFFFFFFFFFFFAFFFB
@M05620:37:000000000-D9766:1:1101:16100:8098 1:N:0:39
AGTGCCAGCTCTCAATCGCACAGGGGACCCAGGGCCTGGCCCCTCCATCCAGAAAACCTATGACCTCACCCGCTACCTGGAGCACCAACTCCGCAGCTTGGCTGGGACCTATGTGAGTATCCAGCGTAGGAATCTGGGAGTTGGGGAGGAGTGAGGAGTTGGGGAAAGACAGTCCTAACCGTGGAGGGTTCTGGTAAATGATGGGGTGAGGAGGGGCTCTTTGGCTCCCACCAGTCCCCCTGTCTGGTCTA
+
AA3AAFFFAFFFGGGGBFGGEEGEFGDEDFHHEFGGGFHGAGGEFGFHFHHEFFCCHGHHHHEHHGFGHGHEG@EGHEFGFGHHFHHGGFHHEGGGCBGHGHHGGGHHGHHHHFHFFHHHHGHHHGFGGGHHHHHHGHHFFGHHGGGGGFEGCFFHHGGEGHCGGGGGGHHHHHHGHH/GGGEGFGGGGGGGGGFGGGGGGGGGGGFBEFFEFFBBBBFFFFFFFFFFFFFFFFFFFFFFBFFFFFFFFFB
@M05620:37:000000000-D9766:1:1101:4339:8102 1:N:0:39
ACCACACCTTCTACAATGAGCTGCGTGTGGCTCCCGAGGAGCACCCCGTGCTGCTGACCGAGGCCCCCCTGAACCCCAAGGCCAACCGCGAGAAGATGCCCAGGTGAGTGGCCCGCTACCTCTTCTGGGGGCCGCCTCCCTCCTTCCTGGCCTCCCGGCGCTGCGCCCTTTCTCACTGGTTCTCTCTTCTGCCGTTTTCCGTAGGACTCTCTTCTCTGACCTGAGTCCCCTTTGGAACTCTGCAGGTTCTA
+
>AAAAAA>CCFFGGGFFG5BGFHHGGG242FGGABE?EG?EG2BGGE0EEFAGHFHHHGAEFEEGGGGGGEB3BFEFGEGGHGHEFG@DG/><D22F<GFGGFGGF1F?FCFHFGCCCCHHGFHHFGH/<C?C-:A.9EEFFGGBFF0;FFA09C9CD--;-;A-9A@;/FB9FFFBBFB/BFBFFBF/BFBBDA;9.F/ABADFFFBFBBBBFF9/:B/B/./99B;/9B.BFEF/BBFBFFFFFFFB/:
@M05620:37:000000000-D9766:1:1101:24636:8108 1:N:0:39
ACCACACCTTCTACAATGAGCTGCGTGTGGCTCCCGAGGAGCACCCCGTGCTGCTTACCGAGGCCCCCCTGAACCCCAAGGCCAACCGCGAGAAGATGCCCAGGTGAGTGGCCCGCTACCTCTTCTGGTGGCCGCCTCCCTCCTTCCTGGCCTCCCGGAGCTGCGCCCTTTCTCACTGGTTCTCTCTTCTGCCGTTTTCCGTAGGACTCTCTTCTCTGACCTGAGTCTCCTTTGGAACTCTGCAGGTTCTA
+
CCCCCCCCFFFFGGGGGGGGGGHHGGGGGFHHHGGGGGGGGHGHHGGGGGGGHHHHHHHGGGGGGGGGGGGHFHHGGGGHGHHHHGGGGGGGGGHHHHHHHHHGHHHHHHGGHHGGGGGHHHHHHHHHHHGHHGGGGGHGHHGHHHHHHGGGGGGGGG-DGGGGGGGFFFFFFFFFFFFFFFFFFFFFFFFFFFFFFFFFFFFFFFFFFFFFFFFFFFFFFFFFFFFFFFFFFFFFFFFFFFFFFFFFFFF
@M05620:37:000000000-D9766:1:1101:5269:8111 1:N:0:39
AGTGCCAGCTCTCAATCGCACAGGGGACCCAGGGCCTGGCCCCTCCATCCAGAAAACCTATGACCTCACCCGCTACCTGGAGCACCAACTCCGCAGCTTGGCTGGGACCTATGTGAGTATCCAGCGTAGGAATCTGGGAGTTGGGGAGGAGTGAGGAGTTGGGGAAAGACAGTCCTAACCGTGGAGGGTTCTGGTAAATGATGGGGTGAGGAGGGGCTCTTTGGCTCCCACCAGTCCCCCTGTCTGGTCTA
+
AAAAAFF1AFFFGGGGGGAEGGHHGGGEEGHHGAEGFGHHHHGHGGHHHHHHHHHHHGHBHHHHHHHHHHHGGEGGHHHHHHHHHHHHGHHHGGGEGHHHGH1?EGHHGHHHHHBHHHHHHHHHH@EGGGHHHHHHHHFFGHHHGGFGGGEHHHHHHGHCH/CGGGHHHHHHHHHHHHHHGGGGEGGGCFGGGGBFGGGGGGGFGGF@FFFFFF-@@@FFFFFFFFFFFFFFFFFFFFFF@FFFFFFFFFB
@M05620:37:000000000-D9766:1:1101:3851:8119 1:N:0:39
AGTGCCAGCTCTCAATCGCACAGGGGACCCAGGGCCTGGCCCCTCCATCCAGAAAACCTATGACCTCACCCGCTACCTGGAGCACCAACTCCGCAGCTTGGCTGGGACCTATGTTACGTTTCAGGCGAGGAACCTTGGAGGTTGGGAGGACGTACGAGGTTGGGAAACACACTTCCTACCGGGGACGGGTTCTGGAAATTATTGGGGTGGGAGGGGCCCTTTTGCTCCCACCAGGCCCCCCTGTCTGGCCT
+
>3AABFFFBFFFGGGGGGGGFGGHFGGGGGEHGGGGGGHFHHGHGGFHHHHHBFFHHGHHHGFGGHHHHHHGGEEGHHHGGGH1BGHHGGHHGGGGGHHHGHH?/?GGGGHHHHH33/22BB3222</<</F0/01?G1C.><GCGE.C..<...<.;-;;:CF.:G//;9./0;00;CF---;--;@9;..9B:9BF/;///;BA-.---..;@D---.;//;///;E..;99..;DFC-;.//9///9/
@M05620:37:000000000-D9766:1:1101:10501:8123 1:N:0:39
ACCACACCTTCTACAATGAGCTGCGTGTGGCTCCCGAGGAGCACCCCGTGCTGCTGACCGAGGCCCCCCTGAACCCCAAGGCCAACCGCGAGAAGATGCCCAGGTGAGTGGCCCGCTACCTCTTCTGGTGGCCGCCTCCCTCCTTCCTGGCCTCCCGGCGCTGCGCCCTTTCTCACTGGTTCTCTCTTCTGCCGTTTTCCGTAGGACTCTCTTCTCTGACCTGAGTCTCCTTTGGAACTCTGCAGGTTCTA
+
BBBBBBBAFFFFGGGGGG5BGGHGGGFB4EFHHGFGDGGGGHHHHGGGAEGGFHHHHHGAFC?EGGGGGGGHGHHGGGGHGHHHHGGGGGCDGGHFHHHHHHHGHHHHHHGGHHGGGGGHHHHHHHHHHHGHHGGGGGHGHHGHHGGGGGGGGGGGGG-ADFFFFFFFFFFFFFFFFFFFFFFFFFFFFFFFFFFFFFFFFFFFFFFFFFFFFFFFFFFFFFFFFFFBFFFFFFFFFFFFFFFFFFFFFFF
@M05620:37:000000000-D9766:1:1101:19224:8129 1:N:0:39
AGTGCCAGCTCTCAATCGCACAGGGGACCCAGGGCCTGGCCCCTCCATCCAGAAAACCTATGACCTCACCCGCTACCTGGAGCACCAACTCCGCAGCTTGGCTGGGACCTATGTTGAGTATCCAGCGTAGGAATCTGGGAGTTGGGGAGGAGTGAGGCGTTGGGGAAAGACAGTCCTAACCGTGGAGGGTTCTGGTAAATGATGGGGTGAGGAGGGGCTCTTTGGCTCCCACCAGTCCCCCTGTCTGGTCT
+
CCBCCFFFCFFFGGGGGGGFGGHGGGGGGGHHFGGGGGHHHHGHGGHGHHHHHHHHHGHHHFHHHHHHHHHGGEGGHHHHGGHHHHHHGHHHGGGGGHHHGHHGGGHHGHHHHHHHGHHGHHH3FGGGFGGH2GHHHHG0?CHHHGG.AG.CCG0DC.<;EGHGGGGAGCFEFGGGGGGGGGGEGDEGGCFGGGGBFFFFFFFFFFFFFFFFBDFFFFFFFFFFFFFFFFFFFFFFFFFFFFFFFFFFFFF
@M05620:37:000000000-D9766:1:1101:18635:8151 1:N:0:39
AGTGCCAGCTCTCAATCGCACAGGGGACCCAGGGCCTGGCCCCTCCATCCAGAAAACCTATGACCTCACCCGCTACCTGGAGCACCAACTCCGCAGCTTGGCTGGGACCTATGTGAGTATCCAGCGTAGGAATCTGGGAGTTGGGGAGGAGTGAGGAGTTGGGGAAAGACAGTCCTAACCGTGGAGGGTTCTGGTAAATGATGGGGTGAGGAGGGGCTCTTTGGCTCCCACCAGTCCCCCTGTCTGGTCTA
+
CCBCCFFFCFFFGGGGGGFEFGHGGGGGEGHHCEEFFGHHHHGGGGHHHGHHFHHHHGHFFHEHHHHEHHHGG>EFHEHHFGHEHHHHGHHHGGGGGHHFGHHE?FHHGHHGHHDHHHHGHHHHHGGDDGHHHHHHHHFFGHHHGGFCG?CFGHHHHGFCHFDFCDHHHHHHHHHHGHHHGGACFGGGCFGGGGFFGFGGGGGGGGFFFFFEFFFFFCFFFFFFFFFFFFFFFFFFFFFFFFFFFFFFFFB
@M05620:37:000000000-D9766:1:1101:27604:8153 1:N:0:39
AGTGCCAGCTCTCAATCGCACAGGGGACCCAGGGCCTGGCCCCTCCATCCAGAAACCCTATGACCTCACCCGCTACCTGGAGCACCAACCCCGCAGCTTGGCTGGGACCTATGTGAGTATCCAGCGTAGGAATCTGGGAGTTGGGGAGGAGTGAGGAGTTGGGGAAAGACAGTCCTAACCGTGGAGGGTTCTGGTAAATGATGGGGTGAGGAGGGGCTCTTTGGCTCCCACCAGTCCCCCTGTCTGGTCTA
+
11>>AFF1AFFFG1FGF1ACEACGFA0EEGAGF0AAAF/BGGGHGCHFHAFAACG0BE0AG1DGHHHHHHHGGEEGFHHG0BGEF/0/?/>?EEGCGHHGGH1///B<?FFF1F2FHHHHHHGHGCFFCGGHHHHHHHFFCHGHCGCCCAEHHFHHHAGHH/@CF.GHHHHHHGGGGGGGGCFABEGG.CAFGGFGGGGGFFFEF-A@FFFFFF@@@@FFFFFFFFBAEFFFEFFFFFFF@FFFFFFFFFB
@M05620:37:000000000-D9766:1:1101:11903:8155 1:N:0:39
ACCACACCTTCTACAATGAGCTGCGTGTGGCTCCCGAGGAGCACCCCGTGCTGCTGACCGAGGCCCCCCTGAACCCCAAGGCCAACCGCGAGAAGATGCCCAGGTGAGTGGCCCGCTACCTCTTCTGGTGGCCGCCTCCCTCCTTCCTGGCCTCCCGGAGCTGCGCCCTTTCTCACTGGTTCTCTCTTCTGCCGTTTTCCGTAGGACTCTCTTCTCTGACCTGAGTCTCCTTTGGAACTATGCAGGTTCTA
+
AAA>AAAAFFF@FFGDFGGAA1B1AA0BFCHH1FEEFEG?EHHHHGEGBEECGDEEG0BF@EEGF/>EEGG0G1>EGGAC//G</?//>@C@/<0<><1<<FEG<FGGG1FF0/>C@CCB1DGGHHBH0/<CG-@C?C.;/::GB090C/9FFA99C-;9A./9AGF--9F//9BFFFFF9BFFFFF/BFFBF@99FEFFFFFF?BFFF/BFF/9FB/9:FF-BF9/;F//B//9/:9F/9BFFF-9BFFF
@M05620:37:000000000-D9766:1:1101:24122:8160 1:N:0:39
ACCACACCTTCTACAATGAGCTGCGTGTGGCTCCCGAGGAGCACCCCGTGCTGCTGACCGAGGCCCCCCTGAACCCCAAGGCCAACCGCGAGAAGATGAGTGAGGGGCCCGCTCCGTCTTCTGGTGTCCTGGTCGCCTCTTTCCTGCCTCGCGGCCCGGCGCCCCTTCCTACCGGACTGGTCTTCTGCTGTGTTCCGTACCACTCTCCTCTCTGCTCTGAGTCGCCTTTGGAACGGTGCAGTGTCTGGACT
+
BBBBBBBBFFFFGGGGGFGGFGEGEBEEFGHHHGGGGGGGGGHHFGGGEFGGHHHHHHHGGGGGGGGGGGGHFHHGGGGHGHHHHGGGGGGGGGHHHHH222?G0/>@/<A--->.....=G00=/./000/:<-;..;/00<000;CF0.=--9-;-;@FF---..;////.-----..;//;FFB///;/////.;...///////;BFFF/:/;FFF///-9.;.;/////..99@///9//////./
@M05620:37:000000000-D9766:1:1101:7011:8162 1:N:0:39
AGTGCCAGCTCTCCATCGCACAGGGGACCCAGCGCCTGGCCCCTCCATCCAGAAAACCTATGACCTCACCCGCCACCTGGAGCACCCCCTCCGCAGCTTGGCTGGGACCTATGTTGCGTTCCCAGCCTCGGACTCTGGTGGTTGGGGGGGGGTGGGGGGTTGGGGAATGCCCGCCCTACCCGTGGCGGGTTCGGGTAAATGATGGGGGGAGGGGGGGCTCTTGGGCTCCCACCGTCCCCCCTGTCTGGCCT
+
>A>>AFF@AFFFG1GF1EECE?GCG0AAABFG0AE/AAFHGHGHGGHHFFHHHHHFGGHFEGFHH1BFHHHGG/>FHHFG0BFFFH//>EE/?E?E<FBGGHFG//BGGHHHHH221/<//@<<1</00?/?--0<>G10.><EG---;--99--9---;-9-@-9A-/:B/--;--;-;9-;A?-;@-----;--;B9////;FA9-9--9-;@@;---9B/;----;ABFF---9;9----///://-9
@M05620:37:000000000-D9766:1:1101:22100:8169 1:N:0:39
ACCACACCTTCTACAATGAGCTGCGTGTGGCTCCCGAGGAGCACCCCGTGCTGCTGACCGAGGCCCCCCTGAACCCCAAGGCCAACCGCGAGAAGATGCCCAGGTGAGTGGCCCGCTACCTCTTCTGGTGGCCGCCTCCCTCCTTCCTGGCCTCCCGGAGCTGCGCCCTTTCTCACTGGTTCTCTCTTCTGCCGTTTTCCGTAGGACTCTCTTCTCTGACCTGAGTCTCCTTTGGAACTCTGCAGGTTCTA
+
?AABBAABFFFFGGGCBFGGFGFFFGGEG?GHHGGAEFGCGHHHHGGGE1EFGFFGHGHGGGGGGGEGGGGGHHFGGGGHGHHGEGGGGGGGGGHHGGHHHHHGHHHHHHGGHHGGGGGHHHHHHGHFHHGHHGFGFGHGHHGHHGGGGGGGGGEGGFDGGGGGGGFFFFFFFFFFFFFFFFFFFFFFFFFFFFFFFFFFFFFFFFFFFFFFFFFFFFFFFFFFEFFFFFFFFFFFFFFFFFFFFFFFFFF
@M05620:37:000000000-D9766:1:1101:12704:8176 1:N:0:39
AGTGCCAGCTCTCAATCGCACAGGGGACCCAGGGCCTGGCCCCTCCATCCAGAAAACCTATGACCTCACCCGCTACCTGGAGCACCAACTCCGCAGCTTGGCTGGGACCTATGTTGAGTATCCAGCGTAGGAATCTGGGAGTTGGGGAGGAGTGAGGAGTTGGGGAAAGACAGTCCTAACCGTGGAGGGTTCTGGTAAATGATGGGGTGAGGAGGGGCTCTTTGGCTCCCACCAGTCCCCCTGTCTGGTCT
+
AA3>AFFFBFFFGGGFFGGEGCHFGGGGGEHHCEGD2FGFGHEGGGHHHHHHBGHFHGHHGHBGHHHHHHHGEEGGHHHHFFGHHHHEGCHHGE?@EBGGEHHGG?CGGHHHHHHHHHGHGHHHHH<?EGGHGHFHHFF0?CGHFGGADGDFGHHFACGHGHGGGGGEGFHHHHHHHHHGGGDGGDGGG.FAFGGFGGFFFGGFGGFDDFFFFFFFFFFFFFFFFFFFFFFFFFFFFFFEDFFFFFFFFFF
@M05620:37:000000000-D9766:1:1101:20976:8177 1:N:0:39
ACCACACCTTCTACAATGAGCTGCGTGTGGCTCCCGAGGAGCACCCCGTGCTGCTGACCGAGGCCCCCCTGAACCCCAAGGCCAACCGCGAGAAGATGCCCAGGTGAGTGGCCCGCTACCTCTTCTGGTGGCCGCCTCCCTCCTTCCTGGCCTCCCGGCGCTGCGCCCTTTCTCACTGGTTCTCTCTTCTGCCGTTTTCCGTAGGACTCTCTTCTCTGACCTGAGTCTCCTTTGGAACTCTGCAGGTTCTA
+
BBBBBBBBFFFFGGGGGGGDGDHFGEGEFGFFHGGEGGGGGHHHHGGGEGGGHHHHGHHGGGGGGGGGGGGHGHHGGGGHGGHHHGGGGGFGCGHHHHHHHHHGHHHHHHGGHHGGGGGHHHHHHHHHHHFHHGGGGGHGHHGHHGGGFGFGGGGGGF-ADFFFAFFFFFFFFFFFFFFFFFFFFFFFFFFFFFFFEFFFFFEDFEFFFFFFFFFFFFFFFFFEFFFFFFFFFFFFFFFFFFFFFFFFFF9
@M05620:37:000000000-D9766:1:1101:16155:8179 1:N:0:39
AGTGCCAGCTCTCAATCGCACAGGGGACCCAGGGCCTGGCCCCTCCATCCAGAAAACCTATGACCTCACCCGCTACCTGGAGCACCAACTCCGCAGCTTGGCTGGGACCTATGTGAGTATCCAGCGTAGGAATCTGGGAGTTGGGGAGGAGTGAGGAGTTGGGGAAAGACAGTCCTAACCGTGGAGGGTTCTGGTAAATGATGGGGTGAGGAGGGGCTCTTTGGCTCCCACCAGTCCCCCTGTCTGGTCTA
+
BBABBFFFAFFFGGGGGGGGGGHHGGGGAGHHGGGGAFHHCHGGGGHHHHHHGHHHHGHHGHFHHHHHHHHGG>EGHFHHHGHHHHHHGHHHGGGGGHFHDFHGG/GHGHHGHHHHE?FHHHGHHGGGGGHHHHHHHFGGGHHHCFFDGGFHHHHHH.<GHHCGGGHHGHHHHEHHGHHHGGGGGGGGCFGGGGFGGGGGFFGGGGFFFFFFFFFFF-EFFF/BFFFFFFFFEFBFFFFFFFFFFFFFFFF
@M05620:37:000000000-D9766:1:1101:20455:8179 1:N:0:39
AGTGCCAGCTCTCAATCGCACAGGGGACCCAGGGCCTGGCCCCTCCATCCAGAAAACCTATGACCTCACCCGCTACCTGGAGCACCAACTCCGCAGCTTGGCTGGGACCTATTGAGTATCCAGCGTAGGAATCTGGGAGTTGGGGAGGAGTGAGGAGTTGGGGAAAGACAGTCCTAACCGTGGAGGGTTCTGGTAAATGATGGGGTGAGGAGGGGCTCTTTGGCTCCCACCAGTCCCCCTGTCTGGTCTAT
+
AAAABFFFCFFFGGGGGGGGGGHHGGGGGGHHGGGGGGHHHHGHGGHHHHGHHHHHHGHHHHHHHHHHHHHGGGGGHGHHHHHHHHHHGHHHGGGGGHHHGHHGGGHHGHHHHHHGHHHHHHHHFC?@EHHHGHHHHFFGHGGGGEDGGGHHFHHGDGHHGGGGGHHHHHHHHHHHHHHGGGFFGGGCFFGGGGGGGGFGGFGGGFCEFFFFFFFFFFFFFFFFFFFFFFFFFFFFFFFFFFFFFBFFFFF
@M05620:37:000000000-D9766:1:1101:11535:8202 1:N:0:39
AGTGCCAGCTCTCCATCGCACAGGGTACCCAGTTCCTTTCCCCTCCCTCCCTCCCCCCTATGACCTCACCCGCTACCTGGAGCACCAACTCCGCAGCTTGGCTGGGACCTATTGCGTATCCCGCGTAGGCATCTGGGCGTTGGGGCGGCGTGCGGCGTTGGGGCAAGCCCGTCCTAACCGTGGCGGGTTCTGGTAAATGATGGGGTGAGGCGGGGCTCTTTGGCTCCCACCAGTCCCCCTGTCTGGTCTAT
+
AA>>>FFFBFFFG4BABAE2E2F4F44BFB3F35DBF55DBGHHGGGGHDF2FECBAEG1BB5FG5BGHHHEG/>EHFFF2?FHHH11?FH3/E/E>33BEGEGGGGHGHHHHH3CEGDHH2/CGC/<D1?FGGGHH.->>DHGGD-A-;;DDBF9@9@FFFF?D??.A.9BDFFFFFFFFFF-BDF9AFFFFBBFFFF/FFFFF.99F;.9@DCFFAFFFFF/BFFFFFF??BBFFEFFFBFFFFB:;BB
@M05620:37:000000000-D9766:1:1101:21369:8204 1:N:0:39
ACCACACCTTCTACAATGAGCTGCGTGTGGCTCCCGAGGAGCACCCCGTGCTGCTGACCGAGGCCCCCCTGAACCCCAAGGCCAACCGCGAGAAGATGCCCTGATGAGTCCCCCACTCCCTCTTCTGGCCGCCTCCCCCCTCCTTCCTGGCCCCCAGCCGCTCCCCCCTTTATCGCTGTTCTTCTCTTCTGCCGTTTTCAGTAGGCTCCTCTCTTATCACCTGCGCCTCCTTTACAATGCAGCAGCTACTA
+
ABCBCABBFFFFGGGGGGGGGGHHGFGGHGHHHGGGGGGGGHHHHGGGFGGGHHHHHHHGGGGGGGGGGGGHHHHGGGGHGHHHHGGGGGGGGGHHHGB?F2001<11111<?/<A00>.0<F11>F11.-<<.<..;E--A.:9C/;0/;..:9;...-:9-A.;:-9A///;..;..;/////9B////:/-;AB.FF/;;////..//B9//////9///;--.9;.:/;////////9:.;/;////
@M05620:37:000000000-D9766:1:1101:19845:8205 1:N:0:39
ACCACACCTTCTACAATGAGCTGCGTGGGGCTCCCGAGGAGCACCCCGTGCTGCTGACCGAGGCCCCCCTGAACCCCAAGGCCAACCGCGAGAAGATGCCCAGGTGAGTGGCCCGCTACCTCTTCTGGTGGCCGCCTCCCTCCTTCCTGGCCTCCCGGCGCTGCGCCCTTTCTCACTGGTTCTCTCTTCTGCCGTTTTCCGTAGGACTCTCTTCTCTGACCTGAGTCTCCTTTGGAACTCTGCAGGTTCTA
+
BBBABBBBFFFFGGGGGGGEGF4FFAE222BEGG2EE22A111FG1EEAEGGF3FF52BE?EE/?E//EFGFHHHEGGGHGHHHHGGGGGFGGGHHHHHHHHHGHHHHHHGGHHGGGGGHHHHHHHHGHHGHHGGGGGHGGGGGGGGGGGGGGGGGGG-DFFFFFFFFFFFFFFFFFFFFFFFFFFFFFFFFFFFFFFFFFFFFFFFFFFFFFFFFFFFFFFFFFFFFFFFFFFFFFFFFFFFFFFFFFFB
@M05620:37:000000000-D9766:1:1101:22089:8216 1:N:0:39
ACCACACCTTCTACAATGAGCTGCGTGTGGCTCCCGAGGAGCACCCCGTGCTGCTGACCGAGGCCCCCCTGAACCCCAAGGCCAACCGCGAGAAGATGCCCAGGTGAGTGGCCCGCTACCTCTTCTGGTGGCCGCCTCCCTCCTTCCTGGCCTCCCGGAGCTGCGCCCTTTCTCACTGGTTCTCTCTTCTGCCGTTTTCCGTAGGACTCTCTTCTCTGACCTGAGTCTCCTTTGGAACTCTGCAGGTTCTA
+
ABBBBBBBFFFFFGGFFGGGGGHHGFGEG?GGHGGEEEFCGHGHHGGGGEGGHHHHHHHGGGGGGGGGGGGHHHHGGGGHGHHHHGGGGCCGGGHHHFHHHHHGCHHHHHGGHHGGGGGHHHHGHHHFHHGHHGGCEGHGHHGFHGGGGGGGGGGGGG-ACGGGGGFFFFFFFFFFFFFFFFFFFFFFFFFFFFFFFFFFFFFFFFFFFFFFFFFFFFFFFFFFFFFFFFFFFFFFFFFFFFFFFFFFFFB
@M05620:37:000000000-D9766:1:1101:24521:8229 1:N:0:39
AGTGCCAGCTCTCAATCGCACAGGGGACCCAGGGCCTGGCCCCTCCATCCAGAAAACCTATGACCTCACCCGCTACCTGGAGCACCAACTCCGCAGCTTGGCTGGGACCTATGTGAGTATCCAGCGTAGGAATCTGGGAGTTGGGGAGGAGTGAGGAGTTGGGGAAAGACAGTCCTAACCGTGGAGGGTTCTGGTAAATGATGGGGTGAGGAGGGGCTCTTTGGCTCCCACCAGTCCCCCTGTCTGGTCTA
+
A3>AAFFFBFFFFGGGGAGGGGFHDGGGGGHHGG2EFCGHHHGHGGHHFHHHHCCHHG3FHHHHHHGHHHHGGGGEHHHFHHHHHGHHGEFHGGEGGBHHGHFFFGHHGHHGHHEHHHHHHHHFHGFGGGHHHH1GFHHGFHBHGGGGGGFHCFFHHGCGHH--CEHGHHHHFHHHHHGHGDGGGEGG;AGGGGCGGGGGGGGGGADBFFFFFF;BBBFFFBBBFFFFFFFFFFFFFFFFBFFFFFFFFFF
@M05620:37:000000000-D9766:1:1101:9430:8236 1:N:0:39
ACCACACCTTCTACAATGAGCTGCGTGTGGCTCCCGAGGAGCACCCCGTGCTGCTGACCGAGGCCCCCCTGAACCCCAAGGCCAACCGCGAGAAGATGAGTGAGTGGCCCGCTACCTCTTCTGGTGGCCGCCTCCCTCCTTCCTGGCCTCCCGGCGCTGCGCCCTTTCTCACTGGTTCTCTCTTCTGCCGTTTTCCGTAGGACTCTCTTCTCTGACCTGAGTCTCCTTTGGAACTCTGCAGGTTCTAGATT
+
BBBABBBAFFFFGGGGFGGGGFHHGEEBCEHHEFGEEGGGGHHHHGGGGEGGGHHFHHHGFGGGGEGGGGGFHGHGGGGHAEHHHGA<CGDCFGHFFHF2?<GG<1?F0?CC--A0D1F1GHD1GC.<<--:.C:E::C/::C;0/:CF..E.---;9BDFFD=>/FFF//99/.99/99F/9BFFB//9A.9.9BAFA..99;//9/BFFFF///;FFFB9//;/B/B/B/:/9/9/F/9../;//;///
@M05620:37:000000000-D9766:1:1101:12888:8237 1:N:0:39
ACCACACCTTCTACAATGAGCTGCGTGTGGCTCCCGAGGAGCACCCCGTGCTGCTGACCGAGGCCCCCCTGAACCCCAAGGCCAACCGCGAGAAGATGCCCAGGTGAGTGGCCCGCTACCTCTTCTGGTGGCCGCCTCCCTCCTTCCTGGCCTCCCGGAGCTGCGCCCTTTCTCACTGGTTCTCTCTTCTGCCGTTTTCCGTAGGACTCTCTTCTCTGACCTGAGTCTCCTTTGGAACTCTGCAGGTTCTA
+
CCCDDDDCFFFFGGGGGGGGGGHHGGGGHGHHHGGGGGGGGHHHHGGGGGGGHHHHHHHGGGGGGGGGGGGHHHHGGGGHGHHHHGGGGGGGGGHGHHGHHGHFHHHHHHGGHHGGGGGHHHHHHHHFHHGHGCGGGGHGHHGHHGGGGGGGGGGGGG-@BGGGGGFFFFFFFFHHFFFFFFFFFFFFFHFFFFFFFFFFFFFFFFFFFFFFHHFFFFFFFFFFFFFFFFFFFFFFFFFFFFFFFFFFFFB
@M05620:37:000000000-D9766:1:1101:15444:8243 1:N:0:39
ACCACACCTTCTACAATGAGCTGCGTGTGGCTCCCGAGGAGCACCCCGTGCTGCTGACCGAGGCCCCCCTGAACCCCAAGGCCAACCGCGAGAAGATGCCCAGGTGAGTGGCCCGCTACCTCTTCTGGTGGCCGCCTCCCTCCTTCCTGGCCTCCCGGAGCTGCGCCCTTTCTCACTGGTTCTCTCTTCTGCCGTTTTCCGTAGGACTCTCTTCTCTGACCTGAGTCTCCTTTGGAACTCTGCAGGTTCTA
+
CCCCCCCCFFFFGGGGGGGGGGHHGGGGHGHHHGGGGGGGGHHHHGGGGGGGHHHHHHHGGGGGGGGGGGGHHHHGGGGHGHHHHGGGGGGGGGHHHBHHHHHGHHHHHHGGHHGGGCGHHHHHHHGHHHGHHFGGGGHGHHGHHGGGGGGGGGGGGG?DFGGGGGFFFFFFFFFFFFFFFFFFFFFFFFFFFFFFFFFFFFFFF9FFFFFFFFFFFFFFFFFFFFFFFFFFFFFFFFFFFFFFFFFFFFB
@M05620:37:000000000-D9766:1:1101:24854:8251 1:N:0:39
AGTGCCAGCTCTCAATCGCACAGGGGACCCAGGGCCTGGCCCCTCCATCCAGAAAACCTATGACCTCACCCGCTACCTGGAGCACCAACTCCGCAGCTTGGCTGGGACCTATGTGAGTATCCAGCGTAGGAATCTGGGAGTTGGGGGGGAGTGAGGAGTTGGGGAAAGACAGTCCTAACCGTGGAGGGTTCTGGTAAATGATGGGGTGAGGAGGGGCTCTTTGGCTCCCACCAGTCCCCCTGTCTGGTCTA
+
>A>>AFFCAFFFGGGGGGEEEGHGGEFC2EHH2AEE2BGHAHEEGGHHGHHGBGEFGGHGHHFHHGHHHHHGE>EGHHBG2FGGFHACEHFCEEEC>EDGDH3??EHG/FGBGGDFF1B1FHHFGCBDCGGHHHHHHHFFCHHH?D<BB-;;A/BF/DF///9@FFFF/FFFFFFFFFFFBDFBFFF=.:FFFFFFFFFFFEFFFFD@AFFFDFB9BBFFFFBFF/B.A9ADFFFFFFFAB.FFEBFFFFF
@M05620:37:000000000-D9766:1:1101:20100:8256 1:N:0:39
ACCACACCTTCTACAATGAGCTGCGTGTGGCTCCCGAGGAGCACCCCGTGCTGCTGACCGAGGCCCCCCTGAACCCCAAGGCCAACCGCGAGAAGATGAGTGAGTGGCCCGCTACCTCTTCTGGTGGCCGCCTCCCTCCTTCCTGGCCTCCCGGAGCTGCGCCCTTTCTCACTGGTTCTCTCTTCTGCCGTTTTCCGTAGGACTCTCTTCTCTGACCTGAGTCTCCTTTGGAACTCTGCAGGTTCTCGATC
+
BBBBBBBBFFFFGGGFGGGGGGHHGFGEHFHHHGGFGGGGGHHHHGGGGFGGHHGHHHHGGGGGGGEGGGGGHHHGGGGHGHHHHGGGGGGGGGHHFHHHHHGHFFGGHHGGGFGHHHHHHHHF0/AGGCFGGGFGHHGHHFHHBGHGGGGEDG??FGGGGGGGFFFFFFFFFFF9BFFFFFFFFFFFB;9AFFFFFBFA?FFFFFFFFFFFFFFFFFFFFFFFFFFFFFFFFFFFEFF/BFFFFF/A/FE
@M05620:37:000000000-D9766:1:1101:11555:8263 1:N:0:39
CCCACACCTTCTACAATGAGCTGCGGGTGGCTCCCGAGGAGCACCCCTTCCTGCTGACCTCTGCCCCCCTGAACCCCAAGGCCAACCGCGAGAAGATGAGTGAGTGGCCCGCTCCCTCTTCTGGTGGCCGCCTCCCTCCTTCCTGGCCTCCCGGCGCTGCTCCCTTTCTCCCTTTTTCTCTCTTCTGCCGTTTTCCGTAGGACTCTCTTCTCTTCCCTGAGTCTCCTTTGGAACTCTGCCGGTTCTCGCTC
+
>AA1>AAAFFFFG3FD3G11F1FFG?0000BB1BB//EGEFHFGHGG/A0BGDGFB1BE1111BB/FEGE/011?EGF/F//FGEG/<EE<//A<11F1FFHFHHHGGHHCGGCGFFHFHHHFG=GGG<@CGCGHGHHGHHGHHGHAFFGHGGGAGGGGG0CCABFFBFFFFF//:9/BFFFFFFFF/B;;AFFFFBF-ABBFF/FFFFFFFF//BBFF--FFFFFF/BFF/BBBF//B/@@@FFF/9-A9
@M05620:37:000000000-D9766:1:1101:19427:8271 1:N:0:39
AGGGCCAGCTCTCAATCGCACAGGGGACCCAGGGCCTGGCACCTCCATCCAGAAAACCTATGACCTCACCCGCTACCTGGAGCACCAACTCCGCAGCTTGGCTGGGACCTATGTGAGTATCCAGCGTAGGAATCTGGGAGTTGGGGAGGAGTGAGGAGTTGGGGAAAGACAGTCCTAACCGTGGAGGGTTCTGGTAAATGATGGGGTGAGGAGGGGCTCTTTGGCTCCCACCAGTCCCCCTGTCTGGTCTA
+
>>1>>>11>FCDD1F3AAFE0AEAC0BAEABGBAE//ABE0BF0EGHHHFFGFHHHBEGFGGFDGDFEFGF>E>>EHHGFBBGFHC0>?GHHGFGEE0FGEBGGGGHFEHHFFHHBGGHHHHHHHGCECFHHHHGHGF0FGFHFGCC@CCCGC0GGCG<GDFGCCAGFHFHHHHCGGFHHGBFA?ABGAFFFFGGFGGFFGGGGGF9>AFA/BB@?@@AFFFFEFFFEFBFBEFFFFFEB@FFFFFFFFFF
@M05620:37:000000000-D9766:1:1101:17911:8277 1:N:0:39
AGTGCCAGCTCTCAATCGCACAGGGGACCCAGGGCCTGGCCCCTCCATCCAGAAAACCTATGACCTCACCCGCTACCTGGAGCACCAACTCCGCAGCTTGGCTGGGACCTATGTTGAGTATCCAGCGTAGGAATCTGGGAGTTGGGGAGGAGTGAGGAGTTGGGGAAAGACAGTCCTAACCGTGGAGGGTTCTGGTAAATGATGGGGTGAGGAGGGGCTCTTTGGCTCCCACCAGTCCCCCTGTCTGGTCT
+
BBBBBFFFBFFFGGGGGGGGGCHEGGGGGGHHGGGGGGHHHHGHGGHHHHHHHHHHHGHGHHHHHHHHHHHGGG?FHHHHHHHHHHHHGHHHGGFGGHHHGHHGGGHHGHGHGHHFHHHHHHHHHHDDDGGHHHHHHHHHGGHHHGGGGGFGHHGHHGFHHHHGGGGHHHGHHFHHHHHHGGGGGGGGGGGGGF99;FGGGGGGGGFDFFFFFFFFFFFEFFFFFFFFFFFFFFE9FFFFFFFFFFFF9BF
@M05620:37:000000000-D9766:1:1101:8878:8278 1:N:0:39
AGTGCCAGCTCTCAATCGCACAGGGGACCCAGGGCCTGGCCCCTCCATCCAGAAAACCTATGACCTCACCCGCTACCTGGAGCACCAACTCCGCAGCTTGGCTCCCACCAATGTGAGTGTCCAGCGCAGGAATCTGGGAGTTGGGGAGGAGTGAGGACCCGGGGAAAGACAGTCCTAACCGTGGAGGGTTCTGGTAAATGATGGGCTGAGGAGGGACTCTTTGGCTCCCACCAGTCCCCCTGTCTGCTCTA
+
>AA3AFF4>FCFGFGGGCC2E?BCFEEAAEGH22BE2BFHCGEFGGHFHHHHBCGGHGH3FG5GFHFEGHFGE>>EHGHH2FGFGHA1?F3GEFG/EFFGCBH3//BBE/?FGHGGGG1BB1?BGG/B@//FFGFHHC0F/FFGC?CDGA.<<DDFG...-;;@CDEFGGFGGGGEGGFG-;=@AEGG;AFFFB9BBBFFFB/B?.;DFF.;..@.;:BFFFFFFFF.AFFFFF/F//;ABEBBB/9;9B/
@M05620:37:000000000-D9766:1:1101:5309:8278 1:N:0:39
AGTGCCAGCTCTCAATCGCACAGGGGACCCAGGGCCTGGCCCCTCCATCCAGAAAACCTATGACCTCACCCGCTACCTGGAGCACCAACTCCGCAGCTTGGCTGGGACCTATGTGAGTATCCAGCGTAGGAATCTGGGAGTTGGGGAGGAGTGAGGAGTTGGGGAAAGACAGTCCTAACCGTGGAGGGTTCTGGTAAATGATGGGGTGAGGAGGGGCTCTTTGGCTCCCACCAGTCCCCCTGTCTGGTCTA
+
AABABFFFCFFFGGGGGGGGGGHHGGGGGGHHGGGGGGHHHHGHGGHHHHHHFHGHHGHHHHFHHHHHHHHGGGGGHHHHHHHHHHHHGHHHGGGGGHHHGHHGGGHHGHHHHHHHHHHHHHHHHGGGGGHHHHHHHHHGGHHHGGGGGGGHHHHHHGHHHHGGGGHHHHHHHHHHHHHHGGGGGGGGGGGGGGFGGGGGGGGGGGDCFFFFFFFFFFFFFFFFFFFFFFFFFFFFFFFFFFFFFFFFFFF
@M05620:37:000000000-D9766:1:1101:10151:8293 1:N:0:39
ACCACACCTTCTACAATGCGCTGCGTGCGGCTCCCGAGGAGCACCCCGTGCTGCTGACCGAGGCCCCCCTGAACCCCAAGGCCAACCGCGAGAAGATGCCCAGGTGAGTGGCCCGCTACCTCTTCTGGTGGCCGCCTCCCTCCTTCCTGGCCTCCCGGCGCTGCGCCCTTTCTCACTGGTTCTCTCTTCTGCCGTTTTCCGTAGGACTCTCTTCTCTGACCTGAGTCTCCTTTGGAACTCTGCAGGTTCTA
+
AAAAAAA>1CFFGGGB3F1AF?EGGEE000A/E/FA/EEE/GHFGGG//???1@BFHHB>/E/EGCGEG@/BGGGGGEFHGCHHFF/BCG/><AG11?<CGFFGFHGC1FCCCCC@CCGFGHC0GGHFCHACCC@9AA99FFCBBBB9C/9ABAE?9@-9;@@F-=-9-9/9FFFBBBB9BFB9999BFFFBB@BBBEFF?FFFFFFFFFFBFFFFBF/BBFFF-FF/FFBBBFEFFFFFFFFFFFFFFFF
@M05620:37:000000000-D9766:1:1101:21791:8308 1:N:0:39
AGTGCCAGCTCTCCATCGCACAGGGGACCCAGGGCCTGGCCCCTCCATCCAGAAAACCTATGACCTCACCCGCTACCTGGAGCACCCACTCCGCAGCTTGGCTGGGACCTATGTGAGTATCCAGCGTAGGAATCTGGGAGTTGGGGCGGAGTGCGGAGTTGGGGAAAGACAGTCCTAACCGTGGAGGGTTCTGGTAAATGATGGGGTGAGGAGGGGCTCTTTGGCTCCCACCAGTCCCCCTGTCTGGTCTA
+
>A>>>DDCAFFFG1FEFECAE?GAF0AAAECG0AEB/BGHCGGCFGFGFFHFF0FFGFFHFFFHHBFFHEF>E/>EGHFG0BFGHH/>?GFB/E?@>G<<AFGFGGHGAHGGHDG2>BGHHH>1GCEECGH1FGGGFG0?EFHECC.<A-;;C0AA9AAFB/AGEA.;/CFBFFGGFFFF@BE;-9A@9AFFFFFFFFFBFFFFFFA@AAA/AB;-@@FFFFFFFFF?FBFBEFFFFFFF@FFFFFFFFFF
@M05620:37:000000000-D9766:1:1101:12381:8313 1:N:0:39
AGTGCCAGCTCTCAATCGCACAGGGGACCCAGGGCCTGGCCCCTCCATCCAGAAAACCTATGACCTCACCCGCTACCTGGAGCACCAACTCCGCAGCTTGGCTGGGACCTATGTGAGTATCCAGCGTAGGAATCTGGGAGTTGGGGAGGAGTGAGGAGTTGGGGAAAGACAGTCCTAACCGTGGAGGGTTCTGGTAAATGATGGGGTGAGGAGGGGCTCTTTGGCTCCCACCAGTCCCCCTGTCTGGTCTA
+
A33>AFFFBCCFFFGFGCEEEGHAEGGEGGHHGDGGGGHHHHGHGGFHHHHHHEHHHGHHHHGHHHHHHHHGGGGGHFGGFFHHHHCHGFGHFGGGGFFFDHHGGG0GFHGHFHFGEDFFHGHHHGDA/AHFGHHHHGEFGHHGGGGGG?EGA0GHGGHHHHGG..CF/CCCHFHH00;CBEGGBCDG.FGFGGFGBFGEFGGGGGDBFFFFFF??BBFFFFFFFFFFFFFFEFFFFFFF?EFFFFFFFF/
@M05620:37:000000000-D9766:1:1101:6926:8317 1:N:0:39
ACCACACCTTCTACAATGAGCTGCGTGTGGCTCCCGAGGAGCACCCCGTGCTGCTGACCGAGGCCCCCCTGAACCCCAAGGCCAACCGCGAGAAGAGCCCCAGGTGAGTGGCCCGCTACCTCTTCTGGTGGCCGCCTCCCTCCTTCCTGGCCTCCCGGCGCTGCGCCCTTTCTCACTGGTTCTCTCTTCTGCCGTTTTCCGTAGGACTCTCTTCTCTTACCTGAGTCTCCTTTGGAACTCTGCAGGTTCTA
+
ABCCCCCCFFFFGGGGGGGGGGHHGFGGHGHHHGGGEGGGGHHHHGGGFGGGGHHHHHHGGGGGGGGGGGGHHHHGGGGHGHHHHGGGGGGGG/2202?FC/A/=1=?G1/FGFC<DGGHHHHHHH0<=/.<C:-AEEGGHHGGBFGFFBAGFGEAA@-A@>-DCCFFFFFFFEFFFB/9;BFB0FFFFFFFFFDFBEFFDFFFDFFFFBFFFBFFB090;9:F/:BFFFFEB0/;FFFBBFBFFE.0BB:
@M05620:37:000000000-D9766:1:1101:23668:8341 1:N:0:39
AGTGCCAGCTCTCAATCGCACAGGGGACCCAGGGCCTGGCCCCTCCATCCAGAAAACCTATGACCTCACCCGCTACCTGGAGCACCCACTCCGCAGCTTGGCTGGGACCTATGTTGAGTCTCCCGCGTAGGACTCTGGGCGTTGGGGCGGCGTGCGGCGTTGGGGAACGACAGTCCTAACCGTGGCGGGTTCTGGTAAATGATGGGGTGAGGCGGGGCTCTTTGGCTCCCACCAGTCCCCCTGTCTGGTCT
+
AA>>AFFFBFFFG4GGGFGCGGHFGAEEGGHHGGGEGFHHHHGGGGHHHHHHHHHGHGHHHFFHHGGHHHHGGEEGHHHGBFHHHH1?EFHHAFCGEHGGGHGGGGHHGHHHHHHH3FH3BGHFEGGG/AEHEHHHHHBFDCGGHGC?DGAFCGBGG;DBFFFFF?AEA.;-9FFFFFBFFDAFF-@FFBFFFFFFFF/BFBFFFFFDF.;A.;DDDDDFFFFFFFFFFFFFFEFFFFFFFFFFFFFFFFF
@M05620:37:000000000-D9766:1:1101:13791:8344 1:N:0:39
ACCACACCTTCTACAATGAGCTGCGTGTGGCTCCCGAGGAGCACCCCGTGCTGCTGACCGAGGCCCCCCTGAACCCCAAGGCCAACCGCGAGAAGATGCCCAGGTGAGTGGCCCGCTACCTCTTCTGGTGGCCGCCTCCCTCCTTCCTGGCCTCCCGGAGCTGCGCCCTTTCTCACTGGTTCTCTCTTCTGCCGTTTTCCGTAGGACTCTCTTCTCTGACCTGAGTCTCCTTTGGAACTCTGCAGGTTCTA
+
CCCDCDCCFFFFGGGGGGGGGGHHGGGFEGHHHGGGGGGGGHGHHGGGGGGGHHHHHHHGGGGGGGGGGGGHHHHGGGGHGHHHHGGGGGGGGGHHHHHHHHHGHHHHHHGGHHGGGGGHHHHHHHHHHHGHHGGGGGHGHHGHHGGGGGGGGGGGGG-ABGGGGGFFFFFFFFHHHFFFFFFFFFFFFFHHFFFFFFHFFFFFFFFFFFFFFHHFHFFFFFFFFFFHHFFFFFFFFFFFFFFFFFFFFFB
@M05620:37:000000000-D9766:1:1101:20369:8357 1:N:0:39
ACCACACCTTCTACAATGAGCTGCGTGTGGCTCCCGAGGAGCACCCCGTGCTGCTGACCGAGGCCCCCCTGAACCCCAAGGCCAACCGCGAGAAGATGCCCAGGTGAGTGGCCCGCTACCTCTTCTGGTGGCCGCCTCCCTCCTTCCTGGCCTCCCGGAGCTGCGCCCTTTCTCACTGGTTCTCTCTTCTGCCGTTTTCCGTAGGACTCTCTTCTCTGACCTGAGTCTCCTTTGGAACTCTGCAGGTTCTA
+
CCCCCCBCFFFFGGGGGGGGGGHHGGGGGGHHHGGGGGGGGHHHHGGGEGGGGHHHHHHGGGGGGGGGGGGHHHHGGGGHGHHHHGGGGGDGGGHHHHHHHHHGH1FHHHEGHHGGGGGHHHHHHHHFHHGHHGGGGGHGHHGHHGGGGGGGGGGGGG-ADFGGGGFFFFFFFFFFFFFFFFFFFFFFFFFFFFFFFFFFFFFFFFFFFFFFFFFFFFFFFFFBFFFFFFFFFFFFFFFFFFFFFFFFFF;
@M05620:37:000000000-D9766:1:1101:13627:8357 1:N:0:39
AGTGCCAGCTCTCAATCGCACAGGGGACCCAGGGCCTGGCCCCTCCATCCAGAAAACCTATGACCTCACCCGCTACCTGGAGCACCCACTCCGCAGCTTGGCTGGGACCTATGTGAGTATCCAGCGTAGGAATCTGGGAGTTGGGGAGGAGTGAGGAGTTGGGGAAAGACAGTCCTAACCGTGGAGGGTTCTGGTAAATGATGGGGTGAGGAGGGGCTCTTTGGCTCCCACCAGTCCCCCTGTCTGGTCTA
+
>A>>>DFFBFFFG4GFGGGAE?GCGEEEAEHH2BEEFGHHGHGGGGHHHGHHFHHHHGHGHHFHHFGHHHHFG/>EHHHH2BGHHH11?GHGAFCFEBFFGHHGFGHHGHFH2BBDGHHHHDFHHG/?B<BGHHHHHHAFFHHHGG.C@.CGHHHHGGGHHH?FAEGGCCGHH0<GHCHGAGGG.CE?CFGGGG0CFFGGGGGFGDFFFFFFF.;@DFFFFFFFFFFFFFFFFFFFFFF?FFFFF/;/9BB
@M05620:37:000000000-D9766:1:1101:8522:8364 1:N:0:39
AGTGCCAGCTCTCAATCGCACAGGGGACCCAGGGCCTGGCCCCTCCATCCAGAAAACCTATGACCTCACCCGCTACCTGGAGCACCAACTCCGCAGCTTGGCTGGGACCTATGTGAGTATCCAGCGTAGGAATCTGGGGGTTGGGGAGGAGTGAGGAGTTGGGGAAAGACAGTCCTAACAGTGGAGGGTTCTGGTAAATGATGGGGTGAGGAGGGGCTCTTTGGCTCCCACAAGTCCCCCTGTCTGGTCTA
+
>?>AADFFBFFFGGGFGGGGEEGAEGGGEAGHGGEACFHHCHGHGGHHFCGBDG3GHE3FGHEHHHEGHHHGGGFGHHHHHHHAC?FHGFHHGEG@/EHH?3GEGEEGGHF3?BGHBGG3FG?FHCEG/CHDGHHB1F/>-->-<-<D-.<GHHGHH?;/0/AD..;./CF/9;FFBBF/CFFG0;CGEG.FF0:;BBFFFFFFFFDFFFF/.;9->CFFFFFFFFFFFFF..;FFFFFFFFFFFFF9BFB
@M05620:37:000000000-D9766:1:1101:16190:8425 1:N:0:39
GAGGCTGCTTTGGAAGAAACTCATAGATTACTGCAACAGTTCCCCCTGGACCTGGAAAAGTTTCTTGCCTGGCTTACAGAAGCTGAAACAACTGCCAATGAGTTGCGGGAAATGGGCTGGAGGGTCTCACAAATAGGAGGTCAAGGGTGGAGTGATAAATGAGGACCTGAGTTTTGGAAGACTTTATAGGCCGACACATCCGCAGTTCCAAAGGGCTCGAAATGATAGCTGGGGCCTGGCTCAGGCACTGT
+
AAAAAAFAFFFFGBFGGGGGGGHHHHHHHHHHHHBGFHGGHFFHGGEGFFGGHGHFB3GHAFHHHHHFFGFHFGHEFGHGHHGGHEFGHGGHGHHHGBHHHFFHFGEGGEECGHGEHGEFHHGGEHFHHHHHHHHGFHHGCF@GFFG@FDEGFHHHHHHHFHBCFHHFHHH>GDGHGCGHHFGHHD<GHHHHGCCGGHEHHGG?AFFFGGF;:/...;?CGDFGGFFFFFFFFFDFEEEF/BFF/FEFFF:
@M05620:37:000000000-D9766:1:1101:22271:8458 1:N:0:39
ACCACACCTTCTACAATGCGCTGCGTGTGGCTCCCGAGGAGCACCCCGTGCTGCTGACCGAGGCCCCCCTGAACCCCAAGGCCAACCGCGCGAAGATGCCCAGGTGAGTGGCCCGCTACCTCTTCTGGTGGCCGCCTCCCTCCTTCCTGGCCTCCCGGAGCTGCGCCCTTTCTCACTGGTTCTCTCTTCTGCCGTTTTCCGTAGGACTCTCTTCTCTGACCTGAGTCTCCTTTGGAACTCCGCAGGTTCTA
+
>AAAA1>AFF1DDGGB3B11A00A0BAEE0FGGGFA/AE/BGGCGF////BFB1BFF0F>EGEE/E>EGGEHHHAGGGGHGHHCEFGGG//>BCGGB1GHHHHGHFHHHFGGHH?GGCGHHGHHHHHHHHGHHGGGGAEGGGGGGEGG0FGGGGGGGGA@@F/B@@F@@FFFFFFFFFFFF/FFFFFFFFFFF@FFFFFFFFFFFBFFFFFFFFB/B/BFFFFFFFF99BFFFFFFFFFFFFF@@?9/FF;
@M05620:37:000000000-D9766:1:1101:20552:8467 1:N:0:39
ACCACACCTTCTACAATGAGCTGCGTGTGGCTCCCGAGGAGCACCCCGTGCTGCTGACCGAGGCCCCCCTGAACCCCAAGGCCAACCGCGAGAAGATGAGTGAGTGGCCCGCTCCCTCTTCTGGTGGCCGCCTCCCTCCTTCCTGGCCTCCCGGAGCTGCGCCCTTTCTCACTGGTTCTCTCTTCTGCCGTTTTCCGTAGGACTCTCTTCTCTGCCCTGAGTCTCCTTTGGAACTCTGCCGGTTCTAGCTC
+
AAAAA?>ACFBDAGG1AAFGDGEGEEEEE0GGHGFAEEEEFHHHHGEGEAEFHAFGHH0EGGGGFG>EGGFHHHEEGGGGGHHFCGGGGCBCGGHHFFFHHHGHFGEGHFCCG@CGHHHHHHHHF/.GGGGGGGEGFFGGHHHH0/FGGGGGB?--AFFGGG.A@FFFFFFFFFBBBFFFFFFFFFFBF@:AFFFFFFEBBFFFFFFFFFFFFFEFFFFFBFBFFFFFFFFBFFFFFFF/9@@BFF/9/BB
@M05620:37:000000000-D9766:1:1101:20571:8471 1:N:0:39
ACCACACCTTCTACAATGAGCTGCGTGTGGCTCCCGAGGAGCACCCCGTGCTGCTGACCGAGGCCCCCCTGAACCCCAAGGCCAACCGCGAGAAGATGAGTGAGTGGCCCGCTACCTCTTCTGGTGGCCGCCTCCCTCCTTCCTGGCCTCCCGGAGCTGCGCCCTTTCTCACTGGTTCTCTCTTCTGCCGTTTTCCGTAGGACTCTCTTCTCTGACCTGAGTCTCCTTTGGAACTCTGCAGGTTCTAGATC
+
BBBBBABBFFFFGGGGGGGGGGHHGGGGHGHHHGGGGGGGGHHHHGGGGGGGFHHHHHHGGGGGGGGGGGGGGHHGGGCHGHHGHGGGGGDGGGHHHHGHHGHGHHGGHHCGGFGHHHHHHHHHGFGGHGGGGGHGHHGHHHHHHHGGGGGGGGAFGGGGGGCFFFFFFFFFFFF9BFFFFFFFFFFFFBADFFFFFBFD?FFFFFFFFFFFFFFFFFBBFFFFFFFBFFFFFFFFFFFFFFFFFFBFFFB
@M05620:37:000000000-D9766:1:1101:16490:8482 1:N:0:39
AGTGCCAGCTCTCAATCGCACAGGGGACCCAGGGCCTGGCCCCTCCATCCAGAAAACCTATGACCTCACCCGCTACCTGGAGCACCAACTCCGCAGCTTGGCTGGGACCTATGTGAGTATCCAGCGTAGGAATCTGGGAGTTGGGGAGGAGTGAGGAGTTGGGGAAAGACAGTCCTAACCGTGGAGGGTTCTGGTAAATGATGGGGTGAGGAGGGGCTCTTTGGCTCCCACCAGTCCCCCTGTCTGGTCTA
+
CCACCFFFCFFFGGGGGGGGGGHHGGGFGGHHGGGGGGHHHHGHGGHHHHHHHHHHHGHHHGGHHHHHHHHGGEGGHHHHHHHHHHHHGHHHGGGGGHHHGHHGGGHHGHHHHHHHHHHHHHHHHGGGGGHHHHHHHHHGGHHHGGFGGGGHHHHHHGHHHHGGGGHHFHHHHHHHHHHHGGGGGGGGDGGGGGGGGGGGGGGGGGFFFFFFFFFFFFFFFFFFFFFFFFFFFFFFFFFFFFFFFFFFFFB
@M05620:37:000000000-D9766:1:1101:19334:8493 1:N:0:39
ACCACACCTTCTACAATGAGCTGCGTGTGGCTCCCGAGGAGCACCCCGTGCTGCTGACCGAGGCCCCCCTGAACCCCAAGGCCAACCGCGAGAAGATGAGTGAGTGGCCCGCTCCCTCTTCTGGTGGCCGCCTCCCTCCTTCCTGGCCTCCCGGCGCTGCGCCCTTTCTCACTGGTTCTCTCTTCTGCCGTTTTCCGTAGGACTCTCTTCTCTGCCCTGAGTCTCCTTTGGAACTCTGCAGGTTCTCGCTC
+
CCCCCCCCFFFFGGGGGGFGGGHHGGGGHGHHHGGGGGGGGHHHHGGGGGGGHHHHHHHGGGGGGGGGGGGHHHHGGGGHGHHHHGGGGGGGGGHHHGHF22FHHHGGHCDCCCEFGGHGGHDFGF.G.@DGDEEGFHGGFGHFCBFGGGEGFAGGGFGDFFDAAFFFFFFFF//::BFFFF/BFFB//;AD/.9FDF?..;/BBFFFFFFFFFFFFFFF::BFFFF/BFF/:/BF/FF/:9A/BFBE.9.
@M05620:37:000000000-D9766:1:1101:16401:8497 1:N:0:39
ACCACACCTTCTACAATGAGCTGCGTGTGGCTCCCGAGGAGCACCCCGTGCTGCTGACCGAGGCCCCCCTGAACCCCAAGGCCAACCGCGAGAAGATGCCCAGGTGAGTGGCCCGCTACCTCTTCTGGTGGCCGCCTCCCTCCTTCCTGGCCTCCCGGGACTGCGCCCTTTCTCCCTGGTTCTCTCTTTTGCCGTTTTCCGTAGGACTCTCTTCTCTGACCTGGGTCTCCCTTGGAACCCTGCAGGTTCTT
+
CCCDDDCDFFFFGGGGGGGGGGHHGGGEHGHHHGGGGGGGGHHHHGGGGGGGHHHHHHHGGGGGGGGGGGGHHHHGGGGHGHHHHGGGGGGGGGHHHHFHH2/F?=?0?1F/FH@<---FDD0G000<0/<<G--A..CE:/C:G0C90;.C0.CE.A---.9/.9;D-BF0:0://0;9F000900;0000;-.AFF0B.0..:00;/009B0000000;0/..:9/:B/;F/B;FB..9/./0;9BF00
@M05620:37:000000000-D9766:1:1101:24963:8498 1:N:0:39
GCGGCTGCTTTGGAAGAAACTGACAAGCCAGGGCCAAACGATCTTAAGCGCCCACGCCTGAACTCCATTCACGATATTCAATCTCATATACCGGCTTATGCTTGCCAAAAAAAAAAAACCACCGTTGGTATCCAATCACACGTACACAATAACTCCCATGAACACGTCCATTCACCCCGTTTACTCTTTTGGCAATTTATCGTCTGCCTAATGACAAATCCGATGACACCCGTCACCCCCAATACTCATTC
+
>3>AAADAFFFDGGGF4GFGFBBBB5BFFA2BB22AFG2AB2B2DDAF30AAA11A111BBFH@5B355D5FHFFFEFHBGDBF44BBF4BBE/>E/BFGHHFE/3BFC/?///>//<<?F//.>..0.1=11111/0/</-./..0<.00;00;;;/0/0;00/..:..;000;9;:@../.0009000;-9F0/;;///.9...//9////////;//;..../9/;AD-;;;.:9---9.////////
@M05620:37:000000000-D9766:1:1101:17270:8514 1:N:0:39
AGTGCCAGCTCTCAATCGCACAGGGGACCCAGGGCCTGGCCCCTCCATCCAGAAAACCTATGACCTCACCCGCTACCTGGAGCACCAACTCCGCAGCTTGGCTGGGACCTATGTGAGTATCCAGCGTAGGAATCTGGGAGTTGGGGAGGAGTGAGGAGTTGGGGAAAGACAGTCCTAACCGTGGAGGGTTCTGGTAAATGATGGGGTGAGGAGGGGCTCTTTGGCTCCCACCAGTCCCCCTGTCTGGTCTA
+
AAAABFBFBFFFGGGGFGGAE?GEGGGGGGCHGEGFFGHHFGGGGGHHFGCGHHFGHGHFHHHHHHHFHHHEEGGGHFHHGHHHHHHHGFHHGGGGGGHHAGHGFGEHGFHHHFGGF1?FGBFHHGFFGGHHHHFHGCHEGHHHGGGGGGGHGHGHHDGFGHGGFDFHHHHGHHHHFHEGG:CBGEE@;.CFGGFBFGFGFFF0EAA?EFFFFFBBBBFFFFFFF9FEFFFDF.BFFFFFBFFFFBBBBFB
@M05620:37:000000000-D9766:1:1101:24059:8521 1:N:0:39
AGTGCCAGCTCTCAATCGCACAGGGGACCCAGGGCCTGGCCCCTCCATCCAGAAAACCTATGACCTCACCCGCTACCTGGAGCACCAACTCCGCCGCTTGGCTGGGACCTATGTGAGTATCCAGCGTAGGAATCTGGGAGTTGGGGAGGAGTGAGGAGTTGGGGAAAGACAGTCCTAACCGTGGAGGGTTCTGGTAAATGATGGGGTGAGGAGGGGCTCTTTGGCTCCCACCAGTCCCCCTGTCTGGTCTA
+
>>AABDFFBFFFGDGGGAFFFGHHGEGGGG2GFEGGEBFGHHGFGGFHHHFG3GFGHGHHHA5GHHGGHHHGGGGGHHHBGGG?FHFHGBGHGE/>EEGGGHHGE?FGGHHHHHFHHHHHHHGHHGCE/??FGFHHGHHGCHHHGGEFDGGHHFDHGAGGHHGGGGEHFHHHHGGGGGGGGEEDAEGG;AFGGFFFGGGGGFFFEFFFFFFFFFCFFFFFFFFFBFFFFFFFFFFFFFFFFAFFF9::;::
@M05620:37:000000000-D9766:1:1101:6193:8522 1:N:0:39
AGTGCCAGCTCTCAATCGCACAGGGGACCCAGGGCCTGGCCCCTCCATCCAGAAAACCTATGACCTCACCCGCTACCTGGAGCACCAACTCCGCAGCTTGGCTGGGACCTATGTGAGTATCCAGCGTAGGAATCTGGGAGTTGGGGAGGAGTGAGGAGTTGGGGAAAGACAGTCCTAACCGTGGAGGGTTCTGGTAAATGATGGGGTGAGGAGGGGCTCTTTGGCTCCCACCAGTCCCCCTGTCTGGTCTA
+
3>AABFFFBFCFGGGGGAFFEFBFAEFGGGHHGGGGGABBGHGEGGEHHHHGGBBGAFGHHBGGBF@BGGCEGGCFHBGBFGG?BFGHGGHHGE@GGGHHGHH/??F0?BFF2GFHDBDGHHFHHGC<C?2FGFDHFFFC/F<BD-CFFGGHCHF.<</<<GC-.CGCHHHHHHHHH0:GAEG-EGGG;CFFB09;99F00;09.;AB.FFEDDFFF@AFFFFBBB/;EFFFF9FFFFFA=EB9//9;;B/
@M05620:37:000000000-D9766:1:1101:16556:8534 1:N:0:39
GAGGCTGCTTTGGAAGAAACTCATAGATTACTGCAACAGTTCCCCCTGGACCTGGAAAAGTTTCTTGCCTGGCTTACAGAAGCTGAAACAACTGCCAATGAGTTGCGGGAAATGGGCTGGAGGGTCTCACAAATAGGAGGTCAAGGGTGGAGTGATAAATGAGGACCTGAGTTTTGGAAGACTTTATAGGCCGACACATCCGCAGTTCCAAAGGGCTCGAAATGATAGCTGGGGCCTGGCTCAGGCACTGT
+
ABBBBBFBFFFFGFBFFGGGGGHHHHGHHHHGHHHHFHHHHHGHHGGGEGGHHHHGFFEHGHHHHGGHHHHHGHHHG5FHHHFHHHHHHHGHHHHHHHHEH3GGGFEEEEGEHGF0FGGDFHGEEGHHHHHGHGFGGHGGGGGHFF?<?/GHHFHHHGHBGGGHHFHHHHGDGFHGCHB/GHHHHGGFFFHEGDF:DB:CGFE??FFFFGGFGGGGGGADFEGBFFFFFFFFF@ADE.A.BFFFBF.FFF/
@M05620:37:000000000-D9766:1:1101:17467:8537 1:N:0:39
ACCACAACCTTCTACACTGAGCTGCGTGGGGCTCCCGCGGAGCACCCCTTGCTCCTGCCCGAGGCCCCCCTGAACCCCAAGGCCACCCGCGAGAAGCTGCCCAGGTGAGTGGCCCGCTACCTCTTCTGGTGGCCGCCTCCCTCCTTCCTGGCCTCCCGGAGCTGCGCCCTTTCTCACTGGTTCTCTCTTCTGCCGTTTTCCGTAGGACTCTCTTCTCTGACCTGAGTCTCCTTTGGAACTCTGCAGGTTCT
+
BBBBBBBABF@B4BAGFEGF4BFBAAEGAA2B2FFFA2AAEEGHHHGG11G355BFFCGGCEEGGGGGGGGFFHHHGGG/?FGHFCGGGCGFGGGF1FCGHHGHAFFFHGHEGHHGGGGGHHHHGFCCCGBDHFDGGGGGGGGDFGGGFFGGG0FGGE=@FDFFFADFFFFFFFFFFFFEFFFFBFFFFFFFFFFAFFFFF;F.;.9FFFFFFFFFFFFBFFFEFFFFFFFFFFFFFFFFFFFFFFFFFFF
@M05620:37:000000000-D9766:1:1101:8701:8550 1:N:0:39
AGTGCCAGCTCTCAATCGCACAGGGGACCCAGGGCCTGGCCCCTCCATCCAGAAAACCTATGACCTCACCCGCTACCTGGAGCACCAACTCCGCAGCTTGGCTGGGACCTATGTGAGTATCCAGCGTAGGAATCTGGGAGTTGGGGAGGAGTGAGGAGTTGGGGAAAGACAGTCCTAACCGTGGAGGGTTCTGGTAAATGATGGGGTGAGGAGGGGCTCTTTGGCTCCCACCAGTCCCCCTGTCTGGTCTA
+
ABABBFFFCFFFGGGGGGGFGGHGGGGGGGHHGGGGGGHHHHGHGGHHHHHHHHHHHGHHHHHHHHHHHHHGGFGGHHHHGGHHHHCFFHHHGGGGGGHHGHHGGGHHGHHHHHHHHHHHHHHHHGGGGGHHHGHHHHFFGHHHGGGGGGGHHHHHHGHHHHGGGGHHHHHHHHHHHHHHGGGGEGGGAFGGGGFGGGGGGGGGGGFFFFFFFFFFFFFFFFHFFFFFFFFFFFFFFFFFFFFFFFFFFFF
@M05620:37:000000000-D9766:1:1101:12698:8551 1:N:0:39
AGTGCCAGCTCTCAATCGCACAGGGGACCCAGGGCCTGGCCCCTCCATCCAGAAAACCTATGACCTCACCCGCTACCTGGAGCACCCACTCCGCAGCTTGGCTGGGACCTATGTGAGTATCCAGCGTAGGAATCTGGGAGTTGGGGAGGAGTGAGGAGTTGGGGAAAGACAGTCCTAACCGTGGAGGGTTCTGGTAAATGATGGGGTGAGGAGGGGCTCTTTGGCTCCCACCAGTCCCCCTGTCTGGTCTA
+
AAAAAFFFBFFFG4GGGFGCECHFGAEFGGHHAEEEGGHHHHGHGGEHHGHHHFHHGGHHHGHHHGGHHHHGG>EEHHHH2BGHHH11?GHGEGCGFHGHGHHGGGHHGHHHHHHGHHHHHHHHHGGGGGHHHHHHHHAFGHHGGGADGEEHEFGHHGHHHHGGC:EFHHHHHHHHHFHGGGGG.EGGEGGGGGFGGGGGGGGGGFFFFFFFFFFFFFFFFFFFFFFFFBFFFFFFFFFFFFFFFFFFFFB
@M05620:37:000000000-D9766:1:1101:7914:8553 1:N:0:39
ACCACACCTTCTACAATGAGCTGCGTGTGGCTCCCGAGGAGCACCCCGTGCTGCTGACCGAGGCCCCCCTGAACCCCAAGGCCAACCGCGAGAAGATGAGTGAGTGGCCCGCTCCCTCTTCTGGTGGCCGCCTCCCTCCTTCCTGGCCTCCCGGCGCTGCGCCCTTTCTCACTTGTTCTCTCTTCTGCCGTTTTCCGTAGGACTCTCTTCTCTGCCCTGAGTCTCCTTTGGAACTCTGCCGGTTCTCGCTC
+
DCDDDDDCFFFFGGGGGGGGGGHHGGGEEGHHHGGGGGGGGHHHHGGGGGGGHHHHHHHEGGGGGGGGGGGHHHHGGGGHGHHHHGGGGGDGGGHGHHHHHHHHHHGGH=>DD@EFHHHHHH0GGHGHCCCGGGHGHHGHHHHHHFGGGGGGGG??FGFD=F9<@FFFFF0BF00<<FFFFFFFFFF0<@<AFFBFFF..A<FF/<FFFFFFFB0<<FFBFFBBFFFBFF/0B0BF00:0@CBFFF0<.B.
@M05620:37:000000000-D9766:1:1101:12265:8554 1:N:0:39
AGTGCCAGCTCTCAATCGCACAGGGGACCCAGGGCCTGGCCCCTCCATCCAGAAAACCTATGACCTCACCCGCTACCTGGAGCACCAACTCCGCAGCTTGGCTGGGACCTATGTGAGTATCCAGCGTAGGAATCTGGGAGTTGGGGAGGAGTGAGGAGTTGGGGAAAGACAGTCCTAACCGTGGAGGGTTCTGGTAAATGATGGGGTGAGGAGGGGCTCTTTGGCTCCCACCAGTCCCCCTGTCTGGTCTA
+
BBABBFFFBFFFGFGGGGGGGGHHGGGGGGHHFGGGGGHHHHGHGGHHHHHHHHGHHGHHHHHHHHHHHHHGGEEGHHHHHGHHHHHHGHHHGGGGGHHHGHHGGGHHGHHHHHHHHHHHHHHHHGGGGGHHHHHHHHHGGHHHGGGGGGGHHHHHHGHHHHGGGGHHHHHHHHHHHHHHGGGGGGGGEGGGGGFFGGGGGGGGGGFFFFFFFFFFFFFFFFFFFFFFFFFFFFFFFFFFFFFFFFFFFFF
@M05620:37:000000000-D9766:1:1101:12970:8572 1:N:0:39
AGTGCCAGCTCTCAATCGCACAGGGGACCCAGGGCCTGGCCCCTCCATCCAGAAAACCTATGACCTCACCCGCTACCTGGAGCACCAACTCCGCAGCTTGGCTGGGACCTATGTGAGTATCCAGCGTAGGAATCTGGGAGTTGGGGAGGAGTGAGGAGTTGGGGAAAGACAGTCCTAACCGTGGAGGGTTCTGGTAAATGATGGGGTGAGGAGGGGCTCTTTGGCTCCCACCAGTCCCCCTGTCTGGTCTA
+
AA3AAFBFBFFFGFGGGGGGGGHCGGGGGGHHGGGGGGHHGHGHGGHHHGHHHHHHHGHHHHHHHHHFHHHGGEGGHHHHHHHHHHHHGHHHGGGGEHHHGHHGGGGHGHHHHHHHHHHHHHGHHCFGGGHHGHHHHFGFGHHHGGGGGGEGHHHHCGHHFBDGE?CHHHGFHFGHEHHHGGGGDEGGEGGGGFFFGGGGGGGGGGDBFFFFFFBBBBFFFFFFFFFFFFFFFFFFFFFFBFFFFFFFFFB
@M05620:37:000000000-D9766:1:1101:20551:8574 1:N:0:39
GAGGCTGCTTTGGAAGAAACTGACAAGTCAGTGACACAAGATCGGACGAGCACATGTCCGAACTCCAGTTACTCGGGAGAATCTCGTATGCCTTCCTCTGCTCCAACCAACAACTTCCCGTCACGCCCGGCTCCTCTCCTCCTCTCCCGGCGTTCCCGCGCTGCTCACCCGCTCTCTCGTCCGTCCGGCCTCTCCGCTTTCGCTTTCTTGTCGCTCCCCTTGCACCCTTCTCAGCAGGTTCTCTTGTGGCT
+
ABAAABFBFFFFGBBA4FBFGGG4BA4555ADDAF5BF2G2AA2222A20AA12535DAE110ABB3@5B555D?10>>>CBGH4?1>3B4B4BB33BBB3B3B3B?//?////33B32?G///??F///>//?201?<<0?0F1?<0>@-C--.<0<@@@;-CG0:C..-9;-;C00.=C.9.;.----9.9//;...;/.;..99/;B//...9..9BA.////../;FF/:FF?.;;//99//99..:
@M05620:37:000000000-D9766:1:1101:21630:8574 1:N:0:39
ACCACACCTTCTACAATGAGCTGCGTGTGGCTCCCGAGGAGCACCCCGTGCTGCTGACCGAGGCCCCCCTGAACCCCAAGGCCAACCGCGAGAAGATGACCCAGGTAGGTGCCCCCTTACCTCTTCTGATGGCCGCTTCCCTCCTTCTTGCCTCCCCGAGCCTCCCCCCTTTCTACCTGGTTCTCTTTTCTGCGGTTTTCCGACGACCCCTCTTCTCTACCCTGAGTCTCCTTTGGAACTCTGAGGGTTTT
+
BBBBBBBBFFFFGGGGGGGGGFGGGGGGHGHHGGGGCFGFGHHHHGGGEFGGGGHHHHHGGGGGGGGGGGGHHHHGGGGHGHHHHGGGGGGGGGHHHH2GH2/?/111/1?1FHE--01>011>11<=00=0</-<-.;:/0:.=0C00<0;00=C.A----//..;C?DFB//////;.B//////;//9/B--;DFAF/..-;-9--...;////9/;;./...///;/BFFF/;////////;.A..:
@M05620:37:000000000-D9766:1:1101:9827:8581 1:N:0:39
ACCACACCTTCTACAATGAGCTGCGTGTGGCTCCCGAGGAGCACCCCGTGCTGCTGACCGAGGCCCCCCTGAACCCCAAGGCCAACCGCGAGAAGATGAGTGAGTGGCCCGCTACCTCTTCTGGTGGCCGCCTCCCTCCTTCCTGGCCTCCCGGCGCTGCGCCCTTTCTCACTGGTTCTCTCTTCTGCCGTTTTCCGTAGGACTCTCTTCTCTGACCTGAGTCTCCTTTGGCACTCTGCAGGTTCTAGATC
+
CCCCCCCCFFFFGGGGGGGGGGHHGGGECEHGHGGGGGGGGHHHHGGGGGGGHHGHHHHGGGGGGGGGGGGGHHHGGGGHGHHHHGGGGGGGGGHHGHHHHHGHHHFGHHGGG-CHHHHHHHFHFHGHHGGGGGHGHHGHHHHHFHHGGGGGGG-AFGGGFFFFFFFFFF0FF09:FFFFFFFFFFFBF@ADFEBFFF?D.0FB9FFFFFFFFF0BFFFFFFFFFFFFFFF0BFFF0FF0;FFFFF0B0BB
@M05620:37:000000000-D9766:1:1101:14480:8585 1:N:0:39
AGTGCCAGCTCTCAATCGCACAGGGGACCCAGGGCCTGGCCCCTCCATCCAGAAAACCTATGACCTCACCCGCTACCTGGAGCACCAACTCCGCAGCTTGGCTGGGACCTATGTGAGTATCCAGCGTAGGAATCTGGGAGTTGGGGAGGAGTGAGGAGTTGGGGAAAGACAGTCCTAACCGTGGAGGGTTCTGGTAAATGATGGGGTGAGGAGGGGCTCTTTGGCTCCCACCAGTCCCCCTGTCTGGTCTA
+
ACAABFFFCFFFGGGGGGGGGGHHGGGGGGHHGGGGGGHHHHGHGGHHHHHHHFHHHGHHHHHHHHHHHHHGGGGGHHHHHHHHHHHHGHHHGGGGGHHHGHHGGGGHGHGHHHHHHHHHHHHHHGGGGGHHHHHHHGHGGHHHGGFGGGGHHHHHHGHHHHGGGGHHGHHHHHHHHHHHGGGGGGGGEFGGGGGGGGGGGGGGGGFFFFFFFFFFFFFFFFFFFFFFFFFFFFFFFFFFFFFFFFFFFFB
@M05620:37:000000000-D9766:1:1101:24788:8587 1:N:0:39
AGTGCCAGCTCTCAATCGCACAGGGGACCCAGGGCCTGGCCCCTCCATCCAGAAAACCTATGACCTCACCCGCTACCTGGAGCACCAACTCCGCAGCTTGGCTGGGACCTATGTTGAGTATCCCGCGTCGGACTCTGGGCGTTGGGGCGGCGTGCGGCGTTGGGGAACGCCCGTCCTAACCGTGGCGGGTTCTGGTAAATGATGGGGTGCGGAGGGGCTCTTTGGCTCCCACCAGTCCCCCTGTCTGGTCT
+
ABAABFFFCFFFGGGGGGGGGGHGGEEEGGGGFGGGGGHHHHGHGGHGHHHHHHHHHGHGHFHHHHHHHHHGGGGGHHHH2GHHHHGGGHHHGGGGGHHHGHHGGGGHGHHHHHHH3CH3GHEHDGGF/<<CCCHHHH0.@DDGHGCADDFGGA.@=9@@DFFFFEF?..@-;BFFFF/BFDFFF;DFF>EFFFFFFF/FFFFFFFFAD.@=-;BFDDFFFFFFFFFFFFBFF.A:FFFFFFFFFFFFFFF
@M05620:37:000000000-D9766:1:1101:7871:8600 1:N:0:39
AGTGCCAGCTCTCAATCGCACAGGGGACCCAGGGCCTGGGCCCTCCATCCAGAAAACCTATGACCTCACCCGCTACCTGGAGCACCAACTCCGCAGCTTGGCTGGGACCTATGTGAGTATCCAGCGTAGGAATCTGGGAGTTGGGGAGGAGTGAGGAGTTGGGGAAAGACAGTCCTAACCGTGGAGGGTTCTGGTAAATGATGGGGTGAGGAGGGGCTCTTTGGCTCCCACCAGTCCCCCTGTCTGGTCTA
+
>AAABFFFCFFFGGGGGGFCEEGHFGGGGGHHFGGGGGHFHHGHHGHGHHHHHHHHHGHHHHHHHHHHHHHGGEEGHHHHFGHHHHHHGHHHGGGGGHHHGHHGGGHHGHHHHHHHHHHHHHHHHGGGGGHHHHHHHHHGGHHHGGFGGFGHHHHHHGHHHHGGGGHHHHHHHHHHHHHHGEGGGGGGEFGGGG;BFGGGHGGGGGFFFFFFFFFFFFFFFHHFFFFFFFFFFFFFFFFFFFFFHFFFFFF
@M05620:37:000000000-D9766:1:1101:22429:8607 1:N:0:39
ACCACACCTTCTACAATGAGCTGCGTGTGGCTCCCGAGGAGCACCCCGTGCTGCTGACCGAGGCCCCCCTGAACCCCAAGGCCAACCGCGAGAAGATGAGTGAGTGGCCCGCTCCCTCTTCTGGTGGCCGCCTCCCTCCTTCCTGGCCTCCCAGCGCTGCGCCCTTTCTCACTGGTTCTCTCTTCTGCCGTTTTCCGTCGGACTCTCTTCTCTGTCCTGAGTCTCCTTTGGAACTCTGCCGGTTCTAGATC
+
BCCCCCCCFFFFGGGGGGGGGGHHGGGGHGHHHGGGGGGFGHHHHGGGGGGGHHHHHHHGGGGGGGGGGGGHHHHGGGGHGHHHHGGGGGGGGGHHHGFGFDDGH1FEFHC/C@EFHHHFDH0<=/EFH@?CDFHGHHGHHHHHCCFGGGFG/0:9@EAGC-EADFFFFF0BF0/:;BFFFFFFFFFBFDAABE:BDF.9:@BFFFFFFFFF0;0;:0;0;BFFFFFFFB/0;BFFF000;@:AEFBF0;;
@M05620:37:000000000-D9766:1:1101:20033:8610 1:N:0:39
ACCACACCTTCTACAATGAGCTGCGTGTGGCTCCCGAGGAGCACCCCGTGCTGCTGACCGAGGCCCCCCTGAACCCCAAGGCCAACCGCGAGAAGATGAGTCAGTGGCCCGCTCCCTCTTCTGGTGGCCGCCTCCCTCCTTCCTGGCCTCCCGGCGCTGCGCCCTTTCTCACTCGTTCTCTCTTCTGCCGTTTTCCGTAGGACTCTCTTCTCTGCCCTGACTCTCCTCTGGCACTCTGCAGGTTCTCGCTC
+
AA@1A1AAFFFFGGGC3GA1F1B1EAAA0AGH1FGC?EG/EGAFHGGGAAEFBGGBHHHG?ECGG/EEGGGCE>?EGG/F//GGHGF?CGC//?0?1?11>11?1?FFH/>@CCGG00FDGHDF</CGH-CCGG.CBB.CGFHB0CFFFF.AB-9A-?AB@----//B/FBBB/9----9F//99F/9/;AA/-;B?FFB-9:B/B/9BBFFFFFFEF-9//9;9/9-;///-/;/;FB/9-A//9/9-9A
@M05620:37:000000000-D9766:1:1101:7856:8612 1:N:0:39
AGTGCCAGCTCTCAATCGCACAGGGGACCCAGGGCCTGGCCCCTCCATCCAGAAAACCTATGACCTCACCCGCTACCTGGAGCACCCACTCCGCAGCTTGGCTGGGACCTATGTGAGTATCCAGCGTAGGAATCTGGGAGTTGGGGAGGAGTGAGGAGTTGGGGAAAGACAGTCCTAACCGTGGAGGGTTCTGGTAAATGATGGGGTGAGGAGGGGCTCTTTGGCTCCCACCAGTCCCCCTGTCTGGTCTA
+
AAA>ADFFAFFFG4FGGGCAECHDF2BEEEGGABEEFFF2BGGHGGFHHHHHGFHGHFHHGDHHHFGHHHH@E>>EGHFG2BGGHH1?EGFB?E?EEHGHGHHGGGHGGHHHHHHGHHHHHHHHHGGGGGHGHHHHHH0FGHHHGG.CG.CGH0GH0EHHHHGGEACGCGHHHHHHHHHGGGGGBGGGDGFGGGGGGGGGEGGGGFFFFFFFFFFFFFFFFFFFFFFFFBFFFFFFFFFFFFFFFFFFFFF
@M05620:37:000000000-D9766:1:1101:16344:8613 1:N:0:39
ACCACACCTTCTACAATGAGCTGCGTGTGGCTCCCGAGGAGCACCCCGTGCTGCTGACCGAGGCCCCCCTGAACCCCAAGGCCAACCGCGAGAAGATGCCCAGGTGAGTGGCCCGCTACCTCTTCTGGTGGCCGCCTCCCTCCTTCCTGGCCTCCCGGAGCTGCGCCCTTTCTCACTGGTTCTCTCTTCTGCCGTTTTCCGTAGGACTCTCTTCTCTGACCTGAGTCTCCTTTGGAACTCTGCAGGTTCTA
+
?AAABA>AFFFFGGGDGGGFFGFHCDEFG2EGHGG2EEGCGFHHHGGGAEEEGFFFFGHGGGGGGGGGGGGHHHHGGGGHGHHHHGGGGGGGGGHHHGHHGHHGHHHHHHGGGHGGGGGHHHHHHHHEHHGHHGGGGGHGHHGHHGGGGGGGGGGGGA-@?FFGGGFFFFFFFFFFFFFFFFFFFFFFFFFFFFFFFFFFFFFFFEFFFFFFFFFFFFFFFFFFFFFFFFFFFFFFFFFFFFFFFFFFFFB
@M05620:37:000000000-D9766:1:1101:18056:8623 1:N:0:39
AGTGCCAGCTCTCAATCGCACAGGGGACCCAGGGCCTGGCCCCTCCATCCAGAAAACCTATGACCTCACCCGCTACCTGGAGCACCAACTCCGCAGCTTGGCTGGGACCTATGTGAGTATCCAGCGTAGGAATCTGGGAGTTGGGGAGGAGTGAGGAGTTGGGGAAAGACAGTCCTAACCGTGGAGGGTTCTGGTAAATGATGGGGTGAGGAGGGGCTCTTTGGCTCCCACCAGTCCCCCTGTCTGGTCTA
+
AA1>AFDFAFFDAFGDAFFGGGCGGAFG0AGHFG?EGC/FCGGHCEHG1GHHHBHHFAGHFHHFGHHFHHGGGFGEHHHHHHHHHHHHGHHHGGGGGHHHGHHGGGHHGHHHHHHHHHHHHHHHHGGGGGHHHHHHHHHGGHHHGGGGGGEHHHHHHGHHHHGGGGHHHHHHHHHHHHHHGGFGEGGGFGGGGGGGGGGGGGGGGGF@FFFFFF@@@@FFFFFFFFFFFFFFFFFFFFFF@FFFFFFFFFF
@M05620:37:000000000-D9766:1:1101:16761:8634 1:N:0:39
ACCACACCTTCTACAATGAGCTGCGTGTGGCTCCCGAGGAGCACCCCGTGCTGCTGACCGAGGCCCCCCTGAACCCCAAGGCCAACCGCGAGAAGATGAGTGAGTGGCCCGCTCCCTCTTCTGGTGGCCGCCTCCCTCCTTCCTGGCCTCCCGGCGCTGCGCCCTTTCTCACTGGTTCTCTCTTCTGCCGTTTTCCGTAGGACTCTCTTCTCTGCCCTGAGTCTCCTTTGGAACTCTGCAGGTTCTCGATC
+
DDDDDCCCFFFFGGGGGGGGGGHHGEGBEEHHHGGGGGGGGHHHHGGGGGGGHHHHHHHGGGGGGGGGGGGHHHHGGGGHGHHHHGGGGGGGGGHHHHHHHHHHHHGGHHGGG-EGHHHHHHHHHHGHHGGGGGHGHHGHHHHHHHGGGGGGGA-ADGGFFFFFFFFFFFFFFFBFFFFFFFFFFFFFFFDFFFFFFFFDFFFFFFFFFFHFHH0FFFFFFFFFHFFFFFFEFFFFFFF0BFFFFFFF0B?
@M05620:37:000000000-D9766:1:1101:16132:8655 1:N:0:39
ACCACACCTTCTACAATGAGCTGCGTGTGGCTCCCGAGGAGCACCCCGTGCTGCTGACCGAGGCCCCCCTGAACCCCAAGGCCAACCGCGAGAAGATGAGTGAGTGGCCCGCTACCTCTTCTGGTGGCCGCCTCCCTCCTTCCTGGCCTCCCGGAGCTGCGCCCTTTCTCACTGGTTCTCTCTTCTGCCGTTTTCCGTAGGACTCTCTTCTCTGACCTGAGTCTCCTTTGGAACTCTGCAGGTTCTCGATC
+
>A>AA11AFF@1AFG1ABGEDDF1AAEEG0GHFGC0EEG/EGHHHGAGA/EAAA1BGEEFGGCGAE/EGGGGHF/?EGGCCFH/<FEEG@BC@ACG11?GG<FGGGAFHHCGC-AHHHHFDGF1<CCGHCCG.EC.G/CHHHC0CGHFGGE?.9--;FGG-@G-@FFFFFEFF/-9BFFFFF9FFFBBF@BFFFFFFFFAAFFFFFFFFFFFFFF/FFFFEF/BFFFFFFFFFFFFFFFFFFFFFF9EFF?
@M05620:37:000000000-D9766:1:1101:15892:8660 1:N:0:39
AGTGCCAGCTCTCAATCGCACAGGGGACCCAGGGCCTGGCCCCTCCATCCAGAAAACCTATGACCTCACCCGCTACCTGGAGCACCAACTCCGCAGCTTGGCTGGGACCTATGTGAGTATCCAGCGTAGGAATCTGGGAGTTGGGGAGGAGTGAGGAGTTGGGGAAAGACAGTCCTAACCGTGGAGGGTTCTGGTAAATGATGGGGTGAGGAGGGGCTCTTTGGCTCCCACCAGTCCCCCTGTCTGGTCTA
+
BBABBFFFBFFFGGGGGGGGGGHGGGGGGGHHFGGGGGHHHHGHGGFHHHHHGCHHHGHGHHFHHHHHHHHGGEEGHHHHHHHHHHHHGHHHGGGGGHHHGHHGGGHHGHHHHHHHHHHHHHHHHGGGGGHHHHHHHHHGGHHHGGGGGGGHHHHHGGHHHHGGGGHHHHHHHHHHHHHHGGGGGGGGGGGGGGFGGGGGGGGGGGFFFFFFFFFFFFFFFFFFFFFFFFFFFFFFFFFFFFFFFFFFFFF
@M05620:37:000000000-D9766:1:1101:16148:8663 1:N:0:39
ACCACACCTTCTACAATGAGCTGCGTGTGGCTCCCGCGGAGCACCCCGTGCTGCTGACCGAGGCCCCCCTGAACCCCAAGGCCAACCGCGAGAAGATGAGTGAGTGGCCCGCTACCTCTTCTGGTGGCCGCCTCCCTCCTTCCTGGCCTCCCGGAGCTGCGCCCTTTCTCACTGGTTCTCTCTTCTGCCGTTTTCCGTAGGACTCTCTTCTCTGACCTGAGTCTCCTTTGGAACTCTGCAGGTTCTAGATC
+
>AAAB?AAFFFFGGGGGGGGGGHHGGGGEGGHHFGF2EE00ECGHGGGBFFF5GHHHHHGEG?EFGGGGGGHHHHGGGGHGHHGHGGGGGGCDDHCGFHFG<?<F>.CG>>ADGGHHHHGHHGG<C.CG:DFGGHGFCEFFFFGFGGGGGGGGFD-;;BF=>;@DFFFFBFBB;F9;BFFFFFFFFFFFFAD/AFFFFA;.:B9F/9FFFFFFF9B;/9FBFF/BBFBFEFBBF;FFB/9BA9;;9F9B//
@M05620:37:000000000-D9766:1:1101:26341:8668 1:N:0:39
ACCACACCTTCTACAATGAGCTGCGTGTGGCTCCCGAGGAGCACCCCGTGCTGCTGACCGAGGCCCCCCTGAACCCCAAGGCCAACAGCGAGAAGATGCCCAGGTGAGTGGCCCGCTACCTCTTCTGGTGGCCGCCTCCCTCCTTCCTGGCCTCCCGGAGCTGCGCCCTTTCTCACTGGTTCTCTCTTCTGCCGTTTTCCGTAGGACTCTCTTCTCTGACCTGAGTCTCCTTTGGAACTCTGCAGGTTCTA
+
AAA1AAAAFFFFGBGF3GG1G1GHGA0BB0BG1FFAEGGCGHHHHGGEAEEFEGH1FHHGCGGGGCGGGGFCH1FEGGEG/<FHHG/0B<B/CCCHDFGCHHHGHHGHGHFGHHGCGCGHHHBDGHG1FG.CGCGGGG.CGHGHHH/;G/CHHFFGB@?A@FGG-?BG-;0;FFFFFFFBFFFFBFFFFFFFF@BBFFFFBFFFBFFFFFFFFFFFFFFFFFFFFFFFFFFFFFFFFFFFFFFFFF;FFFF
@M05620:37:000000000-D9766:1:1101:23150:8679 1:N:0:39
AGTGCCAGCTCTCAATCGCACAGGGGACCCAGGGCCTGGCCCCTCCATCCAGAAAACCTATGACCTCACCCGCTACCTGGAGCACCAACTCCGCAGCTTGGCTGGGACCTATGTGAGTATCCAGCGTAGGAATCTGGGAGTTGGGGAGGAGTGAGGAGTTGGGGAAAGACAGTCCTAACCGTGGAGGGTTCTGGTAAATGATGGGGTGAGGAGGGGCTCTTTGGCTCCCACCAGTCCCCCTGTCTGGTCTA
+
AA>AAFFFBFFFGFGGGFGGFGHHGGGGGEFHFFGAFCHFGHGHGGHHFHHHHGFFGGHHHHHHHGGGHHHGEEEGHHGGBGHHGHA?EBGHGGGGGGHHGHHGGGHHGHHHHHGHHHHHHHHHHGGGGGHHHHHHGHAGGHHFGGAFFACHH0GHCGHHHHCGGDCHFHHHHHHHGHHHGGGGGGGGGGGGGGFFGGGGGGGGGGFFFFFFFFFFFFFFFFFFFFFFFFFFFFFFFFFFFFFFFFFFFFF
@M05620:37:000000000-D9766:1:1101:19339:8680 1:N:0:39
AGTGCCAGCTCTCAATCGCACAGGGGACCCAGGGCCTGGCCCCTCCATCCAGAAAACCTATGACCTCACCCGCTACCTGGAGCACCAACTCCGCAGCTTGGCTGGGACCTATGTGAGTATCCAGCGTAGGAATCTGGGAGTTGGGGAGGAGTGAGGAGTTGGGGAAAGACAGTCCTAACCGTGGAGGGTTCTGGTAAATGATGGGGTGAGGAGGGGCTCTTTGGCTCCCACCAGTCCCCCTGTCTGGTCTA
+
ABBBBFFFBFFFGGGGGGGGGGHHGGDGGGHHGGGGCGHHHHGHGGGHHHHHGBGGHGHHHHGHHHHGHHHGG@FGHHHHFHHHHHHGFHHHGGGGGHHHGHHGGGHHGHFHHHHHHHHHHHHHHGGGGGHHHHHHHHFFGHHHGGFGGGFHHHHHHGHHHHGGGGHHHHHHHHHHHHHHGGGGGGGGFGGGGGGGGGGGGGGGGGFFFFFFFFFFFFFFFFFFFFFFFFFFFFFFFFFFFFFFFFFFFF/
@M05620:37:000000000-D9766:1:1101:17972:8681 1:N:0:39
AGTGCCAGCTCTCAATCGCACAGGGGACCCAGGGCCTGGCCCCTCCATCCAGAAAACCTATGACCTCACCCGCTACCTGGAGCACCAACTCCGCAGCTTGGCTGGGACCTATGTGAGTATCCAGCGTAGGAATCTGGGAGTTGGGGAGGAGTGAGGAGTTGGGGAAAGACAGTCCTAACCGTGGAGGGTTCTGGTAAATGATGGGGTGAGGAGGGGCTCTTTGGCTCCCACCAGTCCCCCTGTCTGGTCTA
+
BBABCFFFCFFFGGGGGGGGGGHHGGGGGGHHGGGGFFHHHHGHGGHHFFHHHHFGHGEHHHGHHHHHHHHGGGGGHHHFGGHHFHHHGGHHGGGGFHHHGHHGGGHHGHHHHHHHHHHHHHHHGGDGGGHHHHHHHHHGGFHHGFFDGGGHHHHHHGHHHFGGGGHHHHHHHHHHHHHHGGFGGGGGCFGGGGFGGGGGGBFGGGFFFFFFFFAFFFFFFFFFFFFFFFFFFFFFFFFFFFFFFFFFFFF
@M05620:37:000000000-D9766:1:1101:22530:8685 1:N:0:39
ACCACACCTTCTACAATGAGCTGCGTGTGGCTCCCGAGGAGCACCCCGTGCTGCTGACCGAGGCCCCCCTGAACCCCAAGGCCAACCGCGAGAAGATGAGTGAGTGGCCCGCTACCTCTTCTGGTGGCCGCCTCCCTCCTTCCTGGCCTCCCGGCGCTGCGCCCTTTCTCACTGGTTCTCTCTTCTGCCGTTTTCCGTAGGACTCTCTTCTCTGCCCTGAGTCTCCTTTGGAACTCTGCAGGTTCTCCTCG
+
BBBCCBBBFFFFGGGGGGGGGGHHGFGGHGHHHGGGGGGGGHHHHGGGGGGGHHHHHHHGEGGGGGGGGGGHHHHGGGGHGHHHHGGGGGGGGGHEFHGGHHFHHHGGHHGGG-AGHHHHHHHHDCEHHCGGGGHGHHGHHHHHEHHGGGGGGG-AF?FGFFFFFFFFFFFFFFBBFFFFFFFFFFFFFD;AFFFFFFFDDFFFF9FFFFFFFF0FFFFFFFFFBFFFFFFFFFFFFFFEFFFFFFBBFFD
@M05620:37:000000000-D9766:1:1101:15912:8706 1:N:0:39
AGTGCCAGCTCTCAATCGCACAGGGGACCCAGGGCCTGGCCCCTCCATCCAGAAAACCTATGACCTCACCCGCTACCTGGAGCACCAACTCCGCAGCTTGGCTGGGACCTATGTGAGTATCCAGCGTAGGAATCTGGGAGTTGGGGAGGAGTGAGGAGTTGGGGAAAGACAGTCCTAACCGTGGAGGGTTCTGGTAAATGATGGGGTGAGGAGGGGCTCTTTGGCTCCCACCAGTCCCCCTGTCTGGTCTA
+
BCBCBFFFCFFFGGGGGGGGGGHHGGGGGGHHFGGGGGHHHHGHGGHHHHHHHHGHHGHHHHHHHHHHHHHGGEGGHHHHFHHHHHHHGHHHGGGGGHHHGHHGGGHHGHHHHHHHHHHHHHHHHGGGGGHHHHHHHHHGGHHHGGGGGGEHHHHHHGHHHHGGGGHHGHHHHHHHHHHHGGGGGGGGGGGGGGGGGGGGGGGGGGFFFFFFFFFFFFFFFFFFFFFFFFFFFFFFFFFFFFFFFFFFFFF
@M05620:37:000000000-D9766:1:1101:22785:8708 1:N:0:39
AGTGCCAGCTCTCAATCGCACAGGGGACCCAGGGCCTGGCCCCTCCATCCAGAAAACCTATGACCTCACCCGCTACCTGGAGCACCAACTCCGCAGCTTGGCTGGGACCTATGTGAGTATCCAGCGTAGGAATCTGGGAGTTGGGGAGGAGTGAGGAGTTGGGGAAAGACAGTCCTAACCGTGGAGGGTTCTGGTAAATGATGGGGTGAGGAGGGGCTCTTTGGCTCCCACCAGTCCCCCTGTCTGGTCTA
+
CCBCCFFFDFFFGGGGGGGGGGHGGGGGGGHHGGGGGGHHHHGHGGHHHHHHHHHHHGHHHHHHHHHHHHHGGGGGHHHHHHHHHHHHGHHHGGGGGHHHGHHGGGHHGHHHHHHHHHHHHHHHHGGGGGHHHHHHHHHGGHHHGGGGGGGHHHHHHGHHHHGGGGHHHHHHHHHHHHHHGGFGGGGGCFGGGGGGGGHHHHGGGGFFFFFFFFFFFFFFFFHFFFFFFFFFFFFFFFFFFFFFHFFFFFF
@M05620:37:000000000-D9766:1:1101:13854:8720 1:N:0:39
AGTGCCAGCTCTCAATCGCACAGGGGACCCAGGGCCTGGCCCCTCCATCCAGAAAACCTATGACCTCACCCGCTACCTGGAGCACCAACTCCGCAGCTTGGCTGGGACCTATGTGAGTATCCAGCGTAGGAATCTGGGAGTTGGGGAGGAGTGAGGAGTTGGGGAAAGACAGTCCTAACCGTGGAGGGTTCTGGTAAATGATGGGGTGAGGAGGGGCTCTTTGGCTCCCACCAGTCCCCCTGTCTGGTCTA
+
BBABBFFFDFFFGGGGGGGGGGHGGGGGGGHHGGGGGGHHHHGHGGHHHHHHHHHHHGHHHHHHHHHHHHHGGGGGHHHHHHHHHHHHGHHHGGGGGHHHGHHGGGHHGHHHHHHHHHHHHHHHHGGGGGHHHHHHHHHGGHHHGGGGGGGHHHHHHGHHHHGGGGHHHHHHHGHHHHHHGGGGGGGGCGGGGGFGGGGHGGGGGGFFFFFFFFFFFFFFFHHFFFFFFFFFFFFFFFFFFFFFHFFFFFF
@M05620:37:000000000-D9766:1:1101:17185:8720 1:N:0:39
AGTGCCAGCTCTCAATCGCACAGGGGACCCAGGGCCTGGCCCCTCCATCCAGAAAACCTATGACCTCACCCGCTACCTGGAGCACCAACTCCGCAGCTTGGCTGGGACCTATGTGAGTATCCAGCGTAGGAATCTGGGAGTTGGGGAGGAGTGAGGAGTTGGGGAAAGACAGTCCTAACCGTGGAGGGTTCTGGTAAATGATGGGGTGAGGAGGGGCTCTTTGGCTCCCACCAGTCCCCCTGTCTGGTCTA
+
BBAABFFFCFFFGGGGGGGGGGHGGGGGGGHHGGGGGGHHHHGHGGHHHGHHHHHHHGHHHHHHHHHHHHHGGEGGHHHHGHHHHHHHGHHHGGGGGHHHGHHGGGHHGHHHHHHHHHHHHHHHHGGGGGHHHHHHHHHGGHHHGGGGGGGHHHHHHGFHHHGGGGHHHHHHHHHHHHHHGGGGGGGGGGGGGGFGGGGGGGGGGGFFFFFFFFFFFFFFFFFFFFFFFFFFFFFFFFFFFFFFFFFFFFF
@M05620:37:000000000-D9766:1:1101:6441:8742 1:N:0:39
AGTGCCAGCTCTCCATCGCACAGGGGACCCAGGGCCTGGCCCCTCCATCCAGAAAACCTATGACCTCACCCGCTACCTGGAGCACCCCCTCCGCAGCTTGGCTGGGACCTATGTGAGTATCCAGCGTAGGAATCTGGGCGTTGGGGAGGAGTGAGGAGTTGGGGAAAGCCAGTCCTAACCGTGGAGGGTTCTGGTAAATGATGGGGTGAGGAGGGGCTCTTTGGCTCCCACCAGTCCCCCTGTCTGGTCTA
+
>A>>>DF@AFFFG4FGFFG2E?GDG?BAABFGAABA2BGHFHGEGGHHHHHHFHHGHGHFGGHHHFGHHHHEF>>EHHGH2BGHHHA/>EE>?E?E>GFGGHHGGGHHGGHHHHHBD@DGHHBHHGE/ADGGFHHHHG/>ACGFCC.AD<<GH0DC0CCGHHGGADGF/;/FGGGGGFFFGGGG.;EG9CFGGFBFFFFFBFFFFFDBEFFFFFB?BBFFFFFFFFFFFFFFEFFFFFFFBFFFFFFFFF/
@M05620:37:000000000-D9766:1:1101:26116:8760 1:N:0:39
GAGGCTGCTTTGGAAGAACCTGACAAACCAGGGACACAAGATCGGAATAACACACATCTGAACTCCAGTCACGAGATTGCATCTCGTATACCGTCTACTGGTTTAATAAAAAAAAGAAACATATCCTAGAAGACTCCCAGTGCGTCACAGCGCTGCTGAACGACTGGCAAGTAATTCAGGACTTTCCGATTTCGAACTCTTGTGGATCCCCTTGAACAATTCTCCGCATATGTACTTGTTCCTGACACGCC
+
AAAAABF>BFF@FBBFGGBGGCH4BF4BAFA2B2BEBGGFBGFCEB2235BBB1AABBD55DBDA33BDB35B10?153BF@FG3B?EE3BF1FFF1BBF3B3B3F44BG3?><@E/?BB223333BBF2F32<<CB/FG222>?///1?//A.<.111<10.-....<0.=00:0;CCB/.;;0<:::;EE0C..;.C0;0CBAFG0//./;C00CFFFGF0;/9.-;.;9B/9///////;;9/;/99;
@M05620:37:000000000-D9766:1:1101:25807:8763 1:N:0:39
ACCACACCTTCTACAATGAGCTGCGTGTGGCTCCCGAGGAGCACCCCGTGCTGCTGACCGAGGCCCCCCTGAACCCCAAGGCCAACCGCGAGAAGATGAGTGAGTGGCCCGCTCCCTCTTCTGGTGGCCGCCTCCCTCCTTCCTGGCCTCCCGGCGCTGCGCACTTTCTCACTGGTTCTCTCTTCTGCCGTTTTCCGTAGGACTCTCTTCTCTGCCCTGAGTCTCCTTTGGAACTCTGCAGGTTCTCGATC
+
>>>AA>AAFF@@3FF13BBF1FBGAEFBG0BFHGG0AAE/EHHHHGEGE/EEGBBGHFGGGGGG>F>EEGGHFHEEGGGGGHH</FFGG/<BCCHFBFGFGHGHHFFGAGCGG-EFHHHHHHGGHHGHFGGGFGHFFHGHFHHGFBFGFFGGBG-AGGGF@;-9@FFFFFBBFFBFFFFFBFFFFFFFF@:AFFFFFF-AABBFFFFFFFFFFF/;ABFFB/:FFFFBFFF/;BBFFFF/B?9;FF/A/;A
@M05620:37:000000000-D9766:1:1101:17438:8794 1:N:0:39
AGTGCCAGCTCTCAATCGCACAGGGGACCCAGGGCCTGGCCCCTCCATCCAGAAAACCTATGACCTCACCCGCTACCTGGAGCACCAACTCCGCAGCTTGGCTGGGACCTATGTGAGTATCCAGCGTAGGAATCTGGGAGTTGGGGAGGAGTGAGGAGTTGGGGAAAGACAGTCCTAACCGTGGAGGGTTCTGGTAAATGATGGGGTGAGGAGGGGCTCTTTGGCTCCCACCAGTCCCCCTGTCTGGTCTA
+
BCABCFFFCFFFGGGGGGGGGGHHGGGGGGHHGGGGGGHHHHGHGGHHHHHHGHHHHGHHHHHHHHHHHHHGGGGGHHHHGHHHHHHHGHHHGGGGGHHHGHHGGGHHGHHHHHHHHHHHHHHHGGGGGGHHHHHHHHHGGHHHGGGGGGFHHGHHHGHHHHGGGGHHHHHHHHHHHHHHGGGGGGGGEGGGGGGGGGGGGGGGGGFFFFFFFFFFFFFFFFFFFFFFFFFFFFFFFFFFFFFFFFFFFFF
@M05620:37:000000000-D9766:1:1101:21449:8799 1:N:0:39
AGTGCCAGCTCTCAATCGCACAGGGGACCCAGGGCCTGGCCCCTCCATCCAGAAAACCTATGACCTCACCCGCTACCTGGAGCACCAACTCCGCAGCTTGGCTGGGACCTATGTTGAGTATCCCGCGTAGGAATCTGGGCGTTGGGGCGGCGTGAGGCGTTGGGGAACGACAGTCCTAACCGTGGAGGGTTCTGGTAAATGATGGGGTGAGGAGGGGCTCTTTGGCTCCCACCAGTCCCCCTGTCTGGTCT
+
CCBCCFFFCFFFGGGGGGGGGGHGGGGGGGHHGGGGGGHHHHGHGGHGHHHHHHHHHGHHHHHHHHHHHHHGGGGGHHHHFGHHHHHGGHHHGGGGGHHHGHHGGGHHGHHHHHHH3GHBGHH2?DCF@DFH1FHHHHG.ACDGHGC.AE-ADG.CF.@ADFFFFFF.;9@9CFFFFFFFFFDFF.ADFAFFFFF;FFFFFFFFFFFFF.FF0AFFFFFFFFFFFFFFFFFFFFFFFFFFFFFFFFFFFFF
@M05620:37:000000000-D9766:1:1101:18430:8808 1:N:0:39
ACCACACCTTCTACAATGAGCTGCGTGTGGCTCCCGAGGAGCACCCCGTGCTGCTGACCGAGGCCCCCCTGAACCCCAAGGCCAACCGCGAGAAGATGCCCAGGTGAGTGGCCCGCTACCTCTTCTGGTGGCCGCCTCCCTCCTTCCTGGCCTCCCGGAGCTGCGCCCTTTCTCACTGGTTCTCTCTTCTGCCGTTTTCCGTAGGACTCTCTTCTCTGACCTGAGTCTCCTTTGGAACTCTGCAGGTTCTA
+
CCCCCCCCFFFFGGGGGGGGGGHHGGGGHGHHHGGEGGGGGHHHHGGGGGGGHHHHHHHGGGGGGGGGGGGHHHHGGGGHGHHHHGGGGGGGGGHHHFHHHHHGHGHHHHGGHHGGGGGHHHHHHHGHHHGHHGGGGGHGHHGHHGGGGGGGGGGGGG-BFGGGGGFFFFFFFFFFFFFFFFFFFFFFFFFFFFFFFFFFFFFFFFFFFFFFFFFFFFFFFFFFFFFFFFFFFFFFFFFFFFFFFFFFFF;
@M05620:37:000000000-D9766:1:1101:15302:8812 1:N:0:39
AGTGCCAGCTCTCAATCGCACAGGGGACCCAGGGCCTGGCCCCTCCATCCAGAAAACCTATGACCTCACCCGCTACCTGGAGCACCAACTCCGCAGCTTGGCTGGGACCTATTGAGTCTCCAGCGTAGGCATCTGGGCGTTGGGGAGGCGTGAGGAGTTGGGGTAAGACAGTCCTAACCGTGGCGGGCTCTGGTACATGATGGGGTGAGGAGGGGCTCTTTGGCTCCCACCAGCCCCCCTGCCTGGTCTAT
+
>A>ABFD@>FCFFGGFGFGCEAF4FFGA2B22F2EE2AB22BE1EG2F5FAA333FGF3CHF5FEHE3GCAEGG@EHGGFHHHCCEHHGFGHD>>>ECHH/F3///B0/01BB??B?111BGH0B/<BF1F<FHBGC/>/><<<-.>C.-<-...0;::0/;:..;00CFBG00;FFB.-.;---;B--.FF//9/9;/B9//.9.9.A./;.--;-9FF///;99..9.AEF.9..--;..9;F.9999/
@M05620:37:000000000-D9766:1:1101:21439:8817 1:N:0:39
AGTGCCAGCTCTCAATCGCACAGGGGACCCAGGGCCTGGCCCCTCCATCCAGAAAACCTATGACCTCACCCGCTACCTGGAGCACCAACTCCGCAGCTTGGCTGGGACCTATGTTGAGTATCCAGCGTAGGAATCTGGGAGTTGGGGAGGAGTGAGGAGTTGGGGAAAGACAGTCCTAACCGTGGAGGGTTCTGGTAAATGATGGGGTGAGGAGGGGCTCTTTGGCTCCCACCAGTCCCCCTGTCTGGTCT
+
3AAA?FFFAFFFGFGGG2E2EEGG2AEGEEGGF2ABFBFF2GGHGGHFBGFHEH3BCA33EA5GGHHGFFHGGGGEHHFBGHB?E?1G??3GEF@EEFHHGHGF?E0FEHHHGHHFDGF??2FF1G><?>/<1G1D1?<<F?FGG?<<C-.>CGHEE0<CGBBA-::CFHHFH:::GHC/;?9E@FGB@.;AFFF0;09;;C;;C?DD>EFFFFF<=B;9BBBB/BBFEFFFFF.BFEF.A?EFFF/B/;/
@M05620:37:000000000-D9766:1:1101:18082:8820 1:N:0:39
ACCACACCTTCTACAATGAGCTGCGTGTGGCTCCCGAGGAGCACCCCGTGCTGCTGACCGAGGCCCCCCTGAACCCCAAGGCCAACCGCGAGAAGATGCCCAGGCGAGTGGCCCGCTTCCTCTTCTGGTGGCCGCCTCCCTCCTTCCTGGCCTCCCGGCCCTGCGCCCTTTCTCACTGGTTCTCTCTTCTGCCGTTTTCCGTATGCCTCTCTTCTCTGCCCCGTTTCTCCTTTGGAACTTTTCAGGTTCTA
+
CCCBCBBCFFFFGGGGGGGGGGHHGGGFGFHHHGGGGGGGGHHHHGGGFGGGHHHHHHHGGGGGGGGGGGGHHHHGGGGHGHHHHGGGGGGGGGHFHF2??2F<///<>..>0G---.<<G00<DF00=/.;:-A-CEHAFBF/CFF0CFFA0.;E?----A.;-;AFCFB/BF/;F//;9//;//BF/B/:99999AFB.;..////////9/99///;A.-..//9/;BBFF/B9//////////://;
@M05620:37:000000000-D9766:1:1101:24945:8837 1:N:0:39
ACCACACCTTCTACAATGAGCTGCGTGTGGCTCCCGAGGAGCACCCCGTGCTGCTGACCGAGGCCCCCCTGAACCCCAAGGCCAACCGCGAGAAGATGAGTGAGTGGCCCGCTCCCTCTTCTGGTGGCCGCCTCCCTCCTTCCTGGCCTCCCGGCGCTGCGCCCTTTCTCACTGGTTCTCTCTTCTGCCGTTTTCCGTCGGACTCTCTTCTCTGCCCTGAGTCTCCTTTGGCACTCGGCCGGTTCTCGCTC
+
BBBBABBABFBFGGFGGGBBGGHHGEEACEFFBFFEAEEEAFCFBEFGDEFGGHHHHHHEEEGEGGGGGEEGCHHGEEGHGHGHHGGG@C>BGFHF2FG<@?FGGHGGF/<C?CFGHHHHHHHFHGFF.DCCDGHGHHGGHHHHFFFGGFGGGG@D-DGFFF:;BFFFFB9BF/.9;FFFF/FFFFF;9@;.;EBBDB.9B-;@BFF/BFFFFB;9AFFB.;/BBFFFFFB/9BFF.;A.;--:;B/..;;
@M05620:37:000000000-D9766:1:1101:13834:8847 1:N:0:39
ACCACACCTTCTACAATGAGCTGCGTGTGGCTCCCGAGGAGCACCCCGGGCTGCGGACCGAGGCCCCCCTGAACCCCAAGGCCAACCGCGAGAAGATGAGTGAGTGGCCAGCTACCTCTTCTGGTGGCCGCCTCCCTCCTTCCTGGCCTCCCGGAGCTGCGCCCTTTCTCACTGGTTCTCTCTTCTGCCGTTTTCCGTAGGACTCTCTTCTCTGACCTGAGTCTCCTTTGGAACTCTGCCGGTTCTCGATC
+
>>1>A>1AFFF1AGG13BBFDEAAABEEG0BGEF00B/E/AGHHHGAE//AAE//>E>/EEGGG/E/EEGGHHG/<CCF<FHHE/?CGG/>CCAGH11>FHHHHD1>FH1FEH0<GHHHHHHF0D/.;.:ACGG.CFGGGGB900;CFGGG?EG@-;A/F@@F@@FFFFFFFF/-9FFFFFFFFFFFF/;;-FFFFFFABFFFFFFFFFFFFF/BFFFFEFFFFFFFFFFE9FFFFFFF/-@@BFF/9/B-
@M05620:37:000000000-D9766:1:1101:24455:8866 1:N:0:39
ACCACACCTTCTACAATGAGCTGCGTGTGGCTCCCGAGGAGCACCCCGTGCTGCTGACCGAGGCCCCCCTGAACCCCAAGGCCAACCGCGAGAAGATGAGTGAGTGGCCCGCTACCTCTTCTGGTGGCCGCCTCCCTCCTTCCTGGCCTCCCGGCGCTGCGCCCTTTCTCACTGGTTCTCTCTTCTGCCGTTTTCCGTAGGACTCTCTTCTCTGACCTGAGTCTCCTTTGGAACTCTGCAGGTTCTAGATC
+
ABBBBBBBFFFFGGGGGGDGGGHHGEGFHGHHHGGEGGGGGHHHHGGGGEGGHHHHHHHGGGGGGGGGGGGHHHHGGGGHGHHGGGGGGG@DGGHHHGHHHHHHHHGFGHGGG?DGHHHHHHHHDHGHHGGGGGHGHHGHHHHHHHHGGGGGGG?BGAGGFCFBFFFFFFFFFFF9BFFFFFFFFFFFF@ADFFFFFFF?DFFFFFFFFFFFFFFFFFFFFFFFFFF;FFB9FFFFFFFBFFAFFFBF/FF
@M05620:37:000000000-D9766:1:1101:12347:8873 1:N:0:39
ACCACACCTTCTACAATGAGCTGCGTGTGGCTCCCGAGGAGCACCCCGTGCTGCTGACCGAGGCCCCCCTGAACCCCAAGGCCAACCGCGCGAAGATGACCCAGGTGAGTGGCCCGCTACCTCTTCTGGTGGCCGCCTCCCTCCTTCCTGGCCTCCCGGCGCTGCGCCCTTTCTCACTGGTTCTCTCTTCTGCCGTTTTCCGTAGGACTCTCTTCTCTGACCTGCGTCTCCTTTGGAACTCTGCAGGTTCT
+
AAAA1AAA11CDGF1GGGGBF11BEAEB0AF0BBEAEE//EEEHHFEABEEFHFFFBBC/>ECGGGGGG@>BGHHGGGCHGFHHHGGGGG/BCCCCGFFFHHHHFHH1?FFFFFECGGCCHHHHHHHG0DGCFHGGGGGGGGGGGGGGGE9FGGGGG9--;@@@F;@F@@FFFFF/BFBBFFFFFFFFFFFFFF@FFFFFF?FFAB/FFFFFFFFFFFFBFFFFA@F@FFFFFFFFFFFFFFBFFFFFFFF
@M05620:37:000000000-D9766:1:1101:22093:8874 1:N:0:39
ACCACACCTTCTACAATGAGCTGCGTGTGGCTCCCGAGGAGCACCCCGTGCTGCTGACCGAGGCCCCCCTGAACCCCAAGGCCAACCGCGAGAAGATGAGTGAGTGGCCCGCTCCCTCTTCTGGTGGCCGCCTCCCTCCTTCCTGGCCTCCCGGCGCTGCGCCCTTTCTCACTGGTTCTCTCTTCTGCCGTTTTCCGTAGGACTCTCTTCTCTGCCCTGAGTCTCCTTTGGAACTCTGCAGGTTCTCGATC
+
CCCCCCCCFFFFGGGGGGGGGGHHGGGFHGHHHGGGGGGGGHHHHGGGGGGGHHHHHHHGGGGGGGGGGGGHHHHGGGGHGHHHHGGGGGGGGGHHHHGHGHHGHHGGCHGGG-CGHHHGHHHHHHFHHGGGGGHGHHGHHHHHFHGGGGGGGG?FGFGFAFFFFFFFFFFFFFFBBFFFFFFFFFFFFFADFFFFFF.9DEFFFFFFFFFFFFBFFFFFFFFFFFFFFFF9FFFFFFFBFF;FFF0A0BA
@M05620:37:000000000-D9766:1:1101:13200:8884 1:N:0:39
ACCACACCTTCTACAATGAGCTGCGTGTGGCTCCCGAGGAGCACCCCGTGCTGCTGACCGAGGCCCCCCTGAACCCCAAGGCCAACCGCGAGAAGATGCCCAGGTGAGTGGCCCGCTACCTCTTCTGGTGGCCGCCTCCCTCCTTCCTGGCCTCCCGGAGCTGCGCCCTTTCTCACTGGTTCTCTCTTCTGCCGTTTTCCGTAGGACTCTCTTCTCTGACCTGAGTCTCCTTTGGAACTCTGCAGGTTCTA
+
BCCCCCCCFFFFGGGGGGGGGGHHGGGGHGHHGGGGGGGGGHHHHGGGEFGGHHHGHHHGGGGGGGGGGGGGHHHGGGGHGHHHHGGCGGGGGGHHHHHHGGHFHHGHHHGGGHGDGFGHHHGHHHGHHHGHHGGGGGHGHHGHGGGGGFGGGGGGFG-ADGGGGDFA;FEFFFFFEFFFFFFFEFFFFFFFFFFFFEFFFFFDD0FFFFFFFFFFFFFFFFBFFFFFFFFFFFFFFFFFFFFFFEFFFF;
@M05620:37:000000000-D9766:1:1101:15872:8899 1:N:0:39
ACCACACCTTCTACAATGAGCTGCGTGTGGCTCCCGAGGAGCACCCCGTGCTGCTGACCGAGGCCCCCCTGAACCCCAAGGCCAACCGCGAGAAGATGCCCAGGTGAGTGGCCCGCTACCTCTTCTGGTGGCCGCCTCCCTCCTTCCTGGCCTCCCGGCGCTGCGCCCTTTCTCACTGGTTCTCTCTTCTGCCGTTTTCCGTAGGACTCTCTTCTCTGACCTGAGTCTCCTTTGGAACTCTGCAGGTTCTA
+
ABBBBBBBFFFFGGGGFGFEG5GHGAEA4AGHAFGEDGGGGHHGHGGGDEGGHHGGHHHGCGCGGEGGGGGCHFHGGGGHCEHHHGGEGGDCCGCFFGFFHHHGHHHHHHGGHHGGGGGHHHHHHHHHHHGHHGGGGGHGHHGHHGGGGGGGGGGGGG-ABBBFBBFBBFFFFFFFFFFFFFFFFFFFFFFFFBFFFFFFFFFFFFFFFFFFFFFFFFFFFFFBFFFFFFFFFFFFFFFFFFFFFFFFFFF
@M05620:37:000000000-D9766:1:1101:26372:8926 1:N:0:39
ACCACACCTTCTACAATGCGCTGCGTGTGGCTCCCGAGGAGCACCCCGTGCTGCTGACCGAGGCCCCCCTGAACCCCAAGGCCAACCGCGCGAAGATGAATGAGTGGCACGCTCCCTCTTCTTCTGGCCGACTCCCTCCTTCCTGGCCTCCCGGCGCTGCAGCCTTTCTCACTGTTTCTCTCTTCTGCCGCTTTCCGTCGGCCTATCTTCTCTGCCCTGAATCTCATTTGGCACTCTGCCGGTTCTTGCTC
+
BBBBBBBAFFFFGGGGGG4AEEGGGGFEGEHHHFFEGGG?GHHHHGGGFGGGFHHGHHHGGFCGGGGGGGGHHHHGGGGHGFHHHGG@DF/>DCFGHHH111<1@1..<1<<.EEEFGH0=<00=D00.;-:-;G./G.:FGB00/.;9.99;9-99-B.//;9.//;BF/9F:/9/;BB/;FBB9/F/9-;..;/.B.--;.A/;B/9/9:/;/99/..//;F/9F/9//;B/;B/9//--;9E//;/BB
@M05620:37:000000000-D9766:1:1101:5776:8943 1:N:0:39
ACCACACCTTCTACAATGAGCTGCGTGTGGCTCCCGAGGAGCACCCCGTGCTGCTGACCGAGGCCCCCCTGAACCCCAAGGCCAACCGCGAGAAGATGAGTGCATGGCACGCTCCCTCTACTTGTGCCGGCCTCCCTCCTTCCTCGCCCCCCGGCGCCGCGCCCTTTCTCCCTTTTTCTCTCTTCTGCCGTTTTCCGTCGGCCTATCTTCTCTGTCCCGAATCTCATTTGTCATTCTGCCGGTTCTTGCTC
+
DCCDDDCDFFFFGGGGGGGGGGHHGGGEHGHHHGGGGGGGGHHHHGGGGGGGHHGHHHHGGGGGGGGGGGGHHHHGGGGHGHHHHGGGGGGGGGHHHHH2?222@?GEG1?ADFEGHHH1FG=1>G1<-<<<CGHFFH?;CHFC::-C.-9AA--9C-@--;;;BB0FBF0:F0B0:BF;FFFB:::F099;B9F:AFF-;@.ABFF0:;BF0:0;00;;-.;BBFFFF0:;00;00:00;-;;A00;0BB
@M05620:37:000000000-D9766:1:1101:4854:8946 1:N:0:39
ACCACACCTTCTACAATGAGCTGCGTGTGGCTCCCGAGGAGCACCCCGTGCTGCTGACCGAGGCCCCCCTGAACCCCAAGGCCAACCGCGAGAAGATGAGTGCGTGGACGGCTCCCTCTTCTTGTCGCGGCCTCCCTCCTTCCTGTCCTCCCGGCGCTGAGCTCTTTCTCTCTTCTTCTCTCTTCTGCTGTTTTTCGTCGGGCCTTCTTCTCTGCTCTGAGTCTATTCTGTCCTTCCCCCGGTCCTTGCTC
+
BBBBB@BBFFFFFGGFGGGCGFHHGGGGGGHHHFGGGGGEEHHHHGGGDFGEFGFHHHHGEFCGGGGGGGGHHHHGGGGHGHHHCFFGGGDGC/<GGGF2222>?AC/?/>->EFFG0/=DD0<D0<<<:-:.CCEE9E9F9CF00=CFBBEC-AA@CFFFB/9/99B/9/9;//;9;B;;BFFFFF//;9F;9./9;.;----./;FBFFFFFF/;;/;/;9BB///9//9//;9/.;.;-B-;F//9B/
@M05620:37:000000000-D9766:1:1101:25478:8950 1:N:0:39
ACCACACCTTCTACAATGAGCTGCGTGTGGCTCCCGAGGAGCACCCCGTGCTGCTGACCGAGGCCCCCCTGAACCCCAAGGCCAACCGCGAGAAGATGAGTGAGTGGCCCGCTCCCTCTTCTGGTGGCCGCCTCCCTCCTTCCTGGCCTCCCGGCGCTGCGCCCTTTCTCACTGGTTCTCTCTTCTGCCGTTTTCCGTAGGACTCTCTTCTCTGCCCTGAGTCTCCTTTGGAACTCTGCAGGTTCTCGATC
+
?BBBBAAAFFCFDFGFFGGGGGFFGEGEG2FGHGGFGEEFGHHHHGGGGGGGHFHHGHHGGGGGFGGEGGGHHHHGGGGHGHHHHGGGGGGGGGHHHHGHHHHHHHGGGG@DF-EFHGHHHHGHHHGGGFCCGGHGHHGHHHHGGHGGGGGGGGGDDGGFFFFFFFFFFFFFFF.;BFFFFFFFFFFFFBAFBEFFFF..A;BFFFFFFFFFFF/BEFFFFFFFFFF;FFF/BFFFFFF/;FAFFF/;/B.
@M05620:37:000000000-D9766:1:1101:12423:8956 1:N:0:39
AGTGCCAGCTCTCAATCGCACAGGGGACCCAGGGCCTGGCCCCTCCATCCAGAAAACCTATGACCTCACCCGCTACCTGGAGCACCAACTCCGCAGCTTGGCTGGGACCTATGTTGAGTATCCAGCGTAGGAATCTGGGAGTTGGGGAGGCGTGAGGAGTTGGGGAAAGACAGTCCTAACCGTGGAGGGTTCTGGTAAATGATGGGGTGAGGAGGGGCTCTTTGGCTCCCACCAGTCCCCCTGTCTGGTCT
+
ABAAAFFFBFFFGGGGGGGCGGHGGGGFEGHHAEEGFGHHFHGHGGHHHHFHFHGHHGHHGHFHHHHHHHHGE>EFHHHHBGHHHH1?EGHGGGGGGHFHGFHG/FHHGHFHHHHHEHGBHFHF2GDG?@DHBGHHH100FC0FGFF.CG.ADGD.F0CGGHBFGGG.;:GFGGGGGGGFFGAFG?EGGEFFBFGFGFFFFFFFEEFFC?FFBDFFFFFFFFFFFFFFFFFFFFFFFFFFB@EFFFFFFFF
@M05620:37:000000000-D9766:1:1101:14358:8962 1:N:0:39
ACCACACCTTCTACAATGAGCTGCGTGTGGCTCCCGAGGAGCACCCCGTGCTGCTGACCGAGGCCCCCCTGAACCCCAAGGCCAACCGCGAGAAGATGAGTGAGTGGCCCGCTACCTCTTCTGGTGGCCGCCTCCCTCCTTCCTGGCCTCCCGGCGCTGCGCCCTTTCTCACTGGTTCTCTCTTCTGCCGTTTTCCGTAGGACTCTCTTCTCTGACCTGAGTCTCCTTTGGAACTCTGCAGGTTCTAGATC
+
CCCCCDDDFFFFGGGGGGGGGGHHGGGGHGHHHGGGGGGGGHHHHGGGGGGGHHHHHHHGGGGGGGGGGGGHHHHGGGGHGHGHHGGGGGGGGGHHHHHHHHHHHHGGHHGGG-AGHHHHHHGHHHGHHGGDGGHGHHGHHHHHFFHGGGGGGG-<CGGGFFFFFFFFFFFFFFFBBFFFFFFFFFFBFDDDFFFFFFEDFFFFFFFFFFFFFF0BFFFFFFFFFFFFFFFFFFFFFFF0BFBFFF0<0BB
@M05620:37:000000000-D9766:1:1101:12126:8964 1:N:0:39
AGTGCCAGCTCTCAATCGCACAGGGGACCCAGGGCCTGGCCCCTCCATCCGGAAAACCTATGACCTCACCCGCTACCTGGAGCCCCAACTCCGCGGCTTGGCTGGGACCTATGTGAGTTTCCAGCGTAGGAATCGGGGAGTTGGGGAGGAGTGAGGAGTTGGGGAAAGACAGTCCTAACCGGGGAGGGTTCGGGTAAAGGAGGGGGGGAGGAGGGGCTCTTGGGCTCCCACCAGTCCCCCGGTCTGTTCTA
+
ABBABFFFCFFFGGGGGGGGGGHHGFGGGGEHG2EA2BAFGH2AEEG5FG1AEEFFHAB3@B5DFD33BG1>>//>23BB2?2??FFFEFG3////<C/C/C2FD?0?/?2222>1=11=@GB10<//A<F1110>C@-<E/GHG@.C-../.0=90.;/CFG-EE.;:F//0;00;0;.--;9-;C@D..-;..;B000/.;DF----;-.ADF---9BF0B9./;A./AA..9;FFF.:---.:00000
@M05620:37:000000000-D9766:1:1101:21316:8966 1:N:0:39
ACCACACCTTCTACAATGAGCTGCGTGTGGCTCCCGAGGAGCACCCCGTGCTGCTGACCGAGGCCCCCCTGAACCCCAAGGCCAACCGCGAGAAGATGAGTGAGTGGCCCGCTACCTCTTCTGGTGGCCGCCTCCCTCCTTCCTGGCCTCCCGGAGCTGCGCCCTTTCTCACTGGTTCTCTCTTCTGCCGTTTTCCGTAGGACTCTCTTCTCTGACCTGAGTCTCCTTTGGAACTCTGCAGGTTCTAGATC
+
BBBCCCBBFFFFGGGGGGGGGGHHGGGGHGHHHGGGGGGFGHHHHGGGFGGGHHHHHHHGGGGGGGGGGGGHHHHGGGGHGHHHHGGGGGGGGGHHHHEHHHHHHHGGHHGGGCGHHHHHHHHHHHGHHGGGGGHGHHGHHHHHGHHGGGGGGG-CGGFGFGGGFFFFFFFFFFF:FFFFFFFFFFFFFFADFFFFFFFDFFFFFFFFFFFFFFBFFFFFFFFFFFFFFFFFFFFFFFFBFFFFFF0B:FB
@M05620:37:000000000-D9766:1:1101:14791:8968 1:N:0:39
ACCACACCTTCTACAATGATCTGCGTGTGGCTCCCGAGGAGCACCCCGTGCTGCTGACCGAGGCCCCCCTGAACCCCAAGGCCAACCGCGAGAAGATGAGTGAGTGGCCCGCTCCCTCTTCTGGTGGCCGCCTCCCTCCTTCCTGGCCTCCCGGCGCTGCGCCCTTTCTCACTGGTTCTCTCTTCTGCCGTTTTCCGTAGGACTCTCTTCTCTGCCCTGAGTCTCCTTTGGAACTCTGCAGGTTCTCGATC
+
CCCCCDCDFFFFGGGGGGGGGGHHGGGFHGHHHGGGGGGGGHGHHGGGGGGGHHHHHHHGGGGGGGGGGGGHGHHGGGGHGHHHHGGGGGGGGGHHHHHHHHEHHHGGHHGGG-CGHHGHHHHHGHGHHGGGGGHGHHGHHHHHHGHGGGGGGG-DGGGGFFFFFFFFFFFFF0/::FFFFFFFFFFFFDADFFFFFFFFFFFFFFFFFHHFFHBFFFFFFFFFFFFFFFFFFFFFFFF0;FFFFF0;:F.
@M05620:37:000000000-D9766:1:1101:8106:8969 1:N:0:39
ACCACACCTTCTACAATGCGCTGCGTGTGGCTCCCGAGGAGCACCCCGTGCTGCTGACCGAGGCCCCCCTGAACCCCAAGGCCAACCGCGCGAAGATGCCCAGGTGAGTGGCCCGCTACCTCTTCTGGTGGCCGCCTCCCTCCTTCCTGGCCTCCCGGCGCTGCGCCCTTTCTCACTGGTTCTCTCTTCTGCCGTTTTCCGTAGGACTCTCTTCTCTGACCTGAGTCTCCTTTGGAACTCTGCAGGTTCTA
+
BBBABBB>CFFFGGGGFG4EF?GGGGGA2AGGAAFE?EGGDHHHHGGEAEGGGHGHHHH>@EFGGGGGGGGFHHHGGGGHEGHHHFFGGG/BCGGFFHHHHHHGHHHHHHGGHHGGGGGHHHHHHHHHHHGHHGGGGGGGGGGGGGGGGGGGGGGGGG9@DFFFFFFFFFFFFFFFFFFFFFFFFFFFFFFFFFFFFFFFFFFFFFFFFFFFFFFFFFFFFFFFBFFBFFFFFFFFFFFFFFFFFFFFFFB
@M05620:37:000000000-D9766:1:1101:16625:8983 1:N:0:39
AGTGCCAGCTCTCAATCGCACAGGGGACCCAGGGCCTGGCCCCTCCATCCAGAAAACCTATGACCTCACCCGCTACCTGGAGCACCAACTCCGCAGCTTGGCTGGGACCTATGTGAGTATCCAGCGTAGGAATCTGGGAGTTGGGGAGGAGTGAGGAGTTGGGGAAAGACAGTCCTAACCGTGGAGGGTTCTGGTAAATGATGGGGTGAGGAGGGGCTCTTTGGCTCCCACCAGTCCCCCTGTCTGGTCTA
+
BBBBBFFFBFFFFGGGGGGGE2BFFGGGGGGHGGGGGDHGFHFEEFHHFHHFFHBGFGHHHHFHHHGHHHHGGGFGHEHGHHHEFHFHFHHHGGECGGHHGFHGGEHHGGHHHHHHHHHHHHHHHGEGGGHHHHHHHGHGGHHHGGGGGGGHHHHHHGHHEHGGGGHHHHHHHHHHHHHHGGGGGGGGAFGGGGFGGGGGGGGGGGFFFFFFFFFFFFFFFFFFFFFFEFFFFFFFFFFFFFFFFFFFFFB
@M05620:37:000000000-D9766:1:1101:26216:8984 1:N:0:39
ACCACACCTTCTACAATGAGCTGCGTGTGGCTCCCGAGGAGCACCCCGTGCTGCTGAGCGAGGCCCCCCTGAACCCCAAGGCCAACCGCGAGAAGATGCCCAGGTGAGTGGCCCGCTACCTCTTCTGGTGGCCGCCTCCCTCCTTCCTGGCCTCCCGGAGCTGCGCCCTTTCTCACTGGTTCTCTCTTCTGCCGTTTTCCGTAGGACTCTCTTCTCTGACCTGAGTCTCCTTTGGAACTCTGCAGGTTCTA
+
BBBBBBBBFFFFGGGGGGDGGF4FG2E2AE2ABFFGGG?2A2FHC1AEEFGCEGHEF13>>?@FGGGGCGGC3FGGAEG/FFHHH/?EGGCGGGHHH2?FH2GA2?FGHHGGHHGGGGGHFFHF<DGHHHGHHGGGGGHGHHGGHHHHGGGGGGGGGG?FFGGGGGGFFFFFFFFFFFFFFFFFFFFFFFFFFFFFFFFFFFFFFFFFFFFFFFFFFFFFFFFFFFFFFFFFFFFFFFFFFFFFFFFFFFB
@M05620:37:000000000-D9766:1:1101:23104:8985 1:N:0:39
AGTGCCAGCTCTCAATCTCACAGGGGACCCAGGGCCTGGCCCCTCCATCCAGAAAACCTATGTCCTCACCCGCTACCTGGAGCACCAACTCCGCAGCTTGGCTGGGACCTATGTGAGTATCCAGCGTAGGAATCTGGGAGTTGGGGAGGAGTGAGGAGTTGGGGAAAGACAGTCCTAACCGCGGAGGGTTCTGGTAAATGATGGGGTGAGGAGGGGCTCTTTGGCTCCCACCAGTCCCCCTGTCTGGTCTA
+
1>>1>DBF1CCFGFGGG1BFGG1C0EFE0A0ABEEE00AB0BEGGGFHGH1F1B1BBEG1D12DDDA1FGHGE>>>GBHA0BF>>EGEE0G1E?///0GH/0G/<EFFGGGHE2BGF>GHBGHHGGCECFEBGHHEGEGEE0DGCC<@CCFCGFBA1./<=<ACECHA/CBGCG0;:GHHG-9?A@@@:=FFGGG/BFFFFFEBE?A-AFFFBB@@<>-FFFFBFFFEFF??-99FFFA9@EFFFBB:///
@M05620:37:000000000-D9766:1:1101:23087:8990 1:N:0:39
AGTGCCAGCTCTCAATCGCACAGGGGACCCAGGGCCTGGCCCCTCCATCCAGAAAACCTATGACCTCACCCGCTACCTGGAGCACCAACTCCGCAGCTTGGCTGGGACCTATGTGAGTATCCAGCGTAGGAATCTGGGAGTTGGGGAGGAGTGAGGAGTTGGGGAAAGACAGTCCTAACCGTGGAGGGTTCTGGTAAATGATGGGGTGAGGAGGGGCTCTTTGGCTCCCACCAGTCCCCCTGTCTGGTCTA
+
A3>ABFFFAFFFGGGGGGGGGGHHFFGGGGDHGGGFFFHHGHGEGGHHHHBGHHGHHGHHHGHHHHHHHGFEGGGGHHH1GFGGHHHHGBGHGGCGGHHHGHHFEFHHGHHFHHGHHDGHHHF2B@?EFGHHHHHHHHHGGHFHGGGGGGGHHHHGH.CGHHGGGGHHHHFHHHHGHHHHGDEDDEFGEFGGGGGGGGGGGGGEEADCFFFFFFFFFDFFFFFFFFFFFFFFFFFFFFFFFFFFFFFFFFB
@M05620:37:000000000-D9766:1:1101:23991:8992 1:N:0:39
AGTGCCAGCTCTCAATCGCACAGGGGACCCAGGGCCTGGCCCCTCCATCCAGAAAACCTATGACCTCACCCGCTACCTGGAGCACCAACTCCGCAGCTTGGCTGGGACCTATGTGAGTATCCAGCGTAGGAATCTGGGAGTTGGGGAGGAGTGAGGAGTTGGGGAAAGACAGTCCTAACCGTGGAGGGTTCTGGTAAATGATGGGGTGAGGAGGGGCTCTTTGGCTCCCACCAGTCCCCCTGTCTGGTCTA
+
ABAAAFDFBFFFGFGGGGGGGGHGGCEEGGHHGGGGGGHHHHGHGGHHHGHHFGFBFFHHHHGHHHHHHHHGGEEFHHHHBGHHHH?FFHHHGGGGGHHHGHHGGGHHGHHHHHHHHHHHHHHHHGGDGGGHHHHHHH0FGHHHGGACG.CHH0GHFGHHHHGGADEHFH/GHHHHHHHHGGGGDGGGGGGGGGGGFFGGGGGGGGFFFFFFFFFFFFFFFFFFFFFFFFFFFFFFFFFFFFFFFFFFFFB
@M05620:37:000000000-D9766:1:1101:23561:9006 1:N:0:39
ACCACACCTTCTACAATGAGCTGCGTGTGGCTCCCGAGGAGCACCCCGTGCTGCTGACCGAGGCCCCCCTGAACCCCAAGGCCAACCGCGAGAAGATGCCCAGGTGAGTGGCCCACTACCTCTTCTGGTCGCCGCCTCCCTCCTTCCTGGCCTCCCGGGGCTGCGCCCTTTATCCCTGGTTCTCTCTTCTGCCGTTTTCCGTACGACTCTCTTCTATGACCTGCGTCTCCTTTAGAACTCAGCAGGTTCTA
+
CCCCCCBCFFFFGGGGGGGGGGHHGFGFHGHHHGGGGGGGGHHHHGGGGGGGHHHHHHHGGGGGGGGGGGGHHHHGGGGHGHHHHGGGGGGGGGHHHHEFH2//?=10?1??FG.C00>FDGFH11<F11=@EC?F.:CFCGF/G:C00CAF0.E..9--;-.;--AD-FFB0000:0A;B00:BBBF:0;0F-9ABF099;A.9.9.9:FBF00:9:0;0:/.9.;.9B9BF0:0B0000090:..0000
@M05620:37:000000000-D9766:1:1101:20601:9020 1:N:0:39
AGTGCCAGCTCTCAATCGCACAGGGGACCCAGGGCCTGGCCCCTCCATCCAGAAAACCTATGACCTCACCCGCTACCTGGAGCACCAACTCCGCAGCTTGGCTGGGACATATGTGAGTATCCAGCGTAGGAATCTGGGAGTTGGGGAGGAGTGAGGAGTTGGGGAAAGACAGTCCTAACCGTGGAGGGTTCTGGTAAATGATGGGGTGAGGAGGGGCTCTTTGGCTCCCACCAGTCCCCCTGTCTGGTCTA
+
AAAAAFFF?FFFGGGGGGGGGGHGGGGG2EEFFFGG2FGH2GF1EGHHGHFHBGFHGGHHHHBGHHHGHC?FFEEGHGHGFGHHHHHHGHHHGGGEEGGFDHH/EEFH/FFHHHHHHDG3FGHHHGADFGHHHHHHHBGFEHHFCDEDCDCFFFFFCGGH0/-<CEHHHHHHHHGHFGHHGGGFDEG?CFGGGB;CFGGGGFGGGGFFFFFFFFFFFCEFFF9FF/;AEFFFFFFFBF?DFFFFF/;;FFB
@M05620:37:000000000-D9766:1:1101:26419:9020 1:N:0:39
ACCACACCTTCTACAATGAGCTGCGTGTGGCTCCCGAGGAGCACCCCGTGCTGCTGACCGAGGCCCCCCTGAACCCCAAGGCCAACCGCGAGAAGATGCCCAGGTGAGTGGCCCGCTACCTCTTCTGGTGGCCGCCTCCCTCCTTCCTGGCCTCCCGGAGCTGCGCCCTTTCTCACTGGTTCTCTCTTCTGCCGTTTTCCGTAGGACTCTCTTCTCTGACCTGAGTCTCCTTTGGAACTCTGCAGGTTCTA
+
>>AAA?1AFFFFDGG1FFFF1FGCEEGGH?GHHGE0EEE/EGHHHG?EE/E/BABGHHHGGGGG>F@EGGGGHHAEGGGHGHH/FFGGG/>CCFHC11GHHHHGFHHHHHGGHHGGGGGHHHHHHFHFHHGHHCGGGGHGHHGHHGGGGFGGGGGGGG?@AFFFGGF@@FFFFFFFFFFFFFFFFFFFFFFFF@AFFFFFFFFAA/BFFFFFFFFFFFFFFFBBFFFFFFFFFFFFFFFFFFFFFFFFFFB
@M05620:37:000000000-D9766:1:1101:25459:9028 1:N:0:39
AGTGCCAGCTCTCAATCGCACAGGGGACCCAGGGCCTGGCCCCTCCATCCAGAAAACCTATGACCTCACCCGCTACCTGGAGCACCAACTCCGCAGCTTGGCTGGGACCTATTGAGTATCCAGCGTAGGAATCTGGGAGTTGGGGGGGAGTGAGGAGTTGGGGAAAGACAGTCCTAACCGTGGAGGGTTCTGGTAAATGATGGGGCGAGGAGGGGCTCTTTGGCTCCCACCAGTCCCCCTGTCTGGTCTAT
+
BBAABFFFBFFFGGGGGGGGGGHHGGGGGGHHGGGFGGHHHHGHGGHHHHHHHHHHHGHGHHHHHHHHHHHGGGGGHHHHHHHHHHHHGBGGFGEFGGHHGHHGGGHHGHHHHFGFFGGFH3BGCC/<CBFGFHFHG0FCGGGGG-@A9@AF/9:/9.BFFFF.;EFB9/BBFFFFFFEAFFADFFF;.:;FF99FFFFFFFFFF?DAABAFFFFD@EBFFB/FBFF.FFFEFBFFFFF;EBBBFFFF/9;
@M05620:37:000000000-D9766:1:1101:16886:9048 1:N:0:39
ACCACACCTTCTACAATGAGCTGCGTGTGGCTCCCGAGGAGCACCCCGTGCTGCTGACCGAGGCCCCCCTGAACCCCAAGGCCAACCGCGAGAAGATGCCCAGGTGAGTCGCCCGCTCCCTCGTCTGGTGGCCGCCTCCCTCCTTCCTGGCCTCACGGCGCTGCGCCCTTTCTCGCTGGTTCTCTCTTCTGCCGTTTTCCGTAGGACTCTCTTCTCTGCCCTGAGTCTCCTTTGGAACTCTGCAGGTTCTA
+
CCCCCCCCFFFFGGGGGGGGGGGHGGGEHGHHHGGGGGEGGHHHHGGGGGGGHHHHHHHGGGGGGGGGGGGHHHHGGGGHGHHHHGGGGGGGGGHHHHHCB2/FGHGCF1>CE.->C-<FGB-<<GEC<<AGH-DGGGHGGGGGGEFB;/CFFF/:.C--;--;--9DFFFFF/.;A.-:FFFB99:9;//B/9;9BE/BA/.;./;FFBB9FB/;:://.:./::/;99//:/:/999/9BF/9A.9/:/
@M05620:37:000000000-D9766:1:1101:24908:9049 1:N:0:39
ACCACACCTTCTACAATGCGCTGCGTGTGGCTCCCGAGGAGCACCCCGTGCTGCTGACCGAGGCCCCCCTGAACCCCAAGGCCAACCGCGCGAAGATGAGTGAGTGGCCCGCTCCCTCTTCTGGTGGCCGCCTCCCTCCTTCCTGGCCTCCCGGCGCTGCGCCCTTTCTCACTGGTTCTCTCTTCTGCCGTTTTCCGTCGGACTCTCTTCTCTGACCTGAGTCTCCTCTGGCACTCTGCCGGTTCTAGATC
+
BABBBBB>FFFFGGGGBGBEEGGGGEGAB2FGHBF2?EFGGHGHHGGAEEGGHHHHGHHEEGGGGGGGGGGHGHHGGGGHGHHHHGGGGG/>BGGDGHFGHGFGGGGGHGDGG-<=G<<GHH0GHHGHHGGGGGGGGGGGGGGGGGGGGGFGDG-BFFFA=;;@DFFFFFFFFB.;BFFFFFFFFFFF:;ADFF;BDF.-@>DF:BFFFFFFFF;;BFFFFFFFFFF.;///;;BF9:B/;B@DFF/B/;9
@M05620:37:000000000-D9766:1:1101:13225:9055 1:N:0:39
ACCACACCTTCTACAATGAGCTGCGTGTGGCTCCCGAGGAGCACCCCGTGCTGCTGACCGAGGCCCCCCTGAACCCCAAGGCCAACCGCGAGAAGATGAGTGAGTGGCCCGCTCCCTCTTCTGGTGGCCGCCTCCCTCCTTCCTTTCCTCCCGGCCCTGCGCCCTTTCTCTCTGGTTCTCTCTTCTGCCGTTTTCCGTAGGACTCTCTTCTCTGACCTGAGTCTCCTTTGGAACTCTGCAGGTTCTCGATC
+
DCDDDDDDFFFFGGGGGGGGGGHHGEGEGGHHHGGGGGGGGHHHHGGGGGGGHHHHHHHGGGGGGGGGGGGHHHHGGGGHGHHHHGGGGGDGGGHHHHHFGFHF11FG0?@C--CA0CG1FGD0=/.<.--<.<CECGGBCBH:00<FGFGG.---=.:EFGDA-FFFF0BF000:0:<<<00<FF000<9./.<0.B...00</0B0BFFFF00<BFFF/00<<FF0<0/000<:BFF0:.<:<B090/.
@M05620:37:000000000-D9766:1:1101:13272:9068 1:N:0:39
AGTGCCAGCTCTCAATCGCACAGGGGACCCAGGGCCTGGCCCCTCCATCCAGAAAACCTATGACCTCACCCGCTACCTGGAGCACCAACTCCGCAGCTTGGCTGGGACCTATGTGAGTATCCAGCGTAGGAATCTGGGAGTTGGGGAGGAGTGAGGAGTTGGGGAAAGACAGTCCTAACCGTGGAGGGTTCTGGTAAATGATGGGGTGAGGAGGGGCTCTTTGGCTCCCACCAGTCCCCCTGTCTGGTCTA
+
BCCCCFFFCFFFFFGGGGGGGGHHGGGGGGHHGGGGGGHHHHGHGGHGHHHHHHHHHGGGHHHHHHHHHHHGGGGGHHHHGGGGFHHGGHHHGGGGGHHHGHHGGGHHGHHHHHHHHHHHHHHHHGFGGGHHHHHHHHHGGHHHGGGGGGGHHHHHHGHHHHGGGGHHHHHHHHHHHHHGGGGGGGGGCFGGGGFGGGGGGGGGGGFFFFFFFFFFFFFFFFFFFFFFFFFFFFFFFFFFFFFFFFFFFFB
@M05620:37:000000000-D9766:1:1101:20573:9082 1:N:0:39
AGTGCCAGCTCTCAATCGCACAGGGGACCCAGGGCCTGGCCCCTCCATCCAGAAAACCTATGACCTCACCCGCTACCTGGAGCACCAACTCCGCAGCTTGGCTGGGACCTATGTGAGTATCCAGCGTAGGAATCTGGGAGTTGGGGAGGAGTGAGGAGTTGGGGAAAGACAGTCCTAACCGTGGAGGGTTCTGGTAAATGATGGGGTGAGGAGGGGCTCTTTGGCTCCCACCAGTCCCCCTGTCTGGTCTA
+
>1AAAFFFAFFFG13FG1FAA00B0AEEEEGHGEFEBBFGFHGHGGGGFGFGAFFFGFEHHDGHHFBGHHHEFG@>FGFBFFB?BF>GGEFHGE/EEFHHGHHAEGFHGHHHHHGHH1GFFHHHGGEFGGGHFFHHGGFGAFHHGGGGGGGHHGHHHCHFHHGGEGGHFFFHFCHHHHFHG;;AGFGG:AFFGGBFFF00FBFGGGF?EFFFBF@;@@EFFFFFFFFFFFFFFFFFFFEA@FFFFFF/;FF
@M05620:37:000000000-D9766:1:1101:15280:9087 1:N:0:39
AGTGCCAGCTCTCAATCGCACAGGGGACCCAGGGCCTGGCCCCTCCATCCAGAAAACCTATGACCTCACCCGCTACCTGGAGCACCAACTCCGCAGCTTGGGTGGGACCTATGTGAGTATCCAGCGTAGGAATCTGGGAGTTGGGGAGGAGTGAGGAGTTGGGGAAAGACAGTCCTAACCGTGGAGGGTTCTGGTAAATGATGGGGTGAGGAGGGGCTCTTTGGCTCCCACCAGTCCCCCTGTCTGGTCTA
+
BBAABFFFBFFFGGGGGGGGGGHHGGGGFGHHFGGGEGHHGHGHGGHHHHHHFHHHHGHGHHFHHHHHHHHGGEFGHHHHGGHHHHHHGHHHGGGFGHHHG/?/EDHF/FFHHHHHH?@2FHHGHG/CFGHHHHHHHHFGGHHH?FEG@DEGHHHHHDGF0=:@EGHHGHHHHGFGGGFGGGFFGFG?;CFGGG;CFGGGGFFFEFD=EFFFDFFFF=EFBF/BF/;?EFFFFFFFFFEFFEFFF/BFFFB
@M05620:37:000000000-D9766:1:1101:19450:9110 1:N:0:39
ACCACACCTTCTACAATGAGCTGCGTGTGGCTCCCGAGGAGCACCCCGTGCTGCTGACCGAGGCCCCCCTGAACCCCAAGGCCAACCGCGAGAAGATGAGTGAGTGGCCCGCTACCTCTTCTGGTGGCCGCCTCCCTCCTTCCTGGCCTCCCGGAGCTGCGCCCTTTCTCACTGGTTCTCTCTTCTGCCGTTTTCCGTAGGACTCTCTTCTCTGACCTGAGTCTCCTTTGGAACTCTGCAGGTTCTAGATC
+
BBBBBBABFFFFFGGFFGGGGGHHGFGEHDHHHGG?ECEFGHHHHGGGGDGEHGHHHHHGGGGGGGGGGGGHHHGGGGGHGHHHHGGGGGFGGGHHHGFHHFHHGFEFHHGGG?FHHHHHHGHHFBDGHCGGGGHGGFGHHHHHGFHGGGGGGFAFGGGGGGGGFFFFFFFFFFFBFFFFFFFFFFFFFBADFFFFFBF??FFFFFFFFFFFFFFFFFFFFFFFFFFFFFFFFFFFFFFFFF;BFFBFFFF
@M05620:37:000000000-D9766:1:1101:26286:9115 1:N:0:39
AGTGCCAGCTCTCAATCGCACAGGGGACCCAGGGCCTGGCCCCTCCATCCAGAAACCCTATGACCTCACCCGCTACCTGGAGCACCCACTCCGCAGCTTGGCTGGGACCTATGTGAGTATCCAGCGTAGGAATCTGGGAGTTGGGGCGGAGTGCGGAGTTGGGGAAAGACAGTCCTAACCGTGGAGGGTTCTGGTAAATGATGGGGTGAGGAGGGGCTCTTTGGCTCCCACCAGTCCCCCTGTCTGGTCTA
+
>A>>>DFFAFFFG1FF1AF1E?FCF00AE0BGBEFAAAEGGHGHGGHHHGHGHHH0BEGHGFGHHDFGHHHEG>EFHHBF0BGGHH/??CGB?E?E>0BFGHH<ECGG/GGHHHHFHHH1GHGFHGCACGHHHHHHHH0?EHHFCC.<C-;CF0AA-@CFFF@GE..C/C/CGGGGGGFF@FF@BEF@BFFFFFBBFFFFFFFFFFB@?FF/BF@@@<FFEFFFFFFFFFFFFFFFFFFF@FFFFFFFFFF
@M05620:37:000000000-D9766:1:1101:13068:9129 1:N:0:39
ACCACACCTTCTACAATGAGCTGCGTGTGGCTCCCGAGGAGCACCCCGTGCTGCTGACCGAGGCCCCCCTGAACCCCAAGGCCAACCGCGAGAAGATGAGTGACCGGCCAGCTCCCTCGTCTGGTGCCCCCCTCCCTCCTTCCTGGCCTCCCGGCGCCGCGCCCTTTCTCACTTTTTCTCTCTTCTGCCGTTTTCCGTAGGCCTCTCTTCTCTGCACTGAGTCTCCTTTGGCACTCTGCCGGTTCTCGATC
+
BABBBBBBFFFFGGGGGGFGGGHHGGGGHGHHHGGGGGGGGHHHHGGGGGGGHHHHHHHGGGGGGGGGGGGHHHHGGGGHGHHHHGGGGGGGGGHHHHGHHF221/>@<-.>FGCCF0-<..</<<0C<.A@FGGEHHDG09FF0/CFGG.9ABB?C--;-9BDFFFFF99:B/9/;FFB99B/BFB/9;9.BA//A9.9;/;B./;BFF/B9F///:FBB99FBB///9//;9BB9BB/;-9:EFFFFB.
@M05620:37:000000000-D9766:1:1101:3529:9136 1:N:0:39
ACCACACCTTCTACAATGAGCTGCGTGTGGCTCCCGAGGAGCACCCCGTGCTACTGACCGAGGCCCCCCGGAACCCCAAGGCAAACGGGGGGAAGAGGACGAAGGGGCCGGCCCCTCTTCTTTTGGGCGGCTCCCCCCCTCCCGCTCCTCCGGTCCCGGGGCCTTTCCCCCTTTTTCTTTTTTCTGCCGCTTTCTGGAGGACTTTCCTTCCCGCCGTGGGTCTTCTTCGGTCCTTCGCAGGTTCTTGGTCG
+
BCCCABCAFFFFEFFGGGFGGGHHGEGBAEGFGFFFAFEEGHAGFEEEEEEG5DFHGHHEECGEGGGG>>/>>EGGEGGHGHHGHH/?/<<-;A...::99--;:99@----;;::.9FF0B0;0::.;==DDEF..@-;.;9.--;.9:B.:---.:---9:.:FF00/.-.;:0/:0:90;/0099@-;DA00;90....;0:0;B00//.-9-----.:90;FF0.:..9;009...;.0;0;FBFFC
@M05620:37:000000000-D9766:1:1101:27978:9138 1:N:0:39
ACCACACCTTCTACAATGAGCTGCGGGTGGCTCCCGAGGAGCACCCCGTGCTGCTGACTGAGGCCCCCCTGAACCCCAAGGCCAACCGCGAGAAGATGCCCAGGTGAGTGGCCCGCTACCTCTTCTGGTGGCCGCGTCCCTCCTTCCTGGCCTCCCGGCGCGGCGCCCTTTCTCACTGGTTATCTCTTCTGCCGTTTTCCGTAGGACTCTCTTCTCTGACCTGAGTCTCATTTGGAACTCTGCAGGTTCTA
+
>111A1>A1F1133F131BB1111000000BA1A/A//A//GH0GGCE//B/1FF@DE111B/FE/>>E//0B1/?E>/>//?/<F//>/<//<011111<?/F1?G<<1//</<<-><0>GD0DDB0=G..<@?---::BFB/0090C/..099.9;--9-;9--9-99//;F///9-////9////9;9//@ABFEBB9F-AF///9/9/;9/BB9/99BF/-BFFFFB9:FFFFFFBFFB/BFABFFB
@M05620:37:000000000-D9766:1:1101:25309:9159 1:N:0:39
ACCACACCTTCTACAATGAGCTGCGTGTGGCTCCCGAGGAGCACCCCGTGCTGCTGACCGAGGCCCCCCTGAACCCCAAGGCCAACCGCGAGAAGATGAGTGAGTGGCCAGCTCCCTCTTCTGGTGGCCCCCTCCCTCCTTCCTGGCCTCACGGCGCTGCGCCCTTTCTCACTGGTTCTCTCTTCTGCCGTTTTCCGTAGGACTCTCTTCTCTGCACTGAGTCTCCTTTGGAACTCTGCAGGTTCTCGATC
+
BBCCCBBBFFFFGGGGGGGGGGHHGFGGHGFHHGGGGGGGGHHHHGGGFGGGGHHHHHHGGGGGGGGGGGGGHHHGGGGHGHHHHGGGGCGGGGHHHGHHHGH211?FFCCFH1?FHHBHHDGF=GAGG.ADGGGGHHGHGFHFGHHHHH0CGE-DGAGGGGGGGFEFFFBFFFB;BFFFFFFFFFFFFB:AFFBFDB99DFFFFFFFFF0BBFBFFFFFFFFFFFFBFFF0BBBFFFF0;A.BFFFF0/A
@M05620:37:000000000-D9766:1:1101:6354:9159 1:N:0:39
ACCACACCTTCTACAATGAGCTGCGTGTGGCTCCCGAGGAGCACCCCGTGCTGCTGACCGAGGCCCCCCTGAACCCCAAGGCCAACCGCGAGAAGATGCCCAGGTGAGTGGCCCGCTACCTCTTCTGGTGGCCGCCTCCCTCCTTCCTGGCCTCCCGGAGCTGCGCCCTTTCTCACTGGTTCTCTCTTCTGCCGTTTTCCGTAGGACTCTCTTCTCTGACCTGAGTCTCCTTTGGAACTCTGCAGGTTCTA
+
AAAAA?3AFF@DDGGDBEBA45B4A2ABG2GHCFEAEEG?EHHHHGCGAAEEE3BBG2AE>ECGC1>EGGG1G3??EG/??/G?/?/<><></<01?1FGGFHFFG1<F1/FFC-CCGC0D<FHHHH0=/<C.A-CGG..//;:CB/00;.9FFFEF@-;-./9ABDB-9:F/BFFFFFFB/;FFFFFFFFFBB.A/AFFFFFFFFFFF/BFFFF/;/9B/FF/9;//;BFFF/99B/FBBBBFFF9///9
@M05620:37:000000000-D9766:1:1101:16385:9159 1:N:0:39
ACCACACCTTCTACAATGAGCTGCGTGTGGCTCCCGAGGAGCACCCCGTGCTGCTGACCGAGGCCCCCCTGAACCCCAAGGCCAACCGCGAGAAGATGAGTGAGTGGCCCGCTCCCTCTTCTGGTGGCCGCCTCCCTCCTTCCTGGCCTCCCGTCGCTGCGCCCTTTCTCGCTCTCTCTTTCTTCTGCCGCCTTCGGTCGGACTTTCTTCTCTGCCCTGACTCTCCTTTGGCACTCGGCAGGTTCTCGTTC
+
BBCDCCCCFFFFGGGGGGGGGGHHGGGBAEHHHGGGFGEFFHGHHGGGGFGGGHGHGHHGGGGGGGGGGGGHFHHGGGGHGHHHHGGGFGDGGGHHHHGGGH2DGFFF0?/>DCA.00F1<GG00<AG.<ADGGH.GHGHGHHF0/=FB.CA...-:9.;-9.;C/;BF0..;..0;BF0:000;0000;--9;B.;..---;C0:;0;BBFB00;.B.:/00;0::0;0/000/;.;.---;0:F0:.9;
@M05620:37:000000000-D9766:1:1101:18423:9159 1:N:0:39
AGTGCCAGCTCTCAATCGCACAGGGGACCCAGGGCCTGGCCCCTCCATCCAGAAAACCTATGACCTCACCCGCTACCTGGAGCACCAACTCCGCAGCTTGGCTGGGACCTATGTGAGTATCCAGCGTAGGAATCTGGGAGTTGGGGAGGAGTGAGGAGTTGGGGAAAGACAGTCCTAACCGTGGAGGGTTCTGGTAAATGATGGGGTGAGGAGGGGCTCTTTGGCTCCCACCAGTCCCCCTGTCTGGTCTA
+
ABBABFFFBFFFGGGGGGGGGCHHGGFEGFCGFFGGGGHHHHCFGGFHHHEG3GFGGGFHGHFGHHHHHHHGGGGGHHHHHHHHHHGHGHHHGGGGGHHHGHHGGGHHGHHHHHHHHHHHHHHHHGGGGGHHHHHHHHHGGHHHGGGGGGGHHHHHHGHHHHGGGGHGHHHHHHHHHHHHGGGGGGGGDGGGGGGFGGGGGGGGGGFFFFFFFFFFFFFFFFFFFFFFFFFFFFFFFFFFFFFFFFFFFFF
@M05620:37:000000000-D9766:1:1101:11033:9160 1:N:0:39
ACCACACCTTCTACAATGAGCTGCGTGTGGCTCCCGAGGAGCACCCCGTGCTGCTGACCGAGGCCCCCCTGAACCCCAAGGCCAACCGCGAGAAGATGCCCAGGTGAGTGGCCCGCTACCTCTTCTGGTGGCCGCCTCCCTCCTTCCTGGCCTCCCGGAGCTGCGCCCTTTCTCACTGGTTCTCTCTTCTGCCGTTTTCCGTAGGACTCTCTTCTCTGACCTGAGTCTCCTTTGGAACTCTGCAGGTTCTA
+
CCCDDCCCFFFFGGGGGGGGG5GHGFGFHGHHHGGGGGGGGHHHHGGGGGGGHHHHGHHGGGGGGGGGGGGHHHHGGGGHGHHHHGGGGGGGGGHHHHBGH2/FFC=F=DFFHH-@-<CH100=000==/<CG--A..CF/:E/C0F00C?F0.CF.B--<.0C-<DF-BF000:<00<0B:00000<:000B-<BFF0F.<..BF0/:000<:0:00:<F0/<B000000<F0BBFBF000<:BF.<0:0
@M05620:37:000000000-D9766:1:1101:16406:9163 1:N:0:39
ACCACACCTTCTACAATGAGCTGCGTGTGGCTCCCGCGGAGCCCCCCGTGCTGCTGACCGAGGCCCCCCTGACCCCCAAGGCCAACCGCGAGAAGCTGAGTGCTTCGCCCTCTACCCCTTCTGGCGCCCCCCTCCCTCCTTCCCGCCCGCCCCGACGCGCTGCCTTTCTCATTGGCTCTCCCTCCGGCCTTTTTCCGTACGACTCCTTTTTCCTACCTTTGCCTCCTTTTGAACCCTGCACGTTCTAGATC
+
3>>3A>>>FFCFFFGBBFFFGGFHGGFF42BFFFGE2AAA0AAFGGEFF1EB3BGBBGHG/>/>??EEFGG23BGCFG/?/?????D<B/>><C011>>>FB1<11-..<-<<<=D.<C:G0<:0:.:---;-9C.9=9/00;9.-;9-@9---9---9@@-;.9//;/;//;B//9/B9//9.;.;9B.99/9/9.;9.9.D..//;///;//;BA///;/;99EFF///;/;..9.../.;;.;/9/F/
@M05620:37:000000000-D9766:1:1101:8195:9176 1:N:0:39
ACCACACCTTCTACAATGAGCTGCGTGTGGCTCCCGAGGAGCACCCCGTGCTGCTGACCGAGGCCCCCCTGAACCCCAAGGCCAACCGCGAGAAGATGCCCAGGTGAGTGGCCCGCTACCTCTTCTGGTGGCCGCCTCCCTCCTTCCTGGCCTCCCGGCGCTGCGCCCTTTCTCACTGGTTCTCTCTTCTGCCGTTTTCCGTAGGACTCTCTTCTCTGACCTGAGTCTCCTTTGGAACTCTGCAGGTTCTA
+
BBBABBBAFFFFGGGGGGABF5FFGAABFAGHFFFEFGGGGHHHHGGGGEGFHHHHHHHGCGGGGAEGGGGFHCFGGGFHCCHEGGD<DC/<@DCGFGFFFFG<FFHHHHEGHHGGGGGFHFHHHHGFDHFHHGG?DGEGHHGHHFFGGGGGGGGGGG-ABBBFBBFB-;B/BBFFFFFFFFFFFFFFFFFFFBADFFFFFFFFDFFFFFFFFFFFFFFFFFFFFFBFFFFFFFFFFFFFFFFFFFFFFFF
@M05620:37:000000000-D9766:1:1101:10645:9176 1:N:0:39
AGTGCCAGCTCTCAATCGCACAGGGGACCCAGGGCCTGGCCCCTCCATCCAGAAAACCTATGACCTCACCCGCTACCTGGAGCACCAACTCCGCAGCTTGGCTGGGACCTATGTGAGTATCCAGCGTAGGAATCTGGGAGTTGGGGAGGAGTGAGGAGTTGGGGAAAGACAGTCCTAACCGTGGAGGGTTCTGGTAAATGATGGGGTGAGGAGGGGCTCTTTGGCTCCCACCAGTCCCCCTGTCTGGTTTA
+
BBAABFFFCFFFGGGGGGGGGGHGGGGGGGHHGGGGGGHHGHGHGGHHHGHHHHHHHGHHHHHHHHHHHHHGGGGGHHHHHHHHHHHHGHHHGGGGGHHHGHGGGGHHGHHHHHHHHHHHHGHHHGFGGGHHHHHHHHHGGHHHGGGGGGGHHHHHHGHHHHGGGGHHHHHHHHHHHHHHGFEGGGGGCFGGGGFGGGGGGGGGGGFFFFFFFFFFFFFFFFFFFFFFFFFFFFFFFFFFFFFFFFFFFFB
@M05620:37:000000000-D9766:1:1101:7503:9178 1:N:0:39
ACCACACCTTCTACAATGAGCTGCGTGTGGCTCCCGAGGAGCACCCCGTGCTGCTGACCGAGGCCCCCCTGAACCCCAAGGCCAACCGCGAGAAGATGCCCAGGTGAGTGGCCCCCTACCTCTTCCGGGGGCCGCCTCCCTCCTTCCTGGCCTCCCGGGGCCGCGCCCCTTCTCACTGGGTCTCCCTTCTGCCGTTTTCCGTAGGACTCTCTTCCCCGACCTGGATCTCCTTTGGAACTCTGCAGGTTCTA
+
BCCCCCCCFFFFGGGGGGGGGGHHGGGGHGHHHGGGGGGGGHHHHGGGGGGGHHHGHHHGGGGGGGGGGGGHHHHGGGGHGHHHHGGGGGGGGGHHHH<GH2/F1?<0<<FAGH-<-.<<1<1><1.<--A9C-9A..EGFBF9FBF00;.A/.AE.@----:---;C-AF///:9//;.;/9////;////B9.;FF/B./..;9//:///;////--9@././////;/;F/F/FB/:////:F9BB//
@M05620:37:000000000-D9766:1:1101:26191:9182 1:N:0:39
ACCACACCTTCTACAATGCGCTGCGTGTTGCTCCCGAGGCTCACCCCTTGCTGCTGACCGAGGCCCCCCTGAACCCCAAGGCCAACCGCGCGAAGATGAGTGAGTGGCCCGCTCACTTTTCTGGTGGCCGCCTCCCTCCTTCCTGGCCTCCCGGCGCTGCGCCCTTTCTCTCCGGATCTCTCCTCTGCTGTTTTGCGTAGGACTCTCTTCTCTGATCTTAGTCTCCTCTGGTACTCTACTGGTTCTAGACC
+
>AAABBB3BFFFGEGA5GCEEG2BEEGE22DFG3BEEGG01BBFGHG1F2BF5BGGFHH>E>0>FGGEGGFC3GHGGF/?/FGHHGG@D>C/@DCD1FHC<11??1/F0F-<--.<00<0=G00=<A.C---.;CE/;D/0;C0;CFFG?EG.9-9B@B.;-.;-;9F///9/.-..-99BF/;FF//9/;//../-A;-./9/99B/BFFFF/9/;B/;//9;B/;.;/////9/;/;////:/;/;///
@M05620:37:000000000-D9766:1:1101:12626:9184 1:N:0:39
ACCACACCTTCTACAATGAGCTGCGTGTGGCTCCCGAGGAGCACCCCGTGCTGCTGACCGAGGCCCCCCTGAACCCCAAGGCCAACCGCGAGAAGATGCCCAGGTGAGTGGCCCGCTACCTCTTCTGGTGGCCGCCTCCCTCCTTCCTGGCCTCCCGGCGCTGCGCCCTTTCTCACTGGTTCTCTCTTCTGCCGTTTTCCGTAGGACTCTCTTCTCTGACCTGAGTCTCCTTTGGAACTCTGCAGGTTCTA
+
BBCCCCCCFFFFGGGGGGGGGGHHGGGFHGHHHGGGGGGGGHGHHGGGGGGGHHHHHHHGGGGGGGGGGGGHHHHGGGGHGHHHHGGGGGGGGGHHHHHGHHE/FGHHDGGGHHGGG-@CGHHFHHBGHHGHHGGGGGGGHHFHCFGGBFFGGGGGF--;9C;DFFFFFFFFFFFFFFFFFFFFFFFFFFFFFFADFFFFFBAAAFFFFFFFFFFFFF0FBFB/B:FFFFFFFFFFFFEFFFFFFFFFFFB
@M05620:37:000000000-D9766:1:1101:21804:9194 1:N:0:39
AGTGCCAGCTCCCAATCGCACAGGGGACCCAGGGCCTGGCCCCTCCATCCAGAAAACCTATGACCTCACCCGCTACCTGGAGCACCAACTCCGCAGCTTGGCTGGGACCTATGTGAGTATCCAGCGTAGGAATCTGGGAGTTGGGGAGGAGTGAGGAGTTGGGGAAAGACAGTCCTAACCGTGGAGGGTTCTGGTAAATGATGGGGTGAGGAGGGGCTCTTTGGCTCCCACCAGTCCCCATGTCTGGTCTA
+
>>AAAFFCAFFFGFGGGFF2E?GDGEGEAFGFFEEGAFHH2FG1EGHGHHFHBGFFGGHBGFBHHHHGHFGEEGEGHHFFHHHFGHFFGFFGGF/EG3FG?GFE/EGHG0FHFGHHFBFGFHGHHGAD</GGGFFFFECF?CGFCGECGGGGHGHHGDC/=CCGGDHFGGF/:CGFGGGG@EEGGGFBEFF9CF9CFGGGEGGGGF9BEAFFFFBBB-EFFF/;F9/.AB.AE.B/B9E..BFF/9/BBFB
@M05620:37:000000000-D9766:1:1101:20324:9199 1:N:0:39
AGTGCCAGCTCTCAATCGCACAGGGGACCCAGGGCCTGGCCCCTCCATCCAGAAAACCTATGACCTCACCCGCTACCTGGAGCACCAACTCCGCAGCTTGGCTGGGACCTATGTGAGTATCCAGCGTAGGAATCTGGGAGTTGGGGAGGAGTGAGGAGTTGGGGAAAGACAGTCCTAACCGTGGAGGGTTCTGGTAAATGATGGGGTGAGGAGGGGCTCTTTGGCTCCCACCAGTCCCCCTGTCTGGTCTA
+
AA1>AD@BAFFFFGGC1FGAEAG0FGEEEC0G0AE?/FHFCGAAEGFHFA1FD0EAFEGHFGDHHBHGHHHE@/>EHFFHBBGHHHHCFBHGAEGC/GGGGGHGGGHHGHHFDHB2FFDGH2GHHCCCCCHHFHHFHCGFEHHFG-<<-.>>GGFC<CC/G/--C:.GCCGFHFHHFCGFAAEAAEBAGGGGBFFGFFGGGF909.9@AFFEBF--@@EFF/B/BF/9EFFBA-BBBBFF@EFFF9//9BB
@M05620:37:000000000-D9766:1:1101:3632:9202 1:N:0:39
ACCACACCTTCTACAATGAGCTGCGTGTGGCTCCCGAGGAGCACCCCGTGCTGCTGACCGAGGCCCCCCTGAACCCCAAGGCCAACCGCGAGAAGATGCCCAGGTGAGTGGCCCGCTACCTCTTCTGGTGGCCGCCTCCCTCCTTCCTGGCCTCCCGGCGCTGCGCCCTTTCTCACTGGTTCTCTCTTCTGCCGTTTTCCGTAGGACTCTCTTCTCTGACCTGAGTCTCCTTTGGAACTCTGCAGGTTCTA
+
BBCCBBC>CFCFGGGGGG5BGFHHGGGBEFHGFAFFDEEFGHDHHGGEEFEGHHHHGHHEFGGGGGGGGGGHBGHGGGGHGHHHHGGGBC/>BFHFHHHHHHHEGHGGHHGGHHGGGGGHHHHHHHHHGFDHHGGGGGHGHHGHHGGGFFGGGGGGGF-;CFFFFFFFFFFFFFFFFFFFFFFFFFFFFFFFFFDFFFFFFFFFFFFFFFFFFFFFFFFFFFFBFFFFFFFFFFFFFFFFFFFFFFFFFF:
@M05620:37:000000000-D9766:1:1101:23592:9203 1:N:0:39
ACCACACCTTCTACAATGAGCTGCGTGTGGCTCCCGAGGAGCACCCCGTGCTGCTGACCGAGGCCCCCCTGAACCCCAAGGCCAACCGCGAGAAGATGCCCAGGTGAGTGGCCCGCTACCTCTTCTGGTGGCCGCCTCCCTCCTTCCTGGCCTCCCGGCGCTGCGCCCTTTCTCACTGGTTCTCTCTTCTGCCGTTTTCCGTAGGACTCTCTTCTCTGACCTGAGTCTCCTTTGGAACTCTGCAGGTTCTA
+
ABBBABBBFFFFFFGGGGEEGGHHEAEEGDHGFGFEFGCEGHFHCAEFAEEFHHHHGFHGGEGGGGGGGGGGHHHGGFGHGHHHHGGGGFCDGGHHHHHHHHHGHFHHFDFEGHFGGGGHHHHHHHHHHHGHHGGGGGHGHHGHHGGGGGGGGGGGGG-@DFFFFFFFFFFFFFFFFFFFFFFFFFFFFFFFFFAFFFFFFFFFFFFFFFFFFFFFFFFFFFFFFFFFFFFFFFFFFFFFFFFFFFFFFFF
@M05620:37:000000000-D9766:1:1101:13549:9206 1:N:0:39
ACCACACCTTCTACAATGCGCTGCGTGGGGCTCCCGAGGAGCACCCCGTGCTGCTGACCGAGGCCCCCCTGAACCCCAAGGCCAACCGCGAGAAGATGCCCAGGTGAGTGGCCCGCTACCTCTTCTGGTGGCCGCCTCCCTCCTTCCTGGCCTCCCGGCGCTGCGCCCTTTCTCACTGGTTCTCTCTTCTGCCGTTTTCCGTAGGACTCTCTTCTCTGACCTGAGTCTCCTTTGGAACTCTGCAGGTTCTA
+
>AA1AA?AFFFFF3F1DG11E0E?EAEG00EFHGEF/A//EH/B//A//BEG1@G110B//>//>E>/EEA0FHHG/EGHEHGHHGGGCGBCGGHFGHHHHHHGHHHHHHGGHHGGGGGHHHHHHHHHHHGHHGGGGGGGGGGGGGGGGGGGGGGGGGG@@@@F?@F@@FFFFFFFFFFFFFFFFFFFFFFFF@FFFFFFFFFFFBFBFFFFFFFFFF/BFFFBFFF/BFFFFFFFFFFB9FFFFFFFFF9
@M05620:37:000000000-D9766:1:1101:26213:9210 1:N:0:39
AGTGCCAGCTCTCCATCGCACAGGGGACCCAGGGCCTGGCCCCTCCATCCAGAAAACCTATGACCTCACCCGCTACCTGGAGCACCCACTCCGCAGCTTGGCTGGGACCTATGTGAGTATCCAGCGTAGGAATCTGGGAGTTGGGGAGGAGTGAGGAGTTGGGGAAAGACAGTCCTAACCGTGGAGGGTTCTGGTAAATGATGGGGTGAGGAGGGGCTCTTTGGCTCCCACCAGTCCCCCTGTCTGGTCTA
+
>A>>>BDFBFFFG4BGGEEAECGCG2AAEEFFABEBFFGHFHGHGGGGFGHHHHH2BEHHHEGHH5FGHHHEE>>EHHBB2BFGGG1??EGB>E/E>GBFEGHGGGHHGHHHHHGFHHHHHHBGHGGEGGHGHHHHHG0FGGHHGG.AF.C<C0<G0CCGH/DGE..C/CGHHHHHFHGGGGGGBFGGEGGGGGFFFGGGEGGGGFADFFFFFFFFFFFFFFFFFFFFFFFFFFFFFFFFFFFFFFFFFFF
@M05620:37:000000000-D9766:1:1101:7199:9211 1:N:0:39
AGTTCCAGCTCTCAATCGCACAGGGGACCCAGGGCCTGGCCCCTCCATCCAGAAAACCTATGACCTCACCCGCTACCTGGAGCACCAACTCCGCAGCTTGGCTGGGACCTATGTGAGTATCCAGCGTAGGAATCTGGGAGTTGGGGAGGAGTGAGGAGTTGGGGAAAGACAGTCCTAACCGTGGAGGGTTCTGGTAAATGATGGGGTGAGGAGGGGCTCTTTGGCTCCCACCAGTCCCCCTGTCTGGTCTA
+
3>AAADFFFFCDG4BGG2AFAEBF2AEEGGGHGEEEFAFFGFEHGGBHHHGGDBGGFEHGH35FFFBFGHGFGGCEGFFBFFB?BF1?EBGGE>/>EBGHGEHFE?FGEGHHGHH?G?DFGFFFFGCEFBFDG<GHHGFG/<FHGGEG@DGHHDGHF.<GHHGGC?AGCGFF::CCCGCGC;EDDFGG.99FFG;CFGFFFCFCE?DA9AFBA?BAF@EFFFFFF9B..9:.A;BFFFFFF?FFF///;/;
@M05620:37:000000000-D9766:1:1101:16007:9212 1:N:0:39
ACCACACCTTCTACAATGAGCTGCGTGTGGCTCCCGAGGAGCACCCCGTGCTGCTGACCGAGGCCCCCCTGAACCCCAAGGCCAACCGCGAGAAGATGAGTGAGTGGCCCGCTACCTCTTCTGGTGGCCGCCTCCCTCCTTCCTGGCCTCCCGGAGCTGCGCCCTTTCTCACTGGTTCTCTCTTCTGCCGTTTTCCGTAGGACTCTCTTCTCTGACCTGAGTCTCCTTTGGAACTCTGCAGGTTCTAGATC
+
BCBCCBBCFFFFGGGGGGGGGGHHGEGEHDHHHGGGGGGCGHHHHGGGEEGFHGGHHHHGGGGGGGGGGGGHHHGGGGGHGHHHGGGGGGGGGGHGFHHGHFHGHFGFHHGGG@FHHHHHHHHHHHGHHGGGGGHGHHGHHHHHGHHGGGGGGG-ADGGGGGGGAFFFFFFFFFF;BFFFFFFFFFFFFFDFFFFFFFFDFFFFFFFFFFFFFFEFFFFFFFFFFFFFFFFFFFFFFEF/BFFFFF/FFFB
@M05620:37:000000000-D9766:1:1101:6375:9214 1:N:0:39
AGGGCCAGCTCTCCATAGCACAGGGGACCCAGGGCATGGCCCCTCCATCCAGAAAACCTATGACCTCACCCGCTACCTGGAGCACCCACTCCGCAGCTTGGCTGGGACCTATGTGAGTATCCAGCGTAGGAATCTGGGCGTTGGGGAGGCGTGCGGCGTTGGGGAAAGCCAGTCCTAACCGTGGAGGGTTCTGGTAAATGATGGGGTGAGGAGGGGCTCTTTGGCTCCCACCAGTCCCCCTGTCTGGTCTA
+
>11>>>A>AFFFF1B13BB1BCGHF0BA00BBBAE00BFE0FEGGGHH10BB101BBECCBF2FGABGHHFEE>>EGFFB0BFFC?>?EBFBEAC//B>BEHHGGGHHGGFHHHDFDGHFFB2FH@C/>EFDHHBDD0//>CCHGG.<@.<<<.AC-:-AAFAG9.9F/C/FGGGGGGGG@BF@AEF>;FFFFFFFFFFFFFFFA-;@AFFBB-99-@FFFF/9FFFEEBFFFFFFFFFF@FFFFFE/9BB
@M05620:37:000000000-D9766:1:1101:7180:9216 1:N:0:39
AGTTCCAGCTCTCCATCGCACAGGGGCCCCAGTGCCTGGCCCCTCCATCCAGAAAACCTATGACCTCACCCGCTACCTGGAGCACCCACTCCGCAGCTTGGCTGGGACCTATGTGAGTATCCAGCGTAGGAATCTGGGAGTTGGGGAGGCGTGCGGAGTTGGGGAAAGACAGTCCTAACCGTGGAGGGTTCTGGTAAATGATGGGGTGAGGAGGGGCTCTTTGGCTCCCACCAGTCCCCCTGTCTGGTCTA
+
>A>>>BFBFFFFGFGE5AF2E?GEG22AAABFBABB5BGHFHGHGGHHFFHHEHEBBFHFAFDGHDFGHHH>E>>EHF@BBBFGFHE1?FH1>E?E>F?B<FHGGCFGGHHHHHGH11FGHHHHHGGEDDGGHHHHHH0FEHHH/>.>A.AEG.CG-:C:GH-CC.:A/C/CF0FGBFGG@GGG.;E9;FFFFFFFFFFFFFFFE.;BFFFFFF;BB-EBFF/FFFFFFFFFFF/;B/ADBFFFFFFFFFF
@M05620:37:000000000-D9766:1:1101:26195:9227 1:N:0:39
AGTGCCAGCTCTCAATCGCACAGGGGACCCAGGGCCTGGCCCCTCCATCCAGAAAACCTATGACCTCACCCGCTACCTGGAGCACCAACTCCGCAGCTTGGCTGGGACCTATGTGAGTATCCAGCGTAGGAATCTGGGAGTTGGGGAGGAGTGAGGAGTTGGGGAAAGACAGTCCTAACCGTGGAGGGTTCTGGTAAATGATGGGGTGAGGAGGGGCTCTTTGGCTCCCACCAGTCCCCCTGTCTGGTCTA
+
ABAAAFFFBBFFGFFGGGGFGGHFFCFGFEAGF?EEADAGHHCHEEFGFEFHHHHHFGGHHGGHHHHGHHHCGGEFGEBFEGFHHH1G?3BBAEGCEBFGGCCCEGGGGGCFHHHFDFDGFHHHBD/?>C<>FBFFHBGEAGGHGFGGCGDCGFBCGACCGHGGEDAC/::CCGHGCFBCBAEAAADB.;?FGGCBFF;00;CFGB.;EFFFFBFAF-9BBFFFBBFFFFADFF/FFFF?CFB/BFFBB/B
@M05620:37:000000000-D9766:1:1101:26213:9233 1:N:0:39
AGTGCCAGCTCTCAATCGCACAGGGGACCCAGGGCCTGGCCCCTCCATCCAGAAAACCTATGACCTCACCCGCTACCTGGAGCACCAACTCCGCAGCTTGGCGTGGGCCTATGTGAGTATCCAGCGTATGAGTCGGTGAGTTGGGGAGGAGCTAGCAGTGGCGGAAAGAGAGTCATAATCGTGTAGGGTGGGGGTAATTGATGGCGTGAGGAGCCGCTGTTTGGACTCTATCATGCCCCTCGTTTGGCCTA
+
ABBBBFFFBFFFGGGGGGGFG2GHGEGFGGHHGCGGFGHHHHGHGGHGHHHHHHGHHGHBGHHHHHHHHHHGGGGGHHHHHHHHHHHHGGGHGGGGGHHHGH//<>/?FF?GGD?FHH22222<2<?//?F11?///?AG<111<-<<<....<0/<D</;.AD---.///./;0;0B00;9;./0;;9.--;-;.///;///;.;.-..;/9..-;B-A/BBA///9///;///BFF...;...:9/;/;
@M05620:37:000000000-D9766:1:1101:22521:9240 1:N:0:39
AGTGCCAGCTCTCAATCGCACAGGGGACCCAGGGCCTGGCCCCTCCATCCAGAAAACCTATGACCTCACCCGCTACCTGGAGCACCAACTCCGCAGCTTGGCTGGGACCTATGTGAGTATCCAGCGTAGGAATCTGGGAGTTGGGGAGGAGTGAGGAGTTGGGGAAAGACAGTCCTAACCGTGGAGGGTTCTGGTAAATGATGGGGTGAGGAGGGGCTCTTTGGCTCCCACCAGTCCCCCTGTCTGGTCTA
+
BBBBBFFFBFFFGFGGGGGGGGHHGGGGGGHHCGFEGGHHAHGHGGHHHHHHHHHHHGHHHHHHHHHHHHGGGEGGHHHHGHHHHHHHGHHHGGGGGHHHGHHGGGHHGHHHHHHHHHHHHHHHHGGGGGHHHHHHHHHGGHHHGGGGGGGHHHHHHGHHHHGGGGHHHHHHHHHHHHHHGGEGGGGGEFGGGGGGGGGGGGGGGGFFFFFFFFFFFFFFFFFFFFFFFFFFFFFFFFFFFFFFFFFFFFF
@M05620:37:000000000-D9766:1:1101:8584:9255 1:N:0:39
AGTGCCAGCTCTCAATCGCACAGGGGACCCAGGGCCTGGCCCCTCCATCCAGAAAACCTATGACCTCACCCGCTACCTGGAGCACCAACTCCGCAGCTTGGCTGGGACCTATGTGAGTATCCAGCGTAGGAATCTGGGAGTTGGGGAGGAGTGAGGAGTTGGGGAAAGACAGTCCTAACCGTGGAGGGTTCTGGTAAATGATGGGGTGAGGAGGGGCTCTTTGGCTCCCACCAGTCCCCCTGTCTGGTCTA
+
>>>>AB1@AFCDAGGFFAFFAE0G0EGE0AGHGAAA//B00BEHGGBF10F1101BFA01FG2FEH1GHHHGGG/EGHGCHHGEAFHHGEHHGCG@EGHHCGHEE/FGGHHFHHGHH1FFD2DFGG<E@?HHHHGHFH<</0FF?CCGGFAGHHDGF./<DC-AEFGHHGHHGB:GHHHHGEEGGGGG.;.0CG;FGGGFFFFFE.A@EFFFFF<?@@FFE//9F/BAEBFAFFFFFFFF--BFFFFF/FF
@M05620:37:000000000-D9766:1:1101:8148:9258 1:N:0:39
AGTGCCAGCTCTCAATCGCACAGGGGACCCAGGGCCTGGCCCCTCCATCAAGAAAACCTATGACCTCACCCGCTACCTGGAGCACCAACTCCGCAGCTTGGCTGGGACCTATGTGAGTATCCAGCGTAGGAATCTGGGAGTTGGGGAGGAGTGAGGAGTTGGGGAAAGACAGTACTAACAGTGGAGGGATCTGGTAAATGATGGGGTGAGGAGGGGCTCTTTGGCTCCCACCAGTCCCCCTGTCTGGTCTA
+
ABABCFFFCFFFGGGGGGGGGGHHGGGGGGHHGC2BFFH2FGGHGF2G53BFH3F2FAGHFGBGF53BGHH>E>>>EFF?FGH1111FFHHBEFCGEG3G/3FEFGHHGHHBGH3FGG3FHHGHHGFDC/FF2@G1FH=FGHHHGGFCF>CGHGHHG.CGHH-@EGHHHHGHF0;GHHH000;FBEGG./;CFG9FGGFFGFGGGGGFFFFFFFF-CCFFFFFFFFFFFFFFFE9FFFFB=EFFFFFFFFF
@M05620:37:000000000-D9766:1:1101:20297:9261 1:N:0:39
ACCACACCTTCTACAATGAGCTGCGTGTGGCTCCCGAGGAGCACCCCGTGCTGCTGACCGAGGCCCCCCTGAACCCCAAGGCCAACCGCGAGAAGATGCCCAGGTGAGTGGCCCGCTACCTCTTCTGGTGGCCGCCTCCCTCCTTCCTGGCCTCCCGGAGCTGCGCCCTTTCTCACTGGTTCTCTCTTCTGCCGTTTTCCGTAGGACTCTCTTCTCTGACCTGAGTCTCCTTTGGAACTCTGCAGGTTCTA
+
>>>AAA1AFFF@BGG13BGFABBAAEEFH?GHFGCEEAE?EHHHHGAFE/EAFABGHEGGGGCG>E/EGGGHHHC?EGGEFHHC/?EEG<CCCGHHB1<FG1<F11?FF1FFHF@@CCGHHFBGFG0D0<CCHC?C..;EC/E:00;0;BFFFAEE.---;./;-9A@-BF/9/BF/9B:/9:B/BBF9:/9B?BFFFFF?;-9AFFBFFB/B/9/;/9BFB-BF//9:FBFFBFBFFF/BBF/9A-;B9/
@M05620:37:000000000-D9766:1:1101:26694:9272 1:N:0:39
ACCACACCTTCTACAATGAGCTGCGTGTGGCTCCCGAGGAGCACCCCGTGCTGCTGACCGAGGCCCCCCTGAACCCCAAGGCCAACCGCGAGAAGATGCCCAGGTGAGTGGCCCGCTACCTCTTCTGGTGGCCGCCTCCCTCCTTCCTGGCCTCCCGGCGCTGCGCCATTTCTCACTGGTTCTATCTTCTGCCGTTTTCCGTAGGACTCTATTCTCTGACCTGAGTCTCCTTTGGAACTCTGCAGGTTCTA
+
AAAAAAAAFFFFGGGFCGG1G1F1EAABG?HH1FFEEEAEGHHHHGEEBEFGHGGAGHGGCGGGG/EFGGFEHBFEGEAG//FHGG//>/<</CHHFGGG0FHGFGDG?FFGHGCCGGGHBGD0DFEGDGCHHCCGFG.CGH.C:F9FGBFFBFGFGG-9A@;B>@F-;FFFBFFFFFFBBBB/://;BF/B:@BFF-/BB/A--/;FFF/BFFBB//:B/;BBBFFFFF9FFFFFFFBBFBFFFFFFBBB
@M05620:37:000000000-D9766:1:1101:24648:9280 1:N:0:39
ACCACACCTTCTACAATGAGCTGCGTGTGGCTCCCGAGGAGCACCCCGTGCTGCTGACCGAGGCCCCCCTGAACCCCAAGGCCAACCGCGAGAAGATGCCCAGGTGAGTGGCCCGCTACCTCTTCTGGTGGCCGCCTCCCTCCTTCCTGGCCTCCCGGGGCTGCGCCCTTTCTCACTGGTTCTCTCTTCTGCCGTTTTCCGTAGGACTCTCTTCTCTGACCTGAGTCTCCTTTGGAACTCTGCAGGTTCTA
+
ABBABABBFFFFGGGGFGGFGFHFGAAAFDHHFGGGEGEGGHHHHGGGEEGEGHHCHHHGGGGGGEGGGGGFHHHGGGGHEEHHHGE@DGGCCGFHGHGHHF/F<?G0<FFGHH-<<@<GBFBHG0=GD/CGHCCCA?GGHHGBGFGB0C9FFGGGDG--;-.;=@DFAFFFFB/9/FFBFBBBBB/B;/9BFCADFFBFF9A.D/BFFFFBFF/9/;;BFFB;./;/9B9FFBFFFBFFBBF//FFFFB;
@M05620:37:000000000-D9766:1:1101:9695:9282 1:N:0:39
ACCACACCTTCTACAATGAGCTGCGTGTGGCTCCCGAGGAGCACCCCGTGCTGCTGACCGAGGCCCCCCTGAACCCCAAGGCCAACCGCGAGAAGATGCCCAGGTGAGTGGCCCGCTACCTCTTCTGGTGGCCGCCTCCCTCCTTCCTGGCCTCCCGGCGCTGCGCCCTTTCTCACTGGTTCTCTCTTCTGCCGTTTTCCGTAGGACTCTCTTCTCTGACCTGAGTCTCCTTTGGAACTCTGCAGGTTCTA
+
BBCDCCCBFFFFGGGGGG5GGGHHGGGBAEHHHGGFDGEGDHHHHGGGEFEGFHGHGHHEFCCEGGGGGGGHGHHGGGGHGHHHHGGGGGBDGGHFHHHHHHHGHHHHHHGGHHGGGGGHHHHHHHHHHHGHHGGGGGHGHHGHHGGGFGGGGGGGGG-CDFFFFFFFFFFFFFFFFFFFFFFFFFFFFFFFFFFFFFFFFFFDFFFFFFFFHHHFHHFFFFFFFFFBFFFFFFFFFFFFFFFHFFFFFFF
@M05620:37:000000000-D9766:1:1101:18777:9288 1:N:0:39
ACCACACCTTCTACAATGAGCTGCGTGTGGCTCCCGAGGAGCACCCCGTGCTGCTGACCGAGGCCCCCCTGAACCCCAAGGCCAACCGCGAGAAGATGAGTGAGTGGCCCGCTACCTCTTCTGGTGGCCGCCTCCCTCCTTCCTGGCCTCCCGGAGCTGCGCCCTTTCTCACTGGTTCTCTCTTCTGCCGTTTTCCGTAGGACTCTCTTCTCTGCCCTGAGTCTCCTTTGGAACTCTGCAGGTTCTCGATC
+
BBBBBBBBFFFFGGGGGGGFGGHFGFGEEFHGGGGGGGGGGHGHHGFGEEGGHHHHHHHGGGGGGGGGGGGHGHHGGGGHGHHHHGGGFGBDCGHHHHHHHHHHHHGGHHGGG-AHHHHHHHHHH/<G<CGGGGHGGHGHHHHHFHHGGGGEFC-BFGGGGGFAFFFFFFFFFFBBFFFFFFFFFFFFFFADFEFFFFFFFFFFFFFFFFFFFF/FFFFFFFFFFFFFFFF/FFFFFFF/;FFFFFBFBFE
@M05620:37:000000000-D9766:1:1101:26708:9291 1:N:0:39
ACCACACCTTCTACAATGAGCTGCGTGTGGCTCCCGAGGAGCACCCCGTGCTGCTGACCGAGGCCCCCCTGAACCCCAAGGCCAACCGCGAGAAGATGCCCGGGGGAGTGGCCCGCTACCTCTTCGGGTGGCCCCCTCCTTCCTTCCTGGCTTCCCGGCCCTGCGCCCTTTCTCACTGGTTTGCCCTTTTCCGGTTTTCCGTAGGATTCTATTCTCTGCCCTGAGTCACCTTTGGAACTCTGCAGGTTCTA
+
CBBCCCCBFFFFGGGGGGGGGGHHGGGEGGHHHFGGGGGCEHHFHGGGBEGEHHFHHHHGGGCGGGGGGEFHHHHGGGGHGHHHEGGGGC/B<DHFGF22<////---.<.<CCF?---/0000;..:.--;..;--;E/0;BBFFB0BBA/.;9/;----..::@.::F0BBF00009F0..0009:990;.-9AA.;0.;.;D000:00:00000009.0A//;900BB00B;B00090900:..BF00
@M05620:37:000000000-D9766:1:1101:17346:9310 1:N:0:39
AGTGCCAGCTCTCAATCGCACAGGGGACCCAGGGCCTGGCCCCTCCATCCAGAAAACCTATGACCTCACCCGCTACCTGGAGCACCAACTCCGCAGCTTGGCTGGGACCTATGTGAGTATCCAGCGTAGGAATCTGGGAGTTGGGGAGGAGTGAGGAGTTGGGGAAAGACAGTCCTAACCGTGGAGGGTTCTGGTAAATGATGGGGTGAGGAGGGGCTCTTTGGCTCCCACCAGTCCCCCTGTCTGGTCTA
+
ACBCCFFFCFFFGGGGGGGGGGHGGGGGGGHHFGGGGGHHHHGHGGHHHHHHHHHHHGHHHHHHHHHHHHHGGEFGHHGHGHHHHHHHGHHHGGGGGHHHGHHGGGFHGHHHHHHHHHHHHHHHHGEGGGGHHHHHHHHGGHHHGGGGGCEGGHHHHGGHHHGGGGHHHHHHHHHHHHHHGGFGDGGG;CFGGGFFGGGGGGGGGGFFFFFFFFFFFFFFFFFFFFFFFFFFFFFFFFFFFFFFFFFFFFB
@M05620:37:000000000-D9766:1:1101:24301:9316 1:N:0:39
ACCACACCTTCTACAATGAGCTGCGTGTGGCTCCCGAGGAGCACCCCGTGCTGCTGACCGAGGCCCCCCTGAACCCCAAGGCCAACCGCGAGAAGATGCCCAGGTGAGTGGCCCGCTACCTCTTCTGGTGGCCGCCTCCCTCCTTCCTGGCCTCCCGGAGCTGCGCCCTTTCTCACTGGTTCTCTCTTCTGCCGTTTTCCGTAGGACTCTCTTCTCTGACCTGAGTCTCCTTTGGAACTCTGCAGGTTCTA
+
BBCCCCCCFFFFGGGGGGGGGGHHGFGFFGHHHGGGGGGGGGHHHGGGGGGGHHHHHHHGGGGGGGGGGGGHHHHGGGGHGHHHHGGGGGGGGGHHHHHHHHHGGHHHHHGGHHGGGGGHHHHHHHHGHHGHHGGGGGHGHHGHHGGGGGGGGGGGGG-ADGGGGGFFFFFFFFFHHHFFFFFFHFFFHHHFFFFFFFFFFFFFFFFFFFFFHHHFHFFFFHFFFFFFFFFFFFFFFFFFHFFFFFFFFFF
@M05620:37:000000000-D9766:1:1101:14491:9327 1:N:0:39
ACCACACCTTCTACAATGAGCTGCGTGTGGCTCCCGAGGAGCACCCCGTGCTGCTGACCGAGGCCCCCCTGAACCCCAAGGCCAACCGCGAGAAGATGAGTGAGTGGCCCGCTCCCTCTTCTGGTGGCCGCCTCCCTCCTTCCTGGCCTCCCGGCGCTGCGCCCTTTCTCACTGGTTCTCTCTTCTGCCGTTTTCCGTAGGACTCTCTTCTCTGCCCTGAGTCTCCTTTGGAACTCTGCAGGTTCTTGATC
+
CBCCCCCCFFFFGGGGGGGGGGHHGEGFGGHHHGGGGGGGGHHHHGGGGGGGHHHHHHHGGGGGGGGGGGGHHHHGGGGHGHHHHGGGGGGGGGHHHHHHHHHHHHGGHHFGG-AFHHHHHHFHDGGHHGGGGDHGHHGHHHHHFHFGGGGGDG-;CBGFFFFFFFFBBF0;F0/0;FFFFFFFFFFBFBADFFFFABA.AFFFBFFFFFFFFF0;EFFFFFFFFFFFFEFBFFFB0BF0;FAFFF0;:F0
@M05620:37:000000000-D9766:1:1101:21129:9339 1:N:0:39
AGTGCCAGCTCTCAATCGCACAGGGGACCCAGGGCCTGGCCCCTCCATCCAGAAAACCTATGACCTCACCCGCTACCTGGAGCACCAACTCCGCAGCTTGGCTGGGACCTATGTGAGTATCCAGCGTAGGAATCTGGGAGTTGGGGAGGAGTGAGGAGTTGGGGAAAGACAGTCCTAACCGTGGAGGGTTCTGGTAAATGATGGGGTGAGGAGGGGCTCTTTGGCTCCCACCAGTCCCCCTGTCTGGTCTA
+
AABABFFFBFCFGFGGGFFGFEHHFEEGGGHHGGGGGFHHHHGHGGGGHHHHGGHHHGHHHGHHHHHHHHHGGFCFHGGGHGF?EG1GFHHHGE>EGHHHGHHGFDHHGHHHHHHHHFHHGHHHHGGGGGGHHHHHHHHGAGHHGGGGGGGHHHHHHDHHHHGGGGHHHHHHFHHHHHHHGFGGGGGG;CFGGGBFGGGGGGGGGGFFFFFFFFFFF;FFFFFBFFFFFFFFFFFFFFFFFFFFFFF;BFF
@M05620:37:000000000-D9766:1:1101:15441:9340 1:N:0:39
AGTGCCAGCTCTCAATCGCACAGGGGACCCAGGGCCTGGCCCCTCCATCCAGAAAACCTATGACCTCACCCGCTACCTGGAGCACCAACTCCGCAGCTTGGCTGGGACCTATGTGAGTATCCAGCGTAGGAATCTGGGAGTTGGGGAGGAGTGAGGAGTTGGGGAAAGACAGTCCTAACCGTGGAGGGTTCTGGTAAATGATGGGGTGAGGAGGGGCTCTTTGGCTCCCACCAGTCCCCCTGTCTGGTCTA
+
BBBBBFFFBFFFGGGGGGGGGGHHGGGGGGHHGGGGGGHHHHGHGGHHHHHHHHHHHGHHHHHHHHHHHHHGGGGGHHHHHHHHHHHHGHHHGGGGGHHHGHHGGGHHGHHHHHHHHHHHHHHHHGGGGGHHHHHHHHHGGHHHGGGGGGGHHHHHHGHHHHGGGGHHHHHHHHHHHHHHGGGGGGGGCFGGGGFFGGGGGGGGGGFFFFFFFFFFFFFFFFFFFFFFFFFFFFFFFFFFFFFFFFFFFFF
@M05620:37:000000000-D9766:1:1101:24573:9355 1:N:0:39
AGTGCCAGCTCTCAATCGCACAGGGGACCCAGGGCCTGGCCCCTCCATCCAGAAAACCTATGACCTCACCCGCTACCTGGAGCACCAACTCCGCAGCTTGGCTGGGACCTATGTGAGTATCCAGCGTAGGAATCTGGGAGTTGGGGAGGAGTGAGGAGTTGGGGAAAGACAGTCCTAACCGTGGAGGGTTCTGGTAAATGATGGGGTGAGGAGGGGCTCTTTGGCTCCCACCAGTCCCCCTGTCTGGTCTA
+
AA>AAFFFBFFFG4GFFEFCEFGHF22AE2FGAEDEFCGFGHGHGGHHHFHFHHHAFEFHHGHHGFHHHHHGGEEFHHHGBFHGFH1?EGHHFGGGEHFGGHHGGGHHGHHHHHHGHHHHHHHHHFGGGGGHHHGHHG0FEGGHGGADGDEGFDGH0CGHHHGGGFHHFHHHHHHHHHHHGGGGFGFGAFGGGGFGGGGGGGGGGGFFFFFFFFFFFFFFFFFFFFFFFFFFFFFFFFFFFFFFFFFFFFF
@M05620:37:000000000-D9766:1:1101:10046:9363 1:N:0:39
AGTGCCAGCTCTCAATCGCACAGGGGACCCAGGGCCTGGCCCCTCCATCCAGAAAACCTATGACCTCACCCGCTACCTGGAGCACCAACTCCGCAGCTTGGCTGGGACCTATGTGAGTATCCAGCGTAGGAATCTGGGAGTTGGGGAGGAGTGAGGAGTTGGGGAAAGACAGTCCTAACCGTGGAGGGTTCTGGTAAATGATGGGGTGAGGAGGGGCTCTTTGGCTCCCACCAGTCCCCCTGTCTGGTCTA
+
BCBCCFFFCFFFGGGGGGGGGGHHGGGGGGHHGGGGGGHHGHGHGGHHHHHHFHHHGGHHHHHHHHHHHHHGGEGGHGHHGHHHGHHHGHHHGGGGGHHHGHHGGGHHGHHHHHHHHHHHHHHHHGGGGGHHHHHHHHHGGHHHGGGGGGGHHHHHHGHHHHGGGGHHGHHHHHHHHHHHGGFGGGGG;AFGGGFGGGGGGGGGGGFFFFFFFFFFFFFFFFHFFFFFFFFFFFFFFFFFFFFFHFFFFFF
@M05620:37:000000000-D9766:1:1101:12563:9366 1:N:0:39
ACCACACCTTCTACAATGAGCTGCGTGTGGCTCCCGAGGAGCACCCCGTGCTGCTGACCGAGGCCCCCCTGAACCCCAAGGCCAACCGCGAGAAGATGCCCAGGTGAGTGGCCCGCTACCTCTTCTGGTGGCCGCCTCCCTCCTTCCTGGCCTCCCGGAGCTGCGCCCTTTCTCACTGGTTCTCTCTTCTGCCGTTTTCCGTAGGACTCTCTTCTCTGACCTGAGTCTCCTTTGGAACTCTGCAGGTTCTA
+
BBBBBAABFFFFGGGGGGFGGFHHGEGFHGHHHGGGGGG?GHHHHGGGEFGGHGHHHHHGGGGGGGGGGGGHHHHGGGGHGHHHHGGGGGGGGGHHHH2GHB/FCFBGD<FFHHC@@CGHHH0GGG0GGGGHH?@DADHGHFGGHFGFFGFGGFGG?D9ABFEG-?FF;FFFBBBF//B;B9BB/BBF/BBBFDADFFFF?B.ADFB/;FB/BFBBB/9BFBBBFFF/;F/FFBFFFB/:BBB/;FAF9//
@M05620:37:000000000-D9766:1:1101:3989:9367 1:N:0:39
ACCACACCTTCTACAATGAGCTGCGTGCGGCTCCCGAGGAGCACCCCGTGCTGCTGACCGAGGCCCCCCTGAACCCCAAGGCCAACCGCGCGAAGATGAGTGAGTGGCAAGCTCCCTCTTCTTGTGGCTGCCTCCCTCCTTCCTGGCCTCCCGGCGCTGCGCGCTTTCTCCCTTTTTCTCTCTTCTGTCGTTTTTCGTCGGACTTTCTTCTCTGTCCTGAGTGTCCTCTGTCAGTCCGCCGGTTCTTGCTC
+
AA>AAA1AFFF@FGFAAADGBAEE?AF0000AE/F/BE////FGEEGGCGGG1FCGFHEEE?//FFGE>E/EGHHF/EEHGHHHHEAC@C<BC@C/?1<??11>><C.0<>F<11<C/<DHG0==CFH.<:CHHHGHHGHHHHH0:CFFFEGA-A@@AG.9-9;;AEFFF/;B;;9;FFFFFFFFFB9/9;AAE-9;FB?@-;@/9BFFFFFFE/:;BBF9B/:B9;/;/9;9/;;/--9@@9-AF;9BF9
@M05620:37:000000000-D9766:1:1101:10028:9374 1:N:0:39
AGTGCCAGCTCTCAATCGCACAGGGGACCCAGGGCCTGGCCCCTCCATCCAGAAAACCTATGACCTCACCCGCTACCTGGAGCACCCACTCCGCAGCTTGGCTGGGACCTATGTGAGTATCCAGCGTAGGAATCTGGGAGTTGGGGAGGAGTGAGGAGTTGGGGAAAGACAGTCCTAACCGTGGAGGGTTCTGGTAAATGATGGGGTGAGGAGGGGCTCTTTGGCTCCCACCAGTCCCCCTGTCTGGTCTA
+
>AA3>BFFBFFFG4FFFFGAECHFG?2AAEGH2BE22BGHCHGGGGHHHFGGBFBFFFHHFGEHHDFGHHG0>>>EHE3FBFGHFH11?GH1EEC/>F?GGHFGGGGHGHGHHHHHHHHHHHFHGGGDGGGHHHHHHH0FGHHHGG.@D.<GH0DG0EHHHHGGE.CGBGHHHHHHFHHGGGGGAEEGCFFGGGFFFGGGGGGGGFFBFFFBFFBBBBFBFFFFEFFFFFFFFFFFFFFFBFFFFFFFFFF
@M05620:37:000000000-D9766:1:1101:10145:9374 1:N:0:39
ACCACACCTTCTACAATGAGCTGCGTGTGGCTCCCGAGGAGCACCCCGTGCTGCTGACCGAGGCCCCCCTGAACCCCAAGGCCAACCGCGAGAAGATGAGTGAGTGGCCCGCTACCTCTTCTGGTGGCCGCCTCCCTCCTTCCTGGCCTCCCGGCGCTGCGCCCTTTCTCACTGGTTCTCTCTTCTGCCGTTTTCCGTAGGACTCTCTTCTCTGCCCTGAGTCTCCTTTGGAACTCTGCAGGTTCTAGATC
+
ABBABAABFFFFGGGDGG5FFGGHEEEAFEFHHGGEEEG2AFCCGGEGE?EGGGHGHHHE0EGGGGGGGGGHHHHGGGGGGHHHHGGGGGGGGGGHHHHH2?FGGDAFHHCCG-AG1FGHHHGFHHGH.-CGGGHGHHGHHHHHFGHGGGGGG@-;?-@EBBFBBFFBFFBFF/.;BFFFFFFFFFFFF@.AFFFFF;9D?FFF/9BFFFFFFF/BE/;BFFBFFFF9FFB/;B/B/9B/;A9FFF/9/9/
@M05620:37:000000000-D9766:1:1101:18278:9391 1:N:0:39
ACCACACCTTCTACAATGAGCTGCGTGTGGCTCCCGAGGAGCACCCCGTGCTGCTGACCGAGGCCCCCCTGAACCCCAAGGCCAACCGCGAGAAGATGCCCAGGTGAGTGGCCCGCTACCTCTTCTGGTGGCCGCCTCCCTCCTTCCTGGCCTCCCGGAGCTGCGCCCTTTCTCACTGGTTCTCTCTTCTGCCGTTTTCCGTAGGACTCTCTTCTCTGACCTGAGTCTCCTTTGGAACTCTGCAGGTTCTA
+
AABBBBBBFFFFGGGGGGFGGGHHGEGEHGHHHFGGGGGGGHHHHGGG?EGGHHFHHHHGGGGGGGGGGGGGHHHGGGGHGHHHHGGGGDCDCFGHHHHHHHHEHHHHGHEFHHGGGGGHHHHHHHHHHHGHHGGGGGGGHHGHHGGGBFGFGGGGDG-ABFFG?DFFFFFFFFFFFFFFFFFFFFFFFFFFFFADBFFFDFFFFFFFFFFFFFFFFFFFFFFBFFFFFFFFFFFFBFFFFFEFFFFFFF;
@M05620:37:000000000-D9766:1:1101:9029:9393 1:N:0:39
AGTTCCAGCTCTCCATCGCACAGGGTACCCAGAGCCTGGCCCCTCCATCCAGAAAACCTATGACCTCACCCTCCACCTCGCGCACCCCCTCCGCAGCTCGGCTGGGACCTCTGTGCGTATCCCGCGTCGGACTCTGGGCGTTGGGGCGGCGTGCGGCGATGGGGCCCGCCCGTCCTCCCCGTGGCGGGTTCTGGTAAATGCTGGGGTGCGGAGGGGCTCTTTGGCTCCCCCCCGTCCCCCTGTCTGGTCTA
+
>>>>>B@1BFFFG1FEBEE1E?GCFA011ABG00BA0BBG0FEAAA01DABB101BFEG11B2DG1B1FGF/B/0BFF0B/>>>EEG>>E>//?///B1?/?FGGGHHEG1BFFGD/??CHH</ACG->C--<GGH0/C-A@-:C?C--;;;9B?@@@-;AAEB--9-@@@@@FFF//AB=AB@---=-:FFFFF99BBF/FFFF;;=-;---9@-9@EBBBF/BFF?E-A?-@BBFFFF@FFFFFFFFFF
@M05620:37:000000000-D9766:1:1101:8199:9396 1:N:0:39
AGTGCCAGCTCTCAATCGCACAGGGGACCCAGGGCCTGGCCCCTCCATCCAGAAAACCTATGACCTCACCCGCTACCTGGAGCACCAACTCCGCAGCTTGGCTGGGACCTATGTGAGTATCCAGCGTAGGAATCTGGGAGTTGGGGAGGAGTGAGGAGTTGGGGAAAGACAGTCCTAACCGTGGAGGGTTCTGGTAAATGATGGGGTGAGGAGGGGCTCTTTGGCTCCCACCAGTCCCCCTGTCTGGTCTA
+
>AAABFFFBFFFGGGGGFFGCEEGFEEGGGGH2FGGGGHGHHGHGGFHFHHGHE3GHGHHHHHHHHHHHHHGGECGHHGH2BF?GHFCEFHHGFGGGFHHGHHGGGHHGHHHHHHHHFFHHHHFHGBGGGHHHHHHHGHGCFHHGGFGFDGHHFHHHGHHFHGGGGHHHHHHGHFHFHHHF9CDGGGG;AFGGG;FFGGGGBFGGGFFEFFFDFFFF-EFFFFFFBFEFFFFFFFFFFFFFFFFFFFFFFF
@M05620:37:000000000-D9766:1:1101:18146:9398 1:N:0:39
AGTGCCAGCTCTCAATCGCACAGGGGACCCAGGGCCTGGCCCCTCCATCCAGAAAACCTATGACCTCACCCGCTACCTGGAGCACCAACTCCGCAGCTTGGCTGGGACCTATGTTGAGTATCCAGCGTAGGAATCTGGGAGTTGGGGAGGCGTGAGGAGTTGGGGAAAGACAGTCCTAACCGTGGAGGGTTCTGGTAAATGATGGGGTGAGGAGGGGCTCTTTGGCTCCCACCAGTCCCCCTGTCTGGTCT
+
BCAABFFFCFFFGGGGGGGGGGHHGGGGGGHHGGGGGGHHHHGHGGHHHHHHHHHGHGHHGHHHHHHHHHHGGEGGHHHHHHHHFHHGGHHHGGGGGHHHGHHGGGHHGHHHHHHHFHHHHHHBBGGDDGGH2GHHHHC0?EHHHGC.AD.<EG.CG0;CGHHGGGG.G/GBFFGGGGGGGGGEGAEGGEGGGFF;FFFFFFFFFFFFFFFFFDFFFFFFFFFFFFFFFFFFFFFFFFFFFFFFFFFFFFF
@M05620:37:000000000-D9766:1:1101:16644:9399 1:N:0:39
ACCACACCTTCTACAATGAGCTGCGTGTGGCTCCCGAGGAGCACCCCGTGCTGCTGACCGAGGCCCCCCTGAACCCCAAGGCCAACCGCGAGAAGATGAGTGAGTGGCCCGCTACCTCTTCTGGTGGCCGCCTCCCTCCTTCCTGGCCTCCCGGAGCTGCGCCCTTTCTCACTGGTTCTCTCTTCTGCCGTTTTCCGTAGGACTCTCTTCTCTGCCCTGAGTCTCCTTTGGAACTCTGCAGGTTCTAGATC
+
CCCCCBCCFFFFGGGGGGGGGGHHGFGEFFHHHGGGGGGGGHHHHGGGGGGGHHHHHHHGGGGGGGGGGGFHHHHGGGGHGHHHHGGGGFBCGGHHFFFHDHHHHHFFHHGGG-AGHFHHHFHH0CDHHFGGGGHGGHDHHHHHHHHGGGGGGC9?AFFGGGGGFFFBFFFFFFEBBFFFFFFFFFFFFCDFFFFFFFFBDFFFBFBFFFFFEF0BEFFFFFFFBFFFFFFFFBFFB0F0BFFFFF0;0B0
@M05620:37:000000000-D9766:1:1101:26319:9399 1:N:0:39
AGTGCCAGCTCTCAATCGCACAGGGGACCCAGGCCCTGGCCCCTCCATCCAGAAAACCTATGACCTCACCCGCTACCTGGAGCACCAACTCCGCAGCTTGGCTGGGACCTATGTCAAGTATCCGGGTAGGAAACCTGGGAGTTGGGGGGAGTGAAGAGTTTGGGAAAAGCAAGCCCTAACGGGGGAGGGTTCGGTAAAATGTGGGGGTGGGGAGGGCTTTTTGGACTCCCACCGTCCCCCCGTCCGGGCCA
+
BBBBBFFFBFFFGGGFGF2FGEHHGGGGGGGHG2BEHHHHHHGHGGHHHHHHGHEHHGHBHHHHHHHHHHFGGEEGHHHHFFGCHHHHGHEGEE@EGHHHFGBFFGHHGHHHHH222?222B2//////?1@0000?F/0?C0FGG--;--..//;/.99/9AD.;E././/9.;..;.;.-.9--;B>F..-9..;F/////;;B----;-.99@9../;B-;///;B..;..;.;DFF-99..9----.
@M05620:37:000000000-D9766:1:1101:6560:9416 1:N:0:39
ACCACACCTTCTACAATGAGCTGCGTGTGGCTCCCGAGGAGCACCCCGTGCTGCTGACCGAGGCCCCCCTGAACCCCAAGGCCAACCGCGAGAAGATGAGTGAGTGGCCCGCTCCCTCTTCTGGTGGCCCCCTCCCTCCTTCCTGGCCTCCCGGCGCCGCGCCCTTTCTCTCTGGTTCTCTCTTCTGCCGTTTTCCGTCGGACTCTCTTCTCTGACCTGAGTCTCCTTTGGAAATCTGCCGGTTCTAGATC
+
AAAABAAAFFFFGGGFFGGGGGHHGGGGEEHHHGGGCEECEGHHHGGGAEGE5BFHHHHG>E0EEGEGGGGHHHHGGGGGGHHHGGGGGGGGGGHHH1???F11?DE/GGCGC-.>FGH1FGDD0C<<G.ACDFDGHHGFHHHGGEHH09AE.-9-:--;@B@>BF/;/B//;/B/;/9BFBF//9/BBBFABEF/.B9-9@B-//9;BBBBFFFF//././:/;;FBF/B9//;99/;9--;A.//9/9/
@M05620:37:000000000-D9766:1:1101:24947:9433 1:N:0:39
ACCACACCTTCTACAATGAGCTGCGTGTGGCTCCCGAGGAGCACCCCGCGCTGCTGACCGAGGCCCCCCTGAACCCCAAGGCCAACCGCGAGAAGATGCCCAGGTTAGGTGCCCGCTACCTCCTCTTGTGGCCGCCTCCCTCCTTCCTGGCCTCCCGGAGCCGCGCCCTTTCTCACTGGTTCTCTCTTCTGGCGTTTTCCGTAGGACTCTCCTCCCTTACCTGACGCTCCCTTGGAACTCTGCCGGGTCTA
+
?ABBBBABFFFFGG5FGGGGGGHBEEAEGEGHHGGF222AEGHHHGGG?EGGGGEFFFHGGCCGGGGCGGA0CGHFE/?E?GHHHEG/>/<<<CGFF11FFC//111001<<CB.<A-@F<<.//<0<;C..C-:=A...//;;F0;CB/CABAEG.?B--.-;--9>-;B///:B//9;99/////;B;9/99.9-./;./..;/B/////;9/;.9/;9B///9:9.9.;B.///B/99///---:-./
@M05620:37:000000000-D9766:1:1101:24495:9435 1:N:0:39
AGTGCCAGCTCTCAATCGCACAGGGGACCCAGGGCCTGGCCCCTCCATCCAGAAAACCTATGACCTCACCCGCTACCTGGAGCACCAACTCCGCAGCTTGGCTGGGACCTATGTGAGTATCCAGCGTAGGAATCTGGGAGTTGGGGAGGAGTGAGGAGTTGGGGAAAGACAGTCCTAACCGTGGAGGGTTCTGGTAAATGATGGGGTGAGGAGGGGCTCTTTGGCTCCCACCAGTCCCCCTGTCTGGTCTA
+
BCAABFFFCFFFGGGGGGGGGGHHGGGGGGHHGGGGGGHHHHGHGGHHHHHHHHGHHGHHHHHHHHHHHHHGGGGGHHHHHGHHHHHHGHHHGEGCEBGHGHHFFGHHGHHHHHHHHHHHHHHHHGEGGGGHHHHHHHHGFHHHGGGGGGGHGHHHHGHHGHGGGGHHHHHHHHHHHHHFGDGGGGGGCFFGGGGGGGGGGGGGGGFFFFFFFFFFADFFFFFFFFFEFFFFFFFFFFFFFFFFFFFFBFF
@M05620:37:000000000-D9766:1:1101:18963:9441 1:N:0:39
AGTGCCAGCTCTCAATCGCACAGGGGACCCAGGGCCTGGCCCCTCCATCCAGAAAACCTATGACCTCACCCGCTACCTGGAGCACCAACTCCGCAGCTTGGCTGGGACCTATGTGAGTATCCAGCGTAGGAATCTGGGAGTTGGGGAGGAGTGAGGAGTTGGGGAAAGACAGTCCTAACCGTGGAGGGTTCTGGTAAATGATGGGGTGAGGAGGGGCTCTTTGGCTCCCACCAGTCCCCCTGTCTGGTCTA
+
ABAACFFFCFFFGGGGGGGGGGHHGGGGGGHHGGGGGGHHHHGHGGHGHHHHHHHHHGHHHHHHHHHHHHHGGEEGHHHHFGHHHHHHGHHHGGGGGHHHGHHGGGHHGHHHHHHHHHHHHHHHHGGGGGHHHHHHHHHGGHHHGGGGGGGHHHHHHGHHHHGGGGHHHHHHHHHHHHHHGGGGGGGGGGGGGGGGGGGGGGGGGGFFFFFFFFFFFFFFFFFFFFFFFFFFFFFFFFFFFFFFFFFFFFF
@M05620:37:000000000-D9766:1:1101:24559:9441 1:N:0:39
AGTGCCAGCTCTCAATCGCACAGGGGACCCAGGGCCTGGCCCCTCCATCCAGAAAACCTATGACCTCACCCGCTACCTGGAGCACCAACTCCGCAGCTTGGCTGGGACCTATGTGAGTATCCAGCGTAGGAATCTGGGAGTTGGGGAGGAGTGAGGAGTTGGGGAAAGACAGTCCTAACCGTGGAGGGTTCTGGTAAATGATGGGGTGAGGAGGGGCTCTTTGGCTCCCACCAGTCCCCCTGTCTGGTCTA
+
>>AAAFFFCFFFGDGGGAFFEFBGAAEEGGGHGGGGFBGFFHGHGGBFGHHGHEHHHGHHHGHHHHFGHHHGGGCEHHGBGGF?FG?GG3FHGE/EGFHHGHHFEGHHGHHHHHHHHFHHHHFHHGCECBFHHHHHHGGGEGHHGGGGDGGHHGHHHEGHGHGGGFEGHHFHBGHGFHGHG;CD?EFG.;FGGG9FGGGGFFFGEGFFFFFFFFFFFBFFFFFFFFFEFF?DFFFFFFEACEFFFBFB;BF
@M05620:37:000000000-D9766:1:1101:4252:9442 1:N:0:39
ACCACACCTTCTACAATGAGCTGCGTGTGGCTCCCGAGGAGCACCCCGTGCTGCTGACCGAGGCCCCCCTGAACCCCAAGGCCAACCGCGCGAAGATGACCCGGAGAGTGTCCCGCTACCTCTTCTGGGGTCCCCCTCCCTCCTTCCCGGCCTCCCGGGGCTGCGCCCTTTCTCACTGTGTCTCTCTTCTCCCGTTTTCCCTATGACTCTCTTCTCTGACCTGAGTCTCCTTTGTGCATCTGCACGTTCTA
+
BBBABBBBFFFFGGGGGG5FGGHGGAE24AGG3BFE2EEC2GHHHDAAABFGBGHCF2FA>ECGGG@FGGCGC3F>EGG/FFHHACF/BF////</<<11?0//-><C1>1=<F-<<-<G00<=0;00/::...;:-;.;/;./0;//=--9.=9A.--@@-..@B:B9/;/BF/BB/B/9/;9BFFB/;///.9.:A/9/;//;///;BFF/:FBB///;/./.B//;B//;/;.//9;F9///;9.;A/
@M05620:37:000000000-D9766:1:1101:23800:9461 1:N:0:39
ACCACACCTTCTACAATGAGCTGCGTGTGGCTCCCGAGGAGCACCCCGTGCTGCTGACCGAGGCCCCCCTGAACCCCAAGGCCAACCGCGAGAAGATGAGTGAGTGGCCCGCTCCCTCTTCTGGCGGCCGCCTCCCTCCTTCCTGGCCTCCCGGCGCTGCGCACTTTCTCACTGGTTCTCTCTTCTGTCGTTTTCCGTCGGTCTCTCTTCTCTGCCCTGAGTCTCCTTTGGCACTCCTCCGGATCTAGCTC
+
AAAABBABFFFDBGGFADGGFFE4EBEEG2GGHGFAEEE?GHHHHGCGA1ECGFFHHFEEGGGGFF@EGGGHHHFEGEGGFHHFCGGGG/BCCDHHB1???GBGHFCEF<<DC@EFGH0FGD0D0<@C-A;ADDGGGFGFFGGGB/F90AAE.9-9BB;.9--;99FFFF/;B/.:;FFFF/FFFBF9;A9:9A/BDF.;@-:.//;F9BFFFF/:AB..:;:/FB/;///;FB9F./;/.-..99////9
@M05620:37:000000000-D9766:1:1101:12066:9469 1:N:0:39
ACCACACCTTCTACAATGAGCTGCGTGTGGCTCCCGAGGAGCACCCCGTGCTGCTGACCGAGGCCCCCCTGAACCCCAAGGCCAACCGCGAGAAGATGCCCAGGTGAGTGGCCCGCTACATCTTCTGGTGGCAGCCTCCCTCCTTCCTGGACTCACGGCGCTGCGCCATTTATCACTGGTTCTCTCTTCTGCCGTTTTCCGTAGGACTCTCTTCTCTGACCTGAGTCTCCTTTGGAACTCTGCAGGTTCTA
+
AAAAAAAAFFFFGGGGGGF1F1BCFEEEEEGG1FGEGGGGGHHHHGGGFGGGFHGHHHHCEGCGGFGGGGGGHGGGGGGHCFHHHGGEGGC@@FCFFGDGGHHGHHHHHHGGGHGG--@1>GF0=DGF0=CG/CCHHG..:CCHHHF0<//CGF0;A.-;AAGG@@F--////;FFFF-;BFFFF/FFFFFFF@FFF?/9-9;BBFFFFBFB/BFFFFFFFFFFFFFFFFFF//;BFFFFFFFFFFFFFFB
@M05620:37:000000000-D9766:1:1101:13822:9474 1:N:0:39
AGTGCCAGCTCTCAATCGCACAGGGGACCCAGGGCCTGGCCCCTCCATCCAGAAAACCTATGACCTCACCCGCTACCTGGAGCACCAACTCCGCAGCTTGGCTGGGACCTATGTGAGTATCCAGCGTAGGAATCTGGGAGTTGGGGAGGAGTGAGGAGTTGGGGAAAGACAGTCCTAACCGTGGAGGGTTCTGGTAAATGATGGGGTGAGGAGGGGCTCTTTGGCTCCCACCAGTCCCCCTGTCTGGTCTA
+
CCBCCFFFCFFFGGGGGGGGGGHHGGGGGGHHFFGGGGHHHHGHGGHHHHHHHHHHHGHHHHHHHHHHHHHGGEGGHHHHHHHHHHHHGHHHGGGGGHHHGHHGGGHHGHHHHHHHHHHHHHHHHGEGGGHHHHHHHHHGGHHHGGGGGGGHHGHHHGHHHHGGGGHHHHHHHHHHHHHHGGFGGGGGEFFGGGFGGGGGGGGGGGFFFFFFFFFFFFFFFFFFFFFFFFFFFFFFFFFFFFFFFFFFFFF
@M05620:37:000000000-D9766:1:1101:7414:9483 1:N:0:39
AGTACCAGCTCTCCATCGCACAGGGTACCCAGTGCCTGGCCCCTCCATCCAGAAAACCTATGACCTCACCCGCCACCTGGGGCACCCCCCCCGCAGCTTGGCTGGGACCTATGTGAGTATCCAGCGTCGGAATCTGGGCGTTGGGGCGGCGTGCGGCGTTGGGGACCGCCCGTCCTAACCGTGGAGGGTTCTGGTAAATGATGGGGTGAGGAGGGGCTCTTTGGCTCCCACCAGTCCCCCTGTCTGGTCTA
+
>>11>BDFAFFFGFGEAAE1A0FAFA0BBBBF1BB1DBGGGHGHGGFFHBFGGCGABEGHB1FGH1BBGHHA>/>BFGBB//BEFGG/>>>//>/B>B<BCGHFGGHHGHFHHHHBGHHHHHFFHGG.>CCAEHHHHH.CGGGHGG.@@-;@@B@@-@@@@F@@---;-@-@@FFFFFFF@FF?-EF@FFFFFFFFFFFFFFFFFFF@FFE/BF@@@?FFFFFFFFFFFFFFFFFFFFFF@FFFFFFFFFB
@M05620:37:000000000-D9766:1:1101:16232:9501 1:N:0:39
AGTGCCAGCTCTCAATCGCACAGGGGACCCAGGGCCTGGCCCCTCCATCCAGAAAACCTATGACCTCACCCGCTACCTGGAGCACCAACTCCGCAGCTTGGCTGGGACCTATGTGAGTATCCAGCGTAGGAATCTGGGAGTTGGGGAGGAGTGAGGAGTTGGGGAAAGACAGTCCTAACCGTGGAGGGTTCTGGTAAATGATGGGGTGAGGAGGGGCTCTTTGGCTCCCACCAGTCCCCCTGTCTGGTCTA
+
>3AAAFFBAFFFFGGGGGGFE?GHGGGGGE2AFEEEFFGGGHGFGGGHGG3FFG3GHGFGHHFGHHHCHFGGGEGGHGHHHHHGFHHHGFHHGG?EE3GHFHHAAEGFGFHHFHFFH1?GHHHHHC?DGGHHHHFGGFHF?FFC@@FGGGGHFHDFFAGH0GC-CEHEFHHHHHHHHHFHBCE?EGGB.CFFBFB9CFFGGGGGEDFBFFFFFD?B@-:FFF/BB9BAFFFFFF/BFFEF-;FBFB//;FB
@M05620:37:000000000-D9766:1:1101:9845:9515 1:N:0:39
ACCACACCTTCTACAATGAGCTGCGTGTGGCTCCCGAGGAGCACCCCGTGCTGCTGACCGAGGCCCCCCTGAACCCCAAGGCCAACCGCGAGAAGATGCCCAGGTGAGTGGCCCGCTACCTCTTCTGGTGGCCGCCTCCCTCCTTCCTGGCCTCCCGGCGCTGCGCCCTTTCTCACTGGTTCTCTCTTCTGCCGTTTTCCGTAGGACTCTCTTCTCTGACCTGAGTCTCCTTTGGAACTCTGCAGGTTCTA
+
BCCCCCCACFFFGGGGGGBGGGHHGGGBAEHGHFFFDGEGGHGHHGGFFEGGGHHHHHHEFGFGGGGGGGGHFHHGGGGHGHHHHGGGGG<BGGHGHHHHHHHGHHHHHHGGHHGGGGGHHHHHHHHHHHGHHGGGGGHGHHGHHGGGFGGGGGGGGGADFFFFFFFFFFFFFFFFFFFFFFFFFFFFFFFFFFFFFFFFFFFFDFFFFFFFFFFFFFFFFFFBFFFBFFFFFFFFFFFFFFFFFFFFFFB
@M05620:37:000000000-D9766:1:1101:12625:9516 1:N:0:39
AGTGCCAGCTCTCAATCGCACAGGGGACCCAGGGCCTGGCCCCTCCATCCAGAAAACCTATGACCTCACCCGCTACCTGGAGCACCAACTCCGCAGCTTGGCTGGGACCTATGTGAGTATCCAGCGTAGGAATCTGGGAGTTGGGGAGGAGTGAGGAGTTGGGGAAAGACAGTCCTAACCGTGGAGGGTTCTGGTAAATGATGGGGTGAGGAGGGGCTCTTTGGCTCCCACCAGTCCCCCTGTCTGGTCTA
+
ABBBBFFFBFFFGGGGGGGGGGHHGGGGGGHHGGGGGGHHHHGHGGHHHHHHHGHHHGHHHHHHHHHHHHHGGGGGHHHHHGHGHHHHGHHHGGGGGHHHGHHGGGHHGHHHHHHHHHHHHHHHHGGGGGHHHHHHHHHGGHHHGGGGGGGHHHGHHGHHHHGGGGHHHHHHHHHHHHHHGEEGGGGGCFFFGGFGGGGGGGGGGGFFFFFFFFFFFFFFFFFFFFFFFFFFFFFFFFFFFFFFFFFFFFB
@M05620:37:000000000-D9766:1:1101:17911:9526 1:N:0:39
AGTGCCAGCTCTCAATCGCACAGGGGACCCAGGGCCTGGCCCCTCCATCCAGAAAACCTATGACCTCACCCGCTACCTGGAGCACCAACTCCGCAGCTTGGCTGGGACCTATGTGAGTATCCAGCGTAGGAATCTGGGAGTTGGGGAGGAGCGAGGAGTTGGGGAAAGACAGTCCTAACCGTGGAGGGTTCTGGTAAATGATGGGGTGAGGAGGGGCTCTTTGGCTCCCACCAGTCCCCCTGTCTGGTCTA
+
BCABCFFFDFFFGGGGGGGGGGHHGGGGGGHHGGGGGGHHHHGHGGHHHHHHHHHHHGHHHHHHHHHHHHHGGFGGHHHHHHHHHHHHGHHHGGGGGHHHGHHGGGHHGHHHHHHHHHHHHHHHHGGGGGHHHHHHHHHGGHHHGGGGGGG.EGGGGGHHHHGGGGGHHHHGGGGHHHGGGGGGGGGGEGGGGGFGGFHFFHFFFFFFFFFFFFFFFFFFFHHFFFFFFFFFFFFFFFFFFFFFHFFFFFF
@M05620:37:000000000-D9766:1:1101:7024:9529 1:N:0:39
ACCACACCTTCTACAATGAGCTGCGTGTGGCTCCCGAGGAGCACCCCGTGCTGCTGACCGAGGCCCCCCTGAACCCCAAGGCCAACCGCGAGAAGATGAGTGAGTGGCCCGCTCCCTCTTCTGGTGGCCGCCTCCCTCCTTCCTGGCCTCCCGGCGCTGCGCCCTTTCTCCCTTTTTCTCTCTTCTGCCGTTTTCCGTCGGACTTTCTTCTCTGCCCTGAGTCTCCTTTGGCACTCTGCCGGTTCTTGCTC
+
AAAAAAA1CFFFGGGGGGA1B1FGGFEAAAEFEAFEAEEGGHGHHGEAEEGGHHHHHHH/EEGGGGGGGGGHFFHGGGGHFHHHHGG?CG/>@CCCGHHFGHHHHHGGH?>CCCCFHCGHHG0<GHGH.ACCCGHGHHGHHHHHCCGGGGGGGG?AGGGB@@-;@FFEFF/BF///;BFFFFFFFFF/;;;AFF;BBF-9=9@@/;FFFFFFFF/;;FFFFF9BFFF/;F//;;;B/;;/@>;BFF/;/BB
@M05620:37:000000000-D9766:1:1101:12615:9533 1:N:0:39
AGTGCCAGCTCTCAATCGCACAGGGGACCCCGGGCCTGGCCCCTCCATCCAGAAAACCTATGACCTCACCCGCTACCTGGAGCACCAACTCCGCAGCTTGGCTGGGACCTATGTGAGTATCCAGCGTAGGAATCTGGGAGTTGGGGAGGAGTGAGGAGTTGGGGACAGACAGTCCTAACCGTGGAGGGTTCTGGTAAATGATGGGGTGCTGAGGGGCTCTTTGGCTCCCACCAGTCCCCCTGTCTGGTCTA
+
>3>AAFDFBFFFGFGGGGGFGCHDFEGGGG2EE?AEFFGHFFEAEFCGGH3F3A3GFE33GE5GE5FEGHHGEFGGH3GF1FGGHG0??GDGEEGGGF??EHHGGGFCAHGGGDFGHDFF2FD1F@?CCDGF1G<1<F<..><<CCC-A.<GC0D.0:GGH/DC.-.:;FBFBFFFBF/.ACA9AE.-9;CBFBBB/9999;//;.99./:/9..@@@E/:/9BB/FFEFFF.FFFFBED-;9BB/BFBBF
@M05620:37:000000000-D9766:1:1101:5717:9534 1:N:0:39
AGTGCCAGCTCTCAATCGCACAGGGGACCCAGGGCCTGGCCCCTCCATCCAGAAAACCTATGACCTCACCCGCTACCTGGAGCACCAACTCCGCAGCTTGGCTGGGACCTATGTGAGTATCCAGCGTAGGAATCTGGGAGTTGGGGAGGAGTGAGGAGTTGGGGAAAGACAGTCCTAACCGTGGAGGGTTCTGGTAAATGATGGGGTGAGGAGGGGCTCTTTGGCTCCCACCAGTCCCCCTGTCTGGTCTA
+
AAAABFFFBFFFGGGGGGGCFCHGGGGGFGHHAFGGGGHHHHGHGGHHHGHHHHHHHGHHHHGHHHHHHHHGGEEGHHHHGGHHHHFEFHHHEFFGGGFGGHHGGGHHGHHHHHHHHHHHHHHHHGGGGGHHHHHHHHFFCHGHGGFFFEGGHHHHHGHHHHGGGGHHFGHHHHHGHHHHGGGGGGGGCFGGGGCFGGGGGGGGGGFCFFFFFFFFFFFFFFFFFFFFFFFFFFFFFFFFFFFFFFFFFFB
@M05620:37:000000000-D9766:1:1101:8742:9539 1:N:0:39
AGTGCCAGCTCTCAATCGCACAGGGGACCCAGTGCCTGGCCCCTCCATCCAGAAAACCTATGACCTCACCCGCTACCTGGCGCACCCACTCCGCAGCTTGGCTGGGACCTATGTGAGTATCCAGCGTAGGAATCTGGGAGTTGGGGAGGCGTGCGGAGTTGGGGACAGCCAGTCCTAACCGTGGAGGGTTCTGGTAAATGATGGGGTGAGGAGGGGCTCTTTGGCTCCCACCAGTCCCCCTGTCTGGTCTA
+
>A>3>DDFAFFFG4FFFFFAEAHGGABAABAG3BBB5BGHFHGHGGFHHGHHDFHBFEHHFFFHHBFFHHH>>>>EGF3B1>BEFGE1?FH2EFCC<GBFGHFGGGGHGH2FGHG?GHHHHH2FHGGADGBBGHHHGH0FGHFHGG.<D.<CF.CG-AEFHHGG.-.;.;.;FFGG0;FGGGGG.;EFDFFFFFBBFFFFFFFFFFFFFFFFFFFFFFFFFFFFFFFFFFFFAFFFFFFFFFFFFFFFFFF
@M05620:37:000000000-D9766:1:1101:15561:9540 1:N:0:39
ACCACACCTTCTACAATGAGCTGCGTGTGGCTCCCGAGGAGCACCCCGTGCTGCTGACCGAGGCCCCCCTGAACCCCAAGGCCAACCGCGAGAAGATGCCCAGGTGAGTGGCCCGCTACCTCTTCTGGTGGCCGCCTCCCTCCTTCCTGGCCTCCCGGCGCTGCGCCCTTTCTCACTGGTTCTCTCTTCTGCCGTTTTCCGTAGGACTCTCTTCTCTGACCTGAGTCTCCTTTGGAACTCTGCAGGTTCTA
+
BBCBCCCCFFFFGGGGGGGGGGHHGGGBEEHGHGGGGGFGGHHHHGGGGGGGGHGGHHHEGGGGGGGGGGGHHHHGGGGHGHHHHGGGGGFGGGHGHHGHHHHGHHHHHHGGHHGGGGGHHHHHHHHHHGGHHGGGGGHGHHGHHGGGCFGGGGGGGG-ABCDFFFFFFFFFFFFFFFFFFFFFBFFFFFFFFFDFFFFFFF?DF0BFFFFFFFFFFFFFFFF/BFFFFFFFFFFFFFFFFFFFFFFFFFB
@M05620:37:000000000-D9766:1:1101:27447:9548 1:N:0:39
AGTGCCAGCTCTCAATCGCACAGGGGACCCAGGGCCTGGCCCCTCCATCCAGAAAACCTATGACCTCACCCGCTACCTGGAGCACCAACTCCGCAGCTTGGCTGGGACCTATGAGTATCCAGCGTAGGAATCTGGGAGTTGGGGCGGCGTGAGGAGTTGGGGCCAGACAGTCCTAACCGTGGCGGGTTCTGGTAAATGATGGGGTGAGGAGGGGCTCTTTGGCTCCCACCAGTCCCCCTGTCTGGTCTATC
+
>11>ADF@AFFFFFGBG11FEECE0EEEE0FHGA0/A/FFCGGHGGGFD0FBFFBAGEABAGFHGFFGHHHEG/EEHHH0FGGC0/0?E0@FEEGE/>GHGG1?</EFEHHHHFHF2BFG2GF<//<<11@FH<G00??FHHG-.<@-:;@..90;CFFGG?99CEGEGGBBFFFFFF@BE?-9@?@-;BFFB//BFF/FFFF?-@EFF9BB?@@?-9BFFBFBFF--AFFFBBFFFB@EBFFFFB9BBFF
@M05620:37:000000000-D9766:1:1101:7903:9580 1:N:0:39
ACCACACCTTCTACAATGAGCTGCGTGTGGCTCCCGAGGAGCACCCCGTGCTGCTGACCGAGGCCCCCCTGAACCCCAAGGCCAACCGCGAGAAGATGACCCAGTGAGGGGCCCGCTACCTTTTCTTGTGGCCGCCTCCCCCCTTCCCGGCCTCCCCGAGCTTCGCCCTTTCTTACTGGGTCTCTCTTCTTCCGGTTTCCCTAGGACTCCCTTCTCTTACCCTAGTCTCCTTTTGGAATCTTCCGGGTTTT
+
CCCDCDCCFFFFGGGGGGGGGGHHGGGBGGHHHGGGGGGGGHHHHGGGGGGGHHHHHHHFGGGGGGGGGGGHGHHGGGGHGHHHHGGGGGDGGGHHHH2FH2/?11110/><CG--<-<C000<000=0<<.=--;..;E..;-C/C/.:-A..;A.;-;;.0:-.;D-;F000:;00:.;//:0:0;0000;.-;AF0B000/;00//0./;;;:0000;/0:/:00:;0;F0B-;0000:00.;9;...
@M05620:37:000000000-D9766:1:1101:19788:9586 1:N:0:39
AGTGCCAGCTCTCAATCGCACAGGGGACCCAGGGCCTGGCCCCTCCATCCAGAAAACCTATGACCTCACCCGCTACCTGGAGCACCAACTCCGCAGCTTGGCTGGGACCTATGTGAGTATCCAGCGTAGGAATCTGGGAGTTGGGGAGGAGTGAGGAGTTGGGGAAAGACAGTCCTAACCGTGGAGGGTTCTGGTAAATGATGGGGTGAGGAGGGGCTCTTTGGCTCCCACCAGTCCCCCTGTCTGGTCTA
+
ABAAAFFFBFFFGGGGGGGCGGHGGCEEGGGHFEEEGGHHHHGHGGHHHHHHHHHHHGHHFFHHHGHHHHHGGEEGHGFH2FHHHHECFFHBEGGGFHGHGHHGGGHHGHHHHHHHHHHHHHHHHGGGGGHHHHHHHHEGGHHHGGAFGDEGHFHHEGHHHHGGGGHHGHHHHHHHHHHHGGFGDGGGEGGGGGGFGGGGGGGGGGFFFFFFFFFFFFFFFFFFFFFFFFFFFFFFFFFFFFFFFFFFFFF
@M05620:37:000000000-D9766:1:1101:10043:9589 1:N:0:39
AGTGCCAGCTCTCAATCGCACAGGGGACCCAGGGCCTGGCCCCTCCATCCAGAAAACCTATGACCTCACCCGCTACCTGGAGCACCAACTCCGCAGCTTGGCTGGGACCTATGTGAGTATCCAGCGTAGGAATCTGGGAGTTGGGGAGGAGTGAGGAGTTGGGGAAAGACAGTCCTAACCGTGGAGGGTTCTGGTAAATGATGGGGTGAGGAGCGGCTCTTTGGCTCCCACCAGTCCCCCTGTCTGGTCTA
+
ABABAFFFCFFFGGGGGGGGGGHHGGGEGGHHFFEGGGHHHHGHGGHHHHHHFHFHGGHGHHHHHHHHHHHGGEEGHHHH?GHEHHHFFHHHGGGGGHHHGHHGGGHHGHFHHHHHHHHHHHHHHGFDGGGGHHHHGHHGGHHHGGGGGDEHGFHHHGHHHHGGGAEHHHEHHHHHHHHHGEFGGGGGEFFGGGFFGGGGGGGGGGFFFFFFF.CCFFFFFFFFFFFFFFFFFFFFFFFFFFFFFFFFFFB
@M05620:37:000000000-D9766:1:1101:20590:9590 1:N:0:39
AGTGCCAGCTCTCAATCGCACAGGGGACCCAGGGCCTGGCCCCTCCATCCAGAAAACCTATGACCTCACCCGCTACCTGGAGCACCAACTCCGCAGCTTGGCTGGGACCTATGTGAGTATCCAGCGTAGGAATCTGGGAGTTGGGGAGGAGTGAGGAGTTGGGGAAAGACAGTCCTAACCGTGGAGGGTTCTGGTAAATGATGGGGTGAGGAGGGGCTCTTTGGCTCCCACCAGTCCCCCTGTCTGGTCTA
+
ABBBCFFFCFFFGGGGGGGGGGHHGGGGGGHHGGGGGGHHHHGHGGHHHHHHHHGHHGHHHHHHHHHHHHHGGGGGHHHHHHHHHHHHGHHHGGG/EHHHGHHGGGHHGHHHHHGHHHHHHHHHHGGGGGHHHGHHHHHGAFGHFGGGCDEHHHHHHCGHHHGGGGHHHHHHHGHHHHHHGGGGGGGGAFGGGGBFGGGGGGGGGGFFFFFFFFFFFFFFFFFFFFFFFFFFFFFFFFFFFEBFFFBFFFB
@M05620:37:000000000-D9766:1:1101:22040:9595 1:N:0:39
ACCACACCTTCTACAATGAGCTGCGTGTGGCTCCCGAGGAGCACCCCGTGCTGCTGACCGAGGCCCCCCTGAACCCCAAGGCCAACCGCGAGAAGATGAGTGAGTGGCCCGCTCCCTCTTCTGGTGGCCGCCTCCCTCCTTCCTGGCCTCCCGGCGCTGCGCCCTTTCTCACTGGTTCTCTCTTCTGCCGTTTTCCGTAGGACTCTCTTCTCTGCCCTGAGTCTCCTTTGGCACTCTGCAGGTTCTTGCTC
+
AAAAAAAA1CFFGGGC3GFFG1GFEEEA00FGAFFEAEGE?GHGHGGG/EEGFGEFHHFC?ECGG?EEGEAEGEHGGEEHEEHHEFFEGGG@@CFF1F1GG1>FGFGFHF@@C->FHHGHHFGF0CCHACGGGGHGHHGGHHFHHHFFGGGEC@:A@G@B@@F@@FFBFFFFFF-BFFFFFFFFFFFBF@-A/E/FFB?A?BFFBFFFFFFFFFFFFFFFBBFFFFF//BB/BBFF/BB/9;A/9F/;/;9
@M05620:37:000000000-D9766:1:1101:20572:9597 1:N:0:39
AGTGCCAGCTCTCAATCGCACAGGGGACCCAGGGCCTGGCCCCTCCATCCAGAAAACCTATGACCTCACCCGCTACCTGGAGCACCAACTCCGCAGCTTGGCTGGGACCTATGTTGAGTATCCCGCGTAGGACTCTGGGCGTTGGGGCGGCGTGCGGCGTTGGGGAACGCCCGTCCTAACCGTGGAGGGTTCTGGTAAATGATGGGGTGAGGCGGGGCTCTTTGGCTCCCACCAGTCCCCCTGTCTGGTCT
+
BBAABFFFCFFFGGGGGGGGGGHGGGGGGGGHGGGGGGHHHHGHGGHHHHHHHHHHHGHHHHHHHHHHHHHGGEGGHHHHGHHHHHHFGHHHAFEGGHHHGHHGGGHHGHHFGGFF32B3FH3?<<BB/AEHCHHHHHB.@<@DHGC.;@-A?AAAD-9@DFFFFFF?..9-::ADFFBFFFFEA.;DFDFFFF99BFFEFFFFFFFDD.;..;BFFFCFBFFFFFFFFFFFBAF/FFFFFFFBFFFF9B9
@M05620:37:000000000-D9766:1:1101:7438:9598 1:N:0:39
ACCACACCTTCTACAATGAGCTGCGTGTGGCTCCCGAGGAGCACCCCGTGCTGCTGACCGAGGCCCCCCTGAACCCCAAGGCCAACCGCGAGAAGATGCCCAGGTGAGTGGCCCGCTACCTCTTCTGGTGGCCGCCTCCCTCCTTCCTGGCCTCCCGGAGCTGCGCCCTTTCTCACTGGTTCTCTCTTCTGCCGTTTTCCGTAGGACTCTCTTCTCTGACCTGAGTCTCCTTTGGAACTCTGCAGGTTCTA
+
AAAAAAAAFFFFGGGGFGG1E1FCEAAEGEGHCFGGGGGGGHHHHGGGFGGFEGHFHHHGGGGGGAEGGGGCGFGGGGEH/EHGEGE/CCG@<CFFFHHHFHHGHHHHHHGGHHGGC?GFDDGHHHHHGHGHHCCCFFCEHHGHGGFGGBFFBFGGG@-;AFFGGGF@@FFFFFFFFFFFFFFFFFFFFFFFF@BFFFFFFFFBB/BFFFFFFFFFFFFFFFFBFFFFFFFFFFFFFFFFFFFFFFFFFFB
@M05620:37:000000000-D9766:1:1101:20517:9615 1:N:0:39
ACCACACCTTCTACAATGAGCTGCGTGTGGCTCCCGAGGAGCACCCCGTGCTGCTGACCGAGGCCCCCCTGAACCCCAAGGCCAACCGCGAGAAGATGCCCAGGTGAGTGGCCCGCTACCTCTTCTGGTGGCCGCCTCCCTCCTTCCTGGCCTCCCGGAGCTGCGCCCTTTCTCACTGGTTCTCTCTTCTGCCGTTTTCCGTAGGACTCTCTTCTCTGACCTGAGTCTCCTTTGGAACTCTGCAGGTTCTA
+
BBBBBBBBFFFFGGGGGGGGFGFHGGGFHGHHHGG?EGGGGHHHHGGGEGGGHFGHHHHGGGGGGGGGGGGFHHHGGGGHEHHHHGGGGCBFGDHHHBHHHHHGHHHHHGGGHHGGGGGHHHHHHHHHHHGHHGGGGGHGHHGHHGGGGGGGGGGGGG-ADGGGGGFFFFFFFFFFFFFFFFFFFFFFFFFFFFFFFFFFFFFFFFFFFFFFFFFFFFFFFFFFFFFFFFFFFFFFFFFFFFFFFFFFFFF
@M05620:37:000000000-D9766:1:1101:21103:9624 1:N:0:39
ACCACACCTTCTACAATGAGCTGCGTGTGGCTCCCGAGGAGCACCCCGTGCTGCTGACCGAGGCCCCCCTGAACCCCAAGGCCAACCGCGCGAAGATGAGTGAGTGGCCCGCTCCCTCTTCTGGTGGCCGCCTCCCTCCTTCCTGGCCTCCCGGCGCTGCGCCCTTTCTCACTGGTTCTCTCTTCTGCCGTTTTCCGTAGGACTCTCTTCTCTGCCCTGAGTCTCCTCTGGAACTCTGCCGGTTCTCGCTC
+
BBBBB@BACFFFGGGGGG5FGFHHGGGA4EGGGGFEAFE2AGGGHGGEAEGGGHFHHHFE@EEGGEGGGCEGHHHGGFGHGHHHFFEEGG/<B@C?DFGHGDBGHHGFHGCCG-CCHCGHHHHH0G.GCCGGDGGGHHGGGGGGGGGGGGGEGG-A?BBAB=FBBFFFFFFFFF.FFFFFFFFFFFFFB;.;FFBFF:F9?/FFBFFFFFFFFF//;FA:.BBFF9B.;//9BFFF//B/;;@AEF/;.;:
@M05620:37:000000000-D9766:1:1101:17461:9626 1:N:0:39
AGTGCCAGCTCTCAATCGCACAGGGGACCCAGGGCCTGGCCCCTCCATCCAGAAAACCTATGACCTCACCCGCTACCTGGAGCACCAACTCCGCAGCTCGGCTGGGACCTATGTGAGTATCCAGCGTAGGAATCTGGGAGTTGGGGAGGAGTGAGGAGTTGGGGAAAGACAGTCCTAACCGTGGAGGGTTCTGGTAAATGATGGGGTGAGGAGGGGCTCTTTGGCTCCCACCAGTCCCCCTGTCTGGTCTA
+
>1>>>DF11C@FGGGGGGGGGGFFFCGGGF0AFAEECFGGCGGCEGFGFH1FBGFHHFCCHHHGFHG1BBB@E>>EHFGHBFG/FGC/?GHG/E///01?/F/EF/FHCCH1<FGB1B2@G@GDB<?/BAGGF<DDG00//0>>C<.><.<<.00.<./<0/:ACA:G/GBGHHFGF0FGG9A-..CA..99;09009990;9/----;-9B----;9-//;//9BFFABABE-99/9EB>F9FBFF/F/B
@M05620:37:000000000-D9766:1:1101:8050:9633 1:N:0:39
ACCACACCTTCTACAATGAGCTGCGTGTGGCTCCCGCGGAGCACCCCGTGCTGCTGACCGAGGCCCCCCTGAACCCCAAGGCCAACCGCGAGAAGATGCCCAGGTGAGTGGCCCGCTCCCTCTTCTGGCGGCCGCCTCCCTCCTTCCTGGCCTCCCGGAGCTCCGCCCATTCTCACTGGTTCTCTCTTCTGCCGTTTTCCGTACGACTCTCTTCTCTGACCTGAGTCTCCTTTGAAACTCTGCAGCTTCTA
+
1AAAA?AAFFFDFBGFEDGGF1B1E00EA0FHFGFE0AEAEEHHHGEGB>E/1@11FEFE?//>?//EEGG01<<EFG///<F//F/<B?C//?<1<111F1/.11>011>F0.-<--.<<C/00:C00--;--;-9:../99/00/9:F--/9--9-;-@-//-;99-9;F///B//;B/9/BFFF/9:9F/9BF/9BB-B-----;-//;/9BF99/B//-/-;BF/;FF/9/B////9//9///9//B
@M05620:37:000000000-D9766:1:1101:25360:9639 1:N:0:39
AGTGCCAGCTCTCAATCGCACAGGGGACCCAGGGCCTGGCCCCTCCATCCAGAAAACCTATGACCTCACCCGCTACCTGGAGCACCAACTCCGCAGCTTGGCTGGGACCTATGTGAGTATCCAGCGTAGGAATCTGGGAGTTGGGGAGGAGTGAGGAGTTGGGGAAAGACAGTCCTAACCGTGGAGGGTTCTGGTAAATGATGGGGTGAGGAGGGGCTCTTTGGCTCCCACCAGTCCCCCTGTCTGGTCTA
+
BB>BBFFFDFFFGGGGGGFCGFHGGGGGGGHHFEGGGGHHHHGHGGHHHHGHHHHGHGHHGHHHHHHHHHHGGEFGHGHHBGHHHHHGFFHGEGGGGHHHGHHGGGHHGHHHHHHHHHHHHHHHHGGGGGHHHHHHHHFGGHHHGGEGGGGHHHHHHGHHHHGGGGHHGHHHHHHHHHHHGGGGGGGGEGGGGGGGGGHHHGHGGGFFFFFFFFFFFFFFFFHFFFFFFFFFFFFFFFFFFFFFFFFFFFF
@M05620:37:000000000-D9766:1:1101:10554:9644 1:N:0:39
AGTGCCAGCTCTCAATCGCACAGGGGACCCAGGGCCTGGCCCCTCCATCCAGAAAACCTATGACCTCACCCGCTACCTGGAGCACCAACTCCGCAGCTTGGCTGGGACCTATGTGAGTATCCAGCGTAGGAATCTGGGAGTTGGGGAGGAGTGAGGAGTTGGGGAAAGACAGTCCTAACCGTGGAGGGTTCTGGTAAATGATGGGGTGAGGAGGGGCTCTTTGGCTCCCACCAGTCCCCCTGTCTGGTCTA
+
AA>>AFFFBFFFG4GGGGGAECHGGGGGGEHHBEEFGGHHHHGHGGHHHHHHHHHFHGHHHGHHHGHHHHHGG>EFHHHHBGHHHH1?EGHBEFFGGHFHGHHGGGHHGHHHHHHHHHHHHHGHHGGFGGHHHHHHHHGFGHHHGGGGG?EHHFHHHGHHHHGGGGHHHHGHHHHHHHHHGGGGGGGG;CFGGGFFGGGGGGGGGGFFFFFFFFFFFFFFFFFFFFFFFFFFFFFFFFFFFFFFFFFFFFF
@M05620:37:000000000-D9766:1:1101:25567:9662 1:N:0:39
AGTGCCAGCTCTCAATCGCACAGGGGACCCAGGGCCTGGCCCCTCCATCCAGAAAACCTATGACCTCACCCGCTACCTGGAGCACCAACTCCGCAGCTTGGCTGGGACCTATGTTGACTCTCCCGCGTCGGACTCTGGGCGTTGGGGCGGCGTGCGGCGTTGGGGAACGCCCGTCCTACCCGTGGCGGGTTCTGGTAACTGATGGGGTGCGGCGGGGCTCTTTGGCTCCCACCAGTCCCCCTGTCTGGTCT
+
>>>1>DF11CFFG1FGBAF1E0FAFAAAEEFGAAEAAFGHHGEFGGHFHHGGGHH0BEHHGEGFHDFFGHH/>>>>G1BB>BFHHH0/?FGFEEC@>FFGCFHGGGHHGHEHFHFF21B1BGHFGGGG/@CGGCGHHH0>ACCGFC<.A@A@GGG@@@@-@@F@@AAEB-@99@FFFF/AFFFF@?@@@;EFFFFFFFFFF/BFF-A;>9@?-;9@@@=FFFFFFFFFFABFF-9;FFFFF@E;FFFFFFF
@M05620:37:000000000-D9766:1:1101:12922:9665 1:N:0:39
GAGGCTGCTTTGGAAGAAACTGACAAGCCAGGGACAAAAGATCGGAAGAGCACACGTCTGAACTCCAGTCACGAGATTCCATCTGGTATGCCGTCTTCTGCTTGAAAAAAAAACCGCTACCTCTTCTGGTGGCCAACACCCTAATTCCTGGCATCACGGCAATGCGCACTTTCTCACTGGTTCTCTATTCTGCCGTTTTCCGTCGGACTCTCTTCTCTGCCCTGCGTCTCCTTTGGAACTCTTCCGGTTCT
+
AAAAAACBFFDFFFGC4CGFFDDFGBGA24BEAFA2BBBF2ABAA22B22B3121ABA2BGE3ABFA3AAFE?B0E?55@55D@4B3443BB/1>114B4B43@?@3GA//><//<<<//0@F11@@@110/001??/?//>0F11>1<10001<1<..--</0<.:CD?GG0000;;;/;C00C0000C0;0C9.EBEFFAF.-;-;BF/FFFF/9B9/;./;.;9@.FFFBF///9;9FF/;9.99;A;
@M05620:37:000000000-D9766:1:1101:19947:9667 1:N:0:39
ACCACACCTTCTACAATGAGCTGCGTGTGGCTCCCGAGGAGCACCCCGTGCTGCTGACCGAGGCCCCCCTGAACCCCAAGGCCAACCGCGAGAAGATGCCCAGGTGAGTGGCCCGCTACCTCTTCTGGTGGCCGCCTCCCTCCTTCCTGGCCTCCCGGAGCTGCGCCCTTTCTCACTGGTTCTCTCTTCTGCCGTTTTCCGTAGGACTCTCTTCTCTGACCTGAGTCTCCTTTGGAACTCTGCAGGTTCTA
+
BCCCABBCFFFFFFGGGGFGGGHGGEGGGGHGHFFGGGGGGHHHHGGEEEFGHHHHHHHGGGGGGGGGGGGHGHHGEGGHGHHHHGGGGGCDGGHHHHGHHHHGHHHHHHGGHHGGG-AHHHHHGHHHHHGHHGGGGGHGHHGHHGGGFGGGGGGGGG-;BGGGGGFFFFFFFFFFFFFFFFFFFFFFFFFFFFDFFFFFFF?AA0;FFFFFFFFFFFFFFFF/FFFFFFFFFFFFFFFFFFFFFFFFFFF
@M05620:37:000000000-D9766:1:1101:15318:9672 1:N:0:39
ACCACACCTTCTACAATGAGCTGCGTGTGGCTCCCGAGGAGCACCCCGTGCTGCTGACCGAGGCCCCCCTGAACCCCAAGGCCAACCGCGAGAAGATGCCCAGGTGAGTGGCCCGCTACCTCTTCTGGTGGCCGCCTCCCTCCTTCCTGGCCTCCCGGAGCTGCGCCCTTTCTCACTGGTTCTCTCTTCTGCCGATTTCCGTAGGACTCTCTTCTCTGACCTGAGTCTCCTTTGGAACTCTGCAGGTTCTA
+
CCCCCCCCFFFFGGGGGGGGGGHHGGGGDGHHHGGGGGGGGHHHHGGGDGGGHHHGHHHGGGFGGGGGGGGHHHHGGGGHGHHHHGGGGGGGGGHHHHHHHHHGHHHHHHGGHHGGGCGHHHHHHHHGHHGHHGGGGGHGHHGHHGGGGGGGGGGGGG-ACGGGGGFFFFFFFFFFFFFFFFFFFFFFHHHFFFFFFFFFFFFFFBFFFFFFHHHFHFFFFHFFFFFFFFFFFFFFFFFFFFFHFFFFFFB
@M05620:37:000000000-D9766:1:1101:15279:9672 1:N:0:39
GAGGCTGCTTTGGAAGAAACTGACAAGCCAGGGACAAAAGATCGGAAGAGCACACGTCTGAACTCCAGTCACGAGATTCCATCTCGTATGCCGCCTTCTGCTTGCAAAACAAAAGAACAGGCTCCTACAAGACTCCAAGGGAGTAAAAGAGCTGATGAAACAATCGCAAGCAAGTCACTCATTTCCGCTTCAGCACTCTTGTGGATCGAATCGAACAACTTTCAGCATTTGCACTTCTCACTGACAAGCCC
+
ABBBBAFBFFFFGGGGGGGGG5F4BA4C2FFEEF2F2FBA2AFF2E2F22BG121AAA2B553553335BFF?1>E?FD5F5FG31?EB3FG@/>A1BBG4BGG??F3?0??GH3/B0BB//00?B?1BBB001?B1@</?/?<@FFG1?F0<1<11?1<<0.>1.<>.-.<<C00000=<==<D<AADF.0;0;G0/;C0;0.099.9/0.99/.;9.909;90;;000=0099/09/9/;://9/9A..
@M05620:37:000000000-D9766:1:1101:21578:9683 1:N:0:39
AGTTCCAGCTCTCCATCGCACAGGGTCCCCAGGGCCTGGCCCCTCCATCCAGAAAACCTATGACCTCACCCGCTACCTGGCGCACCCCCTCCGCAGCTTGGCTGGGACCTATGTGAGTATCCAGCGTAGGAATCTGGGAGTTGGGGAGGAGTGAGGAGTTGGGGCAAGCCAGTCCTAACCGTGGAGGGTTCTGGTAAATGATGGGGTGAGGAGGGGCTCTTTGGCTCCCACCAGTCCCCCTGTCTGGTCTA
+
>>>1>BFFFFFFGAGGGGCCECHFF00BFGFG0AABFFAGGHGHGGHGGFGHHFEFGGHFGDHHHFGHHHH/E>/EGHDG0>EEEG//>EE>EECGGHFFEFFFGGGF?GFFHHFDGH2FHHFFHGG?@GHFGFHFFH0FCHHBCG.<A.<GH0DH0<GHHEGC.-:C.;/CFFGG0BFGGGFG.EGGEFFGGGGFFFBFEFFFFF;-9A-FFF@@?;EFFFF/BFFEFBFF9FFFFFFF@EFFFFBFBFB
@M05620:37:000000000-D9766:1:1101:13402:9694 1:N:0:39
AGTGCCAGCTCTCAATCGCACAGGGGACCCAGGGCCTGGCCCCTCCATCCAGAAAACCTATGACCTCACCCGCTACCTGGAGCACCAACTCCGCAGCTTGGCTGGGACCTATGTGAGTATCCAGCGTAGGAATCTGGGAGTTGGGGAGGAGTGAGGAGTTGGGGAAAGACAGTCCTAACCGTGGAGGGTTCTGGTAAATGATGGGGTGAGGAGGGGCTCTTTGGCTCCCACCAGTCCCCCTGTCTGGTCTA
+
CCBCCFFFCFFFGGGGGGGGGGHHGGGGGGHHGGGGGGGHHHGHGGHHHHHHHHHHHGHHHHHHHHHHHHHGGEGGHHHHHHHHHHHHGHHGGGGGGHHHGHHGGGHHGHHHHHHHHHHHHHHHHGEFGGHHHHHHGHHGGHHHGGGGGGGHHGHHHGHHHHGGGGHHHHHHHHHHHHHHGGGGGGGGCFFGGGGGGFGGHHHGGGFFFFFFFFFFFFFFFHHFFFFFFFFFFFFFFFFFFFFFFFFFFFF
@M05620:37:000000000-D9766:1:1101:11686:9694 1:N:0:39
GAGGCTGCTTTGGAAGAAACTGACAAGCCAGGGACAAAAGATCGGAAGAGCACACGTCTGAACTCCAGTCACGAGATTCCATCTCGTATGCCGTCTTCTGCTTGAAAAAAAAAAAAAAAAAAAAAAAAAAAACAAAAAAAAGAAAAAAAAAAAAAAAAAATAAAATTAAAAAAGGTGTGAAAAGAGAAAGAGAAAAAGAGACAAAACGAAAAAGAAAGCGTGGATAAAATGAGCAATGGGACATTCAAAGA
+
A>AAAAFAFFFFGFGGAGGGGEBFGBGHG4GHGGGA2AABFFHHGGFF2FGHHEHEGHHGDGHHH33BFGHFF1E>EGFGHG5EFFCEFFGHGEEGFGHHFGG3BFHHHCGGGB/>>//-<-<----:--:-....9.---...99.-9----;------.;///////9//;..///.//9:/;..///9.9/9.9......;...-...-....///.;.-.////9///////://..9;////////
@M05620:37:000000000-D9766:1:1101:2946:9700 1:N:0:39
ACCACACCTTCTACAATGAGCTGCGTGTGGCTCCCGAGGAGCACCCCGTGCTGCTGACCGAGGCCCCCCTGAACCCCAAGGCCAACCGCGAGAAGATGCCCACGTGAATGGCCCCCTACCTCTTCCGGTGGCCGCCTCCCTCCTTCCTGGCCTCCCGGCGCCGCGCCCTTTCTCACTGGTTCTCTCTTCTGCCGTTTTCCGTACGACTCTCTTCCCTGACCTGAATCTCCTTTGGAACTCTGCAGGTTCTA
+
CDDDDDDDFFFFGGGGGGGGGGHHGGGGHGHHHGGGGGGGGHGHHGGGGGGGGHHHHHHGGGGGGGGGGGGHGHHGGGGHGHHHHGGGGGGGGGF2GHHHHH/</?//@?1CGH?A<<FGGFFH00<<--<CC@CGDGHGHHGGGGGG0/9FFFGFCB--;-:;-@CC=FFFFB0;B99FFFFFFFFF0B0BF@D9FE0FDB999ADFFFFFFF0;9B/9FF/90;9;9:FFF090;BFB00BBFA.;B90
@M05620:37:000000000-D9766:1:1101:21569:9708 1:N:0:39
AGTGCCAGCTCTCAATCGCACAGGGGACCCAGGGCCTGGCCCCTCCATCCAGAAAACCTATGACCTCACCCGCTACCTGGAGCACCAACTCCGCAGCTTGGCTGGGACCTATGTGAGTATCCAGCGTAGGAATCTGGGAGTTGGGGAGGAGTGAGGAGTTGGGGAAAGACAGTCCTAACCGTGGAGGGTTCTGGTAAATGATGGGGTGAGGAGGGGCTCTTTGGCTCCCACCAGTCCCCCTGTCTGGTCTA
+
AAAAAFFFCFFFGGGGGGGGGGHGGGGGGGHHGGGGGGHHGHGHGGHHHHHHHHHHHGHHGHHHHGHHHHHGGEEFHHHHHHHHHHHHGHHHGGGGGHHHGHHGGGHHGHHHHHHHGHHHHHHHHGGGGGHHHHHHGHHGGHHHGGFGGGEHHHHHHGGHHHGGGGHHHHHHHHHHHHHHGGGGGGGGEGGGGGGGGGGGGGGGGGDFFFFFFFFFFFFFFFFFFFFFFFFFFFFFFFFFFFFFFFFFFFF
@M05620:37:000000000-D9766:1:1101:21699:9717 1:N:0:39
ACCACACCTTCTACAATGAGCTGCGTGTGGCTCCCGAGGAGCACCCCGTGCTGCTGACCGAGGCCCCCCTGAACCCCAAGGCCAACCGCGAGAAGATGAGTGAGTGGCCCGCTCCCTCTTCTGGTGGCCGCCTCCCTCCTTCCTGGCCTCCCGGCGCTGCGCCCTTTCTCACTGCTTCTCTCTTCTGCCGCTTTCCGTCGGACTCTCCTCTCTGCCCTGCTTCTCCTTTGGAACTCTGCTGGCTCTTGCTC
+
ABBAABBBCFFFGGGGGG5BEDGFEEEBAAHHEFGE?EGEEHHHHGGGDEGGGHHFHHHGGGGGGFGGGGGHHGHGGGEHGFHHHGGEDCBBDGHGGHFC2??GGHCFE//<--<.FH0FHH0<DGGA.CCC.AHAGHGHFH:GC/.9BFE..-AB-BBD;@D??////99////://;BF//;FFFF/@--.;9/9/.9-@=@FF//:BF/;9B/AF../9;9/BF//99/9/9//::/;/9.9B/9/9/
@M05620:37:000000000-D9766:1:1101:12604:9717 1:N:0:39
ACCACACCTTCTACAATGAGCTGCGTGTGGCTCCCGAGGAGCACCCCGTGCTGCTGACCGAGGCCCCCCTGAACCCCAAGGCCAACCGCGAGAAGATGCCCAGGTGAGTGGCCCGCTACCTCTTCTGGTGGCCGCCTCCCTCCTTCCTGGCCTCCCGGCGCTGCGCCCTTTCTCACTGGTTCTCTCTTCTGCCGTTTTCCGTAGGACTCTCTTCTCTGACCTGAGTCTCCTTTGGAACTCTGCAGGTTCTA
+
BBBBBBBBFFFFGGGGGGGGGGHHGGGGHGHHHGGGGGGGGHHHHGGGGGGGHHHHHHHGGGGGGGGGGGGHHHHGGGGHGHHHHGGGGGGGGGHHHHHHHFHGHHHFHHGGHHGGCCGHHHHHHFDHHGGHHGGGGGHGHHGGGGGGGGGGGGGGGG-9DBCFFFFFFFFFFFBFFFFFFFFFFFFFFFFFFFFFFFFFFFFDDEFFFFFFFFFFFFBFFFF/.BFFFFFFFFFFFFFFFFFFFFFFFF:
@M05620:37:000000000-D9766:1:1101:12827:9721 1:N:0:39
ACCAACCTTCTACAATGAGCTGCGTGTGGCTCCCGAGGAGCACCCCGTGCTGCTGACCGAGGCCCCCCTGAACCCCAAGGCCAACCGCGAGAAGATGAGTGAGTGGCCCGCTACCTCTTCTGGTGGCCGCCTCCCTCCTTCCTGGCCTCCCGGCGCTGCGCCCTTTCTCACTGGTTCTCTCTTCTGCCGTTTTCCGTAGGACTCTCTTCTCTGACCTGAGTCTCCTTTGGAACTCTGCAGGTTCTAGATCG
+
ABAAAAAFFFFDFGGFFFGGF44EAEGHGHAFFFEAEE2ABFGHGGEAECF5E3AFGHE@EGEFEEEF>F2BGHEFEEGF/FGHE?E/BCDCDHHGBFF@GHHHHGGHHGGC-<FGHHHGEGBGGDHHG-AADHGHHCFHHHFFCCGFFGED@-;??@DF-AADFFFFFFFFE.:FFFFFFFFFFFFFFDFFEFFFBFFD/FFFFFFFFFFFB/;/F./B:BFFFFFFFFFFFFFFFFBBFAFFF9//BF?
@M05620:37:000000000-D9766:1:1101:24053:9731 1:N:0:39
AGTGCCAGCTCTCAATCGCACAGGGGACCCAGGGCCTGGCCCCTCCATCCAGAAAACCTATGACCTCACCCGCTACCTGGAGCACCAACTCCGCAGCTTGGCTGGGACCTATGTGAGTATCCAGCGTAGGAATCTGGGAGTTGGGGAGGAGTGAGGAGTTGGGGAAAGACAGTCCTAACCGTGGAGGGTTCTGGTAAATGATGGGGTGAGGAGGGGCTCTTTGGCTCCCACCAGTCCCCCTGTCTGGTCTA
+
AA>ABFFFBFFFGGGGGGEGGGHGGGGGGGHGFFEG2FHHFHGDFGFHHHFHHFEGHGHGHHHHHFHFHG1EFEEGHFHHHHHHHHGHGHHHGGGGGHHHGH3FFDFHGHGHFHGF3FHHHDB2FCGGGCHFGHFFD0CF?FDC@@FCCDGGFFDGFGGHGCCFEAGCGHHHGFG000CG?GE?D9.?D?FFF00CBFGGFFC0CDA>.9./ABAC@DE//9/FFFBE.BFFFFFFFFFF;ABFBFFFFEB
@M05620:37:000000000-D9766:1:1101:20814:9734 1:N:0:39
ACCACACCTTCTACAATGAGCTGCGTGGGGCTCCCGAGGAGCACCCCGTGCTGCTGACCGAGGCCCCCCTGAACCCCAAGGCCAACCGCGAGAAGATGCCCAGGTGAGTGGCCCGCTACCTCTTCTGGTGGCCGCCTCCCTCCTTCCTGGCCTCCCGGCGCTGCGCCCTTTCTCACTGGTTCTCTCTTCTGCCGTTTTCCGTAGGACTCTCTTCTCTGACCTGAGTCTCCTTTGGAACTCTGCAGGTTCTA
+
>A>AAA>AFFFFDGGDFGAFGCEFG0E?0AEGHGGGC???//FA/EEA/EFGFEFHB0FE/>>/?E@?EEFHHGHG/EGHEH<GEFAC@C</CGFCFGHGFFHFGHFHHHFGHHC@C-AGGHHHHHHGHHGHHCGGFGHGGGFGBGFGGEFFFFGGB@-9@@-A-@B@@FFFFFBFFFFFFFBFFFFFFFFFF@FFFFFFBB:B?BFFFFFFFFFFFF/;FFFBFFFBFBFFFFFFEFFF//9BFFFFBB/
@M05620:37:000000000-D9766:1:1101:11149:9736 1:N:0:39
ACCACACCTTCTACAATGAGCTGCGTGTGGCTCCCGAGGAGCACCCCGTGCTGCTGACCGAGGCCCCCCTGAACCCCAAGGCCAACCGCGAGAAGATGAGTGAGTGGCCCGCTACCTCTTCTGGTGGCCGCCTCCCTCCTTCCTGGCCTCCCGGAGCTGCGCCCTTTCTCACTGGTTCTCTCTTCTGCCGTTTTCCGTAGGACTCTCTTCTCTGACCTGAGTCTCCTTTGGAACTCTGCAGGTTCTCGATC
+
BBB?ABBBFFFFGGGFEGGGGFHHGEEA4AFGGGGE?FGGGHHHHGGGDEGGFHHGHHHGCGCGGAGGGGGGHHHGGGFHGGHHHGGEGGB@CGFF2GBHHHHHHHGFHGFGGFGHFHFHHHFHDGGH.<CDGGHGHHGHHFHHFHGFGGGGGG-DGGGGGGGAFFFFFF/BFFFFFFFFFFFFFFFFFDADFFFFFFFADFFF/FFFFFFBFF/;FFFFFFFFFFFFFFFFBFFFBFEBFAFFFF/A/B?
@M05620:37:000000000-D9766:1:1101:22061:9750 1:N:0:39
AGTGCCAGCTCTCAATCGCACAGGGGACCCAGGGCCTGGCCCCTCCATCCAGAAAACCTATGACCTCACCCGCTACCTGGAGCACCAACTCCGCAGCTTGGCTGGGACCTATGTGAGTATCCAGCGTAGGAATCTGGGAGTTGGGGAGGAGTGAGGAGTTGGGGAAAGACAGTCCTAACCGTGGAGGGTTCTGGTAAATGATGGGGTGAGGAGGGGCTCTTTGGCTCCCACCAGTCCCCCTGTCTGGTCTA
+
ABAAAFFFBFFFGGGGGGAFFGHHGGGGGGHHG2EEFFHHHHGHGGHGHHHHHHHHHGHHHHHHHHHFHHHGGCEEHHHHBGHEGHCGFHHHGGEEGHHHGHHGGGHHGHEHHHHEDDBGHHHHHGGD/AFD<GHHHHFEAFGHGFFCGDD<CF0GGD<GHGG?CDGFFGHFGGHHHHBFGGGGDGGG.:.;;0FFBFFBFGGGE.;BFFFFFF---BFFFFF/;BFEFBFFFFFFFFFF;.BFFB/;BF/
@M05620:37:000000000-D9766:1:1101:22046:9762 1:N:0:39
AGTGCCAGCTCTCAATCGCACAGGGGACCCAGGGCCTGGCCCCTCCATCCAGAAAACCTATGACCTCACCCGCTACCTGGAGCACCAACTCCGCAGCTTGGCTGGGACCTATGTGAGTATCCAGCGTAGGAATCTGGGAGTTGGGGAGGAGTGAGGAGTTGGGGAAAGACAGTCCTAACCGTGGAGGGTTCTGGTAAATGATGGGGTGAGGAGGGGCTCTTTGGCTCCCACCAGTCCCCCTGTCTGGTCTA
+
ABAABFFFBFFFGGGGGGGEGCHEFGGGGGHHGGGFGGHHHHGHGGHHHHHHHEHHHGHGHHHHHHHHHHHGGGGGHHHHHHHHHHHHGHHHGGCFGGHHEHHFGGHHGHHHHHHHFGHHHHHHHGGGFGHHHHHHHHHGFHHGGGGGGGGHGHHGHGHGHHGGGGHHHHHHHHHHHHHHGGGGGGGGFGGGGGGGGGGGGGGFE.ABFFFFFF=-=DFFFFFFFFFFFFFFFFFFFFFFFFFFFBBFBFB
@M05620:37:000000000-D9766:1:1101:16645:9782 1:N:0:39
ACCACACCTTCTACAATGAGCTGCGTGTGGCTCCCGAGGAGCACCCCGTGCTGCTGACCGAGGCCCCCCTGAACCCCAAGGCCAACCGCGAGAAGATGCCCAGGTGAGTGGCCCGCTACCTCTTCTGGTGGCCGCCTCCCTCCTTCCTGGCCTCCCGGAGCTGCGCCCTTTCTCACTGGTTCTCTCTTCTGCCGTTTTCCGTAGGACTCTCTTCTCTGACCTGAGTCTCCTTTGGAACTCTGCAGGTTCTA
+
CCCCCCCCFFFFGGGGGGGGGGHHGEGFHGHHHGGGGGGGGHHHHGGGGGGGHHGHHHHGGGGGGGGGGGGHHHHGGGGHGHHHHGGGGGGGGGHHHHHHHHHFHHHHHHGGHHGGGGGHHHHHHHHHHHGHHGGGGGHGHHGHHGGGGGGGGGGGGG-ACGGGGGFFFFFFFFFFFFFFFFFFFFFFFFFFFFFFFFFFFFFFFFFFFFFFFFFFFFFFFFFFFFFFFFFFFFFFFFFFFFFFFFFFFFF
@M05620:37:000000000-D9766:1:1101:20041:9786 1:N:0:39
GAGGCTGCTTTGGAAGAAACTGATAGATCAGGGACACAAGATCGGCAGGACACACATCTGAACTCTAGTCACGAGATTGAAGCTGGAATAACTGCCACTGTTCCTACAAAATGCTACCCGTAAGGAAAGGCTCCTAGAAGACTCCAAGGGAGTAAAAGAGCTGATGAAACAATGGCAAGTAAGTCAGGCATTTCCGCTTTAGCCCTCTTGTGGATCCAATTGAACAATTCTCAGCATTTGTACTTGTAACT
+
BBBBBBFBFFFFGGGGGFGGG5B5D5565B44B22BBG2B2BFA222A21A21211335D553B555BB555110>1533B5BG321B33BF44B33BFG@B4@4FEG33B3334EFGBE/EECGFFH?BFGGCGFGHHGHFDFFGFG?C/ED<GFH1FFGGGGHHFDF>GHFGH<CF.F<FFFH==CFCC<D0D<E..:GCH/:C.CFHC:AG<CF00CFF0009;F0009CBB0CF0B9;0F;9C0BB9
@M05620:37:000000000-D9766:1:1101:13027:9788 1:N:0:39
AGTGCCAGCTCTCCATCGCACAGGGGACCCAGGGCCTGGCCCCTCCATCCAGAAAACCTATGACCTCACCCGCTACCTGGAGCACCCACTCCGCAGCTTGGCTGGGACCTATGTGAGTATCCAGCGTAGGAATCTGGGAGTTGGGGAGGAGTGAGGAGTTGGGGAAAGACAGTCCTAACCGTGGAGGGTTCTGGTAAATGATGGGGTGAGGAGGGGCTCTTTGGCTCCCACCAGTCCCCCTGTCTGGTCTA
+
>A>1>DDFAFFFG1FFGEGCEEHHFA0AEEGH0AEE/BGH0GGCEGFEFHHHDFGGGGHEGGDHHDFEGFF>E>>FHHBF0BFGHH//?FHGEEC>>F1F/BGFG?GGG011BGHBGHHF>D>GGC<?C?@11GHHFH0?EHHHCC.?-.<C.0<CC<GCG/A?...CCGFFCGFFG0BF@FGG.CE@FEFFGG0CFFGFFFFGFBB@EFFF-A;@@-AFFFF9/FFEF--AA-FFFFEF@EBFFF/::F:
@M05620:37:000000000-D9766:1:1101:5266:9792 1:N:0:39
ACCACACCTTCTACAATGAGCTGCGTGTGGCTCCCGAGGAGCACCCCGTGCTGCTGACCGAGGCCCCCCTGAACCCCAAGGCCAACCGCGAGAAGATGCCCAGGTGAGTGGCCCGCTACCTCTTCTGGTGGCCGCCTCCCTCCTTCCTGGCCTCCCGGAGCTGCGCCCTTTCTCACTGGTTCTCTCTTCTGCCGTTTTCCGTAGGACTCTCTTCTCTGACCTGAGTCTCCTTTGGAACTCTGCAGGTTCTA
+
AAA>AAAAFFFFDGGFFGFBFAFEEBEBFEHHEFFEEFG?FHDGGEAEEEEEHFFHGEGFEGGGCEEGGGGHFGGEGGGEFGGHEFEEC@>BCFHFHEBFHHAFG11<11?FHE-ACCFFGHHFD0DG=/<<CDF-C.GCCGDFHGG0BF.FFGGGGGF--.99B?DFFBFFF//;B/BFB/FFFF/FFFFFBB.AFFFFF9FAD/BFFFBBFFF/9//9BB./B///;//BF/9///9///9BFF./9:/
@M05620:37:000000000-D9766:1:1101:15023:9802 1:N:0:39
AGTGCCAGCTCTCAATCGCACAGGGGACCCAGGGCCTGGCCCCTCCATCCAGAAAACCTATGACCTCACCCGCTACCTGGAGCACCAACTCCGCAGCTTGGCTGGGACCTATGTGAGTATCCAGCGTAGGAATCTGGGAGTTGGGGAGGAGTGAGGAGTTGGGGAAAGACAGTCCTAACCGTGGAGGGTTCTGGTAAATGATGGGGTGAGGAGGGGCTCTTTGGCTCCCACCAGTCCCCCTGTCTGGTCTA
+
>A1>ABFFAFFFGGGE1FFGE?GFCGGG0AFGFCEFAAG00GGEGG0GFGH1101FHFBHHHBHGHFBGHGGGG?FHHHGGHHCCGHHGFHHGGGGGGHFE0F<AEHHFHFHDGGFHHHGDGHHCGG/B/@G1G11GB<?CGFFGG.-CE<<.DHGBCHGBHGCGGCCHHEHG0GBHH/GAC.A.AAAGGGGGGGGGGFGGGGGGGF@FF?BBB==@@FFFFFFBFFFFFFFFFFFFFFF@FFFFFBFFFF
@M05620:37:000000000-D9766:1:1101:20041:9805 1:N:0:39
GAGGCTGCTTTGGACGAACCTGACAACCCAGGGACACAAGATCGGACAATCACCCCTCGTCACTCCAGTCACGAGATTACATTTCGTATCCCTTCTTCTGATTTAACAAACAAAAGACGTAGGAAAACACGCAGAAATCAGACGAACAACACATCACATCTCATCGTATACTATGGCGAAAGAACTAACATACTCCTGCCTCCCCACCACTCTCCCTTGCCTGCAGATATAGCTATCCCCACACCTCTTAG
+
>1>>1>B>B1B1B1AA1E0ABBBBBB0A00B0A///0BAG0GBAA///011BA00/B////BBD@B1BD111B/>/B11BB22B2BB>B02B>BEB1BBB2B2>BBB1<B?0?BF0/0///0?11000/0/////01<11111///--0<...111000<<=000<<.</000000.:---././000//00000/0//.09.../....//00:;B;-9///--//;/;///////9:9-9--:9-9///
@M05620:37:000000000-D9766:1:1101:5797:9807 1:N:0:39
AGTGCCAGCTCTCAATCGCACAGGGGACCCAGGGCCTGGCCCCTCCATCCAGAAAACCTATGACCTCACCCGCTACCTGGAGCACCAACTCCGCAGCTTGGCTGGGACCTATGTGAGTATCCAGCGTAGGAATCTGGGAGTTGGGGAGGAGTGAGGAGTTGGGGAAAGACAGTCCTAACCGTGGAGGGTTCTGGTAAATGATGGGGTGAGGAGGGGCTCTTTGGCTCCCACCAGTCCCCCTGTCTGGTCTA
+
BCBCCFFFCFFFGGGGGGGGGGHHGGGGGGHHFGGGGGHHHHGHGGHHHHHHHHHHHGHHHGHHHHHHHHHGGEGGHGHHGHHHHHHHGHHHGGGGGHHHGHHGGGHHGHHHHHHHHHHHHHHHHGGGGGHHHHHHHHFGGHHHGGADGGGHHGHHGGHHHHGGGGEHHHHHHHHHHHHHGGGGDGGGCFGGGGFGGGGGGHHGGGDFFFFFFFFFFFFFFFFFFFFFFFFFFFFFFFFFFFFFFFFFFFF
@M05620:37:000000000-D9766:1:1101:13469:9810 1:N:0:39
ACCACACCTTCTACAATGAGCTGCGTGTGGCTCCCGAGGAGCACCCCGTGCTGCTGACCGAGGCCCCCCTGAACCCCAAGGCCAACCGCGAGAAGATGCCCAGGTGAGTGGCCCGCTACCTCTTCTGGTGGCCGCCTCCCTCCTTCCTGGCCTCCCGGAGCTGCGCCCTTTCTCACTGGTTCTCTCTTCTGCCGTTTTCCGTAGGACTCTCTTCTCTGACCTGAGTCTCCTTTGGAACTCTGCAGGTTCTA
+
BBCCCCCCFFFFGGGGGGGGGGHHGGFFHGHHHGGGGGGGGHHHHGGGEGGGHHHHHHHGGGGGGGGGGGGFHHHGGGGHGHHHHGGGGGGGGGHHHHHHHHHEHHHHHHGGHHGGGFGHHHHHHHHGHHGHHGGGGGHGHHGHHGGGGGGGGGGGGBFGAGFGFGFFFFFFFFFFFFFFFFFFFFFFFFFFFFFFFFFFFFFFFBFFFFFFFFFFFFFFFFFFFFFFFFFFFEFFFFFFFFFFFFFFFFB
@M05620:37:000000000-D9766:1:1101:12055:9823 1:N:0:39
ACACACCTTCTACAATGAGCTGCGTGTGGCTCCCGAGGAGCACCCCGTGCTGCTGACCGAGGCCCCCCTGAACCCCAAGGCCAACCGCGAGAAGATGAGTGAGTGGCCCGCTACCTCTTCTGGTGGCCGCCTCCCTCCTTCCTGGCCTCCCGGAGCTGCGCCCTTTCTCACTGGTTCTCTCTTCTGCCGTTTTCCGTAGGACTCTCTTCTCTGACCTGAGTCTCCTTTGGAACTCTGCAGGTTCTAGATCG
+
CCCCCCCFFFDDGBGGGDGGFGFFGGGHGHHGGGG?EG2FGEGHGGGGEGGHHHHHHHGGGGGGGGGGEFBGHHGGEGGGHHHHGGGFGCDCGHGHHFGFGHHHHGGHHGGG-AGHHHHHHHHHHGHHDFGFGHGHHGHHHHHHHHHGGGGGGAGGGFGGGGGFFFFFF/FFF/FFFFFFFFFFFFFFFFFFFFFFFFFFBFFFFFFFFFFFF/FFFFFFFFFFFFFFFFFFFFFFFFFFFFFFFFF9BFE
@M05620:37:000000000-D9766:1:1101:7614:9842 1:N:0:39
ACCACACCTTCTACAATGAGCTGCGTGTGGCTCCCGAGGAGCACCCCGTGCTGCTGACCGAGGCCCCCCTGAACCCCAAGGCCAACCGCGAGAAGATGCCCAGGTGAGTGGCCCGCTACCTCTTCTGGTGGCCGCCTCCCTCCTTCCTGGCCTCCCGGCGCTGCGCCCTTTCTCACTGGTTCTCTCTTCTGCCGTTTTCCGTAGGACTCTCTTCTCTGACCTGAGTCTCCTTTGGAACTCTGCAGGTTCTA
+
BBBBBBBAFFFFGGGGGGGDGFHHGGGBFEHHHFGGFGGGGHHHHGGGGGGGHHHHHHHGGGGGGGGGGGGHHHHGGGGHGHHHHGGCGGDGGGHGHHHHHHHGHHHHHHGGHHGGGGGHHHHHHHHHHHGHHGGGGGHGHHGHHGGGGGGGGGGGGG-;BFFFFFFFFFFFFFFFFFFFFFFFFFFFFFFFFFFFFFFFFFFFFFFFFFFFFFFFFFFFFFFFFFFFFFFFFFFFFFFFFFFFFFFFFFF
@M05620:37:000000000-D9766:1:1101:14778:9847 1:N:0:39
ACCACACCTTCTACAATGAGCTGCGTGTGGCTCCCGAGGAGCACCCCGTGCTGCTGACCGAGGCCCCCCTGAACCCCAAGGCCAACCGCGAGAAGATGCCCAGGTGAGTGGCCCGCTACCTCTTCTGGTGGCCGCCTCCCTCCTTCCTGGCCTCCCGGAGCTGCGCCCTTTCTCACTGGTTCTCTCTTCTGCCGTTTTCCGTAGGACTCTCTTCTCTGACCTGAGTCTCCTTTGGAACTCTGCAGGTTCTA
+
CCCCCCCCFFFFGFGGGGFGGGHHGGGEHGHHHGGGAEGGGHHHHGGGEFGGHHGGHHHGGGGGGGGGGGGHHHHGGGGHGHHHHGGGGGGGGGHHHHHHHHHGHGHHHHGGHHGFGGGHHHHHHHHHHHGHHGGGGGHGHHGHHGGGGGGGGGGGGF@?DGGGGGFFFFFFFFFFFFFFFFFFFFFFFFFFFFDFFFFFFFFDFBFFFFFFFFFFFFFFFFFFFFFFFFFFFFFFFFFFFFFFFFFFFFB
@M05620:37:000000000-D9766:1:1101:23207:9850 1:N:0:39
ACCACACCTTCTACAATGAGCTGCGTGTGGCTCCCGAGGAGCACCCCGTGCTGCTGACCGAGGCCCCCCTGAACCCCAAGGCCAACCGCGAGAAGATGAGTGAGTGGCCCGCTACCTCTTCTGATGGCCGCCTCCCTCCTTCCTGGCCTCCCGGCGCTGCGCCCTTTCTCACTGGTTCTCTCTTCTGCCGTTTTCCGTAGGACTCTCTTCTCTGACCTGAGTCTCCTTTGGCACTCTGCAGGTTCTCGCTC
+
AAAABBAAFFFDEGGFFFABEEEGEEEBG?GGFFFEFEFCGHHHHGGGG1EFFFGGHFFGGGGGGFEGGGGHHGHGGGGFFHHHFGGCF/>B?DHHHHGHHHHF<<FFH/ADF-<FGFHHHHG1=0<C/<ACGDAEHHGHHBC00CGHGGG9CG--;B?FFFFFFFFFFBBFF/BBFFFFFFFFFFFF/;;;BEBFDF.;AFFFFFFFFFBFFB/;FFFFFFFFFFFBFFF/BFFFFFF/:;AFFFFE.9A
@M05620:37:000000000-D9766:1:1101:18871:9860 1:N:0:39
ACCACACCTTCTACAATGAGCTGCGTGTGGCTCCCGAGGAGCACCCCGTGCTGCTGACCGAGGCCCCCCTGAACCCCAAGGCCAACCGCGAGAAGATGCCCAGGTGAGTGGCCCGCTACCTCTTCTGGTTGCCGCCTCCCTCCTTCCTGGCCTCCCGGAGCTGCGCCCTTTCTCACTGGTTCTCTCTTCTGCCGTTTTCCGTAGGACTCTCTTCTCTGACCTGAGTCTCCTTTGGAACTCTGCAGGTTCTA
+
AAAAAA1AFFF1AGGABEGE11A1AAAFGAGHFFFE0AFAAHHHHGCGAAE/11ABGCEEEE/F/?/EEGGEFF/EFG?/CCGA/?E<C@C@/<<1?11?01/F1?1??1/FGHG?-C@01<<D00<000..<--:..CGFBA:0C:G099.0A9C.A9--.//-9;--///////9FB//99B//BFF/FF/;BB/-/;-/--;///9BF/99F/9/FF//-/-;F//B/BF/B/BFF////;/-;9B/F
@M05620:37:000000000-D9766:1:1101:13580:9868 1:N:0:39
AGTGCCAGCTCTCAATCGCACAGGGGACCCAGGGCCTGGCCCCTCCATCCAGAAAACCTATGACCTCACCCGCTACCTGGAGCACCAACTCCGCAGCTTGGCTGGGACCTATGTGAGTATCCAGCGTAGGAATCTGGGAGTTGGGGAGGAGTGAGGAGTTGGGGAAAGACAGTCCTAACCGTGGAGGGTTCTGGTAAATGGTGGGGTGAGGAGGGGCTCTTTGGCTCCCACCAGTCCCCCTGTCTGGTCTA
+
AA1AAFFFAFFFG1GGGFGGGEHGGGEEGGHHAEGEEGHGHHGFGGFHHHHHHCGFHGHHHHHHHGHGHHGEGEGGHHHHFHHHHH0/EHHHGGEGGHHHGHHGGGHHGHHHHHHHHHHHHHFHHGGGGGHHHHHHHH0FFHHHGGEGGCEHHFHHCGHHHHGG.CCHCGHHHHHHHHHHGGGG.EBGGGGGGGFGGGGG0CFG@?A@FFFFFF@@@@FFFFFFFFFFFBFFFFFFFFFF@FFFFFFFFFB
@M05620:37:000000000-D9766:1:1101:5211:9879 1:N:0:39
AGTACCAGCTCTCCATCGCACAGGGTCCCCAGCGCGTGGCCCCTCCATCCAGAAACCCTATGACCGCACCCGCAACCTGGGGCACCCTCTCAGCAGCTCGGCTGGGACCTATGTGAGTATCCCGCGTCGGGCTCTGGGCGTTGGGGCGGCGTGCGGCGTTGGGGCCCGCCCGTCCTAACCGTGGCGGGTTCTGGTAAATGATGGGGTGAGGAGGGGCTCTTTGGCTCCCACCAGTCCCCCTGTCTGGTCTA
+
>>11>BDFAFFFGGG1AAA1A0F0FB0BB0BBBAA/AAEEGHGFGGFFF0BFGFH0BBEG@@DFH/>>EEE/>/>>FF0B//?>EFG/?FG12B1B<B1?>?/BGGFGEG1<G>F1<FGDGH1/CCG->A--<CFFFF.@CCGFC-.?A-;;@-@@;@@@@F@@B=-=;@-9;BFF//999AE<-@;@@FAFFF;/:FBBBFFFFFB=AF-/9A@@@@F9BBFFFFFFF-AA;FF//FFF?E//FFFFFF/
@M05620:37:000000000-D9766:1:1101:24612:9880 1:N:0:39
ACCACACCTTCTACAATGAGCTGCGTGTGGCTCCCGAGGAGCACCCCGTGCTGCTGACCGAGGCCCCCCTGAACCCCAAGGCCAACCGCGAGAAGATGAGTGAGTGGCCCGCTACCTCTTCTGGTGGCCGCCTCCCTCCTTCCTGGCCTCCCGGCGCTGCGCCCTTTCTCACTGGTTCTCTCTTCTGCCGTTTTCCGTCGGACTCTCTTCTCTGACCTGAGTCTCCTTTGGAACTCTGCAGGTTCTAGCTC
+
CDDCDDEDFFFFGGGGGGGGGGHHGGGGHGHHHGGGGGGGGHHHHGGGEGGGHHHHHHHGGGGGGGGGGGGHHHHGGGGHGHHHHGGGGGGGGGHHHHGHHGFHHHAFHHCDD-->GHHHHFHF<CFHHG?ADDHGHHEHHHHGFCGFGFEFGA-<AB-9-@D@ABFFFF1BFB/1<BBBFFFFFFF1BC<B<A<FFF.<>-BCB0FFFFFFFB<BBF:/BFFFBFFFFF/0<BBFFBB1<B<BFF1B1<<
@M05620:37:000000000-D9766:1:1101:11056:9882 1:N:0:39
AGTGCCAGCTCTCAATCGCACAGGGGACCCAGGGCCTGGCCCCTCCATCCAGAAAACCTATGACCTCACCCGCTACCTGGAGCACCAACTCCGCAGCTTGGCTGGGACCTATGTGAGTATCCAGCGTAGGAATCTGGGAGTTGGGGAGGAGTGAGGAGTTGGGGAAAGACAGTCCTAACCGTGGAGGGTTCTGGTAAATGATGGGGTGAGGAGGGGCTCTTTGGCTCCCACCAGTCCCCCTGTCTGGTCTA
+
AA>AAFFFBFFBAGGFGFCGEGFHEGGGEAHHGGFAFAGCGHGHGGFHBGHFF33FGGCHHHFHHHFHHHHGGECFHHHHGGHHFHHHGHHHGGGGGHHHGHHGGGGHGHHHHHHHHHHHHHHHHGFGGGHHGHHFHHHEEHHHGGGGGDDHHHHGHGHHHHGCGGHHHHHHFFHGHHHHGGABEEGG;FFBFGCFGGGGGGGGGGFBFFFFFFB;B;FFFFFFFEFFFFFFFFFFFFFFBAFFFFFFFFF
@M05620:37:000000000-D9766:1:1101:6062:9891 1:N:0:39
ACCACACCTTCTACAATGAGCTGCGTGTGGCTCCCGAGGAGCACCCCGTGCTGCTGACCGAGGCCCCCCTGAACCCCAAGGCCAACCGCGAGAAGATGAGTGAGTGGCCCGCTACCTCTTCTGGTGGCCGCCTCCCTCCTTCCTGGCCTCCCGGAGCTGCGCCCTTTATCACTGGTTCTCTCTTCTGCCGTTTTCCGTAGGACTCTCTTCTCTGCCCTGAGTCTCCTTTGGAACTCTGCAGGTTCTAGCTC
+
AA3ABAAAFFFFGGGB5BGDG5FEEBEGEAHGFGF?EEE?EHHHHGGGAAEC5B3BGGGEGG0EEFEGGGGHHHEEGGGFFHHHHGGGGGGGGDHH1FFHHH>FFDGGHECGG-<GHHEHH1DG0<CFC-CCGGEGFCACHHGHEFFGGGGG?@@?BFGGGG?BBFF////;FF.;BFFFFFFFFFFFFBDFFFFFFF..?FF/;/BFFFFFEF/B./AFF/9///;BF/BBFFBBFBB//9:BFFF//;/
@M05620:37:000000000-D9766:1:1101:13140:9920 1:N:0:39
AGTGCCAGCTCTCAATCGCACAGGGGACCCAGGGCCTGGCCCCTCCATCCAGAAAACCTATGACCTCACCCGCTACCTGGAGCACCAACTCCGCAGCTTGGCTGGGACCTATGTGAGTATCCAGCGTAGGAATCTGGGAGTTGGGGAGGAGTGAGGAGTTGGGGAAAGACAGTCCTAACCGTGGAGGGTTCTGGTAAATGATGGGGTGAGGAGGGGCTCTTTGGCTCCCACCAGTCCCCCTGTCTGGTCTA
+
AAAABFFFCFFFGGGGGGGGGGHGGGGGGGHHFGGGGGHHHHGHGGHHHHHHHHHHHGHHHHHHHGHHHHHGGEEGHHHHFGHHHHFHGHF@EF/ECGFCEHHGGGHHGHGHFHHGHGHFHHHHGGGGGGFDGBHFHHFFGHHFGGADDDAFCGHHGGHHHHGGGGHGHHFGHFHHHHHHGGEGDEEGCFGFGGCFGGGFGGGGGGADEFFFFFFFFFFFFFFFFFFFFFFFFFFF/9EDBFBBFFFFFFF
@M05620:37:000000000-D9766:1:1101:21885:9944 1:N:0:39
AGTGCCAGCTCTCAATCGCACAGGGGACCCAGGGCCTGGCCCCTCCATCCAGAAAACCTATGACCTCACCCGCTACCTGGAGCACCAACTCCGCAGCTTGGCTGGGACCTATGTGAGTATCCAGCGTAGGAATCTGGGAGTTGGGGAGGAGTGAGGAGTTGGGGAAAGACAGTCCTAACCGTGGAGGGTTCTGGTAAATGATGGGGTGAGGAGGGGCTCTTTGGCTCCCACCAGTCCCCCTGTCTGGTCTA
+
AB>AAFFFCFFFGGGGGGGGGCHFGGFGGGHHFGGGGGHHHHGHGGHHHHHHHHHHHGHHHHHHHGHHHHHGGEGGHHHHFGHHHHHHGHHHGGGGGHGHGHHGGGHHGHHHHHHHHHHHHHHHHGGGGGHHHHHHHHHGGHHHGGGGGFEHHHHHHGHHHHGGGGHHHHHHHHHHHHHHGGGGGGGGFFGGGGFGGGGGGGGGGGFFFFFFFFFFFFFFFFFFFFFFFFFFFFFFFFFFFFFFFFFFFFF
@M05620:37:000000000-D9766:1:1101:28386:9950 1:N:0:39
ACCACACCTTCTACAATGAGCTGCGTGTGGCTCCCGAGGAGCACCCCGTGCTGCTGACCGAGGCCCCCCTGAACCCCAAGGCCAACCGCGAGAAGATGCCCAGGTGAGTGGCCCGCTACCTCTTCTGGTGGCCGCCTCCCTCCTTCCTGGCCTCCCGGCGCTGCGCCCTTTCTCACTGGTTCTCTCTTCTGCCGTTTTCCGTAGGACTCTCTTCTCTGACCTGAGTCTCCTTTGGAACTCTGCAGGTTCTA
+
AABBAAB>BFCFFFEGGGBBGGHHGEGBAFGFGBFB?EEEAFAFGEEGEFBFFHGHHHHFGCFEFGGFFGGH3GHGEGGHGHGHHGGGCF<>DGHEHHHHHHHGGHBFHHGGHHGGGGGHHHHHHHHHHHGHHGGGGGHGHHGHHGGGGGGGGGGGGG-ADFAFFFFFFFFFFFFFFFFFFFFFFFFFFFFFFFDFFFFFFFFDFFFFFFFFFFFFFF/;FFFFFFF;FFFFFFFFFFFFFFFFFFFFFF9
@M05620:37:000000000-D9766:1:1101:6476:9951 1:N:0:39
AGTGCCAGCTCTCAATCGCACAGGGGACCCAGGGCCTGGCCCCTCCATCCAGAAAACCTATGACCTCACCCGCTACCTGGAGCACCAACTCCGCAGCTTGGCTGGGACCTATGTGAGTATCCAGCGTAGGAATCTGGGAGTTGGGGAGGAGTGAGGAGTTGGGGAAAGACAGTCCTAACCGTGGAGGGTTCTGGTAAATGATGGGGTGAGGAGGGGCTCTTTGGCTCCCACCAGTCCCCCTGTCTGGTCTA
+
AAABBFFFCFFFGGGGGGGGGGHHGGGGGGHHFGGGGGHHHHGHGGGHHHHHHHHHHGHHHHHHHHHHHHHGGGGGHHHHGHHHHHGHGHHHGGGGGHHHGHHGGGHHGHHHHHHHHHHHHHHHHGGGGGHHHHHHHHHFEFHHGGFDG?EHHHHHHGHHHHGGGGHHHHHHHHHHHHHHGEGGGGGGEGGGGGFFGGGGGGGGGGFFFFFFFFFFF@FFFFFFFFFFFFFFFFFFFFFFFFFFFFFFFFF
@M05620:37:000000000-D9766:1:1101:24020:9955 1:N:0:39
ACCACACCTTCTACAATGAGCTGCGTGTGGCTCCCGAGGAGCACCCCGTGCTGCTGACCGAGGCCCCCCTGAACCCCAAGGCCAACCGCGAGAAGATGAGTGAGCGGCCCGCTCACTCTTCTGGTGGCCGCCTCCCTCCTTCCTGGCCTCCCGGAGCTGCGACCTTTCTCCCTGGTTCTATATTCTGCCGTTTTCCGTAGGACTCTCTTCTCTGCCCTGAGTCTCCTTTGGCACTCTGCAGGTTCTCGCTC
+
BBBBBBBBFFFFGGGGDGEFGBHFGAEBAEGHFGGEEEGCEHHHHGGGAEGGGHGHHHFGEGGGGDGGGGGCGFHGGGGHGFHHHGGEGG?<@DGHFHBGHF1?1/<<DGG-AC.DGDGHFHGHGHGHHGGGGCHGG/9F0;CFFGFG0C.;.-9;BAFF-@BBFFFFFF/9BBAF/;B/:/;FFFFBF@ADFF;FFF..;9BB9;FFFFFFB/;9.:AFBFF/BFF;FFF/BBB99/;/;FAFFF/.9.9
@M05620:37:000000000-D9766:1:1101:26977:9958 1:N:0:39
AGTGCCAGCTCTCAATCGCACAGGGGACCCAGGGCCTGTCCCCTCCATCCAGAAAACCTATGACCTCACCCGCTACCTGGAGCACCAACTCCGCAGCTTGGCTGGGACCTATGTGAGTATCCAGCGTAGGAATCTGGGAGTTGGGGAGGAGTGAGGAGTTGGGGAAAGACAGTCCTAACCGTGGAGGGTTCTGGTAAATGATGGGGTGAGGAGGGGCTCTTTGGCTCCCACCAGTCCCCCTGTCTGGTCTA
+
>>AA>B54?B4@F455B2A2AE4GFFDFFE22FE2BFF3BFGGFE?FG5B3BGGBFC13ABBGGGHFE?AGGGGGEBDBGFCBFHF1?1BBBEEFGG333/3?FEDHFEFHBF3DBB333FGDG2/CADFHFGGHBGB<FFHF1/AFDD.<>FFGGFACFFGGGCECG/;::;;CHFFCG?AEGAEDBCFFF;CCFFFF0B0BFEDGFE.9BD.@DFC?BFFFE/;/;A9..AAF/FF.DDE/9BFEF///
@M05620:37:000000000-D9766:1:1101:6035:9965 1:N:0:39
ACCACACCTTCTACAATGAGCTGCGTGTGGCTCCCGAGGAGCACCCCGTGCTGCTGACCGAGGCCCCCCTGAACCCCAAGGCCAACCGCGAGAAGATGCCCAGGTGAGTGGCCCGCTACCTCTTCTGGTGGCCGCCTCCCTCCTTCCTGGCCTCCCGGAGCTGCGCCCTTTCTCACTGGTTCTCTCTTCTGCCGTTTTCCGTAGGACTCTCTTCTCTGACCTGAGTCTCCTTTGGAACTCTGCAGGTTCTA
+
CCDDCCCBFFFFGGGGGGAFGGGGGFGBEFHHHGGGDGGGGHHHHGGGGGGGHHGHHHHGGGGGGGGGGGGHFHHGGGGHGHHHHGGGGGBFGGHGHHHHHHHGHHHHHHGGHHGGGGGHHHHHHHHHHHGHHGGGGGHGHHGHHGGGGGGGGGGGGG-CDGGGGGFFFFFFFFHHHHFFFFFFFFFHFFHFFFFFFFFFFFFFFFFFFFFFHHFFHHFHFHFFFFFFFFFFFFFFFFFFFFFFFFFFFFF
@M05620:37:000000000-D9766:1:1101:28362:9966 1:N:0:39
ACCACACCTTCTACAATGAGCTGCGTGTGGCTCCCGAGGAGCACCCCGTGCTGCTGACCGAGGCCCCCCTTAACCCCAAGGCCAACCGCGAGAAGCTGCCCAGGTGAGTGGCCCGCTCCCTCTTCTGGTGGCCGCCTCCCTCCTTCCTGGCCTCCCGGAGCTGCGCCCTTTCTCACTGGTTCTCTCTTCTGCCGTTTTCCGTAGGCCTCTCTTCTCTGACCTGAGTCTCCGTTGGAACTCTGCAGGTTCTA
+
AA>AAB>>B4@BAFBFB45BB5AA2ABEAEFEGBBA2AEGEHAGHEGAAABAFBEGFHHA>>@EFGCGGC1F3B?FEEE?CCH?GF?EEG/>>?01?1<G<<//<F<0?D<FFF-<-<<.<GCHH0GH<CA.C-:CGGHGGHFHFBF;0/C?FFFF?@--;.9C-B.@BFFFFFBFFFF/9FBFFBFF;/;/;@99;?FFF/:..//;.9BFFF/;//9B//.;.9/;//.:;9A/B9////:BF?A/9FF
@M05620:37:000000000-D9766:1:1101:12444:9969 1:N:0:39
ACCACACCTTCTACAATGAGCTGCGTGTGGCTCCCGAGGAGCACCCCGTGCTGCTGACCGAGGCCCCCCTGAACCCCAAGGCCAACCGCGAGAAGATGCCCAGGTGAGTGGCCCGCTACCTCTTCTGGTGGCCGCCTCCCTCCTTCCTGGCCTCCCGGAGCTGCGCCCTTTCTCACTGGTTCTCTCTTCTGCCGTTTTCCGTAGGACTCTCTTCTCTGACCTGAGTCTCCTTTGGAACTCTGCAGGTTCTA
+
BBBBBBBBFFFFGGGFGGGGFDGGGEEEHGHHGGGGGGGFGHHHHGGGFEGCHHHHHHHGGGGGGGGGGGGGHHFGGGGHGHHFFGGEGGGGCFHHHFHHHHHGHHHHHGGGHHGGGCGHHHHGHHFGHHGHHGGGGGGEHHDFCFFGGGGGGGGGGG-ABFBFCGFFFFFFFFFFFFFFFFFFFFFFFFFFFFFFFFFFFBADFBBFFFFFFFFFFF/FFFFFFFFFFFFFFFFFFFFFFFFFFFFFFFF
@M05620:37:000000000-D9766:1:1101:28379:9970 1:N:0:39
ACCACACCTTCTACAATGAGCTGCGTGTGGCTCCCGAGGAGCCCCCCGTGCTTCTGACCGAGGCCCCCCTGAACCCCAAGGCCAACCGCGAGAAGCTGCCCAGGTGAGTGGCCCGCTACCTCTTCTGGTGGCCGCCTCCCTCCTTCCTGGCCTCCCGGAGCTGCGCCCTTTCTCACTGGTTCTCTCTTCTGCCGTTTTCCGTAGGACTCTCTTCTCTGACCTGAGTCTCCTTTGGAACTCTGCAGGTTCTA
+
ABAAA4AAFFFFFGGDAGGFG5FFEFEE42BF3FF222A22B2BEGEEEEEB5DFFFGHGEE/>FEGGFGG?3FHEGGEF/F?G/FF/B/>/>C<1?1?FGGA/1?=>F<..FG-ACGGHHHFHHG0:;:.:C-:ACEEGGGGGGGGGCFGFB.:E9D?-@.9B->DDBBBBBFFB99F9FFFFFFBBFFBFFD;ABEFF./:AFFBFFBFFFF/FB/;BB9.;;/;;/BFFFFBBFFBFFBBFBAFFFFF
@M05620:37:000000000-D9766:1:1101:26959:9979 1:N:0:39
AGTGCCAGCTCTCAATCGCACAGGGGACCCAGGGCCTGGCCCCTCCATCCAGAAAACCTATGACCTCACCCGCTACCTGGAGCACCAACTCCGCAGCTTGGCTGGGACCTATGTGAGTATCCAGCGTAGGAATCTGGGAGTTGGGGAGGAGTGAGGAGTTGGGGAAAGACAGTCCTAACCGTGGAGGGTTCTGGTAAATGATGGGGTGAGGAGGGGCTCTTTGGCTCCCACCAGTCCCCCTGTCTGGTCTA
+
>A>ABDDFBFFFF4GGGFFCEEHHGGGGGGHHGGGGGFHFGHGHGGFHGHGHHFGFHGHHHHHHHHGHHHHGGFCGHHHHEGHEEHGHGBGGFGGGGGHHGHHGGGHHGHHHHHHHHHHHHHHHHGAGGGHHHHGHHGGFGHHHGGFGGGGHHEHHHGHHHHGGGGHHHHHHHHHHHHHHGEGGGGGGAFGGGGGGGGGGGGGGGGFBFFFFFFBBBBFFFFEFFFFFFFFFFFFFFFFFBFFFFFFFFFF
@M05620:37:000000000-D9766:1:1101:15897:9993 1:N:0:39
ACCACACCTTCTACAATGAGCTGCGTGTGGCTCCCGAGGAGCACCCCGTGCTGCTGACCGAGGCCCCCCTGAACCCCAAGGCCAACCGCGAGAAGATGCCCAGGTGAGTGGCCCGCTACCTCTTCTGGTGGCCGCCTCCCTCCTTCCTGGCCTCCCGGAGCTGCGCCCTTTCTCACTGGTTCTCTCTTCTGCCGTTTTCCGTAGGACTCTCTTCTCTGACCTGAGTCTCCTTTGGAACTCTGCAGGTTCTA
+
>AAABAAAFFFFGFD4GBFGGGCHCDEGDGGFHGGGAEEC2GHHHGGGEGGG5BGBFHGG?E0EGEGGGGGGHHGGGFGEFHHFHGGFGFCC@DHHHGEFHEHGG1<FFGACGF<@CCGHHEFHFHFHGB.CGDGGGFHGBHGHGFFFCFFGFGGG?-@?DF:FCGFF;FEFBBFFFFFBFFFFFFFFFFFEFFDFFFFFFBF..BFFFFBFFFFFFFFFEFBFB/9BFFFFFEFFFEFFF//BB.;;FF/
@M05620:37:000000000-D9766:1:1101:25902:10011 1:N:0:39
ACCACACCTTCTACAATGAGCTGCGTGTGGCTCCCGAGGAGCACCCCGTGCTGCTGACCGAGGCCCCCCTGAACCCCAAGGCCAACCGCGAGAAGATGCCCAGGTGAGTGGCCCGCTACCTCTTCTGGTGGCCGCCTCCCTCCTTCCTGGCCTCCCGGAGCTGCGCCCTTTCTCACTGGTTCTCTCTTCTGCCGTTTTCCGTAGGACTCTCTTCTCTGACCTGAGTCTCCTTTGGAACTCTGCAGGTTCTA
+
BBBBBBBBFFFFGGGGGGGGGFHFGEGEEEFGGGGEGGGGGHFHHGGFEGGGHHGHHHHGGGGGGGGGGGGHGHHGGGGHGHHHHGGGFFGGGGHGHHHHHHGGHHHHHHGGHHGGGFGHHHHHHHHHHHGHHGGGGGHGHHGHHGGGGGGGGGGGGG-ADGGGGGFFFFFFFFFFFFFFFFFFFFFFFFFFFFFFFFFFFFFFFFFFFFFFFFFFFFFFFFFFFFFFFFFFFFFFFFFFFFFFFFFFFFF
@M05620:37:000000000-D9766:1:1101:25920:10019 1:N:0:39
ACCACACCTTCTACAATGAGCTGCGTGTGGCTCCCGAGGAGCACCCCGTGCTGCTGACCGAGGCCCCCCTGAACCCCAAGGCCAACCGCGAGAAGATGCACACATGAGAGGCCCCCTCCATCTTCTCGTGGCCGCCTCCCTCCTCCCTCGCCTCCCGCGGCTCCGCCCTTTCTCACTGGTTCTCTCTCTTGCCGCTTTCCGCAGAACACTCTTCTCTCTCATCAGACTCTTTTGGAACTCTCCAGATTCTA
+
BCBCCCCBFFFFGGGGGGGGGGHHGGGGHDGHHGGCEGGGFGFHHGGGGFGFFGHHHHHGGG?EGGGGGGGGHHHGGGGHGHHHHGGCGDFCFGHHGGE2?D0/1???1?/??D-C-..<FGH1<G0.<<.@CCGCAE.EHHDG/;.C/99;AEEGD?-;-:9:DF?DD/FFFFBF///;;BFFFFF//;:/BD-:DFFBD.9--/:/;BFF/:FFFB/:/99////:B/9;B/-/;;//B//://9;FF/
@M05620:37:000000000-D9766:1:1101:9370:10021 1:N:0:39
ACCACACCTTCTACAATGAGCTGCGTGTGGCTCCCGAGGAGCACCCCGTGCTGCTGACCGAGGCCCCCCTGAACCCCAAGGCCAACCGCGAGAAGATGAGTGAGTGGCCCGCTACCTCTTCTGGTGGCCGCCTCCCTCCTTCCTGGCCTCCCGGAGCTGCGCCCTTTCTCACTGGTTCTCTCTTCTGCCGTTTTCCGTAGGACTCTCTTCTCTGACCTGAGTCTCCTTTGGAACTCTGCAGGTTCTAGATC
+
BBBBBBBBFFFFGGGGGGGGGGHHGEGEEEHHHGGGGGGGGHHHHGGG1EFGHHHHGGHGGGGGGGGGGGGHHHHGGGGHGHHHHGGGGGGGGGHHHHHHHHBFFDFGHECGGCGHHHFHHHHHDGFHHCGGGGHGHHGHHHHHHHHGGGGGGG-:DFFFFGDGFFFFFFFFFFF/FFFFFFFFFFFBF@;AFFFFFBFDDFFFFBFFFFFFFFBBFFFFFBFFFFFFFFFFFFFFFFFBFFFFFFBFFFF
@M05620:37:000000000-D9766:1:1101:22146:10022 1:N:0:39
AGTGCCAGCTCTCAATCGCACAGGGGACCCAGGGCCTGGCCCCTCCATCCAGAAAACCTATGACCTCACCCGCTACCTGGAGCACCAACTCCGCAGCTTGGCTGGGACCTATGTGAGTATCCAGCGTAGGAATCTGGCGTTGGGGCGGCGTGCGGCGTTGGGGCAAGACAGTCCTAACCGTGGAGGGTTCTGGTAAATGATGGGGTGAGGAGGGGCTCTTTGGCTCCCACCAGTCCCCCTGTCTGGTCTAT
+
AA>>AFFFBFFFGGGFFGFAGEHCGEEEA?GHEAEACFHGAHFFGGHHFFGHGCGGHFFFFGFHHFHHHHHGG/EEHHHHBBGHGGCFEGHHEDCFFFGHGHHGGGHHGGGGGG3GH3?GHHHHHFDGGGHHHHHGH1<?AD0@@.<C-A:D.AD-D@@BFFF.@AE.BBFFFFFFFFFFFEF.EDCDAFFFFBFFFFF/FFFFFF@EFF/9DBBBCEFFFFFFFFFFFFF.ABFFFFFCFBFFFFFFFFF
@M05620:37:000000000-D9766:1:1101:13688:10031 1:N:0:39
AGTGCCAGCTCTCAATCGCACAGGGGACCCAGGGCCTGGCCCCTCCATCCAGAAAACCTATGACCTCACCCGCTACCTGGAGCACCAACTCCGCAGCTTGGCTGGGACCTATGTGAGTATCCAGCGTAGGAATCTGGGAGTTGGGGAGGAGTGAGGAGTTGGGGAAAGACAGTCCTAACCGTGGAGGGTTCTGGTAAATGATGGGGTGAGGAGGGGCTCTTTGGCTCCCACCAGTCCCCCTGTCTGGTCTA
+
A>ABAFFFAFFFGGGGGGGGGGFH2A2AEG2F2AE2FEGFGF21AAG5GCBB3FEGHGG3GH5FHEHHHGFGE/FGHHHHHGGFHHGHGHHHGGGGGHHHCHHGGGHHGHHHHHHHGHHHHHHHHGEGGGHHHHHHHHHGDHHHGGGGGGGHHHHHHGHHGHGCGGHHHHHHHGHHHGHHGEFGGGGG:AFGGGFGGGGGGGGGGGFBFFFFFFBBBBFFFFFFFFFFFFFFFFFFFFFFBFFFFFFFBFB
@M05620:37:000000000-D9766:1:1101:18203:10036 1:N:0:39
AGTGCCAGCTCTCAATCGCACAGGGGACCCAGGGCCTGGCCCCTCCATCCAGAAAACCTATGACCTCACCCGCTACCTGGAGCACCAACTCCGCAGCTTGGCTGGGACCTATGTGAGTATCCAGCGTAGGAATCTGGGAGTTGGGGAGGAGTGAGGAGTTGGGGAAAGACAGTCCTAACCGTGGAGGGTTCTGGTAAATGATGGGGTGAGGAGGGGCTCTTTGGCTCCCACCAGTCCCCCTGTCTGGTCTA
+
AA>AAFFFBFFFGGGGFFGGGGHDGGGGGGHHEEGGGGHHHHGHGGHHHHHHHHHHHGHGHHHHHHHHHHGEGEEGHEGGHGGHHHHGGHHHGGGGGHHHGHHGGGHHGHHHHHHHHHHHHHHHHGGGGGHHHHHHHHHGEHHHGGGGGGGHHHHHHGHHHHGGGGHHHHGHHHHGHHGHGGFGGGGGEGGGGGGGGGGGGGGGGGFBFFFFFFBBBBFFFFFFFFFFFFFFFFFFFFFFBFFFFFFFFFB
@M05620:37:000000000-D9766:1:1101:24170:10043 1:N:0:39
AGTGCCAGCTCTCAATCGCACAGGGGACCCAGGGCCTGGCCCCTCCATCCAGAAAACCTATGACCTCACCCGCTACCTGGAGCACCAACTCCGCAGCTTGGCTGGGACCTATGTGAGTATCCAGCGTAGGAATCTGGGAGTTGGGGAGGAGTGAGGAGTTGGGGAAAGACAGTCCTAACCGTGGAGGGTTCTGGTAAATGATGGGGTGAGGAGGGGCTCTTTGGCTCCCACCAGTCCCCCTGTCTGGTCTA
+
BBBBBFFFBFFFGGGGGGGGGGHHGGGGGGHHGEGGFGHHHHGHGGHFHHHHHHHHHGHGHHHHHHHHHHHGGGGGHHHHGGHHHHHHGHHHGGGGGHHHGH3FFGHHGHHHHHFHHHHHHHHHHGGGGGHHHHHHHHHGGHHHGGGGGGGHHHHHHGHFHHGGGGHHHHHHGHHHHHHHGGGGGGGGAFFGGGBGGGGGGGGGGGFFFFFFFFFFFFFFFFFFEFFFFFFFFFFFFFFFFFFFFFFFFFF
@M05620:37:000000000-D9766:1:1101:26056:10049 1:N:0:39
ACCACACCTTCTACAATGAGCTGCGTGTGGCTCCCGAGGAGCACCCCGTGCTGCTGACCGAGGCCCCCCTGAACCCCAAGGCCACCCGCGGGAAGAGGCCGAGGTGGCCGGCCCGCTCTCTTTTTGGCCGCCCCCCTCCTTCCTGCCTTCCCGCGCCGCGCAACTTCCTCTCTCTTTTTTTCTCTTGTCGTTTTTGTTCGGACTGCCTTTTCTCACTGAGGTTTCTTTTGTCCTTCGCCCGGTTCTATCTC
+
BAABBBAAFFCFFGG4AFBFFGFHAEFBG2FGGGF2AEECGHGHHGFGE1EFGGHHHHHGGGGGGGEFGGGHGHHGGGE??F/F/G/>////>//00////---.>.<C@?@-::-;-::C:000-9/0-9--;@9BD9BFF/B//A9/9BB.-----;99--;B///;//;;/9/://-@/B////9/.9.9..-.9/.9.99./;B///////;9/9/././9999//:///;;.;.9;-9..//////
@M05620:37:000000000-D9766:1:1101:8216:10052 1:N:0:39
AGTGCCAGCTCTCCATCGCACAGGGTCCCCAGTGCCTGGCCCCTCCATCCAGAAAACCTATGACCTCACCCGCTACCTGGGGCACCCACTCCGCAGCTTGGCTGGGACCTATGTGAGTATCCAGCGTAGGAATCTGGGCGTTGGGGCGGAGTGCGGCGTTGGGGAAAGCCAGTCCTAACCGTGGAGGGTTCTGGTAAATGATGGGGTGAGGAGGGGCTCTTTGGCTCCCACCAGTCCCCCTGTCTGGTCTA
+
>>>3>BDFBFFFGGGFAAE2E2GEEB4BFABE3BF5DFGHGHGGGGGFHBFGHFHBFEGHAAFGH5BFHHH>E0>>FGBB1>BEFGG1?FH2>?/E>FBBEGHGGGHHGHHHHHHDGHHHHHFGHGG/BDGDGHHHGH/AFGGHGG.AG-;;G0AD-ADGCFGG9..9/A;AFFFFBBFFFFFF.EDFDFFFFFFFFFFFFFFFFFDF?FA/DFFFFFFFFFFFFFFFFBFFFFFFFFFFFFFFFFFFFFF
@M05620:37:000000000-D9766:1:1101:7421:10061 1:N:0:39
AGTGCCAGCTCTCAATCGCACAGGGGACCCAGGGCCTGGCCCCTCCATCCAGAAAACCTATGACCTCACCCGCTACCTGGAGCACCAACTCCGCAGCTTGGCTGGGACCTATGTGAGTATCCAGCGTAGGAATCTGGGAGTTGGGGAGGAGTGAGGAGTTGGGGAAAGACAGTCCTAACCGTGGAGGGTTCTGGTAAATGATGGGGTGAGGAGGGGCTCTTTGGCTCCCACCAGTCCCCCTGTCTGGTCTA
+
>AA>AFFFBFFFGGGGGGG2A2BGEFGGGGEHABEFGGHHHHGHGGEGHHHHHEHHHGHHHHHHHHHGHHHGG>@EHHHHGFGGHHHGFHHHEEFGGHDGGHHEGGHHGHHHHHHFFFHHHHHHHGCEGGHHHHHHGHHFEGHHGGGFGCEFFHHHHFHHHGGGGGHHHHHHHHHGFHHFGEEGGEGGCFFGGGBFGGFFFCFGGGFFEFFFFFFFFFFFFFFFFFFFFFFFFFFFFFFFFFFFFFFFBFF
@M05620:37:000000000-D9766:1:1101:20394:10062 1:N:0:39
ACCACACCTTCTACAATGAGCTGCGTGTGGCTCCCGAGGAGCACCCCGTGCTGCTGACCGAGGCCCCCCTGAACCCCAAGGCCAACCGCGAGAAGATGAGTGAGTGGCCCGCTACCTCTTCTGGTGGCCGCCTCCCTCCTTCCTGGCCTCCCGGAGCTGCGCCCTTTCTCACTGGTTCTCTCTTCTGCCGTTTTCCGTAGGACTCTCTTCTCTGACCTGAGTCTCCTTTGGAACTCTGCAGGTTCTAGATC
+
BBBBBBBBFFFFGGGGGGGGGGHHGGGFHGHHHGGGGGGGGHHHHGGGGGGGHHHHHHHGGGGGGGGGGGGHHHHGGGGHGHHHHGGGGGBFGGHHHHHHHGHHHHGGHHGGG?DHHHHHHHHHHHGHHGGGGGHGGHGHHHHHHHHGGGGGGG-AGGGGGGGGFFFFFFFFFFEBFFFFFFFFFFFFFBDFFFFFFFF?DFFFFFFFFFFFFF/FFFFFFFFFFFFFFFFFFFFFFFFBFFFFFF/F/FF
@M05620:37:000000000-D9766:1:1101:11739:10074 1:N:0:39
AGTGCCAGCTCTCAATCGCACAGGGGACCCAGGGCCTGGCCCCTCCATCCAGAAAACCTATGACCTCACCCGCTACCTGGAGCACCAACTCCGCAGCTTGGCTGGGACCTATGTGAGTATCCAGCGTAGGAATCTGGGAGTTGGGGAGGAGTGAGGAGTTGGGGAAAGACAGTCCTAACCGTGGAGGGTTCTGGTAAATGATGGGGTGAGGAGGGGCTCTTTGGCTCCCACCAGTCCCCCTGTCTGGTCTA
+
AABABFFFBFFFGGGGGGGGGGFHGGGGGGHHGGGGGEFHGHGHGGHHHHHHHHHHHGHHHHHHHHHHHHHGGGGGHHHHHHHHHHHHGHHHGGGGGHHHGHHFGGGGGHHHHHHHHHHHHHHHHGFFGGGHHHHHHHHGGHHHGGGGGGGHHHHHHGHHHHGGGGHHHHHHHHHHHHHHGGGGGGGGEGGGGGGGGGGGGGGGGGFFFFFFFFFFFFFFFFFFFFFFFFFFFFFFFFFFFFFFFFFFFFF
@M05620:37:000000000-D9766:1:1101:11760:10077 1:N:0:39
AGTGCCAGCTCTCAATCGCACAGGGGACCCAGGGCCTGGCCCCTCCATCCAGAAAACCTATGACCTCACCCGCTACCTGGAGCACCAACTCCGCAGCTTGGCTGGGACCTATGTGAGTATCCAGCGTAGGAATCTGGGAGTTGGGGAGGAGTGAGGAGTTGGGGAAAGACAGTCCTAACCGTGGAGGGTTCTGGTAAATGATGGGGTGAGGAGGGGCTCTTTGGCTCCCACCAGTCCCCCTGTCTGGTCTA
+
AAAABFFFBFFFGGGGGGGFGGHGGGGGGGHHGGGGGGHHHHGHGGHHHHHHHHEHHGHHHHGHHHHHHHHGGGGGHHHHHHHGFHHHGGHHGGGGGHHHGHHGGGHHGHHHHHHHHHHHHHHHHGGGGGHHHHHHHHHGFHHHGGGGGGGHHHHHHGFFHHGCGGHGHHHHHFHHHHHHGGGGGGGGCFGFGG0FGGGGGGGGGGFFFFFFFFFFFFFFFFFFFFFFFFFFFFFFFFFDFFFFFFFFFFF
@M05620:37:000000000-D9766:1:1101:20384:10078 1:N:0:39
ACCACACCTTCTACAATGAGCTGCGTGTGGCTCCCGAGGAGCACCCCGTGCTGCTGACCGAGGCCCCCCTGAACCCCAAGGCCAACCGCGAGAAGCTGAGTGAGTGGCCCGCTACCTCTTCTGGTGGCCGCCTCCCTCCTTCCTGGCCTCCCGGAGCTGCGCCCTTTCTCACTGGTTCTCTCTTCTGCCGTTTTCCGTAGGACTCTCTTCTCTGACCTGAGTCTCCTTTGGAACTCTGCAGGTTCTAGATC
+
>A3>AAA>CF4DFGGGGGFFG5BGGG?EGFGHFBEE2EEEAG2FGGEAABEF5BGFFGHFEE0EFGGEGGEF3BFEEGGHAGGEHGGCGG<>>CG2<???GGDDGHEGH?>AC@D>>FHHHGFD</.<CAA-DGHGEHGHHHHHHHGGFFCEDGG-AFFFFDFADFFFBFBB/9B/;FFFFFFFFEFFFF9;9?FFF/9;.;F9FBFFFFFFBB9FF/.BBFBBBBBFFB9B/B;/BFB9B;9BFFBF9;9
@M05620:37:000000000-D9766:1:1101:19042:10086 1:N:0:39
ACCACACCTTCTACAATGAGCTGCGTGCGGCTCCCGAGGAGCACCCCGTGCTGCTGACCGAGGCCCCCCTGAACCCCAAGGCCAACCGCGAGAAGATGAGTGAGTGGCCCGCTCCCTCTTCTGGCGGCCGCCTCCCTCCTTCCTGGCCTCCCGGGGCTGCGCCCTTTCTCACTGGTTCTCTCTTCTGCCGCTTTCCGTAGGACTCTCTTCTCTGCCCTGAGTCTCCTTTGGAACTCTGCAGGTTCTCGCTC
+
BA??AABACFFFGGG45BB5GBAEE2A22222AAFA2A0A1FG1GEEG1AAA5E3B@?3>/E/EFEE/E//BGFEEG/EGEAHHEEBCGCD@<AFB111F111F1GAFH.----<.<GFHH0<G0<-@-B??EG?CB/./;099CF..0AAAD=-;--99B??=-:B//BFBF/.99//;///9B9F/9@-;..//A9.9./////99//BB/BBBEF...;/BFB//////;/;F/9B//AF/99/9.:;
@M05620:37:000000000-D9766:1:1101:7306:10096 1:N:0:39
ACCACACGTTCTACAATGCGCTGCGTGCGGCTCCCGAGGAGCACCCCGTGCTGCTGACCGAGGCCCCCCTGAACCCCAAGGCCAACCGCGCGAAGATGTGCAGGTGACCGGCCCGCTATCCCTGCGGGCGACTGCCTCCCTTCTGGCCGGCCGACGGGGGGCGCGAACTCACTCACTGGCTCTCTCGTCGGTCGTTTTCGGTCGGTCTCTCTTGTCCGCACTGTCTCTCGTTAGTCACTCTGCAGGTTCTA
+
AAAAAAA1>BCAGDGE3FBEE?FEG0A00AAAA/BA/AFC?HHGHG?//?/FBGECGHF//E?EGEGGGEA0FFGGGFAGC/GHHGA<CG@@CGG.1F11111>FH<11<-<--:---.///0::-;--;----999:9-;/9:///-9--9--9-------9;---9-//9B/////--:BB///--;----9;---/--9----;-////9/9//----;/;/////----9//99/;/B///-;/9B;
@M05620:37:000000000-D9766:1:1101:18354:10101 1:N:0:39
ACCACACCTTCTACAATGAGCTGCGTGTGGCTCCCGAGGAGCACCCCGTGCTGCTGACCGAGGCCCCCCTGAACCCCAAGGCCAACCGCGAGAAGATGAGTGAGTGGCCCGCTCCCTCTTCTGGTGGCCGCCTCCCTCCTTCCTGGCCTCCCGGAGCTGCGCCCTTTCTCACTGGTTCTCTCTTCTGCCGTTTTCCGTAGGACTCTCTTCTCTGCCCTGAGTCTCCTTTGGAACTCTGCAGGTTCTAGATC
+
CCCCCCCCFFFFGGGGGGGGGGHHGEFEFGHHHGGGGGGGGHHHHGGGGGGGHHHHHHHGGGGGGGGGGGGHGHHGGGGHGHHHHGGGGGGGGGHHHHGHGFHHHGGGHHGFG-EFHHHFHHHHHHGHGCCCFGHGHHGHHHHGGBGGGGGGGA-9AAFGGGDAFFFFFE9BBFB;;FFFFFFFFFFBB@:ABEFEFFF?.FFFFFFFFFFFFF/BEFFFBBFBFFFBFBFBBBFFFFF/BFAFFF/9/B/
@M05620:37:000000000-D9766:1:1101:16051:10107 1:N:0:39
ACCACACCTTCTACAATGAGCTGCGTGTGGCTCCCGAGGAGCACCCCGTGCTGCTGACCGAGGCCCCCCTGAACCCCAAGGCCAACCGCGAGAAGATGCCCAGGTGAGTGGCCCGCTACCTCTTCTGGTGGCCGCCTCCCTCCTTCCTGGCCTCCCGGAGCTGCGCCCTTTCTCACTGGTTCTCTCTTCTGCCGTTTTCCGTAGGACTCTCTTCTCTGACCTGAGTCTCCTTTGGAACTCTGCAGGTTCTA
+
CCCCCBBCFFFFGGGGGGGGGGHHGGGGHGHHHGGGGGGGGHHHHGGGFGGGHHHHHHHGGGGGGGGGGGGHHHHGGGGHGHHHHGGGGGGGGGHHHHGHHHGFGHHGHHGGHHCGCCGHFF0GFD0GGGDHHCFGGDHGFGGFHFGBCFGGFFGGDBD?DABF?DFF;FFFB0BFBFFFFFBB0B9FB0BFFFDFFFFF?FFAFFFFFBB0FFFFFFFFFFFFFFF0BF0FF0FFFFFB00BFFFFFBB0
@M05620:37:000000000-D9766:1:1101:3294:10112 1:N:0:39
ACCACACATTCTACAATGCGCTGCGTGCGGCTCCCGAGGAGCACCCCGTGCTGCTGACCGAGGCCCCCCTGAACCCCAAGGCCAACCGCGAGAAGATGCCCAGGTGAGTGGCCCGCTACCTCTTCTGGGGGCCGCCTCCCTCCTTCCTGGCCTCCCGGGGCTGCGCCCTTTCTCACTGGTTCTCTCTTCTGCCGTTTTCCGTAGGACTCTCTTCTTTGACCTGAGTCCCCTTTGGAACTCTGCAGGTTCTA
+
BBBBBBB>BDDFGGFFGGAEEEFGGEF2AEEEE2AE1AAEEGHHHGGAAEEFGGFHFHG>>>EEFFGEGC?C3BFEGEEGGHGHHGGGCD/</DH1FFHHHHHG1F1<>GGFHHDDC-@GHGFGBFHG/-;@DCFGGGGGFFGGGGGF0C?FFFFFFD-99B.AB-DFFFFFFF//BFFFFFFBBBBF/9BFFA:DFFBFD99.:/9BFFFFFFF/9B/9;;./9B9//ABFFFFBFFFBB/BFFF9BBB/
@M05620:37:000000000-D9766:1:1101:12833:10130 1:N:0:39
ACCACACCTTCTACAATGAGCTGCGTGTGGCTCCCGAGGAGCACCCCGTGCTGCTGACCGAGGCCCCCCTGAACCCCAAGGCCAACCGCGAGAAGATGCCCAGGTGAGTGGCCCGCTACCTCTTCTGGTGGCCGCCTCCCTCCTTCCTGGCCTCCCGGCGCTGCGCCCTTTCTCACTGGTTCTCTCTTCTGCCGTTTTCCGTAGGACTCTCTTCTCTGACCTGAGTCTCCTTTGGAACTCTGCAGGTTCTA
+
ABCCCCCCFFFFGGGGGGGGGGHHGFGECFHHHGGGGGGGGHHHHGGGEFGGGHGHHHHGGGGGGGGGGGGHGHHGGGGHGHHHHGGGGGGGGGHGHHHHHHHGHHHHHHGGHHGGGGGHHHHHHHHHHHGHHGGGGGHGHHGHHGGGGGGGGGGGGG-;DFFFFFFFFFFFFFFFFFFFFFFFFFFFFFFFFFFFFFFFFFFFFFFFFFFFFFFFFFFFFFFFFFFFFFFFFFFFFFFFFFFFFFFFFFB
@M05620:37:000000000-D9766:1:1101:8102:10132 1:N:0:39
ACCACACCTTCTACAATGAGCTGCGTGTGGCTCCCGAGGAGCACCCCGTGCTGCTGACCGAGGCCCCCCTGAACCCCAAGGCCAACCGCGAGAAGATGCCCAGGTGAGTGGCCCGCTACCTCTTCTGGTGGCCGCCTCCCTCCTTCCTGGCCTCCCGGCGCTGCGCCCTTTCTCACTGGTTCTCTCTTCTGCCGTTTTCCGTAGGACTCTCTTCTCTGACCTGAGTCTCCTTTGGAACTCTGCAGGTTCTA
+
AAAAAAA>CCFFGGGFAGF1B1BFEA00A0F01ABAEEAEGGHHHFG/AAEFFHHHHHH/>EEGGCEGGGG>E>GGGG?H/CGHHG//>B<<@FGB>FDGGHHGHHHHHHGGHHGCGGGHHHGHHHHED/CFHGGGGGEGHHGHGGGGG/FGGGGGGG-AA@@F@?F@;FBFFFFFFFFFFFFFFFFFFFFFF@BFFFFFFFFFFFFFFFFFFFFFFF/FFFFFFFFFFFFFFFFFFFFFFFFFFFFFFFF
@M05620:37:000000000-D9766:1:1101:4869:10135 1:N:0:39
ACCACACCTTCTACAATGCGCTGCGTGTGGCTCCCGAGGAGCACCCCGTGCTGCTGACCGAGGCCCCCCTGAACCCCAAGGCCAACCGCGAGAAGATGCCCAGGTGAGTGGCCCGCTACCTCTTCTGGTGGCCGCCTCCCTCCTTCCTGGCCTCCCGGCGCTGCGCCCTTTCTCACTGGTTCTCTCTTCTGCCGTTTTCCGTAGGACTCTCTTCTCTGACCTGAGTCTCCTTTGGAACTCTGCAGGTTCTA
+
BBBCCDCAFFFFGGGGGG4EFGGGGGGBAFHHHFFF?EGFGHHHHGGAFFGGHHHHHHH>ECFGGGGGGGGHHHHGGGGHGHHHHGGGGG/BDGHEFHHHHFHFGHGGGHFGHHGG?CGHHHHHHHHEGHCHHGGGGGHAFGGGGGGGGGGGGGGGGG-;CFFFFFFFFFFFFFFFFFFFFFFFFFFFFFFFFFDDFFFFFFFFFFFFFFFFHFF;BFFFFFFBFFF::BFFFFFFFBFFFFFFFFFFFFF
@M05620:37:000000000-D9766:1:1101:10888:10140 1:N:0:39
ACCACACCTTCTACAATGAGCTGCGTGTGGCTCCCGAGGAGCACCCCGTGCTGCTGACCGAGGCCCCCCTGAACCCCAAGGCCAACCGCGAGAAGATGCCCAGGTGAGTGGCCCGCTACCTCTTCTGGTGGCCGCCTCCCTCCTTCCTGGCCTCCCGGCGCTGCGCCCTTTCTCACTGGTTCTCTCTTCTGCCGTTTTCCGTAGGACTCTCTTCTCTGACCTGAGTCTCCTTTGGAACTCTGCAGGTTCTA
+
CCCDDCCCFFFFGGGGGGGGGGHHGGGEGCHHHGGGGGGGGHHHHGGGGGGGHHHHHHHGGGGGGGGGGGGHGHHGGGGHGHHHHGGGGGDGGGHHHHHHHHE/?GDG=GGGFHCFD-@0>GHFFH0DDHGGGGGGGGEGHHDH0CBF0;AFFGGGD--;:C-AAFFFFFFFFFFFFBFFFFFFFFFFBFFEFF9AFFFFB:;D?FFFFFFFFFFFFB0BBF/:;;FFFFBFFFFFFFFFFFFFFFFFFF0
@M05620:37:000000000-D9766:1:1101:13877:10141 1:N:0:39
AGTGCCAGCTCTCAATCGCACAGGGGACCCAGGGCCTGGCCCCTCCATCCAGAAAACCTATGACCTCACCCGCTACCTGGAGCACCAACTGCGCAGCTTGGCTGGGACCTATGTGAGTATCCAGCGTAGGAATCTGGGAGTTGGGGAGGAGTGAGGAGTTGGGGAAAGACAGTCCTAACCGTGGAGGGTTCTGGTAAATGATGGGGTGAGGAGGGGCTCTTTGGCTCCCACCAGTCCCCCTGTCTGGTCTA
+
CDCCDFFFDFFFGGGGGGGGGGHHGGGGGGHHGGGGGGHHHHGHGGHHHHHHHHHHHGHHHHHHHHHHHHHGGFGGHHHHHHHHHHHHGHHHGGGGGHHHGHHGGGHHGHHHHHHHHHHHHHHHHGGGGGHHHHHHHHHGGHHHGGGGGGGHHHHHHGHHHHGGGGHHHHHHHHHHHHHGGGFGGGGGEGGGGGCFGGGGGGHGGGFFFFFFFFFFFFFFFFHFFFFFFFFFFFFFFFFFFFFFFFFFFFF
@M05620:37:000000000-D9766:1:1101:15252:10150 1:N:0:39
AGTGCCAGCTCTCAATCGCACAGGGGACCCAGGGCCTGGCCCCTCCATCCAGAAAACCTATGACCTCACCCGCTACCTGGAGCACCAACTCCGCAGCTTGGCTGGGACCTATGTGAGTATCCAGCGTAGGAATCTGGGAGTTGGGGAGGAGTGAGGAGTTGGGGAAAGACAGTCCTAACCGTGGAGGGTTCTGGTAAATGATGGGGTGAGGAGGGGCTCTTTGGCTCCCACCAGTCCCCCTGTCTGGTCTA
+
AA>ABFFFBFFFFGGGGFGGGGHHGGGGGDHHGGGEFCGHFHGFGGHHFFHGFCAFHGFHHHFHHHGGHHHGGFFGHHHHGHHGFHGHGFHHGGGGEHGHEHHGGGHHGHHHHHHHHHHHGHHHHGDGGGHHHHHHHHHGGHHFGGGGGGGGHHHHGGHHH/@@CFHHHHHHHHHHFHHHGGACFGGGGFGGGFFFGGGGGGGGGGFFFFEFFFFFAFFFFFFFFFFFFFFFFFFFFFFF;EFFFFF/FFF
@M05620:37:000000000-D9766:1:1101:12105:10157 1:N:0:39
ACCACACCTTCTACAATGAGCTGCGTGTGGCTCCCGAGGAGCACCCCGTGCTGCTGACCGAGGCCCCCCTGAACCCCAAGGCCAACCGCGAGAAGATGCCCAGGTGAGTGTCCCGCTACCTCTTCTGGTGGCCGCCTCCCTCCTTCCTGGCCTCCCGGGGCTGCGCCCTTTCTCACTGGTTCTCTCTTCTGCCGTTTTCCGTCGGACTCTCTTCTCTGACCTGCTTCTCCTTTGTGCCTCTGCAGGTTCTA
+
DDDDDDCCFFFFGGGGGGGGGGHHGGGEGGHHHGGGGGGGGHGHHGGGGGGGHHHHHHHGGGGGGGGGGGGHGHHGGGGHGHHHHGGGGGBDGGHHHH2F22=F1?101?1@GG/AD-A0FBGHB<0D=/.=G-<A...;/:;G0C/00/.;::E?D---;-..-;.@::BBF00;B0/0;0000;0;0B00B-.;;.:B.;.---;-/00;0B00000;BF/.0;000B00B00/00::B0;00AAFF00
@M05620:37:000000000-D9766:1:1101:11589:10167 1:N:0:39
ACCACACCTTCTACAATGAGCTGCGTGTGGCTCCCGAGGAGCACCCCGTGCTGCTGACCGAGGCCCCCCTGAACCCCAAGGCCAACCGCGAGAAGATGCCCAGGTGAGTGGCCCGCTACCTCTTCTGGTGGCCGCCTCCCTCCTTCCTGGCCTCCCGGCGCTGCGCCCTTTCTCACTGGTTCTCTCTTCTGCCGTTTTCCGTAGGACTCTCTTCTCTGTCCTGAGTCCCCTTTGGAACTCTGCAGGTTCTT
+
AAAAA1AAFFF1FGDGGFDFFGHCEEEA00BBGGEGEEEE/G/GGGGCAAACGHFEGGHCEG/EGGCEG@CEBHHGE/EHGEHEGGGCC</B</FF1?BFHB//?F10F1<F0/---<<0>GD000=0=GAC.@C@CGEAGECHFGBBGGG.B.AEF@-9-->B@=B?=B///B/;FFBB9/;B/;BF/9/9/@9ABEF/-9-ABB99/;B/F//9B//;:BB/-///;A-9/BB//;/:/999BFFF//9
@M05620:37:000000000-D9766:1:1101:15042:10186 1:N:0:39
AGTGCCAGCTCTCAATCGCACAGGGGACCCAGGGCCTGGCCCCTCCATCCAGAAAACCTATGACCTCACCCGCTACCTGGAGCACCAACTCCGCAGCTTGGCTGGGACCTATGTGAGTATCCAGCGTAGGAATCTGGGAGTTGGGGAGGAGTGAGGAGTTGGGGAAAGACAGTCCTAACCGTGGAGGGTTCTGGTAAATGATGGGGTGAGGAGGGGCTCTTTGGCTCCCACCAGTCCCCCTGTCTGGTCTA
+
BCBBCFFFDFFFGGGGGGGGGGHHGGGGGGHHGGGGGGHHHHGHGGHHHHHHHHHHHGHHHHHHHHHHHHHGGGGGHHHHHHHHHHHHGHHHGGGGGHHHGHHGGGHHGHHHHHHHHGHHHHHHHGGGGGHHHHHHHHHGGHHHGGGGGGGHHHHHHGHHHHGGGGHHHHHHHHHHHHHHGDEGGGGGCFGGGGFGGGGGGGGGGGFFFFFFFFFFFFFFFFFFFFFFFFFFFFFFFFFFFFFFFFFFFFF
@M05620:37:000000000-D9766:1:1101:11313:10187 1:N:0:39
AGTGCCAGCTCTCAATCGCACAGGGGACCCAGGGCCTGGCCCCTCCATCCAGAAAACCTATGACCTCACCCGCTACCTGGAGCACCAACTCCGCAGCTTGGCTGGGACCTATGTTGAGTATCCAGCGTAGGAATCTGGGAGTTGGGGAGGAGTGAGGAGTTGGGGAAAGACAGTCCTAACCGTGGAGGGTTCTGGTAAATGATGGGGTGAGGAGGGGCTCTTTGGCTCCCACCAGTCCCCCTGTCTGGTCT
+
CCABCFFFCFFFGGGGGGGGGGHHGGGGGGHHGGGGGGHHHHGHGGHHHHHHHHHHHGHHHHHHHHHHHHHGGFGGHHHHFHHHHHHHGHHHGGGGGHHHGHHGGGHHGHHHHHHHGHHHHHHHHHGGGGGHGHHHHHG0FEGHHGGEGGCGHHBGHGGGHHHGGGG.C:GCHHHHGHHHGGDEG?FGGCFGGGFCFGFFGGGFGGFFFFFFEFFFFFFFFFFFFFFFFFFFFFFFFFFFFFFFFFFFFFF
@M05620:37:000000000-D9766:1:1101:26421:10191 1:N:0:39
AGTGCCAGCTCTCAATCGCACAGGGGACCCAGGGCCTGGCCCCTCCATCCAGAAAACCTATGACCTCACCCGCTACCTGGAGCACCAACTCCGCAGCTTGGCTGGGACCTATGTTCAGTACCCAGCTTAGTAATCTGGGAGTTGGGGAGGAGTGAGGATTTGGGGAAAGACAGCCTTAACCGTGGAGGGTTTTGTAAAATGATGGGTTGAGGAGGGCCTCTTGGCCTCCCACCATTCCCCCGTTCGGTCTT
+
ABBBBFBBAFFFGGEGGGGGGGHHGGGGGGDHG2FEFGHHHHGHGGGHHHGHHH3FHGHGHHGHHHHHHHHGGGGGGHHHHHHHHHHHGHHHGGGGGGHH?GEEEFHFGHHHHH222BB21BBF/@111@2@>F>2FGFFFGBGHGC/C-..<0=F00/=<<GD@EFE.CH/C.;/0;;CGC:C-.EE9E...;/0;;00090;CE/.-/BBBDD?.;..;F/B///:EEFFF.;/BFFF.-9...;9A./
@M05620:37:000000000-D9766:1:1101:19192:10197 1:N:0:39
ACCACACCTTCTACAATGAGCTGCGTGTGGCTCCCGAGGAGCACCCCGTGCTGCTGACCGAGGCCCCCCTGAACCCCAAGGCCAACCGCGAGAAGATGAGTGAGTGGCCCGCTACCTCTTCTGGTGGCCGCCTCCCTCCTTCCTGGCCTCCCGGAGCTGCGCCCTTTCTCACTGGTTCTCTCTTCTGCCGTTTTCCGTAGGACTCTCTTCTCTGACCTGAGTCTCCTTTGGAACTCTGCAGGTTCTAGATC
+
CDDDCDDDFFFFGGGGGGFGGGHHGGGEHGHHHGGGGGGGGHHHHGGGGGGGHHHHHHHGGGGGGGGGGGGHHHHGGGGHGHHHHGGGGGBGGGHHHHHHHHGHHGGFHHGGG-AGHGHHHHHHHHGHHGGGGGHGHHGHHHHHHHHGGGGGGG-@DGGGGGGGFFFFFFFFFFF;FFFFHFFFFFFFF@ADFFFFFFFFBFFFFFFFFFFFFFBFFFFFFFFFFFF:;FFFFFFFFFFBFFFFFF0FFFB
@M05620:37:000000000-D9766:1:1101:5599:10215 1:N:0:39
ACCACACCTTCTACAATGAGCTGCGTGTGGCTCCCGAGGAGCACCCCGTGCTGCTGACCGAGGCCCCCCTGAACCCCAAGGCCAACCGCGAGAAGATGCCCAGGTGAGTGGCCCGCTACCTCTTCTGGTGGCCGCCTCCCTCCTTCCTGGCCTCCCGGCGCTGCGCCCTTTCTCACTGGTTCTCTCTTCTGCCGTTTTCCGTAGGACTCTCTTCTCTGACCTGAGTCTCCTTTGGAACTCTGCAGGTTCTA
+
BCCCCCCAFFFFGGGGGGBGGGHHGGGBEEHHHFEF?EEFDHHHHGGEEGGGGHHHHHG0EEEGGGGGGGFHHHHGGGGHGHHHHGGGCG>@DGFEHHHHHHHGHHHHHHGGHHGGGGGHHHHHHHHFGFDHHGGGGGHGHHGHHGGGGGGGGGGGGD-;CFFFFFFFFFFFFFFFFFFFFFFFFFFFFFFFFFFFFFFFFFFFFFFFFFFFFFFFFFFFFFFFFFF9BFFFFFFFFFFFFFFFFFFFFFB
@M05620:37:000000000-D9766:1:1101:21691:10226 1:N:0:39
AGTGCCAGCTCTCAATCGCACAGGGGACCCAGGGCCTGGCCCCTCCATCCAGAAAACCTATGACCTCACCCGCTACCTGGAGCACCAACTCCGCAGCTTGGCTGGGACCTATGTGAGTATCCAGCGTAGGAATCTGGGAGTTGGGGAGGAGTGAGGAGTTGGGGAAAGACAGTCCTAACCGTGGAGGGTTCTGGTAAATGATGGGGTGAGGAGGGGCTCTTTGGCTCCCACCAGTCCCCCTGTCTGGTCTA
+
AAAAAFFFBFFFGFGGGGGGGGHGGCEGEGHHFEGGDFHHGHGFGGHHHHHHFFHGHGHHHGHHHGHHHHHGG>EGHHFG2FHHHHHEFHHEEEEFEHGGGHHGGGHHGHHHHHHHHHHHHHHHHGGGGGHHHHHHHHCFGFHHGGEDGDCFG0GGGG/GHHGGEGHHHHHHHHHHHHHHGDEGDGGGAFGGGGGGGGGGGGGGGGFFFFFFFFFFFFFFFFFFFFFFFFFFFFFFFFFFFFFFFFFFFFF
@M05620:37:000000000-D9766:1:1101:15233:10236 1:N:0:39
AGTGCCAGCTCTCAATCGCACAGGGGACCCAGGGCCTGGCCCCTCCATCCAGAAAACCTATGACCTCACCCGCTACCTGGAGCACCAACTCCGCAGCTTGGCTGGGACCTATGTGAGTATCCAGCGTAGGAATCTGGGAGTTGGGGAGGAGTGAGGAGTTGGAGAAAGACAGTCCTAACCGTGGAGGGTTCTGGTAAATGATGGGGTGAGGAGGGGCTCTTTGGCTCCCACCAGTCCCCCTGTCTGGTCTA
+
BCBBCFFFCFFFGGGGGGGGGGHHGGGGGGGHGGGGGGHHHHGHGGHGHHHHGHHHHGHHHHHHHHHHHHHGGGGGHHHHHHHGHHHHGGHHGGGGGHHHGHHGGGHHGHHHHHHHHHHHHHHHHGAGGGHHHHHHHHHGGHFHGGGGGGGHHHHHHGHHHHBGHHHHHHHHHHHHHHHHCEGGGEGG;CFGGG;BGGGGGGGGGGGFFFFFFFFFFDFFFFFFFFFFFFFFFFFFFFFFFFFFFFFFFFF
@M05620:37:000000000-D9766:1:1101:17350:10239 1:N:0:39
AGTGCCAGCTCTCAATCGCACACGTCTGACCTCCCGACACGAGATTCCATCTCATATGCCGTCTCCTGCTTGCAACAACTAACCCTCCTGCCGCCTTCTGCCTGTCCCCCACCTCCTCCTCCAACCCTTTACAACTTCTCCCCCCCATACTTCACTATCCCTCATCGCACCCTATGATCCCCTCGCAACAACCTACCCGCTCCCTCCACCAACTCCCCCCTCCCTCATCCCACACCCCTCTCCCTTCGCTC
+
>>AABFFFBFFFGGGGGFGGGGF2BF4ADAGEFGF2222EAEA1FG5GB5DDF555A55BA1EB2B5BB35@13D@FA13@3311111?3B1>////334433333B3??//?00/22222B222//0222@2222222210///--0001<0000000//0/.0</..::../000000/.9.---.-....//99..--9:.......9..///...--......;//9/.....-..;///./..99;
@M05620:37:000000000-D9766:1:1101:13994:10244 1:N:0:39
ACCACACCTTCTACAATGAGCTGCGTGTGGCTCCCGAGGAGCACCCCGTGCTGCTGACCGAGGCCCCCCTGAACCCCAAGGCCAACCGCGAGAAGATGCCCAGGTGAGTGGCCCGCTACCTCTTCTGGTGGCCGCCTCCCTCCTTCCTGGCCTCCCGGAGCTGCGCCCTTTCTCACTGGTTCTCTCTTCTGCCGTTTTCCGTAGGACTCTCTTCTCTGACCTGAGTCTCCTTTGGAACTCTGCAGGTTCTA
+
CCCCCCCCFFFFGGGGGGGGGGHHGEEBEEHHHGGFGGGGGHHHHGGGFGGGHHHHHHHGGGGGGGGGGGGGHHHGGGGHGHHHHGGGGGGGGGHHHHHHHHHGHHHHHHGGHHGGGGGHHHHHHHHHHHGHHGGGGGHGHHGHHGGGGGGGGGGGGG:CGGGGGGFFFFFFFFFFFFFFFFFFFFFFFFFFFFFFFFFFFFFFFBFFFFFFFFFFFFFFFFFFFFFFFFFFFFFFFFFFFFFFFFFFFFF
@M05620:37:000000000-D9766:1:1101:3554:10267 1:N:0:39
ACCACACCTTCTACAATGAGCTGCGTGTGGCTCCCGAGGAGCACCCCGTGCTGCTGACCGAGGCCCCCCTGAACCCCAAGGCCAACCGCGAGAAGATGAGTGAGTGGCCCGCTACCTCTTCTGGTGGCCGCCTCCCTCCTTCCTGGCCTCCCGGAGCTGCGCCCTTTCTCACTGGTTCTCTCTTCTGCCGTTTTCCGTAGGACTCTCTTCTCTGACCTGAGTCTCCTTTGGAACTCTGCAGGTTCTAGATC
+
DDDDDDDAFFFFGGGGGGGFGGHHGFGBAEHHHFFEAFGGGHHHHGGGGEEGHHHHHHHGGGGGGGGGGGGHHHHGGGGHGHHHHGGFFGCDGGHFHHHEGGFGFHFFH/@CGCAGHHHGHHGEDHEFGGG-EGHGHHGHHHHHHHGGGGGGABA@DGGEBC;ADFFFFFEFFFB:BFFFFFFFFFF:;;:AFFFBDF?DDFFFFFFFFFFFFFBBFFFFFFBFFFF;BFB0::FB;BF0;FFFFFBF0;0
@M05620:37:000000000-D9766:1:1101:3535:10268 1:N:0:39
ACCACACAATCTACAATGCGCTGCGTGGGGCTCGCGAGGAGCACCCCTTGCTGCTGACCAAGGCCCCCCTGAACCCCAAGGCCAACCGCGGGAAGATGAAGGAGTGGCTGGCGCTCTGTTCTTGTGGCAGCCTCCCTCCTTCCTGGCCTCCCGTCGCTGAGGTCTTTCTTCCTTTGTCTGTCTTCTGGGGTTTTGTGTCGGGCTTTCTTCTCTGTGCTGAGTTTCGTGTGTCCTTCGCCCGGTTCTTGCTC
+
>>>A>>A111BBAB1BFG1AEEEGGEE00EB/B/AA/A/A/B/>?>>>BBBD@GEGEBE1B0C???E>>//B1B???/EGGH/?<<?>/>/>>@F0?FG<110.FGF<<.<<-<-<<0==CC0:CGC./;;;CFH.FFGCFFFGBCF909;CE.;9;BB-9-/;9BFBF//;;BB/;/;/:9;FFFB/-9;-9;--;;:;-;--;/;/;BBFFF9//99B-//9/9;-;-;///:/---9;@--;;/9/:/
@M05620:37:000000000-D9766:1:1101:21104:10279 1:N:0:39
ACCACACCTTCTACAATGAGCTGCGTGTGGCTCCCGAGGAGCACCCCGTGCTGCTGACCGAGGCCCCCCTGAACCCCAAGGCCAACCGCGAGAAGATGAGTGAGTGACCCGCTCCCTCCTCTGTCTGCCGCCTCCCTCCTTCCTTGCTTCCCTGCCCTGCGCCCTTTCTCACTGGCTCTCTCTTCTGCCGGTTTCCGTACGAATCTCTCCTCTGTCCTGAGTCTCCCTCCGAACTCTGCAGGCTCTTGCTC
+
CCCCCCCCFFFFGGGGGGGGGGHHGFGFHGHHHGGGGGGGGHHHHGGGEGGGHHHHHHHGGGGGGGGGGGGHHHHGGGGHGHHHHGGGGGGGGGHHHH22222?GH1110>@/-<FH0.001<110=00<-=..;EHHG/CHHH00;000;G00...0..--9;-/0;F90;F0/.;0/0BFF00000;---..00.;..;....0;F0/0/;00;0900/;0090/;/.;-.-9009000;...9000;0
@M05620:37:000000000-D9766:1:1101:7328:10282 1:N:0:39
ACCACACCTTCTACAATGAGCTGCGTGTGGCTCCCGAGGAGCACCCCGTGCTGCTGACCGAGGCCCCCCTGAACCCCAAGGCCAACCGCGAGAAGATGCCCAGGTGAGTGGCCCGCTACCTCTTCTGGTGGCCGCCTCCCTCCTTCCTGGCCTCCCGGCGCTGCGCCCTTTCTCACTGGTTCTCTCTTCTGCCGTTTTCCGTAGGACTCTCTTCTCTGACCTGAGTCTCCTTTGGAACTCTGCAGGTTCTA
+
ABBB>AA3BBBDFFBGGG5BGFHHGEGAAEFFGAFE?EAEEGAFFEEAEEEFHHHHGGHAE@EEGGGGGCEH3FGEEEFHGHGHHGGGBC>BDGHEGGHHHGGFGHFFGFGGHHGGGGGHHHHHHHHHFGDHHGGGGGHGHHGHHGGGFFGGGGGGGG-9BAADFFFFFFFFFFFFFFFFFFFFFFFF//BFFFDFFFFFFFFFDFFFFFFFFFFFFFFFFFF/BBF/;BFFFFFFFFFFFFFFFFFFFFB
@M05620:37:000000000-D9766:1:1101:19902:10297 1:N:0:39
ACCACACCTTCTACAATGAGCTGCGTGTGGCTCCCGAGGAGCACCCCGTGCTGCTGACCGAGGCCCCCCTGAACCCCAAGGCCAACCGCGAGAAGATGAGTGAGTGGCCCGCTACCTCTTCTGGTGGCCGCCTCCCTCCTTCCTGGCCTCCCGGAGCTGCGCCCTTTCTCACTGGTTCTCTCTTCTGCCGTTTTCCGTAGGACTCTCTTCTCTGACCTGAGTCTCCTTTGGAACTCTGCAGGTTCTAGATC
+
BBBBBBBBFFFFGGGGGGGGGGHHGEGBFEHHHGGGFGEAEGHHHGGGEEFFHHFHGHHGGEGFFGGGGGGHGHHGGGGHGGHEHGGGGD<BDGHGHHHHHHFHHHGGHHGGG-AHHHFHHHHGHHGHHGGGGGHGHHGHHHHHHHHGGGGGGG-;DGGGGGGGFFFFFFFFFFFBFFFFFFFFFFFFF@;AFFFFFFFFFFFFFFFFFFFFFF/BFFFFFFFFFFFFFFFFFFFFFFF/BFAFFF/B/BB
@M05620:37:000000000-D9766:1:1101:11538:10298 1:N:0:39
[truncated: 2,237,803 more chars]
