# Supplementary material for: Fast but not furious: a streamlined selection method for genome-edited cells
Source: Life Sci Alliance. 2021 Apr 26;4(6):e202101051. doi: 10.26508/lsa.202101051 (PMC8127327; doi:10.26508/lsa.202101051)
Supplement: Supplementary file 1 [file LSA-2021-01051_Supplemental_Data_1.zip › SANGER and Deep Sequencing/ACTB/3_S3_L001_R1_001.fastq]

@M05620:37:000000000-D9766:1:1101:12837:1933 1:N:0:3
CGTGCCAGCTCTCAATCGCACAGGGGACCCAGGGCCTGGCCCCTCCATCCAGAAAACCTATTACCTCACCCGCTACCTGGAGCTCCAACTCCGCCGCTTGTCTGGGCCCTATGTTGAGTATCCTGCGTAGGACTCTGGGCGTTGGGGTGGCGTGAGGCGTTGGGGAAAGACAGTCCTAACCGTGGTGGGTTCTGGTAAATGATGGTGTGAGGCGGGGCTCTTTGTCTCCCACCAGTCCCCCTGTCTTGTCT
+
3>AAA>BFBF45B45BGAEEEEAFAAEGGGGDGGEGGDHFGFEHEEBGHHFHFC3AAEG3B55BBDB3?1?>EE/>F@3121?13B@3BED@>///><E/0?B430/?<?0B1BF22?G2GE>211/?///11??GF10/>>@C0--.--.<<:....-:A?.--.9.;/;/CFFBF009.-99-.9.-;A.;B/://9;//;////;.99F.9-->-@.BF///9;///.9:..;9/9999.:9B//999
@M05620:37:000000000-D9766:1:1101:12827:1948 1:N:0:3
AGTGCCAGCTCTCAATCGCACAGGGGACCCAGGGCCTGGCCCCTCCATCCAGAAAACCTATGACCTCACCCGCTACCTGGCGCACCCACTCCGCAGCTTGGCTGGGACCTATGTTGCGTCTCCCGCGTAGGACTCTGGTCGTTGGGGCGGCGTGCGGCGTTGGGGAACGCCCGTCCTACCCGTGGCGGGTTCTGGTAACTGATGGGGTGCGGCGGGGCTCTTTGGCTCCCCCCAGTCCCCCTGTCTGGTCT
+
3>>AAFBFBFFFGGGGGGGGGGHHGGGGGGHHGGGEGFHHHHGHGGHHHHGGHHHHGEHFHHBGGFG3FFF0E@/>EF311/?/>E//?FGEEE>/<BF3/BF///0B?F1F1FGD1<?/CFF0///>--.11>FGD100-<C/.--.---9A-.-9--@B-.--.9...;-9@FFFB/99.9.-----;A9B/BF///;9/;//..A-.---9==B=BEFFF/;/BFAE.9;-9;FBBADB?BBF//;:9
@M05620:37:000000000-D9766:1:1101:19752:2126 1:N:0:3
AGTGCCAGCTCTCAATCGCACAGGGAACCAGGGGCCTGCCCCCTCCTTCAAGAAAACCAATGACCTCACCCGCTACCTGGAGCACAAACCCCGCAGCTTGGCTGGGACCTATGTGAGTATCCAGCGTAGGAATCTGGGAGTTGGGGAGGAGTGAGGAGTTGGGGAAAGACAGTCCTAACCGTGGAGGGTTCTGGTAAATGATGGGGTGAGGAGGGGCTCTTTGGCTCCCACCAGTCCCCCTGTCTGGTCTA
+
AA1AAFFFAF1DGAGFF11AE0GHG00BFH0BA0EAFF0BFGGEGG0BGHH2FGHEGE/BBADG1DBBGGF>E/>>FHH00BFGHB00?/??>ECEEG1BE0B<?/BBA0BBGHHHH>2GHBGGHG<?CAGFGHHHHHAFGHHHGGGGGCEGHGHH0EHFHFCGAEEFFHGHHGGGGGGGGGGGBGGGAFFGGGBFGGGGFFFFFFA@EFFFFF@@@@FFFFFFBFFFFFFFFFFFFBEA@EFFFFFFEFB
@M05620:37:000000000-D9766:1:1101:14794:2209 1:N:0:3
AGTGCCAGCTCTCAATCGCACAGGGGACCCAGGGCCTGGCCCCTCCATCCAGAAAACCTATGACCTCACCCGCTACCTGGAGCACCAACACCGCAGCATGGCTGGGACCTATGTGAGTATCCAGCGTAGGAATCTGGGAGTTGGGGAGGAGTGAGGAGTTGGGGAAAGACAGTCCTAACCGTGGAGGGTTCTGGTAAATGATGGGGTGAGGAGGGGCTCTTTGGCTCCCACCAGTCCCCCTGTCTGGTCTA
+
3>>ABFFFBFFFGGGGGGGGEGHGGGGGAFHHGGGGEFHHAGGHGGGH5GHG3F3FGGBGHHEHHH3GGHHGGGEFHHHHGGHA?FHHG1?EF/>EE0BFGHHGGGHHGHHHGHHHHHHHFGHHHGGGGGHHHHGFHGHGGHFHGGGGGGGHFHHHGGFHGHGGGGHHHHHHHGHHHHGGGGFGGGGGCFGGGGGGGGGGGGGGFFFFFFFFFFFFFFFFFFFFFFFFFFFFFFFFFFFFFFFFFFFFFFB
@M05620:37:000000000-D9766:1:1101:13733:2272 1:N:0:3
AGTGCCAGCTCTCAATCGCACAGGGGACCCAGGGCCTGGCCCCTCCATCCAGAAAACCTATGACCTCACCCGCTACCTGGAGCACCAACTCCGCAGCTTGGCTGGGACCTATGTGAGTATCCAGCGTAGGAATCTGGGAGTTGGGGAGGAGTGAGGAGTTGGGGAAAGACAGTCCTAACCGTGGAGGGTTCTGGTAAATGATGGGGTGAGGAGGGGCTCTTTGGCTCCCACCAGTCCCCCTGTCTGGTCTA
+
ABABBFFFBFFFGGGGGGGEGGHCFGGGGEGHGGGGGFHGHHGHGGGHHFGHEGHGHGHHHHGHHHHHHHHGGEGGHFHHBHHHHHHEGBHHGGGGGEHHGHHGGGHGGFHHHHHHHFHHHHHHHGCEGGFFHHHGHHGGEHFHGGGGGGGGHHHHHGCBGHGGGGHHGHHHHHHHHGFHGGEGGGGG;AFGGGCFFFGGGGGGGGFFFFFFFFFFFAEFFEFFFBFEFFFFFFFEFFFDFFFFFFFFFFB
@M05620:37:000000000-D9766:1:1101:12852:2436 1:N:0:3
AGTGCCAGCTCTCAATCGCACAGGGGACCCAGGGCCTGGCCCCTCCATCCAGACAACCTATGACCTCACCCGCTACCTGGAGCACCAACTCCGCAGCTTGGCTGGGACCTATGTGAGTATCCAGCGTAGGAATCTGGGAGTTGGGTAGGAGTGAGGAGTTGGGGAAAGACAGTCCTAACCGTGGAGGGTTCTGGTAAATTATGGGGTGAGGAGGGGCTCTTTGGCTCCCACCAGTCCCCCTGTCTGGGCTA
+
A3>AAFDFBFFFGFGFFGGAE2G4FE?EEAAA2BA22BGF2GG1EF2GEA333122AEAB5F5FHBG3FCB>0>/>G3@G2BGH1F11E3F3?////3?B/EHGGGHEF0?BGDG2G?21BG21@/</BAF11?1?100?/?11/.><FGF<01<01<//0<--.<<:CG::CG0;G0C.-C.-9..ADFGGGB909;C00;FFF?.;9../:.--99.//;B////9AB9AF.B9/BEA=9BB:BF.;F.
@M05620:37:000000000-D9766:1:1101:15848:2520 1:N:0:3
AGTGCCAGCTCTCAATCGCACAGGGGACCCAGGGACTGGCCCCTCCATCCAGAAAACCTATGACCTCACCCGCTACCTGGAGCACCAACTCCGCAGCTTGGCTGGGACCTATGTTGAGTATCCAGCGTAGGAATCTGGGAGTTGGGGAGGAGTGAGGCGTTGGGGAAAGACAGTCCTAACCGTGGAGGGTTCTGGTAAATGATGGGGTGAGGAGGGGCTCTTTGGCTCCCACCAGTCCCCCTGTCTGGTCT
+
>A>>ADDFAFFF1FGGEFG1E0A0FEAE00FH0E0/0A//AA/BAEFHHAA11BBABEHHAG2FHHHFHHH>>>>/GHBGCFGFB>G/E0FE///>>0BBEFEG/ECFFFFGHHGHFHHHHHFBHFG/?CGHGHFFFEF0???FFGC.CG.>CG0DG.A<ACHGGGGHFBB/C:CFFGGGFGBGG?E?@FFFGFFFFFFFFFFFFEFF@FFFBFB@?@@EBFBFFFFBEFFFBEFFFFFFF;AFF/;/99/
@M05620:37:000000000-D9766:1:1101:19440:2531 1:N:0:3
AGTGCCAGCTCTCAATCGCACAGGGGACCCAGGGCCTGGCCCCTCCATCCAGAAAACCTATGACCTCACCCGCTACCTGGAGCACCAACTCCGCAGCTTGGCTGGGACCTATGTGAGTATCCAGCGTAGGAATCTGGGAGTTGGGGAGGAGTGAGGAGTTGGGGAAAGACAGTCCTAACCGTGGAGGGTTCTGGTAAATGATGGGGTGAGGAGGGGCTCTTTGGCTCCCACCAGTCCCCCTGTCTGGTCTA
+
BBAABFBFBFFFGGCGGGGGGEHCGGDGEEHHFGFEDFFHFHEHGGHHHFGHFFHFHGHHHGEHHHHGHHHGG/EEHHHH2CGHHHHCG3GFDEE@@3FGGEHGG?GHGHHHGHHHHHHHHHHGHGDDGGHHHHGHHECEGHHH?DFCGGDGHHHGHGHHHHGGGGHEHHHHHHHHHHHHGGGGGGGGGG.FGGGGGGGGGGGGEGFBFFFFFFBBBBFFFFFFFFFFFFFFFFFFFFFFBFFFFFBFFF/
@M05620:37:000000000-D9766:1:1101:16162:2573 1:N:0:3
AGTGCCAGCTCTCAATCGCACAGGGGACCCAGGGCCTGGCCCCTCCATCCAGAAAACCTATGACCTCACCCGCTACCTGGAGCACCAACTCCGCAGCTTGGCTGGGACCTATGTGAGTATCCAGCGTAGGAATCTGGGAGTTGGGGAGGAGTGAGGAGTTGGGGAAAGACAGTCCTAACCGTGGAGGGTTCTGGTAAATGATGGGGTGAGGAGGGGCTCTTTGGCTCCCACCAGTCCCCCTGTCTGGTCTA
+
A3>>AFFFBFFFFGGGGGGGGGHHGGGGGGHHGGEGGEHFFHGHGGHHFHHHHFFHHGFHHHHHHHHHHHHGGGGGHHHGHHHHHHHHGFHHGGGGGBHHGGHGGGHHGGHHHHHHHHHHHHHHHCCFGGHHHHFHEFGGGHHHGGGGGGGGGHHHHGHHHHGGGGHHHHHHHHHHHHHGGGFGGGGGDGGGGGFGFGGGGGGGGGFFFFFFFFFFFCFFFFBFFEFFFFFFFFFFFFFFFFFFFFFFFFF
@M05620:37:000000000-D9766:1:1101:19535:2598 1:N:0:3
AGTGCCAGCTCTCAATCGCACAGGGGACCCAGGGCCTGGCCCCTCCATCCAGAAAACCTATGACCTCACCCGCTACCTGGAGCACCAACTCCGCAGCTTGGCTGGGACCTATGTGAGTATCCAGCGTAGGAATCTGGGAGTTGGGGAGGAGTGAGGAGTTGGGGAAAGACAGTCCTAACCGTGGAGGGTTCTGGTAAATGATGGGGTGAGGAGGGGCTCTTTGGCTCCCACCAGTCCCCCTGTCTGGTCTA
+
>>1>AF1FAFFF1GGFG1FGCEFGFEGGEG0FFEGGG/F0CGGFGGFFEH1AB01F0EF1GHFGHHFGHFEEGGEGHBGFGGHEEGHHG0FGGGEEE0FGG0</AE0BEG111B>2B1FFBBD1F@GGGCH1<GHB<BGG/0<F/->--.<0<0<.0C</<<A-...:;C//:C:GGH/.-..-..;A9;.FFF;F;900000CE.A=--;/-;;9@9-;FB/;;/BA------999/-999B/9:;:/;;
@M05620:37:000000000-D9766:1:1101:19343:2666 1:N:0:3
AGTGCCAGCTCTCAATCGCACAGGGGACCCAGGGCCTGGCCCCTCCAGCCAGAGAACCTGTGACCTCACCCGCTACCTGGAGCACCAACTCCGCAGCTTGGCTGGGACCTATGTGAGTATCCAGCGTAGGAATCTGGGAGTTGGGGAGGAGTGAGGAGTTGGGGAAAGACAGTCCTAACCGTGGAGGGTTCTGGTAAATGATGGGGTGAGGAGGGGCTCTTTGACTCCCACCAGTCCCCCTGTCTGGTCTA
+
1>1>AB111C@@FBGBFAAAAABAFAA000AAB0B//AG00GEAFG010/A00/0A1BB0DF2F@D1BF00>E//>GBFF0BG/0?0>E01>>/>>/01B?0<F/EH0B0B1<BF211>>>F>1F/<//C<1<<F1DB0CEFB1--.->..<.00<0C</0/<-.::C/:/:CH0;;0:A-..9...-.=.99CF000;00C0CG-99--9/--9-99-//;F/:BF/E----A9FFF-A@FF//BBFFFB
@M05620:37:000000000-D9766:1:1101:11808:2714 1:N:0:3
AGTGCCAGCTCTCAATCGCACAGGGGACCCAGGGCCTGGCCCCTCCATCCAGAAAACCTATGACCTCACCCGCTACCTGGAGCACCAACTCCGCAGCTTGGCTGGGACCTATGTTGAGTATCCGGCGTAGGAATCTGGGGGTTGGGGAGGGGTGGGGGGTTGGGGAAGGCCAGTCCTAACCGTGGAGGGTTCTGGAAAATGATGGGGTGAGGCGGGGCTCTTGGGCTCCCACCAGTCCCCCTGTCTGGTCT
+
A33>AFFFBFFFFGGGGFGGFGHHEEEEEEGHFFEEFEGGGHGHGGHHFGHGGFCFHGGHHFHHHGGHHHHGGEEGHHHHFGHHGHCGEFHHEEEGEHGHGHHGGGHHGHHHHH333?B3BGG/@//</>/F1??1FD0->A-ADCD.A;-:.9-;;--@-;DF;AD.A.;.99B/BF/F99.;;.;A;AAF/;//;B./;9/;FF?.9.;..;=D@>;AFF/B.9FEFEBFF..;;FFF.-9://;//9:
@M05620:37:000000000-D9766:1:1101:20958:2720 1:N:0:3
AGTGCCAGCTCTCAATCGCACAGGGGACCCAGGGACTGGCTCCTCCATCCAGAAAACATATGACCTCACCCGCTAACTGGAGCACAAACTCCGCAGCTTGGCTGGGACATATGTGAGTATCCAGAGTAGGAATCTGGGAGTTAGGGAGGAGTGAGGAGTTGGGGAAAGACAGTACTAACAGTGGAGGGTTCTGGTAAATGATGGGGTGAGGAGGGGCTCTTTGGCTCCCACCAGTCCCCCTGTCTGGTCTA
+
>11>AFB@AFF@GGGCFFGFE0CAAEGA0ABFFE0A0AFE0BFGHHGH1BB11B1BG/1BDB2DEHGHHHFEGGE/FGHCHHHAG0FGHDHHC////0FH/GHFE/BF/1BFGHHHHHHHHHGH1FGHHHHHHHH2@0@FCH2@@GHF/?/0?FHHHC0><1>>FGGEHHHHH0DHHGH/C=G/:.;-;.;0<0<FGGGGGGGEAFGGGGGGGGGG@;FFB/9:B/;AEFFFFFFFFFFF@FFFFFFFFFB
@M05620:37:000000000-D9766:1:1101:10459:2721 1:N:0:3
AGTGCCACCTCTCAATCGCACAGGGGACCCAGGGCCTGGCCCCTCCATCCAGAAAACCTATGACCTCACCCGCTACCTGGAGCACCAACTCCGCAGCTTGGCTGGGACCTATGTGAGTATCCAGCGTAGGAATCTGGGAGTTGGGGAGGAGTGAGGAGTTGGGGAAAGACAGTCCTAACCGTGGAGGTTTCTGGTAAATGATGCGGTGAGGAGGCGCTCTTTGGCTCCCACCAGTCCCCCTGTCTGGTCTA
+
>>>>AFD11BFFGGGGGFFGG?HGGEE00EG0A0BE/FGF0GG/EGG1BFFB1BGFHGF1FE2FHGH1GA0>EE/EHFFGFGGGGHFHGHBG///>EFF0/HHAE/00?GH1GG2BF1BGHFFGE/A<B/<1@DGHHHHGGFF<<<<A->>=<0<C<<</0<C?EG..;/:::CG0CGF.-9.9..../9CF0F0009CF0000;;E-AF-;-9--;9AABB/:BF/-AFF?9AFFFFE---/;BFFBB//
@M05620:37:000000000-D9766:1:1101:18167:2724 1:N:0:3
AGTGCCAGCTCTCAATCGCACAGGGGACCCAGGGCCTGGCCCCTCCATCCAGAAAACCTATGACCTCACCCGCTACCTGGAGCACCAACTCCGCAGCTTGGCTGGGACCTATGTGAGTATCCAGCGTAGGAATCTGGGAGTTGGGGAGGAGTGAGGAGTTGGGGAAAGACAGTCCTAACCGTGGAGGGTTCTGGTAAATGATGGGGTGAGGAGGGGCTCTTTGGCTCCCACCAGTCCCCCTGTCTGGTCTA
+
A3>AAFBFBFFFFGGGGFGGEEFFCEEGDFHHGGDEG2FCAGGHGGHH5GHFF33BFA3AGG5GFHFHHHHGGEEEHHG1EFGGFEHHG3GHGDEEE3GGGGGGGEHHGHGHHHHHGHHHHFHHHGAEGGGHHHHBFBGGAGHHG?FGGGGHGH0<CGCGHGGGGGHHHHHHHFCFHHHH?.;BGEGGE?AFGGFGGGGGGFFFGGFBFFFFFFBBB-EFFFFFF/9AAFFFFFFFFFFFBFFFFFF/FFB
@M05620:37:000000000-D9766:1:1101:20561:2818 1:N:0:3
AGTGCCAGCTCTCAATCGCACAGGGGACCCAGGGCCTGGCCCCTCCATCCAGAAAACCTATGACCTCACCCGCTACCTGGAGCACCAACTCCGCAGCTTGGCTGGGACCTATGTGAGTATCCAGCGTAGGAATCTGGGAGTTGGGGAGGAGTGAGGAGTTGGGGAAAGACAGTCCTAACCGTGGAGGGTTCTGGTAAATGATGGGGTGAGGAGGGGCTCTTTGGCTCCCACCAGTCCCCCTGTCTGGTCTA
+
AAAAAFFFAFFFFFGGGFG1E0BFAEEEEGEFC?EEFFHH0FEFFGHHHHGFFHFHHGHHGEDGHHHBGHHGGGEGHHHHHHHGHFHHGEEGFGEEEEFHGHFG?EHHEHHHGHFHHHHHHFHHHC/<CB1GFGFGGFFFGHFFGGGCCGCHHHHHHGHEHHGCEGEHHFFBCHHHHHHHGC.@BFGG9FABFFFGGGGBBCBC??F;AF?FFF==?@FFFBB//FFFFFFFFFFFFFFF;EFFFFFFBFB
@M05620:37:000000000-D9766:1:1101:17192:2889 1:N:0:3
AGTGCCAGCTCTCAATCGCACAGGGGACCCAGGGCCTGGCCCCTCCATCCAGAAAACCTATGACCTCACCCGCTACCTGGAGCACCAACTCCGCAGCTTGGCTGGGACCTATGTGAGTATCCAGCGTAGGAATCTGGGAGTTGGGGAGGAGTGAGGAGTTGGGGAAAGACAGTCCTAACCGTGGAGGGTTCTGGTAAATGATGGGGTGAGGAGGGGCTCTTTGGCTCCCACCAGTCCCCCTGTCTGGTCTA
+
>A>>>DBCAFFFG1FGBAFAE?GAF0BAEBFGAEEEAFGHHHGHGGFHHFHGHHHGHGHFGDEGHDFHHHHEG>EEHHGF>BGHHH0??GHF>E?EEFBFEHHGGCHHGHHGHHHHHHHHDFGHHGCGGCHHHHHHHH0FFGHHCG.@CCC<C=GGGFGHHHGGGCEHHHGHHHHHHHHHGGGGEGGGFGGGGGCFGGGGGGGGGGF@FFFFFF?@@?FFFFFFFFFFFFFFFFFFFFFB@FFFFFFFFFB
@M05620:37:000000000-D9766:1:1101:13861:2930 1:N:0:3
AGTGCCAGCTCTCAATCGCACAGGGGACCCAGGGCCTGGCCCCTCCATCCAGAAAACCTATGACCTCACCCGCTACCTGGAGCACCCACTCCGCAGCTTGGCTGGGACCTATGTGAGTATCCAGCGTAGGAATCTGGGAGTTGGGGAGGAGTGAGGAGATGGGGAAAGACAGTCCTAACCGTGGAGGGTTCTGGGAAATGATGGGGTGAGGAGGGGCTCTTTGGCTCCCACCAGTCCCCCTGTCGGGTCTA
+
>>AAAFF1>FFFG1GFGGGCGGHCG?EE0EAG0ABA/BGG0GEFGGHHHHHH1GCGGGHEBG2FG1F1FFFEE>>EGBFGGFGFGH/?EBGF/E/>>BFF?GHAEEF0/FG1BFF2FGFHHHFGHC</BC11FHHGGC0???1?<CECGCCGG0<C0<.<<C<..:..;CG/CGHHF0;C@CE9BCF@;;FGFB/;/9C99;;C?AB@--;BAB@<@-9FB9FB:/9;E-AF-ABFFFFF@?FF--;-;F/
@M05620:37:000000000-D9766:1:1101:21646:3025 1:N:0:3
ACCACACCTTCTACAATGAGCTGCGTGTGGCTCCCGAGGAGCACCCCGTCCTGCTGACCGAGGCCCCCCTGAACCCCAAGGCCAACCGCGAGAAGATGACCCAGGTGAGTGGCCCGCTACCTCTTCTGGTGGCCGCCTCCCTCCTTCCTGGCCTCCCGGAGCTGCGCCCTTTCTCACTGGTTCTCTCTTCTGCCGTTTTCCGTAGGACTCTCTTCTCTGACCTGAGTCTCCTTTGGAACTCTGCAGGTTCT
+
CCCCCCCBFFFFGGGGGGGGGGHHGGGGHFHHHGGGGGGGGHHHHGGGGGGGHHHHHHHGGGGGGGGGGGGHHHHGGGGHGHHHHGGGGGGGGGHHHHHHHHHHGHHBGGHFGHHGGGGGHHHHHHHHGHHGHHGGCCGHGFHGGGGGGGGGGGGGGG--;CFGGGFFFFFFFFFFFFFFFFFFFFFFFFFFFFFFFFFFFFFFFFFFFFFFFFFFFFFFFFFF/;FFFFFFFFFFFFFFFFFFBFFFFFF
@M05620:37:000000000-D9766:1:1101:14593:3157 1:N:0:3
GAGGCTGCTTTGGAAGAAACTCACACGCCACGGCAAACATTGCTTCAGGGCCCACGTATGATCTCCAGCCCCATTACTCGATCTCAAAAGCCGGCCTATGCGTGACAACAACCCAACCGTAAGCAAAGCCGAATAGAAGAAAGCAACAAAATAAAATACCTGAAAAAACAAAGGAAAATAAAAGAAACAGGAAACGAATATCACGCGACGGTATCCAATAAAACAAATCTCATCATTTGAACTTTAAAACA
+
AAAAAAFAFFFFGGGGCFGGA1A1B1A00B0A0AE/00B111D21BAD10BBA//AA01A221B2B1BB?//BB12B@G>B00>222B100B>>///BB>E/??AFF1FG/ECAF/??///?011@F<0@//>/<1?<1?<0101<0<>0011>000<000<<0<0<-..;:;:/://00;;00;./;;/..///.9.9.0;0;.;--9-;---;//9////9B-;9//////;//BFB//:;///;9//;
@M05620:37:000000000-D9766:1:1101:16570:3324 1:N:0:3
AGTGCCAGCTCTCAATCGCACAGGGGACCCAGGGCCTGGCCCCTCCATCCAGAAAACCTATGACCTCACCCGCTACCTGGAGCACCAACTCCGCAGCTTGGCTGGGACCTATGTTGGTATCCAGCGGAGGGATCTTGGAGTTGGGGAGGAGTGAGGAGGTGGGGAAAGACAGTCCTAACCGTGGAGGGTTCTTGGAAATGATGGGGGGAGGAGGGGCTCTTTTGCTCCCACCAGTCCCCCTTTCTTGTCTT
+
ABAABFFFCFFFGGGGGGGGGGHGGGGGGGHHGGGGGGHHHHGHGGHHHHHHHGHHHGHHHHHHHFGHHHHGGEEGHHHHGHHHHHAGFHHHEGGGGHFHGHHGGGGHGHHHHH33??333D322<//>A/?0?<1>G><>F1FCGC-<.</<00;0;.C:CFG..C.:B//CBF;0CFG@..=99CD.;.B/;//;FB////;EF;---@.;;BF-@A/BF/B///;A/;D.:/;BFEF-./:9/;////
@M05620:37:000000000-D9766:1:1101:13717:3532 1:N:0:3
AGTGCCAGCTCTCAATCGCACAGGGGACCCAGGGCCTGGCCCCTCCATCCAGAAAACCTATGACCTCACCCGCTACCTGGAGCACCAACTCCGCAGCGTGGCGGGGACCTATGTGAGTATCCAGCGGAGGAATCTGGGAGTTGGGGAGGAGTGAGGAGTAGGGGAAAGACAGTCCTAACCGTGGAGGGTTCTGGCAAATGATGGGGTGAGGAGGGGCTCTTTGGCTCCCACCAAGCCCCCTGTCTGGTCTA
+
>A3AAFB4AFFFGGGFGFGECEFDGGGGGG2GFAEFAFBFEGGCEGH5FGHHEG3EEGH3FEBHFHHCHCCEGEEGHFGBFFHFGHFHGGHHGGG?E/?E/</><<<-<FFBGHFD1=<1=DGDCC--;-.C00;;GH.:C/09B-E--;AFG09.;.B/9B..;..././.9;/9//9.@..-;..@.;.//9/;BAFFB//;.9ABEF.BD.----.;/:/99B/.;..9...;A9.--;/;///9///
@M05620:37:000000000-D9766:1:1101:9073:3549 1:N:0:3
AGTGCCAGCTCTCAATCGCACAGGGGACCCAGGGCCTGGCCCCTCCATCCAGAAAACCTATGACCTCACCCGCTACCTGGAGCACCAACTCCGCAGCTTGGCTGGGACCTATGTGAGTATCCAGCGTAGGAATCTGGGAGTTGGGGAGGAGTGAGGAGTTGGGGAAAGACAGTCCTAACCGTGGAGGGTTCTGGTAAATGATGGGGTGAGGAGGGGCTCTTTGGCTCCCACCAGTCCCCCTGTCTGGTCTA
+
AAABBFFFBFFFGGGGGGGCEEHGEGEEEEHHAEEEEFGHGHGHGGHHFGHHFHGHHGGHHHFHHGGGHHHGGEEGHHHHBGHHHH1EEGGGFGCGECGHGHHGGGHHGHHHHHHHGHHHHHHHHGGGGGHHFHHHGHFEFFHBFGEDGCEHHBDHGGHHHHGGG?GHFHFGHHHHFFHHGGGGBGGGDFGGGGFGGGGGGGGGGGFC9FFFFFFFFFFFFFFFFFFFFFFFFFFFFFFFFFFFFFFBFFB
@M05620:37:000000000-D9766:1:1101:14985:3628 1:N:0:3
ACCACACCTTCTACAATGAGCTGCGTGTGGCTCCCGAGGAGCACCCCGTGCTGCTGACCGAGGCCCCCCTGAACCCCAAGGCCAACCGCGAGAAGATGACCCACGCGAGCGGCCCGCGAGGTCTTCTGCCGGCTGCCTGCCTCCCTGCTGGCCTCCCCGATCTGCGCCCTTTCTCACTGGTCCGCTCTCCTGACGTTTTCCGTCGCACTCTCTTCTCTGACCTGAGACTCCGTAGGATCTCTACAGGCACT
+
BBBBBBBAFCFFGGGGGGGGGGHHEEAAFEHCEFGGEFEGGHHHHGGGGGF1AGFHHHHGG>0EFGGGGGGHHHHGGGGHGHHHHGGGGGGGGGHHHHH2FG/<//<<------=:-----9;0C;;009-:9-:EFG0.A/:E9./9/;/.9;AAED-9-;9//9-9-@FBFFFFFFBF//;-9AAE/;///;A..B9/F.F.-99;-;/B//;/B;BFFFFFB./;;/;...;9//:;////9;9....
@M05620:37:000000000-D9766:1:1101:20964:3643 1:N:0:3
AGTGCCAGCTCTCAATCGCACAGGGGACCCAGGGCCTGGCCCCTCCATCCAGAAAACCTATGACCTCACCCGCTACCTGGAGCACCACCTCCGCAGCTTGGCTGGGACCTATGTGAGTATCCAGCGTAGGAATCTGGGAGTTGGGGAGGAGTGAGGAGTTGGGGAAAGACAGTCCTAACCGTGGAGGGTTCTGGTAAATGATGGGGTGAGGAGGGGCTCTTTGGCTCCCACCAGTCCCCCTGTCTGGTCTA
+
AA>AAFF11CFFGGGGGG1FEEHFGGE00EEGGEGG/BGH0GGAEGFDGHHH1BGHHGF1FG2GHHHHHFFEE/>EGH@F0BFGHH0/?FGFEF?E>FBFAHFGGGH0CFGHFHGFHDGFGHFFHG<?CA@FFHHF1F0?CGH<CGCCCF>CHGHHHC//D<@CC.CC:CG/CGH00CHGGGG@.C9AFG?FBB;BFFGGFGGEGB:9EFFFBF-@?@FFFBFF/BFFEFFFEFFFFFEF@FFFBBF9FF9
@M05620:37:000000000-D9766:1:1101:13764:3693 1:N:0:3
ACCACACCTTCTACAATGAGCTGCGTGTGGCTCCCGAGGAGCACCCCGTGCTGCTGACCGAGGCCCCCCTGAACCCCAAGGCCAACCGCGAGAAGATGACCCAGGTGAGTGGCCCGCTACCTCTTCTGGTGGCCGCCTCCCTCCTTCCTGGCCTCCCGGAGCTGCGCCCTTTCTCACTGGTTCTCTCTTCTGCCGTTTTCCGTAGGACTCTCTTCTCTGACCTGAGTCTCCTTTGGAACTCTGCAGGTTCT
+
BBBBB4AAFFFFGGGFFFGFGGHHGEFEHGGHHFGFEEG2EGCHHGGGEGGGFGHHHHHGGGGGGGGGGGGHCHHGGG/GFHHHAFGEGGGFGDGF22?D2F/GF<FDGD<FFHF<CCDCHFHH0==DHDGEHH-DGGDHGHEFGFGBCB/FFF999ED?DG./C@AAF-;FFFFFFF/9BBBBFFFFBB/;B99A9B.B/A99:.BFFFFFFFB/;B;9/;/;9.;BFFF/9FB/;FBFFFFB:BFF/B9
@M05620:37:000000000-D9766:1:1101:16615:3752 1:N:0:3
AGTGCCAGCTCTCAATCGCACAGGGGACCCAGGGCCTGGCCCCTCCATCCAGAAAACCTATGACCTCACCCGCTACCTGGAGCACCAACTCCGCAGCTTGGCTGGGACCTATGTGAGTATCCAGCGTAGGAATCTGGGAGTTGGGGAGGAGTGAGGAGTTGGGGAAAGACAGTCCTAACCGTGGAGGGTTCTGGTAAATGATGGGGTGAGGAGGGGCTCTTTGGCTCCCACCAGTCCCCCTGTCTGGTCTA
+
BCABCFFFCFFFGDGGGGGFGGHGGEGGGGHHFEGGGGHHHHGHGGHHHHHHHHHHHGHHHHHHHGHHHHHGGEEGHHHHFGHHHHHHGHHHEFGGGHHHGHHGGGHHGHHHHHHHHHHHHHHHHGGGGGHHHHHHHHHGGHHHGGGGGGGGHHHHHGHHHHGGGGHHHHHHHHHHHHHHGGEGGGGGEGFGGGGGGGGGGGGGGGFFFFFFFFFFFFFFFFFFFFFFFFFFFFFFFFFFFFFFFFFFFFF
@M05620:37:000000000-D9766:1:1101:16609:3770 1:N:0:3
AGTGCCAGCTCTCAATCGCACAGGGGACCCAGGGCCTGGCCCCTCCATCCAGAAAACCTATGACCTCACCCGCTAACTGGAGCACAAACTCCGCAGCTTGGCTGGGACCTATGTGAGTATCCAGCGTAGGAATCTGGGAGTTGGGGAGGAGTGAGGAGTTTGGGAAAGACAGTCCTAACCGTGGAGGGTTCTGGTAAATGATGGGGGGAGGAGGGGCTCTTTGGCTCCCACCAGTCCCCCTGTCTGGTCTA
+
A?A?AFF4>CFFGGFFFFFCAEF4AAEE2BFFE2EE2CAF2BEGGGHB5E3F3A3FBE33BB5DGHFEGH1>EEE1B3B3GGHFH1B1G3GGED?>>3BC/GFA?/?0E0G11BFFGFGHGHHDGC?/>DGH1FF110?C/CBB/A.CGDDGGGHHH?//0=<ACCHHGHHFCHHECGHHCCE@GGB-.9ABFBFF0;FFFGF0;A---B<F.:>-B>A:999B///..B.?EAFF//EF-.:9B9BFFFB
@M05620:37:000000000-D9766:1:1101:10109:3786 1:N:0:3
AGTGCCAGCTCTCAATCGCACAGGGGACCCAGGGCCTGGCCCCTCCATCCAGAAAACCTATGACCTCACCCGCTACCTGGAGCACCAACTCCGCAGCTTGGCTGGGACCTATGTGAGTATCCAGCGTAGGAATCTGGGAGTTGGGGAGGAGTGAGGAGTTGGGGAAAGACAGTCCTAACCGTGGAGGGTTCTGGTAAATGATGGGGTGAGGAGGGGCTCTTTGGCTCCCACCAGTCCCCCTGTCTGGTCTA
+
AA>AAFFFBFFFGGGFFFGFGGHEGGGGGEHHFGGDDFHGCGEGFGFHGFGHFEEGHGHHHGGHHHHHHHHFGCEGHHHHGGHHHHHGGHHHGEEEEGGGGHEFGGGHGHHHFGDGHHHFH3FDCD/?CDHFGHHHHE0FEHFFCGFDGGE<CHGGGGHHHH-@EGHHHHHGFHHGHHHHGGEFDEDCEGGGFGFFGGFGGGGGGG.@EFFFFFFFFFFFFFFFFFFFFFFFFFFFFFFFFFFFFFFF///
@M05620:37:000000000-D9766:1:1101:12462:3878 1:N:0:3
AGTGCCAGCTCTCAATCGCACAGGGGACCCAGGGCCTGGCCCCTCCATCCAGAAAACCTATGACCTCACCCGCTACCTGGAGCACCAACTCCGCAGCTTGGCTGGGACCTATGTGAGTATCCAGCGTAGGAATCTGGGAGTTGGGGAGGAGTGAGGAGTTGGGGAAAGACAGTCCTAACCGTGGAGGGTTCTGGTAAATGATGGGGTGAGGAGGGGCTCTTTGGCTCCCACCAGTCCCCCTGTCTGGTCTA
+
ABABBFF@AFFFGGGGGFFCECGDGGGA2BGHFAEGCEGG2GGHGGHHEHHGBGEGHGFEGHBGHHHHHHHGGEEGHHHGFGHHHHHHGFHHEGGGEFHHGHHGGGHHGHHHHHHHHHHHHHHHHGGGGGHHHHHHHHHGGHHHGGGGGGGHHHHHGGCGHHGGGGHHHHHHHHGHHHHHGGGGEFGGAFGGGGFGGGGGGGGGGDDFFFFFFFFFFFFFFFFFFFFFFFFFFFFFFFFFFFFFFFFFFFF
@M05620:37:000000000-D9766:1:1101:21819:3937 1:N:0:3
AGTGCCAGCTCTCAATCGCACAGGGGACCCAGGGCCTGGCCCCTCCATCCAGAAAACCTATGACCTCACCCGCTACCTGGAGCAGCAACCCCGTCGCTTGGCTGCCACCCATGTGAGTGTCCAGCGTAGGAATCTGGGAGTTGGAGAGGAGTGAGGAGTTGGGGAAAGACAGTCCTAACCGTGGAGGGATCTGGTAAATGATGGGGTGAGGAGAGGCTCTTTAGCTCCCACCAGTCCCCCTGTCTGCTATA
+
AA>>A@DCAFFFFGGDFFGFGCHAFGGG2ECGFEGGFGHH2GGHGGGHEEFGBGCGHGHGFF5GHHHCGHHEGEGGHHGHHHHH3F1BF1?E/>//>/GGGHHG/0BFH/?FGHFHHH1@@FHHHGDF/EGFHHHHHHEEGGFG1<<EDHGHFHDGFDGHHH-<EFEGHHGG000;=GGHCEE@DEGG.9AFG0;C00FFFFGGF?FBFFFFA.;;AEFFBB//;BFBAB?AF.:FFFEDBF/FFB////;
@M05620:37:000000000-D9766:1:1101:18525:3985 1:N:0:3
AGGGCCAGCTCTCAATCGCACAGGGGACCCAGGGCCTGGCCCCTCCATCCAGAAAACCTATGACCTCACCCGCTACCTGGAGCACCAACTCCGCAGCTTGGCTGGGACCTATGTGAGTATCCAGCGTAGGAATCTGGGAGTTGGGGAGGAGTGAGGAGTTGGGGAAAGACAGTCCTAACCGTGGAGGGTTCTGGTAAATGATGGGGTGAGGAGGGGCTCTTTGGCTCCCACCAGTCCCCCTGTCTGGTCTA
+
111>AAAAAFFFAFGB11FFEE0GAEFGG0FGFGC/FAFGFHGHGGGGDBGFHC1FGE0FGHHHHE@GHHHGGEEEHHHEFGHHFGHHG0GGEFGG@0BGGHHG?EGHGFHHHHGHGHHHHHHBG/<CCGHHBG1@10?/?FGH-@<-CF.<AD0<<.<CGH?GGGGEGHHHHHHHHHGG-CEGA.EG.;FGGGGGGGGGGGGGGFB@FFFF-B@@<-EFFF/9F/FEFFFFFFFFFFFF<FFFFF//;FF
@M05620:37:000000000-D9766:1:1101:13127:4020 1:N:0:3
AGTGCCAGCTCTCAATCGCACAGGGGACCCAGGGCCTGGCCCCTCCATCCAGAAAACCTATGACCTCACCCGCTACCTGGAGCACCAACTCCGCAGCTTGGCTGGGACCTATGTGAGTATCCAGCGTAGGAATCTGGGAGTTGGGGAGGAGTGAGGAGGTGGGGAAAGACAGTCCTAACCGTGGAGGGTTCTGGGAAATGATGGGGTGAGGAGGGGCTCTTTGGCTCCCACCAGTCCCCCTGTCTGGTCTA
+
>AAABFFFBFFFGGGGGEFGEEFGDFGGGGFHGGGGGGFBFGGCFGBGFGGFFBCG3E3FHGHGGHGEGHAEE>EEGFGBGGHFBFGGG?FHGEEGGHHHEHH/?/B0<BG3?GDBFBFGHHEGGF?/BC2>2@?GFEFA/?11<<FDGGEGFHFG<<.C.CC-.=GCHHHBCCGBG09C?9C-;CGA;;AFBB/99.FF/99F.9A>9:FBA.@FDFFFFBFFBB9.AFFFE:BBFFF99EBF//9/;B/
@M05620:37:000000000-D9766:1:1101:21849:4025 1:N:0:3
AGTGCCAGCTCTCAATCGCACAGGGGACCCAGGGCCTGGCCCCTCCATCCAGAAAACCTATGACCTCACCCGCTACCTGGAGCACCAACTCCGCAGCTTGGCTGGGACCTATGTGAGTATCCAGCGTAGGAATCTGGGAGTTGGGGAGGAGTGAGGAGTTGGGGAAAGACAGTCCTAACCGTGGAGGGTTCTGGTAAATGATGGGGTGAGGAGGGGCTCTTTTGCTCCCACCAGTCCCCCTGTCTGGTCTA
+
>1>>A1BFAFFFGGGDEFGAE?H0FEAEAA0FFAE//BF00FAAFFGEA0AB1A1A0EAAEHAGHGH1G>>EE/>EH1BG0>GHFGHCE0F@>////010?G1FE/<FEHB11222>FG1G2>1<<ECG/@11@F1<0?/?F<G/-F--.<>.0<.<E/<G/-:A.C.;CC/:0CH00/.-;.-9..9CACB0C9CFBFBF009EFB----9-;--;@EFB///;/;F-:FA9-9///A9--;9/BFF99/
@M05620:37:000000000-D9766:1:1101:23774:4051 1:N:0:3
AGTGCCAGCTCTCAATCGCACAGGGGACCCAGGGCCTGGCCCCTCCATCCAGAAAACCTATGACCTCACCCGCTACCTGGAGCACCAACTCCGCAGCTTGGCTGGGACCTATGTGAGTATCCAGCGTAGGAATCTGGGAGTTGGGGAGGAGTGAGGAGTTGGGGAAAGACAGTCCTAACCGTGGAGGGTTCTGGTAAATGATGGGGTGAGGAGGGGCTCTTTGGCTCCCACCAGTCCCCCTGTCTGGTCTA
+
>A>>>DFFCFFFG4BDFFE2E2GAF2AAEBFCABEEFFHHHHGHGGHHHGGHHHGEGFHHHAEGHDFGHHHEF>EEHHBFBBGGHH1??3GB/E?EEHBFEFHGGGHHGHHHHHHHGHHHHHEHHGGGGGHHHHHHHH0?EGHHGG.CG.>>G0DG0CCGHHGGGGGHFHHHHHHHHHHHGGGGCEGGDGFGGGGGGGGGGGGGGGAFEFE/DFFFFFFFFFFFFFFFFFFFFFFFFFFFFFFBFFFFFFF
@M05620:37:000000000-D9766:1:1101:22036:4069 1:N:0:3
AGTGCCAGCTCTCAATCGCACCGGGGACCCCGGGCCTGGCCCCGCCGTCCCGAAAACCTATGACCTCACCCGCTACCTGGAGCACCAACTCCGCAGCTTGGCTGGGACCTATTGAGGATCCAGCGAAAGAATCTGGAGGGTGGGAAGGAGGACGAGCGTGGGAAAAGACAGTCCTAACCGTTGAGGGTTCCGGGAAATTATGGGGGGAGGAGGGGCCCTTTTGCTCCCACCAGTCCCCCCTGCCTGGCTAT
+
A?AAAFDB1FFFCGGDGGGFG0A0EEE0AB//A/EEAFHGAGE/EE/>>E/>>/>>>?>B@B2BGHHCGFGEEE/EHFGGHHHHHHHHGEHHCC//B?GG/GGEC?GGFHGH111101000>0C----</:::00<0::-;:9-.9..==9..-----;-;--/;;/-;B;9/9//;;A-----/9--;-/---;-;/////9-;---------;----9/////;9AFAFF-/;/9-A---;-/9--9//
@M05620:37:000000000-D9766:1:1101:16647:4069 1:N:0:3
GAGGCTGCTTTGGAAGAAACTGATAGGCCAGGGCAACACTTGCGTATGAACCCGGGTAAGAACTTCGGTCACATTACTCAATCTGATATACCGGCTAATGCTTGCCAAACACCAAAAAGAGGTAACAAAAACAGAAAAAAGGATCACAACAGACAACAAAAAAACAAAAACGAAGTAACTCAGGCAACATAAAGCTCTAAGTAGACGACAACAAAAGACCAACCAAAACTTGCAATTTGAACTCGCAACTC
+
AABBBBFBFFFFGGGGGGGGGDG5F5A44BABEBFG2GB353D2AB2B55BB100AAA3BD5255D1?1B?@5GHFFFE3BBBF444BB4BB1EG/1BBFFGHG/BFC0?F0/????///0/11B1110B///00@100///<100011//00<00...>0.<-...<...-...:00<0;00//:.../000;009;00000000.-9--...../...;..;.....:9//;/9;//;/9//.-9.-//
@M05620:37:000000000-D9766:1:1101:23812:4215 1:N:0:3
AGTGCCAGCTCTCAATCGCACAGGGGACCCAGGGCCTGGCCCCTCCATCCAGAAAACCTATGACCTCACCCGCTACCTGGAGCACCAACTCCGCAGCTTGGCTGCGACATATGTGAGTATCCAGCGTAGGAATCTGGGAGTTGGGGAGGAGTGAGGAGTTGGGGAAAGACAGTCCTAACCGTGGAGGGTTCTGGTAAATGATGGGGTGAGGAGGAGCTCTTTGGCTCCCACCAGTCCCCCTGTCTGGTCTA
+
AAA>AFBFAFFFGGGGFGGGGCHCGGGGGGHHGGGGGGHHCHGHGGFHHHHHGFFHHGHHHHGHHHHHHHHGGEEGHHHHGHHHHHHGGHHHGGGGGHHHGGHC/>EC/<BGGHHHHF2@2>FGHGCGGCGHHHHHGHHGGHHHGGGGGGGHHHHHHGHHHHGGGGHHHHHHHHHHGGGGGGGGGGGGEGGGGBCFGGGGGGGFFFF@FFFFFF-;AFFFFFFFFFFFFFFFFFFFFFFF@-;BFBFF/FF
@M05620:37:000000000-D9766:1:1101:10721:4251 1:N:0:3
AGTGCCAGCTCTCAATCGCACAGGGGACCCAGGGCCTGGCCCCTCCATCCAGAAAACCTATGACCTCACCCGCTACCTGGAGCACCAACTCCGCAGCTTGGCTGGGACCTATGTGAGTATCCAGCGTAGGAATCTGGGAGTTGGGGAGGAGTGAGGAGTTGGGGAAAGACAGTCCTAACCGTGGAGGGTTCTGGTAAATGATGGGGTGAGGAGGGGCTCTTTGGCTCCCACCAGTCCCCCTGTCTGGTCTA
+
>>>>>DD@AB@@BBBBGFAFEEFGFEFEEEHHF00E//BCAGGHGGFHFFFB101BG/FFGHBDGH1FFGHEGE>EGHHAGGH/0/>F?01BEEE>/BB<EHFGCECFFFGGHHHHHF2BBFFGB<<CCCFHHHBG100?EFGFC?.ACCE>.DDGCCCGGH?CECGCCGHGHEHHHHHG-9C@:EGG9CFGFGFFFFFFGGGGGB;@FFFFBF@@--;BFB/B;9B?FFFFFFFFFFFF?EFFFFFFFFB
@M05620:37:000000000-D9766:1:1101:8531:4258 1:N:0:3
AGTGCCAGCTCTCAATCGCACAGGGGACCCAGGGCCTGGCCCCTCCATCCAGAAAACCTATGACCTCACCCGCTACCTGGAGCACCAACTCCGCAGCTTGGCTGGGACCTATGTGAGTATCCAGCGTAGGAATCTGGGAGTTGGGGAGGAGTGAGGAGTTGGGGAAAGACAGTCCTAACCGTGGAGGGTTCTGGTAAATGATGGGGTGAGGAGGGGCTCTTTGGCTCCCACCAGTCCCCCTGTCTGGTCTA
+
AAAABFFFBFFFGGGGGGGCGGHHGGGGEGHHFEGGGGHHHHGHGGHHHHHHGHGHHGGHHHGHHFHHHHHGE>EGHHHHHGHHHHHEFGHHGGGEGFGHGHHGGCHHGHHHHHGHHHHGHHHHHGGDGGHHHHHHGHFFGHHH/CFDGDDHHFGHH?GHEHCGGGHHHHHHHHHHGHHHGAEGGGGCEFGGGGFGGGGGGGGGGGFFEFFFFFFFFFFFFFFFFFFEFFFFFFFFFFFFFFFFFFFFFFB
@M05620:37:000000000-D9766:1:1101:24429:4398 1:N:0:3
AGTGCCAGCTCTCAATCGCACAGGGGACCCAGGGCCTGGCCCCTCCATCCAGAAAACCTATGACCTCACCCGCTACCTGGAGCACCAACTACGCAGCTTGGCTGGGACCTATTGCGTATCCCGCGCTGGAATCTGGGCATTGGGGCAGCGTGCGGCGTTAGGGCAAGCAAGTCCTAAACGCGGCGGGTTCTGGTCAATGATGGGGTGAGGAGGGGCTCATTGGCACCCACCAGTCCCCCTGTCTGGTCTAT
+
AAAAAFFCAFFFGGGGGG1AE0GGGEE0AEFCF0EECGHHFGGEFGH1DECHFHEH0E01BGFHHHHFHA0EEEEGHBGHHHHHHHHHGF1FEGGEGGFHCC1CEE00EGF1GGGG/B/0@1//>///<0?1?1>10.00>FGHGG-=C@<CE-AC--;.;/.CEF.;/B/000;F00;A-;@--99--AFFFFFFFFF/;B/EFA--;-/;-@@@-;/;B//9//A99:A-A9B//AA-A99/9//;BF;
@M05620:37:000000000-D9766:1:1101:14494:4479 1:N:0:3
AGTGCCAGCTCTCAATCGCACAGGGGACCCAGGGCCTGGCCCCTCCATCCAGAAAACCTATGACCTCACCCGCTACCTGGAGCACCAACTCCGCAGCTTGGCTGGGACCTATGTGAGTATCCAGCGTAGGAATCTGGGAGTTGGGGAGGAGTGAGGAGGTGGGGAAAGACAGTCCTAACCGTGGAGGGTTCTGGGAAATGATGGGGGGAGGAGGGGCTCTTTGGCTCCCACCAGGCCCCCTGTCTGGTCTA
+
AAAAAFFFAFFFGGGGGGG1E0F0FEGGGGHHGGGEFGHHHHGHGGBGHHGHFGFFHGHGHHFHHHHHHHHEGGGGHHFGHHHHHHFHFHHHGGEGGHHHGHHGGGHHGHGHHHB2FFGH2BFHHG/?BC1FGGDFGHFFFHFHGGGGGAC<.=DGCC.<.EGGCCHA/GHBF0G99FFFA99ABEEG.;90;C/9CE00/99FFF--9-;AAB@@;9A9FF/B//9AE-AB?9-;EF@@@E/;/9B//9/
@M05620:37:000000000-D9766:1:1101:14471:4482 1:N:0:3
AGTGCCAGCTCTCAATCGCACAGGGGACCCAGGGCCTGGCCCCTCCATCCAGAAAACCTATGACCTCACCCGCTACCTGGAGCACCAACTCCGCAGCTTGGCTGGGACCTATGTGAGTATCCAGCGTAGGAATCTGGGAGTTGGGGAGGAGTGAGGAGTTGGGGAAAGACAGTCCTAACCGTGGAGGGTTCTGGTAAATGATGGGGTGAGGAGGGGCTCTTTGGCTCCCACCAGTCCCCCTGTCTGGTCTA
+
ABBABFFFCFFFGGGGGGGGGEHHGGGGGGHHGGGGGGHHHHGHGGHHHHHHHHHHHGHHHHHHHHHHHHHGGFGGHHHHHHHHHHHHGHHHGGGGGGHHGHHGGGHHGHHHHHHHHHHHHHHHHGGGGGHHHHHHHHGGGHHHGGGGGGGHHHHHHGHGHHGGGGHHHGHHHHHHHHHHGGGGGGGGCFFGGGCGGGGGGGGGGGFFFFFFFFFFFFFFFFFFFFFFFFFFFFFFFFFFFFFFFFFFFFF
@M05620:37:000000000-D9766:1:1101:12400:4528 1:N:0:3
AGTGCCAGCTCTCAATCGCACAGGGGACCCAGGGCCTGGCCCCTCCATCCAGAAAACCTATGACCTCACCCGCTACCTGGAGCACCAACTCCGCAGCTTGGCTGGGACCTATGTGAGTATCCAGCGTAGGAATCTGGGAGTTGGGGAGGAGTGAGGAGTTGGGGAAAGACAGTCCTAACCGTGGAGGGTTCTGGTAAATGATGGGGTGAGGAGGGGCTCTTTGGCTCCCACCAGTCCCCCTGTCTGGTCTA
+
BCABCFFFCFFFGGGGGGGGGGHHGGGGGGHHGGGGGGHHHHGHGGHHHHHHHHHHHGHHHHHHHHHHHHHGGGGGHGHHHHHHHHHHGHHHGGGGGHHHGHHGGGHHGHHHHHHHHHHHHHHHHGGGGGHHHHHHHHHGEHHHGGGGGGGGHHHHHGHHHHGGGGHHHHGHHHHHHHHHGGEGGFGGEGGGGG9CFGGGGGGGGGFFFFFFFFFFFFEFFFFFFFFFFFFFFFFFFFFFFFFFFFFFFFB
@M05620:37:000000000-D9766:1:1101:22160:4553 1:N:0:3
ACCACACCTTCTACAATGAGCTGCGTGTGGCTCCCGAGGAGCACCCCGTGCTGCTGACCGAGGCCCCCCTGAACCCCAAGGCCAACCGCGAGAAGATGACCCAGGTGAGTGGCCCGCTACCTCTTCTGGTGGCCGCCTCCCTCCTTCCTGGCCTCCCGGAGCTGCGCCCTTTCTCACTGGTTCTCTCTTCTGCCGTTTTCCGTAGGACTCTCTTCTCTGACCTGAGTCTCCTTTGGAACTCTGCAGGTTCT
+
BBBBB@ABFFFFGGGBDGGGGGGGGGGGHFHHHGGDDEG?EHHHHGGGEEGGGFHHHHHGGGCGFEEEGGGFHHHGGGGHGHHH/FGGGGGGGDCGFDHHHHHHGHHHHHHGGHHGGGGGHHHHHHHHHHHGGHGFGFGHGHHGHGGGGGGGGGGGGGGAGAGGGGFFFFFFFFFFFFFFFFFFFFFFFFFFFFFFFFFFFFFFFFFFFFFFFFFFFFFFFFFFEFFFFFFFFFFFFFFFFFFFFFFFFFF
@M05620:37:000000000-D9766:1:1101:22236:4587 1:N:0:3
AGTGCCAGCTCTCAATCGCACAGGGGACCCAGGGCCTGGCCCCTCCATCCAGAAAACCTATGACCTCACCCGCTACCTGGAGCACCAACTCCGCAGCTTGGCTGGGACCTATGTGAGTATCCAGCGTAGGAATCTGGGAGTTGGGGAGGACTGAGGAGTTGGGGAAAGACAGTCCTAACCGTGGAGGGTTCTGGTAAATGATGGGGTGAGGAGGGGCTCTTTGGCTCCCACCAGTCCCCCTGTCTGGTCTA
+
AA>>AFFFAFFFGDGGGGGCECHAGEEEDDHHEEEACFHHCHEDGGGFFFFFFCCGEEGCEGEHHGHHHFCEE>>EHGHH?FHHHHF?EFHFAECEEF?GGFCFFGFGGHFDHGFB1GHFFHFHHGFC@DB1FHFFFH0CAFDGCC.ADA.>CGGG0CGHHB?:.;GHB:/GHHFHFFFC?FE?CCABFGGGGGGBBFFBFGEBAEFBAFFFA9BBBBFFFFFBBBBEEFFAEFFFBBEF<FFB9/;9/;;
@M05620:37:000000000-D9766:1:1101:17519:4614 1:N:0:3
AGTGCCAGCTCTCAATCGCACAGGGGACCCAGGGCCTGGCCCCTCCATCCAGAAAACCTATGACCTCACCCGCTACCTGGAGCACCAACTCCGCAGCTTGGCTGGGACCTATGTGAGTATCCAGCGTAGGAATCTGGGAGTTGGGGAGGAGTGAGGAGTTGGGGAAAGACAGTCCTAACCGTGGAGGGTTCTGGTAAATGATGGGGTGAGGAGGGGCTCTTTGGCTCCCACCAGTCCCCCTGTCTGGTCTA
+
CCBCCFFFCFFFGGGGGGGGGGHHGGGGGGHHFGGGGGHHHHGHGGHHHHHHHHHHHGHHHHHHHHHHHHHGGEGGHHHHHHHHHHHHGHHHGGGGGHHHGHHGGGHHGHHHHHHHHHHHHHHHHGGGGGHHHHHHHHHGGHHHGGGGGGGGHHHHHGHHHHGGGGHHHHHHHHHHHHHHGGGGGGGGEGGGGGFGGGGGGGGGGGFFFFFFFFFFFFFFFFFFFFFFFFFFFFFFFFFFFFFFFFFFFFF
@M05620:37:000000000-D9766:1:1101:20231:4738 1:N:0:3
AGTGCCAGCTCTCAATCGCACAGGGGACCCAGGGCCTGGCCCCTCCATCCAGAAAACCTATGACCTCACCCGCTACCTGGAGCACCAACTCCGCAGCTTGGCTGGAACCTATGTGAGTATCCAGCGTAGGAATCTGGGAGTTGGGGAGGAGTGAGGAGTTGGGGAAAGACAGTCCTAACCGTGGAGGGTTCTGGTAAATGATGGGGTGAGGAGGGGCTCTTTGGCTCCCACCAGTCCCCCTGTCTGGCCTA
+
AAAAAFFFBFFFGFFGGFGCG?HHGEFEGGGCFBEEAFHHGHGHGGHHHFFHFHHHHGHFHFGHHHHHHHGEGGGGHGFFHGH?GHFHGGHHGG/EGBGG/3G//0BGGHHGHGGF1BFGHHHFHGEFDGHHGGBFGGGEDHEH/<.DDGGHHHHHG.<CGH-CGGHHFHHGC0<G:CCH?;EBGGG?;FGGGGGGGFEFB0CF.EFBEFFFBABBB-ABF9/FBBFAFBFFEF/BF/ADB?BFFFF/A/B
@M05620:37:000000000-D9766:1:1101:11978:4787 1:N:0:3
AGTGCCAGCTCTCAATCGCACAGGGGACCCAGGGCCTGGCCCCTCCATCCAGAAAACCTATGACCTCACCCGCTACCTGGAGCACCAACTCCGCAGCTTGGCTGGGACCTATGTGAGTATCCAGCGTAGGAATCTGGGAGTTGGGGAGGAGTGAGGAGTTGGGGAAAGAAAGTCCTAACCGTGGAGGGTTCTGGTAAATGATGGGGTGAGGAGGGGCTCTTTGGCTCCCACCAGTCCCCCTGTCTGGACTA
+
1>>AAFFFAFFBEGGGGGGGAEHAFGGE0EHHGGEFAAGF0GGHGGHH1BGE101FHE0BFG2GFGBFHHHGGGEEHHHFHHHA0>GFGCGHGFGGEFFGGFHGGAAGG0FG1>2>FGH12>FGHGEAC/GF1FGGF0?F/<1FC->-<<<>GGH.<C/C0<-:.;GHH.:C00:CGHHH-.CAEEA@CFFG0F;FBFFFGGGGGGF@FAABB-99@-;FFFF/9FF?FBFFFFFF/9E---BFFF//9;:
@M05620:37:000000000-D9766:1:1101:14879:4810 1:N:0:3
AGTGCCAGCTCTCAATCGCACAGGGGACCCAGGGCCTGGCCCCTCCATCCAGAAAACCTATGACCTCACCCGCTACCTGGAGCACCAACTCCGCAGCTTGGGTGGGACCTATGTGAGTATCCAGCGTAGGAATCTGGGAGTTGGGGAGGAGTGAGGAGTTGGGGAAAGACAGTCCTAACCGTGGAGGGCTCTGGTAAATGATGGGGTAAGGAGGGGCCCTTTGGCTCGCACCAGTCCCCCTGTCTGGTCTA
+
>AAABFFCAFFFGGGGGGG2EAGCFEG22EF2FAFG2AGF2FE1EGHFGGBG3FFGHGFBHF5FGHHFH1?EEGEGHGGGHHHGFGHHGFDFEFC/>?3?//?//CA0BBC11F2?1121@2F<0</?/A?D11F1D?FG<011A-.A-C?<.D0C0.//=:--.:..////CG0990C9AF.A.99@.CE/FF9CBB00;B/B....;9/9..-@B--;F/9/;FF--@-@.F/:BF.A-./9////9/;
@M05620:37:000000000-D9766:1:1101:10719:4891 1:N:0:3
AGTGCCAGCTCTCAATCGCACAGGGGACCCAGGGCCTGGCCCCTCCATCCAGAAAACCTATGACCTCACCCGCTACCTGGAGCACCAACTCCGCAGCTTGGCTGGGACCTATGTGAGTATCCAGCGTAGGAATCTGGGAGTTGGGGAGGAGTGAGGAGTTGGGGAAAGACAGTCCTAACCGTGGAGGGTTCTGGTAAATGATGGGGTGAGGAGGGGCTCTTTGGCTCCCACCAGTCCCCCTGTCTGGTCTA
+
AA11AFFCAFFFCAGAAFG1E?G0FE0AA0GH0AE/AFHFAGEFGGHHHAAF1FEAGGHBDGDHHEGHHHG?//>EHHFH0BGHFHC/E0B1>///>0>GGHEFEFCGFHHHHH2FFHHHHHHHHGCF/CHHHHHHEGGFGHGH?CECGFCHFFHHFEHHD/@CGGHHFGHHHHFHGHHHGGF@GFB@GGGFGGFGGGGGGGGBEBF@EFFFFF?@@@FFFFF///BEFFFFFFFFFFFF@EBFFFF/BFF
@M05620:37:000000000-D9766:1:1101:9815:4924 1:N:0:3
AGTGCCAGCTCTCAATCGCACAGGGGACCCAGGGCCTGGCCCCTCCATCCAGAAAACCTATGACCTCACCCGCTACCTGGAGCACCAACTCCGCAGCTTGGCTGGGACCTATGTGAGTATCCAGCGTAGGAATCTGGGAGTTGGGGAGGAGTGAGGAGTTGGGGAAAGACAGTCCTAACCGTGGAGGGTTCTGGTAAATGATGGGGTGAGGAGGGGCTCTTTGGCTCCCACCAGTCCCCCTGTCTGGTCTA
+
>A1>AF1CAFFFGGGGDFG1EEFEFGFEECHH0EEA/FHA0FEFEGHHGFGHFHGGAEFHFHHHHHHHHHFE>/EGHHHHGGGHGHHAFFHFEEE@ECBGAGHGGGGGGHHHHFHHHHHGHHGFFGECGGHFHGHHHGFC?FGGGGGGGGGHGHHFGEHHGHG?EGEFHHFHHHGFHGHHGEE@AAEGCFFGGFCFFFGGGGGFGFA9AFEFFF@@;@EFFFFFFFFFFFFFEAFBBFEF@FFFFFFFFF/
@M05620:37:000000000-D9766:1:1101:8575:4941 1:N:0:3
GAGGCTGCTTTGGAAGAAACTGATAAGCCCTGGAAACAGGACCGGAAGAACACGCAAATGTACTTGACGCACCTTACTGAATCTGGTATACCGGCTACTGGTTGATAACCGAAAGGAAAAACTGCTAGAAGACAACAAAGTCGTAACAGAGCAGCTGAAACGATGGCACGTAATTCAGGCCTTTCCGCTTAAGCCATCTTGTGGATCCACTTGAAAAATTCTAAGAAATGTTACTGGTCAATGACAAGCCA
+
AAAAAAFAFFFFGGGGGGGGG1B3D3A1100BFCEAFHF000F////B00B00////ABFB2222B11///>/01BF1@2B@BF2@1B22FGG/>//BBFCBFA02BF1<//</?0<<000?11<1@G1@1<<00/</0?11?/00?110?G1>00><111.>F.CBC<<G<G.=<0<C/.//00<;.;=.:;0/:;/;B90C;F009F/0;09CBBA.99F0;;:09;///BFF//;//;BFB9F;A--9
@M05620:37:000000000-D9766:1:1101:9823:4944 1:N:0:3
AGTGCCAGCTCTCAATCGCACAGGGGACCCAGGGCCTGGCCCCTCCATCCAGAAAACCTATGACCTCACCCGCTACCTGGAGCACCAACTCCGCAGCTTGGCTGGGACCTATGTGAGTATCCAGCGTAGGAATCTGGGAGTTGGGGAGGAGTGAGGAGTTGGGGAAAGACAGTCCTAACCGTGGAGGGTTCTGGTAAATGATGGGGTGAGGAGGGGCTCTTTGGCTCCCACCAGTCCCCCTGTCTGGTCTA
+
BCCCCFFFDFFFGGGGGGGGGGHHGGGGGGHHGGGGGGHHHHGHGGHHHHHHHHHHHGHHHHHHHHHHHHHGGFGGHHHHHHHHHHHGGHHHGGGGGHHHGHHGGGHHGHHHHHHHHHHHHHHHHGCDGGHHHHHHHHHGGHHHGGGGGGGHHHHHHGHHHHGGGGHHHHHHHHHHHHHHGGGGGFGGCFFGGGFFFGGGGGGGGGFFFFFFFFFFFFFFFHHFFFFFFFFFFFFFFFFFFFFFFFFFFFB
@M05620:37:000000000-D9766:1:1101:21141:4981 1:N:0:3
AGTGCCAGCTCTCAATCGCACAGGGGACCCAGGGCCTGGCCCCTCCATCCAGAAAACCTATGACCTCACCCGCTACCTGGAGCACCAACTCCGCAGCTTGGCTGGGACCTATGTTGGGAATCCCCCTAGGAACCCTGGGGGTTGGGGCGGCGTGGGGGGTTGGGGAACGCAGGCCTTAACCGTGGCGGGTTCTGGAAAATGATGGGGGGAGGGGGGCCCTTTTGCCCCCCACAAGCCCCCCTGCCTGGTCT
+
BCABCFFFCFFFGGGGGGGCGGHCGGGGGGHHFGGGGGHHHHGHGGHHHGHHGGHHHGHHHHGHHHHHHHHGGGGGHHHHHHHHHGGGGGHHDEGGGHHHGGHFGGHHGHGHHHB3/</22@22////2@2=0//0?C//->-ACG-.;-9;---;---@-;DA-AD..:---.;00;0:09;A--;C@D..0;:0BF/:000BFF.---:--;@D---.;B0F000;;-9:....99AC-9..909.090
@M05620:37:000000000-D9766:1:1101:22388:5075 1:N:0:3
AGTGCCAGTTCTCAATCGCACAGGGGACCCAGGGCCTGGCCCCTCCATCCAGAAAACCTATGACCTCACCCGCTACCTGGAGCACCAACTCCGCAGCTTGGCTGGGACCTATGTGAGTATCCAGCGTAGGAATCTGGGAGTTGGGGAGGAGTGAGGAGTTGGGGAAAGACAGTCCTAACCGTGGAGGGTTCTGGTAAATGATGGGGTGAGGAGGGGCTCTTTGGCTCCCACCAGTCCCCCTGTCTGGTCTA
+
ABBBBFFFFFFFGFGGGFGFGCHHGEGGGFHHGGGEFFGHHHGHGGHHHGGHHHHHHGHHHDFHHHHHHHHGGGGGHHHHHHHGHHFHGHHHGG@GEFHHDHHFEGGHGHHHHHHHHHHHHHHHHGGGCGHHHGHHHHHGGHHHGGGGGGGHHHHHHGHHHHGGGFHHHHHHHGHHHHHHGGGGGGGGCFFGGGGGGGGGGGGGEDFFFFFFFFFFFFFFFFFFFFFFFFFFFFFFFFFAFEFFFFFFFFB
@M05620:37:000000000-D9766:1:1101:14235:5084 1:N:0:3
AGTGCCAGCTCTCAATCGCACAGGGGACCCAGGGCCTGGCCCCTCCATCCAGAAAACCTATGACCTCACCCGCTACCTGGAGCACCAACTCCGCAGCTTGGCTGGGACCTATGTGAGTATCCAGCGTAGGAATCTGGGAGTTGGGGAGGAGTGAGGAGTTGGGGAAAGACAGTCCTAACCGTGGAGGGTTCTGGTAAATGATGGGGTGAGGAGGGGCTCTTTGGCTCCCACCAGTCCCCCTGTCTGGTCTA
+
A>1>AFFCAFFFFDGCBFF1E?GAFEAEEAGH0AE?CFHFAGECFGHHHEHHFHGFHGHHGGGHHGHHHHHEG>EEHHHH0FGHHHHAE0FEAE@EE0>ECFB/EGFH/BFFGGHHHHHFGHGHHG/BCGHHHGHHHGHGGGHH?CGGCGGFHHHFHCCG<G-CEGHHGHFHHHGFHHHHGEC@BEF@=CAFFFBBFFGGGFGGGGB?FFFFFF@?<-AFBF9FF/BEFFFFFFFFFFFF@EFFB9FFFFF
@M05620:37:000000000-D9766:1:1101:13866:5119 1:N:0:3
AGTGCCAGCTCTCAATCGCACAGGGGACCCAGGGCCTGGCCCCTCCATCCAGAAAACCTATGACCTCACCCGCTACCTGGAGCACCAACTCCGCAGCTTGGCTGGGACCTATGTGAGTATCCAGCGTAGGAATCTGGGAGTTGGGGAGGAGTGAGGAGTTGGGGAAAGACAGTCCTAACCGTGGAGGGTTCTGGTAAATGATGGGGTGAGGAGGGGCTCTTTGGCTCCCACCAGTCCCCCTGTCTGGTCTA
+
AABAAFFFBFFFGFGGGGGCG2GGEEGGGGHHGGGFGFHHHHGHGGHHGHHHHGHHHGGFHHHHHHGHHHHGGGGGHHHGHHGHGE1GEEHHGGEGGHHHGHHGGGFHGHFHHHEHHGFHHFHHFGAFGGHHFHFHFGGEEHHHGCGGGGGGFHHHHGHHHHGGGGH.GHHHBGGHHHGFBCABEEGG.CFFFGCFGGGGGGGGGGFBEFFFFFBBBBFFFFFFFFBAEFFFFFFFFFFF?FFFEFFFFFF
@M05620:37:000000000-D9766:1:1101:21281:5178 1:N:0:3
AGTGCCAGCTCTCAATCGCACAGGGGACCCAGGGCCTGGCCCCTCCATCCAGAAAACCTATGACCTCACCCGCTACCTGGAGCACCAACTCCGCAGCTTGGCTGGGACCTATGTTGAGTATCCCGCGTAGGAATCTGGGCGTTGGGGAGGAGTGCGGCGTTGGGGAAAGACAGTCCTAACCGTGGAGGGTTCTGGTAAATGATGGGGTGAGGAGGGGCTCTTTGGCTCCCACCAGTCCCCCTGTCTGGTCT
+
AA>ABFFFCFFFGGGGGGECGGHFGGGGGGHHGGEGGGHHFHGHGGHHHHHHHH3GHGGGHHHHHHHHHHHGGFGGHHHHFGGHHHHHGGHHGGGGGGHHGGHG//BFG2GHHHHHGH33GFH2EGGDGGGH1FGHHHH<CCCGHGG.AFDGHHCCF@C@?FGGGGGAFFGEGGGGGGGFFFDEF.ADFDFFFFFFFFFFFFFFFFFFFFFF/DF-;BDFFFFFFFFFFFFFFFFFFFFFFFFFFFFFFFF
@M05620:37:000000000-D9766:1:1101:12586:5219 1:N:0:3
AGTGCCAGCTCTCAATCGCACAGGGGACCCAGGGCCTGGCCCCTCCATCCAGAAAACCTATGACCTCACCCGCTACCTGGAGCACCAACTCCGCAGCTTGGCTGGGACCTATGTGAGTATCCAGCGTAGGAATCTGGGAGTTGGGGAGGAGTGAGGAGTTGGGGAAAGACAGTCCTAACCGTGGAGGGTTCTGGTAAATGATGGGGTGAGGAGGGGCTCTTTGGCTCCCACCAGTCCCCCTGTCTGGTCTA
+
>11>ABDFAFC3BEAFEAEFEGFCCEGGCEHGGG?EEC/FAGGHGGHF1FFGFC1FFACGHHFHGGGFHHHGGGGEHHHCGHFEFFFHGHGHGGCGE0FGEGHGA?GHGBGHHHFHHHEHBGGHH??CCFHHHHFHH0?FAHGHCCFGGGGHEHHACCGFHH?CGGHFFHHGHGHGHGHGGGFGGFGG.CFGGGFGGGGGGFFFGGF@FFFFFF@?--EFFE/;BBFEFFFFFFBFFFFF-AFFFF/9FFF
@M05620:37:000000000-D9766:1:1101:23108:5240 1:N:0:3
AGTGCCAGCTCTCAATCGCACAGGGGACCCAGGGCCTGGCCCCTCCATCCAGAAAACCTATGACCTCACCCGCTACCTGGAGCACCAACTCCGCAGCTTGGCTGGGACCTATGTGAGTATCCAGCGTAGGAATCTGGGAGTTGGGGAGGAGTGAGGAGTTGGGGAAAGACAGTCCTAACCGTGGAGGGTTCTGGTAAATGATGGGGTGAGGAGGGGCTCTTTGGCTCCCACCAGTCCCCCTGTCTGGTCTA
+
AAAABFFFCFFFGGGGGGGCGGHGGGGGGGGGFFGGGGHHGHGHGGHGGHHHHHGHHGHHHHHHHHHHHHHGGEFGHHHHHGHHGHHHGHGHEEGGGHHHGHHGGGHHGHHHHGHHHHHHHHHHHGEGGGHHHHGHHGHGEFHHGGGGGGGFHHGHHGFHHHGGGGHHHHHHHHHHHHHHGGGGGGGGDGGGGGGGGGGGGGGGGGFFFFFFFFFFFFFFFFFFFFFFFFFFFFFFFFFFFFFFFFFFFFF
@M05620:37:000000000-D9766:1:1101:14312:5316 1:N:0:3
AGTGCCAGCTCTCAATCGCACAGGGGACCCAGGGCCTGGCCCCTCCATCCAGAAAACCTATGACCTCACCCGCTACCTGGAGCACCAACTCCGCAGCTTGGCTGGGACCTATGTGAGTATCCAGCGTAGGAATCTGGGAGTTGGGGAGGAGTGAGGAGTTGGGGAAAGACAGTCCTAACCGTGGAGGGTTCTGGTAAATGATGGGGTGAGGAGGGGCTCTTTGGCTCCCACCAGTCCCCCTGTCTGGTCTA
+
BCABCFFFCFFFGGGGGGGGGGHHGGGGGGHHGGGGGGHHHHGHGGHHFHHHHHHHHGHHHHHHHHHHHHHGGGGFHGHHHHHHHHHHGHHHGGGGEGGHGHHGGGHHGHHHHHHHHHHHHHHHHGCEGGHHGGHHHGGGGHHHGGGGGGGHHHHHHGGHHHGGGGHHHHHHHHHHHHHHGFGGGGGG;FFGFGCFGGGGGGGGGGFFFFFFFFFFFFFFFFFFFFFFFFFFFFFFFFFFFFFFFFFFFFF
@M05620:37:000000000-D9766:1:1101:20758:5350 1:N:0:3
AGTGCCAGCTCTCAATCGCACAGGGGACCCAGGGCCTGGCCCCTCCATCCAGAAAACCTATGACCTCACCCGCTACCTGGAGCACCAACTCCGCAGCTTGGCTGGGACCTATGTGAGTATCCAGCGTAGGAATCTGGGAGTTGGGGAGGAGTGAGGAGTTGGGGAAAGGCAGTCCTAACCGTGGAGGGTTCTGGTAAATGATGGGGTGAGGAGGGGCTCTTTGGCTCCCACCAGTCCCCCTGTCTGGTCTA
+
ABCBCFFFCFFFGGGGGGGGGGHHEEGGGGHHGGGGGGHHHHGHGGHHHHHHHHHHHGHHHHHHHHHHHHHGGGGGHHHHHHHHHHGHGHHHGGGGGHHHGHHGGGHHGHHHHHHHHHHHHHHHHGEGGGHHHHHHHHHGGHHHGGGGGGGHHHHHHGHHHHGGGGHH.CHGHHHHHHHGGGEGGGGG;FFGGGGGGGGGGGGGGFFFFFFFFFFFFFFFFFFFFFFFFFFFFFFFFFFFFFFFFFFFFFF
@M05620:37:000000000-D9766:1:1101:15658:5384 1:N:0:3
AGTGCCAGCTCTCAATCGCACAGGGGACCCAGGGCCTGGCCCCTCCATCCAGAAAACCTATGACCTCACCCGCTACCTGGAGCACCAACTCCGCAGCTTGGCTGGGACCTATGTGAGTATCCAGCGTAGGAATCTGGGAGTTGGGGAGGAGTGAGGAGTTGGGGAAAGACAGTCCTAACCGTGGAGGGTTCTGGTAAATGATGGGGTGAGGAGGGGCTCTTTGGCTCCCACCAGTCCCCCTGTCTGGTCTA
+
A3AABFFFBFFFFGGGGGGGGGHGGGGGGGHHGGGGGGHHHHGHGGHHBGHHGCFHHGFHHHHHHHHHHHHGGGGGHHHHHHHHHHFHGFHHFFGGGBGHGHHGGGHHGHHHHHHHHHHHHHHHHGCEFGHHHHGHHHHGGHGHGGGGGGGHHHHHHGHHFHGGGGHHHHHHHHHHHHHHGFEFGEGG;CFGFGCFGGGGGGGGGGFFFFFFFFFFFDFFFFFFFFFFFFFFEFFFFFFFFFFFFFFFFFF
@M05620:37:000000000-D9766:1:1101:12178:5435 1:N:0:3
ACCACACCTTCTACAATGAGCTGCGTGTGGCTCCCGAGGAGCACCCCGTGCTGCTGACCGAGGCCCCCCTGAACCCCAAGGCCAACCGCGAGAAGATGACCCAGGTGAGTGGCCCGCTACCTCTTCTGGTGGCCGCCTCCCTCCTTCCTGGCCTCCCGGAGCTGCGCCCTTTCTCACTGGTTCTCTCTTCTGCCGTTTTCCGTAGGACTCTCTTCTCTGACCTGCGTCTCCTTTGGAACTCTGCAGGTTCT
+
BBBAABBAFFFFGGGGGG5AF5GCGEEAAAFGGFFE2AEEDFGHHGGGEEGGFHGHGHHAEECEGGGGGGGFFGHGGGGHEHHHHGFEDG/>BFHEDGHHHHHHFHH1GGHGGHEDGGGGHHHHHHHHHHHGHHGGGGGHGHHGHGGGGGGGGGGGGGG;@BGGGGBFBBFFFFFFFFFFFFFFFFFFFFFFFFBDFFFFFFFFFFFFFFFFFFFFFFFFFFFF.@DBFFFFFFFFFFFFFFFFFFFFFFF
@M05620:37:000000000-D9766:1:1101:14518:5489 1:N:0:3
AGTGCCAGCTCTCAATCGCACAGGGGACCCAGGGCCTGGCCCCTCCATCCAGAAAACCTATGACCTCACCCGCTACCTGGAGCACCAACTCCGCAGCTTGGCTGGGACCTATGTTGAGTATCCCGCGTAGGACTCTGGGCGTTGGGGCGGCGTGCGGCGTTGGGGAACGACCGTCCTAACCGTGGCGGGTTCTGGTAAATGATGGGGTGAGGCGGGGCTCTTTGGCTCCCACCAGTCCCCCTGTCTGGTCT
+
111>A@1CAFC@BFGFDFGCGGFFGGGEEAGHFE0EEAEGFFGHGGHHHHHHFCGHHEHGHHFHFGHEHHHGGEEEHHHGGHHHHHHHGHHHEGGEGHGHGGHGGGHHGHHHHHHHBGG2FGH1CCGC/CGHCHHHHGF<A@CGHGGACC@AAAAAG9-;@@F@@FF-A-;-;ABFFFFFF?BE@-@@?@EFFFF9FFFFFFFFFFFB@-FF-;@@@@@FFFFFFFFFFFFFF?FBFFFFF@FFFFFFFFF
@M05620:37:000000000-D9766:1:1101:15538:5571 1:N:0:3
AGTGCCAGCTCTCAATCGCACAGGGGACCCAGGGCCTGGCCCCTCCATCCAGAAAACCTATGACCTCACCCGCTACCTGGAGCACCAACTCCGCAGCTTGGCTGGGACCTATGTGAGTATCCAGCGTAGGAATCTGGGAGTTGGGGAGGAGTGAGGAGTTGGGGAAAGACAGTCCTAACCGTGGAGGGTTCTGGTAAATGATGGGGTGAGGAGGGGCTCTTTGGCTCCCACCAGTCCCCCTGTCTGGTCTA
+
ABAABFFB3FFFGGGGGGGCECHGGGGEEFHHBEFG2FHHCHGHGGHHHHHHEGGHHGHFGHFHHHHHHHHGGFGGHHHHGGHHHHGHGHHHEFGEEGGHGHHGGGHHGHHHHHHHHHHHHHHHHGEGGGHHHHHHHHHGEGHHGGEGGGGHHHHHHG/<GHCCEGHHHHHHHHHHHHHHGGEGDEGGACFFFGFGGGGGGGGGGGFBFFFFFFBBBBFFFFFFFFFFFFFFFFFFFFFFBFFFFFFFFFB
@M05620:37:000000000-D9766:1:1101:9553:5581 1:N:0:3
AGTGCCAGCTCTCAATCGCACAGGGGACCCAGGGCCTGGCCCCTCCATCCAGAAAACCTATTACCTCACCCGCTACCTGGAGCACCAACTCCGCAGCTTGGCTGCTACCTATGTTGAGTATCCAGCGGAGGAATCTGGGGGTTGCGGAGGGGTGAGGCGTTGGTGAAAGACAGTCCTAACCGTGGAGGGTTCTGGCAAATGAGGGTGCAAGGAGGGGCTCTTTGGCTCCCACCATTCCCCCTGTCTGGTCA
+
>>AAAFFFAFBFGGGGGAFFGGAGCAEEEEE2F2EEFABBBGEAEGFHGHEGFFGGFGCGH5DFFGFFGG?FFEEFHGGBFFG?BFGHGFHHGGCFE?GHG3FE/3FGHF4B?B3B?23?FG3?22//</>C0FG1<1?/A---.-<-<--:EF..9.-.-;9.:0C09/:99C0B//9BF9D.-.;9-;FF////./.;FB/;....///...;;-;@./B:9;B/9.:.9../;///:9-E/F9/:/;/
@M05620:37:000000000-D9766:1:1101:12444:5606 1:N:0:3
AGTGCCAGCTCTCAATCGCACAGGGGACCCAGGGCCTGGCCCCTCCATCCAGAAAACCTATGACCTCACCCGCTACCTGGAGCACCCACTCCGCAGCTTGGCTGGGACCTATGTGAGTATCCAGCGTAGGAATCTGGGCGTTGGGGAGGAGTGAGGAGTTGGGGAAAGACAGTCCTAACCGTGGAGGGTTCTGGTAAATGATGGGGTGAGGAGGGGCTCTTTGGCTCCCACCAGTCCCCCTGTCTGGTCTA
+
AA>>AFFFBFFFG4FGGFE2E?GCGABEFEGHABEBFFGHHHGHGGHGHGGHHHGBFFHHGAFGHDFGHHHEG>>EHHGG2BGHHH1??FHB>E/E>GBFEHGGGGHHGHHHHHHHHHHHHHHHHGEFGGGHHHHHHH/>DGGHGG.CG.CGHGHHFGHHHHGGEFGHCHHHHGGGGGGGGGEGDGGGEGGGGGFFGGGGFFFFFFDDFFFFFFFFFCEFFFFFFFFFFFFFFFFFFFFFCFFFFFFFFFF
@M05620:37:000000000-D9766:1:1101:23677:5643 1:N:0:3
AGTGCCAGCTCTCAATCGCACAGGGGACCCAGGGCCTGGCCCCTCCATCCAGAAAACCTATGACCTCACCCGCTACCTGGAGCACCAACTCCGCAGCTTGGCTGGGACCTATGTGAGTATCCAGCGTAGGAATCTGGGAGTTGGGGAGGAGTGAGGAGTTGGGGAAAGACAGTCCTAACCGTGGAGGGTTCTGGTAAATGATGGGGTGAGGAGGGGCTCTTTGGCTCCCACCAGTCCCCCTGTCTGGTCTA
+
ABAABFFFBFFFG4FGGFGCG?GAFEAEFFHHAEGGFFHHHHGHGGFHHFHHHHHFGEHHFFHHH5GHHHHGG/>EHHFG?GHHHH1?EFHHAFCGEHGHGHHGGGHHGHHHHHHHHHHHHHHHHGGGGGHHGHHHHHFFGHHHGGFGGGFGHHHHGGGHHHGGGGHHHHHHHHHHHHHHGGGGGGGGCFFGGGFGGGGGGGGGGGFFFFFFFFFFFFFFFFFFFFFFFFFFFFFFFFFFFFFFFFFFFFF
@M05620:37:000000000-D9766:1:1101:12054:5738 1:N:0:3
GAGGCTGCTTTGGAAGAAACTGACAAGTTACTGCAAAAGCTGCCTCAGGACCGGGTTAGAAGTAACGGACAAGCCAGGGACAATGAATCAGAAGAGAACACGTCTAAACTCAAGTCACATTCCTCACTCTCGTCTAACGTATTAAGCTTGCCCACCAAACAAACAATACACACGTCACCACACGTCACCAAAAACCCCATGAACCCATGACCAACAACTAAAACTAGTATGACACTTTTAAAATCAACACT
+
BBBBBBFBFFFFFFGGGGGGGDF4F5BFH5BDAFEE5AG23BFC3F3BF3B222AB1115D5DF5DA0AEC1G11B?GEG1?G333B4B3BB4EGGGFFFE>BEF/FGHGH3?DDGFHBGGFFHH3/B3?FDF/F/2B/B0@GF21<@1@?1@GFDHHHECE0/0.111<1<.-0<.<00<..-....00....;.:..//:00...//0///.;...//000090000;;000//;////9/:/9///.9
@M05620:37:000000000-D9766:1:1101:21221:5752 1:N:0:3
GCGGCTGCTTTGGAATCAACTGACAAGCCCGGGACCCAAGATCGGAAGAGCACACGTCTGAACTCCAGTCACCGAACTCCATCTCGTATGCCGTCTTCTGCTTGCAAAAAAAACCGAAACTTCTCCTAGAAGCCTCCCCGTCCGTCCCCGCGCTGCTGCACCACTGGCACGTCCTTCAGGTCTTTCTGCTTTCGCACTCTTGTGGCTCCCCTTGCCCCCTTCTCCGCCTCTTTCTTAGTCCCTGCCTTTCC
+
>>AAAA>>CFB1AFF1A1BFBAAB11BFF0AAE/E//B/AFFGFEGFEEBFB0CGEGG0FDDFBF@@@@FDD1/////B1BFGFFB/E0FFHGEE0/BFGDGF1/B1BFH@//////>BC111<11?1?1??1<FC>F?<C.C-<<<<.-::-CCGCBF/9C.;;BBE:9.CFE.0CFF00/;;BC//9B9BBA--@@F///;BB--:9:AFFF/;:-999-;9F-BB--;;://///;9/9:/--//99;
@M05620:37:000000000-D9766:1:1101:13931:5807 1:N:0:3
AGTGCCAGCTCTCCATCGCACAGGGGACCAAGGGCATGGCCCCTCCATCCAGAAAACCTATGACCTCACCCGCCACCTGGAGCACCAACTCCGCAGCTTGGCTGGGACCTATGTGAGTATCCAGCGTAGGAATCTGGGCGTTGGGGCGGAGTGAGGAGTTGGGGAAAGACAGTCCTAACCGTGGAGGGTTCTGGTAAATGATGGGGTGAGGAGGGGCTCTTTGGCTCCCACCAGTCCCCCTGTCTGGTCTA
+
>>>>AB1CAFCFE1B1AAACE0A0AA0AE0BC0AB/0BFEEGGHGGFGD0BBFB1ABE0G1FFHG1BBFHH/E//BGHB0>BGGBF0?E0BB>E?E>FBFCHHGGGHHGHHHHHHHHHHHHHFHHGGCCEFBGHF1FH/</<-G-@.<:-;;C0;F0CFGGGG-.:CFGGBFFGGGEGGG<-A@9AB@AFFFFFBFFFFFFFFFFFF@FFFEFF?<@@FFFFFFFEFFFFFFFFFFFFFF@FFFFFF/;F9
@M05620:37:000000000-D9766:1:1101:23059:5816 1:N:0:3
AGTGCCAGCTCTCAATCGCACAGGGGACCCAGGGCCTGGCCCCTCCATCCAGAAAACCTATGACCTCACCCGCTACCTGGAGCACCAACTCCGCAGCTTGGCTGGGACCTATGTGAGTATCCAGCGTAGGAATCTGGGAGTTGGGGAGGAGTGAGGAGTTGGGGAAAGACAGTCCTAACCGTGGAGGGTTCTGGTAAATGATGGGGTGAGGAGGGGCTCTTTGGCTCCCACCAGTCCCCCTGTCTGGTCTA
+
AABBBFFFCFFFGGGGGGGGGGHHGGGGGGHHGGGGGGHHHHGHGGHHHHGHHHHHHGHHHHHHHHHHHHGGGGGGHGHHHHHHHHHHGHHHGGCGGHHHGHHGGGHHGHHHHHHHHHHHHHHHHGGGGGHHHGHHHHHGGHHHGGGGGGGHHHHHHGHHHHGGGGHGHHHHHHHHGHHHGGGGGGGGE?FFGGGGGGGGGGGGGGFFFFFFFFFFFFFFFFFFFFFFFFFFFFFFFFFFFFFFFFFFFFB
@M05620:37:000000000-D9766:1:1101:20961:5825 1:N:0:3
AGTGCCAGCTCTCAATCGCACAGGGGACCCAGGGCCTGGCCCCTCCATCCAGAAAACCTATGACCTCACCCGCTACCTGGAGCACCAACTCCGCAGCTTGGCTGGGACCTATGTGAGTATCCAGCGTAGGAATCTGGGAGTTGGGGAGGAGTGAGGAGTTGGGGAAAGACAGTCCTAACCGTGGAGGGTTCTGGTAAATGATGGGGTGAGGAGGGGCTCTTTGGCTCCCACCAGTCCCCCTGTCTGGTCTA
+
ABABAFFFBFFFGGGGGGGGEGHHGGGGFGHHFGGGDCHHEGGHGGHHDFHGGCBFHGHHHHFHHFFHHHHGGF@EHHHGGHHEAFGHGFHEFDGGGFFGGHHGGDFHGGHHHHFHHGHFHHHHHGGGGGHHGHHHHFGGEHGHGGGCFGAFGHHFCGBGDGCGEGHHHHHHCHBHHHHHAAEGGGGG;CFGFGCFGGGGGGGGGGFFFFFFFFF;F-EFFFFFFFFFFFFFFFFFFFFFCFFFFFB/BBF
@M05620:37:000000000-D9766:1:1101:13938:5827 1:N:0:3
AGTGCCAGCTCTCAATCGCACAGGGGGCCCAGGGCCAGGCCCCTCCATCGAGAAAACCTAAGACCCCACCCGCTACCTGGAGCACCAACTCCGCAGCTTGGCTGGGACCTATGAGAGTATACAGCGTAGGAATCTGGGAGTTGGAGAGGAGAGAGGAGTTGGAGAAAGACAGTCCTAACCGTGGAGGGTTCTGGTAAATGATGGGGTGAGGAGGGGCTCTTTGGCTCCCACCAGTCCCCCTGTCTGGTCTA
+
A1>AAFBF@FFFGBGFAFGGGEH0FE0AEEEHGGGG/BBGFEEHFGEFH/0F/EF0BEGF1BFFG/?EFGG/>/>EH1FFHHHHGHACE0GHFGGG/FGG/BFGGGFHGHHFF2@F1@FDD1@FF/??//>>GHHH1><F>FHH0</.<.<.<..;;CCGHH0/;.;:FHFHFGGGGGGGGG.;;;BGCFFGG0;;;FGFFFFFFFB@FFFFFF@@@@FFFFFFFFFFFFFFFFFFFFEF@FFBFF///9B
@M05620:37:000000000-D9766:1:1101:8659:5876 1:N:0:3
AGTGCCAGCTCTCAATCGCACAGGGGACCCAGGGCCTGGCCCCTCCATCCAGAAAACCTATGACCTCACCCGCTACCTGGAGCACCAACTCCGCAGCTTGGCTGGGACCTATGTGAGTATCCAGCGTAGGAATCTGGGAGTTGGGGAGGAGTGAGGAGTTGGGGAAAGACAGTCCTAACCGTGGAGGGTTCTGGTAAATGATGGGGTGAGGAGGGGCTCTTTGGCTCCCACCAGTCCCCCTGTCTGGTCTA
+
ABAAAFFFCFFFGGGGGGGFGGHHGGGGGGHHGGGGGGHHHHGHGGHHHHHHHHHHHGHHGHHHHHHHHHHGGGGGHHHHHHHHHHHHGHGHGGGGGHHHGHHGGGHHGHHHHHHHHHHHHHHHHGGGGGHHHHHHHHHGGHHHGGGGGGGHHHHHHGHHHHGGGGHHHHHHHHHHHHHGGGGGGGGGFGGGGG9FFGGGGGGGGGFFFFFFFFFFFAFFFFFFFFFFFFFFFFFFFFFFFFFFFFFFFFB
@M05620:37:000000000-D9766:1:1101:21392:5892 1:N:0:3
AGTGCCAGCTCTCAATCGCACAGGGGACCCAGTGCCTGGCCCCTCCATCCAGAAAACCTATGACCTCACCCGCTACCTGGAGCACCCCCTCCGCAGCTTGGCTGGGACCTATGTGAGTATCCAGCGTAGGAATCTGGGAGTTGGGGAGGAGTGCGGAGTTGGGGAAAGACAGTCCTAACCGTGGAGGGTTCTGGTAAATGATGGGGTGAGGAGGGGCTCTTTGGCTCCCACCAGTCCCCCTGTCTGGTCTA
+
>>>>>DD11CFFG1FFFFFCEEGCF?000A0A1BBF1BGF0BE/EGGHFFGG1BF0AEFHEF2FGDF1GFFEE/>EHFBF0BFGHE//>EEA>EEEEG1F/BGFG?EGGH1BFGHF1BGHHGHFHGFACG1DFHFGHC0<?<FG-@.AC.<CG0<C-<:GHE-A...:/C/:C9FG0FFG@AC@;AC-EFGGGGGFFFFFFBFF?BF@EF?B-9@?@?FFFFFFFFFFFFAF?F9FF9EF@E/BFFF9FFB
@M05620:37:000000000-D9766:1:1101:14139:5917 1:N:0:3
AGTGCCAGCTCTCAATCGCACAGGGGACCCAGGGCCTGGCCCCTCCATCCAGAAAACCTATGACCTCACCCGCTACCTGGAGCACCAACTCCGCAGCTTGGCTGGGACCTATGTGAGTATCCAGCGTAGGAATCTGGGAGTTGGGGAGGAGTGAGGAGTTGGGGAAAGACAGTCCTAACCGTGGAGGGTTCTGGTAAATGATGGGGTGAGGAGGGGCTCTTTGGCTCCCACCAGTCCCCCTGTCTGGTCTA
+
BCBBCFFFCFFFGGGGGGGGGGHGGGGGFGHHGGGGGGHHFHGHGGHHHHHHGGGHHGHHHHGHHHHHHHHGGFGGHHHHHHHHHHHHGHHHGGGGGHHHGHHGGGHHGHHHHHHHHGHHGHHHHGBEGGHHHHHHHHHGGHHHGGGGGGGHHHHHHGHHHHGGGGHHHHHHHHHHHHHHGEEGGGGG;AFGGGFGGGGGGGGGGGFFFFFFFFFFFDFFEFFFFFFFFFFFFFFFFFFFFFFFFFFFFFF
@M05620:37:000000000-D9766:1:1101:10541:5922 1:N:0:3
GAGGCTGCTTTGGAAGAAACTGATAAATTAGTGACACAGGACCCCCTGAACACGGAACCGTATCTTGCCTGGCTTACAGGAGCTGGCACAACTACAGCTGGTTGAACGTAAGAAGAGGCTCCTGGCCGACTCCACGGCTTTCGCAGTGCTGATGCCACCATTGCACATATCTCCTGCTTTGCCGCTGTCGCCCTCTAGCCAGGGCAATACGACCGGTCTCCGCATTTGTACTTGTAACTGCCCATTCATGG
+
?>AAAAFAFFFFGGGGGFGGG1BD33133B1DDBDGGH0000B00/AB01BD0A/AAAFEB/B022211B1/BFGHHHF0B/FF@0/BB00B@1FFB111B0B/02B0/B0011010//<0?110B<B/>//11@/>///?F/<///11>F11>F111<<>1FGF000000=D00///=G00<--;-A<.;..-;/0;0/0....;990/.;.A=--;-//-9---/9/;///9;///;/:/-;/99///9
@M05620:37:000000000-D9766:1:1101:11352:5952 1:N:0:3
AGTGCCAGCTCTCAATCGCACAGGGGACCCAGGGCCTGGCCCCTCCATCCAGAAAACCTATGACCTCACCCGCTACCTGGAGCACCAACTCCGCAGCTTGGCTGGGACCTATGTGAGTATCCAGCGTAGGAATCTGGGAGTTGGGGAGGAGTGAGGAGTTGGGGAAAGACAGTCCTAACCGTGGAGGGTTCTGGTAAATGATGGGGTGAGGAGGGGCTCTTTGGCTCCCACCAGTCCCCCTGTCTGGTCTA
+
ABAABFFFCFFFGGGGGGGGGGHHGGGGGGHHGGGGGGHHHHGHGGHHHGHHHHHHHGHHHHHHHHHHHHHGGEEGHHHHHHHHHHHHGHHHGGGGGHHHGHHGGGHHGHHHHHHHHHHHHHHHHGGGGGHHHHHHHHHGGHHHGGGGGGGHHHHHHGHHHHGGGGHHHHHHHHHHHHHHGGGGGGGGDGGGGGCFGGGGGGGGGGFFFFFFFFFFFFFFFFFFFFFFFFFFFFFFFFFFFFFFFFFFFFF
@M05620:37:000000000-D9766:1:1101:25462:5957 1:N:0:3
AGTGCCAGCTCTCAATCGCACAGGGGACCCAGGGCCTGGCCCCTCCATCCAGAAAACCTATGACCTCACCCGCTACCTGGAGCACCAACTCCGCAGCTTGGCTGGGACCTATGTGAGTATCCAGCGTAGGAATCTGGGAGTTGGGGAGGAGTGAGGAGTTGGGGAAAGACAGTCCTAACCGTGGAGGGTTCTGGTAAATGATGGGGTGAGGAGGGGCTCTTTGGCTCCCACCAGTCCCCCTGTCTGGTCTA
+
ABABBFFFBFFFGGGGFGGCGFHHGGGGGGHHGGGGGFHHHHGHGGHHHHHHHHHHHGHHHHHHHGHHHHHGGFGGHHHHGGHHHHHHGHHHEGGGGHHHGHHGGGHHGHHHHHHHHHHHHHHHHGGGGGHHHHHHHHHGGHHHGGGGGGGHHHHHHGHHHHGGGGHHHHHHHHHHHHHHGFGGGGGGEFGGGGFGGGGGGGGGGGFFFFFFFFFFFFFFFFFFFFFFFFFFFFFFFFFFFFFFFFFFFFF
@M05620:37:000000000-D9766:1:1101:25594:5976 1:N:0:3
AGTGCCAGCTCTCCATCGCACAGGGGACCCAGGGCCTGGCCCCTCCATCCAGAAAACCTATGACCTCACCCGCTACCTGGAGCACCAACTCCGCAGCTTGGCTGGGACCTATGTGAGTATCCAGCGTAGGAATCTGGGAGTTGGGGAGGAGTGAGGAGTTGGGGAAAGACAGTCCTAACCGTGGAGGGTTCTGGTAAATGATGGGGTGAGGAGGGGCTCTTTGGCTCCCACCAGTCCCCCTGTCTGGTCTA
+
>>1>>DBFAFFFF1FABAE1AAGCG?EEGEGGFEF/FBGFGHGHGGGHEGHGH0EBGGBGHFHHHG@GHHHGGE@GHHHHBFGE0F0?E0FB>ECEEGFGGHHGGGHHGHHHHHHHHHHHHHHHHCCCCGHHHHHHHHCFCHHHCG<CCACGHBGHHGHHHHGGGGHHGHHHHHHHHHHGGGGGGGGGBFFGGGFFGGGGGGGGGGB@FFFFFF@@@@FFFFFFFFFFFFFFAFFFFFFF@FFFFFFFFFF
@M05620:37:000000000-D9766:1:1101:6153:5986 1:N:0:3
AGTGCCAGCTCTCAATCGCACAGGGGACCCAGGGCCTGGCCCCTCCATCCAGAAAACCTATGACCTCACCCGCTACCTGGAGCACCAACTCCGCAGCTTGGCTGGGACCTATGTGAGTATCCAGCGTAGGAATCTGGGAGTTGGGGAGGAGTGAGGAGTTGGGGAAAGACAGTCCTAACCGTGGAGGGTTCTGGTAAATGATGGGGTGAGGAGGGGCTCTTTGGCTCCCACCAGTCCCCCTGTCTGGTCTA
+
ABAABFFCAFFFGGGGGGGGGGHFGGCEEGGHGAEFFFGHFHGHGGHHHHHHGHHHHGHGHHHHHHHHHHHGGGGGHHHHHHHHHHHGGHHHGGEGGHHHGHFGEEHHGFHHHHHHHDDHHGFHFDCDDFHHHHHHGG?CEGHHGGGGGGEGH0DGGDF<GHFGFGEHHHCCCCHHCGHHAEGGFGGGAFFGFGCFGGGGGGGFF.DFFFFFFFFCDAFFFFFFFFFAEFFFEFFFFFFFFFFFFFFFFFF
@M05620:37:000000000-D9766:1:1101:6171:5993 1:N:0:3
AGTGCCAGCTCTCAATCGCACAGGGGACCCAGGGCCTGGCCCCTCCATCCAGAAAACCTATGACCTCACCCGCTACCTGGAGCACCAACTCCGCAGCTTGGCTGGGACCTATGTGAGTATCCAGCGTAGGAATCTGGGAGTTGGGGAGGAGTGAGGAGTTGGGGAAAGACAGTCCTAACCGTGGAGGGTTCTGGTAAATGATGGGGTGAGGAGGGGCTCTTTGGCTCCCACCAGTCCCCCTGTCTGGTCTA
+
>A3>>DFFBFFFGGGGGGGCG?GDGGCEFEHHAEEAFFHHHHGHGGHHHFHHFHHGHGHHHHGHHHHHHHHGGEEGHHHHFGHFHHHEFCGFFFEGGGHHGHHGCGHHGHGHHHHHHGHHHHHHHGEGGDHHHHHHHHHGGHHHGGGGGCGHHHHHEDHHGHGGGGHHHHHHHHHHHHHHGEGGGGGGFGFGGGFGGGGGGGGGGGFBFFFFFFBBB@FFFFFFFFFFFFFFFFFFFFFDBFFFFFFFFFB
@M05620:37:000000000-D9766:1:1101:22261:6009 1:N:0:3
ACCACACCTTCTACAATGAGCTGCGTGTGGCTCCCGAGGAGCACCCCGTGCTGCTGACCGAGGCCCCCCTGAACCCCAAGGCCAACCGCGAGAAGATGACCCAGGTGAGTGGCCCGCTACCTCTTCTGGTGGCCGCCTCCCTCCTTCCTGGCCTCCCGGAGCTGCGCCCTTTCTCACTGGTTCTCTCTTCTGCCGTTTTCCGTAGGACTCTCTTCTCTGACCTGAGTCTCCTTTGGAACTCTGCAGGTTCT
+
11>AA11AFFF13FG131BBEFAFA0EAE0AGHFF?EA/AEFFHFGGGGFGFBHGFHHHGGGC@GCGCGGGHHHHGGGGHGFHHHC/EGG@CGGHHGHHHHHHHE1GDG1GEEHHGGGGGHHHHHHHGHGFGHHGGCGCHGHHGHGGGGGGGGGGGEF@GGGGGG@@F@@FFFFFFFFFF;FFFFFFFFFFFFF?BFFFFFFFFFBFFFFFFFFFFFFFFFFFFEFFFFFFFFFFFFFFFFFFFFFFFFFF
@M05620:37:000000000-D9766:1:1101:13505:6051 1:N:0:3
AGTGCCAGCTCTCAATCGCACAGGGGACCCAGGGCCTGGCCCCTCCATCCAGAAAACCTATGACCTCACCCGCTACCTGGAGCACCAACTCCGCAGCTTGGCTGGGACCTATGTGAGTATCAAGCGTAGGAATCTGGGAGTTGGGGAGGAGTGAGGAGTTGGGGAAAGCCAGTCCTAACCGTGGAGGGTTCTGGTAAATGATGGGGTGAGGAGGGGATCTTTGGCTCCCACCAGTCCCCCTGTCTGGTCTA
+
1>>AAD1CAF1@AFGAEFFF1EF0CFFE0AAFF?EF/AGA0FEFGG0GAG1A1A1AFA01FG2GCG@BGGHGGG/EHHHFHHHA0/BGGBGHG/EE/BFGEHHGFCHG?CGHHHGHGBBF22BFGC/?CFHHGF21100//?FH@C.>-CC<00DGC.<<G/<CECHF/:CCGGHGHHHF@.C@GFG?9FGGGGCFFGG0CCGEE.--AFFFB-@=-;AF/BB/;BFEEFFFEFBFFFFF-;FFFF//BF9
@M05620:37:000000000-D9766:1:1101:7607:6190 1:N:0:3
AGTGCCAGCTCTCAATCGCACAGGGGACCCAGGGCCTGGCCCCTCCATCCAGAAAACCTATGACCTCACCCGCTACCTGGAGCACCAACTCCGCAGCTTGGCTGGGACCTATGTGAGCATCCAGCGTAGGAATCTGGGAGTTGGGGAGGAGTGAGGAGTTGGGGAAAGACAGTCCTAACCGTGGAGGGCTCTGGTAAATGATGGGGTGAGGAGGGGCTCTTTGGCTCCCACCAGTCCCCCTGTCTGGTCTA
+
AAAAAFF@1CFBGFG3AFAFG0B0AAAAAFH0F00E/ABFBGECFGEDGHBGGFBGHGC1BGGHFEGFHGFGGFEGHHHFGGH/BGHHGH1GGEE/EGGHCHE<E/BEEGHGHGHFH1BFGFGFFC??BAGHGHHHHGHGFHHFG-.A<.CGCHFFHACHFB@CEGHHGHHHGH0GFFHGG.:??.E?..C9BBCFFGGFFB09.-:9A-9FBB=;@;EFFFEBFFFEA-9BEA/9BFFB?EBFFFFB;B9
@M05620:37:000000000-D9766:1:1101:19915:6196 1:N:0:3
AGTGCCAGCTCTCAATCGCACAGGGGACCAAGGGACTGGCCCCTCCATCCAGAGAACCTATGACCTCACCCGCTACCTGGAGCACCAACTCCGCAGCTTGGCTGGGACCTATGTGAGTATCCAGCGTAGGAATCTGGGAGTTGGGGAGGAGTGAGGAGTTGGGGAAAGACAGTCCTAACCGTGGAGGGTTCTGGTAAATGATGGGGTGAGGAGGGGCTCTTTGGCTCCCACCAGTCCCCCTGTCTGGTCTA
+
AAAABFFFBFFFGGGGGGGGGE4BFAEGGHHHGG2FF22BBAFHGG2GHGHHH1BGEAFFHHHEAFB3FHHGGEEEHHHHGGHHHHFGFHHHGGFGGHHHGHHGGDHHGHHHGHHHHHHHHHGHHGGGGGHHHHHGGHFFFGGHGGECFGGHGGHGCEHHHHGGEDCFHHHHHHHHFFHHGGGGDFGGGGGGGGGGGGGGFGGFGGGFEFFFFFFFFFFFFFFFFFFFFFFFEFFFFFFFFFFFFFFFFF/
@M05620:37:000000000-D9766:1:1101:24070:6239 1:N:0:3
ACTGCAACTTATAAATCCACAGTCCCGCCCTGGCCCACCGAGCTTAAGAGCACACGGCTGAACGCCATTCACATACCTCGATCCCTGATGCCGCCTTCTGCTTGCCAACCACCCCAAAAAGCACCCCTCAAACTCCGCAGTGGTTCTGCGCGTAACACAAGTCCGAACAAGAGAAATTGTTCGCAGATCGGAATCACTCAGGATCACTGCAGACGTGGAGATCGGGGAAGGCACGAAGTAGGCTGATGCGA
+
1>>>A11BBD1B3BBAE1BF1B1B11AAFEABBFFCE0//A/ABBFFG1FG1BFGGAAEEHHH0BEF>1B2BGG@BFGHG?B0/B11BBFGH@/>?E1BFH>BF/<BF?<F<??<?/</</010/////0111111//-->101.111=<----..0/:.;00:...--///.;//000000.9..-09...--/////9/////-//;//:/-;-----/9/-----9--------9-/////--///--
@M05620:37:000000000-D9766:1:1101:18453:6240 1:N:0:3
GAGGCTGCTTTGGAAGAAACTCATAGATTACTGCAACAGTTCCCCCTGGACCTGGAAAAGTTTCTTGCCTGGCTTACAGAAGCTGAAACAACTGCCAATGTTCCCCTGAATGCTAGCCGCCTAGAACCCCCCCAGCCAGCAACCTAGTGCGTCAAAGAGCTGCAAACAACCCAGTCATTACCCCTCTCGCATCCTCGTCGACCCACTTGAACACTCGCTAGCACAATTATCAGCAATTGTCATTTCACCCA
+
>1>AAAFAFFDDGGGGAGGGGGFGHGHHHBGHHHF1BGGDFGHHHGEFGFGGHHHHHHCGGHHHGHFHHHHHHHG1GHHGHHHGCFFGHBGHHHHHC1FGB222BB0/BB@F12@1BB///>/0B11//?<<</?0/0@/00000111<1/?/?.>1000<1>0110<.....</00=0000/;..//..:.-=:0...----9...9B000;/0/.---9//9--//////;9:9/;B/9//;/////--
@M05620:37:000000000-D9766:1:1101:16317:6255 1:N:0:3
AGTGCCAGCTCTCAATCGCACAGGGGACCCAGGGCATGGCCCCTCCATCCAGAAAACCTATGACCTCACCCGCTACCTGGAGCACCAACTCCGCAGCTTGGCTGGGACCTATGTGAGTATCCAGCGTAGGAATCTGGGAGTTGGGGAGGAGTGAGGAGTTGGGGAAAGACAGTCATAACCGTGGAGGGTTCTGGTAAATGATGGGGTGAGGAGGGGCTCTTTGGCTCCCACCAGTCCCCCTGTCTGGTCTA
+
>11>AD1CAFC@BGGED1FFAEFHCFGGAAFHGG?/BAFE0GGHGGGH1BFFD01BFE0BGHDHFHCGHHHGGG?EHHHFFGHFEGFGG0GHGCEGECGHGHHG/<FGGHGHHHHGHHGHHHHFH?CACCHHHGHB1GGGGHHB@CEGG?CC.00C<EHHHBGGCEHHHHHHHHGHHFHHGGGGFGGGCFFGGGFFGGGGGGGGGGG@FFFFFF@--@FFFB/BFFFFFFFFFFFFFFFF@FFFFFFFFFB
@M05620:37:000000000-D9766:1:1101:24078:6261 1:N:0:3
GAGGCTGCTTTGGAAGAAACTGAAAAACCAGTGACACAAGATCGGAAGAACACACATATGTACTTCAGTCACCTTACTTAATCTGGTATCCCTTCTACTGATTCAAAAAACAAAAAAACAAATAAAAAATTCTGAAAAGAAACAAACTAGCTAGAAGAAGAAAAGACAATCCAGCATGGATAACTAGAAAAACTATCACCGTAGCACACTGTGAGATGACTAAACATGTCTATCACGTTAAGCAGTTGCAA
+
>3AA>AF>CBB4F4BBEG4BGBG4BF4BBABBB5DDAGGH2FBAE22A23ABB1A1BA5A5BDD555DDD35BBB5B555DD5D5DBDF5DB@5G34BBB4B44BB431>>??11////?/0343B33/02333332?2/0@22/0/2<22@111<1<00<0?00/000>1011001101=000000000/..00<00</.....<;/.:00000;;0900900/0;/00000000...;.090/000000
@M05620:37:000000000-D9766:1:1101:21899:6273 1:N:0:3
AGTGCCAGCTCTCAATCGCACAGGGGACCCAGGGCCTGGCCCCTCCATCCAGAAAACCTATGACCTCACCCGCTACCTGGAGCACCAACTCCGCAGCTTGGCTGGGACCTATGTGAGTATCCAGCGTAGGAATCTGGGAGTTGGGGAGGAGTGAGGAGTTGGGGAAAGACAGTCCTAACCGTGGAGGGTTCTGGTAAATGATGGGGTGAGGAGGGGCTCTTTGGCTCCCACCAGTCCCCCTGTCTGGTCTA
+
>AAABFFFCFFFGGGGGFGGGGHGFEGGGGHHGGGGGGHHFHGHGGGHGHGHFFFHHGHHHHHHHHHHHHHEGGGGHHHFGGG?EHFHGGHHGG/EGFHHGHHGEGHHGHHHHHHHHGHGHHHHHGGGGGHHHGHHHHHGGHHHGGGGGGGHHHHHHGHHHHGGGGGHHHHHHGHHHHHHGGGGGGGG;AFGGGGGGGGGGGGGGGFFFFFFFFFFFDFFFFFFFFFFFFFFFFFFFFFDFFFFFFFFFFF
@M05620:37:000000000-D9766:1:1101:20847:6337 1:N:0:3
GCGGCTGCTTTGGAAGAGCACAAGTATGTACTCCCGTACCTGTACTCGGTCTCGGAGACCGTCGTCGTCTTGAAAAAAAAAAATGAAAGATCTGCCAATTATCCCTCAACTAAACTACTCGTTAGCATAATTAAATAAAAGACCAAAAATAAACAACAAATAATATCACACAAGGGCCATAAACGCAAACAATACGTGATCACCCCTCCAACTAACAAAATAACACAATTCTCAACTTGAAAATCAAAACC
+
111AADDAFFFDGCFG1ABF0BBFA3DD3DFGGH000A0A21DDGH1E//B/AB/A///AAE/>>BE/BFFHHF1@BEGCE/>BB1<B1B1B>B111B1112B1B1<01<?11112@F1@/?/?/1?<?11111<1>11<1.0><..<.<0=00<.<<..0<0000000:/.....:../0900.----9..00;.0/./0;9/.--;--////9//;--/9////--/9/9/;/-/;;/;////////-9
@M05620:37:000000000-D9766:1:1101:10069:6348 1:N:0:3
AGTGCCAGCTCTCAATCGCACAGGGGACCCAGGGCCTGGCCCCTCCATCCAGAAAACCTATGACCTCACCCGCTACCTGGAGCACCAACTCCGCAGCTTGGCTGGGACCTATGTGAGTATCCAGCGTAGGAATCTGGGAGTTGGGGAGGAGTGAGGAGTTGGGGAAAGACAGTCCTAACCGTGGAGGGTTCTGGTAAATGATGGGGTGAGGAGGGGCTCTTTGGCTCCCACCAGTCCCCCTGTCTGGTCTA
+
BCBBCFFFCFFFGGGGGGGGGGHHGGGGGGHHGGGGGGHHHHGHGGHHHHHHHHHHHGHHHHHHHHHHHHHGGGGGHGHHHHHHHHHHGHHHGGGGGHHHGHHGGGHHGHHHHHHHHHHHHHHHHGGGGGHHHHHHHHGGGHHHGGGGGGGHHGHHHGHHHHGGGGHHHHHHHHHHHHHHGGFGGGGGCFGGGGFGGGGGGGGGGGFFFFFFFFFFFFFFFFFFFFFFFFFFFFFFFFFFFFFFFFFFFF0
@M05620:37:000000000-D9766:1:1101:15118:6355 1:N:0:3
AGTGCCAGCTCTCAATCGCACAGGGGACCCAGGGCCTGGCCCCTCCATCCAGAAAACCTAGGACCTCACCCGCTACCTGGAGCACCAACTCCGCAGCTTGGCTGGGACCTATGTGAGTATCCAGCGTAGGAATCTGGGAGTTGGGGAGGAGTGAGGAGTTGGGGAAAGACAGTCCTAACCGTGGAGGGTTCTGGTAAATGATGGGGTGAGGAGGGGCTCTTTGGCTCCCACCAGTCCCCCTGTCTGGTCTA
+
AAAAAFFFAF1FCG33A1EFCGBCA00AEE0A0AEEFAFBG/EGEEGHHFCGBFGFB/011B1BABB1FE>E?>EECGGCGHHHHHHGGFHGEGGGGHHHGHHGGGHHGHHHHHGHHHHHHGGHHGGGCGHHHHHHHEFFGHHHGCFGGGFHHHHHCFHHGGCGECHHGHHHHHHHHHHGGGGGGGGGGGGGGGBBFGGGGGGGGFB@FFFFFF@?@?FFFFFFFFFFFFFFFFFFFFFF@FFFFFFFFFB
@M05620:37:000000000-D9766:1:1101:10587:6433 1:N:0:3
ACCACACCTTCTACAATGAGCTGCGTGTGGCTCCCGAGGAGCACCCCGTGCTGCTGACCGAGGCCCCCCTGAACCCCAAGGCCAACCGCGAGAAGATGACCCAGGTGCGTGGCCCGCTACCTCTTCTGGTGGCCGCCTCCCTCCTTCCTGGCCTCCCGGCGCTGCGCCCTTTCTCACTGGTTCTCTCTTCTGCCGTTTTCCGTAGGACTCTCTTCTCTGACCTGAGTCTCCTTTGAACTCTGCAGGTTCTA
+
AAABCCCCFFFFGGGGGGGGGGHHGGGEHGHHHGGGGGGGGHHHHGGGFGGGHHHHHHHGGGGGGGGGGGCCHHHGEGGHGHHHHGGECD>BDGHHHHEHGGEHGHH1>FA/CCHC?-<CHHGFHFHHFFG<GC?@D.=CEBFGBBFFBBBFFFGGEF---@-@DAFFFFFFFBFF0:FF9FFFFFFFBBFFFB>FFFEFBAFFD.0FFFFFFFF0FFBBFFFB/9;0:FBFFFFFFBFFFFFFFFFFFFF
@M05620:37:000000000-D9766:1:1101:13760:6437 1:N:0:3
ACCACACCTTCTACAATGAGCTGCGTGTGGCTCCCGAGGAGCACCCCGTGCTGCTGACCGAGGCCCCCCTGAACCCCAAGGCCAACCGCGAGAAGATGACCCCGGTGAGTGGCCCGCTACCTCTTCTGGTGGCCGCCTCCCTCCTTCCTGGCCTCCCGGAGCTGCGCCCTTTCTCACTGGTTCTCTCTTCTGCCGTTTTCCGTAGGACTCTCTTCTCTGACCTGAGTCTCCTTTGGAACTCTGCAGGTTCT
+
AAABB?AAFFFFFGG4DGGGFFFGEEFG42FGGFG?2EG2AGAHHGEEEEGFAA3FHHHGEGCEEEEEGGG1@G?EGG/FFHHE/FGGGGGGC/G1?<GHHH/>A@CFHH1FFHGGGGGGGHHHHGHDGGBDFHGGG?DFFGFGFBGGGGFGGGGGGG@B-BFFFBBFBBFFFFFFFFFFFEFFFFFFFFFFFFBDFFFFFFF.;DFFFFFFFFFFFFFFFFFFFFFFFFFFFFF//9BFFFFFFFFFFFF
@M05620:37:000000000-D9766:1:1101:12169:6443 1:N:0:3
AGTGCCAGCTCTCAATCGCACAGGGGACCCAGGGCCTGGCCCCTCCATCCAGAAAACCTATGACCTCACCCGCTACCTGGAGCACCAACTCCGCAGCTTGGCTGGGACCTATGTGAGTATCCAGCGTAGGAATCTGGGAGTTGGGGAGGAGTGAGGAGTTGGGGAAAGACAGTCCTAACCGTGGAGGGTTCTGGTAAATGATGGGGTGAGGAGGGGCTCTTTGGCTCCCACCAGTCCCCCTGTCTGGTCTA
+
>AAAAFFCAFFFGBGGGFEAECFDFEGEEGHHAAEEDFFGFHGCFGHFFFEHFHFHHGCAGGHGHHHFHFFGG>EEHGHHBFG?GGEFEGHHEFGGGHHHDF??/?FGGFF1FFGGHFGHHFGGCD<ECGHHHHFFGH0FAGHHG@<C@<<GFDFG<C/CDHGCEDHCFCH:GFHHGFHH-EE-9CD@EGGFBFC9C0FGB9FFED9@EA?FDABBBBFBFFFBFFFEEFAFF.F/BBEFBFFFFBFFFF9
@M05620:37:000000000-D9766:1:1101:12156:6456 1:N:0:3
AGTGCCAGCTCTCAATCGCACAGGGGACCCAGGGCCTGGCCCCTCCATCCAGAAAACCTATGACCTCACCCGCTACCTGGAGCACCAACTCCGCAGCTTGGCTGGGACCTATGTGAGTATCCAGCGTAGGAATCTGGGAGTTGGGGAGGAGTGAGGAGTTGGGGAAAGACAGTCCTAACCGTGGAGGGTTCTGGTAAATGATGGGGTGAGGAGGGGCTCTTTGGCTCCCACCAGTCCCCCTGTCTGGTCTA
+
BBABBFFFBFFFGGFGGGGGGGHGGGGGGGGHGGGGGFHHHHGHGGHHHGHHFFHHHGHFGGHHHGHHHHHGG>EEHHHHFGHHHHFHGHHHEGGGGHFHGGHGGGHHGGHHHHHHHFHHHHHHHGGGGGGHHHHHHGHGGHHHGGFGGGEGHFHHHGHHHHGGGGHHHHHHHHHHHHHHGGGGGFGGEFGGGGGGGFGGGGGGGGFFEFFFFFFFFFFFFFFFFFFFFFFFFFFFFFFFFFFFFFFFFFF
@M05620:37:000000000-D9766:1:1101:6498:6473 1:N:0:3
AGTGCCAGCTCTCAATCGCACAGGGGACCCAGGGCCTGGCCCCTCCATCCAGAAAACCTATGACCTCACCCGCTACCTGGAGCACCAACTCCGCAGCTTGGCTGGGACCTATGTGAGTATCCAGCGTAGGAATCTGGGAGTTGGGGAGGAGTGAGGAGTTGGGGAAAGACAGTCCTAACCGTGGAGGGTTCTGGTAAATGATGGGGTGAGGAGGGGCTCTTTGGCTCCCACCAGTCCCCCTGTCTGGTCTA
+
A33ABFFFBFFFGGGGGGGFE?F4FEGGDFCCFEEDGEHCFHGHGGEHDGFGFF3FHGHHHHFHHHGHHHHGGG?EHHHHHHHEFHHHGHHHGG?GGHHHGFHG/EAGFG1FGGFDGHHHHHHHHCE/BEB1GHHHHEA/?FDBDC<CGDEHHHHE0<CGHCCCGGEFHHCGGHFFGHHHGGGA.CEGGGGGGGGFFFFGGGFGGBA?.:9BDABBBBFFFFFFFFFFFFFFFFFFFFEDBEFBFFFFFFB
@M05620:37:000000000-D9766:1:1101:10271:6481 1:N:0:3
AGTGCCAGCTCTCAATCGCACAGGGGACCCAGGGCCTGGCCCCTCCATCCAGAAAACCTATGACCTCACCCGCTACCTGGAGCACCAACTCCGCAGCTTGGCTGGGACCTATGTGAGTATCCAGCGTAGGAATCTGGGAGTTGGGGAGGAGTGAGGAGTTGGGGAAAGACAGTCCTAACCGTGGAGGGTTCTGGTAAATGATGGGGTGAGGAGGGGCTCTTTGGCTCCCACCAGTCCCCCTGTCTGGTCTA
+
AAAAAFDFAFFFGGGGGGGFG0GGGGGGGGCHGGGGGGHHHHGHGGFHHHFHF0FHHGHGHHGGHHHFHHHGGG?EHHHHHHHHHHHHGHHHGGGGGHHHGHHGGGHHGHHHHHHHFGDHHHHHHCCFCGF1GHHHFHGGGHHBCGGGGGCGG0GHHGGHHFGGGGHFHHHHHHHHHHHHGGEGGGGG;FFGGGFFFGGGGGGGGGB@?A?FFB@@@@FBFFFFFFFFFFFFFFFFFFFF@FFFFFFFFFB
@M05620:37:000000000-D9766:1:1101:22626:6486 1:N:0:3
AGTGCCAGCTCTCAATCGCACAGGGGACCCAGGGCCTGGCCCCTCCATCCAGAAAACCTATGACCTCACCCGCTACCTGGAGCACCAACTCCGCAGCTTGGCTGGGACCTATGTGAGTATCCAGCGTAGGAATCTGGGAGGTGGGGAGGAGTGAGGAGTTGGGGAAAGACAGTCCTAACCGTGGAGGGTTCTGGTAAATGATGGGGTGAGGAGGGGCTCTTTGGCTCCCACCAGTCCCCCTGTCTGGTCTA
+
A1AAAFFC11FFGBBEGFAFEGHGFGC00EF0FAEGCFCH0BEEEEGB1G1D1B1FHF0EGH2FGDCHHAEEGGEEHFGFHHHEFFGHGFHHGCE>EBFEEGHEC?<G/0<FHDGFDGH1222<GC<B@/FD11FGBCHC/<?/@CGGGGA/.=<G<EC/0;-::::.GB:C:;CFFGFGGGG@A9.-CCFFFGFFGFBBF0BBEA9@E--/9A>-;--FFFFF/;/A--9BAAFFFFFB?9F9BFB//;B
@M05620:37:000000000-D9766:1:1101:22386:6568 1:N:0:3
AGTGCCAGCTCTCAATCGCACAGGGGACCCAGGGCCTGGCCCCTCCATCCAGAAAACCTATGACCTCACCCGCTACCTGGAGCACCAACTCCGCAGCTTGGCTGGGACCTATGTGAGTATCCAGCGTAGGAATCTGGGAGTTGGGGAGGAGTGAGGAGTTGGGGAAAGACAGTCCTAACCGTGGAGGGTTCTGGTAAATGATGGGGTGAGGAGGGGCTCTTTGGCTCCCACCAGTCCCCCTGTCTGGTCTA
+
ABABAFFFCFFFGGGGGGGGGGHGGGGGGGHHFGGGGGHHHHGHGGHHHHHHHHHHHGHHHHHHHHHHHHHGGEGGHHHHGGHHHHHHGHHHFGGGGHHHGHHGGGHHGGHHHFHHHHHHHHHHHGGGGGHHHHHHHHFGGHHHGGGGGGFHHHFHFGHHHHGGGGHHHHHHHHHHHHHHGGGGDGGGEFGGGGGGGGGGGGGGGGFFFFFFFF;FFFFFFFFFFFFFFFFFFFFFFFFFFFFFFFEFFFF
@M05620:37:000000000-D9766:1:1101:11115:6572 1:N:0:3
AGTGCCAGCTCTCAATCGCACAGGGGACCCAGGGCCTGGCCCCTCCATCCAGAAAACCTATGACCTCACCCGCTACCTGGAGCACCAACTCCGCAGCTTGGCTGGGACCTATGTGAGTATCCAGCGTAGGAATCTGGGAGTTGGGGAGGAGTGAGGAGTTGGGGAAAGACAGTCCTAACCGTGGAGGGTTCTGGTAAATGATGGGGTGAGGAGGGGCTCTTTGGCTCCCACCAGTCCCCCTGTCTGGTCTA
+
BBABCFFFCFFFGGGGGGGGGGHHGGGGGGHHGGGGGGHHHHGHGGHHGHHHHGFHHGGHHHHHHHHHHHHGGGGGHHHHHHHHHHHHGHHHGGGGGHHHGHHGGGHHGHHHHHHHHHHHHHHHHGGGGGHHHHHHHGHGGHHHGGGGGGGHHHHHHGHHHHGGGGHHHHHHHHHHHHHHGGGGGGGGGGGGGGFGGGGGGGGGGGFFFFFFFFFFFFFFFFFFFFFFFFFFFFFFFFFFFFFFFFFFFFF
@M05620:37:000000000-D9766:1:1101:7641:6579 1:N:0:3
AGTGCCAGCTCTCAATCGCACAGGGGACCCAGGGCCTGGCCCCTCCATCCAGAAAACCTATGACCTCACCCGCTACCTGGAGCACCAACTCCGCAGCTTGGCTGGGACCTATGTGAGTATCCAGCGTAGGAATCTGGGAGTTGGGGAGGAGTGAGGAGTTGGGGAAAGACAGTCCTAACCGTGGAGGGTTCTGGTAAATGATGGGGTGAGGAGGGGCTCTTTGGCTCCCACCAGTCCCCCTGTCTGGTCTA
+
BAABBFF4AFFFGGGGFGGFFGHHGGGFEEHHFEGG2FHHCGGHGGHHHHHHGHEHHGFBGHEHHHHHHHHGG>EGHHHHHGGHHFCFEGHHFGGGGHGHDHHGGGGHGHHGHHHHHFHFFFFHHGGGGFHHHHHHHHAFDHHHGGEGGGEGHHHHEDCGFHGGGGHHGHHHHEGHHHHHGGGGFGFG9FFFGGGGGGBFFGGGGDFFFFFFFFFFFFFFFFFFFFFFFFFFFFFFFFFFFFFFFFFFFFB
@M05620:37:000000000-D9766:1:1101:23359:6590 1:N:0:3
ACCACACCTTCTACAATGAGCTGCGTGTGGCTCCCGAGGAGCACCCCGTGCTGCTGACCGAGGCCCCCCTGAACCCCAAGGCCAACCGCGAGAAGATGACCCAGGTGAGTGGCCCGCTACCTCTTCTGGTGGCCGCCTCCCTCCTTCCTGGCCTCCCGGAGCTGCGCCCTTTCTCACTGGTTCTCTCTTCTGCCGTTTTCCGTAGGACTCTCTTCTCTGACCTGAGTCTCCTTTGGAACTCTGCAGGTTCT
+
BBBBBBBBFFFFGGGGGGGGGFGFGEEEGEHHEFGEEGGCGHHHHGGGGDGGHHHHHHHGGGGGGGGGGGGHHHHGGGGHEHHHHGGCG?DGGGHHGGFHHHEHAFCFG<GF/CE@->@FFFGHHFEH00CDH.<D:;DHFCG:CFG/BFFGGFFEAD-9--.BF?BA@DFFBBF/BFFFFFFFFFFFFFFFFF;DFFFFFD;FFFBBFBBFFFFB//F9F/BB9FFBBFFFFFFFFFFFFEFFBBFFFFF
@M05620:37:000000000-D9766:1:1101:23800:6594 1:N:0:3
GAGGCTGCTTTGGACGAAACTCATAGATTACTGCAACAGTTCCCCCTGGACCTGGAAAAGTTTCTTGCCTGCCATTGGCAGTTGTTTCACCCTCCTTACGCCAGTCAAGAAACTTTTCCAAAGCAGCCTCTCGCTCACCCTTACGTGTAGCTGATGAAACAACGGCAAGTAAGTCAGTCATATCCACCTTAGCACTCTTGTGGAACCAATTGAACAATTCTCACCATTTGTACTTGTAACTGACAAACAAG
+
BBBBBBFBFFFFGB4AAAEABFBBADBFGDFGGGFEHHHHFDFGGGEAABFGHHE2BBBFBDGDEGGFFHHCC3DAFBBB1BDG51BGBDG?B112343?1>1/3BBG3BBB3BBB44BB4?B0FB?FBFBGE///?100/0BB/0@0@@>2@<@1F@D?FG//<>@<F1><F>=F=<1><0=DG0<..C0000<<<000<0.;0;EC::0=CC0CG0;900;0:;0;;;C09000=099009/=C/9;CB
@M05620:37:000000000-D9766:1:1101:9905:6601 1:N:0:3
AGTGCCAGCTCTCAATCGCACAGGGGACCCAGGGCCTGGCCCCTCCATCCAGAAAACCTATGACCTCACCCGCTACCTGGAGCACCAACTCCGCAGCTTGGCTGGGACCTATGTTGAGTCTCCAGCGTATGACTCTGGGCGTTGGGGCGGCGTGCGGAGTTGGGGAACGACCGTCCTAACCGTGGAGGGCTCTGGTAAATGATGGGGTGCGGCGGGGCTCTTTGGCTCCCACCAGTCCCCCTGTCTGGTCT
+
>>AAAFFFBFFFFGGGGFGCEEFEAAEEEGHHFEGGGCGHHHEGGGFHHHHGFFHGFEGHGGBGGFFGGHGGGEEGHEHBFGH?FGHFGGHGGGFGGHHHFH3??E0BEG2BBFGHBGH3?BDB@FG?//@@2F1?GF0<<<<<F@-<-::BGG.---:;9FB-B...A.--99ADFB/.A;A9-.;;D.;EFF/FBBBFFFE;BEFFD.9--;>-9-9.:////99BFFF.A..9FBFADDEBBBBF/F/
@M05620:37:000000000-D9766:1:1101:8546:6617 1:N:0:3
ACCACACCTTCTACAATGCGCTGCGTGTGGCTCCCGAGGAGCACCCCGTGCTGCTGACCGAGGCCCCCCTGAACCCCAAGGCCAACCGCGCGAAGATGACCCAGGGGGGTGGCCGGTTACCTCTCTTGGGGGCCGCCTCCTCCTTTCCGGGCCTCCGGGGCTTGCGCCTTTTTTCACTGGTTCTCTCTTTTGCGGTTTTCCGTGGGACTTTCTTTTCTGACTTGCTCCTCCTTTGGAACCCTGCGGGTCTT
+
AAA1AAA1>BCFGGGC3GF1E0EAF0A00AFH1BBA/AF?EHHHHGG/EEGGEHFFHHH//E?EG/EEGEE0G1FFGGAH/<GFHG//>C///><?1?1?GF/<..----;-AF@----;9//;/9/9/-9-;-;@---A--;-//9/-;-9--:9---;-;-----:-AB//-//9/;BFB/9///;9///9--;;A9F/-9-;----///9/;/99//;////////;/9B/;/BB/----9-;----/
@M05620:37:000000000-D9766:1:1101:9241:6632 1:N:0:3
GAGGCTGCTTTGGAAGAGACCCCTGCGGAACTGCAGCCACTCCCTCGGAGCTCGTATGCGGTCTTCTGCTTGCCCAAATAACCCCCCGCGAGAAGCTCACCCCTGTGAGTGGCCCGCTACCTCTTCTGGTGGCCGCCTCCCTCCTTCCTGGCCTCCCGGAGCTGCGCCCTCTCTCACTTGTTCTCTCTTCTGCCGTTTTCCGTAGCACTCTCTTCTCTTACCTGAGTCTCCTTTTTACATCTGCAGGCTCT
+
AAABAAFAFBDFGC5AAAABAABBAA222AAB3B333A22BB2A2AA11AA13B0ABBA1>B0>DBDBBB3F?333?13B3BB11/>//////?2B22?20?///22@222</F?/@/<->FGB1>DF1F>.<<@-<AA.EGFEBBCC0:C.CGFEE9?-;;ACFA@.A9.:9BFFFF/;;BFFFFFBFF9B/B-9./;:999...;9FBFFBBB/99/;/;B//9;9FFFFFB//;///;99B/9..:A/
@M05620:37:000000000-D9766:1:1101:23781:6698 1:N:0:3
AGTGCCAGCTCTCAATCGCACAGGGGACCCAGGGCCTGGCCCCTCCATCCAGAAAACCTATGACCTCACCCGCTACCTGGAGCACCAACTCCGCAGCTTGGCTGGGACCTATGTGAGTATCCAGCGTAGGAATCTGGGAGTTGGGGAGGAGTGAGGAGTTGGGGAAAGACAGTCCTAACCGTGGAGGGTTCTGGTAAATGATGGGGTGAGGAGGGGCTCTTTGGCTCCCACCAGTCCCCCTGTCTGGTCTA
+
CAABCFFFCFFFGGGGGFGGGGHFGGGGGGHHGGGGDGHHHHGHGGHHHHHHHHHHHGHHHHGHHHHHHHHGGFGGHHHHHHHHHHHGGFHHGGEGGEGHGHHGGGFHGHHHHHGFHHHHHHHGHGGGDGHHGHHHHHHGEHHHGGGGGGGHGHHHHGHHHHGGGGHHHHHHHHHHHHHHGGGGGGGGEGGGGGFGGGGGGGGFGGFFFFFFFFFFFDFFFFFFFFFFFFFFF?FFFFFFFFFFFFFFFFF
@M05620:37:000000000-D9766:1:1101:25539:6702 1:N:0:3
AGTGCCAGCTCTCAATCGCACAGGGGACCCAGGGCCTGGCCCCTCCATCCAGAAAACCTATGACCTCACCCGCTACCTGGAGCACCAACTCCGCAGCTTGGCTGGGACCTATGTGAGTATCCAGCGTAGGAATCTGGGAGTTGGGGAGGAGTGAGGAGTTGGGGAAAGACAGTCCTAACCGTGGAGGGTTCTGGTAAATGATGGGGTGAGGAGGGGCTCTTTGGCTCCCACCAGTCCCCCTGTCTGGTCTA
+
CCCCCFFFCFFFGGGGGFFGGGHHGGGGGGGHGGGGGGHHHHGHGGGHHHHHFHHHHGHHHHFHHHHHHHHGGGGGHHHHHHHFHHHHGHHHGGCGGHHHGHHGGGHHGHHHHHHHHHHHHHHHHGGGGGHHHHHHHHHGGHHHGGGGGGGHHHHHHGHHHHGGGGHHHHHHHHHHHHHHGEGGGGGGEGGGGGGGGGGGGGGGGGFFFFFFFFFFFFFFFFFFFFFFFFFFFFFFFFFFFFFFFFFFFFF
@M05620:37:000000000-D9766:1:1101:9284:6723 1:N:0:3
GAGGCTGCTTTGGAAGAAACTCATAGATTACTGCAACAGTTCCCCCTGGACCTGGAAAAGTTTCTTGCCTTGCTTACAGAAGCTGAAACAACTGCCTACAGTCTGCTACCCGTAAGGCAAGGCTCCTAGAAGACTCCAAGGGAGTAAAAGAGCTGATGAAACAACGGCAAGTAAGTCAGGCATTTCGGCTCTAGCACTCTTGTGGCTGCAATTGAACAATTCTCAGCACTCGTACTTGCAACTGTCAAGCC
+
A1AAA1CACFDF1B1FGCGG1G1G3GGFEFADDGFHFFGADFGAFEEG/EBEFGEFAB0BBDADAFDABA1BFGGGG1BEGHGG@E@GGGGHHE1BBFB1B21BBB1BFBB>?/>010B>?//B0?GFH<111BB<1<BB<A/?/<B2>B/B01@1<@@11@@/////<<?11=1>1>1<>.<1=>0-<..<0=0<0<<0<00:.CC.;/00:0;C0:/:;00;00/0.9/.;9.9000;0;;/0;BB909
@M05620:37:000000000-D9766:1:1101:25153:6777 1:N:0:3
AGGGCCAGCTCTCAATCGCACAGGGGACCCAGGGCCTGGCTCCTCCATCCAGAAAACCTATGACCTCACCCGCTACCTGGAGCACAAACTCCGCAGCTTGGCTGGGACCTATGTGAGTATAAGGAGTAGGAATCTGGGGGTTGGGGGGGAGTGAGGCGTTGGGGCAAACAAGTCCTAACAGTGGAGGGTTCTGGTAAATGATGGGGTGAGGAGGGGCTCTTTGGCACCCACAAGTCCCCCTGTCTGGTCTA
+
A11AAA@AAFFFGFGAAAFCE0B0FEFE0BGGGG?E/ABF0BFGHHFHDFFE101BGA0FHG2DGGGFGHHGGGG/FFGBGGHHF0FGHBGHGAEE/>FHCHBF//BE<0BBFH2>BB2B222B1<0@F1<@F<2@10//>>AC?--;@@@F-;/--9;--;-=:@E-;;9;//;9B/;//;FFFFF--9;BFFFBBFF//:99EBB@E-A/--;@--;F///9//9;A-AA--/:/9-;--;BFB/9:FB
@M05620:37:000000000-D9766:1:1101:12126:6864 1:N:0:3
AGTGCCAGCTCTCAATCGCACAGGGGACCCAGGGCCTGGCCCCTCCATCCAGAAAACCTATGACCTCACCCGCTACCTGGAGCACCAACTCCGCAGCTTGGCTGGGACCTATGTGAGTATCCAGCGTAGGAATCTGGGAGTTGGGGAGGAGTGAGGAGTTGGGGAAAGACAGTCCTAACCGTGGAGGGTTCTGGTAAATGATGGGGTGAGGAGGGGCTCTTTGGCTCCCACCAGTCCCCCTGTCTGGTCTA
+
AA3>ADFFBFFFGGGGFGGAEEHCGGEGAAHH2EEA2FHAEGEHGGHHHEGHBGFFHGHHFHBHHHHHHHHCE>EEHHGH2FGHHHG1E?GFEE//EBFHGHHEGGEHGHHHHHHGHHHHHHHHHGFGCGHHHHHHHHFFGHHHGGGGGGFHHHHHHGHHHHCGGGHGHHHHHHHHHHHHGGGGGGGGGGGGGGCFGGGGGGGFGGFBFFFFFFBBBBFFFFFFFFFFFFFFFFFFFFFFBFFFFFFFFFF
@M05620:37:000000000-D9766:1:1101:6513:6940 1:N:0:3
GAGGCTGCTTTGGAAGAAACTCATAGATTAGGGCAACACTTTCGTATGGACCTGGATAAGTTTCTTGCCCAGCTTACTGAATCTGAAATAACTGCCAATGTTCCACAACGAACAACACGAGTCCACACAACCACAACTGAGCAAAAGACTCGACTACACAACTATCCCTAACGTCATGAATTTCCACTCACAACCTCTATGGCTCCCATTACACAATTCGCACCAGTTCTGATTGTAACTAACAATCCACG
+
>3AA3>FBCBB@G45BBGBFGEGHHBF66D4BB42FCG23ABA22BBA25AB2222D53BD555DD55333BGFG5355DGA5DF55BDF5G5GH33FHFBF444B311/??//2??1?///2B4BB</////??/?2B2222?BC2/@22<////2<??</<111011100.0..0<11<<1=>0<0///00<<<<<<=00./<;.:00000;;.:0;..9-;..0;0=09;00;00;0099/00=;0/.
@M05620:37:000000000-D9766:1:1101:6054:6959 1:N:0:3
AGTGCCAGCTCTCCATCACACAGGGGACCCAGGGCCTGGCCCCTCCATCCAGAAAACCTATGACCTCACCCGCTACCTGGAGCACCCACTCCGCAGCTTGGCTGGGACCTATTGAGTATCCCGCGTAGGCATCTGGGCGTTGGGGCGGAGTGCGGCGTTGGGGCAAGCCCGTCCTAACCGTGGCGGGTTCTGGTAAATGATGGGGTGAGGAGGGGCTCTTTGGCTCCCACCAGTCCCCCTGTCTGGTCTAT
+
>A>>>BFFBFFFGAGGBBB4F2GGG2AAEABFBBE2BFHFGHGHGGHHHGFHHHHAFEHHFDGHHABGHHHEE>>EHHGHBFGHHHE1EGHB?E/E>FBFFHHGGGHHGHHHHH?FGHHHHCDGGG//C1??GHHHH/->>CHGG.:A:AEF0@B9ABBBFBB.99A.A.;BFFFFFFFBFFB-@BB@EFFFFFBFFEFBFFFFFDBEFF/ADBBBBFFFFFFBBFFFFFF.FFBFFFF<EFFFFFFB9FF
@M05620:37:000000000-D9766:1:1101:21508:7022 1:N:0:3
AGTGCCAGCTCTCAATCGCACAGGGGACCCAGGGCCTGGCCCCTCCATCCAGAAAACCTATGACCTCACCCGCTACCTGGAGCACCAACTCCGCAGCTTGGCTGGGACCTATGTGAGTATCCAGCGTAGGAATCTGGGAGTTGGGGAGGAGTGAGGAGTTGGGGAAAGACAGTCCTAACCGTGGAGGGTTCTGGTAAATGATGGGGTGAGGAGGGGCTCTTTGGCTCCCACCAGTCCCCCTGTCTGGTCTA
+
BB>AAFDFBFFFGGGGEGGCGEHAGGEGEEHHEGGDCFHFAGEHGGFHHFGFBGFFHGHHHHFHHHHHHHHGG?EEHHHHGGHHHHHCGFHHGE?@EBFHFHGGGGHHGHHHHHGHHHHHHHHHHGGGGGHHHHHHHHHGGHGHGGGGGGGHHHHHHGHHHHGGGGHHHHHHHHHHHHHHGGGGGGGGGGFGGGGGGGGGGGGGGGFBFFFFFFBBBBFFFFFFFFFFFFFFFFFFFFFFBFFFFFFFFF/
@M05620:37:000000000-D9766:1:1101:7038:7062 1:N:0:3
GAGGCTGCTTTGGAAGAAACTCCTACAGAACTTCAACCATTCCGCGTAAACCCGGATGCGGTTTTTTGCTGGCTTAAAGAAGCTGAATCAACTGCCAATGCTCCCCGTAAGGAAAGGCTCCTAGAAGACTCCAAGGGATTAAACGCGCTGCTGCCACAATGGCCAGTACGTCCGGCATTTCCGCTTTAGCACTCTTGTGGATCCAATTGCACAATTCTCAGCATTTGTACTTGTAACTGACAAGCCAGGGA
+
AAAAAAFAFFFFGGGGGBB1B1BB11111BFG3D31A00BDFG0B/A//ADB/AAE/A0A/B//BB//BF1BEB0B1@1BFBG1C112BF>02B1B1111B21BFGEG?/0B100<BGHHGHHHB1F1FGBH11FCA/001111?/->AC.CG0./<..<<CC//CG00;:C.;-;@AGGGGGGGG?FFFBFFGGG9FF?FGFFB/;F///B/-;FFFFFFF/FFFFFFFFF/B/9BF9BBF/-AEBFFBE
@M05620:37:000000000-D9766:1:1101:13942:7097 1:N:0:3
AGTGCCAGCTCTCAATCGCACAGGGGACCCAGGGCCTGGCCCCTCCATCCAGAAAACCTATGACCTCACCCGCTACCTGGAGCACCAACTCCGCAGCTTGGCTGGGACCTATGTTGCGAATCCAGCGAAGGAGCTGGGGCGTTGGGGGGACGTACGGCGTTGGGGAACGCCAGCCCTAACCGGGGGGGGTTCTGGAAAATGATGGGGTGTGGGGGGGCTCTTCGGCCCCCACAGGTCCCCCTGTCTGGTCT
+
AAAAAFF11CCFGGGGGGGCECHCGGG0AE00F0EF/FGG0FE/EE0EDG1F1BGGHGE1GF2FFHH1G0>EE>>EGHGFGG0FGE0/?CFHGFGE>FFFA0E//<0</0FDGB221//><B11@0///<<C//010.-.-<--.------;9--;-;;--9----:-;------;---;----@-@-9--9BBF/F/:;////9AB;-;----------/9/-9--;@;-;--:/;F?-B--///;B/;9
@M05620:37:000000000-D9766:1:1101:10869:7104 1:N:0:3
GAGGCTGCTTTGGAAGAAACTGATAGACCATGGCAACACTTTCTTATGGACCTGGATATGAATATCGTTCAGATTACTGAATCTGAAATAACGGCTAATGATTGAAAACCACAAAAACGAGGACAAATAACTAAAAGAGAGGATCAAACAATATAAAAAAAACAAGTAAAAAAAGCGGTACAACGAAAGAAAAACCCAATGACCACTACAAAAAAGAAGTAACCTAAACTGACAATTTGGAAAGCAAAGAA
+
A?AA1>FAFBB1FBBF1GGGG1BAG31A1B1DFFBGHH0A11D21D2B11BA0000122D2222A2/0/B122DFBBD22B21D222BDB@F/EF//BGHG2B1BGG@FEG/?/>0>?>////?0B011B<111111<B0//000<1110/112222@1><//<.011=111--<..-...00/;...././/.=;.../;;0;;E////00.9:.--///////////;:/9;B/////99/-/;;B/;-
@M05620:37:000000000-D9766:1:1101:20016:7164 1:N:0:3
GAGGCTGCTTTGGAAGAAACTCATAGATTACTGAAACAGTTCCCCATGGACCTGGAAAAGTATCTTGCCTAGCTTACAGAATCTGAAACACCTGCCAATGCTTTTCAAACAACAATCACAGGTCCTGACAGCATCCCAAGGGATCACAAGACTTCATCAAACAATGCCAAGCAAGCAAGCCATTCCCCTTTCACCCTCTTTTGGTTCCAAATGCAACATTCTCCACCTTTTGCATTTTCCACGACCAACCA
+
BBBBBBFBFFFFGGFGGGGGG4FEH5566D4DD5FGHHA555D3222F33B22BAB3B2BA5ABDA553553BFHFHE3DG5BFF55B3BFE3FG13@@33BB434444B111?133333B13B3333333/B3BBG?3/?//2?B3B3022B3333BB2B??/222@22/?F22?00?/F0?<11?0<<<1111<..0><1>-<.=<D00<=<=DCC;;00000/..<00<CCC0:00::0.--;99.9.
@M05620:37:000000000-D9766:1:1101:14632:7173 1:N:0:3
AGTGCCAGCTCTCAATCGCACAGGGGACCCAGGGCCTGGCCCCTCCATCCAGAAAACCTATGACCTCACCCGCTACCTGGAGCACCAACTCCGCAGCTTGGCTGGGACCTATGTGAGTATCCAGCGTAGGAATCTGGGAGTTGGGGAGGAGTGAGGAGTTGGGGAAAGACAGTCCTAACCGTGGAGGGTTCTGGTAAATGATGGGGTGAGGAGGGGCTCTTTGGCTCCCACCAGTCCCCCTGTCTGGTCTA
+
BCCCBFFFCFFFGGGGGGGGGGHHGGGGFGHHDGGGFGHHFHGHGGHHHHHHBHHHHGHHHHEHHHHHHHHGGEFGHHHHHHHEHHHHGHHHGGGGGHHHGHHGGGHHGHHHHHHHHHHGHHHHHGGGGGHHHHHHHHHGGHHHGGGGGGGHHGHHHGHHHHGGGGHHHHGHHHHHGHHHGGGGGGGGGFFGGGGFFFGGGGGGGGFFFFFFFFFFFFFFFFFFFFFFFFFFFFFFFFFFFFFFFFFFFFF
@M05620:37:000000000-D9766:1:1101:12583:7214 1:N:0:3
AGTGCCAGCTCTCAATCGCACAGGGGACCCAGGGCCTGGCCCCTCCATCCAGAAAACCTATGACCTCACCCGCTACCTGGAGCACCAACTCCGCAGCTTGGCTGGGACCTATGTGAGTATCCAGCGTAGGAATCTGGGAGTTGGGGAGGAGTGAGGAGTTGGGGAAAGACAGTCCTAACCGTGGAGGGTTCTGGTAAATGATGGGGTGAGGAGGGGCTCTTTGGCTCCCACCAGTCCCCCTGTCTGGTCTA
+
ABABBFFFBFFFGGGGGGGGGGHHGGGGGGHHGGGGGGHHHHGHGGHGHHHHHHHHHGHHHHHHHHHHHHHGGGGGGHHHHHHHHHHHGHHHGGGGGHHHGHHGGGHHGHHHHHGHHHHHHHGHHGGGGGHHHGHHHHHGGHHHGGGGGGGHHHHHHGHHHHGGGGHHHHHHHHHHHHHHGGGGGGGGGGGGGGFGGGGGGGGGGGFFFFFFFFFFFFFFFFFFFFFFFFFFFFFFFFFFFFFFFFFFFFB
@M05620:37:000000000-D9766:1:1101:20620:7234 1:N:0:3
AGTGCCAGCTCTCAATCGCACAGGGGACCCAGGGCCTGGCCCCTCCATCCAGAAAACCTATGACCTCACCCGCTACCTGGAGCACCAACTCCGCAGCTTGGCTGGGACCTATGTGAGTATCCAGCGTAGGAATCTGGGAGTTGGGGAGGAGTGAGGAGTTGGGGAAAGACAGTCCTAACCGTGGAGGGTTCTGGTAAATGATGGGGTGAGGAGGGGCTCTTTGGCTCCCACCAGTCCCCCTGTCTGGTCTA
+
BBABBFFFBFFFGGGGGGGGGGHHGGGGGGHHGGGGGGHHGHGHGGHGHHHHHHHHHGHHHHHHHHHHHHHGGGGGHHHHGGHHHHHHGHHHGGGGGHHHGHHGGGHHGHGHHHHHHHHHHHHHHGGGGGHHHHHHHHHGGHHHGGGGGGGHHHHHHGHHHHGGGGHHHHHHHHHHHHHHGGGGGGGGEGGGGGGGGGGGGGGGGGFFFFFFFFFFFFFFFFFFFFFFFFFFFFFFFFFFFFFFFFFFFFF
@M05620:37:000000000-D9766:1:1101:18586:7259 1:N:0:3
AGTGCCAGCTCTCAATCGCACAGGGGACCCAGGGCCTGGCCCCTCCATCCAGAAAACCTATGACCTCACCCGCTACCTGGAGCACCAACTCCGCAGCTTGGCTGGGACCTATGTGAGTATCCAGCGTAGGAATCTGGGAGTTGGGGAGGAGTGAGGAGTTGGGGAAAGACAGTCCTAACCGTGGAGGGTTCTGGTAAATGATGGGGTGAGGAGGGGCTCTTTGGCTCCCACCAGTCCCCCTGTCTGGTCTA
+
>A1>ABDFAFFFF1F3BAFCEEGAF0EEEAGH0EEEFFGHFGGGGGEHGGHFGBFBFFHHGFFHHAFGHHHEE>>EHHFFBBGGGH0?EFHGAFCGEFBFEHHGGGGHGHHHHHGGHHHHHGHHFGGCGGGHFHHHGE0CAGGGGC.@?CCFG0DG0EGHHFGGECCCCFGFHHHHFFGHGGE@BEGGGGGGGGGGFGGGGGGGGGF@EAFEBB@@@@FFFFFFFFFFFFFFEFFFFFFF@FFFFFFFFF/
@M05620:37:000000000-D9766:1:1101:10199:7324 1:N:0:3
AGTGCCAGCTCTCAATCGCACAGGGGACCCAGGGCCTGGCCCCTCCATCCAGAAAACCTATGACCTCACCCGCTACCTGGAGCACCAACTCCGCAGCTTGGCTGGGACCTATGTGAGAATCCAGCGTAGGAATCTGGGAGTTGGGGAGGAGTGAGGAGTTGGGGAAAGACAGTCCTAACCGCGGAGGGTTCTGGTAAATGATGGGGTGAGGAGGGGCTCTTTGACTCCCACCAGTCCCCCGGCCTGGTCTA
+
>1>>AFB11BFFGDGFGFEAE0GCGGGEEEBGF0EEEFHHFHG/EGF1FFAFFEFGHGH1BGEGHHFBG>BEGEEEHHFHHGHGHHFHGH1BEG?EEFGHFHHFEGHHFFFFDFG>>1>1BG1FG@?/>?1G111?F0<FE0DCC-.@@.><.<<.0<<<<CC:EEE.///;;C:0;GC?--;--9?@AFA/;/;BFB9///9FF---9--/;-@--9;999F//;B/EBFB--;BFFE--9-9-;-;/9/
@M05620:37:000000000-D9766:1:1101:21195:7356 1:N:0:3
GAGGCTGCTTTGGAAGAAACTCATAGATTACTGCAACAGTTCCCCCTGGACCTGGACAAGTTTCTTGCCTGGCTTACAGAAGCTGAAACAACTGCTACCCGTAAGGAAATTCTCCTAGAAGACTCCAAGGTAGTAAAAGAGATGATGAAACAACGGCAAGTAAGTCAGGCATTCCCGCTTTAGCACTCTTTTGGACCCAATTGAACAACTATCAGCATTTGTACTTGTAACTGACCCCCCAGTCACAAAAG
+
>1AA>>C>BBB1F1ABAFABFGGHHGGDFGBDFA1B1F0DFFFBBEAB/BBBFGAB010ADDGGFGGBB11BBBF1B1BDGFCGF1@FBB>BGGG1BF00BB/?011BBB1B@2B11B11>GB11B>B1?11BB22DDFCF0>B12B2>BB0//>><<//12@1?<?100?1?1F1?A-.<1>1=11>1<0=<-</<C..<=00=;0:.:;0=0:0:00;<C;:;;0;;;0=0:///.-9-./00;;CF-/
@M05620:37:000000000-D9766:1:1101:13871:7395 1:N:0:3
AGTGCAGCTCTCAATCGCACAGGGGACCCCGGGCCTGGCCCCTCCATCCAGAAAACCTATGACCTCACCCGCTACCTGGAGCACCAACTCCGCAGCTTGGCTGGGACCTATGTGCGTATCCAGCGTAGGAATCTGGGCGTTGGGGAGGAGTGAGGAGTTGGGGAAAGACAGTCCTAACCGTGGAGGGTTCTGGTAAATGATGGGGTGAGGAGGGGCTCTTTGGCTCCCACCAGTCCCCCTGTCTGGTCTAT
+
CCBCCF@BFFDFGGGGGGGGGGHGGEFGG2EFGGGGGHHHHGHGGHFGH3FFHHHHGH3FGHHHGHFHHHGGGGGHHHH?FHHHHCGGHHHGGGGGHHHGHHGGGGGGHCGHHH2?FFGHHHHHGE/CEDHGFHHHH.AFFGGGG.AD.EHH0CH:CGHHHGG.EGGGGGGGGGGGGGGGGGGDFGG;AFFFFFFFFFFFFFFFFFDFFFFFDFFFFFFFFFFFFFFFFFFFFFFFFFFFFFFFFFFFFFF
@M05620:37:000000000-D9766:1:1101:16364:7399 1:N:0:3
ACCACACCTTCTACAATGAGCTGCGTGTGGCTCCCGAGGAGCACCCCGTGCTGCTGACCGAGGCCCCCCTGAACCCCAAGGCCAACCGCGAGAAGATGACCCAGGTGAGTGGCCCGCTACCTCTTCTGGTGGCCGCCTCCCTCCTTCCTGGCCTCCCGGAGCTGCACCCTTTCTCACTGGTTCTCTCTTCTGCCGTTTTCCGTAGGACTCTCTTCTCTGACCTGAGTCTCCTTTGGAACTCTGCAGGTTCT
+
BBBBBBBBFFFFGGGGGGGGGGHGGFGEEEHHHGGGGGGGGHHHHGGGGGGGHHHHHHHFGGGGGGGGGGGHHHHGGGGHGGHHHGGGGGCFFGHHHEHHHHHHGHH<GHHGGHHGGGGGHHHHHHHHHHHGHHGGGEGHGHHGHGGGGGGGGGGGGGG-?DGGGFGGFFFFFFFFFFFFFFFFFFFFFFFFFFFFFFFFFFFFFFFFFFFFFFFFFFFFFFFF9FFFFFFFFFFFFFFFFFFFFFFFFFF
@M05620:37:000000000-D9766:1:1101:21527:7496 1:N:0:3
AGTGCCAGCTCTCAATCGCACAGGGGACCCAGGGCCTGGCCCCTCCATCCAGAAAACCTATGACCTCACCCGCTACCTGGAGCACCAACTCCGCAGCTTGGCTGGGACCTATGTGAGTATCCAGCGTAGGAATCTGGGAGTTGGGGAGGAGTGAGGAGTTGGGGAAAGACAGTCCTAACCGTGGAGGGTTCTGGTAAATGATGGGGTGAGGAGGGGCTCTTTGGCTCCCACCAGTCCCCCTGTCTGGTCTA
+
AAABBFFFBFFFGGGGGGGCEEGGFGGEEGGHGGGG2FGHFHGFGGHHFHHHFBFHHGHFHHFHHHHHHHHGGGEGHHHGHHHFHHHHGHHHGGEEGHHHGHHFFEHHGHGHHHHFHGHHHHHHHGFGGDFDFDDHFH0FEGFHGGFGGGFHHHHHHGHFHHGGGGHHHHHHHHHHHHHHGDFBGGGG;FGGGGGFGGGFGFGFEDF?EFFFDF;B=BFFFFFB/;FEFFFFFFFBBBADBAFFFFFFFFF
@M05620:37:000000000-D9766:1:1101:8272:7562 1:N:0:3
ACCACACCTTCTACAATGAGCTGCGTGTGGCTCCCGAGGAGCACCCCGTGCTGCTGACCGAGGCCCCCCTGAACCCCAAGGCCAACCGCGAGAAGATGACCCAGGTGAGTGGCCCGCTACCTCTTCTGGTGGCCGCCTCCCTCCTTCCTGGCCTCCCGGAGCTGCGCCCTTTCTCACTGGTTCTCTCTTCTGCCGTTTTCCGTAGGACTCTCTTCTCTGACCTGAGTCTCCTTTGGAACTCTGCAGGTTCT
+
AAAAAAAAFFFFGGGGGGGGGBGFFFGECFHHHFGGDFGCGHEGHGGGAFGGFFGHHHFGEGFGGGGGGGGGFHHGGGEHFHHHHFGGGGGGCFHHGHHHHH/?FGHHFGHGGGGGGGGCHHHHHGHGHHHGGHGGGGGHGHHGCFGGGGFEFFFFGGA?GGGGGGAFF;BFFFFFFFFB9BFFFFFBFFFFFFDADFFFFFFAADFFFFFFFFFFFFBFFFFFBBBBFFFFFFEBFFFFBBFFFFFFFFB
@M05620:37:000000000-D9766:1:1101:9026:7569 1:N:0:3
GGTGCCAGCTCTCAATCGCACAGGGGACCCAGGGCCTAGCCCCTCCATCCAGAAAACCTATGACCTCACCCGCTACCTGAAGCACCAACTCCGCAGCTTGGCTTCGACCTATGTGAGTATCCAGCGCATGAATGTGGGAGCTGGGGAGGAGTGAGGAGTGGGGGAAAGACAGCCCTAACCGCGGAGGGTTCTGGTAAATGATTGTTGGAGGAGGGGCTCTTTGGCTCCCACCATTCGCCCTTGCTGCTGTA
+
1>>AA11BAF1B1BGGG1FF1E0B0AEEEFCGGGGGE0B10BEAEG0F1GFAA01FAEHFG12DBD11B>0EEE/EH1F01BF10?FCE0FHG//>EEGH/B100>/?//BF122>FGD12>BDGG/<//<121<1?/F//010CCA@C.<C.DG.0.<.<.;:AEF.G//F.;AB/CF.---;----AFF/F/B//;//;;/;//-9/;-------;-///9;/9B9;F9AE/99/--;@/-//;/////
@M05620:37:000000000-D9766:1:1101:11786:7581 1:N:0:3
AGTGCCAGCTCTCAATCGCACAGGGGACCCAGGGCCTGGCCCCTCCATCCAGAAAACCTATGACCTCACCCGCTACCTGGAGCACCAACTCCGCAGCTTGGCTGGGACCTATGTGAGTATCCAGCGTAGGAATATGGGAGTTGGGGAGGAGTGAGGAGTTGGGGAAAGACAGTCCTAACCGTGGAGGGTTCTGGTAAATGATGGGGTGAGGAGGGGCTCTTTGGCTCCCACCAGTCCCCCTGTCTGGTCTA
+
1>>AAD1FAF@@EGG3FAFFAAF00AEGCEHHGGEEFCHFFHGHGGBG10BB101BGE0AGGBGFH1FHHHGGGC/GHHFHHHA0>GHGCGH??EEGFGGGHHGGCFHG0<GHFBGHHHB2DBGHGCBC/<@1FHGH0FC?F1FC->--..>GDHA0E/G0=--;CAGH/CH00:CG0GHG.EGBFGGEFFG0FC0BFGGFGGGGGF@EF?BBF--@9EFFFFFFFFFFBFFFFFF/:EA-9FFFF/9FF/
@M05620:37:000000000-D9766:1:1101:26036:7603 1:N:0:3
ACCACACCTTCTACAATGAGCTGCGTGTGGCTCCCGAGGAGCACCCCGTGCTGCTGACCGAGGCCCCCCTGAACCCCAAGGCCAACCGCGAGAAGATGACCCAGGTGAGTGGCCCGCTACCTCTTCTGGTGGCCGCCTCCCTCCTTCCTGGCCTCCCGGAGCTGCGCCCTTTCTCACTGGTTCTCTCTTCTGCCGTTTTCCGTAGGACTCTCTTCTCTGACCTGCGTCTCCTTTGGAACTCTGCAGGTTCT
+
BBBABBBBFFFFGGGFFGGGGGHFGE?BGEGCEFGCFGGFGHHHHGGGFEEGHHHBGHHCCGFGGEGGGGGFHHHGGGAHFGHHHGDEF@/B/DHCGGHFHHEHGFF1?GFEFFHGGCGGHHEFGHHHHHGFHHG--C:CCHGGHGFFFBFFG0AE?A?9@DFFF?AF-DFFFFFFFFFFFFBFBFBBFFFFBFBADFFFFF:.ADFFFFFEFFFFFFFFFFBF.9DFFFFFFFFFB/;BFFFFBFFFFFF
@M05620:37:000000000-D9766:1:1101:9344:7616 1:N:0:3
AGTGCCAGCTCTCAATCGCACAGGGGACCCAGGGCCTGGCCCCTCCATCCAGAAAACCTATGACCTCACCCGCTACCTGGAGCACCAACTCCGCAGCTTGGCTGGGACCTATGTGAGTATCCAGCGTAGGAATCTGGGAGTTGGGGAGGAGTGAGGAGTTGGGGAAAGACAGTCCTAACCGTGGAGGGTTCTGGTAAATGATGGGGTGAGGAGGGGCTCTTTGGCTCCCACCAGTCCCCCTGTCTGGTCTA
+
ABBBBFFFBFFFGGGGGGGGGGFHGGGGGGHHGGGFGGHHHHGHGGHHHHHHHHHHHGHHHHHHHHHHHHHGGGGGHHHHHHHGHHHHGHHHGGCGGHHHGHGFFGHHGHHHHHHHHHHHHHHHHGGGGGHHHHHHHHHGGHHHGGGGGGGHHHHHHGHFFHGGGGHHGHHHHHHHHHHHGGFGGGGG;FGGGGFGGGGGGGGGGGFFFFFFFFFFFDFFFFFFFFFFFFFFFFFFFFFFFFFFFFFFFFB
@M05620:37:000000000-D9766:1:1101:7550:7643 1:N:0:3
AGTGCCAGCTCTCAATCGCACAGGGGACCCAGGGCCTGGCCCCTCCATCCAGAAAACCTATGACCTCACCCGCTACCTGGAGCACCAACTCCGCAGCTTGGCTGGGACCTATGTGAGTATCCAGCGTAGGAATCTGGGAGTTGGGGAGGAGTGAGGAGTTGGGGAAAGACAGTCCTAACCGTGGAGGGTTCTGGTAAATGATGGGGTGAGGAGGGGCTCTTTGGCTCCCACCAGTCCCCCTGTCTGGTCTA
+
AAABBFFFBFFFGGGGGFFFEEB4BA2EEGHHGGGG2ABFGHGHGGHHHAFFFHH2FFHHFBGHHDHHHHH@0>EFHHEHHHH?GGFGG3FHGGGGCGHHCGHGGGHHGHHHHHHHHHHHHHHHHGEGGDHHHHHHHGHGDHHHGGGGGGGHHHHGHGHHHHGGGGHHHHHHHHHHHHHHGEGGGGGGCFGFGG;FFGGGGGGGGGFFEFFFFFFFFBFFFFFFFFFFFFFDFFFFFFFFFFFFFFBB;BF
@M05620:37:000000000-D9766:1:1101:5205:7647 1:N:0:3
AGTGCCAGCTCTCAATCGCACAGGGGACCCAGGGCCTGGCCCCTCCATCCAGAAAACCTATGACCTCACCCGCTACCTGGAGCACCAACTCCGCAGCTTGGCTGGGACCTATGTGAGTATCCAGCGTAGGAATCTGGGAGTTGGGGAGGAGTGAGGAGTTGGGGAAAGACAGTCCTAACCGTGGAGGGTTCTGGTAAATGATGGGGTGAGGAGGGGCTCTTTGGCTCCCACCAGTCCCCCTGTCTGGTCTA
+
AAABCFFFCFFFGGGGGGGCEGGHFGGFGGHHFGGGGFFHHHGHGGHHHHHGHGHGHGHHHHHHHHHHHHHGGF@FHHHHHHHHHHHHGHHHFGGGFHHHGHHFGGHHGHHHHHHHHHHHHHHHHGEGDGGHHHHHHHHGGHHHGGFGGDEHHFGHHGHHHHGGGGHHGHFHHHHHHHHHGGGGDGGGDFFGGGGGGGGGGGGGGGFFFFFFFFFFFFFFFFFFFFFFFFFFFFFFFFFFFFFFFFFFFFB
@M05620:37:000000000-D9766:1:1101:9557:7690 1:N:0:3
AGTGCCAGCTCTCAATCGCACAGGGGACCCAGGGCCTGGCCCCTCCATCCAGAAAACCTATGACCTCACCCGCTACCTGGAGCACCAACTCCGCAGCTTGGCTGGGACCTATGTGAGTATCCAGCGTAGGAATCTGGGAGTTGGGGAGGAGTGAGGAGTTGGGGAAAGACAGTCCTAACCGTGGAGGGTTCTGGTAAATGATGGGGTGAGGAGGGGCTCTTTGGCTCCCACCAGTCCCCCTGTCTGGTCTA
+
ABABBFFFCFFFGGGGGGEGGGHHGGGGGGHHGGGGGGHHHHGHGGHHHHHHHHHHHGHHHHHHHHHHHHHGGEEGHHHHGHHHHHHEFHHHGGGGGFHHGHHGGGHHGHHHHHHHHHHHHHHHBDEGGGHHHHHHHHHGGHHHGGGGGGGHHHHHHGHHHHGGGGHHGHGHHHHHHHHHGGGGDGGGCFGGGGFGGGGGGGGGGGFAFFFFFFFFFFFFFFFFFFFFFFFFFFFFFFFFFFFFFFFFFF/
@M05620:37:000000000-D9766:1:1101:15653:7703 1:N:0:3
AGTGCCAGCTCTCAATCGCACAGGGGACCCAGGGCCTGGCCCCTCCATCCAGAAAACCTATGACCTCACCCGCTACCTGGAGCACCAACTCCGCAGCTTGGCTGGGACCTATGTGAGTATCCAGCGTAGGAATCTGGGAGTTGGGGAGGAGTGAGGAGTTGGGGAAAGACAGTCCTAACCGTGGAGGGTTCTGGTAAATTATGGGGTGAGGAGGGGCTCTTTGGCTCCCACCAGTCCCCCTGTCTGGTCTA
+
BCABBFFFCFFFGGGGGGGGGGHHGGGGGGHHEGGGGGHHFHGHGGHHHHHHFHFHHGHHHHGHHHHHHHHGGEEGHHHHFHHHFHHHGHHHGGGGGHHHGHHGGGHHGHHHHHHHHHHHHHGHHGGGGGHHHHHHHHFGGHHHGGGGGGGHHGHHHGHHHHGGGGHHHHHHHHHHGHHHGGGGGGGGEGGGGGFBGGGBFGGGGGFFFFFFFFFFFFFFFFFFFFFFFFFFEFFFFFFFFFFFFFFFFFB
@M05620:37:000000000-D9766:1:1101:11039:7751 1:N:0:3
AGTGCCAGCTCTCAATCGCACAGGGGACCCAGGGCCTGGCCCCTCCATCCAGAAAACCTATGACCTCACCCGCTACCTGGAGCACCAACTCCGCAGCTTGGCTGGGACCTATGTGAGTATCCAGCGTAGGAATCTGGGAGTTGGGGAGGAGTGAGGAGTTGGGGAAAGACAGTCCTAACCGTGGAGGGTTCTGGGAAATGATGGGGTGAGGAGGGGCTCTTTGGCTCCCACCAGACCCCCTATCTGGACTT
+
ABABBFFFBFFFGGGGGGGCEEHGGGGEEEGHEFGGAFGHFHGHGGGFFHHHFHHGGGHEGGFHH5GHHHHGE/EEHFGHBGHHHHEEEHHHG/EEG3BBEHHCFAHHGHHHHH33BFHF3FDGCC/?B/2@FGFBGHFFDG1?<<.<D.<<.0<C0./<0CDGEDEGFHECGG0CCCHHGDGG9C.;9.;90C/9CE000;09AF.-.A?;ADFF-;9B/B/9/;/AF.FF.;.;AADC@./;9///.9/
@M05620:37:000000000-D9766:1:1101:23030:7764 1:N:0:3
AGTGCCAGCTCTCCATCGCACAGGGGACCCAGGGCCTGGCCCCTCCATCCAGAAAACCTATGACCTCACCCGCTACCTGGAGCACCCACTCCGCAGCTTGGCTGGGACCTATGTGAGTATCCAGCGTAGGAATCTGGGAGTTGGGGAGGAGTGAGGAGTTGGGGAAAGACAGTCCTAACCGTGGAGGGTTCTGGTAAATGATGGGGTGAGGAGGGGCTCTTTGGCTCCCACCAGTCCCCCTGTCTGGTCTA
+
>A>1>DDFAFFFG1FFGFGAECHCFEAEEEHHAFEEFFHHFHGGGGHGHGHHHGHGGGHHHFGHHGGHHHHGG>EEHHGG>BGHHH//?FHBAECGEHGHGHHGGGHHGHHHHGHGHHHHHHGHHGGACGFDGHHHGH0FGFHHGGACGACGHDGH<EGHHHGGE.CFFGEGHHHHHHGGGGGGBFGGEGGGGGFGGGGGGGGGGFF@FFFEFF@@@@FFFFFFFFFFFFFFFFFFFFFF@FFFFFFFFFF
@M05620:37:000000000-D9766:1:1101:13218:7782 1:N:0:3
AGTGCCAGCTCTCAATCGCACAGGGGACCCAGGGCCTGGCCCCTCCATCCAGAAAACCTATGACCTCACCCGCTACCTGGAGCACCAACTCCGCAGCTTGGCTGGGACCTATGTGAGTATCCAGCGTAGGAATCTGGGAGTTGGGGAGGAGTGAGGAGTTGGGGAAAGACAGTCCTAACCGTGGAGGGTTCTGGTAAATGATGGGGTGAGGAGGGGCTCTTTGGCTCCCACCAGTCCCCCTGTCTGGTCTA
+
CCCCCFFFCFFFGGGGGGGGGGGHGGGGGGHHGGGGGGHHHHGHGGHHHHHHHHHHHGHHHHHHHHHHHHHGGGGGHHHHHHHHHHHHGHHHGGGGGHHHGHHGGGHHGHHHHHGGHHHHHHFHHGGGGGFHHHHHHGHGGHHHGGGGGGGHHHHHHGHHHHGGGGHHHHHHHGHHHHHHGGEGDFGGGGGGGGFFFGGGGGGGGGFFFFFFFFFFFFFFFFFFFFFFFFFFFFFFFFFFFFFFFFFFFF0
@M05620:37:000000000-D9766:1:1101:8348:7791 1:N:0:3
AGTGCCAGCTCTCAATCGCACAGGGGACCCAGGGCCTGGCCCCTCCATCCAGAAAACCTATGACCTCACCCGCTACCTGGAGCACCCACTCCGCAGCTTGGCTGGGACCTATGTGAGTATCCAGCGTAGGAATCTGGGAGTTGGGGATGAGTGAGGAGTTGGGGAAAGACAGTCCTAACCGTGGAGGGTTCTGGTAAATGATGGGGTGAGGAGGGGCTCTTTGGCTCCCACCAGTCCCCCTGTCTGGTCTA
+
>A>>ADFFBFFFG4FGGFFAECGFFABEEEGGAEF2FFHGHHGHGGHHHGHHHGFFGGHHGFHHHDFHHHHEG>>EHHGFBFGHHH11?GH?>ECGEGFGFHHGGGHHGHHHHHGHHHHHHHHHHGGGGGHHHHHHHHCFEHHHGGADGBFGHDGH0AGHHHGGEDEH/CFHHHHHHHHHGGGGDFGGEGGGGGGGGGGGFGGGGGGFFFFFFFFFFFFFFFFFFFFFFFFFFFFFFFFFFFFFFFFFFFB
@M05620:37:000000000-D9766:1:1101:8492:7800 1:N:0:3
AGTGCCAGCTCTCCATCGCACAGGGTACCCAGCGCCTGGCCCCTCCATCCAGAAAACCTATGACCTCACCCGCTACCTGGAGCACCCACTCCGCAGCTTGGCTGGGACCTATGTGAGTATCCAGCGTAGGAATCTGGGAGTTGGGGAGGCGTGCGGAGTTGGGGAAAGACAGTCCTAACCGTGGAGGGTTCTGGTAAATGATGGGGTGAGGAGGGGCTCTTTGGCTCCCACCAGTCCCCCTGTCTGGTCTA
+
>>>1>BF@>FFFGGGFEE11A0FAF0BBBABF0AA0/BFHFHGCGGH1EBEGFHH0FEF11BAGHABGHHF>>/>EGGBF0BBFGHG/?FFB/E/>>BBBEHFEGGHCE<FDF22BB>BGHHBGHGG//?1@FGGHGH0/CGHHGG.@C.<CC.-;-;;/;/-;.999/;9FF00;;0FGGGGG.;C-.:AFFF/;BFBB/BFF-AA@FFFFFF;-@@FFFFBFFFF-EBABEAFFFFF??FFFFF/B/B/
@M05620:37:000000000-D9766:1:1101:20204:7824 1:N:0:3
AGTGCCAGCTCTCAATCGCACAGGGGACCCAGGGCCTGGCCCCTCCATCCAGAAAACCTATGACCTCACCCGCTACCTGGAGCACCAACTCCGCAGCTTGGCTGGGACCTATGTGAGTATCCAGCGTAGGAATCTGGGAGTTGGGGAGGAGTGAGGAGTTGGGGAAAGACAGTCCTAACCGTGGAGGGTTCTGGTAAATGATGGGGTGAGGAGGGGCTCTTTGGCTCCCACCAGTCCCCCTGTCTGGTCTA
+
AA>>AFFFBFFFGFGFDFGCEAG4FE?EEDHH2EEEFFHFFHGHGGFHHEGHB3B2GEHGEGBHHFHGHHHCG>EEGHHHBFHHHHHEGBHHDGECEHGHEFFGGDHGGHGGGHEHHHHHHHHHHGGGGGGGHHHHHGFFGHGHGGECGFEGHHHHCDHHHGCGGGFGHHHFHHHHHHHHGGFG?EGGGGGGGGGGGGGGGGGGGGABFFFFFFB?BBFFFFFF/FFFFFFFFFFFFFFFBEFFFFFFFFB
@M05620:37:000000000-D9766:1:1101:8911:7838 1:N:0:3
AGTGCCAGCTCTCCATCGCACAGGGGACCCAGGGCCTGGCCCCTCCATCCAGAAAACCTATGACCTCACCCGCTACCTGGAGCACCCCCTCCGCAGCTTGGCTGGGACCTATGTTGCGGCTCCCGCGTCGGACTCTGGTCGTTGGGGCGGAGTGCGGCGCTGGGGAACGCCCGTCCTAACCGTGGCGGGTTCTGGTAACTGATGGGGTGCGGCGGGGCTCTTTGGCTCCCACCAGTCCCCCTGTCTGGTCT
+
>>>>>DD11FFFG1GFGEEAE?GCG?AAAAEG00BB/BGH0GEGGGHFHFFH1GBBFEH1BF2FHDFFHHF>E/>>GHDGBFGCGHE/>EE>>ECGEG<FCGH///BFE01BGHGFD?//>/?/?A/AA-<--<CHHF<=ACCFAC-;?@AGGGB@@@=-;>@F?9BEF-@?@@FFFF/:A@BF@-@@@@FFFFFBFF/BFFFFF-AB?--;>@@-;@?FFFFFFFFFFFBFF9AFF/FEA@-:FF/9BFF
@M05620:37:000000000-D9766:1:1101:7379:7838 1:N:0:3
AGTGCCAGCTCTCAATCGCACAGGGGACCCAGGGCCTGGCCCCTCCATCCAGAAAACCTATGACCTCACCCGCTACCTGGAGCACCAACTCCGCAGCTTGGCTGGGCCCTCTGTGAGTATCCCGCGTAGGAATCTGGGAGTTGGGGAGGAGTGAGGAGTTGGGGAAAGACAGTCCTAACCGTGGAGGGTTCTGGTAAATGATGGGGTGAGGAGGGGCTCTTTGGCTCCCACCAGTCCCCCTGTCTGGTCTA
+
ABABBFFFBFFFGGGGGGGGGFHHFGGGGGHHGGGGGGHHHHGHGGHHHHGHGHEHHGGFHHEHHHHFHHHGGG/EHHHHCGHHHHHGGHHHFG/EEHHH/GGCEE/?CE/BGGBBGGBGHH2CGGG/ADHHHHHDFH0F<F<G-C.<CADGH0<C0:CHHHGG..../;CFBFGGB0FFCGGAGEGGGFFGGGFF//BF/FBFFFFF.:./9ACFFFFEFFFFFFFFFFFFFFFFFFFBFFFFFFBFFF9
@M05620:37:000000000-D9766:1:1101:26528:7882 1:N:0:3
AGTGCCAGCTCTCAATCGCACAGGGGACCCAGGGCCTGGCCCCTCCATCCAGAAAACCTATGACCTCACCCGCTACCTGGAGCACCAACTCCGCAGCTTGGCTGGGACCTATGTGAGTATCCAGCGTAGGAATCTGGGAGTTGGGGCGGAGTGAGGAGTTGGGGAAAGACAGTCCTAACCGTGGAGGGTTCTGGTAAATGATGGGGTGAGGAGGGGCTCTTTGGCTCCCACCAGTCCCCCTGTCTGGTCTA
+
>A>AAFF1AFFFG1FGGGAFEGHGGGEAEG0GF0BEFFHHHHGEGGFFHH1GHHHHHGHBHHGHHHHFHHGEGEEEHHHHGHHGHH>FEH1GFGGCGHHHGG1?ECAGGH1FGH22>>>BGFFHH??B@A@1FHHHBF?FCGGB@@.<C-;;G:CC::;FGG--?..;BF/BBFFGFFGGGGG?BEF@BFFFFFFF9/BFFFFBA-A>-AF/BB?<@@FFFFFFFFFAEBFF-AFFFFF?@-FFF/BFFFF
@M05620:37:000000000-D9766:1:1101:17664:7977 1:N:0:3
ACCACACCTTCTACAATGAGCTGCGTGTGGCTCCCGAGGAGCACCCCGTGCTGCTGACCGAGGCCCCCCTGAACCCCAAGGCCAACCGCGAGAAGATGACCCAGGTGAGTGGCCCGCTACCTCTTCTGGTGGCCGCCTCCCTCCTTCCTGGCCTCCCGGAGCTGCGCCCTTTCTCACTGGTTCTCTCTTCTGCCGTTTTCCGTAGGACTCTCTTCTCTGACCTGAGTCTCCTTTGGAACTCTGCAGGTTCT
+
BBBBBBBBFFFFGGGGGGGFGDHHGFGEEFHHHGGGGGGGGGHHHGGGGGGGHHHHHHHGGGGGGGGGGGGHHHHGGGGHGHHHHGGGGGGGGGGHHHHHHHHHGHGHHHHGGHHGGGGGHHHHHHHHHHGGHHGGGGGHGHHGHGGGGGGGGGGGGGGGGGGGGGFFFFFFFFFFFFFFFFFFFFFFFFFFFFFFFFFFFFFFFFFFFFFFFFFFFFFFFFFFEFFFFFFFFFFFFFFFFFFFFFFFFFF
@M05620:37:000000000-D9766:1:1101:13374:7977 1:N:0:3
AGTGCCAGCTCTCAATCGCACAGGGGACCCAGGGCCTGGCCCCTCCATCCAGAAAACCTATGACCTCACCCGCTACCTGGAGCACCAACTCCGCAGCTTGGCTGGGACCTATGTGAGTATCCAGCGTAGGAATCTGGGAGTTGGGGAGGAGTGAGGAGTTGGGGAAAGACAGTCCTAACCGTGGAGGGTTCTGGTAAATGATGGGGTGAGGAGGGGCTCTTTGGCTCCCACCAGTCCCCCTGTCTGGTCTA
+
CCBCCFFFCFFFGGGGGGGGGGHGGGGGGGHHFGGGGGHHHHGHGGHHHGHHHHHHHGHHHHHHHHHHHHHGGEFGHHHHFGGHHHHHGHHHGGGGGHHHGHHGGGHHGHHHHHHHHHHHHHHHHGGGGGHHHHHHHHHGGHHHGGGGGGGHHHHHHGHHHHGGGGHHHHHHHHHHHHHHGGGGGGGGEGGGGGBFGGGGGGGGGGFFFFFFFFFFFFFFFFFFFFFFFFFFFFFFFFFFFFFFFFFFFF9
@M05620:37:000000000-D9766:1:1101:22690:8029 1:N:0:3
GAGGCTGCTTTGGAAGAAACTGACAGGCCAGGGCAAAACTTGCTTAAGGACCCGGGCATGAACCCCGTTCACATTACTCGATCTGATATACCGGCTAATGCTTGACAACAACCTACCCGTAAGCAAACTCTCCCATAAGATTACAAGTCCATACAACATCTTATGCCACACTGGCAACCAATTCAAGCATCTGGTCTTTACCACGGTTCTTCAGACAACTGAACCACCCTCAGCACTTGCACTTTGAACTG
+
AAAAA?FAFFDF1GGGGGGGFEF1B1BA0F0BEAAFGF0111D1121D11BB///A/A0BA11//B//0B@@FHHHHHG/BB>B122B22BFE?C//BBGD>FEAGHH/FE//0<B00</<C01B0<0BB1@000101112@11111?111?1?111/?1111>11<<<<>0>0</<<.<./00000</00:00:;00000:;0:-:..000000//9.;/:0/9...99;C9C0.9/0/////9/:;9;/
@M05620:37:000000000-D9766:1:1101:24154:8043 1:N:0:3
AGTGCCAGCTCTCAATCGCACAGGGGACCCAGGGCCTGGCCCCTCCATCCAGAAAACCTATGACCTCACCCGCTACCTGGAGCACCAACTCCGCAGCTTGGCTGGGACCTATGTGAGTATCCAGCGTAGGAATCTGGGAGTTGGGGAGGAGTGAGGAGTTGGGGAAAGACAGTCCTAACCGTGGAGGGTTCTGGTAAATGATGGGGTGAGGAGGGGCTCTTTGGCTCCCACCAGTCCCCCTGTCTGGTCTA
+
BCABBFFFCFFFGGGGGGGGGGHHGGGGGGHGFGGGGGHHHHGHGGHHHHHHHHGHHGHHHHHHHHHHHHHGGGGGHHHGGHHHHHHHGGHHFGGGFHHHGHHGGGHHGHHHHHHHHHHHHHHHHGGGGGHHHHHHHHHGGHHHGGFGGGGHHHHHHGHHHHGGGGHHHHHHHHHHHHHHGGGGGGGGGGGGGGFGGGGGGGGGGGFFFFFFFFFFFFFFFFFFFFFFFFFFFFFFFFFFFFFFFFFFFFF
@M05620:37:000000000-D9766:1:1101:8407:8046 1:N:0:3
AGTGCCAGCTCTCAATCGCACAGGGGACCCAGGGCCCGGCCCCTCCATCCAGAAAACCTATGACCTCACCCGCTACCTGGAGCACCAACTCCGCAGCTTGGCTGCGACCAATGTGAGTATCCAGCGCAGCAATTTGGGTGTTGGGGAGGAGTGAGGACTCTGGGAAAGCCAGTCCTAACCGTGGAGGGTTCTGGTAAATGATGGGCTGAGGAGGGGCTCTGTGGCCCCCACCAGTCCCCCTGTCTGCCCTA
+
>>>1>BF11BBFGFGFGGGCEEHHGGG00B0000BB/AEE/AE/BEG1DG1G1BBGGFC1F12DFGH1F00EE>EEHBGG0BGF>G0/?BBGGGE/EBGF/FG/</><@//1?FF21121@1<?F///>->0111>=<..-<<.<-.;C..=;0;:;.//0;9/.:E./;/.;099F09F-9.-9;A;-9:FBF/999F/9//B--;-9--/--;-;--;/9/-;-99;-:-;-/9//-A--:/9///-;-
@M05620:37:000000000-D9766:1:1101:13406:8092 1:N:0:3
AGTGCCAGCTCTCAATCGCACAGGGGACCCAGGGCCTGGCCCCTCCATCCAGAAAACCTATGACCTCCCCCGCTACCTGGAGCACCAACTCCGCAGCTTGGCTGGGACCTATTGAGTATCCAGCGTAGGAATCTGGGCGTTGGGGAGGAGTGAGGAGTTGGGGAAAGACAGTCCTAACCGTGGAGGGTTCTGGTAAATGATGGGGTGAGGAGGGGCTCTTTGGCTCCCACCAGTCCCCCTGTCTGGTCTAT
+
>1>>ADB11CCFEGFFGFEEGGHEGGGE?E0AA0BA/FGB0FG/EEG1AB1FAB1BAE01FFBGGHH/F//>EEEEH1GFHGHGEGGFF0BFEE?@EFFH/<1F//CC/FG11FFBGDFHFGF0@E/C/F1?DD110//<@@F<A.<<.C/<0<.0:::C/::.:.;//FG9CBBB0/C@G??.:.-;.9CBBFF/BF/BBB/E?-;AA-/9--9;-AF/////;FE-BF9-99B/BE99E9BFFFFFBF;
@M05620:37:000000000-D9766:1:1101:19227:8096 1:N:0:3
ACCACACCTTCTACAATGAGCTGCGTGTGGCTCCCGAGGAGCACCCCGTGCTGCTGACCGAGGCCCCCCTGAACCCCAAGGCCAACCGCGAGAAGATGACCCAGGTGAGTGGCCCGCTACCTCTTCTGGTGGCCGCCTCCCTCCTTCCTGGCCTCCCGGAGCTGCGCCCTTTCTCACTGGTTCTCTCTTCTGCCGTTTTCCGTAGGACTCTCTTCTCTGACCTGAGTCTCCTTTGGAACTCTGCAGGTTCT
+
ABBABBBBFFFFGGGGFG5FGFHGGEEECAGHHGGGGGGGGHGHHGGGEFGGHHHHHHHGGGGGGGGGGGGGHHHGGGGHEHHHHGGGGGGGCGHHHHHHHHHHGHHHHGHGGHHGGGGGHHHHGHHHHHHGHHGCGECGGHHGHGGGGGGGGGGGGGGGGGGGGGBFBBFFFFFFFFFFFFFFFFFFFFFFFFBFFFFFFFFFFFFFFFFFFFFFFFFFFFFFFFFFFFFFFFFFFFFFFFFFFFFFFFF
@M05620:37:000000000-D9766:1:1101:14651:8147 1:N:0:3
ACCACACCTTCTACAATGAGCTGCGTGTGGCTCCCGAGGAGCACCCCGTGCTGCTGACCGAGGCCCCCCTGAACCCCAAGGCCAACCGCGAGAAGATGAACCCGGTGAGGTGCCCGCTTCCTCTTCTTGTTGCCGCCTCCCCCCTTCCTTGCCTCCCGGAGCTTCGCCCTTTCTCACTTGTTCTCTCTTCTGCCGGTTTCCGTAGGACTCTCTTCTCTTACCTTAGTCTCCTTTTGAACTCTGCAGGTTCT
+
CDDDDDDDFFFFGGGGGGGGGGHHGGGGHGHHHGGGGGGGGHHHHGGGGGGGHHHHHHHGGGGGGGGGGGGHHHHGGGGHGHHHHGGGGGGGGGHHHHHBGH</><//?00><FG.<-.<C000===0=00<0<--=..;E..=-=/;00;0;00;E.;9::.00-.AD-BF::00:00;0B:000:0;::00B--;AF0B9;..;00//000;:00000:B0000:000BBFF0:.;00:0000:A.;:0
@M05620:37:000000000-D9766:1:1101:20946:8168 1:N:0:3
AGTGCCAGCTCTCAATCGCACAGGGGACCCAGGGCCTGGCCCCTCCATCCAGAAAACCTATGACCTCACCCGCTACCTGGAGCACCAACTCCGCAGCTTGGCTGGGACCTATGTGAGTATCCAGCGTAGGAATCTGGGAGTTGGGGAGGAGTGAGGAGTTGGGGAAAGACAGTCCTAACCGTGGAGGGTTCTGGTAAATGATGGGGTGAGGAGGGGCTCTTTGGCTCCCACCAGTCCCCCTGTCTGGTCTA
+
BCBCCFFFCFFFGGGGGGGGGGHHGGGGGGHHGGGGGGHHHHGHGGHHHHHHHHHHHGHHHHHHHHHHHHHGGFGGHHHHGHHHGHHHGHHHGGGGGHHHGHHGGGGHGHHHHHHHHHHHHHHHHGGEGGHHHHHHHHHGGHHHGGGGGCEGHHHHGGHHHHGGGGHHHHHHHHHHHHHHGGGGGGGGGGGGGGGGGGGGGGGGGGFFFFFFFFFFFFFFFFFFFFFFFFFFFFFFFFFFFFFFFFFFFFF
@M05620:37:000000000-D9766:1:1101:15580:8217 1:N:0:3
AGTGCCAGCTCTCAATCGCACAGGGGACCCAGGGCCTGGCCCCTCCATCCAGAAAACCTATGACCTCACCCGCTACCTGGAGCACCAACTCCGCAGCTTGGCTGGGACCTATGTGAGTATCCAGCGTAGGAATCTGGGAGTTGGGGAGGAGTGAGGAGTTGGGGAAAGACAGTCCTAACCGTGGAGGGTTCTGGTAAATGATGGGGTGAGGAGGGGCTCTTTGGCTCCCACCAGTCCCCCTGTCTGGTCTA
+
CCCBCFFFCFFFGGGGGGGGGGHHGGGGGGHHGGGGGGHHHHGHGGHHHHHHFGHHHGHGHHGHHHHHHHHGGGGGHHHHHHHGFHHHGHHHGGGGGHHHGHHGGGHHGHGHGHHHHHHHHHHHHGGGGGHHHHHHHHHGAHHHGGGGGGGHHHHHGGHGFHGGGGHHHHHHHHHHHHGHGEFGGGGGCFGGGGFGGGGGGGGGGGFFFFFFFFFFFFFFFFFFFFFFFFFFFFFFFFF?DFFFFFFFFFF
@M05620:37:000000000-D9766:1:1101:27146:8218 1:N:0:3
AGTGCCAGCTCTCAATCGCACAGGGGACCCAGGGCCTGGCCCCTCCATCCAGAAAACCTATGACCTCACCCGCTACCTGGAGCACCAACTCCGCAGCTTGGCTGGGACCTATGTGAGTATCCAGCGTAGGAATCTGGGAGTTGGGGAGGAGTGAGGAGTTGGGGAAAGACAGTCCTAACCGTGGAGGGTTCTGGTAAATGATGGGGTGAGGAGGGGCTCTTTGGCTCCCACCAGTCCCCCTGTCTGGTCTA
+
AA>ABFFFBFFFGGGFGCGGAEFHFGGGGGHHGGFGGGHGFHGHGGFHBHHGHE3GHGBGHHHHFHCGHHHGGGCEHHHHHHHEFGFHGHHHGGGGGHHHGHHGFGHHGHHHHHHHHHHHHHHHHGDGGGHHHHGHGHHFEHHHGGGGGGGHHHHHHGHHHHGGGGHHHHHHHHHHHHHHGGGGGGGG9FGGGGFGGGGGGGGGGGFBFFFFFFBBBBFFFFFFFFFFFFFFFFFFFFFFBFFFFFFFFFF
@M05620:37:000000000-D9766:1:1101:8348:8226 1:N:0:3
AGTGCCAGCTCTCCATCGCACAGGGGACCCAGGGCCTGGCCCCTCCATCCAGAAAACCTATGACCTCACCCGCTACCTGGCGCACCCCCTCCGCAGCTTGGCTGGGACCTCTGTGAGTATCCAGCGTCGGCATCTGGGCGTTGGGGAGGAGTGAGGAGTTGGGGAAAGACAGTCCTAACCGTGGAGGGTTCTGGTAAATGATGGGGTGAGAAGGGGCTCTTTGGCTCCCACCAGTCCCCCTGTCTGGTCTA
+
>1>1>DD1>CFFGFGGFFGCGCHHG0BAAE0000BA/BFGAFE/BEBFEG1FBGCGFEA1FGBGGDF1F0>E>>>>GBBGB>EEGGA/>>E?EGG@<GGG?0<//?0F/01?F>>2@GD1@2><FC//<---<F1<F<.--<<<AC.:C.::.;CC0.:/;/A9AA../9/;9CF09FG9-9.@-:9-BFFBFB99/;9:FB/B?-:@9;//9-A--@E///BF/FFAFFFBFFFB//9A@EB/9F/B/9/
@M05620:37:000000000-D9766:1:1101:19222:8241 1:N:0:3
GAGGCTGCTTTGGAAGAAACTGACAAGTTTCTTCCAAAGCAGCCTCAGGGCTGCTTTAGAAGTAACGGACAAGCCAGGGACAAAAGATCGGAAGAGCACACGTCTGAACTCCAGTCACATTACTCGATCTCGTATGCCGTCTTCTGCTTGCCAAACAAAACAAACTCACAGACGAACTTTACCTCTACAATGCCATGTAACACAAAACTAACAAGACATCCACTTATGTCATGAATTTCTAATTCAAAACC
+
33>AAAFAFFFFGFGGFFFGGFBBFABFG6DGGH55DBFCACGHGHCGF2BAE23DD55BDGFG5F10BEFHHHC2FFGFGFHB13?BG1BAFEHH2BGHHGHHEFFHHHHH3GHHHHHHHHHB3E?F0FGHF<GH3G?/<0/F2@GHHH/22?FGHE0?0/<0/11<>1110--<-.<0=000<0000<<0/:0000000;/...;.;:0;90////0;/;/000009000000;00;090000;00:..
@M05620:37:000000000-D9766:1:1101:7439:8290 1:N:0:3
AGTGCCAGCTCTCAATCGCACAGGGGACCCAGGGCCTGGCCCCTCCATCCAGAAAACCTATGACCTCACCCGCTACCTGGAGCACCAACTCCGCAGCTTGGCTGGGACCTATGTGAGTATCCAGCGTAGGAATCTGGGAGTTGGGGAGGAGTGAGGAGTTGGGGAAAGACAGTCCTAACCGTGGAGGGTTCTGGTAAATGATGGGGTGAGGAGGGGCTCTTTGGCTCCCACCAGTCCCCCTGTCTGGTCTA
+
3>>3>FFFBFFFGGFFGFFAE?BCFGGFGDHHFFEEF2FECGGHGGEHFHEHHEGG3EGHHHHHHHGHHHFEG/>@GHHG2BB1BFG1?BBFEEEEGFHFGHHC/<F0<FBFFHHHHGFGGHBHFG??B?DH1F1FFGF?/?<FDCFGGGGGHHFC0./CFC<-.AGFGFHHHHHHHBFHB9;9DAFG9;FGB00;BFG9000CAEFBEFFE.ABB?9;FFFFFFB9;EFFFEABF/FFD=EFFB9F9;B9
@M05620:37:000000000-D9766:1:1101:11991:8293 1:N:0:3
AGTGCCAGCTCTCAATCGCACAGGGGACCCAGGGCCTGGCCCCTCCATCCAGAAAACCTATGACCTCACCCGCTACCTGGAGCACCAACTCCGCAGCTTGGCTGGGACCTATGTGAGTATCCAGCGTAGGAATCTGGGAGTTGGGGAGGAGTGAGGAGTTGGGGAAAGACAGTCCTAACCGTGGAGGGTTCTGGTAAATGATGGGGTGAGGAGGGGCTCTTTGGCTCCCACCAGTCCCCCTGTCTGGTCTA
+
BABBBFFFBFFFGGGGGGEFEEHHGGGGGEEHGGGGFFHHGHGGGGHHHHFHBHGGHGEFHHGHFHGHHHHFGGCGHHHHHHHGGGHHGHFHGFEGGFGHDHHEGGHHGHHHHHHHHB?GHHGHHG?AGGHGFHDHGFFE/FGFGCEGGGGHHHGHGGFH<GGGEGHHGHHHHGHEHHFGCEF?FGGG.CFGGGBBBFFGFFFGGGFFFFFFFDFFFBEFFFFFFB9AEFFFFFFFFE?D;EFFFBFB;F:
@M05620:37:000000000-D9766:1:1101:8602:8293 1:N:0:3
AGTGCCAGCTCTCAATCGCACAGGGGACCCAGGGCCTGGCCCCTCCATCCAGAAAACCTATGACCTCACCCGCTACCTGGAGCACCAACTCCGCAGCTTGGCTGGGACCTATGTGAGTATCCAGCGTAGGAATCTGGGAGTTGGGGAGGATGGGGGATTGGGGGAAAGACAGCCTAAACCGGGGAGGGTTCGGGTAAAGGAGGGGTGGGGGAGGGGCTCTTGGGCTCCAACCAGTCCCCCGTCCTGTTCAT
+
AAAAAFFFCFFFGGGGGGGGGGHHGGGGGGHHGGGGGFHHHHGHGGHHHHHHHHHHHGHHHHHHHHHHHHHGGGGGHHHHHHHHHHHFGHHHGGGGGHHHGHHGGGHHGHHHHHGHHHHHHHHHHGGGGGHHHHHHHHHGGHHHGGAD-.01..=--.;/;GG-AF..;F//.=//;0C/--=--;@-A..-;.9;B////.;@D.:--;--;DF---9;F/B../;A//;9..9;FFF.9....;/////
@M05620:37:000000000-D9766:1:1101:10935:8294 1:N:0:3
GAGGCTGCTTTGGAAGAAACTCACAGGTTACTGCAAAACTTCCCTCTGGGCCTGGGCAAGATTCCCGCCCCCATTACTCAAGCTCAAACGCCTGCCTATCCGTGACCTCACCGTAAGGGAAGGCAACTACAAGAATAAAAGGGAAAAAAAGAACAAAAACAAAAATGACAAGGAAGTCAAACATTACCACTTTAGCACTATCGCACATCCAAATGCAAAATAACAAGCATTAGCACTTGTACCTACAAAGC
+
AAAAAAFAFFFFGCGGGG1FG1B1BA011D13DFFDEB0B12B01B0110BF/////B//011221///AA/>FGEHD11BB1E111B1//>0?001111B/>//?1111>F/BFC010?B/?<0</B1BFB10F1GG1>1///0/00><.>0<0000.....<<.D0<<G<../;:;:0:0.0<00<0:/<000;0C0BF0...--;0/;00009990/90;00=/--;////;/;BF/;//;//9999;
@M05620:37:000000000-D9766:1:1101:18976:8303 1:N:0:3
AGTGCCAGCTCTCAATCGCACAGGGGACCCAGGGCCTGGCCCCTCCATCCAGAAAACCTATGACCTCACCCGCTACCTGGAGCACCAACTCCGCAGCTTGGCTGGGACCTATGTGAGTATCCAGCGTAGGAATCTGGGAGTTGGGGAGGAGTGAGGAGTTGGGGAAAGACAGTCCTAACCGTGGAGGGTTCTGGTAAATGATGGGGTGAGGAGGGGCTCTTTGGCTCCCACCAGTCCCCCTGTCTGGTCTA
+
BCABCFFFDFFFGGGGGGGGGGHHGGGGGGHHFGGGGGHHHHGHGGHGHHHHHHHHGGHGHHHHHHHHHHHGGEGGHGFHFHHHGHHHGHHHGGGGGHHHGHHGGGHHGHHHHHHHHHHHHHHHHGGGGGHHHHHHHHHGGHHHGGGGGGGHHHHHHGHHHHGGGGHHHHHHHHHHHHHHGGGGGGGGEFGGGGGGGHHHGGGGGGFFFFFFFFFFFFFFFFFFFFFFFFFFFFFFFFFFFFFFFFFFFFF
@M05620:37:000000000-D9766:1:1101:7431:8306 1:N:0:3
AGTGCCAGCTCTCCATCGCACAGGGGACCCAGGGCCTGGCCCCTCCATCCAGAAAACCTATGACCTCACCCGCTACCTGGAGCACCCACTCCGCAGCTTGGCTGGGACCTATGTGAGTATCCAGCGTAGGAATCTGGGAGTTGGGGAGGAGTGAGGAGTTGGGGAAAGACAGTCCTAACCGTGGAGGGTTCTGGTAAATGATGGGGTGAGGAGGGGCTCTTTGGCTCCCACCAGTCCCCCTGTCTGGTCTA
+
>A>>>FFFCFFFG4FGGEF2E?GFG2AEEEFGBBEBFFHHHHGHGGHHHHHHHHHFHGHHGEGHHBFGHHHFG>>EHHHHBBGHHH1??GHB>E?FEHBGGHHGGGHHGHHHHHHHHHHHHHHHHGGGDFGHHHHHHH0FGHHHGGCGGACCGBGHFGHHHHGGEAHHFHFHHHHHHHGGGGGGEGGGGGGGGGFFGGGGGGGGGFFFFFFFFFFFFFFFFFFFFFFFFFFFFFFFFFFFFFFFFFFFFFF
@M05620:37:000000000-D9766:1:1101:17343:8316 1:N:0:3
AGTGCCAGCTCTCAATCGCACAGGGGACCCAGGGCCTGGCCCCTCCATCCAGAAAACCTATGACCTCACCCGCTACCTGGAGCACCAACTCCGCAGCTTGGCTGGGACCTATGTGAGTATCCAGCGTAGGAATCTGGGAGTTGGGGAGGAGTGAGGAGTTGGGGAAAGACAGTCCTAACCGTGGAGGGTTCTGGTAAATGATGGGGTGAGGAGGGGCTCTTTGGCTCCCACCAGTCCCCCTGTCTGGTCTA
+
>>AAAFF4>CCFGGGGGCCFEEFHFEFAEE2AF2EG2ABBBFE1EFFABGCGFGHHFE33FDGGHHG3FA1FEEEGHDGGFGHFGGGHGF33/?E/EB?E?33FEEG0?C111F22B12DG221F<</BB1DCF11F0?/CGF1C<F@-C<GHF0<GGHBDG--C...C//::CC00:/;B.9-..9-.;.0;900CGGF9990:.D-...;D.---@.BB////;FEF..:.999BFFF-EBF/;B;:B/
@M05620:37:000000000-D9766:1:1101:4048:8334 1:N:0:3
AGTGCCAGCTCTCAATCGCACAGGGGACCCAGGGCCTGGCCCCTCCATCCAGAAAACCTATTACCTCACCCGCTACCTGGAGCACCAACTCCGCAGCTTGGCTGGGACCTATGTGAGTATCCAGCGTAGGAATCTGGGAGTTGGGGAGGAGTGAGGAGTTGGGGAAAGACAGTCCTAACCGTGGAGGGTTCTGGTAAATGATGGGGTGAGGAGGGGCTCTTTGGCTCCCACCAGTCCCCCTGGCTGGTCTA
+
3>AABFBFBFFFGGGGGFFGEEBF2AEGGGHHGGGGG2FEGHGHGGEHFHFGHB3GAEFGG55FGG3GHHCFGGCEHHH1FFG1BGHHGFHHGFCGGFHHGG3/?E0FE0BGG?FDGHHHGGH1FG///?<@F1GHHGCC??FFGGCCD?.FCGHHB.CCGFG?EG:CGCCGCGGBCG/CAAABDEF@GGGFGFGB0FB9FFBC?.ABAFFFDFBB-@.9999B9FFEFFADF.BF/BEDB..999.B9F/
@M05620:37:000000000-D9766:1:1101:14045:8340 1:N:0:3
AGTGCCAGCTCTCAATCGCACAGGGGACCCAGGGCCTGGCCCCTCCATCCAGAAAACCTATGACCTCACCCGCTACCTGGAGCACCAACTCCGCAGCTTGGCTGGGACCTATGTGAGTATCCAGCGTAGGAATCTGGGAGTTGGGGAGGAGTGAGGAGTTGGGGAAAGACAGTCCTAACCGTGGAGGGTTCTGGTAAATGATGGGGTGAGGAGGGGCTCTTTGGCTCCCACCAGTCCCCCTGTCTGGTCTA
+
ABAAAFFFCFFFGDGGGGGCGGHHGGGGGGHHFFGGGGHHHHGHGGHHHHHHHHHHHGHHHHHHHHHHHHHGG>FGHHHHGHHHHHEGFHHHDGGGGHHHGHHGGGHHGHHHHHHHHHHHHHHHHGGGGGHHHHHHHHFGGHHHGGEFGGFHGEHHGGHHHHGGGGHHHHHHHHHHHHHHGGGGDFGGGGGGGGFGGGGGGGGGGGFFFFFFFFFFFFFFFFFFFFFFFFFFFFFFFFFFFFFFFFFFFFF
@M05620:37:000000000-D9766:1:1101:7916:8357 1:N:0:3
AGTGCCAGCTCTCCATCGCACAGGGGACCCAGCGCCTGGCCCCTCCATCCAGAAAACCTATGACCTCACCCGCCACCTGGGGCACCCGCTCCGCAGCTTGGCTGGCACCTATGTGAGTATCCAGCGTAGGAATCTGGGAGTTGGGGAGGCGTGCGGAGTTGGGGAAAGACAGTCCTAACCGTGGAGGGTTCTGGTAAATGATGGGGTGAGGAGGGGCTCTTTCGCTCCCACCAGTCCCCCTGTCTGGTCTA
+
>A>1>DF1AFFFGFGGAEE1A0FAF0AA00BF00A//AGHAHGHGGGFF0GHEHF0BEF1BFFGHDFGHHF>E/>EHG>F/>EEGGC/>EE<<E?/<BBF/0FFG/<BF0?1?@G2GHHG22@FGC/?</?<FGHHHH0><FGH-<.<-.;;-.:---.9;/;?9.CFGF/F0CFGGGGGGFF<-EB@AFFFFFBFFFF/BFFF-AF@FFFF-9-9@-9BFF/-;AABEF-BE-;FFF-:@EFFFF/BBF9
@M05620:37:000000000-D9766:1:1101:4176:8456 1:N:0:3
ACCACACATTCTACAATGCGCTGCGTGCGGCTCCCGAGGAGCACCCCGTGCTGCTGACCGAGGCCCCCCTGAACCCCAAGGCCAACCGCGCGAAGATGACCCAGGTGCGTGGCCCGCTACCTCTTCTGGTGGCCGCCTCCCTCCTTCCTGGCCTCCCGGAGCTGCGCCCTTTCTCACTGGTTCTCTCTTCTGCCGTTTTCCGTAGGACTCTCTTCTCTGACCTGCGTCTCCTTTGGAACTCTGCAGGTTCT
+
BBBBBBB3BBDFGGFGGG4AEGGGGGG22AEEF2AE1EECDHHHHGGAEFGGFHGHHHG>E@CGGGGGGGGHGHHGGGGHGHHHHGGGGG/<@GG?FGHHHHEGGHH1AEFGGH<ADGGGHHHHH;GHHHHGGGGBGEGGGGGGGGGGGGGGFFFFFFB99;;FFBBFBBFFFFFFFFFFFFFFFFFFFFFFFFBFFFFFFFFEFBFFFFFFFF;;FFFFFFFFFBFBFFFFFFFFFFFFFFFFFFFFFFF
@M05620:37:000000000-D9766:1:1101:12242:8459 1:N:0:3
AGTGCCAGCTCTCAATTCACCGGGGACCCAGGGCCTTGCCCCTCCATTCAGAAAACCTATGACCTCACCCGCTACCTGGAGCCACAACTCCGCCGCTTGGCTTGGACCTATGTGAGTATCCAGCGTAGGAATCTTGGAGTTGGGGAGGAGTGAGGAGTTGGGGAAAGACAGTTCTAACCGTGGAGGGGTTCGGGAAATGATGGGGGGAGGAGGGGCCCCTTGGCTCCCACCAGTCCCCCCTGCTTGGCTTT
+
AAA>AFBFAFFFGGGG31BF1AEEGCEGGHGFECG/1BCGFG//BF12DF22D1BGG011F2BF1B@>FH//>>>F1BF0BB/0BFHE11F//?/<<?FEB10><1FG0<<<BF21>2@2@@@@/?</?1<<111?FCC?GGCCG.<@..<<00<0./=0<CC.CECBGH/;0C000CF-.:-.9CA-;-.-;-9-;9////;9A----;--9-@@---::-9///;ABFFFA//;FFF?---//;-//-/
@M05620:37:000000000-D9766:1:1101:26599:8532 1:N:0:3
AGTGCCAGCTCTCAATCGCACAGGGGACCCAGGGCCTGGCCCCTCCATCCAGAAAACCTATGACCTCACCCGCTACCTGGAGCACCAACTCCGCAGCTTGGCTGGGACCTATGTGAGTATCCAGCGTAGGAATCTGGGAGTTGGGGAGGAGTGAGGAGTTGGGGAAAGACAGTCCTAACCGTGGAGGGTTCTGGTAAATGATGGGGTGAGGAGGGGCTCTTTGGCTCCCACCAGTCCCCCTGTCTGGTCTA
+
AAABBFFFBFFFGGGGGGGGGGHGGGGGGGHHGGGGGGHHHHGHGGHHHHHHHHHHHGHHHHHHHHHGHHHGGGGGHHHHHHHHHHHHGHHHGGGGGGHHGHGGGGHHGFHHHHFFFGFFHHHGFC/?BDGHHHHHHHGGCGHGGGGGGGFHHFFHGDGFHHGGGDHHFHHGHHHHFHHHGGGGGGGGEGFEFF;BFGFGF0FGGGFFFFFFFFFFF;ABFFFFFBBAEFFFFFFFFFFFAFFFFFFFFFB
@M05620:37:000000000-D9766:1:1101:7471:8533 1:N:0:3
AGTGCCAGCTCTCAATCGCACAGGGGACCCAGGGCCTGGCCCCTCCATCCAGAAAACCTATGACCTCACCCGCTACCTGGAGCACCAACTCCGCAGCTTGGCTGGGACCTATGTGAGTATCCAGCGTAGGAATCTGGGAGTTGGGGAGGAGTGAGGAGTTGGGGAAAGACAGTCCTAACCGTGGAGGGTTCTGGTAAATGATGGGGTGAGGAGGGGCTCTTTGGCTCCCACCAGTCCCCCTGTCTGGTCTA
+
AA11AFFCAFFFGGGGDFGAE?FCFGEGFEHH0EG/FFHGFHGHGGHHGGHHHHHHHGHHGHGHHGHHHHHGE/EEHHHFGFHHFHHHGFHGEEEGGEGGGFHGGGHHGHHGHHGHHFHHHGGHHGCEGGHHHHHHHGHFCGGHGGGGGGGHHHHHHGHHHHGGGGHGEHFCGFBCFFGHGCE@CEGG9;ABFGCFFGGGGGGGGGB@FFFFFF@@@<FFFFFFFFFEFFFFFFFFFBFB@FFFFFF/BFF
@M05620:37:000000000-D9766:1:1101:26613:8546 1:N:0:3
AGTGCCAGCTCTCAATCGCACAGGGGACCCAGGGCCTGGCCCCTCCATCCAGAAAACCTATGACCTCACCCGCTACCTGGAGCACCAACTCCGCAGCTTGGCTGGGACCTATGTTGAGTATCCCGCGTAGGACTCTGGGCGTTGGGGCGGCGTGCGGAGTTGGGGAACGAAAGTCCTAACCGTGGAGGGTTCTGGTAAATGATGGGGTGCGGAGGGGCTCTTTGGCTCCCACCAGTCCCCCTGTCTGGTCT
+
>AA>ABDFBFFFGGGGCGGGGGGFGGGGGFHHFFGGDGHCCGEHGGHGFEGHBGFGHGFHHHGHHHHHHHHGEECEHFGHHGFGGHFEEFHGEEEEG3FGGHHFG?HHGHHHHHHE2FF2FGD1/<B//><F1FGHDH0.><CDHGC.A--;9-9;9-;:;FFB?EF.9..9;BFFFF/BFB.E9.;A=;AFFFFFFFFFFBBFFFDA@.;@-@BBB>BFFFEFBBFFFEFF.:F/BFFEDBFFFFBFFFF
@M05620:37:000000000-D9766:1:1101:10964:8565 1:N:0:3
GAGGCTGCTTTGGAAGAAACTGATAAACCAGGGAAACAAGATCGGAAGAACACACGTATGTACTCTAGTCACCTTACTCGATCTCGTATACCGTCTACTGCTTTAAAAAAAAAAAAACGAGACAAACAAAAAAATAAAAGAAATAAAAATAGAAAACAACAAAACTGAAAGAAAGTGCAACAGGTAAGAGGAAGCCCGAATTGGGATGCAATAAAACATGAGGCATAAGTCAAAATCCGAACGCGCAACTC
+
>3AA>>CABBB@F45BFGFGGBFADDDB4BF2BF2BCGFC2GAAE22A23ABB110BB5B555D555DD555BBF53B51BBBB5BBEF3BB1BF11BBF3BB4BBB4G@E@??<////////00?/?/??/--011000../000<0<.00000//..:.:...0:0000/./;009;00./.000000../:...---..//../.;//9/////./////9.////9//9//;//...--.--9-9//
@M05620:37:000000000-D9766:1:1101:10945:8571 1:N:0:3
GAGGCTGCTTTGGAAGAAACTCACAGGTTACTGCCAAAGTTCCCCCTGGGCCTGCGACTGATTCCCGCCTGCATTCCTGGAGCTCAAACGACGTCCTCCGGGTGCCTACCCGTAAGGAAAGGCTCCTAGAAGACTCCCAGGGAGCCAAAGAGCTGATCCAACAATGGCAAGTAAGTCAGGCATTTCCGCTTTAGCACTCTTGTGGCTCCAATCGAACAATTCTCAGCATTTGTACTTGTAACTGACACGCC
+
AAAAAAFAFFFFGFGGGGGGG1G1F10B1DAAGGHHFH0122D10B/B//F///0//A/B1A2A21////>0>DD2F210BFGGB11F@/EG?EE/E1>/////<B1B<0B/?B/01B00BC/1@F1@>1@1@F1<F/FCCC?A..<00<<GHFHGF1000<..D</</0<<=GH<CG0/;;0:;0CAFFA?0;0;F09FG;00..=;CBF;/9.;.-;FFB/:B99/;;/999BFFBBB/B/9:B/:9--
@M05620:37:000000000-D9766:1:1101:22709:8588 1:N:0:3
AGTGCCAGCTCTCAATCGCACAGGGGACCCAGGGCCTGGCCCCTCCATCCAGAAAACCTATGACCTCACCCGCTACCTGGAGCACCAACTCCGCAGCTTGGCTGGGACCTATGTGAGTATCCAGCGTAGGAATCTGGGAGTTGGGGAGGAGTGAGGAGTTGGGGAAAGACAGTCCTAACCGTGGAGGGTTCTGGTAAATGATGGGGTGAGGAGGGGCTCTTTGGCTCCCACCAGTCCCCCTGTCTGGTCTA
+
ABAAAFFFBFFFGGGFGGGGGGHGGGGGGGHHFEEGGGHHHHGGGGHHHHHHHHHHHGHHHHHHHHHHHHHGGEFGHHHHBGHHHHHGGHHFEGGGGHGHGHHGGGHHGHHHHHFFGHHHHHHHHGGGGGHHHHHFHGGFGGHHGGEDCGDGHGHHCFHHHFGGGGHHHHHGHHHHHHHHGDGDFGGGCFGGGGFGGGGGGGGGGGFFFFFFFFFFFFFFFFFFFFFFFFFFFFFFFFFFFFFFFFFFFFB
@M05620:37:000000000-D9766:1:1101:8613:8591 1:N:0:3
AGTGCCAGCTCTCAATCGCACAGGGGACCCAGGGCCTGGCCCCTCCATCCAGAAAACCTATGACCTCACCCGCTACCTGGAGCACCAACTCCGCAGCTTGGCTGGGACCTATGTGAGTATCCAGCGTAGGAATCTGGGAGTTGGGGAGGAGTGAGGAGTTGGGGAAAGACAGTCCTAACCGTGGAGGGTTCTGGTAAATGATGGGGTGAGGAGGGGCTCTTTGGCTCCCACCAGTCCCCCTGTCTGGTCTA
+
AA1>A@FFAFFFBGGFDGG1E0GAFG0F00FH0FGA/FG00F/FEGHHHFHHBHF0GGHHDHBGHFHHHHHC//EEHHFH>>FH0FH/E0F@?>>/>0>BE<GGEGHHGFHHHHHHHFHGHHFHHGEGGGHHHGHHHHFFGCGHGGGGGGGGHGFFGGHHHHGGGGHHFHGHHHHGHHGFGEE@BFGGCF.CFGFFFFFGGGGGGGB@FFFFFF?@@-AFFFFFFFFFFFFFEFBFFFFF@FFFFFFFFFF
@M05620:37:000000000-D9766:1:1101:5469:8603 1:N:0:3
AGCGCCAGCTCTCCATCGCACAGGGTACCCAGGGCCTGGCCCCTCCATCCAGAAACCCTATGACCTCACCCGCTACCTGGCGCACCCGCTCCGCAGCTTGGCTGGGACCTATGTGAGTATCCAGCGTAGGAATCTGGGCGTTGGGGCGGCGTGCGGCGTTGGGGACAGCCCGTCCTAACCGTGGCGGGTTCTGGTAAATGATGGGGTGAGGAGGGGCTCTTTGGCTCCCACCAGTCCCCCTGTCTGGTCTA
+
>>11>AA@AFFFGFGB1AFAE?GCGB0BA1BBAAE/AAGHFHGFGGHHHAFGFHH0BFHHBFDHH1BFHHG/>>>EGFBB0>?EEGG/>EE?<E/E><BBCH<FGGHHFHGHHG@FGGHHGHFHF@C<>C1??GHHHH.ACCCHCG.@A-;;A.A@-@@@@F@@---;AE-;@FFFBBFA@BF@-;@@@AFFFF;BFFFFFFFFFFA@?FF/BF<@@@FFFFFFFEFFFFFFFFFFFFFF@FFFFFFBFB/
@M05620:37:000000000-D9766:1:1101:21443:8607 1:N:0:3
AGTGCCAGCTCTCAATCGCACAGGGGACCCAGGGCCTGGCCCCTCCATCCAGAAAACCTATGACCTCACCCGCTACCTGGAGCACCAACTCCGCAGCTTGGCTGGGACCTATGTGAGTATCCAGCGTAGGAATCTGGGAGTTGGGGAGGAGTGAGGAGTTGGGGAAAGACAGTCCTAACCGTGGAGGGTTCTGGTAAATGATGGGGTGAGGAGGGGCTCTTTGGCTCCCACCAGTCCCCCTGTCTGGTCTA
+
BBBBBFFFBFFFGGGGGGGGGEHGGGGGGGGHGGGGGGHHHHGHGGCHHHHHHBGHHGHHHGHHHHHHHHHGGEEGHHHHGHHHHHFHGHHHGGGGGHHHGHHGGGHHGHGHHHHHHHHHHHHHHGGDFGHHHHHHGGHGGHHGGGGGGGEGHFHHGGHHHHGGEF.CGHFHHHHHGGHHGGGGDGGGGGGGGGGGGGGGGGGGGGFFFFFFFFFFFFFFFFFFFFFFFFFFFFFFFFFFFFFFFFFFFFB
@M05620:37:000000000-D9766:1:1101:7913:8610 1:N:0:3
ACCACACCTTCTACAATGAGCTGCGTGTGGCTCCCGAGGAGCACCCCGTGCTGCTGACCGAGGCCCCCCTGAACCCCAAGGCCAACCGCGAGAAGATGACCCAGGTGAGTGGCCCGCTACCTCTTCTGGTGGCCGCCTCCCTCCTTCCTGGCCTCCCGGAGCTGCGCCCTTTCTCACTGGTTCTCTCTTCTGCCGTTTTCCGTAGGACTCTCTTCTCTGACCTGCGTCTCCTTTGGAACTCTGCAGGTTCT
+
AAACCCCCFFFFGGGGGGGGGGHHGGGACEHHHGGGGGGCFHHHHGGGGGGGGHHHHHH?EGGGGGGGGGGHHHHGGGGHGHHHHGGGGG@FGGHGHHGHHHHHGHHEHHHGGHHGGGGGHHHHHHHHHHHGHHGGGFEHGHHGHGGGGGGGGGGGGGG9?DGGGGFFFFFFFFFFFFFFFFFFFFFFFFFFFFFDFFFFFFFFFFFFFFFFFFFFFFFFFFFF?DFFFFFFFFFFFFFFFFFFFFFFFFF
@M05620:37:000000000-D9766:1:1101:21490:8614 1:N:0:3
AGTGCCAGCTCTCAATCGCACAGGGGACCCAGGGCCTGGCCCCTCCATCCAGAAAACCTATGACCTCACCCGCTACCTGGAGCACCAACTCCGCAGCTTGGCTGGGACCTATGTGAGTATCCAGCGTAGGAATCTGGGAGTTGGGGAGGAGTGAGGCGTTGGGGAAAGACAGTCCTAACCGTGGAGGGTTCTGGTAAATGATGGGGTGAGGAGGGGCTCTTTGGCTCCCACCAGTCCCCCTGTCTGGTCTA
+
>A>>>DFFBFFFG4BFFFGAECHAF2AEGEDD2AAAFFFGHHGHGGFHHGGHHHH2BEHGAAGHHBBFGHH0>>>EGH3B2BBFGH11?FGCAE?@>G3BEFFGGGHHGHHHHHGHGFHHHHFHHGG?CGHHHHHHGG0?EGHFDGC@C.>F.0DG.AADGGGGC.:GCC/FFGGGGGGGGGGG.EFGEFFFGGFFFFFFFFFFFF;@EFFBDFFFFFFFFFFFFFFFFFFFFFFFFFFFFFFFFFFFFFF
@M05620:37:000000000-D9766:1:1101:19414:8618 1:N:0:3
AGTGCCAGCTCTCAATCGCACAGGGGACCCAGGGCCTGGCCCCTCCATCCAGAAAACCTATGACCTCACCCGCTACCTGGAGCACCAACTCCGCAGCTTGGCTGGGACCTATGTGAGTATCCAGCGTAGGAATCTGGGAGTTGGGGAGGAGTGAGGAGTTGGGGAAAGACAGTCCTAACCGTGGAGGGTTCTGGTAAATGATGGGGTGAGGAGGGGCTCTTTGGCTCCCACCAGTCCCCCTGTCTGGTCTA
+
BAAABFBFBFFFGGGGFGGGGGHFGGGGGGHHGGGGDGHGFHGHGGHHHHHHEFFHHGHHHHFHHHHHHHHGGEEEHHHHHGHHHHHGGHHHGGGGGGGFGHHGFGGHGHHHHHHGHDGHHHHHHGEGGGHHHHHHHHHGGHHHGGGGGGGGHHHGHGHHHHGGGGHHGHHHHHHHHHHHGGGGGGGG:CFFGGGGGGGGGGGGGGFBFFFFFFBBBBFFFFFFFFFFFFFFFFFFFFFFBFFFFFFFFFB
@M05620:37:000000000-D9766:1:1101:26281:8665 1:N:0:3
AGTGCCAGCTCTCAATCGCACAGGGGACCCTGGGCCTGGCCCCTCCATCCAGAAAACCTATGACCTCACCCGCTACCTGGAGCACCAACTCCGCAGCTTGGCTGGGACCTATGTGAGTATCCAGCGTAGGAATCTGGGAGTTGGGGAGGAGTGAGGAGTTGGGGAAAGACAGTCCTAACCGTGGAGGGTTCTGGTAAATGATGGGGTGAGGAGGGGCTCTTTGGCTCCCACCAGTCCCCCTGTCTGGTCTA
+
ABCBBFFFCFFFGFGGGFFGGG4FFAEGGG3BGG2FF2AGHCFAEGBFHHHHH3BGC1FGHHGFCHF@GHHGGGGEHHHGHGFFHHHHGHHHGFGGGFHHGHHGGGHHGHHHHHHHHHHHHHHHHGGGGGHHHHHHHHHGEHHHGGGGGGGHHHHHHGHHHHGGGGHHHHHHHHHHHHHHGGGGGGGGEFGGGGFGGGGGGGGGGGGFFFFFFFFFFFFFFFFFFFFFFFFFFFFFFFFFFFFFFFFFFFF
@M05620:37:000000000-D9766:1:1101:15724:8669 1:N:0:3
AGTGCCAGCTCTCAATCGCACAGGGGACCCAGGGCCTGGCCCCTCCATCCAGAAAACCTATGACCTCACCCGCTACCTGGAGCACCAACTCCGCAGCTTGGCTGGGACCTATGTGAGTATCCAGCGTAGGAATCTGGGAGTTGGGGAGGAGTGAGGAGTTGGGGAAAGACAGTCCTAACCGTGGAGGGTTCTGGTAAATGATGGGGTGAGGAGGGGCTCTTTGGCTCCCACCAGTCCCCCTGTCTGGTCTA
+
AAABBFFFBFFFGGGGGGGGGGGGGGGGFGHHCFFGDGHHFHGHGGHHHHHHHHEHHGHHGHGHHHHHHHHGF>EFHHGHFGHEGHHEFHHGGGGCGHFHFGHEGGFHEHHHHHHHHHHHHHGHHGGGGGFFHHHGHHHGEGGGDGGGGGFHHHHHFGHHHHGGEGHHHHGHHHHGFHHHGGGGGGGGGGGGGGGFGGGGGGGGGDDCEFFFFFFFFAFFFFEFFFFFFFFFFFBFFFFFCFFFFFFBBFF
@M05620:37:000000000-D9766:1:1101:20702:8676 1:N:0:3
AGTGCCAGCTCTCAATCGCACAGGGGACCCAGGGCCTGGCCCCTCCATCCAGAAAACCTATGACCTCACCCGCTACCTGGAGCACCAACTCCGCAGCTTGGCTGGGACCTATGTGAGTATCCAGCGTAGGAATCTGGGAGTTGGGGAGGAGTGAGGAGTTGGGGAAAGACAGTCCTAACCGTGGAGGGTTCTGGTAAATGATGGGGTGAGGAGGGGCTCTTTGGCTCCCACCAGTCCCCCTGTCTGGTCTA
+
BCABBFFFCFFFGGGGGGGGGGHHGGGGGGHHGGGGGGHHHHGHGGHHHHHHHHGHHGHHHHHHHHHHHHHGGGGGHHHHHHHHHHHHGHHHGGGGGHHHGHHGGGHHGHHHHHHHGHHHHHHGHGGGGGHHHHHHHHGGGHHHGGGGGGGHHHHHHGHHHHGGGGEFHHHHHHHHGHHHGGGGGGGGGGFGGGGFGGGGGGGGGGFFFFFFFFFFFFFFFFFFFFFFFFFFFFFFFFFFFFFFFFFFFF/
@M05620:37:000000000-D9766:1:1101:24072:8685 1:N:0:3
ACCACACCTTCTACAATGAGCTGCGTGTGGCTCCCGAGGAGCACCCCGTGCTGCTGACCGAGGCCCCCCTGAACCCCAAGGCCAACCGCGAGAAGATGACCCAGGTGAGTGGCCCGCTACCTCTTCTGGTGGCCGCCTCCCTCCTTCCTGGCCTCCCGGAGCTGCGCCCTTTCTCACTGGTTCTCTCTTCTGCCGTTTTCCGTAGGACTCTCTTCTCTGACCTGAGTCTCCTTTGGAACTCTGCAGGTTCT
+
CCCCCCCCFFFFGFFGFGFGGGHHGEGGF2GFHGGFGGGGGHGHHGGGEDFFHHHHHHHGGGGGFGGEGGGHFHHGGGGHGHHHHGGGGGGGGGGHHFGHHHGHGHHHHHHGGHHGGGGGHHHHHHHHHHHGHHGCGDGHGHHGHGGGGGGGGGGGGGGGGGGGGGFFFFFFFFFFFFFFFFFFFFFFFFFFFFFFFFFFFFFFFFFFFFFFFFFFFFFFFFFFFFFFFFFFFFFFFFFFFFFFFFFFFFF
@M05620:37:000000000-D9766:1:1101:8552:8690 1:N:0:3
AGTCCCAGCTCTCCATCGCACAGGGGACCCAGTGCCTGGCCCCTCCATCCAGAAAACCTATGACCTCACCCGCTACCTGGCGCACCCACTCCGCAGCTTGGCTGGGACCTATGTGAGTATCCAGCGTAGGAATCTGGGAGTTGGGGGGGCGTGAGGCGTTGGGGCAAGCCAGTCCTAACCGTGGAGGGTTCTGGTAAATGATGGGGTGAGGAGGGGCTCTTTGGCTCCCACCAGTCCCCCTGTCTGGTCTA
+
>>>3>BDCFFFFGCGFBAE2E?GDG2AAAAAF3BB5BBGHFHGHGGHHHBGHFGHBFEGHFFFHH5BFGHH>E>>EGFBB1>?EGGE1?FHBEE/EEE3B<GHGGDHGGHCGHHH2BFGHHHFHHGA?B/11?GHHGH0<??<G?C-;B-@@B.AF.;A@BFBB.-:A.;.;FFFFFBFFBFFB.;.@DFFFFFBBFFFFEFFFFFFB.AEBDD?BBBFF/FFFFFFFEFFF.FFFFFFDBFFFFFFFFFB
@M05620:37:000000000-D9766:1:1101:18649:8718 1:N:0:3
AGTGCCAGCTCTCAATCGCACAGGGGACCCAGGGCCTGGCCCCTCCATCCAGAAAACCTATGACCTCACCCGCTACCTGGAGCACCAACTCCGCAGCTTGGCTGGGACCTATGTGAGTATCCAGCGTAGGAATCTGGGAGTTGGGGAGGAGTGAGGAGTTGGGGAAAGACAGTCCTAACCGTGGAGGGTTCTGGTAAATGATGGGGTGAGGAGGGGCTCTTTGGCTCCCACCAGTCCCCCTGTCTGGTCTA
+
AAAABFFFAFFFGGGGGGGGGGHHGGGGGGGHGFGGGGHHGHGDFGHHHHGHHHGHHGFHHHHHHHHHHHHGGEGGHHHHFHHHHHGHGHHHGGFGGG3BEHHGGGHHGGHGHGHHHHHFHHHHHGFGGGHHGHHHHFHEGHHHGGGGGGDFGGHGHGGHHHGGGDEHHHHHHHHFHHHHCEEDGEGGGGGGGGFFGGGGGGGGGGFFFFFFFFFFFFFFFFFFFFFFFFFFFFFFFFFFFFFFFFFFFFF
@M05620:37:000000000-D9766:1:1101:24898:8733 1:N:0:3
AGTGCCAGCTCTCAATCGCACAGGGGACCCAGGGCCTGGCCCCTCCATCCAGAAAACCTATGACCTCACCCGCTACCTGGAGCACCAACTCCGCAGCTTGGCTGGGACCTATGTGAGTATCCAGCGTAGGAATCTGGGAGTTGGGGAGGAGTGAGGAGTTGGGGAAAGACAGTCCTAACCGTGGAGGGTTCTGGTAAATGATGGGGTGAGGAGGGGCTCTTTGGCTCCCACCAGTCCCCCTGTCTGGTCTA
+
AA>>AFFCAFFFGGGGGGCCECHFGEEEFGHHDEFGGGHHHHGHGGHHHHHHHHHHHGHHHHHHHHHHHHHGGFGGHHHHHHHHHHH1EHFHGGGEGHHHGHHGGGHHGHHHHHHHHGHHHHHHHGGGGGHHHHHHHHEGGHHHGGGGGGEGHFHHCGGHHGGGGGHHFHHHHHGHHHHGGDGGGGGG.AFGGGFGGGGGGGGGGGDFFFFFFFFAFFFFFFFFFFFEFFFFFFFFFFFFFFFFFFFFFFF
@M05620:37:000000000-D9766:1:1101:17798:8785 1:N:0:3
AGTGCCAGCTCTCAATCGCACAGGGGACCCAGGGCCTGGCCCCTCCATCCAGAAAACCTATGACCTCACCCGCTACCTGGAGCACCAACTCCGCAGCTTGGCTGGGACCTATGTGAGTATCCAGCGTAGGAATCTGGGAGTTGGGGAGGAGTGAGGAGTTGGGGAAAGACAGTCCTAACCGTGGAGGGTTCTGGTAAATGATGGGGTGAGGAGGGGCTCTTTGGCTCCCACCAGTCCCCCTGTCTGGTCTA
+
ABAABFFFBFFFGGGGGGGGGGHFGCEGGGHHEEGGGGHHHHGHGGHHHGHHHFHHHGHHHHHHHHHHHHHGGEEGHGHHGGHHHHGGFHHHGGGGGHHHGHHGGGGF/GFHHHHGHHHFHHHHHGACDGHHHHHHHHFGGHHHGGGGGGFHHHHHHGHH0CCCEGHHHHHHHHGHHHHHGGGGGGGGGGGGGGFGGGGGGGGFGGFFFFFFFFFFFFFFFFFFF/FFFBFFFFFFFFFFFFFFF/FFFF/
@M05620:37:000000000-D9766:1:1101:22661:8786 1:N:0:3
AGTGCCAGCTCTCAATCGCACAGGGGACCCAGGGCCTGGCCCCTCCATCCAGAAAACCTATGACCTCACCCGCTACCTGGAGCACCAACTCCGCAGCTTGGCTGGGACCTATGTGAGTATCCAGCGTAGGAATCTGGGAGTTGGGGAGGAGTGAGGAGTTGGGGAAAGACAGTCCTAACCGTGGAGGGTTCTGGTAAATGATGGGGTGAGGAGGGGCTCTTTGGCTCCCACCAGTCCCCCTGTCTGGTCTA
+
BAAABFFFBFFFGGGGFGGGGFHDGGFGGDHHDGGFAFHHHHGHGGHHHGHHFHGHHGHHGHFHHHHHHHHGG/EEHHHHGGHHHHHGGHHHFGGGGHHGGHHGGFHHGHHHHHHHHHHHHHHHHGGGGGHHHHHHHHGFEHFHGFGGGGGGHHHGGGHHHHGGGGHGHHHHHHHHHHHHGGGGGGGGGGGGGGGGGGGGGGGGGGFFFFFFFFFFFFFFFFFFFFFFFFFFFFFFFFFFFFFFFFFFFFF
@M05620:37:000000000-D9766:1:1101:22079:8804 1:N:0:3
AGTGCCAGCTCTCAATCGCACAGGGGACCCAGGGCCTGGCCCCTCCATCCAGAAAACCTATGACCTCACCCGCTACCTGGAGCACCAACTCCGCAGCTTGGCTGGGACCTATGTGAGTATCCAGCGTAGGAATCTGGGAGTTGGGGAGGAGTGAGGAGTTGGGGAAAGACAGTCCTAACCGTGGAGGGTTCTGGTAAATGATGGGGTGAGGAGGGGCTCTTTGGCTCCCACCAGTCCCCCTGTCTGGTCTA
+
ABAAAFFFCFFFGGGGGGGGGGHGGGGGGGHHFGGGGGHHHHGHGGHHHHHHHHHHHGHHHHHHHHHHHHHGGEGGHHHHFHHHHHFAFHHGEGGGGHHHGHHGGGHHGHHHHHGHHHHHHHHHHGGGGGHHHHHHGHGGGHHHGGGGGGGGHGHHHGHHHHGGGGHHHHHHHHHHHHHHGGGGGGGG=AFGGGFGGGGGGGGGGGFFFFFFFFFFFFFFFFFFFFFEFFFFFFFFFFFFFFFFFFFFFFF
@M05620:37:000000000-D9766:1:1101:22090:8818 1:N:0:3
AGTGCCAGCTCTCAATCGCACAGGGGACCCAGGGCCTGGCCCCTCCATCCAGAAAACCTATGACCTCACCCGCTACCTGGAGCACCAACTCCGCAGCTTGGCTGGGACCTATGTGAGTATCCAGCGTAGGAATCTGGGAGTTGGGGAGCAGTGAGGAGTTGGGGAAAGACAGTCCTAACCGTGGAGGGTTCTGGTAAATGATGCGCTGAGGAGGCGCTCTTTGCCTCCCACCAGTCCCCCTGTCTGGTCTC
+
ABBAAFFFBFFFGFGGGAEFGFFFFAFGGGHHGCGEGFHHHHGHGGHGHHHHGGGHHGHHHHGHHHHHHHHGGGGGHHHGHHGEGHFHGHHHGGFGGHHHGHHFDEHFFH2?DGHF3?F3FGDFHGEG/C2F2<FFHHEE/0?C/-.>.>0=<FDGBF//=GG-.A.C/;GC00;CCC/CFGFFBEAD...90;FFF00;F000-.9-.9.BA..--;DFF//////99;FDE;/9;/.9-.9B9///;//
@M05620:37:000000000-D9766:1:1101:16976:8844 1:N:0:3
ACCACACCTTCTACAATGAGCTGCGTGTGGCTCCCGAGGAGCACCCCGTGCTGCTGACCGAGGCCCCCCTGAACCCCAAGGCCAACCGCGAGAAGATGACCCAGGTGAGTGGCCCGCTACCTCTTCTGGTGGCCGCCTCCCTCCTTCCTGGCCTCCCGGAGCTGCGCCCTTTCTCACTGGTTCTCTCTTCTGCCGTTTTCCGTAGGACTCTCTTCTCTGACCTGAGTCTCCTTTGGAACTCTGCAGGTTCT
+
BBBBBBBBFFFFGGGGGGGGGFHHGEEFDEGHHGGFGGGGGHHHHGGGDEGGHHGHHHHGGGGGGGGGGGGHHHHGGGGHGHHHHGGGGGGGGGHHFFHHHHGHGHHGHHHGGHHGGGGGHHHHHHHHHHHGHHGGGGEHGHHGHGGGGGGGGGGGGGGBGGGGGGFFFFFFFFFFFFFFFFFFFFFFFFFFFFFFFFFFFFFFFFFFFFFFFFFFFFFFFFFFFFFFFFFFFFFFFFFFFFFFFFFFFFF
@M05620:37:000000000-D9766:1:1101:18836:8863 1:N:0:3
AGTGCCAGCTCTCAATCGCACAGGGGACCCAGGGCCTGGCCCCTCCATCCAGAAAACCTATGACCTCACCCGCTACCTGGAGCACCAACTCCGCAGCTTGGCTGGGACCTATGTGAGTATCCAGCGTAGGAATCTGGGAGTTGGGGAGGAGTGAGGAGTTGGGGAAAGACAGTCCTAACCGTGGAGGGTTCTGGTAAATGATGGGGTGAGGAGGGGCTCTTTGGCTCCCACCAGTCCCCCTGTCTGGTCTA
+
AA>ABFFFBFFFGGGGGGGGGGHHGGGGGGHHGGGGGGHHHHGHGGHFHHFHHBFHHGHFHHFHHHHFHHHGGGEEHHHHGHHHHHFHGHHHGGGGGGFHGHHGGGHHGHHGHHHFGHHHHHHFHCEFGGGDHHHHGHGEGGFFCGF@DFEGGFHHHGHHGHGGGACGHHHGHHHHHHHH@AEGGEGGDFGGGGGFGGGGGGGGGGF??FFFFFBBBBFFFFFFFFFEFBFFFFFFFFFFBFFFFFFFFFF
@M05620:37:000000000-D9766:1:1101:13112:8879 1:N:0:3
AGTGCCAGCTCTCAATCGCACAGGGGACCCAGGGCCTGGCCCCTCCATCCAGAAAACCTATGACCTCACCCGCTACCTGGAGCACCAACTCCGCAGCTTGGCTGGGACCTATGTGAGTATCCAGCGTAGGAATCTGGGAGTTGGGGAGGAGTGAGGAGTTGGGGAAAGACAGTCCTAACCGTGGAGGGTTCTGGTAAATGATGGGGTGAGGAGGGGCTCTTTGGCTCCCACCAGTCCCCCTGTCTGGTCTA
+
BBBBBFFFBFFFGGFGGGGEG2FGGGGGGGHHGGGGGGHHHHGHGGHHHHHHFCHGHGHFHHHHHHHHHHHGGGGGHHHHHHHHHHHHGHHHGGCGGHHHGHHGGGHHGHHHHHHHHHHHHHGHHGGGGGFFHHHHHHHGGHHHGGGGGGGHHHHHHGHHHHGGGGHHHHHHHHHHHFHHGGGGDEGGDFGGGGCFGGGGGGGGGGFBFFFFFFBBBBEFFFFFFFFFFFFD.A/BFFFFBEFFFFF/9B/
@M05620:37:000000000-D9766:1:1101:19073:8887 1:N:0:3
AGTGCCAGCTCTCAATCGCACAGGGGACCCAGGGCCTGGCCCCTCCATCCAGAAAACCTATGACCTCACCCGCTACCTGGAGCACCAACTCCGCAGCTTGGCTGGGACCTATGTGAGTATCCAGCGTAGGAATCTGGGAGTTGGGGAGGAGTGAGGAGTTGGGGGAAGACAGTCCTAACCGTGGAGGGTTCTGGTAAATGATGGGGTGAGGAGGGGCTCTTTGGCTCCCACCAGTCCCCCTGTCTGGTCTA
+
BBABBFFFBFFFFGGGGGGGGGHHGGGGGGHHGGGGGFHHHHGHGGHHGHHHHHFHHGFHHHHHHHHHHHHGGFGGHHHHGGHHGHFHGHHHGGGGGHHHGHHGGGHHGHHHHHHHHHHHHHHHHGGGGGHHHHHGHHHGGHHHGGGGGGDHHHHHHGHHHHGGCGGGHHHHGGGGGGGGGGEGGGGGEGGGGGFGGGFFFFFFFFFFFFFFFFFFFFFFFFFFFFFFFFFFFFFFFFFFFFFFFFFFFFB
@M05620:37:000000000-D9766:1:1101:18434:8897 1:N:0:3
AGTGCCAGCTCTCAATCGCACAGGGGACCCAGGGCCTGGCCCCTCCATCCAGAAAACCTATGACCTCACCCGCTACCTGGAGCACCAACTCCGCAGCTTGGCTGGGACCTATGTGAGTATCCAGCGTAGGAATCTGGGAGTTGGGGAGGAGTGAGGAGTTGGGGAAAGACAGTCCTAACCGTGGAGGGTTCTGGTAAATGATGGGGTGAGGAGGGGCTCTTTGGCTCCCACCAGTCCCCCTGTCTGGTCTA
+
>A>AADD@>FCFDGGGBFFFCEFEFEGEGFGHFAEAF2FFFHGGGGGHHHFBGGGHHGHHHHGHHHFFHHHGG>EFHHHEEGHECHCEE3GGEGGGGBGHGHHGCFFGGEGFFHHGHGHHHHHHHGGDGFHDGHHFHECFDFDEDGA@@EDHGBGHGD<<GG?CE.CGHHHHHHHHHHHHBGGGDEG@DGGGGGFFFFGGGGGGG?ABFFFFDD?>BBFFFFFFFFFEFFFFEFFFFFFFBFFFF/BFFF9
@M05620:37:000000000-D9766:1:1101:11378:8903 1:N:0:3
GAGGCTGCTTTGGAAGAAACTGACAAGCCAGGGACACAAGATCGGAAGACCACACCTCTGAACTCCAGTCACCTTACTCGATCTCGTATGCCGTCTTCTGGTTGAAAAAAAAAAAAGTCTCCCACTTTGGCCTCTGTGCTTTGTGGCGGGGTGCGGCGTTGGGGCCCTTCCGTCCTCTCCGTGGCGGTTTCTTGTAGATGCTTGGGGTCGTAGGTTCTCTTTGGCTCCCCCCAGTCCCCCTGTCTGGTCTA
+
11>AA1CABF3FAFAGFGFFADA1BA0BE0FFA0FAA0FAFFGGEEEEF0B0AFE/ABGGBABAGB1BDFGDAB1DFGDB?FF0G0??00BB//>0/BBG1BB?>BGGH/E@/<///@22@F00?0?1?01?1G1111>111110.>---;-;;--;---999-9@--/;B-/;-9F///-;--9-9---;//;9//://////;-------9-//9B//9//BFFF;A-A;9-:FFFFF@?BFFFFFFF/
@M05620:37:000000000-D9766:1:1101:15945:8927 1:N:0:3
AGTGCCAGCTCTCAATCGCACAGGGGACCCAGGGCCTGGCCCCTCCATCCAGAAAACCTATGACCTCACCCGCTACCTGGAGCACCAACTCCGCAGCTTGGCTGGGACCTATGTTGAGTATCCAGCGTAGGAATCTGGGCGTTGGGGAGGCGTGCGGCGTTGGGGAACGACAGTCCTAACCGTGGAGGGTTCTGGTAAATGATGGGGTGAGGAGGGGCTCTTTGGCTCCCACCAGTCCCCCTGTCTGGTCT
+
AA>ABFFFBFFFGGGGGGGGGGHGGEFGGGHHFEGGGGHHHHGHGGHHHHHHHHHHHGHHHHHHHHHHHHHGGEFGHHHHBFGHHHFGFHHHEGCGGHGHGHHGGGHHGHHHHHHHHHHEGHH3FHGGADGH2?GHHH0/>AAFHGC.>D.AEG.=D-;;BGGGGGG.C.A-@FFFFFFFFFFFF.AFFAFFFFFBFFFFFFFFFFFFF.AF/DFFFFFFFFFFFFFFFFFFFFFFFFFFFFFFFFFFFFF
@M05620:37:000000000-D9766:1:1101:14759:8954 1:N:0:3
AGTGCCAGCTCTCAATCGCACAGGGGACCCAGGGCCTGGCCCCTCCATCCAGAAAACCTATGACCTCACCCGCTACCTGGAGCACCAACTCCGCAGCTTGGCTGGGACCTATGTGAGTATCCAGCGTAGGAATCTGGGAGTTGGGGGGGAGTGAGGAGTTGGGGAAAGACAGTCCTAACCGTGGAGGGTTCTGGTAAATGATGGGGTGAGGAGGGGCTCTTTGGCTCCCACCAGTCCCCCTGTCTGGTCTA
+
AAAABFBFBFFFGGGGGGGEGAGFGGGGGGGHGGGGAFHHHHGHGGHHHHFHGHHHHGHHHHHHHHHGHHHGGGGGHHHHHHHHHHHHGHHHGGCGGHHHGHHGGGHHGHGHHHHHHHHHHHGHHGGGGGHGHHHHHHHGFHHHGG?BBBBFFFFFFFFFFFBBFFFFFFFFFFFFFFFFBFFBFFFBFFFFFFFFFFFFFFFFFFFBFFFFFFBBBBFFFFFFFFFFFFFFFFFFFFFFBFFFFFFFFFB
@M05620:37:000000000-D9766:1:1101:19754:8960 1:N:0:3
AGTGCCAGCTCTCAATCGCACAGGGGACCCAGGGCCTGGCCCCTCCATCCAGAAAACCTATGACCTCACCCGCTACCTGGAGCACCAACTCCGCAGCTTGGCTGGGACCTATGTTGAGTATCCCGCGTAGGACTCTGGGCGTTGGGGCGGCGTGCGGCGTTGGGGAACGCCAGTCCTAACCGTGGAGGGTTCTGGTAAATGATGGGGTGAGGCGGGGCTCTTTGGCTCCCACCAGTCCCCCTGTCTGGTCT
+
ABA?AFFFBFFFGBGFGGGCFFHGGA2EFFHHFGGGDGHHHHGHGGHHHHHHHHHEGGHHHHHHHHHHHHHCE>EEHHFH?FHHHH11EGHFEECEEHDGGHHGGGHHGHHHHHHH3BG3GHH2C@FG/>EHGHHHHH0.>CCGHGC?DG-BGG.BG;B@FFFFFFF.A.;.;FFFFFBFFFDFF.;DF;AFFFFFFFFFFFFFFFFDF.AF.;DFFFFFFFFFFFFFFFFFFEFFFFFFFFFFFFFFFFF
@M05620:37:000000000-D9766:1:1101:23019:9002 1:N:0:3
AGTGCCAGCTCTCAATCGCACAGGGGACCCAGGGCCTGGCCCCTCCAGCCAGAAAACCTATGACCTCACCCGCTACCTGGAGCACCAACTCCGCAGCTTGGCTGGGACCTATGTGAGTATCCAGCGTAGGAATCTGGGAGTTGGGGAGGAGTGAGGAGTTGGGGAAAGACAGTCCTAACCGTGGAGGGTTCTGGTAAATGATGGGGTGAGGAGGGGCTCTTTGGCTCCCACCAGTCCCCCTGTCTGGTCTA
+
AA>AAFB1>FFFGDEGGA11EEGHGEFEGGHHF0EEFFGHHHGHGGG1FFCGFHHGGGHBGHFHHHHHHHGEEGGGHHGHHHFGGHFHEGDFFF/>EFGHEH<FEEHFGHHHHHBGHHHHHHHHHCEGGGHGHHHHGGGGEHHHGGGGGGGHHFGHHGGGH/<AFCHHHGFHGFHFHHHGGEEAFFGGCFFGGGGGGGEGGFGGGFF@FFFFFB->@@FFFFFFFFFEEFFFFFFFFFFF@FFFFFFFFFF
@M05620:37:000000000-D9766:1:1101:9404:9044 1:N:0:3
AGTGCCAGCTCTCAATCGCACAGGGGACCCAGGGCCTGGCCCCTCCATCCAGAAAACCTATGACCTCACCCGCTACCTGGAGCACCAACTCCGCAGCTTGGCTGGGACCTATGTGAGTATCCAGCGTAGGAATCTGGGAGTTGGGGAGGAGTGAGGAGTTGGGGAAAGACAGTCCTAACCGTGGAGGGTTCTGGTAAATGATGGGGTGAGGAGGGGCTCTTTGGCTCCCACCAGTCCCCCTGTCTGGTCTA
+
BBAACFFFCFFFGGGGGGGGGGHHGGGGGGHHGGGGGGHHHHGHGGHHHHHHHHHHHGHHHHHHHHHHHHHGGGGGHGHHHHHHHHHHGHHHGGGGGHHHGHHGGGHHGHHHHHHHHHHHHHHHGGGGGGHHHHHHHHHGGHHHGGGGGGFHHHHHHGHHHHGGGGHHHHHHHHHHHHHHGGGGGGGGCFGGGGGGGGGGGGGGGGFFFFFFFFFFFFFFFFFFFFFFFFFFFFFFFFFFFFFFFFFFFFB
@M05620:37:000000000-D9766:1:1101:11510:9066 1:N:0:3
GAGGCTGCTTTGGAAGCGCACACGTACTGACAAGCCAGGGACCAAAGATCGGAAGAGCACACGTCTGAACTCCAGTCACATTACTCGATCTCGTATGCCGTCTTCTGCTTTAAAAAACAACATGCCAGGATCCTCGCAGCCTCCCAGGACGTACCAGCGCTGCTGCCCCACTTTCACGTCCGTCCGGCCTTTCCGCTTTCGCAATCTTGTAGCTCCCCTTGCCCCCTTCTCAGCCTTTTTCCTTGTCCCTT
+
>11>AACAFFFFGFGF1AEEEEGGABFH22B11BFF0BBEFGEGFHHEGGCEEE?GFHHH0B/0BBF1DFG1B1BBGH@G2B1BFGEH0BEFE?/B0F@>EGFFGGB11B11B>GGE////?01<1BCFGHHFHH/B@CCEHHF/?1<.>>>CFF1F.=-<@.0=<=.;;EH:;;00.;C;99.;@---;;CFF9AEGG0C;--;/;B/9//9;9BEAFF-:/9->@-9/;//9;-//9;9/;/FF9FBF/
@M05620:37:000000000-D9766:1:1101:4585:9075 1:N:0:3
AGTGCCAGCTCTCAATCGCACAGGGGACCCAGGGCCTGGCCCCTCCATCCAGAAAACCTATGACCTCACCCGCTACCTGGAGCACCAACTCCGCAGCTTGGCTGGGACCTATGTGAGTATCCAGCGTAGGAATCTGGGAGTTGGGGAGGAGTGAGGAGTTGGGGAAAGACAGTCCTAACCGTGGAGGGTTCTGGTAAATGATGGGGTGAGGAGGGGCTCTTTGGCTCCCACCAGTCCCCCTGTCTGGTCTA
+
BBBBBFFFBFFFGFGGGGGGGCHGGGGGGGHHGGGGGGHHHHGHGGGHHHHHHHHHHGHHHHDHHHHHHHHGGGGGHHHHGHHHHHHGGHHHGGGGGHHHGHHGGGHHGHHHHHHHHHHHHHFHHGGGGGHGHHHHHHFFGHHHGGFDGGEGHGHH0AGHHHGGCD.GGHHHHHHHHGFHGGGG9EGGGGGGGGBFGGGGEGGGGGDFFFFBDFFFFFFFFFFFFFFFFFFFFFFFFFFFFFFFFFFFFFB
@M05620:37:000000000-D9766:1:1101:7539:9076 1:N:0:3
ACCACACCTTCTACAATGAGCTGCGTGTGGCTCCCGAGGAGCACCCCGTGCTGCTGACCGAGGCCCCCCTGAACCCCAAGGCCAACCGCGAGAAGATGACCCAGGTGAGTGGCCCGCTACCTCTTCTGGTGGCCGCCTCCCTCCTTCCTGGCCTCCCGGAGCTGCGCCCTTTCTCACTGGTTCTCTCTTCTGCCGTTTTCCGTAGGACTCTCTTCTCTGACCTGAGTCTCCTTTGGAACTCTGCAGGTTCT
+
CCCCCCCCFFFFGGGGGGGGGGHHGGGEFGHHHGGGGGGGGHHHHGGGGGGGHHHHHHHGEGGGGGGGGGGGHHHGGGGHGHHHHGGGGGGGCGHHHGGHHHAGGHHHHHHGGHHGGGGGHHHHHHHGHHHGHHGGGGGHGHHGHGGGGGGGGGGGGGGGFGGGGGFFFFFFFFFFFFFFFFFFFFFFFFFFFFFFFFFFFFFFFFFFFFFFFFFFFFFFFFFF/BFFFFFFFFFFFFFFFFFFEFFFFFF
@M05620:37:000000000-D9766:1:1101:19404:9129 1:N:0:3
GAGGCTGCTTTGGAAGAAACTCATAGATTACTGCAACAGTTCCCCCTGGACCTGGAAAAGTTTCTTGCCTGGCTTACAGAAGCTGAAACAACTGCCAATGCTGCCACAGACCTCTACCGGTAAGGAAATCCCCCCAGAAGACTCCAAGGGAGTAAAAGAGCTTATCAAACAATGGCTATTAAGCCATGCATTTTAGCCCTATCACTCTTGAGCATACAATTGAACAATTCTCAGCATTTGCACTTGCAACC
+
@A?AABFAFFFFGC54AFBEEFGBGHFGGFFFFF4GFHBDEADFEEGGF2EGHFE2B3C33DFADDBBBFFGGHH3B5FDGGCHH3@BBFBGHHGHEHFGBB4BB@@B1B113@F@BD/E///333333BB3//<</?B11011@@@1<//?/?1111?00<1?F11>110><1<C011>>D10</00/000=00<0</<;0;;;00<CC000:0;;:0<00;;0;900=0;C;/;;FFF0009/09;0:.
@M05620:37:000000000-D9766:1:1101:5572:9153 1:N:0:3
CGTGCCAGCTCTCAATCGCACATGTGACCCAGGGCCTCGCCCCTCCATCCAGAAAAACTATGACCTCACCCGCTACCTGGAGCCCCAACTCCGCAGCTTGGCTGGTACCTATGTGAGTATCCAGCGTGGGAATGTGGGAGTTGGGGAGGAGTGAGGAGTTCGGGAAAGTCAGCCCTAAGCGTGGAGGGTCGGCGTAAATGATGTGGCGAGGAGGTGCTCTCTGTCGCCCACTAGTCACCCTTTGTGGTTGT
+
>1>>A>FFAFFF1FGGF1AFAA1BDDFGGHAHAFFE00B/AEF/EFFF1FBFDB1BBE1BG22DBGBAGG0>FE?EH1F>BFG?/?EEE0FGG>//>0BFAGH//B1F1BB1B>B2BB21BGDH0<?/>>?C011?1///?01?>-.--..<<00<<.<<0<<;:-..00:00;.////:;.=-..;-9/----;--9/;BF//:9--9----;-;/9:////;/9ABFBF-/;;BFBFFFBF/;--;-9-
@M05620:37:000000000-D9766:1:1101:7006:9160 1:N:0:3
AGTGCCAGCTCTCAATCGCACAGGGGACCCAGGGCCTGGCCCCTCCATCCAGAAAACCTATGACCTCACCCGCTACCTGGAGCACCAACTCCGCAGCTTGGCTGGGACCTATTGAGTATCCAGCGTAGGAATCTGGGAGTTGGGGAGGAGTGAGGAGTTGGGGAAAGACAGTCCTAACCGTGGAGGGTTCTGGTAAATGATGGGGTGAGGAGGGGCTCTTTGGCTCCCACCAGTCCCCCTGTCTGGTCTAT
+
3>AAABBFBFFFGAFGGFECAEAF2AEFFGEHGDGEEFGFHGGHGGBGHHGFHEFHHGGHHEGHHGBGHHHGE/>EGHFCHFF?ECGHGHHHGE/@EHHHGHHFEAHHGHHGHHHHHBG2FGHHGCFB<GHHGHHHHCFEHDGDCGGGGDGGFGGCECGHHGGGGHHHHFHGFFGFFHHGDEGDGGG;CFBBFFFFGFGGGFGGFF>EFFFFDBBB;EBFFFFFFFAA.;AAFBBBFFFBEBFFF9FBFF9
@M05620:37:000000000-D9766:1:1101:5587:9172 1:N:0:3
AGTGCCAGCTCTCAATCGCACAGGGGACCCAGGGCCTGGCCCCTCCATCCAGAAAACCTATTACCTCACCCGCTACCTGGAGCACCAACTCCGCAGCTTGGCTGGGACCTATGTGAGCATCCAGCGTAGGAATCTGGGAGTTGGGGAGGAGTGAGGAGTTGGGGAAAGACAGTCCTAACCGTGGAGGGCTCTGGTAAATGATGGGGTGAGGAGGGGCTCTTTGGCTCCCACCAGTCCCCCTGTCTGGTCTA
+
>>AABFBFAF4DFBGGGAFFEE4BBAEEGGCEGEGGF2FGFGGCFGEGGHHGHBFG3EGHH5AGFG3FGFFFGECEHGG?GGG1?FBGGEGHGEE/>BGCEHFE//FFECGDGGB2B11BFFGHGCEGCAFFF1<FHBGE?BFHCGA--CAFFHGH0C<<0CC-CA.:GHBF0:0C0CGF-;A?DFD@.;9B0FBFFGFFFBF0.D?;EF./9.--99EBFF9F/;B.AFADE.;B9B.;;.9/B9FFB/;
@M05620:37:000000000-D9766:1:1101:15182:9177 1:N:0:3
ACCACACCTTCTACAATGAGCTGCGTGTGGCTCCCGAGGAGCACCCCGTGCTGCTGACCGAGGCCCCCCTGAACCCCAAGGCCAACCGCGAGAAGATGACCCAGGTGAGTGGCCCGCTACCTCTTCTGGTGGCCGCCTCCCTCCTTCCTGGCCTCCCGGAGCTGCGCCCTTTCTCACTGGTTCTCTCTTCTGCCGTTTTCCGTAGGACTCTCTTCTCTGACCTGAGTCTCCTTTGGAACTCTGCAGGTTCT
+
BCCCBBCCFFFFGGGGGGGGGGHHGFGFGGHHHGGGGGGGGHGHHGGGEFGGHHHHGHHGGGGGGGGGGGGHFHHGGGGHGHHFHGGGFGGGGGHHGHHHGHGHGHHHHHHGGHHGGGGGHGHHHHHHHGHGHGDDCEDHGHHGHGGGGGGGGGGGGGGGGGGGGGFFFFFFFFFFFFFFFFFFFFFFFFFFFFFFFFFFFFFFFFFFFFFFFFFFFFFFFFFFFFFFFFFFFFFFFFFFFFFFFFFFFFF
@M05620:37:000000000-D9766:1:1101:7512:9240 1:N:0:3
ACCACACCTTCTACAATGAGCTGCGTGTGGCTCCCGAGGAGCACCCCGTGCTGCTGACCGAGGCCCCCCTGAACCCCAAGGCCAACCGCGAGAAGATGACCCCGGTGAGTGGCCCGCTACCTCTTCTGGTGGCCGCCTCCCGCCTTCCTGGCCTCCCGGAGCTGCGCCCTTTCTCACTGGTTCTCTCTTCTGCCGTTTTCCGTAGGACTCTCTTCTCCTACCTGAGTCTCCTTTGGAACTCTGCAGGTTCT
+
BBAABBBBFFFFGGFGGFGFGBGHGEEEHGAGGFGGGGGGGHGHHFAABEEF5GGCGFFGC>0EEGCEGGGFFHHGG/EEEHHHGGG/<@DGCGHCDH2?G2/>/</?01<CCAFD?--<C00<0===D</.C.:::A.C..;?DA9/CGB9.0;C..9;;@.9/@@D>>FFF/BFB/9.F/9BB//BFFFFFF9AFF.//A9.:AF//BB/:B:////;:A//9.;BBBF/BBB/B/;BB//B/B.;FFF
@M05620:37:000000000-D9766:1:1101:13376:9242 1:N:0:3
AGTGCCAGCTCTCAATCGCACAGGGGACCCAGGGCCTGGCCCCTCCATCCAGAAAACCTATGACCTCACCCGCTACCTGGAGCACCCACTCCGCAGCTTGGCTGGGACCTATGTGAGTATCCAGCGTAGGAATCTGGGAGTTGGGGAGGAGTGAGGAGTTGGGGAAAGACAGTCCTAACCGTGGAGGGTTCTGGTAAATGATGGGGTGAGGAGGGGCTCTTTGGCTCCCACCAGTCCCCCTGTCTGGTCTA
+
AA>AADFFBFFFG4BFGFEFEEHFG22EEGHHAEEFGGFHHHGHGGBGHFHHH3GBGEHHHDGHHGHHHHHEG>>EGHHHB?GGHH1?EGHHGGGGGHFGGHFGGGHHGHHGHHHFFHHHHH3GHGGADGEDGHHHGG0?EGHHGG.<D?CGF0DG<EHHHHGG.:..CG/GHHHHCFHGGGGF.CED:FFFGGFGGFGGGGGGGFABFFFFFFFFFFFFFFFFFFFFFBFF?FFFFFFFFFFFFFFFFFF
@M05620:37:000000000-D9766:1:1101:25536:9247 1:N:0:3
GAGTCTGATTTGGCAGAACCTGACAATCCAGTTACAAAAGCTCGGCTTGACACGCTTAACACCTTCAGTCACATTACTCACTCTCGTCTACCTTCTACTGCTTTAACCAACACCGCCACCACGGAAATCCCTCTGAAACCAACAAACATCGTATCATATCAAATGTAATGAAGCGGAAAAAACCGAGTACAACTGTGTACATGTAATGCACTGGACGACCCGAAGAAGATCTAGGTAAAGTAAGACAATAG
+
>111>BB1B@B1F11A1BBABBA0BB1BB1BD13D31B000B1AE////0111///A/1111BB111DDA1D12DB12D1111B1BB/F/B11@1B2BB1BBB1BBBB1??/>?/////B////<//11111001B2110///?/0/011//0?0<111111111111111111-----/.-..-:-.:00:///00000000000000009///.9-9---9---////////////;9////9//-///
@M05620:37:000000000-D9766:1:1101:18610:9252 1:N:0:3
GAGGCTGCTTTGGAAGAACCTCATAAATTACTGAAACAATTTCGGCTGGACCTGGATAAGTTTTTTGGTTGGCTGACAGAAGCTGGTACAACTGCCAATCCTATCACCACTGAAAGATACGTCTCCACAAGACTCCAAGCCACCAACATAGCCTACCAAACAATCGCAATTAAGCCATTTATGTCTGCTTTACCACTCTCCTTAACCCTATCTAACAATTCTCACTACTTCTTCTTTTCACTGCCAACTCT
+
>1A>>AF>B1B1F1111B1AF0BDD3DDD113DDD11BB1B22000//A0A0BBFA1DF12AF2A/A//A//11/0>1B0B1BBF00B2B1BC0F011100B2212@01?11>B110111/1B00B101<B001B<B<1?/000?//?0@1@<FG0?<1</??1?<FC.<11<1<101=<100==00=D0=00<=0</00/;00:00.;;000:0:;000;900090/;09000;;9000;000:90;9C0
@M05620:37:000000000-D9766:1:1101:13394:9254 1:N:0:3
AGTGCCAGCTCTCAATCGCACAGGGGACCCAGGGCCTGGCCCCTCCATCCAGAAAACCTATGACCTCACCCGCTACCTGGAGCACCAACTCCGCAGCTTGGCTGGGACCTATGTGAGTATCCAGCGTAGGAATCTGGGAGTTGGGGAGGAGTGAGGAGTTGGGGAAAGACAGTCCTAACCGTGGAGGGTTCTGGTAAATGATGGGGTGAGGAGGGGCTCTTTGGCTCCCACCAGTCCCCCTGTCTGGTCTA
+
AAABCFFFCFFFGGGGGGGGGGHHGGGGGGHHGGGGEGHHHHGHGGGHHHHHHFHHHGHHHHHHHHHHHHHFGGGGHHGGHHGGHHGHGHHHGGGGGHHHGGHGGGHHGHHHHHHHHGHHHHHHHGEGGGHHHHHHHHHGFHHHGGGGGGGHHHHHHGHHHHGGGGHHHHHHHHHHHHHHGFEGGGGGCFGGGGFGGGGGGGFFGA.:AF?BFFFFFAFFF0B/B9FE?FFFFEFFFFFB-EBFFFF0;B9
@M05620:37:000000000-D9766:1:1101:21708:9323 1:N:0:3
AGTGCCAGCTCTCAATCGCACAGGGGACCCAGGGCCTGGCCCCTCCATCCAGAAAACCTATGACCTCACCCGCTACCTGGAGCACCAACTCCGCAGCTTGGCTGGGACCTATGTGAGTATCCAGCGTAGGAATCTGGGAGTTGGGGAGGAGTGAGGAGTTGGGGAAAGACAGTCCTAACCGTGGAGGGTTATGGTAAATGATGGGGTGAGGAGGGGCTCTTTGGCTACCACCAGTCCCCCTGACTGGTCTA
+
>>AAAFD@AFFDEGGGGF11A0AAAEE00EA0F0EE/AB00FE/EFC1AABA101B0A01AA2FBG@1G00EEE/EGFGCHHHC0FGHGB1BE//>>BGGEFH///FG<GHBB>2>11B12BF1BC/C/BFBGHBDDHGA/01?/->-CEE<GDDFH?C/D/@CGCCF:/:/:;:0GH/:?9.@...AC..9CF;9BFGF00C0..;--9FFFF;?@--;FFFF///-9/;EE-;FB/A--A-;BBEF//9
@M05620:37:000000000-D9766:1:1101:23780:9338 1:N:0:3
AGTGCCAGCTCTCAATCGCACAGGGGACCCAGGGCCTGGCCCCTCCATCCAGAAACCTCTGACCCCACCCGCTACCTGGAGCACCCACCCCGCAGCTTGGCTGGGTCCTATGTGAGTATCCAGCGTAGGAATCTGGGCGTTGGGGCGGAGTGCGGCGTTGGGGAAAGCCAGTCCTAACCGTGGAGGGTTCTGGTAAATGATGGGGTGAGGAGGGGCTCTTTGGCTCCCACCAGTCCCCCTGTCTGGTCTAT
+
AAAAAFFCAFFFGBGGGGGCGGHGGGGGGGHHFAEEFFHHCGG1EFHHGHGHHHFCG3FGHFFG2BEEGFGG/EFG3BF2BF1GHA1?/?EGF/<@FHBEH2FGG?FFG3GH2>2@2FFFH2DGBE/>E1?GGGFDG.@<ACFCG.:@9AFA0;9-;9@BFFF.AEA/;;AFFFFFFFFFFEC.9AB;AFFFF//9BFFFFBFEF.>EF?/AFFFFCFFF/BFFEFEABFF?FB/BFFF=.BFBBBBFFB;
@M05620:37:000000000-D9766:1:1101:11310:9349 1:N:0:3
AGTGCCAGCTCTCAATCGCACAGGGGACCCAGGGCCTGGCCCCTCCATCCAGAAAACCTATGACCTCACCCGCTACCTGGAGCACCAACTCCGCAGCTTGGCTGGGACCTATGTTGAGTATCCAGCGTAGGAATCTGGGAGTTGGGGAGGAGTGAGGAGTTGGGGAAAGACAGTCCTAACCGTGGAGGGTTCTGGTAAATGATGGGGTGAGGAGGGGCTCTTTGGCTCCCACCAGTCCCCCTGTCTGGTCT
+
AA>AAFFFBFFFGGGGGGGGGGHHGGGGGGHHGGGDGEHHFHGHGGHHDGHGHGCGHGGHHHHHHHGHHHHGGEEEHHHHGGHHHHHHGFHHGGGGGHGHGGHGGGHHGHHHHHHHGHHHHHHHHHGDDGGHHHHHHFC0FCGHHGGGGGGGHHBGG<A</DGGGGGAC:GGHHHHHHHHGGDGG?EGG;FGGFF;FGGGGGGGGGFADEFF/DFFFADFFFFFEFFFFFFFFFFFFFFFFFFFFFFFFFF
@M05620:37:000000000-D9766:1:1101:22070:9372 1:N:0:3
AGTGCCAGCTCTCAATCGCACAGGGGACCCAGGGCCTGGCCCCTCCATCCAGAAAACCTATGACCTCACCCGCTACCTGGAGCACCAACTCCGCAGCTTGGCTGGGACCTATGTGAGTATCCAGCGTAGGAATCTGGGAGTTGGGGAGGAGTGAGGAGTTGGGGAAAGACAGTCCTAACCGTGGAGGGTTCTGGTAAATGATGGGGTGAGGAGGGGCTCTTTGGCTCCCACCAGTCCCCCTGTCTGGTCTA
+
ABBAAFFFBFFFG4GGGGFGGGHHGG2AEGHHFGGGGGHHHHGHGGHHHHHHHHHHHGHHHHHHHHHHHHHGGEFGHHHH2FHHHH11EHHGFGGGGHHHGHHGGGHHGHHHHHHHHHHHHHHHHGGGGGHHHHHHHHFGGHHHGGFGGAEHHHHHHGHHHHGGFGHHHHHHHHHHHHHHGGGGGGGG;FFGGGGGGGGGGGGGGGFFFFFFFFFFFFFFFFFFFFFFFFFFFFFFFFFFFFFFFFFFFFF
@M05620:37:000000000-D9766:1:1101:13180:9423 1:N:0:3
AGTGCCAGCTCTCAATCGCACAGGGGACCCAGGGCCTGGCCCCTCCATCCAGAAAACCTATGACCTCACCCGCTACCTGGAGCACCAACTCCGCAGCTTGGCTGGGACCTATGTGAGTATCCAGCGTAGGAATCTGGGAGTTGGGGAGGAGTGAGGAGTTAGGGAAAGACAGTCCTAACCGTGGAGGGTTCTGGTAAATGATGGGGTGAGGAGGGGCTCTTTGGCTCCCACCAGTCCCCCTGTCTGGTCTA
+
AAABBFFFAFFFGGGGGGGGGGHGEFGGEGGHFEEG2FHGFHGFGGHHHHGHFHHHHGGFHHFHGHHHHGHGF>@FHHHHHHHEFHHHGFHHGGGGGFHHGHHA/EFH/2FHFFDHHGH3DHHFHF/?@?HHFH<DGF0?EHHH/AFDCDDHE0<CCAGH0</<CGHFFFCGGHHHHFGHG::@A9E-EFGGGGBFGGGEFBFFEDE=EFFFDFFCF;EFEF/;//9AE.ADFAFFBFF.99BF///;BFB
@M05620:37:000000000-D9766:1:1101:5416:9510 1:N:0:3
AGTGCCAGCTCTCAATCGCACAGGGGACCCAGGGCCTGGCCCCTCCATCCAGAAAACCTATGACCTCACCCGCTACCTGGAGCACCAACTCCGCAGCTTGACTGGGACCTATGTGAGTATCCAGCGTAGGAATCTGGGAGTTGGGGAGGAGTGAGGAGTTGGGGAAAGACAGTCCTAACCGTGGAGGGTTCTGGTAAATGATGGGGTGAGGAGGGGCTCTTTGGCTCCCACCAGTCCCCCTGTCTGGTCTA
+
AAA>AFFFCFFFGGGGGGG2E2FDGEEFFBGG2BEEFFHHHHGHGGHHHHGHHHHGHGHHHHHHHGHHHHHGG>EFHHHH2BGHHHF1?GGGEFFGFHHHFHHHHHHHGHHHHHHHHHHHHHHHHGGGGGHHHHHHHHGFFHHHGGFGGGGHHHHHHGHHHHGGGGHHGHHHHHHHHHHHGDGGGGGGCFGGGGBFGGGGGGGGGGGFFFFFFFFFFFFFFFFFFFFFFFFFFFFFFFFFFFFFFFFFFFF
@M05620:37:000000000-D9766:1:1101:14245:9523 1:N:0:3
AGTGCCAGCTCTCAATCGCACAGGGGACCCAGGGCCTGGCCCCTCCATCCAGAAAACCTATGACCTCACCCGCTACCTGGAGCACCAACTCCGCAGCTTGGCTGGGACCTATGTGAGTATCCAGCGTAGGAATCTGGGAGTTGGGGAGGAGTGAGGAGTTGGGGAAAGACAGTCCTAACCGTGGAGGGTTCTGGTAAATGATGGGGTGAGGAGGGGCTCTTTGGCTCCCACCAGTCCCCCTGTCTGGTCTA
+
BAAABFFFBFFFGGGGGGGGGGHHGGDGGGHHCFGDGGHHHHGHGGHGHGHHHHHHHGHHHHHHHHGHHHHGGGGGHHHHHGGHHHHHGHHHGGGGGHHHGHHGGGHHGHHHHHHHHGFHHHHHHGEGGGHHHHHHHHHGGHHHGGGGGGGHHHHHHGHHHHGGGGHHHHHHHHHHHHHHGCCGGGGG;AFGGGFFGGGGGGGGGGFFFFFFFFFFFFFFFFFFFFFFFFFFFFFFFFFFFFFFFFFFFFF
@M05620:37:000000000-D9766:1:1101:4480:9545 1:N:0:3
AGTGCCAGCTCTCAATCGCACAGGGGACCCAGGGCCTGGCCCCTCCATCCAGAAAACCTATGACCTCACCCGCTACCTGGAGCACCAACTCCGCAGCTTGGCTGGGACCTATGTGAGTATCCAGCGTAGGAATCTGGGAGTTGGGGAGGAGTGCGGAGTTGGGGAAAGACAGTCCTAACCGTGGAGGGTTCTGGTAAATGATGGGGTGAGGAGGGGCTCTTTGGCTCCCACCAGTCCCCCTGTCTGGTCTA
+
>>>>>DFFAFFFG4FGFFGAE?GAFEEED2AA2AEAAFGFFHGEGG2GFCBFG3FFGFCGFHEHHDBFGGFEF/>FHGHH2BFGHH11?BGBEGCE>FBB?FGFGGAGGH1B1BGHGDGGHH2BFDGGDEGFGHHGFFFFDGHGC?FD@.><C0<<-ACGGGGC...;;G/CFFFG0FFFGD??.;?;9AFGGGCF0CFB/FFFFFFBFFFBDD;BB?AFFFBFFFFFEFF.AFBFFFEDBFFFFFFFFFB
@M05620:37:000000000-D9766:1:1101:6552:9600 1:N:0:3
AGTCCCAGCTCTCCATCGCACAGGGTACCCAGTGCTTGGCCCCTCCATCCAGAAAACCTATGACCACACCCGCAACCTGGGGCACCCCCTCTGCAGCTTGGCTGGGACCTATGTGAGTATCCAGCGTAGGAATCTGGGCGTTGGGGCGGCGTGCGGAGTTGGGGCCAGCCAGTCCTAACCGTGGCGGGTTCTGGTAAATGATGGGGTGAGGAGGGGCTCTTTGGCTCCCACCAGTCCCCCTGTCTGGTCTA
+
>>>3>BDFFFFFGGGF5AA2A2FAFB4BBBBB3BB5DBEHGHGGGGHHHAFGGCGBBEGHBADFG3BFFGF0>0>>GG1B1/BEEGG>>EE23B4F3B3B?CGFGGFHGGGHHHG3FHHHHH3GHGG/>E22@GGHFH/CFGGHCG.<D-;;D.DF-;CFFBFG.-.;.A.;FFFFBBFFFFFF-@DF@FFFFFFBFFFFEFFFFFDF?FF/DFFFFFFFFFFFFFFFF.FFFFFFFFFFFFFFFFFFFFF
@M05620:37:000000000-D9766:1:1101:3250:9601 1:N:0:3
AGTGCCAGCTCTCAATCGCACAGGGGACCCAGGGCCTGGCCCCTCCATCCAGAAAACCTATGACCTCACCCGCTACCTGGAGCACCAACTCCGCAGCTTGGCTGGGACCTATGTTGAGTATCCAGCGTCGGAATCTGGGAGTTGGGGAGGAGTGAGGAGTTGGGGAACGCCCGTCCTAACCGTGGCGGGTTCTGGTAAATGATGGGGTGAGGAGGGGCTCTTTGGCTCCCACCAGTCCCCCTGTCTGGTCT
+
>A>3AFFFBFFFGGGGGGE2A2BCFAAEF2AGABEBFFFHHHGHFGHHHGFHHGHFGGHHBFHHHAGGHHHEG>>EGHHH2BFGHH11?FH@>E?GEGGHGHHGGGHHGHHHHHHH3FG3FGHHHHCD/B@CCFFHHH00FEGHHGGEGGGECGBDG0CGCHHGGGG.;.;9AFGGGF0FCFACD-;DF:A?FFF;BF/FFFFFFFFF@.AF/ADFFFFEFFFFFFFFFFFFFEABFFFFFAFFFFFFFFF
@M05620:37:000000000-D9766:1:1101:26295:9606 1:N:0:3
GAGGCTGCTTTGGAAGAACCTCATAGATTACTGAAACAGTTCCCCCTTGACCTGGACAATTTTCTTGCCTGGCTTACAGAAGCTGAAACACCTGCCAATGTTGCAACAACAGCCTACGGGCAAGGAAAGACTCTGACAAGACTACAATGCAGAAAAATATATAATTAAACAATGGCTTAGAACCTACAGAATTCTACCCTTAAACACAGGCGCATAGAAGCCAACAAGTGTGAACATTTGCAGTTGAAACA
+
>3A>3>C3BBB4F4BB4GBAFFHHHFFDD5AAD54A3B2DFADBAAA2A33BDBAB2313DDDDDDD5BBBA1BB3BBBDBEBBF33B3?1BFGF13BBBBBBB3B311111B?C311///////0B?0BBB334B3?10BB1101?11B1@10@00012@2>@22?111??11100011111.0<0<111>1>11>=<0/<0<<0...<.;-;.;0::0/.//.99/00000;00;C0C0900;00;9:/
@M05620:37:000000000-D9766:1:1101:11192:9619 1:N:0:3
ACCACACCTTCTACAATGAGCTGCGTGTGGCTCCCGAGGAGCACCCCGTGCTGCTGACCGAGGCCCCCCTGAACCCCAAGGCCAACCGCGAGAAGATGACCGGCCCGCTGGCTCTTCTCCTTCTCGTGTTGCCCCTTCCCCGCCTCCCGGCCCTCCGGCCTTTCTCCCTTGTTCTCTCGTTTGCCGTTTTCCCTGTGTCCCTCTTCTCTGCCCTGCGTGCCCTTTGTCACTTTTGAGGTTCTCGATTGTCA
+
CCCCCCCCFFFFGGGGGGGGGGHHGGGEHGHHHGGGGGGGGHHHHGGGGGGGHHHHHHHGGGGGGGGGGGGHHHHGGGGHGHHHHGGGGGGGGGHHHHD22/////<-<<->/<<0=G0000000...;..:0::.:/C//-;9C.EE.A;-:E.C.--;.:BB/;/B://:///;//.:.;./:-.;B.////////;/:9/;/B/:9//9./..-A..;FFBF////;9/;//../;;FF/.;//.///
@M05620:37:000000000-D9766:1:1101:18239:9670 1:N:0:3
AGTGCCAGCTCTCAATCGCACAGGGGACCCAGGGCCTGGCCCCTCCATCCAGAAAACCTATGACCTCACCCGCTACCTGGAGCACCAACTCCGCAGCTTGGCTGGGACCTATGTGAGTATCCAGCGTAGGAATCTGGGAGTTGGGGAGGAGTGAGGAGTTGGGGAAAGACAGTCCTAACCGTGGAGGGTTCTGGTAAATGATGGGGTGAGGAGGGGCTCTTTGGCTCCCACCAGTCCCCCTGTCTGGTCTA
+
AA>AAFFFAFFFGGGGGGGGGGHGGGGGGGHHFFEGGGHHHHGHGGHHHGHHHHHHHGHHHHHHHHHHHHHGGEEEHHHH?GHGHHGHGHHHEGGGGHHHGHFFGGFHGHHGHHFHHFFHHHHGHGDDCGGGHHHHHGFGEGFHC@CCFDEHFFHHFGHHHHGGGGHHFHHHHHGHHFHHGGGGFFGAFGGGGGCBFGGGGFGGGGDFFFFFFFFFFFFFFFFFFFFEFFFFFFFFFFFFFEFFFFFFFFF
@M05620:37:000000000-D9766:1:1101:19795:9690 1:N:0:3
ACCACACCTTCTACAATGAGCTGCGTGTGGCTCCCGAGGAGCACCCCGTGCTGCTGACCGAGGCCCCCCTGAACCCCAAGGCCAACCGCGAGAAGATGCCCAGGTGAGTGGCCCGCTACCTCTTCTGGTGGCCGCCTCCCTCCTTCCTGGCCTCCCGGAGCTGCGCCCTTTCTCACTGGTTCTCTCTTCTGCCGTTTTCCGTAGGACTCTCTTCTCTGACCTGAGTCTCCTTTGGAACTCTGCAGGTTCTA
+
CCCCDCDCFFFFGGGGGGGGGGHHGGGGHGHHHGGGGGGGGHHHHGGGGGGGHHHHHHHGGGGGGGGGGGGHHHHGGGGHGHHHHGGGGGGGGGHHHHHHHGHGHHGHHHGGHHGGGGGHHHHHHHHHHHGHHCGGGGHGHHGHHGGGGGGGGGGGDABDFGGGGGFFFFFFFFFFFFFFFFFHHFFHHHFHFFFFFFHFFFFFFFFFFFFFFHHFHFFFFFFFFFFFFFFFHFFFFFFFFFFFFFFFFFB
@M05620:37:000000000-D9766:1:1101:27122:9705 1:N:0:3
AGTGCCAGCTCTCAATCGCACAGGGGACCCAGGGCCTGGCCCCTCCATCCAGAAAACCTATGACCTCACCCGCTACCTGGAGCACCAACTCCGCAGCTTGGCCGGGACCTATTGCGTATCCAGCGTCGGAATCTGGGAGTTGGGGAGGCGTGAGGAGGTGGGGAAAGACAGTCCTAACCGTGGAGGGTTCTGGGAAATGATGGGGGGAGGAGGGGCTCTTTGGCTCCCACCAGGCCCCCTGGCTGGGCTAT
+
>A>>A1DFAFFFCFGFFFFAECGAFEGGCEHCFEEE/FGCCG/FGGHEGFFHGHGHHGHHHHHHHHHGHHHGC/EEHEGHFGHHGHGEFFGGGFGEGCGFGH1EECGCGHFFDD1?//?0@FGF<///A<>>><<>G0<<CFHGGE<@.::AC?F09.A.C-A99A.9CF;00;00;BF;;A@-9A@-;9;/;-:9E//9:/;AB----;-BA@@@9A/;B/B;/;;9FAFF--A;A@@---;--A-9--/
@M05620:37:000000000-D9766:1:1101:19023:9708 1:N:0:3
GCGGCTGCTTTGGAAGAGCACACGTCTGAACTCCAGTCACATTACTCGATCTCGTATGCCGTCTTCTGCTTGAAAAAAACAAACACTGGGAGCAGACGACCGCATTCTTTGCTGCATGCCACTTGTGAATTAGACCTTCCCCCTTTCATTCCTTCCCACCTCTACTTGTTTATCACTCTTTATGCTAACCGCTACTGAACGAACACACCCTCAACCTGGGCCTTAGGTGCGTTTCGAACCCACATGGTATT
+
>11>AD@AFFBFGGGGCGGGGGHCGHGFEAFGHH1GAE1FEGGFGHHFHBGFGFFFHHHHEBAGFHGHGHFG0GFHFEG/>/>/001B0/0///B00//>/<>//<22211111B012111111111222211111?1100<//01?1111=11>001<<>>100000<0<000000000000000;0/.-----0000/...--;..9....0;./..----////;//-9-9/-9-;-----//-9/;/
@M05620:37:000000000-D9766:1:1101:16380:9709 1:N:0:3
GAGGCTGCTTTGGAAGAAACTGACAAGCCAGGGACAAAAGATCGGAAGAGCACACGTCTGAACTCCAGTCACATTACTCGATCTCGTATGCCGTCTTCTGCTTGAAAAAAAAAAACCTTCCATCCCGGCTCCTCGCCGCCTCCCCGTGCGTCCACGAGCTGCTGCAACACTGGCACTTCCGTCCGGCCTTTCCGCTTTAGCCCTCTTGTGGATCCCCTTGCCCACTTCTCCGCATTGGTCCTTGTCCCTGA
+
BBBBBBFBFFFFFFGGGGGGGFHBFABABFB4BFFE2FGGAGFCEEBB22BFFBEEGH2FDBBFBB3BFB3D5D5FH5BEGFGFFBBEF?BGCFGF1BF4GFG3BFB3F@<>///?/<<22222@////>EFHFFC---<C..<.@<..-:C?.;.--;D9BFB0/0;;9FB/;90/90;.=AD--@9;;9FBADADF//;//;..;/B/./;BBBABFB/B9/:;FFBF/9;-;;/9//9BFB9/B/B/.
@M05620:37:000000000-D9766:1:1101:3821:9711 1:N:0:3
GAGGCTGCTTTGGACGCAACTGAGAAACCAGGGACACAAGATCGGAAGACCACACATATGTACTCTAGTCAGCTTAATGAATCTGGTATCCCGTCTCCTGGTTTAAAAAAAAAAAAACGTAAAGAAAAAAAATTTGGGAGGAGGGGAGAATTGAGGACTTAGCAAAAGACAGTACTAACCCAGGAAGGAACTGACAAAAGATGGACTGAGGAAGGGACTTTTACCAATCAGAAACTTGCCACACTCCCAGC
+
>1>>>>BA1BD1F11AAEEEG0BBDABGH0BAE0B/0BCGHHAFE//E0BBBF/A/A1DDBAGH1D1DFGG@BD111DD2B21B2B1B21BB/?B0BFGF0BB>BG1FGEG////////00??1100?0->-.<<00..<-...--.-.:09000/0;/000000///./9/000009/9....--9-:/-////99--/-/;9///-9/-/-9-----9/////;9///////////////--//---/-
@M05620:37:000000000-D9766:1:1101:17618:9720 1:N:0:3
AGTGCCAGCTCTCAATCGCACAGGGGACCCAGGGCCTGGCCCCTCCATCCAGAAAACCTATGACCTCACCCGCTACCTGGAGCACCAACTCCGCAGCTTGGCTGGGACCTATGTGAGTATCCAGCGTAGGAATCTGGGAGTTGGGGAGGAGTGAGGAGTTGGGGAAAGACAGTCCTAACCGTGGAGGGTTCTGGTAAATGATGGGGTGAGGAGGGGCTCTTTGGCTCCCACCAGTCCCCCTGTCTGGTCTA
+
CDCCDFFFCFFFGGGGGGGGGGHHGGGGGGHHGGGGGGHHHHGHGGHHHHHHHHHHHGHHHHHHHHHHHHHGGFGGHHHHHHHHHHHHGHHHGGGGGHHHGHHGGGHHGHHHHHHHBHHHHHHHHGGGGGHHHHHHHHHGGHHHGGGGGGGHHHHHHGHHHHGGGGHHHHHHHHHHHHHHGGGGGGGGEGGGGGGGGGGGHGHGGGFFFFFFFFFFFFFFFHHFFFFFFFFFFFFFFFFFFFFFHFFFFFB
@M05620:37:000000000-D9766:1:1101:6447:9722 1:N:0:3
AGTGCCAGCTCTCAATCGCACAGGGGACCCAGGGCCTGGCCCCTCCATCCAGAAAACCTATGACCTCACCCGCTACCTGGAGCACCAACTCCGCAGCTTGGCTGGGACCTATGTGAGTATCCAGCGTAGGAATCTGGGAGTTGGGGAGGAGTGAGGAGTTGGGGAAAGACAGTCCTAACCGTGGAGGGTTCTGGTAAATGATGGGGTGAGGAGGGGCTCTTTGGCTCCCACCAGTCCCCCTGTCTGGTCTA
+
AA>>ADFFBFFFGGGGGGGCEFHHGFEEEEHHBEFEEFHFCHGHGGGHHGHGGHCGHGHGHHHHHGGHHHHGG>EFHEGHBGHHGHGEFHHHGGGGEHGHGHHGFGHHGGHHHHHHGFHHHHHHHGGGFGHHHHHHGG<FGHHHGGCDGDEHHFHHFDCCGHGGEDHFCGFFHFHHHHHHGGGGGGGGEGGEGGFGGGGGGGGGGGFFFFFFF?AF;CFFFFFFFFFFFFFFFFFFFFFFFFFFFFFFFFF
@M05620:37:000000000-D9766:1:1101:7645:9740 1:N:0:3
GAGGCTGCTTTGGAAGAAACTGACAAGCCAGGGACACAAGATAGGAAGAGCACACGTCTGAACTCCAGTCAAATTACTAGATCTAGTATGCCGTCTTCTGCTTGAAAAAAAAAAATATTATTTACTCCTTCCTCCTTCCTTCCCTCCCTGCCCTTCGTCATTTCTCCCTGTTTCTCTCTTCTCCCTTTTTCCTTCGGCCTCTCTTAGCTTCCCTTAGTCCCCTTTGGCTCTTTTCAGATTCTCGATTGTCA
+
>AA>>>BACDBDGCBB4FBAEGDBBABB2ABBAABABFFF2FDAE3DB2BBA2BAABE2B5B3FBBBBFB35DBD355BD@5DDDDD5BDDB/1>B?BBF4B33BF3@1E>EEE/01222B22221111110@><0@@F121?FGFGE<F/0??0>.0.>0>11111F/000000=D0DD0=00<<0:C0/;0;0:.-;.://;;00;;0;/9B0/0;90;ABAFFEF/9C0;000000://;.;;/.///
@M05620:37:000000000-D9766:1:1101:8471:9776 1:N:0:3
AGTGCCAGCTCTCAATCGCACAGGGGACCCAGGGCCTGGCCCCTCCATCCAGAAAACCTATGACCTCACCCGCTACCTGGAGCACCAACTCCGCAGCTTGGCTGGGACCTATGTGAGTATCCAGCGTAGGAATCTGGGAGTTGGGGAGGAGTGAGGAGTTGGGGAAAGACAGTCCTAACCGTGGAGGGTTCTGGTAAATGATGGGGTGAGGAGGGGCTCTTTGGCTCCCACCAGTCCCCCTGTCTGGTCTA
+
AB3>AFFFBFFFGGGFFGGCG?FFFGGGGGHHAFGGGGHHGHGHGGHHHHHHHHHGHGHHHHHHHHHHHHHGG?EGHHHHHGGFHHHGGHHHGGECGGHHGHFCEEHHGHHHHHHHHDHHHHHHHGBFCFHHHHHHHHHGGHHHGGGGGGGHHHHHHCHHGHCGGGHHHHHHHHHHHHHHGCEGGGGG;FFGGGFGGGGGGGGFGGFBFFFFFFBBBBFFFFFFFFFFFFFFFFFFFFFFBFFFFFBFBFB
@M05620:37:000000000-D9766:1:1101:19956:9800 1:N:0:3
AGTGCCAGCTCTCAATCGCACAGGGGACCCAGGGCCTGGCCCCTCCATCCAGAAAACCTATGACCTCACCCGCTACCTGGAGCACCAACTCCGCAGCTTGGCTGGGACCTATGTGAGTATCCAGCGTAGGAATCTGGGAGTTGGGGAGGAGTGAGGAGTTGGGGAAAGACAGTCCTAACCGTGGAGGGTTCTGGTAAATGATGGGGTGAGGAGGGGCTCTTTGGCTCCCACCAGTCCCCCTGTCTGGTCTA
+
>AAABFFFBFFFGGGGGGCFEGHHGGGGGGCHGGGGGFEHHHGHGGHHHGHHHHHHHGHHGHFHHHHHHHHGGGGGHHHHHHHEHHHHGHHHGGCGGHHHGHHGGGHHGHHHHHHHHHHHHHHHHGGGGGHHHHHHHHHGGHHHGGGGCDFHHHHHHGHHHHGGGGHHHGHHHHHHHHHHGGGGGGGGEFGGGGGGGGGGGGGGGGFFFFFFFFFFFFFFFFFFFFFFFFFFFFFFFFFFFFFFFFFFFFF
@M05620:37:000000000-D9766:1:1101:6099:9814 1:N:0:3
AGTGCCAGCTCTCAATCGCACAGGGGACCCAGGGCCTGGCCCCTCCATCCAGAAAACCTATGACCTCACCCGCTACCTGGAGCACCAACTCCGCAGCTTGGCTGGGACCTATGTGAGTATCCAGCGTAGGAATCTGGGAGTTGGGGAGGAGTGAGGAGCTGGCGAAAGACAGTCCTAACCGTGGAGGGCTCTGGTAAATGATGGGGTGAGGAGGGGCTCTTTGGCTCCCACCAGTCCCCCTGTCTGGTCTA
+
AA>AAFD11CFFGGGGFG11EEHEFGE0AEGG00BA/FHHAHGCEGH1DFGHEGFFHGF1BFDHHHHHHFFEEEEEHHHHFGHHHHHHGG1FEEEEEGFGEF1E/EHCEF1BDF2FD1F12G21GCCA//<FC11?FHCFGFHHGGAC-<C>GHFGGG..<C.:-:CACGEFG0:;0FBF9;E@?EBG.AA/;C;BBFFFGGFFF-;?FFFFBF?-@=EFBF9/9/BEF-FBFFBFFFFA-ABF///;FFB
@M05620:37:000000000-D9766:1:1101:13196:9831 1:N:0:3
ACCACACCTTCTACAATGAGCTGCGTGTGGCTCCCGAGGAGCACCCCGTGCTGCTGACCGAGGCCCCCCTGAACCCCAAGGCCAACCGCGAGAGGATGACCCAGGTGAGTGGCCCGCTACCTCTTCTGGTGGCCGCCTCCCTCCTTCCTGGCCTCCCGGAGCTGCGCCCTTTCTCACTGGTTCTCTCTTCTGCCGTTTTCCGTAGGACTCTCTTCTCTGACCTGAGTCTCCTTTGGAACTCTGCAGGTTCT
+
BBBBBBBBFFFFGGGGFGGDGDGFEGGGHDHFHGGEGFGGGHHHHGGGDEGGHHFHHHHGGGGGGFGGGGGHHHHGGGGHGHHHGGGGCFCGG>?GBHHHHHEGEHFBHGHFGHHGGCGGHHHHHHHHHHFFGHCFGFGHGFHDFFGGGGGGGGGGEABGADGGGFFFFFFFFFFFFFFFFFFFFBBFFFFFFFFDDFFFFFFFFFFFFFFFFFFFFFFFFFFFFFFFFFFFFFFFFFFFFFFFFFF.FFF
@M05620:37:000000000-D9766:1:1101:10248:9865 1:N:0:3
AGTGCCAGCTCTCAATCGCACAGGGGACCCAGGGCCTGGCCCCTCCATCCAGAAAACCTATGACCTCACCCGCTACCTGGAGCACCCACTCCGCAGCTTGGCTGGGACCTATGTGAGTATCCAGCGTAGGAATCTGGGAGTTGGGGAGGAGTGAGGAGTTGGGGAAAGACAGTCCTAACCGTGGAGGGTTCTGGTAAATGATGGGGTGAGGAGGGGCTCTTTGGCTCCCACCAGTCCCCCTGTCTGGTCTA
+
>A>>>FFCAFFFF4BFFFFAE?GFG?AEEEFH2AEA2BFGAGEFFGHHGGHHFHHBBEHFFFEHHDFHHHHEE>>EHHFG?FGHHH11?GHCEECEEHFGGHHGGGHHGHHHHHHFHHHHHHHHHGGAGGHBGHHHGHCFGHHHGGEDG.CGH0DH<E<GHHGGC.CGGHFHHHHHHGHGGGFGDEGGAFFGGGFBFGGGGGGGGFFBFFFFFFBBBBFFFFFFFFFFFFFFFFFFFFFFBFFFFFFFFFF
@M05620:37:000000000-D9766:1:1101:11523:9885 1:N:0:3
AGTGCCAGCTCTCCATCGCACAGGGGACCCAGGGCCTGGCCCCTCCATCCAGAAAACCTATGACCTCACCCGCTACCTGGAGCACCCACTCCGCAGCTTGGCTGGGACCTATGTGAGTATCCAGCGTAGGAATCTGGGAGTTGGGGAGGAGTGAGGAGTTGGGGAAAGACAGTCCTAACCGTGGAGGGTTCTGGTAAATGATGGGGTGAGGAGGGGCTCTTTGGCTCCCACCAGTCCCCCTGTCTGGTCTA
+
>AA>>D@FBFFFG4FEGEF2E?GDGEAFGEHHABEEFFGHHHGHGGHHHFHHHGHFGEHGGEGHHDFGHHHEE/>EGFFG2BFGGH1??GF?>ECEEHFGGHHGGGHHGHHHHHHHHHHHHHHHHGG?DGHHHHHHHH<<EGGGGG.CGACGHDGH<EHHHHGGG:GFCGGFHHHHHHGGGGGGGFGGGGGGGGGFGGGGFGGGGFFBFFF/DFBBBBFFFFFFFFFFFFFFFFFFFFFFBFFFFFFFFFB
@M05620:37:000000000-D9766:1:1101:19940:9943 1:N:0:3
GAGGCTGCTTTGGAAGAAACTGACAGGCCAGGGCAAAACGTTCGTAAGGGCCCGCGTAAGAACTCCGGTCACATTACTCGATCTCATATGCCGTCTTCTGCTTGAAAAACACCACAAACCAACAGCAAATAAATCAGGCAGGTCCGCTATAGAAATCTTTTAAATCCAAATGAACAATTCACATCATGTGTACTTTTCACTAACAATCCAGGAACAAAACAACTTAAGATAACACTTCTGAACTCCAATCC
+
BBBBBBFBFFFFGGGGFGGGGFG4F4AA2F4BE2BFGH2222B2B22B31BA000A001BD52B5B1/>>1@FHHHHGF1?3?B444BB4BB>/>0/B4B4BGCGHHFH/?0/?//??//////@0<222@22@<1110<//?11--.-.111=<<00000000<0/0<000000<:;:::;00:0;000;0;:00000;;;/;;C:FF00;.9.//;;.:.990900;0009B/9B////9;;;;B:;/;
@M05620:37:000000000-D9766:1:1101:10260:9960 1:N:0:3
AGTGCCAGCTCTCAATCGCACAGGGGACCCAGGGCCTGGCCCCTCCATCCAGAAAACCTATGACCTCACCCGCTACCTGGAGCACCCACTCCGCAGCTTGGCTGGGACCTATGTGAGTATCCAGCGTAGGAATCTGGGAGTTGGGGAGGAGTGAGGAGTTGGGGAAAGACAGTCCTAACCGTGGAGGGTTCTGGTAAATGATGGGGTGAGGAGGGGCTCTTTGGCTCCCACCAGTCCCCCTGTCTGGTCTA
+
ABAAAFFFCFFFG4BGGFGGFCHCG2BAEGHHAEEEGFHHHHGHGGHHFFHHHHHFFEFHGEGHHBFGHHHEE/>EGHBFBFGHHF1?EGHGEGCGCHBFFHHGGGHHGHHHGHHHHHGHHHGGHGGFGGHHFHHGHH0FEGFFGGA-C<<CF0D<<EGHHHGG..:::CEFHHHHHGHGGGEG?EDGFGGGGGGGGGGGGGGGGFDFFFEFFFFFFFFFBFFFFFFFF/FFEFFFFFFFFFFFFFFFFFB
@M05620:37:000000000-D9766:1:1101:17287:9988 1:N:0:3
AGTGCCAGCTCTCAATCGCACAGGGGACCCAGGGCCTGGCCCCTCCATCCAGAAAACCTATGACCTCACCCGCTACCTGGAGCACCAACTCCGCAGCTTGGCTGGGACCTATGTGAGTATCCAGCGTAGGAATCTGGGAGTTGGGGAGGAGTGAGGAGTTGGGGAAAGACAGTCCTAACCGTGGAGGGTTCTGGTAAATGATGGGGTGAGGAGGGGCTCTTTGGCTCCCACCAGTCCCCCTGTCTGGTCTA
+
BA>ABFFFBFFFGGGGGGGGGGHGGGGGGGHHEGGGGGHHHHGHGGHGHFHHHHHHHGHHHHHHHHHHHHGGG@EGHFHHHHHHHHHHGHHHGGGGGHHHGHHGGGHHGHHGHHHHHFHGHHHHHGGGGGHHHHHHHHHFDGHGGGGGGGGGHHHFHGHHHGGGGGHHHHHHHHHHHHHHGGGGGGGG;AFGGGFGGGGGGGGGGGFFFFFFFFFFFFFFFFFFFFFFFFFFFFFFFFFFFFFFFFFFFFB
@M05620:37:000000000-D9766:1:1101:13928:9998 1:N:0:3
ACCACACCTTCTACAATGAGCTGCGTGTGGCTCCCGAGGAGCACCCCGTGCTGCTGACCGAGGCCCCCCTGAACCCCAAGGCCAACCGCGAGAAGATGACCCAGGTGAGTGGCCCGCTACCTCTTCTGGTGGCCGCCTCCCTCCTTCCTGGCCTCCCGGAGCTGCGCCCTTTCTCACTGGTTCTCTCTTCTGCCGTTTTCCGTAGGACTCTCTTCTCTGACCTGAGTCTCCTTTGGAACTCTGCAGGTTCT
+
BBBAABBBFFFFGGGGFGGDGDHHGEEBAEGGAFFEDGGGGHHHHGGGDFGGFHGHHHHGEGCGGDGGGGGFHFHGGGFHEEHHHGGEGGCBCGGFDGHHHHGHGHHBHHHGGHHGGGGGHHHHHHHHFHHGHHGGGGDHGHHGHGGGGGGGGGGGGGG-BGGGGGBFBBFFFFFFFFFFFFFFFFFFFFFFFFBDFFFFFFFFFFFFFFFFFFFFFFFFFFFF/FFFFFFFFFFEFFFFFFFFFFFFFFF
@M05620:37:000000000-D9766:1:1101:7526:10019 1:N:0:3
AGTGCCAGCTCTCAATCGCACAGGGGACCCAGGGCCTGGCCCCTCCATCCAGAAAACCTATGACCTCACCCGCTACCTGGAGCACCAACTCCGCAGCTTGGCTGGGACCTATGTTGAGTATCCAGCGTAGGAATCTGGGAGTTGGGGAGGAGTGAGGAGTTGGGGAAAGACAGTCCTAACCGTGGAGGGTTCTGGTAAATGATGGGGTGAGGAGGGGCTCTTTGGCTCCCACCAGTCCCCCTGTCTGGTCT
+
AA>ABFFFBFFFGGGGGGFGGGHHGGGGGGHHGGGGGGHGHHGHGGFGHHHHHGHHHGHGHHHHHHHHHHHGGGGGHHHHHHHHHHHHGHGHGGGGGHHHGHHGGGHHGHHHHHHGHHHHHHHHHGFEDGDHFHHHHGGHF?GHHGGGGGGGHGHHGFDGHHHGGGGHGFGHHGGHGHHHGGAFFDGGG;.FGGF;CFFGGGGGGGFABFFFFFFFFFDEFFBFFFFFFFFFFFFFFFF?DAEFFFFFFFB
@M05620:37:000000000-D9766:1:1101:23904:10048 1:N:0:3
GAGGCTGCTTTGGACGAACCTCATAAACTAGTGACACAAGATCGGATTAACACGCCTACTTACTTTAGTTATGTGATAGCATCTGGTATCCCTTCTACTCCTACAAGCAACAACACGTACTTAAAGGCTCCTCGCCGCCTCCCAGGGCGTCAACGCGCTGCTGCACCCCTGGCCAGTCCGTCAGGCATTTCCGCTTTCGCACTCTTGTGGCTCCAATTGACCAATTCGCCTCCTTGGTACTTGTAACTGAC
+
>3A>>AC3BBB@FAAAEEAEGABADF535BADD55D3BCF2AB2A2A235DD310A1123555AB55AA5555DD55D5D@@BD@D@@44FGHFH@4BB3BB333@3?23B1?//?/0??/44334B?FBFGHG////>CGHA22////>/..<.->-<<.0C0//;:-:C.;.;GFBC?.C.;C/.;FGFFADDGG09A.-9/;:/BB.9AFE9;/B/FFB/9/9B....;.;B/;999BFBFF9;;BBF
@M05620:37:000000000-D9766:1:1101:3557:10055 1:N:0:3
GAGGCTGCTTTGGAAGAAACTCATAAATTAGGGCAACAAGATCGGATGGACATGGATATGTATTTTAGTTAGCTTACTGAATCTGGAATAACGGCCAATGTTTTAAAACAAAAACAAGGAAAGCCTCTTATGATACCACAAGAACCCAAAACACCCTATGACCTTGTGCAAAGCAATCCAGGAACCCCCAATTGACCGCGCACCCTTCTGAAATCCAATCACGCACACGTATCTCTTTTGCAATCTCCAGC
+
A1AA>AFAFBD1G11BFGCGG1GDG3133BABG00FEHA00ABAAA/A/0BF110B1A2DA222DD2B1222BBG11DA2F2DDF11B@@@G//>/>FGF2@BBBF111?>00/?/?0?0B00B0BB111>B222>B11//B000?///B/@?0</<0@1111111?1111100?01<0<10.00>.<<-</00=00-----;:C.9/;0;0;;;9;00;:;..-;-.-990-///;;//////://;///
@M05620:37:000000000-D9766:1:1101:14879:10093 1:N:0:3
ACCACACCTTCTACAATGAGCTGCGTGTGGCTCCCGAGGAGCACCCCGTGCTGCTGACCGAGGCCCCCCTGAACCCCAAGGCCAACCGCGAGAAGATGACCCAGGTGAGTGGCCCGCTACCTCTTCTGGTGGCCGCCTCCCTCCTTCCTGGCCTCCCGGAGCTGCGCCCTTTCTCACTGGTTCTCTCTTCTGCCGTTTTCCGTAGGACTCTCTTCTCTGACCTGAGTCTCCTTTGGAACTCTGCAGGTTCT
+
ABABBBAAFFFFFGGBFGGGFGGFEEFGH?GHHGGEEEGCEHHHHGGGAEEEHEAGHHFGGGGGFG@EGGGHHHEEGGGHGHHHEGGGGCGGCFHHHFHHHHC/FCFGFGDGFHHCG?@DFFF<GEDB0<CDAG@;DD:.CG/:/C9B9BF.CBAEGABG@BA9F9>FB=FFFBBFFFFB/FFFFBBB9BBFFF=ADBFBFDFEAFFF/BFFBFFFFFBFFF99FFFFBBFBFFFFEFFEB/BBFEFFFFF
@M05620:37:000000000-D9766:1:1101:12815:10096 1:N:0:3
AGTGCCAGCTCTCAATCGCACAGGGGACCCAGGGCCTGGCCCCTCCATCCAGAAAACCTATGACCTCACCCGCTACCTGGAGCACCAACTCCGCAGCTTGGCTGGGACCTATTGAGTATCCAGCGTAGGAATCTGGGAGTTGGGGAGGAGTGAGGAGTTGGGGAAAGACAGTCCTAACCGTGGAGGGTTCTGGTAAATGATGGGGTGAGGAGGGGCTCTTTGGCTCCCACCAGTCCCCCTGTCTGGTCTAT
+
ABABBFFFCFFFGGGGGGGGGGHHGGGGGGHHGGGGFGHHHHGHGGHHHHHHHHHHHGHHHHHHHHHHHHGGGEGGHHHHHHHHHHHHGHHHGGGGGHHHGHHGGGFHGHGHHHHFGDGHHHHHGEDGGFHHEHHHHCFEGFGGG.@DAGGHHGH<EGHHHGGGGGGGHEGGHHHHFHHGGGGGGGGCFFGGGFFCFGFGGGGFG:@EFFFFDFFF;EFFFFFFFFFFFFFFFFFFFEFFFFFFFFFFFFF
@M05620:37:000000000-D9766:1:1101:8225:10102 1:N:0:3
AGTGCCAGCTCTCAATCGCACAGGGGACCCAGGGCCTGGCCCCTCCATCCAGAAAACCTATGACCTCACCCGCGACCTGGAGCACCAACTCCGCAGCTTGGCTGGGACCTATGTGAGTATCCAGCGTAGGAATCTGGGAGTTGGGGAGGAGTGAGGAGTTGGGGAAAGACAGTCCTAACCGTGGAGGGTTCTGGTAAATGATGGGGTGAGGAGGGGCTCTTTGGCTCCCACCAGTCCCCCTGTCTGGTCTA
+
AAAABFFFBFCDEGGGGEGGE2BGC2AAEE2GFEGE2EGF2AEA1AGHEGH3FFF2BFHGG35BGDBFGHF>EEG@EGGGF1GEHE0?EHHHGGGGECGHGFHGGDHHGHHBGFHHHHHHHHHHHGGFCFHHHHHHHH<FGHHHGG.CGACGHBGH:EGHHHGGEAGH/F/BGGGGGGGGGGGGDGGGGGGGGFFFFFFFFFFFFFFBFFFFFFBBBBFFFFFFFFFFFFFFFFFFFFFFBFFFFFFFFFF
@M05620:37:000000000-D9766:1:1101:8445:10141 1:N:0:3
AGTGCCAGCTCTCAATCGCACAGGGGACCCAGGGCCTGGCCCCTCCATCCAGAAAACCTATGACCTCACCCGCTACCTGGAGCACCAACTCCGCAGCTTGGCTGGGACCTATGTGAGTATCCAGCGTAGGAATCTGGGAGTTGGGGAGGAGTGAGGAGTTGGGGAAAGACAGTCCTAACCGTGGAGGGTTCTGGTAAATGATGGGGTGAGGAGGGGCTCTTTGGCTCCCACCAGTCCCCCTGTCTGGTCTA
+
>A1>ABDFAFFFE1FGGGGGEGHCFGGEA?GH0E?EFCHFFGEHGGHHEFGHB0ABGGHFHHFGHHHHHHGGGGEGHHHHEHHHFHHHGCGHGGGGGFHHGFFE/<GHGHHHHFHHHGHHHHHHF?CECGFGFFHHHGGGAFD1CGFGGGCHHFDFCC<GHHCCEGHEHHHHG0CGHHHHGGGGGEC@EFFGGGFGGGGGGGGFAAF@FFE99-@@@@FFFF/FFFFEFFFFFFFFFF?F@-BFFFBFFFF
@M05620:37:000000000-D9766:1:1101:13892:10162 1:N:0:3
AGTGCCAGCTCTCAATCGCACAGGGGACCCAGGGCCTGGCCCCTCCATCCAGAAAACCTATGACCTCACCCGCTACCTGGAGCACCAACTCCGCAGCTTGGCTGGGACCTATGTGAGTATCCAGCGTAGGAATCTGGGAGTTGGGGAGGAGTGAGGAGTTGGGGAAAGACAGTCCTAACCGTGGAGGGTTCTGGTAAATGATGGGGTGAGGAGGGGCTCTTTGGCTCCCACCAGTCCCCCTGTCTGGTCTA
+
AAAABFFFBFFFGFGGGGGEG?FEGAEEGGHGGGGEAFHHHHGHGGHGHHHHHHGHHGHHHHHHHHHHHHHGGGGGHGGFGGG1GHGHGHHHGG/EGGHHDHHGGGHHGHHHHHHHHHHHHGHHHGCDGGHHHHHHHHHGGHHHGGGGGGGHHHHHGGHHGHGGGGHHHHHHHHHHHHHHGDEGFGGG;CFGGG9FGGFFGFGGGGFFFFFFFFFFFFFFFFFFFFFFFFFFFFFFFFFFFFFFFFFFFF9
@M05620:37:000000000-D9766:1:1101:8791:10179 1:N:0:3
AGGGCCAGCTCTCCATAGCACAGGGAACCAAGTGCATGGCCCCTCCATCCAGAAAACCTATGACCTCACCCGCTACCTGGCGCACCCCCTCCGCAGCTTGGCTGGGACCTATGTGAGTATCCAGCGTAGGAATCTGGGAGTTGGGGAGGAGTGCGGAGTTGGGGAAAGCCAGTCCTAACCGTGGAGGGTTCTGGTAAATGATGGGGTGAGGAGGGGCTCTTTGGCTCCCACCAGTCCCCCTGTCTGGTCTA
+
>>11>>111CFFF1FA3B11B1B0C0ABFAAG1ADDABACBFEA/EFFHAGFFGGBBEG1BADDGDBFGHH/A>/>FF@B0>BEECA>>EGEEA?E>>BGFFHGGFHHCC1FDFG>FHHHHHFGHGG/BE<1FGHHGH0?EGHFGG.>C.<CG0AC-ACHHHGG..:;/;/;FGGGF0FFAGGG.;EGGGFGGGCFFFFFFFFFFFF@?FFBAF@<@@FFFFFFFFFFFBFF?FFFFFFF@FFFFFFFFFF
@M05620:37:000000000-D9766:1:1101:27062:10223 1:N:0:3
AGGACCAGCTCTCCATCGCACAGGGGACCCAGGGCTTGGCCCCTCCATCCAGAAAACCTATGACCCCACCCGCCACCTGGGGCACCCACTCCGCAGCTTGGCTGGGACCTATGTTGATTATCCCGCGTGGGACTCTGGACGTTGGGGCGGGGTGCGGGGTTGGGGAACGCCAGTCCTACCCGTGGCGGGTTCTGGTAACTGATGGGGTGCGGCGGGGCTATTTGGCTCCCCCCAGTCCCCCTGTCTGGTCT
+
>>11>>11>FFFFGG11AA1A0F0F00AA0BB0AE0/AEGFGGCEFHHHAGGHHH0BEHF1FGHH0B/EEE/F/>EGFBG//ECGG/??GHB/?/E/0BB/FHGGCGGFHHHHH2>22222@@<<@@</>@G000<>G10<<CGHG-.;@9@-99;-9---;@@--A--A;--:B//B9F---;--;;--9-/;/9:B/////9BFB---;--;9@----;B/B//;BEA-A--;/;BFEB;E///;/FBB
@M05620:37:000000000-D9766:1:1101:19244:10223 1:N:0:3
AGTGCCAGCTCTCAATCGCACAGGGGACCCAGGGCCTGGCCCCTCCATCCAGAAAACCTATGACCTCACCCGCTACCTGGAGCACCAACTCCGCAGCTTGGCTGGGACCTATGTGAGTATCCAGCGTAGGAATCTGGGAGTTGGGGAGGAGTGAGGAGTTGGGGAAAGACAGTCCTAACCGTGGAGGGTTCTGGTAAATGATGGGGTGAGGAGGGGCTCTTTGGCTCCCACCAGTCCCCCTGTCTGGTCTA
+
AABABFFFCFFFGGGGGGGGGGHGGFGGGGHHGGGGGGHHHHGHGGHHHHHHHHHHHGHHHHHHHHHHHHHGGGGGHHHHHHHHHHHHGGHHGGGGGHHHGHHGGGHHGHHHHHHHHHHHHHHHGGDGGGHHHHHHHHHGGHHHGGGGGGGHHHHHHGHHHHGGGGHHHHHHHHHHHHHHGFEGGGGGEFGGGGGGGGGGGGGGGGFFFFFFFFFFFFFFFFFFFFFFFFFFFFFFFFFFFFFFFFFFFFB
@M05620:37:000000000-D9766:1:1101:19263:10228 1:N:0:3
ACCACACCTTCTACAATGAGCTGCGTGTGGCTCCCGAGGAGCACCCCGTGCTGCTGACCGAGGCCCCCCTGAACCCCAAGGCCAACAGCGAGAAGATGACCCAGGTGCGTGGCCCGCTACCTCTTCTGGTGGCCGCCTCCCTCCTTCCTGGCCTCCCGGAGCTGCGCCCTTTCTCACTGGTTCTCTCTTCTGCCGTTTTCCGTAGGACTCTCTTCTCTGACCTGCGTCTCCTTTGGAACTCTGCAGGTTCT
+
AAAAAABBBFCFGGGGAGFAGBHFG22A4AFBAAFA2EFG?GHCGGGA1AEFBGECBGBA0E?FG?FGG/12BBGGG?/G//GHGG/?BE<<<DCB2B2<?G/GGHF2<F///0C/<CDCHHB1FFG0G<BD.C-<-C::CGB.:::::0CF.0A9.E--;9FGB-9.-9/BB/F/9/9B9;/:FFBBFB/B/9-:ABABB.B9DDFB999B9BFEFFE/99FF.9.@DBFBFFBB/9B/9FFF/BFFBBF
@M05620:37:000000000-D9766:1:1101:17785:10230 1:N:0:3
AGTGCCAGCTCTCAATCGCACAGGGGACCCAGGGCCTGGCCCCTCCATCCAGAAAACCTATGACCTCACCCGCTACCTGGAGCACCAACTCCGCAGCTTGGCTGGGACCTATGTTGAGTATCCAGCGTAGGAATCTGGGAGTTGGGGAGGAGTGAGGAGTTGGGGAAAGACAGTCCTAACCGTGGAGGGTTCTGGTAAATGATGGGGTGAGGAGGGGCTCTTTGGCTCCCACCAGTCCCCCTGTCTGGTCT
+
AAAABFFFBFFFGDGGGFGGGFHGDEFGGGHHGGGGFGHHHHGHGGHHHHHHHHHFHGHHHHHHHHHHHHHFGGGGHEGFHHHGHHHHGHHHGGGGGHHHGHHEFGHHGHHHHHHHHCFHHHHHFBDEEDDHGHHHHGHHGCGHHGGGGGGGHHHHHHGGGHHGGGGHHHHHHCGHHHFCFFDEGGGGACFGGGFBFGFGGGFGGGFFDFFFFFFFFFFFFFFFFFFFFFFFFFFBFFFFFFFFFFFF:BB
@M05620:37:000000000-D9766:1:1101:9064:10291 1:N:0:3
GAGGCTGCTTTGGAAGAAACTGACAAGCCAGGGACACAAGATCGGAAGAGCACACGTCTGAACTCCAGTCACCTTACTTGATCTCGTATGCCGTCTTCTGCTTGAAAAAAAAAAAAATCACCCTCTTCTGCCTCTCTTCTTTTTTTCTTCGTTCATCGTTGTTGCCCTCCCTTCCTCCCGTTTTCTTTTTCTGGTCGCTTCTTGGGATCGTCTTTGCTCTTTGGCTCCCCCCCTTCCCCCTGTCTGTGCTT
+
BABBBAFBFFFFGFGGGGGGFFFABFBBFHGGGGGGGGGEFHGFFCFEFBFAFGHABGHF5BBGGBBFFGDDB3BEGG5BGHFFHFBEG3FGG1FG?BFH@BFBFGHGHGFGGC<//022@0<//01?11111?10<=11>D11--C<0<./<G/0<::./...;:GG::./:;:BFB..;;/.;000;99B99C9--9../;/;A./9.9AE.//;;///;/9/BFE.DDB-;.;BFFFF.;/:////9/
@M05620:37:000000000-D9766:1:1101:3439:10307 1:N:0:3
ACCACACCTTCTACAATGAGCTGCGTGTGGCTCCCGAGGAGCACCCCGTGCTGCTGACCGAGGCCCCCCTGAACCCCAAGGCCAACCGCGAGAAGATGACCCAGGTGAGTGGCCCGCTACCTCTTCTGGTGGCCGCCTCCCTCCTTCCTGGCCTCCCGGAGCTGCGCCCTTTCTCACTGGTTCTCTCTTCTGCCGTTTTCCGTAGGACTCTCTTCTCTGACCTGAGTCTCCTTTGGAACTCTGCAGGTTCT
+
AAABBABAFFFFGGGGGGFFGGHHGGGGEGHHHFGGDGGEGHHHHGGEAFGGDGHHHHHGFEEGGGGGGGGHHHHGGGGHGHHHHGGGGGGFGGGBDGHHHHGHGHFHHGFGGHHGG?DGHHHHHHHHHHHGHFGGGGGGGHGGHGGGGGGFGGGGGG?CFGGGGGFFFDFFFFFFFFFFFFFFFFFFBFFFFFFADFFFFFFFF.BFFFFFFFFBFFFFFFFFFFFFFFFFFFFFFFFFFFFFFFFFFFF
@M05620:37:000000000-D9766:1:1101:4284:10353 1:N:0:3
AGTGCCAGCTCTCCATCGCACAGGGTACCCAGTGCCTGGCCCCTCCATCCAGAAAACCTATGACCTCACCCGCTACCTGGGGCACCCACTCCGCAGCTTGGCTGGGACCTATGTGCGTATCCCGCGTCGGACTCTGGGCGTTGGGGCGGCGTGCGGCGTTGGGGCCCGCCCGTCCTCCCCGTGGCGGGTTCTGGTAAATGCTGGGGTGAGGCGGGGCTCTTTGGCTCCCCCCCGTCCCCCTGTCTGGTCTA
+
>>>1>BD1>CFFGGGBBAE1E0GEFA011B1A11B11BFGAGGAEEEFFB1B1AB0BEFFAB2FH1BBGAEA>//>GDBB//B>EGG??GG0>?//>B1>>B1?EGA0?B1BDB22?FECHH1<C/B/>///>FGGG0<ACAA<--.C@?=;;A@@@@@=@-9@A@-@@;;-@BFB//;9@BF?@@-9@FFFFFF:;;;B/9BBB@:@-A--9--;@@FFFFEF/BFEA-B@-;BBFFFF;EFFFFFFFF/
@M05620:37:000000000-D9766:1:1101:4825:10365 1:N:0:3
ACCACACCTTCTACAATGAGCTGCGTGTGGCTCCCGAGGAGCACCCCGTGCTGCTGACCGAGGCCCCCCTGAACCCCAAGGCCAACCGCGAGAAGATGACCCAGGTGAGAGGCCCGCTACCGCTTCTGGTGGCCGCCTCCCTCCTTCCTGGCCTCCCGCCGCTGCGACCTTTCTCACTGGTTCTCTCTTCTGCCGTTTTCCGTAGGACTCTCTTCTCTGACCTGCGTATCCTTTGGAACTCTGCAGGTTCT
+
ABBCCBCCFFFFGGGGGGGGGGHHGEFGHGHHHGGGGGGGGHHHHGGGEGGGFHHHHHHGGGGGGGGGGGGHHHHGGGGHGHHHHGGGGGGGGGHHHH22?2G//<?<?11<<F.C@C--/--<.<00D</:CC@C-.:9./;AB09BFG/;9BFG..-:--;-.-9@-:BB9::/::FF/://:;/F99FBFB-ADFABBD/AD.:9BB/9;////;9/BFFBACD..;/:BF/:///9BF//;F.;F/:
@M05620:37:000000000-D9766:1:1101:8853:10385 1:N:0:3
AGTGCCAGCTCTCAATCGCACAGGGGACCCAGGGCCTGGCCCCTCCATCCAGAAAACCTATGACCTCACCCGCTACCTGGAGCACCAACTCCGCAGCTTGGCTGGGACCTATGTGAGTATCCAGCGTAGGAATCTGGGAGTTGGGGAGGAGTGAGGAGTTGGGGAAAGACAGTCCTAACCGTGGAGGGTTCTGGTAAATGATGGGGTGAGGAGGGGCTCTTTGGCTCCCACCAGTCCCCCTGTCTGGTCTA
+
BBABBFFFBFFFGGGGGGGGGGHHGGGGGGHHGGGGGGHHHHGHGGHHHHHHHHHFGGHHHHHHHHHHHHHGGEGGHHHHCGHHHHHHGHHHGGGGGHHHGHHGGGHHGHHHHHHHHHHHHHHHHGGDGGHHHHHHHGHGGHHHGGGGGGGHHEHHHGHHHHGGGGHHGHHHHHHHHHHHGGGGGGGGEGFGGGFGGGGGGGGGGGFFFFFFFFFFFFFFFFFFFFFFFFFFFFFFFFFFFFFFFFFFFFF
@M05620:37:000000000-D9766:1:1101:16952:10424 1:N:0:3
AGTGCCAGCTCTCAATCGCACAGGGGACCCAGGGCCTGGCCCCTCCATCCAGAAAACCTATGACCTCACCCGCTACCTGGAGCACCAACTCCGCAGCTTGGCTGGGACCTATGTGAGTATCCAGCGTAGGAATCTGGGAGTTGGGGAGGAGTGAGGAGTTGGGGAAAGACAGTCCTAACCGTGGAGGGTTCTGGTAAATGATGGGGTGAGGAGGGGCTCTTTGGCTCCCACCAGTCCCCCTGTCTGGTCTA
+
>1>>ADDFAFF@BGGDF1FFCEEGAEGGEEHHGGC/AAFECGGHGGHH1FGBE01FGE0GHHFHFHCGHHHGGG@@GFHCFHH/0?BGG0GHGCGEECFHGHHGG/0FGBF1G2>FGGFBBDGBGCB<BC<GFHHB10??<C1FCCF@@EC<.0DA0A<C0/--.;:CGFCHFHFCGHHH-.9A.9;@9=AFFGCCF90;9FBBGGF<FF?FFF-9@-9FFFF/9FFFFBFFFF9B9BEB-9FFF///;/B
@M05620:37:000000000-D9766:1:1101:27923:10434 1:N:0:3
AGTGCCAGCTCTCAATCGCACAGGGGACCCAGGGCCTGGCCCCTCCATCCAGAAAACCTATGACCTCACCCGCTACCTGGAGCACCAACTCCGCAGCTTGGCTGGGACCTATGTGAGTATCCAGCGTAGGAATCTGGGAGTTGGGGAGGAGTGAGGAGTTGGGGAAAGACAGTCCTAACCGTGGAGGGTTCTGGTAAATGATGGGGTGAGGAGGGGCTCTTTGGCTCCCACCAGTCCCCCTGTCTGGTCTA
+
AABBBFFFBFFFGGGGGGGGGEFHGEGGGGHHGGGGGGHHHHGHGGHHHHGHGFFHGGHHHHHHHHHHHHHGGGGGHHHHHHHFHHFHGEGHGG/EGGHHEHHGGGHHGHHHHHHHHBGHHHFHHGCDFGHHHHHHHHHG?GHHGGFGGGGHHHHHHGHHHHGGGGGHHHGHGHHHHHHHGFGGGGGG9FGGGGFGGGGGGGGGGGFFFFFFFFFFFFFFFFFFFFFFFFFFFFFFFFFFFFFFFFFFFFB
@M05620:37:000000000-D9766:1:1101:3245:10444 1:N:0:3
AGTGCCAGCTCTCAATCGCACAGGGGACCCAGGGCCTGGCCCCTCCATCCAGAAAACCTATGACCTCACCCGCTACCTGGAGCACCAACTCCGCAGCTTGGCTGGGACCTATGTTGAGTATCCAGCGTAGTAATCTGGGAGTTGGGGAGGAGTGAGGAGTTGGGGAAAGACAGTCCTAACCGTGGAGGGTTCTGGTAAATGATGGGGTGAGGAGGGGCTCTTTGGCTCCCACCAGTCCCCCTGTCTGGTCT
+
11>AAFFFAFFFGGGGGFFFEGHHCGFGGGHCFGEEFFHHHHGEGGHHHHEFFH1GHFFHHGFGGHHEGHF?EEEGHHHHHHHGHHHHGHHHGGGGEHHHGHH//?FGEGHHBHFFGFGHHHFHF@</?>/@@GGGB?GFF??1<<@FC-AEC.=0CG?/<=G@CEGEGHHBHGHHGFGHGAA?-.9E@GFGFF000;FFFGFF0.9A@AFFF?A@?;@;FF/;/;9BFFFFFF9BFFFFB-9FBF9//;;
@M05620:37:000000000-D9766:1:1101:3977:10446 1:N:0:3
AGTGCCAGCTCTCAATCGCACAGGGGACCCAGGGCCTGGCCCCTCCATCCAGAAAACCTATGACCTCACCCGCTACCTGGAGCACCAACTCCGCAGCTTGGCTGGGACCTATGTGAGTATCCAGCGTAGGAATCTGGGAGTTGGGGAGGAGTGAGGAGTTGGGGAAAGACAGTCCTAACCGTGGAGGGTTCTGGTAAATGATGGGGTGAGGAGGGGCTCTTTGGCTCCCACCAGTCCCCCTGTCTGGTCTA
+
AA1>AFD1>CCFFGGGGFAFE?FEC?EEGEHFFEG//ACFFEEHGGHHFHHHGHGHHGHFHFFFHGHGEHHGG@EGGHHAFHHHHEAGGHHHGCGGGBGHGHHGGGHHGHHHHHHHHHHHHHHHHGGGGGHHHHHHHHFFCHHHGGECGFFHHHHGFGGHHHGGGGHHHHHHHHHHHHHHGGGGGGGGGGGGGGCFGGGGGGGGGGB@FFFFFF@@@@FFFFFFFFFFFFFFFFFFFFFF@FFFFFFFFFF
@M05620:37:000000000-D9766:1:1101:3963:10461 1:N:0:3
AGTGCCAGCTCTCCATCGCACAGGGGACCCAGGGCCTGGCCCCTCCATCCAGAAAACCTATGACCTCACCCGCTACCTGGCGCACCCACTCCGCAGCTTGGCTGGGACCTATGTGCGTATCCAGCGTCGGCCTCTGGGCGTTGGCGCGGCGTGCGGCGTTGGGGACCGCCAGTCCTCACCGTGGCGGGTTCTGGTAAATGATGGGGTGAGGCGGGGCTCTTTGGCTCCCACCCGTCCCCCTGTCTGGTCTA
+
>A>>>BB4>BFFGBGBBAEEEAFAF22A2BBF22B22BFG2BEFEFBGDAB3333BBE3CBB5DFDBFGGFEE>/EGH3B1>?>EE/??BFFEE?E>BBBEG3/?/BB/??BDDF2?FDGGH2@FDG/>A-..FGGF0.<<D-./-.::-;AA.9---9@D.-9;9.--;-;;BBF//;A9FFF-@@BBEFFBFB9/9FF/BFBAA.@AA?.--;@FFFFFEFFFE/AE.AA.;.AD9AF-A9FFBFF/BB
@M05620:37:000000000-D9766:1:1101:13051:10477 1:N:0:3
AGTGCCAGCTCTCAATCGCACAGGGGACCCAGGGCCTGGCCCCTCCATCCAGAAAACCTATGACCTCACCCGCTACCTGGAGCACCAACTCCGCAGCTTGGCTGGGACCTATGTGAGTATCCAGCGTAGGAATCTGGGAGTTGGGGAGGAGTGAGGAGTTGGGGAAAGACAGTCCTAACCGTGGAGGGTTCTGGTAAATGATGGGGTGAGGAGGGGCTCTTTGGCTCCCACCAGTCCCCCTGTCTGGTCTA
+
BBBBBFFFBFFFGGGGGGGGGGHGGGGGGGHHGGGGGGHHHHGHGGHHHHHHHHHHHGHHHHHHHHHHHHHGGGGGHHHHHHHHHHHHGHHHGGEGGHHHGHHGGGHHGHHHHHHHHHHHHHHHHGGGGGHHHHHHHHHGGHHHGGGGGGGHHHHHHGHHHHGGGGHGGHHHHHHHHHHHGGGGGGGGEFGGGGGGFFGGFGGGGGFFFFFFFFFFFFFFFFFFFFFFFFFFFFFFFFFFFFFFFFFFFFF
@M05620:37:000000000-D9766:1:1101:26154:10498 1:N:0:3
AGTGCCAGCTCTCAATCGCACAGGGGACCCAGGGCCTGGCCCCTCCATCCAGAAAACCTATGACCTCACCCGCTACCTGGAGCACCAACTCCGCAGCTTGGCTGGGACCTATGTGAGTATCCAGCGTAGGAATCTGGGAGTTGGGGAGGAGTGAGGAGTTGGGGAAAGACAGTCATAACCGTGGAGGGTTCTGGTAAATGATGGGGTGAGGAGGGGCTCTTTGGCTCCCACCAGTCCCCCTGTCTGGTCTA
+
AAAAAFFFBFFFGGGGGGFCFGHHFGGEGEHHCEGGGGHHHHGHGGHHHGHHHFFGHGHHHHHHHGHHHHHGGEGGHHHHGFGHHHE1EFGHGGGGFHHHGHHGGGHHGHHHHHHHHHHHHHHHHGGGGGHHHHHHGGCF?FGHGFCFGGGHHHHHFDHHHGGGGGHHGHHHHHHHHHHHGGGFGGGGCFGGGGFGGGGGGGGGGGFFFFFFFFFFAAFFFFFFFFFFFFFFEFFFFFFFFFFFFBFFFFF
@M05620:37:000000000-D9766:1:1101:27537:10500 1:N:0:3
AGTGCCAGCTCTCAATCGCACAGGGGACCCAGGGCCTGGCCCCTCCATACAGAAAACCTATGACCTCACCCGCTACCTGGAGCACCAACTCCGCAGCTTGGCTGGGACCTATGTGAGTATCCAGCGTAGGAATCTGGGAGTTGGGGAGGAGTGAGGAGTTGGGGAAAGACAGTCCTAACCGTGGAGGGTTCTGGTAAATGATGGGGTGAGGAGGGGCTCTTTGGCTCCCACCAGTCCCCCTGTCTGGTCTA
+
AAAAAFFFBFFFGFGGG2EFEFBGBEEEGGEGFFEE2FGFHHGHGGHHFHGHHHHFCECGHGHHHHHHHHHGGGGGFHHHHHHHHHHHGHGHFGGGGHHHGHFEEEHHGHHHHHHGHHHHHGHHHGGGGGHGHHHHGHEFCGHHGGFCCFEGFHHHGGHHHHCGGGHHHHHHHHHHHHHHGGGGGGDGCFGGGGFFGGGGGGGFEGFFFFFFFFFFFFFFFFFFFBFFEFFFFFFFFFFFFFFFFFFFFFF
@M05620:37:000000000-D9766:1:1101:19665:10507 1:N:0:3
AGTGCCAGCTCTCAATCGCACAGGGGACCCAGGGCCTGGCCCCTCCATCCAGAAAACCTATGACCTCACCCGCTACCTGGAGCACCAACTCCGCAGCTTGGCTGGGACCTATGTGAGTATCCAGCGTAGGAATCTGGGAGTTGGGGAGGAGTGAGGAGTTGGGGAAAGACAGTCCTAACCGTGGAGGGTTCTGGTAAATGATGGGGTGAGGAGGGGCTCTTTGGCTCCCACCAGTCCCCCTGTCTGGTCTA
+
ABABBFFFCFFFGGGFGGGFGGGHGGGGGGGHGGGGGFHHFHGHGGHHHHHGHHGHHGHHGHGHHHHHHHHGGEFGHHHHGGHHHHFHGHHFEGGGGHGHGH3FFGHHGHHFHHFHHGHHHHHHHGGGGGHHHHHHHFGGGHHHGGFGGGEHHHHHHAGHHCGFGFHHHHGHHHHHHHHHGGGFGGGCEFGGGGGGGGGGGGGFGGDFFFFFFF=>FFFFFFFFFFFFFFFFFFFFFFFFFFFFFFFFFFF
@M05620:37:000000000-D9766:1:1101:11780:10523 1:N:0:3
AGTGCCAGCTCTCAATCGCACAGGGGACCCAGGGCCTGGCCCCTCCATCCAGAAAACCTATGACCTCACCCGCTACCTGGAGCACCAACTCCGCAGCTTGGCTGGGACCTATGTGAGTATCCAGCGTAGGAATCTGGGAGTTGGGGAGGAGTGAGGAGTTGGGGAAAGACAGTCCTAACCGTGGAGGGTTCTGGTAAATGATGGGGTGAGGAGGGGCTCTTTGGCTCCCACCAGTCCCCCTGTCTGGTCTA
+
A?AABFFFBFFFFGGGGFGCGEHGGGGGGE2GFAEEAFGFCGGGGGHHHGBFBGFHFGHHGHGHHHHFHHHEGEEGHHHHHGHEGGHHGHHHGG?EEGHHGHHGGGHHGHHHHHHFFGHHHGHHFGGDDDGFHHHFGHHG/?DCDGG@@EGHFFHHHDGGHHCDGGHHHHFHC0GHHFGHGFABDGDGGGGGGGBFGGFFFBFGGGF?EA./DF;=BBFFFFFFF/;AAFFFFFFFFFFF?AFFFFFFB//
@M05620:37:000000000-D9766:1:1101:5860:10533 1:N:0:3
GCGGCTGCTTTGGCAGAAAATGACAAGCCAGGGACAAAAGATCGGCAGCGCACACGTCTGAACTCCAGTCACCCTCCTCGAGCTCGTATGCCGTCTTCTGCTTGAAAAAAACCCCAGCACCCAGCGGAGTAATATGGGAGTCGGGCAGGACTGAGGACACGGGGAAAGACAGTCATAACCGCGGACGGCTCTGTTAAACGAAGGACTGAGGAGCGCCTATTGAACCCTAAATAGCTCGACTCACTTGGCTA
+
>1>>>1>AFFB1F1BAABBAAADBBBBFFF0FB0BA0ABF/FFEE/AFEEFAEGHGBBGGH@FFFGFFBF1B1B//B0BE//?/B?>/BBFB>>/<?B2BGHHH0<FG0<B////?/000////0//--.011111>0<../-<--:.-../::0.0.;..----...99//90:000/;9-@@--9-;-;//;9:B//-------/-99-/9-;----9/9///--9--///////---;-//////;//
@M05620:37:000000000-D9766:1:1101:14572:10537 1:N:0:3
AGTGCCAGCTCTCAATCGCACAGGGGACCCAGGGCCTGGCCCCTCCATCCAGAAAACCTATGACCTCACCCGCTACCTGGAGCACCAACTCCGCAGCTTGGCTGGGACCTATGTGAGTATCCAGCGTAGGAATCTGGGAGTTGGGGAGGAGTGAGGAGTTGGGGCAAGACAGTCCTAACCGTGGAGGGTTCTGGTAAATGATGGGGTGAGGAGGGGCTCTTTGGCTCCCACCAGTCCCCCTGTCTGGCCTA
+
>11>AF@CAFC@AGG3FFFFAAE0AEGG0A00FEEE/AFE0FEFEG0G1B1A101BGE0BGG2FEHC1GFFFEG@EHGHCHHHC0?GHGBHHCA>>@G10/0<///0B/GF1F22F11>BFG2B0C/CC/1@@G11FH0//?11/-.-A.>0.=<.C.</0/=C.AEGC/CHHHF000/;9CE@.9A?G.9;0;F00C9000B09AA---;F----9@FFF/B/9F9A99-;:A99BFFF=-99/F//-//
@M05620:37:000000000-D9766:1:1101:19197:10565 1:N:0:3
AGTGCCAGCTCTCAATCGCACAGGGGACCCAGGGCCTGGCCCCTCCATCCAGAAAACCTATGACCTCACCCGCTACCTGGAGCACCAACTCCGCAGCTTGGCTGGGACCTATGTGAGTATCCAGCGTAGGAATCTGGGAGTTGGGGAGGAGTGAGGAGTTGGGGAAAGACAGTCCTAACCGTGGAGGGTTCTGGTAAATGATGGGGTGAGGAGGGGCTCTTTGGCTCCCACCAGTCCCCCTGTCTGGTCTA
+
AAAAAFFFCFFFGGGGGGGGGGHHGEEGGGHHFGGGGGHHHHGHGGHHHHHHHHHHHGHHHGHHHFHHHHHGGEFGHHHHBGHHHHAGFHHHEGGGGHFHGHHGGGHHGHHHGHHGFHHHHHHHHGGGGGHHHHHHHHGGGHHHGGGGGGGGHHHHHGGHHHGGGGFFHHHHHHHHHHHHGGGGGGGGGGGGGGGGGGGGGGGGGGDBFFFFFFFFFFFFFFFFFFFFFFFFFFFFFFFDCEFFFFFFFFF
@M05620:37:000000000-D9766:1:1101:23830:10565 1:N:0:3
AGTGCCAGCTCTCAATCGCACAGGGGACCCAGGGCCTGGCCCCTCCATCCAGAAAACCTATGACCTCACCCGCCACCTGGAGCACCAACTCCGCAGCTTGGCTGGGACCTATGTGAGTATCCAGCGTAGGAATCTGGGAGTTGGGGAGGAGTGAGGAGTTGGGGAAGGCCGGTCCTAACCGGGGAGGGTTCTGGAAAAGGATGGGGTGGGGAGGGGCTCTTTGGCTCCCCCCAGTCCCCCTGCCTGGTCTA
+
>>>AAFFF?FFFGDGFGGFEE0B0AA0AEECGAEEE/ABBGFEGEFHHHEFHEG1AAEHH1DBFF1BFGGH///>BB0>F0BFFFF>/?FGGECE??0BGAHHGE/GGGHHGHHFHHGHHHHHHHGFFGGHGHHHHHHGGGHFGGGACCACGHDGH0AGHHBGGGG.:..---;-0C0;9--;--;9-;;9/;B/;FB/--;FEF?9--;--;@@---;BF/F/9/99--;---/;BFFF99-999E/99/
@M05620:37:000000000-D9766:1:1101:7000:10589 1:N:0:3
AGTTCCAGCTCTCCATCGCACAGGGGACCCAGGGCCTGGCCCCTCCATCCAGAAAACCTATGACCTCACCCGCTACCTGGAGCACCCACTCCGCAGCTTGGCTGGGACCTATGTGAGTATCCAGCGTAGGAATCTGGGCGTTGGGGCGGCGTGCGGCGTTGGGGACAGCCAGTCCTAACCGTGGCGGGTTCTGGTAAATGATGGGGTGAGGAGGGGCTCTTTGGCTCCCACCAGTCCCCCTGTCTGGTCTA
+
>>>1>BF1BFFFGGGFFEE1ECHCG0AAAAAA00BB/BFHHHGFGGHDGBAGFHHBFEHBBFFGHDB@GHG>>/>>GG1B0BBEGHG/?FG0>ECE>GBBEGCFGGH0CG1GHH2BGHHHHH2FG@F/>?1>?GHHHG/ACC@GGC.AC-AAGBGG-@@-@-=@---;9A-9BFFF//BF@FF@-;@;@FFFFFFFFFFF/FFBFFA@FFF/AA-9@@FFFFFF/BFEFBFFAFFFFFFF?FFFFFFFFF/
@M05620:37:000000000-D9766:1:1101:18121:10621 1:N:0:3
AGTGCCAGCTCTCAATCGCACAGGGGACCCAGGGCCTGGCCCCTCCATCCAGAAAACCTATGACCTCACCCGCTACCTGGAGCACCAACTCCGCAGCTTGGCTGGGACCTATGTGAGTATCCAGCGTAGGAATCTGGGAGTTGGGGAGGAGTGAGGAGTTGGGGAAAGACAGTCCTAACCGTGGAGGGTTCTGGTAAATGATGGGGTGAGGAGGGGCTCTTTGGCTCCCACCAGTCCCCCTGTCTGGTCTA
+
AABABFFFCFFFGFGGGGFGGGHHGEGGGGHHGGGGGGHHGHGHGGGHHHHHHGHHHGHHHHHHHHGHHHHGGGGGHGGHHHGGFHFHGHHHGGGGGHHHGHHGGGHHGHHHHHHHHHHHHHHHHGEGGGHHHHHHHHHGGHHHGGGGGGGHHHHHHGHHGHGGGGHHHHHHHHHHHHHHGGGGGGGG;AGGGGGGGGGGGGGGGGFFFFFFFFFFFFFFFFFFFFFFFFFFFFFFFFFFFFFFFFFFFFF
@M05620:37:000000000-D9766:1:1101:7777:10646 1:N:0:3
AGTGCCAGCTCTCAATCGCACAGGGGACCCAGGGCCTGGCCCCTCCATCCAGAAAACCTATGACCTCACCCGCTACCTGGAGCACCAACTCCGCAGCTTGGCTGGGACCTATGTGAGTATCCAGCGTAGGAATCTGGGAGTTGGGGAGGAGTGAGGAGTTGGGGAAAGACAGTCCTAACCGTGGAGGGTTCTGGTAAATGATGGGGTGAGGAGGGGCTCTTTGGCTCCCACCAGTCCCCCTGTCTGGTCTA
+
BCABCFFFDFFFGGGGGGGGGGHHGGGGGGHHGGGGGGHHHHGHGGHHHHHHHHHHHGHHHHHHHHHHHHHGGEGGHHHHHHHHHHHHGHHHGGGGGHHHGHHGGGHHGHHHHHHHHHHHHHHHHGGGGGHHHHHHHHHGGHHHGGGGGFGHHGHHGGHHHHGGFGHGFHHHHHHHGHHHGGGGGGGGGGGGGGGGGGGGGGGGGGFFFFFFFFFFFFFFFFHFFFFFFFFFFFFFFFFFFFFFHFFFFFB
@M05620:37:000000000-D9766:1:1101:13293:10655 1:N:0:3
AGTGCCAGCTCTCAATCGCACAGGGGACCCAGGGCCTGGCCCCTCCATCCAGAAAACCTATGACCTCACCCGCTACCTGGAGCACCAACTCCGCAGCTTGGCTGGGACCTATGTGAGTATCCAGCGTAGGAATCTGGGAGTTGGGGAGGAGTGAGGAGTTGGGGAAAGACAGTCCTAACCGTGGAGGGTTCTGGTAAATGATGGGGTGAGGAGGGGCTCTTTGGCTCCCACCAGTCCCCCTGTCTGGTCTA
+
CCCDCFFFDFFFGGGGGGGGGGHHGGGGGGHHGGGGGGHHHHGHGGHHHHHHHHHHHGHHHHHHHHHHHHHGGGGGHHHHHHHHGHHHGHHHGGGGGHHHGHHGGGHHGHHHHHHHHHHHHHHHHGGGGGGHHHHHHHHGGHHHGGGGGGGHHHHHHGHHHHGGGGHHHHHHHHHHHHHHGGGGGGGGGGGGHGGGGHGGHGGGGGFFFFFFFFFFFFFFFFFFFFFFFFFFFFFFFFFFFFFFHFFFFFF
@M05620:37:000000000-D9766:1:1101:16909:10669 1:N:0:3
ACCACACCTTCTACAATGAGCTGCGTGTGGCTCCCGAGGAGCACCCCGTGCTGCTGACCGAGGCCCCCCTGAACCCCAAGGCCAACCGCGAGAAGATGACCCAGGTGAGTGGCCCGCTACCTCTTCTGGTGGCCGCCTCCCTCCTTCCTGGCCTCCCGGAGCTGCGCCCTTTCTCACTGGTTCTCTCTTCTGCCGTTTTCCGTAGGACTCTCTTCTCTGACCTGAGTCTCCTTTGGAACTCTGCAGGTTCT
+
?AAAAAAAFFFFFGGCGF1FFGHHEGGEHGHGHGGGEGEC?GFHHGGGEGGGGFGCGHHGEEGEFGGGGGGBGHHGGGEHGHHG/FEEGGCGC/CBHHEHHHCGFGE1GHHGFHH?CGCGHGHHHHHD0GHGGHGGGGGGGHHGHGGGGFFGGGGGGF@-9AFFF-@F@@FFFFFEFFBFFFFFFFFFFFFFFF-ABFFFFFF?--/BFFFFFFFFFFF/FFFB/-BFFFFFEFFB//BFFFFB/9-;FFF
@M05620:37:000000000-D9766:1:1101:8952:10699 1:N:0:3
AGTGCCAGCTCTCAATCGCACAGGGGACCCAGGGCCTGGCCCCTCCATCCAGAAAACCTATGACCTCACCCGCTACCTGGAGCACCAACTCCGCAGCTTGGCTGGGACCTATGTGAGTATCCAGCGTAGGAATCTGGGAGTTGGGGAGGAGTGAGGAGTTGGGGAAAGACAGTCCTAACCGTGGAGGGTTCTGGTAAATGATGGGGTGAGGAGGGGCTCTTTGGCTCCCACCAGTCCCCCTGTCTGGTCTA
+
ABBBBFFFBFFFGGGGGGGFGGHHGGGGGGHHGGGGGGHHHHGHGGHHHHHHHHHHHGHHHHHHHHHHHHHGGEGGHHHHHHHHFHHHGHHFGGGGGHHHGHHGGGHHGHHHHHHHHHHHHHGHHGGGGGHHHHHHHHHGGHHHGGGGGDGHHHHHHGHHHHGGGFHHHGFHHHHHGHHHGGGGGGGGGGGGGGGFGFGGGGGGGGFFFFFFFFFFFFFFFFFFFFFFFFFFFFFFFFFFFFFFFFFFFFB
@M05620:37:000000000-D9766:1:1101:12009:10739 1:N:0:3
GAGGCTGCTTTGGAAGAAACTGACAAGTTTCTTCCACAGCAGCCTCAGGGCTTCTTTGGAAGTAACTGACAAGCCAGGGACAAAAGATCGGAAGAGCACACGTCTGAACTCCAGTCACATTACTCGATCTCGTATGCCGTCTTCTGCTTGAAAAAAAAAAAAAACGCTCTTCCTTCTCGGCTTCCCCGTCGCCTGCTCTCCATTCTCCCCCTCCCATTGCCTATGGCGTCTTCTTGGGACCTGAACTTCCA
+
BBCCBCFCFFFFGGFGGGGGGGHBBE4DFDDGGHHHHHHEHCHHFH3GH2AA2BB5DBA353BFBDDBB3B5B1BBB1EFF1BB1B?BBB1E??1BFH121>FGHCGHFHGGEG?EBDFGBD?B3/?30BB?F<3BDFGB/0C3?DG2@20@@DC/<<--<---.--...0<C0:000;...;//;9-9:--....;//://9///9//..9A.:;//;///99B/;-:-:.:////...://;:////:/
@M05620:37:000000000-D9766:1:1101:12503:10739 1:N:0:3
AGTGCCAGCTCTCAATCGCACAGGGGACCCAGGGCCTGGCCCCTCCATCCAGAAAACCTATGACCTCACCCGCTACCTGGAGCACCAACTCCGCAGCTTGGCTGGGACCTATGTGAGTATCCAGCGTAGGAATCTGGGAGTTGGGGAGGAGTGAGGAGTTGGGGAAAGACAGTCCTAACCGTGGAGGGTTCTGGTAAATGATGGGGTGAGGAGGGGCTCTTTGGCTCCCACCAGTCCCCCTGTCTGGTCTA
+
AAABBFFFBFFFGGGGGFGGEGHGFGGGGGHHGGGGGGHFHHGHGGGHFGHGHF3FHGFGHHHHHHGHHHHGGGEGHHHHHHHHFHHHGHHHGGGGGHHHGHHGGGHHGHHHEHHHHHHHHHHHHGGGGGHHHHHHHHGGDHFHFGGGGGGHGHGGGDGHHHCGEGHFHHHHHHHHHHGHGGGGGGGGGEGGGGGGGGGGGGGGGGFFFFFFFFFFFFFFFFFFFFFFFFFFFFFFFFFFFFFFFFFFFFB
@M05620:37:000000000-D9766:1:1101:18554:10740 1:N:0:3
AGTGCCAGCTCTCAATCGCACAGGGGACCCAGGGCCTGGCCCCTCCATCCAGAAAACCTATGACCTCACCCGCTACCTGGAGCACCAACTCCGCAGCTTGGCTGGGACCTATGTGAGTATCCAGCGTAGGAATCTGGGAGTTGGGGAGGAGTGAGGAGTTGGGGAAAGACAGTCCTAACCGTGGAGGGTTCTGGTAAATGATGGGGTGAGGAGGGGCTCTTTGGCTCCCACCAGTCCCCCTGTCTGGTCTA
+
AAAABFFFBFFFGGGGGGGGGGHHGGGGGGHHGGGGGGHHHHGHGGHHHHHHHHHGHGHHHHHHHHHHHHHGGGGGHHHHCGHHHHGHGHHHGGGGGHHHGGHGGGHHGHHHHHHHHHHHHHHHHGGGGGHHHHHHHHHGGHHHGGGGGGGHHHHHHGHHHHGGGGHHHHHHHHHHHHHHGGGGGGGGGGGGGGGGGGGGGGGGGGFFFFFFFFFFFFFFFFFEFFFFFFFFFFFFFFFFFFFFFFFFFFF
@M05620:37:000000000-D9766:1:1101:12431:10744 1:N:0:3
ACCACACCTTCTACAATGAGCTGCGTGTGGCTCCCGAGGAGCACCCCGTGCTGCTGACCGAGGCCCCCCTGAACCCCAAGGCCAACCGCGAGAAGATGACCCAGGTGAGTGGCCCGCTACCTCTTCTGGTGGCCGCCTCCCTCCTTCCTGGCCTCCCGGAGCTGCGCCCTTTCTCACTGGTTCTCTCTTCTGCCGTTTTCCGTAGGACTCTCTTCTCTGACCTGAGTCTCCTTTGGAACTCTGCAGGTTCT
+
BBBBBBBBFFFFGGGFDGGGGGHHGFEEEEGHHGGFEGGGGHHHHGGGDEFGHHGHHHHGGGGGGGGGGGGGHHHGGGGHGHHHHGGGGGGGGGHHHHHHHHHHGHHGHHHGFHHGGGGGHHHGHHHGHHHGHHGGGGGHGHHGHGEFGFGGGGGGGGGGGGGGGGFFFFFFFFFFFFFFFFFFFFFFFFFFFFFFFFFFFFFFFFFFFFFFFFFFFFFFFFFFEFFFFFFFFFFFFFFFFFFFFFFFFFF
@M05620:37:000000000-D9766:1:1101:11154:10790 1:N:0:3
AGTGCCAGCTCTCAATCGCACAGGGGACCCAGGGCCTGGCCCCTCCATCCAGAAAACCTATGACCTCACCCGCTACCTGGAGCACCAACTCCGCAGCTTGGCTGGGACCTATGTGAGTATCCAGCGTAGGAATCTGGGAGTTGGGGAGGAGTGAGGAGTTGGGGAAAGACAGTCCTAACCGTGGAGGGTTCTGGTAAATGATGGGGTGAGGAGGGGCTCTTTGGCTCCCACCAGTCCCCCTGTCTGGTCTA
+
AAABBFFFBFFFGDFGGFCFEEGHGFGFGFHGGGGGFFHCHHGHGGFFGHHFHFHHHGHGHHHHHHHHHHEEGGCFHBGHHHHGFHFHGHFHGE@EGGHHGHHGAEFFFBHHHFHHHFGHGHFHHGCF//FHHHHHHHGGCFHHFGGFFGDHHHHHHGHHHBCGEGHHHHHCCGHHHHHHGEEGGGGADAFFGGGGGGGGGFGGGGFFFFFFFFFFFFFFFFFFFFBEFFFFFFFFFFFFFFFFFFF/B//
@M05620:37:000000000-D9766:1:1101:14344:10826 1:N:0:3
AGTGCCAGCTCTCAATCGCACAGGGGACCCAGGGCCTGGCCCCTCCATCCAGAAAACCTATGACCTCACCCGCTACCTGGAGCACCAACTCCGCAGCTTGGCTGGGACCTATGTGAGTATCCAGCGTAGGAATCTGGGAGTTGGGGAGGAGTGAGGAGTTGGGGAAAGACAGTCCTAACCGTGGAGGGTTCTGGTAAATGATGGGGTGAGGAGGGGCTCTTTGGCTCCCACCAGTCCCCCTGTCTGGTCTA
+
ABAABFFFCFFFGGGGGGGGGGHHGGGGGGHHGGGGGGHHHHGHGGHHHHHHHHHHHGHHHHHHHHHHHHHGGGGGHHHHHHHHHHHHGHHHGGGGGHHHGHHGGGHHGHHHHHHHHHHHHHHHHGGGGGHHHHHHHHHGGHHHGGGGGGGHHHHHHGHHHHGGGGHHHHHHHHHHHHHHGGGGGGGGGGGGGGGGGGGGGGGGGGFFFFFFFFFFFFFFFFFFFFFFFFFFFFFFFFFFFFFFFFFFFFF
@M05620:37:000000000-D9766:1:1101:21550:10850 1:N:0:3
GAGGCTGCTTTGGAAGAAACTGACAAGCCAGGGCCAAACGATCGGAAGCGCCCACGTCTGAACTCCATTAACATTACTCGATCTCGTATGCCGTCTTCTGCTTGAAAACAACCCCATACTCCAAACAATTAAAATAAATGAGAAAACAATTAAAAACAACTCAACCAACCCCGCTTAATCACACTAAACGATTAACCCGACCACTTCTCATCATCAAAACTACTAAATCTCAACACCCGGAAAACAAAGCG
+
A>AAAACAFFFFFFGFGBGGGFABA5BBA4BBE22AB2222ABA221B10A0AA1E1A2BF5FD@B35DD5DF@B4BFFE1B1BB1?1BBFFE?EGGHGHHG3F0BFG3/?///<?2B2322??3?0/22222@222@2222222?0/<111?111//>.1<1100....<.---..000;/0;///0/.:...000.9:--9;/0000000;0;0000./////;/;//99/;/...---;-./..9/..
@M05620:37:000000000-D9766:1:1101:15491:10928 1:N:0:3
AGTGCCAGCTCTCAATCGCACAGGGGACCCAGGGCCTGGCCCCTCCATCCAGAAAACCTACGACCTCACCCGCTACCTGGAGCACCAACTCCGCAGCTTGGCTGGGACCTATGTGAGTATCCAGCGTAGGAATCTGGGAGTTGGGGAGGAGTGAGGAGTTGGGGAAAGACAGTCCTAACCGTGGAGGGTTCTGGTAAATGATGGGGTGAGGAGGGGCTCTTTGGCTCCCACCAGTCCCCCTGTCTGGTCTA
+
CCCCCFFFCFFFGGGGGGGGGGHHGGGGGGHHGGGGGGHHHHGHGGHGHHHHHHHHHGHHHGGGGGHHHHHGGGGGHGHHHHHHHHHHGHHHGGGGGHHHGHHGGGHHGHHHHHHHHHHHFHHHHGGGGGHHHHHHHHHGGHHHGGGGGGGHHHHHHGHHHHGGGGHHHHHHHGGGGGGGGGGGGGGGGGGGGGGGGGGGGFFFFFFFFFFFFFFFFFFFFFFFFFFFFFFFFFFFFFFFFFFFFFFFFFF
@M05620:37:000000000-D9766:1:1101:17576:10962 1:N:0:3
AGTGCCAGCTCTCAATCGCACAGGGGACCCAGGGCCTGGCCCCTCCATCCAGAAAACCTATGACCTCACCCGCTACCTGGAGCACCAACTCCGCAGCTTGGCTGGGACCTATGTGAGTATCCAGCGTAGGAATCTGGGAGTTGGGGAGGAGTGAGGAGTTGGGGAAAGACAGTCCTAACCGTGGAGGGTTCTGGTAAATGATGGGGTGAAGAGGGGCTCTTTGGCTCCCACCAGTCCCCCTGTCTGGTCTA
+
AAAAAFFFAFFFGGGGGGGGGGHHGGGGGGEGEEEGFGHHAGGAEGHHFFGHGHFHHFBFGHHHHHHGHGHGG>EFHFHHHHHHHHHHGHHHGGGGGHHHFHHGGGHHGHHHFGHHFGHHHGHHHCEGGGHHFHHF<FGF?GGCCGEFGGGHGHHFGGHBGCDGGGHCGHHGGCHHHHHHGGGGGG?DG?FGFFFFGFGGGGGGGGA>E/:FFF.=DFFFFFFFFFFFFFFFFFFFFFFFCFFFFFFFFF/
@M05620:37:000000000-D9766:1:1101:14271:10996 1:N:0:3
GAGGCTGCTTTGGAAGAAACTGACAAGTTTCTTCCAAAGCAGCCTCAGGGCTGCTTTGGAAGTAACTGACAAGCCAGGGACAAAAGATCGGAAGAGCACACGTCTGAACTCCAGTCACATTACTCGATCTCGTATGCCGTCTTCTGCTTGAAAAAAAAAAAAAAACAAGTACCATCTCCGTCGAGACCTCACCAAACCACTAAAAAATGCCATGTTCTAAAAATGCATATTGACCGGCCGAAATACGCACC
+
BABCCCFCFFFFGGGGGGGGGGFHHHHGGFHHHHHHHGHHHHHHHHHHGHGGDFFEGFHAGHGDHHHHGHGDGHGHHGGFGEHG1BCBGHGGFECGFFFCGGGHHGHHHHHHHHHHFBGHHHHHHGHG0FHHGGHHHHGGGHGHHHHHHHGHHGHGGGGG@-<:-..:/000000/000;..---...00/;:0....../////:-./:;//////////:/.//9///////:---9---:.//..;--
@M05620:37:000000000-D9766:1:1101:6728:11064 1:N:0:3
AGTGCCAGCTCTCCATCGCACAGGGGACCCAGGGCCTGGCCCCTCCATCCAGAAAACCTATGACCTCACCCGCTACCTGGAGCACCCACTCCGCAGCTTGGCTGGGACCTATGTGAGTATCCAGCGTAGGAATCTGGGAGTTGGGGAGGAGTGAGGAGTTGGGGAAAGACAGTCCTAACCGTGGAGGGTTCTGGTAAATGATGGGGTGAGGAGGGGCTCTTTGGCTCCCACCAGTCCCCCTGTCTGGTCTA
+
>A>3>BFFBFFFG4GFGFE2ECHGG22AEBFF2BE2FFHHHHGHGGHHHHFHHHHBFFHHGFGHHBFGHHHEE/>EHFDGBBFGHH11?FG2>E?E>GBGEHHGGGHHGHHHHHHHHHHHHHHHHGGDBEGFGHHHHHAFGHHHGGEGG<EHH0GH<EHGHHGG.:CG:GGGHHHHHHGGGGGGDGGGGGGGGGGGGGGGGGGGGFFFFFFFFFFFFFFFFFFFFFFFFEFFFFFFFFFFFFFFFFFFFFF
@M05620:37:000000000-D9766:1:1101:7509:11075 1:N:0:3
ACCACACCTTCTACAATGAGCTGCGTGTGGCTCCCGAGGAGCACCCCGTGCTGCTGACCGAGGCCCCCCTGAACCCCAAGGCCAACCGCGAGAAGATGACCCAGGTGAGTGGCCCGCTAACTCTTCTGGTGGCCGCCTCCCTCCCTCCTGGCCTCCCCGCGCTGCGCCCTTTCTCACTGGTTCTCTCCTCTGCCGTTTTCCGTAGGACTCTCTTCTCTGACCCGCGTCTCCTTTGGAACTCTGCAGGTTCT
+
CCCCCCCCFFFFGGGGGGGGGGHHGGGEGGHHHGGGGGGGGHHHHGGGGGGGHHHHGHHGGGGGGGGGGGGHHHHGGGGHGHHHHGGGGGCFGGHHHHHHHHE/?GH?<?GGGHHGGCC.FHHDHD0=DHHGHHCCCAAHGHFG.CBF/;BFGGGGG.;--;-;;BFFFFFFFFFFFFFFFFFFFFF/BFFFFF-;DFFFF?FF.9BBFFFFFFE/B/BF/B.;--;-A9FFFFFFBFFFF/F/B/AAFFF
@M05620:37:000000000-D9766:1:1101:24949:11084 1:N:0:3
AGTGCCAGCTCTCAATCGCACAGGGGACCCAGGGCCTGGCCCCTCCATCCAGAAAACCTATGACCTCACCCGCTACCTGGAGCACCAACTCCGCAGCTTGGCTGGGACCTATGTGAGTATCCAGCGTAGGAATCTGGGAGTTGGGGAGGAGTGAGGAGTTGGGGAAAGACAGTCCTAACCGTGGAGGGTTCTGGTAAATGATGGGGTGAGGAGGGGCTCTTTGGCTCCCACCAGTCCCCCTGTCTGGTCTA
+
A3>ABFFF?FFFGGGGGGGGEEHGGGGGGGHHGGGGEGHHGHG1EGFHHHCGGHFGHGGFHHGHHHHFHF1EGEEFHDGHGHHHHHHGGHHHFGGGGHHGAG3FE/EGEHGHDBGD1FGDG2FDBDGGGFHFFFFFD0?F<FF</-F<@DGF<DD.<DGHHH?DEDCGCCC/:0GGFCGF@GA?A..AD.;FF09BF0FF09;0CD9999.9A.B-@BE///9FB/9A..FAEFFFFFF?-.9;/BFFF9/
@M05620:37:000000000-D9766:1:1101:15759:11089 1:N:0:3
AGTGCCAGCTCTCAATCGCACAGGGGACCCAGGGCCTGGCCCCTCCATCCAGAAAACCTATGACCTCACCCGCTACCTGGAGCACCAACTCCGCAGCTTGGCTGGGACCTATGTTGAGTATCCAGCGTAGGAATCTGGGAGTTGGGGAGGAGTGAGGAGTTGGGGAAAGACAGTCCTAACCGTGGAGGGTTCTGGTAAATGATGGGGTGAGGAGGGGCTCTTTGGCTCCCACCAGTCCCCCTGTCTGGTCT
+
BAABCFFFCFFFGGGGGGGGGGHHGGGGGGHHGGGGGGHHHHGHGGHHHHHHHHHHHGHHHHHHHHHHHHHGGGGGHHHHHHHHHHHHGHHHGGGGGHHHGHHGGGHHGHHHHHHHHHHHHHHGHGGEGGGHHHHHHHHHGEHHHGGFGGGGHHHHHHGCGHHGGGGHHFHHHHHHHHHHGGFGGGGGG;FGGGGCFGGGGGGGGGFDFFFFFFFFFFFFFFFFFFFFFFFFFFFFFFFFFFFFFFFFFFF
@M05620:37:000000000-D9766:1:1101:13388:11148 1:N:0:3
AGTGCCAGCTCTCAATCGCACAGGGGACCCAGGGCCTGGCCCCTCCATCCAGAAAACCTATGACCTCACCCGCTACCTGGAGCACCAACTCCGCAGCTTGGCTGGGACCTATGTTGAGTATCCAGCGTAGGAATCTGGGAGTTGGGGAGGAGTGAGGAGTTGGGGAAAGACAGTCCTAACCGTGGCGGGTTCTGGTAAATGATGGGGTGAGGAGGGGCTCTTTGGCTCCCACCAGTCCCCCTGTCTGGTCT
+
ABAAAFFFCFFFGGGGGGGGGGHGGGFGGGHHFFFGGGHHHHGHGGHHHHHHHHHHHGHHHHHHHHHHHHHGG>EFHHHHGHHHHHHHGHHHEGFFFHFGGHHGGGHHGHHHHHHHGHHHHHH3DGFEBDGHDHHHHHF0FEGHHGGGDGAEGGBGH0ECCHFGGGG.C/G/GHHHHHGFGGAEG-ACF@FFFFFFFFFFFFF0:EFACEFFFFFFFFFFFFFFFFFFFFFFFFFFFFFFFFFFFFFFFFF
@M05620:37:000000000-D9766:1:1101:16618:11148 1:N:0:3
AGTGCCAGCTCTCAATCGCACAGGGGACCCAGGGCCTGGCCCCTCCATCCAGAAAACCTATGACCTCACCCGCTACCTGGAGCACCAACTCCGCAGCTTGGCTGGGACCTATGTGAGTATCCAGCGTAGGAATCTGGGAGTTGGGGAGGAGTGAGGAGTTGGGGAAAGACAGTCCTAACCGTGGAGGGTTCTGGTAAATGATGGGGTGAGGAGGGGCTCTTTGGCTCCCACCCGTCCCCCTGTCTGGTCTA
+
AAAABFFFBFFFFGGGGGGGGGHHGGGGGGHHGGGGGGHHHHGHGGHHFHHHHHFHHGFHHHHHHHHHHHHGGGGGHHHHHHHHGHHHGFFHGGGGGFHHGHHGGFHHGHHHHHHHHHHHHHHHHCBFGGHHHHHBHBGGDHHHGFGGGGGHHHGGHGHHHHGGGGHHHHHHHHHHHHHHGGGGGGGGGEGGGGGGGGGGGGGGGGFFFFFFFFFFFAFFFFFFFBFFFFFF.DFFFFFFFFFFFFFFFFF
@M05620:37:000000000-D9766:1:1101:16574:11182 1:N:0:3
AGTGCCAGCTCTCAATCGCACAGGGGACCCAGGGCCTGGCCCCTCCATCCAGAAAACCTATGACCTCACCCGCTACCTGGAGCACCAACTCCGCAGCTTGGCTGGGACCTATGTGAGTATCCAGCGTAGGAATCTGGGAGTTGGGGAGGAGTGAGGAGTTGGGGAAAGACAGTCCTAACCGTGGAGGGTTCTGGTAAATGATGGGGTGAGGAGGGGCTCTTTGGCTCCCACCAGTCCCCCTGTCTGGTCTA
+
BAAAAFFFBFFFGGGGGGGFGGHGGGGGGGHHGGGGGGGHHHGHGGHHHGHHG3GHHGHHHHHHHHHHHHHGGEEGHHHHFGHHHHHHGHHHGGGGGHHHGHHGGGHHGHHHHHHHHHHHHHHHHGGGGGHHHHHHHHHGGHHHGGGGGGGHHHHHHGHHHHGGGGHHGHHHHHHHHHHHGFGGGGGGGGGGGGGGGGGGGGGGGGFFFFFFFFFFFFFFFFFFFFFFFFFFFFFFFFFFFFFFFFFFFFF
@M05620:37:000000000-D9766:1:1101:15644:11188 1:N:0:3
AGTGCCAGCTCTCAATCGCACAGGGGACCCAGGGCCTGGCCCCTCCATCCAGAAAACCTATGACCTCACCCGCTACCTGGAGCACCAACTCCGCAGCTTGGCTGGGACCTATGTGAGTATCCAGCGTAGGAATCTGGGAGTTGGGGAGGAGTGAGGAGTTGGGGAAAGACAGTCCTAACCGTGGAGGGTTCTGGTAAATGATGGGGTGAGGAGGGGCTCTTTGGCTCCCACCAGTCCCCCTGTCTGGTCTA
+
A1AAAF11AFFFGEGGGGFEEEHGGGGGGGFHGGFGGGGHHHGHGGGHHHEHF01GHGHHHHHHHHHHHHHGG@EGHHGHGHHHHHHHGHHHGGGGGHHHGHHGGGHHGGHHHHHHHHDFHHHGHGCCCGHHHHHHHHGGGHHHGGGGGGGHHHGHHGGHHHGGE?GHEHGGHHHHHEHHGGGGGGGGGGGFGGGBFFGGBFGGGGB@FFFFFF@@@@FFFFFFFFFFFFFF-AFFFFFF@FFFFFFFFFB
@M05620:37:000000000-D9766:1:1101:12316:11240 1:N:0:3
ACCACACCTTCTACAATGAGCTGCGTGTGGCTCCCGAGGAGCACCCCGTGCTGCTGACCGAGGCCCCCCTGAACCCCAAGGCCAACCGCGAGAAGATGACCCAGGTGAGTGGCCCGCTACCTCTTCTGGTGGCCGCCTCCCTCCTTCCTGGCCTCCCGGAGCTGCGCCCTTTCTCACTGGTTCTCTCTTCTGCCGTTTTCCGTAGGACTCTCTTCTCTGACCTGAGTCTCCTTTGGAACTCTGCAGGTTCT
+
CCCCCCCCFFFFGFFGGGFGGGGHGEFEHGHHHGGGGGGGGHHHHGGGGGGGHHHHHHHGGGGGGGGGGGGHHHHGGGGHGHHHHGGGGGFGGGHHHHHHHHHHGHGHHHHGGHHGGGGGHHHHHHHHHHHGHHGGGGGHGHHGHGGGGGGGGGGGGGGGGGGGGGFFFFFFFFFFFFFFFFFFFFFFFFFFFFFFFFFFFFFFFFFFFFFFFFFFFFFFFFFFFFFFFFFFFFFFFFFFFFFFFFFFFFF
@M05620:37:000000000-D9766:1:1101:6755:11240 1:N:0:3
AGTTCCAGCTCTCCATCGCACAGGGTACCCAGTGCCTGGCCCCTCCATCCAGAAAACCTATGACCTCACCCGCCACCTGGCGCACCCCCTCCGCAGCTCGGCTGGGACCTATGTGAGTATCCAGCGTCGGAATCTGGGCGTTGGGGCGGCGTGCGGCGTTGGGGACAGCCCGTCCTAACCGTGGAGGGTTCTGGTAAATGATGGGGTGAGGAGGGGCTCTTTGGCTCCCACCAGTCCCCCTGTCTGGTCTA
+
>>>3>BDDFFFFGGGGAEE2E2FDGB4BBBBF3BB55BFFHHGGGGHHGBFGHHHBBEFGBFGHH5BBGHH0>0>BGG3B1>BEEGG/>EG//E/E<B3?EFG</<GHGHFFHGHFFH2BGFBFHG//>@<<FHHHHG.>DFGHGG.;B-@@?.AF-9-;@FCF.-.;.;.-@DFFBBBF>DFF.;DFFFFFFFFFFF/BFFFFFDF>EFF/.AF;@FFFFFFFFFFEFBFFAFFFFFFFFFFFFFFBFF9
@M05620:37:000000000-D9766:1:1101:12502:11243 1:N:0:3
AGTGCCAGCTCTCAATCGCACAGGGGACCCAGGGCCTGGCCCCTCCATCCAGAAAACCTATGACCTCACCCGCTACCTGGAGCACCAACTCCGCAGCTTGGCTGGGACCTATGTGAGTATCCAGCGTAGGAATCTGGGAGTTGGGGAGGAGTGAGGAGTTGGGGAAAGACAGTCCTAACCGTGGAGGGTTCTGGTAAATGATGGGGTGAGGAGGGGCTCTTTGGCTCCCACCAGTCCCCCTGTCTGGTCTA
+
AABAADFFACFFGFFFGFAFGEGD222EFGADAAEGGGDGGGGHFEHHGGFHHGFCGGHFHHHGGBHGEHHGGEEEGHHCFGGAFHHEFHFHGGGGGHGHGHHGGGFHGHHGHHHHHDHHHHFHHGDGGGHHHGHHHHGGGHHHGGGGGGGGHHHHHGHHHGGGGGGHHHHHHHHHHHHHGEEGGGGGEGGGGGFFGGFGGGGGGGFBFFFFFFBBB@EFFFFFFFFFEFFFFFFFFFFFBFFFFBFBFFF
@M05620:37:000000000-D9766:1:1101:12504:11261 1:N:0:3
AGTGCCAGCTCTCAATCGCACAGGGGACCCAGGGCCTGGCCCCTCCATCCAGAAAACCTATGACCTCACCCGCTACCTGGAGCACCAACTCCGCAGCTTGGCTGGGACCTATGTGAGTATCCAGCGTAGGAATCTGGGAGTTGGGGAGGAGTGAGGAGTTGGGGAAAGACAGTCCTAACCGTGGAGGGTTCTGGTAAATGATGGGGTGAGGAGGGGCTCTTTGGCTCCCACCAGTCCCCCTGTCTGGTCTA
+
BCBCCFFFCFFFGGGGGGGGGGHHGGGGGGHHGGGGGGHHHHGHGGHHHHHHHHHHHGHHHHHHHHHHHHHGGEGGHHHHHHHHHHHHGHHHGGGGGHHHGHHGGGHHGHHHHHHHHHHHHHHHHGGGGGHHHHHHHHHGGHHHGGGGGGGHHHHHHGHHHHGGGGHHHHHHHHHHHHHHGGGGGGGGGGGGGGGGGGGGGGGGGGFFFFFFFFFFFFFFFFFFFFFFFFFFFFFFFFFFFFFFFFFFFFB
@M05620:37:000000000-D9766:1:1101:25729:11303 1:N:0:3
AGTGCCAGCTCTCAATCGCACAGGTGTGCCCTGCCGTGTCCCCACCCGCCATCATACCCCGGCCCTCACTTGCAACCAGGAGCACCAACTACTCCCCTTGACCGTGCACTATGAGAGCATCCAGCGTAGGACTCTGGGAGTTGGCTAGGAGTGAGGAGATGGGGAAAGACAGTAGTAACCCTGTCGGGCTCTGGCACATGATGCCCTGCGACGGACCCCTTTCCCTATCCCCAGTCCCCCTCTCTGGTCTA
+
AAAAAFFBAFFFG1GGGG1FEGBFAA10DGEG00G0A00BBA/0B/AEEA//112DBB1///>>>/C0B11B11BF0//?F/?FGCGHGF1F1B1/?>B011<///??FGCG221B1/1BBG11@//?//11?01110???011>1>00<00><10>..<<<..<..<<://G00;;0;:..:0/:--;-;/009/0/C090000/;..------9--;E-9//9////9999-/;//AA---;;////;/
@M05620:37:000000000-D9766:1:1101:25159:11340 1:N:0:3
AGTGCCAGCTCTCAATGCACAGGGGCCCCCGGGCCTGGCCCCTCCAGCCCGAAAACCTCTGACCTCACCCGCTACCTGGCGCACCCACTCAGCAGCTTGGCTGGGACCTCTGTGAGTATCCAGCGTCGGCATCTGGGCGTTGGGGCGGCGTGCGGAGTTGGGGCAAGCCAGTCCTAACCGTGGAGGGTTCTGGTAAATGATGGGGTGAGGAGGGGCTCTTTGGCTCCCACCAGTCCCCCTGTCTGGTCTAT
+
AA>AAFFFAFFFGAGFGABFGFGCC2AAEE2AAAEEAG1BAEGGG233BBA0>EEBEFGBG4BG4BFGHHGG?EFHFGG0>?EGG//??B2BGHHHGHHGHH/?C0?CGBDGGFDHFHHHH1DHDC<D?-ACFHHHHA-CCFHGFA?F-B>DDDF@C.BFFFFDCAA.;.;9BFBBFFFF9EB.;AF;AFFFFFFFFFFFFFFAD9;EFF/9AD--9AFBFFFFEFF.BAA?F/9/BADF.;;FF9B/BFB
@M05620:37:000000000-D9766:1:1101:18325:11383 1:N:0:3
AGTGCCAGCTCTCAATCACACAGGGGACCCAGGGCCTGGCCCCTCCATCCAGAAAACCTATGACCTCACCCGCTACCTGGAGCACCAACTCCGCAGCTTGGCTGGGACCTATGTGAGTATCCAGCGTAGGAATCTGGGAGTTGGGGAGGAGTGAGGAGTTGGGGAAAGACAGTCCTAACCGTGGAGGGTTCTGGTAAATGATGGGGTGAGGAGGGGCTCTTTGGCTCCCACCAGTCCCCCTGTCTGGTCTA
+
BBABBFFFBFFFGGGGGGGGGGHHGGGGGGHHGGGGGGHHHHGHGGHHHHHHHHHHHGHHHHHHHHHHHHHGGFGGHHHHHHHHHHHHGHHHGGGGGHHHGHHGGGHHGHHHHHHHHHHHHHHHHGGGGGHHHHHHHHHGGHHHGGGGGGGHHHHHHGHHHHGGGGHHHHHHHHHHHHHHGGGGGGGGGGGGGGGGGGGGGGGGGGGFFFFFFFFFFFFFFFFFFFFFFFFFFFFFFFFFFFFFFFFFFFF
@M05620:37:000000000-D9766:1:1101:18813:11388 1:N:0:3
AGTGCCAGCTCTCAATCGCACAGGGGACCCAGGGCCTGGCCCCTCCATCCAGAAAACCTATGACCTCACCCGCTACCTGGAGCACCAACTCCGCAGCTTGGCTGGGACCTATTGAGTATCCAGCGTAGGAATCTGGGAGTTGGGGAGGAGTGAGGAGTTGGGGAAAGACAGTCCTAACCGTGGAGGGTTCTGGTAAATGATGGGGTGAGGAGGGGCTCTTTGGCTCCCACCAGTCCCCCTGTCTGGTCTAT
+
BBBBBFFFBFFFGGGGGGGCEEGHFEGGGGHHGGGGGGHHHHGHGGHHHHGHFGHGHGHHHHHHHHHHHHHFGGGGHGHHHHHGFHGHGHHHGG/EEGHHGHHGFGHHGHHHHHHHHHHFHHHHGGGGGHHHGHHHHGGGHHGGGGGGGGHHHHHGGHHHHGGGGHGGHHHHHHHHHHHGGEADGGGCFFGGGGGFFGGFGGGFGDBFFFFFD@BBBFFFFFFFFFFFFFFFFFFFFFFBFFFFFFFFFF9
@M05620:37:000000000-D9766:1:1101:21646:11453 1:N:0:3
AGTGCCAGCTCTCAATCGCACAGGGGACCCAGGGCCTGGCCCCTCCATCCAGAAAACCTATGACCTCACCCGCTACCTGGAGCACCAACTCCGCAGCTTGGCTGGGACCTATGTGAGTATCCAGCGTAGGAATCTGGGAGTTGGGGAGGAGTGAGGAGTTGGGGAAAGACAGTCCTAACCGTGGAGGGTTCTGGTAAATGATGGGGTGAGGAGGGGCTCTTTGGCTCCCACCAGTCCCCCTGTCTGGTCTA
+
CCCCCFFFDFFFGGGGGGGGGGHHGGGGGGHHGGGGGGHHHHGHGGHHHHHHHHHHHGHHHHHHHHHHHHHGGGGGHHHHHHHHHHHHGHHHGGGGGHHHGHHGGGHHGHHHHHHHHHHHHFGHHGGGGGHHHHHHHHEGDGFHGGGGGGGHHHGHHGHHHGGGGGHHHHHHHFHHHHHHGGGGGGGGAFGGGGGGHHHHHFG09.ADFFFFFF;@FFFFFFHFFFFFFFFFFFFFFFFFFFFFFFFFFFB
@M05620:37:000000000-D9766:1:1101:4839:11500 1:N:0:3
AGTGCCAGCTCTCAATCGCACAGGGGACCCAGGGCCTGGCCCCTCCATCCAGAAAACCTATGACCTCACCCGCTACCTGGAGCACCAACTCCGCAGCTTGGCTGGGACCTATGTGAGTATCCAGCGTAGGAATCTGGGAGTTGGGGAGGCGTGCGGAGTTGGGGAAAGACCGTCCTAACCGTGGAGGGTTCTGGTAAATGATGGGGTGAGGAGGGGCTCTTTGGCTCCCACCAGTCCCCCTGTCTGGTCTA
+
>A>AAFFFAFFFF13BGFFGGGHHFAAAEFGHGGGEFECHHHGHGGHHHHGFGHHBFEHHEHHHHHHGHHFEGEEGHHGHGHHHFHAHGFFCEFGGEHHHGHHGGGHHGHHHHHHBFGHHHGHHHGB/>/1@FGHHHH0FGHHHGG.AC.AEG.AC-CGHFHGGE.:F/=/-=EGGGFGGGGG@9EF@BFFFFFFFFFFFFFFFFFF@FFFFFF@@?@FFFFFFFFEFFFFFFFFFFFFF@FFFFFFFFFF
@M05620:37:000000000-D9766:1:1101:8911:11533 1:N:0:3
AGTGCCAGCTCTCAATCGCACAGGGGACCCAGGGCCTGGCCCCTCCATCCAGAAAACCTATGACCTCACCCGCTACCTGGAGCACCAACTCCGCAGCTTGGCTGGGACCTATGTGAGTATCCAGCGTAGGAATCTGGGAGTTGGGGAGGAGTGAGGAGTTGGGGAAAGACAGTCCTAACCGTGGAGGGTTCTGGTAAATGATGGGGTGAGGAGGGGCTCTTTGGCTCCCACCAGTCCCCCTGTCTGGTCTA
+
11>AAFBFAFFFGGGGEAECE?G00EAEGGCHGGEE/AFFHHGHGGBGH0BGGC10FEHB1F2GG1G@GHH/F/>EG1GHHHHEGHAHG0GGGGEG?GHHEHHGGGGHGHHHHHHHHHGHHHHHHGGGGGHHHHHHHHHGGHHHGGGGGGGHHHHHHGHHHHGGGGHHHHHHHHHHHHHHGGGGGEGGGGGGGGGGGGGGGGGGGGF@FFFFFF@@@?FFFFFFFFFFFFFFFFFFFFFF@FFFFFFFFFB
@M05620:37:000000000-D9766:1:1101:15682:11549 1:N:0:3
AGTGCCAGCTCTCAATCGCACAGGGGACCCAGGGCCTGGCCCCTCCATCCAGAAAACCTATGACCTCACCCGCTACCTGGAGCACCAACTCCGCAGCTTGGCTGGGACCTATGTGAGTATCCAGCGTAGGAATCTGGGAGTTGGGGAGGAGTGAGGGGTTGGGGAAAGACAGTCCTAACCGTGGAGGGTTCTGGTAAATGATGGGGTGAGGAGGGGCTCTTTGGCTCCCACCAGTCCCCCTGTCTGGTCTA
+
BBBBAFFFCFFFGFGGGGGGGGHHGEGGGGHHFFGGGGHHHHGHGGGGHHHHHCHGGGHEHGHHHHHHHHHGGEEGHHHH?GHHHHF1EHHHGGGGGHHHGHHGGGGHGHHHHHHHHHHHHHHHHGGGGGGGHHHHHHFGGHHFGGEDGAEHHBGHGGGGGGGGGGHHHHHGGGGGGFGGGGGGGGGGGGGGGGGGGFFFFFFFFFFFFFFEFFFFFFFFFFFFFFFFFFFFFFFFFFFFFFFFFFFFFFB
@M05620:37:000000000-D9766:1:1101:9765:11621 1:N:0:3
AGTGCCAGCTCTCAATCGCACAGGGGACCCAGGGCCTGGCCCCTCCATCCAGAAAACCTATGACCTCACCCGCTACCTGGAGCACCAACTCCGCAGCTTGGCTGGGACCTATGTGAGTATCCAGCGTAGGAATCTGGGAGTTGGGGAGGAGTGAGGAGTTGGGGAAAGACAGTCCTAACCGTGGAGGGTTCTGGTAAATGATGGGGTGAGGAGGGGCTCTTTGGCTCCCACCAGTCCCCCTGTCTGGTCTA
+
AA>ABFFFBFFFGGGFGFFGGGHFGGGGGFHHGGGE2FG2AGEHGGHGHFGHFHFHHGHGHHFHHHHHHHHGG@EGHHHHHCGFFHHEGFHHGE@EEBGCAHHGGGAHGHEHHHHGHHGHHGHHGGGGGGFGFHHHHGGFEHHHGGGGGGGHHGHHHGHHHHGGGGHHHHHHHHHHHGFHGGEGGGGGCFGGGGFFFFGGGGGGGGFFFFFFFFFFFFEFFFFFFEFFFFFFFFBFFFFFFFFFFFFFFF/
@M05620:37:000000000-D9766:1:1101:27716:11632 1:N:0:3
AGTGCCAGCTCTCAATCGCACAGGGGACCCAGGGCCTGGCCCCTCCATCCAGAAAACCTATGACCTCACCCGCTACCTGGAGCACCAACTCCGCAGCTTGGCTGGGACCTATGTGAGTATCCAGCGTAGGAATCTGGGAGTTGGGGAGGAGTGAGGAGTTGGGGAAAGACAGTCCTAACCGCGGAGGGTTCTGGTAAATGATGGGGTGAGGAGGGGCTCTTTGGCTCCCACCAGTCCCTCTGCCTGGTCTA
+
3>>AAFBFAFFFGGGGGGGGEGHHGGGGFGHHGGGGGGHFCGGCEGFHHHHHGEEGCFHHHHHHHHGHHC1EEFCGHFHHHGHGFHHHGFHHGGCEGHFH/GHG?EGGG0FFH22FG1B12BGHHC?DDGHG1GGBG0CFC0FGG-FDGCD0.0<<GG</0/<-.AGGHHHBHHC0CHCFB-;-@-?B9;9BFB;BF/BBF///A.999AA/D?->=;.BFBB/BBF?AF.AEFFBFF/9FF//;F.BBF9
@M05620:37:000000000-D9766:1:1101:17252:11636 1:N:0:3
GCGGCTGCTTTGGAAGAAACTGACAAGCCAGGGACAAAAGATCGGAAGAGCACACGTCTGAACTCCAGTCACATTACTCGATCTCGTATGCCGTCTTCTGCTTGAAAAAAAAAAAAACAAAAAATCCCACAACACCCTTCACTAATACTGCCCTCAAACAGCTCACCCTCCCAACCATGAATCTGAAAGGGATAAGAAGTAGTCACGATATCATCCAAGACCACACATATGACAGGGAGTGAGCACTAGAT
+
>1>AA1>AFFDBGGFGCCFFFFBGFGGHGHHGEFFABBBFFFGHGGGF0FGHHHHGBGHGHHHGHHHHDGHHHHG1GHHGFFBBBGFGHHHHG?EGGHHHHHHHBFGHHGGGC/<><?/?00/-0>1>10........//0<00/000000/./..00:./.0:00......//.;.000000;00000...//0000///////9--9--///9:///--------;////9//------////-/;///
@M05620:37:000000000-D9766:1:1101:22249:11652 1:N:0:3
AGTGCCAGCTCTCAATCGAACAGGGGACCCAGGGCCTGGCCCCTCCAGCCAGAAAACCTATGACCTCACCCGCTACCTGGAGCACCAACTCCGCAGCTTGGCTGGGACCTATGTGAGTATCCAGCGTAGGAATCTGGGAGTTGGGGAGGAGTGAGGAGTTGGGGAAAGACAGTCCTAACCGTGGAGGGTTCTGGTAAATGATGGGGTGAGGAGGGGCTCTTTGGCTCCCACCAGTCCCCCTGTCTGGTCTA
+
AAAAAFF11CFFGGGGGGAGGEHGGGGGEGHHGAFG/FGH0GEHGGH1FFHHHHBGHGH1B1DGHFGHHHHEEEEGHHGHCGHHGH0GGHHHGGGGGHHHGHHGGGHFAGHHHHHHHHHGHHHHHGGGGGGHHHHHHHHGGHBHCGFGGGGHHHHHGGHHHHGGEGHHFHHHHHHGHHHHGGGGGGGGFGGGGGGGGGGGGGGGGGF@FFFFFF@@@@FFFFFFFFFFFFFFFFFFFFFF@FFFFFF/FFB
@M05620:37:000000000-D9766:1:1101:25285:11683 1:N:0:3
AGTGCCAGCTCTCAATCGCACAGGGGACCCAGGGCCTGGCCCCTCCATCCAGAAAACCTATTACCTCACCCGCTACCTGGAGCACCAACTCCGCAGCTTGGCTGGGACCTATGTGAGTATCCAGCGTAGGAATCTGGGAGTTGGGGAGGAGTGAGGAGTTGGGGAAAGACAGTCCTAACCGTGGAGGGTTCTGGTAAATGATGGGGTGAGGAGGGGCTCTTTGGCTCCCACCAGTCCCCCTGTCTGGTCTA
+
>>AAAFFFBFFFGBGGGAF2EEBF2AEEGGGHGFFECAGGHHGHGGGHHHGHEFHGHGHHH5AFGF@FGHHFEGCEHHGBFFB?BF1FEEGGGE/>EBGH?HHF/EFGEHHHHHHHHDFGHFGGHGCEBDHHEGGHHGFG?CHHGGEFCDFHHHHHHDHHHHGGGGEHGHHHH0CGHHHHGCEGGGGG.9AFFGFFFGGGGFG9EGDFFFFFDFADC9;FFFFFFFFFFF.DFFFFFFEDFEFFFB9FB/9
@M05620:37:000000000-D9766:1:1101:8465:11731 1:N:0:3
ACCACACCTTCTACAATGAGCTGCGTGTGGCTCCCGAGGAGCACCCCGTGCTGCTGACCGAGGCCCCCCTGAACCCCAAGGCCAACCGCGAGAAGATGACCCAGGTGAGTGGCCCGCTACCTCTTCTGGTGGCCGCCTCCCTCCTTCCTGGCCTCCCGGAGCTGCGCCCTTTCTCACTGGTTCTCTCTTCTGCCGTTTTCCGTAGGACTCTCTTCTCTGACCTGCGTCTCCTTTGGAACTCTGCAGGTTCT
+
CCCCBCCBFFFFFFFGGGGGGGHHGEGBAEHFGFFFDFEGGHDGGEEEEEEGGHHHGHHEF@CEGGGGGGGHEHHGGGGHGHGHHGGGGG<BFGHFHHHHHHGGGHHGHHFGGHHGGGGGHHHHHHHHHHHGHHGGGGGHGHHGHGGGGGGGGGGGGGG?AAGGGGFFFFFFFFFFFFFFFFFFFFFFFFFFFFFFFFFFFFFFFFFFFFFFFFFFFFFFFFFF.@DFFFFFFFFFFFFFFFFFFFFFFFF
@M05620:37:000000000-D9766:1:1101:4758:11745 1:N:0:3
AGTCCCAGCTCTCAATCGCACAGGGGCCCCAGTGCCTGGCCCCTCCATCCAGAAAACCTAGGACCCCACCACCAACCTGGCGCACCCCCTCCGCAGCTGGGCTGGGACCTATGTGAGTATCCAGCGTAGGAATCTGGGAGTTGGGGCGGCGTGCGGCGTTGGGGACCGCCCGTCCTAACCGTGGAGGGTTCTGGTAAATGATGGGGTGAGGAGGGGCTCTTTGGCTCCCACCAGTCCCCCTGTCTGGTCTA
+
>>>1>BDFFFFFGGGAAAEFA00GFGAAEEEF1BB1GHEGHHGGGGFBEGGHH0AGHFHH1AFGH/>/?E//?>BB/0FHH>?EEGCGECFE?EEE><1B<FFFGGFHCGBHHHH2@>FGHH21GGF/>A11?FHHHH0<CHHFCG.@CAGG@BGG?@?@@F@@---;=@-@@FFFF/FF@FF@-;B?BFFFFFFFFFFFBFFFFFA@AFF9AB@-@@FFFFFEBFFEE-AFE-FFFFFF@FFFFFFFFF/
@M05620:37:000000000-D9766:1:1101:23981:11808 1:N:0:3
GAGGCTGCTTTGGAAGAAACTCACAAATTAGTGACACAAGATCGGCCGAGCATCTATCCGAACTCCAGCTAGGCGACAGCACCTAGTACGACTTCCTCTGCTGCAAAGTACCACCCTACAGGTTCTGGTCGCAGCCTCCCTCATTCGTGGCATCCAGCTCCTGCGACATTTCTAACTGATTCACTCTTCTGCCGTTTTCCGCACGCCTCTATTCCATTACATCAGTCTCAGTTGGTACTCTGCAGACTCTA
+
>A>1A?BAFF3DFB111ABBA11AB10A3B1D1DD1FC0B01100/AA/AA/1B112DBE////B1110@1100/>/>/?B0?>111B2/??//111B11BB11B1101221B1/?/0B110B11BF1B1//>///<0FAGG011<10?.<010<11<111>/<--<-.==00;:0C00;;G000C000=:;0;EFG?BF..----9C.99F0C09;//;9FBB/:BFF//////9///9B/B/9/-B///
@M05620:37:000000000-D9766:1:1101:11076:11818 1:N:0:3
AGTGCCAGCTCTCAATCGCACAGGGGACCCAGGGCCTGGCCCCTCCATCCAGAAAACCTATGACCTCACCCGCTACCTGGAGCACCAACTCCGCAGCTTGGCTGGGACCTATGTGAGTATCCAGCGTAGGAATCTGGGAGTTGGGGAGGAGTGAGGAGTTGGGGAAAGACAGTCCTAACCGTGGAGGGTTCTGGTAAATGATGGGGTGAGGAGGGGCTCTTTGGCTCCCACCAGTCCCCCTGTCTGGTCTA
+
AAA>AFFFBFFFGGGGGGGCGGHHGGFFGGHH2EEFGGHHHHGHGGHHHHHHHHHGHGHHHFHHHHHHHHHEE>EGHHHH2FHHHH11EHHGEGGGGHHHGHHGGGHHGHHHHHHGHHHHHHHHGGGGGGHHHHHHHHFGGHHHGGEGGDGHHHHHFGHHHHGGGGHHHHHHHHHHHHHHGGGGGGGGDGGGGGGGGGGGGGGGGGFFFFFFFFFFFFFFFFFFFFFFFFFFFFFFFFFFFFFFFFFFFF/
@M05620:37:000000000-D9766:1:1101:22614:11822 1:N:0:3
AGTGCCAGCTCTCAATCGCACAGGGGACCCAGGGCCTGGCCCCTCCATCCAGAAAACCTATGACCTCACCCGCTACCTGGAGCACCAACTCCGCAGCTTGGCTGGGACCTATGTGAGTATCCAGCGTAGGAATCTGGGAGTTGGGGAGGAGTGAGGAGTTGGGGAAAGACAGTCCTAACCGTGGAGGGTTCTGGTAAATGATGGGGTGAGGAGGGGCTCTTTGGCTCCCACCAGTCCCCCTGTCTGGTCTA
+
AA>>AFFFCFFFGDGGGGGCGFHGGCEFGGHHFEGGGFHHHHGHGGHHHGHHHHGFGFHHHEGHHFGHHHHEGEFGHHGG2BGGHH1??GHFEGCGGHGHGHHGGGHHGHHHHHHHHHHHHHHHHGGGGGHHHHHHHH0FGHHHGGEGGAEHHDHH<EHHHHGGEFHHHHFHHHHHHHHHGGGGGGGGGGGGGGGGGGGGGGGGGGFFFFFFFFFFFFFFFFFFFFFFFFFFFFFFFFFFFFFFFFFFFFF
@M05620:37:000000000-D9766:1:1101:5547:11840 1:N:0:3
GAGGCTGCTTTGGAAGAGCACACGTCTGAACTCCAGTCACATTACTCGATCTCGTATGCCGTCTTCTGCTTGCAAAAACAAACACCCACTCGCCAGGTAATCTGGGCCGTCTGTGCTTCCCCCTCTTCGGCCTCATTTCTTTTTTTCTTGGATCGCCGTTGTGGCCCTCTCTTCCTCCGGTTTGCTTTTTCGGGTTGCTCCTTGGCAGCTTCTTTTGTCGTTGGCTCCCCCCCGTCCCCCTTTCTGGTTTT
+
AABBBACAFFFFGGGGGGGBFGFE4ABBDFGHBBG3FB3BGGHFGHHG2ABBFBBBBFDGEAAG1DADDFGHF3GHF?111?1BFA?1>B31//1/1B444B4@B0///>/0/4B34?B30B/B/011/////@11@@D2@F1<ACC1<111>1..<--.<<..<.C..//:;;:00/.-;;9.000;C099-.;.-.009;0;B/0:9;///;99/99;..;.B//..9:---9.;9A9@./;/9/B/9.
@M05620:37:000000000-D9766:1:1101:28269:11955 1:N:0:3
AGTGCCAGCTCTCAATCGCACAGGGGACCCAGGGCCTGGCCCCTCCATCCAGAAAACCTATGACCTCACCCGCTACCTGGAGCACCACCTCCGCCGATTGGCTGGGACCTATATGAGTATCCAGCGTAGGAATCTGGGAGTTGGGGAGGAGTGAGGAGTTGGGGAAAGAAAGTCCTAACCGTGGAGGGTTCTGGTAAATGATGGGGTGAGGAGGGGCTCTTTGGCTCCCACCAGTCCCCCTGTCTGGACTA
+
>>>3>BBCAFBFCGGGG2A2A2BBAA2AAAAFFFGEABBAFHGHGGBGFGHF3BG2FFHHH35FGFGGHFEGGE?FHHH12BF?1F?1??F1?>/>EE?FHFC/B?0FFH1F1BB2F2FFG22FHG<<@/11?FGFEE0?>FGFDC<A@.<C.DGH0CGFGH-@C.;:/./;0<CFFGGA-99A.9A?9=FFFG0BFBBFB/BFE?D?EFEBD.9@B-AFFFB/;/BE.:...9/;:B.;>;F/B///9;/
@M05620:37:000000000-D9766:1:1101:24620:11970 1:N:0:3
AGTGCCAGCTCTCAATCGCACAGGGGACCCAGGGCCTGGCCCCTCCATCCAGAAAACCTATGACCTCACCCGCTACCTGGAGCACCAACTCCGCAGCTTGGCTGGGACCTATGTGAGTGTACAGCGCAGAAATATGGGGGTTGGGGGGGCGAGCGGAGATGGGGAAAGACAGAGCTAAACGTGGAGGGTTCTGGTAAATGATGGGGTGAGAGGGGGCTCTTTGGCTCCCACAAGACCCCCTCTCTGGTCTA
+
CCBCCFFFCFFFGGGGGGGGGGHHGGGGGGHHGGGGGGHHHHGHGGHHHHHHHHHHHGHHHHHHHHHHHHHGGGGGHHHHHHHHHHHHGHHHGGGGGHHHGHHGGGHHGHHHHHHBG32D3?3?2>/></?=11@?DH/D-->@DG-C;-;-;-;--;-:;:EF..9.;:BB//;;00;0..;;.;.;..AFFFFFFF000::BEDABEF00;.;@DDFFFFFFFFF.:/FA..///;DFF.;BF0;;BF0
@M05620:37:000000000-D9766:1:1101:10782:11979 1:N:0:3
AGTGCCAGCTCTCAATCGCACAGGGGACCCAGGGCCTGGCCCCTCCATCCAGAAAACCTATGACCTCACCCGCTACCTGGAGCACCAACTCCGCAGCTTGGCTGGGACCTATGTGAGTATCCAGCGTAGGAATCTGGGAGTTGGGGAGGAGTGAGGAGTTGGGGAAAGACAGTCCTAACCGTGGAGGGTTCTGGTAAATGATGGGGTGAGGAGGGGCTCTTTGGCTCCCACCAGTCCCCCTGTCTGGTCTA
+
CCCCDFFFCFFFGGGGGGGCGGHHGGGGGGHHFGGGGGHHHHGHGGHHHHHHHHHHHGHHHHHHHHHHHHHGGEGGHHGHFHHHHHHHGHHHFGGGGHHHGHHGGGHHGHHHHHHHHHHHHHHHHGGGGGHHHHHHHHHGGHHHGGGGGGGHHHHHHGHHHHGGGGHHHHHHHHHHHHHHGGGGGGGGEGGGGGGGGGGHGGGGGGFFFFFFFFFFFFFFFFFFFFFFFFFFFFFFFFFFFFFFFFFFFFF
@M05620:37:000000000-D9766:1:1101:3889:11987 1:N:0:3
AGTGCCATCTCTCAATCGCACAGGGAACCCAGGGCCTGGCCCCTCCATCCAGAAAACCTATGACCTCACCCGCTACCTGGAGCACCCACTCCGCAGCTTGGCTGGGACCTATGTGAGTATCCAGCGTAGGAATCTGGGAGTTGGGGAGGCGTGCGGAGTTGGGGAAAGACAGTCCTAACCGTGGAGGGTTCTGGTAAATGATGGGGTGAGGAGGGGCTCTTTGGCTCCCACCAGTCCCCCTGTCTGGTCTA
+
>1>>A@DFFFDDDGGF11FEA0AF000BF00BF0E0AA/FAAE//BGHHFH1BGFBBEHHFABBGDFAFH0>/>>>>GHG00FGHA//?GHHGGGGEGHHGGHGGEHHFHHHFHHHHHHHHHHHHGGCCGDHHHHHHH0FGHHHGG.CG.AGG.CG:CGHHHGGG:CFFF/FGGGGFGGGGGGGBGGGGGFFFFFFFFFFFFFFFFF@FFFFFF@@@@FFFFFFFFFFFFFFFFFFFFFF@FFFFFFFFFF
@M05620:37:000000000-D9766:1:1101:20664:12014 1:N:0:3
GCGGCTGCTTTTTCATCCACTGCCCGGCCCCGGCCCACGGACCCCCAGCGCACACGTCTGAACCCCACTCACATTCCTCGATCTCGTATGACGTCTTCTGCTCGCCAAAAACCCCCCCACAAGTACCGGCTCCTCCCCGCCTCCCAGCGTGCCACCGCGCTGCTTACCCAATCGCACTTACGTCAGCCCGTTCCGCTTTATCACTCTTGCTGATCCAATAGCCCAATTCTCATCATTTGTACTTGTAACCT
+
1>1>>11>BFBB11BB3ABB1B1B00A0AA0AAEE/A/////A///>B0>E>>>CE0B0FG2B/?EE/0B0BF>2BFDGE?0B<B0??0BBB?/?0?2BDF11?/>?>0?//?<//>AA<...00=0.--;.:://..:-AEFG?/0.-.;..00..-;9;-99////:/-;/:A-=-9//;----/9;-;;BF--ABEB/;/9;;;//9/9/;;B;/9////;9-;;99:///;BFFBF/B///9/////
@M05620:37:000000000-D9766:1:1101:25386:12027 1:N:0:3
AGTGCCAGCTCTCAATCGCACAGGGTACCCAGGGCCTGGCCCCTCCATCCAGACAACCTATGACCTCACCCGCTACCTGGAGCACCCACTCCGCAGCTTGGCTGGGACCTATGTGCGTATCCAGCGTAGGAATCTGGGCGTTGGGGCGGAGTGCGGCGTTGGGGCCCGACAGTCCTCACCGTGGCGGGTTCTGGTAAATGATGGGGTGCGGAGGGGCTCTTTGGCTCCCCCCCGTCCCCCTGTCTGGTCTA
+
>A11>D@1AFFFGEG3FFFCEEGFFABFGGEHECFEFFBGFHGCEG0AFA1BF/BAFEHCDFDHGGHFHHH>EE@EHH1BBBBGHH/?EFFB/?EC>G10>FCFEG0BEG1E1B22??/<FG21B@E/<A11@FH1?0//AC@0-<.C--=CG09@-9@AGF@@-----;-99FBF/9A?-AE@-@?>;AFFFFF/;/9B/BBFF?B=-;---;-=@-EFFBBFFEFFE--9-9A-BFFF@?/BFFFFBB/
@M05620:37:000000000-D9766:1:1101:19461:12045 1:N:0:3
AGTGCCAGCTCTCAATCGCACAGGGGACCCAGGGCCTGGCCCCTCCATCCAGAAAACCTATGACCTCACCCGCTACCTGGAGCACCAACTCCGCAGCTTGGCTGGGACCTATGTGAGTATCCAGCGTAGGAATCTGGGAGTTGGGGAGGAGTGAGGAGTTGGGGAAAGACAGTCCTAACCGTGGAGGGTTCTGGTAAATGATGGGGTGAGGAGGGGCTCTTTGGCTCCCACCAGTCCCCCTGTCTGGTCTA
+
BCBBCFFFCFFFGFGGGGFGGGHHGGGGGGHHGGGGDGHHHHGHGGHHHHHHHHHHHGHHHHHHHHHHHHHGGGGGHHHHHHGHHHHHGHHHGGGGGHHHGHHGGGHHGHHHHHHHHHHHHHHHHGGGGGHHHHHHHHHGGHHHGGGGGGGHHHHHHGHHHHGGGGHHHHHHHHHHHHHHGEGGGGGGGGGGGGGGGGGGGGGGGGFFFFFFFFFFFFFFFFFFFFFFFFFFFFFFFFFFFFFFFFFFFFF
@M05620:37:000000000-D9766:1:1101:26911:12050 1:N:0:3
AGTGCCAGCTCTCAATCGCACAGGGGACCCAGGGCCTGGCCCCTCCATCCAGAAAACCTATGACCTCACCCGCTACCTGGAGCACCAACTCCGCAGCTTGGCTGGGACCTATGTGAGTATCCAGCGTAGGAATCTGGGAGTTGGGGAGGAGTGAGGAGTTGGGGAAAGACAGTCCTAACCGTGGAGGGTTCTGGTAAATGATGGGGTGAGGAGGGGCTCTTTGGCTCCCACCAGTCCCCCTGTCTGGTCTA
+
AA>>AFFFCFFFG4FGGGGAECHHGE2AEEGHBEFEEFHHGHGHGGHHHHHHGHHBGGHHHHHHHHHHHHHGGEEGHHHH2FGHHH11?GH@?E@FF?BFFHHG?EHHGGGHHHHGHHHHHHHHHGEDGCGHHHHHHH<FFHHHGG.AA.CGH0DHGFHHHHGGCACG/GCG0CGHHGHHGGEGCEGGCFGGGGFGGGGGGGGGGGFFFFFFFFFF;DFFF/FFFFFFFFFFEF/BFFFFF.;BFFFFBFF
@M05620:37:000000000-D9766:1:1101:14356:12061 1:N:0:3
GTTCCAGCTCTCAATCGCACAGGGGACCCCGGGCCTGGCCCCTCCATCCCGAAAACCTCTGACCTCACCCGCTACCTGGAGCACCCACTCCGCAGCTTGGCTGGGACCTATGTGCGTATCCCGCGTAGGCATCTGGGCGTTGGGGCGGCGTGCGGCGTTGGGGAAAGCCCGTCCTAACCGTGGCGGGTTCTGGTAAATGATGGGGTGAGGAGGGGCTCTTTGGCTCCCACCCGTCCCCCTGTCTGGTCTAT
+
1>1>>F1BCCBBGAFGFAFGGCHFG0EEGEEGGEGCFHAGHGEFG0BBGEEEE@GFEF0FHFHHBBFGHHGC/EEHGHH0B0FGH?FE<<FEEEECCG<CFHGGGFGGG1FGH22?FCGGH1/ACC->C1FGHHHHH<-<=:CCG.-A-;@?A>@-9@@@F@@-99A9;-@@FFFFFFF@F-@-9@?@AFFFFFBFFFFBFFFFFF?EFFBBF@@@@FFFFFFFFFFFFFF--9BFFFF?FFFFFFFFFFF
@M05620:37:000000000-D9766:1:1101:14376:12063 1:N:0:3
GTGCCAGCTCTCAATCGCACAGGGGACCCAGGGCCTGGCCCCTCCATCCAGAAAACCTATGACCTCACCCGCTACCTGGAGCACCAACTCCGCAGCTTGGCTGGGACCTATGTGAGTATCCAGCGTAGGAATCTGGGAGTTGGGGAGGAGTGAGGAGTTGGGGAAAGACAGTCCTAACCGTGGAGGGTTCTGGTAAATGATGGGGTGAGGAGGGGCTCTTTGGCTCCCACCAGTCCCCCTGTCTGGTCTAT
+
BABABFFBFFFFGEGGGGCEEGHGGGGGGHHGGEGGFGHHHGHGGCGHHHHHHGHHGHHHHHHHHHCFGHGGGGGHHHHFHHHGHHGGHHHGGGGGHHHGHHGGGHHGHHHHHHHHHHHHHHHHGCECGHHHHHHHHHGGHHHGGGGGGGHHHHHHGHHHHGGGGGHHHFHGCGGHGHHGGGGGGGG:FFGGGGGGGGGGGGGGGDDFFFFFFFFFFFFFFFFFFFFFFFFFFFFFFFFFFFFFFFFFFFB
@M05620:37:000000000-D9766:1:1101:24847:12099 1:N:0:3
AGTGCCAGCTCTCAATCGCACAGGGGACCCAGGGCCTGGCCCCTCCATCCAGAAAACCTATGACCTCACCCGCTACCTGGAGCACCAACTCCGCAGCTTGGCTGGGACCTATGTGAGTATCCAGCGTAGGAATCTGGGAGTTGGGGAGGAGTGAGGAGTTGGGGAAAGACAGTCCTAACCGTGGAGGGTTCTGGTAAATGATGGGGTGAGGAGGGGCTCTTTGGCTCCCACCAGTCCCCCTGTCTGGTCTA
+
AAAABFFF@FFFGGGGGGGGGGHHGGGGGEGHFGGGFGGGGGG1EFHHHHHHHHBFCF3FHHGHHGFFG11EFEFGHDGHGGHHHHHHGHHHGGGGGHHHGHHGEFH0/F232BGHGBGHHHBGHGCDGF2G<F<GGBFC/?1?C-FDGGGGCF<<<E<CFFFCAEHFHHHGHHHGHC/CF9C9AFGG=;AF9B0C00CB000CADA=EFFBDBFFF@EFFFFFFFFEEFFFEFBFFFADDFFFBBFFFF:
@M05620:37:000000000-D9766:1:1101:24863:12108 1:N:0:3
AGTGCCAGCTCTCAATCGCACAGGGGACCCAGGGCCTGGCCCCTCCATCCAGAAAACCTATGACCTCACCCGCTACCTGGAGCACCAACTCCGCAGCTTGGCTGGGACCTATGTGAGTATCCAGCGTAGGAATCTGGGAGTTGGGGAGGAGTGAGGAGTTGGGGAAAGACAGTCCTAACCGTGGAGGGTTCTGGTAAATGATGGGGTGAGGAGGGGCTCTTTGGCTCCCACCAGTCCCCCTGTCTGGTCTA
+
CCCCCFFFCFFFGGGGGGFGGGHHGGGGGGHHGGGGGGHHHHGHGGGHHHHHHHHHHGHHHHHHHHHHHHHGGGGGHHHHHHHHHHHHGHHHGGEGGHHHGHHGGGHHGHHHHHHHHHHHHHHHHGEGGGHHHHHHHHHGEHHHGGGGGGGHHHHHHGHHG/ADGGGHHHHHHHGHHHHHGEGGGGGGEFGGGGFGGGGGGGGGGGFFFFFFFFFFFFFFFFFFFFFFFFFFFFFFFFFFFFFFFFFFFFF
@M05620:37:000000000-D9766:1:1101:7049:12118 1:N:0:3
GAGGCTGCTTTGGAAGAAACTGACAAGCCAGGGACACAAGATCGGAAGAGCACACGTCTGTACTCTAGTCACCTTACTCGATCTCGTATGCCGTCTCCTGCTTGAAAAAAAAAAACAACCTCTTCTCCAAGCAGCCTCCCTCCTGCCTGACCTCCTGTAGCTGCGCCATACATCACTGTCTCTCTCTCCTGCCGTTTCCCGTAGGACTCTGTTCTCTGCCCTGCGTCTCCTGCGGACCTCTGCAGATTCTC
+
AAAAAAFBCFFFGCGG4GGGGCG4B54BBBBBBABFGFFHFHGFEA2EGBBBGBG0BFHG55DFD55DDD55BBBDFG5EBFBGGB?EFBBFEEEG2BGHBFGBFGHFHGGGGD///<//2222222211?<000?<0//<0.<11<110001<<//000=D0/-<;.:;/:CC:000000<000:00/99/.9..;/00.;A?.0//9:0900//9///.;9.9:-;;BB//-----:/BBFB9//;/:/
@M05620:37:000000000-D9766:1:1101:5666:12148 1:N:0:3
AGTGCCAGCTCTCAATCGCACAGGGGACCCAGGGCCTGGCCCCTCCATCCAGAAAACCTATGACCTCACCCGCTACCTGGAGCACCCACTCCGCAGCTTGGCTGGGACCTATGTTGCGTCTCCAGCGTCGGAATCTGGGAGTTGGGGAGGAGTGAGGAGTTGGGGAACGCCCGTCCTACCCGTGGAGGGTTCTGGTAAATGATGGGGTGCGGAGGGGCTCTTTGGCTCCCACCAGTCCCCCTGTCTGGTCT
+
AA>AAFFFBFFFGGGGGGGGGGHHGG2EGGHHFEGGGFHHHHGHGGHHHHHHFHHHHGHHHFHHHGHHHHHGGEGGHHHGBGHHHH1?EHHFEGFGGHHHGHHGGGHHGHHHHHHH3>F/?GHFHFGD/<C@.>GHHH00>EGHHG?.AFAEHH0GH<CCHHHGGC9.99A9@FGGGG0CFGGGF.;DFAFFFFFFFF/BFBFFFFFFF.@--@DFFFFFFFFFFFFFFFFFFAFBFFFFFFFFFFFFFFF
@M05620:37:000000000-D9766:1:1101:4503:12150 1:N:0:3
AGTCCCAGCTCTCCATCGCACAGGGTACCCAGTGCATGGCCCCTCCATCCAGAAACCCTATGACCGCACCCTCAACCTCGCGCACCCCCTCTGCAGCTTGGCTGGGACCTATGTGCGTATCCCGCGTCGGCCTCTGGGCGTTGGGGCGGCGTGCGGCGTTGGGGCCCGCCCGTCCTCACCGTGGCGGGTTCTGGTAAATGATGGGGTGAGGAGGGGCTCTTTGGCTCCCACCAGTCCCCCTGTCTGGTCTA
+
>>11>BDFFFFFGGGAAAA1E?GEFB0BF1BB1BF2ADFGFHGGGGHGH0BGH0G0BEGFAAFHH/AEFEG/?0BBGH0B/>>>EGG/>EE01B2F1B1B?FGGGGHHGGFGHHH2CFCGHH1/CGG/>C-.>FGGHH.@CCGFGG?CG?A@@F@@@@@@@F@@-@-@@@<?@FFF//;FBFF@-@?@@EFFFFFFFFEFBFFFFFB@EF?/-B@@@?FFFFFFFFFFF-FF9AFFFFFF@FFFFFFFFFB
@M05620:37:000000000-D9766:1:1101:4932:12165 1:N:0:3
AGTGCCAGCTCTCAATCGCACAGGGGACCCAGGGCCTGGCCCCTCCATCCAGAAAACCTATGACCTCACCCGCTACCTGGAGCACCAACTCCGCAGCTTGGCTGGGACCTATGTTGCGTCTCCGGGGACGGACTCTGGAGTTTGGGAGGGCGTGCGGAGTTGGGGAACGCACTTCCTACCGGTGACGGGTTCTGGTAAATGTTGGGGTACGAGGGGGTTCTTTGGCTCCCCCCAGCCCCCCTGCCTGGTCT
+
>A>>>DFFAFFFGBGGGGGFEEHHGCEEGGHHGGGGGFFHHHGHGGGHHHHHHHHHHGHHHHHHHHHHHHHGGEGGHHHHFGHHHHFHGHHHGGGGGHBGGHHGGGHHGHGHHHH21/</?@1///<//>->--<1FG0./<<DFG..<-.---.;--;C/;FG-9C..;:-9/BB/BFF--;;-/;=@@--FFF/;B/;///;E@@9-9;--;@@---9;FFFB/9;E-9B--;-;BF@-9A--9BA//9
@M05620:37:000000000-D9766:1:1101:28731:12188 1:N:0:3
AGTGCCAGCTCTCAATCGCACAGGGGACCCAGGGCCTGGCCCCTCCATCCAGAAAACCTATGACCTCACCCGCTACCTGGAGCACCAACTCCGCAGCTTGGCTGGGACCTATGTGAGTATCCAGCGTAGGAATCTGGGAGTTGGGGAGGAGTGAGGAGTTGGAGAAAGACAGTCCTAACCGTGGAGGGATCTGGTAAATGATGGGGTGAGGAGGGGCTCTTTGGCTCCCACCAGTCCCCCTGTCTGGTCTA
+
ABAABFFFCFFFGGGGGFGGGGHHGGGGGGHHGGGGGGHHHHGHGGGHHHHHHHHHHGHHHHHHHHHHHHHGGGGGHHHGHGHHHHHHGHHHGGGGGHHHGFFG//BB/BGHHHEDH?HHHHFGHC/?<EHHHHHHHFG/?0?FGGE->AEH.=0<<<CFH/0<<CGBCGHBCHFHHHFHC.;DFGGG.:CGGGBFGGGGECFGGGGFFEFBDFCCADFFFFFFFFFEFFFFFFFFFFFFFFFFFBFF:F;
@M05620:37:000000000-D9766:1:1101:12327:12234 1:N:0:3
AGTGCCAGCTCTCAATCGCACAGGGGACCCAGGGCCTGGCCCCTCCATCCAGAAAACCTATGACCTCACCCGCTACCTGGAGCACCAACTCCGCAGCTTGGCTGGGACCTATTGAGTATCCAGTGTAGGAATCCAGGAGTTGGGGAGGAGTGAGGAGGTGGGGAAAGACAGTACTAACCGCGGAGGGGTTCGGAAAATGACGGGGGGAGGAGGGGCCCCTTGGCCCCCACCAGGCCCCCCGTCCGGTCTAT
+
CCCCDFFFCFFFGGGGGGGGGGHHGGGGGGHHGGGGGGHHHHGHGGHHHHHHHHGHHGHHHHHHHHHHHHHGGGGGHHHHHHHHHHHHGHHHGGGGGGHFGCGGD?FEEFHFB33B3B33B3B3222D2@G@222@F=/?11?<D/AGFD<G1FG1<.<.<-<.;.C/::F00:00:;C@----;@F-;-.-;.:@F0:B0.-9@--;CF?DAA-----:AB0:0.9;@AD.:..;AF=--9..-;--9:0
@M05620:37:000000000-D9766:1:1101:17222:12259 1:N:0:3
ACCACACCTTCTACAATGAGCTGCGTGTGGCTCCCGAGGAGCACCCCGTGCTGCTGACCGAGGCCCCCCTGAACCCCAAGGCCAACCGCGAGAAGATGACCCAGGTGAGTGGCCCGCTACCTCTTCTGGTGGCCGCCTCCCTCCTTCCTGGCCTCCCGGAGCTGCGCCCTTTCTCACTGGTTCTCTCTTCTGCCGTTTTCCGTAGGACTCTCTTCTCTGACCTGAGTCTCCTTTGGAACTCTGCAGGTTCT
+
AAA1AAAAFFFFGFGBAGGFGG1BEAE000BGHGCEG//A///BGAEG/BEFF1GGB0BE/>E//E>/EGGBGGHEEGGHGGHHHGGGGGGGGGHHFHHHHGHHGHGHHGGGGHHGGGGGHHHHHHHHHHHGHHGGGGCHGHHGHGGGGGGGGGGGGGGGGGGGFG@F@@FFFFFFFFFFFFFFFFFFFFFFFF?BFFFFFFFFFFFFFFFFFFFFFFFFFFFFFFFFFFFFFFFFFFFFFFFFFFFFFFF
@M05620:37:000000000-D9766:1:1101:9967:12259 1:N:0:3
AGTGCCAGCTCTCAATCGCACAGGGGACCCAGGGCCTGGCCCCTCCATCCAGAAAACCTATGACCTCACCCGCTACCTGGCGCACCCCCTCCGCAGCTTGGCTGGGACCTATGTTGAGTATCCAGCGTCGGAATCTGGGGGTTGGGGAGGGGTGAGGAGTTGGGGAACGCCAGTCCTACCCGTGGAGGGTTCTGGTAAATGATGGGGTGAGGAGGGGCTCTTTGGCTCCCACCAGCCCCCCTGTCTGGTCT
+
>AA3>DFFBFFFGDGGGGGCEGHHGCEEEEGH2BEEFFHHHHGHGGHHHHHHHHHGGGHHHHHHHHHHHHHCE>EEHHFG1>EEEG//>EFEEGGGGHFFGHHGGGHHGHFHHHHFG1>2@FGHDF/?/>CD..FGHH0--<ADGG-.;:--9;.;;09C9FGGBAD.;A@.-9;/BF/A9AADB9ADBFFFFF//;FBF//BFFFF.>.;./;DB?--9BFFFB//;EE.;A9..;AFB?@E9:BF/9BF
@M05620:37:000000000-D9766:1:1101:19998:12265 1:N:0:3
AGTACCAGCTCTCCATCGAACAGGGTACCCAGGCCCTGGCCCCTCCAGCCAGAAACCCTGTGACCTCACCCGCTACCTGGGGCACCCCCTACGCAGCTGGGCTGGGACCTATGTCAGTATCCCGCGTAGGAGTCTGGGCGTTGGCGCGGCGTGCGGAGTTGCGGAAAGACTGTCCTCCCCGTGGCGGGCTCTGGTAAATGATGGGGTGAGGAGGCGCTCCTTGGCTCCCACCAGTCCCCCTGTCTGGTCTA
+
>1>1>DF1>CFBGADDAEG1G?GAF001B1GG00A00BFFGGGFGGEFFCFGGFBAFE00BBDGH1BGHA0/>//>FF1B/>BEEFG/>/FB/@//?C10//0<E?0<BHBG<2221BFHHF1/><<//C10??G100.<>C<0/-.<-----.9--;;/00------/;/;9BFF//;A@FF?---;-9AB/B:BFF/F/99/-9A--;9/99--;-;-///9/;9E--ABE-/9FBEB>-/:99/BFF/
@M05620:37:000000000-D9766:1:1101:15881:12267 1:N:0:3
GAGGCTGCTTTGGAAGAAACTGACAAGCCAGGGACAAAAGACCGGAAGAGCACACGTCTGAACTCCAGTCACATTACTCGAGCTCGTATGCCGGCTTCCGCTTGGAAAAACAAAAGGAAAGGCTCCTAGAAGCCTCCCAGGGAGTCACAGCGCTGATGAAACACTGGCAAGTACGTCAGGCATTTCCGCTTTAGCACTCTTGTGGATCCAATTGAACAATTCTCAGCATTTGTACTTGTAACTGACAAGCC
+
>3>AAAFAFFFFGGGGCFFGGEBBE5B42B44B2FFGB2B22B222AB1BBGAB1E1F2B5535B@335335BFGDG55BF>EA@1/?3BFHE/E/EB3//////B3B00///?0B/GF000?CGFGHHGHH1?GHH/FG/A/CE0F111.>AFG.DGHF0<<.<<CGH0ECG0:CGGDFG.=CFGFFDGGG0CFFGFFGGECFGGGGGF0FGB0;;/9BFFFF/9;/;/BBBFFFFFB//9;9BB//9AF
@M05620:37:000000000-D9766:1:1101:25646:12272 1:N:0:3
GAGGCTGCTTTGGAAGAAACTCATAGATTACTGCAACAGTTCCCCCTGGACCTGGAAAAGTTTCTTGCCTGGCTTACAGAAGCTGAAACAACTGCCAATAAGTAAAGGCTCCTAGAAGACCCCAAGTGAGTAAAAGAGCTGATGAAACAATGGCAAGGAAGTCACGCATTTTCGCTGTAGCACTCTTGTGTATCCAATTGAACCATTCTCAGCACTCTTACTTGTAACTGACAAGCCAGGGACAAAACATC
+
AAAAA?FAFFDFFGGGAAG1BB1AAFDGFFHHDGHDGAF12GEFHGGGHBGFCBGA1BGHEGHHDDAFGHGGAFEHHGFAEFGFFHHDG0FEFEGFFCG1B1B22BB1/B0>1@B1FGH00/?//>>B2B1BBFFE/0B111BB2B>1BF111001//0@01@21/@/</111<?C/?11>1<<G11GGF011>=<0=DD0=0<C0=DFG00<0.0/0000:0;0:0;00;:0;:99/...;...9;.900
@M05620:37:000000000-D9766:1:1101:18919:12275 1:N:0:3
AGTGCCAGCTCTCAATCGCACAGGGGACCCAGGGCCTGGCCCCTCCATCCAGAAAACCTATGACCTCACCCGCTACCTGGAGCACCAACTCCGCAGCTTGGCTGGGACCTATGTGAGTATCCAGCGTAGGAATCTGGGAGTTGGGGAGGAGTGAGGAGTTGGGGAAAGACAGTCCTAACCGTGGAGGGTTCTGGTAAATGATGGGGTGAGGAGGGGCTCTTTGGCTCCCACCAGTCCCCCTGTCTGGTCTA
+
AAAABFFFBFFFGGGFGGGCGGHGGGGGGGHHGGGG2FHHFHGHGGHHHHHHHHHGHGHHHHHHHHHHHHHGGEEGHGHH2FHHHHGEFHHHEGGGGHHHGHHAFGGH/GHHHHFHHGHBHHHHHGAFGGHHHHHHHHGGGHHHGGAC?EGHHHHHHDGHDFCGGGHGHHHHHHHHHHHHGGGGGGGBEGGGGGFFGGGGGBGGGGFFFFFFFFFFFCFFEFFFFFFFFFFFFFFFFFFFFFFFFFFFFFF
@M05620:37:000000000-D9766:1:1101:22246:12282 1:N:0:3
AGTGCCAGCTCTCAATCGCACAGGGGACCCAGGGCCTGGCCCCTCCATCCAGAAAACCTATGACCTCACCCGCTACCTGGAGCACCAACTCCGCAGCTTGGCTGGGACCTATGTGAGTATCCAGCGTAGGAATCTGGGAGTTGGGGAGGAGTGAGGAGTTGGGGAAAGACAGTCCTAACCGTGGAGGGTTCTGGTAAATGATGGGGTGAGGAGGGGCTCTTTGGCTCCCACCAGTCCCCCTGTCTGGTCTA
+
BCCBBFFFCFFFGGGGGFGGGGHHGGGGGGHHGEGGGGHHHHGHGGHHHHGHHHHHHGHHHHHHHHHHHHHGGGGGHGHHFGGGHHHHGHHHGGGGGHHHGHHGGGHHGHHHHHHHHHHHHHHHHGFGGGHHHHHHHHHGGHHHGGGGGGGHHHHHHGHHHHGGGGHHHHHHHHHGHHHHGGGGGGGGCAFGGGGGGGGGGGGGGGFFFFFFFFFFFFFFFFFFFFFFFFFFFFFFFFFFFFFFFFFFFFF
@M05620:37:000000000-D9766:1:1101:5100:12294 1:N:0:3
ACCACACCTTCTACAATGAGCTGCGTGTGGCTCCCGCGGAGCACCCCGTGCTGCTGACCGAGGCCCCCCTGAACCCCAAGGCCAACCGCGAGAAGATGCCCTCGTTCAGGATCCCACCCCTCAGGCGAGGGTCCTCGCCGCCTCTCCGGGCCTACCAGCACCGCTGCCACTCTTCCAAGTTCGTCCGGCCTTCCCTTTTCAGCAGTCTTGTGGCCCCGATTGTAACCTTCTCTGCAACTGTTCTTGTTCCT
+
3>>>AAA>CFFFGGGGFGF5AFBCE2AE4AFGHFGG2AE?AEFGHG0EE?FF5FF3FGHG///E??>EEGG03B?EGG/?F/?/?F<@DCD?>AG11111F1?->.><11110>01<<.-.<.//<--;--;CAB0.9----.:9/99----9/.;/B..9.9--9.:////9/9///;B//...;----9///.//;B/////.9:;B///..9.9;9-..;/:///:;///:/9//9///9/9FFBBBB
@M05620:37:000000000-D9766:1:1101:13233:12307 1:N:0:3
GAGGCTGCTTTGGAAGTAACTGACAAGCCAGGGACACAAGATCGGAAGAGCACACGTCTGAACTCCAGTCACATTACTCGATCTCGTATGCCGTCTTCTGCTTGAAAAAAAAAAACACCACATAAAAGACTCCTCTCCTCCTCCACGTACAGCCCCCAGCTACTTCGCCGCTGGGACGTCCATCCTTCCATACCGCTTCCGCCCTCGTTTTTCTCCGATGACCCACTTCTCGTCCTTTGTCCTAGTTCATT
+
AAAAABFBFFFDGA5B4BBFGGHABEBA2ABBBCBA2FEGFHBAE2AA2BAFG2EEFGEFAABGBB3BDB3D5DF5D@5?BF1B@B?BB3BFEEFG1FFF4F33BGGB0E><E/<//0///?22222>?0<<1101<0<0000000..0..11...--..000000.:.-----9..-....0;99009000//.--9.:.9.9-.-99...///B.-..///:.../;//.....///99FB//9/////
@M05620:37:000000000-D9766:1:1101:13733:12329 1:N:0:3
AGTGCCAGCTCTCAATCGCACAGGGGACCCAGGGCCTGGCCCCTCCATCCAGAAAACCTATGACCTCACCCGCTACCTGGAGCACCAACTCCGCAGCTTGGCTGGGACCTATGTGAGTATCCAGCGTAGGAATCTGGGAGTTGGGGAGGAGTGAGGAGTTGGGGAAAGACAGTCCTAACCGTGGAGGGTTCTGGTAAATGATGGGGTGAGGAGGGGCTCTTTGGCTCCCACCAGTCCCCCTGTCTGGTCTA
+
>AABBFFFBFFFGGGGGFGCFEFHFEGGGFGHGGGGFFHGHHGGGGGHHHFHHEHHHGHHHHHHHFGHHHHGGGFGHHHFHGHFGHHHGFHHGG@@EFHHEHHFFAHHGHFFHHFBG?FDGHHHHGEGGGHHHHFGGHHGFFDHGFGGGGGHHGFFHGGFH/@FGCEGHHHHGHHHHHHHGEAFFGDGC.FGGFCFFGGGFFGEE.D=?FFFFFFAF=EFFFFFFBFE?BFFFFBFBFF.;A;BF/BFFFB
@M05620:37:000000000-D9766:1:1101:13716:12336 1:N:0:3
AGTGCCAGCTCTCAATCGCACAGGGGACCCAGGGCCTGGCCCCTCCATCCAGAAAACCTATGACCTCACCCGCTACCTGGAGCACCAACTCCGCAGCTTGGCTGGGACCTATGTGAGTATCCAGCGTAGGAATCTGGGAGTTGGGGAGGAGTGAGGAGTTGGGGAAAGACAGTCCTAACCGTGGAGGGTTCTGGTAAATGATGGGGTGAGGAGGGGCTCTTTGGCTCCCACCAGTCCCCCTGTCTGGTCTA
+
ABABAFFFCFFFGGGGGGGFGGHHGGGGGGHHEGGGGGHHHHGHGGFHHHHHHHHGHGHHHHHHHHHHHHHGG>EGHHHH2FGHHHGGFHHHGGGGGHHHGHHGGGHHGHHHHHHHHHHHHHHHHGGFGGHHHHHHHHGGGHHHGGFGGDGHHGHHGGHHHHGGGGFHGHHHHHHHHHHHGGGGGGGGGGGGGGGGGGGGGGGGGGFFFFFFFFFFFFFFFFFFFFFFFFFFFFFFFFFFFFFFFFFFFFF
@M05620:37:000000000-D9766:1:1101:26190:12424 1:N:0:3
AGTGCCAGCTCTCAATCGCACAGGGGACCCAGGGCCTGGCCCCTCCATCCAGAAAACCTATGACCTCACCCGCTACCTGGAGCACCAACTCCGCAGCTTGGCTGGGACCTATGTGAGTATCCAGCGTAGGAATCTGGGAGTTGGGGAGGAGTGAGGAGTTGGGGAAAGACAGTCCTAACCGTGGAGGGTTCTGGTAAATGATGGGGTGAGGAGGGGCTCTTTGGCTCCCACCAGTCCCCCTGTCTGGTCTA
+
ABAABFFCAFFFGGGGGGGAFCHGGGEEEFHHFAEEFGHHHHGHGGHBGHHHHHHGGGHFHHHHHHHHHHHGGEGGHHHH?FHHHHFGGHHHEGGFGHGHGH3FEFHGGHHHHH3GHGHHHHHGHG??BDHBFHHHFHGFGGHHGGACG?DFCDHHFGHHG/CGFFEH/GGHHHHHHHFHGFFGGGGG.:.CFGGGFGGGGGG0CDFBFFFFFF-@DFEFFFFFFFFFEFFFFF/BFFFFCEFFFFFFFFF
@M05620:37:000000000-D9766:1:1101:22615:12443 1:N:0:3
AGTGCCAGCTCTCAATCGCACAGGGGACCCAGGGCCTGGCCCCTCCATCCAGAAAACCTATGACCTCACCCGCTACCTGGAGCACCAACTCCGCAGCTTGGCTGGGACCTATGTGAGTATCCAGCGTAGGAATCTGGGAGTTGGGGAGGAGTGAGGAGTTGGGGAAAGACAGTCCTAACCGTGGAGGGTTCTGGTAAATGATGGGGTGAGGAGGGGCTCTTTGGCTCCCACCAGTCCCCCTGTCTGGTCTA
+
A1AAAFBBAFFFGGGGGFF1E0000EFGGGEFF0EE/A/GHHGHGGBFHHAA1BBFHGH1G12DGHHCHHHGGGEGHHHGHHH/GHFHGHHHFG//>FHHEHHA/EGHGHHHHHBFHHHHHHHGHGGGCCHHHHHHFFGFCHHHCCFCCGFHHHHHHCHHEHCGGGHHHHHHHHHHHHFH@GGG?EFGGGGGBGGFFFFGGGGFECF@FFFFFF@-@@FFFF//BFFFFFFFFFFFFFFF@EFFFFFFFF/
@M05620:37:000000000-D9766:1:1101:19105:12444 1:N:0:3
AGTGCCAGCTCTCAATCGCACAGGGGACCCAGGGCCTGGCCCCTCCATCCAGAAAACCTATGACCTCACCCGCTACCTGGAGCACCAACCCCGCAGCTTGGCTGGGACCTATGTGAGTATCCAGCGTAGGAATCTGGGAGTTGGGGAGGAGTGAGGAGTTGGGGAAAGACAGTCCTAACCGTGGAGGGTTCTGGTAAATGATGGGGTGAGGAGGGGCTCTTTGGCTCCCACCAGTCCCCCTGTCTGGTCTA
+
CCBCCFFFCFFFGGGGGGGGGGHHGGGGGGHHGGGGGGHHHHGHGGHHHHHHHHHHHGHHHHHHHHHHHHHGGGGGHHHHHHHHHHHHGGGGGGGGGHHHGHHGGGHHGHHHHHHHHHHHHHHHHGGGGGHHHHHHHHHGGHHHGGGGGGGHHHHHHGHHHHGGGGHHHHHHHGGGGGGGGGGGGGGGEGGGGGGGGGGGFFFFFFFFFFFFFFFFFFFFFFFFFFFFFFFFFFFFFFFFFFFFFFFFFFF
@M05620:37:000000000-D9766:1:1101:10844:12466 1:N:0:3
GAGGCTGCTTTGGAAGAGCACACGTACTGACAAGCCAGGGACAAAAGATCGGAAGAGCACACGTCTGAACTCCAGTCACATTACTCGATCTCGTATGCCGTCTTCTGCTTGAAAAAAAAAAAAAAAACTACCACCTTTCTATTTTTCTCCCTTCAACGATGAAACTATCACTACATCCAGATACTGTTGTCTATTCTCGACTTTGACACTACGTACTGCACATACTCCCCCCCTTACCCGATCCGTTGCTT
+
ABBAAAFBFFFFGGGGGGGGGGHGHGHHHHHHFFHGHHHGGGEGHHFFGHHGGGEGGHHHFHGHHHGHHHHHHFHGHHHHHHHHHHGGGEHHHFGHHHGGGGHGHHHHHHGHHHHHGEDDBB</<--<11</00..0<00000000<<00//0/00;....000000000000//;0;90000090000:00009000.09..99///////../../////;//9/99;A---.////.---...9.9;/
@M05620:37:000000000-D9766:1:1101:7095:12473 1:N:0:3
ACCACACCTTCTACAATGAGCTGCGTGTGGCTCCCGAGGAGCACCCCGTGCTGCTGACCGAGGCCCCCCTGAACCCCAAGGCCAACCGCGAGAAGATGACCCAGGTGAGTGGCCCGCTACCTCTTCTGGTGGCCGCCTCCCTCCTTCCTGGCCTCCCGGAGCTGCGCCCTTTCTCACTGGTTCTCTCTTCTGCCGTTTTCCGTAGGACTCTCTTCTCTGACCTGAGTCTCCTTTGGAACTCTGCAGGTTCT
+
BBCCCDCDFFFFGGGGGGGGGGHHGGGEHGHHHGGGGGGGGHHHHGGGGGGGHHHHHHHGGGGGGGGGGGGHGHHGGGGHGHHHHGGGGGCFGGHHHHGHHHGHGHHHHHHGGHHGGGGGHHHHHHHHHHHGHHGGGGGHGHHGHGGGGGGGGGGGGGGGGGGGGGFFFFFFFFFFFFFFFFFFHHFFFFFFFFFFFFFHFFFFFFFFFFFFFFFFFHHFFFFFEFFFFFFFFHFFFFFFFFFFFFFFFFF
@M05620:37:000000000-D9766:1:1101:14483:12511 1:N:0:3
AGTGCCAGCTCTCAATCGCACAGGGGACCCAGGGCCTGGCCCCTCCATCCAGAAAACCTATGACCTCACCCGCTACCTGGAGCACCAACTCCGCAGCTTGGCTGGGACCTATGTGAGTATCCAGCGTAGGAATCTGGGAGTTGGGGAGGAGTGAGGAGTTGGGGAAAGACAGTCCTAACCGTGGAGGGTTCTGGTAAATGATGGGGTGAGGAGGGGCTCTTTGGCTCCCACCAGTCCCCCTGTCTGGTCTA
+
AA>AAFFFBFFFGGGFGGGGGGHGGGGGGGHHDGGGGGHHHHGHGGHHHHHHHHHHHGHHHHHHHHHHHHHGGEEGHHHHFGHHHHAFEHHHGGGGGHHHGHHGGGHHGHHHHHHHHHHHHHHHHGGGGGHHHHHHHHHGGHHHGGGGGGGHHHHHHGFHHGGGGGGHHHHHHHHHHHHHGGGGGGGGGGGGGGGGGGGGGGGGGGFFFFFFFFFFFFFFFFFFFFFFFFFFFFFFFFFFFFFFFFFFFF9
@M05620:37:000000000-D9766:1:1101:8723:12515 1:N:0:3
AGTGCCAGCTCTCAATCGCACAGGGGACCCAGGGCCTGGCCCCTCCATCCAGAAAACCTATGACCTCACCCGCTACCTGGAGCACCAACTCCGCAGCTTGGCTGGGACCTATGTGAGTATCCAGCGTAGGAATCTGGGAGTTGGGGAGGAGTGAGGAGTTGGGGAAAGACAGTCCTAACCGTGGAGGGTTCTGGTAAATGATGGGGTGAGGAGGGGCTCTTTGGCTCCCACCAGTCCCCCTGTCTGGTCTA
+
BBBCCFFFCFFFGGGGGGGGGGHHGGGGGGHHGGGGGGHHHHGHGGHHHHGHHGHHHGHHHHHHHHHHHHHGGGGGHHHHHHHHHHHHGHHHGGGGGHHHGHHGGGHHGHHHHHHHHHHHHHHHHGGGGGHHHHHHHHHGGHHHGGGGGGGHHHHHHGHHHHGGGGHHHHHHHHHHHHHHGGGGGGGG=FGGGGGGGGGGHHGGGGFFFFFFFFFFFFFFFFHFFFFFFFFFFFFFFFFFFFFFFFFFFFB
@M05620:37:000000000-D9766:1:1101:13020:12534 1:N:0:3
GCGGCTGCTTTGGAAGAAACTGACAAGCCAGGGACAAAAGATCGGAAGAGCACACGTCTGAACTCCAGTCACACACCTCGATCTCGTATGCCGTCTTCTGCTTGAAAAAAAACCCACTACCGCTTCTGATGTCCGCCTCCCGCCTTCCTGTCCTCCCGGAGCTTCTCCCGGTCTCACTGGCTCTCTCTTCTGCCGTTTTCCTCAGTACTCTCTTCTCTGACCTGATTGTCCTTTTTAACTCTTCAGTTTCT
+
>1>AAA@AFFF1FAFG1GFGFGBFAFGGGCFGGGFABABFFHHHGGEE0BGGHHHGFGGGHGHHHHGHFHHH11/B/0BFECFCFGFEGGHGG?EGGHHHHGHH>>FHGEGG/////000@<<//?1111111??//?/...><.<1/00=/000/<.----./<0::C.-;9.C0B00/.;;/CF090;BFB0-;./.B/9/;///////;/9B/9;///9/-/////;BB////-9;/;//9;//;//;
@M05620:37:000000000-D9766:1:1101:13038:12536 1:N:0:3
GAGGCTGCTTTGGAAGAAACTGACAAGCCAGGGACACAAGATCGGAAGAGCACACGTCTGAACTCCAGTCACATTACTCGATCTCGTATGCCGTCTTCTGCTTGAAAAAAAAAAAAAACACCCGCATCTGAATCTCGTCCTTATGGCTGCGTTTGGCGTTGCGGACCACCGTTACGCCCATTGTCGTTTTCTGGTGAATCGTTGGGTGCTGAGGGGCGCCATGTCTCCCCCCCGTACCCCTGTCCGGTTTT
+
AABBBAFBFFFFGGGGGGGGGGHGHGBGGHFFGCFG2BFGHHHHGEFFHGHHHHHGFHHGH5FGHHHGFHDF5GGHHHHGHHGHHFFGHGHHGEGHFHHHFHHHFHHHHGGGCB<<///<0/?/--<-11111110..<.<=000/</..:..;../-.--.---9;....9.....--.;//9/;9.9.//9BB./99/9.;..-...///9.9-;-9-..9//;/9/..@-BA-;A/;..///.-;...
@M05620:37:000000000-D9766:1:1101:16420:12539 1:N:0:3
AGTGCCAGCTCTCAATCGCACAGGGGACCCAGGGCCTGGCCCCTCCATCCAGAAAACCTATGACCTCACCCGCTACCTGGAGCACCAACTCCGCAGCTTGGCTGGGACCTATGTGAGTATCCAGCGTAGGAATCTGGGAGTTGGGGAGGAGTGAGGAGTTGGGGAAAGACAGTCCTAACCGTGGAGGGTTCTGGTAAATGATGGGGTGAGGAGGGGCTCTTTGGCTCCCACCAGTCCCCCTGTCTGGTCTA
+
CCCCCFFFDFFFGGGGGGGGGGHHGGGGGGHHGGGGGGHHHHGHGGHHHHHHGHHHHGHGHHHHHHHHHHHGGFGGHGHHHHHHHHHHGHHHGGGGGHHHGHHGGGHHGHHHHHHHHHHHHHHHHGGGGGHHHHHHHHHGGHHHGGGGGGGHHHHHHGHHHHGGGGHHHHHHHHHHHHHHGGGGGGGGGGGGHGGGGGGGGGGGGGFFFFFFFFFFFFFFFFFFFFFFFFFFFFFFFFFFFFFFHFFFFFB
@M05620:37:000000000-D9766:1:1101:5650:12568 1:N:0:3
AGTGCCAGCTCTCAATCGCACAGGGGACCCAGGGCCTGGCCCCTCCATCCAGAAAACCTATGACCTCACCCGCTACCTGGAGCACCCACTCCGCAGCTTGGCTGGGACCTATGTGAGTATCCAGCGTAGGAATCTGGGAGTTGGGGAGGAGTGAGGAGTTGGGGAAAGACAGTCCTAACCGTGGAGGGTTCTGGTAAATGATGGGGTGAGGAGGGGCTCTTTGGCTCCCACCAGTCCCCCTGTCTGGTCTA
+
>A>>>DFFBFFFGAGGFFF2ECGGGEBEGAFGBEEBFFHHHHGHGGHHHGHHHHHGHGHHHGHHHAFHHHHGE>EEHHHH?FGHHHA??GHB?ECGEHFHGHHGGGHHGHHHHHHHHHHHHHHHHGGDDFFGHHHHHH0FGHHHGG.CG.<GH0GH<EHHHHGGEACHGH/GHHHHHHHGGGGGAEGGGGGGGGGGGGGGGGGGGFFFFFFFFFFFFFFFFFFFFFFFFFFFFFFFFFFFFFFFFFFFFFF
@M05620:37:000000000-D9766:1:1101:7558:12610 1:N:0:3
AGTGCCAGCTCTCAATCGCACAGGGGACCCAGGGCCTGGCCCCTCCATCCAGAAAACCTATGACCTCACCCGCTACCTGGAGCACCAACTCCGCAGCTTGGCTGGGACCTATGTGAGTATCCAGCGTAGGAATCTGGGAGTTGGGGAGGAGTGAGGAGTTGGGGAAAGACAGTCCTAACCGTGGAGGGTTCTGGTAAATGATGGGGTGAGGAGGGGCTCTTTGGCTCCCACCAGTCCCCCTGTCTGGTCTA
+
AABCCFFFCFFFGGGGGGGCFGFGEEGGGGGGFGGGGGHHHHGHGGGGHHGHHGHHHGHHHHHHHHHGHHHGGGGGHHHHGGHHHHHCFHHHGGGGGHHHGHHGGGHHGHHHHHHHHHHHHHHHHGDGGGHHHHHHHHHGGHHHGGGGGGGHHHHHHGHHHHGGGGHHHHGHHGHHHHHHGCEGGGGG=AFGGGFFGGGGGGGGGGFFFFFFFFFFFDFFFFFFFFFFFFFFFFFFFFFFFFFFFFFFFFF
@M05620:37:000000000-D9766:1:1101:4433:12610 1:N:0:3
GAGGCTGCTTTGGGAAGAAACTGACAAGTTTCTTCCCAAGCAGCCTCAGGGCTGCTTTGGAATTAACTGACACGCCAGGGACAACAGATCGGACGCGCACACGTCTGAACTCCAGTCACATTACTCGATCTCGTATGCCGTCTTCTGCTTGAAAAAAAAAAAAAAAAAATACAATCTAAGAAAAGAAAAGAAAAAAATCAAACAAACAGATACAAATCTCAGAATAAATAGGAAGGAAATAATGGATGAGT
+
BBBBBBFBFFFFGGFBABF4BBBDFBFGFDDAGGGHHHGHGGHGGGFGG3BEHFGBFHGG3B3BFDGFFHH3ABAB1EHBB?BB112BEG111///>>><>F/FGH?FGHHGFGHHHFHH?BBG>F?F@CGHFGGHHHFDE?GFHHHFHHHFHHHGGGGDGA;-:----.///9////;////./;.:./../9.9-.//99;.9....////////////////////////99../////////:///9
@M05620:37:000000000-D9766:1:1101:7559:12630 1:N:0:3
AGTGCCAGCTCTCAATCGCACAGGGGACCCAGGGCCTGGCCCCTCCATCCAGAAAACCTATGACCTCACCCGCTACCTGGAGCACCAACTCCGCAGCTTGGCTGGGACCTATGTGAGTATCCAGCGTAGGAATCTGGGAGTTGGGGAGGCGTGAGGAGTTGGGGAAAGACAGTCCTAACCGTGGAGGGTTCTGGTAAATGATGGGGTGAGGAGGGGCTCTTTGGCTCCCACCAGTCCCCCTGTCTGGTCTA
+
AAABAFDFBFFFGBGGGGGGGGHHGG?EEGHHFGEGFGHHHHGHGGHHHHHHHHHHHGHHHHHHHGHFHHHGE>EFHHHHGHHHHH1?EHHHGGGFGHFHGHHGGGHHGHGHHHHHGHHHHHFHHGG?DFFDGHHHHHCFGHHF?F.DG.AGG.CHHGHHHHGGG.:GGG/C9FGGBBFGGGGG.ADGFFFGGGGGGGFFFFFFFFFFEFFFFFFFFFFFFFFFFFFFFBFF.9BFFFFFFEFFFFFF/F;
@M05620:37:000000000-D9766:1:1101:7740:12641 1:N:0:3
ACCACACCTTCTACAATGAGCTGCGTGTGGCTCCCGAGGAGCACCCCGAGCTGCTGACCGAGGCCCCCCTGAACCCCAAGGCCAACCGCGAGAAGATGACCCAGGTGAGTGGCCCGCTACCTCTTCTGGTGGCCGCCTCCCTCCTTCCTGGCCTCCCGGAGCTGCGCCCTTTCTCACTGGTTCTCTCTTCTGCCGTTTTCCGTAGGACTCTCTTCTCTGACCTGAGTCTCCTTTGGAACTCTGCAGGTTCT
+
BBBBBBBBFFFFGGGGGGGBGDGHGGGG4BFFHGGGGCGGGHHHHGEA0AAEGGHHHFHGGGGGGGGGGGGHGHHGGGGHEHHHHGGGGGGGGGHHHHFHHHAHCHHHHHHGGHHGGGCGFGHHHHHHHHHGHGGGGGGHGHGGGGGGGGGGGGGGGFB@@AFFG<BFBBFFFFFFFFFFFFFFFFFFFFFFFF?FFFFFFFFFDD/BFFFFFFFFFFFFFFFFFFFFFFFFFFFEFFFFFFFFFFFFFFF
@M05620:37:000000000-D9766:1:1101:21583:12658 1:N:0:3
AGTGCCAGCTCTCAATCGCACAGGGGACCCAGGGCCTGGCCCCTCCATCCAGAAAACCTATGACCTCACCCGCTACCTGGAGCACCAACTCCGCAGCTTGGCTGGGACCTATGTGAGTATCCAGCGTAGGAATCTGGGAGTTGGGGAGGAGTGAGGAGTTGGGGAAAGACAGTCCTAACCGTGGAGGGTTCTGGTAAATGATGGGGTGAGGAGGGGCTCTTTGGCTCCCACCAGTCCCCCTGTCTGGTCTA
+
BCBBBFFFCFFFGGGGGGGGGGHHGGGGGGHHGGGGGGHHHHGHGGHHHHHHHHHHHGHHHHHHHHHHHHHGGEFGHHHHFGHHHHHHFHHHGGGGGHHHGHHGGGHHGHHHHHHHHHHHHHHHHGGGGGHHHHHHHHHGGHHHGGGGGGGHHHHHHGHHHHGGGGHHHHHHHGHHHHHHGGGGGGGGEFGGGGGGHHHHHHHGGGFFFFFFFFFFFFFFFHFFFFFFFFFFFFFFFFFFFFFFFFFFFFF
@M05620:37:000000000-D9766:1:1101:11364:12660 1:N:0:3
AGTGCCAGCTCTCAATCGCACAGGGGACCCAGGGCCTGGCCCCTCCATCCAGAAAACCTATGACCTCACCCGCTACCTGGAGCACCAACTCCGCAGCTTGGCTGGGACCTATGTGAGTATCCAGCGTAGGAATCTGGGAGTTGGGGAGGAGTGAGGAGTTGGGGAAAGACAGTCCTAACCGTGGAGGGTTCTGGTAAATGATGGGGTGAGGAGGGGCTCTTTGGCTCCCACCAGTCCCCCTGTCTGGTCTA
+
BBBBCFFFCFFFGGGGGGGGGGHHGGGGGGHHGGGGGGHHHHGHGGHGHHHHHGHHHGHEHHHHHHHHHHHGGGGGHHHHHHHHHHHHGGHHGGCFGHHHGHHGGGGHGHHHHHHGGHHHHHHHHGGGGGGGHHHHGG0CGHHGGGGGGGGHGHHGGGHHHHGGGGHFHCHHHHHHHFHHGGGGGGGGGGGGGGGGGGGGGGGGGGFFFFFFFFFFFAFFFFFFFFFFFFFFEFFFFFFFFFFFFFEFFFB
@M05620:37:000000000-D9766:1:1101:11085:12667 1:N:0:3
AGTGCCAGCTCTCAATCGCACAGGGGACCCAGGGCCTGGCCCCTCCATCCAGAAAACCTATGACCTCACCCGCTACCTGGAGCACCAACTCCGCAGCTTGGCTGGGACCTATGTGAGTATCCAGCGTAGGAATCTGGGAGTTGGGGAGGAGTGAGGAGTTGGGGAAAGACAGTCCTAACCGTGGAGGGTTCTGGTAAATGATGGGGTGAGGAGGGGCTCTTTGGCTCCCACCAGTCCCCCTGTCTGGTCTA
+
>>AAAFFFCFFFG4FGGAFFEEBFFEGGGGFHGGGEEFHHHHGHGGFFHGEFHFHHHGHGHHHHFFFGHHHGGGCFHGGFGGF?FG1GEFHHGE/EFFHHGHHFGGHHGHHHHHHGHDGHHHHHHGCDDFFFHHHHHHGGCGHGGGGGGGGGHFHHGDGHHHGGEDEHFGHHGHHHHFGHG;ECFFGG;CGGGGFBFGFGFFGGGGFFEFFFFFFFF@EFFFFFFFFFFFFFFFFFFFFFFFFFFFFFFFB
@M05620:37:000000000-D9766:1:1101:11069:12675 1:N:0:3
AGTGCCAGCTCTCAATCGCACAGGGGACCCAGGGCCTGGCCCCTCCATCCAGAAAACCTATGACCTCACCCGCTACCTGGAGCACCAACTCCGCAGCTTGGCTGGGACCTATGTGAGTATCCAGCGTAGGAATCTGGGAGTTGGGGAGGAGTGAGGAGTTGGGGAAAGACAGTCCTAACCGTGGAGGGTTCTGGTAAATGATGGGGTGAGGAGGGGCTCTTTGGCTCCCACCAGTCCCCCTGTCTGGTCTA
+
BCBCBFFFDFFFGGGGGGGGGGHHGGGGGGHHGGGGGGHHHHGHGGHHHHHHHHHHHGHHHHHHHHHHHHHGGEGGHHHHHHHHHHHHGHHHGGGGGHHHGHHGGGHHGHHHHHHHHHHHHHHHHGGGGGHHHHHHHHHGGHHHGGGGGGGHHHHHHGHHHHGGGGHHHHHHHHHHHHHHGGGGGGGGEGGGHGGGGHHHHHHGGGFFFFFFFFFFFFFFFFHFFFFFFFFFFFFFFFFFFFFFHFFFFFF
@M05620:37:000000000-D9766:1:1101:21868:12690 1:N:0:3
GAGGCTGCTTTGGAAGAGCACACGTACTGACAAGCCAGGGACAAAAGATCGGAAGAGCACACGTCTGAACTCCAGTCACATTACTCGATCTCGTCTGCCGTCCTCTTCTTTAAAAAAAAAAATATTCTGGTGGCCACCTCCCTCCTTCCATGCCTCCCGGACCTGAGCCCTTTATCACTGGTTCTCTCTTCTGCCGTTTTCCGCAGGACCCTCTTCTCTGACCTGCGTCTCCTTTGGAACTCTGCAGGTTC
+
AAA?AABAFFFFGFFBCBA1F0B000ABAAFD1AFABBGB/F/BFHB/BBF///BB0B10BB/BFFF1DB1@BFBDFHDF2DD1BBEEG00B0B/??B1/?>/?F>1>BB1BEGHGE</><<01222?111?/001/000..<0>01=F11=<<DB<<.--::/:/;CCCGF000;0CBF/;0009;9909;00:;;99;BF..:---9--:--/;BB;;/BFF---;9;-/////;/:/BB/////;-9/
@M05620:37:000000000-D9766:1:1101:16723:12716 1:N:0:3
GCGGCTGCTTTGGAAGAAACTGACAAGCCAGGGACAAAAGATCGGAAGAGCACACGTCTGAACTCCAGTCACATTCCTCGATCTCGTATGCCGTCTTCTGCTTGCAAAAAAAAATACCGGAGGCCGCCTCCCTACTTCATGGCCCCTCCGAGCGGATCCCTTTCTCACTGGTAATCTCTTCAGCCGTCTTCCGTAGGACTCCCTTCTCTGACCTGAGACTCCTTTCGAACTAGCCTGTTGCTAGATCGGAC
+
>3>AA>AAFFDDGGGFF4BFFFBF4BFEF2GGE2FAFB2FFAFGAEFE1BGGHHHGBGHFHGHGHHHHGGHHHHF5DGHG>B?BBGFFHGHHE>EFFGHHHHHH/3BBCFE///0111?//<<//////<AF010>1>==11<0.-....<<-:----990000;900999000000;;0;000:-9-9.00./;;.//://:./.;/;/:/9/.;./99//////9.9../////.99///:/9//..9-
@M05620:37:000000000-D9766:1:1101:6765:12735 1:N:0:3
AGTGCCAGTCTAATCGCACAGGGGACCCAGGGCCTGGCCCCTCCATCCCGAAAACCTATGACCTCACCCGCTACCTGGAGCACCAACACCGCAGCTTGGCTGGGACCTATGTGAGTATCCAGCGTAGGCATCTGGGAGTTGGGGAGGAGTGAGGAGTTGGGGAAAGACAGTCCTAACCGTGGAGGGTTCTGGTAAATGATGGGGTGAGGAGGGGCTCTTTGTCTCCCACCAGTCCCCCTGTCTGGTCTATC
+
AA>AA1@CCF1DABGAECGGB0BE0E0E00AB0BA//AGF/G/BGHHH//EAAEF?GGGHBEFGH1GHHGG?E>GGGH0G0>G/0///?>/>/<EC1<?FFE/?FFBGFHEFGHH>FHHHHHHGEG//111?F1FGHGAFBGCCACCCF/<GFFGECFFHGGAAGHHHHG0BFFFGGG@9EABFBG9FFGFFFFBFCB///9AA9@FFFFFB=@@?EFBFFFFFFFFFFFFFFBBFEB-A/FFB9;;FF//
@M05620:37:000000000-D9766:1:1101:13280:12737 1:N:0:3
GAGGCTGCTTTGGAAGAAACTGACAAGCCAGGGACAAAAGATCGGAAGCGCACACGTCTGAACTCCAGTCACATTACTCGATCTCGTATGCCGTCTTCTGCTTGAAAAAAAAAAAAAAAGAATACCTAATATCCTAGGAGAGGTTGATAACAGAGTAACCCACAATAGGAAGCCATAAATAGAAACAGCAATAAGAAAATATAGTCTCAGCAAGGACGCTTCCACCACAAAAACCTACGCCTATCCCCCCG
+
CCCCCAFBFFFFGGFFCGGGGGDGHHHHGGFGECFGHCFGFGHGGEFG2AEEFGHGFHHGFFGHHHFGFFFFHGFGHFHGF?11FFBEHHGHGEEHGHHHHHHHGHHHHGGGF><</<-.<011>111111100=00<0/.<.///<000000/;00000.....00000;.../0990000000///.//000000//0//////////////..;-;...//;..9.......;//.--..////..9-
@M05620:37:000000000-D9766:1:1101:14487:12749 1:N:0:3
GAGGCTGCTTTGGAAGAAACTGACAAGCCAGGGACACAAGATCGGAAGAGCACACGTCTGAACTCCAGTCACATTACTCGATCTCGTATGCCGTCTTCTGCTTTAAAAAAAAAAAAAACAAGAAGACTTCCCGAAATCTAACATCTGCATTAATTATTGCACTTATCTTTACCAGGCATTCAATGATAAACAACCTGCAACAATCCCCTCACTCCCCGAGCATCAAGTGTGTCGGAAGTTGAAGCCCTACT
+
AABBAAFAFBB@GABBBG4BGGHBFG4BABBAB2BE2BFHFHEEE22B2BABBBF0FEGGDBFGBB3BF33DBDGBDD@BFF1BDBBBFBBFEEGH?BFEBBB4BG3FDF>EF/>//////<0001011110..--.110<0<00=000<00000<0000000/000000000:0...009000000000;0.../../009.0;/0./.../;.;.-9---/////////./.--9./////9:...9./
@M05620:37:000000000-D9766:1:1101:21268:12755 1:N:0:3
ACCACACCTTCTACAATGAGCTGCGTGTGGCTCCCGAGGAGCACCCCGTGCTGCTGACCGAGGCCCCCCTGAACCCCAAGGCCAACCGCGAGAAGATGACCCAGGTGAGTGGCCCGCTACCTCTTCTGGTGGCCGCCTCCCTCCTTCCTGGCCTCCCGGAGCTGCGCCCTTTCTCACTGGTTCTCTCTTCTGCCGTTTTCCGTAGGACTCTCTTCTCTGACCTGAGTCTCCTTTGGAACTCTGCAGGTTCT
+
BCCCCCCBFFFFGGGGGGBGGGHHGGGEHGHHHGGEGGGGGHGHHGGGGEGGHHHHGHHGGGGGGGGGGGGGHHHGGGGHGHHHHGGGGG/BFGHHGHHBGHHG/1?<G?1CFHGCDC@DFHHHEFFFGHBDHF-:@:ACEHBA:BBBBBBFF0F.ED?DCFFCFCCB:@FFFFBFFF/BFFFFFFFFFFFFBB>DDBEFFFFF;.:BBFFFFFEBF//;:BB/B:BFFFFFEFF/99B9BBFFF/:;FFF
@M05620:37:000000000-D9766:1:1101:27959:12783 1:N:0:3
AGCGCCAGCTCTCCATCGCACAGGGTACCCAGGGCCTGGCCCCTCCATCCAGAAAACCTATGACCTCACCCGCTACCTGGAGCACCCACTCCGCAGCTCGGCTGGGACCTATGTGAGTATCCAGCGTAGGAATCTGGGCGTTGGGGCGGAGTGCGGCGTTGGGGAACGCCAGTCCTAACCGTGGAGGGTTCTGGTAAATGATGGGGTGAGGAGGGGCTCTTTGGCTCCCACCAGTCCCCCTGTCTGGTCTA
+
>>33>>ADBFFFGAFAAAA2A2GAFBBBG33A2BE2ABGHHHGGGGHHHB3GGGH2BEHHAAFGHABGGHH>E/>EHHBBB?FGHHE??FF?/E/>>B3/<FFEEGCGCGCDHGHFHHHHHHDGHGG/AE?1FFGHFH/DGGGHCC.<D-;;FBBG-ABBBFBB...;.@.@FFFFFFFFBFFB.AFBFFFFFFFFFFFF/FFFFFDBEFFBDFBBBBFFFFFFFFFFFBFFFFBFFFFFBFFFFFFFFFF
@M05620:37:000000000-D9766:1:1101:14592:12808 1:N:0:3
AGTGCCAGCTCTCAATCGCACAGGGGACCCAGGGCCTGGCCCCTCCATCCAGAAAACCTATGACCTCACCCGCTACCTGGAGCACCAACTCCGCAGCTTGGCTGGGACCTATGTGAGTATCCAGCGTAGGAATCTGGGAGTTGGGGAGGAGTGAGGAGTTGGGGAAAGACAGTCCTAACCGTGGAGGGTTCTGGTAAATGATGGGGTGAGGAGGGGCTCTTTGGCTCCCACCAGTCCCCCTGTCTGGTCTA
+
A>>AAF1CAFFFGAGEGGGGGCHGGCEGFE0AFAEAFGHGGHGCEG0GFHCDF0BGGGGGHHHGHHH1GEEEGEEFHFHHFGHHHHFGEGHHGGECEFGH?FCF?EAGGFHFHHHHHHGFHHFHHCC///@1FHHHHHGFCHHGCCECCCCG<DGEFGHHFB@C.ACCCGGHHGHHCFC::EE@.9EGGGGGF0;0;0CF0CGFAAB@AF?FFF<@?@EFFFFBFFBFFBAAFFFFFFFF@EFFFBBFFF:
@M05620:37:000000000-D9766:1:1101:15207:12859 1:N:0:3
GAGGCTGCTTTGGAAGAGCACACGTCTGAACTCCCGTCACATTACTCGCTCTCGTATGCCGTCTTCTGCTTGAAAAAAAAAACACCAACTCCTCCTCTTCCCTTACACCTTCTTTACTCCCCAGCGCACCTACCTTTCATTTTGCCACTCTTTCCTATTTCACTAAACACAGCTCTAACCTTTTATTGTTTCTCTCCCTTATCGTTTCACCAGCTGCTCTTTAGCTCCCACCCTTCCCCCTCTCCTCACTC
+
>3>AA4CAFFDFGGGFAFGGGGFGHHFFAAFGGH2ABEAEF5BFHFHG22BFHGGGFFFGEBE1ABFAGHHHGFF5BEC//>1/0??/E3BG3030B4?340333311B011?1B21BD1/C0/@/////010?<11<11111>111110<<<111000=00=0=/0/0.<..0;000;:000;:0;:;0/0;0;9//:0/;0./;./0009..0//9;90;00;;;F.9.;..9;/B.;>;.;//./9:B
@M05620:37:000000000-D9766:1:1101:18986:12908 1:N:0:3
AGTGCCAGCTCTCAATCGCACAGGGGACCCAGGGCCTGGCCCCTCCATCCAGAAAACCTATGACCTCACCCGCTACCTGGAGCACCAACTCCGCAGCTTGGCTGGGACCTATGTGAGTATCCAGCGTAGGAATCTGGGAGTTGGGGAGGAGTGAGGAGTTGGGGAAAGACAGTCCTAACCGTGGAGGGTTCTGGTAAATGATGGGGTGAGGAGGGGCTCTTTGGCTCCCACCAGTCCCCCTGTCTGGTCTA
+
A>1>AFD@>FFFGGGB1FFAF?G0FE?EE?GHA0E?CFHFEHGAEFFHFFHHFCCCHFFFEGFHHDGFHFHGG/EEHFFHB>GHHHCFEFHGEEC?EH1<EGFGGGFHFHFHHHGHFFHFGHEGGCCCCFHFGFHFFGCCEGFHCCFCCEGGGDGCGCC/GHGGGGGFHHEHCGHGHHHH@GE@GGBGGAFGFGFBFFGEFFGFF?-9AFFFFB<@=-;BF/BFFBFFEFFFFAFFFFFF@FFFFFFFFF/
@M05620:37:000000000-D9766:1:1101:12481:12909 1:N:0:3
AGTGCCAGCTCTCAATCGCACAGGGGACCCAGGGCCTGGCCCCTCCATCCAGAAAACCTATGACCTCACCCGCTACCTGGAGCACCAACTCCGCAGCTTGGCTGGGACCTATGTGAGTATCCAGCGTAGGAATCTGGGAGTTGGGGAGGAGTGAGGAGTTGGGGAAAGACAGTCCTAACCGTGGAGGGTTCTGGTAAATGATGGGGTGAGGAGGGGCTCTTTGGCTCCCACCAGTCCCCCTGTCTGGTCTA
+
>AA3>DDFBFFFGFGGGGGGGGHGGGGGGGHH2EEEGGHHHHGHGGHFHFHHHGHEHGHGHHHHHHHHHHHGGEEGHEHH2GHHHHCCFHGGEGGGFHFGGHHGGGHHGHHHHHHHHHHHHHHGHGGGGGHHHHHHHHCFGHHHGGGGGGFHHHHHHGHHHHGGGGHHFHHHHGHHHHHFGGGGGGGGGGGFFGFGGFGGGGGGGGFFFFFFFFFFFFFFFFFFFFFFFFFFFFFFFFFFFFFFFFFFFFF
@M05620:37:000000000-D9766:1:1101:4377:12912 1:N:0:3
AGTTCCAGCTCTCCATCGCACAGGGGACCCAGTGCCTGGCCCCTCCATCCAGAAAACCTATGACCTCACCCGCTACCTGGCGCACCCCCTCCGCAGCTTGGCTGGGACCTATGTGAGTATCCAGCGTAGGAATCTGGGCGTTGGGGCGGCGTGCGGCGTTGGGGAAAGCCCGTCCTAACCGTGGAGGGTTCTGGTAAATGATGGGGTGAGGAGGGGCTCTTTGGCTCCCACCAGTCCCCCTGTCTGGTCTA
+
>>>3>BDFFFFFGGGG5AE2A2GEG22AE2BB3BB5DBGHHHGHGGHHH1BFGHH2BEHH5AFGH5BFGHH>>0>EGHBB1>BEEGG>>EF/>E/E/B?BEGHGGGHHGHHHHHHDGHHHHHGFHGG<>E1<FGHHHH/AFGGHGG.ADAGGG?DG-@@FFFFF...;/A.;CFFFFFF9@FFFAEFFFFFFFFFFFFFFFFFFFFFFFFFBFFFFFFFFFFFFFFFFFFFFFFFFFFFFFFFFFFFFFFF
@M05620:37:000000000-D9766:1:1101:10095:12956 1:N:0:3
AGTGCCAGCTCTCAATCGCACAGGGGACCCAGGGCCTGGCCCCTCCATCCAGAAAACCTATGACCTCACCCGCTACCTGGAGCACCAACTCCGCAGCTTGGCTGGGACCTATGTGAGTATCCAGCGTAGGAATCTGGGAGTTGGGGAGGAGTGAGGAGTTGGGGAAAGACAGTCCTAACCGTGGAGGGTTCTGGTAAATGATGGGGTGAGGAGGGGCTCTTTGGCTCCCACCAGTCCCCCTGTCTGGTCTA
+
AAA>>FFFBFFFG4GGGGGCGGHHGEAEGGHH2EEGFFHHHHGHGGHHHGFHHHHHHFHGHFHHHHHHHHHGG/EEHGHHBGHHHHF1EGHHGGGGGHHHGHHGGGHHGHHHHHHHHHHHHHHHHGGGGGHHHHHHHHFGGHHHGGGGGGGHHHHHCEHHHHGGGGHHFHHHHHHHHHHHGGGGGGGGGGGGGGGGGGGGGGGGGGFFFFFFFFFFFFFFFFFFFFFFFFFFFFFFFFFFFFFFFFFFFFB
@M05620:37:000000000-D9766:1:1101:19210:12971 1:N:0:3
AGTGCCAGCTCTCAATCGCACAGGGGACCCAGGGCCTGGCCCCTCCATCCAGAAAACCTATGACCTCACCCGCTACCTGGAGCACCAACTCCGCAGCTTGGCTGGGACCTATGTGAGTATCCAGCGTAGGAATCTGGGAGTTGGGGAGGAGTGAGGAGTTGGGGAAAGACAGTCCTAACCGTGGAGGGTTCTGGTAAATGATGGGGTGAGGAGGGGCTCTTTGGCTCCCACCAGTCCCCCTGTCTGGTCTA
+
BCABCFFFCFFFGGGGGGGGGGHHGGGGGGHHGGGGGGHHHHGHGGHHHHHHHHEHHGGHHHHHHHHHHHHGGEGGHHHHGHHHGHHHGHHHGGGGGHHHGHHGGGHHGHHHHHHHHHHHHHHHHGGGGGHHHHGHHGGGGHHHGGGGGGGHHHHHHGHHHHGGGGHHHHHHHHHHHHHHGGGGGGGGDGGGGGGGGGGGGGGGGGFFFFFFFFFFFFFFFFFFFFFFFFFFFFFFFFFFFFFFFFFFFFF
@M05620:37:000000000-D9766:1:1101:9136:12994 1:N:0:3
AGTGCCAGCTCTCAATCGCACAGGGGACCCAGGGCCTGGCCCCTCCATCCAGAAAACCTATGACCTCACCCGCTACCTGGAGCACCAACTCCGCAGCTTGGCTGGGACCTATGTGAGTATCCAGCGTAGGAATCTGGGAGTTGGGGAGGAGTGAGGAGTTGGGGAAAGACAGTCCTAACCGTGGAGGGTTCTGGTAAATGATGGGGTGAGGAGGGGCTCTTTGGCTCCCACCAGTCCCCCTGTCTGGTCTA
+
AAAABFFFCFFFGFGGGGGGGGGHFGGGGGGHGGGGGGHHHHGHGGGHHHGHHHHHHGHHHHHHHHHHHHHGG>EEHHGHHHGGHHFHGHHHGGGGGHHHGGHGGGHHGHHHHHHHHGHHHHGHHGEGGGHHHHHHHHHGEHHHGGGGGGGHHHHHHGHHHHGGGGHHHHHHHHHHGHHHGEEGGGGGEGGGGGGGGGGGGGGGGGFFFFFFFFFFFFFFFFFFFFFFFFFFFFFFFFFFFFFFFFFFFFF
@M05620:37:000000000-D9766:1:1101:18002:13023 1:N:0:3
AGTGCCAGCTCTCAATCGCACAGGGGACCCAGGGCCTGGCCCCTCCATCCAGAAAACCTATGACCTCACCCGCTACCTGGAGCACCAACTCCGCAGCTTGGCTGGGACCTATGTGAGTATCCAGCGTAGGAATCTGGGAGTTGGGGAGGAGTGAGGAGTTGGGGAAAGACAGTCCTAACCGTGGAGGGTTCTGGTAAATGATGGGGTGAGGAGGGGCTCTTTGGCTCCCACCAGTCCCCCTGTCTGGTCTA
+
BBBBCFFFCFFFGGGGGGGGGGHGGGGGGGHHFGGGGGHHHHGHGGHHHGHHHHGGHGHHHHHHHHHHHHGGGEEGHBHHGHHHHGHHGHHHGGGGGHHHGHFGGGHHGHHHHHDGHFHHHHHHHGEGGGHHHHHHHHGGGHHHGGGGGGGHHHHHHGHHHHGGGGHHHHHHHHHHHHHHGGGGGGGGDGGGGGGGGGGGGGGGGDDCFFFFFFFFFFFFFFFFFFFEFFFFFFFFFFFFFFFFFFFFFFF
@M05620:37:000000000-D9766:1:1101:20637:13032 1:N:0:3
AGTGCCAGCTCTCAATCGCACAGGGGACCCAGGGCCTGGCCCCTCCATCCAGAAAACCTATGACCTCACCCGCTACCTGGAGCACCAACTCCGCAGCTTGGCTGGGACCTATGTGAGTATCCAGCGTAGGAATCTGGGAGTTGGGGAGGAGTGAGGAGTTGGGGAAAGACAGTCCTAACCGTGGAGGGTTCTGGTAAATGATGGGGTGAGGAGGGGCTCTTTGGCTCCCACCAGTCCCCCTGTCTGGTCTA
+
BBBBBFFFBFFFGGGGGFGGEGHHFGGGGGHHGGGFGAGFGHGHGGGHHHHFHHHHHG3GHHFHGHHHHHHGGGEGHHHHHHHEFHHHGFHHGGGGGGHHGHHGCFHHGHHHHHHHHHHHHHHBBDDDGGHHFHFDGFFFGHHBCGGFGGFGFGHHHGHHHHGFGGHHHHHHHFHHHHFHGD9BFGDGEFGGGGGGGGGGGGGGGGFFFFFFFF;FFFFFFF/FFFFFFFFFFFFFFFFFFFFFFFFFFFF
@M05620:37:000000000-D9766:1:1101:22654:13034 1:N:0:3
AGTGCCAGCTCTCCATCGCACAGGGGACCCAGGGCCTGGCCCCTCCATCCAGAAAACCTATGACCTCACCCGCTACCTGGAGCACCCACTCCGCAGCTTGGCTGGGACCTATGTGAGTATCCAGCGTAGGAATCTGGGAGTTGGGGAGGAGTGAGGAGTTGGGGAAAGACAGTCCTAACCGTGGAGGGTTCTGGTAAATGATGGGGTGAGGAGGGGCTCTTTGGCTCCCACCAGTCCCCCTGTCTGGTCTA
+
AA>AAFF1AFFFG1FGGGCCEEHCG??AEEGH00BA/FHHCHGEGGHFHHFHFFHBGGFFEGFHHFHHHHGEE>/EGF1G0BGHFH//?FG0EEEEEHGCFHHGGGHHGHHHFHHFHFGGHHHHHGG?GGBGGHHHHH0?EFGHGG.CGCEGH0DG0EFHHHGGGCEGBHFGHHHHHHGGGFGGBFGG9CFGFGGGGGFFFGGGGBB@FFFEFF@@@@FFFFFFFFF-EFFFFFFFFFFF@FFFFFFFFFF
@M05620:37:000000000-D9766:1:1101:25378:13053 1:N:0:3
AGTGCCAGCTCTCAATCGCACAGGGGACCCAGGGCCTGGCCCCTCCATCCAGAAAACCTATGACCTCACCCGCTACCTGGAGCACCAACTCCGCAGCTTGGCTGGGACCTATGTGAGTATCCAGCGTAGGAATCTGGGAGTTGGGGAGGAGTGAGGAGTTGGGGAAAGACAGTCCTAACCGTGGAGGGTTCTGGTAAATGATGGGGTGAGGAGGGGCTCTTTGGCTCCCACCAGTCCCCCTGTCTGGTCTA
+
BBBBAFFFBFFFGGGGGGGGGGHHGGGGGGHHGGGGGGHHHHGHGGHHHHHHHHHHHGHHHHHHHHHHHHHGGGGGHHHHHHHHHHHHGHHHGGGGGHHHGHHGGGHHGHHHHHHHHHHHHHHHHGGGGGHHHHHHHHFGGHHHGGEGGGGHHHHHHGHHHHGGGGHHHHHHHHHHHHHHGGGGGGGGFGGGGGGGGGGGGGGGGGFFFFFFFFFFFFFFFFFFFFFFFFFFFFFFFFFFFFFFFFFFFFB
@M05620:37:000000000-D9766:1:1101:11460:13055 1:N:0:3
AGTGCCAGCTCTCAATCGCACAGGGGACCCAGGGCCTGGCCCCTCCATCCAGAAAACCTATGACCTCACCCGCTACCTGGAGCACCAACTCCGCAGCTTGGCTGGGACCTATGTGAGTATCCAGCGTAGGAATCTGGGAGTTGGGGAGGAGTGAGGAGTTGGGGAAAGACAGTCCTAACCGTGGAGGGTTCTGGTAAATGATGGGGTGAGGAGGGGCTCTTTGGCTCCCACCAGTCCCCCTGTCTGGTCTA
+
BCCCCFFFCFFFGGGGGGGGGGHHGGGGGGHHGGGGGGHGHHGHGGGHHHHHGFFHHGHHHHHHHHHHHHHGGGGGHGHHHHHHFHHHGGHHGGGGGHHHGHHGGGHHGHHHHHHHHHHHHHHHHGGGGGHHHHHHHHHGGHHHGGGGGGGHHHHHHGHHHHGGGGHHHHHHGHHHHHHHGGGGGGGGEGGGGGGGGGGGGGGGGGFFFFFFFFFFFFFFFFFFFFFFFFFFFFFFFFFFFFFFFFFBFFB
@M05620:37:000000000-D9766:1:1101:3678:13069 1:N:0:3
AGTGCCAGCTCTCAATCGCACAGGGGACCCAGGGCCTGGCCCCTCCATCCAGAAAACCTATGACCTCACCCGCTACCTGGAGCACCAACTCCGCAGCTTGGCTGGGACCTATGTGAGTATCCAGCGTAGGAATCTGGGAGTTGGGGAGGAGTGAGGAGTTGGGGAAAGACAGTCCTAACCGTGGAGGGTTCTGGTAAATGATGGGGTGAGGAGGGGCTCTTTGGCTCCCACCAGTCCCCCTGTCTGGTCTA
+
ABBBBFFFBFFFGGGGGCEFGABGFEGGGGHHGGGGGFHHHHGHGGFFHHGFHGHHHGHGHGHHHHHHHHHGGGGGHHHGHHHGHHHHGGHHGGGGGHHGGHHFA?GHGHHHHHHHHHHHHHHHHGGGG/@GFHHHHHEGGHHHGGGGGGGHHHHGHGHHGHGGGGHHHHHHHHHHHHHHGGGGGGGGEFGGGGFGGGGGGGGGGGFFFFFFFFFFFCFFFFFFFFFFFFFFFFFFFFFFFFFFFFFFFFF
@M05620:37:000000000-D9766:1:1101:15002:13074 1:N:0:3
AGTGCCAGCTCTCAATCGCACAGGGGACCCAGGGCCTGGCCCCTCCATCCAGAAAACCTATGACCTCACCCGCTACCTGGAGCACCAACTCCGCAGCTTGGCTGGGACCTATGTGAGTATCCAGCGTAGGAATCTGGGAGTTGGGGAGGAGTGAGGAGTTGGGGAAAGACAGTCCTAACCGTGGAGGGTTCTGGTAAATGATGGGGTGAGGAGGGGCTCTTTGGCTCCCACCAGTCCCCCTGTCTGGTCTA
+
AAAABFFFCFFFGGGGGGGGGGHHGGGGGGHHGGGGGGHHHHGFGGHHHHHHHHHGHGHHGHHHHHHHHHGGG@EEHFHHFGHHHHGEEHHHGGGFGHFHGHHGGGHHGHHHHHHHHHHHHHHHHGGGGGHHHHHHHHHGGHHHGGGGGGGHHHHHGGHHHHGGGGHHHHHHHHHHHHHHGGGGGGGGGGGGGGGGGGGGGGGGGGFFFFFFFFFFFFFFFFFFFFFFFFFFFFFFFFFFFFFFFFFFFFB
@M05620:37:000000000-D9766:1:1101:10983:13088 1:N:0:3
AGTGCCAGCTCTCAATCGCACAGGGGACCCAGGGCCTGGCCCCTCCATCCAGAAAACCTATGACCTCACCCGCTACCTGGAGCACCAACTCCGCAGCTTGGCTGGGACCTATGTGAGTATCCAGCGTAGGAATCTGGGAGTTGGGGAGGAGTGAGGAGTTGGGGAAAGACAGTCCTAACCGTGGAGGGTTCTGGTAAATGATGGGGTGAGGAGGGGCTCTTTGGCTCCCACCAGTCCCCCTGTCTGGTCTA
+
CCBCCFFFCFFFGGGGGGGGGGHHGGGGGGHHGGGGGGHHHHGHGGHG5GHHHHHHHGHGHHHHHHHHHHHGGEEGHHHHHHHHHHFHGHHHGGGGGHHHGHHGGGHHGHHHHHHHHHHHHHHHHGGGGGHHHHHHHHHGGHHHGGGGGGGHHHHHHGHHHHGGGGHHHHHHHHHHHHHHGGGGGGGGGGGGGGGGGGGGGGGGGGFFFFFFFFFFFFFFFFFFFFFFFFFFFFFFFFFFFFFFFFFFFFF
@M05620:37:000000000-D9766:1:1101:12812:13103 1:N:0:3
AGTGCCAGCTCTCAATCGCACAGGGGACCCAGGGCCTGGCCCCTCCATCCAGAAAACCTATGACCTCACCCGCTACCTGGAGCACCAACTCCGCAGCTTGGCTGGGACCTATGTGAGTATCCAGCGTAGGAATCTGGGAGTTGGGGAGGAGTGAGGAGTTGGGGAAAGACAGTCCTAACCGTGGAGGGTTCTGGTAAATGATGGGGTGAGGAGGGGCTCTTTGGCTCCCACCAGTCCCCCTGTCTGGTCTA
+
BBABCFFFBFFFGGGGGGGGGGHHGGGGGGHHFGGGGGHHHHGHGGHHHHHHHHHHHGHHHHHHHHHHHHHGGGGGHGHHGGHHHHGHGHHHGGGGGHHHGHHGGGHHGHHHHHHHHGHHHHHHHGGGGGHHHHHHHHHGGHHHGGGGGGGHHHHHHGHHHHGGGGHHHHHHHHHHHHHHGGGGGGGGGGGGGGGGGGGGGGGGGGFFFFFFFFFFFFFFFFFFFFFFFFFFFFFFFFFFFFFFFFFFFFB
@M05620:37:000000000-D9766:1:1101:24547:13111 1:N:0:3
AGTGCCAGCTCTCAATCGCACAGGGGACCCAGGGCCTGGCCCCTCCATCCAGAAAACCTATGACCTCACCCGCTACCTGGAGCACCAACTCCGCAGCTTGGCTGGGACCTATGTGAGTATCCAGCGTAGGAATCTGGGAGTTGGGGAGGAGTGAGGAGTTGGGGAAAGACAGTCCTAACCGTGGAGGGTTCTGGTAAATGATGGGGTGAGGAGGGGCTCTTTGGCTCCCACCAGTCCCCCTGTCTGGTCTA
+
CCBCCFFFCFFFGGGGGFGGGGHHGGGGGGHHGGGGGGHHHHGHGGHHHHHHHHHHHGHHHHHHHHHHHHHGGGGGHHHHHHHHHHHHGHHHGGGGGHHHGHHGGGHHGHHHHHHHHHHHHHHHHGGGGGHHHHHHHHHGGHHHGGGGGGGHHHHHHGHHHHGGGGHHHHHHHHHHHHHHGGGGGGGGAFGGGGGGGGGGGGGGGGFFFFFFFFFFFFFFFFFFFFFFFFFFFFFFFFFFFFFFFFFFFFF
@M05620:37:000000000-D9766:1:1101:18206:13121 1:N:0:3
AGTGCCAGCTCTCAATCGCACAGGGGACCCAGGGCCTGGCCCCTCCATCCAGAAAACCTATGACCTCACCCGCTACCTGGAGCACCAACTCCGCAGCTTGGCTGGGACCTATGTGAGTATCCAGCGTAGGAATCTGGGAGTTGGGGAGGAGTGAGGAGTTGGGGAAAGACAGTCCTAACCGTGGAGGGTTCTGGTAAATGATGGGGTGAGGAGGGGCTCTTTGGCTCCCACCAGTCCCCCTGTCTGGTCTA
+
BCCBCFFFCFFFGGGGGGGGGGHHGGGGGGHHGGGGGGFHHHGHGGHHHHHHHFHHHGHHHHHHHHHHHHHGGEGGHGHHHHHHHHHHGHHHGGGGGHHHEHHGDGHHGHHHHHFHHGHHHHHHHGGGGDHHHHHHHHHGGGHHGGGGGGGHHHHHHGHHHHGGGGHHHHHHHHHHHHHHGGGGGGGGDGGGGGGGGGGGGFGBGGFFFFFFFFFFFFFFFFFFFFFFFFFFFFFFFFEFAFFFFFFFFFF
@M05620:37:000000000-D9766:1:1101:5242:13178 1:N:0:3
AGTGCCAGCTCTCAATCGCACAGGGGACCCAGGGCCTGGCCCCTCCATCCAGAAAACCTATGACCTCACCCGCTACCTGGAGCACCAACTCCGCAGCTTGGCTGGGACCTATGTGCAGAACCCACGTCGGCAATTTGGGGGTGGGGGAGCGTGCAGCGTTGGGGCAAAGACAGCCTCAACCGGGCAGGTTCTGGTAAAAGATGGGGTGGAGGAGGGCCCTTTGGCCCCCAACCATCCCCCTGTCTGGTCTA
+
CBBCCFFFCFFFGGGGGGGGGGGHGGGGGGHHFGGGGGHHHHGHGGHGHHHHGHGHHGHGHHHHHHHHHHHGGGGGHHHHHHHHHHHHGHHHGGGGGHHHGHGGGGHHGHHHHH333332B?A///??/>/>/111@F.--A-<CF--=9-;9..;0-;A?FGG;@E./:;//;EF/BFF.--;--;@.;B00;B;;F00:00;ADD=-.;..;DFA.9.;F0BF0:;D-:AA.:9AFFF>EFF9:FFF00
@M05620:37:000000000-D9766:1:1101:18137:13242 1:N:0:3
AGTGCCAGCTCTCAATCGCACAGGGGACCCAGGGCCTGGCCCCTCCATCCAGAAAACCTATGACCTCACCCGCTACCTGGAGCACCAACTCCGCAGCTTGGCTGGGACCTATGTGAGTATCCAGCGTAGGAATCTGGGAGTTGGGGAGGAGTGAGGAGTTGGGGAAAGACAGTCCTAACCGTGGAGGGTTCTGGTAAATGATGGGGTGAGGAGGGGCTCTTTGGCTCCCACCAGTCCCCCTGTCTGGTCTA
+
AA3AAFFFAFFFG4GFFGGAECHCGCEEFGHHEEEAFFHHGHGGGGHGGHHHGFHCGFGHHGFHHGGFHHFEE/>EGDGGBBGHHH1?EHHFEECGEHGFFHHGGGGFGHHH2BF3FHEFHFFHHGBBFAFDGHFHGF0?CGHHGGFFGCEGHHHGFGHHGFCCEAGH//:G0;GHHFHHGGGADEDA.FGGGGFGFGFGGFGFGGFFFFFFF.@DFFEFFFFFFFFFFBF.9FFFFFFFFFFFFFF/BFB
@M05620:37:000000000-D9766:1:1101:9809:13245 1:N:0:3
AGTGCCAGCTCTCAATCGCACAGGGGACCCAGGGCCTGGCCCCTCCATCCAGAAAACCTATGACCTCACCCGCTACCTGGAGCACCAACTCCGCAGCTTGGCTGGGACCTATGTGAGTATCCAGCGTAGGAATCTGGGAGTTGGGGAGGAGTGAGGAGTTGGGGAAAGACAGTCCTAACCGTGGAGGGTTCTGGTAAATGATGGGGTGAGGAGGGGCTCTTTGGCTCCCACCAGTCCCCCTGTCTGGTCTA
+
BCBBBFFFCFFFGGGGGGGGGGHHGGGGGGHHFGGGGGHHHHGHGGHGHHHHHHHHHGHHHHHHHHHHHHHGGEFGHHHHGGHHHHHFGHHHGGGGGHHHGHHGGGHHGHHHHHHGHHHHHHHHHGGGGGHHHHHHHHHGGHHHGGGGGGGHHHHHHGHHHHGGGGHHHHHHHHHHHHHHGFGGGGGGEGGGGGGGGGGGGGGGGGFFFFFFFFFFFFFFFFFFFFFFFFFFFFFFFFFFFFFFFFFFFFB
@M05620:37:000000000-D9766:1:1101:15428:13259 1:N:0:3
ACCACACCTTCTACAATGAGCACACGTCTGAACTCCAGTCACATTACTCGATCTCGTATGCCGTCTTCTGCTTGAAAAAAAAAAAAAACACCTGCTCATTTTGCTATCTCCTCTTCAGCATACAGACCACCTATCTTAGACAACTAGATTATCTAAGAGACTACACCAGAGAGCGGTCATCGTTTCCTGGACTCTCCCATGATTTTGTGAAGAAAAGCTACAACTCTTATACGCTTTTTGACCTCAAGAGC
+
CCCCCCCCFFFFGGGGGGGGGGHHFFHHHFGGGHHHGHHHFHHHHHHHHGGGFHGGF?GHHGGEFHFHHHGHHHEFGHFEFCE>>////?0?330222?2222B3332332322>2>>22@2>@22@?0//0?1111111110.1111111111=1110//00/0</..<./..--.-;0;0...0000/;.9/90///0/00000;/90090////;9:0000;09:0;00..9..:0-.00000000./
@M05620:37:000000000-D9766:1:1101:8136:13261 1:N:0:3
AGTTCCAGCTCTCCATCGCACAGGGGACCCAGGGCCTGGCCCCTCCATCCAGAAAACCTATGACCTCACCCGCTACCTGGAGCACCCCCTCCGCAGCTTGGCTGGGACCTATGTGAGTATCCAGCGTAGGAATCTGGGAGTTGGGGAGGCGTGCGGAGTTGGGGAAAGACAGTCCTAACCGTGGAGGGTTCTGGTAAATGATGGGGTGAGGAGGGGCTCTTTGGCTCCCACCAGTCCCCCTGTCTGGTCTA
+
>A>1>BDFFFFFG1BBFEE1EEHHGEAAEBAG0BEBFFHHHHGHGGGHHHHHHBGBBEHGDFHHHDFHHHH>E>>EGHFGBBGHHH/>>EE?EECEEHFGGHHGGGHHGHHHHHHFHHHHHHDGHGGAAA<1GHHHGH0FFHHHGG.AC.AEG.AC-CFHHHGGE..;/C/FGGGGBFGGGGGGFFF@BFFFFFFFFFFFFFFFFFF@FFFFFF@@@@FFFFFFFFFFFFFFFFFFFFFF@FFFFFFFFFF
@M05620:37:000000000-D9766:1:1101:13946:13269 1:N:0:3
AGTGCCAGCTCTCAATCGCACAGGGGACCCAGGGCCTGGCCCCTCCATCCAGAAAACCTATGACCTCACCCGCTACCTGGAGCACCAACTCCGCAGCTTGGCTGGGACCTATGTGAGTATCCAGCGTAGGAATCTGGGAGTTGGGGAGGAGTGAGGAGTTGGGGAAAGACAGTCCTAACCGTGGAGGGTTCTGGTAAATGATGGGGTGAGGAGGGGCTCTTTGGCTCCCACCAGTCCCCCTGTCTGGTCTA
+
ABAAAFFFBFFFGDGGGGGCGGHHGGEFGGHH2EEEGGHHHHGGGGFHHHFHHFHBGEHHHHHHHGHHHHHGE>>EHHEH2FGHHHE1EGHHGGGGGHHHGHHGGGHHGHHHHHHHGHHHHHHFHGEGGGHGHHHHHHFGGGHFGGEGGFGHG<GHCDGHHGGGCACCGHHHHHHFHHHHGFEGFGGGEFGGGGGGGGGGGGGGGGDFEFFFFFFFFFFBFFFFFFFFFBFFFFFFFFFFFFFFFFFFFFB
@M05620:37:000000000-D9766:1:1101:20591:13293 1:N:0:3
AGTGCCAGCTCTCAATCGCACAGGGGACCCAGGGCCTGGCCCCTCCATCCAGAAAACCTATGACCTCACCCGCTACCTGGAGCACCAACTCCGCAGCTTGGCTGGGACCTATGTGAGTATCCAGCGTAGGAATCTGGGAGTTGGGGAGGAGTGAGGAGTTGGGGAAAGACAGTCCTAACCGTGGAGGGTTCTGGTAAATGATGGGGTGAGGAGGGGCTCTTTGGCTCCCACCAGTCCCCCTGTCTGGTCTA
+
>AAABFFFBFFFGGGGGGGGGGHHGGGGGGHHGEGGFGHHHHGHGGHHHHHHHHHHHGHHHHHHHHHHHHHGGGGGHHHHHHHHHHHHGHHHGGGGGHHHGHHGGGHHGHHHHHHHHHHHHHHHHGGGGGHHHHHHHHHGGHHHGGGGGGGHHHHHHGGHHHGGGGHHHHHHHHHHHHHHGGGGGGGGFGGGGGGGGGGGGGGGGGFFFFFFFFFFFBFFFFFFFFFFFFFFFFFFFFFFFFFFFFFFFFF
@M05620:37:000000000-D9766:1:1101:22948:13316 1:N:0:3
GAGGCTGCTTTGGACGAAACTCATAGATTACTGCAACATTTCCCCCTGGACCTGGACAAGTTTCTTGCCTTGCTTACCGAAGCTGAAACAACTGCCCTTAAGCAAATACTCCTACAAGCATCCAACGTACTAAAAGAGCTGATGAAACAATGGCAATTAATCCATTCATTTCCGCTTTATCACTCTTGCGTATCCCCTTGAACCACTCTCAGCACTTCTACTCCAAATTGACAATTCCGGGACACAACATC
+
>AAA>>CAC@B4FBBAEG?EGGHFHFBFFHABFG3FFG3DFDBAAAA222BBBFA2A31BABGFDEFAABFACFF5BBAEE0EBB33F@?1FFGGGA3BBB4B3BFB4B4B3FDG?F3/0B?BB3B/?B/?4B?11?00B??B???BB<?<11@@<11@12@?111??11111??/><=1>1=><==11<<<ACG/.<./<<CC..;/:<00:0C0/0;;0;0//;99;BF0;;000099-;:..9:.;;9
@M05620:37:000000000-D9766:1:1101:20708:13325 1:N:0:3
GAGGCTGCTTTGGAAGAAACTGACAAGTTTCTTCCAAAGCAGCCTCAGGGCTGCTTTGGAAGTAACTGACAAGCCAGGGACAAAAGATCGGAAGAGCACACGTCTGAACTCCAGTCACATTACTCGATCTCGTATGCCGTCTTCTGCTTGAAAAAAAAAACAACACCCTTTCTCCCTTGTTATCTCCTCCGCCAATTTCCGTCAGCCTCTCTTCTCTGCCCATACTCAGCATTTGAAAGCTTCATGTTCTT
+
>>1>AA>AFFDFGFGG1FGFBEBGEGHDDFFGEGHDHFFBGHHHHHFHBHGHGGHHHHH1BB1AFH2DDHFGHHGEFGEB?FGHHHGGHHGCFGHFFHHHHGGGHGHHHHHHHHHHHBGGHHHHHGEG0GHHFEGHHHCCGFGHGGHHHHA1<F0/><>-...<...<.<00=D=::0/;00;0:000//::A--99000.0...0;//;C90000;;0;.09/-/9////;B/9/9//9////;/9/;//
@M05620:37:000000000-D9766:1:1101:5615:13326 1:N:0:3
CGTGCCAGCTCTCAATCGCACAGGGGACCCAGGGCCTGGCCCCTCCATCCAGAAAACCTATTACCTAACCCGCTACCTGGAGCACCAACTCCGCCGCTTGGCTTGGACCTATGTGAGTATCCAGCGTAGGAATCTGGGAGTTGGGGAGGAGTGAGGAGTTGGGGAAAGACAGTCCTAACCGTGGAGGGGTCTGGTAAATGATGGGGTGAGGAGGGGCTCTTTGGCTCCCACCAGTCCCCCTGTCTGGTCTA
+
1>>A>>1CACBBA13BB1AAAABB00BFGE0EGEBBA/A0BAAFBE0DGF1AG0FGABBFF1DDAD@1BBEE>E/>B@B0BF>/0/0??>BBE?/>><?FCBF0<?BFFBBFGHB2B1>F2>><GB??</?DC?FGFFAF?0FFCCAC<<<<F0<<0<<CFFCC.AACCGFF::;B0B/C?.9?.AB?-99CBF;;FF9B/;;:ABF@-9?/-B=??-;FFFF/B//A?--9A-:99BAA@-BBF///;/;
@M05620:37:000000000-D9766:1:1101:19547:13340 1:N:0:3
GAGGCTGCTTTGGAAGAAACTCATAGATTACTGCAACAGTTCACCCTGGACCTGGAAAAGTTTCTTGCCTGGCTTACAGAAGCTGAAACAACTGCCAATGCTCCCCGAAAGGAAAGCCTCCTCGAATACTCCAAGGCAGTAAAATAGCTGATCAAACAAAGCCACGCAATTCAGGACTTTCTCTCTCAGCAGTCCTGTGCCACCAATTGAACAACTCTTAGCATAGTTACTTGTATTTGTCAAGCCAGTGC
+
>1>1>ABABBBFFBAA111AF11AGF1GHB1DFG11FFAFBFADGHAAF0BFF0F0B1AG1DAFD1DABG1F00BA1BEA11BBBBB1B>//1>1B1B@1@BBBEA///>/>FG00001BFB0//BB/1B<1BFB/<0<0B2FG21112<1112@@@</<0@000//>//>1>111.>1111111>100<0.0<0<0=<0=00<;;:0:G0:;/;::00;0C0000;;000;BB0;0000;0000.;;000
@M05620:37:000000000-D9766:1:1101:20197:13362 1:N:0:3
AGTGCCAGCTCTCAATCGCACAGGGGACCCAGGGCCTGGCCCCTCCATCCAGAAAACCTATGACCTCACCCGCTACCTGGAGCACCAACTCCGCAGCTTGGCTGGGACCTATGTGAGTATCCAGCGTAGGAATCTGGGAGTTGGGGAGGAGTGAGGAGTTGGGGAAAGACAGTCCTAACCGTGGAGGGTTCTGGTAAATGATGGGGTGAGGAGGGGCTCTTTGGCTCCCACCAGTCCCCCTGTCTGGTCTA
+
AAAAAFFFBFFFGGGGGGFFGGHHGGGGGGFHGGGEGGHHFHGGGGHGHHFHHHGHHGHHHHHHHHHHHHHGGEEEHHHHFFHHHHEGFHHFFGGFGHHHGHHGGGFHGHHHHFHFHHHFHHGFHGGFGGHHHHHFFH<FGHHHGGGCFGGHFDGFFGHGHHGGGGHGHHHHHHHHGHHHGGGAGGGGGGFGGGFGGGGGGGGGGGFFFFFFBFFFFFFFFFFFFFFFEFFFEFFFFFFFFFFFFFFFFFB
@M05620:37:000000000-D9766:1:1101:12883:13371 1:N:0:3
ACCACACCTTCTACAATGAGCTGCGTGTGGCTCCCGAGGAGCACCCCGAGCTGCTGACCGAGGCCCCCCTGAACCCCAAGGCCAACCGCGAGAAGATGACCCAGGTGAGTGGCCCGCTACCTCTTCTGGTGGCCGCCTCCCTCCTTCCTGGCCTCCCGGAGCTGCGCCCTTTCTCACTGGTTCTCTCTTCTGCCGTTTTCCGTAGGACTCTCTTCTCTGACCTGAGTCTCCTTTGGAACTCTGCAGGTTCT
+
>>>3>>AAFFFFFGGFFGGFGGFGG?EA4AAFGGGGGA2AAGG11A0A0AEEBCGHFEHG0FECFGE?EEFFHFHGEEEHGGHHHGGGGGGGGGHHHHGHHHHHGHHHHGHGGHHGGGGGHHHHHHHGHHHGHHGGGGGHGHGGGGGGGGFFGFGGGGGGGGGGGBBFBBFFFFFFFFFFFFFFFFFFFFFFFFBFFFFFFFFFFFFFFFFFFFFFFFFFFFFFFFFFFFFFFFFFFFFFFFFFFFFFFFF
@M05620:37:000000000-D9766:1:1101:18368:13392 1:N:0:3
AGTGCCAGCTCTCAATCGCACAGGGGACCCAGGGCCTGGCCCCTCCATCCAGAAAACCTATGACCTCACCCGCTACCTGGAGCACCAACTCCGCAGCTTGGCTGGGACCTATGTGAGTATCCAGCGTAGGAATCTGGGAGTTGGGGAGGAGTGAGGAGTTGGGGAAAGACAGTCCTAACCGTGGAGGGTTCTGGTAAATGATGGGGTGAGGAGGGGCTCTTTGGCTCCCACCAGTCCCCCTGTCTGGTCTA
+
AAAAAFF@1CFFFGGGGGG1E0FCFEG0EECGG?EGAFHHCHGFGGE1FGCE1BFGHGHCHHDGGHHCGBCEGGEGHHHHHHHFFHFGGH1F>E@>EGHCE01?/ECGGFFHDF2BBGDFE2GGFGEA//1FFFFHHHCFCFGGCGECGGGGGHHFHAHGHHGGGGHGHHFHHFHHFFFHGBE@BABAEGGGGEGFFFFGG0C0EAF@FFFFB--;?@FF/BBF/9F-AFABEFF/BBEA>EFFB/9FFF/
@M05620:37:000000000-D9766:1:1101:5581:13397 1:N:0:3
AGTGCCAGCTCTCAATCGCACAGGGGACCCAGGGCCTGGCCCCTCCATCCAGAAAACCTATGACCTCACCCGCTACCTGGAGCACCAACTCCGCAGCTTGGCTGGGACCTATGTGAGTATCCAGCGTAGGAATCTGGGAGTTGGGGAGGAGTGAGGAGTTGGGGAAAGACAGTCCTAACCGTGGAGGGTTCTGGTAAATGATGGGGTGAGGAGGGGCTCTTTGGCTCCCACCAGTCCCCCTGTCTGGTCTA
+
ABAAAFFFDFFFG4GGGGGCGGHHGEEEGGHHAEEEGGHHHHGHGGHHHHHHHHHHHGHHHHHHHFHHHHHGG>EEHHHH?FHHHH1?EGHHGGGGGHHHGHHGGGHHGHHHHHHHHHHHHHHHHGGDDGGHHHHHHHCFGHHHGGCDG.CHH0GHFEHHHHGG..:GGHBHHHHHGHHHGGGGGGGGGGGGGGGGGGGGGGGGGGFFFFFFFFFFFFFFFFFFFFFFFFFFFFFFFFFFFFFFFFFFFFB
@M05620:37:000000000-D9766:1:1101:18791:13399 1:N:0:3
ACCACACCTTCTACAATGAGCTGCGTGTGGCTCCCGAGGAGCACCCCGTGCTGCTGACCGAGGCCCCCCTGAACCCCAAGGCCAACCGCGAGAAGATGACCCAGGTGAGTGGCCCGCTACCTCTTCTGGTGGCCGCCTCCCTCCTTCCTGGCCTCCCGGAGCTGCGCCCTTTCTCACTGGTTCTCTCTTCTGCCGTTTTCCGTAGGACTCTCTTCTCTGACCTGAGTCTCCTTTGGAACTCTGCAGGTTCT
+
AABAB@AAFFFFGGGFFG5BEAGCEBEAGEHGFGGEEGG?GHHHHGEEEEFCGGGHHHFEGGGGEAEEGEFHHFEGGGGFCEHEHGGEGC/<<DFGFHGGFHHHFHG1?GHGEHHGGGGGGHHHHHHHHHHGHG?--:;.EHHGEGGE0FF?AGGGG?@-?-9FGGBFBBFFFFFFFFFFFFBFFFFFFFFFFFBFFFFFFFFFDFEFFFFFFFFFFFFFFFBF/FFFFFFFFFFFFFFFFFFFFFFFFFF
@M05620:37:000000000-D9766:1:1101:13688:13402 1:N:0:3
AGTGCCAGCTCTCAATCGCACAGGGGACCCAGGGCCTGGCCCCTCCATCCAGAAAACCTATGACCTCACCCGCTACCTGGAGCACCAACTCCGCAGCTTGGCTGGGACCTATGTGAGTATCCAGCGTAGGAATCTGGGAGTTGGGGAGGAGTGAGGAGTTGGGGAAAGACAGTCCTAACCGTGGAGGGTTCTGGTAAATGATGGGGTGAGGAGGGGCTCTTTGGCTCCCACCAGTCCCCCTGTCTGGTCTA
+
AAAABFFFBFFFGGGGGGGGGGHHGGGGGGHHGGGGGGHHHHGHGGFHHHHHHFHGHGHGHHHHHHHGHHHGGGGGHHHHHHHHHHHHGHHHGGGGGHHHGHHGGGHHGHHHHHHHHHHHHHHHHGGGGGHHHHHHHHHGGHHHGGGGGGGHHHHHHGHHHHGGGGHHHHHHHHHHHGHHGGGGGGGGGGGGGGGGGGGGGGGGGGFFFFFFFFFFFFFFFFFFFFFFFFFFFFFFFFFFFFFFFFFFFFB
@M05620:37:000000000-D9766:1:1101:7986:13411 1:N:0:3
GAGGCTGCTTTGGAAGAAACTGACAAGCCAGGGACACAAGATCGGAAGAGCACACGTCTGAACTCCAGTCACCTTACTCGATCTCGTATGCCGTCTTCTGCTTGAAAAAAAAAAAAAAAAGCCACCACAAATTTAATTCTTTCATTCTACGGTCTTCTCGAATCGCCACACTTCTACCAGTATGTCTTAGTGTTACCTTTCTGTTTAACTCATGAAAGGGATTAGGCCTCACCGGCCCAGTGTATGGTAAT
+
BBBBBBFBFFFFGGGGGGGGGEFBFB4B2BBB2AFF2FFGHHHHGEFF2BFGHFHAGFHGDDGHGBAFGGDD3BFGHHFFFGAGGBB?FBFHGFGH?GHHBFHGFGHHHGGGGD><<//<.0<0<0.....000=0<=00=00000=000:./..0;00.0/0......9./00000000;0000000900000000000;0//;////////;////....///////./...;---..////9/.:///
@M05620:37:000000000-D9766:1:1101:24543:13442 1:N:0:3
AGTGCCAGCTCTCAATCGAACAGGGGACCCAGCGCCTGGCCCCTCCAGCCAGAAAACCTGTGACCTCACCCGCTACCTGGAGCACCAACTACGCAGCTTGGCCGGGACCTATGTGAGCATCCAGCGTAGGAATCTGGGAGTTGGGGAGGAGTGAGGAGTCGGGGAAAGACAGTCCTAACCGTGGAGGGCTCTGGTAAATGATGGGCTGAGGAGGCGCTCTTTGGATCTCACCAGTCCCCCTGTCTGGTCTA
+
A>>AAFF11BFFGGGGGGACGEGFCE00EEHH00A//BFGHHACFGHEHEHHFHFFHGH0DBGGHBGHHF>EE?FGHGGHFFGHHHHHGHHGEEG/>B<GGH1>EBCGGHHHHH2@G1<FGH<FG<<ACCHHHFHHFHFFEHHH-<<CCFEGHHHHH.;/;A-CGGGGGGGGG0FGGGGG@CEAGGG;--AFFFBFFFFFF/B/;-;;FFFFFF--;9;EFE//9;B///:9F?9/9/-;=-;BFFEFFFF
@M05620:37:000000000-D9766:1:1101:19423:13456 1:N:0:3
ACCACACCTTCTACAATGCGCTGCGTGTGGCTCCCGAGGAGCACCCCGTGCTGCTGACCGAGGCCCCCCTGAACCCCAAGGCCAACCGCGCGAAGATGACCCAGGTGCGTGGCCCGCTACCTCTTCTGGTGGCCGCCTCCCTCCTTCCTGGCCTCCCGGAGCTGCGCCCTTTCTCACTGGTTCTCTCTTCTGCCGTTTTCCGTAGGACTCTCTTCTCTGACCTGCGTCTCCTTTGGAACTCTGCAGGTTCT
+
BBBBBBB3BFFFGGGGGGBAEGGGGGG2BEGGGABE?EEGGHGHHGG0BEEGGHHHHHH0>?EGGGGGGGGGGHHGGGGHGHHHHGGGGGDGGGGCGHHGHH/>>GH1AFEGGH.<CCCFHHHHH0GHHHHGHHGGGGGGGGGGGGGGGFFFGGGGGGF---;FFCFFFFFFFFFFFFFFFFFFFFFFFFFFFFFFFFFFFFF?ADFFFFFFFF/;BFFFFFFB.@FAFFFFFFFEFFFFFFFFFFFFFFF
@M05620:37:000000000-D9766:1:1101:10005:13457 1:N:0:3
AGTGCCAGCTCTCAATCGCACAGGGGACCCAGGGCCTGGCCCCTCCATCCAGAAAACCTATGACCTCACCCGCTACCTGGAGCACCAACTCCGCAGCTTGGCTGGGACCTATGTGAGTATCCAGCGTAGGAATCTGGGAGTTGGGGAGGAGTGAGGAGTTGGGGAAAGACAGTCCTAACCGTGGAGGGTTCTGGTAAATGATGGGGTGAGGAGGGGCTCTTTGGCTCCCACCAGTCCCCCTGTCTGGTCTA
+
BBABCFFFCFFFGGGGGGGGGGHHGGGGGGHHGGGGFGHHHHGHGGHGHGHHHHHHHGHHHHHHHHHHHHHGGGGGHHHHHHHHHHHHGHGHGGGGGHGHGHHGGGGHGHHHGHHHHHHHHHHHHGGGGGEHHHHHHHHGGHHHGGGGGGGHHHHHHGGHHHGGGGHHHHGHHHHHHHHHGGGGGGGGCFGGGGGGGGGGGGGGGGDFFFFFFFFFFFFFFFFFFFFFFFFFFFFFFFFFFFFFFFFFFFB
@M05620:37:000000000-D9766:1:1101:23480:13459 1:N:0:3
AGTGCCAGCTCTCAATCGCACAGGGGACCCAGGGCCTGGCCCCTCCATCCAGAAAACCTATGACCTCACCCGCCACCTGGAGCACCAACTCCGCAGCTTGGCTGGGACCTATGTGAGTATCCAGCGTAGGAATCTGGGAGTTGGGGAGGAGTGAGGAGTTGGGGAAAGACAGTCCTAACCGTGGAGGGTTCTGGTAAATGATGGGGTGAGGAGGGGCTCTTTGGCTCCCACCAGTCCCCCTGTCTGGTCTA
+
>>>>>DFFAFFFG1FGFFGCG?G0BA0AEEFG0BAB/BBGHGFHGGHHHABG1F10BEHG1A2DB1BBGGH/>/EEF0BF0BFHGF0??0FB?E@@/BFG<GGFEGFHGHHFGGFFFHHHHHHHHGGGGGHHHHHHHH0FEHHHGGCCGGCGH0GG0CGFFHGGCFFHFHHHHHHHFHHHGFEGGGGGCFFGGGFGGGGGGGGGGGF@FFFEFF@@@<FFFFFFFFFFFFFFFFFFFFFF@FFFFFFFFFF
@M05620:37:000000000-D9766:1:1101:13393:13470 1:N:0:3
AGTGCCAGCTCTCAATCGCACAGGGGACCCAGGGCCTGGCCCCTCCATCCAGAAAACCTATGACCTCACCCGCTACCTGGAGCACCAACTCCGCAGCTTGGCTGGGACCTATGTGAGTATCCAGCGTAGGAATCTGGGAGTTGGGGAGGAGTGAGGAGTTGGGAAAGACAGTCCTAACCGTGGAGGGTTCTGGTAAATGATGGGGTGAGGAGGGGCTCTTTGGCTCCCACCAGTCCCCCTGTCTGGTCTAT
+
BBBBBFDFBFFFGGGGGGGGGGHHGGGGGGHHGGEGGGHHHHGHGGFHHHGHFCGHHGHHHHHHHHHHHHHGGGCGHFHHHHHHHHHHGHHHGGGGGHHHGHHGGGHHGHHHHHHHHHHHHHHHHGGGGGHHHHHHHHHGGHHHGGGGGGGHHHHHHGHHHGGEHHHEHHHGGHGGHHHGDEFFGGG.;CFFG90C;CBFGGGGG.-AAFFFFFFAAEFFFBFFFFFFFFFFF;FFFFF-ABFFFF9BFB9
@M05620:37:000000000-D9766:1:1101:26002:13482 1:N:0:3
AGTGCCAGCTCTCAATCGCACAGGGGACCCAGGGCCTGGCCCCTCCATCCAGAAAACCTATTACCTCACCCGCTACCTGGAGCACCAACTCCGCAGCTTGGCTTGGACCTATGTGAGTATCCAGCGTAGGAACCTGGGAGCTGGGGAGGAGTGAGGAGTTGGGTAAAGACAGTCCTAACCGTGGAGGGTTCTGGTAAATGATGGGGTGAGGAGGGGCTCTTTGGCTTCCACCAGTCCCCCTGTCTTGTCTA
+
1>AAAFFF?CBDGAFGGAFG1ABFAAFEEE00FEFEF/AAAFEAEGEHFGCDD01FBE0CG1AFBF1@F00>EE?EH1FB>FG?>GGHGBFGA?/>>BFG/FF0>?B1BF111BBF>12BGGBGH??/>?1@0/0?0/0//?10?-.ACGGH.G<<0</<0<<.0;;:GHHFC0CCC0/=-..-;CC-.;.;0009;0C00;0;.EC9-9AF?-@@@;-;9/9/;/-:;BFF--/9/;-;-9;///9;;B/
@M05620:37:000000000-D9766:1:1101:14200:13486 1:N:0:3
GAGGCTGCTTTGGAAGAAACTGACAAGCCAGGGACAAAAGATCGGAAGAGCACACGTCTGAACTCCAGTCACATTACTCGATCTCGTATGCCGTCTTCTGCTTGAAAAAAAAAAAAAACAATCATATCTATAGTGTCTCTCACCTTTACTTCCAGCACCCACTTCTTTGCGACGCCCCATAGAGGCAATAGTAAACCCACCATCTCGCTCACATCATCGGACACATTGTAGTCAAGTTCGCTACCTTATAC
+
BBBBBBFAFFDFGFABBGBFGGHHHFBBFGFBE2FFABFGGHHGE?2B2BBFGFHEGHHGBBFGGGCFGG3DAFGFFGFFHH1FGBBEGBFGFGGHGGHHHGFBGHHHHGEGGF<<>////?111?111111<11<1=1111101>10<=0=000//<..<..000000;:-------.//00;/9../0000000/...../9/:.....////////..-9.9//////;///////.-..-.//////
@M05620:37:000000000-D9766:1:1101:27579:13533 1:N:0:3
AGGGCCAGCTCTCACTCGCCCAGGGGACCCAGGGCCTGGAGCATCCCTCCAGAAAACCTCTGACCTCCCCCTCTCCCTGGAGCACCAACTCCGCCGCTTGGCTGGGACCTATGTGAGTATCCAGCGTAGGCCTCTGGGCGTTGGGGCGGAGTGAGGAGTTGGGGAACGACAGTCCTACCCGTGGCGTGTTCTGGTAAATGCTGGGGTGAGGCGGGGCTCTTTGGCTCCCACCCGTCCCCCTGTCTGGTCTA
+
>>1>11A1AFCFB111AA?0A0A0AEFEEE0FAA/B/A/00B/1BFA1AA0B10BABEG01A1DG@B?EEA//0>FC01?C0BF0G0/EGFF////<<//?B1F</0B<011B222BB2G2@GG0@C/>/11<?1F10/<<@-<--.:---:90;;0.;FBB-;:....;--;/BB//;--9A@---;B?B/9BF/;//:/;BEF@B--;---;=-9-AF99/9//;A--9A-99-9AEB--/////F/9/
@M05620:37:000000000-D9766:1:1101:4260:13537 1:N:0:3
AGTGCCAGCTCTCAATCGCACAGGGGACCCAGGGCCTGGCCCCTCCATCCAGAAAACCTATGACCTCACCCGCTACCTGGAGCACCAACTCCGCAGCTTGGCTGGGACCTATGTCAGTATCCAGCGTAGGAATCTGGGAGTTGGGGAGGAGTGAGGAGTTGCGGAAAGACAGTCCTAACCGTGGAGGGTTCTGGTAAATGATGGGGTGAGGAGGGGCTCTTTGGCTCCCACCAGTCCCCCCGTCTGGTCTT
+
>1AAAFF1>CFFGGGGGF1CFAAFFEEAEEEHG0EF/FGHFHGAEGH1DGFHFHHGBEE1BBEHHHHBGCFEEFEGHHHFHGH?EHHHGG1FECE@GH>FEH1?EA00?GH1GF22>FGDH>BGG/?CC?F1<FFD1F<FEGDGCCF<-.CH.0<<0EG/=0<;--;:CGEF:CHHBFBAACE@FG.A;C.90B0CF0BFEBB/EFB-9-;BBB-;@@FFF//B//;A-;FBE9FBFFFB-9;A-;BBB//
@M05620:37:000000000-D9766:1:1101:19769:13560 1:N:0:3
GAGGCTGCTTTGGACGAAACTCATAGATTACTGCAACAGTTCCCCCTGGACCTGGAAAAGTTTCTTGCCTTGCTTAAAGAAGCTGAAACAACTGCCAATCATACAAGATGCTAACCGCAAGGAAACGCTCCTATAAGACTACAACAGAGTAAAAGAGCTGATGAAACAATGGCAAGTCAGTCAGGAATTTCATCTTTCGAACTCACGTGAATCAAATAGAACAATAATCTGACTCTTTACAAGTAACTGAC
+
>3A>3>FABBB4FA4AAACFGGFHHCBGHFB5GH3ECH2DF5AB2AA2AFABGHEBB32B3DFDDFFB3BDFAFG555D@FC3BF33B3B1FGHHHFH33BBB3BB3233B3@B3B/>//E/0B33/>/?CHD3?D3BB322??@/@F2@22D@2/2??<<?1<?<1<?1?1F01>>1<1>>1>01<<<<=<00===0..<<C=0/.::.;:CC:C000:0<;:90;F0090000=0C;0000;000;09;
@M05620:37:000000000-D9766:1:1101:6057:13573 1:N:0:3
AGTGCCAGCTCTCAATCGCACAGGGGACCCAGGGCCTGGCCCCTCCATCCAGAAAACCTATGACCTCACCCGCTACCTGGAGCACCAACTCCGCAGCTTGGCTGGGACCTATGTGAGTATCCAGCGTAGGAATCTGGGAGTTGGGGAGGAGTGAGGAGTTGGGGAAAGACAGTCCTAACCGTGGAGGGTTCTGGTAAATGATGGGGTGAGGAGGGGCTCTTTGGCTCCCACCAGTCCCCCTGTCTGGTCTA
+
CCCCCFFFCFFFGGGGGGGGGGHHGGGGGGHHGGGGGGHHHHGHGGHHHHGHHHHHHGHHHHHHHHHHHHHGGGGGHHHHHHHHHHHHGHHHGGGGGHHHGHHGGGHHGHHHHHHHHHHHHHHHHGGGGGHHHHHHHHHGGHHHGGGGGGGHHHHHHGHHHHGGGGHHFHHHHHHHHHHHGGGGGGGGGGGGGGGGGGGGGGGGGGFFFFFFFFFFFFFFFFFFFFFFFFFFFFFFFFFFFFFFFFFFFFB
@M05620:37:000000000-D9766:1:1101:6041:13590 1:N:0:3
AGTGCCAGCTCTCCATCGCACAGGGTCCCCAGGGCCTGGCCCCTCCATCCAGAAAACCTATGACCTCACCCGCTACCTGGAGCACCCACTCCGCAGCTTGGCTGGGACCTATGTGAGTATCCAGCGTCGGACTCTGGGCGTTGGGGCGGCGTGCGGCGTTGGGGCCCGCCAGTCCTAACCGTGGAGGGTTCTGGTAAATGATGGGGTGAGGAGGGGCTCTTTGGCTCCCACCAGTCCCCCTGTCTGGTCTA
+
>>>1>BDFAFFFG1FBBAECEEHFFA0AB0BE0BEAFBGHGHGHGGHHGFGGBFF0BEHHBBAFH1BFGHH>E>>EGGBFBBFFGH//?FGB?E/E>FBBEHHGGGHHGG1GHGH2GHHHHG2DGGG/>B</>GFHFB/-CGGF?-.AC-AA@.AG-@@@@F@@-------;BFFFF/BF@FF?-9-=BFFFFFFBFFFFBFFFFFB@?FFB?B@@@@FFFFFFFFFFF-AB-AFFFFFF@FFFFFFFFFB
@M05620:37:000000000-D9766:1:1101:6346:13614 1:N:0:3
ACCACACCTTCTACAATGAGCTGCGTGTGGCTCCCGAGGAGCACCCCGTGCTGCTGACCGAGGCCCCCCTGAACCCCAAGGCCAACCGCGAGAAGATGACCCAGGTGAGTGGCCCGATACCTCTTCTGGTGGCCGACTCCCTCCCTCCTGGCCTCCCGGCGCTGCGCCATTTCACACTGGTTCTCTCTTCTGCCGTTTTCCGTAGGACTCTCTTCTCTGACCTGCGTCTCCTTTGGAACTCTGCAGGTTCT
+
ABBBBBABFFFFGGGGGGGGGFHFGEEGHGGHGGGGDGGGCGHHHGGGGGGFGGHFHHHGGF?EFEEEGGGHH3??EEEGC/GGEGECCGG@/C<2?D2?22??E1?1FH1/FA<@--<AGFHBDGH0DD/<C.--:;DBHH/C.;CEGBB.FBGFGF?-9--;9-BA.A/9B/999BFB9BFFFFFBFBBBFFCDFB.FF.F9../BFBBBBFFFFE/;FF/B.-;BD.BB/BB99/FFF/9/9/F.BB/
@M05620:37:000000000-D9766:1:1101:8685:13614 1:N:0:3
AGTGCCAGCTCTCAATCGCACAGGGGACCCAGGGCCTGGCCCCTCCATCCAGAAAACCTATGACCTCACCCGCTACCTGGAGCACCAACTCCGCAGCTTGGCTGGGACCTATGTGAGTATCCAGCGTAGGAATCTGGGAGTTGGGGAGGAGTGAGGAGTTGGGGAAAGACAGTCCTAACCGTGGAGGGTTCTGGTAAATGATGGGGTGAGGAGGGGCTCTTTGGCTCCCACCAGTCCCCCTGTCTGGTCTA
+
>>AAAFFFCFFFG4BGGFEGGGGHFEGGGGGGGGGGGFHHHHGHGGBFEFFFHEHHGFHHHHHHHHHHHHHGGGCGHDGHHGGFFHHHGGHHGEGGGGHHGHHGGGHHGHHHHHHFHGHHHHHHHG?EFFHFHHHHHHHGGHHGGGGGGGGHHGHHGDHHHHGGGFFHGHHHGHHHHHHHGCEFFGGG;FGGGGFFGGGGGGGGGGFFFFFFFFFFFFFFFFFFFFFFFFFFFFFFFFFFFFFFFFFFFFB
@M05620:37:000000000-D9766:1:1101:13856:13623 1:N:0:3
AGTGCCAGCTCTCAATCGCACAGGGGACCCAGGGCCTGGCCCCTCCATCCAGAAAACCTATGACCTCACCCGCTACCTGGAGCACCAACTCCGCAGCTTGGCTGGGACCTATGTGAGTATCCAGCGTAGGAATCTGGGAGTTGGGGAGGAGTGAGGAGTTGGGGAAAGACAGTCCTAACCGTGGAGGGTTCTGGTAAATGATGGGGTGAGGAGGGGCTCTTTGGCTCCCACCAGTCCCCCTGTCTGGTCTA
+
AA>AAFFFBFFFGGFFFGFGGGHGGEEGGFHHCEGGGGHHHHGHGGBHHHHHHFHHGGHFHFHHHHHHHHHGG>EEHFFG?GHHGH11EGHFGGGGGHHHGHHGGGEHGHHHHHHGHHFHHHEHHGFGGGHHHFHHHH0FGHHHGGFCGCGHHFHHHGHHHHGGGDCGHHFHHHHHHGHHGGGGGFGGGGFGGGGGGGGGGGGGGGDBFFFFFFBBBBFFFFFFFFFFFFFFFFFFFFFFBFFFFFFFFFF
@M05620:37:000000000-D9766:1:1101:8668:13627 1:N:0:3
AGTGCCAGCTCTCCATCGCACAGGGGACCCAGGGCCTGGCCCCTCCGTCCAGAAAACCTATGACCTCACCCGCTACCTGGCGCACCCCCTCCGCAGCTTGGCTGGGACCTATGTGAGTATCCAGCGTAGGCATCTGGGAGTTGGGGCGGAGTGAGGAGTTGGGGAAAGACAGTCCTAACCGTGGAGGGTTCTGGTAAATGATGGGGTGAGGAGGGGCTCTTTGGCTCCCACCAGTCCCCCTGTCTGGTCTA
+
>>>3>DBFBFFFG4FDGECAEEHGF2AEGGGH2BEEFFHHGHGHGG1AGEEHHBHAGEGFFBFHHDFGHHH0>>>EG33B1>?EFGA>>EF??E?EBHBFDGHGGGHHGHGHHHHFHHHHHHEFHGG/CG1<GHHHHH0>EGGHGG.AD-;EF0CG0EFGGGGG.9.C/BBFFFFFFFFFFFFFAEFFFFFFFFFFFFFFFFFFFFFFFFFFFFFFFFFFFFFFFFFFFFFFEFFFFFFFFFFFFFFFFFB
@M05620:37:000000000-D9766:1:1101:13687:13629 1:N:0:3
AGTGCCAGCTCTCAATCGCACAGGGGACCCAGGGCCTGGCCCCTCCATCCAGAAAACCTATGACCTCACCCGCTACCTGGAGCACCAACTCCGCAGCTTGGCTGGGACCTATGTGAGTATCCAGCGTAGGAATCTGGGAGTTGGGGAGGAGTGAGGAGTTGGGGAAAGACAGTCCTAACCGTGGAGGGTTCTGGTAAATGATGGGGTGAGGAGGGGCTCTTTGGCTCCCACCAGTCCCCCTGTCTGGTCTA
+
BCBCCFFFCFFFGGGGGGGGGGHHGGGGGGHHGGGGGGHHHHGHGGHHHHHHHHHHHGHHHHHHHHHHHHHGGGGGHHHHHHHHHHHHGHHHGGGGGHHHGHHGGGHHGHHHHHHHHHHHHHHHHGGGCGHHHHHHHHHGGHHHGGGGGGGHHHHHHGHHHHGGGGHHHHHHHHHHHHHHGGGGGGGGGGGGGGGGGGGGGGGGGGFFFFFFFFFFFFFFFFFFFFFFFFFFFFFFFFFFFFFFFFFFFFB
@M05620:37:000000000-D9766:1:1101:18963:13634 1:N:0:3
AGTGCCAGCTCTCAATCGCACAGGGGACCCAGGGCCTGGCCCCTCCATCCAGAAAACCTATGACCTCACCCGCTACCTGGAGCACCAACTCCGCAGCTTGGCTGGGACCTATGTGAGTATCCAGCGTAGGAATCTGGGAGTTGGGGAGGAGTGAGGAGTTGGGGAAAGACAGTCCTAACCGTGGAGGGTTCTGGTAAATGATGGGGTGAGGAGGGGCTCTTTGGCTCCCACCAGTCCCCCTGTCTGGTCTA
+
BBACCFFFCFFFGGGFGGGGGGHHGGGGGGHHGGGGGGHHHHGHGGHHHGHHHHHGHGHHHHHHHHHHHHHFG@EGHGHHFGHHHHHHGHHHGGGGGHHHGHHGGGHHGHHHHHHHHHHHHHHHHGFGGGHHHHHHHHHGGHHHGGGGGGGHHHHHHGHHHHGGGGHHHHHHHHHHHHHHGGGGGGGGEGGGGGGGGGGGGGGGGGFFFFFFFFFFFFFFFFFFFFFFFFFFFFFFFFFFFFFFFFFFFFF
@M05620:37:000000000-D9766:1:1101:12585:13634 1:N:0:3
AGTGCCAGCTCTCAATCGCACAGGGGACCCAGGGCCTGGCCCCTCCATCCAGAAAACCTATGACCTCACCCGCTACCTGGAGCACCAACTCCGCAGCTTGGCTGGGACCTATGTGAGTATCCAGCGTAGGAATCTGGGAGTTGGGGAGGAGTGAGGAGTTGGGGAAAGACAGTCCTAACCGTGGAGGGTTCTGGTAAATGATGGGGTGAGGAGGGGCTCTTTGGCTCCCACCAGTCCCCCTGTCTGGTCTA
+
ABBBAFFFBFFFFDGGGFGGGEGHGGGGDEEEFGGGGGHHHHGHGGHHFGGHHHHHHGHEHHGHHHHHHHHGGGGGHGHHHHHHHHGHGHGHGGEGGHHHGHHGGGHHGHHHHHHHHFHHHHHHHGGGGGHGHHHHHHHGGHHHGGGGGGGHHHHHHGHHHHGGGGHHHHHHHHHHHHHHGGGGGGGGGGGGGGFGGGGGGGGGGGFFFFFFFFFFFFFFFFFFFFFFFFFFFFFFFFFFFFFFFFFFFFF
@M05620:37:000000000-D9766:1:1101:14889:13635 1:N:0:3
AGTGCCAGCTCTCAATCGCACAGGGGACCCAGGGCCTGGCCCCTCCATCCAGAAAACCTATGACCTCACCCGCTACCTGGAGCACCAACTCCGCAGCTTGGCTGGGACCTATGTGAGTATCCAGCGTAGGAATCTGGGAGTTGGGGAGGAGTGAGGAGTTGGGGAAAGACAGTCCTAACCGTGGAGGGTTCTGGTAAATGATGGGGTGAGGAGGGGCTCTTTGGCTCCCACCAGTCCCCCTGTCTGGTCTA
+
ABAABFFFCFFFGGGGGGGGGGHHGGGGGGHHGGGGGGHHHHGHGGHHHHHHHHHHHGHHHHHHHHHHHHHGGEGGHHHHHHHHHHGFGHHHGGGGGHHHGHHGGGHHGHHHHHHHHHHHHHHHHGGGGGHHHHHHHHHGGHHHGGGGGGGHHHHHHGHHHHGGGGHHHHHHHHHHHHHHGGGGGGGGGGGGGGGGGGGGGGGGGGFFFFFFFFFFFFFFFFFFFFFFFFFFFFFFFFFFFFFFFFFFFFF
@M05620:37:000000000-D9766:1:1101:12459:13638 1:N:0:3
AGTGCCAGCTCTCAATCGCACAGGGGACCCAGGGCCTGGCCCCTCCATCCAGAAAACCTATGACCTCACCCGCTACCTGGAGCACCAACTCCGCAGCTTGGCTGGGACCTATGTGAGTATCCAGCGTAGGAATCTGGGAGTTGGGGAGGAGTGAGGAGTTGGGGAAAGACAGTCCTAACCGTGGAGGGTTCTGGTAAATGATGGGGTGAGGAGGGGCTCTTTGGCTCCCACCAGTCCCCCTGTCTGGTCTA
+
AAAAAFFFBFFFGDGGFFGGGGHGGGGGGEGHGGGFFFHFHHGHGGHHHFGHHHHHHGHHHHHHHHHHHHHEEFGGHGHHHGGEHHFHGHHHGGEGGHHHGHHGGGHHGHGHHHHFGDGHGFHHHGEDCGFGHHHHEGGF?GHFGGGGGGGHGEGHHGHHHFCGGGHHHGBHGHHHHFGHGGAFGGDGCFGFGGFGGGGGGGGGGGFFFFFFFFFFFFFFFFFFFFFFFFFFFFFFFFEFFFFFFFFFFFB
@M05620:37:000000000-D9766:1:1101:4635:13651 1:N:0:3
ACCACACCTTCTACAATGAGCTGCGTGTGGCTCCCGAGGAGCACCCCGTGCTGCTGACCGAGGCCCCCCTGAACCCCAAGGCCAACCGCGAGAAGATGACCCAGGTGAGCGGCCCGCTACCTCTTCTGGTGGCCGCCTCCCTCCTTCCTGGCCTCCCGGCGCCGCGCCCTTTCTCACTGGTTCTCTCTTCTGCCGTTTTCCGTAGGACTCTCTTCTCTGACCTGAGTCTCCTTTGGAACTCTGCAGGTTCT
+
BBBBBABAFFFFGGGGFGGDGAGFEEGGCEGHCFGGEEGGAHHHHGGEEFGE5GHHHHHGEG?FFEGEGGGGHCGGGGGHGGHGHGG@DGG@@DC1>?>GGGCFFHHHF1<@@@CCGGCCHDGFBGCGHHG:C:@CCDAFFGFFGGGGB0CFGGGFG?--;@-9@?B-@B/9BBBFFFFFFBFFFFF/9BFFFF;AD/EFFFF...BBFFFFFFFFFFFFFFFF/FFFFFFFFFFFFFFFFFFFFFFFFFF
@M05620:37:000000000-D9766:1:1101:11531:13662 1:N:0:3
AGTGCCAGCTCTCAATCGCACAGGGGACCCAGGGCCTGGCCCCTCCATCCAGAAAACCTATGACCTCACCCGCTACCTGGAGCACCAACTCCGCAGCTTGGCTGGGACCTATGTGAGTATCCAGCGTAGGAATCTGGGAGTTGGGGAGGAGTGAGGAGTTGGGGAAAGACAGTCCTAACCGTGGAGGGTTCTGGTAAATGATGGGGTGAGGAGGGGCTCTTTGGCTCCCACCAGTCCCCCTGTCTGGTCTA
+
ABAAAFFFCFFFGGGGGGGGGGHGGGGGGGHHGGGGGGHHHHGHGGHGHHHHHHHHGGHGGHHHHHHHHHHGGEGGHFHHHHHHFHHHGHFGGGFGGHHHGHHGGGHHGHHHHHHHHHHHHHHHHGGGGGHHHHHHHHHGGHHHGGGGGGGHHHHHHGHHHHGGGGHHHHHHHHHHHHHHGGGGGGGGDGFGGGGGGGGGGGGGGGFFFFFFFFFFFFFFFFFFFFFFFFFFFFFFFFFFFFFFFFFFFFB
@M05620:37:000000000-D9766:1:1101:4392:13697 1:N:0:3
GAGGCTGCTTTGGAAGAGCACACGTACTTACAGGCCCGGGACCAAAGATCGGAAGAGCACTCTTCTGAACTGCTGTCACAATACTCAATCTCGTCTCCTGTCTTCTTCTTGAAAAAAAAAAAAATTTAATAACTGCATACGTCCTTACTAGCGACCATGCGATGAAACAAATCTCAAAACGTCTAACTTCAGCCGACTACCGTAGGACGAGCATTTCTGACCTGCGTCTACAATGGCACTCTGCAGGTTCT
+
>33>>AFABFDFG4ABAABBBBBEB4AA65BABGFBB2AAEEE1B1BCABAAA1AF1B3BAB5D5DF5DF53B5BFF44B@B@BB@3BB@@BF?1??F3BFFGGHF4B4B34BBB0>/<>>/@/0111111111=111<<0<<.><</00=/---<;00/:...;00:;..00000000.-;.99009000;0;---;-/9-.;..//-----/9//9//;/;..-.;;.//////.;;.;9//;9.9//9
@M05620:37:000000000-D9766:1:1101:20824:13721 1:N:0:3
GCGGCTGCTTTGGAAGAGCACACGTACTGACAAGCCAGGGACAAAAGATCGGAAGAGCACACGTCTGAACTCCAGTCACATTACTCGATCTCGTATGCCGTCTTCTGCTTGAAAAAAAAAAAACAAAAATATAGTGCATAAAACACTACTTAATAATATATCAAAATCCGTACATCCTCTAAACTCCGCTATAATGCACCACTCACTCAACGCACGTCTCCAACGACTATTTGTATCTGTAACTCACAAAA
+
11>AA1AAFFFFFGG1ABGFGGGEGFHHH2BGFHHGHHHECFGHHHHGHHHGGGGHHH1GGHGAFGFHFHHHGGFDGGH1FFGHBGE/B>FFF>EGHGHGFGGGGHHHHHH>EE<F@CGC//<??/00/01111111111111>.0<//<<0000000000=00<00/:.....00/<000:;:000...-.0000;00/.9/;//00//9.--------////-----//////9///;/////////-9
@M05620:37:000000000-D9766:1:1101:24044:13730 1:N:0:3
GAGGTTGCTTTGGACGAAACTCATAGATTACTGCAACAGTTCCCCCTGGACCTGGAAAAGTTTCTTGCCTTGCTTAAAGAAGCTGAAACAACTGCCAATGATCCTACAATATGATAACTGGAAGGAAAACCTCATAGAAGAATCCAAGATAGAAAAACAGAACATGAAACAATGGCAAATAAGTCAGACACTTACCCATTAACCCTCTTGTGCAACGAATTGACTAATCTTAAACATTTGTACTTCCAACC
+
>3>A3BBBBBB4F44AEF2EGGHHHCGFGGB5DB3BAG2DFAB322AA2FABFGAG3323BDF5DFGBAAABBDF5D5DBGG3BF33F@B1BGGHFFHGGBBBF4B3334BB4@444B4?33B3?BFB23??333?B?3B?B33B222?23333320<<222222<2222</1?100?<1?1111<=1>0011<>0>10<=0=<C<./000<0<0<;;.:.:<00;0;;00000:0;C090;0=000=09.
@M05620:37:000000000-D9766:1:1101:7187:13767 1:N:0:3
AGTGCCAGCTCTCAATCGCACAGGGGACCCAGGGCCTGGCCCCTCCATCCAGAAAACCTATGACCTCACCCGCTACCTGGAGCACCAACTCCGCAGCTTGGCTGGGACCTATTGAGTATCCAGCGTAGGAATCTGGGAGTTGGGGAGGAGTGAGGAGTTGGGGAAAGACCGTCCTAACCGTGGAGGGTTCTGGTAAATGATGGGGTGAGGAGGGGCTCTTTGGCTCCCACCAGTCCCCCTGTCTGGTCTAT
+
BBBBBFFFBFFFGGGGGGGGGEHHGGGGGGHHGGGGGGHHHHGHGGHHHHHHHHHHHGHHHHHHHHHHHHHGGGGGHHHHHHHHHHHHGHHHGGGGGHHHGHHGGGHHGHHHHHHHHHHHHHHHGEEGA<FCGHHHHFEDFGHGGA->E.GHDFH<DGGHHGGED.GCG/;.CEGGGGGGGGGAEGGCFFGGGGGGGGG/FFFFFFDEFFBDFFFFFFFFFFFFFFFFFFFEFFFFFFFFFFFFFFFFFFF
@M05620:37:000000000-D9766:1:1101:19386:13768 1:N:0:3
AGTGCCAGCTCTCAATCGCACAGGGGACCCAGGGCCTGGCCCCTCCATCCAGAAAACCTATGACCTCACCCGCTACCTGGAGCACCAACTCCGCAGCTTGGCTGGGACCTATGTGAGTATCCAGCGTAGGAATCTGGGAGTTGGGGAGGAGTGAGGAGTTGGGGAAAGACAGTCCTAACCGTGGAGGGTTCTGGTAAATGATGGGGTGAGGAGGGGCTCTTTGGCTCCCACCAGTCCCCCTGTCTGGTCTA
+
BBABCFFFDFFFGGGGGGGGGGHHGGGGGGHHGGGGGGHHHHGHGGHHHHHHHHHHHGHHHGHHHHHHHHHGGEFGHHHHFGHHHHHHGHHHGGGGGHHHGHHGGGHHGHHHHHHHHHHHHHHHHGGGGGHHHHHHHHHGGHHHGGGGGGGHHHHHHGHHHHGGGGHHHHHHHHHHHHHHGGGGGGGGGGGGGGGHHHHGGHGGGGFFFFFFFFFFFFFFFHHFFFFFFFFFFFFFFFFFFFFFFFFFFFB
@M05620:37:000000000-D9766:1:1101:8790:13808 1:N:0:3
AGTGCCAGCTCTCAATCGCACAGGGGACCCAGGGCCTGGCCCCTCCATCCAGAAAACCTATGACCTCACCCGCTACCTGGAGCACCAACTCCGCAGCTTGGCTGGGACCTATGTGAGTATCCAGCGTAGGAATCTTGGAGTTGGGGAGGAGTGAGGAGTTGGGGAAAGACAGTCCTAACCGTGGAGGGTTCTGGTAAATGATGGGGTGAGGAGGGGCTCTTTGGCTCCCACCAGTCCCCCTGTCTGGTCTA
+
1>>A>FFFAFFFG1AFF1AFEEBGFAEGGFGCGEEEFABGGGGHGGGFHGFGHHHGGFHHHHHHGGFGHHHEGGGGHHH0FFF>BFCGEGHHGF/EEGHHGFH<?EGHGHHHHHHGHFGHHHFHHGBC/AFFGHHHHHHHFHHHGGECCCCHHFFHFCGHHHGGGCHHBGGHCHGHHFFHGEFGFGGGAFGGGGFGGGGGGGGGGGG=EFFFFF@@@@FFFFFFFFEEFFFFFFFFFFFF@FFFFFFFFFB
@M05620:37:000000000-D9766:1:1101:8774:13819 1:N:0:3
AGTGCCAGCTCTCAATCGCACAGGGGACCCAGGGCCTGGCCCCTCCATCCAGAAAACCTATGACCTCACCCGCTACCTGGAGCACCAACTCCGCAGCTTGGCTGGGACCTATGTGAGTATCCAGCGTAGGAATCTTGGAGTTGGGGAGGAGTGAGGAGTTGGGGAAAGACAGTCCTAACCGTGGAGGGTTCTGGTAAATGATGGGGTGAGGAGGGGCTCTTTGGCTCCCACCAGTCCCCCTGTCTGGTCTA
+
CCCCCFFFCFFFGGGGGGGGGGGHGGGGGGHHGGGGGGHHHHGHGGHHHHHHHHGHHGHHHHHHHHHHHHHGGGGGHHHHHHHHHHHHGHGHGGGGGHHHGHHGGGHHGGHHHHHHHHHHHHHHHGGGGGHHHHH1FGHHHHHHGGGGGGGHHHHHHGHHHHGGGGHHHHHHHHHHHHHHGGGGGGGGGGGGGGFGGGGGGGGGGGGFFFFFFFFFFFFFFFFFFFFFFFFFFFFFFFFFFFFFFFFFFFB
@M05620:37:000000000-D9766:1:1101:6156:13826 1:N:0:3
AGTGCCAGCTCTCAATCGCACAGGGGACCCAGGGCCTGGCCCCTCCATCCAGAAAACCTATGACCTCACCCGCTACCTGGAGCACCAACTCCGCAGCTTGGCTGGGACCTATGTGAGTATCCAGCGTAGGAATCTGGGAGTTGGGGAGGAGTGAGGAGTTGGGGAAAGACAGTCCTAACCGTGGAGGGTTCTGGTAAATGATGGGGTGAGGAGGGGCTCTTTGGCTCCCACCAGTCCCCCTGTCTGGTCTA
+
CCCCCFFFCFFFGBFGGGGGGEGDGEGGGGHHGGGGGGHHHHGHGGHHHHGHHHHHHGHGHHHHHHHGHHHGGGGGHHHHHHHHHHHHGHHHGGGCEGHHGHHGGGHHGHHHHHHHHHHHHHHHHGGGGDGHHHHHHHGGFHGHGGGGGGGHHHHHHGGHHHGGGGHHHHHGHFHHHHHHGFGGGGGGFFGGGGGGGGEFGGGGGGFFFFFFFFFFFAFFFFFFFFFFFFFFFFFFFFFFFFFFFFFFFFF
@M05620:37:000000000-D9766:1:1101:15793:13877 1:N:0:3
AGTGCCAGCTCTCAATCGCACAGGGGACCCAGGGCCTGGCCCCTCCATCCAGAAAACCTATGACCTCACCCGCTACCTGGAGCACCAACTCCGCAGCTTGGCTGGGACCTATGTGAGTATCCAGCGTAGGAATCTGGGAGTTGGGGAGGAGTGAGGAGTTGGGGAAAGACAGTCCTAACCGTGGAGGGTTCTGGTAAATGATGGGGTGAGGAGGGGCTCTTTGGCTCCCACCAGTCCCCCTGTCTGGTCTA
+
BCABBFFFCFFFGGGGGGGGGGHHGGGGGGHHGGGGGGHHHHGHGGHHHHHHHHHHHGHHHHHHHHHHHHHGGGGGHHHHHHHHHHHHGHHHGGGGGHHHGHHGGGHHGHHHHHHHHHHHHHHHHGGGGGGHHGHHHHHGGHHHGGGGGGGHHHHHHGHHHHGGGGHHHHHHHHHHHHHHGGGGGGGGGGGGGGGGGGGGGGGGGGFFFFFFFFFFFFFFFFFFFFFFFFFFFFFFFFFFFFFFFFFFFFF
@M05620:37:000000000-D9766:1:1101:23447:13895 1:N:0:3
GAGGCTGCTTTGGAAGAAACTGACAAGCCAGGGACAAAAGATCGGAAGAGCACACGTCTGAACTCCAGTCACATTGCTCGATCTCGTATGCCGTCTTCTGCTTGAAAAAAAAAAAAAAAAAACACAGTTCCTAGCCACCTCCCAGATCATCCACTCTATAATAACCCACTGCCAAGTCATTCACGAATTACCGCATTCGCACTCTTTCGTCTCCAATCTACCAATTCGACTCATTATTAAATGTCAAAAAC
+
AAAAAAFAFFFFGGGG11FGGGBF1ABAF0BFGFFCGHHGCFGGE/FEAAGHHHHEFFGFDDFFAGHHHHHH1@D1DDE/>>0BBFBF0FGHGEEHGHHGHHHHBGHHHGGGCB<<>//---.....000=000//0/...../0.:/00000/0/000;00000/;...00//0.00;000009....///---;-//99--9/;//----9/999;9///9////-/9-9;99//;///////////--
@M05620:37:000000000-D9766:1:1101:14184:13901 1:N:0:3
GAGGCTGCTTTGGAAGAGCACACGTCTGAACTCCAGTCACATTACTCGATCTCGTATGCCGTCTTCTGCTTGAAAAAAAAAAAAACCCTCATAATCTTCCCTCTTTCTTCCACCCTCTCCATCTTCTTTTTTCCGTCTCCCTCCTTCCTTTCCTCCCCCCTCTTCTCCCTTTCTCCCTATTTCTCTCTTCTCCCCTTTTCCTTCTCCCTCTCTTCTTCTCCCCTGCCTACCTTTTTTGCTCTGCCTTATCC
+
AAABBBFAFFFFGGGGGGGGGFHGFHHFGGHHHHHGBFEGFFHGHHHG2BFGHGGGHHHGEBEGEGGGFHHHHHHHFGG?>/>/////0/034444444B22B23333?B332B?/<22222@22@>2111<?1/1<001000>01DG111<000<C..:-;:0;00:/CF0CG0;;/0000;000:0000009./;00;0000090///////9/////;9..99.//..9////--;/9///////9//
@M05620:37:000000000-D9766:1:1101:23455:13911 1:N:0:3
GAGGCTGCTTTGGAAGAACCTGACAAGCCAGGGACACAAGATCGGAATAGCACACCTCTGAACTCCAGTCACCTTGCTCAATCTCGTATGCCGTCTTCTGCTTTAAAAAAAAAAAGAAACTGCTCATCGACGCCTCCCCTTGCTTCCCAGCGCTGCTGAACATCTGTCCCGTCATTCCGGCCTTTCCGCTTTCGCCCTCTTGTGGATCCCCTTGACCCCATCTCAGCATGTGTCCTTGTCCCTGACACGCC
+
AAABABF3BDDDGFBF4FBGGFHBBA4BBBFBE2BF2BFGBGBAEB2233BDB2B1ABA3DABFBB3BDB3A3BF5F5B5FHDGBBBEG3BFEEEGFG@FBBB4BF34BE//<<<?/B2<2@@222@@22<></0//?E0<011<FC0110-AE??FC0<;;0:;:0;::-....:;;C?-;?BFG0.99;9;A;.A-CBBB/B.FFFFFEFFE///..../;//99/;9;/9///;/;9//;9.//:.;;
@M05620:37:000000000-D9766:1:1101:11272:13965 1:N:0:3
AGTGCCAGCTCTCAATCGCACAGGGGACCCAGGGCCTGGCCCCTCCATCCAGAAAACCTATGACCTCACCCGCTACCTGGAGCACCAACTCCGCAGCTTGGCTGGGACCTATGTGAGTATCCAGCGTAGGAATCTGGGAGTTGGGGAGGAGTGAGGAGTTGGGGAAAGACAGTCCTAACCGTGGAGGGTTCTGGTAAATGATGGGGTGAGGAGGGGCTCTTTGGCTCCCACCAGTCCCCCTGTCTGGTCTA
+
ABABBFFFBFFFGGGGGGGGGGHHGGGGGGHHGGGGGGHHHHGHGGHHHGHHHHHHHGHHHHHHHHHHHHHGGGGGHGHHHHHHHHHHGHHHGGGGGHHHGHHGGGHHGHHHHHHHHHHHHHHHHGGGGGHHHHHHHHHGGHHHGGGGGGGHHHHHHGHHHHGGGGHHHHGHHHHHHHHHGEGFFFGG9FGGGGGGGGGGGGGGGGFFFFFFFFFFFFFFFFFFFFFFFFFFFFFFFFFFFFFFFFFFFFB
@M05620:37:000000000-D9766:1:1101:10187:13972 1:N:0:3
AGTGCCAGCTCTCAATCGCACAGGGGACCCAGGGCCTGGCCCCTCCATCCAGAAAACCTATGACCTCACCCGCTACCTGGAGCACCAACTCCGCAGCTTGGCTGGGACCTATGTTGAGTATCCAGCGTAGGAATCTGGGAGTTGGGGAGGAGTGAGGAGTTGGGGAAAGACAGTCCTAACCGTGGAGGGTTCTGGTAAATGATGGGGTGAGGAGGGGCTCTTTGGCTCCCACCAGTCCCCCTGTCTGGTCT
+
AAAAAFFFAFFFGDGGGGGGGGHAFC?EGGCHFFGG2EFFHEEGAEHHHEGHHFHFFEHGFHHFGFHFGHHCE/>EG3GFFGHHHEGGGCGHGGGGCGHHFGHGGGHHGHHHHHHHHHHHHHHHHHGEGGGHHHHHHHHGGFHHHGGGGGGGHHHHHHGHHHHGGGGHHGHFHHHHHHHHGGGGGGGGGEGGGGGBFFGGGGGGGGFABFFFFFFBBBBFFFFFFFFFFFFFFFFBFFFFFBFFFFFFFFF
@M05620:37:000000000-D9766:1:1101:18711:13991 1:N:0:3
AGTGCCAGCTCTCAATCGCACAGGGGACCCAGGGCCTGGCCCCTCCATCCAGAAAACCTATGACCTCACCCGCTACCTGGAGCACCAACTCCGCAGCTTGGCTGGGACCTATGTGAGTATCCAGCGTAGGAATCTGGGAGTTGGGGAGGAGTGAGGAGTTGGGGAAAGACAGTCCTAACCGTGGAGGGTTCTGGTAAATGATGGGGTGAGGAGGGGCTCTTTGGCTCCCACCAGTCCCCCTGTCTGGTCTA
+
>11>ADDFAFCDDGGGGFGGCGFHCEGGEEHHGG0/A/FCBGGHGGFH1CGDF01GHE0FGHFHFHFHHHHGGG?>GFH>GHHC0>FHG0GHGAEE@0GHGBGE<EHHGHHH1GGHHHHF2DHBCCEFG?GH1G11GBFFGHF1CGGCGG?<.GHFGGHHDGGCGGHEHHHHHFHHHHFHGG.AEG.AAFFGGGGGGGGGGGGFGGF@FFFFFF?=@@FFBF9FFFFFFFEFFFFFFFFF@FFFFBBFFFF
@M05620:37:000000000-D9766:1:1101:15579:14011 1:N:0:3
AGTGCCAGCTCTCAATCGCACAGGGGACCCAGGGCCTGGCCCCTCCATCCAGAAAACCTATGACCTCACCCGCTACCTGGAGCACCAACTCCGCAGCTTGGCTGGGACCTATGTGAGTATCCAGCGTAGGAATCTGGGAGTTGGGGAGGAGTGAGGAGTTGGGGAAAGACAGTCCTAACCGTGGAGGGTTCTGGTAAATGATGGGGTGAGGAGTGGCTCTTTGGCTCCCACCAGTCCCCCTGTCTGGTCTA
+
BBBCCFD4AFFFGGGGGGGFGGHHGGGGGGGHGGGGGFHHHHGHGGFFHHGGHGHHHGHEFHHHHHHHHHHEGE@FHHHHGHHHHHHHGHFHGGGGGHHGGHHGGGHHGHGHHHHFGHFHGHHHEGEDGEGGHHHFHFCCCGFHGGFCFGDCHHHHHGHHHHGGGDEAFFFGHHHGHHHGCGGADFGG9CFGGFGFGFBFGGGGFFFCFFFFFBFFFFFFFFFFFFFFFFFFEFFFFFFFAEFFFFFFFF/
@M05620:37:000000000-D9766:1:1101:7427:14034 1:N:0:3
AGTGCCAGCTCTCAATCGCACAGGGGACCCAGGGCCTGGCCCCTCCATCCAGAAAACCTATGACCTCACCCGCTACCTGGAGCACCCACTCCGCAGCTTGGCTGGGACCTATGTGAGTATCCAGCGTAGGAATCTGGGAGTTGGGGAGGAGTGAGGAGTTGGGGAAAGACAGTCCTAACCGTGGAGGGTTCTGGTAAATGATGGGGTGAGGAGGGGCTCTTTGGCTCCCACCAGTCCCCCTGTCTGGTCTA
+
>A>1>BFFAFFFFAFDBFFAEGHHGEAEEABG0BEA/BGHCHEFEGHHFFGHFHF0FFHHGHHHHAFHHHHC>/>FHFBG0BGHFH//?FHFEFECEHFHGHHGGGHHGHHHHHHHHHHHHHFHHGGCCEDGHHHHHH0FFHHHGGCCG.CGH0DHBFHHHFGGA..CCG/GHHHHHHHGGGGG.EGGGFGGGGGGGGGGFGGGGFF@FFFFFF@@@@FFFFFFFFFFFFFFFFFFFFFF@FFFFFFFFFF
@M05620:37:000000000-D9766:1:1101:9675:14064 1:N:0:3
AGTGCCAGCTCTCAATCGCACAGGGGACCCAGGGCCTGGCCCCTCCATCCAGAAAACCTATGACCTCACCCGCTACCTGGAGCACCAACTCCGCAGCTTGGCTGGGACCTATGTGAGTATCCAGCGTAGGAATCTGGGAGTTGGGGAGGAGTGAGGAGTTGGGGAAAGACAGTCCTAACCGTGGAGGGTTCTGGTAAATGATGGGGTGAGGAGGGGCTCTTTGGCTCCCACCAGTCCCCCTGTCTGGTCTA
+
AAABBFFFBFFFGGGGGGGGGGHHGGGGGGHHGGGGGGHHHHGHGGHHHHHHHHHHHGHHHHHHHHHHHHHGGEGGHHHHHHHHHHHHGHHHGGGGGHHHGHHGGGHHGHHHHHHHHGFHHHGGHGEDGGHGHHHHGGGGEHHGGGGGGGGHHHHHHGHHHHGGGGGHFHHHHHHHHHHHGGGGGGGGEGGGGGFFFGGGGFGGGGFFFFFFFFFFFFFFFFFFFFFFFFFFFFFFFFFFFFFFFFFFFFF
@M05620:37:000000000-D9766:1:1101:5445:14078 1:N:0:3
GAGGCTGCTTTGGAAGAAACTGACAAGCCAGGGACAAAAGATCGGAAGAGCACACGTCTGAACTCCAGTCACAGTACTTGATCTCGTATGCCGTCTTCTGCTTGAAAAAAAAAAAAAACCCTAATCAATCCTCCTACTCCCTCCTTCCTATCATCCATACTCTACCCCCTTACTCCGCCTTTCACACTTCCACCATTTTCCACCTTCCTCTCTTCTGTTCCCTTGCATTCCTTTCGAACTATTCCTTCTCT
+
BBBBBBFBFFFFGGGGGGGGGGHHHFGHGHHHGGGGHHHHGHHGGEFGAHHHHFHGGHHGHGHHHHFHFHEFGG35555BBDFGHBBEGHHHGEEHFHHHHHHHHHHHHGGGG/>>//??/000<1111101<001>1F1.0<</00/000<00<D000<000;;0;.:-:/:;CG.....900;0//;:00;..9CF0;090..0/;90////;////;;///./////9////9..9.///9///////
@M05620:37:000000000-D9766:1:1101:9665:14081 1:N:0:3
AGTGCCAGCTCTCAATCGCACAGGGGACCCAGGGCCTGGCCCCTCCATCCAGAAAACCTATGACCTCACCCGCTACCTGGAGCACCCCCTCCGCAGCTTGGCTGGGACCTATGTGAGTATCCAGCGTAGGAATCTGGGAGTTGGGGAGGAGTGAGGAGTTGGGGAAAGACAGTCCTAACCGTGGAGGGTTCTGGTAAATGATGGGGTGAGGAGGGGCTCTTTGGCTCCCACCAGTCCCCCTGTCTGGTCTA
+
AAA3ADDFBFFFGFGGGGFCGGHHGGEFGGHH2EEGGGHHHHGHGGHHHHHHHFHHHGHHHHHHHDFCGHH0>/>EF3@G2BBGGH1>EEEE?ECEEH3EEGHGGGGHGFCGGGGBGFGGHGDGCFAADFHFGHHHHE0?CFHHGC.A@.CC.0<C0CGHHHGGGGAC/C/CGGGFG0FFCDE-.=EAGGGGGGBFGGF00BFFFFDC?FFFDFFDFFFFFFFFFFFFE.FDEFFFFFFFFFFFFFFFFF/
@M05620:37:000000000-D9766:1:1101:17633:14090 1:N:0:3
AGTGCCAGCTCTCAATCGCACAGGGGACCCAGGGCCTGGCCCCTCCATCCAGAAAACCTATGACCTCACCCGCTACCTGGAGCACCAACTCCGCAGCTTGGCTGGGACCTATGTGAGTATCCAGCGTAGGAATCTGGGAGTTGGGGAGGAGTGAGGAGTTGGGGAAAGACAGTCCTAACCGTGGAGGGTTCTGGTAAATGATGGGGTGAGGAGGGGCTCTTTGGCTCCCACCAGTCCCCCTGTCTGGTCTA
+
BBBBBFFFBFFFFGGGGGGGGGHHGGGGGGHHGGGGGFEHHHGHGGHHHHHHGFHHHEHHHHHHHHHHHHHGGEFGHHHHHGHHHHHHGGHHGGGGGHHHGHHGGGHHGHHHHHHHHHHHHHHHHGGGGGHHHHHHHHHGGHHHGGGGGGGHHHHHHGHHHHGGGGHHHHHHHHHHHHHHGGGGGGGGGGGGGGGGGGGGGGGGGGFFFFFFFFFFFFFFFFFFFFFFFFFFFFFFFFFFFFFFFFFFFFF
@M05620:37:000000000-D9766:1:1101:6047:14112 1:N:0:3
GAGGCTGCTTTGGAAGAAACTGACAAGCCAGGGACAAAAGATCGGCAGCGCACACGTCTGAACTCCAGTCACATTACTCGAGCTCGAATGCCGGCTTCTGCTTGAAAAAAAAAACCAGAAGACACCAAATCAGTAAAAGAGATGATGAAATAATGGCAATTAAGTCAGGCAGTACGGCCCTAGAACTCTTGTGGAACCAATTGCACCATAATCAGCATATGTACTTGTAACCGACCCGCCATGGTCCCACC
+
BBBBBBFBFFFFGGGGGGGGG5BBG54AAB44EFFGHHHGFHHHG22AAAE000B0BA2B553DF3@BFGF5BFGHHF3?FE?E@1/BB@FH//>E?H3?4B?303FGH<////<//<<?FB00>.F<.1<11>1111<.//=0=0<0=00<0==0/:0/00;00:0;;:../0=.9;--.9/0000;00000.90;9../;;/;9;9/////99/;9/9;:9B/://9/9/-;;;---9-./9///./..
@M05620:37:000000000-D9766:1:1101:17757:14126 1:N:0:3
AGTGCCAGCTCTCAATCGCACAGGGGACCCAGGGCCTGGCCCCTCCATCCAGAAAACCTATGACCTCACCCGCTACCTGGAGCACCAACTCCGCAGCTTGGCTGGGACCTATGTGAGTATCCAGCGTAGGAATCTGGGAGTTGGGGAGGAGTGAGGAGTTGGGGAAAGACAGTCCTAACCGTGGAGGGTTCTGGTAAATGATGGGGTGAGGAGGGGCTCTTTGGCTCCCACCAGTCCCCCTGTCTGGTCTA
+
CCBCCFFFCFFFGGGGGGGGGGHHGGGGGGHHGGEGGGHHHHGHGGHGHHHHHHHHHGHGHHHHHHHHHHHGGGGGHHHHHHHHHHHHGHHHGGGGGGHHGHHGGGHHGHHHHHHHHHHHHHHHHGGGGGHHHHHHHHHGGHHHGGGGGGGHHHHHHGHHHHGGGGHHHHHHHHHHEHHHGGGGGGGGDGGGGGGGGGGGGGGGGGFFFFFFFFFFFFFFFFFFFFFFFFFFFFFFFFFFFFFFFFFFFFF
@M05620:37:000000000-D9766:1:1101:14968:14130 1:N:0:3
AGTGCCAGCTCTCAATCGCACAGGGGACCCAGGGCCTGGCCCCTCCATCCAGAAAACCTATGACCTCACCCGCTACCTGGAGCACCAACTCCGCAGCTTGGCTGGGACCTATGTTGAGTATCCAGCGTAGGAATCTGGGAGTTGGGGAGGAGTGAGGAGTTGGGGAAAGACAGTCCTAACCGTGGAGGGTTCTGGTAAATGATGGGGTGAGGAGGGGCTCTTTGGCTCCCACCAGTCCCCCTGTCTGGTCT
+
AAAABFFFBFFFGGGGGGGGGGHGGGGGGGHHFEGGGFHHHHGHGGHGHHGHHFHHHGHFGGGHHHHHHHHGGEEGHHHHFGHHHHHGGHHHGGGGGHHGFHHGGGHGGHHHHHFHGGGFHHHHHHGDBGGHFHHHHHHCFGHHHGGADGGGHHHHH<ECG<CGGGGAGBHHHHGHHHHGGGDFGFFGGDGGGGGFGGGGFGGFGGFABEFFFFD=ABFFFFFFFFFFFFFFFFFBFFFFFFFFFFFFFFF
@M05620:37:000000000-D9766:1:1101:20220:14139 1:N:0:3
AGTGCCAGCTCTCAATCGCACAGGGGACCCAGGGCCTGGCCCCTCCATCCAGAAAACCTATGACCTCACCCGCTACCTGGAGCACCAACTCCGCAGCTTGGCTGGGACCTATGTGAGTATCCAGCGTAGGAATCTGGGAGTTGGGGAGGAGTGAGGAGTTGGGGAAAGACAGTCCTAACCGTGGAGGGTTCTGGTAAATGATGGGGTGAGGAGGGGCTCTTTGGCTCCCACCAGTCCCCCTGTCTGGTCTA
+
BCABBFFFCFFFGGGGGGGGGGHGGGGGGGHHFAEGEGHHHHGHGGHFHHHHGHHHHGHHHHHHHHHHHHGGGEEEHFFHCGHHHHEFFHHGEFGEGHHHGH3FGGHHGHHHHH?HHHHHHHHHHGGGGGHGHHHHHHHGGHHHGGGGGGGHHGHHHGHHHFGGGGHHHHGHHHHHHHHHGGGGGGGGEGGGGGGGGGGGGGGFGGFFFFFFFFAFFFFFFFFFFFFFFFFFFFFFFFFFFFFFFFFFFFF
@M05620:37:000000000-D9766:1:1101:22412:14156 1:N:0:3
ACCACACCTTCTACAATGAGCTGCGTGTGGCTCCCGAGGAGCACCCCGTGCTGCTGACCGAGGCCCCCCTGAACCCCAAGGCCAACCGCGCGAAGATGACCCAGGTGAGTGGCCCGCTACCTCTTCTGGTGGCCGCCTCCCTCCTTCCTGGCCTCCCGGAGCTGCGCCCTTTCTCACTGGTTCTCTCTTCTGCCGTTTTCCGTAGGACTCTCTTCTCTGACCTGAGTCTCCTTTGGAACTCTGCAGGTTCT
+
CCCCCBBAFFFFGGGGGG5FGGHHGGGBGGHHHFGGGGGGGHHHHGG0BEGGHHHHHHHFGGGGGGGGGGGHGHHGGGGHGHHHHGGGGG/BDGGGHHHHHHAFFHH1GHHGGHFDGGGGHHHHHHHHHHHGHHGGGGGGGGGGGGGGGGGGGGGGGGA;?AFFFFFFFFFFFFFFFFFFFFFFFFFFFFFFFFFFFFFFFFFEDBFFFFFFFFFFFFFFFFFF/FFEFFFFFFFFFFFFFFFFFFFFFFF
@M05620:37:000000000-D9766:1:1101:19647:14156 1:N:0:3
AGTGCCAGCTCTCAATCGCACAGGGGACCCAGGGCCTGGCCCCTCCATCCAGAAAACCTATGACCTCACCCGCTACCTGGAGCACCAACTCCGCAGCTTGGCTGGGACCTATGTGAGTATCCAGCGTAGGAATCTGGGAGTTGGGGAGGAGTGAGGAGTTGGGGAAAGACAGTCCTAACCGTGGAGGGTTCTGGTAAATGATGGGGTGAGGAGGGGCTCTTTGGCTCCCACCAGTCCCCCTGTCTGGTCTA
+
BCABCFFFCFFFGGGGGGGGGGHGGGGGGGHHFFGGGGHHHHGHGGHHHHHHHHHGHGHHHHHHHHHHHHHGGEGGHHHH?GHHHHGHGHHHGGGGGHHHGHHGGGHHGHHHHHHHHGHHHHHHHGGGGGHHHHHHHHFGGHHHGGGGGGGHHHHHHGHHHHGGGGHHHHHHHHHHHHHHGGGGGGGGFGGGGGGGGGHHGHHGGGFFFFFFFFFFFFFFFFHFFFFFFFFFFFFFFFFFFFFFFFFFFFF
@M05620:37:000000000-D9766:1:1101:27654:14191 1:N:0:3
AGCGCCAGCTCTCAATCGCACAGGGGACCCAGGGCCTGGCCCCTCCATCCAGAAAACCTATGACCTCACCCGCTACCTGGAGCACCAACTCCGCAGCTTGGCTGGGACCTATGTGAGTATCCAGCGTAGGAATCTGGGAGTTGGGGAGGAGTGAGGAGTTGGGGAAAGACAGTCCTAACCGTGGAGGGTTCTGGTAAATGATGGGGTGAGGAGGGGCTCTTTGGCTCCCACCAGTCCCCCTGTCTGGTCTA
+
>>1>A1ADAFC@1FG31AFCAAF00EEEC0FGCFE/AAGAAGGCFGFHA0GDD01CGGBFFHEHFF@GHFFEC/>EHFHCFFGFCFGEG0FFECGG?0BFEBBF/?GCCFHBBBGGHHGHHHH10CCCGCGFHHBDHF0?EHFBCG.@CC<<.DGFCGHHHHGGGGEGFHFGHHHHGGGGGBA@AFBG9FFGFGFFFFFFFFFFFFB@FFFBBF@?;>FFFF/BBFFFFFFBFFFFFFFF@FFFFFFFFFF
@M05620:37:000000000-D9766:1:1101:14302:14221 1:N:0:3
AGTGCCAGCTCTCAATCGCACAGGGGACCCAGGGCCTGGCCCCTCCATCCAGAAAACCTATGACCTCACCCGCTACCTGGAGCACCAACTCCGCAGCTTGGCTGGGACCTATGTTGAGTATCCAGCGTAGGAATCTGGGAGTTGGGGAGGAGTGAGGAGTTGGGGAAAGACAGTCCTAACCGTGGAGGGTTCTGGTAAATGATGGGGTGAGGAGGGGCTCTTTGGCTCCCACCAGTCCCCCTGTCTGGTCT
+
BBBBBFDFBFFFGGGGGGGFGGHHGGGGGGHHGGGGGGHHHHGHGGHHHHFHHHHHHGHFHHHHHHHHHHHGGGGGHFHHHHHHHHHHGHHHGGGGGHHHGHHGGGHHGHHHHHHHGHHHHHHHHFGDDG<FGHHHHHHHGDGHHGGGGGGGHHHHHHGHHHHGGGGHHHHHHHHHHGGHFGDEAFGGGGGGGGGFGGGGGGGGGGFDDFFFFFFFFAFFFFFFFFFFFFFFFFF/;FFFFFFFFFFFFFF
@M05620:37:000000000-D9766:1:1101:16440:14223 1:N:0:3
GAGGCTGCTTTGGAAGAAACTGACAAGCCAGGGACAAAAGATCGGAAGAGCACACGTCTGAACTCCAGTCACATTACTCGATCTCGTATGCCGTCTTCTGCTTGAAAAAAAAAACAAACAAAAAACATCATACGAAATGAAGCACATCCACAAAACACACTCTACAAAAAAAAATCATAAACCAAACCCCGTACCTCGAATCCCCCCTGAATGACCGCTGAACTACATAGGAATCTCCGACCATGCTCGCC
+
AAABCBFAFFFFGGGGGGGGGGFHFGHHGGHHGFGEHF2GGBFHDGGGCGHHHHHGEGHGHHHFHHHHGGFHHHGFHHHGGF?1FGFFFHHHFBEGGHHHHH3FBGGHHGGGE</?/0/0/00//?/1111110=/?/11=11<00110111....<.../<000000..----.000;0009...9...-.-..00../0.0;..--./090;;0---9.000000:0000000900.----00000.--
@M05620:37:000000000-D9766:1:1101:16444:14240 1:N:0:3
GAGGATGCTTTGGACGAACCTGACAATCCAGGGACACAAGATCGGAAGATCACACTTCTGGACTCCAGTCACATTACTCGATATCGTATGCCGTCTTCTGCTTGAAAAAAAAAAATACGAAACAAATAAAATAATGCTAAAGAGTTGAATAAATAATTCCACAAATTAGAGAGAAGGTTACAAAGACAAAACCATACGGAACTCACTACCAGAGCATGTCGGTCTAGAGCAAGAATCGGTGAAGTCCAAAG
+
>1A11BBBB@B1F11AAE0AFBG0BF11ABB0A0BBABCGFH1AE//A011BB11BB12D1BBF0B1BD11@1DD1121/?B/>1BBFF0@B/?EC?BFG1B11BBB1CE/E///011/?<//0/0111111111111<11110=1111111111=10000<<..0000000../:./000000//////:...00/....-0;0900//;09.9/0000.--9-/:;//9/--/;/-9---99///////
@M05620:37:000000000-D9766:1:1101:17348:14268 1:N:0:3
AGTGCCAGCTCTCAATCGAACAGGGGACCCAGGCCCTGGCCCCTCCAGCCAGAAAACCTGTGACCTCACCCGCTACCTGGAGCACCAACTACGCAGCTTGGCTGGGACCTATGTGAGTATCCAGCGCAGGAATCTGGGAGTTGGGGAGGAGTGAGGAGTTGGGGAAAGACAGTCCTAACCGTGGAGGGTTCTGGCAAATGATGGGGTGAGGAGGGGCTCTTTGGCTCCCACCAGTCCCCCTGTCTGGTCTA
+
A11>AFF1>CFFG1FDEF1BFEHCFAB0AEFGF0BA/GHHCHGCFGFFBCEGECBCFEC0AFDGH1FGHA0?E/>EHFFG0>GHHH0/EF1@>>///FB>AHC/EE0E/<CDGB>DGBB1GGF1FC/<B@AGGHDGF00FCGHB@C.-<.CC<0D.C.//0C@@E.C:BGF:GH00C09.9EG?.CB?GGGGGG0/9CF099BBE-9-AFFB-->-999BB9/9B/9-E-FFAFFFF/9A@-9B9/B9/FB
@M05620:37:000000000-D9766:1:1101:17744:14270 1:N:0:3
AGTGCCAGCTCTCAATCGCACAGGGGACCCAGGGCCTGGCCCCTCCATCCAGAAAACCTATGACCTCACCCGCTACCTGGAGCACCAACTCCGCAGCTTGGCTGGGACCTATGTGAGTATCCAGCGTAGGAATCTGGGAGTTGGGGAGGAGTGAGGAGTTGGGGAAAGACAGTCCTAACCGTGGAGGGTTCTGGTAAATGATGGGGTGAGGAGGGGCTCTTTGGCTCCCACCAGTCCCCCTGTCTGGTCTA
+
BCBCCFFFCFFFGGGGGGGGGGHHGGGGGGHHGGGGGGHHHHGHGGHHHHHHHHHHHGHHHHHHHHHHHHHGGEGGHHHHHHHHHHHHGHHHGGGGGHHHGHHGGGHHGHHHHHHHHHHHHHHHHGGGGGHHHHHHHHHGGHHHGGGGGGGHHHHHHGHHHHGGGGHHHHHHHHHHHHHHGGGGGGGGGGGGHGGGGGGHHHGGGGFFFFFFFFFFFFFFFFFFFFFFFFFFFFFFFFFFFFFFFFFFFFF
@M05620:37:000000000-D9766:1:1101:23242:14288 1:N:0:3
AGTGCCAGCTCTCAATCGCACAGGGGACCCAGGGCCTGGCCCCTCCATCCGGAAAACCTATGACCTCACCCGCTACCTGGAGCACCAACTCCGCAGCTTGGCTGGGACCTATGTGAGTATCCAGCGTAGGAATCTGGGAGTTGGGGAGGAGTGAGGAGTTGGGGAAAGACAGTCCTAACCGTGGAGGGTTCTGGTAAATGATGGGGTGAGGAGGGGCTCTTTGGCTCCCACCAGTCCCCCTGTCTGGTCTA
+
AA>AAFFFBFFFG4GFGFFCFCHDGCEEGFFHBEGFGGHHHHGHGGHHHHGGFAE2FEHHHGHHHFGHHHHEF>>EHHGH?FGHHH1??GHBEFCGGHBGGHGGGGHHGHFHHHBGHHHHHHFGHGGGGGHGHHHGGH0FGHHFGGADGDEGHDGG0EHHHHGGCDEHCHGFHHGBFFGGGGGGAFGGGGGGGGGGGGGFFFFFFFFFFFFFFFFFFFFFFFFFFFFFFEFFFFFFFFFFFFFFFFFFFFF
@M05620:37:000000000-D9766:1:1101:23267:14297 1:N:0:3
AGTGCCAGCTCTCAATCGCACAGGGGACCCAGGGCCTGGCCCCTCCATCCAGAAAACCTATGACCTCACCCGCTACCTGGAGCACCAACTCCGCCGCTTGGCTGGGACCTATGTGAGTATCCAGCGTAGGAATCTGGGAGTTGGGGAGGAGTGAGGAGTTGGGGAAAGACAGTCCTAACCGTGGAGGGTTCTGGTAAATGATGTGGTGAGGAGGGGCTCTTTGGCTCCCACCAGTCCCCCTGTCTGGTCTA
+
A>AAAFBFAFFFGG3GFAA1EE0AAAEGGFGGG?EECBGGHHGHGGHHHHADAE1FGGHGHGHHHHHCGHHGGGGGHHH0FGG/GHHHGHHHGG/@EEEG?GHF/?0FEHGHHHBGFDGGHHHHHGCC/<GGHHHHHGHGGHFHGGGGCGGHHHHGHAGHBHC-ECHHHHHHFFGGGGGGGCEGGGGG;AFFGEF0F0CGGFF/;FFFFFFFFF@?@@FFFFFFFFFFFFFFFFFFFFFF@EFFFB/BBB;
@M05620:37:000000000-D9766:1:1101:12120:14328 1:N:0:3
CGTGCCAGCTCTCAATCGCACAGGGGACCCAGGGCCTGGCCCCTCCATCCAGAAAACCCATGACCTCACCCGCTACCTGGAGCACCAACTCCGCAGCTTGGCTGGGACCTATGTGAGTATCCAGCGTAGGAATCTGGGAGTTGGGGAGGAGTGAGGAGTTGGGGAAAGACAGTCCTAACCGTGGAGGGTTCTGGTAAATGATGGGGTGAGGAGGGGCTCTTTGGCTCCCACCAGTCCCCCTGTCTGGTCTA
+
AABBBBFFBFFFGGGGGGGGGGGHEEGGGGGHFGGGGGGHHGEHGGHFHHGHHGHHHGDGHHHHHHHGHHHGGGGGHHGGGHH?FGHHGHHHGGGGGHHHGHHGGG0GGHHHHHHHHHHHGHHHHGGGGGHHHHHHHHHGGHHGGGGGGGGHHHHHHGHHHHGGGGHHHHHHGHHHHHGGGEGGGGGGEGGGGGGGGGGGGGGGGFFFFFFFFFFFFFFFFFFFFFFFFFFFFFFFFFFFFFFFFFFFFFF
@M05620:37:000000000-D9766:1:1101:12130:14348 1:N:0:3
AGTGCCAGCTCTCAATCGCACAGGGGACCCAGGGCCTGGCCCCTCCATCCAGAAAACCCATGACCTCACCCGCTACCTGGAGCACCAACTCCGCAGCTTGGCTGGGACCTATGTGAGTATCCAGCGTAGGAATCTGGGAGTTGGGGAGGAGTGAGGAGTTGGGGAAAGACAGTCCTAACCGTGGAGGGTTCTGGTAAATGATGGGGTGAGGAGGGGCTCTTTGGCTCCCACCAGTCCCCCTGTCTGGTCTA
+
BBBBBFFFBFFFGGGGGGGGGFHHGGGGGGHHGGGGGGHHHHGHGGHHHHHHHHHHHGEGHHHHHHHHHHHGGGGGHHHHHHHHHHHHGHHHGGGGGHHHGHHGGGHHGHHHHHHHHHHHHHHHHGGGGGHHHHHHHHHGGHHHGGGGGGGHHHHHHGHHHHGGGGHHHHHHHHHHHHHGGGGGGGGGDGGGGGGGGGGGGGGGGFFFFFFFFFFFFFFFFFFFFFFFFFFFFFFFFFFFFFFFFFFFFFF
@M05620:37:000000000-D9766:1:1101:13589:14349 1:N:0:3
GAGGCTGCTTTGGAAGAAACTGACAAGCCAGGGACAAAAGATCGGAAGAGCACACGTCTGAACTCCAGTCACATTACTCGATCTCGTATGCCGTCTTCTGCTTGAAAAAAAAAAAAATATCCAGCGTAGGAATCTGGGAGTTGTGGCGGAGTGCTGCGTTGGGGACATCCAGTCCTCACCGTGGAGGGTTCGGGTAAATGCTGGGGTGAGGCGGGGCTCTTTGGCTCCCCCCAGTCCCCCTGTCTGGTCTA
+
AAAAA1CAFFDFC1FGGG1GEGHHGHBGGHFFA0FGBFEFFHHHFEAA0FGGFFHGEHHGG2FGHGHFDGDD1DGHHHGGHFGFFFBEFFGHG/>GFDGHGFHGFGHFHEEE@//</@@FG1110/?/</11>FH1100.>>11<..-<--..00;0-CC?.--.-900/0090CF009=.:.-----;9---99@9/;//;B/B;A;-9---9-;9@F9/9/99/;AE-A;--:BFFFF99/;/FBBFF/
@M05620:37:000000000-D9766:1:1101:10319:14358 1:N:0:3
AGTGCCAGCTCTCAATCGCACAGGGGACCCAGGGCCTGGCCCCTCCATCCAGAAAACCTATGACCTCACCCGCTACCTGGAGCACCAACTCCGCAGCTTGGCTGGGACCTATGTGAGTATCCAGCGTAGGAATCTGGGAGTTGGGGAGGAGTGAGGAGTTGGGGAAAGACAGTCCTAACCGTGGAGGGTTCTGGTAAATGATGGGGTGAGGAGGGGCTCTTTGGCTCCCACCAGTCCCCCTGTCTGGTCTA
+
>>AAAFFFBFFFGFGGGFGFFGGFFGGGGGGHGGGGGGHHHHGHGGHHHHHHHHHHHGHHHHHHHHGHHHHGGGGGHGGFGFG?GHFHGHHHGGGGGHHHGHHGGGHHGHHHHHHFFBGHHHHHHGDEDGHGHHHHGHHGEGHHGGGGGGGHHGHHHGHHHHGGGGHHFHFHCHHHHHHHGCFAGGGGCFGGGGGFGGGGGGGGGGFFFFFFFFFFFFFFFFFFFFFFFFFFFFFFFFFFFFFFFFFFFF/
@M05620:37:000000000-D9766:1:1101:10304:14367 1:N:0:3
AGTGCCAGCTCTCAATCGCACAGGGGACCCAGGGCCTGGCCCCTCCATCCAGAAAACCTATGACCTCACCCGCTACCTGGAGCACCAACTCCGCAGCTTGGCTGGGACCTATGTGAGTATCCAGCGTAGGAATCTGGGAGTTGGGGAGGAGTGAGGAGTTGGGGAAAGACAGTCCTAACCGTGGAGGGTTCTGGTAAATGATGGGGTGAGGAGGGGCTCTTTGGCTCCCACCAGTCCCCCTGTCTGGTCTA
+
AAAAAFFFBFFFFGGGGGGGGGHHGGGGGGFCFEFGGGHHFHEFEGFBGHFHGHHHGGHFHHHHHHHHHHHGEEFGHBBGFHHHFHHHGHGHGGGGGHHHGHGGGGHHGHHHGHHFHHHHHGHHHGGGGGGHHHHHHHHGGHHHGGEGGGGHHHHHHGHHHHGGGGHHHFHHHHHHHHFHGGGAGGGGGGGGGGGGGGFGGGGGGGFFFFFFFFFFFFFFFFFFFFFFFFFFFFFFFFFFFFFFFFFFFFF
@M05620:37:000000000-D9766:1:1101:11639:14369 1:N:0:3
GAGGCTGCTTTGGAAGAGCACACGTCTGAACTCCAGCCACATTACTCGATCCCGTATGCCGTCTTCTGCTTGCAAAAAAAAACTGAAACAACTGCCAATGGCCTATACCATTCCCCCCCTACTCCAAGCCTCCTCCAATACCCCAACCGCGCTTCAGCCCCCATGGCCCCTCCGTCCTGCATTCCCGCTTTCCCCCTCTCGCCCTCCCTCTTCACCAATTCTACACCTTTGTCCTTTTTCCTGCCTAACCC
+
BBBBBBFBFFFFGGGGGGFE4FGG4GFFDHGHBFHG3A22BAF5GGFF2AB2BEFEEGH3EEEAFDAAFHGH135BGH0EE/1B333BF3???3BBBBBB3033?3334343?430<</</011@1?<<F10??0?0111111<....-----..000/::@@G//;;.-.....9..0=CFE0B9;;-9;;/B..;.B/9.9;-.;....///9;;.B9;//:/./;/;///;/B/F//////./;/.;.
@M05620:37:000000000-D9766:1:1101:15438:14376 1:N:0:3
AGTGCCAGCTCTCAATCGCACAGGGGACCCAGGGCCTGGCCCCTCCATCCAGAAAACCTATGACCTCACCCGCTACCTGGAGCACCAACTCCGCAGCTTGGCTGGGACCTATGTGAGTATCCAGCGTAGGAATCTGGGAGTTGGGGAGGAGTGAGGAGTTGGGGAAAGACAGTCCTAACCGTGGAGGGTTCTGGTAAATGATGGGGTGAGGAGGGGCTCTTTGGCTCCCACCAGTCCCCCTGTCTGGTCTA
+
CCCBCFFFCFFFGGGGGGGGGGHHGGGGGGHHGGGGGGHHHHGHGGHHHHHHHGGHHGHHHHHHHHHHHHHGGGGGHHHHHHHHHHHHGHHHGGGGGHHHGHHGGGHHGHHHHHHHHHHHHHHHHGGGGGHHHHHHHHHGGHHHGGGGGGGHHHHHHGHHHHGGGGHHHHGHHHHHHHHHGGGGGGGGEGGGGGGGGGGGGGGGGGFFFFFFFFFFFFFFFFFFFFFFFFFFEFFFFFFFFFFFFFFFFFB
@M05620:37:000000000-D9766:1:1101:8092:14410 1:N:0:3
AGTGCCAGCTCTCAATCGCACAGGGGACCCAGGGCCTGGCCCCTCCATCCAGAAAACCTATGACCTCACCCGCTACCTGGAGCACCAACTCCGCAGCTTGGCTGGGACCTATGTGAGTATCCAGCGTAGGAATCTGGGAGTTGGGGAGGAGTGAGGAGTTGGGGAAAGACAGTCCTAACCGTGGAGGGTTCTGGTAAATGATGGGGTGAGGAGGGGCTCTTTGGCTCCCACCAGTCCCCCTGTCTGGTCTA
+
A11>AF1FAFFFGDGFGGGFGGHEFGGGGGCHAEEEEGHHHHGHGGFHHGHFGBAFGGFGGHHHHHHGHHHGG>>EHHGG0BGHHHFFEFHGGGEEEHHGEHHGGCHHGHHGEFGHGHHHHFFDGCGGG?GHHHHGGFHEAGHFCG.ACCFHFGFEGCHGHGCGGGGFHGGGHHHGHGHH@GGGGEC@GGGGFBFGGFGGGGFFGGF9AFFFFF-@@@FFFBBFBFFFFBFFFFFFFFFF@AFFFFFFFF/
@M05620:37:000000000-D9766:1:1101:14438:14450 1:N:0:3
ACCACACCTTCTACAATGAGCTGCGTGTGGCTCCCGAGGAGCACCCCGTGCTGCTGACCGAGGCCCCCCTGAACCCCAAGGCCAACCGCGAGAAGATGACCCAGGTGAGTGGCCCGCTACCTCTTCTGGTGGCCGCCTCCCTCCTTCCTGGCCTCCCGGAGCTGCGCCCTTTCTCACTGGTTCTCTCTTCTGCCGTTTTCCGTAGGACTCTCTTCTCTGACCTGAGTCTCCTTTGGAACTCTGCAGGTTCT
+
BBBBBBBBFFFFGGGGGGGGGGHHGGGEHEHHHGGEGGGGGHHHHGGGGGGGHHHHHHGGGGGGGGGGGGGHHHHGGGGHGHHHHGGGGGGGGGHHFHGHHHHHGHHHHHGGGHHGGGGGHHHHHHHHHHHGHHGGCE;GGHHGHGGGGGGGGGGGGGGGGGGGGGFFFFFFFFFFFFFFFFFFFFFFFFFFFFFFFFFFFFFFFFFFFFFFFFFFFFFFFFFFFFFFFFFFFFFFFFFFFFFFFFFFFFF
@M05620:37:000000000-D9766:1:1101:11541:14469 1:N:0:3
AGTGCCAGCTCTCAATCGCACAGGGGACCCAGGGCCTGGCCCCTCCATCCAGAAAACCTATGACCTCACCCGCTACCTGGAGCACCAACTCCGCAGCTTGGCTGGGACCTATGTGAGTATCCAGCGTAGGAATCTGGGAGTTGGGGAGGAGTGAGGAGTTGGGGAAAGACAGTCCTAACCGTGGAGGGTTCTGGTAAATGATGGGGTGAGGAGGGGCTCTTTGGCTCCCACCAGTCCCCCTGTCTGGTCTA
+
BBBABFFFBFFFGGGFGGGEGEHHGGGGGGHHGGGGGGHHHHGHGGHGHHHHHGHHHGGGHHHHHHHHHHHGGGGGHGHHHHHHGHHHGHGHGGGGGHHHGHHGGGHHGHHHHHHHHHHHHHHHHGGGGGHHGHGGHGHGDGGHGGFGGGGHHHFHHGHHHHGGCGHGFHHGHHHHGHHHGGGGGGGGGGGGGGGGGGGGGGGGGGFFFFFFFFFFFFFFFFFFFFFFFFFFFFFFFFFFFFFFFFFFFFF
@M05620:37:000000000-D9766:1:1101:22052:14473 1:N:0:3
AGTGCCAGCTCTCAATCGCACAGGTGACCCAGGGCCTGGCCCCTCCATCCAGAAAACCTATGACCTCACCCGCTACCTGTAGCACCAACTCCGCCGCTTGGCTGGGACCTATGTGAGTATCCAGCGTAGGAATCTGGGAGTTGGGGAGGAGTGAGGAGTTGGGGAAAGACAGTCCTAACCGTGGAGGGTTCTGGTAAATGATGGGGTGAGGAGGGGCTCTTTGGCTCCCACCAGTCCCCCTGTCTGGTCTA
+
11>>ABBCAFCFG1FGG1FEA00A1BBFGHFHG?EE00BFGHEHGGHHHGAE1FEFFGHBG1BGGGEGHHFEEGEEGHB1BBB@B/0FEFFGE?/>>>EFEF1/?<BFEHHHEH2BFBGDBBHFFCCBB/GHGHHGGHFGCGFFCGEGCFGHHHFFH.CHHHACECEFFGHHF0CHHHHHGFEGGGGG99FFGGFFFGFGGFG0EGF@FFFFFF;@@@FFBFBFFFF-AF??EFBBFFFF@FFFFBBFBF;
@M05620:37:000000000-D9766:1:1101:15566:14479 1:N:0:3
AGTGCCAGCTCTCAATCGCACAGGGGACCCAGGGCCTGGCCCCTCCATCCAGAAAACCTATGACCTCACCCGCTACCTGGAGCACCAACTCCGCAGCTTGGCTGGGACCTATGTGAGTATCCAGCGTAGGAATCTGGGAGTTGGGGAGGAGTGAGGAGTTGGGGAAAGACAGTCCTAACCGTGGAGGGTTCTGGTAAATGATGGGGTGAGGAGGGGCTCTTTGGCTCCCACCAGTCCCCCTGTCTGGTCTA
+
A>>>>FBFBFFFG4GFGGGGGGHFGEFGGGHHBFEEGGHHHHGHGGCHHGCGHB3GGFHHHGGHHGHCGHHEGE>EHHHH2FGHHH1?EGHHGGGGGHHHGHHGGGGHGHFHFHHGHHHHHHBGGGGDGGHHHHHGFF0FGGHFCGCDGDEHHHGH0EHHHHGG.DEGCGCGGHHG0;GHGGE@AAAGGGGGGGGGGGGGBFFGGGFBFFFFDDB<BBFFFFFFFFFFFFFFEFFFFFFFBFFFFFFFFF9
@M05620:37:000000000-D9766:1:1101:7260:14484 1:N:0:3
AGTGCCAGCTCTCAATCGCACAGGGGACCCAGTGCCTGGCCCCTCCATCCAGAAAACCTATGACCTCACCCGCTACCTGGCGCACCACCTCCGCAGCTTGGCTGGGACCTATGTGAGTATCCAGCGTAGGAATCTGGGAGTTGGGGAGGCGTGAGGAGTTGGGGAAAGACAGTCCTAACCGTGGAGGGTTCTGGTAAATGATGGGGTGAGGAGGGGCTCTTTGGCTCCCACCAGTCCCCCTGTCTGGTCTA
+
>A>3>BFFBFFFGFGGGGGAEFGHGG2EFEGH3BFFGGHHHHGHGGHHHHHHHHHGGFHHGHHHHAGHHHHCE>>EHHBG1>EFEG11?FHCEFEFGHFHGHHGGGHHGHHHHHHFHHHHHHGHHGG/CDGFHHHHHHFFDHHHGGEGG.AGG.EHFGHHHHGGE.GHBF/FGGGGGBFGGGGGAEFGEGGGGFFFFFFFFFFFFFFFFFFFFFFFFFFFFFFFFFFFFFFF?FFFFFFFFFFFFFFFFFB
@M05620:37:000000000-D9766:1:1101:12292:14526 1:N:0:3
AGTGCCAGCTCTCAATCGCACAGGGGACCCAGGGCCTGGCCCCTCCATCCAGAAAACCTATGACCTCACCCGCTACCTGGAGCACCAACTCCGCAGCTTGGCTGGGACCTATGTGAGTATCCAGCGTAGGAATCTGGGAGTTGGGGAGGAGTGAGGAGTTGGGGAAAGACAGTCCTCACCGTGGGGGGTTCTGGTAAATGATGGGGTGAGGAGGGGCTCTTTGGCTCCCACCAGTCCCCCTGTCTGGTCTA
+
BBBCCFFFCFFFGGGGGGGGGGHHGEFGGGHHAEEGGGHHHHGHGGGGHHHHHHHHHGHGHHHHHFHHHHHGG>@EHFHGFGHHHHC?EHHGGGGGGHHHGHHGGGHHGHHHHHFBFDFGHH3BFCB?<?2FC2F11???CF11>C.@@.>FG0DG<CCFH0@E;.CGG:G/:CGH00.;AAE--;9@@=FFF0B0:;0;0000EDADEFA0A:@D;DEFBFB/9FFEF/AD.;BFFFFFCEFFFF/:BF0
@M05620:37:000000000-D9766:1:1101:1990:14539 1:N:0:3
AGTGCCAGCTCTCAATCGCACAGGGGACCCAGGGCCTGGCCCCTCCATCCAGAAAACCTATGACCTCACCCGCTACCTGGAGCACCAACTCCGCAGCTTGGCTGGGACCTATGTGAGTATCCAGCGTAGGAATCTGGGAGTTGGGGAGGAGTGCGGAGTTGGGGAAAGCCAGTCCTAACCGTGGAGGGTTCTGGTAAATGATGGGGTGAGGAGGGGCTCTTTGGCTCCCACCAGTCCCCCTGTCTGGTCTA
+
AA>>AFFFBFFFGGFFGGGGGGHGG22AEFEGAEFGGFHHFGGHGGHHHHHFGGF2FEHFFAFGHGHHHHH0EFGGHHBBBBFFHG11EGFC>ECE>GFBEGHGGGFGEGGHHHH3FGHHHHHFHGG/BD@>GHHHHH0?EGHHGG.AD.>>C0<C-<CHGGGG.:.C/;:;FGGGBFGGBGGG.CFGEGGGFGFCBFFFFFFFFFABFFFBFFFFFAFFFFFFFFFFFEFFFFFFFFFFFFFFFFFFFFF
@M05620:37:000000000-D9766:1:1101:10179:14561 1:N:0:3
AGTGCCAGCTCTCAATCGCACAGGGGACCCAGGGCCTGGCCCCTCCATCCAGAAAACCTATGACCTCACCCGCTACCTGGAGCACCAACTCCGCAGCTTGGCTGGGACCTATGTGAGTATCCAGCGTAGGAATCTGGGAGTTGGGGAGGAGTGAGGAGTTGGGGAAAGACAGTCCTAACCGTGGAGGGTTCTGGTAAATGATGGGGTGAGGAGGGGCTCTTTGGCTCCCACCAGTCCCCCTGTCTGGTCTA
+
AAAAAFFFBFFFGGGGGGGGGGHHGGGGGGHHAEEGGFGHHHGHGGHHHHHHHGHHGGHFHHHHHHHHHHGGGEGGHFHHBGHHHHHEGHHHGGGGGGHHGHHGGGFGGHHHHHHGHHHHHHHGHGGDGGHHHHHHHHHGGHGHGGGGGGGHHHHGHGHHHHGGGGHHHHHGGHHHHHHHGGGGGGGGEGGGGGGGGGGGGGGGGGFFFFFFFFFFFFFFFFFFFFFFFFFFFFFFFFFFFFFFFFFFFFB
@M05620:37:000000000-D9766:1:1101:25019:14625 1:N:0:3
AGTGCCAGCTCTCAATCGCACAGGGGACCCAGGGCCTGGCCCCTCCATCCAGAAAACCTATGACCTCACCCGCTACCTGGAGCACCAACTCCGCAGCTTGGCTGGGACCTATGTGAGTATCCAGCGTAGGAATCTGGGAGTTGGGGAGGAGTGAGGAGTTGGGGAAAGACAGTCCTAACCGTGGAGGGTTCTGGTAAATGATGGGGTGAGGAGGGGCTCTTTGGCTCCCACCAGTCCCCCTGTCTGGTCTA
+
AA>AAFFFBFFFGGGGFFG2E?GGGEAAEEFGBEFEAFHHGHGHGGHHHHFHFHHFHGHHHFHHHFGHHHHGG>EFHHHHBFGHFH11?FG@EE?EEGBGFHHGGGHHGHHHHHHHHHHHHHHHHGGGGGHHHHHGHHAFGHHHGGADG.CGH<GHGGHHHHGGF.CHFHCGHHHHHHHHGGEDDGGGEFGGGGGGGGGGGGGGGGFFFFFFFFFFFFFFFFFFFFFFFFFFFFFFFFFFFFFFFFFFFFF
@M05620:37:000000000-D9766:1:1101:25000:14639 1:N:0:3
AGTGCCAGCTCTCAATCGCACATGGGACCCAGGGCCTTCCCCCTCAATCCAGAAAACCTATAACCTCACCCGCTACCTGAAGCACAAACCCCGCCGCTTGGCTGGAACCTATGTGAGTATCAAGCGAAGGAATCTGGGAGTGGGGGAGGAGTGAGGAGTTGGGGAAAGACAGTCCTAACCGTGGAGGGTTCTGGAAAATGATGGGGTGAGGAGGGGCCCTTTGCCTCCCACAAGTCCCCCTGTCTGGTCTA
+
>1AA>B11>CFFG1BBFAA1AA1B0ABGGEBFF0BE0B1BBFAEE0ABGGF1ACABB/01112D1FAFGGHG?ECE01B0BFBBB>0B//?E@E/EE<EF/0BF/01B?<GHFH2BGGG1G>>FF//<</?FC1FHH00?/0>F?--<-<CH.;C.:;=CCC--::..C/;C90;09FFG?.;-9CBA9..:BF/;/9B/9/;B-;B-AF-/;;-;@-9AFF//;//;-9A-;9/9/:;-;-;BF//////
@M05620:37:000000000-D9766:1:1101:16030:14656 1:N:0:3
ACCACACCTTCTACAATGAGCTGCGTGTGGCTCCCGAGGAGCACCCCGTGCTGCTGACCGAGGCCCCCCTGAACCCCAAGGCCAACCGCGAGAAGATGACCCAGGTGAGTGGCCCGCTACCTCTTCTGGTGGCCGCCTCCCTCCTTCCTGGCCTCCCGGAGCTGCGCCCTTTCTCACTGGTTCTCTCTTCTGCCGTTTTCCGTAGGACTCTCTTCTCTGACCTGAGTCTCCTTTGGACTCTGCAGGTTCTA
+
BBBBBBBBFFFFGGGGGGGFGFHGGAABGGHHCFGGGGGGGHHHHGGGGGGAGGHHHHHGGGGGGDEGGGGFHCGGGGEH/FHHHGD<DFCCCDGHHGF2FBGH/1?10??/CGG?-A-->GH0GB0000/..<-;-.C../;./;9CFB/9.0;.9.@BAAF//?-A;=///BFFB/B.BF/BFFFFFE//9/;;.FF99DBFD.//;FFFF/FFBFFF9B9B/.B9B//9/B/;9:B;BFEBBAA9FF/
@M05620:37:000000000-D9766:1:1101:25219:14659 1:N:0:3
AGTGCCAGCTCTCAATCGCACAGGGGACCCAGGGCCTGGCCCCTCCATCCAGAAAACCTATGACCTCACCCGCTACCTGGAGCACCAACTCCGCAGCTTGGCTGAGACCGATGTGAGTATCCAGCGCAGCAATCTGGGAGTTGGGGAGGAGTGAGGAGTTGGGGAAAGACAGTCCTAACCGTGGAGGGTTCTGGTAAATGATGGGGTGAGGAGGGGCTCTTTGGCTCCCACCAGTCCCCCTGTCTAGTCTA
+
AAAAAB5@3C4DBFFGGAFEAEBFBEEAEEFHFAGGFBBBBGECGGBDFHHFF3CA3EHCH3AGFGFCGFFGGE/EGHHC2FGFCGH1EEGHGEEGGHHHGFBC0?BG?/BD?FGHHGHH2@FFGG/<//?0<1==GE0F<<FCG-<<D?ACCGHEC;GCC/-;CDHAG9CFBFFFBFGGB.9AAADBE.;//9;9/FF/F9BB..DB?F./9AB--@.9/B///BF.EF;AFFFB/9..;./;B//9::/
@M05620:37:000000000-D9766:1:1101:14089:14678 1:N:0:3
GAGGCTGCTTTGGAAGAAACTGACAAGCCAGTGACACAAGATCGGACGAGCACCCGTCTGAACTCCAGTCACATTACTCGATCTCGTATGCCGTCTTCTGCTTGAAAAAAAAAAACAACATCCCAAGGTAGTAAACTCGCTGTTGCAAGACTTCCCAGTGCTGCACGCATTCTCGCTTTAGCACTCTTGTGGAGCCCCTTGAAGAACTCTCAGCTCTGCTCTTTGTCACCTACAAGCCTCTGCCAGTACAT
+
AAA>AACAFFFFG4BFFFGGGFHHHCBB2AA4BAF5AA2G2AF2ABAA0AEEB11AEEBFF5ABBBFBB33BBFGHH5BEG?FGGB?>3B4B/EEG1G?4FF3FFGGB0?/<<//?/?//010<1<F/?1111<1111.<F..<10<00</=00</0</000;;//.::..;0G.CA..0000;CBFB090.0./9....90:90//9BF///;//9////////://9///;///.;/.9/9////9///
@M05620:37:000000000-D9766:1:1101:10804:14702 1:N:0:3
AGTGCCAGCTCTCAATCGCACAGGGGACCCAGGGCCTGGCCCCTCCATCCAGAAAACCTATGACCTCACCCGCTACCTGGAGCACCAACTCCGCAGCTTGGCTGGGACCTATGTGAGTATCCAGCGTAGGAATCTGGGAGTTGGGGAGGAGTGAGGAGTTGGGGAAAGACAGTCCTAACCGTGGAGGGTTCTGGTAAATGATGGGGTGAGGAGGGGCTCTTTGGCTCCCACCAGTCCCCCTGTCTGGTCTA
+
CCCCCFFFCFFFGGGGGGGGGGHGGGGGGGHHFGGGGGHHHHGHGGHHHHHHHHHGHGHHHHHHHHHHHHHGGEGGHHHH2GHHHHHFGHHHGGGGGHHHGHHGGGHHGHHHHHHHHHHHHHHHHGGGGGHHHHHHHHHGGHHHGGGGGGGHHHHHHGHHHHGGGGHHHHHHHHHHHHHHGGGGGGGGEGGGGGGGGGHGGHGGGGFFFFFFFFFFFFFFFHHFFFFFFFFFFFFFFFFFFFFFFFFFFFF
@M05620:37:000000000-D9766:1:1101:13218:14705 1:N:0:3
GAGGCTGCTTTGGAAGAGCACACGTCTGAACTCCAGTCACATTACTCGATCTCGTATGCCGTCTTCTGCTTGCAAAAAAAAAATAACCCAAATGTCAACTTCCTACCGGATGCTACCCGGAAGTAAAGCCTCCTATAATACTCCAATTACGTACAATAGCTTATCCCCCCCTCGCCCGTAATTCCTACATTTCCGCTTTCGCACTCTTTTTTCTCCAATTGAACAATTCTCATCATTTGTACTTGTAACTG
+
AABBBBFBFFFFGGGGGGGGCGHGBACF5DFHBGHB5B3AFFGHHHFFE3B2DGFEFGHBEEECFGFDGH5F1A5FGH0EF/>?3B33??/0344B4?3434B3BB?//>//B333BB//><?222@D2@FGFFB11<11?1GHF11111<01..1111>=0000=<.<-@C.:A-9-A?D.0;;90:/;90;;...C999A.;-;99///-:9;B/9/99/;:/./;/;:/:;/;BB/BFFEF9:B////
@M05620:37:000000000-D9766:1:1101:19344:14713 1:N:0:3
GAGGCTGCTTTGGAAGAACCTGACAAGCCAGGGACAAAAGATCGGAATAGCACACGTCTGAACTCCAGTCACATTACTCGATCTCGTATGCCGTCTTCTGCTTGAAAAAAAAAAAAATATAGAACGTAGGAATCTGGTAGTTGTCGGAGAGTGCGGAGTTGTCGAAAGACAGTCCTAACCGTGGAGGGCTCTGGCAAATGATGGGGTGAGGAGGCGCTCTTTCGATATGACCAGCCCCCCTCTCTGGTATA
+
AABBBAF>BDFFEGGGGGBFEGFGFDBGGFHHGAFGCEFGGHHHGGG2FGGFHGHEGGHB5DGHHHEFGHGG5GHGHHHGHFEFGHGGHCGHG?EHFGHHFHHGFEG3BEEEEC/>/0<22111</?00/1111<11111><111.----./00---::/C00.....//9/;0;FB0/.-;.-...-..99;9/9;AB/FFB/.:.;.../;.9--;;:B9/.9/.-/999B..9AD-B-.99///:/;9
@M05620:37:000000000-D9766:1:1101:18351:14729 1:N:0:3
AGTGCCAGCTCTCAATCGCACAGGGGACCCAGGGCCTGGCCCCTCCATCCAGAAAACCTATGACCTCACCCGCTACCTGGAGCACCAACTCCGCAGCTTGGCTGGGACCTATGTGAGTATCCAGCGTAGGAATCTGGGAGTTGGGGAGGAGTGAGGAGTTGGGGAAAGACAGTCCTAACCGTGGAGGGTTCTGGTAAATGATGGGGTGAGGAGGGGCTCTTTGGCTCCCACCAGTCCCCCTGTCTGGTCTA
+
AA>AAFFFBFFFGGGGFGGEGGHFGGEGGEGHGEFEEFHG2GEGGGHHHEGHHHGEGFGGHHFHHHHHHHHGGEEGHFHHHHHHHHHHGHHHGGEGGHHHGHHGGGHHGHHHHHHHHHHHHHHHHGFGGGHHHHHHHHHGGFHHGGGGGGGHHHHHHGHHHHGGGGHGHHHHHHHHHHHHGGGGGGGGGGGGGGGGGGGGGGGGGGFBFFFFFDBBBBFFFFFFFFFFFFFFFFFFFFFFBFFFFFFFFFB
@M05620:37:000000000-D9766:1:1101:6078:14735 1:N:0:3
AGTGCCAGCTCTCAATCGCACAGGGGACCCAGCGCGTGGCCCCTCCATCCAGAAAACCTATGACCTCACCCGCTACCTGGAGCACCAACTCCGCAGCTTGGCTGGGACCTATGTTGAGTATCCAGCGTCGGAATCTGGGAGTTGGGGAGGAGTGAGGAGTTGGGGAAAGACAGTCCTAACCGTGGAGGGTTCTGGTAAATGATGGGGTGAGGAGGGGCTCTTTGGCTCCCACCAGTCCCCCTGTCTGGTCT
+
>>>>>DDFAFFFGFGGGFC2EECGAE22EAFG2EE2AAEG1AAAEGHEF1GHHF@BGF3F5FGHG5FBGFGGE/>EHH3G1BFHHHA/EGHEEECGEGGHGHHGGGHHGHHHHHHHHHHHHHHHHHGE?ACGFGHHHGGFFCGHHGGGGCGGGHHHHGGGGHHGGGGGG/;;FFGGGGGGGGGEBGGGBAFFFFB;FFBFFFFFFFFDBFFFFDFBBBBFFFFFBFFFFFFFFFFFFFFFFBFFFFFFFFF
@M05620:37:000000000-D9766:1:1101:12859:14755 1:N:0:3
AGTGCCAGCTCTCAATCGCACAGGGGACCCAGGGCCTGGCCCCTCCATCCAGAAAACCTATGACCTCACCCGCTACCTGGAGCACCAACTCCGCAGCTTGGCTGGGACCTATGTGAGTATCCAGCGTAGGAATCTGGGAGTTGGGGAGGAGTGAGGAGTTGGGGAAAGACAGTCCTAACCGTGGAGGGTTCTGGTAAATGATGGGGTGAGGAGGGGCTCTTTGGCTCCCACCAGTCCCCCTGTCTGGTCTA
+
AABBBFBFBFFFGGGGGGGFGGHHGGGGGGDHGGGGGGHHHHGGGGHGHHGHHGHHHGHHHHHHHHHHHHHFGGEFHFHHHHHHHHHHGHHHGGGGGHHHGHHGGGHHGHHHHHHHHGHBGHHHHGGGCGHHHHHHHHHGGHHHGGGGGGGHHHHHHGHHHHGGFGHHGHHGHHHHHHHHGGGGGGGGGGGGGGGGGGGGGGGGGGFFFFFFFFFFFFFFFFFFFFFFFFFFFFFFFFFFFFFFFFFFFFB
@M05620:37:000000000-D9766:1:1101:23716:14761 1:N:0:3
AGTGCCAGCTCTCAATCGCACAGGGGACCCAGGGCCTGGCCCCTCCATCCAGAAAACCTATGACCTCACCCGCTACCTGGAGCACCAACTCCGCAGCTTGGCTGGGACCTATTGAGTATCCAGCGTAGGAATCTGGGAGTTGGGGAGGAGTGAGGAGTTGGGGAAAGACAGTCCTAACCGTGGAGGGTTCTGGTAAATGATGGGGTGAGGAGGGGCTCTTTGGCTCCCACCAGTCCCCCTGTCTGGTCTAT
+
AAAAAFFFAFFBGAFGG1FFEE0G00EEGGFHGGEEFFGHCFGHEGFHHHGHHHHHGGBFGFHHHHHGHHHGGGCEGHGGHGF?FG0GEHHHGGCGGHHHGHHGGGHHGHHHHHEGD2B>FGFGC<?>AFGHFGFGHHGAGGFCGGGGCCGGGHHBC/CDCCGGAEHEHHHCGHFFCHHACCGBGGG.;.FFF9;CB;FBFCFEG9@AA;FFB@@@-A:BFFFB/;9;9;:AF/;99AB@EBBBBFFB;99
@M05620:37:000000000-D9766:1:1101:11170:14808 1:N:0:3
AGTGCCAGCTCTCAATCGCACAGGGGACCCAGGGCCTGGCCCCTCCATCCAGAAAACCTATGACCTCACCCGCTACCTGGAGCACCAACTCCGCAGCTTGGCTGGGACCTATGTGAGTATCCAGCGTAGGAATCTGGGAGTTGGGGAGGAGTGAGGAGTTGGGGAAAGACAGTCCTAACCGTGGAGGGTTCTGGTAAATGATGGGGTGAGGAGGGGCTCTTTGGCTCCCACCAGTCCCCCTGTCTGGTCTA
+
BBABBFFFBFFFGGGGGGGGGGHHGGGGGGHHGGGGGGHHHHGHGGFHHHHHHGHGHGHHHHHHHHHHHHHGGEGGHHHHGGHHHHHHGHHHGGGGGHHHGHHGGGHHGHHHHHHHHHHHHHHHHGGGGGHHHHHHHHHGGHHHGGGGGGGHHHHHHGHHHHGGGGHHHHGHHHHHHHHHGGGGGGGGEGGGGGGGGGGGGGGGGGFFFFFFFFFFFFFFFFFFFFFFFFFFFFFFFFFFFFFFFFFFFFB
@M05620:37:000000000-D9766:1:1101:4458:14812 1:N:0:3
AGTGCCAGCTCTCCATCGCACAGGGTCCACAGTGCCTGGCCCCTCCATACAGAAAACCTATGACCTCACCCGCGACCTGGAGCACCCCCTCCGCAGCTTGGCTGGGACCTATGTGCGTATCCAGCGTAGGAATCTGGGCGTTGGGGCGGCGTGCGGCGTTGGGGCCAGCCCGTCCTAACCGTGGAGGGTTCTGGTAAATGATGGGGTGAGGAGGGGCTCTTTGGCTCCCACCAGTCCCCCTGTCTGGTCTA
+
>A>>ADFFBFFFGFGFGEEFFEHGF44BAFGH3BFBDFGHHHGHGGHG5BFFG3B2BEFHGBFGH5BFGHH0>00>EG2B2BBFGHG>EEG>?E/E/BBBEGHGGGHHGH2GHHH2CFGGHHFHHGG/>E11FGHHGH.AFGGHGG.CG?DGGDGG9BFFFFFF.-.;.A.;DFFFBBFFFFFF.ADFFFFFFFFBBFFFBFFFFFFFFFF/ADFAFFFFFFFFFFFFFEFFEFFFFFFFFFFFFFFFFFF
@M05620:37:000000000-D9766:1:1101:17152:14821 1:N:0:3
GAGGCTGCTTTGGAAGAAACTCATAGATTACTGCAACAGTTCCCCCTGGACCTGGAAAAGTTTCTTGCCTGGCTTACAGAAGCTGAAACAACTGCCAATGATTCAGACCCATACCAGCATGTAAAGTCGCCTATAAGACTCCAAGGGAGCAAAACAGCTGATCAAACAACGGCACGTAAGTCACGGAGTTCTGCTTCAGGACTCGTGTGGATCCAATTAAACAATTCGCAGCATTTCTACTTGTAACTGAA
+
B?ABBAFAFFFFCGGGGGCGGGHHHHHHHHHHHGHHFHHHHHHHHGGGEHHHHHGHAGFHHHHHHHFGHHHHHHHHHGHHHHHHFHHHHHGHHHGHHHHF3B4444431?1B31?3@1B333B4B444>>///3344B333333BF/?</?0B00/00@FF11@1@G0/?/</<-.00>FGDF1..<<CC00<=D00000/.:/:..;.:0C:/000000;BB.000.99.-;09000;;90900009/9/
@M05620:37:000000000-D9766:1:1101:14072:14846 1:N:0:3
AGTGCCAGCTCTCAATCGCACAGGGGACCCAGGGCCTGGCCCCTCCATCCAGAAAACCTATGACCTCACCCGCTACCTGGAGCACCAACTCCGCAGCTTGGCTGGGACCTATTGAGTATCCAGCGTAGGAATCTGGGAGTTGGGGAGGAGTGAGGAGTTGGGGAAAGACAGTCCTAACCGTGGAGGGTTCTGGTAAATGATGGGGTGAGGAGGGGCTCTTTGGCTCCCACCAGTCCCCCTGTCTGGTCTAT
+
CCBCCFFFDFFFGGGGGGGGGGHHGGGGGGHHGGGGGGHHHHGHGGHHHHHHHHHHHGHHHHHHHHHHHHHGGEGGHGHHHHHHHHHHGHHHGGGGGHHHGHHGGGHHGHHHHHHHHHHHHHHHGFGGGDGHHHHHHHGGGHHGGGGGGGHHHHHHGHHHHGGGGHHFHEGHHHHHHHHGGGGGGGGEFGGGGGGGGGGEGGGGGACFFFFFFFFFFFFFFFFFFFFFFFFFFFFFFFFFFFFFFFFHFFF
@M05620:37:000000000-D9766:1:1101:9494:14851 1:N:0:3
GAGGCTGCTTTGGAAGAAACTGACAAGTTTCTTCCAAAGCAGCCTCAGGGCTGCTTTGGAAGTAACTGACAAGCCAGGGACAAAAGATCGGAAGAGCACACGTCTGAACTCCAGTCACATTACTCGATCTCGTATGCCGTCTTCTGCTTGAAAAAAAAAAAAAAAAAAAAAAAAAAGAAACAAAAACAAAAAAAAAAGGAATAAAAAAAAGAAAAAAAGAAAAATAGGACAGCAAGAGGAACAGAATCGGC
+
CCDBBCFCFFFFGGGGGGGGGGHHHHHFGHHHHHHFHHHHHHHHGHHHHHGHGGHHHGGFGGBADGGHGHHHHGGHGHFFFEFHHHFHHHGDFGGHHHHFHGHHHGHHHHHHHHHHHHHHHHHGHGGFFGHHGGFHHHGGGGGHHHHHHHHHHHHGGGGF@-<-:------9----...///......<..<-<-<-..//00<000--<...//.<9.../:..00000/..<///..././//<00.9-
@M05620:37:000000000-D9766:1:1101:17949:14853 1:N:0:3
AGTGCCAGCTCTCAATCGCACAGGGGACACAGGGCCTGGCCCCTCCATCCAGAAAACCTATGACCTCACCCGCTACCTGGAGCACCAACTCCGCAGCTTGGCTGGGACCTATGTGAGTATCCAGCGTAGGAATCTGGGAGTTGGGGAGGAGTGAGGAGTTGGGGAAAGACAGTCCTAACCGTGGAGGGTTCTGGTAAATGATGGGGTGAGGAGGGGCTCTTTGGCTCCCACCAGTCCCCCTGTCTGGTCTA
+
3A>AAFBFBFFFEGGFFGFEGEFGG?EE2AABAFEFGCGHHCEFEEEH5BBGFBGGGEGCAG5FFFGGGGHEG>>EHFFGGHHHHHCFEHHHGFGEGHHHGHHGGGHHGHHGHHHHHHHHHHHHGGGGGGFHHHHHHHGGGHHHGCGGGGGHHHHHFFGHHHGGECHHCHGFHHHHHFHHGGGGGGGGGGGGGGGGGGGGFGGGGGGBFFFFFFBBBBFFFFFFFFFFFFFFEFFFFFFFBFFFFFFFFFF
@M05620:37:000000000-D9766:1:1101:17362:14873 1:N:0:3
AGTGCCAGCTCTCAATCGCACAGGGGACCCAGGGCCTGGCCCCTCCATCCAGAAAACCTATGACCTCACCCGCTACCTGGAGCACCAACTCCGCAGCTTGGCTGGGACCTATGTGAGTATCCAGCGTAGGAATCTGGGAGTTGGGGAGGAGTGAGGAGTTGGGGAAAGACAGTCCTAACCGTGGAGGGTTCTGGTAAATGATGGGGTGAGGAGGGGCTCTTTGGCTCCCACCAGTCCCCCTGTCTGGTCTA
+
BBABCFFFCFFFGGGGGGGGGGHHGGGGGGHHGGGGGGHHHHGHGGHHHHHHHHHHHGHHHHHHHHHHHHHGGEEGHGHHGHHHHHHHGHHHGGGGGHHHGHHGGGHHGHHHHHHGHHHHHHHHHGGGGGHHHHHHHHFGGHHHGGGGGGGHHGHGCGHHHHGGGGHHHHHHHHHHHHHHGGGGGGGGGGGGGGGGGGGGGGGGGGDFFFFFFFFFFFFFFFFFFFFFFFFFFFFFFFFFFFFFFFFFFFF
@M05620:37:000000000-D9766:1:1101:12427:14920 1:N:0:3
AGTGCCAGCTCTCAATCGCACAGGGGACCCAGGGCCTGGCCCCTCCATCCAGAAAACCTATGACCTCACCCGCTACCTGGAGCACCAACTCCGCAGCTTGGCTGGGACCTATTGAGTATCCAGCGTAGGAATCTGGGAGTTGGGGAGGAGTGAGGAGTTGGGGAAAGACAGTCCTAACCGTGGAGGGTTCTGGTAAATGATGGGGTGAGGAGGGGCTCTTTGGCTCCCACCAGTCCCCCTGTCTGGTCTAT
+
AAAABFFFAFFFGGGGGGGGGGHHGGGEEGHHGDGGDFHHHHGAEGHHGHHHGHGHHGGFHHFHHFHHHFFEG/EFGHHHFFGHHHHHGHHGGGGGGB3FFHHGDGAGGHHGHFFHFGHHFFFFGEFGC2GFHHHFF0F?FGF?@FGGGGHHHGHHGFGHHCGGGHHHFHHCFHHHHHHGGFGDFGAEFGGGFGBBFFFBFGGGDA9AFAFDFAFBAFFFFFFFFFFFFFDAFBFFFFFFF/FFFFBBBFF
@M05620:37:000000000-D9766:1:1101:15922:14924 1:N:0:3
GAGGCTGCTTTGGAAGAAACTGACAAGCCAGGGACAAAAGATCGGAAGAGCACACGTCTGAACTCCAGTCACATTACTCGATCTCGTATGCCGTCTTCTGCTTGAAAAAAAAAAAAAAAGAAAACAACAATCCTCCATAGCACCAAAACACCTAATAATACATTTCCATGTAACTCATCCATCTTATATCACCTACTCGTCTTTCACGCACTTAATCATTCTATTCCATCGTACTATTAGCTTCACTTCCC
+
BABBBBFBFFFFGGGGGGGGGGFGHGHHGHHHGFGGABEGDFGGGGGGGGHHHHHGFHHGHFHHHHFHGHDGFGGGHHHFGB1FGGFFHFGGGBEHGHHHHHHHFFHFHGGGGC<//////0000...<>11>11><00</00........./;/00;000:00000000000000000:000000000000:0/;0:.;.;90000.:@--/////9///:9///;/9/...../:/:/9///////:/;
@M05620:37:000000000-D9766:1:1101:26194:14932 1:N:0:3
GAGGCTGCTTTGGACGAAACTCATAGATTACTGCAACACTTGTGCATGGACCTGGAGAAGTTTGTTGCGTTGTTTAAGGAAGTTGAAATAACTGCCAATAATCCAAAATCCTAACAGCGAGGAAACCCACCTATAACAGTAAAACAGACCAAAAGATCTCACCAAACAACGGGAGGGAAACCAGGAACGAAAGACCACAAACTCACTAGAACCAAAGTACATACAAATATGAAAATTTGATCTTGACTAAC
+
>3>A3>CAB5B4C44AAE2AAFGHHCGGHG3DDB3BBA23B35355D52C3BFGEG131BDDF5BBB50BBAABF555BBFGBDF54B4B3BBFHEFGB3@BB@FB313@B444B330>/>/<033B//??01B12111122221/@<@/0///</1?111<01<//0.>--..-<-.../..:;;/;.....;;//....;0;0/00;000...;/0000009000;009/;9:;;B//////:;;//99
@M05620:37:000000000-D9766:1:1101:18641:14934 1:N:0:3
AGTGCCAGCTCTCAATCGCACAGGGGACCCAGGGCCTGGCCCCTCCATCCAGAAAACCTATGACCTCACCCGCTACCTGGAGCACCAACTCCGCAGCTTGGCTGGGACCTATGTTGAGTATCCAGCGTAGGAATCTGGGAGTTGGGGAGGAGTGAGGAGTTGGGGAAAGCCAGTCCTAACCGTGGAGGGTTCTGGTAAATGATGGGGTGAGGAGGGGCTCTTTGGCTCCCACCAGTCCCCCTGTCTGGTCT
+
ABABBFFFBFFFFGGGGGGGGGHHGGGGGGHHG?EE2FHGFHGHGGHHHGHGFGFGHGFHFHFHHHHHHHGGG>EEHHFGHHHHFFCGFFHHGGGEFHGHGH3?EEHHGHHHHH3DBBBB3GB3?FD/ACDH2111?GGFEEFDGGG.A->AC.<GF0.CCDGGFGF.C/:;:0C00G0GCDEE?.;EBG..;F00;FB0;00;CEF.-.;./;ABA-9.FF/FFE/BFE.AA..:BFFF.9A///BB9/;
@M05620:37:000000000-D9766:1:1101:16915:14936 1:N:0:3
AGTGCCAGCTCTCAATCGCACAGGGGACCCAGGGCCTGGCCCCTCCATCCAGAAAACCTATGACCTCACCCGCTACCTGGAGCACCAACTCCGCAGCTTGGCTGGGACCTATGTGAGTATCCAGCGTAGGAATCTGGGAGTTGGGGAGGAGTGAGGAGTTGGGGAAAGACAGTCCTAACCGTGGAGGGTTCTGGTAAATGATGGGGTGAGGAGGGGCTCTTTGGCTCCCACCAGTCCCCCTGTCTGGTCTA
+
BCBCCFFFCFFFGGGGGGGGGGHHGGGGGGHHGGGGGFHHHHGHGGHHHHHHHHHHHGHHHHHHHHHHHHGGGEEGHGHHHHHHHGFHGHHHGGGGGGHHGHHGGGHHGHHHHHHHHGHHHHHHHGGGGGHHHHHHHHHGGHHHGGGGGGGHHHHHHGHGHHGGGGHHHHHHHHHHHHHHGGGGGGGGGGGGGGFGGGGGGGGGGDDFFFFFFFFFFFFFFFFFFFFFFFFFFFFFFFFFFFFFFFFFFFF
@M05620:37:000000000-D9766:1:1101:5104:14946 1:N:0:3
AGTGCCAGCTCTCCATCGCACAGGGTCCCCAGGGCTGGGCCCCTCCCTCAGGAAACCCTTGGCCCCCCCCCCCACCCGGGGCCACCCCCTCCCCACCTGGGCTGGGCCTTTGTGGCTTATCCGCCGTGGGCCTCGGGGCTTTGGCGCGGCGGGCGGGGTGGGGGACGACACATCCTACCGTTGGGGGGTTAGGGTAATTGTTGGGGGGCGGCGGGCCCCTTTGCTCCCACCCGGTCCCCCGTCCTGTTCAT
+
>>>>>B5@AFFFGGGABAEAAAFAF4BA42BAAEE22B2B2A22BB12B13AA2B3BA13B33BA00>EE////?E///<////?<C<</C/.>0..>><..0<AC.G./0<0<<:../0<:...----99....9---9;9C//9.9------9---@-;DFC-9--@--.9////:9-.99.-;--@-..;.//;/////AAD----9--99@---9.A/B9;//;.;D9--9;DFF.-....B/////
@M05620:37:000000000-D9766:1:1101:8857:15005 1:N:0:3
GAGGCTGCTTTGGCAGAAACTGACAAGCCAGGGACAAAAGATCGGAAGCGCACACGTCTGAACCCAAGCCACTTTCCTCGATCTCGTATGCCGCCTTCTGCTTGAAAAAAAAAAAAATAACACATCTTCTTTGATACCCCAGTCTTCCTTTCATAACTGAGCCCCTCACCCTCTCGCCCTTCCTTTCCTCTTACGCCGTCCTTTAGATGCTCGTCCCCAAATCGAGTCTTTTTTTTTTGTCATCCAGATCT
+
AAB3AAFBFFFFG4FEEFFFGGGGHFFHGGFG2AFDFGHHGHHGG2BEEEEGGGHGHHHGGHCHG1111?B?3B34B4B?13114B11?3BBE/>?/3B44B?BCGHGHGCCCD//<><111<.1>1111111100<<<.<.<000=000000000/00:0//.;....;..;//..-.;9/90;0C00;;B00..--;-9./////////;.9..;9...//.../.999B/;-9---.////////9//
@M05620:37:000000000-D9766:1:1101:18233:15007 1:N:0:3
AGTGCCAGCTCTCAATCGCACAGGGGACCCAGGGCCTGGCCCCTCCATCCAGAAAACCTATGACCTCACCCGCTACCTGGAGCACCAACTCCGCAGCTTGGCTGGGACCTATGTGAGTATCCAGCGTAGGAATCTGGGAGTTGGGGAGGAGTGAGGAGTTGGGGAAAGACAGTCCTAACCGTGGAGGGTTCTGGTAAATGATGGGGTGAGGAGGGGCTCTTTGGCTCCCACCAGTCCCCCTGTCTGGTCTA
+
BBABBFF4AFFFGGGGGGFGEGHHGGGA2EFGG?EE2AGG2GGGGGG5AFG33B3BGEC3FG5GGHBGHFFEGFEGHHHHHHHGFFGHGF3GGGG/EHGHGHHCEAGHGBHHH33FHGHHHHHFHCBDG?DGFBDHHHHGGBFC@GGGFGGFHHHAHA</GHGGGGHHHHHHHGHHGHHHGDEDGGGG.FF0BF0BFGGGGGG09ADFFFFFD?-BCDFF/B/99FF.EFFFFFFFFFFF=.9FFB9:FFF
@M05620:37:000000000-D9766:1:1101:9663:15013 1:N:0:3
GAGGCTGCTTTGGAAGAAACTCACAAGCCAGTGACAAAAGATCGGCAGCGCACACGTCTGAACTCTAGTCACATTACTCGAGCTCGAATGCCGTCCTCTGCTTGAAAAAAACAACCCAGAAGAACACAATCCTATAAGACTCCTGTTGAATAAATGCCATGATGCCCAGCCATCACGTCATTACAACATTTCCGCTTCCAATCTATCAAGTCTCCGATTTTACACTTCTAACCGTCTGTCCTTGTACCATA
+
AAAAAAFAFFFFGGGGGGGGG1A1F1000BBABFGHBF0001B0///A//E//A0/0B0B1211111121211DGHH21?G/EE1?/B111B>EE/?111B1B10B1BF/////?A///?@G10@00/<1101111@1?111?11<?>D1<1>>1>1<1<111110/<<<..=<0<<.:..;0000;./;GBFG..;./0009;9900000;;BF.-.;.009;;FF09///9-----/9:///;/BF///
@M05620:37:000000000-D9766:1:1101:12129:15021 1:N:0:3
AGTGCCAGCTCTCAATCGCACAGGGGACCCAGGGCCTGGCCCCTCCATCCAGAAAACCTATGACCTCACCCGCTACCTGGAGCACCAACTCCGCAGCTTGGCTGGGACCTATGTGAGTATCCAGCGTAGGAATCTGGGAGTTGGGGAGGAGTGAGGAGTTGGGGAAAGACAGTCCTAACCGTGGAGGGTTCTGGTAAATGATGGGGTGAGGAGGGGCTCTTTGGCTCCCACCAGTCCCCCTGTCTGGTCTA
+
BBBBBFFFBFFFGFBGGFCEFEGHFGGGGFHGGGGFGGHHHHGHGGHGHHHHHHHHGGHFHHHHHHHHHHHGGGGGHGHHHHGGHHFHGHGHGGEGGHHHGHHGGGHHGHHHHHHHHGHHHHHHHGDGCGHHHHHHHHHGFHHHGGGGGGGHHHHHHGHHHHGGGGHHHHHHHHHHHHHHGGFGGGGGDGGGGGGGGGGGGGGGGGFFFFFFFFFFFFFFFFFFFFFFFFFFFFFFFFFFFFFFFFFFFFF
@M05620:37:000000000-D9766:1:1101:8848:15023 1:N:0:3
ACCACACCTTCTACAATGAGCTGCGTGTGGCTCCCGAGGAGCACCCCGTGCTGCTGACCGAGGCCCCCCTGAACCCCAAGGCCAACCGCGAGAAGATGACCCAGGTGAGTGGCCCGCTACCTCTTCTGTTGGCCGCCTCCCTCCTTCCTGGCCTCCCGGAGCGGCGCCCTTTCTCACTGGTTCTCTCTTCTGCCGTTTTCCGTAGGACTCTCTTCTCTGACCTGATCCTCCTTTGGAACTCTGCAGGTTCT
+
AAAAA?ABFFFFFGGFFGGGGGGHGAFEHDGHGGFDGCGCEHHHHGGGEEGFFGGHHHHGGGGGGGGGGGGFFGHGGFEHEHHHEGGGGGGGFFHFHGFGHHEHA11<C<G/FG/--<-AB0<G0<0D00<.<<-;-.;G./;AG0C90F/C.0CFED------99@FDFFFB/;999FBF//;///B/9/:F/-;DF?FFD:.9.9B/999B/999B//B//.9//9/;/BF/B9B///9/99/BAF///
@M05620:37:000000000-D9766:1:1101:10317:15028 1:N:0:3
GAGGCTGCTTTGGAAGAAACTGACAAGCCAGGGACGACAGATCGGAAGCGCACACGTGTGAACTCCAGTCACATTACTCGATCTCGTATGCCGTCTTCTGCTTGAAAAAAAAAAAAGAATCAAGCATAGAAATATGGGAGCGGGGGAGCAGTGAGTAGTTGGATAAATAAAGACGTAACCAAGAAGACAGCTGAAAACTGATGGGATGAGGAGGCGCTCTTGATCACGAACAACTCTCACTGTATATACTA
+
AAAAAAFAFFFFGGGGG1FGFB1B1100BGCC0AA00/A/011AA/A/FAF?E/A/G/B>1@FHBF1G@B11FE2GD21>F00BBF/?BGHHG?EG/FGHGHHF<GGG<EGGC/<<</?11?11101<<1=1111110<..-----99.9/0/;;0;00/////9///9//;/--99--;/---;9/;/--9///9;9//9///--/-;///-9------/9/////----;--/////////////////
@M05620:37:000000000-D9766:1:1101:15395:15032 1:N:0:3
ACCACACCTTCTACAATGAGCTGCGTGTGGCTCCCGAGGAGCACCCCGTGCTGCTGACCGAGGCCCCCCTGAACCCCAAGGCCAACCGCGAGAAGATGACCCAGGTGAGTGGCCCGCTACCTCTTCTGGTGGCCGCCTCCCTCCTTCCTGGCCTCCCGGAGCTGCGCCCTTTCTCACTGGTTCTCTCTTCTGCCGTTTTCCGTAGGACTCTCTTCTCTGACCTGAGTCTCCTTTGGAACTCTGCAGGTTCT
+
CCCCCCCCFFFFGGGGGGGGGGHHGEGEGDHGHGGGGFEGGHGHHGGGGGGGHGHHGGHGGGGGGGGGGGGHHHHGGGGHGHHHHGGGGGGGGGHHHHHHHHHHGHHHHHHGGHHGGGGGHHHHHHHHHHHGHHGGGGGHGHHGHGGGGGGGGGGGGGGGGGGGGGFFFFFFFFFFFFFFFFFFFFFFFFFFFFFFFFFFFFFFFFFFFFFFFFFFFFFFFFFFFFFFFFFFFFFFFFFFFFFFFFFFFFF
@M05620:37:000000000-D9766:1:1101:12112:15033 1:N:0:3
AGTGCCAGCTCTCAATCGCACAGGGGACCCAGGGCCTGGCCCCTCCATCCAGAAAACCTATGACCTCACCCGCTACCTGGAGCACCAACTCCGCAGCTTGGCTGGGACCTATGTGAGTATCCAGCGTAGGAATCTGGGAGTTGGGGAGGAGTGAGGAGTTGGGGAAAGACAGTCCTAACCGTGGAGGGTTCTGGTAAATGATGGGGTGAGGAGGGGCTCTTTGGCTCCCACCAGTCCCCCTGTCTGGTCTA
+
CCCCCFFFCFFFGGGGGGGGGGHHGGGGGGHHGGGGGGHHHHGHGGHHHHHHHHHHHGGHHHHHHHHHHHHGGGGGHGHHEGHHGHHHGHHHGGGGGHHHGHHGGGHHGHHHHHHHHHHHHHHHHGGGGGHHHHHHHHHGGHHHGGGGGGGHHHHHHGHHHGGGGGHHHHHHHHHHHHHHGGGGGGGGGGGGGGGGGGGGGGGGGGFFFFFFFFFFFFFFFFFFFFFFFFFFFFFFFFFFFFFFFFFFFFB
@M05620:37:000000000-D9766:1:1101:4391:15094 1:N:0:3
AGTGCCAGCTCTCAATCGCACAGGGGACCCAGGGCCTGGCCCCTCCATCCAGAAAACCTATGACCTCACCCGCTACCTGGAGCACCCACTCCGCAGCTTGGCTGGGACCTATGTGAGTATCCAGCGTAGGAATCTGGGAGTTGGGGCGGCGTGCGGAGTTGGGGAAAGACAGTCCTAACCGTGGAGGGTTCTGGTAAATGATGGGGTGAGGAGGGGCTCTTTGGCTCCCACCAGTCCCCCTGTCTGGTCTA
+
>A>>>DFFBFFFG4FBBAFCEGHHG22A2BFG2BEBAFGHHHGGGGHH5ABFGHHFGEHGEFHHHDGHHHFEE>>EHE3F2BFGGHA1?FG2?E?E>F3BEHFGGGHHGHFHHHHEHHHHHHFHHGG?BE2@GHHHHH0FEHHHGG.AD-BDG?DG-AEGGGGG9..;/;/;FFFFFFFFFFFF.AFFDFFFFFFFFFFFFFFFFFDFFFFFFFFFFFFFFFFFFFFFFFFFFFFFFFFFFFFFFFFFFFF
@M05620:37:000000000-D9766:1:1101:2556:15096 1:N:0:3
AGTTCCAGCTCTCCATCGCACAGGGGACCCAGTGCCTGGCCCCTCCATCCAGAAAACCTATGACCACACCCGCCACCTGGCGCACCCCCTCCGCAGCTTGGCTGGGACCTATGTGAGTATCCAGCGTAGGAATCTGGGCGTTGGGGCGGCGTGCGGCGTTGGGGCCCGCCCGTCCTAACCGTGGAGGGTTCTGGTAAATGATGGGGTGAGGAGGGGCTCTTTGGCTCCCACCAGTCCCCCTGTCTGGTCTA
+
>A33>BDFFFFFGGFE5AEFE?GDG22AABFG3BFBFFGHHHGHGGFHHEHGGFHBFEHHBBFGH3BFEGG0>0>BGHBBB>EEGGG>EEG/>E/E/BB??FGFGGGHDGFHFGH2FHHHHHBGHGG/>E1<FFHHHH.ADFGHGC.DGFBBG?FG-BDFFFFF.--;->-@FFFFFFFFFFFF.;DFFFFFFFFFFFFFFFFFFFDFFFF/DFFFFFFFFFFFFFFFF.FDAFFFFFFFFFFFFFFFFFB
@M05620:37:000000000-D9766:1:1101:3201:15101 1:N:0:3
CCGGCCCTTAGATCGGAAGAGAACACGTCTGAACTACAGTCACATTACTCGCTCTCGTATGCCGTCTTCTGCTGGAAAAAAAAACACTATAACCACATGTACCCATGATATATACTCTCCATCTACTCTTCTCCGACTCTCTACCTCCTCTTCTATCTCATCTGCTCTCCCTCTCACCGGTGCTCTCTTCTGCCGCAGTACCTCATACTCTCTTCTCTTAACCCACACTCCTATATCCCTCTACAGCTTCT
+
>A33>>D?FFFFFGGF?EEFG4BAGGGH2A2AEHH3BFBGHHHFFFHH55B01AG3AB1BEFDAB0B1@GHFH3B1BB2F/>>>??E3B4444?3//33444B3333344B44?B2121011B11B?12>1@<@/>/><111?11?</00111111=11<1>1<11=1<0/<//<0=..---;;G0:0000000--;-:90;B0/0;0CF0900;;00;0000...../9.;/////99/;./9/////9/
@M05620:37:000000000-D9766:1:1101:19207:15177 1:N:0:3
AGTGCCAGCTCTCAATCGCACAGGGGACCCAGGGCCTGGCCCCTCCATCCAGAAAACCTATGACCTAACCCGCTACCTGGAGCACCAACTCCGCAGCTTGGCTGGGACCTATGTGAGTATCCAGCGTAGGAATCTGGGAGTTGGGGAGGAGTGAGGAGTTGGGGAAAGACAGTCCTAACCGTGGAGGGTTCTGGTAAATGATGGGGTGAGGAGGGGCTCTTTGGCTCCCACCAGTCCCCCTGTCTGGTCTA
+
>1AAAFFFAFFFGGGGGGCFE0F0BEEEFGGGGEEG/BFFGFEGEEHFHEEG1B1ABEHG112DFE1FGGH@E>>EG1EFHHHGHFFHEBFGEEE/>BGH?GHGGGHHGHHHHHHHHFHHHHHHGGEGGGHHHHHHHHHGEHHHGGGGGGGGHHHHHGHHHHGGGGHHHHHHHHHHHHHHGGGGGGGG9FGGGGGGGGGGGFGGGGF@FFFFFF@?@@FFFFFFFFFEFFFFFFFFFFFB?FFFFFFFFFF
@M05620:37:000000000-D9766:1:1101:12932:15183 1:N:0:3
AGTGCCAGCTCTCAATCGCACAGGGGACCCAGGGCCTGGCCCCTCCATCCAGAAAACCTATGACCTCACCCGCTACCTGGAGCACCAACTCCGCAGCTTGGCTGGGACCTATGTGAGTATCCAGCGTAGGAATCTGGGAGTTGGGGAGGAGTGAGGAGTTGGGGAAAGACAGTCCTAACCGTGGAGGGTTCTGGTAAATGATGGGGTGAGGAGGGGCTCTTTGGCTCCCACCAGTCCCCCTGTCTGGTCTA
+
AABABFFFBFFFGGGGGGGCE2FFFGGGGE2GFEGFFFHHFGGFGGHFHGGHHHHHHG3GHHGHHHHHHHHGGGGGHFGFGHHHHHFEGHFHGGEGGHHHGHGGGGHHGHHHHHHHHHHHHHHHHGGGGGHFHHHHFFHGGHHGGGGGGGGHHHGHHGHHHHGGGGHHHHHGHHHHHHGGGAABGGGGDFGGFGFGGGGGGFFGGGFBFFFFFFBBBBFFFFFFFFFFFFFFFFFFFFFFBFFFFFFFFFF
@M05620:37:000000000-D9766:1:1101:16115:15214 1:N:0:3
GAGGCTGCTTTGGAAGAGCACACGTCTGAACTCCAGTCACATTACTCGATCTCGTATGCCGTCTTCTGCTTGAAAAAAAAAAAAACCCATCATCGACTAACCAATGCCTGTGTCCCCTCACCCACTACTCCCCACCAACCCTATTTTCCCTTTCCGCCTTCCACCCTTTCCTCTCCCCCCTTCCTATACTCTTTGCCCCACTTATTGTCACCTTTTCTCTCATTATCTCCCTTGGCACCATTCCATTTCCC
+
CCCCCCFCFFFFGGGGGGGGGGGEGGHFFFHHHHHHGFBB5DFGHHHGGGHHHGFEGGHGEAEHGHHHHHHHFHHHGGGG//>//>>//3334433///2202/2B2?32222222/2/0<00//?0??11//0.<..<..0000<000000000...:.:/00.../:;:000://..--.9/0000;000009009..9.////////9/////9/////:///9/;B///////;.;99///;/////
@M05620:37:000000000-D9766:1:1101:16523:15244 1:N:0:3
AGTGCCAGCTCTCAATCGCACAGGGGACCCAGGGCCTGGCCCCTCCATCCAGAAAACCTATGACCTCACCCGCTACCTGGAGCACCAACTCCGCAGCTTGGCTGGGACCTATGTGAGTATCCAGCGTAGGAATCTGGGAGTTGGGGAGGAGTGAGGAGTTGGGGAAAGACAGTCCTAACCGTGGAGGGTTCTGGTAAATGATGGGGTGAGGAGGGGCTCTTTGGCTCCCACCAGTCCCCCTGTCTGGTCTA
+
CCBBCFFFCFFFGGGGGGGGGGGHGGGGGGHHFGGGGGHHHHGFEGHHHGHHHHGHGGHHHHGHHHHHHHHGF>FFHGHH2GHEGHHFGHHGEGGGGHHHGHHGGGHHGHHHFHHHHHHHHHHHHGFDGGFHHHHHHHGGGHHHGGGGGGGHHHHHHGHHHHGGGGHHFFFGGHHHHHHHGGGGGGGGDGGGGGGGGGGGGGGGGGFFFFFFFFFFFFFFFFFFFFFFFFFFFFFFFFFFFFFFFFFFFFB
@M05620:37:000000000-D9766:1:1101:9426:15253 1:N:0:3
ACCACACCTTCTACAATGAGCTGCGTGTGGCTCCCGAGGAGCACCCCGTGCTGCTGACCGAGGCCCCCCTGAACCCCAAGGCCAACCGCGAGAAGATGACCCAGGTGAGTGGCCCGCTACCTCTTCTGGTGGCCGCCTCCCTCCTTCCTGGCCTCCCGGAGCTGCGCCCTTTCTCACTGGTTCTCTCTTCTGCCGTTTTCCGTAGGACTCTCTTCTCTGACCTGAGTCTCCTTTGGAACTCTGCAGGTTCT
+
BBBBBABBFFFFGGGGGGGCGFHHGEEEHGHHHGGGGGGGGHHHHGGGGGGGFHGHHHHGGGGGGGGGGGGHHHHGGGGHGHHHGGGGGGGGCGHHHGGHHHFHGGHHGHHEEHECCFGGHDFG<GHHGHFDGHC?:AFCCGHDHBGFFGGGGFFEEGGA?BABCCFFFFFFF/FFEFFEFFFEFFFFFBFFFFDFFFEFFFFFFFFFFBFFFFFFFFFEFFFFFFBF/BFFFFFFFBFFFFFFFFFFFB;
@M05620:37:000000000-D9766:1:1101:7936:15276 1:N:0:3
AGTGCCCGCTCTCCATCGCCCAGGGTACCCAGGGCCTGGCCCCTCCCTCCAGACAACCTATGACCTCACCCGCTACCTGGAGCACCAACTCCGCAGCTTGGCTGGGACCTCTGTTGAGTATCCAGCGTAGGAATCTGGGAGTTGGGGAGGAGTGAGGAGTTGGGGCCAGACAGTCCTAACCGTGGAGGGTTCTGGTAAATGATGGGGTGAGGAGGGGCTCTTTGGCTCCCACCAGTCCCCCTGTCTGGTCT
+
1>>>>F11@DDAGBDAE0A0A0BAE0ABGF1AF0/BABAG0BEFEF/FFE011AB0BAAA1BDFFDFFH>F>>>>EGG1B>>FFGH0/EHHBEE>EEHF0ABFFGF0GEF1BGHFG2G>2GHHFHGGC?CC1DGHHB10<C?FF1--.A@AEHFFDC<E<<DGGG:-.:GECFGFGG0;;;ABE@B?.@AFFFGGB0;;FBFFFFFFB??--/9--;=@FFFFFFFFFFEFFFEFBFFFFF@FFFFFB9FF
@M05620:37:000000000-D9766:1:1101:17709:15299 1:N:0:3
AGTGCCAGCTCTCAATCGCACAGGGGACCCAGGGCCTGGCCCCTCCATCCAGAAAACCTATGACCTCACCCGCTACCTGGAGCACCAACTCCGCAGCTTGGCTGGGACCTATGTGAGTATCCAGCGTAGGAATCTGGGAGTTGGGGAGGAGTGAGGAGTTGGGGAAAGACAGTCCTAACCGTGGAGGGTTCTGGTAAATGATGGGGTGAGGAGGGGCTCTTTGGCTCCCACCAGTCCCCCTGTCTGGTCTA
+
111>AD@CAFC3AFGBAAFFAE0FAFFGEEGHGG0///BB0FEGGGBHEEG1BA1BFE0BFGBGFHCGHHHGGGCEHHHCGHHC0?FGG0FGGCGE/0FGC0F//EFGGHHH1F>GHHHFFGH10BCAC?FF1G11?00?CG11ACF@G?A0.DG.<CHG0CC-EGE.CGHHHCHHHH/GGB.;:E.;CFGGGGGGGGGGGFGGGGF@FFFFFF@=@@FFFF/9BFFEFFFFFFFFFFFF@FFFFFFFFE9
@M05620:37:000000000-D9766:1:1101:9455:15317 1:N:0:3
AGTGCCAGCTCTCAATCGCACAGGGGACCCAGGGCCTGGCCCCTCCATCCAGAAAACCTATGACCTCACCCGCTACCTGGAGCACCAACTCCGCAGCTTGGCTGGGACCTATGTGAGTATCCAGCGTAGGAATCTGGGAGTTGGGGAGGAGTGAGGAGTTGGGGAAAGACAGTCCTAACCGTGGAGGGTTCTGGTAAATGATGGGGTGAGGAGGGGCTCTTTGGCTCCCACCAGTCCCCCTGTCTGGTCTA
+
>AABAFFFCFFFGBFGGFGGGGGHGCGGGGGGGGGGGGHHHHGHGGFHHHFHHFHHHGHHHHHHHHGFHHHGGGCEGHHHHHFFFHCGFHHHGGGGGHHHGHHGGGHHGHHHHHHHHGFHHHFHHGEFGGHGHHHHHHGGGHHHGGGGGGGHHHHHGGHHHHGGGGGHHHHHHHHHFHHHGEFGGGGG;CFGGGGFGGGGGFGGGGFFFFFFFFFFFDFFFFFFFFFFFFFFFFFFFFFFFFFFFFFFFFF
@M05620:37:000000000-D9766:1:1101:13647:15331 1:N:0:3
AGTGCCAGCTCTCAATCGCACAGGGGACCCAGGGCCTGGCCCCTCCATCCAGAAAACCTATGACCTCACCCGCTACCTGGAGCACCAACTCCGCAGCTTGGCTGGGACCTATGTGAGTATCCAGCGTAGGAATCTGGGAGTTGGGGAGGAGTGAGGAGTTGGGGAAAGACAGTCCTAACCGTGGAGGGTTCTGGTAAATGATGGGGTGAGGAGGGGCTCTTTGGCTCCCACCAGCCCCCCTGTCTGGTCTA
+
>>AAAFDFBFFFGDGGGAFEEABGDEEGGEFGFAEECFHFHHGHGGHHHGFGBC3FEEHFGHGHHHFGHHHEGGGGHHGGHHHGHHFHGHHHGG/@ECHHEHHEEFHHEHHHHHFHHBFGHHGHHGDDGDHHFHHHHFGGAFGFGGGGGGGHGHHGFECHFHG?CEHHHHHGFGHHHHHH@AE@DGGG;CFGGGFGGGGGGGFGEGFBEFFFDFBBBBFFFFFFFFFEFFFFFF.ADFBBBFFFFFE9;B/
@M05620:37:000000000-D9766:1:1101:11257:15345 1:N:0:3
GAGGCTGCTTTGGAAGAAACTGACAAGCCAGGGACAAAAGATCGGAAGCGCACACGTCTGAACTCCAGTCACATTACTCGAGCTCGTATGCCGTCTTCTGCTTGAAAAAAAAAAAAGACTCCAGCAGAATCCACGGGTGTGATTGCGTTATTGATTATATGGCCAGAAAGCAAGGCACACCCGTGTTAGCATTTTCCCGGATTTATTTGAAAAATGCTCATCCTCTCCACCCGAACCCCACAGGCTCGCGA
+
BBBBBAFBFFFFGGGGGGGGGABFF5AFFHBBECFGGFFFGFHFEBBEBEEGF0GAFHHFEFGGH3FBDFFDGHHHHH@FG1B>FE/??GHHG?EHEHHHHHHHGHGHHGECC<>///01???1C00>011><F.----<.000=0..::.<0000;00;<0.//..////9//;.9./9;.9....0;0;0;/:///9;-;.///:9///;/..9;;B///////99;9;A---;BD........:--9-
@M05620:37:000000000-D9766:1:1101:18623:15356 1:N:0:3
AGTGCCAGCTCTCAATCGCACAGGGGACCCAGGGCCTGGCCCCTCCATCCAGAAAACCTATGACCTCACCCGCTACCTGGAGCACCAACTCCGCAGCTTGGCTGGGACCTATGTGAGTATCCAGCGTAGGAATCTGGGAGTTGGGGAGGAGTGAGGAGTTGGGGAAAGACAGTCCTAACCGTGGAGGGTTCTGGTAAATGATGGGGTGAGGAGGGGCTCTTTGGCTCCCACCAGTCCCCCTGTCTGGTCTT
+
A>AAAFFC?CFFGFGGGGGGGGHHGCGGGFCGFGEFFGHHGHGEEGGHHHGHGGBHHF3FGHFGHHH3FGGGE>EEHFHG2FGHHH??EGHGGGGGGHHHGH3F/?BFA?GHH?BG?BFGDGHGGGDGGG1>1FHDHB0FA01?C@CCGDAF.D<.CE<<=/A@.:C.:CFFHHH0GH/.A9C?..CBC.9CFBC0B0FFGFBBEB.-.AFFFD;BBBFFFBFBBFFE.99DEFBBFFADBF/9FF/9;//
@M05620:37:000000000-D9766:1:1101:25128:15359 1:N:0:3
AGTGCCAGCTCTCAATCGCACAGGGGACCCAGGGCCTGGCCCCTCCATCCAGAAAACCTATGACCTCACCCGCTACCTGGAGCACCCACTCCGCAGCTTGGCTGGGACCTATGTGAGTATCCAGCGTAGGAATCTGGGAGTTGGGGAGGAGTGAGGAGTTGGGGAAAGACAGTCCTAACCGTGGAGGGTTCTGGTAAATGATGGGGTGAGGAGGGGCTCTTTGGCTCCCACCAGTCCCCCTGTCTGGTCTA
+
>A>3>FFFBFFFG4GGGGGAECHHGAEEEEHHFEGGFGHHHHGHGGHHHHHHHHHGHGHHHGHHHFGHHHHEE>EEHHFGBFGHHH1??GHBEFCGGHFGGHHGGGHHGHHHHHHHGFHHHHHHHGGFGGHHHHHHHH0FEHHHGG.AGACGH0GH<DHHHGGGG.;CFGCGHHGHCFHGGGE@.CFGEGGGGGGGGGGGGGGGGFFBEFFFFFBBBBFFFFFFFFFFFEFFFFFFFFFFBFFFFFFFFFF
@M05620:37:000000000-D9766:1:1101:3332:15367 1:N:0:3
ACACACCTTCTACCATGAGATGCGTGTGGCTCCCGAGGAGCACCCCGTGCTGCTGACCGAGGCCCCCCTGAACCCCAAGGCCAACCGCGAGAAGATGACCCAGGTGAGTGGCCCGCTACCTCTTCTGGTGGCCGCCTCCCTCCTTCCTGGCCTCCCGGAGCTGCGCCCTTTCTCACTGGTTCTCTCTTCTGCCGTTTTCCGTAGGACTCTCTTCTCTGACCTGAGTCTCCTTTGGAACTCTGCAGGTTCTA
+
AAAAAAAFFF1BFBF3BAB1A1BEE0EAAA0BFFE0AEE/GFFHGGGE/BAG11B1BFECEG/BEEGG@F0BFGEG/>/>/??EFGC/</>/?01DF1GHHHEEFGGCGFFFFH@--@CGHHHHGFGHGHCAC@@AFFGEHHGFHHFFGFFGGGGGG?-;AFGGGGF@@BFFFFFFFFFFFFFFFFFFFFBFF@BBFFFFBBFBFBFFFFFFFFBBBF:BFFFFFF//;BFBFFFFFFFFFFEFFFFFFF;
@M05620:37:000000000-D9766:1:1101:5399:15369 1:N:0:3
GAGGCTGCTTTGGAAGAAACACACGTCTGAACGCCAGTCACATTACTCGATCTCGTATGCCGTCTTCTGCTTGAAAAAAAAAAAAAAAACGCTTCACCTTATATCTCTTCTCTGCTCGTGAGTAGACGTATCCACTCCACCGCCCCATTCTACGCCTCAACTCATCCAACTCATCCTGTACCCACATCCCACCCAATTACAACCCCATTAAAAACCGCGAACCCCCAGACTAACCTCTTTCTAGACCCAAT
+
BBBABCFBFFFFGFGGFGGGFGHEE44BEEGH2EEEECGGHHHHHHHHGHGAGGG1BBBFFFFFHGHHHHHDF1BFGH>EE/E////</?/>///2?2222211<1111?1111?11/-.0.11=11>..1.=0<0<///<.---=./0;000.;-../0/0;000000//0000:0000090:..0//./:9...//9;/:/;.../////:/..-;--;--..;-...////.////////////.../
@M05620:37:000000000-D9766:1:1101:18778:15416 1:N:0:3
ACCACACCTTCTACAATGCGCTGCGTGTGGCTCCCGAGGAGCACCCCGTGCTGCTGACCGAGGCCCCCCTGAACCCCAAGGCCAACCGCGCGAAGATGACCCAGGTGAGTGGCCCGCTACCTCTTCTGGTGGCCGCCTCCCTCCTTCCTGGCCTCCCGGAGCTGCGCCCTTTCTCACTGGTTCTCTCTTCTGCCGTTTTCCGTAGGACTCTCTTCTCTGACCTGAGTCTCCTTTGGAACTCTGCAGGTTCT
+
CCCCCCCAFFFFGGGGGG4EGGGGGGGEFDGHHGFGEGGGGHHHHGGAEEGGHHHHHHG0EEGGGGGGGGGHHHHGGGGHGHHHHGGGGG/BDGGGGHGHHHAGFHH1FHHGGHGGGGGGHHHHHHHHHHHGHHGGGGGGGGGGGGGGGGGGGGGGGGGDA=FFFFFFFFFFFFFFFFFFFFFFFFFFFFFFFFFFFFFFFFFFFDFFFFFFFFFFFFFFFFFF/BFFFFFFFFFFFFFFFFFFFFFFFFF
@M05620:37:000000000-D9766:1:1101:28187:15433 1:N:0:3
AGTGCCAGCTCTCAATCGCACAGGGGACCCAGGGCCTGGCCCCTCCATCCAGAAAACCTATGACCTCACCCGCTACCTGGAGCACCAACTACGCAGCTTGGCTGGGACCTATGTGAGTATCCAGCGTAGGAATCTGGGAGTTGGGGAGGAGTGAGGAGTTGGGGAAAGACAGTCCTAACCGTGGAGGGCTCTGGTAAATGATGGGGTGAGGAGGGGCTCTTTGGATCCCACCAGTCCCCCTGTCTGGTCTA
+
>A>ABFF@AFFFGGGGGF2AEEFHGGGEEEHHG2FFCFGHFGGHGGF5FHHGEBGHHEG3GFDHHHGHHHGGGGCEGHHFHHHGFCGHGH3GEEG?EGGHGH3FEAGAEGHHHFFHH?G1BBGHHCCFGDHHFHHHHFHGEFGHGGGC?FDHHHHHHGB/0/-<CGHHHGGHBF0GFHHHGAEBGGGG..EG0C0CFGGGGGGGG.DBF?AFFF<?B-AFFFF/9BF.F/9DFAFF//A.-.;FFBB/;BB
@M05620:37:000000000-D9766:1:1101:20086:15464 1:N:0:3
AGTGCCAGCTCTCAATCGCACAGGGGACCCAGGGCCTGGCCCCTCCATCCAGAAAACCTATGACCTCACCCGCTACCTGGAGCACCAACTCCGCAGCTTGGCTGGGACCTATGTGAGTATCCAGCGTAGGAATCTGGGAGTTGGGGAGGAGTGAGGAGTTGGGGAAAGACAGTCCTAACCGTGGAGGGTTCTGGTAAATGATGGGGTGAGGAGGGGCTCTTTGGCTCCCACCAGTCCCCCTGTCTGGTCTA
+
CCCBCFFFCFFFGGGGGGGGGGHHGGGGGGHHGGGGGGHHHHGHGGHHHHHHHHHHHGHHHHHHHHHHHHHGGFGGHHHHHHHHHHHHGHHHGGFGGHHHGHHGGGHHGHHHHHHHHHHHHHHHHGGGGGHGHHHHHHHGGHHHGGGGGGGHHHHHHGHHHHGGGGHHHHHHHHHHHHHHGGGGGGGGGGGGGGGGGGGGGGGGGGFFFFFFFFFFFFFFFFFFFFFFFFFFFFFFFFFFFFFFFFFFFFB
@M05620:37:000000000-D9766:1:1101:11601:15478 1:N:0:3
AGTGCCAGCTCTCAATCGCACAGGGGACCCAGGGCCTGGCCCCTCCATCCAGAAAACCTATGACCTCACCCGCTACCTGGAGCACCAACTCCGCAGCTTGGCTGGGACCTATGTGAGTATCCAGCGTAGGAATCTGGGAGTTGGGGAGGAGTGAGGAGTTGGGGAAAGACAGTCCTAACCGTGGAGGGTTCTGGTAAATGATGGGGTGAGGAGGGGCTCTTTGGCTCCCACCAGTCCCCCTGTCTGGTCTA
+
ABABAFFFCFFFGGGGGGGGGGHHGGGGGGHHCEEGGGHHHHGHGGHGFGHHHHHHHGHGGHHHHHHFHHHGE>EEHGGHFGHGHHFGFHHHGGGGGHHHGHHGGGHHGHHHHHHHHHHHHHHHHGGGGGHGHHHHHHHGGHHHGGGGGGGHHHHHFGHHHHGGFGHHHHHHHHHHHHHHGGGGGGGGGGGGGGGFFBFGGGGGGGFFFFFFFFFFFFFFFFFFFFFFFFFFFFFFFFFFFFFFFFFFFFB
@M05620:37:000000000-D9766:1:1101:14410:15502 1:N:0:3
AGTGCCAGCTCTCAATCGCACAGGGGACCCAGGGCCTGGCCCCTCCATCCAGAAAACCTATGACCTCACCCGCTACCTGGAGCACCAACTCCGCAGCTTGGCTGGGACCTATGTGAGTATCCAGCGTAGGAATCTGGGAGTTGGGGAGGAGTGAGGAGTTGGGGAAAGACAGTCCTAACCGTGGAGGGTTCTGGTAAATGATGGGGTGAGGAGGGGCTCTTTGGCTCCCACCAGTCCCCCTGTCTGGTCTA
+
CCCCCFFFCFFFGGGGGGGGGGHHGGGGGGHHGGGGGGHHHHGHGGHHHHHHHHHHHGHHHHHHHHHHHHHGGGFGHHHHEGHHHHFHGHHHGGGGGHHHGHHGGGHHGHHHHHHHHHHHHHHGHGGGGGHFHHHHHHHGGHHHGGGGGGGHHHHHHGHHHHGGGGGHHHHHHHHHHHHHGGGGGGGGGGGGGGGGGGGGGGFGGGFFFFFFFFFFFFFFFFFFFFFFFFFFEFFFFFFFFFFFFFFFFFB
@M05620:37:000000000-D9766:1:1101:14967:15520 1:N:0:3
AGTGCCAGCTCTCAATCGCACAGGGGACCCAGGGCCTGGCCCCTCCATCCAGAAAACCTATGACCTCACCCGCTACCTGGAGCACCAACTCCGCAGCTTGGCTGGGACCTATTGAGTATCCAGCGTAGGAATCTGGGAGTTGGGGAGGAGTGAGGAGTTGGGGAAAGACAGTCCTAACCGTGGAGGGTTCTGGTAAATGATGGGGTGAGGAGGGGCTCTTTGGCTCCCACCAGTCCCCCTGTCTGGTCTAT
+
CCBBCFFFCFFFGGGGGGGGGGHHGGGGGGHHGGGGGGHHHHGHGGHHHHHHHHHHHGHHHHHHHHHHHHHGGFGGHHHHHHHHHHHHGHHHGGGGGHHHGHHGGGHHGHHHHHGHHGHHHHGHGGEGDFGHHHHHHHGGGHHGGFGGGGHHEGHCDGHHHGGGGHHHHHHHHHHHHHHGGGGGGGGCFGGGGGGGGGGGGGGGG?BFFFFFFFFFFFFFFFFFFFFFFFFFFFFFFFFFFFFFFFFFFFF
@M05620:37:000000000-D9766:1:1101:15653:15555 1:N:0:3
AGTGCCAGCTCTCAATCGCACAGGGGACCCAGGGCCTGGCCCCTCCATCCAGAAAACCTATGACCTCACCCGCTACCTGGAGCACCAACTCCGCAGCTTGGCTGGGACCTATGTGAGTATCCAGCGTAGGAATCTGGGAGTTGGGGAGGAGTGAGGAGTTGGGGAAAGACAGTCCTAACCGTGGAGGGTTCTGGTAAATGATGGGGTGAGGAGGGGCTCTTTGGCTCCCACCAGTCCCCCTGTCTGGTCTA
+
AAAAAF5CBFFFGGGFGGGGGGHGGGGGGGDHGGGGGGHHFHGFEG2GHFFFE3GFGGHFGHHHHHHHHHHGGEEGHGHHCGHEGHGCFHHHGGGGGHHGGHHGGGHHGHHHHHHGGHHHHHFHHGGGGGHHHHHHHHAGGHHGGGGGGGGHGBGHHGHHGECGE?GHHHEHHHHHHFHHGGGGGGBAGGGGGGGFGGGGGGGGGGDFFFFFFFFFFFFFFFFFFFFFEFFFFFFFFFFFFFFFFFFFFFB
@M05620:37:000000000-D9766:1:1101:25754:15604 1:N:0:3
AGTGCCAGCTCTCAATCGAACAGGGGACCCAGGCCCTGGCCCCTCCAGCCAGAAAACCTGTGACCTCACCCGCTACCTGGAGCACCAACTACGCAGCTTGGCTGGGACCTATGTGAGCATCCAGCGTAGGAATCTGGGAGTTGGGGAGGAGTGAGGAGTTGGGGAAAGACAGTCCTAACCGTGGAGGGCTCTGGTAAATGATGGGCTGAGGAGGGGCTCTTTGGCTCTCACCAGTCCCCCTGTCTGGTCTA
+
BAABBFF4>BFFGGGGGABFGGHHFEGAEGHHG2BEFGHHHHG2EGHEHGHHEHGHHGH1DFGHHHHHHHFGGGGGHHHHHGHFHHHHGHHHGGA@GHHHGHHGEEHHGHHHHHGHH1GHHHHHHGEGGGHHHHHHHHHGEHHHGGGGGGGHHHHHHGBGHHGGGGHHGHHHHHHGHHHHGDEGGGGG??EGGGCFGGGGGGGFG.;DFFFFFFB-;@AFFFFFEFF/9BBFFFFFFFFDBFFFFFFFFFB
@M05620:37:000000000-D9766:1:1101:22345:15607 1:N:0:3
AGTGCCAGCTCTCAATCGCACAGGGGACCCAGGGCCTGGCCCCTCCATCCAGAAAACCTATGACCTCACCCGCTACCTGGAGCACCAACTCCGCAGCTTGGCTGGGACCTATGTGAGTATCCAGCGTAGGAATCTGGGAGTTGGGGAGGAGTGAGGAGTTGGGGAAAGACAGTCCTAACCGTGGAGGGTTCTGGTAAATGATGGGGTGAGGAGGGGCTCTTTGGCTCCCACCAGTCCCCCTGTCTGGTCTA
+
BBBCCFFFCFFFGGGGGGGGGGHHGGGGGGHHGGGGGGHHHHGHGGHHHHHHHHHHHGHHHHHHHHGHHHHGGFGGHHHHHHHHHHHHGHFHGGGGEHHHGHHGGGHHGHHHHHHHHHHHHHHHHGGGGGHHHHHHHHHGGHHHGGGGGGGHHHHHHGHHHHGGGGHHHHHHHHHHGHHHGGGGGGGGAFGGGGFGGGGGGGGGGGFFFFFFFFFFFFFFFFFEFFFFFFFFFFFFFFFFFFFFFFEFBF9
@M05620:37:000000000-D9766:1:1101:12241:15609 1:N:0:3
AGTGCCAGCTCTCAATCGCACAGGGGACCCAGGGCCTGGCCCCTCCATCCAGAAAACCTATGACCTCACCCGCTACCTGGAGCACCAACTCCGCAGCTTGGCTGGGACCTATGTGAGTATCCAGCGTAGGAATCTGGGAGTTGGGGAGGAGTGAGGAGTTGGGGAAAGACAGTCCTAACCGTGGAGGGTTCTGGTAAATGATGGGGTGAGGAGGGGCTCTTTGGCTCCCACCAGTCCCCCTGTCTGGTCTA
+
ABBCBFFFCFFFGGGGGGGGGGHHGGGGGGHHGGGGGGHHHHGHGGHHHHHHHHHHHGHHHHHHHHHHHHHGGEGGHHHHHHHHHHHHGHHHGGGGGHHHGHHGGGHHGHHHHHHHHHHHHHHHHGGGGGHHHHHHHHHGGHHHGGGGGGGHHHHHHGHHHHGGGGHHHHHHHHHHHHHHGGGGGGGGGGGGGGGGGGGGGGGGGGFFFFFFFFFFFFFFFFFFFFFFFFFFFFFFFFFFFFFFFFFFFFF
@M05620:37:000000000-D9766:1:1101:2094:15676 1:N:0:3
AGTGCCAGCTCTCCATCGCACAGGGTCCCCAGGGCCTGGCCCCTCCATCCAGAAACCCTATGACCTCACCCGCTACCTGGAGCACCCACTCCGCAGCTTGGCTGGGACCTGTTGCGTATCCCGCGTCGGCATCTGGGCTTTGGGGCTGCGTGCGGCGTTGGGGCACGCCCGTCCTAACCGTGGCGGGTTCTGGTAAATGCTGGGGTGAGGCGGGGCTCTTTGGCTCCCACCCGTCCCCCTGTCTGGTCTAT
+
>>3>>BDFAFFFGGGFAAEAEEGEFA4AAF2EABE2BBGHGHGEGG2GGFGGFCC3BBF2BBEGH5BBGEE0>>>EH3BBB1BBGGE?EFHBAE/E/B3B/B3FFG?GEG011?1>CDDGH1?B?C/>A-->>=>10.0<<0<.-<-..;:C.@CCGGGGGGGG-.9-E--;ADDB/..;D.@B---;;AFFFFB//;FBFFFFB.@..A.-9BBBB9F9FFFBB9AA.AA.99;9AEFBEFFBFFF/9BB
@M05620:37:000000000-D9766:1:1101:9563:15680 1:N:0:3
AGTGCCGCTCTCAATCGCACAGGGGACCCAGGGCCTGGCCCCTCCCTCCAGAACACCTATGACCTCACCCGCTACCTCGAGCACCACCTCCGCAGCTTGGCTGGGACCTATTGAGAATCCAGCGCAGGCATCTGGGAGTTTGGGAGGAGTGAGGAGTTGGGGAAAGACAGTCCTAACCGTGGAGGGTTCTGGTAAATGATGGGGTGAGGAGGGGCTCTTTGGCTCCCACCAGTCCCCCTGTCTGGTCTATC
+
>>>1>FDDDDAFGBFGFFGGG0G0E00AEGA/AEEECHHHFFEGG/FGCGEGF0B0B>FHHBDFGFCGHEEE/EEH1@>E?>/FG0//0BGEEEEE0F0?FCFGCC0EHHHB1FG/>1GHHFHG/<A@/.><1GH00.<F1=CCGF-EF/<G0G:A:C0GCCC.;./9//;9BFGGFF?AE@.9.-CFFGFFFFF;B//;B/AB-@?FF/9--;@-AFB/B/99BAA;A9-;F9BBEB@FFFFB//BB/F9
@M05620:37:000000000-D9766:1:1101:15452:15691 1:N:0:3
ACCACACCTTCTACAATGAGCTGCGTGTGGCTCCCGAGGAGCACCCCGTGCTGCTGACCGAGGCCCCCCTGAACCCCAAGGCCAACCGCGAGAAGATGACCCAGGTGAGTGGCCCGCTACCTCTTCTGGTGGCCGCCTCCCTCCTTCCTGGCCTCCCGGAGCTGCGCCCTTTCTCACTGGTTCTCTCTTCTGCCGTTTTCCGTAGGACTCTCTTCTCTGACCTGAGTCTCCTTTGGAACTCTGCAGGTTCT
+
ABCCCCCCFFFFGGGGGGGGGGHHGGGEHGHHHGGDGGGGGHHHHGGGGFGGHHHHHHHGGGGGGGGGGGGHHHHGGGGHGHHHHGGGGGGGGGHHHHHHHHGHEHHHHHHGGHHGGGGGHHHHHHHHHHHDHHCDGGFHGHHGHGGGGGGGGGGGGGGGGGFFGGFFFFFFFFFFFFFFFFFFFFFFFFFFFFFFFFFFFFFFFFFFFFFFFFFFFFFFFFFFFFFFFFFFFFFFFFFFFFFFFFFFFFF
@M05620:37:000000000-D9766:1:1101:5173:15713 1:N:0:3
ACCACACCTTCTACAATGAGCTGCGTGTGGCTCCCGAGGAGCACCCCGTGCTGCTGACCGAGGCCCCCCTGAACCCCAAGGCCAACCGCGAGAAGCTGACCCCGTTTTGTGGCCCGCTACCCCTTCTTTTCTCGCCTTCCCTCCTTCCTCCCTTTCCGGAGCTTCCCCCTTTCTCACGTTTTCTCTCTTCTGCCGTTTTCCGTCCTGCTTTCTTCTCGGACCTGAGCCTCCTCTGGAACTGTACAGGTCCT
+
ABBABAABFFFFGGGGBGFBGDFEG?EEAAGHHGGGGCAAAGHFHEEG1FGGBFGCFFHECG0EFGEEGGGFHHHGGGGHGGHHHGGGGGGG//?1?11?00<//0?/0?FG.0<-><-A/.<.<G<<0<000..;..;G:C/;/=;F00/;/;0;0.9.-;./0//;.-;BFFB/B...BEF//BB99F//;/-;A/;F/A/.../////////;/.:D>BF9/;/;/..;.;9;F/://://;B/////
@M05620:37:000000000-D9766:1:1101:23415:15728 1:N:0:3
AGTGCCAGCTCTCAATCGCACAGGGGACCCAGGGCCTGGCCCCTCCATCCAGAAAACCTATGACCTCACCCGCTACCTGGAGCACCAACTCCGCAGCTTGGCTGGGACCTATGTGAGTATCCAGCGTAGGAATCTGGGAGTTGGGGAGGAGTGAGGAGTTGGGGAAAGACAGTCCTAACCGTGGAGGGTTCTGGTAAATGATGGGGTGAGGAGGGGCTCTTTGGCTCCCACCAGTCCCCCTGTCTGGTCTA
+
>>1>ADDFAFCDAGGFBAFGCEFHFGGGFAHHGGC/FAGFCHGHGGHHEAFBF01BGF0BGGFHFHBGHHHGGGEGHHHFFHHCC>GHG0GHGEGGECGHGHHGC<FGGHHHHDHHHGHFFFG10/?ECGHHHEH11FFFEGH1/A<C<AEC.=0CCFHHH/CGGCHHHHHHHHHHHHCCACE?EFG-;;FGGGFGGGGGGGGGGGF@FFFFFF@<?@FFFFFFFFFFFFFFFFFFFFFF@FFFFF/BFFB
@M05620:37:000000000-D9766:1:1101:3555:15740 1:N:0:3
AGTGCCAGCTCTCAATCGCACAGGGGACCCAGGGCCTGGCCCCTCCATCCAGAAAACCTATGACCTCACCCGCTACCTGGAGCACCAACTCCGCAGCTTGGCTGGGACCTATGTGAGTATCCAGCGTAGGAATCTGGGAGTTGGGGAGGAGTGAGGAGTTGGGGAAAGACAGTCCTAACCGTGGAGGGTTCTGGTAAATGATGGGGTGAGGAGGGGCTCTTTGGCTCCCACCAGTCCCCCTGTCTGGTCTA
+
AAABAFFFBFFFGDFFGFFEEEBFFEDGGGGHGGGGGDGHHHGHGGFFHFFHHFFHHGHHHHHHHHHFHHHGGGCGHHHHHHG?FGFHGHHHGDEGGFHHGHHGGGHHGHFGHHHHHGHHHHHHFGEDGGFHHHHHGGGE?FGHGGGGGGGHGGGHHGHHHHGGGGHHBGCFCGHHHHFFFAEGGEGGEFFGFFFFGGGFGGGGGGFFFFFFFFFFF@FFEFFFFFFFFFFFFFFFFFFFFFFFFFBFFFB
@M05620:37:000000000-D9766:1:1101:7719:15750 1:N:0:3
AGTGCCAGCTCTCAATCGCACAGGGGACCCAGGGCCTGGCCCCTCCATCCAGAAAACCTATGACCTCACCCGCTACCTGGAGCACCAACTCCGCAGCTTGGCTGGGACCTATGTGAGTATCCAGCGTAGGAATCTGGGAGTTGGGGAGGAGTGAGGAGTTGGGGAAAGACAGTCCTAACCGTGGAGGGTTCTGGTAAATGATGGGGTGAGGAGGGGCTCTTTGGCTCCCACCAGTCCCCCTGTCTGGTCTA
+
>AAABFFFBFFFGGGGGGGCEEFHFEGGGGHHGGGGGGHHHHGHGGFHHHHGHFFHHGHHHHHHHHGHHHHGGE?FHHHFHHH1CHHHGGHHGGGGGHHHGHHGGGGHGGFHHHHGHFFHHHHHHGCEGDHHHHHHHGHGCGHGGGGGGGGHHHHGHGHHHHGGFAEGHHFHGHHHHGHHGEFGGGGG9AFGGGGFGGFGGGGGGGFFEFFFFFFFFFFFFFFFFFFFFFFFFFFFFFFFDFFFFFFFFFF
@M05620:37:000000000-D9766:1:1101:6559:15754 1:N:0:3
GAGGCTGCTTTGGAAGCAACTGATAACTTACTTCCCCAGCACCCTCAGGACCTGGCTTGACTTAATTGACATGTTAGGGACAATCGACCTACGGAGCATACGTCTGAACTCGAGTCACATCACTCGACATCCTATGTCGTATTCTGCTTGATAAAAAAATGTCCCGTCCGTCCTTCCTTTACTCTTTATCCCTCTTGTGTCTCCCCTTTCCCCCTTATCAGCATTTTCCCTTTTCACTTCCACGCAGTGTC
+
>>1>>>BA1FFF1AB11B1BBB13B31DD1BFDDBA0AA000BA0B0BB1B/A00000AB1121122B1D1212221ABBB/011>0/>/10///?>?11B01B>/12B11???B01B1BB1B1B///?CG<<B2122FF00122211@@012@@1@//?1<11><..C-.<<.0<C=0D0=0==DGD0CCCCFCC000/:0;0:.;.0;0C/.9./0000;0;BF00;FFB000;B009;009:---9/9
@M05620:37:000000000-D9766:1:1101:15188:15761 1:N:0:3
AGTGCCAGCTCTCAATCGCACACGTCTGACCTCCCGTCACACTACTCTACCTCGTACCCCGTCCCCCGCTCGCAACCAAGAACACCACCTCCTCATCTTGGCTTGGACCTCTGTGAGTATCCATCGTCTGCATCTTGGAGTTGTTGATGAGTGAGGAGTTGGGGACAGACAGTCCTACCCGTGGAGTGTTCTGTTAACTGATGGGTTGCGTCGTGGCTCTTTGGCTCCCACCCGTCCCCCTGTCTGGTCTC
+
BBBBBFFFBFFFGGGGGGGGGG4EFA42F5GFF2AAFAAB5333B5BB555BB11B113AEAA11110>0/>//?E111113B3FF//?CFF2B33BEF43B30//2?BG2F2F333B3FFG22@/?///22??F11?1?FGH1/0?1=11>11<0<<FHD1--.-../<//;:GH:0;G.C.-:C/.0CF0009;00;00;00./.-.-.;--.;;AFFFFB/:BFEF.FD.9AADFFDA.BFF//;;B/
@M05620:37:000000000-D9766:1:1101:6540:15764 1:N:0:3
GAGGCTGCTTTGGAAGAAACTGACAAGTTTCTGCCAAAGCAGCCTCAGGGCTGCTTTGGAAGTAACTGACAAGCCAGGGAAAAAAGATCGGAAGAGCACACGTCTGAACTCCAGTCACAATACTCGATCTCGAATGCCAGCTTCTGATTGAACCAATAAAACAATCGCAAGTAAGTCAAGCATTTCCGCTTTATCACTCTTGTGGCTCCAATTGAACAATTCTCAGCATTTGTACTTGTAACTGACCAGCC
+
AAB3AAFAFFFFG4FGCGGFGAGGH5BDFEHH5GHBGHHH3FGHGHBFHGGHEFHDGA335BGHB55BB335A1AFA1FF11BC0?13BEEECE111BFE1E11B?3BG4GFE34B3BF3?3FGH//3002B10B1FF11/111@1222GH11/<?11FHHG/C<1??<A<<><G1FG1>>0>G0D0EF.<CD0=DHG0CH:C0..:0C:G0:;:CC0CFF00;B0/00C090=CFGE;;;;C00///.;C
@M05620:37:000000000-D9766:1:1101:2678:15766 1:N:0:3
AGTGCCAGCTCTCAATCGCACAGGGGACCCAGGGCCTGGCCCCTCCATCCAGAAAACCTATGACCTCACCCGCTACCTGGAGCACCAACTCCGCAGCTTGGCTGGGACCTATGTGAGTATCCAGCGTAGGAATCTGGGAGTTGGGGAGGAGTGAGGAGTTGGGGAAAGACAGTCCTAACCGTGGAGGGTTCTGGTAAATGATGGGGTGAGGAGGGGCTCTTTGGCTCCCACCAGTCCCCCTGTCTGGTCTA
+
BBBCCFFFCFFFGGGGGGGCEEBFAEEFGGHHFGGGGFHHHHGHGGFHHHGHHGHHHGHHHHHHHHHGHHHGGFCFHHHFGHHHHHHHGHHHGFGGGFHHGHHFGGHHGHHHHHGHHGHHHHHHGGCFGGHHHHHHHHHGEGHHGGFGGCGHHFHHHFHHHHGGGGHHHHGHHHHHHHHHGGGGGGGG:FGGGGGGGGGGGGGGGGFFFFFFFFFFFBEFFFFFFFFFFFFFFFFFFFFFFFFFFFFFBFF
@M05620:37:000000000-D9766:1:1101:18355:15780 1:N:0:3
GCGGCTGCTTTGGAAGAAACTGACAAGCCAGGGACAAAAGATCGGAAGCGCACACGTCTGAACTCCAGTCACATTCCTCGATCTCGTATGCCGTCTTCTGCTTGAAAAAAAAAAAACACAAACAAAACTATTTGCTTTACTCTTCCCTCTCAAAAACTACCTTTGACCGATCTGACACAGTAATGCACACAGATAGGCCCTATCTACACTACACAGTATACATAGAAAAGGGCCGAGTTGTCGTGTCTACC
+
>1AAA>AAFFB@FGBBAB0FFBBBBBBFGAAAEBFA00ABB1BBAEFE/AEEGGHGBFGFH@G@FHHFDBGGHGB1BGGEBB>>BB??FFGFE?>GGGGHHGGH0BFFBEG///<</<0//0/0.00011<111111111100000<0/</0000..00//0000000----.00;00;.000000000.../;00///.:-//////-////-/-////////9/9/-/---------///-----////
@M05620:37:000000000-D9766:1:1101:28264:15794 1:N:0:3
AGTGCCAGCTCTCCATCGCACAGGGGACCCAGGGCCTGGCCCCTCCATCCAGAAAACCTATGACCTCACCCGCTACCTGGAGCACCCACTCCGCAGCTTGGCTGGGACCTATGTTGCTTCTCCCGCGTAGGACTCTGGTCGTTGGGTCGGCGTGCGGAGTTGGGGAACGCCCGTCCTACCCGTGGCGGGTTCTGGTAACTGATGGGGTGCGGCGGGGCTCTTTGGCTCCCACCAGGCCCCCTGTCTGGTCT
+
>A1>>DFFAFFFG1FGBEE1E?GFG0BAEEAFBEGEFFHHHHGHGGHHHFGGGHHBGGHHFFHHHFGFHHH>E>>EHHFGBFHHHH/??FGB?E?EEGBFEHGGGGHHGHGHHHHH11B1FHHHGCCC<>EHB<?GGH=1>CEHHG./<C-CCC.CC-;;CBGGG.9EC.;AAAFFFFFF9A:;@9;@@@EFBFFBFFFFF//BFFFA@-@@-;@@@=;EFFFFFEFFEF-AF9;-;AF?@?FBFFFFBFF
@M05620:37:000000000-D9766:1:1101:18359:15798 1:N:0:3
GAGGCTGCTTTGGAAGAACCTGACAAGCCAGGGACATAAGATCGGAATACCACACTTCTGAACTCCAGTCACATTACTCGATCTCGTATGCCGTCTTCTGCTTGAAACAAAAAAAAATATCCAACGTAATAATCTGTGAGTTTGGTAGTATTTAGTATTTTATTCCATCCATTCCTCACTGTTGAGTTGTCTTTTACATTATTGTTTTAGTAGTGTCTCTTTGGCTCCCACCCGTCCCCCTTTCTGTTCGT
+
A?AAAAF11BBDGFFGGFGGGFFBBF0BFCGHG0BF1BAFGGHHGEFFA1BBFGG0BFF12DFGHB1FFHGB1DFGGHDEFHCFHEFEH0BGE>FHBFHH@BE@BGH10FHF?>///01B2F21</<B0/222F>22@21@D1@/?1111?DG1?F?1FG111<1>>11>111=<111.11>10</000<==00=00<<00<<0;0/;;:G000/0;0<00;:///;9./9;C-9:9AE.-;00C0000--
@M05620:37:000000000-D9766:1:1101:11015:15808 1:N:0:3
GAGGCTGCTTTGGCAGAAACTGACAAGCCAGTCACAAAGGACCGGCAGCGCACACGTCTGATTCCAGCCACACTACCCGATCCCGCCTCCCGTCTTCTGCATGATACTATCTGGAGGGCACCTCCCCCCTTCCACGCCTAGCGGGGAAACGAGCTTTTTAAACACTGCCCCCTAATGCCGGCATCTGCGCTATATCCCTCTTTTGCCTCAATTTCAACAAGTCTCATCCATTGTACTTGTAACTGACAAAC
+
>1>1>>CAFFFFG1GGCGGF11FGF1F00A0111D11B0000B//A/A//A///0A0B0BD2DFEDB0F00B/B0B>>B>>>/0?/////?>?/B/BB1B212B2211B2B1B110?//<//0@/F////0>0<1.>F0.01<----.;/C..;C9000900B0.9009..-9.-//;/;--9;////-----///9/BFF//////;/////;/////--;;/////9///;;///;/://///9;//-;
@M05620:37:000000000-D9766:1:1101:26048:15812 1:N:0:3
GAGGCTGCTTTGGAAGAAACTGACAAGTCAGGGCCACAAGATCGGAAGAACACACGTCTGAACTCCAGTCACCTTAATGGATATCGTATAACGTCCTCTGCTTGAAAAAAAAAAAAACCCGCTTCTCTGGGCTTCCTCCCTACTCCCAGGCCTCCGGCAAGCGGGCCATTTCTCACTGGTGCGCTCGCCTCAGGCTTTCGGTAGACCTCACTTACCTAACATCAGTATCTGTTGGTCCTATGCAGATTCTA
+
>>AAAAFACBDFFBBFGCCGFFG4AAB55DGBF2AAFEFG2ABAA?2A23BBA1A0B1BB55AB533BFB3DBBFB5555BB5@5BBEG34F1BF11BBG3B@3FFHBG??CEC///?//<<//?111110>0.01110<0101</./<.../<..---=.;.--9;;/;00900000/;/0--9.--;..//;/9//9.-...//9/9/9///;;//9:/:///;/;/9;///..///;F//////;9FB
@M05620:37:000000000-D9766:1:1101:17865:15845 1:N:0:3
ACCACACCTTCTACAATGCGCTGCGTGCGGCTCCCGAGGAGCACCCCTTGCTGCTGACCTAGGCCCCCCTGAACCCCAAGGCCAACCGCGCGAAGATGACCCAGGTGCGTGGCCAGCTACCTCTTCTGGTGGCCGCCTCCCTCCTTCCTGGCCTCCCGGTGATGCGCCCTTTCTCACTGGTTCTCTCTTCTGCCGTTTTCCGTAGGACTCTCTTCTCTGACCTGCGTCTCCTTTGGAACTCTGCAGGTTCT
+
AAAAA?A>>CCFBGGB3F1AA0E0E0A0A0EECCFAAEE/AGGCHGG/00F1BB@1BG011BFGF/>EEE>0B1?/EE/FA/FEAEECECC////A11?GC?//F1?F/<<@-01..>F1<0<0<0=0G=/..<--::.;CCB.BF0C00C.C0.C.C---.900-AC--/9//;9//:BBF/;/BFFB/////99-BE9B-;-;B/;/9/9BF//:;9/99/BF;B@-9B/99//9/9//;/;/BF-B//
@M05620:37:000000000-D9766:1:1101:12339:15868 1:N:0:3
AGTGCCAGCTCTCAATCGCACAGGGGACCCAGGGCCTGGCCCCTCCATCCAGAAAACCTATGACCTCACCCGCTACCTGGAGCACCAACTCCGCAGCTTGGCTGGGACCTATGTGAGTATCCAGCGTAGGAATCTGGGAGTTGGGGAGGAGTGAGGAGTTGGGGAAAGACAGTCCTAACCGTGGAGGGTTCTGGTAAATGATGGGGTGAGGAGGGGCTCTTTGGCTCCCACCAGTCCCCCTGTCTGGTCTA
+
>AABBFFFCFFFFFGGGGGGGGHHGGGGGGHHGGGGGGHHHHGHGGHHHHGHHGHHHGHHHHHHHHHGHHHGGGCGHGHHGHHHFHHHGHHHGGGGGHHHGHHGGGHHGHHHHHHHHHHHHHHHHGGGGGHGHHHHHHHGGHHHGGGGGGGHHHHHHGHHHHGGGGHHHHHHHHHHHHHHGGGGGGGGEFGGGGGGGGGGGGGGGGFFFFFFFFFFFFFFFFFFFFFFFFFFFFFFFFFFFFFFFFFFFFF
@M05620:37:000000000-D9766:1:1101:13948:15902 1:N:0:3
GAGGCTGCTTTGGAAGAGCACACGTCTGAACTCCAGTCACATTACTCGCTCTCGTATGCCGTCTTCTGCTTGAAAAAAAAAACTGACACAACTGCCAATACTCCATTATGCTACCCGTTAGCTAATCCTCCTACAACATTCCTACTGACTAAAATACCTGAGCAAACACCGTCATGACAGTCACTCACTTCTGCCTTCGTACTTTTGTCTATCCTATTTAACACTTGTCTCCCTTTGTACTTTTCCCTGAC
+
A3AAAAFBFFFFGFGGGFGGGGFEHDGF5GGHFHCFAAAFD5BFH5FF22BADEAE3FFFGEC1BF55DG5BEB55BFEFE?133333BB/EBGFH?3?3B4?3G4444B3B4FGH?/0</11B1@<2@@00111@1/01?@11??11??111?<11F11>01101000.<<.<.00<0<<<000=//;CF000:0;0.//;.0000/0C0;FF00;000;C0/;00;C00;/9C;0;;BF/9///9/;.9
@M05620:37:000000000-D9766:1:1101:5228:15918 1:N:0:3
AGTGCCAGCTCTCAATCGCACAGGGGACCCAGGGCCTGGCCCCTCCATCCAGAAAACCTATGACCTCACCCGCTACCTGGAGCACCAACTCCGCAGCTTGGCTGGGACCTATGTGAGTATCCAGCGTAGGAATCTGGGAGTTGGGGAGGAGTGAGGAGTTGGGGAAAGACAGTCCTAACCGTGGAGGGTTCTGGTAAATGATGGGGTGAGGAGGGGCTCTTTGGCTCCCACCAGTCCCCCTGTCTGGTCTA
+
BBBBBFFFBFFFGGGGGFGEEAFGFEEGGGHHGGGEFFHHHHGHGGHHHHGHHGHHHGHHHHHHHHHHHHHGGGGGHHHHHHGGHHFHGHHHGGGGGHHHGHHGGGHHGHHHHHHHHHHHHHHHHGEDGEHHHHHHHHHG?GHHGGGGGGGHHHHHHGHHHHGGGGHHHHHHHGGHHHHHGEGGGGGGEFGGGG;FFGGGGFGGGGFBAFFFFFBBB;EFFFFFFFFFFFFFFFFFFFFFBFFFFFFFFFF
@M05620:37:000000000-D9766:1:1101:6812:15918 1:N:0:3
GAGGCTGCTTTGGAAGAAAATGACAAGTATCTCCCAAAGCAGCCTCCGAGCTGCTTTGGAAGCAACTGACAAGCCAGGAAGAAAAGCTCGGAAGAGTACACGTCTGAACTCCAGTCCCATTACTCGATCTCGTATGCCTTCTTCTGCTTGAAACAACAAAACTCCTCCCTTTCTCACTGGTTCTCTCTTCTGCCGTTTCCTGTATAACTCTCTTCTCTGACCTTAGTTTCCTTTGGAACTCTGCAGCTTCT
+
AA1AAAFAFFFFGGGG1GG1F1G1FBGD33DF3BG0BBGHFHGGH0/A/AABBGH1DF01AB/BFGHB1111AFFGE>BB0BFGHB>@BEG/B?0B@B@FHGBGGGDHCHFFB>>B1BF1GHHHFGA0<FEG/?F0GH11BF1FGGGDHFGG11@/?F?0001??1?FCCF1DG<1>F10=<G111FGGGB0=G-.=C/=00;0000;0:;0<0CFG;CEG/000900;00;;0B//0C0CB000://9;0
@M05620:37:000000000-D9766:1:1101:21405:15922 1:N:0:3
ACCACACCTTCTACAATGAGCTGCGTGTGGCTCCCGAGGAGCACCCCGTGCTGCTGACCGAGGCCCCCCTGAACCCCAAGGCCAACCGCGAGAAGATGCCCAGGTGAGTGGCCCGCTACCTCTTCTGGTGGCCGCCTCCCTCCTTCCTGGCCTCCCGGCGCTGCGCCCTTTCTCACTTGTTCTCTCTTCTGCCGTTTTCCGTAGGACTCTCTTCTCTGACCTGAGTCTCCTTTGGCACTCTGCAGGTTCTA
+
3A>AAAAABBCFGGGCFDGBEFCHCAEEHG2AFFGG2A222AFHGGEEEEGAGGHBFHHGE0E>FEEEEEGGEHCFEGG/?GGEG?EEGDC@?/<1>1<FG1/F<110?1<FCACCC@DHHHFHHHBFGCD<<-CGDGCCCHAGCFF09/;CFFG..---9-;9@BFBBFFFB9/B//9BF/;BFFFF9///9-9DFFFF?F;DA/;/;;BFFFBBFB/;FBF/.:BFFFFFF////;BF//:B/.;BB/:
@M05620:37:000000000-D9766:1:1101:10395:15932 1:N:0:3
AGTGCCAGCTCTCAATCGCACAGGGGACCCAGGGCCTGGCCCCTCCATCCAGAAAACCTATGACCTCACCCGCTACCTGGAGCACCAACTCCGCAGCTTGGCTGGGACCTATGTGAGTATCCAGCGTAGGAATCTGGGAGTTGGGGAGGAGTGAGGAGTTGGGGAAAGACAGTCCTAACCGTGGAGGGTTCTGGTAAATGATGGGGTGAGGAGGGGCTCTTTGGCTCCCACCAGTCCCCCTGTCTGGTCTA
+
BCBCCFFFCFFFGGGGGGGGGGHHGGGGGGHHGGGGGGHHHHGHGGHHHHHHHHHHHGHHHHHHHHHHHHHGGEGGHHHHHHHHHHHHGHGHGGGGGHHHGHHGGGHHGHHHHHHHHHHHHHHHHGEGGGHHHHHHHHHGGHHHGGGGGGGHHHHHHGHHHHGGGGHHHHHHHHHHHHHHGGGGGGGGFGGGGGGGGGGGGGGGGGFFFFFFFFFFFFFFFFFFFFFFFFFFFFFFFFFFFFFFFFFFFFF
@M05620:37:000000000-D9766:1:1101:11335:15963 1:N:0:3
AGTGCCAGCTCTCAATCGCACAGGGGACCCAGGGCCTGGCCCCTCCATCCAGAAAACCTATGACCTCACCCGCTACCTGGAGCACCAACTCCGCAGCTTGGCTGGGACCTATGTGAGTATCCAGCGTAGGAATCTGGGAGTTGGGGAGGAGTGAGGAGTTGGGGAAAGACAGTCCTAACCGTGGAGGGTTCTGGTAAATGATGGGGTGAGGAGGGGCTCTTTGGCTCCCACCAGTCCCCCTGTCTGGTCTA
+
CCCCCFFFCFFFGGGGGGGGGGHHGGGGGGHHGGGGGGHHHHGHGGHHHHHHHGHHHGHGHHHHHHHHHHHGGGGGHHHHHHHHHHHHGHHHGGGGGHHHGHHGGGHHGHHHHHHHHHHHHHHHHGGGGGHHHHHHHHHGGHHHGGGGGGGHHHHHHGHHHHGGGGHHHHHHHHHHHHHHGGGGGGGGGGGGGGGGGGGGGGGGGGFFFFFFFFFFFFFFFFFFFFFFFFFFFFFFFFFFFFFFFFFFFFB
@M05620:37:000000000-D9766:1:1101:11352:15973 1:N:0:3
AGTGCCAGCTCTCAATCGCACAGGGGACCCAGGGCCTGGCCCCTCCATCCAGAAAACCTATGACCTCACCCGCTACCTGGAGCACCAACTCCGCAGCTTGGCTGGGACCTATGTGAGTATCCAGCGTAGGAATCTGGGAGTTGGGGAGGAGTGAGGAGTTGGGGAAAGACAGTCCTAACCGTGGAGGGTTCTGGTAAATGATGGGGTGAGGAGGGGCTCTTTGGCTCCCACCAGTCCCCCTGTCTGGTCTA
+
BBBBBFFFBFFFFGGFG2FCEEGHFFGGGGHHGGGGGGHHHHGHGGHGHHHHFHHGGGHEHHDHHHHHHHHGGGGGHHHHHHHGHHHHGHGHGGEEGHHHGHHGGGHHGHHHHHHHHHHHHHHHHGGGGGHHHHHHHHHGGHHHGGGGGGGHHHHHHGHHHGGGGGHHHHHHHHHGHHGHGFGFGGGGDFGGGGGGGGGGGGGGGGFFFFFFFFFFFFFFFFFFFFFFFFFFE?FFFFFFFFFFFFFFFF9
@M05620:37:000000000-D9766:1:1101:14727:15990 1:N:0:3
GAGGCTGCTTTGGAAGAAACTCATAGATTACTGCAACAGTTCCCCCTGGACCTGGAAAAGTTTCTTGCCTGGCTTACAGAAGCTGAAACAACGGCCAATAAGCAAAGAATCAAATTAGCCTCCAATAGACTAAAAGAGCAGATGAAACAATGACAAGAAAGCAAGTCATTTCCGCCTTAGCACTCTAGCGTATCCAATTGAACCATTCTCAGCATCTCTACTTTTAACTTATCAGCTAGGAACTAAAGACC
+
>1A11>11B1BDG1BBBEBFFFHGE3DDAGADFG1FFFBFGFFFGAEF/G0BFHABB10AADFADDG1AB1/EFF1ABAFGFFBF11D10/B/>E/>AGB@1110BB00B1111B1>B0B10/B1111B111<1B1F001<<1BB1>BC/B1>1@@000<101@01<@111<1??</C11>BFC0<11>-.<..000==000<.<;0000<0/;00000C0000:00;00;00;0;00;F0;.000C0;//
@M05620:37:000000000-D9766:1:1101:5798:15991 1:N:0:3
AGTGCCAGCTCTCAATCGCACAGGGGACCCAGGGCCTGGCCCCTCCATCCAGAAAACCTATGACCTCACCCGCTACCTGGAGCACCAACTCCGCAGCTTGGCTGGGACCTATGTGAGTATCCAGCGTAGGAATCTGGGAGTTGGGGAGGAGTGAGGAGTTGGGGAAAGACAGTCCTAACCGTGGAGGGTTCTGGTAAATGATGGGGTGAGGAGGGGCTCTTTGGCTCCCACCAGTCCCCCTGTCTGGTCTA
+
>A3>AFFFBFFFGGGGGGGGF2BAFGGGGGGHGGGGGGHCHHGCGGFHFGHEGBCGHGGHHHFHFHFHHFHGGGCGHHHHHHHEFHHHGHHHGGGE/3FEFHHGGAGHGGHHHHHFHFHFHHHHHGDC//<@FGHFFFHGGHGHGFGGC<AGFGHGBA<CGF-@ADGFH/CGCGHHHHHHGDEG?E.?.CFFFGBFGGFGFEGGGGFCFFFBDFFFF=FFFFFFFFFFEFFFFFFFFFFDD.FFF/BBBBB
@M05620:37:000000000-D9766:1:1101:12756:16017 1:N:0:3
AGTGCCAGCTCTCAATCGCACAGGGGACCCAGGGCCTGGCCCCTCCATCCAGAAAACCTATGACCTCACCCGCTACCTGGAGCACCAACTCCGCAGCTTGGCTGGGACCTATGTGAGTATCCAGCGTAGGAATCTGGGAGTTGGGGAGGAGTGAGGAGTTGGGGAAAGACAGTCCTAACCGTGGAGGGTTCTGGTAAATGATGGGGTGAGGAGGGGCTCTTTGGCTCCCACCAGTCCCCCTGTCTGGTCTA
+
BBBBBFFFBFFFGGGGGGGEG?GHGGGGGGHHGGEGGGHHHHGHGGHHHHFHHHGHHGHHHHHHHHHHHHHGGGGGHEHHHHHHHHHHGHHHGGEGGHHHGHHGGGFHGHHHHHHHHHHHHHHHHGGGGFFHHHHGHHHGGHHHGGGGGGGHHHHGHGFHHGGGAGHHHHHHHHHHHFHHGGGGGGGGGGGGGGGGFGGGGGGGGGFBFFFFFFBBBBFFFFFFFFFFFFFFFFFFFFFFBFFFFFFFFFB
@M05620:37:000000000-D9766:1:1101:23489:16030 1:N:0:3
AGTGCCAGCTCTCAATCGCACAGGGGACCCAGGCCCTGGCCCCCCCATCCCGAAAACCTATGACCTCACCCGCTCCCTGGAGCACCCACTTCGCAGCTTGGCTGGGACCTATGTGAGTATCCAGCGTAGGAATCTGGGAGTTGGGGAGGAGTGAGGAGTTGCGGACAGACAGTCTTAACCGCGGAGGGGTCTGGTAAATGATGGGGTGAGGAGGGGCTCTTTGGCTCCGACCAGTCCCCCTGTATGGTCTA
+
AA>AAFF43FFF4GGFGFEFE?GGFGGAAE22A2BA2BFA2FF0AEE2AG1?1ECE3F33BG4FGHH3FC1>E//??CBF0?0/BF//<B33?<BDDC1BDH1?EDGHGH1F111@D11?GHHG0<<CDAHHCG11F00>.<G<?-.<-.;:.;:G0A;/00:=--;././/;F0;0C0C?-----;--.9BB/9B////;9//...-.9;/..---;9/;FF/;;BA.@BBBFBF9F.99E////BB///
@M05620:37:000000000-D9766:1:1101:20203:16059 1:N:0:3
AGTGCCAGCTCTCAATCGCACAGGGGACCCAGGGCCTGGCCCCTCCATCCAGAAAACCTATGACCTCACCCGCTACCTGGAGCACCAACTCCGCAGCTTGGCTGGGACCTATGTGAGTATCCAGCGTAGGAATCTGGGAGTTGGGGAGGAGTGAGGAGTTGGGGAAAGACAGTCCTAACCGTGGAGGGTTCTGGTAAATGATGGGGTGAGGAGGGGCTCTTTGGCTCCCACCAGTCCCCCTGTCTGGTCTA
+
CCBCCFFFCFFFGGGGGGGGGGHHGGGGGGHHGGGGGGHHHHGHGGHHHHHHBCGHHGHHHHGHHHHHHHHGGGGGHHHHHHHHHHHHGHHHGGGGGHHHGHHGGGHHGHHHHHHHHHHHHHHHHGGGGGHHHHHHHHHGGHHHGGGGGGGHHHHHHGHHHHGGGGHHHHHHHHHHHHHHGGGGGGGGGFGGGGGGGGGGGGGGGGFFFFFFFFFFFFFFFFFFFFFFFFFFFFFFFFFFFFFFFFFFFFF
@M05620:37:000000000-D9766:1:1101:9604:16065 1:N:0:3
AGTGCCAGCTCTCAATCGCACAGGGGACCCAGGGCCTGGCCCCTCCATCCAGAAAACCTATGACCTCACCCGCTACCTGGAGCACCCACTCCGCAGCTTGGCTGGGACCTATGTGAGTATCCAGCGTAGGAATCTGGGAGTTGGGGAGGAGTGAGGAGTTGGGGAAAGACAGTCCTAACCGTGGAGGGTTCTGGTAAATGATGGGGTGAGGAGGGGCTCTTTGGCTCCCACCAGTCCCCCTGTCTGGTCTA
+
>>>3>DBFBFFFGAGFGFGCEEHFGG2FGGAG2EEEFFHHHHGGGGCFGHCGG3GCFEGHFGGHHGHGHHHCE>>EHFFG?FGHHH11?GHGGGGGGHHHGHHGGGHHGHHHHHHHHHHHHHDGHGGADGGFHHHHHFCFGGHHGGFGGGGHHFHHGFHHHHGGEDCGFG/CHHHGFHHGGGGGDEGGGGGGGGGGFFFGFGFGGFFBFF?BADB<BBFFFFFFFFFFFFFFAFFFFFFFBFFFFFFFFFB
@M05620:37:000000000-D9766:1:1101:27187:16082 1:N:0:3
ACCACACGTTCTACAATGCGCTGCGTGTGGCTCCCGAGGAGCACCCCGTGCTGCTGACCGAGGCCCCCCTGAACCCCAAGGCCAACCGCGCGAAGATGACCCAGGTGCGTGGCCCGCTACCTCTTCTGGTGGCCGCCTCCCTCCTTCCTGGCCTCCCGGAGCTGCGCCCTTTCTCACTGGTTCTCTCTTCTGCCGTTTTCCGTAGGACTCTCTTCTCTGACCTGCGTCTCCTTTGGAACTCTGCAGGTTCT
+
ABBAABB3BCFBFFGGGGGGGGGGGEAAABGHFABB2EFCEHHHHGG0AEFGGHHGHHH0/ECGGGGGGGEFHGHGGGGHAEGHHG?/DG@DGGG?<FFGHHEGFGF1DFDGGH<<ADGGHHGHHHHFGHB.CGGGGGBEGGGGGGBFFBFGGGGGEFF9;9;F/9>D=DBFFFFFFFFFFFFFFFFFFFFFFFFDFFFFFFFEDDFFEFFFFF;BFFFFFFFF.DFFFFFFEFFFFFFFFFFFFFFFFFF
@M05620:37:000000000-D9766:1:1101:15521:16089 1:N:0:3
AGTGCCAGCTCTCAATCGCACAGGGGACCCAGGGCCTGGCCCCTCCATCCAGAAAACCTATGACCTCACCCGCTACCTGGAGCACCAACTCCGCAGCTTGGCTGGGACCTATTGAGTATCCAGCGTAGGAATCTGGGAGTTGGGGAGGAGTGAGGAGTTGGGGAAAGACAGTCCTAACCGTGGAGGGTTCTGGTAAATGATGGGGTGAGGAGGGGCTCTTTGGCTCCCACCAGTCCCCCTGTCTGGTCTAT
+
BCBCCFFFCFFFGGGGGGGGGGHHGGGGGGHHGGGGGGHHHHGHGGHHHHHHHHHHHGHGHHHHHHHHHHHGGEEGHHHHFHHHHHHHGHHHGGGGGHHHGHHGGGHHGHHHHHHHHHHHHHHHGGDGG>FGFHHHH0FFGHHGGACGCFHHFHHCDHHHHGGEFHHGGFGHHHHGHHHGGGGGGGGDFFGGGGGGGGGGGGGGGFFFFFFDFFFFFFFFFFFFFFFFFFFFFFFFFFFFFFFFFFFFFFF
@M05620:37:000000000-D9766:1:1101:3835:16126 1:N:0:3
ACCACACCTTCTACAATGAGCTGCGTGTGGCTCCCGAGGAGCACCCCGTGCTGCTGACCGAGGCCCCCCTGAACCCCAAGGCCAACCGCGAGAAGATGACCCAGGTGAGTGGCCCGCTACCTCTTCTGGTGGCCGCCTCCCTCCTTCCTGGCCTCCCGGAGCTGCGCCCTTTCTCACTGGTTCTCTCTTCTGCCGTTTTCCGTAGGACTCTCTTCTCTGACCTGAGTCTCCTTTGGAACTCTGCAGGTTCT
+
ABBBBBBBFFFFGGGGGGGGGGHHGEGGHGGHHGGGCEGEFHHHHGGGAGGGHHHHHFHGGGGGGGGGGGGHHHHGGGGHGHHHHGGGGGGGGGHGHHHHHHEHGHHHHHHGGHHGGGGGHHHHHHHHHHHGHHGGGGGHGHHGHGGGGGGGGGGGGGGGGGGGGGFFFFFFFFFFFFFFFFFFFFFFFFFFFFFFFFFFFFFFFFFFFFBFFFFFFFFFFFFFFFFFFFFFFFFFFFFFFFFFFFFFFFF
@M05620:37:000000000-D9766:1:1101:5484:16128 1:N:0:3
AGTGCCAGCTCTCAATCGCACAGGGGACCCAGGGCCTGGCCCCTCCATCCAGAAAACCTATGACCTCACCCGCTACCTGGCGCACCCCCTCCGCAGCTTGGCTGGGACCTATGTGAGTATCCAGCGTAGGAATCTGGGAGTTGGGGAGGCGTGAGGAGTTGGGGAAAGACAGTCCTAACCGTGGAGGGTTCTGGTAAATGATGGGGTGAGGAGGGGCTCTTTGGCTCCCACCAGTCCCCCTGTCTGGTCTA
+
>A>3>DDFAFFFG4FGGFEAEFHGGA2EFGHH2BEEFFHHHHGHGGFGHFHHHFHFGGHEDFHHHBFHHHHEE>>EHG3F1>EFEG//>EFAEECE<GFGGHHGGGHHGHFHHHHBHHHHHHHHHGG/AE?FGHHHHH<FGHHHGG.DG.AFG.CH0CGHHHGGA.:C/C/CFGGGFFGGGGGGAEGFDFFFFFFFFFFFFFFFFFFFFFFFFFFFFFFFFFFFFFFFFFFFFFFFFFFFFFFFFFFFFFF
@M05620:37:000000000-D9766:1:1101:9607:16148 1:N:0:3
AGTGCCAGCTCTCAATCGCACAGGGGACCCAGGGCCTGGCCCCTCCATCCAGAAAACCTATGACCTCACCCGCTACCTGGAGCACCAACTCCGCAGCTTGGCTGGGACCTATGTGAGTATCCAGCGTAGGAATCTGGGAGTTGGGGAGGAGTGAGGAGTTGGGGAAAGACAGTCCTAACCGTGGAGGGTTCTGGTAAATGATGGGGTGAGGAGGGGCTCTTTGGCTCCCACCAGTCCCCCTGTCTGGTCTA
+
ABA?AFFFBFFFGGGGGGFFGGHHGGDGGGHHFGGGGGHHHHGHGGHGHHHHHHGFGGHGFHHHHHHHHHHGF>EGHFFH2FHHFHG1EFFFEFGGGHGHGHHGGGHHGHHHHHHHHHHHHHHHHGGFGGHHHHHHHHHGGHHHGGGGGGGHHHHHHGHHHHGGGGHHGHEHHHHHHHHHGGGGGGGGGGGGGGGGGGGGGGGGGGFFFFFFFFFFFFFFFFFFFFFFFFFFFFFFFFFFFFFFFFFFFFF
@M05620:37:000000000-D9766:1:1101:9402:16222 1:N:0:3
AGTGCCAGCTCTCAATCGCACAGGGGACCCAGGGCCTGGCCCCTCCATCCAGAAAACCTATGACCTCACCCGCTACCTGGAGCACCAACTCCGCAGCTTGGCTGGGACCTATGTGAGTATCCAGCGTAGGAATCTGGGAGTTGGGGAGGAGTGAGGAGTTGGGGAAAGACAGTCCTAACCGTGGAGGGTTCTGGTAAATGATGGGGTGAGGAGGGGCTCTTTGGCTCCCACCAGTCCCCCTGTCTGGTCTA
+
ABAAAFFFCFFFGGGGGGGGGGHHGGEGGGHHFGGGGGHHHHGHGGHHHHHHHFHHHGHHHHHHHHHHHHHGGEFGHHHHFHHHHHG1EHHHGGGGGHHHGHHGGGHHGHHHHHHHHHHHHHHHHGGGG?GFHHHHHHHGGHHHGGGGGGGHHHHHGGHHHHGGGGHHGHFHHHHHHHHHGGGGGGGGGGGGGGGGGGGGGGGGGGFFFFFFFFFFFFFFFFFFFFFFFFFFFFFFFFFFFFFFFFFFFF/
@M05620:37:000000000-D9766:1:1101:9054:16241 1:N:0:3
AGTGCCAGCTCTCAATCGCACAGGGGACCCAGGGCCTGGCCCCTCCATCCAGAAAACCTATGACCTCACCCGCTACCTGGAGCACCAACTCCGCAGCTTGGCTGGGACCTATGTGAGTATCCAGCGTAGGAATCTGGGAGTTGGGGAGGAGTGAGGAGTTGGGGAAAGACAGTCCTAACCGTGGAGGGTTCTGGTAAATGATGGGGTGAGGAGGGGCTCTTTGGCTCCCACCAGTCCCCCTGTCTGGTCTA
+
>AABCFFFCFFFGGGGGGGGGGHHGGGGGGGHGGGGGGHHHHGHGGFGHHGHHGHHHGHHHHHHHHHHHHHGGGGGHHHHHHHHGHHHGGHHGGGGGHHHGHHGGGHHGHHHHHHHHGHHHHHHHGFGGGHHHHHHHHHGGHHHGGGGDGGHHHHHHGHHHHGGGGHHHHHHHHHHHHHHGGGGGGGGFGGGGGGFGGGGGGGGGGFFFFFFFFFFFFFFFFFFFFFFFFFFFFFFFFFFFFFFFFFFFFB
@M05620:37:000000000-D9766:1:1101:27171:16264 1:N:0:3
GAGGCTGCTTTGGAAGAAACTCATAGATTACTGCAACAGTTCACCCTGGACCTGGAAAAGTTTCTTGCCTGGATTACAGAAGCTGAAACAACTGCCAATGCTAATACACAATGAAACCTGCAAGTAAAACCCTACAGAAGTAACCAAGCTAGGAAAACAAGGGATGAAATAATGGCAATGAATTCAGTCATATTCGCTCTAGCCCCGTTCTGTACCCAATATAAGAATTATCATCCTTTGACATCCCAACC
+
AAAA>>FAFBDFGBBFEG4AGCGFFHAG65BFDGB4F2BDDFDGGGFBEABB2BG23DFHBFHHHGFFF5A1BDFB3BB5BCF3FF3EF31?B3B333@B3B4B444333133B333131B23@34BB43?/0B0B3BG34B4433?0/23202B2B?FC2///2/2>222@22@00<?11111<111<1111>>0..<.111>>A-<</.=00<0<0./0:000::;0000;;00<00:009B0/:9/..
@M05620:37:000000000-D9766:1:1101:18014:16272 1:N:0:3
ACCACACCTTCTACAATGAGCTGCGTGTGGCTCCCGAGGAGCACCCCGTGCTGCTGACCGAGGCCCCCCTGAACCCCAAGGCCAACCGCGAGAAGATGACCCAGGTGAGTGGCCCGCTACCTCTTCTGGTGGCCGCCTCCCTCCTTCCTGGCCTCCCGGAGCTGCGCCCTTTCTCACTGGTTCTCTCTTCTGCCGTTTTCCGTAGGACTCTCTTCTCTGACCTGCGTCTCCTTTGGAACTCTGCAGGTTCT
+
AABAAABBFFFFGGGGGGGGGGHGGEFBAEHHHGGGEEGGGHGGHGGGEEEFFHHHHHHEFFGGGFFGGGFGHHHGGGGHGHHHHGGGGG/>CDFC?DHGHHEHGCG1FFHGGHGDGGGGHHHHHHHHHHHGGHGDGGGHGHHGHGGGGGGGGGGGGGG-9;FFGGFFFFFFFFFFFFFFBFFFFFFFFFBFFFFADFFFFFF.DFFFFFFFFF9FFFFFFFFF.@DFDFFFFFB//BFBBFFFFFFFFFF
@M05620:37:000000000-D9766:1:1101:10863:16280 1:N:0:3
AGTGCCAGCTCTCAATCGCACAGGGGACCCAGGGCCTGGCCCCTCCATCCAGAAAACCTATGACCTCACCCGCTACCTGGAGCACCAACTCCGCAGCTTGGCTGGGACCTATGTGAGTATCCAGCGTAGGAATCTGGGAGTTGGGGAGGAGTGAGGAGTTGGGGAAAGACAGTCCTAACCGTGGAGGGTTCTGGTAAATGATGGGGTGAGGAGGGGCTCTTTGGCTCCCACCAGTCCCCCTGTCTGGTCTA
+
BBBCCFFFCFFFGGGGGGGGGGHHGGGGGGHHDGGGGGHHHHGHGGHGHHHHHHHHHGHHHHHHHHHHHHHGGEGGHGHHCGHHHHF1EGHHGGGGGHHHGHHGGGHHGHHHHHHHHHHHHHHHHGGGGGHHHHHHHHHGGHHHGGGGGGGHHHHHHGHHHHGGGGHHHHHHHHHHHHHHGGGGGGGGGGGGGGGGGGGGGGGGGGDFFFFFFFFFFFFFFFFFFFFFFFFFFFFFFFFFFFFFFFFFFFF
@M05620:37:000000000-D9766:1:1101:15909:16283 1:N:0:3
AGTGCCAGCTCTCAATCGCACAGGGGACCCAGGGCCTGGCCCCTCCATCCAGAAAACCTATGACCTCACCCGCTACCTGGAGCACCAACTCCGCAGCTTGGCTGGGACCTATGTGAGTATCCAGCGTAGGAATCTGGGAGTTGGGGAGGAGTGAGGAGTTGGGGAAAGACAGTCCTAACCGTGGAGGGTTCTGGTAAATGATGGGGTGAGGAGGGGCTCTTTGGCTCCCACCAGTCCCCCTGTCTGGTCTA
+
AABBCFFFCFFFGGGGGGGGGGHHGGGGGGHHGGGGFGHHHHGHGGHHHHHHHHHHHGHGHHFHHHHFHHHGGGGGHHHHHHHHHHHHGHHHGGGGGHHHGHHGGGHHGHHHHHHHHHHHHHHHHGGGGGHHHHHHHHHGGHHHGGGGGGGHHHHHHGHHHHGGGGHHHHHHHHHHHHHHGGGGGGGGFGGGGGGGGGGGGGGGGGFFFFFFFFFFFFFFFFFFFFFFFFFFFFFFFFFFFFFFFFFFFFF
@M05620:37:000000000-D9766:1:1101:19171:16306 1:N:0:3
AGTGCCAGCTCTCAATCGCACAGGGGACCCAGGGCCTGGCCCCTCCATCCAGAAAACCTATGACCTCACCCGCTACCTGGAGCACCAACTCCGCAGCTTGGCTGGGACCTATGTGAGTATCCAGCGTAGGAATCTGGGAGTTGGGGAGGAGTGAGGAGTTGGGGAAAGACAGTCCTAACCGTGGAGGGTTCTGGTAAATGATGGGGTGAGGAGGGGCTCTTTGGCTCCCACCAGTCCCCCTGTCTGGTCTA
+
AAABBFFFBFFFGGGGGGGGGGHHGGGGGGHHGGGGGEHHHHGHGGHHHHGFHHHHHGGHHHGHHHHHHHHGGGGGHGHHHHHHFHHHGHHHGGGGGHHHGHHGGGHHGHHHHHHHHHHHHHHHHGGGGGHHGHFHHHHGGHHHGGGGGGGHGHHEHGHHHHGGGGHFHHHHHHHHGHHHGGGGGGGGAFGGGGGGGGGGGGGGGGFFFFFFFFFFFFFFFFFFFFFFFFFFFFFFFFFFFFFFFFFFFFF
@M05620:37:000000000-D9766:1:1101:6627:16321 1:N:0:3
AGTGCCAGCTCTCAATCGCACAGGGGACCCAGGGCCTGGCCCCTCCATCCAGAAAACCTATGACCTCACCCGCTACCTGGAGCACCAACTCCGCAGCTTGGCTGGGACCTATGTGAGTATCCAGCGTAGGAATCTGGGAGTTGGGGAGGAGTGAGGAGTTGGGGAAAGACAGTCCTAACCGTGGAGGGTTCTGGTAAATGATGGGGTGAGGAGGGGCTCTTTGGCTCCCACCAGTCCCCCTGTCTGGTCTA
+
BAABCFFFCFFFGGGGGGGGGGHHGGGGGGHHGGGGGGHGHHGHGGHGHGHHHHHHHGHHHHHHHHHGHHHGGGGGHGHHGHHHHGGHGHGHGGGGGHHHGHHGGGHHGHHHHHHHHHHHHHHHHGGAD/FGHHHHHHHGGHHHGGFGGAGGHFHHEGHHHFGGGGGHHFGHHHGHHHHHGGGGGGGGGGGGGGGGGGGGGGGGGGFFFFFFFFFFFFFFFFFFFFFFFFFFFFFFFFFFFFFFFFFFFFF
@M05620:37:000000000-D9766:1:1101:2233:16335 1:N:0:3
AGTGCCAGCTCTCCATCGCACAGGGGACCCAGGGCCTGGCCCCTCCATCCAGAAAACCTATGACCTCACCCGCTACCTGGAGCACCCACTCCGCAGCTTGGCTGGGACCTATGTGAGTATCCAGCGTAGGAATCTGGGAGTTGGGGAGGAGTGAGGAGTTGGGGAAAGACAGTCCTAACCGTGGAGGGTTCTGGTAAATGATGGGGTGAGGAGGGGCTCTTTGGCTCCCACCAGTCCCCCTGTCTGGTCTA
+
>A>3>DFFBFFFG4BGGGGGGGHGGA2E?EFH2EEGGGHHHHGHGGHFDAGGGHHAFEHH5BFGHGHHHHF0E>EEHH3F2BFGGH1?EBFEEFCG>GBFFHFGGGHHGHGHHHH2BFGHHHBGHGDCBD1@GHHHHH0FEHHHCG.@C.<GH0DGC<CHFFCC:ACF/C/:CGFHFGFGGGGGCEGGAFGGGGGGGGGGFGGGGD:@EFFF.D=BBBFFFFFFFFFFFFFFEFFFFFFFBFFFFFFFFFB
@M05620:37:000000000-D9766:1:1101:16772:16378 1:N:0:3
AGTGCCAGCTCTCAATCGCACAGGGGACCCAGGGCCTGGCCCCTCCATCCAGAAAACCTATGACCTCACCCGCTACCTGGAGCACCAACTCCGCAGCTTGGCTGGGACCTATGTGAGTATCCAGCGTAGGAATCTGGGAGTTGGGGAGGAGTGAGGAGTTGGGGAAAGACAGTCCTAACCGTGGAGGGTTCTGGTAAATGATGGGGTGAGGAGGGGCTCTTTGGCTCCCACCAGTCCCCCTGTCTGGTCTA
+
BCAACFFFDFFFGGGGGGGGGGHGGGGGGGHHGGGGGGHHHHGHGGHHHHHHHHHHHGHHGHHHHHHHHHHGGGGGHHHHHHHHHHHHGHHHGGGGGHHHGHHGGGHHGHHHHHHHHGHHHHHHHGGGGGHHHHHHHHHGGHHHGGGGGGGHHHHHHGHHHHGGGGHHHHHHHHHHHHHHGGGGGGGGFGGGHGGGHHGGGHGGGGFFFFFFFFFFFFFFFFFFFFFFFFFFFFFFFFFFFFFFHHFFFFF
@M05620:37:000000000-D9766:1:1101:6629:16379 1:N:0:3
AGTCCCAGCTCTCCATCGCACAGGGGTCCCAGTGCCTGGCCCCTCCATCCAGAAAACCTATGACCGCACCCCCCACCTCGCGCACCCCCTCCGCAGCTTGGCTGGGACCTATGTGCGTATCCCGCGTCGGCCTCTGTGCGTTGGGGCGGCGTGCGGCGTTGGGGCCCGCCCGTCCTAACCGTGGCGGGTTCTGGTAAATGATGGGGTGAGGAGGGGCTCTTTGGCTCCCACCAGTCCCCCTGTCTGGTCTA
+
>>>1>B1@BCFFGGG11AA1AAFBF00B001B1BB11BFG0FEABE0DF01B10B0BBF11BAGG/A>EE//>//?E00?>>>E>EE/EEG//?</<B1?CGBFCGHHGH1FFHGB/FAEHH1.<@C-AC-.;CFG0;:.;EC.9?A-;@@@-A@@;@@@@?@@---9@@-@@BFF//;A9BA@;@-9@EFFFFF99BFF/BFFFFA=-AF/?B@@@@FFFFFFFFFFF-;B9FFFFFFF@FFFEFFFFFF
@M05620:37:000000000-D9766:1:1101:16115:16397 1:N:0:3
GAGGCTGCTTTGGAAGAGCCCCCTTCAGAACTGCACTCACATTACTCGACCTCGTATGCCGTCTTCTGCTGGCTAAAAGAAGCAACAACACCTCCACTTGCGACAGGCTGCTCCACGTACTGAACGGCTACTAGCCGCCTCCCCGGGCGTCCCAGCGATGCTGCAACAATGGCAAGTAAGTCAGGCGTTTCCGCTTTAGCAATATTGTGGATCCGATTGACCAATTCGCATCATTAGAACTTGTAACTGAC
+
A@AAAAFAFFFFGF1BGBBGAAE0AB1D3DGH1B111BA11DA1DA1B//ABFBBEFFD1ABAAF2FDDF1B/01BBF1FHBB10>0>?/??00?0B11B1//>/>?FGGEFB110?/<//2B1BB?<C/@1110<?B//AC//>C---AC-<<<<@-;..;GG:B;.;09BF/9E0;CFFG0CFB-:A-BGGG..-;BBF/////;/;?99/9--9-9B/;/-9F9-----B:B///:9///B//;//9/
@M05620:37:000000000-D9766:1:1101:18646:16399 1:N:0:3
AGTGCCAGCTCTCAATCGCACAGGGGACCCAGGGCCTGGCCCCTCCATCCAGAAAACCTATGACCTCACCCGCTACCTGGAGCACCAACTCCGCAGCTTGGCTGGGACCTATGTGAGTATCCAGCGTAGGAATCTGGGAGTTGGGGAGGAGTGAGGAGTTGGGGAAAGACAGTCCTAACCGTGGAGGGTTCTGGTAAATGATGGGGTGAGGAGGGGCTCTTTGGCTCCCACCAGTCCCCCTGTCTGGTCTA
+
BBABBFFFBFFFGGGGGGGGGGHGGEGFGGHHGEGGGGHHHHGHGGHHHHHHHHHCFEHHGGGHHFGHHHGGGEEGHHHH?GHHHH1FFHHHGGGGGHHHGHHGGGHHGHHHHHHHHHHHHHHHHGGGGGHHHHHHHH<FGHHHGGEGGGGHHGHHHGHHGHGGGDGHBHHHHHHHHHHHGGGGGGGGGGGGGGGGGGGGGGGGGGFFFFFFFFFFFFFFFFFFFFFFFFFFFFFFFFFFFFFFFFFFFFF
@M05620:37:000000000-D9766:1:1101:8477:16438 1:N:0:3
AGTGCCAGCTCTCAATCGCACAGGGGACCCAGGGCCTGGCCCCTCCATCCAGAAAACCTATGACCTCACCCGCTACCTGGAGCACCAACTCCGCAGCTTGGCTGGGACCTATGTGAGTATCCAGCGTAGGAATCTGGGAGTTGGGGAGGAGTGAGGAGTTGGGGAAAGACAGTCCTAACCGTGGAGGGTTCTGGTAAATGATGGGGTGAGGAGGGGCTCTTTGGCTCCCACCAGTCCCCCTGTCTGGTCTA
+
ABAAAFFFCFFFGGGGGGGFFGHHGGGGGGHHGFGGGFHHHHGHGGHHHHHHHHHHHGHHHHHHHFHHHHHGG>EFHHHH2FGHHHG1EGHHGGGGFHHHGHHGGGHHGHHHHHHHHHHHHHHHHGGGGGHHHHHHHHHGGHHHGGGGGDGHHHHHHGHHHHGGGGFHHHHHHHHHHHHHGGGGFGGGGGGGGGGGGGGGGGGGGGFFFFFFFFFFFFFFFFFFFFFFFFFFFFFFFFFFFFFFFFFFFFF
@M05620:37:000000000-D9766:1:1101:20621:16454 1:N:0:3
AGTGCCAGCTCTCAATCGCACAGGGGACCCAGGGCCTGGCCCCTCCATCCAGAAAACCTATGACCTCACCCGCTACCTGGAGCACCAACTCCGCAGCTTGGCTGGGACCTATGTGAGTATCCAGCGTAGGAATCTGGGAGTTGGGGAGGAGTGAGGAGTTGGGGAAAGACAGTCCTAACCGTGGAGGGTTCTGGTAAATGATGGGGTGAGGAGGGGCTCTTTGGCTCCCACCAGTCCCCCTGTCTGGTCTA
+
11>AAFFFAFFBBGGGG1FGAECF0EEGGG0FFAG?E/AFHFGHAEHHHHHFHHHHHGHHHHHFGHHFGGHGGFGGHHHGHHGFH/GHGHHHGFGGGFHHGGHGCEHHEFHHHHHHHHHHHHHHHGGGGGHHHHHHHHHGCHHHGGGGGGGHHHHHHGHHHHGGGGHHHHHHHHHHHGHHGEGGGGGGCFFGGGGGGGGGGFGGGGF@FFFFFF@@@@FFFFFFFFFEFFFFFFFFFFFF@FFFFFFFFFF
@M05620:37:000000000-D9766:1:1101:10160:16460 1:N:0:3
AGTGCCAGCTCTCAATCGCACAGGGGACCCAGGGCCTGGCCCCTCCATCCAGAAAACCTATGACCTCACCCGCTACCTGGAGCACCAACTCCGCAGCTTGGCTGGGACCTATGTGAGTATCCAGCGTAGGAATCTGGGAGTTGGGGAGGAGTGAGGAGTTGGGGAAAGACAGTCCTAACCGTGGAGGGTTCTGGTAAATGATGGGGTGAGGAGGGGCTCTTTGGCTCCCACCAGTCCCCCTGTCTGGTCTA
+
AAA3AFFFBFFFGEGGGGFFGGHHGGGGGGHHFGGGGGHHHHGHGGHHHHHHHHHHHGHHGGHHHHHHHHHGE>FGHGFGBFHHHHA1EGHHGGGGGHHHGHHGGGHHGHHHHHHHHHHHHHHHHGGGGGHHHHHHHHHGGHHHGGGGGGGHHHHHHGHHHGGGGGHHHHHHHHHHHHHGGGGGGGGGEFFGGGGGGGGGGGGGGGFFFFFFFFFFFFFFFFFFFFFFFFFFFFFFFFFFFFFFFFFFFFF
@M05620:37:000000000-D9766:1:1101:14815:16468 1:N:0:3
AGTGCCAGCTCTCAATCGCACAGGGGACCCAGGGCCTGGCCCCTCCATCCAGAAAACCTATGACCTCACCCGCTACCTGGAGCACCAACTCCGCAGCTTGGCTGGGACCTATGTGAGTATCCAGCGTAGGAATCTGGGAGTTGGGGAGGAGTGAGGAGTTGGGGAAAGACAGTCCTAACCGTGGAGGGTTCTGGTAAATGATGGGGTGAGGAGGGGCTCTTTGGCTCCCACCAGTCCCCCTGTCTGGTCTA
+
CCBCCFFFCFFFGGGGGGGGGGHHGGGGGGHHGGGGGGHHHHGHG1GHHHHHHHHHHGHHHHHHHHHHHHHGGGGGHHHHHHHHHHHHGHHHGGGGGHHHGHHGGGHHGHHHHHHHHHHHHHHHHGGGGGHHHHHHHHHGGHHHGGGGGGGHHHHHHGHHHHGGGGHHHHHHHHHHHHGHGGGGGGGGEFGGGGFFGGGGGGGGGGFFFFFFFFFFFFFFFFFFFFFFFFFFFFFFFFFFFFFFFFFFFFF
@M05620:37:000000000-D9766:1:1101:18138:16468 1:N:0:3
AGTGCCAGCTCTCAATCGCACAGGGGACCCAGGGCCTGGCCCCTCCATCCAGAAAACCTATGACCTCACCCGCTACCTGGAGCACCAACTCCGCAGCTTGGCTGGGACCTATGTGAGTATCCAGCGTAGGAATCTGGGAGTTGGGGAGGAGTGAGGAGTTGGGGAAAGACAGTCCTAACCGTGGAGGGTTCTGGTAAATGATGGGGTGAGGAGGGGCTCTTTGGCTCCCACCAGTCCCCCTGTCTGGTCTA
+
AA>>AFF1>FFFGGGGFG11EAHCGEEEGFHHG0EEEFHGGHGGGGH1DCHHGHHGHGH1BEGHHGHHHHHGGEFGHHHHFGHHHHHGGH1B?E?CEFFHGHHGFEHHGHGHHHHHH1GGHHHGHGBCGGGHHHHHGHHGEHHH@CFCGGGHHHHHHG//=GGGGGHHHHHHHHHHHHHH@GGGGGGG9CGGGGGFGGGGGGGB9BB@FFFFFF@?@@FFFFFFFFFEEBFFFFFFFF-A?EBFFFFFFFF
@M05620:37:000000000-D9766:1:1101:22405:16472 1:N:0:3
AGTGCCAGCTCTCAATCGCACAGGGGACCCAGGGCCTGGCCCCTCCATCCAGAAAACCTATGACCTCACCCGCTACCTGGAGCACCAACTCCGCAGCTTGGCTGGGACCTATGTGAGTATCCAGCGTAGGAATCTGGGAGTTGGGGAGGAGTGAGGAGTTGGGGAAAGACAGTCCTAACCGTGGAGGGTTCTGGTAAATGATGGGGTGAGGAGGGGCTCTTTGGCTCCCACCAGTCCCCCTGTCTGGTCTA
+
A1AAAFFFAFFFGFGGGGGGGGFHFGGEEGHHGGGGGGHHHHGGGGHHHHHHHHGHHGHFHGEHHHHHHHFEGGGGHHHHHHHHHHFHFHGHEECGGHHE<01FEC0F/FHFDGHHHFGHHHEHHGCECG1F<1?<FF<F<GHHGGFCGGCGHHFHFCH/D<CCGGHHFHHFHHFGFFFHGEE@?EGG;;FGGGFFGG0FGGGGGGB@EF?FBB?@@@FFFFF/BFF-EFFBAFFBFFFB@FFFFFFFFFF
@M05620:37:000000000-D9766:1:1101:11953:16522 1:N:0:3
AGTGCCAGCTCTCAATCGCACAGGGGACCCAGGGCCTGGCCCCTCCATCCAGAAAACCTATGACCTCACCCGCTACCTGGAGCACCAACTCCGCAGCTTGGCTGGGACCTATGTGAGTATCCAGCGTAGGAATCTGGGAGTTGGGGAGGAGTGAGGAGTTGGGGAAAGACAGTCCTAACCGTGGAGGGTTCTGGTAAATGATGGGGTGAGGAGGGGCTCTTTGGCTCCCACCAGTCCCCCTGTCTGGTCTA
+
CBBCCFFFCFFFGGGGGGGGGGHHGGGGGGHHGGGGGGHHHHGHGGHHHHHHGHHHHGHHHHHHHHHGHHHGGGGGHHHHHHHHHHHHGHHHGGGGGHHHGHHGGGHHGHHHHHHHHHHHHHHHHGGGGFHHHHHHHHHFGHHHGGGGGGGHHHHHHGHHHHGGGGHHHHFHHHHHHHHHGGGGGGGGGGGGGGGGGGGGGGGGGGFFFFFFFFFFFFFFFFFFFFFFFFFFFFFFFFFFFFFFFFFFFF0
@M05620:37:000000000-D9766:1:1101:22303:16524 1:N:0:3
AGTGCCAGCTCTCAATCGCACAGGGGACCCAGGGCCTGGCCCCTCCATCCAGAAAACCTATGACCTCACCCGCTACCTGGAGCACCAACTCCGCAGCTTGGCTGGGACCTATGTGAGTATCCAGCGTAGGAATCTGGGAGTTGGGGAGGAGTGAGGAGTTGGGGAAAGACAGTCCTAACCGTGGAGGGTTCTGGTAAATGATGGGGTGAGGAGGGGCTCTTTGGCTCCCACCAGTCCCCCTGTCTGGTCTA
+
AAAABFFCAFFFGGGGGGFAEGHGGGGFGGHHGAFGFGHHHHGHGGHBGHHHHHHHHGHBGHHHHHHHHHGGGGGGHHHHHHHHHHHHGHDHEGGGGHHHGH3?EGHFGHHHHHDHHFHHHHHHHGCGGGHHHHHHHHHEGHHHGGGGGGGHHFHHHGHFH/DGGGHHHHHHHHHHHHHHGDFGDGGGCFFGGGGGGGGGGGGBEGFFFFFFFFAFFFFFFFFF/FFFFFFFFFFFFFFFFFFFFFFFFFF
@M05620:37:000000000-D9766:1:1101:14883:16536 1:N:0:3
AGTGCCAGCTCTCAATCGCACAGGGGACCCAGGGCCTGGTCCCTCCATCCAGAAAACCTATGACCTCACCCGCTACCTGGAGCACCAACTCCGCAGCTTGGCTGGGACCTATGTGAGTATCCAGCGTAGGAATCTGGGAGTTGGGGAGGAGTGAGGAGTTGGGGAAAGACAGTCCTAACCGTGGAGGGTTCTGGTAAATGATGGGGTGAGGAGGGGCTCTTTGGCTCCCACCAGTCCCCCTGTCTGGTCTA
+
CCCCCFFFCFFFGGGGGGGGGGHHGGGGGGHHGGGGGGHHHHHHHGHGHHHHHGHHHGHHHHHHHHHHHHHGGGGGHHHHHHHHHHHHGHHHGGGGGHHHGHHGGGHHGHHHHHHHHHHHHHHHHGGGGGHHHHHHHHHGGHHHGGGGGGGHHHHHHGHHHHGGGGHHHHHHHHHHHHHHGGGGGGGGGGGGGGFGGGGGGGGGGGGFFFFFFFFFFFFFFFFFFFFFFFFFFFFFFFFFFFFFFFFFFFF
@M05620:37:000000000-D9766:1:1101:14074:16546 1:N:0:3
AGTGCCAGCTCTCAATCGCACAGGGGACCCAGGGCCTGGCCCCTCCATCCAGAAAACCTATGACCTCACCCGCTACCTGGAGCACCAACTCCGCAGCTTGGCTGGGACCTATGTGAGTATCCAGCGTAGGAATCTGGGAGTTGGGGAGGAGTGAGGAGTTGGGGAAAGACAGTCCTAACCGTGGAGGGTTCTGGTAAATGATGGGGTGAGGAGGGGCTCTTTGGCTCCCACCAGTCCCCCTGTCTGGTCTA
+
ABABBFFCAFFFGGGGGGGGGGGHGGGGGGHHGEGGGFHGHHGHGGHHHHHHHGHHHGHHHHGHHHHHHHHGGGGGHGHHGHHHHHHHGHHHGGGGGHHHGHHGGGHHGHHHHHHHHHHHHHHHHGGGGGHHHHHHHHHGGHHHGGGGGGGHHHHHHGHHHHGGGGHHHHHHHHHHHHHHGGGGGGGGGGGGGGGGGGGGGGGGGGFFFFFFFFFFFFFFFFFFFFFFFFFFFFFFFFFFFFFFFFFFFFF
@M05620:37:000000000-D9766:1:1101:11397:16550 1:N:0:3
ACCACACCTTCTACAATGAGCTGCGTGTGGCTCCCGAGGAGCACCCCGTGCTGCTGACCGAGGCCCCCCTGAACCCCAAGGCCAACCGCGAGAAGATGACCCAGGTGAGTGGCCCGCTACCTCTTCTGGTGGCCGCCTCCCTCCTTCCTGGCCTCCCGGAGCTGCGCCCTTTCTCACTGGTTCTCTCTTCTGCCGTTTTCCGTAGGACTCTCTTCTCTGACCTGAGTCTCCTTTGGAACTCTGCAGGTTCT
+
BBBBBBBBFFFFGGGGDFGFGGHHGEEAG2GHFFGAEEFGGHHHHGGGEEFGGHGHHHGGCGEGGFGGGGEFHFHGGGGHEFHHHGEEGCBDGFHG222<FF/GAGHBFFFEEFA@D@DCHFGB0<GHF0<EAH@@DD;GFHBD/B;B0;CFGFFEEG--BDFBFABB=BFFF/F/BFFBFFFFFFFFFF/BB/@DDFEBFDBFDFFFFBBFF/BFFFB/99BF/B/;F/FBFFFB/BFFFFFF/FAFFBB
@M05620:37:000000000-D9766:1:1101:5016:16561 1:N:0:3
AGTGCCAGCTCTCAATCGCACAGGGGACCCAGGGCCTGGCCCCTCCATCCAGAAAACCTATGACCTCACCCGCTACCTGGAGCACCAACTCCGCAGCTTGGCTGGGACCTATGTGAGTATCCAGCGTAGGAATCTGGGAGTTGGGGAGGAGTGAGGAGTTGGGGAAAGACAGTCCTAACCGTGGAGGGTTCTGGTAAATGATGGGGTGAGGAGGGGCTCTTTGGCTCCCACCAGTCCCCCTGTCTGGTCTA
+
>>>>ABFFAFFF44BFFFFFEABCAEEEGEGHGFGEAAFFGHGHGGGFHFGGHGHGBECFGGHHHGFGHGHEEEEFHHG1FGB?FG?FEFHHGE@@EFGHGHFEE/FA?GFFGHD33BGGHFGHF?EA//<2@FFFBFHG?FDFCCGC@AEG.0<<GDCGHECFG.GFGFB/::CGGB:FBE.?EE.:CFFBFB9;CFFGG0;0CE.-..AFFFFFFF?/BBBFB9BEABFFF;:B9/EF9ABFBBFBFB/
@M05620:37:000000000-D9766:1:1101:16445:16564 1:N:0:3
GAGGCTGCTTTGGAAGAAACTGACAAGCCAGGGACAAAAGATCGGAAGAGCACACGTCTGAACTCCAGTCACATTACTCGATCTCGTATGCCGTCTTCTGCTTGAAAAAAAAAAAAAAAAAAAAAGAGATAGCACCCACAAGCACCGAAGCCTCCATAAATCACCTCCTAGAATAATTTAGTACTAAGTATAGATAACCTAGAAAATAGTCATAATTACGACTAAAGATATGGTAGAGAGAACAGAAATGT
+
AAABBAFBFFFFGGGGGGGGGGGHHFHHGHGGGDGGFF2GFFHHGGGGHHHHHHHGFGHGHHHFHHHHDGGHHHGFHHHGGG?FFHFGGHHHGEFHGHHHHHHHHHHHHGGG//<>///---<--..//000000........//.;----.//./0090000//0..9////////////////////////////////////9////9////:///.9..-//////////9////..//////////
@M05620:37:000000000-D9766:1:1101:15732:16606 1:N:0:3
AGTGCCAGCTCTCAATCGCACAGGGGACCCAGGGCCTGGCCCCTCCATCCAGAAAACCTATGACCTCACCCGCTACCTGGAGCACCAACTCCGCAGCTTGGCTGGGACCTATGTGAGTATCCAGCGTAGGAATCTGGGAGTTGGGGAGGAGTGAGGAGTTGGGGAAAGACAGTCCTAACCGTGGAGGGTTCTGGTAAATGATGGGGTGAGGAGGGGCTCTTTGGCTCCCACCAGTCCCCCTGTCTGGTCTA
+
BCABBFFFCFFFGGGGGGGGGGHGGGGGGGHHGGGGGGHHHHGHGGHHHHHHHHHGHGHHGHHHHHHHHHHGGFGGHHHHGHHHHHHHGHHHFGGGGHHHGHHGGGHHGHHHHHHHHHHHHHHHHGGGGGHHHHHHHHGGGHHHGGGGGGGHHHHHHGHHHHGGGGHHHHHHHHHHHHHHGGGGGGGGGGGGGGGGGGGGGGGGGGFFFFFFFFFFFFFFFFHFFFFFFFFFFFFFFFFFFFFFHFFFFFF
@M05620:37:000000000-D9766:1:1101:21366:16618 1:N:0:3
AGTGCCAGCTCTCAATCGCACAGGGGACCCAGGGCCTGGCCCCTCCATCCAGAAAACCTATGACCTCACCCGCTACCTGGAGCACCAACTCCGCAGCTTGGCTGGGACCTATGTGAGTATCCAGCGTAGGAATCTGGGAGTTGGGGAGGAGTGAGGAGTTGGGGAAAGACAGTCCTAACCGTGGAGGGTTCTGGTAAATGATGGGGTGAGGAGGGGCTCTTTGGCTCCCACCAGTCCCCCTGTCTGGTCTA
+
BBAABFBFBFFFGGGGGGGGGGHEGGGGGGHHEGGGGGHHHHGHGGGHHHHHHEFHHGHGHHFHHHHGHHHGGCEGHHHHHHHHHHHHGHHHGGGGGHHHGHFFGGHHGHHHHHHHHHHHHHGHHGCDCGHHHHHHHHHGGHHHGGGGGGGHHHHHGGHHHHGGGGHGHHHHHHHHHHHHGGGGGGGGGGGGGGGGGGGGGGGGGGFFFFFFFFFFFFFFFFFFFFFFFFFFFFFFFFFFFFFFFFFFFFB
@M05620:37:000000000-D9766:1:1101:13512:16628 1:N:0:3
AGTGCCAGCTCTCAATCGCACAGGGGACCCAGGGCCTGGCCCCTCCATCCAGAAAACCTATGACCTCACCCGCTACCTGGAGCACCAACTCCGCAGCTTGGCTGGGACCTATGTGAGTATCCAGCGTAGGAATCTGGGAGTTGGGGAGGAGTGAGGAGTTGGGGAAAGACAGTCCTAACCGTGGAGGGTTCTGGTAAATGATGGGGTGAGGAGGGGCTCTTTGGCTCCCACCAGTCCCCCTGTCTGGTCTA
+
3A>ABFFCAFCFFGGFGGFGEGFGDGGEEEHHGAEA2AFCEHGHGGFFEFHADB3FHGFEHHBHFHBGHHHGGE@EGHHFGHHC?FHHGFDGEGGGEBGHGH3F/<GHGFHHHHFHHDFHFHHHC<?CG?FHHH1GDCF<CGHHC?FGGGGHCGGC<<GCGH@DGGHHHHHHHGHHHHHG@FGGGGG?.CGGGGGGGGGGGFFBE?ABFFFFFF;@-9EFFFFB9/F.A.FDFFFFFBAD-9BFFFBBFFB
@M05620:37:000000000-D9766:1:1101:24937:16633 1:N:0:3
AGGGCCAGCTCTCCATCGAACAGGGTACCCAGGGCCTGGCCCCTCCAGCCAGAAACCCTATGACCTCACCCGCTACCTGGAGCACCCACTACGCAGCTTGGCCGGGACCTATGTGAGTATCCAGCGTAGGAATCTGGGCGTTGGGGCGGCGTGCGGAGTTGGGGACAGCCAGTCCTAACCGTGGAGGGTTCTGGTAAATGATGGGGTGAGGAGGGGCTCTTTGGCTCCCACCAGTCCCCCTGTCTGGTCTA
+
>A1>>>A1ABFFG1EFBEA1F0GEGBAABBBGB0B00BFGEGGHGGH1BBFGFGH0BEH0BABFGDBEGHF/>>>EHHBB0BBFGGE>EGF0>E/>/BBB>G1>>E@CGHHHHH2BD@GHFFDGHGC?<E?1FBFGFH/ACCCHGG.<C9;A@A@A-AB/BB=@--9A-A-9BFBFFFFF@BF@9EF@BFFFFFFFFFFFEFFFEFB@FFF/A9-@@@FFFFFFFFFFFFFFFFFFFFFF@FFFFFFFFFB
@M05620:37:000000000-D9766:1:1101:22234:16636 1:N:0:3
GAGGCTGCTTTGGACGAAACTGATAAACCAGGGAAACAAGATCGGAAGACCACACCTATGCACCTAGTCACGTTAATCGACATCGTAATCACTCCCCTGTTTTAAAAAAAAAAAAAACGAGAGTATTAAATCATTAGAGAGAAGCAGAACAAAAAATCACACCTTCGTACCAAGGTATCGTTATCAAACACAAACACCTATACCACAGATACAGCCAAACATCCACCTATGCCAATCTGAACACTCCAATC
+
>3AA3>BA@@B4F44AEF?FG5G5DD544BFBBFBB3FAFAG5BE22A13BB111A335B3ABB33BDA551BB21D5BB/1B3BB11?B@@B321?21BBB24BFE3EEE?///>/?//..-11111111111000000..//////////...-.;0/0/./0/.//.900..:000.;...0000;........./////:/;..//////:;..9..;/;//.;/:/9://9///////.//.////
@M05620:37:000000000-D9766:1:1101:24926:16648 1:N:0:3
AGTGCCAGCTCTCAATCGCACAGGGGACCCAGGGCCTGGCCCCTCCATCCAGAAAACCTATGACCTCACCCGCTACCTGGAGCACCAACTCCGCAGCTTGGCTGGGACCTATGTGAGTATCCAGCGTAGGAATCTGGGAGTTGGGGAGGAGTGAGGAGTTGGGGAAAGACAGTCCTAACCGTGGAGGGTTCTGGTAAATGATGGGGTGAGGAGGGGCTCTTTGGCTCCCACCAGTCCCCCTGTCTGGTCTA
+
CCCCCFFFCFFFGGGGGGGCFEGHFGGGGGHHGGGGGGHHHHGHGGGHHHGHHGHHHGHHHHHHHHHGGHHGGGGGHHHHHHHHHHHHGHHHGGGGGHHHGHHGGGHHGHHHHHGHHGHHHHHHHGEGGGHHHHHHHHHGEHHHGGGGGGGHHHHHHGHHHHGGGGGHHHHHHHHHHHHHGEEGGGGG;CFGGGFGGGGGGGGGGGFFFFFFFFFFFFFFFHHFFFFFFFFFFFFFFFFFFFFFHFFFBFF
@M05620:37:000000000-D9766:1:1101:16907:16655 1:N:0:3
AGTGCCAGCTCTCAATCGCACAGGGGACCCAGGGCCTGGCCCCTCCATCCAGAAAACCTATGACCTCACCCGCTACCTGGAGCACCAACTCCGCAGCTTGGCTGGGACCTATGTTGAGTATCCTGCGTAGGAATCTGGAAGTTGGGGAGGAGTGAGGAGTTGGGGAAAGACAGTCCTAACCGTGGAGGGTTCTGGTAAATGATGGGGTGAGGAGGGGCTCTTTGGCTCCCACCAGGCCCCCTGTCTGGTCT
+
>AAAADFFAFCFFGGGGFGFAEFGGGGEEEGCFFGGGEHFBGG1EGGHFHHGDGFHHGFHHHEHHHHFHF1EGGEGHGHHHHHEGHHHGGHHGGGG?FGF??3?/<0FEC11??FGH1B2BFG2B1<??//<@<?FG111?FFFHC@EDG..GC0<<<<GGDGG@GD.:/::CHF0CC:/GBDG-C.99CFFGB0;;C;CF9F09..99A9./ADB<B=E//9BBFFBE.BFDEF.99;@>@.999FB/9/
@M05620:37:000000000-D9766:1:1101:16914:16673 1:N:0:3
AGTGCCAGCTCTCACTCGCACAGGGGACCCAGGGCCTGGCCCCTCCATCCAGAAAACCTATGACCTCACCCGCTACCTGGAGCACCAACTCCGCAGCTTGGCTGGGACCTATGTTGAGTATCCAGCGTAGGAATCTGGGAGTTGGGGAGGAGTGAGGAGTTGGGGAAAGACAGTCCTAACCGTGGAGGGTTCTGGTAAATGATGGGGTGAGGAGGGGCTCTTTGGCTCCCACCAGTCCCCCTGTCTGGTCT
+
?AAAAFFFBFFFF4BBG2AAEE4FAEEEGEFEGAEEF2BFGHEHDGFG5FCFGFBGFEHHHBEHHGHHHHAEGGEEHHHBFGG1BFCHGHHHGG/EEGHFFG3?/?FFFHHHHHFDFCG2FHHBGBCDE>/F1CGGGGH?F?FGCCC.CG.CGH00<0</<=<:CGFEFHHHHFBGHHHGG@DGG.AD@9AFFBBC00BFGGFBB.ADBFFF/A9=BBBFFFFB/;FFFEFFFE:BFFFFF?.FFBFBFFB
@M05620:37:000000000-D9766:1:1101:12400:16696 1:N:0:3
AGTGCCAGCTCTCAATCGCACAGGGGACCCAGGGCCTGGCCCCTCCATCCAGAAAACCTATGACCTCACCCGCTACCTGGAGCACCAACTCCGCAGCTTGGCTGGGACCTATGTGAGTATCCAGCGTAGGAATCTGGGAGTTGGGGAGGAGTGAGGAGTTGGGGAAAGACAGTCCTAACCGTGGAGGGTTCTGGTAAATGATGGGGTGAGGAGGGGCTCTTTGGCTCCCACCAGTCCCCCTGTCTGGTCTA
+
AAAABFFFBFFFGGGGGGGGGGHHGGGGGGHHGGGGDGHHHHGHGGFHHGHHGFHHHGHHHHFHHHHHHHHGGFGGHHHHHHHHHHHHGHHHGGGGGHHHGHHGGGHHGHHHHHHHHHHHHHHHHGGGGGHHHHHHHGHGGGHHGGGGGGGHHHHHHGHHHHGGGGHHHHHHHHHHHHHHGGGGGGGGGGGGGGGGGGGGGGGGGGFFEFFFFFFFFFFFFFFFFFFFFFFFFFFFFFFFFFFFFFFFFFB
@M05620:37:000000000-D9766:1:1101:4126:16740 1:N:0:3
AGTTCCAGCTCTCCATCGCACAGGGGACCCAGTGCCTGGCCCCTCCATCCAGAAAACCTATGACCGCACCCGCTACCTGGCGCACCCCCTCCGCAGCTTGGCTGGGACCTATGTGAGTATCCAGCGTCGGAATCTGGGAGTTGGGGAGGCGTGCGGAGTTGGGGCCAGCCCGTCCTAAACGTGGAGGGTTCTGGTAAATGATGGGGTGAGGAGGGGCTCTTTGGCTCCCACAAGTCCCCCTGTCTGGTCTA
+
>>>3>BDFFFFFGGGGAAE2A2FFF2AAAAAFBBBADFGHFHGAEGGHG1AFFFFBBEEGBBFGH0>>EEE>>/>>GGBBB>?EEGE>>EGGGGEC<?GHGGHG/AGHGH2?GHG2@GDHHH1DGC///A->FHHHEH0<EG0C@@.::.;C@.B?-AAFFFGG.-.C.:.9BADFFB/99AEF.AD;AAFBBFFBFFFF9BFFFFFFF..9AD@ACDFFFFFFFFFFFFA...;FFFFFFFFFFFB/;F9
@M05620:37:000000000-D9766:1:1101:19159:16772 1:N:0:3
AGTGCCAGCTCTCAATCGCACAGGGGACCCAGGGCCTGGCCCCTCCATCCAGAAAACCTATGACCTCACCCGCTACCTGGAGCACCAACTCCGCAGCTTGGCTGGGACCTATGTGAGTATCCAGCGTAGGAATCTGGGAGTTGGGGAGGAGTGAGGAGTTGGGGAAAGACAGTCCTAACCGTGGAGGGTTCTGGTAAATGATGGGGTGAGGAGGGGCTCTTTGGATCTCACCAGTCCCCCTGTCTGGTCTA
+
AA3AAFB@AFFFGGGGFGGGEGHCGGDAAEHHG2EF2FGF2FEFGGH55CGGF33AGGHHHG5GHHHHHHAEEEGGH3GGFGHHHGHFGH3GEEG/>GHHGH3?E?GAEFHHHHEHH1BFGFGHHCDGGDHHHGGHHHFFGHHHCCGGGGGGGHHHBDH/GHGGEF.CHHHHHFHHHGHHGGEGDGG@9AGGGGGGGGGGGGG0E.;@EFFFFF--@-EFFFF//9B/;BFFFFFFFFEF?ABFFFFFFF/
@M05620:37:000000000-D9766:1:1101:9602:16816 1:N:0:3
ACCACACCTTCTACAATGAGCTGCGTGTGGCTCCCGAGGAGCACCCCGTGCTGCTGACCGAGGCCCCCCTGAACCCCAAGGCCAACCGCGAGAAGATGACCCAGGTGAGTGGCCCGCTACCTCTTCTGGTGGCCGCCTCCCTCCTTCCTGGCCTCCCGGAGCTGCGCCCTTTCTCACTGGTTCTCTCTTCTGCCGTTTTCCGTAGGACTCTCTTCTCTGACCTGAGTCTCCTTTGGAACTCTGCAGGTTCT
+
CCCCCDBCFFFFGGGGGGGGGGHHGGGGHGHHHGGGGGGGGHHHHGGGGGGGHHHHGHHGGGGGGGGGGGGHHHHGGGGHGHHHHGGGGGGGGGHHHHH2GHA/FGFBGFGFGHHCG@@-GHE0DFG0GGFGFHCCGG?GGGGGCGBFBBFEGFGGGADGCFFFFA-AFFFFFFFBFFFFFFFFFFFFFFFFFFADFFFFFDBFDFFFFFFBBFFFFFBFFFBBBBFFFFFFFFFFBF0FFFFFFFFFFFB
@M05620:37:000000000-D9766:1:1101:12758:16833 1:N:0:3
AGTGCCAGCTCTCAATCGCACAGGGGACCCAGGGCCTGGCCCCTCCATCCAGAAAACCTATGACCTCACCCGCTACCTGGAGCACCAACTCCGCAGCTTGGCTGGGACCTATGTGAGTATCGAGCGTAGGAATCTGGGAGTTGGGGAGGAGTGAGGAGTTGGGGAAAGACAGTCCTAACCGTGGAGGGTTCTGGTAAATGATGGGGTGAGGAGGGGCTCTTTGGCTCCCACCAGTCCCCCTGTCTGGTCTA
+
BBBBBFFFBFFFFGGGGGGGGGBGGAFGGGGHGDGGGCEHHCAFFGHHHHHHHGHHGAGHHHHFHHHHHHHGGGGGHHHHHHHHHHHHGHHHGGGGGHHHGHHGGGHHGHHHHHHHHHHHH/FFGGEGGGHHHHHHHHHGGHHHGGGGGGGHHHHHHGHHHHGGGGHHHHHHHHHGGGGGGGGGGGGGGGGGGGGGGGGGGGGFFFFFFFFFFFFFFFFFFFFFFFFFFFFFFFFFFFFFFFFFFFFFFFB
@M05620:37:000000000-D9766:1:1101:17502:16837 1:N:0:3
AGTGCCAGCTCTCAATCGCACAGGGGACCCAGGGCCTGGCCCCTCCATCCAGAAAACCTATGACCTCACCCGCTACCTGGAGCACCAACTCCGCAGCTTGGCTGGGACCTATGTGAGTATCCAGCGTAGGAATCTGGGAGTTGGGGAGGAGTGAGGAGTTGGGGAAAGACAGTCCTAACCGTGGAGGGTTCTGGTAAATGATGGGGTGAGGAGGGGCTCTTTGGCTCCCACCAGTCCCCCTGTCTGGGCTA
+
AABBBFFBBCFBBAGGFACFEEFDAEEGGGGGCEEEFEGFFGGGCEF55E3GFHFHHGGHHF5DGGGFGGHGGCGGHBF1?FG1BFCFFGFHFG/>EFHHGHHA?AGEEHHFGHHHFHHHHHHFHCGGG?GFGFHGHFHGGEBGGCGCCDGHHHBGHCCHHHGGGGEHHHHGHHGHGHHHGAEGGGGGCAFFFBBFGGFFFFGGGGFFFFFBDBFAFCFFFFFFB/BEEF?FFFFFFFEFFFBBFFB.;.;
@M05620:37:000000000-D9766:1:1101:19477:16850 1:N:0:3
AGTGCCAGCTCTCAATCGCACAGGGGACCCAGGGCCTGGCCCCTCCATCCAGAAAACCTATGACCTCACCCGCTACCTGGAGCACCAACTCCGCAGCTTGGCTGGGACCTATGTGAGTATCCAGCGTAGGAATCTGGGAGTTGGGGAGGAGTGAGGAGTTGGGGAAAGACAGTCCTAACCGTGGAGGGTTCTGGTAAATGATGGGGTGAGGAGGGGCTCTTTGGCTCCCACCAGTCCCCCTGTCTGGTCTA
+
ABAABFFFBFFFGGGGGGCFGGHHGGGGGGHHGFGGGGFHHHGHGGHFHHGHHHHHHGHHHGHHHHHHHHHGGFGGHHHHGHHHHHFHGHFGEGCFGHHHGHFGGGHFGHHHHHGHGHHHHHHHHGGGGGHHHHHGHHGGGHHHGGGGGGGHHHHHEDHHHHGGGGHHGHHHHHHHHHHHGGGGFGGGDGGGGFGGGGGGGGGGGGFAFFFFFFFFFFFFFFFFFFFEEBFDFFFFFFFFF?FFFFFFFFF
@M05620:37:000000000-D9766:1:1101:23227:16854 1:N:0:3
AGTGCCAGCTCTCAATCGAACAGGGGACCCAGGGCCTGGCCCCTCCAGCCAGAAAACCTGTGACCTCACCCGCTACCTGGAGCACCAACTACGCAGCTTGGCCGGGACCTATGTGAGTATCCAGCGTAGGAATCTGGGAGTTGGGGAGGAGTGAGGAGTTGGGGAAAGACAGTCCTAACCGTGGAGGGTTCTGGTAAATGATGGGGTGAGGAGGGGCTCTTTGGCTCTCACCAGTCCCCCTGTCTGGTCTA
+
AA>AAFF4>BCFGGGGGGG4G?FDFFF22BAFB2BA2BFGAFGHGGHFFFCHAFGBGFH1DB5DFDFFGH?EG>>EHFGFBBFGFG1?EFG3?E//>B?BAG3><ECCGHHHFF3FG2FDBFDGCGEECDHHEHHHHHCFEHFGCGFGGGECGDGG<./;CC@FGGHGGHHHGEFGGGGGGGEGDGDF.9AFFGCFGGFFFBF/AADDFFFFFF--@=EF/BBBBFB/9:/:FFF/BFFFF?/FFFFBFFF
@M05620:37:000000000-D9766:1:1101:19156:16906 1:N:0:3
AGTGCCAGCTCTCAATCGCACAGGGGACCCAGGGCCTGGCCCCTCCATCCAGAAAACCTATGACCTCACCCGCTACCTGGAGCACCAACTCCGCAGCTTGGCTGGGACCTATGTGAGTATCCAGCGTAGGAATCTGGGAGTTGGGGAGGAGTGAGGAGTTGGGGAAAGACAGTCCTAACCGTGGAGGGTTCTGGTAAATGATGGGGTGAGGAGGGGCTCTTTGGCTCCCACCAGTCCCCCTGTCTGGTCTA
+
>A>ABFDFBFCFGGGGGCFGAFGCFFGEEEEHFEGGFEGFAGGCEGBHGFC333CGHGHHHHFHFHCFHFHGGG?EHGHHHGHFEGHHGGHHGGEECFHHGHHGGDGHEHFG?GGHFHHHHHFHHGFDBCFHFFHDFGGC<F<CCGFGGGD<<G<C0E/C0C@?CDHAGHHHGGHHHEGHGGG@GGGGEGFGFB0C909BBFFFFDFBEFFFFFBBB=AFFFFFF;9.9FFFFFFFFFFA-;BFFBFBBF/
@M05620:37:000000000-D9766:1:1101:11251:16927 1:N:0:3
AGTGCCAGCTCTCAATCGCACAGGGGACCCAGGGCCTGGCCCCTCCATCCAGAAAACCTATGACCTCACCCGCTACCTGGAGCACCAACTCCGCAGCTTGGCTGGGACCTATGTTGAGTATCCAGCGTAGGAATCTGGGAGTTGGGGAGGAGTGAGGAGTTGGGGAAAGACAGTCCTAACCGTGGAGGGTTCTGGTAAATGATGGGGTGAGGAGGGGCTCTTTGGCTCCCACCAGTCCCCCTGTCTGGTCT
+
CCBCCFFFCFFFGGGGGGGGGGHHGGGGGGHHGGGGGGHHHHGHGGHHHHHHHHHHHGHHHHHHHHHHHHHGGGGGHHHHHHHHHHHHGHHHGGGGGHHHGHHGGGHHGHHHHHHHGHHHHHHHHHGEGGGHGHHHHHHHGFHHHGGGGGGGHHHHHHGHHHHGGGGHHFHHHGHHHHHHGGGGGGGGGEGGGGGFGGGGGGGGGGFFDFFFFFFFFFFFFFFFFFFFFFFFFFFFFFFFFFFFFFFFFFF
@M05620:37:000000000-D9766:1:1101:28735:16932 1:N:0:3
AGTGCCAGCTCTCAATCGCACAGGGGACCAAGGGCCTGGCCCCTCCATCAAGAAAACCTATGACCTCACCCGCTACCTGGAGCACCACCTCCGCAGCTTGGCTGGGACCTATGTGAGTATCAAGCGTAGGAATCTGGGAGTTGGGGAGGAGTGAGGAGTTGGGGAAAGACAGTCCTAACCGTGGAGGGTTCTGGTAAATGATGGGGTGAGGAGGGGCTCTTTGGCTCCCACCAGTCCCCCTGTCTGGTCTA
+
ABAABFFFAFFFGGGEEAFEE2GGG22AA2AG2EFAAF2FCHGFGABGG3FFDGF2AE3BABFGFDFHHGF@C0>EHHH?2BFGH1F1?1GEEE/>>BBEE3?FF/BFF0?BGHBGHGHHH2BB1E/?</FGHDHHH00?CCHHG-<A-.>G00<.0<<GHHG-CEH.//:;CHHHHHHGGGF@AEGGDFFGGGCGFGBBFFGGGGG??FABFFBBBBEFFFFFFBFFFFFBFFFBFFFFBFFFFFF/BFF
@M05620:37:000000000-D9766:1:1101:12033:16938 1:N:0:3
AGTGCCAGCTCTCAATCGCACAGGGGACCCAGGGCCTGGCCCCTCCATCCAGAAAACCTATGACCTCACCCGCTACCTGGAGCACCAACTCCGCAGCTTGGCTGGGACCTATGTTGAGTATCCAGCGTAGGAATCTGGGAGTTGGGGAGGAGTGAGGAGTTGGGGAAAGCCAGTCCTAACCGTGGAGGGTTCTGGTAAATGATGGGGTGAGGAGGGGCTCTTTGGCTCCCACCAGTCCCCCTGTCTGGTCT
+
AA>ABFFFBFFFGGGGGGGGGGHHGCGGGGHHGGGGGGHGHHGHGGGHHHHHHGHHHGHHGHHHHHHHHHHGGEGGHHHHGGHHHHHHGHHGGGGGGHHHGHHGGGGHGHHHHHGFD2B?BG3?BF@//>/FF111?G00FG0FHG?FC-.C<<=G.0CGCGHG-CD.././;:CF:G0CA-.;-.CE-EFABFG0CFFF00;CFF..-.;9BDDFCF;9BF/FF/BBE.BF?EF/BFFF.-AB//B///9
@M05620:37:000000000-D9766:1:1101:16766:16942 1:N:0:3
AGTGCCAGCTCTCAATCGCACAGGGGACCCAGGGCCTGGCCCCTCCATCCAGAAAACCTATGACCTCACCCGCTACCTGGAGCACCAACTCCGCAGCTTGGCTGGGACCTATGTGAGTATCCAGCGTAGGAATCTGGGAGTTGGGGAGGAGTGAGGAGTTGGGGAAAGACAGTCCTAACCGTGGAGGGTTCTGGTAAATGATGGGGTGAGGAGGGGCTCTTTGGCTCCCACCAGTCCCCCTGTCTGGTCTA
+
ABAABFF4AFFFGGGGGGFGGGHHGGGFAFHHG?EG2FGHAGEHGGHDGFHHFHHHGGHCEHFHHHHHHHGEGEEGHGFHHHHHHHHHGG3CEEGEGHHHGGHE?<GHGCHHHHHHHH3GH3DGHGDGGDHHHHHHHHHGGHHHGGGGGG?GHHHHHD</DFGGGGHHHHHHHHGHHHHH?EGGGGGGEGGGGGFFGGGGGGGGG.;BFFFFFFFFFFFFFFFFFFFFFFFFFFFFFBFFFFFFFFFFFFF
@M05620:37:000000000-D9766:1:1101:6883:17003 1:N:0:3
GAGGCTGCTTTGGCAGAAACTGACAAGCCAGGGACAAAAGATCGGAAGCGCACACGTCTGAACTCCAGTCACATTACTCGATCTCGTATGCCGTCTTCTGCTTGAAAAAAAAAAACAACAAACATACCAACGAAAACAGACGTTCTCATATTCATATATATACTCAATTACATGTACCACATTACTCTAAAATATCAGAACATCACATCAACTCCTGCCGGGCATCTCGTAACTCACATGCCACATTCACC
+
AABAAAFAFFFFG4BFEFGGGGAGHDGGGHBAAAFFHHAGFHHHGEFE2AEGGGHGFHHGHGGHHHHHHHFHGFGGHHGF?B?1FFF1BGGGGFGHGHHGHHHHHHHHHGGGC<//<////?/<11<011//...-0.000-..<.=000000000000;000000/0000:00:000;0.00;;00000000009;009//000000000/0000//.-----.//:..9../////://///.//////
@M05620:37:000000000-D9766:1:1101:9579:17042 1:N:0:3
AGTGCCAGCTCTCAATCGCACAGGGGACCCAGGGCCTGGCCCCTCCATCCAGAAAACCTATGACCTCACCCGCTACCTGGAGCACCAACTCCGCAGCTTGGCTGGGACCTATGTGAGTATCCAGCGTAGGAATCTGGGAGTTGGGGAGGAGTGAGGAGTTGGGGAAAGACAGTCCTAACCGTGGAGGGTTCTGGTAAATGATGGGGTGAGGAGGGGCTCTTTGGCTCCCACCAGTCCCCCTGTCTGGTCTA
+
BAABBFFFBFFFGAGGGGGGGGHAFGGGGGGHGGGGGGHFHHGHGGHHHHHHHHGHGGHGHHHHHHHHHHHGGEFGHEHHGHHHHHCHGFHHGGGGGHHHGHHGGAGHGHFHHHFGFHHHHHGHHGD?CFFHHHHHGGHGGHHHGGEGGGGHGGHH0C//GHFGGDHHFGGHHHHHHHHEGGGGFGGGDFGGFGFGGGGGGGGFEDADFFFBFFFFFFFFFFFFFFFFFEFDFFFFFFFFFFFFFFFFFFF
@M05620:37:000000000-D9766:1:1101:19215:17063 1:N:0:3
AGTGCCAGCTCTCAATCGCACAGGGGACCCAGGGCCTGGCCCCTCCATCCAGAAAACCTATGACCTCACCCGCTACCTGGAGCACCAACTCCGCAGCTTGGCTGGGACCTATGTGAGTATCCAGCGTAGGAATCTGGGAGTTGGGGAGGAGTGAGGAGTTGGGGAAAGACAGTCCTAACCGTGGAGGGTTCTGGTAAATGATGGGGTGAGGAGGGGCTCTTTGGCTCCCACCAGTCCCCCTGTCTGGTCTA
+
1A>AADDFAFFFG1EGGCFGCGGGF0FEEGHHGGGGGGHACHGFGGGFHHHDFFFHHGG1DGHHHHGHHGF>FEEGHHGEFFHCGHCFGHHHCFCGG0F0<GFE?/FBEGHDFBGH>1GFDDD1FC?ECGFFGEBFGHACEHFHC?F@C?.0.0GFHG<<GCCGGGGFB:GGHHHHCGH.AGE@9AC@G?A9FFGGEFEBF0CBE.---AAFBA---9EFBBF/BBFEFB-9999B//AB;E9/BFB/;//
@M05620:37:000000000-D9766:1:1101:7425:17069 1:N:0:3
AGTGCCAGCTCTCAATCGCACAGGGGCCCCAGTGCCTGGCCCCTCCATCCAGAAAACCTATGACCTCACCCGCTACCTGGCGCACCCCCTCCGCAGCTTGGCTGGGACCTATGTGAGTATCCAGCGTAGGAATCTGGGAGTTGGGGAGGAGTGAGGAGTTGGGGAAAGCCAGTCCTAACCGTGGAGGGTTCTGGTAAATGATGGGGTGAGGAGGGGCTCTTTGGCTCCCACCAGTCCCCCTGTCTGGTCTA
+
>>>>>DFFAFFFGFGGGGGGG2BFE2AAEEE?BBFFAGGHFHG2EGGHHHHFGGHBGEFFGHHHHHHHHC?>E>EEHHHF1EEEGG1>EEEGGGG@EHHHCHFFGCHE/FFDDGF2>@2GHEFGECAA>/11??DHFG<.<F=<AF<AC.<GF0GG0C:/:C@C..C:/C/.;BFFGBFAD9:??AD?9CCGFB9/99FEB9/9ADFFEFFBA.99@9AF//BBB/BEEBF?.99:/999-.B//;B9;F/
@M05620:37:000000000-D9766:1:1101:5147:17077 1:N:0:3
AGTGCCAGCTCTCAATCGCACAGGGGACCCAGGGCCTGGCCCCTCCATCCAGAAAACCTATGACCTCACCCGCTACCTGGAGCACCAACTCCGCAGCTTGGCTGGGACCTATGTGAGTATCCAGCGTAGAAATCTGGGAGTTGGGGAGGAGTGAGGAGTTGGGGAAAGACAGTCCTAACCGTGGAGGGTTCTGGTAAATGATGGGGTGAGGAGGGGCTCTTTGGCTCCCACCAGTCCCCCTGTCTGGTCTA
+
BBAABFFFBFFFGGGGGGGFGAGHGGGGGGHHGGGGGGHHHHGHGGHHHHHHHHHHHGHHHHHHHHHHHHHGGGGGHHHHHHHHHHHHGHHHGGGGGGHHGHHGGGGHGHHHHHHHHHHHHGHHHGGFG/@@GHHHHHGGGHHHGGGGGDFHHHHHEGHHHHGGGGHHGHHBCGHHHHHHGGGAGGGGEGGGGGGGGGGGGGGGGGFFFFFFFFFFFFFFFFFFFFFFFFFFFFFFFFFFFFFFFFFFFFB
@M05620:37:000000000-D9766:1:1101:10658:17097 1:N:0:3
AGTGCCAGCTCTCAATCGCACAGGGGACCCAGGGCCTGGCCCCTCCATCCAGAAAACCTATGACCTCACCCGCTACCTGGAGCACCAACTCCGCAGCTTGGCTGGGACCTATGTGAGTATCCAGCGTAGGAATCTGGGAGTTGGGGAGGAGTGAGGAGTTGGGGAAAGACAGTCCTAACCGTGGAGGGTTCTGGTAAATGATGGGGTGAGGAGGGGCTCTTTGGCTCCCACCAGTCCCCCTGTCTGGTCTA
+
BBBBAFFFCFFFGFGGGFEGEEGGFFGGGGGHGGGEGGHHHHGHGGGHHHGHHHHHHGHGHGHHGGFFHHHGGGGGHHHGHHGFGHFEFHHHGGEGGHHHGHHGGGHHGHHHHHHHHFHHHHGGHGCDDFFHHHHHGHGGEHHHGGGGGGGHHHHHGGHHHHGGGGGHHGFHGHHHHHHHGAAFGGGGDFGGGGFFGGGGGFGGGGFFFFFFFFFFFFFFFFFFFFFFFFFFFFFFFFFFFFFFFFFBBFF
@M05620:37:000000000-D9766:1:1101:7671:17104 1:N:0:3
ACCACACCTTCTACAATGAGCTGCGTGTGGCTCCCGAGGAGCACCCCGTGCTGCTGACCGAGGCCCCCCTGAACCCCAAGGCCAACCGCGAGAAGATGACCCAGGTGAGTGGCCCGCTACCTCTTCTGGTGGCCGCCTCCCTCCTTCCTGGCCTCCCGGAGCTGCGCCCTTTCTCACTGGTTCTCTCTTCTGCCGTTTTCCGTAGGACTCTCTTCTCTGACCTGAGTCTCCTTTGGAACTCTGCAGGTTCT
+
CCCCCCCCFFFFGGGGGGGGGGHHGGGGHGHHHGGGGGGGGHHHHGGGEGGGHHHHGHHGGGGGGGGGGGGHHHHGGGGHGHHHHGGGGGGGGGHHHHHHHHHGGHGHHGGGGHHGGGGGHHHGHHHGFDFDHHG?FEDHGHHGHGGGGGGGGGGGGDGGGGGGGGFFFFFFFFFFFFFFFFFFFFFFFFFFFFFFFFFFFFFFFFFFFFFFFFFFFFFFFFFFFFFFFFFFFFFFFFFFFFFFFFFFFFF
@M05620:37:000000000-D9766:1:1101:4533:17108 1:N:0:3
AGTGCCAGCTCTCCATCGCACAGGGGACCCAGGGCCTGGCCCCTCCATCCAGAAAACCTATGACCTCACCCGCTACCTGGAGCACCCCCTCCGCAGCTTGGCTGGGACCTATGTGAGTATCCAGCGTAGGAATCTGGGAGTTGGGGAGGAGTGAGGAGTTGGGGAAAGACAGTCCTAACCGTGGAGGGTTCTGGTAAATGATGGGGTGAGGAGGGGCTCTTTGGCTCCCACCAGTCCCCCTGTCTGGTCTA
+
>A>>>DDFAFFFG1GGBEE1EEHHGCAEGBFH0BEBFFHHHHGHGGHGHGHHHHHFFFHHHGHHHDFGHHHEE>>FHHHG0BFGHH/>>EG>EFCGEHHHGHHGGGHHGHHHHHHHHHHHHHHHHGGCCG?DGHHHHH0FGHHHGG.AG.CGH0DH0EHHHGGGA.:G/C/CGGGGGGGGGGGGBEGGGGGGGGGGGGGGFFFFFFF@EFFFFF@?@@FFFFFFFFFFFFFFFFFFFFFF@FFFFFFFFFF
@M05620:37:000000000-D9766:1:1101:23792:17131 1:N:0:3
GAGGCTGCTTTGGAAGAAACTCATAGATTACTGCAACAGTTCCCCCTGGACCTGGACAAGTTTCTTGCCTTGCTTACTGAAGCTGAAACAACTGCCAATGATCCAGGATCCTATCCGTAAGGAAAGCCTCCTATAAGAATCCAAGGGAGAAAAAGAGCTCACGAAACAACGGCAAGAAAGTCAGGCATTTCCGCTTTAGCACTCTTTTGGAGCCAATTTAACAATTCTCAGCATTTTTACTTGTAACTGAC
+
A3AA>AFA@BBDG4BBFGCGGGHHHFHFHHB5DF4BCG2DFDD3FAAF2FABFGAFA31BFGHDGHG5BA5BBDG5B5DFGHBBGB3GBB?FGHHEHHHB3B@BGB3?33BB44B3>?B1BBD3G03?BB?234B4B?33333?3/<?//0220?/2@@222<??//0<//<-<>F0>F1>>1=/<.0<<0=.<<..;000<0;0000:;://.9:/0;000;0;00;00C/;00;9B.0;00;0;9;99/
@M05620:37:000000000-D9766:1:1101:10905:17152 1:N:0:3
AGTGCCAGCTCTCAATCGCACAGGGGACCCAGGGCCTGGCCCCTCCATCCAGAAAACCTATGACCTCACCCGCTACCTGGAGCACCAACTCCGCAGCTTGGCTGGGACCTATGTGAGTATCCAGCGTAGGAATCTGGGAGTTGGGGAGGAGTGAGGAGTTGGGGAAAGACAGTCCTAACCGTGGAGGGTTCTGGTAAATGATGGGGTGAGGAGGGGCTCTTTGGCTCCCACCAGTCCCCCTGTCTGGTCTA
+
AAAAAFFFBFFFGGGGGGGGGFHHGGGGGFHHGFGFFGHHHHGHGGHHHHHHHHHHHGHHHHHHHHHHHHGGGGGGHFGGFHHGHHHGGHHHGGGGGFHHGEHGGCHHGHHHHHHHH?GHHGGHGGGGGGHHHHHHHHHGDHHHGCGGGGDHHHHHHGHCGHFGGGHHGHHHHHHHHHHGGFGGGGGGEGGGGGGGGGGGFFGGGDDFFFFFFFFFFFFFFFFFFFFFFEAFFFFFFFFFFFFFFFF/BFB
@M05620:37:000000000-D9766:1:1101:5575:17159 1:N:0:3
AGTGCCAGCTCTCAATCGCACAGGGGACCCAGGGCCTGGCCCCTCCATCCAGAAAACCTATGACCTCACCCGCTACCTGGAGCACCAACTCCGCAGCTTGGCTGGGACCTATGTGAGTATCCAGCGTAGGAATCTGGGAGTTGGGGAGGAGTGAGGAGTTGGGGAAAGACAGTCCTAACCGTGGAGGGTTCTGGTAAATGATGGGGTGAGGAGGGGCTCTTTGGCTCCCACCAGTCCCCCTGTCTGGTCTA
+
AAA>AFFFBFFFGDGGGGGGGGHFFCDFGGHHFEGGGGHHHHGHGGHHHHHHHFHHHGHGHHHHHHHHHHHGG>EGHHHHBGHHHH1?EHHHGGGGGHHHGHHGGGHHGHFHHHHHHHHHHHHHHGGGGGHHHHHHHGCFGHHHGGGGG.EHHFHHGGHHHHGGFGHGBGHHHHHHHHHHGGGGFFGGGGGGGGGGGGGGEGGGGGFFFFFB?DFFFFFFFFFFFFFFFFFFFFFFFFFFFFFFFFFFFFB
@M05620:37:000000000-D9766:1:1101:18989:17161 1:N:0:3
AGTGCCAGCTCTCAATCGCACAGGGGACCCAGGGCCTGGCCCCTCCATCCAGAAAACCTATGACCTCACCCGCTACCTGGAGCACCAACTCCGCAGCTTGGCTGGGACCTATGTGAGTATCCAGCGTAGGAATCTGGGAGTTGGGGAGGAGTGAGGAGTTGGGGAAAGACAGTCCTAACCGTGGAGGGTTCTGGTAAATGATGGGGTGAGGAGGGGCTCTTTGGCTCCCACCAGTCCCCCTGTCTGGTCTA
+
AB>AAFFFBFFFGGGGDFGCGGHHGGGGGGHHGGGGGGHHHHGHGGHHHHHHHHHHHGHHHHFHHHHHHHHGGEGGHGHHFHHHHHHHGHHHGGGGGGHHGHHGGGHHGHHHHHHHHHHHHHHHGGFGGGHHHHHHHHGGEHHHGGGGGGGHHGHGHGGHHHGGGGHHHHHHHHHHHHHHGGGGGGGGFFGGGGFGGGGGGGGGGGFBFFFFFFBBBBFFFFFFFFFFFFFFFFFFFFFFBFFFFFFFFFF
@M05620:37:000000000-D9766:1:1101:15467:17171 1:N:0:3
AGTGCCAGCTCTCAATCGCACAGGGGACCCAGGGCCTGGCCCCTCCATCCAGAAAACCTATGACCTCACCCGCTACCTGGAGCACCAACTCCGCAGCTTGGCTGGGACCTATGTGAGTATCCAGCGTAGGAATCTGGGAGTTGGGGAGGAGTGAGGAGTTGGGGAGAGACAGTCCTAACCGTGGAGGGTTCTGGTAAATGATGGGGTGAGGAGGGGCTCTTTGGCTCCCACCAGTCCCCCTGTCTGGTCTA
+
CCBCCFFFCFFFGGGGGGGGGGHHGGGGGGHHGGGGGGHHHHGHGGGHHGHHHHHHHGHHHHHHHHHHHHHGGGGGHHHHHHHHHHHHGHHHGGGGGHHHGHHGGGHHGHHHHHHHHHHHHHHHHGGGGGHGHHHHHHFGGHHHGGEGGGGHHHHHHGHHHHGGGGGGGHHHHHHHHGGGGGGGGGGGGGGGGGGGGGGGGGGGFFFFFFFFFFFFFFFFFFFFFFFFFFFFFFFFFFFFFFFFFFFFFFB
@M05620:37:000000000-D9766:1:1101:13877:17182 1:N:0:3
AGTGCCAGCTCTCAATCGCACAGGGGACCCAGGGCCTGGCCCCTCCATCCAGAAAACCTATGACCTCACCCGCTACCTGGAGCACCAACTCCGCAGCTTGGCTGGGACCTATGTGAGTATCCAGCGTAGGAATCTGGGAGTTGGGGAGGAGTGAGGAGTTGGGGAAAGACAGTCCTAACCGTGGAGGGTTCTGGTAAATGATGGGGTGAGGAGGGGCTCTTTGGCTCCCACCAGTCCCCCTGTCTGGTCTA
+
AAAABFFFBFFFGGGGGGGGGGHHGGGGGGHHGGGGGGHHHHGHGGHHHHHHHHHHHGHHHHHHHHHGHHHGGEEGHEHHEGHHHHHEFHHHGGGGGHHHGGHGGGHHGHHHHHHHHHHHHHHHHGFGGGHHHHHHHHHGGHHHGGGGGGGHHHHHGGHHHHGGGGHHHHGHHHHHHHHHGGGGGGGGGGGGGGGGGGGGGGGGGGFFFFFFFFFFFFFFFFFFFFFFFFFFFFFFFFFFFFFFFFFFFF9
@M05620:37:000000000-D9766:1:1101:11948:17231 1:N:0:3
AGTGCCAGCTCTCAATCGCACAGGGGACCCAGGGCCTGGCCCCTCCATCCAGAAAACCTATGACCTCACCCGCTACCTGGAGCACCAACTCCGCAGCTTGGCTGGGACCTATGTGAGTATCCAGCGTAGGAATCTGGGAGTTGGGGAGGAGTGAGGAGTTGGGGAAAGACAGTCCTAACCGTGGAGGGTTCTGGTAAATGATGGGGTGAGGAGGGGCTCTTTGGCTCCCACCAGTCCCCCTGTCTGGTCTA
+
BBBBBFFFBFFFGGGGGGGFFGHGGGGGGGFGGGGFGGHGHHGHGGBHHHFHHHHHHGHGHHHHHHHHHHGGGGGGHHHHHHHGHHHHGHHHGGGGGHHHGGHGGGHHGHHHHHHHHHHHHHHHHGGGGGHHHHHHHHHGGHHHGGGGGGGHHHHHHGHGHHGGGGHHHHGHHHHHHHHHGGGGGGGGFGGGGGGGGGGGGGGGGGDFFFFFFFFFFFFFFFFFFFFFFFFFFFFFFFFFFFFFFFFFFF9
@M05620:37:000000000-D9766:1:1101:12881:17313 1:N:0:3
AGTGCCAGCTCTCAATCGCACAGGGGACCCAGGGCCTGGCCCCTCCATCCAGAAAACCTATGACCTCACCCGCTACCTGGAGCACCAACTCCGCAGCTTGGCTGGGACCTATGTGAGTATCCAGCGTAGGAATCTGGGAGTTGGGGAGGAGTGAGGAGTTGGGGAAAGACAGTCCTAACCGTGGAGGGTTCTGGTAAATGATGGGGTGAGGAGGGGCTCTTTGGCTCCCACCAGTCCCCCTGTCTGGTCTA
+
AA>AAFF@AFFFGGGGGGFFGGHFGGGEEEHHGAEEEFHHHHGDGGH5FEGHHHFFHGGCGHHHHHHHHGHGGEGGHHHHGHHHGHHFGHBGEGEGGHHHGHBFGGGCEHHHHH2GFHHGHGFHE<EGGCFFFHHFGGGEAGFFGGGCCFGFC0DGFGHFH/@CFGHFHGHFGHHHHFFHGGEGGGFGGGGGGFFGGFGBGGGBEGD?AFFFFF;BBBFFFFFFFFFEEFFFFF9BFFFFBFFFFFFFBF/
@M05620:37:000000000-D9766:1:1101:23212:17336 1:N:0:3
AGTGCCAGCTCTCAATCGCACAGGGGACCCAGGGCCTGGCCCCTCCATCCAGAAAACCTATGACCTCACCCGCTACCTGGAGCACCAACTCCGCAGCTTGGCTGGGACCTATGTGAGTATCCAGCGTAGGAATCTGGGAGTTGGGGAGGAGTGAGGAGTTGGGGAAAGACAGTCCTAACCGTGGAGGGTTCTGGTAAATGATGGGGTGAGGAGGGGCTCTTTGGCTCCCACCAGTCCCCCTGTCTGGTCTA
+
>1>>AFD@AFF3BGGCBC1AAEEACEGGF0GHGE0/AAF0CGGHGGG11BGB101FG/01BGBGEH1FHHHGGG?/FGHAFHHC0>FGGBFGFGGG?0BFGHHG/EHHGHHH12FGD>GHBGHHHG/CCFHHHHHHB00FE0FHC->->EGHHG0GG</<D/-CGGHAGHHFC:GHHHHH?=EAFGG@9CF0;FBFGGGGGGGGEGF@FFFFF--9--AFFF/BFFB-E--AFFFBBFF-@FFFFFBFFFF
@M05620:37:000000000-D9766:1:1101:6030:17352 1:N:0:3
AGTGCCAGCTCTCAATCGCACAGGGGACCCAGGGCCTGGCCCCTCCATCCAGAAAACCTATGACCTCACCCGCTACCTGGAGCACCAACTCCGCAGCTTGGCTGGGACCTATGTGAGTATCCAGCGTAGGAATCTGGGAGTTGGGGAGGAGTGAGGAGTTGGGGAAAGAAAGTCCTAACCGTGGAGGGTTCTGGTAAATGATGGGGTGAGGAGGGGCTCTTTGGCTCCCACCAGTCCCCCTGTCTGGTCTA
+
CCABCFFFCFFFGGGGGGGGGGHHFGGGGGHHGGGGGGHHHHGHGGHGHHHHHHHHHGHHHHHHHHHHHHHGGGGGHHHGHHHHHHHHGHHHGGGGGHHHGHHGGGHHGHHHGHHHHGHHHHHGHGGGG/@GFHHHHGHGGHHHGGGGGGGHHHHHHGHHHHGGGGFHH.CGHHGHHHHHGGGGGGGGGGGGGGGFGGGGGGGGGGFFFFFFFFFFFAFFFFFFFFFFFFFFFAFFFFFFFFFFFFFFFF0
@M05620:37:000000000-D9766:1:1101:8964:17358 1:N:0:3
AGTGCCAGCTCTCAATCGCACAGGGGACCCAGGGCCTGGCCCCTCCATCCAGAAAACCTATGACCTCACCCGCTACCTGGAGCACCAACTCCGCAGCTTGGCTGGGACCTATGTGAGTATCCAGCGTAGGAATCTGGGAGTTGGGGAGGAGTGAGGAGTTGGGGAAAGACAGTCCTAACCGTGGAGGGTTCTGGTAAATGATGGGGTGAGGAGGGGCTCTTTGGCTCCCACCAGTCCCCCTGTCTGGTCTA
+
CCBBBFFFCFFFGGGGGGGGGGHHGGGGGGHHGGGGGGHHHHGHGGHHHHHHHHHHHGHHHHHHHHHHHHHGGGGGHHHHFHHHHHHEGHHHGGGGGHHHGHHGGGHHGHHHHHHHHHHHHHHHHGGGGGHHHHHHHHHGGHHGGGGGGGGHHHHHHGHHHHGGGGHHHHHHHHHHHGHHGEGGGGGGEGGGGGGGGGGGGHHGGGFFFFFFFFFFFFFFFFFFFFFFFFFFEFFFFFFFFFFFFFFFFFB
@M05620:37:000000000-D9766:1:1101:8735:17368 1:N:0:3
GAGGCTGCTTTGGAAGAAACTGACAAGCCAGTGACAAAAGATCGGCCGCGCATCGGTCTGAACTCCAGTCACATTACACGAGCTCGTCTGCGCTACTCGTCTTGAAAAAATACTAGAAGACTCCAAGGGAGTAAAAGAGCTGATGAAACAATGGCAAGTAAGTCAGGCATTTCCGCTTTAGCACTCTTGTGGATCCAATTGAACAATTCTCAGCATTTGTACTTGTAACTGACAAGCCAGGGACAAAAGAT
+
AAAAABFBFFFFG4FGFGGBGFGFH5F42A4B4BD5GHAF2AG2A22A0AAA101A??1BB53@@B3B@33BFBGGH3@1>>>E3?/?//3//>//3B/B/?/BFHE30/?222@2<2@F22@BCG1//?/?C11FBAGFGFG<1FDGF<FF0//CG.DB<D=D<0//.::GH0AEA.::GCF00F0;;90.09BFFFFF00;FFBB000BBBFFFG0CBFGGGFF9BF/:/9BFAEA.A?.EEEF..9A/
@M05620:37:000000000-D9766:1:1101:9902:17379 1:N:0:3
AGTGCCAGCTCTCAATCGCACAGGGGACCCAGGGCCTGGCCCCTCCATCCAGAAAACCTATGACCTCACCCGCTACCTGGAGCACCAACTCCGCAGCTTGGCTGGGACCTATTGAGTATCCAGCGTAGGAATCTGGGAGTTGGGGAGGAGTGAGGAGTTGGGGAAAGACAGTCCTAACCGTGGAGGGGTCTGGTAAATGATGGGGTGAGGAGGGGCTCTTTGGCTCCCACCAGTCCCCCTGTCTGGTCTAT
+
AAAAAFFFAFFFGGGGGGG1F0FGGGGGGFFHGGGGFGHHHHGGGGFHHHHHHFFHHGHEHHHHHHHGHHHGGGCGHHHHHHHHHHHHGHHHGGEEGHHHGHHGGGHHGHBHHHHHGHHHHHHHGGG@EFHHHHHHFC/?FGGGCC-@CGHHHHHGCHHHHGGGGHCCCGHHFHHHB/GGGGGGGG@-=CFGGFGG0BGGGGFFFB@EFFFFB?@@@FFFFFFFEFFFFFFFFFFFFFF?FFFFFFFFFFB
@M05620:37:000000000-D9766:1:1101:12061:17384 1:N:0:3
AGTGCCAGCTCTCAATCGCACAGGGGACCCAGGGCCTGGCCCCTCCATCCAGAAAACCTATGACCTCACCCGCTACCTGGAGCACCAACTCCGCAGCTTGGCTGGGACCTATGTGAGTATCCAGCGTAGGAATCTGGGAGTTGGGGAGGAGTGAGGAGTTGGGGAAAGACAGTCCTAACCGTGGAGGGTTCTGGTAAATGATGGGGTGAGGAGGGGCTCTTTGGCTCCCACCAGTCCCCCTGTCTGGTCTA
+
AA>ABFFFBFFFGFGFGGGGGGHGGGGGGFHHGGGGGGHHHHGHGGHHHHGHHHHHHGHHHHHHHHHHHHHGGGGGHEFHHHHHHHHHGHHHGGGGGHHHGHFGGGHHGHHHHHHHHHHHHHHHHGGGGAGHHHHHHHHGGHHHGGGGGGGHHHHHHGHHHGGGGGGHHGHHHHHHHHGHGGGGGGGGGGGGGGGGGGGGGGGGGGFFFFFFFFFFFFFFFFFFFFFFFFFFFFFFFFFFFFFFFFFFFFF
@M05620:37:000000000-D9766:1:1101:12602:17387 1:N:0:3
GCGGCTGCTTTGGAAGAGCACACGTACTGACAAGCCAGGGAAAAAGATCGGAAGAGCACACGTCTGAACTCCAGTCACATTACTCGATCTCGTATGCCGTCTTCTGCTTGAAAAAAAAAATAAGAGGCTAGATGTGGGCTAGCCGGTCGACCTAGCAGAGCGGCAAACAGGGGCAGTAAGGGTGGAGATGGAGAGGGAGGAAGATGGAGGGTTCGTATGAGTGATGGATAGCAGTGGAACTTGTCGGTTGC
+
>1>1>>AACFB1FBFFAFGCGG0EF00CD2BA10FC0BG/BGGHEEFHHGE?FEEFF1E0FEBB>?@@GHH@1F2B@G1FF1G@BEF00FEGFEEBFFE/EG/BBFFFHF0F110///</01<111<//10111111//>0010.---<---.<0/00/./-----.../..-;-./090/.9.9--/:9//-/-----99---;/9/;---;-9--9/////////////9//;////9////:------
@M05620:37:000000000-D9766:1:1101:12605:17407 1:N:0:3
GAGGCTGCTTTGGAAGAGCACACGTACTGACAAGCCAGGGAAAAAGATCGGAAGAGCACACGTCTGAACTCCAGTCACATTACTCGATCTCGTATGCCGTCTTCTGCTTGAAAAAAAAAAACAGCGTAGGAATCTGGGAGTTGGGGAGGAGTGAGGAGTTGGGGAAAGACAGTCCTAACCGTGGAGGGATCTGGTAAATGATGGGGGGAGGAGGGGCTCTTTGGCTCCCACCAGTCCCCCTGTCTGGTCTA
+
BABBB?4>BFFFFGGGGGGFGFHGHA4BFGGB5FGGFHHGGFGFFEFGHE?EFAF1FGFGCGFHGGHHHHH3B@5FGF5F@5FGHFF3BFGF?E?GHHE?EFFGHHFEGCGCFGC///>///?@0<////<111?==>FACGBGCCC<C.<<<<CCGCGEF/:-:::.C;990B:BFC/.9.9-..;@.;.0:/99FB/;BB99E?---;-ADB;BB<E//;B/FB/.9.:AE9BB/;AABEBFFF9B/99
@M05620:37:000000000-D9766:1:1101:15712:17421 1:N:0:3
AGTGCCAGCTCTCAATCGCACAGGGGACCCAGGGCCTGGCCCCTCCATCCAGAAAACCTATGACCTCACCCGCTACCTGGAGCACCAACTCCGCAGCTTGGCTGGGACCTATGTGAGTATCCAGCGTAGGAATCTGGGAGTTGGGGAGGAGTGAGGAGTTGGGGAAAGACAGTCCTAACCGTGGAGGGTTCTGGTAAATGATGGGGTGAGGAGGGGCTCTTTGGCTCCCACCAGTCCCCCTGTCTGGTCTA
+
ABABBFFFBFFFGGGGGFGGGGFHFEGFGGHGGEGGGFHHHHGHGGHHHGGHHHHHFGHHHHGHHHHHHHFGGFGGHGHHGHHHHHGHGHHHGGGGGHHHGHFGGGHHGGHHHHFHHHHHHHHHHGGGGGHHHGHHHHEGGHHHGGEGGGGHHHHHHGHHHHGGGGHHHHHHHHHGHHHHGGGGGGGGEGGGGGGGGGGGGGGGGDDFFFFFFFFFFFFFFFFFFFFEFFFFFFFFFFFFFFFFFFFFFFB
@M05620:37:000000000-D9766:1:1101:23482:17437 1:N:0:3
AGTGCCAGCTCTCAATCGCACAGGGGACCCAGGGCCTGGCCCCTCCATCCAGAAAACCTATGACCTCACCCGCTACCTGGAGCACCAACTCCGCAGCTTGGCTGGGACCTATGTGAGTATCCAGCGTAGGAATCTGGGAGTTGGGGAGGAGTGAGGAGTTGGGGAAAGACAGTCCTAACCGTGGAGGGTTCTGGTAAATGATGGGGTGAGGAGGGGCTCTTTGGCTCCCACCAGTCCCCCTGTCTGGTCTA
+
AAAABFFFBFFFGGGGGGGGGGHHGGGGFFHHGGGEFGHHHHGHGGHHHHHHFGHHHGHHHHHHHHHHHHHGGFCGHHHHGGGGHHHHGGHHGGGGGHHHGHHGGGHHGHHHHHHHHGHHHHGHHGCECGHHHHHHHHHGGHHHGGGGGGGHHHHHHGHHHHGGGGHHHHHHHHHGGHHHGGFGGGGG;FFGGGFGGGGGGFGGGGFFFFFFFFFFFFFFFFFFFFFFFFFFFFFFFFFFFFFFFFFFFFF
@M05620:37:000000000-D9766:1:1101:15571:17444 1:N:0:3
AGTGCCAGCTCTCAATCGCACAGGGGACCCAGGGCCTGGCCCCTCCATCCAGAAAACCTATGACCTCACCCGCTACCTGGAGCACCAACTCCGCAGCTTGGCTGGGACCTATGTGAGTATCCAGCGTAGGAATCTGGGAGTTGGCGAGGAGTGAGGAGTTGGGGAAAGACAGTCCTAACCGTGGAGGGTTCTGGTAAATGATGGGCTGAGGAGGCGCTCTTTGGCTCCCACCAGTCCCCCTGTCTGGTCTA
+
AABBAFBFBFFFGGGGGGGG2EGHGGGGGGHHGGGGGGHHGHGHGGHHHHHHHHGHHGHHHHHHHHHHHHHGGGGGHHHHGGHHHHHHGHHHGGGGGHHHGHHGGGHHGHHHH3FHHH3F3?3F2BEFDGHHHHHHHGAC/0?11->>->E/.=DGHGHGHHGGGGHHHHHHFH0CGHHGFEGCGG.@EGGGGGGGGGGGG0C0..;9AFEFDF.;BDFFFFF/F/;9EFFFFFBF//;D-AFFFF/BFFB
@M05620:37:000000000-D9766:1:1101:12218:17469 1:N:0:3
GAGGCTGCTTTGGAAGAAACTGACAAGCCACGGACAAAAGATCGCAAGAGCACACGCCTGAACTCCACCCACATTACTCGATCTCGTATGCCGGCTTCTGCTTGGAAAAAAAAAACGCTCCCTCAACTGAACACTGCAACAATACTTCCTAGCCAACAAGATCTGCGCCATTTCTCCCTGGCTCTCTATTCTTCCTCCTTCTGCACTACTCTCATTCCCTTCATCACTCCCCTTTGGTGCTATGCCATTTC
+
A?AAAA>AFFFFG1GGFFGFF1B1F1E00F0AA0AEHG00/1B//B/A0BF1000A/BEGFB11BB100?/?EGD1F2G?C>FC20/?0B2FE/>>E0FGFF11/1<BFC///</</<//</00<10101111<111111<.00/00=0000/<0<::.:/;=00;:-:..900090/:;..;990C0;9BB0;009/;;C0000/0/;/////;//:///9/F/9/99--9-F9//9-;//B/BB//;//
@M05620:37:000000000-D9766:1:1101:19639:17503 1:N:0:3
AGTGCCAGCTCTCAATCGCACAGGGGACCCAGGGCCTGGCCCCTCCATCCAGAAAACCTATGACCTCACCCGCTACCTGGAGCACCAACTCCGCAGCTTGGCTGGGACCTATGTGAGTATCCAGCGTAGGAATCTGGGAGTTGGGGAGGAGTGAGGAGTTGGGGAAAGACAGTCCTAACCGTGGAGGGTTCTGGTAAATGATGGGGTGAGGAGGGGCTCTTTGGCTCCCACCAGTCCCCCTGTCTGGTCTA
+
ABAABFFCAFFFGGGGGFGGGGHHGGGEEGHHG2FDAFHHHHGEEGHBGHGGHHHHHGHHHHBHHFFHHHGEG/EFHGHH?FGFHHG?EEHHEGGGGGHHGHHGEGHH?HGHHHHHHGFFHHGHHGFGCDHFBGHHHHFFAGHGGGGGGGGGFFGFBGHHHGGGGGHHHHHFHHHHHHHHFDEDGGGGGGGGGGFGGGGBBFGGG?ABEFFFFFFFFFFFFFFFFFFFFFFFFFFFFFFFFFFFE/BFFFB
@M05620:37:000000000-D9766:1:1101:21023:17517 1:N:0:3
AGTGCCAGCTCTCAATCGCACAGGGGACCCAGGGCCTGGCCCCTCCATCCAGAAAACCTATGACCTCACCCGCTACCTGGAGCACCAACTCCGCAGCTTGGCTGGGACCTATGTGAGTATCCAGCGTAGGAATCTGGGAGTTGGGGAGGAGTGAGGAGTTGGGGAAAGACAGTCCTAACCGTGGAGGGTTCTGGTAAATGATGGGGTGAGGAGGGGCTCTTTGGCTCCCACCAGTCCCCCTGTCTGGTCTA
+
BBAABFFFBFFFGGGGGGGGGGHHGGGGGGHHGGGGGGHHHHGHGGHHHHHHHHGHHGHHHHHHHHHHHHHGGGGGHHHHHHHHHHHHGHHHGGGGGHHHGHGGGGHHGHHGHHHHHHHHHHHHHGGGGGHHHHHHHHHGGHHHGGGGGGGHHHHHHGHHHHGGGGHHHHHHHHHHHHHHGGGGGGGGFGGGGGGGGGGGGGGFGGFFFFFFFFFFFFFFFFFFFFFEFFFFFFFFFFFFFFFFFFFFFFF
@M05620:37:000000000-D9766:1:1101:25313:17518 1:N:0:3
AGTGCCAGCTCTCAATCGCACAGGGGACCCAGGGCCTGGCCCCTCCATCCAGAAAACCTATGACCTCACCCGCTACCTGGAGCACCAACTCCGCAGCTTGGCTGGGACCTATGTGAGTATCCAGCGTAGGAATCTGGGAGTTGGGGAGGAGTGAGGAGTTGGGGAAAGACAGTCCTAACCGTGGAGGGTTCTGGTAAATGATGGGGTGAGGAGGGGCTCTTTGGCTCCCACCAGTCCCCCTGTCTGGTCTA
+
>3>AAFFFAFFFGGGGGFCEAAGHFEGGGFGEF2F?FFGECHGDGGFBEFHFFFFE3FGAFGDHHHHHHH10EE@FHBGHFGHHHHEGEFDGEGCEECBCFBFFEGEF<GH1G?GGGFD1?GHDGG?ECGF11FFDGH?FEHD<@<F@CEDGH0GFFG<C0/AD.EHH/GHHHH0G0GH.:EA-.9A?E9.099CFF0000909C?.999FFF.B?-9EF/:FFFFBA.BFD?./9/9A.-A9/9BFFF//
@M05620:37:000000000-D9766:1:1101:6031:17522 1:N:0:3
AGTGCCAGCTCTCAATCGCACAGGGGACCAAGTGCATGGCCCCTCCATCCAGAAAACCTATGACCTCACCCGCTACCTGGCGCACCCCCTCCGCAGCTTGGCTGGGACCTATGTGAGTATCCAGCGTAGGAATCTGGGAGTTGGGGCGGCGTGAGGAGTTGGGGAAAGACAGTCCTAACCGTGGAGGGTTCTGGTAAATGATGGGGTGAGGAGGGGCTCTTTGGCTCCCACCAGTCCCCCTGTCTGGTCTA
+
>A3>>DDFAFFFFAGABAF2AAFDDE2EEAAG5DD5DBGAFHGEFGGHD1BFFGFBFE3GFFFHF5BFHHH0E>>>GHHEB>EE@E1/>>E/EECE/FFGGHHGGGFHGHHHHHHFHHHHHHFFFGGGCGGGHHDG1F0CFHHH--.=--;BB.9F9A9BFGGGE.AFBFFFFFFFFFF?BDEBFFFBFFFFFFFFFFFFFFFFFFFBFFFFFFBBBBFFFFFFFFFFFFFFFFFFFFFFBFFFFFFFFFF
@M05620:37:000000000-D9766:1:1101:25320:17535 1:N:0:3
AGTGCCAGCTCTCAATCGAACAGGGGACCCAGGGCCTGGCCCCTCCAGCCAGAAAACCTATGACCTCACCCGCTACCTGGAGCACCAACTACGCAGCTTGGCTGGGACCTATGTCAGTATTCAGCGGAGGGATCCGGGAGTTGGGGAGGAGTGAGGAGGTGGGGAAAGACAGTCCTAACCGTGGAGGGCTCTGGGAAATGATGGGGTGAGGAGGGGCTATTTGGGTCCCACCAGGCCCCCTGGCTTGTCTA
+
AA>ABFF4>CFFGGGGGGGFGGHHGGGAEFHHG2BA2FGHFHGHGGHFHGHHGHHHHGH3BFGHHHHHHHGGGEEGHHHHHHHHHHHHGH3FEEG>>GFHGH3FGGHGGHHHHH2212222BBFF/</<@/?0/0?>DC?>G<FCCA?C../:00C0..:..;@.;E./CF/90000;CF?;AA..=B.../9B..BE/////9E..9..;/.A?--9./;B//....;B.A.;..AFBB-.....9.:9/
@M05620:37:000000000-D9766:1:1101:6068:17538 1:N:0:3
AGTGCCAGCTCTCAATCGCACAGGGGACACAGGGCCTGGCCCCTCCATACAGAAAACCTATGACCTCACCCGCTACCTGGAGCACCAACCCCGCAGCTTGGCTGGGACCTATGTGAGTATCCAGCGTAGGAATCTGGGAGTTGGGGAGGAGTGAGGAGTTGGGGAAAGACAGTCCTAACCGTGGAGGGTTCTGGTAAATGATGGGGTGAGGAGGGGCTCTTTGGCTCCCACCAGTCCCCCTGTCTGGTCTA
+
A?>>AFBF3FFFFGGFDFGFGEHAFGDE2AFH2FEA2FHAAGAEEGHHBCHHBGCFHGFHFGGHHFHHHHHE>0EEHHFHHEGHHHHCFDGGE@?E@GE?AFHGGGHHGHHGHFHHHGHHHHHHHGGGCFFHHHHFHHCCEFGHGGGGGGDHHHHFHGHFFHGGGGHHHHGGHHHGGGFFGFGBDFGGDGGGFGGGFFFFGGFFFFFBFFFFFFBB<BFFFFFFFFFEFFFFF?FFFFFFBFFFFFFFFFF
@M05620:37:000000000-D9766:1:1101:14443:17564 1:N:0:3
AGTGCCAGCTCTCAATCGCACAGGGGACCCAGGGCCTGGCCCCTCCATCCAGAAAACCTATGACCTCACCCGCTACCTGGAGCACCAACTCCGCAGCTTGGCTGGGACCTATGTGAGTATCCAGCGTAGGAATCTGGGAGTTGGGGAGGAGTGAGGAGTTGGGGAAAGACAGTCCTAACCGTGGAGGGTTCTGGTAAATGATGGGGTGAGGAGGGGCTCTTTGGCTCCCACCAGTCCCCCTGTCTGGTCTA
+
CBBCCFFFCFFFGGGGGGGGGGHHGGGGGGHHGGGGGGHHHHGHGGHHHHHHHHHHHGHHHHHHHHHHHHHGGGGGHHHHHHHHHHHHGHHHGGGGGHHHGHHGGGHHGHHHHHHHHHHHHHHHHGGGGGHHHHHHHHHGGHHHGGGGGGGHHHHHHGHHHHGGGGHHHHHHHHHHHHHHGGGGGGGGGGGGGGGGGGGGGGGGGGFFFFFFFFFFFFFFFFFFFFFFFFFFFFFFFFFFFFFFFFFFFFF
@M05620:37:000000000-D9766:1:1101:8246:17573 1:N:0:3
ACCACACCTTCTACAATGAGCTGCGTGTGGCTCCCGAGGAGCACCCCGTGCTGCTGACCGAGGCCCCCCTGAACCCCAAGGCCAACCGCGAGAAGATGACCCAGGGGAGGGGCCCGCTACCTCTTCTGGTGGCCGCCTCCCCCCTTCCTGGCCCCCCGGACCTGCGCCCTTTCTCACTGGTTCTCTCTTCTGCCGTTTTCCGTAGGACTCTCTTCTCTGACCTGAGTCTCCTTTGGAACTCTGCAGGTTCT
+
CCCCCBCCFFFFGGGGGGGGGGHHGGGGHGHHHGGGGGGGGHHHHGGGGGGGHHHHHHHGGGGGGGGGG@1EGHHGGGGHEHHHAF?@@C/@DDEFFD2?G2/=///<<->->C---<-A/0:CCC0C00:.;.:A-.CEA.:-A.;/09/A9.;D;D-9-://.-;A->B000:90:BFF09B000;0:;0B0=FFF.BB.0.A9B9/:0:B9BB:000;/9///000B0BB0B/FF0099000B.A0:9
@M05620:37:000000000-D9766:1:1101:25841:17579 1:N:0:3
AGTGCCAGCTCTCCATCGCACAGGGGACCCAGGGCCTGGCCCCTCCATCCAGAAAACCTATGACCTCACCCGCTACCTGGCGCACCCACTCCGCAGCTTGGCTGGGACCTATGTGAGTATCCAGCGTAGGCATCTGGGAGTTGGGGCGGCGTGAGGAGTTGGGGTGAGACAGTCCTAACCGTGGCGGGTTCTGGTAAATGATGGGGTGAGTAGGGGCTCTTTGGCTCCCACCAGTCCCCCTGTCTGGTCTA
+
AA>>ADFF?FFFG1GFBEFCEEFHG00A0AB0AAAAAAGG0FG/EGHFFFFF1GFBFFGFGF2GFDFGHACEF>>FHFBF0>EEGG>??EG0EE?E/FBGCFGF/B0B/B<GH>@F1>2@>GGG<CCACGD1?GH<F?0><011><.<@-99-.;90C/90/;-.-:-9BB-FFFFFFB-@-9---@@9;AFFBB//9B/B9//AA9--;//;/AA@=-FFBF/BBF----AEF9BFF--@E/9BFBBFB9
@M05620:37:000000000-D9766:1:1101:11665:17604 1:N:0:3
GAGGCTGCTTTGGAAGAAACTGACAAGCCAGGGACAAAAGATCGGAAGCGCACACGTCTGAACTCCAGTCACATTACTCGATCTCGTATGCCGTCTTCTGCTTGAAAAAAAAAAAAGTATACAGCGCAGGAATCTGGGAGTTGGGGAGGAGTGAGGAGTTGCAGAAAGACAGTCCTAACCGTGGAGGGCTCTGGCAAATGATGGGGTGAGGAGGGGAACTTTGCCTCCCACCAGTCCCCCTCTCTCATCTA
+
B@BBBBFAFFFFGGGGGGGFGDGFHFFHGHGHGGGGFHHHGHHHGGGGCEEAEEFE1FGFBEEGGCFFFGGFHHFHHHGGG?1FFGCEFFHHG1@1FGHGBFHHFGHFHEGC///>/111FFD?CD/A--<FF11<=FC..<=C-<.--:./.0;G0.;/00009;///;C/09CFBBF.AAE-.9A-;;ABBB/9FFEBFFF/?9A9A../9A-9..;//;9/9;:.99.AE.;FBFA.>.;BF///;:;
@M05620:37:000000000-D9766:1:1101:4318:17615 1:N:0:3
AGTGCCAGCTCTCAATCGCACAGGGGACCCAGGGCCTGGCCCCTCCATCCAGAAAACCTATGACCTCACCCGCTACCTGGAGCACCAACTCCGCAGCTTGGCTGGGACCTATGTGAGTATCCAGCGTAGGAATCTGGGAGTTGGGGAGGAGTGAGGAGTTGGGGAAAGACAGTCCTAACCGTGGAGGGTTCTGGTAAATGATGGGGTGAGGAGGGGCTCTTTGGCTCCCACCAGTCCCCCTGTCTGGTCTA
+
AAA3AFFFBFFFGFGGGGGGGGHHGGGGGGHHFGGGGGHHHHGHGGHHHHHHHHHHHGHEHHHHHHHHHHHGGEEGHHHH2FHHHHA1EFHHGGGGGHHHGHHGGGHHGHHHHHHHHHHHHHHHHGGDCGFGHHHHHHFGGHHHGGCGG.CGHEHHGGHHHHGGEDHHFHCHGHHHHHHHGGGGGGGGGGGGGGGGGGGGGGGGGGFFFFFFFFFFFFFFFFFFFFFFFFFFFFFFFFFFFFFFFFFFFFB
@M05620:37:000000000-D9766:1:1101:12328:17645 1:N:0:3
AGTGCCAGCTCTCAATCGCACAGGGGACCCAGGGCCTGGCCCCTCCATCCAGAAAACCTATGACCTCACCCGCTACCTGGAGCACCAACTCCGCAGCTTGGCTGGGACCTATGTGAGTATCCAGCGTAGGAATCTGGGAGTTGGGGAGGAGTGAGGAGTTGGGGAAAGACAGTCCTAACCGTGGAGGGTTCTGGTAAATGATGGGGTGAGGAGGGGCTCTTTGGCTCCCACCAGTCCCCCTGTCTGGTCTA
+
BAAABFFFBFFFGGGGGGGCFGHDFGGGGGHHGCGGFGHHHHGHGGHHFCFGFHHFHGHHHHFHHHHHHHHGGGEGHFHHHHHHHHHHGHHHGGEGGHHHGHGGGGHHGHHHHHHHHHHHHHHHHGGGGGHHHHHHHHHGGHHGGGGGGGGHHBHHGGHHHFGGGGGFHHHGHHHHHHHHGGGGGGGGGGGGGGFGGGGGGGGGGGDFFFFFFFFFFFFFFFFFFFFFEFFFFFFFFFFFFFFFFFFFFF/
@M05620:37:000000000-D9766:1:1101:5508:17670 1:N:0:3
AGTGCCAGCTCTCAATCGCACAGGGGACCCAGGGCCTGGCCCCTCCATCCAGAAAACCTATGACCTCACCCGCTACCTGGAGCACCAACTCCGCAGCTTGGCTGGGACCTATGTTGAGTATCCAGCGTCGGAATCTGGGAGTTGGGGAGGAGTGAGGAGTTGGGGAAAGCCAGTCCTAACCGTGGAGGGTTCTGGTAAATGATGGGGTGAGGAGGGGCTCTTTGGCTCCCACCAGTCCCCCTGTCTGGTCT
+
ABAABFFFBFFFGGGGGGGGFGHHGGGGGGHHGGGGGGHGHHGHGGFHHHGHHFHHHGHHHHHHHHHHHHHGGGCEHHHHHHHHGHHHGHHHGGGGGHHHGHHGGGHHGHHHHHHBHHGHHH3FGHG//>/>?FDGGHFGGGHHHG?FG-EDC.DHFFEHHGHG-EGH./.:;:FF0F0CFGEE?EFGGDGGGGG0CFFFFFFFFFFDBEFFFFFFFFAEFFFFFFFFF?FFFFFBFFFFFFFFFFFFFFB
@M05620:37:000000000-D9766:1:1101:18618:17736 1:N:0:3
ACCACACCTTCTACAATGCGCTGCGTGTGGCTCCCGAGGAGCACCCCTTGCTGCTGACCGAGGCCCCCCTGAACCCCAAGGCCAACCGCGCGAAGATGACCCAGGTGCGTGGCCCGCTACCTCTTCTGGTGGCCGCCTCCCTCCTTCCTGGCCTCCCGAAGCTGCGCCCTTTCTCACTGGTTCTCTCTTCTGCCGTTTTCCGTAGGACTCTCTTCTCTGACCTGCGTCTCCTTTGGAACTCTGCAGGTTCT
+
BBBBBBB3BFFFFGGGGGAEEGGGGEEBAEHHGAFE?EGGGHHHHGG1FFGHHHHHHHH0>EEGGEFGGGGFHHHGGGGHEHHGHGGGGGCCFGGCFHFHHH/???F1AFEGGH.<AFGGHHHHH:GHHHHFHFGCGGGGGGGGEGFGGGGGGGGGGG9;;9;FFA>DFCFFFFFFFFFFFFFFFFFFFFFFFFFFFFFFFFFEFFFFFFFFFFBFFFFFFFFFFCFFFFFFFFFEFFFFFFFEFFFFFFF
@M05620:37:000000000-D9766:1:1101:8343:17798 1:N:0:3
AGTGCCAGCTCTCAATCGCACAGGGGACCCAGGGCCTGGCCCCTCCATCCAGAAAACCTATGACCTCACCCGCTACCTGGAGCACCAACTCCGCAGCTTGGCTGGGACCTATGTGAGTATCCAGCGTAGGAATCTGGGAGTTGGGGAGGAGTGAGGAGTTGGGGAAAGACAGTCCTAACCGTGGAGGGTTCTGGTAAATGATGGGGTGAGGAGGGGCTCTTTGGCTCCCACCAGTCCCCCTGTCTGGTCTA
+
BBBAAFFFBFFFGGGGGGGFGGG4FA?EEFHHAGGGFFHHHGGHGGHHHHHHFHCFFGHH5FFFHFHHHHHGGFGGHGHHCGHHHHF1EGGHGGGGGHHHGGHGGGHHGHHGHHHHHHHGHHHHHGDFBDGHHHHHHHFGGHHHGGGGGAEGHBGHGFGHGHGGEGGGBHHHFHHHHHHEGDFGDEGGEGGGGGFGGGGGGGGGGGADFFFFFFFFFAFFFFFFFFFFFFFFFFFFFFFFFFFFFFFFFFF
@M05620:37:000000000-D9766:1:1101:17222:17799 1:N:0:3
AGTGCCAGCTCTCAATCGCACAGGGGACCCAGGGCCTGGCCCCTCCATCCAGAAAACCTATGACCTCACCCGCTACCTGGAGCACCAACTCCGCAGCTTGGCTGGGACCTATGTGAGTATCCAGCGTAGGAATCTGGGAGTTGGGGAGGAGTGAGGAGTTGGGGAAAGACAGTCCTAACCGTGGAGGGTTCTGGTAAATGATGGGGTGAGGAGGGGCTCTTTGGCTCCCACCAGTCCCCCTGTCTGGTCTA
+
AAAAAFFFBFFFGDGGFGGGGFHCGGFGGGHHFGGGGGHHHHGHGGHHHGHHHHGHHGHHHFGHHGHHHHHGG/EFHFGGEGHHHH1?EHHGAE?EEHGHFHFGGGHHGHHEGGHHHHHHHHHHGGGGGGGHHHHFHGFFFHHHGGGGGGGHHHFHHGGHHHGGGDHGHHHHHHHHHHHHGGGGGGGGEFGGGGFFGFGFGGGGGGFFFFFFFFFFFFFFFFFFFFFFFFFFFFFFFFFFFFFFFFFFFFF
@M05620:37:000000000-D9766:1:1101:18827:17879 1:N:0:3
GAGGCTGCTTTGGAAGAAACTGACAAGCCAGGGACAAAAGATCGGAAGAGCACACGTCTGAACTCCAGTCACATTACTCGATCTCGTATGCCGTCTTCTGCTCTAAAAAAAAAACAACAAAAGAACACCCCCATAACAGATGACCAGACCAAACAACCCCACCATTCACCCAGGCCGCTACAAACAACCATAACCCCCTATCCCCCGTCAACATCCACTTAACCACGTCTCACCCTTTGAACATGCCAATC
+
AAAAABFBFFFFGCGGGGGFGGH4GFB42A4FEFFFFH2G2BGEE22B2BBGHBGECGHEFBBDBF33DG3A5DFGHHFEGHEHF1FEG34B/?>1?FHH4F34@4BFFEEF/////?//0<</0222/////001<1?01111>1<0<<0.<....<.<....000;00:..:..-9---000...:;.900;;:.--./;;;.;-9...///9;/////9/;/..;.;.//..;;////;/////;;/;
@M05620:37:000000000-D9766:1:1101:6436:17905 1:N:0:3
AGTGCCAGCTCTCAATCGCACAGGGGACCCAGGGCCTGGCCCCTCCATCCAGAAAACCTATGACCTCACCCGCTACCTGGAGCACCAACTCCGCAGCTTGGCTGGGACCTATGTTGAGTATCCAGCGAGGAAATCTGGGAGTTGGGGAGGAGTGAGGAGTTGGGGAAAGCCAGCCCTACCCGTGGAGGGTTCTGGAAAATGATGGGGTGAGGAGGGGCCCTTTGCCTCCCACCAGCCCCCCTGCCTGTCCT
+
BBABBFFFBFFFGGGGGGGCEFHHGGGGGGHHGGGGGGHHHHGHGGHG5FHHHHGHGGHGHHGHHHHHHHHGGEGGHEHHHHHEGHHHGGHFGGCGGHHHGHHGGGHHGHHHHHB3?B?33B332@///>/?0111?F00<C0FGG-<C-../.0D.0.</=GD-;E.././:.=./;.;9CAE-.EG-E.99C00CF.////;FFD.99A./ADF----;B/B///;A..;....;DFC--.../;////
@M05620:37:000000000-D9766:1:1101:1977:17908 1:N:0:3
AGTGCCAGCTCTCAATCGCACAGGGGACCCAGGGCCTGGCCCCTCCATCCAGAAAACCTATGACCTCACCCGCTACCTGGAGCACCAACTCCGCAGCTTGGCTGGGACCTATGTGAGTATCCAGCGTAGGAATCTGGGAGTTGGGGAGGAGTGAGGAGTTGGGGAAAGACAGTCCTAACCGTGGAGGGTTCTGGTAAATGATGGGGTGAGGAGGGGCTCTTTGGCTCCCACCAGTCCCCCTGTCTGGTCTA
+
ACBBBFFFCFFFGGGGGGGGGEHHGGAEEEHHFGGEGGHHGHGHGGHH5ACGGGHHHGHHHHGHHHHHHHHGGEEFHHHHHHHHHHA1EGHHFGCGGHHHGHHGGGHHGHHHHHHHHHHHHHHHHGGFGGHHHHHHHHHGEHHHGGGGGGGHHFHHHGHHHHGGGGHHGHHHHHHHHHHHGGGGGGGGGGGGGGFFGGGGGGGGGGFFFFFFFFFFFFFFFFFFFFFFFFFFFFFFFFFFFFFFFFFFFFB
@M05620:37:000000000-D9766:1:1101:22409:17914 1:N:0:3
GAGGCTGCTTTGGAAGAAACTGACAAGCCAGGGCCACACGATCGGAAGAGCACACGTCTGAACTCCAGTCACATTACTCGATCTCGTATGACGTCTTCTGCTTGACAAAAAAAAAGAAAACACTTCAGGTGTCTACAAGATTCGATCAAACAATCCCAACACAGCGTCCTTCATCATTTGGACGTCTCTCGTCGTCATTAATAAACTGTTGTAAGTATGTACACGTCCATCTCAGGCCCTATGCTCACACT
+
A1AAA?FAFFDFGFDG1B1BEFA111AAAG0BBAEE0C0///B//BBB00B1FCEE0BBB1DBDBB11@BGD1DGHHHHGF0EEBB/BF02BE?EF/GHHGF1B>1B1B>E<////?00<0/@1112>11<1111111101?F/110.<110.11011<.>.<..-..<.0000;0000:0/;-..:/0=..9--...0000000000000/0;;;09B0000/-;---/;//////;9--////9///;/
@M05620:37:000000000-D9766:1:1101:22424:17925 1:N:0:3
GCGGCTGCTTTGGAAGAAACTGATAGGCCACGGCCACAGTTCCCCCAGGGCCCACGACTGATCCTCACCCACCTTACTCGAGCTGAAATAACGGCTAATGCATGACAGGAACCTCGAAGAAAGCCCGGGAGTACACGCTATGCTGCCAAAATAGCCCGTAACACAGTCCTTTGCTCTTTAGCCATCTCCTGGCTACAATTGCAATATTCTCAACGTAAGTACTCGTATCTTCCAAGCTCGGAACATACAAT
+
A11AADDAFFF@FGGF1GGGG1B3DAA1100AEEA//B0F22D10//B//BA////A/>E1211111/B0>//BFGG11/?/?E111B21BGE/E//BBFD12B<1B1/B<FGF0/?0?CG01<@?//<<A/?1>DAC...=<>1<GF0/.D00=</-;-;.0;..::0<:00009;BFFG090CFB0009B;F0/;0FF00;000;0;0F00;-;--9/:9B/--:/;/9;;//99//-;--;9/9;///
@M05620:37:000000000-D9766:1:1101:6994:17932 1:N:0:3
AGTGCCAGCTCTCAATCGCACAGGGGACCCAGGGACTGGCCCCTCCATCCAGAAAACCTATGACCTCACCCGCTACCTGGAGCACCAACTCCGCAGCTTGGCTGGGACCTATGTGAGTATCCAGCGTAGGAATCTGGGAGTTGGGGAGGAGTGAGGAGTTGGGGAAAGACAGTCCTAACCGTGGAGGGTTCTGGTAAATGATGGGGTGAGGAGGGGCTCTTTGGCTCCCACCAGTCCCCCTGTCTGGTCTA
+
BBBBBFFFBFFFGGGGGGG2E2FGFGGGGGHHGGFFGHHHHHGHGGGHHHHHHHHHHGHHHHHHHHHHHHHGGGEGHBFHHHHHHHHGGHHHGGGGGHHHGHHGGGHHGHEHHHHHHHHHHHHHHGGG?/@FGHHHHHFFGHHHGGGGGGGHHHHHHGHHHHGGGDHHHHFGGHHHHEHHBGG@AEGGGGGGGGGGGGGGGGGGGGFBFFFFFFBBBBFFFFFFFFFFFFFFFFFFFFFFBFFFFFFFFFB
@M05620:37:000000000-D9766:1:1101:2310:17932 1:N:0:3
AGTGCCAGCTCTCAATCGCACAGGGGACCCAGGGCCTGGCCCCTCCATCCAGAAAACCTATGACCTCACCCGCTACCTGGAGCACCAACTCCGCAGCTTGGCTGGGACCTATGTGAGTATCCAGCGTAGGAATCTGGGAGTTGGGGAGGAGTGAGGAGTTGGGGAAAGACAGTCCTAACCGTGGAGGGTTCTGGTAAATGATGGGGTGAGGAGGGGCTCTTTGGCTCCCACCAGTCCCCCTGTCTGGTCTA
+
>A>3ADFBAFFFGGGGGGGAEGHDGAEFGFHHF?EFGFHHHHGHGGHHHGHHHGHGHGHHHGHHHDGHHHHGGEEGHHHHFGHHHHCCEHHGEFCGGHGHGHHGGGHHGHHHHHGHHHHHHHHHHGGGGGFHHHHHHF0FGHHHGGFCFDFHH0GH0EGHHHGGGDEHBHHHHHHHHHHHBFGGBEFGGGGGGGGGGGGGFGGGGGFFFFFBDFFFFFFFFFFFFFFFFFFFFFFFFFFFFFFFFFFFFFF
@M05620:37:000000000-D9766:1:1101:11557:17949 1:N:0:3
AGTGCCAGCTCTCAATCGCACAGGGGACCCAGGGCCTGGCCCCTCCATCCAGAAAACCTATGACCTCACCCGCTACCTGGAGCACCAACTCCGCAGCTTGGCTGGGACCTATGTGAGTATCCAGCGTAGGAATCTGGGAGTTGGGGAGGAGTGAGGAGTTGGGGAAAGACAGTCCTAACCGTGGAGGGTTCTGGTAAATGATGGGGTGAGGAGGGGCTCTTTGGCTCCCACCAGTCCCCCTGTCTGGTCTA
+
CCBCCFBFCFFFGGGGGGGFFEHHGGGGGGHHGGGGFGHHHHGHGGHHAGGHHGHGHGHGGHHHHHHHHHHGGFGGHGHHHHHHHHHHGHHHGGGGGHHHGHHGGGHHGHHHHHHHHHHHHHHHHGGGGGHHHHHHHHHGGHHHGGGGGGGHHHHHHGHHHHGGGGHHHHHHHHHHGHHHGGGGGGGGGGGGGGGGGGGGGGGGGGFFFFFFFFFFFFFFFFFFFFFFFFFFFFFFFFFFFFFFFFFFFFB
@M05620:37:000000000-D9766:1:1101:20211:18018 1:N:0:3
AGTGCCAGCTCTCAATCGCACAGGGGACCCAGGGCCTGGCCCCTCCATCCAGAAAACCTATGACCTCACCCGCTACCTGGAGCACCAACTCCGCAGCTTGGCTGGGACCTATGTGAGTATCCAGCGTAGGAATCTGGGAGTTGGGGAGGAGTGAGGAGTTGGGGAAAGACAGTCCTAACCGTGGAGGGTTCTGGTAAATGATGGGGTGAGGAGGGGCTCTTTGGCTCCCACCAGTCCCCCTGTCTGGTCTA
+
ABAAAFFFBFFFGGGGGGGFGGHHGGGGGGHHGGGEGGHHGHGHGGHHHHHHHHHHHGHHHHHHHHHHHHHGGEGGHHHH?FHHHHHAEHHHEGGGGHHHGHHGGGHHGHHHHHHHHHHHHHHHHGGGGGHHHHHHHHFGGHHHGGFGGGGHHGHHHGHHHGGGGGHHFHHHHHHHHHHHGGGGGGGGGGGGGGGGGGGGGGGGGGFFFFFFFFFFFAFFFFFFFFFFFFFFFFFFFFFFFFFFFFFFFFF
@M05620:37:000000000-D9766:1:1101:13937:18050 1:N:0:3
AGTGCCAGCTCTCAATCGCACAGGGGACCCAGGGCCTGGCCCCTCCATCCAGAAAACCTATGACCTCACCCGCTACCTGGAGCACCAACTCCGCAGCTTGGCTGGGACCTATGTGAGTATCCAGCGTAGGAATCTGGGAGTTGGGGAGGAGTGAGGAGTTGGGGAAAGACAGTCCTAACCGTGGAGGGTTCTGGTAAATGATGGGGTGAGGAGGGGCTCTTTGGCTCCCACCAGTCCCCCTGTCTGGTCTA
+
CCBCCFFFCFFFGGGGGGGGGGHHGGGGGGHHGGGGGGHHHHGHGGHHHHHHHHHHHGHHHHHHHHHHHHHGGGGGHHHHHHHHHHHHGHHHGGGGGHHHGHHGGGHHGHHHHHHHHHHHHHHHHGGGGGHHHHHHGHHGGHHGGGGGGGGHHHHHHGHHHHGGGGHHHHHHHHHHHHHHGGGGGGGGGGGGGGGGGGGGGGGGGGFFFFFFFFFFFFFFFFFFFFFFFFFFFFFFFFFFFFFFFFFFFFF
@M05620:37:000000000-D9766:1:1101:18378:18076 1:N:0:3
AGTGCCAGCTCTCAATCGCACAGGGGACCCAGGGCCTGGCCCCTCCATCCAGAAAACCTATGACCTCACCCGCTACCTGGAGCACCAACTCCGCAGCTTGGCTGGGACCTATGTGAGTATCCAGCGTAGGAATCTGGGAGTTGGGGAGGAGTGAGGAGTTGGGGAAAGACAGTCCTAAACGTGGAGGGTTCTGGTAAATGATGGGGTGAGGAGGGGCTCTTTGGCTCCCACCAGCCCCCCTGTCTGGTCTA
+
CDBCCFFFDFFFGGGGGGGGGGHHGGGGGGHHGGGGGGHHHHGHGGHHHHHHHHHHHGHHHGHHHHHHHHHGGGGGHHHHHHHHHHHHGHHHGGGGGHHHGHHGGGHHGHHHHHFGG?BGHHGGGGGD/C2FGGD=GH=F/F1FGG.@FAAGHGFH<ACFFHGG:EHFG///:CHHFH0;C::E.AEG:FFFGG0BFGBBB0;FGGEFA:F0ADFFFFFFFFFFFFFFFFAFEFEFFFFF@FFFFFFFFFB
@M05620:37:000000000-D9766:1:1101:9949:18092 1:N:0:3
AGTGCCAGCTCTCAATCGCACAGGGGACCCAGGGCCTGGCCCCTCCATCCAGAAAACCTATGACCTCACCCGCTACCTGGAGCACCAACTCCGCAGCTTGGCTGGGACCTATGTGAGTATCCAGCGTAGGAATCTGGGAGTTGGGGAGGAGTGAGGAGTTGGGGAAAGACAGTCCTAACCGTGGAGGGTTCTGGTAAATGATGGGGTGAGGAGGGGCTCTTTGGCTCCCACCAGTCCCCCTGTCTGGTCTA
+
AA>AAFFFAFFFGGGGGGGGGGHGGGGEGGHHGEGGGGHHHHGHGGHGHHHHHGGHHGHHGHGHHHHHHHHGGEGGHHHHHHHHHHHHGHHHGGGGGHHHGHHGGGHHGHHHHHDGHHHHHHHHGCEGGGGHHHHHGHHECGGHGGGGGGGHHHHHHGHHHFGGGGGHHHHHHHHHHHHHGGGGGFGGGFGGFFFFGFGGGGGGGGFBFFFFFF?BBBFFFFFFFFFFFFFFFFFFFFFDBFFFFFFFFFB
@M05620:37:000000000-D9766:1:1101:8641:18132 1:N:0:3
AGTGCCAGCTCTCAATCGCACAGGGGACCCAGGGCCTGGCCCCTCCATCCAGAAAACCTATGACCTCACCCGCTACCTGGAGCACCAACTCCGCAGCTTGGCTGGGACCTATGTGAGTATCCAGCGTAGGAATCTGGGAGTTGGGGAGGAGTGAGGAGTTGGGGAAAGACAGTCCTAACCGTGGAGGGTTCTGGTAAATGATGGGGTGAGGAGGGGCTCTTTGGCTCCCACCAGTCCCCCTGTCTGGTCTA
+
BCBBCFFFDFFFGGGGGGGGGGHHGGGGGGHHGGGGGGHHHHGHGGHHHHHHHHHHHGHHHHHHHHHHHHHGGGGGHGHHHHHHHHHHGHHHGGGGGHHHGHHGGGHHGHHHHHHHHHHHHHHHHGGGGGHHHHHHHHHGGHHHGGGGGGGHHHHHHGHHHHGGGGHHHHHHHHHHHHHHGGGGGGGGEGGGGGGGGGHGHHGGGGFFFFFFFFFFFFFFFFFFFFFFFFFFFFFFFFFFFFFFFFFFFFF
@M05620:37:000000000-D9766:1:1101:23958:18172 1:N:0:3
AGTGCCAGCTCTCAATCGCACAGGGGACCCAGGGCCTGGCCCCTCCAGCCAGAAAACCTATGACCTCACCCGCTACCTGGAGCACCAACTACGCAGCTTGGCTGGGACCTATGTCAGATTCCAGGCTAGGAACCGGGGAGTTGGGGAGGGGTGAGGATTGGGGGAAAGACAGCCTTACCCGTGGAGGGTCTGGTCAATGGTGGGGCGGAGGAGGGGTCTTTTGCTCCCCACCATTCCCCCTGCCTGTCTCT
+
AAAAAFF1>FFFGGGGGG1EEGGHGGGAAEHHF0BF/BFFCGGHGGHBHGHHAHEEGGH1FGBHHHGHHHFEGEGGHHHHFHHHHHHGGH1GEGG/EGGHGH1?EEHGEHGHHHG21121BF210/01@@@10?/<A/->CFGHG-.=---:-.;.0/;/:.:-;9../;//9C90=/;/.:;--AB-A/-/;//:9/////;-;----;--9A-----;B/////;9--;A-//9BFF-----/;/://9
@M05620:37:000000000-D9766:1:1101:3438:18206 1:N:0:3
AGTGCCAGCTCTCAATCGCACAGGGGACCCAGGGCCTGGCCCCTCCATCCAGAAAACCTATGACCTCACCCGCTACCTGGAGCACCAACTCCGCAGCTTGGCTGGGACCTATGTGAGTATCCAGCGTAGGAATCTGGGAGTTGGGGAGGAGTGAGGAGTTGGGGAAAGACAGTCCTAACCGTGGAGGGTTCTGGTAAATGATGGGGTGAGGAGGGGCTCTTTGGCTCCCACCAGTCCCCCTGTCTGGTCTA
+
>>>>AFDB1CCFFGF3AAFFGGGHGGC0EEHHEAFCFFCGBAEG/EHHEGHGFEBG0/AEBFFHGHHCHFFEGEGGHBGGFHHHHHFEGFGFEEEEEHHHE0GFFCHHGHEFH>BDHDHFH2GGGGEGCG@FHHDGBG?F?FDGGC<<CAECGDFFFGCCD/ACF?ACGGGBGC:CGHHFG.:ABEBG;AFGGGCGBFGGFFGGGBB@EFFFFF;@@@E/BFFFEFFE-9F-EFFF/;AB@F/FFFFFFFF
@M05620:37:000000000-D9766:1:1101:9981:18265 1:N:0:3
ACCACACCTTCTACAATGAGCTGCGTGTGGCTCCCGAGGAGCACCCCGTGCTGCTGACCGAGGCCCCCCTGAACCCCAAGGCCAACCGCGAGAAGATGACCCAGGTGAGTGGCCCGCTACCTCTTCTGGTGGCCGCCTCCCTCCTTCCTGGCCTCCCGGAGCTGCGCCCTTTCTCACTGGTTCTCTCTTCTGCCGTTTTCCGTAGGACTCTCTTCTCTGACCTGAGTCTCCTTTGGAACTCTGCAGGTTCT
+
BBBBBBBBFFFFGGGGGGG5FGHHGGGFHDHHHGGGGGGGGHHHHGGGGFGGHHHHHHHGGGGGGGGGGGGGHHHGGGGHEHHHHGG?FGGGGGHHHHHHHHHHGHHHHHHGGHHGGGGGHHHHHHHHHHHGHHGGGGGHGHHGHGGGGGGGGGGGGBDGGGGGGGFFFFFFFFFFFFFFFFFFFFFFFFFFFFFFFFFFFFFFFFFFFFFFFFFFFFFFFFFFFFFFFFFFFFFFFFFFFFFFFFFFFFF
@M05620:37:000000000-D9766:1:1101:13822:18286 1:N:0:3
GAGGCTGCTTTGGAAGAGCACACGTCTGAACTCCAGTCACATTACTCGATCTCGTATGCCGTCTTCTGCTTGAAAAAAATAAAAGATCTAGCTCCCCTGTTGATCCCATTGAAAATATCTAGGCAATTCCTCTTGTAATTGATAATGAATTAACAATATATCAACGGAGCACATGACCTAACACCATTCACATACCGCAATCTCTCAGTACGTTCTCTTTGGCTACAAATAACCCTGGTGTCTTACCAATC
+
>3>AA>CAFFFFGGGGFFGGGG4EFBFFF5FHHH3FDAFF5FGFHHFA23AGGFFGF3DGGGG1BFFGFH5B1FG5AEG133B@3B33B44B443?121BB34444?3B3443B3??B44?4333F3?444B4B??BBB3333BF33B3B3322@2222@>2FD2//?///<01?1<111<<11.<11>1=0=00<<--<<00000:0;00://;;00000/;/0/000;000/;./.9/./9000;00//
@M05620:37:000000000-D9766:1:1101:12505:18317 1:N:0:3
AGTGCCAGCTCTCAATCGCACAGGGGACCCAGGGCCTGGCCCCTCCATCCAGAAAACCTATGACCTCACCCGCTACCTGGAGCACCAACTCCGCAGCTTGGCTGGGACCTATGTGAGTATCCAGCGTAGGAATCTGGGAGTTGGGGAGGAGTGAGGAGTTGGGGAAAGACAGTCCTAACCGTGGAGGGTTCTGGTAAATGATGGGGTGAGGAGGGGCTCTTTGGCTCCCACCAGTCCCCCTGTCTGGTCTA
+
AAAAAFFFAFFFGGGGGGG1E0GGGEGGGEGHFAEEFFGHHHGEGGGHHHCHGHHGHGGGHHFHHHHFHHHEGG>EHFGHHHHGHHHHGHHHGG??/EGFGHHGGG0FEHHFHGGHHFGGHHGHGGEC/?1@FGFHHHHGGHHHGGGGCAEFC0DFHGHHHHGCGGACG//CCCCCCGCG@CEA.9A@;9CFF0FFG0BFB0BBFB-9AA;BAA@?@?FFFBBFFFF9AFFFAFFFFF?A@EBFFFFFFF/
@M05620:37:000000000-D9766:1:1101:19441:18353 1:N:0:3
AGTGCCAGCTCTCAATCGCACAGGGGACCCAGGGCCTGGCCCCTCCATCCAGAAAACCTATGACCTCACCCGCTACCTGGAGCACCAACTCCGCAGCTTGGCTGGGACCTATGTGAGTATCCAGCGTAGGAATCTGGGAGTTGGGGAGGAGTGAGGAGTTGGGGAAAGACAGTCCTAACCGTGGAGGGTTCTGGTAAATGATGGGGTGAGGAGGGGCTCTTTGGCTCCCACCAGTCCCCCTGTCTGGTCTA
+
AAABBFFCAFFFGGGGGGGGGGHHGGGEGGGHGGGGGGHFGHGFGGHFHHFHHGHHHGH3GFHHHHHFHHHGGEFFHHHHHHHCHHFHGHFHAEC/EHHHGGFF?GHHGHHGHHGHGHGHHFFHHGGGGGHHHGHHHHA??GGHGGGGGGGHHFGHFGGHFF?CAAGFFBGHGHHHHFFG?EE?DEFGGGGGFGFGGGGFFGGGGGFFFFFFFFAFCDFFFFFFFFFEFFFFFFFF/9EFFFBFBBFBFF/
@M05620:37:000000000-D9766:1:1101:6191:18370 1:N:0:3
AGTGGCCAGCTCTCAATCGCACGGTCTATCTCCTGCCCTTAGATCGGACGAGCACACGTCTGAACTCCAGTCACATTACTCGATCTCGTATGCCGTCTTCTGCTTGAAAAAAAAAAAAAAAAAGAAAAAAAAAATGGGAGGTGGGGAGAAATGAGTATTTATGCAAAGAAAGGTGTAACCAGGGAAGGTATTCAAAAAATAATTAATGAAGAGTGGAACAGCTGCCACAAAAAAGCGAGTGCTTATGAAAC
+
>AA>>AFFBBFFGGFGGGGFFEEEFGGDGGGHGGGBGHHHGHFDGGEAAAAEEEHGHEBGGFFGHGGHHGFGFGFGHHHH3BEE1FGBFFHHHHGFEHGHHFHHHHGHFH?EC@C>/>/<>-<..</<.-;---.00./.-...-9.-..//////////////////:.//.;;:9////.......9///////;.-.//////9//;//.//.///././;/.//....;-....--.////////9/
@M05620:37:000000000-D9766:1:1101:20390:18382 1:N:0:3
AGTGCCAGCTCTCAATCGCACAGGGGACCCAGGGCCTGGCCCCTCCATCCAGAAAACCTATGACCTCACCCGCTACCTGGAGCACCAACTCCGCAGCTTGGCTGGGACCTATGTGAGTATCCAGCGTAGGAATCTGGGAGTTGGGGAGGAGTGAGGAGTTGGGGAAAGACAGTCCTAACCGTGGAGGGTTCTGGTAAATGATGGGGTGAGGAGGGGCTCTTTGGCTCCCACCAGTCCCCCTGTCTGGTCTA
+
BBABCFFFCFFFGGGGGGGGGGHHGGGGGGHHGGGGGGHHHHGHGGHGHHHHHHHHHGHHHFHHHHHHHHHGGGGGHHHHHHHHHHHHGHHHGGGGGHFHGGGGGGHHGHHHHHHHHHHHHHGHHGGGGGHHHHHHGHCFGHHHGGECGGGHHEGHFGHHHHGGGFHHGHHHHHHHHHHHGGGGFGGGFGGGGGGGGGGGGGGGGGFFFFFFFFFFFFFFFFFFFBFEEBADFFFFFFFDFFFFFFFFFFF
@M05620:37:000000000-D9766:1:1101:23097:18414 1:N:0:3
ACCACACCTTCTACAATGAGCTGCGTGTGGCTCCCGCGGATCACCCCGTGCTTCTGAACGATTCCCCCCTTAACCCCAAGGCCAACCGCGAGAAGCTGCCAACAATGAAGGGCACGCCAATGCTTCCGTGGGCCCCCTCCCCCCCTCCCGGCCTCCCCGAACCTCCCCCTTTCGCACTGTTTCTCTCCTCGGCCCTTTTCCCTCACCACATCATCCTCTCATCCAATTCTCTTTGTTGGATCGTACGTTCT
+
AAAAAAA>B@B1BBGFFG11B11B00AB00ABGBABAAAA/ACG0BEABB?BDD@FF@FBB//@2F0EEE0B1BG///?/?/?/GE/<///</<0?111011??/?11111///?/->.>1111>>>.<.<-<.<<:-....:-;99.;.;--..:.;---99-/----9A//-----;/9/;//9;99;--;9;;;;//;;/;;--/--///;/9/9//;/;9///;/;99;//;---//;-----9/--
@M05620:37:000000000-D9766:1:1101:8943:18422 1:N:0:3
AGTGCCAGCTCTCAATCGCACAGGGGACCCAGGGCCTGGCCCCTCCATCCAGAAAACCTATGACCTCACCCGCTACCTGGAGCACCAACTCCGCAGCTTGGCTGGGACCTATGTGAGTATCCAGCGTAGGAATCTGGGAGTTGGGGAGGAGTGAGGAGTTGGGGAAAGACAGTCCTAACCGTGGAGGGTTCTGGTAAATGATGGGGTGAGGAGGGGCTCTTTGGCTCCCACCAGTCCCCCTGTCTGGTCTA
+
ABABBFFFCFFFGGGGGGGGGGHGGGGGGGHHGGGGGGHHHHGHGGHHHHGHHHHHHGHHHHHHHHHGHHHGGGGGHHHHHHGHHHHHGHHHGGGGGHHHGHHGGGHHGHHHHHHHHHHHHHHHHGGGGGHHHHHHHHHGGHHHGGGGGGGHHHHHHGHHHHGGGGHHHHHHHHHHHHHHGGGGGGGGGGGGGGGGGGGGGGGGGGFFFFFFFFFFFFFFFFFFFFFFFFFFFFFFFFFFFFFFFFFFFFF
@M05620:37:000000000-D9766:1:1101:21165:18446 1:N:0:3
AGTGCCAGCTCTCAATCGCACAGGGGACCCAGGGCCTGGCCCCTCCATCCAGAAAACCTATGACCTCACCCGCTACCTGGAGCACCAACTCCGCAGCTTGGCTGGGACCTATGTGAGTATCCAGCGTAGGAATCTGGGAGTTGGGGAGGAGTGAGGAGTTGGGGAAAGACAGTCCTAACCGTGGAGGGTTCTGGTAAATGATGGGGTGAGGAGGGGCTCTTTGGCTCCCACCAGTCCCCCTGTCTGGTCTA
+
BAAABDDFBFFFGGGFGFGFGCHAFGGGGGAGFGGECFHHHHGHGGEHHHFGF3FFHGHHHHEHHHGGHHHGGGGGHHHHHHHHHHHGGHHHGG?/EHHHGHHGGDHHGHHHHHHHHHGHGHHHGGGGGGHHHHGHGBGEEHFHGGGCCGGHGHHHHGFHHHGGGGHHHHHHC0GHHFHHBGG@GFG@GGGGFG9BBFFFGGGFGGF?FFE/A9B;BBEFBFFFFFFEEFFFFFFFFFFFBFFFFFFFFE/
@M05620:37:000000000-D9766:1:1101:18374:18457 1:N:0:3
AGTGCCACCTCTCAATCGAACAGGGGACCCAGGGCCTGGCCCCTCCAGCCAGAAAACCTATGACCTCACCCGCTACCTGGAGCACCAACTACGCAGCTTGGCCAGGACATATGTCAGCAACCAGCGCAGGAATCTGGGAGTTGGCGAGCAGTGAGGACTTAGCGAAAGACAGTCCTAACCGTGGAGGCTTCTGGCAAATGACGGGGTGAGGAGGGCCCCTATCGCACTCTCCAGTCTCCCTCTCTAGTCTA
+
A@AAAFF11BFFGGGGDFFFGGGACEG0AEFHG0BE/AFGEHGEGGHBGEGH0GFHHGH1BF2GHHHHHCAEGEGGHHHHGHHHHHHHGHFHEEC/EBG0?F1<??FA<EGHFH2BF110BB?<GGCCCCEFGHGHEB0F?GBF1>-@-<C0<GGFH.<<0=0::A-:CGHHHHGGGGGGGGG@BEF.;;FGGG0BFGGGG0A--9@-AF?/-;>-9--9-;/;;-9-9/;/;B9//;/;F-;///9:;F;
@M05620:37:000000000-D9766:1:1101:19995:18473 1:N:0:3
AGTGCCAGCTCTCAATCGCACAGGGGACCCAGGGCCTGGCCCCTCCATCCAGAAAACCTATGACCTCACCCGCTACCTGGAGCACCAACTCCGCAGCTTGGCTGGGACCTATGTGAGTATCCAGCGTAGGAATCTGGGAGTTGGGGAGGAGTGAGGAGTTGGGGAAAGACAGTCCTAACCGTGGAGGGTTCTGGTAAATGATGGGGTGAGGAGGGGCTCTTTGGCTCCCACCAGTCCCCCTGTCTGGTCTA
+
AA>AAFF1>FFFGGGGFGGAEEHFGGGECEHHEAFC/FHHAHGGGGHFHAHHEGHGHGHFGHEHHHHHHGGGG/EEHHHHBFHHHHF>EGFHEGCCEHGGGHHGGGHHGHHHHHGHH1GHHHHHHGFGGGHHHHHHHHEFFHHHGGGGGGGHGHHHHG/<GHGGGGHGGHHHHHHHHHHGGGGGGFGG.9FGGGFFGGGGGFGGGBB@FFFFFF@-9@-FFFFFFFF-AFFFFFFFFFFF@FFFFFFFFFB
@M05620:37:000000000-D9766:1:1101:15277:18479 1:N:0:3
GAGGCTGCTTTGGAAGAAACTGACAAGCCAGGGACAAAAGATCGGAAGAGCACACGTCTGAACTCCAGTCACATTACTCGATCTCGTATGCCGTCTTCTGCTTGAAAAAAAAAAAAATAACCTAATTCCTCTACCGTTCAGTTCTTTATATGACTACCTAGGTTCACACCATTCCTCCTGTTTTTATGATCTTCCCTATTGCTTACAACTTCATTCCCTGTCCCAGCTCCCCATTTTCCATCTTCATTCAC
+
AAAABAFBFFFFGGGGGG4FFGHHHHFHGFGHGFGFHFFHCGHHGGA2FHHHHHHGEGH1GDHHHHHHGHHHHHDGHHHGHHHFGHFGGHHHGBEHFHHHHHHHFGGHA?EGE/>//0221111111111111?1-..01=1<<111111<10=00C<<00/0000<0<..::C000;//00:/.;000000909;0C;00090090;;/09000000;09/0000.0//9...////9//9////;BF//
@M05620:37:000000000-D9766:1:1101:15310:18498 1:N:0:3
GCGGCTGCTTTGGAAGAAACTTACATGTTACGGCCAAATTTCCCCCAGGGCCTGCGACTGATCCCCGCCCCCATTACTCGACCTGACACGACGGCCTATGCGCGACATGAACCGATACGTAAGCAAATGCCCGTATAACACCTTCAGTACCTACAATAGCTGAGCCCACTCTCGCTGGTAATCTCTTCAGCCGTTTTCCATAGCACTCTCTTATCCAACCTAACAATTCTTTGCATTTGTACATGTAATAG
+
>1>>A@>AFFFFF1FG1FFCABG1BBD33AAA0E00BF111DD1BA/B//BA//0AA//BG21@0B/>>//>E>B2B2B///>?0>0B1/><EE?//BB<1//<<<//1<?GG/-<<>.>>.<D0</00=0<.<::CG00;;/0/<000;0<<CFB0;9;;:0./;A...;F0.:.;-;00=00BFF;/:/99--/;/;////;/;;;;;BB//;9/;/9//;9/9;9/;//:99BBF/B/;//;/99/;:
@M05620:37:000000000-D9766:1:1101:16646:18511 1:N:0:3
AGTGCCAGCTCTCAATCGCACAGGGGACCCAGGGCCTGGCCCCTCCATCCAGAAAACCTATGACCTCACCCGCTACCTGGAGCACCAACTCCGCAGCTTGGCTGGGACCTATGTTGAGTATCCAGCGTAGGAATCTGGGAGTTGGGGAGGAGTGAGGAGTTGGGGAAAGACAGTCCTAACCGTGGAGGGTTCTGGTAAATGATGGGGTGAGGAGGGGCTCTTTGGCTCCCACCAGTCCCCCTGTCTGGTCT
+
ABABBFFFBFFFGGGGGGGGGGHHGGGGGGHGGEGGCFHHFHGHGGHHGHHHHGGHHGHFHGHHHHHHHHHGGEEGHHHHHHHHGHHHGHHHGGGFGHHHGHFGGGHHGHHHGFHHHHHGHHH3GHGGGGGHFHHHHHF0FDGHHGGAFGAEFHFHHCE<GGHGGGG:GHHHHHHHHHHHGGFGGBFGGAFGGGGGGGGGGGGGGGFDDFFFFFFFFFFFFFFFFFFFFFFFFFFBFFFFFFFFFFFFFFF
[truncated: 558,978 more chars]
