# Supplementary material for: Fast but not furious: a streamlined selection method for genome-edited cells
Source: Life Sci Alliance. 2021 Apr 26;4(6):e202101051. doi: 10.26508/lsa.202101051 (PMC8127327; doi:10.26508/lsa.202101051)
Supplement: Supplementary file 1 [file LSA-2021-01051_Supplemental_Data_1.zip › SANGER and Deep Sequencing/ACTB/40_S40_L001_R1_001.fastq]

@M05620:37:000000000-D9766:1:1101:19343:1911 1:N:0:40
CCCACACCTTCTACAATGAGCTGCGTGTGGCTCCCGAGGAGCACCCCGTGCTGCTGACCGAGGCCCCCCTGAACCCCAAGGCCAACCGCGAGAAGATGACCCAGTTGCGTGGCCCGCTACCTCTTCTGGTGGCCGCCTCCCTCCTTCCTGGCCTCCCGGAGCTGCGCCCTTTCTCACTGGTTCTCTCTTCTGCCGTTTTCCGTATGACTCTCTTCTCTGACCTGAGTCTCCTTTGGAACTCTGCAGGTTCT
+
1>AAAAAAFFFFGGGGGGBGGGHHGGGFCFHHHGGGGGGCGFHHHGGEFGGGHHGFFGE//>EEF>EEEG/01>?EE/////?//??<B/////01?11<??//1?11/?/-<<<-<C-<CGGGHGH00=/.::--:CCCCFFCFFFBF0/.9CAAA.--9:C/;-@A@@FFFFFBFF/-;BBFFFFFFBF//9-;AFFFF-;--//;BFFFFFFFFF//::F-/-;9BB9FFF/9//9BBF/9//-;BBB
@M05620:37:000000000-D9766:1:1101:11711:1938 1:N:0:40
TGTGCCAGCTCTCAATCGCACAGGGGACCCAGGGCCTGGCCCCTCCATCCAGAAAACCTATGACCTCCCCCGCTACCTGGAGCCCCCACTCCGCAGCTTGGCTTTTACCTATCTGAGTATCCAGCGTAGGTATCTGGGAGTTGGGGAGGAGTGAGCAGTTGGGGAAAGACAGTCCTAACCGTGGAGGGTTCTGGTAATTGATGTTGTTAGGAGGGGCTCTTTGTCTCCCACCAGTCCCCCTGTCTTTTCTT
+
3>>AADFFBFFFFFEGGFFCECFDFFDFGGEHFGFFGFF2FGGCFFFHFF3FGB3B3ABAFF5DFGF1F>AEEE/>FFB121B1??//?FF?>>//<BF3/BF022322B332B333@2@FD2<<//<//111?<1100/<>11--.--.<<.00/</0=0/--:.:.::C/C:CFF0/9-;.-...-;;.C00;000;0;C0///;.//;9/.--;@.BFB//;9/99.9:..;99:..-.;9://;;B/
@M05620:37:000000000-D9766:1:1101:11734:1978 1:N:0:40
ACCACACCTTCTACAATGAGCTGCGTGTGGCTCCCGAGGAGCACCCCGTGCTGCTGACCGAGGCCCCCCTGAACCCCAAGGCCAACCGCGCGAAGATGTCCCAGGTGCGTGGACCGCTACCTCTTCTGGTGGCCGCCTCCCTCCTTCCTGGCCTCCCGGCGCTGCGCCCTTTCTCACTGGTTCTCTCTTCTGCCGTTTTCCGTAGGACTCTCTTCTCTGACCTGCGTCTCCTTTGGAACTCTGCAGGTTCT
+
>A>1AAAAFFFFGAGGBGB1F1B1E0AAB0GG1AFBAEECGHHHHGGEGEGGHFHHHHHA/EEGE/>EEGFEH1?EE/?FE/GAAFE?C?@/////<111<?11/1<1/F.<.1<<@C--/DDFHDG00GBA.:--::9.AFFCGBB/F0B.9FFEA.--;-9;B?@F?@FFF///9BB-BB/B9BBFF/F///;AFFFFF-B---/9BFBFF//;FB9/99BBA-;@BBBFFFB///9BFE/9//-;99B
@M05620:37:000000000-D9766:1:1101:12010:2063 1:N:0:40
ACCACACCTTCTACAATGCGCTGCGTGTGGCTCCCGAGGAGCACCCCGTGCTGCTGACCGAGGCCCCCCTGAACCCCAAGGCCAACCGCGCGAAGATGACCCAGGTGCGTGGCCCGCTACCTCTTCTGGTGGCCGCCTCCCTCCTTCCTGGCCTCCCGGTGTTGCGCCCTTTCTCACTGGTTCTCTCTTCTGCCGTTTTCCGTAGGACTCTCTTTTCTGACCTGCGTCTCCTTTGGAACTCTGCAGGTTCT
+
AAAAAAA>BCFFGGGFFG1AE0EAEAAA0AGFAABE/EECEHHHHGGEEEGGFHHHHHH>EECGGCEGGGFHHCEEGGGHGEHEHGGGGG/</A/?FG1FGFEEFHHECFG-CH.<<CCCBCCGF0;G0GFCFC@A9BGGE9F9FFG/FBBF.BFGEF@---;-9@@F;@FFFFF/9BFFFFFFBB9FFBF/BB@BFFEFF?F-9A/9B/9/F//;/FF/B/FF-9A@BF/FFFFFFB/99B/B9F?FF/B
@M05620:37:000000000-D9766:1:1101:12020:2078 1:N:0:40
ACCACACCTTCTACAATGAGCTGCGTGTGGCTCCCGAGGAGCACCCCGTGCTGCTGACCGAGGCCCCCCTGAACCCCAAGGCCAACCGCGAGAAGATGACCCAGGTGAGTGGCCCGCTACCTCTTCTGGTGGCCGCCTCCCTCCTTCCTGGCCTCCCGGAGCTGCGCCCTTTCTCACTGGTTCTCTCTTCTGCCGTTTTCCGTAGGACTCTCTTCTCTGACCTGAGTCTCCTTTGGAACTCTGCAGGTTCT
+
BBBBCCCCFFFFGGGFGGGGGGHHGGGEEGHHHGGGGGGFGHHHHGGGGGGGGGHHHHHGEFCGGGGGGGG2FHHGGGECGHHECFFGGCBG//FFGFBGHHFFFG11FHDFFHHGDFCDHHHHHHHDFG/<CG-CFGGHGHHGHGFGFBFFFGGGG?-;:@.CFA=DFFFFFFFFFF/BFFFFFFFFFFF/BB-;DFFFFBFFFDFFFFFFBFFFFF9FFFF//BBBFBFFFF//:FFFFF/B/BFFFFF
@M05620:37:000000000-D9766:1:1101:11462:2145 1:N:0:40
AGGGCCAGCTCTCCATCGCACAGGGGACCAAGGGCCTGGCCCCTCCATCCAGAAAACCTATGACCTCACCCGCTACCTGGGGCACCCACTCTGCAGCTTGGCTGGGACCTATTGGGTATCCCTCGTGGGGATCTGGGGTTTGGGGCTGCGTGCGGCGTTGGGGCAAGCCCGTCCTAACCGTGGCGGGGTCTGGTAAATGCTGGGGTGCGGCGGGGTTGTTTGGGTCCCACCCGTGCCCCTGTCTGGTGTAT
+
>>3>>>AABFFFGGGF5AA2E2FCF2AAEAAA2BA2BBFFGHGHGGHGHAAFGHFBFEHHF3FGG5BFGHH>E/>>GHFF1/?EFGG1?FG34B4B?333<F3FEG0FEGFFHFDGD3?GFH2F@/<?B/FAF1?F0/.<>>.CA<-..<<EACFCCDGGF-@?-.;EA;-=EADFBBFDDED->=--;A9BB//:BFB/9BFDFDA9=BC=DFF9;-;AB/..;;;F9.AA-A.DEBFEEBFBFBFB;/B
@M05620:37:000000000-D9766:1:1101:15951:2153 1:N:0:40
ACCACACCTTCTACAATGAGCTGCGTGTGGCTCCCGAGGAGCACCCCGTGCTGCTGACCGAGGCCCCCCTGAACCCCAAGGCCAACCGCGAGAAGATGACCCAGCCGCGAGGCCCGCTGCCTCTTCTGGTGGCCGCCTCCCTCCTTCCTGGCCTCCCGGAGCTGCGCCCTTTCTCACTGGTTCTCTCTTCTGCCGTTTTCCGTAGGACTCTCTTCACTGACCTGCGTCTCCTTTGGAACTCTGCAGGTTCT
+
ABBABBBBFFFFGGGFGGGGGGHHGEEBFEHHFFFEEGG?EHHHHGGGEAFFHHHHHHGGCGGGGEGEGGECGC?EGG/GF/GHEGAEFGGC/DC<2FD2F2//0/>/<-<CCEDCCG-:C00:CC0;C0;:GHGA9?.;ABFD90099B/:909A..--;@FFBB;A->BFFFFFFBFF/B99//::FFFB9FAADFFFFFB?DAFFBF/B//B/;:BBFF/F.@A=DFFFFFFFFEFFFF/;FF.9BFB
@M05620:37:000000000-D9766:1:1101:17660:2194 1:N:0:40
AGTGCCAGCTCTCAATCGCACAGGGGACCCAGGGCCTGGCCCCTCCATCCAGAAAACCTATGACCTCACCCGCTACCTGGAGCACCAACTCCGCAGCTTGGCTGGGACCTATGTGAGTATCCAGCGTAGGAATCTGGGAGTTGGGGAGGAGTGAGGAGTTGGGGAAAGACAGTCCTAACCGTGGAGGGTTCTGGTAAATGATGGGGTGAGGAGGGGCTCTTTGGCTCCCACCAGTCCCCCTGTCTGGTCTA
+
ABABBFFFCFFFGGGGGGGGGGHHGGGGGGHHGGGGGGHHHHGHGGHHGHHHHHHHHGHHHHHHHHHHHHHGGGGGHHHHGHHHHHHHGHHHGGGGGHHHGHHGGGHHGHHHHHHHHHGHHHHHHGGGGGHGHHHHHHHGGHHHGGEGGGGHHHHHHGHHHHGGGGHHHHHHHHHHHHHHGGGGGGGGCFFGGGFFFGGGGGGGGGFFFFFFFFFFFFFFFFHFFFFFFFFFFFFFFFFFFFFFFFFFFFF
@M05620:37:000000000-D9766:1:1101:11068:2222 1:N:0:40
AGTGCCAGCTCTCAATCGCACAGGGGACCCAGGGCCTGGCCCCTCCATCCAGAAAACCTATGACCTCACCCGCTACCTGGAGCACCAACTCCGCAGCTTGGCTGGGACCTATGCGTCTCCCGCGTCGGAATCTGGGCGTTGGGGAGGCGTGCGGCGTTGGGGCCAGACAGTCCTAACCGTGGCGGGTTCTGGTCAATGATGGGGTGAGGCGGGGCTCTTTGGCTCCCACCAGTCCCCCTGTCTGGTCTATC
+
>>>>ADDFBFFFFGGGGFFAE?GDEEGGEEHHDGGAFFHFHHGHGGGHHHHHFEFBGGHHHFFHHFFHHHHGGEEEHHHHBGHHFHC1ECHFEGCFGGGHGHHFFGHHGHHHGGDG/BGH2/BDF<CGCF>GHHHF<CGG@GGG.;-:DGGAB?-?BGGGFA.;DEFFFFFFFFFFFFFFFFFFAF@FFFFFF/BFFF/FFFFD9;EFE.BAFFFAEFFFFFBFFEFBFFFFFFFFFFFFFFFFFF:B/9/
@M05620:37:000000000-D9766:1:1101:12985:2232 1:N:0:40
ACCACACCTTCTACAATGAGCTGCGTGTGGCTCCCGAGGAGCACCCCGTGCTGCTGACCGAGGCCCCCCTGAACCCCAAGGCCAACCGCGAGAAGATGACCCAGGTGAGTGGCCCGCTACCTCGTCTGGTGGCCGCCTCCCTCCTTCCTGGCCTCCCGGAGCTGCGCCCTTTCTCACTGGTTCTCTCTTCTGCCGTTTTCCGTAGGACTCTCTTCTCTGACCTGAGTCTCCTTTGGAACTCTGCAGGTTCT
+
ABCCCBCAFFFFGGGGGGGGGGHHGEEGHGHHHGGG2EGEGHHHHGGFEEGGHHHHHHHGFGGGGGGGGGGGBGHGGG?GG/GHHGEEFGGGGDH2>FFD2G/?FGC<F?FFF0?@G@C@GFH.<=<CGGGDHC@-=A:GGHGGBF0/0;CAF0FGE9?CA9::9--;@:BFFFFFBFF99/:9///;;BFBFFC:AFFFFA;.9./9/;///:B;F9BB/B;BF/F/B9FFFFF/BFFFFBF/9/FA9BB
@M05620:37:000000000-D9766:1:1101:12962:2238 1:N:0:40
ACCACACCTTCTACAATGAGCTGCGTGTGGCTCCCGAGGAGCACCCCGTGCTGCTGACCGAGGCCCCCCTGAACCCCAAGGCCAACCGCGAGAAGATGACCCAGGTGAGTGGCCCGCTACCTCTTCTGGTGGCCGCCTCCCTCCTTCCTGGCCTCCCGGAGCTGCGCCCTTTCTCACTGGTTCTCTCTTCTGCCGTTTTCCGTAGGACTCTCTTCTCTGACCTGCGTCTCCTTTGGAACTCTGCAGGTTCT
+
ABCCCCCBFFFFGGGGGGGGGGHHGGGEHGHHHGGGGGGGGHHHHGGGGGGGHHHHHHHGGGGGGGGGGGGHGHHGGGGHGHHHHGGGGGCGGGHHHHHHFHHHGHH1F?GFGHGCCC@CHHGFFGHHHGHGHHCCGGGHGHHGHFGGFFBFGFGGGFC9-:CBFFFFFFFFFFF/FFFFFFFBF/BF9BFFFFFFFFFFFDFFD.FFFFFFFFBBFFFEFFFB.;A>DFFFFFFFFFFFFFFFBFFFFFF
@M05620:37:000000000-D9766:1:1101:13678:2263 1:N:0:40
ACCACACCTTCTACAATGAGCTGCGTGTGGCTCCCGAGGAGCACCCCGTGCTGCTGACCGAGGCCCCCCTGAACCCCAAGGCCAACCGCGAGAAGATGACCCAGGTGCGTGGCCCGCTACCTCTTCTGGTGGCCGCCTCCCTCCTTCCTGGCCTCCCGGAGCTGCGCCCTTTCTCACTGGTTCTCTCTTCTGCCGTTTTCCGTAGGACTCTCTTCTCTGACCTGCGTCTCCTTTGGAACTCTGCAGGTTCT
+
BBBBBBBAFFFFGGGGGG5FGDGFEAE2BEHFG2BBAEEEAFEHFG0AABEGFEFHE2BEECG@FE?EEEGF3?F/?EFEFHGHHGGGDG/>BFHEHHHHHHHHGHH1>?DGGHFDGGGGHHHHHGHHHHHGHHGGGGGHGGGGGGGGGGGGGGGGGGG-;;AFFBBFBBFFFFFFFFFFFFFFFFFFFFFFFFBFFFFFFFFFFFFFFFFFFF;FFFFFFFFF.@D?FFFFFFFFFFFFFFFFEFFFFFF
@M05620:37:000000000-D9766:1:1101:18324:2279 1:N:0:40
ACCACACCTTCTACAATGAGCTGCGTGTGGCTCCCGAGGAGCACCCCGTGCTGCTGACCGAGGCCCCCCTGAACCCCAAGGCCAACCGCGAGAAGATGACCCACCCGCGAGGCCCGCTACCGCTTCTGGCGGCCGCCTCCCTCCTTCCTGACCTCCCGGCGCTGCGCCCTTTCTCACTGGCTCTCTCTTCTGCCGTTTTCCGTAGGACTCTCTTCACTGACCTGCGTCTCCTTTGGAACTCTGCAGGTTCT
+
A3>AAABBFFFFGGGFFFBFFFGGEAEBFEHHHGGE?EG2EHHGHGGG1BEEHGBFGHGEEGGGEFEEGECGHHFGGGGGFHHHEGGGGC/<@DGGG2?2<2////</<--<<CAACGG-C--;.:0;;0-99B?9;AFF..BAFFFFFF/9;:9AE.--@9@BFA;DFF/FBBF//BFF.B9FFFBFFB/;B;>;AFFFFDB9A9/BF//:;B9/;B//;BFF.B9B.BFFFFFB//;9BFBFFF.;:/9
@M05620:37:000000000-D9766:1:1101:18007:2311 1:N:0:40
ACCACACCTTCTACAATGAGCTGCGTGTGGCTCCCGAGGAGCACCCCGTGCTGCTGACCGAGGCCCCCCTGAACCCCAAGGCCAACCGCGAGAAGATGACCCAGGTGAGTGGCCCGCTACCTCTTCTGGTGGCCGCCTCCCTCCTTCCTGGCCTCCCGGAGCTGCGCCCTTTCTCACTGGTTCTCTCTTCTGCCGTTTTCCGTAGGACTCTCTTCTCTGACCTGAGTCTCCTTTGGAACTCTGCAGGTTCT
+
AAABBBB>CFFFFGGGGGBFGGHHGEFBAEHGHFFB?FGGFHGGHGGAFBEFHHHHHHHGEEGGGGGGGGGHFHHGGGGHGHHHHFGEDG/BDGHFGFHHHF/CFFF1?1?CFFHFGG-<<D<DG00DG0<A.GC--AEEGHEDHFGG0;B.FFG.9AF-A-9:F?FA9DFFFFFBF/BB99BFFFBFFB///99DFBA/FD/.ADBFFFFFFFBF/BFFF/FF/;BFFFBFF/FBFFFF/9B9//.;;B;
@M05620:37:000000000-D9766:1:1101:15111:2313 1:N:0:40
AGTGCCAGCTCTCAATCGCACAGGGGACCCAGGGCCTGGCCCCTCCATCCAGAAAACCTATGACCTCACCCGCTACCTGGAGCACCAACTCCGCAGCTTGGCTGGGACCTATGTGAGTATCCAGCGTAGGAATCTGGGAGTTGGGGAGGAGTGAGGAGTTGGGGAAAGACAGTCCTAACCGTGGAGGGTTCTGGTAAATGATGGGGTGAGGAGGGGCTCTTTGGCTCCCACCAGTCCCCCTGTCTGGTCTA
+
>A3>AFBFBFFFGGGGGGGGGCGEFGGGGGEHFGGGDFHCGHGHGGHHHHHG33FHHGHHHHHHHHFGHHHGGEEGHHHHFGHHHHHHGBHHGGFEGBGGGHHGGGHHGHHHHHHHHHHHHHHHHGGGGGHHHHHHHHFFGHHHGGGGGGGHHHHHHGHHHHGGGGHHHHHHHHHHHHGHGGGGGGGGEFFGGGFFFFGGGFGGGGFFFFFFFFFFFFFFFFFFFFFFFFFFFFFFFFFFFFFFFFFFFFF
@M05620:37:000000000-D9766:1:1101:17264:2322 1:N:0:40
AGTGCCAGCTCTCAATCGCACAGGGGACCCAGGGCCTGGCCCCTCCATCCAGAAAACCTATGACCTCACCCGCTACCTGGAGCACCAACTCCGCAGCTTGGCTGGGACCTATGCGTCTCCCTCGTCGGAATCTGGGCGTTGGGGGGGCGTGCGGCGTTGGGGGCAGACAGTCCTAACCGTGGCGGGTTCTGGTCAATGATGGGGTGAGGCGGGGCTCTTTGGATCCCACCAGTCCCCCTGTCTGGTGTCTC
+
>>>AAFFFBFFFGGGGGFGGEEEGCFGGGGHHGGGGGCHCGHGHGGHHEHHHGFBHHGHHHHGHHHFHHHHGGGGGHHHHHHHHHHHHGGHHGGGGGBFHGHHGGGHHGHHHHHGB/?GGH2@BF//<</?FGFHG<<--->CG-;-9@-;9---;99BFFF-9@DFFFF/BFFFFBFFDEFF@9B-A.;BF;9/BFFF/9BEF.@EFF.@@AF->EFBF/F99;;BBFD.;B//;EF;EB/99FB.;;B9
@M05620:37:000000000-D9766:1:1101:11456:2362 1:N:0:40
AGTGCCAGCTCTCAATCGCACAGGGGACCCAGGGCCTGGCCCCTCCATCCAGAAAACCTATGACCTCACCCGCTACCTGGAGCACCAACTCCGCAGCTTGGCTGGGACCTATGTGAGTATCCAGCGTAGGAATCTGGGAGTTGGGGAGGAGTGAGGAGTTGGGGAAAGACAGTCCTAACCGTGGAGGGTTCTGGTAAATGATGGGGTGAGGAGGGGCTCTTTGGCTCCCACCAGTCCCCCTGTCTGGTCTA
+
>AAAABFFBF@FF4ABGAFFEEFG2AEEGGFHGFEEECE2FAEGEECGHGFFBCHHGEGHHFHHGFB@BGHFGGCEGHGBFFB?BF1FEEGHG?/EGCHHGGHFEGHHGHHHHHHGHFGHGFBFFD?ECEGFHGHHGHFF?GHHGGEGCGGHHGHHGEHHGHGGGGEHHHHFC0CGFHHGG;:BDGGG;;FFFB;CFGGGGGGGGGFBFFFFFFB?;-AFFFFBFFFEFEFDA9BFFFFFBEFFFFFB9F9
@M05620:37:000000000-D9766:1:1101:17453:2362 1:N:0:40
ACCACACCTTCTACAATGAGCTGCGTGTGGCTCCCGAGGAGCACCCCGTGCTGCTGACCGAGGCCCCCCTGAACCCCAAGGCCAACCGCGAGAAGATGACCCAGGTGAGTGGCCCGCTACCTCTTCTGGTGGCCGCCTCCCTCCTTCCTGGCCTCCCGGAGCTGCGCCCTTTCTCACTGGTTCTCTCTTCTGCCGTTTTCCGTAGGACTCTCTTCTCTGACCTGAGTCTCCTTTGGAACTCTGCAGGTTCT
+
CCCCCCCBFFFFGGGGGGGGGGHHGGEBGFHHGFGGGGGGGHHHHGGGGGGGHHHHGGHGGGGGGGGGGGGG3FGEEFGHGHHHHGGGGGDGGGHHHHHHHHHFFFGGH1GGGHEGGGGGHHHHGGFHHHHGGFDCCGGGGFHGGGGGGGGEGGFGGD9-;@FGGGFFFFFFFFFFFFFFFFFFFFFFFFFFFFAFFFFFFFFFDFFFFFFFFFFFFFFFFFFFFFFFFFFFFFFFFFFFFFFFFFFFFFF
@M05620:37:000000000-D9766:1:1101:19898:2363 1:N:0:40
ACCACACCTTCTACAATGAGCTGCGTGTGGCTCCCGAGGAGCACCCCGTGCTGCTGACCGAGGCCCCCCTGAACCCCAAGGCCAACCGCGAGAAGATGACCCAGGTGAGTGGCCCGCTACCTCTTCTGGTGGCCGCCTCCCTCCTTCCTGGCCTCCCGGAGCTGCGCCCTTTCTCACTGGTTCTCTCTTCTGCCGTTTTCCGTAGGACTCTCTTCTCTGACCTGAGTCTCCTTTGGAACTCTGCAGGTTCT
+
BBBBBBBBFFFFGGGGGGGFGBGFGEEB4EGHFFGGDFGGFHHHHGGGGGGGGHHHHHHGCGGGGDGGGGGGHFHGGGDFACGHHG?<DGG@?GGHDFBFHHHGEHHDF1<FFCCDGGG@GHHHHHHFGDGG.GGGGGAGE/:EGF0FFGGF.BFEEDB-@DGGGGFF=FF//:FFFFFFFFFFFFFEFFFFFFFFFFFFFFFFADFFFFFFFFFFFFFFFFFF/B99FFFFFFFFFFFFFBFFFFF?FB9
@M05620:37:000000000-D9766:1:1101:20626:2368 1:N:0:40
ACCACACCTTCTACAATGAGCTGCGTGTGGCTCCCGAGGAGCACCCCGTGCTGCTGACCGAGGCCCCCCTGAACCCCAAGGCCAACCGCGAGAAGATGACCCAGGTGAGTGGCCCGCTACCTCTTCTGGTGGCCGCCTCCCTCCTTCCTGGCCTCCCGGAGCTGCGCCCTTTCTCACTGGTTCTCTCTTCTGCCGTTTTCCGTAGGACTCTCTTCTCTGACCTGCGTCTCCTTTGGAACTCTGCAGGTTCT
+
A>ABABB>BFCFFFBGGG5BGGHHGEFBAAFBBBBB2EEEAGDFFEGEEEBFFHHHHHHEF@CEGGGEGGGHFHHGGEEGGHGHHGGGDD/>CGGEGHHHHHHHGEH1F1GGGHCCCGGGHHHHHDGHFGHGHHGGCDGHGHHGHGGGGGGGGGGGGGG-9;AFGGFFFFFFFFFBFFFFBFFFFFFFFFFFFFFFFFFFFFFEFFFFFFFFFFBFFFF/FBBFABDFFFFFFFFFFFFFFFFFFFFFFFF
@M05620:37:000000000-D9766:1:1101:13287:2385 1:N:0:40
ACCACACTTTCTACAATGCGCTGCGTGTGGCTCCCGAGGAGCACCCCGTGCTGCTGACCGAGGCCCCCCTGAACCCCAAGGCCAACCGCGCGAAGATGACCCAGGTGCGTGGCCCGCTACCTCTTCTGGTGGCCGCCTCCCTCCTTCCTGGCCTCCCGGGGCTGCGCCCTTTCTCACTGGTTCTCTCTTCTGCCGTTTTCCGTAGGACTCTCTTCTCTGACCTGAGTCTCCTTTGGAACTCTGCAGGTTCT
+
AAAAAAA1BBBFGFGGGG11EAE?EEEAAAFFGABB/EEE?FGFHGGEEFFGBGGHHHH>EECEGGGGGECFFGHGGGGHGHGGHFGCBC/>/CC/?GGHHHEECFG1ACECGH.-<@CCHHHGH0<GCHHFFFCA@BGEEGGGGGGEFFFGGGGGGG@-9-@BF@?;@?BFFFFFFFFFFFFFFFFFFFFFFF@AFFFFFFFEFFFFFFFFFF99BFFFFFFF/BFFFFFFFFFBFFFFFFFFFFFFFFF
@M05620:37:000000000-D9766:1:1101:13841:2387 1:N:0:40
ACCACACCTTCTACAATGAGCTGCGTGTGGCTCCCGAGGAGCACCCCGTGCTGCTGACCGAGGCCCCCCTGAACCCCAAGGCCAACCGCGAGAAGATGACCCAGGTGAGTGGCCCGCTACCTCTTCTGGTGGCCGCCTCCCTCCTTCCTGGCCTCCCGGAGCTGCGCCCTTTCTCACTGGTTCTCTCTTCTGCCGTTTTCCGTAGGACTCTCTTCTCTGACCTGAGTCTCCTTTGGAACTCTGCAGGTTCT
+
AAAAAAA1BFCFGGGGGGAFGGHHGEEA0BGFGAFE0EEGCHHHHGGGEEEGBHGHHHHAEC/FFGGGGGGHHHHGGGEHAGHHHGEE@CGCGGHBFGHFHGFFFHH1FFDFGHGCGGGGHHHHHHHHGHHFHHGGGGGHGFHGGFGGGFGGGGGGFGG999FGGG@F@@FFFFFFFFFFFFFFFFFFFFFFFF@BFFFFFFFFFFFFBFFFFFBFFBFFFFEF/BFFFFFFFBFFFFFFFFFFFFFFFFF
@M05620:37:000000000-D9766:1:1101:13930:2391 1:N:0:40
ACCACACCTTCTACAATGAGCTGCGTGTGGCTCCCGAGGAGCACCCCGTGCTGCTGACCGAGGCCCCCCTGAACCCCAAGGCCAACCGCGAGAAGATGACCCAGGTGAGTGGCCCTCTACCTCTTCTGGTGGCCGCCTCCCTCCTTCCTGGCCTCCCGGAGCTGCGCCCTTTCTCACTGGTTCTCTCTTCTGCCGTTTTCCGTAGGACTCTCTTCTCTGACCTGCGTCTCCTTTGGAACTCTGCAGGTTCT
+
ABCCCCCBFFFFGGGG5FBGGGHHGEGBFEHHHGGEDGGGGHGHHGGGGEFGGHHHHHHFGGGGGGGGGGGHHHHGGGGHGHHHGGGGGG/CDGHGHHGHHHHHGGH1GGHGGHHHHGHHHHHHHHHHGHHGHGGGGGGHGHHGHHHHFHHHHGGGGGG-9AFGGGGGGGFFFFFFFFFFFFFFFFFFFFFFFFFFFFFFFFFFFFFFFFFFFFFFFFFFFFFF.@DFFFFFFFFFFFFFFFFFFFFFFFF
@M05620:37:000000000-D9766:1:1101:12714:2415 1:N:0:40
ACCACACCTTCTACAATGAGCTGCGTGTGGCTCCCGAGGAGCACCCCGTGCTGCTGACCGAGGCCCCCCTGAACCCCAAGGCCAACCGCGAGAAGATGACCCAGGTGCGTGGCCAGCTACCTCTTCTGGTGGCCGCCTCCCTCCTTCCTGGCCTCCCGAAGTTGCGCCCTTTCTCACTGGTTCTCTCTTCTGCCGTTTTCCGTAGGACTCTCTTATCTGACCTGCGTCTCCTTTGGAACTCTGCAGGTTCT
+
1A>AAAAAFFFDGGGAEFFGFFHFEFGEHEHHHGGEEEG/EHHHHGCGAEEAGF1FHACECGGGEE/EGGGEHH/EGGEEFEHC/FEECCBCCAGFFGFFHHACFFF?@/C<CG<.<1=F01FG10=DGDGCHCAC-.;CE:GAG0CFHGBAABFFGG.--:;9;@AGG@FF//B/9BFFBBB/;:BFB/BBF/@BFFFFB?BAF-;BBBFFF/:/;;//;9B--;:9AFBFFFFBFFBB/FFFBFFFFFF
@M05620:37:000000000-D9766:1:1101:19678:2469 1:N:0:40
ACCACACCTTCTACAATGAGCTGCGTGTGGCTCCCGAGGAGCACCCCGTGCTGCTGACCGAGGCCCCCCTGAACCCCAAGGCCAACCGCGAGAAGATGACCCAGGTGAGTGGCCCGCTACCTCTTCTGGTGGCCGCCTCCCTCCTTCCTGGCCTCCCGGAGCTGCGCCCTTTCTCACTGGTTCTCTCTTCTGCCGTTTTCCGTAGGACTCTCTTCTCTGACCTGAGTCTCCTTTGGAACTCTGCAGGTTCT
+
BBBBBBABFFFFGGGBDGFGGFHHGGGGHGHGHGGGGGGGGHGHHGGFEGGGHHHHHHHGGECFGGGGGGGHHHGFGGGHGHHHHGGEDGCGCGHHFFFFG</?FGGD<11<CGE?DGAD0DGGFG0D0=/.CGC?@?EEGHHGHEGFFFGFFGFF?C-A-;FFF9BF-=BFFF/9///.;BFBFFBFFFFBFFDD.FA/FAB99.;BFF9FFFFB9BBFFFFF/FFFFF/BFBB/99/;BFF///.A/F/
@M05620:37:000000000-D9766:1:1101:16751:2473 1:N:0:40
ACCACACCTTCTACAATGAGCTGCGTGTGGCTCCCGAGGAGCACCCCGTGCTGCTGACCGAGGCCCCCCTGAACCCCAAGGCCAACCGCGAGAAGATCACCCAGGTGCGCGGCCAGCTACCTCTTCTGGTGGCCGCCTCCCCCCTTCCTGGCCTCCCGGAGCTGCGCCCTTTCTCACTGGTTCTCTCTTCTGCCGTTTTCCGTAGGACTCTCTTCTCTGACCTGCGTCTCCTTTGGAACTATGCAGGATCT
+
CCBCBCCCFFFFGGGGGGGGGGHHGGGEGGHHHGGEEGGGGHHHHGGGGGGGHHHHHHHGGGGGGGGGGGGGGHHGGGGHGHHHHGGGGGGGGGHHH2?FG0//FFG1@/<DGGFGGHHHHHHHHHHH00CEHGGGGGGGGBGGGGEGGGGGGGG.E.D;@>.:FFFFFFF09F0;;BFF9FFFFFFFFFFFFFFFFFF0BFF?D9BFFFFFFFF0;:FB0FFB.:DCFFFFF00FF0090BFFFBF.;BF
@M05620:37:000000000-D9766:1:1101:19666:2486 1:N:0:40
ACCACACCTTCTACAATGAGCTGCGTGTGGCTCCCGAGGAGCACCCCGTGCTGCTGACCGAGGCCCCCCTGAACCCCAAGGCCAACCGCGAGAAGATGACCCAGGTGAGTGGCCCGCTACCTCTTCTGGTGGCCGCCTCCCTCCTTCCTGGCCTCCCGGAGCTGCGCCCTTTCTCACTGGTTCTCTCTTCTGCCGTTTTCCGTAGGACTCTCTTCTCTGACCTGAGTCTCCTTTGGAACTCTGCAGGTTCT
+
BBCCCDDBFFFFGGGGGGGGGGHHGGGGHGHHHGGGGGGGGHHHHGGFEEGGDGHHHHHGFE?EGGGGGGGHHHHGGGGHGHHHHGGGGGGGGGHGHHGGHGHHFGGHHFGCFHHGG@CFHHHHHHHHFGHCG<@GGGGHGHHGHFGGGGGGGGGGGG--;AFFFGFFFFFFFFFFFFFFFFFFFFFFFFFFFFFFFFFFFDFFFAFFFFFFFFFFF:B9BFF/BFFFBFFFFFFFFFFFFFFFFFFFFFF
@M05620:37:000000000-D9766:1:1101:14522:2552 1:N:0:40
ACCACACCTTCTACAATGAGCTGCGTGTGGCTCCCGAGGAGCACCCCGTGCTGCTGACCGAGGCCCCCCTGAACCCCAAGGCCAACCGCGAGAAGATGACCCAGGTGAGTGGCCCGCTACCTCTTCTGGTGGCCGCCTCCCTCCTTCCTGGCCTCCCGGAGCTGCGCCCTTTCTCACTGGTTCTCTCTTCTGCCGTTTTCCGTAGGACTCTCTTCTCTGACCTGCGTCTCCTTTGGAACTCTGAAGGTTCT
+
BBBBBBB>BBCFGGGGGG5FGGHHGGGB4EGFGAEE2EEFDHDGHGGEEFFGEHGHHHG0EC?EGGGGGGGHGHHGGGGHGHHHHGGGGG/BDGHEGHHHHHGHGGH1FGHGGHGDGGGGHHHHHHHHHHHGHHGGGGGHGHHGHGGGGGGGGGGGGGG9ABFGGGFFFFFFFFFFFFFFFFFFFFFFFFFFFFFFFFFFFFFFFFFFFFFFFFFFFFFFFFFF.DFAFFFFFFFFFFFFFFFFFFFFFFF
@M05620:37:000000000-D9766:1:1101:14338:2627 1:N:0:40
ACCACACCTTCTACAATGAGCTGCGTGTGGCTCCCGAGGAGCACCCCGTGCTGCTGACCGAGGCCCCCCTGAACCCCAAGGCCAACCGCGAGAAGATGACCCAGGTGAGTGGCCCGCTACCTCTTCTGGTGGCCGCCTCCCTCCTTCCTGGCCTCCCGGAGCTGCGCCCTTTCTCACTGGTTCTCTCTTCTGCCGTTTTCCGTAGGACTCTCTTCTCTGACCTGAGTCTCCTTTGGAACTCTGCAGGTTCT
+
ABBCCCBAFFFFGGGGGGGGGGHHGGGBFFHHHGGGDGGGGHHHHGGGGGGGGHHHHHHGGGGGGGGGGGGHHHHGGGGHGHHHHGGGGG@DGGHGHHHHHHHHGHHGHGHGGHHGGGGGHHHHHHHHHHGGHHGGGGGHGHHGHGGGGGGGGGGGGGGBFGGGGGFFFFFFFFFFFFFFFFFFFFFFFFFFFFFFFFFFFFFFFFFFFFFFFFFFFFFFFFFFBFFFFFFFFFFFFFFFFFFFFFFFFFF
@M05620:37:000000000-D9766:1:1101:19992:2639 1:N:0:40
ACCACACCTTCTACAATGAGCGGCGTGTGGCTCCCGAGGAGCACCCCGTGCTGCTGACCGAGGCCCCCCTGAACCCCAAGGCCAACCGCGAGAAGATGACCCAGCCGAGAGGCCCGCTACCTCTTCTGGTGGCCGCCTCCCTCCTTCCTGGCCTCCCGGAGCTGCGCCCTTTCTCACTGGTTCTCTCTTCTGCCGTTTTCCGTAGGACTCTCTTCTCTGACCTGAGTCTCCTTTGGAACTCTGCAGGTTCT
+
ABBBBBBBFFFFGGGGGGGGG2FGGEGBF?GFFFGEGGFGEGHGHEGGDFGGGHHHGHHGGFEGGGGGGG/G3BFEAEFHGGHHHGGCCG@@DGFFHHF1G0F.0.>AC-<AGGGGGG-AHFHHHHFHH0FGGGGGGGGGGGGGGGGGGG/;FFFFFFF-;DFFFFFFFFFFFFFFFFFFBFFFFFFFFFFFFFFFFFFFFFFFDDFFFFFFFFF/BFFFFFFF/BFFFFFFFFFFFFFFFFFFFF.AFFF
@M05620:37:000000000-D9766:1:1101:20534:2662 1:N:0:40
ACCACACCTTCTACAATGAGCTGCGTGTGGCTCCCGAGGAGCACCCCGTGCTGCTGACCGAGGCCCCCCTGAACCCCAAGGCCAACCGCGAGAAGATGAGTGGCCCAGGTGCGTGGCCCGCTACCTCTTCTGGTGGCCGCCTCCCTCCTTCCTGGCCTCCCGGCGCTGCGCCCTTTCTCCCTGGTTCTCTCTTCTGCCGTTTTCCGTAGGCCTCTCTTCTCTGACCTGAGTCTCCTTTTGCCCTCTGCCGG
+
CBCCCCCACFFFGGGGGGFGGGHHGGGB4EHGGGGGCGFCDHHHHGGGGGGGEHGHHHHGGCCGGGGGGGGHGHHGGGGHGHHHHGGGGGBDGGHFHHHHHBF?0/??FGGGGGGGGHHCCCGGHHGHH=DGF;CDHG-ACEGGEFGGGGGGGGGGGGGGGGGGFFFFFFFFFFFFFFFFFFFFBFFFFFFFFFFFFFFDDFFB9AFADFBFFFFFFFFFFFFBFFFFFFFFFFFF0000:0;FEFFE0@;
@M05620:37:000000000-D9766:1:1101:10835:2682 1:N:0:40
AGTGCCAGCTCTCAATCGCACAGGGGACCCAGGGCCTGGCCCCTCCATCCAGAAAACCTATGACCTCACCCGCTACCTGGAGCACCAACTCCGCAGCTTGGCTGGGACCTATGTGAGTATCCAGCGTAGGAATCTGGGAGTTGGGGAGGAGTGAGGAGTTGGGGAAAGACAGTCCTAACCGTGGAGGGTTCTGGTAAATGATGGGGTGAGGAGGGGCTCTTTGGCTCCCACCAGTCCCCCTGTCTGGTCTA
+
>A>AAFFFAFBFGGGGG1FE1E0FFEFGGGGHFEG/CFABGHGEGGEHDGGHH01FFEHHHHEHFHFGGHHGGEEGHFHH0FGGEGC?EEGGA?EEEFFFGHFE/E<BEGGFGHHHHHGHBGHHHGC/CCBHHHHHHHAFGFFHGGC-<ACGHHFEF?GHHFCCECHFBC/GCCHHHCGCAGE?AABGGG.FFG;FGFGGGGGEFFF?EFEFFF;@--:B9F/BFFFFFFFFF?/BFBEB@FFFFFFFFF/
@M05620:37:000000000-D9766:1:1101:11591:2723 1:N:0:40
ACCACACGGTCTACAATGCGCTGCGTGAGGCTCTCGAGGAGCACCCCTTGCTGCTGACCAAGGCCCCCCTGAACCCCAAGGCCAACCGCGCGAAGATGACCCAGGTGCGTGGCCGGCTACCTCTTTTGGTGGCCGCCTCCCTCCTTACTGGCCTCCCGGGGGTGCGCCCTTTCTCACTGGTTCTCTCTTCTGCGGTTTTCCGTAGGACTCTCTTGTCTGACCTGCGTCTCCTTTGGAACTCTGCGGGTTCT
+
>3>A>>A32>>>FB5BFGBAEEGGGAE2ABABBABB3BA0EB1BBBA1BBBF5GFFGFG3??ABG>E>>>1?3BF??1>GFH??GF/>/>/><DG/2F2?C2/?F1?1</?>/C>>--.</<0<0<=0-.<AC:@C-;AC:/;./C090;9..9CE.;?99--999-99;///9////;.9B/////;FF/BF--;BDEF/.9.:.//99BFFF/;/9//;//..;9-.BB9//;/BBF///9/-;>BE./
@M05620:37:000000000-D9766:1:1101:16659:2745 1:N:0:40
ACCACACCTTCTACAATGAGCTGCGTGTGGCTCCCGAGGAGCACCCCGTGCTGCTGACCGAGGCCCCCCTGAACCCCAAGGCCAACCGCGAGAAGATGACCCAGGTGAGTGGCCCGCTACCTCTTCTGGTGGCCGCCTCCCTCCTTCCTGGCCTCCCGGAGCTGCGCCCTTTCTCACTGGTTCTCTCTTCTGCCGTTTTCCGTAGGACTCTCTTCTCTGACCTGAGTCTCCTTTGGAACTCTGCAGGTTCT
+
>1>1AAAAFFFFGGGFFGGGGCGBE00BA0FC1AFE0EF/EHAFHGEEAEE/11FEGH0A/E/EF/>EECF0B1>EGE/F//FE/<//>BC///011?11?GEHE??1?<1FC</<-@-<<000<0=DH0/CAC---...;CC.:00900;..0..;.;-A-;BB9--;9999/FFB//-/99/////:9BB/B@:-FE/9A;9BB///B/9/BB/9///:/9-/-;B9/FF//////;B//99/F?-BB9
@M05620:37:000000000-D9766:1:1101:16678:2747 1:N:0:40
ACCACACCTTCTACAATGAGCTGCGTGTGGCTCCCGAGGAGCACCCCGTGCTGCTGACCGAGGCCCCCCTGAACCCCAAGGCCAACCGCGAGAGGCCGCCGCCGGGGAGTGGGCCGCTACCTCTTCTGGTGGCCTCCTACCTCCTTAGTGGCCTGGCGGAGCGGCGCCCTTGCCCACTGGTTCGCTCTTCTGCCGTTTTACGGCGGACTCTCTTCGCTCTTCGCATTCTACTTCGTTCCTCTGCAGGTCCT
+
AAAAAAAAFFFFG55BFFGF4FGBEA2B4EGHBFFE?EFEEHHFHGGEAAFF5FFFHHEE0E0EF>EEGGG1F3?/?//?C/?CFF//>BC/<//////>/<<@<<--:.:...;-9--9/9CFB;;BF0/:9F099/00;C09.9////9;./..A>;-@B--@-----:.////.;/.9//--99./9/9//-;././/..------///9/99...9//;.;..://;9;/../..;B/;;//::;//
@M05620:37:000000000-D9766:1:1101:9736:2763 1:N:0:40
ACCACACATTCTACAATGCGCTGCGTGCGGCTCCCGAGGAGCACCCCGTGCTGCTGACCGAGGCCCCCCTGAACCCCAAGGCCAACCGCGCGAAGATGAACAACGTAGGTGCGTGGCCCGCTACCTTTTTTGGCGGCCCCCTCCTTCCTTCCTGGCCTCCCGGCGCTGCGCCCTTTCTCCTTGGTTCTCTCTTCTGCCGTTTTTGGTAGGCCTCTTTTCTCTGACCTGAGTCTTCGCCTGCTCTCTGTCGG
+
BBAABBB3BBDFGFGGGGAEEGGGGGG2AEEEF2BB1EECDHHHHGG0EEEGFHHHHHH>>@?EGGGGGGEHHHHGGGGHGHHHHGGGGG/A@GGCGHHGHGB.-.<>CDHECCDCG.;-;C:-:G;0C99AB/;9B--;BBFF:;FFFFFFFEFFFF..;9->9@BBF;;DBBFFFFBB/;:B9AFF/;9/99B/9B>A.BF.-;://9BBFAF/;FF9FFB/;9;./.;BF//..9..;//9BBB//;-
@M05620:37:000000000-D9766:1:1101:12997:2763 1:N:0:40
ACCACACCTTCTACAATGAGCTGCGTGTGGCTCCCGAGGAGCACCCCGTGCTGCTGACCGAGGCCCCCCTGAACCCCAAGGCCACCCGCGAGGCAGTGACCCCGGTGAGTGGCCCGCTACCTCCTCTGGTGGCCCTCGCCTCCCTGCCTGGCTTCCGGGATCTGCGCCTCTCTTCACTGGTTTGGTCGTCTGCCGTTTCTCGTCGGACTCGCTTCTCTTATCTGAGTCTCCTTTGGCACTCTGCAGGGTCT
+
BBBABABAFFFFFGGGGGGBG5GEFEFEFGA2GAFG?FGCFHEEHGGG1EE15FAGHHBE0>0EFGG/EECB3FFEGDAHGCHHGHGEE/<<////???<1F/AC<<C0>1.<0<A@--A/0<.:=000::.:C...-;A..../0:A09;./.;/.---.99//;9D..;//::B/9/.//...9/9-.99//;A.;///.;.99-;-9.-.9:/99//////B/BB/;//://////.9/B///;-9;.
@M05620:37:000000000-D9766:1:1101:12592:2790 1:N:0:40
ACCACACCTTCTACAATGAGCTGCGTGGGGCTCCCGAGGAGCACCCCGTGCTGCTGACCGAGGCCCCCCTGAACCCCAAGGCCAACCGCGAGAAGATGACCCAGGTGAGTGGCCCGCTACCTCTTCTGGTGGCCGCCTCCCTCCTTCCTGGCCTCCCGGAGCTGCGCCCTTTCTCACTGGTTCTCTCTTCTGCCGTTTTCCGTAGGACTCTCTTCTCTGACCTGAGTCTCCTTTGGAACTCTGCAGGTTCT
+
BBBBB?ABFFFFFGGGGGFBGGHHEEE2AA2A2FC22EEAAG1BGFEE?1AFAGHBHHF>E>CGGGGG?EE0GGHEFD/FGAGG/FDDGB/</?GFH11DGHGHGHHFHHHGGHHGGGGGHHHHHHHHGHHGHHGGGGGHGGGGGGGGGGGGGGGGGGGB@BFFFBBFBBFFFFFFFFFFFFFFFFFFFFFFFFBFFFFFFFFFFFFFFFFFFFFFFFFFFFFF/FFFFFFFFFFFFFFFFFFFFFF:BFF
@M05620:37:000000000-D9766:1:1101:16403:2869 1:N:0:40
ACCACACGTTCTACAATGCGCTGCGTGAGGCTCTCGAGGAGCACCCCTTGCTGCTGACCAAGGCCCCCCTGAACCCCAAGGCCAACCGCGAGAAGATGACCCAGGGGCGTGGCCCGCTACCTCTTCTGGTGGCCGCCTCCCTCCTTCCTGGCCTCCCGGAGCTGCGCCCTTTCTCACTGGTTCTCTCTTCTGCCGTTTTCCGTAGGACTCTCTTGTCTGACCTGCGTCTCCTTTGGAACTCTGCAGGTTCT
+
A?AAAAA1>BBA3DBBDG11AEFEGEC0AAFAF0BE1EE//FGHHFG/AFGEBFCFHGF1A>/?FEE/EEFHHHEAE?/GFGEHAEEECE/<@<01>1DGHHEGE/</>CCCCH.@CGGGHHHHHHHBCCFCHHGGGFGGGGGGFGGGFBFFGFFEGG?-;--FF??B@@FFFFFBFFEFFFFFF/F/BFBBBB-AAFFFFB/-;?BBFFFFEF/:9BBFFF/B---;AFFFFFFBBFBBF/9;99FFFF/
@M05620:37:000000000-D9766:1:1101:19038:2870 1:N:0:40
ACCACACCTTCTACAATGAGCTGCGTGTGGCTCCCGAGGAGCACCCCGTGCTGCTGACCGAGGCCCCCCTGAACCCCAAGGCCAACCGCGAGAAGATGACCCAGGTGAGTGGCCCGCTACCTCTTCTGGTGGCCGCCTCCCTCCTTCCTGGCCTCCCGGAGCTGCGCCCTTTCTCACTGGTTCTCTCTTCTGCCGTTTTCCGTAGGACTCTCTTCTCTGACCTGCGTCTCCTTTGGAACTCTGCAGGTTCT
+
BABAB@BA>FFFGGGGFGBAGFHHGAEAAEGGFCFG?EG?EGHHHGGEEAEEFGFFHHFA0E0FGEEGGEC1FEGGGG/GF?GHEF/<DC/<<AF11??<?GEEGGH1<GFECFEC@DGGHHFHHFGDHGCD.G@::CDCEHFDC9BBBFCAAFA.EEG--;.CFBBABBFBFFFBFFFF/B//9/9/BFBB/B=:AFEFBDFADFFFFFFFBB9BFFB99FBF.-9@9FFFFFBBFFFFFFBFB/FFFFF
@M05620:37:000000000-D9766:1:1101:16936:2920 1:N:0:40
ACCACACCTTCTACAATGAGCTGCGTGTGGCTCCCGAGGAGCACCCCGTGCTGCTGAACGAGGCCCCCCTGAACCACAAGGCCAACCGCGAGAAGATGACCCAGGTGAGCGGCCAGATACCTCTTATGGTGGCCGCATCCATCCTTCCTGGCATCCCGGCGCTGCGCCCTTTCTCACTGGTTCTCTCTTCTGCCGTTTTCCGTAGGACTCTCTTCTCTGACCTGCGTCTCCTTTGGAACTCTGCAGGTTCT
+
1>>>>AA>BBB1ABBABGBBDEG1EABBF0BBB00BAEAAEHCFGGAAA/A/FE1FG11BEFEGCE/EE>FGCGA0?FFCFHF>?/?>>@<></FC11DGGC///FH1?1<ACG->0>1>GFHH11>DGDGGHFGC-.:C0CG.<CHHE:/;:BFFGGG-@---;@@B@@FFFFF9FFFFFFFFF/;9FB/;BB@BBBEFFFF9BFFFFFFFFF//;/;9/:FB?--;;FFFF///FFF//9FF9F?-/;;
@M05620:37:000000000-D9766:1:1101:11007:2925 1:N:0:40
ACCACACCTTCTACAATGAGCTGCGTGTGGCTCCCGAGGAGCACCCCGTGCTGCTGACCGAGGCCCCCCTGAACCCCAAGGCCAACCGCGAGAAGATGACCCAGATGGGTGGCCAGCTACCTCTTATGGTGGCCGCCTCCCTCCTTCCTGGCCTCCCGGGGTTGCGCCCTTTATCACTGGTTCTCTCTTCTGCCGTTTTCCGTAGGACTCTCTTTTCTGCCCTGCGTCTCCTTTGGAACTCTGCAGCTTCT
+
AAAABBBBFFFFGGGGGGFGGFHGGAEEGGHHFFGEFGGCGHHHHGGGEEGGHHHGHGHGGGGGGFEGGGGFHFHGGGGGCEHHEFEEDCBC@AGHFH2?F2<</1?1/0?/<CC..1<C0<<DF11D<=DEC.-=-.;C./:.;:C:0CBF.0AE9.---9-;9-9D-@F////9//BFBB/////B//9BF9-DFF.FFAB.AD//99//B//;9///;./;.99B.B/BFFBBF99B/;///9/99/;
@M05620:37:000000000-D9766:1:1101:19560:2954 1:N:0:40
ACCACACCTTCTACAATGAGCTGCGTGTGGCTCCCGAGGAGCACCCCGTGCTGCTGACCGAGGCCCCCCTGAACCCCAAGGCCAACCGCGAGAAGATGACCCAGGTGAGTGGCCCGCTACCTCTTCTGGTGGCCGCCTCCCTCCTTCCTGGCCTCCCGGAGCTGCGCCCTTTCTCACTGGTTCTCTCTTCTGCCGTTTTCCGTAGGACTCTCTTCTCTGACCTGAGTCTCCTTTGGAACTCTGCAGGTTCT
+
>AAAAA?AFFFFFEG1BGDFG1ACEAEB00BBAF0AA/EEAGHHHGGGEFGFF1FFHHHA?FCEFC/EEGGBFGGEEFAFCCHHHFCEGC//BCFF11>FGHHHGHG1GGGGGHEGGGGGHHHGHHHHGHHGHHGC@CECEHHGHGGGGFFFGBFFECG-:-FFG@?F@@FFFFFFFFFFFFFFFFFFFFFFFF@FFFFFFFFFFFFFFFFFFFFFFFFFFFFF/BFFFFFFFFFFFFFFFFFFFFFFFFF
@M05620:37:000000000-D9766:1:1101:20463:2957 1:N:0:40
AGTGCCAGCTCTCAATCGCACAGGGGACCCAGGGCCTGGCCCCTCCATCCAGAAAACCTGTGACCTCACCCGCTACCTGGAGCACCAACTCCGCAGCTTGGCTGGGACCTATGTGAGTATCCAGCGTAGGAATCTGGGAGTTGGGGAGGAGTGAGGAGTTGGGGAAAGACAGTCCTAACCGTGGAGGGTTCTGGTAAATGATGGGGTGAGGAGGGGCTCTTTGGATCCCACCAGTCCCCCTGTCTGGTCTA
+
AAABBFFC?FFFGGGFGGEGGGHGCGGA2E2AAAEE2FHHCHGDGGH5DE3F3AFHCEA1DG5GHHHCGA1EEEGGH3FHHHHHHHHHGH3GGGG@EFGHDHC/?AG0<B111F2B11?FHH2GH/</B/<1111F10?/??F1/-<ADGEH.G0<0.</0C--.;GC:CG/::GCG0/;-.99CED9.;9FF09909CB9000.9D-..;/A.--;-9B/////;:9F/AA.9B//9999.B9//9BFF/
@M05620:37:000000000-D9766:1:1101:19254:2997 1:N:0:40
ACCACACCTTCTACAATGAGCTGCGTGTGGCTCCCGAGGAGCACCCCGTGCTGCTGACCGAGGCCCCCCTGAACCCCAAGGCCAACCGCGAGAAGATGACCCAGGTGAGTGGCCCGCTACCTCTTCTGGTGGCCGCCTCCCTCCTTCCTGGCCTCCCGGAGCTGCGCCCTTTCTCACTGGTTCTCTCTTCTGCCGTTTTCCGTAGGACTCTCTTCTCTGACCTGAGTCTCCTTTGGAACTCTGCAGGTTCT
+
CCCCCCCCFFFFGGGGGGGGGGHGGGGBCEHHHGGGGGGGFHHHHGGGGFGGHHHHHHHGGGGGGGGGGGGHHHHGGGGHGHHHHGGGGGCGGGHHHHGHHHHHGHHGHGHGGFHGGGGGGHHHHBGHHHHGHHGGGGGHGHHGBGGGGGGGGGGGGFGFGG?BFGFFFFFFFFFFFFFFFFFFFFFFFFFFFFFFFFFFFFFFFFFFFFFFFFFFFFFFFFFFFFFFFFFFFFFFFFFFFFFFFFFFFFF
@M05620:37:000000000-D9766:1:1101:18515:3026 1:N:0:40
ACCACACCTTCTACAATGAGCTGCGTGTGGCTCCCGAGGAGCACCCCGTGCTGCTGACCGAGGCCCCCCTGAACCCCAAGGCCAACCGCGAGAAGATGACCCAGGTGAGTGGCCCGCTACCTCTTCTGGTGGCCGCCTCCCTCCTTCCTGGCCTCCCGGAGCTGCGCCCTTTCTCACTGGTTCTCTCTTCTGCCGTTTTCCGTAGGACTCTCTTCTCTGACCTGCGTCTACTTTGGAACTCTGCAGGTTCT
+
CCCCCCCBFFFFGGGGGGBGGGHHGEGBFEHHGFGEAFGFGHHHHGGGGGGGHHHHHHHFGEGGGGGGGGGFHHHGGGGHGFHHHGGGGG@CCGHFFHGHHHGHGCG1?FFEFHECGGFGGHFHHBGHHHHGAHC?@EGEGGHDHGGGFGGFFF?AEGG-A?FFGAFF;=FBBBFFFFFB;B09FF0BBFBB0BBDFFEBFDF.D?BBFBFFEFFFFFF0;BFF.@FFFAFFFBFFFFFFBFFFFFFFBFF
@M05620:37:000000000-D9766:1:1101:15052:3039 1:N:0:40
ACCACACGTTCTACAATGCGCTGCGTGCGGCTCGCGAGGAGCACCCCTTGCTGCTGACCGAGGCCCCCCTGAACCCCAAGGCCAACCGCGCGAAGATGACCCAGGTGCGTGGCCCGCTACCTCTTCTGGTGGCCGCCTCCCTCCTTCCTGGCCTCCCGGTGCTGCGCCCTTTCTCACTGGTTCTCTCTTCTGCCGTTTTCCGTAGGACTCTCTTCTCTGACCTGCGTCTCCTTTGGAACTCTGCAGGTTCT
+
BABBBAB>4BBAGGGGGGF2EEGGGGGA2AEAB0AA0AE??GDEHGGB?BBG3GFGHGF/>>/EFGGGG</FFHHGGBDHGGGHHGDFGGCFCGG.1>FGFH.CEHG0<EA-:C.;-A@-FGGEB0;CBGGD.FDA?AGEAFFDEBFEFFFFFEF?EDA;@-9FFFFD@-F/:/B9FFB./B//BBBBFF/:B/@9./AB9A9.ADFFBFBBF///:BB;B//BADA>..B9BFFBFBF/FFFF/FFFFFF
@M05620:37:000000000-D9766:1:1101:11082:3050 1:N:0:40
ACCACCCCTTCTACAATGAGCTGCGTGTTGCTCCCGCGGATCCCCCCGTGCTGCTGACCGAGGCCCCCCTGACCCCCAAGGCCAACCGCGACATCATCAGCTAGCCGAGGTGCCCGCTACCTCTTCCGCGGGCCGCCGCCCTCCCTCACGCCCTCCCGGAGCTGCCCCCTTTCGCACTGGTTCTCGCTTCTGCCGTTTTCCGTATGACTTTCTTCCATTACCTGCATCTGCTTTTGAACTCGGCAAGCTCT
+
>>>>A3>>AFBDBGGBBFFBGFGFGG2E2BDFBBFEA2A00ABGGGAEEBBB3FGBFGHG>//>?>>>EGGB3BB?CG??F?????D<B<>//.1<>>11>11<10.-<-..</<:A-:;C0;0<G0;.----;-BD---;B.A.;FE.;A.-9..;.---;AF/.;A=FA9B.;A--/.;F//B.AEA.9/;F@D:BF//99;./9B9/;9/9B//;//9;:9..;:F/////9;;B///..:9-../;/
@M05620:37:000000000-D9766:1:1101:15067:3051 1:N:0:40
ACCACACCTTCTACAATGAGCTGCGGGTGGCTCCCGAGGAGCACCCCGTGCTGCTGACCGAGGCCCCCCTGAACCCCAAGGCCAACAGCGAGAAGACGACCCAGGTGGGTGGCCCGCTACCTCTTCTGGTGGCCGCCTACCGCCTTACTGGCCTCCCGGGTCTGCGCCATTTCTCACTGGGTCTCTCTTCTGCCGTTTTCCGTAGGACGCTCTTCTCTGACCTGCGTCTCCTTTGGAACTCTGCAGGTTCT
+
AAA1AAAAFFFFGGGFDGFDG1GFG0AAA0GH1FF??EGGGHHHHGGGGAEFHHHEHHHG/ECEG/EEGGG0B1?EGG/F//?GGG/0FCC//B0F0?/<<@<<CFF.-<.-.CGGGG@-G0GC00000::;.::AAA./9-;A.:9/F0/EF0;E99---9-//@-A--;///9B9//9-/-999FBB///;/@--9-B/-9-A-:9-9-AFBFB/B9FFB/--;--9-;/F/B/BFFFFFBFB/9A/FF
@M05620:37:000000000-D9766:1:1101:20161:3114 1:N:0:40
ACCACACCTTCTACAATGAGCTGCGTGTGGCTCCCGAGGAGCACCCCGTGCTGCTGACCGAGGCCCCCCTGAACCCCAAGGCCAACCGCGAGAAGATGACCCAGGTGAGTGGCCCGCTACCTCTTCTGGTGGCCGCCTCCCTCCTTCCTGGCCTCCCGGAGCTGCGCCCTTTCTCACTGGTTCTCTCTTCTGCCGTTTTCCGTAGGACTCTCTTCTCTGACCTGAGTCTCCTTTGGAACTCTGCCCGGTTC
+
CCCCCCCAFFFFGGGGGGEGGGHHGGGB4EGFHFFG?EGGDHHHHGGAEFGGFGFHHHHEEFCGGGGGGGGHGHHGGGGHGHHHHGGGGG@DCGHHGFHHHHHHGHH1FGHGGHHGGGGGHHHGHHHHHHHGHHGGGGGHGHHGHGGGGGGGGGGGGGG-?DGGGGFFFFFFFFFFFFFFFFFFFFFFFFFFFFFFFFFFFFFFFFFFFFFFFFFFFFFFFFFF/FFFFFFFFFFFFFFFFFFFF.;@FF.
@M05620:37:000000000-D9766:1:1101:11096:3132 1:N:0:40
ACCACACCTTCTACAATGAGCTGCGTGTGGCTCCCGAGGAGCACCCCGTGCTGCTGACCGAGGCCCCCCTGAACCCCAAGGCCAACCGCGAGAAGATGACCCAGGTGAGTGGCCCGCTACCTCTTCTGGTGGCCGCCTCCCTCCTTCCTGGCCTCCCGGAGCTGCGCCCTTTCTCACTGGTTCTCTCTTCTGCCGTTTTCCGTAGGACTCTCTTCTCTGACCTGAGTCTCCTTTGGAACTCTGCAGGTTCT
+
BBBBBBBAFFFFGGGGGGBGGGHHGGGBCEHHHFGFDGGGGHGHHGGGGEEGGHHHHHHAEFGGGGGGGGGHHHHGGGGHGHHHHGGGGG<CGGHHGHDHHHEHGHHFHHHGGHHGGGGGHHHHHHHHHHFGHHGGGGGHGFHGHGGGGGGGGGGGGGG@@GGGGGFFFFFFFFFFEFFFFFFFFFFFFFFFFFFFFFFFFFFFFFFFFFFFFFFFFFFBFFFF/.BFFFFFFFFFFFFFFFFFFFFFFFF
@M05620:37:000000000-D9766:1:1101:11593:3133 1:N:0:40
AGTGCCAGCTCTCAATCGCACAGGGGACCCAGGGCCTGGCCCCTCCATCCAGAAAACCTATGACCTCACCCGCTACCTGGAGCACCAACTCCGCAGCTTGGCTGGGACCTATGTGAGTATCCAGCGTAGGAATCTGGGAGTTGGGGAGGAGTGAGGAGTTGGGGAAAGACAGTCCTAACCGTGGAGGGTTCTGGTAAATGATGGGGTGAGGAGGGGCTCTTTGGCTCCCACCAGTCCCCCTGTCTGGTCTA
+
>A1>A1DFAFFFFGGG1EF1E0F0FGCGGCHH0FF//FGFEHAGGGGHFAGG1FBBHGHHHGEHHHHHHHH?/>EEHHHHCFGGEGG/E0FB>>>>@01FEHFEGFCGFHHHHHGFGGHHHHHHHGCGGGHHHHHHHHHGEHFHGGGGGGFHHHGHHGHHHHGGGGHHHHHGHHHHHHHHGGE@GFGGGGGGGGFGGGGGGFGGGGF@FFFFFF@@@@FFFFFFFFFFFFFFFFFFFFFF?EFFFFFBBF/
@M05620:37:000000000-D9766:1:1101:17920:3137 1:N:0:40
ACCACACCTTCTACAATGAGCTGCGTGTGGCTCCCGCGGAGCACCCCGTGCTGCTGACCGAGGCCCCCCTGAACCCCAAGGCCAACCGCGAGAAGATGACCCAGGTGAGTGGCCCGCTACCTCTTCTGGTGGCCGCCTCCCTCCTTCCTGGCCTCCCGGAGCTGCGCCCTTTCTCACTGGTTCTCTCTTCTGCCGTTTTCCGTAGGACTCTCTTCTCTGACCTGAGTCTCCTTTGGAACTCTCCAGGTTCA
+
1A?AAAAAFFFFFGGFFGGAD1B1ABAEAEFGFFFE0EE?/EEGHGEEB/E/1@EFGFGE>//>>E/>EGG01B?AEEEEAFGC/<C/CC@///<1?1<?G</?.<<10>><FHECC<--<DGH:;::C0CA..:@@.BEEBBE/0CBCFFFFFFE.;?A9@AB/>@F@@FEFFBFFFFFFBF/BBFF9FFFFF@FFFFFBBB-9-:/:BBFF////;/B/;;;999;BBFFF/;/9;///////;/9;//
@M05620:37:000000000-D9766:1:1101:18384:3139 1:N:0:40
ACCACACCTTCTACAATGAGCTGCGTGTGGCTCCCGAGGAGCACCCCGCGGTGCTGACCGAGGCCCCCCTGCACCCCAAGGCCAACCGCGATAAGATTACCCAGGTGAGTGGCCCGCTACCTCTTCTGGTGGCCGCCTCCCTCCTTCCTGGCCTCCCGGAGCTGCGCCCTTTCTCACTGGTTCTCTCTTCTGCCGTTTTCCGTAGGACTCTCTTCTCTGACCTGAGTCTCCTTTGGAACTCTGCAGGTTCT
+
AAAAAAAAFFFFGGGB3FBGGF1BA0BA00BABF0B0/E////0GE/A/A/B/>BFGH0//>/>F>EEG/F/B<BEGEEFFGCF/FFGCCC//???G11?F?G??F1>FF1FFHHGGCCGHHHHHHEHFHFGHHCGGGGGGGGGGGGGFGGGGGGGGC@@@@FFF@@F@@FFFFFFFFFFFFFFFFFFFFFFFF@:BFFFFFFFBFFFFFFFFFFFFFFFFFFFFFFFFFFFFFFFFFFFFFFFFF-AFFB
@M05620:37:000000000-D9766:1:1101:21825:3156 1:N:0:40
ACCACACCTTCTACAATGAGCTGCGTGTGGCTCCCGAGGAGCACCCCGTGCTGCTGACCGAGGCCCCCCTGAACCCCAAGGCCAACCGCGAGAAGATGACCCAGGTGAGTGGCCCGCTACCTCTTCTGGTGGCCGCCTCCCTCCTTCCTGGCCTCCCGGAGCTGCGCCCTTTCTCACTGGTTCTCTCTTCTGCCGTTTTCCGTAGGACTCTCTTCTCTGACCTGAGTCTCCTTTGGAACTCTGCAGGTTCT
+
BBBAABBBFFFFGGGGFGGAGFHFGEEA4AGGEFGEDGGGDHHHHGGGDEGGEHFHHHHGGGCGGGGGGGGHFHHGGGGHGHHHHGGEGGC@CGHFHHGHHHHHGHFGHHHGGHHGGGGGHHHHHHHHHHHGHHGGGGFHGHHGHGGGGGGGGGGGGGG?BGGGGGBFBBFFFFFFFFFFFFFFFFFFFFFFFFBFFFFFFFFFFFFFFFFFFFFFFFFFFFFF/BFFFFFFFFFFFFFFFFFFFFFFFFF
@M05620:37:000000000-D9766:1:1101:17198:3177 1:N:0:40
AGTGCCAGCTCTCAATCGCACAGGGGACCCAGGGCCTGGCCCCTCCATCCAGAAAACCTATGACCTCACCCGCTACCTGGAGCACCAACTCCGCAGCTTGGCTGGGACCTATGTGAGTATCCAGCGTAGGAATCTGGGAGTTGGGGAGGAGTGAGGAGTTGGGGAAAGACAGTCCTAACCGTGGAGGGTTCTGGTAAATGATGGGGTGAGGAGGGGCTCTTTGGCTCCCACCAGTCCCCCTGTCTGGTCTA
+
BAABBFFFAFFFGGGGGGGGGGHHGGGGAFHHGEGGEFHH2GGEGGHHGHFGHHHHHGHHHHHHHHHHHHHGGGGGHHHHHHHHHHHHGHHHGGGFGGHHGHHGGGHGGHHHHHGHHHHHHHHHHFEFGGHHHHGHHHHGEGHHGGGGGGGGHHHHHGFFFHGGGGHGHHHHHHHHHHHGGDEBFGGG9CFGFF;BFGGGGEFFGGFFFFFFFFAFFDFFFFFFBBFFFFFFFFFFFFFFFFFFFFFFBFB
@M05620:37:000000000-D9766:1:1101:15322:3204 1:N:0:40
ACCACACCTTCTACAATGCGCTGCGTGTGGCTCCCGAGGAGCACCCCGTGCTGCTGACCGAGGCCCCCCTGAACCCCAAGGCCAACCGCGAGAAGATGACCCAGGAGAGTGGCCCGCTACCTCTTCTGGTGGCCGCCTCCCTCCTTCCTGGCCTCCCGGAGCTGCGCCCTTTCTCACTGGTTCTCTCTTCTGCCGTTTTCCGTAGGACTCTCTTCTCTGACCTGAGTCTCCTTTGGAACTCTGCAGGTTCT
+
AAA1AAA>CCFFGGGGGG1AE0A0EEE0AAGHFAFB/AFGGHGHHGGGGEGGHHGGHFGEEECGGFGGGGGHGEGEEGGGCFHHHGGCCCCC/CFBGHHHHHHGF/?/><>FFHA@GCGCHHHGHHHHGHHFHHGGGGGGGGFGGGGGGFFGGGGGGA@@@@FFF@?B@@FFFFFFFFFEFFFFFFFFFFFFFF?BFFFFFFFFF-/BFFFFFFFFFFFFFFFB/BFFFFFFFFFFFFFFFFFFBFFFFFB
@M05620:37:000000000-D9766:1:1101:17460:3224 1:N:0:40
AGTGCCAGCTCTCAATCGCACAGGGGACCCAGGGCCTGGCCCCTCCATCCAGAAAACCTATGACCTCACCCGCTACCTGGAGCACCAACTCCGCAGCTTGGCTGGGACCTATGTGAGTATCCAGCGTAGGAATCTGGGAGTTGGGGAGGAGTGAGGAGTTGGGGAAAGACAGTCCTAACCGTGGAGGGTTCTGGTAAATGATGGGGTGAGGAGGGGCTCTTTGGCTCCCACCAGTCCCCCTGTCTGGTCTA
+
AAAABFFFAFFFGGGGGGGFGGHGGGGFAEHHGEGGEFHHEHGFGGHHHHHHFFFHHGGFHHFHHHFHHHHGGEEGHGHHGGHHGHHHGHHHAECEECHHGHHGGGHHGHHHGHFHHGHHHHHHHGGGGGHGHGHHGHHGFHHGGGGGGGGHHHHHHGHHHFFGGGHHHHHGHHHHHHHHGEEFGGGGCFGGGGGGGGGGGGGFGGDFFFFFFFAFFFFFFFFF/BFFFFFFFFFFFFFFFFFFFFFFFFF
@M05620:37:000000000-D9766:1:1101:15870:3238 1:N:0:40
ACCACACCTTCTACAATGAGCTGCGTGTGGCTCCCGAGGAGCACCCCGTGCTGCTGAACGAGGCCCCCCTGAACCCCAAGGCCAACCGCGAGAAGATGACCCAGCAGCGAGGCCCGCTACATCTTCTGGTGGCCGCCTCCCTCCTTCCTGGCCTCCCGGCGATGCGCCCTTTCTCACTGGTTCTCTCTTCTGCCGTTTTCCGTAGGACTCTCTTCTATGACCTGCGTCTCCTTTGGAACTCTGCAGGTTCT
+
>1>AAAAAFFF1BGGAABGGFFEBEBEEG0GGFF0ABEEAEHHHHGGG//BABB1FH11BEE?FCE>EGGGHGGE/?EFEGHHE//EEE/>B</BG11?F1<//00?0</>ACGECGG-@00=0DD0DGDGGHECCG.CGFG/./0;CFG/C.CFAEB@-9;-9A@F-@@FF/BFFFFF-;FFFF//99B/FFF@FFFFFFF9AA-FFFF/BFFF//;FB/BFF?@-9;FFFFFFFFFFFFFFFFF?AFFF
@M05620:37:000000000-D9766:1:1101:13308:3267 1:N:0:40
ACCACACCTTCTACAATGAGCTGCGTGTGGCTCCCGAGGAGCACCCCGTGCTGCTGACCGAGGCCCCCCTGAACCCCAAGGCCAACCGCGAGAAGATGACCCAGGAGAGTGGCCCGACACCTCTTGTGGTGGCCGCCTCCCTCCCTCCTGGCCTCCCGGCGGCGCGCCCTTTCTCACTGGCTCTCTCTTCTGCCGTTTTCCGTAGGACTCTCTTCTCTGACCTGTGTCTCCTTTGGAACTCTGCAGGCTCT
+
1A11A>1AFFF1ABFAAEGAA1BFAAEAAAAF1AFAEA?A//F0A/AE/EE/AFCGEHFEG@?>FGE>E>/BGCCEEEFHEFHFH/A<<B/<<AC1GDD<10/<//F/?11/<0<AC-<-EHF0D0=CCC.:.C--AACCEFB9.9/99//.;9F.9.;A=--;@9@>=@/;F/:///;B?FFFFFF/F//9//@BF/://-9---/BFFFE9FFF///9///B//;B9//;/9//;/;F/////9A-A-/
@M05620:37:000000000-D9766:1:1101:11429:3274 1:N:0:40
AGTGCCAGCTCTCAATCGCACAGGGGACCCAGGGCCTGGCCCCTCCATCCAGAAAACCTATGACCTCACCCGCTACCTGGAGCACCAACTCCGCAGCTTGGCTGGGACCTATGTGAGTATCCAGCGTAGGAATCTGGGAGTTGGGGAGGAGTGAGGAGTTGGGGAAAGACAGTCCTAACCGTGGAGGGTTCTGGTAAATGATGGGGTGAGGAGGGGCTCTTTGGCTCCCACCAGTCCCCCTGTCTGGTCTA
+
>A>>AFFCAFFFG4GGFFG2E?GCGEEAEAGHBBEBAFHHFHGHGGHHHFGHFHHGGGHEFFDHHBFHHHHFG>>EHHGHBFGHHH1?EGHF>E?>>?BGGGFGGGHHGHHHHHFFHHHHHGHHHGFDGGHHHHHHHHFFGGHHGGCFGDEGHHHHFFHCGHGGGFHHBGHHHHHGHHHGGGGGGGGGGGGGGG;FGGGGGGGGGGDDFFFFFF;FFFFFFFFF/FFFFFFFFFFFFFFFFFFFFFFFFFF
@M05620:37:000000000-D9766:1:1101:21779:3277 1:N:0:40
AGTGCCAGCTCTCAATCGCACAGGGGACCCAGGGCCTGGCCCCTCCATCCAGAAAACCTATGACCTCACCCGCTACCTGGAGCACCAACTCCGCAGCTTGGCTGGGACCTATGTGAGTATCCAGCGTAGGAATCTGGGAGTTGGGGAGGAGTGAGGAGTTGGGGAAAGACAGTCCTAACCGTGGAGGGTTCTGGTAAATGATGGGGTGAGGAGGGGCTCTTTGGCTCCCACCAGTCCCCCTGTCTGGTCTA
+
>A3>>DFFBFFFGCGGDFGCGGHCFCGGGGHHGGG?F2FHFHGHGGHGHHFFFHGHHEHGHHHHHHHGHHHGGGGGHHHF2BFGHFH1EFHHEEEGGHHHGHHAEEEHGF2GHHHHHHGHHHHHHGAEGFFHHBGHHGCFEHHHGGFGG<.FGHHHHGFHHHGGGDGHGHEHHGHHHHHHADECGGGGCFGGFGFFFGGGFGGGGGFFFFEBDFF-@BEFFFFFFFFFFFFFFFFFFFFDBFFFFFEFFF/
@M05620:37:000000000-D9766:1:1101:15662:3278 1:N:0:40
AGTGCCAGCTCTCAATCGCACAGGGGACCCAGGGCCTGGCCCCTCCATCCAGAAAACCTATGACCTCACCCGCTACCTGGAGCACCAACTCCGCAGCTTGGCTGGGACCTATGTGAGTATCCAGCGTAGGAATCTGGGAGTTGGGGAGGAGTGAGGAGTTGGGGAAAGACAGTCCTAACCGTGGAGGGTTCTGGTAAATGATGGGGTGAGGAGGGGCTCTTTGGCTCCCACCAGTCCCCCTGTCTGGTCTA
+
AA>ABFFFCFFFGGGGGGGCGGHGGGGGGGHHFFGGGGHHHHGHGGHHHHHHHHHHHGHHHGHHHHHHHHHGGEFGHHHHCGHHHHGHGHHHEGGGGHFGGHHGGGHHGHHHHHHHHGHHHHHHHGEGGGHHHHHHHHFGGHHHGGFGGGEGHHHHGGHHHHGGGGHHHHHHHHHHHHHHGFEGDEGGCGGGGGFGGGGGGGGGGGFFFFFFFFFFFFFFFFFFFFFFFFFFFFFFFFFFFFFFFFFFFFF
@M05620:37:000000000-D9766:1:1101:21760:3283 1:N:0:40
AGTGCCAGCTCTCAATCGCACAGGGGACCCAGGGCCTGGCCCCTCCATCCAGAAAACCTGTGACCTCACCCGCGACCTGGAGCACCTACTCCGCAGCTTGGCTGGGACCTATGTGAGTATCCAGCGTAGGAATCTGGGAGTTGGGGAGGAGTGAGGAGTTGGGGAAAGACAGTCCTAACCGTGGAGGGTTCTGGTAAATGATGGGGTGAGGAGGGGCTCTTTGGCGCCCACCAGTCCCCCTGTCTGGACTA
+
AA>AAFFC1FFFGBGFGGECE0B0F0AAEGCHC?EE/FH0BBE/AGH1DCGGHHHG0EG0DABFGGHGHH0EEC/>>/>FFGHHHE0BBCGHFFGG/F<0B0B<C?0B<C111>@2FFHGGDF1GCGGGGHBGHHDFCFFCHBG?@C-@.<<.0D:0C:C:CC-..;.CF/9FFFGBF9?@A.-.99A9CFGFF;FBB/99B/FFBF=-::/-:;@@@EFFFBFF-;@-;-9-AFFF/-:@EF/99;/-9;
@M05620:37:000000000-D9766:1:1101:12353:3296 1:N:0:40
ACCACACCTTCTACAATGAGCTGCGTGTGGCTCCCGAGGAGCACCCCGTGCTGCTGACCGAGGCCCCCCTGAACCCCAAGGCCAACCGCGAGAAGATGACCCAGGTGAGCGGCACGCTACCTCTTCTGGTGGCCGCCTCCCTCCTTCCTGGCCTCCCGGCGCCGCGCCCTTTCTCACTGGTTCTCTCTTCTGCCGTTTTCCGTAGGACTCTCTTATCTGACCTGCGTCTCCTTTGGAACTCTGCAGGTTCT
+
CCCCCCCCFFFFGGGFGGGGGGHHGFGEGEHHHGGAEGGCGHHHHGGGGFGGHHFHHHHGGGGGGGFGGGGHHHHGGGGHGHHHFGGGGGGGGGHHGHHHHCGGFGH1F1<CG-AEGDDFHHFGHHHH0=GFHHGCGGGGGGFGFGGGGGGGGG.CEDF?DF-;DFFFFFFFFB9BFFFFBFFFFFF/FFFFFFADFFFFFFEF.:FFFFFFFFFFFFFFFF/F.;D@FFFFFFFF/BF/FFFFFF.;/BF
@M05620:37:000000000-D9766:1:1101:19524:3300 1:N:0:40
ACCACACCTTCTACAATGAGCTGCGTGTGGCTCCCGAGGAGCACCCCGTGCTGCTGACCGAGGCCCCCCTGAACCCCAAGGCCAACCGCGAGAAGATGACCCAGGTGAGTGGCCCGCTACCTCTTCTGGTGGCCGCCTCCCTCCTTCCTGGCCTCCCGGAGCTGCGCCCTTTCTCACTGGTTCTCTCTTCTGCCGTTTTCCGTAGGACTCTCTTCTCTGACCTGAGTCTCCTTTGGAACTCTGCAGGTTCT
+
BBCBCCCCFFFFGGGGGGGGGGHHGFGGHGHHHGGE?GGGGHHHHGGGGGGGHHHHHHHGGGCGGGGGGGGHGHHGGGGHGHHHHGGGFGDGGGHHHHHHHHHHGHHHHHHGGHHGGGGGHHHHHHHHGHHGHGFGGGGHGHHGGGGGGGGGGGGGGGGGGGGGGGFFFFFFFFFFFFFFFFFFFFFFFFFFFFFFFFFFFFFFFFFFFFFFFFFFFFFFFFFFFFFFFFFFFFFFFFFFFFFFFFFFFFF
@M05620:37:000000000-D9766:1:1101:14840:3328 1:N:0:40
AGTGCCAGCTCTCAATCGCACAGGGGACCCAGGGCCTGGCCCCTCCATCCAGAAAACCTATGACCTCACCCGCTACCTGGAGCACCAACTCCGCAGCTTGGCTGGGACCTATGATGCTTCAGCCGCGTAGGAATATGGACAATGGGGCGGCGTGCGGCGATGGGGAACGCCCAGCCTACCCGTGGCGGGGTCTGGTAAATGATGGGGTGAGGCGAGGCTCTTTGGCTCCCACCTGTCCCCATGTCTGGTCT
+
AA>AAFFFAFFFGGGFGGGA10F0FGGEAEAFFAFEAFHAAGEEEGGGHF1AA0FBGGFEFFDGHHHEHFF>EEEEHFFGGGHHFHHFG0FF///>E01B/BFFGG0<EGFGD2>F>12B11B0//<A@/C<1?1?F11110111<.<-:-9-;C@@-9-----9-:--999-----9-;AB;A@-;@---9-///;/BBB9///;A-;9-;E---;@EF/9////;F-9BAF-/9/9/9--9;BF/99BB
@M05620:37:000000000-D9766:1:1101:19288:3356 1:N:0:40
ACCACACCTTCTACAATGAGCTGCGTGTGGCTCCCGAGGAGCACCCCGTGCTGCTGACCGAGGCCCCCCTGAACCCCAAGGCCAACCGCGAGAAGATGACCCAGGTGAGTGGCCCGCTACCTCTTCTGGTGGCCGCCTCCCTCCTTCCTGGCCTCCCGGAGCTGCGCCCTTTCTCACTGGTTCTCTCTTCTGTCGTTTTCCGTAGGACTCTCTTCTCTGACCTGCGTCTCCTTTGGAACTCTGCAGGTTCT
+
BAABCBBCFFFFGGGGGGGGGGHHGGGFHGGGHGGFGGGGGHHHHGGGGGGGHHHHHHHGGGGGGGGGGGGHGHHGGGGHGHHHHGGGGGDGGGHHGHDGHHCHFCC1??FAFHGDFGGFFGHHFFGHHFGGHA@DC:EHG/GEHFGGGGGGGGGGGG---99:9-@DAFFFFFB/:9FFFFFFF99FBB9:;/EFFF.FFDF.D./FFFFBFB/:FF//B///;:AAAFBFFFFFFFFFFFFFFFFFFFF
@M05620:37:000000000-D9766:1:1101:22106:3396 1:N:0:40
ACCACACCTTCTACAATGAGCTGCGTGTGGCTCCCGAGGAGCACCCCGTGCTGCTGACCGAGGCCCCCCTGAACCCCAAGGCCAACCGCGAGAAGATGACCCAGGTGAGTGGCCCGCTACCTCTTCTGGTGGCCGCCTCCCTCCTTCCTGGCCTCCCGGAGCTGCGCCCTTTCTCACTGGTTCTCTCTTCTGCCGTTTTCCGTAGGACTCTCTTCTCTGACCTGAGTCTCCTTTGGAACTCTGCAGGTTCT
+
BBBBBCCABFFFGGGGGGBGGGHHGEEBFEHGGGGGDFEGGHFHHGGFGEGGHHHHHHHGGFGGGGGG@@?B3GHGGEEHGHCGHGGGCG/CGGHEGFBGHHHFGHH1GDGFEEHGGGGGHFHHGHHHGFHGACCGGGGHGFGGFGFGGGGGGGGGEFGDGGGGFGFFCFBFFFF/BFFFFFFFFFFFFFFFFFCFFFFFFFFFFFFEFFFFFFFFFFB/:/BF/B/FBFFFFFFFFFFFFF/FBFFFFFF
@M05620:37:000000000-D9766:1:1101:21981:3464 1:N:0:40
ACCACACCTTCTACAATGAGCTGCGTGTGGCTCCCGAGGAGCACCCCGTGCTGCTGACCGAGGCCCCCCTGAACCCCAAGGCCAACCGCGAGAAGATGACCCAGGTGAGTGGCCCGCTACCTCTTCTGGTGGCCGCCTCCCTCCTTCCTGGCCTCCCGGAGCTGCGCCCTTTCTCACTGGTTCTCTCTTCTGCCGTTTTCCGTAGGACTCTCTTCTCTGACCTGAGTCTCCTTTGGAACTCTGCAGGTTCT
+
BBBBBBBBFFFFGGGGGGGFGFHFGEEA4EHHFGGGGGGGDHHHHGGGDGGGGHGHHHGGGGFGGFGGGGGHHHHGGGGHGGHHHGGGGGGGFGHFHGHHHHHHGHHHHHGGGHHGGGGGHHHHHHHHHHHGHHGGGGGHGHHGHGGGGGGGGGGGGGGCAGGGGGFFFFFFFFFFFFFFFFFFFFFFFFFFFFFDFFFFFFFFFFFFFFFFFFFFFFFFFFFFBFFFFFFEFFFFFFFFFFFFFFFABFF
@M05620:37:000000000-D9766:1:1101:9550:3500 1:N:0:40
ACCACACCTTCTACAATGAGCTGCGTGTGGCTCCCGAGGAGCACCCCGTGCTGCTGACCGAGGCCCCCCTGAACCCCAAGGCCAACCGCGAGAAGATGACCCAGGTGAGTGGCCCGCTACCTCTTCTGGTGGCCGCCTCCCTCCTTCCTGGCCTCCCGGAGCTGCGCCCTTTCTCACTGGTTCTCTCTTCTGCCGTTTTCCGTAGGACTCTCTTCTCTGACCTGAGTCTCCTTTGGAACTCTGCAGGTTCT
+
ABBBBBBBFFFFGGGGGGGGGFHHGEEFHGHHFGGEGGGGGHHHHGGGGGGGHHHHHHHGGGGGGEEGGGGGHFHGGGGHFEHGHG<<BDDFFFHHHHGGHH/?FGGGG11?F<G-A---FDFDGDB=G0C?.CDCGGGHGBGFGFFFG0/;ABF?ACA??-AFFCFFFFFF/BFF9BB.;BFFFFFFFBB//9-;DFEBFDB.AFFFFFFFFFFFFB/B/BFFFBBFBBBFF///;/FFFBB99/.99FB
@M05620:37:000000000-D9766:1:1101:11954:3527 1:N:0:40
GAGGCTGCTTTGGACGAAACTGATACGTTAGGGCACCACGTTCGTATGGACCTGGGTATGAATTTCAGTCACGTGATTCAATCTGATATAACGGCCAATGATTCCAAAAAAAAAAGACGGATCCTATAACCCAACAACGAAGAAAAAAAGCTTAGATAACAAATTCTAGAGAGGTACAGACCTCAAAGATAACACACTCTTTTCACGAGTAGAACAAGTCTAACCACTTTGACCATTAAAAAAGCAACGAC
+
>1AA>AFAFBF1G1BA1A0E111BA3010B0BB000BFB//BBA/00B01B0000/B11B2A2DD222B111?0B/BB2D@GDGF22BF2BB/>E//FGH1FF@2BBFC/><<////B<////@1@21111/??/??/>.<>.<>><<<..000<000;CFF.0000:;0:;:./00000..90/000/90000;.99/000;;0=.;---/9::B--;///9/;/-;/9////////////--9;/--;-
@M05620:37:000000000-D9766:1:1101:11461:3538 1:N:0:40
ACCACACCTTCTACAATGAGCTGCGTGTGGCTCCCGAGGAGCACCCCGTGCTGCTGACCGAGGCCCCCCTGAACCCCAAGGCCAACCGCGAGAAGATGACCCAGGTGAGTGGCCCGCTACCTCTTCTGGTGGCCGCCTCCCTCCTTCCTGGCCTCCCGGAGCTGCGCCCTTTCTCACTGGTTCTCTCTTCTGCCGTTTTCCGTAGGACTCTCTTCTCTGACCTGAGTCTCCTTTGGAACTCTGCAGGTTCT
+
>AAAAAAAFFFFGGGGGGA1F1FEFEEBAAGHCFFECEGGGHHHHGGGGGGGGHHHHHHECGCGGEGGGGGHHFHGGGGHGHHHHGGEGG<B?CGHGH1FGBEGCFGFF1FFFHHGCCCCGHHHHHEHGFHGH.@CGGGHGFHGGGGGGGGGGGGGGGG--AFGGG@F@@FFFFFFFFFBFFFFFFFFFFBFFF@FFFEFFBFFB?BFFEFFFFFFFFFFFFFFE-BFFFFFFFFFFFFFFFFFFF?FFFB
@M05620:37:000000000-D9766:1:1101:16280:3545 1:N:0:40
ACCACACCTTCTACAATGCGCTGCGTGCGGCTCCCGAGGAGCACCCCGTGCTGCTGACCGAGGCCCCCCTGAACCCCAAGGCCAACCGCGAGAAGATGACCCAGGTGCGTGGCCCGCTACCTCTTCTGGTGGCCGCCTCCCTCCTTCCTGGCCTCCCGGCGCTGCGCCCTTTCTCACTGGTTCTCTCTTCTGCCGTTTTCCGTAGGACTCTCTTCTCTGACCTGCGTCTCCTTTGGAACTCTGCAGGTTCT
+
AAAAAAA>>BFFGGGG3G1AECGGGAA00AAABAFA/EEGCHGFGGGEA>BFEGFGHHF>/ECGGCGGGEE<GFGGGGAHE/GHHG/<BG/<@CF11?FDGHAFFF<1<F<@CF<<@CGCHHCCFCHBGGCACG???BAAEGGAFFBBFBFFFBAAAF@-9-@@A=-A-9/9BFFEFBFBFFBB///BFFFFFB@BFFFF/AF-AFFF/BBFFFBFBFF/9BBFF@B@FEFF/FFEFFFFFBFFFFFFFBF
@M05620:37:000000000-D9766:1:1101:15153:3551 1:N:0:40
ACCACACCTTCTACAATGAGCTGCGTGTGGCTCCCGAGGAGCACCCCGTGCTGCTGACCGAGGCCCCCCTGAACCCCAAGGCCAACCGCGAGAAGATGACCCAGGTGAGTGGCCCGCTACCTCTTCTGGTGGCCGCCTCCCTCCTTCCTGGCCTCCCGGAGCTGCGCCCTTTCTCACTGGTTCTCTCTTCTGCCGTTTTCCGTAGGACTCTCTTCTCTGACCTGAGTCTCCTTTGGAACTCTGCAGGTTCT
+
CCCCCCCBFFFFGGGGGGFGGGHHGGGBAEHHHGGGFGGGGHHHHGGGGGGGGHGHHHHGGGGGGGGGGGGHHHHGGGGHGHHHHGGGGGCGGGHGHHHHHHHHGHHHHGGGGHHGGGGGHHHHHHHHHHHGHHGGGGGHGHHGHGGGGGGGGGGGGGGFGGGGGGFFFFFFFFFFFFFFFFFFFFFFFFFFFFFFFFFFFFFFFFFFFFFFFFFFFFFFFFFFFFFFFFFFFFFFFFFFFFFFFFFFFFF
@M05620:37:000000000-D9766:1:1101:12191:3557 1:N:0:40
ACCACACCTTCTACAATGAGCTGCGTGTGGCTCCCGAGGAGCACCCCGTGCTGCTGACCGAGGCCCCCCTGAACCCCAAGGCCAACCGCGAGAAGATGACCCAGGTGAGTGGCCCGCTACCTCTTCTGGTGGCCGCCTCCCTCCTTCCTGGCCTCCCGGAGCTGCGCCCTTTCTCACTGGTTCTCTCTTCTGCCGTTTTCCGTAGGACTCTCTTCTCTGACCTGCGTCTCCTTTGGAACTCTGCAGGTTCT
+
>11AAA>1BBBDFFG13BABDFFHEFGBF0FFGBA00AA/EHEHHGEA//BAFEFHHGGAECGG/EEGGGGHGHEEFGGEGHGGEGGGG@/>BCHBD1GHHHHC<GH1FGGGGHFCCGGGHHHHGHFHHGHGHHGGCEGHGHGG/FGGGGGGAFGGGBG-:;.;FG@F@@FFFFFFFFFFFFFFFFFFFFFFFF@FFFFFFFFFFFFFFFFFFF:BFFFFFBFF-@B?FFFFFFFFFFFFFFFFFFFFFFF
@M05620:37:000000000-D9766:1:1101:14538:3559 1:N:0:40
ACCACACCTTCTACAATGCGCTGCGTGTGGCTCCCGAGGAGCACCCCGTGCTGCTGACCGAGGCCCCCCTGAACCCCAAGGCCAACCGCGAGAAGATGCCCAGGTGAGTGGCCCGCTACCTCTTCTGGTGGCCGCCTCCCTCCTTCCTGGCCTCCCGGAGCTGCGCCCTTTCTCACTGGTTCTCTCTTCTGCCGTTTTCCGTAGGACTCTCTTCTCTGACCTGAGTCTCCTTTGGAACTCTGCAGGTTCTA
+
BBBABBBAFFFFGGGGFG4AF?FFGAAAAAGGABFE?EFGGHHHHGGEEEGGGHHFHHH>EECGGEGGGGGFHFHGGGGHEEHHHG/<CG/<<DFBDGFGHHHGGHHHGHGGHHGGGGGHHHHHHHHGGHDHHGGGGGHGGGGGGGGGGGGGGGGGGG-;BFGFFFFFCFFFFFFFFFFFFFFFFFFFFFFFFFDDFFFFFFFFFFFFFFFFFFFFFFFFFFFFFFF;BFFFFFFFFFFFFFFFFFFFFFF
@M05620:37:000000000-D9766:1:1101:17421:3561 1:N:0:40
AGTGCCAGCTCTCAATCGCACAGGGGACCCAGGGCCTGGCCCCTCCATCCAGAAAACCTATGACCTCACCCGCTAACTGGAGCACCAACTCCGGCGCATGGCTACAACATATGAGTATCAAGCGAAGGAATCTGGGAGTTGGGGAGGAGTGAGGAGTTGGGGCAAGACAGTCCTAACCGTGGAGGGTTCTGGTAAATGATGGGGCGAGGAGGGGCTATTTGGCTACCACCAGTCCCCCTGCCTGGTCCATC
+
AAAAAFFC>FFFFGGFGFF1E0A0BEE000A0F00BAAG00FE/EGF11B1A101A0/A1B12DBD1@B0B>>>>/B1B>BBB?0/BFE01FE//>//??B0F101B</BF2>F1@2>@2@F1///>?0FGHH1F00F.>GF@-.<<<<<<00<CE/;0C-:.-:CGGH/;99B0F/;-.;A..;:9.;9FF0;CBBFBFB/---;9@@?AA--@--;FF//;//9-/;EEF:/B9--;--9;F9/9/9/9
@M05620:37:000000000-D9766:1:1101:17402:3566 1:N:0:40
AGTGCCAGCTCTCAATCGCACAGGGGACCCAGGGCCTGGCCCCTCCATCCAGAAAACCTATGACCTCACCCGCTACCTGGAGCACCAACTCCGCAGCTTGGCTGGGACCTATGCGTCTCCCGCGTCGGACTCTGGGCGTTGGGGCGGCGTGCGGCGTTGGGGCCAGACAGTCCTAACCGTGGCGGGTTCTGGTCAATGATGGGGTGAGGCGGGGCTCTTTGGCTCCCACCAGTCCCCCTGTCTGGTCTATC
+
AB>AAFFC>FFFG4GGGGGCGCHCGGGCAEHFEAEDAFHHFHGCEGHDGHHHBFGHHGH3GGDHHGHGHGFEE>EEHGHHFFHHGHHGGH3FAEEEEFFHCGFA//B?EGHEHHGD?EHHH/@?@D<C<->FGHGFGC<A-<@CGGG?B?BFB<?B;BBFBB9-AEFFFFFFFFFFFFBAEBBBBB-EFFFF9;B;FFBFFBFA.9EFF.99@-=BEFFFF/F/;EE.FFFFFFFFFA;AB/;FF;;B//B
@M05620:37:000000000-D9766:1:1101:12195:3575 1:N:0:40
ACCACACCTTCTACAATGAGCTTCGTGTGGCTCCCGAGGAGCACCCCGTGCTGCTGACCGAGGCCCCCCTGAACCCCAAGGCCAACCTCGAGAGGATCACCCACGCGCGTGGCCCGCTACCTCTTCTGTTGGCCGCCTCCCTCCTTCCTTTCCTCCCCGAGCTGCTCCCTTTCTCACTGTTTCTCTCTTCTGCCGTTTTCCGTAGTACTCTCTTCTCTGACCTGGTTCTCCTTTGGAACTCTGCATCATCT
+
>>AAAAAAFFFFBFF1EBFFFG1FEGEFH0FFGFFGCE/AEF/FFEEEF/AFGFGHFGHC/>>/FEEEGGEFFHHGGGC//??//?E0B/?////BB00BFFF/////<<<CCHC-A<<ACDG<GG<D000.:::ACGGGGF99/CFGG000;FFGG.---9C/B/;BEFFFFF/BFF//BF;9/;BFFF/9;B-ABFEFF-F--;/;;BBFBBFE//9//B9--/;BBFFFF///B/BFF/B/9///;B;
@M05620:37:000000000-D9766:1:1101:23336:3603 1:N:0:40
ACCACACCTTCTACAATGAGCTGCGTGTGGCTCCCGAGGAGCACCCCGTGCTGCTGACCGAGGCCCCCCTGAACCCCAAGGCCAACCGCGAGAAGATGACCCAGGTGCGTGGCCCGCTACCTCTTCTGGTGGCCGCCTCCCTCCTTCCTGGCCTCCCGGAGCTGCGCCCTTTCTCACTGGTTCTCTCTTCTGCCGTTTTCCGTAGGACTCTCTTCTCTGACCTGAGTCTCCTTTGGAACTCTGCAGGTTCT
+
AAA1AAA>BFFFGGGGGG1E11FBEBEA0ECA1AFGCEGCCHCGHGCCAEFCEFEEGGF/@E>EFGGGGEGF1GHGE//FC<GHAFEEC<<C/??1?1D11?<GG1<1/?/<-<<<-CGCHF0000GDG0<.;C---....//9/00/0;CA.0..;E--9-.;B-@-@@B9FFFBF9/9/;///9//;BFB//-:-9A//-/-;AB/////////BF//9F/FE-;BFFFFE////9BFFB/FBFFFFFF
@M05620:37:000000000-D9766:1:1101:20450:3613 1:N:0:40
ACCACACCTTCTACAATGAGCTGCGTGTGGCTCCCGAGGAGCACCCCGTGCTGCTGACCGAGGCCCCCCTGAACCCCAAGGCCAACCGCGAGAAGATGACCCAGGTGAGTGGCCCGCTACCTCTTCTGGTGGCCGCCTCCCTCCTTCCTGGCCTCCCGGAGCTGCGCCCTTTCTCACTGGTTCTCTCTTCTGCCGTTTTCCGTAGGACTCTCTTCTCTGACCTGAGTCTCCTTTGGAACTCTGCAGGTTCT
+
BBBBBBBBFFFFGGGGGGFGGGHHGGGEHGHHHGGGGGGGGHHHHGGGGGGGHHHHHHHGGGGGGGGGGGGHHHHGGGGHGHHHHGGGGGGGGGHHHHHHHHHHGHHHHHHGGHHGGGGGHHHHHHHHHHHGHHGGGGGHGHHGHGGGGGGGGGGGGGGGGGGGGGFFFFFFFFFFFFFFFFFFFFFFFFFFFFFFFFFFFFFFFFFFFFFFFFFFFFFFFFFFFFFFFFFFFFFFFFFFFFFFFFFFFFF
@M05620:37:000000000-D9766:1:1101:22251:3615 1:N:0:40
AGTGCCAGCTCTCAATCGCACAGGGGACCCAGGGCCTGGCCCCTCCATCCAGAAAACCTATGACCTCACCCGCTACCTGGAGCACCAACTCCGCAGCTTGGCTGGGACCTATGTGAGTATCCAGCGTAGGAATCTGGGAGTTGGGGAGGAGTGAGGAGTTGGGGAAAGACAGTCCTAACCGTGGAGGGTTCTGGTAAATGATGGGGTGAGGAGGGGCTCTTTGGCTCCCACCAGTCCCCCTGTCTGGTCTA
+
AAAAAFFFAF1DEAFGGGGGGCH0AE?FEFCGCEE?/BGHHFGGGGHHHEEG1B10FEGGFG2DG1BFGGHEE/EEGHGHHHHGHGHHGHHHEE@ECGHHC0FFEGHHGGHGFFHHHHHHHHHHGGF?CCHHHHHHGHHGGHHHGGECGGEHHHHHHGHHHHGGGFHGFHHHHHHHHGHHGGEAGGGGEGGGGGFGGGGGGGGGGGF@FFFFFF@@@@FFFFFFFFFFFFFFFFFFFFFF@FFFFFFFFFF
@M05620:37:000000000-D9766:1:1101:16156:3656 1:N:0:40
ACCACACCTTCTACAATGAGCTGCGTGTGGCTCCCGAGGAGCACCCCGTGCTGCTGACCGAGGCCCCCCTGAACCCCAAGGCCAACCGCGAGAAGATGACCCAGGTGAGTGGCCCGCTACCTCTTCTGGTGGCCGCCCCCCTCCTTCCTGGCCTCCCGGAGCTGCGCCCTTTCTCACTGGTTCTCTCTTCTGCCGTTTTCCGTAGGACTCTCTTCTCTGACCTGAGTCTCCTTTGGAACTCTGCAGGTTCT
+
DCCCDDDCFFFFGGGGGGGGGGHHGGGB4EHHHGEE?FEFDHHHHGGGDEGGFHFHHHGEFGCGGGGGGGGHHHHGGGGHGHHHHGGGGGBDGGHFFHHHHHGGGHHDGGHGGHGGGGGGHHHHHHHHGHHGHHGGG-:CGGGGGGGGGGGGGGGGGGG@BFFFFFFFFFFFFFHHHFFFFFFFFFFFFFFFFFFDFFFFFFFFFFFFFFFFFFFFFFFFFFFF/BFFFFFFFFFFFFFFFFFFFFFFFFF
@M05620:37:000000000-D9766:1:1101:20037:3670 1:N:0:40
ACCACACCTTCTACAATGAGCTGCGTGTGGCTCCCGAGGAGCACCCCGTGCTGCTGACCGAGGCCCCCCTGAACCCCAAGGCCAACCGCGAGAAGATGACCCAGGTGAGTGGCCCGCTACCTCTTCTGGTGGCCGCCTCCCTCCTTCCTGGCCTCCCGGAGCTGCGCCCTTTCTCACTGGTTCTCTCTTCTGCCGTTTTCCGTAGGACTCTCTTCTCTGACCTGAGTCTCCTTTGGAACTCTGCAGGTTCT
+
CCCCCCCCFFFFGGGGGGGGGGHHGGG2CEHHHGGGGGGGGHHGHGGGGGGGHHGHGHHGGGGGGGGGGGGHHHHGGGGHGHHHHGGGGGGGGGHHHHHHHHGHFHHFFFGFGHHGGGGGHHHHHHHHFHHGHHGGGGGHGHHGHGGGFGGGGGGGGFGGGGGGGGFFFFFFFFFFFFFFFFFFFFFFFFFFFFDADFFFFFFFADFFFFFFFFFFFFFFFFFFFFBFFFFFFFFFFFFFFFFFFBFFFFB
@M05620:37:000000000-D9766:1:1101:14481:3689 1:N:0:40
AGTGCCAGCTCTCAATCGCACAGGGGACCCAGGGCCTGGCCCCTCCATCCAGACAACCTATGACCTCACCCGCTACCTGGAGCACCAACTCCGCAGCTTGGCTGGGACCTATGTGAGTATCCAGCGTAGGAATCTGGGAGTTGGGGAGGAGTGAGGAGTTGGGGAAAGACAGTCCTAACCGTGGAGGGTTCTGGTAAATGATGGGGTGAGGAGGGGCTCTTTGGCTCCCACCAGTCCCCCTGTCTGGTCTA
+
AAAABFBFBFFFGFGBBFGAE?GAFEEE2A2B2EFF2FGC2GGCEG2GGF3A31B2FFFGEFFGHEGEGEF0@>/EHGGG2BGHFH1CEFHE?E///33B?FEFGDEF?G1?F?DB1GG1GD21</C/C/@1FG1<<00<<??1/-.<-<><<<<G<E/<D<-A...C:://;CHGCFG?BGE-.99-EFF9BB0;;9CB009CEG9B?F./..;-;BEB/9/BF/9AA.AAA.9:99ED?E/BBFFFB//
@M05620:37:000000000-D9766:1:1101:14069:3703 1:N:0:40
AGTGCCAGCTCTCAATCGCACAGGGGACCCAGGGCCTGGCCCCTCCATCCAGAAAACCTATGACCTCACCCGCTACCTGGAGCACCAACTCCGCAGCTTGGCTGGGACCTATGTGAGTATCCAGCGTAGGAATCTGGGAGTTGGGGAGGAGTGAGGAGTTGGGGAAAGACAGTCCTAACCGTGGAGGGTTCTGGTAAATGATGGGGTGAGGAGGGGCTCTTTGGCTCCCACCAGTCCCCCTGTCTGGTCTA
+
AA>AAFFC3FFFF4FBFAFCEGHFD?EEGEGHFEG2EAGGEHGAEGHGFGHGG3AFEEFHHHFHHG3GHGFGGEEGHFHCFHHF1G1GF3FGEEEEE3GHGHHGAEHCEFFHDGHFDFFHHHHHHG?CDGFH1GFHFF0C/GD<C?<DGDEGHFF<CDCFHHCGEGHGFHHHHHHHHGHHGEE9CEGG9CFGB9;BBBFFF09BGDFBFFFFFBB?BBFFFBBFBFBAEFFFFFFFFFFDBFFFFEFBFFB
@M05620:37:000000000-D9766:1:1101:20106:3718 1:N:0:40
AGTGCCAGCTCTCAATCGCACAGGGGACCCAGGGCCTGGCCCCTCCATCCAGAAAACCTATGACCTCACCCGCTACCTGGAGCACCAACTCCGCAGCTTGGCTGGGACCTATGTGAGTATCCAGCGTAGGAATCTGGGAGTTGGGGAGGAGTGAGGAGTTGGGGAAAGACAGTCCTAACCGTGGAGGGTTCTGGTAAATGATGGGGTGAGGAGGGGCTCTTTGGCTCCCACCAGTCCCCCTGTCTGGTCTA
+
AAAABFFFBFFFGGGGGGAFGGHCGGGGGGHHGGGGGGHHHHGHGGHGHHFHGHHHHGHHHHHHHHHHHHHGGGGGHHHHHHHHHHHHGHHHGGGGGGHHGHHGGGHHGHHHHHHHHHHHHHHHHGGGGGHHHHHHHHHGGHHHGGGGGGGHHHHHHGHHHHGGGGHHHHHHHHHHHHHHGGGGGGGGEGFGGGGGGGGGGGGGGGFFFFFFFFFFFFFFFFFFFFFFFFFFFFFFFFFFFFFFFFFFFFF
@M05620:37:000000000-D9766:1:1101:20807:3748 1:N:0:40
AGTGCCAGCTCTCAATCGCACAGGGGACCCAGGGCCTGGCCCCTCCATCCAGAAAACCTATGACCTCACCCGCTACCTGGAGCACCAACTCCGCAGCTTGGCTGGGACCTATGTGAGTATCCAGCGTAGGAATCTGGGAGTTGGGGAGGAGTGAGGAGTTGGGGAAAGACAGTCCTAACCGTGGAGGGTTCTGGTAAATGATGGGGTGAGGAGGGGCTCTTTGGCTCCCACCAGTCCCCCTGTCTGGTCTA
+
>AAABFFFAFFFGFGGGFCCEEHHGFGEGG22FEEGEFFFFGG1EFGHHFFGGHFF3ECGG3FGGHE3FGGEGFEGHHGFGGH?FGGHGGGHGF?@EBGH?HF//<F0ECCD2GD?D?FGHHGHHC/?CADD<F1GD0CC/?1<C@EFGGGHAG0<<.</0CA-:CECFHHFGFHHHGCG?;:9EGGG.CCFBF00;0FF0;99.CD>EFFFD.9@@-AFF/FFB/9;ABFFE.BFFFFD9AFF//9BBF9
@M05620:37:000000000-D9766:1:1101:14808:3762 1:N:0:40
ACCACACCTTCTACAATGCGCTGCGTGAGGCTCCCGAGGAGCACCCCGTGCTGCTGACCGAGGCCCCCCTGAACCCCAAGGCCAACCGCGCGAAGATGACCCAGGTGAGTGGCCCGCTACCTCTTCTGGTGGCCGCCTCCCTCCTTCCTGGCCTCCCGGAGCTGCGCCCTTTCTCACTGGTTCTCTCTTCTGCCGTTTTCCGTAGGACTCTCTTCTCTGACCTGCGTCTCCTTTGGAACTCTGCAGGTTCT
+
AAAAAAA11BBFFFFGGG1AEEEGGEG00BFBF0BB/EAECGCGGGG/AEBF1GFHHHG/>//>FFGGGEAGBGHGGGGHGHHHHFGGCC/BCGG?FGHHHHGFGHH1FGGGGH<AGGGGHHHFHGHHHGHGHHGGGGGGGGGGGGGGGGGGGGGGGGG99;AFF@@F@@FFFFFEFFFFFFFFFFFFFFFFFF@FFFFFFFFFFFFFFFFFFF9FFFFFFFEFF@F@FEFFFFFFFFFFFFFFFFFFFFF
@M05620:37:000000000-D9766:1:1101:21405:3765 1:N:0:40
AGTGCCAGCTCTCAATCGCACAGGGGACCCAGGGCCTGGCCCCTCCATCCAGAAAACCTATGACCTCACCCGCTACCTGGAGCACCAACTCCGCAGCTTGGCTGGGACCTATTGCGTATCCCGCGTCGGAATCTGGGCGTTGGGGCGGCGTGCGGCGTTGGGGCAAGCCCGTCCTAACCGTGGCGGGTTCTGGTAAATGATGGGGTGAGGCGGGGCTCTTTGGCTCCCACCAGTCCCCCTGTCTGGTCTAT
+
AA>AAFFFBFFFGGGGGGGGGGHHGGGGGGHHGGGGGGHHHHGHGGGHHHHHHGHHHGHHHHHHHHHHHHHGGGGGHHHHHHHHHHHHGHHHGGGGGHHHGHHGGGHHGHHHHHHDGGEHHG??BC><C<<FHFGHHG-<ADFGGA-;;9ABG-;;-@DFFFFFFF?...99ADD/BFFFDFF-=DF;AFFFFBBFFFF/9FFFFDFEFF9-=CFFFFFFFFFFFFFFFFFEFFBFFFFAFFFFFFFB9BB
@M05620:37:000000000-D9766:1:1101:9386:3779 1:N:0:40
AGTGCCAGCTCTCAATCGCACAGGGGACCCAGGGCCTGGCCCCTCCATCCAGAAAACCTATGACCTCACCCGCGACCTGGCGCACCAACTCCGCAGCTGGGCTGGGACCTATGTGAGTATCCAGCGTAGGAATCTGGGAGTTGGGGAGGAGTGAGGAGTTGGGGAAAGACAGTCCTAACCGTGGAGGGTTCTGGTAAATGATGGGGTGAGGAGGGGTTCTTTGGCTCCCACCAGTCCCCCTGTCTGGTCTA
+
AA>AAFFFBFFFG4FGGGGAECHGGGGGGGHHGGGGGFHHGHGGGGHHHHHHHGHHHGGHHHFHHGGHHFG>EE/>>EHG1/EEEG0F/BGGEGCGCF?FDEHADFHGDGFHH2F22111?F1?0<//A<GF1111FC0>CHFGF@.<<.:/.;GA::G:GHGG?.AAFFBC0B09CBFA?C.9:CDFF../;B::FB/9//:;9D9=A../AA=-.-:;/F/B//B..;F.../;BFF?-;//99/9///
@M05620:37:000000000-D9766:1:1101:23436:3804 1:N:0:40
ACCACACCTTCTACAATGAGCTGCGTGTGGCTCCCGAGGAGCACCCCGTGCTGCTGACCGAGGCCCCCCTGAACCCCAAGGCAAACCGCGAGAAGATGACCCAGGTGGGTGGCCCGCTACCTCTTCTGGTGGCCGCCTCCCTCCTTCCTGGCCTCCCGGGGCTGCGCCCTTTCTCACTGGTTCTCTCTTCTGCCGTTTTCCGTAGGACTCTCTTCTCTGCCCTGAGTCTCCTTTGGAACTCTGCAGGTTCT
+
BBBABBBBFFFFGDGGDGFDGBGHGEAEG2FHFGGAEGGCEHFHHGGGGEGGGHHFHHHGEGCEGEGGGGGGHFHGGGFHEGEHEH/<E>/@DGHG1D1FGC/F/11///?->G<----A<00D000=00<.C.-A-.:CA/C.C0;/0;/C.0CE.E-----..9;D-@F///9/9/;.F//9///FB///B/-;DFAF/9/9A.//99:/F/999///;./.../9/B9FFBF/B9/://99/;9F//9
@M05620:37:000000000-D9766:1:1101:8650:3821 1:N:0:40
AGTGCCAGCTCTCAATCGCACAGGGGACCCAGGGCCTGGCCCCTCCATCCAGAAAACCTATGACCTCACCCGCTACCTGGAGCACCAACTCCGCAGCTTGGCTGGGACCTATGTGAGTATCCAGCGTAGGAATCTGGGAGTTGGGGAGGAGTGAGGAGTTGGGGAAAGACAGTCCTAACCGTGGAGGGCTCTGGTAAATGATGGGGTGAGGAGGGGCTCTTTGGCTCCCACCAGTCCCCCTGTCTGGTCTA
+
AA>>AFF1AFFFG1GFGFE1E0FAFEBAAAFGB0BA/FGHFHGHGGHBGFHHFHHGHGHBGHFHHDGHHHGEG>>EHHHHBFGHHHA/?GFF>ECEEGBGGHHGGGHHGHGHHHHHHBHHHHHHHGEGGGHHHHHHHHGFGHHHGGFGGCFHHFHHHG/CGHCGGGHHHHHHHHFHHHHHGGGGEEGG.9EGGGBFGGFGGGGGG?B@FFFFFF@-@@EFFFFBFFF-EFFFFFFFFFFF@FFFFFFFFFF
@M05620:37:000000000-D9766:1:1101:18349:3848 1:N:0:40
AGTGCCAGCTCTCAATCGCACAGGGGACCCAGGGCCTGGCCCCTCCATCCAGAAAACCTATGACCTCACCCGCTACCTGGAGCACCAACTCCGCAGCTTGGCTGGGACCTATTGCGTATCCCGCGTCGGAATCTGGGCGTTGGGGCGGCGTGCGGCGTTGGGGCAAGCCCGTCCTAACCGTGGCGGGTTCTGGTAAATGATGGGGTGAGGCGGGGCTCTTTGGCTCCCACCAGTCCCCCTGTCTGGTCTAT
+
AA>>AFF11FFFG1FGGFFAECHCGCEAAEGHBAEEAFHHCHGGGGHGHHHHBGHHHGHFGGFHHFGHHFHGG>EGHHHHBGHHHHAFEHFHAECEEHFGFHGGGGHHGHHGHHHGGGGHHHCGGG<AC>FFHHHHHHCCCCGGGGGGAAAGG@@@@@-@F@@F@FFEE-;@FFBFFFF@FF@-@@@;AFFFF9BFFFF/9FFFFA@AFF-@@@@@@FBBFFF/BFFEFFF?FFFFFFF?FFFFFFFFFFF
@M05620:37:000000000-D9766:1:1101:21420:3874 1:N:0:40
AGTGCCAGCTCTCAATCGCACAGGGGACCCAGGGCCTGGCCCCTCCATCCAGAAAACCTATGACCTCACCCGCTACCTGGAGCACCAACTCCGCAGCTTGGCTGTGACCTATGTGAGTATCCAGCGTAGGAATCTGGGAGTTGGGGAGGAGTGAGGAGTTGGGGAAAGACAGTCCTAACCGTGGAGGGTTCTGGTAAATGATGGGGTGAGGAGGGGCTCTTTGGCTCCCACCAGTCCCCCTGTCTGGTCTA
+
>>AAAFFFBFFFFGGGGAFFFGEAAEGG2E2FFAGEBBFG2FEGGGGHBG3FFBGGHGHHHHBGEHB3BFGEEEEFHGGFHHH?EGFHGFGHGE/EE3FGGG3/0BBGHH??2??3BBF?GHH2CC?E<ADGC2FDFGF<?F11@CE--..0FDD.0<GHH/AFGD.;GHGCGGH0CG:.;EA-.9D?FF.C0FG00;;90FG0AEAD?9AFFFFCD@EFFFBB//BFAFFDF?BF/;A.-;:BF;/;;F/
@M05620:37:000000000-D9766:1:1101:19816:3876 1:N:0:40
AGTGCCAGCTCTCCATCGCACAGGGGACCCAGGGCCTGGCCCCTCCATCCAGAAAACCTATGACCTCACCCGCTACCTGGAGCACCCACTCCGCAGCTTGGCTGGGACCTATGTGAGTATCCAACGTAGGAATCTGGGCATTGGGGAGGAGTGAAGCGTTGGGGAAAGACAGTCCTAACCGTGGAGGGTTCTGGTAAATGATGGGGTGAGGAGGGGCTCTTTGGCTCCCACCAGTCCCCCTGTCTGGTCTA
+
>>>>>DF@1CFFG1BFGGECEEHHG0AAEE00A0BA/FGHHHGEEGGAFFEGFFBFAE01BFGHHGH1F>0EF>EEHDFGBFGGHH/?EFGGFGCE@FF0/FEFG?<0<FFF1B>B1GH1GD21@/?<F?1F1F>D10/00?11?/.--..<011=0-..<.<@.:../;//0:CC0:CGAG9-...;CAABB00;;BFF0BBFGG-9-A-/---9@@E////B/9BEA-F--;:FFFFF?9BFBFFFFB/
@M05620:37:000000000-D9766:1:1101:20110:3893 1:N:0:40
ACCACACCTTCTACAATGAGCTGCGTGTGGCTCCCGAGGAGCACCCCGTGCTGCTGACCGAGGCCCCCCTGAACCCCAAGGCCAACCGCGAGAAGATGACCCAGGTGCGTGGCCCGAGACCTCTTCTGGTGGCCGCCTCCCGCCTTCCTGGCCTCCCGGAGCTGCGCCCTTTCTCACTGGTTCTCTCTTCTGCCGTTTTCCGTAGGACTCTCTTCTCTGACCTGTGACTCCTTTGGAACTCTGCAGGCTCT
+
BBB?AAABFFFFFGGFFGGFG5FFE2AEEEGH3FGGCGG2AFHHHGGGEEGG5BGFHHHGE00EF1EGGGGFG3GGGGDF/?GHHG//B@C//C0<1111F</GEHH1//</>0<<---.<00<=<0000<...-A-.C:E.:9..0900/.;0=...---;./9--9-99//;/;/;/.//;/9B//9//://-..99/;.B..AB/:FF//BBBBBBF//;./////9/;FB/B9///9//;/B?..9/
@M05620:37:000000000-D9766:1:1101:19073:3901 1:N:0:40
ACCACACCTTCTACAATGAGCTGCGTGTGGCTCCCGAGGAGCACCCCGTGCTGCTGACCGAGGCCCCCCTGAACCCCAAGGCCAACCGCGAGAAGATGACCCAGGTGAGGGGCCCGCTACCTCTTCTGGTGGCCGCCTCCCTCCTTCCTGGCCTCCCGGAGCTGCGCCCTTTCTCACTGGTTCTCTCTTCTGCCGTTTTCCGTAGGACTCTCTTCTCTGACCTGAGTCTCCTTTGGAACTCTGCAGGTTCT
+
BBBABBBBFFFFGGGGFGEFGBHFGAEB4EGHFGGAAGGGCHHHHGGGFGGGGHGHHHHGGGGGGEGGGGGHHHHGGGGHGGHHHGGEGG<@@GHHFH1FH0/F<1?100?<CGC<---</0<D<00D0=C.G.-A-.AE./;.C9F/9F/F.0CE.CB---.9/-;D;BFB//////;BF//9///;B///B/9DFFEF/./.A./9/99/;/9://9/;//././9/;9BFBF9F/;/999//B.F/9/
@M05620:37:000000000-D9766:1:1101:21227:3903 1:N:0:40
AGTGCCAGCTCTCAATCGCACAGGGGACCCAGGGCCTGGCCCCTCCATCCAGAAAACCTATGACCTCACCCGCTACCTGGAGCACCAACTCCGCAGCTTGGCTGGGACCTATGTGAGTATCCAGCGTAGGAATCTGGGAGTTGGGGAGGAGTGAGGAGTTGGGGAAAGACAGTCCTAACCGTGGAGGGTTCTGGTAAATGATGGGGTGAGGAGGGGCTCTTTGGCTCCCACCAGTCCCCCTGTCTGGTCTA
+
AA>AAFFFAFFFG4FFFFGAE?HAFA2AAEGHABEAAFHHCGGGGGHHHGHHGFF2FFHFFGFHHDFHHHHEG/>EHHGGBFGHHH1?EGHF?FCGEFGHGHHGGGHHGHGGHHHHHHHHHHHHHGGGGGHHHHHHHGCFGHHHGGACGDEGHFHHBGHBFHGGEGHG/GGFHHGFHHHHGGFGAEGGEGFFGGBFGGGGGGFFGG9BEFFFFFFFFAFFFFFFFFFFFBFFEFFFFFFFFF/FFFFFBF/
@M05620:37:000000000-D9766:1:1101:15521:3905 1:N:0:40
ACCACACCTTCTACAATGAGCTGCGTGTGGCTCCCGAGGAGCACCCCGTGCTGCTGACCGAGGCCCCCCTGAACCCCAAGGCCAACCGCGAGAAGATGACCCAGGTGAGTGGCCCGCTACCTCTTCTGGTGGCCGCCTCCCTCCTTCCTGGCCTCCCGGAGCTGCGCCCTTTCTCACTGGTTCTCTCTTCTGCCGTTTTCCGTAGGACTCTCTTCTCTGACCTGAGTCTCCTTTGGAACTCTGCAGGTTCT
+
ABABBBB>BFCFGFGGGG5GGGHHGGGAAEHHHFGE?EEEFHHHHGGFGDGGFHHHHHHEFFCGGGGGGGGHGHGGGGGHGHHGGGGEGF/BCGHEGFHHHFHEFHH1GGHGGHFFGGGGFHHHHHHHHHHGHGGGGGGHGHHGHGGGGGGGGGGGGGG-@FGGGGFFFFFFFFFFFFFFFFFFFFFEFFFFFFF?DFFFFFFFDF/FFFFFFFFFFFFFFFFFBBFFFFFFFFFFFFFFFFFFFFFFFFF
@M05620:37:000000000-D9766:1:1101:14098:3911 1:N:0:40
AACACACCTTCTACAATGAGCTGCGTGTGGCTCCCGAGGAGCACCCCGGGCTGCTGACCGAGGCCCCCCTGAACCCCAAGGCCAACCGCGAGAAGATGACCCAGGTGAGTGGCCCGCTACCTCTTCTGGTGGCCGCCTCCCTCCTTCCTGGCCTCCCGGAGCTGCGCCCTTTCTCACTGGTTCTCTCTTCTGCCGTTTTCCGTAGGACTCTCTTCTCTGACCTGAGTCTCCTTTGGAACTCTGCAGGTTCT
+
>111AA1ACFCD3BG13ABDD1A1EABAF0BAFF0A0/E/AF/BGE?E/AE/E/1@@00>/EEE>?/>EE/0GGA>EAE<<<GHEFGGG/>@@AFC<1<?FGAHE<CG<<<<FFGCCGG?GHHDFDGFHGFCFH-:-;E..CF9/;999BBA.BAA9A@?9--;F@@B>=BBFFFFFB/B9B/9B9//FBBB/9@ABFFBF?9FFFFBB9BF/BFB9/:9/BBFFFFFBFFBFFFFFFFBF/BFFF?AFBB
@M05620:37:000000000-D9766:1:1101:11336:3911 1:N:0:40
ACCACACCTTCTACAATGAGCTGCGTGTGGCTCCCGAGGAGCACCCCGTGCTGCTGACCGAGGCCCCCCTGAACCCCAAGGCCAACCGCGAGAAGATGACCCAGGTGAGTGGCCCGCTACCTCTTCTGGTGGCCGCCTCCCTCCTTCCTGGCCTCCCGGAGCTGCGCCCTTTCTCACTGGTTCTCTCTTCTGCCGTTTTCCGTAGGACTCTCTTCTCTGACCTGCGTCTCCTTTGGAACTCTGCAGGTTCT
+
BBBBBBBAFF@FGGGGGFAF4GCFEEGEGGHHHGG2AEEEEHHHHGGEAEEGGB3GHHHEEGCGGGGGGGGHHHHGGGGHGHHHHGGGG//>CBGFHFHHHHHHAGHHHDHGGHHGGGGGHHHHHHHHHHHGHHGGGGGHGHHGHGGGGGGGGGGGGGGB@GGGGGBFBBFFFFFFFFFFFFFFFFFFFFFFFFBFFFFFFFFFFFFFFFFFFFFFFFFFFFFF.@FBFFFFFFFFFFFFFFFFFFFFFFF
@M05620:37:000000000-D9766:1:1101:11880:3929 1:N:0:40
ACCACACCTTCTACAATGAGCTGCGTGTGGCTCCCGAGGAGCACCCCGTGCTGCTGACCGAGGCCCCCCTGAACCCCAAGGCCAACCGCGAGAAGATGACCCAGGTGAGTGGCCCGCTACCTCTTCTGGTGGCCGCCTCCCTCCTTCCTGGCCTCCCGGAGCTGCGCCCTTTCTCACTGGTTCTCTCTTCTGCCGTTTTCCGTAGGACTCTCTTCTCTGACCTGCGTCTCCTTTGGAACTCTGCAGGTTCT
+
AAABBCBCFFFFGGGGGGGGGGHHGGGGHGHHHGGGGGGGFHHHHGGGGGGGHHHHHHHGGGGGGGGGGGGHHHHGGGGHFHHHHGGGGGDGGGHHHHHHHHHHGHHGFGHGGGHGGCCGH0<DHHHHHGHGHHCFGFGHGHHGHGGGGGGFGGGGGG--;?FGGFFFFFFFFFFFFFFFFFFFFFFFFFFFFFDDDFFFFFFFDFFFFFFFFFFFFFFFFFFF.BACFFFFFFFFFFFFFFFFFFFA9FB
@M05620:37:000000000-D9766:1:1101:16768:3945 1:N:0:40
ACCACACCTTCTACAATGAGCTGCGTGTGGCTCCCGAGGAGCACCCCGTGCTGCTGACCGAGGCCCCCCTGAACCCCAAGGCCAACCGCGAGAAGATGACCCAGGGGAGTGGCCCGCTACCTCTTCTGGTGGCCGCCTCCCTCCTTCCTGGCCTCCCGGAGCTGCGCCCTTTCTCACTGGTTCTCTCTTCTGCCGTTTTCCGTAGGACTCTCTTCTCTGACCTGAGTCTCCTTTGGAACTCTGCAGGTTCT
+
BAABBBBACFFFGGGGGG5BGFGGGEG24BF2F2FE2EGC?GHFHGG0ABEF5GFGHHFA0E0EGEGGGEAFHHHGGFFHGFHHHGGGGG/</CF1>?GG1GCHG/<//><A<<GGC<-<GGD00=GGHG:.C.C--:C9./9./0;9BFF9F0.C9.--;-.//9-AB9/BFB/BB9/BF////9/;FFFFB/9;9B.;9D/.;./;/:B9B////;BB/9/9/.9;/BFF9FF//9BF/9///;.99BF
@M05620:37:000000000-D9766:1:1101:20233:3951 1:N:0:40
AGTGCCAGCTCTCAATCGCACAGGGGACCCAGGGCCTGACCCCTCCATCCAGAAAACCTATGACCTCACCCGCTACCTGGAGCACCAACTCCGCAGCTTGGCTGGGACCTATGTGAGTATCCAGCGTAGGAATCTGGGAGTTGGGGAGGAGTGAGGAGTTGGGGAAAGACAGTCCTAACCGTGGAGGGTTCTGGTAAATGATGGGGTGAGGAGGGGCTCTTTGGCTCCCACCAGTCCCCCTGTCTGGTCTA
+
BBAABFFFCFFFGGGGGGGGGGHGGGGGGGHHGGGFGG2GGHGGGGHHGHGHHGHHHGFHHHHHHHHHHHHGGGGGHHHHGHGHHHGGGHHHGGGGGHHHGHHGFGGHGHHHHHHHHHGHHHHGHGEDGGGHGHGHHHHGFHHGGGFGGGFHHHHHHGHHECCGGGHGHHHHHGHHHHHHGGGGGGGGEFGGGGFGGGGGGGGGGGGFFFFFFFFFFFFFFEFFF0BEFFFFFFFFFFFFFFFFFFFFFFF
@M05620:37:000000000-D9766:1:1101:19683:3965 1:N:0:40
ACTGCCACTTCTCAATCGACCGGCGTGCCCAGGCCCAGCCCCCTTAAGAGCGCACGCCTGAACCCCAACCACGACCTTCGATCACCCATGCCGCCTTTTGCCTGGGAACTACCCGATTATCCCGCGTGGGGCTCTGTGCGTTGGGGCTGCGTGCGGCGTTGGGGACCGCCCGTCCTCACCGTGGCGTGTTCTGGTCAATGCTGGGGTGCGGCGGGGCTCTTTGGGTCCCACCAGGCCCCCTGTCTGGTCTA
+
>>>AAB4BBDBFBFGEGAGGEEAEAAABFF3BFFFDAB1111AA1BBF5FG0>EGG/BGGF3B?B?E11??FEE/>>FGGGHHEFB0?B3FGC///?1?GG1?G//FG/1?100/</<.1=D1.<-<-<--.::GB;0B.;::.--9-=.;9.C@??B??-9@B.;.9-9-9;ADD//;A.9AB-@.9;F//BF;/9/;//9/BA?.;.9---9@;9-E//:9;..;9F/;..;.;AFBB?EB/:B/F/9/
@M05620:37:000000000-D9766:1:1101:16802:3968 1:N:0:40
ACCACACCTTCTACAATGAGCTGCGTGTGGCTCCCGAGGAGCACCCCGTGCTGCTGACCGAGGCCCCCCTGAACCCCAAGGCCAACCGCGAGAAGATGACCCAGGGGAGCGGCCCGCTACCTCTTCGGGTGGCCGCCTCCCCCCTTCCTCGCCTCCCTGAGCTGCGCCCTTCCTCACTTGTCCTCTCTTCTGCCGCGTTCCGTAGTACTCTCTGCTCTGACCTGAGTCTGCTTTTCAACTCGGCATAGTCT
+
BBBBBBBBFFFFGGGGFGGGGGHHGEGGHEHHHGGGGGGGGHHHHGGGEEGGHHHHGHHGGGGGGGGGGGGHHHHGGGGHGHHHHGGGGGGGGGHHHHH2?2?F//>C<.>---<-----=C:0C:..:.-9.C-;-.;...=--9;FF/.;-...;.;:FF///9-;--/.////.///;//;FF//9/B///---;-.../...//;BFFF//;;BFF///./.;/;///////;9;//...--//9//
@M05620:37:000000000-D9766:1:1101:8507:3996 1:N:0:40
ACCACACCTTCTACAATGAGCTGCGTGTGGCTCCCGAGGAGCACCCCGTGCTGCTGACCGAGGCCCCCCTGAACCCCAAGGCCAACCGCGAGAAGATGACCCAGGTGAGTGGCCCGCTACCTCTTCTGGTGGCCGCCTCCCTCCTTCCTGGCCTCCCGGAGCTGCGCCCTTTCTCACTGGTTCTCTCTTCTGCCGTTTTCCGTAGGACTCTCTTCTCTGACCTGAGTCTCCTTTGGAACTCTGCAGGTTCT
+
AA3AA?>AFFFFDGGFFFGGGDFCEEEGHEHHHGFE2EGCGHHHHGCGA1EFFFAFHGHGGGGGGGEGGGGHHHE>EGGFGHHFEFFGGCDC@DH1FGHHHH/FEFGGHDDFGCGGG?CCHHHHHGGHG=FFAGDCDAACEHFGHGFFEGGFGGGGGG?BBB?FFGBFBBFFFFFFFFFF9BFFFFFFBFFFBF-;AFFFFFFFF.FFFFFFFFFFFFFFFFFEFFFFFFFFFFFB/BFFFBFFFB.9FFF
@M05620:37:000000000-D9766:1:1101:21393:4003 1:N:0:40
AGTGCCAGCTCTCAATCGCACAGGGGACCCAGGGCCTGGCCCCTCCATCCAGAAAACCTATGACCTCACCCGCTACCTGGAGCACCAACTCCGCAGCTTGGCTGGGACCTATGCGTCTCCCGCGTCGGAATCTGGGCGTTGGGGCGGCGTGCGGCGTTGGGGCCAGACAGTCCTAACCGTGGCGGGTTCTGGTCAATGATGGGGTGAGGCGGGGCTCTTTGGCTCCCACCAGTCCCCCTGTCTGGTCTCTC
+
AA>AAFFC>FFFG4FGFFFFEGHCFEEE2EGHFEEE2AGH2GGFGGHHGHFG3GFHFFHEHH5GHHHHHHHGGEFGHFGGBGHHHHFGEHHHDFGEEHHHGHHGGGHHGHHHGHGGGGHHH/BDDGGG<.>FBHHHHGDGC.CGGG?ABBBDBBBBBB-ABBD?DEFFBBFFFFBFFFBFFBBBBB@EFFFF;F9BFF/BFFFFDBFFF.;>BBBBFFEFFFFFBFFBAD.9FFFFFFBEFFFFFFBB/F/
@M05620:37:000000000-D9766:1:1101:23087:4006 1:N:0:40
AGTGCCAGCTCTCAATCGCACAGGGGACCCAGGGCCTGGCCCCTCCATCCCGAAAACCTATGACCTCACCCGCTACCTGGAGCCCCAACTCCGCCGCTTGGCTGGGACCTATGTGAGTATCCAGCGTAGGAATCTGGGAGTTGGGGAGGAGTGAGGAGTTGGGGAAAGACAGTCCTAACCGTGGAGGGTTCTGGTAAATGATGGGGTGAGGAGGGGCTCTTTGGCTCCCACCAGTCCCCCTGTCTGGTCTA
+
>>>AA@B@>CCFGGGGGFF1E0FGCAEEAE0AFEEGFFBGAGECEGGHGH/B/EEEGGHEG@2DFGG1BBGEEGEEHGGBFFH/?EGGG>FHEG?EEEFFCHHAACHHGHHHHHBGGGHFHB>GGCCECCGHHHHFHHHGGHHHGCFCCGGHHG0GHG/CGCGCAFGGBGGGGGGGGBGE@GG?GEGGG?FFFBB/B/9BFFFFFFF<-FFFFB@@@@FFFF9/;BBEFFF-E?FFFFEB@FFFB:BFBB9
@M05620:37:000000000-D9766:1:1101:8494:4013 1:N:0:40
ACCACACCTTCTACAATGAGCTGCGTGTGGCTCCCGAGGAGCACCCCGTGCTGCTGACCGAGGCCCCCCTGAACCCCAAGGCCAACCGCGCGAAGATGACCCAGGTGCGTGGCCCGCTACCTCTTCTGGTGGCCGCCTCCCTCCTTCCTGGCCTCCCGGAGCTGCGCCCTTTCTCACTGGTTCTCTCTTCTGCCGTTTTCCGTAGGACTCTCTTCTCTGACCTGCGTCTCCTTTGGAACTCTGCAGGTTCT
+
BBBBBBB3BFFFGGGGGG5BGGHHGGGAAEGGGABE?EEEDHGHHGGEEFGGEHGHHHHAEC?EGGGGGGGHHHHGGGGHGHHHHGGGGG<CFGG?GHHHHHEGCGH1CFEGFH.@DC@CHHHHHCGHCGGGHGFGGGGGGGGGGGGGGGGGGGGGGGG99;FFFFFFFFFFFFFFFFFFFFFFFFFFFFFFFFFFFFFFFFFE9ABFFFFFFF;BFFFFFFFE.BFAFFFFFFFFFFFFFFFBFFFFFFF
@M05620:37:000000000-D9766:1:1101:17216:4015 1:N:0:40
ACCACACCTTCTACAATGAGCTGCGGGCGGCTCCCGAGGAGCACCCCGTGCTGCTGACCGAGGCCCCCCTGAACCCCAAGGCCAACAGCGCGAAGACGACCCAGGTGCGTGGCCCGCTACCTCTTCTGGTGGCCGCCTCCCTCCTTCCTGGCCTCCCGGAGCTGCGCCCTTTCTCACTGGTTCTCTCTTCTGCCGTTTTCCGTAGGACTCTCTTCTCTGACCTGCGTCTCCTTTGGAACTCTGCAGGTTCT
+
A111AAA>1BFFF3BB3FA1F1FFE000//AF//B//>EE?FGFGGGE>/EEBGF1GHF>/E?EG/EGGCE0F1FCGC/?//?GHF/0?C/--A-./<-<<AEGG/C0:CACCGE99AGGGGBBFBFBFFFAAFG=@9-9EFFFFF/;B/BAA/;9-A@;@@FFF9-9-;BBFFFFF/BBBFFF//:BFFFFFF@ABFEFFFB-BFFF/BB//F/BFFFFFFFF->B@B-BFFFFFFFFFFFFFFFFFFFF
@M05620:37:000000000-D9766:1:1101:10565:4021 1:N:0:40
ACCACACCTTCTACAATGCGCTGCGTGTGGCTCCCGAGGAGCACCCCGTGCTGCTGACCGAGGCCCCCCTGAACCCCAAGGCCAACCGCGCGAAGATGAACAATACAGGTGCGTGGCGCGCTACCTCTTATGGTGGCCGCCTCCCTCCTTCCTGGCCTCACGGCGCTGCGCCCTTTCTCCCTGGTTCTCTCTTCTGCCGTTTTTCGTAGGCCTCTCTTCTCTGACCTGAGTCTCCTGCTGCACTCTGCAGG
+
AAA>AAA1BBCFGGGGFGBAA0A0EAABA0GGABBA/EEEEHHHHGEAEEGGFHHGHHH/>FCGG>EEGEECH1FEGGEH/EGGHG//>B/<>CGCFHFHBBG11<<=F>G1C<.<@-<<@A-:/C0:C0<GH;<.9.;A-;CE.:9;FFFFB9FF-9;/9-B@@??@F-99@@FB9B/9/;;EBFFF:;BBFFFFFF@FBFF-9;AF-ABB/AF9BFFFFFF/B9BF9BFFF//://;99/;BFFBF/;A
@M05620:37:000000000-D9766:1:1101:8154:4026 1:N:0:40
ACCACACCTTCTACAATGAGCTGCGTGTGGCTCCCGAGGAGCACCCCGTGCTGCTGACCGAGGCCCCCCTGAACCCCAAGGCCAACCGCGAGAAGATGACCCAGGTGAGTGGCCCGCTACCTCTTCTGGTGGCCGCCTCCCTCCTTCCTGGCCTCCCGGAGCTGCGCCCTTTCTCACTGGTTCTCTCTTCTGCCGTTTTCCGTAGGACTCTCTTCTCTGACCTGCGTCTCCTTTGGAACTCTGCAGGTTCT
+
ABBABBBAFFFFGGGGGG5FGFFHGEEBFEHHFFGGDGGCGHHHHGGGGGGGHGHHHHHE?EGGGEGGGGGFHFHGGGCHECHHHGGGGG/BCDGF222?FGHCCG1?FFGGGHFFDGGGHHHHHHHGHF/CGH-CFD?:CFH.;BFF;9BFFF9EFDAB-BGBFBFFABFFFBBFFFBFBBBFFFF/BFFBFF@ADFFFFFF?D.9BFF/BFFFFFBBBBFF..9AFFFBFFFBB/BBBFFFFFF?FFFB
@M05620:37:000000000-D9766:1:1101:17703:4045 1:N:0:40
ACCACACCTTCTACAATGAGCTGCGTGTGGCTCCCGAGGAGCACCCCGTGCTGCTGAACGAGGCCCCCCTGAACCCCAAGGCCAACCGCGAGAAGATCACCCAGGTGAGCGGACCGCTACCTCTTCTGGTGGCCGCCTCCCTCCTTCATGGCCTACCGGAGATGCGCCCTTTAGCACTGGATCTCTCTTCTGCCGTTTTCCGTAGGACTCTCTTATCTGACCTGAGTCTCCTTTGGAACTCTGCAGGTTCT
+
?A>AAAAAFFF@FGGB3FGGDDF1EAEEG0FGHG0AEAE?EHHHHGAE//B/B11FG11BEG?E/E/>EGGHGH/>EEGCFHH///?EE/CC/CHE11?FGHGH/?FFG1AC/->A<CGC/DGGHH0=<<CGHFCG-.:;:/;E/0=0;CFGGE/9A--;@-/;B@F-@@F///;;FFFF/BFFFFFFFFF/BF@BFFFFFFFFBFFFFEFFF//;//;BFF/-/B/9BBFFFBFFFFF/FFFFB/-:;FB
@M05620:37:000000000-D9766:1:1101:7594:4092 1:N:0:40
ACCACACCTTCTACAATGAGCTGCGTGTGGCTCCCGAGGAGCACCCCGTGCTGCTGACCGAGGCCCCCCTGAACCCCAAGGCCAACCGCGAGAAGATGAAAACCGCAGGGGAGTGCCCCGTCACCTCGTCGCGTCGCCGCTTCCTTCCTTCCTGGCGTCCCGGCGCTGCTCCCTTTTTCTCTGGTCTTCTGTTCTGCCGCTTTCCGTAGGATTCTCTTCTCTGACCTGAGTCTCCTTTGGACGTCTTCAGG
+
AABBCCCCFFFFGGGGGGGGGGHHGEEAFEHHFGGGGGGGGHHHHGGGGEGGHHGHHHHGGGGGGDGGGGGHHGHGGGCHAEHHHGGEDGFFDGHHBHD22<2<///>/-><-<<1=/CC<<..<<..:C---;--:.---:EF000;;;FF/BBF-;:9A;9---@C?/;BEBFB/;F/BB//B///B//:;/B/;:9--..:/.9;..///:/B;:B/FFFF/F/:/BF9/BBF/9////-;.;.:/9/
@M05620:37:000000000-D9766:1:1101:16674:4094 1:N:0:40
ACCACACCTTCTACAATGAGCTGCGTGTGGCTCCCGAGGAGCACCCCGTGCTGCTGACCGAGGCCCCCCTGAACCCCAAGGCCAACCGCGAGAAGATGACCCAGGTGAGTGGCCCGCTACCTCTTCTGGTGGCCGCCTCCCTCCTTCCTGGCCTCCCGGAGCTGCGCCCTTTCTCACTGGTTCTCTCTTCTGCCGTTTTCCGTAGGACTCTCTTCTCTGACCTGAGTCTCCTTTGGAACTCTGCAGGTTCT
+
CDDCDDCDFFFFGGGGGGGGGGHHGGGFHGHHHGGGGGGGGHHHHGGGGGGGHHHHHHHGGGGGGGGGGGGHGHHGGGGHGHHHHGGGGGGGGGHHHHHHHHHHGGHGHGHGGHHGGGGGHHHHHHHHHHHGHHGGGGGHGHHGHGGGGGGGGGGGGGGABGGGGGFFFFFFFFFFHFHFFFFFFFFFFFFFFFFFFFFFFFFFFFFFFFFFFFHHFFFFFFFFBFFFFFFFFFFFFFFFFFFFFFFFFFF
@M05620:37:000000000-D9766:1:1101:10773:4118 1:N:0:40
ACCACACCTTCTACAATGAGCTGCGTGTGGCTCCCGAGGAGCACCCCGTGCTGCTGACCGAGGCCCCCCTGAACCCCAAGGCCAACCGCGAGAAGATGACCCAGGTGAGTGGCCCGCTACCTCTTCTGGTGGCCGCCTCCCTCCTTCCTGGCCTCCCGGAGCTGCGCCCTTTCTCACTGGTTCTCTCTTCTGCCGTTTTCCGTAGGACTCTCTTCTCTGACCTGCGTCTCCTTTGGAACTCTGCAGGTTCT
+
AABBBBB>CFFFGGGGGG5GGGHHGGGAAEGHHFFE?EGGDHHHHGGEEGGGEHGHHHGAEE?FGGGGGGGHHHHGGGGHGHHHHGGCGG/>>DB2>GHHHHHHGHGDGGFGFHGGGGGGHHHHHHFHHGFGHHGGGGGHGHHGFGGGGGGGGGGGGGA-;9FGGGFFFFFFFFFFFFFFFFFFFFFFFFFFFFCDFFFFFFFFA.FFFFFFFFFFFFFFFFFF.-ABFFFFFFFFFFFFFFFFFFFFFFF
@M05620:37:000000000-D9766:1:1101:15788:4143 1:N:0:40
GAGTCTGCTTTGGCAGAAACTTACAGGTTAATCCAAAAGTTCCTCCTGGGCCTGGGCAAGATTCTCGAGCCCCTTAATCAAGCTGAAAGAACGGACAATGATTGCCACCCAAATACGCGTGGGGAACACCAACAAAAATAAGAACATACCAGACAAACCCAAATAAAAAAAAGGCTACCAAGGGACGAATATGCTACAGAATCCCCTGAGGGACCGAACTTACCTACTGTACTCATTTGGAACTTAAAAGG
+
>>A1>B@DFBDFBF1A1EF1B1B11A0AA1133A11AB0BA2A21B0B0/AA///A/B/A01122A/1///A//B1122D111BB11110>0BB///B1B122B1@1B0>//0111/>/<//////?0BC/<?//00/0111110?11<0110>000<....0>1100<<--::./0//0:.....---..990000000/0;0=.;./-;;--;--;-:;//9//9//99/;9/9//9//:/9/9;///9
@M05620:37:000000000-D9766:1:1101:21178:4156 1:N:0:40
AGTGCCAGCTCTCAATCGCACAGGGGACCCAGGGCCTGGCCCCTCCATCCAGAAAACCTATGACCTCACCCGCTACCTGGAGCACCAACTCCGCAGCTTGGCTGGGACCTATGTGAGTATCCAGCGTAGGAATCTGGGAGTTGGGGAGGAGTGAGGAGTTGGGGAAAGACAGTCCTAACCGTGGAGGGTTCTGGTAAATGATGGGGTGAGGAGGGGCTCTTTGGCTCCCACCAGTCCCCCTGTCTGGTCTA
+
AA1>A11CAFFFGGGGGGCAEEHHGGGGGFEFFEFEFFHHAGGCGGHHHF1FGHHHGGHGGHHHHHHHHHHGGGGGHHHGHGHGHHHHGFHGGGEGGGHHGHHFGGFHGHHHHHHGHHHFHHHGFGBBCGHHFFHHHHHGGHGFCGECGCCGHFFHFGGHFHGGG..;:GCGHHGHFFHGGGFGCEGGGGGGGGC;BFFG0FGGGGB-9AFFFF@@??FFFFFEFFFAFFFFEFFFFFEB@FFFFFFBFF/
@M05620:37:000000000-D9766:1:1101:22604:4161 1:N:0:40
ACCACACCTTCTACAATGAGCTGCGTGTGGCTCCCGAGGAGCACCCCGTGCTGCTGACCGAGGCCCCCCTGAACCCCAAGGCCAACCGCGAGAAGATGACCCAGGTGAGTGGCCCGCTACCTCTTCTGGTGGCCGCCTCCCTCCTTCCTGGCCTCCCGGCGCTGCGCCCTTTCTCACTGGTTCTCTCTTCTGCCGTTTTCCGTAGGACTCTCTTCTCTGACCTGAGTCTCCTTTGGAACTCTGCAGGTTCT
+
AAA?AAAAFFFFGGGGFGFAF1FBEEABEAGFAFGBBEEEFHHHHGGGCEFGHHGFGHHGGGGGGEGGGGGHGFHGGGGH/CFGHG?<>CCB/CGHGHEDGHH/FGG1?GHFGHHGGC@@FDGFDHHH0GHGF.CGGG.CFHHGFFBFFGGGG0AEEGG-;@@?F<9B;-BFBFFFFF/;BFFB9FFFFFFFFB9BFFEFF-;99AFFFFFFFFFFFFFFBFFB/BFFFFBFF/FBBBF9BFFFBBA;BFF
@M05620:37:000000000-D9766:1:1101:13867:4164 1:N:0:40
AGTGCCAGCTCTCAATCGCACAGGGGACCCAGGGCCTGGCCCCTCCATCCAGAAAACCTATGACCTCACCCGCTACCTGGAGCACCAACTCCGCAGCTTGGCTGGGACCTATGTGAGTATCCAGCGTAGGAATCTGGGAGTTGGGGAGGAGTGAGGAGTTGGGGAAAGACAGTCCTAACCGTGGAGGGTTCTGGTAAATGATGGGGTGAGGAGGGGCTCTTTGGCTCCCACCAGTCCCCCTGTCTGGTCTA
+
AA>ABFFFBFFFGGGGGGGGGGHGGGGGGGHHGGGGGGHHHHGHGGHHGHHHHHHHHGHHHHHHHHHHHHHGGGGGHHHHHHHHHHHHGHHHGGGGGHHHGHHGGGHHGHHHHHHHHHHHHHHHHGFGGGHHHHHHHHGGGHHHGGGGGGGHHHHHHGHHHHGGGGHHHHHHHHHHHGHHGGFGGFGGCFGGGGFGGGGGGGGGGGFFFFFFFFFFFFFEFFFFFFFFFFFFFFFFFFFFFFFFFFFFFFF
@M05620:37:000000000-D9766:1:1101:20629:4176 1:N:0:40
ACCACACCTTCTACAATGAGCTGCGTGTGGCTCCCTAGGAGCACCCCGTGCTGCTGACCGAGGCCCCCCTGAACCCCAAGGCCAACCGCGAGAAGATGACCCAGGTGAGTGGCCCGCTACCTCTTCTGGTGGCCGCCTCCCTCCTTCCTGGCCTCCCGGAGCTGCGCCCTTTCTCACTGGTTCTCTCTTCTGCCGTTTTCCGTAGGACTCTCTTCTCTGACCTGAGTCTCCTTTGGAACTCTGCAGGTTCT
+
BBBABAABFFFFGGGGFGGGGGHHGEGBCEHGHGGFFGGBFHGHHGEGEFFGGGHHHHHGGGGGGGFGGGGHGHHGGGGHGGHHGGGGGCDGGGHHHGGHHHHHGHHHHHHGGHHGGGGGHHHHHHHHHHHGHHGGGGGHGHHGHHHHHHGHGGGGGGGFCGGGGGGGGFFFFFFFFFFFFFFFFFFFFFFFFFFFFFFFFFFFDFFFFFFFFFFFFFFFFFFFFFFFFFFFFFFFFFFFFFFFFFFFFFF
@M05620:37:000000000-D9766:1:1101:8133:4185 1:N:0:40
GCTGCTGCTTTGGAAGCAACTGACAAGCCCGGGACCCAAGATCGGAAGAGCACACGTCTGCACTCCAGTCACGGGGTTGCATCTCGTATGCCTTCTCCTGCTTTAAAAAAAAAACAGAAAAACACCCACAAGACTCCGAGGGAGGCACCACGCTGATCCACACCTGGCACGGCCTTCATGACTTACCGCTATAGCACCATTCTCCCTCAAATCGCGCCATTATCTACATATGAACTGGTCACTGATCATCC
+
>1>>AB1BCFDFG1B1ABBFBABBB1BAF0E0AAE/EAABFGFCE?ABB0B1G0G/BGGB1DFGB01BGG11?///>>/BB2BB1B?EHBBB1BBB1BBG1>BBBF1BE<<@/></001??0//0?/F..<000>11.<<--..-...:..;..;.0900;/.;//99/;.---./9;000////9/-;--;/9/;/--99/////;-9////;9--9AA//;;//://///:////;////9B///////
@M05620:37:000000000-D9766:1:1101:22490:4244 1:N:0:40
ACCACACCTTCTACAATGAGCTGCGTGTGGCTCCCGAGGAGCACCCCGTGCTGCTGACCGAGGCCCCCCTGAACCCCAAGGCCAACCGCGAGAAGATGAGTGGCGGAGGTGCGTGGCCCGCTACCTCTTCTGGTGGCCTCCTCCCTCCTTCCTGGCCTCCCGGCGCTGCGCCCTTTCTCCCTGGTTCTCTCTTCTGCCGTTTTCCGTAGGCCTCTCTTCTCTGACCTGAGTCTCCTGCTGCCCTCTGCCGG
+
CCCCCCCDFFFFGGGGGGGGGGHHGGGFHGHHHGGGGGGGGHGHHGGGGGGGHHHHHHHGGGGGGGGGGGGHGHHGGGGHGHHHHGGGGGFGGGHHHHHC?2?///><@<FF-<.-CHH-:@?:CC:CG0;CC;;AC;0:CFGGEGGDFGGGGBFGGGGEG.@;D>->D-=AFFFFFFF0;BBEFFFFFFFFFFFFBFC..BEFBDF?.ABBFFFFFBB;B0B0:/:B/B;BB0:B0000;..:AFB0:--
@M05620:37:000000000-D9766:1:1101:21853:4249 1:N:0:40
ACCACACCCTCGACAATGAGCTGCGTGCGGCTCCCGAGGAGCACCCCGTGCTGCTGACAGAGGCCCCCCTGAACCCCAAGGCCAACCGCGAGAAGATGACCCAGGTGCGTGGCCCGCTACCTCTTCTGGTGGCCGCCTCCCTCCTTCCTGGCCTCCCGGCGCTGCGCCCTTTCTCACTGGTTCTCTCTTCTGCCGTTTTCCGTAGGACTCTCTTCTCTGACCTGCGTCTCCTTTGGAACTCTGCAGGTTCT
+
A>AA>AA1>>>>AAEEGBBB1FAFABE00AA/BABA/AAAE/CBAAE>>B>B11@GB0B1B0/BFGG/E/>B1FGEE/EGGH?FGECB>B<BCGHBFGHHHHGHGHH<CGCCGHHG@<CCHHHHH<GGCGGGFHGACCBGGGFFFFGGGGGGGGGGGGG-@@@@F;@B@@FFFFF/BFFFFFBFFFFFFFBFB9@BBEFFFFBAFFFBBFFFFFFFFFF9:;9F-@;@AFFFFFFFFFFF9BFFBFFFFFF
@M05620:37:000000000-D9766:1:1101:21868:4268 1:N:0:40
ACCACACCTTCTACAATGAGCTGCGTGTGGCTCCCGAGGAGCACCCCGTGCTGCTGACCGAGGCCCCCCTGAACCCCAAGGCCAACCGCGAGAAGATGACCCAGGTGAGTGGCCCGCTACCTCTTCTGGTGGCCGCCTCCCTCCTTCCTGGCCTCCCGGAGCTGCGCCCTTTCTCACTGGTTCTCTCTTCTGCCGTTTTCCGTAGGACTCTCTTCTCTGACCTGAGTCTCCTTTGGAACTCTGCAGGTTCT
+
3>AABBBAFFFFGGGGEGGGGCCGGFDGH?GHHFGG?EGEFHHHHGGEEEGE5GFGEGHGEEEEGGGGGGGGCHHGGGFHGHGHHGGGGC@>B?G<F?DHHHGCFHFFHHFGGHG-CDGGHHGHHGHDGHGGFGGGDGDHGFHGHGGGGFGGGFGGGDBBGBAFG@BFBBFFFFFFFFBFFFFFFFFFFFFFFF;DFFEFFFFE9DFFFFFFFFFFFF/;BFFFB;FFFFFFFF//BFFFF9BFB;FFFFB
@M05620:37:000000000-D9766:1:1101:12489:4288 1:N:0:40
ACCACACCTTCTACAATGAGCTGCGTGTGGCTCCCGAGGAGCACCCCGTGCTGCTGACCGAGGCCCCCCTGAACCCCAAGGCCAACCGCGAGAAGATGACCCAGGTGCGTGGCCCGCTACCTCTTCTGGTGGCCGCCTCCCTCCTTCCTGGCCTCCCGGCGCTGCGCCCTTTCTCACTGGCTCTCTCTTCTGCCGTTTTCCGTAGGACTCTCTTCTCTGACCTGCGTCTCCTTTGGAACTCTGCAGGTTCT
+
BBBABBBBFFFFGGGGFGFGGFHHGEEBCEHHHFGEDGGGGHHHHGGGGEGGGHHHHHHFEGGGGEGGGGGGHGHGGGEHGGHHHGGEGG/BCGHFDFGH2CAFF1?1AF/@CEHG--<<GHB0=0DBGD/?AHCCC?AAGFFG/90/;CF?FFF9..A@B;-BDA>A-@FFF/;:BFFF.BBFFFB/FFB//9@FFFFEFD9.9./B/FFFFFFFFB9BBBFF.9ADD./FF//9F/BFFB9BFBF.;99
@M05620:37:000000000-D9766:1:1101:8230:4293 1:N:0:40
ACCACACCTTCTACAATGAGCTGCGTGTGGCTCCCGAGGAGCACCCCGTGCTGCTGACCGAGGCCCCCCTGAACCCCAAGGCCAACCGCGAGAAGATGACCCAGGTGCGTGGCCCGCTACCTCTTCTGGTGGCCGCCTCCCTCCTTCCTGGCCTCCCGGCGCTGCGCCCTTTCTCACTGGTTCTCTCTTCTGCCGTTTTCCGTAGGACTCTCTTCTCTGACCTGCGTCTCCTTTGGAACTCTGCAGGTTCT
+
BAABBBBACFFFEFGGGGBGGFGHGEGBFEHHHFGEEGGCGHGHHGGGGEGGFHHHGHHEFGGGGGGGGGGHBGHGGGGHGHHFGGGGGG/>CDHFHHHHHHAFFHHC@FGGGH.>CDGGHHHHHDGHHHHGHGCDGFGHGGGGGGGGGGGGGGGGGG?-9-;9DCFFFFFFFFFFFFFFFFFFFFFFFFFFFFFFFFFFFFFFDFFFFFFFFF;9BBBBFFFFA=DFFFFFFFFFFFFFFFFFFFFFFFF
@M05620:37:000000000-D9766:1:1101:21791:4294 1:N:0:40
AGTGCCAGCTCTCAATCGCACAGGGGACCCAGGGCCTGGCCCCTCCATCCAGAAAACCTATGACCTCACCCGCTACCTGGAGCACCAACTCCGCAGCTTGGCTGGGACCTATGTTGAGTATCCCGCGTAGGACTCTGGGCGTTGGGGCGGCGTGCGGCGTTGGGGAACGACAGTCCTAACCGTGGCGGGTTCTGGTAAATGATGGGGTGAGGCGGGGCTCTTTGGCTCCCACCAGTCCCCCTGTCTGGTCT
+
BB>BBFFFCFFFGGGGGGGCGGHFGFGGGGHHGGGGGGHHHHGHGGHHHHHHHHHHHGHHHHHHHHHHHHHGGEFGHHHHHHHHHHFGFHHGEGGGGHHHGGHGGGHHGFF?GFGH3BG3DBB2ECBG/@AH11FFHF0>A<ACHGFDGGFC@FGGG-BDFFF=-AD.<.<-9BFFFFFBFBDEF-@FCBAFFFB:BF0FFFFFFFFADAFF.CF@CFFFFFFFEFFFFFFFFFFFFFFFFFFFFFEFBFF
@M05620:37:000000000-D9766:1:1101:15190:4317 1:N:0:40
GAGGCTGCTTTGGACGAAACTCATAGATTACGGCAACACTTCCTCCTGGACCTGGACAAGATTCTCGAACACGTTATTCAATCTGAAATAACTGCTTCTGCCCGCAAACAAACACGCCCAGACAACCGCACGCTAATACAAGACCAGAAGAAACAACATCAACACGCACAGTAACACTGACGAACAAACAAAAACTCTAATACCACCACAACTACAAAGAAACCGAGTGTCATCATTTGAACACCACAGCG
+
>3>3>>B>BBB@GBBA2EAAF4B5FA56A5322A22BF2BB3B553BB32ABAB12131B23B5ADA32102>?B21D5BB4BBB44344@B@BB43B@4431>/>/>0?/B/0B////<///00?//>>//////1111<1<0>0<00110000.../<00/0<.----/00000/<00/..---9;.9..9..;000000;;00......///////9;9/.9-9;.;///////://///999...;-
@M05620:37:000000000-D9766:1:1101:11173:4330 1:N:0:40
ACCACACCTTCTACAATGAGCTGCGTGTGGCTCCCGAGGAGCACCCCGTGCTGCTGACCGAGGCCCCCCTGAACCCCAAGGCCAACCGCGAGAAGATGACCCACCCGCGAGGCCCGCTAGCGGTTGTTGCGGCCGCCTCCCGCCTTCCGGACCTCCCGGCGCTGCGACCTTTCTCACTGGCTCTCGCTTCTGCCGTTTTCCGTAGGACTCTCTTGTCTGACCTGCGTCTCCTTTGGAACTCTGCAGGTTAT
+
ABBABBBAFFFFGGGGFG5BG5GFGAEBAAGHEFFE?EGGGHGHHGGGEEGGGHGHHHGEEEEGGGGGGGGGGFHGGGGHGGHHHGDEDD<<@DCF>GF110////>/A--<-=.-AD-.;--::-..90-9-B9-99A...;BFDFF.;.-;B/A;.-;--;>.--;@?/9BFF/9/;F.9/;B..AF?/;/9-9;9A/B./.../;BB/;9F//9B//;FFF.;9-.;B/FB/9//;BFF//B/.9//;
@M05620:37:000000000-D9766:1:1101:13764:4331 1:N:0:40
AGTGCCAGCTCTCAATCGCACAGGGGACCCAGGGCCTGGCCCCTCCATCCAGAAAAACTATGACCTAACCGGCTACCTGGAGCACCAACTCGGAAGCTAGGCTGGGACGTATGTGAGAATCCAGCGTAGGAATCGGGGAGCTGGGGAGGAGTGAGGAGGTGGGGAAAGACAGTCCAAACCGTGGAGGGTTCTGGTAAATGATGGGGTGAGGAGGGGCTCATCGGCTCCCACCAGGACACCTGTCTGGTCTA
+
>1>AADFC1CCFFGGFGGGGGGHHGGGGFGA0FAEECFGGFGG/EEHEFGFHBHBG0E11DGGHHHHHHC/>E>EGH1FGGGHGHGFFEBG/?//E/>11B0<EF?00/?F102BB11B<<<FF0<??BFH11?0//>@-.010.=.-<<<C.=CF:C...:-:9..C9///00C000;.99CA.AB@--9BFF/;9B//////:A-----99------////;9-;-9-AB?F--;--9/;/;/;F9B/F
@M05620:37:000000000-D9766:1:1101:19550:4342 1:N:0:40
ACCACACCTTCTACAATGAGCTGCGTGTGGCTCCCGAGGAGCACCCCGTGCTGCTGACCGAGGCCCCCCTGAACCCCAAGGCCAACCGCGAGAAGATGACCCAGGTGAGTGGCCCGCTACCTCTTCTGGTGGCCGCCTCCCTCCTTCCTGGCCTCCCGGAGCTGCGCCCTTTCTCACTGGTTCTCTCTTCTGCCGTTTTCCGTAGGACTCTCTTCTCTGACCTGCGTCTCCTTTGGAACTCTGCAGGTTCT
+
3>>AAAAABFBDBGFBFGBFDFGBEEFBFAGBGFGAEEAAEHHHHGEE11BAGEAGHCFEEEGGEF>EGEGHFHC?EFGGGHHE?FEECC>B?<GHFHHHHFHEFHG1<1?FGH/DGGGGCFGHHHGHFGHGHFCDGDEAEHHDHGFB0CF.FGGGGGG-9-;/CA?F?=FFFBFBFFFFFF/FFFFFFFFFFFBFFFFFFFFFFFFFFFFFFFFF/BFFFFFF.9ABFFFFFFFFFFFF/BFFBF?9BFF
@M05620:37:000000000-D9766:1:1101:11564:4347 1:N:0:40
AGTGCCAGCTCTCAATCGCACAGGGGACCCAGGGCCTGGCCCCTCCATCCAGAAAACCTATGACCTCACCCGCTACCTGGAGCACCAACTCCGCAGCTTGGCTGGGACCTATGTGAGTATCCAGCGTAGGAATCTGGGAGTTGGGGAGGAGTGAGGAGTTGGGGAAAGACAGTCCTAACCGTGGAGGGTTCTGGTAAATGATGGGGTGAGGAGGGGCTCTTTGGCTCCCACCAGTCCCCCTGTCTGGTCTA
+
AA>>AFFFBFFFG4GGGGGAE?GCFAEEAEGH2AEBCFHHFHGHGGHHHGGHFHHHGGHFHHFHHFGHHHHGG>EEHGHHBFGHHH1??GHGAG?@>FFCDGHGGFGFEFHFHFGFFDDGHHHHHGG/>BGGHHFHB0CCEHHHC?<CC.<>.0<CCECGHFDCEAEACGCGGHHHHFHHGGFAGEAB.;FGFFCB9CGGFFBFGGDBEFFEDFADDCFBFFFFFFFEF.FFFFFFFFFF=EFFFFFFFFF
@M05620:37:000000000-D9766:1:1101:13762:4349 1:N:0:40
AGTGCCAGCTCTCAATCGCACAGGGGACCCAGGGCCTGGCCCCTCCATCCAGAAAACCTATGACCTAACCCGCTACCTGGAGCACCAACTCCGCAGCTTGGCTGGGACCTATGTGAGTATCCAGCGTAGGAATCTGGGAGTTGGGGAGGAGTGAGGAGTTGGGGAAAGACAGTCCTAACCGTGGAGGGTTCTGGTAAATGATGGGGTGAGGAGGGGCTCTTTGGCTCCCACCAGTCCCCCTGTCTGGTCTA
+
BBBBCFFFCFFFGGGGGGGGGFGFFGGGGGHHFGGGDGHHHHGHGGHHHHGHHHHHHGHHHHHHHHFHHHHGGFEGHHHHHHHGHHHHGHHHGGGGGHHHGGHGGGHHGHHHHHHHHHHHHHHHHGCGGGHHHHHHHHHGGHHHGGGGGGGHHHHHHGHHHHGGGGHHHHHHHHHGHHHHGFEGGGGG<CFGGG<FGGGGGFGGGGFFFFFFFFFFFFFFFFFFFFFFFFFFFFFFFFFFFFFFFFFFFFF
@M05620:37:000000000-D9766:1:1101:23484:4355 1:N:0:40
AGTGCCAGCTCTCAATCGCACAGGGGACCCAGGGCCTGGCCCCTCCATCCAGAAAACCTATGACCTCACCCGCTACCTGGAGCACCAACTCCGCAGCTTGGCTGGGACCTATGTTGAGTATCCCGCGTAGGAATCTGGGCGTTGGGGAGGCGTGCGGCGTTGGGGAAAGACAGTCCTAACCGTGGAGGGTTCTGGTAAATGATGGGGTGAGGAGGGGCTCTTTGGCTCCCACCAGTCCCCCTGTCTGGTCT
+
>AAAAFFC3F4DFFGFGAEGGGHFEEGA2A2AFEEE2FGF2FEEGGHHBG3F3B3FGFHHHF5FFHGFHHHFGEEGHHHGHGGFFHFHGGHHGFCCGHHHGFF??EGHGGHHHHEHHGHHEHB2CC@</C/<1?GDGGG.><CFHGG.ACA@::;AC?-;;AA?DGGGFFFFFBFFBFFFFFAFC.A?B.AFFFF9B/;BFF;;/ADFDFFF/ADBACAEFFFFBBBBEEFEFFFFFB/AA@?FFFFE9FF
@M05620:37:000000000-D9766:1:1101:21922:4377 1:N:0:40
ACCACACCTTCTACAATGAGCTGCGGGTGGCTCCCGAGGAGCACCCCGTGCTGCTGACCGAGGCCCCCCTGAACCCCAAGGCCAACCGCGAGAAGATGACCCAGGTGAGTGGCCCGCTACCTCTTCTGGTGGCCGCCTCCCTCCTTCCTGGCCTCCCGGAGCTGCGCCCTTTCTCACTGGTTCTCTCTTCTGCCGTTTTCCGTAGGACTCTCTTCTCTGACCTGCGTCTCCTTTGGAACTCTGCAGGTTCT
+
BBB?ABBBBFFFGGGFFGGDG5G4F2AA2AGG3FFE2EEGDHHGHGGGDEGGFHGFHHGG?ECGG1EGGEF0G3GGGE/G//GHHG?<CCC</DCB1<1FGHHHGHGBGHHGGHHGGGGGHHHGHHHHHHGGHHGGCEDFGGGGGGFGGFGFGBGGGGG@BBF/FBBDBBFFFFFFFFFFFFFFFFFFFFFFFFBFFFFFFFFFFFFFFFFFFFFFFFFFFFFF.@DBFFFFFFFFFFFFFFFFFFFFFFF
@M05620:37:000000000-D9766:1:1101:13445:4403 1:N:0:40
ACCACACCTTCTACAATGAGCTGCGTGTGGCTCCCGAGGAGCACCCCGTGCTGCTGACCGAGGCCCCCCTGAACCCCAAGGCCAACCGCGAGAAGATGACCCAGGTGAGTGGCCCGCTACCTCTTCTGGTGGCCGCCTCCCTCCTTCCTGGCCTCCCGGAGCTGCGCCCTTTCTCACTGGTTCTCTCTTCTGCCGTTTTCCGTAGGACTCTCTTCTCTGACCTGAGTCTCCTTTGGAACTCTGCAGGTTCT
+
AAAAAAAAFFFFGGGGGG1AF1FCEAABAAGHAFFEAEFECHHHHGGGGEGGFHHFHHGEEGGGGFGGGGGCFCGFGGCH/EGEHGE<>CC@?CFFGGFHHHHHGHHFHFGGGHHGGGGGHHHHHHHGHHHGHHGGGGFHGHHGHGFFGGGGGGGGGGGAAGGGGG@F?@FFFFFFFFFFFFFFFFFFFFFFFF@FFFFFFFFFFFFFFFFFFFFFFFFFFFFFFFFFFFFFFFFFFFFFFFFFFFFFFFF
@M05620:37:000000000-D9766:1:1101:11540:4406 1:N:0:40
ACCACACCTTCTACAATGAGCTGCGTGTGGCTCCCGAGGAGCACCCCGTGCTGCTGACCGAGGCCCCCCTGAACCCCAAGGCCAACCGCGAGAAGATGACCCAGGTGAGTGGCCCGCTACCTCTTCTGGTGGCCGCCTCCCTCCTTCCTGGCCTCCCGGAGCTGCGCCCTTTCTCACTGGTTCTCTCTTCTGCCGTTTTCCGTAGGACTCTCTTCTCTGACCTGAGTCTCCTTTGGAACTCTGCAGGTTCT
+
BBBBBBBBFFFFGGGGGGFGGGHHGGGFHGHHHGGGGGGGGHHHHGGGGGGGHHHHHHHGGGGGGGGGGGGHHHHGGGGHGHHHHGGGGGGGGGHHGHHHHHHGEHHHHGHGGHHGGGGGHHHHHHHHHGHGHHGGGGGHGHHGHGGGGGGGGGGGGGGGGGGGGGFFFFFFFFFFFFFFFFFFFFFFFFFFFFFDFFFFFFFFFFFFFFFFFFFFFFFFFFFFFFFFFFFFFFFFFFFFFFFFFFFFFFF
@M05620:37:000000000-D9766:1:1101:22104:4423 1:N:0:40
AGTGCCAGCTCTCAATCGCACAGGGGACCCAGGGCCTGGCCCCTCCATCCAGAAAACCTATGACCTCACCCGCTACCTGGAGCACCAACTCCGCAGCTTGGCTGGGACCTATGTGAGTATCCAGCGTAGGAATCTGGGAGTTGGGGAGGAGTGAGGAGTTGGGGAAAGACAGTCCTAACCGTGGAGGGTTCTGGTAAATGATGGGGTGAGGAGGGGCTCTTTGGCTCCCACCAGTCCCCCTGTCTGGTCTA
+
AA>>A11FAFFF1GGBFFG1E0GAFGEG0AAGAEEA/BF00FAAFFCGGAFF1B1BFGGFHHFHHHHGHHHE/>EEHHFFF>GHFHHAE0GCEEE/E0B0EGFG?EHHGGFHBFHHFFDGGH>FG@BC@FGGHBFFDGHEGGFF?CE@CGFGFHFEFGGHHFGGG.GC:CGFHHHEGFGF?BE?AEB?9;.CFFGFBBFBFFGFGGB>EAFBAB-@;-EB9FFFBFFAFFFF?FBFBFFB@FFFBB/BBF9
@M05620:37:000000000-D9766:1:1101:8339:4446 1:N:0:40
ACCACACCTTCTACAATGAGCTGCGTGTGGCTCCCGAGGAGCACCCCGTGCTGCTGACCGAGGCCCCCCTGAACCCCAAGGCCAACCGCGAGAAGATGAGTGGCAGAGGCGCGTGGCCCGCTACCTCTTCTGGTGGCCTCCTCCCTCCTTCCTGGCCTCCCGGCGCTGCGCCCTTTCTCCCTGGTTCTCTCTTCTGCCGTTTTCCGTAGGCCTCTCTCCTCTGACCTGAGTCTACTTTTGCACTCTGCAGG
+
BBBBBBB>BFFFGGGGGGBFGFHHGFGBFEHHHFFEDEGGGHGHHGGEEFGGHHHHGHHEFGGGGGGGGGGHFHHGGGGHGHHHHGGGGG>BCFHG22?22?F/0/???/-->><-<G.--A-@/;:<CHCHF;;:;F0FEGFGCF/99;;FB0CA.BF.;.ADABF9D@;A-9B//B9B99/;;FFF/;F/BFF/FFDA.BFBB.;..9BFFFF///;BB/F/;9:B/.;9////9/;;B/B/FFF//;?
@M05620:37:000000000-D9766:1:1101:18431:4530 1:N:0:40
ACCACACCTTCTACAATGAGCTGCGTGTGGCTCCCGAGGAGCACCCCGTGCTGCTGACCGAGGCCCCCCTGAACCCCAAGGCCAACCGCGAGAAGATGACCCAGGTGAGTGGCCCGCTACCTCTTCTGGTGGCCGCCTCCCTCCTTCCTGGCCTCCCGGAGCTGCGCCCTTTCTCACTGGTTCTCTCTTCTGCCGTTTTCCGTAGGACTCTCTTCTCTGACCTGAGTCTCCTTTGGAACTCTGCAGGTTCT
+
CCCCCCCCFFFFGGGGGGFGGGHHGGGB4FHHHGGGDGEGDHHHHGGGFEEGFHFHHHHGGGGGGGGGGGGHFHHGGGGHGHHHHGGGGGGGGGHHHHHHHHHHGHHBHHHGGHHGGGGGHHHHHHHHHHHGHHGGGGGHGHHGHGGGGGGGGGGGGGGAGGGGGGFFFFFFFFFFFFFFFFFFFFFFFFFFFFFFFFFFFFFFFFFFFFFFFFFFFFFFFFFFBFFFFFFFFFFFFFFFFFFFFFFFFFF
@M05620:37:000000000-D9766:1:1101:21188:4533 1:N:0:40
AGTGCCAGCTCTCAATCGCACAGGGGACCCAGGGCCTGGCCCCTCCATCCAGAAAACCTATGACCTCACCCGCTACCTGGAGCACCAACTCCGCAGCTTGGCTGGGACCTATGTGAGTATCCAGCGTAGGAATCTGGGAGTTGGGGAGGAGTGAGGAGTTGGGGAAAGACAGTCCTAACCGTGGAGGGTTCTGGTAAATGATGGGGTGAGGAGGGGCTCTTTGGCTCCCACCAGTCCCCCTGTCTGGTCTA
+
AA>ABFFFBFFFGGGGGGGGGGHGGGGGGGHHGGGGGGHHFHGHGGHHHGHHHHHHHGHHHHHHHHHHHHHGGEFGHHHHHHHHHHHHGHHHGGGGGHHHGHHGGGHHGHHHHHHHHHHHHHHHHGGGGGHHHHHHHHHGGHHHGGGGGGEHHHHHHGHHHHGGGGHHHHHHHHHHHHHHGGGGGGGGEFGGGGGGGGGGGGGGGGFFFFFFFFFFFFFFFFFFFFFFFFFFFFFFFFFFFFFFFFFFFFF
@M05620:37:000000000-D9766:1:1101:19622:4549 1:N:0:40
ACCACACCTTCTACAATGAGCTGCGTGTGGCTCCCGAGGAGCACCCCGTGCTGCTGACCGAGGCCCCCCTGAACCCCAAGGCCAACCGCGAGAAGATGACCCAGGTGAGTGGCCCGCTACCTCTTCTGGTGGCCGCCTCCCTCCTTCCTGGCCTCCCGGAGCTGCGCCCTTTCTCACTGGTTCTCTCTTCTGCCGTTTTCCGTAGGACTCTCTTCTCTGACCTGAGTCTCCTTTGGAACTCTGCAGGTTCT
+
CCCCCCCCFFFFGGGGGGGGGGHGGEGFDGHGHGFGDGGGGHHHHGGGGGFFGHHHHHGGGGGGGGGGGGGHHHHGGGGHGHHHGGDG?D@GCGHHBGGHHHFGFGGFH?FFGHHGCFFGFHFHHDGHDGF?HCCGGGGHGHHGHGGGGGGGGGGGGGGGA?FFGAFFFFFFFFFFFFFFFFFFFFFFFFFFFFFFFFFFFFFFFFFFFFFFFFFFFFFFFFFFBBFFFFFFFFFFFFFFFFFFFFFFFFF
@M05620:37:000000000-D9766:1:1101:16518:4554 1:N:0:40
GAGGCTGCTTTGGAAGAGCCTCCTACTGAACTTCAATCACTCGGTTTCATCCCGGATGCCGTCTTGTGCTTGCATAAATAATATGAACAACAGGCCAATTAGAACACATACTCACCGGAGAGAAAAGCTACTCGACGACTCCTAAAGCAACCAAGAACTTCAGCAACGAAGGACAGGACGTCCAGAACAGCCGCTATAGCTCTATTGCTGAACATCATGACCCGTGCACCGCATTTGGACTTGTACATGAA
+
>1A>>>CAF1B1F11B11ABBABB1B1B31AD3D212DB111B0BE/A22DB/BAABA01ABABB1DB1DDFB1221D2DB222B22B1B//0////?11B112B00/11B1111>////<//<100011<1B?///>/?/111111110?0//0000=11111>0<->.<...<...<-.:../;////:.--9-.0;00999;9000;90900000;0///---;-;/-----////////;B//;///
@M05620:37:000000000-D9766:1:1101:20220:4559 1:N:0:40
ACCACACCTTCTACAATGAGCTGCGTGTGGCTCCCGAGGAGCACCCCGTGCTGCTGACCGAGGCCCCCCTGAACCCCAAGGCCAACCGCGAGAAGATGACCCGGTTGATCGCCCCTCTACTTCTCCTGTCGCCCCCTCCCCTCCTCCCGGCCCTCCGGCATTTCCCCCTTTTTCTCTCGTTTGCCTTTTTCCCCGTTTCCCTTTGCACTCCCTTCCCTCACCTTAGTCTCCTTGGAAATTCTGCAGGTTCA
+
CCCCCCCCFFFFGGGGGGGGGGHHGGGGHGHHHGGGGGGGGHGHHGGGFGGGHHHHHHHGGGGGGGGGGGGHGHHGGGGHGHHHHGGGGGGGCGHHHF22<2////>0<1...>-.><0<0000<00/=/.<.:---.;../;AF/FE.A--;A.E.--;-//9///;-:/B//////.:.;./;//;://///-;.///;9/////;B//:/;///9/.;:B////;/;//;//////;99//;/..//:
@M05620:37:000000000-D9766:1:1101:23390:4596 1:N:0:40
ACCACACCTTCTACAATGAGCTGCGTGTGGCTCCCGAGGAGCACCCCGTGCTGCTGACCGAGGCCCCCCTGAACCCCAAGGCCAACCGCGAGAAGATGACCCAGGTGAGTGGCCCGCTACCTCTTCTGGTGGCCGCCTCCCTCCTTCCTGGCCTCCCGGAGCTGCGCCCTTTCTCACTGGTTCTCTCTTCTGCCGTTTTCCGTAGGACTCTCTTCTCTGACCTGAGTCTCCTTTGGAACTCTGCAGGTTCT
+
>AAAAAAAFFFFFGGDGFFGGGHHGEEEC0GHHGF?EEGCFHHHHGEGECGGH1GHHHHGGGGGGGGGGGGHHHHGGGGEFHHEGGGGG/@CGGHHHBHHHHHHGHHHHHHGGHHGGGGGHHGHHHHGGHHGHHGGGGGHGHHGHGGGGGGGGFGGGGGGGGGGGG@F@@FFFFFFFFFFFFFFFFFFFFFFFF@BFFFFFFFFFFFFFFFFFFFFFFFFFFFFFFFFFFFFFFFFFFFFFFFFFFFFFFF
@M05620:37:000000000-D9766:1:1101:15804:4606 1:N:0:40
AGTGCCAGCTCTCAATCGCACAGGGGACCCAGGGCCTGGCCCCTCCATCCAGAAAACCTATGACCTCACCCGCTACCTGGAGCACCAACTCCGCAGCTTGGCTGGGACCTATGTGAGTATCCAGCGTAGGAATCTGGGAGTTGGGGAGGAGTGAGGAGTTGGGGAAAGACAGTCCTAACCGTGGAGGGTTCTGGTAAATGATGGGGTGAGGAGGGGCTCTTTGGATCCCACCAGTCCCCCTGTCTGGTCTA
+
ABAABFFFCFFFGGGGGGGGGGHGGGGGGGHHGGGGGGHHHHGHGGHHHHGHHHHHHGHHHHHHHHHHHHHGGGGGHHHHHHFHHHHHGHHHFGGGGHHHGHHGGGHHGHHHHHHHHHHHHHHHHGEGGGHHHHHHHHHGGHHHGGGGGGGHHHHHHGHHHHGGGGHHHHHHHHHHHHHHGGEGGGGGEFGGGGFFGGGGGGGGGGFFFFFFFFFFFFFFFFFFFFFFFFFFFFFFFFFFFFFFFFFFFFF
@M05620:37:000000000-D9766:1:1101:20960:4610 1:N:0:40
ACCACACCTTCTACAATGAGCTGCGTGTGGCTCCCGAGGAGCACCCCGTGCTGCTGACCGAGGCCCCCCTGAACCCCAAGGCCAACCGCGAGAAGATGACCCAGGTGCGCGGCCCCTCACCTCTTCTGGTGGCCGCTCCCTCCCTTCCTGGCCTCCCGGCGCTCCGTCTTACCTCACTGGTCCTCTCTTCTGCCGCTTTCCGTAGGCTTCTCTTCCCTGACCCGCGTCTCCTTTGGAACTCTGTCGGTTCT
+
BBBBBBBBFFFFGGGGGGGGGFHFGEEBCEHHHGGGDGGGDHGHHGGGGGGGGHGHHHHGGGGGGGGGGGGFHFHGGGFHEFHHHGEEGGGGCGHGGGH22<FG/1?1//>--<C-....<C.0C00000/..;-;--;.//;./9;FG0/C.0;.E.B-@D-....;..///;:/./;.B//;BF/://;///---:.9/./...//;BFFF/;/;FFF//.---;-;9////////;//////.--../
@M05620:37:000000000-D9766:1:1101:6784:4633 1:N:0:40
ACCACACCTTCTACAATGAGCTGCGTGTGGCTCCCGAGGAGCACCCCGTGCTGCTGACCGAGGCCCCCCTGAACCCCAAGGCCAACCGCGAGAAGATGACCCAGGTGAGTGGCCCGCTACCTCTTCTGGTGGCCGCCTCCCTCCTTCCTGGCCTCCCGGAGCTGCGCCCTTTCTCACTGGTTCTCTCTTCTGCCGTTTTCCGTAGGACTCTCTTCTCTGACCTGAGTCTCCTTTGGAACTCTGCAGGTTCT
+
BBBAB4AAFFFFGGGFGGGGGGGHGGGGGGHHHGGGGGGCEHHHHGGGEFGGBFFHHHHGGGEGGGGGGGGGHHHGGGGHFHHHEGGGGGGGGCHFHDHHHHFHGFFHHHGGGHHGGGGGHHHHHHHHHFHGHHGGGGGHGHHGHGGGGGGGGGGGGGFAGGFGGGFFFFFFFFFFFFFFFFFFFFFFFFFFFFDDFFFFFFFFFFFFFFFFFFFFFEFFFFFF/;BBFFFFFFFFFFFFFFFFFFFFFFF
@M05620:37:000000000-D9766:1:1101:23285:4633 1:N:0:40
ACCACACCTTCTACAATGAGCTGCGTGTGGCTCCCGAGGAGCACCCCGTGCTGCTGACCGAGGCCCCCCTGAACCCCAAGGCCAACCGCGAGAAGATGACCCAGGTGAGTGGCCCGCTACCTCTTCTGGTGGCCGCCTCCCTCCTTCCTGGCCTCCCGGAGCTGCGCCCTTTCTCACTGGTTCTCTCTTCTGCCGTTTTCCGTAGGACTCTCTTCTCTGACCTGAGTCTCCTTTGGAACTCTGCAGGTTCT
+
BBBBBBBBFFFDGGGGG4FGFDAGAEEE4?GEGFGC2EAE22GH11EGGGFGF3FGH23EECCEGGGGGGGHHHHGGGGHGHHHHFGGGCCCGGHHHHGGHHHHGHHHHHHGGHHGGGGGHHHHHHHHHHGGHHGGGGGHGHHGHGGGGGGGGGGGGGGGGGGGGGBFBBFFFFFFFFFFFFFFFFFFFFFFFFBFFFFFFFFFFFFFFFFFFFFFFFFFFFFFFFFFFFFFFFFFFFFFFFFFFFFFFFF
@M05620:37:000000000-D9766:1:1101:20794:4647 1:N:0:40
ACCACACCTTCTACAATGAGCTGCGTGTGGCTCCCGAGGAGCACCCCGTGCTGCTGACCGAGGCCCCCCTGAACCCCAAGGCCAACCGCGAGAAGATGACCCAGGTGAGTGGCCCGCTACCTCTTCTGGTGGCCGCCTCCCTCCTTCCTGGCCTCCCGGAGCTGCGCCCTTTCTCACTGGTTCTCTCTTCTGCCGTTTTCCGTAGGACTCTCTTCTCTGACCTGAGTCTCCTTTGGAACTCTGCAGGTTCT
+
BBABBBABFFFFFGGFGGGFGGFHEAEB4EAFCAFEEGGGAAGCAEGG1EE1EHFHHHGGGEFEGGGGGGEHFHHGGGGHEFHGHEFEGGGGGGHF2<2FHBFHA1?F01?FFHFCCCDGFD<GF<DHGFGDHGCGCDGHEFHDHFGFFGGGFBFFGGAFACAFF?DFACFEBBFFFFFFFFFFFFFFFF9BFB9DFFFFFDFFFFFFFFFEFFFFB9/FFF9BBF:BBFFFFFFFFFFFFB/BBFAFBBB
@M05620:37:000000000-D9766:1:1101:13200:4671 1:N:0:40
ACCACACCTTCTACAATGAGCTGCGTGTGGCTCCCGAGGAGCACCCCGTGCTGCTGACCGAGGCCCCCCTGAACCCCAAGGCCAACCGCGAGAAGATGACCCAGGTGAGTGGCCCGCTACCTCTTCTGGTGGCCGCCTCCCTCCTTCCTGGCCTCCCGGAGCTGCGCCCTTTCTCACTGGTTCTCTCTTCTGCCGTTTTCCGTAGGACTCTCTTCTCTGACCTGAGTCTCCTTTGGAACTCTGCAGGTTCT
+
CCCCCCCBFFFFGGFGGGGGGGHHGGGBFGHHHGGEDGGGGHGHHGGGGGGGGHHHHHHEGGGGGGGGGGGHFHHGGGGHGHHHHGGGGGDGGGHGHHHHHHHGGHHHHGHGGHHGGGGGHHHHHHHHHHHGHHGGGGGHGHHGHGGGGGGGGGGGGGGAFGGGGGFFFFFFFFFFFFFFFFFFFFFFFFFFFFFFFFFFFFFFFFFFFFFFFFFFFFFFFFFFBFFFFFFFFFFFFFFFFFFFFFFFFFF
@M05620:37:000000000-D9766:1:1101:17688:4684 1:N:0:40
ACCACACCTTCTACAATGCGCTGCGTGTGGCTCCCGAGGAGCACCCCGTGCTGCTGACCGAGGCCCCCCTGAACCCCAAGGCCAACCGCGAGAAGATGACCCAGGTGCGTGGCCCGCTACCTCTTCTGGTGGCCGCCTCCCTCCTTCCTGGCCTCCCGGAGCTGCGCCCTTTCTCACTGGTTCTCTCTTCTGCCGTTTTCCGTAGGACTCTCTTCTCTGACCTGCGTCTCCTTTGGAACTCTGCAGGTTCT
+
AAAABBB>>BBFGGGGEG4AFAEGGAE22AFBBAFA2EEEDHFFHFE0EEEGFHHHHHG>>ECGGAEGGEF?GFHGGGDHGFHHHGABDC/<BDGB11FFFHEGEGH1@FDGGHGCDGGGHHHHHHHHHHHGHHGGCEDGGGGGGGEGGGGGGGGGGGG-;9AFFBBFBBFFFFFFFFFFFFFFFFFFFFFFFFBAFFFFFFFEFFFFFFFFFFBFFFE/BBFFFBFBFFFFFFFFFFFFFFFFFFFFFFF
@M05620:37:000000000-D9766:1:1101:11627:4706 1:N:0:40
ACCACACCTTCTACAATGAGCTGCGTGTGGCTCCAGAGGAGCACCCCGTGCTGCTGACCGAGGCCCCCCTGAACCCCAAGGCCAACCGCGAGAAGATGACCCAGGTGAGTGGCCCGCTACCTCTTCTGGTGGCCGCCTCCCTCCTTCCTGGCCTCCCGGAGCTGCGCCCTTTCTCACTGGTTCTCTCTTCTGCCGTTTTCCGTAGGACTCTCTTCTCTGACCCGAGTCTCCTTTGGAACTCTGCAGGTTCT
+
AAAAAAAAFFFFGFGGDG11F11AE0AA00BGHG1FFE0BFCEHHEAE/EEGHAGFFGHGEGGGCE?>EGGFHHH/EEECFFHHHGGEEECCCCGHFFHHHHHFAGHB0?FFGHGGGCG@GFHHHHGHGHHGHHGGCGCHGHHG/:CGGHHHGGGGGBG---.CGGGFG?FFFFFFFFFFBBFFFFF/FFFFFF?BFFFFFBFFBFFFFFFFFFFFFFFFFB-;--9BFFFFFFFBBBFFFFFFFBFFFFF
@M05620:37:000000000-D9766:1:1101:20240:4716 1:N:0:40
ACCACACCTTCTACAATGAGCTGCGTGTGGCTCCCGAGGAGCACCCCGTGCTGCTGACCGAGGCCCCCCTGAACCCCAAGGCCAACCGCGAGAAGATGACCCAGGTGAGTGGCCCGCTACCTCTTCTGGTGGCCGCCTCCCTCCTTCCTGGCCTCCCGGAGCTGCGCCCTTTCTCACTGGTTCTCTCTTCTGCCGTTTTCCGTAGGACTCTCTTCTCTGACCTGAGTCTCCTTTGGAACTCTGCAGGTTCT
+
BABBB4AACFFFGGGFFGFFGFHHGEEACEGGHFGGCEG2AGHHHGGGEEAFFGGFHHHGGGGGGFFGGEEGFHHGGGGHGGHH/FEEGCGC@/<?>2FGFHHHGHHFCHHGGFFGGGGGHFHHFGHGHHGDFHCCCGFGGHHFHGFGFEFFFGGFFG-9DFFFGGFFFFFFFFFBFFF9;FBFFFFFFF/FFFFDFFEFFDFFFFFFFFFFFFFFFFBBFFBFBBBBBBFFFFFBFBFFFFBFBFFFFFF
@M05620:37:000000000-D9766:1:1101:21695:4718 1:N:0:40
ACCACACCTTCTACAATGAGCTGCGTGTGGCTCCCGAGGAGCACCCCGTGCTGCTGACCGAGGCCCCCCTGAACCCCAAGGCCAACCGCGAGAAGATGACCCAGGTGAGTGGCCCGCTACCTCTTCTGGTGGCCGCCTCCCTCCTTCCTGGCCTCCCGGAGCTGCGCCCTTTCTCACTGGTTCTCTCTTCTGCCGTTTTCCGTAGGACTCTCTTCTCTGACCTGAGTCTCCTTTGGAACTCTGCAGGTTCT
+
BABCCCCCFFFFGGGGGGGGGFHHGGGFCEHHHGGGGGGGFHHHHGGGEGGGHHGHHHHGGGGGGGGGGGGGGHHGGGGHGHHHHGGGGGGGGGHHHHHHHHHHGHHHHHHGGHHGGGGGHHHHHHHHFHHGGHGGGGGHGHHGHGGGGGGGGGGGGGGGFGGGGGFFFFFFFFFFFFFFFFFFFFFFFFFFFFFFFFFFFFFFDFFFFFFFFFFFFFFFFFFFEFFFFFFFFFFFFFFFFFFFFFFFFFF
@M05620:37:000000000-D9766:1:1101:20255:4739 1:N:0:40
AGTGCCAGCTCTCAATCGCACAGGGGACCCAGGGCCTGGCCCCTCCATCCAGAAAACCTATGACCTCACCCGCTACCTGGAGCACCAACTCCGCAGCTTGGCTGTGACCTATGTGAGTATCCAGCGTAGGAATCTGGGAGTTGGGGAGGAGTGAGGAGTTGGGGAAAGACAGTCCTAACCGTGGAGGGTTCTGGTAAATGATGGGGTGAGGAGGGGCTCTTTGGCTCCCACCAGTCCCCCTGTCTGGTCTA
+
AA1>A@DCAFFF1DGA1EF1E0F0FEAEAA0BA0E//BF00B//EE0GF01A1A1A0B0AAG2FHEH1FEC>//>EH1@G0BGHEG0/E0F@EC?EE0>0/<G/0B2>GHBB<FGHHFFFDHF<0>?</?FFGG22>BF//?1?A/<-<>A<011.0.</DGGCGGE:/GG/0:C0CFC.@FA-99.A..9;00;090C00000EG.@E?-9A---9-999//9B/BE--A-9-://;AB>EF//BFB;9;
@M05620:37:000000000-D9766:1:1101:10198:4740 1:N:0:40
ACCACACCTTCTACAATGAGCTGCGTGTGGCTCCCGAGGAGCACCCCGTGCTGCTGACCGAGGCCCCCCTGAACCCCAAGGCCAACCGCGAGAAGATGCCCACGTGGGGGGGCCCGCTACCTCTTCGGTTGGCGGCCTCCCCCCTTCCTGCCCCCCCGGAGCTGCGCCCTTTCTCACTGGTTCCCCCTTCGCCCGTTTTCCGTCGAACCCTCTTCTCGGACCTGATTCTCCTTGGAAACTCGCCGGTTTCT
+
CCCCCCCCFFFFGGGGGGGGGGHHGGGEHGHHHGGGGGGGGHHHHGGGGGGGHHHHHHHGGGGGGGGGGGGHGHHGGGGHGHHHHGGGGGGGGGHHHHBHH2/>/////-;-;C>----;/00;00.;..:-;--;-:AF..A-@.B/0B0;..;@-;;---.00-;A-@F0000000;/;0000/.;9/..;.-;FF.B0.0.;-..-...;09;0:..;-///0000B0;F0;0;0/00.---;-;.00
@M05620:37:000000000-D9766:1:1101:13256:4749 1:N:0:40
ACCACACCTTCTACAATGAGCTGCGTGTGGCTCCCGAGGAGCACCCCGTGCTGCTGACCGAGGCCCCCCTGAACCCCAAGGCCAACCGCGAGAAGATGACCCAGGTGAGTGGCCCGCTACCTCTTCTGGTGGCCGCCTCCCTCCTTCCTGGCCTCCCGGAGCTGCGCCCTTTCTCACTGGTTCTCTCTTCTGCCGTTTTCCGTAGGACTCTCTTCTCTGACCTGAGTCTCCTTTGGAACTCTGCAGGTTCT
+
BBBBBBBBFFFFGGGGGGGGGGHHGEGFGGHGHGGDGGGEGHHHHGGGGFGGHHGHHHHGGEEGGGGGGGGHHHHGGGGHGHHHHGGGGGGGGGFFGGHGHHHHFFHHHHHGGHHGGGGGHGHHHHHHGHHGHHGGGGGHGHHGHGGGGGGGGGGGGGGGGGGGGGFFFFFFFFFFFFFFFFFFFFFFFFFFFFFFFFFFFFFFFFFFFFFFFFFFFFFFFFFFFFFFFFFFFFFFFFFFFFFFFFFFFFF
@M05620:37:000000000-D9766:1:1101:17572:4757 1:N:0:40
AGTGCCAGCTCTCAATCGCACAGGGGACCCAGGGCCTGGCCCCTCCATCCAGAAAACCTATGACCTCACCCGCTACCTGGAGCACCAACTCCGCAGCTTGGCTGGGACCTATGTGAGTATCCAGCGTAGGAATCTGGGAGTTGGGGAGGAGTGAGGAGTTGGGGAAAGACAGTCCTAACCGTGGAGGGTTCTGGTAAATGATGGGGTGAGGAGGGGCTCTTTGGCTCCCACCAGTCCCCCTGTCTGGTCTA
+
AA>ABFFFBFFFGGGGGGGGGGHHGGGGGGHHGGGGGFHHHHGHGGHHHHHHHHHHHGHHHHHHHHHHHHHGGGGGHHHHHHHHHHHHGHHHGGGGGHHHGHHGGGHHGHHHHHHHHHHHHHHHHGGGGGHHHHGHHHHGGHHHGGGGGGGHHHHHHGHGHHGGGGHHHHHHHHHHHHHHGEEGGGGGGGGGGGCFGGGGGGGGGGFFFFFFFFFFFFFFFFFFFFFFFFFFFFFFFFFFFFFFFFFFFFF
@M05620:37:000000000-D9766:1:1101:17595:4806 1:N:0:40
GAGGCTGCTTTGGAAGAAACTCATAGATTACTGCAACAGTTCCCCCTGGACCTGGACAAGTTTCTTGACTCGCTTACTGAAGCTGAAACAACTGCCATGATGCGACCCGTAAGGAAAGGCCCCGAGAAGACTCCAAGGGAGTAAAAGAGCGGACGAAACAAGGGCAAGAAAGTCAGGCACGTGGGAGGTACTAGTCAAGGAGAGCCTATGGAACAAATCTTAGCATCTGTACTGGTCCCCTACAAGCCAGG
+
>1>A>>B11B@B1B1BFFBG1A1G3DF3AF13D11FFG012DD1FEAF/E0BBAAB0B0BD2BAADA2B11AAFG/A1DBGHGC11BGB0FGF>E0B1B1221/?/>>/?//B11>0B0//?//>><?BBB11B<1@?//??0>2<1/??//-->-<<-/</<<<<EC/:CG00:0/:G::;..-..:C00000;0000/......//900C//:9-/;;//999/////;9/;9//9;----//9--9--
@M05620:37:000000000-D9766:1:1101:13378:4816 1:N:0:40
ACCACACCTTCTACAATGAGCTGCGTGTGGCTCCCGAGGAGCACCCCGTGCTGCTGACCGAGGCCCCCCTGAACCCCAAGGCCAACCGCGAGAAGATGACCCAGGTGAGTGGCCCGCTACCTCTTCTGGTGGCCGCCTCCCTCCTTCCTGGCCTCCCGGAGCTGCGCCCTTTCTCACTGGTTCTCTCTTCTGCCGTTTTCCGTAGGACTCTCTTCTCTGACCTGCGTCTCCTTTGGAACTCTGCAGGTTCT
+
BBBBBBB>CFFFGGGGGG5FGGHHGEGB4EGGHFFE?EECDHHHHGGAEEFGEGHHHHHEEC?EGGGGGGGHHHHGGGGHGHHHHGGGGG/BGGHFGHHHHHHHGHHDHHHGGHHGGGGGHHHHHHHHHHHGHHGGGGGHGHHGHGGGGGGGGGGGGGG;@BFGGGFFFFFFFFFFFFFFFFFFFFFFFFFFFFFFFFFFFFFFFFFFFFFFFFFFFFFFFFFF.@DFFFFFFFFFFFFFFFFFFFFFFFF
@M05620:37:000000000-D9766:1:1101:15861:4820 1:N:0:40
GCTGCCCCTTCTCAATCGCACAAGTCTGGACTCCCGAGGCGAGATTTCCTGCCCTAAGACATGACGAGCTTCAATCCACAGCGAAGGCACGCGCACGACGATCTTAGCTCGCCCTACACCTGAAAAAAAACCAAAAAAGCAAAAAAGAAAACAAAATAACAAACACTAGAGAATACACAAAATATAAAAAAAATACGCACGCCCAACCCAAGAAAAACACCAAATAAAACTGTACACGTAATGTCAACCAG
+
1>>>A11>>B1B1BBFGFFGGG00BFFG010101BB0AA////A/12D2D110/BB001B0@11B////>B1112BB1110//>//>/0B/>////<?B////<121<?1?>/?/0010>00<<<FG-<@:.:.::.-..////.-...//;....000000...;/////////////:--////////----//------9---9----9-;/9------9-/;////////://-:---//;9//---
@M05620:37:000000000-D9766:1:1101:24521:4833 1:N:0:40
ACCACACCTTCTACAATGAGCTGCGTGTGGCTCCCGAGGAGCACCCCGTGCTGCTGACCGAGGCCCCCCTGAACCCCAAGGCCAACCGCGAGAAGATGACCCAGGTGAGTGGCCCGCTACATCTTCTGGTGGCCGCCTCCCTCCTTCATGGCCTCCCGGAGCTGCGCCCTTTCTCACTGGTTCTCTCTTCTGCAGTTTTCCGTAGGACTATCTTCTCTGACCTGAGTCTCCTTTGGAACTCTGCAGGTTCT
+
AAA1AAAAFFFFGDGG3FG1G1GFE00B00BG1FGAEEG?EFHHHGGGGEGGHHHCFHHGCGGGG/FGGGGBG1GGGG?H//FGHG//>>C</CFG1FD1FGHFFG?FA<FFF0F@->CGE0GHHFHH00<CCCCC?EAH.::A/G00;;C.FG.AEGG-?@.//;-A-@FFFFBF/9;BFE/;FFFBFFFFE/BFFF/:9ABF9BFFF/;9FFFFFF///B/B/-;/BFBF///:BFFFF/FBFF-;/;:
@M05620:37:000000000-D9766:1:1101:18394:4837 1:N:0:40
AGTGCCAGCTCTCAATCGCACAGGGGACCCAGGGCCTGGCCCCTCCATCCAGAAAACCTATGACCTCACCCGCTACCTGGAGCACCAACTCCGCAGCTTGGCTGGGACCTATGTGAGTATCCAGCGTAGGAATCTGGGAGTTGGGGAGGAGTGAGGAGTTGGGGAAAGACAGTCCTAACCGTGGAGGGTTCTGGTAAATGATGGGGTGAGGAGGGGCTCTTTGGCTCCCACCAGTCCCCCTGTCTGGTCTA
+
BCABCFFFCFFFGGGGGGGG2EGHGGGGGGHHFGGGGGHHHHGHGGHHHHHHGHHHHGHHHHHHHHHHHHHGGEFGHHHHGHHHHHHHGHHHFGGGGHHHGHHGGGGHGHHHHBHHHH3D3??G2DEGCGHHHHHHHH0//0?1<-.>AEE0.=DHHGHFHHGGGGHHHHHG:G0CGHHHGGGGGG?D;C9FGGFGGGGGGGGGGGFFFFFFFFFFFFFFFFFFF/FFFFFFFFFFFFFA-AFFFB/BBFF
@M05620:37:000000000-D9766:1:1101:10999:4852 1:N:0:40
AGTGCCACTTCTCCATCGAACAGGGGATTCCTTCCCCGGCCCCCCCAGCCCGTAAACCTGTGTCCTCCCCCGCTACCTGGCGCACCCCCTACGCCCATGTGCTGGGCCCTCTATCAGTTTCGGGCGCCGCCTTCTGGGTGTTTGGGAGCCGTGAGGAGCTGCCTAACTCACTGGCTCACCCTGGAGGCGTCTGGCAAATGACTCGCTTAGCAGACCCTATTTCCCTCTGAAACGCTTCAGTGTCTAGACTG
+
>>>1>B111BBDGCGFFFF1F?F0F00A01222ABBAAEE/AE/AEAB0F/>//B/BB0BBB2BE2B0?//>>//>F1BF0>E@GCA/B/??CC</?0011FG1?A/GG//>11>11>1=D.-.-<<--:-..<0:0//.:./:9..9;9@.-;AA099-//;///-//9//9---/9;99;-9-;-9-9;:AB;-/9/9BF/9-99--9//;/;:-/-9;//9/;F-///;/----;////9//://///
@M05620:37:000000000-D9766:1:1101:19203:4860 1:N:0:40
ACCACACCTTCTACAATGAGCTGCGTGTGGCTCCCGAGGAGCACCCCGTGCTGCTGACCGAGGCCCCCCTGAACCCCAAGGCCAACCGCGAGAAGATGACCCAGGTGAGTGGCCCGCTACCTCTTCTGGTGGCCGCCTCCCTCCTTCCTGGCCTCCCGGAGCTGCGCCCTTTCTCACTGGTTCTCTCTTCTGCCGTTTTCCGTAGGACTCTCTTCTCTGACCTGAGTCTCCTTTGGAACTCTGCAGGTTCT
+
?A1AA?AAFF@DAFG13BBGBGGHCEFB00BBGFF00AEECGFHFFEEEFFEFHHHHHHEEECEGGGGGGGGGHHGGGGHGHHHHFGGGCCGGCHGHHHHHHHHEHHGHGHGGHHGGGGGHHHHHHGHHHHGHHGGGEGHGHHGHGGGGGGGGGGGGGGAGGGGGG@F@@FFFFFFFFFFFFFFFFFFFFFFFF@FFFFFFFFFFFFFFFFFFFFFFFFFFFFFEFFFFFFFFFFFFFFFFFFFFFFFFFF
@M05620:37:000000000-D9766:1:1101:18248:4864 1:N:0:40
AGTGCCAGCTCTCAATCGCACAGGGGACCCAGGGCCTGGCCCCTCCATCCAGAAAACCTATGACCTCACCCGCTACCTGGAGCACAAACTCCGCAGCTTGGCTGGGACCTATGCGTCTCCCACGTCGGAATCTGGGCGATAGGGCGGCGTGCGGAGATGGGGCCAGACAGTACGGACCGTGACGGAGTCTGGTCAATGATGGGGCGAGGCGGGACTCTTTTGAACAAACCAGTCCCCCTGTATGGTCTATC
+
>>3>ADFC3FFDEGGFFEFGAEHDFGG222BGGE2A2AFF2BEEGGGG51GB3A3BG13AFG5FEG@GHFFGGGC/FGGFHHHG11BGHB3GE?E>/3FHC3?///B0/?GHHHG//?C1@0@B?/////?FBDB0/---..<FC---;9-.;----/0;.A.-:;F.BF///..9--@D...:9..99/;B;//9BB/B/BA?.;@>---;B-;.B//;/;./;/..9A.9//9B..;;;/;/B9//;:/
@M05620:37:000000000-D9766:1:1101:24783:4900 1:N:0:40
AGTGCCAGCTCTCAATCGCACAGGGGACCCAGGGCCTGGCCCCTCCATCCAGAAAACCTATGACCTCACCCGCTACCTGGAGCACCAACTCCGCAGCTTGGCTGGGACCTATGTGAGTATCCAGCGTAGGAATCTGGGAGTTGGGGAGGAGTGAGGAGTTGGGGAAAGACAGTCCTAACCGTGGAGGGTTCTGGTAAATGATGGGGTGAGGAGGGGCTCTTTGGCTCCCACCAGTCCCCCTGTCTGGTCTA
+
AAAAAFFCBFFFGGGGGGGGGGBC2E2FGGGHCEG2FFCG2BEGEGHFGHFF3FGHHGHFGGFHHGCHHHFECGGGHHG1FFB?FHHHGGGHGE/EEGHHGHHE?EGHGHHHGHHHHGGHHHHHHGBGGGHHHHHGFHHGAHHHFGGGCGGHHFGHH?CGEGCGGGHEHHHHCGHHHHHGGDGGGGGGCFFGGGCFBFGGGGGGGGFFFFFFFDCFFBFFFFEFFBFFFFFFFFFFFFFFAFFFFFFFBFF
@M05620:37:000000000-D9766:1:1101:12519:4922 1:N:0:40
AGTGCCAGCTCTCAATCGCACAGGGGACCCAGGGCCTGGCCCCTCCATCCAGAAAACCTATGACCTCACCCGCTACCTGGAGCACCAACTCCGCAGCTTGGCTGGGACCTATGTGAGTATCCAGCGTAGGAATCTGGGAGTTGGGGAGGAGTGAGGAGTTGGGGAAAGACAGTCCTAACCGTGGAGGGTTCTGGTAAATGATGGGGTGAGGAGGGGCTCTTTGGCTCCCACCAGTCCCCCTGTCTGGTCTA
+
BBABBFFFBFFFGGGGGGGGGGHHGGGGGGHHGEGGGGHHHHGGGGHHHHHHGHHGHGHHHHHHHHHHHHHGGGGGHHHHHHHHHHHGGHHHEGCEEHBGGHHGGGHHGHHHHHHHHHHHHHHHHGGGGGHHHHHHHHHGGHHHGGGGGGGHHFHHFGHHHHGGGDHGHHHHHHGHHHHHGGEGEEGGCGGGGGFGGGGGGGGGGGFFFFFFFFFFFFFFFFFFFFFFFFFFFFFFFFFFFFFFFFFFFFF
@M05620:37:000000000-D9766:1:1101:8938:4936 1:N:0:40
AGTGCCAGCTCTCAATCGCACAGGGGACCCAGGGCCTGGCCCCTCCATCCAGAAAACCTATGACCTCACCCGCTACCTGGAGCACCAACTCCGCAGCTTGGCTGGGACCTATGTGAGTATCCAGCGTAGGAATCTGGGGGTTGGGGGGGAGTGAGGCGTTGGGGAAAGACAGTCCTAACCGTGGAGGGTTCTGGTAAATGATGGGGTGAGGAGGGGCTCTTTGGCTCCCACCAGTCCCCCTGTCTGGTCTA
+
1A1>AFFB>FFFG1FBFF1FAAGAEEEEEEHHC0E//FHHFHGFGGBAGCHGFEGFHGG1GHBHGGGGHFFGGE?GHGHGEHHFEGHHGHEHGFEGGHHHG01?E/0CAFFFGDG2FGBGHHFF0B</>CH1<1FGGB//@>@CC--;---;AB9---;@@F--AA--BFB-99/;BBFF-:A--;A@BFFFFFBBBFB/9/BB-AF@??-/-A@?@@FFFFF/BF/-A-FA-ABFFB?-@?BFF//:/B9
@M05620:37:000000000-D9766:1:1101:13574:4944 1:N:0:40
AGTGCCAGCTCTCAATCGCACAGGGGACCCAGGGCCTGGCCCCTCCATCCAGAAAACCTATGACCGCACCCGCTACCTGGAGCACCACCTCCGCAGCTTGGCTGGGACCTATGTGAGTATCCAGCGTAGGAATCTGGGAGTTGGGGAGGAGTGAGGAGTTGGGGAAAGACAGTCCTAACCGTGGAGGGTTCTGGTAAATGATGGGGTGAGGAGGGGCCCTTTGGCTCCCACCAGTCCCCCTGTCTGGTCTA
+
>A>AAFFCAFFFDGGGGGGEGGHHGGGCAEGHGAEG2EGHCGGHGGHHBGHHFFHHHGFFHHEGG0>EEEF>EEFGFD@E2???FGH//BG/?EEE<G3?<GB//<?0/2B3B3@2>DG>G22<@B//A/<D111GHH0<<FFHFG<ADDD<.G<<GAHCGB@-AEA./;:/09;0=FFG-.;A.C9B9.CFGGBBFE////;BADFFF.9B.AD----:B/BB//;.A.A..9/B9/AD-9BFEBFB///
@M05620:37:000000000-D9766:1:1101:22321:4946 1:N:0:40
AGTGCCAGCTCTCAATCGCACAGGGGAGCCAGGGCCTGGCCCCTCCATCCAGAAAACCTATGACCTCACCCGCTACCTGGAGCACCAACTCCGCAGCTTGGCTGGGACCTATGTGAGTATCCAGCGTAGGAATCTGGGAGTTGGGGAGGAGTGAGGAGTTGGGGAAAGACAGTCCTAACCGTGGAGGGTTCTGGTAAATGATGGGGTGAGGAGGGGCTCTTTGGCTCCCACCAGTCCCCCTGTCTGGTCTA
+
>>>>A@111CFFGDGFFFGFGCHGFEG0ABBF0BEA/FEFFAEHGGHHEEFFDG1BAAFBAFEAGHHFHFGE>EFEHHHHHGGHFHCFE0GGFFC/E0B<EHHG??HHGBGHHHGHHF2FGHFGH/?C/BFGHHHHBGHGGHH1-CGGCGGHAGGGHGGHGEG?EGHHFGHFHHHGGHFG@EGGGGG@;9.CFFGGFGGGGGCGGFF@E?FFBF;?@-AFFFF/9BFEFFFFFFFFFFFB@FFFFEBFBFF
@M05620:37:000000000-D9766:1:1101:17843:4991 1:N:0:40
GAGACTGCTTTGGCAGAAAGTTACAAGTTACTCCCACAATTCCCGCCGTGCCTCGGACCGAGTCCCCGCTGAACCGCAAGGCCTAGCGCAAGAGGCTCAGTGGCCCAGGAGAGTGGCCCGCTACCTCTTCTGGTGGCCGCCTCCCTCCTTCCTGGCCTCCCGGAGCTGCGCCCTTTCTCACTGGTTCCCTCTTCTGCCGTTCTCCGTAGGACTCTCTCCTCTGACCTGAGTCTCCTTTGGAACTCTGCAGG
+
>A33>BCFFBBFGBF22BBAB5BDA54DB55A5A44BA2355532AAA22BAFF1A1AEAA0B2@B?0>>>133?/>>//????33B/>/</00/?/01BB2???????////@1??F/<//>A0>>>>>>11FF.CGC<<.<C;//.:<C/::CAF0=CEA-;-;.9C@@DB?/09FF9B/;;/;;999.BBBBBFF?DD.;;F.AFF;9//:;:///BBB/99;BFFB///;BFFFFFFF9;///9/99
@M05620:37:000000000-D9766:1:1101:8232:5009 1:N:0:40
ACCACACCTTCTACAATGAGCTGCGTGTGGCTCCCGAGGAGCACCCCGTGCTGCTGACCGAGGCCCCCCTGAACCCCAAGGCCAACCGCGAGAAGATGACCCAGGTGAGTGGCCCGCTACCTCTTCTGGTGGCCGCCTCCCTCCTTCCTGGCCTCCCGGAGCTGCGCCCTTTCTCACTGGTTCTCTCTTCTGCCGTTTTCCGTAGGACTCTCTTCTCTGACCTGAGTCTCCTTTGGAACTCTGCAGGTTCT
+
BBBCBAABFFFFGGGGGGGGGGHHGGGGHGHHHGGGGGGGGHHHHGGGGGGGFHHHHHHGGGGGGGGGGGGFHHHGGGGHGHHHHGGGGGGGGGHHHHHHHH/?F?FDG=?FGHHGGGGGHHHHHHHGHD/CGHFGFGGHGHHGHGGGGFGGGGGGGGGGGCABFGFFFFFFFFFFFFFF:FFFFFFFFFFFFFBADFFFFFF?DDFFFFFFEFFFFFBFFFFFFFFFFFFFFFFFFFFFFFEBFFFFFFB
@M05620:37:000000000-D9766:1:1101:14693:5022 1:N:0:40
ACCACACCTTCTACAATGAGCTGCGGGTGGCTCCCGAGGAGCACCCCGTGCTGCTGACCGAGGCCCCCCTGAACCCCAAGGCCAACCGCGAGAAGATGCCCAGGTGAGTGGCCCGCTACCTCGTCTGGTGGCCGCCTCCCTCCTTCCTGGCCTCCCGGGGCTGCGCCCTATCTCACTGGTTCTCTCTTCTGCCGTTTTCAGCAGGACTCTCTTCTCTGACCTGCATCTCCTTTCGAACTCTCCAGGTTCTA
+
AAA1AAAAFFFFFAGFDGG1B1B1A00AE?GH1FFCEEGCFHHHHGEGEEGFHFHFGFHGC/EEF/>EGGGBF1?EGG/?//FFGF//>@C///0?1111?F//<1=F<1<.F.-<---<00.<:..GC/.;G---.C..99E/;C/0C/.9B..CF------:@-----/:////9;-///;B//B/9BFFF=A9FFF/B/B----;/B99/9/;/;/9//---//;B9////-----9//9/;//9:F/
@M05620:37:000000000-D9766:1:1101:8362:5070 1:N:0:40
ACCACACCTTCTACAATGAGCTGCGTGTGGCTCCCGAGGAGCACCCCGTGCTGCTGACCGAGGCCCCCCTGAACCCCAAGGCCAACCGCGAGAAGATGACCCAGGTGAGTGGCCCGCTACCTCTTCTGGTGGCCGCCTCCCTCCTTCCTGGCCTCCCGGAGCTGCGCCCTTTCTCACTGGTTCTCTCTTCTGCCGTTTTCCGTAGGACTCTCTTCTCTGACCTGAGTCTCCTTTGGAACTCTGCAGGTTCT
+
BBAABBABFFFFDGGFBGAFGFFHGAFAE2FHHGCEDEGGGHHGHGGGEEEFFHFHFGGAEFGEFGGGGEGFBFHEFGGFGHHHHFGGGG/>CGHHFGHHHHHHEHHFHGGFEHHGD@CGHHHGFHHGFHHGHHDDGGGHGHHGHGGGGGGGGGGGGGGGGGGGGGBFBBFFFFFFFFFFFFFFFFFFFFFFFF?FFFFFFFFFFFFFFFFFFFFFFFFFFFFFBFFFFFFFFFFFFFFFFFFFFFFABFF
@M05620:37:000000000-D9766:1:1101:16348:5088 1:N:0:40
ACCACACCTTCTACAATGAGCTGCGTGTGGCTCCCGAGGAGCACCCCGTGCTGCTGACCGAAGCCCCCCTGAACCCCAAGGCCAACCGCGAGAAGCTGACCCAGGGGAGTCGCCCGCTACCTCTTCTGGTGGCCGCCTCCCTCCTTCCGGGCCTCCCCGAGCTGCGCCCTTTCCCACTGTCTCTCTCTTCTGGCGTTATCCGTAGGACTCTCTTCTCTTACCTTAGTCTCCCTTCGAACTCTGCAGGGTCT
+
AA>AAAAAFFFFDGGGGGGFG1FAEEEEAEGGHGGG0EE//G/FHGGG/EFF1GFHHHHCE/>>GHGCEEGFHHHGGGGHEEHEAFGGGGGG?BC1?<D0F0/////?//0/<AECCCG=/<D00==<0=/..;-::.;;;FGBF0;F.9-9;..;..999;A/B-9A9-9B//9;9-////:9;/;/B/////-----/;-----;:F/9B/BB/;B///;///;/9/B//;/----;;9B/BF9--9/-
@M05620:37:000000000-D9766:1:1101:8532:5088 1:N:0:40
GAGGCTGCTTTGGAAGAAACTCATAGGTTACTGCAACAGTTCACCCTGGACCTGGGAAAGTTTCTTGCCTGGCTTACAGAACCTGAAACAACTGCCAATCCCCGACGAGAGGCCAGCCGCAACTAAAGGCTGCTACAAGACTCCAAGCTGGCATAACAGCGCATCGCACATTCGCACTGAATCTCTCCACTGCCGTTTTACCTCACACTCTCATCCAATACAACAATTTTCATCATTTGTACGCAGAATCT
+
>A1>>1>AFD3DCBB1111AA11A3D1DF1BEFGC1F0BAED2DFG0AF0BABBG/B1CG1ADD21ABBF1/00A1BBAB10A>>C11BB/?1B1G1B1BB1>/>>>>/>/?/??/?//>B//B111<</10/11@@11@@@11<11<<10???FB1D>0->-.<<A<@-=00=;EC-C0:0;00;C:0;0;0;9.;CAB00;;/;;///;009;09000/;9/-9/9;9;//9//://99;--;;;9;9/
@M05620:37:000000000-D9766:1:1101:16392:5089 1:N:0:40
ACCACACCTTCTACAATGAGCTGCGTGTGGCTCCCGAGGAGCACCCCGTGCTGCTGACCGAGGCCCCCCTGAACCCCAAGGCCAACCGCGAGAAGATGACCCAGCCGAGAGGCCCGCTACCTCTTCTGGTGGCCGCCTCCCTCCTTCCTGGCCTCCCGGAGCTGCGCCCTTTCTCACTGGTTCTCTCTTCTGCCGTTTTCCGTAGGACTCTCTTCTCTGACCTGAGTCTCCTTTGGAACTCTGCAGGTTCT
+
1AAAA?AAFFFFGGGGGGGGGGCFG0E0AAGHHG0EE/AAAEH0FEEFAEFEEGGF10BE@EE@CE@/EGGBHHHAEEEGFEHHHGGGGGGGGGGHGFFHHHG/0/>AC->CCECGGG-AGBHHHHHHHFHGHHGCCGGGGGGGGFGGFG/;CCGEG?@A@@FFF@@F@@FFFFFFFFFFBFBBFFFFFFFFFF@BFFFFF?BABFFFFFEFFFF/BFFFFFBFFFFFFFFFFFFFFFFFFBFFFFEFFFF
@M05620:37:000000000-D9766:1:1101:16329:5092 1:N:0:40
ACCACACCTTCTACAATGAGCTGCGTGTGGCTCCCGAGGAGCACCCCGTGCTGCTGACCGAAGCCCCCCTGAACCCCAAGGCCAACCGCGAGAAGATGACCCAGGTGAGTGGCCCGCTACCTCTTCTGGTGGCCGCCTCCCTCCTTCCTGGCCTCCCGGAGCTGCGCCCTTTCTCACTGGTTCTCTCTTCTGCCGTTTTCCGTAGGACTCTCTTCTCTGACCTGAGTCTCCTTTGGAACTCTGCAGGTTCT
+
CCCBCCBBFFFFGGGGGGGGGFHHGEEBCEHHHGGEDGGGGHGHHGGGFGGGGHHHHHHGGGGGHHGGGGGHFHHGGGGHGHHHHGFEGGGGGGHGDGHHHHHHGHHHHGHGGHHGGGGGHHHHHHHHHHHGHHGGGGGHGHHGHHHHHGGGGGGGGGGGGGGGGGGGFFFFFFFFFFFFFFFFFFFFFFFFFFFDFFFFFFFFFFFFFFFFFFFFFFFFFFFFFFFFFFFFFFFFFFFFFFFFFFFFFFF
@M05620:37:000000000-D9766:1:1101:17054:5102 1:N:0:40
GAGTCTGCCTTGGACGAACATCATATACTAAGGGAACACTTCCTCCTTGAACTGGCCAACTTTCTTGACCCGCTTACTGAAGCTGAAACACCTGCGAATCCCTAAGACTTCAGTACGTATGACACGCATCAATAAGAAAGGAAGGGAGGTAAACATGATTCTAAAACACTAGACCTAACAGAGGAAGGTTCTGATAAAGAATGGGGTGAGCACAAGCTCTCAACCTCACACCATTCCCCCTTGTCAATGTC
+
11>>>BB1BBB@F11A1E00B1BDF3DBA32B0B000B0B1BBA10B11ABB1B0/B1//BA2DDDD2B10/A/?/11@D1B1BB1BB@0>?0BB/////1111B0>B12121221?B110>>11?/<//B112111101000<//////111?1111?1111111>.>10>1<1>11<<0//<./<./0<0=0<:;;00.00:..:-9;/0.//../00000/.//9;0/..0;009:9--9///:9///
@M05620:37:000000000-D9766:1:1101:19187:5102 1:N:0:40
ACCACACCTTCTACAATGAGCTGCGTGTGGCTCCCGAGGAGCACCCCGTGCTGCTGACCGAGGCCCCCCTGAACCCCAAGGCCAACCGCGAGAAGATGACCCAGGTGAGTGGCCCGCTACCTCTTCTGGTGGCCGCCTCCCTCCTTCCTGGCCTCCCGGAGCTGCGCCCTTTCTCACTGGTTCTCTCTTCTGCCGTTTTCCGTAGGACTCTCTTCTCTGACCTGAGTCTCCTTTGGAACTCTGCAGGTTCT
+
CCCCCCCBFFFFGGGGGGGGGGHHGGGBAEHGHGGFDGEGFHDGHGGGGGGGGHHHHHHGGGGGGGGGGGGHFHHGGGGHGHHHHGGGGGDGGGHGHHHHHHHHGHHFHFHGGHHGGGGGHHHHHHHHHHHGHHGGGGGHGHHGHGGGGGGGGGGGGAFBFGGGGGFFFFFFFFFFFFFFFFFFFFFFFFFFFFFFFFFHFFFFFFFFFFFFFHHHFFFFFFFFFFFFFFFFFFFFFFFFFFHFFFFFFFF
@M05620:37:000000000-D9766:1:1101:12791:5102 1:N:0:40
ACCACACCTTCTACAATGAGCTGCGTGTGGCTCCCGAGGAGCACCCCGTGCTGCTGACCGAGGCCCCCCTGAACCCCAAGGCCAACCGCGAGAAGATGACCCAGGTGAGTGGCCCGCTACCTCTTCTGGTGGCCGCCTCCCTCCTTCCTGGCCTCCCGGAGCTGCGCCCTTTCTCACTGGTTCTCTCTTCTGCCGTTTTCCGTAGGACTCTCTTCTCTGACCTGAGTCTCCTTTGGAACTCTGCAGGTTCT
+
AAA1AAAAFFFFGGGGFG1AF1FCEAEB0AGG1BFA?EEGGHHHHGGGGEGGGHGHHHHFEFCGGEGGGGGGGFHGGGGH/EGH/FE/>B/</?<<?GGGHH/?/?FGFFDFFFGCGGGGHHHHHHHH0DG.GHGGGCFHGHHGHEFFFEFG?FGGG.@A@GGFG@@B;@FFFFFFFFFF;:BFFFFFFFFFFF?FBFFFFFFF?FFFFFFFFFFFFFFFFFBB/;FFFFFFFF9F9FFFFFFFBFF-;F/
@M05620:37:000000000-D9766:1:1101:17033:5116 1:N:0:40
AGTGCCAGCTCTCAATCGCACAGGGGACCCAGGGCCTGGCCCCTCCATCCAGAAAACCTATGACCTCACCCGCTACCTGGAGCACCAACTCCGCAGCTTGGCTGGGACCTATGTGAGTATCCAGCGTAGGAATCTGGGAGTTGGGGAGGAGTGAGGAGTTGGGGAAAGACAGTCCTAACCGTGGAGGGTTCTGGTAAATGATGGGGTGAGGAGGGGCTCTTTGGCTCCCACCAGTCCCCCTGTCTGGTCTA
+
ABABBFFFDFFFGGGGGGGGGGHGGGGGGGHHGGGGGGHHHHGHGGHHHHHHHHHHHGHHHGHHHHHHHHHGGGGGHHHHHHHHHHHHGHHHEGGGGHHHGGHGGGHHGHHHHHHHHHHHHHHHHGGGGGHHHHHHHHHGGHHHGGGGGGGHHHHHHGFHHHGGGGHHHHHHHHHHHHHHGGGGGGGG<FFGGG<FGGGGGGGGGGFFFFFFFFFFFFFFFFFFFFFFFFFFFFFFFFFFFFFFHHFFFFF
@M05620:37:000000000-D9766:1:1101:15638:5122 1:N:0:40
ACCACACCTTCTACAATGAGCTGCGTGTGGCTCCCGAGGAGCACCCCGTGCTGCTGACCGAGGCCCCCCTGAACCCCAAGGCCAACCGCGAGAAGATGACCAGGGTGGGGGCCCGGCAACCTCTTTGGGTGGCCGCCTCCTCCCTCCCTGCCCCCCCGGGCCTCCGCCCTTTCTACCTGGTCTCCCCTCCGGCGGTTTCCCGAAGACCCCCCTCTCCGGCCCGAGGCCCCCTTGGGAACTCTGCGGGTTCT
+
DCCDDDCCFFFFGGGGGGGGGGHHGGGBCEHHHGGGFGGGGHHHHGGGGGGGGHGHHHHGGGGGGGGGGGGHGHHGGGGHGHHHHGGGGGGGGGHGHHGHH20?/0///->-<C-----<.//<000<..<-=.-<-.<E//C.C/<./B.B..<C-<----....<B-@F0000000<:B0000/.<...-<--<DF0B0..-<.//..--<.///.--<------..<-<F/B.A0.00000-<-@..0
@M05620:37:000000000-D9766:1:1101:24350:5130 1:N:0:40
GCGGCTGCTTTGGAAGAAACTGACAGGCCATGGCCAAACTCACTTCAGCGCCCACGTCTGAACGCCAACCCCGAACTTCAATCTCAAATGCCGCCTTTTGCGTGAAAACCACCAGAGAAAAGAAAGAAGAAAAATAGACATCAGAACAAAAAAAGAAAATAAAAAAAAAAAGAAGTAACAAAAGAAGGAAACATGAACAGATGGGATGCAAAGGAAAACTAAACAAAACACGAAACCTCGAACCTCAAGTC
+
>1>1>>>AFFD1G1G1AFF0FDBBB1BBE00BBBA10B0BB1BD11DD1AAAEAAE/B0BFDF0A>/>/B>B>>/>?BG2BBB1B22BB1BF>/>??1BBF/?E//B1F/FFF/0B/01100?001@<010?00011111?<111100000.--..<//000000----9-..9/;09090../-9/--///////9//;/9//--/;-////--/9-;;////9-:--;-------/9------/:////
@M05620:37:000000000-D9766:1:1101:12785:5164 1:N:0:40
AGTGCCAGCTCTCCATCGCACAGGGGGCCCAGGGCCTGGCCCCTCCATCCAGAAAGCCTAAGACCCCACCCGATACCTGGAGCACCCACTCCGCAGCTTGGCTGGGACCTATGCGTCTCCCTCGTCGGCATCTGGGCGTTGGGGGGGCGTGCGGCGTTGGGGTCAGACAGTCCTAACCGTGGCGGGTTCTGGTCAATGATGGGGTGAGGCGGGGCTCTTTGGCTCCCACCAGTCCCCCTGTCTGGTCTCTC
+
>A>3>DFFBFFFGGGFGGC2E2B4AA2AEAEE2BEA1BBFGGGHGGFHH1BGGGF3GGHH3?GHH1EEFGG///>>GH3B2BFGGH//?0FB/?/E/F2B<FFGGDHHGHHGHHGGCDHHH0FAG?AC-->FGHHHGGFG?GDG-;-9@FFFFFDD@FFFFF9;AFFFFFFFFFFFFFFFFFFDFF@EAFFF:FBFFF/BFFFF.9AFF9B;CF-=AFFFFF/9FEFBFF.FF/BFEFF./;;FFF/;BF/
@M05620:37:000000000-D9766:1:1101:13890:5171 1:N:0:40
AGTGCCAGCTCTCAATCGCACAGGGGACCCAGGGCCTGGCCCCTCCATCCAGAAAACCTATGACCTCACCCGCTACCTGGAGCACCAACTCCGCAGCTTGGCTGGGACCTATGTGAGTATCCAGCGTAGGAATCTGGGAGTTGGGGAGGAGTGAGGAGTTGGGGAAAGACAGTCCTAACCGTGGAGGGTTCTGGTAAATGATGGGGTGAGGAGGGGCTCTTTGGCTCCCACCAGTCCCCCTGTCTGGTCTA
+
>3>>AFDFBFFFFFFFGFFAE?GDFGEGGFHHAEE2FAGGFHGHGGHGHHHGGHHGHGHHHHHHHFGHHHHGG>EEHHHH?FGHHHA?EGHF>ECGEF?GDHHGGGHHGHHHHHHHHHHHHHHHHGGGGGHHHHHHHHHGGHHHGGGGGFEGHFHHHGFFHHGGGCHHHHHHHHGHHHHHGGFFAEGGCFGGGGCFGFFFGFGGGGDFFFFFFFFFFAFFFFFFFFFFFFFFFFFFFFFFFFFFFFFBFFF
@M05620:37:000000000-D9766:1:1101:9717:5178 1:N:0:40
ACCACACCTTCTACAATGAGCTGCGTGTGGCTCCCGAGGAGCACCCCGTGCTGCTGACCGAGGCCCCCCTGAACCCCAAGGCCAACCGCGAGAAGATGACCCAGGTGCGTGGCCCGCTACCTCTTCTGGTGGCCGCCTCCCTCCTTCCTGGCCTCCAGGAGCTGCGCCCTTTCTCACTGGTTCTCTCTTCTGCCGTTTTCCGTAGGACTCTCTTCTCTGACCTGAGTCTCCTTTGGAACTCTGCAGGTTCT
+
BBBBBBBAFFFFGGGGGGDGGFHHGFEBFEHHFFFEDGGGGHHHHGGGFEFGHHHHFHHE@EGGG?EGGGGFHHHGGGAGC?GHHGAEFG<@CGGF2FDG<CGGFGC<CF/<-<F-@<CGHFHHH0G0GGGAHHGD-.:G.FGGGGBGBBF?FG.C/CFCACCCG--.;9//;99//99BFFFF/BFFFFFFFFFADF.BFFFFADFFFF//;BFFFFB/FF99/9BFBB/9BFFEFFFFBFFFFFFFB/9
@M05620:37:000000000-D9766:1:1101:21119:5185 1:N:0:40
ACCACACCTTCTACAATGAGCTGCGTGTGGCTCCCGAGGAGCACCCCGTGCTGCTGACCGAGGCCCCCCTGAACCCCAAGGCCAACCGCGAGAAGATGACCCAGGTGAGTGGCCCGCTACCTCTTCTGGTGGCCGCCTCCCTCCTTCCTGGCCTCCCGGAGCTGCGCCCTTTCTCACTGGTTCTCTCTTCTGCCGTTTTCCGTAGGACTCTCTTCTCTGACCTGAGTCTCCTTTGGAACTCTGCAGGTTCT
+
DCCDEDCDFFFFGGGGGGGGGGHHGGGFDGHHHGGGGGGGGHGHHGGGGGGGHHGHHHHGGGGGGGGGGGGHHHHGGGGHGHHHHFGGGGGGGGHHHHHHHHHHGHHHHHHGGHHGGGGGHHHHHHHHHHHGHHGGGGGHGHHGHGGGGGGGGGGGGGGGGGGGGGFFFFFFFFFFHHFFFFFFFFFFFFFFFFFFFFFFFFFFFFFFFFFFFFFFFFFFFFFFFFFHHFFFFHHFFFFFFFFFFFFFFFF
@M05620:37:000000000-D9766:1:1101:16939:5189 1:N:0:40
AGGGCCAGCTCTCAATCGCACAGGGGACCCAGGGACTGGCCCCTCCATCCAGAAAACCTATGACCTCACCCGCTACCTGGAGCACAAACTCCGCAGATTGGCTGGGACCTATGTGAGTATCAAGCGTAGGAATCTGGGAGTTGGGGAGGAGTGAGGAGTTGGGGAAAGACAGTCCTAACCGTGGAGGGTTCTGGTAAATGATGGGGTGAGGAGGGGCTCTTTGGCACCCACCAGTCCCCCTGTCTGGTATA
+
>>1>AAAAAFFB1FG3AAFFEEC00EFEAEHHGF//0/BF0GGGGGFF10FB1AAFGA0AFGFHGHFHHHHGGGG/FHHCGHGEC0BGH1@GFAGE/1FGHBG/E/B0EFHHHHHHG>GFH2GHH//?CGHHFHH2G0FG/?GFC-FGGC<>GH0<GF/<DGG-;CH.CGH/<00;GHGH-9;AB.CA9.;;FF09FFGGGGFB?G;@EFFEF-@@@-;FFF//B//9AFFFFFBF/9EA@-;BFFF//99
@M05620:37:000000000-D9766:1:1101:14861:5193 1:N:0:40
ACCACACCTTCTACAATGAGCTGCGTGTGGCTCCCGAGGAGCACCCCGTGCTGCTGACCGAGGCCCCCCTGAACCCCAAGGCCAACCGCGAGAAGATGACCCAGGTGAGCGGCCCGCTACCTCTTCTGGTGGCCGCCTCCCTCCTTCCTGGCCTCCCGGAGCTGCGCCCTTTCTCACTGGTTCTCTCTTCTGCCGTTTTCCGTAGGACTCTCTTCTCTGACCTGAGTCTCCTTTGGAACTCTGCAGGTTCT
+
BBBABBBAFFFFGGGGGGGGGCHHG2E2A2ABBFFEEEGCGHFHEGAEEEE1AGHHH23AEFGGG1E>EEFHH3?EF?GCC/FGHCEE//><CGHHFBHHH2?FC1?FH1AGGGGGGGGGHBHD0GCGB:CFHHGGGGGGGGGGGGGGGGFGGGGGGGG@DFFFFFFFFFFFFFFFFFFFFFFFFFFFFFFFFFFDFFFFFFFFFFFFFFFFFFFEFFFFFFFF/;FFFFFFFFFFFFFFFFFFFFFFFFF
@M05620:37:000000000-D9766:1:1101:14887:5197 1:N:0:40
ACCACACCTTCTACAATGAGCTGCGTGTGGCTCCCGAGGAGCACCCCGTGCTGCTGACCGAGGCCCCCCTGAACCCCAAGGCCAACCGCGAGAAGATGACCCAGGGGAGTGGCCCGCTACCTCTTCTGGTGGCCGCCTCCCTCCTTCCTGGCCTCCCGGAGCGGCGCCCTTTCTCACTGGTTCTCTCTTCGGCCGTTTTCCGTAGGACTCTCTTCTCTGACCGGAGTCTCCTTGGGAACTCTGCAGGTTCT
+
CCCBCCCCFFFFGGGGGGGGGGHHGEGAGEHHHGGGGGGGGHHHHGGGEEEGFHGHHHHGGGGGGGGGGGFHHHHGGGGHGHHHHGFEGGFGGGHGGFHHH2/?F/<//.>.FH.-?A@DC00<<D0D<0;.C.-C@?DG./;9F0BBBC9FA0FE.C:-:@---9@B-@F///;B//B/FBB////;B/..;.9;DF.F/./.;./;99//B/;/:/;///-;--.;/:BFF/B.;/:/:////;AF//9
@M05620:37:000000000-D9766:1:1101:9583:5201 1:N:0:40
ACCACACCTTCTACAATGAGCTGCGTGTGGCTCCCGAGGAGCACCCCGTGCTGCTGACCGAGGCCCCCCTGAACCCCAAGGCCAACCGCGAGAAGATGACCCAGGTGCGCGGCCCGCTACCTCTTCTGATGGCCGCCTCCCTCCTTCATGGCCTCCCGGAGCTGCGCCCTTTCTCACTGGATCTCTCTTCTGCCGTTTTCCGTAGGACTCTCTTATATGACCCACCACTCCTTTGGAACTCTGCAAGTTCT
+
AA>AAA1AFFF1AGGDAFFAD1B1ABAEC0FGCF0AAAE/AHHHHGCG/AE/F11BFEBEECEGE>/EGGEFHCE?EGF>/EHE//<<C/B<//<<111?FG/F/?11</<@------;-/::0;:0C00::C/-;-9.C9/9C/0;0CBFGGG..9.-@---99@@-9@F///;/9BFF/BBFF/9/BBF/9F-9A/A9B9;---BFF/FBB///9//9BB------;/-BB/;///9/;BFF///:/FB
@M05620:37:000000000-D9766:1:1101:22474:5211 1:N:0:40
ACCACACCTTCTACAATGAGCTGCGTGTGGCTCCCGAGGAGCACCCCGTGCTGCTGACCGAGGCCCCCCTGAACCCCAAGGCCAACCGCGAGAAGATGACCCAGGTGAGTGGCCCGCTACCTCTTCTGGTGGCCGCCTCCCTCCTTCCTGGACTCCCGGCGCTGCGCCCTTTCTCACTGGTTCTCTCTTCTGCCGTTTTCCGTAGGACTCTCTTCTATGATCTGAGTCTCCTTTGGAACTCTGCAGGTTCT
+
>3>AAABBCFCFGGFGGGFGGGHHGEFBFEGFFFFEAEEEFGDFGEEGFEEFHHHHGGHGGEGGGGGEGGEGBGF?EEEHFHGHHFGEBDCGGGHHHHHHH2CE/1?1?1FFFHGGGGGGEHHEH0DGHDGDHFCDCEGHGHH./BFGGGF9AFGGGGG-AGFFFAFFFFFFFFF9BFFFFFFFFFFFFFFFFFFFFFFFFFFFFFFFFFFFFEFF/;F/BFFF/FFFBFFFFFFFFFFFFFFF9BFFFFF
@M05620:37:000000000-D9766:1:1101:22573:5213 1:N:0:40
ACCACACCTTCTACAATGAGCTGCGTGTGGCTCCCGAGGAGCACCCCGTGCTGCTGACCGAGGCCCCCCTGAACCCCAAGGCCAACCGCGAGAAGATGACCCAGGTGAGGGGCCCGCTACCTCTTCTGGTGGCCGCCTCCCTCCTTCCTGGCCTCCCGGAGCTGCGCCCTTTCTCACTGGTTCTCTCTTCTGCCGGTTTCCGTAGGACTCTCTTCTCTGACCTGAGTCTCCGTTGGAACTCTGCAGGATCT
+
AAA?AAAAFFFFGFGGBGGDG1GCEEEEA0FH1FGA0EGEFHHHHGGGEAGF1GHGGHHGC//EF/FGGGGFF1GGGGAG//GHHGG/C@G//C<F1F1<10?/F?CGA0??->@CGG?G/<00=<0000/:C.A-AC.EGEFA9BF/00/.C0CEA9--;@-/9-9:-;/9//;F/F/-/9;FBFFBBF/BF/--;--//-9;--/9;/9/////:///;9FB/;F////-;/-:///9BBFFB/A-/:/
@M05620:37:000000000-D9766:1:1101:22499:5225 1:N:0:40
ACCACACCTTCTACAATGAGCTGCGTGTGGCTCCCGAGGAGCACCCCGTGCTTCTGACCGATTCCCCCCTGAACCCCAATGCCACCCCCGCTACCCTTACCCAGGTGAGTCGCCCGCCACCTCTTCTGGTCGCCGCCTCCCTCCTTCCCAGCCTCCCTCAGCTGCGCCCTTTCTCACTGGTTCTCTCTTCTGCCGCTTTCCCTACTACTCTCCTCTCTGATCTCAGTCTCCTTTGTGAATCCGCATGCTCT
+
AAABABBAFFFFGGFGGGGFGGHHGGAF4BFGGGGE2EFE2BFHHGEEFDEF5FGGFHHGE01DGHHGGGGHGHHGGG/2B33330?/>>/<>/2?222B22F/?F2?F22<<AD/@/-.<0F11>111=1<-.ACC.C../;A/GFF/00..9/.;//;990//9CGAAFFF0BBB//;/;BFFFFF/9///9--;9A///9/.//9;/://BBFB////9//////:B9///B//9/;B/..9.;/999
@M05620:37:000000000-D9766:1:1101:22068:5232 1:N:0:40
ACCACACCTTCTACAATGAGCGGCGTGCGGCTCCCGAGGAGCACCCCGTGCTGCTGACCGAGGCCCCCCTGAACCCCAAGGCCAACCGCGAGAAGATGACCCAGGTGAGTGGCCCGCTACCTCTTCTGGTGGCCGCCTCCCTCCTTCCTGGCCTCCCGGAGCTGCGCCCTTTCTCACTGGTTCTCTCTTCTGCCGTTTTCCGTAGGACTCTCTTCTCTGACCTGAGTCTCCTTTGGAACTCTGCAGGTTCT
+
AAA1A1AACFFFFGGF3FGBG0EAEEE////A//BA/EE//AF0CEEE/EE/1@1FFG0EE?/>FEGEE//B11?CC</G//GH//?<<@<<<.<1111<F0<FFCFFADD.CCG@CGCCHHGHHFHHHGBAEG@-@BFFGGFFGGGGGGFFFFF?AF?;@?FFF?@F@@FFFFFBBFFFBFBFFFFFFFFFBB@-AFEFBAFFFFFFBFFFB/BBFFFBFF/F/BFFFBFFFFF///B/BBBFBFFFFFF
@M05620:37:000000000-D9766:1:1101:21879:5254 1:N:0:40
ACCACACCTTCTACAATGAGCTGCGTGTGGCTCCCGAGGAGCACCCCGTGCTTCTGACCGAGGCCCCCCTGAACCCCAAGGCCAACCGCGAGAAGATGACCCAGGTGAGCGGCCCGCTACCTCTTCTGGTGGCCGCCTCCCTCCTTCCTGGCCTCCCGGAGCCGCGCCCTTTCTCACTGGTTCTCTCTTCTGCCGCTTTACGTAGGACTCTCTTCTCTGACCTGAGTCTCCTTTGGAACTCTGCAGGCTCT
+
AAAAABBAFFFFGGGFGGGGGGHHGGGGC?FGHGGC2EEA2FGHHGGFEDEF5DGHGHHGG>0>FGGGGGGB@GHGGG>GFHHC/FFCFFCFGGH22?F2GHC//GGBG1/<CDGCDD-<CDGGFDCF00:.C.-ACGFGGGGGFFBF00/?CFGGE.9:-;.-;--@DF/9FFFFFF/./;BFFBFF/FFB/B9--.A/;::/../;FB/B/;BBB//:/:B./.;/B/9BBB/////;B:B///...9:
@M05620:37:000000000-D9766:1:1101:9175:5263 1:N:0:40
AGTGCCAGCTCTCAATCGCACAGGGGACCCAGGGCCTGGCCCCTCCATCCAGAAAACCTATGACCTCACCCGCTACCTGGAGCACCAACTCCGCCGCTTGGCTGGGACCTATGTGAGTATCCAGCGTAGGAATCTGGGAGTTGGGGAGGAGTGAGGAGTTGGGGAAAGACAGTCCTAACCGTGGAGGGTTCTGGTAAATGATGGGGTGAGGAGGGGCTCTTTGGCTCCCACCAGTCCCCCTGTCTGGTCTA
+
3>AAA55FBB4DB4BBGAEFAABGFAEEGGHGGGABFBBBFFEGEEBFHFEFF3GGBEGHH3AFADBBBGHEEF?>FGFBFFB?B?1?EBFGE?/>E>EFABG/?EFHGHHHHHHFGBGHGH2FFD??>??DG?FHHFAF?FGHGGADCDGHHDGFF<=CGHGG.AAGBGHFCCFFBFFF@=ABDGGG:;AFGGFFGGFGFBFBADFBEFFFFDBB?=FFFFFFFFB.E..AEABFFFEDBFFFFFFB:B9
@M05620:37:000000000-D9766:1:1101:18370:5266 1:N:0:40
ACCACACCTTCTACAATGAGCTGCGTGTGGCTCCCGAGGAGCACCCCGTGCTGCTGACCGAGGCCCCCCTGAACCCCAAGGCCAACCGCGAGAAGATGACCCAGGTGAGTGGCCCGCTACCTCTTCTGGTGGCCGCCTCCCTCCTTCCTGGCCTCCCGGAGCTGCGCCCTTTCTCACTGGTTCTCTCTTCTGCCGTTTTCCGTAGGACTCTCTTCTCTGACCTGAGTCTCCTTTGGAACTCTGCAGGTTCT
+
CBCCCCCCFFFFGGGGGGGGGGHCGEGBAFHHHGGGGGGGGHHHHGGGGGGGGHGHHHHGGGGGGGGGGGGHHHHGGGGHGHHHHGGGGGGG/FFFHBG2=G/GFGGB=GF/F0G<<D-ACDGD0<D00=C<<G@:C:EHGHF?CFGG0;C9AFGEG?---AFGG?=?=BF0FFBFB:B/BBB0:BFFB90;BF-9;:EFB90:..09/B000B00;0;90BFB/9FFB:BFBBFBFB009FBB0:A.BF0
@M05620:37:000000000-D9766:1:1101:8363:5277 1:N:0:40
ACCACACCTTCTACAATGAGCTGCGTGTGGCTCCCGAGGAGCACCCCGTGCTGCTGACCGAGGCCCCCCTGAACCCCAAGGCCAACCGCGAGAAGATGACCCAGGTGCGTGGCCCGCTACCTCTTCTGGTGGCCGCCTCCCTCCTTCCTGGCCTCCCGGCGCTGCGCCCTTTCTCACTGGTTCTCTCTTCTGCCGTTTTCCGTAGGACTCTCTTCTCTGACCTGCGTCTCCTTTGGAACTCTGCAGGTTCT
+
B?AAAAB@>CFFGGCFGG55F5GGEEE24AAFGEGEAFGAEHHAGGGGAEAFHH3GFGFE@EEGGGGGC/?GHHAEEE>GAEGHHGE@CD/<<BCCFFGGHHCFFHE1<FDCCHH@A-=<GFFHFGHHHHHACFG?DGFHGFFGBFFGGFGEFFGAAA--;9-@DB-:B9/BFFFFFB9B:FFFFFFF9B/FBBBADFFFFFFFF.BBBFB/9BF/BFF/BFFB.B.-..BBBFFFFEFFFBFFBFFFBBF
@M05620:37:000000000-D9766:1:1101:9161:5277 1:N:0:40
AGTGCCAGCTCTCAATCGCACAGGGGACCCAGGGCCTGGCCCCTCCATCCAGAAAACCTATGACCTCACCCGCTACCTGGAGCACCAACTCCGCAGCTTGGCTGGGACCTATGTGAGTATCCAGCGTAGGAATCTGGGAGTTGGGGAGGAGTGAGGAGTTGGGGAAAGACAGTCCTAACCGTGGAGGGTTCTGGTAAATGATGGGGTGAGGAGGGGCTCTTTGGCTCCCACCAGTCCCCCTGTCTGGTCTA
+
>A>>AFFFCFFFGFGGGGGCFGHHGGGGGGHHFGGGGGGHGHGGGGHHHHHHHHHHHGHHHHHHHHHHHHHGGEGGHGHHHHHHHHFHGHHHCGGGEHBBE3FCGGEGGH2B2BGHGFHGFF3?GDGGGGHHHHHGGEFGA0GG@CGGGEE<<0=G0CCGFFGGED.CCH/:CGGHEHGGCDA-AC.A9;AFGG=FBFFBB0BFGDFFFFF/DD@CDBAFFFFFFFFE:BFAEFBFFB?ACEFFFFFFFFF
@M05620:37:000000000-D9766:1:1101:18826:5278 1:N:0:40
ACCACACCTTCTACAATGAGCTGCGTGTGGCTCCCGAGGAGCACCCCGTGCTGCTGACCGAGGCCCCCCTGAACCCCAAGGCCAACCGCGAGAAGATGACCCAGGTGAGTGGCCCGCTACCTCTTCTGGTGGCCGCCTCCCTCCTTCCTGGCCTCCCGGAGCTGCGCCCTTTCTCACTGGTTCTCTCTTCTGCCGTTTTCCGTAGGACTCTCTTCTCTGACCTGAGTCTCCTTTGGAACTCTGCAGGTTCT
+
CCCCCDCDFFFFGGGGGGGGGGHHGGGECEHHHGGGGGGGGHHHHGGGDGGGHHGHHGHGGGGGGGGGGGGHHHHGGGGHGHHHHGGGGGGGGGHGFH>GHFCH/1?==?FCFHEC?@-A<<<G0D=G0=CDH<-CC?FHC/G:GBFB0F/FABFGADB9-:.0:@DFAFFFBBFFFBFEFE0:::BFBB00B09DFF.F0.;:DDFFBF0:FBB0:0:BFBBB:/0;0B:FFBFBFB:B:0000B?FFB:
@M05620:37:000000000-D9766:1:1101:14127:5279 1:N:0:40
ACCACACCTTCTACAATGAGCTGCGTGCGGCTCCCGAGGAGCACCCCGTGCTGCTGACCGAGGCCCCCCTGAACCCCAAGGCCAACCGCGAGAAGATGACCCAGGTGAGTGGCCCGCTACCTCTTCTGGTGGCCGCCTCCCTCCTTCCTGGCCTCCCGGAGCTGCGCCCTTTCTCACTGGTTCTCTCTTCTGCCGTTTTCCGTAGGACTCTCTTCTCTGACCTGCGTCTCCTTTGGAACTCTGCAGGTTCT
+
BBBABBBAFFFFGGGFDG5AGBHHG2A22AAAAAFA2EEE?GHFHGGGDEEFBGECHHG>/E/EGAGGGC/?GFGGGD?HACGGHG/<BD/</DF11?DDGHFHGHF1<FDFFGG@@GGGHHFGGHHDGGGACGGD@D.AEGGGGF0CFBFFFBFFAGG-A>FFF;@A9BBBFFFFFFFE;FBBFBBBFFFFFFBDDFFFFFFFFFFFFFFEFFFFFFFFFFEF.@ABFBFFFFFFFFFFFFFFFFFFFFF
@M05620:37:000000000-D9766:1:1101:18360:5283 1:N:0:40
ACCACACCTTCTACAATGAGCTGCGTGTGGCTCCCGAGGAGCACCCCGTGCTGCTGACCGAGGCCCCCCTGAACCCCAAGGCCAACCGCGAGAAGATGACCCAGGTGAGTGGCCCGCTACCTCTTCTGGTGGCCGCCTCCCTCCTTCCTGGCCTCCCGGAGCTGCGCCCTTTCTCACTGGTTCTCTCTTCTGCCGTTTTCCGTAGGACTCTCTTCTCTGACCTGAGTCTCCTTTGGAACTCTGCAGGTGCT
+
CCDCCDEEFFFFGGGGGGGGGGHHGFGBCEHGHGGGGGGGGHHHHGGGGGGGHHGHHHHGGGGGGGGGGGGHHHHGGGGHGHHHHGGGGGGGGGHGFHHGGFCCF=?10?=//F=<AGC-CGFDFDHF01/<.G<-:.C::/CFH1FG:FFFFG?E.9----C00-<D>-/<:1:<1<1/:B10F1:FFB1:1:=9./.<B9::<<BBF:BF0FB::F1:FFF/BF<B1B<:FB<B010<FFFBFB..000
@M05620:37:000000000-D9766:1:1101:17364:5284 1:N:0:40
AGTGCCAGCTCTCAATCGCACAGGGGACCCAGGGCCTGGCCCCTCCATCCAGAAAACCTATGACCTCACCCGCTACCTGGAGCACCAACTCCGCAGCTTGGCTGGGACCTATGTTGAGTATCCCGCGTAGGACTCTGGGCGTTGGGGCGGCGTGCGGCGTTGGGGAACGACAGTCCTAACCGTGGCGGGTTCTGGTAAATGATGGGGTGAGGAGGGGCTCTTTGGCTCCCACCAGTCCCCCTGTCTGGTCT
+
>A>>AFFFBFFFGGGGGGGGGGHGGGGGGGHHFEGGGGHGHHGGGGHHHHHHHGFHHGHHHFHHHGFHHHHGGEEFHHHHFGGHFHHHGHHHEFFGEGGHGHHGGGHHGHHGHHHHDHD3GHH2EGGC@CFH1FGHHH>.>CFGHGG.AC-ABD?BC-@;@FFFFFF?D.9-;FFFFF/FFFDAA-;BF;AFFFFBFFFFFBFFFFFAB.;F/:DFFCCFFFFFFFFFFFFFD.A::FFFFFEFFFFFFFB
@M05620:37:000000000-D9766:1:1101:9368:5293 1:N:0:40
ACCACACCTTCTACAATGAGCTGCGTGCCGCGCCCGAGGAGCCCCCAGTGCTGACGACCGAGGCCCACCTGAGCCCCTCGGCCACCCGCGAGGAGTTGACCCTGTTACGTGCCCCGCCCCCTCTTCTGGTGCCCGCCCCCCTCCTTCCTGCCTCCCCGAGCTTCCCCCCTTTCTAACTGGTCCTCCCTCCTGCCGTTTTCCGCAGCACTCTCTCTCCTGCCCTAGGTTCCCTTTGGAACTCTGCAGGTTCT
+
>A>>A>AAFFFFGGGFAGGGG5GGGAE24AA2AEEAECAE1F1AEEAE3BGB552BBE/>E//>?E/FE03323B?<//>??E</BAB/B<</<<0???1FF0>1<11.00.>G.----;--.;00<C0;C0:/.;--;@--;.C0;/;9/A//;A.@---.///.;A-BF///////B/B/////.:9.9/;.9ADF.9/;.---9./;//:////;//;./.9////;/;B9BBBB///////F.9//;
@M05620:37:000000000-D9766:1:1101:25357:5293 1:N:0:40
ACCACACCTTCTACAATGAGCTGCGTGTGGCTCCCGAGGAGCACCCCGTGCTGCTGACCGAGGCCCCCCTGAACCCCAAGGCCAACCGCGAGAAGATGACCCAGGTGAGTGGCCCGCTACCTCTTCTGGTGGCCGCCTCCCTCCTTCCTGGCCTCCCGGAGCTGCGCCCTTTCTCACTGGTTCTCTCTTCTGCCGTTTTCCGTAGGACTCTCTTCTCTGACCTGAGTCTCCTTTGGAACTCTGCAGGTTCT
+
BBCCCCCCFFFFFGGGGGGGGGHHGGGEHGHHHGGGGGGGGHHHHGGGGFGGHHHHHHHGGGGGGGGGGGGHHHHGGGGHGHHHHGGGGGGGGGHHHHHHHHHHGHHHHFHGGHHGGGGGHHHHHHHHHHHGHHGGGGGHGHHGHGGGGFGGGGG?GGGGGGGGGGFFFFFFFFFFFFFFFFFFFFFFFFFFFFFFFFFFFFFFFFFFFFFFFFFFFFFFFFFFFFFFFFFFFFFFFFFFFFFFFFFFFFF
@M05620:37:000000000-D9766:1:1101:15363:5312 1:N:0:40
ACCACACCTTCTACAATGAGCTGCGTGTGGCTCCCGAGGAGCACCCCGTGCTGCTGACCGAGGCCCCCCTGAACCCCAAGGCCAACCGCGAGAAGATGACCCAGGTGAGTGGCCCGCTACCTCTTCTGGTGGCCGCCTCCCTCCTTCCTGGCCTCCCGGAGCTGCGCCCTTTCTCACTGGTTCTCTCTTCTGCCGTTTTCCGTAGGACTCTCTTCTCTGACCTGAGTCTCCTTTGGAACTCTGCAGGTTCT
+
A3AAB@?A4FFFFGGGGGFFGAGFEEE2AAG2FCFE2EE?EHHFHGGG1EE1B3BGHH3A@E@EFGE>E@EFHHGGGDGFFHHHEGGEGG/@/BF1>1DGBHFGGGGGAGFEFHGCCGGCHFHHHHHGHDFDAH@-CAGEEGFDF9BFFFGE?FAEGGG@G@.CFBBDB-9BBBFBFFB9/;9/BFB9FF/B/9@AAFFFF?9:DFFFFFFFFFFFFFFF9FBFBFBFBBF/9BFFFFFBB/FFFFFFFBB
@M05620:37:000000000-D9766:1:1101:9123:5340 1:N:0:40
ACCACACATTCTACAATGCGCTGCGTGCGGCTCACGAGGAGCACCCCTTGCTGCTGACCTAGGCCCCCCTGAACCCCAAGGCCAACCGCGCGAAGATGACCCAGGTGCGTGGCCCGCTACCTCTTCTGGTGGCCGCCTCCCTCCTTCCTGGCCTCCCGGAGCTGCGCCCTTTCTCACTGGTTCCCTCTTCTGCCGTTTTCCGTAGGACTCTCTTCTCTGACCTGCGTCTCCTTTGGAACTCTGCAGGTTCT
+
B3ABBBB3BBBDGGFGGGFFGGGGGGG22AEABABB2AEEDFFGHGG11BFHEHGHGGF5B@3FHGGGGEEGFHHGGGGHGHHHHGGEEG@DGGG/>?GGHHEHGHH1AFGGGH<ACCGGHHHHHDGHHHHGHHGGGGGHGGGGGGGGGGGGGGGGGGG-::;CFBBFBBFFFFFFFFFFFFFFFFFFFFFFFFBFFFFFFFF?FFFFFFFFFF/;BFFFFFFFFBFBFFFFFFFFFFFFFFFFFFFFFFF
@M05620:37:000000000-D9766:1:1101:14999:5368 1:N:0:40
ACCACACCTTCTACAATGAGCTGCGTGTGGCTCCCGAGGAGCACCCCGTGCTGCTGACCGAGGCCCCCCTGAACCCCAAGGCCAACCGCGAGAAGATGCCCAGGGGGAGGGCCCCGCTACTCCTCCGGTGGGCGGCCCCCCTCCTCCCGGGCCTCCGGGACCGCCGCCTTTCCTCACTGGTTCCCTCTCCGGCGGTTTCCCGTGGGACTCCCTTCTCGCACCGGAGCCCCCTTGGAAATTCTCCGGTTCCA
+
BBBCCCCCFFFFGGGGGGGGGGHHGGGGHGHHHGGGGGGFGHGHHGGGGGGGHHHHHHHGGGGGGGGGGGGBGHHGGGGHGHHHHGGGGGGGGGHHHH2FGC/?///--->.<A-----;000=//.;--;-;--A--;@--;.B/;..@-;-.;..;---:----;@.;B0000:.0;/:00000/;//.-;--;@D0F0.;.;-.../0.;0900..-;------..;-;FFF0B0000000.;-..00
@M05620:37:000000000-D9766:1:1101:16734:5399 1:N:0:40
AGTGCCAGCTCTCAATCGCACAGGGGACCCAGGGCCTGGCCCCTCCATCCAGAAAACCTATGACCTCACCCGCTACCTGGAGCACCAACTCCGCAGCTTGGCTGGGACCTATGTGAGTATCCAGCGTAGGAATCTGGGAGTTGGGGAGGAGTGAGGAGTTGGGGAAAGACAGTCCTAACCGTGGAGGGTTCTGGTAAATGATGGGGTGAGGAGGGGCTCTTTGGCTCCCACCAGTCCCCCTGTCTGGTCTA
+
ABAABFF@>FFFGGGGGGGGGGHDGGGEEGHHCAEGDFHHFHGGGGHFHGHHHHGHHGGFHHHHHFHHHGGGG>EEHHHHHHHHHHHHGHFHEGG@EGDGGFHA//GGGHFBGHHGGFHDHHHFHG/CG/@GGHHHFHFFEGHH/AFCGDAFFGHHHGCCDHCCGGGHHHHHGHHHHGHF9CCBFGGG9CFGGGCFFGFGFFGBADFBAFFFFDB;BBFFFFFEFFFEEFFFF?9:99:A-9:9FFF//99
@M05620:37:000000000-D9766:1:1101:24595:5402 1:N:0:40
AGTGCCAGCTCTCAATCGCACAGGGGACCCAGGGCCTGGCCCCTCCATCCAGAAAACCTATGACCTCACCCGCTACCTGGAGCACCAACTCCGCAGCTTGGCTGGGACCTATGTTGAGTATCCAGCGTAGGAATCTGGGAGTTGGGGAGGAGTGAGGAGTTGGGGAAAGACAGTCCTAACCGTGGAGGGTTCTGGTAAATGATGGGGTGAGGAGGGGCTCTTTGGCTCCCACCAGTCCCCCTGTCTGGTCG
+
>AAABFFFCFFFGFGGGFGGGGGHFEEGGGHHGGGGFDFFFHGGGGGFFHGHHGFGCGFFH3FGHHFGHF1EFGFGHFGBGGG?FGGHGFGHGE/EEFGHEF3?/?BFF2B3DDDGF23BBBH3BGG?CD/FFHHFBHHGE<FDC-CFDG.<<CDGCH?<CGFGGEGHHFHGH<;:0:CCCGDE-CAEDCF.9B0;FBCFB900:CA.;A.AFDA;@@AFFBBBB:FF...:AA.//:/;A-.F/BF/;9-
@M05620:37:000000000-D9766:1:1101:22115:5404 1:N:0:40
ACCACACCTTCTACAATGAGCTGCGTGTGGCTCCCGAGGAGCACCCCGTGCTGCTGACCGAGGCCCCCCTGAACCCCAAGGCCAACCGCGAGAAGATGACCCAGGTGAGTGGCCCGCTACCTCTTCTGGTGGCCGCCTCCCTCCTTCCTGGCCTCCCGGAGCTGCGCCCTTTCTCACTGGTTCTCTCTTCTGCCGTTTTCCGTAGGACTCTCTTCTCTGACCTGAGTCTCCTTTGGAACTCTGCAGGTTCT
+
AAA@AAAAFFFFGGGF3GFBG1GFGEGE00BGGGGGGGGG?GAGGGGGAEEGGHH1FGHGCECGGFGGGGGGHBGGEGGHAHHHHGGGGGGGGGGHGFHHHHHGGGFDHHHGGHHGGGGGHHHHHHHHHHHGHHGGGGGHGHHGHGGGGGGGGGGGGGG?@GGGGG@F@@FFFFFFFFFFFFFFFFFFFFFFFF?FFFFFFFFFFFFFFFFFFFFFFFFFFFFFEFFFFFFFFFFFFFFFFFFFFFFFFFF
@M05620:37:000000000-D9766:1:1101:5841:5427 1:N:0:40
AGTGCCAGCTCTCAATCGCACAGGGGACCCAGGGCCTGGCCCCTCCATCCAGAAAACCTATGACCTCACCCGCTACCTGGAGCACCAACTCCGCAGCTTGGCTGGGACCTATGAGTATCCAGCGTCGGAATCTGGGAGTTGGGGAGGAGTGAGGAGTTGGGGAAAGACAGTCCTAACCGTGGAGGGTTCTGGTAAATGATGGGGTGAGGAGGGGCTCTTTGGCTCCCACCAGTCCCCCTGTCTGGTCTATC
+
AA>ABFF4>FFFGGGGGGFCGGHHGGGAAEHHG2EE2AGHCHGHGGGGHGHHEFBHHGHBGHFHHHGHHHFGGFGGHHHHFGHGGHGHGHGHGGGGGHHHGHFFFGHHGHHHHBDG3GHHFGHGDADG@FFGHFHH0?EGHHGG.AD.EHHDGH0CGHHHGC;.;CHHHGHHGGGGGGGGGC.CFAAFFFGGBBFGGGFFFFF.9@FFFFFFFFFDFFFFFFFFFFFFFFFFFFFFFFFFFFFFFBFF/BB
@M05620:37:000000000-D9766:1:1101:20468:5434 1:N:0:40
ACCACACCTTCTACAATGAGCTGCGTGTGGCTCCCGAGGAGCACCCCGTGCTGCTGACCGAGGCCCCCCTGAACCCCAAGGCCAACCGCGAGAAGATGACCCAGGTGAGTGGCCCGCTACCTCTTCTGGTGGCCGCCTCCCTCCTTCCTGGCCTCCCGGAGCTGCGCCCTTTCTCACTGGTTCTCTCTTCTGCCGTTTTCCGTAGGACTCTCTTCTCTGACCTGAGTCTCCTTTGGAACTCTGCAGGTTCT
+
DDDDDDCDFFFFGGGGGGGGGGHHGFGEEGHHHGGGGGGGGHGHHGGGGGGGHHHHHHHGGGGGGGGGGGGHGHHGGGGHGHHHHGGGGGGGGGHHHHHHHHHHGHHGHHHGGHHGGGGGHHHHHHHHHHHGHHGGGGGHGHHGHGGGGGGGGGGGGGGGGGGGGGFFFFFFFFFFFHHFFFFFFFFFFFFFFFFFFFFFFFFFBDFFFFFFFFFHFFFFFFFFFFFFFFFFFHHFFFFFFFFFFFFFFFF
@M05620:37:000000000-D9766:1:1101:11566:5443 1:N:0:40
ACCACACCTTCTACAATGAGCTGCGTGTGGCTCCCGAGGAGCACCCCGTGCTGCTGACCGAGGCCCCCCTGAACCCCAAGGCCAACCGCGAGAAGATGACCCAGGCGAGCGGCCCGCTACCTCTTCTGGCGGCCGCCTCCCTCCCTCCTGGCCTCCCCGAGCTGCGCCCTTTCTCACTGGTTCTCTCTTCTGACGTTTTCCGTAGGACTCTCTACTCTGACCTGCGTCTCCTTTGGAACTATGCAGGATCT
+
CCCCDDDDFFFFGGGGGGGGGGHHGEGEHGHHHGGGGGGGGHHHHGGGGGGGHHHHHHHGGGGGGGGGGGGHHHHGGGGHGHHHHGGGGGGGGGHHHHHHHHF/?/>CF-ADGGGGGGGG/<CGHHHH00<AG?GGGG?EFFFF.BBF/<FFFFFFF.<<@DFFFFFFFFFFFFFFHHFFBFFFFFFFBFFF0FFEFFFFFFF.<.BFFFFFF0<BFFFFFFFF.-.<BFFFFFFFB0BB0<BFFFE.0<<
@M05620:37:000000000-D9766:1:1101:11218:5460 1:N:0:40
AGTGCCAGCTCTCAATCGCACAGGGGACCCAGGGCCTGGCCCCTCCATCCAGAAAACCTATGACCTCACCCGCTACCTGGAGCACCAACTCCGCAGCTTGGCTGGGACCTATGTGAGTATCCAGCGGAGGAATGTGGGAGTTGGGGAGGAGTGAGGAGGTGGGGAAAGACAGTCCTAACCGTGGAGGGTTGGGGTAAATGATGGGGTGAGGAGGGGCTCTTGGGCTCCCACCAGTCCCCCTGTCGGGTCTA
+
AB>ABFFFCFFFGGGGGGGGGGHGGGFGGGHHFGGEGGHHHHGHGGHHHHHHHHGHHGHHHHHHHHHHHHHGGFFGHHHHHHHHHHHHGHHHGGGGGHHHGHHGGGHHGHHHHDHFGHHEHFHGFB/<>@<FH11@FCCFFHHHGCCCGDE<GD0CB...;EC-E.E.CB//:9;0FF/;D:;@.EE?.;--::;;9/;9//;FEF.@?AFBFFC;DFAFF/B.;:AEFFFFE;:;FFEDFEF/.-;;@B/
@M05620:37:000000000-D9766:1:1101:23493:5473 1:N:0:40
AGTGCCAGCTCTCAATCGCACAGGGGACCCAGGGCCTGGCCCCTCCATCCAGAAAACCTATGACCTCACCCGCTACCTGGAGCACCAACTCCGCAGCTTGGCTGGGACCTATGTTGAGTATCCCGCGTAGGACTCTGGGCGTTGGGGCGGCGTGCGGCGTTGGGGAACGACAGTCCTAACCGTGGCGGGTTCTGGTAAATGATGGGGTGAGGCGGGGCTCTTTGGCTCCCACCAGTCCCCCTGTCTGGTCT
+
ABAABFFFCFFFGGGGGGGGGGHHGGGGGGHHGGGGGGHHHHGHGGHHHHHHHHHHHGHHHHHHHHHHHHHGGGGGHHHHHHHHHHHHGHHHGGGGGGHHGHHGGGHHGHHHHHHH?CG3GFHFDGGG@GGHFFHHHH0>CCDGHGC<@@@DD?ADCCFBDFFFFFF.9.:-@FFFFFFFFFFFF-CFF;EFFFFBFFFFFFFFFFFFF.AF.CFFDFFFFFFFFFFFFFFFFFFFFFFFFFFFFFFFFFF
@M05620:37:000000000-D9766:1:1101:21705:5503 1:N:0:40
AGTGCCAGCTCTCAATCGCACATGGGACCCAGGGCCTGGCCCCTCCATCCAGAAAACCTATGACCTCACCCGCTACCTGGAGCACCAACTCCGCAGCTTGGCTGGGACCTATTGAGTATCCAGCGTAGGAATCTGGGAGTTGGGGAGGAGTGAGGAGTTGGGGAAAGACAGTCCTAACCGTGGAGGGTTCTGGTAAATGATGGGGTGAGGAGGGGCTCTTTGGCTCCCACCAGTCCCCCTGTCTGGTCTAT
+
BCABCFFFCFFFGGGGGGGGGGHHHHHHGGHHGGGGGGHHHHGHGGHHHHHHHHHHHGHHHHHHHHHHHHHGGGGGHHHHHHHHHHHHGHHHGGGGGHHHGHHGGGHHGHHHHHBGHHHHHGHHGF/CGFHHHHHHH0CEGHHGG/AG.CGH1FG0C<CHHGGACHHHHHHHHHHGHHHGGHBDFGG.CFGGGFGGGGGGGGGGGDCFFFFFFFFFAFFFFFFFFFFFFFFFFFFFFFFCFBFFFFFFFFB
@M05620:37:000000000-D9766:1:1101:7515:5512 1:N:0:40
GAGGCTGCTTTGGAAGAAACTCATAGCTTACTGCAACAGTTCCCCCTGGACCTGGCAAAGTTTCTTGCTTTGCTTAAAGACGTTGAACAAACTGCCAAGTATCACCTAGATGAAAGACAGCACAAAAGACCCAAAGCAGGAAAAAAAACGAACCAACCAATCACAGGACACACAGACTTACCATCTTACGAAACCTCGTTCACCCCATTAACCAACCCTCACCAACATGTCTTTATCTGAACACCCCATAG
+
>1>111B>B@B1E11A1F1BFGHGE31DDB1DDB1BBB0DDDABB0A//ABBFGA0A10B1DF2D1D111111DD2A1AB0A//B/@1DB0B@FFG1B/B2@B@BG111B221@110B0B/0000>B0/B0/<?00010//0<B0///?/////</?<>F1>11<1.0.00/..</<<00=/<=<00;0;...-;;/.:../0;.9.:0;9000...99...;0...=/99////:/;//://--99--;/
@M05620:37:000000000-D9766:1:1101:19034:5517 1:N:0:40
ACCACACCTTCTACAATGAGCTGCGTGTGGCTCCCGAGGAGCACCCCGTGCTGCTGACCGAGGCCCCCCTGAACCCCAAGGCCAACCGCGAGAAGATGACCCGGGTGAGTGGCCCGCTACCTCTTCTGTTCGCCGCCTCCCTCCTTCCGGGCCTCCCGGATCTGCGCCCTTTCTTACTTTTTCTCGCTTCTGCCGGTTTCCGTTTGACTCTCTTCTCTGACCTTAGTCTCCTTGCGGACTCTGCATGGTCA
+
CCBCCCCCFFFFGGGGGGGGGGHHGEGEGGHHHGGGGGGGGHHHHGGGGGGGHHHHHHHGGGGGGGGGGGGHGHHGGGGHGHHHHGGGGGCFGGHHHHHD?</<>?>.0=1..>.-=C-</<<000000;0.-;---.;.;BFGG0CF.;--AE.C..-9.-;00-;D--:B000900000;/0;.9AE.0009;--..0;.90/.0;F00;0;000:00;FF00F0:9F00;00--9-;BF00B09.:B0
@M05620:37:000000000-D9766:1:1101:25680:5518 1:N:0:40
AGTGCCAGCTCTCAATCGCACAGGGGACCCAGGGCCTGGCCCCTCCATCCAGAAAACCTATGACCTCACCCGCTACCTGGAGCACCAACTCCGCAGCTTGGCTGGGACCTATGTGAGTATCCAGCGTAGGAATCTGGGAGTTGGGGAGGAGTGAGGAGTTGGGGAAAGACAGTCCTAACCGTGGAGGGTTCTGGTAAATGATGGGGTGAGGAGGGGCTCTTTGGCTCCCACCAGTCCCCCTGTCTGGTCTA
+
AAAABFFFBFFFGGGGGGGFEGFHEGGGGGHHGGGGGGHFHHGHGGHHHHHHHHHHHGHHHHHHHHHHHHHGGGGGHHHHHHHHHHHHGEHHGGGGGHHHGHHGGGHHGHHHHHHHHHHHHHHHHGGGGGHHHHHHHHHGGHHHGGGGGGGHHHHHHGHHHHGGGGHHHHHHHHHHHHHHGDFGGGGGEFGGGGFFFGGGGGGGGGFFFFFFFFFFFFFFFFFFFFFFFFFFFFFFFFFFFFFFFFFFFFF
@M05620:37:000000000-D9766:1:1101:23692:5527 1:N:0:40
ACCACACCTTCTACAATGAGCTGCGTGTGGCTCCCGAGGAGCACCCCGTGCTGCTGACCGAGGCCCCCCTGAACCCCAAGGCCAACCGCGAGAAGATGACCCAGGTGAGTGGCCCGCTACCTCTTCTGGTGGCCGCCTCCCTCCTTCCTGGCCTCCCGGAGCTGCGCCCTTTCTCACTGGTTCTCTCTTCTGCCGTTTTCCGTAGGACTCTCTTCTCTGACCTGAGTCTCCTTTGGAACTGTGCAGGTTCT
+
@BBBBBAAFFFFGGGGFGGGFGHHEEG2BEGHHGGFGEGCFEGHHGEGE?FFFFGHFGHGEFGGEGFGGGGGGHEGGGEHFHHCAFEE@/<<BDHF22FGHB/F?FGBG?GGGFHGGGGGHGHHHHGHFDHGHHGGGGGHGHHGHGGGGGGGGGEGGGF??CFGGGFFFFFFFFFFFFFFFFFFFFFFFFFFFFFFFFFFFFFFDFFFFFFFFFFFF/BFFFFFBFFFFFFFFFFFFFFFFBFFFF.AFFF
@M05620:37:000000000-D9766:1:1101:23616:5539 1:N:0:40
AGTGCCAGCTCTCAATCGCACAGGGGACCCAGGGCCTGGCCCCTCCATCCAGAAAACCTATGACCTCACCCGCTACCTGGAGCACCAACTCCGCAGCTTGGCTGGGACCTATGTGAGTATCCGGGGTAGGAACCGGGGAGTTGGGGAGGGGGGGGGGGTGGGGGAAGGACGTTCTAAACGGTGGAGGGTCTGGGTAAAGGATGGGGGGAGGAGGGGCTCTTGGGCTCCCCCCGGTCCCCTGGCCGGGTTAT
+
>A>>AFFFAFFFFFGAAFF1E0GAFEAEEAGHEEFACFGFFHCEGGHHHGHGFHGAGGHHGFFHHEGHHHHGG/EEHGGH0>GHHH0>E0GG/E?EEBFGGHFGGGHHGHHHHHHHHHHGHE////</?CG10//>A--<</=GG-.;------9--9;-@=?-@B---;---;-/;/B--9;--;B-B/-9:-/;B///-/;AF----;;-;B@----BB/F---;A--;----;@FF------;----/
@M05620:37:000000000-D9766:1:1101:13526:5559 1:N:0:40
ACCACACCTTCTACAATGAGCTGCGTGTGGCTCCCGAGGAGCACCCCGTGCTGCTGACCGAGGCCCCCCTGAACCCCAAGGCCAACCGCGAGAAGATGACCCAGGTGAGTGGCCCGCTACCTCTTCTGGTGGCCGCCTCCCTCCTTCCTGGCCTCCCGGAGCTGCGCCCTTTCTCACTGGTTCTCTCTTCTGCCGTTTTCCGTAGGACTCTCTTCTCTGACCTGAGTCTCCTTTGGAACTCTGCAGGTTCT
+
BBBABBBAFFFFGGGGGG5FGFHHGEEB4EHHGFGE?EFGGHHHHGGFEAEFFHGHHHHEEECGGGGGGGGHHHHGGGGHGHHHHGEFGGBDGGHGFHHHHHHHGGHFHGHGGHGGGGGGHHHHHHGHHGHGHHGGGGFHGHHGHGGGFGGGGGGGGGGABGGFGGFFFFFFFFFFFFFFFFFFFFFFFFFFFFFFFFFFFFFFFFFFFFFFFFFFFFFFFFFF/BFFFFFFFFFFFFFFFFFFFFFFFFF
@M05620:37:000000000-D9766:1:1101:20704:5561 1:N:0:40
ACCACACCTTCTACAATGAGCTGCGTGTGGCTCCCGAGGAGCACCCCGTGCTGCTGACCGAGGCCCCCCTGAACCCCAAGGCCAACCGCGAGAAGATGACCCAGGTGAGTGGCCCGCTACCTCTTCTGGTGGCCGCCTCCCTCCTTCCTGGCCTCCCGGAGCTGCGCCCTTTCTCACTGGTTCTCTCTTCTGCCGTTTTCCGTAGGACTCTCTTCTCTGACCTGAGTCTCCTTTGGAACTCTGCAGGTTCT
+
AAB3>AABFFFFGGGGGGGGGGHHGGGGCGHHHGGGEGGG?GHHHGGGGGGG5GHHHHHGGG?EGGGGGGGHHHHGGGGHGHHHHGGGGGGGGGHHGHGHHHHGFHHHHHHGGHHGGGGGHHHHHHHHHHHGHGDGGGGHGHHGHGGGGGGGGGGGGGAGGGGGGGFFFFFFFFFFFFFFFFFFFFFFFFFFFFFFFFFFFFFFFBFFBFFFFFFFFFEFFFFBFFFFFFFFFFFFFFFFFFFFFFFFFFF
@M05620:37:000000000-D9766:1:1101:25185:5566 1:N:0:40
ACCACACCTTCTACAATGAGCTGCGTGTGGCTCCCGAGGAGCACCCCGTGCTGCTGACCGAGGCCCCCCTGAACCCCAAGGCCAACCGCGAGAAGATGACCCAGGTGAGTGGCCCGCTACCTCTTCTGGTGGCCGCCTCCCTCCTTCCTGGCCTCCCGGAGCTGCGCCCTTTCTCACTGGTTCTCTCTTCTGCCGTTTTCCGTAGGACTCTCTTCTCTGACCTGAGTCTCCTTTGGAACTCTGCAGGTTCT
+
>3>AB@@AFFCD5FG4ADBGF5FFEBEAFAAGBFF2AEEAEHHGHGGGAEA1ABGHGHGGGEEGGGGEGE?GHHHGGGGHGHHHEGGGG/<<BDC<FDGGGGHHG<GFCGF/<GH@@DGCHHFEG0GDHDCACH--ADAGGGBA/CBBFFF?FB..CDB-@@.FFBBFB?FFFFFFBF99/B/BFFFFFFBFB/-:9BEFFD99DFFFFBFFFFFFFFF/FF/FBF9B9BFB/FB9BBFFFFFFFFFFFFB
@M05620:37:000000000-D9766:1:1101:20690:5571 1:N:0:40
ACCACACCTTCTACAATGAGCTGCGTGTGGCTCCCGAGGAGCACCCCGTGCTGCTGACCGAGGCCCCCCTGAACCCCAAGGCCAACCGCGAGAAGATGACCCAGGTGAGTGGCCCGCTACCTCTTCTGGTGGCCGACTCCCTCCTTCCTGGCCTCCCGGAGCTGCGCCCTTTCTCACTGGTTCTCTCTTCTGCCGTTTTCCGTAGGACTCTCTTCTCTGACCTGAGTCTCCTTTGGAACTCTGCAGGTTCT
+
1>1>A>1AFFFDDGG13EGGBGEGEEFFH0FGHGA0BEE/FHHHHGCGA/EAF1AFFABEEGGG/E/>EGGHHH/?EGGEGHH//?EEGGGGG?HHGFHHHHHEFHHHHFHFGHHGGGCGGHH0G<GHFHHGHGG-ACFCE/GAGHHGFGGF.CGEGGGGG@.FGGGF@@FFFFFFFFFFFFFFFFFF/FFFFF@BFFFFFFFFBFFFFFFFFFFFF/FFFFFFFFFFFFFFFFFFFFFFFFFFFFFFFFF
@M05620:37:000000000-D9766:1:1101:25738:5593 1:N:0:40
ACCACACCTTCTACAATGAGCTGCGTGTGGCTCCCGAGGAGCACCCCGTGCTGCTGACCGAGGCCCCCCTGAACCCCAAGGCCAACCGCGAGAAGATGACCCAGGTGAGTGGCCCGCTACCTCTTCTGGTGGCCGCCTCCCTCCTTCCTGGCCTCCCGGAGCTGCGCCCTTTCTCACTGGTTCTCTCTTCTGCCGTTTTCCGTAGGACTCTCTTCTCTGACCTGAGTCTCCTTTGGAACTCTGCAGGTTCT
+
CCCCCCCCFFFFGGGGGGGGGGHHGGGGHGHHHGGGGGGGGHHHHGGGFGGGHHHHHHHGGGGGGGGGGGGHHHHGGGGHGHHHHGGGGFFGGGHHHFFGBGHHEGHHHHGGGHHGGCGGHFHHHHHHHHHGHGGGGG.CEHHGHGGGGGGGGFGGGGGGGG?FGGFFFFFFFFFFFFFFFFFFFFFFFFFFFFFFFFFFFFFFFDFFFFFFFFFFFF0BFFF/BFFFFFFFFFFFFFFFFBFFFFFFFFB
@M05620:37:000000000-D9766:1:1101:18197:5604 1:N:0:40
AGTGCCAGCTCTCAATCGCACAGGGGACCCAGGGCCTGGCCCCTCCATCCAGAAAACCTATGACCTCACCCGCTACCTGGAGCACCAACTCCGCAGCTTGGCTGGGACCTATGTTGAGTATCAGGCGAAGGAATCTGGGGGTTGGGGGGGGGGGAGGAGTTGGGGAAAGACAGTCCTAACCGTGGAGGGTTCTGGAAAATGATTGGGTGAGGAGGGGCTCTTTGGCTCCAACCAGTCCCCCTGTCTGGCCT
+
33>ABFFFBFFFDFGGGFGGFGFHFGGGGGHHGGGGDAGFGHGHGGFH5GHFG33FGE3FHHHHHHBGHHHGGGC>GFGFHHGFCGGHGFHHGGGGGCGHGHHGGFHHGHHHHHE33B33BF3322//<>/?0111?<0/>A-@CD--;------;-.:;/BBB-AD../././:9/B/B.=.;-.;A-;../;;/;FB///9/;FE9..;./;DF---.;B/;//:FF/BF..9/;FFF.-9//99//;/
@M05620:37:000000000-D9766:1:1101:17151:5610 1:N:0:40
AGTGCCAGCTCTCAATCGCACAGGGGACCCAGGGCCTGGCCCCTCCATCCAGAAAACCTATGACCTCACCCGCTACCTGGAGCACCAACTCCGCAGCTTGGCTGGGACCTATGAAAGTATCCAGAGTAGGAATCTGGGAGTTGGGGAGGAGTGAGGAGTTGGGGAAAGACAGTCCTAACCGTGGAGGGTTCTGGTAAATGATGGGGTGAGGAGGGGCTCTTTGGCTCCCACCAGTCCCCCTGTCTGGTCTA
+
ABAABFFFBFFFGGFGGGGGGGHGGGGGGGGHGGGGAFHHFHGFGGHHHGGHHHGHHGHFHHGHHHHHHHHGGEEGHHHHHGGGGHFHGFHHGFGGGGHHGFHGGGHHG0FBF22BBBF22?FGDGFGH1FHHHH2>CCFCGHHGGEGGGFGHHHHG.CCGHGGGGGGHHHHGH0CFHCHG;;BGGGG;9FG0C;CFGGGE;FBFGGBAFFBDFBBB9EFBBFBFFFFFBFFEABFFFFFB.9;9B//;BB
@M05620:37:000000000-D9766:1:1101:20896:5610 1:N:0:40
ACCACACCTTCTACAATGAGCTGCGTGTGGCTCCCGAGGAGCACCCCGTGCTGCTGACCGAGGCCCCCCTGAACCCCAAGGCCAACCGCGAGAAGATGACCCAGGTGAGTGGCCCGCTACCTCTTCTGGTGGCCGCCTCCCTCCTTCCTGGCCTCCCGGAGCTGCGCCCTTTCTCACTGGTTCTCTCTTCTGCCGTTTTCCGTAGGACTCTCTTCTCTGACCTGAGTCTCCTTTGGAACTCTGCAGGTTCT
+
CCCDCDCBCFFFGGGGGGGGGGHHGEGB4EGGGGGE?GGGDHDFGGGGDEFGGHGHHHGGFGFGGGGGGGGHFHHGGGGHGHHHHGGGGGFGGGHFDGHHHHHHGHHBGHHGGHHGGGGGHHHHHHHHHHHGHHGGGGGHGHHGHGGGGGGGGGGGGGG?FGGGGGFFFFFFFFFFFFHFFFFFFFFFFFFFFFFDFFFFFFFFFFFFFFFFFHFHFFFFFFFFFFFFFFFFFHHFFFFFFHHFFFFFFFF
@M05620:37:000000000-D9766:1:1101:20919:5613 1:N:0:40
ACCACACCTTCTACAATGAGCTGCGTGTGGCTCCCGAGGAGCACCCCGTGCTGCTGACCGAGGCCCCCCTGAACCCCAAGGCCAACCGCTAGCAGCTGACCCAGGTGAGTGGCCCCCTCCCTCTTCTGGTGGCCGCCTCCCTCCTTCCTTGCCTCCCTGATCTGCGCCCTTTCTCACGGGTCCTCTCTTCGGCCGGTTTCCGTATTACTCTCTTCTGGGACCTGAGTCTCCTTGGGAACTCTGCAGGTTCT
+
BBBBBBBBFFFFGGGGGGGGGGHHGEEFHGHHHGGGGGGGGHHHHGGGEGGGFHHHHHHGGGGGGGGGGGGHHHHGGGGHGHHHHGGGC/B/2222B22?22/<???FFH1<?0?//>.>.<F011<111>..C--A.EHGH/.:<GF00;//<G.E/0/0CFFG--.-=F0CB0;9.9-;-.;/;FF9/..;D---.;F/.:..///9B///;B///..9..;F.//:/BF//:..;ABF9//;/.;/;/
@M05620:37:000000000-D9766:1:1101:24251:5616 1:N:0:40
ACCACACCTTCTACAATGAGCTGCGGGTGGCTCCCGAGGAGCACCCCGTGCTGCTGACCGAGGCCCCCCTGAACCCCAAGGCCAACCGCGAGAAGATGACCCAGGTGAGTGGCCCGCTACCTCTTCTGGTGGCCGCCTCCCTCCTTCCTGGCCTCCCGGAGCTGCGCCCTTTCTCACTGGTTCTCTCTTCTGCCGTTTTCCGTAGGACTCTCTTCTCTGACCTGAGTCTCCTTTGGAACTCTGCAGGTTCT
+
AAAAAAAAFFFFGGGGFGGAG1GBF00AAAGG1FGEEGGG?GHHHGGGCEGEFGF1GHGGCG?EG/EGGEF0G1GGGGAH//GHHG?<C/C//C0FDD1<FHHHFFHHCDGAGFECGCGGHHHGHHEFGHHGHHGCG.AEGGGGG0BFBFFF.0CAAEG?@@FEF@@B@@FFFFFFFFFFFFFFFFFFFFFFFF@AA9EFFFFFF?BFFFFEFFFFFFF/FFFFFFFFBFFFFFFFFFFFFFFFFFFFFFF
@M05620:37:000000000-D9766:1:1101:22908:5617 1:N:0:40
AGTGCCAGCTCTCAATCGCACAGGGGACCCAGGGCCTGGCCCCTCCATCCAGAAAACCTATGACCTCACCCGCTACCTGGAGCACCAACTCCGCAGCTTGGCTGGGACCTATGTGAGTATCCAGCGTAGGAATCTGGGAGTTGGGGAGGAGTGAGGAGTTGGGGAAAGACAGTCCTAACCGTGGAGGGTTCTGGTAAATGATGGGGTGAGGAGGGGCTCTTTGGCTCCCACCAGTCCCCCTGTCTGGTCTA
+
AAAABFFFBFFFFFFGGGGGFGHGEEGGGGHHGGGGGFHHHHGHGGGHHHHGHHFHHGGHHHHHHHHHHHHFGGGEHEGFHGFFFHCHGHGHGGEGGHHHGHHEEEHHGHHHEGHHHHHGHHHHHGFGGGHHGHHHHHHGCFHHGGGGGGGHHHHHHGHHHHGGGGHHHHHHHHHHHHHGGDEGGGGG;AFGGGFGGGGGGGGGGGFFFFFFF.@FFFFFFFFFFFFFFFFFFFFFFFFFFFFFFFF/;BB
@M05620:37:000000000-D9766:1:1101:22894:5632 1:N:0:40
AGTGCCAGCTCTCAATCGCACAGGGGACCCAGGGCCTGGCCCCTCCATCCAGAAAACCTATGACCTCACCCGCTACCTGGAGCACCAACTCCGCAGCTTGGCTGGGACCTATGTGAGTATCCAGCGTAGGAATCTGGGAGTTGGGGAGGAGTGAGGAGTTGGGGAAAGACAGTCCTAACCGTGGAGGGTTCTGGTAAATGATGGGGTGAGGAGGGGCTCTTTGGCTCCCACCAGTCCCCCTGTCTGGTCTA
+
>AAAAFFFBFFFGDFGG2AAEEBG2AEEGGHHGFGFFFHHHHGHGGHHHHHHHHHHHGHHHHHHHHHHHHHEGGGGHHGBFGF?FG?FEFGHFG?EEBGHGHHAA?FHGHHHHHGHHHHFHHHHHGGGCDGHHHHHHHHGEHHHGGGGGGGHHFDHHDGHFHGGGDHHFHHHHHGHHHFHGGGGGGGG;AAFGGFGGGGGGGGGGGFBFFFFFFBBBBFFFFFFFFFFFFFFFFFFFFFFBEFFFFFFBB;
@M05620:37:000000000-D9766:1:1101:6696:5644 1:N:0:40
ACCACACCTTCTACAATGAGCTGCGTGTGGCTCCCGAGGAGCACCCCGTGCTGCTGACCGAGGCCCCCCTGAACCCCAAGGCCAACCGCGCGAAGATGACCCAGGTGAGTGGCCGGCTACCTCTTCTGGTGGCCGCCTCCCTCCTTCCTGGCCTCCCGGGGTTGCGCCCTTTCTCACTGGTTCTCTCTTCTGCCGTTTTCCGTAGGACTCTCTTTTCTGACCTGCGTCTCCTTTGGAACTCTGCAGGTTCT
+
AAA>AAA>BFFFFAFFDGAAB1BEEBEA0AFFAABA0EEEACEGGGG/AEEGGHGHHHHA>ECEGAGGGEFFC>GEGGGHEEGHHG/<>C/<<@</<F1GHH/FCF11?=>.FH-<<@AGFFHHG00DDDC?HA@CCFGGGFGGGGEF0CBFFFGGGB@---9;;=@B@@FFFFF9BBFFFFFFFFFFFFBFFF?BFFEFFA9-A-BB/9FFFF9999B/FB/;9@B@BFFFFFFFFFFFFFFB/FEFBBB
@M05620:37:000000000-D9766:1:1101:19530:5647 1:N:0:40
ACCACACCTTCTACAATGAGCTGCGTGTGGCTCCCGAGGAGCACCCCGTGCTGCTGACCGAGGCCCCCCTGAACCCCAAGGCCAACCGCGAGAAGATGACCCAGGTGAGTGGACCGCTACCTCTTCTGGTGGCCGCCTCCCTCCTTCCTGGCCTCCCGGAGCTGCGCCCTTTCTCACTGGTTCTCTCTTCTGCCGTTTTCCGTAGGACTCTCTACTCTGACCTGAGTCTCCTTTGGAACTCTGCAGGATCT
+
AAAAAAAAFFFFGGGGFGG1F1BFG?EF0AGHHGGGGEEEFHHHHGGG/EEFHHHHFHHGGCEGGGGGGGGFHGHGGGGGCGHHHGGEGGGGGGHHHHHHFFGGGGCGC<?<1CG?CCCGH1<<DGF0<=/AHHGGGG.GAFHGHEBFGGGAGGGG?AA?@A.;/-99@;/B//;BFFFF/BFF9FF/BFBFFF;;-9ABFBB--9BFBFFFF/;BBBFFFFF-;FBFFF/;F/9BBFF/FFFFB/--/9;
@M05620:37:000000000-D9766:1:1101:13094:5661 1:N:0:40
ACCACCCTTCTACAATGAGCTGCGTGTGGCTCCCGCGGAGCACCCCGTTCTGCTTACCGAGGCCCCCCTGAACCCCAAGGCCAACCGCGAGAAGATGACCCAGGTGAGTGGCCCGCTACCTCTTCTGGTGGCCGCCTCCCTCCTTCCTGGCCTCCCGGCGCTGCGCCCTTTCTCACTGGTTCTCTCTTCTGCCGTTTTCCGTAGGACTCTCTTCTCTGACCTGAGTCTCCTTTGGAACTCTGCAGGTTCTA
+
BBBABBBBFF4BFFGGG5BB54AABEEG2GAFFFE?EG0AAFGHGGAEBFFHH5DDGHGGGGGGGGGG>??FHHGG/EGGEFHHGGCB@/<<A<<????FGHHGGHHHFHGGGHGGGGGHHHHHHHHHHHGHHGGGGGGGGGGFFGGGGGGGGGGFGG-;BBBFBBFBBFFFFFFFFFFFFFFFFFFFFFFFFBDFFFFFFFFFDFFFFFFFFFFFFFFFFFFFFFFBFFFFFFFFFFFFFFFFFFFFFFF
@M05620:37:000000000-D9766:1:1101:24982:5676 1:N:0:40
ACCACACCTTCTACAATGAGCTGCGTGTGGCTCCCGAGGAGCACCCCGTGCTGCTGACCGAGGCCCCCCTGAACCCCAAGGCCAACCGCGAGAAGATGACCCAGGTGAGTGGCCCGCTACCTCTTCTGGTGGCCGCCTCCCTCCTTCCTGGCCTCCCGGAGCTGCGCCCTTTCTCACTGGTTCTCTCTTCTGCCGTTTTCCGTAGGACTCTCTTCTCTGACCTGAGTCTCCTTTGGAACTCTGCAGGTTCT
+
ABCCCCCBFFFFGFFGGGFGGGHHGGGBAAGFGFGEDGGFDGDGHGGGGGFGGHHHHHHGGGGGGGEGGGGHEHHGGGGHGHGGGGGGG/BDGGHHGHHHHHHHFHH<GFGGGHHGGGGGHHHHHHHHHHHGHHGCGGGHGHHGHGGGGGGGGGGGGGF?DGGGGGFFFFFFFFFFFFFFFFFFFFFFFFFFFFFFFFFFFFFFFDFFFFFFFFFFFFFFFFFFFFFFFFFFFFFFFFFFFFFFFFFFFFF
@M05620:37:000000000-D9766:1:1101:24776:5685 1:N:0:40
ACCACACCTTCTACAATGAGCTGCGTGTGGCTCCCGAGGAGCACCCCGTGCTGCTGACCGAGGCCCCCCTGAACCCCAAGGCCAACCGCGAGAAGATGACCCAGGTGAGTGGCCCGCTACCTCTTCTGGTGGCCGCCTCCCTCCTTCCTGGCCTCCCGGAGCTGCGCCCTTTCTCACTGGTTCTCTCTTCTGCCGTTTTCCGTAGGACTCTCTTCTCTGACCTGAGTCTCCTTTGGAACTCTGCAGGTTCT
+
BBBBBBBBFFFFGGGGG4GGBGCGGFGGGGHHHGG2BEAEDHDHHGGGEEGGHFHHGHHGGGGGGGGGEGGHGHHGGGGHGHHHHGGGG/>CGDHHH1GHHHHHG1GGHGFGGHHGGGGGHHHHHHHHHHHGHGGGGGGHGHHGHGGGGGGGGGGGGBBBGGGGGGBFBBFFFFFFFFFFFFFFFFFFFFFFFFBFFFFFFFFFFFFFFFFFFFFFFBFFFFBFFFFFFFFFFFFFFFFFFFFFFFFFFFF
@M05620:37:000000000-D9766:1:1101:22386:5694 1:N:0:40
AGTGCCAGCTCTCAATCGCACAGGGGACCCAGGGCCTGGCCCCTCCATCCAGAAAACCTATGACCTCACCCGCTACCTGGAGCACCAACTCCGCAGCCTGGCTGGGACCTATGTGAGTATCCAGCGTAGGAATCTGGGAGTTGGGGAGGAGTGAGGAGTTGGGGAAAGACAGTCCTAACCGTGGAGGGTTCTGGTAAATGATGGGGTGAGGAGGGGCTCTTTGGCTCCCACCAGTCCCCCTGTCTGGTCTA
+
>A>>>DFFAFFFG1BFGFFAEEHEGABE0BGHBEEAFFHHCGGHGGHHHHGGFGFBGGHHHGBGHFGHHHHEE>EFHHFGBFHHHHC?EGFFAECEE/BBFAGEFGHHGBGHHH2BBFGHHHHGHGGGGFHHHHHHGHFFGHHGGG<CGCCCFDG.0<CGHHGGECHHFHHGHHFHHHHGGGGGAEGGCFGGGGCFGGGGGGGGGGB@FFFFFF?-9@FFFFFFFFFFFFFFFFFFFFFF-;BFFFE/;B;
@M05620:37:000000000-D9766:1:1101:17318:5700 1:N:0:40
ACCACACCTTCTACAATGAGCTGCGTGTGGCTCCCGAGGAGCACCCCGTGCTGCTGACCGAGGCCCCCCTGAACCCCAAGGCCAACCGCGAGAAGATGACCCAGGTGAGTGGCCCGCTACCTCTTCTGGTGGCCGCCTCCCTCCTTCCTGGCCTCCCGGAGCTGCGCCCTTTCTCACTGGTTCTCTCTTCTGCCGTTTTCCGTAGGACTCTCTTCTCTGACCTGAGTCTCCTTTGGAACTCTGCAGGTTCT
+
BBBBBBBBFFFFGGGGFGFGGDGHGAABAAGGFGGEFGGGGHHHHGGGGEGFHHHGHHHGCEGGGDGGGGGHFFHGGGGHGGHHHGEEGGDFGGGGDGFFHHHGG<GFCFDFFHHCGGGGH0<DGHHHHHFGHHGCFF.GFBGAGF0CCBFGGFGFE.99@AGGGGFFFFEFFFFFFFFFFF/BFFFFFFFFFFFDDFFFFFFFFDFFFFFFFFFFFFFFFFFFFFFFFBFFFFFFFFFFFFFFFFFAFFB
@M05620:37:000000000-D9766:1:1101:8306:5716 1:N:0:40
AGTGCCAGCTCTACACGGCACAGGGCTCCCCTCCCGTGCCCCACCCCCCGGACAACCTCTCGCAACACCCCACACCTGACGCCCACACCCGGGAGTTTGGCTGGTTTGTATGCTTGTATTCCACGTCGGCATCTGGGCTTTGGGGCGGCGTGCGGCGTTGGGGCAAGCCCGTCCTAACCGTGGCGGGTTCTGGTAAATGCTGGGGTGAGGCGGGGCTCTTTGGCTCCCACCAGTCCCCCTGTCTGGTCTAT
+
>1>>>B111BCFG11BAE1000B00000ABB0BBB//BABBF//AAEAA>>//>F/>0BB0///?>G?E///>??EFG00?</>/?/??////>/<<11/?1/?010.01111111>1111<1>.<<-<<<-:0=0::/.;GFC?C-9-@@@F<;@@9-9--@->?E-AA-@BFFFFFF@AE@;=@<9AAFB/;;BFFF/;BF-9-@EF?--9-9@-AB/BFBB/9AAFFF-AFBBFFF?F;BBFFFFBFF
@M05620:37:000000000-D9766:1:1101:17930:5757 1:N:0:40
AGTGCCAGCTCTCAATCGCACAGGGGACCCAGGGCCTGGCCCCTCCATCCAGAAAACCTATGACCTCACCCGCTACCTGGAGCACCAACTCCGCAGCTTGGCTGGGACCTATGTGAGTATCCAGCGTAGGAATCTGGGAGTTGGGGAGGAGTGAGGAGTTGGGGAAAGACAGTCCTAACCGTGGAGGGATCTGGTAAATGATGGGGTGAGGAGGGGATCTTTGGCTCCCACCAGTCCCCCTGTCTGGTCTA
+
1>>>A@DFAF@DDAGFGCFE1EFH0EEEA0FGAEA/AAFAAGGEGGBGAFHAA01BGE0FGHBGCGCHHHHGGE/EHFHEFGH/0?FGG0GHG?EE/0BF/GHG//<FF0F1FGHHFHHHDGGDHGACCGDGFGFHE0?FFB11/<FCCFFHAFGCCECFG/-:CCHFFGGHGHHHHGHA9;99C..9.;.CFF=FGGGGGCBBEGF@EFFFFF@@-9AF/FFFEFFFFFFFFFBFFFFF@EFFFFFBFFF
@M05620:37:000000000-D9766:1:1101:9950:5775 1:N:0:40
AGTGCCAGCTCTCCATCGCACAGGGGACCCAGGGCCTGGCCCCTCCATCCAGAAAACCTATGACCTCACCCGCTACCTGGAGCACCAACTCCGCAGCTTGGCTGGGACCTATGTGAGTATCCAGCGTAGGAATCTGGGAGTTGGGGAGGAGTGAGGAGTTGGGGAAAGACAGTCCTAACCGTGGAGGGTTCTGGTAAATGATGGGGTGAGGAGGGGCTCTTTGGCTCCCACCAGTCCCCCTGTCTGGTCTA
+
AB>AAFFBAFFFG4FGGGGGEEHGGCEEFGHHAAEE2FHHFHGGGGHHHHHHFHHGGGHFFGFHHEGHHHHGE>>EHHHHFGHGHH1FEHHGEGGEEHFHFHHGGEHGGHGHHHHGHHHHHHFHHGGFGGFDGHHHHH0FGHHFCG.@GACCG0DG0ECHHHGGC.CG/G/CGHHHHHHGGGGGAE?BCFGGGGGFFGGGFGGGGGDB?FFFFFBBBBFFFFFEFFFFFFFFEFFFFFFFBFFFFFFFFFF
@M05620:37:000000000-D9766:1:1101:9761:5788 1:N:0:40
AGTGCCAGCTCTCAATCGCACAGGGGACCCAGGGCCTGGCCCCTCCATCCAGAAAACCTATGACCTCACCCGCGACCTGGAGCACCAACTCCGCAGCTTGGCTGGGACCTATTGCGTATCCCGCGTAGGAATCTGGGCGTTGGGGCTGCGTGCGGCGTTGGGGCAAGCCCGTCCTAACCGTGGCGGGTTCTGGTAAATGCTGGGGTGAGGCGGGGCTCTTTGGCTCCCACCCGTCCCCCTGTCTGGTCTAT
+
11>AAD@1AFFFDBGGGEGG100FCEEAAEAGGGGGAAGC0FEGFGHH1FGFBA1BGE0FGEDGGFBFFHHEE//EEGBFGGHA>?0GEBGHGGGGE0GHGFHGCGHHGHHHBB1/<EAGF1//>A-<<>>FGGGFF.-<<-CCC.-:.-;AE-9;-;??F@@?@E---;--;ABFF-F@-9;--;@-;FFFFB9FFFF/9BFF@9@--A--@@@?@9FFFFF9BFFEFFF-9AFBFFF@FFFFFB/B;BB
@M05620:37:000000000-D9766:1:1101:21536:5797 1:N:0:40
ACCACACCTTCTACAATGAGCTGCGTGTGGCTCCCGAGGAGCACCCCGTGCTGCTGACCGAGGCCCCCCTGAACCCCAAGGCCAACCGCGAGAAGATGACCCAGGTGAGTGGCCCGCTACCTCTTCTGGTGGCCGCCTCCCTCCTTCCTGGCCTCCCGGAGCTGCGCCCTTTCTCACTGGTTCTCTCTTCTGCCGTTTTCCGTAGGACTCTCTTCTCTGACCTGAGTCTCCTTTGGAACTCTGCAGGTTCT
+
BBBABABAFFFFGGGGGGGGGGHHGGGGHGHHHGGG?EGG2G2GHGGGGGGG5FGCHHHGGF0EFFGGGGGHHHHGGGGHGHHHHGGGGGGGGGGHHH2GGH///<??01?<FGH?AACD000GGDDD0DC?CC-C::CHEGGGFBFFBF/.ABFGEA9BGGGGF-BF=BBFFBBFFFB.;FBBFFFFFFF/BF=D?FAFFD/A..9FBFFFFFF/B//BFBBFBFFB/F/BFFF/9BBBFFFFFF?FFF:
@M05620:37:000000000-D9766:1:1101:12699:5798 1:N:0:40
ACCACACCTTCTACAATGAGCTGCGTGTGGCTCCCGAGGAGCACCCCGTGCTGCTGACCGAGGCCCCCCTGAACCCCAAGGCCAACCGCGAGAAGATGACCCAGGTGAGTGGCCCGCTAACTCTTCTGGTGGCCGCCTCCCTCCCTCCTGGCCTCCCGGAGCTGCGCCCTTTCTCACTGGTTCTCTCTTCTGCCGTTTTCCGTAGGACTCTCTTCTCTGACCCGAGTCTCCTTTGGAACTCTGCAGGTTCT
+
BBBBBAABFFFFFGGEGGGGGGHHGGGGHGHHHGGGGGGGGHHHHGGGEGGGHHHHHHHGGGGGGGGGGGGHHHHGGGGHGHHHHGGGGGGGGGHHHBHHHH//?GGD0?FFGGHDC@C.FGHFHH0=DGFFFFGCGGFHGHHG.CFG/BFAFGGGG.BA-:.;CB?FBBFFFFFFFFFFFFFFFFF/FFFFFF-;DFFFF.;A.DFFFFFFFFFEFFFF/B.;--;9:9FFFFFFBFFFF/BFF/F;BFB
@M05620:37:000000000-D9766:1:1101:19463:5800 1:N:0:40
ACCACACCTTCTACAATGAGCTGCGTGTGGCTCCCGAGGAGCACCCCGTGCTGCTGACCGAGGCCCCCCTGAACCCCAAGGCCAACCGCGAGAAGATGACCCAGGTGAGTGGCCCGCTACCTCTTCTGGTGGCCGCCTCCCTCCTTCCCGGCCTCCCGGAGCTGCGCCCTTTCTCACTGGTTCTCTCTTCTGCCGTTTTCCGTAGGACTCTCTTCTCTGACCTGAGTCTCCTTTGGAACTCTGCAGGTTCT
+
BBBBBBBBFFFFGGGGGGGGGGHHGFGECEHHHGGGDGFGDHHHHGGGGGGGGHHHHHHGGGFGGGGGGGGHHHHGGGGHGHHHHGGGGGFGGGHHHGHHHHHHGHHHHHHGGHHGGGGGHHHHHHHHHHHGHHGGGGGHGHHGHGGG/CFGGGGGGGGACGFFFFFFFFFFFFFFFFFFFFFFFFFFFFFFFFFFFFFFFFFFFFFFFFFFFFFFFFFFFFFFFFFFFFFFFFFFFFFFFFFFFFFFFFF
@M05620:37:000000000-D9766:1:1101:11398:5803 1:N:0:40
ACCACACCTTCTACAATGAGCTGCGTGTGGCTCCCGAGGAGCACCCCGTGCTGCTGACCGAGGCCCCCCTGAACCCCAAGGCCAACCGCGAGAAGATGACCCAGGTGAGTGGCCCGCTACCTCTTCTGGTGGCCGCCTCCCTCCTTCCTGGCCTCCCGGAGCTGCGCCCTTTCTCACTGGTTCTCTCTTCTGCCGTTTTCCGTAGGACTCTCTTCTCTGACCTGAGTCTCCTTTGGAACTCTGCAGGTTCT
+
ABAAAAAAFFFFGGGFDFGGGGFEEEGGGAGHHGFAAEEEGHHHHGGGB?EFGFEGHCGEFGGGGGEGGGGGHHGEGGGEFHHHHFGGGCCDCAGH2<DD2G<//GHHHDHGGFEGG?FGFHHHHHFGG=GGH.CF-AFHGHHGHGGGEFB.FGGGG.9DGG?FGGFFFFFFFFFFFFFFFFFFFFFEFFFF/FFDDFFBFFF.D.FFFFFFFFFF/9BFFFFBBFFFFFFFFFFFFFFFBFFFFFFAFFF
@M05620:37:000000000-D9766:1:1101:21209:5803 1:N:0:40
ACCACACCTTCTACAATGAGCTGCGTGTGGCTCCCGAGGAGCACCCCGTGCTGCTGACCGAGGCCCCCCTGAACCCCAAGGCCAACCGCGAGAAGATGACACAGGTGAGTGGCCCGATACCTCTTCTGGTGGCCGCCTCCCTCCTTCCTGGCCTCCCGGAGCCGCGCCCTTTCTCACTGGCTCTCTCTTCTGCCGTTTTCCGTAGGACTCTCTTCTCTGACCTGAGTCTCCTTTGGAACTCTGCAGGCTCT
+
AABABAAAFFFFGGGAFGGGGGHHGGGGHGHHHGGGGGGEGHHHHGGGEFGFDGHHHHHGGEEGGGGGGGGFHFHEGGGHGHHHHGGGGGGGGGHHHGHH22FG/1FFF1<?FHHG-><@GFF0DHHHHD<DHG-;C:CGGHHG/0;FFB/FFGGGG.B-;D.9ACFFFCEFF/9;BBBF.BFFFFF/FFFFFFFFFFFFF.BF../;FFFFBFFFFBFFFFEFF.FFFFFFFF/;;/:BF//9BB9...:
@M05620:37:000000000-D9766:1:1101:24749:5804 1:N:0:40
AGTGCCAGCTCTCAATCGCACAGGGGACACAGCGCGTGGCCCCTCCAACCAGAAAACCTATGACCTCACACGCTACCTGGCGCACCCCATCCGCAGCTTGGCTGGGACCTATGTGAGTATCCAGCGTAGGAATCTGGGAGTTGGGGAGGAGTGAGGAGTTGGGGACAGACAGTCCTAACCGTGGAGGGTTCTGGTAAATGATGGGGTGAGGAGGGGCTCTTTGGCTCCCACCAGTCCCCCTGTCTGGTCTA
+
>>>AAFF4>FFFGGGFFFGGGGHFG222AFGG22A2AE0A1BECEE23A11B1GHHHDG35BB@F4BFH3F/>1?E?E3B1/?EGG?@/2B0/FE@/F?2/F2FDDFAD2<FFHHFGG1G1<GGHGDF-.>GHGHHHH0FGHHGGG.<C;;;F0CG0ECGFCDG9-.;/:/CFGGGGGFADEEC?FGFAF.BFFBBFFFFFFFFFF.B.AFFFFFFFAFFFFFFFFFFFFFFFFFFFFFFFFFFFFFFFFF
@M05620:37:000000000-D9766:1:1101:12457:5807 1:N:0:40
AGTGCCAGCTCTCAATCGCACAGGGGACCCAGGGCCTGGCCCCTCCATCCAGAAAACCTATGACCTCACCCGCTACCTGGAGCACCAACTCCGCAGCTTGGCTGGGACCTATGTGAGTATCCAGCGTAGGAATCTGGGAGTTGGGGAGGAGTGAGGAGTTGGGGAAAGACAGTCCTAACCGTGGAGGGTTCTGGTAAATGATGGGGTGAGGAGGGGCTCTTTGGCTCCCACCAGTCCCCCTGTCTGGTCTA
+
>>AAAFD11CCFFGGGGFAFEEFGEAEEEGHHG0EG//FFFFEHEGCBBGHGB01FBEF1F12FGH1BGGFEGGCEF@GCGGG/>?0FECFGG?@/E0GHGHFFEEGEEGGGHHFGFFGGBDGHF@?ECCGHHHHHGFHG?GGFCCFCCGGHGHHHHCHFBGCCGGHHHHHHHBGHHHHHGCAAGGGG;;FFGGFGGGGGGGGBEGF@FFFFFF<@;@FFFFEBB9FEFFFFFFFFFFF?@?FFFFEBFFF
@M05620:37:000000000-D9766:1:1101:20542:5830 1:N:0:40
ACCACACTTCTACAATGAGCTGCGTGTGGCTCCCGCGGCGCACCCCGTTCTGCTTACCGAGGCCCCCCTGAACCCCAAGGCCAACCGCGCGAAGATGCCCCAGGTGAGTGGCCCGCTACCTCTTCTGGTGGCCGCCTCCCTCCTTCCTGGCCTCCCGGAGCTGCGCCCTTTCTCACTGGTTCTCTCTTCTGCCGTTTTCCGTAGGACTCTCTTCTCTGACCTGAGTCTCCTTTGGAACTCTGCAGGTTCTA
+
BBBBBBBFFFBBF5FGGBBBBBBAEEGHGHFGGGGGGG0AAEEFGG>E?BFHH33BFHGGGGGGGGGG<?FGHHGGGGHGGHHHGGGGG>>@C><FG1>GGGGGCGHHHHGGHHGGGGGHHHHHHHHHGGGGGGGGGGGGGGGGGGGGGGFFFFFFFF-BDFFFFFFFFFFFFFFFFFFFFFFFFFFFFFFFFFFFFFFFFFFFFFFFFFFFFFFFFFFFFFFFFFFFFFFFFFFFFFFFFFFFFFFFFFF
@M05620:37:000000000-D9766:1:1101:22994:5843 1:N:0:40
ACCACACCTTCTACAATGAGCTGCGTGTGGCTCCCGAGGAGCACCCCGTGCTGCTGACCGAGGCCCCCCTGAACCCCAAGGCCAACCGCGAGAAGATGACCCAGGTGAGTGGCCCGCTACCTCTTCTGGTGGCCGCCTCCCTCCTTCCTGGCCTCCCGGAGCTGCGCCCTTTCTCACTGGTTCTCTCTTCTGCCGTTTTCCGTAGGACTCTCTTCTCTGACCTGAGTCTCCTTTGGAACTCTGCAGGTTCT
+
CCCCCCCCFFFFGGGGGGGGGGHFGEEEEFHHHGGGGGGGGHHHHGGGFGGGHHHHHHHGGGGGGGGGGGGHGHHGGGGHGHHHHGGGGGGGGGHHHHHHHHHHGHHFFFGFGHHGGGGGHHHHHHGHFHHGHGCGGGGHGHHGHGGGGGGGGGGGGGGC?DGGGGFFFFFFFFFFFFFFFFFFFFFFFFFFFFFFFFFFFFFFFFFFFFFFFFFFFFF/FFFFFFFFFFFFFFFFFFFFFFFFFFFFFFF
@M05620:37:000000000-D9766:1:1101:16133:5844 1:N:0:40
ACCACACCTTCTACAATGAGCTGCGTGTGGCTCCCGAGGAGCACCCCGTGCTGCTGACCGAGGCCCCCCTGAACCCCAAGGCCAACCGCGAGAAGATGACCCAGGTGAGTGGACCGCTACCGCTTCTGGCGGCCGCCTCCCTCCTTCCTGGCCTCCCGGAGCCGCGCCCTTTCGCACTGGTTCTCTCTTCTGCCGTTTTCCGTAGGACTCTCTACTCTGACCTGAGTCTCCTTTGGAACTCTGCAAGATCT
+
BCCCCABBFFFFGGGGGGGGGGHHGGGGHGHHHGGGGGGGGHHHHGGGGGGGHHHHFGHGGGGGGGGGGGGHHHHGGGGHGHHHHGGGGGGGGGHHHHHFHHEGEF11?=?F?GHCGDCDG?<C?C0=<0;:DF?CCADEGFGGG0F:0;/.CBFFEF---:.;>;DFF-::0.;ABFFF0B00:0B0::FFFF9ADFFFFABA..::/::BF0:BBF00BFF//:BBBB00:B:FFFF0:0BFB0;/0;0
@M05620:37:000000000-D9766:1:1101:23020:5845 1:N:0:40
ACCACACCTTCTACAATGAGCTGCGTGTGGCTCCCGAGGAGCACCCCGTGCTGCTGACCGAGGCCCCCCTGAACCCCAAGGCCAACCGCGAGAAGATGACCCAGGTGCGTGGCCCGCCCCCTCTTCTGTGGGCCGCCTCCCTCCTTCCTCCCCTCCCGGCGCTGCGCCTTTTCTCACTGTTTCTCTCTTCTCCCGTTTCCCGTATCACTCTCTTCTCTGACCTGACTCTCCTTTGCAACTCTGCCGTGTCT
+
>AAB>AAAFFCBFFBFGGGGGGGHGEE2B?C2BFBAAE2AEF2BBAAAB1AFGGGHFABA>?FEFGGEGE?B3FEE?/?/?F?FGFDG>C?CFGHB2?GGF2///??<<F//>CF---<-=CA<D0C000/..;---;C.9//./09FF0/9.F?.9.A@@D9-A@CA.;/;BBF/99//99BFFF/99/9/9/..9//9/..;../;BFFFBFFF////9/;B//;9;//;B;9//;;B9//9/-.-;;9
@M05620:37:000000000-D9766:1:1101:25444:5848 1:N:0:40
ACCACACGTCCTACCTCGAGCTGCGTTCGGAAATCTCGTAGGCCCTCTTCTGCCTGACCAAGAAACCAATGAACCCCAAGGCCAACCGCGAGAAGATGAACCAAGGTGAGTGGCGCGCTACCTCTTCTGGTGGCCGCCTCCCTCCTTCCTGGCCTCCCGGCGCTGCGCCCTTTCTCACTGGTTCTCTCTTCTGCCGTTTTCCGTAGGACTCTCTTCTCTGACCTGAGGCTCCTTTGGAACTCTGCAGGTTC
+
AAAAAAADBA1>BFG11AAA00BBABAF0AE/ABG21B/BA/1B//BBF1BD11BFGFGFH00000B?>B1@1ECABE/GGH/?GE?EE?///E01DBFF1/0<BEFGGGFGFE/?>//</0?FFDGGFGHGG0<><CFCEEFFACDG/CCFHFG.G:C:-;A?A?@A;9-CFF/FBBBFF;FFFFFFF9BBFF/;9:9-9:A/9-A/;FFFFFF9BFFBFFB/-;F-9;--;F;/FBFFF/99BB9F-B/
@M05620:37:000000000-D9766:1:1101:23008:5858 1:N:0:40
ACCACACCTTCTACAATGAGCTGCGTGTTGCTCCCGAGGAGCACCCCGTGCTGCTGACCGAGGCCCCCCTGAACCCCAAGGCCAACCGCGAGAAGATGACCCAGGTGAGTGGCCCGCTACCTCTTCTGGTGGCCGCCTCCCTCCTTCCTGGCCTCCCGGAGCTGCGCCCTTTCTCACTGGTTCTCTCTTCTGCCGTTTTCCGTAGGACTCTCTTCTCTGACCTGAGTCTCCTTTGGAACTCTGCAGGTTCT
+
AABABBBBFFFFGGGGGGGGGGHHGGGG4FGHHHGF?FEF2GHHHGGGGGGG5FHHHHHG>E0>FGGGGGGHGHHGGGDHGHHHHEGGGGGGGGHF2DDFHHGFFGHHAFFECGHGGCDFHHGHHGHHBGEDCGCGGGGHGHHGHFHGGFGEFFGGGE-DA?FBFGGFFFFFFFFFFFFBFFFFFFFFFFEFFFCFFFEFFDFFADFFFFFFFFFFFFFFFFFFBFFFFFBFFFFBFFFFFFFFFFFFFFF
@M05620:37:000000000-D9766:1:1101:11603:5869 1:N:0:40
ACCACACCTTCTACAATGAGCTGCGTGTGGCTCCCGAGGAGCACCCCGTGCTGCTGACCGAGGCCCCCCTGAACCCCAAGGCCAACCGCGAGAAGATGAACCAAGGTGGGTGCCCCCTACCCCTTCTTGGTGCCCACCCCCCTCATCCTTGACCTCCGGGCGTTGCGCCTTTCTTACCTGGTTCTCCTTCCTGCGGTTTTCCGTGGGCCCCCCTCTTTGGCCTTAGGCCCCCTTTGGACTCTTGCGGGTCC
+
AAA3A>?AFFFDD5GFFFF545B4EEEA42GHHGF2AEEAEF2BB1AE1AECGEGCD2BE0EGG1E@EEGGEHHGFFGGC?GHFFFGCD@BDGDHF1?G1FG0/0/11//<<.<F.--.<<...</<0=0<C0</0...;A--9.;0;0;;0000;C.;---9--.-;D.;B////:/9/.;//////;////;--;@D.:/./.;-;.----;9.////99/9/////.;-;AFF;B///;9//---;-.
@M05620:37:000000000-D9766:1:1101:10674:5872 1:N:0:40
AGTGCCAGCTCTCAATCGCACAGGGGACCCAGGGCCTGGCCCCTCCATCCAGAAAACCTATGACCTCACCCGCTACCTGGAGCACCAACTCCGCAGCTTGGCTGGGACCTATGTGAGTATCCAGCGTAGGAATCTGGGAGTTGGGGAGGAGTGAGGAGTTGGGGAAAGACAGTCCTAACCGTGGAGGGTTCTGGTAAATGATGGGGTGAGGAGGGGCTCTTTGGCTCCCACCAGTCCCCCTGTCTGGTCTA
+
>AAAAFFFBFBFGGGGGGFFFGFGEEEGGGHHFGGGGFGHHHGEGGGHGHHHHGFHHEFHHHGHFHEFGHFGGEEGHHHFGGHFGFHHGGHHGDEGGHHHGHH/?EF0/FFD2HFGFFHHHHFHHG??CC<GCGDGFCGE/?<<C@CDGGEGCGB.<</=0CC-.CHFHHHGGFHHHFFHGDE-EGGD;CFG000;90F00;9B..AB?FFFFDFFF=EFF/BB;BBAEFFFEFFFFEE.-.;;/:;B;B/
@M05620:37:000000000-D9766:1:1101:8447:5876 1:N:0:40
AGTGCCAGCTCTCAATCGCACAGGGGACCCAGGGCCTGGCCCCTCCATCCAGAAAACCTATGACCTCACCCGCTACCTGGAGCACCAACTCCGCAGCTTGGCTGGGACCTATGTGAGTATCCAGCGTAGGAATCTGGGAGTTGGGGAGGAGTGAGGAGTTGGGGAAAGACAGTCCTAACCGTGGAGGGTTCTGGTAAATGATGGGGTGAGGAGGGGCTCTTTGGCTCCCACCAGTCCCCCTGTCTGGTCTA
+
>A>>>FFFAFFFG4BGFFFGGGHHGGFAABGHBAE22AGHFHGHGGH5GGHHBFFFHGHFGHFHHGFHHHHGGEEGHHHG?GHHHHC1EEGGEGCE>F3FFHHGGGHHGHHHHHHFHDGHHHGHHGEDCGHHHGHHGH0FGHHHGG.DG?CHG0DGCF/GHHGGFDFF/C/CHHHHHHHHGFEGDEGG.CFGGGFGGGGGGGGGGDFFFFFFFFF-DFEFFFFEFFF?EFFFFFFFFFFFFFFFFFFFFFF
@M05620:37:000000000-D9766:1:1101:21933:5887 1:N:0:40
ACCACACCTTCTACAATGAGCTGCGTGTGGCTCCCGAGGAGCACCCCGTGCTGCTGACCGAGGCCCCCCTGAACCCCAAGGCCAACCGCGAGAAGATGACCCAAGTGAATGGCCCGCTAACTCTTCTGGTGGCCGCCTCCCTCCTTCCTGGCCTCCCGGAGCCGCGCCCTTTCTCACTGGTTCTCTCTTCTGCCGTTTTCCGTAGGACTCTCTTCTCTGAACCGAGTCTCCTTTGGAACTCTGCAAGTTCT
+
BBBBBBBBFFFFGGGGGGGGGGHHGGGGHGHHHGGGGGGGGHHHHGGGGGGGGHHHHHHGGGGGGGGGGGGHHHHGGGGHGHHHHGGGGGGGGGGFHHHFHHG/??GF1??FGHG?F@@.GHHEHH0DGGHGHHGGGFDHGHHG/C:G9FFGGFGGG.?;-;.-:@CFFDFFFFFFFFFFFFFFFFF/BFFFFF-AFFFFF.9A../9BBFF/FFFF/9:/;.9--9;9/FFFFFBBF/;FBFFB/;BFFF
@M05620:37:000000000-D9766:1:1101:19301:5908 1:N:0:40
AGTGCCAGCTCTCAATCGCACAGGGGACCCAGGGCCTGGCCCCTCCATCCAGAAAACCTATGACCTCACCCGCTACCTGGAGCACCAACTCCGCAGCTTGGCTGGGACCTATGCGTATCCCGCGTCGGAATCTGGGCGTTGGGGCGGCGTGCGGCGTTGGGGCCAGACAGTCCTAACCGTGGCGGGTTCTGGTGAATGATGGGGGGAGGAGGGGCTCTTTGGCTCCCACCAGTCCCCCTGTCTGGGCTATC
+
AA>AAFFFBFFFGGGGGGGFG?GAFGEGGGHHGGGEAFGA2GGHGGHHHFHHFFHFHGHHHHEHHHHHHHHCEEGGHHHHFGHHGHHCG3GFEA??ECGGGGFGFGHHGGGGH1CCDFHHBFCCADGGGCEGFHHHCC<C-CDG.CB-A-AA?>9B-9BFBB?BAEFFFBFFFFFFFEBFFB-@;?BFFFFF;.9BFFFFF9EF-=?BBFFFBBBBEFBFFB/BBAEFFFFAFF/BADB?FFFFF.AF.F9
@M05620:37:000000000-D9766:1:1101:23747:5910 1:N:0:40
ACCACACCTTCTACAATGAGCTGCGTGTGGCTCCCGAGGAGCACCCCGTGCTGCTGACCGAGGCCCCCCTGAACCCCAAGGCCAACCGCGAGAAGATGACCCAGGTGAGTGGCCCGCTACCTCTTCTGGTGGCCGCCTCCCTCCTTCCTGGCCTCCCGGAGATGCGCCCTTTCTCACTGGTTCTCTCTTCTGCCGTTTTCCGTAGGACTCTCTTCTCTGACCTGAGTCTCCTTTGGACTCTGCAGGTTCTA
+
1>1AAA1AFFCDAGG1AFGGDGHBEEGEH0FGHGC0EEE/FHHHHGAF//B/F11BG0AEEGCG/E/EEGGHGH/?EEGFGHHA/?EGG/>CCAGHHBGHHHHHGFHGHGHGGHHGGGGGHHHHHHFHHHGGHHCCC.:GCFHGFEFBGGGF.B.CE?A?A-:FFGGF@@FFFFFFFFFFBFFFFFFFFFFFFF@FFFFFFFFFFFFFFFFFFFFF/BFBFFFFBBFFFFFFFFFFFFFFFFFFF?AFFFF
@M05620:37:000000000-D9766:1:1101:18297:5912 1:N:0:40
ACCACACCTTCTACAATGAGCTGCGTGTGGCTCCCGAGGAGCACCCCGTGCTGCTGACCGAGGCCCCCCTGAACCCCAAGGCCAACCGCGAGAAGATGACCCAGGTGAGTGGCCCGCTACCTCTTCTGGTGGCCGCCTCCCTCCTTCCTGGCCTCCCGGAGCTGCGCCCTTTCTCACTGGTTCTCTCTTCTGCCGTTTTCCGTAGGACTCTCTTCTCTGACCTGAGTCTCCTTTGGAACTCTGCAGGTTCT
+
CCCDDDCCFFFFGGGGGGGGGGHHGGGBAFHGGGGFDGEFDHFHHGGGDEEGGHGHHHHGGGGGGGGGGGGHFHHGGGGHGHHHHGGGGGGGGGHGHHHHHHHHGHHHHHHGGHHGGGGGHHHHHHHHHHHGHHGGGGGHGHHGHGGGGGGGGGGGGGG?BGGGGGFFFFFFFFFFFHHFFFFFFFFFHFFFFFFFFFFFFFFFFFFFFFFFFFFFFFFFFFFFFFFFFFFFFFFFFFFFFFFFFFFFFFF
@M05620:37:000000000-D9766:1:1101:24504:5915 1:N:0:40
ACCACACCTTCTACAATGAGCTGCGTGTGGCTCCCGAGGAGCACCCCGTGCTGCTGACCGAGGCCCCCCTGAACCCCAAGGCCAACCGCGAGAAGATGCCCAGGTGAGTGGCCCGCTACCTCTTCTGGTGGCCGCCTCCCTCCTTCCTGGCCTCCCGGCGCTGCGCCCTTTCTCACTGGTTCTCTCTTCTGCCGTTTTCCGTAGGACTCTCTTCTCTGACCTGAGTCTCCTTTGGAACTCTGCAGGTTCTA
+
1>>AAAAAFFCDAFF1AFFGFGHHGGGFH?GHHGA0EAE?EHHHHGAEA/EFHAAGHA0EGGGGEG/EEGGHHHCEEGGEGHHA/?EGG/>CC/GH11FGHHHGHHHFHHGGFHGGGGGHFHHHHF0DDHGHHGGG.:GGHHGH00CFFGGGGGEGG--:A9-A@?F@@FFFFFFFFFFF/FFFFFFFFFFFF@ABFFFFFFFBFFFFFFFFFFFFFBFFFFF/9BFFFFFFFFFFFFFFFFFFFFAFF9;
@M05620:37:000000000-D9766:1:1101:16763:5926 1:N:0:40
ACCACACCTTCTACAATGAGCTGCGTGTGGCTCCCGAGGAGCACCCCGTGCTGCTGACCGAGGCCCCCCTGAACCCCAAGGCCAACCGCGAGAAGATGACCCAGGTGAGTGGCCCGCTACCTCTTCTGGTGGCCGCCTCCCTCCTTCCTGGCCTCCCGGAGCTGCGCCCTTTCTCACTGGTTCTCTCTTCTGCCGTTTTCCGTAGGACTCTCTTCTCTGACCTGAGTCTCCTTTGGAACTCTGCAGGTTCT
+
AAAABBABFFFFGGGFGGGGGGHHGGGEEEHGHGGEEEEEGHHHHGGGFEFFHHHHGGHGGGGGGGGGGGGHGHHGGGGHGHHHHGGGGGGGGGHHHHHHHHHHEGHHHDGFGHHGGGGGHHHHHHHHHHHGHHGGGGGHGEHGGGGGGGGGGGGGGGGGGGFGGGFFFFFFFFFFFFFFFFFFFFFFFFFFFFFFFFFFFFFFFFFFFFFFFFFFFFFFFFFFFFFFFFFFFFFFFFFFFFFFFFFFFFF
@M05620:37:000000000-D9766:1:1101:17074:5950 1:N:0:40
GAGTCTGCTGTGGACGAAACTTACAATTTAGTGAAACAAGATCGGACGAACATCGCTACGCTTTTAGGTTGACGTAGAACGTCTGGTACAACTTCCACACCTACAAGAAATAAAAGCTACCTCTTCTGGTGGCAGCCTCCCTCCCTCCTGGCCTCCCGGAGCTGCGCCCTTTCTCACTGGTGCTCTCCTCTGCCGTTTTCCGTAGGACTCTCTTCTCCGAACCGAGTCTCCTTTGGAACTCTGTAGGCTCT
+
>111>BBBB@B1FBB11AAAB1B1BD3D33311DD1AB0F011////A//A/11//0//B///>120@1D001BB/0/2B/>>B/0112B1111211B1//B1>B>100011BB1FF1E101<11B>BB10/00?<<<<//0@/???A0?000?0.>.<>--.<<@@CC-::000;C00/:/00;0;/:9;B9F?.;9CFFA;...C///;C00;000-;-;---9-9;///;///////;/9/;//;/-/
@M05620:37:000000000-D9766:1:1101:16926:5966 1:N:0:40
AGTGCCAGCTCTCAATCGCACAGGGGACCCAGGGCCTGGCCCCTCCATCCAGAAAACCTATGACCTCACCCGCTACCTGGAGCACCAACTCCGCAGCTTGGCTGGGACCTATGTGAGTATCCAGCGTAGGAATCTGGGAGTTGGGGAGGAGTGAGGAGTTGGGGAAAGACAGTCCTAACCGTGGAGGGTTCTGGTAAATGATGGGGTGAGGAGGGGCTCTTTGGCTCCCACCAGTCCCCCTGTCTGGTCTA
+
AAAABF5FAFFFGGGGGFGGGCCGGEGEEGFFGEGGDFGAEGGEGGHHHHHFFHHHGGHFFFHHHHHHHHGGGEEGHHHHHHHHHHGHGHHHGGGEGGHHGHFFGGHHGFCBHFGFG?GGHHHFHGCEGGHHFHGGFFFF/0FHCCFDCFDFCGHHGFGCGHGGGGHHHHHHHHHGFHHFB9;?GE??DFFGGG;;9B0BFGGBEG.99AAFDDBBBBEFBFFFEFBAEFFFEF/:BBEDBFBF9BFFFBB
@M05620:37:000000000-D9766:1:1101:18444:5967 1:N:0:40
ACCACACCTTCTACAATGAGCTGCGTGTGGCTCCCGAGGAGCACCCCGTGCTGCTGACCGAGGCCCCCCTGAACCCCAAGGCCAACCGCGAGAAGATGACCCAGGTGAGTGGCCCGCTACCTCTTCTGGTGGCCGCCTCCCTCCTTCCTGGCCTCCCGGAGCTGCGCCCTTTCTCACTGGTTCTCTCTTCTGCCGTTTTCCGTAGGACTCTCTTCTCTGACCTGAGTCTCCTTTGGAACTCTGCAGGTTCT
+
BBBABBBBFFFFGGGGGG5BG5GFGAE24AGHBFFE?EGCCGHHHGGGGFGGGHGFHHHEEGCGGEGGGGGCCFGEGGEHCCGHHG//>DCDCGHGHGHGHHHGGGHHGGHGGHHGGGGGHGGFHHGHHHHGHGGCGGDHGHHGGGFGGFGGFFGGGGG@BGGGGGBFBBFFFFFFFFFFBFFFFFFFFFFFFFBFFFFFFFFFFFFFFFFFFFFFFFFFFFFF/FFFFFFFFFFFFFFFFFFFFFFFFFF
@M05620:37:000000000-D9766:1:1101:11044:5979 1:N:0:40
AGTGCCAGCTCTCAATCGCACAGGGGACCCAGGGCCTGGCCCCTCCATCCAGAAAACCTATGACCTCACCCGCTACCTGGAGCACCAACTCCGCAGCTTGGCTGGGACCTATGTGAGTATCCAGCGTAGGAATCTGGGAGTTGGGGAGGAGTGAGGAGTTGGGGAAAGACAGTCCTAACCGTGGAGGGTTCTGGTAAATGATGGGGTGAGGAGGGGCTCTTTGGCTCCCACCAGTCCCCCTGTCTGGTCTA
+
AA1AAFF@1FFFGBGFFGCEECHEGG0EEECHC0EEAFHHFHGEGGH1GFHHEHFFHGFAFGFHHHHHHHGGGEFGHHHHGEGHHHFFFGBGEFCEEGBFEHGGGGGFGHGHFH>GDHHHHHHHG/ECGGFFFHHFFFCFCHHFGGFCCCEGGFFCGGH/G/CGGGHHHFFHFHHFHFGHGGCAAEAACFGGFF;9FFGFGGGEGG-@EAFFFF-@@@FFFFFF/FFFFFFFFFFFBFFB@FFFFFFFFFF
@M05620:37:000000000-D9766:1:1101:16384:5980 1:N:0:40
ACCACACCTTCTACAATGAGCTGCGTGTGGCTCCCGAGGAGCACCCCGTGCTGCTGACCGAGGCCCCCCTGAACCCCAAGGCCAACCGCGAGAAGATGACCCAGGGGAGTGGCCCGCTACCTCTTCTTGTGGCCGCCTCCCTCCTTCCTGGCCTCCCGGAGCTGCGCCCTTTCTCACTGGTTCTCTCTTCTGCCGGTTTCCGTAGGACTCTCTTCTCTGACCTGAGTCTCCTTTGGAACTCTGCAGGGTCT
+
CCCCCCCBFFFFGGGGGGGGGGHHGGGECEHHHGGGGGGGGHHHHGGGGGGGGHHHHHHEEGGGGGGGGGGHGHHGGGGHGHHHHGGGGGDGGGHGHHHFHHE=F///>.<>FGH@CC-AG0<0D=D0D00;:G@:D.:EG/:ECFCFB0CCF0.CF;A--;;00-9AD-FF0000:00;9B9099:BBF990B;-;DFFFD0.;;0B/:099B9;9B00BFF///9;9FF0BF0B0FB00;0090;-BB9
@M05620:37:000000000-D9766:1:1101:9202:5994 1:N:0:40
AGTGCCAGCTCTCAATCGCACAGGGGACCCAGGGCCTGGCCCCTCCATCCAGAAAACCTATGACCTCACCCGCTACCTGGAGCACCAACTCCGCAGCTTGGCTGGGACCTATTGCGTATCCCGCGTAGGCATCTGGGCGTTGGGGCGGCGTGCGGCGTTGGGGCCAGCCCGTCCTAACCGTGGCGGGTTCTGGTAAATGATGGGGTGAGGCGGGGCTCTTTGGCTCCCACCAGTCCCCCTGTCTGGTCTAT
+
>>>>>FFCAFFFG4FFGFFFAEGGFGEAEG2AFEEA2AGHBGGGFGHHHHHGEGHHHGGGHHFHHHHHHHGGGECGHFHHGHHHHHHHGHHHGGGEEGHH/GEEEEGFEC1FG11??EDCF1</></>C?1?FGFHGH-->-<@?.-A-9;:A-9;>9@=ABB.-;.9;.-;.;AFFFF-9E-B-;@-;.FFB////;FB//9AA;9.;A.9==BBB?FF/BBBFFE..9DEF/9/9AFBF9BFFFFF999
@M05620:37:000000000-D9766:1:1101:18267:6011 1:N:0:40
AGTGCCAGCTCTCAATCGCACAGGGGACCCAGGGCCTGGCCCCTCCATCCAGAAAACCTATGACCTCACCCGCTACCTGGAGCACCAACTCCGCAGCTTGGCTGGGACCTATGTGAGTATCCAGCGTAGGAATCTGGGAGTTGGGGAGGAGTGAGGAGTTGGGGAAAGACAGTCCTAACCGTGGAGGGTTCTGGTAAATGATGGGGTGAGGAGGGGCTCTTTGGCTCCCACCAGTCCCCCTGTCTGGTCTA
+
ABAACFFFCFFFGGGGGGGGGGHHGGGGGGHHGGGGGGHHHHGHGGGHHHHHHHHHHGHHHHHHHHHHHHHGGFGGHHHHHHHHHHHHGHHHGGGGGHHHGHHGGGHHGHHHHHHHHHHHHHHHHGGGGGHHHHHHHHFGGHHHGGGGGGGHHHHHHGHHHHGGGGHHHHHHHHHHHHHHGGGGGGGGEGGGGGFGGGGGGGGGGGFFFFFFFFFFFFFFFFFFFFFFFFFFFFFFFFFFFFFFFFFFFFF
@M05620:37:000000000-D9766:1:1101:20011:6015 1:N:0:40
ACCACACCTTCTACAATGAGCTGCGTGTGGCTCCCGAGGAGCACCCCGTGCTGCTGACCGAGGCCCCCCTGAACCCCAAGGCCAACCGCGAGAAGATGACCCAGGCGAGAGGCCCGCTACATCTTCTGGTGGCCGCCTCCCTCCTTCCTGGCATCCCGGAGCTGCGCCCTTTCTCACTGGTTCTCTCTTCTGCCGTTTTCCGTAGGACTCTCTTCTATGACCTGAGTCTCCTTTGGAACTCTGCAGGTTCT
+
1AAAAAAAFFFFFGGEFGGEDAF1EEEEHFHGFGGGGEG?GHHHHGCGEAECHAFGHAGGGGGGEE/EGGGGFHCEFGGCEGHC<FEEC?B@/<FGD11?G</G//</A-><EG.-<--<000D<00D:0;.C.-;-.:9C/CA90CBBFFG/B/9..9--9-;99@-9-BFB/F99/F-/:9/BBBB/9//B99BFFFEFFBFF-9BB/9/9/9/////;//-:-;99FFFF/9///;9/9///F--:;/
@M05620:37:000000000-D9766:1:1101:18304:6018 1:N:0:40
ACCACACCTTCTACAATGAGCTGCGTGTGGCTCCCGAGGAGCACCCCGTGCTGCTGACCGAGGCCCCCCTGAACCCCAAGGCCAACCGCGAGAAGATGACCCAGGTGAGTGGCCCGCTACCTCTTCTGGTGGCCGCCTCCCTCCTTCCTGGCCTCCCGGAGCTGCGCCCTTTCTCACTGGTTCTCCCTTCTGCCGTTTTCCGTAGGACTCTCTTCTCTGACCTGAGTCTCCTTTGGAACTCTGCAGGTTCT
+
CCCCCBCCFFFFGGGGGGGGGGHHGGGFEGHHHGGGGGGCGHHHHGGGGGGGHHHHHHHGGGGGGGGGGGGHHHHGGGGHGHHHHGGGGGGGGGHHHHDGHFCHF1=1?=F/FHA---<A0<<D0<=G0=GAH.<D@AGHC/G:GBFBFGBFAFGG9E?9-9A00-@F-DF0000:9:FFF00000/B0/::B0>FFFAFBD9AF.999900B099999BFF09/:;:0FFFFFFEFFBB09909B?FB9:
@M05620:37:000000000-D9766:1:1101:26055:6039 1:N:0:40
ACCACACCTTCTACAATGAGCTGCGTGTGGCTCCCGAGGAGCACCCCGTGCTGCTGACCGAGGCCCCCCTGAACCCCAAGGCCAACCGCGAGAAGATGACCCCGGGTAGTGGCCCGCTACCCCTTCTTGTGGCCTGCTCCCTCCTTCCTGGCCTCCCGGAGCTGCGCCCCTTCCCACTGGGTCTCTCTTCCTGCTGTTTCCGGAGGACTCTCTTCTCTGACCGGAGTCCCCTTTTGAACTCGTCAGGTTCT
+
AAAABAAACFFFGGGGGGGGGGCFEEEGC?GFGFGD?FG2EGCFHGGGAEGEFECGGHFEEGCGGGGFGEAHHHHGGFGHFHHHHGGGG/<C//22?2?GFG/<D?/<.<00.<>--<<@G....:C0;00;.C0../;GC//C/;0C00;.;0.9C9??DB.9B-;9@-;../9/A./;.;..////;//9////;/;/:.-9>>.9/////99/9///99----.///;.;//B.BFF9.999.BBB//
@M05620:37:000000000-D9766:1:1101:11703:6049 1:N:0:40
ACCACACCTTCTACAATGAGCTGCGTGTGGCTCCCGAGGAGCACCCCGTGCTGCTGACCGAGGCCCCCCTGAACCCCAAGGCCAACCGCGAGAAGATGACCCAGGTGAGTGGCCCGCTACCTCTTCTGGTGGCCGCCTCCCTCCTTCCTGGCCTCCCGGAGCTGCGCCCTTTCTCACTGGTTCTCTCTTCTGCCGTTTTCCGTAGGACTCTCTTCTCTGACCTGCGTCTCCTTTGGAACTCTGCAGGTTCT
+
BCCBBABBFFFFGGGGGGGGGGHHGGG24EGAGGGGGGFGGHFGHGGGAEGGFGAGHHCGGFEEFGEGGCAGHHHGGEEHGHHHHGGGGGCF/DFBGHHFHHFEFGG10?DFGHHGF@@-GHHGHD<GHGHGHHGGGGDHGHHG/FFGBFGFGGGGG?---;.=C@>FFCFFFFFFFFFFFFFFFFF/BFFFFF-ADFFFF.;A.9BFFFFFFFF/;/FFBF/B9999;9FFFFFFBFFFF/BFFBFFFFF
@M05620:37:000000000-D9766:1:1101:16289:6052 1:N:0:40
ACCACACCTTCTACAATGAGCTGCGTGTGGCTCCCGAGGAGCACCCCGTGCTGCTGACCGAGGCCCCCCTGAACCCCAAGGCCAACCGCGAGAAGATGACCCAGGTGAGTGGCCCGCTACCTCTTCTGGTGGCCGCCTCCCTCCTTCCTGGCCTCCCGGAGCTGCGCCCTTTCTCACTGGTTCTCTCTTCTGCCGTTTTCCGTAGGACTCTCTTCTCTGACCTGAGTCTCCTTTGGAACTCTGCAGGTTCT
+
BBCCCCDCFFFFGGGGGGGGGGHHGGGEDEHHHGGGGGGFGHHHHGGFFGGGGHHHHHHEGGGGGGGGGGGHGHHGGGGHGHHHHGGGGGDGGGHGHHHGHHHHGHHHHHHGGHHGGGGGHHHHHHHGHHHGHHGGGGGHGHHGHGGGGGGGGGGGGGGBDGGGGGFFFFFFFFHHHFHFFFFFFFFFFFFFFFFDFFFFFFFFFFFFFFFFFFFFFFFFFFFFBBFFFFFFFFHFFFFFFFFFHFFFFFF
@M05620:37:000000000-D9766:1:1101:7429:6072 1:N:0:40
ACCACACCTTCTACAATGAGCTGCGTGTGGCTCCCGAGGAGCACCCCGTGCTGCTGACCGAGGCCCCCCTGAACCCCAAGGCCAACAGCGAGAAGATGACCCAGGTGAGTGGCCCGATACCTCTTCTGGTGGCCGCCTCCCTCCTTCCTGGCCTCCCGGAGCTGCGCCCTTTATCACTGGTTCTCTCTTCTGCCGTTTTCCGTAGGACTCTCTTCTCTGACCTGCGTATCCTTTGGAACTCTGCAGGTTCT
+
1>A1A>AAFFFFFGGDFFB111B1A0ABFAGG1FFEEEE?FGGHHGEEFFGCFAGEGFGG?E@EE//EEGG0G1/?EGAE//F//?/0B<>///0FB11<<FGGGCCD0?GFGF////-<<1>FHGHF1=GC..<-<;CH./;EH0:C0;/.;0AE?E@---./:-999@B///;BBFFF/;BB/FF/BBFFBB@9-/9BBBBFAAFFFFFB//;;F/BF//BF-99-;A/9BFFFFFBFFFEFFFF?F/9
@M05620:37:000000000-D9766:1:1101:19804:6075 1:N:0:40
AGTGCCAGCTCTCAATCGCACAGGGGACCCAGGGCCTGGCCCCTCCATCCAGAAAACCTATGACCTCACCCGCTACCTGGAGCACCAACTCCGCAGCTTGGCTGGGACCTATGTGAGTATCCAGCGTAGGAATCTGGGAGTTGGGGAGGAGTGAGGAGTTGGGGAAAGACAGTCCTAACCGTGGAGGGTTCTGGTAAATGATGGGGTGAGGAGGGGCTCTTTGGCTCCCACCAGTCCCCCTGTCTGGTCTA
+
BBABBFFFBFFFGGGGGGGGGGHGGGGGGGHHGGGGDGHGHHGHGGHHHGFHEFGHHGHFHHHHHHHGHHHGGEGGHGHHHGHHHHHHGHHHGGGGGFGHGHHGGGHHGHHHGHHHHHHHHHHHHGGGGGHHHHHHHHHGEHHHGGGGGGGHHHHHHGHHHHGGGGHHHHHHHHHGHHHHGGFGGGGGEFGGGGFGGGGGGGGGGGFFFFEFFDFFFFFFFFFFFFFFFFFFFFFFFFFFFFFFFFFFFFF
@M05620:37:000000000-D9766:1:1101:19953:6080 1:N:0:40
ACCACACCTTCTACAATGAGCTGCGTGTGGCTCCCGAGGAGCACCCCGTGCTGCTGACCGAGGCCCCCCTGAACCCCAAGGCCAACCGCGAGAAGATGACCCAGGTGAGTGGCCCGCTACCTCTTCTGGTGGCCGCCTCCCTCCTTCCTGGCCTCCCGGAACTGCGCCCTTTCTCACTGGTTCTCTCTTCTGCCGTTTTCCGTAGGACTCTCTTCTCTGACCTGAGTCTCCTTTGGAACTCTGCAGGTTCT
+
AAAABBBBFFFFGGGGFGBGGGHHGEGBG?HGHGGEGGEAGHHHHGFGEEGGHHHHHHGGGGGGFGCGGGGHFHGGGGGHGHHEFGGGG@BFGGHHFDGHHHHAFFH10?FEGHGGGDG-FHHFHHHFGHGGHHGGGADHGHHGHGGGFGGGGGGGGGG9-=0BFAFFFFFFFFFFFFFFFFFFFFFFFFFFBFBDFFFFFDFFDFFFFFFFFFFFFFFBBFFF/.;BFFFFFFFFFFFFFFFFFFFAFFF
@M05620:37:000000000-D9766:1:1101:16443:6126 1:N:0:40
ACCACACCTTCTACAATGAGCTGCGTGTGGCTCCCGAGGAGCACCCCGTGCTGCTGACCGAGGCCCCCCTGAACCCCAAGGCCAACCGCGAGAAGATGACCCAGGTGAGTGGCCCGCTACCTCTTCTGGTGGCCGCCTCCCTCCTTCCTGGCCTCCCGGAGCTGCGCCCTTTCTCACTGGTTCTCTCTTCTGCCGTTTTCCGTAGGACTCTCTTCTCTGACCTGCGTCTCCTTTGGAACTCTGCAGGTTCT
+
AAA1AAAAFFFFGGGGFGE1G1FAE0AB0AGG1FFAAEGCCHHHHGGGGFGGGHHHHHHE?GCGG?EGGGGBG>GGGGEH/AHHHG/<BCB<?CCFB1DGHHHHEGGGFFFGGHHGGGGGHHHHHHGHHHHGHHGGGGGHGHHGGGGGGEGGGGGGGGGG@GGGGG@F@@FFFFFFFFFFFFFFFFFFFFFFFF@BFFFFFFFFFFFFFFFFFFFFFFFFFFFF-@A@FFFFFFFFFFFFFFFFFFFFFFF
@M05620:37:000000000-D9766:1:1101:19419:6141 1:N:0:40
ACCACACCTTCTACAATGAGCTGCGGGTGGCTCCCGAGGAGCACCCCGTGCTGCTGACCGAGGCCCCCCTGAACCCCAAGGCCAACCGCGAGAAGATGACCCAGGTGAGTGGCCCGAGAACTCATCTGATGGACGCCTCACTCCTTCATGGCCTACCGGAGCTGCGCACTTTCTCACTGGCTCTCTCTTCTGCCGTTTTCCGTAGGACTCTCTTCTCTGACCTGAGTCTCCTTTGGAACTCTGCAGGTTCT
+
AAA1AAAAFFFFGFGEAG1BG1GFG0AA00BF1AF//EGE?HHHHGGGCAEGBGF1GHF>/F/EG/EGGEE0F1FGGG/G//GHHG//BCB//CB11?1<FHGHGHH1FGGFGHHG?--.<DG0<=CC0;CGC0::@G./.;CFFG00;B0.;09BA-;;9AFFG@@---///;B/9;/9-9;FB/:;:FFF/B@FFF-9:-;;BFBF9/B9/:BFF/B/BFFF/-BFFF/BB/BF/:BFFFFF//A9BFF
@M05620:37:000000000-D9766:1:1101:15325:6151 1:N:0:40
ACCACACCTTCTACAATGAGCTGCGTGTGGCTCCCGAGGAGCACCCCGTGCTGCTGACCGAGGCCCCCCTGAACCCCAAGGCCAACCGCGAGAAGATGACCCAGGTGAGTGGCCCGCTACCTCTTCTGGTGGCCGCCTCCCTCCTTCCTGGCCTCCCGGAGCTGCGCCCTTTCTCACTGGTTCTCTCTTCTGCCGTTTTCCGTAGGACTCTCTTCTCTGACCTGCGTCTCCTTTGGAACTCTGCAGGTTCT
+
>11>A1>>BCCFFGG13B1AA1B1ABE0A0GGCCFA0AE/EGHFHGGA/AEAF11FGHFE/EEEC>>EG>>>11/EFCA//<GA/F?<C//</CB111>?GHFHA<FGFGFEFHCCCGGGHHGFFHFFHHF?CHG@-;EHGHGGB09CFFFACBFEGBA-@@.;F?@F@@FFFFFBFFFF9FF/9BBFFF/FFF@BBFFFFBFFBFFFFFFFFFFFFFF/BBFF-@B@-BFFFFF//9B/BBFFFFFFEFB
@M05620:37:000000000-D9766:1:1101:12377:6157 1:N:0:40
AGTGCCAGCTCTCAATCGCACAGGGGACCCAGGGCCTGGCCCCTCCATCCAGAAAACCTATGACCTCACCCGCTACCTGGAGCACCAACTCCGCAGCTTGGCTGGGACCTATGTGAGTATCCAGCGTAGGAATCTGGGAGTTGGGGAGGAGTGAGGAGTTGGGGAAAGACAGTCCTAACCGTGGAGGGTTCTGGTAAATGATGGGGTGAGGAGGGGCTCTTTGGCTCCCACCAGTCCCCCTGTCTGGTCTA
+
ABABCFFFCFFFGGGGGGGCGGHGGGGGGGHHFGGGGGHHHHGHGGHHHHHHHHHHHGHCHGGHHHHHHHHGG>FFHHHHHGHHHHHHGHHHEEEGGHGHGHHGGGHHGHHHHHHGHHHHHHHHHGEDGEHHHHHHHHFEFHHHGGGGGGGHHBGGGGHHHHGGGGHGHHHHHHHHHGHHGGEGGGGGCFGGGGCFCFGGFGGGGGFFFFFFFFFFDFFFFFFFBFFFFFFFFFFFFFFFFFFFFFFFFFF
@M05620:37:000000000-D9766:1:1101:15007:6173 1:N:0:40
ACCACACCTTCTACAATGAGCTGCGTGCGGCTCCCGAGGAGCACCCCGTGCTGCTGACCGAGGCCCCCCTGAACCCCAAGGCCAACCGCGAGAAGATGACCCAGGTGCGTGGCCCGCTACCTCTTCTGGTGGCCGCCTCCCTCCTTCCTGGCCTCCCGGAGCTGCGCCCTTTCTCACTGGTTCTCTCTTCTGCCGTTTTCCGTAGGACTCTCTTCTCTGACCTGCGTCTCCTTTGGAACTCTGCAGGTTCT
+
AAA1AAA>BCFFGDGF3G1AF1GFG0A000AE/AFA/EFC?GHHHGGGAAFGBHFCGHF>/E/EG/EGGE/>G>GGGG/GC/GHGF/<BC/</?<11?1?GHGHGHF1<FC?CHHGGGGGHHHHHHHGHHGGHHGGGGGGGGGGGGBFGFFFGFGGGGG-9@FFF@@F??FFFFFFFFFFBFFEFFFFFFFFFF?9AFEFFFFFFFFFFFFFFFFFFFFEFFFFF@B@FFFFFFFFFFFFFFFFFFFFFFF
@M05620:37:000000000-D9766:1:1101:24194:6211 1:N:0:40
AGTGCCAGCTCTCAATCGCACAGGGGACCCAGGGCCTGGCCCCTCCATCCAGAAAACCTATGACCTCACCCGCTACCTGGAGCACCAACTCCGCCGCTTGGCTGGGACCTATGTGAGTATCCAGCGTAGGAATCTGGGAGTTGGGGAGGAGTGAGGAGTTGGGGAAAGACAGTCCTAACCGTGGAGGGTTCTGGTAAATGATGGGGTGAGGAGGGGCTCTTTGGCTCCCACCAGTCCCCCTGTCTGGTCTA
+
>AAAAFFFAFFFGDEGGFEFE0F0FAEGGGHHGGGFFBFGHHGHGGHHHHFGEGGGHGHHHB2DBF@BGHHFGGEEHHGBBFF>BGCGG0BG??/>EEEGGHHE?BFGGHHHHHFHG1GGHHHHGG/ECGHFHHHHHHHGGHHHGGGGCGGHHHHHGGHHFHCGFGHGHHHHHHFFGGGGGCEGGGGG;;FGGGGGFGGGGFFFEBB@EFFFFF@@@@FFFFFFFFFAEFFBFEFFFFFB@FFFFFF/;/;
@M05620:37:000000000-D9766:1:1101:22087:6216 1:N:0:40
AGTGCCAGCTCTCAATCGCACAGGGGTCCCAGCGCGTGGCCCGTCCATCCAGAAAACCTAGGACCTCACCCGCAACCTGGAGCACCAACTCCGCAGCTTGGCTGGGACCTATGTGAGTATCCAGCGTAGGAATCTGGGAGTTGGGGAGGAGTGAGGAGTTGGGGAAAGACAGTCCTAACCGTGGAGGGTTCTGGTAAATGATGGGGTGAGGAGGGGCTCTTTGGCTCCCACCAGTCCCCCTGTCTGGTCTA
+
AA>>AFFF@FFFGGGGGGGCGCGCC222BBFF2AA2AEEE110AA115D1FE3F3FGD3B3FCFH?FFHABEG/>EFF1GBBGHHH0FEFHEAFCGGHFGGHHGGGHHGHHHHHHHGHHHHHHHHGGGGGHHHHHHGFCFGHHHGGCGGAEGHBGHHGHHHHGGEDGGGGGGGGGGGGGGGGGGGGGGGFFFFFFFFFFFFFFFFFFFFFFFFFFFFFFFFFFFFFFFFFFFFFFFFFFFFFFFFFFFFFF
@M05620:37:000000000-D9766:1:1101:12167:6221 1:N:0:40
AGTGCCAGCTCTCAATCGCACAGGGGACCCAGGGCCTGGCCCCTCCATCCAGAAAACCTATGACCTCACCCGCTACCTGGAGCACCAACTCCGCAGCTTGGCTGCGACCTATGTGAGTATCCAGCGTAGGAATCTGGGAGTTGGGGAGGAGTGAGGAGTTGGGGAAAGACAGTCCTAACCGTGGAGGGTTCTGGTAAATGATGGGGTGAGGAGGGGCTCTTTGGCTCCCACCAGTCCCCCTGTCTGTTCTA
+
AA>AAFFCAFFFGDGGGGGAECHCGEAAAEGH2AEE2FHHCHGHGGHHHGFHBFHHGGHCGHBHHGGGHHH>E>>EHHDG2FGCGH11?GHGFGGCEHGHGHH///>/B/F?GHBD1?2FDGGGC//<</F11GDFG00F<FF1@CCCC.CC<00<C.<<0CD?.CCHHBEHHFGGFBFF@9.@9.CB.9CBBF9;B0BGBFB/9.;@.9.BAAB-@-A//;9;//;AEBFD?.;FFFFDBFBFF//;;B/
@M05620:37:000000000-D9766:1:1101:18280:6237 1:N:0:40
ACCACACCTTCTACAATGAGCTGCGTGTGGCTCCCGAGGAGCACCCCGTGCTGCTGACCGAGGCCCCCCTGAACCCCAAGGCCAACCGCGAGAAGATGCCCCAGGTGAGTGGCCCGCTACCTCTTCTGGTGGCCGCCTCCCTCCTTCCTGGCCTCCCGGAGCTGCGCCCTTTCTCACTGGTTCTCTCTTCTGCCGTTTTCCGTAGGACTCTCTTCTCTGACCTGAGTCTCCTTTGGAACTCTGCAGGTTCT
+
A>>AAA1AFFFDAGG13BFGDGFFEFGEH0FGHGE0BAE/FHHHHGEGE/BAGABGHFGGGGGGCE/EGGGHHHEEGGGFGHHE/FGGG?/BCCHHFF1FHE/E/1?<0<F<FHG-@C-A<0<DDDDG0=G.C<:C-:CHCBGC/0CF0C/FFBFGGG@9-9CFF-@F?@FFF/BBBFF-/9B9BBBFFF//B/;BFF?FF9;-BB/B/999BBBFBBB/BBBF/-99/FFFFBF/F/;99//99F-9999
@M05620:37:000000000-D9766:1:1101:10087:6240 1:N:0:40
GAGGCTGCTTGGCAGCTCACCCGTCTGTACTCCATGCACATCGCTAGATACCTTCGGCCGTCTTTTGCTTGAACCAAAAAACCAAACGCGAGAAGATGCCCCCCTGTGAGGGTCCCTCTCCCTCTTCTGTTGGCCCCCCCCCTCCTCCCTCGCCTCCCGCCTCTGCTCCTTTTCGCACTTGGTCTCTATCCGGCAGTTGTCCGCCGGCCTCTCTTATCCCCCCTGAGTGCCCTGTGAACCTCTCCATGTGT
+
>11>>>BAB1B111111B1BBB0AA0A33DD1BB1ABBB1DB//0/A1221BDAB////A/ABA21B@DB1B1B/0/////B//>/?//>//>/CCGF1<B///</B1210//@?0100@00??01??1111<?F.<A-<A-:A.;/;CF/-;-.;.;:--.9:90009////;-----;//:;/://9/:9---9///9//--9--;99A/;///;///----9--////9:-9//9/9-/9/////;/;
@M05620:37:000000000-D9766:1:1101:21891:6248 1:N:0:40
ACCACACCTTCTACAATGAGCTGCGTGTGGCTCCCGAGGAGCACCCCGTGCTGCTGACCGAGGCCCCCCTGAACCCCAAGGCCAACCGCGAGAAGATGACCCAGGTGAGTGGCCCGCTACCTCTTCTGGTGGCCGCCTCCCTCCTTCCTGGCCTCCCGGAGCTGCGCCCTTTCTCACTGGTTCTCTCTTCTGCCGTTTTCCGTAGGACTCTCTTCTCTGACCTGAGTCTCCTTTGGAACTCTGCAGGTTCT
+
BBBBBBBBFFFFGGGGGGGEGDGBFEFBAEGGCFGEDGGGDHHHHGGGEGGGGHGHHHHGFGGGGGGGGGGGHFHGGGGHGGHHHGGGGGGG/DFHHHFHHHHHGHGFHHHGGHHGGGGGHHHHHHHHHHHGHHGGGGGHGHHGHGGGGGGGGGGGGGG?FGGGGGFFFFFFFFFFFFFFFFFFFFFFFFFFFFFFFFFFFFFFD?FFFFFFFFFFFFFFFFFF/FFFFFFFFFFFFFFFFFFFFFFFFFF
@M05620:37:000000000-D9766:1:1101:8837:6262 1:N:0:40
AGTGCCAGCTCTCCATCGCACAGGGGACCCAGGGCCTGGCCCCTCCCTCCAGAAAACCTATGACCTCACCCGCTCCCTGGAGCACCCACTCCGCAGCTTGGCTGGGACCTATGTGAGTATCCAGCGTCGGACTCTGGGCGTTGGGGCGGCGTGCGGAGTTGGGGCCCGCCCGTCCTACCCGTGGCGGGTTCTGGTAAATGATGGGGTGAGGCGGGGCTCTTTGGCTCCCCCCCGTCCCCCTGTCTGGTCTA
+
AA>AAF11AFFFG1BBFE1FEEGFF00A0EHAF?EA/BBFCGGHGG/FG/0B1010BEFFGB2FG1FBGGG@EE/EFHBF0BFEGH/?EEFGEE@>/B<BAGFGGG0FCG1BDBF>1FFGHH2@F?G/<A/<AFHFBB.->A@.C-.-;-=;-;?@9@FFFF?@-------9;BFF//;FBFF@-9-@@FFFFFF99/;F/;FEFFF@-A---9@;@@FFFFFFFFFFF-A@-@BBFFFF?FFFFFFFFF/
@M05620:37:000000000-D9766:1:1101:8857:6262 1:N:0:40
AGTGCCAGCTCTCAATCGCACAGGGGACCCAGGGCCTGGCCCCTCCATCCAGAAAACCTATGACCTCACCCGCTACCTGGAGCACCAACTCCGCAGCTTGGCTGGGACCTATGTGAGTATCCAGCGTAGGAATCTGGGAGTTGGGGAGGAGTGAGGAGTTGGGGAAAGACAGTCCTAACCGTGGAGGGTTCTGGTAAATGATGGGGTGAGGAGGGGCTCTTTGGCTCCCACCAGTCCCCCTGTCTGGTCTA
+
AAABBFFBBFFFGGGGGGGGGGHHGGGGGGGHGGGGGGHHHHGHGGHHHHHHHHHHHGHFGH5GHHHGHHHGGFGFHHHHGHHGGHC1EHHHGGGGGHHHGHHGEGCGGHBHGHGHGHHHHHHHHGG/BDHFGHHHGFGFEGFGGGGFG.EHHHHHHGHHHHGGGGHHHHHHHHHHHEHHGGGGGGGGGFGGGGFFGFGGGGGGGGFFFFFFFFFFFFFFFFFEFFFFFFFFEFFFFFFAFFFFF:BFBF/
@M05620:37:000000000-D9766:1:1101:8469:6281 1:N:0:40
AGTGCCAGCTCTCAATCGCACAGGGGACCCAGGGCCTGGCCCCTCCATCCAGAAAACCTATGACCTCACCCGCTACCTGGAGCACCAACTCCGCAGCTTGGCTGGGACCTATGTGAGTATCCAGCGTAGGAATCTGGGAGTTGGGGAGGAGTGAGGAGTTGGGGAAAGACAGTCCTAACCGTGGAGGGTTCTGGTAAATGATGGGGTGAGGAGGGGCTCTTTGGCTCCCACCAGTCCCCCTGTCTGGTCTA
+
BBBBBFFFBFFFGGGGGGGCGAHHGGGGGG2FFEGGDGHHGHGEFGHHHH3F3AEGHGFGHHGGHHHGHHHGGGCGHFHHHHHHHHHHGHHHGGEGGHHHGFHGGGEGGH1FDHGGGGHHHHDGHGGGGGHHHHHHFEHGDFHHG?FCGGGHFHHHHFGHHHCGGGHHGHEFG:GHFHFH@FE?DEGGGGGGGGFB9;FEBFFGGGFBF?FFDFBBB?EFFFFFFFFFF.F;AFBFFFFFBFFFFFF9/B/
@M05620:37:000000000-D9766:1:1101:13343:6282 1:N:0:40
AGTGCCAGCTCTCAATCGCACAGGGGACCCAGGGCCTGGCCCCTCCATCCAGAAAACCTATGACCTCACCCGCTACCTGGAGCACCAACTCCGCAGCTTGGCTGGGACCTATGTGAGTATCCAGCGTAGGAATCTGGGAGTTGGGGAGGAGTGAGGAGTTGGGGAAAGACAGTCCTAACCGTGGAGGGTTCTGGTAAATGATGGGGTGAGGAGGGGCTCTTTGGCTCCCACCAGTCCCCCTGTCTGGTCTA
+
ABAABFFFBFFFGGGGGGGGGGHHGGGGGGHHGGGGGGHHHHGHGGHHHHHHFFHHHGHHHHGHHHHHHHHGGEEGHHHHHHHHHHFHGHHHGGGGGHHHGHHG?FHHGHHHHHHGFHGHHHHHHGDGGGHHHHHHHGFFGHHGGCEGGGEHHDGHHGHHHHGGGGGGHHHHHHHHHHHHGEE?DEGGAFGGGGFFFGGGGGGGGGFFFFFFFFFFFFFFFFFFFFFEFBFFFFFFFFFFFFFFFFFFFF/
@M05620:37:000000000-D9766:1:1101:12360:6286 1:N:0:40
ACCACACCTTCTACAATGAGCTGCGTGTGGCTCCCGAGGAGCACCCCGTGCTGCTGACCTAGGCCCCCCTGAACCCCAAGGCCAACCGCGAGAAGATGACCCAGGTGAGTGGCCCGCTACCTCTTCTGGTGGCCGCCTCCCTCCTTCCTGGCCTCCCGGAGCTGCGCCCTTTCTCACTGGTTCTCTCTTCTGCCGTTTTCCGTAGGACTCTCTTCTCTGACCTGTGTCTCCTTTGGAACTCTGCAGGTTCT
+
AAA?AAAAFFFFGGGGGG1BGDHFGEGBCEHHCFGGCGGGGHHHHGGGFGGGGHGHHHHFGHEHHEGGGGGHHHHGGGGHFEHHHGGCGG<CCGHGFGHD1GHHGHH10?1?F0G@CG@-0<<1>=FHDFG.G0-ACGGHAGHGHFCHG:/GH0:CCC---9;/C--.AA/FGGFBBF/-:BFF/9/:BFF///---/;FBFF?--/;F/9/9B/:F//9B/FB//;/B9/B/F///BBBFFFB/9--:BB
@M05620:37:000000000-D9766:1:1101:17950:6289 1:N:0:40
AGTGCCAGCTCTCAATCGCACAGGGGACCCAGGGCCTGGCCCCTCCATCCAGAAAACCTATGACCTCACCCGCTACCTGGAGCACCAACTCCGCAGCTTGGCTGGGACCTATGTGAGTATCCAGCGTAGGAATCTGGGAGTTGGGGAGGAGTGAGGAGTTGGGGAAAGACAGTCCTAACCGTGGAGGGTTCTGGTAAATGATGGGGTGAGGAGGGGCTCTTTGGCTCCCACCAGTCCCCCTGTCTGGTCTA
+
BB>BBFFFCFFFGGGGGGGCGGHFGGGGGGHHGGGGGGHHHHGHGGHHHGHHHHHHHGHHHFHHHHHHHHHGGEGGHHHHFHHHHHHGFHHHEGGGGHGHGGHGGGHHGHHHHHHHHHHHHHHHHGGGGGHHHHHHHHHGGHHHGGEGGGEHHHHHHGHHHHGGGGHHHHHHHHHHHHHHGGGGGGGGFGGGGGFFGGGGHHHGGGFFFFFFFFFFFFFFFHHFFFFFFFFFFFFFFFFFFFFFHFFFFFF
@M05620:37:000000000-D9766:1:1101:13906:6293 1:N:0:40
AGTGCCAGCTCTCAATCGCACAGGGGACCCAGGGCCTGGCCCCTCCATCCAGAAAACCTATGACCTCACCCGCTACCTGGAGCACCAACTCCGCAGCTTGGCTGGGACCTATGTGAGTATCCAGCGTAGGAATCTGGGAGTTGGGGAGGAGTGAGGAGTTGGGGAAAGACAGTCCTAACCGTGGAGGGTTCTGGTAAATGATGGGGTGAGGAGGGGCTCTTTGGCTCCCACCAGTCCCCCTGTCTGGTCTA
+
BBAABFFFBFFFGGGGGGGGGFHHGGGGGGDHGGGGGGHHHHGHGGHHHHGHFHHHHGHHHHHHHHHFHHHGGGGGHHHHGHHHHHHHGHHHGGGGGHHHGGHGGGHHGHHHHGHHHHHHHHHHHGGGGGHHHHHGHHHGGHHHGGGGGGGHHHHHHGHHHGGGGGHHHHHHHHHHHHHHGGFGGGGGGGGGGGCFFFGGGGGGGGFFFFFFFFFFFFFFFFFFFFFFFFFFF.FFFFFFFFFFFEFFFFF
@M05620:37:000000000-D9766:1:1101:11212:6299 1:N:0:40
AGTGCCAGCTCTCAATCGCACAGGGGACCCAGGGCCTGGCCCCTCCATCCAGAAAACCTATGACCTCACCCGCTACCTGGAGCACCAACTCCGCAGCTTGGCTGGGACCTATGTGAGTATCCAGCGTAGGAATCTGGGAGTTGGGGAGGAGTGAGGAGTTGGGGAAAGACAGTCCTAACCGTGGAGGGTTCTGGTAAATGATGGGGTGAGGAGGGGCTCTTTGGCTCCCACCAGTCCCCCTGTCTGGTCTA
+
AAABCFFFBFFFGFGGGFFGFGHHCGGGGGHHGGGGGGHHHHGHGGGHHHHHHGHHHGGHHHHHHHGHHHHGGGCGHHHHHHHGHHHHGHHHGGGGGHHHGHHGGGHHGHHHHHHHHGHHHHHHHGFGGGHHHHHHHHHGGHHHGGGGGGGHHHHHHGHHGHGGGGHHHHHHHHHHHHHHGGEGGGGGCFGGGGFGGGGGGGGGGGFFFFFFFFFFFFFFFFFFFFFFFFFFFFFFFFFFFFFFFFFFFFF
@M05620:37:000000000-D9766:1:1101:20734:6316 1:N:0:40
AGTTCCAGCTCTCAATCGCACAGGGGACCCAGGGCCTGGCCCCTCCATCCAGAAAACCTATGACCTCACCCGCTACCTGGAGCACCAACTCCGCAGCTTGGCTGGGACCTATGTGAGTATCCAGCGTAGGAATCTGGGAGTTGGGGAGGAGTGAGGAGTTGGGGAAAGACAGTCCTAACCGTGGAGGGTTCTGGTAAATGATGGGGTGAGGAGGGGCTCTTTGGCTCCCACCAGTCCCCCTGTCTGGTCTA
+
AA>AAFFFFFFFGGGGGGGGGGHHGGGGGGGHGGGGGEHHFHGHGGHHHHHHHHHHHGHHHHHHHHHHHHHGGEFGHHHHHHHHHHHHGHHHGGGGGHHHGHHGGGHHGHHHHHHHHHHHHHHGHGGGCDHHHHHHGHHGGFHECGGGGGGHHHGHHGHHHHGGGGHHHHHHHFHHHHHHGGGGFGFGEFAFGGGFGGGGGGGGGGFFFFFFFFAFFFFFFFFFFFFFFFFFFFFFFFFFCFFFFFFFFFF
@M05620:37:000000000-D9766:1:1101:14381:6348 1:N:0:40
GAGGCTGCTTTGGAAGAAACTGACAAGCCAGGGACACAAGATCGGAAGAGCACACGTCTGTACTCCAGTCACGAGATTACATCTCGTATGCCGTCTTCTGCTTTAAAAAAAAAAACACTTCCTGTCCGGCTCCTCGCCTCCTCCACTGGCGTCCCCGTGCTGCTGCCCCCCTTTCCCGCCATTCCGGAGTTTCCGCTTTCGTCTTATTGTTTTTCGCCTTTCTCCCTCCACTTGCCCCCTCTTGTTTTCTT
+
A@AAABFAFFFDEBBGGGGGGDB4BABBFGBABCFFHGGFBGFAE?AB22BAB2F0BFGF5ADDB33BDB35BB>?BD5BBGGGFB?EF3BB/?EF1BFF4BB4BFB4?E///////022@222@@@/>/<<C?0<-<.>.F<///0<<.-.<;AEC.E.:C0:00.9.9-9.0;00;-9-.9B/9-.-.///9..;A?F.....////;/9.9;9.9;.BB///;999.;/////9;99.;///;.;//;
@M05620:37:000000000-D9766:1:1101:17794:6355 1:N:0:40
ACCACACCTTCTACAATGAGCTGCGTGTGGCTCCCGAGGAGCACCCCGTGCTGCTGACCGAGGCCCCCCTGAACCCCAAGGCCAACCGCGAGAAGATGACCCAGGTGAGTGGCCCGCTACCTCTTCTGGTGGCCGCCTCCCTCCTTCCTGGCCTCCCGGAGCTGCGCCCTTTCTCACTGGTTCTCTCTTCTGCCGTTTTCCGTAGGACTCTCTTCTCTGACCTGCGTCTCCTTTGGAACTCTGCAGGTTCT
+
BBBAABBAFFFFGGGGGG5BGDHFGEEBAEGFEFFEAEGGDHHFHGGGGEGGGHGHHHHEEGGGGFGGGGGGGFHGGGGHFGHHHGGEDG<<<DGFDGDHHHHHGHH1GHHGFHGGGGGGHHHHHHHHHHHGHHGGGGGHGHGGHGGGGGGGGGGGGGG;AFGGGGFFFFFFFFFFFFFFFFFFFFFFFFFFFFFFFFFFFFFFFFFFFFFFFFFFFFFFFFFF.@FFDFFFFFFEFFFFFFFFFFFFFFF
@M05620:37:000000000-D9766:1:1101:13070:6356 1:N:0:40
ACCACACCTTCTACAATGAGCTGCGTGTGGCTCCCGAGGAGCACCCCGTGCTGCTGACCGAGGCCCCCCTGAACCCCAAGGCCAACCGCGAGAAGATGCCCAGGTGAGTGGCCCGCTACCTCTTCTGGTGGCCGCCTCCCTCCTTCCTGGCCTCCCGGCGCTGCGCCCTTTCTCACTGGTTCTCTCTTCTGCCGTTTTCCGTAGGACTCTCTTCTCTGACCTGAGTCCCCTTTGGAACTCTGCAGGTTCTA
+
BBBBBABAFFBFGGGGGGAGAEGHGAEAAEHHHFFEDEGGGHHHHG0EAEEFBFGHEFHAECG?EFGGGGFHGHHGGGGHGHHHHGGGGG>BDGHEHHFHHHHGGHFGHFFGHHGGCGGHFGHHGHHHHHGHFCGCDGHEHHDHHGGGGGGGGGGGGB-;BBBF?BFB?FFFFFFFFFFFF/BBB9BF/9BFFBFFFFFFFFFDFFFFFFBFFFF//B/BFFB/BFF/;EFFBFFFBB9//BFFFFFFBF;
@M05620:37:000000000-D9766:1:1101:23349:6357 1:N:0:40
AGTGCCAGCTCTCAATCGCACAGGGGACCCAGGGCCTGGCCCCTCCATCCAGAAAACCTATGACCTCACCCGCTACCTGGAGCACCAACTCCGCAGCTTGGCTGGGACCTATGTGAGTATCCAGCGTAGGAATCTGGGAGTTGGGGAGGAGTGAGGAGTTGGGGAAAGACAGTCCTAACCGTGGAGGGTTCTGGTAAATGATGGGGTGAGGAGGGGCTCTTTGGCTCCCACCAGTCCCCCTGTCTGGTCTA
+
AACBCFFFCFFFGGGGGGGGGGHHGGGGGGHHGGGGGGHHHHGHGGHHHHGHHHHHHGHHHHHHHHHHHHHGGGGGHHHHHHGGHHHHGHHHGG@EGGHHGHHGGGHHGHHHHHHHHGHHHHHHHGEGGGHHHHHHHHHGEHHHGGGGGGGHHHHHHGHHHHGGGGHHHHHHHHHHHHHHGEGGGGGGCFGGGGFGGGGGGGGGGGFFFFFFFFFFFFFFFFFFFFFFFFFFFFFFFFFFFFFFFFFFFFF
@M05620:37:000000000-D9766:1:1101:15309:6366 1:N:0:40
AGTGCCAGCTCTCAATCGCACAGGGGACCCAGGGCCTGGCCCCTCCATCCAGAAAACCTATGACCTCACCCGCTACCTGGAGCACCAACTCCGCAGCTTGGCTGGGACCTATGTGAGTATCCAGCGTAGGAATCTGGGAGTTGGGGAGGAGTGAGGAGTTGGGGAAAGACAGTCCTAACCGTGGAGGGTTCTGGTAAATGATGGGGTGAGGAGGGGCTCTTTGGCTCCCACCAGTCCCCCTGTCTGGTCTA
+
AB>ABFFFBFFFGGGFFFGAEEH4FGGGGGHH2EG2AFHFFHEGGGFFHGHFF3FGHGHHHGFHHFHHHHHEE/>EHHGH2BGHHHE1ECGFEE>@E3FGGHHGGGHHGHHHHHHHHHHHHHGHHGEFCGHDGHGHGG0?EGFHGGCCGGDGHFHFBGHHHGGCGGEHFHHHHHHHHHHHGGGGDEDGFGGGGGFFFGGGBFFGFGFBFFFEFFBBBBFFFFBFFFFFFBFFFFFFFFFFBFFFFFFFFFF
@M05620:37:000000000-D9766:1:1101:22951:6372 1:N:0:40
ACCACACCTTCTACAATGAGCTGCGTGTGGCTCCCGAGGAGCACCCCGTGCTGCTGACCGAGGCCCCCCTGAACCCCAAGGCCAACCGCGAGAAGATGACCCAGGTGAGTGGCCTGCTACCTCTTCTGGTGGCCGCCTCCCTCCTTCCTGGCCTCCCGGAGCTGCGCCCTTTCTCACTGGTTCTCTCTTCTGCCGTTTTCCGTAGGACTCTCTTCTCTGACCTGAGTCTCCTTTGGAACTCTGCAGGTTCT
+
CCCCDDDDFFFFGGGGGGGGGGHHGGGEAEHHHFGGGGCGDHHHHGGGDGGGGHFHHHHGGGCGGGGGGGGHHHHGGGGHGHHHHGGGGGGGGGHHFHHHHHHHGHHHGHHGGHHGHHHHHHHHHHHHHHGGHHGGGGGHGHHGHHHHHHHHHGGGGGG?DGGGGGGGGGFFFFHFHHFFFFFFFFFFFFFFFFFFFFFFFFFFFDFFFFFFFHFFFFFFFFFFFFFFFFFFFFFFFFFFFFFFFFFFFFF
@M05620:37:000000000-D9766:1:1101:18098:6377 1:N:0:40
ACCACTCCTTCTACAATGAGCTGCGTGTGGCTCCCGAGGAGCACCCCGTGCTGCTGACCGAGGCCCCCCTGAACCCCAAGGCCAACCGCGAGAAGATGACCCAGGTGAGTGGCCCGCTACCTCTTCTGGTGGCCGCCTCCCTCCTTCCTGGCCTCCCGGAGCTGCGCCCTTTCTCACTGGTTCTCTCTTCTGCCGTTTTCCGTAGGACTCTCTTCTCTGACCTGAGTCTCCTTTGGAACTCTGCAGGTTCT
+
AAA?A1CFFFFFGGGGGGGDG1GBEEGGHGFFFFGGGGGCEHCHHGGGCGGGFHHGGHHGGEEGGGGGGGGHHGHGGGGHGFHHGGGGGGGG?GGFHHHHHHHHGHHHHHGGGHHGGGGGHHHHGHHHHHEAHGGGGGGHGHGGHHHGGGGGGGGGGGGGGGGGGGGF@@FFFFFFFFFFFFFFFFFFFFFFFF@FFFFFFFFFBBFFFFFFFFFFFFFFFFFFFFFFFFFFFFFFFFFFFFFFFFFFFFF
@M05620:37:000000000-D9766:1:1101:20481:6380 1:N:0:40
AGTGCCAGCTCTCAATCGCACAGGGGACCCAGGGCCTGGCACCTCCATACAGAAAACCTATGACCTCACCAGCTACCTGGAGCACCAACTCCGCAGCTTGGCTGGGACCTATGAGTATCCCGCGTCGGAATCTGGGCGTTGGGGCGGCGTGCGGCGTTGGGGCCAGACAGTCCTAACCGTGGAGGGTTCTGGTAAATGATGGGGTGAGGAGGGGCTCTTTGGCTCCCACCAGTCCCCCTGTCTGGTCTATC
+
>AAAAFFC1CCFGGGGGGF1ECHFG0EEEFAGG0EG/FGF0FF0CFHFDF111FGGHEC1G12DFH11FF1FF1BGF@BGHHHHHHFHGHHHGGEGGBHHCFHFFFHCEFCHF2FH2GFH1?CGCCGGGFFGBB1G/<>CCHCG?<C-;AA.;A-;@@?F@@B-AEFFFFFFFFFFFF@FF@-:A@BFFFFF//99BFFBFFEF9@F-A/BF@@@@FFFFFFFFFFEBFFEFFFFFFF@FBFFBFFFF/B/
@M05620:37:000000000-D9766:1:1101:18733:6389 1:N:0:40
ACCACACCTTCTACAATGAGCTGCGTGTGGCTCCCGAGGAGCACCCCGTGCTGCTGACCGAGGCCCCCCTGAACCCCAAGGCCAACCGCGAGAAGATGACCCAGGTGAGTGGCCCGCTACCTCTTCTGGTGGCCGCCTCCCTCCTTCCTGGCCTCCCGGAGCTGCGCCCTTTCTCACTGGTTCTCTCTTCTGCCGTTTTCCGTAGGACTCTCTTCTCTGACCTGAGTCTCCTTTGGAACTCTGCAGGTTCT
+
AAA?AAAAFFFFGGGGFGG1GDHCG0BB0AGH1FFEAEGCCHHHHGGGFGGGGHGFHHGGCGCGG/EGGGGFHCHGGGGHEEHHHGE<BCC@?FFF1DDFHHHHGHHFHHHGGHHGGGGGHHHHHHHHHHHGHGGGGGFHGHHGHGGGGGGGGGGGGGG?AGGGGG@F@@FFFFFFFFFFFFFFFFFFFFFFFF@BFFFFFFFFFFFFFFFFFFFFFFFFFFFFBFFFFFFFFFFFFFFFFFFFFFFFFFF
@M05620:37:000000000-D9766:1:1101:19618:6403 1:N:0:40
AGTGCCAGCTCTCAATCGCACAGGGGACCCAGGGCCTGGCCCCTCCATCCAGAATACCTATGACCTCCCCCGCTACCTGGAGCACCAACTCCGCAGCTTGGCTGGGACCTATGTGAGTATCCAGCGTTGGAATCTGGGACTTGGGTAGGAGTGAGGAGTTGGGGAAAGACAGTCCTAACCGTCTATGGTCCTGGTAACTCATGGGGTGACGATTGGCTCTTTGGCTGCCACTAGTCCCCTCGTCTGGTCTC
+
AAAAAB1@1CFF1GGFGAF1A0FCCCGEAECEF0EA/CGAAGG/BE0FBF111A1DBG1AFGFGGHF/F>EEEG@EH1FGHGHC>FGEF0BGEC/>EG10/B1F/<0<CHB1BG2FHGH1F2@10///<@FG1F1110000?G1F.=.<<>0<F1>C./<</<-<..;/CGFHHH000;.;....00:000;0//0;0900;;0;C.-.0::--;-B9B/;F9/;/-;-//////;/9A------;B9;9/
@M05620:37:000000000-D9766:1:1101:18725:6405 1:N:0:40
ACCACACCTTCTACAATGAGCTGCGTGTGGCTCCCGAGGAGCACCCCGTGCTGCTGACCGAGGCCCCCCTGAACCCCAAGGCCAACCGCGAGAAGATGACCCAGGAGAGTGGCCCGCTCCCTCTTCTGGTGGCCGCCTCCCTCCTTCCTGGCCTCCCGGCGCTGCGCTCTTTCTCACTGGTTCTCTCTTCTGCCGTTTTCCGTAGGACTCTCTTCTCTGACCTGAGTCTCCTTTGGAACTCTGCAGGCTCT
+
BBBBBBABFFFFGGGFGGGDGGHHGFGECEHGFFGGGGEGEGHHHGGGFGGGHHGHHHHGGGGGGGGGGGGHHGHGGGGHFGHHHGGGGGGGCGGHHHFHHB/CF/??A11/?<.->--<C<//==00D0/.<C--=.C.E//./00:00/..0C...9--9--A-@-.9/BFBB/9/B./BFFFFBBF/9///-;A/9B/9/9:./;FFFB9FFFB//9/9BB/.;B9//9/;/9//;FFB/B9/9.;A/
@M05620:37:000000000-D9766:1:1101:10447:6405 1:N:0:40
GAGGCTGCTGTGGACGAAACTGATAACTTAGTGAAACAAGATCGGATGAACATGGCTATGTATTTTGGTCATGTGATTTAATCTGGTATCACTTCCACTTCTCCAACAAACAAAAGACCAGGCAAAACCCCCAAAATATTTAAACTCAAGAAAATACCCCAATATCCACTCCCAGCGCATTAAACGATTTCCACTTCTTGCCTCTTATGAACCCAATCTAAAAATCATGTGACTGTTTGATGCTCACGTAT
+
>3AA>>CAB4B4B44A2E2EG5FADFB55BDDDD5DDGEF2FBAB22A3DAD5B2AB33B555D5DAAB555BD55555DDG5D5@BFD5DDF5G@3BF33B33@BB1?G11C11312220//?0020//////B/2233333B232222B222222@2///0<1<1<1100/010-<-..111<.....==000000<=0/0:/0000000...://0;00;;9/0000000000;0/000000;9.990
@M05620:37:000000000-D9766:1:1101:10052:6411 1:N:0:40
AGTGCCAGCTCTCAATCGCACAGGGGACCCAGGGCCTGGCCCCTCCATCCAGAAAACCTATGACCTAACCCGCTACCTGGAGCACCCACTCCGCAGCTTGGCTGGGACCTATGTGAGTATCCAGCGTAGGAATCTGGGAGTTGGGGAGGAGTGAGGAGTTGGGGAAAGACAGTCCTAACCGTGGAGGGTTCTGGTAAATGATGGGGTGAGGAGGGGCTCTTTGGCTCCCACCAGTCCCCCTGTCTGGTCTA
+
>A>3>DFFBFFFG4GFGFG2E?GCG2BEEEEGABEBAFHHGHGHGGHHHHHHGHHHHGHHGFGHHDFHHHHGG>>EHHGHBFGHHH1??GHF?ECEEHFFGGHGGGHHGHHHHHHHHHHHHHHHHGEEGGHHHHHHHGFGGHHGGGADG<CGHGHHGGHHHHGGG.GFGHGHHHHHHHHGGGEGEEGG:FFGGGFFFGGGGGGGGFDBFFFFFFBBBBFFFFFFFFFFFFFFFFFFFFFFBFFFFFFFFF9
@M05620:37:000000000-D9766:1:1101:18949:6417 1:N:0:40
AGTGCCAGCTCTCAATCGCACAGGGGACCCCGGGCCTGGCCCCTCCATCCCGAAAACCTATGACCTCACCCGCTACCTGGAGCACCAACTCCGCCGCGTGGCTGGGACCTATGAGTATCCAGCGTAGGAATCTGGGAGTTGGGGAGGAGTGAGGAGTTGGGGAAAGACAGTCCTAACCGTGGAGGGTTCTGGTAAATGATGGGGTGAGGAGGGGCTCTTTGGCTCCCACCAGTCCCCCTGTCTGGTCTATC
+
>3AAADDFAF4DBFGGGAFFE2BGCEEEGE2AEAEEFFBBAFE1EEFH5F1B1E0>FEC@GGFGFGE3BBB>EEEEHBFFGGHFBFGHGFGHGG//>/>C@/F/?AFGEC<GFF1?GF1@GG0C..><<=<DBB0/CE<<GG-:;C@..G.C0CFDBF0C-B.;9.9FGFGFGFFGGA-:.-.AD;DFFB////9/;:FB/BED9@..9:DFBBB=E99//9B//AFBFAFFBFFBEFBF/BB//9;/9//
@M05620:37:000000000-D9766:1:1101:14823:6417 1:N:0:40
AGTGCCAGCTCTCAATCGCACAGGGGACCCAGGGCCTGGCCCCTCCATCCAGAAAACCTATGACCTCACCCGCTACCTGGAGCACCAACTCCGCAGCTTGGCTGGGACCTATGTGAGTATCCAGCGTAGGAATCTGGGAGTTGGGGAGGAGTGAGGAGTTGGGGAAAGACAGTCCTAACCGTGGAGGGTTCTGGTAAATGATGGGGTGAGGAGGGGCTCTTTGGCTCCCACCAGTCCCCCTGTCTGGTCTA
+
ACABBFFFCFFFGGGGGGGGGGHHGGGGGGHHGGGGGGHHHHGHGGHHHHGHGHHHHGHGHHHHHHHFHHHGGEEEHHHHHHHHHHHHGHHHGGGGGHFGGHHGGGGHGH2GFGGHHHFHHHFGHGEEBFHHHHHHHGH/EHHFGCG?@AAFFFFFBAHHHEC@ADHGHHHHHHHHHFHHGGGFGGGGEFFGGGCFGFEG09BFGGFFFFFFFFFCFFFFFEFFFFFFFFFFEF9FFFFFFFFFFFFFFFF
@M05620:37:000000000-D9766:1:1101:15289:6418 1:N:0:40
AGTGCCAGCTCTCAATCGCACAGGGGACCCAGGGCCTGGCCCCTCCATCCAGAAAACCTATGACCTCACCCGCTACCTGGAGCACCAACTCCGCGGCTTGGCTGGGACCTATGCGTATCCCGCGTCGGAATCTGGGCGTTGGGGCGGCGTGCGGCGTTGGGGCTAGACAGTCCTAACCGTGGCGGGTTCTGGCGAATGATGGGGTGAGGAGGGGCTCGTTGGCTCCCACCAGTCCCCCTGTCTGGTCTATC
+
>A>>AFFF?FFFGBFF1AFFAECE0EEC0EAFB0EE/ABBAGE/EFCGBG1GFFAGFEFFBGFGGD11F00EE>>EHDGF0FGF>G0?E>FCE?/>>/<B/01?CEA0?G1?D1/</?01F/A@>-<--.=0<0=CEC-C-G--.9---;9--@;-;@=F-=;-;A/F/9FBFFFFFF;BF@--9--:A/9B/-99-;/B/99--;;--;-:--;@E-@---9BFEEFFF--;///AA@E/BBF/;/9/B/
@M05620:37:000000000-D9766:1:1101:17829:6420 1:N:0:40
ACCACACCTTCTACAATGAGCTGCGTGTGGCTCCCGAGGAGCACCCCGTGCTGCTGACCGAGGCCCCCCTGAACCCCAAGGCCAACCGCGAGAAGATGACCCAGGTGAGTGGCCCGCTACCTCTTCTGGTGGCCGCCTCCCTCCTTCCTGGCCTCCCGGAGCTGCGCCCTTTCTCACTGGTTCTCTCTTCTGCCGTTTTCCGTAGGACTCTCTTCTCTGACCTGAGTCTCCTTTGGAACTCTGCAGGTTCT
+
DDDDDDCCFFFFGGGGGGGGGGHHGGGGHGHHHGGGGGGGGHHHHGGGGGGGEGHHHHHGGGGGGGGGGGGHHHHGGGGHGHHHHGGGGGDGGGHGHHHHHHGHGHHHHHFGGHHGGGGGHHHHHHHHHHEFHHGGGGGHGHGGGGGGGGGGGGGGGGGFGGFGGACDFFFFFFFFFFFFFFFFFFFFFFFFFFFFFFFFFFF?D?FFFFFFFFFFFFFBFFFFFFFFHFFFFFFFFFFFFFFFFFFFFFF
@M05620:37:000000000-D9766:1:1101:7991:6439 1:N:0:40
ACCACACCTTCTACAATGAGCTGCGTGTGGCTCCCGAGGAGCACCCCGTGCTGCTGACCGAGGCCCCCCTGAACCCCAAGGCCAACCGCGAGAAGATGACCCAGGTGAGTGGCCCGCTACCTCTTCTGGTGGCCGCCTCCCTCCTTCCTGGCCTCCCGGAGCTGCGCCCTTTCTCACTGGTTCTCTCTTCTGCCGTTTTCCGTCGGACTCTCTTCTCTGACCTGAGTCTCCTTTGGAACTCTGCAGGTTCT
+
BAABBBBAFFFFGGGFGGGGGCHHGEGGHGHHHFGG?EGGGHHHHGGGEGGEBGFHHHHG@FCGGGGCGEFHHHHGGGEGGHHHEEEGGGGG?DC2FDDHFH/?F?GGHHHGFHFADGGGHGHGHGHGHGGFGHFCCDGHFHHGFFGFF0CFFFFAGA?-DA:FG?FDFFFFFFFFFFFB:FFBFBF/FFFFFFBDFFFFFFF.BCF=BBFFFFBBFFFFFFEFFFBFFFFFFB9/9/BFFFFFFFFFFFF
@M05620:37:000000000-D9766:1:1101:6335:6439 1:N:0:40
ACCACACCTTCTACAATGAGCTGCGTGTGGCTCCCGAGGAGCACCCCGTGCTGCTGACCGAGGCCCCCCTGAACCCCAAGGCCAACCGCGAGAAGATGCCCCAGGTGAGGGGCCCGCTACCTCTTCTGGTGGCCGCCTCCCTCCTTCCTGGCCTCCCGGAGCTGCGCCCTTTCTCACTGGTTCTCTCTTCTGCCGTTTTCCGTAGGACTCTCTTCTCTGACCTGAGTCTCCTTTGGAACTCTGCAGGTTCT
+
BBBBBBBAFFFFGGGGGG5BGEHHGGGEEEHHHFGGGGGGGHHHHGGGGGGGHHHHHHHEGGGGGGGGGGGHHHHGGGGHGHHHHGGGGGCFCGHHHH2GH//?/??100?-ADC-@<<CCD<GD0<DD;C.C.-A@ADGE/F.FBFBFF/F.0CE9EB--9ABB-@FBFFFFBFF9/B.BFB9BB9FFB//BF9DFFFFB.;.D?/9//99FF/BB///;BFB/.BFFFBFFFF/;//;BF/B/;.AFFB
@M05620:37:000000000-D9766:1:1101:19709:6465 1:N:0:40
AGTGCCAGCTCTCAATCGCACAGGGGACCCAGGGCCTGGCCCCTCCATCCAGAAAACCTATGACCTCACCCGCTACCTGGAGCACCAACTCCGCAGCTTGGCTGGGACCTATGTGAGGATCCAGCGTAGGAATCTGGGAGTTGGGGAGGAGTGAGGAGTTGGGGAAAGACAGTCCTAACCGTGGAGGGTTCTGGTAAATGATGGGGTGAGGAGGGGCTCTTTGGCTCCCACCAGTCCCCCTGTCTGGTCTA
+
>AAAAFFFAFFFGGGGGFGCE0BGFEEA0EAAFAEEABB0AFE/EFGHGG1FFHGFGGFFF1AFHHE1FB>EFGEGHBFGHGB?GGHHGF1EEECEE>1B<0B//?BFE<GD1B>FF010BBBFFCBCCGF11?GHBFHC?C1GG?FCCACGHB0<CF</</-;C.C.C/GH0:CGH0/;99;@AEB@CC.9BF9FG0BB09;F?AB--AAF---@=99/B/9/;B/AFF?--9BF/FA9999BB/;9///
@M05620:37:000000000-D9766:1:1101:15331:6469 1:N:0:40
AGTGCCAGCTCTCAATCGCACAGGGGACCCAGGGCCTGGCCCCTCCATCCAGAAAACCTATGACCTCACCCGCTACCTGGAGCACCAACTCCGCAGCTTGGCTGGGACCTATGTGAGTATCCAGCGTAGGAATCTGGGAGTTGGGGAGGAGTGAGGAGTTGGGGAAAGACAGTCCTAACCGTGGAGGGTTCTGGTAAATGATGGGGTGAGGAGGGGCTCTTTGGCTCCCACCAGTCCCCCTGTCTGGTCTA
+
AAAABFFFBFFFGGGGGGGGGGHHGGGGGGHHGGGGGGHHHHGHGGHHHHHHHHHHHGHHHHHHHHHHHHHGGGGGHHHHHHHHHHHHGHHHGGGGGHHHGHHGGGHHGHHHHHHHHHHHHHHHHGEGGGHHHHHHGHHGGHHHGGGGGGGHHHHHHGHHHHGGGGHHHHHHHHHHHHHHGGGGGGGGAFGGGGFGGGGGGGGGGGFFFFFFFFFFFFFFFFFFFFFFFFFFFFFFFFFFFFFFFFFFFFB
@M05620:37:000000000-D9766:1:1101:15311:6474 1:N:0:40
AGGGCCAGCTCTCCATCGCACAGGGGACTAAGGGCATGGCCCCTCCCTCCAGAAACCCTATGTCCTCACCCGCTACCTGGCGCACCCACTCCGCAGCTTGGCTGGGACCTATGTGAGTATCCAGCGTAGGAATCTGGGCGTTGGGGCGGAGTGCGGCGTTGGGGCCAGCCAGTCCTAACCGTGGAGGGTTCTGGTAAATGCTGGGGTGAGGAGGGGCTCTTTGGCTCCCACCAGTCCCCCTGTCTGGTCTA
+
>1>1>>1AAFC3A1B11AA1A0FCE0000BBB000/0BBB0BAFGG/B0/BB1010BB00BA2DD2DBGHH/>//>GGBB0>?E@>A??BF0/?/E/BB0<B1FGCFGGF1BBFFFGHGHHHFFHCF?<CHHGHGFBC/A<ACAC?.:A-;EA0;?--:@>-=@---:-A-;BFFF/9F9@FF@-AB@FFFFFFFB9BBB/;9FF@A@-FF/-:9--;EBFFEFF/BEE-ABAFFFFFFF?FFFFFFFFFB
@M05620:37:000000000-D9766:1:1101:6878:6478 1:N:0:40
ACCACACCTTCTACAATGAGCTGCGTGTGGCTCCCGAGGAGCACCCCGTGCTGCTGACCGAGGCCCCCCTGACCCCCAAGGCCACCCGCGAGACGCTGAGTGCGGGAGGTGCGTGGCCCGCTACCTCTTGTGGCGGCCTCCTCCCTCCTTCCTGGCCTCACGGGGCTGCGCCCTTTCTCCCTGGTTCTCTCTTCTGCCGTTTTCGGTAGGCCTCTCTTCTCTGACCTGAGCCTGCTTTCGCCCTCTGTCGG
+
AA>AA11>FFFFBGGFGGGGDFGBEEEECGGHHFFG0AE//B/BGGCGAFF/1BAG1GFEEF/EFEEEEGEB0BFFGCEFFHHH/FEEGCGC////?//0<11//->-<C.0<C.<<..;@--:G00<00;9..-;;-...;/;-9FFBF//;/FAF/-/--;--;9BE9@---/;F/B9/;FE/99//BFF/9B9BF---BAB-;EA?F/;9-/B/BFFBFB///;-/-/;9--////9----9-;//-9
@M05620:37:000000000-D9766:1:1101:17231:6486 1:N:0:40
ACCACACCTTCTACAATGAGCTGCGTGTGGCTCCCGAGGAGCACCCCGTGCTGCTGACCGAGGCCCCCCTGAACCCCAAGGCCAACCGCGAGAAGATGACCCAGGTGAGTGGCCCGCTACCTCTTCTGGTGGCCGCCTCCCTCCTTCCTGGCCTCCCGGAGCTGCGCCCTTTCTCACTGGTTCTCTCTTCTGCCGTTTTCCGTAGGACTCTCTTCTCTGACCTGAGTCTCCTTTGGAACTCTGCAGGTTCT
+
CCCDCCCCFFFFGGGGGGGGGGHHGGGGGGHHHGGGGGGGGHHHHGGGGGGGHHGHHHHGGGGGGGGGGGGGHHHGGGGHGHHHHGGGGGGGGGHHHHHHHHHHGHHHHHHGGHHGGGGGHHHHHHHHHHGGHHGGGGGHGHHGHGGGGGGGGGGGGGGGGGGGGGFFFFFFFFHHFHFFFFFFFFFFFFHFFFFFFFFHFFFFFFFFFFFFFFFHFFFFFFFF/BFFFFFFFHHFFFFFFFFFFFFFFFF
@M05620:37:000000000-D9766:1:1101:24150:6486 1:N:0:40
ACCACACCTTCTACAATGAGCTGCGTGTGGCTCCCGAGGAGCACCCCGTGCTGCTGACCGAGGCCCCCCTGAACCCCAAGGCCAACCGCGAGAAGATCACCCAGGTGAGTGGCCCGCTACCTCTTCTGGTGGCCGCCTCCCTCCTTCATGGCCTCCCGGCGCTGCGCCCTTTCTCACTGGTTCTCTCTTCTGCCGTTTTCCGTAGGACTCTCTTCTCTGACCTGAGTCCCCTTTGGAACTCTGCAGGTTCT
+
BAB?A4AACFFFGGGGGGGCGDGFGGGEH2FGHFGE?EGAAG2FGGEEE1EAAGFGGGFGEEFGGEGGGGFF3BGEGE/GF/GHHGGGG/C///0111<0<0/?/<110<1/C0<<--A-<0<0<=0DG=C.CG--:.;.EGBA/0;000;.99:.;A?-9--99-@AB=/;9BFB/;B./;99B///;/////99ABE/B.9.;./:B/9F//;//9///9/9/;;///;.AB////BFF/BB/9..//9
@M05620:37:000000000-D9766:1:1101:26436:6500 1:N:0:40
CCTGCTTCTTTTTCATCGCACAAGTTTTTCCTCCCGCTGCTCCCCCCCCTCTCGTCATCCTTTCTCTCCTTCCAACCAACTGCTTCCCCCCTCCCCACGCCTGCTCTCTGTCCGGACATGCTCCTCGCTGACTCCCCGTGCTTCCCCGCGCTGCTGCCCCCCTGGCCCGTCCCTCATGCCTTTCCGCTTTCGCCCTCTTGTGGATCCCATTGCCCCCTTCTCCGCCTTTGTCCTTGTAACTGTCACGCCCG
+
1111>1@BBB3B11BBB11AEA001B3F0BBGFBF0000A11AFEEEC/AB00/B/>0D11B2B@B2BBF11BB2B/??/00B11BB0B>/////?0///?0?0B11?1?F@G?//><?1?FG1?<C-...0>FFGE?<...0=</C-:@-:-.BFF.;A-9;CA?FG-@-;-;F-/;//;B/9B-ABB-/;AB;@;BF9/;-:B/B9//;/9/9-;@F-9;/;--;9;9;//;FF/;//9;/;//;--9-
@M05620:37:000000000-D9766:1:1101:11236:6508 1:N:0:40
ACCACACCTTCTACAATGAGCTGCGTGTGGCTCCCGAGGAGCACCCCGTGCTGCTGACCGAGGCCCCCCTGAACCCCAAGGCCAACCGCGAGAAGATGACCCAGGTGAGTGGCCCGCTACCTCTTCTGGTGGCCGCCTCCCTCCTTCCTGGCCTCCCGGAGCTGCGCCCTTTCTCACTGGTTCTCTCTTCTGCCGTTTTCCGTAGGACTCTCTTCTCTGACCTGAGTCTCCTTTGGAACTCTGCAGGTTCT
+
BBBBBBBBFFFFGGGGGGEFGFHHGGGBCEHHFFGGFGGGGHHHHGGGGGGGGHGHHHHGGGCGGGGGGGGHHHHGGGGHGGHHHGGGGGGGGGHHHHGHHHHHGHHHHHHGGHHGGGGGHHHHHHHHGHHGHHGGGGGHGHHGHGGGGGGGGGGGGGGDGGGGGGFFFFFFFFFFFFFFFFFFFFFFFFFFFFFFFFFFFFFFFFFFFFFFFFFFFFFFFFFFBFFFFFFFFFFFFFFFFFFFFFFFFFF
@M05620:37:000000000-D9766:1:1101:7378:6530 1:N:0:40
ACCACACCTTCTACAATGAGCTGCGTGTGGCTCCCGAGGAGCACCCCGTGCTGCTGACCGAGGCCCCCCTGAACCCCAAGGCCAACCGCGAGAAGATGACCCAGGTGAGTGGCCCGCTACCTCTTCTGGTGGCCGCCTCCCTCCTTCCTGGCCTCCCGGAGCTGCGCCCTTTCTCACTGGTTCTCTCTTCTGCCGTTTTCCGTAGGACTCTCTTCTCTGACCTGAGTCTCCTTTGGAACTCTGCAGGTTCT
+
AA>AAA1AFFFDAGF1AEFEGFFFEEFEH0GHHGFAEEEAFHCHHGAEAAEEFA1FFAGGGGGGEF@EGGGHFHF>EFGAFHGECFEEG@@CC?GH11FGH0C//?FFCDDF/GH@CGCCC<GFD0DDF<<A.<--;:EGGFC.CFFBFFB.?FFGG.;---;/FA@B@@FFFBBBFFFEF//FF99FFFFFFF@FFFFFF9F-ABFFFFBFB//99BFF/B/-/;:/;FBFFFFBBBBFFFFEFB9FBBB
@M05620:37:000000000-D9766:1:1101:7984:6537 1:N:0:40
AGTGCCAGCTCTCCATCGCACAGGGGACCCAGGGCCTGGCCCCTCCATCCAGAAAACCTATGACCTCACCCGCTACCTGGAGCACCCACTCCGCAGCTTGGCTGGGACCTATGCGTCTCCCGCGTCGGCCTCTGGGCGTTGGGGCGGCGTGCGGCGTTGGGGACAGACAGTCCTAACCGTGGCGGGTTCTGGTCAATGATGGGGTGAGGCGGGGCTCTTTGGCTCCCACCAGTCCCCCTGTCTGGGATCTC
+
>A>1>FFBAFFFGBGGBEE1E0BCF00AEAGF0BEAFFHHHHGGGGGHHFHHHGHFGEGHHFHHHFGHHHHEF/>EHBBG>FHHHH/??FHB>/>E>>BGG01F//0FBHHFB1BF?CGHH?CGA/<@-..>1GHF.<@A@HGG:A--;;9-9@9@9@@F@@-;;ABFBF/BFFFFFF@FF@@@@@@EFFF/;9BBFF/BBFAF9@EFF-;>@@=;-BF9/B/99-9BFFEFF//9AB@FFFFFF-;;-;/
@M05620:37:000000000-D9766:1:1101:8948:6566 1:N:0:40
AGTGCCAGCTCTCAATCGCACAGGGGACCCAGGGCCTGGCCCCTCCATCCAGAAAACCTATGACCTCACCCGCTACCTGGAGCACCAACTCCGCAGCTTGGCTGGGACCTATGCGTCTCCCGCGTCGGCATCTGGGCGTTGGGGCGGCGTGCGGCGTTGGGGCCAGACAGTCCTAACCGTGGCGGGTTCTGGTCAATGATGGGGTGAGGAGGGGCTCTTTGGCTCCCACCAGTCCCCCTGTCTGGTCTCTC
+
>AABBFFFAFFFGGGGGGGGGGHHGGGG2FDEFGGGEGHHHHGCEGHHFHHHHHHHHGHFGG5GHHHHHHHFGEFGHFFHBGFHHHHHGGHHGGGGGHFHGHHEF/GGGHGHHGG<<AHHF/CB>>A/-<>>GGFHC@-@AGGG.;--;9@9@>9;@DAFFF.;;.FEFF/BFFEFBFBAEF-;>D;;;BFFFFFFFFFFFFFF.@EFF/9.DF-BEFFFFF:BBEFFFF.A;/BBFFFFFFFFFB/;/B/
@M05620:37:000000000-D9766:1:1101:22492:6566 1:N:0:40
ACCACACCTTCTACAATGAGCTGCGTGTGGCTCCCGAGGAGCACCCCGTGCTGCTGACCGAGGCCCCCCTGAACCCCAAGGCCAACCGCGAGAAGATGACCCAGGTGAGTGGCCCGCTACCTCTTCTGGTGGCCGCCTCCCTCCTTCCTGGCCTCCCGGAGCTGCGCCCTTTCTCACTGGTTCTCTCTTCTGCCGTTTTCCGTAGGACTCTCTTCTCTGACCTGAGTCTCCTTTGGAACTCTGCAGGTTCT
+
CCCCCCCCFFFFGGGGGGGGGGHHGGGGGGHHHGGGGGGGFHHHHGGGGGGGHHGHHHHGGGGGGGGGGGGHGHHGGGGHGHHHHGGGGGGGGGHHHHHHHHHHGHHHHHHGGHHGGGGGHHHHHHHHHHGGHFGGGGGHGHHGHGGGGGGGGGGGGGGAGGGGGGFFFFFFFFFFFFFFFFF0FFFFFFFFFFFFFFEFFFFFFDFFFFFFFFFFFFFFFFFFFFFFFFFFFFFEFFFFFFFFEFFFFFF
@M05620:37:000000000-D9766:1:1101:24175:6572 1:N:0:40
ACCACACCTTCTACAATGAGCTGCGTGTGGCTCCCGAGGAGCACCCCGTGCTGCTGACCGAGGCCCCCCTGAACCCCAAGGCCAACCGCGAGAAGATGACCCAGGTGAGTGGCCCGCTACCTCTTCTGGTGGCCGCCTCCCTCCTTCCTGGCCTCCCGGAGCTGCGCCCTTTCTCACTGGTTCTCTCTTCTGCCGTTTTCCGTAGGACTCTCTTCTCTGACCTGAGTCTCCTTTGGAACTCTGCAGGTTCT
+
CCCCCCBCFFFFGGGGGGGGGGHHGGGEGFHHHGGGGGCGGHHHHGGGGGGGHHHHHHHGGGGGGGGGGGGGHHHGGGGHGHHHHGGGGGGGGGHHGHHHHHHHGHGFGHHEGHHDFDGGGHHHGHHHGHHDHHCGD:FHGGHGHFGGGGGGGGGGGG?-:CGGGGFFFFFFFFF0BFFFFFFBB9BFFFFFFFFFFFFFFFFFFAFFFFFFFFFFFFF0BFFB/;BFBFFFFFFFFFFFFFFFFFFFFFF
@M05620:37:000000000-D9766:1:1101:20520:6575 1:N:0:40
ACCACACCTTCTACAATGAGCTGCGTGTGGCTCCCGAGGAGCACCCCGTGCTGCTGACCGAGGCCCCCCTGAACCCCAAGGCCAACCGCGAGAAGATGACCCAGGTGAGTGGCCCGCTACCTCTTCTGGTGGCCGCCTCCCTCCTTCCTGGCCTCCCGGAGCTGCGCCCTTTCTCACTGGTTCTCTCTTCTGCCGTTTTCCGTAGGACTCTCTTCTCTGACCTGAGTCTCCTTTGGAACTCTGCAGGTTCT
+
BBBABBBBFFFFGGGGGGGDGDGFGEGGDGHHFGGGGGGGGHHHHGGGFFGGHHHHHHHGGGGGGGGGGGGHHGHGGGGHFHHHHGGGGGGG?GFHHHFHHHHHEHHHF1FFFHHGCGGGGFFHHGHG0=FGHFCGGGGHGHHFHGGGGGGGGGGGGGGG@GGGG@BFBBFFFFFFFFFFFFFFFFFFFFFFFFBDFFFFFFFFFFFFFFFFFFFFFFFFFFFFFFFFFFFFFFFFFFFFFFFFFFFFFFF
@M05620:37:000000000-D9766:1:1101:7983:6591 1:N:0:40
ACCACACCTTCTACAATGCGCTGCGTGTGGCTCCCGAGGAGCACCCCGTGCTGCTGACCGAGGCCCCCCTGAACCCCAAGGCCAACCGCGAGAAGATGACCCAGGTGAGTGGCCCGCTACCTCTTCTGGTGGCCGCCTCCCTCCTTCCTGGCCTCCCGGAGCTGCGCCCTTTCTCACTGGTTCTCTCTTCTGCCGTTTTCCGTAGGACTCTCTTCTCTGACCTGCGTCTCCTTTGGAACTCTGCAGGTTCT
+
AAA1AAA>FFFFG3GF3F11E0EAG00B00BG1BFAAEGGGHHHHGGCEEEGHHGGHHH@@EGGG/EGGGGHHB/EEG/F</GHHG//>C/<<C0F1F1FHHHGGHHGFHDFEHG@CGGGHHHHHFHEHGF.GFGGGCCHGGGFGGBFGFBF?0CEGFG@AAFFE@@F?@FFFFFFFFFFFFEFFFFFFFFFFF@BBFEFFFFFFFFFFFF/BFFFFFFFFFFF-9A@FBFFFFFBFFBBFFFFFFFFFFF
@M05620:37:000000000-D9766:1:1101:22408:6598 1:N:0:40
ACCACACCTTCTACAATGAGCTGCGTGTGGCTCCCGAGGAGCACCCCGTGCTGCTGACCGAGGCCCCCCTGAACCCCAAGGCCAACCGCGAGAAGATGACCCAGGTGAGTGGCCCGCTACCTCTTCTGGTGGCCGCCTCCCTCCTTCCTGGCCTCCCGGAGCTGCGCCCTTTCTCACTGGTTCTCTCTTCTGCCGTTTTCCGTAGGACTCTCTTCTCTGACCTGAGTCTCCTTTGGAACTCTGCAGGTTCT
+
BBCCBBCCFFFFGFFGGGFGGGHHGEGBAEHBFFGEEGEFDGDGGGGGFEFGGHGHHHHGGGGEGGGGGGGHFHHGGGGHGHHHHGGGFGCGGGHGHHHHHHHHGHHHHHHGGHHGGGGGHHHHHHHFGHHGHHGGGEGHGHHGHGGGGGGGGGGGGGG9DDGGGGFFFFFFFFFFFFFBFFFFFFFFFFFFFFFFFFFHFFFFFFFFFFFFFFFFFFH0FFFF/BFFFFFFFHHFFFFFFFFFFFFFFFF
@M05620:37:000000000-D9766:1:1101:18508:6603 1:N:0:40
AGTGCCAGCTCTCAATCGCACAGGGGACCCAGGGCCTGGCCCCTCCATCCAGAAAACCTATGACCTCACCCGCTACCTGGAGCACCAACTCCGCAGCTTGGCTGGGACCTATGTGAGTATCCAGCGTAGGAATCTGGGAGTTGGGGAGGAGTGAGGAGTTGGGGAAAGACAGTCCTAACCGTGGAGGGTTCTGGTAAATGATGGGGTGAGGAGGGGCTCTTTGGCTCCCACCAGTCCCCCTGTCTGGTCTA
+
AAAAAFFCAFFFGGGGGGGGGGHFEE?E2EGH2EEEFFHGA2E1EEHH5FGFEGCHHCGFGHBHHHHHHHGGG@EEHHHHCGHFFHFFGGHHGGGGGGHHGGHGGGHHGHHHHHHHHHHHHHHHHGGGGGGHHHEFHFGFGHHEGGFGGFFFHHHFGGGHGHGGGGHHGHGHHHHHHHHHGGFGDGGGCFGGGGGGGGGGGGGGGGFFFFFFFFFFFFFFFF/BFFFFFFFFFFFFFFFFFFFFFFFFFFF
@M05620:37:000000000-D9766:1:1101:16968:6613 1:N:0:40
AGTGCCAGCTCTCAATCGCACAGGGGACCCAGGGCCTGGCCCCTCCATCCAGAAAACCTATGACCTCACCCGCTACCTGGAGCACCAACTCCGCAGCTTGGCTGGGACCTATGCGTCTCCCTCGTCGGCCTCTGGGCGTTGGGGCGGCGTGCGGCGTTGGGGCCAGACAGTCCTAACCGTGGCGGGTTCTGGTCAATGATGGGGTGAGGCGGGGCTCTTTGGCTCCCCCCAGTCCCCCTGTCTGGTCTCTC
+
ABBBBFFFCFFFGGGGGGGGGGHHGGGGGGHHGGGGGGHHHHGHGGHHHHHHHHHHHGHHHHHHHHHHHHHGGFGGHHHHFGHFHHGHGHHHGGGGG3BGEHHEGGGHGHGHHF?C/CHFH2=B/CDC//?FCGHHHG-C-0<D.;-:A9A.A-;;9@DFFFABDEFFFFFFFF0BFFFDEA;@;A@EFFFFB90;BF0BFBFFDF?FFEC-CFCFEFBF0B9FBAE.AD-AFFFBFFFEFFBBBFBBFFF
@M05620:37:000000000-D9766:1:1101:22417:6614 1:N:0:40
ACCACACCTTCTACAATGAGCTGCGTGTGGCTCCCGAGGAGCACCCCGTGCTGCTGACCGAGGCCCCCCTGAACCCCAAGGCCAACCGCGAGAAGATGACCCAGGTGAGTGGCCCGCTACCTCTTCTGGTGGCCGCCTCCCTCCTTCCTGGCCTCCCGGAGCTGCGCCCTTTCTCACTGGTTCTCTCTTCTGCCGTTTTCCGTAGGACTCTCTTCTCTGACCTGAGTCTCCTTTGGAACTCTGCAGGTTCT
+
CCCCCDCCFFFFGGGGGGGGGGHHGGGGHGHHHGGGGGGGGHHHHGGGGGGGHHHHHHHGGGGGGGGGGGGHHHHGGGGHGHHHHGGGGGGGGGHHHH2FH2/F/?=101??FHG@@A-A000DDD=G0=C.<.<A:.CHC/GAH0FBBF/F99FF:C9A-9.09@DF=FFFBFFB09F/FBB9BBBFBFB0B99DFFEF0.;.D.00:B0:F099000;BF0/9/:99F9FFBF/FB0;;0900B.;9B;
@M05620:37:000000000-D9766:1:1101:19787:6615 1:N:0:40
GAGGCTGCTTTGGAAGAAACTCATAGGCTACGGCAACACTTCCTCATGGACCTGGGCAAGAATCTCGCCCAGCTTATTGAAGCTGAAACACCTGCCAATGCTTCTAAACTATCCTACCAGCAAGGAAAGGCTCCTAGAAGATTCCAAGGCAGTAAAAGATCTGATGAAACAATGGCAACCAAGTCAGGCATTTGCACTTTATCACGCTTGTGGAGCCACTTGAACAACTCCCAGCCTTTGTACTTGTAACT
+
B@ABBAFBFFFFGGGGGGGGG4F5BA444B4ABAEECE2B53B5535D33BB2A111B1B233A55A1A11113B@555DF5BF33@B33BB3BB13BBF3B443B4B34B4434BF03B/B0B/03B0B?B??G1?1BB1112B2?1//0?@@2221/@11111<11?1?/?110?1.0..>1=11<0.0<=000<0<<00=00.<....0.0./://;<00000;./;0.99.:;900;090;;;;;00
@M05620:37:000000000-D9766:1:1101:26445:6617 1:N:0:40
AGTGCCAGCTCTCCATCGCACAGGGGGCCCAGGGCGTGGCCCCTCCATCCAGAAAACCTATGACCTCACCCGCTACCTGGGGCACCCGCTCCGCAGCTTGGCTGGGACCTATGTGAGTATCCAGCGTAGGAATCTGGGCGTTGGGGAGGAGTGCGGAGTTGGGGCAAGACAGTCCTAACCGTGGAGGGTTCTGGTAAATGATGGGGTGAGGAGGGGCTCTTTGGCTCCCACCAGTCCCCCTGTCTGGTCTA
+
>A>>>D1FAFFFG1GF1AE1E0F0F00AA/EG/AE/AEFCCGGGGGFHH0FEDFG>BEHFGF2GH@FFHHF>E/>EGHEF/>EEGG</>/E//C/C/C?FCEHGGGEHCFBFGFHHHHHHHG1FFGG.AFBFGHHHGH.<CCCHCG.;@.;;F0A@-AEGGGGG.;.:99/BFFFFFFFF@FF@BEF@FFFFFFFFFFFFFFFFFFA@EFF/AB@@@@FFFFFFFFFFF-FBEFFEFFFF@FFFFFFFFF/
@M05620:37:000000000-D9766:1:1101:14079:6642 1:N:0:40
ACCACACCTTCTACAATGAGCTGCGTGTGGCTCCCGAGGAGCACCCCGTGCTGCTGACCGAGGCCCCCCTGAACCCCAAGGCCAACCGCGAGAAGATGACCCAGGTGAGTGGCCCGCTACCTCTTCTGGTGGCCGCCTCCCTCCTTCCTGGCCTCCCGGAGCTGCGCCCTTTCTCACTGGTTCTCTCTTCTGCCGTTTTCCGTAGGACTCTCTTCTCTGACCTGCGTCTCCTTTGGAACTCTGCAGGTTCT
+
BBBBBBBBFFFFGGGFGFGGGGHHGGGBAEGHHGGGGGGGGHHHHGGGGGGGGHHHHGHEEGFGGGGGGGGHHHHGGGGHGHHHHGGGGG@FGGHGHHHHHHGH/CG1F?G/FHC-<<-><0<D00=G0=C.C.-A@AFH.:G.G0F/;F9F.0CE?EA---;//-@FAFFBBBF/9FFEFBB/999FB/BFFF@DDFEFBA9AD?//9B99FB9/9BF/BFFF.99-9F/FFFFFFBBBBBBFBBAFB9B
@M05620:37:000000000-D9766:1:1101:19397:6655 1:N:0:40
AGTGCCAGCTCTCAATCGCACAGGGGACCCAGGGCCTGGCCCCTCCATCCAGAAAACCTATGACCTCACCCGCTACCTGGAGCACCAACTCCGCAGCTTGGCTGGGACCTATGAGTATCCAGCGTCGGAATCTGGGCGTTGGGGCGGAGTGAGGAGTTGGGGCAAGACAGTCCTAACCGTGGAGGGTTCTGGTAAATGATGGGGTGAGGAGGGGCTCTTTGGCTCCCACCAGTCCCCCTGTCTGGTCTATC
+
ABABCFFFCFFFGGGGGGGGGGHHGGGGGGHHGGGGGGHHHHGHGGHHHHHHHHGHHGHGHHHHHHHHHHHGGGGGHGHHHHHHHHHHGHHHGGEFGHHHGHHGGGHHGHHHHFHHEHHHHHHGD/BDGGGHHHHH/ADDGHGGADG:DGGEGGFGGGGGGG?9CEGGGGGFFFFFFFFFFF.EFF;FFFFFFFFFFFFFFFFFADFFFFFFFFFFFFFFFFFFFFFFFFFFFFFFFFFFFFFFFFFFFFE
@M05620:37:000000000-D9766:1:1101:17510:6673 1:N:0:40
AGTGCCAGCTCTCAATCGCACAGGGGACCCAGGGCCTGGCCCCTCCATCCAGAAAACCTATGACCTCACCCGCTACCTGGAGCACCAACTCCGCAGCTTGGCTGGGACCTATGTGAGTATCCAGCGTAGGAATCTGGGAGTTGGGGAGGAGTGAGGAGTTGGGGAAAGACAGTCCTAACCGTGGAGGGTTCTGGTAAATGATGGGGTGAGGAGGGGCTCTTTGGCTCCCACCAGTCCCCCTGTCTGGTCTA
+
>A3>AD5CAFFFGGGGGEFEEGHHA?2EGDHGG2EEFFAH2EEGEFFHFHBGGHHHHGHHHHHHHHHFHHHGGFGGHHHHHHHHHHHHGHHHGGGGGHHHGHHGGDHHGHGHHHGHHHFHHHHFHGDFCGHHHHHHHHHGGHHHGGGGGGFHHHHHHGHHHHGGGGHHHHHHHHHHHHHHGGGGGGGGCFGGGGFFGGGGGGGGGGFBFFFFFFBBBBFFFFFFFFFEFFFFFFFFFFFFBFFFFFFFFF9
@M05620:37:000000000-D9766:1:1101:8475:6676 1:N:0:40
ACCACACCTTCTACAATGAGCTGCGTGTGGCTCCCGAGGAGCACCCCGTGCTGCTGACCGAGGCCCCCCTGAACCCCAAGGCCAACCGCGAGAAGATGACCCAGGTGAGTGGCCCGCTACCTCTTCTGGTGGCCGCCTCCCTCCTTCCTGGCCTCCCGGAGCTGCGCCCTTTCTCACTGGTTCTCTCTTCTGCCGTTTTCCGTAGGACTCTCTTCTCTGACCTGAGTCTCCTTTGGAACTCTGCAGGTTCT
+
>>1>AA1>CFCDBFG1BFBAADFGEAEAAA0BE0B0AEEEECGF/FEG/EEEFHHHGHHGGGGEGGGCEEFHHHHFGGGHGEHGHAEEGGBCCCHFG1GHHHHHF<FFC<DFFHECGGGGHHHGHHHHFHEEHGGCGGGHGHHGHGGGGGGGGGGGGGG-?AGGGG@F@@FFFFFFFFFFFFFFFFFFFFFFFF@BFFFFFFFFFBFFFFFFFFBFFFFFFFFF/FFFFFFFFFFFFFFFFFFFFFFFFFF
@M05620:37:000000000-D9766:1:1101:4753:6678 1:N:0:40
ACCACACATTCTACAATGCGCTGCGTGCGGCGCACGAGGAGCACCCCGTGCTGCTGACCGAGGCCCCCCTGAACCCCAAGGCCAACCGCGCGAAGATGAGTGGTACAGGTGCGTGGCCCTCTCCCTATTCTGGTGGCCTCCTCCATCCTTCCTGGCCTCCCGGCGCTGCGACCTTTCTCCCTGGTTCTATCTTCTGCCGTTTTTTGTCGGCCTCTCTTCTCTGACCTGCGTCTTCTTTTTCTCTCTGACGG
+
AAAABAB3BBFFFGGFGGCEE?EFGEEB2AA2A0AE1EFE?GH1?E@0??E133@BFHB>///>F?/<E//B1B/C//BGFEHHGGCB/@>@-C@.=D0C=<.==0==C</<<EDDG:;.;C//;G9;F9;BB;9AFG0;EGGG/;;:FBFFG0;;FB..99-@B?--;@9;@DFF/FB//;/9/;9F/::BBFB/:9B.AFE.;;B/A-99DFF;;FFFFFF/;;B..-;@D.////9/9/;;BF//99-
@M05620:37:000000000-D9766:1:1101:14449:6679 1:N:0:40
ACCACACCTTCTACAATGAGCTGCGTGTGGCTCCCGAGGAGCACCCCGTGCTGCTGACCGAGGCCCCCCTGAACCCCAAGGCCAACCGCGAGAAGCTGACCCAGGTGAGTGGCCCGCTACCTCTTCTGGTGGCCGCCTCCCTCCTTCCTGGCCTCCCGGAGCTGCGCCCTTTCTCACTGGTTCTCTCTTCTGCCGTTTTCCGTAGGACTCTCTTCTCTGACCTGAGTCTCCTTTGGAACTCTGCAGGTTCT
+
AAAAA4AAFFFFGGGFGGGDGGHFGEGGGGFGFFFF2E22AB2FHGGEEEEFFHHFFHHG0E@EFEEFGGG23BFFGGGHGHHH/FEEGGGGB<G2?FDGHH/?<GFGHHBFGHGGGGGGHHHHHGHBDD/.CGGGGGGHGHHGGGGFGGGFGGGGGGGGGGFFGAFFFABFFFFFFFBFFFFFFFFFFFFFFFFADFFFFFF.ADFFFFFFFFFFFF/FFFFFFFFFFFFFEFF/9BFFFFFFFFFFFFF
@M05620:37:000000000-D9766:1:1101:15622:6687 1:N:0:40
AGTGCCAGCTCTCAATCGCACAGGGGCCTCAGTGCCTGGCTCCTCCATCCAGAAAACGTATGACCTCACCCGCTAGCTGGAGCGCAAACTCCGCAGCTTGGCTGGGACCTATGAGAGTATCCAGCGTAGGAATCTGGGAGTTGGGGAGGAGTGAGGAGTTGGGGAAAGACAGTCCTAACCGTGGAGGGTTCTGGTAAATGATGGGGTGAGGAGGGGCTCTTTGGCTCCCACCAGTCCCCCTGTCTGGTCTA
+
>A>AAFFFAFFFGGGGGGGEE0F0BA00001BA2AFE1/00BFA00B11B1B101BG/BADA2A1D11BAG/E>>/12F00FG////>>BFGG/>//>FG/01<</00EGCG121B1<B12GGHHGA<CAGHH1GHBF0?EHHHGGA@@.><<0<CG./<DB-C:CCHFHFHGHFHGFHGG9CAC9A@9CFGFGFFF0;909FFGBF@FFFFFF-@-;EFFFFFBFFEFFFFFFFFFFFF?FFFFFFFFFF
@M05620:37:000000000-D9766:1:1101:19910:6693 1:N:0:40
ACCACACCTTCTACAATGAGCTGCGTGTGGCTCCCGAGGAGCACCCCGTGCTGCTGACCGAGGCCCCCCTGAACCCCAAGGCCAACCGCGAGAAGATGACCCAGGTGAGTGGCCCGCTACCTCTTCTGGTGGCCGCCTCCCTCCTTCCTGGCCTCCCGGAGCTGCGCCCTTTCTCACTGGTTCTCTCTTCTGCCGTTTTCCGTAGGACTCTCTTCTCTGACCTGAGTCTCCTTTGGAACTCTGCAGGTTCT
+
BBCCCCCCFFFFGGGGGGGGGGHHGGGGHGHHHGGGGGGGGHHHHGGGEGGGHHHGHHHGGGGGGGGGGGGHHHHGGGGHGHHHHGGGGGGGGGHHHHHGHHHHGHGHHHHGGHHGGGGGHHHHHHHHHHGGHHGGGGGHGHHGHGGGGGGGGGGGGGGGGGGGGGFFFFFFFFFHHHFFFFFFHFFFFFFFFFFDFFFFFFFFFFFFFFFFFFFFFFFFFFFFFFFFFFFFFHFFFFFFFFFFFFFFFFF
@M05620:37:000000000-D9766:1:1101:18900:6703 1:N:0:40
ACCACACCTTCTACAATGAGCTGCGTGTGGCTCCCGAGGAGCACCCCGTGCTGCTGACCGAGGCCCCCCTGAACCCCAAGGCCAACCGCGAGAAGATGACCCAGGTGAGTGGCCCGCTACCTCTTCTGGTGGCCGCCTCCCTCCTTCCTGGCCTCCCGGAGCTGCGCCCTTTCTCACTGGTTCTCTCTTCTGCCGTTTTCCGTAGGACTCTCTTCTCTGACCTGAGTCTCCTTTGGAACTCTGCAGGTTCT
+
1AAAA>AAFFFFGGGEFFGD11A1AAEGCCGHFFGG0EE//FEGHGAFEFG/1BFFGGHGEE/EE/>EEGGC@>/?EG/A>/GAEFCECCGC/<<11111?0?//?GGAG1C/FH?@CG-00<0<DHFG</...-@CAFAFEBEFFBBFBC.:BFGEB?---CBB-@9@@/BF/9/9:/BB//FBB/FFEFBBF<BFFEFBAF99AFF9B/B9//9/FFF/BB-/9999B99BFB/9//9BFFBF/-;9/9
@M05620:37:000000000-D9766:1:1101:12274:6706 1:N:0:40
ACCACACCTTCTACAATGAGCTGCGTGTGGCTCCCGAGGAGCACCCCGTGCTGCTGACCGAGGCCCCCCTGAACCCCAAGGCCAACCGCGAGAGGATCACCCAGATGAGCGGCCCGCTACCTCTTCTGGCGGCCGCCTCCCTCCCTCCTGGCCTCCCGCCGCTGCGCCCTTTATCGCTGGTTCTCTCTTCTGCCGTTTTCCGTACGACTCTCTTCTACGACATGCGTCTTCTTAAGTACTCAGCAGCTACT
+
CCDDDCCCFFFFGGGGGGGGGGHHFFEGHCGFFFEE2EFAFHCHHGGGEFEGDHHHHHHG0>EGGGGGGGGGHHHGGGFHGHHHHGGGGFF?//?C22?2?0FH/?=1F1/-@GG?C-<ACHHHBHHHH0-;BBAGG..EGGGG9C/:/09FFBFF.D--;;-;D=-DFCFF9FF.9;ABB:B99:FFFFFFBF=D./:09DF..-;9ADFFF0:B00;..-:90.ABF.9000000000;0;0;./;00;
@M05620:37:000000000-D9766:1:1101:20466:6709 1:N:0:40
ACCACACCTTCTACAATGAGCTGCGTGTGGCTCCCGAGGAGCACCCCGTGCTGCTGACCGAGGCCCCCCTGAACCCCAAGGCCAACCGCGAGAAGATGACCCAGGTGAGTGGCCCGCTACCTCTTCTGGTGGCCGCCTCCCTCCTTCCTGGCCTCCCGGAGCTGCGCCCTTTCTCACTGGTTCTCTCTTCTGCCGTTTTCCGTAGGACTCTCTTCTCTGACCTGAGTCTCCTTTGGAACTCTGCAGGTTCT
+
DDDDDDBCFFFFGGGGGGGGGGHHGGGFHGHHHGGGGGGGGHHHHGGGFGGGHHHHHHHGGGGGGGGGGGGGGHHGGGGHGHHHHGGGGGGGGGHHHHHHHHGHGHHHGGHGGHHGGGGGHHHHHHHHHHHGHHGGGGGHGHHGHGGGGGGGGGGGGGG?DGGGGGFFFFFFFFFFFFFFFFFFFHFFFFFHFFFFFFFHFFFFDFFFFFFFFHHHFHHFFFHFFFFFFFFFFFFFFFFFFFFFFFFFFFF
@M05620:37:000000000-D9766:1:1101:11811:6721 1:N:0:40
AGTGCCAGCTCTCAATCGCACAGGGGACCCAGGGCCTGGCCCCTCCATCCAGAAAACCTATGACCTCACCCGCTACCTGGAGCACCAACTCCGCAGCTTGGCTGGGACCTATGTGAGTTTCCAGCGTAGGAATCTGGGAGTTGGGGAGGAGTGAGGAGTTGGGGAAAGACAGTCCTAACCGTGGAGGGTTCTGGTAAATGATGGGGTGAGGAGGGGCTCTTTGGCTCCCACCAGTCCCCCTGTCTGGTCTA
+
ABABBFFFBFFFGGFFGFGFGGHGGGGGEGEHFEEGGGHHGHGGGGHHHFFHBFGHHGHBGHFHHHHHHHHGGGGGHHHGBFGHHHHGGHHHGGGGGHHHCHHFGGHHGHHHHHGHHF3BGHHHHGEGGGHHHHHHHHHGGHHGGGGGGGGHHHHHHGHHGFGCGGHHHHHHHHHHHHHHGEEGGGGGEFGGGGFFGFFGGGGGGGFFFFFFFFFFFFFFFFFFEFFFFFFFFFFFFFFFFFFFFFFFFFB
@M05620:37:000000000-D9766:1:1101:12271:6726 1:N:0:40
ACCACACCTTCTACAATGAGCTGCGTGTGGCTCCCGAGGAGCACCCCGTGCTGCTGACCGCGGCCCCCCTGAACCCCAAGGCCAACCGCGAGCAGATCACCCATATGGGCGGCCCGCTACCTCTTCTGGCTGCCGCCTCCCTCCCTCCTGGCCTCCCGGCTCTTCGCCCTTTATCACTGGTTCTCTCTTCTGCCGTTTTCCGTCCTACTCTCTTCTACTACCTTCGTCTCCTTTGGTACTCTTCGTCTTCT
+
AAAAAAABFFFFGFGGGGGFGGGHGGGEG2FAGFDD22AAEG2GHGGGGFGGFHHHDGHG0>>EGGGGGGGEGGEGGG//?FHF/?DFGGG?//?0?11?FGG00?G1FA-<CDC-A--:CCC9BFGGB0/.;9-9;..EEFGG.:/A./BFFBFE..--;.9//..;D@BB/BFFFB/.:/9/9/:9BBF/;FFDDFFF/./.../9///;/9BBB//;/.///;;AA.F9////.9/;B///.9.;.//
@M05620:37:000000000-D9766:1:1101:11037:6757 1:N:0:40
AGTGCCAGCTCTCAATCGCACAGGGGACCCAGGGCCTGGCCCCTCCATCCAGAAAACCTATGACCTCACCCGCTACCTGGAGCACCAACTCCGCAGCTTGGCTGGGACCTATGTGAGTATCCAGCGTAGGAATCTGGGAGTTGGGGAGGAGTGAGGAGTTGGGGAAAGACAGTCCTAACCGTGGAGGGTTCTGGTAAATGATGGGGTGAGGAGGGGCTCTTTGGCTCCCACCAGTCCCCCTGTCTGGTCTA
+
>A3>>FFFBFFFGEGFFGF2ECGCDE2AEEHH2EEEFGAGHHGHGGFHHHHHEFF2FEHEHHGHHHHHHHHCGEEEHHHH2FHHHF11ECGHDEEEGHHHGGHFEGHHGHHHGHHHHHHHHHHHHGDGGAGHHHHHHHHEGHHHGGGGGFEHGHHGHDHHHHGCEGHFGHHHHHHHHHHHGFEGGGGGAFGGGGFFGFFFGGGGEGFBFFFFFFBB?BFFFFFFFFFFFFFFFFFFFFFFBFFFFFFFFF/
@M05620:37:000000000-D9766:1:1101:17900:6769 1:N:0:40
ACCACACCTTCTACAATGAGCTGCGTGTGGCTCCCGAGGAGCACCCCGTGCTGCTGACCGAGGCCCCCCTGAACCCCAAGGCCAACCGCGAGAAGATGACCCAGGTGCGTGGCCCGCTACCTCTTCTGGTGGCCGCCTCCCTCCTTCCTGGCCTCCCGGAGCTGCGCCCTTTCTCACTGGTTCTCTCTTCTGCCGTTTTCCGTAGGACTCTCTTCTCTGACCTGAGTCTCCTTTGGAACTCTGCAGGTTCT
+
ACCBBBCCFFFFGGGGGGGGGGHGGGGGHEHHHGGGGGGGGHHHHGGGGGGGGHHHHHHGGGGGGDGGGGGHHHHGGGGHGGHHHGGGGGGGGGHGFHHHHHGEFHH1/??DGHHGGGG-GDDD0<<DDGHGHA-@GACGFFFB/;BFFGGGFFGGG?A--A./:;BFFFFFFFF/BFFF:B/BFB//B/FFEF;.D/E/BDFEA./BFFFFFFFFFBB/BB/;/9:9FBBFFB9//:BBFFFFB/:FFFF
@M05620:37:000000000-D9766:1:1101:16686:6770 1:N:0:40
ACCACACCTTCTACAATGAGCTGCGTGTGGCTCCCGAGGAGCACCCCGTGCTGCTGACCGAGGCCCCCCTGAACCCCAAGGCCAACCGCGAGAAGATGACCCAGGTGAGTGGCCCGCTACCTCTTCTGGTGGCCGCCTCCCTCCTTCCTGGCCTCCCGGAGCTGCGCCCTTTCTCACTGGTTCTCTCTTCTGCCGTTTTCCGTAGGACTCTCTTCTCTGACCTGAGTCTCCTTTGGAACTCTGCAGGTTCT
+
CCCCCBBCFFFFGGGGGGGGGGHHGGGFHGHHHGGGGGGGGHHHHGGGGGGGHHHHHHHGGGGGGGGGGGGGHHHGGGGHGHHHHGGGGGGGGGHHHHHHHHGHGHHHHHHGGHHGGGGGHHHHGHHHHHHGHHGGGGGHGHHGHGGGGGGGGGGGGGFAGGGGGGFFFFFFFFFFFFFFFFFFFFFFFFFFFFFFFFFFFFFFFFFFFFFFFFFFFFFFFFFFFFFFFFFFFFFFFFFFFFFFFFFFFFF
@M05620:37:000000000-D9766:1:1101:9683:6770 1:N:0:40
ACCACACCTTCTACAATGAGCTGCGTGTGGCTCCCGAGGAGCACCCCGTGCTGCTGACCGCGGCCCCCCTGAACCCCAAGGCCAACCGCGAGAAGATGACCCAGGTGAGTGGCCCGCTACCTCTTCTGGTGGCCGCCTCCCTCCTTCCTGGCCTCCCGGCGCTGCGCCCTTTCTCACTGGTTCTCTCTTCTGCCGTTTTCCGTAGTACTCTCTTCTCTGACCTGCGTCTCCTTTGGAACTCTGCCGGTTCT
+
AAAAAAAAFFFFGGGGGG1BGABBEGEBGBGCFBFEAE//BB/EGGGGGEEGHHGHHHHE/E>EGEGGGGGGCFHGGGGGFFHHEFGCGC@CCCFHFFHGCB/?/GG10<F<.FGC@--<GHGHHHH00DC.:G-A:.;.9/;.;FGGG;/CFBFFG.A-9@-----;@9:/://9:B/9F//;FFFF//BB//---;99BB/-9-//;FFFFFF/BFFF/99---;-B99B/:///9:FBF///-;9BE/
@M05620:37:000000000-D9766:1:1101:6017:6772 1:N:0:40
GAGGCTGCTTTGGAAGAGCCCCCTGCGGAACTCCAGACACTCCGCGAAAGCTCGTATGCCGTCTTCTGCTTGCCAAAAAAACCACCCGCTCGACGATGCCCCAGGTGAGGTCCGGGTTATCTCTTCTTGTGGGGGCCTCCCTGCTCTTTTGCCCCCCTGGGTTGTGCTTCCTCCCTTTGGTGTTTTCTTCTGTTGTGGTACGTAGGGCCCCCTTCTCTGACTTTGTCCTATTTTTGGACCCGCCAGGGTCA
+
AAABAAFAFFFFFBFFF4BBAAAA2A222AAF5BA33A22BBB1B0A001BA@B>133D3/B>??4@@4B3BF@3@2F1//???/??/>/</</>/FFB2??/??G11?F00?/--<..1>>F=10<=0=0..-;--;:CA/0;/0;;;;;;C0;BF-;../9;..////////../;//9..;..9//;B///;;DF./;..:.....;-9;F.;B/;/;;;:////9//;/9/9-;B.A@-@FFFD.B.
@M05620:37:000000000-D9766:1:1101:12386:6773 1:N:0:40
AGTGCCAGCTCTCAATCGCACAGGGGACCCAGGGCCTGGCCCCTCCATCCAGAAAACCTATGACCTCACCCGCTACCTGGAGCACCCACTCCGCAGCTTGGCTGTGACCTATTGTGTATCCCGCGTCGGCATCTGGGCGTTGGGGCGGCGTGCGGCGTTGGGGCAAGCCCGTCCTAACCGTGGAGGGTTCTGGTAAATGATGGGGTGAGGAGGGGCTCTTTGGCTCCCACCCGTCCCCCTGTCTGGTCTAT
+
>>>>>FFCAFFFG4FGGFFGGGHGG?EEEF2GBAEEDGHHGHGDGGHHGH3GHHFGCEFGHHHGHHHBGGCEF>EEHBFHCGHGHG1??FGFFGEGGHHH/CG/03BB3B?GG33B?F3332?BD<><@/<>G1=1CE-A-<.<<C-B-;9B.;-@=-9@?-@DA.A.E.;@AADFFFA-.;@.9;@AFFFFF9F//BF/9F/..A-A.AFDDAA--AFFFF/99;E.9F9.;.A9A.ADFFFF/F999BF
@M05620:37:000000000-D9766:1:1101:11674:6773 1:N:0:40
AGTGCCAGCTCTCAATCGCACAGGGGACCCAGGGCCTGGCCCCTCCATCCAGAAAACCTATGACCTCACCCGCTACCTGGAGCACCAACTCCGCAGCTTGGCTGGGACCTATGTGAGTATCCAGCGTAGGAATCTGGGAGTTGGGGAGGAGTGAGGAGTTGGGGAAAGACAGTCCTAACCGTGGAGGGTTCTGGTAAATGATGGGGTGAGGAGGGGCTCTTTGGCTCCCACCAGTCCCCCTGTCTGGTCTA
+
AAAAAFFFCFFFGGGGGGGGGGHGGGGGEGHHBEFGGGHHFHGHGGHHHHHHEHBHHGHGHHEHHHHHHHHGGEGGHHGHFGGHHHHEFHHHGGGGGHHHGHHGGGHHGHHHHHHHHHHHHHHHHGGGGGHHHHHHHHHGGHHHGGGGGGGHHHHHHGFHHHGGGGHHEHHHHHHHHHHHGGGGBGGGGGGGGGGGGGGGGGGGGGFFEFFFFFFFFFFFFFFFFFFFFFFFFFFFFFFFFFFFFFFFFFB
@M05620:37:000000000-D9766:1:1101:14630:6776 1:N:0:40
ACCACACCTTCTACAATGAGCTGCGTGTGGCTCCCGAGGAGCACCCCGTGCTGCTGACCGAGGCCCCCCTGAACCCCAAGGCCAACCGCGAGAAGATGACCCAGGTGAGTGGCCCGCTACCTCTTCTGGTGGCCGCCTCCCTCCTTCCTGGCCTCCCGGAGCTGCGCCCTTTCTCACTGGTTCTCTCTTCTGCCGTTTTCCGTAGGACTCTCTTCTCTGACCTGAGTCTCCTTTGGAACTCTGCAGGTTCT
+
BBBBBBBAFFFFGGGGGGGGGFHGGFGECEHHHGGGFGGGGHHHHGGGGGGGGHHHHHHEGGGGGGGGGGGHHHHGGGGHGHHHHGGGGGBCCGGHHHHHHHGHGHHDHHHGGHHGGGGGHHHHHHHHHHHGHHGGGGGHGHHGHGGGGGGGGGGGGGG:AFGGGGFFFFFFFFFFFFFFFFFFFFFFFFFFFFFFFFFFFFFFDFFFFFFFFFFFFFFFFFFF/:FFFFFFFFFEFFFFFFFFFFFFFFF
@M05620:37:000000000-D9766:1:1101:14865:6781 1:N:0:40
AGTGCCAGCTCTCAATCGCACAGGGGACCCAGGGCCTGGCCCCTCCATCCAGAAAACCTATGACCTCACCCGCTACCTGGAGCACCAACTCCGCAGCTTGGCTGGGACCTATGCGTATCCCGCGTCGGAATCTGGGCGTTGGGGCGGAGTGCGGAGTTGGGGCCAGACAGTCCTAACCGTGGCGGGTTCTGGTCAATGATGGGGTGAGGAGGGGCTCTTTGGCTCCCACCAGTCCCCCTGTCTGGTCTCTC
+
AA>>AFFFBFFFGFGGGGGGGGHGGEFGGGHHGGGGGGHHHHGHGGGHHHHHHHHHHGHHHFGHHGGHHHHGGEFGHHHHGHHHHHFFFHHHEGGGGHFGGHHGGGHHGHHHHGGG/CHF@/>/AAGGC>>G1GHH.CC<AGCG.;?-:E.9@B-AE/FFBB.@DFAEEFFFFFFFFFBFFB???;;EFFFFB9FFFFFFFFFF9BFFF/DFBBBBFFFFFFFFFFFFFFFFFFFFFFBFFFFFFFFF/;9
@M05620:37:000000000-D9766:1:1101:13112:6792 1:N:0:40
ACCACACCTTCTACAATGAGCTGCGTGTGGCTCCCGAGGAGCACCCCGTGCTGCTGACCGAGGCCCCCCTGAACCCCAAGGCCAACCGCGAGAAGATGACCCAGGTGAGTGGCCCGCTACCTCTTCTGGTGGCCGCCTCCCTCCTTCCTGGCCTCCCGGAGCTGCGCCCTTTCTCACTGGTTCTCTCTTCTGCCGTTTTCCGTAGGACTCTCTTCTCTGACCTGCGTCTCCTTTGGAACTCTGCAGGTTCT
+
BABBB@A>BCCFFGGFFG5BBFGFGEEAAAGGHFFE2EE2AHHHHGGEEAFGFGHHHHHAEE?FFGEGGEEHHHHGGGGHGHHHFGGGGG/<CDHEDGHHHHHHGGH1FGFGGHGCGGGGHHHHHGHHHHHGHHGGGGGHGHHGFGGGGGGGGFGGGGG-;;9FGFFFFFFFFFFFFFFFFFFFFFFFFFFFFFFFFFFFFFFEDFFFFFFFFF;FFFFFFFFFABFFDFFFFFFFFFFBFFFFFFFFFFF
@M05620:37:000000000-D9766:1:1101:25675:6796 1:N:0:40
GAGGCTGCTTTGGAAGAACCTGACAAGCCAGGGACCCAAGATCGGAAGAGCACACGTCTGGACTCCAGTCACGAGATTCCATCTCGTATCCCGTCTTCTGCTTTAAAAAAAAAAAAAAGAAAGAAAACAATAAAATAAGAGAAAAATAAAATAAAAACAAAAAATAAAGAGAAGGGAGCAGAAGAAACGAAAAAAAGAAGTAGCATTGAACGAAAAAAAGAAATGAAAGTAAGACTTATGGACTGTAAAGG
+
1>1>A>FAFF3F111A111ABA00110BB0B0B0F0000BABBGC?/A00BBG0FABBEE0BBEAB1BDED1B/>/?DB@GF111>?EF0BB>FFH/BFGBBF>1>BFFE/EB?@/<///001<0000.>11111111110////<.0<0=000000...;.::.000;0/9//.....://///9//....-------/9///9/9////-----------:////////////:////////-/9////
@M05620:37:000000000-D9766:1:1101:16139:6797 1:N:0:40
ACCACACCTTCTACAATGAGCTGCGTGTGGCTCCCGAGGAGCACCCCGTGCTGCTGACCGAGGCCCCCCTGAACCCCAAGGCCAACCGCGAGAAGATGACCCAGGTGAGTGGCCCGCTACCTCTTCTGGTGGCCGCCTCCCTCCTTCCTGGCCTCCCGGAGCTGCGCCCTTTCTCACTGGTTCTCTCTTCTGCCGTTTTCCGTAGGACTCTCTTCTCTGACCTGAGTCTCCTTTGGAACTCTGCAGGTTCT
+
BBBBBBABFFFFGGGGGGFGGGHHGGGEHCHHHGGFGGGFGHHHHGGGGFGGHGHHHHHGGGGGGGGGGGGGHHHGGGGHGHHHHGGGGG<CGGHHHHHHHHHHGHHGHHHGGHHGGGGGHHHHHHHHHHHGHHGGGDGHGHHGHGGGGGGGGGGGGGG?BGGGGGFFFFFFFFFFFFFFFFFFFFFFFFFFFFFFFFFFFFFFFFFFFFFFFFFFFFFFFFFFBFFFFFFFFFFFFFFFFFFFFFFFFFF
@M05620:37:000000000-D9766:1:1101:18050:6798 1:N:0:40
ACCACACCTTCTACAATGAGCTGCGTGTGGCTCCCGAGGAGCACCCCGTGCTGCTGACCGAGGCCCCCCTGAACCCCAAGGCCAACCGCGAGAAGATGACCCAGGTGAGTGGCCCGCTACCTCTTCTGGTGGCCGCCTCCCTCCTTCCTGGCCTCCCGGAGCTGCGCCCTTTCTCACTGGTTCTCTCTTCTGCCGTTTTCCGTAGGACTCTCTTCTCTGACCTGAGTCTCCTTTGGAACTCTGCAGGTTCT
+
BABAB4AABFFFGGGGDGFGGFHHGEG24AGGGDFE?EE22GGFHGGGAFGGFHFHFHFECECGGEGGGEFHHHHGGGGHGHHHEFGEGG/BD?GF1?FGHGCGFGH1GHHGGHHGGGGGHFHHFFHHHHHGGHCGGGGGGHHGHGGGGGGFFFGEEGG-A@FGG@BFB?FFFFFBFFFFFFFFFFFFFFFFBF>DFFFFFDB?FFFFFFFFFFFFFFB9BBFF/9:B9FFFFFFFB9F9BFFFBFFFE/B
@M05620:37:000000000-D9766:1:1101:25715:6811 1:N:0:40
ACCACACCTTCTACAATGAGCTGCGTGTGGCTCCCGAGGAGCACCCCGTGCTGCTGACCGAGGCCCCCCTGAACCCCAAGGCCAACCGCGAGAAGATGACCCAGGTGAGTGGCCCGCTACCTCTTCTGGTGGCCGCCTCCCTCCTTCCTGGCCTCCCGGAGCTGCGCCCTTTCTCACTGGTTCTCTCTTCTGCCGTTTTCCGTAGGACTCTCTTCTCTGACCTGAGTCTCCTTTGGAACTCTGCAGGTTCT
+
CCCCCCCCFFFFGGGGGGGGGGHHGGGGGGHHHGGFGGGFGHHHHGGGGGGGHHHHHHHGGGGGGGGGGGGHHHHGGGGHGHHHHGGGGGGGGGHHHHHHHHHHGHHHHHHGGHHGGGGGHHHHHHHHHHHGHHGGGGGHGHHGHGGG0CFGGGGGGGCBGGGGGGFFFFFFFFFFFFFFFFFFFFFFFFFFFFFFFFFFFFFFFFFFFFFFFFFFFFFFFFFFFFFFFFFFFFFFFFFFFFFFFFFFFFF
@M05620:37:000000000-D9766:1:1101:13766:6812 1:N:0:40
ACCACACCTTCTACAATGAGCTGCGTGTGGCTCCCGAGGAGCACCCCGTGCTGCTGACCGAGGCCCCCCTGAACCCCAAGGCCAACCGCTAGCCGCTGAGTGGCCCAGGTCACTGCTCCGTTACCTCTTCTGGTGGCCGCCTTTCTCCTTGCTGCTCTCCTGTACCGGCTTCCTTTGTCACTTCTTCTCTGTTCTGCGGCTTCTCTGAGCATCTGCTGGTTTTAGCTCAGTCGCCTTTGGAACTGTGCAGG
+
DDDDDDDDFFFFGGGGGGGGGGHHGGGGHGHHHGGGGGGGGHHHHGGGEGGGHHHHHHHGGGGGGGGGGGGHHHHGGGGHGHHHHGGGG@F/F2//>>/?2>F/FG///?111?1111>.<>.FGHH1><00<0/<C.-<DG.0CHHH0<00<000=FGB0::00<.----<CFG000<00000<CFFFF000<BFF---<-/0000000<0000<000<:..:/<F00<<<.<..<<</00<F0<<<00.
@M05620:37:000000000-D9766:1:1101:20215:6816 1:N:0:40
ACCACACCTTCTACAATGAGCTGCGTGTGGCTCCCGAGGAGCACCCCGTGCTGCTGACCGAGGCCCCCCTGAACCCCAAGGCCAACCGCGAGAAGATGACCCAGGTGAGTGGCCCGCTACCTCTTCTGGTGGCCGCCTCCCTCCTTCCTGGCCTCCCGGCGCTGCGCCCTTTCTCACTGGTTCTCTCTTCTGCCGTTTTCCGTAGGACTCTCTTCTCTGACCTGAGTCTCCTTTGGAACTCTGCAGGTTCT
+
?AAAAAAACFFFGFGFGFGBGECBEAEECCCFFCGGGGGCEAGAEECEEGGGHFHHEBHGCEEEFGGGGGEFHHHGGGGHGHHHGEGGGGCCCCHHHFHHHHC<FHEFHFEFFHGCGGCGHGHHHHHEDGHGHHGGGGGHGHHGHGGGGFGGGGGGGBG-;A@@F?@F@@FFFFFFFFBFFFFFFFFFFFFFFF@BBFFFFFFFABFFFFFFFFFFFFFFFFFEFFFFFFFF/BFFFFFFFFBFFFF-;B/
@M05620:37:000000000-D9766:1:1101:20179:6820 1:N:0:40
AGTGCCAGCTCTCAATCGCACAGGGGACCCAGGGCCTGGCCCCTCCATCCAGAAAACCTATGACCTCACCCGCTACCTGGAGCACCAACTCCGCAGCTTGGCTGGGACCTATGTGAGTATCCAGCGTAGGAATCTGGGAGTTGGGGAGGAGTGAGGAGTTGGGGAAAGACAGTCCTAACCGTGGAGGGTTCTGGTAAATGATGGGGTGAGGAGGGGCTCTTTGGCTCCCACCAGTCCCCCTGTCTGGTCTA
+
BCABCFFFDFFFGGGGGGGGGGHHGGGGGGHHGGGGGGHHHHGHGGHHHHHHHHHHHGHHHHGHHHHHHHHGGGGGHHHHHHHHHHHHGHHHGGGGGHHHGHHGGGHHGHHHHHHHHHHHHHHHHGGGGGHHHHHHHHHGGHHHGGGGGGGHHHHHHGHHHHGGGGGHHHGHHHHHHHHHGGGGGGGGGGGGGGGGGGGHGGHGGGFFFFFFFFFFFFFFFHHFFFFFFFFFFFFFFFFFFFFFHHFFFFB
@M05620:37:000000000-D9766:1:1101:21473:6821 1:N:0:40
ACCACACCTTCTACAATGAGCTGCGTGTGGCTCCCGAGGAGCACCCCGTGCTGCTGACCGAGGCCCCCCTGAACCCCAAGGCCAACCGCGAGAAGATGACCCAGGTGGGTGGCCCGCTACCTCTTCTGGTGGCCGCCTCCCTCCTTCCTGGCCTCCCGGCGCTGCGCCCTTTCTCCCTGGTTCTCTCTTCTGCCGTTTTCCGTAGGCCTCTCTTCTCTGCCCTGCGTCTCCTTTGGAACTCTGCAGGTTCT
+
AA>>ABAAFFFFDGG45FGDFGHHE2BBE2AFF2F2AE222AGC1BEG1EG1FGHHHHHGGGG?GGGCEGFHHHHGFGGEFHHHHCEEGGGGCGHHH1>FH0/G/11///?-<FC----<<DDGFGFHBGH.C.-A::CFABF9F9FBBFBFA9FG?G----;-.-@F;BFB9B///.B.F9/////B9/B/B/-AFFAFB.9...///;/9F/9/9B//;.B..9;9:F/BFFF/FB/9BF/B/BFFBFF
@M05620:37:000000000-D9766:1:1101:25707:6831 1:N:0:40
ACCACACCTTCTACAATGAGCTGCGTGTGGCTCCCGAGGAGCACCCCGTGCTGCTGACCGAGGCCCCCCTGAACCCCAAGGCCAACCGCGAGAAGATGACCCAGGGGAGGGGCCCGCTACCTCTTCTTGTTGCCGCCTCCCTCCTTCCCTGCCTCCCGGAGCTTCGCCCTTTCTCACTTGTTCTCTCTTCTGCCGGTTTCCGTAGGACTCTCTTCTCTTACCTGAGTCTCCTTTTGAACTCTTCAGGGTCT
+
CCCCCBCCFFFFGGGGGGGGGGHHGGGGHGHHHGGGFGGGGHHHHGGGGGGGHHHHHHHGGGGGGGGGGGGHHHHGGGGHGHHHHGGGGGGGGGHHHHHBGH/??///>--><CG@@A@DHC::CC;0C00;0C:-A9.CF/:C:C0CF0C.C99CG.;:-:90:-9AA;BF000BF00B0;BB9090;B900;;-CFF0F.:9;A:0:/0:0BBB::00;B00:/0;BBFFFF0B.;99B;09:;F.BB9
@M05620:37:000000000-D9766:1:1101:8058:6846 1:N:0:40
AGTGCCAGCTCTCAATCGCACAGGGGACCCAGGGCCTGGCCCCTCCATCCAGAAAACCTATGACCTCACCCGCTACCTGGAGCACCAACTCCGCAGCTTGGCTGGGACCTATGTGAGTATCCAGCGTAGGAATCTGGGAGTTGGGGAGGCGTGAGGAGTTGGGGAAAGACAGTCCTAACCGTGGAGGGTTCTGGTAAATGATGGGGTGAGGAGGGGCTCTTTGGCTCCCACCAGTCCCCCTGTCTGGTCTA
+
AA>AAFFBAFFFGGGGGGA2EEGGGGEEEGHHF2EECFHHFHGHGGGFHHHHGGHHHGHFFGHHHGHHHHHGG>EGHHHH2GHHHHCFEHGHEGGEEH3GEGFFGGHHGCFHH33FGBGHHH3GHGGA<EBGHHHHHH0FGHHHGG.AD.=EG..CCDHFHF-;::CGFGFGG00FBBFGFGGG.CF?.9FGGG;9BF/FFBFFEFFFFFFBFFACFFFFFF/FFBFEE...A.FF/BE.DFFFFFEFFFF
@M05620:37:000000000-D9766:1:1101:23857:6860 1:N:0:40
AGTGCCAGCTCTCAATCGCACAGGGGACCCAGGGCCTGGCCCCTCCATCCAGAAAACCTATGACCTCACCCGCTACCTGGAGCACCCACTCCGCAGCTTGGCTGGGACCTATGCGTCTCCCGCGTCGGCATCTGGGCGTTGGGGCGGCGTGCGGCGTTGGGGCCAGACAGTCCTAACCGTGGCGGGTTCTGGTCAATGATGGGGTGAGGCGGGGCTCTTTGGCTCCCACCAGTCCCCCTGTCTGGTCTCTC
+
>A>>>FFFBFFFG4BGBFFAEAHHG22EEAFF2AF2FFHHGHGHGGHHHGHGHFBBFEHHFEGHHFGGHHHEE>EEHH@F2BFGHH1??GHEEEEGCHBFFHHGGGHHGHHHHHGG/EHHF/BCGGGG-->FGHHGGCGG@CDGGD-9BGBDBBBBBBBFBBABDA.A.BFFFFBFFFBFF??BBBBEFFFFF;9FFF/BFFFFABFFF.@;BBBBFFFF/BFFFFFBFF.AFFFFFFBFFFFFFFBB/FB
@M05620:37:000000000-D9766:1:1101:23857:6884 1:N:0:40
AGTGCCAGCTCTCAATCGCACAGGGGACCCAGGGCCTGGCCCCTCCATCCAGAAAACCTATGACCTCACCCGCTACCTGGAGCACCAACTCCGCCGCTTGGCTGGGACCTATGAGTATCCAGCGCATGAATCTGTGAGTTGGGGAGGAGTGAGGAGTTTGGGAAAGACAGTCCTAACCCTGGAGGGGTCTGGTAAATGATGTGGTGAGGAGGGGCTCTTTGGCTCCCACCAGTCCCCCTGTCTGGTCTATC
+
AAAAAFFFAFFFGFFGGFGCG?HHFEGGGGHHGCGEFFHGHHGHGGGHHHFG1E1FHGHCGG2FHHHFHHHGGGEEHHHFFGHFHHHHGHHHCG/>EEGGGHHFACGCEHFHFFGDBF@2FDGC////<1@GH11??GGFHFCG.@@?A/<=DCBC</00.C./::C;C;0:00C0:G..;9::.?-.;B//00;0090;00;C-;9-99AB@@;-;FBF//;/;AEFFFEA/9:FFF--F9F///:;BB9
@M05620:37:000000000-D9766:1:1101:18376:6898 1:N:0:40
AGTGCCAGCTCTCAATCGCACAGGGGACCCAGGGCCTGGCCCCTCCATCCAGAAAACCTATGACCTCACCCGCTACCTGGAGCACCAACTCCGCAGCTTGGCTGGGACCTATGTGAGTATCCAGCGTAGGAATCTGGGAGTTGGGGAGGAGTGAGGAGTTGGGGAAAGACAGTCCTAACCGTGGAGGGTTCTGGTAAATGATGGGGTGAGGAGGGGCTCTTTGGCTCCCACCAGTCCCCCTGTCTGGTCTA
+
BBABCFFFCFFFGGGGGGGGGGHHGGGGGGHHGGGGGGHHHHGHGGHHHHHHHHHHHGHHHHHHHHHHHHHGGGGGHHHHHHHHHHHHGHHHGGGGGHHHGHHGGGHHGHHHHHHHHHHHHHHHHGGGGGHHHHHHGHHGGHHHGGGGGGGHHHGHHGHHHHGGGGHHHHHHHHHHHHHHGGGGGGGGGGGGGGGGGGGGGGGGGGFFFFFFFFFFFFFFFFFFFFFFFFFFEFFFFFFFFFFFFFFFFFF
@M05620:37:000000000-D9766:1:1101:7113:6935 1:N:0:40
ACCACACCTTCTACAATGAGCTGCGTGGGGCTCCCGAGGAGCACCCCGTGCTGCTGACCGAGGCCCCCCTGAACCCCAAGGCCAACCGCGAGAAGATGACCCAGGTGCGTGGCCCGCTACCTCTTCTGGTGGCCGCCTCCCTCCTTCCTGGCCTCCCGGGGCTGCGCCCTTTCTCACTGGTTCTCTCTTCTGCCGTTTTCCGTAGGACTCTCTTCTCTGACCTGCGTCTCCTTTGGAACTCTGCAGGTTCT
+
ABAABBBBFFFFGDGGGG55FDGFGEF22EFGHGGF2EEEGHHFCFCEEEGGHHHFF2GE?EEEFGGGGGGCGHHGGGGHGHHHHGGGGGBDCGHFFHHD1GCGGHH1<FADGH><AA@C/<<GG0;CGG/CGHCGCDGGAFGGGGGFG0;FGFFEEG----99E-@DBBFFFFFFFF/.;;BFBFBFFF/9999;ABEFFFFF?./;BF/FFFB9BF//BBFB.-;@FBFFFFBF//;BFFFF/B.9;BF
@M05620:37:000000000-D9766:1:1101:19603:6935 1:N:0:40
ACCACACCTTCTACAATGAGCTGCGTGTGGCTCCCGAGGAGCACCCCGTGCTGCTGACCGAGGCCCCCCTGAACCCCAAGGCCAACCGCGAGAAGATGAGTGGCCCAGGTGCGTGGCCCGCTACCTCTTCTGGTGGCCGCCTCCCTCCTTCCTGGCCTCCCGGCGCTGCGCCCTTTCTCCCTGGTTCTCTCTTCTGCCGTTTTCCGTAGGACTCTCTTCTCTGACCTGAGTCTCCTTTGGCCCTCTGCCGG
+
CCCDDEDDFFFFGGGGGGGGGGHHGGGEDGHHHGGGGGGGGHHHHGGGGGGGHHGHHHHGGGGGGGGGGGGHHHHGGGGHGHHHHGGGGGGGGGHHHHGHHHGG?FCGGHHBFGGGGHHGGGGGHHHHHHHHHHHGHH?FGGGGGGGGGGGGGGGGGGGGGGG?DDFFFFFFFFFFFFFFFFFFFFFFHHFFFFFFFFFFFFFFFFF?DF0FFFFFFFFFFFFFFFFFFFFFFFFFFFFFE0AEFFFF0@-
@M05620:37:000000000-D9766:1:1101:11680:6937 1:N:0:40
ACCACACCTTCTACAATGAGCTGCGTGTGGCTCCCGAGGAGCACCCCGTGCTGCTGACCGAGGCCCCCCTGAACCCCAAGGCCAACCGCGCGAAGATGACCCAGGTGCGTGGCCCGCTACCTCTTCTGGTGGCCGCCTCCCTCCTTCCTGGCCTCCCGGAGCTGCGCCCTTTCTCACTGGTTCTCTCTTCTGCCGTTTTCCGTAGGACTCTCTTCTCTGACCTGCGTCTCCTTTGGAACTCTGCAGGTTCT
+
AAAABBBAFFFFGGGGGGEFGFHHGEGA4EFFBAFE?FEG?EHFGGGEEEGFEHGHHHHAEC?EGGGGGGGFHFEGGGGHCFHHHEFEDG/>BFGDHHFHHHGHFHH1@FGGGHGFGG@FHHHHHCGGFGHGHHGGGGGGGGGGGGGGGGGGGGGGGGG-99AFFFFFFFFFFFFFFFFFFFFFFFFFFFFFFFAFFFFFFFFEDFFF/FFFFF;BFFFFFFFFEAFDFFFFFFFFFFFFFFFFFF?FFFF
@M05620:37:000000000-D9766:1:1101:13901:6942 1:N:0:40
AGTGCCAGCTCTCAATCGCACAGGGGACCCAGGGCCTGGCCCCTCCATCCAGAAAACCTATGACCTCACCCGCTACCTGGAGCACCAACTCCGCAGCTTGGCTGGGACCTATGTGAGTATCCAGCGTAGGAATCTGGGAGTTGGGGAGGAGTGAGGAGTTGGGGAAAGACAGTCCTAACCGTGGAGGGTTCTGGTAAATGATGGGGTGAGGAGGGGCTCTTTGGCTCCCACCAGTCCCCCTGTCTGGTCTA
+
AB>AAFFFBFFFG4GFGGGAFCHFGGGGGGHHBEEFGGHHHHGHGGHHHHHHHFHFGGHHHFGHHGGHHHHGG>EEHHFHBGHHHHC?EHHFAFCGEHGHGGHGGGHHGHHHHHHFHHHHHHHHHGGGGGHHHHHHHG0FGHHHGGACGACGH0GHFGHHHHGGEGHHHHHHHHHHHGHHGGGGDGGGGGGGGGFGGGGGGGGGGGFFFFFFFFFFFFFFFFFFFFFFFFFFFFFFFFFFFFFFFFFFFFB
@M05620:37:000000000-D9766:1:1101:19093:6945 1:N:0:40
ACCACACCTTCTACAATGAGCTGCGTGTGGCTCCCGAGGAGCACCCCGTGCTGCTGACCGAGGCCCCCCTGAACCCCAAGGCCAACCGCGAGAAGATGACCCAGGTGAGTGGCCCGCTACCTCTTCTGGTGGCCGCCTCCCTCCTTCCTGGCCTCCCGGAGCTGCGCCCTTTCTCACTGGTTCTCTCTTCTGCCGTTTTCCGTAGGACTCTCTTCTCTGACCTGAGTCTCCTTTGGAACTCTGCAGGTTCT
+
BABABBCCFFFFGGGGGGGGGGHHGEEBFEHHHGGEEGFGGHGHHGGGAEEGHHHHHHHGGFGGGGGEGFGHGHHGGGGHGHHHHGGGGGGGGGHHHHGHHHGGG1GFHGHAFHHGGGGGHHHHHHHHGHFGHHGGGEGHGHHGHGGGGGGG.:FGGGG-BGGGGCFFFFFFFFFFFFFFFFFFFFFFFFFFFFFFFFFFFFFFDFFFFFFFFFFFFBFBFFFFBFBBFFFFFFFFFFFFFFFFFF?AFFF
@M05620:37:000000000-D9766:1:1101:8548:6961 1:N:0:40
ACCACACCTTCTACAATGAGCTGCGTGTGGCTCCCGAGGAGCACCCCGTGCTGCTGACCGAGGCCCCCCTGAACCCCAAGGCCAACCGCGAGAAGATGACCCAGGTGAGTGGCCCGCCACCCCTTCTGGTGGCCGCCTCCCTCCTTCCTGGCCTCCCGGCGCTGCGCCCTTTCTCACTGGTTCTCTCTTCTGCCGTTTTCCGTAGCACTCTCTTCTATGACCTGAGTTTCCTTTGGAAGTCTGCAGGTTCT
+
ABAABAAAFFFFAGFFGGFGGFGBEAEGFAGHHGAAAEGEEHHHHGAE1AEFGABGFEGEEE@ECE>EGGGGGHE/EEGCFHHEC?EED@CCC/FGB2DGBGHG/?C1?11FGG/<C--><.-<./<GGDCAG.-;:.:.:GGGBB9CFGGGFGAEED-:-;-9?DF9@=FB//BFFFFF/BBBFFF//9BFFFFAFFF//./:A.:BFFFF/FF//9/////.99B/;/;9F//////;//B/9B..BFF
@M05620:37:000000000-D9766:1:1101:15795:6966 1:N:0:40
GAGGCTGCTTTGGAAGAAACTGACAGGCCAGGGCAAAACTTTCGTATGGGCCCGGGTATGAACTCCATTCACGATATTCAATCTGATATACCGGCTTATGCTTGACAACAACCCAAACGCAAGCAAATACTCATACAAGAAGAAAAGAAACTACAACACCAAATGACACAAAGGAAGGTAAGAAAAGCACATACTCGTAACAACACTTGTAGACCCAATCGAACAAGTCTAAGCATTTGCACATCAAACTG
+
BABBBBFBFFFFGGGGGGGGGFH4B4A22B4BE22EFHA355D2AB3B22B2000A1A3BD5555B35DDDBG?1FFHBHH4BG444BB4BBEEG?/BBGFBFGHHHH/GH/?/?/0//////?2?B32@2@2>2222<222<0?0<<<0011<111<.>>.>1<>>11/..///<.</0=00:/;/;///0000;.:...90;9;9;0000000;.:9/..9;-//00;0/9;9/;BB//9/9//;9///
@M05620:37:000000000-D9766:1:1101:9791:6984 1:N:0:40
ACCACACCTTCTACAATGAGCTGCGTGTGGCTCCCGAGGAGCACCCCGTGCTGCTGACCGAGGCCCCCCTGAACCCCAAGGCCAACCGCGAGAAGATGACCCAGGTGAGTGGCCCGCTACCTCTTCTGGTGGCCGCCTCCCTCCTTCCTGGCCTCCCGGAGCTGCGCCCTTTCTCACTGGTTCTCTCTTCTGCCGTTTTCCGTAGGACTCTCTTCTCTGACCTGAGTCTCCTTTGGAACTCTGCAGGTTCT
+
CCCCCCBBFFFFGGGGGGGGGGHHGGGGHGHHHGGGGGGCGHHHHGGGGGGGHHHHHHHGGGGGGGGGGGGHHHHGGGGHGHHHGGGGGGGGGGHGHHHHHHAFEHHHHHHGGHHGGGGGHHHHHHHHHHHGHHGGGGGHGHHGHGGGGGGGGGGGGGGGGGGGGGFFFFFFFFFFFFFFFFFFFFFFFFF0BFFFFFFFFFFFDFFFFFFFFFFFFFFFFFFFFFFFFFFFFFFEFFFFFFFFFFFFFFF
@M05620:37:000000000-D9766:1:1101:9024:6991 1:N:0:40
ACCACACCTTCTACAATGAGCTGCGTGTGGCTCCCGAGGAGCACCCCGTGCTGCTGACCGAGGCCCCCCTGAACCCCAAGGCCAACCGCGAGAAGATGACCCAGGTGAGTGGCCCGCTACCTCTTCTGGTGGCCGCCTCCCTCCTTCCTGGCCTCCCGGAGCTGCGCCCTTTCTCACTGGTTCTCTCTTCTGCCGTTTTCCGTAGGACTCTCTTCTCTGACCTGCGTCTCCTTTGGAACTCTGCAGGTTCT
+
BBBBBBABFFFFGGGFGGGGGGHHGGGGHGHHHGGDGGGGGHHHHGGGGGGGHFHHHHHGGGGGGGGGGGGHHHHGGGGHGHHHHGGGGGGGGGHHHHHHHHHHGHHDGGGGGHHGG@DGGHHHHHHHFHHGHEFGGGGHGHHGHGGGGGGGGGGGGG--;AGGGGFFFFFFFFFFFFFFFFFFFFFFFFFFFF>AFFFFFFFFF.FFFFFFFFB/FFFFFFFF.@D=DFFFFFFFFFFFFFFFFFFFFFF
@M05620:37:000000000-D9766:1:1101:7703:6998 1:N:0:40
AGTGCCAGCTCTCAATCGCACAGGGGACCCAGGGCCTGGCCCCTCCATCCAGAAAACCTATGACCTCACCCGCTACCTGGAGCACCAACTCCGCAGCTTGGCTGGGACCTATGTGAGTATCCAGCGTAGGAATCTGGGAGTTGGGGAGGAGTGAGGAGTTGGGGAAAGACAGTCCTAACCGTGGAGGGTTCTGGTAAATGATGGGGTGAGGAGGGGCTCTTTGGCTCCCACCAGTCCCCCTGTCTGGTCTA
+
ABAABFFFBFFFGFGGGGGCGCHCGGGGGGHHFFEEEGHHHHGHGGHHHGHHHHHHHGHHGHHHHGHHHHHGG>FGHHHHGGHHHHFGFHHGEGGGGHHHGHHGGGHHGHHHHHHHHHHHHHHHHGGGGGHHHHHHHHCGGHHHGGFFGDEHHGHGGGHHHHGGGGHGHHHHHHHHHGHHGGGGGGGGFGGGGGGGGGGGGGGGGGFFFFFFFFFFFFFFFFFFFFFFFFFFFFFFFFFFFFFFFFFFFF:
@M05620:37:000000000-D9766:1:1101:15835:7013 1:N:0:40
AGTGCCAGCTCTCAATCGCACAGGGGACCCAGGGCCTGGCCCCTCCATCCAGAAAACCTATGACCTCACCCGCTACCTGGAGCACCAACTCCGCAGCTTGGCTGGGACCTATTGCGTATCCCGCGTCGGAATCTGGGCGTTGGGGCGGCGTGCGGCGTTGGGGAAAGCCAGTCCTAACCGTGGAGGGTTCTGGTAAATGATGGGGTGAGGAGGGGCTCTTTGGCTCCCACCAGTCCCCCTGTCTGGTCTAT
+
BCAAAFFFCFFFGGGGGGGCGFHGGEFGEGHHBEFGGGHHFHGHGGHHHGHHGHHHHGHHHFGHHGGHHHHGG>FGHHHH?GHHHH1?EHHHEECGEHGHGHHG/EHHGHHHHHGDGGDHH2CDGG@CG>FFHHHGHG@GDGHGGC@?-;AFDDFDCFFFFFF9DEFBF/;FFFFFFFFFFFF.ADFDFFFFF;FFFFF/FFFFFA@FFF/D?FFFFFFFFFFFFFFFFFFFFFFFFFFFFBFFFFB/;BF
@M05620:37:000000000-D9766:1:1101:9109:7017 1:N:0:40
ACCACACCTTCTACAATGCGCTGCGTGTGGCTCCCGAGGAGCACCCCGTGCTGCTGACCGAGGCCCCCCTGAACCCCAAGGCCAACCGCGCGAAGATGACCCAGGTGCGTGGCCCGCTACCTCTTCTGGTGGCCGCCTCCCTCCTTCCTGGCCTCCCGGAGCTGCGCCCTTTCTCACTGGTTCTCTCTTCTGCCGTTTTCCGTAGGACTCTCTTCTCTGACCTGCGTCTCCTTTGGAACTCTGCAGGTTCT
+
BBBBBBB>BFFFGGGGGG4AEGGGGGGB2EHGGAFE?EEFDHHHHGGEEFGGFHGHHHH>ECCEGGGGGGGHHHHGGGGHGHHHHGGGGG/<CGGCHHGHHHGHGHH1AFGGGHCCGGGGHHHHHHHHHHHGHHGGGGGGGGGGGGGGGGGGGGGGGGF;9@FFFFFFFFFFFFFFFFFFFFFFFFFFFFFFFFFFFFFFFFFFFFFFFFFFFFFFFFFFFFFFFFFFFFFFFFFFFFFFFFFFFFFFFFF
@M05620:37:000000000-D9766:1:1101:16600:7040 1:N:0:40
ACCACACCTTCTACAATGAGCTGCGTGTGGCTCCCGAGGAGCACCCCGTGCTGCTGACCGAGGCCCCCCTGAACCCCAAGGCCAACCGCGAGAAGATGACCCAGGTGAGTGGCCCGCTACCTCTTCTGGTGGCCGCCTCCCTCCTTCCTGGCCTCCCGGAGCTGCGCCCTTTCTCACTGGTTCTCTCTTCTGCCGTTTTCCGTAGGACTCTCTTCTCTGACCTGAGTCTCCTTTGGAACTCTGCAGGTTCT
+
BBBBBBBBFFFFGGGGGGGGGGHFGEFBAFGHHGGGGGGCDHHHHGGGEGGGHHHHHHHCGGGGGGGGGGGHHHHGGGGHGHHHHGGGGGCFGGHHHHGHHHHHGHHDHHHGGHHGGGGGHHHHHHHGFHGGHHGGGGGHGHGGHGGGGGGGGGGGGGGAFGGGGGFFFFFFFFFFFFFFFFFFFFFFFFFFFFFFFFFFFFFFFFFFFFFFFFFFFFFFFFFFFFFFFFFFFFFFFFFFFFFFFFFFFFF
@M05620:37:000000000-D9766:1:1101:19262:7050 1:N:0:40
AGTGCCAGCTTCAATCGCACAGGGGACCCCGGGCCTGGCCCCTCCATCCCGAAAACCTCTGACCTCACCCGCTACCTGGAGCACCCACTCCGCAGCTTGGCTGGGACCTATGTTGAGTATCCAGCGTAGGAATCTGGGAGTTGGGGAGGAGTGAGGAGTTGGGGAAAGACAGTCCTAACCGTGGAGGGTTCTGGTAAATGATGGGGTGAGGAGGGGCTCTTTGGCTCCCACCAGTCCCCCTGTCTGGTCTA
+
ABAABFFFBF4BFFFGGAFEFGHGGAEGGGFGFEGGGHAGHGHGGHADGAEAFGGHGHGHHHHH4BFGHHGGGGGHHHHBBGHHHDFFHFGGGGGGHHHGHHGGG?FEH<GHHHGHHHHHHHHHHGGGGGHHHHHHHHHGGHHHGGEGGGGHHHHHHGHHHHGGGGGGGGGGGGGGGGGGGGGGGGGGAFFFFFFFFFFFFFFFFFFFFFFFFFFFFFFFFFFFFFFFFFFFFFFFFFFFFFFFFFFFFFB
@M05620:37:000000000-D9766:1:1101:11706:7055 1:N:0:40
AGTGCCAGCTCTCAATCGCACAGGGGACCCAGGGCCTGGCCCCTCCATCCCGAAAACCTATGACCTCACCCGCTACCTGGAGCACCAACTCCGCAGCTTGGCTGGGACCTCTGTGAGTATCCAGCGTAGGAATCTGGGAGTTGGGGAGGAGTGAGGAGTTGGGGAAAGACAGTCCTAACCGCGGAGGGCTCTGGTAAATGATGGGGTGAGGAGGGGCTCTTTGGCTCCCACCAGTCCCCCTGTCTGGTCTA
+
>>AAAFF11FFFGGGGGF1FGEGHGFGAEE00B0AE/FGHAGE/EFG1FG/E/E?EFEE1FFEGHHH1G00EEEEGHGHGHGHGHHHHGHFHGG//EFGHG0G/AB0FEG1<1BBFG1@D2F21F@EGGCFFFGH110?F<0=G--FA@A<<.GD.0C/;0/A-.:..CG//;B;CBFBF--9---;@-;-FFF:F/;/9/9/FFAB@-9-/-A99@99FFB//;BFA9---;999;9-9-9BB9/9/:B/
@M05620:37:000000000-D9766:1:1101:18251:7068 1:N:0:40
ACCACACCTTCTACAATGAGCTGCGTGTGGCTCCCGAGGAGCACCCCGTGCTGCTGACCGAGGCCCCCCTGAACCCCAAGGCCAACCGCGAGAAGATGACCCAGGTGAGTGGCCCGCTACCTCTTCTGGTGGCCGCCTCCCTCCTTCCTGGCCTCCCGGAGCTGCGCCCTTTCTCACTGGTTCTCTCTTCTGCCGTTTTCCGTAGGACTCTCTTCTCTGACCTGAGTCTCCTTTGGAACTCTGCAGGTTCT
+
A3>AA4>AFFCDDGGF5FFGDE44AAEFH?GHHGEEEEE?EGGHHGGGE1F1GAGHHHHGGGGGEEEGGGGHHHEEGGGEFHHGFGGGG?DDGGFFGFFHHHHGAGHHHDHGGHHGGCGGHHHGHHHGFDGGHHGGCAGHGGHGEFFGGGGGGGGGGB@BGG?FGGBFBBFFFFFFFFFFFFFFFFFFFFFFFFBDFFFFFDFADFFFFFFFFFFF/BFFFFFFEFFFFFFFFFFFFFFFFFFFFFFFBFF
@M05620:37:000000000-D9766:1:1101:19392:7077 1:N:0:40
AGTGCCAGCTCTCAATCGCACAGGGGACCCAGGGCCTGGCCCCTCCATCCAGAAAACCTATGACCTCACCCGCTACCTGGAGCACCAACTCCGCAGCTTGGCTGGGACCTATGTGAGTATCCAGCGTAGGAATCTGGGAGTTGGGGAGGAGTGAGGAGTTGGGGAAAGACAGTCCTAACCGTGGAGGGTTCTGGTAAATGATGGGGTGAGGAGGGGCTCTTTGGCTCCCACCAGTCCCCCTGTCTGGTCTA
+
BCABBFFFCFFFGGGGGGGGGGHGGGGGGGHHGGGGGGHHHHGHGGHHHGHHGHHHHGHHHHHHHHHHHHHGGGGGHHHHBGHHHHGGGGHHGGGGGHHHGHHGGGHHGHHHHHHHHHHHHHHHHGGGGGHHHHHHHHFFFGHHGG<CGFEGHHHGGGHHHGGGGGHHHHHHHHHHHHHHGGGGGGGGGGGGGGGFGGGGGGGGGGFFFFFFFFFFFFFFFFFFFFFFFFFFFFFFFFFFFFFFFFFFFFF
@M05620:37:000000000-D9766:1:1101:13073:7092 1:N:0:40
ACCACACCTTCTACAATGAGCTGCGTGTGGCTCCCGAGGAGCACCCCGTGCTGCTGACCGAGGCCCCCCTGAACCCCAAGGCCAACCGCGAGAAGATGACCCAGGTGAGTGGCCCGCTACCTCTTCTGGTGGCCGCCTCCCTCCTTCCTGGCCTCCCGGAGCTGCGCCCTTTCTCACTGGTTCTCTCTTCTGCCGTTTTCCGTAGGACTCTCTTCTCTGACCTGAGTCTCCTTTGGAACTCTGCAGGTTCT
+
BCCBCBCAFFFFGGGGGGBGGGHHGFGEEEHHHGFEFGGGGHHHHGGGGGGGGHHHHHHEGGGGGGGGGGGHHHHGGGGHGHHHHGGGGGDGGGHHHHHGHHHHGHHHHGGGGHHGGGGGHHHGHHHHHHHGHHGGGGGHGHHGHGGGGGGGGGGGGGGADAGGGGFFFFFFFFFFFFFFFFFFFFFFFFFFFFFFFFFFFFFFFFFFFFFFFFFFFFFFFFFFBFFFFFFFFFFFFFFFFFFFFFFFFFF
@M05620:37:000000000-D9766:1:1101:13960:7094 1:N:0:40
AGTGCCAGCTCTCAATCGCACAGGGGACCCAGGGCCTGGCCCCTCCATCCAGAAAACCTATGACCTCACCCGCTACCTGGAGCACCAACTCCGCAGCTTGGCTGGGACCTATGTGAAGAACCCACGTAAGAAACTGGGGAGTGGGGGAGAATGCAGCGTTGGGCAAGACAGAGCTAACAGCGGCGGGTTCTGGTAAATGCTAGGGTGAGAGGAGGCTCTTTGGGTCCCCCCCGACCCCCTGTCTGGTATCT
+
>1>AAF1FAFFDDGGFGEGEAAB00EFGEEHHGGAEFEGFFHGHGGFH1EGGB01FHG0FHHEHHHHGHHHGGGCEHHHEHHHFCCHHGFHHGF/@EHHHGHHGC?CGGBCGFH2221B0B?////?00@>F0011?///<>0..<--<..0000:/-:=-CG./;.;/;////09;CB0.;--;-;9--BFB//;9///9//;E/;;;//;-----;BBF//--;-F-;-9----;B@-AB9B//////;
@M05620:37:000000000-D9766:1:1101:14189:7098 1:N:0:40
ACCACACCTTCTACAATGAGCTGCGTGTGGCTCCCGAGGAGCACCCCGTGCTGCTGACCGAGGCCCCCCTGAACCCCAAGGCCAACCGCGAGAAGATGACCCAGGTGAGTGGCCCGCTACCTCTTCTGGTGGCCGCCTCCCTCCTTCCTGGCCTCCCGGAGCTGCGCCCTTTCTCACTGGTTCTCTCTTCTGCCGTTTTCCGTAGGACTCTCTTCTCTGACCTGCGTCTCCTTTGGAACTCTGCAGGTTCT
+
CCCCCCCBFFFFGGGGGGEGGFHHGEGECGHHHGGGEGGGGHHHHGGGEFGGHHHHHHHGGGGGGGFGGGGHHHHGGGGHGHHHHGGGGGGGGGHFFGHHHHHHGHHFGHHGGHHCGGGGHHGHHHHHHHHGHGFGGGGHGHHGHFGGGGFGGGGGEGF-9AFGGFDFFFFFFFFFFFFFFFFFFFFFFFFFFEFFFFFFFFFFFDFFFFFFFFFFFFFFFFFF.9DCFFFFFFFFFFFFFFFFFFFFFFF
@M05620:37:000000000-D9766:1:1101:19085:7108 1:N:0:40
AGTGCCAGCTCTCAATCGCACAGGGGACCCAGGGCCTGGCCCCTCCATCCAGAAAACCTATGACCTCACCCGCTACCTGGAGCACCAACTCCGCAGCTTGGCTGGGACCTATGAGTATCCAGCGTAGGAATCTGGGAGTTGGGGAGGAGTGAGGAGTTGGGGCAAGACAGTCCTAACCGTGGAGGGTTCTGGTAAATGATGGGGTGAGGAGGGGCTCTTTGGCTCCCACCAGTCCCCCTGTCTGGTCTATC
+
AABABFFFAFFFGFGGGGGGGGHHGGGGGGHHGGGGEFHHHHGHGGHHFFGHDGEHHGHHHGFGHHGHHHGEGEGGGHHHHHGGHHHHGHFHGGFCGFHHGHHGGGHHGHHHHHHHHHHHHHHGE/BGHGHHHHHHFFGHHHGG.AFDGHHHHHHGHHHHGG.@EFGHHHCFHFHHHHGGGGGGGG9FFFGGCFFBFFGGGGGGADEAFFFFDFFFFFFFFFFFFFFFFFFFFFFFFFFFFFFFFBFFFFB
@M05620:37:000000000-D9766:1:1101:9906:7121 1:N:0:40
ACCACACCTTCTACAATGAGCTGCGTGTGGCTCCCGAGGAGCACCCCGTGCTGCTGACCGAGGCCCCCCTGAACCCCAAGGCCAACCGCGAGAAGATGACCTCGGTGAGTTGCCCCCTCCTTTTGCGGGTGCCCCCCTCCCTCCTTCCTTGCCTCCCGGACCTTCTTCCTTTCTTATTTTTTCTCCCGTCTTCCTTTGTCCGTATTTCTCTCTTCTCTGGCCTCATTCTCCTTTTTCATTCTGCAGTTGCT
+
BBBBBBBBFFFFGGGGGGEGGGHHGFGBGGHHHGGGGGGGGHHHHGGGGGGGHHHHHHHGGGGGGGGGGGGHHHHGGGGHGHHHHGGGGGCGGGHHHHH2??2??EC/0?1?FFC.AD..01111<-<-<-.;:.;DDAGAFFGG00;000;C099..---;F/;///;BB/9B/9/9//;@FF///.:;..9/////;B/9..9//;B/://:B/B///;.B.//9/9///;;//9///;/:///99/BF
@M05620:37:000000000-D9766:1:1101:19076:7124 1:N:0:40
AGTGCCAGCTCTCAATCGCACAGGGGACCCAGGGCCTGGCCCCTCCATCCAGAAAACCTATGACCTCACCCGCTACCTGGAGCACCAACTCCGCAGCTTGGCTGGGACCTATGAGTATCCAGCGTAGGAATCTGGGAGTTGGGGAGGAGTGAGGAGTTGGGGCAAGACAGTCCTAACCGTGGAGGGTTCTGGTAAATGATGGGGTGAGGAGGGGCTCTTTGGCTCCCACCAGTCCCCCTGTCTGGTCTATC
+
AAAAAFBFAFFFGFAGGAE1E?GGEEGGGEGHF0EEAFGHHHGHGGFHHHGHFF1BGGFCGHEHHHHFHHHGGGGGHHHFGGHGHHHHGHHHGG??EGHG/GHEEEEGFGHHGGGHFHFFGGHG?//<@FGHHH1GFCCGHHGGFGGGGHHHHHHGHG0CCC.;EEHCGGCCGHHCGH9AE@?EF@9CFFFF00;9;9BBC0.A-9-AAFBB-@@-AFFFFBFBFFFFFFFFBFFFFF?EBFFB/;;BFBB
@M05620:37:000000000-D9766:1:1101:15895:7130 1:N:0:40
AGTGCCAGCTCTCAATCGCACAGGGGACCCAGGGCCTGGCCCCTCCATCCAGAAAACCTATGACCTCACCCGCTACCTGGAGCACCAACTCCGCAGCTTGGCTGGGACCTATGTGAGTATCCAGCGTAGGAATCTGGGAGTTGGGGAGGAGTGAGGAGTTGGGGAAAGACAGTCCTAACCGTGGAGGGTTCTGGTAAATGATGGGGTGAGGAGGGGCTCTTTGGCTCCCACCAGTCCCCCTGTCTGGTCTA
+
AA3AAFFFBFFFFFGEGEFGGGHHG2EEE2AFFGF2A2FFFHGFGGGHD1FGGB3BGGHHHHHHHHGGHHGGGEEGHHHGBGHGFH1?E3GGGEGG/GHHGHHG/EHHGHFGHHHGBHHHHHHHBF?DGGHHHHFBGH?/EGB1/@.-@.>GFDFF<AGHDGCGE.:CGHHHHHHHHHHHGGGGDGGGGFGGGGCFBFFGFGGEGGDDFF./.;9-BFFFFFFFFFFFFEFFFFFFFFFFFFFFFFFFFF;
@M05620:37:000000000-D9766:1:1101:20566:7131 1:N:0:40
AGTGCCAGCTCTCAATCGCACAGGGGACCCAGGGCCTGGCCCCTCCATCCAGAAAACCTATGACCTCACCCGCTACCTGGAGCACCAACTCCGCAGCTTGGCTGGGACCTATTGCGTATCCAGCGTCGGAATCTGGGCGTTGGGGCGGAGTGCGGCGTTGGGGCAAGACAGTCCTAACCGTGGAGGGTTCTGGTAAATGATGGGGTGAGGAGGGGCTCTTTGGCTCCCACCAGTCCCCCTGTCTGGTCTAT
+
>A>AAFFFAFFFGGGGGGGGGGHHGGGG2EGHGGGGAEHF2GGAEGHHDHHG3AAGHGHGHHBGHHFGHFEGGG@EHHHGHHHECFHHGGHHGDEEEFHFEEHGG/CG/C11?G1/A/<0@@GGCCDCCGGGFGFDCH?-<AHGG.:--:.C0A@-A9@BF--.BFE999;;/9BFBFFBFF?DADB.;9BFFFFB9B9/;BBEDD@EFA9A?=?B-:9/9FFFFFE.BF?A9;BFF.DBFBBFFFFFFF9
@M05620:37:000000000-D9766:1:1101:14893:7159 1:N:0:40
ACCACACCTTCTACAATGAGCTGCGTGTGGCTCCCGAGGAGCACCCCGTGCTGCTGACCGAGGCCCCCCTGAACCCCAAGGCCAACCGCGAGAAGATGACCCAGGTGAGTGGCCCGCTACCTCTTCTGGTGGCCGCCTCCCTCCTTCCTGGCCTCCCGGAGCTGCGCCCTTTCTCACTGGTTCTCTCTTCTGCCGTTTTCCGTAGGACTCTCTTCTCTGACCTGAGTCTCCTTTGGAACTCTGCAGGTTCT
+
CCCCCCCCFFFFGGGGGGGGGFHHGGGBAEGHGGGGGGGGGHHHHGGGGGGGGHHHHHHGGGGGGGGGGGGHHHHGGGGHGHHHHGGGGGGGGGHGFHHHHHGHGHHGHHHGGHHGGGGGHHHHHHHGGHHGHHGGGGGHGHHGHGGGGGGGGGGGGGGFFAGGGGFFFFFFFFFFFFFFFFFFFFFFFFFFFFFAFFFFFFFFFDFFFFFFFFFFFFFFFFFFBFFFFFFFFFFFFFFFFFFFFFFFFFF
@M05620:37:000000000-D9766:1:1101:23285:7172 1:N:0:40
ACCACACCTTCTACAATGAGCTGCGTGTGGCTCCCGAGGAGCACCCCGTGCTGCTGACCGAGGCCCCCCTGAACCCCAAGGCCAACCGCGAGAAGATGACCCAGGTGAGTGGCCCGCTACCTCTTCTGGTGGCCGCCTCCCTCCTTCCTGGCCTCCCGGAGCTGCGCCCTTTCTCACTGGTTCTCTCTTCTGCCGTTTTCCGTAGGACTCTCTTCTCTGACCTGAGTCTCCTTTGGAACTCTGCAGGTTCT
+
AAA>AAAAFFFFGGGDDGG1G1B1EAEFCAFHHGGGGGE//AFGHFGG/EEFFFFHFGHGGEGEFFEEGGGGHHHFGGGHGHHHHGGGGCGGCGHHHHHHHHHHFHHHHHHGGHHGGGGGHHHHHHHHGHHFHHGGGGGHGHHGHGGGGGGGGGGGGGGGGGGGGG@F@@FFFFFFFFFFFFFFFFFFFFFFFF@FBFFFFFFFBFFFFFFFFFFFFFFFFFFFFFFFFFFFFFFFFFFFFFFFFFFFFFF
@M05620:37:000000000-D9766:1:1101:9282:7172 1:N:0:40
ACCACACCTTCTACAATGAGCTGCGTGTGGCTCCCGAGGAGCACCCCGTGCTGCTGACCGAGGCCCCCCTGAACCCCAAGGCCAACCGCGAGAAGATGACCCAGGTGAGTGGCCCGCTACCTCTTCTGGTGGCCGCCTCCCTCCTTCCTGGCCTCCCGGAGCTGCGCCCTTTCTCACTGGTTCTCTCTTCTGCCGTTTTCCGTAGGACTCTCTTCTCTGACCTGCGTCTCCTTTGGAACTCTGCAGGTTCT
+
BBBBBBBBFFFFGGGGGG5FGGHHGEGEGGHHHGFGGGGFGHHHHGGGFGGGHHHHHHGEFECGGGGGGGGHHHHGGGGHGHHHFGGGGG/BCBGFHFFHGHHHGHHFHHHGGHHGGGGGHHHHHHHHHHHGHHGGGGGHGHHGHGGGGGGGGGGGGGGA?DGGGFFFFFFFFFFFFFFFFFFFFFFFFFFFFFFFFFFFFFFFFFFFFFFFFFFFFFFFFFFF.-DFFFFFFFFFFFFFFFFFFFFFFFF
@M05620:37:000000000-D9766:1:1101:5870:7176 1:N:0:40
GAGGCTGCTTTGGAAGAAACTCACAGGCCAGGGCCAAAGGTTCTGCAGGGCCCACGTCTGATCTCTGGTCCGCTTACTGAAGCTCAAACGACGGCTCCTACTTGATACCACCCGTAAGGAAAGGCGCCTAAAATAGTCAAAGGGAGTAAAAGAGCTGATGAAACAATGGCAAGTAAGTCAGGCAATGCCGCTTTAGCACTCTTGTGTAAGGAATTGACCAATTCTCAGCATTAGTCCTTGTAACTGACAAG
+
AAAAAAFAFFFFGGGGGGGGG1G1G1000B00B00AAG001BB11DAB0/B/////A/0B1212A21B1AB////?@B2BBGFG111B1>/>//EE/?G1B1BFG12>1BB///?<?GFEGHCAG/>B?/1<?1<11??1FGHCFC.<DD11<00</<<0=0D0/.<D<CFGF:;0:0:0:F/../0/;:@@.9;00;00/;0:;C/000/0/00;;00/.C0;9;FF///;/;;/9;F99/9/B/;;F/-
@M05620:37:000000000-D9766:1:1101:17816:7184 1:N:0:40
ACCACACCTTCTACAATGAGCTGCGTGTGGCTCCCGAGGAGCACCCCGTGCTGCTGACCGAGGCCCCCCTGAACCCCAAGGCCAACCGCGAGAAGATGACCCAGGTGAGTGGCCCGCTACCTCTTCTGGTGGCCGCCTCCCTCCTTCCTGGCCTCCCGGAGCTGCGCCCTTTCTCACTGGTTCTCTCTTCTGCCGTTTTCCGTAGGACTCTCTTCTCTGACCTGAGTCTCCTTTGGAACTCTGCAGGTTCT
+
CCCDDDCDFFFFGGGGGGGGGGHHGGGFHGHHHGGGGGGGGHHHHGGGGGGGHHHEHHHGGGGGGGGGGGGHGHHGGGGHGHHHHGGGGGGGGGHHHHHHHHHHGHHHHHHGGHHGGGGGHHHHHHHGHHHGHHGGGGGHGHHGHGGGGGGGGGGGGGGGGGGGGGFFFFFFFFHFFFFFFFFFFHFFHHFFFFFFFFFHFFFFFFFFFFFFFHHHFHHFFFHFFFFFFFFFFHHFFFFFFHHFFFFFFFF
@M05620:37:000000000-D9766:1:1101:26943:7189 1:N:0:40
AGTGCCAGCTCTCAATCGCACAGGGGACCCAGGGCCTGGCCCCTCCATCCAGAAAACCTATGACCTCACCCGCTACCTGGAGCACCAACTCCGCAGCTTGGCTGGGACCTATGTTGAGTATCCCGCGTAGGACTCTGGGAGTTGGGGCGGCGTGCGGCGTTGGGGAAAGACAGTCCTAACCGTGGAGGGTTCTGGTAAATGATGGGGTGAGGAGGGGCTCTTTGGCTCCCACCAGTCCCCCTGTCTGGTCT
+
AAAABFBFBFFFGGGGGGGCECFAFEGGGGGGGGGGGGGHGHGHFGFHHGFHHGHHHGFFHHHHHHGFHHHGGF?EGHHHGGGHHHFGGHHHEEGGGBEHGHHFGGHHGHHHGHHFHHHHHHHEGDCCGGGD1FGHHGH0>>FFHGG.<C@DDF?;?@DDDCFFFFDAFFFFFFFFFFFFFFDFA.;DC;AFFFFBBFFFFFFFFFFDCFFF/DFFFFDFFFFFEB/;AEFFFEFFFFFFFFFFFFFFFFB
@M05620:37:000000000-D9766:1:1101:10000:7192 1:N:0:40
ACCACACCTTCTACAATGAGCTGCGTGTGGCTCCCGAGGAGCACCCCGTGCTGCTGACCGAGGCCCCCCTGAACCCCAAGGCCAACCGCGAGAAGATGACCCAGGTGAGTGGCCCGCTACCTCTTCTGGTGGCCGCCTCCCTCCTTCCTGGCCTCCCGGAGCTGCGCCCTTTCTCACTGGTTCTCTCTTCTGCCGTTTTCCGTAGGACTCTCTTCTCTGACCTGAGTCTCCTTTGGAACTCTGCAGGTTCT
+
ABBBBBBBFFFFGGGGGGGGGGHHGGGGHGHHHGGGGGGGGHHHHGGGGGGGHHHGHHHGGGGGGGGGGGGGHHHGGGGHGHHHGGGGGGGGGGHHGHHHHHEGGHHHHHHGGHHGGGGGHHHHHHHHHHHGHHGGGGGHGHHGHGGGGGGGGGGGGGGAGGGGGGFFFFFFFFFFFFFFFFFFFFFFFFFFFFFFFFFFFFFFDFFFFFFFFFFFFFFFFFFFFFFFFFFFFFFFFFFFFFFFFFFFFFF
@M05620:37:000000000-D9766:1:1101:8836:7193 1:N:0:40
GAGGCTGCTTTGGATGAAACTCATAGATTACTGCAACAGTTCACCCTGGACCTGGAGAAGTTTCTTGCCTGGATTAACGAATCTGAAACAACTGCCAATTCTCCCCGAAAGGAAAGCCACCTCCAAGGCACCAACCCAGCAAAACAGCTGAGCGAACAAAGCCACGCAATGTAGGCCGTGCCCTCTCACCAGTCGTTTGACGCCACTCCAACAACTCAGCACATAGTTTCTTTTAGTTGACAATCCATTCT
+
>33>>>FACBB4BA444B5EGFHGH5DFGH45DG4AGHBDGB55B2B2A22BBFFB232B5DFBDFF5AB3F2DB3551BAAADD55@3B1BEGFGBF@34B4FGF///>11BBF0?B00000/033//00/B//?//?0B0?FB/001<101/<//>C00?>0<-.<-.10==00/---<.//.//:0.0.00.:..:00..;=A/;/9//9A;/090/09909//;//////9//;9//:///;;////
@M05620:37:000000000-D9766:1:1101:11221:7201 1:N:0:40
AGTGCCAGCTCTCAATCGCACAGGGGACCCAGGGCCTGGCCCCTCCATCCAGAAAACCTATGACCTCACCCGCTACCTGGAGCACCAACTCCGCAGCTTGGCTGGGACCTATGTGAGTATCCAGCGTAGGAATCTGGGAGTTGGGGAGGAGTGAGGAGTTGGGGAAAGACAGTCCTAACCGTGGAGGGTTCTGGTAAATGATGGGGTGAGGAGGGGCTCTTTGGCTCCCACCAGTCCCCCTGTCTGGTCTA
+
AAAAAFFFCFFFGGGGGGGGGGHGGGGGGGHHGGGGGGHHHHGHGGHHHHHHHHHHHGHHHHHHHHHHHHHGGEFGHHHHGGHHHHHHGHHHEGGGGHHHGHHGGGHHGHHHHHHHHHHHHHHHHGGGGGHHHHHHHHGGGHHHGGFFGDEHHFHHHGHHHHGGFGGHGHHHHHHHHHHHGGGGDFGGDFGGGGFGGGGGGGGGGGFFFFFFFFFFFFFFFHHFFFFFFFFFFFFFFFFFFFFFHFFFFF0
@M05620:37:000000000-D9766:1:1101:20465:7204 1:N:0:40
ACCACACCTTCTACAATGAGCTGCGTGTGGCTCCCGAGGAGCACCCCGTGCTGCTGACCGAGGCCCCCCTGAACCCCAAGGCCAACCGCGAGAAGATGACCCAGGTGAGTGGCCCGCTACCTCTTCTGGTGGCCGCCTCCCTCCTTCCTGGCCTCCCGGAGCTGCGCCCTTTCTCACTGGTTCTCTCTTCTGCCGTTTTCCGTAGGACTCTCTTCTCTGACCTGAGTCTCCTTTGGAACTCTGCAGGTTCT
+
BBBBBBBBFFFFGGGGGGGGGGHHGGGEHGHHHGGGGGGGGHHHHGGGGGGGHHHHHHHGGGGGGGGGGGGHHHHGGGGHGHHHHGGGGGGGGGHHHHHHHHHHGHHHHHHGGHHGGGGGHHHHHHHHHHGGHHGGGGGHGHHGHGGGGGGGGGGGGGGDFGGGGGFFFFFFFFFFFFFFFFFFFFFFFFFFFFFFFFFFFFFFFFFFFFFFFFFFFFFFFFFFFFFFFFFFFFFFFFFFFFFFFFFFFFF
@M05620:37:000000000-D9766:1:1101:5455:7228 1:N:0:40
ACCACACCTTCTACAATGAGCTGCGTGTGGCTCCCGAGGAGCACCCCGTGCTGCTGACCGAGGCCCCCCTGAACCCCAAGGCCAACCGCGAGAAGATGACCCAGGTGAGTGGCCCGCTACCTCTTCTGGTGGCCGCCTCCCTCCTTCCTGGCCTCCCGGCGCTGCGCCCTTTCTCACTGGTTCTCTCTTCTGCCGTTTTCCGTAGGACTCTCTTCTCTGACCTGCGTCTCCTTTGGAACTCTGCAGGTTCT
+
DCDCDDDCFFFFGGGGGG5GGGHHGGGFHGHHHGGGGGGGGHHHHGGGGGGGHHHHHHHGGGGGGGGGGGGHHHHGGGGHGHHHHGGGGGCGGGHHHHHHHGG//1=1F1?FGHGDGG<@HHHHHHBGHHHGHFGFGGGHGH/C/;FGGGGGGGGGGAF9:;-;DFFFFFFFFFFFFFFF0FFBFFFFFFFFFFFFFFFFFFFFFFFFFFFFFF;FFFFFFFFF.CFFFFFFFFFFBBFFFFFFF0FA0FF
@M05620:37:000000000-D9766:1:1101:7925:7233 1:N:0:40
ACCACACCTTCTACAATGAGCTGCGTGTGGCTCCCGAGGAGCACCCCGTGCTGCTGACCGAGGCCCCCCTGAACCCCAAGGCCAACCGCGAGAAGATGCCCAGGTGAGTGGCCCGCTACCTCTTCTGGTGGCCGCCTCCCTCCTTCCTGGCCTCCCGGAGCTGCGCCCTTTCTCACTGGTTCTCTCTTCTGCCGTTTTCCGTAGGACTCTCTTCTCTGACCTGAGTCTCCTTTGGAACTCTGCAGGTTCTA
+
CCCCCCCCFFFFGGGGGGGGGGHHGGGEGGHHHGGGGGGGGHHHHGGGGGGGHHHHHHHGGGGGGGGGGGGHHHHGGGGHGHHHHGGGGGGGGGHHHHHHHHHFHHHHHGGGHHGGGGCGHHHHHHHGHFGHHGGGGGHGHHGHHGGGGGGGGGGGGD-;CGFFGGFFFFFFFFFFFFFFFFFFFFFFFFFFFFFFFFFFFFFFD0FFFFFFFFFFFFFFFFFFFFFFFFFFFFFFFFFFFFFFFFFFFFB
@M05620:37:000000000-D9766:1:1101:11109:7237 1:N:0:40
AGTGCCAGCTCTCAATCGCACAGGGGACCCAGGGCCTGGCCCCTCCATCCAGAAAACCTATGACCTCACCCGCTACCTGGAGCACCAACTCCGCAGCTTGGCTGGGACCTATGTGAGTATCCAGCGTAGGAATCTGGGAGTTGGGGAGGAGTGAGGAGTTGGGGAAAGACAGTCCTAACCGTGGAGGGTTCTGGTAAATGATGGGGTGAGGAGGGGCTCTTTGGCTCCCACCAGTCCCCCTGTCTGGTCTA
+
AA>AAFFFCFFFGFGGGGGAECHGGFEEGFHHBEEEGGHHHHGHGGHHHHHHHHHHHGHHHFHHHFGHHHHGG>EEHHHHFGHHHH1?EGHFAFCGEHFGGGHGGGHHGHHHHHHHHHHHHHHHHGGGGGHHHHHHHHFGGHHHGGFGGFGHHFHHHGHHHHGGGGHHHHHHHHHHHHHHGGGGDFGGEGGGGGFGGGGGGGGGGGFFFFFFFFFFFFFFFFFFFFFFFFFFFFFFFFFFFFFFFFFFFFF
@M05620:37:000000000-D9766:1:1101:18470:7238 1:N:0:40
AGTGCCAGCTCTCAATCGCACAGGGGACCCAGGGCCTGGCCCCTCCATCCAGAAAACCTATGACCTCACCCGCTACCTGGAGCACCAACTCCGCAGCTTGGCTGGGACCTATGTGAGTATCCAGCGTAGGAATCTGGGAGTTGGGGAGGAGTGAGGAGTTGGGGAAAGACAGTCCTAACCGTGGAGGGTTCTGGTAAATGATGGGGTGAGGAGGGGCTCTTTGGCTCCCACCAGTCCCCCTGTCTGGTCTA
+
3AAAAFFFBFFFGEGGGFCGGGHHEEGGGGGGGGEGGGHHHHGHGGHHHHHHGHGFHGHFHGHHHHGHHHHGGFGGHGHHBGH1FHHEFHGHGGCFGFHHGHHF?EHGGHFHHHFHHHHHHGHHHGGGG?GHHHHHHHHGGHHGGGADC?DHHHHHHDHHHG?FGGHHHHGHHHHHGFHHGGGADGGGGGGGGGGGGGGGFGGGGGFAFFFFDD;FFFFFFFFFFFFFFFFFFFFFFFFFFFFFFF/BFFB
@M05620:37:000000000-D9766:1:1101:22419:7251 1:N:0:40
ACCACACCTTCTACGATGAGCTGCGTGTGGCTCCCGAGGAGCACCCCGTGCTGCTGACCGAGGCCCCCCTGAACCCCAAGGCCAACCGCGAGAAGATGACCCAGGTGAGTGGCCCGCTACCTCTTCTGGTGGCCGCCTCCCTCCTTCCTGGCCTCCCGGAGCTGCGCCCTTTCTCACTGGTTCTCTCTTCTGCCGTTTTCCGTAGGACTCTCTTCTCTGACCTGAGTCTCCTTTGGAACTCTGCAGGTTCT
+
BBBBBBBBFFFFGG2AGFGGGGHFEGGEDF2AFFAEEG2EAH1AF1E?EGDGHGFHDHHGGCCEGGGGGGGGHHHGGGGHGGHHHGGGGGGGGGHHHHGHHHHHAHGFGFGEGHHGCCCDFHGHHGHGGHGDHFGGCEGHGHHGGGGGGGGG.9FGFF?-9?FFFAFFFFFFFFF/9FFFFFFFFFFFBFFFFFFFFFFFFFFFDDFFFFFFFFFBBFF/BFFFBFFBFFFFFFFFFFFFFFFFFFFFFFF
@M05620:37:000000000-D9766:1:1101:26296:7252 1:N:0:40
AGTGCCAGCTCTCAATCGCACAGGGGACCCAGGGCCTGGCCCCTCCATCCAGAAAACCTATGACCTCACCCGCTACCTGGAGCACCAACTCCGCAGCTTGGCTGGGACCTATGTGAGTATCCAGCGTAGGAATCTGGGAGTTGGGGAGGAGTGAGGAGTTGGGGAAAGACAGTCCTAACCGTGGAGGGTTCTGGTAAATGATGGGGTGAGGAGGGGCTCTTTGGCTCCCACCAGTCCCCCTGTCTGGTCTA
+
ABABBFFFBFFFGGGGGGGGGGHHGGEGGGHHGGGGGGHHHHGHGGHGHHHHFHBGGGHGHHHHHHHHHHHGGGGGHHHHCGHHHHGHGBHHGGGGGGHHGHHGGGHHGFHHHHHHHHHGHHFHFCCDGGGHHHGHHHFGEHHHGGGGG?EHHHHHFGHHHHFFFDHHGHHHHHHHHHHHGGECEGGGGGGGGG;BFGGGGFGGGGFCFFFFFFFFFFFFFFFFFFFFFFFFFFFFFFEFFFFFFFFFFFF
@M05620:37:000000000-D9766:1:1101:21341:7273 1:N:0:40
ACCACACCTTCTACAATGAGCTGCGTGTGGCTCCCGAGGAGCACCCCGTGCTGCTGACCGAGGCCCCCCTGAACCCCAAGGCCAACCGCGAGAAGATGACCCAGGTGAGTGGCCCGCTACCTCTTCTGGTGGCCGCCTCCCTCCTTCCTGGCCTCCCGGAGCTGCGCCCTTTCTCACTGGTTCTCTCTTCTGCCGTTTTCCGTAGGACTCTCTTCTCTGACCTGAGTCTCCTTTGGAACTCTGCAGGTTCT
+
CCCCDCBCFFFFGGGGGGGGGGHHGGGGHGHHHGGGGGGGGHHHHGGGGGGGHHHHHHHGGGGGGGGGGGGHHHHGGGGHGHHHHGGGGGGGGGHHHHGHHHHHGHHHHHHGGHHGGGGGHHHHHHHHHHHGHHGGGGGHGHHGHGGGGGGGGGGGGGGCGGGGGGFFFFFFFFFFFHFFFFFFFFFFFFFFFFFFFFFHFFFFDDFFFFFFFFFHFFFFFFFFFFFFFFFFFHHFFFFFFFFFFFFFFFF
@M05620:37:000000000-D9766:1:1101:14456:7287 1:N:0:40
ACCACACCTTCTACAATGAGCTGCGTGTGGCTCCCGAGGAGCACCCCGTGCTGCTGACCGAGGCCCCCCTGAACCCCAAGGCCAACCGCGAGAAGATGACCCAGGTGAGTGGCCCGCTACCTCTTCTGGTGGCCGCCTCCCTCCTTCCTGGCCTCCCGGAGCTGCGCCCTTTCTCACTGGTTCTCTCTTCTGCCGTTTTCCGTAGGACTCTCTTCTCTGACCTGAGTCTCCTTTGGAACTCTGCAGGTTCT
+
>A1>A1>AFFFD3GG13BGGDBBBEEFG00FGGFG?0AF//B/BGGEE/AEE1BAFGHFEEE/EEB>EGGGHCG/EFGFFFEGE/FFGG?GCC/G1?1DGHG/FCHHHHDDFGHGCGGGCHHHHHHHFG=GCCH-CCGGEEHFGFGGEFB/CAFGGGGGGG@?FGG@F@@FFFFFFFFFFFFFFFFFFFFFFFF@FFFFFFFFFBBFFFFFFFFFFFFFFBFFFFBFFFFFFFFF///BFFFFFFFFFFFF
@M05620:37:000000000-D9766:1:1101:23510:7336 1:N:0:40
ACCACACCTTCTACAATGAGCTGCGTGTGGCTCCCGAGGAGCACCCCGTGCTGCTGACCGAGGCCCCCCTGAACCCCAAGGCCAACCGCGAGAAGATGACCCAGGTGAGTGGCCCGCTACCTCTTCTGGTGGCCGCCTCCCTCCTTCCTGGCCTCCCGGAGCTGCGCCCTTTCTCACTGGTTCTCTCTTCTGCCGTTTTCCGTAGGACTCTCTTCTCTGACCTGAGTCTCCTTTGGAACTCTGCAGGTTCT
+
CCCCCCCCFFFFGGGGGGFGGGHHGGGEDGHHHGGGGGGGDHGHHGGGFGGGGHGHHHHGGGGGGGGGGGGHGHHGGGGHGHHHHGGGGGGGGGHHHHHHHHHHGHHFHHHGGHHGGGGGHHHHHHHHHHHGHHGGGGGHGHHGHGGGGGGGGGGGGGGGGGGGGGFFFFFFFFFFFFFFFFFFFFFFFFFFFFFFFFFFFFFFFFFFFFFFFFFFFFFFFFFFFFFFFFFFFFFFFFFFFFFFFFFFFFF
@M05620:37:000000000-D9766:1:1101:20004:7342 1:N:0:40
ACCACACCTTCTACAATGAGCTGCGTGGAGCTCCCGAGGAGCACCCCGTGCTGCTGACCGAGGCCCCCCTGAACCCCAAGGCCAACCGCGAGAAGATGACCCAGGTGAGTGGCCCGCTACCTCTTCTGGTGGCCGCCTCCCTCCTTCCTGGCCTCCCGGAGCTGCGCCCTTTCTCACTGGTTCTCTCTTCTGCCGTTTTCCGTAGGACTCTCTTCTCTGACCTGAGTCTCCTTTGGAACTCTGCAGGTTCT
+
BBBAAAAAFFFFGGFGGGDGGCGGG2E22ABGGHGGGC2AE2CHC1AF1BEGHHHFFBGE0EE?FGECGGA?GFHGAGGHGGHHHGGGGGGGGGHHHGHHHHHHGHHGHHHGGHHGGGGGHHHHHHHGHHHGHHGCGFGHGHHGHGGGGGGGGFGGGGF:ADGGGAFFFFFFFFFFFFFFFFFFFFFFFFFFFFFFFFFFFFFFFFFFFFFFFFFFFFFFFFFF/FFFFFFFFFFFFFFFFFFFFFFFFFF
@M05620:37:000000000-D9766:1:1101:14995:7348 1:N:0:40
AGTGCCAGCTCTCAATCGCACAGGGGACCCAGGGCCTGGCCCCTCCATCCAGAAAACCTATGACCTCACCCGCTACCTGGAGCACCAACTCCGCAGCTTGGCTGGGACCTATGTGAGTATCCAGCGTAGGAATCTGGGAGTTGGGGAGGAGTGAGGAGTTGGGGAAAGACAGTCCTAACCGTGGAGGGTTCTGGTAAATGATGGGGTGAGGAGGGGCTCTTTGGCTCCCACCAGTCCCCCTGTCTGGTCTA
+
ABAAAFFFBFFFG4FGGGGCGFHGGEEFGGHHFEGGGGHHHHGHGGHHHHHHHHHHHGHHHFHHHGHHHHHGG>EFHHGHBGHHHH1?EHHHEGCGEHGHGHHGGGHHGHHHHHHHHHHHHHHHHGGGGGHHHHHHHHFGGHHHGGFDGDEGHFHHHGHHHHGGGGEHHHHHHHHHGGHHGGGGGGGGEGGGGGFFGGGGGGGGGGFFFFFFFFFFFFFFFFFFFFFFFFFFFFFFFFFFFFFFFFFFFFF
@M05620:37:000000000-D9766:1:1101:12161:7365 1:N:0:40
ACCACACCTTCTACAATGAGCTGCGTGTGGCTCCCGAGGAGCACCCCGTGCTGCTGACCGAGGCCCCCCTGAACCCCAAGGCCAACCGCGAGAAGATGACCCAGGTGAGTGGCCCGCTACCTCTTCTGGTGGCCGCCTCCCTCCTTCCTGGCCTCCCGGAGCTGCGCCCTTTCTCACTGGTTCTCTCTTCTGCCGTTTTCCGTAGGACTCTCTTCTCTGACCTGAGTCTCCTTTGGAACTCTGCAGGTTCT
+
BBBBBAABFFFFGFFFGGGGGCHFGGFEHGGFGGGGGGF?EHHHHGFGFDFEHGHFHHHGGGGGEGCFGGGHHHGGGGGHGHHGFGGGGGGGCDHHHFGHHHFCF1F1GDGGGHHGGGGGHHHHHGHG0DFGFHGGGGFEGFH.GGGEGGEGGGGGGDCDDFEFGGFFFFFFFFFFFFFFFFFFFFFBFFFFFFFFFFFFFFFFDBFFFFFFFFFFEFFFFFFF/9FFFFFFFFFFFFFFFFFFFFFFBFB
@M05620:37:000000000-D9766:1:1101:11528:7368 1:N:0:40
ACCACACCTTCTACAATGAGCTGCGTGTGGCTCCCGAGGAGCACCCCGTGCTGCTGACCGAGGCCCCCCTGAACCCCAAGGCCAACCGCGAGAAGATGACCCAGGTGAGTGGCCCGCTACCTCTTCTGGTGGCCGCCTCCCTCCTTCCTGGCCTCCCGGAGCTGCGCCCTTTCTCACTGGTTCTCTCTTCTGCCGTTTTCCGTAGGACTCTCTTCTCTGACCTGAGTCTCCTTTGGAACTCTGCAGGTTCT
+
CCCCCCCCFFFFGGGGGGGGGGHHGGGEHGHGHGGGGGGGGHHHHGGGGGGGHHHHHHHGGGGGGGGGGGGHHHHGGGGHGHHHHGGGGGGGGGHHHHHHHHEGFHHHHGHGGHHGGGGGHHHHHHHHHHHGHHGGGGGHGHHGHGGGGGGGGGGGGGGGGGGGGGFFFFFFFFFFFFFFFFFFFFFFFFFFFFFFFFFFFFFFDFFFFFFFFFFFFFFFFFFFFFFFFFFFFFFFFFFFFFFFFFFFFFF
@M05620:37:000000000-D9766:1:1101:23310:7381 1:N:0:40
AGTGCCAGCTCTCAATCGCACAGGGGACCCAGGGCCTGGCCCCTCCATCCAGAAAACCTATGACCTCACCCGCTACCTGGAGCACCAACTCCGCAGCTTGGCTGGGACCTATGTGAGTATCCAGCGTAGGAATCTGGGAGTTGGGGAGGAGTGAGGAGTTGGGGAAAGACAGTCCTAACCGTGGAGGGTTCTGGTAAATGATGGGGTGAGGAGGGGCTCTTTGGCTCCCACCAGTCCCCCTGTCTGGTCTA
+
BBABBFFFBFFFGGGFFGGGGGHCGGGGFDFHFGGEFGHHFHGHGGHHHFGHFGFFHGGHHHHHHHHHHHHGGCFEHHHHGGGHHHHHGHHHEGGGGFFGGGHGGGHHGHHHHHGHFHHHHHHHHGGGGGHHHHHHHHHGDHHHGGGGGGGHHHGHHGHHHHGGGGHHHHHHHHHHHHHHGGGGGGGGEGGGGGGGGGGGGGGGGGFFFFFFFFFFFFFFFFFFFFFFFFFFFFFFFFFFFFFFFFFFFFF
@M05620:37:000000000-D9766:1:1101:22424:7383 1:N:0:40
ACCACACCTTCTACAATGAGCTGCGTGTGGCTCCCGAGGAGCACCCCGTGCTGCTGACCGAGGCCCCCCTGAACCCCAAGGCCAACCGCGAGAAGATGACCCAGGTGAGTCGCCCGCTACCTCTTCTGGTCCCCCCCTCCCTCCTTCCTGGCCTCCCGGAGCTGCGCCCTCTCTCACTTGTTCTCTCTTCTGCCGTTTTCCGTAGGACTCTCCTCTCTCACCTGAGTCTCCTTTGTAACTCTGCAGGTTCT
+
BBBBBBBBFFFFGGGGGGGGGGHGFEGEEGGHHGGG?GGGGHHHEGGGGGGGFHHHHFHGGG0EGGGGGGGHHHHGGGGHAGGEFFF<CBDGCDHF2<FGHH//<FFGF11/>EG->>--<000==00<D00<<.-;-.CAFGG/00;;0/;;0;EE.----./;-@A-@.BFFF////9/9BBFFB99/B/9:;:D/EF/.:A../9;FF//;F////;/;BF/.;///9/;/99//:;//99//.99;B
@M05620:37:000000000-D9766:1:1101:15066:7385 1:N:0:40
ACCACACCTTCTACAATGAGCTGCGTGTGGCTCCCGAGGAGCACCCCGTGCTGCTGACCGAGGCCCCCCTGAACCCCAAGGCCAACCGCGAGAAGATGACCCAGGTGAGTGGCCCGCTACCTCTTCTGGTGGCCGCCTCCCTCCTTCCTGGCCTCCCGGAGCTGCGCCCTTTCTCACTGGTTCTCTCTTCTGCCGTTTTCCGTAGGACTCTCTTCTCTGACCTGAGTCTCCTTTGGAACTCTGCAGGTTCT
+
BBBABBBBFFFFGGGGFGGGGFHHGEEEFEGHFGGEFGGGGHHHHGGGFGGGHHHGHHHGGGGGGGGGGGGGHGHGGGGHEFHHHGGGGGGFGGGHHHHHHHEHGHHHHGHGGHHGGGGGHHHHHHHHHHHGHHGGGGGHGHHGHGGGGGGGGGGGGGG?DGGGGGFFFFFFFFFFFFFFFFFFFFFFFFFFFFFFFFFFFFFFFFFFFFFFFFFFFFFFFFFF/FFFFFFFFFFEFFFFFFFFFFFFFFF
@M05620:37:000000000-D9766:1:1101:12806:7396 1:N:0:40
ACCACACCTTCTACAATGAGCTGCGTGTGGCTCCCGAGGAGCACCCCGTGCTGCTGACCGAGGCCCCCCTGAACCCCAAGGCCAACCGCGAGAAGATGACCCAGGTGAGTGGCCCGCTACCTCTTCTGGTGGCCGCCTCCCTCCTTCCTGGCCTCCCGGAGCTGCGCCCTTTCTCACTGGTTCTCTCTTCTGCCGTTTTCCGTAGGACTCTCTTCTCTGACCTGCGTCTCCTTTGGAACTCTGCAGGTTCT
+
BBBBBBB>BCBFGFFGGGBFGGHHGEGAAEHGGBFE?EFFDGDGGGGEEEEGFHHHHHHAEECEGGGGGGGHGHHGGGGHGGGHHGGGGG>BDGHEGHGHHHHHFHHFFGGEGHHGGGGGHHHHHGHHBGHGHHGGGGGHGHHGHGGGGFFGGGGGGGG-9BFFGADFFFFFFFFFFFFFFFFFFFFFFFFFFFFFFFFFFFFFFDFFFFFFFFFFFFFEFFFF.DFFFFFFFFFFFFFFFFFFFFFFFFF
@M05620:37:000000000-D9766:1:1101:21841:7403 1:N:0:40
ACCACACCTTCTACAATGAGCTGCGTGTGGCTCCCGAGGAGCACCCCGTGCTGCTGACCGAGGCCCCCCTGAACCCCAAGGCCAACCGCGAGAAGATGACCCAGGTGAGTGGCCCGCTACCTCTTCTGGTGGCCGCCTCCCTCCTTCCTGGCCTCCCGGAGCTGCGCCCTTTCTCACTGGTTCTCTCTTCTGCCGTTTTCCGTAGGACTCTCTTCTCTGACCTGAGTCTCCTTTGGAACTCTGCAGGTTCT
+
AAAAA1AAFFFFCGGFAGGEG1GAEAEECAFHEFGGCFGCEGEGHGGG/EGEFGFGHHHGCG@EG/EGGEECB1GGGGCHAAGHAFE<CBG???CBD1>FHGFHGGBGGHGGGFG@CCGCHEHF<GHGHDHCGCC@CGCHEHHGFGFFBBC.A0FGGG@-:@FGG@@A@;BFEFFFFFEBBFEFFFBFF/99B/-;BFEBFBFABFB9FBFFFFFFFFFBF9BFFFFB/;FFF/////;////;9FFF/9;
@M05620:37:000000000-D9766:1:1101:21764:7417 1:N:0:40
ACCACACCTTCTACAATGAGCTGCGTGTGGCTCCCGAGGAGCACCCCGTGCTGCTGACCGAGGCCCCCCTGAACCCCAAGGCCAACCGCGAGAAGATGACCCAGGTGAGTGGCCCGCTACCTCTTCTGGTGGCCGCCTCCCTCCTTCCTGGCCTCCCGGAGCTGCGCCCTTTCTCACTGGTTCTCTCTTCTGCCGTTTTCCGTAGGACTCTCTTCTCTGACCTGAGTCTCCTTTGGAACTCTGCAGGTTCT
+
BBBCCCCCFFFFGGGGGGGGGGHGGGGGHGHGHGGGGGGGGHHHHGGGFGGGFGHFFHHGGGEGGGGGGGGHHHHGGGGHGHHHHGGGGGGGGGHHHGHGHHHGGHHHHHGGGHHGGGGGHHHHHHHGHHGGHHGGGGGHGHGGHGGGGGGGGGGGGGGGGGGGGGFFFFBFFFFFFFFFFFFFFFFFFFFFFFFFFFFFFFFFFFFFFFFFFFFFFFFFFFFFFFFFFFFFFFFFFFFFFFFFFFFFFFF
@M05620:37:000000000-D9766:1:1101:22076:7420 1:N:0:40
ACCACACCTTCTACAATGAGCTGCGTGTGGCTCCCGAGGAGCACCCCGTGCTGCTGACCGAGGCCCCCCTGAACCCCAAGGCCAACCGCGAGAAGATGACCCAGGTGAGTGGCCCGCTACCTCTTCTGGTGGCCGCCTCCCTCCTTCCTGGCCTCCCGGAGCTGCGCCCTTTCTCACTGGTTCTCTCTTCTGCCGTTTTCCGTAGGACTCTCTTCTCTGACCTGAGTCTCCTTTGGAACTCTGCAGGTTCT
+
1>AAAA>AFFFFFGGFFFGD11F1EAEGCAGHCGFE0EG?EGHHHGEEAAEA111BFEEFE@/E>>/EEGGHHH>EFFG/>AGHC/EE@<B</?<GBGHHCBHAF<FB<?FFFAH?CCGC0DGBDGDDDGFFGFCC-CC../;./FBFGF/:FG.AEC@GGGFGB@@F<@FFF/BFFF/9FFFFFFFFFFFB/B@;ABEF9A9--AFFFFFFFFFFFFFB9//-:-;FBBFFFFFBFFFF//BBF/9;/B9
@M05620:37:000000000-D9766:1:1101:22150:7428 1:N:0:40
AGTGCCAGCTCTCAATCGCACAGGGGACCCAGGGCCTGGCCCCTCCATCCAGAAAACCTATGACCTCACCCGCTACCTGGAGCACCAACTCCGCAGCTTGGCTGGGACCTATGTGAGTATCCAGCGTAGGAATCTGGGAGTTGGGGAGGAGTGAGGAGTTGGGGAAAGACAGTCCTAACCGTGGAGGGTTCTGGTAAATGATGGGGTGAGGAGGGGCTCTTTGGCTCCCACCAGTCCCCCTGTCTGGTCTA
+
BBABCFFFCFFFGGGGGGGGGGHHGGGGGGHHGGGGGGHHHHGHGGHHHHHHHHHHHGHHHHHHHHHHHHHGGGGGHHHHHHHHHHHHGHHHGGGGGHHHGHHGGGHHGHHHHHHHHHHHHHHHHGGGGGHHHHHHHHHGGHHHGGGGGGGHHHHHHGHHHHGGGGHHHHHHHHHHHHHHGGGGGGGGCFGGGGGGGGGHHHGGGGFFFFFFFFFFFFFFFFFFFFFFFFFFFFFFFFFFFFFFHFFFFFF
@M05620:37:000000000-D9766:1:1101:7947:7452 1:N:0:40
ACCACACCTTCTACAATGAGCTGCGTGTGGCTCCCGAGGAGCACCCCGTGCTGCTGACCGAGGCCCCCCTGAACCCCAAGGCCAACCGCGAGAAGATGACCCCGGTGAGTGGCCCGCTACCTCTTCTGGTGGCCGCCTCCCTCCTTCCTGGCCTCCCGGAGCTGCGCCCTTTCTCACTGGTTCTCTCTTCTGCCGTTTTCCGTAGGACTCTCTTCTCTGACCTGAGTCTCCTTTGGAACTCTGCAGGTTCT
+
AABBCCCAFFFFGGGGGGDGGGHHGGGGGGGHHGGA2EGG?HFHHGGGGAEF5GHHHHHGEE@EGGGGGGGGGHHGGGEHAGHHHGGGGFCD@DB2FFFGHF///</?C1<EFFF@DA<CFBGDBD=0<;/:GHGGF.C.A:FG/FFFF0/FA0FEE.:-:@ABFFBF=@/FFFFFFFFFFFFFFFFFFFFFFF@DAFFFFAF...9:FFFBBFFBFB0BBFBFF/:;F0FF0FF/099BFFFFF9:AFFF
@M05620:37:000000000-D9766:1:1101:17099:7454 1:N:0:40
ACCACACCTTCTACAATGAGCTGCGTGTGGCTCCCGAGGAGCACCCCGTGCTGCTGACCGAGGCCCCCCTGAACCCCAAGGCCAACCGCGAGAAGATCACCCAGGCGAGTGGCCCGCTACCTCTTCTGGTGGCCGCCTCCCTCCTTCCTGGCCTCCCGGAGCTGCGCCCTTTCTCACTGGTTCTCTCTTCTGCCGTTTTCCGTAGGACTCTCTTCTCTGACCTGAGTCTCCTTTGGAACTCTGCAGGATCT
+
CCCCCCCCFFFFGGGGGGGGGGHHGFGEHGHHHGGGGGGGGHHHHGGGGGGGHHHHHHHGGGGGGGGGGGGHHHHGGGGHGHHHHGGGGGGG?/GFF2=?2FC///><@GHFGGHCD-<DHHHBGFD0:0:AFFDCD:EGEF/C/CFGFFFGGGGGF.99-CFFF;=FADFFFF0BFFFFFFFBBF0BB0:FFB9ADFFFBDFA.;F0/FFFFFFFFFFF0BF//BFFFFFFFF0BF0FBF0BFFF..;BB
@M05620:37:000000000-D9766:1:1101:24212:7458 1:N:0:40
ACCACACCTTCTACAATGAGCTGCGTGTGGCTCCCGAGGAGCACCCCGTGCTGCTGACCGAGGCCCCCCTGAACCCCAAGGCCAACCGCGAGAAGATGACCCAGGTGAGTGGCCCGCTACCTCTTCTGGTGGCCGCCTCCCTCCTTCCTGGCCTCCCGGAGCTGCGCCCTTTCTCACTGGTTCTCTCTTCTGCCGTTTTCCGTAGGACTCTCTTCTCTGACCTGAGTCTCCTTTGGAACTCTGCAGGTTCT
+
CCCCCDDDFFFFGGGGGGGGGGHHGFGEGGHHHGGFGGGGGHHHHGGGFEGGHHHHHHHGGGGGGGGGGGGHHHHGGGGHGHHHHGGGGGGGGGHHHHHHHHHHGHHHHGHGGGHGGGGGHHHFGHHHHHHGHHGCGGGGGHHGHGGGGGGGGGGGGG?-BGGGGGFFFFFFFFFFFFFFFFFFFFFFFFFFFBBFFFFFFFFFDDFFFFFFFFFFFFFFFFFF/FFFFFFFFFFFFFFFFFFFFFF9;FF
@M05620:37:000000000-D9766:1:1101:6546:7460 1:N:0:40
AGTGCCAGCTCTCAATCGCACAGGGGACCCAGGGCCTGGCCCCTCCATCCAGAAAACCTATGACCTCACCCGCTACCTGGAGCACCAACTCCGCAGCTTGGCTGGGACCTATGTGAGTATCCAGCGTAGGAATCTGGGAGTTGGGGAGGAGTGAGGAGTTGGGGAAAGACAGTCCTAACCGTGGAGGGTTCTGGTAAATGATGGGGTGAGGAGGGGCTCTTTGGCTCCCACCAGTCCCCCTGTCTGGTCTA
+
>AAABFFFCFFFGFFGGFFCEEGHFEGGGGHHGGGGGGGHHHGHGGEHHHHHHEHHHGHHHHHHHHHHHHHGGF?EHGHHFGF?FHHHGHHHGFEFGHHHGHH?EEHHGGHHHHHHHFGHHHHHHGCFGDHHHHHHHHHGCGHHCGGGFGGHHHHHHGHHHHGGGGGHHHHHHHHGHHHHG;EDGGGG;;FGGGBFGGGGGGGGGGFFEFFFFFFFFDFFFFFFFFFFFFFFFFFFFFFFFFFFFFFFBFF
@M05620:37:000000000-D9766:1:1101:6767:7472 1:N:0:40
AGTGCCAGCTCTCAATCGCACAGGGGACCCAGGGCCTGGCCCCTCCATCCAGAAAACCTATGACCTCACCCGCTACCTGGAGCACCAACTCCGCAGCTTGGCTGGGACATATGTGAGGGTGCAGCGTAGGAATCTGGGGGTGGGGGAGGAGTGAGGAGTTGGGGAAAGACAGTGGTAAACGAGGAGGGTACTGGTAAATGATGGGGTGAGGAGGGGCCCTTTGGCTCCCACAAGTCCTGCTCTCTGGTCTA
+
>>AAAD5FBFCFG4FGGAFFEEBGFAEGGGHHGGGGGFHHHHGHGGBHHHFGHBGHFEHHHFHHHG@GHHHGGG?EFGGFHGF?FG1FFHHHGEEGGGHHGGH?E/??/BG33B3BF0///?@FGGCEGDHGHG1@D0/>>-<CG-:-;;D/;<GG0.//;CCFEG?G/FFFF0/=FG09D.AD@DDF9/;;/;;;BFFFFFFFF.DCFF.:..;;B-@EFFFEFFF.ABF.E.;BB//:B/;/;;/;;//
@M05620:37:000000000-D9766:1:1101:21269:7475 1:N:0:40
ACCACACCTTCTACAATGAGCTGCGTGTGGCTCCCGAGGAGCACCCCGTGCTGCTGACCGAGGCCCCCCTGAACCCCAAGGCCAACCGCGAGAAGATGACCCAGGTGAGTGGCCCGCTACCTCTTCTGGTGGCCGCCTCCCTCCTTCCTGGCCTCCCGGAGCTGCGCCCTTTCTCACTGGTTCTCTCTTCTGCCGTTTTCCGTAGGACTCTCTTCTCTGACCTGAGTCTCCTTTGGAACTCTGCAGGTTCT
+
BBBBBBBBFFFFGGGGGGGFGGHGGEGEHEEHHGGGGGGGDHHHHGFE1AEFHHHHGHHGG@EGGGGGGGABGHHGGGFHGGHHHGGGGGGF?FGHHBHHHHHHGHFGFFGEGFHCGGGGGHHHG0DGHHHGHHFG-:CHGGHG/9C/FEF.CB9EEEA--A.//9@DDFFFFFFFFFFFFF/9FFFFFFFFFF;ADFFFFFFFDFEF/FFFFFFFFFFBFFFFBFFFFFFFFFFFFFFFFFFFFF.FBFF
@M05620:37:000000000-D9766:1:1101:14984:7481 1:N:0:40
ACCACACCTTCTACAATGAGCTGCGTGTGGCTCCCGAGGAGCACCCCGTGCTGCTGACCGAGGCCCCCCTGAACCCCAAGGCCAACCGCGAGAAGATGACCCAGCTGAGAGGCCCGCTGCCTCTTCTGGTGGCCGCCTCCCTCCTTCCTGGCCTCCCGGAGCTGCGCCCTTTCTCACTGGTTCTCTCTTCTGCCGTTTTCCGTAGGACTCTCTTCTCTGACCTGAGTCTCCTTTGGAACTCTGCAGGTTCT
+
DDDDDDDDFFFFGGGGGGGGGGHHGGGEHGHHHGGGGGGGGHHHHGGGGGGGHHHHHHHGGGGGGGGGGGGHHHHGGGGHGHHHHGGGGGGGGGHHHHHHHFH/01??F11<EGGCGG-<C0C0GDDBD0<EFHGGGFDHEBCDFFFGFB/=CBCEG??-;BGGG-CFFFFFFFFFFFFFFFFBFFFFFFFFFFADFFFFFFFFDAFFBF:FBFF0;BFFFFFB:BFFFFFFFFFFEFFFFFFFFF.AFFF
@M05620:37:000000000-D9766:1:1101:24335:7482 1:N:0:40
AGTGCCAGCTCTCAATCGCACAGGGGACCCAGGGCCTGGCCCCTCCATCCAGAAAACCTATGACCTCACCCGCTACCTGGAGCACCAACTCCGCAGCTTGGCTGGGACCTATGTGAGTATCCAGCGTAGGAATCTGGGAGTTGGGGAGGAGTGAGGAGTTGGGGAAAGACAGTCCTAACCGTGGAGGGTTCTGGTAAATGATGGGGTGAGGAGGGGCTCTTTGGCTCCCACCAGTCCCCCTGTCTGGTCTA
+
ABAABFFFBFFFGFGGGGGCFGHGGC?EEEHHGFGGGGHHAGGFGGHHHHFGFHHGHFHHHHFHHGHHHHGGGEEGHHHHFFHHHH1FEHDB>EEEEFFGGH3FGGHGGHHHHH3FGHHHHHFHHGEDGGHHHHHHHHAFCGHHGGA@F?EGGFGG0CGFGFGGCAGFGHFHHHHHHHHHGGGGGGGGGGGGGGCFGGGGGGGGGDAAFFFFFF-BAFFFFFFFFFFFFFFFFFFFFFFFFFFFFFFBBF9
@M05620:37:000000000-D9766:1:1101:20619:7486 1:N:0:40
ACCACACCTTCTACAATGAGCTGCGTGTGGCTCCCGAGGAGCACCCCGTGCTGCTGACCGAGGCCCCCCTGAACCCCAAGGCCAACCGCGAGAAGATGACCCAGGTGAGTGGCCCGCTACCTCTTCTGGTGGCCGCCTCCCTCCTTCCTGGCCTCCCGGAGCTGCGCCCTTTCTCACTGGTTCTCTCTTCTGCCGTTTTCCGTAGGACTCTCTTCTCTGACCTGAGTCTCCTTTGGAACTCTGCAGGTTCT
+
CCCCCCCCFFFFGGGGGGGGGFHHGGGGGGHHHGGGGGGGGHHHHGGGFGGGHHGHHHHGGGGGGGGGGGGHHHHGGGGHGHHHHGGGGGGGGGGHHFHHHHHHGHHGFGHGGHHGGGGGHHHHHHHHHHHGHHGGGGGHGHHGHGGGGGGGGGGGGGGGAGGGGGFFFFFFFFFFFFFFFFFFFFFFFFFFFFFDFFFFFFFFFFFFFFFFFFFFFFFFFFFFFFFFFFFFFFFEFFFFFFFFFFF.BFF
@M05620:37:000000000-D9766:1:1101:10480:7507 1:N:0:40
ACCACACCTTCTACAATGAGCTGCGTGTGGCTCCCGCGGAGCACCCCGTGCTGCTGACCGAGGCCCCCCTGAACCCCAAGGCCAACCGCGAGAAGCTGACCCCGGTGAGTGGCCCGCTACCTCTTCTGGTGGCCGCCTCCCTCCTTCCTGGCCTCCCGGAGCTGCGCCCTTTCTCACTGGTTCTCTCTTCTGCCGTTTTCCGTAGGACTCTCTTCTCTGACCTGAGTCTCCTTTGTAACTCTGCAGGTTCT
+
>A>AA>A>FFFFGGGFFFGGGDGAEEGGF2AFBFFE2AEA0E1FGG?AA1B?5FGFGH3EE>?EFEFEGGG23BFEGGGEFFGHGGGCGC@<<DH1<?GHGH/<>CCFGD0EGFCDGGG:GBGHHCCGG;/AFFGGGGDEGGGGFFFGGGFFFGGEFFFFFFAFFFFDB-/BBFFFFFFFFFFFFFFFFFFFFFFADFFFFFF.DFFFFFFFFFFFFF/BBFFFFFFFFFFFFFF/;BFBFFFFFFFFFFF
@M05620:37:000000000-D9766:1:1101:10463:7525 1:N:0:40
ACCACACCTTCTACAATGAGCTGCGTGTGGCTCCCGAGGAGCACCCCGTGCTGCTGACCGAGGCCCCCCTGAACCCCAAGGCCAACCGCGAGAAGATGACCCAGGTGAGTGGCCCGCTACCTCTTCTGGTGGCCGCCTCCCTCCTTCCTGGCCTCCCGGAGCTGCGCCCTTTCTCACTGGTTCTCTCTTCTGCCGTTTTCCGTAGGACTCTCTTCTCTGACCTGCGTCTCCTTTGGAACTCTGCAGGTTCT
+
BBBBBBB>CFCFGGFGGGBFGGHHGDE2A2AFGFGE?EEFFHGHHGCEE1BFFHHHGHHEFC?EEFGGGGGHEHHGGGGFGHHHHGGGDC>CGGHFGHHHHHHHEGH1FFGFGHFGGGGGHHHHHHGHDFHGHHGGGDGHGHHGHGGGGGGGGGGGGGG:@DFGGGFFFFFFFFFFFFFFFFFFFFFFFFFFFFFFFFFFFFFFFFFFFFFFFFFFFFFFFFFF.;DFFFFFFFFFFFFFFFFFFFFFFFF
@M05620:37:000000000-D9766:1:1101:7634:7533 1:N:0:40
ACCACACCTTCTACAATGAGCTGCGTGTGGCTCCCGAGGAGCACCCCGTGCTGCTGACCGAGGCCCCCCTGAACCCCAAGGCCAACCGCGAGAAGATGACCCAGGTGGGTGGCCCGCTACCTCTTCTGGTGGCCGCCTCCCTCCTTCCTGGCCTCCCGGGGCTGCGCCCTTTCTCACTGGTTCTCTCTTCTGCCGTTTTCCGTAGGACTCTCTTCTCTGACCTGCGTCTCCTTTGGAACTCTGCAGGTTCT
+
BBBBBBB>CFFFFFGGGGBBGFHHGEGBAEGGGBFE2EEFGGGHHGGAEEEGHHHHHHHAEEGGGGGGGGGHFHHGGGGHGGHHHGGGGG>CGGHEGHGHHFCC/?G/>?C@GH.A@DFDFHFHHBDHHGHDHGGGFGGGGBFDGFGGGGGG?0FGEGF-9-9AEFFFFFF/FFFBBFFBBFF99FFFFFB/BBDFFFFFFDBFFFFFFFBFFF/BBBBFFFBF?AFADF/BFFFFFFFFFBBFFFFFFFF
@M05620:37:000000000-D9766:1:1101:13275:7535 1:N:0:40
AGTGCCAGCTCTCAATCGCACAGGGGACCCAGGGCCTGGCCCCTCCATCCAGAAAACCTATGACCTCACCCGCTACCTGGAGCACCAACTCCGCAGCTTGGCTGGGACCTATGTGAGTATCCAGCGTAGGAATCTGGGAGTTGGGGAGGAGTGAGGAGTTGGGGAAAGACAGTCCTAACCGTGGAGGGTTCTGGTAAATGATGGGGTGAGGAGGGGCTCTTTGGCTCCCACCAGTCCCCCTGTCTGGTCTA
+
BBBBBFFFCFFFGGGGGGGFGGHGGGGGGGHHFGGGGGHHHHGHGGHHHHHHHHHHHGHHHHHHHHHHHHHGGEGGHHHHGGGHHHHHGHHHEGGGGHHHGHHGGGHHGHHHHHHHHHHHHHHHHGEGGGHHHHHHHHHGGHHHGGGGGGGHHHHHHGHHHHGGGGHHHHHHHHHHHHHHGGEGGGGGEFGGGGFFGGGGGGHGGGFFFFFFFFFFFFFFFHHFFFFFFFFFFFFFFFFFFFFFHFFFFFB
@M05620:37:000000000-D9766:1:1101:17212:7535 1:N:0:40
ACCACACCTTCTACAATGAGCTGCGTGTGGCTCCCGAGGAGCACCCCGTGCTGCTGACCGAGGCCCCCCTGAACCCCAAGGCCAACCGCGAGAAGATGACCCAGGTGAGTGGCCCGCTACCTCTTCTGGTGGCCGCCTCCCTCCTTCCTGGCCTCCCGGAGCTGCGCCCTTTCTCACTGGTTCTCTCTTCTGCCGTTTTCCGTAGGACTCTCTTCTCTGACCTGAGTCTCCTTTGGAACTCTGCAGGTTCT
+
CCCCCCCCFFFFGGGGGGGGGGHHGGGGHGHHHGGGGGGGGHHHHGGGGGGGHHHHHHHGGGGGGGGGGGGHHHHGGGGHGHHHHGGGGGGGGGHHHH2FHHAG/=FBC?FCFHE<->-A00<D00DGD=C.C<<C@.EHA/CAH0FB;F/F90CFAD-9--.0;-@D=FFB00;B09FBFBB090:FB900B0:DFF?FF.;ADD:0//00;0:000;0F/0;B/0:0;:FFBF/F000000;BF.A00;
@M05620:37:000000000-D9766:1:1101:20301:7577 1:N:0:40
AGTGCCAGCTCTCAATCGCACAGGGGACCCAGGGCCTGGCCCCTCCATCCAGAAAACCTATGACCTCACCCGCTACCTGGAGCACCAACTCCGCAGCTTGGCTGGGACCTATGAGTATCAAGCGTCGGAATCTGGGAGTTGGGGAGGAGTGAGGAGTTGGGGAAAGACAGTCCTAACCGTGGAGGGTTCTGGTAAATGATGGGGAGAGGCGGGGCTATTTGGCTCCCACCAGTCCCCCTGACTGGCCTATC
+
>1>AAFDCAFFDEGGGG1CAA0B0AEGC000AFFE///FE0FGEGGHHDGGA101BGFCCGHBGFHHEGHHGGG?EGHHFHHHAC/GHGFGHEA>E/GF0/GH/EEHF/FFFG21FGD22>1BBCA//</?DD1100/<0FC-@FGCC.<<D0<0<</=GG?C.CFFHHH0;GGBFFG?EE-;C9AEAGFGG;090;BB09;AA--;;A-9---;--;BFF///BF?FAFFF//9FFF@E-/;9A--/99;
@M05620:37:000000000-D9766:1:1101:13152:7589 1:N:0:40
AGTGCCAGCTCTCCATCGCACAGGGGACTCAGTGCACGGCCCCTCCAGCCAGAAAACCTGTGACCTCACCCGCTACCTGGCGCACCCACTCCGCAGCTTGGCTGGGACCTATGTGAGTATCCAGCGTAGGAATCTGGGCGTTGGGGCGGAGTGCGGCGTTGGGGCACGCCCGTCCTAACCGTGGCGGGTTCTGGTAAATGATGGGGTGAGGCGGGGCTCTTTGGCTCCCACCAGTCCCCCTGTCTGGTCTA
+
>A11>BB@1FFFGFGBBA11A0FAFAA000BB12B21BAE/AEBEG01BBFB00ABBEG01B2DG1BBGCA>>>>>GH1B0/?>EEE/?F>0>?///B1B?FCFGGG0AGBFGHD2@G2GHH2FH@E<AEDBGGHGGF.>AACE??.;C-;CFBA@-;@-;;@@---;-A-9@BFF/;BF@BF@-;@?@EFFFFBBBBFF/;FBEF9@?F--;=--@@FBFFFF/9FAE-AFAFFFFFFF@FFFFFFFFFB
@M05620:37:000000000-D9766:1:1101:12935:7591 1:N:0:40
ACCACACCTTCTACAATGAGCTGCGTGTGGCTCCCGAGGAGCACCCCGTGCTGCTGACCGAGGCCCCCCTGAACCCCAAGGCCAACCGCGAGAAGATGACCCAGGTGAGTGGCCCGCTACCTCTTCTGGTGGCCGCCTCCCTCCTTCCTGGCCTCCCGGAGCTGCGCCCTTTCTCACTGGTTCTCTCTTCTGCCGTTTTCCGTAGGACTCTCTTCTCTGACCTGAGTCTCCTTTGGAACTCTGCAGGTTCT
+
>A11AAAAFFFFGGGFFDGGGGBGC0AA0ACGGAFAEEE//AAG/BA//BEC1FHHE0FAEC/>FF/EEEGHHHHCGGGAFHHEHEEE@CBCCCHHHFHHHBGH/?GFF<<CEFHGGGGGHHHHHHHHHHGGHHGGGGGHGHHGHGGGGGGGGGGGGGGGGGGGGG@F@?FFFFFFFFFFFFFFFFFFFFFFFF@BFFFFFFFFFFFFFFFFFFFFFFFFFFFFBFFFFFFFFFFFFFFFFFFFFFFAFFF
@M05620:37:000000000-D9766:1:1101:26275:7594 1:N:0:40
ACCACACCTTCTACAATGAGCTGCGTGTGGCTCCCGAGGAGCACCCCGTGCTGCTGACCGAGGCCCCCCTGAACCCCAAGGCCAACCGCGAGAAGATGACCCAGGTGAGTGGCCCGCTACCTCTTCTGGTGGCCGCCTCCCTCCTTCCTGGCCTCCCGGAGCTGCGCCCTTTCTCACTGGTTCTCTCTTCTGCCGTTTTCCGTAGGACTCTCTTCTCTGACCTGAGTCTCCTTTGGAACTCTGCAGGTTCT
+
AABCCCCCFFFFGGGGGGGGGGHHGGGEAFHHHGGGDGGGFHGHHGGGGGGGFHFHHHHGGCCGGGGGGGGHHHHGGGGHGHHHHGGGGGGGGGFFFHHHHHHHGHHDGHHGGHHGGGGGHHHHHHHHGHHGHHGGGGGHGHHGHGGGGGGGGGGGGGGBCDGGGGFFFFFFFFFBFFFFFFFFFFFFFFFFFFFDFFFFFFFFDFFFFFFFFFFFFFFFFFFF/BFFFFFFFFFFFFFFFFFFFFFFFFF
@M05620:37:000000000-D9766:1:1101:22115:7607 1:N:0:40
AGTGCCAGCTCTCAATCGCACAGGGGACCCAGGGCCTGGCCCCTCCATCCAGAAAACCTATGACCTCACCCGCTACCTGGAGCACCAACTCCGCAGCTTGGCTGGGACCTATGTGAGTATCCAGCGTAGGAATCTGGGAGTTGGGGAGGAGTGAGGAGTTGGGGAAAGACAGTCCTAACCGTGGAGGGTTCTGGTAAATGATGGGGTGAGGAGGGGCTCTTTGGCTCCCACCAGTCCCCCTGTCTGGTCTA
+
AA>>AFFFCFFFGGGGGGGAFFHGGFFEEGHGAEFGFGHHFHGHGGHHHHHHHHHFGGHHHFHHHGHHHHHGGEEGHHHHBGHHHHCFGHHHDFCGGHGHGFHG?<GHGHHHHHHHHHHHGHHHHGGGGGHHHHHHHHGGGHHHGGEGGFF0<DHHFGHHHHGGGGHFGHHHHHHHHHHHGGGGDGGGCFFFGGGGGGGGGGGGGGFFFFFFFFFF;DFFFFFFFFFFFFFFFFFFFFFFFFFFFFFFFFF
@M05620:37:000000000-D9766:1:1101:20263:7634 1:N:0:40
AGTGCCAGCTCTCAATCGCACAGGGGACCCAGGGCCTGGCCCCTCCATCCAGAAAACCTATGACCTCACCCGCTACCTGGAGCACCAACTCCGCAGCTTGGCTGGGACCTATGTGAGTATCCAGCGTAGGAATCTGGGAGTTGGGGAGGAGTGAGGAGTTGGGGAAAGACAGTCCTAACCGTGGAGGGTTCTGGTAAATGATGGGGTGAGGAGGGGCTCTTTGGCTCCCACCAGTCCCCCTGTCTGGTCTA
+
ABABAFFFCFFFGGGGGGGGGGHHGGGGGGHHEGFGGGHHHHGHGGGGHHGHGHHHHGHHHHGHHHHHHHHGGFGGHHHHHHHHHHGHGHHFEGGGGHHHGHHGGFHHGHHHHHFHHFHHHHHHHGDGGGGHHHHHGHGFGHHGGGGGGGGHHHHHHGHHHHGGGGHHHHHHHHHHHHHHGGGGEGGGCFFGGGFFFGGGGGGGGGFFFFFFFFFFFFFFFFFFFFFFFFFFFFFFFFFFFFFFFFFFFFF
@M05620:37:000000000-D9766:1:1101:23969:7641 1:N:0:40
ACCACACCTTCTACAATGAGCTGCGTGTGGCTCCCGAGGAGCACCCCGTGCTGCTGACCGAGGCCCCCCTGAACCCCAAGGCCAACCGCGAGAAGATGACCCAGGTGAGTGGCCCGCTACCTCTTCTGGTGGCCGCCTCCCTCCTTCCTGGCCTCCCGGAGCTGCGCCCTTTCTCACTGGTTCTCTCTTCTGCCGTTTTCCGTAGGACTCTCTTCTCTTCCCTGAGTCTCCTTTGGAACTCTGCAGGTTCT
+
BBAABBBBFFFFGGGGDG5FGFHGGEEA4AGGAFFAAGGCDHHHHGGGAEGGGHGGHHFGCGCGGDGGGECFHFHGGEEHFCHHHGEEGCC<?DHFDG1<FF?G/<110??/<C/C?-->00000<0D0<CCC.-:-:.GCFGCHF9B0FFG.0CE?E?--?A/99@9--;9BBF///B.;//////FFFF/9/-AFFFB/.;.DD///9//BFBB////9.9/..;B/FFBBB9:B/BBFFF//;9.BFF
@M05620:37:000000000-D9766:1:1101:20251:7648 1:N:0:40
AGTGCCAGCTCTCAATCGCACAGGGGACCCAGGGCCTGGCCCCTCCATCCAGAAAACCTATGACCTCACCCGCTACCTGGAGCACCAACTCCGCAGCTTGGCTGGGACCTATGTGAGTATCCAGCGTAGGAATCTGGGAGTTGGGGAGGAGTGAGGAGTTGGGGAAAGACAGTCCTAACCGTGGAGGGTTCTGGTAAATGATGGGGTGAGGAGGGGCTCTTTGGCTCCCACCAGTCCCCCTGTCTGGTCTA
+
AAAAAFFFCFFFGGGGGGEEGGHGGGGGGGGDFGGGGGHHHHGHGGHHHHHH3AFHGGHEHGFGHHHHHHHGGGGGHHHHHHHHHHHHGGHHGGGGGHHFGHHGGGHHGHHHHHHHGGFHHHHHHGGGGGHHGHGHEHGFGHHHGGGGGGGHHHHHFGHHHHGGGGHHGHGHHGHHHHHHGGGGGGGGF?FGGGBFFGGGGGGGGGFFFFFFFFFFFFFBBBBFFFFFFFFFFFFFFFFFFEFFFFFFFFF
@M05620:37:000000000-D9766:1:1101:15303:7649 1:N:0:40
AGTGCCAGCTCTCAATCGCACAGGGGACCCAGGGCCTGGCCCCTCCATCCAGAAAACCTATGACCTCACCCGCTACCTGGAGCACCAACTCCGCAGCTTGGCTGGGACCTATGTGAGTATCCAGCGTAGGAATCTGGGAGTTGGGGAGGAGTGAGGAGTTGGGGAAAGACAGTCCTAACCGTGGAGGGTTCTGGTAAATGATGGGGTGAGGAGGGGCTCTTTGGCTCCCACCAGTCCCCCTGTCTGGTCTA
+
AAABBFFFAFFFGGGGGGGGGGHGGGGGGGFEFGEGGGHHFHGEFGHHHHHHFGHHHFFFHHFHHHHFGGGGE>EEHGHHGHHGHHCGFHHHDFEGG3FGCHHGEGHHGHGHHFGBFFGHHFGHHGAAGCG2GFBGFFG/EHDFDCFCGGGHCDDCGD/CGHGGGGECFHHHHHHHHFFHGGG-EEGGCGFGGFCB9;FFGFFGGGFFEFFFFFCAFCEFFFFEFFFEEFFFF?FFFFED>EFFFFFBBFB
@M05620:37:000000000-D9766:1:1101:6702:7656 1:N:0:40
ACCACACCTTCTACAATGAGCTGCGTGTGGCTCCCGAGGAGCACCCCGTGCTGCTGACCGAGGCCCCCCTGAACCCCAAGGCCAACCGCGAGAAGATGACCCAGGTGCGTGGCCCGCTACCTCTTCTGGTGGCCGCCTCCCTCCTTCCTGGCCTCCCGGCGCTGCGCCCTTTCTCACTGGTTCTCTCTTCTGCCGTTTTCCGTAGGACTCTCTTCTCTGACCTGCGTCTCCTTTGGAACTCTGCAGGTTCT
+
BAABBBB?FFFFGGGGGG5GGFHHGEE2AAA2FAFE?EGGEHG1GGGEAEAFGHCGHHCAEEGGGGGGGGEGHHHGGDEHGEHHHGEGGG>BBGHBDGHHHHE</?<1//<ACH.AFG-<C0GGHDDGHDGGFFFCGCGHGFFDFBFGGG/FFFGEF??;A-;AAFFFAFFFFFFFFFFFBBFBFFFFFFFFFFFDFF.BFFFFD?EFFFB9FFF/;FFEFFFFFFDADFFFFFFFFFFFFFFFFF.;FFF
@M05620:37:000000000-D9766:1:1101:26183:7660 1:N:0:40
ACCACACCTTCTACAATGAGCTGCGTGTGGCTCCCGAGGAGCACCCCGTGCTGCTGACCGAGGCCCCCCTGAACCCCAAGGCCAACCGCGAGAAGATCACCCAGGTGAGTGGCCCGCTACCTCTTCTGGTGGCCGCCTCCCTCCTTCCTGGCCTCCCGGAGCTGCGCCCTTTCTCACTGGTTCTCTCTTCTGCCGTTTTCCGTAGGACTCTCTTCTCTGACCTGAGTCTCCTTTGGAACTCTGCAGGTTCT
+
ABBBBBBBFFFFGGGGGGGGGGHHGGGGHGHHHGGGGGGGDHHHHGGG1EEGHHHHHHHGGCGGGGGGGGEHHHHGGGGHEHHHHGGFGFGGGGGHH2?GHCCF/?GFH1GGGHHGGGGGHHHHGHHHGHFGHHGGGGGHGHHGGGGGGGGGGGGGGGGGGGGGGGFFFFFFFFFFFFFFFFFFFFFFFFFFFFFFFFFFFFFFDBFFFFFFFFFFBFFFFBFFFFFFFFFFFFFFFFFFFFFFFFFFFFF
@M05620:37:000000000-D9766:1:1101:20497:7663 1:N:0:40
ACCACACCTTCTACAATTAGCTGCGTGTGGCTCCCGAGGAGCACCCCGTGCTGCTGACCGAGGCCCCCCTGAACCCCAAGGCCAACCGCGAGAAGATGACCCAGGTGAGTGGCCCGCTACCTCTTCTGGTGTCCGCCTCCCTCCTTCCTGGCCTCCCGGAGCTTCGCCCTTTCTCACTGTTTCTCTCTTCTGCCGGTTTCCGTATGACTCTCTTCTCTGACCTGAGTCTCCTTTGGAACTCTGCAGGTTCT
+
ABBBBAABFFFFGGGDD5FGCGHHGGGGH2GGHGG?EEGCGHHHHGGGGDGGHGGHHHHGGGGGEG@EGGGHHHFGGGGHGHHFAGGGGCCGGGHHGBF1<<//F111<11<FHH-CG-C0<<G0==0DD/.<G.-;.::C/:::0C/;0::.9AEAF---A./0-=.C-9B/F9/BF///:///9B:B9F//B--;9AFF.BA./9/////99B//////;F.9.;/;BB/9F/////;/;/BB9A.;FB
@M05620:37:000000000-D9766:1:1101:11558:7681 1:N:0:40
ACCACACCTTCTACAATGAGCTGCGTGTGGCTCCCGAGGAGCACCCCGTGCTGCTGACCGAGGCCCCCCTGAACCCCAAGGCCAACCGCGAGAAGATGACCCAGGTGAGTGGCCCGCTACCCCTTCTGGTGGCCCCCTCCCTCCTTCCTGGCCTCCCGGACCTTCGCCCTTTCTCCCTGGTTCTCTCTTCTGCCGTTTTCCGTAGGACTCTCTTCTCTTACCTGGGTCTCCTTTTGGACCCTGCAGGGTCT
+
AAAAAAABFFFFGGGGGGGGGGHHGGGEEGGHHGFGGGGEFHCHHGGGGGGGFHHHHHHAEECEFFGEGGGF3GHEGGGHGHHHHFGEGG<CCGHHGHGE<</GCG110?F/CGACC<<DG..../<=<=CAGF.:D-.:E//:::9F00;F?0;9:.::-;C0/:AFF-BBBB//9.BA/;/:B//;;/9//;;.A/E/:./.;./;/:B//9//;///;B;9../:BBBBBFBB-;/.:BFA.:A-:B.
@M05620:37:000000000-D9766:1:1101:26532:7692 1:N:0:40
AGTGCCAGCTCTCAATCGCACAGGGGACCCAGGGCCTGGCCCCTCCATCCAGAAAACCTATGACCTCACCCGCTACCTGGAGCACCAACTCCGCAGCTTGGCTGGGACCTATGTGAGTATCCAGCGTAGGAATCTGGGAGTTGGGGAGGAGTGAGGAGTTGGGGAAAGACAGTCCTAACCGTGGAGGGTTCTGGTAAATGATGGGGTGAGGAGGGGCTCTTTGGCTCCCACCAGTCCCCCTGTCTGGTCTA
+
>A>AAFFFBFFFGGGGGGGGGCGAFEFFAEHHGGGEDFHFAGGHGGHHFHHHBGBGHECFHFBHHHHHHHHGGGGEHHHHHHHHFFFHG3BF/E/@CFHH/B3/??FGEBFHH3?FGGHFBHHHHG//>/@GG2FDFHAEEGGFGGGFC..0<0D.GE/CFC<@EEEGHHFHBGFFHFHHA9CCF.;-.9CF0CCFF000;0CBEGFFF.;FFF;D--:FFFFFFFFEFFFF?.9BBFFF-:FFF/F/FFB
@M05620:37:000000000-D9766:1:1101:4236:7714 1:N:0:40
ACCACACGTTCTACAATGCGCTGCGTGCGGCTCGCGAGGAGCACCCCGTGCTGCTGACCGAGGCCCCCCTGAACCCCAAGGCCAACCGCGCGAAGATGACCCAGGTGCGTGGCCCGCTACCTCTTCTGGTGGCCGCCTCCCTCCTTCCTGGCCTCCCGGAGGTGCGCCCTTTCTCACTGGTTCTCTCTTCTGCCGTTTTCCGTAGGACTCTCTTGTCTGACCTGCGTCTCCTTTGGAACTCTGCAGGTTCT
+
BABBBBB3BCCAGGGGGG42EEGGGGD22AE2BAAE0EEECHHGHGG0>EEFBGFHHHF>>@?EGGGGGGEHGHHGGGGHGHGHHFFGGG<A-DC.=GHGGHACEHF0AE:@CH.;:CGGGGBFF0CBFFFAFFG@BDGAFFFDFFFFFFFFFFFEEFB;9-;AF-@99@/BFFFFFFFFFFFFFFFFFFFFFFBDDFFFFFB?DFFFBFFFFF/:BFFFFFFFFBFBFBFFEFFFFFFFFFFFFFFFFFF
@M05620:37:000000000-D9766:1:1101:18494:7716 1:N:0:40
AGTGCCAGCTCTCAATCGCACAGGGGACCCAGGGCCTGGCCCCTCCATCCAGAAAACCTATGACCTCACCCGCTACCTGGAGCACCAACTCCGCAGCTTGGCTGGGACCTATGAGTATCCAGCGTCGGAATCTGGGCGTTGGGGCGGCGTGCGGAGTTGGGGCCAGACAGTCCTAACCGTGGCGGGTTCTGGTAAATGATGGGGTGAGGAGGGGCTCTTTGGCTCCCACCAGTCCCCCTGTCTGGTCTATC
+
>A>>AFFFBFFFGGGGGGGCGGHCFGGGGGGHAEGGGGHHHHGHGGHHHHHHHHFHHGHHHHHHHHHHHHHGGEEGHHHHFGHHHHFHFHHHFGGGG3BGGHHGGGHHGFHHHFHH3FGH3BGGGFGG@/?GHHHGGCGDDFGGCFD-ADG.AB?BFFFFFFFADFFFFFFFFFBFFFFFFF-;DFBEFFFFF/BFFFFFFBFFADFFF/DFFF-@EFFFFFFFFFFFFFEFFFFFFFFFFFFFFF/BFF/
@M05620:37:000000000-D9766:1:1101:24202:7719 1:N:0:40
ACCACACCTTCTACAATGAGCTGCGTGTGGCTCCCGAGGAGCACCCCGTGCTGCTGACCGAGGCCCCCCTGAACCCCAAGGCCAACCGCGAGAAGATGACCCAGGTGAGTGGCCCGCTACCTCTTCTGGTGGCCGCCTCCCTCCTTCCTGGCCTCCCGGAGCTGCGCCCTTTCTCACTGGTTCTCTCTTCTGCCGTTTTCCGTAGGACTCTCTTCTCTGACCTGAGTCTCCTTTGGAACTCTGCAGGTTCT
+
>AAAB?AAFFFFDGGGFGGGGGHHGFGGHGHHHGGGDGG?EGHHHGGGGGGGFGHFHHHGGGGEFGGGGGGHHHHGGGGHFHHHHGGGG?CGGGHCGHHHHGC<?FFGHGHGGHHCG->CHHHGHHHHHGFGFCC@-ADHGHHGGFFFGGGGGBGGGFG-A-9BF@BFBBFFFFFFFFFFFFFFFFFBBFFFFFBDFFFFF9F.A.;FFFFFFFF/F/FFFFF.BBF/9/BBFBB/BF/FFBFBFFF.BFF
@M05620:37:000000000-D9766:1:1101:18825:7720 1:N:0:40
ACCACACCTTCTACAATGAGCTGCGTGTGGCTCCCGAGGAGCACCCCGTGCTGCTGACCGAGGCCCCCCTGAACCCCAAGGCCAACCGCGAGAAGATGACCCAGGTGAGTGGCCCGCTACCTCTTCTGGTGGCCGCCTCCCTCCTTCCTGGCCTCCCGGAGCTGCGCCCTTTCTCACTGGTTCTCTCTTCTGCCGTTTTCCGTAGGACTCTCTTCTCTGACCTGAGTCTCCTTTGGAACTCTGCAGGTTCT
+
BBBBBBBBFFFFGGGGFGGGGDHFGEEED?GHFGGGGGGGGHHHHGGGGGGGHHGFHHHGGGGGGGGGGGGGHGHGGGGHGEHHHGFEGGGGCGHHFFFHHHGHGHHFHHHGGHHGGGGGHHHHHHHHHHHGHHGGGGGHGHHGGGGGGGGGGFGGGGG?FFGGGAFFFFFFFFFFFFFFFFFFFFFFFFFFFFFDFFFFFFFFFFFFFFFFFFFFFFFFFFFFEFFFFFFFFFFFFFFFFFFFFFF9BFF
@M05620:37:000000000-D9766:1:1101:18630:7732 1:N:0:40
ACCACACCTTCTACAATGAGCTGCGTGTGGCTCCCGAGGAGCACCCCGTGCTGCTGACCGAGGCCCCCCTGAACCCCAAGGCCAACCGCGAGAAGATGACCCAGGTGAGTGGCCCGCTACCTCTTCTGGTGGCCGCCTCCCTCCTTCCTGGCCTCCCGGAGCTGCGCCCTTTCTCACTGGTTCTCTCTTCTGCCGTTTTCCGTAGGACTCTCTTCTCTGACCTGAGTCTCCTTTGGAACTCTGCAGGTTCT
+
CCCCCCCACFFFGFFGGGGGGGHHGEGBAEHFHGGFDGECAGFHHGFGEGGGFHHHHHHGGGGGGGGGGGGHFHHGGGGHGGHHHGGGGGGGGGHGHHHGHHHHGHHBFHHGGHHGGGGGHHHHHHHHHHHGHHGGGEGHGHHGHGGGGGGGGGGGGGG-@DGGGAFFFFFFFFFFFFFFFFFFFFFFFFFFFFFFFFFFFFFFFFFFFFFFFFFFFFFBFFFF/BFFFFFFFFFFFFFFFFFFFFFFFFF
@M05620:37:000000000-D9766:1:1101:19317:7756 1:N:0:40
ACCACACCTTCTACAATGAGCTGCGTGTGGCTCCCGAGGAGCACCCCGTGCTGCTGACCGAGGCCCCCCTGAACCCCAAGGCCAACCGCGAGAAGATGACCCAGGTGAGTGGCCCGCTACCTCTTCTGGTGGCCGCCTCCCTCCTTCCTGGCCTCCCGGAGCTGCGCCCTTTCTCACTGGTTCTCTCTTCTGCCGTTTTCCGTAGGACTCTCTTCTCTGACCTGAGTCTCCTTTGGAACTCTGCAGGTTCT
+
BBBBBBBBFFFFGGGGFGGEGFHHGGEBCEHFGFGEDGGGFHHHHGGGFFGGHHHHHHHGGGGGGDGGGGGHHHHGGGGHGGHHHGEEGG/B@GHHHFHHHHHFGHHDGHHGGHHGGGGGHHHHHHHHHHHGHHGGGGEHGHHGHGGGGGGGGGGGGGG@CGGGGAFFFFFFFFFFFFFFFFFFFFFFFFFFFFFFFFFFFFFFDFFFFFFFFFFFFFFBFFFF/BFFFFFFFFFFFFFFFFFFFFFFFFF
@M05620:37:000000000-D9766:1:1101:7864:7759 1:N:0:40
AGTGCCAGCTCTCAATCGCACAGGGGACCCAGGGCCTGGCCCCTCCATCCAGAAAACCTATGACCTCACCCGCTACCTGGAGCACCAACTCCGCAGCTTGGCTGGGACCTATGTTGAGTATCCAGCGTCGGAATCTGGGAGTTGGGGAGGGGTGAGGAGTTGGGGAAAGCCAGTCCTAACCGTGGAGGGTTCTGGAAAATGATGGGGTGAGGAGGGGCTCTTTGGCTCCCACCAGTCCCCCTGTCTGGTCT
+
AA>AAFFFBFFFGGGGGGGCEEFHFGEEFEHHBEGGGGHHHHGHGGFHHHHHHGFHHGHHHHGHHHHHHHHGGE@FHGHFFFGEGHHFFHHHGGGGEHHHGHHFEEGHGHHHHHG33FFBFBGD2@///>/>/??GGG00>EHHHGC<A--<<-;::0:CCHHGCGG.9/;;99C0B;0C;DDEF.CDDA9ABF:/:BBFFF/FFFD;9.A?/;AB-B>.;F/99;9BEAFFD.99BFFFF-.:BFFF/99
@M05620:37:000000000-D9766:1:1101:18699:7763 1:N:0:40
GAGGCTGCTTTGGAAGAAACTGACAAGCCAGGGAAACAAGATCGGATGAACACGGGTAAGAACTTCAGTCACGAGATTCAATCTGGTATACCTGCTAATGCTTGAAAAAAAAAAAAAAGAGATAGACCACGCCAACACACCAACCAGCACAAACACATAGCGAATATACCACAAGAGCCTCACCTACACGCTTTTGCACACTTCTTTAGTCACAAGCAAACAACTCCGACTACATCTTGTTCCTTTTAATT
+
A@ABAAFAFDDDGCBBEGFGGFH4BD4B2BB4B2BFFGGG2BBAECAE35ADA10AAA3B5A2D5D5DDD35B101BD55BB3BB3BFGFFH4@FB44BFBBB3?B@F?/>/>>/>/>//001111110?..<.-...<<...<....<.//....:0::/----.;00990...;././//9.;//9/.-...//9///.//////////////.99//....9/9.----///////99//////////
@M05620:37:000000000-D9766:1:1101:21268:7801 1:N:0:40
AGTGCCAGCTCTCAATCGCACAGGGGACCCAGGGCCTGGCCCCTCCATCCAGAAAACCTATGACCTCACCCGCTACCTGGAGCACCAACTCCGCAGCTTGGCTGGGACCTATTGCGTATCCAGCGTCGGAATCTGGGCGTTGGGGCGGCGTGCGGCGTTGGGGCAAGCCAGTCCTAACCGTGGAGGGTTCTGGTAAATGATGGGGTGAGGAGGGGCTCTTTGGCTCCCACCAGTCCCCCTGTCTGGTCTAT
+
ABABBFFFBFFFGGGGGGGFGGHGGGGGGEHHCGEEFGHGHHGHGGFHHFGHEFHHHGHHHHHHHHHHHHHGGEEEHHHHFGHHHHCGFHHHFGGGGHHHGHHGGGHHGHHHHHFDGGFHH2FGFE<CD@FFHHHHHE@GCGHGGDGGAFGGFFGFFFFFFFFDBEF.A.AFFFFFFFFFFFF.ADFAFFFFFFFFFFFFFFFFFFFEFF/DFFFFFFFFFFFFFFFFFFFEFBFFFFFFFFFFFFFFFFF
@M05620:37:000000000-D9766:1:1101:8129:7802 1:N:0:40
ACCACACCTTCTACAATGAGCTGCGTGTGGCTCCCGAGGAGCACCCCGTGCTGCTGACCGAGGCCCCCCTGAATCCCAAGGCCAACCGCGAGAAGATGACCCAGGTGAGTGGCCCGCTACCTCTTCTGGTGGCCGCCTCCCTCCTTCCTGGCCTCCCGGAGCTGCGCCCTTTCTCACTGGTTCTCTCTTCTGCCGTTTTCCGTAGGACTCTCTTCTCTGACCTGAGTCTCCTTTGGAACTCTGCAGGTTCT
+
AABABAAAFFFFGGGGGGEFFBFFEEEBGFGHFFGEFGGCGHHHHGGGFGGFHHHHHHHFGGGGGFEGGGGHH4FGHHGEAGHFGGGCGFBFGFHGHHHHHHHHFCFBCGHGGHHGGGGGHFHFFHHHHHHGGHGGGGGHGHHGGHHHEFFFFGGGGGG;A-FGGGGGFAFFFFFFFFB.FFFFFFFFFFFFFFFFFFFFFFFFFFFFFFFFFFFEFFFFFEFF/BFFFFFFFFFFFFFFFFFFFFFFFFF
@M05620:37:000000000-D9766:1:1101:16378:7805 1:N:0:40
AGTGCCAGCTCTCAATCGCACAGGGGACCCAGGGCCTGGCCCCTCCATCCAGAAAACCTATGACCTCACCCGCTACCTGGAGCACCAACTCCGCAGCTTGGCTGGGACCTATGTGAGTATCCAGCGTAGGAATCTGGGAGTTGGGGAGGAGTGAGGAGTTGGGGAAAGACAGTCCTAACCGTGGAGGGTTCTGGTAAATGATGGGGTGAGGAGGGGCTCTTTGGCTCCCACCAGTCCCCCTGTCTGGTCTA
+
AAAABFFFAFFFGFGGGGGGG?GAF?EEFGHHFEFFFGHHCFGCEGGHHGHHHHHHGFHHHGHHHFGHHHHGG/EEHGHGCGHHHFCFEHHGEGEGGHHFFHHGGGHHGHHHHHHHFHHHHHBHHGGGGGHHHHHHHHAFEGHHGGADGEDGGEGCGGHHHHGGGGGFFHHHHHHHGHHHGGEGDGGGGGGGGGFFGGGGGGGGGGFFFFFFDFFFFFFFFFFFFFFFFFFFFFFFFFFFFFFFFFFFFFB
@M05620:37:000000000-D9766:1:1101:5964:7811 1:N:0:40
ACCACACCTTCTACAATGCGCTGCGTGTGGCTCCCGAGGAGCACCCCGTGCTGCTGACCGAGGCCCCCCTGAACCCCAAGGCCAACCGCGCGAAGATGACCCAGGTGCGTGGCCCGCTACCTCTTCTGGTGGCCGCCTCCCTCCTTCCTGGCCTCCCGGAGCTGCGCCCTTTCTCACTGGTTCTCTCTTCTGCCGTTTTCCGTAGGACTCTCTTCTCTGACCTGCGTCTCCTTTGGAACTCTGCAGGTTCT
+
AABCAAB>4BCFEFBGGGBEEGGGGEGAAEFBFBFE2EEEEGABBEE0AEEFFHHHGHH>>@EEGGGGGGFHBGHEFEGHGHFGFFFGCG<>CFG?FGHHHH/>>GH<AFDDGH<<ADCGHHHHH<;GHHHGHGD?@CEGGGGGGGGGGGGGGGGGGGA-:-;BFFFFFFFFFFFFFFFFFFFFFFFFFFFFFBDFFFFFFFFEDDBFFFFFFF;BBFFFFFFFFCDFDFFFFFFFFFFFFFFFFFFFFFF
@M05620:37:000000000-D9766:1:1101:26903:7817 1:N:0:40
AGTGCCAGCTCTCAATCGCACAGGGGACCCAGGGCCTGGCCCCTCCATCCAGAAAACCTATGACCTCACCCGCTACCTGGAGCACCAACTCCGCAGCTTGGCTGGGACCTATGTGAGTATCCAGCGTAGGAATCTGGGAGTTGGGGAGGAGTGAGGAGTTGGGGAAAGACAGTCCTAACCGTGGAGGGTTCTGGTAAATGATGGGGTGAGGAGGGGCTCTTTGGCTCCCACCAGTCCCCCTGTCTGGTCTA
+
>AAAAFBFAFCFFGGGG1FCAECGFEGGGGHHGGGGGCFCGHGFGGHHGHHHHBGHHGHHHHHHHHEHHH0FGE?EHHHGFFG>CHHHGBGHGGEGGHHHGHH///0BEHFDFHHFHGHHHHHGB</?BEGHHHHBDFFF<FFCCCF@-.>GAGDF0CGCGHGGG.:GHHHHFHFHFFC:AAEAB?B@CA.CB9;FGFGFGFGBE?9@AFFFAB@?@@EBBFFFBFF-AFFBFABFFFFF@FFFFBFFBFF
@M05620:37:000000000-D9766:1:1101:16202:7830 1:N:0:40
ACCACACCTTCTACAATGAGCTGCGTGTGGCTCCCGAGGAGCACCCCGTGCTGCTGACCGAGGCCCCCCTGAACCCCAAGGCCAACCGCGAGAAGATGACCCAGGTGAGTGGCCCGCTACCTCTTCTGGTGGCCGCCTCCCTCCTTCCTGGCCTCCCGGAGCTGCGCCCTTTCTCACTGGTTCTCTCTTCTGCCGTTTTCCGTAGGACTCTCTTCTCTGACCTGAGTCTCCTTTGGAACTCTGCAGGTTCT
+
CCCCCCCCFFFFGGGGGGGGGGHHGEGEHGHHHGGGGGGGGHHHHGGGEGGGHHHHHHHGGGFGGGGGGGGHHHHGGGGHGHHHGGGGGGGGGGHHGHHHHHGHGHHHHHGGGHHGGGGGHHHHHHHHHHGGHHGGGGGHGHHGHGGGGGGGGGGGGGGFGGGGGGFFFFFFFFFFFFFFFFFFFFFFFFFFFFFFFFFFFFFFD?/BFFFFFFFFFFFBFFFFFFFFFFFFFFFFFFFFFFFFFFFFFFF
@M05620:37:000000000-D9766:1:1101:5152:7842 1:N:0:40
ACCACACCTTCTACAATGAGCTGCGTGTGGCTCCCGAGGAGCACCCCGTGCTGCTGACCGAGGCCCCCCTGAACCCCAAGGCCAACCGCGAGAAGATGACCCAGGTGAGTGGCCCGCTACCTCTTCTGGTGGCCGCCTCCCTCCTTCCTGGCCTCCCGGAGCTGCGCCCTTTCTCACTGGTTCTCTCTTCTGCCGTTTTCCGTAGGACTCTCTTCTCTGACCTGAGTCTCCTTTGGAACTCTGCAGGTTCT
+
AABBBBBBFFFFGGGGFG5FGFHHGGGEGEHHHGGGGGGGGHHHHGGGGGGGHHHHHHHGGGGGGGGGGGGGHHHGGGCHAFHHHGGCGGBCCGFHHHFHHHGHFHGHHHHGGHHGGGGGGHHHHHHHHHHDHHGGGGGHGHHGHGGGGGGGGGGGGFGDGGGGGGFFFFFFFFFFFFFFFFFFFFFFFFFFFFFFFFFFFFFFFFFFFFFFFFFFFFFFFFFF/FFFFFFFFFFFFFFFFFFFFFFFFFF
@M05620:37:000000000-D9766:1:1101:14263:7877 1:N:0:40
ACCACACCTTCTACAATGAGCTGCGTGTGGCTCCCGAGGAGCACCCCGTGCTGCTGACCGAGGCCCCCCTGAACCCCAAGGCCAACCGCGAGAAGATGACCCAGGTGAGTGGCCCGCTACCTCTTCTGGTGGCCGCCTCCCTCCTTCCTGGCCTCCCGGAGCTGCGCCCTTTCTCACTGGTTCTCTCTTCTGCCGTTTTCCGTAGGACTCTCTTCTCTGACCTGAGTCTCCTTTGGAACTCTGCAGGTTCT
+
CCCCCCCBFFFFGGGGGGGGGGHHGFGAAEHHGGGGDGGGGHGHHGGGGGGGFHHHHHHEFFFGGGGGGGGHHHHGGGGHGHHHHGGGGGDGGGHGHHHHHHHHGHH1GHHGGHHGGGGGHHHHHHHHGHHGHHGGGGGHGHHGHGGGGGGGGGGGGGG-@DGGGGFFFFFFFFFFFFFFFFFFFFFFFFFFFFFFFFFFFFFFFFFFFFFFFFFFFFFFFFFF/BFFFFFFFFFFFFFFFFFFFFFFFFF
@M05620:37:000000000-D9766:1:1101:19515:7878 1:N:0:40
ACCACACCTTCTACAATGAGCTGCGTGTGGCTCCCGAGGAGCACCCCGTGCTGCTGACCGAGGCCCCCCTGAACCCCAAGGCCAACCTCGAGAAGATGAGTGGCCCAGGTGAGTGGCCCGCTACCTCTTCTGGTGGCCGCCTCCCTCCTTCCTGGCCTCCCGGCGCTGCGCCCTTTCTCCCTGGTTCTCTCTTCTGCCGTTTTCCGTAGGACTCTCTTCTCTGACCTGAGTCTCCTTTGGCACTCTGCAGG
+
AAABBAABFFFFGGGFFGGGGGHHGEGFHCHHHGGEFGGFGHHHHGGGEEGEGGHHHHHGGGGGFGGGGGGHHHHGGGGGGHHHHGGHHGFGHGHHGHHHHGGGHHGHGGH2GHGGGHHGGGGGGHHHHHHHHGHGHHCFGGGHGHHGHHHHHHHHGGGGGGG-ADGGGFFFFFFFFFF/BFFFFFFFFFFFFFFFFFFFFFFFFFFEFFFFFFFFFFFFFFFFFFFFFFFFFFFFFFFF//BFFFEF/FF
@M05620:37:000000000-D9766:1:1101:8614:7881 1:N:0:40
ACCACACCTTCTACAATGAGCTGCGTGTGGCTCCCGAGGAGCACCCCGTGCTGCTGACCGAGGCCCCCCTGAACCCCAAGGCCAACCGCGAGAAGATGACCCAGGTGAGTGGCCCGCTACCTCTTCTGGTGGCCGCCTCCCTCCTTCCTGGCCTCCCGGAGCTGCGCCCTTTCTCACTGGTTCTCTCTTCTGCCGTTTTCCGTAGGACTCTCTTCTCTGACCTGCGTCTCCTTTGGAACTCTGCAGGTTCT
+
BBBBBBB>FFFFGGGGGGAFGGHHGGG24EHGHBFF2EFGFHGGHGGEEEEGEHGHHHGEECCGGGGGGGEHFHHGGGGHGHHHHGGGGG@DGGHEGHHHHHHHGHHFHHHGGHGFGGGGHHHHHHHHHHHGHHGGGGGHGHHGHGGGGGGGGGGGGGG-@DGGGGFFFFFFFFFFFFFFFFFFFFBFFFFFFFFFFFFFFFFFFFFFFFFFFFFFFFFFFFFF.BDFFFFFFFFFFFFFFFFFFFFFFFF
@M05620:37:000000000-D9766:1:1101:19549:7884 1:N:0:40
ACCACACCTTCTACAATGAGCTGCGTGTGGCTCCCGAGGAGCACCCCGTGCTGCTGACCGAGGCCCCCCTGAACCCCAAGGCCAACCGCGAGAAGATGACCCAGGTGAGTGGCCCGCTACCTCTTCTGGTGGCCGCCTCCCTCCTTCCTGGCCTCCCGGAGCTGCGCCCTTTCTCACTGGTTCTCTCTTCTGCCGTTTTCCGTAGGACTCTCTTCTCTGACCTGAGTCTCCTTTGGAACTCTGCAGGTTCT
+
CBCCCCCCFFFFGGFGGGGGGGHHGGGEFGHHHGGGGGGGGHHHHGGGFGGGHHHGHHHGGGGGGGGGGGGHGHHGGGGHGHHHHGGGGGGGGGHHHHGHHHGGGHHFHHHGGHHGGGGGHHHHHHHHHHGFHHGGGGGHGHHGHGGGGGGGGGGGGGGBCGGGGFFFFFFFFFFFFFFFFFFFFFFFFFFFFFFFFFFFFFFFFFFFFFFFFFFFFFFBFFFFFFFFFFFFFFFFFFFFFFFFFFFFFFF
@M05620:37:000000000-D9766:1:1101:20450:7886 1:N:0:40
ACCACACCTTCTACAATGAGCTGCGTGTGGCTCCCGAGGAGCACCCCGTGCTGCTGACCGAGGCCCCCCTGAACCCCAAGGCCAACCGCGAGAAGATGACCCAGGTGAGTGGCCCGCTACCTCTTCTGGTGGCCGCCTCCCTCCTTCCTGGCCTCCCGGAGCTGCGCCCTTTCTCACTGGTTCTCTCTTCTGCCGTTTTCCGTAGGACTCTCTTCTCTGACCTGAGTCTCCTTTGGAACTCTGCAGGTTCT
+
BBBBBBBBFFFFGGGGFGGGGGHHGGGGHGHHHGGFDFGCFHHHHGGGEGGGGHHHHHHGGGGGGGGGGGGGHHHGGGGHGHHHGGGGGGGGGGHGHHHHHHHHGHHHHHGGGHHGGGGGHHHHHHHHHHHGHHGGGGGHGHHGHGGGGGGGGGGGGGGGGGGGGGFFFFFFFFFFFFFFFFFFFFFFFFFFFFFFFFFFFFFFFFFFFFFFFFFFFFFFFFFFFFFFFFFFFFFFFFFFFFFFFFFFFFF
@M05620:37:000000000-D9766:1:1101:20134:7887 1:N:0:40
ACCACACCTTCTACAATGAGCTGCGTGTGGCTCCCGAGGAGCACCCCGTGCTGCTGACCGAGGCCCCCCTGAACCCCAAGGCCAACCGCGAGAAGATGACCCAGGTGAGTGGCCCGCTACCTCTTCTGGTGGCCGCCTCCCTCCTTCCTGGCCTCCCGGAGCTGCGCCCTTTCTCACTGGTTCTCTCTTCTGCCGTTTTCCGTAGGACTCTCTTCTCTGACCTGAGTCTCCTTTGGAACTCTGCAGGTTCT
+
CCCCCCCCFFFFGGGGGGGGGGHHGFGGHGHHHGGGGGGGGHHHHGGGEFGGHHHHHHHGGGGGGGGGGGGHHHHGGGGHGHHHHGGGGGGGGGHHHHHHHHHHGHHHGHHGGHHGGGGGHHHHHHHHHHHGHHGFGGGHGHHGHGGGGGGGGGGGGGGGGGGGGGFFFFFFFFFFFFFFFFFFFFFFFFFFFFFFFFFFFFFFDFFFFFFFFFFFFFFFFFFFFFFFFFFFFFFFFFFFFFFFFFFFFFF
@M05620:37:000000000-D9766:1:1101:6548:7892 1:N:0:40
ACCACACCTTCTACAATGAGCTGCGTGTGGCTCCCGAGGAGCACCCCGTGCTGCTGACCGAGGCCCCCCTGAACCCCAAGGCCAACCGCGAGAAGATGACCCAGGTGAGTGGCCCGCTACCTCTTCTGGTGGCCGCCTCCCTCCTTCCTGGCCTCCCGGAGCTGCGCCCTTTCTCACTGGTTCTCTCTTCTGCCGTTTTCCGTAGGACTCTCTTCTCTGACCTGAGTCTCCTTTGGAACTCTGCAGGTTCT
+
DCDDDDDDFFFFGGGGGGFGGGHHGGGEGGHHHGGGGGGGGHHHHGGGGGGGHHHHHHHGGGGGGGGGGGGHHHHGGGGHGHHHHGGGGGFCDFGFHDDGHHFHFGHHHHHGGHHGGGGGHHHHHHGFHHHGHHGGGGGHGHHGHGGFFGFGGGGGGGCAAFGGGGFFFFFFFFFHHFFFFFFFFFFFFFFFFFFFFFFFFFFFDFFFFFFFFFFFFFFFFFFFFFFFFFFBFFFFFFFFFFFFFFFAFFF
@M05620:37:000000000-D9766:1:1101:7775:7901 1:N:0:40
ACCACACCTTCTACAATGCGCTGCGTGTGGCTCCCGAGGAGCACCCCGTGCTGCTGACCGAGGCCCCCCTGAACCCCAAGGCCAACCGCGAGAAGATGACCCAGGTGAGTGGCCCGCTACCTCTTCTGGTGGCCGCCTCCCTCCTTCCTGGCCTCCCGGAGCTGCGCCCTTTCTCACTGGTTCTCTCTTCTGCCGTTTTCCGTAGGACTCTCTTCTCTGACCTGCGTCTCCTTTGGAACTCTGCAGGTTCT
+
AAAAAAA1BCFFGGGGGG1EEAEFGFGB0AGHFBFE/EEGCHHHHGGEEEGGFHGHHHH/>ECGGGGGGGGHHHHGGGGHGHHHHGCCCG/>@FHBFGFHHHHHGHH1FGHGGH<ACGGGHHHHHHHHHHHGHHGGGGGHGGGGGGGGGGGGGGGGGGG;9AFFF?@F@@FFFFFFFFFFFFFFFFFFFFFFFF@FFFFFFFFFFFFFFFFFFF;FFFFFFFFF?@F@FFFFFFFFFFFFFFFFFFFFFFF
@M05620:37:000000000-D9766:1:1101:17678:7918 1:N:0:40
AGTGCCAGCTCTCAATCGCACAGGGGACCCAGGGCCTGGCCCCTCCATCCAGAAAACCTATGACCTCACCCGCTACCTGGAGCACCAACTCCGCAGCTTGGCTGGGACCTATGTGAGTATCCAGCGTAGGAATCTGGGAGTTGGGGAGGAGTGAGGAGTTGGGGAAAGACAGTCCTAACCGTGGAGGGTTCTGGTAAATGATGGGGTGAGGAGGGGCTCTTTGGCTCCCACCAGTCCCCCTGTCTGGTCTA
+
AAAABFFFBFFFGFGGGGGFGCHCGGFGGGHHBEEFGFHHGHGHGGHHHHHHGHHHHGHHHHHHHGHHHHHGG>EEHHHHFGHHHHFHGHHHEGGGGHHHGFHE/<FGG2BDGGHHGH3DHGHHHGDGG?HHEHHHHHFGGHHHGGCDFD<GHFHGHGHFHHGGGGHHHHHHHHHHHHHHGGEFDGGGEGGGGGGGGGGGGGGGGGFFFFFFFFF-CFFFFFFFFFFFF/ADFFFFFFFFFFFFFFBFFFF
@M05620:37:000000000-D9766:1:1101:22438:7943 1:N:0:40
AGTGCCAGCTCTCAATCGCACAGGGGACCCAGGGCCTGGCCCCTCCATCCAGACAACCTATGACCTCACCCGCTACCTGGAGCACCCACTCCGCAGCTTGGCTGGGACCTATGTGCGTATCCAGCGTAGGAATCTGGGCGTTGGGGCGGAGTGAGGAGTTGGGGAAAGACAGTCCTAACCGTGGAGGGTTCTGGTAAATGATGGGGTGAGGAGGGGCTCTTTGGCTCCCACCAGTCCCCCTGTCTGGTCTA
+
>A>>>DFFBBCFG4BBFFFCEFHBFCGGGGHCFGGG2FBFGHGHGG2FHGHHH1FHHGHEBEFGGFGFHHHEFF/EGHBBBFGGHGGFGGFGEFCGEHF3?FGGGGFGGF2BFFF3<FAGHHGFHGG?DDHHHHHFF0/>AADH--.<:-AAA0CF0CFGGGCG...99FBFGGGFFFFFFFFF.;DFFFFFFFFFFBFF/BBFFF;B.../99@AFFFFBFFFFFFFFFFF.AFFFFFFFFFFFFFFFF/
@M05620:37:000000000-D9766:1:1101:20536:7953 1:N:0:40
ACCACACCTTCTACAATGAGCTGCGTGTGGCTCCCGAGGAGCACCCCGTGCTGCTGACCGAGGCCCCCCTGAACCCCAAGGCCAACCGCGAGAAGATGACCCAGGTGAGTGGCCCGCTACCTCTTCTGGTGGCCGCCTCCCTCCTTCCTGGCCTCCCGGAGCTGCGCCCTTTCTCACTGGTTCTCTCTTCTGCCGTTTTCCGTAGGACTCTCTTCTCTGACCTGAGTCTCCTTTGGAACTCTGCAGGTTCT
+
AABAAABAFFFFGGGGGGGGGBGHGGGGHGFHHGGGEGGEGHHHHGGGEGGGFHHHHHHGGEGGGGGGGGGHHHHGGGGHGHHHGGGGGGGGFFFFGHHHHHHHAHHHHHFGGHHGGGGGHHHHHHHHGHFGGHGGGGGHGGHGGGGGFFGGGGGGGDAGGGGGGGFFFFFFFFFFFFFFFFFFFFFFFFFFFFBDFFFFFFFFAAFFFFFFFFFFFFFFFFFFFFFFFFFFFFFFFFFFFFFFFFFABFB
@M05620:37:000000000-D9766:1:1101:20038:7961 1:N:0:40
ACCACACCTTCTACAATGAGCTGCGTGTGGCTCCCGAGGAGCACCCCGTGCTGCTGACCGAGGCCCCCCTGAACCCCAAGGCCAACCGCGAGAAGATGACCCAGGTGAGTGGCCCGCTACCTCTTCTGGTGGCCGCCTCCCTCCTTCCTGGCCTCCCGGAGCTGCGCCCTTTCTCACTGGTTCTCTCTTCTGCCGTTTTCCGTAGGACTCTCTTCTCTGACCTGAGTCTCCTTTGGAACTCTGCAGGTTCT
+
CCDCDDDDFFFFGGGGGGGGGGHHGGGFHGHHHGGGGGGGGHHHHGGGGGGGHHHHHHHGGGGGGGGGGGGHGHHGGGGHGHHHHGGGGGGGGGHHHHHHHHGHGHHHHHHGGHHGGGGGHHHHHHHHHHHGHHGGGGGHGHHGHGGGGGGGGGGGGGGGGGGGGGFFFFFFFFFFHHFFFFFFFFFFFFFHFFFFFFFFFFFFFFFFFFFFFHFHFHFFFFFFFFFFFFFFFHFFFFFFFFFFFFFFFFF
@M05620:37:000000000-D9766:1:1101:11306:7964 1:N:0:40
ACCACACCTTCTACAATGAGCTGCGTGTGGCTCCCGAGGAGCACCCCGTGCTGCTGACCGAGGCCCCCCTGAACCCCAAGGCCAACCGCGAGAAGATGACCCAGGTGAGTGGCCCGCTACCTCTTCTGGTGGCCGCCTCCCTCCTTCCTGGCCTCCCGGAGCTGCGCCCTTTCTCACTGGTTCTCTCTTCTGCCGTTTTCCGTAGGACTCTCTTCTCTGACCTGAGTCTCCTTTGGAACTCTGCAGGTTCT
+
CCCCCDDCFFFFGGGGGGGGGGHHGFGEGGHHHGGGGGGGGHHHHGGGGGGGHHHHHHHGGGGGGGGGGGGHHHHGGGGHGHHHHGGGGGDGGGHHGHHHFFHHGFH=GHHGGHHGCCGGHHHHHHHHHHHGHHGGGGGHGHHG/FGGGGGGGGGGGBF-AFFGGGFFFFFFFBFFFFFFFFFFFHFFFFFFFFFFFFFFFFFFFFFFFFFFFHFFFFFFFFFF/BFFFFFFFFBFFFFFFFFFFFFFFFF
@M05620:37:000000000-D9766:1:1101:19005:7973 1:N:0:40
ACCACACCTTCTACAATGAGCTGCGTGTGGCTCCCGAGGAGCACCCCGTGCTGCTGACCGAGGCCCCCCTGAACCCCAAGGCCAACCGCGAGAAGATGCCCAGGTGAGTGGCCCGCTACCTCTTCTGGTGGCCGCCTCCCTCCTTCCTGGCCTCCCGGAGCTGCGCCCTTTCTCACTGGTTCTCTCTTCTGCCGTTTTCCGTAGGACTCTCTTCTCTGACCTGAGTCTCCTTTGGAACTCTGCAGGTTCTA
+
BBBBBBBBFFFFGGGGGFGGGGFHGDGFHGFHHGGGGGGGGHHHHGGGGGGGHFHHHHHGGGGGGGGGGGGHHHHGGGGHGHHHHGGGGGGGGGHHHHHHHHHGHHHHHHGGHHGGGGGHHHHHHHHHHHGHHGGGGGHGHHGHHGGGGGGGGGGGGC-BFGGGFGFFFFFFFFFFFFFFFFFFFFFFFFFFFFFFFFFFFFFFFFFFFFFFFFFFFFFFFFFFFFFFFFFFFFFFFFFFFFFFFFFFFFB
@M05620:37:000000000-D9766:1:1101:23109:7976 1:N:0:40
ACCACACCTTCTACAATGAGCTGCGTGTGGCTCCCGAGGAGCACCCCGTGCTGCTGACCGAGGCCCCCCTGAACCCCAAGGCCAACCGCGAGAAGATGACCCAGGTGAGTGGCCCGCTACCTCTTCTGGTGGCCGCCTCCCTCCTTCCTGGCCTCCCGGAGCTGCGCCCTTTCTCACTGGTTCTCTCTTCTGCCGTTTTCCGTAGGACTCTCTTCTCTGACCTGAGTCTCCTTTGTAACTCTGCAGGTTCT
+
1A1>AA1AFFB@DGGDDGGB11B1AEEGHEHHGGGGACG?EGCHHGCEBEFEF1FGHHHGG/EE/E/EGGGHHGCEGGGEEFHC<FE/C<BBBC0<?<GHHGCF/GFFHGHGGHHCG->CGHHHGHHHHGHCGC@:AAEGEHHGCFGGGGEFFGGGG.A-9A9BFA@F@@FFFFFFFFFEFBFFFFFFBFFFFF@9BFFFFBF---;FFFFFFFF/FFFFFFF-BBF/BBFFFFF/;FFFFFFB//AABFF
@M05620:37:000000000-D9766:1:1101:20251:7984 1:N:0:40
AGTGCCAGCTCTCAATCGCACAGGGGACCCAGGGCCTGGCCCCTCCATCCAGAAAACCTATGACCTCACCCGCTACCTGGAGCACCAACTCCGCAGCTTGGCTGGGACCTATGTGAGTATCCAGCGTAGGAATCTGGGAGTTGGGGAGGAGTGAGGAGTTGGGGAAAGACAGTCCTAACCGTGGAGGGTTCTGGTAAATGATGGGGTGAGGAGGGGCTCTTTGGCTCCCACCAGTCCCCCTGTCTGGTCTA
+
AAAABFFFAFFFGGGGGFGGGGHFEFGGGFA2FEEFEFHHHHGFGGGHHF3FEGGHHEFFHHEGHHF3GGHGGEEGHHHGHHHAGGHHGHHHGG/@EGHHGHHFDFGGGHHHGHHHGHHHHHHHHGEGGGHHGHHHGHHG?GHHGGGGGGDHHHHGHGHHHHCCGGHEHHHFHHHHHHHHGGGGFGGGGGGGGGFFEGGGGGGGEDFFFFFFFFFABFFFFFFFFFFFFFFFFEFFFFFFFFFFFFFFFB/
@M05620:37:000000000-D9766:1:1101:13798:7987 1:N:0:40
ACCACACCTTCTACAATGAGCTGCGTGTGGCTCCCGAGGAGCACCCCGTGCTGCTGACCGAGGCCCCCCTGAACCCCAAGGCCAACCGCGAGAAGATGACCCAGGTGAGTGGCCCTCTACCTCTTCTGTTGGCCGCCTCCCTCCTTCCTGGCCTCCCGGATCTGCGCCCTTTCTCACTTTTTCTCTCTTCTGCCGGTTTCCGTATGACTCTCTTCTCTGACCTTAGTCTCCTTTGGAACTCTGCATGGTCT
+
BCCCCCCCFFFFGGGGGGGGGGHHGGGGHGHHHGGGGGGGGHGHHGGGGGGGHHHHGHHGGGGGGGGGGGGHHHHGGGGHGHHHHGGGGGGGGGHHHHGBFB/??FFG011/=G/.>F<F1FFDDFF11=1.<G--<<C.CCGGHCGHCH/CGHGG?.--.9;00-;E-9/CBF0B00000;:0BBFFFFB00:9--;.:B.9../:;FBBF0BBB0B09FFF00B9BFF00B90/00:;BFB0F00.9:;
@M05620:37:000000000-D9766:1:1101:26117:7991 1:N:0:40
ACCACACCTTCTACAATGAGCTGCGTGTGGCTCCCGAGGAGCACCCCGTGCTGCTGACCGAGGCCCCCCTGAACCCCAAGGCCAACCGCGAGAAGATGACCCAGGTGAGTGGCCCGCTACCCCTTCTGGTGGCCGCCTCCCTCCTTCCTGGCCTCCCGGAGCTGCGCCCTTTCTCACTGGTTCTCTCTTCTGCCGTTTTCCGTAGGACTCTCTTCTCTGACCTGAGTCTCCTTTGGAACTCTGCAGGTTCT
+
CCCCCCCCFFFFGGGGGGGGGGHHGGGGHGHHHGGGGGGGGHGHHGGGGGGGHHHHHHHGGGGGGGGGGGGHHHHGGGGHGHHHHGGGGGGGGGHHHHHHHHHHGHHHHHHGGHHGGGGGH.CEHHHHHHGGHHGGGGGHGHHGGGGGGGGGGGGGGGGGGGGGGFFFFFFFFFFFFFFFFFFFFFFFFFFFFFFFFFFFFFFFFFFFFFFFFFFFFFFFFFFFFFFFFFFFFFFFFFFFFFFFFFFFFFF
@M05620:37:000000000-D9766:1:1101:9911:7994 1:N:0:40
ACCACACCTTCTACAATGAGCTGCGTGTGGCTCCCGAGGAGCACCCCGTGCTGCTGACCGAGGCCCCCCTGAACCCCAAGGCCAACCGCGAGAAGATGACCCAGGTGAGTGGCCCGCTACCTCTTCTGGTGGCCGCCTCCCTCCTTCCTGGCCTCCCGGAGCTGCGCCCTTTCTCACTGGTTCTCTCTTCTGCCGTTTTCCGTAGGACTCTCTTCTCTGACCTGAGTCTCCTTTGGAACTCTGCAGGTTCT
+
BBBBBBBBFFFFGGGGGGEGGGHHGGGBCAHHHFFEDFGGGHHHHGGGGFGGGHGHHHHEFGCGGGGGGGGHHHHGGGGHGHHHHGGGGGDGGGHGHHHHHHHHGHHHHHHGGHHGGGGGHHHHHHHHHGHGHHGGGGGHGHHGHGGGGGGGGGGGGGG-?FGGGGFFFFFFFFFFFFFFFFFFFFFFFFFFFFFFFFFFFFFFFFFFFFFFFFFFFFFFFFFF/BFFFFFFFFFFFFFFFFFFFFFFFFF
@M05620:37:000000000-D9766:1:1101:12370:7996 1:N:0:40
ACCACACCTTCTACAATGAACTGCGTGTGGCTCCCGAGGAGCACCCCGTGCTGCTGACCGAGGCCCCCCTGAACCCCAAGGCCAACCGCGAGAAGATGACCCAGGTGAGTGGCCCGCTACCTCTTCTGGTGGCCGCCTCCCTCCTTCCTGGCCTCCCGGAGCTGCGCCCTTTCTCACTGGTTCTCTCTTCTGCCGTTTTCCGTAGGACTCTCTTCTCTGACCTGAGTCTCCTTTGGAACTCTGCAGGTTCT
+
CCCCCCCAFFFFGGGGFG55FGHHGGGBAEHHHGGGCEGGGHHHHGGGGGGGGHHHHHHEECCGGGGGGGGHHHHGGGGHGHHHHGGGGG/@CGHFHHGHHHHHGHH1FGHGGHGGGGGGHHHGHGHFFHHGHFGGGGGHGHHGHHGGGFFGGGGGGGG-:AAFF?FFFFFFFFFFFFFFFFFFFFFFFFFFFFFFFFFFFFFFFFFFFFFFFFFFFFFFFFEF//:FFFEFFFBFFFFFFFFFFFFFFFF
@M05620:37:000000000-D9766:1:1101:13031:8002 1:N:0:40
AGTGCCAGCTCTCAATCGCACAGGGGACCCAGGGCCTGGCCCCTCCATCCAGAAAACCTATGACCTCACCCGCTACCTGGAGCACCAACTCCGCAGCTTGGCTGGGACCTATGAGTATCCAGCGTCGGAATCTGGGCGTTGGGAGGAGGTAGGGGGTTGGGGCAGACCGGCCCAAACGGGGAGGGGTTTGGGAAATGGTTGGGGGGGGAGGGGCCTCTTGGGTTCCCCCAGGCCCCCCGTCTTGGCTTCTC
+
AA>ABFFFCFFFGGGGGGGGGGHHGGGGGGHHGGGGGGHHHHGHGGHHHHHHFHHHHGHHHHFHHHHHHHHGGGGGHHHHHHHHFHGHGHHHGGGGGHHHGHHGGGHHGHHHH3DH3GHH32GDE<CGCFFHHHHF/<ACGHG.>A....00<..-;-;DG-.-..9.---;-.;.;...;--;C-A-.:;A.;E/////;@F----;--;@D--..;F9F...;B/:D-...;ADF;-9...;//::///
@M05620:37:000000000-D9766:1:1101:18072:8023 1:N:0:40
ACCACACCTTCTACAATGAGCTGCGTGTGGCTCCCGAGGAGCACCCCGTGCTGCTGACCGAGGCCCCCCTGAACCCCAAGGCCAACCGCGAGAAGATGACCCAGGTGAGTGGCCCGCTACCTCTTCTGGTGGCCGCCTCCCTCCTTCCTGGCCTCCCGGAGCTGCGCCCTTTCTCACTGGTTCTCTCTTCTGCCGTTTTCCGTAGGACTCTCTTCTCTGACCTGAGTCTCCTTTGGAACTCTGCAGGTTCT
+
BBBABBBBFFFFGGGGGGGFGFHHGEEB4EGGCFGE?EFGDHHGHGGGDEGGGHFHHHHGGGGGGGGGGGGFGFHGGGGHFHHHHGFEGGGGCGHGBGGFGHHHGHH1GGFGEHHGGGCGHHHHHHHHHHHDHHGCDEGHGHHGHGGGGGGGGGGGFGG-?DGGGGFFFFFFFFFFFFFFFFFFFFFFFFFFFFDA?FFFFFFFDDBFFFFFFFFFFFF/FFFF/BFFFFFFFFFFFFFFFFFFFFFFFFF
@M05620:37:000000000-D9766:1:1101:15443:8024 1:N:0:40
GAGGCTGCTTTGGAAGCAACTGACAAGCCAGGGACAAAAGATCGGAAGAGCACACGTCTGAACTCCAGTCACGAGATTCGATCTCGTATGCCGTCTTCTGCTTGAAAAAAAAAATAATACTCCGCCGAGGAACTCTGGAGTTGGGGACGACTGAGGAGGTTGGGACACACAGCCCCTACCGTGGAGGGTTCCGGGTAATGCTTGGGGGAGGACGGGCTTCTTTGGTTCCCCCCTTCCCCCTTGCCTGTTCC
+
AABBB?FBCFFFBGGGGGFGCFFFFFFHGGFHGCGGEGHAFFHGDAFE21FGFHHG1FGG55FEHFHHAGGB11>ECHF1BBFCGF?E3FGHG>EF1BGH@EGFA?G30/><//0B1>21211//////<-<01111>10<<1/--.-<--:./0.0..:/9A@C.../;....;...:C9;.9..9-;FF/.9-.9/:////9..9----..-9--9../99//..;BB9D--9.;BBD-;B//;;9/;/
@M05620:37:000000000-D9766:1:1101:20653:8025 1:N:0:40
GAGGCTGCTTTGGAAGAACCTGACAAGCCAGGGACAAAAGATCGGAAGAGCACACGTCTGAACTCCAGTCACGTCGATCCATCTCGTATGCCGTCTTCTGCTTGAAACAACAAAACACTCATCAACCCCCCCGACTTCGTGACAAAGGACAAACAAGCCCAACCTTAAGAGGCAGGTGTAGCAGCATCCGTAATCCCCAATACACTCTTCATCACAGGTGAACCGAGTCTAATCTGTTGAAAGTCACAGAC
+
AAAABBFABFFDGBBBCG4AGGHHHFBBAFFBB2FE2FGGDGFEEBAAABCAF2B0FGHA5DGHHHHGGHHHG1?>011?BBF3FBBBGFFHEFEHGHH?DBB3BE33BF/?GGG0?033343?220//<//////.1.>.0.110<0<././.../....;../000000....-./000000/.00/.....000././:/0;0/://////://./////:---.////////://///////////.
@M05620:37:000000000-D9766:1:1101:25230:8033 1:N:0:40
AGTGCCAGCTCTCAATCGCACAGGGGACCCAGGGCCTGGCCCCTCCATCCAGAAAACCTATGACCTCACCCGCTACCTGGAGCACCAACTCCGCAGCTTGGCTGGGACCTATGTGAGTATCCAGCGTAGGAATCTGGGAGTTGGGGAGGAGTGAGGAGTTGGGGAAAGACAGTCCTAACCGTGGAGGGTTCTGGTAAATGATGGGGTGAGGAGGGGCTCTTTGGCTCCCACCAGTCCCCCTGTCTGGTCTA
+
AA>AAFFFAFFFGGGGFAFFEEFDFGGGGGFHGEGFFFHFFHGGGGGHHHHGGHHHHGHHHHHHHGHHHHHGG@CGHHHHGGHEHHHHGF3FAECGGFGHGHGG//FGGHHHHH3FHFHHHHHHHGAEFGHHHHHHHHFGGHHHF->DG.CFGDGHGGHHHBCFGDHHHHEGHHGHHHHHGGGGGGGGD.FGGGFGGGGGGGGFEDDFFFFFFFFFFFFFFF/;FFFFFFFFFFFFFFFFFFFFFFFBFFB
@M05620:37:000000000-D9766:1:1101:16737:8044 1:N:0:40
AGTGCCAGCTCTCAATCGCACAGGGGACCCAGGGCCTGGCCCCTCCATCCAGAAAACCTATGACCTCACCCGCTACCTGGAGCACCAACTCCGCAGCTTGGCTGGGACCTATGTGAGTATCCAGCGTAGGAATCTGGGAGTTGGGGAGGAGTGAGGAGTTGGGGAAAGACAGTCCTAACCGTGGAGGGTTCTGGTAAATGATGGGGTGAGGAGGGGCTCTTTGGCTCCCACCAGTCCCCCTGTCTGGTCTA
+
ABCCCFFFCFFFGGGGGGGGGGHHGGGGGGHHGGGGGGHHCHGHGGHHHHHHHHFHHGHHHHHHHHHHHHHGGGGGHGHHHHGGHHHHGHHHGGGGGHHHGHHGGGHHGHHHHHHHHHHHHHHHHGGGGGHHHHHHHHHGGHHHGGGGGGGHHHHHHGHHGHGGGGGHHHHHHHHHHHHHGGFGGGGGCFGGGGGGGHHHGGGGGGFFFFFFFFFFFFFFFHHFFFFFFFFFFFFFFFFFFFFFHFFFFFF
@M05620:37:000000000-D9766:1:1101:23289:8045 1:N:0:40
AGTGCCAGCTCTCAATCGCACAGGGGACCCAGGGCCTGGCCCCTCCATCCAGAAAACCTATGACCTCACCCGCTACCTGGAGCACCAACTCCGCAGCTTGGCTGGGACCTATGTGAGTATCCAGCGTAGGAATCTGGGAGTTGGGGAGGAGTGAGGAGTTGGGGAAAGACAGTCCTAACCGTGGAGGGTTCTGGTAAATGATGGGGTGAGGAGGGGCTCTTTGGCTCCCACCAGTCCCCCTGTCTGGTCTA
+
AA>ABFFFCFFFGGGGGGGGGGHGGGGGGGHHFEGGGGHHHHGHGGHHHHHHHHGHHGGGHHHHHHHHHHHGGEGGHHHHFGGHHHHHGGHHFGGGGHHHGHHGGGHHGHHHHHHHHHHHHHHHHGGGGGHHHHHHHHHGGHHHGGGGGGGHHHHHHGHHHHGGGGHHHHHHHHHHHHHHGGGGGGGGFGFGGGGGGGGGGGGGGGFFFFFFFFFFFFFFFFFFFFFFFFFFFFFFFFFFFFFFFFFFFFF
@M05620:37:000000000-D9766:1:1101:5304:8062 1:N:0:40
ACCACACCTTCTACAATGAGCTGCGTGTGGCTCCCGAGGAGCACCCCGTGCTGCTGACCGAGGCCCCCCTGAACCCCAAGGCCAACCGCGAGAAGATGACCCGGGTGGGTGGCCCGCTACTCCTTCGGGTGGCCGCCTCCCTCCTTCCTTGCCTCCCGGGCCTGCTCCCTCTCTCACTCTTTCTTTCTTCGGCCTTTGTCCGTATCACTTTCCTGTCTTACCTGTGTCTCCTTTGGCACTCTGCAGTTTCT
+
CCCCCCCCFFFFGGGGGGEGGGHHGGGEHGHHHGGGGGGGGHHHHGGGGGGGHHHHHHHGGGGGGGGGGGGHGHHGGGGHGHHHHGGGGGBFGGHHHHH?2?/<>EF-<>.>C<G-<<-:000<;0.;;CC-;.-;CGGG.CFGGF9C900;F:;A.:----:.;000;B//;B000B000;BF000:0;..-..000;B0;.:..0;B0000;00;900;/;00000;;090;0/000/;0;:0;:00;B
@M05620:37:000000000-D9766:1:1101:15056:8071 1:N:0:40
ACCACACCTTCTACAATGAGCTGCGTGTGGCTCCCGAGGAGCACCCCGTGCTGCTGACCGAGGCCCCCCTGAACCCCAAGGCCAACCGCGAGAAGATGACCCAGGTGAGTGGCCCGCTACCTCTTCTGGTGGCCGCCTCCCTCCTTCCTGGCCTCCCGGAGCTGCGCCCTTTCTCCCTGGTTCTCTCTTCTGCCGTTTTCCGTAGGACTCTCTTCTCTGACCTGAGTCTCCTTTGGAACTCTGCAGGTTCT
+
DDDCDDDDFFFFGGGGGGGGGGHHGGGFEGHHHGGGGGGGGHHHHGGGGGGGHHHHHHHGGGGGGGEGGGGGHHHGGGGHGHHHHGGGGGGGGGHHHHFHHFGH/F110??/?GA----><00D00=D<=C.C.-A:.;G./;:G0B/0C/C.0;E?E?---:00-;D;FF000;0::F?F000000B000:B0-DFF.FB.:ADBB0//::B0000:B0B:0B:/:00;:FFFFFFFB00:0FBFFF00;
@M05620:37:000000000-D9766:1:1101:12727:8085 1:N:0:40
ACCACACCTTCTACAATGAGCTGCGTGTGGCTCCCGAGGAGCACCCCGTGCTGCTGACCGAGGCCCCCCTGAACCCCAAGGCCAACCGCGAGAAGATGACCCAGGTGAGTGGCCCGCTACCTCTTCTGGTGGCCGCCTCCCTCCTTCCTGGCCTCCCGGAGCTGCGCCCTTTCTCACTGGTTCTCTCTTCTGCCGTTTTCCGTAGGACTCTCTTCTCTGACCTGAGTCTCCTTTGGAACTCTGCAGGTTCT
+
?A>>AAAAFFFFGGGDDEBFGFGGEEGGHDHHFGFAEEGCGHHHHGFGE?EFHFCGFGHGGGGGFG?EGGGHGHGEGGGHGHHFFGGGGCDGFDHHHHHHHHCEFHHHHHHGGHFGGGGGGHHHHHHGEFFGHGGGGDDEGHHFHGGGBFGGGGGGGGG??-C/FDFFFAFFFFFFFFFFFFFFFFFFFFFFFFFFFFFFFFFFDDFFFFFFFFFFFFFFFFFFFFFFFFFFFFFFFFFFFFFFFFF.BFF
@M05620:37:000000000-D9766:1:1101:18640:8096 1:N:0:40
ACCACACCTTCTACAATGAGCTGCGTGTGGCTCCCGAGGAGCACCCCGTGCTGCTGACCGAGGCCCCCCTGAACCCCAAGGCCAACCGCGAGAAGATGACCCAGGTGAGTGGCCCGCTACCTCTTCTGGTGGCCGCCTCCCTCCTTCCTGGCCTCCCGGAGCTGCGCCCTTTCTCACTGGTTCTCTCTTCTGCCGTTTTCCGTAGGACTCTCTTCTCTGACCTGAGTCTCCTTTGGAACTCTGCAGGTTCT
+
CCCBCCCCFFFFGGGGGGGFGGHHGEGECEHHHGGEGGEGAEHGGGGGAFGFHHGHHHHGGGGGGGGGGGGHHHHGGGGHGHHHHGGEFGCDCGHHHFHHHHHHGFHGFFGFGHHFGGGGGHHHHHHHHHHGHGCDGDGHGFHDHGGGGGGGGGGGGGGA:@FFGGFFFFFFFFFFFFFEFFFFFFFFFFFFFFFFFFFFFFFFFFBFBFBFFFFBFFFBFFFFF.FFFFFFFFFFFFFFFFFFFFFFFBF
@M05620:37:000000000-D9766:1:1101:15743:8103 1:N:0:40
ACCACACCTTCTACAATGAGCTGCGTGTGGCTCCCGAGGAGCACCCCGTGCTGCTGACCGAGGCCCCCCTGAACCCCAAGGCCAACCGCGAGAAGATGACCCAGCTGCGAGGCCCGCTACCTCTTCTGGTGGCCCCCTCCCTCCTTCCTCACCTCCCGGCGCTGCTCCCTTTCTCACTTGTTCTCTCTTCTGCCGTTTTCCGTAGGACTCTCTTCTCTGACCTGCGTCTCCTTTTGAGCTCTGCCGGTTCT
+
CCCCCCCCFFFFGGGGGGGGGGHHGEGGHGHHHGGGGGGGGHHHHGGGGGGGHHHHHHHGGGGGGGGGGGGHHHHGGGGHGHHHHGGGGGGGGGHHHHH222?/01?1//<-->E-----<D0<G=0000/.:=.=--;../;./BFGG00;.BFAE.A9DF--.//;./:/9:/9////;:/BFFB/9/;9//-..;./9./...//;FBFFBF/BFFF////.-;-A/9:////..;9/////---.:/
@M05620:37:000000000-D9766:1:1101:18308:8111 1:N:0:40
ACCACACCTTCTACAATGAGCTGCGTGTGGCTCCCGAGGAGCACCCCGTGCTGCTGACCGAGGCCCCCCTGAACCCCAAGGCCAACCGCGAGAAGATGACCCAGGTGAGTGGCCCGCTACCTCTTCTGGTGGCCGCCTCCCTCCTTCCTGGCCTCCCGGAGCTGCGCCCTTTCTCACTGGTTCTCTCTTCTGCCGTTTTCCGTAGGACTCTCTTCTCTGACCTGAGTCTCCTTTGGAACTCTGCAGGTTCT
+
BBBBBBBBFFFFGGGGGGGGGGHHGFGEHEGHHGGGGGGGGHHHHGGGFGGGHHHHHHHGGGGGGGGGGGGHHHHGGGGHGHHHHGGGGGGGCGHHHHHEHHHHGHHHHHHGGHHGGGGGHHHHHHHHHHHGHHGGGGGHGHHGHGGGGGGGGGGGGGGFGGGGGGFFFFFFFFFFFFFFFFFFFFFFFFFFFFFAFFFFFFFFFFFFFFFFFFFFFFFFFFFFFFFFFFFFFFFFFFFFFFFFFFFFFFF
@M05620:37:000000000-D9766:1:1101:17922:8112 1:N:0:40
ACCACACCTTCTACAATGAGCTGCGTGTGGCTCCCGAGGAGCACCCCGTGCTGCTGACCGAGGCCCCCCTGAACCCCAAGGCCAACCGCAAGAAGATGACCCAGGTGAGTGGCCCGCTACCTCTTCTGGTGGCCGCCTCCCTCCTTCCTGGCCTCCCGGAGCTGCGCCCTTTCTCACTGGTTCTCTCTTCTGCCGTTTTCCGTAGGACTCTCTTCTCTGACCTGAGTCTCCTTTGGAACTCTGCAGGTTCT
+
>AAAA1AAFFCFDGGFDBGGBGFFEGGGHCGHFFG?EAE?/FGHHGGGEEFCABGFGHHGGGCECEEEGGGFCG>EGG?CEEHAEFEECCCCHHHFH1GFHHFFFGHFHFDFGHHGGCCCHGHHHGHHHHHGGGCCCFGHGHHGHHHHHEHHGBGGGGGGGGGGGGGGG@EFFFFFFFFFFFFFFFFFFFFFFF@BFFFFFFFFBFFFFFFFEFFFFFFFFFFB/BFFFFFFFFBFFFFFFFBFFFFABBF
@M05620:37:000000000-D9766:1:1101:8235:8128 1:N:0:40
ACACCTCCTACAATGAGCTGCGTGTTGCTCCCCCGGAGCACCCCGTGCTGCTGACCGCGGCCCCCCCCAACCCCACGGCCAACCCCGTGCAGAAGACCCAGGTGTGTGGCCCGCTACCTCTTCTGGTGGCCGCCTCCCTCCTTCCTGGCCTCCCGGCGCTGCGCCCTTTCTCCCTGGTTCTCTCTTCTGCCGTTTTCCGTAGGACTCTCTTCTCTGCCCTGCGTCTCCTTTGGAACCCTGCCGGTTCTCGA
+
AAAAA11>CFFFGDGGG1ABGEFCE0F1B1BA0AAEEG/B0GGG/A/AFGHHHHEA/E>EEEEEGG//><ECGGFG??C</??C??</</??F0>F00>F.F<F1<<CE.CG-C@?CFGHHHGHHEGHG.9:AGBBGEBFGFBF/9099CBFEF-9-;-;9A@@F@-9B/BBBFFF?FFBFFFFFFFFBFF@-9FF//-/-AAFB/BFBFFFFFFFBBA/-;99@AB9B/;B////-9;BE-;@9B-;/99
@M05620:37:000000000-D9766:1:1101:16137:8146 1:N:0:40
ACCACACCTTCTACAATGAGCTGCGTGTGGCTCCCGAGGAGCACCCCGTGCTGCTGACCGAGGCCCCCCTGAACCCCAAGGCCAACCGCGAGAAGATGACCCAGGTGAGTGGCCCGCTACCTCTTCTGGTGGCCGCCTCCCTCCTTCCTGGCCTCCCGGAGCTGCGCCCTTTCTCACTGGTTCTCTCTTCTGCCGTTTTCCGTAGGACTCTCTTCTCTGACCTGAGTCTCCTTTGGAACTCTGCAGGTTCT
+
BBBBBBBBFFFFGGGGGGGGGGHGGEGAAEGHHGGGFCEFGHDEGEFGEEGGFHHHHHHFECGGGGGGGGGGBHHGGGGHGEGHHGEEGFDGGGFHGDDHHCGEF?GFGGGGGHHGGGGGHHHHHHHHFHHGHHGGGGGHGHHGHGGGGGGGGFGGGGG9BGGGGGFFFFFFFFFFFFFFFFFFFFFFFFFFFFFFFFFFFFFFFFFFFFFFFFFFFFFFFFFFFFFFFFFFFFFFFFFFFFFFFFFFFFF
@M05620:37:000000000-D9766:1:1101:12588:8149 1:N:0:40
ACCACACCTTCTACAATGAGCTGCGTGTGGCTCCCGAGGAGCACCCCGTGCTGCTGACCGAGGCCCCCCTGAACCCCAAGGCCAACCGCGAGAAGATGACCCAGGTGAGTGGCCCGCTACCTCTTCTGGTGGCCGCCTCCCTCCTTCCTGGCCTCCCGGAGCTGCGCCCTTTCTCACTGGTTCTCTCTTCTGCCGTTTTCCGTAGGACTCTCTTCTCTGACCTGAGTCTCCTTTGGAACTCTGCAGGTTCT
+
CCCCCCCCFFFFGGGGGGGGGGHHGGGGHGHHHGGGGGGGGHHHHGGGGGGGHHHHHHHGGGGGGGGGGGGHHHHGGGGHGHHHHGGGGGGGGGHHHHHHHHEGFHHHHHHGGHHGGGGGHHHHHHHHHHHGHHGGGGGHGHHGHGGGGGGGGGGGGGGGFGGGGGFFFFFFFFFFFFFFFFFFFFFFFFFFFFFDFFFFFFFFDFFFFFFFFFFFFFFFFFFFFFFFFFFFFFFFFFFFFFFFFFFFFFF
@M05620:37:000000000-D9766:1:1101:23547:8185 1:N:0:40
AGTGCCAGCTCTCAATCGCACAGGGGACCCAGGGCCTGGCCCCTCCATCCAGAAAACCTATGACCTCACCCGCTACCTGGAGCACCAACTCCGCAGCTTGGCTGGGACCTATGTGAGTATCCAGCGTAGGAATCTGGGAGTTGGGGAGGAGTGAGGAGTTGGGGAAAGACAGTCCTAACCGTGGAGGGTTCTGGTAAATGATGGGGTGAGGAGGGGCTCTTTGGCTCCCACCAGTCCCCCTGTCTGGTCTA
+
AA>AAFFFAFFFGGGGGGGGGGHCFGFGFFHHAFGG/FHFFHGEGGFHFFHHHFBGHGFHGHFHHHH1GGGEE>EEHHGHGFGHHHHEGFHFEGGECCDGGHGGGGHGGHHEDGHFDFFGHHFHHGEGGCHHFHG1FCC<EHHFGCFCCGEGHHGHFGGH0C--C:GCGGFHHHHHHCHC9:.AGEGGGGGGFGGGBBFBFGGGGG-9EAFFFA@@@-ABFBFFBFFAEFFBFFBFFFFF@FFFFBBBBFF
@M05620:37:000000000-D9766:1:1101:8370:8185 1:N:0:40
ACCACACCTTCTACAATGAGCTGCGTGTGGCTCCCGAGGAGCACCCCGTGCTGCTGACCGAGGCCCCCCTGAACCCCAAGGCCAACCGCGAGAAGATGACCCAGGTGAGTGGCCCGCTACCTCTTCTGGTGGCCGCCTCCCTCCTTCCTGGCCTCCCGGAGCTGCGCCCTTTCTCACTGGTTCTCTCTTCTGCCGTTTTCCGTAGGACTCTCTTCTCTGACCTGCGTCTCCTTTGGAACTCTGCAGGTTCT
+
BBB?BABAFFFFGGGGFGAFGFHHEBEBA2FGGFFAAEEGGHHHHGGEEEGGFHGHHHHFCECGGFGGGGGFHGHGGGGHGGHHHGGGGG/>@DHFDDGFHHHHGHHBGHHGGHHGGGGGHHHHFHHHHHHGHHGGGGGHGHHGHGGGGGGGGGGGGGGAABGGGGBFBBFFFFFFFFFFFFFFFFFFFFFFFFBDAFFFFFFFFFFFFFFFFFFFFFFFFFFF?>DBFFFFFFFFFFFBFFFFFFFFFFF
@M05620:37:000000000-D9766:1:1101:20205:8193 1:N:0:40
ACCACACCTTCTACAATGAGCTGCGTGTGGCTCCCGAGGAGCACCCCGTGCTGCTGACCGAGGCCCCCCTGCACCCCAAGGCCAACCGCGAGAAGATGACCCAGGTGAGTGGCCCGCTACCTCTTCTGGTGTCCGCCTCCCTCCTTCCTGGCCTCCCGGAGCTGCGCCCTTTCTCACTGGTTCTCTCTTCTGCCGTTTTCCGTAGGACTCTCTTCTCTGACCTGAGTCTCCTTTGGAACTCTGCAGGTTCT
+
CCCCCABBFFFFGGGGGGGGGGHHGGGEHGHHHGGGGGGCGHHHHGGGGGGGHHGHHHHGGGGGGGGGGGGEGHHGGGGHGHHHHGGGGGGGGGHHHHHHHHHGFHHHHHHGGHHGGGGGHHHHHHHHHHGHHGFGGGGHGHHGHHHHHHGGGGGGGGGGGGGGGGGGFFFFFFFFFFFFFFFFFFFFFFFFFFFDFFFFFFFF?AFFFFFFFFFFFFFFFFFFEFFFFFFFFFFFFFFFFFFFFFFFFFF
@M05620:37:000000000-D9766:1:1101:22807:8206 1:N:0:40
ACCACACCTTCTACAATGAGCTGCGTGTGGCTCCCGAGGAGCACCCCGTGCTGCTGACCGAGGCCCCCCTGAACCCCAAGGCCAACCGCGAGAAGATGACCCAGGTGAGCGGCCAGCTACCTCTTCTGGTGGCCGCCTCCCTCCTTCCTGGCCTCACGGAGCTGCGCCCTTTCTCACTGGTTCTCTCTTCTGCCGTTTTCCGTAGGACTCTCTTCTCTGACCTGAGTCTCCTTTGGAACTATGCAGGATCT
+
BBBBBAABFFFFGGGGGGGGGGHHGGGGHEHHHGGFGGGCGHHHHGGGGFGGFHHHHHHGGGCGGGGGGGGFHHGGGGGHGHHHHGGGGGCGGGHHHHHHH2?/FGFDG1/AFGC.FHHHHHHHGHHH00<AG.@DFGGHGHHGGGBFFEFFFBG/AADA9D./F9=DFF//BFB/;FFF/BFFFFFFFFFFEBFD?FFFFFFFDFFFFFFF/FF/;/;B/FFB/9BFFFFFF/;FF/;B/;F/B/A.:BF
@M05620:37:000000000-D9766:1:1101:13750:8219 1:N:0:40
ACCACACCTTCTACAATGAGCTGCGTGTGGCTCCCGAGGAGCACCCCGTGCTGCTGACCGAGGCCCCCCTGAACCCCAAGGCCAACCGCGAGAAGATGACCCAGGTGAGTGGCCCGCTACCTCTTCTGGTGGCCGCCTCCCTCCTTCCTGGCCTCCCGGAGCTGCGCCCTTTCTCACTGGTTCTCTCTTCTGCCGTTTTCCGTAGGACTCTCTTCTCTGACCTGAGTCTCCTTTGGAACTCTGCAGGTTCT
+
ABB3AABBFFFFGGGGFGGAGBGHGAAEEEHHAFGEGGGGGHHHHGGGGFGGHHGHHHHGCGCGG?GGGGGCHFHGGGDH/CGHHGE<CGC@CGFHBGDGHHEGFHHHHHFGGHHGGGGGHHHHHHHHHHHGHGGGGGDHGHHGHGGGGGGGGGGGGGGBBGGGGGBFBBFFFFFFFFFFFFFFFFFFFFFFFFBDFFFFFFFFFFFFFFFFFFFFFFFFFFFFFFFFFFFFFFFFFFFFFFFFFFFFFFF
@M05620:37:000000000-D9766:1:1101:21795:8225 1:N:0:40
ACCACACCTTCTACAATGAGCTGCGTGTGGCTCCCGAGGAGCACCCCGTGCTGCTGACCGAGGCCCCCCTGAACCCCAAGGCCAACCGCGAGAAGATGACCCAGGTGAGTGGCCCGCTACCTCTTCTGGTGGCCGCCTCCCTCCTTCCTGGCCTCCCGGAGCTGCGCCCTTTCTCACTGGTTCTCTCTTCTGCCGTTTTCCGTAGGACTCTCTTCTCTGACCTGAGTCTCCTTTGGAACTCTGCAGGTTCT
+
BBBBBBBBFFFFGGGGGGGDGDHFGFGGHGHHHGGGGGGGGHHHHGGGEGGGHHGHHHHGGGGGGGGGGGGHHHHGGGGHGHHHHGGGGGGGCGHHHGHHHHHHFHHHHGGEGHHGGCGGHHHHHHHHHHHGHHGGGGGHGHHGHGGGGGGGGGGGGGGGGGGGGGFFFFFFFFFFFFFFFFFFFFFFFFFFFFFFFFFFFFFFF?FFFFFFFFFFFFFFFFFFFFFFFFFFFFFFFFFFFFFFFFFFFFF
@M05620:37:000000000-D9766:1:1101:15928:8227 1:N:0:40
ACCACACCTTCTACAATGAGCTGCGTGTGGCTCCCGAGGAGCACCCCGTGCTGCTGACCGAGGCCCCCCTGAACCCCAAGGCCAACCGCGAGAAGATGCCCAGGTGAGTGGCCCGCTACCTCTTCTGGTGGCCGCCTCCCTCCTTCCTGGCCTCCCGGAGCTGCGCCCTTTCTCACTGGTTCTCTCTTCTGCCGTTTTCCGTAGGACTCTCTTCTCTGACCTGAGTCTCCTTTGGAACTCTGCAGGTTCTA
+
ABBBBABAFFFFGGGGGGGGGGHFGEEGHGHHHGGEEEGCDHHHHGGEBEEFEFHHGAGFEF?EAEGGGGGGHHFGGFGGGHHEEGGGGCCGCDHHEDGHHHHGFFGHHFGGHGCGGGGHFGHHHGFHHHGHGG?DDGHEHHGHHGGGGGGGFGGGGFFGGGGGGGFFFFFFFEFFFFFFFFFFFFFFFFFFFFFFFFFFFBFDDFFFFFFFFFFFEFFFFFFFF/FFFFFFFFFFFBFFFFFFFFAFFFB
@M05620:37:000000000-D9766:1:1101:21462:8234 1:N:0:40
ACCACACCTTCTACAATGAGCTGCGTGTGGCTCCCGAGGAGCACCCCGTGCTGCTGACCGAGGCCCCCCTGAACCCCAAGGCCAACCGCGAGAAGATGACCCAGGCGCTTGCCCCTCTACCTCTTCTGTTGGCCGTTCCTCTCCTCCCTGGCCTCCCGGCGCTGCGCCCTGTTTTCTTGTCTGCCTCTTCTGCCGTGTTTCTCTGGTCTCTCTTCACTCACCTGTGTCACTTTTGGAACTCTGCAGGTTCT
+
BBBBBBBBFFFFGGGGGGGGGGHHGGGGHGHHHGGGGGFCGHHHHGGGGGGGHHHHHHHGGGGGGGGGGGGHHHHGGGGHGGHHHGGGGGGGGGHHGHGB22////>///..1>..>G1<1110<=00000./<--./;0;0;GH/CE/C.:CHFE..----;-.-:;--.;//.////:/;//;//BF/////-.-:..;//////;F9/B/BB//;//;FF//B/9/;//9//-///;BB//B/.;/9:
@M05620:37:000000000-D9766:1:1101:20812:8235 1:N:0:40
ACCACACCTTCTACAATGAGCTGCGTGTGGCTCCCGAGGAGCACCCCGTGCTGCTGACCGAGGCCCCCCTGAACCCCAAGGCCAACCGCGAGAAGATGATCCCAGGTGAGTGGCCCGCTACCTCTTCTGGTGGCCGCCTCCCTCCTTCCTGGCCTCCCGGAGCTGCGCCCTTTCTCACTGGTTCTCTCTTCTGCCGTTTTCCGTAGGACTCTCTTCTCTGACCTGAGTCTCCTTTGGAACTCTGCAGGTTC
+
BBBBBABBFFFFGGGGGGFGGGHHGFGEHGHHHGGGGGGFGHHHHGGGEGGGFGHHHHHGGGGGGGGGGGGHHHHGGGGHGHHHHGGGGGCFFDHHHHHHHHFHHGHFGFHHGGHHGGCGGHHHFHGHHHHHGHFGGGDGHGHHGHGGGGGGGGGGGGGFAGGGGGGFFFFFFFFFFFFFFFFFFFFFFFFFFFFF9DFFFFBFFDFFFFFFFFFFFFFFFFFFBBF/BFFFFFFBF9FFFFFEFFFFFB/
@M05620:37:000000000-D9766:1:1101:18093:8251 1:N:0:40
ACCACACCTTCTACAATGAGCTGCGTGTGGCTCCCGAGGAGCACCCCGTGCTGCTGACCGAGGCCCCCCTGAACCCCAAGGCCAACCGCGAGAAGATGACCCAGGTGAGTGGCCCGCTACCTCTTCTGGTGGCCGCCTCCCTCCTTCCTGGCCTCCCGGAGCTGCGCCCTTTCTCACTGGTTCTCTCTTCTGCCGTTTTCCGTAGGACTCTCTTCTCTGACCTGAGTCTCCTTTGGAACTCTGCAGGTTCT
+
CCCDDDCDFFFFGGGGGGGGGGHHGFGECEHHHGGFFGGGFHHHHGGGEEEGGHHHHHGGGGGGGGGGGGGHHHHGGGGHGHHHHGGGGGGGGGHGFGHHHHHHGHHFHHHGGHHGGGGGHHHHHHHHHHHGHHGGGGGHGHHGHGGGGGGGGGGGGGGCFGGGGGFFFFFFFFFFFHHFFFFFFFFFFFFFFFFFFFFFFFFFFFFFFFFFFHHHFFFFFFFFFFFFFFFFFFHFFFFFFFHFFFFFFFF
@M05620:37:000000000-D9766:1:1101:19107:8253 1:N:0:40
ACCACACCTTCTACAATGAGCTGCGTGTGGCTCCCGAGGAGCACCCCGTGCTGCTGACCGAGGCCCCCCTGAACCCCAAGGCCAACCGCGAGAAGATGACCCAGGTGAGTGGCCCGCTACCTCTTCTGGTGGCCGCCTCCCTCCTTCCTGGCCTCCCGGAGCTGCGCCCTTTCTCACTGGTTCTCTCTTCTGCCGTTTTCCGTAGGACTCTCTTCTCTGACCTGAGTCTCCTTTGGAACTCTGCAGGTTCT
+
CCCCCCBCFFFFGGGGGGGGGGHHGGGGHGHHHGGGGGGGGHHHHGGGGGGGHHHHHHHGGGGGGGGGGGGHGHHGGGGHGHHHHGGGGGGGGGHHHHGHHHHHGHHGHHHEGHHGGGGGHHGHHHHGFHHGHFGGGDGHGFHGHGGGGGGGGGGGGGA-9;FFFCFFFFFFFFF/FFFFFFFFFFFFFFFFFFFFFFFFFFFFFFFFFFFFFFFFFFF/FFFFEFFFFFFFFFFFFFFFFFFFFFFFFFF
@M05620:37:000000000-D9766:1:1101:10161:8259 1:N:0:40
ACCACCCCTTCTACAATGAGCTGCGTGTGGCTCCCGCGGCGCCCCCCGTGCTGCTGACCGAGGCCCCCCTGACCCCCAAGGCCACCCGCGAGAAGCTGACCCCGGTGAGTGGCCCGCTACCTCTTCTGGTGGCCGCCTCCCTCCTTCCTGGCCTCCCGGAGCTGCGCCCTTTCTCACTGGTTCTCTCTTCTGCCGTTTTCCGTAGGACCCTCTTCTCTGACCTGAGTCTCCTTTGCACCTCTGCAGGTTCT
+
>A>>>1>>AFFFCGGAABGBGFFBEEEF0ABGBFF0/AF//A/>EGEG?>?/1@1BBGGE>E/>F?>EGGGB<?FCGG???FGG/FC<A-A-<.//<0<CCG.::-::CCB.CF.9-A?@G0BBBCBCF09.9C-9@AFEABB?FFFFFFB9-/99EB@@?<-BF-@B@@BF///BF/9FF/;BBFFFFBFFB/-;AFAFB-:-ABF/-;;EFFFFFF/F9//B9-/;/;9FFB////99;///9FFFB//
@M05620:37:000000000-D9766:1:1101:18105:8264 1:N:0:40
ACCACACCTTCTACAATGAGCTGCGTGTGGCTCCCGAGGAGCACCCCGTGCTGCTGACCGAGGCCCCCCTGAACCCCAAGGCCAACCGCGAGAAGATGACCCAGGTGAGTGGCCCGCTACCTCTTCTGGTGGCCGCCTCCCTCCTTCCTGGCCTCCCGGAGCTGCGCCCTTTCTCACTGGTTCTCTCTTCTGCCGTTTTCCGTAGGACTCTCTTCTCTGACCTGAGTCTCCTTTGGAACTCTGCAGGTTCT
+
BBABBABAFFFFGGGGGGGGGFHHGFGGHGHHFGGG2EG2EGGHHGGGEGGGBGHFHHHG>E0EGGGGGGGHHHHGGGGHGHHHEFG?DCGDCAGGHEHHHHHHGHGHHHGGGHHGGGGGHGHHHHHFHHFGGHGGGGGHGHHGHGGGGGGFGGGGGGGGGGGGGGFFFCFFFFFFFFFFFFFFFFFFFFFFFFFFFFFFFFFFFFFFFFFFFFFFFFEFFFFEFBFFFFFFFFFBBBFFFFBFFFFFFFF
@M05620:37:000000000-D9766:1:1101:19909:8278 1:N:0:40
ACCACACCTTCTACAATGAGCTGCGTGTGGCTCCCGAGGAGCACCCCGTGCTGCTGACCGAGGCCCCCCTGAACCCCAAGGCCAACCGCGAGAAGATGACCCAGGTGAGTGGCCCGCTACCTCTTCTGGTGGCCGCCTCCCTCCTTCCTGGCCTCCCGGAGCTGCGCCCTTTCTCACTGGTTCTCTCTTCTGCCGTTTTCCGTAGGACTCTCTTCTCTGACCTGAGTCTCCTTTGGAACTCTGCAGGTTCT
+
DCDDDDCCFFFFGGGGGGGGGGHHGGGBCFHGHGGGDGFGFHHHHGGGGGGGGHFHHHHGGGGGGGGGGGGHGHHGGGGHGHHHHGGGGGGGGGHGFHGHHHHHGHHDFGHGGHHGGGGGHHHHHHHHHHHGHHGGGGGHGHHGHGGGGGGGGGGGGGGB?DGGGGFFFFFFFFFFFFFFFFFFHHFFFFFFFFFFFFFFFFFFFFFFFFFFFFFFFFFFFFFFBFFFFFFFFHHFFFFFFFFFFFFFFFF
@M05620:37:000000000-D9766:1:1101:14209:8280 1:N:0:40
ACCACACCTTCTACAATGAGCTGCGTGTGGCTCCCGAGGAGCACCCCGTGCTGCTGACCGAGGCCCCCCTGAACCCCAAGGCCAACCGCGAGAAGATGACCCAGGTGAGTGGCCCGCTACCTCTTCTGGTGGCCGCCTCCCTCCTTCCTGGCCTCCCGGAGCTGCGCCCTTTCTCACTGGTTCTCTCTTCTGCCGTTTTCCGTAGGACTCTCTTCTCTGACCTGAGTCTCCTTTGGAACTCTGCAGGTTCT
+
AAAABBABFFFFDGGFGGGGGDEEFAEEEAGHHGGGEA2E22FGHGGGEEGGHFHHFCHEEGGEEFEEGGGGHHHFGGGHGHHHHGGGGGDCCGHFGHHHHHGHGHHHHGHGGHHGGGGGHHHGHHHHHHGGHHGGGGGHGHHGHGGGGGGGGGGGGGGBGGGGGGBFBBFFFFFFFFFFFFFFFFFFFFFFFFBAFFFFFFFFFFFFFFFFFFFFFFFFFFFFBFFFFFFFFFFFFFFFFFFFFFFFFFF
@M05620:37:000000000-D9766:1:1101:13691:8282 1:N:0:40
ACCACACCTTCTACAATGAGCTGCGTGTGGCTCCCGAGGAGCACCCCGTGCTGCTGACCGAGGCCCCCCTGAACCCCAAGGCCAACCGCGAGAAGATGACCCAGGTGCGTGGCCCGCTACCTCTTCTGGTGGCCGCCTCCCTCCTTCCTGGCCTCCCGGCCCTGCGCCCTTTCTCACTGGTTCTCCCTTCTGCCGTTTTCCGTAGGACTCTCTTCTCTGACCTGAGTCTCCTTTGGAACTCTGCAGGTTCT
+
BCCCCCCCFFFFGGGGGGGGGGHHGGGGGGHHHGGGGGGGGHHHHGGGGGGGHHHHHHHGGGGGGGGGGGGHHHHGGGGHGHEHHGGGGGCGGGHHBBGHBBC?=111</</AGE-@--<<00<0DFF0</<C.-C-.EGE/F.F:F/0C/:.0CE.D-;--;..;@F-BFF00:0:BFFF000:0/;0/0:BBB.AF.FBDB:..00//:0;0:0::00::B///000;0FFBFFFB0:B0:00;FA0:;
@M05620:37:000000000-D9766:1:1101:12905:8283 1:N:0:40
AGTGCCAGCTCTCAATCGCACAGGGGACCCAGGGCCTGGCCCCTCCATCCAGAAAACCTATGACCTCACCCGCTACCTGGAGCACCAACTCCGCAGCTTGGCTGGGACCTATGTGAGTATCCAGCGTAGGAATCTGGGAGTTGGGGAGGAGTGAGGAGTTGGGGAAAGACAGTCCTAACCGTGGAGGGTTCTGGTAAATGATGGGGTGAGGAGGGGCTCTTTGGCTCCCACCAGTCCCCCTGTCTGGTCTA
+
BCABBFFFCFFFGGGGGGGGGGHHGGGGGGHHGGGGGGHHHHGHGGHHHHHHGGHHHGHHHHHHHHHHHHHGGGGGHHHHHHHHHHHHGHHHGGGGGHHHGHHGGGHHGHHHHHHHHFHHHHHHHGGGGGHHHHHHHHHGGHHHGGGGGGGGHEFHHGHHHHGGGDHHHHHHHHHHGGHHGGGGGGGGAFGGGGGGGGFGGGGGGGFFFFFFFFFFFFFFFFFFFFFFFFFFFFFFFFFFFFFFFFFFFFF
@M05620:37:000000000-D9766:1:1101:20976:8291 1:N:0:40
AGTGCCAGCTCTCAATCGCACAGGGGACCCAGGGCCTGGCCCCTCCATCCAGAAAACCTATGACCTCACCCGCTACCTGGAGCACCAACTCCGCAGCTTGGCTGGGACCTATGTTGAGTATCCCGCGTAGGACTCTGGGCGTTGGGGCGGCGTGCGGAGTTGGGGAACGCCCGTCCTAACCGTGGCGGGTTCTGGTAAATGATGGGGTGAGGCGGGGCTCTTTGGCTCCCACCAGTCCCCCTGTCTGGTCT
+
AAAAAFFFAFFFG4GGGGGCGFHCG?EE2EFHBAEE2FGH2GFEFGHHHGGHFHHCGGFFHHFHHGHHHHHGE>EEHGGHBFGHHH1?EGHFAFF@EGFH<BFGG/BFFHHHGFHHHGG3FGHECDGD/>AHGHHHHH0<>@@DHG?ACDCFBGGGG-@DFFFFFEFFF.;---;;DF/.FFAEF-@>D-:FFFBBFFFFFFFFFFFA=.;F9@D;B--;FF/9/FFFFFFFFE9;FBFFFAABFFFEFFF
@M05620:37:000000000-D9766:1:1101:15662:8301 1:N:0:40
AGTGCCAGCTCTCAATCGCACAGGGGACCCAGGGCCTGGCCCCTCCATCCAGAAAACCTATGACCTCACCCGCTACCTGGAGCACCAACTCCGCAGCTTGGCTGGGACCTATGTGAGTATCCAGCGTAGGAATCTGGGAGTTGGGGAGGAGTGAGGAGTTGGGGAAAGACAGTCCTAACCGTGGAGGGTTCTGGTAAATGATGGGGTGAGGAGGGGCTCTTTGGCTCCCACCAGTCCCCCTGTCTGGTCTA
+
BCAABFFFCFFFGGGGGGGGGGHHGGGGGGHHFGGGGGHHHHGHGGHHHHHHHHHHHGHHHHHHHHHHHHHGGEEGHHHHHHHHHHHHGHHHGGGGGHHHGHHGGGHHGHHHHHHHHHHHHHHHHGGGGGHHHHHHHHHGGHHHGGGGGGGHHHHHHGHHHHGGGGHHHHHHHHHHHHHHGGGGGGGGEGGGGGFFGGGGGGGGGGFFFFFFFFFFFFFFFFHFFFFFFFFFFFFFFFFFFFFFFHFFFFF
@M05620:37:000000000-D9766:1:1101:12149:8305 1:N:0:40
ACCACACCTTCTACAATGAGCTGCGTGTGGCTCCCGAGGAGCACCCCGTGCTGCTGACCGAGGCCCCCCTGAACCCCAAGGCCAACCGCGAGAAGATGACCCAGGTGAGTGGCCCGCTACCTCTTCTGGTGGCCGCCTCCCTCCTTCCTGGCCTCCCGGAGCTGCGCCCTTTCTCACTGGTTCTCTCTTCTGCCGTTTTCCGTAGGACTCTCTTCTCTGACCTGAGTCTCCTTTGGAACTCTGCAGGTTCT
+
@BABBB?>FFFFDFGEDD5BEDFFEFFBA2GFGFGA2AE?EHDHHGEE1AEEGFGHHBHEGGGGCF@EGGGHHHFGGGGGGHH//FEE@B>CCDHE>GHHHHHGFCGDHDHEGAG@DCCGHHHFFGGG0GGFHH@CCFGGGEHD:BFG0FFGFFFEFGG9@BFBFBBFBBFFF/FBFFFFFFFFFFFFFFFFFF?FFFFFFFFFDDFFFFFFFFFFFFFBFFFF/.:BFFFFFFFFFFFFF/:BBFFFFFF
@M05620:37:000000000-D9766:1:1101:23489:8317 1:N:0:40
ACCACACCTTCTACAATGAGCTGCGTGTGGCTCCCGAGGAGCACCCCGTGCTGCTGACCGAGGCCCCCCTGAACCCCAAGGCCAACCGCGAGAAGATGACCCAGGTGAGTGGCCCGCTACCTCTTCTGGTGGCCGCCTCCCTCCTTCCTGGCCTCCCGGAGCTGCGCCCTTTCTCACTGGTTCTCTCTTCTGCCGTTTTCCGTAGGACTCTCTTCTCTGACCTGAGTCTCCTTTGGAACTCTGCAGGTTCT
+
CCCCCCCBFFFFGGGGGGGGGGHHGEGBCEHGHGGFDAECDFHHHGGGFGGGHHGHHHHGGGGGGGGGGGGHHHHGGGGHGHHHHGGGGGBCGGHGHHHHHHHHGHHDGGHGGHHGGGGGHHHHHHHHHHHGHHGGGGGHGHHGHGGGGGGGGGGGGGGGGGGGGGFFFFFFFFFFFFFFFFFFFFFFFFFFFFFFFFFFFFFFFFFFFFFFFFFFFFFFFFFF/FFFFFFFFFFFFFFFFFFFFFFFFFF
@M05620:37:000000000-D9766:1:1101:9057:8345 1:N:0:40
AGTGCCAGCTCTCAATCGCACAGGGGACCCAGGGCCTGGCCCCTCCATCCAGAAAACCTATGACCTCACCCGCTACCTGGAGCACCAACTCCGCAGCTTGGCTGGGACCTATGTGAGTATCCAGCGTAGGAATCTGGGAGTTGGGGAGGAGTGAGGAGTTGGGGAAAGACAGTCCTAACCGTGGAGGGTTCTGGTAAATGATGGGGTGAGGAGGGGCTCTTTGGCTCCCACCAGTCCCCCTGTCTGGTCTA
+
AAABAFFFCFFFGFGFGGGGGCHGGGGGGGGHFEEEGGGHHHGFFGHHHHHHHHHHHGFHHHHGGHHCGHHGF>EEHHHHBGHHHHCGFHHHGGGGGHHHGHHCEEEEFHGHGHHGHHFHHEGGHGC<C/GGHHDDDGFFGFFFFGFFGDEFCFGHHGBHHH?EEGHGFHFHHHHHFFHHGGE?DFADGGGGGGCBBBBBFFFBE.DFEFFFDFFFFFFB00FFFFFFFFFFFFFFFFFD>AFFFFFFFBF
@M05620:37:000000000-D9766:1:1101:7225:8353 1:N:0:40
ACCACACCTTCTACAATGAGCTGCGTGTGGCTCCCGAGGAGCACCCCGTGCTGCTGACCGAGGCCCCCCTGAACCCCAAGGCCAACCGCGAGAAGATGACACAGGAGTGTGGCCCGACACCTCTTCTGGTGGCCGTCTCCCTCCCTCCTCGCCTCCCAGCTGCGCGCCCTTTCACAGTGGCTCTCTCCTCTGCCGTTCTCCATAGCACTCTCTTCTCAGACCAGCGTCTTCTTTGGATCTCCGCAGGCTCT
+
ABABBBBAFFFFGGFGGGBBGGHFGEEAAEHGHFGE?GFFEGDGHGGEAEEGHHHHHHH0EFGGGGGGGGGHHHHGGGGHGHHHHGGECF/BCGHHHFHHF220?0F0F?1/?0F-@---<C.0=0=DGD/..;--;.:0;//.::/.;/.-;.E.;/;C0//9B;==9B/;B/;;/;;/9FFFFF//B./9//@DF.;9///////;BFF9/;BF9////..;.-;;..:B/;//9/:B//..-9@.A./
@M05620:37:000000000-D9766:1:1101:7600:8359 1:N:0:40
AGGGCCAGCTCTCCATAGCACAGGGGACCAAGTGCATGGCCCCTCCATCCAGAAAACCTATGACCTCACCGGCTACCTGGAGCACCCACTCCGCAGATTGGCTGGGACGTTGGTGCGTATCCGGCGTGGGTCCCTGGGCGTTGGGGCGGCGTGCGGGGGCGGGGGAAGCCAGTCCTAGCCGTGCAGGGTTCTGGTCAATGGTGGGGTGAGGAGGGGCTCTGTGGCTCCCACCGGTCCCCCTGTCTGGTCTA
+
1>>>A>>11BCFEGG1B11AABAF00A00B0011BD22B00BE/EE011011101B0B01BB2F1A1BF0/>>>/BF1B>0BF/0BE??00BE?E>/1BG0F1///B0/?//0?<1/</?CG/></</>/<0.01>...--<-.<-.;A-;A-.---@---;----9-99--9;B/;//;A---9;F;-;-F//////;////9--;---;99--9@--;//:-A-/-A-AA--9-;A----B/////;B/
@M05620:37:000000000-D9766:1:1101:10392:8368 1:N:0:40
AGTGCCAGCTCTCAATCGCACAGGGGACCCAGGGCCTGGCCCCTCCATCCAGAAAACCTATGACCTCACCCGCTACCTGGAGCACCAACTCCGCAGCTTGGCTGGGACCTATGAGTATCCAGCGTCGGAATCTGGGAGTTGGGGCGGAGTGAGGAGTTGGGGCAAGACAGTCCTAACCGTGGAGGGTTCTGGTAAATGATGGGGTGAGGAGGGGCTCTTTGGCTCCCACCAGTCCCCCTGTCTGGTCTATC
+
AAAABFFCAFFFGGGGGGGCEEHHFGGEAEHHFEGG2BGHCGFHGGGHHHHHFFFHHGHFFHDHHHGHHHHGGE@FHHHH2BFFFHGCFFHGGGG/EGGHGH?FFGGGGHHHHHHFDHHHDGHC/<>C/<FFHFHH0?EGHHGG.<@-CFHFFG0CFFFBA?.-;EFGFG9FGFGGGFFFFF.ADF;9AFFFF/BFFFFFFFF?.@FFFFFF-BD@EFFFFFFFBFFBFAEF;FFFFFFEBFFFFBFFBFE
@M05620:37:000000000-D9766:1:1101:15390:8371 1:N:0:40
GCTGCTGCTTTCTAATCGCACACGTCTGACTCCAGTCGCCTGACAAGCCCGGGACAACCGATCGGCAGAGCACACGTCTGCACTCCAGTCCCGCGCTTCCCTCTCGTATGCCGTCTTCTGCTTGACAAAAAAACCTCCCCTCCTGTCCAGCCTTCCCGGCCCTGTCGCCCGCCTTGTGCTTCCATCCTCCCAGTGAACTAGCTAGCTCATTTTGTTCGCCGTCGGCGCAGCTGCGAAAGTGGCCATTGCTC
+
A1A?A1BBCBB13333AAAF100EB0FABGG11A12B00BBA0FGGFEF/EE/A/A0/A//>//?/>//?01B00/BEB/1>BBB>G1B11BE/<//B/<0BCGG/?/CC2FBGCFCHF?1<110?1F<GH?-..<<...<..:/0:00//;/:0/::----;.09....--;../0///////9/-//;--///////////////;//////--/----;---------9//99---;//;:/9//:/;
@M05620:37:000000000-D9766:1:1101:24926:8381 1:N:0:40
ACCACACCTTCTACAATGAGCTGCGTGTGGCTCCCGAGGAGCACCCCGTGCTGCTGACCGAGGCCCCCCTGAACCCCAAGGCCAACCGCGAGAAGATGACCCAGGTGAGAGGCCCGCTACCTCTTCTGGTGGCCGCCTCCCTCCTTCCTGGCCTCCCGGAGCTGCGCCCTTTCTCACTGGTTCTCTCTTCTGCCGTTTTCCGTAGGACTCTCTTCTCTGACCTGAGTCTCCTTTGGAACTCTGCAGGCTAG
+
CCCCCCCCFFFFGGGGGGGGGGHHGGGFHGHHHGGGGGGGGHHHHGGGGGGGHHGHHHHGGGGGGGGGGGGHHHHGGGGHGHHHHGGGGGCFGGHFGHHHHFHA/1?FF1?CAGGGGG?DHHHFHHHHHHHGHHGGGAGHGHHGGGGGGG/;FGGGGGGGGGGGGGFFFFFFFFFFFFFFFFFFFFFFFFFFFFFFFFFFFFFFFFFFFFFFFFF0BFFFFFFFFFFFFFFFFFFFFFFFFFFFFFFFFFF
@M05620:37:000000000-D9766:1:1101:15375:8386 1:N:0:40
TCTGCCGCTTTTGAATCGCACACGTCTGAATCCCGTAGCCTGACAATCCAGGGACAACAGATCGGAAGAGCACACGTCTGAACTCCAGTCACGAGATTCCATCTCGTATGCCGTCTTCTGCTTGCCAAAAAACCCCCAGCCGCGGAGCATTGAGTACTTGTCAACAGACAGTATCAATAGTGCAGGGTTCACCTAAAGGACTTATACAGCAGATCACCTTGTACCCTGTCCAGTCACCCCCTCTGCTCACT
+
1>>>>1>>DAAF1ABBBAAFE?BAF0BF1A2DF1BFE//BBBBGHG1BG1FGFCFFGH/BFBGE/EF/BFGGFHHEHHB?BFG1BBFFGHHHEGGGGHHHHHHHFEFGHFFHGF@GGHHHH1GH?F1G0FGG?/<?/>/0/</---<-.<00=0::00000000;0/:./::0000000000000.-/..00009/000;./0000;0;0/-///9/-/////9///-/9:/9/////:---;-///9/;/
@M05620:37:000000000-D9766:1:1101:10796:8395 1:N:0:40
ACCACACCTTCTACAATGAGCTGCGTGTGGCTCCCGAGGAGCACCCCGTGCTGCTGACCGAGGCCCCCCTGAACCCCAAGGCCAACCGCGAGAAGATGACCCAGGTGAGTGGCCCGCTACCTCTTCTGGTGGCCGCCTCCCTCCTTCCTGGCCTCCCGGAGCTGCGCCCTTTCTCACTGGTTCTCTCTTCTGCCGTTTTCCGTAGGACTCTCTTCTCTGACCTGAGTCTCCTTTGGAACTCTGCAGGTTCT
+
CCCCDBBCFFFFGGGGGGGGGGHHGGGFGGHHHGGGGGGGGHHHHGGGGGGGHHHHHHHGGGGGGGGGGGGHHHHGGGGHGHHHHGGGGGGGFGHHHHHHHHHHGHHHHHHGGHHGGGGGHHHHHHHHHHHGHHGGGGGHGHHGHGGGGGGGGGGGGGGFGFGGGGFFFFFFFFFFHHFFFFFFFHFFFFFFFFFFFFFHFFFFFFFFFFFFFHFHFFFFFFFF/FFFFFFFFHFFFFFFFFFFFFFFFFF
@M05620:37:000000000-D9766:1:1101:15940:8403 1:N:0:40
AGTGCCAGCTCTCAATCGCACAGGGGACCCAGGGCCTGGCCCCTCCATCCAGAAAACCTATGACCTCACCCGCTACCTGGAGCACCAACTCCGCAGCTTGGCTGGGACCTATGTGAGTATCCAGCGTAGGAATCTGGGAGTTGGGGAGGAGTGAGGAGTTGGGGAAAGACAGTCCTAACCGTGGAGGGTTCTGGTAAATGATGGGGTGAGGAGGGGCTCTTTGGCTCCCACCAGTCCCCCTGTCTGGTCTA
+
AB>AAFFFBFFFGGGGGGGGGGHHGGGGGGHHGGGGGGHHHHGHGGHHHHHHGFHHHGHHHHHHHHHHHHHGGEFGHHHHFGHHHHHHGHHHFGGGGHHHGHHGGGHHGHHHHHHHHHHHHHHHHGGGGGHHHHHHHHHGGHHHGGGGGGEGHHHHHGHHHHGGGGHHHHHHHHHHHHHHGGGGGGGGGGGGGGGFGGGGGGGGGGFFFFFFFFFFFFFFFFFFFFFFFFFFFFFFFFFFFFFFFFFFFFF
@M05620:37:000000000-D9766:1:1101:12248:8416 1:N:0:40
ACCACACCTTCTACAATGAGCTGCGTGTGGCTCCCGAGGAGCACCCCGTGCTGCTGACCGAGGCCCCCCTGAACCCCAAGGCCAACCGCGAGAAGATGACCCAGGTGAGTGGCCCGCTACCTCTTCTGGTGGCCGCCTCCCTCCTTCCTGGCCTCCCGGAGCTGCGCCCTTTCTCACTGGTTCTCTCTTCTGCCGTTTTCCGTAGGACTCTCTTCTCTGACCTGAGTCTCCTTTGGAACTCTGCAGGTTCT
+
CCCCCCCCFFFFGGGGGGGGGGHHGGGEDGHHHGGGGGGGGHHHHGGGDGGGHHGHHHHGGGGGGGGGGGGHHHHGGGGHGHHHHGGGGGGGGGHHHHHGHHHGFHHHHHHGGHHGGGGGHHHHHHHHHHHCHHGGGGGHGHHGHGGGGGGGGGGGGGGDGGGGGGFFFFFFFFFFFFFFFFFFFFFFFFFFFFFDFFFFFFFFFFFFFFFFFFFFFFFFFFFF/FFFFFFFFFFFFFFFFFFFFFFFFFF
@M05620:37:000000000-D9766:1:1101:8329:8417 1:N:0:40
ACCACACCTTCTACAATGAGCTGCGTGTGGCTCCCGAGGAGCACCCCGTGCTGCTGACCGAGGCCCCCCTGAACCCCAAGGCCAACCGCGAGAAGATGACCCAGGTGAGTGGCCCGCTACCTCTTCTGGTGGCCGCCTCCCTCCTTCCTGGCCTCCCGGAGCTGCGCCCTTTCTCACTGGCTCTCTCTTCTGCCGTTTTCCGTAGGACTCTCTTCTCTGACCTGCGTCTCCTTTGGAACTCTGCAGGTTCT
+
AABCBABBFFFFGGGGGGGGGGHHGGGGHGGHHGGGFGG?FHFHHGGGGGGGHHHHHHHGGGGGGGGGGGGHFHHFGGGHGHHHHGGGGGGGGGHFHHH2CGGGGHG10?1F/FFDGGCGH0<GDH0=G0<AGHGCGDACEHHDCFGG09CAF0CEED--9A.:C@FFF-/B9:FFFFFF.BFFFFF09FFFEF-;ABEFF9F.9A9FFFFFEBF0FFFFFFF/.-AADEF00;0/:;B9FFFFFFF.FF9
@M05620:37:000000000-D9766:1:1101:12230:8424 1:N:0:40
ACCACACCTTCTACAATGAGCTGCGTGTGGCTCCCGAGGAGCACCCCGTGCTGCTGACCGAGGCCCCCCTGAACCCCAAGGCCAACCGCGAGAAGATGACCCAGGTGAGTGGCCCGCTACCTCTTCTGGTGGCCGCCTCCCTCCTTCCTGGCCTCCCGGAGCTGCGCCCTTTCTCACTGGTTCTCTCTTCTGCCGTTTTCCGTAGGACTCTCTTCTCTGACCTGAGTCTCCTTTGGAACTCTGCAGGTTCT
+
>>>AA43ABFBDEGG45ABFDABCEEEEG2GFGFFAEEE?EHHHHGCGA1EAGA3FGGBEGGGGCE>EGGGHHHAEFGGEFHHC?FGEG@>B@BGFB<DGHHHH/FHGH?GGACGCCCCGFHHHHHGH00<?GHGG?::CECHFC9FBFFGGGGEGG?A;B-.C/BBABBFB9/FFFFFFBFFFFFFFFFFFFFBDDFFFFFFFDDFFFFFFFB9B///:BFFF/F/BFFFFFFFFFFFBFFFFFFAFFFF
@M05620:37:000000000-D9766:1:1101:18263:8435 1:N:0:40
ACCACACCTTCTACAATGAGCTGCGTGTGGCTCCCGAGGAGCACCCCGTGCTGCTGACCGAGGCCCCCCTGAACCCCAAGGCCAACCGCGAGAAGATGACCCAGGTGAGTGGCCCGCTACCTCTTCTGGTGGCCGCCTCCCTCCTTCCTGGCCTCCCGGAGCTGCGCCCTTTCTCACTGGTTCTCTCTTCTGCCGTTTTCCGTAGGACTCTCTTCTCTGACCTGAGTCTCCTTTGGAACTCTGCAGGTTCT
+
AAAAAAAAFFFFGGGGFGG1GAGFGAEGHGHHFGGEGGGGGHHHHGGGGGGGFHGHHHHGGGGGGFGEGGGHEEGFGGGHAEHHHGGGGG@@CGFHHFHHHHHGFHHHHHEFGHHGGGGGHHHHHGHHDHHFHGGGGGGHGHHGHGGGGGGGGGGGGGGGGGGGGG@F@@FFFFFFFFFFFFFFFFFFFFFFFF@FBFFFFFFFFFFFFFFFFFFFFFFFFFFFEFFFFFFFFFFFFFFFFFFFFFFFFFF
@M05620:37:000000000-D9766:1:1101:13657:8441 1:N:0:40
AGTGCCAGCTCTCAATCGCACAGGGGACCCAGGGCCTGGCCCCTCCATCCAGAAAACCTATGACCTCACCCGCTACCTGGAGCACCAACTCCGCAGCTTGGCTGGGACCTATGTGAGTATCCAGCGTAGGAATCTGGGAGTTGGGGAGGAGTGAGGAGTTGGGGAAAGACAGTCCTAACCGTGGAGGGTTCTGGTAAATGATGGGGTGAGGAGGGGCTCTTTGGCTCCCACCAGTCCCCCTGTCTGGTCTA
+
BBBABFFFBFFFGGGGGGGCGGHGGGGFEGHHFEGGGGHHCHGGGGHFHHHHFHHHHGH3GHEHHHHHHHGGGEGGHHHHFGHHHHHEFHHHGGGGGHHHGHHG?/GHFHHHHHGHHHBGHHFGHC<EGDHHHHHHHHHGGHHGGGGGGGDGHHHHGDHFHFGGGGHHHHHHHHHHGFHHGGFGGGGGCFGGGG9CFGGGGFGGGGFFEFFFFFA-BDFFFFFFFFFFFFFFFFFFFFFFFFFFFFBBFFB
@M05620:37:000000000-D9766:1:1101:8809:8444 1:N:0:40
ACCACACCTTCTACAATGAGCTGCGTGTGGCTCCCGAGGAGCACCCCGTGCTGCTGACCGAGGCCCCCCTGAACCCCAAGGCCAACCGCGAGAAGATGACCCCTGTGAGGCCCCCTCTCTCTTCTCTTGGGCGCCTCCCTCCTTTCTCGCGTCCCGCGGATCTGCCCCTTCTCCCACGTTGTCTCTTTTGCCGCTTTTCGTGGCGGTCTCTTTTCTCTCCTGCGACTCCCCTTGGACCCTGTCGGTTTTCT
+
AAABBBBBFFFFGGGGDGGFGFHFGEEAG2FFGFG?EFGGGHHHHGGGAEEFFHGFHHGGCGGGGDGGGGA2GGHGGGDHGEHHHGEGGGGGGGHHFFGDF2//?<?<10//?->-C<01>F11><00<0..-<-.;.;CG./000;0..-;;-;9--;@--/;//9..9.;F/9..-.9.;;BFF/9;///---99/;-...--9-;;BB//;BF/;//://---9;/;.;..//;.;;.//9-9.;;B/
@M05620:37:000000000-D9766:1:1101:8787:8445 1:N:0:40
ACCACACCTTCTACAATGCGCTGCGTGTGGCTCCCGAGGAGCACCCCGTGCTGCTGACCGAGGCCCCCCTGAACCCCAAGGCCAACCGCGAGAAGATGACCCAGGTGCGTGGCCCGCTACCTCTTCTGGTGGCCGCCTCCCTCCTTCCTGGCCTCCCGGTGCTGCGCCCTTTCTCACTGGTTCTCTCTTCTGCCGTTTTCCGTAGGACTCTCTTCTCTGACCTGCGTCTCCTTTGGAACTCTGCAGGTTCT
+
AAAAAAA1>CFFGCGDEG11E0EEGAAA00FCF0FE/EEAEGHFHGG/A/AAAGE@FHF>/E>EG?EEGEE0GCFFGE/GF/GHHGACGG/<<CFC1?1<<FCGGHH1<F.<@FC--<CCHHD<=0C0CG/.:G?--;..CFB.9C09CBFAA099.C--;9BFB----9//;BFBB99-9B/;9B/9BFBBBF@999EB/::FFBF9/999BB/BFFFBBB/BA@B@B-FF/9BFFFFFFFFFBFFFFFF
@M05620:37:000000000-D9766:1:1101:11266:8447 1:N:0:40
ACCACACCTTCTACAATGAGCTGCGTGTGGCTCCCGAGGAGCACCCCGTGCTGCTGACCGAGGCCCCCCTGAACCCCAAGGCCAACCGCGAGAAGATGACCCAGGTGAGTGGCCCGCTACCTCTTCTGGTGGCCGCCTCCCTCCTTCCTGGCCTCCCGGAGCTGCGCCCTTTCTCACTGGTTCTCTCTTCTGCCGTTTTCCGTAGGACTCTCTTCTCTGACCTGAGTCTCCTTTGGAACTCTGCAGGTTCT
+
ABBBBABBFFFFFGGFFGGFGBGFGEE2FDHHFGGEGGGGGHHHHGGG1EGGHHHFHHHGCGGGGEEGGGGBHEFGGGAFE/GECF<<DCD@/<<GFFBFFFFHEGHHFFHGGFHFGGGGHFHHFHHBFDGDHAF?G?.GACCDHGFFFGGGGFGGEDGGFC.BF?D.-99F/BFBBFBBBFFFFFFFFFFFFFFDFFFFFFFFFFFFFFFFFBFFFBFFFFFFFFFFFFFFFFF/FFFFFEFFFFFFFFF
@M05620:37:000000000-D9766:1:1101:11306:8449 1:N:0:40
AGTGCCAGCTCTCAATCGCACAGGGGACCCAGGGCCTGGCCCCTCCATCCAGAAAACCTATGACCTCACCCGCTACCTGGAGCACCAACTCCGCAGCTTGGCTGGGACCTATGAGTATCCAGCGTAGGAATCTGGGAGTTGGGGAGGAGTGAGGAGTTGGGGAAAGACAGTCCTAACCGTGGAGGGTTCTGGTAAATGATGGGGTGAGGAGGGGCTCTTTGGCTCCCACCAGTCCCCCTGTCTGGTCTATC
+
ABABCFFFBFFFGGGGGGGGGGHHGEGGGGHHGGGGGGHHHHGHGGHHHHHHHGHHHGHHHHHHHHHHHHHGGFFGHHHHHGGEGHGHGHHHGGGGGHHHGHHGGGHHGHHHHGGHHHHHHHHG?/>DFGHGHHHHCFCGHHGG<AFEGHHHHHCEGFHHGG.:;CFGHHCGHHHFHHGEGGGEGG;;ABFG;BFGBCFFGGGG.CFFFFFFFFFFEFFFFFFBFFFFFFFFBFFFFFFEFFFFF:BFFFB
@M05620:37:000000000-D9766:1:1101:15746:8451 1:N:0:40
ACCACACCTTCTACAATGAGCTGCGTGTGGCTCCCGAGGAGCACCCCGTGCTGCTGACCGAGGCCCCCCTGAACCCCAAGGCCAACCGCGAGAAGATGACCCAGGTGAGTGGCCCGCTACCTCTTCTGGTGGCCGCCTCCCTCCTTCCTGGCCTCCCGGCGCTGCGCCCTTTCTCACTGGTTCTCTCTTCTGCCGTTTTCCGTAGGACTCTCTTCTCTGACCTGCGTCTCCTTTGGAACTCTGCAGGTTCT
+
BBBBBBB>4BBFGF5FGGBFGGHHGFGA4EGBFFEE?EAF?GEGHGGAAEEGFHEHHGGEECCEGGGGGGGHBGHGGGFHGHHFHGGGCG>CDGHFFHGHHHHHGHHFF??FFHHGGGGGHGHHGHHHHHHGHGCGGAEHGGHGHFGFGGGGGGGEFD@--ABBF<BFBBFFFFF/BFFFFFFFFFFFFFFFFFBFFFFFFFFEDFFFFFFFFFFFFFFBFFFF.@9@DFFFBFFFFFFEFFFFFFFF9BF
@M05620:37:000000000-D9766:1:1101:17962:8459 1:N:0:40
ACCACACCTTCTACAATGAGCTGCGTGTGGCTCCCGAGGAGCACCCCGTGCTGCTGACCGAGGCCCCCCTGAACCCCAAGGCCAACCGCGAGAAGATGAAAAACCCAGGTGCGTGGCCCGCTACCTCTTCTGGTGGCCGCCTCCCTCCTTCCTGGCCTCCCGGCGCTGCGCCCTTTCTCCCTGGTTCTCTCTTCTGCCGTTTTCCGTAGGACTCTCTTCTCTGACCTGAGTCTCCTTTGGCACTCTGCAGG
+
AAAABAAAFFFFGGGFDGGGEFFCEEFGDFGHHGGGFEG?EGGHHGEG1AEA5BFFHGHGGG0ECEFGGGGHHHFFGGGFFHHFAGGGGGBCCDFGGFHFDFGG<CFFFFG1AFGCCHHGGCGGHHGHHFHGFCHDGA-:?AEGGGGGGGGGGBBCFG.AEGG-BDFFFCFFAFFBFFFBFFFEBBFFFFFFFFFFFFFFFFFFFFBF?D9BFFFFFFBBBFFFFFFFFBFFFFEB99/;//BBBFFB/9:
@M05620:37:000000000-D9766:1:1101:16482:8462 1:N:0:40
AGTGCCAGCTCTCAATCGCACAGGGGACCCAGGGCCTGGCCCCTCCATCCAGAAAACCTATGACCTCACCCGCTACCTGGAGCACCAACTCCGCAGCTTGGCTGGGACCTATGTGAGTATCCAGCGTAGGAATCTGGGAGTTGGGGAGGAGTGAGGAGTTGGGGAAAGACAGTCCTAACCGTGGAGGGTTCTGGTAAATGATGGGGTGAGGAGGGGCTCTTTGGCTCCCACCAGTCCCCCTGTCTGGTCTA
+
CCCCCFFFCFFFGGGGGGGGGGHHGGGGGGHHGGGGGGHHHHGHGGHHHHHHGHGHHGHHHHHHHHHHHHHGGGGGHHHHHHHHHHHHGHHHGGGGGHHHGHHGGGHHGHHHHHHHHHHHHHHHHGGGGGHHHHHHHHHGGHHHGGGGGGGHHHHHHGHHHHGGFGHHHHHHHHHHHHHHGGGGGGGGEGGGGGFGGGGGGGGGGGFFFFFFFFFFFFFFFFFFFFFFFFFFFFFFFFFFFFFFFFFFFFF
@M05620:37:000000000-D9766:1:1101:12362:8465 1:N:0:40
ACCACACCTTCTACAATGAGCTGCGTGTGGCTCCCGAGGAGCACCCCGTGCTGCTGACCGAGGCCCCCCTGAACCCCAAGGCCAACCGCGAGAAGATGACCCAGGTGAGTGGCCCGCTACCTCTTCTGGTGGCCGCCTCCCTCCTTCCTGGCCTCCCGGAGCTGCGCCCTTTCTCACTGGTTCTCTCTTCTGCCGTTTTCCGTAGGACTCTCTTCTCTGACCTGAGTCTCCTTTGGAACTCTGCAGGTTCT
+
BBBBBBBBFFFFGGGGFGGGGFHHGEFGEEHHHGGGGGGGGHHHHGGGDEGGHHGHHHHGGGGGGEGGGGGGHHHGGGGHGGHHHGGGGGGGGGHHDHGHHHHHGGHHHHHGGHHGGFGGHHHHHHHHHHHGHHGGGGDHGHHGHGGGGGGGGGGGGGGGGGGGGGFFFFFFFFFFFFFFFFFFFFFFFFFFFFFFFFFFFFFFFFFFFFFFFFFFFFFFFFFFFFFFFFFFFFFFFFFFFFFFFFFFFFF
@M05620:37:000000000-D9766:1:1101:16803:8468 1:N:0:40
ACCACACCTTCTACAATGAGCTGCGTGTGGCTCCCGAGGAGCACCCCGTGCTGCTGACCGAGGCCCCCCTGAACCCCAAGGCCAACCGCGAGAAGATGACCCAGGTGAGTGGCCCGCTACCTCTTCTGGTGGCCGCCTCCCTCCTTCCTGGCCTCCCGGAGCTGCGCCCTTTCTCACTGGTTCTCTCTTCTGCCGTTTTCCGTAGGACTCTCTTCTCTGACCTGAGTCTCCTTTGGAACTCTGCAGGTTCT
+
CCDCCCCCFFFFGGGGGGGGGGHHGGGFHGHHHGGGGGGGGHHHHGGGEGGGHHGHHHGGGGGGGGGGGGGHHHHGGGGHGHHHHGGGGGGGGGHHHHHHHHHHGHHHHHHGGHHGGGGGHHHHHHHHHHHGHHGGGGGHGHHGHGGGGGGGGGGGGGGGGGGGGGFFFFFFFFHHHHHFFFFFFFFFFFFFFFFDBFFFFFFFFFFFFFFFFFFHFFFFFFHFFFFFFFFFFHHFFFFFFFFFFFFFFFF
@M05620:37:000000000-D9766:1:1101:6911:8468 1:N:0:40
AGTGCCAGCTCTCAATCGCACAGGGGACCCAGGGCCTGGCCCCTCCATCCAGAAAACCTATGACCTCACCCGCTACCTGGAGCACCAACTCCGCAGCTTGGCTGGGACCTATGTGAGTATCCAGCGTAGGAATCTGGGAGTTGGGGAGGAGTGAGGAGTTGGGGAAAGACAGTCCTAACCGTGGAGGGTTCTGGTAAATGATGGGGTGAGGAGGGGCTCTTTGGCTCCCACCAGTCCCCCTGTCTGGTCTA
+
>AABAFFFBFFFGFGGGFFCEEBGBAEGGGHHFGGGGFHHHHGHGGFHHHFHHFHHHGHHHGFHGHFGHGHGGGCFHHHGHGF?GHCGGHHHGEEEGHHHGHHFEGHHGHHHHHHHHGHHGHHHHGBEGGHFHHHHHGHGCGHHGGGGAGGHHHHHHEGHHHGGGGFHHHGHHHHHHHHHG;CGGGGG;;FFGG;FGGFGGGGGGGFFEFFFFFFFFDFFFFFFFFFFEFFFFFFFFFFFFFFFFFFFFFF
@M05620:37:000000000-D9766:1:1101:18891:8475 1:N:0:40
AGTGCCAGCTCTCAATCGCACAGGGGACCCAGGGCCTGGCCCCTCCATCCAGAAAACCTATGACCTCACCCGCTACCTGGAGCACCAACTCCGCAGCTTGGCTGGGACCTATGTGAGTATCCAGCGTAGGAATCTGGGAGTTGGGGAGGAGTGAGGAGTTGGGGAAAGACAGTCCTAACCGTGGAGGGTTCTGGTAAATGATGGGGTGAGGAGGGGCTCTTTGGCTCCCACCAGTCCCCCTGTCTGGTCTA
+
>AAAAFFFAFFFG1GGGFF1A0FCFAEGGGHHGEGEFFHFFHGHGGGHGHHHHGHHHGHHHHHHHH1FHHHEEGGFHHGGHGF?FG0GEFHHGE?EGGHHGHHGAEHHGHHHHHHHHDFHHHHHGGEFGGHHHHHHHHGGEHHHGGGGGGGHHHHHHGHHHHGGGGGGHFHHCGHHHHHHGCEGGGGG;C?FGG;FGGGFFBGGGGF@FFFFFF@@@@FFFFFFFFFFFFFFEFFFFFFF@FFFFFFFFFF
@M05620:37:000000000-D9766:1:1101:3610:8477 1:N:0:40
ACACCACATACAATGAGGTGCGTGTTGCGGCCCAGGAGCACCCCGTGCTGCTGACGGCGGCCCCCCTGACCCCCACGGCGGACCACGGGGAGAAGATGCAGGTGAGTGGCCCGCTACATCTTCTGGTGGGCGCCTCCCTCCTTCTTTGCCTCCCGGCGCTGCGCCCTTTCTCCCTGGTTCTCTCTTCTGCCGTTTTCCGTAGGACTCTCTTCTCTGCCCTGCGTCTCCTCTGGGGCACTGCTGGTTTTCGA
+
BBBBB4>>BBDFGB4GEBBGG2F2EBBG22AEA2BF2FAB1F1AAB1BAGHHGFF10EEEE>?EEG//B3B?/><D>BB/>>>C.><-<--<<.</00<;0A.C0;CGG.:;;BG-A0;CFGGGFFGGG-9ABBFFFFFFFFFF/;/9;;FFFFD=@B9BB9-@DBBFFBFFFFFBEFFFBFFFFFFFFFFB:9FF9BD/.ADB/9BFFFFFFFFFF/;;.A;ABDFFF.;9/.-.-9;/B/9B;F9;9@.
@M05620:37:000000000-D9766:1:1101:16635:8478 1:N:0:40
ACCACACCTTCTACAATGAGCTGCGTGTGGCTCCCGAGGAGCACCCCGTGCTGCTGACCGAGGCCCCCCTGAACCCCAAGGCCAACCGCGAGAAGATGACCCAGGTGAGTGGCCCGCTACCTCTTCTGGTGGCCGCCTCCCTCCTTCCTGGCCTCCCGGAGCTGCGCCCTTTCTCACTGGTTCTCTCTTCTGCCGTTTTCCGTAGGACTCTCTTCTCTGACCTGAGTCTCCTTTGGAACTCTGCAGGTTCT
+
EDEEEEDDFFFFGGGGGGGGGGHHGGGGHGHHHGGGGGGGGHHHHGGGGGGGHHHHHHHGGGGGGGGGGGGHHHHGGGGHGHHHHGGGGGGGGGHHHHHHHHFHGHHGHFBAFFH-@-@@GHF<GHH1GD/?<G@@CAGEGCGD<C<FFBBAFBGEGDG?AA:FG-DDFFFFFFFFFF1/1<FFFFFBFB111<@FFFEFFDBFDABFFFFFBFFFFFB1<BFFEBFFBBBFFFBB0FFFFBBBFBAFFFF
@M05620:37:000000000-D9766:1:1101:12173:8480 1:N:0:40
ACCACACCTTCTACAATGAGCTGCGTGTGGCTCCCGAGGAGCACCCCGTGCTGCTGACCGAGGCCCCCCTGAACCCCAAGGCCAACCGCGAGAAGATGACCCAGGTGAGTGGCCCGCTACCTCTTCTGGTGGCCGCCTCCCTCCTTCCTGGCCTCCCGGAGCTGCGCCCTTTCTCACTGGTTCTCTCTTCTGCCGTTTTCCGTAGGACTCTCTTCTCTGACCTGAGTCTCCTTTGGAACTCTGCAGGTTCT
+
BBB3AABAFFFFGGGGGGEBGDGGGEABCEGH3FFEEGGGGHHHHGGGGFGGGHHGHHHEEGGGGGGGGGGCGFHGGGDHCEHHHGE/CGC<BGCFFHHHHHHHGHF<GHHGGHHGGGGGHHHHHHHHHHHGHGGGGGGHGHHGHGGGGGGGGGGGGGG-ABGGGGBFBBFFFFFFFFFFFFFFFFFFFFFFFFBFFFFFFFFFFFFFFFFFFFFFFFFFFFFF/BFFFFFFFFFFFFFFFFFFFFFFFFF
@M05620:37:000000000-D9766:1:1101:6896:8482 1:N:0:40
AGTGCCAGCTCTCAATCGCACAGGGGACCCAGGGCCTGGCCCCTCCATCCAGAAAACCTATGACCTCACCCGCTACCTGGAGCACCAACTCCGCAGCTTGGCTGGGACCTATGTGAGTATCCAGCGTAGGAATCTGGGGGTTGGGGCGGCGTGCGGCGTTGGGGCAAGCCCGTCCTAACCGTGGCGGGTTCTGGTAAATGATGGGGTGAGGAGGGGCTCTTTGGCTCCCACCAGTCCCCCTGTCTGGTCTA
+
ABAAAFFFCFFFGEGGGGGGGGHHGGGGGGHHGGGGGGHHHHGHGGHHHHHHHHHHHGHHHFHHHHHHHHHGGEEGHHHHBGHHHHGGFHHGFGGGGHHHGHHGGGHHGHHHHHHD3?F3GH32BBE/<?@G2@GHHH//<ACGGG.-A;-:A.-A--@DFFFF.99...:-:ADFFF/A>AEC--;CCFFFFFFBFF0B00BFFFFFE.A0.;DFFFFFFFFFFFFFF/AF..BFFFFFFFFFFFFFFFF
@M05620:37:000000000-D9766:1:1101:23411:8485 1:N:0:40
ACCACACCTTCTACAATGAGCTGCGTGTGGCTCCCGAGGAGCACCCCGTGCTGCTGACCGAGGCCCCCCTGAACCCCAAGGCCAACCGCGAGAAGATGACCCAGGTGAGTGGCCCGCTACCTCTTCTGGTGGCCGCCTCCCTCCTTCCTGGCCTCCCGGAGCTGCGCCCTTTCTCACTGGTTCTCTCTTCTGCCGTTTTCCGTAGGACTCTCTTCTCTGACCTGAGTCTCCTTTGGAACTCTGCAGGTTCT
+
ABBABABBFFFFGGGGGGGGGGHHGGGGHGGHHGGGGGGFGHHHHGGGGGGGHHHHHHHGGGGGGGGGGGGHHHHGGGAFFGHHHGGGGDC?BDHHHHHHHHGHEGHDCHHAFHGGGGGGF0GGDGHHHHEDGGGFGGGHGFHGHBFGFFFGGGGGA.BADGGBFGFFAFFFFFFEFFFF;BFFFFFFFFFFFFBDFFFFFFFFFDEFFFBBB9BFB/99FFFFF.BFFFFFFFFBFFFFFFBBFFFFFF/
@M05620:37:000000000-D9766:1:1101:7123:8491 1:N:0:40
ACCACACCTTCTACAATGAGCTGCGTGTGGCTCCCGAGGAGCACCCCGTGCTGCTGACCGAGGCCCCCCTGAACCCCAAGGCCAACCGCGAGAAGATGACCCAGGTGAGTGGCCCGCTACCTCTTCTGGTGGCCGCCTCCCTCCTTCCTGGCCTCCCGGAGCTGCGCCCTTTCTCACTGGTTCTCTCTTCTGCCGTTTTCCGTAGGACTCTCTTCTCTGACCTGCGTCTCCTTTGGAACTCTGCAGGTTCT
+
CBCCCCCAFFFFGGGGGGGFGGHHGEGBFGHHHFGEEGGGGHGHHGGGGGGGHHHHHHHFGGGGGGGGGGGHHHHGGGGHGHHHHGGGGGGGGGHGHHGHHHGHGHHGHHHGGHHGGGGGHHHHHHHHHHHGHHGGGGGHGHHGHGGGGGGGGGGGGGGCDGGGGGFFFFFFFFHHHHFFFFFFFFFFHFFFFFFFFFFHFFFFFFFFFFFFF0FFFFFFFFHF.@FFFFFFFHHFFFFFFFHFFFFFFFF
@M05620:37:000000000-D9766:1:1101:12311:8498 1:N:0:40
ACCACACCTTCTACAATGAGCTGCGTGTGGCTCCCGAGGAGCACCCCGTGCTGCTGACCGAGGCCCCCCTGAACCCCAAGGCCAACCGCGAGAAGATGACCCAGGTGAGTGGCCCGCTACCTCTTCTGGTGGCCGCCTCCCTCCTTCCTGGCCTCCCGGAGCTGCGCCCTTTCTCACTGGTTCTCTCTTCTGCCGTTTTCCGTAGGACTCTCTTCTCTGACCTGAGTCTCCTTTGGAACTCTGCAGGTTCT
+
CCCCCCCAFFFFFFGGGGGGGGHHGGGBCEHHHGGGDGGGGHHHHGGGGGGGGHGGHHHEGGCGGGGGGGGHHHHGGGGHGHHHHGGGGG?DGGHGFHHHHHGHGHGBGGGFGHHCGGFGHHHGHHHFHHGDHHCGGFGHGGHGHGGGGGGGGFGGGGG-9BGGGAFFFFFFFFFFFFFFFFFFFFFFFFFFFFFFBFFFFFFFFFFFFFFFFFFFFFFFFFFFEFFFFFFFFFFFFFFFFFFFFFFFFFF
@M05620:37:000000000-D9766:1:1101:20167:8503 1:N:0:40
CCTGCCCTTTCTACTAGGACACGCTTGAACTCCCGTCTCGCGATTCCATCTCGCATGCCGTCTGCTCCCTGAAAACAAATCACCACCTCTCTTCACCCGATCCCTCTCCTTTTGTCCTCCTCCCTCCTTCCTGTCCTCCCGTACCTGCTCCCTTTCTCCCTTTTTCTCTCTTCTGCCGTTTTCCTCAGAACTCTCTTCCCTTCCCCGATTCTCCTGTGTAACTCTGCTGGTTCTATCGCGTACGCTCACAC
+
1>1>>>>BFFB3BF3BF1BBBBB00BBB1BDBGHEHGBA0//AAAFGDHGG1B/AB?GHGBA0>D11B/BFCGHFHEHH111101B/001>12121BB/////B1B<00112110BF2BF00<F00?0<<CF11@12@0F/?<//11?11?/0?111=1<>1>F<0111<<>00000-.<<<D0=00/00;00:0:000;C0//;/;-9.000;0/9000000;C0000//0;;0;;--9-9-----;/F/
@M05620:37:000000000-D9766:1:1101:26911:8512 1:N:0:40
ACCACACCTTCTACAATGAGCTGCGTGTGGCTCCCGAGGAGCACCCCGTGCTGCTGACCGAGGCCCCCCTGAACCCCAAGGCCAACCGCGAGAAGATGACCCAGGTGAGTGGCCCGCTACCTCTTCTGGTGGCCGCCTCCCTCCTTCCTGGCCTCCCGGAGCTGCGCCCTTTCTCACTGGTTCTCTCTTCTGCCGTTTTCCGTAGGACTCTCTTCTCTGACCTGAGTCTCCTTTGGAACTCTGCAGGTTCT
+
CCCCCCCCFFFFGGGGGGGGGGHGGGGGHGGHHGGGGGGGGHHHHGGGGGGGHHHHHHHGGGGGGGGGGGGHGHHGGGGHGHHHHGGGGGGGGGHHHHHHHHHHGHHHHHHGGHHGGGGGHHHHHHHHHHHGHHGGGGGHGHHGHGGGGGGGGGGGGGGGGGGGGGFFFFFFFFFFFFFFBFFFFFFFFFFFFFFFFFFFFFFFFFFFFFFFFFFFFFFFFFFFFFFFFFFFFFFFFFFFFFFFFFFFFFF
@M05620:37:000000000-D9766:1:1101:23921:8516 1:N:0:40
AGTGCCAGCTCTCAATCGCACAGGGGACCCAGGGCCTGGCCCCTCCATCCAGAAAACCTATGACCTCACCCGCTACCTGGAGCACCAACTCCGCAGCTTGGCTGGGACCTATGTGAGTATCCAGCGTAGGAATCTGGGAGTTGGGGAGGAGTGAGGAGTTGGGGAAAGACAGTCCTAACCGTGGAGGGTTCTGGTAAATGATGGGGTGAGGAGGGGCTCTTTGGCTCCCACCAGTCCCCCTGTCTGGTCTA
+
AA>AAFFFBFFFG4FGGGGGGGHGG?EEAEHHFFGFGGHHAGGGGGHGHHHHFHHEHGHHHHEHHGHGHHHFF>>EHFDG?FGFHH11?GHEEFEGFHHHGHHGGGCGEHBHHHHHHHGHHHHFHGD?DGHFHHFGFE0FCFHHGG.AD<CHG0DG0CHHFHGGCAEH/GGHHHHHHFFHGGGGDGGGEGGGGGFFFGGGBFGEGGFFFFFEAADFFDEFFFFFFFFEFFFFFFFFFFFFFFFFFBFFFFF
@M05620:37:000000000-D9766:1:1101:11860:8535 1:N:0:40
ACCACACCTTCTACAATGAGCTGCGTGTGGCTCCCGAGGAGCACCCCGTGCTGCTGACCGAGGCCCCCCTGAACCCCAAGGCCAACCGCGAGAAGATGACCCAGGTGAGTGGCCCGCTACCTCTTCTGGTGGCCGCCTCCCTCCTTCCTGGCCTCCCGGAGCTGCGCCCTTTCTCACTGGTTCTCTCTTCTGCCGTTTTCCGTAGGACTCTCTTCTCTGACCTGAGTCTCCTTTGGAACTCTGCAGGTTCT
+
BBBBBBBAFFFFGGGGFG5BGBGHGEE24BABFAFE?EGG?GHFHGGF1ABE5GFGHHFE@E?FGEGGGGE2GGFEGGDHFCGHHG/<DGBCDGHB2GFFFHHHGHH1?GGGGGHGG?@CGHHGHHHHFGHDF<@@CFDHAGH?CBBF9FFGGFGEEGG;--FGGA9D>-FFBFFFFB9B9/99BF99BFFFFFFFFF?FFDFFFFFFFFFFFFFFFFFFFFFFBFFFFFFFFFFFFFFFFFFFFFFFFFF
@M05620:37:000000000-D9766:1:1101:18797:8537 1:N:0:40
AGTGCCAGCTCTCAATCGCACAGGGGACCCAGGGCCTGGCCCCTCCATCCAGAAAACCTATGACCTCACCCGCTACCTGGAGCACCAACTCCGCAGCTTGGCTGGGACCTATGTGAGTATCAAGCGTAGGAATCTGGGAGTTGGGGAGGAGTAAGGAGTTGGGGAAAGACAGTCCTAACCGTGGAGGGTTCTGGTAAATGATGGGGTGAGGAGGGGCTCTTTGGCTCCCACCAGTCCCCCTGTCTGGTCTA
+
AAAABFFFBFFFGGGGGGGGGCHHGGGGGGHHGGGGGGHHHHGHGGHHGHHHHHHHHGHHHHHHHHHHHHHGGGGGHHHHHHHHGHHHGHHHGGEEGFHHGHHGGGHHGHHHHF3BFBFGHD3DDD/?B<GHHHHHG00?EFHHG-.<->>G0==/<CCGHCG-<DG.C/CGGHFHGHHHGDC-;EGG.FFGGGBBFFF0;FGGGGGCFF?BDFFDF-EFFFFBFFFF.BF.:A/;FFFFA.FFFFF/;FB
@M05620:37:000000000-D9766:1:1101:27806:8540 1:N:0:40
AGTGCCAGCTCTCCATCGCACAGGGTACCCAGGGCCTGGCCCCTCCATACAGAAACCCTATGACCTCACCCGCTACCTGGAGCACCCACTCCGCAGCTTGGCTGGGACCTATGTGAGTATCCAGCGTAGGAATCTGGGCGTTGGGGCGGAGTGCGGAGTTGGGGACAGACAGTCCTAACCGTGGAGGGTTCTGGTAAATGATGGGGTGAGGAGGGGCTCTTTGGCTCCCACCAGTCCCCCTGTCTGGTCTA
+
>A1>>BFFABCFGADBAAA1EEGAFA0BFA1B0BEBFFGHHHGHGGFH2BBGFBG0BEGHAAEGH1BFGHH>E>>EHHBB>>FGHH?/?EH0/E/E/BB0>FFFGGHHEEGHHGGBGHHHHHFBGCGCGGEHHHHHGG/>CCGFCC.<C-;;G0AA-AFFGGGG?-.C/;/CFFFG/BFF@FF@-EB?BFFFFFFBFFFFBFFFFF9@EFF/AB@@@?FBFFFEFFFFFFFFEFFFFFFF@FFEFFFFFF9
@M05620:37:000000000-D9766:1:1101:14916:8553 1:N:0:40
ACCACACCTTCTACAATGAGCTGCGTGTGGCTCCCGAGGAGCACCCCGTGCTGCTGACCGAGGCCCCCCTGAACCCCAAGGCCAACCGCGAGAAGATGACCCAGGTGAGTGGCCCGCTACCTCTTCTGGTCGCCGCCTCCCTCCTTCCTGGCCTCCCGACGCTGCGCCCTTTCTCACTGGTTCTCTCTTCTGCCGTTTTCCGTAGGACTCTCTTCTCTGCCCTGAGTCTCCTTTGGAACTCTGCAGGTTCT
+
ABBBBAAAFFFFGGGGGGGGGGHHGEGGC?FHHGGC2EF??GGHHGGGAAEFFGGHHHHGGGFGGGGGGGGFHHHGGGGHGHHHFGGGGGGGGGHHF?2FGHEHAGG10?D/FHE-D--AGFHHHHEF0GF@C.:DA:EHEEGDGEGFFFFG.0FGED.--::.9-@DCFFFFF///9FEFFFFFEBFBFFFFEDFFFEFB./9A?/:BFFFF/;/BB//;:/...:9BFBFFF//FB/BFFFEBFFFFFF
@M05620:37:000000000-D9766:1:1101:18301:8555 1:N:0:40
AGTGCCAGCTCTCAATCGCACAGGGGACCCAGGGCCTGGCCCCTCCATCCAGAAAACCTATGACCTCACCCGCTACCTGGAGCACCAACTCCGCAGCTTGGCTGGGACCTATGTGAGTATCCAGCGTAGGAATCTGGGAGTTGGGGAGGAGTGAGGAGTTGGGGAAAGACAGTCCTAACCGTGGAGGGTTCTGGTAAATGATGGGGTGAGGAGGGGCTCTTTGGCTCCCACCAGTCCCCCTGTCTGGTCTA
+
AAAAAFFFAFFFGFGGGFF1E0FHGEEGGEGHGGGGFFHHHHGCGGGHGHHHHHHHHGHHHHHHGHG1GHHFGGGGHHGGHHHFFHHHGGHHGG?EEFGGFHH/EEHHGHHHHHGHHFFHHHHHGGEFCGHDGHGHHGGCCFFHGGGGGGGGHHHFEEHHHHGGGGHGFGGHHFHHHHFHGBEGBGBGEGGGGGGGGGGGGCFFGGF@FFFFBB?@@?FFFFFFFFFFFFFFF?FFF/EB@FFFFFFFFFB
@M05620:37:000000000-D9766:1:1101:27812:8560 1:N:0:40
AGTGCCAGCTCTCAATCGCACAGGGGACCCAGGGCCTGGCCCCTCCATCCAGAAAACCTATGACCTCACCCGCTACCTGGAGCACCAACTCCGCAGCTTGGCTGGGACCTATGTGAGTATCCAGCGTATGAATCTGGGAGTTGGGGAGGAGTGAGGAGTTGCGGAAAGACAGTCCTAACCGTGGAGGGCTCTGGTAAATGATGGGCTGAGGAGGGGCTCTTTGGCTCCCACCAGGCCCCCTGTCTGGTCTA
+
ABAABFFFBFFFGGGGGGGGGGHHGGGGGGHHGGGGGGHHHHGHGGHHHHHHHHHHHGHHHHHHHHHHHHHGGGGGHHHHHGHHHHHHGHHHGGGGGHHHGHB/<??FFHHHHHHHHDDGF33GFG?</@G22G>F1FFGD01<C<.-A?.<0=0.<EH/D0<C?@?:/::C:C0CBH/AFCEA?.CD...9C0F000CFFB;0...9.9AF9D--;B.;/BFFF/;...9;9..;EF@--AFF/BF:;BF
@M05620:37:000000000-D9766:1:1101:16270:8571 1:N:0:40
ACCACACCTTCTACAATGAGCTGCGTGTGGCTCCCGAGGAGCACCCCGTGCTGCTGACCGAGGCCCCCCTGAACCCCAAGGCCAACCGCGAGAAGATGACCCAGGTGAGTGGCCCGCTACCTCTTCTGGTGGCCGCCTCCCTCCTTCCTGGCCTCCCGGAGCTGCGCCCTTTCTCACTGGTTCTCTCTTCTGCCGTTTTCCGTAGGACTCTCTTCTCTGACCTGAGTCTCCTTTGGAACTCTGCAGGTTCT
+
BBBBBBBBFFFFGGGGGGGGGGHHGGGEFGHHHGGFGGGCGHHHHGGGEGGGHHHHHHHGGGGGGGGGGGGHHHHGGGGHGHHHHGGGGGGGGGHHHGHHHHHHGHHHHHHGGHHGGGGGHHHHHHHHHHHGHHGGGGGHGHHGHGGGGGGGGFGGGGGGGGGGGGFFFFFFFFFFFFFFFFFFFFFFFFFFFFFFFFFFFFFFFFFFFFFFFFFFFFFFFFFFFFFFFFFFFFFFFFFFFFFFFFFFFFF
@M05620:37:000000000-D9766:1:1101:19302:8575 1:N:0:40
AGTGCCAGCTCTCAATCGCACAGGGGACCCAGGGCCTGGCCCCTCCATCCAGAAAACCTATGACCTCACCCGCTACCTGGAGCACCAACTCCGCAGCTTGGCTGGGACCTATGTGAGTATCCAGCGTAGGAATCTGGGAGTTGGGGAGGAGTGAGGAGTTGGGGAAAGACAGTCCTAACCGTGGAGGGTTCTGGTAAATGATGGGGTGAGGAGGGGCTCTTTGGCTCCCACCAGTCCCCCTGTCTGGTCTA
+
CCBCCFFFCFFFGGGGGGGGGGHGGGGGGGHHGGGGGGHHHHGHGGHHHHHHHHHHHGHGHHHHHHHHHHHGGEGGHHHHHHHHHHHHGHHHGGGGGHHHGGHGGGHHGHHHHHHHHHHHHHHHHGGGGGHHHHHHHHHGGHHHGGGGGGGHHHHHHGHHHHGGGGHHHHHHHHHHHHHHGGGGGGGGEGGGGGGGGGGGGGGGGGFFFFFFFFFFFFFFFFFFFFFFFFFFFFFFFFFFFFFFFFFFFFF
@M05620:37:000000000-D9766:1:1101:9012:8577 1:N:0:40
ACCACACCTTCTACAATGAGCTGCGTGTGGCTCCCGAGGAGCACCCCGTGCTGCTGACCGAGGCCCCCCTGAACCCCAAGGCCAACCGCGAGAAGATGACCCAGGTGCGTGGCCCGCTACCTCTTCTGGTGGCCGCCTCCCTCCTTCCTGGCCTCCCGGAGCTGCGCCCTTTCTCACTGGTTCTCTCTTCTGCCGTTTTCCGTAGGACTCTCTTCTCTGACCTGCGTCTCCTTTGGAACTCTGCAGGTTCT
+
AAAAAAAAFFFFGGGF3F1AGBHHGAA000BB1AB00EGECHHHHGG//AEFFHFFHHFA>FCGGAFGGGECGFHGGGGH/CHHHG/<CC//<CCC1?1GFGGHGHH1<F?CCFH?CGGGHHHFHHHBGFGCHHCC@E?GGGFGEGBFGEFFFBFEEGG-@?FFF;9A>@BBFFFFFFBBFFFFFFFFFFFFFF@BFFFFFBFFFFFFFFFFFFFFFF//BFFF-9B@FFFFFFEFFFFFFFBFFFFFFFF
@M05620:37:000000000-D9766:1:1101:17201:8582 1:N:0:40
AGTGCCAGCTCTCAATCGCACAGGGGACCCAGGGCCTGGCCCCTCCATCCAGAAAACCTATGACCTCACCCGCTACCTGGAGCACCAACTCCGCAGCTTGGCTGGGACCTATGTGAGTATCCAGCGTAGGAATCTGGGAGTTGGGGAGGAGTGAGGAGTTGGGGAAAGACAGTCCTAACCGTGGAGGGTTCTGGTAAATGATGGGGTGAGGAGGGGCTCTTTGGCTCCCACCAGTCCCCCTGTCTGGTCTA
+
>AAAAFF@1CFFGGGGGGGAE0AAFEE?0B00F0EEEEGF0FE/AEGG1FAG10FGFFEFGFBGFHHFHCFEEEEGHGGHHHHHGHHHGFHHGGE?E>GHEFHA/<FFCBCFFHFFF1DGHHHHGGCCGFFFFB1GHFCEAFFCCGACCGCHFHFHHGHHFH--EGHHHGHFFFGHHHFH@AE?CGG@9FGGGFBBBFFGGFFBFGB?--9FBF@@@@FFBB9FFFFFFFFF-;BFFBAB-9FFB//;BFB
@M05620:37:000000000-D9766:1:1101:4773:8582 1:N:0:40
ACCACACCTTCTACAATGAGCTGCGGGTGGCTCCCGAGGAGCACCCCGTGCTGCTGACCGAGGCCCCCCTGAACCCCAAGGCCAACAGCGAGAAGATGACCCAGGTGCGTGGCCCGGTACCTACTGTGGTGGCCGGCTCCCTCCTTACTGGCCTCCCGGTGGTGCGCCCTTTCTCCCTGGTTCTATCTTCTGCCCTTTTCCGTAGGACTCTCCTTTCTGACCTGCGTCTCCTTTGGAACTCTGCAGGTTCT
+
AAA1AAAACFFFFDGFBG1AF1GCG0000AB0AAFE/FGCEHHFHGGEEEEEGFF1GHBE/EEGG/EEGGE0F1?EGF/?//?FGG/0BC>//CC1>F111?F/F1?1/?/--<<----<G00/<000<<.:.;----;.;//./90900C.90.9..;--.-;/-;---////9//-99/;//////;////B-/99B/9-/-9AB////9//////9//B9B?9----;/BFFFBFF////9/9A-B//
@M05620:37:000000000-D9766:1:1101:20781:8592 1:N:0:40
ACCACACCTTCTACAATGAGCTGCGTGTGGCTCCCGAGGAGCACCCCGTGCTGCTGACCGAGGCCCCCCTGAACCCCAAGGCCAACCGCGAGAAGATGACCCAGGTGAGTGGCCCGCTACCTCTTCTGGTGGCCGCCTCCCTCCTTCCTGGCCTCCCGGAGCTGCGCCCTTTCTCACTGGTTCTCTCTTCTGCCGTTTTCCGTAGGACTCTCTTCTCTGACCTGAGTCTCCTTTGGAACTCTGCAGGTTCT
+
CCDDEECDFFFFGGGGGGGGGGHHGGGFEGHGHGGGGGGGGHHHHGGGGGGGHHGHHHHGGGGGGGGGGGGHGHHGGGGHGHHHHGGGGGGGGGHGHHHHHHHHGHHHHHHGGHHGGGGGHHHHHHHHHHHGHHGGGGGHGHHGHGGGGGGGGGGGGGGGGGGGGGFFFFFFFFFFFHFFFFFFFFFFFFHFFFFFFFFHFFFFFFFFFFFFFHHHFHHFFFHFFFFFHHFFFHHFFFFFFHHFFFFFFFF
@M05620:37:000000000-D9766:1:1101:26228:8596 1:N:0:40
ACCACACCTTCTACAATGAGCTGCGTGTGGCTCCCGAGGAGCACCCCGTGCTGCTGACCGAGGCCCCCCTGAACCCCAAGGCCAACCGCGAGAAGATGACCCAGGTGAGTGGCCCGCTACCTCTTCTGGTGGCCGCCTCCCTCCTTCCTGGCCTCCCGGAGCTGCGCCCTTTCTCACTGGTTCTCTCTTCTGCCGTTTTCCGTAGGACTCTCTTCTCTGACCTGAGTCTCCTTTGGAACTCTGCAGGTTCT
+
AABBBBBAFFFFGGGGGG5FGFHHFGFACEDHGFFGEGGGGHHHHGGGDFGGGHHHHHHGGGGGGGGGGGGHHHHGGGGHEHHHGGGGG@/BDGHFHFHHHHGHGGG1F<GFGHGCGGGGHHHHGHHHHHHGHHGADDFHGHHGHGGGGGGGGGGGGFG@@-FGGGFFFFFFFFFFFFFFFFFFFFFFFFFFFFFFDFFFFFFFFFFFFFFFFFFFFFFBFFFF/;B9FFFFFFFFFFFFFFFFFFFFFFF
@M05620:37:000000000-D9766:1:1101:11374:8597 1:N:0:40
ACCACACCTTCTACAATGAGCTGCGTGTGGCTCCCGAGGAGCACCCCGTGCTGCTGACCGAGGCCCCCCTGAACCCCAAGGCCAACCGCGAGAAGATGACCCAGGTGAGTGGCCCGCTACCTCTTCTGGTGGCCGCCTCCCTCCTTCCTGGCCTCCCGGAGCTGCGCCCTTTCTCACTGGTTCTCTCTTCTGCCGTTTTCCGTAGGACTCTCTTCTCTGACCTGAGTCTCCTTTGGAACTCTGCAGGGTCT
+
DCDDEEDDFFFFGGGGGGFGGGHHGGGEEGHHHGGGGGGGGHHHHGGGGGGGGHGHHHHEGGGGGGGGGGGHHHHGGGGHGHHHHGGGGGDGCGHGHHHBGGCGC=G1FFGCFHHCC@@CGHHGHHDDGDCDEHCGCFGEC/GAC<FGGBBFFFGAG.C<DCFBF9-B--<::FBFFB1<FFBFFFFBF1BBB:<..<A:BDB.<.00BFFFFEFFFFFFBBF//<BFF1B1:F1/0<BF11<BB0B-<B/
@M05620:37:000000000-D9766:1:1101:27273:8633 1:N:0:40
ACCACACCTTCTACAATGAGCTGCGTGTGGCTCCCGAGGAGCACCCCGTGCTGCTGACCGAGGCCCCCCTGAACCCCAAGGCCAACCGTGAGAAGATGACCCAAGTGAAGGGCCCGATACCTCTTCTGGTGGACGCCTCCCTCCTTCCTGGCCTCCCGGAACCGCGCCCTTTCTCACTGGTTCTCTCTTCTGCCGTTTTCCGTAGGACTCTCTTCTCCGACCTGAATCTCCTTTGGAACTCTGCAAGTTCT
+
1A1>AAAAFFFFDGGGGGGFG1GHEBEEFCAGAFFF0EE///FAAAEGBEEFFHHGBGGGCE?/FG//>E/FG1?/EE/FFFHFH//<//?CEDF1G1B1F0///1>221</?/><//--><11=>111<0<.<--<<<CE//A/C0;00;CC0.CE.AA-;.-;---;9BF///9B//;9B///9//;////;-9:BE/F-/--;99/:/9//99//-;-;--///99/;:B/99/FB9///9//9;/99
@M05620:37:000000000-D9766:1:1101:9114:8634 1:N:0:40
AGTGCCAGCTCTCAATCGCACAGGGGACCCAGGGCCTGGCCCCTCCATCCAGAAAACCTATGACCTCACCCGCTACCTGGAGCACCAACTCCGCAGCTTGGCTGGGACCTATGTGAGTATCCAGCGTAGGAATCTGGGAGTTGGGGAGGAGTGAGGAGTTGGGGAAAGACAGTCCTAACCGTGGAGGGTTCTGGTAAATGATGGGGTGAGGAGGGGCTCTTTGGCTCCCACCAGTCCCCCTGTCTGGTCTA
+
>>1>AB1CAFCDAGGGGAFGCGEG0EEEA0FHFEFE//FAAGEHGGEH1CGFB01BGEGAGGBGFGBGHHHGGE?EGHHE0FG?0FGEGBGHGCE@?>GHGHF/?<FGGHHHHHGHHF>GBGDGG@?EGCHHHHFHFFFEEGHHCCEGGGGHHHGFGEHBGH@CGGHGHHHHFFHHHHHH@9C@GGG@99FGGG;CFGGGGBFBGBF@FFFFFF?@;@EFFFBBB/FEFFFFFABFBB-B=AFFFF/99B9
@M05620:37:000000000-D9766:1:1101:9156:8641 1:N:0:40
AGTGCCAGCTCTCAATCGCACAGGGGACCCAGGGCCTGGCCCCTCCATCCAGAAAACCTATGACCTCACCCGCTACCTGGAGCACCAACTCCGCAGCTTGGCTGGGACCTATGTGAGTATCCAGCGTAGGAATCTGGGAGTTGGGGAGGAGTGAGGAGTTGGGGAAAGACAGTCCTAACCGTGGAGGGTTCTGGTAAATGATGGGGTGAGGAGGGGCTCTTTGGCTCCCACCAGTCCCCCTGTCTGGTCTA
+
AAAABFFFBFFFGGGFGGGAECHDGGEGGFHHAFGA2FHFCHGHGGHHHFHHEHGHHGHHHHGHHHHHHHHGGEGGHHHHHGHHHHHAFGHGGFECG3GHGHHGGGHHGHGHHHHHHHHHHHHHHGEGGGGHHHHHHHHGGHHHGGGGGGGHHHHHHGHHHHGGGGHHHHHHHHHHHHGHGCEGGFGG=FFGGGFGGGGGGGGGGGFFFFFFFFFFFFFFFFFFFFFFFFFFFFFFFFFFFFFFFFFFFFB
@M05620:37:000000000-D9766:1:1101:11457:8651 1:N:0:40
ACCACACCTTCTACAATGAGCTGCGTGTGGCTCCCGAGGAGCACCCCGTGCTGCTGACCGAGGCCCCCCTGAACCCCAAGGCCAACCGCGAGAAGATGACCCAGGTGAGTGGCCCGCTACCTCTTCTGGTGGCCGCCTCCCTCCTTCCTGGCCTCCCGGAGCTGCGCCCTTTCTCACTGGTTCTCTCTTCTGCCGTTTTCCGTAGGACTCTCTTCTCTGACCTGAGTCTCCTTTGGAACTCTGCAGGTTCT
+
ABBABBBBFFFFFGGGGGGGGBHFGAAEHEHHFGGGGGGGGHHHHGGGGGGGHHHGHHHGGGGGGAFGGGGFHFGGGGEH/CGFHGA<CFFCCGHHHHHGHHHHGFHHH<GGGAGGFGGFFGHHHHHHHFCDFHGGGGAGC:GDHGBFFGGGGGGGGGGGGGGFGGFFACFFFFFFFBFF/BFFFFFFFFFFFFFDFFFFFFFFFFFFFFFFFFFFFFFFFFFFFFFFFFFFFFFBBBF/BFFFFFFFFFF
@M05620:37:000000000-D9766:1:1101:13078:8659 1:N:0:40
AGTGCCAGCTCTCAATCGCACAGGGGACCCAGGGCCTGGCCCCTCCATCCAGAAAACCTATGACCTCACCCGCTACCTGGAGCACCAACTCCGCAGCTTGGCTGGGACCTATGTGAGTATCCAGCGTAGGAATCTGGGAGTTGGGGAGGAGTGAGGAGTTGGGGAAAGACAGTCCTAACCGTGGAGGGTTCTGGTAAATGATGGGGTGAGGAGGGGCTCTTTGGCTCCCACCAGTCCCCCTGTCTGGTCTA
+
ABABCFFFCFFFGGGGGGGGGGHHGGGGGGHHGGGGGGHHHHGHGGHHHHHHHHHHHGHHHHHHHHHHHHHGGGGGHHHHHHHHHHHHGHHHGGGGGHHHGHHGGGHHGHHHHHHHHHHHHHHHHGGGGGHHHHHHHHHGGHHHGGGGGGGHHHHHGGHHHHGGGGHHGHHHHHHHHHHHGGGGGGGGEGGGGGCFGGGGGGGGGGFFFFFFFFFFFFFFFFFFFFFFFFFFFFFFFFFFFFFFFFFFFFF
@M05620:37:000000000-D9766:1:1101:7002:8667 1:N:0:40
AGTGCCAGCTCTCAATCGCACAGGGGACCCAGGGCCTGGCCCCTCCATCCAGAAAACCTATGACCTCACCCGCTACCTGGAGCACCAACTCCGCAGCTTGGCTGGGACCTATGTGAGTATCCAGCGTAGGAATCTGGGAGTTGGGGAGGAGTGAGGAGTTGGGGAAAGACAGTCCTAACCGTGGAGGGTTCTGGTAAATGATGGGGTGAGGAGGGGCTCTTTGGCTCCCACCAGTCCCCCTGTCTGGTCTA
+
AA>ABFFFBFFFGGGGGGGGGGHHGGGGEGHHGGGGGGHHHHGHGGHHHHHHHGFHHGHFHHGHHHHHHHHGGEEGHHHHHHHEFHHHGHHHGGGGGHHHGHHGGGHGGHHHHHHHHHHHHHGHHGGGG/FGHHHHHHHGDHHHGGFFGGGHHEHHHGHHFFGCEFHHGHHGHHHHHHHHGGGGGGGGEGGGGGGGGGGGGGGGGGFFFFFFFFFFFFFFFFFFFFFFFFFFFFFFFFFFFFFFFFFFFFF
@M05620:37:000000000-D9766:1:1101:4768:8672 1:N:0:40
ACCACACCTTCTACAATGAGCTGCGTGTGGCTCCCGAGGAGCACCCCGTGCTGCTGACCGAGGCCCCCCTGAACCCCAAGGCCAACCGCGAGAAGATGACCCAGGTGAGTGGCCCGCTACCTCTTCTGGTGGCCGCCTCCCTCCTTCCTGGCCTCCCGGCGCTGCGCCCTTTCTCACTGGTTCTCTCTTCTGCCGTTTTCCGTAGGACTCTCTTCTCTGACCTGAGTCTCCTTTGGAACTCTGCAGGTTCT
+
AAABBBAAFFFFFGGGGGGGGGHHGEGGHGHHHGFEEFGEGHDGHGEGGEEEBFHHGGHGGGGGGGGGGGGHBHGEEGGGGHHHEFFFDCBDGDHHHFHHGHCFFHH1?1?FGHGGGG-<FGGHHHHHHHFGHC@CCDDHGHHDHGGGFBB?AFGGG.-::A--;@FFFFFFFF/9BFFFFFBFFFFB/;FBB9-AFFFFFFF...;BFFFFFFFFBFFFFBFF/BFFFFFFFFFFFFFFFFFFFFFFFBF
@M05620:37:000000000-D9766:1:1101:12122:8682 1:N:0:40
AGTGCCAGCTCTCAATCGCACAGGGGACCCAGGGCCTGGCCCCTCCATCCAGAAAACCTATGACCTCACCCGCTACCTGGAGCACCAACTCCGCAGCTTGGCTGGGACCTATGTGAGTATCCAGCGTAGGAATCTGGGAGTTGGGGAGGAGTGAGGAGTTGGGGAAAGACAGTCCTAACCGTGGAGGGTTCTGGTAAATGATGGGGTGAGGAGGGGCTCTTTGGCTCCCACCAGTCCCCCTGTCTGGTCTA
+
ABAACFFFCFFFGGGGGGGGGGHHGGGGGGHHGGGGGGHHHHGHGGHHHHHHHHGHHGHGHHHHHHHHHHHGGFGGHHHHHHHHHHHHGHHHGGGGGHHHGHHGGGHHGHHHHHHHHHHHHHHHHGGGGGHHHHHHHHHGGHHHGGGGGGGHHHHHHGHHHHGGGGHHHHHHHHHHHHHHGGGGGGGGDFGGGGFFGGGGGGGGGGFFFFFFFFFFFFFFFFFFFFFFFFFFFFFFFFFFFFFFHFFFFFB
@M05620:37:000000000-D9766:1:1101:7280:8684 1:N:0:40
ACCACACGTTCTACAATGCGCTGCGTGCGGCTCCCGAGGAGCACCCCGTGCTGCTGACCGAGGCCCCCCTGAACCCCAAGGCCAACCGCGCGAAGATGACCCAGGTGCGTGGCCCGCTACCTCTTCTGGTGGCCGCCTCCCTCCTTCCTGGCCTCCCGGTGCTGCGCCCTTTCTCACTGGTTCTCTCTTCTGCCGTTTTCCGTAGGACTCTCTTCTCTGACCTGCGTCTCCTTTGGAACTCTGCAGGTTCT
+
A1>>AAA11BCAGEGA3FF1E0FAEAA00AAAA/BA/EEC?GHCHGE//>?FBGFFHHC//>>EG?EGGE/0FF?EG?AHE/GHHG/<CC/<<A@.1>1<<GCGCGF0-<.-<.<--AC-GC00:;CCFFF.9F?9-99.CFB./90/;9B--/9--A?-;-:B/-----//BBF////-9;9//:/;FFB9BB@--BEF/BFFFFFB/B///::/;FB//BFFF@A@?BFF/BB/BBFBFFFFFFFF//;
@M05620:37:000000000-D9766:1:1101:6763:8686 1:N:0:40
ACCACACCTTCTACAATGAGCTGCGTGTGGCTCCCGAGGAGCACCCCGTGCTGCTGACCGAGGCCCCCCTGAACCCCAAGGCCAACCGCGAGAAGATGAGTGGCCCAGGTGAGTGGCCCGCTACCTCTTCTGGTGGCCTCCTCCTTCCTTCCTGGCCTCCCGGCGCTGCGCCCTTTCTCCCTGGTTCTCTCTTCTGCCGTTTTCCGTAGGCCTCTCTTCTCTGACCTGAGTCTCCTTTTGCACTCTGCCGG
+
AAA>AAAAFFCDAFGEDFF1BGGHEAEB0A0BA0BBEEEEACEAAEEE/BECFHHHGHHGG/@?FGGCEEEG1G>EAFCFCEGFHAA/BC/<BC0FG11FG<FF0//?/1F1??DFF>GCCGCGHHDDG=DGHDHFHF0;GGHH/<GFHHHHHFFGGGFCCEG?AGA@B>-B@@FFFFF/9BFFBFFFFFFFFFFFEF@BBFF9/9;-ABBFFFFFFFFFFFFF:BFBBFFFB9:B/;/9;/:BFFF;B@?
@M05620:37:000000000-D9766:1:1101:23765:8687 1:N:0:40
ACCACACCTTCTACAATGAGCTGCGTGTGGCTCCCGAGGAGCACCCCGTGCTGCTGACCGAGGCCCCCCTGAACCCCAAGGCCAACCGCGAGAAGATGACCCAGGTGAGTGGCCCGCTACCTCTTCTGGTGGCCGCCTCCCTCCTTCCTGGCCTCCCGGAGCTGCGCCCTTTCTCACTGGTTCTCTCTTCTGCCGTTTTCCGTAGGACTCTCTTCTCTGACCTGAGTCTCCTTTGGAACTCTGCAGGTTCT
+
BAAABBBBFFFFGGGGBGGGGFHHGFFGGAHHHFGGGGGGGHHHHGGGFGGGGHGHHHHGGGGGGGGGGGGHHHHGGGGHGGHHHGGEG@<CGGHHHFGHHHFHFHFHHHH/FHGDDGGGHHHHHHHGFHGACHCGGD.GEHHGHEFFFGFFFBFGGG-99BGGG?DFFFFFFFFFFFFFFFFFFFFFFBBFFB=DDFFFFFFF?.BFFFFFFBFFFFF/BFFFFFFFFFFFFFFFFFFF/BFFFFFFFFF
@M05620:37:000000000-D9766:1:1101:20368:8698 1:N:0:40
AGTGCCAGCTCTCAATCGCACAGGGGACCCAGGGCCTGGCCCCTCCATCCAGAAAACCTATGACCTCACCCGCTACCTGGAGCACCAACTCCGCAGCTTGGCTGGGACCTATGTGAGTATCCAGCGTAGGAATCTGGGAGTTGGGGAGGAGTGAGGAGTTGGGGAAAGACAGTCCTAACCGTGGAGGGTTCTGGTAAATGATGGGGTGAGGAGGGGCTCTTTGGCTCCCACCAGTCCCCCTGTCTGGTCTA
+
ACAAAFFFCFFFGFGGGGGGGGHGGGGGGGHHGGGEFGHHHHGHGGHHHHHHHHGFHGHHHHHHHHHHHHHGGEEEHHHHBGHHHH1??GHHGGGGGHHHGHHGGGHHGHHHHHHHHHHHHHHHHGGGGGHHHHHHHHAFGHHHGGFGGFCGHGHHFGHHHHGGG?:GHHFHHHHHHHHHGGGGFGGGGGGGGGGGGGGGGGGGGGDDEFFFFFFFFFFFFFFFFFFFFFFFFFFFFFFFFFFFFFFFFFF
@M05620:37:000000000-D9766:1:1101:13105:8700 1:N:0:40
AGTGCCAGCTCTCAATCGCACAGGGGACCCAGGGCCTGGCCCCTCCATCCAGAAAACCTATGACCTCACCCGCTACCTGGAGCACCAACTCCGCAGCTTGGCTGGGACCTATGTGAGTATCCAGCGTAGGAATCTGGGAGTTGGGGAGGAGTGAGGAGTTGGGGAAAGACAGTCCTAACCGTGGAGGGTTCTGGTAAATGATGGGGTGAGGAGGGGCTCTTTGGCTCCCACCAGTCCCCCTGTCTGGTCTA
+
BBABCFFFCFFFGGGGGGGGGGHHGGGGGGHHGGGGGGHHHHGHGGHHHHHHHHHHHGHHHHHHHHHHHHHGGGGGHHHHHHHHHHHHGHHHGGGGGGHHGHHGGGHHGHHHHHHHHGHHHHHHHGFGGGHHHHHHHHGGGHHHGGFGGGEGHHHHHGFHHHGGGGHHHHHHHHHHHHHHGFEGGGGGDFGGGGCGGGGGGGGGGGDFFFFFFFFFFFFFFFFFFFFFFFFFFFFFFFFFFFFFFFFFFFF
@M05620:37:000000000-D9766:1:1101:12631:8700 1:N:0:40
ACCACACCTTCTACAATGAGCTGCGTGTGGCTCCCGAGGAGCACCCCGTGCTGCTGACCGAGGCCCCCCTGAACCCCAAGGCCAACCGCGAGAAGATGACCCAGGTGAGTGGCCCGCTACCTCTTCTGGTGGCCGCCTCCCTCCTTCCTGGCCTCCCGGAGCTGCGCCCTTTCTCACTGGTTCTCTCTTCTGCCGTTTTCCGTAGGACTCTCTTCTCTGACCTGAGTCTCCTTTGGAACTCTGCAGGTTCT
+
AAAAA1AAFFB@FGEGFG1F1BBBEEEBAEAFHFFEEGGG?GC0BE/AAEEFHHHHHEEEG?/FGC?@E?F0CGH/EC?FFHFHGEGGGC<CCGHGHHEHH0</?<FG0FGECFHGGGGGHHHHHHHFGHHGHHGGGGGHGHHGHGGGGGGGGGGGGG@-;AFGGG@F@@FFFFFFFFFFFFFFFFFFFFFFFF@FFFFFFFFFFFEFFFFFFFFFFFFEFFFF/FFFFFFFFFFFFFFFFFFFFFFFFFF
@M05620:37:000000000-D9766:1:1101:25019:8703 1:N:0:40
ACCACACCTTCTACAATGAGCTGCGTGTGGCTCCCGAGGAGCACCCCGTGCTGCTGACCGAGGCCCCCCTGAACCCCAAGGCCAACCGCGAGAAGATGACCCAGGTGAGTGGCCCGCTACCTCTTCTGGTGGCCGCCTCCCTCCTTCCTGGCCTCCCGGAGCTGCGCCCTTTCTCACTGGTTCTCTCTTCTGCCGTTTTCCGTAGGACTCTCTTCTCTGACCTGAGTCTCCTTTGGAACTCTGCAGGTTCT
+
BBBBBBABFFFFFGGFGGEGGGHFEEEEGEHHHGGGGGGGGHGHHGGEGDGGHHHHHHHGGGGGGGEGGGGHHHGGGGGHGHHHHGGGGG/C@AHHHHHHHFEFFGFHHGFGGGCCG?GGHHHHHHHHGFFGFHGGGGGHGFFGHGGFFGFFGGGGFGADACFBBDCFFFFFFFFFFFFFFFFFFFFFFFFFFFFFFFFFFFFFF.BFFFFFFFFBFFBBFFFFBFFFFFB/FFFFFFFFEFFFFFFF9F9
@M05620:37:000000000-D9766:1:1101:23938:8717 1:N:0:40
ACCACACCTTCTACAATGAGCTGCGTGTGGCTCCCGAGGAGCACCCCGTGCTGCTGACCGAGGCCCCCCTGAACCCCAAGGCCAACCGCGAGAAGATGACCCAGGTGAGTGGCCCGCTACCTCTTCTGGTGGCCGCCTCCCTCCTTCCTGGCCTCCCGGAGCTGCGCCCTTTCTCACTGGTTCTCTCTTCTGCCGTTTTCCGTAGGACTCTCTTCTCTGACCTGAGTCTCCTTTGGAACTCTGCAGGTTCT
+
ABBABBBBFFFFGGGGGGGFGFHHGGGGHGHHFGGGGGGGGHHHHGGGGGGGGHHHHHHGGGGGGGGGGGGHHHHGGGGHGHHHHGG?GFGGGGHHHHHHHHHHFHHHAGGGGHHGGGGGHHHHHHHHBGHGGHGGGGGHGHHGHGGGGGEGGGGGGADACGAFFCFFFFFBFFFFFFFFFFFFFFFFFFFFFFFDFFFFFFFFFBFFFFFFFFFFFFFFFFFFBFFFFFFFFFFFFFFFFFFFFFEFBFF
@M05620:37:000000000-D9766:1:1101:15444:8720 1:N:0:40
ACCACACCTTCTACAATGAGCTGCGTGTGGCTCCCGAGGAGCACCCCGTGCTGCTGACCGAGGCCCCCCTGAACCCCAAGGCCAACCGCGAGAAGATGAGTGGCGTAGGTGCGTGGCCCGCTACCTCTTCTGGTGGCCGCCTCCCTCCTTCCTGGCCTCCCGGCGCTGCGCCCTTTCTCCCTGGTTCTCTCTTCTGCCGTTTTCCGTCGGCCTCTCTTCTCTGACCTGAGTCTCCTTTTGCCCTCTGCCGG
+
BBBCBCCACFCFGGFGGGAGGGHHGEGBAFHFGEEECFEECGDHHGGAAFFGBHFHFFHAE??FGGGGGEFGFHHGGGGHGHGHHEGGGGBCDGFEGHF2><F///<>AGHF-CDFGGH-AD-<<G0<G0:CB:;.GC-;BDFG.FFGGGFGFB/AFFFGG.-=-@DFDABDDFFFFFFFFF/A9;FFFFFF/BFFFFFAAFFB/DF.-9-:DFFFFFF/FF9/;BF////9B/9/;///:/BFEFFE/:-
@M05620:37:000000000-D9766:1:1101:15442:8737 1:N:0:40
ACCACACCTTCTACAATGAGCTGCGTGTGGCTCCCGAGGAGCACCCCGTGCTGCTGACCGAGGCCCCCCTGAACCCCAAGGCCAACCGCGAGAAGATGAGTGGCCCAGGTGATTGGCCCGCTACCTCTTCTGGTGGCCGCCTCCCTCCTTCCTGGCCTCCCGGTGCTGCGCCCTTTCTCACTGGTTCTCTCTTCTGCCGTTTTCCGTAGGACTCTCTTCTCTGACCTGAGTCTCCTTTGGCACTCTTCAGG
+
>AAAAAAAFFFFGGGDFGGGGFHGGEGGHGFHFFGGDGFEGH2FHGEFFEEFGHGGHHGGEEEFFAEEEGGF3BGEGGEGCFGEHFGEGGGGCGF2??22>2FCFFDG/111111<F1.-A@-AGHHHHDGHH=/.<G---.;GGC9.;90C0F/;.C....----C09--.@999//;/9BFB/:BBFBFFB/BBBB-:9/.;FFF?.;/B9BBFF///;9B/FBBB9.:/;9BFFFBB9//BFF/B/B/
@M05620:37:000000000-D9766:1:1101:15067:8741 1:N:0:40
AGTGCCAGCTCTCCATCGCACAGGGGACCCAGGGCCTGGCCCCTCCATCCAGAAAACCTATGACCTCACCCGCTACCTGGAGCACCAACTCCGCAGCTTGGCTGGGACCTATTGCGTATCCAGCGTAGGAATCTGGGCGTTGGGGCGGCGTGCGGCGTTGGGGCAAGCCAGTCCTAACCGTGGCGGGTTCTGGTAAATGCTGGGGTGAGGCGGGGCTCTTTGGCTCCCACCAGTCCCCCTGTCTGGTCTAT
+
>A>1>FFFAFFFG1BDDECAEEHAF0AEEAFF0AAAFFHGFGECEGEFHFEGDGFBHEFHHDFHGDFFHHHGG/>>GGHH00GHHH0?EHHG?FCECF1<EGFGGGGHGHHHHHDEFCEHH21FC?/<C?FHHHHGHE/>>CFCCC-A-;A@AAG@@@@@F@@B@AFEE-AFFFFFFFF@FF?-9@@@FFFFFBFFBFF/;FFF@F;9FF-;9@@@@EFFFFF/FFFFFFFAAFFFFFF@FFFFFFFFFBF
@M05620:37:000000000-D9766:1:1101:17788:8745 1:N:0:40
ACCACACCTTCTACAATGAGCTGCGTGTGGCTCCCGAGGAGCACCCCGTGCTGCTGACCGAGGCCCCCCTGAACCCCAAGGCCAACCGCGAGAAGATGACCCAGGTGAGTGGCCCGCTACCTCTTCTGGTGGCCGCCTCCCTCCTTCCTGGCCTCCCGGAGCTGCGCCCTTTCTCACTGGTTCTCTCTTCTGCCGTTTTCCGTAGGACTCTCTTCTCTGACCTGAGTCTCCTTTGGAACTCTGCAGGTTCT
+
>11>A1>AFF@@AEGD3BBFDGAAABEEG0FGHGF0AEE/EHHHHGEG//EAFB1BGGBEGGEGEEEEGGGHHHFEGEGCFHHEAFGEG/>CGGHH11FGHHGHGHHHHHHGGHHGGGGGHHHHGHHGHHGGHHGGG.CHGHFGHEGGFBFAFGGGGGGG@G.BGG@F@@FFFFFFFFFFFFFFFFFFFFFFFF@ABFEFFFFFFFFFFFFFFFFBFFBFFFFFFFFFFFFFFFFFFFFFBFFFFFFABFF
@M05620:37:000000000-D9766:1:1101:11545:8748 1:N:0:40
ACCACACCTTCTACAATGAGCTGCGTGTGGCTCCCGAGGAGCACCCCGTGCTGCTGACCGAGGCCCCCCTGAACCCCAAGGCCAACCGCGAGAAGATGACCCAGGTGAGTGGCCCGCTACCTCTTCTGGTGGCCGCCTCCCTCCTTCCTGGCCTCCCGGAGCTGCGCCCTTTCTCACTGGTTCTCTCTTCTGCCGTTTTCCGTAGGACTCTCTTCTCTGACCTGAGTCTCCTTTGGAACTCTGCAGGTTCT
+
111>A11AFFFD3FG13BFDDABAABEGH0FHFGF0AAE?AGHHHGCG//EAF11BG00EEGGGCE/EGGGFFHC/EFC>/EGHHGGEG@<CG/FG11FGHF//CFHHF1FFGHFGGC-><0DG00=DFHHCA<-;-.::.:GCBFFFGGF..FF.CA9@AGGGGG@A@;FFFFFFFFBB/BBFFFFF/FFFFF@ABFFFFBFF?AFFFFFFFFFFFFFFFB/:F-;BBFFEFFFFFFEF/BFFFF-9/BF
@M05620:37:000000000-D9766:1:1101:21608:8756 1:N:0:40
ACCACACCTTCTACAATGAGCTGCGTGTGGCTCCCGAGGAGCACCCCGTGCTGCTGACCGAGGCCCCCCTGAACCCCAAGGCCAACCGCGAGAAGATGACCCAGGTGAGTGGCCCGCTACCTCTTCTGGTGGCCGCCTCCCTCCTTCCTGGCCTCCCGGAGCTGCGCCCTTTCTCACTGGTTCTCTCTTCTGCCGTTTTCCGTAGGACTCTCTTCTCTGACCTGAGTCTCCTTTGGAACTCTGCAGGTTCT
+
BCCBBBBCFFFFGGGGGGGFGGHHGGGEHGHGHGGGGGGGGGHHHGGGGGGGHHHEHHHGGGGGGGGGGGGHHHHGGGGHGHHHHGGGGGCGFGHHHHHHHHFC?GGFHHHGGHECDGGGHHHHHHHGGHHCFGGGGGGHGHHGHGGGGGGGGGGGGDGGGGGGGAFFFFFFFFFFFFFFFFFFFFFFFFFFFFFFFFFFFFFFDDFFFFFFFFFFFFFFFFFFBFBFFFFFFFFFFFFFFFFFFFFABFF
@M05620:37:000000000-D9766:1:1101:13211:8759 1:N:0:40
AGTGCCAGCTCTCAATCGCACAGGGGACCCAGGGCCTGGCCCCTCCATCCAGAAAACCTATGACCTCACCCGCTACCTGGAGCACCAACTCCGCAGCTTGGCTGGGACCTATGTGAGTATCCAGCGTAGGAATCTGGGAGTTGGGGAGGAGTGAGGAGTTGGGGAAAGACAGTCCTAACCGTGGAGGGTTCTGGTAAATGATGGGGTGAGGAGGGGCTCTTTGGCTCCCACCAGTCCCCCTGTCTGGTCTA
+
BCABBFFFCFFFGGGGGGGGGGHGGGGGGGHHGGGGFGHHHHGHGGHHHHHHHHHGHGHHGHGHHHHHHHHGGEEGHHHHGHHHHHHHGHHHGGGGGHGHGHHGGGHHGHHHHHEHHHHHHHHHHGEFGGHHHHHHHHHGGHHHGGGGGDGHHGHEGGHHHHGGGGHHHHHFHHHHHHHHGGGGGGGGCFFGGGFGGGGGGGGGGGFFFFFFFFFAFFFFFHHFFFFFFFFFFFFFFFFFFFFFHFFBFFB
@M05620:37:000000000-D9766:1:1101:16822:8760 1:N:0:40
AGTGCCAGCTCTCAATCGCACAGGGGACCCAGGGCCTGGCCCCTCCATCCAGAAAACCTATGACCTCACCCGCTACCTGGAGCACCAACTCCGCAGCTTGGCTGGGACCTATGTGAGTATCCAGCGTAGGAATCTGGGAGTTGGGGAGGAGTGAGGAGTTGGGGAAAGACAGTCCTAACCGTGGAGGGTTCTGGTAAATGATGGGGTGAGGAGGGGCTCTTTGGCTCCCACCAGTCCCCCTGTCTGGTCTA
+
AAAABFFFCFFFGGGGGGGGGGHHGGGGGGHHGGGGGGHHHHGHGGHHGHHHHHHHHGHHHHHHHHHHHHHGGGGGHHHHHHHHHHHHGHHHGGGGGHHHGHHGGGHHGHHHHHHHHHHHHHHHGGGGGGHHHHHHGHHGGHHHGGGGGGGHHHHHHGHHHHGGGGHHHHHHHHHHHHHHGGGGGGGGEGGGGGGGGGGGGHHGGGFFFFFFFFFFFFFFFHHFFFFFFFFFFFFFFFFFFFFFHFFFFFF
@M05620:37:000000000-D9766:1:1101:11541:8765 1:N:0:40
ACCACACCTTCTACAATGAGCTGCGTGTGGCTCCCGAGGAGCACCCCGTGCTGCTGACCGAGGCCCCCCTGAACCCCAAGGCCAACCGCGAGAAGATGACCCAGGTGAGTGGCCCGCTACCTCTTCTGGTGGCCGCCTCCCTCCTTCCTGGCCTCCCGGAGCTGCGCCCTTTCTCACTGGTTCTCTCTTCTGCCGTTTTCCGTAGGACTCTCTTCTCTGACCCGAGTCTCCTTTGGAACTCTGCAGGTTCT
+
ABBBAAAAFFFFGGGGFGGGGFHHGGGGHEHHHGGGGGGGGHHHHGGGFEGFHHHHHHHGGGGGFGGGGGGGFHHGGGGHGFHHHGDEGGGCDGFGHFBDGG/<F?GBHF<CFHHGGCGGHHD<DGGFD</..C@:DGDHGGHA:09:FBFGGBFEGAFG-9CBB@=D=-/9BFBFBBFFBF//BFFFFF/FFB9AAFAFFA9.9DF/FFFFBFFFEBFFFF.--9EFF/BFFF/;BFFFFBBFFB..;F9
@M05620:37:000000000-D9766:1:1101:18381:8773 1:N:0:40
AGTGCCAGCTCTCAATCGCACAGGGGACCCAGGGCCTGGCCCCTCCATCCAGAAAACCTATGACCTCACCCGCTACCTGGAGCACCAACTCCGCAGCTTGGCTGGGACCTATGTGAGTATCCAGCGTAGGAATCTGGGAGTTGGGGAGGAGTGAGGAGTTGGGGAAAGACAGTCCTAACCGTGGAGGGTTCTGGTAAATGATGGGGTGAGGAGGGGCTCTTTGGCTCCCACCAGTCCCCCTGTCTGGTCTA
+
>AAAAFFFBFFFGGGGGFGGGEFHGFGGGG2GGEEGEFGHFGGFGGHHGHEHHHFHHGHHHHEGFHGBGHHGGGGGHHHHHHHFFFGHGHHHGGCGGGHHCFG/EEGHGHHHDHBGF?FH?3DFGDGDG/FGCGHFHFHGA?1GGGGC@DAGHHDCGG/CDCDCEACCFGCGHHHECGHHGGG?DAEG9:FBFFGFB0CBFGGGGGFFE?ABDA>=>BEFFFFFFFFFFFFFFFFFFFFDCFFFFFFFFFB
@M05620:37:000000000-D9766:1:1101:18060:8776 1:N:0:40
ACCACACCTTCTACAATGAGCTGCGTGTGGCTCCCGAGGAGCACCCCGTGCTGCTGACCGAGGCCCCCCTGAACCCCAAGGCCAACCGCGAGAAGATGCCCCAGGTGGGTGGCCCGCTACTCCTCCTGGTGGCCGCCCCCTTCCTTCCTGGCTTCCCGGAGCTCCGCCCTTCCTCCCTGGTTTTCTCTTCTCCCGTTTTCCTTAGGACTCTCTTCTCTGACCTGAGCCTCCTTTGGAACTCTGCAGGTTCT
+
CCCCCCCCFFFFGGGGGGGGGGHHGGGGHGHHHGGGGGGGGHHHHGGGGGGGHHHGHHHGGGGGGGGGGGGHHHHGGGGHGHHHHGGGGGGGGGHHHH2GH/?E/?1///>-FG.----<000<///</0:.;.-:--;A-.=/C0C/00/A/.;B/;----.00:;D-CF//00/.9B.F0..000;9000;/.;FFEF0000;000//00;0909000;/0///0//:.BF0B/B000;:000:.;000
@M05620:37:000000000-D9766:1:1101:8007:8802 1:N:0:40
ACACACCTTCCACCATGAGCCGCGTGTGGCTCCCGCGGTGCACCCCGTTCTGCATACCGAGGCCCCCCTGCACCCCCAGGACAACCGCGAGAACATGTCCCAGGTGAGTGGCCCGCTACCTCTTCTGGTGGCCGCCTCCCTCCTTCCTGGCCTCCCGGCGCTGCGCCCTTTCTCACTGGTTCTCTCTTCTGCCGTTTTCCGTAGGACTCTCTTCTCTGACCTGAGTCCCCTTTGGAACTCTGCAGGTTCTA
+
AAAAAAAFCF1BF1ADE1B11A0AEAA00B0BA/BAEE//AFGFGG/B0BFGD21DBFAEEE?FGGGG>>?BGGGGE@?F/<FGHGC///>/?10FC1?FGHHGHHHHGFCCFFGGG@CHHHHFHHHHHGGGGCCCGBGGGGFFFGGGGGEGGGGGFG-;@@@F@@F@?FFBFFFFFFFBFFFFFFFFBBFFF@FFFFFFFFFBFBFFFFBFFFF;;F/9FFF99FF/;AF-BFFFFFFFFFFFFFFFFFB
@M05620:37:000000000-D9766:1:1101:3467:8816 1:N:0:40
AGTTCCAGCTCTCCATAGCACAGGGTTCCCAGTGCCTGGCCCCTCCATCCAGAAATCCTAGGACCTCACCCGCAACCTGGGGCACCCACTCTGCAGCTGGGCTGGGACCTATGTGAGTATCCCGCGTAGGAATCTGGGCGTTGGGGCGGCGTGCGGCGTTGGGGACCGCCCGTCCTAACCGTGGCGGGTTCTGGTAAATGATGGGGTGAGGAGGGGCTCTTTGGCTCCCACCAGTCCCCCTGTCTGGTCTA
+
>>33>BDFFFFFGGFB5BB5B4FCFB4BB4BB4BBBDBFGGHGHGGHHHAAFFGH5DFHH53BFG2BFGHH0A0>>G31B1/B>EFG1BFF34F4B3B31?FGFGGFHEGBGFFG4BGHHHH3EDGG/>?@1@GGHHH/@DDGADCDGG@;;AABG?BBBBFBB.9.;9B;@BFFF/;FABFFB-BBBBFFFFFB/BFEFBFFFFFAB.AF/ADBBBBFBFFFFFFFFFFFFEFFFFFFFBFFFFFFFFFB
@M05620:37:000000000-D9766:1:1101:4195:8820 1:N:0:40
AGTGCCAGCTCTCAATCGCACAGGGGGCCCAGGGCCAGGCCCCTCCATCCAGAAAGCCTATGACCTCACCCGCTACCTGGAGCACCAACGCCGCAGCTTGGCTGGGACCTATGTGAGTATCCAGCGTAGGAATCTGGGAGTTGGGGAGGAGTGAGGAGTTGGGGAAAGACAGTCCTAACCGTGGAGGGTTCTGGTAAATGATGGGGTGAGGAGGGGCTCTTTGGCTCCCACCAGTCCCCCTGTCTGGTCTA
+
>A11A1DCAFFFDGGFFFFCE0B0AE0AAEAFAAE//AA//EEHGGHFF0B11A11BB@B1B2DG1F@GGFCEEEGHHECFFHH0GH/E>E@/////0BF/GBCE/?FAGFD1FGGHHHHHHHHHGCAC<<1GHHHGFHFAGFGCGFAC?EHGGHEFGGHBG-9.CFFGGGGGGGGGFFF@AE@CEB9AFFFBF/99FFFFB/BEFB;99FFFB=@@@EFBBBFB9BEFFFFFA9F/BEF@EBFEFBFBF9
@M05620:37:000000000-D9766:1:1101:12329:8821 1:N:0:40
AGTGCCAGCTCTCAATCGCACAGGGGACCCAGGGCCTGGCCCCTCCATCCAGAAAACCTATGACCTCACCCGCTACCTGGAGCACCAACTCCGCAGCTTGGCTGGGACCTATGTGAGTATCCAGCGTAGGAATCTGGGAGTTGGGGAGGAGTGAGGAGTTGGGGAAAGACAGTCCTAACCGTGGAGGGTTCTGGTAAATGATGGGGTGAGGAGGGGCTCTTTGGCTCCCACCAGTCCCCCTGTCTGGTCTA
+
AA>>AFFFAFFFGGGGGGGGGGHHGGGGGGHHFAGGGGHFHHG1EGFHGHHHGGFHHGHHHHHHHHHGHFFGGEEGHHHHEGHHHHGEEHFHGGGFGBGFGHHGGGGGGHF?GFFGFGHD3GDGHGGDGGEHHHFHGGAFGHFHFGFCF?AFF<GGHGHHHGGGGGHHBC/:;GHHE0GHG.999AEGEFAFGFFGFFGGGGFBEDFFFFEFFDCAF;EFFFFFFFFF.BFFFFFFFFFFFFBFBFFFFF/
@M05620:37:000000000-D9766:1:1101:19035:8827 1:N:0:40
AGTGCCAGCTCTCAATCGCACAGGGGACCCAGGGCCTGGCCCCTCCATCCAGAAAACCTATGACCTCACCCGCTACCTGGAGCACCAACTCCGCAGCTTGGCTGGGACCTATGTGAGTATCCAGCGTAGGAATCTGGGAGTTGGGGAGGAGTGAGGAGTTGGGGAAAGACAGTCCTAACCGTGGAGGGTTCTGGTAAATGATGGGGTGAGGAGGGGCTCTTTGGCTCCCACCAGTCCCCCTGTCTGGTCTA
+
BBBBBFFFCFFFGGGGGGGGGGHGGGGGGGHHGGGGGGHHHHGHGGHHHHHHGHHHHGHHHHHHHHHHHHHGGFGGHHHHHHHHHHHHGHGHGGGGGHHHGGHGGGHHGHHHHHHHHHHHHHHHHGGGGGHHHHHHHHHGGHHHGGGGGGGHHHHHHGHHHHGGGGHHHHGHHHHHHHHHGGGGGGGGEGGGGGGGGGGGHHHGGGFFFFFFFFFFFFFFFFFFFFFFFFFFFFFFFFFFFFFFFFFFFFF
@M05620:37:000000000-D9766:1:1101:27441:8831 1:N:0:40
GAGGCTGCTTTGGAATCACCTGACAAGCCCGGGACCAAAGATCGGCATCGCACACATCTGAACTCTAGTCAGGAGATTGCATCTCGTATGCCGTCTTCTGCTTGAAACAAAAAAAAGAATAAAGAAAAAGAAAGAGGAAGAAGGAAAGAAAAAAGAAATGAGAAAAAAAAAGAAGTAAACAAGGAAGGATGCGGGAAATGACACGATGAAGAGAAGAAATGTGGGACGCAACAAGAACAATGCAGATAATA
+
>1>AA1C1BF@B11A111FFA10B110BB00EE0A//B/B0FFHC/AA0/EFEAH/BFGD22BGH11DFG21B1B?GH1BF2@BBC/?BBBGE?EF/GHHFHH>0BBB</GAF//>//011>1110000/?00100/0000000000<00000-.../000000/:.----..:/00;900./../...0//-----;/9////----////--////9:////;-------;---/-/-///////////
@M05620:37:000000000-D9766:1:1101:18622:8847 1:N:0:40
ACCACACCTTCTACAATGAGCTGCGTGTGGCTCCCGAGGAGCACCCCGTGCTGCTGACCGAGGCCCCCCTGAACCCCAAGGCCAACCGCGAGAAGATGACCCAGGTGAGTGGCCCGCTACCTCTTCTGGTGGCCGCCTCCCTCCTTCCTGGCCTCCCGGAGCTGCGCCCTTTCTCACTGGTTCTCTCTTCTGCCGTTTTCCGTAGGACTCTCTTCTCTGACCTGAGTCTCCTTTGGAACTCTGCAGGTTCT
+
ABBABBBBFFFFGGGGGGGFGDHGGEEECEHHCFGFGGGGGHHHHGGGGGGGHHGHHHHGGGGGGEGGGGGHHGHGGGGHCEHHHGGCGGGGCGHHHHHHHHHHGHHHHHHGGHHGGGGGHHHHHHHHHHHGHHGGGGGHGHHGHGGGGGGGGGGGGGGGGGGGGGBFBBFFFFFFFFFFFFFFFFFFFFFFFFBFFFFFFFFFFFFFFFFFFFFFFFFFFFFFEFFFFFFFFFFFFFFFFFFFFFFFFFF
@M05620:37:000000000-D9766:1:1101:16376:8849 1:N:0:40
ACCACACCTTCTACAATGAGCTGCGTGTGGCTCCCGAGGAGCACCCCGTGCTGCTGACCGAGGCCCCCCTGAACCCCAAGGCCAACCGCGAGAAGATGACCCAGGTGAGTGGCCCGCTACCTCTTCTGGTGGCCGCCTCCCTCCTTCCTGGCCTCCCGGAGCTGCGCCCTTTCTCACTGGTTCTCTCTTCTGCCGTTTTCCGTAGGACTCTCTTCTCTGACCTGAGTCTCCTTTGGAACTCTGCAGGTTCT
+
ABCCCBCCFFFFGGGGGGGGGGHHGGGGHGHHHGGGGGGGGHHHHGGGFGGGHHHHHHHGGGGGGGGGGGGHHHHGGGGHGHHHHGGGGGGGGGHHH2GHHHEHAGHHHHHGGHHCGFCGHHHHHHHHHGBDGHGGGGGHGHHGHGGGGFFGGGGGGDGGGGGGGCFFFAFFFFFFFFFEFFFFFFFFFFFFFFCDFFFFFFFFDDBFFFFFFFFFFFFFFFFBBBFFFFFFFF0/00;BFF0BBB?FFFF
@M05620:37:000000000-D9766:1:1101:5140:8852 1:N:0:40
ACCACACCTTCTACAATGAGCTGCGTGTGGCTCCCGAGGAGCACCCCGTGCTGCTGACCGAGGCCCCCCTGAACCCCTAGGCCAACCGCGAGAAGATGACCCAGGTGCGTGGCCCGCTACCTCTTCTGGTGGCCGCCTCCCTCCTTCCTGGCCTCCCGGCGCTGCGACCTTTCTCACTGGTTCTCTCTTCTGCCGTTTTCCGTAGGACTCTCTTCTCTGACCTGAGTCTCCTTTGGAACTCTGCAGGTTCT
+
AAA1AAAAFFFFFAGBDGF1F1FCE0AA0AF0FCFEAEGECHHFHG?E/AA/11AAGHCA/E?GGAEEGE>0FF/EF//BF0GHHG/<EGC</?C<1F111FAGAF1?<?/<@<.<<-<<CF0<<0D0D0/<C::--...CHB.;C0/C9FA?0.:..A-A-9@------/9;BFB//9-:BF//;//;BBFFF@-99EB999-A-/9/;/9;:BB/BF/B/BF/;BB//;9BBFFBBBFBBFFFFA-9;;
@M05620:37:000000000-D9766:1:1101:21325:8855 1:N:0:40
AGTGCCAGCTCTCCATCGCACAGGGGACCCAGTGCCTGGCCCCTCCATCCAGAAAACCTATGACCTCACCCGCTACCTGGAGCACCAACTCCGCAGCTCGGCTGGGACCTATGTGAGTATCCAGCGTAGGAATCTGGGCGTTGGGGAGGAGTGCGGAGTTGGGGAAAGACAGTCCTAACCGTGGAGGGTTCTGGTAAATGATGGGGTGAGGAGGGGCTCTTTGGCTCCCACCAGTCCCCCTGTCTGGTCTA
+
>A>3>DFFAFFFG4FGGGGAECHCG22AAAGH3BFBAFGHCHFGGGGHHGHHFHH2BEGHAFFGHDFGHHH>E>>EGHBFBBGHHH11?FHFAEC@>G3?EFGGGGHHGHFFGHG33FGFGHDGGGFACGH2GFHGFE/>ACFFGG.<C.<GG0<C-@.GHGGF:.9C/C9CFGFGG0FGGDEB.EDCEFFFFFFFFFFFFFFFFFDD9AFBDAFFFFFFFFFFFFFFFFFFEFFFFFFFFFFFFFFFFFF
@M05620:37:000000000-D9766:1:1101:13552:8870 1:N:0:40
ACCACACCTTCTACAATGAGCTGCGTGTGGCTCCCGAGGAGCACCCCGTGCTGCTGACCGAGGCCCCCCTGAACCCCAAGGCCAACCGCGAGAAGATGACCCAGGTGAGTGGCCCGCTACCTCTTCTGGTGGCCGCCTCCCTCCTTCCTGGCCTCCCGGAGCTGCGCCCTTTCTCACTGGTTCTCTCTTCTGCCGTTTTCCGTAGGACTCTCTTCTCTGACCTGAGTCTCCTTTGGAACTCTGCAGGTTCT
+
>AAAAABAFFFFGGGGGGGGGGHHGGDGHGHHHGGGDGGGGHHHHGGGFGGGGHHHHHHGGGGGGGGGGGGGGHHGGGCHEHHHHGECGGGGGGH2GGFHGH/?/GGGHHHFGHHGGCFGFHHHHGHDDGCDHGFGGGGHGHHGHGFGGEFGGGGGGDDGGFFBFAFFFFFFFFFFFFFFFFFFFFFFFFFFFFAADFFFFFF?ADFFFFFFFFFBFFFFBFFFFFFFFFFFFFF/FFFFFFFFFFFFFFF
@M05620:37:000000000-D9766:1:1101:15133:8870 1:N:0:40
AGTGCCAGCTCTCAATCGCACATGGGACCCAGGGCCTGGCCCCTCCATCCAGAAAACCTATGACCTCACCCGCTACCTGGAGCACCAACTCCGCAGCTTGGCTGGGACCTATGTGAGTATCCAGCGTAGGAATCTGGGAGTTGGGGAGGAGTGAGGAGTTGGGGAAAGACAGTCCTAACCGTGGAGGGTTCTGGTAAATGATGGGGTGAGGAGGGGCTCTTTGGCTCCCACCAGTCCCCCTGTCTGGTCTA
+
>AAABFFFAFFFGGGGGGGGGGGHHHHHGEEGGGGGFFGGFGGCEGGHHGAG3FGGHGBGHG5FCBFFHHFFGGGGH3F?GG2BGHHGEGDGAEEFGFFGDGCFFGHHGFFHGFFHHB?F3FGHC<<CBBGDFG2FFHEF/<<1@DE@@.AHFFHCB.G/DC@@AEA.CCFHC:GBGH/.C;:-DEGF.;CBFB;;99BBFB90;:DD?9FFAA-@B-ABFBBBB/BEAFFDFFFFBFEA99BBF9:FFFF
@M05620:37:000000000-D9766:1:1101:26158:8874 1:N:0:40
ACCACACCTTCTACAATGAGCTGCGTGTGGCTCCCGAGGAGCACCCCGTGCTGCTGACCGAGGCCCCCCTGAACCCCAAGGCCAACCGCGAGAAGATGACCCAGGTGAGTGGCCCGCTACCTCTTCTGGTGGCCGCCTCCCTCCTTCCTGGCCTCCCGGAGCTGCGCCCTTTCTCACTGGTTCTCTCTTCTGCCGTTTTCCGTAGGACTCTCTTCTCTGACCTGAGTCTCCTTTGGAACTCTGCAGGTTCT
+
CCCCCCCAFFFFGGGGGGGGGGHHGGGEHFHHHGGGGGGGGHHHHGGGGGGGHHHHHHHGGGGGGGGGGGGHHHHGGGGHGHHHHGGGGGBCDGHHGGFHHBGHFHC1?GHCFF/<A--A0<GHHHHGBGHGH.-A:.CGEFHDHBFFGG/AAFGGED?---;9C?DF-CFFFFF000;BFFF009:FFFFFFBDFFFFFFD0...00;/99B00BFFF0BFFF/BFFFFFFFFFFFF0FFFEEBFFFBFF
@M05620:37:000000000-D9766:1:1101:4876:8878 1:N:0:40
ACCACACCTTCTACAATGCGCTGCGTGTGGCTCCCGAGGAGCACCCCGTGCTGCTGACCGAGGCCCCCCTGAACCCCAAGGCCAACCGCGCGAAGATGACCCAGGTGAGTGGCCCGCTACCTCTTCTGGTGGCCGCCTCCCTCCGTCCTGGCCTCGCGGAGCTGCGCCCTCTCTCACTGGTTCTCTCTTCTGCCGTTTTCCGTAGGACTCTCTTCGCTGACCTGCGTCTCCCTTGGAACTCTGCAGGTTCT
+
AAA3AAAAFFFFGGGBAG4EG2EDGFFEGEFHGFFGGGE0EGAGHGEAEEFFGGHFGHHE0@EEFAEEGGFC3?GGGGCGE/FGGFFCD?/<<CCDFGGHH<<<<1>10>FFG0F<-@@DGH00CGHBF0CEF:-;BDA.99FA.C..;0CFGF..-;9;;-;;/9BF?-.;/BBBFB/.BFF/BBFFF/BF//@.;/;F/9B.;.BB//BFFB:.;;.../;99-A-;.9/;/;/BFF/FFFB9BFF/B/
@M05620:37:000000000-D9766:1:1101:18128:8890 1:N:0:40
AGTGCCAGCTCTCAATCGCACAGGGGACCCAGGGCCTGGCCCCTCCATCCAGAAAACCTATGACCTCACCCGCTACCTGGAGCACCAACTCCGCAGCTTGGCTGGGACCTATGTGAGTATCCAGCGTAGGAATCTGGGAGTTGGGGAGGAGTGAGGAGTTGGGGAAAGACAGTCCTAACCGTGGAGGGTTCTGGTAAATGATGGGGTGAGGAGGGGCTCTTTGGCTCCCACCAGTCCCCCTGTCTGGTCTA
+
BCABCFFFDFFFGGGGGGGGGGHGGGGGGGHHGGGGGGHHHHGHGGHGHGHHHHHHHGHHHHHHHHHHHHHGGEGGHHHHGHHHHHHHGHHHGGGGGHFHGHHGGGHHGHHHHHHHHHHHHHHHHGGGGGHHHHHHHGHGGHHHGGGGGGGHHHHHHGHHHHGGGGHHHHHHHHHHHHHHGGGGGGGGGGFGGGGFGGGGGGGGGGFFFFFFFFFFFFFFFFFFFFFFFFFFFFFFFFFFFFFFFFFFFHF
@M05620:37:000000000-D9766:1:1101:21400:8895 1:N:0:40
ACCACACCTTCTACAATGAGCTGCGTGTGGCTCCCGAGGAGCACCCCGTGCTGCTGACCGAGGCCCCCCTGAACCCCAAGGCCAACCGCGAGAAGATGACCCAGGTGAGTGGCCCGCTACCTCTTCTGGTGGCCTCCTCCCTCCTTCCTGGCCTCCCGGAGCTGCGCCCTTTCTCACTGGTTCTCTCTTCTGCCGTTTTCCGTAGGACTCTCTTCTCTGACCTGAGTCTCCTTTGGAACTCTGCAGCTTCT
+
BBBABBBBFFFFGGGGGGGGGGHHGEGEHGCGFFFGGGGGAHHHHGGCFFGGHHHHHHHEGG?EGGGGGCGHHHHGGGGHGHHHHGGGGGDGGGHHHHHHHHHGFFHHCFHGGHHGGGGGHHHHHHHHHHHGHHHHHHHHGHHGHHHHHHHHHGGGGGG?AGGGGGGGGGFFFFFFFFFFFFFFFFFFFFFFFFFFFFFFFFFFDFFFFFFFFFFFFFFFFFFFEFFFFFFFFFFFFFFFFFFFFF/BFFF
@M05620:37:000000000-D9766:1:1101:25094:8896 1:N:0:40
AGTGCCAGCTCTCCATCGCACAGGGGACTCAGGGCCTGGCCCCTCGGTCCAGAAAACCTATGACCTCACCCTCGACCTGGAGCACCAACTCCGCAGCTTGGCTGGGACCTATTGCGTATCCCGCGTCGGAATCTGGGCGTTGGGGCGGCGTGCGGCGTTGGGGCAAGCCAGTCCTAACCGTGGCGGGTTCTGGTAAATGCTGGGGTGAGGCGGGGCTCTTTGGCTCCCACCCGTCCCCCTGTCTGGTCTAT
+
>A>1>DFF1FFFGCGBBEEAEEB0AA0A00BA00BFCFAG0F//A//A//BFGCFB0AGG112@FGCG/>G//>B/EEBB00BFGF0/?BG1>E?E><BBEHHGGGHHGHHHHHHGGCGHHHGGGCCCG>FGHHGFFC-A<<GGGF?@AAAGF?@@@@@@F@@B@FFAE-AFFFFFFFF@FF@-@@@@EFFFF9BFFFF//BFB@B@FFF--@@@@<FFFFFFFFFFFFFF--:ABFFF?FFFFFFFFF/B
@M05620:37:000000000-D9766:1:1101:10291:8899 1:N:0:40
ACCACACCTTCTACAATGAGCTGCGTGTGGCTCCCGAGGAGCACCCCGTGCTGCTGACCGAGGCCCCCCTGAACCCCAAGGCCAACCGCGAGAAGATGACCCAGGTGAGTGGCCCGCTACCTCTTCTGGTGGCCGCCTCCCTCCTTCCTGGCCTCCCGGAGCTGCGCCCTTTCTCACTGGTTCTCTCTTCTGCCGTTTTCCGTAGGACTCTCTTCTCTGACCTGCGTCTCCTTTGGAACTCTGCAGGTTCT
+
BBCCCCCAFFFFGGGGGGBGGGHHGGGBEFHHHFGEDGGGGHFGHGGEEEFGGHHHGHHEGCGGGGGGGGGFBGHGGGGHGHHHHGGGGGCFGGHGHHHHHHHHGHHFGHHGGHHC-DFGHHHGHHHGHHHGHHGGGGGHGHHGFGGGGGGGGGGGGGG-ADAGGGFFFFFFFFFFFFFFFFFFFFFFFFFFFFFFFFFFFDFFFFFFFFFFFFFFFFFFFFFF.:DCFFFFFFFFFFFFFFFFFFFABFF
@M05620:37:000000000-D9766:1:1101:13699:8906 1:N:0:40
ACCACACCTTCTACAATGAGCTGCGTGTGGCTCCCGAGGAGCACCCCGTGCTGCTGACCGAGGCCCCCCTGAACCCCAAGGCCAACCGCGAGAAGATGACCCAGGTGAGTGGCCCGCTACCTCTTCTGGTGGCCGCCTCCCTCCTTCCTGGCCTCCCGGAGCTGCGCCCTTTCTCGCTGGTTCTCTCTTCTGCCGTTTTCCGTAGGACTCTCTTCTCTGACCTGAGTCTCCTTTGGAACTCTGCAGGTTCT
+
BBBBBBBBFFFFGGGGGGAGGGHHGFGBAEHHGFFF?EGGGHHHHGGGFFGGGHGHHHHEFGCGGGGGGGGHGHHGGGGHGHHHHGGGGGCGGGHGHHHHHHHHGHHDHHHGGHHGGGGGHHHHHHHHHHHGHHGGGGGHGHHGHGGGGGGGGGGGGGG9AFGGGGFFFFFFFFF.AFFFFFFFFFFFFFFFFFFFFFFFFFFFFFFFFFFFFFFFFFFFFFFF/FFFFFFFFFFFFFFFFFFFFFFFFFF
@M05620:37:000000000-D9766:1:1101:7207:8909 1:N:0:40
ACCACACCTTCTACAATGAGCTGCGTGTGGCTCCCGAGGAGCACCCCGTGCTGCTGACCGAGGCCCCCCTGAACCCCAAGGCCAACCGCGAGAAGATGACCCAGGTGAGTGGCCCGCTACCTCTTCTGGTGGCCGCCTCCCTCCTTCCTGGCCTCCCGGAGCTGCGCCCTTTCTCACTGGTTCTCTCTTCTGCCGTTTTCCGTAGGACTCTCTTCTCTGACCTGAGTCTCCTTTGGAACTCTGCAGGTTCT
+
BBBBBBBBFFFFGGGFGGGFGGHHGGGGHGHHFGGGGGGGGHHHHGGGGGGGHHHHHHHGGGGGGGGGGGGHHHHGGGGHAGHHFGGEGGGGCGHHHHHHHH/FFGHHHHHGGHHGGGGGHHHHFHHHHHHGHHGGGGGHGHHGHGGGGGGGGGGGGGG-BDGGGGFFFAFFFFFFFFFFFFFFFFFFFFFFFFFDFFFFFFF.;DFFFFFFFFFFFFFFFFFFFFFFFFFFFFFEFFFFFFFFFFFFFFF
@M05620:37:000000000-D9766:1:1101:9975:8921 1:N:0:40
ACCACACCTTCTACAATGAGCTGCGTGTGGCTCCCGAGGAGCACCCCGTGCTGCTGACCGAGGCCCCCCTGAACCCCAAGGCCAACCGCGAGAAGATGACCCAGGTGAGTGGCCCGCTACCTCTTCTGGTGGCCGCCTCCCTCCTTCCTGGCCTCCCGGAGCTGCGCCCTTTCTCACTGGTTCTCTCTTCTGCCGTTTTCCGTAGGACTCTCTTCTCTGACCTGCGTCTCCTTTGGAACTCTGCAGGTTCT
+
BBBBBBBBFFFFGFGGGGFBGGHHGGGBCEHHHGGGGGGCFHFHHGGGEGGGGHGGHHHEE@?EGGGGGGGFHHHGGGGHGHHHCFGEGCDGCAFHHDFHHHHHGHGFHHHGGHHGGGGGHHHHHHHHHGHGHHGGGGGHGHHGHGGGGGGGGGGGGGG??GGGGCFFFFFFFFFFFFFFFFFFFFFFFFFFFF>DFFFFFFFFFFFFFFFFFFFFFFFFFFFF.9DBFFFFFFFFFBFFFFFFFFFFFFF
@M05620:37:000000000-D9766:1:1101:13218:8924 1:N:0:40
ACCACACCTTCTACAATGAGCTGCGTGTGGCTCCCGAGGAGCACCCCGTGCTGCTGACCGAGGCCCCCCTGAACCCCAAGGCCAACCGCGAGAAGATGACCCAGGTGAGCGGCCCGCTACCTCTTCTGGTGGCCGCCTCCCTCCTTCCTGGCCTCCCGGCGCTGCGCCCTTTCTCACTGGTTCTCTCTTCTGCCGTTTTCCGTAGGACTCTCTTCTCTGACCTGAGTCTCCTTTGGAACTCTGCAGGTTCT
+
CCCCCCCCFFFFGGGGGGGGGGHHGGGEHGHHHGGGGGGGGHHHHGGGGGGGHHHHHHHGGGGGGGGGGGGHGHHGGGGHGHHHHAFEGC>C?DFBFHHHHHH/=?C1?1>@DGGGG--CHFHFHHFCC0;CHHGGCEGGGGGGGGFGGGGGGGGGFGG-;CBFFF=DFFFFFFFFFFFF00FFFFFFFF0BF9:DDFFFFDF?AFFFFFFFFFFFFFFBFFFFB9FFFFFBBFFFFBF00FFFFFFF0:B
@M05620:37:000000000-D9766:1:1101:13241:8925 1:N:0:40
ACCACACCTTCTACAATGAGCTGCGTGTGGCTCCCGAGGAGCACCCCGTGCTGCTGACCGAGGCCCCCCTGAACCCCAAGGCCAACCGCGAGAAGATGACCCAGGTGAGTGGCCCGCTACCTCTTCTGGTGGCCGCCTCCCTCCTTCCTGGCCTCCCGGAGCTGCGCCCTTTCTCACTGGTTCTCTCTTCTGCCGTTTTCCGTAGGACTCTCTTCTCTGACCTGAGTCTCCTTTGGAACTCTGCAGGTTCT
+
>A?AAABAFFFFGFGGFGGFGGGHGGGFCDHHHFGGDGGGCGAFHGGG1AEFBG33GHFGFGCGGGGGGGE?GHFEGGFHGGHHGGGGGGGGGGHEHHGHHH/GGHHHHDGCFHHGGGGGHHHGHGGGGDGDHFGGGGGGGHHGBFGGGGFFGGGGGDFCCGFFGGFFFFFFFEFFFFFFFFFFFFFFFFFFFFFAAFFFFFF?DFBFFFFFFFFFFFFFFFEFFF;B/BFFFFF/BBFFFFFFFFFAFFF
@M05620:37:000000000-D9766:1:1101:25970:8928 1:N:0:40
AGTGCCAGCTCTCAATCGCACAGGGGACCCAGGGCCTGGCCCCTCCATCCAGAAAACCTATGACCTCACCCGCTACCTGGAGCACCAACTCCGCAGCTTGGCTGGGACCTATGTGAGTATCCAGCGTAGGAATCTGGGAGTTGGGGAGGAGTGAGGAGTTGGGGAAAGACAGTCCTAACCGTGGAGGGTTCTGGTAAATGATGGGGTGAGGAGGGGCTCTTTGGCTCCCACCAGTCCCCCTGTCTGGTCTA
+
AA>AAFFFBFFFGGGGGGGGGGHHGGGGGGHHFGGFGGHHGHGHGGHHHGHHHGHHHGHHHFHHHHHHHHHGG?EGHHHHFHHHHHFGFFHHFGGGFHFGFHHGGGHHGHHHHHHHHHHHHHHHHGGGGGHHHHHHHH<FGHHHGGEGGGEHHFHHFGHHHHGGEGHHHHHHHHHHHHHHGFGGGGGGGGGGGGFGFGGGGGGGGGDFFFFFFFFFFFFFFFFFFFFFFFFFFFFFFFFFFFFFFFFFFFF
@M05620:37:000000000-D9766:1:1101:14159:8937 1:N:0:40
ACCACACCTTCTACAATGAGCTGCGTGTGGCTCCCGAGGAGCACCCCGTGCTGCTGACCGAGGCCCCCCTGAACCCCAAGGCCAACCGCGAGAAGATGACCCAGGTGAGTGGCCCGCTACCTCTTCTGGTGGCCGCCTCCCTCCTTCCTGGCCTCCCGGAGCTGCGCCCTTTCTCACTGGTTCTCTCTTCTGCCGTTTTCCGTAGGACTCTCTTCTCTGACCTGAGTCTCCTTTGGAACTCTGCAGGTTCT
+
CCCCDCCCFFFFGGGGGGGGGGHHGEGEFGHHHGGGGGGGGHGHHGGGGGGGHHHHGHHGGGGGGGGGGGGHGHHGGGGHGHHHHGGGGGGGGGHHHHHHHHHHGHHHHHGGGHHGGGGGHHHHHHHHHHGGGHGGGGGHGHHGHGGGGGGGGGGGGGGFGGGGGGFFFFFFFFFFFHHFFFFFHHFFHFHHFFFFFFFFFFFFFFFFFFFFFHHHFHHFFFFFFFFFFFFFFHHFFFFFFFFFFFFFFFF
@M05620:37:000000000-D9766:1:1101:23128:8959 1:N:0:40
ACCACACCTTCTACAATGAGCTGCGTGTGGCTCCCGAGGAGCACCCCGTGCTGCTGACCGAGGCCCCCCTGAACCCCAAGGCCAACCGCGAGAAGATGACCCAGGTGAGTGGCCCGCTACCTCTTCTGGTGGCCGCCTCCCTCCTTCCTGGCCTCCCGGAGCTGCGCCCTTTCTCACTGGTTCTCTCTTCTGCCGTTTTCCGTAGGACTCTCTTCTCTGACCTGAGTCTCCTTTGGAACTCTGCAGGTTCT
+
BBBBBBBBFFFFGFGFFGGGGGHHEEGFH?HHGGG?EEGCGHHHHGGGEEGGHHHHHHHGGGGGGGGGGGGHFHHGGGGHGHHHHGGGGFCGGGHHFFGHGHCEFHEHHHHGGGHGGGGGHHHHHHHFGHHGHHGGGGGHGHHGHGGGGFGGGGGGGGGGGGGGGGFFFFFFFFFFFFFFFFFFFFFFFFFFFFFFFFFFFFFEF?FFFFFFFFFFFFFFFFFFFFFFFFFFFFFFFFFFFFFFFFFFFFF
@M05620:37:000000000-D9766:1:1101:10773:8968 1:N:0:40
AGTGCCAGCTCTCAATCGCACAGGGGACCCAGGGCCTGGCCCCTCCATCCAGAAAACCTATGACCTCACCCGCTACCTGGAGCACCAACTCCGCAGCTTGGCTGGGACCTATGTGAGTATCCAGCGTAGGAATCTGGGAGTTGGGGAGGAGTGAGGAGTTGGGGAAAGACAGTCCTAACCGTGGAGGGTTCTGGTAAATGATGGGGTGAGGAGGGGCTCTTTGGCTCCCACCAGTCCCCCTGTCTGGTCTA
+
A3AABFFFBFFFGGGGGGGGGGHHGGGGGGHHGGGGGGHHHHGHGGGHHHHHHHHHHGHHHHHHHHHHHHHGGGGGHHHHHHHEHHHHGHHHGG?FGHHHGHHFGGHHGHHHHHGHHHHHHHHHGGEGGGHHHHHHHHHGGHHHGGGGGGGHHHHHHGHHHHGGGGHHHHHHHHHHHHHHGFGGGGGGCFGGGGFFFGGGGGGGGGFFFFFFFFFFFFFFFFFFFFFFFFFFFFFFFFFFFFFFFFFFFFF
@M05620:37:000000000-D9766:1:1101:10753:8975 1:N:0:40
ATTGCCAGCTCTCAATCGCACAGGGGACCCAGGGCCTGGCCCCTCCATCCAGAAAACCTATGACCTCACCCGCTACCTGGAGCACCAACTCCGCAGCTTGGCTGGGACCTATGTGAGTATCCAGCGTAGGAATCTGGGAGTTGGGGAGGAGTGAGGAGTTGGGGAAAGACAGTCCTAACCGTGGAGGGTTCTGGTAAATGATGGGGTGAGGAGGGGCTCTTTGGCTCCCACCAGTCCCCCTGTCTGGTCTA
+
BCCBAFFFCFFFGGGGGGGCGGHHGGGGGGHHGGEEGGHHHHGHGGHHHHHHHHHHHGHGHHHHHGHHHHHGGEEFHHHHBGHHHHF?EHHGEGGGGHHHGHHGGGHHGHHHHHHHHHHHHHHHHGGGGGHHHHHHGHFGGHHGGGGGGAEHHFGHHGHHHHGGGFHHFHFHHHHHHHHHGGGGGGGGGGGGGGGGGGGGGGGGGGFFFFFFFFFFFFFFFFFFFFFFFFFFFFFFFFFFFFFFFFFFFFF
@M05620:37:000000000-D9766:1:1101:14762:8978 1:N:0:40
ACCACACCTTCTACAATGAGCTGCGTGTGGCTCCCGAGGAGCACCCCGTGCTGCTGACCGAGGCCCCCCTGAACCCCAAGGCCAACCGCGAGAAGATGACCCAGGTGAGTGGCCCGCTACCTCTTCTGGTGGCCGCCTCCCTCCTTCCTGGCCTCCCGGAGCTGCGCCCTTTCTCACTGGTTCTCTCTTCTGCCGTTTTCCGTAGGACTCTCTTCTCTGACCTGAGTCTCCTTTGGAACTCTGCAGGTTCT
+
CCDCCCDDFFFFGGGGGGGGGGHHGGGFHGHHHGGGGGGGGHHHHGGGFGGGHHHHHHHGGGGGGGGGGGGHHHHGGGGHGHHHHGGGGGGGGGHHHHHGHHFHGHGHHFHGGHHGGGGGHHHHHHHHFHHGGHGGGGGHGHHGHGGGGGGGGGGGGGGFGGGGGGFFFFFFFFHHFFFFFFFFFHFFHHHHFFFFFFFHFFFFDFFFFFFFFFFFFFFFFFFFEFFFFFFFFFFFFFFFFFFFHFFFFFF
@M05620:37:000000000-D9766:1:1101:12551:8986 1:N:0:40
AGTGCCAGCTCTCAATCGCACAGGGGACCCAGGGCCTGGCCCCTCCATCCAGAAAACCTATGACCTCACCCGCTACCTGGAGCACCAACTCCGCAGCTTGGCTGGGACCTATGTGAGTATCCAGCGTAGGAATCTGGGAGTTGGGGAGGAGTGAGGAGTTGGGGAAAGACAGTCCTAACCGTGGAGGGTTCTGGTAAATGATGGGGTGAGGAGGGGCTCTTTGGCTCCCACCAGTCCCCCTGTCTGGTCTA
+
AAAABFFFCFFFGGGGGGGGGGHHGFGGGGHHGGGGGGHHFHGHGGHHFHHHGHEHHGHHHHHHHHHHHHHGGGGGHHHHHHHGGHHHGHHHGGGGGFHHGHHGGGHHGHHHHHHGHGHHHHHHHGEGGGHHHHHHHHHGGHGHGGGGGGGHHGHHHGHHGHGGGGHHHHHHHHHHHGHHGDEGDGGGAFFGGGFFGGGGGGGGGGFFFFFFFFFFFFFFFFFFFFFFFFFFFFFFFFFFFFFFFFFFFFB
@M05620:37:000000000-D9766:1:1101:11773:8987 1:N:0:40
ACCACACCTTCTACAATGAGCTGCGTGTGGCTCCCGAGGAGCACCCCGTGCTGCTGACCGAGGCCCCCCTGAACCCCAAGGCCAACCGCGAGAAGATGACCCAGGTGAGTGGCCCGCTACCTCTTCTGGTGGCCGCCTCCCTCCTTCCTGGCCTCCCGGAGCTGCGCCCTTTCTCACTGGTTCTCTCTTCTGCCGTTTTCCGTAGGACTCTCTTCTCTGACCTGAGTCTCCTTTGGAACTCTGCAGGTTCT
+
CCCCCCBBFFFFGGGGGGGGGGHHGFGEFGHFHGGGGGGGGHHHHGGGGGGGGHHHHHHGGGGGGGGGGGGHHHHGGGGHGHHHHGGGGGCGGGHHHHHHHHHHGHHHHHHGGHHGGGGGHHHHHHHGHHHGHHGGGGGHGHHGHGGGGGGGGGGGGGGDGGGGGGFFFFFFFFFFFFFFFFFFFFFFFFFFFFFFFFFFFFFFFFFFFFFFFFFFFFFFFFFFBFFFFFFFFFFFFFFFFFFFFFFFFFF
@M05620:37:000000000-D9766:1:1101:25909:8996 1:N:0:40
AGTGCCAGCTCTCCATCGCACAGGGTACCCAGGGCCTGGCCCCTCCATCCAGAAAACCTATGACCTCACCCGCTACCTGGCGCACCCCCTCCGCAGCTTGGCTGGGACCTATGTGAGTATCCAGCGTAGGAATCTGGGCGTTGGGGCGGTGTGCGGCGTTGGGGAAAGCCTGTCCTAACCGTGGAGGGTTCTGGTAAATGATGGGGGGAGGAGGGGCTCTTTGGATCCCACCAGTCCCCCTGTCTGGTCTA
+
>>>1>DF11CCFGGGFBEE1E?FAF0A11B1A00B00BBG0FE/EFHFFBAG1GFBBEEBFG2GHDFAGC>>>>>EGFBG0>EEGGA/>EE/>E?@>01B/0FFCGG0B0<FGD2B1@GFHH2FB/??C/<GFGFBGF/<CCG0CG.-:--;.09@-9A-;:@@---;/-/;/BF/9/-;-:-;-:9-B?AFBFF//BF///9/EA-9--@-AA=@@@F/9B9F/;BFFFFFEFFBFFAB?EFFFFF9B/;
@M05620:37:000000000-D9766:1:1101:16846:8997 1:N:0:40
AGTGCCAGCTCTCAATCGCACAGGGGACCCAGGGCCTGGCCCCTCCATCCAGAAAACCTATGACCTCACCCGCTACCTGGAGCACCAACTCCGCAGCTTGGCTGGGACCTATGTGAGTATCCAGCGTAGGAATCTGGGAGTTGGGGAGGAGTGAGGAGTTGGGGAAAGACAGTCCTAACCGTGGAGGGTTCTGGTAAATGATGGGGTGAGGAGGGGCTCTTTGGCTCCCACCAGTCCCCCTGTCTGGTCTA
+
>AAAAFFFAFFFGGFGGAAFE?A42ABE?EGHGEGGG2GHGHEHGGGGHHGHFF3FGGHEGFBGHFHFHHHEGGGGHGG1GGH1BFFEGHHHGGCGGGFHFHHG/EFGGHHH1BBGHDGHHFHHHGDGDFHHHFHHHHHGGHHHGGGGGGGHHHHHGFHHHHGGFGHHHFHHHHHHHHHHGCCBGGGG;FGGGGCFFGGFFGGGGGF?EFFFFDBBBBFFFFFBFFFEFFFDFFFFFFFFBFFFFB//;F/
@M05620:37:000000000-D9766:1:1101:25075:8998 1:N:0:40
ACCACACCTTCTACAATGAGCTGCGTGTGGCTCCCGCGGAGCACCCCGTGCTTCTGACCGAGTCCCCCCTGAACCCCAAGGCCAACCGCGAGCCGCCTGTCCCATGTGATTGGCGCGCTACCCCTCCTGGTTGCCGCCTCCCTCCTTCCCGGCCTCCCCCAGCTGCGCCCTTTCTCACTTGTTCTCTCTTCTGCCGTCTTCCGCAGGACTCTCCTTTCTGACCTTACCCTCCCTTGTCACTCTGCATGCTC
+
AAAAA4>ABCFDDGGGGGG5BBFGGE2E42BFCAFA2AE00A1GGGGG1BEF5DB5DF3EFG1FGGGFGGA0BFFEGEDG/GHH/FGBD<<B//<//</??1?11>>1>1<=0<-><<<A-G.;;.;;/::0:C:--;.9.;99C;BG//.--9;A9A..-;;:/B-B.B9F/9BF/9FF/;/BFFBB9/BFB/F-:9A.99;.---;9BFFF////9//9BB////9/;.99./;;/9;/;/////;//9
@M05620:37:000000000-D9766:1:1101:6354:9015 1:N:0:40
ACCACACCTTCTACAATGAGCTGCGTGTGGCTCCCGAGGAGCACCCCGTGCTGCTGACCGAGGCCCCCCTGAACCCCAAGGCCAACCGCGAGAAGATGACCCAGGTGAGTGGCCCGCTACCTCTTCTGGTGGCCGCCTCCCTCCTTCCTGGCCTCCCGGAGCTGCGCCCTTTCTCACTGGTTCTCTCTTCTGCCGTTTTCCGTAGGACTCTCTTCTCTGACCTGCGTCTCCTTTGGAACTCTGCAGGTTCT
+
CCCCCCBCFFFFGGGGGGFGGGHHGDGBAEGGHFGF?EEGEHDHHGGFFEEGHHHHGHHAE@FGGGGGGGGHEHHGGGGHGHHHHGGGGG/>CGHGHHHGHHHHGHH<GFGFGHCCGFGGHHHFHDGHHHHGHHGGGGGHGHHGHGGGGGGGGGGGGGG;;AFFGGFFFFFFFFFFFFFFFFFFFFFFFFFFFFFFFFFFFFFFFFFFFFFFFFFFFFFFFFFF.=DFFFFFFFFFFFFFFFFFFFFFFFF
@M05620:37:000000000-D9766:1:1101:23489:9015 1:N:0:40
ACCACACCTTCTACAATGAGCTGCGTGTGGCTCCCGAGGAGCACCCCGTGCTGCTGACCGAGGCCCCCCTGAACCCCAAGGCCAACCGCGAGAAGATGACCCAGGGGAGTGCCCCCCTACCTCTTCTGGTGCCCCCTCCCTCCTTTCCTGCCCTCCCGGAGCTCCGCCTTTCTTCATTTGTCCTCTCTTCTGCCGTGTTCCGTAGGCCTCTCTTCTCTGACCTGAGTCTCCTTTTGAACTCTGCATGTTTT
+
CCCCCCCBFFFFGGGGGGGGGGHHGGGGHGHHHGGGGGGGGHHHHGGGGGGGHHHHHHHGGGGGGGGGGGGHHHHGGGGHGHHHHGGGGGCFGGHHHHHHHEGH//<//<>1=GG---.<<G0DGF0000/0::.=-.;://=/90CFG00=.0;9E.:-:?C00..;..;000000000;00:;B/::0;000::-;.90:0...00;ABFF0;:BFFBF/9///;BB009:000;000000000;000/
@M05620:37:000000000-D9766:1:1101:9578:9026 1:N:0:40
ACCACACCTTCTACAATGAGCTGCGTGTGGCTCCCGAGGAGCACCCCGTGCTGCTGACCGAGGCCCCCCTGAACCCCAAGGCCAACCGCGAGAAGATGACCCAGGTGAGTGGCCCGCTACCTCTTCTGGTGGCCGCCTCCCTCCTTCCTGGCCTCCCGGAGCTGCGCCCTTTCTCACTGGTTCTCTCTTCTGCCGTTTTCCGTAGGACTCTCTTCTCTGACCTGAGTCTCCTTTGGAACTCTGCAGGTTCT
+
CCCCCCCCFFFFGGGGGGGGGGHHGFGFHGHHHGGGGGGGGHHHHGGGEGGGHHHHHHHGGGGGGGGGGGGHHHHGGGGHGHHHHGGGGGGGGGHHHHHHHHCGGHHHHHGGGHHGGGGGHHHHHHHHHHHGHHGGGGGHGHHGHGGGGGGGGGGGGGGGGGGGGGFFFFFFFFHHHHFFFFFFFHFFFFFHFFFFFFFFFFFFFFFFFFFFFFFHFFFFFFHFEFFFFHFFFFFFFFFFFFFFFFFFFFF
@M05620:37:000000000-D9766:1:1101:22582:9031 1:N:0:40
ACCACACCTTCTACAATGAGCTGCGTGTGGCTCCCGAGGAGCACCCCGTGCTGCTGACCGAGGCCCCCCTGAACCCCAAGGCCAACCGCGAGAAGATGACCCAGGTGAGTGGCCCGCTACCTCTTCTGGTGGCCGCCTCCCTCCTTCCTGGCCTCCCGGAGCTGCGCCCTTTCTAACTGGTTCTCTCTTCTGCCGTTTTCCGTAGGACTCTCTTCTCTGACCTGAGTCTCCTTTGGAACTCTGCAGGTTCT
+
CCCCCCCDFFFFGGGGGGGGGGHHGGGGHGHHHGGGGGGGGHHHHGGGGGGGHHHHHHHGGGGGGGGGGGGHHHHGGGGHGHHHHGGGGGGGGGHHHHHHHFHHGHB1=?F/FHH-<<<CCFFHGGHHBGG.G.<D@.EHECHAHBFBFGBGFBFGEG-<-<F0B<CFAFFFFF00:<FFFB:00:BFFFFFFE@FFFAFFA0<B.0:<:0:F0<<FF00B:B//:<BFF0FFFFBFF0BFFFBBFFFFFF
@M05620:37:000000000-D9766:1:1101:12924:9037 1:N:0:40
ACCACACCTTCTACAATGAGCTGCGTGTGGCTCCCGAGGAGCACCCCGTGCTGCTGACCGAGGCCCCCCTGAACCCCAAGGCCAACCGCGAGAAGATGACCCAGGTGAGTGGCCCGCTACCTCTTCTGGTGGCCGCCTCCCTCCTTCCTGGCCTCCCGGAGCTGCGCCCTTTCTCACTGGTTCTCTCTTCTGCCGTTTTCCGTAGGACTCTCTTCTCTGACCTGAGTCTCCTTTGGAACTCTGCAGGTTCT
+
DCDDDDCDFFFFGGGGGGGGGGHHGGGGHGHHHGGGGGGGGHHHHGGGGGGGHHHHHHHGGGGGGGGGGGGHHHHGGGGHGHHHHGGGGGGGGGHHHHHHFFHHGCHGHHHGGGHG?CGGHHHHHHHHHHGGHHGGGGGHGHHG/FGGGGGGGGGGG?D-AD:FGGFFFFFFFBFFFFFFFFFFFFFFFFFFFFFFFFFFFFFFAAFFFFFFFFFFFBFFFFFF/BFFFFFFFFBFFFFFFFFFFFFAFFF
@M05620:37:000000000-D9766:1:1101:7141:9041 1:N:0:40
AGTTCCAGCTCTCAATCGCACAGGGGACCCAGGGCATGGCCCCTCCATCCAGAAAACCTAGGACCTCACCAGCGACCTGGCGCACCCCCTCCGCAGCTTGGCTGGGACCTATTGCGTATCCCGCGTAGGCCTCTGGGCTTTGGGGCGGCGTGCGGCGTTGGGGCACGCCCGTACTAACCGTGGCGGGTTCTGGTAAATGCTGGGGTGAGGCGGGGCTCTTTGGCTCCCACCCGACCCCCTGTCTGGTCTAT
+
>>>1>BFFFF@DGGGGB1AF100BFEB0AE0F0AA/EG00BFEFEG0A1BFG101BGG0F1B1FHBBF/>1>B/>>/BFHH>EGGGAEE/EEC/EE<01BCBHG/CFGG01??G1/?<CGHCA/A><>CH1FG>GCHFFGGHEG-::A?9A@B@@?-;9@F=@A--9-A@@@-;E//;A=BE@<@@@@AFFFFFB;B9F//BFA9A@?FF-@@@@;-;:;9/B//BFFF-A-;--;-A@@E/BFFF/9/9:
@M05620:37:000000000-D9766:1:1101:17428:9046 1:N:0:40
ACCACACCTTCTACAATGAGCTGCGTGTGGCTCCCGAGGAGCACCCCGTGCTGCTGACCGAGGCCCCCCTGAACCCCAAGGCCAACCGCGAGAAGATGAACCCGGTGAGTGGCCCCCTACCTCTTCTTGTGGGCGCCTCCCTCCTTCCTGGCCTCCCGGAGCTGCCCCCTTTCTTCCTTGTTCTCTCTTCTGCCCGTTTCCCTAGGACTCTCTTCTCTGGCCTGAGGCTCCTTTTGAACTCCTCAGGTTCT
+
BBBBCBCCFFFFGGGGGGGGGGHHGEGFHGHHHGGGGGGGGHHHHGGGGGGGHHHHHHHGGGGGGGGGGGGHHHHGGGGHGHHHHGGGGGGGGGHHHHH2FH//>///011>.FH---.<C000=000=00<.;-:;:.CE//;/;0C00=9C0.CE.A--9./9..;@-FF////://;:B/////9;////;..;FF/F/9//B///9///;///////;9.//....;/BF/B.;///////:;/B//
@M05620:37:000000000-D9766:1:1101:13929:9055 1:N:0:40
GAGGCTGCTTTTGAAGAAACTCACAGGCTACGGCAAAAGTTCCTCCTGGGCCTAGGCATGATTCCTGCCCCGCTTACTGAAGCTCAAACGCCGGCTTCTGATTGCTACCTAAAGCAACAGAGAAGACACAAATTCAGGGAAAGACAAGAAGAAAAAAAACCAAGAAAAAAAAGGCAAAACATGCCAGCATCAGTAACATGCTGCACTAAAAGAAACCATCTACGTCATTTGAAATTTCCAAGTCTAACAAG
+
>>AAA>FAFFF1AFGD1FBGG1F1BB000100BA00B0GA2DD2AB0B0/BF/000011B1D2D2211BA//>/>/1@2BB1GG1B1F1B/EEEG//0BB22>11>21B111B1110B0B000<0B0000/0111@210/0/000000?0?10000>--.<.<../:/.:-9..9.../..;;090;./;00009;000//9/9///999//--//--////;--;--;////;/////:;//9////;;:
@M05620:37:000000000-D9766:1:1101:21783:9058 1:N:0:40
AGTGCCAGCTCTCAATCGCACAGGGGACCCAGGGCCTGGCCCCTCCATCCAGAAAACCTATGACCTCACCCGCTACCTGGAGCACCAACTCCGCAGCTTGGCTGGGACCTATTGCGTATCCAGCGTCGGAATCTGGGCGTTGGGGCGGCGTGCGGCGTTGGGGCAAGACAGTCCTAACCGTGGAGGGTTCTGGTAAATGATGGGGTGAGGAGGGGCTCTTTGGCTCCCACCAGTCCCCCTGTCTGGTCTAT
+
BBABCFFFDFFFGGGGGGGGGGHGGGGGGGHHGGGGGGHHHHGHGGHHHHHHHHHHHGHHHHHHHHHHHHHGGGGGHHHHHHHHHHHHGHHHGGGGGHHHGHHGGGHHGHHHHHFDDDGHH2FGCGEGG<FFHHHGHGCFDGHGG?CF?@AF?;B;@CFFFFF:@EE::/::FFFFFFFFFFF.;DF9AFFFFFFFFFFFFFFFFFDFFFBFFFFFFFFFFFFFFFFFFFFFFFFFFFFFFFFFFFFFFF:
@M05620:37:000000000-D9766:1:1101:19149:9069 1:N:0:40
ACCACACCTTCTACAATGAGCTGCGTGTGGCTCCCGAGGAGCACCCCGTGCTGCTGACCGAGGCCCCCCTGAACCCCAAGGCCAACCGCGAGAAGATGAGCCACCCGCGACGCCCGCTACCGCTCCTCGCCGTCGTCTCCCTCCTTCCTGACCTCCCGGCGCTGCGCCCTGTTCCACTGGCTCTCTCTTCCGCCGTTTTCCGCAGGTCTCACTTCACTGTCCTGCGTCTCCCTTGGAACTCTGCAGGTTCT
+
AAAAA1AA>FFF3GGEFFFDG1GGEEG00AFGHFFE?EE/AG/AGGGE/AEFDFCHFGBACEEEGEFGG?CGEHHGGCEGFHHH/FF@C</>B/?F?1F110000/></--<-<--<A--:----.//.----;--.9C0//;BBBFF/B//;;/9A---9-99---9@--;//9////--;//;//BF//----;-/;/:------;B//;/9//;B///;B9/----;B/9/-///9/;B/99;-9///
@M05620:37:000000000-D9766:1:1101:16590:9073 1:N:0:40
ACCACACCTTCTACAATGAGCTGCGTGTGGCTCCCGAGGAGCACCCCGGGCTGCGGACCGAGGCCCCCTGAACCCCAAGGCCAACCGCGAGAAGATGCCCCAGGTGAGTGGCCCGCTACCTCTTCTGGTGGCCGCCTCCCTCCTTCCTGGCCTCCCGGCGCTGCGCCCTTTCTCACTGGTTCTCTCTTCTGCCGTTTTCCGTAGGACTCTCTTCTCTGACCTGAGTCTCCTTTGGAACTCTGCAGGTTCTA
+
AAAAAAAAFF1DGGGGG1BF1F1BFEGEHGHHHGG0BE//EGHHHG/E/EEGG//>EGGEGGGGGGGGGGHHHHGGGGHGHHHHGGGGGGGGGHHHHHHHGCGFH1GHHHGGHHGGC@CHHHHHHHHHHHGHHGGGGGGGGGGGGGGGGGGGGGGGG--;@@?F?@F@@FFFFFBFFFFFFFFFFFFFFFFFF@FFFFFFFFFFFFFFFFFFFFFFFB/BFFB9BFFFFFFFFFBFFBFFFFFFFFFFFFF
@M05620:37:000000000-D9766:1:1101:13072:9079 1:N:0:40
ACCACACCTTCTACAATGAGCTGCGTGTGGCTCCCGAGGAGCACCCCGTGCTGCTGACCGAGGCCCCCCTGAACCCCAAGGCCAACCGCGAGAAGATGACCCAGGTGAGTGGCCCGCTACCTCTTCTGGTGGCCGCCTCCCTCCTTCCTGGCCTCCCGGAGCTGCGCCCTTTCTCACTGGTTCTCTCTTCTGCCGTTTTCCGTAGGACTCTCTTCTCTGACCTGAGTCTCCTTTGGAACTCTGCGGGTTCT
+
BBBBBBBBFFFFGGGGGGFFGGHHGFGEHGHHHGGGGGGGGHHHHGGGEGGGHHHGHHHGGGGGGGGGGGGHHHHGGGGHGHHHHGGGGGDGGGGHGHHGHHEEEHHHHGFGGHHGGGGGHHHHHHHGFHHFHGGGGGGHGHHGHGGGGFFGGGGGGGGCFGGEFAFDDDBBFFFFFFFEFFFFFFFFFFFFFFC9AFEFFFFFFFFFFFFFFFFFFFFFFFFFEF/BFFFFFFFFBFFFFFFFFF;@AFF
@M05620:37:000000000-D9766:1:1101:18675:9082 1:N:0:40
ACCACACCTTCTACAATGAGCTGCGTGGGGCTCCCGAGGAGCACCCCGTGCTGCTGACCCAGGCCCCCCTGAACCCCAAGGCCAACCGCGAGAAGATGACCCAGGTGAGTGGCCCGCTACCTCTTCTGGTGGCCGCCTCCCTCCTTCCTGGCCTCCCGGAGCTGCGCCCTTTCTCACTGGTTCTCTCTTCTGCCGTTTTCCGTAGGACTCTCTTCTCTGACCTGAGTCTCCTTTGGAACTCTGCAGGTTCT
+
BBBBBABBCFFFGGGGDGBAF5FCEE2222EEHFGF2EA01AFGF?E011EF5GHGGFG2BG1FFGG>EE1BFFEGFFGHGE??GEEEEECGGGHFGHHHHHEHFHH1GHHFFHHGC<DGHHHHHHHGHHGFFHGGGDGHGHHGHHHHHGGGGFFGGG@-BBFGG@GFBBFFF9F/BBFFFFFFFFFFFFEFFFBADFFFFABFFDFFFFFFFFFFFFF/BFFFFFB9;BFF/FFFE/FFFFFFBFFFF/B
@M05620:37:000000000-D9766:1:1101:15687:9086 1:N:0:40
AGTGCCAGCTCTCAATCGCACAGGGGACCCAGGGCCTGGCCCCTCCATCCAGAAAACCTATGACCTCACCCGCTACCTGGAGCACCAACTCCGCAGCTTGGCTGGGACCTATGTGAGTATCCAGCGTAGGAATCTGGGAGTTGGGGAGGAGTGAGGAGTTGGGGAAAGACAGTCCTAACCGTGGAGGGTTCTGGTAAATGATGGGGTGAGGAGGGGCTCTTTGGCTCCCACCAGTCCCCCTGTCTGGTCTA
+
ABBABFFFBFFFGGGGGGGEG?HHGGGGGGHHGGGGGGHHHHGHGGHHHHHHHHHHGGHGHHHHHHHHHHHGGGGGHHHHHHHHHHHHGHHHGGGGGHHHGHHGGGHHGHHHHHHHHHHHHHHHHGGGGGHHHHHHHHHGGHHHGGGGGGGHHHHHHGHHHHGGGGHHHHHHHHHHGHFHGGGGGGGGEFGGGGFBFGGGGGGGGGFFFFFFFFFFFFFFFFFFFFFFFFFFFFFFFFFFFFFFFFFFFF/
@M05620:37:000000000-D9766:1:1101:13891:9090 1:N:0:40
ACCACACCTTCTACAATGAGCTGCGTGTGGCTCCCGAGGAGCACCCCGTGCTGCTGACCGAGGCCCCCCTGAACCCCAAGGCCAACCGCGAGAAGATGACCCAGGTGAGTGGCCCGCTACCTCTTCTGGTGGCCGCCTCCCTCCTTCCTGGCCTCCCGGAGCTGCGCCCTTTCTCACTGGTTCTCTCTTCTGCCGTTTTCCGTAGGACTCTCTTCTCTGACCTGAGTCTCCTTTGGAACTCTGCAGGTTCT
+
BBBBBBBBFFFFFGGGGGGGGGGFFFGFH?HHFGGEGGGGGHHHHGGGEEFGHHHHHHHGGGGGGGGGGGGHHHGGGGGHEHHHHGGEGGGGGGHHHHHGHHGAFGFHFGHGGHHGGCGFGFHHHHHHHHHGGGC@CDFEGGHGHGGFFGGFFFGGGGGGGGGGGGFFFFFFFFFFFFFFFFFFFFFFFFFFFFFFDBEFFFFFADFFFFFFFFFFFFFFFFFFFFFFFFFFFFFEFFFFFFFFFFFFBFF
@M05620:37:000000000-D9766:1:1101:18906:9092 1:N:0:40
AGTGCCAGCTCTCAATCGCACAGGGGACCCAGGGCCTGGCCCCTCCATCCAGAAAACCTATGACCTCACCCGCTACCTGGAGCACCAACTCCGCAGCTTGGCTGGGACCTATGTGAGTATCCAGCGTAGGAATCTGGGAGTTGGGGAGGAGTGAGGAGTTGGGGAAAGACAGTCCTAACCGTGGAGGGTTCTGGTAAATGATGGGGTGAGGAGGGGCTCTTTGGCTCCCACCAGTCCCCCTGTCTGGTCTA
+
AAAABFFFBFFFGGGGGFGGGEHHGEGGGGGHGGGGFDHGHHGEGGHHGHGHHHGHHGHHHHHHHHHGHHHFGGGGHHHHHHHGFHHHGHFHGGEEGGHHGHEFFGHHGFHHHHFFHGHHHHHHHGBDBDHHHHHHGHFFEHHHGGGGGGGHHHHHHDHHHHGGGGHHEGGFHHHHHHHFCCEGDGGGFFGGGGFFGGGGGGFFEGFFFFFFFFFFFFFFFFFEBFFFFFFFFFFFFFFFFFFFF//;BFF
@M05620:37:000000000-D9766:1:1101:15263:9099 1:N:0:40
AGTGCCAGCTCTCAATCGCACAGGGGACCCAGGGCCTGGCCCCTCCATCCAGAAAACCTATGACCTCACCCGCTACCTGGAGCACCAACTCCGCAGCTTGGCTGGGACCTATGTGAGTATCCAGCGTAGGAATCTGGGAGTTGGGGAGGAGTGAGGAGTTGGGGAAAGACAGTCCTAACCGTGGAGGGTTCTGGTAAATGATGGGGTGAGGAGGGGCTCTTTGGCTCCCACCAGTCCCCCTGTCTGGTCTA
+
ABAABFFFDFFFGGGGGGGGGGHHGGGGGGHHGGGGGGHHHHGHGGHGHHHHGHGHHGHGGHGHHHHHHHHGGEFGHGGHHHHHGHHHGGGHGGGGGHHHGHHGGGHHGHHHHHHHHHHHHHHHGGFGGGHHHHHHHHHGGHHHGGGGGGGHHHHHHGHHHHGGGGHHHHHHHGHHHHHHGGGGGGGGCFGGGGCFGGGGGGGGGGFFFFFFFFFFFFFFFFFFFFFFFFFFFFFFFFFFFFFFFFFFFFF
@M05620:37:000000000-D9766:1:1101:11426:9102 1:N:0:40
ACCACACCTTCTACAATGAGCTGCGTGTGGCTCCCGAGGAGCACCCCGTGCTGCTGACCGAGGCCCCCCTGAACCCCAAGGCCAACCGCGAGAAGATGACCCAGGTGAGTGGCCCGCTACCTCTTCTGGTGGCCGCCTCCCTCCTTCCTGGCCTCCCGGAGCTGCGCCCTTTCTCACTGGTTCTCTCTTCTGCCGTTTTCCGTAGGACTCTCTTCTCTGACCTGAGTCTCCTTTGGAACTCTGCAGGTTCT
+
EEEEDDCDFFFFGGGGGGGGGGHHGGGFHGHHHGGGGGGGGHHHHGGGGGGGHHHHHHHGGGGGGGG?FGGHHHHGGGGHGHHHHGGGGGGGGGHHHHHHHHHHEFF1=?GCFHH@@@-A<<DGFDGH0=GAH.<CC:EHE/C.GBFFFFBFA0CEEGA---<0:?CF;FFB:BBBBBFFFF10:::FBBB1FB@DFF9FEFFFF?B:::0:FB11<<B1FFBF<BB:1B0FFFFFFF0<BB1FBFFFB0B
@M05620:37:000000000-D9766:1:1101:15686:9104 1:N:0:40
AGTGCCAGCTCTCAATCGCACAGGGGACCCAGGGCCTGGCCCCTCCATCCAGAAAACCTATGACCTCACCCGCTACCTGGAGCACCAACTCCGCAGCTTGGCTGGGACCTATGTGAGTATCCAGCGTAGGAATCTGGGAGTTGGGGAGGAGTGCGGAGTTGGGGAAAGACAGTCCTAACCGTGGAGGGTTCTGGTAAATGATGGGGTGAGGAGGGGCTCTTTGGCTCCCACCAGTCCCCCTGTCTGGTCTA
+
AA>AAFFFBFFFGDGDGGGGGEHGGCGGGGDGGGFGFGHHFHGGGG2GHHFFF3FHHGFHHHGHHGHFHHHGGEEEHFHG?GHHHHHHGHHHGGGGEHGFDHHGGGHHGHHHHHHD3BBDDGB2BBEC/CGD2@?GFF0??CFFCC.-><<><0<<<-<CGGGGEAC./://9CFFFG/FAECB;9AF;FFFGGFBFGFFFBFFFFDA..99.9-@ACFFFF/BFFFFF.9DEFFFFFFFFFFFFFFFFFB
@M05620:37:000000000-D9766:1:1101:13117:9109 1:N:0:40
AGTGCCAGCTCTCAATCGCACAGGGGACCCAGGGCCTGGCCCCTCCATCCAGAAAACCTATGACCTCACCCGCTACCTGGAGCACCAACTCCGCAGCTTGGCTGGGACCTATGTGAGTATCCAGCGTAGGAATCTGGGAGTTGGGGAGGAGTGAGGAGTTGGGGAAAGACAGTCCTAACCGTGGAGGGTTCTGGTAAATGATGGGGTGAGGAGGGGCTCTTTGGCTCCCACCAGTCCCCCTGTCTGGTCTA
+
AAAABFFFCFFFGDGGGGGGGGHHGGGGGGHHGGGGFGHGHHGHGGHHHHHHHHHHHGHHHHHHHHHHHHHGGGGGHHHGHHGGHHHHGHHHGGGGGHHHGHHGGGGHGHHHHHHHHFHHHHHHHGFGGGHGHHHHHHHGEHHHGGGGGGGHHHHHHGHHHGGGGGHHHHGHHHHHHHGHGEFGGGGGCFGGGGCFGGGGGGGGGGFFFFFFFFFFFFFFFFFFFFFFFFFFFFFFFFFFFFFFFFFFFFF
@M05620:37:000000000-D9766:1:1101:13731:9118 1:N:0:40
ACCACACCTTCTACAATGAGCTGCGTGCGGCTCCCGAGGAGCACCCCGTGCTGCTGACCGAGGCCCCCCTGAACCCCAAGGCCAACCGCGAGAAGATGACCCAGGTGAGTGGCCCGCTACCTCTTCTGGTGGCCGCCTCCCTCCTTCCTGGCCTCCCGGAGCTGCGCCCTTTCTCACTGGTTCTCTCTTCTGCCGTTTTCCGTAGGACTCTCTTCTCTGACCTGCGTCTCCTTTGGAACTCTGCAGGTTCT
+
BABBBBBABCCFGFBGGGFFGGHHGEE22AA2BAFE?EEE1BABAEEA1BBF5FBGFHC>>//>?EG>E//B3FFE?EEHGHHHHGGDBD/>CGHBGHFHHHGHGHH1>>GFGHHGGGGGHHHHHHHHHHHGHHGGGGGGGGGGGGGGGGGGGGGGGGG:@DFFFFFFFAFFFFFFFFFF:FFFFFFFFFFFFFFADFFFFFB?DFFFFFFFFFFFFFF/BFBF.;DFFFFFFFFFFFFFFFFFFFFAFFF
@M05620:37:000000000-D9766:1:1101:15973:9119 1:N:0:40
ACCACACCTTCTACAATGAGCTGCGTGTGGCTCCCGAGGAGCACCCCGTGCTGCTGACCGAGGCCCCCCTGAACCCCAAGGCCAACCGCGAGAAGATGACCCAGGTGAGTGGCCCGCTACCTCTTCTGGTGGCCGCCTCCCTCCTTCCTGGCCTCCCGGAGCTGCGCCCTTTCTCACTGGTTCTCTCTTCTGCCGTTTTCCGTAGGACTCTCTTCTCTGACCTGAGTCTCCTTTGGAACTCTGCAGGTTCT
+
CCCCCCCCFFFFGGGGGGGGGGHHGGGGHGHHHGGGGGGGGHHHHGGGGGGGHHGHHHHGGGGGGGGGGGGHHHHGGGGHGHHHHGGGGGGGGGHHGHHHHHHHGHHHHHHGGHHGGGGGHHHHHHHHHHHGHHGGGGGHGHHGHGGGGGGGGGGGGGGGGGGGGGFFFFFFFFFFFFFFFFFFFFFFFFFFFFFFFFFFFFFFFFFFFFFFFFFFFFFFFFFFFFFFFFFFFFFFFFFFFFFFFFFFFFF
@M05620:37:000000000-D9766:1:1101:23493:9123 1:N:0:40
AGTGCCAGCTCTCAATCGCACAGGGGACCCAGGGCCTGGCCCCTCCATCCAGAAAACCTATGACCTCACCCGCTACCTGGAGCACCAACTCCGCAGCTTGGCTGGGACCTATGTGAGTATCCAGCGTAGGAATCTGGGAGTTGGGGAGGAGTGAGGAGTTGGGGAAAGACAGTCCTAACCGTGGAGGGTTCTGGTAAATGATGGGGTGAGGAGGGGCTCTTTGGCTCCCACCAGTCCCCCTGTCTGGTCTA
+
AABABFFFBFFFGGGGGAFFFEAGFEEGGGHHGGGGFFGHHHGHGGHHHHGHHHGGHGHHHHHHHHHHHHHGGGGGHHHHHHHGHHFHGGHHGGEFGGHHGHHEDGHHGHHHHHHHHHHHHHHHHGFGFGHHHHHHHHHGEHHHGGGGGGGHHHHHHGHHHHGGGGHHHHHHHHHHHHHHGFGGGGGGEGGGGGGFFGGGGGGGGGFFFFFFFDFFFFFFFFFFFFFFFFFFFFFFFFFFFFFFFFFFFFF
@M05620:37:000000000-D9766:1:1101:20512:9123 1:N:0:40
ACCACACCTTCTACAATGAGCTGCGTGTGGCTCCCGAGGAGCACCCCGTGCTGCTGACCGAGGCCCCCCTGAACCCCAAGGCCAACCGCGAGAAGATGACCCAGGTGAGTGGCCCGCTACCTCTTCTGGTGGCCGCCTCCCTCCTTCCTGGCCTCCCGGAGCTGCGCCCTTTCTCACTGGTTCTCTCTTCTGCCGTTTTCCGTAGGACTCTCTTCTCTGACCTGAGTCTCCTTTGGAACTCTGCAGGTTCT
+
CCCCCCCCFFFFGGGGGGGGGGHHGGGGHGHHHGGGGGGGGHHHHGGGGGGGHHHHHHHGGGGGGGGGGGGHGHHGGGGHGHHHHGGGGGGGGGHHHHHHHHHHGHHHHHHGGHHGGCGGHHHHGHHHHHHGHHGGGGGHGHHGHGGGGGGGGGGGGGAFGGGGGGFFFFFFFFFFFFFFFFFFFFFFFFFFFFFFFFFFFFFFFDFFFFFFFFFFFFFFFFFFFFFFFFFFFFFFFFFFFFFFFFFFFFF
@M05620:37:000000000-D9766:1:1101:11840:9126 1:N:0:40
GAGGCTGCTTTGGAAGAGCCCCCTGCCGAACTGCACTCACTAGATTCCAGCTCGTATGCCGTCTTCTGCTTGATCAAAGAATCGAAAAAGGCTACACGACATAGGTGAGAGGCAAGAGGGATCCACTGAAGGCCGCCTGCCGTATGTCTGGCATCAACGAGCTAGGGAGTCTCACGGTGGATCTGTCTTGTGCTGTTTAACGTAGGACGCTGTTCTCTGAGCTTAGAGAGGTTTGGAACTGCGAAGTTGCG
+
>3AA>>CAFBB4F4BB4BABAAAA2B4A2AAA3B333BAAD533DD5555A33A0A3BA3AE0BF5DF5DBB15@533BBB@31131/1111332321///>333B3?04?///0/2B///2/2223?22<2////<//00///00111=01010110..<-<00../../0000......00000;000000000;0000./:..0C--;.99//://///;////;/.././.9//////.-9-.///-
@M05620:37:000000000-D9766:1:1101:21417:9128 1:N:0:40
AGTGCCAGCTCTCAATCGCACAGGGGACCCAGGGCCTGGCCCCTCCATCCAGAAAACCTATGACCTCACCCGCTACCTGGAGCACCAACTCCGCAGCTTGGCTGGGACCTATGTGAGTATCCAGCGTAGGAATCTGGGAGTTGGGGAGGAGTGAGGAGTTGGGGAAAGACAGTCCTAACCGTGGAGGGTTCTGGTAAATGATGGGGTGAGGAGGGGCTCTTTGGCTCCCACCAGTCCCCCTGTATGGTCTA
+
BCBBBFFFBFFFGGGGGGGGGGHGGGGGGGHHG?EEGGHHHHGHGGHHHGGHFFFHHEGFHHHHHHHHHHHGGEGGHHHHCHHHHH1?EGGHEGGGGHHHGH3FEGHHGHHHHGFFH?BGHHHHHGADGGHHHHHHHGFFGHHGGGCCGDEHHDGFFG<GHEGGEDEFHHHFHHHHHHHHGGGGDEGG.CFGGGFF0FFGGGGGEGDFFFFFFFFAFFFFFFFEFFF.ABFFFFFFFFFFFFFFFFEFFF/
@M05620:37:000000000-D9766:1:1101:27487:9157 1:N:0:40
ACCACACCTTCTACAATGAGCTGCGTGTGGCTCCCGAGGAGCACCCCGTGCTGCTGACCGAGGCCCCCCTGAACCCCAAGGCCAACCGCGAGAAGATGAGTGCCGCAGGTTAGTCGCCAGCTACCCCGGCTGCTGGCTGCCTACCTCCTGCCACGCCTCCGATACCTGCTTCCTTCCTCTCTCGCTCTCCGTCCGTCCGTCTTCCGTAGCACTCCCATCTCTTAGCTCACTTTCCTTTGGAACTCGGCAGG
+
3>AABABBFFFFGGGGD4GGGGHHEEEGH2GHHGGA2EEFEGHHHGGGE1EFHHFHHHFEFG?FGGEFGGGHHHFEGGGHGHHHHCEEGCGGGGHFGGHF222</<///01=0=1.-..<<<DC/<<--;--.:0/;/:..00;;00.///./0-.;....-.--///9//;9///9BB/9;/;.;;.//...9-.9.-..9AFF.9AA./;/9...;//9/9//;///////;//::///9/;B.D?---
@M05620:37:000000000-D9766:1:1101:26180:9168 1:N:0:40
ACCACACCTTCTACAATGAGCTGCGTGTGGCTCCCGAGGAGCACCCCGTGCTGCTGACCGAGGCCCCCCTGAACCCCAAGGCCAACCGCGAGAAGATGACCCAGGTGAGTGGCCCGCTACCTCTTCTGGTGGCCGCCTCCCTCCTTCCTGGCCTCCCGGAGCTGCGCCCTTTCTCACTGGTTCTCTCTTCTGCCGTTTTCCGTAGGACTCTCTTCTCTGACCTGAGTCTCCTTTGGAACTCTGCAGGTTCT
+
CCCCCCCCFFFFGGGGGGGGGGHHGGGFHGHHHGGGGGGGGHHHHGGGGGGGHHHHHHHGGGGGGGGGGGGHGHHGGGGHGHHHHGGGGGGFGGHGHHHFGCFH/1??CFF<CHH?@DC@GHHGHFDDD=CDCH-D?.EE./GDFFGGGF/FAFFEG.C@FGGFF-9D=@FFBFFFBB/;FFFFFFFFFBFFBB@A9FEFFFFF..9FFFFFFBFFFFFFFFF/B9FFFFFFFF//BBFFFB9FF/9.;BB
@M05620:37:000000000-D9766:1:1101:20300:9170 1:N:0:40
AGTGCCAGCTCTCAATCGCACCGGGGACCCAGGGCCTGGCCCCTCCATCCAGAAAACCTATGACCTCACCCGCTACCTGGAGCACCAACTCCGCCGCTTGGCTGGGACCTATGTGAGTATCCAGCGTAGGAATCTGGGAGTTGGGGAGGAGTGAGGAGTTGGGGAAAGACAGTCCTAACCGTGGAGGGTTCTGGTAAATGATGGGGTGAGGAGGGGCTCTTTGGCTCCCACCAGTCCCCCTGTCTGGTCTA
+
>AAAAFBFAFFFGBFGGFF1E0AAEEEGGE/AFEEEFEGHHHG/EGHGGG1BDGBFHGHHHFGGFGGGHHHFGGEGHBGFGGGFGHEHGGHHCF/EEBCC/FH//<FGFHHHHHHHFHHHHHHGHC<E<?GHFF1DFFGF>FGGGGGGGGGGFHCAFFGGHGCGG?AAFFFFFFBFGFFF?EE@AE?@;AFFFFBBFEB/BFB/E?A9A--FB?-@@@?FFFFBBBBAEFFBF-9BFF?B;;BFFFFF;/9
@M05620:37:000000000-D9766:1:1101:18200:9177 1:N:0:40
ACCACACCTTCTACAATGAGCTGCGTGTGGCTCCCGAGGAGCACCCCGTGCTGCTGACCGAGGCCCCCCTGAACCCCAAGGCCAACCGCGAGAAGATGACCCAGGTGAGTGGCCCGCTACCTCTTCTGGTGGCCGCCTCCCTCCTTCCTGGCCTCCCGGAGCTGCGCCCTTTCTCACTGGTTCTCTCTTCTGCCGTTTTCCGTAGGACTCTCTTCTCTGACCTGAGTCTCCTTTGGAACTCTGCAGGTTCT
+
CCCCCCCCFFFFGGGGGGGGGGHHGGGEDEHHHGGGGGGGGHHHHGGGGGGGHHGHHHHGGGGGGGGGGGGHHHHGGGGHGHHHHGGGGGGGGGHHHHHHHHHHGHHHHHHGGHHGGGGGHHHHHHHHHHHGHHGGGGGHGHHGHGGGGGGGGGGGGGGGGGGGGGFFFFFFFFFFFFFFFFFFFFFFFFFFFFFFFFFFFFFFFFFFFFFFFFFFFFFFFFFF/FFFFFFFFFFFFFFFFFFFFFFFFFF
@M05620:37:000000000-D9766:1:1101:8150:9197 1:N:0:40
ACCACACCTTCTACAATGAGCTGCGTGTGGCTCCCGAGGAGCACCCCGTGCTGCTGACCGAGGCCCCCCTGAACCCCAAGGCCAACCGCGAGAAGATGACCCAGGTGAGTGGCCCGCTACCTCTTCTGGTGGCCGCCTCCCTCCTTCCTGGCCTCCCGGAGCTGCGCCCTTTCTCACTGGTTCTCTCTTCTGCCGTTTTCCGTAGGACTCTCTTCTCTGACCTGAGTCTCCTTTGGAACTCTGCAGGTTCT
+
BBAABBBBFFFFGGG4FBGEFEGHAEGEHGHHHGGDFGGCGHHHHGGGEEGFGFGHHHHGGGEGGGGGGGGHHHHGGGGGGHHHHEGGGGGGGFHHFHHGHH/FFHGHHHHGGHHGGCGGFFHHHHGHHGHGHGCGCGGHGHFGGGGGGGGFFFFFGGBBGGG/FBBDBBFFBFFFFFFFFFFFFFFFFFFFFFBFFFFFFFFADFFFFFFFFFFFFFFFFFFFFFFFFFFFFFFFFFFFFFFFFFFABFF
@M05620:37:000000000-D9766:1:1101:16474:9204 1:N:0:40
ACCACACCTTCTACAATGAGCTGCGTGTGGCTCCCGAGGAGCACCCCGTGCTGCTGACCGAGGCCCCCCTGAACCCCAAGGCCAACCGCGAGAAGATGACCCAGGTGAGTGGCCCGCTACCTCTTCTGGTGGCCGCCTCCCTCCTTCCTGGCCTCCCGGAGCTGCGCCCTTTCTCACTGGTTCTCTCTTCTGCCGTTTTCCGTAGGACTCTCTTCTCTGACCTGAGTCTCCTTTGGAACTCTGCAGGTTCT
+
CCCCCCCCFFFFGGGGGGGGGGHHGFGB4EHHHGGGGGGGFHHHHGGGDGGGFGFHHHHFGEGGGGGGGGGHFHHGGGGHGHHHHGGGGGGGGGHHHHFHHHEHE1C10=?/FGE?@C?C<<DG0<DGG<CAGF-A-.CG.:GAH0FB0C/FA9FE9A9---C00-;D=FFF09B009FBFFB0B00BFBB9F0-ADFAFF?B.AA9:9B0BFFF99BB0;BFFBFFBFF0FFBFFF9BBBB0FBFFFFFB
@M05620:37:000000000-D9766:1:1101:25946:9205 1:N:0:40
ACCACACCTTCTACAATGAGCTGCGTGTGGCTCCCGAGGAGCACCCCGTGCTGCTGACCGAGGCCCCCCTGAACCCCAAGGCCAACCGCGAGAAGATGACCCAGGTGAGTGACCCGCTACCTCTTCTGGTGGCCGCCTCCCTCCTTCCTGGCCTCCCGGAGCTGCGCCCTTTCTCACTGGTTCTCTCTTCTGCCGTTTTCCGTAGGACTCTCTTCTCTGACCTGAGTCTCCTTTGGAACTCTGCAGGTTCT
+
BBCCCCCCFFFFGGGGGGEGGGHHGGGGHGHHHGGGGGGGGHHHHGGGGGGGGHHHHHHGGGGGGGGGGGGHHHHGGGGHGHHHHGGGGGCGGGHHHHHHHHHHGHHHHHH1GGHGGGGGHHHHHHHHHHHGHHGGGGGHGHHGHHHHGGGGGGGGGGGGGGGGGGGFFFFFFFFFFFFFFFFFFFFFFFFFFFFFFFFFFFFFFFFFFFFFFFFFFFFFFFFFFFFFFFFFFFFFFFFFFFFFFFFAFFF
@M05620:37:000000000-D9766:1:1101:9435:9206 1:N:0:40
ACCACACCTTCTACAATGAGCTGCGTGTGGCTCCCGAGGAGCACCCCGTGCTGCTGACCGAGGCCCCCCTGAACCCCAAGGCCAACCGCGAGAAGATGACCCAGGTGAGTGGCCCGCTACCTCTTCTGGTGGCCGCCTCCCTCCTTCCTGGCCTCCCGGAGCTGCGCCCTTTCTCACTGGTTCTCTCTTCTGCCGTTTTCCGTAGGACTCTCTTCTCTGACCTGAGTCTCCTTTGGAACTCTGCAGGTTCT
+
CCCCCCCAFFFFGGGGGGGGGGHHGGGBEEHGHGGGFGGGGHHHHGGGFGGGGHGHHHHGGGGGGGGGGGGHGHHGGGGHGHHHHGGGGGBFGGHGGHHHHHHHGHHHHGHGGHHGGGGGHHHGHHHHGHHGHHGGGGGHGHHGHGGGGGGGGGGGGGGDCGGGGFFFFFFFFFFFFFFFFFFFFFFFFFFFFFFFFFFFFFFFFFFFFFFFFFFFFFFFFFFF/FFFFFFFFFFFFFFFFFFFFFFFFFF
@M05620:37:000000000-D9766:1:1101:9422:9218 1:N:0:40
ACCACACGCTCTACAATGCGCTGCGTGCGGCTCGCGAGGAGCACCCCTTGCTGCTGACCCAGGCCCCCCTCAACCCCAAGGCCAACCGCGCGAAGATGACCCAGGTGCGTGGCCGGCTCCCTCTTGTGGTGGCCGCCTCCCTCCTTCCTGGCCTCCCGGTGCTGCGCCCTTTCTCCCTGGTTCTCTCTTCTGCCGTTTTCCGTAGGACTCTCTTTTCTGACCTGCGTCTCCTTTGGAACTCTGCAGGTTCT
+
>1>AAAA1>1>>GCBFGG10EEEEGEFE0E//A/AA/A/>/B/0B?EB0B1F1F1GGF0>?//FFGGEG//B1FGEF/EHGHFGHGGGCC>A?CC.<FFGGF.><>GFCGA-<.-:-@..CCGHF0;C.;9?9FA?@EGGGGGABFGFFFF-ABFEFB?--@BFF?@B@@FFFFF/;FB99FFFFFBBFF/BBF-A?FFFFAB-ABBBFFFFFF//BBB/B9FF-@9@-BFFBBF/FFF/;/BF/F-FFBF
@M05620:37:000000000-D9766:1:1101:12811:9227 1:N:0:40
ACCACACCTTCTACAATGAGCTGCGTGTGGCTCCCGAGGAGCACCCCGTGCTGCTGACCGAGGCCCCCCTGAACCCCAAGGCCAACCGCGAGAAGATGACCCAGGTGAGTGGCCCGCTAACTCTTCTGGTGGCCGCCTCCCTCCCTCCTGGCCTCCCCGAACTGCGCCCTTTCTCACTGGTTCTCTCTTCTGCCGTTTTCCGTAGGACTCTCTTCTCTGACCCGAGTCTCCTTTGGAACTCTGCAGGTTCT
+
AB?ABA3AFFFFEGGB5FGGGGHHGEGGH2FGHGG2EEEAEHHHHGFGE1ECGBAFHHHGGGGGGGEGGGGHHHEEGGGFGHHHFFGGG@CGGGHH222FFH//??FB0<<FFFH?D--.>=<0DD00<<C?FG?AC.?GG//?.;/.//CAF0AEG.;--:.9B.9DCFFFBFFFF/BFFFB/9///;BFFFF-9DFFFFAF?.9/////99B////////.;9-..//;BFFFB/BBB//BFB/..;//
@M05620:37:000000000-D9766:1:1101:21565:9238 1:N:0:40
ACCACACCTTCTACAATGAGCTGCGTGTGGCTCCCGAGGAGCACCCCGTGCTGCTGACCGAGGCCCCCCTGAACCCCAAGGCCAACCGCGAGAAGATGACCCAGGTGAGTGGCCCGCTACCTCTTCTGGTGGCCGCCTCCCTCCTTCCTGGCCTCCCGGAGCTGCGCCCTTTCTCACTGGTTCTCTCTTCTGCCGTTTTCCGTAGGACTCTCTTCTCTGACCTGAGTCTCCTTTGGAACTCTGCAGGTTCT
+
CCCDDDCDFFFFGGGGGGGGGGHHGGGEEGHHHGGGGGEGGHGHHGGGGGGGHHHHHHHGGGGGGGGGGGGHHHHGGGGHGHHHHGGGGGGGGGHGHHHHHHHHGHHGHHHGGHHGGGGGHHHHHHHHHHHGHHGGGGGHGHHGHGGGGGGGGGGGGGGGCGGGGGFFFFFFFFHFFFHFFFFFHFFFFFFFFFFFFFFHFFFFFFFFFFFFFHHHFFFFFFFFFFFFFFFFFHHFFFFFFFHFHFFFFFF
@M05620:37:000000000-D9766:1:1101:3255:9250 1:N:0:40
AGTGCCAGCTCTCCATCGCACAGGGGACCCAGGGCCTGGCCCCTCCATCCAGAAAACCTATGACCTCACCCGCTACCTGGGGCACCCCCTCCGCAGCTTGGCTGGGACCTATGTGAGTATCCAGCGTAGGACTCTGGGCGTTGGGGCGGCGTGCGGCGTTGGGGACAGCCCGTCCTAACCGTGGCGGGTTCTGGTAAATGATGGGGTGAGGAGGGGCTCTTTGGCTCCCACCAGTCCCCCTGTCTGGTCTA
+
>>>3>BFFBFFFGFGBBAEAECHFG22ABABGABE2AFHHHHGHGGHHHBGGGHH2BEHHBBFHHDBGHHH0>>>EHH3B1>?EEGE/>EG?>E?E>F3B<GHGGGHHGHCGHHH2GHHHHHBGHGG/>A11??GHGH.ADGGHGG.@D?BBGDGG-BBBBFBB.-.;.E.;BFFFFFFFBDFB-;BB@EFFFFBBFFFFFFFFFFFB.AF9ADB?BBFFFFFBFFFEFBFFEFFFFFFFBFFFFFFFBFB
@M05620:37:000000000-D9766:1:1101:19170:9250 1:N:0:40
AGTGCCAGCTCTCAATCGCACAGGGAACCAAGGGCCTGGCCCCTCCATCAAGAAAACCTATGACCTCACCCGCTACCTGGAGCACCAACTCCGCAGCTTGGCTGGGACCTATGTGAGTATCCAGCGTAGGAATCTGGGAGTTGGGGAGGAGTGAGGAGTTGGGGAAAGACAGTCCTAACCGTGGAGGGTTCTGGTAAATGATGGGGTGAGGAGGGGCTCTTTGGCTCCCACCAGTCCCCCTGTCTGGTCTA
+
AAAAAF1CAF1BGGFGG1FFG0FGG00BF00BFFGEGG/GHHEEFE0AG1B1BFH0G?0A1ADGBD1FGHHC//>E01B0BFGHH/F//0B@>ECEEHBGE0BFG/0FE0<<GF2BFFDGH2BFCG/?CAGFBDGHH00?EGHHG//A->>F0<F<<CHHHHG-EGC.C:CGHHHHHHHHGAE?CEGGGGGGGG0BFFF00BGGGGG@EF-/BF@@@@FFFFFFFFFFFFFFFFFFFFFF@FFFFFF9FFB
@M05620:37:000000000-D9766:1:1101:20574:9253 1:N:0:40
ACCACACCTTCTACAATGAGCTGCGTGTGGCTCCCGAGGAGCACCCCGTGCTGCTGACCGAGGCCCCCCTGAACCCCAAGGCCAACCGCGAGAAGATGACCCAGGTGAGTGGCCCGCTACCTCTTCTGGTGGCCGCCTCCCTCCTTCCTGGCCTCCCGGAGCTGCGCCCTTTCTCACTGGTTCTCTCTTCTGCCGTTTTCCGTAGGACTCTCTTCTCTGACCTGAGTCTCCTTTGGAACTCTGCAGGTTCT
+
BCCCCBBCFFFFGGGGGGGGGCHHGEFFHGGHHGGGGGGAEHHHHGGGGGGGBGHGHHHGGGGGGGGGGGGHHHHGGGGHGHHHHGGGGGGGGGHHHHHHHHHGFHFFHGFFGHHFGCGGHHHHHHHGHHGDHHGGGGGHGHHGHGGGGGGGGGGGGGGGGGGGGGFFFFFFFFFFFFFFFFFFFFFFFFFFFFFFFFFFFFFFFFFFFFFFFFFFFFFFFFFFFFFFFFFFFFFFFFFFFFFFFFFFFFF
@M05620:37:000000000-D9766:1:1101:18777:9256 1:N:0:40
AGTGCCAGCTCTCAATCGCACAGGGGACCCAGGGCCTGGCCCCTCCATCCAGAAAACCTATGACCTCACCCGCTACCTGGAGCACCAACTCCGCAGCTTGGCTGGGACCTATGAGTATACAGCGCGGGAATCTGGGAGTTGGGGGGGAGTGAGGAGTGGGGGGGAGACAGTCCTAACCGTGGAGGGTTCTGGGGAATGATGGGGGGAGGAGGGGCGCTTTGGCTCCCACCAGTCCCCCTGTCTGGGCTATC
+
AB>AAFFFBFFFGGGGGGGGGGHGGGGGGGHHCFGGGGHHHHGHGGHHHGHHHHHHHGHHHHHHHHHHHHHGGEFGHHHHBFHHHHFGFHHHFGGGGHHHGHHGGGHHGHHGH3G33B33332>////--<<F11F0>.<0/CG-;;-@;A/B./;9...;B--;9D.B.9/////..-.;-.;;B9.;B//.-.9.///9/AD-B;@>.;ADF--;D.9////;.A.AAA.///;EF-.;/;//..;.;/
@M05620:37:000000000-D9766:1:1101:22809:9257 1:N:0:40
ACCACACCTTCTACAATGAGCTGCGTGTGGCTCCCGAGGAGCACCCCGTGCTGCTGACCGAGGCCCCCCTGAACCCCAAGGCCAACCGCGAGAAGATGACCTAGGAGAGTGGCCCGCTACCTCTTCTGGTGGCCGCCTCCAGCATTCCTGGCCTCCCGGAGATGCCCCCTTTCTCAGTGGTTTCCTCTTCAGCAGTTTTCCGTAGGCCTCTCTACACTGACCTGAGTCTCCTTTGGAAATCTGCAGGTTCG
+
1>1>A11AFFC1AGG1ABBF1AA1AAABG0FGEFFAEEG/EHHHHG?E//BAA11BG0BE@E?E/?/>EGGEHC//EE///<G//<<<B<<<//?F11111111010//1<//0/----<<DG0D0<=0=<..<---..:////00000;/..0....-9--;F009.-;9//;BF/99/BE-/:/BFF//9B/-B/BBB/ABFA-///-;///9/-;///;/:/-;;;///9BBF/F///:/9F/9-//-
@M05620:37:000000000-D9766:1:1101:9516:9270 1:N:0:40
AGTGCCAGCTCTCAATCGCACAGGGGACCCAGGGCCTGGCCCCTCCATCCAGAAAACCTATGACCTCACCCGCTACCTGGAGCACCAACTCCGCAGCTTGGCTGGGACCTATGTGAGTATCCAGCGTAGGAATCTGGGAGTTGGGGAGGAGTGAGGAGTTGGGGAAAGACAGTCCTAACCGTGGAGGGTTCTGGTAAATGATGGGGTGAGGAGGGGCTCTTTGGCTCCCACCAGTCCCCCTGTCTGGTCTA
+
AA3>AFFFBFFFGGGFDFG2E2FAFG?EEDHH2AE22FH2AG2AEGHHFAGHDHC2FGGHFHDHHBHHHHH@E/EEHHFH?BFGEGG1E3FC>>>EE???<GFFGGFHGHFHHGHFDGHFHFHHEBFDDDDDFGFGFFHE?GGBCGF@@DGGC0D.GGGHHFGGGDHFHFFHCGHHHFCGGGA@GGGGE.FFFB;BBBFFGFGGGGD9.AFFFF?BBBEFB/BFFFFFAFFDAAB9/9EDBFFFFFFFFF/
@M05620:37:000000000-D9766:1:1101:27010:9273 1:N:0:40
ACCACACCTTCTACAATGAGCTGCGGGCGGCTGACGAGCAGCACCCCGTGCTGCTCAACGAGGCCCCCCTGAACCACAAGACCAACCGCGAGAAGACCACCCAGGTGAGCGGCCAGCTACCTCTTCTGCCGGCCGCCTCCCTCCTTCCTGGCCTCACGGAGCTGCGCCCTTACTGACTGGCTCTCTCTTCTGCCGTTTTACGTAGGACTCTCTTCACTGAACTGAGTCTCCTTAGGAACTATGCAGGATAT
+
BBBBBBBBFBFFGFGGGAAFGGHBE2E220AA0BBEFG0>3FGF11/>?EFGHB33@31?F1/>FE//>//BGHHC//?00B?GCD?/</<>@<GH00>...>.<<C=./-<A-@GFHHCGFHFGGGG00:?B-;@BFGFFFFFFF/;9;FFFFFBE?.9D-.;F??DB?//;;//;;/;.;FFFFFFFFFFBBB.99AFFFB9FD/:FFFFFFF/;/;/99F/9/;;F/9/////;/.99;BB9/;.9/;
@M05620:37:000000000-D9766:1:1101:14835:9276 1:N:0:40
ACCACACCTTCTACAATGAGCTGCGTGTGGCTCCCGAGGAGCACCCCGTGCTGCTGACCGAGGCCCCCCTGAACCCCAAGGCCAACCGCGAGAAGATGACCCAGGTGAGTGGCCCGCTACCTCTTCTGGTGGCCGCCTCCCTCCTTCCTGGCCTCCCGGAGCTGCGCCCTTTCTCACTGGTTCTCTCTTCTGCCGTTTTCCGTAGGACTCTCTTCTCTGACCTGAGTCTCCTTTGGAACTCTGCAGGTTCT
+
DCDDDDDDFFFFGGGGGGGGGGHHGGGFEGHHHGGGGGGGGHHHHGGGGGGGHHGHHHHGGGGGGGGGGGGHHHHGGGGHGHHHHGGGGGGGGGHHHHHHHHEGFHHHHHHGGHHGGGGGHHHHHHHHFHHGHHGGGGGHGHHGHGGGGGGGGGGGGGG??DGGGGFFFFFFFFFFFHFFFFFFFHFFHFFFFFFFFFFHFFFFFFFFFFFFFHHHFFFFFFFFFFFFFFFFFHHFFFFFFFHFFFFFFFF
@M05620:37:000000000-D9766:1:1101:15900:9283 1:N:0:40
ACCACACCTTCTACAATGAGCTGCGTGTGGCTCCCGAGGAGCACCCCGTGCTGCTGACCGAGGCCCCCCTGAACCCCAAGGCCAACCGCGAGAAGATGACCCAGGTGAGTGGCCCGCTACCTCTTCTGGTGGCCGCCTCCCTCCTTCCTGGCCTCCCGGAGCTGCGCCCTTTCTCACTGGTTCTCTCTTCTGCCGTTTTCCGTAGGACTCTCTTCTCTGACCTGAGTCTCCTTTGGAACTCTGCAGGTTCT
+
AA?AA?>AFFFFGGG45FGGFGFFEEEGFAGHGFGDEEG?EGHHHGGG11EC5B3FGGGEFG0EFEEEGGGHHHEGGGGGGHHFAFGGGGGGGDHHBFHHHGHHGHHHHHHGGHHGGGGGHHHHHHHHHHHGHH?-:;C:EGHGGGGGFFG.9BFGGDGGG-AFGGBF?BFFFFFFFFFFFFFFFFFFFFFFFFBFFFFFFFFFFFFFFFFFFFFFFFFFFFEBFFFFFFFFFFFEFFFFBFFFFFF.FFF
@M05620:37:000000000-D9766:1:1101:18395:9288 1:N:0:40
ACCACACCTTCTACAATGAGCTGCGTGTGGCTCCCGAGGAGCACCCCGTGCTGCTGACCGAGGCCCCCCTGAACCCCAAGGCCAACCGCGAGAAGATGACCCAGGTGAGTGGCCCGCTACCTCTTCTGGTGGCCGCCTCCCTCCTTCCTGGCCTCCCGGAGCTGCGCCCTTTCTCACTGGTTCTCTCTTCTGCCGTTTTCCGTAGGACTCTCTTCTCTGACCTGAGTCTCCTTTGGAACTCTGCAGGTTCT
+
CCCCCCCCFFFFGGGGGGDGGGHHGGGBEFHHHGGGGGAEEHHHHGGGFGGGHHGHHHHGGGGGGGGGGGGHHHHGGGGHGHHHHGGGGGGGGGHHHHHHHHHHGHHHHHHGGHHGGGCGHHHHHHHHHHHGHHGGGGGHGHHGHGGGGGGGGGGGGGG?DGGGGGFFFFFFFFFFFFFFFFFFFFFFFFFFFFFFFFFFFFFFFFFFFFFFFFFFFFFFFFFFBFFFFFFFFFFFFFFFFFFFFFFFFFF
@M05620:37:000000000-D9766:1:1101:14515:9303 1:N:0:40
GAGGCTGCTTTGGAAGAAACTGATAGGCTAGGGCAACAGTTTCGGATGGACCTGGGTAAGAATCTCGCTCACGTTATTCAATCTGATATACCGGCCAATGTTTGATAATACCCGTAAGGAAAGGCTCCTAGCAGACTCCAAGGGAGTAAAAGACCTGATGAAACAATAGCCAGTAAGTCACGCATTTCCGCTTTAGCACTCTTGTGGATCAAATTGAACAATTCTCAGCATTTGTACTTGTAACTGACAAG
+
BBBBBBFBFFFFCGGGGGGGG5FAF5444B44B4FFHH2555D22A2A23B22A11BB3B553555111A13A112?@5DG@FF555D544B1>E//?FH@4@BG4444B433?>>?F?GGHA0/BBFEG1?B??B1BBBFB//<?/@@22@?0010<?1<1F1<??1111<><>1=1>=1<0-..<=0<<...<0=0CGHHH0:0.;0:.0:;;09;;;C00;CB;;90;;0;00;C00;99;;0;/99.
@M05620:37:000000000-D9766:1:1101:13448:9312 1:N:0:40
ACCACACCTTCTACAATGAGCTGCGTGTGGCTCCCGAGGAGCACCCCGTGCTGCTGACCGAGGCCCCCCTGAACCCCAAGGCCAACCGCGAGAAGATGACCCAGGTGAGTGGCCCGCTACCTCTTCTGGTGGCCGCCTCCCTCCTTCCTGGCCTCCCGGAGCTGCGCCCTTTCTCACTGGTTCTCTCTTCTGCCGTTTTCCGTAGGACTCTCTTCTCTGACCTGAGTCTCCTTTGGAACTCTGCAGGTTCT
+
CCCCCCBCFFFFGGGGGGGGGGHHGGGGHGHHHGGGGGGGGHHHHGGGEGGGHHHHHHHGGGGGGGGGGGGHHHHGGGGHGHHHHGGGGGGGGGHHHHHHHHEGFHHHHHHGGHHGGGGGHHHHHHHHFHHGGHGGGGGHGHHGHGGGGGGGGGGGGGGGGGGGGGFFFFFFFFFFFFFFFFFFFFFFFFFFFFFFFFFFFFFFFFFFFFFFFFFFFFFFFFFFFFFFFFFFFFFFFFFFFFFFFFFFFFF
@M05620:37:000000000-D9766:1:1101:16333:9318 1:N:0:40
ACCACACCTTCTACAATGAGCTGCGTGTGGCTCCCGAGGAGCACCCCGTGCTGCTGACCGAGGCCCCCCTGAACCCCAAGGCCAACCGCGAGAAGATGACCCAGGTGAGTGGCCCGCTACCTCTTCTGGTGGCCGCCTCCCTCCTTCCTGGCCTCCCGGAGCTGCGCCCTTTCTCACTGGTTCTCTCTTCTGCCGTTTTCCGTAGGACTCTCTTCTCTGACCTGAGTCTCCTTTGGAACTCTGCAGGTTCT
+
1>>1A11AFFC1BBG1FEF111BFABE000AB1AFAECEEA/G0AEGGAEFEAGFGBHFGGE//FEGCE/?FFFG/EAEC//GCGC</<C<//C01?11<F<?GFGFBC?G/FHHGGGGGHHHHHHHHHHHGHHGGGGGHGHHGHGGGGGGGGGGGGGG?AGGGGG@F@@FFFFFFFFFFFFFFFFFFFFFFFF@FFFFFFFFFFFFFFFFFFFFFFFFFFFFF/BFFFFFFFFFFFFFFFFFFFFFFFFF
@M05620:37:000000000-D9766:1:1101:5750:9329 1:N:0:40
AGGGCCAGCTCTCCATAGCACAGGGTACCAAGCGCATGGCCCCTCCATCCAGAAACCCTATGACCTCACCCTCTACCTGGGGCACCCACTCTGCAGCTGGGCTGGGACCTATGTGAGTATCCCGCGTAGGAATCTGGGCGTTGGGGCGGCGTGCGGCGTTGGGGCCAGCCCGTCCTAACCGTGGCGGGTTCTGGTAAATGATGGGGTGAGGAGGGGCTCTTTGGCTCCCACCAGTCCCCCTGTCTGGTCTA
+
>>11>>A1>CFFGGG1BBA1B1FAFA0113BB00A00BBG0GGCGGHFD0BB1AAABEG0ABAFG1BBGEF/B0BDGG1B/>B>EFG/B>F11B2BBB10/?GFGGGHEGFGEGG2FGFHHG1<@@C<>C<1@FGFHE/@CGGFCG?C?-;AABA@?A@@>F@@---99?-9;BFF/BBF@BF=-9@@@FFFFF/9;FFFBFFB--;@-A?/A9=@@@FFFFFFFFFFF-FFEFFFFFFF@FFFFFFFFF/
@M05620:37:000000000-D9766:1:1101:21803:9341 1:N:0:40
ACCACACCTTCTACAATGAGCTGCGTGTGGCTCCCGAGGAGCACCCCGTGCTGCTGACCGAGGCCCCCCTGAACCCCAAGGCCAACCGCGAGAAGATGACCCCGGCGAATGGCCCGCTAACTCTTCCGGTGGCCGCCTCCCTTCCTTCCGGCCTCCCCGCGCCGCGCCCTTTCTCACTGGGTCTCTACTCTGCCCTTTTTCGTCGGAATCTCTTCCCCGAACCGAGTCTTCTTTGGAACTCTGCAGGATCT
+
BBBBBBBBFFFFGGGGGGGGGGGH?EGGHGHHHGGGFAECGEGHHGGFEFGGFFFHHHHGGGGGGGGGGGGFHHHGGGGEGEHGHFGGGC/@@?G<F2?2?<//</----/<<GC-<--.;;:00C0.;-:A.C--;..;E/09/90;/.;-;A.;9.9--------9B-FFFB///99B.;BBFB//;;9BFF.;9BB/;-..---.9B/9/;9/..9--;----9.//;/9BF//B/9B/9///..;9/
@M05620:37:000000000-D9766:1:1101:15520:9346 1:N:0:40
ACCACACCTTCTACAATGAGCTGCGTGTGGCTCCCGAGGAGCACCCCGTGCTGCTGACCGAGGCCCCCCTGAACCCCAAGGCCAACCGCGAGAAGATGACCCAGGTGAGTGGCCCGCTACCTCTTCTGGTGGCCGCCTCCCTCCTTCCTGGCCTCCCGGAGCTGCGCCCTTTCTCACTGGTTCTCTCTTCTGCCGTTTTCCGTAGGACTCTCTTCTCTGACCTGAGTCTCCTTTGGAACTCTGCAGGTTCT
+
111>AA1AFFFFDGG13ABGFE1A0EEGC0BGFGE0AAE/AGHHHG?G//E/D11BFC0EFGCG/B/>EGGHHH/>EGG/FFHC//EEG/BCCGHFHHHHHHC?/1?FG1FFGFGGGCCGHHHFHFFGGHHFHF-;CCCEE//./CFGGGGAFG.9CB@GGGFFGG@F@@FFFEFFFFFFBFFFFFFFBFFFFF@AAFFFFFF-;BFFFFFFFEFFFFFFFFFFFFFFFFFFFFB/BB/FFBBBFBA-BFF
@M05620:37:000000000-D9766:1:1101:6154:9352 1:N:0:40
AGTGCCAGCTCTCAATCGCACAGGGGACCCAGGGCCTGGCCCCTCCATCCAGAAAACCTATGACCTCACCCGCTACCTGGAGCACCAACTCCGCAGCTTGGCTGGGACCTATGTGAGTATCCAGCGTAGGAATCTGGGAGTTGGGGAGGAGTGAGGAGTTGGGGAAAGACAGTCCTAACCGTGGAGGGTTCTGGTAAATGATGGGGTGAGGAGGGGCTCTTTGGCTCCCACCAGTCCCCCTGTCTGGTCTA
+
AAAABFBFAFFFFFGGGAFEEGFGAEGGFGHHFFGGEFHGGHFHGGFHHHHGGEFHGGHHHHHHHHHHHHHGGE?EGFHFEGF?GHGEGGHHGGEEGHHHGHGFEGHHGHHHHHHHHGHHGHHGHGCEGFHHHHHHGHHGEHHGGGGGFDGHHHHHHDHGGEGGGGGHHHHHGHHHHHHHGCEGGGGG;CFGGG;FGGGGGGGFEGFFFFFFFFFFFCFFFFFFFFFFFFFFFFFFFFFFFFFFFFFFBFB
@M05620:37:000000000-D9766:1:1101:21973:9356 1:N:0:40
AGTGCCAGCTCTCAATCGCACAGGGGACCCAGGGCCTGGCCCCTCCATCCAGAAAACCTATGACCTCACCCGCTACCTGGAGCACCAACTCCGCAGCTTGGCTGGGACCTATGTGAGTATCCAGCGTAGGAATCTGGGAGTTGGGGAGGAGTGAGGAGTTGGGGAAAGACAGTCCTAACCGTGGAGGGCTCTGGTAAATGATGGGGTGAGGAGGGGCTCTTTGGCTCCCACCAGTCCCCCTGTCTGGTCTA
+
ABABBFFCAFFFGGGGGGGGGGHHGGGGGGCHFAEGFGHHHHGDFGHFHHHHHGFHHGFGHHHHHHHHHFHFGEGGHHHHHGHHHHHHGHHHGGGGGHGGEFHGGGHHGHHDDDGGHFGHHHHFHGGGGGGFHHHHFGGFGGHHGFFGGGGGHHHHGGGHFFGCEGHHHHHHHHHGHHHHGDEBDFGG.:EFFGGGFGFFGGFGGGD=EFFFFAD-@FFFFFFFFFF?FFFFFFFFFFFFFFFFFFFFFFB
@M05620:37:000000000-D9766:1:1101:23315:9372 1:N:0:40
ACCACACCTTCTACAATGAGCTGCGTGTGGCTCCCGAGGAGCACCCCGTGCTGCTGACCGAGGCCCCCCTGAACCCCAAGGCCAACCGCGAGAAGATGACCCAGGTGAGTGGCCCGCTACCTCTTCTGGTGGCCGCCTCCCTCCTTCCTGGCCTCCCGGAGCTGCGCCCTTTCTCACTGGTTCTCTCTTCTGCCGTTTTCCGTAGGACTCTCTTCTCTGACCTGAGTCTCCTTTGGAACTCTGCAGGTTCT
+
AAA1AAAAFFFFGFGG3FFDGCHGGAAA00BFACF0AEGA?HHHHGGGCEFFFHF1GHGE?GCGG?FGGGGEHCGEGGEHCCGHHG/<CC@<BFFF1?FFGHGHEHHD<FGFFFE@CGGGHHGFGHHDGHCCFHGGCG.GFHGGHGBFF0CFF0AEEGGG@GGGB@-A-@/BFFFFFFFBFFFFFFFFFFFFFF@FFFFFFFFFFFFFFFFFFFFFFFFFFFFFBFFFFFFFFFFFFFFFFFFFFFFFFFF
@M05620:37:000000000-D9766:1:1101:20178:9383 1:N:0:40
ACCACACCTTCTACAATGAGCTGCGTGTGGCTCCCGAGGAGCACCCCGTGCTGCTGACCGAGGCCCCCCTGAACCCCAAGGCCAACCGCGAGAAGATGACCCAGGTGAGTGGCCCGCTACCTCTTCTGGTGGCCGCCTCCCTCCTTCCTGGCCTCCCGGAGCTGCGCCCTTTCTCACTGGTTCTCTCTTCTGCCGTTTTCCGTAGGACTCTCTTCTCTGACCTGAGTCTCCTTTGGAACTCTGCAGGTTCT
+
ABAABBBBFFFFGGFGGGGGGGHHGEGFHGGGHGGFGGGGGHHHHGGGAFFFFGGHHHHGGGGGGGGGGGEGFHGFEDGHGHHHHGGGCGCGGGHHGFHHHH/FEFHHHDGEGHHDGFGGHHHHGHHHHHHGHHGGGDFHGHHGHGGGGGGGGGGGGFC-AAFFGGFFFFFFFFFFFFFFFFFFFFFFFFFFFFFFFFFFFFF.;ABFEFFFFFFFFFF/;FFFFFFFB9FFFFFFFFFFFFFFFFFFFFF
@M05620:37:000000000-D9766:1:1101:23794:9419 1:N:0:40
AGTGCCACCTCTCAATCGAACAGGGGACCCCGGCCCTGGCCCCCCCAGCCCGAAAACCTGTGACCTCCCCCGCTACCTGGAGCACCAACTACGCCGCTTGGCTGGGACCTGTGTGAGAATCCAGCTTGGGAACCTGGGAGTCGTGGAGGAGTGACGAGCTCGGGAAAGACAGTCCTAAGCGTTGAGGGTTCTGGTAAATGATGGGGTGAGGAGCGCCTCTTTGGGTCTCACCAGTCCCCCTGTCTGGTCTA
+
>1>>A111BBCF1BFGGFC1GEGCGEE00E00E/EE/BF00BF/EEEE0?/>/>//0?00B@2BBFGCF//EEE<EH1F0BBGG0FB?C01BC@//<<CFC0<F/.>FC>0>11>111100=0<C00/.<.<.:/...:;E/;.....C.C/.;0..--.0.;-----:-/-/;/////;-:---/;99A-/:/;///;//;BFA---:--/;---9--;/;:/-9;-;//-:-BB/BAA9-/////9;/B
@M05620:37:000000000-D9766:1:1101:23101:9420 1:N:0:40
ACCACACCTTCTACAATGAGCTGCGTGTGGCTCCCGAGGAGCACCCCGTGCTGCTGACCGAGGCCCCCCTGAACCCCAAGGCCAACCGCGAGAAGATGACCCAGGTGAGTGGCCCGCTACCTCTTCTGGTGGCCGCCTCCCTCCTTCCTGGCCTCCCGGAGCTGCGCCCTTTCTCACTGGTTCTCTCTTCTGCCGTTTTCCGTAGGACTCTCTTCTCTGACCTGAGTCTCCTTTGGAACTCTGCAGGTTCT
+
AAA>AAABFFFFGGGFGFF5FGCHCAEFHEAGCAFAAEEE2AGGCEGG1EEAGHHHFHHGG?@@FGGGGGAGHHHGGGGHEFHHHGG?CB@CCDGHH1GGHBHHGHHHF1GFF0GGGGGGHHHHHHHHHHHGHHGGGGGHGHHGHGGGGGGGGGFGGGGGGGAGGGBFBBFFFFFFFFFFFFFFFFFFFFFFFFBFFFFFF?BFDFFFFFFFFF/FFFFFFFFFEFFFFFFFFFFFFFFFFFFFFFFF/FF
@M05620:37:000000000-D9766:1:1101:14970:9434 1:N:0:40
GAGGCTGCTTTGGAAGAAACTCATAGATTACTGCAACAGTTCACCCTGGACCTGGAAAAGTTTCTTGCCGGAAGGAAAGGCTCTTACAAGACTACAAGGGAGAAAAAGATCTCATGAAACAACGGCAGGTAAGTCAGTCACTACTTCCTGACAAACCGGGTCTACCCACTTTAACACTTGTTATCACTTGTACCGGTTACTGACAAACTATGTACAAAAGAACGCAAGACCACAGGTCCGAAGTCCACTCT
+
>>1>A>>AFF3FABB111B1A1A3BGAGD1GHAGF1FAGAAG2FGHAGH0FA0AF0BGHH1ADHE1ABF//AA//F>F00/1B01D1111B0110@11//?//0100//1122B2BB1BGF////>//>B12122>12B@122@11@1@110110/?////-0111>F.>1110=D/D00<0=0=00=D0G0<0.-:..:0;0::0/;0;9000;0;0./9.9;.---//;/.9--://-;-9-//9/9;/
@M05620:37:000000000-D9766:1:1101:16664:9442 1:N:0:40
ACCACACCTTCTACAATGAGCTGCGTGTGGCTCCCGAGGAGCACCCCGTGCTGCTGACCGAGGCCCCCCTGAACCCCAAGGCCAACCGCGAGAAGATGACCCAGGTGAGTGGCCCGCTACCTCTTCTGGTGGCCGCCTCCCTCCTTCCTGGCCTCCCGGAGCTGCGCCCTTTCTCACTGGTTCTCTCTTCTGCCGTTTTCCGTAGGACTCTCTTCTCTGACCTGAGTCTCCTTTGGAACTCTGCAGGTTCT
+
DDDDDDCDFFFFGGGGGGGGGGHHGGGEHGHHHGGGGGGGGHHHHGGGFGGGHHHHHHHGGGGGGGGGGGGHHHHGGGGHGHHHHGGGGGGGGGHHHHHHHHGHGHHHHHHGGHHGGGGGHHHHHHHHHHHGHHGGGGGHGHHGHGGGGGGGGGGGGGGBGGGGGGFFFFFFFFHFFHFFFFFFFHFFFFFFFFFFFFFFFFFFDFFFFFFFFFHHFFFFFFFFFFFFFHFFFHFFFFFFFHFFFFFFFFF
@M05620:37:000000000-D9766:1:1101:12074:9444 1:N:0:40
[truncated: 2,634,678 more chars]
