# Supplementary material for: Fast but not furious: a streamlined selection method for genome-edited cells
Source: Life Sci Alliance. 2021 Apr 26;4(6):e202101051. doi: 10.26508/lsa.202101051 (PMC8127327; doi:10.26508/lsa.202101051)
Supplement: Supplementary file 1 [file LSA-2021-01051_Supplemental_Data_1.zip › SANGER and Deep Sequencing/ACTB/41_S41_L001_R1_001.fastq]

@M05620:37:000000000-D9766:1:1101:16885:2041 1:N:0:41
ACCACACCTTCTACAATGAGCTGCGTGGGGGTCCCGAGGAGCACCCCGTCCTGCTGAACGAGGCCCCCCTGAACCCCAAGGCCAACCGCGAGAAGATGACCCAGGTGAGTGGCCCGCTACCTCTTCTGGTGGCCGCCTCCCTCCTTCCTGGCCTCCCGGAGCTGCGCCCTTTCTCACTGGTTCTCTCTTCTGCCGTTTTCCGTAGGACTCTCTTCTCTGACCTGAGTCTCCTTTGGAACTCTGCAGGTTCT
+
AA>AAAAAFFC1BBGFFDFF11AAEBE0EA0AABBAEEEEECHH/EEEE/EEHBGHH11BFEGGGFEGGGGHHFEEGFGHGGHGHGGGGG/B/CHFBFGF1GGC/<<101<<CGH?CC?@/0<DGDG0CCBEEGCGG.CEEFBABBFBF0C?.0FEE9?-9--BF@@F@@FF/BBBF//BFFFB/B/:FB//FB@ABFFFFABA-99FFFBB9FFF/BBBFFFF/99FFFFFFF/F9F/BBF/;//AFFBF
@M05620:37:000000000-D9766:1:1101:17794:2058 1:N:0:41
ACCACACCTTCTACAATGCGCTGCGTGTGGCTCCCGAGGAGCACCCCGTGCTGCTGACCGAGGCCCCCCTGAACCCCAAGGCCAACCGCGCGAAGATGACCCAGGTGCGTGGCCCGCTACCTCTTCTGGTGGCCGCCTCCCTCCTTCCTGGCCTCCCGGCGCTGCGCCCTTTCTCACTGGTTCTCTCTTCTGCCGTTTTCCGTAGGACTCTCTTCTCTGACCTGCGTCTCCTTTGGAACTCTGCAGGTTCT
+
AAAAAAA1BBBFGGGGGG1AEGGGGEE00BGBF0BE/FEECHHHHGAAAEEGFHGHHHH>EECEGGGGGEFHFHEGGGGHGHHHHGGGGG<BCCG?G1FHHHEHGHHFCGGGGH.ACCGGHHHHHCGHGHHGFHG@AEEGGGGGGGGGGGGGGGGGGG?-9;@@F@@F@@FFFFFFFFFFFFFFFFFFFFFFFF@FFFFFFFF??BBFFFFFFF/BFFFFFFFF?@F@FFFFFFFFFFFFFFFFFFFFFFF
@M05620:37:000000000-D9766:1:1101:15159:2102 1:N:0:41
ACCACACCTTCTACAATGAGCTGCGGGTGGCTCCCGAGGAGCACCCCGTGCTGCTGACCGAGGCCCCCCTGAACCCCAAGGGCAACAGCGAGAAGATGAGTGGCGGGCTCCCTCTTCTTGTGGCCGCCTCCCTCCTTCCTGGCCTCCCGGCGCTGCGCCCTTTCTCACTGGTTCTCTCTTCTGCCGTTTTCCGTAGGACTCTCTTCTCTGACCTGCGTCTCCTTTGGAACTCTGCAGGTTCTAGATCGGAA
+
AAA1AAA?FFFFGFGEDGBEGBHFG0A000BF1AFA/EEE?HHHHGGGEAEEBGFBGHF?/E/EG/EEGGG0B1FEGG/F//?FFH0<FCB//CF11?1??F////<<@.<CCFF0CG0;;CC.CC@?B.;AFFBBBBB0BFAA09.;E-9=@-@---A@@FFF/9BB9BB/;FFFFFFFFFFFF@:;FFFBF/AA?FFFFFFFB/BFFF//9;F-@A@FFFFBF/B/BFFFFFFFFF?FFBBFFF/:ABA
@M05620:37:000000000-D9766:1:1101:15434:2155 1:N:0:41
ACCACACCTTCTACAATGAGCTGCGTGTGGCTCCCGAGGAGCACCCCGTGCTGCTGACCGAGGCCCCCCTGAACCCCAAGGCCAACCGCGAGAAGATGCCCACGGGGAGGGGCCCGCTCCTCTTCCGGGGGCCCCCTCCCCCCCTTCTTGGCTCCCGGGAGCGGCGCCTTTCTCCACGGGTTTCTTTTTTGCCGGTTTTCCGAGGGCTCCCTTCCGCGGCCTGGAGCCCCCTTGGAACTCTGGCAGGTCTA
+
AAAAA@AACFFFGGGGFGA1FAGAFEFB0AFHGEFG0EG/AGGHHGGG/BFFFHFHHHGGEE?@FGGGGGGHHHFEGGGHGHHHAFGGGGGCCCHCDDFGH1/>///--->-<C-----;//0<00.=-9?-;--;--;AB-@-;-://B/B//;A-;--------;@-;B/////--;-;--////;/--/:--;AB-F/---;-------;-/-----;--------;9@F-F/;///////-;;F///
@M05620:37:000000000-D9766:1:1101:17784:2181 1:N:0:41
ACCACACCTTCTACAATGAGCTGCGTGTGGCTCCCGAGGAGCACCCCGTGCTGCTGACCGAGGCCCCCCTGAACCCCAAGGCCAACCGCGAGAAGATGAGTGGCAGGCTCCCTCTTCTTGTGGCCGCCTCCCTCCTTCCTGGCCTCCCGGCGCTGCGCCCTTTCTCACTGGTTCTCTCTTCTGCCGTTTTCCGTAGGACTCTCTTCTCTGCCCTGCGTCTCCTTTGGAACTCTGCAGGTTCTAGATCGGAA
+
AAA@AAAACFFFG3GGGGBF1BGFCAEB0EHFGFFE?EAE?HHAGAEGFEEGEGFHH0EE/ECFGC>EGGFFHHHA/EEGEEH/G//>>B/BCCGFDGFF?1F<0/>??0?FCHHHHHF1>CCFGGGGG<GGHHGHHHFHCHHFFHGGGGGGGGGGG9C-9FBFFFFFFFFBBBFFFFFFBFFFF?;-FEFFFBABFFEFFFFFFFFFFF/9EBAE@F@FBFFFFFFBFF/FFFFFFFF/FF/BFF/-;;-
@M05620:37:000000000-D9766:1:1101:15704:2200 1:N:0:41
ACCACACCTTCTACAATGAGCTGCGTGTGGCTCCCGAGGAGCACCCCGTGCTGCTGACCGAGGCCCCCCTGAACCCCAAGGCCAACCGCGAGAAGATGAGTGGCCCGCTCCCTCTTCTTGTGGCCGCCTACCTCCTTCCTGGCCTCCCGGCGCTGCGCCCTTTCTCACTGGTTCTCTCTTCTGCCGTTTTCCGTAGGACTCTCTTCTCTGCCCTGCGTCTCCTTTGGAACTCTGCAGGTTCTAGATCGGAA
+
BBBBABBBFFFFGGGGGGGFGFHHGEEBFEHHHGGEEGGGGHHHHGGGGGGGHHHHHHHGGGGFGGGGGGGHGHHGGGGHGHHHHGGGCC/>CGHFHHHHFFG???/>A->FGHHHGH<>G1.<GF-<C.;CBGHHHHHHHEHHEHGGDGGGGGADF=.;@FFFFFFFFFFBFFFFFFFFBFFFFFDFFFFFFFFFFFFFFFFFFFFFFF/FFFFA-ADFFFFFFFF9FFFFFFFFFFFBFF/BFF/;AAE
@M05620:37:000000000-D9766:1:1101:16448:2256 1:N:0:41
ACCACACCTTCTACAATGAGCTGCGTGTGGCTCCCGAGGAGCACCCCGTGCTGCTGACCGAGGCCCCCCTGAACCCCAAGGCCAACCGCGAGAAGATGACCCAGGTGAGTGGCCCGCTACCTCTTCTGGTGGCCGCCTCCCTCCTTCCTGGCCTCCCGGAGCTGCGCCCTTTCTCACTGGTTCTCTCTTCTGCCGTTTTCCGTAGGACTCTCTTCTCTGACCTGAGTCTCCTTTGGAACTCTGCAGGTTCT
+
BBBBBBBAFFFFGGGGGGFGGGHHGGGBAEHGHFGE?EEEDHHHHGGGGFEGGHHHHHHGGGGGGGGGGGGHHHHGGGGHGHHHHGGGGG/BDGHFHHHHHHGGGHHGGFGGGHHGGGGGGHHHHHGHHHHGGHGDGGGHGHHGGGGGGGGGGGGGGGG@?BFGGGFFFFFFFFFFFFFFFFFFFFFFFFFFFFFFFFFFFFFFFFFFFFFFFFFFFFFFFFFF/BFFFFFFFFFFFFFFFFFFFFFFFFF
@M05620:37:000000000-D9766:1:1101:12495:2270 1:N:0:41
ACCACACCTTCTACAATGAGCTGCGTGTGGCTCCCGAGGAGCACCCCGTGCTGCTGACCGAGGCCCCCCTGAACCCCAAGGCCAACCGCGAGAAGATGACCCAGGTGAGTGGCCCGCTACCTCTTCTGGTGGCCGCCTCCCTCCTTCCTGGCCTCCCGGAGCTGCGCCCTTTCTCACTGGTTCTCTCTTCTGCCGTTTTCCGTAGGACTCTCTTCTCTGACCTGAGTCTCCTTTGGAACTCTGCAGGTTCT
+
CCCCCCCCFFFFGGGFGGGGGGHHGGGEGGHHHGGEEGGGGHHHHGGGGFGGHHHHHHHGGGGGGGGGGGGGHHHGGGGHGHHHHGGGGGDGGGHHHHHHHHHHGHHFHGHGGHHGGGGGHHHHHHHHHHHGHHGGGGGHGHGGHGGGGGGGGGGGGGGDGGGGGGFFFFFFFFFFFFFFFFFFFFFFFFFFFFFFFFFFFFFFFFFFFFFFFFFFFFFFFFFFFFFFFFFFFFFFFFFFFFFFFFFFFFF
@M05620:37:000000000-D9766:1:1101:18098:2273 1:N:0:41
ACCACACCTTCTACAATGAGCTGCGTGTGGCTCCCGAGGAGCACCCCGTGCTGCTGACCGAGGCCCCCCTGAACCCCAAGGCCAACCGCGAGAAGATGAGTGGCTGGCTGCCTCTTCTTGTGGCCGCCTCCCTCCTTCCTGGCCTCCCGGCGCTGCGCCCTTTCTCACTGGTTCTCTCTTCTGCCGTTTTCCGTAGGACTCTCTTCTCTGCCCTGCGTCTCCTTTGGAACTCTGCAGGTTCTAGATCGGAA
+
CCCCCCCCFFFFGGGGGGGGGGHHGFGFHGHHHGGGGGGGGHHHHGGGGGGGHHHHHHHGGGGGGGGGGGGHHHHGGGGHGHHHHGGGGGDGGGHHHHHGGBF/0/<?F/??GHHHHH1>G1.FGG<CG<CEHFGHHHHHCGHHHHHGGGGGGGGGG?.:=FFFFFFFFFFFFFFFFFFFFFFFFFFFFFFFFBADFFFFEFFFFFFFFF/BFFFFFFFFFFFFFFF/:FFFFFFFFFFFFF/FFF;;DAE
@M05620:37:000000000-D9766:1:1101:16698:2353 1:N:0:41
AGTGCCAGCTCTCAATCGCACAAGTGTGACCTCCCGTAGCGAGATTCCGTCTCGGAGACCGTCGTCGTCTTGAAAAAAGAAGATGAAATAACTGCTACCAGTCAGGAAAGACTCCTAGAAGACTCCAAGCGAGTAAAAGAGATGCTGAAAAAACGGCAAGTAAGTCAGGAATGGCCGCTGTAGCAATCTTGTGGATCCAATTGCACAATTATCAGCACTTGTCCTTGTAACTGACATGCCAGGGACAAAAG
+
1>>AAFBCAFFFEGGGGGCG1EBBA3BA3DFH1F0A000AAEAEBF2201BA00/AA///AE//>/>/BB/B211B>>/?F01BB11B211BBFH>GF01<B1B>0B0<000BBB1<1B<B<<11BB<1//?BC01GFFAB01111<1F?1<<.-.-<<.==00=000/;;C0///;---.9;0000;;;;;0.90;;000009;C;/000;;;;90.//;//;//99/////://////9/-99;---99
@M05620:37:000000000-D9766:1:1101:16194:2357 1:N:0:41
ACCACACCTTCTACAATGAGCTGCGTGTGGCTCCCGAGGAGCACCCCGTGCTGCTGACCGAGGCCCCCCTGAACCCCAAGGCCAACCGCGAGAAGATGACCCAGGTGAGTGGCCCGCTACCTCTTCTGGTGGCCGCCTCCCTCCTTCCTGGCCTCCCGGAGCTGCGCCCTTTCTCACTGGTTCTCTCTTCTGCCGTTTTCCGTAGGACTCTCTTCTCTGACCTGAGTCTCCTTTGGAACTCTGCAGGTTCT
+
BAAABBBBFFFFGGGGGGGGGFHHGEFEHGHGHGGGGGGGGHHHHGGGEEGEBHFGFGHGGGGGGGGGGGGGGHHGGGGHGHHHHGGGGB>DCGHHHHHHHHHFGGFHHGGFGHHGGGGGHHHHHHHHHHHGHHGGGGGHGHHGHGGGGGGGGGGGGGGGGGGGGGFFFFFFFFFFFFFFFFFFFFFFFFFFFFFFFFFFFFFFFFFFFFFFFFFFFFFFFFFFFFFFFFFFFFFFFFFFFFFFFFFFFFF
@M05620:37:000000000-D9766:1:1101:16176:2363 1:N:0:41
ACCACACCTTCTACAATGAGCTGCGTGTGGCTCCCGAGGAGCACCCCGTGCTGCTGACCGAGGCCCCCCTGAACCCCAAGGCCAACCGCGAGAAGATGACCCAGGTGAGTGGCCCGCTACCTCTTCTGGTGGCCGCCTCCCTCCTTCCTGGCCTCCCGGAGCTGCGCCCTTTCTCACTGGTTCTCTCTTCTGCCGTTTTCCGTAGGACTCTCTTCTCTGACCTGAGTCTCCTTTGGAACTCTGCAGGTTCT
+
CCCDCCCCFFFFGGGGGGGGGGHHGGGEDGHHHGGGGGGGGHHHHGGGDGGGHHHHHHHGGGGGGGGGGGGHHHHGGGGHGHHHHGGGGGGGGGHHHHHHHHGHGCGDGGHGGHGGGGGGHHHHHHHHHHHGHHGGGGGHGHHGHGGGGGGGGGGGGGGA9DFFGGFFFFFFFFFFFFFFFFFFFFFFFFFFFFFFFFFFFFFFFFFFFFFFFFFFFFFFFFFFBFFFFFFFFFFFFFFFFFFFFFFFFFF
@M05620:37:000000000-D9766:1:1101:16194:2377 1:N:0:41
ACCACACCTTCTACAATGAGCTGCGTGTGGCTCCCGAGGAGCACCCCGTGCTGCTGACCGAGGCCCCCCTGAACCCCAAGGCCAACCGCGATACGCTTACCCAGGGGAGTGGCCCGCCATCTCGGCTGGTGGCCGCCGCCCTCCTTCCTAGCCTCCCTGAGCTGCGCCCTTTCTCACTGGTTCTCTCTTCTGCCGTTGTGCGTAGTACTCTCTTCTCTGGACTGAGGCTCCTTTGAGCATCTGCAGGTTCT
+
ABAAAABAFFFFGGGGGGGGGGHHGEEGDEHHHFGDGGGGEHCHHGGEAEGF5GGHHHHGGE0FGEGGGGGHHHHGGC??FF/?/??/<>D/?///?//?221?F//?A<0.><F-A--.<00..<<-::/;.;CCA---;-C?/FBB000//0/.A./..:;//;BFAFFF/99B9/BB;/////9;/////9;.;.../.;.-./////9/;;B/99//9/;//..;FA///;/.///;/;///9;/BB
@M05620:37:000000000-D9766:1:1101:19972:2421 1:N:0:41
ACCACACCTTCTACAATGAGCTGCGTGTGGCTCCCGAGGAGCACCCCGTGCTGCTGACCGAGGCCCCCCTGAACCCCAAGGCCAACCGCGAGAAGATGACCCAGGTGAGTGGCCCGCTACCTCTTCTGGTGGCCGCCTCCCTCCTTCCTGGCCTCCCGGAGCTGCGCCCTTTCTCACTGGTTCTCTCTTCTGCCGTTTTCCGTAGGACTCTCTTCTCTGACCTGAGTCTCCTTTGGAACTCTGCAGGTTCT
+
CCCCCCCBFFFFGGGGGGGGGFHHGGGGHGHHHGGGGGGGGHHHHGGFEGGGDHHHFHHGEEEGGGGGGGGHHHHGGGGHGGHHHGGGGGCFGGHHHFGHHFCFFGGHF?GFGHHGC-@@F0GFHHGHGHHDGADGFAAGGHFGHFFFGGGGGGGGGGGGAGGGGGFFFFFFFFFFFFFFFFFFFFFFFFFFBFCFFFFFFDBF?ABFFFFFFFFFFFFFFF9:9/BFFFBFFFFFFFFBFFFFFEF.99:
@M05620:37:000000000-D9766:1:1101:17753:2455 1:N:0:41
ACCACACCTTCTACAATGAGCTGCGTGTGGCTCCCGAGGAGCACCCCGTGCTGCTGACCGAGGCCCCCCTGAACCCCAAGGCCAACCGCGAGAAGATGACCCAGGTGAGTGGCCCGCTACCTCTTCTGGTGGCCGCCTCCCTCCTTCCTGGCCTCCCGGAGCTGCGCCCTTTCTCACTGGTTCTCTCTTCTGCCGTTTTCCGTAGGACTCTCTTCTCTGACCTGAGTCTCCTTTGGAACTCTGCAGGTTCT
+
BBBBBBBAFFFFGGGGGGGGGGHGGAEAEEHHFEFGDGG?EHHHHGGG?EFAGGFFHHFEEEEGGEGGGEFEHHHGGGAGF/GHEGAEGC?@/?C<2FB??GAHFCCB<GDEFGCC?FGCFGD0DFHHHDCFHHGCC.ACEHHA/00C0BFA.9AA?F?-@BFFFCFA;@FFFFFEFEFF/F///9/9BBBFBFFDFFFFFDFAFFFFBFFFBFFFFFFF9B9B/9BFFFFFFBFFFFFFFFFFEFFFFF;
@M05620:37:000000000-D9766:1:1101:19688:2569 1:N:0:41
AGTGCCAGCTCTCAATCGCACAGGGGACCCAGGGCCTGGCCCCTCCATCCAGAAAACCTATGACCTCACCCGCTACCTGGAGCACCAACTCCGCAGCTTGGCTGGGACCTATGTGAGTATCCAGCGTAGGAATCTGGGAGTTGGGGAGGAGTGAGGAGTTGGGGAAAGACAGTCCTAACCGTGGAGGGTTCTGGTAAATGATGGGGTGAGGAGGGGCTCTTTGGCTCCCACCAGTCCCCCTGTCTGGTCTA
+
BCABAFFFCFFFGGGGGGGGGGHGGGGGGGHHGGGGGGHHHHGHGGHHHGHHHHHHHGHHHHHHHHHHHHHGGGGGHHHHHHHHHGHHGHHHGGGGGHHHGHHGGGHHGHHHHHHHHHHHHHHHHGDGGGHHHHHHHGHGGHHHGGGGGGGHHHHGHGHHHHGGGGHHHHHHHHHHHHHHGGGGGGGGEGFGGGFGGGGGGGGGGGFFFFFFFFFFFFFFFFFFFFFFFFFFFFFFFFFFFFFFHFFFFFF
@M05620:37:000000000-D9766:1:1101:17387:2641 1:N:0:41
ACCACACCTTCTACAATGAGCTGCGTGTGGCTCCCGAGGAGCACCCCGTGCTGCTGACCGAGGCCCCCCTGAACCCCAAGGCCAACCGCGAGAAGATGAGTGGCTCGCTCCCTCTTCTTGTTGCCGCCTCCCTCCTTCCTGGCCTCCCGGCGCTGCGCCCTTTCTCACTGGTTCTCTCTTCTGCCGTTTTCCGTAGGACTCTCTTCTCTGCCCTGCGTCTCCTTTGGAACTCTGCAGGTTCTAGATCGGAA
+
CBCCCCCBFFFFGGGGGGGGGGHHGGGBCGHHHGGFFGGGGHHHHGGGGGGGHHGHHHHGGGGGGGGGGGGHGHHGGGGHGHHHHGGGFGDGGGHHHHHGFF</01><</><GHFHHG11=1<>DDGGG<CEFHGFHHGHGFHH0GHGDG?DGGGGCGFF;FFFFFFFFFFFFFFFFFFFFFFFFFF9FFFFF9.ADFFFFFFFFBFFFF/FFFFFF.:A:F/FFBF/B9FFFFFFFFFFFB/FFF9EBAE
@M05620:37:000000000-D9766:1:1101:11677:2649 1:N:0:41
GAGGCTGCTTTGGAAGAAACTCATAGATTACTGCAACAGTTCCCCCTGGACCTGGAAAAGTTTCTTGCCTGGCTTACAGAAGCTGAAACAACTGCCAATGATGAAGCCCATACGGAAATGCTCCTCGAAGACTACCAGGGCGTCACAGCGATGATGACAACCCGGCAAGTAAGTCAGGCCTTTCCGCATTAGACCTCTTGTGGATCCAATTGACACATTCTCAGACTTTGTACTTGTAACTGACACGCCAG
+
A?ABABFAFFFFGFFGGFGGGGGHHHHHHHHHHHHHFFHEHGHHHGGGHHHGHHGHAEGGGHHHHHFFGHHHHHHHHHGFHHHGHHGHHHHHHHHFHGHHHF4433BBG1B3?11?1/3B3BBGHB/?2/?FGDGEFG/DCB<@/?@GFDD/?GH1??F1<//<@DC->>G0==DHHHF.//<=D.;-.;0<C0:GGGG0CCD0;CFFG0CB090CFBGCFF;00:FCFGFFF00BFGGG0;;BFBABEFF
@M05620:37:000000000-D9766:1:1101:11870:2652 1:N:0:41
AGTGCCAGCTCTCAATCGCACAGGGGACCCAGGCCCTGGCCCCTCCATCCAGAAAACCTATGACCTCACCCGCTACCTGGAGCACCAACTCCGCAGCTTGGCTGGGACCTATGTGAGTATCCAGCGTAGGAATCTGGGAGTTGGGGAGGAGTGAGGAGTTGGGGAAAGACAGTCCTAACCGTGGAGGGTTCTGGTAAATGATGGGGTGAGGAGGGGCTCTTTGGCGCCCACCAGTCCCCCTGTCTGGTCCT
+
AAAAAFB11FFFGGGGGGF1E?GCGGCC?E0FA0BAAGHHCHECEGGHFFE11ACBGGHBAGDHHFHCHHHGE@EGHGGG0BGHFHHEGBHFEECEC0EFEHFGG?<FEHFBFGDBGH2GHBHBC?GCC?F1FH2FGBGE/FGG/-FCGA>F.0DHFC</DC-CECGHHFF::::CGB/.-E??E.C?EGGBFG0;0CFGFE9BFBB---;B----;@ABFFEFB-9@@FFBE-/9B/;A@?/FFFFF9FB
@M05620:37:000000000-D9766:1:1101:17395:2656 1:N:0:41
ACCACACCTTCTACAATGAGCTGCGTGTTGCTCCCGCGGATCACCCCGTGCTTCTGACCGATTCCCCCCTGAACCCCAAGGCCAACCGCGAGAAGCTGAGTGCCCCGCAACCTCTTCCGATGGCCGCCTCCCTCCTTCCTGGCCCCCCCGAGCTGCGCCCATCCTCACTGGTTCTCTCTTCTGCCGTCTTCCGTAGGACTCCCTACTCTGACCTGCGCCTACCTTAGAATTCTCCATGTTCCAGAACGGAA
+
>AABBBBAFFFFGGGFBGABG54FEA2B4BFGHFBEA2EE0ABFGHGAABEB5FDGDGHE>/1FGGHEFGGFEHHEGEE?FHHH//EEGC<<//2222<02?11<///--<<001>F1..<.<C/<=:;CCC//;;0;/;0/9F:A9;---;BA//;;;@.:99/B/AB9.99B/;/BFFF/:;9-A9;AFF.9...9;FF/AB/;B///9/;:..--.9AB99//;/:/;;//9///9///99;/B.AA.
@M05620:37:000000000-D9766:1:1101:21168:2680 1:N:0:41
ACCACACCTTCTACAATGAGCGGCGTGTGGCTCCCGAGGAGCACCCCGTGCTGCTGACCGAGGCCCCCCTGAACCCCAAGGCCAACCGCGAGAAGATGACCCAGGTGAGTGGCCCGCTACCTCTTCTGGTGGCCGCCTCCCTCCTTCCTGGCCTCCCGGAGCTGCGCCCTTTCTCACTGGTTCTCTCTTCTGCCGTTTTCCGTAGGACTCTCTTCTCTGACCTGAGTCTCCTTTGGAACTCTGCAGGTTCT
+
BBBBBBBBFFFFGGGGGGGFG2EEGEGBCEDGFGGEGGEGEHHFHGGGEGGGGHHHFHHGGFGGGGGGGGEHHFHGG?FHFEHHHGGCGGFC@GCGHHFFHFHHGHHHHFHEGHHGGGGGHHHHHHHHHHHGHHGGGGGGGGGGGGGGGGGGGGGGGGFAFFFFFFFFFFFFFFFFFFFFFFFFFFFFFFFFFFFDFFFFFFFFFFFFFFFFFFFFFFFFFFFFFFFFFFFFFFFFFFFFFFFFFFFAFFF
@M05620:37:000000000-D9766:1:1101:19819:2683 1:N:0:41
GAGGCTGCTTTGGAAGAAACTCCTAGATTACTGCCCCAGGTCCCCCTGTCCCTGGAACAGTTTCTTGCCTGGCTTCCAGAAGCTTCAACCACTGCCCCTGCTGCTCCCCGTCCGGAAAGGAACCTCGACGACTACCCGGGCGTCCCAGCGCTGATGACACCCTGGCACGTAAGGCAGGCCTTTCCGCTTTCGCCCTCTTGTGGATCCAATTGACCCCTTCTCCGCCTTTGTACTTGTAACTGACACGCCAG
+
BBBBBBFBFFFFGGGGG4BBBBBG4ABFFHHHHHGHG2B2BBGHHG2F3AFAB3BBFAFGHHHE5DFGHHHFEH1AFHH@BGHF55@FG1BFH3BF?CHG1FG@333?EGE//>/>EFHH23B/FGGG/<CG//@<FE@C/->A-><F0--.AEHFF<0<C.:/;GH0;;:C./;C9B.EFFGGFGDGGG0CA.;AEF9BFFFFBFFFBFFFFFFFD.9B//99DDF.9F9/FFFF999FFFFFF9AA.DA
@M05620:37:000000000-D9766:1:1101:20150:2707 1:N:0:41
ACCACACCTTCTACAATGAGCTGCGTGTGGCTCCCGAGGAGCACCCCGTGCTGCTGACCGAGGCCCCCCTGAACCCCAAGGCCAACCGCGAGAAGATGACCCAGGTGAGTGGCCCGCTACCTCTTCTGGTGGCCGCCTCCCTCCTTCCTGGCCTCCCGGAGCTGCGCCCTTTCTCACTGGTTCTCTCTTCTGCCGTTTTCCGTAGGACTCTCTTCTCTGACCTGAGTCTCCTTTGGAACTCTGCAGGTTCT
+
1>AAAAAAFFFFFGGDEGBEGAGBE0EB00FGFGEEA?EECHHHHGGGGGGGGFHFF0GEEECCEEE>EGGFHGHEFGGHGGHGHGEEGGCCCFHHHHHFHHHHGHHHHHHGGHHGGGGGHHHHGHGFDHHGHHGGGGEHGHHGGGFGGGGGGGGGGGGA@GGGGG@F@@FFFFFFFFFFFFFFFFFFFFFFFF@FFFFFFFFFFFFFFFFFFFFFFFFFFFFFFFFFFFFFFFFFFFFFFFFFF/F;BFF
@M05620:37:000000000-D9766:1:1101:14872:2730 1:N:0:41
ACCACACCTTCTACAATGAGCTGCGTGTGGCTCCCGCGGAGCACCCCGTGCTGCTGACCGAGGCCCCCCTGAACCCCAAGGCCAGCCGCGAGATGATGACCCCGCCGAGCGGCCCGCTACCTCTTCTGGTGGCCGCCTCCCTCCATCCTGGCCTCCCGGAGCCGCGCCCTTTAGCACTGGTTCTCTCTTCTGCCGTTTTCCGTAGGACTCTCTACTCTGAACAGAGTCTCCTTTGGAACTCTGCAGGTTCT
+
BBB@ABA>CFFFGGGGGGFGGFHFGEGGAEHHHFFG2EFEEGHHHGGEBEEF5GGHFHHEEE/EFGGGGGFHBGHFGG/FFHHH/?FFF/>@//<?@GDGEH/<-->@@-=DCDDGGD-;CFGGGCBF0;CDGGGG?DFFFFFF.9BFFBFFFFFFFA-@@B.;@DFFFDFF///BFFFFFF/BFFFF/;;BFFCDDFFFFFF..9/BFFFFF/;;BFFF/B/9BFFFFFFFFFBFBBFFFFEFFF.9/;;
@M05620:37:000000000-D9766:1:1101:16271:2731 1:N:0:41
GAGGCTGCTTTGGAAGAAACTCATAGATTACTGCAACAGTTCCCCCTGGACCTGGAAAAGTTTCTTGCCTGGCGGAAAGGCGCCTAAAATACTACCAGTGATGATACCAGTCCGGAAATGAACCTCGAAGACTCCACGGGCGTCCCAGCGATGATGACCCCCTGGCAAGTACAACAGGCCTTACCGCTTTCACCCTCTTGTGGAACCAATTGCACAATTCACCGCATTTGTACTTGTAACAACCACACCAG
+
BBBBBBFBFFFFGGGGGGGGGGDHHFFGHGHHHHG4G2FDFGHHHGEGEGHHHFBGG3EGGHHHHHHGHFHGH?GG0EF11>>>B?BB34BBGBBBBB?BF4FG4B?C?GB?B/>?EE3?B3B/FG/?2?CCDFHHFE//>>>@D.DF0>@EDHGGG0</<<:.;;CF.<:C00;C/CCEFF0/;.9:EEF0;9.;9B0;CFA00/9.E/BF;/BFB//:/:;ADF../;BBF/9B9B////.;;E..;;;
@M05620:37:000000000-D9766:1:1101:10844:2750 1:N:0:41
ACCACACCTTCTACAATGAGCTGCGTGTGGCTCCCGAGGAGCACCCCGTGCTGCTGACCGAGGCCCCCCTGAACCCCAAGGCCAACCGCGAGAAGATGAGTGGCCCGCTACCTCTTCTTGTGGCCGCCTCCCTCCTTCCTGGCCTCCCGGCGCTGCGCCCTTTCTCACTGGTTCTCTCTTCTGCCGTTTTCCGTAGGACTCTCTTCTCTGCCCTGCGTCTCCTTTGGAACTCTGCAGGTTCTCGATCGGAA
+
BBBBBBBAFFFFGGGGGGFGGGHHGGGBGEHHHFFEDGGCGHHHHGGGGGGGHHHHHHHGGGGGGGGGGGGGHHHGGGGHGHHHHGGGGG<CBDFFHHHHHFGA??<AC<>GHHHHHH1>G1.CCD@FE:CEHHGHHHHHCGHHHHGGGGGGGGGGAFFFFFFFFFBFFFFFFFFFFFFFFFFFFFFFFFFFFFADAFFFFFFFFBFFFF/FFFF:9ADDFFFFFFF/9FFFFFFFFFFFFF/AFF9=AAA
@M05620:37:000000000-D9766:1:1101:18535:2808 1:N:0:41
ACCACACCTTCTACAATGAGCTGCGTGTGGCTCCCGAGGAGCACCCCGTGCTGCTGACCGAGGCCCCCCTGAACCCCAAGGCCAACCGCGAGAAGGTGACCCAGGTGAGTGGCCCGCTACCTCTTCTGGTGGCCGCCTCCCTCCTTCCTGGCCTCCCGGAGCTGCGCCCTTTCTCACTGGGTCTCTCTTCTGCCGTTTTCCGGAGGACTCTCTTCTCTGACCTGAGTCTCCTTTGGAACTCGGCAGGTTCT
+
AAAAA11>CFFFDGG1GGGGGFGFGAAEFEGHFFFG0EG/EH/GHGEGAEE/1A1BFHFA/>/EFEEGGGG01CFEGE/GA/FGEGECGCC//?00<<?11?CGG1?FFFGF/F<<-ACGHHF0=<==D<<..G@--.;.;G/:/0099;CAAF.99BA@G?.CF@@-@;;/;FFBBB9B-F--;/9/;BB//999;/A//---;?F-BB/BB//9BFBB/B/BF-;FFFF////9BFFFF-9A=@=A/99
@M05620:37:000000000-D9766:1:1101:18037:2854 1:N:0:41
ACCACACCTTCTACAATGAGCTGCGTGTGGCTCCCGAGGAGCACCCCGTGCTGCTGACCGAGGCCCCCCTGAACCCCAAGGCCAACCGCGAGAAGATGACCCAGGTGAGTGGCCCGCTACCTCTTCTGGTGGCCGCCTCCCTCCTTCCTGGCCTCCCGGAGCTGCGCCCTTTCTCACTGGTTCTCTCTTCTGCCGTTTTCCGTAGGACTCTCTTCTCTGACCTGAGTCTCCTTTGGAACTCTGCAGGTTCT
+
BBBBBBBBFFFFGGGGGGGGGGHGGEGEDEHHHGGFGGGGGHHHHGGGGGGGHHHHHHHGGGGGGGGGGGGHHHHGGGGHGHHHHGGGGGGGGGHHHHHHHHHHGHHHHGHGGHHGGGGGHHHHHHHHHHHGHHGGGGGHGHHGHGGGGGGGGGGGGGGGGGGGGGFFFFFFFFFFFFFFFFFFFFFFFFFFFFFFFFFFFFFFDFFFFFFFFFFFFFFFFFFFBFFFFFFFFFFFFFFFFFFFFFFFFFF
@M05620:37:000000000-D9766:1:1101:13925:2865 1:N:0:41
ACCACACCTTCTACAATGAGCTGCGTGTGGCTCCCGAGGAGCACCCCGTGCTGCTGACCGAGGCCCCCCTGAACCCCAAGGCCAACCGCGAGAAGATGAGTGGCGCGCTGCCTCTTCTTGTTGCCGGCTCCCTCCTTCCTGGCCTCCCGGCGCTGCGCCCTTTCTCACTGGTTCTCTCTTCTGCCGTTTTCCGTAGGACTCTCTTCTCTGCCCTGCGTCTCCTTTGGAACTCTGCAGGTTCTCGATTGGAA
+
BBBBBBB>CFFFGGGGGGAGGFHHGBEAAEGHFBFE?FGGDHEHHGGEGEEGEHHHHHHEEGCGGGGGGGGHGHHGGGGHFHHHHGG@BC>BCGHEGHF2><C///<<-->F<FCGHH0000.=<A-:@.;C/GEHFHHG0/CABFEEDAABC--;B9.;@FFFFFBFF/BFFFFFFBFFFFFFFFFDFEFFD9...9;/FFFFFFBFFEBFEFA.;9;.;9BFBF///;F/:BFFFF?FBFF./B/A.9/
@M05620:37:000000000-D9766:1:1101:13099:2867 1:N:0:41
GAGGCTGCTTTGGAAGAAACTCATAGATTACTGCAACAGTTCCCCCTGGACCTGGAAAAGTTTCTTGCCTGGCTTACAGAAGCTGAAACAACTGCCAAGGATGCCACACATCCGCACATGAGCATACATGACTACCAAAGAGAACAAGCGCTAATATCTGCACGGCAAGTACATAAGGCATTTACAAAATAGCCATCTTGTCGCCCCAATAGCCCCATTCACAAAATTTGTCCTTGTAACTCACACGACAG
+
BABCBCFBFFFFGGGGGGGGGGHHHHHHHHHHHHGHFHHHHHHHHGGGHGHHHHHGFFHHFHHHHHHHHHHHHHHGHHHHHHHHHGHFHHGHHHHHGH1?EF@F3B31?1B3311/>/33DBEG3B334?334DFG33/22B2BGFG2/</=//D22@222>=//>/>/>>1111>>BCGH11<<1=0.0<<DC0=000==0....:../00;:C9A/CF0C00..0;9000;C00;009C000;0--;@9
@M05620:37:000000000-D9766:1:1101:18786:2897 1:N:0:41
ACCACACCTTCTACAATGAGCTGCGTGTGGCTCCCGAGGAGCACCCCGTGCTGCTGACCGAGGCCCCCCTGAACCCCAAGGCCAACCGCGAGAAGATTAGTGGCTCGCTCCCTCTTCTTGTGGCCGACTCCCTCCTTCCTGGCCTCCCGGCGCTGCGCCCTTTCTCACTGGTTCTCTCTTCTGCCGTTTTCCGTAGGACTCTCTTCTCTGCCCTGCGTCTCCTTTGGAACTCTGCAGGTTCTAGATCGGAA
+
1AAAA?1AFF1DBGG1AFBFDGFFEEFAF0AFGGGECCE/ECHHHGEG//EEHDFHHCGGGGGG/E/EGGGHHHEGFGGFGHHECFGGGC<BC/FGB1FFFHHC01>>F/.FFGHHHH1<>F?G.--<A<CGGHGHHFHCGGHHHFHGGG@@GG?E@@B@@FFFFFBFFFFBBFFFFFFF//BFF@9BFF/FA;AFFEFBFFFFFFBFFF/FEF?E?-@BFFEFFFFFFFFFFFFFBFFFFF/BF/B-A--
@M05620:37:000000000-D9766:1:1101:14435:2940 1:N:0:41
ACCACACCTTCTACAATGAGCTGCGTGTGGCTCCCGAGGAGCACCCCGTGCTGCTGACCGAGGCCCCCCTGAACCCCAAGGCCAACCGCGAGAAGATGACCCAGGTGAGTGGCCCGCTACCTCTTCTGGTGGCCGCCTCCCTCCTTCCTGGCCTCCCGGAGCTGCGCCCTTTCTCACTGGTTCTCTCTTCTGCCGTTTTCCGTAGGACTCTCTTCTCTGACCTGCGTCTCCTTTGGAACTCTGCAGGTTCT
+
AAAAAAA>BCFFGGGGEG1AGBGCGEEA0AGHFAFA0EEECHHHHGGGGGGGEHHHHHHEEGCGGFGGGGGFHHHGGGGHCFHHHGCECG/<<CHFDFGFHCGHEGH1GHHGGFCCGGCGHHHHFFHFHGGCGHGCGGGHGHHGHGGGGEFGAFFEGB?--9.CB?@F@@FFFFFFFFFFFFFFFFFFFFFFFF-9:BEFFBFFBFFFFFFFF//9BFBBFB999-B9AFFFFFFFFFFFFFFF/BFFFFF
@M05620:37:000000000-D9766:1:1101:17066:3013 1:N:0:41
ACCACACCTTCTACAATGAGCTGCGTGTGGCTCCCGAGGAGCACCCCGTGCTGCTGACCGAGGCCCCCCTGAACCCCAAGGCCAACCGCGAGAAGATGACCCAGGTGAGTGGCCCGCTACCTCTTCTGGTGGCCGCCTCCCTCCTTCCTGGCCTCCCGGAGCTGCGCCCTTTCTCACTGGTTCTCTCTTCTGCCGTTTTCCGTAGGACTCTCTTCTCTGACCTGAGTCTCCTTTGGAACTCTGCAGGTTCT
+
BBBBABBACCFFGFGGGGBGGGHHGGGAAEGFGAFE2AEGGHHHHGGAEEEGGHHHHHHFGGGGGGGGGGGHHHHGGGGHGHHHHGGGGG/BDGHEGFHHHHEGF?F<FFGGGHHGGGGGHHHHHHHHHHHGHHGGGGGHGHHGHGGGGGGGGGGGEFG-:DGGGCFFFFFFFFFFFFFFFFFFFFFFFFFFFFFFFFFFFFFEADFFFFFFFFFFFFFFFFFF/BBFFFFFFFFFFFFFFFFFFFFFFFF
@M05620:37:000000000-D9766:1:1101:16873:3037 1:N:0:41
ACCACACCTTCTACAATGAGCTGCGTGTGGCTCCCGAGGAGCACCCCGTGCTGCTGACCGAGGCCCCCCTGAACCCCAAGGCCAACCGCGAGAAGATGACCCAGGTGAGTGGCCCGCTACCTCTTCTGGTGGCCGCCTCCCTCCTTCCTGGCCTCCAGGAGCTGCGCCCTTTCTCACTGGTTCTCTCTTCTGCCGTTTTCCGTAGGACTCTCTTCTCCGACCTGAGTATCCTTTGGAACTCTGCAGGTTCT
+
AAAAAAAAFFFFGBGFEGG1F1BFE0ABE0FG1FGAEGGGGHHHHGGGGGGFHHHFHHHGCEEGF/EEGGGCF1FEGGAG//GHHG/ECG@/BGFF1F1?G0F/<FC101?/AGHC@<<A0D000000D<C..C@-A..;./C::00C0CFG?FFG//C9AFGF/--9:@//;FF9FBBF99F/9BF//BBB9/@;-9A//-/A-9/;F/BF//FFF/-;9>99/-;/;/;FF///;B/BBBBFBFFFFB/
@M05620:37:000000000-D9766:1:1101:13203:3037 1:N:0:41
ACTGCCACTTCTCAATCGACCCATAGATCCCTGCCCCTGCCCCCCCAGTCCCAGTAACCGTTACCTCCCTGGCTACCAGAAGCACCAACTACGCCCCTTGATGCTACCCGTCCGGACAGGCTCCTCGAAGACTCCCCGGGCGTCGCAGCGCTGATGACCCCCTGGCACGTACGTCAGGCCTTTCCGCTTTAGCCCTCTTGTGGATCCAATTGACCCCTTCTCAGCCTTTGTACTTGTAACTGACAGGCCAG
+
>1>>A11BBB1B1BBEG1BAAA0AABD33BFFHCHHE0BA0BBEEG/ABBG111BDFGFEGE?BBD1BFGCHHH1BFEG0BGH10?BFE0>B//>/E/BF11B1F2BFGG<//BCG/B//?GG<G0AE0FEHHHHCCC-<-@:--:AE--9EGGGGG:/99-AEAAF0.9;--;FE?BF-BF/B/ABAFF/;B/;99BFFBFFFFBFFFFF///;-;EFBFF/;B9B/;/B/;BFF9BFFFFBFF/;;AEE
@M05620:37:000000000-D9766:1:1101:9040:3062 1:N:0:41
ACCACACCTTCTACAATGAGCTGCGTGTGGCTCCCGAGGAGCACCCCGTGCTGCTGACCGAGGCCCCCCTGACCCCCAAGGCCACCCGCGAGAAGATGAGTGCGGGGATTCCTCTTCTGGTGGCCCACTGCCTCCTTCCTTGCCTCCCGGCGCTGCGGCATCTCTCCCTGGTTCTCTCTTATGCCGTTTTCCGCAGGACTCTCCTGTCTGCCCTCCGTCTCCTTAGGCCCTCTGCTGGTTCTCGATCGGCA
+
>AAAA1AAFFFFBGGDGFGD1AAA0BAEFAGHCFA00AE/AF/FHGEGA/E/1BB1GEFE/F/EE>/EEGG00>BEEG/>/<GF/BE<C/C@</?1>1?F2?1<//--</<=0D0GDG00</..::.;:0<;;CCC00F000;CB0EEG@-A@A=------//9/B/;F/-BFFE/B:FF/B9BF@A-9EEBB--;--;;9B;///;;F/FFEB9;99AFF/////9//;99FF;/9/;B//9;99-----
@M05620:37:000000000-D9766:1:1101:20922:3075 1:N:0:41
ACCACACCTTCTACAATGAGCTGCGTGTGGCTCCCGAGGAGCACCCCGTGCTGCTGACCGAGGCCCCCCTGAACCCCAAGGCCAACCGCGAGAAGATGAGTGGCCCGCTCCCTCTTCTTGTGGCCGCCTCCCTCCTTCCTGGCCTCCCGGCGCTGCGCCCTTTCTCACTGGTTCTCTCTTCTGCCGTTTTCCGTAGGACTCTCTTCTCTGACCTGCGTCTCCTTTGGAACTCTGCAGGTTCTAGATCGGAA
+
BAABCCCCFFFFGGGGGGGGGGHHGGGEAEHHHGGGGGGGCHHHHGGGGGGGGHGHHHGEEFCGGGGGGGGHHHHGGGGHGHHFHFGGGG>DGGHHFGHHHBF=0/>>@->FGHHHHHFFG1CGHGGGG:GGHHGHHHHGCCHHHGGGGGGCFGFGGFFFFFFFFFFFFFFFFFFFFFFFFFFFFFFFFFFFFFFFFFFFFFFFFFFFFF0;FFFFFDFFFFFFFFF0BFFFFFFFFFFFFF0FFF9E?D?
@M05620:37:000000000-D9766:1:1101:20585:3087 1:N:0:41
GAGGCTGGCTTGGAAGAACCTCATAGACTAAGGGAATAGTTCCTCCTTGAACTGGACAAATTTCTTGACCCGCTTACTGAAGCTGAAACACCTGCCAATGGCTGCAACCAATATAAGTGTACAGAAAAATAATATAAAAATTAGAAAGAATTAAAAAATTGAACAAAGACAGGCGTAACCAAGAAGAAATCAGAAACATGAAAGGATACGAAGGAAAACTTTACCTCCAAAAAACCCCCCAGCCTAAACAC
+
>1>>1>B11>B>E1BBFG00BBBDG3F13ABBBA0B0BBDB2BDABB11AAB1B0B0100BD1ADDDBB10AA/B/B1DDBFBBB11B@00BBB00@BB110B//01B0/?1122B2>22B2B>B11B00BB2222221101111211001>1111@/011111>?000000///>>>.11.000<///<<0000</<0/0000./000......///999000:00./;0..-.;.99@----;///9/9
@M05620:37:000000000-D9766:1:1101:9794:3091 1:N:0:41
ACCACACCTTCTACAATGAGCTGCGTGTGGCTCCCGAGGAGCACCCCGTGCTGCTGACCGAGGCCCCCCTGAACCCCAAGGCCAGCCGCGAGAAGGTGAGTGGCCCGCTACCTCTTCTGGTGGCCGCCTGCCTCCGTCCTGGCCGCCCGGAGCTGCGGCCTTTCTCACTTGGTCTCTCTTCTGCCGTGTTCCGGAGAACTCTCTTCTCTGACCTGCGTCTCCTTTTGAACTCTGCAGGTTCTACAGCTGAA
+
11>AAA11CFF13GG1BGFFB1G1EEEAF000B0FE0EF/EHHFHGCG//A/111BAF0A/E/E>E//EE?0BF/EG?/?CEHE/?FEGGCG//?0?1<?11//0//>@--0111>=F11=GC.<--@:..:CBC.::E.0/..--;-AA-9-99/--9--///;FB/9///;:/99B/;9FF/;@--;FFFB-9--9;//99///;/9F/BF/B--;@B9B//9//-:9BBFFF9/;-FB/9/9///9BB
@M05620:37:000000000-D9766:1:1101:13036:3125 1:N:0:41
ACCACACCTTCTACAATGCGCTGCGTGTGGCTCCCGAGGAGCACCCCGTGCTGCTGACCGAGGCCCCCCTGAACCCCAAGGCCAACCGCGCGAAGATGACCCAGGTGCGTGGCCCGCTACCTCTTCTGGTGGCCGCCTCCCTCCTTCCTGGCCTCCCGGAGCTGCGCCCTTTCTCACTGGTTCTCTCTTCTGCCGTTTTCCGTAGGACTCTCTTCTCTGACCTGCGTCTCCTTTGGAACTCTGCAGGTTCT
+
AAABABB34BBFGFBGGG4AFFGGGEEAABFBB2BB2AAAEGDGGEE0BBBBDGGHGHH0>/?EFEGGG>CFBGHGGEFHGHFHHGAB>C/>CCG?FGGHHHCFAGF1AFDGGH<<AC-DFGHHH0CGGHHGHHGGGGFGGGGGGGFGGFFGGGGGGGF-9;AFFFFF-@FFFFF/FFFFFFFFFFFFFFFFFFFFFFFFFFF?DDFFFFFFFF/;FFFBFFFF?BD;FFFFFFFFFFFFFFFFBFFFFFF
@M05620:37:000000000-D9766:1:1101:18809:3181 1:N:0:41
GAGGCTGCTTTGGAAGAAACTCATAGATTACTGCAACAGTTCCCCCTGGACCTGGAAAAGTTTCTTGCCTGGCTTACAGAAGCTGAAACAACTGCCCATGATGCTCCCAGTCAGGAAAGGAGCCTAGAAGACAACCTGGAAGAACCAACGCAGATGACACCCAGGCAAGTAAGGCAGGCAATTCCACAATAGCACTCTTGTGGACCCAATAGACACAATCTACGCATTTGTACTTGTAACTGACAACCCAG
+
>3AABAFAFF@FFGGGFFGFDGFHFHFFGHHHHFGHFFHFHHHGHGGGAGGFHGFFBFBGGEHHFHG5FGGGGHHFFGGGHHHHHFFFHHHHHHHHFEGGB44B@FG?F@F3B@1B1B1BF/FECF3FB3BG3??<B000330B0?B/////>>1@GD11<//?/<?0<??11<0<><CG0>1<=0</.0=00000<0=DCCDF/:.:./0;;;<GC.0;;;0;AE9.90;90;90FB090;;;CB.;CEA
@M05620:37:000000000-D9766:1:1101:10432:3199 1:N:0:41
AGTGCCAGCTCTCAATCGCACAGGGGACCCAGGGCCTGGCCCCTCCATCCAGAAAACCTATGACCTCACCCGCTACCTGGAGCACCCACTCCGCAGCTTGGCTGGGACCTATGTGAGTATCCAGCGTAGGAATCTGGGAGTTGGGGAGGAGTGAGGAGTTGGGGAAAGACAGTCCTAACCGTGGAGGGTTCTGGTAAATGATGGGGTGAGGAGGGGCTCTTTGGCTCCCACCAGTCCCCCTGTCTGGTCTA
+
>A>>AFFFBFFFG4GGFGG2E2GAFAAEEAGH2AEAFGGHHHGHGGHHHEHHFHHFGEHHHFFHHDGHHHHEG>EEHHGH2EHHHH11EGHB>E/EEGBGGHHGGGHHGHHHHHHHHHHHHHHHHGFGGGHGFHHHGGAFGHGHGG.@DACGG0GCCEHHHHGGGGHEFHHHHHHHHHHGGGGGAEGGGGFGGGFGGGGGGGGEGFFFFFFFFFFFFFFFFFFFFFFFFFFFFFFFFFFFFFFFFFFFFFE
@M05620:37:000000000-D9766:1:1101:9905:3221 1:N:0:41
GAGGCTGCTTTGGAAGAAACTCATAGATTACTGCAACAGTTCCCCCTGGACCTGGAAAAGTTTCTTGCCTGGCTTACAGAAGCTGAAACAACTGCCCATGGTCTTCCACCTCCAAACATAGGCCTCGACAACACCACGAGGGACCAAAAGATGATGAGAAACAAGCACGAACAAGAGACCCAGCCGCGCTCTACCTCTTGTGGATCCAAAAGCGAACATTTCCCACTATTTACACTTTAAACTCACAACAG
+
>3AA3>CAFDDDGCBFGGGGGGHHHGHHHHADDF4GFHHHHDFBGFEFEGBFGGEGBEBGHHHGHHHBBFGFFGHEGFFDGHAF333GFGEHHHHH1BBB3B44@B4@F111123311B33?BBFB/?//>?/?//?//</>///?</<@?FBD<111??FGF/0/00-..--00/<//<<....<;--:;.;0;0;;BBFGD00;/0;0.;..;;;9;/;//99.9/;///:///;/;B////;BB/9;;
@M05620:37:000000000-D9766:1:1101:15614:3271 1:N:0:41
AGTGCCAGCTCTCAATCGCACAGGGGACCCAGGGCCTGGCCCCTCCATCCAGAAAACCTATGACCTCACCCGCTACCTGGAGCACCAACTCCGCAGCTTGGCTGGGACCTATGTGAGTATCCAGCGTAGGAATCTGGGAGTTGGGGAGGAGTGAGGAGTTGGGGAAAGACAGTCCTAACCGTGGAGGGTTCTGGTAAATGATGGGGTGAGGAGGGGCTCTTTGGCTCCCACCAGTCCCCCTGTCTGGTCTA
+
BCABCFFFCFFFGGGGGGGGGGHGGGGGGGHHGGGGGGHHHHGHGGHHHHHHHHHHHGHHHHHHHHHHHHHGGEEGHHHHHHHHHHHHGHHHGGGGGHHHGGHGGGHHGHHHHHHHHHHHHHHHHGGGGGHHHHHHHHHGGHHHGGGGGGGHHHHHHGHHHHGGGGHHHHHHHHHHHHHHGGGGGGGGCFGGGGFFFGGGGGGGGGFFFFFFFFFFFFFFFFFFFFFFFFFFFFFFFFFFFFFFFFFFFFF
@M05620:37:000000000-D9766:1:1101:15406:3325 1:N:0:41
AGTGCCAGCTCTCAATCGCCACAGGGGACCCAGGGCCTGGCCCCTCCATCCAGAAAACCTATGACCGCACCCGCCCCCTGGAGCACCAACTCCGCAGCTTGGCTGGGACCTCTGTGAGTATCCCGCGTAGGACTCTGGGCGTTGGGGCGGCGTGCGGCGTTGGGGAACGACCGTCCTAACCGTGGCGGGTTCTGGTAAATGATGGGGTGAGGAGGGGCTCTTTGGCTCCCACCAGTCCCCCTGTCTGGTCT
+
AA>A>FFF@FFFGFGGGGGCEG4ABCE?2EEHGFGGGGG22BGG1EEAGFHBB33AGHGC3FFFHF0>EFGDCG/>EECGHBCFGHGGC>3FF/EEG/B?GAG1FED0FEH1FG@DF>@2>FGFACC/-<A11>FGFE0.A<@DHCC.;B?@BBDBB;-;=BABBED...;-;AADFEBBFB.9B;BB-99A:BBBFEFFFB/FFEFA@AFF/9A;B??FBF/9:BBFEEFFF../;BFEF<EBBFEFFF9
@M05620:37:000000000-D9766:1:1101:21577:3340 1:N:0:41
GAGGCTGCTTTGGAAGAAACTCATAGATTACTGCAACAGTTCCCCCTGGACCTGGAAAAGGTTCTTGCCTGGCTTACAGAAGCTGAAACAACTGCCAATGATCCATAATAGTAAACCCCAGGTAATCGGCGTAAAAAATCCCAAGCGAGTAAAACAGCACAGCAGACAACGTCAAGTGACAAACGCAAATTCACTCTCTAGAGCTTTTGAATCCAAACTTACAAGCTTCAGCAATTGTACATGTGACGGTA
+
AAAAAAFAFFFFGGGGGC1BBFHDFG13DFGHFHH1AGH1B22ABAA/EBGFFHFHHFFE/FFGHGHHHH1FGFEGEGGHHBGHHFGHHHHHHHHHFHHGB@B1BB@12B22B@BB0E//>/11B2B//>//</<2</B1B1@0<??/</0<1?</<?0000?0<><>0.>....0000==0/..--:-<000;00<00;;000</0:9.0900;9;;0990;C0./;C0900;0;0C00;;/;/9B9---
@M05620:37:000000000-D9766:1:1101:14273:3343 1:N:0:41
AGTGCCAGCTCTCAATCGCACAGGGGACCCAGGGCCTGGCCCCTCCATCCAGAAAACCTATGACCTCACCCGCTACCTGGAGCACCAACTCCGCAGCTTGGCTGGGACCTATGTGAGTATCCAGCGTAGGAATCTGGGAGTTGGGGAGGAGTGAGGAGTTGGGGAAAGACAGTCCTAACCGTGGAGGGTTCTGGTAAATGATGGGGTGAGGAGGGGCTCTTTGGCTCCCACCAGTCCCCCTGTCTGGTCTA
+
AA>>AFFFBFFFGGGGGFGAECHGGEEFFEGHFEEEFFHHFHGHGGHHHHHHGHHFHGHHHFFHHFGHHHHFG>EFHHHHCGHHHHCEFHHF>E?EEGBFEHHGGGHHGHHHHHHHHHHHHHHHHGEGGGHHHHHHHHAFGHHHGG.DGDEGHBGHCGFHHHGGEFHHGHHHHHHHHHHHGGGGGFGGEGGGFGFFGGGGGGGGGGFFFFFFFFFFFFFFFFFFFFFFFFFFFFFFFFFFFFFFFFFFFFF
@M05620:37:000000000-D9766:1:1101:21255:3359 1:N:0:41
ACCACACCTTCTACAATGAGCTGCGTGTGGCTCCCGAGGAGCACCCCGGGCTGCGGACAGAGGCCCCCCTGAACCCCAAGGCCAACCGCGCGAAGATGAGGCGTTAGCTGCCTCTTCTCTTTTGCGACTGCCTCCTTCCTTTCGTACCGGCGCTGCGAACTTTCTCACTGGTTCTCTCTTGTGCCGTTTTCCGTTGGACTCTATTCTCTGCCGTGCGTATCCTTTGGCCCTCTGTAGCTTCTCGATTGGTA
+
>>1>A>>ABF@@3GGDEA1B1DCBA0BABAGABA0AAAEEEGHFHG?//AA/EF/>>//>>BFGC>/>E>?0>B/?E?<<FAF/</<<B//</<@<11<F0/>.-..<=0/.0</=0=<==000<--:;./:;C./09C9000../;.:9999-9-@9;--/9B/;//:99/9B//;/99/99//-9:BFB/:B/:ABFFFF/9B/9///9B-99:@--9-///9////-;EBF////;/9:F-;;/;-/;
@M05620:37:000000000-D9766:1:1101:22186:3362 1:N:0:41
AGTGCCAGCTCTCAATCGCACAGGGGACCCAGGGCCTGGCCCCTCCATCCAGAAAACCTATGACCTCACCCGCTACCTGGAGCACCAACTCCGCAGCTTGGCTGCCCCCGTCCCCCTGTCTGGTCTCTCTCCTGCCCTTCGCTCGGACGAGCCCCCGTCTGCCCTCCCGTCACGAGATTCCCTCTCGTCTGCCGTCTTCTGCTTGAAAACCACCCCCAAGCTAAGACCCACCAGTGGTACTAGCTGGACCA
+
AAAAAFFFBFFFGGGGGGGGGGHHGGGGGGHHGGGGGGHHFHGHGGHHGHFFHFFHHGFHHHHHHHFHHHHGGGEGHHHFHHHFGHGHGBGHGGGGGEHHGGHG/??FD?BDGGFGGGHHHHFFGD11FGFHHHHGHBF>AEDHGCGGGGCFC.:DGGGHGGGGFGG.DEDAEF?CDGGGB0=FGFD:A9EF/@DFFFFFFFBF/./BB/.9..;-@9.../;9//9...;...;////;;/////..9.9
@M05620:37:000000000-D9766:1:1101:11057:3385 1:N:0:41
ACCACACCTTCTACAATGAGCTGCGTGTGGCTCCCGAGGAGCACCCCGTGCTGCTGACCGAGGCCCCCCTGAACCCCAAGGCCAACCGCGAGAAGATGACCCAGGTGAGTGGCCCGCTACCTCTTCTGGTGGCCGCCTCCCTCCTTCCTGGCCTCCCGGCGCTGCGCCCTTTCTCACTGGTTCTCTCTTCTGCCGTTTTCCGTAGGACTCTCTTCTCTGACCTGCGTCTCCTTTGGAACTCTGCAGGTTCT
+
BBBBBBBBFFFFGGGGGGDGGGHHGGGEFGHHHGGGGGGGGHGHHGGGEGGGHHHHHHGEEGFGGGGGGGGHHHHGGGGHFHHHHGGGGG/DGGHGHHHBFGHHG111<<FGFHHGGFCFHGFBG<G0GHHDCHC:CD;GGGGG/C0BBBFCFFCEGDG-9;-99@FFFBFFFFFFFFFFFFFFB/9/BFBFBFD;DFFFFFFFDDFFFFFFBFBFFFBFFF/FABFFDFFFFF/BBFFBFF/BFFFAFFB
@M05620:37:000000000-D9766:1:1101:11621:3398 1:N:0:41
AGTGCCAGCTCTCAATCGCACAGGGGACCCAGGGCCTGGCCCCTCCATCCAGAAAACCTATGACCTCACCCGCTACCTGGAGCACCAACTCCGCAGCTTGGCTGGGACCTATGTGAGTATCCAGCGTAGGAATCTGGGAGTTGGGGAGGAGTGAGGAGTTGGGGAAAGACAGTCCTAACCGTGGAGGGTTCTGGTAAATGATGGGGTGAGGAGGGGCTCTTTGGCTCCCACCAGTCCCCCTGTCTGGTCTA
+
AAAAAD5FBFCFGDGGGFFFEFFGFEGGGGHHGGGGGGHHHHGHGGFHHHFHGEHHHGHHHGFHHHBGGHHGGGGFHHHHHGF?BGCGEHHHGEFGGGHHGHHFFGHHGHHHHHHHHGHHHHHHHGCEDGGHHHHHHHHGEHHHGGGGGGGHHHHHHDGHHHGGFGGHGHHHGHHHHHHHGCADGGGG;CFGGG0FGGGGGGGGGGFFFFFFFBDFFFFFFFFFFFFFFBFFFFFFFFFFFFFFFFF/;B:
@M05620:37:000000000-D9766:1:1101:14001:3402 1:N:0:41
GCTGCTGCTTTGGAAGCAACTCATAGATTCCTGCAACAGTTCCCCCTGGACCTGGAAAAGTTTCTTGCCTGGCTTACAGAAGCTGAAACAACTGCCACTGATGCTCCCCGTAAGGAAAGGCTCCTCGAAGACTCCAAGGGCGACCCAGCGCTGATGACACCCTGGCAAGTACGTCAGGCATTTCCGCTTTAGCACTCTTGTGGATCCAATTGACCCCTTCTCAGCCTTTGTACTTGTAACTGACAAGCCAG
+
>11>>@1BCF@B1FG11ABFBF133DFHF3GHHH01ABFAD22GHG0FA0BFFGHHGG0BAFGHEGHHHHHHHG0AFFGGHHGFHHDEB0>FGGHH1@EFHGDGF1FFG@E@/BBGGGHHE1GFF>/EFAFHFFE11BF?/</<//FF0>//<EFHHDGF.<.0>GHHE=D0</.<AFG.C0CGGC?AC.:CHHHGHHG0;FB00;CC9FBFB0;/.;CG0009B/;0B09BFF//;/BFF/BBFB--9;A
@M05620:37:000000000-D9766:1:1101:11066:3403 1:N:0:41
ACCACACCTTCTACAATGAGCTGCGTGTGGCTCCCGAGGAGCACCCCGTGCTGCTGACCGAGGCCCCCCTGAACCCCAAGGCCAACCGCGAGAAGATGACCCAGTGGAGGGGCCCGCTACCTCTTCTGGGGGCCGCCTCCCTCCTTCCTGGCCTCCCGGAGCTGCGCCCTTTCTCACTGTTTCTCTCTTCTGCCGTTTTCGGTAGGACTCTCTTCTCTGACCTGATTCTCCTTGGGAACTCGGCAGGTTCT
+
ABAAAABBFFFFGGGGGGGGGGHGGEGEEDGHHGGGGGGAFHHHHGGGGGGGHHGHHHHGGGGGGGGGGGGHHHHGGGGHGHHHFFGGGGCGGGHHEF2?G2/?1101//<<AF-<---ACD0D0=0=0/;-;--A-9EG.9F9B0F90;/C.BFEAD=--9./9;BD-BFB99BFF9F/B//9999FF///B/-;AFEF--;.;.9/BB/;F/:99/9BF9/.//;9/;/BF//.;/./9...-;-A///
@M05620:37:000000000-D9766:1:1101:21091:3415 1:N:0:41
ACCACACCTTCTACAATGAGCTGCGTGTGGCTCCCGAGGAGCACCCCGTGCTGCTGACCGAGGCCCCCCTGAACCCCAAGGCCAACCGCGAGAAGATGAGTGGACAGCTCCCTCTTCTTGTGGCCGCCTCCCTCCTTCCTGGCCTCCCGGCGCTGCGCCATTTCTCACTGGTTCTCTCTTCTGCCGTTTTCCGTAGGACTCTCTTCTCTGCCCTGCGTCTCCTTTGGAACTCTGCAGGTTCTAGATCGGAA
+
BBBBBBBBFFFFGGGGGGGFGGHHGEFGH?FHHGGGDFGGDFHHHGGGEEGGFHHHHHHGGGGGGGGGGGGHHHHGGGGHGHHHHGGGGGGGGGHGHHHBFFE111?/<???FHBGHH==<1>><-<<D<.<GGGF:GHH0;CHHHGGDCA?BGDDGGG.AFFFFFFFFFFFFFFFBFFFBFFEFF.AFEBFF/.;ABFFFFBFBFFBFF/;EF99@DBAFBFF/;///;BFFFFFF9ABFF/FFF/;?.;
@M05620:37:000000000-D9766:1:1101:18084:3463 1:N:0:41
ACTGCTGCTTTGGAATCAACTCATAGATTCCTGCCCCAGTTCCCCCTGTCCCTGTAACCGTTTCTTGCCTGGCTTCCAGAAGCTGCAACCACTGCCCATGATGCTACCCGTAAGGAAAGGCTCCTCGAAGACTCCCCGGGCGTCCCAGCGCTGATGACACCCTGGCAAGTAAGTCAGGCATTTCCGCTTTAGCACTCTTGTGGATCCAATTGAACCATTCTCCGCATTTGTACTTGTAACTGACAAGCCAG
+
1>>>A31BBF311BB1B1BF3B1D3DFGADGGHHGHGBB1DDGHHGAB1BF1BB1DFDGEEFFGDD1BFHHHHH00BFGABGH@11BBF0?FFBFGC1BFGHHHHEGHHGGE/FGFHHFHHHHGHBFGHGGHGHHCACGG/BB/<<FG0ACGGGHHH1FG.<CHHHHGGDGFHHHHHHH.GHHHHGGGGGHHHGGGGGGGGGGGGGGGGGGGF0C..;FFGG09E-ABFFFFFFFFFFFFFFFFF/AFFFF
@M05620:37:000000000-D9766:1:1101:8614:3505 1:N:0:41
ACCACACCTTCTACAATGAGCTGCGTGTGGCTCCCGAGGAGCACCCCGTGCTGCTGACCGAGGCCCCCCTGAACCCCAAGGCCAACCGCGAGAAGATGCGCAGGTGCGCGTCCGGAAACGCTCCTTGGTGGCTCCCCGCGTGTCTCCGCGCTGCTGGGAGCTTGGCACGTACTTCAGGCCTTTCCGCTCTCGCGTTCTTGTGGAGACAATTGCCTCCGTCTCGACCTTTGTTCTTGAAACTGCAAGTCCAG
+
>AABAAAAFFFFBFGBGGGGGFGGE2AEHGHHFFGG?EEEEGAGHGEFEEGFHGHHHHHG?0>EF1EEEGG23??EFG/?C/FCFFE@FGGC?A<<?D2///>/?11/->-<@-C.-</.-.../0</:;.;:0CE.-----9/9;0..;@:-.99/.9.;.//;F/F.;.;.//:/;/.;9BF/9.A-;/.;-9;.;/9/;././;..;///;/;...;..;/-99;9BF.///9///;BF///://;/;
@M05620:37:000000000-D9766:1:1101:12907:3510 1:N:0:41
ACCACACCTTCTACAATGAGCTGCGTGTGGCTCCCGAGGAGCACCCCGTGCTGCTGACCGAGGCCCCCCTGAACCCCAAGGCCAACCGCGAGAAGATGAGTGGGGTGATGCCTCTTCTTGTTTCCGTCTTCCTCCTTCCTTGCCTCCCGGCGCTGCGCGATTTCTCACTGGTTCTCTCTTCTGCCGTTTTCCGTGGGACTCTCTTTTCTGCCCTGCGTCTCCTTTGGCCCTCTGCAGGTTCTCGATGGGCA
+
A>AABAAAFFFFFGGFGG5FFFHHGEGBFEHHHGGEEEGGGHHHHGGEEEEFHGFHGHHGGGGGGGGGGGGHGHGEGGGHGHHHHGGECC<BDGHGHHH1@1////>/>1<<1F1=GG111>011.<.<<<=DGCHFDGG00;GHCGGGD--BB?F---=:.C:/9/;/;.BFFF/BFEF/;;BFB.DFEFBD9.99..:BF/9F/9BFF/B.;..9A>9FFFF/;BB/;;9FF/99.9;BF/.BF/;..;
@M05620:37:000000000-D9766:1:1101:16260:3525 1:N:0:41
ACCACACCTTCTACAATGAGCTGCGTGTGGCTCCCGAGGAGCACCCCGTGCTGCTGACCGAGGCCCCCCTGAACCCCAAGGCCAACCGCGAGAAGATGACCCAGGTGAGTGGCCCGCTACCTCTTCTGGTGGCCGCCTCCCTCCTTCCTGGCCTCCCGGAGCTGCGCCCTTTCTCACTGGTTCTCTCTTCTGCCGTTTTCCGTAGGACTCTCTTCTCTGACCTGAGTCTCCTTTGGAACTCTGCAGGTTCT
+
AA?AAABAFFFFGGGGGFDGGGGBFEEGHGGGGGGGGFGG2AFHHGGFEEGGEGHHFGHGE>>EFGGGGGG2GHHGGGEFFHHHHGGGGG@B>BHHHFHHHHHF?FGDG1?FFHHGDDGGHHHHFGGDDHFGGHGGGGGHGHHGHGGGGFFFFGGGGDFG?BFFGGFFFFFFFFFFFFFFBFFFFFFBFFFBFFBDFFFFFBFFDABFFFFFFFFFFFFFFFF;B;FFFFFFFFFBFFFBFFFFFFFABF;
@M05620:37:000000000-D9766:1:1101:15731:3588 1:N:0:41
ACCACACCTTCTACAATGAGCTGCGTGTGGCTCCCGAGGAGCACCCCGTGCTGCTGACCGAGGCCCCCCTGAACCCCAAGGCCAACCGCGAGAAGATGACCCAGGTGAGTGGCCCGCTACCTCTTCTGGTGGCCGCCTCCCTCCTTCCTGGCCTCCCGGAGCTGCGCCCTTTCTCACTGGTTCTCTCTTCTGCCGTTTTCCGTAGGACTCTCTTCTCTGACCTGAGTCTCCTTTGGAACTCTGCAGGTTCT
+
CCCCCCCCFFFFGGGGGGGGGGHHGGGEGGHHHGGEGGGGGHHHHGGGGGGGHHHHHHHGGGGGGGGGGGGHHHHGGGGHGHHHHGGGGGGGGGHHHHHHGHGEFHHFHFHGGHHGGGGGHHHHHHHHHHHGHHGCGDFHGHHGHGGGGGGGGGGGGGGGGGGGGGFFFFFFFFFFFFFF;FFFFFFFFFFFFFF?FFFFFFFFFDFFFFFFFFFFFFFFFFFFEFFFFFFFFFFFFFFFFFFFFFFFFFF
@M05620:37:000000000-D9766:1:1101:22325:3619 1:N:0:41
ACCACACCTTCTACAATGAGCTGCGTGTGGCTCCCGAGGAGCACCCCGTGCTGCTGACCGAGGCCCCCCTGAACCCCAAGGCCAACCGCGAGAAGATGACCCAGGTGAGTGGCCCGCTACCTCTTCTGGTGGCCGCCTCCCTCCTTCCTGGCCTCCCGGAGCTGCGCCCTTTCTCACTGGTTCTCTCTTCTGCCGTTTTCCGTAGGACTCTCTTCTCTGACCTGAGTCTCCTTTGGAACTCTGCAGGTTCT
+
BBBABBBBFFFFGGGGGGGDGBGCEEAB4EHHFFGFDGGCDHHHHGGGDGGGGHGHHHHGGGCGGDGGGGGHHFHGGGGHCFHHHG<EDGDC?DFHGGFHHHHHGHHHHHHGGHHGGGGGHHGHHHHHHHHGHHGGGGFHGHHGHGGGGGGGGFGGGGGBGGGGGGBFBBFFFFFFFFFFFFFFFFFFFFFFFFBFFFFFFFFFDDFFFFFFFFFFFFFFFFFF/FFFFFFFFFFFFFFFFFFFFFFFFFF
@M05620:37:000000000-D9766:1:1101:12254:3633 1:N:0:41
ACCACACCTTCTACAATGAGCTGCGTGTGGCTCCCGAGGAGCACCCCGTGCTGCTGACCGAGGCCCCCCTGAACCCCAAGGCCAACCGCGAGAAGATGACCCAGGTGAGTGGCCCGCTACCTCTTCTGGTGGCCGCCTCCCTCCTTCCTGGCCTCCCGGAGCTGCGCCCTTTCTCACTGGTTCTCTCTTCTGCCGTTTTCCGTAGGACTCTCTTCTCTGACCTGAGTCTCCTTTGGAACTCTGCAGGTTCT
+
BBBBBBBBFFFFGGGGGGGGGGHHGEGEHGHHHGGGGGGGGHHHHGGGEGGGHHHHHHHGGGGGGGGGGGGHHHHGGGGHGHHHHGGGGGCGGGHHHHHHHHGHFHHHHHHGGHHGGGGGHHHHHHHHHHHGHHGGGGGHGHHGHGGGGGGGGGGGGGGGGGGGGGFFFFFFFFFFFFFFFFFFFFFFFFFFFFFFFFFFFFFFFFFFFFFFFFFFFFFFFFFFFFFFFFFFFFFFFFFFFFFFFFFFFFF
@M05620:37:000000000-D9766:1:1101:15653:3634 1:N:0:41
AGTGCCAGCTCTCAATCGCACAGGGGACCCAGGGCCTGGCCCCTCCATCCAGAAAACCTATGACCTCACCCGCTACCTGGAGCACCAACTCCGCAGCTTGGCTGTACCCGTCCCCCTGTCTGGTCTCTCTCCTGCCCTTCGCTCGGACGAGCCCCCGTCTGCGCTCCCGTCCCTAGATTCCCTCTCGTCTGCCGTCTTCTGCTTGAAAACCACCGCCTAACTGGCTCTCCCCAGTCACTCTGACTGGACTA
+
AA>AAFBFAFFFG4GE5A2AE?GEF2BEFEHHFGG2AFFGGHGHGGHHFHHHFGHGHGHFFFFHHDBGHHHGF>EFHHHGBFGHHH1?EBGGDGCGEFFGGHGG03BBF?CFGGCEF/@GH22@FH>@@@GHHHHHHHHH/?EGCGGCGGDGGEGGGADHE;;;?EGG?CEFF09/BFGG0FGGGFGFGFFFFFFBFFFFF/FBFF/BBBAE.E.;9.9/;;B/99FBF//;..;//;/9;B////./;;B
@M05620:37:000000000-D9766:1:1101:20223:3665 1:N:0:41
ACCACACCTTCTACAATGAGCTGCGTGTGGCTCCCGAGGAGCACCCCGTGCTGCTGACCGAGGCCCCCCTGAACCCCAAGGCCAACCGCGAGAAGATGAGTGGCGCGCTGCCTCTTCTTGTTGCCGCCTCCCTCCTTCCTGGCCTCCCGGCGCTGCGCCCTTTCTCACTGGTTCTCTCTTCTGCCGTTTTCCGTAGGACTCTCTTCTCTGCCCTGCGTCTCCTTTGGCACTCTGCAGGTTCTCGATTGGAA
+
BABBABB>>BBFGGGGGG5BGGHHGEGA4EGBBAFE2EFGCGAFGFFFDEEFEHGHHHGAE@CFGGGGGGGHFHHGGGGHGHHHHGGGDG<BCFHEGHGFGBF?//>>A-><GHHHHHDDG<.=GG<AE.;CGHGHHGHH0:CFFGGGGGGCGGGGF9DFDFFFFFBFFFFFFFFFFFFF9FFFFFFFFFFFFFAADFFFFFFFFFFFFFBFFFFEFFFFFFFFFFF/BFFFFFBBB?ABFF/AFF/;./B
@M05620:37:000000000-D9766:1:1101:18972:3681 1:N:0:41
GAGGCTGCTTTGGAAGAAACTCATAGATTACTGCAACAGTTCCCCCTGGACCTGGAAAAGTTTCTTGCCTGGCTTACAGAAGCTGAAACAACTGCCCATGATGCTCCCAGTCCGAACATGATCCTCGAAGACTACCCGGACGTACCAGAGCTGATGACCCAATAGCACGTACGTCAGGCCTTTCCGCTTTCGCACTCTTGTGGATCCAATTGCCCAATTCTCCGCATTTGTACTTGTAACTGACAAGACAG
+
BBBBBBFBFFFFGFGGGGGGGGGHGHHHHHHHHHHHHHHGHHHHHGGGHHHHHHHHGHHHBGHHHHHHHHHHHHHHHHHHHHHHHHHHHHHHHHBGH3BFGFG4F3B?B3FFHG1?/>33B4BFHHAFGGGHH3FHHF>/<>???FH2@FH1??GHHG10<F01>>F>D0F<C0<<<G/.CG0==CF?GG0=DDCGHHHHGGGFFGGGGGBB0CFBEFFFGGGDGGGEFFFBFF/;F//B///;B:.;BFF
@M05620:37:000000000-D9766:1:1101:16602:3691 1:N:0:41
ACCACACCTTCTACAATGAGCTGCGTGTGGCTCCCGAGGAGCACCCCGTGCTGCTGACCGAGGCCCCCCTGAACCCCAAGGCCAACCGCGAGAAGATGACCAGGTGGAGGGCCCGGCTACTCTTCCTGTGGGCCGCTCCCTCCCTCCCTGGCCTCCGGGACCTCGCCCTTTTTCCATGGTTTCCCTCTTCGCCGTTTTCCCTTGGAACTCCCTCCTTGCACCGGGTTCCCTTTGGAACTTCGCCAGTTTCA
+
BBBBBBBBFFFFGGGGGGGGFFGHGAFAFE2BGFFEFGGGGGHHGGGGGEGGHHHHHEFGGFGGGGGGGGGHGHHGGGGHGHHHHGGGGGGGGGHGGH2FH20?1?////>.>C---<.<000=000==0C.;.-;--;C//;.9/;./;.;.0;C.:---../.-;A-;F///////;99.//9/.;B/..;--;FF/;///.;//9///.;...////;/---..9/;/;F/F/B////....;/;///
@M05620:37:000000000-D9766:1:1101:22298:3716 1:N:0:41
AGTGCCAGCTCTCAATCGCACAGGGGACCCAGGGCCTGGCCCCTCCATCCAGAAAACCTATGACCTCACCCGCTACCTGGAGCACCAACTCCGCAGCTTGGCTGGGACCTATGTGAGTATCCAGCGTAGGAATCTGGGAGTTGGGGAGGAGTGAGGAGTTGGGGAAAGACAGTCCTAACCGTGGAGGGTTCTGGTAAATGATGGGGTGAGGAGGGGCTCTTTGGCTCCCACCAGTCCCCCTGTCTGGTCTA
+
CCCCCFFFDFFFGGGGGGGGGGHHGGGGGGHHGGGGGGHHHHGHGGHHHHHHHHHHHGHHHHHHHHHHHHHGGGGGHHHHHHHHHHHHGHHHGGGGGHHHGHHGGGHHGHHHHHHHHHHHHHHHHGGGGGHHHHHHHHHGGHHHGGGGGGGHHHHHHGHHHHGGGGGHHHHHHHHHHHHHGGEGGGGG=FFGGGGGGGGGGGGGGGFFFFFFFFFFFFFFFFHFFFFFFFFFFFFFFFFFFFFFFFFFFFB
@M05620:37:000000000-D9766:1:1101:11413:3720 1:N:0:41
AGTGCCAGCTCTCAATCGCACAGGGGACCCAGGGCCTGGCCCCTCCATCCAGAAAACCTATGACCTCACCCGCTACCTGGAGCACCAACTCCGCAGCTTGGCTGGGACCTATGTGAGTATCCAGCGTAGGAATCTGGGAGTTGGGGAGGAGTGAGGAGTTGGGGAAAGACAGTCCTAACCGTGGAGGGTTCTGGTAAATGATGGGGTGAGGAGGGGCTCTTTGGCTCCCACCAGTCCCCCTGTCTGGTCTA
+
>11AAFDFAFC@AFGD11FF1AA0AEGGEEEHGGA/A/GA0FEHGGCH1BG1101BFA0FHG2FEHFGHHHGGGCEGHHFHHHAE/EGE0GHGCGGG0GHGHHFAEHHGHHEHHBHHHHBHHHGH/?ECCHHHHHHHHHECBFGCGECGFGGHHFHHFFH0<@CGGHHHGHHHFHHHHHG@.C@CEG@9.CFFF;FGGGGGGGGGGA?-AFFFF@@@<FFF//BBBFE?FFFFFFFFFFF?FFFFBFFFF/
@M05620:37:000000000-D9766:1:1101:21915:3761 1:N:0:41
ACCACACCTTCTACAATGAGCTGCGTGTGGCTCCCGAGGAGCACCCCGTGCTGCTGACCGAGGCCCCCCTGAACCCCAAGGCCAACCGCGAGAAGATGACCCAGGTGAGTGGCCCGCTACCTCTTCTGGTGGCCGCCTCCCTCCTTCCTGGCCTCCCGGAGCTGCGCCCTTTCTCACTGGTTCTCTCTTCTGCCGTTTTCCGTAGGACTCTCTTCTCTGACCTGCGTCTCCTTTGGAACTCTGCAGGTTCT
+
AAABBBBBFFFFGGGFFGGGGGHFEEFBFEHHHGG?AEE2EGHHHGGGGEEFHHHHHHHGGGGGCFCFGGGHGHHEGGGGGHHHHGGFFB>CCDHHEGHHEGHEGHH1GGHEEHHGCGGGHHHHH0GHFHHGHHGF-CDHEHHA/9FGFGGGGGGGG.-;?-FGGGFDFFFFFFFFFFFBBFFFFFFFFFEFFBFFFFFFFFFFFFFFFFFFFBFBBFFFFFFF.-ADFFFFFFFFFFFFFFFFFFFFFFF
@M05620:37:000000000-D9766:1:1101:16505:3769 1:N:0:41
ACCACACCTTCTACAATGAGCTGCGTGTGGCTCCCGAGGAGCACCCCGTGCTGCTGACCGAGGCCCCCCTGAACCCCAAGGCCAACCGCGAGAAGATGACCCAGGTGCGTGGCCCGCTACCTCTTCTGGTGGCCGCCTCCCTCCTTCCTGGCCTCCCGGAGCTGCGCCCTTTCTCACTGGTTCTCTCTTCTGCCGTTTTCCGTAGGACTCTCTTCTCTGACCTGAGTCTCCTTTGGAACTCTGCAGGTTCT
+
BBBBBCCACFFFGGGGGG5FGFHHGEEB4EHFFAFE?EEGDHHHHGGEEEFGGHGHHHGAEFFGGGGGGGGHFHHGGGGHGHHHHGGGGG/>CGGEDGHHHHGHGHH1@FGGGHGGGGGGHHHHHHHHHHHGHHGGGGGHGGGGGGGGGGGGGGGGGGG-?CFGFFFFFFFFFFFFFFFFFFFFFFFFFFFFFFFFFFFFFFFEFFFFEFFFFFFFFFFFFFFF/BFFFFFFFFFFFFFFFFFFFFFFFFF
@M05620:37:000000000-D9766:1:1101:21047:3783 1:N:0:41
AGTGCCAGCTCTCAATCGCACAGGGGACCCAGGGCCTGGCCCCTCCATCCAGAAAACCTATGACCTCACCCGATACCTGGAGCACCAACGCCGAGGCGTGGCTGGGACCTATGTGAGTATCCAGCGTAGGAATCTGGGAGCTGGGGAGGAGTGAGGAGGTGGGGAAAGACAGTCCTAACCGTGGAGGGTTCTGGGAAATGAGGGGGTGAGGAGGGGCTCTTTGGCGCCCACCATGCCCCCTTGCTGGTCTT
+
A>1>A1@CAFFF1GGEFGG1E0GAFE0E0A0AA0BA/BF00BAAEE0A101B10100BA1AF2DGDH1F00>/>/>G@1F>BGH0?G/E/>>////<////>0FE/0?/?11111<1?G1G1?10-C.A.11<F1<10...<//.-.--.=:.00.;C.;;.-;A.A9B/9/00C9;9/.-;.-9---A--///--/-;////-;@-----9----;@-9///;/--@-9E-9/////;----;/BFF///
@M05620:37:000000000-D9766:1:1101:16954:3785 1:N:0:41
ACCACACCTTCTACAATGAGCTGCGTGTGGCTCCCGAGGAGCACCCCGTGCTGCTGACCGAGGCCCCCCTGAACCCCAAGGCCAACCGCGAGAAGATGAGTGGCACGCTACCTCTTCTGGTAGCCGCCTCCCTCCTTCCTGGCCTCCCGGCGCTGCGCCCTTTCTCACTGGTTCTCTCTTCTGCCGTTTTCCGTAGGACTCTCTTCTCTGCCATGCGTCTCCTTTGGAACTCTGCAGGTTCTAGATCGGAA
+
AAAAAAAAFFFFGGGFFGGFG1F1EBABG?HHAFFEFGGGGHHHHGGGGEFFHHHGHHHGGGGGGFEGGGGHHFHGGGGH/GHEHGE/BCGC?CFHDGFHGFF?0??@F?CGHH1FHH1D11>F<<-AEGHGHHCHGCGCGHHHGFHGGGAA@@-CA-CA@FFFFFF/9/:BFBFFFFFB9FFFF@BABFFFF/:ABFFBFFFBFFFFFF/B/BBB-:@BFB99/9B/9BFFFB/;FF9BB/9FFF/-A-A
@M05620:37:000000000-D9766:1:1101:11114:3789 1:N:0:41
ACCACACATTCTACAATGCGCTGCGTGGGGCTCTCGAGGAGCACCCCTTGCTGCTGACCCAGGCCCCCCTGAACCCCAAGGCCAACCGCGCGAAGATGCCCAGGTGAGTGGCCCGCTACCTCTTCTGGTGGCCGCCTCCCTCCTTCCTGGCCTCCCGGCGCTGCGCCCTTTCTCACTGGTTCTCTCTTGTGCCGTTTTCCGTAGGACTCTCTTCTCTGCCCTGGGTCGCCTTTGGAACTCTGCAGGTTCTA
+
AAAAAAA1@3BBFGFGGFF1EAAAEEA00AEAB0BB1BAA/A/0AAE/0FGG1FFHHFF0?>/BFEGEF//F1FFEEEEHGH/FGEGGEE><CGG/?<FFFGHG1G1<GFEFHHGGG-AGHGHHGHHFFHGFF?@AAAGGHHGHHBFGFGFFGFGGGG-;-@?F@@F?@FFFFF/:BFFFF;BFFEFF/;;BF@9AFFFFFFFBB/BBBFFFF/B/;:/9EFF-;BB-9-99BFFFEB9BFFFBFFFFFFB
@M05620:37:000000000-D9766:1:1101:22068:3813 1:N:0:41
ACCACACCTTCTACAATGAGCTGCGTGTGGCTCCCGAGGAGCACCCCGTGCTGCTGACCGAGGCCCCCCTGAACCCCAAGGCCAACCGCGAGAAGATGAGCCGAGTGCTTCGTCCTCTTACTCCTGCCTTCGTCCTTCCTCTCCTTCCCGGGCTGCCCCCTTTCTCACTGTTTCTCTCTTCTGCCGTTTTCCGCCGGTCTCTCTTCTCTGCCCTGCGTCTCCTTTGGCTCTCTGCGGGATCTGGATGGTCT
+
CCCCCCCCFFFFGGGGGGGGGGHHGGGGHGHHHGGGGGGGGHHHHGGGGGGGHHHHHHHGGGGGGGGGGGGHHHHGGGGHGHHHHGGGGGGGGGHHHHH222//>???111-<>..FG11111<100.0=0./=<.0<<0;0;C00;C/;--;A.C.:.-9.90000;000;;90;90900=00B-.9B.00...:---;F0090009B00;AF..:9-.9;9::B/90;/0B00-9--;AB00999.090
@M05620:37:000000000-D9766:1:1101:11501:3816 1:N:0:41
GAGGCTGCTTTGGAAGAAACTCATAGATGACTGACACAGTACCCCCGGTCCCGGTAACCGTTGCTTGCCTGGCTTACAGAAGCTACAACCCCTTCCCCTGCTGCTACCCGTCCGGACATGCTCCTCGACGACTCCCCGGGCGTCACAGCGCTGATGACCCCCTGGCACGTACGTCAGGCCTTTCCGCTTTCGCCCTCTTGTGGATCCAATTGCCCCCTTCTCAGCCTTTGTCCTTGAAACTGACACGCCAG
+
BBBBBBFBFFFFGAFGGGEGGFHDD5DA5DBBB4BFFFA35ADBAE2A2AA10AAAAFGGEE113DB1BBFFHG1FGHH4BFGG33@BG11??1B3BFFG/FG??BFG0/?/<>BECC1FGHHHH@EF<BCDGGHHGG-ACCGG.<=G.ADGG.GHB0::;:AEGGGFDGGGGGGGGGG?FGFFFFFFFFFDFF.;EFFFFFDFF/;9FFFFBF99;@FFFF/9B;F/;BF/;FFF/;BFFF/;B/;9;AB
@M05620:37:000000000-D9766:1:1101:19726:3820 1:N:0:41
GAGGCTGCTTTGGAAGAAACTCATAGATTACTGCAACAGTTCCCCCTGGACCTGGAAAAGTTTCTTGCCTGGCTTACAGAAGCTGAAACAACTGCCAATGATGCTCCCCGTAAGGAAAGGCTCCTAGAAGACTCCCCGGGAGTACAAGCGCTGATGAAACCCTGGCAAGTAAGTCAGGCATTTCCGCTTTAGCACTCTTGTGGATCCAATTGAACCCTTCTCAGCCTTTGTACTTGTAACTGACACGCCAG
+
AAAAABFAFDDFGAFFAGGFFGGHHHBFGDGHHHGGGHHHGGFHHGGGHHHHHHHFFGHHFGHHHHGFGHHHHHHHHHHHFHHHHHGFHHHHHHHHHHHHFGHH3BGFE/?/1E3B?GHHGHHGBFGH3BGHFGHCF/<>B</@@>GHAECFGGB1@1?GC/F0>GFHFFGBGFHFHHG.CHHHHFG.CEBGH0GHHHHHHHGHHHHG:FGGBBF.9AFGGGGGG/CFGGFFGGGGGFFGGBFGG0.;9DF
@M05620:37:000000000-D9766:1:1101:21234:3869 1:N:0:41
ACCACACCTTCTACAATGAGCTGCGTGTGGCTCCCGAGGAGCACCCCGTGCTGCTGACCGAGGCCCCCCTGAACCCCAAGGCCAACCGCGAGAAGATGAGTGGCCCGCTCCCTCTTCTTGTGGCCTCCTCCCTCCTTCCTGGCCTCCCGGCGCTGCGCCCTTTCTCACTGGTTCTCTCTTCTGCCGTTTTCCGTATGACTCTCTTCTCTGACCTGCGTCTCCTTTGGAACTCTGCAGGTTCTAGATCGGAA
+
CCCCCCCCFFFFFGGGGGGGGGHHGGGFDDHHHGGGGGGGFHHHHGGGGGGGHHHHHHHGGGGGGGGGGGGHHHHGGGGHGHHHHGGGGGGGGGHHHH22?2F<0/>/<-.>CGCDDG11F1..C0<.C/<ECCECGHHB0/GFHHHGGGG-9@-CD?FA>FFFBF9FF//9;FFFFF/B::/;B@AFFE/B./;.//;9/BFB/FFFF//:99/.-.@.FF/;///;:FF/BB9B/:AFB//;///...A
@M05620:37:000000000-D9766:1:1101:12085:3883 1:N:0:41
AGTGCCAGCTCTCAATCGCACAGGGGACCCAGGGCCTGGCCCCTCCATCCAGAAAACCTATGACCTCACCCGCTACCTGGAGCACCAACTCCGCAGCTTGGCTGCACCAGTCCCCCTGTCTGGTCTCTCTCCTGCCCTTCGCTCGGACGAGCCCACGCCTGCCCTCCAGTCACGAGATTCCCTCTCGCCTGCCGCCTTCTGCTTGAAAAACACCCCCCATAACCTAGTCTCTTCCTATGCCCGGAAAACCA
+
>>AAAFF1AFBFFGGGGGGCEEBA0AAEEEEGAEEFCBGHFGEEEGGHGFFG10CGFGFBDF2FFG1FGEEEEEEGH1FBFGHFGHGHGFGGGGG/EF1BEGF/?0BGGHFH<GFBBCGFHFFFGGDGHGGHHGHHHFG0FCGH??.--A@C-..<@.;..:CGFHGFG0CBFCG@BAFBFBCFC;C.-CEFCA-99-;999;99-BFFF--9-9-----//;//////////////;/;//-;-;--;--
@M05620:37:000000000-D9766:1:1101:18447:3894 1:N:0:41
ACTGCCCCTTCTAAATCGACCGGCGTGCCCCGGCCCAGCGAGCCCAAGAGCGCACGACTGAACCCCAACCACGAGCTTCGATCACCCATGCCGGCTTCTGCTTGAGAAACACCCGAGTACCCCGTGTGGCGGTCTCCGCCCTCCCGCCCCGCCCGGCGCTGCGGCCCCCCTGACCTCTCCGTGGCGGGTCCGGGTAAATGCGGGGGAGAGTCTGGGATCACAGGCGCCTTCCTAACTCCCTAGGGGCTTGA
+
>>1>A11>>FCF3BF3AEG1E0A0A/AAGC/A/AE//B0/A/>//B/BBEG/>>/E?>?EB1B/?EF?<<E?/>/>/BBB?2FFF00<0<?<</</>??F<1FH01<>1000..-<-..0=0.-..C.:.---;.00.;.-;....----;9-;---9-;;-9@@-9------/9/////:--@-9--9-;---;-//9/9-;--;;---/;/9/-9;--/99AA-9@--;////-/9;--/-/-------
@M05620:37:000000000-D9766:1:1101:22362:3896 1:N:0:41
ACCACACCTTCTACAATGAGCTGCGTGTGGCTCCCGAGGAGCACCCCGTGCTGCTGACCGAGGCCCCCCTGAACCCCAAGGCCAACCGCGAGACGATTACCCAGGTGAGTGGCCCGCTACCTCTTCTGGTGGCCGCCTCCCTCCTTCCTGGCCTCCCGGAGCTGCGCCCTTTCTCACTGGTTCTCTCTTCTGCCGTTTTCCGTAGGACTCTCTTCTCTGACCTGAGTCTCCTTTGGAACTCTGCAGGTTCT
+
AAAAA111BCCF3FGFG1F1AAABEFGEFEGHHFF00AE/AB/BGGGG?AEE1A1FGGFE/E/EFGGCEGFG1FGEGG>GFHHH/FGEC/>>////?/?FFGHGGBGGHHEGGHHGGGGGHHHGHHHHHHFACHGGGGGHGHGGGGGGFFGGGGGGGC-AGG?/C?@F@@FFFFFFFFFFFFFFFFFFFFFFFF;;AFFFFFFFF?FFFFFFF/:BBB/BFF/-BB9BFFFFFFF/99BFFFFFFF-ABFF
@M05620:37:000000000-D9766:1:1101:20620:3898 1:N:0:41
AGTGCCAGCTCTCAATCGCACAGGGGACCCAGGGCCTGGCCCCTCCATCCAGAAAACCTATGACCTCACCCGCTACCTGGAGCACCAACTCCGCAGCTTGGCTGGGACCTATGTGAGTATCCAGCGTAGGAATCTGGGAGTTGGGGAGGAGTGAGGAGTTGGGGAAAGACAGTCCTAACCGTGGAGGGTTCTGGTAAATGATGGGGTGAGGAGGGGCTCTTTGGCTCCCACCAGTCCCCCTGTCTGGTCTA
+
AA>AAFFFBFFFGGGGGGGGGGHDGGGGEEHHGGGGGDHGFHGHGGHHBEGGEFFHHF3GHHFHHHHHHHHGGGFEHHHGHHHGFFGHGFHHGGGGCHHHGHHGG?HHGHHHHHBGFD3FGHHHCGBDGGHHHHHFHHEA?F1FC?C@FGEHAHHAC<CGBGGGGGHHHHHHHHHGHHGHGGGGGGGGDAFGFFCFGGGGGGGGGGFFFFFFFFA;FFFFFBFFFFFFFFFFFFFFFFFFFFFFFFFFFFF
@M05620:37:000000000-D9766:1:1101:15891:3934 1:N:0:41
ACCACACCTTCTACAATGAGCTGCGTGTGGCTCCCGAGGAGCACCCCGTGCTGCTGACCGAGGCCCCCCTGAACCCCAAGGCCAACCGCGAGAAGATGACCCAGGTGAGTGGCCCGCTACCTCTTCTGGTGGCCGCCTCCCTCCTTCCTGGCCTCCCGGAGCTGCGCCCTTTCTCACTGGTTCTCTCTTCTGCCGTTTTCCGTAGGACTCTCTTCTCTGACCTGAGTCTCCTTTGGAACTCTGCAGGTTCT
+
BBBBBBBBFFFFGGGGGGGGGGHGGGGAGGGGHGGGGGGGGHHHHGGGEGGGHHHHHHHGGGGGGGGGGGGHHHHGGGGHGHHHHGGGGGCGGGHHHHHHHHHHFHHHHHHGGHHGGGGGHHHHHHHHGHHGHHGGGGGHGHHGHGGGGGGGGGGGGDGGFFGGGGFFFFFFFFFFFFFFFFFFFFFFFFFFFFFDFFFFFFFFFFFFFFFFFFFFFFFFFFFF/FFFFFFFFFFFFFFFFFFFFFFFFFF
@M05620:37:000000000-D9766:1:1101:12696:3944 1:N:0:41
GAGGCTGCTTTGGAAGAAACTCATAGATAACTGCAACAGTTCCCCCGGTCCCTGTAACCGTTTCTTTCCTGGCTTACAGAAGCTGCAACAACTGCCCCTGCTGCTACCCGTCCGGACATGCTCCTCGACGACTCCCCGGGCGTCCCAGCGCTGATGACCCCCTGGCACGTACGTCAGGCCTTTCCGCTTTCGCCCTCTTGTGGATCCAATTGCCCCCTTCTCCGCCTTTGTCCTTGTAACTGACAAGCCAG
+
BABBBBFBFFFFGAGGFFBGGG4DF5FG6ABGGHGHH22DDDFH2EAE2AEF3B3F55FEEGB3DD55BFHHHG1BBGHGHHH@@BBGF??BB3BGG1?F1@B33BB?F?F?EEGGGGGBGHHHHGGG<>BFDGHHGD/<<>CD<<GCHGGGGDHHH0/;;AD:GHFC?FGG?FEECFGGGGFFFCDDAEFFF.;BEFFFFFFF/;;/;BFFFF/.9;ABFFBD::A.;9B/;BBF;BBFFFFFF;9;;F:
@M05620:37:000000000-D9766:1:1101:15876:3951 1:N:0:41
ACCACACCTTCTACAATGAGCTGCGTGTGGCTCCCGAGGAGCACCCCGTGCTGCTGACCGAGGCCCCCCTGAACCCCAAGGCCAACCGCGAGAAGATGACCCAGGTGAGTGGCCCGCTACCTCTTCTGGTGGCCGCCTCCCTCCTTCCTGGCCTCCCGGAGCTGCGCCCTTTCTCACTGGTTCTCTCTTCTGCCGTTTTCCGTAGGACTCTCTTCTCTGACCTGAGTCTCCTTTGGAACTCTGCAGGTTCT
+
BCCCBCCCFFFFGGGGGGFGGGHHGEGBGGHHHGGFGGEGGHDGGGGGGEGGHHHHHHHFGGGGGGGGGGGHFHHGGGGHGHGHHGGEDG>BDGHGHHHHHHHGGHGHHHHGGHHGGGGGHHHGHHHHHHHGHHGGGGGHGHHGHGGGGGGGGGGGGGGGGGGGGGFFFFFFFFFFFFFFFFFFFFFFFFFFFFFFFFFFFFFFFFFFFFFFFFFFFFFFFFFFFFFFFFFFFFFFFFFFFFFFFFFFFFF
@M05620:37:000000000-D9766:1:1101:11422:3966 1:N:0:41
AGTGCCAGCTCTCAATCGCACAGGGGACCCAGGGCCTGGCCCCTCCATCCAGAAAACCTATGACCTCACCCGCTACCTGGAGCACCAACTCCGCAGCTTGGCTGGGACCTATGTGAGTATCCAGCGTAGGAATCTGGGAGTTGGGGAGGAGTGAGGAGTTGGGGAAAGACAGTCCTAACCGTGGAGGGTTCTGGTAAATGATGGGGTGAGGAGGGGCTCTTTGGCTCCCACCAGTCCCCCTGTCTGGTCTA
+
>>>AAFD@AFFFFGGGGCGAECFCCGGEAFHHGAEA/AFA0GGGGGHBGHGE1GFHHGHBHF2GHHHHGHGGGEEGHHHHGFGFGHHHGHFHGGGEGBGHGHHGGGHHGGHHHHFHG1FHHHHHHGCFGCGHHHHHHHHGGHHHGGGGGGGHHGHGHG/=DGCGGGHHHHHHHGHHHHHHGCCAGGGG.CFGGGFFGGGGFGGGGBF@FFFFFF@-@9AFFFF/FFF-AFFFFFFFFFFB@FFFFFFFBBB
@M05620:37:000000000-D9766:1:1101:10175:4057 1:N:0:41
GCGGCTGCTTTGGAAGAAACTCATAGATTACTGCAACAGTTCCCCCTGGACCTGGAAAAGTTTCTTGCCTGGCTTACAGAAGCTGAAACAACTGCCACTGATGATACCCGTCCGGAAATGCTCCTCGAAGACTCAAAGGGCGTCACAGAGCTGATGAAACCATGGCACGTACGTCAGGCCTTTCCGCTTTCGCACTCTTGTGGATCCAATTGCACCATTCTCAGCCTTTGTACTTGTAACTGACACGCCAG
+
>3>AAADAFFFFGGGF4CGGGGFHGFGHHHHHHHFFGGGAFGHHHGGGECGFGHFHHHCGGHHHHHHHHHHHHHGBGHHGHHHHHHHHHGHHHHHHF@BF3BF@F@BF3EE1?E?EEE3334BGHH/E0?EHGH1B11?//>>CDGG1?CG11?FGHG1?GH1GHHH1A>F.CGHGGHHEH/DGGEGAGG0CD.:AGHF0CFGF0CFFGGGG00;FAFGGGGFFFGGGEGF9F9FF;BFF/:/FF:.-.;@
@M05620:37:000000000-D9766:1:1101:12923:4059 1:N:0:41
AGTGCCAGCTCTCAATCGCACAGGGGACCCAGGGCCTGGCCCCTCCATCCAGAAAACCTATGACCTCACCCGCTACCTGGAGCACCAACTCCGCAGCTTGGCTGGGACCTATGTGAGTATCCAGCGTAGGAATCTGGGAGTTGGGGAGGAGTGAGGAGTTGGGGAAAGACAGTCCTAACCGTGGAGGGTTCTGGTAAATGATGGGGTGAGGAGGGGCTCTTTGGCTCCCACCAGTCCCCCTGTCTGGTCTA
+
>A>>>FFFBFFFGFGGGFG2E2GAF2BAEEFEABEEFFGGHHGHGGHGGFFHHEGBGGHHGFHHHDFGHHHEF/>EHHBF?BGHHH1??CGB>E?FEBBBFHHGGGHHGHHHHHHHHHHHHHHGHGGGGGHHHHHHHH0FGHHHGG.CGACGHFHHFGHHHHGGGGHHHHGHHHHHHHHHGGEGEEGG;FFGGG;FFGGGGGGGGGFFFFFFFFFFFAFFFFFFFFFFFFFFFFFFFFFFFEFFFFFFFFB
@M05620:37:000000000-D9766:1:1101:11564:4066 1:N:0:41
AGTGCCAGCTCTCAATCGCACAGGGGACCCAGGGCCTGGCCCCTCCATCCAGAAAACCTATGACCTCACCCGCTACCTGGAGCACCCACTCCGCAGCTTGGCTGCGCCCGTCCCCCTGTCTGGTCTCTCTCCTGCCCTTCGCTCGGACGAGCCCCCGTCTGCCCTCCCGTCCCTAGATTCCCTCTCGTCTGCCGTCTTCTGCTTGAACACCACCCCCCCTCCCCACCCTCCGTCCTATTACGTCACCTGCA
+
AA>>AFF11FFFG1FEFFCAE?GAFEAAAEEG00BA/FHHCGG/EGF1DEGGBCFFCFA1AFDGHDGFH>CEE/>EHBFHB>GHHH/?EGCGEF?EEFECAG1F//<?<CGGGGHGGGFGG10?F11??FGHFHHHHHFHACCHCC<CC@CCGEGCCC;9AF0;:.AFBGGGE00/0CFBBF0;999EB9AEF=B@FFFFF/BF/-99BBA-;AB?=----:---9------99--//;/;-----//;-9
@M05620:37:000000000-D9766:1:1101:9109:4080 1:N:0:41
ACCACACCTTCTACAATGAGCTGCGTGTGGCTCCCGAGGAGCACCCCGTGCTGCTGACCGAGGCCCCCCTGAACCCCAAGGCCAACCGCGAGAAGATGACCCAGGTGCGTGGCCCGCTACCTCTTCTGGTGGCCGCCTCCCTCCTTCCTGGCCTCCCGGGGCTGCGCCCTTTCTCACTGGTTCTCTCTTCTGCCGTTTTCCGTAGGACTCTCTTCTCTGACCTGCGTCTCCTTTGGAACTCTGCAGGTTCT
+
BBBBBBB>BFFFGGGGGG5FGFHHGGGBAEHHHBFE?EGGGHHHHGGGFGGGGHGHHHHEEGFGGGGGGGGHHHHGGGGHGGHHHGGGGG/BDGHGHHHHHH/FFGG1<FEDGH.>@CCGHHHHH=DHDDGGGACGGGGHFFFGGGGGGGGGFGGGGDB9--999@DFFFFFFFFFFFFFFFFFFBFFBF/:B/BFFFFFFFF.ADFFFFFFF///;9/9BFF..@AADFFFFFFFFFBFFBFFFF.;;FB
@M05620:37:000000000-D9766:1:1101:9126:4081 1:N:0:41
ACCACACCTTCTACAATGAGCTGCGTGTGGCTCCCGAGGAGCACCCCGTGCTGCTGACCGAGGCCCCCCTGAACCCCAAGGCCAACCGCGAGAAGATGCCCCCGTGAAGTGGCCCGCTACCCCTTCTGGGGGCCGCCTCCCTCCTTCCGGGCCTCCCGGAGCGGCGCCCTTTCTCACTGGTTCTCTCTTCTGCGTTTTTCCTTCGGACCCTCTTCTCTGACCGGATTCCCCTTGGTACCTCGGCAGCTTCT
+
AAAAA1AAFFFFDGGGGGGGGDGGGGEGFGGHHFGG0EF/BG/GHGGGEEGCGGFHHHHGEGCEGGGGGGGGEHHGGGGGEHHH/FGGGGGC?/<1?11FC//A/<//11<1<F.----</.<C.<<=0/@-;--;9.EG./;.:0C/.;-@--;A-;---999--@@-@FB////;/F-B9/////;////;--;>E-F////;-----/-;/9/////9/-99--//;9BF-9/B////9---9-;///
@M05620:37:000000000-D9766:1:1101:13468:4124 1:N:0:41
AGTGCCAGCTCTCAATCGCACAGGGGACCCAGGGCCTGGCCCCTCCATCCAGAAAACCTATGACCTCACCCGCTACCTGGAGCACCAACTCCGCAGCTTGGCTGGGACCTATGTGAGTATCCAGCGTAGGAATCTGGGAGTTGGGGAGGAGTGAGGAGTTGGGGAAAGACAGTCCTAACCGTGGAGGGTTCTGGTAAATGATGGGGTGAGGAGGGGCTCTTTGGCTCCCACCAGTCCCCCTGTCTGGTCTA
+
BBAABFFFBFFFGDGGGGGGG2FAF2BAEGCEFEGGGGHHHHGHGFHHHFHHHHGFGFHHF3FGHDBCGHG>E>>EEDGHGFHHHG1FEFHHEEEG@HHHGGHGGGHGGHHHHHHHHHGHHHHHHGEGGGHHHHHHHH0FGHHHGGADGDEHHGHHFGHHHHGGEGHHFHHHHHHHHHHHGGGGEEGGFGFGGGCFFGGGGGGGGGFBFFFFFFBBBBFFFFFFFFFFFFFFFFFFFFFFBFFFFFFFFFB
@M05620:37:000000000-D9766:1:1101:18461:4136 1:N:0:41
ACCACACCTTCTACAATGAGCTGCGTGTGGCTCCCGAGGAGCACCCCGTGCTGCTGACCGAGGCCCCCCTGAACCCCAAGGCCAACCGCGAGAAGATGAGTGGCCCGCTCCCTCTTCTGGTGGCCGCCTCCCTCCTTCCTGGCCTCCCGGCGCTGCGCCCTTTCTCACTGGTTCTCTCTTCTGCCGTTTTCCGTAGGACTCTCTTCTCTGCCCTGCGTCTCCTTTGGAACTCTGCAGGTTCTAGATCGGAA
+
BBBBBBBBFFFFGGGGFGGGGGHFGFGBAAGGHGGEDGEGGHHHHGGGGEGGHHHHHHHGGGGGGGGGGGGHFHHGGGGHGHHHHGGGGG>CGGHHGFGFGHGF?/>AF<CFHHHHHH1<GGFHHGDDGGHGHHGHHHHFHHHHEGGGGGGGGGGGGFFFFFEFFFFFFFFFFFFFFFFFFFFFFFFFFFFFB/ADFFFFFFFFFFFFFF/BEFFE-AB.FFFFFFFFFFFFFFFFFFFFFFFFFF:A.AE
@M05620:37:000000000-D9766:1:1101:16408:4142 1:N:0:41
ACCACACCTTCTACAATGAGCTGCGTGTGGCTCCCGAGGAGCACCCCGTGCTGCTGACCGAGGCCCCCCTGAACCCCAAGGCCAACCGCGAGAAGATGACCCAGGTGAGTGGCCCGCTACCTCTTCTGGTGGCCGCCTCCCTCCTTCCTGGCCTCCCGGAGCTGCGCCCTTTCTCACTGGTTCTCTCTTCTGCCGTTTTCCGTAGGACTCTCTTCTCTGACCTGAGTCTCCTTTGGAACTCTGCAGGTTCT
+
BBABBBBBFFFFGGGGGGGGGGHHGAEEHGHHHGGEGGGGGHHHHGGGEEGFHHHHHHHGGGGGGGGGGGGHHHHGGGGHGHHH/FGFGCGGF/CGGDHHHGHH/<?GH1FFGHHGGC<CHHHHHHFHHHEGHHGGGGGHGGHGCFGGGBFGGGGGGDGGGFEGGGFFFFFFFFBFFFFFFFFFFFFFFFFFFFFDFFFFFFFFFFFFFFFFFFFFFFFFFFBBFFFFFFFFFFFFFFFFFFFFF/.;FFF
@M05620:37:000000000-D9766:1:1101:17527:4152 1:N:0:41
GAGGCTGCTTTGGAAGAAACTCATAAATTAGTGACACAGGACCCGCAGTCCATATAACCGTTTCGTGGCTGGCTGACAGCAGCTCGAACCACTTCCCCTGCTGCTACCAGTGAGGACATGCTCCTCGACGACTCCCCGGGCGTCCCAGCGCTGATGACCCCCTGGCACGTACGTCAGGCCTTTCCGCTTTCGCCCTCTTGTGGATCCAATTGCCCCCTTCTCCGCCTTTGTACTTGTAACTGACACGCCAG
+
BBBBBBFBFFFFGGGGGGGGG4G5D5DD6B4DD6DAFH2222B22A2A2BFAD5DBADGEF?B31B110B?EEFCFGHHGHHHH31/BG/BFB3GHHHHGFGFF3BBC33B333???FF?FGFEGHGGCCCGA?BC?CGG??CC-<00.<AEDGGHGC/:;:-:.CCB.9BE-/.9.9FEBFFFCDGGGE0;AD.@AFFF/F.F//.//;BF/;9A@BFBBFB?D9A;9BF/;FBF/9/99BFFFFD9:.;
@M05620:37:000000000-D9766:1:1101:10171:4227 1:N:0:41
AGTGCCAGCTCTCAATCGCACAGGGGACCCAGGGCCTGGCCCCTCCATCCAGAAAACCTATGACCTCACCCGCTACCTGGAGCACCAACTCCGCAGCTTGGCTGGGACCTATGTGAGTATCCAGCGTAGGAATCTGGGAGTTGGGGAGGAGTGAGGAGTTGGGGAAAGACAGTCCTAACCGTGGAGGGTTCTGGTAAATGATGGGGTGAGGAGGGGCTCTTTGGCTCCCACCAGTCCCCCTGTCTGGTCTA
+
AAAABFFFCFFFGGGGGGGCGGHGGGGGGGHHFEGGGGHHHHGHGGHHHHHHHHHHHGHHHHHHHHHHHHHGGEFGHHHHFFGGHHHHGHHHFGGGGHHHGHHGGGHHGHHHHHHHHHHHHHHHHGEGGGHHHHHHHHHGGHHHGGFGGGEHHHHHHGHHHHGGGGHHHHHHHHHHHGHHGGEGFEDGCFGGGGCFGGHGGGHGGGFFFFFFFFFFFFFFFFFFFFFFFFFFFFFFFFFFFFFFFFFFFFB
@M05620:37:000000000-D9766:1:1101:13602:4240 1:N:0:41
ACCACACCTTCTACAATGAGCTGCGTGTGGCTCCCGAGGAGCACCCCGTGCTGCTGACCGAGGCCCCCCTGAACCCCAAGGCCAACCGCGAGAAGATGACCCCGGGGGGGTGCCCCCTACCTCCTTTTGGTGCCCCCTCCCCCCTTCCTTGCCCTCCGGGGCTGGCCCCTTTTCTCATTGTTCCCCCTTTTGCCGTTTTCCGTTGGGCCTCTTTTCTTTGCATGGGTCTCCTTTTGAACCTTGCCGGTTTT
+
BBBABBABFFFFGGGFGGGGGFGFEBEBFEHGBFFEEFGGGHHHHGGGGEGGHFHHHHHGGGGGGFGGGGGHHHHGGGFHFHHHHGGGGG<B@DHEG2G2FF//</---9-;.B/.--.;;//.;/99B-.;/;/.;-.9A..9-;.B;/;FB//;D.@---9.....@.AF/////////:///..9;//9/;9.;BE/B.//.;-9...//;///://;/9/../9.:;/;;/B.;9..////-;-;.9
@M05620:37:000000000-D9766:1:1101:14831:4249 1:N:0:41
ACCACACCTTCTACAATGAGCTGCGTGTGGCTCCCGAGGAGCACCCCGTGCTGCTGACCGAGGCCCCCCTGAACCCCAAGGCCAACCGCGAGAAGATGAGTGGCCCGCTACCTCTTCTGGTGGCCGCCTCCCTCCTTCCTGGCCTCCCGGCGCTGCGCCCTTTCTCACTGGTTCTCTCTTCTGCCGTTTTCCGTAGGACTCTCTTCTCTGCCCTGAGTCTCCTTTGGAACTCTGCAGGTTCTCGATCGGAA
+
BBBBBBB>BCFFGGGGGG5BGGHHGGGAAEGFGBFE2EEEDHFHHGGAEEGGFHHHHHHAE@CEGGGGGEFHFHHGGGGHGHHGHGFGDF/>CGHBFGHFFDF?0?<A@->GGHHHHH11>0.<GG<AE.:EHHGHHHHGCGHHHFGGGG?ADGGGG@DDFFFFFFFFFFFFFFFFFFFF9FFFFFAFFEFFFF9AFFFFFFFFF/9BFFFFFFF99;B;FFFFFFFBFFFFFFFFF?;BFF/AFF9@D9A
@M05620:37:000000000-D9766:1:1101:18918:4253 1:N:0:41
ACCACACCTTCTACAATGAGCTGCGTGTGGCTCCCGAGGAGCACCCCGTGCTGCTGACCGAGGCCCCCCTGAACCCCAAGGCCAACCGCGAGAAGATGGGTGGCCCGCTCCCTCTTCTTGTGGCCGCCTCCCTCCTTCCTGGCCTCCCGGCGCTGCGCCCTTTCTCACTGGTTCTCTCTTCTGCCGTTTTCCGTAGGACTCTCTTCTCTGCCCTGCGTCTCCTTTGGAACTCTGCAGGTTCTAGATCGGAA
+
BABBBCCCFFFFFGGGGGGGGGHHGGGAEEHHHGGFDGGGGHGHHGGGGGGGHHHHHHHEGGGGGGGGGGGHHHHGGGGHGHHHHGGGGGFGGGHGGHHHHFGG??>AD>CFHHHHHH0DGBDGHGCGGDGGGHGHHHHHHGGGGGGGGGGGGGGFFFFFFFFFFFFFFFFFFFFFFFFFFFFFFFFFFFFFFFADFFFFFFFFFFFFFF/BFFFACDFFFFFFFFFFFFFFFFFFFFFFFFBFFFBEFDE
@M05620:37:000000000-D9766:1:1101:10092:4273 1:N:0:41
ACCACACCTTCTACAATGAGCTGCGTGTGGCTCCCGAGGAGCACCCCGTGCTGCGGACCGAGGCCCCCCTGAACCCCAAGGCCAACCGCGAGAAGATGTGAGGCCCGCTCCCTCATCTGGTCTCAAGCTCCCAACTTCCTTGAATCCCGGAGCTGAGGAATTTCTCCCTGGTTCTCTCTTCTTCCGTTTTCCGTCGTACTCTCCACTCTGCCAAGCGTCTCCTTTTAACCTCTAAAGTATCTAGATAGGAA
+
1111AA>AFFF13FG13AFA11A10AABF0BGAF000AE/EGHHHG/F//B/D1/AF//E?ECG/?/EGGGGHF</EEE//<GE/<?/C/B<//?F111?11<<<.<-<-.<//.00=00=00<<0<0:0/:/::/C0000:00;000.:---./09.090;090;0990.:/:/;F//;///;9-9:BE/999:;-;AA//9//9B///////---;:--:/;///9//9///99;/////;///99FBF
@M05620:37:000000000-D9766:1:1101:11884:4286 1:N:0:41
ACCACACCTTCTACAATGAGCTGCGTGTGGCTCCCGAGGAGCACCCCGTGCTGCTGACCGAGGCCCCCCTGAACCCCAAGGCCAACCGCGAGAAGATGACCCAGGTGAGCGGCCCGCTACCTCTTCTGGCGGCCGCCTCCCTCCTTCCTGGCCTCCCGGAGCTGCGCCCTTTCTCACTGGTTCTCTCTTCTGCCGTTTTCCGTAGGACTCTCTTCTCTGACCTGAGTCTCCTTTGGAACTCTGCAGGTTCT
+
CCBCCCCCFFFFGGGGGGGGGGHHGEGBCEHHHGGFGGGGFHHHHGGGFGGGGHGHHHHGGGGGGGGGGGGHHHHGD>>GGHEFHAFEFG/BDGF22?2F=?/FA1?1C1<ADGGCG@?DHFHHFG0C00;AC-:DA?GEGBFFGGGGB09AFBFEFFA--99BBFFFAFFFFFFEFBFFBFFBFFBFFF00FF-AFF?FF.FF?.9F/FBBBFFFF0BFBFB//BFFFF0FF0FFFFFFFBFE0BFF0B;
@M05620:37:000000000-D9766:1:1101:20807:4291 1:N:0:41
GAGGCTGCTTTGGAAGAAACTCACAGACCACTGCCAAAGTCCCCCCAGTGCCCACGACCGATCCCTACCTGCCTACCAGCAGCTCCAACGACGTCTCCTGCTGGTACCCGTCCGGACATGCTCCTCGACGACTCCCCGGGCGTCCCAGCGCTGATGACCCCCTGGCACGTACGTCAGGCCTTTCCGCTTTCGCCCTCTTGTGGATCCAATTGCCCCCTTCTCCGCCTTTGTCCTTGTAACTGCCACGCCAG
+
>>AAAAFABFFFF1GGFCGGG1FBB11AFAA1BGBGFEED21B0/AAA11B1BF//AA/A///>B1B0B110B11BB@FGFHHE11>BG//>><?00BGGH1<1<12BFA/ACCGG@B?FGHFFGHGC/ACGGGHHGC-<C@CC;CGFG?AGGBGFB9F/BGGGGEFG?AFE?FFF-BFEFFFFFFFFFFFBFB-;AFFFFF?BFFFFBFFF/BBF>@FFFF/ABBFBFFF/:FFF/;BFFF/FF/99:;@
@M05620:37:000000000-D9766:1:1101:9064:4304 1:N:0:41
ACCACACCTTCTACAATGAGCTGCGTGTGGCTCCCGAGGAGCACCCCGTGCTGCTGACCGAGGCCCCCCTGAACCCCAAGGCCAACCGCGAGAAGACGACCCACGTGCGTGGCCGGCGACCTCTTCTGGCGGCCGCCTCCGGCCTTGCTGGCCTCCCGGCGGTGCGCCCTTTCTCCCTGGTTCTCTATTCTGCCGTTTTCCGTAGGAATCTCTCTTCTGAACTGCGTCTCCTTTGGAACGCTGCAGGCTAT
+
BBBBBBB>CFFFGGGGGGFGGGHHGGGBAEHGHFFGFGGGEHGHHGGGGGGGFHHHHHHE@FGGGGGGGGGHGHHGGGGHGHHGHGGGGG/B/BGF2?/>/>G//...->AD?<<-<--;-:C0FG0B00-9---;9.;E.-9-9;/;///A.F.E..-;-999---;-9BFFF//;99AFFF//9//9BB/B/-AFBEF/D/;..///://///;//B9/BFB/;9-../B/B/FF//.99..BFF.9//
@M05620:37:000000000-D9766:1:1101:7130:4308 1:N:0:41
AGTGCCAGCTCTCAATCGCCCCGTAGAGCCCTGCCCAGGAAGATCCTTTCCGACTACCCCTGCCATCCCCGGCTTACAGGAGATTCAACTGCTGCACGTGTCCTAGAGGCTGGTCCTGACTCGGCCTGACTCCTTGCCGGCTTCATATTAGTCATCTTGGTGGTGAAGGGATGTCAACACGGTGACGGGTCTGGGCTATATACTGTTTGTGGCTCGCCATGGCACCTGTCTAGACTCCAGCCTTGTGCCTG
+
>1>>ADBFAFCFDAFFGAFEEAA0AB011AB0A0BB1/A/00ADF1D22D1///A/BBBAA/BFF1B>B//>>>/1B@BB>F>01@1BBB0F11B0>/B?0B>>>1B10/?</0111B1011/??//?0011@11@GB//</<>111111>>=1<>1>1<><A..=<0/..<.;CFC0:C.-;..0.:-;-;///;9.:00;0;00009;/99.;-----//-/:;/;/////::9FB/9/--//;;/9//
@M05620:37:000000000-D9766:1:1101:10113:4326 1:N:0:41
AGTGCCAGCTCTCCATCGCACAGGGGACCCAGCGCCTGGCCCCTCCATCCAGAAAACCTATGACCTCACCCGCCACCTGGGGCACCCACTCCGCAGCTTGGCTGGTCCCGTCCCCCTGTCTTGTCTTTCTCCTGCCCTTCGCTCGGACGAGCCCCCGTCTGCGCTCCCGTCCCTAGATTCCCTCTCGTCTGCCGTCTTCTGCTTGAAAACCACCTTCTACCCTGCGCCTCCTTTGGCCCTGTGCTGGTTCT
+
>A>1>DFFAFFFG1GF1EE1E0F0F00AE0BGBAE/AFHHFHEHGGHGHAFHFFHAGEHHA@FGH1BGHHH>E/>EGG>F//?EEG>/?0G0/?/<<FBBEFFG?0>BBBAEGG??C/GHH21FGH1@<FGHHHHHHHHHCAGHC?.ACCAGGEGGGC9FE;-;AEGGGGGGGFFGBFFF0;BFFFFF-9EBF@B@FFFFF/BFF-B/:BBFAE-/////9-9B------9-//9///9--////;FFF//
@M05620:37:000000000-D9766:1:1101:9486:4359 1:N:0:41
ACCACACCTTCTACAATGAGCTGCGTGTGGCTCCCGAGGAGCACCCCGTGCTGCTGACCGAGGCCCCCCTGAACCCCAAGGCCAACCGCGAGAAGATGACCCAGGTGAGTGGCCCGCTACCTCTTCTGGTGGCCGCCTCCCTCCTTCCTGGCCTCCCGGAGCTGCGCCCTTTCTCACTGGTTCTCTCTTCTGCCGTTTTCCGTAGGACTCTCTTCTCTGACCTGAGTCTCCTTTGGAACTCTGCAGGTTCT
+
ABBBAAAACFFFGGFGGGFGGGHHGGGEGGGFFBFEEGGGGHCGGEEEFEEFHHHHGHHGGGGFGGGGGGGHBGHEEGGHGH?GHGGGCD@DGGHHHHGHHHHE?FGGGHGFFHHGGGCDHHHHHHHH0=GGHHGGGGGHGGHGHGGGGGFGGGGGG:B-:BAFGGFFFFFFFFFFFFFFFFFFFFFFFFFFFFAFFFFFFFFFDFBFFFFFFFFFBFFFFFFFBFFFFFFFFFFFFFFFFFFFFFFFFFF
@M05620:37:000000000-D9766:1:1101:14884:4376 1:N:0:41
ACCACACCTTCTACAATGAGCTGCGTGTGGCTCCCGAGGAGCACCCCGTGCTGCTGACCGAGGCCCCCCTGAACCCCAAGGCCAACCGCGAGAAGATGAGTGACGCGCTACCTCTGCTGGCGGCTGTCGCGGTCCTTCCCGGCCTCCCGGGCCTCCGCCCGTTCTCACTGTTCTCCTCGGCTGCCGCTTCTGCCATGTCTCGCTGCTCTGACCTGAGTGTCCTGTGGAACTTTTCGGGCTCTAGAGGGTAA
+
BBBBBBBBFFFFGGGGGGGFGFHGGEEEFGHHHGGGGGGGGHHHHGGGGGGGHHHHHHHGGGGGGFGGGGGHHHHGGGGHGHHHHGGEFGDGGGHHHHH22222//>A---01><1>G1/.-----.0..--.=-000:/.-ADG.CG.@--;..;...;-9A../9;///;///9/....;-.;--@D.//////////;/..../;F//:/B./.;//;FFB/:.:/B//;9/--.-;AF//;:...:/
@M05620:37:000000000-D9766:1:1101:14793:4399 1:N:0:41
GAGGCTGCTTTGGAAGAAACTCATAGATTACTGCAACAGTTCCCCCTGGACCTGGAAAAGTTTCTTGCCTGGCTTACAGAAGCTGAAACAACTGCCAATGATGATTCCAGTCCGGACATAAGCCTCGAAGACTACCCGAACGTAGCAGAGCTGATGACCAAACAGCACGTACTACAGGACTTACCGCTTTCGCACTCTTGTGGATGCAATAGCCCAATACTCCGCATTTGTCCTTGTAACTACCAACACAG
+
AAAABAFAFFBFFBGGFCGGGGFFFHHHHHHGHHGHHFHAFFFHHGEGHGHHHHHHHHFHAFHFFFFHHHHHGGGHHHHFHHHFFFFFHBBFGFFGG3BBB4FFH4B4F4BFFE/?E/B3333BGH/?GGGHH3GFGE//><?0@?@1@<F1@1FGG1?</?/0??FC<0>..1=>1F0.><0=<<C?EFHGFD-:CFGFGHGBC/;;B000;;/;990:;CCDEG?.9;FBBF0;;009//99;9.;..;
@M05620:37:000000000-D9766:1:1101:11386:4418 1:N:0:41
GAGGCTGCTTTGGAAGAAACTCATAGATTACTGCAACAGTTCCCCCTGGACCTGGAAAAGTTTCTTGCCTGGCTTACAGAAGCTGAAACAACTGCCAATGATGCTACCCGTAAGGAAAGGAGCCTCGAAGACTCCACAGGCGAACAAGAGCTAATGACACCATGGCAAGTAAGTCAGGCATTTCCGAATTAGCACTCTTGTGGATCCAATTGAACAATTCTCAGCATTTGTACTTGTAACTGACAAGCCAG
+
AAABBBFAFFFFGGGGGGGGGGHHHHHHHHHHHHHHCGHFHHHHHGGGHEGHHHHHHHHHGHHHHHHGHHHHHHHHHHHHHHHHHHGHHHHHHHHGHHFHHHHH3BGHH1?>1B3FCGFH2/?/G2/E2FFHH3F3?20?/>/<<BGG2FGH1??1@1?F/F1?<GCHG1F11>=DGCHHGGHEH....<=CGFFECGCGHCC00<GGHH0::0<0;BFF0;;9/0CFFBBCFGF0FFFGGBFFF0;CEFF
@M05620:37:000000000-D9766:1:1101:18715:4440 1:N:0:41
ACCACACCTTCTACAATGAGCTGCGTGTGGCTCCCGAGGAGCACCCCGTGCTGCTGACCGAGGCCCCCCTGAACCCCAAGGCCAACCGCGAGAAGATGACCCAGGTGAGTGGCCCGCTACCTCTTCTGGTGGCCGCCTCCCTCCTTCCTGGCCTCCCGGAGCTGCGCCCTTTCTCACTGGTTCTCTCTTCTGCCGTTTTCCGTAGGACTCTCTTCTCTGACCTGAGTCTCCTTTGGAACTCTGCAGGTTCT
+
AABBBBBBFFFFGGGCGGGGGGHHGEGBCEHGHGGEDEEGGHHHHGGGGEEGHHHHHHHGGGGGGGGGGGGHHHHGGGGHGHHHHGGGGGGGGGHGHHHHHHHHFHHHHHHGGHHGGGGGHHHHHHHHHHHGHHGGGGGHGHHGHGGGGGGGGGGGGGGBBGGGGGFFFFFFFFFFFFFFFFFFFFFFFFFFFFFFFFFFFFFFFFFFFFFFFFFFFFFFFFFFFFFFFFFFFFFFFFFFFFFFFFFFFFF
@M05620:37:000000000-D9766:1:1101:16769:4443 1:N:0:41
ACCACACCTTCTACAATGAGCTGCGGGTGGCTCCCGAGGAGCACCCCGTGCTGCTGACCGAGGCCCCCCTGAACCCCAAGGCCAACCGCGAGAAGATGACCCAGGTGAGTGGCCCGCTACCTCTTCTGGTGGCCGCCTCCCTCCTTCCTGGCCTCCCGGAGCTGCGCCCTTTCTCACTGGTTCTCTCTTCTGCCGTTTTCCGTAGGACTCTCTTCTCTGACCTGAGTCTCCTTTGGAACTCTGCAGGTTCT
+
AAA1AAAAFFFFGGGFDGG1G1G1F00AA0FG1FG/EEGGGHHHHGGGFCGGHHGFHHHE/EGGG/EEGGGBG1GGGG?H//GHHG//>BC//CBG111<FGCGGGF1<>GFGFHC?CCCHHEHHHHHGHFFHACCGG.CFGGGGGBFF9BFFBFEEGGG@@FEB;-B?@FFFFFFFFFFBBFBFFFFFFFFFF@BFFEFFFFFFFFFFFFFBBFFFFFFFFFF/FFFFFFFFFFFFFFFFFFFFFFFFFF
@M05620:37:000000000-D9766:1:1101:14851:4477 1:N:0:41
AGTGCCAGCTCTCAATCGCACAGGGGACCCAGGGCCTGGCCCCTCCATCCAGAAAACCTATGACCTCACCCGCTACCTGGAGCACCAACTCCGCAGCTTGGCTGGGACCTATGTGAGTATCCAGCGTAGGAATCTGGGAGTTGGGGAGGAGTGAGGAGTTGGGGAAAGACAGTCCTAACCGTGGAGGGTTCTGGTAAATGATGGGGTGAGGAGGGGCTCTTTGGCTCCCACCAGTCCCCCTGTCTGGTCTA
+
A11>AFDFAFF3FGGGFFFGCGFHAEGGAAFHFF0EF/GFCHGHGGHH1BGFD01FHE0FHHFHHHFHHHHGGEEEHHHFGHHEF/GGG0GHFCGGE0FHGGHG//BGG0BGFDHHHHHHHHHHFCCFCCHHHFHHHBGGACFFCCFGGG.>GHDCGCCGHHC@EGHHHHHHFFGHHHHHGGGGGGGGCF?FFG;FGGGGGGGGGGF@FFFFFB@@@@FFFFBFFFFFFFFFFFBFFFFF@-BFFFBFFFF
@M05620:37:000000000-D9766:1:1101:24523:4477 1:N:0:41
ACCACACCTTCTACAATGAGCTGCGTGTGGCTCCCGAGGAGCACCCCGTGCTGCTGACCGAGGCCCCCCTGAACCCCAAGGCCAACCGCGAGAAGATGACCCAGGTGAGTGGCCCGCTACCTCTTCTGGTGGCCGCCTCCCTCCTTCCTGGCCTCCCGGAGCTGCGCCCTTTCTCACTGGTTCTCTCTTCTGCCGTTTTCCGTAGGACTCTCTTCTCTGACCTGAGTCTCCTTTGGAACTCTGCAGGTTCT
+
BBBBBBBBFFFFGGGGGGGFGDEFG2EGHG2EGFGGGGGGGDHH1EEEEFGGFDGHHHHGGGGGGGGGGGGHHHHGGGGHEHHHHGGGG@CGCGFFDGHHFHHCFGFHF?DFGHGCG@DGHHHHHHHHHGFGHHGGGGGHGHHGFGGGGEGGGGGGGDGGGGFFGGBFBBFFFFFFFFBFFFFFFFFFFFFFFFB.:FFFFAFF;.:FFFFFFFFFFFBFFFFBB9FFFFFFFFFFFFFFFFFFFFFABFB
@M05620:37:000000000-D9766:1:1101:17973:4477 1:N:0:41
ACCACACCTTCTACAATGAGCTGCGTGTGGCTCCCGAGGAGCACCCCGTGCTGCTGACCGAGGCCCCCCTGAACCCCAAGGCCAACCGCGAGAAGATGAGTGGCACGCTACATCTTATGGTCGCAGACTCCCTCCTTCCTGGCCTCCAGGCGCTGAGACATTTCTCACTGGTTCTCTCTTCTGCCGTTTTCCGTAGGACTCTCTTCTCTGCCCTGAGTCTCATCTGGTACTCTGCAGGTTCAAGATCGGAA
+
AAAAAAAAFFFFGGGGGGG1F1F1E0AEFCHH1FFECEGGCHHHHGGGEEGF1FAEGBGE@E/EF/EEGGGEH1FEGG?E//GEHA/<CCG//<<?1F><FG/??G/>A/A1=F1<1<<1>1<@-<-<C0CC/G.:GH/0=/..0../;:.;-A@.90;/0;BGBFGGG0;0CF000;0F0;BFF=BFF-9B-9-9;BFFBF/F/9B/9://-/---9BBFFF//:9////;FFBBF?ABB//;99B----
@M05620:37:000000000-D9766:1:1101:20507:4478 1:N:0:41
AGTGCCAGCTCTCAATCGCACAGGGGACCCAGGGCCTGGCCCCTCCATCCAGAAAACCTATGACCTCACCCGCTACCTGGAGCACCAACTCCGCAGCTTGGCTGGGACCTATGTGAGTATCCAGCGTAGGAATCTGGGAGTTGGGGAGGAGTGAGGAGTTGGGGAAAGACAGTCCTAACCGTGGAGGGTTCTGGTAAATGATGGGGTGAGGAGGGGCTCTTTGGCTCCCACCAGTCCCCCTGTCTGGTCTA
+
ABAABFFFBFFFGFGGGGGGGGHHGGGGGGHHFGGGGGHHHHGHGGGHHHHHHHHHHGHHHHHHHHHHHHHGGGGGHHHHGGHHHHHHGHHHGGGGGHHHGHHF//FHGHHHHHHHHH3GH3GHHGGG@EHHHHHHHHHGGHHHGGGGGGGHHHHHHGHHHHCGGGHHHHHHHHHGHHGHGEEGGGGGCFGGGGFGGGGGGGGGGGFFFEFFFFFFFFFFFFBBFFFFFFFFFFFFFFED-;FFFFF/BFF
@M05620:37:000000000-D9766:1:1101:7299:4501 1:N:0:41
GCGGCTGCTTTGGAAGAAACTCATAGATTACTGCAACAGTTCCCCCTGGACCTGGAAACGTTTCTTGCCTGGCTTACAGAAGCTGAAACAACTGCCAATGATACTACCCGGAAGGAAAGGCTCCTAGAATACTCGAAGGGCGCAAAACTGCTGATCAAACACTCGGAAGTAAGTCAGTTTTTTCTGCTTCACCACTCTTGTTCATCCAATCGAACAATTATCATCAGTTGTACTTATCACTGAGCAGCCAG
+
>1>AA1>AFFBBGGG11BBFBFBGFGGHGBFGGH11GCFADFGHHGEFCFGBGGAGG10BBGFGDFFHHHHHHHF1BGHGHHHGGBGGHFHHHHHHFGHH1F2FBF10B/////>0>000?GEC<1BG12BF2F//0/<///////001?FGHH11??GF0010.....0000=<<0=00=.-=000000<00;.C/;0<0000900000/.:/.-/=000;;0000;00;00;00000;09;//;/9---
@M05620:37:000000000-D9766:1:1101:16674:4503 1:N:0:41
ACCACACCTTCTACAATGAGCTGCGTGTGGCTCCCGAGGAGCACCCCGTGCTGCTGACCGAGGCCCCCCTGAACCCCAAGGCCAACCGCGAGAAGATGAGTGGCCCGCTACCTCTTCTGGTGGCCGCCTCCCTCCTTCCTGGCCTCCCGGAGCTGCGCCCTTTCTCACTGGTTCTCTCTTCTGCCGTTTTCCGTAGGACTCTCTTCTCTGACCTGAGTCTCCTTTGGAACTCTGCAGGTTCTAGATCGGAA
+
BAABBBCBFFFFGGGGGGGGGGHHGEGGHGHHHGGGGGGGGHHHHGGGFGGGHHHHHHHGEGGGGGGGGGGHHHHGGGGHGHHHHGGGGGGGGGHHGGHHHHGGHHGGG-DHHHHHHHHHHHGHHCGGGGHGHHGHHHHHHHHHHHGGGGBGGGGGGGGGGGGFFFFFFFFFFFFFFFFFFFFFFFDDFFFFFFFFFFFFFFFFFFFFFFFFFFF/FFFFFFFFFFFFFFFFFFFFFFFFFFFFFFFFFFE
@M05620:37:000000000-D9766:1:1101:18986:4518 1:N:0:41
ACCACACCTTCTACAATGAGCTGCGTGTGGCTCCCGAGGAGCACCCCGTGCTGCTGACCGAGGCCCCCCTGAACCCCAAGGCCAACCGCGAGAAGATGAGTGGCTCGCTACCTCTTCTGGTGGCCGCCTCCCTCCTTCCTGGCCTCCCGGCGCTGCGCCCTTTCTCACTGGTTCTCTCTTCTGCCGTTTTCCGTAGGACTCTCTTCTCTGACCTGCGTCTCCTTTGGAACTCTGCAGGTTCTAGATCGGAA
+
DDDDCDDDFFFFGGGGGGGGGGHHGGGEFGHHHGGGGGGGGHHHHGGGGGGGHHGHHHHGGGGGGGGGGGGHHHHGGGGHGHHHHGGGGGDGGGHHHHHFFGFE0?@<F.@GFGGHDF1FGHGHHDCGG<GGFGFBGCG0:GGHC:EGDG-9A?@A-<DF=FF00<:F0FFBFBBB0:<F:BBFFCABFFBF?0<ADEFBFB0BFB:00:<FFB/.<9-.<B:FF0B0FB00:0:<0FFFB00:BB0<ADE
@M05620:37:000000000-D9766:1:1101:14484:4519 1:N:0:41
AGTGCCAGCTCTCAATCGCACAGGGGACCCAGGGCCTGGCCCCTCCATCCAGAAAACCTATGACCTCACCCGCTACCTGGAGCACCAACTCCGCAGCTTGGCTGGGACCTATGTGAGTATCCAGCGTAGGAATCTGGGAGTTGGGGAGGAGTGAGGAGTTGGGGAAAGACAGTCCTAACCGTGGAGGGTTCTGGTAAATGATGGGGTGAGGAGGGGCTCTTTGGCTCCCACCAGTCCCCCTGTCTGGACTA
+
ABAAAFFFBFFFGGGGFFGAE?GCFG?EDDHHFFGEDFHEFHEFGGHHHGHHFGFFHGHHHHFHHHHHHHHEE/EFHHGH?FGHGHHEGBHGEECEE?FGGHHFG?FGGCGHHHHHHHHHFFHHHG?EF/GHHHHHHHFGGHHH/ACD-EEGHHHHHGHHHHGGGGHGFHHHHHHHHHHHGCCDGGGG:FFGBF;CFGGGGGGGGGFFFFFFF.@CFFFFFFFFF/9AAFFFFFFFFFFF-EFFFFF/;BB
@M05620:37:000000000-D9766:1:1101:8729:4522 1:N:0:41
AGTGCCAGCTCTCAATCGCACAGGGGACCCAGGGCCTGGCCCCTCCATCCAGAAAACCTATGACCTCACCCGCTACCTGGAGCACCAACTCCGCAGCTTGGCTGGGACCTATGTGAGTATCCAGCGTAGGAATCTGGGAGTTGGGGAGGAGTGAGGAGTTGGGGAAAGACAGTCCTAACCGTGGAGGGTTCTGGTAAATGATGGGGTGAGGAGGGGCTCTTTGGCTCCCACCAGTCCCCCTGTCTGGTCTA
+
ABAABFFFCFFFGGGGGGGGGGHHGGGGGGGHGCEEGGGHHHGHGGHHHGHHFHHGHGHHHHHHHHHFHHHGGEGGHFHH2FGGGGGFEFHHGGGGGHHHGB?F//0B?GHGHHHHHHHHHHFHH@?E@A<DG2GG1FFEGFHFFGFFGDDGHHGF0.C/<CFGGGHGFHHGHHFHHGHHGGECA.A?:;CGGGFBFGFGFGGGGFABFFFFFFACFFFFFFFBFFFEFFFDEFFFFFFDFFFFFFBFBFB
@M05620:37:000000000-D9766:1:1101:18148:4530 1:N:0:41
AGTGCCAGCTCTCAATCGCACAGGGGACCCAGGGCCTGGCCCCTCCATCCAGAAAACCTATGACCTCACCCGCTACCTGGAGCACCAACTCCGCAGCTTGGCTGGGACCTATGTGAGTATCCAGCGTAGGAATCTGGGAGTTGGGGAGGAGTGAGGAGTTGGGGAAAGACAGTCCTAACCGTGGAGGGTTCTGGTAAATGATGGGGTGAGGAGGGGCTCTTTGGCTCCCACCAGTCCCCCTGTCTGGTCTA
+
ABAAAFFFCFFFGGGGGGGGGGHGGGGGGGHHGGGGGGHHHHGHGGHHHHHHHHHHHGHHHHHHHHHHHHHGGEGGHHHHGHGHHHHHGHHHFGGGGHHHGGHGGGHHGHHHHHHHHHHHHHHHHGEGGGHHHHHHHHHGEHHHGGGGGGFGHHHHHGHHHHGGGGHHHHHHHHHHHHHHGGFGGGGGCFGGGGCFGGGGGGGGGGFFFFFFFFFFFFFFFFFFFFFFFFFFFFFFFFFFFFFFFFFFFFF
@M05620:37:000000000-D9766:1:1101:15741:4551 1:N:0:41
AGTGCCAGCTCTCAATCGCACAGGGGACCCAGGGCCTGGCCCCTCCATCCAGAAAACCTATGACCTCACCCGCTACCTGGAGCACCAACTCCGCAGCTTGGCTGGGACCTATGTGAGTATCCAGCGTAGGAATCTGGGAGTTGGGGAGGAGTGAGGAGTTGGGGAAAGACAGTCCTAACCGTGGAGGGTTCTGGTAAATGATGGGGTGAGGAGGGGCTCTTTGGCTCCCACCAGTCCCCCTGTCTGGTCTA
+
CCABCFFFCFFFGGGGGGGGGGHHGGGGGGHHGGGGFFHHGHGHGGBHHHHHHHHHHGHHHHHHHHHHHHHGGFGGHFHHHHHHHHHHGHHHGGGGGH3GEFHGGGGFGHGHFGHGHHFHHHHHHG?/DGFHHHHHHHHGGHHHGGGGGGGHHFHGCDHFHHGGEGHFGHHHHHHHHHHHG:CDFGGG9;AFGG;FFFFFFFFGGGFFFFFFFFFFFDFFFFFFFFFFFFFFFFFFFFFFFFFFFFFBFFF
@M05620:37:000000000-D9766:1:1101:6864:4575 1:N:0:41
ACCACACCTTCTACAATGAGCTGCGTGTGGCTCCCGAGGAGCACCCCGTGCTGCTGACCGAGGCCCCCCTGAACCCCAAGGCCAACCGCGAGAAGATGACCGACCGGCTGCCTCTTCTTCCTCCTGTCTTCCTCCTCCCTCGCCTTCCGGCGCTGCGTACTTTCCCACCGGTCTTATCTGTTGTCGCTTCTCGCATGACTCTTTTTTCTGTCCTGCCTGTCCTTTGTCACTCTTTAGACTCTGGATCGGAA
+
>AA>AA1AFFFFGGGDFEFAD11BAEFB0BBGEFFFFEE/AFFGHGCGGCEE1FFGGHHE@E/ECEEEGGGF1FFGGGEFFHGFEFGEGC/B@CFHFHH11////->>--<.0</0==000=0///0:;0:00::///://;AGF.CFA?--;A-A----;/;9///;---;--///////;/-:A-BE-//-----///;9//;/9BF//9/;//-://;FFBB9///;//9///9//:BFB/B9/----
@M05620:37:000000000-D9766:1:1101:17612:4618 1:N:0:41
GAGGCTGCTTTGGAAGAAACTCATAGATTACTGCAACAGTTCCCCCTGGACCTGGAAAAGTTTCTTGCCTGGCTTACAGAAGCTGAAACAACTGCCAATGCTGCACCCCATCCGAACAGGAACCAAAAAGACTCACAAGACGTCAAGGCGCTAAAGAACCCCAGGCAAGAACGGCAGGCAATTCCGCCATCGCCCTCTTGTGGATCCAATTGACCCAATCTAAGAATTTGTACTAGTAGCAGACACAACAG
+
AABAABFBFFFFGGGGGGGGGGHHHHHHHHHHHHHHHHHFGHHHHGGGHHHHHHHHHHGHFGHHHHHHHHHHHHHHHHHHHHHHHHHHHHHHHHHHHHHH34433BB?E1B?F>1>>>F/B20?0//??/?BF2FCC2B2B/?CCA2@</>D/?11??0?CC.>FGHHA0>/C.CG-DEG./<G0:C.-;/;DA;9EGG090.99FF09FFGGBFGG.;:/9B//;FFF/BFB//;B//9//:.;..9;AF
@M05620:37:000000000-D9766:1:1101:20115:4635 1:N:0:41
ACCACACCTTCTACAATGAGCTGCGTGTGGCTCCCGAGGAGCACCCCGTGCTGCTGACCGAGGCCCCCCTGAACCCCAAGGCCAACCGCGAGAAGATGAGTGGCCAGCTCCCTCTTCTTGTGGCCGCCTCCCTCCTTCCTGGCCTCCCGGCGCTGCGCCCTTTCTCACTGGTTCTCTCTTCTGCCGTTTTCCGTAGGACTCTCTTCTCTGCCCTGCGTCTCCTTTGGAACTCTGCAGGTTCTAGATCGGAA
+
AAABBBBA>FFFGGGGGGGGGGHHGGGBEEHFHGGEDEGEFHGHHGGGGEEGHHHHHHHGGGGGGGEGGGGGHHHGGGGHGHHEFGDFGGBDGFHGGHFHHEF/?1??G1??GHCGHH<G<1.GHC-AA.<ECFDCFHHHFFHEGHHGDGGCBG?DC@DGFFFFFFFFFFFFFFFFFFFFBFFBFF9AFFFFDF.:DFFFFFFFFBFFFFBFAFA.9ADFFFFFBFF/:FFBFFEFFFFFFF9BFF/;.9A
@M05620:37:000000000-D9766:1:1101:9703:4657 1:N:0:41
ACCACACATTCTACAATGCGCTGCGTGGGGCTCCCGAGGAGCACCCCGTGCTGCTGACCGAGGCCCCCCTGAACCCCAAGGCCAACCGCGCGAAGATGACCCAGGTGCGTGGCCCGCTACCTCTTCTGGTGGCCGCCTCCCTCCTTCCTGGCCTCCCGGCGCTGCGCCCTTTCTCACTGGTTCTCTCTTCTGCCGTTTTCCGTAGGACTCTCTTCTCTGACCTGCGTCTCCTTTGGAACTCTGCAGGTTCT
+
AAAAAAA>BBDFGGGGGG1AEGGGGGG00AFEFAAB/EFGCHHHHGGAEEFGBHFHGHH>E@?EFGGGGGGHEHHGFGGHGHHHHGGGCG<BCGG?GHHHHHGGFHH1AFFGGH<CCGGGHHHHHCHHGHHGGGGGGGGGGGGGGGGGGGGGGGFFFA@-99@@F@@F@@FFFFFFFFFFFFFBFFFFFFFFFF@FFFFFFFFFBFFFFFFFFF:BFFFFFFFF-@F@FFFFFFFFFFFFFFFFFFFFFFF
@M05620:37:000000000-D9766:1:1101:20855:4705 1:N:0:41
ACCACACCTTCTACAATGAGCTGCGTGTGGCTCCCGAGGAGCACCCCGTGCTGCTGACCGAGGCCCCCCTGAACCCCAAGGCCAACCGCGAGAAGATGACCCAGGTGAGTGGCCCGCTACCTCTTCTGGTGGCCGCCTCCCTCCTTCCTGGCCTCCCGGAGCTGCGCCCTTTCTCACTGGTTCTCTCTTCTGCCGTTTTCCGTAGGACTCTCTTCTCTGACCTGAGTCTCCTTTGGAACTCTGCAGGTTCT
+
AAAAAAAACFFFGGGFBGG1G1F1AAEA0AGFAFGE?EEGCHHHHGGGGGGGFHFFHHGECGCGGAGGGGGBGCFEGGCG>CHHHGEEGCG//CCCFFGGHHHHCGFGHHHGGHHGGGCGHFH0DGBDDHHGHHGGGGCHGHHGHGFFGGGGGFGGGBG-AAGEGG@B@@FFFFFFFFFEFFFFFFFFFFFFFF@BFFFFFFFFBFFFFFFFFFFFFFFFFFFF/FFFFFFFFFFFFFFFFFFFFFFAFF9
@M05620:37:000000000-D9766:1:1101:17879:4711 1:N:0:41
ACCACACCTTCTACAATGAGCTGCGTGTGGCTCCCGAGGAGCACCCCGTGCTGCTGACCGAGGCCCCCCTGAACCCCAAGGCCAACCGCGAGAAGATGACCCAGACGAGTGGCCCGCTACCTCTTCTGGTGGCCGCCTCCCTCCTTCCTGGCCTCCCGGAGCTGCGCCCTTTCTCACTGGTACTCTCTTCTGCCGTTTTCCGTAGGACTCTCTTCTCTGACCTGAGTCTCCTTTGGAACTCTGCAGGTTCT
+
BCCCCCCBFFFFGGGGGGGFGGHHGGGEGGHHHGGGFFEEFHHHHGGGEFGGHHHHHHHGGGGGGGGGGGGHHHHGGGGHGHHHHGGGGGCGGGHGHHHHFHH///>>/??FG0FDGGGGHHHH0==G0<CGHHGGGGGHGGGGGGGGGGGFGGGGGDA-@DFFFFFFFFFFFFFFFFFFB0;;BFFFFFFFFFFAFFFFFFFFFFFFFFFF0;BFFFFFFFFF//;BFFFFFFFFFFFFFFFFFF?AFFF
@M05620:37:000000000-D9766:1:1101:16482:4721 1:N:0:41
AGTGCCAGCTCTCAATCGCACAGGGGACCCAGGGCCTGGCCCCTCCATCCAGAAAACCTATGACCTCACCCGCTACCTGGAGCACCAACTCCGCAGCTTGGCTGGGACCTATGCGTATCCCGCGTCGGAATCTGGGCGTTGGGGCGGCGTGCGGCGTTGGGGCCAGACAGTCCTAACCGTGGCGGGTTCTGGTCAATGATGGGGTGAGGAGGGGCTCTTTGGCTCCCACCAGTCCCCCTGTCTGGTCTATC
+
ABAABFFFBFFFGGGGGCFFGGGHGGGGGGHHGEGGAEGFCGGFGGHHHHHHEGHFHGHFHHGHHHHFHHHFGGGGHHHHHHHHFGHHGHHHGEE@FFGHDFHEGGHHGHHHB2A?/DHH2/<B@GFC@EFGFHHHGGADFGCG.AB?F@BGFF;D=-@FFF.@DEFFFFFFFFFFFFFDFFFFFF-9FFFF/;BFFFFFFFFF.@EFF/DDAFAFEBBFBFB/;EEFFFFFFFFFFFFEBFFFF////;9
@M05620:37:000000000-D9766:1:1101:8972:4723 1:N:0:41
ACCACACATTCTACAATGCGCTGCGTGAGGCTCCCGAGGAGCACCCCGTGCTGCTGACCGAGGCCCCCCTGAACCCCAAGGCCAACCGCGCGAAGATGAGTGGCTCGCTACCTCTTCTTGTTGCCGCCTCCCTCCTTCCTGGCCTCCCGGCGCTGCGCCCTTTCTCACTGGTTCTCTCTTCTGCCGTTTTCCGTAGGACTCTCTTTTCTGCCCTGCGTCTCCTTTGGCACTCTGCAGGTTCTCGATTGGAA
+
AAA?AAA1BBDFGGGGGGFEFCGGGEA00BFFBABE/EEECHHHHGG/ABFGEHGHHHH/>E?EGEGGGGGHHGHGGGGHEGHHHGGCCG<BCGG?1FGGGHG?0>><F.<CGHHHHH00D0.=GC-;C;;CGHGHHHGG0FFGGGGGG@AGG@@F@-;9;BFFFFFFFFFFFFFFFFFF/BFFF@BFFFFFFF9ABFFFFFFFF/;BFFFFFFF-;B@FFFFFFFFFBFFFFFFFF-FFFF/AFF/;99B
@M05620:37:000000000-D9766:1:1101:24417:4792 1:N:0:41
ACCACACCTTCTACAATGAGCTGCGTGTGGCTCCCGAGGAGCACCCCGTGCTGCTGACCGAGGCCCCCCTGAACCCCAAGGCCAACCGCGAGAAGATGACCCAGGTGAGTGGCCCGCTACCTCTTCTGGTGGCCGCCTCCCTCCTTCCTGGCCTCCCGGAGCTGCGCCCTTTCTCACTGGTTCTCTCTTCTGCCGTTTTCCGTAGGACTCTCTTCTCTGACCTGAGTCTCCTTTGGAACTCTGCAGGTTCT
+
BBBBBBBBCFFFGGGGGGGGGGHHGGGEFGHHHGGEGGG?EHHHHGGGGGGGHFHHHHHGGGGGGGFGGGGHHHHGGGGHGHHGEGGGG?@DGGHHEBHHHHGHGFHHHHHGGHHGGGGGHHHHHHHHHHHGHHGGGGGHGHHGHGGGGGGGGGGGGGGGGGGGGGFFFFFFFFFFFFFFFFFFFFFFFFFFFFFFFFFFFFFFFFFFFFFFFFFFFFFFFFFFFFFFFFFFFFFFFFFFFFFFFFFFFFF
@M05620:37:000000000-D9766:1:1101:13754:4810 1:N:0:41
ACCACACCTTCTACAATGAGCTGCGTGTGGCTCCCGAGGAGCACCCCGTGCTGCTGACCGAGGCCCCCCTGAACCCCAAGGCCAACCGCGAGAAGATGACCCAGGTGAGTGGCCCGCTACCTCTTCTGGTGGCCGCCTCCCTCCTTCCTGGCCTCCCGGAGCTGCGCCCTTTCTCACTGGTTCTCTCTTCTGCCGTTTTCCGTAGGACTCTCTTCTCTGACCTGAGTCTCCTTTGGAACTCTGCAGGTTCT
+
AAAAAAA1BFFFGGGGGGA1GGHHGFG00EGGHCGE0EEE?HHHHGGGAEEF1GCGHHFAEE?FGGGCG@>GHHGGGEGHGHHHHGGGGG@C?CHBFHHHHHHHG?F?FGFFGHFGGGGGHHHGHHHHHGFFFGGCGAFEFHHAHBFGBFFGFFGEEBG?A@GFBA@F@@FFFFFFFFFF/;F/9BFFFFBFFF@-BFFFFFFAFFFFEFFFFEFFFFFFFFFF/BBFBFFFFFFFFFFFFFFFFFFFFFF
@M05620:37:000000000-D9766:1:1101:17002:4836 1:N:0:41
AGTGCCAGCTCTCAATCGCACAGGGGACCCAGGGCCCGGCCCCTCCATCCAGAAAACCTATGACCTCACCCGCTACCTGGAGCACCAACTCCGCAGCTTGGCTGGGAACTATGTGAGTATCCAGCGTAGGAATCTGGGAGTTGGGGAGGAGTGAGGAGTTGGGGAAAGACAGTCCTAACCGTGGAGGGCTCTGGTAAATGATGGGGTGAGGAGGGGCTATTTGGCTCCCACCAGCCCCCCTGTCTGGTCTA
+
AA>AAFF11BCFGGGGGGEAECFCGEGAAE0AF0EF/AEE/AEAEGG1DFBF1FGHGGH1GFBGHHHHHFCEEFCEH1FFHHHEGGHHGE1FEE@/E0FGE01/?/01/1BFG@GF1>21>2FGC@/CCGFD1FHEGHHGA<GF-<FGGEA/.=0.GE:/;BC?.:C.CGH/F000CF9C-.::AABG..:CFF;9//BFF///--:99FF/AA@-@--;FBB/B//-;F-BFF-;--99@-;9BFF///9
@M05620:37:000000000-D9766:1:1101:12008:4863 1:N:0:41
ACCACACCTTCTACAATGAGCTGCGTGTGGCTCCCGAGGAGCACCCCGTGCTGCTGACCGAGGCCCCCCTGAACCCCAAGGCCAACCGCGAGAAGATGAGTGGCCCGCTCCCTCTTCTTGTGGCCGCCTCCCTCCTTCCTGGCCTCCCGGCGCTGCGCCCTTTCTCACTGGTTCTCTCTTCTGCCGTTTTCCGTAGGACTCTCTTCTCTGCCCTGCGTCTCCTTTGGAACTCTGCAGGTTCTAGATCGGAA
+
BBBBBBBAFFFFGGGGGGAGGFHHGGGBAFHHHGGGDGGGGHHHHGGGGGGGGHHHHHHEFCCGGGGGGGGHHHHGGGGHGHHHHGGGGG/CFGHGHHHHHHG?0?>>C->FGHHHHHFGH1?GHC<AE:CEHHGHHHHHHHHHHGGGGGGGGGGGG;DFBFFFFFFFFFFFFFFFFFFFFFFFFF;DFFFFF9ADFFFFFFFFF/;FFF/BFFF.;DFFFFFFFFFBFFFFFFFFFFFFFF/FFF9EF9A
@M05620:37:000000000-D9766:1:1101:22714:4865 1:N:0:41
GAGGCTGCTTTGGAAGAAACTCATAGATTACTGCAACAGTTCCCCCTGGACCTGGAAAAGTTTCTTGCCTGGCTTACAGAAGCTGAAACAACTGCCACTGATGCTCCCCGTACGAAAAGGCTCCACAAAGACTCAACGGACGAAAAAGCGCTGATGAACCACTGGCACGTACGTCAGGACTTTCCGCTTACGACCTCTTGTGGATCCAATTGACAACTTCTACGCCTTTGTACTTGTAACTGACACGCCAG
+
11>AAAFAFFFFGGGGAFFGGGGHHHHHHHHHHHD1FEFDFGHHHGEGEGHHHHHHHHGGFHHHGHHHHHHHHHGGHHHHHHHGGHHHHGHHHHHHH1@B1BF@1BGGGGFGGE/??/BAGHHG1B1?0<BFHHFCFGG/>B//<<</??CG/.>1>=1.>FHHHHH0E.<.<CC.EC/;CHHHHGGGG.0;9.AFGGGGGGBGBFGGGGGGGGGGGGGGGFFE>@FFFF//BFFFBFFFF/9:F/-;-9@
@M05620:37:000000000-D9766:1:1101:8482:4875 1:N:0:41
ACCACACCTTCTACAATGCGCTGCGTGCGGCTCCCGAGGAGCACCCCTTGCTGCTGACCGAGGCCCCCCTGAACCCCAAGGCCAACCGCGCGAAGATGACCAAGGTGGGTGGCCCGCTACCTCTTCTGGTGGCCGCCTCCCTCCTTCCTGGCCTCCCGGGGCTGCGCCCTTTCTCACTGGGTCTCTCTTCTGCCGTTGTCCGTAGGACTCTCTTCTCGGACCTGCTTCTCCTTTGGAACTCTGCAGGTTCT
+
A1>AAA11BBFFGGGGFG1EECEEEE000AAA//AA/AEE?GHHHGG/A0FGBGFBGFF>/>/EF/EGGGFCGCGEGGAGC<GGHC?/CGGC/AC/11?<<1.0<FG.-<.-<C<<@CCCFHHB00<C00/;9F-9;.C.99BBB0C/F0/CF0AA;---9;9---9A--:/;9BFFF9--;--//9/FB99F/@99-;/;AE?AB/FF////;/;;--;>@F-F/9BB/BB/;/;/;BFFFFFF/--;;;
@M05620:37:000000000-D9766:1:1101:14310:4878 1:N:0:41
ACCACACCTTCTACAATGAGCTGCGTGTGGCTCCCGAGGAGCACCCCGTGCTGCTGACCGAGGCCCCCCTGAACCCCAAGGCCAACCGCGAGAAGATGACCCAGGTGAGTGGCCCGCTACCTCTTCTGGTGGCCGCCTCCCTCCTTCCTGGCCTCCCGGAGCTGCGCCCTTTCTCACTGGTTCTCTCTTCTGCCGTTTTCCGTAGGACTCTCTTCTCTGACCTGAGTCTCCTTTGGAACTCTGCATGTTCT
+
BBBBBBBACFFFGGGGGGBFGFHGGFGAAEGHHFFE?EEGFHFHHGGGGEFGFHGHHHHAEFFGGGGGGGGHFHHGGGGHGHHHHGGFFG<CDGHFGGHHHHHHGHHGHHHGGHEDGGGGHHHHHHHHHHHGHHGGGGGHGHHGHGGGGGGGGGGGG?F;;DGGGGFFFFFFFFFFFFFFFFFFFFFFFFFFFFFDFFFFFFFFFFFFFFFFFFFFFFFFFFFF/BFFFFFFFFFFFFFFFFFFFFFFFFF
@M05620:37:000000000-D9766:1:1101:14500:4879 1:N:0:41
ACCACACCTTCTACAATGAGCTGCGTGTGGCTCCCGAGGAGCACCCCGTGCTGCTGACCGAGGCCCCCCTGAACCCCAAGGCCAACCGCGAGAAGATGCGTGGCCCGCTACCTCTTCTGGTGGCCGCCTCCCTCCTTCCTGGCCTCCCGGAGCTGCGCCCTTTCTCACTGGCTCTCTCGTCTTCCGTTTTCCCGAGGACTCTCTGCTCTGACCCCATTCCCCTTTGCAACTCTGCAGGTTCTAGAGCGGAA
+
ABAABBAAFFFFGGGCDFGGGGHHFGGGF?GHHFF?AEFEDHHHHGGEB1EFFDFGHHHFFE?FFGEGGGGBFGHGGGFEFHHHHGGGGCGGGGHC222/<?C@?</-A@@GDG11<1<0=<A.C-<:C::C/:;/;CH00/CAFFG.ED---./=B-:=-:/;/F/;F9..;B9B/9.9...;/.;;/;/;/99---;///9//999//9/9..../:/;...////9BF/BBBF9.9//9BF//;--9;
@M05620:37:000000000-D9766:1:1101:18735:4942 1:N:0:41
GAGGCTGCTTTGGAAGAAACTCATAGATTACTGCAACAGTTCCCCCTGGACCTGGAAAAGTTTCTTGCCTGGCTTACAGAAGCTGAAACAACTGCCAATGATGCTACCCGTAAGAAAAGGCTCCTAGAAGACTAAAAGGGAGAAAAAGAGCTGATAAAACAATGGCAAGAAAGTCAGGCATTTCCGCTATAGCACTCTTGTGGATCCAATTGAAAAATTCTCAGCATTTGTACTTGTAACTGACAACCCAG
+
A?AA>AFBFBBDGBBFEGFGGGHHHGGHGFBEHH4FFHFGGDDBAEACACBFHHFBA32FBFHDGGGBBBFGGHH3BBFGHHFFGB3GBFAGHHHGG@GHHHBG3@DFG1?>E14DBBFD/3?/BB4BFDFF33BFDFE?G?/BGFC/FFC2@F222DDGHG21=FGFF0?FF=1@F>>F>11FGEE<-<00==G<CD0DGGEFBCF::;CCGG0;G:C;0:0;:;BFF0BCF0C0;00;0990B0...;A
@M05620:37:000000000-D9766:1:1101:22497:4960 1:N:0:41
ACCACACCTTCTACAATGAGCTGCGTGTGGCTCCCGAGGAGCACCCCGTGCTGCTGACCGAGGCCCCCCTGAACCCCAAGGCCAACAGCGAGAAGATGACCCAGGTGAGTGGCCCGCTACCTCTTCTGGTGGCAGCCTCCCTCCTTCCTGGCCTCCCGGAGCTGCGCCCTTTCTCACTGGTTCTCTCTTCTGCCGTTTTCCGTAGGACTCTCTTCACTGACCTGAGTATCCTTTGGAACTCTGCAGGTTCT
+
AAA1AAA>FFFFGABGFGGGGBHHGAEE0A0BBBFAEECE?GGHH/EE//BFGHFEHHBA/E//F>FGEEGH1>GG>?EGGHEGHG/B0>/>CCHH1<F1<?GHF1<GFFFFGHE?CCC-0GF<G1FHHGGCE/CAHG/.CHHCHF0/00:.CCFF..A--;CBF-9CA-;FFFF0FFB-9BB/;BFFFBFFB/;9-B-//A/;-:/9BFFF//;//BF;9//-/-B/9BBB9/////;/9/B///--/9:
@M05620:37:000000000-D9766:1:1101:22490:4978 1:N:0:41
ACCACACCTTCTACAATGAGCTGCGTGTGGCTCCCGAGGAGCACCCCGTGCTGCTGACCGAGGCCCCCCTGAACCCCAAGGCCAACCGCGAGAAGATGACCCAGGTGAGTGGCCCGCTACCTCTTCTGGTGGCCGCCTCCCTCCTTCCTGGCCTCCCGGAGCTGCGCCCTTTCTCACTGGTTCTCTCTTCTGCCGTTTTCCGTAGGACTCTCTTCTCTGACCTGAGTCTCCTTTGGAACTCTGCAGGTTCT
+
DDDDDDDDFFFFGGGGGGGGGGHHGGGEGGHHHGGGGGGGGHHHHGGGGGGGHHGHHHHGGGGGGGGGGGGHHHHGGGGHGHHHHGGGGGGGGGHHHHHHHHHHGHHHHHHGGHHCGGGGHHHHHHHHHHHGHHGGGGGHGHHGHGGGGGGGGGGGGDCGGGGGGGFFFFFFFFHFFFFFFFFFFFFFFFFFFFFFFFFFFFFFDFFFFFFFFFFFFFFFFFFFEFFFFFFFFFFFFFFFFFFFFF?:;FF
@M05620:37:000000000-D9766:1:1101:23827:4987 1:N:0:41
ACCACACCTTCTACAATGAGCTGCGTGTGGCTCCAGAGGAGCACCCCGTGCTGCTGACCGAGGCCCCCCTGAACCCCAAGGCCAAACGCGAGAAGATGACCCAGGTGAGCGGAACGCTACCTCTTCTGGTGGCCGCATCCCACCTTCCTGGCCTACCGAAGATGCGCACTTTATCACTGGTTCTCTCTTCTGCCGTTTTCCGTAGGACTCTCTTATATGACCTGAGTCTCCTTTGGAACTCTGCAGGTTCT
+
A1>>AAAAFFF1AFGDABGA11B1A0AB00FGCF11B0FCAGHHHGEGE/B/1BFEG00AEE/EEECGGGGHHFE>EGF//?GEE0>?E/E</?F1111?GGHG/???G1@C/<CE.CEG0FGHHH0=0<<CF.-A-.-;.0;;.0;/:;CFGGBFF-.;990;FGG-AGF/9/;BFFFF/FFFFFFBFFF/9;9ABFFFFFFFABFFF/FFB/9///;/:F/-/B/;BFFFFBFFF9F/9BFFF/-;;FF
@M05620:37:000000000-D9766:1:1101:11168:5007 1:N:0:41
ACCACACCTTCTACAATGAGCTGCGTGTGGCTCCCGAGGAGCACCCCGTGCTGCTGACCGAGGCCCCCCTGAACCCCAAGGCCAACCGCGAGAAGATGACCCAGGTGCGTGGCCCGCTACCTCTTCTGGTGGCCGCCTCCCTCCTTCCTGGCCTCCCGGGGCTGCGCCCTTTCTCACTGGTTCTCTCTTCTGCCGTTTTCCGTAGGACTCTCTTCTCTGACCTGCGTCTCCTTTGGAACTCTGCAGGTTCT
+
CCCCCCCCFFFFGGGGGGFGGGHHGGGAFEHHHGGGFGGGGHHHHGGGGGGGHHHHHHHGGGGGGGGGGGGHGHHGGGGHGHHHHGGGGGDGGGHEGHHHHHAGFGH?AFFCGH.>@CCDFHHHH=DGHGHGHFCGGAEHGFGFGFGGFGFGGGGGGG----;.ADFFFFFFFF//BFFFFFFFFBFFBFFFFFCFFFEFFFB.A.BFFFFFF//9:FF/FFF/.@DAFFBFFFFFFFFFFFFFFFFFFFF
@M05620:37:000000000-D9766:1:1101:10001:5021 1:N:0:41
AGTGCCAGCTCTCAATCGCACAGGGGACCCAGGGCCTGGCCCCTCCATCCAGAAAACCTATGACCTCACCCGCTACCTGGAGCACCAACTCCGCAGCTTGGCTGGGACCTATGTTGCGTCTCCGGCGTAGGACTCTGGAGGTTGGGAGGGCGTACGGAGTTGGGGAACACACGTCCTACCGGTGACGGGTTCTGGTAACTGATGGGGTGCGGGGGGGCTCTTTGGCTCCCACCAGCCCCCCTGTCTGGTCT
+
BA>ABFFFBFFFGGGGGGGGGGHHGGGGGGHHGGGGGFHCHHGHGGHHGHHHGFHHHGHHHHHHHHHHHHHGGGGGHHHHHHHHHHHHGHHHGGGGGHHHGHHGGGHHGGHHHHE33//<?G2/</></>.F1<<1FG10.>0GFG..<-.:---;..9;BFBF-CF.//..-;;9.;9F-9-;./;B-@EA/;9/;F//9//BFFF.-.;--;@FA--9FFFFB/BFF..;..;.;DFFAAF/9FFB999
@M05620:37:000000000-D9766:1:1101:16313:5033 1:N:0:41
ACCACACCTTCTACAATGAGCTGCGTGTGGCTCCCGAGGAGCACCCCGTGCTGCTGACCGAGGCCCCCCTGAACCCCAAGGCCAACCGCGAGAAGATGACCCAGGTGGGTGGCCCGCTACCTCTTCTGGTGGCCGCCTCCCTCCTTCCTGGCCTCCCGGCGCTGCGCCCTTTCTCACTGGTTCTCTCTTCTGCCGTTTTCCGTAGGACTCTCTTCTCTGACCTGCGTCTCCTTTGGAACTCTGCAGGTTCT
+
BBBBBBBBFFFFGGGGGGFFGDHFGEEBEEHHCGGFFGGGGHHHHGGGGGGGGHHHHHHGGGGGGGGGGGGHHHHGGGGHFFHHHGGEGGGFCGHHHGGHHH/FF<1/><?-FGF<@--AGFHHF<=GFGC?GF-CC.CEG/C9F0CB0B/AA0CFAG----9-:-;D-BFFFB//9/;9B9B9BB/F9/99B/9DFF.BBF9.;.B:FBB9F/;/:B//://..99-.;9FFBB/FFF/9/BB/BAAB/:
@M05620:37:000000000-D9766:1:1101:20362:5039 1:N:0:41
ACCACACCTTCTACAATGAGCTGCGTGTGGCTCCCGAGGAGCACCCCGTGCTGCTGACCGAGGCCCCCCTGAACCCCAAGGCCAACCGCGAGAAGATGACCCAGGTGAGTGGCCCGCTACCTCTTCTGGTGGCCGCCTCCCTCCTTCCTGGCCTCCCGGAGCTGCGCCCTTTCTCACTGGTTCTCTCTTCTGCCGTTTTCCGTAGGACTCTCTTCTCTGACCTGAGTCTCCTTTGGAACTCTGCAGGTTCT
+
BAAABBBAFFFFGFGGFGGBGBHGG2AA4AGH3FFEDGGGCHHHHGGGCGGGFHFCHHGGGGGGGEGGGGGFHGHGGGCH/CHHGGA/BBB@BFFHGFBGHHHHGHHGHHHGFHHCGGGGHHGGHHHGHHHGFHGGCGAGGHHGHGFFGGFGGFFEEDBBBGGGG@BFBBFFFFFFFFFFFFFFFFFFFFFFFFBFFFFFFFFFFFFFFFFFFFFFFFFFFFFFFFFFFFFFFFFFFFFFFFFFFFFFFFF
@M05620:37:000000000-D9766:1:1101:6265:5045 1:N:0:41
GAGGCTGCTTTGGACGTAACTGACAAGTGAGTGACACAAGATAGGACGAGCCTCTGTCCGCGTTCCCGTTAATCCTAAAAATCTAGTGTGACTTCATCTTATCTAAGAAAGAAACGATAAGTCTTCGGGGTGACGACTAACCAACTCATGGCATCCAGGAGCCTCGCCCTTTCTCACTGTCTACTTCTTCTGACGTTTTGCGTCGGTACAGTTTCTCGGAACTCAGTCTCCTTTGGAGTTATGCGTGTTCT
+
>333>>BAB5@BFAB2AA4AB5AAABBD55AB3555B2A22B55333A2A003A3BD5BBA00A1231B11?5@444B@B31@B4B@343444444B@444B34BB433B33BB3F////34B44B//<//</1<////110<//011<?10?1<011<<.>.00.--<-/<0=<000:000000000;0;:00:;;/..:-.;---..00000;00..9.;9/9;9/;///9F///////;B/..;.99/
@M05620:37:000000000-D9766:1:1101:13068:5049 1:N:0:41
GCGGCTGCTTTGGAAGAAACTCATAGATTACTGCAACAGTTCCCCCTGGACCTGGAAAAGTTTCTTGCCTGGCTTACAGAAGCTGAAACAACTGCCAATGATGCTACCCGTAAGGAAAGGCTCCTAGAAGACTCCACGGGAGTAACAGAGCTGATGAAACAATGGCAAGTAAGTCAGGCATTTCCGCTTTAGCACTCTTGTGGATCCAATTGAACAATTCTCAGCCTTTGTACTTGTAACTGACAAGCCAG
+
>3>>>>AAFFFFFGGFAGFGDGGHFFFHF5BGHH3BBGGADFHHHGEFABGGHHEHH32BBFFGBFFHHHHHHH1FGGGFFHH3FFGFHGGGHHHHBGHHHHHHHGHHHGG@1GGHHHFHHHHGH3GHFHHHBHH30?@D/>C0@2@F0FGHHHHHH1?G0/?FGHHFGFG1GGHGHHHFHHHHGEGDFFHHHHGHHHHEHHGHFGHHHHHHG0C0:GFHHGCFF/=FGGGGGGGGFGFGGGGGG9AEGGG
@M05620:37:000000000-D9766:1:1101:16839:5053 1:N:0:41
GAGGCTGCTTTGGAAGAAACTCATAGATTACTGCAACAGTTCCCCCTGGACCTGGAAAAGTTTCTTGCCTGGCTTACAGAAGCTGAAACAACTGCCAATGATGCTACCCGTCCGGAAAGGCTCCTCGAAGACTCCCAGGGAGTCCCAGCGCTGATGACACCCTGGCACGTAAGTCAGGCCTTTCCGCTTTAGCACTCTTGTGGATCCAATTGACCCATTCTCCGCATTTGTACTTGTAACTGACACGACAG
+
A3ABBAFAFFFFFFGGGGGGGGHHFHHHHHHHHHHHGHHDGHHHHGGGHHHFHGHGHHHHFDGHFHDGHHHHHHHHHGHFHHHFFGHGHEHHFFGEHFHHB44D3BBEH1?11>/?/>F0G3BFGFGGFGGH1FFEGHEDFD?CDCGHFCG/<D1FH1<?/<.GFHH1C<<0G0GDHCH./GH0GD?;EFFFG0GHHFHH0GEHBBB9FBBB000/./;0;00;A-;9FFFFGF0CBFFFF/BFF/;-9B>
@M05620:37:000000000-D9766:1:1101:24733:5079 1:N:0:41
ACCACACCTTCTACAATGAGCTGCGTGTGGCTCCCGAGGAGCACCCCGTGCTGCTGACCGAGGCCCCCCTGAACCCCAAGGCCAACCGCGAGAAGATGACCCAGGTGAGTGGCCCGCTACCTCTTCTGGTGGCCGCCACCCTCCTTCCTGGCCTCCCGGAGCTGCGCCCTTTCTCAGTGGTTCTCTCTTCTGCCTTTTTGCGTAGGACTCTCTTCTCTGCCCTGAGTCTCCTTTGGAACTCTGCAGTCTCT
+
BBBABBBBFFFFGGGFDGGFG5GBE2BBEAGHFGGEEEGGEHGHHGGGDGGGHHGFHHHGGGGGGDGGGGGFHFHGGGGHAAGHHGE<B/></C?GFDDDGG//?<?1?1?/?0GCD-<-<000=<0<<=/...<-A-::C.:9/00/0;9.;0F..;@-9@FFG;BA-99F//;B/;///;FFFFB/B/9/9//;FF/-/-.9-./;BFFBBFFB/9///./.;.;BBB////://999/;://///;//
@M05620:37:000000000-D9766:1:1101:20540:5083 1:N:0:41
ACCACACCTTCTACAATGAGCTGCGTGTGGCTCCCGAGGAGCACCCCGTGCTGCTGACCGAGGCCCCCCTGAACCCCAAGGCCAACCGCGAGAAGATGACCCAGGTGAGTGGCCCGCTACCTCTTCTGGTGGCCGCCTCCCTCCTTCCTGGCCTCCCGGAGCTGCGCCCTTTCTCACTGTTTCTCTCTTCTGCCGTTTTCCGTAGGACTCTCTTCTCTGACCTGAGTCTCCTTTGGAACTCTGCAGGTTCT
+
CCBCCBCAFFFFGGGGGGGGGGHHGFGGHGGHHGGG?FGEEHHHHGGGEGGF5GHHHHHGFECGGGGGGGGHHHHGGGGHGHHHHGGGGGGGGGHFDGGHGH///???0?1?FHH-A@><0GFHHD=D0=<.<<-::.CCEHHGH;FGFFBCCFGG..;A-9:/:9BD>:FFFFFF////99BBF/:BFFFBFB@AAFEFF.:...::BFFFFFF/BB/9;BF/9;::BFFFF/;///99BB//B:9.:B:
@M05620:37:000000000-D9766:1:1101:19371:5083 1:N:0:41
GAGGCTGCTTTGGCAGAGCACAAGTCTGCACTCCAGTATCGAGATTCCCTCTCGGAGACCGGCGTCGGCTTGAAACCAAAACATGAGTGATAAGTAAAAATAAAAATGACAACGAGTCCGATGAGAACAACGATATAACAAGAAAAGAACACAGAACAACACCACGTATATAAAGGGAATAAAACAAAACAGTAACGGAATAATCAATCAAACATAAAGCACACAAATAGGAGACAATCGAAGACAAATCG
+
>AAAAAFBFFFFGFGECAF4B44BB5DD55BGGF33D55DAB2BA55D35AABE2A00ABA0A>>>>>>BFC1@3@1?FG10/3?3343?4443444?4B033?3B033?23///?/22////222>222//////111?10000<0<0000.0/////......../0/0::000.../00000...99./0;099-.9.000000009000.090////..;.../////;....//;./../;:9//9
@M05620:37:000000000-D9766:1:1101:19513:5086 1:N:0:41
AGTGCCAGCTCTCAATCGCACAGGGGACCCAGGGCCTGGCCCCTCCATCCAGAAAACCTATGACCTCACCCGCTACCTGGAGCACCAACTCCGCAGCTTGGCTGCGCCCGTCCCCCTGTCTGGTCTCTCTCCTGCCCTTCGATCGGAAGAGCCCACGTCTGCCCTCCAGTCACGAGATTCCCTCTCGTCTGCCGTCTTCTGCTTGAAAAAAAACGCCTCTTTCGCTCCCACCAGTCCCCATGTCTGGTCTA
+
ABAABFFFCFFFGGGGGGGGGGHGGGGGGGHHGGGGGGHHHHGGGGHHHHHHHHHHHGGHHHHHHHHHHHHGGEGGHHHHHHHHHHHHGHHHGGGGGHHHGHHGE/>C//><//CE?FGCFFG2FD1FBDHGHFFGHFH0<.>FDGG.EHHFCE..C<:GG0CGHHGEH:CGB.C?EGGGGF0BFCE.9C:00;:C9.;BB/B9F./9BF-C-.--9.9/9B/..:.:9BF?E.FFFFE/:9B/:/9;9B/
@M05620:37:000000000-D9766:1:1101:21533:5088 1:N:0:41
ACCACACCTTCTACAATGAGCTGCGTGTGGCTCCCGAGGAGCACCCCGTGCTGCTGACCGAGGCCCCCCTGAACCCCAAGGCCAAACGCGAGAAGATGACTGACCCGCGCGCAACTCTGGCGCTTGTCGCCGCCCCATCTGACCTTCCTGGGCTACCGGCGATGCGCACGGTATCCCTTGTTCTCTCTTCTGCCATTTTTCGTTGCTCTCACCTATATGTCCTGTGTCACCTTTGGAGCTCTACAGGTGAT
+
A>1>AAAAFFFDBFG13AFAE111ABAEG0FHCF00AAE/EHHHHGEGA/BADBBEG00AEE/ECE@FGGGGHHE/EFG/>FHHF0??E/BC/?FG11?121<1<0>>//-----/0=000<.-:..0...--;--./9000;;00;/0;/.=BAB9--9--------------/////-/;//;//;B////////9//;--/--/;://;-/9/9///;BFB/B///;//;B////--BF//://///9
@M05620:37:000000000-D9766:1:1101:18958:5126 1:N:0:41
ACCACACCTTCTACAATGAGCTGCGTGTGGCTCCCGAGGAGCACCCCGTGCTGCTGACCGAGGCCCCCCTGAACCCCAAGGCCAACCGCGAGAAGATGACCCAGGTGAGTGGCCCGCTACCTCTTCTGGTGGCCGCCTCCCTCCTTCCTGGCCTCCCGGAGCTGCGCCCTTTCTCACTGGTTCTCTCTTCTGCCGTTTTCCGTAGGACTCTCTTCTCTGACCTGAGTCTCCTTTGGAACTCTGCAGGTTCT
+
AAAAAAAAFFFFGGGCFGFAF1F1EAAB0AGG1FFE?EGECHHGHGGGGEGGGHHGHHHEEGGGGGGGGGGFHFFGGGGH/EGGHGA<CGCC@FGFFGFHHHHHGHHHHGHGGHHGGGGGHHHHHHHHHHHGHHGGGGGHGHHGHGGGGGGGGFGGGGG9@AGGG?;B@@FFFFFFFFFFFFFFFFFFFFFFFF@BFFFFFFFFFFFFFFFFFFFFFFFFFFFFEFFFFFFFFFFFFFFFFFFFFFFFFFF
@M05620:37:000000000-D9766:1:1101:10382:5129 1:N:0:41
GAGGCTGCTTTGGAAGAAACTGACAAGCCAGGGACACAAGATCGGAAGAGCACACGTCTGAACTCCAGTCACGAGCTTCAATCTCGTATGCCGTCTTCTGCTTGAAAAAAAAAAAAGTATCCAGCTTATGGATGTGTGAGTTGGGGAGGAGTGAGGAGTTCGGCCAAGACAGTCCTAACCGTGGTGGGTTCTGTTAAATGATGGTGAGAGGAGGGGCTCTCTGGCTCCCACCAGTACCTCTGTCTGGTCTT
+
AABBBAFAFFFFGGGGGGGGGFG4BFFGGHHHGDGG2FFFGGHHGGGGFFFEACCAFGHF5DAGH3FBDGGGE>00BFE5B4GGHFFFFCGHG1EF?FGHFGGFFFDHF@ECD//</<22@G<FF11?<11?11<11<111<FCF?.--<<C.00.0:;/0:@-.A.;.B//9009B0CFGD.-9.:@9::;F00/;//B/BBB/:/.//.99.-9@-A//;///.;.;.....;/:///;//;BB//;9/
@M05620:37:000000000-D9766:1:1101:15684:5152 1:N:0:41
ACCACACCTTCTACAATGAGCTGCGTGTGGCTCCCGAGGAGCACCCCGTGCTGCTGACCGAGGCCCCCCTGAACCCCAAGGCCAACCGCGAGAAGATGAGTGACCCGCTACCTCTGCTGGTGGCTGCCTCCCTCCTTCCTGGCCTCCCGGAGCTGCGCCCTTTCTCACTGGTTCTCTCTTCTGCCGTTTTCCCCATGACCCTCTTCTCTGACCTGAGTGTCCTTTGGAACTCTGCGGGTTCTAGATCGGAA
+
CCBCCCCCFFFFGGGGGGGGGGHHGEGFHGHHHGGGGGGGGHHHHGGGEGGGHHHHHHHGGGGGGGGGGGGHGHHGGGGHGHHHHGGGGGGGGGHHHHHB2?2>1?CF/>/<1FF1>GFC<<A0..<.0<../=</=0;00:CGFAGG:E--AF0;99.A-:C000CF00/C000:9000:B00BD.;B.000/9//0:0;/;90;:FF00;BF//:;09BFF0:F/00F0:B00---9;FFF0F09.;A.
@M05620:37:000000000-D9766:1:1101:21670:5152 1:N:0:41
GAGGCTGCTTTGGAAGAAACTCATAGATTACTGCAACAGTTCCCCCTGGACCTGGAAAAGTTTCTTGCCTGGCTCACAGAAGCACGAACCACTTCCCCTGATGCTACCCGTAAGGAAAGGCTCATCGAAGACTCAAAGGGAGTAAAAGAGCTGATGAAACACTGGCAAGTAAGTCAGGCCTTTCCGCTTTAGCACTCTTGTGGATCCAATTGAACACTTCTCCGCATTTGTACTTGTAACTGACAAGCCAG
+
11AAA@FACF3FBAFGGCGGAFAGFHHFGFGHHGFFFCHFGHGGHGGGFFFCEGGFF1AFB2AF2FBBFGGEHHAB1BF1BF11B/BEEEHEH11@CGGFGFFF1BGHHGEE/BFGHGAFHGH11FEGHGGH1111<FFF//?0FGFDFGFHHG11@1??0011<?GHFFGHHDHFF0F.11<FGFGGGGHGHFHFHHHHFFGHBCHFHHFCHFG0/CGGGGGGGGG.FFBFFFGGGBCFFBBFGF..;CF
@M05620:37:000000000-D9766:1:1101:11199:5165 1:N:0:41
GAGGCTGCTTTGGAAGAAACTCATAGATTACTGCAACAGTTCCCCCTGGACCTGGAAAAGTTTCTTGCCTGGCTTACAGAAGCTGAAACAACTGCCAATGATGCTACCCGTAAGGAAAGGCTCCTCGAAGACTCCAAGGGAGTAAAAGAGCTGATGAAACAATGGCAAGTAAGTCAGGCATTTCCGCTTTAGCACTCTTGTGGATCCAATTGAACAATTCTCCGCCTTTGTACTTGTAACTGACAAGCCAG
+
11>>A1FAFFFFGGG1AFGGFGGHHGHHH1FHHH11BFFDDGHHHGEFA0FFGHHHHF0FGHHHFHHHHGHHHHFAGHHHHHHGG1FGHGHHFHHH1GHHD221B21>B/EEEG@F00FAH1>?10?<BFGHFBG111//??/0>221<@@<GB1FB@@G0/11?0G<<?F1F1<?<<<.F11F<CCA..=000DGH0D<D0.<00/<G:<CC;G:/CGHHGCFB.CB;CCCGFF0CCBFFFGGGGFAAFG
@M05620:37:000000000-D9766:1:1101:11178:5174 1:N:0:41
GAGGCTGCTTTGGAAGAAACTCATAGATTACTGCAACAGTTCCCCCTGGACCTGGAAAAGTTTCTTGCCTGTCGTACATAATCTGACACAACTGCCAATGCTGATACCCGTCAGGAAATGCTCATCGAAGACTCCCAGTGCGTCAACAAGCTGAAGAAAACATGGCAAGTACGTCAGGCCTTTCCGCTTTCGCCATCTTGTGGATCCAATTGAAACATTCTCCGCCTTTGTACTTGTAACTGACAAGCCAG
+
BABBBAFBFFFFGGGGGGGGGGHHHHHHHHHGHHHHGHHHHHHHHGGGHHHHHHHHHHHHGHHHHHHHH5FB3ABG1A5DDD5DF5F33B11BBE?B33B@4@43BBBGEEE112F2B?3?BF4?33BB?EG33?/B33B3/?/?CF2/BFBGG2@2@@2@F2?FHH1/?11/<?F?CCF1>>GFDEDFE0.<<.<<GH0:0:CC:;0;0:;0;CC/00=FG0;...=09CFGGGG000;0;0;BC..9/C
@M05620:37:000000000-D9766:1:1101:17956:5178 1:N:0:41
ACCACACCTTCTACAATGAGCTGCGTGTGGCTCCCGAGGAGCACCCCGTGCTGCTGACCGAGGCCCCCCTGAACCCCAAGGCCAACCGCGAGAAGATGAGTGGCCCGCTACCTCTTCTGGTGGCCGCCTCCCTCCTTCCTGGCCTCCCGGAGCTGCGCCCTTTCTCACTGGTTCTCTCTTCTGCCGTTTTCCGTAGGACTCTCTTCTCTGACCTGAGTCTCCTTTGGAACTCTGCAGGTTCTAGATCGGAA
+
BBBAABBBFFFFGGGGFGGFGFHHGEEBEEGHFGGEEGGGGHHHHGGGDGGGHHGHHHGGGGGGGFGGGGGGHHHGGGGHGGHHHGGGGGGFGGGGGHFGGFCFCGGGDCCGHHHHHHGH<F?FGFCGGGHGHHGHHHFHFHHHHHGGGGACGFGGGGGGFGGFFFFFEFFFFFEFFFBFFFFFFFADFFFFFBFFFFFFFFFFFFFFFFFFFFF/9FFFFFFF/BBFFFFFFFFFFF.BFFFBFBFFFFE
@M05620:37:000000000-D9766:1:1101:11195:5187 1:N:0:41
GAGGCTGCTTTGGAAGAAACTCATAGATTACTGCAACAGTTCCCCCTGGACCTGGAAAAGTTTCTTGCCTGGCTTACAGAAGCTGAAACGACTGCCACTGATGCTACCCGTACGGAAAGGCTCCTAGAAGACTCCACGGGAGTAAAAGAGCTGATGAAACCCTGGCACGTAAGTCAGGCCTTTCCGCTTTAGCACTCTTGTGGATCCAATTGACCACTTCTCAGCATTTGTACTTGTAACTGACAAGCCAG
+
AABBBAFBFFFFGGGGGGGGGGHHHHHHHHHHHHHHHHHEFHHHHGGGHHHHHHHHHFHHFHHHHHHHHHHHHG1BFHFD3BGBB3BFG1?>B133333BDEGBGHHHFGG//>E>EGFHHHHGH3FDGGGH3FGB2E/</B?2F2F2FFGHHHFHHHHHA/0?GHH1AFH0GHHHHHH./CGHHGGDGGFHHHHHHHHFHHFHFHHHHHGEF0C/.=FGGFBFFFGFGGGGGGGGFFFGFGGGGFF.AFF
@M05620:37:000000000-D9766:1:1101:22127:5188 1:N:0:41
ACCACACCTTCTACAATGAGCTGCGTGTGGCTCCCGAGGAGCACCCCGTGCTGCTGACCGAGGCCCCCCTGAACCCCAAGGCCAACCGCGAGAAGATGAGTGGCCCGCTCCCTCTTCTTGTGGCCGCCTCCCTCCTTCCTGGCCTCCCGGCGCTGCGCCCTTTCTCACTGGTTCTCTCTTCTGCCGTTTTCCGTAGGACTCTCTTCTCTGACCTGCGTCTCCTTTGGAACTCTGCAGGTTCTAGATCGGAA
+
CCCCCCCCFFFFGGGGGGGGGFHHGGGEDGHHHGGGGGGGGHHHHGGGEGGGHHGHGHHGGGGGGGGGGGGHGHHGGGGHGHHHHGGGGGGGGGHHHHHHHHGG??>AD-CFHHHHHH1FFHGHHGGGGGHGHHGHHHHHHHHHHGGGGGGGGGGGGFFFFFFFFFFFFFFFFFFFFFFFFFFFFFFFFFFFFFFFFFFFFFFFFFFFFFFFFFFFFFFFFFFFFFFFFFFFFFFFFFFFFFFFFFFFDFE
@M05620:37:000000000-D9766:1:1101:10922:5248 1:N:0:41
ACCACACATTCTACAATGCGCTGCGTGTGGCTCCCGAGGAGCACCCCTTGCTGCTGACCTAGGCCCCCCTGAACCCCAAGGCCAACCGCGAGAAGATGACGGGCGTGCTTCCTCTTCTTTTTTCCGCCTCCCTCCTTCCTTTCCTCCCGGCGCTGCGCCCTTTCTCCCTGGTTCTCTCTTCTGCCGTTTTCCGTAGGACTCTCTTTTCTGCCCTGCGTCTCCTTTGGCCCTCTGCAGATTCTCGATTGGCA
+
>>AB>AA3@BBDBDABGG4AEEGGGEE22BBAB2AB2AAAAB1BBBEAABBDDGGHFGH5B3BBFEGFEEEF3FGE?EEGGH?FGFFE<>/>BDHBFFG2//>///>?F1??=FFGHH>1>>ABGD.<<.<<CHGHGHH0;0=CFHFG?DG?DGDDA9.-9;BFBF/BF/.:FFFFFFFF/;;FFFDFFEFBDB.;A/BBFFBBF//;BFFFEFF.;.@.;FFFFFF9/.AFFF/;B//;B9B.BF9;./9
@M05620:37:000000000-D9766:1:1101:13635:5254 1:N:0:41
ACCACACCTTCTACAATGAGCTGCGTGTGGCTCCCGAGGAGCACCCCGTGCTGCTGACCGAGGCCCCCCTGAACCCCAAGGCCAACCGCGAGAAGATGAGTGGCCAGCTGCCTCTTCTGGTGGCCGCCTCCCTCCTTCCTGGCCTCCCGGCGCTGCGCACTTTCTCACTGGTTCTCTCTTCTGCCGTTTTCCGTAGGACTCTCTTCTCTGCCCTGCGTCTCCTTTGGAACTCTGCAGGTTCTAGATCGGAA
+
AA>AAAABFFF@AGGBDFFGGGGFEEEEG2GHHG22BEEAFHHHHGGGE1EEHEFHHA3EEGGGEGEEGGGHFHE>EGG?FHHHF?EEC@BCDDHH1<?1>?CA0??FG11<1FGFHH1<G0.<<--<<<.CCGGCCCHC0:GAC.CECG-?BG@GB--;>FFFFF//99B/;FFFBFB//;FFFBADFFBBDB.../BBFFFFFFFFBF/B?/..-.;.BF/;//99BFF/BF/;/;ABFFFFF//9A?A
@M05620:37:000000000-D9766:1:1101:8516:5269 1:N:0:41
GAGGCTGCTTTGGACGAAACTGATAAATTAGTGAAACAAGATCGGATGAACATGGATAAGTATTTTGGTCAGGTGATCGCATTTGGTATAACTTCTACTTATCAAACAAACAAAAAACGAAAGGAACCAATAATAAAAAAAGGAAGTAAAAGAGAAGAAAAAATAAGAGAAAGAGCGGTACGAATTACAGAAAACGCACAGCTCACGACAAAATACAACAAGACTCAGCTCATAATTTAGAAGCGCACACG
+
>1AA1>CAB@B1F11AAF0EG1FDDFD33BF2DD2DDGHF0BAAA/A/111D1B01B21BB22DFD2AGB20BD1122?/B//DD1/D222BB2B22@B12BB2BB@0/F?>?0B///>////000B?B?111222111/<//0001<?111??010?000>-01111>//<//</<<.....:..0;000////-;-:-/.0/00..-;-9:000///-;--;/////////////;/;/9//--;----
@M05620:37:000000000-D9766:1:1101:20419:5282 1:N:0:41
AGTGCCAGCTCTCAATCGCACAGGGGACCCAGGGCCTGGCCCCTCCATCCAGAAAACCTATGACCTCACCCGCTACCTGGAGCACCAACTCCGCAGCTTGGCTGTCCCCGTCCCCCTTTCTTATCTCTCTCCTGCCCTACTCTCGGACGAGCCACCGTCTGCGCACCCATCCCTCTATTCCCTCTCGTCTGCCGTCTTCTGCTTGAAAACCAGGGGACATTTGTCTCCCACCCATCCTCATATCTTTCCAC
+
ABAABFFFCFFFGGGGGGGGFGHGGGEFGGHHGGGGGF2BFGFHGGHHHHGHHGHHHGGHHHGHGHHGHHHGGGGGHHHFEFHHHHGHGHHHGGCGEFGHGHHG03BB?//<A<GA/<2@G222@@2@2@2@F1C?<?0011??CEGCCGDF-//<.<;GE:-:---..//.;0//;;9B000///;C:C.00A.-99;////:/.:/:/.;...-.-./////;/;//;..../:./:9////9//:;//
@M05620:37:000000000-D9766:1:1101:13454:5284 1:N:0:41
AGTGCCAGCTCTCAATAGCACAGGGCACCAAGGGACTGGCCCCTCCGTCCAGAGAACCTATGACCTCACCCGCTACCTGGAGCACCAACTCCGCAGCTTGGCTGGGACCTATGTGAGTATCCAGCGTAGGACTCTGGGCGTTGGGGAGGAGTGAGGAGTTGGGGAAAGCCAGTCCTAACCGTGGAGGGTTCTGGTAAATGATGGGGTGAGGAGGGGCTCTTTGGCTCCCACCAGTCCCCCTGTCTGGTCTA
+
>11>>B1CAFFFG1F33AFGGF11F00B0AGHFEA0G00A0AAA/E/B0BAA1/0B1/BA1B2F1B11BGHEG>//FGB0>BB?FF0FFFFGEECE/BBG/FFGE?FHGHHFEHBD1BGGGH2FF/?/>CD1FF1F10</<>/?@-.>CC<<.<D.0<<CGHCC..C.:.:.:CGFFGH?@FGG.CBABFFFFGFBFGGFFFBFGFB@F-A/--9--9EFF/B9/;FEF-F9AABFFFFF?FFFFFFBBF/
@M05620:37:000000000-D9766:1:1101:19748:5297 1:N:0:41
ACCACACCTTCTACAATGAGCTGCGTGTGGCTCCCGAGGAGCACCCCGTGCTGCTGACCGAGGCCCCCCTGAACCCCAAGGCCAACCGCGAGAAGATGACCCAGGTGAGTGGCCCGCTACCTCTTCTGGTGGCCGCCTCCCTCCTTCCTGGCCTCCCGGAGCTGCGCCCTTTCTCACTGGTTCTCTCTTCTGCCGTTTTCCGTAGGACTCTCTTCTCTGACCTGAGTCTCCTTTGGAACTCTGCAGGTTCT
+
CCCCBCCCFFFFGGGGGGGGGGHHGGGFHGHGHGGGGGGGGHHHHGGGEGGGHHHHGHHGGGGGGGGGGGGHFHHGGGGHGHHHHGGGGGGGGGHHGHHHHHHHGHHHHHHGGHHGGGGGHHHHHHHHHHHGHHGGGGGHGHHGHGGGGGGGGGGGGGGGGGGGGGFFFFFFFFFFFFFFFFFFFFFFFFFFFFFFFFFFFFFFFFFFFFFFFFFFFFFFFFFFFFFFFFFFFFFFFFFFFFFFFFFFFFF
@M05620:37:000000000-D9766:1:1101:17285:5302 1:N:0:41
ACCACACCTTCTACAATGAGCTGCGTGTGGCTCCCGAGGAGCACCCCGTGCTGCTGACCGAGGCCCCCCTGAACCCCAAGGCCAACCGCGAGAAGATGACCCAGGTGAGTGGCCCGCTACCTCTTCTGGTGGCCGCCTCCCTCCTTCCTGGCCTCCCGGAGCTGCGCCCTTTCTCACTGGTTCTCTCTTCTGCCGTTTTCCGTAGGACTCTCTTCTCTGACCTGAGTCTCCTTTGGAACTCTGCAGGTTCT
+
BBBCCCCBFFFFGGGGGGGGGGHHGGGBAFHGHGGGCEEGDHFGHGGGFFFGGHGHGHGEGGGGGGGGGGGHEHHGGGGHGHHHHGGGGGCDGGHGGHHHHHHHGGHGHGGGGHHGGGGGHHHHHHHHHHHGHHGGGGGHGHHGHGGGGGGGGGGGGGG?@DGGGGFFFFFFFFFFFFFFFFFFFFFFFFFFFFFDFFFFFFFFFFFFFFFFFFFFFFFFFFFFBFFFFFFFFFFFFFFFFFFFFFFFFFF
@M05620:37:000000000-D9766:1:1101:13772:5348 1:N:0:41
AGTGCCAGCTCTCAATCGCACAGGGGACCCAGGGCCTGGCCCCTCCATCCAGAAAACCTATGACCTCACCCGCTACCTGGAGCACCAACTCCGCAGCTTGGCTGGGACCTATGTGAGTATCCAGCGTAGGAATCTGGGAGTTGGGGAGGAGTGAGGAGTTGGGGAAAGACAGTCCTAACCGTGGAGGGTTCTGGTAAATGATGGGGTGAGGAGGGGCTCTTTGGCTCCCACCAGTCCCCCTGTCTGGTCTA
+
BCAABFFFBFFFGGGGGGGGGGHGGGGGGGHHGGGGDGHHHHGHGGHHHHHHHHHHHGHHHHHHHHHHHHHGGEGGHHHHGGHHHHHHGHHHEGGGGHFHGHHGGGHHGHHHGHHHHGHHHHHHHGEDGGHHHHHHHHGGEHHHGGGGGGGGHHHHHGHHHHGGGGHHHHHHHHHHHHHHGGGGGGGG;FGGGGCFGGGGGGGGGGFFFFFFFFFFFFFFFFFFFFFFFFFFFFFFFFFDFFFFFFFFFFF
@M05620:37:000000000-D9766:1:1101:18776:5356 1:N:0:41
ACCACACCTTCTACAATGAGCTGCGTGTGGCTCCCGAGGAGCACCCCGTGCTGCTGACCGAGGCCCCCCTGAACCCCAAGGCCAACCGCGAGAAGATGAGTGGCCCGCTCCCTCTTCTTGTAGCCGCCTCCCTCCTTCCTGGCCTCCCGGCGCTGCGCCCTTTCTCACTGGTTCTCTCTTCTGCCGTTTTCCGTAGGACTCTCTTCTCTGCCCTGCGTCTCCTTTGGAACTCTGCAGGTTCTAGATCGGCA
+
ABBABBBBFFFFGGGGGGGAG5F4EAABGEHHFGGEGGGGGHHHHGGGGEGGHHHHHHHGGGGGGEGGGGGFHCFGGGDHCEHHHGGEDCDC/BCGFD1FG1AF0/<>><><CGGFHG1>F1>=0.-<E.<A:GDBC0CCCGGHFECEGG-9??-C?9A?;BF99/BBBFF/;//BBB9BBFF/F-.AB9//./.;9/BBFBBBB/99FF/99BFE@A9DBFE//B///BFFFFFFF?F/BF//B//9.-9
@M05620:37:000000000-D9766:1:1101:18941:5358 1:N:0:41
ACCACACCTTCTACAATGAGCTCCGCGGGACTCCAGACAATCACGCGGTGCTGGTGTGCGAGGTTCTGCTGAACCACAAGGCCAACCGCGAGAAGATGACCAGGTGGCTGCCCCTTCTCCTCTCCTCCTGCCTCCCTCCCTCCTTCCCGGCCTTCCGCCCCTTCGCCCTGTCTCTCTCTTTTGCCCTTTTCCGTTGGACCCTCTTCCCCGCCTCGCGTCTCTTTGGCTCCTCTGCAGCTCCTCGATTGCTA
+
AAA@AAAACFFFFGGGGF1AFDA1A0A00/ABBBAFB/001BBG/BA//>EED1BB//BB?>@/0B11BBFGHHHHGHH0FHHHHGGGGG/BCGHGGHG111?<?1/0??/?/?/00111><D0>100>11<11<.<CC.</A/DGH/CCC-./0/:.;--;9B.;.AA.9/;C0CF00;0;/9//;B/B/:-//--/;--;--///9--9----;----;//://///;B-;B/;//9//9---//9//;
@M05620:37:000000000-D9766:1:1101:24505:5376 1:N:0:41
GAGGCTGCTTTGGCAGAAACTCAGAAATGACTGCCACAGTGCCCCCTGTCCATTTAACCGTTGCATACCTGGCTTCCAGAAGCTACAACCACGTCCCCTGATGCTACCCGTCCGGACCTGCTCCTCGAGGACTCCCCGGGCGTCCCAGCGCTGATGACCCCCTGGCACGTACGTCAAGCCTTTCCGCTTCCGCCCTCTTGTGGATCCAATTGGCCCCTTCTCCGCCTTTGTCCTTGTAACTGACACGCCAT
+
>>AAABFB4FFFG4FGAGFBGFA4B5BDABBDBAEBFG2B55B32A2BABF555DDDFGEBB113D53B5B1BBFGGHHGHHG3533BB1??11BBAFCFF@@434BB1>??//>?</0003?3BG/C/BDEGHBG///>C?GGG?GE0AC<-C00=0</C@-...;C..::-;F..00./009;...;./9..;-;FFB/;:FBBF///;B/9BEBE..B/999A.A;/9/9/:/;B/9B/9;//.;;D.
@M05620:37:000000000-D9766:1:1101:21755:5378 1:N:0:41
ACCACACCTTCTACAATGAGCTGCGTGTGGCTCCCGAGGAGCACCCCGTGCTGCTGACCGAGGCCCCCCTGAACCCCAAGGCCAACCGCGAGAAGATGACCCAGGTGAGTGGCCCGCTACCTCTTCTGGTGGCCGCCTCCCTCCTTCCTGGCCTCCCGGAGCTGCGCCCTTTCTCACTGGTTCTCTCTTCTGCCGTTTTCCGTAGGACTCTCTTCTCTGACCTGAGTCTCCTTTGGAACTCTGCAGGTTCT
+
AAABBCCBCFFFGGGGGGGGGGHHGGGB4EHFGFGEDFEE?GEGHGGGDEEGFHGHHGGEFECEGGGGGGGHEHHGGFGHGHHGHGGGGGGGGGHHGHHHHHGHGHHHHHHGGHGGGGGGHHHHHHHHHHHGHHGGGGGHGHHGGGGGGGGGGGFFGGG-@GGGGGFFFFFFFFFFFFFFFFFFFFFFFFFFFFFAFFFFFFFFFBBFFFFFFFFFFFFFFFFF/9FFFFFFFFFFFFFFFFFFFFFFFFF
@M05620:37:000000000-D9766:1:1101:14047:5429 1:N:0:41
ACCACACCTTCTACAATGAGCTTCGTGTGGCTCCCGAGGAGCACCCCGTGCTGCTGACCGAGGCCCCCCTGAACCCCAAGGCCAACCGCGAGAAGATGAGTGGCCCGCTACCTCTTCTGGTGGCCGCCTCCCTCCTTCCTGGCCTCCCGGCGCTGCGCCCTTTCTCACTGGTTCTCTCTTCTGCCGTTTTCCGTAGGACTCTCTTCTCTGCCCTGCGTCTCCTTTGGAACTCTGCAGGTTCTAGATCGGAA
+
BBCCBCCAFFCFGGGGGGGGGGHHGHGBAEHGHFGF?EEFDHDHHGGGGEGGFHGHGHHEECCEGGGGGGGHFGHGGGGHGHHHHGGGGGBCGGHEFGHGFGG???>CG/>FHHHHHH1FGC?GHGDGG<GFHHGHHHHHGHHHGHHGGGGGGGGGGDFFCFFFFFFFFFFFFFFFFFFFFFFFFFADFFFFFFFFFFFFFFFFFFFFFF0BFFF.@DDDFFFFFFFEFFFFFFFFFFFFFFFFFF9ADDF
@M05620:37:000000000-D9766:1:1101:25088:5443 1:N:0:41
AGTGCCAGCTCTCAATCACACAGGAGACCCAGGGCCTAGCCCCTCCATCCAGAAAACCTATGACCTCACCCGCTACCTGGAGCACCAACTCCGCAGCTTGGCTGGGACCTATGTGAGTATCCAGCGTAGGAATCTGGGAGTTGGGGAGGAGTGAGGAGTTGGGGAAAGACAGTCCTAACCGTGGAGGGTTCTGGTAAATGATGGGGTGAGGAGGGGCTCTTTGGCTCCCACCAGTCCCCCTGTCTGGTCTA
+
AAAAAFFFAFCFFGGGG1BDFE1F0BFFFHHHFGGCF0B1FHGGFGGGGHHHGFFHFGHHH1DFGH1GHHFEGGEGHEGBFBF/>FGHF0FGFE/EGBFHG0F///FGG0BFHHGHHHHHEBDGFG?E@EGGCHFFHGHG/CFGGCECCG.FHGGHG?GGDGC?<AGHHFHH0:GGHHHEC;C@CGGG.CFGFFFGGGEFGGGFEFE-EFFEFB@@<;-FFFBBBFFEE9AA--BFBFE9@EFFF/;/;B/
@M05620:37:000000000-D9766:1:1101:23562:5451 1:N:0:41
ACCACACCTTCTACAATGAGCTGCGTGTGGCTCCCGAGGAGCACCCCGTGCTGCTGACCGAGGCCCCCCTGAACCCCAAGGCCAACCGCGAGAAGATGACCCAGGTGGGGGGCCCGCTACCTCTTCTGGTGGCCGCCTCCCTCCTTCCTGGCCTCCCGGGGCTGCGCCCTTTCTCACTGGTTCTCTCTTCTGCCGTTTTCCGTAGGACTCTCTTCTCTGCCCTGAGTCTCCTTTGGAACTCTGCAGGTTCT
+
A1>AAA>AFFFFAGG131FGDG1GAAFGH0FGHGG0E/EEFHHHHGGGEGGGFHHHHHHGGGGGGGGGGGGHHHHGGGGHGHHGHGGGGGGGGGHHHHHHHCE//F<///<-@@@-9-9@FBBFFBBFFFFAF9-@?-;AE-FBF/FFBFFFF/AEEB----;---;B@@FBBB//;/9BF/9///999/B:FF@BFFEFFB/::-9/////999/9///9A/---//9B9FFFFFEF/B9BB//9AABB;
@M05620:37:000000000-D9766:1:1101:19566:5469 1:N:0:41
AGTGCCAGCTCTCAATCGCACAGGGGACCCAGGGCCTGGCTCCTCCATCCAGAAAACCTATGACCTCACCCGCTACCTGGAGCACCAACTCCGCAGCTTGGCTGGGACCTATGTGAGTATCCAGCGTAGGAATCTGGGAGTTGGGGAGGAGTGAGGAGTTGGGGAAAGACAGTCCTAACCGTGGAGGGTTCTGGTAAATGATGGGGTGAGGAGGGGCTCTTTGGCTCCCACCAGTCCCCCTGTCTGGTCTA
+
AAAAABDFAF1FGAAGGAFFA0BF0AEA0B0BFAEEABAF0BF1FHHHHGAG1BABFEGFGF2FGGG1GHH>EEGEH1B>FGGBB/>FE>FHGA/>E>BFEGH/E/FFEHEGGHFHHFD12BDGHC/ACADGGFGHBCAF?<DB/AACCCEFHGDGG.C/=C--CAECGGFGF0CCCG;GC..9AEB?;9FFGB09CBB0B;F0.CE?EFFFA??==;AFFFB///:-E-A---;B9:AB--BFF9BB/FB
@M05620:37:000000000-D9766:1:1101:13765:5469 1:N:0:41
ACCACACCTTCTACAATGAGCTGCGTGTGGCTCCCGAGGAGCACCCCGTGCTGCTGACCGAGGCCCCCCTGAACCCCAAGGCCAACCGCGAGAAGATGACCAAGGCGAGTGGCCCGCTACCTCTTCTGGCGGCCGCCTCCCTCCTTCCTGGCCTCCCGGCGCTGCGCCCTTTCTCACTGGTTCTCTCTTCTGCCGTTTTCCGTACGACTCTCTTCTCTGACCTGCGTCTCCTTTGGAACTATGCAGGCTCT
+
CCCCCCCCFFFFGGGGGGGGGGHHGGGEHGHHHGGGGGGGGHGHHGGGGGGGHHHHHHHGGGGGGGGGGGGHHHHGGGGHGHHHHGGGFGDGGGHHHHHFHHG0//</>>F.>><CF@D-CGGFGF0DC0;DG?D?DF.EGGGG/=FGGGFFFEFFFF;9-:@-:9>DFFBFFFFFFFF/0;;BBFFFBBBFFFDD.B9BFFF?.;AA.D0BF990;FFFFFB/.:D>.BFFF00B000900;9BFF..9/
@M05620:37:000000000-D9766:1:1101:11864:5470 1:N:0:41
AGTGCCAGCTCTCAATCGCACAGGGGACCCAGGGCCTGGCCCCTCCATCCAGAAAACCTATGACCTCACCCGCTACCTGGAGCACCAACTCCGCAGCTTGGCTGGGACCTATGTGAGTATCCAGCGTAGGAATCTGGGAGTTGGGGAGGAGTGAGGAGTTGGGGAAAGACAGTCCTAACCGTTGAGGGTTCTGGTAAATGATGGGGTGAGGAGGGGCTCTTTGGCTCCCACCAGTCCCCCTGTATGGTCTA
+
AAAAAFFFAFFFEDFGGGGAAAG0FEEGGGHHGGGEFCHGHHGHGGHHHHHGFFFGGA0FGHHHHHFHHHHEGGCEHHGGHHF?CF>GEFHHGFEEGFGHGHHGGGGHGHHHHHEHHGHGFBDGHGCFCFHHHFHHHHGF?FHHGGGGCFGHHHHHFCGHGEC?EGHHFFHHGCHHHHHHGE.CAFGF:CFGGG;FFGGGGGGGGGG@FFFFFF@?@=EFFFFFFFFFFFFFFFFFFFEF@EF/BF-;;FB
@M05620:37:000000000-D9766:1:1101:8116:5477 1:N:0:41
ACCACACGTTCTACAATGCGCTGCGTGTGGCTCCCGAGGAGCACCCCGTGCTGCTGACCGAGGCCCCCCTGAACCCCAAGGCCAACAGCGCGAAGATGAGTGGCTCGCTCCCTCTTCTTGTTACCGCATGCCTCCTTCAGGGCCTCACGGCGCTGCGCCGTTTCTCACTGATTCTCTCTTCTGCCGTTTTCCGTAGGACTCTCTTTTCTGCGCTGCGTCTCTTTGGCACCTCGGCGGTTCTTCATTTGCAG
+
AAAAAAA1BCFAG3DGEG1AE0EEE0AA0AFGE/BB/AEECGGHHGG/ABEGHHHFHHH>>EEGG?EGGEG0C>GEGG/GF<?GHG/BBC<><CC/1?1FGGA/?1-->..<<CG0GH<<D0000<--;.<:GHEHBG000:.CAF/.;EAGG-;;--;-;;BBFFFF///:;BFF//BB9BFFF@9-;EF/B99;-:FFBBFFF/;9FF/-9;@9;99AB/;BB////-/--9;-@9;-:///9;/99;/
@M05620:37:000000000-D9766:1:1101:18624:5479 1:N:0:41
AGTGCCAGCTCTCAATCGCACAGGGGACCCAGGGCCTGGCCCCTACATCCAGAAAACCTATGACCTCACCCGCTACCTGGAGCACCAACTCCGCAGCTTGGCTGGGACCTATGTGAGTATCCAGCGTAGGAATCTGGGAGTTGGGGAGGAGTGAGGAGTTGGGGAAAGACAGTCCTAACCGTGGAGGGTTCTGGTAAATGATGGGGTGAGGAGGGGCTCTTTGGCTCCCACCAGTCCCCCTGTCTGGTCTA
+
A>>AAFFBAFFDEGGFGEFGGGGHAEBA2AAFAAA2BABFEFEGGFFH5AFBGEFHH1FGGHHHHHFHHHHGG@E>BGHBFHHHHCGHG3GHGGGG/3FGGHHGAEHHGHHHBGHHHHHHHHHGGGGGGGHHFHEBG0?FDHFFGGFCGGC<.DHFGDGHFGGCCEHHHHHHHGHHHHHHGGABDGBBCFGGGGFGGGGGGGGGGGFBFFFFFFB?BBFFFF/FFFFFFFFFFFFFFFFFBFFFFFFFFFF
@M05620:37:000000000-D9766:1:1101:6318:5487 1:N:0:41
ACCACACCTTCTACAATGCGCTGCGTGTGGCTCCCGAGGAGCACCCCGTGCTGCTGACCGAGGCCCCCCTGAACCCCAAGGCCAACCGCGCGAAGATGACCCAGGTGCGTGGCCCGCTACCTCTTCTGGTGGCCGCCTCCCTCCTTCCTGGCCTCCCGGAGCTGCGCCCTTTCTCACTGGTTCTCTCTTCTGCCGTTTTCCGTAGGACTCTCTTCTCTGACCTGCGTCTCCTTTGGAACTCTGCAGGTTCT
+
BAABBAB>BFFFFGGFGG4AEEGGGGGBAEHHHBFEDFEGGHHHHGGGGGGGHHHHHHHGGGGGGGGGGFGHHHHGGGGHGHHHHGGGGG/>DCFDFDHHHHEGCGG1CFDGGH<<C<DGHHHHHGHHHFHFHHGGGGGGGGGGGGGGGGGGGGGGGB--9-9BFFFFFFFFFFFFFFFFFFFFFFFFFFFFFFFFFFFFFFFFDAFFFFFFFF9/BFFFFFFEFFF=DFFFFFFFFFFFFFFFFFFFBFB
@M05620:37:000000000-D9766:1:1101:12869:5511 1:N:0:41
ACCACACCTTCTACAATGAGCTGCGTGTGGCTCCCGAGGAGCACCCCGTGCTGCTGACCGAGGCCCCCCTGAACCCCAAGGCCAACCGCGAGAAGATGACCCAGGTGAGTGGCCCGCTACCTCTTCTGGTGGCCGCCTCCCTCCTTCCTGGCCTCCCGGAGCTGCGCCCTTTCTCACTGGTTCTCTCTTCTGCCGTTTTCCGTAGGACTCTCTTCTCTGACCTGAGTCTCCTTTGGAACTCTGCAGGTTCT
+
BBBBB@ABFFFFGGGGGGGFGGHHGEGEHGHHHGGGGGFFGHHHHGGGEFGFHHHHHHGGGGFGGGGGGGGHHHHGGGGHGHHHHGGGGGGGGGHHHHGHHH/FFFHHFDHGGHHGGGGGHGHHHGDHHDG?GHGGGGGHGHHGHBFGFGFFGGGGGGFGGFCGGGFFFFFFFFFFFFFFFFFEFFFFFFFFFFFFFFFFFFF.ADFFFFFFFFFFFFFFFF/BFFFFFFFFFFF/BBFFFFFFFFFFFFF
@M05620:37:000000000-D9766:1:1101:12613:5548 1:N:0:41
GAGGCTGCTTTGGAAGAAACTCATAGATTACTGCAACAGTTCCCCCTGGACCTGGAAAAGTTTCTTGCCTGGCTTACAGAAGCTGAAACAACTGCCAATGATGCACCCCATACGAAACGGCTCCTAAACAACTCCCCGGACGACACAGCGATGAAGAAAAACAGGCAAGTAAATCAGGCAAATCCGCTTAAGCACTCTTGTGGAACCAATTGAGCCCATCTAAGCCATTGTACCTGTAAATGTCAACCCAG
+
A?AAAAFBFBBDGGFGGGGGGGHHHHHHHHFFHH4FFHGHHFGHHGEGEGGHHHEBB3FHBGHHHHHGGHHHHHHEFGHGGHGHHFFHGGFHHHHHFHGF3B4D33B?E12B2B11//////??BB4B33?/?BB?<///////><C0/<AG?B1=1<G0>..<<.<<C0=<000<;;C...;::.;...00:0/0;B09CFD00CEC9B9000;/9.9;;;B0;0/0;00;00;090009900;;B9;EE
@M05620:37:000000000-D9766:1:1101:12613:5568 1:N:0:41
GAGGCTGCTTTGGAAGAAACCCATAGAGAACTGCAACAGTTCCCCGTGAACCTGGAAGCGGTTCTTGCCTGGCTTACAGAAGCTGAAACAACTGCCAATGATGCTACCCGTAAGGAAAGGCTCCTAGAAGACTCCAAGGGAGTAAAAGAGCTGATGAAACAATGGCAAGTAAGTCAGGCATTTCCGCTTTAGCACTCTTGTGGATCCAATTGAACAATTCTCAGCATTTGTACTTGTAACTGACAAGCCAG
+
1>AAAAFAFFFFFGGFG1AB1A0AB1A11BBFAGH1B0A1DGH1B/A///B/0ABGC0/A/B/AA111FHFGGB0G1GEGCBG1@GGHHBGGBFHC1FHHFHHFGHFHH??>ECB1B0EEGHHF1FF1BHEFDGF11F</<?CGHGF1CGCDFFB1G1GDC/GHBGFCFFD1=F1GHHF.GBGHFCCCEGF0GFGB/0G0CC.0C;:0C0;:CGGHH00;FGB9CBF0BFGFFBBFBBCF9;FFB;;EAFA
@M05620:37:000000000-D9766:1:1101:18883:5572 1:N:0:41
ACTGCACCTTATTAATCCACACCTCGATTCCTGCCCCTGCTCCCCCTGTCCTTTTAACCGTTTCCTCCCTGGCTACCAGCAGCAACAACCACTGCCCCTGATGCTCCCCGTCCGGACATGCTCCTCGAAGACTCCCCGGGCGTCCCAGCGCTGATGACCCCCTGGCACGTACGTCAGGCCTTTCCGCTTTCGCCCTCTTGTGGATCCAATTGACCCCTTCTCCGCCTTTGTACTTGTAACTGACACGCCAG
+
1>>AA11BBC1B3BBBG3BF1A1B0BBFDDFHHHHHF0B01BBFGG/BABG222BDFHHGEGBB2D1BBGHHHH1BFGH>BGH00BBFH/BFF1BFG??F0BBBG1BFGGGEEGGG/E1BGHHHHHGG0FFHGHHHGG@GCCCGGGHHGCGGGGHHHH/CCGGGHHH:CGG.@FGGGGG?FGGGGFGGGG0=C.;@FFFFFFFFBFFFFFFF/;FFFFFFFFFFFFFFFFFFFFFFBFFFFFFFF;B@FF@
@M05620:37:000000000-D9766:1:1101:11282:5573 1:N:0:41
AGTGCCAGCTCTCAATCGCACAGGGGACCCAGGGCCTGGCCCCTCCATCCAGAAAACCTATGACCTCACCCGCTACCTGGAGCACCAACTCCGCAGCTTGGCTGGGACCTATGTGAGTATCCAGCGTAGGAATCTGGGAGTTGGGGAGGAGTGAGGAGTTGGGGAAAGACAGTCCTAACCGTGGAGGGTTCTGGTAAATGATGGGGTGAGGAGGGGCTCTTTGGCTCCCACCAGTCCCCCTGTCTGGTCTA
+
>AAAADDFBFCFFAFGGAFFAEBGAEEGGGHHGGGGGFGFHHGHGGEFHHHHHEHHHGHHHDHHFG3GHHHEFE?EGFBB?GB?BF?FFCGCGG/EEBFHGHFGGFHHGHHHHHE3BBFGHHFFHG?ECDFGFHHHHHHGGHHGGGGGGDFHHHHHHAGHHHGGEGGGFHHFHGHHFFHHGGGGGGGGEFGFGGCFGGGGGFGBAD9DEFFFFFFFFFEFFFFFFBF.A9;DFAF/BBEDFFFFFFFBBBB
@M05620:37:000000000-D9766:1:1101:16345:5579 1:N:0:41
ACCACACCTTCTACAATGAGCTGCGTGTGGCTCCCGAGGAGCACCCCGTGCTGCTGACCGAGGCCCCCCTGAACCCCAAGGCCAACCGCGAGAAGATGAGTGGCCCGCTACCTCTTCTGGTGGCCGCCTCCCTCCTTCCTGGCCTCCCGGAGCTGCGCCCTTTCTCACTGGTTCTCTCTTCTGCCGTTTTCCGTAGGACTCTCTTCTCTGACCTGAGTCTCCTTTGGAACTCTGCAGGTTCTAGATCGGAA
+
BCBBCCCCFFFFGGGGGGGGGGHHGEGFHGHHHGGEGGGGGHGHHGGGFGGGHHHHGHHGGGGGGGGGGGGHGHHGGGGHGHHHHGGGGGGGGGHHHHHFD2/<FGGGCF-F<GB1GHH<1>...<<<<AC:/CA::;G:0GHHHHGG.D9-CF/C-9CD-9FB99:F/:BF///:///9:F99FC.AF.:/./.../:/B/::/9:FF/:FFFBB/B//BFFBBFBFFF9/B////..;FFB/F/:;9D;
@M05620:37:000000000-D9766:1:1101:21054:5590 1:N:0:41
GAGGCTGCTTTGGAAGAAACTCATAGATTACTGCCACAGTTCCCCCTGGACCTGGAAAAGTTTCTTGCCTGGCTTCCAGAAGCTGAAACAACTGCCAATGATGCTACCCGTCCGGAAAGGCTCCTCGAAGACTCCACGGGCGTCCCAGAGCTGATGACACCCTGGCAAGTAAGTCAGGCCTTTCCGCTTTAGCACTCTTGTGGATCCAATTGAACCCTTCTCCGCCTTTGTACTTGTAACTGACAAGCCAG
+
>3>AA>FAFFFFGGGFCGGGGGHHHGHHD5FHHH4AFGFBDFGHHGEF2AFGGHEGG32BBHBFFHGGHHHGHHG2BGHGHHHFG3BFGFGHGHHH3FGG@4FGH4FHHGG1>EFGEGFHHHHGHFGGHGGHGHH2BEGG/<><</?G/FGGHHHHHFDG<..>GHH0CDG0GHHHHHG.<GHHHGGGGGFHHCFHHHGGGGGGGGGGGGGGG0C.99FFGFBEG.CDFFFFFFFFFFFFFFFFF;FEFFF
@M05620:37:000000000-D9766:1:1101:23263:5592 1:N:0:41
AGTGCCAGCTCTCAATCGCACAGGGGACCCAGGGCCTGGCCCCTCCATCCAGAAAACCTATGACCTCACCCGCTACCTGGAGCACCAACTCCGCAGCTTGGCTGGGACCTATGTGAAGAACCCACGGAAGGAATCGGGGGGTGGGGGGGGGGGGAGAGTTGGGGGAAAGACAGCCTAAACGTGGGAGGGTCTGGTAAAAGAAGGGGTGAAGGAGGGCCCTTTGGCTCCCAACAATCCCCCTGTCCGGGCTA
+
AAAABFFFBFFFFGGGGFGGGEFGGFGGGGHHGGGGGFGCFHGGGGFHFHHFHCCGFGHFHHHHFHFCGGEEGGCGHFHGHGHC?GHHGEGHGGGGGGHHG33?<E0FGH23FGG33332?F//////<?/00110//<--9-9-;--9-9----;..;//;=-9@D..9./.;9./;BF...;-.;@-.:./9B;//9/..9;;-.-./:/.;DD..;.:B9FF//AF.9D..;/;9AA-AF9/.----;
@M05620:37:000000000-D9766:1:1101:21073:5601 1:N:0:41
GAGGCTGCTTTGGAAGAAACTCATAGATTACTGCAACAGTTCCCCCTGGACCTGGAAAAGTTTCTTGCCTGGCTTACAGAAGCTGAAACAACTGCCAATGATGCTACCCGTAAGGAAAGGCTCCTAGAAGACTACAAGGGAGTAAAAGAGCTGATGAAACAATGGCAAGTAAGTCAGGCATTTCCGCTTTAGCACTCTTGTGGATCCAATTGAACAATTCTCAGCATTTGTACTTGTAACTGACAAGCCAG
+
>3A>>>C>FBB4F4BBCGBFGFHHHCDFFDAAG54ACGFGF5BA2AAA2AABGHFB332BBDFDDDDBABBGGHF3BBFFGGBBF33FBBBBGGFFBGFFFBBB3BBB111/?B3BBBFF/BB?BB4BBBBFB3B?F????D?BGH?3?B2B<FFFD@2@CC22@@?</1?<?@??GGF<11=<><<.>F1>=<<<=DGGHB.<0<GD<0C<CC<CF;=<::<0;;;<;0;CC000=;0;99:/:;.;.;C
@M05620:37:000000000-D9766:1:1101:24723:5612 1:N:0:41
ACCACCCCTTCTACAATGAGCGGCGTGTGGCTCCCGAGGCGCCCTCCGTGCTGCTGACCGAGGCCCCCCTGAACCCCAAGGCCAACCGCGAGAAGATCACCCAGGTGAGTGGCCCGCTACCTCTTCTGGTGGCCGCCTCCCTCCTTCCTGGCCTCCCGGAGCTGCGCCCTTTCTCACTGGTTCTCTCTTCTGCCGTTTTCCGTAGCACTCTCTTCTCTGACCTGAGTCTCCTTTGGAACTCTGCAGGTTCT
+
>A>>A1>>AFFFFGG1BFE1F0E0AE/E//AFAFFE/EE/AE//>GFE/>E/B11@BGFE>//>FE/<EEF011??BF?G<<FG/?B/>/>-->><=1<>0<<<.<CDFD0CEHGGGGGGHEGC0C;BCF/AFFG@AFGEFFFGCFGFFBFFFFFFF?-@@@FBF@@?@@/BFBFBF/;-;BFFFFFEFFFFFF99;BEFFBFF9-99BFFFBFFFF//B/;:-;-;BFBFF/BB//BFFFBFFFBA9BB/
@M05620:37:000000000-D9766:1:1101:23924:5623 1:N:0:41
AGTGCCAGCTCTCAATCGCACAGGGGACCCAGGGCCTGGCCCCTCCATCCAGAAAACCTATGACCTCACCCGCTACCTGGAGCACCAACTCCGCAGCTTGGCTGGGACCTATGTGAGTATCCAGCGTAGGAATCTGGGAGTTGGGGAGGAGTGAGGAGTTGGGGAAAGACAGTCCTAACCGTGGAGGGTTCTGGTAAATGATGGGGTGAGGAGGGGCTCTTTGGCTCCCACCAGTCCCCCTGTCTGGTCTA
+
BBBBBFFFBFFFGGGGGGGGGGFACG2EEEHHFGGGGGHHFHGHGGHHHFGHHGFEGGHHHGFHHFGHHHHEFEGGHHFHFGHHHHHHGFGHGGGGGHHHGHHGEGHHGHHHHDGHFFFHFGHHHGFG@DFHHDFGHHHECCHHG@FDDFDF.D<CFG/<GHGFE.CHHHHC0CCGFFHGGDF??EFGCAFFFFGFFFGBBFB0C.99AFFFFF->@FFFFFBB9BFEE.FDFFFFFB?D-99;B/F/;9/
@M05620:37:000000000-D9766:1:1101:10235:5649 1:N:0:41
GAGGCTGCTTTGGCAGAAACTCATAGATTACTGACACAGTGCCCCCCGTCCCTGTAACCGTTTCCTCCCTGGCTTCCAGAAGCTCCCACTACTCCCACTGATGCTACCCGTCCGGACATGCTCCTCGAAGACTCCCCGTGCGCCACAGCGCTGATGACACCCTGGCACGTACGTCAGGCCTTTCCGCTTTCGCCCTCTTGTGGATCCAATTGCCCCCTTCTCGGCCTTTGTACTTGTAACTGACAGGCCAG
+
1>A1>>C1FFFFG1BEAABAE113D3BDD1BFB3B1AF011BBGFG/AA/BB11BDDFGEB/0B2D1BBGGBFBBFGGFF0BB@1B?0B0B0@11?00BB1BF11>FF0>E//ECE?@1BFGHHH0?E0?EGHHHHCG?C/A<E.>00.>AFC.DGF00<<<<GHHHGGHHC-;GGGGG.BFGGGGFBGGBEG.9AFGGGGGBBB/;B9FFF/B;-9@FFFF-:A-;/;/F/BBFF/;BFFF/BF/;-;AE
@M05620:37:000000000-D9766:1:1101:15334:5653 1:N:0:41
AGTGCCAGCTCTCAATCGCACAGGGGACCCAGGGCCTGGCCCCTCCATCCAGAAAACCTATGACCTCACCCGCTACCTGGAGCACCAACTCCGCAGCTTGGCTGGGACCTATGTGAGTATCCAGCGTAGGAATCTGGGAGTTGGGGAGGAGTGAGGAGTTGGGGAAAGACAGTCCTAACCGTGGAGGGTTCTGGTAAATGATGGGGTGAGGAGGGGCTCTTTGGCTCCCACCAGTCCCCCTGTCTGGTCTA
+
BCABCFFFDFFFGGGGGGGGGGHHGGGGGGHHGGGGGGHHHHGHGGHHHHHHHHHHHGHHHHHHHHHHHHHGGGFGHHHHHHHHHHHHGHHHGGGGGHHHGHHGGGHHGHHHHHHHHHHGHHHHHGEGGGHHHHHHHHHGGHHHGGGGGGGHHHHHHGHHHHGGGGHHHHHHHHHHHHHHGGGGGGGG;FGGGGCFGGGGGGGGGGFFFFFFFFFFFFFFFFFFFFFFFFFFFFFFFFFFFFFFFFFFFFF
@M05620:37:000000000-D9766:1:1101:5893:5682 1:N:0:41
ACCACACCTTCTACAATGAGCTGCGTGTGGCTCCCGAGGAGCACCCCGTGCTGCTGACCGAGGCCCCCCTGAACCCCAAGGCCAACCGCGAGAAGATGACCCAGGTGCGTGGCCCGCTACCTCTTCTGGTGGCCGCCTCCCTCCTTCCTGGCCTCCCGGAGCTGCGCCCTTTCTCACTGGTTCTCTCTTCTGCCGTTTTCCGTAGGACTCTCTTCTCTGACCTGCGTCTCCTTTGGAACTCTGCAGGTTCT
+
BBBBBBB>FFFFGGGCGG5EGFHHGGGBGEHHFAFEDGGCGHHHHGG0EDGFHGHHHHHGGGGGGGEGGGGHHHFGGGGGFHHHFGGGGG/CFDHFHGHHHHGGEF11>FGGGHACCG?@FHHHHHHHGHHGHHGGGGGHGGGGGGGGEGEFGGGGGGG---.CBDFFFFFFFFFFFFFFFFFFFFFFFFFFFF=DFFFFFFFFD?BFFFFFFF;FFEFBFFFE.DFFFFFFFFFFFFFFFFFFFFFFFFF
@M05620:37:000000000-D9766:1:1101:25117:5704 1:N:0:41
ACCACACCTTCTACAATGAGCTGCGGGTGGCTCCCGAGGAGCACCCCGTGCTGCTGACCGAGGCCCCCCTGAACCCCAAGGCCAACCGCGAGAAGATGAGTGGCCCGCTCCCTCTTCTTGTGGCCGCCTCCCTCCTTCCTGGCCTCCCGGCGCTGCGCCCTTTCTCACTGGTTCTCTCTTCTGCCGTTTTCCGTAGGACTCTCTTCTCTGACCTGCGTCTCCTTTGGAACTCTGCAGGTTCTAGATCGGAA
+
BAA?ABBACFFFGGGF5GBGGBHFG22A22FG3EFE?EGG?GHHHGGGEEEGBGFFHHGG/E?EG1EEGEF?G?GGGG/G//GHEF<<DDB//C<B1?1FF1/?0<<><->CGFHHHH0=0<<<GGDCGACEGHGFGGFFB/AFFG?EG?@@B=BB-@DBBFFFEFFFF;B/9FFFFF/BFFFFEB9DFFFFFF.AAFFFFFFFFFFFFF:/9FFF;DBFBFFFBF//9BFFFFFBFF9BFF/FBFFE?D?
@M05620:37:000000000-D9766:1:1101:17671:5717 1:N:0:41
AGTGCCAGCTCTCAATCGCACAGGGGACCCAGGGCCTGGCCCCTCCATCCAGAAAACCTATGACCTCACCCGCTACCTGGAGCACCAACTCCGCAGCTTGGCTGGGACCTATGTGAGTATCCAGCGTAGGAATCTGGGAGTTGGGGAGGAGTGAGGAGTTGGGGAAAGACAGTCCTAACCGTGGAGGGTTCTGGTAAATGATGGGGTGAGGAGGGGCTCTTTGGCTCCCACCAGTCCCCCTGTCTGGTCTA
+
ABAABFFFBFFFGGGGFGGGGGGEGGGGGEHHDGGDFFHGGHGHGGHHHGHHHHGFHGHHGHHHHHHHHHHEG@EFHHHHGGHHHHHHGHHHGGGEEHFFEHHGGGHHGHHHFGHHHFGHHHGHHGEGGGHHFHHFHGFEGGFHGGEGGGDFHHHHHGCCGHGGGGHGGHGFHHHGFHFHGCC?AEGG.CAFFGFFBFFFGGGGGGADEFFBADFCFCFFFFFFBFF?EFFFFFFFFFFFFFBFFFFFFFF
@M05620:37:000000000-D9766:1:1101:25662:5744 1:N:0:41
AGTGCCAGCTCTCAATCGCACAGGGGACCCAGGGCCTGGCCCCTCCATCCAGAAAACCTATGACCTCACCCGCTACCTGGAGCACCAACTCCGCAGCTTGGCTGGGACCTATGTGAGTATCCAGCGTAGGAATCTGGGAGTTGGGGAGGAGTGAGGAGTTGGGGAAAGACAGTCCTAACCGTGGAGGGTTCTGGTAAATGATGGGGTGAGGAGGGGCTCTTTGGCTCCCACCAGTCCCCCTGTCTGGTCTA
+
>A>1>11BAF@FGGF31AAAA0B0BAAE?EFEEAEEFAGA0F/FGG01GFHFB0BAGG0GDF2FGGGHHHH//>/FHGDBBBGFAG0?E0BBEE@EEG10EGFFGGFG?GBDFH2BGFFFFHF1FBF/CFFFGHHGF0<FCGFHC-<--ECFGHHH0CCCH/@CC..CCGHFHHHFCGGFGGG@.9C@FFGGFGFG0FFG0;FFGGA=AF-/;B-9@@FFFFFFFFFEFBFBFFFFFFFF@FFFFFFFFFB
@M05620:37:000000000-D9766:1:1101:25673:5769 1:N:0:41
AGTGCCAGCTCTCAATCGCACAGGGGACCCAGGGCCTGGCCCCTCCATCCAGAAAACCTATGACCTCACCCGCTACCTGGAGCACCAACTCCGCAGCTTGGCTGGGACCTATGTGAGTATCCAGCGTAGGAATCTGGGAGTTGGGGAGGAGTGAGGAGTTGGGGAAAGACAGTCCTAACCGTGGAGGGTTCTGGTAAATGATGGGGTGAGGAGGGGCTCTTTGGCTCCCACCAGTCCCCCTGTCTGGTCTA
+
ABBAAFFFBFFFGGGGGGGGGGHGGEEGGGHHGGGGEGHHHHGHGGGHHHHHHHHHHGHHHHGHHHHHHHHGGGGGHHHGFGHHHHHHGHHHGGGGGHHHCHHFFGHHGHFHHHHHHHHHGHHHHGCEBFHHHHHHHHGGGHHHGGGGFGGHGFHHHDGHHHGGGGHHHHHGCGHHHHHHGFGGGGGGGFGGGGFGGGGGGGGGGGFFFFFFFFFFFFFFFFFFFFFFFFFFFFFFFFFFFFFFF/BFBFF
@M05620:37:000000000-D9766:1:1101:19759:5772 1:N:0:41
AGTGCCAGCTCTCAATCGCACAGGGGACCCAGGGCCTGGCCCCTCCATCCAGAAAACCTATGACCTCACCCGCTACCTGGAGCACCAACTCCGCAGCTTGGCTGCCCCAGTCCCCCTGTCTGGTCTCTCTCCTGCCCTTCGCTCGGACGAGCCCCCGTCTGCCCTCCAGTCACGAGATTCCCTCTCGTCTGCCGTCTTCTGCTTGAAAAAAAACCATCAAACCAACAGCAAAACTGACCCGTAGTGAGACT
+
BCACBFFFCFFFGGGGGGGGGGHFGGGGGGHHGGGGGGHHHHGHGGHHHHHHHHHHHGHHHHHHHHHHHHHGGEGGHHHHGHHHHHHGGHHHGGGGGHHHGHHGF0?F/EHHHHHGGGHHHHHHHHBGHHHHGHHHHHH0F/CGGGG-@CGGGE.ADEGHGHHHHHG/FFGGGGGGGGGGGFGGGFGEAEEGGFFFFFFFFFFFFFFFFFFFF?D./:////..:D?/.;///://:///-.-../////9
@M05620:37:000000000-D9766:1:1101:18819:5782 1:N:0:41
ACCACACCTTCTACAATGAGCTGCGTGTGGCTCCCGAGGAGCACCCCGTGCTGCTGACCGAGGCCCCCCTGAACCCCAAGGCCAACCGCGAGAAGATGAGTGGCCCGCTCCCTCTTCTGGTGGCCGCCTCCCTCCTTCCTGGCCTCCCGGCGCTGCGCACTTTCTCACTGGTTCTCTCTTCTGCCGTTTTCCGTAGGACTCTCTTCTCTGACCTGCGTCTCCTTTGGAACTCTGCAGGTTCTAGATCGGAA
+
AAA3A>AAFFFFGGG4BGGGGGHHGEEA4EGFFFFFGEGGCH2FHGEEAFGF5AAFGHFGGE0EGGGGGCC2FBGEEE>GFHGHCFGGGFGF/DFBGGFFDHE<<</>A->F<GGGHH1DGFDHHGGGGGHFFFEGHGHHGEHHGFEGGGGGGCDGGF-@=FFFFFFFFFFFEFFFFFFFE9BFFCAAFFFFF/FDDFFBFBFFFBBBFF/BF/BF-9-.BFFBFFF/FFFFBBFFFFFFFFFFFBFFFFE
@M05620:37:000000000-D9766:1:1101:15445:5784 1:N:0:41
ACCACACCTTCTACAATGAGCTGCGTGTGGCTCCAGAGGAGCACCCCGTGCTGCTGACCGAGGCCCCCCTGAACCCCAAGGCCAACCGCGAGAAGATGAGTGGCCAGCTCCCTCTTATGGTGGCCGACTACCTCCTTCCTGGCCTCCCGGCGCTGCGCCCTTTCTCACTGGTTCTCTCTTCTGCCGTTTTCCGTAGGACTCTCTTCTCTGACCTGCGTCTCCTTTGGAACTCTGCAGGTTCTAGAACGGAA
+
1>>1A11AFFC@3GGBA1FGG1GCEAEEGCHHFF1BGHG0FHHHHGCGAEGGHAFGH0FEGGGG/?EGGGGHHFGEGGG>EGH/E//<><>@@CFHFFBGGFGE01?FGFHG0?FH1@1?1?EFG-<AC-CGHHEHGGCGHHGGGCGCE@;A-A?BG@F??B0;BG00;FB//9;FFFFFFFFFF@:9FFFFB9FBFFFFFFFF/BBFF//;BB----9:-BBBFB99FF/BF/BFFF://BBFF/9;BBE
@M05620:37:000000000-D9766:1:1101:15674:5787 1:N:0:41
GAGGCTGCTTTGGCATAAACTCAGAAATCACTGACACAGGACCCCCGGTCCCGCTAACCGTTACCTCCCTGGCTGACAGCAGCTCCAACTACTTCCCCTGATGCAACCCGTAAGGACATGCTCCTCGACGACTCCCCGTGCGTCCCAGCGCTGATGACCCCCTGGCACGTACTTCAGGCCTTTCCGCTTTCGCCCTCTTGTGGATCCAATTGCCCCCTTCTCCGCCTTTGTCCTTGAAACTGACACGCCAG
+
A1A1AAFABFDFF1B1ABABB1BBB1BA1A1DDBGAAE0000B00A///AE0//AA/FFEE///11B/?BB?FBBFG1GHHHHGB11BF01BB>>1BFFF0BGB1BBF//?</0BG0F1FGFHHHFGG<CGGGGHHGG.>>@FC<ADHGCCEGAHHH0;;CCCFHHHE..;9.;;FCFGGGGGGFFGGGGEGFB-;AFFFBFFB/BFFFFFB/BFF@@FFFF9ABAB9BBB/BFFF/9;FFF/;F/A>A9;
@M05620:37:000000000-D9766:1:1101:19102:5788 1:N:0:41
ACCACACCTTCTACAATGAGCTGCGTGTGGCTCCCGAGGAGCACCCCGTGCTGCTGACCGAGGCCCCCCTGAACCCCAAGGCCAACCGCGAGAAGATGACCCAGGTGAGTGGCCCGCTACCTCTTCTGGTGGCCGCCTCCCTCCTTCCTGGCCTCCCGGAGCTGCGCCCTTTCTCACTGGTTCTCTCTTCTGCCGTTTTCCGTAGGACTCTCTTCTCTGACCTGAGTCTCCTTTGGAACTCTGCAGGTTCT
+
AAAAA?ABFFCDDGGBFGGGGGFHGEGECGHHHGG2EAAEDHHHHGGGG1EFHHHHHFFGGGGGGGGGGGGHHHHGGGGHGHHHHGGGGGGGGGHHGDHHHHHHFGHHHHHGGHHGGGGGHHHHHHHHHHHGHHGGGGGHGHHGHGGGGGGGGGGGGGGGGGGGGGBFBBFFFFFFFFFFFFFFFFFFFFFFFFBFFFFFFFFFFFFFFFFFFFFFFFFFFFFFFFFFFFFFFFFFFFFFFFFFFFFFFFF
@M05620:37:000000000-D9766:1:1101:21971:5793 1:N:0:41
ACCACACCTTCTACAATGAGCTGCGTGTGGCTCCCGAGGAGCACCCCGTGCTGCTGACCGAGGCCCCCCTGAACCCCAAGGCCAACCGCGAGAAGATGACCCAGGTGAGTGGCCCGCTACCTCTTCTGGTGGCCGCCTCCCTCCTTCCTGGCCTCCCGGAGCTGCGCCCTTTCTCACTGGTTCTCTCTTCTGCCGTTTTCCGTAGGACTCTCTTCTCTGACCTGAGTCTCCTTTGGAACTCTGCAGGTTCT
+
AAAAAAAA1BFFDGG1EGGFGBECG00A0AFC1AF0AAE//FEGHGCE/AEE11AFEF0A/E/EF>EEG@?0BBFGGE/G//FGCF/<C?B@/?C<1111<F/GGFCG0G1//CC<<CG@GDD0=0GDG<<<.G@--:..:GBA/90/09;..0..9E--A-9CB-9-99/9BBFFFBBB/B/999//;/9///9999A9/99ABFBF//BB9BBBFFBB9B9F/-BB/FFBFB/9BBF9BB/FBFFFFFF
@M05620:37:000000000-D9766:1:1101:12123:5808 1:N:0:41
ACCACACCTTCTACAATGAGCTGCGTGTGGCTCCCGAGGAGCACCCCGTGCTGCTGACCGAGGCCCCCCTGAACCCCAAGGTCAACCGCGAGAAGATGACCCAGGTGAGTGGCCCGCTACCTCTTCTGGTGGCCGCCTCCCTCCTTCCTGGCCTCCCGGAGCTGCGCCCTTTCTCACTGGTTCTCTCTTCTGCCGTTTTCCGTAGGACTCTCTTCTCTGACCTGCGTCTCCTTTGGAACTCTGCAGGTTCT
+
BBB@AABBFFFFGGGGGGGGGGHHGGGEHGHHHGGGGGGGGHHHHGGGGGGGHHHHHHHGGGGGGGGGGGGHHHHGGGGHGBBGHHHGGGGGGGHGHHHHHHHHGHH1GHHGGHHGGCFGHHHHHHHHHHHGHHGGGGGHGHHGHHHHGGGGGGGGGG-9:AFGGGGFFFFFFFFFFFFFFFFFFFFFFFFFFFFFFFFFFFFFFDFFFFFFFFFFFFFFFFFF.BFFFFFFFFFFFFFFFFFFFFFFFFF
@M05620:37:000000000-D9766:1:1101:13384:5809 1:N:0:41
GAGGCTGCTTTGGAAGAAACTCATAGATTACTGCAACAGTTCCCCCTGGACCTGGAAAAGTTTCTTGCCTGGCTTACAGAAGCTTCCACCACTGCCCCTGCTGTAACCAGTCCGGACAGGAACCTCGAAGACTACCAGTACATCCCAGAGAAGATGACCAACTAGCACGTACATCAGGCCTTTACGATTTCGCCCTCTTGTGGATCACATTGCCCACTTCTCTGCCTTTGTACTTGAAACTGACATACAAG
+
AABAABFBFFFFG4BGFGGGGGHHHHGHHFHGHH4DFHHHHHHHHGGGFBFGHHHBBEFHBGHHHBFGHGHHHHHFGHHHHHHBBG3@ECH?B@F3F?FF13B43BBB31BBB?EEEG/FB20/BB/<2/?GF2FCG2B3333B2/2@/?F2@22@22@<?/01???</?0..1>G1<GA1GH1FC.<CCGGDE<;GHGHG0EBGHG/G0CC00C09.0;CB0;00C0;F00CFGG0;;CFFGGG0090;;
@M05620:37:000000000-D9766:1:1101:16200:5809 1:N:0:41
ACCACACCTTCTACAATGAGCTGCGTGTGGCTCCCGAGGAGCACCCCGTGCTGCTGACCGAGGCCCCCCTGAACCCCAAGGCCAACCGCGAGAAGATGCGTGGCCCGGTACCTCTTCTGGTGGCCGCCTCCCTCCTTCCTGGCCTCCCGGAGCCGCGCCCTTTCTCACTGGTTCTCTCTTCTGCCGTTCTGCGGAGGACTCTCTTCTCTGCCCTGATGCCCCGTTGGAACTCTGCAGGTTCGCGATCGGAA
+
BBAABBABFFFFCGGFFFGGGGGFEEEFH?HHHGFEGGGGGHHHHGGGEEEFFHHHGGFGGGGGGGGGGGGHFHHEGGGEFFHGHFGGGCDGFFHHF<2///>/?//-><.F1F1111<0=/?.G---;:.C//=/<CH00/;9:AF9EG---.-;B=-9-;99/B/9B/./;B/;F//B//9B/-AD.9/;-----.;//;//////////9/..////;.-...9//;F/BF/F/.A/9-----9-9.;
@M05620:37:000000000-D9766:1:1101:13413:5817 1:N:0:41
GAGGCTGCTTTGGAAGAAACTCATAGATTACTGCAACAGTTCCCCCTGGACCTGGAAAAGTTTCTTGCCTGGCTTACAGAAGCTGAAACAACTGCCAATGATGCTACCCGGAAGGAAAGGCTCCTAGAAGACTCCAAGGGAGTAAAAGAGCTGATGAAACAATGGCAAGTAAGTCAGGCATTTCCGCTTTAGGACTCTTGTGGATCAAATTGAACAATTCTCAGCATTTGTACTTGTAACTGACAAGCCAG
+
AABBCCFAFFFFGGGGFGGGGGHHHHHHHHHHHHHHHHHHHHHHHGGGHHHHHHHHGHHHFGHHHHHHHHHHHHHGHHHHHHHHHHGHGHHHHHHHHHHHFGBFBFEGHE/>E?E0FGAG?B0?3BB3F?3B??BGFFFGGA/BFHH2C@2<@22D2GHHHH?1??GGE11@1@?@DH0F1>GDHDG.<E000=C/<<DGD<D0:=.<G0CGCGHHH;C0;0<</<9CGFB0;;C0;;BB009::C:;;F.
@M05620:37:000000000-D9766:1:1101:21898:5821 1:N:0:41
ACCACACCTTCTACAATGAGCTGCGTGTGGCTCCCGAGGAGCACCCCGTGCTGCTGACCGAGGCCCCCCTGAACCCCAAGGCCAACCGCGAGAAGATGACCCAGGTGAGTGGCCCGCTACCTCTTCTGGTGGCCGCCTCCCTCCTTCCTGGCCTCCCGGAGCTGCGCCCTTTCTCACTGGTTCTCTCTTCTGCCGTTTTCCGTAGGACTCTCTTCTCTGACCTGAGTCTCCTTTGGAACTCTGCAGGTTCT
+
AABABCCCFFFFGGGGGGGFGGHHGGGB4EGFGFGGCFEGDHGHHGGGDFFGHHGHHHHFGGGGGGGGGGGHFHHGGGGHGHHHHGGGGGCGGGHGHHHHHHHHGHH?GGHGGHHGGGGGHHHHHHHHHHHGGHGGGGGHGHHGHGGGGGGGGGGGGGGA?DGGGGFFFFFFFFFFFFFFFFFFFFFFFFFFFFFFFFFFFFFFFFEFFFFFFFFFFFF/FFFF/FFFFFFFFFFFFFEFFFFFFFFFFFF
@M05620:37:000000000-D9766:1:1101:10285:5832 1:N:0:41
AGTGCCAGCTCTCAATCGCACAGGGGACCCAGGGCCTGGCCCCTCCATCCAGAAAACCTATGACCTCACCCGCTACCTGGAGCACCAACTCCGCAGCTTGGCTGGGACCTATGTGAGTATCCAGCGTAGGAATCTGGGAGTTGGGGAGGAGTGAGGAGTTGGGGAAAGACAGTCCTAACCGTGGAGGGTTCTGGTAAATGATGGGGTGAGGAGGGGCTCTTTGGCTCCCACCAGTCCCCCTGTCTGGTCTA
+
BCABBFFFBFFFGGGGGGGGGGHHGGGGGGHHGGGGGGHHHHGHGGHHHHGHHHHHHGHHHHHHHHHHHHHGGGGGHHHHHHHHHHHHGGHHGGGGGHHHGHHGGGHHGHHHHHHHHHHHHGHHHGEGGGHHHHHHHHGGGHHHGGGGGDEGHHHHHGHHHHGGGGHHHHHHHHHHHHGHGGFGDEGGEFGGGGCFGGGGGGGGGGFFFFFFFFFFFFFFFFFFFFFFFFFFFFFFFFFFFFFFFFFFFFF
@M05620:37:000000000-D9766:1:1101:25671:5908 1:N:0:41
ACCACACCTTCTACAATGAGCTGCGTGTGGCTCCCGAGGAGCACCCCGTGCTGCTGACCGAGGCCCCCCTGAACCCCAAGGCCAACCGCGAGAAGATGACCCAGGGGAGAGGCCCGCCACCTCTTCTGGGGGCCGCCTCCCTCCTTCCCGGCCTCCCCGAGATGCGCCCTTTCTCACTGGTTCTCTCTTCTGCCCTTTTCCCTAGGACTCTCTTCTCCGAACTGAGTCTCCTTTGGAACTCCGCATGTTCT
+
BBBBBABBFFFFGGGGGGGBG5F4EAEFHGHGHGGGGGGGGHHHHGGGGDGGFGHHHHHGGGCGGGGGGGGHHHHGGGFGEGHHHEF/C/B/<A011<FF1?//?////..>.FG@?-<.<..00=00;/-;@G?-;.;CE//;/;0B/.9-;:9EE.99--.//-9;B-FFB//B9//./;////9/;////;./;FFFF//;.999//://B////.9.9.99/9/9/BB/FB//BFBF/.;-.::;FB
@M05620:37:000000000-D9766:1:1101:15404:5924 1:N:0:41
GAGGCTGCTTTGGAAGAAACTCATAGATTACTGCAACAGTTCCCCCTGGACCTGGAAAAGTTTCTTGCCTGGCTTACAGAAGCTGAAACAACTGCCAATGATGCTACCCGTAAGGAAAGGCTCCTAGAAGACTCCAAGGGAGTAAAAGAGCTGATGAAACAATGGCAAGTAAGTCAGGCATTTCCGCTTTAGCACTCTTGTGGATCCAATTGAACAATTCTCAGCATTTGTACTTGTAACTGACAAGCCAG
+
BAABBAFBFFFFGGGGGFGGGGDHFGHHHHHGHHGHHHHGHGHHHGGGHGHHHHHHHGHHBGHHHHHHHHHHHHHEFGHHHHHHHFEHGHEGHHHHGHHHFHFGBFH2BEF>EGBBB?GHFBFFBBBEG?FHD?BFGFGEEF/BGHHFGCGHFHBG2GHHHH@@FGHHF1??G@FGHH?F?1>GGDF><F1>>DG<<GGBDG.00<<<0CCGHHHHH0;<CCGC/CGGG0=;99;0C9B;CFF90;:;.:C
@M05620:37:000000000-D9766:1:1101:6166:5929 1:N:0:41
ACCACACCTTCTCCAATGAGCTGCGTGTTGCTCCCGCGGCGCCCCCCGTGCTTCTGACCGAGTCCCCCCTGACCCCCAAGGCCAACCGCGAGACGCTGACCCCGGTGAGTTGCCCGCTACCTCTTCTGGTGGCCGCCTCCCTCCTTCCTGGCCTCCCGGAGCTGCGCCCTTTCTCACTGGTTCTCTCTTCTGCCGTTTTCCGTAGGACTCTCTTCTCTGACCTGAGTCTCCTTTGTAACTCTGCAGGTTCT
+
>A>>>11>BFFF1FGBBFF1FBGGEGGE00DF1BFEEEG//A/EEGGEBBE/1BF@FHHE/>/BFFGEEGA00BCCCG/FAGF//?C/C/A>-.<-<>.<CG.<<A-::<0:0;<CCCG@GGGFB;;;CC9.CF@@ABGGGFFFFFFF/BBAFFFEFA@@@@9BF@@B@@/;FFFFFFFFBFFBFFF/9FFFFF9;;FFFF?;-;-FFFEBF/BB/BF/;/;/BB;B9;BFFBFF//;BFF/BFFFFFFFB
@M05620:37:000000000-D9766:1:1101:13037:5935 1:N:0:41
ACCACACCTTCTACAATGAGCTGCGTGTGGCTCCCGAGGAGCACCCCGTGCTGCTGACCGAGGCCCCCCTGAACCCCAAGGCCAACCGCGAGAAGATGACCCAGGTGAGTGGCCCGCTACCTCTTCTGGTGGCCGCCTCCCTCCTTCCTGGCCTCCCGGAGCTGCGCCCTTTCTCACTGGTTCTCTCTTCTGCCGTTTTCCGTAGGACTCTCTTCTCTGACCTGAGTCTCCTTTGGAACTCTGCAGGTTCT
+
AA3AAABBFFFFGGGFDGGGFGHFEGGGHDHHHGG?AEG?EHHHHGGGF?EFHFHHHHHGGGGGGGEGGGGHHHHGGGGHGHHGHGGGGCDGGFHHBGHHHH/?/<?D0<<FFHH@CA@D00<<DDGHG=/.<GFFGGGECCH?/CFF00B?A9ACE;-A9-F/B?@DD@FFFB/FFBF.;;B/BB9BFFF/FF99.;EFEAF.9.//BF9FFFFFFFFFFF/BB.;B9FFFFF/FF/FFFBFFFB..;9B
@M05620:37:000000000-D9766:1:1101:22353:5938 1:N:0:41
ACCACACCTTCTACAATGAGCTGCGTGTGGCTCCCGAGGAGCACCCCGTGCTGCTGACCGAGGCCCCCCTGAACCCCAAGGCCAACCGCGAGAAGATGACCCAGGTGAGTGGCCCGCTACCTCTTCTGGTGGCCGCCTCCCTCCTTCCTGGCCTCCCGGAGCTGCGCCCTTTCTCACTGGTTCTCTCTTCTGCCGTTTTCCGTAGGACTCTCTTCTCTGACCTGAGTCTCCTTTGGAACTCTGCAGGTTCT
+
DCCDDDDDFFFFGGGGGGGGGGHHGGGEGGHHHGGEGGEGGHHHHGGGEGGGHHHHHHHGGGGGGGGGGGGHFHHGGGGHGHHHHGGGGGGGGGHHHHFHHHHHFHHHHHGGGHHGGGGGHHHHHHHHHHFGHHGGGGGHGHHGHGGGGGGGGGGGGG?BBDGGGGFFFFFFFFFFFFFFFFFFFFFFFFFFFFFFFFFHFFFFDDFFFFFFFFFFFFFFFFFFEFFFFFFFFHFEFFFFFFFFFFFFFFF
@M05620:37:000000000-D9766:1:1101:6151:5942 1:N:0:41
ACCACACCTTCTACAATGAGCTGCGTGTGGCTCCCGAGGAGCACCCCGTGCTGCTGACCGAGGCCCCCCTGAACCCCAAGGCCAACCGCGAGAAGATGACCCAGGTGAGTGGCCCGCTACCTCTTCTGGTGGCCGCCTCCCTCCTTCCTGGCCTCCCGGAGCTGCGCCCTTTCTCACTGGTTCTCTCTTCTGCCGTTTTCCGTAGGACTCTCTTCTCTGACCTGCGTCTCCTTTGGAACTCTGCAGGTTCT
+
CCCCCBCCFFFFGGGGGGEGGGHHGGGEHGHHHGGGGGGGGHHHHGGGGGGGHHHHHHHGGGGGGGGGGGGHHHHGGGGHGHHHHGGGGGGGGAHFH2FHHHGG/<?1??GEGHF@C?CGHHHHHHFHHHHDHA?DGDGHGHHGFGGGGGGGGGGGGGA--:CFFGFFFFFFFFFBFFFFFFFFFFFFFFFFFFFFFFFFFFFFFDFFFFFFFF;/9B9;FFFB:-AADFFFFFFFFFFFFFFFFFFFFFF
@M05620:37:000000000-D9766:1:1101:25094:5957 1:N:0:41
ACCACACCTTCTACAATGAGCTGCGTGTGGCTCCCGAGGAGCACCCCGTGCTGCTGACCGAGGCCCCCCTGAACCCCAAGGCCAACCGCGAGAAGATGACCCAGGTGAGTGGCCCGCTACCTCTTCTGGTGGCCGCCTCCCTCCTTCCTGGCCTCCCGGAGCTGCGCCCTTTCTCACTGGTTCTCTCTTCTGCCGTTTTCCGTAGGACTCTCTTCTCTGACCTGAGTCTCCTTTGGAACTCTGCAGGTTCT
+
BCCCCCCCFFFFGGGGGGGGGGHHGGGEDDHGHGGFFGGGDHHHHGGGFFEGHHGHHHHGGGGGGGGGGGGFFHHGGGFHGHHHGGGGGGGGGGGHHGHHHHHHGHGFH?GEGHHGGGGGHHHHHHHHHHHGGHGGGGGHGHHGHGGGGGGGGGGGGEDFCGGGGGFFFFFFFFFFFFFFFFFFFFFFFFFFFFFFFFFFFFFFFFFFFFFFFFFFFFFBFFFFEFFFFFFFBFFBBFFFFFFFFFFFFFF
@M05620:37:000000000-D9766:1:1101:14509:5962 1:N:0:41
GAGGCTGCTTTGGAAGAAACTCATAAATTAGTGACACAAGACCGGCCGACCATCTAACCGTTTTGTGGCTGGCTTACAGCAGCTGGAACGACTTCCCCTGATGCAACCAATAAGGAAAGGCTCCTCGAAGACTCCCCGGGCGTCCCAGCGCTGATGACCCCCTGGCAAGTAAGTCAGGCCTTTCCGCTTTAGCACTCTTGTGGAACCAATTGCCCCCTTCTCCGCCTTTGTACTTTTAACTGACAAGCCAG
+
AAAA>AFBFFDFGBBBACBFGCG5D5DD6B4AD6DABG2222B22A2A0AA0BA55531A>?B11B211B1E>GGB3@BFHHGH321BB1?EE/BGHGFAGG??3BGF?/BBG32BF2???BFF2F/?2/?FBGFACCCC-<><<A0<.-AECGHHHH/C.:-:9FB0.0;0;0CFBBB./BFGGFG9DFFBF0;;;9BBF/A//;AAAFF9/:BA-9A./9F;A.9A///;BBB//:9/F/B9B/.9ABA
@M05620:37:000000000-D9766:1:1101:10356:6018 1:N:0:41
ACCACACCTTCTACAATGAGCTGCGTGTGGCTCCCGAGGAGCACCCCGTGCTGCTGACCGAGGCCCCCCTGAACCCCAAGGCCAACCGCGAGAAGATGACCCAGGTGAGTGGCCCGCTACCTCTTCTGGTGGCCGCCTCCCTCCTTCCTGGCCTCCCGGAGCTGCGCCCTTTCTCACTGGTTCTCTCTTCTGCCGTTTTCCGTAGGACTCTCTTCTCTGACCTGAGTCTCCTTTGGAACTCTGCAGGTTCT
+
CCBCCACCFFFFGGGGGGGGGGHHGGGGHGHHHGGG2EGCEHHHHGGGGGGGHHHHHHHGGGGGGGGGGGGHHHHGGGGGGHHHHGGGGGGGGGHHHHHHHGC<FGHHHDFGGHHGGCGGHHHGHHHFDDFFHHGGGGDHGHHGBFGGFGGGGEGGGAA?DFFFGGFFFFFFFFFFFFFFFFFFFFFFFFFFFFCDDFFFFFF.;9FFEFFFFFFFFFFFFFFFFFFFFFFFFFFFFFFFFFFFFFFFFFF
@M05620:37:000000000-D9766:1:1101:25746:6019 1:N:0:41
AGTGCCAGCTCTCAATCGCACAGGGGACCCAGGGCCTGGCCCCTCCATCCAGAAAACCTATGACCTCACCCGCTACCTGGAGCACCAACTCCGCAGCCTGGCTGCCCCCGTCCCCCTGTCTGGTCTCTCTCCTGCCCTTCGCTCGGAAGAGCCACCGTCTGCCCTCCCGTCACGAGGTTCCCTCTCGTCTGACGTCTTCTGCTTGAAAAACACCCCACTATCAACATCGGAAGAACCTAGATCTCAACTCC
+
AA>AAFFF1FFFGGGGFGGCGCB00A0A0ECG0AE//BBG0F//EEFGG0FGFGFGHGFE1B2DGGHHHHH/E>EGHHBEFGH/CHHEG0GH///EE/FGG0BFEHHGGC/CC<FGG/<@GGE@FGGFHHGFHHGHGFGHF?EHCGGA<GHGH/CGCHGHGHHHFGC..CE.AC.A-:/:;C0BBFB;AEE0;AEFFEFF/B/F/-/;:F----999;-//9/://;/---9:?/---9////9/;:B/9/
@M05620:37:000000000-D9766:1:1101:15350:6033 1:N:0:41
ACCACACCTTCTACAATGAGCTGCGTGTGGCTCCCGAGGAGCACCCCGTGCTGCTGACCGAGGCCCCCCTGAACCCCAAGGCCAACCGCGAGAAGATGACCCAGGTGAGTGGCCCGCTACCTCTTCTGGTGGCCGCCTCCCTCCTTCCTGGCCTCCCGGAGCTGCGCCCTTTCTCACTGGTTCTCTCTTCTGCCGTTTTCCGTAGGACTCTCTTCTCTGACCTGAGTCTCCTTTGGAACTCTGCAGGTTCT
+
BBBBBBBAFFFFGGGGGGGEGGHFGGGBAEGFFFFFGGGGGHHHHGGGGGGGGHHHHHHGGGCFGGGGGGGHFHHGGGGHGHHHHGFECDDGGGHFFGHHHHHHGHHHHGHGGHHGGGGGHGHHHHHHHHHGHHGDGGGHGHHGHGGGGGGGGGGGG?C@BFGGGGFFFFFFFFFFFFFFFFFFFFFFFFFFFFFFFFFFFFFFFFFFFFFFFFFFFFFFFFFFBFFFFFFFFFFFFFFFFFFFFFFFFFF
@M05620:37:000000000-D9766:1:1101:23398:6037 1:N:0:41
GAGGCTGCTTTGGAAGAAACTCATAGATTACTGCAACAGTTCCCCCTGGACCTGGAAAAGTTTCTTGCCTGGCTTACAGAAGCTGAAACAACTGCCAATGATGCTACCCGTAAGGAAAGGCTCCTAGAAGACTCCAAGGGAGTAAAAGAGCTGATGAAACAATGGCAAGTAAGTCAGGCATTTCCGCTTTAGCACTCTTGTGGATCCAATTGAACAATTCTCAGCATTTGTACTTGTAACTGACAAGCCAG
+
AABBCBFCFFFFGGGGGGGGGGHHHGEHH5GGHHDABFGFGHHHHGGGHHHHHHHGGHHHGHHHHHHHHHHHHHHHHHHHHHHHHHHHHFHHHHHGHGHHHHGHHHHHHGGEGHHHHHHHHGHGHHHHHHHHHHHGHHGGGGCGGFHHGHHHHHHHHHGHHHDGHHHHG?FGHFHHHGHHHHHGHGGDGGDFG0GFHHHHHHGHHHHHGHHHHHGHHHHHHHGGGHG;GHHHGBGFGFBFGGFFGG:EFFF
@M05620:37:000000000-D9766:1:1101:9433:6053 1:N:0:41
GAGGCTGCTTTGGAAGAAACTCATAGATTACTGCAACAGTTCCCCCTGGACCTGGACAAGTTTCTTGCCTGGCTTACAGAAGCTGAAACAACTGCCAATGACTCCACCCATCCGCACATGAGCATCCACGACTACACAAGCGAACAAGCGCTACTAACCCCACGGCAAGCACACCAGCCATTTACAAAATAGCGCCCTAGTAGCCCCAATAGCACCATTCACCGACTTTGTACTTTTCACTCACAGGCCAG
+
A3AAA4CABFBFABBFGEGGFGEHFGHHGHGGHHGHCABBEDFBBEAFAGGGHGEBA31BDDEDBGBBBB31FGECB5BDFGHGFFFHGFFGHHFFHH@33343BB?BE1B3111>/>B3B3BF33?B3?ECED0B01/0/<//B?@@//<///11<10/..>-->--..<//.<<..:;<GBCB00:.<:00---;9/;09;;C/.;;B0;90;;A;;90;0.;;;./9/9B;//B//;//;9;/.;9;.
@M05620:37:000000000-D9766:1:1101:21351:6056 1:N:0:41
AGTGCCAGCTCTCAATCGCACAGGGGACCCAGGGCCTGGCCCCTCCATCCAGAAAACCTATGACCTCACCCGCTACCTGGAGCACCAACTCCGCAGCTTGGCTGGGACCTATGTGAGTATCCAGCGTAGGAATCTGGGAGTTGGGGAGGAGTGAGGAGTTGGGGAAAGACAGTCCTAACCGTGGAGGGTTCTGGTAAATGATGGGGTGAGGAGGGGCTCTTTGGCTCCCACAAGTCCCCCTGTCTGGTCTA
+
AA>AAFFFCFFFGGGGGGGGGGHGGGDGGGHHGGGGGGHHHHGHGGGHHHHFFFBFGGHHHHHHHHHHHHHGGEEGHGHHGHHHHHHHGHHHGGGGEFGHGHHGGGHHGHHHFDHHHHHHHHHHGCEGGGHHGHHHHGAFDCGCDCFCG.CGHHGF<AGHHHFCGGHGHHHHCGHHHHHHGGGGGGGGEG?FGGGGGGGGGGGGGGFFFF?B.AFFFFFFFFFFFFFFFFFDEF/FFFFFF?FFFFFFFFF
@M05620:37:000000000-D9766:1:1101:9446:6066 1:N:0:41
GAGGCTGCTTTGGAAGAAACTCATAGATTACTGCAACAGTTCCCCCTGGACCTGGAAAAGTTTCTTGCCTGGCTTACAGAAGCTGAAACAACTGCCAATGATTCTACCCGTAAGGAACGGCCCCGAGAAGACTCCAAGGGAGTAAAAGAGGTGATGAAACAATGGCAAGTAAGTCAGGCATTTCCGCTTTAGCACTCGTGTGGCTCCAAGTGAACAATTCTGAGCATTTTCACGTTTCACTGACAAGCAAG
+
AAABBBFBFFFFGGEGAGGGGGBEDGHHHHHGHHH4FAGFHHHHHGEGHAGHHHHH3FFHFHHHHHFGHHGFGGFGGGFGHHGHHGGHGHHHHFHGCGGHBF4BBBG3B>>>1B@B30?EE//>/<>/CB?G?FG1BGFGEA?@DBFGG0/?<1<1?GGHFE1?<<01.111<1<1100<<<00=C.<<<=0C0<::.;CC;.::;./9090CFGFF:C;90;0;9BC90009.;.:/0;99;90;9;./;
@M05620:37:000000000-D9766:1:1101:17922:6075 1:N:0:41
GAGGCTGCTTTGGAAGAAACTCATAGATTACTGCAACAGTTCCCCCTGGACCTGGAAAAGTTTCTTGCCTGGCTTACAGAAGCTGAAACAACTGCCAATGATGCAACCCGTAAGGAAAGGCTCCACGAAGACACAACAGGAGAACCAGAGATAATGACACACTAGCAAGTAAGTCAGGCATTACCGATTTAGCACTCTTGTGGATCCAATTGACAAATTCTCAGCATTTGTACTTGTAACTGACAAGCCAG
+
AAABBBFBFFFFGCFGGGGGGGGHHGHHHHHGHHHHFGHGHHHHHGGFHHHHHHHHGFHHBGHHHHHHHHHHHHHEGHHHHHHHHEEGFGEHHHHHGHHHHHHH3BBFGGGG?FFGHHF0/3F/3??EGCGH3BBF</B?0?/B2/</0?<22@@2@1?FG/?0??FGH<DGH1=FGG0.FF1>>>.=EGGHGHGHHHHFGFDH:GHFFG0CG00C/<BF09C0C09BFGFFGFGGGEFFGGGFFF.E9FF
@M05620:37:000000000-D9766:1:1101:17327:6082 1:N:0:41
ACCACACCTTCTACAATGAGCTGCGTGTGGCTCCCGAGGAGCACCCCGTGCTGCTGACCGAGGCCCCCCTGAACCCCAAGGCCAACCGCGAGAAGATGAGTGGCCCGCTACCTCTTCTGGTGGCCGCCTCCCTCCTTCCTGGCCTCCCGGCGCTGCGCCCTTTCTCACTGGTTCTCTCTTCTGCCGTTTTCCGTAGGACTCTCTTCTCTGCCCTGCGTCTCCTTTGGAACTCTGCAGGTTCTAGATCGGAA
+
AABCCDDDFFFFGGGGGGGGGGHHGGGEEGHHHGGGGGGFGHHHHGGGFGGGHGGFHHHGEFGGGGGGGFFHHHHGEGGHGHHHHGGGGGDFGGHGG2FFGFFGH/>AD->GGHHFHHDGGHCGHGGGGGHGHHGHFHHGHGHHHHGGGFFAFACDDFFFFFFFFFFFFFFFFFFFFFFFFFFFFFFFFFFFFFFFFFFFFFFFFBFFFF0FFFF.C9@AFFFFFFFFFFFFFFFFFFFFFFFFF0BEFBA
@M05620:37:000000000-D9766:1:1101:9047:6089 1:N:0:41
ACCACACGTCCTACCTCGCGCCGCGGAGCTAGATCTAGTAGGCCCCCTTCTGCCTGACCAACCCCTCCCCCGCTACCAGGAGCAACAACTCCAACACTTGCCTGGTACCTGGCCTGCTATCTCTTCTGGTGGCCGCCTCCCTCCTTCCTGGCCTTACGTAGCTGCGAAATATCTCACTAGTTCTCTCTTCTGCCGTTTACCGTAGGACTCTCTTCTCTGTCCTGCGTCTCCATTGGCACTCTGCAGGTTCT
+
AAAAAAA@B>>>F1B1A1AAA0AA/////0111DD21DDB21BFA>EEFE111@1B0FC1//////?/F/?////>F11</<F/0<C/F1F11<1//1111?1<<?1>1@10001/0?<1??FD11=1>10C00-<<..../<./;0/0;/..0/0/./0..09/----90;09;;09000;0;0990000;0;@--/-//-;-9;BBB99//:/;;9///9;9B=-9ABF////;//;9B9///:-ABBB
@M05620:37:000000000-D9766:1:1101:17313:6093 1:N:0:41
ACCACACCTTCTACAATGAGCTGCGTGTGGCTCCCGAGGAGCACCCCGTGCTGCTGACCGAGGCCCCCCTGAACCCCAAGGCCAACCGCGAGAAGATAAGTGGCATGCTCCCTCTTATGAAAGCCGCCTACCACCTTCCAGGCCTCCCGAAGCTCCGCCCTTTCTCACTGGTGCTCGCTTTTGACGTTTGCCGTAGGACTCTTTTCTCTGCCCTGCGACCCCTTTGAGACTTTGCAGTTTCTAGATCCAAA
+
ABAABBBBFFFFGGGGGGGCFDG4EEDE42AGCFGG2EGE?G2GHGGGEEEA5BFGHHHGC00EFAEGGGFEGGGGGG?F/?GHHGCCCCC/<DBH11>?221?01<?F1?F0<?11111111>0->@D./<0<<<GGG00/::/:G...---009...:9/0;00090090/900.-99.//.99A./.;/@.AD?FFFFB/;9/B/9/;BEF..--9--.;.///..///9;/9/;F/B/B//:///9/
@M05620:37:000000000-D9766:1:1101:15200:6135 1:N:0:41
ACCACACCTTCTACAATGAGCTGCGTGTGGCTCCCGAGGAGCACCCCGTGCTGCTGACCGAGGCCCCCCTGAACCCCAAGGCCGACCGCGAGAAGATGACCCAGGTGAGTGGCCCGCTACCTCTTCTGGTGGCCGCCTCCCTCCTTCCTGGCCTCCCGGAGCTGCGCCCTTTCTCACTGGTTCTCTCTTCTGCCGTTTTCCGTAGGACTCTCTTCTCTGACCTGAGTCTCCTTTGGAACTCTGCAGGTTCT
+
CCCCBCCCFFFFGGGGGGGGGGHHGGGGHGHHHGGGGGGGGHHHHGGGFGGGHHHHHHHGGGGGGGGGGGGGHHHGGGGHGHH<EEGGGGGGGGHHGHHHHHGFFGHFHGHGGHHGGGGGHHHHHHHHHHHGHHGCGGGGGGGGGGGGGGGGGGGGGGGGGFFFFFFFFFFFFFFFFFFFBFFFFFFFFFFFFFFDFFFFFFFFDFFFFFFFFFFFFFFFFFFFBFFFFFFFFFFFFFFFFFFFFFFFFFF
@M05620:37:000000000-D9766:1:1101:23276:6145 1:N:0:41
ACCACACCTTCTACAATGAGCTGCGTGTGGCTCCCGAGGCGCACCCCGTGCTGCTGACCGAGGCCCCCCTGAACCCCAAGGCCAACCGCGAGAAGATGACCCAGGTGAGTGGCCCGCTACCTCTTCTGGTGGCCGCCTCCCTCCTTCCTGGCCTCCCGGAGCTGCGCCCTTTCTCACTGGTTCTCTCTTCTGCCGTTTTCCGTAGGACTCTCTTCTCTGACCTGAGTCTCCTTTGGAACTCTGCAGGTTCT
+
AAAAA1AAFFFF3GGFGGFGGDGFFEEAFEFGGEFE0EF/AEAEEGEG/BEC1F@FGHFE>E?EFEEEEE/B1B?EFE<GE/GH/FF/C/<<//01?1?F1FFGG<C<FGDA.0.<<CG?GGGDB;G:G0;:.G--9.C9AFBAFBFBBBC99BA.EF--@>?BF@@B@>//99F/BB9;/;9/BB9/BB/9/99--9;/99/-AFE9BBFFBBFFFF/99B/F/-9B/9F/99////;////;/BFF//9
@M05620:37:000000000-D9766:1:1101:20760:6214 1:N:0:41
ACCACACCTTCTACAATGAGCTGCGTGTGGCTCCCGAGGAGCACCCCGTGCTGCTGACCGAGGCCCCCCTGAACCCCAAGGCCAACCGCGAGAAGATGACCCAGGTGAGTGGCCCGCTACCTCTTCTGGTGGCCGCCTCCCTCCTTCCTGGCCTCCCGGAGCTGCGCCCTTTCTCACTGGTTCTCTCTTCTGCCGTTTTCCGTAGGACTCTCTTCTCTGACCTGAGTCTCCTTTGGAACTCTGCAGGTTCT
+
DDCCCDDDFFFFGGGGGGGGGGHHGGGGHGHHHGGGGGGCGHHHHGGGFGGGHHHHHHHGGGGGGGGGGGGHHHHGGGGHGHHHHGGGGGGGCDHEHHFHHHHHAGHHHGHFGHHGGGCGHHHHHHHHFHHGHHGGGGGHGHHGHGGGGGGGGGGGGDGAGFGGGGFFFFFFFFFFFFFFFFFFFFFFFFFFFFFFFFFFFFFFD?FFFFFFFFFFFHFFFFFFFFFFFFFFFHFFFFFFFFFFFFFFFFF
@M05620:37:000000000-D9766:1:1101:25838:6225 1:N:0:41
AGTGCCAGCTCTCAATCGCACAGGGGACACAGGGCCTGGCCCCTCCATCCAGAAAACCTATGACCTCACCCGCTACCTGGAGCACCCACTCCGCAGCTTGGCTGGGACCTATGTGAGTATCCAGCGTAGGAATCTGGGAGTTGGGGAGGAGTGAGGAGTTGGGGAAAGACAGTCCTAACCGTGGAGGGTTCTGGTAAATGATGGGGTGAGGAGGGGCTCTTTGGCTCCCACCAGTCCCCCTGTCTGGTCTA
+
AA>AAFFFBFFFGGGGGFGAECHCG2BA2BGGAAEAAFFGGHGHGGHH5FGHFHHHHGHHHGHHH5FGHHHGG>>EHHGGBFGHHH11?EGB/E@EEHBBEHBFGGHHGHHGHHDGFHHHHHHHHGGGGGHHGHHHHH0FEGHHGG.@F<<>G0DG0CGHHHGGEGHHCG/GGHHHHHHHGGGGDGGGFGFGGGFGGGGGGGGGGG;@EFFFFFAAFFFFFFFFFFFFFFFFFFFFFFFFFFFFFFFFFFB
@M05620:37:000000000-D9766:1:1101:15443:6231 1:N:0:41
ACCACACCTTCTACAATGAGCTGCGTGTGGCTCCCGAGGAGCACCCCGTGCTGCTGACCGAGGCCCCCCTGAACCCCAAGGCCAACCGCGAGAAGATGACCCAGGTGAGTGGCCCGCTACCTCTTCTGGTGGCCGCCTCCCTCCTTCCTGGCCTCCCGGAGCTGCGCCCTTTCTCACTGGTTCTCTCTTCTGCCGTTTTCCGTAGGACTCTCTTCTCTGACCTGAGTCTCCTTTGGAACTCTGCAGGTTCT
+
CCCCCCCCFFFFGGGGGGGGGGHHGGGBCFHHHGGGGGGGGHHHHGGGGGGGGHGHHHHGGGGGGGGGGGGHHHHGGGGHGHHHHGGGGGCGFGHHHHFHFHAGFHG1=??=CGC<AG-CCHHGHHHB0D/<<G@-:AECGHHGHGGGBFBFFGGGEC@--9C0B?FFCABFFF09900/;BBBFBBFFFFBBB@.9B.9F.:...:;FFFFFFFF0FFFFFF//B9BBFF9F9BF0FFBFFFBB0:.;F;
@M05620:37:000000000-D9766:1:1101:16577:6238 1:N:0:41
ACCACACCTTCTACAATGAGCTGCGTGTGGCTCCCGAGGAGCACCCCGTGCTGCTGACCGAGGCCCCCCTGAACCCCAAGGCCAACCGCGAGAAGATGACCCAGGTGAGTGGCCCGCTACCTCTTCTGGTGGCCGCCTCCCTCCTTCCTGGCCTCCCGGAGCTGCGCCCTTTCTCACTGGTTCTCTCTTCTGCCGTTTTCCGTAGGACTCTCTTCTCTGACCTGAGTCTCCTTTGGAACTCTGCAGGTTCT
+
BBBBBBBBFFFFGGGGGGGGGGHHGAEBAAGHFGFEAEG?DHHHHGGGDEGGFHFHHHGECGGGGEGGGGGHHHHGGGGHGHHH/FEEGG?@@?CH2?BFHHEHFHH1FHHGGHHGGGGGHHHHHHHHFHHGHHGGGGGHGHHGHGGGGGGGGGGGGGF?BGGGGGFFFCFFFFFFFFFFFFFFFFFFFFFFFFDDFFFFFFFFFFFFFFFFFFFFFFF/BFFF/9BBBFFFFFFFFFFFFF/FFFFFFFF
@M05620:37:000000000-D9766:1:1101:16264:6244 1:N:0:41
ACCACACCTTCTACAATGAGCTGCGTGTGGCTCCCGAGGAGCACCCCGTGCTGCTGACCGAGGCCCCCCTGAACCCCAAGGCCAACCGCGAGAAGATGACCCAGGTGAGTGGCCCGCTACCTCTTCTGGTGGCCGCCTCCCTCCTTCCTGGCCTCCCGGAGCTGCGCCCTTTCTCACTGGTTCTCTCTTCTGCCGTTTTCCGTAGGACTCTCTTCTCTGACCTGAGTCTCCTTTGGAACTCTGCAGGTTCT
+
BBBBBBBA>CFFGGGGGG5BGFHHGGGB4EGFGFFGCGGCDHHHHGGFEFGGFHFHHHHEEECGGGGGGGGHHHHGGGGHGHHHHGGGGG/BCFHGHFDHHHHHFHF1FFGGGHHGGGGGHHHHHHHHHHHGHHGGGGGHGHHGHGGGGGGGGGGGGFG-@DGFFFFFFFFFFFFFFFFFFFFFFFFFFFFFFFFDDFFFFFFFDFFFFFFFFFFFFFFFFFFF/;FFFFFFFFFFFFFFFFFFBBFFFFF
@M05620:37:000000000-D9766:1:1101:18288:6255 1:N:0:41
ACCACACCTTCTACAATGAGCTGCGTGTGGCTCCCGAGGAGCACCCCGTGCTGCTGACCGAGGCCCCCCTGAACCCCAAGGCCAACCGCGAGAAGATGCCCCGGTGAATGGCCCCCCTACCCCTCCTGTGGCCCCCCTCCCCCCTTCCGGCCCTCCCGCACCGCCCCCCTTTCTCCCTGTTTCCTTCTCCTCCGTTTTTCCTACGACTCCTCTTCCCTACCCGGATCCTCCTTGGAACCTCTCCGGTTTCT
+
ABAAAABBFFFFGGGGGGGGGGHHGGGGHGGHHGGGEGGFDGFHHGGGEFGGBHHHHHHGGGGGGGGGGGGHFHHGGG?GGGHF/FGGGGGGGGHFGHGHH//>///11110>G--<-.<..<<.;/;:0:.;.-=9-;C..=-9.;/.;-;-.;A.9--------;@-BF//////.;/://////;///.;..;BE.B////;.9..//.;/9/9//.;..--.-./;/;F///;/..////.;-99//
@M05620:37:000000000-D9766:1:1101:16013:6265 1:N:0:41
AGTGCCAGCTCTCAATCGCACAGGGGACCCAGGGCCTGGCCCCTCCATCCAGAAAACCTATGACCTCACCCGCTACCTGGAGCACCAACTCCGCAGCTTGGCTGGGACCTATGTTGAGTCTCCAGCGTAGGACTCTGGGCGTTGGGGCGGCGTGCGGGGTTGGGGAACGCCCGTCCTACCCGTGGAGGGTTCTGGTAAATGATGGGGTGAGGGGGGGCTCTTTGGCTCCCACCAGCCCCCCTGTCTGGTCT
+
AAAABFFFBFFFGGGGGGGGEFHGGGGGGGHHGGGGGGHHHGGHGGHHHHHHGHHHHGHHHHGHHHHHHHHGGGGGHHHHHHHHHHHHGHHHGGFGGFHHGHHGGGHHGHHHHHHF3??3BFD3@<B</><G20<?GH0/<A<CHG-<A--:;-9A--;@>FFF=EF...---9AAAF/A:AAA=.;DDDA.BFF;FFBFBB/FFFFA9.;9.;BFA;-9FFFFFEBFFE.AD.9.;AFFCCF:9BFFB9;
@M05620:37:000000000-D9766:1:1101:18331:6268 1:N:0:41
AGTGCCAGCTCTCAATCGCACAGGGGACCCAGGGCCTGGCCCCTCCATCCAGAAAACCTATGACCTCACCCGCTACCTGGAGCACCAACTCCGCAGCTTGGCTGGGACCTATGTGAGTATCCAGCGTAGGAATCTGGGAGTTGGGGAGGAGTGAGGAGTTGGGGAAAGACAGTCCTAACCGTGGAGGGTTCTGGTAAATGATGGGGTGAGGAGGGGCTCTTTGGCTCCCACCAGTCCCCCTGTCTGGTCTA
+
AA>AAFFFAFFFG4FGGFGCFCHFGCEEFFHHFEEEFFHHGHGGGGHHHGGHHFHGHEHFGGGHHHHGHHHGGEEEHHHHBGHHHH11EHFHEGGGGHBGGEGGGGHFGHHDHHHFFFDGHHHFFCCBDDHFGFGFFC?FGFHEGC.<DAAFF0DCCFCGHFGGE?EHGHHGHHBFGFHHG.C?AADG9AFFFFFFFFGGGGFGGGDC99ABDDA;BFEBBFFBFFFEF.9DEFFFFFFFFFFFFFFFFFB
@M05620:37:000000000-D9766:1:1101:14794:6292 1:N:0:41
ACCACACCTTCTACAATGAGCTGCGTGTGGCTCCCGAGGAGCACCCCGTGCTGCTGACCGAGGCCCCCCTGAACCCCAAGGCCAACCGCGAGAAGATGACCCAGGTGAGTGGCCCGCTACCTCTTCTGGTGGCCGCCTCCCTCCTTCCTGGCCTCCCGGAGCTGCGCCCTTTCTCACTGGTTCTCTCTTCTGCCGTTTTCCGTAGGACTCTCTTCTCTGACCTGAGTCTCCTTTGGAACTCTGCAGGTTCT
+
CCCCCCCCFFFFGGGGGGDGGGHHGGGEFGHHHGGGGGGCGHHHHGGGFGGGGHHGHHHGGGGGGGGGGGGHHHHGGGGHGHHHHGGGGGFGGGHHHHHHHHHHGHGHHHHGGHHGGGGGHHHHHHHHHHHGHHGGGGGHGHHGHGGGGGGGGFGGGGGCGGGGGAFFFFFFFFFFFFFFFFFFFFFFFFFFFFFFFFFFFFFFDFFFFFFFFFFFFFFFFFFF/FFFFFFFFFFFFFFFFFFFFFF?BFF
@M05620:37:000000000-D9766:1:1101:8874:6317 1:N:0:41
ACCACACCTTCTACAATGCGCTGCGTGTGGCTCCCGAGGAGCACCCCGTGCTGCTGACCGAGGCCCCCCTGAACCCCAAGGCCAACCGCGCGAAGATGACCCAGGTGAGTGGCCCGCTACCTCTTCTGGTGGCCGCCTCCCTCCTTCCTGGCCTCCCGGAGCTGCGCCCTTTCTCACTGGTTCTCTCTTCTGCCGTTTTCCGTAGGACTCTCTTCTCTGACCTGCGTCTCCTTTGGAACTCTGCAGGTTCT
+
BBBBBAB3BCFFGGGFGG4AEGGGGGGBGGHHHGFGDGGCGHHHHGGAEFGGHHHHHHH>EEGGGGGGGGGHHHHGGGGHGHHHHGGGGG/<@CCFHFHHHHHHGHH1FHHGGHGGGGGGHHHHHHHFHHHGHHGGGGGGGGGGGGGGGGGGGGGGGGG;@BFFFBBFBBFFFFFFFFFFFFFFFFFFFFFFFFBFFFFFFFFFFFFFFFFFFFFFFFFFFFFFF=DBFFFFFFEFFFFFFFFFFFFFFFF
@M05620:37:000000000-D9766:1:1101:26018:6332 1:N:0:41
ACCACACCTTCTACAATGAGCTGCGTGTGGCTCCCGAGGAGCACCCCGTGCTGCTGACCGAGGCCCCCCTGAACCCCAAGGCCAACCGCGAGAAGATGAGTGGCTCGCTACCTCTTCTGGTGGCCGCCTCCCTCCTTCCTGGCCTCCCGGCGCTGCGCCCTTTCTCCCTGGTTCTCTCTTCTGCCGTTTTCCGTAGGACTCTCTTCTCTGCCCTGTGTCTCCTTTGGAACTCTGCAGGTTCTAGATCGGCA
+
DCCCCCCDFFFFGGGGGGGGGGHHGGGFEGHHHGGGGGGGFHGHHGGGFGFGHHGHHHHGGGGGGGGGGGGHFHHGGGGHGHHHHGGGDGGGGGHHHHHF?2//01>/?.<<FG1FHH1><0.<<-<<<.::CGFG:CGGC/CHHHGGGGCGGG?DF;.-:/;BBB0B:BEFFFF0BFFF;BB0BA.;FA9FFB9AD9BFFF09F;BFFF0;AF.09;;;FFFF0;F00;FFFF0;:.;;FF9BFF0;9-;
@M05620:37:000000000-D9766:1:1101:8861:6332 1:N:0:41
ACCACACCTTCTACAATGAGCTGCGTGTGGCTCCCGAGGAGCACCCCGTGCTGCTGACCGAGGCCCCCCTGAACCCCAAGGCCAACCGCGAGAAGATGACCCAGGTGCGTGGCCTGCTCCGTCTTCTGGTGGCCGCCTCCCTCCTTCCTGGCCTCCCGGCGCTGCGCCATTTCTCCCTGGTTCTCTCTTCTGCCGTTTTCCGTAGGACTCTCTTCTCTGACCTGCGTCTCATTTGGAACTCTGCAGGTTCT
+
A>AAAAA3BBBDGGFGGG5BFGHHGEGBFEGBBBFEEFEEGHCGGEEABEBFHHHHGGH0EEEFGGGGGGGGEHHGGGGHGHGGFFFEBC<>BFHFHHHB<2/?FFCFC/C/>G1>>F1<.<><C<DG00CDHHGGGEDHGHE?CGFGBBFG.CFEFG-;9;@ADD;DAAFB/B9/;BFEFFFFFFFFFFFFFFFFFF./;AB.../BFFF99FBF/9F/B;B..@D-9B/;F/BFFFF/BFBBFFFFF/:
@M05620:37:000000000-D9766:1:1101:9214:6335 1:N:0:41
ACCACACCTTCTACAATGCGCTGCGTGTGGCTCCCGAGGAGCACCCCGTGCTGCTGACCGAGGCCCCCCTGAACCCCAAGGCCAACCGCGAGAAGATGAGTGGTACGCTACCTCTTCTTGTTGCCGCCTCCCTCCTTCCTGTCCTCCCGGCGCTGCGACCTTTCTCACTGGTTCTCTCTTCTGCAGTTTTCCGTAGGACTCTCTTCTCTGCCCTGCGTCTCCTTTGGACCTATGCAGTTTCTCGATCGGCA
+
AAA1AAA>BCFFFGGGFG1AA0AAEAABA0GG1BF//EECEHHHHGGEEEGFHHHFHGH/>EEGF/>EGGFBG1>EGGAF//FCCG//>@/</<0<1<1?FB/11??/F.->1<<=GF11=100<<-<<C.C//:/;C/00:=CC0/:A-9-A--9A--9;:B9//9/;/-;//9BF/F9/9/;/9;9;BF/9;-9;9;/9;/BF/BBB/;99F--@;9-99B9BB///99/9/99B//;99BEBFA=9--
@M05620:37:000000000-D9766:1:1101:8880:6339 1:N:0:41
ACCACACCTTCTACAATGAGCTGCGTGTGGCTCCCGAGGAGCACCCCGTGCTGCTGACCGAGGCCCCCCTGAACCCCAAGGCCAACCGCGAGAAGATGACCCAGGTGAGTGGCCCGCTACCTCTTCTGGTGGCCGCCTCCCTCCTTCCTGGCCTCCCGGAGCTGCGCCCTTTCTCACTGGTTCTCTCTTCTGCCGTTTTCCGTAGGACTCTCTTCTCTGACCTGAGTCTCCTTTGGAACTCTGCAGGTTCT
+
AA?AABBBFFFFFGGGGGGGGGHHGGEEHGHHHGGGGGGGGHGHHGGCEFGGHHHHHGHGEEGGGGGGGGGFFHHGGGGGGHHHFGGGGGCGDGHFHHHHGGHF?1FGG1?/FHHCG@->0<GHHHHH0=CDGGADDGGHGGHGFGGGGEFGFGGGG.BB?AFFG?DFAFFFFFFEFFFFBFFFFFFFFFFFFF>DFFEFFFFF9.BFFFFFBFFFFBBFFFF;FFFFFFFFFFFFEF/9FFFFFF?FBFB
@M05620:37:000000000-D9766:1:1101:26009:6353 1:N:0:41
ACCACACCTTCTACAATGAGCTGCGTGTGGCTCCCGAGGAGCACCCCGTGCTGCTGACCGAGGCCCCCCTGAACCCCAAGGCCAACCGCGAGAAGATGAGTGGCCCGCTACCTCTTCTGGTGGCCGCCTCCCTCCTTCCTGGCCTCCCGGAGCTGCGCCCTTTCTCACTGGTTCTCTCTTCTGCCGTTTTCCGTAGGACTCTCTTCTCTGACCTGAGTCTCCTTTGGAACTCTGCAGGTTCTAGATCGGAA
+
BBBBBABBFFFFGGGGGGGGGGHHGEGGHGHHHGGGGGGAEGFHHGGGEEGGFHFHHHHGGG@EGGGGGGGHHHHGGGGHGHHH/FGGGCGGGGFGHFFGHHEGGHFCD@DHHHHHHHEHFGGHHGGGGGHGHHGHHHHHHHHHHHGGGG?DGGGGAFGGGGGFFFFFFFFFFFFFFFFFFFFFFFDFFFFFFFFDFFFFFFFFFFFFFFFFFFF/FFFFFFFFFBBFFFFFFFFB/A9BFFFFFFFFFFF
@M05620:37:000000000-D9766:1:1101:18854:6354 1:N:0:41
ACCACACCTTCTACAATGAGCTGCGTGTGGCTCCCGAGGAGCACCCCGTGCTGCTGACCGAGGCCCCCCTGAACCCCAAGGCCAACCGCGAGAAGATGAGTGGCCCGCTCCCTCTTCTTGTGGCCGCCTCCCTCCTTCCTGGCCTCCCGGCGCTGCGCCCTTTCTCACTGGTTCTCTCTTCTGCCGTTTTCCGTAGGACTCTCTTCTCTGCCCTGCGTCTCCTTTGGCACTCTGCAGGTTCTAGATCGGAA
+
BBBBBBBBFFFFGGGGGGGFGGHHGGFBCEHGGGGGGFGGFHHHHGGGGGGGHHGHHHHGGGGGGGGGGGGHHHHGGGGHGHHHHGGGGGDFGGHGHHHHHHGF??>@D->FHHHHHH1FGFDHHGGGGAHGHHGHHHHHHGHHHGGGGGGGGGGGGFFFFFFFFFFFFFFFFFFFFFFFFFFFFFFFFFFFFFFDFFFFFFFFFFFFFF/BEFFEBADDFFFFFFF/FFFFFFFFFFAFFFFFFFFFF.A
@M05620:37:000000000-D9766:1:1101:21553:6373 1:N:0:41
ACCACACCTTCTACAATGAGCTGCGTGTGGCTCCCGAGGAGCACCCCGTGCTGCTGACCGAGGCCCCCCTGAACCCCAAGGCCAACCGCGAGAAGATGACCCAGGTGAGTGGCCCGCTACCTCTTCTGGTGGCCCCCTCCCTCCTTCCTGGCCTCCCGGAGCTGCGCCCTTTCTCACTGGTTCTCTCTTCTGCCGTTTTCCGTAGGACTCTCTTCTCTGACCTGAGTCTCCTTTGGAACTCTGCAGGTTCT
+
BBBBBBBBFFFFGGGGGGFGGGHGGEEA4EHHEFGEEGGGDHHHHGGGDEGGGHGHHHGGEGGGG?GGGGGFHCHGGGDHEEHHHGGGGGGCCGHGBGFHHHGHGHHFGHHGGHHGGGGGHHHHHHHHHHHGHHHGGGFGGHHGHHGHHGGGGEGGGGGAGGGGGAFGAFFFFFFFFFFFFFFFFFFFFFFFFFFFFFFFFFFFFFFFFFFFFFFFFFFFFFFFBFFFFFFFFFFFFFFFFFFFFFFFFFF
@M05620:37:000000000-D9766:1:1101:11835:6382 1:N:0:41
AGTGCCAGCTCTCAATCGCACAGGGGACCCAGGGCCTGGCCCCTCCATCCAGAAAACCTATGACCTCACCCGCTACCTGGAGCACCAACTCCGCAGCTTGGCTGGGACCTATGTGAGTATCCAGCGTAGGAATCTGGGAGTTGGGGAGGAGTGAGGAGTTGGGGAAAGACAGTCCTAACCGTGGAGGGTTCTGGTAAATGATGGGGTGAGGAGGGGCTCTTTGGCTCCCACCAGTCCCCCTGTCTGGACTA
+
ABBBAFFFBFFFGGGGGGGGGGHCGGGEEGDHFEEGGGHHFHGHGGHHHFFHBAEGGGHFFH5GHHHHHHHGG/EEHGHHFGHGHHHEFHHHGGGCGHHHGHHGGGFGGFFH2B3FHGHHH3HHHF/<B<FHHHHHHHHEEGFHGGGGCDDHHHHHGG<GHH-:EFEFHBGHH0CHHHHH?CE?EGG-9;CGGG;FFFFGGGGFEADFFFFFF.9;DFFFFFF/BFFEFFFAFFFFFFFACFFFF/9/;;;
@M05620:37:000000000-D9766:1:1101:12896:6387 1:N:0:41
AGTGCCAGCTCTCAATCGCACAGGGGACCCAGGGCCTGGCCCCTCCATCCAGAAAACCTATGACCTCACCCGCTACCTGGAGCACCAACTCCGCAGCTTGGCTGGGACCTATGTGAGTATCCAGCGTAGGAATCTGGGAGTTGGGGAGGAGTGAGGAGTTGGGGAAAGACAGTCCTAACCGTGGAGGGTTCTGGTAAATGATGGGGTGAGGAGGGGCTCTTTGGCTCCCACCAGTCCCCCTGTCTGGTCTA
+
ABAAAFFCAFFFGBGGGGGGGGHFGGEEEEFH2BEE2FGHFHGHGGHGFHHHFH3FHGH3FGFHHHHHHHHGGEEGHHHHBFHHHHFFEGHHGGGGGHFHGGHGGGHHG0FGH2BFHFGHGHEHHGGG@GHHHHHHHHFFGHHHGGFDGDEFH00<<EHCGG-ACEHHHHHHH00GGGHHGFFGDEG-=FGGGGFBFFFGGGGGEFFBFFFFFF-;BBFFFF/FFFFEFBAAFFFF/BE.@FFFFF/;/B;
@M05620:37:000000000-D9766:1:1101:5311:6403 1:N:0:41
ACCACACATTCTACAATGAGCTGCGTGTGGCTCCCGAGGAGCACCCCGTGCTGCTGACCGAGGCCCCCCTGAACCCCAAGGCCAACCGCGAGAAGATGACCCAGGTGCGTGGCCAGCTACCTCTTCTGGTGGCCGCCTCCCTCCTTCCTGGCCTCCCGGAGCTGCGCCCTTTCTCACTGGTTCTCTCTTCTGCCGTTTTCCGTAGGACTCTCTTCTCTGACCTGCGTCTCCTTTGGAACTCTGCAGGTTCT
+
AAAAAAA1@DDFGGGGG1B1FGHHGA0BA0ABFFGG?EAEEHHHHE/AB/BBFGHEGF0/>>EE/EEGGGGH1GHGGGGEGHHHHCEGC/<>CCHFHHHHHCEGFFG1A/CCCH1CFCGHH1GGHF<DG0/CHFGGG.AGGHHGHFHHBCFG.BFFGFG;9;;/BAG.@-;FFFFFFFFFFFFBFFFFFFFFFF@FFFFEFBFFFFFFFFFFFF/;;BFFFFEF-@F@FFFFFFFFFFFFFFFFFFF-FFF
@M05620:37:000000000-D9766:1:1101:16365:6419 1:N:0:41
AGTGCCAGCTCTCAATCGCACAGGGGACCCAGGGCCTGGCCCCTCCATCCAGAAAACCTATGACCTCACCCGCTACCTGGAGCACCAACTCCGCAGCTTGGCTGGGACCTATGTGAGTATCCAGCGTAGGAATCTGGGAGTTGGGGAGGAGTGAGGAGTTGGGGAAAGACAGTCCTAACCGTGGAGGGTTCTGGTAAATGATGGGGTGAGGAGGGGCTCTTTGGCTCCCACCAGTCCCCCTGTCTGGTCTA
+
BBABBFFFCFFFGGGGGGGGGGHHGGGGGGHHFGGGGGHHHHGHGGHHHHHHHHHHHGHHHHHHHHHHHHHGGEGGHHHHGHHHHHHHGHHHFGGGGHHHGHHGGGHHGHHHHHHHHHHHHHHHHGGGGGHHHHHHHHGGGHHHGGGGGGGHHHHHHGHHHHGGGGHHHHHHHHHHHHGHGGGGGGGGEGGGGGFGGGGGGGGGGGFFFFFFFFFFFFFFFFFFFFFFFFFFFFFFFFFFFFFFFFFFFFB
@M05620:37:000000000-D9766:1:1101:22589:6447 1:N:0:41
GAGGCTGCTTTGGAAGAAACTCATAGATTACTGCAACAGTTCCCCCTGGACCTGGAAAAGTTTCTTGCCTGGCTTACAGAAGCTGAAACAACTGCCAATGATGCTACCCGTAAGGAAAGGCTCCTCGAAGACTCCACGGGAGTACAAGAGCTGATGACACAATGGCAAGTAAGTCAGGCATTTCCGCTTTAGCACTCTTGTGGATCCAATTGAACAATTCTCCGCATTTGTACTTGTAACTGACAAGCCAG
+
>>AAA>FAFFFFBFGG4GGGGGBGGFGHHDHHHHD4BBGDGHHHHGGGHFHHHHHHHHHHHHHHHHHHHHHGHHHHHGGFGHHHHHFGHCGHHHHHC@GHGFFG3GFHH?EEGGGHG3?GCBGAG0EFGFGHHHH30/<C/B/F1FGH<GGGCGHFH1FGCFGHGHHHF1FGHDHFG>FCGHHEH....CD<D0D<GDGHFCEFFHF:GFHHHHHBGHHHGF0CE@GDFGFFGFF0FBFFGFFFFFFEFE;
@M05620:37:000000000-D9766:1:1101:15222:6454 1:N:0:41
ACCACACCTTCTACAATGAGCTGCGTGTGGCTCCCGCGGAGCACCACGTGCTGCTGACCGAGGCCCCCCTGAACCCCAAGGCCAACCGCGAGAAGATGACCCCGGTGAGTGGCCCGCTACCTCTTCTGGTGGCCGCCTCCCTCCTTCCTGGCCTCCCGGAGCTGTGCCCTTTCTCACTGGTTCTCTCTTCTGCCGTTTTCCGTAGGACTCTCTTCTCTGACCTGAGTCTCCTTTGGAACTCTGCAGGTTCT
+
AAABBBBAFFFFGGGGGGFGGGHHGGEGHGHHHGGG2EFEAGHHHCGEFGHGHHHHHHHGEGEGGGGGGGGHHHHGGGGHGHHHHGGGGGGGCDHBGH1?GC/><<@<<=FFGHHGGA@F/BCHG;:C:;C?GCCGGDGGGEGGGGGFFFFF?BGGED9;-;.;FFFFFFFFFEFFFFFFFFFFFFFFFFFBFFAFFFFFFFF.;A///9BFFFB;F//99B/.9.;9:FFFFFF/B9/;FFFFBF.A/9;
@M05620:37:000000000-D9766:1:1101:15204:6455 1:N:0:41
ACCACACCTTCTACAATGAGCTGCGTGTGGCTCCCGAGGAGCACCACGTGCTGCTGACCGAGGCCCCCCTGAACCCCAAGGCCAACCGCGAGAAGATGACCCAGGTGAGTGGCCCGCTACCTCTTCTGGTGGCCGCCTCCCTCCTTCCTGGCCTCCCGGAGCTGTGCCCTTTCTCACTGGTTCTCTCTTCTGCCGTTTTCCGTAGGACTCTCTTCTCTGACCTGCGTCTCCTTTGGAACTCTGCAGGTTCT
+
AAAAAAAAFFFFFGGFFFF1A1BAEAABCEHHBFGEEGG?EHHHHCGGGFHFHHHHHHHG?EGGG/EGGGGEH@EGGGGGFEHHHGEEGGC@/C?GDGDFHFHGFHHHFD<FEHHGGGGGHGHHHHHHHGHFHHGGGGGHGHHGHHFHHGGGGGGGGGGG@AGGGGGGGGGGGFFFFFFFFFFFFFFFFFFFFF@FFFFFFFFFFFFFFFFFFFFFFFFFFFFF-@A@FFFFFFFFFFFFFFEFFFFFFFF
@M05620:37:000000000-D9766:1:1101:19486:6485 1:N:0:41
AGTGCCAGCTCTCAATCGCACAGGGGACCCAGGGCCTGGCCCCTCCATCCAGAAAACCTATGACCTCACCCGCTACCTGGAGCACCAACTCCGCAGCTTGGCTGGGACCTATGTGAGTATCCAGCGTAGGAATCTGGGAGTTGGGGAGGAGTGAGGAGTTGGGGAAAGACAGTCCTAACCGTGGAGGGTTCTGGTAAATGATGGGGTGAGGAGGGGCTCTTTGGCTCCCACCAGTCCCCCTGTCTGGTCTA
+
ABAAAFFFBFFFG4GGGGGFGGHGGGFEEEHHFEEEFFHHFHGFGGHHHHHHFGHBGGHHHHFHHHHHHHHGG>EEHHHHBGHHHHC?EHHHFGGFEHGHGHHGGGHHGHHHHHHGHHHHHHHHHGGGGGHGHHHHHHAFGHHHGGEGG?CGHFHHCF/GHHGGGGHHFHHHHHHHHHHHGGGGAEGGFGGGGGGGGGGGGGGGGGFFFFFFFFFFFFFFFFFFFFFFFFFFFFFFFFFFFFFFFFFFFFB
@M05620:37:000000000-D9766:1:1101:13615:6508 1:N:0:41
ACCACACCTTCTACAATGAGCTGCGTGTGGCTCCCGAGGAGCACCCCGTGCTGCTGACCGAGGCCCCCCTGAACCCCAAGGCCAACCGCGAGAAGATGAGTGGCCCGCTCCCTCTTCTGGTGGCCGCCTCCCTCCTTCCTGGCCTCCCGGCGCTGCGCCCTTTCTCACTGGTTCTCTCTTCTGCCGTTTTCCGTAGGACTCTCTTCTCTGACCTGCGTCTCCTTTGGAACTCTGCAGGTTCTAGATCGGAA
+
AAAAAAAAFFFFGGGBAG1BGFHGGAAA00FGGEFE0EF/EHHHHGGGAAFFEHGFFHFE@ECEGCGGGEFCGFHGGECHF/GHHFEEGG/<<?CB1?1FGHEF?C/@@-><FFHHHH11><.CGCCCFAGGHHGHHHHH0CFHFGEGG?-@A?ABG@F?@FFFFFFFBBF;FFFFFFFFFFFFB@;BFFFFFB:BBEFFFFFFFFFFFF/BFFF9@B@FFFFFFBF//B9FBFBBFFFFFF/F///;9-A
@M05620:37:000000000-D9766:1:1101:19993:6516 1:N:0:41
ACCACACCTTCTACAATGATCTGCGTGTGGCTCCCGAGGAGCACCCCGTGCTGCTGACCGAGGCCCCCCTGAACCCCAAGGCCAACCGCGAGAAGATGACCCAGGTGAGTGGCCCGCTACCTCTTCTGGTGGCCGCCTCCCTCCTTCCTGGCCTCCCGGAGCTGCGCCCTTTCTCACTGGTTCTCTCTTCTGCCGTTTTCCGTAGGACTCTCTTCTCTGACCTGAGTCTCCTTTGGAACTCTGCAGGTTCT
+
>>1>AA>AFFFD3GG13BGEEEFDEAEFH0FHGGC0AAE?EHHHHGEGE/ECGEAGHF0FEGCGCE>FGGGGHGFEFGGEEFHECFFEG@CC@BGG1<FFGCG//<F?0<?F/<?<A@@<GHHFB0<DDGHFACCCGAAG://./0;CB099FF..C?@-9A./;A@-@@FFBBBBBBFFFFFFFFF/BF/BBF@ABFFBFBF?-AFBBB/B//BFFFFF/F/-/-:BBBFFFF//9B/BF/9B//9:BFB
@M05620:37:000000000-D9766:1:1101:19857:6544 1:N:0:41
AGTGCCAGCTCTCAATCGCACAGGGGACCCAGGGCCTGGCCCCTCCATCCAGAAAACCTATGACCTCACCCGCTACCTGGAGCACCAACTCCGCAGCTTGGCTGGGACCTATGTGAGTATCCAGCGTAGGAATCTGGGAGTTGGGGAGGAGTGAGGAGTTGGGGAAAGACAGTCCTAACCGTGGAGGGTTCTGGTAAATGATGGGGTGAGGAGGGGCTCTTTGGCTCCCACCAGTCCCCCTGTCTGGTCTA
+
3>>AAFFFCFFFGGGGGGGGGGHGGGGGGGGHGGGGGGHHHHGFGGHHHGHHHHHHHGHHHHHHHHHHHHHGG@EGHHHHHHHHHHHHGHHGGGGGGHHHGHHGGGHHGHHHHHHHHHHHHHHHHGGGGGHGHHHHHHHGGHHGCGFGGGGHHHHHHGHHHHCGGGHHHHHHHHHHHHHHGGGGGGGGGGGGGGFGGGGGGGGGGGFFFFFFFFFFFFFFFFFFFFFFFFFFFFFFFFFFFFFFFFFFFFB
@M05620:37:000000000-D9766:1:1101:26212:6547 1:N:0:41
AGTGCCAGCTCTCAATCGCACAGGGGACCCAGGGCCTGGCCCCTCCATCCAGAAAACCTATGACCTCACCCGCTACCTGGAGCACCAACTCCGCAGCTTGGCTGGGACCTATGTGAGTATCCAGCGTAGGAATCTGGGAGTTGGGGAGGAGTGAGGAGTTGGGGAAAGACAGTCCTAACCGTGGAGGGTTCTGGTAAATGATGGGGTGAGGAGGGGCTCTTTGGCTCCCACCAGTCCCCCTGTCTGGTCTA
+
>>>>AFFFAFFFG1GDGF11E?FAF0AAE?GH00A/AFHHGHGCGGFD1CGGHC1BBEAA1FGHHBGHHFCEE/>>GEBFBBFEHF0/?F1B/E/>/F10<01FEGHECCFBDF2B1>FFFGFBF//CCGFECFH1100?CFDC@-.<-C.<.<0<0<</<C<@;::./:/:GHCC0:/C?CE?.9B@.=9FBFFFBBBFFGFGGB:@-99/AB-@@;ABFFFBFFFFFF-99FFEFFEF@EFFFFFFFFF
@M05620:37:000000000-D9766:1:1101:13773:6553 1:N:0:41
ACCACACCTTCTACAATGAGCTGCGTGTGGCTCCCGAGGAGCACCCCGTGCTGCTGACCGAGGCCCCCCTGAACCCCAAGGCCAACCGCGAGAAGATGACCCAGGTGAGTGGCCCGCTACCTCTTCTGGTGGCCGCCTCCCTCCTTCCTGGCCTCCCGGAGCTGCGCCCTTTCTCACTGGTTCTCTCTTCTGCCGTTTTCCGTAGGACTCTCTTCTCTGACCTGAGTCTCCTTTGGAACTCTGCAGGTTCT
+
AAAAAABBFFFFGGGGGGGFGGHHGGGGHGGHHFGGGGGCGGGHHGGEEFGGHHHFHHHGEEGGGGGGGGGHFCHGGGFHGHHHHGGGGGGFBGFFDFHHHHAFFHFGHF<FGHHGGCGGHHHHHGGFGHFGHGGGGGGHGHHGHGGGGGGGGGGGGGGGGFGGGGFFFFFFFFFFFFFFFFFFFFFFFFFFFFFAAFFFFFFAADFFFFFFFFFFFFBFBFFFFFFFFFFFEFF/9FB9FFFFFFFFFFF
@M05620:37:000000000-D9766:1:1101:16595:6556 1:N:0:41
GAGGCTGCTTTGGAAGCAACTCATAGATTACTGCCACAGTTCCCCCTGTCCCTGGAACCGTTTCTTGCCTGGCTTCCAGCAGCTGCAACAACTGCCCCTGATGCTACCCGTAAGGAAAGGCTCCTAGAAGACTCCCCGGGAGTACCAGAGCTGATGACACACTGGCAAGTAAGTCAGGCATTTCCGCTTTAGCACTCTTGTGGATCCAATTGACCAATTCTCCGCATTTGTACTTGTAACTGACAAGCCAG
+
BBBBBAFAFFFFFGGG4FGGGGFGG55GFHBGGF4FGHC3ADDF2BAB33BAF32BF3AAEEHGAD5ABGHHHG12BGH3BGHGB3BBG1BFFBFH11BFFFFGHFHHHGGCDEFGFF0GHHGGH3BGDGHHHHH//>@C/>?222@F0?GHHHHHH<GH0.0>FGF1FFGDGGFHHGG.CHHHHCGAGEHHGFHFHHGHHFDFHGHFGFGFB09/.;FFGG0EE-CEGGFGGGGFGBGGGGGFFFEE.FF
@M05620:37:000000000-D9766:1:1101:26428:6569 1:N:0:41
ACCACACCTTCTACAATGAGCTGCGGGCGGCTCCCCAGGAACACTCCGTGCTGCTGACCGAGGCCCCCCTGTACCCCAAGGCCAACCGCGAGAAGATGAGTGGCCCGCTCCCTCTTCTGGTGGCCGCCTCCCTCCTTCCTGGCCTCCCGGCGCTGCGCCCTTTCTCACTGGTTCTCTCTTCTGCCGTTTTCCGTAGGACTCTCTTCTCTGCCCTGCGTCTCCTTTGGAACTCTGCAGGTTCTAGATCGGAA
+
AAAAA?AAFFFFGGGGGG1FG1B1AAE0/AAAE/F/AB>/0B>01BBE///F1@1F1>0EE/>/F/>E/E<122BFCFCF/GHHHGGGCG/ACGHGHHHHHHGF>><<A<<CHHHHHH0;G/.GHGCGG;EGGGGGGGGGFFGGGGGGGG@@@@@F@@F@@FFFFFFFFFFFFFFFFFFFFFFFF@FFFFFFFF9BFFFFFFFFFFFFFF/BEFFA@F@FFFFFFFF//FFFFFFFFFFFFF/FFFFFB-9
@M05620:37:000000000-D9766:1:1101:16586:6575 1:N:0:41
GAGGCTGCTTTGGCAGAAACTCACAAATCACTTACACAAGTCCCGCAGCTCCTACAACCGATTTCCCGCTGCCCAACAGCCGCTCGACCCACTTCCTCTGATGCTACCCCTCAAGAACTGCTGCTCGCCGCCTCCCCCGGCGTCGCAGCCCTGAAGCCACCCCGGCACGAACGGGAGGCCTTTCCTCCGTAGCACTCTAGTACACCCAATTGCCACCTTCTCCCCCTTTTGACCTGTAGATGTTACACAAG
+
>333>>F3@5B@GBBA2BB4BAB4B44A444DB5B5BF2255A3222A2BBB3B333B1A001155310>01113?B?BB?>>E?/>/>/?/03BB3B43B?4B3?BB0//<0111001@1>1@11//<///?.FF>.----:--;;.-.99./0009/9CD:--:--..;--9.9-;..B/99//9/...../;9B///9////9;..:/99/:/99////:/;.;FF//99//.;//;/9//////;..
@M05620:37:000000000-D9766:1:1101:25236:6618 1:N:0:41
ACCACACCTTCTACAATGAGCTGCGTGTGGCTCCCGAGGAGCACCCCGTGCTGCTGACCGAGGCCCCCCTGAACCCCAAGGCCAACCGCGAGAAGATGACCCAGGTGAGTGGCCCGCTACCTCTTCTGGTGGCCGCCTCCCTCCTTCCTGGCCTCCCGGAGCTGCGCCCTTTCTCACTGGTTCTCTCTTCTGCCGTTTTCCGTAGGACTCTCTTCTCTGACCTGAGTCTCCTTTGGAACTCTGCAGGTTCT
+
ABA?ABBBFFFFGGGGCGGGFFFBGA2BGDHHCFFEGGGGDHHHHGGG1EFGFHFCHHHGGGCGGAEFGGGFHCGGGGGHACHHEF/<B>B<<?<FDG2GHHHHGHHG01?/F<GFF-<<FDGFHHHGH0/ACC@DGDGAEFHDFFGFB099ABFEGDFG?-.BF?;D;DBB/BBF/BB9BBFBBFFFFFFFEFFADFFFFDFFDDFBFFFFBFFFF9BFFFFF/B:FFFFFFF/BFFF/B9BFBF?9:FF
@M05620:37:000000000-D9766:1:1101:18143:6633 1:N:0:41
ACCACACCTTCTACAATGAGCTGCGTGTGGCTCCCGAGGAGCACCCCGTGCTGCTGACCGAGGCCCCCCTGAACCCCAAGGCCAACCGCGAGAAGATGACCCAGGTGAGTGGCCCGCTACTCCTTATGGTGCCCGCTTCCCTCCTTCCTGGCCTCCCGGAGCTGCGCCCTTTCTAACTGGTTCTCTCTTCTGCAGTTTTCCGTAGGACTCTCTTCTCTGCCCTGAGCCCCCTTTGGAACTTTGCAGGTTCT
+
BBBBBBBBFFFFGGGGGGGGGGHHGEFFH?GHFGGGGGGCGHHHHGGGEEGGHHHHHHHGGGGGGGGGGGGFHHHGGGGHGFHHHGGEGGGGCGHHFH2?GFAG/?110?F/F</---->10<<00==/000</.;-.;C/0C.::C/0;/..0.:.:----./9-9C-;F/BF//99B/;B/////;////B/9FFFBB/9;.:.9/////9//9////;.B;;.//.;-;FBB//////////;.A///
@M05620:37:000000000-D9766:1:1101:20364:6643 1:N:0:41
ACCACACCTTCTACAATGAGCTGCGTGTGGCTCCCGAGGAGCACCCCGTGCTGCTGACCGAGGCCCCCCTGAACCCCAAGGCCAACCGCGAGAAGATGACCCAGGTGAGTGGCCCGCTACCTCTTCTCGTGGCCGCCTCCCTCCTTCCTGGCCTCCCGGCGCTGCGCCCTTTCTCACTGGTTCTCTCTTCTGCCGTTTTCCGTAGGACTCTCTTCTCTGACCTGAGTCTCCTTTGGAACTCTGCAGGTTCT
+
CCCCCCCCFFFFGGGGGGGGGGHHGGGACEHHHGGGGGEGFHGHHGGGGGGGHHHHHHHGGGGGGGGGGGGHGHHGGGGHGHHHHGGGGGDGGGHHHHGHHHHHGHHDGGHGGHHGGGCGHHHHHHHHGGHGGHGGGGGHGHHGGGGGGGGGGGGGGGG-ACFFFFFFFFFFFFFFFFFFFFFFFFFFFFFFFFFFFFFFFFFFFFFFFFFFFFFFFFFEFFFF/BFFFFFFFFFFFFFFFFFFFFFFFFF
@M05620:37:000000000-D9766:1:1101:25235:6650 1:N:0:41
GAGGCTGCTTTGGAAGAAACTCATAGATTACTGCAACAGTTCCCCCTGGACCTGGAAAAGTTTCTTGCCTGGCTTCCAGAAGCTGCAACAACTGCCAATGCAGCTTCCCGTCCGGACAGGCTCCTCGAAGACTCCCCGGGCGTCACAGCGCTGATGACCCCCTGGCACGTACGTCAGGCCTTTCCGCTTTCGCCCTCTTGTGGATCCAATTGACCCATTCTCCGCCTTTGTACTTGTAACTGACAAGCCAG
+
AABBABFAFFFFG4AFFFGFGGHEGDDFA5GHHG4AFHHDAFGHHGGG2FGGHHF2F32BBDFFGHHGHHHGHFG2FGHGCGGGHB3BB1FFBFHGFGHH34BB?3BBGEEE>EEC/E/?FGFFHHGE2?BGGH2GDG///>@@/?F1.>-F-.>GB</<<--<<GGBECF.;CGE.;:.;FGBGGGFGGFDD.DGGGGGFFGGFFFBBFFB/;BF./BBFBF.ADDFFFF/BFFF/;FFFBBFF9.;;9;
@M05620:37:000000000-D9766:1:1101:19427:6680 1:N:0:41
ACCACACCTTCTACAATGAGGTGCGTGTGGCTCCCGAGGAGCACCCCGTGCTGCTGACCGAGGCCCCCCTGAACCCCAAGGCCAACCGCGAGAAGATGACCCAGGTGAGTGGCCCGCTACCTCTTCTGGTGGCCGCCTCCCTCCTTCCTGGCCTCCCGGAGCTGCGCCCTTTCTCACTGGTTCTCTCTTCTGCCGTTTTCCGTAGGACTCTCTTCTCTGACCTGAGTCTCCTTTGGAACTCTGCAGGTTCT
+
CCCCCCCCFFFFGGGGGGGG4BBGGFGFFGHHHGGGGGGGGHHHHGGGGGGGHHHHHHHGGGGGGGGGGGGHHHHGGGGHGHHHHGGGCGCGGGHEFHFHHHEHFHHEFGGGGHHGGGGGHHHHGHHHEGHGHHCGGGGHGHHGHGGGGGGGGGGGGGG-@AFFGCFFFFFFFFFFFFFFFFFFFFFFFFFFFFFFFFFFFFFFFFFFFFFFFFFFFFFFFFFFFFFFFFFFFFFFFFFFFFFFFFFFFFF
@M05620:37:000000000-D9766:1:1101:16464:6700 1:N:0:41
GAGGCTGCTTTGGAAGAAACTCATAGATTACTGCAACAGTTCCCCCTGGACCTGGAAAAGTTTCTTGCCTGGCTTACAGAAGCTGAAACAACTGCCAATGATGCTACCCGTAAGGAAAGGCTCCTCGAAGACTCCCCGGGAGTACAAGAGCTGATGAAACCATGGCAAGTAAGTCAGGCATTTCCGCTTTAGCACTCTTGTGGATCCAATTGACCACTTCTCAGCATTTGTACTTGTAACTGACAAGCCAG
+
>3>AA>CAFFFFGGGFEGGGGGGHHHHHH5FGHH44BFFDFGHHHGEF22FFHHAHH32BGHHHHHHGHHHHHHH3FGHFHHHFG3BGHBGGCGHH3BFG3FGGHGHHHGGC1GGH3F0FHHHGG2?EHGCHHHH//><C/>C222@F2@FGHHHHGB1F0/?FFHH1FDHDGFHHHHG.<GHHHGGDGGBGHEHHHHHHFHGHHFHHHHHHB0=/.=FFBFBBF0;BFGGGGGGFFBFCFGBFG;:EEFG
@M05620:37:000000000-D9766:1:1101:22576:6706 1:N:0:41
AGTGCCAGCTCTCAATCGCACAGGGGACCCAGGGCCTGGCCCCTCCATCCAGAAAACCTATGACCTCACCCGCTACCTGGAGCACCAACTCCGCAGCCTGGCTGGGACCTATGTGAGTATCCAGCGTAGGAATCTGGGAGTTGGGGAGGAGTGAGGAGTTGGGGAAAGACAGTCCTAACCGTGGAGGGTTCTGGTAAATGATGGGGTGAGGAGGGGATCTTTGGCTCCCACCAGTCCCCCTGTCTGGTCTA
+
BCABCFFFCFFFGGGGGGGGGGHHGGGGEGHHDDGGGGHHFHGHGGHGHHHHBGFHHGHHHHFHHHHHHHHGGFGGHGHHGGGGGHHHGHHHGGGGG/BFHGHG/EGHGGHHHHHHHHHHHHHHHGGGGGHHHHHHHHHGDHHHGGGGGFGHHHHHHGHHHHGGGGHHGHHHBGHHHHHGGGGGDGGGEGGGGGGGGGGGGGGGGGFFFFFFFFFF.;EFF0;BFFFFFFFFFFFFFFFFF.FFFFBBFFF
@M05620:37:000000000-D9766:1:1101:10835:6723 1:N:0:41
ACCACACCTTCTACAATGAGCTGCGTGTGGCTCCCGAGGAGCACCCCGTGCTGCTGACCGAGGCCCCCCTGAACCCCAAGGCCAACCGCGAGAAGATGACCCCGGTGAGGGGCCCGCTACCTCTTCTGGTGGCCGCCTCCCTCCTTCCTGGCCTCCCGGAGCTGCGCCCTTTCTCACTGGTTCTCTCTTCTGCCTTTTTCCGTAGGACTCTCTTCTCGGACCTGAGTCTCCTTTGGAACTCTGCAGGTTCT
+
CCCCCCCCFFFFGGGGGGGGGGHHGGGGHGHHHGGGGGGGGHHHHGGGGGGGHHHHHHHGGGGGGGGGGGGHHHHGGGGHGHHHHGGGGGGGGGHHHG2FH2/>//</00>-AC@?---A/00<;00;0:C.C.:A-9EG./;.C9F/;C9F.0;E9E---:900-@F-DFB90B090B/;B90099B:000B00;FF9F0.:.;90://00;:000.9.:-/;/9:;9F0BF0B/;009;0090;.AB0:
@M05620:37:000000000-D9766:1:1101:8767:6733 1:N:0:41
ACCACACCTTCTACAATGCGCTGCGTGTGGCTCCCGAGGAGCACCCCGTGCTGCTGACCGAGGCCCCCCTGAACCCCAAGGCCAACCGCGCGAAGATGACCCAGGTGAGTGGCCCGCTACCTCTTCTGGTGGCCGCCTCCCTCCTTCCTGGCCTCCCGGAGCTGCGCCCTTTCTCACTGGTTCTCTCTTCTGCCGTTTTCCGTAGGACTCTCTTCTCTGACCTGCGTCTCCTTTGGAACTCTGCAGGTTCT
+
AAAAAAA>BCFFGGGGFG11E0EAEAEB0AFGCBFEAEGCCHHHHGGGFGGGFHGHHHH/EFCGGCGGGGGHHGHGGGGHEEHHHFFCGG/</@@CDHBGHHGHEHHEHHFGGHHGCCGGHHHHHFFHHHHCHHGGGGGGGGGGGGGGGGGGGGGGGG@99@FFF@@F@@FFFFFFFFFFFFFFFFFFFFFFFF@BFFFFFFFFFBFFFFFFFFFFFF9BFFFF--A>FFFFFFF/FFFFFFEFFFFFFFF
@M05620:37:000000000-D9766:1:1101:24192:6745 1:N:0:41
ACCACACCTTCTACAATGAGCTGCGTGTGGCTCCCGAGGAGCACCCCGTGCTGCTGACCGAGGCCCCCCTGAACCCCAAGGCCAACCGCGAGAAGATGACCCAGGTGAGTGGCCCGCTACCTCTTCTGGTGGCCGCCTCCCTCCTTCCTGGCCTCCCGGAGCTGCGCCCTTTCTCACTGGTTCTCTCTTCTGCCGTTTTCCGTAGGACTCTCTTCTCTGACCTGAGTCTCCTTTGGAACTCTGCAGGTTCT
+
BBBBBBBBFFFFGGGGGFBGGGHHGEGEHEHGGGGGGGGGGHHHHGEFEDGGHGHHHHCFGGGGEGGGGGGHGHHGGGGHGHHHHGGGGGGGGGHHHHHHHHHHGHHDHFGFEHFGGGGGHHHHHHHHGHGGHHGGGDGHGHGGHFGGGFGGGGGGGG?-AFGGGFFFFFFFFFFFFFFFFFFFFFFFFFFFFFFFFFFFFFFFFFBFFFFFFFFFFFFFFFFF/FFFFFFFFFFFFFFFFFFFFFFFFFF
@M05620:37:000000000-D9766:1:1101:18015:6751 1:N:0:41
ACCACACCTTCTACAATGAGCTGCGTGTGGCTCCCGAGGAGCACCCCGTGCTGCTGACCGAGGCCCCCCTGAACCCCAAGGCCAACCGCGAGAAGATGACCCAGGTGAGTGGCCCGCTACCTCTTCTGGTGGCCGCCTCCCTCCTTCCTGGCCTCCCGGAGCTGCGCCCTTTCTCACTGGTTCTCTCTTCTGCCGTTTTCCGTAGGACTCTCTTCTCTGACCTGAGTCTCCTTTGGAACTCTGCAGGTTCT
+
CCCCCCCCFFFFGFGGGGGGGGHHGGGBCEHHHGGGGGGGEHHHHGGGGGGGHHHHHHHGGGGGGGGGGGGHGHHGGGGHGHHHHGGGGGGGGGHHHHGHHHGHGHHHHHHGGHHGGGGGHHHHHHHHHHHGHHGGGGGHGHHGHGGGGGGGGGGGGGGACGGGGGFFFFFFFFFFFFFFFFFFFFFFFFFFFFFFFFFFFFFFFFFFFFFFFFFFFFFFFFFFFFFFFFFFFFFFFFFFFFFFFFFFFFF
@M05620:37:000000000-D9766:1:1101:7449:6762 1:N:0:41
AGTGCCAGCTCTCAATCGCACAGGGGACCCAGGGCCTGGCCCCTCCATCCAGAAAACCTATGACCTCACCCGCTACCTGGAGCACCAACTCCGCAGCTTGGCTGGGACCTATGTGAGTATCCAGCGTAGGAATCTGGGAGTTGGGGAGGAGTGAGGAGTTGGGGAAAGACAGTCCTAACCGTGGAGGGTTCTGGTAAATGATGGGGTGAGGAGGGGCTCTTTGGCTCCCACCAGTCCCCCTGTCTGGTCTA
+
AB>AAFFFBFFFGBGGGGGCGCGFGGEEGGHHBFEBFGHHHHGHGGHHHHHHHHHHHGHHHFHHHGHHHHHGG>EEHHHHFFGHHHC?EGHEEE?FEHFHGHHGGGHHGHHHHHHHHHHHHHHHHGGGGGHHHHHHHH<FGHHHGGCGGDEHHEHHGGHHHHGGGGHHGHHHHHHHHHHHGGGGGGGGCFGGGGFGGGGGGGGGGGFFFFFEFFFFFFFFFFFFFFFFFFFFFFFFFFFFFFFFFFFFFFF
@M05620:37:000000000-D9766:1:1101:18576:6763 1:N:0:41
ACCACACCTTCTACAATGAGCTGCGTGTGGCTCCCGAGGAGCACCCCGTGCTGCTGACCGAGGCCCCCCTGAACCCCAAGGCCAACCGCGAGAAGATGACCCAGGTGAGTGGCCCGCTACCTCTTCTGGTGGCCGCCTCCCTCCTTCCTGGCCTCCCGGAGCTGCGCCCTTTCTCACTGGTTCTCTCTTCTGCCGTTTTCCGTAGGACTCTCTTCTCTGACCTGAGTCTCCTTTGGAACTCTGCAGGTTCT
+
CCBCCCCCFFFFGGGGGGGGGGHHGGGGHGHHHGGGGGGCGHHHHGGGGGGGHHHHHHHGGGGGGGGGGGGHHHHGGGGHGHHHHGGGGGGGGGHHHHGHHHHGGHHFHGHGGHHGGGFGHHGHHHHGHHHGHHGCGGGHGHHGHGGGGGGGGGGGGGGGAGGGFFFFFFFFFFFFFFFFBFFFFFFFFFFFFFFADFFFFFFFDDFFFFFFFFFFFFFFFFFEFFFFFFFFFFFFFFFFFFFFFFFFFFF
@M05620:37:000000000-D9766:1:1101:10457:6764 1:N:0:41
GAGGCTGCTTTGGAAGAAACTCATAAATTACTGACACAGGACCCCCTGACCCTGTAACCGTTTCGTGCCTGGCTTACAGCAGCTAGAACAACTTCCCCTGGTGGTACCCGTAAGGAAAAGCTCCTTGAAGAACCCCCGGGGGGCACAGGGCTTGTTAACCCCTGGCCCATACGTCAAGCCTTTCCGCTTTTGCCATCTTTTGGATCCCATTTGCCCCTTCTCCGCCTTTGGCATTGTAACTGACACGCCAG
+
ABAAACFCFFFFGGGGGGGGG4GDD5DDDB5DF5BGFH2222A22A2B2BB2A2BDADFEEGB31B111DAFEF1BFHHHGHHH533BG32BB3BFGHHG1B21>44B3/?//0B33B2FC3BF33B333B22/?C@//>/----;;9...9.-;/////:.;.A?.9./9..:...;/;BFF/F..:;E/;/9//:/;/;BB///;9//B//;BB9;F.//;9:AA;9/////;9/:;B/9:///.-;.;
@M05620:37:000000000-D9766:1:1101:14134:6783 1:N:0:41
ACCACACCTTCTACAATGAGCTGCGTGTGGCTCCCGAGGAGCACCCCGTGCTGCTGACCGAGGCCCCCCTGAACCCCAAGGCCAACCGCGAGAAGATGAGTGGCCCGCTACCTCTTCTGGTGGCCGCCTCCCTCCTTCCTGGCCTCCCGGCGCTGCGCCCTTTCTCACTGGTTCTCTCTTCTGCCGTTTTCCGTAGGACTCTCTTCTCTGACCTGCGTCTCCTTTGGAACTCTGCAGGTTCTAGATCGGAA
+
AB3ABAABFFFFGGGGFGGGGGHHEEGGHGHHHGGDFGGCEHHHHGGGGEGFHHHHHHHGGGGGGGGGGGGHH3FEGGGHGHHHHGGGGGGGGGHFDGHHGHFE?<</CC@HHHHHHH1<FC?GHCG?D:.EGHGHHFHHBGHHBGGEGG--@?9E?CFFAFFFFFEFFFFFFFFFFFFFFFFFFFDDFFFFDFFFFBBFFFFFFFFFFB/BFFE?@DA.;FFFF/B/9FFBFFFFFFFFFEBFFF/A?DA
@M05620:37:000000000-D9766:1:1101:26391:6815 1:N:0:41
ACCACACCTTCTACAATGAGCTGCGTGTGGCTCCCGAGGAGCACCCCGTGCTGCTGACAGAGGCCCCCCTGAACCCCAAGGCCAACCGCGAGAAGATGACCCAGGTGAGTGGCCCGCTACCTCTTCTGGTGGCCGCCTCCCTCCTTCCTGGCCTCCCGGAGCTGCGCCCTTTCTCACTGGTTCTCTCTTCTGCCGTTTTCCGTAGGACTCTCTTCTCTGACCTGAGTCTCCTTTGGAACTCTGCAGGTTCT
+
A1>AA?AAFFBBAGG13ABBAG1CABFEG0BBFF00BAE/EHHHHGEGE/BAFEGHH01BGGGGCGEGGGGHGHGEGFGGGHHHFGGGG/ECCGHHH1FGHHHH<1GGFHHGGHHGGGGGHHHHF1GGHHHGGH--<<EHGHFGHFHFHHFHHHHGGGG:@AGGGGGGGGGGGFFFFFFFFF/FFFFFFFFFFF@FFFFFFFF-BFFFFFFFFFFFFFFBFFFF/BBBBFFFFFFFFFFFFFFF/BAFBFF
@M05620:37:000000000-D9766:1:1101:5726:6837 1:N:0:41
ACCACACCTTCTACAATGAGCTGCGTGTGGCTCCCGAGGAGCACCCCGTGCTGCTGACCGAGGCCCCCCTGAACCCCAAGGCCAACCGCGAGAAGATGAGCGGCCCGCTACCTCTTCTGGTGCCCGCCTCCCTCCTTCCTGGCCTCCCGGAGCTGCGCCCTTTCTCACTGGTTCTCTCTTCTGCCGTTTTCCGTAGGACTCTCTTCTCTGACCTGTGTCTCCTTTGGCACTCTGCAGGTTCTCGATCGGCA
+
CCCCCCCCFFFFGGGGGGGGGGHHGGGFHGHHHGGGGGGGGHHHHGGGGGGGHHHHHHHGGGGGGGGGGGGHHHHGGGGHGHHHHGGGGG<CCGHHHHH22</>><>CD<AG0GFHHH00</0<<<-:C.CE:CEFCCHB0/CFGFGGGF--;90;-9:;:9BF0B0B9BFF90:BBBFF0B90BD.;B.0;90..90B/BF0BFBFFF00;9;F0:BB0FFFFFFF0BFB/FF0BFA.;BF09FFA=.--
@M05620:37:000000000-D9766:1:1101:8484:6857 1:N:0:41
ACCACACGTTCTACAATGCGCTGCGTGTGGCTCCCGAGGAGCACCCCGTGCTGCTGACCGAGGCCCCCCTGAACCCCAAGGCCAACCGCGCGAAGATGAGTGGCTTGCTGCCTCTTCTTGTTTCCGGCTTCCTCCTTCCTTTCCTCCCGGCGCTGCGCCCTTTCTCCCTGGTTCTCTCTTTTGCCGTTTTCCGTAGGACTCTCTTCTCTGCCCTGCGTCTCCTTTGGCACTCTGCAGGTTCTCGATTGGAA
+
AAAAAAA1BBBAGFFGGG1EEGGGGGG00BFGG/AE/EEGCHCGHGG/AEEFBHFHHHH>>@?EGGGGGEEHFHHGGGGHGHHHHGGGGG/BCGG/FGG111F.<0>>F1>>DGGHHHDDG0/<=E-<;-;;CHHHHHHH00;CFHGGGGG@GGGGA-9-;BFFFF/FFFEFFFFFFFFF/;BFF@BFFFFFFF-;BFBFFEFFF/;BFFBFEFF-;A@-BFFFFFB//:FFFF//B-;;FFBAFF/;A/;
@M05620:37:000000000-D9766:1:1101:11033:6875 1:N:0:41
AGTGCCAGCTCTCAATCGCACAGGGGACCCAGGGCCTGGCCCCTCCATCCAGAAAACCTATGACCTCACCCGCTACCTGGAGCACCAACTCCGCAGCTTGGCTGCGCCCTTCGCCCTGTCCGGTCTTTCGCCTCCCCTTAGTTCGGAAGAGCACAGGGCTGAGCTCCAGCCACGAGACCCCAGCTCGTTTGGGGTCATCTTCGGGAGAAAAAGGGCCTCTTGGGTCCCCCCCGTCCCCCTGGCCTGTTTAT
+
BBABBFFFCFFFGGGGGGGGGGHGGGGGGGHHFGGGGGHHHHGHGGHHHHHHHHHHHGHHHHHHHHHHHHHGGEGGHHHHGHHHHHGHGHHHGGGGGHHHGHHG//>C/<22//<?/0@22///>/1??/?AE....0<>1111<CG.E<C/0<:/..:CE..00:;C0/;.:--9:..9....00;;....9;9:.;00:0..;--;:0/A..9....;:0;../;A.;B--..;AFF-....0A00:00
@M05620:37:000000000-D9766:1:1101:21819:6888 1:N:0:41
AGTGCCAGCTCTCAATCGCACAGGGGACCCAGGGCCTGGCCCCTCCATCCAGAAAACCTATGACCTCACCCGCTACCTGGCGCACCCACTCCGCAGCTTGGCTGGGACCTATGTGAGTATCCAGCGTAGGAATCTGGGAGTTGGGGAGGAGTGAGGAGTTGGGGCAAGACAGTCCTAACCGTGGAGGGTTCTGGTAAATGATGGGGTGAGGAGGGGCTCTTTGGCTCCCACCAGTCCCCCTGTCTGGTCTA
+
>A>1>BFF@CFFG1BGGFFCGGHFF0AAEEFG0BEBFFHHHHGHGGEFHHFHEBGBBEHHF1FGHBFGHGH>>>>EHH1B>>EEEG//?GHBAECECHBFGHHGGGFGCFFGHHFBGG2DGFDDGGG/>EHFFHHHGH0?EFHH?@.<A.<GG0<C0CGHHE-C.-.:/;/9CFGGBFGGGGGG.AGGGGGGGGG9FFFFFFFFFBA;EFFFFF?<@@FFFFFBFFFFFBFFAFFFFFFF?FFFFFFBFFB
@M05620:37:000000000-D9766:1:1101:13859:6896 1:N:0:41
AGTGCCAGCTCTCAATCGCACAGGGGACCCAGGGCCTGGCCCCTCCATCCAGAAAACCTATGACCTCACCCGCTACCTGGAGCACCAACTCCGCAGCTTGGCTGGGACCTATGTGAGTATCCAGCGTAGGAATCTGGGAGTTGGGGAGGAGTGAGGAGTTGGGGAAAGACAGTCCTAACCGTGGAGGGTTCTGGTAAATGATGGGGTGAGGAGGGGCTCTTTGGCTCCCACCAGTCCCCCTGTCTGGTCTA
+
AA>AAFFFCFFFGGGGGGGGGGHGGGGGGGHHFGGGGGHHGHGHGGHHHHHHHHFHHGGHHFGHHHHHHHHGGEFGHHHHFHHHFHFFFHHHEGGGGHHHGHHGGGHHGHHHHHHHHHHHHHHHHGGGGGHHHHGHHHHGGHHHGGECGDEHHFHHGGHHHHGGEGHHHHHHHHHHHGHHGGGGGGGGGGGGGGFFGGGGGGGGGGFFFFFFFFFFFFFFFFFFFFFFFFFFFFFFFFFFFFFFFFFFFFB
@M05620:37:000000000-D9766:1:1101:21816:6907 1:N:0:41
AGTGCCAGCTCTCAATCGCACAGGGGACCCAGGGCCTGGCCCCTCCATCCAGAAAACCTATGACCTCACCCGCTACCTGGAGCACCAACTCCGCAGCTTGGCTGGGACCTATGTGAGTATCCAGCGTAGGAATCTGGGAGTTGGGGAGGAGTGAGGAGTTGGGGAAAGACAGTCCTAACCGTGGAGGGTTCTGGTAAATGATGGGGTGAGGAGGGGCTCTTTGGCTCCCACCAGTCCCCCTGTCTGGTCTA
+
>A>AAFDFAFFDFEGGGGCG?EFHCEGGGGHHGGGGGAHFGHGHGGFHDGHGHC1FHFBGHHGHFH1GHHHGGGCEHHHHHHHC>GHHGFHHGGGGGBHHGHHGCGHHGHHHHHHHHHHHHHHHHGGGGGHHGHHGEFGGCHHHGGGGGGGHEHHHHGHHHHCGGGHHHHHHHHHHHHHGGFEGGGGGCFGGGGFGGGGGGGGGGGF@FFFFFF?@@?FFFFFFFFFFFFFFFFFFFFFF@FFFFFFBFFF
@M05620:37:000000000-D9766:1:1101:9456:6907 1:N:0:41
ACCACACCTTCTACAATGAGCTGCGTGTGGCTCCCGAGGAGCACCCCGTGCTGCTGACCGAGGCCCCCCTGAACCCCAAGGCCAACCGCGAGAAGATGACCCAGGTGAGTGGCCCGCTACCTCTTCTGGTGGCCGCCTCCCTCCTTCCTGGCCTCCCGGAGCTGCGCCCTTTCTCACTGGTTCTCTCTTCTGCCGTTTTCCGTAGGACTCTCTTCTCTGACCTGAGTCTCCTTTGGAACTCTGCAGGTTCT
+
BAABBAA>CFFFDGGGGGGGGFHHGFGEEGHHHDFGDEG2EGGFHGGGAEG1FHCHHHGC@E>EFEGEGGFGHHHGGDFHGHHH/FGGGCDG//01>?FFBGEHG1F<?GFFAGCDDGGCHFHHGGHDD0<D.G-CGAGEEHHFCFGGEBC.AFF..E?-B-9FFGBDB?FFFFFBFF/99FBBFFFBFB99//-;AFF9B.9.ADF/B9BF//9BFFFBBBFFFF:FBFFFFB//;/FB9/;FFFFFB/:
@M05620:37:000000000-D9766:1:1101:23829:6917 1:N:0:41
GAGGCTGGTTTGGAAGAACCTCATAGATTACTGCAACAGTTCCCCCTTGACCTGGAAAAGTTTCTTGCCTGGCTTACAGAAGCTGAAACACCTGCCAATGATGCCCACAGTAAAGACAGGCACAAGAACCACACCGAGGAAAAGACAGAGCTAAAGAAACCAAAGCAAGTAAGCCAGGCCTTTCCGATTTCGCGCTCTTGTGGAAGCAAATGAAGACTTCTACGCATATGTCCTTGTAACAATCAAGCCAG
+
11>AAAF1>D>AEGGGGF10BFFGHHHDFHFFG1BGBGHFGHHFHGE00BBBFGFGAA00BDDGFHG1FGBGHHHFHGHGHHHFGFHHHH>EGGG>GHHH1@BF@01??01BE2BB000/?/0B00000/<//?//>>//B000?0@@000@1@1@?C000///?0?CF11>F1><0.>FBGFD0<.<<.0/.-:-..:0;0:00/./;/;0;000/000;;0.;.;.90C00000;0;////;/;9;AF?
@M05620:37:000000000-D9766:1:1101:17523:6922 1:N:0:41
ACCACACCTTCTACAATGAGCTGCGTGTGGCTCCCGAGGAGCACCCCGTGCTGCTGACCGAGGCCCCCCTGAACCCCAAGGCCAACCGCGAGAAGATGACCCAGGTGAGTGGCCCGCTACCTCTTCTGGTGGCCGCCTCCCTCCTTCCTGGCCTCCCGGAGCTGCGCCCTTTCTCACTGGTTCTCTCTTCTGCCGTTTTCCGTAGGACTCTCTTCTCTGACCTGAGTCTCCTTTGGAACTCTGCAGGTTCT
+
AAAABAABFFCDEGG45FFGFGGGEEGEH?GHHGG?EEG2EHHHHGEGE?EFHAFHHHHGGGGGEG@GGGGHHHFGGGGGGHHEAGGGG?CGGGHHFGHHHHEHGHHFFGHGGHHGGGGGHHHHHHHHGHHGHHGGGGGHGHHGHGGGGGGGGGGGGGGBB?GEFGBFBBFFFFFFFFFFFFFFFFFFFFFFFFBDFFFFFFFFFFFFFFFFFFFFFFFFFFFFBFFFFFFFFFFFFBFFFFFFFFF.FFF
@M05620:37:000000000-D9766:1:1101:25691:6922 1:N:0:41
ACCACACCTTCTACAATGAGCTTCGTGTGGCTCCCGAGGAGCACCCCGTGCTGCTGACCGAGGCCCCCCTGAACCCCAAGGCCAACCGCGAGAAGATGACCCAGGTGAGTGGCCCGCTACCTCTTCTGGTGGCCGCCTCCCTCCTTCCTGGCCTCCCGGAGCTGCGCCCTTTCTCACTGGTTCTCTCTTCTGCCGTTTTCCGTAGGACTCTCTTCTCTGACCTGAGTCTCCTTTGGAACTCTGCAGGTTCT
+
BBBBBBBBFFFFGGGGGGGFGFHFGHGFEEHHEFGGGGGGGHHHHGGGGGGGHHHHHHHGGGGGGGGGGGGHHHHGGGGHGGHHHGGGGGGGGGHHHEHHHHHHGHHHHHHGGGHGGGGGHGHHHHHHHHHGHHGGGGGHGHHGHHHGGGGGGGFGGGGAGGGFGGGFFFFFFFFFFFFFFFFFFFFFFFFFFFFFFEEFFFFFFFFFFFFFFFFFFFFFFFFFBFFFFFFBFFFFFFBFFFFFFFFFBFF
@M05620:37:000000000-D9766:1:1101:25347:6928 1:N:0:41
AGTGCCAGCTCTCCATCGAACAGGGTACCCAGGGCCTGGCCCCTCCATCCAGAAAACCTATGACCTCACCCCCTACCTGGCGCACCCCCTCCGCAGCTTGGCTGGGACCTATGTGAGTATCCAGCGTAGGAATCTGGGCGTTGGGGCGGAGTGCGGCGTTGGGGAACGCCAGTCCTAACCGTGGCGGGTTCTGGTAAATGATGGGGGGAGGAGGGGCTCTTTGGCTCCCACCAGTCCCCCTGTCTGGTCTA
+
>>11>BF@>CFDG1A1AAA1B0G0FBBBF1BFA0A0ABGHGHGCGG01DACGGEB0BAFEBAFFG1BFHHH@E//BFGBB0>BEEE?>>E///?/E>FBB?CCFGGFHCF1GGFD>GHHHGGH1GCG//C1?FFGF1F//CCG0CC.<:-;9C0@A-A-@@.;@---A-@-;BFFF//;9;BE@-99;@FFFFFF9BFBFBFEFFF-@9@@-9A-@?@-/9FFFBFFFFFFF?FF9/FEF?FFFFFFFFF/
@M05620:37:000000000-D9766:1:1101:14784:6948 1:N:0:41
ACCACACCTTCTACAATGAGCTGCGTGTGGCTCCCGAGGAGCACCCCGTGCTGCTGACCGAGGCCCCCCTGAACCCCAAGGCCAACCGCGAGAAGATGACCCAGGTGAGTGGCCCGCTACCTCTTCTGGTGGCCGCCTCCCTCCTTCCTGGCCTCCCGGAGCTGCGCCCTTTCTCACTGGTTCTCTCTTCTGCCGTTTTCCGTAGGACTCTCTTCTCTGACCTGAGTCTCCTTTGGAACTCTGCAGGTTCT
+
CCCCCCCCFFFFGGGGGGGGGGHHGGGFEGHHHGGGGGFGGHHHHGGGGGGGGHHHHHHGGGGGGGGGGGGHHHHGGGGHGHHHHGGGGGDGGGHHHHFHHHGH/FC=CFGAFHHC->-A<<DHFDGH<DCAGC@G-CFHE:GAHFGFFGBGA0FFEE?@-@FFFCFFAFFFBBFB9BFFFFB:FBBFFFFBFF:DFFEFFA9FFD:BBFBBF0B9:BFBFFFFFF99:F9FFFFFFB:BFF00BF.FFBF
@M05620:37:000000000-D9766:1:1101:25352:6948 1:N:0:41
AGTGCCAGCTCTCAATCGCACAGGGGACCCAGGGCCTGGCCCCTCCATCCAGAAAACCTATGACCTCACCCGCTACCTGGAGCACCAACTCCGCAGCTTGGCTGGGACCTATGTGAGTATCCAGCGTAGGAATCTGGGAGTTGGGGAGGAGTGAGGAGTTGGGGAAAGACAGTCCTAACCGTGGAGGGTTCTGGTAAATGATGGGGTGAGGAGGGGCTCTTTGGCTCCCACCAGTCCCCCTGTCTGGTCTA
+
AAAAAD11>CFFFGGGFGFCE0GGGGGEEG0GF0EECFHCCGGEGGFHFGCGD0AFGGHFGHEHHHF1GHGEGECGHFHHHGHHFHHFGB1BEE/EEBGHFHGF?CGHGHFHHH2BGHHFGHHHG?ECCGDGFGEHHHHGGHHHCGCCC?CGHHHHGGCFF/<CGGHHHFHHHHGHGHEHGGG@?EGGGGGGGGBFFB0CFFGGEGB@FFFFFF?@@@FFFFFFBFFFFFFFF-FEBFF-@EFFFBFFFFF
@M05620:37:000000000-D9766:1:1101:14290:6951 1:N:0:41
ACCACACCTTCTACAATGAGCTGCGTGTGGCTCCCGAGGAGCACCCCGTGCTGCTGACCGAGGCCCCCCTGAACCCCAAGGCCAACCGCGAGAAGATGACCCAGGTGAGTGGCCCGCTACCTCTTCTGGTGGCCGCCTCCCTCCTTCCTGGCCTCCCGGAGCTGCGCCCTTTCTCACTGGTTCTCTCTTCTGCCGTTTTCCGTAGGACTCTCTTCTCTGACCTGAGTCTCCTTTGGAACTCTGCAGGTTCT
+
CCCCCCCBFFFFGGGGGGGGGGHHGGGBCFHGHGFGDGEGGHHHHGGGGGGGGHGHHHHEGGFGGGGGGGGHHHHGGGGHGHHHHGGGGGCGGGHGHHBGHH/GCGF1=?F/FHHGCGCGHFHHHHHHDGHFHFFGGDGHGFHGHGGFGGFGGFGGEDD-9BGGF-CFFFFFFFFBFFFFFFFFFFFFFFFFFFFFFFFFFFFFFFFFFFFFFFFFFFF0BFFF//BFFFFFFFFFF0FFFFFFFFFFFFF
@M05620:37:000000000-D9766:1:1101:15980:6953 1:N:0:41
ACCACACCTTCTACAATGAGCTGCGTGTGGCTCCCGAGGAGCACCCCGTGCTGCTGACCGAGGCCCCCCTGAACCCCAAGGCCAACCGCGAGAAGATGACCCAGGTGAGTGGCCCGCTACCTCTTCTGGTGGCCGCCTCCCTCCTTCCTGGCCTCCCGGCGCTGCGCCCTTTCTCACTGGTTCTCTCTTCTGCCGTTTTCCGTAGGACTCTCTTCTCTGACCTGAGTCTCCTTTGGAACTCTGCAGGTTCT
+
AAAABAAAFFFDFGGDDGGED5F4EAEFHEHHFGFEEEG?EHHHHGCGEEECFABGHFFGGG0E?E/EGGGHHFAEFGEEFFHEEFEEGCDC/?FGD???10?//1??FFF//FGC-<--FHGBHHFG0DG.CGC--:::./;./0;F099FABFEF.----@BD?BA-BF//BBFEF/.;FBFFFFFFEBFB/-9.FEFFFFF:.9/;FFFB/F/;FFFFF/./.;9F/FFBF/9/BFBBB/BB/A.;//
@M05620:37:000000000-D9766:1:1101:21478:6960 1:N:0:41
ACCAACCTTCTACAATGTGCCGCGTGTGGCTCCCGCGGAGCACCCCGTTCTGCGTACCGAGGCCCCCCTGAACCCCAAGGCCAACCGCGCGAACATGCCCCAGATGAGTGGCCCGCTACCTCTTCTGGTGGCCGCCTCCCTCCTTCCTGGCCTCCCGGAGCTGCGCCCTTTCTCACTGGTTCTCTCTTCTGCCGTTTTCCGTAGGACTCTCTTCTCTGACCTGAGTCTCCTTTGGAACTCTGCAGGTTCTA
+
AA1AAAAFFFBBFFGGG3AB1AAAE?EHCC0AFGFAEA//A/0FEF/B0BFFH/EE///BEEG/?E/</?<FHHGGGGEFHHHHGGCGG>>@C->FG<>GGGGHHGHHHHGGHHGGGGGHHHHHHHHGGGGGGGGGGGGGGGGGGGGGGFFFFFFFF?-9@FFF?@F@@FFFFFFFFFFFFFFFFFFFFFFFF@FFFFFFFFFFFFFFFFFFFFFFFFFFFFBFFFFFFFFFFFFFFFFFFFFFFFFFFF9
@M05620:37:000000000-D9766:1:1101:14081:6995 1:N:0:41
AGTGCCAGCTCTCAATCGCACAGGGGACCCAGGGCCTGGCCCCTCCATCCAGAAAACCTATGACCTCACCCGCTACCTGGAGCACCAACTCCGCAGCTTGGCTGGGACCTATGTGAGTATCCAGCGTAGGAATCTGGGAGTTGGGGAGGAGTGAGGAGTTGGGGAAAGACAGTCCTAACCGTGGAGGGTTCTGGTAAATGATGGGGTGAGGAGGGGCTCTTTGGCTCCCACCAGTCCCCCTGTCTGGTCTA
+
BCABBFFFBFFFGGGGGGGGGGHHGEGGGGHHGGGGGGGHHHGHGGHGHHGHHHHHHGHHHHHHHHHHHHHGGGGGHHHHHHGFHHHHGHHHGGFGGHHHGHHGGGHHGHHHHHHHHHHHHHHHHGGGGGHHHHHHHHHGGHHHGGGGGGGHHHHHHGHHHHGGGGHHGHHHHHHHHGHHGGEGGGGG;FGGGGFFGGGGGGGGGGFFFFFFFFFFFFFFFFFFFFFFFFFFFFFFFFFFFFFFFFFFFFB
@M05620:37:000000000-D9766:1:1101:14061:6998 1:N:0:41
AGTTCCAGCTCTCCATCGCACAGGGTCCCCAGTGCCTGGCCCCTCCATCCAGAAAACCTATGACCTCACCCTCCACCTGGCGCACCCCCTCCGCAGCTTGGCTGGGACCTATGTGAGTATCCAGCGTAGGAATCTGGGCGTTGGGGCGGAGTGCGGAGTTGGGGAAAGCCAGTCCTAACCGTGGAGGGTTCTGGTAAATGATGGGGTGAGGAGGGGCTCTTTGGCTCCCACCAGTCCCCCTGTCTGGTCTA
+
>>>3>B@FFFFFGGGFFEE2F?GAFB4BFABE3BBBDBGHHGGHGG2GHFFGG3G2BEFH53DFG5BBGHH1B>?BFH3B1>B>EEE/>>E11?/E>FBB?FHGGGHFGHBGHHGDFHHHHHHHHGGDGGFBGHHHHH/ADDGHGG.@D-=;C0AB-ACFFGGG..9C/;/;FFFFFFFFBFFB.;ABAFFFFFFFFFFFBFFFFFDB.AA/9DB?B?FFFFFFFFFFFBFFFFFFFFFFBFFFFFFFFFF
@M05620:37:000000000-D9766:1:1101:10567:7008 1:N:0:41
ACCACACCTTCTACAATGAGCTGCGTGTGGCTCCCGAGGAGCACCCCGTGCTGCTGACCGAGGCCCCCCTGAACCCCAAGGCCAACCGCGAGAAGATGAGTGGCCCGCTACCTCTTCTGGTGGCCGCCTCCCTCCTTCCTGGCCTCCCGGAGCTGCGCCCTTTCTCACTGGTTCTCTCTTCTGCCGTTTTCCGTAGGACTCTCTTCTCTGACCTGCGTCTCCTTTGGAACTCTGCAGGTTCTAGATCGGAA
+
BBBAABBBFFFFGGGGGGGDGDGFGEEAEEHHCFGFGGGGGHHHHGGGGGGGGHHHHHHGGGGGGGGGGGGHHHHGGGGHGHHHHGGGGGGGFGHHGHHHHHGGHHCGG-AHHHHHHH1FGFGHGFGGGFHGHHGHHHHHHHHHHHGGGG-ADGGGGGGGGGGFFFFFFFFFFFFFFFFFFFFFFFDFFFFFFFFFFFFFFFFFFFFFFF/FFFF.@9@FFFFFFFFFFFFFFFFFFFFBFFFFFFFFFDA
@M05620:37:000000000-D9766:1:1101:16938:7035 1:N:0:41
AGTGCCAGCTCTCAATCGCACAGGGGACCCAGGGCCTGGCCCCTCCATCCAGAAAACCTATGACCTCACCCGCTACCTGGAGCACCAACTCCGCAGCTTGGCTGGGACCTATGTGAGTATCCAGCGTAGGAATCTGGGAGTTGGGGAGGAGTGAGGAGTTGGGGAAAGACAGTCCTAACCGTGGAGGGTTCTGGTAAATGATGGGGTGAGGAGGGGCTCTTTGGCTCCCACCAGTCCCCCTGTCTGGTCTA
+
AAAAAFFFAFFFFGGGGGFCGFBDFEEEEEGHFEGGAFFG2GEEEGGHHHCHFFHHHGHHHHFGHGHCGGHGE>EFHHHG2FHEGHC?EGHHEFEEGHGHGGGFEGFHGFGHHGEGHHHHFGHGHGEEDGHGFFHHHGACAFGHGGFGGDDFGBHFGDHBH/DCED..CCGHHHHHHHHF?C;DDEDGGGGGGGGFFGGBFF0CE?9@EFEFFFACDF?FFFFFEFFFFFFFF?FFBFFFFABFFFFFFF/
@M05620:37:000000000-D9766:1:1101:7417:7039 1:N:0:41
ACCACACCTTCTACAATGAGCTGCGTGTGGCTCCCGAGGAGCACCCCTTGCTGCTGACCGAGGCCCCCCTGAACCCCAAGGCCAACCGCGAGAAGATGAGTGGCGCGCTACCTCTTCTAGTTCCCGCCTCCCTCCTTCCTCTCCTCCCGGCGCTGCGGCCTTTCTCACTGGTTCTCTCTTCTGCCGTTTTCCGTAGGTCTCTCTTCTCTCCCCTGTGTCTCCTTTGGCTCTCTGCAGGTTCTAGATCGGCA
+
BBBBBBBAFFFFGGGGGG5FGFHHGEGAAEGFHFFE?EGGGHHHHGG1BFGHHHHHHHHAEEGGGGGGGGGHHFHGGGGHGFHHHGGGGG/>CGHEBGFC22////>>?--0<FFBGH111100<.-<..<./;A/:;G000=:GHHG.?--A??E---;.BFBF//;9:BF/9BFE9FF99//;-.;B9//./..9/;:F//BB/;BF/;;.BA//;/BFFFF/F///;:;BFB/F9ABFF/;FB/;.-;
@M05620:37:000000000-D9766:1:1101:21439:7039 1:N:0:41
ACCACACCTTCTACAATGAGCTGCGTGTGGCTCCCGAGGAGCACCCCGTGCTGCTGACCGAGGCCCCCCTGAACCCCAAGGCCAACCGCGAGAAGATGAGTGGCTCGCTCCCTCTTCTTGTGGCCGCCTCCCTCCTTCCTGGCCTCCCGGCGCTGCGCCCTTTCTCACTGGTTCTCTCTTCTGCCGTTTTCCGTAGGACTCTCTTCTCTGCCCTGCGTCTCCTTTGGTACTCTGCAGGTTCTCGATCGGAA
+
DDDDDDCCFFFFGGGGGGGGGGHHGGGGHGHHHGGGGGGGGHHHHGGGGGGGHHHHHHHGGGGGGGGGGGGHHHHGGGGHGHHHHGGGGGGGGGHHHHECGBF?01<<F?>FFHHHHH1=G<.CGD@CE:;CCCECGHHF0;CGHHGFGGGGF?@EAD.@=FFFFF0BFFF0BFFFFFFFF:FFF=DFFFFFDB.ADEBFFFBFFFFFFBBBE:AFFF=.BFF0FFB.0;FFFFFFFFFFFF0.;BA@A.9
@M05620:37:000000000-D9766:1:1101:17862:7040 1:N:0:41
ACCACACCTTCTACAATGAGCTGCGTGTGGCTCCCGAGGAGCACCCCGTGCTGCTGACCGAGGCCCCCCTGAACCCCAAGGCCAACCGCGAGAAGATGACCCAGGTGAGTGGCCCGCTACCTCTTCTGGTGGCCGCCTCCCTCCTTCCTGGCCTCCCGGAGCTGCGCCCTTTCTCACTGGTTCTCTCTTCTGCCGTTTTCCGTAGGACTCTCTTCTCTGACCTGAGTCTCCTTTGGAACTCTGCAGGTTCT
+
A>1>A1>AFFFFBGG13BFGGFC1AEEEE0BGGGE0AAE/EHGHHGEGE/EAABFGHHFGGG?EEEEEGGGHHHGEGGF>CGHEAFFGG/CCCCHF11GHHHHH/<GGHDDGGHEGGGGGHHHHEBFFHHGGHH-A-.ECEHHG/0FGGEGGF0.CEC@AGGEGGG@B@@BFFFFFFFFB/BFFFFFFBFFFFF@BFBEFFFFFFFFFFFFFFFFFFFFFFE/;B-BFFFFFFFEFFEFBBFFFFFFFFFF
@M05620:37:000000000-D9766:1:1101:8577:7057 1:N:0:41
ACCACACGGTCTACAATGCGCTGCGTGAGGCTCGCGAGGAGCACCCCTTGCTGCTGACCTAGGCCCCCCTGAACCCCAAGGCCAACCGCGCGAAGATGAGTGGGGTGCTTCCTCTTCTTGTTTCCGGCTTCCTCCTTCCTTTCCTCCCGGCGCTGCGGCCTTTCTCCCTGGTTCTCTCTTTTGCCGTTTTCCGTTGGACTCTCTTTTCTGCCCTGCGTCTCCTTTGGCACTCTGCAGGTTCTCGATTGGCA
+
A1AAAAA11>>1GBAFGG1EFGGGGEGA0BBAF/AA/A/A/FABFEG/>FFGBGEHHHE1B100BEEEE//B1FGCEAEHGG/GGEEGBC/<BCG/<<G1?1?/-.>.>1><DFHHHH=0=DG0D?--;-;=GFHHHGHEG0:BFFGGGG@-;AGG?---;;BFBF/;BFFBFFFFFFFF9;BBF@BFFFFFFF/;A/B/BFBFF/9;FFFFAFF-;A@AFFFFFFFF//BBFF///-9;9/BA/F/;A/;
@M05620:37:000000000-D9766:1:1101:14453:7065 1:N:0:41
ACCACACCTTCTACAATGAGCTGCGTGTGGCTCCCGAGGAGCACCCCGTGCTGCTGACCGAGGCCCCCCTGAACCCCAAGGCCAACCGCGAGAAGATGAGTGGCCCGCTCCCTCTTCTTGTGGCCGCCTCCCTCCTTCCTGGCCTCCCGGTGCTGCGCCCTTTCTCACTGGTTCTCTCTTCTGCCGTTTTCCGTAGGCCTCTCTTCTCTTACCTGCGCCTCCTTTGGAACTCTGCAGGTTCTAGATCGGAA
+
>>>>AAAAFFFFGGGGFGD1G1FBGFGA0AGHBGFEEEGGCH/GHGGGCEGFDGCGHHGGGE/EGGGGGGFF@FGEGGFGEHHFGGGCCG@CCGB1111??GE/??<<A@EGHHHFHD1<F1...<@@EGHEGHAFCG/C:C.G0;.;.--9;BFF-AEAG/CFBF//;BB/9BF//BFFBB/BB--:/:FF-BFB-//BFBBF//9////;///;;-;B-AFF/9:/9/;9//9//9A/B/;BFFFF?-;
@M05620:37:000000000-D9766:1:1101:8590:7070 1:N:0:41
ACCACACCTTCTACAATGAGCTGCGTGTGGCTCCCGAGGAGCACCCCGTGCTGCTGACCGAGGCCCCCCTGAACCCCAAGGCCAACCGCGAGAAGATGAGTGGCCCGCTACCTCTTCTGGTGGCCGCCTCCCTCCTTCCTGGCCTCCCGGCGCTGCGCCCTTTCTCACTGGTTCTCTCTTCTGCCGTTTTCCGTAGGACTCTCTTCTCTGACCTGAGTCTCCTTTGGAACTCTGCAGGTTCTAGATCGGAA
+
CBCCCCCBFFFFGGGGGGGGGGHHGGGBAEHHHGGGDGEGGHHHHGGGGGGGGHGHHHHFGGGGGGGGGGGHHHHGGGGHGHHHHGGGGGDGGGHGGHHGGGGG0?>CF>DHHHHHHH1FHFFHHGDGG;GFHHGHHHHHHHHHGHGGGGAGGGGGGDFFFFFFFFFFFFFFFFFFFFFFFFFFFFDFFFFFFBFFFFFFFFFFFFFFFF0BFFF/BFFFFFFFFFFFFFFFFFFFFFFFFFFFFFFFDDA
@M05620:37:000000000-D9766:1:1101:25174:7096 1:N:0:41
ACCACACCTTCTACAATGAGCTGCGTGTGGCTCCCGAGGAGCACCCCGTGCTGCTGACCGAGGCCCCCCTGAACCCCAAGGCCAACCGCGAGAAGATGACCCAGGTGAGTGGCCCGCTACCTCTTCTGGTGGCCGCCTCCCTCCTTCCTGGCCTCCCGGAGCTGCGCCCTTTCTCACTGGTTCTCTCTTCTGCCGTTTTCCGTAGGACTCTCTTCTCTGACCTGAGTCTCCTTTGGAACTCTGCAGGTTCT
+
A3AABBABFFFFGGGF5GGGGGHHEEGFGGDGHGFAEEEFGHHGHGGGGFGGHGHHHHHGGGGGGGGGGGGGGHHEGGGFGHHHHGGGGGGGGGHHHHHHHHH/<1?FG1GCFGHGGFGG0GHHHHHHFDHGHHGGGGGHGHHGHGGG0;BFGGGGGGGFGGGGGGFFFFFFFFFBFFFFFFFFFFFFFFFFFFFFFFFFFFFFFFFFFFFFF/BFFFF/BFFF/9;BFFFFFFFFFFFFBFFFBFF.B/;
@M05620:37:000000000-D9766:1:1101:26601:7103 1:N:0:41
AGTGCCAGCTCTCCATCGCACAGGGTACTCAGCGCCTGGCTCCTCCATCCAGAAAACCTATGACCTCACCCGCTACCTGGAGCACCCACCCCGCAGCTTGGCTGGGACCTATGTGAGTATCCCGCGTCGGAATCTGGGCGTTGGGGCGGCGTGCGGCGTTGGGGCCCGCCCGTCCTCACCGTGGAGGGTTCTGGTAAATGATGGGGTGAGGCGGGGCTCTTTGGATCCCACCAGTCCCCCTGTCTGGTCTA
+
>>>>>BDB1BCFGGGBBAA1E0F0F00131D11AA00BBG0FF1FGBG10BB1010BB0GBB2DF1BBFAA/>//>G11B0BBB0?/>?/?/>//>/B<0/BBF/EB0<BBDD>>2BG2DFG1<BBC/<A-.<FGBFHEC-A@.@CA-;-;;:.99-@@->A@9---9-9-;--BA//-:AAA@-:A>AFFFFF;;9FFF/BFEFF9=-9--;-==?@F/99BF//:BF/AB-AFFFFAA;9BFBF//9//
@M05620:37:000000000-D9766:1:1101:14762:7120 1:N:0:41
ACCACACCTTCTACAATGAGCTGCGTGTGGCTCCCGAGGAGCACCCCGTGCTGCTGACCGAGGCCCCCCTGAACCCCAAGGCCAACCGCGAGAAGATGACCCAGGTGAGTGGCCCCCTACCTCTTCTGGTGGCCGCCTACCCCCTTCCTGGCCTCCCGGAGCTGCGCCCTTTCTCACTGGTTCTCTCTTCTGCCGTTTTCCGTAGGACTCTCTTCTCTGCCCTGAGTCTCCTTTGGAACTCTGCAGGTTCT
+
CCCCCCCCFFFFGGGGGGGGGGHHGGGFHGHHHGGGGGGGGHHHHGGGGGGGHHHHHHHEGGGGGGGGGGGHHHHGGGGHGHHHHGGGGGDGGGHHHH2?GG/G/1110?1/?G/-<-.>011>10=D0=C.<.-A-..=..;-A.C/0C/F.0=E.C----:0:-;D-@F000:009BBF000000B00:0;0-DFF.F0.0.A.00//90;00009:0;.09//:00;0;FBFFF0090;000B.F00:
@M05620:37:000000000-D9766:1:1101:26598:7127 1:N:0:41
AGTGCCAGCTCTCAATCGCACAGGGGACCCAGGGCCTGGCCCCTCCATCCAGAAAACCTATGACCTCACCCGCTACCTGGAGCACCAACTCCGCAGCTTGGCTTGGACCTATGTGAGTATCCAGCGTAGGAATCTGGGAGTTGGGGAGGAGTGAGGAGGTGGGGAAAGACAGTCCTAACCGTGGAGGGCTCTGGTAAATGATGGGGTGAGGAGGGGCTCTTTGGCTCCCACCAGTCCCCCTGTCTTGTCTA
+
>AAAAFFFBFFFGGGGGAFFFG4AAAFFGGHHGDFGGABBGHGHGGFHHHHGHBCGGGFHH3FHGGFGHGCFGGCGHHH1BBF?1?GHG3BGGDEEFBGH/GH0/?B32BB32FFGFBFFGHBHHD//>?2FFF>GFBCF/FDGF@ADGGFHHHGG0<.<.=<-.;GFHHHGFGHHH0:F?;9-CFGA.;;FBB0;9;FF0;0;.9A9.AFED.@BD@AF9FFBB9/9EFFFE?9FFFA.9AB////;;B/
@M05620:37:000000000-D9766:1:1101:26531:7145 1:N:0:41
GAGGCTGCTTTGGAAGAAACTCATAGATTACTGCAACAGTTCCCCCTGGACCTGGAAAAGTTTCTTGCCTGGCTTACAGAAGCTGAAACCACTGCCACTGATGCTACCCGTAAGGAAAGGCTCCTCGAAGACTCCCAGGGAGTCACAGAGCTGATGAAACAATAGCAAGTAAGTCAGGCATTTCCGCTTTAGCACTCTTGTGGATCCAATTGAACAATTCTCAGCATTTGTACTTGTAACTGACAAGCCAG
+
?ABBBAFBFFFFGFGGFG4FGGHGFHGHHHHGHDHFHHHHHHHHHGGGHHGHHHHBGHHHGGHHHHHHHHHHHHHGHHHHFHHHHGGFHB?BB3GGH3FGFGHH34BGCGGEEF@FCHHHHEHE32/???EG3FG/CGG/F?/?B3FH2@GH2<2@GHHH2/11??FDGFGDGGHHHHGEHHHHHGCGGEDHHHHHHHGHHGAGHECHGHHHG0;G/CGHHB0:C:C;;FFFGGGFFFFG099BFF.CEGG
@M05620:37:000000000-D9766:1:1101:15125:7184 1:N:0:41
AGTGCCAGCTCTCAATCGCACAGGGGACCCAGGGCCTGGCCCCTCCATCCAGAAAACCTATGACCTCACCCGCTACCTGGAGCACCAACTCCGCAGCTTGGCTGGGACCTATGTGAGTATCCAGCGTAGGAATCTGGGAGTTGGGGAGGAGTGAGGAGTTGGGGAAAGACAGTCCTAACCGTGGAGGGTTCTGGTAAATGATGGGGTGAGGAGGGGCTCTTTGGCTCCCACCAGTCCCCCTGTCTGGTCTA
+
AAAAAFFFCFFFGFGGGGGGGGHGGGGGGGHHFFGGGGHHFHGHGGHHHHHHHGGHGGHHHHHHHHHHHHHGG>EGHFHHBGHHHHEFFHHHGGGGGHHHGHHGGGHHGHHHHHHHHHHHHHHHHGGGGGHHHHHHHGGGGHHHGGCDGGEHHHHHFDGHHHGGGGHHHHHHHHHHHHHHGGGGGGGGEGGGGGGFFGGGGGGGGGFFFFFFFFFFFFFFFFFFFFFFFFFFFFFFFFFFFFFFFFFFFFB
@M05620:37:000000000-D9766:1:1101:15283:7200 1:N:0:41
ACCACACCTTCTACAATGAGCTGCGTGTGGCTCCCGAGGAGCACCCCGTGCTGCTGACCGAGGCCCCCCTGAACCCCAAGGCCAACCGCGAGAAGATGACCCAGGTGAGTGGCCCGCTACCTCTTCTGGTGGCCGCCTCCCTCCTTCCTGGCCTCCCGGAGCTGCGCCCTTTCTCACTGGTTCTCTCTTCTGCCGTTTTCCGTAGGACTCTCTTCTCTGACCTGAGTCTCCTTTGGAACTCTGCAGGTTCT
+
AAAAAAABFFFFFGGFGGGGFGGHEEEGHGHHHGGGGEGEGHHHHGGGEFGGHHHHHHHGGGGFGGGGGGGHHHHGGGGHGHHHHFGGGGGGGGHHHFHHHHEGGHHHHHHGGHHGGGGGHHHHHHHHHHHGHHGGGGGHGHHGHGGGGGGGGGGGGG?ADGGGGGFFFFFFFFFFFFFFFFFFFFFFFFFFFFFFFFFFFFFFFFFFFFFFFFFFFFFFFFFFBFFFFFFFFFFFFFFFFFFFFFFFFFF
@M05620:37:000000000-D9766:1:1101:20126:7200 1:N:0:41
GAGGCTGCTTTGGAAGAAACTCATAGATTACTGCAACAGTTCCCCCTGGACCTGGAAAAGTTTCTTGCCTGGCTTACAGAAGCTGAAACAACTGCCAATGATGCTCCCCGTACGGAAAGGATCCTAGAAGACTCACAGGGCGTCAAAGCGCTGATGAAACCCTGGCAAGTAAGTCAGGCATTTCCGCTATAGCACTCTTGTGGATCCAATTGACCCATTCTAAGCATTTGTACTTGTAACTGACACGACAG
+
BBBCCCFCFFFFGGGGGGGGGGHHHHFHHHHHHHHHHHHFHHHHHGGGHHHHHHHHHHHHGHHHHHHHHHHHHHHHHHHHHHHHHHHHHHHHHHHHHHHHHHHG3DFFG/E/1>/??/FF23BF4B4BD?GHHHFHH3?//>>>E<GHCEGG/?11@11??A0>FGHHE1F<GDGHFHHH0<DGGAGD-::;GFHHHHH0CGGHHHHHHGGGG0F/C/;CF0CFGGGGGGFGGGBFFBBF0;CFF0.-:@D
@M05620:37:000000000-D9766:1:1101:20383:7202 1:N:0:41
AGTGCCAGCTCTCAATCGCACAGGGGACCCAGGGCCTGGCCCCTCCATCCAGAAAACCTATGACCTCACCCGCTACCTGGAGCACCAACTCCGCAGCTTGGCTGGGACCTATGTGAGTATCCAGCGTAGGAATCTGGGAGTTGGGGAGGAGTGAGGAGTTGGGGAAAGACAGTCCTAACCGTGGAGGGTTCTGGTAAATGATGGGGTGAGGAGGGGCTCTTTGGCTCCCACCAGTCCCCCTGTCTGGTCTA
+
>>3>>FFFBFFFGGGGGGGFEFGHGF?EAEGHAEFEAFHHAGGHGGGHFHHFDFABGGFHHHDHHHEHHFHGGEEGHHHHCHHGFH1??FHGEEGCE3BGGHHAGGGHG2BFHHBGHHHHFFHHHGDA</@GHHGHFH0FDFGHGGEGGDECG=GC0CGHHHGGGDEHHHFCGHCHHHHHFDEG.CEGGGGGGGGGGGF0;FFGGGFFFFFFADF-BFFFFFFFFFFFFFFFF?FFFFEF-AFFFFFBFFF
@M05620:37:000000000-D9766:1:1101:22546:7223 1:N:0:41
ACCACACCTTCTACAATGAGCTTCGTGTGGCTCCCGAGGAGCACCCCGTGCTGCTGACCGAGGCCCCCCTGAACCCCAAGGCCAACCGCGAGAAGATGACCCAGGTGAGTGGCCCGCTACCTCTTCTGGTGGCCGCCTCCCTCCTTCCTGGCCTCCCGGAGCTGCGCCCTTTCTCACTGGTTCTCTCTTCTGCCGTTTTCCGTAGGACTCTCTTCTCTGACCTGAGTCTCCTTTGGAACTCTGCAGGTTCT
+
BBBABBBBFFFFFGGGGGFDGGGHEEGGDFHHEFGGGGGGEDHHHGGE1BEEHHGHGHHGGEEEGGGGGGEHHHHGGGGHEHHHHFGGGGGGGGHGHFHHHHHHGHHHHFHGGHHGGGGGHHHHHHHHHHHGHHGGGGGHGHHGHHHGGGGGGGGGGGGBGGGGGGGFBBFFFFFFFFFFFFFFFFFFFFFFFFBFFFFFFFFFDFFFFFFFFFFFFFFFFFFFEFFFFFFFFFFFFFFFFFFFFFFFFFF
@M05620:37:000000000-D9766:1:1101:14460:7232 1:N:0:41
ACCACACCTTCTACAATGAGCTGCGTGTGGCTCCCGAGGAGCACCCCGTGCTGCTGACCGAGGCCCCCCTGAACCCCAAGGCCAACCGCGAGAAGATGACCCAGGTGAGTGGCCCGCTACCTCTTCTGGTGGCCGCCTCCCTCCTTCCTGGCCTCCCGGAGCTGCGCCCTTTCTCACTGGTTCTCTCTTCTGCCGTTTTCCGTAGGACTCTCTTCTCTGACCTGAGTCTCCTTTGGAACTCTGCAGGTTCT
+
BBBBBBBBFFFFGGGGGGGGGGHHGEGEGEHHHGGEEGGEGHHHHGGGGGGGHHHHHHHGGGGGGGGGGGGHHHHGGGGGGHHHHGGGGGGGGGHHEFHHHHHEEGHGHHHGGHHGGGGGHHHHHHHHGHHGHGGGGGGHGHHGHGGGGGGFGGGGGGG?BFGGGGFFFFFFFFFFFFFFFFFFFFFFFFFFFFFFFFFFFFFFDFFFFFFFFFFFFFFFFFFFFFFFFFFFFFFFFFFFFFFFFFFFFFF
@M05620:37:000000000-D9766:1:1101:6166:7249 1:N:0:41
ACCACACGCTCTACAATGCGCTGCGTGCGGCGCGCGAGGAGCACCCCTTGCTGCTGACCAAGGCCCCCCTGAACCCCAAGGCCAACCGCGCGAAGATGACCCAGGTGCGTGGCCTGCTACCTCTTCTGGTGGCCGCCTCCCTCCTTCCTGGCCTCCCGGTGGTGCGACCTTTCTCACTGGTTCTCTCTTCTGCCGTTTTCCGTAGGACTCGCTTGTCTGACCTGCGTCTCCTTTGGAACTCTGCAGGTTCT
+
A1AAAAA>1>AAGGGBGGG0A0A0EEEB0///AAAE/>EE/FG0FE@>0>1@111BGH0B?C/FGFG@G</BGH/CC/CHGGHHHGCGGGGG-<@.1=D0/C.<CCCG-E.:-.0;G/:CFCHFB9CFFBG.:9@--.=E.;B./0;F/BB-A/A-;A@---9;B--@-:9B/BF/B//-//9//;//99FFB/9A-/-/;-B-ABFF/B--;-99:BFB//BFF@F?BF9//9BFFFFFFFFFEBF9BFF
@M05620:37:000000000-D9766:1:1101:7731:7263 1:N:0:41
ACCACACCTTCTACAATGAGCTGCGTGTGGCTCCCGAGGAGCACCCCGTGCTGCTGACCGAGGCCCCCCTGAACCCCAAGGCCAACCGCGAGAGGATGAGTGGCCCGCTACCTCTTCTGGTGGCCGCCTCCCTCCTTCCTGGCCTCCCGGCGCTGCGCCCTTTCTCACTGGTTCTCTCTTCTGCCGTTTTCCGTAGGACTCTCTTCTCTGCCCTGAGTCTCCTTTGGAACTCTGCAGGTTCTAGATCGGAA
+
AA1AAAAAFFFFGFG1EGFGGGHHGEGGHFHHHFGGAEG?EHHHHGGGEGGE1FFHHHHG/E/FFGEGGGGGBGFGGGEEFHHGEGEGGGGGC/?<FFFHHG/?GGCGC-CGFH1GHH1GGGGHH-<CFGHGHHGHHHHHFHHHGGGGGG?AA@@G@@F??/FFFFBFFFFFFFFFFFFFFFFFF@BBFFFFFFFFFFFFFFF/BFFFFF/BFF--;BFFFFFF/BFFFFFFFFFFFFFBFFFFFFFFBBE
@M05620:37:000000000-D9766:1:1101:19809:7263 1:N:0:41
AGTGCCAGCTCTCAATCGCACAGGGGACCCAGGGCCTGGCCCCTCCATCCAGAAAACCTATGACCTCACCCGCTACCTGGAGCACCAACTCCGCAGCTTGGCTGGGACCTATGTGAGTATCCAGCGTAGGAATCTGGGAGTTGGGGAGGAGTGAGGAGTTGGGGAAAGACAGTCCTAACCGTGGAGGGTTCTGGTAAATGATGGGGTGAGGAGGGGCTCTTTGGCTCCCACCAGTCCCCCTGTCTGGTCTA
+
ACABBFFFCFFFGGGGGGGGGGHHGGGGGGHHGGGGGGHHHHGHGGHHHHHHHHHGHGHHHHHHHHHGHHHGGFGGHHHHHHHHHHHHGHHHGGGGGHHHGHHGGGHHGHHHHHHHHHHHHHHHHGGGGGHHHHHHHHHGGHHHGGGGGGGHHHHHHGHHHHGGGGHHHHHHHHHHHHHHGGGGGGGGCFGGGGGGGGGGGGGGGGFFFFFFFFFFFFFFFFFFFFFFFFFFFFFFFFFFFFFFFFFFFFB
@M05620:37:000000000-D9766:1:1101:18288:7266 1:N:0:41
GAGGCTGCTTTGGAAGAAACTCATAGATTACTGCCACAGTTCCCCCTGTCCCTGTAACCGTTTCTTGCCTGGCTTCCAGAAGCTGCAACAACTGCCCCTGATGCTACCCGTAAGGAAAGGCTCCTCGAAGACTCCCCGGGCGTCCCAGCGCTGATGACACACTGGCACGTAAGTCAGGCATTTCCGCTTTAGCACTCTTGTGGATCCAATTGAACACTTCTCCGCATTTGTACTTGTAACTGACAAGCCAG
+
BBBBBBFAFFFFGFGGGGGGGGHGG5DGFGFGHH4EGFGBBBGF2E2B33B3B33DADEFBEGFDDBBBGHHHHA2BGH3GGHHB3BFG1?FF?FG11FC2FG@F@GHCEG/1FGH330BGGHGH2EE?FGHHHH/<C/C/BD///?G0>DGGDHHHD1F/.<GHHH0CCG.CCHHHHH.GHHHHGGGGG0FFGGGGGGGGFGGGGGGGGGG00;0/;FFGG0ED-DFFFFFFFFFFFFFFFFFFFFFFFF
@M05620:37:000000000-D9766:1:1101:13701:7277 1:N:0:41
ACCACACCTTCTACAATGAGCTGCGTGTGGCTCCCGAGGAGCACCCCGTGCTGCTGACCGAGGCCCCCCTGAACCCCAAGGCCAACCGCGAGAAGATGAGTGGCCCGCTACCTCTTCTTGTGGCCGCCTCCCTCCTTCCTGGCCTCCCGGCGCTGCGCCCTTTCTCACTGGTTCTCTCTTCTGCCGTTTTCCGTAGGACTCTCTTCTCTGCCCTGCGTCTCCTTTGGAACTCTGCAGGTTCTAGATCGGAA
+
BBBBBBBBFFFFGGGGGGGGGGHHGEGEFGHHHGGGGGGGGHHHHGGGFGGGHHGHHHHEGGGGGGGGGGGHHHHGGGGHGHHHHGGGGGCDGGHHHHHHHHGE0?>A@->FGHHHHH11GCDGHGGGGEHGHHGHHHHHHHHHEHGGGGGGGGGGGFFFAFBBFFFFFFFFFFFFFFFFFFFFFFDDFFFFFFFFFFFFFFFFFBFFFF/BEFFFFACFFFBFF/F/FFFFFFFFFFFFFF/BFFFEFDE
@M05620:37:000000000-D9766:1:1101:23591:7278 1:N:0:41
ACCACACCTTCTACAATGAGCTGCGTGTGGCTCCCGAGGAGCACCCCGTGCTGCTGACCGAGGCCCCCCTGAACCCCAAGGCCAACCGCGAGAAGATGACCCAGGTGAGTGGCCCGCTACCTCTTCTGGTGGCCGCCTCCCTCCTTCCTGGCCTCCCGGAGCTGCGCCCTTTCTCACTGGTTCTCTCTTCTGCCGTTTTCCGTAGGACTCTCTTCTCTGACCTGAGTCTCCTTTGGAACTCTGCAGGTTCT
+
AAABBBABFFFFGGGGGGGGGGHHGFGGHEHHHGGEGGGCGHHHHGGGFEGGHGFHHHHGGGGGGGEGGGGHHHHGGGGHGHHGHGGGGGGGGGHHHGHHHHGHGFHHHHHGGHHGGGGGHHHHHHHHBDGDGFCFFGGGGHHGHGGGGGGGGGGGGGGGGGGGGGFFFFFFFFFFFFFFBFFFFFFFFFFFFFFFFFFFFFBFFFFFFFFFFFFFFFFFFFFFFFFFFFFFFFFFFFFFFFFFFFFFFFF
@M05620:37:000000000-D9766:1:1101:25738:7292 1:N:0:41
GAGGCTGCTTTGGAGGAACTTATAAATTACTGCAACCATTCCCCCTGTACCCTGGAAAGTTTCTTGGCTGGCTTTAAGCACCTGGAACAACTGGCCATGATTCTACCCGTAAGGAAAGGCTCCTAGAAGACTCCAAGAGAGTAAAAGAGCTGATGAAACAATGACAAGTAAGTCAGGCATTTACGCTTTAGCACTCTTGTGGATCCAATTGAACAATTCTCAACATTTGTACTTGTAACTGACAAACCAGG
+
>1A>>>C>BBBBB11AABF13133AD3DBAFFB11AB01D2DAFEFFB22D1BB/B11B1DFDGHH10BABABF0DAF1B0/BB>01B0GC100B010B1F2@BBFBB?>>?0B>BBCG?10?B>BBBBBGG1B<<B0B0<B>BGFFFBB11@112@@@@<@11@11<1??F11??FBG<1@11><..>11>1>>C<0<=0.<<GCFGFHDG;;:C000;;;0:;;;<CGCG0:0;09;BF9:9;/9;AC9
@M05620:37:000000000-D9766:1:1101:6890:7303 1:N:0:41
AGTGCCAGCTCTCCATCGCACAGGGTACCCAGCGCGTGGCCCCTCCATCCAGAAAACCTATGACCTCACCCGCTACCTGGGGCACCCGCTCCGCAGCTTGGCTGGGACCTATGTGAGTATCCAGCGTAGGAATCTGGGAGTTGGGGCGGAGTGAGGAGTTGGGGAAAGCCAGTCCTAACCGTGGAGGGTTCTGGTAAATGATGGGGTGAGGAGGGGCTCTTTGGCTCCCACCAGTCCCCCTGTCTGGTCTA
+
>>>3>BD@AFFFGFGGBAE2A2FAF44BB4BF2AA2AEEGFHGHGGHHHAGHFHHAFEHBBBFGHDBFGHH>E/>EHHBF1>EEGGG/>EE?<E/E<BBBDGHGGGHHGHGHHHHHHHHHHHFHHGGCAEGBGHHHHG0>EHHHGG.;C-;CF0FG0CBFGGGG...;/;.AFFFFFFFFBFFB.EFBDFFFFFFBFFFFFFFFFDABFFF/DFBBBBFFFFFFFFFFFBFFFFFFFFFFBFFFFFFFFFB
@M05620:37:000000000-D9766:1:1101:26366:7331 1:N:0:41
GAGGCTGCTTTGGAAGAAACTCATAGATTACTGCAACAGTTCCCCCTTGACCTGGAAAAGTTTCTTGCCTGGCTTACAGAAGCTGAAACAACTGCCAATGATGCTACCCGTAAGGAAAGGCTCCTAGAAGACTCCAAGGGAGTAAAAGAGCTGATGAAACAATTGCAAGAAAGTCAGGCATTTCCGCTTTAGCACTCTTGTGGATCCAATTGAACAATTCTCAGCATTTGTACTTGTAACTGACAAACCAG
+
>1AA1>C>BBB1F1BB1G1BBEHHHGFFG1BGHG11BGBGHDBBFEA0A1BBFFABB10B1BFDDDDBBBFGGHG1BBBFBF1BF11B1B>?BFFC1FFGHF2B1FB>B?E>EB1BBCFB/1B?1>B>B>BG1<BBF1?/?A?BGFB1?00B1@F>D>><@C11@@>@G0<?<?1@?<???1?==.<...<>1<<<<00<D0.<<0C0<DB;GG0:C;;;;;;0:;:;;CGHHGF9;0099;C/:;/9:AE
@M05620:37:000000000-D9766:1:1101:16983:7337 1:N:0:41
ACCACACCTTCTACAATGAGCTGCGTGTGGCTCCCGAGGAGCACCCCGTGCTGCTGACCGAGGCCCCCCTGAACCCCAAGGCCAACCGCGAGAAGATGACCCAGGTGAGTGGCCCGCTACCTCTTCTGGTGGCCGCCTCCCTCCTTCCTGGCCTCCCGGAGCTGCGCCCTTTCTCACTGGTTCTCTCTTCTGCCGTTTTCCGTAGGACTCTCTTCTCTGACCTGAGTCTCCTTTGGAACTCTGCAGGTTCT
+
BBBBBABBFFFFGGGFGGAFGFHHGEEACEGHHGGGDGE?EGHHHGGCAEGGFHHGHGHCCEEGGGGGGGFFHHHGGGGHGHHHHGGGGGGGGGHHHHHHHHHHGHHHHGHGGHHGGGGGHHHHHHHHHHHGHHGGGGGHGHHGHGGGGGGGGGGGGGGGGAGGGGFFFFFFFFFFFFFFFFFFFFFFFFFFFFFFFFFFFFFFFFFFFFFFFFFFFFFFFFFFFFFFFFFFFFFFFFFFFFFFFFFFFFF
@M05620:37:000000000-D9766:1:1101:22008:7339 1:N:0:41
ACCACACCTTCTACAATGAGCTGCGTGTGGCTCCCGAGGAGCACCCCGTGCTGCTGACCGAGGCCCCCCTGAACCCCAAGGCCAACCGCGAGAAGATGACCCAGGTGAGTGGCCCGCTACCTCTTCTGGTGGCCGCCTCCCTCCTTCCTGGCCTCCCGGAGCTGCGCCCTTTCTCACTGGTTCTCTCTTCTGCCGTTTTCCGTAGGACTCTCTTCTCTGACCTGAGTCTCCTTTGGAACTCTGCAGGTTCT
+
AAAAAAAAFF1DEGD131AF1DBGEAEEGGCFGGGEGEE/EHHHCG/EE/EFFGHHHHBGGGGGEGCEEEFHHHEEGGGHGHHHHGGGGCCGGGHHFFFHHHGHGHHGHGHEGHHGGGGGHHHHHHHHHHHGFHGGGGGHGHHGHGGGGGGGGGGGGGG@@@GGGG@F@@FFFFFFFFFFFFFFFFFFFFFFFF@FFFFFFFFFFFFFEFFFFFFFFFFFFFFFFFFFFFFFFFFFFFFFFFFFFFFFFFF
@M05620:37:000000000-D9766:1:1101:22979:7353 1:N:0:41
ACCACACTCTACACTTCGCTTCGAGTGGCTCCCGCGGTGCCCCCCTAGCTGCTCACCTCGGCCCCCCTGACCCCCCAGGGCAACCTCGAGAAGATGCGTGGCCCGCTACCTCTTCTGGTGTCCGCCTCCCTCCTTCCTGGCCTCCCGGCGCTGCGCCCTTTCTCACTGGTTCTCTCTTCTGCCGTTTTCCGTCGGACTCTCTTCTCTGACCTGCGTCTCCTTTGGCCCTCTGCAGGTTCTCGATCGGCCGA
+
AAAAAAAFFFDFG1G1BAEF0AA0BBFFFHHGGGGEG/AE0BFGG//BBGH111DBBBFFFFGGGGG/?B>FGGGGEGF//?FGH0B?/??/0GHH1@??CGH?C<>@C<GGHHHHHDGH.CGGCGGGHEGHGFHHHH0;CGHHHG.AAGGGGGGGF@@FFFFFFFFFFFFFFFFFFFFFFFF@ABFFFFFFA@>@@@FFFFFFFFFFEFFFFE@F@FFFFFFFFB/AEFFFF/;F-9;FFFFFF@F9-@@
@M05620:37:000000000-D9766:1:1101:19669:7370 1:N:0:41
ACCACACCTTCTACAATGAGCTGCGTGTGGCTCCCGAGGAGCACCCCGTGCTGCTGACCGAGGCCCCCCTGAACCCCAAGGCCAACCGCGAGAAGATGACCCAGGTGAGTGGCCCGCTACCTCTTCTGGTGGCCGCCTCCCTCCTTCCTGGCCTCCCGGAGCTGCGCCCTTTCTCACTGGTTCTCTCTTCTGCCGTTTTCCGTAGGACTCTCTTCTCTGACCTGAGTCTCCTTTGGAACTCTGCAGGTTCT
+
DCCDCDCDFFFFGGGGGGGGGGHHGFGEDGHGHGGGGGGGGHGHHGGGGGGGHHGHHHHGGGGGGGGGGGGHGHHGGGGHGHHHHGGGGGGGGGHHHHEFHHHHFGHFHHHEGHGGCFGGGEGHHFHHFHHGHHGGFGGHGHHGHGGGGGGGGFGGGGAF@GGGGGFFFFFFFFFFFFFFFFFFFFFFFFFFFB=FFFFFFFFFFFFFFFFFFFFFFFEBFFFFFFFFFFFFFFFFFFFFFBFFFFEFFFF
@M05620:37:000000000-D9766:1:1101:11444:7380 1:N:0:41
GAGGCTGCTTTGGAAGAAACTCATAGATTACTGCAACAGTTCCCCCTGGACCTGGACAAGTTTCTTGCCTGGCTTACAGAAGCTGAAACAACTGCCCCTGATGATCCCACTAAGAAAGTAAGCCTCCAAGACTATCCGAAGGTACCAAAGCTGATGACCAAACAGCAAGAAAGACAGGACTTACCGCCTTAGCACTCTTGTGGATCCAATAGACCAATTCTCCGCATTAGTACTAGTTGCTAACAACAAAG
+
B?ABBAFBFFFFGFGGFGGGGGHHHFHHHCHHGHGHFHHGGGFGHGGGGGGHFHEF2BCGHHGHHHHHHHBBGHHFGBFHHHHHHGFHHHHHHGFHH1BFEB4@BBF?B1133@3B33B44?3BBFCGGGGHBGG4B<///?BF3BB2?2B2BBFGH222?F/0@@<000F0?0?0F/0.>F1=>>>-<E0<00<0<0=<G0A0;:C:GB0:00:;C/;;:0;;CB.900;09C00;00;000//;.9..9
@M05620:37:000000000-D9766:1:1101:11422:7394 1:N:0:41
GAGGCTGCTTTGGAAGAAACTCATAGATTACTGCAACAGTTCCCCCTGGACCTGGAAAAGTTTCTTGCCTGGCTTACAGAAGCTGAAACAACTGCCAATGCTGTTCCCCGTCCAAACATAGTCCTCGACAACACTCCGAGCGACCAAAAGATGCTGCTAAACTGGCACGACCAACAGGCCTTTCCGCTTTCGACCTCTTGTGGATCCCCTTGCCAACTTCTCCGCCTATGTCCTTGTAAATGCCACAACAG
+
A>AAAAFBFFFFGBFGFGGGGGHHHHHHHHGGHHHHHHHGHHHHHGGGFHHHHHHFGGBHFFHHHHHHHHHHHHHGHHHHHHHHHF3FGHHHHHHHHHFFG4@4BFD3G/>?>133?BB334BBGHFD</<?/?BFG//>/</>/>//<F<GHFG111?1?>110<0<..-<-..</.<.</;<CEGGGGFE.;BFGGGGGGDBFFF/././:;BFG/;;;F9..;9.99F/F/9;F//////;BB.9A..
@M05620:37:000000000-D9766:1:1101:26217:7400 1:N:0:41
ACCACACCTTCTACAATGCGCTGCGTGTGGCTCCCGAGGAGCACCCCGTGCTGCTGACCGAGGCCCCCCTGAACCCCAAGGCCAACCGCGAGAAGATGACCCAGGTGCGTGGCCCGCTACCTCTTCTGGTGGCCGCCTCCCTCCTTCCTGGCCTCCCGGAGCTGCGCCCTTTCTCACTGGTTCTCTCTTCTGCCGTTTTCCGTAGGACTCTCTTCTCTGACCTGAGTCTCCTTTGGAACTCTGCAGGTTCT
+
AAA1AAAACFFFGFGFAG1AE0FEGA0A00A010FA/EGA/GE0FEEE/AAA1F1@@G0>/E/EG/E>E//0F1>EG//F//?G/F//B</</?G11?111?/FFFC1-F.--0.--AC-GD00<0C0GFB:.C---;..:CB?BC0/;9C..0...C?-@-AF9--9--999;F/B/9-:B/////9B//9//;9;BA/9-99BFFB///9:9B9FFE///9F/99B//B99:9/BBFBBBBF/BFFB/9
@M05620:37:000000000-D9766:1:1101:10739:7415 1:N:0:41
AGTGCCAGCTCTCAATCGCACAGGGGACCCAGGGCCTGGCCCCTCCATCCAGAAAACCTATGACCTCACCCGCTACCTGGAGCACCAACTCCGCAGCTTGGCTGGGACCTATGTGAGTATCCAGCGTAGGAATCCGGGAGTTGGGGAGGAGTGAGGAGTTGGGGAAAGACAGTCCTAACCGTGGAGGGTTCTGGTAAATGATGGGGTGAGGAGGGGCTCTTTGGCTCCCACCAGTCCCCCTGTCTGGTCTA
+
AA>AAFFFBFFFGGGGGGGGGGGHGGGGGGA2FFEGGFGGGHGCGGHHHHFHHHFHCEEFHHHHHHHFHF1EEEEGHDHHHHHGHHFHGHHHGGGGGHHGAHHAEF00?G23?BGB3F?FHEFFHG//>/<2FG1/<CC-E0<>DGADC.<<.DDGGGCHHH?DEDHCHHBFGGBF99BFGG99.C.AEFG9;F909//B//9/:.DFEFFFD.@DDFA/9:F/;FBE..:..AFFFB.99.B/BBBF//B
@M05620:37:000000000-D9766:1:1101:16920:7417 1:N:0:41
GAGGCTGCTTTGGAAGAAACTCATAGATTACTGCAACAGTTCCCCCTGGACCTGGACAAGTTTCTTGCCTGGCTTACAGAAGCTGAAACAACTGCCAATGATGCTACCCGTAAGGAACGGCCCCTAGAACACTCCAAGGGAGTAAAAGAGCTGATGAAACAATGGCAAGTAAGCCAGGCATTTCCGCTTTAGCACTCTTGTGGATCCAATTGAACAATTCTCAGCATTTTTACTTCTCACTGACAACCCAG
+
>3>>>>B>BBBBFB5A4BBFFFFGHFEFF5BDFB444CB5DBDABEAB22BBFBAB231BDDDDADDBB53BGHB3BABBB3BBB3BBB??BBBB33@BB3BBBBB@BB11/>B33B0/?//<>/????3BB?G01?????<?0@D>@<00@<FGBG?1<</1?10<1/111>1>00.><>>1>=C.CDG000000<:::;::00::0<;0::0:0:0;0;000;090009=B0C090;;F09/00.9..;
@M05620:37:000000000-D9766:1:1101:19987:7432 1:N:0:41
ACCACACCTTCTACAATGAGCTGCGTGTGGCTCCCGAGGAGCACCCCGTGCTGCTGACCGAGGCCCCCCTGAACCCCAAGGCCAACCGCGAGAAGATGACCCAGGTGAGTGGCCCGCTACCTCTTCTGGTGGCCGCCTCCCTCCTTCCTGGCCTCCCGGAGCTGCGCCCTTTCTCACTGGTTCTCTCTTCTGCCGTTTTCCGTAGGACTCTCTTCTCTGACCTGAGTCCCCTTTGGAACTCTGCAGGTTCT
+
BBBBBAABFFFFGGGGGGFGGEHHGFG2AEHHHGFG?EG2AGGEHGGG1AEGHHFGHHFEEGEGGEEGG/FGHHHGGDEHGHHHEFGGGGCCC?FF22>FFFCGGHG1?GGEG<C@DCG@G0GG0DGHHGGDAG??CDDFFGBDBFGGGBF.AFFEGGG-BAFFGBFDF-9BBBF9FBB.;BFFFFBFF//9//@ADFFFFDFEDFFFFFFFFFFFFF//9BFF/.99/;A.9BBBB/B//B/B9FFFB/;
@M05620:37:000000000-D9766:1:1101:27045:7439 1:N:0:41
ACCACACCTTCTACAATGAGCTGCGTGTGGCTCCCGAGGAGCACCCCGTGCTGCTGACCGAGGCCCCCCTGAACCCCAAGGCCAACCGCGAGAAGATGAGTGGCCCGCTCCCTCTTCTGGTGGCCGCCTCCCTCCTTCCTGGCCTCCCGGCGCTGCGCCCTTTCTCACTGGTTCTCTCTTCTGCCGTTTTCCGTAGGACTCTCTTCTCTGCCCTGCGTCTCCTTTGGCACTCTGCAGGTTCTAGATCGGAA
+
BBBBBBBBFFFFGGGGGGGGGGHFGEGEHEHHHGGGGGGCGHHHHGGGECGGHHHHHHHGGGGGGGGGGGGHGHHGGGGHGGHHHGGGGGGGCGHHBGG2FGG<0/>@C-CFFHHBH11>F<ACFF-<AEGEHHGGHHGFFBFHBFAE99?BBCCD?9A@D/BFFF/BFFFBFFFFFFFFBFFFFF?DFFFFFFADABBFBFFFBFFFFF/BEFF.99@FFFFFFFF/B/BFFFBBFFFFFF9FBFFED;E
@M05620:37:000000000-D9766:1:1101:15716:7459 1:N:0:41
AGTGCCAGCTCTCAATCGCACAGGGGACCCAGGGCCTGGCCCCTCCATCCAGAAAACCTATGACCTCACCCGCTACCTGGAGCACCAACTCCGCAGCTTGGCTGGGACCTATGTGAGTATCCAGCGTAGGAATCTGGGAGTTGGGGAGGAGTGAGGAGTTGGGGAAAGACAGTCCTAACCGTGGAGGGTTCTGGTAAATGATGGGGTGAGGAGGGGCTCTTTGGCTCCCACCAGTCCCCCTGTCTGGTCTA
+
ABAAAFFFBFFFGAGGGGGGGGHGGGGGGGHHFEGFFGHHHHGHGGHHHHHHFHEHHGHHHHFHHHHHHHHGGE/EHHHHBGHHHHC?EGHFEFEFEHEHGHHGGGHHGHHHHHHGHHHHHHHHHGGGGGHHHHHHHHFGGHHHGGFGGFEGHGHHHGHGHHGGFGHHFHHGHHHHHHHHGGGGDEGGCGGGGGFGGGGGGGGGGGDFFFFFFFFFFFFFFFFFFFFFFFFFFFFFFFFFFFFFFFFFFFF
@M05620:37:000000000-D9766:1:1101:25096:7461 1:N:0:41
ACCACACCTTCTACAATGAGCTGCGTGTGGCTCCCGAGGAGCACCCCGTGCTGCTGACCGAGGCCCCCCTGAACCCCAAGGCCAACCGCGAGAAGATGAGTGGCCCGCTACCTCTTCTGGTGGCCGCCTCCCTCCTTCCTGGCCTCCCGGCGCTGCGCCCTTTCTCACTGGTTCTCTCTTCTGCCGTTTTCCGTAGGACTCTCTTCTCTGCCCTGCGTCTCCTTTGGAACTCTGCAGGTTCTAGATCGGAA
+
CCCCCCCCFFFFGGGGGGGGGGHHGGGEEGHHHGGGDGFGGHHHHGGGEGGGHHHHHHGGGGGGGGGGGGGHFHHGGGGHGHHHHGGGGGGGGGHHGHHHHGGF??>AD<>GHHHHHH1FGFGHHGGGGEHGHHGHHHHHGFHHHHGGGGGGGGGGFFFFFFFFFFFFFFFFFFFFFFFFFFFFFFDFFFFFFFFFFFFFFFFFFFFFFF0BFFFEFFFFFFFFFFFFFFFFFFFFFFABFFFFFFFFFAA
@M05620:37:000000000-D9766:1:1101:22940:7466 1:N:0:41
ACCACACCTTCTACAATGAGCTGCGTGTGGCTCCCGAGGAGCACCCCGTGCTGCTGACCGAGGCCCCCCTGAACCCCAAGGCCAACCGCGAGAAGATGCGTGGCCCGCTACCTCTTCTGGTGGCCTCCTCCCTCCTTCCTGGCCTCCCGGAGCTCCGCCCTTTCTCACTGGTTCTCTCTTCTGCCGTTTTCCCTATGACTCTCTTCTCTGACCTGATGCTCCTTTTGAACTCTGCAGGTCCTAGATCGGAA
+
CCCCCBBCFFFFGGGGGGGGGGHHGGGGHGGHHGGGDGGGGHHHHGGGGEGGFGHHHHHGGGGGGGGGGGGGHHFGGGGHGHHGHGGGGGGGGGHHHGB/?<C@FG<-AC<GDGB<1><0=<..C0<.CC/C/;C:CGH0;/;.<GH.;?F--.0;.;E?-FCFFGBFBB//;B/FFE/F/;/;/-;D/A/;//9///;//;FB/B////:/99/;//;/;//:///./BF/BF/F/.A///;/9/;.9..
@M05620:37:000000000-D9766:1:1101:7963:7472 1:N:0:41
GAGGCTGCTTTGGAAGAAACTCATAGATTACTGCAACAGTTCCCCCTGGACCTGGAAAAGTTTCTTGCCTGGCTTACAGAAGCTGAAACAACTGCCAATGATGCTACCCGTAAGGAACGGCTCCTAGAAGACTCCAAGGGAGTAAAAGAGCTGATGAAACAATTGCAAGTAAGTCAGGCATTTCCGCTTTAGCACTCTTGTGGCTCCAATTGAACAATTCTCAGCATTTGTACTTTTAACTGACAAGCCAG
+
A?ABAAFBFFFFGFFFGGFGGGHHHHHHHHHGHHBGFHGHHFGHHGEEFHGHHHGFB3CGBFHGHHHFFHFHHHHEBFGGHHGGHEEHBGEHHHHGHHHHFG4DBDG2???>EF3BB?EG//??3BD?DB?BB3B3F?F/FG/BGHBDC=2D2F>>2FFHFH?1?FGGD1?=F@@GFGF<><1FGDD><C00=0<<<<D0=<..<<.::CCGGCGGH0<<;C<0;GFF;00;;9=0=000;0900;.;:/C
@M05620:37:000000000-D9766:1:1101:13714:7488 1:N:0:41
ACCACACCTTCTACAATGCGCTGCGTGCGGCTCCCGAGGAGCACCCCGTGCTGCTGACCGAGGCCCCCCCTCAACCCCACGCCCACCCGCGAGAAGCTGAGAGGTTCGCTACCTCTTCTGTTTGCCGCCTCCCTCCTTCCTGGCTTCCCGGCGCTGCGCCCTTTCTCCCTGGCTCTCTCTTCTGCCGTTTTCCGTCGGCCTCTTTTCTCTGCCCTGCGTCTCTTTTGGAACTCTGCAGTTTCTAGTTCGGA
+
3AABAAA3BBBDGFBFGGBACEGGGEE22AEAB2AB10AA1F1BBEEA>EEFBGFFFFF/>//>FFGGGG</B?FGFFF/>/?>DED<</>/->.01<1101><//<<ADGGHCGGH;C0<C;;C:@D-;.CE;CAFGGGG0/9/==F/9-B-@B-A>@.;@FFFBFF9B/..;:9BF9FF;B:BB?FFFFFFFF.9>;AAAF/BFFFFFB/9EFEE?FB?F/;9BF-//;FFFFFE/;;//;9//;/9-;
@M05620:37:000000000-D9766:1:1101:13734:7491 1:N:0:41
ACCACACCTTCTACAATGAGCTGCGTGTGGCTCCCGAGGAGCACCCCGTGCTGCTGACCGAGGCCCCCCCTGAACCCCAAGGCCACCCGCGAGAAGCTGAGTGGCCCGCTACCTCTTCTGGTGGCCGCCTCCCTCCTTCCTGGCCTCCCGGAGCTGCGCCCTTTCTCCCTGGTTCTCTCTTCTGCCGTTTTCCGTAGGACTCTCTTCTCTGACCTGCGTCTCCTTTGGAACTCTGCAGGTTCTAGATCGGA
+
CCCCCCCCFFFFGGGGGGGGGGHHGGGEFGGGGGGGGGGFGHHHHGGGGGGGHHHHHHHGGGGGGGGGGGGGHHHHGGG?GGHHH/FDGDGGGDGH1FFFHHHGGHHGGGGGHHHHHHHHEDFGHHGGGGGHGHHGHGGGGGGGGGGGGDG-ACFFG?DFFFFFFFF0BBBAFFFFFFFFFFFFFFFDFFFFFFFFDFFFFFFFFFFFFFFEFFFF.@FFFFFFFFFFFFFFFFFFFFAFFFFFFBFFFFA
@M05620:37:000000000-D9766:1:1101:12044:7501 1:N:0:41
ACCACACCTTCTACAATGAGCTGCGTGTGGCTCCCGAGGAGCACCCCGTGCTGCTGACCGAGGCCCCCCTGAACCCCAAGGCCAACCGCGAGAAGATGAGTGGCCCGCTACCTCTTCTGGTGGCCGCCTCCCTCCTTCCTGGCCTCCCGGCGCTGCGCCCTTTCTCACTGGTTCTCTCTTCTGCCGTTTTCCGTAGGACTCTCTTCTCTGACCTGAGTCTCCTTTGGAACTCTGCAGGTTCTAGATCGGAA
+
CCCCCCCAFFFFGGGGGGFGGGHHGFGBAEHHHGFGDGGGGHHHHGGGGGGGGHHHHHHEGFCGGGGGGGGHGHHGGGGHGHHHHGGGGGBDGGHGHHBC>DF/0/A<A-<FGHFHFF1<F0..G-<@E?CEGHFHHHHB0:GCGHGEGG-9???ADAFFFFFFFFFFFFF:FFFFFFFF0FBFFCFFFFFFDBADDBFBBFFFFFBBB009;FF//;F9FFFFFFFFFFF0FFFFFEFFFF0BFB9AAAE
@M05620:37:000000000-D9766:1:1101:7023:7508 1:N:0:41
ACCACACCTTCTACAATGAGCTGCGTGTGGCTCCCGAGGAGCACCCCGTGCTGCTGACCGAGGCCCCCCTGAACCCCAAGGCCAACCGCGAGAAGATGACCCAGGTGCGTGGCCCGCTACCTCTTCTGGTGGCCGCCTCCCTCCTTCCTGGCCTCCCGGCGCTGCGCCCTTTCTCACTGGTTCTCTCTTCTGCCGTTTTCCGTAGGACTCTCTTCTCTGACCTGAGTCTCCTTTGGAACTCTGCAGGTTCT
+
AAAABBAAFFFFG5GFFGBGFCGFE2ABEAHHEFAAEEG?FHHHHGGG1EEFFFECGHHG0EEGFAEEGGG1GEGEGG/??/FGEF//B?B<@DFHFD1?CGFHECG1>?ACCH.<@-<CFFBF00=<GGFDHG-;-.:.EGGGFEFFG0FFE0;EFD@-B-9BF-9.;@/BFFFFFFFF/BFFFFBBBFFFFFBDFFFEFFFFF.BFEFFFFFFFB9FFFB/./.BBFFFFFF/BB9/F9BFFFFF.FFF
@M05620:37:000000000-D9766:1:1101:11450:7510 1:N:0:41
GAGGCTGCTTTGGAAGAAACTCATAGATTACTGCAACAGTTCCCCCTGGACCTGGAAAAGTTTCTTGCCTGGCTTACAGAAGCTGAAACAACTGCCAATGATGCTACCCGTAAGGAAAGGCTCCTAGAAGACTCCAAGGGAGTAAAAGAGCTGATGAAACAATGGCAAGTAAGTCAGGCATTTCCGCTTTAGCACTCTTGTGGATCCAATTGAACAATTCTCAGCATTTGTACTTGTAACTGACAAGCCAG
+
>1>>A1CAFFFFGFF11BGFGGGGADGGH1FFGHH1BAFFGFHHHGGGGCHHHGHGHGHGHHHHHHHHHHHGGHFGHHFDGHFGGHFHHFHHHGGHB@GGHHGHHHHHHGGGGHGHH0EFFFHGF1FGGHHHHHHGFGGGEC?G1BBGFGHHHHHHG>@GFGGHHHFGF??GGDGFHFCGHHHHGEGCGGFHDDHCGDGFGFC0CGHDGHHFBGHHCHHCGF0GG0GGEG:CGFG0C9BFFFGGGGGEAFG
@M05620:37:000000000-D9766:1:1101:13114:7521 1:N:0:41
ACCACACCTTCTACAATGAGCTGCGTGTGGCTCCCGAGGAGCACCCCGTGCTGCTGACCGAGGCCCCCCTGAACCCCAAGGCCAACCGCGAGAAGATGACCCAGGTGCGTGGCCCGCTACCTCTTCTGGTGGCCGCCTCCCTCCTTCCTGGCCTCCCGGTGCTGCGCCCTTTCTCACTGGTTCTCTCTTCTGCCGTTTTCCGTAGGACTCTCTTCTCTGACCTGAGTCTCCTTTGGAACTCTGCAGGCTCT
+
CCCCCCCCFFFFGGGGGGGGGGHHGGGEHGHHHGGGGGGGGHHHHGGGFGGGHHHHHHHGGGGGGGGGGGGHHHHGGGGHGHHHHGGGGFD<@D22F2222<FH/?F1<F//A0F--A<CC0<0==000=<<.C?-AADHGG/.9CFF00=.;FG.E.---=CFG--.-@FBFB/F/BF/F////;FF//99FF=../AF/.9...///////;//;/FB/FFB//BF//://9B/B9///B//999.;F/
@M05620:37:000000000-D9766:1:1101:13168:7526 1:N:0:41
ACCACACCTTCTACAATGAGCTGCGTGTGGCTCCCGCGGAGCACCCCGTGCTGCTGACCGAGGCCCCCCTGAACCCCAAGGCCAACCGCGAGAAGATGACCCAGGTGAGTGGCCCGCTACCTCTTCTGGTGGCCGCCTCCCTCCTTCCTGGCCTCCCGGAGCTGCGCCCTTTCTCACTGGTTCTCTCTTCTGCCGTTTTCCGTAGGACTCTCTTCTCTGACCTGAGTCTCCTTTGGAACTCTGCAGGTTCT
+
AABAA?AAFFFFGFGGGGGFGGGHGGGGHGHHHGGG2AFEAE1GHGGGEEGGFHHGHHHG/>>EGGGGGGGB3FHGGGEHFHHHEGFGGGGGCDG1<1FGHC/?.<>GHGFGGHGGG?CCBDGGHGFC;CGDHHGGGGGGGGGGB9FBBBFGGFGGGDBGF;.BFAFFF-/BFBFFFFFFFFFFFFFFFFFFFF@9DFFFFDF.;AFFFFFFFFFFBFFFFFBFFFFFFFFFFFF/99/BFFFFB/.9BFB
@M05620:37:000000000-D9766:1:1101:13153:7535 1:N:0:41
ACCACACCTTCTACAATGAGCTGCGTGTGGCTCCCGAGGAGCACCCCGTGCTGCTGACCGAGGCCCCCCTGAACCCCAAGGCCAACCGCGAGAAGATGACCCAGGTGAGTGGCCCGCTACCTCTTCTGGTGGCCGCCTCCCTCCTTCCTGGCCTCCCGGCGCTGCGCCCTTTCTCACTGGTTCTCTCTTCTGCCGTTTTCCGTAGGACTCTCTTCTCTGACCTGCGTCTCCTTTGGAACTCTGCAGGTTCT
+
DCCCCDCCFFFFGGGGGGGGGGHHGGGGHGHHHGGGGGGGGHHHHGGGGGGGHHHHHHHGGGGGGGGGGGGHHHHGGGGHGHHHHGGGGGGGGGHFHFHHHGGHE1?=?FB/FHHFCD<ABGFFFHDG0=CEGGGGGDGHGGHGFBFFGFGGGBFGEE----9@D=ADFFFFFFFFBFFFFFBB0BFFFFFFBFFFFFFFFD:AD.BFFFBFFBF0;BFBFFE/.;A;:B:BBFFFEFFBFFFFF0:.;FB
@M05620:37:000000000-D9766:1:1101:17189:7553 1:N:0:41
ACCACACCTCGACAATGCGCTGCGTGTGGCTCCCGCGGCGCACCCCGTTCTGCTTACCGAGGCCCCCCTGAACCCCAAGGCCAACCGCGCGAAGATGCCCCAGGTGAGTGGCCCGCTACCTCTTCTGGTGGCCGCCTCCCTCCTTCCTGGCCTCCCGGAGCTGCGCCCTTTCTCACTGGTTCTCTCTTCTGCCGTTTTCCGTAGGACTCTCTTCTCTGACCTGAGTCTCCTTTGGAACTCTGCAGGTTCTA
+
AAAAAAAAFF1>AEFGG1AA0A0ABEEH?HFGFGFEGG/>>EEGGG>BFGFHH@BBFHGGGGGGGGGG<FGFHGGGGGHGHFHHGGCCG/>>C-<DG<<GGGGGHHHHHHGGHHGGGG-F0FGG0CBFFFGGA-;AGGEFBBFFFFFF/BF-BFF-9@9@@FFF?@F;@FFFF/;FFF-/;BFFFF/FFFFFF@FFFFFEBFFFFFFFFFFEF/BFFFBFFFFFFFFFFFFFFB/FFFFFFFFFFFFFFF;
@M05620:37:000000000-D9766:1:1101:18155:7553 1:N:0:41
AGTGCCAGCTCTCAATCGCACAGGGGACCCAGGGCCTGGCCCCTCCATCCAGAAAACCTATGACCTCCCCCGCTACCTGGAGCACCAACTCCGCAGCTTGGCTGGTACCTATGTGAGTATCCAGCGTAGGAATCTGGGAGTTGGGGAGGAGTGAGGAGTTGGGGAAAGACAGTCCTAACCGTGGAGGGTTCTGGTAAATGATGGGGTGAGGAGGGGCTCTTTGGCTCCCACCAGTCCCCCTGTCTGTTCTA
+
>3AAAFFFBFCDFGGGG2FFEC4AFEGGGE2FF2EEABBBAFE1EGHHGF3FFGBGHE3BGFGGFGG1B>BEEE@EHGGFGFG1BFGHGGHHGF/<EFHH?F3??01?FFGFF?22?1BGBGHF0/?<DD<1FH<110</?FHFGGG@-<.<.0<.C./<0/--.;:.G/::C0C000/.-99-9.A?..;00C;0C900;0C0..9;A.AFF.-9B-.99BF/;9/AEF..9ABF/FA;;.BBF///9BB
@M05620:37:000000000-D9766:1:1101:23908:7587 1:N:0:41
AGTGCCAGCTCTCAATCGCACAGGGGACCCAGGGCCTGGCCCCTCCATCCAGAAAACCTATGACCTCACCCGCTACCTGGAGCACCAACTCCGCAGCTTGGCTGGGACCTATGTGAGTATCCAGCGTAGGAATCTGGGAGTTGGGGAGGAGTGAGGAGTTGGGGAAAGACAGTCCTAACCGTGGAGGGTTCTGGTAAATGATGGGGTGAGGAGGGGCTCTTTGGCTCCCACCAGTCCCCCTGTCTGGTCTA
+
BBABBFFFBFFFGGGGGGGGGGHCGGGGGGEHFGFEFFHHHHGGGGHHHFGHEBBGHFFHHHFHHHHHHHGGGEGGHHHHHFHHHHHHGGHHFGGGGFGGAHFFEFHHEHHGFGHFDHHHHFHHHGGGGGHHHHHFHHFFEGFFDGGFGGGGFFFFGGHHHHGGEDEFHHHHHHHHHGHGGGEGGGDGGGGGGGCFFGGGGGGGGGFCEFFFFFFFFFFFFFFFFBFFEFFFEFFFFFFFAEFFFFFFFF9
@M05620:37:000000000-D9766:1:1101:8193:7620 1:N:0:41
GAGGCTGCTTTGGAAGAAACTCATAGATTACTGCAACAGTTCCCCCTGGACCTGGAAAAGTTTCTTGCCTGGCTTACAGAAGCTGAAACAACTGCCAATGATGCTACCCGTAAGGAACGGCTCCTAGAAGACTACAAGGGAGTAAAAGAGCTGATGAAACAACGGCAAGTAAGTCAGGCATTTCCGCTTTACAACCCTGTTGACACAAATGGAACAACTCTAACCATTGTAACTATTTAAGCACAAACAAG
+
>3AB3>CBFDF4G4BFGGBGGGHHHFHHHHAFFG4FFHBGG5AA2AAAAGBFHHEF332FBGHDDFG53B3BBBG33BBFHHABG33FBB1FGHHGGHHHFH4D3DF2B1?>?BB@B?EC//??3B4BDBBBD3B?BBF?FD?BGHE2F22DC2@22FGHFH///</<F1>=D==>F0><11==0<<.<.00=0<;;./0000:0<::.000::FFB.00:0;;.00;;:0;;00;;00000:::;.;;.;
@M05620:37:000000000-D9766:1:1101:11740:7623 1:N:0:41
AGTGCCAGCTCTCAATCGCACACGTGTGCCCTCCCGTGACGAGATTCCCTCTCTTATGCCGTCGCCCTCTTGAAACAAAACAAACATCAAAACGACACGTATGACAGTGACAAGCCACTGCTTCACGGCCTCGACATAGTAATTCATGCCATACAGTAACAACGCCCTGACAGACCGGTTCCAGCTTCCGTAGTGCCCCGGAACACTATAACCACCGACCGAAATCATATGCGGACTTCTGCACTACCAAG
+
>A>3>DFFBFFFG4GGBAFCE2BAF4BG5DBGHGGGG2ABBFEEAGDF3EFGGBAF55BBE1A00B10?BF3DFEHBGG1BBF11B3B33331////>/0B3343B3333B430//0B1B111111///</0///</11<1<11@1111>1110111>=F11>-----.<<;0/..;-:.:;00/00=/.0.../00/.--:-9:;9///////;..;------.//9///99-9--;//////;9/;//9
@M05620:37:000000000-D9766:1:1101:14890:7624 1:N:0:41
ACCACACCTTCTACAATGAGCTGCGTGTGGCTCCCGAGGAGCACCCCGTGCTGCTGACCGAGGCCCCCCTGAACCCCAAGGCCAACCGCGAGAAGATGAGTGGCCCGCTCCCTCTTCTTGTGGCCGCCTCCCTCCTTCCTGGCCTCCCGGCGCTGCGCCCTTTCTCACTGGTTCTCTCTTCTGCCGTTTTCCGTAGGACTCTCTTCTCTGCCCTGCGTCTCCTTTGGAACTCTGCAGGTTCTAGATCGGAA
+
BBBCCBBAFFFFGGGGGGGGGGGHGEGBAEHHHFGFDAECEHHHHGGEGFGGGHHHHHHEGGFGGGGGGGGHFHHGGGGHGHHHHGGGGGDGGGHHHHHGHHGFFGA@D->FHHHHHH1FG1.GHGGGGEHGHHGHHHHHFGHHHGGGGGFGGGGGGFFFFFFFFFFFFFFFFFFFFFFFFFFFFFDFFFFFFFFDFFFFFFFFFFFFFF/BEFFACDFDFFFFFFFFFFFFFFFFFFFFFF/FFFBFBDF
@M05620:37:000000000-D9766:1:1101:9526:7641 1:N:0:41
AGTGCCAGCTCTCAATCGCACAGGGGACCCAGGGCCTGGCCCCTCCATCCAGAAAACCTATGACCTCACCCGCTACCTGGAGCACCAACTCCGCAGCTTGGCTGGGACCTATGTGAGTATCCAGCGTAGGAATCTGGGAGTTGGGGAGGAGTGAGGAGTTGGGGAAAGACAGTCCTAACCGTGGAGGGTTCTGGTAAATGATGGGGTGAGGAGGGGCTCTTTGGCTCCCACCAGTCCCCCTGTCTGGTCTA
+
AAAAAFFFBFFFGFGGGGGCECHGGGGGGGHHFGGGDFHHHHGHGGHHHHHHFHHHHFHHHHGHHHHHHHFGG>EEHFHHGGHHHHGGGHHHGGGGGHGHGHEF?/?FGHHHHHHHHHHHHHHHHGG?FGHHHHHGHHFEGHHHGGFFGA><CGHHHGHHHHGGGGHFHFHFHHHGHHHHGGEGGGGG;CFGGGFGFGGGGGGEGFDBFFFFFFFFFFFFFFFFFFFFFFFFFFFFFFFFFFFFFFFFFFF
@M05620:37:000000000-D9766:1:1101:16872:7650 1:N:0:41
ACCACACCTTCTACAATGAGCTGCGTGTGGCTCCCGAGGAGCACCCCGTGCTGCTGACCGAGGCCCCCCTGAACCCCAAGGCCAACCGCGAGAAGATGAGTGGCGCGCTCCCTCTTCTTGTTGCCGCCTCCCTCCTTCCTTTCCTCCCGGCGCTGCGCCCTTTCTCACTGGTTCTCTCTTCTGCCGTTTTCCGTCGGACTCTCTTCTCTGCCCTGCGTCTCCTTTGGCACTCTGCAGGTTCTCGATCGGCA
+
BABBBBB>4BBDGGGGGGBEGGHHGEGB4EGBFCFE?EE2AGHHHGFAAEEGFHFHGFG0>@?EGGGGGEFGCHHGGEEHGHGHHFGGDG<BDGHFHHG??2F?/<>>A<>>GHHHHHD0D0.=DG<AF:CEHHGHHHHG00;GGGGGGGG9BDGGF=DFFFFFFF/BFBFFFFFFFFFFBFFFFFDFFFFFFF.;BDDFFFBFFFFFFFFFEFFFFFFFFFFFFFFFBFFFFFE/FAFBFF/;BF99.9@
@M05620:37:000000000-D9766:1:1101:16893:7659 1:N:0:41
ACCACACCTTCTACAATGAGCTGCGTGTGGCTCCCGAGGAGCACCCCGTGCTGCTGACCGAGGCCCCCCTGAACCCCAAGGCCAACCGCGAGAAGATGAGTGGCCCGCTACCTCTTCTGGTGGCCGCCTCCCTCCTTCCTGGCCTCCCGGAGCTGCGCCCTTTCTCACTGGTTCTCTCTTCTGCCGTTTTCCGTAGGACTCTCTTCTCTGACCTGAGTCTCCTTTGGAACTCTGCAGGTTCTAGATCGGAA
+
CCBCCCCBFFFFGGGGGGGGGGHHGGGGHGGHHGGGEGGGGHHHHGGGFGGGEGHHHHHGGGEGGGGGGGGHHHHGGGGHGHHHHGGGGGGGGGHHHHFGGBFFHHCFGGGHHHHHHFGFFFGHGDGGGGHGHHGHHHGFHFGFHHGGGGGGGFGG?CGGFGGFFFFFFFFFFFFFFFFFFFFFFFFFFFFFFFFFFFFFFFFFFFFFBBFBFFFFFBFFFFFFF0FFFFFFFFFFFFABFFFEFBBEDF9
@M05620:37:000000000-D9766:1:1101:4571:7659 1:N:0:41
ACCACACCTTCTACAATGAGCTGCGTGTGGCTCCCGAGGAGCACCCCGTGCTGCTGACCGAGGCCCCCCTGAACCCCAAGGCCAACCGCGAGAAGATGACCCAGGTGAGTGGCCCGCTACCTCTTCTGGTGGCCGCCTCCCTCCTTCCTGGCCTCCCGGAGCTGCGCCCTTTCTCACTGGTTCTCTCTTCTGCCGTTTTCCGTAGGACTCTCTTCTCTGACCTGAGTCTCCTTTGGAACTCTGCAGGTTCT
+
BBBBBBBBFFFFGGGGGGDGGEHHGFGEGEHHHGFEGGGGGHHHHGGGGGGGGHHHHHHGGGGGGGGGGGGHHHHGGGGHGHHHHGGGGGCGGGHHHHHHHHHGFHHHHHHGGHHGGGGGHHHHHHHHHHHGHHGGGGGHGHHGHGGGGGGGGGGGGGGBGGGGGGBFBBFFFFFFFFFFFFFFFFFFFFFFFFBDFFFFFFFFDDFFFFFFFFFFFFFFFFFFFFFFFFFFFFFFFFFFFFFFFFFFFFF
@M05620:37:000000000-D9766:1:1101:21700:7660 1:N:0:41
ACCACACCTTCTACAATGAGCTGCGTGTGGCTCCCGAGGAGCACCCCGTGCTGCTGACCGAGGCCCCCCTGAACCCCAAGGCCAACCGCGAGAAGATGAGTGGCCCGCTACCTCTTCTGGTGGCCGCCTCCCTCCTTCCTGGCCTCCCGGCGCTGCGCCCTTTCTCACTGGTTCTCTCTTCTGCCGTTTTCCGTAGGACTCTCTTCTCTGACCTGAGTCTCCTTTGGAACTCTGCAGGTTCTAGATCGGAA
+
BBBBBBBBFFFFGGGGGGGGGGHHGGGGHGHHHGGGGGGFGHHHHGGGGGGGFHHGHHHGGGFGGGGGGGGHHHHGGGGHGHHHGGGGGGGGGGHHHHHHHHGGHHGGD-AGHHHHHHBGHHGHHGGGGGHGHHGHHHHHHHHHHHGGGG-ADGGGGFFFFFFFFFFFFFFBFFFFFFFFFFFFFFDFFFFFFFFFFFFFFFFFFFFFFFFFFFF/FFFFFFFFFBFFFFFFFFFFEFFFFFFFFFFFFFE
@M05620:37:000000000-D9766:1:1101:23452:7661 1:N:0:41
ACCACACCTTCTACAATGAGCTGCGTGTGGCTCCCGAGGAGCACCCCGTGCTGCTGACCGAGGCCCCCCTGAACCCCAAGGCCAACCGCGAGAAGATGACCCAGGTGAGTGGCCCGCTACCTCTTCTGGTGGCCGCCTCCCTCCTTCCTGGCCTCCCGGAGCTGCGCCCTTTCTCACTGGTTCTCTCTTCTGCCGTTTTCCGTAGGCCTCTCTTCTCTGCCCTGAGTCTCCTTTGGAACTCTTCAGGTTCT
+
CCCCCCCCFFFFGGGGGGGGGGHHGGGEHGHHHGGGGGGGGHHHHGGGGGGGHGHHHHHGGGGGGGGGGGGHHHHGGGGHGHHHHGGGGGGGGGHHHHHHHEEHEHFFG1F=FHH@?@CDFHHHHHHHHHHDHFGGGAGHGGHDHFGGGGGGGFGGGG?-:@FFFCFFFFFFFF00:BFFFFFFFBFFFFFFFFFFFFEFFF9;D?099:FBFFB9FF90;:FA:FBFFFFFFFFFFEFBFF000;FFFFF
@M05620:37:000000000-D9766:1:1101:8441:7662 1:N:0:41
GCGGCTGCTTTGGAAGAAACTCATAGATTACTGCCACAGTTCCCCCTGGACCTGGAACCGTTTCTTGCCTGGCTTACAGAAGCTGAAACAACTGCCCTTGATGCTACCCGTCCGGACATGCTCCTCGAAGACTCCCCGGGCGTCACAGAGCTGATGATCACCTGGCACGTACGTCAGGCCTTTCCGCTTTCGCACTCTTGTGGATCCAATTGACCAATTCTCCGCATCTGTACTTGTAACTGACAAGACAG
+
1>>AA>>>FFBBC1FBB1BGABBEFFHHFHBGGH0BFEFAAGHHHG/F/BFBBF0BBA/AABFFDDFBGHHHHG01BFG1FHGBB11BBFGGGHFGF1B0B@F1B2B>0/?/?>>E//1<11BGHH//0??GHCG/?B//<>>-.>=F1>FFH1FGE000//0/<./<A.<:@/GECGG.CGCC:.C.C90;?CA@FBFFGGEBF;;0:900//9/-/:9FFBFB-;-/BFFBFBFF///9///;/---9B
@M05620:37:000000000-D9766:1:1101:14238:7678 1:N:0:41
ACCACACCTTCTACAATGAGCTGCGTGTGGCTCCCGAGGAGCACCCCGTGCTGCTGACCGAGGCCCCCCTGAACCCCAAGGCCAACCGCGAGAAGATGACCCAGGTGAGTGGCCCGCTACCTCTTCTGGTGGCCGCCTCCCTCCTTCCTGGCCTCCCGGAGCTGCGCCCTTTCTCACTGGTTCTCTCTTCTGCCGTTTTCCGTAGGACTCTCTTCTCTGACCTGAGTCTCCTTTGGAACTCTGCAGGTTCT
+
CCCCCCDDFFFFGGGGGGGGGGHHGGGGHGHHHGGGGGGGGHHHHGGGGGGGHHHHHHHGGGGGGGGGGGGHHHHGGGGHGHHHHGGGGGGGGGHHHHHHFFFGGFGHHDD=FHHGGGGGHHHGHHHHGDGGHHGGGGGHGHHGHGGGGGGGGGGGGDGAFGGGGGFFFFFFFFFFFFFFFFFFFHFFFFFHFFFFFFFFFFFFFFFFFFFFFFFFFFFFFFFFBFFFFFFFFFFFFFFFFFFFHFFFFFF
@M05620:37:000000000-D9766:1:1101:12866:7683 1:N:0:41
ACCACACCTTCTACAATGAGCTGCGTGTGGCTCCCGAGGAGCACCCCGTGCTGCTGACCGAGGCCCCCCTGAACCCCAAGGCCAACCGCGAGAAGATGAGTGGCGCGCTTCCTCTTCTAGCGGGCGCCTCCCTCCTTCCTTTCCTCCCGGGGCTGCGCCCTTTCTCACTGGTTCTCTCTTCTGCCGTTTTCCGTAGGACTCTCTTCTCTGACCTGGGTCTCCTTTGGCACTCTGCAGGCTCTAGATCGGAA
+
>11>A1111CCF3GGCDGBBG1FAEAE00ACFG0FE0AE//FAAGFEA/AEAA11BDG0A>E/EF?E@E//BBFGGG/AFFCHHCFGGGC<</<?<1<?G21////>>-.<11=1>=G000--<;@-:9.;:FG?990B00099;9CEBG--9@F?-----/9//F////;:BF9//B/9/BFBF@--BEF/B/-9-F/B9FB99/BFBF9:/9B:-9;F/BF//99/9B-B9B///--99:///9/9--;
@M05620:37:000000000-D9766:1:1101:16241:7685 1:N:0:41
ACCACACCTTCTACAATGAGCTGCGTGTGGCTCCCGAGGAGCACCCCGTGCTGCTGACCGAGGCCCCCCTGAACCCCAAGGCCAACCGCGAGAAGATGACCCAGGTGAGTGGCCCGCTACCTCTTCTGGTGGCCGCCTCCCTCCTTCCTGGCCTCCCGGAGCTGCGCCCTTTCTCACTGGTTCTCTCTTCTGCCGTTTTCCGTAGGACTCTCTTCTCTGCCCTGAGTCTCCTTTGGAACTCTGCAGGTTCT
+
CCCCCCCCFFFFGGGGGGAGGGHHGGGECEHGHGGGGGEGGHHHHGGGEFGGHHGHHHHEGGGGGGGGGGGFFHHGGGGHGHHHHGGGGG@CGGGHHGBGHGGHEFB1<FD/FHH-@C?DF0DGD<GF<GH?GF@FCAEHEFH.GBFFFFBFF0FFEG?:--F0B-@DAFFFFFFFB0BBFFFBBFFFFFF0F99DFFEFFAF.AD0F/BBFFFFFBBF0:9:A/99:0BBFFFFFB0B0FBBB0BAFFBB
@M05620:37:000000000-D9766:1:1101:16979:7697 1:N:0:41
ACCACACCTTCTACAATGAGCTGCGTGTGGCTCCCGAGGAGCACCCCGTGCTGCTGACCGAGGCCCCCCTGAACCCCAAGGCCAACCGCGAGAAGATGAGTGGCCCGCTACCTCTTCTGGTGGCCGCCTCCCTCCTTCCTGGCCTCCCGGAGCTGCGCCCTTTCTCACTGGTTCTCTCTTCTGCCGTTTTCCGTAGGACTCTCTTCTCTGACCTGAGTCTCCTTTGGAACTCTGCAGGTTCTAGATCGGAA
+
BBBBBBBBFFFFGGGFGGGGGGHHGFGGHGHHHGGGGGGCGHHHHGGGEGGGHHHHHHHGGGGGGGGGGGGHHHHGGGGHGGHHHGGGGGGGGGHGHGHHHHGGHHGGGGGHHHHHGHBGGHGHHGGGGGHGHHGHHHHHHHHHHFGGGG-BAFGGAGGGGGGFFFFFFFFFFFFFFFFFFFFFFFFFFFFFFFFFFFFFFFFFFFFFFFFFFFF/FBFFFFFFFFFFFFFFFFFFFFFFFFFFFFFFFFE
@M05620:37:000000000-D9766:1:1101:16048:7710 1:N:0:41
AGTGCCAGCTCTCAATCGCACAGGGGACCCAGGGCCTGGCCCCTCCATCCAGAAAACCTATGACCTCACCCGCTACCTGGAGCACCCACTCCGCAGCTTGGCTGGTCCCGTCCCCCTTTCTTGTCTCTCTCCTGCCCTTCTCTCGGACGAGCCCCCGTCTGCCCTCCCGTCCCTAGATTCCCTCTCGTCTGCCGTCTTCTGCTTGAAAACCACCCCCTCTTTGGCTCCCCCCAGTCCCCCTGTCTGGTCTA
+
>A>>>FFFBFFFG4FFGFGAE?HCGAAEGEHH2EEBFFHHHHGHGGFHHGHHHHHBGEHHFEGHHDFGHHHFG>>EGHFFBBFHHG1??GHBAE?E@HBGGFHG/3?BFCGDFDEGG0FGG22@FG2@2@FGHFHGGGFF1<GFFE<@F@ACCEFCCFDHGB0:CGDE?CDGD00/;CFG099BBFEE.EABFFGFFFFFF/BFF.99;9AE...-9-.9/////9;E9..;9DF///.9@.:;///;;//
@M05620:37:000000000-D9766:1:1101:21031:7714 1:N:0:41
ACCACACCTTCTACAATGAGCTGCGTGTGGCTCCCGAGGAGCACCCCGTGCTGCTGACCGAGGCCCCCCTGAACCCCAAGGCCAACCGCGAGAAGAAGACCCAGGTGCGTGGACCGCTACCGCTTCTGGTGGCCGCCTCCCTCCTTCCTGGCCTCCCGGAGCCGCGCCCTTTCTCACTGGTTCTCTCTTCTGCCGTTTTCCGTAGGACTCTCTACTCTGACCTGCGTCTCCTTTGGAACTCTGCAGGATCT
+
CCCCCCCCFFFFGGGGGGGGGGHHGGGFHGGHHGGGGGGGGHHHHGGGGGGGHHHHHHHGGGGGGGGGGGGHHHHGGGGHGHHHHGGGGG/CCG2?2?<?FGECFH1<<?/@<GH?DG@DH-<CDE00;0/:CHD?DAAAFFGGGFGGF0CFG0FEAEB---.:--@@F-;F//9/BFFF/B9FFFF/;BFF/F-DFFEFFDF..9B9FFFFF/;9FFF/BFF/.;DFFEB/9;B//BF9FFFF//:.;F/
@M05620:37:000000000-D9766:1:1101:23874:7719 1:N:0:41
GAGGCTGCTTTGGAAGAAACTCATAGATTACTGCAACAGTTCCCCCTGGACCTGGAAAAGTTTCTTGCCTGGCTTACAGAAGCTGAAACAACTGCCAATGATGCTACCCGTAAGGAAAGGCTCCTAGAAGACTCCAAGGGAGTAAAAGAGCTGATGAAACAATGGCAAGTAAGTCAGGCATTTCCGCTTTAGCACTCTTGTGGATCCAATTGAACAATTCTCAGCATTTGTACTTGTAACTGACAAGCCAG
+
AAABBBFBFFFFGGGGFGFFGGGGHHHHHHHGHHHHGGHHHHHHHGGGHHHHHHHGHHFHGHHHHHHHHHHHHHHHHHHHHHHHHHHHH3BFFHHHHEHHHG@GGHHHHGGEFH@FGGHGHHHGHFFGDGFHHHHGBGGGHFEGDGHGEGHHHHHHHHHHGHHGFHHGFFGFHGHHF0?CGHHHHCGGGGFGHHHHHHHHHHDHHHHHHHHFHHHHHHHFHHEGGFHCGHHHGGGFGFGGGGGFGGFEAGG
@M05620:37:000000000-D9766:1:1101:12928:7720 1:N:0:41
AGTGCCAGCTCTCAATCGCACAGGGGACCCAGGGCCTGGCCCCTCCATCCAGAAAACCTATGACCTCACCCGCTACCTGGAGCACCAACTCCGCAGCTTGGCTGGGACCTATGTGAGTATCCAGCGTAGGAATCTGGGAGTTGGGGAGGAGTGAGGAGTTGGGGAAAGACAGTCCTAACCGTGGAGGGTTCTGGTAAATGATGGGGTGAGGAGGGGCTCTTTGGCTCCCACCAGTCCCCCTGTCTGGTCTA
+
BCBBCFFFBFFFGGGGGGGGGGHGGGGGGGHHGGGGGGHHHHGHGGHGHHHHHHGHGGGGHHGHHHHHHHHGGGGGHGHHHGGGFHHHGHHHGGGGGHHHGHHGDFHHGHHHHHHHHHGHHHHHHGCGGGHGHHHHHHHGGHHHGGGGGGGHHHHHHGGHGHGGGGHHHHHHHGHHHHGHGGEGGGGGCFGEGGFGGGGGGGGGGGFFFFFFFFFFFFFFFFFFFBFFEFFFFFFFFFFFFEFFFFB0BFF
@M05620:37:000000000-D9766:1:1101:18334:7740 1:N:0:41
ACCACACCTTCTACAATGAGCTGCGTGTGGCTCCCGAGGAGCACCCCGTGCTGCTGACCGAGGCCCCCCTGAACCCCAAGGCCAACCGCGAGAAGATGACCCAGGTGAGTGGCCCGCTACCTCTTCTGGTGGCCGCCTCCCTCCTTCCTGGCCTCCCGGAGCTGCGCCCTTTCTCACTGGTTCTCTCTTCTGCCGTTTTCCGTAGGACTCTCTTCTCTGACCTGAGTCTCCTTTGGAACTCTGCAGGTTCT
+
>11>A>>AFFFDGGG13BFG1FFCEFGGH0FHHGG0AAE/AGGHHGAGE/E/1A1FGFGGGG/E>E@FGGGHHHCEEGGEGHHE/FGGGGGGGGHHBGHHHHHH/FHHGHHA/0GCGGGGHFHFBGBDDGFFHHGG-ECC::/C:FGGGGGG.F.EG.AAGG.BF@@F@@FFFFFFFFFFBFFFFFFFFFFFFF?BFFFFFFFFFFFFFFFFFFFFFFFBFBFFFFFFFFFFFFFFFFFF/FFFFFFFFFF
@M05620:37:000000000-D9766:1:1101:14903:7741 1:N:0:41
ACCACACCTTCTACAATGAGCTGCGTGTGGCTCCCGAGGAGCACCCCGTGCTGCTGACCGAGGCCCCCCTGAACCCCAAGGCCAACCGCGAGAAGATGAGTGGCCCGCTCCCTCTTCTTGTGGCCGCCTCCCTCCTTCCTGGCCTCCCGGCGCTGCGCCCTTTCTCACTGGTTCTCTCTTCTGCCGTTTTCCGTAGGACTCTCTTCTCTGACCTGCGTCTCCTTTGGAACTCTGCAGGTTCTAGATCGGAA
+
AAA1AAAAFFFFGFGD3G1AF1GFE0AA0AFG1AF0AFGGFHHHHGGGCEFGFHFEGHGEEGCGG/EGGGGFHCGGGG/G//FHHG//BC@<@CCF>GBGGHGFCG<AC->CGHHFHH1>D1EEHGGGGEHGHHGHHHHHHHHFFG?EG?AAG?AF@@F@@FFFFFFFFFFBFFFFFFFFFFFFF@AAFFFFFFFFFFFFFFFFFFFFFF/BFFFF?A@FEFFFFFF9BFFFFFFBFFFFFFFFFFFF-AE
@M05620:37:000000000-D9766:1:1101:21468:7747 1:N:0:41
AGTGCCAGCTCTCAATCGCACAGGTGTCCCAGCGCGTGGCCCCTCCATCCAGAAAACCTATGACCTCACCCGCTACCTGGAGCACCAACTCCGCAGCTTGGCTGGGACCTATGTGAGTATCCAGCGTAGGAATCTGGGAGTTGGGGAGGAGTGAGGAGTTGGGGAAAGACAGTCCTAACCGTGGAGGGTTCTGGTAAATGATGGGGTGAGGAGGGGCTCTTTGGCTCCCACCAGTCCCCCTGTCTGGTCTA
+
>>>AA1@BAF1FDAFFGFFGEG0F1B1BFG1F00E0EAEEBGGHEEF1F0B11BAFGEG1BG2GG1@GGF0EE/EGHHFH0FGEFHFHG0GHGFEGGFHHGGHGGGGHGHHHHHHHHFHHHHGHHGCFGGHHHHHFHHHGGHHGGGFGGGGHHHHHHGHHHFGGGGHGFHHGHHHGGGGGGEEGFGGG=AFGGGGGGGGGGGFFFFF@FFFFFB@@?@FFFFFFFFFFFFFFFFFFFFFF@FFFFFBBBFF
@M05620:37:000000000-D9766:1:1101:17517:7752 1:N:0:41
ACCACACCTTCTACAATGAGCTGCGTGTGGCTCCCGAGGAGCACCCCGTGCTGCTGACCGAGGCCCCCCTGAACCCCAAGGCCAACCGCGAGAAGATGACCCAGGTGAGTGGCCCGCTACCTCTTCTGGTGGCCGCCTCCCTCCTTCCTGGCCTCCCGGAGCTGCGCCCTTTCTCACTGGTTCTCTCTTCTGCCGTTTTCCGTAGGACTCTCTTCTCTGACCTGAGTCTCCTTTGGAACTCTGCAGGTTCT
+
BBBBBBBBFFFFGGGGGGGGGGHHGGGEEGHGHGGGGGGCGHHHHGGGGGGGHHGHHHHGGGGGGGGGGGGGHHHGGGGHGHHHEFFGGGCFCFHGHHFHHHGHGFF1GGHGGHHGGGGGHGHHHHHHFHHGHHGGGGGHGHHGHGGGEFFGGGGGGGF-9BGGG?DFFFFFFFFFFFFFFFFFFFFFFFFFFFFFFFFFFDFFFFFFFFFFFFFFFFFBFFFF/.FFFFFFFFFFFBFBFFFFBFFAFBF
@M05620:37:000000000-D9766:1:1101:14421:7772 1:N:0:41
ACCACACCTTCTACAATGAGCTGCGTGTGGCTCCCGAGGAGCACCCCGTGCTGCTGACCGAGGCCCCCCTGAACCCCAAGGCCAACCGCGAGAAGATGAGTGGCCCGCTACCTCTTCTGGTGGCCGCCTCCCTCCTTCCTGGCCTCCCGGCGCTGCGCCCTTTCTCACTGGTTCTCTCTTCTGCCGTTTTCCGTAGGACTCTCTTCTCTGACCTGCGTCTCCTTTGGAACTCTGCAGGTTCTAGATCGGAA
+
CBCCCCCAFFFFGGGGGGGGGGHHGGGEAEHHHGGGGGGCFHHHHGGGFGGGGHGHHGHEFGCGGGGGGGGHHHHGGGGHGHHHGFGGGG@DCGHHFHHGHHGGFHCFG-AGHHHHHH1FGCGHHGGGGGHGHHGHHHHHBGHHHHGGGG9DFGGGGFFFFFFFFFFFFFFFFFFFFFFFFFFFFFDFFFFFFFFFFEFFFFFFFFFFFFBFFFFFBDCFFFFFFEFFFFFFFFFFFFFFFFFFFFFFFDE
@M05620:37:000000000-D9766:1:1101:5610:7776 1:N:0:41
ACCACACCTTCTACAATGAGCTGCGGGTGGCTCCCGAGGAGCACCCCGTGCTGCTGACCGAGGCCCCCCTGAACCCCAAGGCCAACAGCGAGAAGATGAGGGGCCGGCTTACTCTTCTTTTGACCGCATCACTCCTTCCTTTCCTCCCGGCGCTGCGCCCTTTCTCACTGGTTCTCTATTCTGCCGTTTTCCGTAGGACTATCTTCTCTGCCCTGCGTCTCCTTTGGTAATCTGCAGGTTCTCGATCGGAA
+
A?>AAAAAFFFFGFGAAFF1F1GFG00AA0BAFFGE?GGGGHHHHGCE//B?FFF1GGFE/>EEG/EGGCA0B1<EEA/F//?</F/BFC?C<C<11F1F0/<//--<--/0=DD000<000.<<C--.-00;CC:0:/000090;/:E--9;-;.-----9BF//BB//-/;BFB//;//:FB/@9-/9BBB/9--;B//;BFFFFFBF//9/FE@F@F-9/9/;/-//:;/9//;-AFFF/EFF-;--A
@M05620:37:000000000-D9766:1:1101:15472:7780 1:N:0:41
AGTGCCAGCTCTCAATCGCACAGGGGACCCAGGGCCTGGCCCCTCCATCCAGAAAACCTATGACCTCACCCGCTACCTGGAGCACCAACTCCGCAGCTTGGCTTCCAGCGTAGGCATCTGTGAGTTGGGGAGGAGTGCGGCGTTGGGGCACGCCCGTCCTCCCCGTGGAGGGTTCTGGTACCTGATGGGGTGCGGAGGGGCTCTTTGGCTCCCCCCCGTCCCCCTGTCTGGTCTATCTCCTGCCCTTCGAT
+
ABAAAFFFCFFFGGGGGGGCGGHGGGDGGGHHAEFGDGHHHHGHGGHHHHHHFHGHHGHGFFEHHDGHHHHGG>EFHHHHFGHHGHF1EFHFEGGGGHHHGHHHBFGHHGG/BD2GHHHH3@>DFHHHGGGGG/CFHHCG-ADGGHFG.DDF@E-CGGGG0:EGGGGG.CFGCFGFFFF///;BBFFFFFAD.;@-CFFFFFFFFFFFFFFFF.DF-@FFFFFFFFFFFFFFFF/FFFFFFFFFFFF/AEF
@M05620:37:000000000-D9766:1:1101:9163:7796 1:N:0:41
ACCACACCTTCTACAATGAGCTGCGTGTGGCTCCCGAGGAGCACCCCGTGCTGCTGACCGAGGCCCCCCTGAACCCCAAGGCCAACCGCGAGAAGATGAGTGGAGTGATGCCTCTTCTTGTTTCCCCCTGCCTCCTTCCTGGCCTCCCGGCGCTGCGCCATTTCTCACTGGTTCTCTCTTCTGCCGTTTTCCGTCGGACTCTCTTGTCTGCCCTGCGTCTCCTTTGGCCCTCTGCAGGTTCTCGATTGGAA
+
BBBABBBBFFFFGGGGGGFGGGHHGEFBGEHHHGGGGGGGGHHHHGGGGGGGHHHHHHHGGGGGGGGGGGGHHHHGGGGHGHHHHGGGGG@DCGHHFHH222/1/1?1?1<11F1?FGH><1<==10<<.<<DGGGDHGD0/<CGCGGAG-ABG-E?-.9.0CBFF0C009FFGGGEFFF/BBFFADDFFFBD/.;B9-@FF/BF/;BFBFFFF.999-;BFFFBFE//;99FB//B..;BFBEFF9;?/:
@M05620:37:000000000-D9766:1:1101:14456:7799 1:N:0:41
ACCACACCTTCTACAATGAGCTGCGTGTGGCTCCCGAGGAGCACCCCGTGCTGCTGACCGAGGCCCCCCTGAACCCCAAGGCCAACCGCGAGAAGATGAGTGGCCCGCTACCTCTTCTGGCGGCTCCCTCCCTCCTTCCTGGCCTCCCGGGGCTGCCCCCTTTCTCCCCGGTCTTCTCTTCTGCCGTTTTCCGTAGGACTCTCTTCTCTCACCTGAGTCTCCTTTGGCACTCTTCAGGCTCTAGATCGGAA
+
DDCDDDDDFFFFGGGGGGGGGGHHGGGFHGHHHGGGGGGGGHHHHGGGGGGGHHHHHHHGGGGGGGGGGGGHHHHGGGGHGHHHHGGGGGGGGGHHHHH222/?0?@FC<<F<G11FH<11----...<:../<::00=00/<CF.CE.<--<C.<.9<C;.B0000<.9-<-.0<00<:<F00<-.<B.00.0<<.00/<00<:0<BF00<:F///<00<FF00B/00<//<000<:/<AF00<00....
@M05620:37:000000000-D9766:1:1101:22134:7847 1:N:0:41
ACCACACCTTCTACAATGAGCTGCGTGTGGCTCCCGAGGAGCACCCCGTGCTGCTGACCGAGGCCCCCCTGAACCCCAAGGCCAACCGCGAGAAGATGACCCAGGTGAGTGGCCCGCTACCTCTTCTGGTGGCCGCCTCCCTCCTTCCTGGCCTCCCGGAGCTGCGCCCTTTCTCACTGGTTCTCTCTTCTGCCGTTTTCCGTAGGACTCTCTTCTCTGACCTGAGTCTCCTTTGGAACTCTGCAGGTTCT
+
AABBBBBBFFFFFGGGFGGGGGHHGGGGHDHHHGGDGGGGGHHHHGGGFFGGHHHHHHGGGGGGGGGGGGGHHHHGGGGHGHHHHGGGGGGGGGGHHHHHHGHF/<CGH1FFGGHGGGGGHHHHHHHHHHHGHHC?CFGHGHHGGGGGGF/CFGGGGGGCGGGGGGFFFFFFFFFFFFFFFFFFFFFFFFFFFFAFFFFFFFFFFFFFFFFFFFFBFFFFFFFFFFFFFFFFFFFBFFFFFBBFFFFABFF
@M05620:37:000000000-D9766:1:1101:26850:7853 1:N:0:41
ACCACACCTTCTACAATGAGCTGCGTGTGGCTCCCGAGGAGCACCCCGTGCTGCTGACCGAGGCCCCCCTGAACCCCAAGGCCAACCGCGAGAAGATGACCCAGGTGAGTGGCCCGCTACCTCTTCTGGTGGCCGCCTCCCTCCTTCCTGGCCTCCCGGAGCTGCGCCCTTTCTCACTGGTTCTCTCTTCTGCCGTTTTCCGTAGGACTCTCTTCTCTGACCTGAGTCTCCTTTGGAACTCTGCAGGTTCT
+
BBBBBBBBFFFFGGGGGGFGGGHHGGGGHGHHHGGGGGGGGHGHHGGGGGGGHHHHHHHGGGGGGGGGGGGHHHHGGGGHGHHHHGGGGGGGGGHHHHHHHHHGEHHH0FHGGHHGGGGGHHHHHHHHGHHGHHGGGGGHGHHGHGGGGGGGGGGGGFGG?FGGGGFFFFFFFFFFFFFFFFFFFFFFFFFFFFFFFFFFFFFFDFFFFFFFFFFFFFFFFFFFFFFFFFFFFFFEFFFFFFFFFFFFFFF
@M05620:37:000000000-D9766:1:1101:20946:7855 1:N:0:41
ACCACACCTTCTACAATGAGCTGCGTGTGGCTCCCGAGGAGCACCCCGTGCTGCTGACCGAGGCCCCCCTGAACCCCAAGGCCAACCGCGAGAAGATGAGTGGCCCGCTACCTCTTCTGGTGGCCGCCTCCCTCCTTCCTGGCCTCCCGGAGCTGCGCCCTTTCTCACTGGTTCTCTCTTCTGCCGTTTTCCGTAGGACTCTCTTCTCTGACCTGAGTCTCCTTTGGAACTCTGCAGGTTCTAGATCGGAA
+
DDDDCDDDFFFFGGGGGGGGGGHHGGGGHGHHHGGGGGGGGHHHHGGGGGGGHHHHHHHGGGGGGGGGGGGHHHHGGGGH/?FH?FG/BBDG/?FG222??2/?GF>C@CGGHHHHHHHH<<EHH<DGFDHGHHGFHHHCCGHHCGEGG--ADF0F-9<@9FFFB:BBF0<F000:BFFFFBFBF=DDFEBFF<F..0<:BFFFF0BF:00<FB/FB<BFBBFFF0:0BBFFBFB0::<B0<B0<:BADD<
@M05620:37:000000000-D9766:1:1101:20563:7855 1:N:0:41
ACCACACCTTCTACAATGAGCTGCGTGTGGCTCCCGAGGAGCACCCCGTGCTGCTGACCGAGGCCCCCCTGAACCCCAAGGCCAACCGCGAGAAGATGAGTGGCCCGCTCCCTCTTCTTGTGGCCGCCTCCCTCCTTCCTTGCCTCCCGGCGCTGCGCCCTTTCTCACTGGTTCTCTCTTCTGCCGTTTTCCGTCGGACTCTCTTCTCTGCCCTGCGTCTCCTTTGGCACTCTGCAGGTTCTAGATCGGAA
+
BABBBBBBBBCFGGGGGG5BFDHFGAEBAEGFBFFFDEAAAGAFGEEEEEBFBGGGAGHGCCFFGGGGGE1FCGHGGEGHEHGHHGEE>B<>BDHGHHF?GBC<0//>A-.>GHHH>F11>1<<GF<CC;.CGHGHHCGH00;CGGGGGGGGGAAG-@DFFFFFFF/FF;BFFFFFFFFFBFFFFADFFEFFFF.=DFCFFFFFFFFFFB/BAFFEFDFFFFFFFFF//B9FFFFFFF9;/B9BFF9A...
@M05620:37:000000000-D9766:1:1101:21111:7858 1:N:0:41
ACCACACCTTCTACAATGAGCTGCGTGTGGCTCCCGAGGAGCACCCCGTGCTGCTGACCGAGGCCCCCCTGAACCCCAAGGCCAACCGCGAGAAGATGAGTGGCCCGCTCCCTCTTCTCGTCTCCGCCTCCCTCCTTCCTTGCCTCCCGGCGCTGCGCCCTTTCTCACTGGTTCTCTCTTTTGCCGTTTTCCGTCGGACTCTCTTCTCTGCCCTGCGTCTCCTTTGGAACTCTGCAGGTTCTAGATCGGAA
+
>A3>AABAFFFFGGGFBFGFGGHHGEFGH2GHHFG?AEECGHDGEGGGFEGFEHHGHHHGEEGEFEGGGGGHCFHEGGGHGHHHHFGGGGGGDDCH1FF<>1//0<</>>..<G0=1B1....<0.=.CG.;/CEBC0GE00;G00C..----9-:-;EBBEFFFF//9;BF/BF//9FF////;-;D/.BF.B.---999B/9/B/9BF//;/..-99.;///;///99//;B/;/.;9F///99FE..9
@M05620:37:000000000-D9766:1:1101:13771:7858 1:N:0:41
ACCACACCTTCTACAATGAGCTGCGTGTGGCTCCCGAGGAGCACCCCGTGCTGCTGACCGAGGCCCCCTTGAACCCCAAGGCCAACCGCGAGAAGATGAGTGGCCCGCTACCTCTTCTTGTGGCCGCCTCCCTCCTTCCTGGCCTCCCGGCGCTGCGCCCTTTCTCACTGGTTCTCTCTTCTGCCGTTTTCCGTAGGACTCTCTTCTCTGACCTGCGTCTCCTTTGGAACTCTGCAGGTTCTAGATCGGAA
+
CCCCCCCBFFFFGGGGGGGGGGHHGGGBEFHHHGGGGGGGGHHHHGGGGGGGGHGHHHHEGGGGGGGG>FHHHHHGGGGHGHHHHGGGGGCGGGHHHHHHHHGGGHCCD/>GHHHHHH1>G<AGHFGGGFHGHHGHHHHHEFHHHHHGGGACBGGGDGGGFFFFFFFFFFFFFFFFFFFFFFFFFFDFFFFFFFFFFFFFFFFFFFFFFF0BFFF.CFFFFFFFFFF0;FFFFFFFFFFFFF0BBFFEDDE
@M05620:37:000000000-D9766:1:1101:22090:7860 1:N:0:41
GAGGCTGCTTTGGAAGAAACTCATAGATTACTGCCACAGTTCCCCCTGTACCTGGAACCGTTTCTTGCCTGGCTTACAGAAGCTGCAACAACTGCCTCTGATGCTACCCGTAAGGAAAGGCTCCTCGAAGACTCCCCGGGCGTCCAAGCGCTGATGACACACTGGCAAGTAAGTCAGGCCTTTCCGCTTTAGCACTCTTGTGGATCCAATTGAACCATTCTCCGCATTTGTACTTGTAACTGACAAGCCAG
+
11>AAACAFFBD1FGGFFGGDGFAAFBHGBBGFH0BFFG1DFGHHGAF1DDAF10AF1/AABGG2D1FGHHFHG01BGHDHHHEB1>1F0GGB0BF11B@F21FGBFGHGG//>FGG00FFGHGFH/EGGGGFHHH/@BB/<A@//?F/?@F@AHFH1DH0.<DGGH0<=D0DGHHF/C.:GGGFFCFGEFBFGGFGGGG0BEGGFFGGFGG00C..;F0BG0AE-;AFFBFFFFFFFFFFFEFFB-EAF:
@M05620:37:000000000-D9766:1:1101:22109:7861 1:N:0:41
GAGGCTGCTTTGGAAGAAACTCATAGATTACTGCAACAGTTCCCCCTGGACCTGGAAAAGTTTCTTGCCTGGCTTACAGAAGCTGAAACAACTGCCCATGATGCTACCCGTAAGGAAAGGCTCCTAGAAGACTCCAAGGGAGTAAAAGAGCTGATGAAACAATGGCAAGTAAGTCAGGCATTTCCGCTTTAGCACTCTTGTGGATCCAATTGAACAATTCTCAGCATTTGTACTTGTAACTGACAAGCCAG
+
AAAAABFBFFFFGFGGFC4FGGGHGHFHGHHHHHHHFGHHHHGHHGGFCFHHHHGGFFFHGHHHGHGHHHHHHHHFHHHHHHFHHHHHHG?GHHHF1BFFHFBGGGHHHGGGGGFGHHHGEHHFGHHFF3GHHFGGGGGFHAEFFGHFFFGHHGHHHHHHHHGFCGHFF?FGFFGHHCGHHGHHFDGGGGFGHHHHHHHHHGAGCHGHFHHHFGGGHCGFHHG0GFH0;GHFGGGEFBFFG0FFFG.;AFG
@M05620:37:000000000-D9766:1:1101:20580:7866 1:N:0:41
ACCACACCTTCTACAATGAGCTGCGTGTGGCTCCCGAGGAGCACCCCGTGCTGCTGACCGAGGCCCCCCTGAACCCCAAGGCCAACCGCGAGAAGATGAGTGACCCGCTACCTCTTCTGGCGGCTGCCTCCCTCCTTCCTGGCCTTCCGGAGCTCCCCCCTCTCTCACCGGTTTTCTCTTCTGCCGCTTTCCCTAGGACTCTCTTCTCTCACCTGAGTCTCCTTTGGAACTCTTCAGGCTCTACATCGGAT
+
DDCDDDDDFFFFGGGGGGGGGGHHGGGGHGHHHGGGGGGGGHHHHGGGGGGGHHHHHHHGGGGGGGGGGGGHHHHGGGGHGHHHHGGGGGGGGGHHHHH22222=?@D/@/<1F1<FGF11<----..::../;:/;0;00/;FG0;F.9.-=F0;.9.@-.;/0:0B..-;...0000::B00B--;A.0000://00/;00000:BF00;.B///;00;FF00B/00F00B00000/;FF00;0:..:.
@M05620:37:000000000-D9766:1:1101:22562:7867 1:N:0:41
ACCACACCTTCTACAATGAGCTGCGTGTGGCTCCCGAGGAGCACCCCGTGCTGCTGACCGAGGCCCCCCTGAACCCCAAGGCCAACCGCGAGAAGATGAGTGGCCCGCTCCCTCTTCTTGTTGCCGCCTCCCTCCTTCCTGGCCTCCCGGCGCTGCGCCCTTTCTCACTGGTTCTCTCTTCTGCCGTTTTCCGTAGGACTCTCTTCTCTGCCCTGCGTCTCCTTTGGAACTCTGCAGGTTCTAGATCGGAA
+
BBBBABBBFFFFEGGFGGGGGGHHGFGEEEGFHGGEGGEGGHHHHGGGGGGGHHGHHGHGGGGGGGGGGFEFFHHGGGGHGHHHHGGGFGCGGGHHHHHGHHGG?F@CF<CFHHHHHH1FG1<GGDGGGGHGGHGHHHHH0:GHHHHGGGGFGGGGGGFFFFFFFF/FFFFFFFFFFFFFFFFFFFFFFFFFFFAFFFFFFFFFFFFFFFBFFFFEDAFDFFFFFFF/BFFFFFFFFFFBFF/FFFFFB?E
@M05620:37:000000000-D9766:1:1101:21305:7891 1:N:0:41
ACCACACCTTCTACAATGAGCTGCGTGTGGCTCCCGAGGAGCACCCCGTGCTGCTGACCGAGGCCCCCCTGAACCCCAAGGCCAACCGCGAGAAGATGACCCAGGTGAGTGGCCCGCTACCTCTTCTGGTGGCCGCCTCCCTCCTTCCTGGCCTCCCGGAGCTGCGCCCTTTCTCACTGGTTCTCTCTTCTGCCGTTTTCCGTAGGACTCTCTTCTCTGACCTGAGTCTCCTTTGGAACTCTGCAGGTTCT
+
AA>AABABFFFFFGG4AFGFFGHHC2EEHGAGFFFDEE222AAFABEG1EE1BFHHHHHGGCC@FGGEEGEHHHHGGGGHGHHHHEGGGGGGGGGGHFHHHGFGFFGH0?FCEHHGGGGGHHHHHHHGFGGDGHGGGGGHGHHGHGGGGGGGGGGGGGGGGGGGGGBFBBFFFFFFFFFFFFFFFFFFFFFFFFBFFFFFFFFFDDFFFFFFFFFFFFFFFFFFFFFFFFFFFFFEFFFFFFFFFFFFFFF
@M05620:37:000000000-D9766:1:1101:15242:7892 1:N:0:41
ACCACACCTTCTACAATGCGCTGCGTGCGGCTCCCGAGGAGCACCCCTTGCTGCTGCCCTAGGCCCCCCTGAACCCCAAGGCCAACCGCGCGAAGATGAGTGTGGCGCTCCCTCTTCTTGTTGCCGCCTCCCTCCTTCCTCTCCTCCCGGGCCTGCGCCCTTTCTCCCTGTTTCTCTCTTCTGCCGTTTTCCGTAGGACTCTCTTCTCTGCCCTGCGTCTCCTTTGGCACTCTTCGGGCTCTAGATGGTCT
+
A@AAABBACFFFBFG4BGGAFGGGC2A222A22BB2AA0011FEAEGA1FFHBGBH3FC3B23?GFGGG>1B3FGEF//FEEFHCCEEEDC@/<//FG1<1111//>C-..><GHBGH100<<00A-<C.;.CGAGB0CC00:CG/;E.---9.;A--9;@BB//;/;.//9B9/;//9BBFB/F=.;B.F/A/..;;FFF//B///B///9.B..;D=AFFF//B//9F.;B//.9.-;AF////;9///
@M05620:37:000000000-D9766:1:1101:26865:7898 1:N:0:41
ACCACACCTTCTACAATGAGCTGCGTGTGGCTCCCGAGGAGCACCCCGTGCTGCTGACCGAGGCCCCCCTGAACCCCAAGGCCAACCGCGAGAAGATGACCCAGGTGAGTGGCCCGCTACCTCTTCTGGTGGCCGCCTCCCTCCTTCCTGGCCTCCCGGAGCTGCGCCCTTTCTCACTGGTTCTCTCTTCTGCCGTTTTCCGTAGGACTCTCTTCTCTGACCTGAGTCTCCTTTGGAACTCTGCAGGTTCT
+
AAA1AAAAFFFFGGGGFGG1FEHHG0EEE0FG1FFAEEEGGHGHHEGEEEGGGHHHHGHGG?EGGGGGGGGHHBHGGGEHGFHHHGGEBCG<CCHHFHHHHHHHE1FB01F//CFC-CGGHHHHHHHHFHHGHHCCGGGHEHHGHGFGFFGGGGGGGGGGGGGGGG@F@@FFFFFFFFFFBFFFFFFFFFFFFF@FFFFFFFFFABFFFFEFFFFFFFFFFFFFFFFFFFFFFFFFFFFFFFFFFFFFFFF
@M05620:37:000000000-D9766:1:1101:5278:7911 1:N:0:41
ACCACACCTTCTACAATGAGCTGCGGGTGGCTCCCGAGGAGCACCCCGTGCTGCTGACCGAGGCCCCCCTGAACCCCAAGGCCAACAGCGAGAAGATGAGTGGACAGCTTCCTCTTCTTATGGACGGCTTCCTCCTTCATTGCTTCCCGGCGCTGCGCCTTTTCAAACAGGGTCTCTCTTGTGCCGTTTTCCGTCGGAATCTCTTCTCTGGACTGCGTCTCCTTTGGCACTCTGTAGGTTCTTGATCGGAA
+
>AA>AAAAFFFFD3GBBGFGGBHBE00AA0GHABBBEEG/EGFHHGGEEGGGHHH1GGGE/EEEF/>EGGG0FEGEGG/?//?C/F/BG@<//?0?1?1??1/<??FAC???F111>1>11<C11--<-=<CH0</=00;;0<000//.;--9--.--;..09000;C--9--9-//9///;B//;9-BEBFFF-;@;--;/;BB/;/BF//:/-/9;--99///9BFBF-/////;BFFFF/B/;/---;
@M05620:37:000000000-D9766:1:1101:19226:7926 1:N:0:41
GAGGCTGCTTTGGAAGAAACTCATAGATTACTGCAACAGTTCCCCCTGGACCTGGAAAAGTTTCTTGCCTGGCTTACAGAAGCTGAAACAACTGCCAATGATGCACCCCGTCCGAACAGGATCCAAAACGACTCACAAGACGTCAAAGCGCTAATAAACCCCAGGCAAGAACGTCAGGCATTTCCGCTATCGCACTCTTGTGGATCCAATTGACCCAATCTAAGCATTTGTACTTGTAACTGACACAACAG
+
A?AAABFBFFDDGCFGFGFGGGHHHFHHHFGFHGGFFHHHHHHHHGGFEFFHHHHFB3CFBFGHHHHHHHHGHHHFHHHHGFHGHG@FHG?GHHHHFHHH3BGD3BBEF/???E/>>>GGG3?B3B3/0/?BDDGCG2022???FD2@2<AF/<111?1>><.>.>FGE///C.CEAHHG0<;0C.E.-;/;;.;BGGG0;9;9CFFBBFFGGBFF;.:=;BF0;FF;BFFFFF/;F//B/:/;B//9;9B
@M05620:37:000000000-D9766:1:1101:23102:7952 1:N:0:41
AGTGCCAGCTCTCAATCGCACAGGGGACCCAGGGCCTGGCCCCTCCATCCAGAAAACCTGTGACCTCACCCGCTACCTGGAGCACCAACTCCGCAGCTTGGCTGGGACCTATGTGAGTATCCAGCGTAGGAATCTGGGAGTTGGGGAGGAGTGAGGAGTTGGGGAAAGACAGTCCTAACCGTGGAGGGTTCTGGTAAATGATGGGGTGAGGAGGGGCTCTTTGGCTCCCACCAGTCCCCCTGTCTGGTCTA
+
>A>>AF5CAFFFGGGGFFGCECHGFGFGDEEHDEEEFFGFAHEEGGHHHFGHFBHHHAGHGHFHHHHHHHHGGEEGHHHH2BGHHHA?EFHHEGEGGFHGEHHEGGHHGHEHHFGHHFHHHHHGHGGGCGGGHFHHHHCFACGHGGGGGGGHHHHHFGHGHHCCE.CGFGHHHHHHHHBF@DGGBFGGGGGBFGFFGGGGG0BBAEFBFF.BDDBBBBFFFFFFFF/AAFFFFFBFFFFFBFFFFFFFBB9
@M05620:37:000000000-D9766:1:1101:7574:7970 1:N:0:41
ACCACACCTTCTACAATGAGCTGCGTGTGGCTCCCGAGGAGCACCCCGTGCTGCTGACCGAGGCCCCCCTGAACCCCAAGGCCAACCACGAGAAGATGCCCAGGTGCGCGGCCGGACACGCTCCTCGGCGGCTCCCCGCGTGCATCCGAGCTGCTGAGAGCCTGGCACGTTCGTCAGGCATTTCCGCTTTGGCGCTCTTCTGGAGCCAATTGTCCACGTCTCGGCTTTTGTTCTGGACACTGACAGGTCAG
+
AA>AA?>AFFFD3FGFGFGFB1E1A0AEGAGHFGGEEAEAEHHHHG?FEEG/A1BAGGFGCE?F/E/EEGGCGC>EEG//E<G//FE/?<B@//<F>11101?/?1?//>/-<----<..-...:/;..;-;9.;9.;------/:/:-;@-B////-//9-/9AF-B-F-;--9;-B/-;9BF/9-BAE//B--@-A//////--;:-B/:///9/-;A--/9--9:9/B-/////-/;FF////-9;/-
@M05620:37:000000000-D9766:1:1101:25202:7976 1:N:0:41
ACCACACCTTCTACAATGAGCTGCGTGTGGCTCCCGAGGAGCACCCCGTGCTGCTGACCGAGGCCCCCCTGAACCCCAAGGCCAACCGCGAGAAGATGAGTGGCCCGCTCCCTCTTCTGGTGGCCGCCTCCCTCCTTCCTGGCCTCCCGGCGCTGCGCCCTTTCTCACTGGTTCTCTCTTCTGCCGTTTTCCGTAGGACTCTCTTCTCTGACCTGCGTCTCCTTTGGAACTCTGCAGGTTCTAGATCGGAA
+
AAABBBBAFFFFGGGGGGAFFFHHFEEEHFHHHGGFGGGCGHHHHGGGEFGGGFFGHHHGGGGGGG@FGGGHHHEGGGGHGHHHEGGFGC/CCDHHHHHHHFGGHFADF-CFHGHHHHDGHFGHHG-DGGHGHHGHFHHGHHHHBFGFGG-ABGAFCCFFFFFFEFFFFFFFFFFFFFFFFFFFFF9DFEFFDFFFFFBFFFFFFFFFFF/BFFF.@DFFFFFFFFFFBFFFFFFFFF.;9F9FFFFFFDA
@M05620:37:000000000-D9766:1:1101:10395:7981 1:N:0:41
GAGGCTGCTTTGGAAGAAACTCATAGATTACTGCAACAATTTCCCATGGACCTGGACAAGTTTCTTGCCTTGCTTAGTGAAGCTGAAACAACTGCCAATGATTCTACCATTAAGGAACGGGCCCCAAAAAACTAAAAGGGAGGAAAAGACCTGATGAAACAACGGCAAGAAAGCCAGACATTGCAGGTTTATAACACTTGTGGCTCCAATTGAACAATTCTTAGCATTCGGACTTTTCACTGACAAGCCAG
+
>1AA1>CABBDDB1ABFFAFGG1FG3F33DBDFG111001A22ABBBF01BF0B00B10BAAAD2GHF111BBGFB12DDGHBG111G10?GGFGBFGFH1EBBB2B1121@1B1B00?E/>///?/B?/</11111BAC/C//@0CCA00@0F11@FDD0A?<//>-<0<0F0>0<.<<000000..0=/000;<;0:0:0...;.//0:999C0;;90;0;00;0;00.;9-;00;90;00C0;-;--9
@M05620:37:000000000-D9766:1:1101:8646:7984 1:N:0:41
ACCACACCTTCTACAATGAGCTGCGTGGGGCTCCCGAGGAGCACCCCGTGCTGCTGACCGAGGCCCCCCTGAACCCCAAGGCCAACCGCGAGAAGATGACCCAGGTGAGTGGCCCGCTACCTCTTCTGGTGGCCGCCTCCCTCCTTCCTGGCCTCCCGGAGCTGCGCCCTTTCTCACTGGTTCTCTCTTCTGCCGTTTTCCGTAGGACTCTCTTCTCTGACCTGCGTCTCCTTTGGAACTCTGCAGGTTCT
+
BBABBBBBFFFFFGGGGG5BGEGGGEF2EEEGHGGGD?AEFCDHHGGGAEGGFFHHGFH?EFCEFGFGGGGHHHHGGGGHGHHHHGGGGG?CGGHGHHHHHFHE/?G<G1>FGHHCGGCGHHHHHGDHFGHGHHGGGGGHGEG.CFGGGGGGGGGGGDGADGEFFFFFFAFFFBFFFFFFFFFFFFFBFF/;FFFFFFFFFFFFADFFFFFFFFFFFFFFF//B.9:BFFFFFFFFFFFFFFFFFFFF/99
@M05620:37:000000000-D9766:1:1101:9704:7991 1:N:0:41
ACCACACCTTCTACAATGAGCTGCGTGTGGCTCCCGAGGAGCACCCCGTGCTGCTGACCGAGGCCCCCCTGAACCCCAAGGCCAACCGCGAGAAGATGACCCAGGTGAGTGGCCCGCTACCTCTTCTGGTGGCCGCCTCCCTCCTTCCTGGCCTCCCGGAGCTGCGCCCTTTCTCACTGGTTCTCTCTTCTGCCGTTTTCCGTAGGACTCTCTTCTCTGACCTGAGTCTCCTTTGGAACTCTGCAGGTTCT
+
AA1AAAAAFFFFFGG1AAG1DBFEEAEBFAFHCFGGEEGCGHHHHGAEBAEEGF1GHHHGGGCGFFEGGGGFHHEGGGEGAHHHEFGGGCCC?CFHHHHHHHGHFGFHFGFGGHHGGGGGEHHHHHHH00<AGGGGCECCCCGCGGGGGGBFGGGGGG@@GGFGGG@F@@FFFFFFFFFFFFFFFFFFFFFFFF@FFFFFFFFFBFFFFFFFFFBFFFFFFFFF/-BFFFFFFFFFFFFBFBFFFFFFBFF
@M05620:37:000000000-D9766:1:1101:20728:7995 1:N:0:41
ACCACACCTTCTACAATGAGCTGCGTGTGGCTCCCGAGGAGCACCCCGTGCTGCTGACCGAGGCCCCCCTGAACCCCAAGGCCAACCGCGAGAAGATGAGTGGCCCGCTACCTCTTCTGGTGGCCGCCTCCCTCCTTCCTGGCCTCCCGGCGCTGCGCCCTTTCTCACTGGTTCTCTCTTCTGCCGTTTTCCGTAGGACTCTCTTCTCTGACCTGCGTCTCCTTTGGAACTCTGCAGGCTCTAGATCGGAA
+
AA>1A1AA1FFFGGGCAGGFG1GCFEAAA0FGBEFE0EG/AGAEGGGG/AEFGGECHHCE?ECGG/EGG?>01>FFGCAH>/FHEFECGCB<@<CC111?GD/C0CCA/-><GGGHHHBD1<AFHG?GGCHGHHCGHHHHFCC.GFFEGG-;?@AB@?B=@FFFFFFFFBBBFFB/9F9BFFFEF@ABFFF/BBAAAF/FFFFFFEFBBFFFFFF-9A@F-9BF9/99:F/F/F//BF-99B9:/BBE9-A
@M05620:37:000000000-D9766:1:1101:25031:7997 1:N:0:41
ACCACACCTTCTACAATGAGCTGCGTGTGGCTCCCGAGGAGCACCCCGTGCTGCTGACCGAGGCCCCCCTGAACCCCAAGGCCAACCGCGAGAAGATGAGTGGCCCGCTCCCTCTTCTGGTGGCCGCCTCCCTCCTTCCTGGCCTCCCGGCGCTGCGCCCTTTCTCACTGGTTCTCTCTTCTGCCGTTTTCCGTAGGACTCTCTTCTCTGCCCTGCGTCTCCTTTGGAACTCTGCAGGTTCTAGATCGGAA
+
CBCCCCCCFFFFGGGGGGEGGGHHGEGFHGHHHGGGGGGGGHHHHGGGFGGGHHHHHHHGGGGGGGGGGGGHHHHGGGGHGHHHHGGGGFCDGGHHHHHHHGGG0?>AD-AFHHHHHH1FGHGHHGCGG;GFHHGHHHHHGGHHHGGGGGGGGGGGGFFFFFFFFFFFFFFFFFFFFFFFFFFFFFFFFFFFFFFFFFFFFFFFFFFFFF/BEFFEDFFFFFFFFFFFFFFFFFFFFF;BFFBFFFFFFFF
@M05620:37:000000000-D9766:1:1101:18394:7999 1:N:0:41
ACCACACCTTCTACAATGAGCTGCGTGTGGCTCCCGAGGAGCACCCCGTGCTGCTGACCGAGGCCCCCCTGAACCCCAAGGCCAACCGCGAGAAGATGACCCAGGTGAGTGGCCCGCTACCTCTTCTGGTGGCCGCCTCCCTCCTTCCTGGCCTCCCGGAGCTGCGCCCTTTCTCACTGGTTCTCTCTTCTGCCGTTTTCCGTAGGACTCTCTTCTCTGACCTGAGTCTCCTTTGGAACTCTGCAGGTTCT
+
AABAAAABFFFFGGGDFGGDD5FEE2AB4AGH3FEAEEGCDEGHHGGGEEGGHHGGHHHGCGEEG?EGGGGFHCHGGGDHECHHHFE<DGD<?DFHDGFHHHGHGHGBHHHGGGHCGGGGHHHHHHHHHHHGHGGGGDDHGHHGHGGGGFGGFFGGEGG?BGGGG@?FBBFFFFFFFFFFFFFFFFFFFFFFFF?DFFFFFDFFFFFFFFFFFFFFFFFFFFFF/9FFFFFFFFFFFFFFFFFFFFFFFFF
@M05620:37:000000000-D9766:1:1101:8394:8007 1:N:0:41
GAGGCTGCTTTGGAAGAAACTCATAGATTACTGCAACAGTTCCCCCTGGACCTGGAAAAGTTTCTTGCCTGGCTTACAGAAGCTGAAACAACTGCCAATGATGCTACCCGTAAGGAAAGGCTCCTAGAAGACTCCAAGGGAGTAAAAGAGCTGATGAAACAATGGCAAGTAAGTCAGGCATTTCCGCTTTAGCACTCTTGTGGCTCCAATTGAACAATTCTCAGCATTTGTACTTGTAACTGACAAGCCAG
+
AABBABFBFDFFGFFFFGBGGGHHHHGHHFHGHHGFFHHHHGGHHGGCGFFGHHHFEBGGBFHGHHGGFHHHHHHBBGHFGGGGHBFFFGAFGHHHFHHGGHFHFHHHHGGEFGBFF3BC/BFFGGDFFDBGGGGGH3F/?B?FHHH3FGHHGHHHHGHHHHGFGH0FF=?@F@FGHHH=?>DGHGGDGG1F10G<GGGFGHF..<<G:;GFCGHHH<CCCCGCCCCG;0:;BBB0;BF0CFCCFG.C.CG
@M05620:37:000000000-D9766:1:1101:13132:8010 1:N:0:41
ACCACACCTTCTACAATGAGCTGCGTGTGGCTCCCGAGGAGCACCCCGTGCTGCTGACCGAGGCCCCCCTGAACCCCAAGGCCAACCGCGAGAAGATGCCCCAGGGGATTGGCCCGCTACCTCTTCTGGTGGCCGCCTCCCTCCTTCCTGGCCTCCCGGAGCTGCGCCCTTTCTCACGGGTTCTCTCTTCTGCGGTTTTCCGTAGGACCCCCTTCTCGGACCGGGTTCTCCTTTGGAACTCTGCAGGTTCT
+
BBBBBBBBFFFFGGGGGGAGGGHHGEGA4BGGGGFEEGGGDFHHHGGGCFGGFHFHHHGAFC?EGGGGGGGHFHHGGGGHGHHHHGGGGG/BDGHEGH2FHA/?/////0<0>G.----A/00<<00=00<.;.-;::CH./;.C0C/0;/F.0;C.C----.//-;D-@F///9//.;-;../9//BB///;--;DF9F/.;9A./9...-;..9/.;.;--9-..:/B/FF/F/B////////;.A9//
@M05620:37:000000000-D9766:1:1101:7638:8019 1:N:0:41
ACCACACCTTCTACAATGCGCTGCGTGTGGCTCCCGAGGAGCACCCCGTGCTGCTGACCGAGGCCCCCCTGAACCCCAAGGCCAACCGCGCGAAGATGACCCAGGTGCGTGGCCCGCTACCTCTTCTGGTGGCCGCCTCCCTCCTTCCTGGCCTCCCGGAGCTGCGCCCTTTCTCACTGGTTCTCTCTTCTGCCGTTTTCCGTAGGACTCTCTTCTCTGACCTGCGTCTCCTTTGGAACTCTGCAGGTTCT
+
AAABAAB3>BBDGFFGGGAEGGGGGEEBAEGFH2BBAEF?EHGHHGG0AEEGGHGHHHH0>>CEGGGGG@EGFHHGGGGHGHHHHGGGFG/>CCG??GHHHHHHGHH1@FCFGH<CGGGGHHHHHFGHHHFGHHGCGGGGGGGBFGGGGGGGGGGGGGF-99ABFFFFFFFFFFFFFFFFFFFFFFFFFFFFFFFDFFFFFFFEDDFFFFFFFF/BFFFFFFFF.DDCFFFFFFFFFFFFFFFFFFFAFFF
@M05620:37:000000000-D9766:1:1101:16641:8022 1:N:0:41
AGTGCCAGCTCTCAATCGCACAGGGGACCCAGGGCCTGGCCCCTCCATCCAGAAAACCTATGACCTCCCCCGCTACCTGGAGCACCAACTCCGCCGCTTGGCTGGTACCTGTGTGAGTATCCAGCGTAGGAATCTGGGAGTTGGGGAGGAGTGAGGAGTTGGGGAAAGACAGTCCTAACCGTGGAGGGTTCTGGTAAATGATGGGGTGAGGAGGGGCTCTTTGGCTCCCACCAGTCCCCCTGTCTGGTCTA
+
>>AAADF1AF@FGGGGGAF1EABGFEFGGG0AF0EECBBBBFE/EFGB1F1BFGFGGECEG1ADBGG/B>>EEEEGHBGBGGH?BFGHGF1GEE/>EEEGGFHGB0FGHD1B<@F11>@GDG2<F/?/>/1?1<11<00FA0G1C@F-CGG/<<<.0.;/0:;-.:.:;C999B00;;9CAGE-..=@FGFEF0;9/9F/9FFF--9-9:9/A-99@99B/B/;//;----9A9B//;-;--9;9;//;/9
@M05620:37:000000000-D9766:1:1101:16621:8028 1:N:0:41
AGTGCCAGCTCTCCATCGCACAGGGTACCCAGTGCCTGGCCCCTCCATCCAGACAACCTATGACCTCACCCGCCCCCTGGGGCACCCCCTCCGCAGCTTGGCTGGGACCTATGTGAGTATCCAGCGTAGGAATCTGGGAGTTGGGGAGGAGTGAGGAGTTGGGGAAAGACAGTCCTAACCGTGGAGGGTTCTGGTAAATGATGGGGTGAGGAGGGGCTCTTTGGCTCCCACCAGTCCCCCTGTCTGGTCTA
+
>A>1>B1CAFFFGEFBBAE1E0G0F00BBBFG1BFBFBBGGHGHGG0FGBFDF/BBBEGGBBDFGDBFGHH/>//>EE/B//?EEGG>>EF>/E/E<F<<?FFFGGFFGGGFHFH2DGDGGHFBFC?/@CBGCGGHEF0<>>1<-<.<-<=<.0<<0<<CGHGG..:./;C/CFFGG0CF@GGG.:.?CFFGGGC;CFFGFFFFFFB@-AA/99>@@<EBBF9FFFFFFBFFAFFFFFFF@EFFFFFFFFB
@M05620:37:000000000-D9766:1:1101:27551:8035 1:N:0:41
GAGGCTGCTTTGGAAGAAACTCATAGATTACTGCAACAGTTCCCCCTGGACCTGGAAAAGTTTCTTGCCTGGCTTACAGAAGCTGAAACAACTGCCAATGATGCACCCCGTCAGGAAAGGCTCCTAGAGGAGTCACAGGGGGTGAAAGCGCTGTTGAAAACCTGGCGCGTAAGTCAGGCATTTCCGCTTTAGCGCTCTTGTGGAGACCATTGAGCACTTCTCAGCGTCTGTATTTGTGACTGTCAAGCCAG
+
AABBBBF3FFFFG4FGGGGGGGHHHGGHHHHHHHFFHGHEFGHHGGGGAGHHCGEGHFEBBFFHHHHHHHHGHGH3FHHHHGHFH3@GGFHHFHHHHHHH34@43B31EE>111030?00/BF/3?4B30C/BG3GB???/><//1<1?CDC//1<11>><A000>-.<--.:0;:0//.0:C00:C..;09C-@9EE09CF.0./9./;0000;0.//9BB///.9.;;B9/;/;F./;BB//;///...
@M05620:37:000000000-D9766:1:1101:8157:8037 1:N:0:41
AGTGCCAGCTCTCAATCGCACAGGGGACCCAGGGCCTGGCCCCTCCATCCAGAAAACCTATGACCTCACCCGCTACCTGGAGCACCAACTCCGCAGCTTGGCTGCACCCGACGCCCGGTCTGGGCTTTGTCCTGCCCTTGGTGCGGAGGAGCGCGCGTCTGGGCTCCGGCCGCGAGATCCGTGGACGGTTGTGGTCAACGGTGTGGTGAGGAGGGGCTCTTTGGCTCCCACCAGTCCCCCTGTCTGGTCTA
+
AA>AAFFFCFFFGGGGGGGFGGHHGGGGFEHHFFGGGGHHHHGHGGHHHHHHHHFHHGHHHHHHHHHHHHHGGEEGHHHHGGHHHHCFFGHHGGGGGHHHGHHG/33B<//////</////000?0/01=11>110.10011.0<A@-;:C.-----9-CE//./...--------;./;...-./;-.;-..;;////.-...;./.;..B..-=--;FFFB9BFFFFFFFFFFFFFFFFFFFFBBFFF/
@M05620:37:000000000-D9766:1:1101:11704:8043 1:N:0:41
AGTGCCAGCTCTCAATCGCACAGGGGACCCAGGGCCTGGCCCCTCCATCCAGAAAACCTATGACCTCACCCGCTACCTGGAGCACCAACTCCGCAGCTTGGCTGCCCCAGTCCCCCTGTCTGGTCTATATCCTGCCCTTAGATCGGACGAGCCCACGTCTGCACTCCCGTCCCAAGATTCCCTCTCGTCTGCCGTCTTCTGCTTGAAAACCACCAACCTTAACCAAAAATCAGCATTTGAAATTTCAAAAG
+
>11>ADDFAFFDFGG31AFFAEF0AFGC00BEFEA//AFG0FGHGGED10BB101BF/01BF2DFGEGHHHGG>/EHFGEGHHHCC>?>0GHGEG@EHFH/EGEFAGFECHFH1FGGEH12>F1@GGHF>FGHHHHAG011<F1///<AC-<@..=C..CEF0CGHHCECC.;0/;9FFFGBFFB9.;9E.0CAEGGEF0;;FF/-B/B/--A9E---///9:9;-9---/99//;;B//9;/9/;////;
@M05620:37:000000000-D9766:1:1101:19164:8049 1:N:0:41
AGTGCCAGCTCTCAATCGCACAGGGGACCCAGGGCCTGGCCCCTCCATCCAGAAAACCTATGACCTAACCCGCTACCTGGAGCACCAACTCCGCAGCTTGGCTGGGACCTATGTTGAGTATCCAGCGTAGGAATCTGGGAGTTGGGGAGGAGTGAGGAGTTGGGGAAAGACAGTCCTAACCGTGGAGGGTTCTGGTAAATGATGGGGTGAGGAGGGGCTCTTTGGCTCCCACCAGTCCCCCTGTCTGGTCT
+
BBABBFFFCFFFGGGGGGGGGGHGG?2FGGCHG2EE2FHGHHCCEAF5GH3AGHH2GAF3A35FFD3@FHF?0>EE23BB2F??FFG113FGAFG?FHBG<3?FGF0FA?23?FDD?FFHGHD?@F@?BC/F2FFFHH00?EGHHG?.A@.<C<=D.0<CGHHGCGGE:/:/;:GFCG0GFGEECCEGGDAAFCB0;FFFBB0FGGFA:.AA0AFFAFFFFFFFBF0FEEFFFEF0FFFF?BFFFFFF9BB
@M05620:37:000000000-D9766:1:1101:16600:8062 1:N:0:41
AGTGCCAGCTCTCAATCGCACAGGGGACCCAGGGCCTGGCCCCTCCATCCAGAAAACCTATGACCTCACCCGCTACCTGGAGCACCAACTCCGCGGCTTGGCTTCCAGCGTAGGAATCTGGGAGCTGGGGAGGAGTGAGGAGTTGGGGAAAGACAGTCCTAACCGTGGAGGGTTCTGGTAAATGATGGGGTGAGGAGGGGCTCTTTGGCTCCCACCAGTCCCCCTGTCTGGTCTATGTCCTGCCCTTAGAT
+
>1>>A@D@1B@DABGGGFG1E0FGCAEEAE0BF0AEABFAAFE/EFFG1F1BBF1BEE0AGDDGFG@1B>BEFGEEHFGBFFG>B?G/EB1F///>EEG@/01BGF1>FGCG//<D1<F2@00//0?0/>.--<<<<FF.<</<<C--<E.GCHH/0C:0;GHHGGE-9AA-:AF9C0FFGG0909;;A9.---;/BB@-@-:BFFFBB/BAABFAA-/:BB:-99BFFBFFFFFF/;FF/;FFFB/9F//
@M05620:37:000000000-D9766:1:1101:13214:8062 1:N:0:41
AGTGCCAGCTCTCAATCGCACAGGGGACCCAGGGCCTGGCCCCTCCATCCAGAAAACCTATGACCTCACCCGCTACCTGGAGCACCAACTCCGCAGCTTGGCTGGGACCTATGTGAGTATCCAGCGTAGGAATCTGGGAGTTGGGGAGGAGTGAGGAGTTGGGGAAAGACAGTCCTAACCGTGGAGGGTTCTGGTAAATGATGGGGTGAGGAGGGGCTCTTTGGCTCCCACCAGTCCCCCTGTCTGGTCTA
+
BCCCCFFFCFFFGGGGGGGGGGHHGFGGGGHHGGGGFFHGHHGHGGHHHHHHHHFHHGHHHFFHHHHHHHHGGGGGHHHGGFG?GHHHGHHHGGCGGGHHGHHFCEHHGHHHHHHHHHHHHHHHHGEGFGHHGHHHHHHGGHHHGGGGGGGHHHHHHGHHGHGCGGHHHHHHHGHHHHHHGGEGGGGGCFGGGGFFFGGGGGGGGGFFFFFFFFFFFFFFFFFFFFFFFFFFFFFFFFFFFFFFFFFFFFB
@M05620:37:000000000-D9766:1:1101:16408:8072 1:N:0:41
ACCACACCTTCTACAATGAGCTGCGTGTGGCTCCCGAGGAGCACCCCGTGCTGCTGACCGAGGCCCCCCTGAACCCCAAGGCCAACCGCGAGAAGATGACCCAGGTGAGTGGCCCGCTACCTCTTCTGGTGGCCGCCTCCCTCCTTCCTGGCCTCCCGGAGCTGCGCCCTTTCTCACTGGTTCTCTCTTCTGCCGTTTTCCGTAGGACTCTCTTCTCTGACCTGAGTCTCCTTTGGAACTCTGCAGGTTCT
+
BBBBBBBBFFFFGFGFGGGGGGHHGGGGHGHHHGGGGGGGGHHHHGGGFGGGHHHHGHHGGGGGGGGGGGGGHHHGGGGHGHHHHGGGGGGGGGHHHHHHHHHHGHHHHHHFGHHGGGGGHHHHHHHGFHHGHFDGGGGHGHHGHFGGGGGGGGGGGGGA:BFFGGFFFFFFFFFFFFFFFFFFFFFFFFFFFFFFFFFFFFFFFFFFFFFFFFFFFFFFFFFF/BFFFFFFFFFFFFFFFFFFFFFFBFF
@M05620:37:000000000-D9766:1:1101:17653:8074 1:N:0:41
AGTGCCAGCTCTCAATCGCACAGGGGACCCAGGGCCTGGCCCCTCCATCCAGAAAACCTATGACCTCACCCGCTACCTGGAGCACCAACTCCGCAGCTTGGCTGGGACCTATGTTGAGTATCCAGCGTAGGACTCTGGGCGTTGGGGAGGCGTGAGGCGTTGGGGAACGACAGTCCTAACCGTGGCGGGTTCTGGTAAATGATGGGGTGAGGCGGGGCTCTTTGGCTCCCACCAGTCCCCCTGTCTGGTCT
+
AAAAAFFFBFFFGGGFGGGCGGHAFEEGGGHHCGGGGGHHHHGHGGHHHFGFHFHHHGHHHHHHHFHHHHHGGEEFHHHHBBGGHHF1EHHHGGGGGHFHGGHGFGHHGHHGHHHG3GG3FGG3BFBEAFGH2GHHHH0/A@ADHG?.AD?CG@.AC.ACDGFGGEGEA.A-;FFGGGGGGGFFF-@DFBFFFFFBFFBFFFFFFFFFF?FF.;-@DFFFFFFFFFFFFFFFFEFFFFFFFFFFFFFFFFF
@M05620:37:000000000-D9766:1:1101:12598:8095 1:N:0:41
GAGGCTGCTTTGGAAGAAACTCATAGATTACTGCACCAGTTCCCCCTGGACCTGGAAAAGTTTCTTGCCTGGCTTACAGAAGCTGAAACAACTGCCAATGATGCTACCCGTAAGGAAAGGCTCCTAGAAGACTCCAAGGGAGTAAAAGAGCTGATGAAACAATGGCAAGTAAGTCAGGCATTTCCGCTTTAGCACTCTTGTGGATCCAATTGAACAATTCTCAGCATTTGTACTTGTAACTGACAAGCCAG
+
>>AAAACAFFFFGFGC4FGFBFFGFFFHF5FFHHF4BFG5FGHHHGGF2AGCGFHHHHHGFHHHHHHGHHHGHHFHHHGGGHHGFHFGHBGHHHHHEFGHHHGHHHHHHGGGGHBGHFGGEFGFG3BGHFHHHGHE3GGGHECG1BFG/GHGHHHHHHHHHAGHHHGEF??DGFGGH<FFHHHHHDGDGGHHGFHGHHGHHHEBFCGGCHHHGHHHBHHGHF0GGCGHHCCCFFF0CCFFGGGGGGCEGGG
@M05620:37:000000000-D9766:1:1101:18030:8106 1:N:0:41
ACCACACCTTCTACAATGAGCTGCGTGTGGCTCCCGAGGAGCACCCCGTGCTGCTGACCGAGGCCCCCCTGAACCCCAAGGCCAACCGCGAGAAGATGAGTGGCCCGCTACCTCTTCTGGTGGCGGCCTCCCTCCTTCCTGGCCTCCCGGAGCTGCGCCCTTTCTCACTGGTGCTCTCTTCTGCCGTTTTCCGTAGGACTCTCTTCTCTGACCTGAGTCTCCTTTGGAACTCTGCAGGTTCTAGATCGGAA
+
AAAAAAAAFFFFGGG1AFGGB1ECEA0BFAGEBFFC0AEA/A/GHGEGEEA/1AFGHHHGGE/E/?>FGGGFHF/>EGCCEEH//?E@C@G@/<0?>11??FFGGFCGCGGHHFDHHHGE10<.-<A@:CGG/GCB0;B00/AF0FEGC?--A./;-AA@@FFFF/BFF/9F-/;BBBFFFFF/9@-;FEBBA/9AB/99FFBF9BBFF/BBBFB/-/;/B/;9BF/B/BBFF//9B--;FBF/B/B-AAA
@M05620:37:000000000-D9766:1:1101:11685:8119 1:N:0:41
AGTGCCAGCTCTCAATCGCACACGTCTGACCTCCCGTCACGAGATTCCCTCTCGTATGCCGTCTTCTGCTTGAAACAAAAAAAAAAAAAGAAAGAGAAGGAGGAGGAAGGAGGGGAGGAGAGAGACAAGGAAGAGAGGAGGGAGAGAGAAGGGAGGACGAAAGGAAGGAAAGGGAAAAGGGAAGAGAGAAGTGGAAAAGGAAGAAGTGAGAATGGGAAGAAAAGAAGAAAAAAAGTAGAACAAAGGGGTGA
+
AAABBFFFAFFFGDDGGGGCEF4ABAFBDBFHCGAEH22BEEEAFHDA3B2AB1BA3BGFEBE11D55DFGGB3D3FGC1?/>////////0222222200//////20/0////.--....<..///.../.../.....-:......//....-..---..../...//......./........../;////:/./../..///////////.;/..//./..///9..--.///////../..-.-.
@M05620:37:000000000-D9766:1:1101:16481:8123 1:N:0:41
AGTGCCAGCTCTCAATCGCACAGGTCTGACCTCCCGTGACGAGATTCCATCTCGTACGCCGGCTCCCTCTTGAAACAAAGAAAACCCCATCTGCAGATGTGCTAGCCCCTATGAGATGCTCCTACAAAAGTCTATGGGCGTAAAAGCTCTGAGCAACGATGGGTCACTCCCTTCCTCCCCTTCGCTTGATCAGTCAAATGCTGGGGTTCGACGGAGCTCTATGGCTCCCACCCGTCCCCCTGTCTGGTCTA
+
AA>AADFFAFFFGDGGGGGAEG00B1DBGGHHHGFEH00BAAE/AFFFH21BF0AE/A/EE/>//?>0B>@FBFGHHEG0B00BB?/A/>B11B>1>F121BB2110B?//11211111BBG11111B001222221<0/>/</1101?1?111100-....<//.<0</.<0</0</.././:.....<:0000009;0000/.-9-.-..9-----;/9://-:9-9-;-----9A-9--/;///9/B/
@M05620:37:000000000-D9766:1:1101:10396:8140 1:N:0:41
ACCACACCTTCTACAATGAGCTGCGTGTGGCTCCCGAGGAGCACCCCGTGCTGCTGACCGAGGCCCCCCTGAACCCCAAGGCCAACCGCGAGAAGATGACCGGCGCGCTGCCTCTTCTCGCTTCCGGCTGCCTCCTTCCTGCCTTCCCGGCGCCCCGCCCTTTCTCACTTGTTCTCTCTTCTGCCGTTTTCCGTTTTACTCTCTTCTCTGTTCTGTGTCCCGTTTTTAACTTTGCAGGTTGTAGGTTGTAA
+
DDDDDCCCFFFFGGGGGGGGGGHHGGGBFGHHHGGGGGGGGHHHHGGGGGGGGHHHHHHEGGGGGGGGGGGHHHHGGGGHGHHHHGGGGG<DGGHHHHE22>C//<>---EH00<=G<0....;0;--:-;F0;EGBFGG00.0;;//;-;-:---;=-@@BB00;00;0::0BB::0;BBF00;-;;:.BFDF0/.;B00::0BB:FF000;:B0;;;0:-;.:...0;;0:BBF0;:B/;0;0B0/.;0
@M05620:37:000000000-D9766:1:1101:24815:8152 1:N:0:41
ACCACACCTTCTACAATGAGCTGCGTGTGGCTCCCGAGGAGCACCCCGTGCTGCTGACCGAGGCCCCCCTGAACCCCAAGGCCAACCGCGAGAAGATGAGTGGCCCGCTCCCTCTTCTGGTGGCCGCCTCCCTCCTTCCTGGCCTCCCGGCGCTGCGCCCTTTCTCACTGGTTCTCTCTTCTGCCGTTTTCCGTAGGACTCTCTTCTCTGCCCTGCGTCTCCTTTGGAACTCTGCAGGTTCTAGATCGGAA
+
CBCCCCCCFFFFGGGGGGGGGGHHGGGEEGHHHGGGGGGGGHHHHGGGFGGGHHGHHHHGGGGGGGGGGGGHFHHGGGGHGHHHHGGGGGGGGGHHGHHF?2//0/>AC->FFH0GHH1F<0<CC-<@D;EEHHGFGHH00CGHHGGGGG;9CGCG?DF=F/BFFF0FFFFFFFFFFFFFFFBFFF.AFEFFA9:DDFFFFFFFFFFFFF0BFF..;A@AFFFFBFF00FFFFFEFFF;;FF9FFFBFB.:
@M05620:37:000000000-D9766:1:1101:5408:8153 1:N:0:41
ACCACACCTTCTACAATGAGCTGCGTGTGGCTCCCGAGGAGCACCCCGTGCTGCTGACCGAGGCCCCCCTGAACCCCAAGGCCAACCGCGAGAAGATGACCCAGGTGAGTGGCCCGCTACCTCTTCTGGTGGCCGCCTCCCTCCTTCCTGGCCTCCCCGCGCTGCGCCCTTTCTCACTGGTTCTCTCTTCTGCCGTTTTCCGTAGGACTCTCTTCTCTGACCTGCGTCTCCTTTGGAACTCTGCAGGTTCT
+
AA>AAAAAFFFFGGGFGGG1F1FFEEEEEEGFEFFEGEA/FHFHHGEEEEEEGFCGGHHEEEEGEFEGGGGHGHGEGGGHGHHHHGG@CC>BCGHFFFHGHHG/?GH1??FFGHHGGGGGHHHHH0=GHHHCHHGCGCCHGHHG/CFGEFFGGGGGG.A-9;-@B@@F?@FFFFFFFFFFFFFFFFFFFFFFFF?BFFFFFFFF?BFFFFFFFFFFFFFFFFBF-9A@BFFFFFFFFFFFFFFFFFFFFFF
@M05620:37:000000000-D9766:1:1101:10526:8162 1:N:0:41
AGTGCCAGCTCTCAATCGCACAGGGGACCCAGGGCCTGGCCCCTCCATCCAGAAAACCTATGACCTCACCCGCTACCTGGAGCACCAACTCCGCAGCTTGGCTGGGACCTATGTGAGTATCCAGCGTAGGAATCTGGGAGTTGGGGAGGAGTGAGGAGTTGGGGAAAGACAGTCCTAACCGTGGAGGGTTCTGGTAAATGATGGGGTGAGGAGGGGCTCTTTGGCTCCCACCAGTCCCCCTGTCTGGTCTA
+
>A>AAFFFBFFFDDGGGGGGGGCHCAEGGGHHGGGGGEHHHHGHFGGHHHHGHHHHHGHHHHHHHHHHHHHGGGGGHHHGHGF?GHFHGHHHGGEGGFHHGHHFFGHHGHHHHHHHHGHHHHHHHGEGGDGHHHHHHHGGGHHHGGGGGGGHHHHHHGHHHHGGGGHHHHHHGHHHHHHHGEEGGGGG;FGGGGFGGGGGGFFGGGFBFFFFFFBBBBFFFFFFFFFFFFFDEAFFFFFFBFFFFFFFBFB
@M05620:37:000000000-D9766:1:1101:23742:8166 1:N:0:41
ACCACACCTTCTACAATGAGCTGCGTGTGGCTCCCGAGGAGCACCCCGTGCTGCTGACCGAGGCCCCCCTGAACCCCAAGGCCAACCGCGAGAAGATGAGTGGCCCGCTACCTCTTCTGGTGGCCGCCTCCCTCCTTCCTGGCCTCCCGGCGCTGCGCCCTTTCTCACTGGTTCTCTCTTCTGCCGTTTCCGTAGGACTCTCTTCTCTGACCTGCGTCTCCTTTGGAACTCTGCAGGTTCTAGATCGGAAG
+
BBBAABBBFFFFGGGGGGGEGFHGGAFE4AFGHGGGGGEFGHHHFGGG1BEFGHHFGHHGGGGGGGGGGGGGHHHGGGGHGHHHHGGGGGGGGGHHHHHHHGGGFF<CG-AHHHHHHH1GGHGHHGGGGFHGHHGHHHHHHHHHHHGGGGAFGGGGGFFFFFFFFFFFFFFFFFFFFFFFFFFFFFFFFFFFF.;DFFFFFFFFBBFFF/BFFF?=AF?FFFFFFFBFFFFFFF/;F.;BF/;BFBEF.AA
@M05620:37:000000000-D9766:1:1101:7984:8174 1:N:0:41
ACCACACAATCTACAATGCGCTGCGTGGGGCTCGCGAGGAGCACCCCTTGCTGCTGACCTAGGCCCCCCTGAACCCCAAGGCCAACCGCGCGAAGATGACCCAGGTGCGTGGCCCGCTACCTCTTCTGGTGGCCGCCTCCCTCCTTCCTGGCCTCCCGGCGCTGCGCCCTTTCTCACTGGTTCTCTCTTCTGCCGTTTTCCGTAGGACTCTCTTCTCTGACCTGCGTCTCCTTTGGAACTCTGCAGGTTCT
+
AAAA>>A111BBB11BFGBAEGGGGGG00AAAB/AA/A/EAB/BB>>?BBBFBGFHFFF1B1CBGEGGEEEG1GGAEEEHGH?FGECB<>/<>CG/?FGHHHA.FGHBCFCCGH.<AC-AGHGHH<CGCGHCGHGGGGGGGFFAFGGGGGFFGGGGGF?-99;@B@@F?@FFFFF/;FFFFFFFFFFFFFFFFF@FFFFFF?BFBB/9FFFFFF/99BFBF9FF-@B?FFBFFFFEFFFFFFFFBFFFFFF
@M05620:37:000000000-D9766:1:1101:24000:8176 1:N:0:41
ACCACACCTTCTACAATGAGCTGCGTGTGGCTCCCGAGGAGCACCCCGTGCTGCTGACCGAGGCCCCCCTGAACCCCAAGGCCAACCGCGAGAAGATGACCCAGGTGCGTGGCCCGCTACCTCTTCTGGTGGCCGCCTCCCTCCTTCCTGGCCTCCCGGAGCTGCGCCCTTTCTCACTGGTTCTCTCTTCTGCCGTTTTCCGTAGGACTCTCTTCTCTGACCTGCGTCTCCTTTGGAACTCTGCAGGTTCT
+
BBBBB?ABFFFFGGGGGGGFGGHHGFGEEFHHHGGGCGG?EHHGHGGGAEGGFHFHHGFECGCGGGGGGFCGGHHGGEEHGHHHAFGGG@<C@DHFFFFFFG<GGGF1@FD?CCGC?-C-GGHHGGHGHGHGAG-;ADDEGGGD/FGFFFF.CFF?EGA-;??FFBD?FAFFFFF/FF/99BBFFFFBFFB//B@DFEFBF./.D./9BFFFFFFFFFB//BFF.9A@9BFFFFF//BFFFE/F/FFFFFF
@M05620:37:000000000-D9766:1:1101:25990:8186 1:N:0:41
AGTGCCAGCTCTCAATCGCACAGGGGACCCAGGGCGTGGCCCCTCCATCCAGAAAACCTATGACCTCACCCGCTACCTGGAGCACCAACTCCGCAGCTTGGCTGGGACCTATGTGAGTATCCAGCGTAGGAATCTGGGAGTTGGGGAGGAGTCAGGAGTTGGGGAAAGACAGTCCTAACCGTGGAGGGTTCTGGTAAATGATGGGGTGAGGAGGGGCTCTTTGGCTCCCACCAGTCCCCCTGTCTGGTCTA
+
AAAAAFFFBFFFGFFGFGGCGCBA2A2EEFHH22E2AAEEHCFHGGHHHAGD3G3FHGCCGHHHHFHHHHFG//>EHHDG?BFHHHGHGFHHAEEEGHHHGGHGGGHHGGHHHH3GH2FHHHHGHGBGG/FGHHHHHHGFEHHHGGGGFDEHHHHGHGHHHHGGGGHHHHHHHGGGGGGGGGGGGGGG9;FGGG9CFGGGFFFFFFF@EFFFFFF-@>EFFFFEFFFFFFFFFFFFFFFFFFFFFFFFFEF
@M05620:37:000000000-D9766:1:1101:21615:8188 1:N:0:41
ACCACACCTTCTACAATGAGCTGCGTGTGGCTCCCGAGGAGCACCCCGTGCTGCTGACCGAGGCCCCCCTGAACCCCAAGGCCAACCGCGAGAAGATGAGTGGCCCGCTCCCTCTTCTGGTGGCCGCCTCCCTCCTTCCTGGCCTCCCGGCGCTGCGCCCTTTCTCACTGGTTCTCTCTTCTGCCGTTTTCCGTAGGACTCTCTTCTCTGACCTGCGTCTCCTTTGGAACTCTGCAGGTTCTAGATCGGAA
+
BBBABBBBFFFFGGGGFGGFGFHHGEEAAAGFGFGEEGEFEHHHHGGG1EEGHHFHHHFGGGGGGGGGGGEFHHHGGGGHGHHHHGGGGGBCDGHHHGHHHHGG??>AD<>FHHHHFG1FFGFHHGGGG:GGHHGHHHHHHEGHHGGGGGDGGGGGFFFFAFFFFFFFFFFFFFFFFFFFFFFFFFDFFFFFFBFFFFFFFFFFFFFFFF/BBFF.@DFFFFFFFFF/BFFFFFFFFF9BBFFFFFFFFFF
@M05620:37:000000000-D9766:1:1101:16361:8191 1:N:0:41
GCGGCTGCTTTGGAAGCAACTCATAGATTACTGCCACAGTTCCCCCTGGACCTGGAAACGTTTCTTGCCTGGCTTACAGAAGCTGAAACAACTGCCCATGATGCTACCCGTCAGGACATGCTCCTCGAAGACTCCCCGGGCGTCCCAGCGCTGATGACACACTGGCAAGTACGTCAGGCCTTTCCGCTTTCGCACTCTTGTGGATCCAATTGACCACTTCTCCGCCTTTGTACTTGTAACTGACAAGCCAG
+
>11>A>>AFFDDEGGGA1BGFG1DDDGHH1BGHH01B0BBDGHHHGFF/0BBGF0GG10BFGHHAGDGHHHHHHF1BGGDGHHE11BFH0BGHHGH/@BG1FGHFBFGHGF/?EHH/F11>BGB10EE0?EG1F<//</B@@<//<?C<C?<-EHFHF1</<G0CGH0CDD0C:CEAG/.;G0CCCCGGG0CE9AGGGGGFGGEGGGGGGGG0;9/;FFFFF/:B-;BFFFFFFFFFFFFFFFFFB9EFFF
@M05620:37:000000000-D9766:1:1101:11925:8197 1:N:0:41
GAGGCTGCTTTGGAAGAAACTCATAGATTACTGCAACAGTTCCCCCTGGACCTGGAAAAGTTTCTTGCCTGGCTTACAGAAGCTGAAACAACTGCCAATGATGCTACCCGTAAGGAAAGGCTCCTAGAAGACTCCAAGGGAGTAAAAGAGCTGATGAAACAATGGCAAGTAAGTCAGGCATTTCCGCTTTAGAACTCTTGTGGATCCAATTGAACAATTCTCAGCATTTGTACTTTTCACTGACAAGCCAG
+
AAAAAAFAFFFFFGGGCGGGGGFAFD1AEGHHHHHGFHHBEGHAGECFA0GFFFA01B0FAFFG2DAABA1AFE0EG1BFHHHH1FBGGBGHGGGEEBGHHH21BFHHH/?EEH1@G0FF/BFFFEFGHGHHHGHGHHGGHEEGBGFFGHHHHFGHFHHHHHFFGFHHG<?GHFGHH<FGFGGFFEC<AE1110<<GDGBGFC00</<<=0:GFHHFCHGH0C:CCGH000<GCB0;0;CFFFFFF?C.9C
@M05620:37:000000000-D9766:1:1101:21629:8200 1:N:0:41
ACCACACCTTCTACAATGAGCTGCGTGTGGCTCCCGAGGAGCACCCCGTGCTGCTGACCGAGGCCCCCCTGAACCCCAAGGCCAACCGCGAGAAGATGAGTGGCCCGCTACCTCTTCTGGTGGCCGCCTCCCTCCTTCCTGGCCTCCCGGAGCTGCGCCCTTTCTCACTGGTTCTCTCTTCTGCCGTTTTCCGTAGGACTCTCTTCTCTGACCTGAGTCTCCTTTGGAACTCTGCAGGTTCTAGATCGGAA
+
BBAAAAABFFFFGGGFGGGDGGHHGAEEGAAGC2FEEGC?2AFECEFG1BE1AGEFFHHGG00EFGGGEEAGGHHEEFAGCAGHHEEECGGCCGGHHDDGHBFGHEGGGGGHHFHHHHHHFGGHHGGGGGHGHHGHHHHHHHHHHHGGGG@GGGGGGGGGGGGFFFFFFFFFFFFFFFFFFFFFFBADFFFFFFFFFFFFFFFFFFFFFFEFFFFBFFFFFFFFFFFBFFFFFFFFBFAFFFFFFFFFFFE
@M05620:37:000000000-D9766:1:1101:16378:8203 1:N:0:41
GAGGCTGCTTTGGAAGAAACTCATAGATTACTGCAACAGTTCCCCCTGGACCTGGAAAAGTTTCTTGCCTGGCTTACAGAAGCTGAAACAACTGCCAATGATGCTACCCTTAAGGAAAGGCTCCTAGAAGACTCCAAGGGAGTAAAAGAGCTGATGAAACAATGGCAAGTAAGTCAGGCATTTCCGCTTTATCACTCTTGTGGATCCACTTGAACAATTCTAAGCATTTGTACTTTTCACTGACAAGCAAG
+
>3>>>>C>BBB@FA5BCFBFEGGHFFFDFD4DFB4A4FBFGDDBBEAA22BBFFAB332BBDFDDDD5BBAFGHG3BABDFFBBFB3FBBBBGFB33GFBDB4BBBBBF3333B3B?BBB?3BF3?4BBBBBFF33?B??????BDB1?00B?F11G>>@0A11@<@1/1?1F1@<?0??1?11@.C.AC1111=1>1><<0.00</0/0=<<<00::::<0:0;00;;0<<G0:0::<0F0:F09;9//;
@M05620:37:000000000-D9766:1:1101:11912:8212 1:N:0:41
GAGGCTGCTTTGGAAGAAACTCATAGATTACTGCAACAGTTCCCCCTGGACCTGGAAAAGTTTCTTGCCTGGCTTACAGAAGCTGAAACAACTGCCAATGATGCTACCCGTAAGGAAAGGCTCCTAGAAGACTCCCAGGGAGTAAAAGAGCTGATGAAACAATGGCAAGTAAGTCAGGCATTTCCGCTTGGGCCCTCTTGGGGACCCATTTAACCATTTCCAAGCATTGTACTTGGAAATGGCAAGGCCGG
+
A1>AA1CAFFFFGCGFAEGFGGGFAGFGHFGHGHGBGHG1BFGHHGGFHBGEGGH0F1AFBDGHHADGHHHFHBCFGHFFGFHGF11FGFHFGGGGEHHGGHHGF@GGHGG//CBF0BGHHFFFFBFF1F<GFHF/01?//C?0F2>GFGHHG11D2F1F0/@GFHG1FFH1FGHHHHHFGHHHHCCCC.....-..=000<-.:;.;/G00:;0000000000./;C00000;000900009:C;.;.-;
@M05620:37:000000000-D9766:1:1101:15545:8218 1:N:0:41
GAGGCTGCTTTGGAAGAAACTCATAGATTACTGCAACAGTTCCCCCTGGACCTGGAAAAGTTTCTTGCCTGGCTTCCAGAAGCGGAAACCACTTCCAATGATGCTACCCGTAAGGAAAGGCTCCTAAAAGACTCCAAGGAAGTCACAGAGCTGATGACACACAGGCAAGTAAGTCAGGCATTTCCGCTTTAGCACTCTTGTGGATCCAATTGAAACCTTCTCAGCATTTGTACTTGTAACTGACAAGCCAG
+
CCCCCCFCFFFFGGGGGGGGGGHHHHHHHHHHHHHHGHHHHHHHHGGGHHHHHHH2FGHHGF555D553BBFHH12BGG3BGF00>>EHHGGGHHHHHHFHGGH3DGGH1?>E?3BBFGHH3GGHH4B33?GFHHHGHA0BFF3FDGGHHHHHGHHH2@10</??FH0??F1<>GHHHF.F11>>.<<CGF0==<GHHHGHEFGHHHGCHHH0C00.:CFGGGGFF0;CFFGGG00;F0C0;CFG0.;EFG
@M05620:37:000000000-D9766:1:1101:21185:8231 1:N:0:41
GAGGCTGCTTTGGAAGAAACTCATAGATTACTGCAACAGTTCCCCCTGGACCTGGAAAAGTTTCTTGCCTGGCTTACAGAAGCTGAAACAACTGCCAATGATGCTACCCGTAAGGAAAGGCTCCTAGAAGACTCCAAGGGAGTAAAAGAGCTGATGAAACAATGGCAAGTAAGTCAGGCATTTCCGCTTTAGCACTCTTGTGGATCCAATTGAACAATTCTCAGCATTTGTACTTGTAACTGACAAGCCAG
+
AAABBAFBFFFFGGGGAFGGGGFHHGHGG5GHHGD4FHGFGHHHHGGFHFHHHHHHHHHHHHHHHHGHHHGHHHHHHHHHHHHGHHHHHH1FHHHGHHHHHGEGHHHHHGGGGHHHHHHEGHHFHFFFGGHHBGHGHHGCEEEGHGBGGHGHHHFHHHHHHHHHGHHHF1?FGFGHGHCGHHHHH?GFGGHGGDGGHG0DGCAHGHGHFFHHHHGFGFHHHHHFHFH0CGGHGBFBFBFGGGFFGGFFGGG
@M05620:37:000000000-D9766:1:1101:17543:8231 1:N:0:41
ACCACACCTTCTACAATGAGCTGCGTGTGGCTCCCGAGGAGCACCCCGTGCTGCTGACCGAGGCCCCCCTGAACCCCAAGGCCAACCGCGAGAAGATGACCCAGGTGAGTGGCCCGCTACCTCTTCTGGTGGCCGCCTCCCTCCTTCCTGGCCTCCCGGAGCTGCGCCCTTTCTCACTGGTTCTCTCTTCTGCCGTTTTCCGTAGGACTCTCTTCTCTGACCTGAGTCTCCTTTGGAACTCTGCAGGTTCT
+
BBBBB4AAFFFFGGGGGGGGGGHHGGGEDGHHHGGGFGGCGHDHHGGGEGGGHHHHHHHGGGGGGGGGGGGHGHHGGGGHGHHHHGGGGGGGGGHHHHHHHHHHGHHHHHHGGHHGGGGGHHHHHHHHHHGGHHGGGGGHGHHGHGGGGGGGGGGGGGAGGGGGGGFFFFFFFFFFFFFFBFFFFFFFFFFFFFFDFFFFFFFFFFFFFFFFFFFFFFFFFFFFFFFFFFFFFFFFFFFFFFFFFFFFFFF
@M05620:37:000000000-D9766:1:1101:19707:8246 1:N:0:41
ACCACACCTTCTACAATGAGCTGCGTGTGGCTCCCGAGGAGCACCCCGTGCTGCTGACCGAGGCCCCCCTGAACCCCAAGGCCAACCGCGAGAAGATGACCCAGGTGAGTGGCCCGCTACCTCTTCTGGTGGCCGCCTCCCTCCTTCCTGGCCTCCCGGAGCTGCGCCCTTTCTCACTGGTTCTCTCTTCTGCCGTTTTCCGTAGGACTCTCTTCTCTGACCTGAGTCTCCTTTGGAACTCTGCAGGTTCT
+
BAA>ABBBFFFFGGGGFGBFGBGBE2AA42GG3FFE?EEGGHHHHGGGEAEFFHHFGHGE0ECGG1EGGE11FBGFGE/G?/GGHG/<>CB</DCB1FD1F</GGHF1?FFAFGHCCCGCHHHFHHHGHHFFFH@@@.CCFHHGGBBFBFFAAFGGGGG-@B?BF@BD?BFFFFFFFFFFFFFFFFFFFFFFFFBAFFFFFFFFFFFFFFEFFFFFFFF/BFFF/BBBBFFFFFFFFFFF/BFFBFF9BBF
@M05620:37:000000000-D9766:1:1101:20168:8253 1:N:0:41
ACCACACCTTCTACAATGAGCTGCGTGTGGCTCCCGAGGAGCACCCCGTGCTGCTGACCGAGGCCCCCCTGAACCCCAAGGCCAACCGCGAGAAGATGAGTGGCCCGCTACCTCTTCTGGTGGCCGCCTCCCTCCTTCCTGGCCTCCCGGCGCTGCGCCCTTTCTCACTGGTTCTCTCTTCTGCCGTTTTCCGTAGGACTCTCTTCTCTGACCTGCGTCTCCTTTGGAACTCTGCAGGTTCTAGATCGGAA
+
AAABBBABFFFFFGGFFGGGGGGFE2EBEEFGGGGEFEFGEEHF1EGGEFGEHHGHHHHGGGGGGGGFGGGHHHHGGGGFFHHHHCFGGGGGGGHHF<FHHHGGC/<AD-AHHHHHHH1FGHGHHGGGGGHGHHGHHHHHHHHHHHGGGG-DGGGGGFFFFFFFFFFFFFFFFFFFFFFFFFFFFFFFFFFFFBFFFFFFFFFFFFFFFFBFFFF.@ADFFFFFFFFFFFFFFFFFFFFFFFFFFFFFBDE
@M05620:37:000000000-D9766:1:1101:16448:8254 1:N:0:41
ACCACACCTTCTACAATGAGCTGCGTGTGGCTCCCGAGGAGCACCCCGTGCTGCTGACCGAGGCCCCCCTGAACCCCAAGGCCAACCGCGAGAAGATGACCCAGGTGAGTGGCCCGCTACCTCTTCTGGTGGCCGCCTCCCTCCTTCCTGGCCTCCCGGAGCTGCGCCCTTTCTCACTGGTTCTCTCTTCTGCCGTTTTCCGTAGGACTCTCTTCTCTGACCTGAGTCTCCTTTGGAACTCTGCAGGTTCT
+
CCCCCCCCFFFFGGGGGGGGGGHHGGGGDGHHHGGGGGGGGHHHHGGGGGGGHHHHHHHGGGGGGGGGGGGHHHHGGGGHGHHHGGGGGGGGGGHHHHHHHHHHGHHGGHHCGHHCGGGGHHHHHHHHFHHGHFDGGDGHGGHGHFGGGGGGGFGGGG?:9@FFGAFFFFFFFFFEFFFFFFFFFFFFFFFFFFBFFFFFFFFFFFFFFFFFFFFFFFB9FFFE/BFFFFFFFFFFFFFFFFFFFFFFFFF
@M05620:37:000000000-D9766:1:1101:24469:8269 1:N:0:41
ACCACACCTTCTACAATGAGCTGCGTGTGGCTCCCGAGGAGCACCCCGTGCTGCTGACCGAGGCCCCCCTGAACCCCAAGGCCAACCGCGAGAAGATGAGTGGCCCGCTACCTCTTCTGGTGGCCGCCTCCCTCCTTCCTGGCCTCCCGGAGCTGCGCCCTTTCTCACTGGTTCTCTCTTCTGCCGTTCTCCGTAGGACTCTCTTCTCTGACCTGAGTCTCCTTTGGAACTCTGCAGGTTCTAGATCGGAA
+
BBBBBBBBFFFFGGGFGGGGGGHHGGGGH?GHHGGGGGGGGHHHHGGGFFGGFGHHHHHGGGGGGGGGGGGHHHHGGGGHGHHGEGGGGCFGGGHHGHHGHHGGHHGGGGGHHHHHHHHHGGGHHCGGGGHGHHGHHHHHHHHHHHGGGGGGGGGGGGGGGGGFFFFFFFFBFFFFFFFFFFFFFFDF.AFFFFFFFFFFFFFFFFFFFFFFFFFBFFFFFFFFFFFEFFFFFFFFFF:BFFFFFFFFFFF
@M05620:37:000000000-D9766:1:1101:14035:8281 1:N:0:41
ACCACACCTTCTACAATGAGCTGCGTGTGGCTCCCGAGGAGCACCCCGTGCTGCTGACCGAGGCCCCCCTGAACCCCAAGGCCAACCGCGAGAAGATGAGTGGCTCGCTGCCTCTTCTTGTTGCCGCCTCCCTCCTTCCTGGCCTCCCGGCGCTGCGCCCTTTCTCACTGGTTCTCTCTTCTGCCGTTTTCCGTAGGACTCTCTTCTCTGCCCTGCGTCTCCTTTGGAACTCTGCAGGTTCTCGATCGGAA
+
DCCDDDCCFFFFGGGGGGGGGGHHGGGFHGHHHGGGGGGGGHHHHGGGGGGGHHGHHHHGGGGGGGGGGGGHHHHGGGGHGHHHHGGGGGGGGGHHHHF2?2?/01</?.<FDGHGFF1<F101=---=..CC/ECHHHF0/<.CGHAGGG??9-CD-.--<FFFF0BFBB0<F0BF0<F0<<FB>DF/E0F.0.<90B<<F:FFF0<:0:090<E@A-.B:B0BFB00BFFFFBFF?FFFF0.0/.<.9B
@M05620:37:000000000-D9766:1:1101:14053:8284 1:N:0:41
ACCACACCTTCTACAATGAGCTGCGTGTGGCTCCCGAGGAGCACCCCGTGCTGCTGACCGAGGCCCCCCTGAACCCCAAGGCCAACCGCGAGAAGATGAGTGGCCCGCTACCTCTTCTGGTGGCCGCCTCCCTCCTTCCTGGCCTCCCGGAGCTGCGCCCTTTCTCACTGGTTCTCTCTTCTGCCGTTTTCCGTAGGACTCTCTTCTCTGACCTGAGTCTCCTTTGGAACTCTGCAGGTTCTAGATCGGAA
+
AAAAAAA>FFFFGGGGGGDFGFHHGEEE42FCFFGGGGGF?G2GHGGGEFGF5FGHHHHGEE0EFGGGGGG2BGHGGGGHGHHFAFF?DGGCBDG2F?DFGDFFHG/CCGGHHHHHGFGG>FDHCADGGGHGFHGHGHHHFHCG0CFFDACCGFFGGDGGGGFFFFFFFFF9/BBFFFFFFFFFFBADFAFFABFDDFEFFFFFFFFFFFFFFFFFFBFFFFFFFBF/BBFFFFFF/F./B/BFFFFFFF.
@M05620:37:000000000-D9766:1:1101:11261:8285 1:N:0:41
ACCACACCTTCTACAATGAGCTGCGTGTGGCTCCCGAGGAGCACCCCGTGCTTCTGACCGAGGCCCCCCTGACCCCCAAGGACAACCGCGAGAAGCAGAGTGGCCCGCTACCTCTTCTGGTGGCCGCCTCCCTCCTTCCTGGCCCCCCGGAGCTGCGCCCTCTCTCACTGGTTCTCTCTTCTGCCGCTTTCCGTAGGACTCTCTTCTCTGACCTGAGTCTCCCTTGGAACTCTGCAGGGTCTAGATCGGAA
+
AAAAAAAAFFCFFGG13BG11BBBAEG000B0BFFGE/F//B/BGFAAB/A/111AAAFE///>FEGGCGE0>EHCEGE/?0<00?EEGGG@/?011?0??</?GG>C/-ACGGHGGGHH1>EG<-A@.;.C/CF::G:;0C:=.;-A---A@?//=;A@9-;9BF/B/9F;/BFBFFF/;B//;9--;ABB99;9-B/;BFFF/9FFF//;B9-/F//BBF/9;-//9:/BF/9//9--:BF/;/;-A9-
@M05620:37:000000000-D9766:1:1101:24840:8289 1:N:0:41
AGTGCCAGCTCTCAATCGCACAGGGGACCCAGGGCCTGGCCCCTCCATCCAGAAAACCTATGACCTCACCCGCTACCTGGAGCACCAACTCCGCAGCTTGGCTGGGACCTATGAGAATATACAGCATAGAAATCTGGGAGTTGGGGGGGAGTGCGGAGTTGGAAAAAGACAGTCCTAACCGTAGAGGGTTCTGATAAATGATGGGGTGAGGAGGGGCTCTTTGGCTCCCACCAGTCCCCCTGTCTGGTATA
+
BAABCFFFBFFFGGGGGFEFGGHHFFGGGGHHGGGGGGHHHHGHGGHGHHHHFHFHHGHHHHFHHHHHHHHGGGGGHHHHHGHFGHHHGFHHGGGGGHHHGHHGGGHGGHHHH3D33BBF33BFH2D22222DFHH2@0??FGH/@--;-;.;/-;-;AFFF//;/;AEFBFFFBBF/BFF..;.;FF9FFFF//9;9/;/BFFFFFF?.;/ADFFFFFFFFBFFFFEFF.DFABFFFFFFFFFFF/;/:/
@M05620:37:000000000-D9766:1:1101:11246:8297 1:N:0:41
ACCACACCTTCTACAATGAGCTGCGTGTGGCTCCCGAGGAGCACCCCGTGCTGCTGACCGAGGCCCCCCTGAACCCCAAGGCCAACCGCGAGAAGATGAGTGGCCCGCTACCTCTTCTGGTGGCCGCCTCCCTCCTTCCTGGCCTCCCGGCGCTGCGCCCTTTCTCACTGGTTCTCTCTTCTGCCGTTTTCCGTAGGACTCTCTTCTCTGACCTGAGTCTCCTTTGGAACTCTGCAGGTTCTAGATCGGAA
+
BBCCCCCAFFFFGGGGGGGGGGHHGGGBFEHHHGGGFGGGGHHHHGGGGEGGGHHHGHHGGCCFGGGGGGGHGHHGGGGHGHHHHGGGGGBFGGHGHHHHGHGGFGCGG@DHHHHHHH1>GBEHHG-DFEHGHHGHHHHHFHHHGHGGGG-CDGGGGFFFFFFFFFFFFFFFFFFFFFFFFFFFFFDFFFFFFFFFFFFFFFFFFFFFFF0BFFF9BFFFFFFFFFF9FFFFFFFFFFFFFFFFFFFEFDE
@M05620:37:000000000-D9766:1:1101:21377:8299 1:N:0:41
ACCACACCTTCTACAATGAGCTGCGTGTGGCTCCCGAGGAGCACCCCGTGCTGCTGACCGAGGCCCCCCTGAACCCCAAGGCCAACCGCGAGAAGATGAGTGGCCCGCTCCCTCTTCTGGTGGCCGCCTCCCTCCTTCCTGGCCTCCCGGCGCTGCGCCCTTTCTCACTGGTTCTCTCTTCTGCCGTTTTCCGTAGGACTCTCTTCTCTGCCCTGCGTCTCCTTTGGAACTCTGCAGGTTCTAGATCGGAA
+
CCCCCCCBFFFFGGGGGGFGGGHHGGGEEFHHHGGGGGGGGHHHHGGGFGGGHHHHHHHFGFGGGGGGGGGHGHHGGGGHGHHHHGGGGG>CGGHGHHHHHHGGGHDCD->FHHHHHH1FG0AGGGGGGDHGHHGHHHHHGFGHHGGGGGGGGGGFCFFFFFFFFF/FFFFFFFFFFFFFFFFFFFFFFFFFFFADFFFFFFFFFFFFFF/BFFF?BDFDFFFFFFF/FFFFFFFFFFFFFF/BFFFFF?E
@M05620:37:000000000-D9766:1:1101:15625:8304 1:N:0:41
AGTGCCAGCTCTCAATCGCACAGGGGACCCAGGGCCTGGCCCCTCCATCCAGAAAACCTATGACCTCACCCGCTACCTGGAGCACCAACTCCGCAGCTTGGCTGGTACCTATGTGAGTATCCAGCGTAGGAATCTGGGAGTTGGGGAGGAGTGAGGAGTTGGGGAAAGACAGTCCTAACCGTGGAGGGTTCTGGTAAATGATGGGGTGAGGAGGGGCTCTTTGGCTCCCACCAGTCCCCCTGTCTGGTCTA
+
>>AAADFFAFFFGAFGGAFCE24AAAEEFEGHGFGFF2GFCHEGGGGHBGGFBFFFFEBBG3DGHGEFHHHEFGFFHGGCGGG?EG1GEGHHGE/EGFHHDGHFEHHHHHHHHGGHHFGFGHHHGGCGFGHHHFHGHGFGAHHHGGGGGGGHHHGHHFGF0CF-EDHHFFHHFBGFHHCGG.CDGGGG;AFFGGFFGGEFGBFFGGGFFFFFDFFFFFFFFFFFFFBEEFF?AFFFFFFFFFFFFFF/:FF
@M05620:37:000000000-D9766:1:1101:8477:8306 1:N:0:41
GAGGCTGCTTTGGAAGAAACTCATAGATTACTGCAACAGTTCCCCCTGGACCTGGAAAAGTTTCTTGCCTGGCTTACAGAAGCTGAAACAACTGCCACGGTTGCTCCCCGTACGAAAAGGCTCCTCGACACCTCAACGGAGGAAAAGACGCTACTAAACAACTGGCACGAACGTCAGGACTTTCCGCTTACGACCTCTTGTGGATCCAATTGACAACTTCTAGGACTTTGTCCTTGTAACTGACACCCAAG
+
AAAAAAFBFFFFGGGGGGGGGGGHHHHHHHHHHHHHHHGBFHHHHGGGHHHHHGHGHHHHGHHHGHHHHHHHHHFGHHHHHHHGHHHFHHHHHHHHH3//1?/13@BFEEAEEF/??/BEGHHF32/?<//?BG2@FAC////<?<0/?</<.->1>>FGG<>CC.C0A.<<-:..CC:.=GCGBEDGG.;CAE:9;CFFFFCB0;BF0CB0CFFFFFBBB/////;;9B//9BFF/;/:///;B9.9..;
@M05620:37:000000000-D9766:1:1101:13865:8307 1:N:0:41
ACCACACCTTCTACAATGAGCTGCGTGTGGCTCCCGAGGAGCACCCCGTGCTGCTGACCGAGGCCCCCCTGAACCCCAAGGCCAACCGCGAGAAGATGACCCAGGTGAGTGGCCCGCTACCTCTTCTGGTGGCCGCCTCCCTCCTTCCTGGCCTCCCGGAGCTGCGCCCTTTCTCACTGGTTCTCTCTTCTGCCGTTTTCCGTAGGACTCTCTTCTCTGACCTGAGTCTCCTTTGGAACTCTGCAGGTTCT
+
DDDDDDDDFFFFGGGGGGGGGGHHGEGGHGHHHGGGGGGGGHHHHGGGGGGGHHHHHHHGGGGGGGGGGGGHHHHGGGGHGHHHHGGGGGGGGGHHHHHHHHEHGHHHHHHGGHHGGGGGHHHHHHHHHHHGHHGGGGGHGHHGHGGGGGGGGGGGGGGGGGGGGGFFFFFFFFFFFHFFFFFFHHFFHFHFFFFFFFFHFFFFFFFFFFFFFHHHFFFFFFFFFFFFFFFFFFFFFFFFFFFFFFFFFFF
@M05620:37:000000000-D9766:1:1101:18543:8308 1:N:0:41
ACCACACCTTCTACAATGAGCTGCGTGTGGCTCCCGAGGAGCACCCCGTGCTGCTGACCGAGGCCCCCCTGAACCCCAAGGCCAACCGCGAGAAGATGACCCAGGTGAGTGGCCCGCTACCTCTTCTGGTGGCCGCCTCCCTCCTTCCTGGCCTCCCGGAGCTGCGCCCTTTCTCACTGGTTCTCTCTTCTGCCGTTTTCCGTAGGACTCTCTTCTCTGACCTGAGTCTCCTTTGGAACTCTGCAGGTTCT
+
CCCCCCCCFFFFGGGGGGGGGGHHGGGEDGHHHGGGGGFGGHHHHGGGFGGGHHGHHHHGGGGGGGGGGGGHGHHGGGGHGGHHHGGGGGFGGGHHHHHHHHHHGHHHGHHGGHHGGGGGHHHHHHHGHHGGHHGGGGGHGHHGHGGGGGGGGGGGGGGDGGGGGGFFFFFFFFFFFFFFFFFFFFFFFFFFFFFFFFFFFFFFFFFFFFFFFFFFFFFFFFFFFFFFFFFFFFFFFFFFFFFFFFFFFFF
@M05620:37:000000000-D9766:1:1101:4415:8315 1:N:0:41
GAGGCTGCTTTGGAAGAAACTCATAGATTACTGCAACAGTTCCCCCTGGACCTGGACAAGTTTCTTGCCTTGCTTACAGAAGCTGAAACAACTGCCAATGATTCCACCCCTAAGGAACGGCTCCTAAAAAACTTCAAGGGAGTAAAAGAACTGATGAAAAAAAGGCAAGAAAGGCAGGCCATTCCGCCTTAACACCCTTGTGGAACCAAATGAACCAATCTCCGCCATTTGACCTTTTAATGACAAACCAG
+
A1AAAAFAFFFFG11B1GGGGGGHHFHHHBFFGHC1BCFGHDDFGGEFEFFGHHGFB10GGHHGHHHBBG1BFGHEBABFHHBGHB1GBFEHHHHGFHHH1F2B@BFGFEFGF00@FC/?/>>?BB>BF1EEG1FGG2BE//?BBGB1<0@@FG2F2FH1<>/<.<<CF0>>1<>CA<<..<D<D<:;;EB0;;/:=.::G9C09C.AA.:;0;09A.C/;09.99-;0//;B99;FBFFB/9B9;9AFFE
@M05620:37:000000000-D9766:1:1101:13893:8317 1:N:0:41
AGTGCCAGCTCTCAATCGCACAGGGGACCCAGGGCCTGGCCCCTCCATCCAGAAAACCTATGACCTCACCCGCTACCTGGAGCACCAACTCCGCAGCTTGGCTGCACCAGTCCCCCTGTCTGGTCTATCTCCTGCCCTTAGATCGGAAGAGCACACGGCTGAACTCCAGTCACGAGAGTCCATCTCGTATGCCGTCTTCTGCTGGATAAAAAAAGCCGCTCTGGCTCCCACCTGTCCCCCTGTCTGTTCTA
+
ABAABFFFAFFFGGGGGGGGGGHGGGGGGGGHGFGGGGHHFHGEEGHHHHHHFHGHHGHHHHGGHHHFHEGEGFGGHHHHHHHHHHHHGHHHGGGGGHHHFBFGF3BC0?FFF2/CCEFB?2F2@2>@22@F22@<<1?FF11<<<A/CGG01>C0----<.0<DD0C<0:C0..:A-::C00000;..;/00;ED9.009090;.000000--;.9----.//;.B.A..../;//:.9B.:////9;F9
@M05620:37:000000000-D9766:1:1101:21369:8319 1:N:0:41
ACCACACCTTCTACAATGAGCTGCGTGTGGCTCCCGAGGAGCACCCCGTGCTGCTGACCGAGGCCCCCCTGAACCCCAAGGCCAACCGCGAGAAGATGAGTGGCCCGCTACCTCTTCTCGTGGCCGCCTCCCTCCTTCCTGGCCTCCCGGATCTGCGCCCTTTCTCACTGGTTCTCTCTTCTGCCGTTTTCCGTATGACTCTCTTCTCTGACCTGAGTCTTCTTTGGAACTCTGCAGGTTCTAGATCGGAA
+
AAAAA@AAFFFFGGG13FGGFGFCEFGGH?GHHGGAEEG?EHHHHGCGAAECEEGHHHHGGGCGCF?EGGGHHHAEGGGFGHH<<FGGGCCGC<GGHFH1??FEAG@@/-AGF1<FG<1..>.A.<-<.:GF/CEH00CH0/..0..:9--.;000-;9A@/0//;B/B/-B/B/99BFFFF//;-9;FEFFFF--//;B/999BFFFF/9/;BB/B/B//99/;//;//B/9FFF/9-B///9:BB---9
@M05620:37:000000000-D9766:1:1101:21095:8328 1:N:0:41
GAGGCTGCTTTGGAAGAAACTCATAGATTACTGCAACAGTTCCCCCTGGACCTGGAAAAGTTTCTTGCCTGGCTTACAGAAGCTGAAACAACTGCCAATGATGCTACCCGTAAGGACAGGCTCCTAGAAGACTCCAAGGGAGTAAAAGAGCTGATGAAACAATGGCAAGTAAGTCAGGCATTTCCGCTTTAGCACTCTTGTGGATCCAATTGAACAATTCTCAGCATTTGTACTTGTAACTGACAAGCCAG
+
>3A>AAFBFFFFG4FGFGGGGGHFHHDGHFHHFGHFHHHDGHHHHGGGHFHHHHHBGGGGBGHHHGGHHHHGHHHGHHHHGHHHHG3FFHHHGHHHHGHHFGFHHGGHHGGC1G3B0BFFFHHGH3FB?GHHHHHB?B/C/C?0DD2??GHHF1FG2F1@<?GHEHC1?FF1FHHH1CGHHHGHH?FGGF1GHEGHHHHHDHDFGHF<GCGF0;GB/GH:GGFFBCG:CGGFGGGGGGGFFGBFGFGGG/A
@M05620:37:000000000-D9766:1:1101:25251:8337 1:N:0:41
ACCACACCTTCTACAATGAGCTGCGTGTGGCTCCCGAGGAGCACCCCGTGCTGCTGACCGAGGCCCCCCTGAACCCCAAGGCCAACCGCGAGAAGATGAGTGGCCCGCTACCTCTTCTGGTGGCCGCCTCCCTCCTTCCTGGCCTCCCGGAGCTGCGCCCTTTCTCACTGGTTCTCTCTTCTGCCGTTTTCCGTAGGACTCTCTTCTCTGACCTGAGTCTCCTTTGGAACTCTGCAGGTTCTAGATCGGAA
+
CCCCCCCCFFFFGGGGGGGGGGHHGGGGHGHHHGGGGGGGGHHHHGGGGGGGHHHHHHHGGGGGGGGGGGGHHHHGGGGHGHHHHGGGGGGGGGHHHHHHHHGGGHGGGCGHHHHHHHHHGHGGHGGGGGHGHHGGHHHFGHGHHHGGGG-:BFGGGFGGGGGFFFFFFFFFFFFFFFFFFFFFFFDFFFFFFFFFFFFFFFFFFFFFFFFFFFF/BFFFFFFFFFFFFFFFFFFFFF:BFFFFFFFFFFF
@M05620:37:000000000-D9766:1:1101:19396:8337 1:N:0:41
ACCACACCTTCTACAATGAGCTGCGTGTGGCTCCCGAGGAGCACCCCGTGCTGCTGACCGAGGCCCCCCTGAACCCCAAGGCCAACCGCGAGAAGATGAGTGGCCCGCTCCCTCTTCTGGTGGCCGCCTCCCTCCTTCCTGGCCTCCCGGCGCTGCGCCCTTTATCACTGGTTCTCTCTTCTGCCGTTTTCCGTAGGACTCTCTTCTCTGACCTGAGTCTCCTTTGGAACTCTGCAGGGTATAGATCAGAA
+
1>1>A11AFFB13GG131BA1A1A0BBA00BF1F00E/E//GGHHGGG//B/111BF00AEE/E?EEEGGGCGG>>EGC/FGHE//?EG<>>//F1GGGHFF//FFCA@CGGFH0>GF1<1>CHH@CGCGHGH/CGFHH0CFH.:FG?.A-9-?A.?@F@;///:BBFFBF/B/;BFFFFFF/:B=AAFFBFFFFBFFFFFFFFFFFFFFFFFFFF-//;BFFEF/FBBBFFFEEB;--;/;9BF/F/;//
@M05620:37:000000000-D9766:1:1101:23781:8354 1:N:0:41
AGTGCCAGCTCTCAATCGCACAGGGGACCCAGGGCCTGGCCCCTCCATCCAGAAAACCTATGACCTCACCCGCTACCTGGAGCACCAACTCCGCAGCTTGGCTGGGACCTATGTGAGTATCCAGCGTAGGAATCTGGGAGTTGGGGAGGAGTGAGGAGTTGGGGAAAGACAGTCCTAACCGTGGAGGGTTCTGGTAAATGATGGGGTGAGGAGGGGCTCTTTGGCTCCCACCAGTCCCCCTGTCTGGTCTA
+
ABAAAF5C@FFFGGGGGGGGGGHHGGGGGGHHGGGGGGHHGHGHGGHHHHHHHGFHHGHFHHGHHHHFHHHGGGGGHGHHHHHHHHHHGGHHGGEGGHHHGHHFFGHHGHHHHHHHGHHHHHHHHGGGGGHHHHHHHHHGGHHHGGGGGGGHHHHHHGHHHHGGGGHHHHHHHHHHHHHHGFGGGGGGEFGGGGFFFFGGGGGGGGFBFFFFFFBBBBFFFFFFFFFFFFFFFFFFFFFFBFFFFFFFFFF
@M05620:37:000000000-D9766:1:1101:11252:8358 1:N:0:41
ACCACACCTTCTACAATGAGCTGCGTGTGGCTCCCGAGGAGCACCCCGTGCTGCTGACCGAGGCCCCCCTGAACCCCAAGGCCAACCGCGAGAAGATGCCCCCGGTGAGTGCCCCGCGACCTTTCCGGGTGCCCGCCTCCTCCCTTCTGGGCCCCCCGCAGCTGCGCCCTTTTCCACTGGTTCTCTCTTTTCCGCTTTTCCGTAGTACTCTCTCCCCTGACCGGATTCTCCTTGGTAATCCTGCAGGTTCA
+
>AAAAAAAFFFFGGGFFGGGGBGHGEEGDFGHFFGGAEFAAGEHHGGGEEG1FGHHHHHGGCCGGFGGGGGE3BEEGG?EEFGGGGGCGGG?BDF2?F2?FA/@C/-.0<<1>FC-<<-:::0;0;.;;.9.:/9AB.;C//F./0;00;/AA-@9-9-999/;/--A-9B////;//99BB9///9BB/;/;..;DF/9:./...//////;/:/9...9/--9.9:BF/9///////::///./.99//
@M05620:37:000000000-D9766:1:1101:9149:8364 1:N:0:41
AGTGCCAGCTCTCAATCGCACAGGGGACCCAGGGCCTGGCCCCTCCATCCAGAAAACCTATGACCTCACCCGCTACCTGGAGCACCAACTCCGCAGCTTGGCTGGGACCTATGTGAGTATCCAGCGTAGGAATCTGGGAGTTGGGGAGGAGTGAGGAGTTGGGGAAAGACAGTCCTAACCGTGGAGGGTTCTGGTAAATGATGGGGTGAGGAGGGGCTCTTTGGCTCCCACCAGTCCCCCTGTCTGGTCTA
+
>>AA>BDFBFFFG4BFGAFAA2BABAEEGEFEFEEBBABFGHEHGGFHHFBFGBFFFFHFGAAGFD@BFHHEEE?>BGBBFGB1??1??3FFE?/>>?FGDFH??EFHEFGHHHHFF1BFFFFDGD?CBCFGCDHHGHEG<0FHCGAC@DFHHDDFF<<GGGGCCDAGFCFH0CGFFG/G?.;BFGGG;.CBFFFFFGFFFCFFEGFBEFFFDFBBB>FFFFFBB999E...A.:BBF?ABFFFFFF/9BB
@M05620:37:000000000-D9766:1:1101:19415:8367 1:N:0:41
ACCACACCTTCTACAATGAGCTGCGTGTGGCTCCCGAGGAGCACCCCGTGCTGCTGACCGAGGCCCCCCTGAACCCCAAGGCCAACCGCGAGAAGATGACCCAGGTGAGTGGCCCGCTACCTCTTCTGGTGGCCGCCTCCCTCCTTCCTGGCCTCCCGGAGCTGCGCCCTTTCTCACTGGTTCTCTCTTCTGCCGTTTTCCGTAGGACTCTCTTCTCTGACCTGAGTCTCCTTTGGAACTCTGCAGGTTCT
+
CCCCCCCCFFFFGGGGGGGGGGHHGGGGHFHHHGGGGGGGGHHHHGGGGGGGHHHHHHHGGGGGGGGGGGGHHHHGGGGHGHHHHGGGGGGGGGHHHHHHHHHHGHGHHHHGGHHGGGGGHHHHHHHHFHHGHHGGGGGHGHHGHGGGGGGGGGGGGGGGGGGGGFFFFFFFFFFFFFFFFFFFFFFFFFFFFFFFFFFFFFFFFFFFFFFFFFFFFFFFFFFFFFFFFFFFFFFFFFFFFFFFFFFFFFF
@M05620:37:000000000-D9766:1:1101:16244:8376 1:N:0:41
AGTGCCAGCTCTCAATCGCACAGGGGACCCAGGGCCTGGCCCCTCCATCCAGAAAACCTATGACCTCACCCGCTACCTGGAGCACCAACTCCGCAGCTTGGCTGCACCAGTCCCCCTGTCTGGTCTCTCTCCTGCCCTTCGCTCGGACGAGCCCCCGTCTGCCCTCCCGTCACGAGATTCCCTCTCGTCTGCCGTCTTCTGCTTGAAAAAAAAAACCCAAACCAACAGCCAACAACAATCAAGTGCTCCGC
+
ACAABFFFDFFFGGGGGGGGGGHHGGGGGGHHGGGGGGHHHHGHGGHHHHHHHHHHHGHHHHHHHHHHHHHGGEGGHHHHFHHHHHGHGHHHGGGGGHHHGHHGGCFG0GHHHHHGGGHHHHGHHH2FGHHHHHHHHHH0G/CGGGG-CGEG-E.AFFGHGC0;GHG.EEGDGGFGEGGGG0BFGFGE9EEFFFFFFFFFFFHHFAFFF.:B---.;.99.9...9./.../......00;000000:0..
@M05620:37:000000000-D9766:1:1101:20495:8381 1:N:0:41
ACCACACCTTCTACAATGAGCTGCGTGTGGCTCCCGAGGAGCACCCCGTGCTGCTGACCGAGGCCCCCCTGAACCCCAAGGCCAACCGCGAGAAGATGACCCAGGTGAGTGGCCCGCTACCTCTTCTGGTGGCCGACTCCCTCCTTCCTGGCCTCCCGGAGCTGCGCCCTTTCTCACTGGTTATCTCTTCTGCCGTTTTCCGTAGGACTCTCTTCTCTGACCTGAGTCTCCTTTGGAACTCTGCAGGTTCT
+
A>>AAA>AFFFBBGG1ABBFFGCEAEEEG0FGGF0AE/E?EHHHHGEGA/EABBBGHB0EEECG>E>FGGGHHHF>EGGCFHHFA?EEG/<B@/GH11FHHFHF/FG1FGHG/GHCGGCGFHH00DHHHGHGFH--;-;GHHC.CHHFGG/..=FAGGG--AF/;@A9@@FFFFFFFFBFFF/FFF/BFFFFFF@FFFFFFFFFFFFFFFFFFF/9FFFFFF/9/BFFFFFFFFFFFFFFFFFFFFFFFFF
@M05620:37:000000000-D9766:1:1101:14331:8391 1:N:0:41
ACCACACCTTCTACAATGAGCTGCGTGTGGCTCCCGAGGAGCACCCCGTGCTGCTGACCGAGGCCCCCCTGAACCCCAAGGCCAACCGCGAGAAGATGACCCAGGTGAGTGGCCCGCTACCTCTTCTGGTGGCCGCCTCCCTCCTTCCTGGCCTCCCGGAGCTGCGCCCTTTCTCACTGGTTCTCTCTTCTGCCGTTTTCCGTAGGACTCTCTTCTCTGACCTGAGTCTCCTTTGGAACTCTGCAGGTTCT
+
AA>AAAAAFFFFGGGFGGGGGGHHGEFGHEHHHFGGDGGGDHHHHGGEBEEFGHHHHHHGEEEGGGGGGGGGGGFGGGEHGHHHHGGGGGGFCGFFDGHHHHA?FHHHHGFGEHGGGFGGHHHHHDGGGGHDHGGGGGFHGHHGCFGGGGGFGGGGGGGGGGFFGGFFFFFFFFFFFFFFFFFFFFFFFFFFFFF;AFFFFFFAADFFFFFFEFFFFFEF/FFFBBFFFFFFFFFBFFFBFFFFFFFAFFF
@M05620:37:000000000-D9766:1:1101:19686:8397 1:N:0:41
GAGGCTGCTTTGGAAGAAACTCATAGATTACTGCCACAGGTCCCCCTGTCCATTTAACCGTTTCTTGCCTGGCTTCCAGAAGCTGGAACCACTTCCCCTGATGCTACCCGTAAGGAAAGGCTCCTCGAAGACTCCCCGGGCGTCCCAGCGCTGATGACACACTGGCACGTAAGTCAGGCCTTTCCGCTTTAGCACTCTTGTGGATCCAATTGAACCCTTCTCCGCATTTGTACTTGTAACTGACAAGCCAG
+
CCCCCCFCFFFFGGGGGGGGGGHDF5DDDF4DG5FGEG2233B22BAB33B5D5ADADGEEEG35DD5ABEGGHBABGHHHHHH@2?GG?BFF3FG?GHGHHHGDGHHEAFGEHHHFG0FHHHGHFGGHGGHHHHA/BCG/BA<@CFH0CFGGGGHHFBG/<GHHHH0C<GCGFHHHHH.CGHHHGGFGGGGGFGGGGGGGGGGGGGGGGGGB0;.9CFFGGGFF-;DFFBFFFFFFFFFFFFFFBAFFFF
@M05620:37:000000000-D9766:1:1101:22104:8398 1:N:0:41
GAGGCTGCTTTGGAAGAAACTCATAGATTACTGCAACAGTTCCCCCTGGACCTGGAAAAGTTTCTTGCCTGGCTTACAGAAGCTGAAACAACTGCCACTGATGCTACCCGTAAGGAAAGGCTCCTCGAAGACTCCCAGGGAGTAAAAGAGCTGATGAAACAATGGCAAGTAAGTCAGGCATTTCCGCTTTAGCACTCTTGTGGATCCAATTGAACAATTCTCAGCATTTGTACTTGTAACTGACAAGCCAG
+
AABBB@FBFFFFGGGGGFGFGFFFBHHGGHGGHHHFHFHGHHGHHGGGGHGGHHHGGHCHFHHHHHHHHGHGHHHGHGHGHHHHHHHHHGEHGCGGFFFG3GHG3BFFHAF/1B3B3F0EGFHGH2?E?FFGHHH/2?///??2B3BF/2@GFFHHHBG22?1?CG01??1<GGHHHHHCFGHHHGGGDGHFFGFHHHGBGHDFBGGHFHHH0;CGBCGHHHBGGBC0;FFBFGGGGGFGGFBFFG.EFGG
@M05620:37:000000000-D9766:1:1101:13028:8402 1:N:0:41
ACCACACCTTCTACAATGAGCTGCGTGTGGCTCCCGAGGAGCACCCCGTGCTGCTGACCGAGGCCCCCCTGAACCCCAAGGCCAACCGCGAGAAGATGACCCAGGTGAGTGGCCCGCTACCTCTTCTGGTGGCCGCCTCCCTCCTTCCTGGCCTCCCGGAGCTGCGCCCTTTCTCACTGGTTCTCTCTTCTGCCGTTTTCCGTAGGACTCTCTTCTCTGACCTGAGTCTCCTTTGGAACTCTGCAGGTTCT
+
BBBBBBBBFFFFGFGGGGFGGGHHGGGBEGHHHGGGFGGGGHHHHGGGGGGGGHGHHHHEGGGGGGGGGGGHHHHGGGGHGHHHHGGGGGGGGGHGHHHHHHHHGHHFHFHGGHHGGGGGHHHHHHHGHHHGHHGGGGGHGHHGHGGGGGGGGGGGGGG-AFGGGGFFFFFFFFFFFFFFFFFFFFFFFFFFFFFFFFFFFFFFFFFFFFFFFFFFFFFFFFFF/FFFFFFFFFFFFFFFFFFFFFFFFFF
@M05620:37:000000000-D9766:1:1101:13039:8415 1:N:0:41
ACCACACCTTCTACAATGAGCTGCGTGTGGCTCCCGAGGAGCACCCCGTGCTGCTGACCGAGGCCCCCCTGAACCCCAAGGCCAACCGCGAGAAGATGACCCAGGTGAGTGGCCCGCTACCTCTTCTGGTGGCCGCCTCCCTCCTTCCTGGCCTCCCGGAGCTGCGCCCTTTCTCACTGGTTCTCTCTTCTGCCGTTTTCCGTAGGACTCTCTTCTCTGACCTGAGTCTCCTTTGGAACTCTGCAGGTTCT
+
AAAAABCAFFFFGGGGGGGGGFHHGGGGHGGHGGGGGCEEFHHHHGGGEGGGHGHHEGHGEGGGGGGFGGGGCFHEGGAHGGHHHFGFGGGGFGHHFGHHHH/?FFG1G<1?F?G@G-@DHGHHHHGHHG/AC<-;ADDHGHHGC0;FGFGGGFGGA;BA?DA/9-@DFABBFFFFFFBF;FF/FFFFFBFFFFFADFFFF.;..;BBFFFF/FFFF9BFBFBBBBBBBFFFFFFFFFFBFFFFBBFAFF9
@M05620:37:000000000-D9766:1:1101:16648:8431 1:N:0:41
GCGGCTGCTTTGGAAGAAACTCATAGATTACTGCCCCAGTTCCCCCTGGACCTGGAAACGTTTCTTGCCTGGCTTACAGAAGCTGAAACAACTGCCAATGATGCTACCCGTAAGGAAAGGCTCCTAGAAGACTCCAAGGGAGTAAAAGAGCTGATGAAACAATGGCAAGTAAGTCAGGCATTTCCGCTTTAGCACTCTTGTGGATCCAATTGAACAATTCTCAGCATTTGTACTTGTAACTGACAAGCCAG
+
>1>AA>DAFFDDGGGF1BBFBF1D3DFHF1BGHH00BABBDGHHHGEF/0BBGFAGHA0BFGHHGHFFGHHHHHC1FGHFHHHGB1FGH0FGHHHH11FGGHHHHHHHHGGGAGGHGGFHHHHGHDHHGHHHHHH11BFE/CE012@G/FHHHHHHH1?G0/FHHHHCFGHDGFHHHHGEHHHHHGGGGGHHHHHHHHHHHHGGHHHHHHHHH0G:/CHHHH0FFBFGGGGGGGGGGGGGGGGGGGGGGGG
@M05620:37:000000000-D9766:1:1101:19289:8433 1:N:0:41
ACCACACCTTCTACAATGAGCTGCGTGTGGCTCCCGAGGAGCACCCCGTGCTGCTGACCGAGGCCCCCCTGAACCCCAAGGCCAACCGCGAGAAGATGACACAGGTGAGTGGCCCGCTACCTCTTCTGGTGGCCGCCTCCCTCCTTCCTGGCCTCCCGGCGCTGCGCCCTTTCTCACTGGTTCTCTCTTCTGCCGTTTTCCGTAGGACTCTCTTCTCTGACCTGAGTCTCCTTTGGAACTCTGCAGGTTCT
+
CCCCCCBCFFFFGGGGGGGGGGHHGGGEEGHHHGGEGGGGGHHHHGGGEGGGHHHHHHHGGGGGGGGGGGGHHGHGGGGHGHHHHGGGGGGGGGFHHHHH22?FHFG1??1?F0G----<GHF0DDGFHH/<.C?-A:E.ECCA/:9;B0;.C9FEE?F9---;D-C:=F/FFBF/9/FB/;FFFFF/B//:/:-AD/AB9.::../;FFFF/FFFBB9/;9/B//;BB/:FBFFBF/BF///9:B.9;/;
@M05620:37:000000000-D9766:1:1101:16535:8438 1:N:0:41
GAGGCTGCTTTGGAAGCAACTCATAGATTACTGCCACAGTTCCCCCTGGACCTGGAAAAGTTTCTTGCCTGGCTTACAGAAGCTGAAACAACTGCCAATGATGCTACCCGTAAGGAAAGGCTCCTAGAAGACTCCAAGGGAGTAAAAGAGCTGATGAAACAATGGCAAGTAAGTCAGGCATTTCCGCTTTAGCACTCTTGTGGATCCAATTGAACAATTCTCAGCATTTGTACTTGTAACTGACAAGCCAG
+
A1>AA>FAFFFFGGGF1ABFGG1FADGGH1FGHH01BBBBFGHHHGGG/0FHHHHHHHEGGHHHHHFHHHHHHHGGHHHEHHHCFDFHHCGHHHHH1BFGGGFGHHHHHGGGGHCFFHHHHHHGHFHHHHHHHGHF1GEG/CEF12FGFFHHHHHHHFHHFCGHGHHHGFGGHGHHHHHFHHHHHGGGGGHHHHHHHGHHHHGHHHHHHHHHHHHGCHHCGHCGG0GHHGHGGGGFGBFGGGGGGGFGEFF
@M05620:37:000000000-D9766:1:1101:15390:8443 1:N:0:41
ACCACACCTTCTACAATGAGCTGCGTGTGGCTCCCGAGGAGCACCCCGTGCTGCTGACCGAGGCCCCCCTGAACCCCAAGGCCAACCGCGAGAAGATGAGTGGCCCGCTACCTCTTCTGGTGGCCGCCTCCCTCCTTCCTGGCCTCCCGGCGCTGCGCCCTTTCTCACTGGTTCTCTCTTCTGCCGTTTTCCGTAGGACTCTCTTCTCTGACCTGCGTCTCCTTTGGAACTCTGCAGGTTCTAGATCGGAA
+
CCCCCCCCFFFFGGGGGGGGGGHHGGGEDEHHHGGGGGGGGHHHHGGGFGGGGHGHHHHGGGGGGGGGGGGHFHHGGGGHGHHHHGGGGGCGGGHHHHHFGHGGGHCFGCGHHHHHHHFHHHFHHGGGGGHGHHGHHHHHGHHHHHGGGG-BCGCDGFFFFFFFFFFFFFFBFFFFFFFFFFFFFFDFFFFFBFFFFEFFFFFFFFFFFF/BFFF.@ADDFFFFFFFBFFFFFFFFFFFFFFFFFFFFDDE
@M05620:37:000000000-D9766:1:1101:23467:8456 1:N:0:41
AGTGCCAGCTCTCAATCGCACAGGGGACCCAGGGCCTGGCCCCTCCATCCAGAAAACCTATGACCTCACCCGCTACCTGGAGCACCAACTCCGCAGCTTGGCTGGGACCTATGTGAGTATCCAGCGTAGGAATCTGGGAGTTGGGGAGGAGTGAGGAGTTGGGGAAAGACAGTCCTAACCGTGGAGGGTTCTGGTAAATGATGGGGTGAGGAGGGGCTCTTTGGCTCCCACCAGTCCCCCTGTCTGGTCTA
+
ABAAAFFFCFFFGFGGGGGGGGHGGFEGGGHHFGGGGGHHHHGHGGHHHGHHHHHGHGHHHGHHHHHHHHHGGEFEHHHHBGHHHHCGFHHHEGGGGHGHGHFGGGHHGHHHHHHHHHHHHHHHHGGGGGHHHHHHHGFFGHHHGGEGGAEGHBGHGDGHHHGGAFHHHHHHHHHHHHHHGGGGGGGGEFFGGGGGGGGGGGGGGGFFFFFFFFFFFFFFFFFFFFFFFFFFFFFFFFFFFFFFFFFFFFF
@M05620:37:000000000-D9766:1:1101:17908:8459 1:N:0:41
AGTGCCAGCTCTCAATCGCACAGGGGACCCAGGGCCTGGCCCCTCCATCCAGAAAACCTATGACCTCACCCGCTACCTGGAGCACCAACTCCGCAGCTTGGCTGGGACCTATGTGAGTATCCAGCGTAGGAATCTGGGAGTTGGGGAGGAGTGAGGAGTTGGGGAAAGACAGTCCTAACCGTGGAGGGTTCTGGTAAATGATGGGGTGAGGAGGGGCTCTTTGGCTCCCACCAGTCCCCCTGTCTGGTCTA
+
ACABBFFFCFFFGGGGGGGGGGHHGGGGGGHHFGGGGGHHHHGHGGHHHHHHHHHHHGHHHHHHHHHHHHHGGGGGHGHHHHHHHHHHGHHHGGGGGHHHGHHGGGHHGHHHHHHHHHHHHHHHHGGGGGHHHHHHHHHGGHHHGGGGGGGHHHHHHGHHHHGGGGHHHHHHHHHHHHHHGGGGGGGGEGGGGGGGGHHHHGGGGGFFFFFFFFFFFFFFFHFFFFFFFFFFFFFFFFFFFFFFHHFFFFF
@M05620:37:000000000-D9766:1:1101:17705:8472 1:N:0:41
AGTGCCAGCTCTCAATCGCACAGGGGACCCAGGGCCTGGCCCCTCCATCCAGAAAACCTATGACCTCACCCGCTACCTGGAGCACCAACTCCGCAGCTTGGCTGGGACCTATGTGAGTATCCAGCGTAGGAATCTGGGAGTTGGGGAGGAGTGAGGAGTTGGGGAAAGACAGTCCTAACCGTGGAGGGTTCTGGTAAATGATGGGGTGAGGAGGGGCTCTTTGGCTCCCACCAGTCCCCCTGTCTGGTCTA
+
AB>>AFFFBFFFGFFFFGGCGCHCG22FGGHH2EEGGGHHHHGHGGHHHGHHHHHGHGHHHGHHHHHHHHHGG/EFHHHHBFGHHHCGFHHGEGFGFHGGGHHGGGHHGHHHHHHHHHHHHHHHHGGGGGHHGHHHHHFGGFHHGGEFGFCFHBGGHGHHHHGGGDHHGHGHHHHHHHHHGGGGGGGG:FFGGGFGGGGGGGGGGGFFFFFFFFFFFFFFFFFFFFFFFFFFFFFFFFFFFFFFFFFFFFB
@M05620:37:000000000-D9766:1:1101:21806:8489 1:N:0:41
GAGGCTGCTTTGGAAGAAACTCATAGATTACTGCAACAGTTCCCCCTGGACCTGGAAAAGTTTCTTGCCTGGCTTACAGAAGCTGAAACAACTGCCAATGATGCTACCCGTAAGGAAAGGCTCCTAGAAGACTCCAAGGGAGTAAAAGAGCTGATGAAACAATGGCAAGTAAGTCAGGCATTTCCGCTTTAGCACTCTTGTGGATCCAATTGAACAATTCTCAGCATTTGTACTTGTAACTGACAAGCCAG
+
BAABABF3CFFFBCGGGB4BGGFGDFGGG5FGHBGFFEGGGGFHHGGEGFHHHHHHHGHHGGHHHHHHHHHHHHHGHHHHHGHHHGFHGE1BGHHGHFHHHHDHHHHHHGGGGF3FGFHHEGHGHFFHHHHHEGHF?GGGHECG?BGHGHHHHHHHHHGGGGGDGHGHF?FGH?FGGF?FGGBGGAECEGGGHFDGHGHHHGGGH0<DGHHHHH;CGGHFHFHBGHH0<CGHGGGGGGBGGFGFGGCEGFF
@M05620:37:000000000-D9766:1:1101:14700:8490 1:N:0:41
GAGGCTGCTTTGGAAGAAACTCATAGATTACTGCAACAGTTCCCCCTGGACCTGGAAAAGTTTCTTGCCTGGCTTACAGAAGCTGAAACAACTGCCAATGATGCTACCCGTAAGGAAAGGCTCCTAGAAGACTCCAAGGGAGTAAAAGAGCTGATGAAACAATGGCAAGAAAGTCAGGCATTTCCGCTTTAGCACTCTTGTGGATCCAATTGAACAATTCTCAGCATTTGTACTTTTAACTAACAATCCAG
+
>3AA>>FAFBB@G4BBAGBGGGHHHFGHGFBAFB4BCGGGHDDBBAAAABBFGGEBB32BBFFDFFFBABFGGGF3B5BDGFBBF33FBB?FGGGFCHGGBGBBBFBBB1?>?B@B?3BC??BF??4BB?BBBB??BBF??D?BDH?3?2BFFDF2>@2FFE22@@?<?0??F???G0<<><==GDDDA.10<0<<<=00DB.00<<<CCFC;CCCF;;;;0;0;<<CCG;;B0;0;090;09/FC0;/:B
@M05620:37:000000000-D9766:1:1101:14576:8498 1:N:0:41
ACCACACCTTCTACAATGAGCTGCGTGTGGCTCCCGAGGAGCACCCCGTGCTGCTGACCGAGGCCCCCCTGAACCCCAAGGCCAACCGCGAGAAGATGACCCAGGTGAGTGGCCCGCTACCTCTTCTGGTGGCCGCCTCCCTCCTTCCTGGCCTCCCGGAGCTGCGCCCTTTCTCACTGGTTCTCTCTTCTGCCGTTTTCCGTAGGACTCTCTTCTCTGACCTGAGTCTCCTTTGGAACTCTGCAGGTTCT
+
CCCCCCCCFFFFGGGGGGGGGGHHGGGECGHHHGGGGGGGGHHHHGGGFGGGGHGHHHHEGGFGGGGGGGGHHHHGGGGHGHHHHGGGGGGGGGHHHHHHHHHHGHH1GHHGGHHGGGGGHHHHHHHHHHHGHHGGGGGHGHHGHGGGGGGGGGGGGGGAFGGGGGFFFFFFFFFFFFFFFFFFFFFFFFFFFFFFFFFFFFFFFFFFFFFFFFFFFFFFFFFF/BFFFFFFFFFFFFFFFFFFFFFFFFF
@M05620:37:000000000-D9766:1:1101:26398:8499 1:N:0:41
ACCACACCTTCTACAATGAGCTGCGTGTGGCTCCCGAGGAGCACCCCGTGCTGCTGACCGAGGCCCCCCTGAACCCCAAGGCCAACCGCGAGAAGCTGACCCAGGTGAGTGGCCCGCTACCTCTTCTGGTGGCCGCCTCCCTCCTTCCTGGCCTCCCGGAGCTGCGCCCTTTCTCACTGGTTCTCTCTTCTGCCGTTTTCCGTAGGACTCTCTTCTCTGACCTGAGTCTCCTTTGGAACTCTGCAGGTTCT
+
AAABBAAAFFFFGFGGFGGFGGHHGGGGDGGHHFGG2FGAAF2FGGGEEEEF5GHEFGHGGG0EFGGGGGGFHHHGGGGHGHHHGGGGD@B<BDH2F?GFGHHGGHHFGHFGGGFDGGGCHHHHGHHFFHHGHHGFCGGHGHHG/FFGFFFFGGGGGDGGGGGGGGFFFFFFFFFFFFFFFFFFFFFFFFFFFFFFFFFFF.B.99BFFFFFFFFFFF9FBFBFFFFFFFFFFFF/BFFBFBFFFFFAFFB
@M05620:37:000000000-D9766:1:1101:13996:8506 1:N:0:41
ACCACACCTTCTACAATGAGCTGCGTGTGGCTCCCGAGGAGCACCCCGTGCTGCTGACCGAGGCCCCCCTGAACCCCAAGGCCAACCGCGAGAAGATGACCCAGGTGAGTGGCCCGCTACCTCTTCTGGTGGCCGCCTCCCTCCTTCCTGGCCTCCCGGAGCTGCGCCCTTTCTCACTGGTTCTCTCTTCTGCCGTTTTCCGTAGGACTCTCTTCTCTGACCTGAGTCTCCTTTGGAACTCTGCAGGTTCT
+
BCCABBCCFFFFGGGGGGGGGGHGGEG2AEHHHGGFGGGGGHGHHGGGDGGGHHHHHGHEGGGGGGGGGGGHHHHGGGGHGHHHHGGGGGGGGGHHHHHHHHEHGH1?GGHGGHHGGGGGHHHHHHHHHHHGHHGGGGGHGHHGHGGGGGGGGGGGGGGAGGGGGGFFFFFFFFFFFFFFFFFFFFFFFFFFFFFFFFFFFFFFFFFFFFFFFFFFFFFFFFFFBFFFFFFFFFFFFFFFFFFFFFFFFFF
@M05620:37:000000000-D9766:1:1101:14308:8512 1:N:0:41
ACCACACCTTCTACAATGAGCTGCGTGTGGCTCCCGAGGAGCACCCCGTGCTGCTGACCGAGGCCCCCCTGAACCCCAAGGCCAACCGCGAGAAGATGAGTGGCCCGCTACCTCTTCTGGTGGCCGCCTCCCTCCTTCCTGGCCTCCCGGAGCTGCGCCCTTTCTCACTGGTTCTCTCTTCTGCCGTTTTCCGTAGGACTCTCTTCTCTGACCTGAGTCTCCTTTGGAACTCTGCAGGTTCTAGATCGGAA
+
AA>AAAAAFFFDEGG45FGGFFECEBFEHAHHHGF2AEE?FHHHHGEGA1EFHEAGHHHGGGGGEG?EGGGHHHHGGGGGGHHHEGGGG?CGGAHHBDGGHHGGHHGGGGGHHGHHHHFHGHGHHGGGGGHGGHGHHHHHHHFHHHGGGGGGGGGGGGGG@GFFFFFFFFFFFFFFFFFFFFFFFBDFFFFFFFFFFFFFFFFFFFFFFFFFFFFFFBFFFFFFFFFFFFFFFFFFFFFFFFFFFFFEFF?
@M05620:37:000000000-D9766:1:1101:15309:8518 1:N:0:41
AGTGCCAGCTCTCAATCGCACAGGGGACCCAGGGCCTGGCCCCTCCATCCAGAAAACCTATGACCTCACCCGCTACCTGGAGCACCAACTCCGCAGCTTGGCTGGGACCTATGTGAGTATCCAGCGTAGGAATCTGGGAGTTGGGGAGGAGTGAGGAGTTGGGGAAAGACAGTCCTAACCGTGGAGGGTTCTGGTAAATGATGGGGTGAGGAGGGGCTCTTTGGCTCCCACCAGTCCCCCTGTCTGGTCTA
+
BBBAAFFFBFFFGFEGGGGGGGHHGCGGGGHHGGGGGGHHFHGHGGHGHHGHHHHHHGHHHHHHHHHHHHGEGFGGHBFFHGG?GHFHGHHHGGGGGHHHGHHGGGHGGHHHHHHHHGHHHHHHHGGGGGHHHHGHHHHGGGHHGGGGGGGHHHHHHGHHHHGGGGHHGHGHHHHGHHHGGCCDGGGG9CFGGG;FGGGGGGGGGGDAFFFFFFFFFFFFFFFBFFFFFFFFFFFFFFFDFFFFFFFFFFF
@M05620:37:000000000-D9766:1:1101:6583:8525 1:N:0:41
ACCACACCTTCTACAATGAGCTGCGTGCGGCTCCCGAGGAGCACCCCGTGCTGCTGACCGAGGCCCCCCTGAACCCCAAGGCCAACCGCGCGAAGATGACCCAGGTGAGTGGCCCGCTACCTCTTCTGGTGGCCGCCTCCCTCCTTCCTGGCCTCCCGGCGCTGCGCCCTTTCTCACTGGTTCTCTCTTCTGCCGTTTTCCGTAGGACTCTCTTCTCTGACCTGCGTCTCCTTTGGAACTCTGCAGGTTCT
+
AAA1AAA1BFFFGGGCBG11G1GGGE?0000A/AFE?EGCAGA0GEA//AE/1B@1FG>//>/EG/EEG//>1>FEGC/F//FGHECBC?/</<A/1<1??GGHG1F10FFA.<GC<C--/::0:0C0GC/:.C--9..9EFBA/00/;0C.999...--;-9;B-=-9-9/:///;//-9/:/9://B/9999@999A//99ABBFBB9/9//9/;BB/9BBFA@B@AFFFFFBBFB/BFFBFFF-:BBB
@M05620:37:000000000-D9766:1:1101:10903:8533 1:N:0:41
AGTGCCAGCTCTCAATCGCACAGGGGACCCAGGGCCTGGCCCCTCCATCCAGAAAACCTATGACCTCACCCGCTACCTGGAGCACCAACTCCGCAGCTTGGCTGGGACCTATGTGAGTATCCAGCGTAGGAATCTGGGAGTTGGGGAGGAGTGAGGAGTTGGGGAAAGACAGTCCTAACCGTGGAGGGTTCTGGTAAATGATGGGGTGAGGAGGGGCTCTTTGGCTCCCACCAGTCCCCCTGTCTGGTCTA
+
AA>AAFFFCFFFGGGGGGGGGGHHGGGGGGHHFGGGGGHHHHGHGGHHHHHHHHHHHGHHHHHHHHHHHHHGGEFGHHHHFGHHHHHGGHHHGGGGGHHHGHHGGGHHGHHHHHHHHHHHHHHHHGGGGGHHHHHHHHHGGHHHGGGGGFGHHHHHHGHHHHGGGGHHHHHHHHHHHHHHGGGGGGGGEGGGGGCFGGGGGGGGGGFFFFFFFFFFFFFFFFFFFFFFFFFDFFFFFFFDFFFFFFFFFFB
@M05620:37:000000000-D9766:1:1101:10526:8536 1:N:0:41
ACCACACCTTCTACAATGAGCTGCGTGTGGCTCCCGCGGAGCCCCCCGTGCTGCTGACCGAGGCCCCCCTGACCCCCAAGGCCAACCGCGAGAAGATGAGTGGCTCGCTACCTCTTCTGGTGGCCGCCTCCCTCCTTCCTGGCCTCCCGGCGCTGCGCCCTTTCTCACTGGTTCTCTCTTCTGCCGTTTTCCGTAGGACTCTCTTCTCTGACCTGCGTCTCCTTTGGAACTCTGCAGGTTCTAGATCGGAA
+
>A11>1>>FFCFEGGBAFG1F1BFEFGGCEAF1BFB0AAA/A/FEGEFEEEB1FGFGHHGEE/>??E>EGFB<BFCCGCGF??F??C>BAC@>.F1>=>1=FFF0F-A..-/<<:CGCCH;;:.;::9;9CGFGGGGGG00BFG0.EGGG?--9-A-9B@@F/:9FB///-;//BFFFFFFFBBF@--;;9BA/-;-FBBB/9B9/B;F//;9/9-----BF///;//9/9B9/9/99-;FB//9/:9-99
@M05620:37:000000000-D9766:1:1101:13324:8541 1:N:0:41
GAGGCTGCTTTGGAAGAAACTGACAAGCCAGGGACAAAAGATCGGAAGAGCACACGTCTGAACTCCAGTCACGAGATTCCATCTCGTATGCCGTCTTCTGCTTGAAAAAACAAATACTTCCCTGCTCCTCGACGCCTCCCCGGGCGTCCACGCGCTGCTGCCCCACTGGCACTTCAGTCCGGCCTTTCCGCTTTAGCACTCTTGTGGCTCCACTTGCCCACTTCTCCGCATTTGTCCATGTCCCTGTCCAG
+
AABCCAFAFFFFGGGGGGGGGGHFHGGGGHA4EFFG2GGFEDGDE2AEAAGHHFFCFF2BBDF5BB33BB3E?1E1?@DFHFHHG1?E3BGHGGFA1FGH4B3BF3??0>///03D34D?3F3FGHBGG2?/B@DGHGHGG//@<<@CC.C.DGGG::CFHFCCA9FGBEBF:F000;CF??;ADGF0;CDAAA0;BBFFFFF0:9A9FFFFFFFFFFF0AFF9BFF.A9DFFFF0B0;0:90:BB00;00
@M05620:37:000000000-D9766:1:1101:14431:8546 1:N:0:41
ACCACACCTTCTACAATGAGCTGCGTGTGGCTCCCGAGGAGCACCCCGTGCTGCTGACCGAGGCCCCCCTGACCCCCAAGGCCAACCGCGAGAAGATGACCCAGGTGAGTGGCCCGCTACCTCTTCTGGTGGCCGCCTCCCTCCTTCCTGGCCTCCCGGAGCTGCGCCCTTTCTCACTGGTTCTCTCTTCTGCCGTTTTCCGTAGGACTCTCTTCTCTGACCTGAGTCTCCTTTGGAACTCTGCAGGTTCT
+
BAAAAABAFFFF5BFFAGFFGFHHCBEEEEGCGFF22EFEAG2FHGFFE1AF5GHGGGHGEE0EFGGGGGGG3GHGGGEHCHHH/FFECGCCG/?1?1?GHH/?FGHHGHFGGHHGGCGGHHHHHHHHGHHCHHCGGGGHGHHGFGGGGGGGGGGGGGGGGBFFGBBFBBFFFFFFFFFFBFFFFFFFFFFFFFBADFFFFFFFDDFFFFFFFFFFFF/FFFFFFBFFFFFFFFF/BFFFFFFFFFFFFFF
@M05620:37:000000000-D9766:1:1101:12260:8586 1:N:0:41
AGTGCCAGCTCTCAATCGCACAGGGGACCCAGGGCCTGGCCCCTCCATCCAGAAAACCTATGACCTCACCCGCTACCTGGAGCACCAACTCCGCAGCTTGGCTGCACCAGTCCCCCTGTCTGGTCTATCTCCTGCCCTTCGATCGGACGAGCCCCCGTCTGCCCTCCAGTCACGAGATTCCATCTCGTATGCCGTCTTCTGCTTGAAAAAAAACCTCTCTTTTGCTCCCCCACGTCCCCCCTTCTGGTCTT
+
ABAAAFFFCFFFGGGGGGGGGGHHGGGGGGHHGGGGGGHHHHGGGGHHHGHHGCHHHGHHHHHHHHHHHHHGGEFGHFHHHHHHHHHHGHHHGGGGGHHHGHHG/BBF00FDFHHGGGFHDGGHHG2@@GFGHFFHGHH0=/?FFGG->EFE-<.<@C:CE00;CGE/:0;CF..=:9FGF00000CE.:C0BAEGFE0B09BBF.0;F.---..//9/99000;00;..;-.-9.;AE.--;9000:000
@M05620:37:000000000-D9766:1:1101:20015:8592 1:N:0:41
ACCACACCTTCTACAATGAGCTGCGTGTGGCTCCCGAGGAGCACCCCGTGCTGCTGACCGAGGCCCCCCTGAACCCCAAGGCCAACCGCGAGAAGATGACCCAGGTGAGTGGCCCGCTACCTCTTCTGGTGGCCGCCTCCCTCCTTCCTGGCCTCCCGGAGCTGCGCCCTTTCTCACTGGTTCTCTCTTCTGCCGTTTTCCGTAGGACTCTCTTCTCTGACCTGAGTCTCCTTTGGAACTCTGCAGGTTCT
+
BBBBBBBBFFFFGGGGDG5FGFHHGGGEHEHHHGGEFGGCGHHHHGGGFEGGHHHFHHHECGEGGDEGGGFHHFHGGGGHGGHHGGFEGG@<BDFH1GDGHHGGGHHFGHHGGHHGGGGGHHHHBGHHFHHGEG@CGGGGFHHGHGGGGGFFGGFGGGG-BGGGGGBFB?FFFBFFFFB9BFFFFFFFFFFFFFBDFFFFFFFADFFFFFFFFFFFFFFBFFFF/:BFFFFFBBBBFBF/FFFF9BFFFFF
@M05620:37:000000000-D9766:1:1101:15361:8611 1:N:0:41
AGTGCCAGCTCTCAATCGCACAGGGGACCCAGGGCCTGGCCCCTCCATCCAGAAAACCTATGACCTCACCCGCTACCTGGAGCACCAACTCCGCAGCTTGGCTGGGACCTATGTTGAGTATCCAGCGTAGGAATCTGGGAGTTGGGGAGGAGTGAGGAGTTGGGGAACGACAGTCCTAACCGTGGAGGGTTCTGGTAAATGATGGGGTGAGGAGGGGCTCTTTGGCTCCCACCAGTCCCCCTGTCTGGTCT
+
BBAABFFFCFFFGGGGGGGGGGHGGGGGGGHHFGGGGGHHHHGHGGHHHHHHHHHHHGHHHHHHHHHHHHHGGFGGHHHHFGHHHHHHGHHHGGGGGHHHGHHGGGHHGHHHHHHHFHHBGHHDGHFEDGGH2FGHHHG0FAGHHGG.AE.CHH0DG0CCGHHGGFG.C:A:EHGGGGGGGGGGG.CGGEFFGGGFGGGGFFFFFFFDF.AF0DFFDFFFFFFFFFFFFFFFFFFFFFFFFFFFFFFFFFF
@M05620:37:000000000-D9766:1:1101:17788:8627 1:N:0:41
GAGGCTGCTTTGGAAGAAACTCATAGATTACTGCAACAGTTCCCCCTGGACCTGGAAAAGTTTCTTGCCTGGCTTACAGAAGCTGAAACAACTGCCAATGCTATTCGTCCGGCAAGGCTACTAGCCGACTCCACGGGAATCCACGAGAAGATGACACCATAGAAAGTCAATCAAGCATTTCAGCTTTCGCCCACTTGTGGATCCAATTGAACACAACACAGCCTTTGTACTTGACATTGAACAGCCAAGGA
+
A?AAAAFAFFDDGBBFGGGGGGHHHHHFHHHFHHDGFGGGHGGFHGEGCFF2BBEBBA2FBGHHHHGGHHHHHHHFGBGHHHHHHFGHHFGHHHHFHFGHB@444BB?1?@@/EEFAGHB234?FGEG>/<BFBEB/?/2@2@@C>/</??FG?F<F/FF1<>>1>1<F1>FC1<DGHHHGHHFFHH0.<::.;:;0:C.0GHHC0CCCFFF0/..;.:..;./0;BB00C9B09;0;0CBF9BFFF/...
@M05620:37:000000000-D9766:1:1101:13491:8627 1:N:0:41
ACCACACCTTCTACAATGAGCTGCGTGTGGCTCCCGAGGAGCACCCCGTGCTGCTGACCGAGGCCCCCCTGAACCCCAAGGCCAACCGCGAGAAGATGACCGAGGTGCGAGGCCCGCTACCTGTTCTGGCGGCCGCCTCCCTCCTTCCTGGCCTCCCGGCGCTGCGCCCTTTCTCACTGGTTCTCTCTTCTGCCGTTTTCCGTTGGACTCTCTTCTCTGACCTGCGTCTCCTTTGGTGCTCTGCAGCTTCT
+
DDDDDDDDFFFFGGGGGGGGGGHHGGGGHGHHHGGGGGGGGHHHHGGGGGGGHHHHHHHGGGGGGGGGGGGHHHHGGGGHGHHHHGGGGGGGGGHHHHHB2/<///?<-.<--.<-@@--C000=;:000---;---.;../BDFFFFFB/AF9;AE.->9C--.-9A-@/B0B00000;:BBBFFB9F09B00-..;.99.00..0;BF0FBB90BFFF0F99.9;-./00:09B..:0:900;00/090
@M05620:37:000000000-D9766:1:1101:22375:8664 1:N:0:41
ACCACACCTTCTACAATGAGCTGCGTGTGGCTCCCGAGGAGCACCCCGTGCTGCTGACCGAGGCCCCCCTGAACCCCAAGGCCAACCGCGAGAAGATGACCCAGGTGAGTGGCCCTCTACCTCTTCTGGTGGCCGCCTCCCTCCTTCCTGGCCTCCCGGAGCTGCGCCCTTTCTCACTTTTTCTCTCTTCTGCCGTTTTCCGTATGACTCTCTTCTCTGACCTTAGTCTCTTTTGGAACTCTGCAGGTTCT
+
BBBBBBBBFFFFGGGGGGGGGGHHGFGFHGHHHGGGGGGGGHHHHGGGGGGGHHHHHHHGGGGGGGGGGGGHHHHGGGGHGHHHHGGGGGFGGGHHHHH22F//<FFF0<1//F/.>G<>1<D1==>11>/.<C---:;.CGHGHCGHHHBCGFGEA9-9--;9/-;E-9/FBB/9/////;:9BFFFFF////;..:.9B./../9BFF9F/;BB/B/9FFF//;/BFF//;:;;/:;;BF//B/..;B9
@M05620:37:000000000-D9766:1:1101:15208:8665 1:N:0:41
ACCACACCTTCTACAATGAGCTGCGTGTGGCTCCCGAGGAGCACCCCGTGCTGCTGACCGAGGCCCCCCTGAACCCCAAGGCCAACCGCGAGAAGATGACCCAGGTGAGTGGCCCGCTACCTCTTCTGGTGGCCGCCTCCCTCCTTCCTGGCCTCCCGGAGCTGCGCCCTTTCTCACTGGTTCTCTCTTCTGCCGTTTTCCGTAGGACTCTCTTCTCTGACCTGAGTCTCCTTTGGAACTCTGCAGGTTCT
+
BBBBBBBBFFFFGGGGGGGGGFHGGFGFFGHHHGGGGGGGGHHHHGGGGGGGHHHHHHHGGGGGGGGGGGGHHHHGGGGHGHHHHGGGGGGGGGHHHHHHHHFHGHHHHHHGGHHGGGGGHHHHHHHHHHGGHHGGGGGHGHHGHGGGGGGGGGGGGGGGGGGGGGFFFFFFFFFFFFFFFFFFFFFFFFFFFFFDFFFFFFFFDFFFFFFFFFFFFFFFFFFFBFFFFFFFFFFFFFFFFFFFFFFFFFF
@M05620:37:000000000-D9766:1:1101:27079:8668 1:N:0:41
ACCACACCTTCTACAATGAGCTGCGTGTGGCTCCCGAGGAGCACCCCGTGCTGCTGACCGAGGCCCCCCTGAACCCCAAGGCCAACCGCGAGAAGATGACCCAGGTGAGTGGCCCGCTACCTCTTCTGGTGGCCGCCTCCCTCCTTCCTGGCCTCCCGGAGCTGCGCCCTTTCTCACTGGTTCTCTCTTCTGACGTTTTCCGTAGGACTCTCTTCTCTGACCTGAGTCTCCTTTGGAACTCTGCAGGTTCT
+
BBBBBBBBFFFFGGGFGGGFGDHHGGEEFEHHGGGGGGGCEHHHHGGGGGGGHHHHHHHGGGGGGGGGGGGGHHHGGGGHEHHHHGG@DCCGGGHHHHHHHGHGGHHFHHGGGHHGGGGGHHHGHHHHHHHGHFGGGGGHGHHGHGGGGGGGGGGGGGGGFGGGGGFFFFFFFFFFFFFFFFFFFFFFFFFF/BFFFFFFFFFFFFFFFFFFFFFFFFFFFFFFFFFFFFFFFFFFFFFFFFFFFFFFFFF
@M05620:37:000000000-D9766:1:1101:21996:8672 1:N:0:41
GAGGCTGCTTTGGAAGAAACTCATAGATTACTGCAACAGTTCCCCCTGGACCTGGAAAAGTTTCTTGCCTGGCTTACAGAAGCTGAAACAACTGCCAATGATGCTACCCGTAAGGAAAGGCTCCTAGAAGACTCCAAGGGAGTAAAAGAGCTGATGAAACAATGGCAAGTAAGTCAGGCATTTCCGCTTTAGCACTCTTGTGGATCCAATTGAACAATTCTCAGCATTTGTACTTGTAACTGACAAGCCAG
+
A?A?AAFBFFFFGFFGGGGGGGHHHHHHHHHHHHFFGGHGHHHHHGGGHGHHHHHFGHBGBFHHHHHHHHHHHGFHHHHHCHHHHHHHHHHHHHHHHFHHHGFHHHHFHGGG?F@G3EGGHHHGH3FGEHHHHHHB3FEE/C?FF3FGGHHHHHHHHHHGCHHHHHHB???FGHHHHGGFHHGHHGGGGGHHGHFHHHHHHHGHHCFGHFHHFGHHFHGGHHHHHHH;CGGGGGGBFGGGGGGGFFFGEGG
@M05620:37:000000000-D9766:1:1101:10147:8706 1:N:0:41
ACCACACCTTCTACAATGAGCTGCGTGTGGCTCCCGAGGAGCACCCCGTGCTGCTGACCGAGGCCCCCCTGAACCCCAAGGCCAACCGCGAGAAGATGACCCAGGTGAGTGGCCCGCTACCTCTTCTGGTGGCCGCCTCCCTCCTTCCTGGCCTCCCGGAGCTGCGCCCTTTCTCACTGGTTCTCTCTTCTGCCGTTTTCCGTAGGACTCTCTTCTCTGACCTGAGTCTCCTTTGGAACTCTGCAGGTTCT
+
AAABBBBAFFFFGGGGGGGGGGHHGEGBAEHHHGFFEGGGGGHHHGGGGGGGFHHHGHHGGGGGGGGGGGGHHHHGGGGHGHHHHGGGGGCFGGHGHHHHHHHHGHHFHHHGGHHGGGGGHHHHHHHHHHHGHHGGGGGHGHHGHGGGGGGGGGGGGGG@FGGGGGFFFFFFFFFFFFFFFFFFFFFFFFFFFFFFFFFFFFFFFFFFFFFFFFFFFFFFFFFF/BFFFFFFFFFFFFFFFFFFFFFFFFF
@M05620:37:000000000-D9766:1:1101:13056:8724 1:N:0:41
ACCACACCTTCTACAATGAGCTGCGTGTGGCTCCCGAGGAGCACCCCGTGCTGCTGACCGAGGCCCCCCTGAACCCCAAGGCCAACCGCGAGAAGATGAGTGGCCCGCTACCTCTTCTTGCGGCCGCCTCCCTCCTTCCTGGCCTCCCGTGGCTGCCCCCTTTCTCACTGGTTCTCTCTTCTGCCGTTTTCCGTAGGTCTCTCTTCTCTGACCTGCGTCTCCTTTGGAACTCTGCGGGTTCTAGATCGGAA
+
DDCDDDDDFFFFGGGGGGGGGGHHGGGFHGHHHGGGGGGGGHHHHGGGGGGGHHHHHHHGGGGGGGGGGGGHHHHGGGGHGHHHHGGGGGGGGGHHHHH2>>/?==//<-<0>GD1FG1=1--<--;-;.../CEH0F:00/.=:.9C...;A..C.;9:@FB0:B0F0B/FFFFFFFFBFFFF:9A9BEF0D0.AA0:BF:BFFFFF0000;F/.-.-9;FBFF;B0BB:FF00-;@:::F0B0;0;...
@M05620:37:000000000-D9766:1:1101:26163:8725 1:N:0:41
ACCACACCTTCTACAATGAGCTGCGTGTGGCTCCCGAGGAGCCCCCCGTGCTGCTGACCGAGGCCCCCCTGAACCCCAAGGCCAACCGCGAGAAGATGACCCAGGTGAGTGGCCCGCTACCTCTTCTGGTGGCCGCCTCCCTCCTTCCTGGCCTCCCGGAGCTGCGCCCTTTCTCACTGGTTCTCTCTTCTGCCGTTTTCCGTAGGACTCTCTTCTCTGACCTGAGTCTCCTTTGGAACTCTGCAGGTTCT
+
AA>AA11>FFFFFGGF3FA1B1BF?F0B00BFFFFE0EE//B/BEEEEEAE?1BFFGGHEEE/>FEEGGGGG1BGEGGEH/?FH/FC/>//>/?01<1?GGGGGFHBGHH1FCGHCC@CCGBGGGGFFFFCCCGC@ACFGGGGG/0FGGFFFFBFEG??@@9-//;>B@-9;9BFFFF/B9BFFFFB::FFFBF;;AFEFFBBFB-BFFFFFBFFFFB/9:B/BB-BBFFFEFB/;/;BFFB/BFFFFFFF
@M05620:37:000000000-D9766:1:1101:23376:8726 1:N:0:41
ACCACACCTTCTACAATGAGCTGCGTGTGGCTCCCGAGGAGCCCCCCGTGCTTCTGACCGAGGCCCCCCTGAACCCCAAGGCCAACCGCGAGAAGATGAGTGGCCCGCTACCTCTTCTGGTGGCCGCCTCCCTCCTTCCTGGCCTCCCGGAGCTGCGCCCTTTCTCACTGGTTCTCTCTTCTGCCGTTTTCCGTAGGACTCTCTTCTCTGACCTGAGTCTCCTTTGGAACTCTGCAGGTTCTAGATCGGAA
+
>A>AA>AAFFFFGGGFFGG5GFHGEEEE42BGFFFEGEG22G2FFGGG1FEF5D5FFHGGG@/EFGGGGGG2B?FEGE/??FFG/?DCFGGDDGB1F?F?FH/FGHCGG?DHHHHHHHHGDGGGHDGGGGHGHHGHHGFGGGEFFGEGGGGGGGGGAFFFFFFFFFFFFFF;BFFFFFFFFFFFFFAABEFFFFF.AFFFFFFFFFFFFFFFFFFEFBFFFFFFF/BFBFFF9BFF/A;/FFFFFFFADF?
@M05620:37:000000000-D9766:1:1101:13725:8739 1:N:0:41
AGTGCCAGCTCTCAATCGCACAGGGGACCCAGGGCCTGGCCCCTCCATCCAGAAAACCTATGACCTCACCCGCTACCTGGAGCACCAACTCCGCAGCTTGGCTGGGACCTATGTGAGTATCCAGCGTAGGAATCTGGGAGTTGGGGAGGAGTGAGGAGTTGGGGAAAGACAGTCCTAACCGTGGAGGGTTCTGGTAAATGATGGGGTGAGGAGGGGCTCTTTGGCTCCCACCAGTCCCCCTGACTGGTCTA
+
33>AAFFFBFFFGGGFGFGGEEHHGGGGGGHHGGGGGDHFGHGHGGHHFHHHGF3GHGBGHHHHHHFHHHHGGGCGHHHFGHHFCGHHGHHHGGGGGHHHGHHGGGHHGGHHGHHGHHHGHHHHHGDDGGHHHHHHHHGGGGHHCGFCGCEHHGHHHGHHGHGCEGHFHHGHHHHHHHFHGGEGDGGG.AGGGGFFGGGGGGGGGGFBFFFFFFBBBBFFFFEFFFFFFFFFFFFFFFFFBFFFFFFFFFF
@M05620:37:000000000-D9766:1:1101:8500:8741 1:N:0:41
GAGGCTGCTTTGGAAGAAACTCATAGATTACTGCAACAGTTCCCCCTGGACCTGGAAAAGTTTCTTGCCTGGCTTACAGAAGCTGAAACAACTGCCAATGATCCTACCCGTAAGCAAAGGCGCCTAGAAGACTCAAAGGGCGTAAAAGAGCTGATGACACAATGGCAAGTAAGACAGGCATTTCCGCTTTAGCACTCTTGTGGCTCCAATTGAACAATTATCAACCTTCGGACTTTTTACTGACAACCCAG
+
ABBBBBFAFFFFGGGGGGFGGGHHHHHHHGHHHHHGGHHGHHHHHGGGHGHHHHHHFHHHHHHHHHHHHHHHHHHGHHGHHHHHHHGHHHHHHHHHHHHHFF4B4BB1?E1>EC3B??3?//><//B?33B3333B?3?//</>/?22?<2<1FGBB11??/?1??GHGD1F1110>..<F00==..<CGB0=00CG0CC00:;C0://;0=009;/;;00;C0/.9=/9.;CFGBC0CFGB9/BF...A.
@M05620:37:000000000-D9766:1:1101:3444:8741 1:N:0:41
AGTGCCAGCTCTCCATCGCACAGGGGACCCAGGGCCTGGCCCCTCCATCCAGAAAACCTATGACCTCACCCGCGACCTGGAGCACCCACTCAGCAGCTTGGCTGAACCCGTCCCCCTGTCTGGTCTCTCTCCTGCCCTTCGCTCGGCCGAGCCCCCGTCTGCACTCCCGTCCCTAGATTCGCTCTCGTCTGCCGTCTTCTGCTTGAACACCACCCGCCATTACCATCTGTGCAGCTTTGGCCTTCACCCAG
+
>A>1>BD1>BFFGCGFBA11A0BAFAA00BBB00B//BBG0GEHGGH1B0BF1FC0FEH11B2FH1BFHHFEE>>EEEGG0BBGGH???F00<B1B0BBBEG1?<B</?>?EFGHFGEHHH10<?1??<?1?FFHHFHGB.CCECG..C-;CCG?C::..;;0;9CBFAC.;C0;F0CFF.;EAAFB9;;AFF@B-;AFFF9B/;-B9BFAEA;9--;--////9/:9////;//:/9/;/;//////-;-
@M05620:37:000000000-D9766:1:1101:18067:8747 1:N:0:41
GAGGCTGCTTTGGAAGAAACTCATAGATTACTGCAACAGTTCCCCCTGGACCTGGAAAAGTTTCTTGCCTGGCTTACAGAAGCTGAAACAACTGCCAATGATGCTACCCGTAAGGAAAGGCTCCTAGAAGACTCCAAGGGAGTAAAAGAGCTGATGAAACAATGGCAAGTAAGTCAGGCATTTCCGCTTTAGCACTCTTGTGGATCCAATTGAACAATTCTCAGCATTTGTACTTGTAACTGACAAGCCAG
+
AABBCBFCFFFFGGGGGGGGGGGHGGHHHGHHHHHBGFGFGHHHHGGGHHHHHHHHHHHHGHHHHHHHHHHHHHHHHHHGHHHGHHHHHHHHHHHHHHHHHGGHHHHHHGGGGHHHHHHHHHHGHHHHHHHHHHHHFHGGFFEGGGHHGHHHHHHHHGHHHHHHHHHHGFHHHGHHHHHHHHHHHGGGGGHHHFHHHHHHHHGHHHHHHHHHHGHHFHHHHHHHHHHGHHHHGGGGGGGGGGGGGGFGGGG
@M05620:37:000000000-D9766:1:1101:8562:8755 1:N:0:41
ACCACACCTTCTACAATGAGCTGCGTGTGGCTCCCGAGGAGCACCCCGTGCTGCTGACCGAGGCCCCCCTGAACCCCAAGGCCAACCGCGAGAAGATGACCCAGGTGAGTGGCCCGCTACCTCTTCTGGTGGCCGCCTCCCTCCTTCCTGGCCTCCCGGAGCTGCGCCCTTTCTCACTGGTTCTCTCTTCTGCCGTTTTCCGTAGGACTCTCTTATCTGACCTGCGTCTCCTTTGGAACTCTGCAGGTTCT
+
BBBBBBBBFFFFGGGGGGFGGGHHGEEBFAGGHGFEDFGGGHHHHGGGGEGGGHHHHHGEEFGGGGGGGGGHHHHGGGGHGHHHHGGGGGCFGGHEDGHFHHHHGHHBG<DFG0GCGGGGHHGHHHHGBHHDHHGGFGDGGHHGHGGGGGGGGGEAEGG-;B.FF?BFBF/FFB/BBFFFFFFFFFFFFFFFFFFFFFEFF?FFDFFFFFFFFF/BFFFFFFFF?DFFFFFFFFFFFFFBFFFFFF.F/BB
@M05620:37:000000000-D9766:1:1101:12345:8759 1:N:0:41
AGTGCCAGCTCTCAATCGCACAGGGGACCCAGGGCCTGGCCCCTCCATCCAGAAAACCTATGACCTCACCCGCTACCTGGAGCACCAACTCCGCAGCTTGGCTGGGACCTATGTGAGTATCCAGCGTAGGAATCTGGGAGTTGGGGAGGAGTGAGGAGTTGGGGAAAGACAGTCCTAACCGTGGAGGGTTCTGGTAAATGATGGGGTGAGGAGGGGCTCTTTGGCTCCCACCAGTCCCCCTGTCTGGTCTA
+
BBAAAFFFBFFFGGGGGGGGGGHHGGGGGGHHFGGGCGHHHHGHGGHHHGHHFHHHHGHHHHHHHHHHHHHGGEGGHHHHHGHHHHHHGHHHGGGGGHHHGHHGGGHHGHGHHHHHHHHHHHHHHGGGGGGHHHHHHHHGGHHHGGGGGGGHHHHHHGHHHHGGGGHHHHHHHHHHHHHHGGGGGGGG;FGGGGCFGGGGGGGGGGFFFFFFFFFFFFFFFFFFFFFFFFFFFFFFFFFFFFFFFFFFFFF
@M05620:37:000000000-D9766:1:1101:19856:8761 1:N:0:41
AGTGCCAGCTCTCAATCGCACAGGGGACCCAGGGCCTGGCCCCTCCATCCAGAAAACCTATGACCTCACCCGCTACCTGGAGCACCAACTCCGCAGCTTGGCTGGGACCTATGTGAGTATCCAGCGTAGGAATCTGGGAGTTGGGGAGGAGTGAGGAGTTGGGGAAAGACAGTCCTAACCGTGGAGGGTTCTGGTAAATGATGGGGTGAGGAGGGGCTCTTTGGCTCCCACCAGTCCCCCTGTCTGGTCTA
+
AB>AAFFFBFFFGGGGGGGGGGHGGGGGGGHHGGGGGGHHHHGHGGHHHHHHHHHHHGHHHHHHHHHHHHHGGFGGHHHHHHHHHHHHGHHHGGGGGHHHGHHGGGHHGHHHHHHHHHHHHHHHHGGGGGHHHHHHHHHGGHHHGGGGGGGHHHHHHGHHHHGGGGHHHHHHHHHHHHHHGGGGGGGGFGGGGGGGGGGGGGGGGGDFFFFFFFFFFFFFFFFFFFFFFFFFFFFFFFFFFFFFFFFFFFB
@M05620:37:000000000-D9766:1:1101:5831:8762 1:N:0:41
AGTCCCAGCTCTCCATCGCACAGGGTCCCCAGTGCCTGGCCCCTCCATCCAGAAAACCTATGACCTCACCCGCCACCTGGGGCACCCCCTCCGCAGCTTGGCTGGGACCTATGTGAGTATCCAGCGTAGGAATCTGGGCGTTGGGGCGGCGTGCGGAGTTGGGGCCCGCCAGTCCTAACCGTGGAGGGTTCTGGTAAATGATGGGGTGAGGAGGGGCTCTTTGGCTCCCACCAGTCCCCCTGTCTGGTCTA
+
>>>3>BFFFFFFGGGF5AE2E2GCGB4BB2BE3BF5DBGHFHGHGGHHHBGGFHH2BEHHBBFHHABFGHH>>0>BGHBB1/BEFGG/>EE//?/E>B3?<FGFGGGHGHFHHHH3FHFHHH3GHGG/>E<1?GHGHHADGGGHGG.CG-=BG.DF-ACFFFFF.--;-@-;BFFF//BFFFFF.;DFDFFFFFFBFFFFEFFFFFADEF?/;DCFFFFFFFFFFFFFF.AFEFFFFFFFFFFFFFFFFFB
@M05620:37:000000000-D9766:1:1101:5850:8762 1:N:0:41
AGTGCCAGCTCTCAATCGCACAGGGGACCCAGGGCCTGGCCCCTCCATCCAGAATACCTATGACCTCACCCGCTACCTGGAGCACCAACTCCGCAGCTTGCAGGGTACCTATCTGAGTATCCAGCGTATGAATGTCGGAGTTGGGGAGGAGTGAGGAGTTGGGGAAAGACAGTCCTAACCGTGGAGGGTTCTGGTAAATGATGGGGTGAGGAGGTGCTCTTTGGCTCCCACCAGTACCCCTGTCTGGTCTA
+
>3>AADFFAFBDFGGFGAFEEEBF2EFGEGCEFGEE22BABFG1EEFHDG3G3G5D3B5BGF5FFGH3F?1>E>@EH3F?FGH?FF1FEBFGF/EEECFF/33B/23B3BF33BBF3BF3FGBGG/??/@2@22>2/////??C@?F-AD.0<D0<0<</0<C-:::G/GH/C0:000CGDE.-...;:9CFFB;9CF0;FGBF?D9-...;9..9B9B//;/;/;F.AF...;B/::/;EE/;FF99;9;
@M05620:37:000000000-D9766:1:1101:17631:8776 1:N:0:41
GAGGCTGCTTTGGAAGAAACTCATAGATTACTGCAACAGTTCCCCCTGGACCTGGAAAAGTTTCTTGCCTGGCTTACAGAAGCTGAAACAACTGCCAATGATGCCACCCATACGGACAGGAGCATCGAAGACTACCCAGGAGAACAAGAGCTAATAACACCACGGCAAGTAAGTCAGGCATTTACAAAATAGCACTCTTGTAGACCCAATAGCCCAATTCTCCGCAATTGTACTTGTAACTGACAAGCCAG
+
BABBBBFBFFFFGFFFFG4FGGHHHGHHHHGHHGDGFHHHHFFGHGFFEHGHHHHFFBFFFHHHHHHGGHHHHHHEGGGFHFHGHEFHHH1GHHHGHHF3FHHG3FGFF1B32B?E/>/?F/FFF3/B?FGHHDF202///?/BBGF@20@F2@@2>@2@/?/</>>@F1D11><FHBFFC<G0D0=0.<<0=<<0GH00;00<0<:CAG0000=.;CFF0;0:;--;0;00;9C;FBFBB00:;;.;;.;
@M05620:37:000000000-D9766:1:1101:14656:8783 1:N:0:41
ACCACACCTTCTACAATGAGCTGCGTGTGGCTCCCGAGGAGCACCCCGTGCTGCTGACCGAGGCCCCCCTGAACCCCAAGGCCAACCGCGAGAAGATGACCCAGGTGAGTGGCCCGCTACCTCTTCTGGTGGCCGCCTCCCTCCTTCCTGGCCTCCCGGAGCTGCGCCCTTTCTCACTGGTTCTCTCTTCTGCCGTTTTCCGTAGGACTCTCTTCTCTGACCTGAGTCTCCTTTGGAACTCTGCAGGTTCT
+
ABBCBACBFFFFGGGGGGGFGGHHGEGGHGHHHGGGGGGGCGEGHGGGEGGEHHHHHHHGGFCGGGGGGGEFHHHGGGCHGHHHFGGGGGGGGGHEHHGHHH/FFHHHHHHGGHHCFCGGHHHHGHHFDGFDFHGGGGGHGHHGHGGGGGGGGGGGGDFBFFGGGGFFFFFFFFFFFFFFFFFFFFFFFFFFFFFFFFFFFFFFADFFFFFFFFFFFFFFFFFFBFFFFFFFFFFBFFFFFFFFFFFFFFF
@M05620:37:000000000-D9766:1:1101:12657:8786 1:N:0:41
ACCACACCTTCTACAATGAGCTGCGTGTGGCTCCCGAGGAGCACCCCGTGCTGCTGACCGAGGCCCCCCTGAACCCCAAGGCCAACCGCGAGAAGATGAGTTGCCCGCTACGTCTCCCGGCGGCTGCCTCCGGCCTTCCTGGTCCCTCGTAGCCGCCCCCTTCTTCACCGGTTCTCCCTGCTGCTGTGTTCTGCAGGTTTCTCTTCTCCGACCTTAGTCTCCCTTGGAACCCTTCGTGCCTTAGCTCGGAC
+
AABAAAABFFFFGGGGGGFGGGHHGFGEHFHHHGGGGGGGGHHHHGGGAFGGHHGHGHHGGGGGGGGGGGGFHHHGGGGHGHHHHGGFFGDGCGHHHGGF222??F///<A.><<0<0><<-:A--;.0;9.-;?9/;/00/9=0.0;-..;9/.;-;9-99.//;/;/.-;AFFF/BB/;:99//;/;BF/B/;F.9/9B//;/9/9/.;-;D/B////;F/9/.9/:9.;F/......//////;;-.;
@M05620:37:000000000-D9766:1:1101:12634:8793 1:N:0:41
ACCACACCTTCTACAATGAGCTGCGTGTGGCTCCCGAGGAGCACCCCGTGCTGCTGACCGAGGCCCCCCTGAACCCCAAGGCCAACCGCGAGAAGATGAGTGGCCCGCTACCTCTTCTTGTGGCCGCCTCCCTCCTTCCTGGCCTCCCGGCGCTGCGCCCTTTCTCACTGGTTCTCTCTTCTGCCGTTTTCCGTAGGACTCTCTTCTCTGACCTGAGTCTCCTTTGGAACTCTGCAGGTTCTAGATCGGAA
+
CCCCCCCCFFFFGGGGGGGGGGHHGGGFHGHHHGGGGGGGGHHHHGGGGFGGHHHHHHHGGGGGGGGGGGGHHHHGGGGHGHHHHGGGGGFGFGHHHHHHHGGGHHCGG-AHHHHHHH1>FBDHHGGGGGHGGHGHHHHHGHHHHHGGGG-ADGGGGFFFFFFFFFFFFFFFFFFFFFFFFFFFFFDDFFFFFFFFFBBFFFFFFFFFFFBFFFF/;BFFFFFFFFFBFFFFFFFFFFFBFFB9BFFFFD?
@M05620:37:000000000-D9766:1:1101:17626:8796 1:N:0:41
GAGGCTGCTTTGGAAGAAACTCATAGATTACTGCAACAGTTCCCCCTGGACCTGGAAAAGTTTCTTGCCTGGCTTACAGAAGCTGAAACAACTGCCAATGATGCTACCCGTAAGGAAAGGCTCCTAGAAGACTCCAAGGGAGTAAAAGAGCTGATGAAACAATGGCAAGTAAGTCAGGCATTTCCGCTTTAGCACTCTTGTGGATCCAATTGAACAATTCTCAGCATTTGTACTTGTAACTGACAAGCCAG
+
A3AA3ACACBB@GBBBCGBGGGHFHGFGFFBFGF4FGGGHHDDFFEAF22BFGGEBA32BAFGDDBDBBBFABAF3BBBGGHFFG33FBB?FHHHFBHGHHHBG@FFGGEA>EG3BF3FGG3GFFBBBFBBFDFCBF3F<?DBFGHGBFBBGFHFBFFFGGH2<@FFCF1?FD<@FGBF?<>1FF?C>.>1>>0<<<DGFHGFFCGHDCGHGGHGFF:=0C0;:;C:;CGC;C;B;C09BB;BBCC.99CF
@M05620:37:000000000-D9766:1:1101:12402:8798 1:N:0:41
GAGGCTGCTTTGGAAGAAACTGATAGATCACTGCCACAGGACCCCCAGAACATGTAACCGTTTCTTACCTGGCGTACAGCAGCTGCCACAACTGCCCCTGATGCTACCCGTAAGGAAATGCTCCTCGACGACTCCCCGTGCGTCACAGCGCTGATGAAACCCTGGCACGTACGTCAGGCCTTTCCGCTTTCGCACTCTTGTGGATCCAATTGACCACTTCTCAGCCTTTGTACTTGTAACTGACAAGCCAG
+
AAAAA11AFFFFBGGCGGGGG1FDD3B33B0DF1BCFGF000B00A/B/ABB1122ADAA//012D21AD10BE/>/BD1F0FF110BB0??10BG//?F0FFFFGHGCAFE/EFF0F1BFHHHH0CA/>BCGGHA<C/?/>F/?<1F.>CGGAGHD00=.<CGHHG<ECG.:GHGGHH.;FGGGGGGGG0CC.AGGGGGGGBGFGGFBFFF//B/-;FFFF:9B/;BFFF/FFFF;FFFFFFFF/;AAFF
@M05620:37:000000000-D9766:1:1101:4457:8799 1:N:0:41
ACCACACCTTCTACAATGAGCTGCGTGTGGCTCCCGAGGAGCACCCCGTGCTGCTGACCGAGGCCCCCCTGAACCCCAAGGCCAACCGCGAGAAGATGAGTGACCCGCGACCTCTTCTGGCGGCCGCCGCCCTCCTTCCTGGCCTCCCGGAGCTGCCCCCTTTCTCACCGGTTCTCCCGTCTGCCGTTTTCCGCATTACTCTCTTCTCTGACCTGACTCTCCTTTGGAACTCTGCGAGCTCTAGAGCTGAA
+
BBAABAAAFFFFGGGGGGGGGGHFFFGEFEHHHGGE?EG?EHHHHGGGEEGADFHHHHGGFGCGFGGGGGGHHHGGGGGHGHHHHGGGGGGGFGHEGFH222221<AC/<-->0<0D0000------:----9C./09C00B9ABAFEA----;/;...9-.////;B..-;..///9..9;A/FD..B9B/..-..9//999//9:BFBBFF/B//;//:FF/99/9:F/9;//--9-;BF//9////;/
@M05620:37:000000000-D9766:1:1101:12199:8803 1:N:0:41
AGTGCCAGCTCTCAATCGCACAGGGGACCCAGGGCCTGGCCCCTCCATCCAGAAAACCTATGACCTCACCCGCTACCTGGAGCACCAACTCCGCAGCTTGGCTGGGACCTATGTGAGTATCCAGCGTAGGAATCTGGGAGTTGGGGAGGAGTGAGGAGTTGGGGAAAGACAGTCCTAACCGTGGAGGGTTCTGGTAAATGATGGGGTGAGGAGGGGCTCTTTGGCTCCCACCAGTCCCCCTGTCTGGTCTA
+
AA>>AFFFBFFFGGGGGGGCGGHGGGGFAEGH2BEEFFHHFHGHGGHHHHHHFHHHHGHHHHBHHHHHHHHGG>FGHHHH?GHHHHC1?GHHEGGFGHDHGHHGGGHHGHHHHHHHHHHGHHHHHGFGGGHHHHHHHHGFGHHHGGFGG?CGFDHHHGHFFHGGGGHHHHGHHHHHHHHHGGGGGGGGCFFGGGGFGGGGGGGGGGFFFFFFFFFFFFFFFFFFFFFFFFFFFFFFFFFFFFFFFFFFFFF
@M05620:37:000000000-D9766:1:1101:4443:8811 1:N:0:41
ACCACACGTTCTACAATGCGCTGCGTGCGGCTCGCGAGGAGCACCCCTTGCTGCTGACCAAGGCCCCCCTGAACCCCAAGGCCAACCGCGCGAAGATGAGTGGGGGGCTTCCTCTTCTTGTTTCCGGCTGCCTCCTTCCTTTCCTCCCGGCGCTGCGGCCTTTCTCCCTGGTTCTCTCTTGTGCCGTTTTCCGTTGGACTCTCTTGTCTGCCCTGGGTCTCCTTTGGCACTCTGCAGGTTCTCGATTGGAA
+
AAAAAAA>BCFAGGGGGGAAEEGGGEG00AEAE/AE/AEE?HGGHGG/0FGGBGFHHHG1B>AGHGGGGGEHGHHGGGGHGHHHHGGGGG>B@CG/?GH111>.--;9@-9;/;/BBF;/;/-:;A-;;9;ABFFFFFFFB/9:BFFFF@?@@@@B>----;BFFFBFFFE9BFFFFFFF/;99B@BFFFFFF//9ABF/FEFBF/;;FFFFEFF-;BF9FFEFFFFB/;FFFF/9/-9;FBBEFF/9-/;
@M05620:37:000000000-D9766:1:1101:21732:8814 1:N:0:41
ACCACACCTTCTACAATGAGCTGCGTGTGGCTCCCGAGGAGCACCCCGTGCTGCTGACCGAGGCCCCCCTGAACCCCAAGGCCAACCGCGAGAAGATGAGTGGCCCGCTACCTCTTCTGGTGGCCGCCTCCCTCCTTCCTGGCCTCCCGGCGCTGCGCCCTTTCTCACTGGTTCTCTCTTCTGCCGTTTTCCGTAGGACTCTCTTCTCTGACCTGAGTCTCCTTTGGAACTCTGCAGGTTCTAGATCGGAA
+
AAA3AAAAFFFFFGGEFGGFDDGFEAAAEAGHCFGEEEGCGHHHHGEGEEGGHGHFHHHGGGGGGDEGGGGEHHHGGGEHACHHEGE/B@><@DFF11?GHFGGHFGGG--FGHHHHHDHGGFHHGGGGGHGGHGHHHHHHHHHHHGGG@-@B-BG?BFBBFFFFFFFEFBBFFFFFFFFFFFFFBDFFFFFFFFFFFFFFFFFFFFFFF/BFFF/BBFFFFFFFFF/BFFFFFFFFFFFFFFFFFFFBFE
@M05620:37:000000000-D9766:1:1101:17640:8822 1:N:0:41
ACCACACCTTCTACAATGAGCTGCGAGTGGCTCCCGAGGGGCACCCCGTGCTGCTGACCGAGGCCCCCCTGAACCCCAAGGCCAACCGCGAGAAGATGAGTGGCCCGCTACCTCTTCTGGTGGCCGCCTCCCTCCTTCCTGGCCTCCCGGCGCTGCGCCCTTTCTCACTGGTTCTCTCTTCTGCCGTTTTCCGTAGGACTCTCTTCTCTGACCTGCGTCTCCTTTGGAACTCTGCAGGTTCTAGATCGGAA
+
AA>AAA>AFFFD3GF1BBGGFDFHE0AAA00BA0B0EE////A//AAE/BE/BGFHFHGGG/>/FGE/>E/B>GHAEEGHCEHHH/?<<CCCGGHFH1<GH1FF0/>C<@CHGHHHHH0DGHGHHGGGGGHGHHGHHHGGFBFGGGGGGG@GGG@F@@F@@FFFFFFFFFFFFFFFFFFFFFFFF@BFFFFFFFFFFFFFFFFFFFFFFFBFFFF-@B@FFFFFFFF/FFFFFFFFFF;BFFFFFFFFFBF
@M05620:37:000000000-D9766:1:1101:19593:8832 1:N:0:41
ACCACACCTTCTACAATGAGCTGCGTGTGGCTCCCGAGGAGCACCCCGTGCTGCTGACCGAGGCCCCCCTGAACCCCAAGGCCAACCGCGAGAAGATGAGTGGCCCGCTCCCTCTTCTGGTGGCCGCCTCCCTCCTTCCTGGCCTCCCGGCGCTGCGCCCTTTCTCACTGGTTCTCTCTTCTGCCGTTTTCCGTAGGACTCTCTTCTCTGACCTGAGTCTCCTTTGGAACTCTGCAGGTTCTAGATCGGAA
+
BBBBBBBBFFFFGGGGGGGGGFHFGEGFGGHHHGGGGGGGGHHHHGGGFGGGHHHHHHHGGGGGGGGGGGGHGHHGGGGHGHHHHGGGGGGGGGHHHHHHHHGGHHGFG-CGHHHHHH1GGHGHHGGGGGHGGHGHHHHHHHHHHGGGGG-ADGGGGFFFFFFFFFFFFFFFFFFFFFFFFFFFFFFFFFFFFFFFFFFFFFFFFFFFFFFFFFF/BBFFFFFFFFFFFFFFFFFFFF.FFFFFFFFFFFE
@M05620:37:000000000-D9766:1:1101:21374:8852 1:N:0:41
ACCACACCTTCTACAATGAGCTGCGTGTGGCTCCCGAGGAGCACCCCGTGCTGCTGACCGAGGCCCCCCTGAACCCCAAGGCCAACCGCGAGAAGATGACCCAGGTGAGTGGCCCGCTACCTCTTCTGGTGGCCGCCTCCCTCCTTCCTGGCCTCCCGGAGCTGCGCCCTTTCTCACTGGTTCTCTCTTCTGCCGTTTTCCGTAGGACTCTCTTCTCTGACCTGAGTCTCCTTTGGAACTCTGCAGGTTCT
+
AAAAAAAAFFF@GGGCDDGF1FEEEEGGC0FGHGFA0AE//F/FHG?GAAE/ABAFGGHGGG/E>ECGGGGHFH>?EGCHGHHHEGGGGGGGGFHC1?>GHF/?FCGGHHHEFHHGGGGGGHHHHFHFFHHGFCCG?AEHGFHGHFGGGG/AFFGGGG--;AFFGG@F@@FFFFFBFFFFFFFFFFFFBFFFFF@FFFFFFBF-9-B9BFFFFFFFF///BFBB/FFBBFFFFFFFFFEFFFFFFFAFFFB
@M05620:37:000000000-D9766:1:1101:4065:8862 1:N:0:41
ACCACACCTTCTACAATGAGCTGCGTGTGGCTCCCGAGGAGCACCCCGTGCTGCTGACCGAGGCCCCCCTGAACCCCAAGGCCAACCGCGAGAAGATGACCCAGGTGAGTGGCCCGCTACCTCTTCTGGTGGCCGCCTCCCTCCTTCCTGGCCTCCCGGAGCTGCGCCCTTTCTCACTGGTTCTCTCTTCTGCCGTTTTCCGTAGGACTCTCTTCTCTGACCTGCGTCTCCTTTGGAACTCTGCAGGTTCT
+
AABBB?AAFFFFGGGGGG5GGGHHGGGEHGHHHGFGGGGCGHGHHGGEEGGGHHGHHHHGECGGGGGGGGGHHHHGGGGHGHHHHGGCGC<BCDFFHFHHHHHHEHHBGHHGGHHGDGGGHHHHHHHHHHHGHHGGGGGHGHHGHGGGGGGGGGGGGEGABGGGGGBFBBFFFFFFFFFFFFFFFFFFFFFFFFBFFFFFFFFFFFFFFFFFFFFFFFFFFFFF.@D?FFFFFFFFFFFFFFFFFFFFFFF
@M05620:37:000000000-D9766:1:1101:11213:8862 1:N:0:41
GAGGCTGCTTTGGAAGAAACTCATAGATTACTGCAACAGTTCCCCCTGGACCTGGAAAAGTTTCTTGCCTGGCTTACAGAAGCTGAAACAACTGCCAATGATGCTACCCGTAAGGAAAGGCTCCTAGAAGACTCCAAGGGAGTAAAAGAGCTGATGAAACAATGGCAAGTAAGTCAGGCATTTCCGCTTTAGCACTCTTGTGGATCCAATTGAACAATTCTCAGCATTTGTACTTGTAACTGACAAGCCAG
+
A3AABAFBFFFFGGGGGGGGGGHHHHHHHHHHHHFHFGGAFGHHHGGGEGHHHHHHHDGGBHHHHHHHHHHHHHHCGFHHHHHHHFHHHGGHHHHHHFHHGGHHHHHHHGGGGHEHHHHHHHHGGHHHHHHHHHHF3GEGEEFFH3GHGHHHHGHHHGHHGHHHHHHBF?FFHGHHHHHGHHHHHGGGGGHHHHHHHHHHHHGHHGHHHHHHHHHHFFHHHHHHHGHFHHGHGGGGGGFGGGGGGGFGFFF
@M05620:37:000000000-D9766:1:1101:25327:8870 1:N:0:41
ACCACACCTTCTACAATGAGCTGCGTGTGGCTCCCGAGGAGCACCCCGTGCTGCTGACCGAGGCCCCCCTTAACCCCAAGGCCAACCGCGAGAAGATGAGTGGCGTGCTCCCTCTTCTTGTGGCCGCCTCCCTCCTTCCTGTCCTCCCGGCGCTGCGCCCTTTCTCACTGGTTCTCTCTTCTGCCGTTTTCCGTAGGACTCTCTTCTCTGCCCTGCGTCTCCTTTGGAACGCTGCAGGTTCTAGATCGGAA
+
AAABA4>>BBBDGGDGFF5AGDGGFBEE4A2BFAAEEEAA2FEBGEFEAEAEDFCGBFFEE@@EFGE>EE1BFHHGE/EFFGGGEFGGE?/BCD2F?GH2>2</</>?/1?/<G0FDF1>11<FF?@F?.<CGH?GCFHF00::CCGGGG-@A?B?-9;B-/9/;B/BF/;9;FB/BF/BFFFBFFDDFFFFF9.;AFFFFFBB9;/9BF/;EEFEFDFD.BBBFB////.;9A.B/..:////9//.A.A
@M05620:37:000000000-D9766:1:1101:15528:8871 1:N:0:41
GAGGCTGCTTTGGAAGAAACTCATAGATTACTGCAACAGTTCCCCCTGGACCTGGAAAAGTTTCTTGCCTGGCTTACAGAAACTGAAACAACTGCCAATGATGCTACCCGTAAGGAAAGGCTCCTAGAAGACTCCAAGGGAGTAAAAGAGCTGATGAAACAATGGCAAGTAAGTCAGGCATTTCCGCTTTAGCACTCTTGTGGATCCAATTGAACAATTCTCAGCATTTGTACTTGTAACTGACAAGCCAG
+
CBBCBCFCFFFFGGGGGGGGGGHHGHHHHHHGHHHHFHHHHHHHHGGGHHGHHHHGHHFGBGHHHHHHHHHHHHHHHHHHH3FGHHHHHHHHHHHHHHHHHHHHGHHHHGGGGHGHHFHHHFHGGBFGHHHHGHHFFFFG/CCBH3GHEHHHHFFHHHHHHHFHGHHGFFFFHFHHHHGEHHHHHGGGGGHHGHHHHHHHHHDGGGHHFHHHFBHHHHHHHEGGHBHHGHFHHGGBFGGGGGGGGF.CEGG
@M05620:37:000000000-D9766:1:1101:12905:8882 1:N:0:41
ACCACACCTTCTACAATGAGCTGCGTGTGGCTCCCGAGGAGCACCCCGTGCTGCTGACCGAGGCCCCCCTGAACCCCAAGGCCAACCGCGAGAAGATGAGTGGCCCGCTACCTCTTCTGGTGGCCGCCTCCCTCCTTCCTGGCCTCCCGGAGCTGCGCCCTTTCTCACTGGTTCTCTCTTCTGCCGTTTTCCGTAGGACTCTCTTCTCTGACCTGAGTCTCCTTTGGAACTCTGCAGGTTCTAGATCGGAA
+
AAABBBBBFFFFGGGGGGGGGGHHGGGBE?HHHGGGGGGGGHHHHGGGGGGGGHGHHHGFGFCGGGGGGGGHHHHGGGGHGHHHHGGGGG<CGGHHEHHHHHGGHH?DG-AHHHHHHH1FFGDFHGGGGGHGHHGHHHHHHHHHHHGGGG-ADGGGGGGGGGGFFFFFFFFBFFFFFFFFFFFFFF;AFFFFFFFFFFFFFFFFFFFFFFFFFFFBFFFFFFFFFFFFFFFFFFFFFFFFFFFFFFFFFFE
@M05620:37:000000000-D9766:1:1101:24358:8892 1:N:0:41
ACACACCTTCTACAATGAGCTGCGTGTGGCTCCCGAGGAGCACCCCGTGCTGCTGACCGAGGCCCCCCTGAACCCCAAGGCCAACCGCGCGAAGATGCGTGGCCCGCTCCCTCTTCTGGTGGCCGCCTCCCTCCTTCCTGGCCTCCCGGAGCTGCGCCCTTTCTCACTGGTTCTCTCTTCTGCCGTTTTCCGTAGGACTCTCTTCTCTGACCTGAGTCTCCTTTGGAACTCTGCAGGTTCTAGATCGGCAG
+
BBBBBBAFFFBBGFGGD5BB5BBABAEGGDGGGGE2AE22AFGHGGCEAEFHH3BFGHEGGGGGGGFG>F2BFGEGEGHF?FGHFGEEF/B/C>AGD1>?CGGHHGDG->CGHHHHHHGG/AGHGGGGGHGHHGGGGGGGEGGGGGGGA-;BFGGFFFFFFFBFFFFFFFFFFFFFFFFFFFFFFADFFFFFF.;DFFFFFFFFFFFFF/FFFF/BFFFFFFFFFFBFFFFFFF/FF;BFF/BFFFED-;@
@M05620:37:000000000-D9766:1:1101:15088:8908 1:N:0:41
ACCACACCTTCTACAATGAGCTGCGTGTGGCTCCCGAGGAGCACCCCGTGCTGCTGACCGAGGCCCCCCTGAACCCCAAGGCCAACCGCGAGAAGATGAGTGGCCCGCTACCTCTTCTGGTGGCCGCCTCCCTCCTTCCTGGCCTCCCGGAGCTGCGCCCTTTCTCACTGGTTCTCTCTTCTGCCGTTTTCCGTAGGACTCTCTTCTCTGACCTGAGTCTCCTTTGGAACTCTGCAGGTTCTAGATCGGAA
+
BCCCCCCCFFFFGGGGGGGGGGHHGGGFHGHHHGGGGGGGGHHHHGGGGGGGHHHHHHHGGGGGGGGGGGGHHHHGGGGHGHHHHGGGGGGGGGHHHHHHHHGGHHGGGCGHHHHHHHBGHHGHHGGGGGHGHHGHHHHHHHHHHHGGGG-ADGGGGGGGGGGFFFFFFFFFFFFFFFFFFFFFFFDFFFFFFFFFFFFFFFFFFFFFFFEFFFF/BBFFFFFFFFFFFFFFFFFFFFFFFFFFFFFFFFF
@M05620:37:000000000-D9766:1:1101:13802:8910 1:N:0:41
GAGGCTGCTTTGGAAGAAACTCATAGATTACTGCAACAGTTCCCCCTGGACCTGGAAAAGTTTCTTGCCTGGCTTACAGAAGCTGAAACAACTGCCAATGATGCTACCCGTAAGGAAAGGCTCCTAGAAGACTCCAAGGGAGTAAAAGAGCTGATGAAACAATGGCAAGTAAGTCAGGCATTTCCGCTTTAGCACTCTTGTGGATCCAATTGAACAATTCTCAGCATTTGTACTTGTAACTGACAAGCCAG
+
>>>AAAFAFFFFBGG4B4BGGG4GBFFHH5FHHHG4BAFBFGHHHGGFF2FGHGHHHHBFFGHHGHGHHHHHHHGBGHGDGHHH3GGGHEHHHGHH3@FHHHHHGFHHHGGGEHGHHFHHHHHGH3FHFHHHGHHB3FFG/CC012BGCHGHHHHHHBFHC/FHHHHHF?FBGGHHHHHFHHHHHFGGGGHHHHEHHHHHHGGFGGHHGHHHHBHH/GHHHG0GG0GHHHGHGGGBFFGGGGGGGFFEGGG
@M05620:37:000000000-D9766:1:1101:22636:8911 1:N:0:41
AGTGCCAGCTCTCCATCGCACAGGGTACCCAGCGCCTGGCCCCTCCATCCAGAAAACCTATGACCTCACCCGCTACCTGGAGCACCAACTCCGCAGCTTGGCTGCGACCTATGTGAGTATCCAGCGTAGGAATCTGGGAGTTGGGGCGGAGTGAGGAGTTGGGGAAAGACAGTCCTAACCGTGGAGGGTTCTGGTAAATGATGGGGTGAGGAGGGGCTCTTTGGCTCCCACCAGTCCCCCTGTCTGGTCTA
+
>>1>>B1CAFFFG1G11AA1A0FFE0BBA1BE0AA0/AFA0FECFGBGABFAD0A0BEFFFGBGGDBFHFF@E>/EGHBB0BF/FH0>?0FFEECE/BBF/FH///<EC/1<1FBBDH2FG22<FG//</1<FGFHBF0?A0GG?C.<C-::C0:A9C99C/-?9.;A9FBFFGFGFFFFGFE?AEF@BFFFFF:;BFFFFFFFEAF@FF-/9A@-@@FFFFFFFFFF--ABEFFFFFEF@F9FFFBFFFB
@M05620:37:000000000-D9766:1:1101:14380:8915 1:N:0:41
AGTGCCAGCTCTCAATCGCACAGGGGACCCAGGGCCTGGCCCCTCCATCCAGAAAACCTATGACCTCACCCGCTACCTGGAGCACCAACTCCGCAGCTTGGCTGGGACCTATGTGAGTATCCAGCGTAGGAATCTGGGAGTTGGGGAGGAGTGAGGAGTTGGGGAAAGACAGTCCTAACCGTGGAGGGTTCTGGTAAATGATGGGGTGAGGAGGGGCTCTTTGGCTCCCACCAGTCCCCCTGTCTGGTCTA
+
AA>>AFFFAFFFG4GDGGGCGGHGGEFEEFHHAEEE2FHHAGGHGGHHHHHHBFGGGGHHHGDHHGHHHHHGE/>EHHFHBGHHFH1?EGHGEEFFEH3GGHHGGGHHGHHHHHHHHHHHHHHHHGGFGGHHHHHHHHFGGFHHGGCCGFEFGFHHGG/GHHGGEDFHFHHHHGHGHHHHGGGGGGGGEGGGGGGGGGGGGGGGGGDFAFFEFFFFFFFFFFFFFFFFFFFFFFFFFFFFFFFFFFFFFFF
@M05620:37:000000000-D9766:1:1101:15155:8920 1:N:0:41
AGTGCCAGCTCTCAATCGCACAGGGGACCCAGGGCCTGGCCCCTCCATCCAGAAAACCTATGACCTCACCCGCTACCTGGAGCACCCACTCCGCAGCTTGGCTGGGACCTATGTGAGTATCCAGCGTAGGAATCTGGGAGTTGGGGAGGAGTGAGGAGTTGGGGAAAGACAGTCCTAACCGTGGAGGGTTCTGGTAAATGATGGGGTGAGGAGGGGCTCTTTGGCTCCCACCAGTCCCCCTGTCTGGTCTA
+
>A>>AFFFAFFFGDGFFAFCECHEGGEEEEGHFAEA2AFGAGGGGGHHFFGGFEFGGGHGFGBGHFFHHFHGF>>FHHGF2BGGGH1??CGGFEFE>FFGGHHGGGHHGHGHHGFGHHHHHHGHHCGDGGHHHHBGHE0FDGHHF?<AD.C<GFHGCECFHGGGCEHHFHHHHHHHHHHGGGFGAEGGEGGGGGCFGGGGGGGGGFDDFFFBDFAFAFFFFFFFFFFFFFFFFFFFFFFFFFFFFFFFFF9
@M05620:37:000000000-D9766:1:1101:7664:8927 1:N:0:41
ACCACACCTTCTACAATGAGCTGCGTGTGGCTCCCGAGGAGCACCCCGTGCTGCTGACCGAGGCCCCCCTGAACCCCAAGGCCAACCGCGAGAAGATGAGTGGCCCGCTACCTCTTCTGGTGGCCGCCTCCCTCCTTCCTGGCCTCCCGGAGCTGCGCCCTTTCTCACTGGTTCTCTCTTCTGCCGTTTTCCGTAGGACTCTCTTCTCTGACCTGAGTCTCCTTTGGAACTCTGCAGGTTCTAGATCGGAA
+
BBBBBBBBFFFFGGGGGGGGGFHHGGGBFEHHHGGEFFGGGHHHHGGGGGGGHHHHHHHGGGGGGGGGGGGHHHHGGGGHGHHHHGGGGGDGGGH2FHFHHHGGHHGGGFGHHHHHHHDHHHGHHGGGGGHGHHGHHHHHHHHHHHGGGG-@FGGGGGGGGGGFFFFFFFFFFFFFFFFFFFFFFFFFFFFFFFFFFFFFFFFFFFFFFFBFFFF/FFFFFFFFFFFFFFFFFFFFFFFFFFFFFFFFFFE
@M05620:37:000000000-D9766:1:1101:16075:8938 1:N:0:41
ACCACACCTTCTACAATGAGCTGCGTGTGGCTCCCGAGGAGCACCCCGTGCTGCTGACCGAGGCCCCCCTGAACCCCAAGGCCAACCGCGAGAAGATGCGTGGCCCGCTACCTCTTCTGGTGGCCTCCTCCCTCCTTCCTGGCCTCCCGGAGCTGCGCCCTTTCTCACTGGTTCTCTCTTCTGCCGTTTTCCGTAGGACTCTCTTCTCTGACCTGAGTCTCCTTTGGAACTCTGCAGGTTCTAGATCGGAA
+
CCCCCCCCFFFFGGGGGGGGGGHHGEGGHGHHHGGGGGGGGHHHHGGGEGGGHHHHHHHGGGGGGGGGGGGHGHHGGGGHGHHGHGGGGGGGGGHHHH2B</C@GC<-><<G1G1==D<0D/A.G0..<C/E:/;CGHH0G/C.CGG.DGG?-.0;C-EB-F0CBFGFFFF0;FFFFB0BB;0B0-AF/A0B.0;:.0:B/;B00B:000;0/9/;/0:0;09:00/0;BF0FF0:0AFBB0;000;99.A
@M05620:37:000000000-D9766:1:1101:25853:8946 1:N:0:41
ACCACACCTTCTACAATGAGCTGCGTGTGGCTCCCGAGGAGCACCCCGTGCTGCTGACCGAGGCCCCCCTGAACCCCAAGGCCAACCGCGAGAAGATGAGTGGCCCGCTCCCTCTTCTGGTGGCCGCCTCCCTCCTTCCTGGCCTCCCGGCGCTGCGCCCTTTCTCACTGGTTCTCTCTTCTGCCGTTTTCCGTAGGACTCTCTTCTCTGCCCTGCGTCTCCTTTGGAACTCTGCAGGTTCTAGATCGGAA
+
CCCCCCCCFFFFGGGGGGGGGGHHGFGFHGHHHGGFEGGGGHHHHGGGFGGGHHHHHHHGGGGGGGGGGGGHHHHGGGGHGHHHHGGGGGGGGGHHHHHHHGGF<<>AD->FHHHHHHDGGHGHHGGGGGHGHHGHHHHHHHHHHGGGGGGGGGGGGFFFFFFFFFFFFFFFFFFFFFFFFFFFFFDFFFFFFFFFFFFFFFFFFFFFFF/BFFF?DDFFFFFFFFFFBFFFFFFFFF:BBFBFFFFFFFE
@M05620:37:000000000-D9766:1:1101:12287:8971 1:N:0:41
ACCACACCTTCTACAATGAGCTGCGTGTGGCTCCCGAGGAGCACCCCGTGCTGCTGACCGAGGCCCCCCTGAACCCCAAGGCCAACCGCGAGAAGATGACCCAGGTGAGTGGCCCGCTACCTCTTCTGGTGGCCGCCTCCCTCCTTCCTGGCCTCCCGGAGCTGCGCCCTTTCTCACTGGTTCTCTCTTCTGCCGTTTTCCGTAGGACTCTCTTCTCTGACCTGAGTCTCCTTTGGAACTCTGCAGGTTCT
+
BBBBBBBBFFFFGGGGGGFGGGHHGGGGHGHHHGGGEGGGGHHHHGGFFGGGHHHHHHHGEEGGGGGGGGGFHHHGGGGHGHHHHGGGGGCDCGHEHHGHHH/??GHHHGFFGHHGGDGGHHHGHGGFGHFEHGGGGGGHGHHGFGGGGFGGGGGGGDGGGDFGGGFFFFFFFFFFFFFFFFFFFFFFFFFFFFFDFFFFFFFAADFFFFFFFFFFFFFFFFFFFFFFFFFFFFF/BFFFFFFFFFFFFFE
@M05620:37:000000000-D9766:1:1101:24021:8975 1:N:0:41
AGTGCCAGCTCTCAATCGCACAGGGGACCCAGGGCCTGGCCCCTCCATCCAGAAAACCTATGACCTCACCCGCTACCTGGAGCACCAACTCCGCAGCTTGGCTGGGACCTATGTGAGTATCCAGCGTAGGAATCTGGGAGTTGGGGAGGAGTGAGGAGTTGGGGAAAGACAGTCCTAACCGTGGAGGGTTCTGGTAAATGATGGGGTGAGGAGGGGCTCTTTGGCTCCCACCAGTCCCCCTGTCTGGTCTA
+
AABABFFFBFFFGGGGGFFFGGGHDFFEFE2FFDEEGEHHHHGHGGHHHHFH3FBFHGHCGF5GHHHHHHHGGGGGHHHHCGHGHHHHGHHHGG@FGGHHGHHGFGHHGHGHHHHHGGHHHHHHHGEDGGHHHHHHHHHGGHHHGGGGGDGHHHHHHGHHHHGGGGHGHHHHFHHHHHHHGGGGGEGG;AFFGGFFGFFGGGGGGGFFFFFFFFFFFFFFFFFFFFFFFFFFFFFFFFFFFFFFFFFFFFB
@M05620:37:000000000-D9766:1:1101:12777:8980 1:N:0:41
ACCACACCTTCTACAATGAGCTGCGTGTGGCTCCCGAGGAGCACCCCGTGCTGCTGACCGAGGCCCCCCTGAACCCCAAGGCCAACCGCGAGAAGATGAGTGGCCCGCTACCTCTTCTGGTGGCCGCCTCCCTCCTTCCTGGCCTCCCGGAGCTGCGCCCTTTCTCACTGGTTCTCTCTTCTGCCGTTTTCCGTAGGACTCTCTTCTCTGACCTGAGTCTCCTTTGGAACTCTGCAGGTTCTAGATCGGAA
+
DCDDDDDCFFFFGGGGGGGGGGHHGGGEHGGHHGGGGGGGGHHHHGGGGGGGHHHHHHHGGGGGGGGGGGGHHHHGGGGHGHHHHGGGGGGGGGHHHHH2?FC/FG@DC<<F<GHHHH1<=0<<<<?@DA<CGHDFGCHFBFHHHFGGDG-9AF0C-?DGGGGFFFBF0:BFFB0FB:0FBFBBFF.BF?0:.:B.90B:FFBFFEFFFBBFFFB/:BBBFFFFFFFFFFB0B0:00<<BFFBFF0BA.AA
@M05620:37:000000000-D9766:1:1101:5386:8986 1:N:0:41
AGCCCCAGCTCTCCATTGCACAGGGTGCCGAGCGCGTGGCCCCTCCATCCAGAAAGCCTAAGACCCCACCCGCCACCTGGGGCACCCGCTCGGCAGTTAGGCTGGGACCTATGTGAGTATCCAGCGTAGGAATCTGGGCGTTGGGGCGGCGTGCGGCGTTGGGGCCCGCCCGTCCTAACCGTGGCGGGTTCTGGTAAATGATGGGGTGAGGCGGGGCTCTTTGGCTCCCACCAGTCCCCCTGTCTGGTCTA
+
>>3>>>AAFFFFGGG5BBB5B5B4FB2A42AE2AEAEAEEAHEGGGCHF1BBDEEBBFFG3?3BF1BBEFG/>>>?GG3B?/?>EGG>ECE</F/>0?22<F1CFG0GAG1DGFF1<GGHHH1FFGG.>E11>FGHFECDGDGGCCDGGAA;B?BB=BBBBFB?.---@=--@DFFEBFFBFFB-;>BBFFFBFBB9BBF9FFFFF:B.AF.;BBB?BE;BFFFFBFEF.FD.ABBFFFFBFFFFFFFFFB
@M05620:37:000000000-D9766:1:1101:24189:8990 1:N:0:41
ACCACACCTTCTACAATGAGCTGCGTGTGGCTCCCGAGGAGCACCCCGTGCTGCTGACCGAGGCCCCCCTGAACCCCAAGGCCAACCGCGAGAAGATGACCCAGGTGAGTGGCCCGCTACCTCTTCTGGTGGCCGCCTCCCTCCTTCCTGGCCTCCCGGAGCTGCGCCCTTTCTCACTGGTTCTCTCTTCTGCCGTTTTCCGTAGGACTCTCTTCTCTGACCTGAGTCTCCTTTGGAACTCTGCAGGTTCT
+
CCCCCCCCFFFFGGGGGG5GGGHHGGGGHGHHHGGGGGGGGHHHHGGGGGGGHHHHHHHGGGGGGGGGGGGGHHHGGGGHGHHHHGGGGG@GGGHHHHHHHHGGFHFHHHGGGHHGGGGGHHHHHHHHHHHGHHGGGGGHGHHGHGGGGGGGGGGGGGGGGGGGGGFFFFFFFFFFFFFFFFFFFFFFFFFFFFFFFFFFFFFFFFFFFFFFFFFFFFFFFFFFFFFFFFFFFFFFFFFFFFFFFFFFFFF
@M05620:37:000000000-D9766:1:1101:23120:8996 1:N:0:41
AGTGCCAGCTCTCAATCGCACAGGGGACCCAGGGCCTGGCCCCTCCATCCAGAAAACCTATGACCTCACCCGCTACCTGGAGCACCAACTCCGCAGCTTGGCTGTCCCCGTCCCCCTGTCTGGTCTCTCTCCTGCCCTTCGCTCGGACGAGCCCCCGTCTGCCTCCAGTCACGCGATTCCCTCTCGTCTGCCGTCTTCTGCTTGACAAAACACCCCACCGCGCGACGGGGATTCGCCCCCGATATAGAAGC
+
>A>>ADFFBCFFG4BGGFFAECHCG2AEEFDF2BEGGF2FHFEHGGHGHGFHHFG2BEGBBEGHH5FCFGH0>/>EGFBB2BB?GGB?F3FGDF?EEFBFFHBF03BB?BCFGD?CD/FGHFHBGHHHHHHHHHHHHHF0<CDHGGDCG@AFGGECCE;:CGCFHGGGGGGG..-;:EFGGGGFBDADEFFFFAFFEFFFFFFFAB;BF.:;..;-9...-----------.//...9------9/////9
@M05620:37:000000000-D9766:1:1101:9333:9011 1:N:0:41
ACCACACCTTCTACAATGAGCTGCGTGCGGCTCCCGAGGAGCACCCCGTGCTGCTGACCGAGGCCCCCCTGAACCCCAAGGCCAACCGCGAGAAGATGAGTGGCCCGCTACCTCTTCTGGTGGCCGCCTCCCTCCTTCCTGGCCTCCCGGCGCTGCGCCCTTTCTCACTGGTTCTCTCTTCTGCCGTTTTCCGTAGGACTCTCTTCTCTGCCCTGAGTCTCCTTTGGAACTCTGCAGGTTCTAGATCGGAA
+
AAA1>AA?FFFFG3FB3FF1G1GFEAA000AA/AFA/EEEEHHHHGGGFAEFFHHCFHFG/ECGG/>EGGF0G1?EGGCH/AGHHG//>B><<C<11F1F?GGFGG>CC-<FGFHFHH<<D/.<CCA::.;CGHGGFFFB9/CAFF.AE-9;A-@99;B@@FFFFBFF/;9/BFFFF/FF:FFFB@;AFFFFFF-:AFFFFFFFFEFFFFBBABF-;BFFFFFFFFFFBBFFFFFFFFFBFFBFFFBFBBE
@M05620:37:000000000-D9766:1:1101:20485:9035 1:N:0:41
GAGGCTGCTTTGGAAGAAACACATAGATTACTGCAACAGTTCCCCCTGGACCTGGAAAAGTTTCTTGCCTGGCTTACAGAAGCTGAAACAACTGCCAATGATGCTACCCGTAAGGAAAGGCTCCTAGAAGACTCCAAGGGAGTAAAAGAGCTGATGAAACAATGGCAAGTAAGTCAGGCATTTCCGCTTTAGCACTCTTGTGGATCCAATTGAACAATTCTCAGCATTTGTACTTGTAACTGACAAGCCAG
+
A3ABAAFAFFFFEGGGGGEGFGHHHHHFGHHHHFHHCHHAFHHGHGGGAGHHHHEFBD2FFHHHHHDBGFFHHHHGHFGHHHHHHHGHHH?GHHHEHHHHFH4FFGHHH1E/EG3GFGGFG?GG3BBFGGHHHGHFHHGDGGCFFHHHGFGGHHHHHHFFFE@@FHHFF??FG?FDDFGGFFBGH?E.DGD<<0<<CDGHF0DHFHHDGHHFGHCCGCG:CGGGHHF;GHCCFBFCC9BFGFGFGGAEEFF
@M05620:37:000000000-D9766:1:1101:27765:9040 1:N:0:41
GAGGCTGCTTTGGAAGAAACTCATAGATTACTGCAACAGTTCCCCCTGGACCTGGAAAAGTTTCTTGCCTGGCTTACAGAAGCTGAAACACCTGCCAATGCTGCAGCCCGCCAGGCGATAGGCAACGCGCCCACAACACGCTAAGCGACGAAAATACCTCATTAAACAATAGTACGTGACTTACCGATTTCGCCCTCTTGAGGATCCAATAGCCAACTTCTCAGCCTTTGTCCTTGTTACTGACAACTCAG
+
A@BBBBFAFFFFFGGGGG4FGGHHHHGHGHHHHBFGFHHGHHHHHGGFAFGFHGFFBGFHGHGHHHGFGHGHHHHGHHHHHHHHHGHHHG1FHHHFGHHB3B4FB3B??>//>>?//////33B0/<<///<//?F///////?10-.-><-.<<00000<0<0000;.:0000:.//;.0000/;99CEFG...;A/;B0090////////9;9B:FB//;:///.;//;:/9FFF/;FFF//;B./9;9
@M05620:37:000000000-D9766:1:1101:23638:9056 1:N:0:41
ACCACACCTTCTACAATGAGCTGCGTGTGGCTCCCGAGGAGCACCCCGTGCTGCTGACCGAGGCCCCCCTGAACCCCAAGGCCAACCGCGAGAAGATGACCCAGGTGAGTGGCCCGCTACCTCTTCTGGTGGCCGCCTCCCTCCTTCCTGGCCTCCCGGAGCTGCGCCCTTTCTCACTGGTTCTCTCTTCTGCCGTTTTCCGTAGGACTCTCTTCTCTGACCTGAGTCTCCTTTGGAACTCTGCAGGTTCT
+
CCCCCCCCFFFFGGGGGGFGGGHHGEGEHGHHHGGGGGGGGHHHHGGGGGGGHHHHHHHGGGGGGGGGGGGHGHHGGGGHGHHHHGGGGGDFGGHHHHHHHHHHGHHHHHHGGHHGGGGGHHHHHHHHHHHGHHGGGGGHGHHGHGGGGGGGGGGGGGGCGGGGGGFFFFFFFFFFFFFFFFFFFFFFFFFFFFFFFFFFFFFFFFFFFFFFFFFFFFFFFFFFFFFFFFFFFFFFFFFFFFFFFFFFFFB
@M05620:37:000000000-D9766:1:1101:21397:9072 1:N:0:41
ACCACACCTTCTACAATGAGCTGCGTGTGGCTCCCGAGGAGCACCCCGTGCTGCTGACCGAGGCCCCCCTGAACCCCAAGGCCAACCGCGAGAAGATGAGTGGCCCGCTACCTCTTCTGGTGGCCGCCTCCCTCCTTCCTGGCCTCCCGGCGCTGCGCCCTTTCTCACTGGTTCTCTCTTCTGCCGTTTTCCGTAGGACTCTCTTCTCTGACCTGCGTCTCCTTTGGAACTCTGCAGGTTCTAGATCGGAA
+
CBBCCCCCFFFFGGGGGGGGGGHHGGGGGGHHHGGGGGGCEHHHHGGGEEGGHHHHHHHGGGGGGGGGGGGHGHHGGGGHGHHHHGGGGGGGGGHHEHHHHHGGHHGGG-AGHHHHHHDGGHGHHGGGGGHGHHGHHHHHHHHHHHGGGG-BFGGGGFFFFFFFFFFFFFFFFFFFFFFFFFFFFFDFFFFFFFFFFFFFFFFFFFFFFFFFFFF.@AFDFFFFFFFFFFFFFFFFFFAFFFFFFFFFFF?
@M05620:37:000000000-D9766:1:1101:25504:9079 1:N:0:41
GCGGCTGCTTTGGAAGAGAACACTAACTTACAACCCCGGGACCAAAGATCGGAAGAGCCGACTCCTGCACGCCAGCCACGAGATTCCATCTCGTATGCCGTCTTCTGCTGTAAAACAAACCTACCGGTTAATCGCCGCCTCCCCGGTCGTCCCCGCGCTGCTGCCCCCCTGTCCCCTCCGTCCGGCCTTTCCGCTTTAGCCCTCTCGTTGCTCCCCTTGACCCCTTCTCACCTTTTGAACTTGTATTTGCC
+
11>AA11>FF@1BFG11B0BFGFFG1FG31B1D1BE0AA//EEE//A01B/A/BAB0F0/>>//BBF1B1//B/>/?F>>EE//>BG22B1BF</<<B1>EE0FF2BFG1112221//0//01@0/</?/1?<<FE-A-.<C.E--<@@CACCH-9-:A9.CF0.99@?--//;/----99----;-A/BBFFFFFF/////::B/;---;BB/9BBAF//B---99FFB/:/;B:/-/;BBF////9///
@M05620:37:000000000-D9766:1:1101:5607:9079 1:N:0:41
ACCACACCTTCTACAATGAGCTGCGTGTGGCTCCCGAGGAGCACCCCGTGCTGCTGACCGAGGCCCCCCTGAACCCCAAGGCCAACCGCGAGAAGATGACCCAGGTGAGTGGCCCGCTACCTCTTCTGGTGGCCGCCTCCCTCCTTCCTGGCCTCCCGGAGCTGCGCCCTTTCTCACTGGTTCTCTCTTCTGCCGTTTTCCGTAGGACTCTCTTCTCTGACCTGCGTCTCCTTTGGAACTCTGCAGGTTCT
+
BBBBBBB>BFFFGGGGGG5FGGGGEEGBAEHHHBAF?EGGGHHHHGGEEFGGHHGHHHGAECGGGFGGGGAGHHHGGGGHGHHHHGGGGG/@DGHBFGHHHHGGGHH1FGHEFH<ACGGGHGHHHDGHHHHGHHGGGGGHGHHGGGGGGGGGGGGGGGG9;9ABFGBFBBFFFFFFFFFFFFFFFFFFFFFFFFBADFFFFFFFFBFFFFFFFF/;FFFFFFFF.@ABFFFFFFFFFFFFFFFFFFFFFFF
@M05620:37:000000000-D9766:1:1101:27827:9087 1:N:0:41
ACCACACCTTCTACAATGAGCTGCGTGTGGCTCCCGAGGAGCACCCCGTGCTGCTGACCGAGGCCCCCCTGAACCCCAAGGCCAACCGCGAGAATATGACCCAGGTGAGTGGCCCGCTACCTCTTCTGGTGGCCGCCTCCCTCCTTCCTGGCCTCCCGGAGCTGCGCCCTTTCTCACTGGTTCTCTCTTCTGCCGTTTTCCGTAGGACTCTCTTCTCTGACCTGAGTCTCCTTTGGAACTCTGCAGGTTCT
+
BBBBBBBBFFFFGGGGGG5BGFHHGE?EHGHHHGGGFGGFGHHHHGGG?FGGEFHEHHHGGGFGGGGGGGGHHGHGGGGH/?GHHGG?FC/BCF2>FG>DGFAGF111?1FFCH/@CFGGFDGFBGFHH=CAGF@@CEEF.GHDHFGG00CFFEFGGGB?9-.;FAD.9-FFB/BFFFFFFFEFFFFFFB//F/9ADFAFF?B9DDFEFFBFFBFFF/;/FB/BB.:;BFFFF/9:FFFBB9/FFFFFFB/
@M05620:37:000000000-D9766:1:1101:20541:9093 1:N:0:41
ACCACACCTTCTACAATGAGCTGCGTGTGGCTCCCGAGGAGCACCCCGTGCTGCTGACCGAGGCCCCCCTGAACCCCAAGGCCAACCGCGAGAAGATGACCCAGGTGAGTGGCCCGCTACCTCTTCTGGTGGCCGCCTCCCTCCTTCCTGGCCTCCCGGAGCTGCGCCCTTTCTCACTGGTTCTCTCTTCTGCCGTTTTCCGTAGGACTCTCTTCTCTGACCTGAGTCTCCTTTGGAACTCTGCAGGTTCT
+
BBBBBBBBFFFFGGFEGGGGGGHHGGGEGGHHHGGGGGGCGHHHHGGGGGGGHHHGHHHGGGGGGGGGGGGHHHHGGGGHGHHHGGGGGGCCFGHHHHGHHHECFHG1FFGGGHHGGGGGHHHHHHHGHHFDHHGGGGGHGHHGHGFGGFGGGGGGGGGFGGFFF9DFFFFFFFFFFFFFFFFFFFFFFFFFFFFDFFFFFFFFFFFFFFFFFFFFFFFFFFFF/BFFFFFFFFFFFFFFFFFFBFFFFFF
@M05620:37:000000000-D9766:1:1101:16562:9093 1:N:0:41
AGTGCCAGCTCTCAATCGCACAGGGGACCCAGGGCCTGGCCCCTCCATCCAGAAAACCTATGACCTCACCCGCTACCTGGAGCACCAACTCCGCAGCTTGGCTGGGACCTATGTGAGTATCCAGCGTAGGAATCTGGGAGTTGGGGAGGAGTGAGGAGTTGGGGAAAGACAGTCCTAACCGTGGAGGGTTCTGGTAAATGATGGGGTGAGGAGGGGCTCTTTGGCTCCCACCAGTCCCCCTGTCTGGTCTA
+
>3>>AFFFBFFFEGGDGFFFEGHHCAGGGGHHGCGGGCHGFEGFEGHHHHHHHHGHFGHHHGHFHHHHHHHGGEEGHHHFHHHHHEHHGHHHGGGGGHHHGGHGGGHHGHHHGHGHHHHHHHHHHGGGGGHHHHHHHGHGGHHHGGGGGGGHHHHHHGHHHHGGGGHHHHHHHHHHHHHHGGGGGGGGDGGGGGFGGGGGGGGGGGFBFFFFFFBBBBFFFFFFFFFFFFFFFFFFFFFFBFFFFFFFFFF
@M05620:37:000000000-D9766:1:1101:5045:9099 1:N:0:41
ACCACACCTTCTACAATGAGCTGCGTGTGGCTCCCGAGGAGCACCCCGTGCTGCTGACCGAGGCCCCCCTGAACCCCAAGGCCAACCGCGAGAAGATGAGTGGCCCGCTACCTCTTCTGGTTGCCGCCTTCCTCCTTCCTTGCCTCCCGGCGCTGCGCCCTTTCTCCCTGGTTCTCTCTTCTGCCGTTTCCCCTGGGACTCTCTTCTCTTCCCTGCGTCTCCTTTGGAACTCTGCAGGTTCTAGATCGGAA
+
ABBA3AB3C4BFGGCGGGBGGGFGFFGBAEGFGFGE?FAEEHGHHGGAEEGGHHGHGHHEGCGGGGGGGGGHEHHGGGGEFHHHHGGGGGBCGGHGHHH22?/<?/>@C-<0>FFDHF>1>1..<---<.</:<;/;GHC0<C/;:GG.;:-AG9;;@DF-FFFFFFFFB.;//BFFB/F/B/:B-.9B/9:......;.9/BBBFFFF//;BFB.;A>.;FFFFFF//BFF//9//.A;FF/;BB/....
@M05620:37:000000000-D9766:1:1101:18249:9103 1:N:0:41
ACCACACCTTCTACAATGAGCTGCGTGTGGCTCCCGAGGAGCACCCCGTGCTGCTGACCGAGGCCCCCCTGAACCCCAAGGCCAACCGCGAGAAGATGAGTGGCCCGCTACCTCTTCTGGTGGCCGCCTCCCTCCTTCCTGGCCTCCCGGCGCTGCGCCCTTTCTCACTGGTTCTCTCTTCTGCCGTTTTCCGTAGGACTCTCTTCTCTGACCTGCGTCTCCTTTGGAACTCTGCAGGTTCTAGATCGGAA
+
CCBCCCCCFFFFGGGGGGGGGGHHGGGGHGHHHGGGGGGGGHHHHGGGGGGGHHHHHHHGGGGGGGGGGGGHHHHGGGGHGHHHHGGGGGGGGGHHHHHHHHEFFHCGG<CHHHHHHH1GHHGHHFGGGGHGHHGHHHHHHHHHHHGGGG?FGGGGAFFFFFFFFFFFFFFFFFFFFFFFFFFFFFDFFFFFFFEFFFFFFFFFFFFFFFFFFFF.;;BDFFFFFFFBFFFFFFFFFFAFFFBFFFFFBDE
@M05620:37:000000000-D9766:1:1101:17989:9107 1:N:0:41
GAGGCTGCTTTGGAAGAAACTCATAGATTACTGCAACAGTTCCCCCTGGACCTGGAAAAGTTTCTTGCCTGGCTTACAGAAGCTGAAACAACTGCCAATGATGCTACCCGTAAGGAAAGGTCCCCAGAAGACCCCCAGGGAGCAACAGAGCTGATGAAACAATGGCACGTAAGTCAGGGATCTCTGCTCTAGCACTCTTGTGGAGCCAATTGAACAATTCTCAGCACTTGTATTTGTAACTGACAACCCAG
+
A>>>A>BAFF3FBEGF11GC1BB3AGDHHDGHFHHBHFHAFHGHHGCGGBGCGAE0GG0GBDFH2BAGHHHGHC0BGHFFFCHFFGH1GFHFFGFG111B1FGEHGEF0>///0@10F0011>0/0><0BFF0/?//////?//00@0FHHF111121?1<<11<?F1??0001>>FG0.<.1<10<=0D00=0<<<G00=C.0./::/;0:00:<C:0;;9C0;0.;;0F000;9;00;;B0;:B..99.
@M05620:37:000000000-D9766:1:1101:17082:9112 1:N:0:41
GAGGCTGCTTTGGAAGAAACTCATAGATTACTGCAACAGTTCCCCCTGGACCTGGAAAAGTTTCTTGCCTGGCTTACAGAAGCTGAAACAACTGCCCCTGATGCTACCCGTCCGGAAAGGCTCATCGAAGACTCACAGGGCGTCAAAGAGCTGATGACACCCTGGCAAGTACGTCAGGCCTTTCCGCTTTAGCACTCTTGTGGATCCAATTGAACACTTCTCCGCATTTGTACTTGTAACTGACAAGCCAG
+
BBCBBCFBFFFFGGGGGGGGGGHHHHHHHHHHHHHHFHHFGHHHHGGGHHHHHHHHHHGHFHHHHHHHHHHHHHHHHHHHHHHHHHHHHHGHHHHHHBFFHHHE3BFGHGG11/>EE/?FGHH34BBGHGGH32BBFHCF//>/CDHHHGHHHF11@<?1/>.0>FGHGHH1C0CFDH/.</<DGGGGGGC0CGHHHHHHH0AG9FFGGG0C0=F0:CGFGGBEFG.CFG0BF0FFFFBFF/BFFF.;.;F
@M05620:37:000000000-D9766:1:1101:27710:9113 1:N:0:41
AGTGCCAGCTCTCAATCGCACAGGGGACCCAGGGCCTGGCCCCTCCATCCAGAAAACCTATGACCTCACCCGCTACCTGGAGCACCAACTCCGCAGCTTGGCTGGGACCTATGTGAGTATCCAGCGTAGGAATCTGGGAGTTGGGGAGGAGTGAGGAGTTGGGGAAAGACAGTCCTAACCGTGGAGGGTTCTGGTAAATGATGGGGTGAGGAGGGGCTCTTTGGCTCCCACCAGTCCCCCTGTCTGGTCTA
+
>A>>>FFFBFFFG4FGEFGAE?GDG2AAEEFGFFGBFFHHHHGHGGHHHFHGFHHBFEHHHGHHHGHHHHHEGEEGHHHGBGHHHH1??GHE?E?E>FFGGGHGGGHHGHHHHHHHHHHHHHHHHGEDGGGHHHHHHH0FEHHHGG.AD<CGH0GH0DGHHHGGF..;/GCGHHHHHFGHGGGGAEGGEGGGGGFCFGGGFGGGGGFFFFFFFFFFFFFFFFFFFFFFFFFFEFFFFFFFFFFEFFFFFFF
@M05620:37:000000000-D9766:1:1101:20529:9113 1:N:0:41
ACCACACCTTCTACAATGAGCTGCGTGTGGCTCCCGAGGAGCACCCCGTGCTGCTGACCGAGGCCCCCCTGAACCCCAAGGCCAACCGCGAGAAGATGCCCCAGTTGATGGGCCCGCTACTTCTTCTGGTGGCCGCCTCCCTCCTTCCTGGCCTCCCGGAGCTGCGCCCTTCTCCACTGGTTCTCTCTTCTGCCGTTTTCCGTAGGACTCTCTTCTCTGACCTGATTCTCCTTTGGAACTCTGCAGGTTCT
+
CCCCCCCCFFFFGGGGGGGGGGHHGGGGHGHHHGGGGGGCGHHHHGGGGGGGHHHHHHHGGGGGGGGGGGGHHHHGGGGHGHHHHGGGGGGGGGHHHH2FH//?111111?/FH?--<<A000=000=00<.=.-;-.=G./;.C0C/0C/F.0=C.C-9--.00-;D-CF/00:0/0;/;000000;0000;0-;DF.B0.;9A:00//00;0000090;/09/0000;9BF0B/;00000000;.A000
@M05620:37:000000000-D9766:1:1101:16948:9118 1:N:0:41
GAGGCTGCTTTGGAAGAAACTCATAGATTACTGCAACAGTTCCCCCTGGACCTGGAAAAGTTTCTTGCCTGGCTTACAGAAGCTGAAACAACTGCCAATGATGCTACCCGTAAGGAAAGGCTCCTAGAAGACTCCAAGGGAGTAAAAGAGCTGATGAAACAATGGCAAGTAAGTCAGGCATTTCCGCTTTAGCACTCTTGTGGATCCAATTGAACAATTCTCAGCATTTGTACTTGTAACTGACAAGCCAG
+
>>3AAAFAFFFFGGGF44BGFG4G5FGHHBGFHH44B2BDFGHHHGGGECGHHHHHHFBFBFHHHHHHHHHHHHHGHHHFHGHFHGFHH3GHHGGHF3GGHHHHHHHHHGGGGHHHHHHHHHHGHFHHHHHHGHHG3GCE?CEF?2FG/GHHHHHHHFGHECGHHHHFG?GDGGHHHHHEHHHHHFGGGGHHHGHHHHHHHHGHHHHHHHHHHFHHEHHHHF0GGCHFHHFHGGGGGGGGGGGGGGFGGGG
@M05620:37:000000000-D9766:1:1101:10458:9138 1:N:0:41
ACCACACCTTCTACAATGAGCTGCGTGTGGCTCCCGAGGAGCACCCCGTGCTGCTGACCGAGGCCCCCCTGAACCCCAAGGCCAACCGCGAGAAGATGAGTGGCCCGCTACCTCTTCTGGTGGCCGCCTCCCTCCTTCCTGGCCTCCCGGAGCTGCGCCCTTTCTCACTGGTTCTCTCTTCTGCCGTTTTCCGTAGGACTCTCTTCTCTGACCTGAGTCTCCTTTGGAACTCTGCAGGTTCTAGATCGGAA
+
CCBCBCCCFFFFGGGGGGGGGGHHGEGEHGHHHGGGGGGCGHHHHGGGGGGGHHHHHHHEEGGGGGGGGGGHHHHGGGGHGHHHHGGGGGGGGGHHHHHHHHGGHHFGG@DHHHHHHH1FGHGHHGGGGGHGHHGHHHHHHHHHHHGGGG-BGGGGGGGGGGGFFFFFFFFFFFFFFFFFFFFFFFDFFFFFFFFFFFFFFFFFFFFFFFFFFFF/BBFFFFFFFFFFFFFFFFFFFFFFFFFFFFFFFFE
@M05620:37:000000000-D9766:1:1101:17062:9140 1:N:0:41
GAGGCTGCTTTGGAAGAAACTCATAGATTACTGCAACAGTTCCCCCTGGACCTGGAAAAGTTTCTTGCCTGGCTTACAGAAGCTGAAACAACTGCCAATGATGCTACCCGTAAGGAAAGGCTCCTAGAAGACTCCAAGGGAGTAAAAGAGCTGATGAAACAATGGCAAGTAAGTCAGGCATTTCCGCTTTAGCACTCTTGTGGATCCAATTGAACAATTCTCAGCATTTGTACTTGTAACTGACAAGCCAG
+
AA?AAAFBFFFFGFFG4BGGGGGHHFGHH5GHHGG4BBFDFGHHHGGGFFHHHHHHGGCFGHHHHFHHHHHHHHGHHHHGHHHGHHFHHEGHHHHH33FGFGHHHHHHHGGGGHHHFHHHHHHGHFHHHHHHHHHGCGGGFEEC??GHFHHHHHHHHHHHHCGHHHGFG?GDGFGHHHGGHHHHHDGGGGHHGGHHHHHHHHDHHHHFGHHHHFHHBHHHHHFHHFHGHHHHGGGGGGGGGGGGGGFGGGG
@M05620:37:000000000-D9766:1:1101:11133:9145 1:N:0:41
AGGGCCAGCTCTCCAGAGCACAGGGGACCAAGGGCGTGGCCCCTCCATCAAGAGAACCTATGACCTCACCCGCTACCTGGAGCACCCACTCCGCAGCTTGGCTGGGACCTATGTGAGTATCCAGCGTAGGAATCTGGGAGTTGGGGAGGCGTGAGGAGTTGGGGAAAGACAGTCCTAACCGTGGAGGGTTCTGGTAAATGATGGGGTGAGGAGGGGCTCTTTGGCTCCCACCAGTCCCCCTGTCTGGTCTA
+
>11>>>1AAFF@BAF11AB1BABAAA0A00BF0BA/AAA/0FEGGGEH11BA100BBA0GFB2FE1BBGGH@E>/>FHF>0BF>0>/?E0BBEE/E/0BBEHHGGCCHF0GHHDFDGHHHFHBHHGG?CCGHBFHHG00?CF1FCC.-<.<<A.=.:C/:0;-:..9:/C/C9BBFGFGG@.CG.;E@GGFF/FB;BFFFFFFFFFF@FF?/BB>-@-ABFFFFFFFFFEFFFFFFFFFB;EFFFF//;B9
@M05620:37:000000000-D9766:1:1101:18270:9158 1:N:0:41
GAGGCTGCTTTGGAAGAAACTCATAGATTACTGCAACAGTTCCCCCTGGACCTGGAAAAGTTTCTTGCCTGGCTTACAGAAGCTGAAACAACTGCCAAGGTTGTTACCCATCCGGAAGTACGCCACGCAGACTCCCCGTAGGACCCAGCGCTAATGAAACCAAGACATGTCAGTCAGGCAATTCCGAATTCACACTCTAGTGGAAACAGATGACAACATCACAGCATTTGACCTTGTTAATGACAAACCAG
+
CBCCCCFDFFFFGGGGGGGGGGHHGGHHHHHGHHHHGHHGHGHHHGGGHHHHHHHHHGHHHHHHHHHHHHHHHHHGHHHHHHHHHGHHHHGHHHHHHH1?33B1BF43B3331?/?E/344?/E/?>/></02B??/>?//?2@/?//0/<///?<FH11>>.00001<=0=G00<0<<..0<00<=..;00<00/;00;::.0009;//;000;C..;=0:;0;/9;0900;000;00090;090/.9::
@M05620:37:000000000-D9766:1:1101:10116:9158 1:N:0:41
AGTGCCAGCTCTCAATCGCACAGGGGACCCAGGGCCTGGCCCCTCCATCCAGAAAACCTATGACCTCACCCGCTACCTGGAGCACCAACTCCGCAGCTTGGCTGGGACCTATGTGAGTATCCAGCGTAGGAATCTGGGAGTTGGGGAGGAGTGAGGAGTTGGGGAAAGACAGTCCTAACCGTGGAGGGTTCTGGTAAATGATGGGGTGAGGAGGGGCTCTTTGGCTCCCACCAGTCCCCCTGTCTGGTCTA
+
ABABBFFFBFFFGDGGGFFGGGHHGGGGGGHHGGGGGFHHHHGHGGFHHHHHGHHHHGHHHHHHHHHHHHHGGGGGHHHHHGG?GHFHGHHHGGEGGHHHGHHGGGHHGHHHHHHHHHHHHHHHHGEGFGHHHHHHHHHGGHHHGGGGGGGHHHHHHGHHHHGGGGHHHHHHHGHHHHHGGECFGGGG;CFGGGCFGGGGGGGGGGFFFFFFFFFFFFFFFFFFFFFFFFFFFFFFFFFDFFFFFFFFFFF
@M05620:37:000000000-D9766:1:1101:27699:9163 1:N:0:41
ACCACACCTTCTACAATGAGCTGCGTGTGGCTCCCGAGGAGCACCCCGTGCTGCTGACCGAGGCCCCCCTGAACCCCAAGGCCAACCGCGAGAAGATGACCCAGGTGAGTGGCCCGCTACCTCTTCTGGTGGCCGCCTCCCTCCTTCCTGGCCTCCCGGAGCTGCGCCCTTTCTCACTGGTTCTCTCTTCTGCCGTTTTCCGTAGGACTCTCTTCTCTGACCTGAGTCTCCTTTGGAACTCTGCAGGTTCT
+
BBABBBBBFFFFGGGGGGF5G5G4EEEEHGGHHFGG2FEEFHHHHGGGAEEG5GHHEHFGCE0EF?EGGGGFHGHGGGCGFGHFHGGED/<</B<C?1>GFHHEFHCGHFHGGHHGGGGGHGHFHGGDFGGGHHGGGGGHGHHGGGGGGGGGGGGGGD-ABGGGGG<FBBFFFFFFFFFFBFFFFFFFFFFFFF?ADFFFFFFFD.9FFFFFFFFFFFFFFFBFFFBFFFFFFFE/F/FFFF/FFFF9BFB
@M05620:37:000000000-D9766:1:1101:19192:9165 1:N:0:41
GAGGCTGCTTTGGAAGAAACTCATAGATTACTGCAACAGTTCCCCCTGGACCTGGAAAAGTTTCTTGCCTGGCTTACAGAAGCTGAAACAACTGCCAATGATGCTACCCGTAAGGAAAGGCTCCTAGAAGACTCCAAGGGAGTAAAAGAGCTGATGAAACAATGGCAAGTAAGTCAGGCATTTCCGCTTTAGCACTCTTGTGGATCCAATTGAACAATTCTCAGCATTTGTACTTGTAACTGACAAGCCAG
+
AAAABAFBFFFFGGGGCGGFGFGFHHGHHGHGHHHGHHHFGHHHHGCGHHHFHFHGHHHHFHHHGHFHHHHHHHHHHHHHHHHHHHHGHGHHGHHHHGHHHHHHHHHHFGGGEHHHHHFGHHHGH3EGHHHHHHHCCFFDCCB2?3FGEHHFHHHGHFHGCHGGFHHGFGGHFGHHHHHEHFHHHCGGGGHHHHHHHHFHGHEHHHHHHHHGHHHGHHHHHHHHHFHCGHHHGGGGGGGGFFGGGG?A?FG
@M05620:37:000000000-D9766:1:1101:10053:9171 1:N:0:41
GAGGCTGCTTTGGAAGAAACTCATAGATTACTGCAACAGTTCCCCCTGGACCTGGAAAAGTTTCTTGCCTGGCTTACAGAAGCTGAAACAACTCCCGGTTCCGACCCCCATGCAAACGCTCTCAGAAAACTCTAACCGAGCAAAACAGCGCAGGAAACAATGTGAAGCAAGCCAGGGACCTTTCCGCTAGCACTCTCTTGTAGCCCCTATAACAATCCTCACCACTTGTGTTCTTGCATGACACACCACAG
+
AABCCCFCFFFFGGGGGGGGGGHHHHHHHHHHHHHHHHHHHHHHHGGGHHHHHHHHGHHHGHHHHHHHHHHHHHHGGHHGHHHHHGHHHHHHH3B?1/>1131?/>E///23?33D0///?/3D4D32B22B3FG20>/C//2@F0?FG///--.0>FGG11>000000//<</......;0;0;..C-.;0;0;;:0:FB00;:/...000;;F0:/;F0.;0.0;0;0:/00;0000000;;/A.E..;
@M05620:37:000000000-D9766:1:1101:13651:9181 1:N:0:41
ACCACACCTTCTACAATGAGCTGCGTGTGGCTCCCGAGGAGCACCCCGTGCTGCTGACCGAGGCCCCCCTGAACCCCAAGGCCAACCGCGAGAAGATGAGTGGCCCGCTCCCTCTTCTGGGGGCCGCCTCCCTCCTTCCTGGCCCCCCGGCGCTGCGCCCTTTCTCACTGGTTCTCTCTTCTGCCGTTTTCCGTAGGACTCTCTTCTCTGACCTGCGTCTCCTTTGGCACTCTGAGGTTCTCGATCGGAAG
+
CCCCCCCBFFFFGGGGGGGGGGHHGGGEHFHHHGGGCGGGGHHHHGGGEFGGHHHHHHGGGGGGGGGGGGGHHHHGGGGHGHHHHGGGGGGGGGHHHHHHGHEF?FCGCCDGHCGHH11>0--<C:;C:ECFGFDFGG/CCFFG.A9B-;;:BFFFFDDDFFFFFFFF/BFBFFFFFFFFFFFFFFFFFFFF.9;??BFFFFFFFFFFFFBFF/;.:ADDFFFFF///9BFFF//:.;FF//:/BFF...9
@M05620:37:000000000-D9766:1:1101:16713:9183 1:N:0:41
ACCACACCTTCTACAATGAGCTGCGTGTGGCTCCCGAGGAGCACCCCGTGCTGCTGACCGAGGCCCCCCTGAACCCCAAGGCCAACCGCGAGAAGATGAGTGGCCCGCTACCTCTTCTGGTGGCCGCCTCCCTCCTTCCTGGCCTCCCGGAGCTGCGCCCTTTCTCACTGGTTCTCTCTTCTGCCGTTTTCCGTAGGACTCTCTTCTCTGACCTGAGTCTCCTTTGGAACTCTGCAGGTTCTAGATCGGAA
+
BCABBBCAFFFFGGGGGGGGGGHHGEEGAEAGGGGGDGGEEHHHHGGGEGGF5FHHFHHG?@0EFGGGGGGHFHHGGGGHGHHHHGGFGGGGGGGHHEFFHHGGHHGGGGGHHHHHHHHHDHGHFCGGGGHGHHGHHHHHHHHHHHGGG?BGGGGGGGGGGGGFFFFFFFFBFFFFFFFFFFFFFFDDFFFFFFFFFFEFFFFFFFFFFFFFFFFFFFFFFFFFFFFFFFFFFFFFFFAFFFFFFFFFFFE
@M05620:37:000000000-D9766:1:1101:14179:9188 1:N:0:41
ACCACACCTTCTACAATGAGCTGCGTGTGGCTCCCGAGGAGCACCCCGTGCTGCTGACCGAGGCCCCCCTGAACCCCAAGGCCAACCGCGAGAAGATGACCCAGGTGAGTGGCCCGCTACCTCTTCTGGTGGCCGCCTCCCTCCTTCCTGGCCTCCCGGAGCTGCGCCCTTTCTCACTGGTTCTCTCTTCTGCCGTTTTCCGTAGGACTCTCTTCTCTGACCTGAGTCTCCTTTGGAACTCTGCAGGTTCT
+
AB?AB@ABFFFFFFGGBFGGFFGFEEEFHAGHFGG?2EE2EGHHHGGGAEEFFGFHHHHGGGGGGGEGGGGHHHGGGGGHGHHHAFEEGDGGGDHHFHHGHHGHFHHHHFFGGHHGGGGGHHHHHHHHHHFGHHGGGGGHGGHGHGGGGGGGGGGGGGGBBGGGGGBFBBEFFFFFFFFFFFFFFFFFFFFFFFBADFFFFFFFFFFFFFFFFFFFFFFFFFFFB.FFFFFFFFFEFFFFFFFFFFFFFFF
@M05620:37:000000000-D9766:1:1101:16693:9190 1:N:0:41
ACCACACCTTCTACAATGAGCTGCGTGTGGCTCCCGAGGAGCACCCCGTGCTGCTGACCGAGGCCCCCCTGAACCCCAAGGCCAACCGCGAGAAGATGAGTGGCCCGCTCCCTCTTCTTGTTGCCGCCTCCCTCCTTCCTCTCCTCCCGGCGCTGCGCCCTTTCTCCCTGGTTCTCTCTTCTGCCGTTTTCCGTAGGACTCTCTTCTCTGCCCTGCGTCTCCTTTGGCACTCTGCAGGTTCTAGATCGGCA
+
CCCCCCCCFFFFGGGGGGGGGGHHGGGGHGHHHGGGGGGGGHHHHGGGFGGGHHHHHHHGGGGGGGGGGGGHHHHGGGGHGHHHHGGGGGGGGGHHHHHC>2//0/>/><><<G<FHH1<<1.<0--<<..CCGDC:CG:00;GHFHGDG-9AD9D:?D-:9FB0B0;90.B:0:090FFFFF0FB.;F909A0;;A0B9FF09FFFFFB0;;F..:D@:FFFF09/00BB9FBBFF?;;FF;BFFBA?-;
@M05620:37:000000000-D9766:1:1101:11234:9194 1:N:0:41
ACCACACCTTCTACAATGAGCTGCGTGTGGCTCCCGAGGAGCACCCCGTGCTGCTGACCGAGGCCCCCCTGAACCCCAAGGCCAACCGCGAGAAGATGACCCAGGTGAGTGGCCCGCTACCTCTTCTGGTGGCCGCCTCCCTCCTTCCTGGCCTCCCGGCGCTGCGCCCTTTCTCACTGGTTCTCTCTTCTGCCGTTTTCCGTAGGACTCTCTTCTCTGACCTGAGTCTCCTTTGGAACTCTGCAGGTTCT
+
CCCCCCCCFFFFGGGGGGGGGGHHGFGEHFHHHGGGGGGGGHHHHGGGGGGGHGHHHHHGGGGGGGGGGGGHHHHGGGGHGHHHHGGGGGCGGGHHHHFHHHHHEGH=GGHEGHHGGGCFHHHHHHHHEGHGHHGGGDGHGGHGHGGGGGGGGGGGGG--9ADCFFFFFFFFFFFFFFFFFFFFFFFFFFFFFFFFFFFFFFFFFBFFFFFFFFFFFFFFFFFF/:;9BFFFFFFFFFFFFFFFFFFFFFF
@M05620:37:000000000-D9766:1:1101:4199:9196 1:N:0:41
ACCACACCTTCTACAATGCGCTGCGTGTGGCTCCCGAGGAGCACCCCGTGCTGCTGACCGAGGCCCCCCTGAACCCCAAGGCCAACCGCGCGCAGATGACCCAGGTGAGTGGCCAGCTACCTCTTCTGGTGGCCGCCTCCCTCCTTCCTAGCCTCCCGGAGCTGCGCCCTTTCTCACTGGTTCTCTCTTCTGCCGTTTTCCGTAGGACTCTCTTCTCTGACCTGCGTCTCCTTTGGAACTCTGCAGGTTCT
+
AAAAABBAFFFFGFFFFF4AEAEEFA2BBEGHBBFEAEGGGHHHHGGEGEFFHHHFHGHE>FGGG1EFGGG2GFGGGGEGFAGHGG<<B////>>D1?11?F/GA1<1CFDEFG1>.GGGHHHHFDHHGDGGECC:AEAHGGBEF999C0;9;FGEAAD999CFFFDF;FFFFFFFFBB9BF/9FFFFFFFFFFC.:FEFF?FFDDFFFFFEBF;FF/BFFFFF.@A;DFF/B/9BFFFFFFFFFFFFFFF
@M05620:37:000000000-D9766:1:1101:11376:9196 1:N:0:41
GAGGCTGCTTTGGAAGAAACTCATAGATTACTGCAACAGTTCCCCCTGGACCTGGAAAAGTTTCTTGCCTGGCTTACAGAAGCTGAAACAACTGCCAATGATGCTACCCGTAAGGAAAGGCTCCTAGAAGACTCCAAGGGAGTAAAAGAGCTGATGAAACAATGGCAAGTAAGTCAGGCATTTCCGCTTTAGCACTCTTGTGGCTCCAATTGAACAATTCTCAGCATTTGTACTTGTAACTGACAAGCCAG
+
>?AA>>CBFDDFFFBBAGFFGFGFGHFHHFGFFGCFHHHEGD5BGGEFHEFGHFHFB3CGBHHHHHGFFGGGABGBBFFGGHBGGBDGBFCFFFDGFFFGHH4F3F3BG1>>??BBB3BF/BGEHB??B?BFE3BBFBE/FE?BFGHBF?BBCFFHFFDGFH<2@@GFE??<D@FGH0<??>F=GDD?DF1>>0<<<DDDFFD..<<<::::;:GFF:;;;0<0;;;<<00;0090;990;00::;.;.;C
@M05620:37:000000000-D9766:1:1101:13861:9206 1:N:0:41
ACCACACCTTCTACAATGAGCTGCGTGTGGCTCCCGAGGAGCACCCCGTGCTGCTGACCGAGGCCCCCCTGAACCCCAAGGCCAACCGCGAGAAGATGACCCAGGTGAGTGGCCCGCTACCTCTTCTGGTGGCCGCCTCCCTCCTTCCTGGCCTCCCGGAGCTGCGCCCTTTCTCACTGGTTCTCTCTTCTGCCGTTTTCCGTAGGACTCTCTTCTCTAACCTGAGTCTCCTTTGGAACTCTGCAGGTTCT
+
AA?AAAAAFFFFGGGGFGG1G1B1EAEEHAFF1FFEEGGGGHHHHGGEBEEFFHHGDGHE>>EFFAGEGGGEF1GGGFEHEEHHHGGEGG@/@C0?1DGHFGC?FGFFH?DFFFHGGCG@HGHGHGHGGHFCFGGCGGGAEGFCCGGEGGGFFGGGGGGGG@FGGG@F?@/BFFFFFFFFFFFFFFFFFFFFFF@--FE/BBFAABFFFFFFFFFFFFFF/ABABBFFFEBFBFFEBBFFFFFBFEF9BFF
@M05620:37:000000000-D9766:1:1101:23386:9209 1:N:0:41
AGTGCCAGCTCTCCATCGCACAGGGGACCCAGGGCCTGGCCCCTCCATCCAGAAAACCTATGACCTCACCCGCCACCTGGAGCACCCACTCCGCAGCTTGGCTGGGACCTATGTGAGTATCCAGCGTAGGAATCTGGGCGTTGGGGAGGAGTGAGGAGTTGGGGAAAGACAGTCCTAACCGTGGAGGGTTCTGGTAAATGATGGGGTGAGGAGGGGCTCTTTGGCTCCCACCAGTCCCCCTGTCTGGTCTA
+
>A>>AD5FAFFFG4BBBEE2E2GAF2AAEEFCA2AAFFHHHGGHGGGGHGFHHCG2FEHHEDGHHDFGGHH>E/>EGG?FB?FGHH1??GC0/?/EEG3?EGHGGGHHGHHHFFGHHFGHHHHHHGGFGGHHHHGHHG/AACGHGG.AG.<<G0<G0ECGHHGGA..C/CCFFGGGGGGGGGGG?EGGAFGGGGGGGGFFFFFFFAA??FFEDFB<BBFFFFFFFFFEFFFFFFFFFFFFBFFFFFFFFFB
@M05620:37:000000000-D9766:1:1101:9766:9212 1:N:0:41
GAGGCTGCTTTGGAAGAAACTGATAAATTACTGACACAGGACCGCCCGACCATGGAACCGTATCCTGCCTGGCGTCCATGATCTCGCACAACTGCCACTGATGCTACCCGTAAGGACATGCTCCTCGACGACTCCCCGTGCGTACCAGCGCTGATGACCCCCTGGCACGTACGTCAGGCCTTTCCGCTTTCGCCCTCTTGTGGATCCAATTGCCCCCTTCTCCGCCTTTGTCCTTGTAACTGACAGGCCAG
+
B@BBBBFBFFFFGGGGGFGGD5BDD55A6B5DDABGCF2222B2222A00AA353B3BBEB1115D331B3?B>>/>E44B4B@411>E/0?B3B?33GH3B?4BGHHA/?EDFHHGFBGGFGGH0<E<B@DGGHGD/.>.<<.-.<0.<@EG.CGC0/:.-:CGGF:E9CA-9FEDBG.CFGGGGG?EG0ED.9@EFFFFFFB9;FFBFFFBBFA-@AFFF/:A.;9BFFBFFFB//;BFF/BF/;.;;.
@M05620:37:000000000-D9766:1:1101:5949:9215 1:N:0:41
GAGGCTGCTTTGGAAGAAACTCATAGATTACTGCAACAGTTCCCCCTGGACCTGGAAAAGTTTCTTGCCTGGCTTACAGAAGCTGAAACAACTGCCAATGACGCTTCCCACCCGGAAGGAAAGCTCCCCACAACACCGTAAGTGACCAAAATACTGCATCAAAGAATCGCAAGTCAGGCATGTACGCCTTCGCCATCATGTGGATCCAATTAACCGAATCACTCCCAGTATCCTTGTTAGTAACAAACAAG
+
BBCCCCFCFFFFGGGGGGGGGGHHHHHHHHHHHHHHHHHHHHHHHGGGHHHHHHHHHHHHGHHHHHHHHHHHHHHHHHHHHHHHHHHHHHGHHHHHHHHHH3B111?B?31?1E@EE/?0B303B33?/2////???/0/?G22D2>2?/?11111?F1??=110011>.>CEF1FGGHHF.=DD.C-..<C..;CG0000;0:G0:B0;;0;;0-;-.90900/;/09090;0;B00:0;0;F00.;AEF
@M05620:37:000000000-D9766:1:1101:23648:9233 1:N:0:41
ACCACACCTTCTACAATGAGCTGCGTGTGGCTCCCGAGGAGCACCCCGTGCTGCTGACCGAGGCCCCCCTGAACCCCAAGGCCAACCGCGAGAAGATGACCCAGGTGAGTGGCCCGCTACCTCTTCTGGTGGCCGCCTCCCTCCTTCCTGGCCTCCCGGAGCTGCGCCCTTTCTCACTGGTTCTCTCTTCTGCCGTTTTCCGTAGGACTCTCTTCTCTGACCTGAGTCTCCTTTGGAACTCTGCAGGTTCT
+
AAABB?AAFFFFBGGDGFABBAFBEAEAA2FHHFF2AEE2AAFGHGGGAEGGGGFGHHGGGEEEGEEGGGEGHHHGGGDHFHHHCEFEG@/>D?0FFBHHHHEHGHHHHHHGGHHGGGGGHHHHGHHHHHHGGHGGGGGHGHHGHGGGGGGFGGGGGGGGGBFGGGBFB<FFFBFFFFFFFFFFFFFFFFFFFFBDFFFFFFFFFFFFFFFFFFFFFFFFFFFFFFFFFFFFFFFFFFFFFFFFFFFFFFF
@M05620:37:000000000-D9766:1:1101:11123:9234 1:N:0:41
AGTGCCAGCTCTCAATCGCACAGGGGACCCAGGGCCTGGCCCCTCCATCCAGAAAACCTATGACCTCACCCGCTACCTGGAGCACCAACTCCGCAGCTTGGCTGGGACCTATGTGAGTATCCAGCGTAGGAATCTGGGAGTTGGGGAGGAGTGAGGAGTTGGGGAAAGACAGTCCTAACCGTGGAGGGTTCTGGTAAATGATGGGGTGAGGAGGGGCTCTTTGGCTCCCACCAGTCCCCCTGTCTGGTCTA
+
AA>>AFFFBFFFG4GGGGGCGCHHGGFGGGHHAEEEGGHHHHGHGGHHHHHHHHHHHGHHHFHHHGGHHHHGF>EGHHHHBFHHHHA1EGHGEGCGEHFGGHHGGGHHGHHHHHHHHHHHHHHHHGGFGGHHHHHHHHAFGHHHGGGGG?EGHFHHHGHHHHGGGDHHHHFHHHHHHHHHGGGGGGGGDGGGGGFFGGGGGGGGGGFFFFFFFFFFFFFFFFFFFFFFFFFFFFFFFFFFFFFFFFFFFFF
@M05620:37:000000000-D9766:1:1101:8174:9235 1:N:0:41
ACCACACCTTCTACAATGAGCTGCGTGTGGCTCCCGAGGAGCACCCCGTGCTGCTGACCGAGGCCCCCCTGAACCCCAAGGCCAACCGCGCGAAGATGACCCAGGTGCGTGGCCCGCTACCTCTTCTGGTGGCCGCCTCCCTCCTTCCTGGCCTCCCGGCGCTGCGCCCTTTCTCACTGGTTCTCTCTTCTGCCGTTTTCCGTAGGACTCTCTTCTCTGACCTGCGTCTCCTTTGGAACTCTGCAGGTTCT
+
AAAAAAAAFCFFEGGGGG1BGEGHGEEAAEHFHFFE?EEGGHGHHGGEEEFGHHHHHHH/>EEGGGGGGGGGHHHGGGGHGHHHHGEECC/>BCCCDFGHFF/GCGC<<>>@CH>ACCGGHFFBD0CGHGHCH.-CGGGGGFCAFFGGGGGGF9FAEC?--9>-A@@F@?FFFFFBBBFB/FBFFFFFFFFFFF@AB/ABBABFB-BFBFFFFB/9B9FBFBFF--;@BFFFFFFFFFFFFFFFFFFFFFF
@M05620:37:000000000-D9766:1:1101:10296:9251 1:N:0:41
AGTGCCAGCTCTCAATCGCACAGGGGACCCAGGGCCTGGCCCCTCCATCCAGAAAACCTATGACCTCACCCGCTACCTGGAGCACCAACTCCGCAGCTTGGCTGGGACCTATGTGAGTATCCAGCGTAGGAATCTGGGAGTTGGGGAGGAGTGAGGAGTTGGGGAAAGACAGTCCTAACCGTGGAGGGTTCTGGTAAATGATGGGGTGAGGAGGGGCTCTTTGGCTCCCACCAGTCCCCCTGTCTGGTCTA
+
ABABBFFFCFFFGGGGGGGGGGHHGGGGGGHHGGGGGGHHHHGHGGGHHHHHHHHHHGHHHHHHHHHHHHHGGGGGHHHHHHHHHHHHGHGHGGGGGHHHGHHGGGHHGHHHHHHHHGHHHHHHHGGGGGHHHHHHHHHGGHHHGGGGGGGHHGHHHGHHHHGGGGHHGHHHHHHHHHHHGDEGGGGG;CGGGGFGGGGGGGGGGGFFFFFFFFFFFFFFFFFFFFFFFFFFFFFFFFFFFFFFFFFFFFB
@M05620:37:000000000-D9766:1:1101:26131:9282 1:N:0:41
ACCACACCTTCTACAATGAGCTGCGTGTGGCTCCCGAGGAGCACCCCGTGCTGCTGACCGAGGCCCCCCTGAACCCCAAGGCCAACCGCGAGAAGCCGGGTGCCCCGCCACCTCTTCTGGTGGCCCCCTCCCTCCTTCCTGGCCCCCCGCCGCTGCGCCCTTTCTCACTGGTTCTCTCTTCTGCCGTTTTCCGTCGGCTTCTCCCTTATGCCCTGAGTCTACTCTGGAATTCCGCAGTCTCTAGATCGGAC
+
CCCCCCCBFFFFGGGGGGGGGGHHGGGGHGGHHFGG?FG2EHGHHGGGEEGGFGHFHHGGGGCEGFGGGGGHHHHGGGGHGHHHHGGGG/BD/CGB0//>C@<F0?----><C.00DGD0</.<..;:CGGEGEGFHHGBFGF..9-AD----:-A-;.CF/9/BF/BF/9B/9/B/;9F/B/FB>;.:AB/.BA@;-.:/:B/////////;/.//;/9BFF/BF/;///9//.-:9////;/F/F..:-
@M05620:37:000000000-D9766:1:1101:17996:9297 1:N:0:41
AGTGCCAGCTCTCAATCGCACAGGGGACCCAGGGCCTGGCCCCTCCATCCAGAAAACCTATGACCTCACCCGCTACCTGGAGCACCAACTCCGCAGCTTGGCTGGGACCTATGTGAGTATCCAGCGTAGGAATCTGGGAGTTGGGGAGGAGTGAGGAGTTGGGGAAAGACAGTCCTAACCGTGGAGGGTTCTGGTAAATGATGGGGTGAGGAGGGGCTCTTTGGCTCCCACCAGTCCCCCTGTCTGGTCTA
+
>A>AAFFFBFFFGGGGGEFGFGHHGGGGGGHHGGGGGDHHHHGHGGHGFHHGHFCHHGGHHHHHHHHHHHHGGGGGHHHHGGGFFHHHGFHHGGGGGHHHGHHGGGHHGHHHHHHHHHHHHHHHHGGGGGHHHHHGHHHGDHHHGGGGGGGHHHHHHGHHHHGGGGHHHHHHHHHHHHHHGGEGGGGGDFGGGGFGGGGGGGGGGGFFFFFFFFFFFFFFFFFFFFFFFFFFFFFFFFFFFFFFFFFFFFF
@M05620:37:000000000-D9766:1:1101:25318:9299 1:N:0:41
ACCACACCTTCTACAATGAGCTGCGTGTGGCTCCCGAGGAGCACCCCGTGCTGCTGACCGAGGCCCCCCTGAACCCCAAGGCCAACCGCGAGAAGATGACCCAGGTGAGTGGCCCGCTACCTCTTCTGGTGGCCGCCTCCCTCCTTCCTGGCCTCCCGGAGCTGCGCCCTTTCTCACTGGTTCTCTCTTCTGCCGTTTTCCGTAGGACTCTCTTCTCTGACCTGAGTCTCCTTTGGAACTCTGCAGGTTCT
+
BBBBBBBBFFFFGGGGGGGFFGHHGFGEHGHHHGGGGGGFGHHHHGGGGGGGHHHHHHHGGGGGGGGGGGGHHHHGGGGHGHHHHGGGGGGGGGHHHHHHHHHHGHHGHHHGGHHGGGGGHHHHHHHHHHHGHHGGGGGHGHHGHGGGGGGGGGGGGGGGGGGGGGFFFFFFFFFFFFFFFFFFFFFFFFFFFFFFFFFFFFFFFFFFFFFFFFFFFFFFFFFFFFFFFFFFFFFFFFFFFFFFFFFFFFF
@M05620:37:000000000-D9766:1:1101:11957:9301 1:N:0:41
AGTGCCAGCTCTCAATCGCACAGGGGACCCAGGGCCTGGCCCCTCCATCCAGAAAACCTATGACCTCACCCGCTACCTGGAGCACCAACTCCGCAGCTTGGCTGGGACCTATGTGAGTATCCAGCGTAGGAATCTGGGAGTTGGGGAGGAGTGAGGAGTTGGGGAAAGACAGTCCTAACCGTGGAGGGTTCTGGTAAATGATGGGGTGAGGAGGGGCTCTTTGGCTCCCACCAGTCCCCCTGTCTGGTCTA
+
BBAABFFFBFFFGFGGFFFCGGHHGGGGGGHHEFGE2FHAEHGHGGHHHFHHEGGGHGHHGHEHHHHHHHHGEEGGHHGHGGFGFHHHGFHHG//@EBFGEGHGGGHHGHHHHHHHHHHHHHHHHGGGGGGHHHHHHHHGEGFHGGGGGGGHHHHGGGHHHHGGGGHHBGHHHHHGFHFHGECDDFGG;FFFGGCFFFFGFFGGGGFFFFFFFFFFFFFFFFFFFFFFFFFFFFFFFFFFFFFFFFFFFFF
@M05620:37:000000000-D9766:1:1101:24246:9307 1:N:0:41
ACCACACCTTCTACAATGAGCTGCGTGTGGCTCCCGAGGAGCACCCCGTGCTGCTGACCGAGGCCCCCCTGAACCCCAAGGCCAACCGCGAGAAGATGACCCAGGTGAGTGGCCCGCTACCTCTTCTGGTGGCCGCCTCCCTCCTTCCTGGCCTCCCGGAGCTGCGCCCTTTCTCACTGGTTCTCTCTTCTGCCGTTTTCCGTAGGACTCTCTTCTCTGACCTGAGTCTCCTTTGGAACTCTGCAGGTTCT
+
CCDDCCCCFFFFGGGGGGGGGGHHGGGEEGHHHGGGGGGGGHGHHGGGEGGGHHHHHHHGGGGGGGGGGGGHGHHGGGGHGHHHHGGGGGGGGGHHHHHHHHHHGHHHHHHGGHHGGGGGHHHHHHHHHHHGHHGGGGGHGHHGHGGGGGGGGGGGGGGGGGGGGGFFFFFFFFFHHFFFFFFFFHFFFFFFFFFDFFFFFFFFFFFFFFFFFFFFFFHFFFHFFFFFFFFFFFFFFFFFFFHFFFFAFFF
@M05620:37:000000000-D9766:1:1101:24700:9328 1:N:0:41
ACCACACCTTCTACAATGAGCTGCGTGTGGCTCCCGAGGAGCACCCCGTGCTGCTGACCGAGGCCCCCCTGAACCCCAAGGCCAACCGCGAGAAGATGACCCAGGTGAGTGGCCCGCTACCTCTTCTGGTGGCCGCCTCCCTCCTTCCTGGCCTCCCGGAGCTGCGCCCTTTCTCACTGGTTCTCTCTTCTGCCGTTTTCCGTAGGACTCTCTTCTCTGACCTGAGTCTCCTTTGGAACTCTGCAGGTTCT
+
>AABBBAAFFFFGGGFFGFGGGGGEEGEHAGHHGGEEEEAGHGHHGGGAEEFHEFHHGGGGGGGEG>EGGGHHHEEGGGHGHHECFGGG?BCFGHHBDHHHHHHGHHHHGGGGHE@GGGGHHHHHHHHHHHGHHFCGGGHGHHGHGGGEFFGGGGGGFGD?BFFGGFFFFFFFFFFFFFFFFFFFFFFFFFFFFFFFFFFFFFFF.BFFFEFFFFFFFFFFFFFFFFFFFFFFFFFFFFFFFFFFFFFFFF
@M05620:37:000000000-D9766:1:1101:10883:9338 1:N:0:41
GAGGCTGCTTTGGAAGAAACTCATAGATTACTGCAACAGTTCCCCCTGGACCTGGAAAAGTTTCTTGCCTGGCTTACAGAAGCTGAAACAACTGCCAATGATGCTACCCGTACGGACAGGCTCCTCGACGACTCCCAGGGCGTCACAGAGCTGATGACCCCCTGGCAAGTACGTCAGGCCTTTCCGCTTTCGCACTCTTGTGGATCCAATTGCACCCTTCTCAGCCTTTGTACTTGTAACTGACACGCCAG
+
AAAAAAFBFFFFGGGGGGGGGGHHGHFHHHGHHHDHHHGBGHHHHGGGHHHHHHGCHDFGGHHHHFGHHHHHHHHFHHHHHHHHHBEGHFHHHHHHFHHH3BF4F@FGHGGE1EFF/E/?E0GFH2?EEECGG/2?2@/?////???G1F<?11<GH11<.--.<GH<EGFD.<<EGHH.;/CGH.EEGG0CE.;DGGGGGGGFGGGGGFGG0;0/.CFGF/FFF/BBFFB/FFFFFFFFFFFFF/D;EFF
@M05620:37:000000000-D9766:1:1101:18351:9340 1:N:0:41
AGTGCCAGCTCTCAATCGCACAGGGGACCCAGGGCCTGGCCCCTCCATCCAGAAAACCTATGACCTCACCCGCTACCTGGAGCACCAACTCCGCAGCTTGGCTGGGACCTATGTGAGTATCCAGCGTAGGAATCTGGGAGTTGGGGAGGAGTGAGGAGTTGGGGAAAGACAGTCCTAACCGTGGAGGGTTCTGGTAAATGATGGGGTGAGGAGGGGCTCTTTGGCTCCCACCAGTCCCCCTGTCTGGTCTA
+
BBAABFFFCFFFGGGGGGGGGGHGGGFGGGHGBEGGGGHHHHGHGGHHHHHHHHHGHGHHHHHHHHHHHHHGGEFGHHHHBGHHHHAFFHGGEGGGGHFHGHHGGGFGGHHHHHFHHHHHHHHEHGGGGGHHHHFHHHHGGHHHGGFGGGGHHGHHHGHHHHGGGGGHHHHHHGHHHHHHGGGG.CFGGGGGGGGGGGGGGGGGGGFFFFFFFFFFFFFFFFFFFFFFFFFFFFFFFFFFFFFFFFFFFFF
@M05620:37:000000000-D9766:1:1101:7350:9357 1:N:0:41
AGTGCCAGCTCTCAATCGCACAGGGGACCCAGGGCCTGGCCCCTCCATCCAGAAAACCTATGACCTCACCCGCTACCTGGAGCACCAACTCCGCAGCTTGGCTGGGACCTATGTGAGTATCCAGCGTAGGAATCTGGGAGTTGGGGAGGAGTGAGGAGTTGGGGAAAGACAGTCCTAACCGTGGAGGGTTCTGGTAAATGATGGGGTGAGGAGGGGCTCTTTGGCTCCCACCAGTCCCCCTGTCTGGCCTA
+
BBBBBFFFBFFFGGGGGGGCGGHHGGGGGGGHGGGGGGHHHHGFEGHHHHFHHHHHHGFHHHHHHHHFHF?EGFGGH3GHHHHHHHHHGHHHGGGGGHHHGHCFGGAGGHF3GDHDHGHHHHGHHGGGFCGDFHHFFH0FEHHHGG.CFACFCFHHHGHHFHGGGACGCHFHCGHHGHFCFEA?DEDF;FFGFG;FBFFFFBFGGGFFEFFF?FFFFDEFFBBFFBFFEFFDFFFFFFFFAFFFBBF/.::
@M05620:37:000000000-D9766:1:1101:12230:9364 1:N:0:41
GAGGCTGCTTTGGAGGAAACTCATAGATTACTGCAACAGTTCCCCCTGGACCTGGAAAAGTTTCTTGCCTGGCTTACAGAAGCTGAAACAACTGCCAATGATGCTACCCGTAAGGAAAGGCTCCTAGAAGACTCCAAGGGAGTAAAAGAGCTGATGAAACAATGGCAAGTAAGTCAGGCATTTCCGCTTTAGCACTCTTGTGGATCCAATTGAACAATTCTCAGCATTTGTACTTGTAACTGACAAGCCAG
+
ABAABAFBFDFFFB4AEFBEGGFHFFFGDFFEGHBGEHHGFFFGAAAEGFFHHHH233FG3BBGHGGDHHHHEHHGCGHHHGHHHGHHHGFHHHHGHHFFHHHHFHHHHGGEGHBFG3GHHHHGHHGDGHHHEGFHFFFDGEEGHDFDFHHGG<DFHGHHHHHFHHHHF?<@G?GHHHFHHGHHHGGGCGGHHDGGHHGHHHGFGGHHBHFFHHHHHHHHHHHHHHHHGGFGGGGGGFGGFFGGGGF?GFF
@M05620:37:000000000-D9766:1:1101:3843:9387 1:N:0:41
GAGGCTGCTTTGGACGAAACTCATAGATTACTGCAACAGTTCCCCCTGGACCTGGACAAGTTTCTTGCCTTGCTTACCGAAGCTGAAACAACTGCCAATGATCCTACCCGTAAGCAACGGCTCCTAGAACACTGCAAGGGAGTAAAAGATCTGATGAAACAATCTCAAGTAAGTCAGCCATCTCCGCTTTACAACTCATGTCGCTCCAATTGAACAATTCTCACCATTCTGACTTTTTACTTACAACCCAG
+
A3AA>>FACBDBFBBAAE?AGFHFHFHHHGGHFHBFGG2DFABBBEEFEHFGHHGG131FAGHFHHHBBF5BBAF5B3BEFGEGGBBGBGEGGHGHHHHHHHBB4BF??/>>?03B3BEC//??1B1B11B011??11??GA/@DF21C1??1FD111?FGF?11>=F1<=<111=>1><>/000.<<CE<00<;;:0;00;.;.;.//00<CFFG/00090;0.:0;0;0;;0;9F0:0B0900=/9.;.
@M05620:37:000000000-D9766:1:1101:27197:9402 1:N:0:41
GAGGCTGCTTTGGAAGAACCTGAGAAATTAGTGCCACAGGTTCCCCTTTCCACTTAACCGTTCCCTAGCTGGCGTCAAGACGCTGGTCCCCCTGCTCCTGCTGCTACCCGTCCGGACAGGCTCCTCGACGACTCCCCGGGCGTCCCCGCGCTGCTGACCCCCTGGCAAGTACGTCAGGCCTTTCCGCTTTCGCCCTCTTGTGGATTCAATTGCCCACTTCTCCGCATTTGTACTTGTAACTGACAAGCCAG
+
>>A1>AFAFFFFGGGGAGBFG0BBD31A1B1DBAEF1F0B11B11B001DBA1D1D1F1/A/0011101D10BAB//BF1>B>>//011B>///?BBB1@1BF11>FCCE///>/?/</FFH0FFHF/BC/A</?G?C->-<<ACG.<CGCGG.;C0/99:;AEEF/0;C009FGGBFF9BFFFFFBFFF;;B-;9:B/9F/;/B/;//9BB/9//99BFFFFFF-9-//;/;FFF9//;FB/9:B-AEFF
@M05620:37:000000000-D9766:1:1101:24318:9403 1:N:0:41
AGTGCCAGCTCTCAATCGCACAGGGGACCCAGGGCCTGGCCCCTCCATCCAGAAAACCTATGACCTCACCCGCTACCTGGAGCACCAACTCCGCAGCTTGGCTGGGACCTATGTGAGTATCCAGCGTAGGAATCTGGGAGTTGGGGAGGAGTGAGGAGTTGGGGAAAGACAGTCCTAACCGTGGAGGGTTCTGGTAAATGATGGGGTGAGGAGGGGCTCTTTGGCTCCCACCAGTCCCCCTGTCTGGTCTA
+
BBABBFFFCFFFGGGGGGGGGGHGGGGGGGHHGGGGGGHHHHGHGGHHHHHHHHHHHGHHHHHHHHHHHHHGGEGGHHHHFGHHHHHHGHHHEGGGGHHHGHHGGGHHGHHHHHHHHHHHHHHHHGGGGGHHHHHHHHHGGHHHGGGGGGGHHHHHHGHHHHGGGGHHHHHHHHHHHHHHGGGGGGGGCFFGGGGGGGGGGGGGGGFFFFFFFFFFFFFFFFFFFFFFFFFFFFFFFFFFFFFFFFFFFFF
@M05620:37:000000000-D9766:1:1101:21932:9404 1:N:0:41
ACCACACCTTCTACAATGAGCTGCGTGTGGCTCCCGAGGAGCACCCCGTGCTGCTGACCGAGGCCCCCCTGAACCCCAAGGCCAACCGCGAGAAGAAGACCCAGGTGAGTGGACCGCTACCTCTTCTGGTGGCCGCCTCCCTCCTTCCTGGCCTCCCGGAGCTGCGCCCTTTCTCACTGGTTCTCTCTTCTGCCGTTTTCCGTAGGACTCTCTACTCTGACCTGCGTCTCCTTTGGAACTCTGCAGGATCT
+
BBBBBABBFFFFGGGCDFGGGGHHGGGFHGHHHGGDGGGCGHHHHGGGFEGGHHHHHHHGGGGGGGFGGGGHHHHGGGGHGHHHFGGGGFCGGG2F22?<?GHHGHC1??1/<GHCFG-AC0<D0D<=G0/.GHC-A..:CC:AB0FFB09AFBFE9EA99?.9/-@9D-/B//:;FFBB/;B/BFF//;FF/F=;DB.9B9F9AD/;/;BBB/;BFF99/BFB.;AF?.///;///B//:B/F//;.BF/
@M05620:37:000000000-D9766:1:1101:22091:9404 1:N:0:41
ACCACACCTTCTACAATGAGCTGCGTGTGGCTCCCGAGGAGCACCCCGTGCTGCTGACCGAGGCCCCCCTGAACCCCAAGGCCAACCGCGAGAAGATGAGTGGCCCGCTACCTCTTCTGGTGGCCGCCTCCCTCCTTCCTGGCCTCCCGGAGCTGCGCCCTTTCTCACTGGTTCTCTCTTCTGCCGTTTTCCGTAGGACTCTCTTCTCTGACCTGAGTCTCCTTTGGCACTCTGCAGGTTCTAGATCGGAA
+
AAAAA1AACFFFFGGGDG1FGAGGGEFAAAFGGCFE?FG/AGAFGGGE/AFFFGBCGHFE?EEEG>EEG?>E1BGFGCCHEEGH/FFEG@///?CF1<1FGDCF0CCA@-><GGFHHHFB10<CGGCGGCHGHHCHHHHHGBCFHHGGG@-;AGGFGGA?@GFFFFFFF9B;FFFBFFBBBFFFF@BFFFF/BB9ABFFFFFFFFBBBFFBFFFFB9FFF/9FF9/9/;BFFFFF//--/;BB//BFE--;
@M05620:37:000000000-D9766:1:1101:23977:9415 1:N:0:41
ACCACACCTTCTACAATGAGCTGCGTGTGGCTCCCGAGGAGCACCCCGTGCTGCTGACCGAGGCCCCCCTGAACCCCAAGGCCAACCGCGAGAAGACCACCCAGGTGCGTGGCCCGCTACCTCTTCTGGTGGCCGCCTCCCTCCTTCCTGGCCTCCCGGAGCTGCGCCCTTTCTCACTGGTTCTCTCTTCTGCCGTTTTCCGTAGGACTCTCTTCTCTGACCTGAGTCTCCTTTGGAACTCTGCAGGTTCT
+
BBBBBBBBFFFFGGGGGGGGGFHGGEFA4EGHHGGFAEGCAGHCHGGGAEFGGHFHFHCE0ECGGDGGGE1CGFHGGEGHGGHHHGGGGC@BCDH2222?FF/?<F11/?/-@CG@CGGCHDHHFHHFDGFGEHCCGGGGEGGGGGGGGGG?FFGFGGG?AFFFFBDFFABFFBF/FFB.BFFFFFFFFFBB/B@ADFEFF?F.;DFFFFFFFFFFFFB/9BFF/9;:9BFBFFFFFFFFFFFF/BFFFBB
@M05620:37:000000000-D9766:1:1101:21786:9420 1:N:0:41
ACCACACCTTCTACAATGAGCTGCGTGTGGCTCCCGAGGAGCACCCCGTGCTGCTGACCGAGGCCCCCCTGAACCCCAAGGCCAACCGCGAGAAGATGACCCAGGTGAGTGGCCCGCTACCTCTTCTGGTGGCCGCCTCCCTCCTTCCTGGCCTCCCGGAGCTGCGCCCTTTCTCACTGGTTCTCTCTTCTGCCGTTTTCCGTAGGACTCTCTTCTCTGACCTGAGTCTCCTTTGGAACTCTGCAGGTTCT
+
>A>1AA1AFFFDDGGBBGG1F1FGE0EA00AG1EFCEEEE?CG0AEGG?EG/AGBFDGFGGG//FEE>E/?GHEH/EECH//GFH///<CG//B01111<F<CFC?C1F?FFGHHCGCCGHFFGFHHHHHHGHFCCGGCHGHHGFGGGGFGAF0FEEBG-@GFGGG<B@?FFFFFFFFFB;FFFFFFF/BFFFF@BBFFFFFFFB-BBBFFFFFFFFFFFEFFBFBB//9FFFFFFFFFFFBFFFFFAFFF
@M05620:37:000000000-D9766:1:1101:24013:9425 1:N:0:41
ACCACACCTTCTACAATGAGCTGCGTGTGGCTCCCGAGGAGCACCCCGTGCTGCTGACCGAGGCCCCCCTGAACCCCAAGGCCAACCGCGAGAAGATGACCCAGGTGAGTGGCCCGCTACCTCTTCTGGTGGCCGCCTCCCTCCTTCCTGGCCTCCCGGAGCTGCGCCCTTTCTCACTGGTTCTCTCTTCTGCCGTTTTCCGTAGGACTCTCTTCTCTGACCTGAGTCTCCTTTGGAACTCTGCAGGTTCT
+
BBBBBBBBFFFFGGGFGGBGGGHHGGGEEDHHHGGEEGGCEHHHHGGGEGGGHHHHHHHGGGGGGGGGGGGHHHHGGGGHGHHHHGGGGGGFGGHHHHEHHHHHGHHDHHHGGHHGGGGGHHHHHHHHHHHGHHGGGGGHGHHGHGGGGGGGGGGGGGGBCGGGGGFFFFFFFFFBFFFFFFFFFFFFFFFFFFFFFFFFFFFFFFFFFFFFFFFFFFFFFFFFFFFFFFFFFFFFEFFFFFFFFFFFFFF
@M05620:37:000000000-D9766:1:1101:8477:9437 1:N:0:41
ACCACACCTTCTACAATGAGCTGCGTGTGGCTCCCGAGGAGCCCCCCGTGCTGCTGACCGAGGCCCCCCTGAACCCCAAGGCCAACCGCGAGAAGATGACCCAGGTGAGTGGCCCGCTACCTCTTCTGGTGGCCGCCTCCCTCCTTCCTGGCCTCCCGGAGCTGCGCCCTTTCTCACTGGTTCTCTCTTCTGCCGTTTTCCGTAGGACTCTCTTCTCTGACCTGAGTCTCCTTTGGAACTCTGCAGGTTCT
+
>A>AA4>AFFFFFFGF5FF5GGHHGGGGHGHHFFGEGGG2AG2FGGGGEFEFGGHHHHHGE//>FGGGGGG23FGGGGEHAHGH/FD@CBD@CDFEHGHHHH/?F<CGCGFFGHHGGCCGHHHGDDGG:GFDFHGGGGBFEFFGFBBCFGF;F0FEG?BCFF9/FFAFD-BBFFFFFF/B/9B/FFF/FFB/BB>ADFFFFDB.9;BFFFEF/BBFFB/B;BBFBBBB/FFFFBF//9BFB/9BBBFA9B:
@M05620:37:000000000-D9766:1:1101:5087:9453 1:N:0:41
GAGGCTGCTTTGGAAGAAACTCATAGATTACTGCAACAGTTCCCCCTGGACCTGGACAAGTTTCTTGCCTTGCTTACAGAAGCTGAAACAACTGCCAATGATTCTACCCGTAAGGAACGGCTCCTAGAAGACTCCAAGGGAGTAAAAGAGCTGATGAAACAATGGCAAGAAAGTCAGACATTTCCGCTTTATCACTCTTGTGGCACCAATTGAACAATTCTCAGCATTATGACTTTTCAATGACAAGCCAG
+
A?AB>AFBCBD4G45BFGCGFGHHHFHHHHFFGHBGFHBFGDDBFEAAAHBGHHEG231FDGHDFHHBBA5BBGHBB5BFHHBFHB3FBBAGHGHGHHHHGHBBBFGGH??>1B33B?EE>//?3?4B?3BFG3?3BEFDHGCCGHB?F22@FDF2>GHHGH<11?0?F0?FF111?1<><11<1<A.><<000=0=000=<<</<..::<;GFHHH0;:;0<0;C9;000;;09;=00090;00;.;.9.
@M05620:37:000000000-D9766:1:1101:5609:9456 1:N:0:41
GAGGCTGCTTTGGAAGAAACTCATAGATTACTGCAACAGTTCCCCCTGGACCTGGAAAAGTTTCTTGCCTGGCTTACAGAAGCTGAAACAACTGCCAATGCTGCTACCCGTCAGGCCATAGTCATCGCCGCCTCCACGTGCGTAGCGACGATAATGCCCCCCTGGACAATCCTACAGGACTTACCGCTTTCGCCCTCTTGTGGATCCCGTTGCCAACTTCTCAGCCTTTGGCCTTGTAACTGCCAACCCAG
+
>1>>A>FAFFFFGGGGCGGGGGFGFHHGF1FFHHF1G0BBDFGHHG0B/0BFGGFHHF0GHHGHHHHHHHHHHHFGHHHHHHHHHFGHHGFHHHHHFGHH1G@F1@B0BE//>E00>/01122>22B>//<//</00/?/?<//<<///>/..>=11>0<--<..<.0.://00;/:/;.;C0:/;-;CEGGGG.;C/0;0099C0=/.9.9;FBFEFFF/;B/B/;9B//9/;F/:/BFFF//B;--:;;
@M05620:37:000000000-D9766:1:1101:8948:9458 1:N:0:41
ACCACACCTTCTACAATGAGCTGCGTGTGGCTCCCGAGGAGCACCCCGTGCTGCTGACCGAGGCCCCCCTGAACCCCAAGGCCAACCGCGAGAAGATGACCCAGGTGAGTGGCCCGCTACCTCTTCTGGTGGCCGCCTCCCTCCTTCCTGGCCTCCCGGAGCTGCGCCCTTTCTCACTGGTTCTCTCTTCTGCCGTTTTCCGTAGGACTCTCTTCTCTGACCTGAGTCTCCTTTGGAACTCTGCAGGTTCT
+
BBBAAABAFFFFGGGEGGG5FBGGGFGGHGGHFGGG2EFAEHHHHGGG1BEFGHHHHHHGFGGGGGGGGGGGHHHGGGGHGHHHGGGGGFGGCGH2?FHHHHAFFHFHFG1FEHHGG?DDHHHGHHHHHHFGHHGGGGGGGHHGFGGGGGGFGGGGGG--9BFGGGFFFDFFFFFFFFFFFFFFFFFFFFFFFFFDFFFFFFFFD.BFFFFFFFFEFFFFFFFF/BFBFBFFFFFFBFFFFFFFFFFAFFF
@M05620:37:000000000-D9766:1:1101:13446:9483 1:N:0:41
AGTGCCAGCTCTCAATCGCACAGGGGACCCAGGGCCTGGCCCCTCCATCCAGAAAACCTATGACCTCACCCGCTACCTGGAGCACCAACTCCGCAGCTTGGCTGGGACCTATGTGAGCATCCAGCGTAGGAATCTGGGAGTTGGGGAGGAGTGAGGAGTTGGGGAAAGACAGTCCTAACCGTGGAGGGTTCTGGTAAATGATGGGGTGAGGAGGGGCTCTTTGGCTCCCACCAGTCCCCCTGTCTGGGCTA
+
>>>>AFFFAFBBGEGGGGGGEGGHGFFEGEEEFEGF2FGHFHG1EFFHHEFGEGGGHGCCG3AFFGGFHFGEFEEGHHGBGFG1FGHHGGHHGGFFGB3FFFF/?/FG?GGHH3FFD2222FB<GF//>?DF1G1?100F?0FG-<C-<EG/.DDFH./<</--.EECGG//0;00CC;FCDA?DAE?CFFBFF0;CBF0FFGGE..-A9AFDAA;D-9B9B//9/B?..;9EFFB/;:D-A9B//;.;.:
@M05620:37:000000000-D9766:1:1101:5643:9495 1:N:0:41
ACCACACCTTCTACAATGAGCTGCGTGCGGCTCCCGAGGAGCACCCCGTGCTGCTGACCGAGGCCCCCCTGAACCCCAAGGCCAACCGCGAGAAGATGACCCAGGTGAGTGGCCCGCTACCTCTTCTGGTGGCCGCCTCCCTCCTTCCTGGCCTCCCGGAGCTGCGCCCTTTCTCACTGGTTCTCTCTTCTGCCGTTTTCCGTAGGACTCTCTTCTCTGACCTGCGTCTCCTTTGGAACTCTGCAGGTTCT
+
AAAAAAA11CFFGGGFFG11FBGGGEE00AEEE/FE/EGCAHHFHGEEABAF@E@FGHF>>ECGGCGGGECGHFCFGAEHCEHHHGGCGG<B<CH1<FGGFHGHFHH<CF<FFCGC@GGCHHGDGBHBD0;ACHCC@:C9EGFA99FBFFGGABA.CEG-A@FFB@;-;-9BFFFFFFB9:B/BBBBBFFFFFF@--:EFBFFFFFFFB/9BFBBBFFFFFFFF-@B@B-FFFFFFFFFFFFFFFFFFFFF
@M05620:37:000000000-D9766:1:1101:24154:9502 1:N:0:41
ACCACACCTTCTACAATGAGCTGCGTGTGGCTCCCGAGGAGCACCCCGTGCTGCTGACCGAGGCCCCCCTGAACCCCAAGGCCAACCGCGAGAAGATGACCCAGGTGAGTGGCCCGCTACCTCTTCTGGTGGCCGCCTCCCTCCTTCCTGGCCTCCCGGAGCTGCGCCCTTTCTCACTGGTTCTCTCTTCTGCCGTTTTCCGTAGGACTCTCTTCTCTGACCTGAGTCTCCTTTGGAACTCTGCAGGTTCT
+
CBBCCCCCFFFFGGGGGGGGGGHHGGGEEGHHHGFGGGGGGHHHHGGEGGGGHHGHHHHGGGGGGGGGG?FHFHHGGGGHGHHHHGGGGGCFGGHGHHHHHHGHGHHFHHHGGHGGGGGGHHHHHHHHHHHGHHGGGGGHGHHGHGGGGGGGGGGGGGGGGGGGGGFFFFFFFFFFFFFFFFFFFFFFFFFFFFFFFFFFFFFFFFFFFFFFFFFFFFFFFFFFEFFFFFFFFFFFFFFFFFFFFFFFFFF
@M05620:37:000000000-D9766:1:1101:27046:9511 1:N:0:41
GAGGCTGCTTTGGAAGAACCTCATAGATTACTGCAACAGTTCCCCCTGGACCTGGGAAAGTTTCTTGCCTGGCTTACAGAAGCTGAAACACCTGCCAATGATGCTACCCGTAAGGAAAGGCTCCTAGAAGACTCCAAGGGAGTAAAAGAGCTGATGAAACAATGGCAAGTAAGTCAGGCATTTCCGCTTTAGCACTCTTGTGGATACAATTGAACAATTCTCAGCATGTGTACTTGTAACTGACAAGCCAG
+
AAA>AAFAFFFFG1FFAG1AGCGAFH1DDAGHHFGF1FGFFFGHHEAF/0BFGFF/BBEH1FHGA1BBBFDAFGBBGFGHGHHHFBFDH0C/FHHF1BGHFG@FFHHHHGGEGH1FGBGHHFHFCFBFEBFHFHHHHHGGHGCGFHGGG@GGFHHGHDD@FG@?GHGHG?GGG@@GGFGGFDGHHAFE?FGDGF<CGGFHHHCFC0<;CGHGFG:0C<C;GFC;CGH0;CFGGFFFGFBFF0CFFG.AAFF
@M05620:37:000000000-D9766:1:1101:21417:9563 1:N:0:41
GAGGCTGCTTTGGACGAACCTCATAGATTACTGCAACATTTCCCCCTGGACCTGGAAAATTTTCTTGCCTGGCTTACCGAAGCTGAAACAACTGCCAATGTTCATACAACTCTACTAGTAGACTCCAATGTAGTAAAAGAGCTGACGAAACAACGGCAACTAATTCACGCATTTCCGCTTCAGCACTCCTATGTACCCAATCCAACCATTCTCAGCACTTGTACTCGTATCGGACACTCCAATTACAAAAG
+
>3A>>>C>BBB4FAAAAE2AFGHHHDBDD5A5F53B3F3DDDBBB2A2221BBFAB3325AADBDDDBAB3AAGG3B3?B>>>BF33FBB1BBFFE3GE@BBB@4433?3BB?4B4B44?BE4?3BB?43B44BB?DFBC0011?B??/?/0?/<//<//01??>>>1<<A>.1<1CCD..=00=.0</00000<0<C0CG//0;:..;;0;;90;0.;;;;9;;0.;;/..;;--90/.9///;99BB9/
@M05620:37:000000000-D9766:1:1101:24402:9568 1:N:0:41
ACCACACCTTCTACAATGAGCTGCGTGTGGCTCCCGAGGAGCACCCCGTGCTGCTGACCGAGGCCCCCCTGAACCCCAAGGCCAACCGCGAGAAGATGACCCAGTGAGGTGGCCCCCTCCCCCTTTTGTTGGCCGCCTCCCTCCTTCCTGGCCTCCCGAGCTGGCGCCCTTTCTCACTGGTTCTCTCTTCTGCCGTTTTCCGTAGGACTCTCTTCCCTGACCTAGGCCCCCTTTGGAACTCTGCAGGTTCT
+
BBBAB?ABFFFFGGGGFGGFGEGGFFEEEEHHGGGGGGG2EGGHHGGGEGGGHHFBGHHGGGEGGGGGGGGHHHHGGGGHFHHHGGGGGCGGGGHHFF2FG2/?1111<0?/?G/---.<...A.00=//<.<0-;-:CG./C.F09/00/;.0;E.;.--.//.-;B-DF/////9/9.B//////B////9/-;AF.B/./.9.//////;///9//.;///////.;9@F/9/;/;///9//;.A///
@M05620:37:000000000-D9766:1:1101:25715:9597 1:N:0:41
ACCACACCTTCTACAATGAGCTGCGTGTGGCTCCCGAGGAGCACCCCGTGCTGCTGACCGAGGCCCCCCTGAACCCCAAGGCCAACCGCGAGAAGATGAGTGGCCCGCTACCTCTTCTGGTGGCCGCCTCCCTCCTTCCTGGCCTCCCGGAGCTGCGCCCTTTATCACTGGTTCTCTCTTCTGCCGTTTTCCGTAGGACTCTCTTCTCTGACCTGAGTCTCCTTTGGAACTCTTGCAGGTTCTAGATCGGA
+
AAAAA4AAFFFFFGGGDGFFFBGGGG?AF2FGFFFAEFG2BFEGHGGGEEGEFFFFGHFGEG>EGAEGGGGFHFGGGGGH/FGH/FF/B/<BDBGGF1FFHH/<FFDDG-DHH1FHFHHG<FEHH-<C?.CEHHGHEHHHGHHHFHG?FG--AA/F??.ABB0/;FFFFFFFFFFFFFFFFF/BFBFDFFFFFB.DFFFFFFFFF9;FFFBFFFFBFFFFFFFFFBFFFFFFFFFFBFA.;BFFB9999D;
@M05620:37:000000000-D9766:1:1101:18076:9598 1:N:0:41
AGTGCCAGCTCTCAATCGCACAGGGGACCCAGGGCCTGGCCCCTCCATCCAGAAAACCTATGACCTCACCCGCTACCTGGAGCACCAACTCCGCAGCTTGGCTGGGACCTATGTGAGTATCCAGCGTAGGAATCTGGGAGTTGGGGAGGAGTGAGGAGTTGGGGAAAGACAGTCCTAACCGTGGAGGGTTCTGGTAAATGATGGGGTGAGGAGGGGCTCTTTGGCTCCCACCAGTCCCCCTGTCTGGTCTA
+
AABABFFFBFFFGGGGGFGGGGHGFEFEGE2FGEEGFFHHGHGFFGHHGH3EGHFGHGFHHFHHHHH3GGHFGGGGHHHFGGGGHHHHGGHHGGCGGFHHCHHFEGHHDHFHFFFHHHHHHHHFHGCECAG2<FDGHEGGAFGGGGECGDAFCGHGFDHFDBDCGGGGFFCH:GHHGHHHG.:AAAADGGGGGGGFFGFFGFFFE.:@AFFFFD>C;FFFF/BB/FFFFFFFFFFFBFEDC9BBFBBFFFB
@M05620:37:000000000-D9766:1:1101:22909:9607 1:N:0:41
AGTGCCAGCTCTCAATCGCACAGGGGACCCAGGGCCTGGCCCCTCCATCCAGAAAACCTATGACCTCACCCGCTACCTGGAGCACCAACTCCGCAGCTTGGCTGGGACCTATGTGAGTATCCAGCGTAGGAATCTGGGAGTTGGGGAGGAGTGAGGAGTTGGGGAAAGACAGTCCTAACCGTGGAGGGTTCTGGTAAATGATGGGGTGAGGAGGGGCTCTTTGGCTCCCACCAGTCCCCCTGTCTGGTCTA
+
ABAAAFFFBFFFGFGGGGGFGGHHGGGGGGEHGGGGDFHHHHGHGGHHHHHHFHGFHGHHHHGHHHHHHHHGGGGGHHHHHHGHHHHHGHHHGGFGGFHHGHHGGGHHGHHHHHHHHHHHGHHHHGGGGGHHHHHHHHHGGHHHGGGGGGGHHHHHHGHHHHGGGGHHHHHHHHHHHHHHGDEFGGGG;:FGGGGGGGGGGGGGGGFFFFFFFFFFFFFFFFFFFFFFFFFFFFFFFFFFFFFFFFFFFFF
@M05620:37:000000000-D9766:1:1101:25335:9610 1:N:0:41
ACCACACCTTCTACAATGAGCTGCGTGTGGCTCCCGAGGAGCACCCCGTGCTGCTGACCGAGGCCCCCCTGAACCCCAAGGCCAACCGCGAGAAGATGACCCAGGTGAGTGGCCCGCTACCTCTTCTGGTGGCCGCCTCCCTCCTTCCTGGCCTCCCGGAGCTGCGCCCTTTCTCACTGGTTCTCTCTTCTGCCGTTTTCCGTAGGACTCTCTTCTCTGACCTGAGTCTCCTTTGGAACTCTGCAGGTTCT
+
BBBBBBBAFFFFGGGGGG5FGGHHGGGEEGHHHGGGDGGGGHHHHGGGEGGGHHGHHHHGGGGGGGGGGGGHHHHGGGGHGHHHHGGGG?/CFGHGHHHHHHGHGHHFHHHGGHHGGGGGHHHHHHHHHHHGHHGGGGGHGHHGHGGGGGGGGGGGGGGFFGGGGGFFFFFFFFFFFFFFFFFFFFFFFFFFFFFFFFFFFFFFFFFFFFFFFFFFFFFFFFFF/FFFFFFFFFFFFFFFFFFFFFFFFFF
@M05620:37:000000000-D9766:1:1101:25516:9633 1:N:0:41
ACCACACCTTCTACAATGAGCTGCGTGTGGCTCCCGCGGAGCACCCCGTGCTGCTGACCGAGTCCCCCCTGAACCCCAAGGCCAACCGCGAGAAGCTGAGTGCCCCGCTACCTCTTCTGGTGGCCGCCTCCCTCCTTCCTGGCCTCCCGGAGCTGCGCCCTTTCTCACTGGTTCTCTCTTCTGCCGTTTTCCGTAGGACTCTCTTCTCTGACCTGAGTCTCCTTTGGAACTCTGCATGCTCTAGATCGGAA
+
>AA?AAAACFFFBGGFGGGGGGFHGGGG4AFHGGGG2AAE?EEHHGGGEGGGDFF3FGHGG@1BGHHGGGCBGFHGGGAGAFHH/FE/C/BBCGH1<?G?FB1?GG<C@AC0F11<GFDF0<.C.<<ADEHEHHGH0;CC0C;AFFEGG?-9@AGG-9CBB/999FB9/:BF/B/BBFBF;FFFFB.;FEFF.BA9.//;FBF//BFFFF/;FF9B9;BFBFBBF/B/:B:/;//;/;//;B//:/;.9A;
@M05620:37:000000000-D9766:1:1101:10964:9634 1:N:0:41
ACCACACCTTCTACAATGAGCTGCGTGTGGCTCCCGAGGAGCACCCCGTGCTGCTGACCGAGGCCCCCCTGAACCCCAAGGCCAACCGCGAGAAGATGAGTGGCCCGCTACCTCTTCTGGTGGCCGCCTCCCTCCTTCCTGGCCTCCCGGAGCTGCGCCCTTTCTCACTGGTTCTCTCTTCTGCCGTTTTCCGTAGGACTCTCTTCTCTGACCTGAGTCTCCTTTGGAACTCTGCAGGTTCTAGATCGGAA
+
CCCCBCCCFFFFGGGGGGGGGGHHGGGGHGHHHGGGGGGGGHHHHGGGEGGGHHHHHHHGGGGGGGGGGGGHHHHGGGGHGHHHHGGGGGGGGGHHHHGCDD/?GHGGCF@GGHHHHHHD1>A..<<<AA:CCHDHHFHGFHHHHGGGDGAAGGFG?AEGFFGFFFFFBFFF/9BF/99B;FF/FF.AF?BB.;A9./F/FBFFEBFFFF9FFFFFBFFFFFFFBF/9BFB9F/B//A.BFFFBFFF:DFA
@M05620:37:000000000-D9766:1:1101:18663:9644 1:N:0:41
ACCACACCTTCTACAATGAGCTGCGTGTGGCTCCCGAGGAGCACCCCGTGCTGCTGACCGAGGCCCCCCTGAACCCCAAGGCCAACCGCGAGAAGATGACCCAGGTGAGTGGCCCGCTACCTCTTCTGGTGGCCGCCTCCCTCCTTCCTGGCCTCCCGGAGCTGCGCCCTTTCTCACTGGTTCTCTCTTCTGCCGTTTTCCGTAGGACTCTCTTCTCTGACCTGAGTCTCCTTTGGAACTCTGCAGGTTCT
+
AAAAAAAAFFC@BGGFDAFGDG1CABEEH0FGHGG0AEFCGHGHHGEGEEGEGEGHHHHGGGGGGGEEGGGHHHEGGGGGGHHGEGGGG?BCGGHHFGHGHHHHGHGGHHHGGHHGGGGGHHHHHFFHGHGFHHG?CGGHGHHGHGGGGGGGGGGGGG@A@GGGGG@F@@FFFFFFFFFFBFFFFFFFFFFFFF@FFFFFFFFFFFFFFFFFFFFFFFFFFF/BFFFFFFFFFFFFFFFFFFFFFFFAFFF
@M05620:37:000000000-D9766:1:1101:25982:9646 1:N:0:41
ACCACACATTCTACAATGCGCTGCGTGTGGCTCGCGAGGAGCACCCCTTGCTGCTGACCTAGGCCCCCCTGAACCCCAAGGCCAACCGCGCGAAGATGACCCAGGTGCGTGGCCGGCTCCCTCTTCTGGTGGCCGCCTCCCTCCTTCCTGCCCTCCCGGACGTCCCCCCTTTCTCACTGGTTCTCTCTTCTGCCTTTTTCCGTAGGACTCTCTCTTCTGACCTGCGTCTCCTTTGGAACTCTGCAGGTTCT
+
BBBBBAB3BDFFCFGDFGFAEGGGGFG2BAGGH2AA0EEEGHHHHGEAFGHHGGGGHHH5BBEGHGGGGGE1GHHGGGGHGHHHAFFGGCBCCCG?GHFFHF//?G11>FF->G-<<-.<C<CF00C00<::::-CB.;EGFGGFFGGG0/;./ADE.----....99B9F/BB//;B/BF99//99FFEF//B//;9/;/.;...9;BFBBF//;/B/;B//..-9-../9BB//////;B////AF//9
@M05620:37:000000000-D9766:1:1101:18546:9655 1:N:0:41
ACCACACCTTCTACAATGAGCTGCGTGTGGCTCCCGCGGCGCACCCCGTGCTTCTGACCGAGGCCCCCCTGAACCCCAAGGCCAACCGCGAGAAGATGACCCAGGTGAGTGGCCCGCTACCTCTTCTGGTGGCCGCCTCCCTCCTTCCTGGCCTCCCGGAGCTGCGCCCTTTCTCACTGGTTCTCTCTTCTGCCGTTTTCCGTAGGACTCTCTTCTCTGACCTGAGTCTCCTTTGGAACTCTGCAGGTTCT
+
ABBAA4AAFFFFGFGGGGFGGGHHGG?EA?FF3FGG2AF0AEEFGGGE?E?F3BFGFDHGEG/>FGGGGGGHHHHGGGGHEHHHHGFCGCCD-.<11FBGHHHGFCGDGHECAFGCCCGGFHHFHGGCCCC.CFG?AA.AEFFG9FBBBBFFFFFFFFFFFFFFF=D.BCBFFFFFFFBFBFFFFFFFFFFFFFCADFFFFDFFDDFFFFFF/BFFFFBFEFFFFBFFFFFFBF//FBBFFFFFFFFFFF;
@M05620:37:000000000-D9766:1:1101:18185:9680 1:N:0:41
ACCACACCTTCTACAATGAGCTGCGTGTGGCTCCCGAGGAGCACCCCGTGCTGCTGACCGAGGCCCCCCTGAACCCCAAGGCCAACCGCGAGAAGATGACCCAGGTGAGTGGCCCGCTACCTCTTCTGGTGGCCGCCTCCCTCCTTCCTGGCCTCCCGGAGCTGCGCCCTTTCTCACTGGTTCTCTCTTCTGCCGTTTTCCGTAGGACTCTCTTCTCTGACCTGAGTCTCCTTTGGAACTCTGCAGGTTCT
+
ABAAAABBFFFFGGGFDGEGGEGFEE?EE2FGFFGGEGG2EGGHHGGGDGGGHHHGHHHGEECEGEEGGGGGHHHGGGFHCCHHHGE/CCDCGGHHDBFGHHHHGHHHHGGGGHHCGGGGHHHHHHHHFHHGHHGGGFGHGHHGHGGGGFFFFGGGGGGG@GGGEGBFBBFFFFFFFFFFFFFFFFFFFFFFFFBDDFFFFFFFFFFFFFFFFFFFFFFFFFFFEFFFFFFFFFFFFFFFFFFFFFAFFFF
@M05620:37:000000000-D9766:1:1101:20612:9696 1:N:0:41
ACCACACCTTCTACAATGAGCTGCGTGTGGCTCCCGAGGAGCACCCCGTGCTGCTGACCGAGGCCCCCCTGAACCCCAAGGCCAACCGCGAGAAGATGACCCAGGTGAGTGGCCCGCTACCTCTTCTGGTGGCCGCCTCCCTCCTTCCTGGCCTCCCGGAGCTGCGCCCTTTCTCACTGGTTCTCTCTTCTGCCGTTTTCCGTAGGACTCTCTTCTCTGACCTGAGTCTCCTTTGGAACTCTGCAGGTTCT
+
CCCCCCBBFFFFGFGGGGGFGGHGGGGEHGHGHGGGGGGGGHHHHGGFGFGGHHHGHHHEGGGGGGGGGGGHHHGGGGGHGHHHHGGGGGCGGGHHHHHHHHGGFGHGFFGGGHECGGGGHHHHHHHGDGHDFHGGGGGHGHHGHGGGGGGGGGGGGEGAFGGGGGFFFFFFFFFFFFFFFFFFFFFFFFFFFFFFFFFFFFFFAAFFFFFFFFFFFFFFFFFF/FFFFFFFFFFFFFFFFFFFFFFFFFF
@M05620:37:000000000-D9766:1:1101:15670:9705 1:N:0:41
GAGGCTGCTTTGGAAGAAACTCATAGATTACTGCAACAGTTCCCCCTGGACCTGGAAAAGTTTCTTGCCTGGCTTACAGAAGCTGAAACAACTGCCAATGATGCTACCCGTAAGGAAAGGCTCCTAGAAGACTCCAAGGGAGTAAAAGAGCTGATGAAACAATGGCAAGTAAGTCAGGCATTTCCGCTTTAGCACTCTTGTGGATCCAATTGAACAATTCTCAGCATTTGTACTTGTAACTGACAAGCCAG
+
ABABBCFCFFFFGGGGGGGGGGHHGHHHHHHHHHHHHHHGHHHHHGGGHHHHHHHHHHHHBFGHHGHHHHHHHHHGHHHHHHHHHHHHHHHHHHHHHHHHHHBFGHFEGAF>EC@3F3GHHFHGFGFFG3BCBGBGF3?/?<?FFHFFGFHFHHHFFHHGGE@@2FGFF11@F@1GFGCF=<DGF?DG<F1<<0<<<=<<GB.00<<<<GC:GHFCC0<C:GC0CGFGGBC;BFB0;;00;BCFGFCEEGG
@M05620:37:000000000-D9766:1:1101:19092:9708 1:N:0:41
AGTGCCAGCTCTCAATCGCACAGGGGACCCAGGGCCTGGCCCCTCCATCCAGAAAACCTATGACCTCACCCGCTACCTGGAGCACCAACTCCGCAGCTTGGCTGGGACCTATGTGAGTATCCAGCGTAGGAATCTGGGAGTTGGGGAGGAGTGAGGAGTTGGGGAAAGACAGTCCTAACCGTGGAGGGTTCTGGTAAATGATGGGGTGAGGAGGGGCTCTTTGGCTCCCACCAGTCCCCCTGTCTGGTCTA
+
BBAAAFFFCFFFGGGGGGGGGGHHGGGGGGHHGGGGGGHHHHGHGGHHHHHHHHHHHGHHHHHHHHHHHHHGGGGGHHHHHGHHHHHHGHHHGGGGGHHHGHHGGGHHGHHHHHHHHHHHHHHHHGGGGGHHHHHHHHHGGHHHGGGGGGGHHHHHHGHHHHGGGGHHHHHHHHHHHHHHGGEGGGGGCFGGGGGGGGGGGGGGGGFFFFFFFFFFFFFFFFFFFFFFFFFFFFFFFFFFFFFFFFFFFFF
@M05620:37:000000000-D9766:1:1101:21436:9710 1:N:0:41
GCGGCTGCTTTTGCAGAAACTCATAGATTACTGCCACAGTTCCCCCTGTCCCTGGAACCGTTTCTTGCCTGGCTTCCAGAAGCTGCAACAACTGCCCATGATGCTACCCGTCCGGACAGGCTCCTCGAAGACTCCCCGGGCGTCCCAGCGCTGATGAAACCCTGGCACGTACGTCAGGCATTTCCGCTTTCGCACTCTTGTGGATCCAATTGCCCCCTTCTCAGCCTTTGTACTTGTAACTGACAAGCCAG
+
1>11>>>>CFD111B1B1ABEG1B3DDGH1BFFGF1B0B1DFGHHGAA11BBFF/BFCFGEEHGDDFFGHHGHFBBFGHF>GGB@10FF>>?FFFG/1BFGDHGH2EEGFGE/EGC/ECEFHHGH0AB<FAGFHHC/B/@<AG?-<1G0>AEC.<GG00DC.<GCGC0;G/.-:CEGGG.CFFGGGGFFE0CB9?AGGFGFFBFFFF/BBF///;--;;FFFBFF/B;BFF/:FFFBFFFFFBFF99EAFF
@M05620:37:000000000-D9766:1:1101:24792:9729 1:N:0:41
AGTGCCAGCTCTCAATCGCACAGGGGACCCAGGGCCTGGCCCCTCCATCCAGAAAACCTATGACCTCACCCGCTACCTGGAGCACCAACTCCGCAGCTTGGCTGCACCAGTCCCCCTGTCTGGTCTCTCTCCTGCCCTTAGATCGGAAGAGCCCACGTCTGCCCTCCAGTCACGAGATTCCCTCTCGTCTGCCGTCTCCTGCTTGAAAAAAAAAAAAATACTCAGCCCTATTACTCGCACCTGACAAGCCA
+
AAAABFFFBFFFGDGGGFFGEGGEFEGGFGHHGGGGGDHH2GEGGGFFDHHFFBFGFEHHHHFHHHHHHHFGGGCFHHHGHGHFFHHHGCGHGGCEGGHHGFHEG3BGE0FFFGFEC?BGFDG@FG2>FGHHB2GHHFG?F1DDF/EFDHHH0..>ACCCE0<CCGDFH0<GHGADG.0GH0<//;;:;?.FC:9;C/:CFGGGB.CFFG--:--9--.://:;///.///:/9;/.-;-;//:B//.A./
@M05620:37:000000000-D9766:1:1101:9764:9739 1:N:0:41
AGTGCCAGCTCTCAATCGCACAGGGGACCCAGGGCCTGGCCCCTCCATCCAGAAAACCTATGACCTCACCCGCTACCTGGAGCACCAACTCCGCAGCTTGGCTGGGACCTATGTGAGTATCCAGCGTAGGAATCTGGGAGTTGGGGAGGAGTGAGGAGTTGGGGAAAGACAGTCCTAACCGTGGAGAGTTCTGGTAAATGATGGGGTGAGGAGGGGCTCTTTGGCTCCCACCAGTCCCCCTGTCTGGTCTA
+
BBAABFFFCFFFGGGGGGGGGGHHGGGGGGHHGGGGGGHHHHGHGGHHHHHHGHHHHGHHHHHHHHHHHHHGGGGGHHHHHHHHHHHHGHHHGGGGGHHHGHHGGGHHGHHHHHHHHHHHHHHHHGGGGGHHHHHHHHHGGHHHGGGGGGGHHHHHHGHHHHGGGGHHHHHHHHHHHHHHGGGGGG/EFGGGGGFFGGGGGGGGGGGFFFFFFFFFFFFFFFFFFFFFFFFFFFFFFFFFFFFFFFFFFFF
@M05620:37:000000000-D9766:1:1101:4423:9740 1:N:0:41
ACCACACCTTCTACAATGAGCTGCGTGTGGCTCCCGAGGAGCACCCCGTGCTGCTGACCGAGGCCCCCCTGAACCCCAAGGCCAACCGCGAGAAGATGACCCAGGTGAGTGGCCCGCTACCTCTTCTGGTGGCCGCCTCCCTCCTTCCTGGCCTCCCGGAGCTGCGCCCTTTCTCACTGGTTCTCTCTTCTGCCGTTTTCCGTAGGACTCTCTTCTCTGACCTGAGTCTCCTTTGGAACTCTGCAGGTTCT
+
BCCCCCCCFFFFGGGGGGGGGGHHGGGEHGHGHGGGGGGGGHHHHGGGGGGGHHHGHHHGEFCGGGGGGGGHHHHGGGGHGHHHHGGGGGGGDGGHHHFHHHA?FHFHHGHGGHHGGGGGHHHHHHHFHHHDGHGGGGGHGHHGHGGGGFGGGGGGGGDGGGGGGGFFFFFFFFFFFFFFFFFFFFFFFFFFFFFFFFFFFFFFDFFFFFFFFFFFFFFFFFFFEFFFFFFFFFFBFFFFFFFFFFFFFFF
@M05620:37:000000000-D9766:1:1101:4416:9756 1:N:0:41
ACCACACCTTCTACAATGAGCTGCGTGTGGCTCCCGAGGAGCACCCCGTGCTGCTGACCGAGGCCCCCCTGAACCCCAAGGCCAACCGCGAGAAGATGACCCAGGTGAGTGGCCCGCTACCTCTTCTGGTGGCCGCCTCCCTCCTTCCTGGCCTCCCGGAGCTGCGCCCTTTCTCACTGGTTCTCTCTTCTGCCGTTTTCCGTAGGACTCTCTTCTCTGACCTGAGTCTCCTTTGGAACTCTGCAGGTTCT
+
BBBABABAFFFFGGGGGGBFGFHGGGGEFEHGBBFEDGGGGHGHHGGGGEGGGHHHGHHEFGGGGEGGGGGHGFHGGGGHEGHHHGG?CGCFGGHFHHHHHHHGAGG1FFGGGHHGGGGGHHHHHHHHHHGGHHGCFGGHGHHGFGGGGEGGGGGGGEG-:BGGGGFFFFFFFFFFFFFFFFFFFFFFFFFFFFFFFFFFFFFFDDFFFFFFFFFFFFFFFFFF/BFFFFFFFFFFFFFFFFFFFFFFFFF
@M05620:37:000000000-D9766:1:1101:25807:9766 1:N:0:41
ACCACACCTTCTACAATGAGCTGCGTGTGGCTCCCGAGGAGCACCCCGTGCTGCTGACCGAGGCCCCCCTGAACCCCAAGGCCAACCGCGAGAAGATGACCCAGGTGAGTGGCCCGCTACCTCTTCTGGTGGCCGCCTCCCTCCTTCCTGGCCTCCCGGAGCTGCGCCCTTTCTCACTGGTTCTCTCTTCTGCCGTTTTCCGTAGGACTCTCTTCTCTGACCTGAGTCTCCTTTGGAACTCTGCAGGTTCT
+
DBCCCCDCFFFFGGGGGGGGGGHHGFGFEGHGHGGGGGGGGHDHHGGGGGGGHHGHHHHGGGGGGGGGGGGHGHHGGGGHGHHHHGGGGFBDGGHGHHHHHHHHGHHHHHHGGHHGGGGGHHHHHHHHHHHGHHGGGGGHGHHGHGGGGGGGGGGGGGGGFGGGGGFFFFFFFFFFFHFFFFFFFFFFFFFFFFFFFFFHFFFFFFFFFFFFFHHHFFFFFFFFEFFFFFFFFHHFFFFFFFFFFFFFFFF
@M05620:37:000000000-D9766:1:1101:20550:9778 1:N:0:41
AGTGCCAGCTCTCAATCGCACAGGGGACCCAGGGCCTGGCCCCTCCATCCAGAAAACCTATGACCTCACCCGCTACCTGGAGCACCCACTCCGCAGCTTGGCTGCCCCCGTCCCCCTGTCTGGTCTCTCTCCTGCCCTTCGCTCGGACGAGCCCCCGTCTGCCCTCCCGTCACGAGATTCCCTCTCGTCTGCCGTCTTCTGCTTGAAAACCACCTCTGACCTAATTCCTCTCCCACCCTCGCCACTCTCTC
+
AA>3AFFFAFFFGGGGGGGCGCHGGGEFEFHHFEEFEFHHAHGEFGHHGHHHFHGBGGHHHHFHHHHHHGHGE>FGHFBH2FGHHH11?EG2EEGEGHHHGHHGF0?F/BEFGGHGGFHHHGHHFHDGHHHHFGHHHHH0><EHGF.ADCDGCE:CGGDGG0FEGGGEDGG.CA.A.EGFGFFGFFFEAEFFFFFFFFFFFFFFFAF/B/9;99..9/;/9B/;//;9/:9//9..:9..-;-9.//9///
@M05620:37:000000000-D9766:1:1101:15553:9788 1:N:0:41
ACCACACCTTCTACAATGAGCTGCGTGTGGCTCCCGAGGAGCACCCCGTGCTGCTGACCGAGGCCCCCCTGAACCCCAAGGCCAACCGCGAGAAGATGACCCAGGTGAGTGGCCCGCTACCTCTTCTGGTGGCCGCCTCCCTCCTTCCTGGCCTCCCGGAGCTGCGCCCTTTCTCACTGGTTCTCTCTTCTGCCGTTTTCCGTAGGACTCTCTTCTCTGACCTGAGTCTCCTTTGGAACTCTGCAGGTTCT
+
BBBBBBBBFFFFGGGGGGGCGFHHGEGGGFHHFGGFGGGCGHHHHGGGEGGGHHGHHHHGGGGGGGGGGGGHHHHGGGGHGHHHHGGGGGGGGGHHFHHHHHCGFHHHHHGGGGHGGGGGHHHHHHHHFHHFHHGGGGGHGHHGHGGGGGGGGGGGGGGGGGGGGGFFFFFFFFFFFFFFFFFFFFFFFFFFFFFFFFFFFFFFDFEFFFFFFFFFFFFFFFFFFFFFFFFFFFFEFFFFFFFFFFFFFFF
@M05620:37:000000000-D9766:1:1101:20232:9790 1:N:0:41
ACCACACCTTCTACAATGAGCTGCGTGTGGCTCCCGAGGAGCACCCCGTGCTGCTGACCGAGGCCCCCCTGAACCCCAAGGCCAACCGCGAGAAGATGACCCAGGTGAGTGGCCCGCTACCTCTTCTGGTGGCCGCCTCCCTCCTTCCTGGCCTCCCGGAGCTGCGCCCTTTCTCACTGGTTCTCTCTTCTGCCGTTTTCCGTAGGACTCTCTTCTCTGACCTGAGTCTCCTTTGGAACTCTGCAGGTTCT
+
AA>AA?ABFFFFFGGDFFGDFEGCEBEGHEHHFGGE?EECEHHHHGGGE1EEAFFHHHFFGG?EFEEGGGGHHGHGGGGGCHHHAFG/DCGCC?HFGFHH1FGHF1GG0<<FFFHCGCGGHHHHEHHFFHHGHCC-C.:CFH/EHGGGEG/.CFFGGGGGG?FGG@BFBBFFF/FFFFFBFFF/B/B9FFF/BBBDFFFFFFFFADFFFFFFFFFFFFFF/BFFFFFFFFFFFFFFFFFFFFFFFFFFFFF
@M05620:37:000000000-D9766:1:1101:16693:9810 1:N:0:41
ACCACACCTTCTACAATGAGCTGCGTGTGGCTCCCGAGGAGCACCCCGTGCTGCTGACCGAGGCCCCCCTGAACCCCAAGGCCAACCGCGAGAAGATGACCCAGGTGAGTGGCCCGCTACCTCTTCTGGTGGCCGCCTCCCTCCTTCCTGGCCTCCCGGAGCTGCGCCCTTTCTCACTGGTTCTCTCTTCTGCCGTTTTCCGTAGGACTCTCTTCTCTGCCCTGAGTCTCCTTTGGAACTCTGCAGGTTCT
+
BCBBCCCCFFFFGGGGGGGGGGHHGGGGHGHHHGGGGGGGGHHHHGGGEGGGHHHGHHHGGGGGGGGGGGGHHHHGGGGHGHHHHGGGGGGGGGHHHHEHHEAGEG11=1F=FHH--<-CCD0GDDDF0DG.C.-CC:EHEBGAGBFBBB/FA0CE?.----;00-;DAFFEBB:000:/FB0000:BBBFBFB-AFFEFE9:;A.00//00;0:00;00;:B.//::0B:FFFFBFB0::F000BAFFBB
@M05620:37:000000000-D9766:1:1101:22865:9829 1:N:0:41
GAGGCTGCTTTGGAAGAAACTCATAGATTACTGCAACAGTTCCCCCTGGACCTGGAAAAGTTTCTTGCCTGGCTTACAGAAGCTGAAACAACTGCCAATGATGCTACCCGTAAGGAAAGGCTCCTCGAAGACTCCCAGGGAGTCACAGAGCTGATGAAACCATGGCAAGTAAGTCAGGCATTTCCGCTTTAGCACTCTTGTGGATCCAATTGAACAATTCTCAGCATTTGTACTTGTAACTGACAAGCCAG
+
A?ABABFCFFFFGGGGGCGGGGGHHHHHHHHHHHHHHHHFHHHHHGGGFHHHHHHHGEAGBGHHHHHHHHHHHHHFHHHHHHHHHHHHHHHHHHGHG@GHFHHHFHHHHGG/1BFH3FAGHHHEF2EGBFGHHHF?2B?F/??2D3DGGHHHHHHHG2@G0<FFGHH1??F1GFHHHHH.FDGGHGGGGGFHHHHHHHHHHHGHHHHHHHHHFCGH/CGHHH0CGCF;FFG0FGGGGGGGGGGGGFGEEGG
@M05620:37:000000000-D9766:1:1101:7697:9832 1:N:0:41
AGTGCCAGCTCTCAATCGCACAGGGGACCCAGGGCCTGGCCCCTCCATCCAGAAAACCTATGACCTCACCCGCTACCTGGAGCACCAACTCCGCAGCTTGGCTGGGACCTATGTGAGTATCCAGCGTAGGAATCTGGGAGTTGGGGAGGAGTGAGGAGTTGGGGAAAGACAGTCCTAACCGTGGAGGGTTCTGGTAAATGATGGGGTGAGGAGGGGCTCTTTGGCTCCCACCAGTCCCCCTGTCTGGTCTA
+
ABAABFFFCFFFGGGGGGGFGGHHGGGGGGHHFGGGGGHHHHGHGGFHHHHHHHHHHGHHHHHHHHHHHHHGGGGGHHHHFGHFHHHHGHHHGGGGGHHHGHHGGGHHGHHHHHHHHHHHHHGHGGEGGGHHHHHHHHGFEHHHGGGGGFEHHHHHHGHHGHGGGGHHHHHHHHHGHHHHGGEGGGGGCFGGGGFGGGGGGGGGGGFFFFFFFFFFFFFFFFFFFFFFFFFFFFFFFFFFFFFFFFFFFFF
@M05620:37:000000000-D9766:1:1101:28098:9841 1:N:0:41
ACCACACCTTCTACAATGAGCTGCGTGTGGCTCCCGAGGAGCACCCCGTGCTGCTGACCGAGGCCCCCCTGAACCCCAAGGTCAACCGCGAGAAGATGACCCAGGTGAGTGGCCCGCTACCTCTTCTGGTGGCCGCCTCCCTCCTTCCTGGCCTCCCGGAGCTGCGCCCTTTCTCACTGGTTCTCTCTTCTGCCGTTTTCCGTAGGACTCTCTTCTCTGACCTGAGTCTCCTTTGGAACTCTGCAGGTTCT
+
BBBAAABBFFFFGGGGDGBBGFGHGGCEEEHHFGGEDGGGGHHHHGGGGGGGHHHGHHHGCGGGGAGGGGGFHHHGGGGHA?FGHHC/>BBCCFHGHGHHHHGHGHHDHHHGGHHGGGGGHHHHHHHHHHHGHHGGGGGHGHHGHHHHGBFGGEGGGGGGGGGGG@GF?BBFFFFFFFFEFFFFFFFFFFFFFFBFFFFFFFFFFFFFFFFFFFFFFFFFFFFFBFFFFFFFFFFFFFFFFFFFFFFFFFF
@M05620:37:000000000-D9766:1:1101:27845:9842 1:N:0:41
AGTGCCAGCTCTCAATCGCACAGGGGACCCAGGGCCTGGCCCCTCCATCCAGAAAACCTATGACCTCACCCGCTACCTGGAGCACCAACTCCGCAGCTTGGCTGGGACCTATGTGAGTATCCAGCGTAGGAATCTGGGAGTTGGGGAGGAGTGAGGAGTTGGGGAAAGACAGTCCTAACCGTGGAGGGTTCTGGTAAATGATGGGGTGAGGAGGGGCTCTTTGGCTCCCACCAGTCCCCCTGTCTGGTCTA
+
AAABAFFFBFFFGGGGGGGGGGGHCEFGGGHHGGGGGGHHHHGHGGGHHHGHHGHHHGHHHFHHHHGHHHHGGGCGHHHFHGGGGHFHGHHHGFEGGGHHGGF?EEHHGHHHHHHHHHHHHHHHHGCECGGHHHHHHHHGDHHHGGGGGGGHHHHHGGHHGHGGGGHHHHHHHHHHHHHHGGGGGGGG;AFFGGGGGGGGGFGGGGFFFFFFFFFFFFFFFFFFFFFFFFFFFFFFFFFFFFFFFFFFFFF
@M05620:37:000000000-D9766:1:1101:11929:9852 1:N:0:41
AGTGCCAGCTCTCAATCGCACAGGGGACCCAGGGCCTGGCCCCTCCATCCAGAAAACCTATGACCTCACCCGCTACCTGGAGCACCAACTCCGCAGCTTGGCTGGGACCTATGTGAGTATCCAGCGTAGGAATCTGGGAGTTGGGGAGGAGTGAGGAGTTGGGGAAAGACAGTCCTAACCGTGGAGGGTTCTGGTAAATGATGGGGTGAGGAGGGGCTCTTTGGCTCCCACCAGTCCCCCTGTCTGGTCTA
+
AA>>AFFFBFFFGDGGGGGCGGHGGGGGEEHGFEGGGGHGHHGHGGHHHHHHHHHHHGHHGHHHHHHHHHHGGEGGHHHHBGHHHHGFEHHHGGGGGHHHGHHGGGHHGHHHHHHHHHHHHHHHHGFGGGHHHHHHHHHGGHHGGGGGGFEHHHHHHGHHHHGGGGHHHHHHHHHHHHHHGGGGDFGGFGGGGGGGGGGGGGGGGGFBFFFFFFBBBBFFFFFFFFFFFFFFFFFFFFFFBFFFFFFFFFF
@M05620:37:000000000-D9766:1:1101:6552:9856 1:N:0:41
ACCACACCTTCTACAATGAGCTGCGTGTGGCTCCCGAGGAGCACCCCGTGCTGCTGACCGAGGCCCCCCTGAACCCCAAGGCCAACCGCGAGAAGATGACCCAGGTGAGTGGCCCGCTACCTCTTCTGGTGGCCGCCTCCCTCCTTCCTGGCCTCCCGGAGCTGCGCCCTTTCTCACTGGTTCTCTCTTCTGCCGTTTTCCGTAGGACTCTCTTCTCTGACCTGAGTCTCCTTTGGAACTCTGCAGGTTCT
+
CCBCBBCCFFFFGGGGGGGGGGHHGGGGHGHHHGGGGGGCGHHHHGGGEGGGGHHHHHHGGGGGGGGGGGGHHHHGGGGHGHHHHGGGGGGGGGHHHHHHHHCGGHHHHHHGGHHGGGGGHHHHHHHHHHHGHHGGGGGHGHHGHGGGGGGGGGGGGGGGGGGGGGFFFFFFFFFFFFFFFFFFFFFFFFFFFFFDFFFFFFFFFFFFFFFFFFFFFFFFFFFFFFFFFFFFFFFEFFFFFFFFFFFFFFF
@M05620:37:000000000-D9766:1:1101:23264:9862 1:N:0:41
ACCACACCTTCTACAATGAGCTGCGTGTGGCTCCCGAGGAGCACCCCGTGCTGCTGACCGAGGCCCCCCTGAACCCCAAGGCCAACCGCGAGAAGATGACCCAGGTGAGTGGCCCGCTACCTCTTCTGGTGGCCGCCTCCCTCCTTCCTGGCCTCCCGGAGCTGCGCCCTTTCTCACTGGTTCTCTCTTCTGCCGTTTTCCGTAGGACTCTCTTCTCTGACCTGAGTCTCCTTTGGAACTCTGCAGGTTCT
+
BBBBBBBBFFFFGGGGGGFGGFHHGGGGHGHHHFGGGGGGGHHHHGGGEGGGHHGHHGHGGGGGGGGGGGGHHHHGGFGHGHHHHGGGGG@DCGHHEHBGHHEGEGHFHFGGGHHFF->DHHHHHHHHGGHGHHGGGGGHGHHGFGGGGGGGGGGGGF?-;DFFFGFFFFFFFFFFFFFFFFFFFFFFBFFFFFFFFFFFFFF.D.BFFFFFFFFFFFFFFFFFFFF9FFFFFFFEFFFFFFFFFFFFFFF
@M05620:37:000000000-D9766:1:1101:21478:9868 1:N:0:41
ACCACACCTTCTACAATGAGCTGCGTGTGGCTCCCGAGGAGCACCCCGTGCTGCTGACCGAGGCCCCCCTGAACCCCAAGGCCAACCGCGAGAAGATGAGTGGCCCGCTCCCTCTTCTGGTGGCCGCCTCCCTCCTTCCTGGCCTCCCGGCGCTGCGCCCTTTCTCACTGGTTCTCTCTTCTGCCGTTTTCCGTAGGACTCTCTTCTCTGACCTGCGTCTCCTTTGGAACTCTGCAGGTTCTAGATCGGAA
+
DCDDCDCCFFFFGGFGGGGGGGHHGGGEEGHHHGGGGGGGGHGHHGGGFGGGHHGHHHHGGGGGGGGGGGGHGHHGGGGHGHHHHGGGGGFGGGHHHHHHHHGGGHCFG-CFHHHHHH1GGBDHHGGGGGHGHHGHHHHHHHHHHGGGGGAGGGGGGFFFFFFFFFFFFFFFFFFFFFFFFFFFFFDFFFFFFFFFFFFFFFFFFFFFHF0BFFF?DDFFFFFFFFF0FFFFFFFFFFFFFFFFFFFFBFF
@M05620:37:000000000-D9766:1:1101:6505:9871 1:N:0:41
ACCACACCTTCTACAATGAGCTGCGGGTGGCTCCCGAGGAGCACCCCGTGCTGCTGACCGAGGCCCCCCTGAACCCCAAGGCCAACAGCGAGAAGATGACCCCGGTGAGTGGCCCGCTACCTCTTCTGGTGGACGCCTCCCTCCTTCCTGGCCACCCGGAGCTGAACCATTTCTCACTAGTTATCTCTTCTGCCGTTTTCAGTAGGACTCTCTTCTCTGAACTGAGTCTCCTTTGGAACTCTGCAGGTTCT
+
AAAABAAAFFFBFAGFFGGGFDGBE22AEAHHBFAEEEGCDHHHHGGGEEGEDFF3FB?F/>/EF1>EGGG0F??EGG/??/??CF/?F@D//<0<1111?0///>AFHG1<.>F@@DG-/0000=C0;0/:./:--:C9EF/./;0/;;/.9/::C--A9BF///;9.;/9B/;/;//;;B/999/;FF9FFFBDFB?F//;/:/9F/9/B/BB9FFFF/;/BFFF//////;F//99BBFF/B/.A/99
@M05620:37:000000000-D9766:1:1101:14143:9876 1:N:0:41
AGTGCCAGCTCTCAATCGCACAGGGGACCCAGGGCCTGGCCCCTCCATCCAGAAAACCTATGACCTCACCCGCTACCTGGAGCACCAACTCCGCAGCTTGGCTGGGACCTATGTGAGTATCCAGCGTAGGAATCTGGGAGTTGGGGAGGAGTGAGGAGTTGGGGAAAGACAGTCCTAACCGTGGAGGGTTCCGGTAAATGATGGGGTGAGGAGGGGCTCTTTGGCTCCCACCAGTCCCCCTGTCTGGTCTA
+
AB>>AFFFBFFFGGGGGGGCGCHGGGGGGGHHEFGGGGHHHHGHGGGHHHHHHHHHHGHHHHHHHHHHHHHGGEEGHHHHGHHHHHHHGHHFEFGGGHFHGHHGGGHHGHHHHHHHHHHHHHHHHGDGGGHHHHHHHHGGGHBHGGGGGGEGHHHHHGHHFHGGGGHHHHHHHHHHHHHHGGGGGGGGCFG9EG;BGGGGGFFFFFFFFFFFFFFFFFFFFFFFFEFFFFFFFFFFFFFFFFFFFFFFFFF
@M05620:37:000000000-D9766:1:1101:18631:9886 1:N:0:41
AGTGCCAGCTCTCAATCGCACAGGGGACCCAGGGCCTGGCCCCTCCATCCAGAAAACCTATGACCTCACCCGCTACCTGGAGCACCAACTCCGCAGCTTGGCTGGGACCTATGTGAGTATCCAGCGTAGGAATCTGGGAGTTGGGGAGGAGTGAGGAGTTGGGGAAAGACAGTCCTAACCGTGGAGGGTTCTGGTAAATGATGGGGTGAGGAGGGGCTCTTTGGCTCCCACCAGTCCCCCTGTCTGGTCTA
+
BBAABFFFCFFFGGGGGGGFGGHGGGFGGGHHFFGGFGHHFHGHGGHG5GGGFBGFBEHHHDGHHHHHHHHGGEEGHHEE2BGHGE?1??FCFGGGCHGGGFHGC/CGGHHHHHHHHHHHGHEHHGGDFGHHHHHHHHAFGHHHGGCDGAE0GDGHCFHHHHGGGGHACHFHHHHHHGHHGGGGDGGGEGGGHGGGGGFGFGGGGGFFFFFFFFFFAFFFFFFFFFFFFFFFFFFFFFEFFFFFFFFFFFB
@M05620:37:000000000-D9766:1:1101:17292:9888 1:N:0:41
GAGGCTGCTTTGGAAGAAACTCATAGATTACTGCAACAGTTCCCCCTGGACCTGGAAAAGTTTCTTGCCTGGCTTACAGAAGCTGAAACAACTGCCAATGATGCTACCCGTAAGGAAAGGCTCCTAGAAGACTCCAAGGGAGTAAAAGAGCTGATGAAACAATGGCAAGTAAGTCAGGCATTTCCGCTTTAGCACTCTTGTGGATCCAATTGAACAATTCTCAGCATTTGTACTTGTAACTGACAAGCCAG
+
BBBBBBFBFFFFFGGGGGCGGGHHHHHHHHHGHHHHFHHGHHHHHGGGEHHHHHHGGHGHHHHHHHHHHHHHHHHHHHHHHHHGGFHHHH1GHHHGHHHHFGGHH4FHHDFEEF3FGHHFHFHGHFHHHGHHBHHF33?E/C/B3FH3FGFGHHHEHGHHHE22<FHGF<FFG?GHHFHEH1GHHFGGGGHHFFHHHHHHHHGHHHHGHGFHHHCC::CGHFGGFGHCGHHFGFGFGFGGBFBFGG?.EFG
@M05620:37:000000000-D9766:1:1101:16087:9888 1:N:0:41
AGTGCCAGCTCTCAATCGCACAGGGGACCCAGGGCCTGGCCCCTCCATCCAGAAAACCTATGACCTCACCCGCTACCTGGAGCACCAACTCCGCAGCTTGGCTGGGACCTATGTGAGTATCCAGCGTAGGAATCTGGGAGTTGGGGAGGAGTGAGGAGTTGGGGAAAGACAGTCCTAACCGTGGAGGGTTCTGGTAAATGATGGGGTGAGGAGGGGCTCTTTGGCTCCCACCAGTCCCCCTGTCTGGTCTA
+
AB>AAFFFBFFFGGGGGGGGGGHGGGGGGGHHFGGGGGHHHHGHGGHHHHHHHHHHHGHHHHHHHHHHHHHGGGGGHGHHHGHHHHHHGHHHGGGGGHHHGHHGGGHHGHGHHHHHHHHHHHHHHGGGGGHHHHHHHHHGGHHHGGGGGGGHHHHHHGHHHHGGGGHHHHHHHHHHHHHHGGGGGGGGEGGGGGFGGGGGGGGGGGFFFFFFFFFFFFFFFFFFFFFEFFFFFFFFFFFFFFFFFFFFFFF
@M05620:37:000000000-D9766:1:1101:19177:9891 1:N:0:41
GCGGCTGCTTTGGAAGCAACTCATAGATTCCTGCCCCAGTTCCCCCTGGCCCTGGAACCGTTTCTTGCCTGGCTTCCAGAAGCTGCAACAACTGCCCATGATGCTACCCGTACGGAAAGGCTCCTAGAAGACTCCCAGGGCGTCCCAGCGCTGATGACACCCTGGCAAGTAAGTCAGGCCTTTCCGCTTTAGCACTCTTGTGGATCCAATTGAACAATTCTCAGCATTTGTACTTGTAACTGACAAGCCAG
+
>1>>A>>AFF3BABF1A1BFBF1D3DFHHDFGHH0AFABADFGHHGAF/0BBAF/BG1FEEFGGDFDFGHHHHH>0BGG1FGH1B1BFH0BGGBFH/1BFFGHGH2FGAEE//>/E/EFHHFHGF1FG1FHHHHHE0@?A/>B///?<0>AFCGFFH11>..CCGGF<C0D0DGHHGGH.CGBG0?CEGE0CBBFFGFF0099FGGGGGFFFB0BC/;;BFF0CB0BFFFFFFFFFFFFFFFFFF;:EEFF
@M05620:37:000000000-D9766:1:1101:15391:9902 1:N:0:41
AGTGCCAGCTCTCAATCGCACAGGGGACCCAGGGCCTGGCCCCTCCATCCAGAAAACCTATGACCTCACCCGCTACCTGGAGCACCAACTCCGCAGCTTGGCTGGGACCTATGTGAGTATCCAGCGTAGGAATCTGGGAGTTGGGGAGGAGTGAGGAGTTGGGGAAAGACAGTCCTAACCGTGGAGGGTTCTGGTAAATGATGGGGTGAGGAGGGGCTCTTTGGCTCCCACCAGTCCCCCTGTCTGGTCTA
+
1A>AA@1@>F@D1GGGGCFCAE0A0EEGAAHHGGFCFAGC0GEGGGFH1AAA101BFE0BGG2GFG1GHHHEEF/EGHHEHGH/0?GHGBGHGGGE/01BEHHG/EFHGCCHEGHHHHHGFHHGHG<A/<GHHHHHB0?FCBGH/->-CEGHGFEHG.CHH/<AEGHGHHH/:CGFHHHH-CEGGFG@;FGBFG99FFGGGGGGGGB@FFFFFA-@--EFFFFFFB/AEFFFFAFFFFFF@FFFFFFFFFF
@M05620:37:000000000-D9766:1:1101:13283:9908 1:N:0:41
ACCACACCTTCTACAATGAGCTGCGTGTGGCTCCCGAGGAGCACCCCGTGCTGCTGACCGAGGCCCCCCTGAACCCCAAGGCCAACCGCGAGAAGATGAGTGGCCCGCTACCTCTTCTGGTGGCCGCCTCCCTCCTTCCTGGCCTCCCGGAGCTGCGCCCTTTCTCACTGGTTCTCTCTTCTGCCGTTTTCCGTAGGACTCTCTTCTCTGACCTGAGTCTCCTTTGGAACTCTGCAGGTTCTAGATCGGAA
+
DDDDDDDDFFFFGGGGGGGGGGHHGGGFHGHHHGGGGGGGGHHHHGGGEGGGHHHHHHHGGGGGGGGGGGGHHHHGGGGHGHHHHGGGGGGGGGHHHHHHHHGGHHGGGCGHHHGHHHGHGHGHHCGGGGHGHHGHHHHHHHHHHHGGGGDDGGGG?DGGGGGFFFFFFFFFFFFFFFFFFHFFFF<DFFEFFFFFFFFFFFFFFFFFFFFFFFFBFFFFFFFFFFFFFFFFFFFFFFAFFFFFFFFFFFF
@M05620:37:000000000-D9766:1:1101:4417:9940 1:N:0:41
AGTGCCAGCTCTCCATCGCACAGGGTACCCAGGGCCTGGCCCCTCCATCCAGAAAACCTATGACCTCACCCGCTACCTGGGGCACCCGCTCCGCAGCTTGGCTGGGACCTATGTTGCGTCTCCCGCGTCGGACTCTGGTCGTTGGGTCGGCGTGCGGAGTTGGGGAACGCCCGTCCTACCCGTGGCGGGTTCTGGTAACTGATGGGGTGCGGCGGGGCTCTTTGGCTCCCACCAGTCCCCCTGTCTGGTCT
+
>A11>BFCAFFFGGGFAAA1E0GCG0BBBBBFAAB0BFGHFHGHGGHHHBGGHHH0BEHFBAFGH1BGHHG>E>>EHHBB/>BEEGF/>EE/>?/E<F1B?FHGGGGHEGFHHHGH1/C@EHH0BACC->CCCCGHHH=0<CEHAC.:ACCGGGBAG-;.CFFGG-9AAA@@-@FFFF:FFFFB@9@@@@EFFFFBFFBFF9BFFAFB;B@-9@-@@@@FFFFFFFFFFF-AB-;9;FFFF@FFFFFFFFF
@M05620:37:000000000-D9766:1:1101:16966:9947 1:N:0:41
GAGGCTGCTTTGGAAGAAACTGACAAGCCAGGGACACAGGATCGGAAGAGCACACGTCTGAACTTCAGTCACGAGATTCCATCTGGTATAACGGCCTCTGTTCAAGATAATACCAGTAAGACACGACTCCTAGCAGAATCCCCGGGCGTACCAGAGCTGATGACACAATGGCCCGTAAGTACGGCCTTTCCGCTTTAGCACTCTTGTGTCTCCCCTTGAACAATTATCAGCATTTGTACTTGTAACTGCCA
+
AABBBAFBFFFFGGGGGGGGG5B4B5442B44E2AFEH2F23B22B2B21BF1210AA2B55355555553511>B1555D5FG4@3F444B>/>/1?BG444444B34B44?B3BE3B443B2///?/FGGHEFDCC33F<FG///>A@CG110.>1F1>G0GEGG.<0<<C.-;-AG:0;:DG?FF0;;EGGGGGGG0BFGGGBFG/0;F09;F.9/;B/9BF/BBF9FFFBFFFFFF/9BBFF9//BF
@M05620:37:000000000-D9766:1:1101:3128:9968 1:N:0:41
GAGGCTGCTTTGGAAGAAACTCATAGATTACTGCAACAGTTCCCCCTGGACCTGGACAAGTTTCTTGCCTTGCTTACAGAAGCTGAAACAACTGCCAATGATTCTACCCATAAGGAACGGCGCCTACAACACTCCAAGGGAGTAAAAGATATGATGAAACAATGGCAAGAAAGTCAGGCACTTCCGCGTTAGCACTCTTGTGGCTCCAATTGAACAATTCTCAGCATTTGTACTTTTTACTGACCACCCAG
+
>1AA1>FACBD1G11BFGBGFGHHHBGHGHBFGGBFEFBBFA2AB0AAACBFGHEGB10FFGHFHHHBBF1BFGF211BDGHBFHB1F@BCHHHHGGHHHFGBF22FFG1BBFF1@F0EE//<E/?0B11FFF00FGHGGEB?FHH2@F11@@GFFFGFGFG111?0CF0>0<1>1F><>0010<<A-<<:.00;0;;::C0;.;<.::00;CFGGG9;;B0;0900;000;;9;CF0.0C09//;9A9AE
@M05620:37:000000000-D9766:1:1101:7114:9990 1:N:0:41
ACCACACCTTCTACAATGAGCTGCGTGTGGCTCCCGAGGAGCACCCCGTGCTGCTGACCGAGGCCCCCCTGAACCCCAAGGCCAACCGCGAGAAGATGACCCAGGTGAGTGGCCCGCTACCTCTTCCGGTGGCCGCCTCCCTCCTTCCTGGCCTCCCGGAGCTGCGCCCTTTCTCACTGGTTCTCTCTTCTGCCGTTTTCCGTAGGACTCTCTTCTCTGACCTGCGTCTCCTTTGGAACTCTGCAGGTTCT
+
BBBBBBBBFFFFGGGGGGGFGGHHGEGGHGHHHGGGDFGGGHHHHGGGEEGFFGGHHHHGGG?GGGGGGGGHHHHGGGGHGHHHHGGGGGGGGGHHHHHHHHHGFH1<?1FAGHG@C-->FFHHB<=E?<D.C.-@;:EHGFBAGBGFBFFGGFFGEF----;/B-BDCFFEFFB/9BFF9BBFBBBF/9BBF/9DFFEFFFB9D.BB9BFFF////9//;//..;.-.:BFFFFFFFBFFFFFFFFFFBB
@M05620:37:000000000-D9766:1:1101:23602:10018 1:N:0:41
ACCACACCTTCTACAATGAGCTGCGTGTGGCTCCCGAGGAGCACCCCGTGCTGCTGACCGAGGCCCCCCTGAACCCCAAGGCCAACCGCGAGAAGATGACCCAGGTGAGTGGCCCGCTACCTCTTCTGGTGGCCGCCTCCCTCCTTCCTGGCCTCCCGGAGCTGCGCCCTTTCTCACTGGTTCTCTCTTCTGCCGTTTTCCGTAGGACTCTCTTCTCTGACCTGAGTCTCCTTTGGAACTCTGCAGGTTCT
+
BBBBBBBBFFFFGGGGGGGFGFHFGFGGHGHHHGGGGGGGGHHHHGGGGGGGHHHHHHHGGGGGGGGGGGGHHHHGGGGHGHHHHGGGGGGGCGHHHHHHHHEGFGHHHFHGGHHGG-DGHGHHHHHGBGFGHGGGGGGHGGHGHGGGGGGGGGGGGDG-@AFBFGFFFFFFFFFFFFFFFFFFFFFFFFFFFFFFFFFFFFFFF.BFFFFFFFFFFBFFFFFFFFFFFFFFFFFFFFFFFFFFFFF:BFF
@M05620:37:000000000-D9766:1:1101:12664:10024 1:N:0:41
ACCACACCTTCTACAATGAGCTGCGTGTGGCTCCCGAGGAGCACCCCGTGCTGCTGACCGAGGCCCCCCTGAACCCCAAGGCCAACCGCGAGAAGATGAGTGGCCCGCTACCTCTTCTGGTGGCCGCCTCCCTCCTTCCTGGCCTCCCGGAGCTGCGCCCTTTCTCACTGGTTCTCTCTTCTGCCGTTTTCCGTAGGACTCTCTTCTCTGACCTGAGTCTCCTTTGGAACTCTGCAGGTTCTAGATCGGAA
+
BBBBBBBBFFFFGGGGGGGGGGHHGGGGHGHHHGGGGGGGGHHHHGGGGGGGHHHHHHHGGGGGGGGGGGGHHHHGGGGHGHHHHGGGGGFGGGHHHHHC?2<<?<CDC-<GGHFGHGG<1<<<.<--<::::GA:CCHC:CHHHCGGBG--=F/B-@ADCBGFBF/F/:.F/9:F//9BFFB/FC.AF.9/.99:./B9FFBFFEFFFB/FBFB/.BBBFFFFBFF/BFB/F/B/:A.:FFBBB:9E.A;
@M05620:37:000000000-D9766:1:1101:18548:10027 1:N:0:41
ACCACACCTTCTACAATGAGCTGCGTGTGGCTCCCGAGGAGCACCCCGTGCTGCTGACCGAGGCCCCCCTGAACCCCAAGGCCAACCGCGAGAAGATGAGTGGCCCGCTACCTCTTCTGGTGGCCGCCTCCCTCCTTCCTGGCCTCCCGGCGCTGCGCCCTTTCTCACTGGTTCTCTCTTCTGCCGTTTTCCGTAGGACTCTCTTCTCTGACCTGCGTCTCCTTTGGAACTCTGCAGGTTCTAGATCGGAA
+
BBBBBBBBFFFFGGGGGGGFG5GFFEEEHGHHHGGEGGGGGHHHHGEGEEGFHGHHHHHGGGGGGGGGGGGHHFEEGGGHEHHHHGG@DCFCCFGHGFFGHFEFGF@FC-AGHHHHFD1<GFDHGFCDGFHGHHGFHHHFCFGCCCGGGG-9?ABGCAFF=FFFFFB/FFFBFFFFFFFFBFFFFFDFFEBFDBFFFFFFFFFFFBFB9B//:/B.;9B.BBFFFFF/BFFFFFFFF.ABFB/;BFB?D..
@M05620:37:000000000-D9766:1:1101:13270:10039 1:N:0:41
ACCACACCTTCTACAATGAGCTGCGTGTGGCTCCCGAGGAGCACCCCGTGCTGCTGACCGAGGCCCCCCTGAACCCCAAGGCCAACCGCGAGAAGATGACCCAGGTGAGTGGCCCGCTACCTCTTCTGGTGGCCGCCTCCCTCCTTCCTGGCCTCCCGGAGCTGCGCCCTTTCTCACTGGTTCTCTCTTCTGCCGTTTTCCGTAGGACTCTCTTCTCTGACCTGAGTCTCCTTTGGAACTCTGCAGGTTCT
+
AAA?AAAAFFFFFGGAEFG1B1BAE0AEFEHH1FFEGEGEEHHHHGCGBEEFHGAFHFAFEGGGG/>EGGGCHBCEEGCE/?GGEFA/C@C?/C<GDDGFHHEHAGHHHGHGECGCCCGCFHHHHHHH00<CHFGGC::CA/GGFBFBFGGGGGGGG?@GG@AGGG@B@?F//:FFFFFFFFFFFFFFFFFFFF@ABBFFFFFFBFFFFFFFFFFFFFFFFFFFFFBFFFFFFFFBFFFBFFFFFFFAFFF
@M05620:37:000000000-D9766:1:1101:17598:10041 1:N:0:41
GAGGCTGCTTTGGAAGAAACTCATAGATTACTGCAACAGTTCCCCCTGGACCTGGAAAAGTTTCTTGCCTGGCTTACAGAAGCTGAAACAACTGCCAATGATGCTACCCGTAAGGAAAGGCTCCTAGAAGACTCCACGGGAGTCACAGAGCTGATGAAACAATGGCAAGTAAGTCAGGCATTTCCGCTTTAGCACTCTTGTGGATCCAATTGAACAATTCTCCGCATTTGTACTTGTAACTGACAAGCCAG
+
11>AAAFAFFFFFGGGGAFGFG1F3GHHHDGHFH1FFAGFGHGHHGGGHHHHHHH0GHBGFGHHHHFFHHHHHHHGHHHEFGHHHFHHH0?GHHHHHBG11F21B2B>0?E/EGEB0F00>BFFG11><GFGBGB10?/>/>E011BF<@FGFDHHH1@FFG11GGC1?<?BG<GFFHEEGHGHHCG.CE0DG0GHHHH0G<CD0:CCCHHF00;0:CGFC:C.C@BAF0F0FFGFF0CFGB090F.9EFG
@M05620:37:000000000-D9766:1:1101:26270:10045 1:N:0:41
ACCACACCTTCTACAATGAGCTGCGTGTGGCTCCCGAGGAGCACCCCGTGCTGCTGACCGAGGCCCCCCTGAACCCCAAGGCCAACCGCGAGAAGATGACCCAGGTGAGTGGACCGCTACCTCTTCTGGTGGCCGCCTCCCTCCTTCCTGGCCTCCCGGAGCTGCGCCCTTTCTCACTGGTTCTCTCTTCTGCCGTTTTCCGTAGGACTCTCTTCTCTGACCTGAGTCTCCTTTGGAACTCTGCAGGTTCT
+
BBBBBBB?FFFFGGGGGG5FDGGHEEGBGFHHHFFEEGGFGHHHHGGEGGGGHHHHHHHCGGGGGGGGGGGHHHHGGGGHGHHHHGGGGG/>DGHGHHHHHHEGFHH1GGHG1F<ADGGGHHHHHHHHHGH?HHGGGGGHGHHGHHGGGGGGGBFGGGG?BACFGGGFF;FFFFFFFFFFFFFFFFFFFFFFFFFFFFFFFFFFFFFFFFFFF/B/;BFFFFFF/FFFFFFBFFFFFFFFFFFFFFF.;FF
@M05620:37:000000000-D9766:1:1101:17580:10048 1:N:0:41
GAGGCTGCTTTGGAAGAAACTCATAGATTACTGCAACAGTTCCCCCTGGACCTGGAAAAGTTTCTTGCCTGGCTTACAGAAGCTGAAACAACTGCCAATGATGCTACCCGTAAGGAAAGGCTCCTAGAAGACTCACCGGGAGTCACAGAGCTGATGAAACAATGGCAAGTAAGTCAGGCATTTCCGCTTTAGCACTCTTGTGGATCCAATTGAACAATTCTCAGCATTTGTACTTGTAACTGACAAGCCAG
+
CCCDDCFCFFFFGGGGGGGGGGHHHHHHHHHHHHHHGHHGHHHHHGGGHGHHHHHHHHHHGHHHHHHHHHHHHHHHHHHHHHHHHHHHHHHHHHHHHHHHGHHH3@FGH1?/1BGHFBHE/3FGH3BGFFGH3F330?</>BE2F2G2GH2G2@GHHFDHGH1?=GH1FFGGHGHHHHHHHHH1GFGGGGFHHHHHHHHHHHGHHHHHHHHHH0G:C0<GCG0CF09;CFGFGGGGGFFGG0BFGC.A.FG
@M05620:37:000000000-D9766:1:1101:21543:10060 1:N:0:41
AGTGCCAGCTCTCAATCGCACAGGGGACCCAGGGCCTGGCCCCTCCATCCAGAAAACCTATGACCTCACCCGCTACCTGGAGCACCAACTCCGCAGCTTGGCTGGGACCTATGTGAGTATCCAGCGTAGGAATCTGGGAGTTGGGGAGGAGTGAGGAGTTGGGGAAAGACAGTCCTAACCGTGGAGGGTTCTGGTAAATGATGGGGTGAGGAGGGGCTCTTTGGCTCCCACCAGTCCCCCTGTCTGGTCTA
+
AA>AAFFFBFFFGGGGGGFGGGHHGGGFGGHHGGGGGGHHHHGHGGHGHHHHHGGHHGGHHHHHHHHHHHHGGGGGHGHHHHHHGHHHGHHHGG?EGGHHGHHEDGHHGHHHHHHHGHHHHHHHHGGGCGGHFHHGHHHGGHFHGGGGGFGHHHGHHGHHHHGGGGHGHHHHFHHHHHHHGEEGGGGGFGGGGGGGGGGGGGGGGGFFFFFFFFFFFFFFFFFFFFFFFFFFFFFFFFFFFFFFFEFFFFB
@M05620:37:000000000-D9766:1:1101:17596:10066 1:N:0:41
GAGGCTGCTTTGGAAGAAACTCATAGATTACTGCAACAGTTCCCCCTTGACCTGGAAAAGTTTCTTGCCTGGCTTACAGAAGCTGAAACACCTGCCAATGATGCTACCCCTAAGGAAAGGCTCCTAGAACACTACAAGGGAGTAAAAGAGCTGATGAAACAATCGCAAGTAAGTCAGGCATCTCCGCTCTATCACTCTCGTGTCTCCAATTGAACAATTCTCATCATCTGTACTTGTCACTGATCAGCCAG
+
>3>>>>B>BBBBCAAB444BBBEGFGF6F5FFGBAECC2DFFFGHGE2A3BFGFFB3A2BBDFFEFDBBFGHHHHBFBGABBFFFFFFGC1BFBBB3CBF3B4B3B@BG1??2333BBBE?3BE3BB3B33B?3BBFB?/?<CBGH3B??BG2G?FF@222/2</??/<1?@G1<1<<C<<0=11..<->1000====0.<../=D00=00C:C:0C<;;C::00C00<0=9F0;0;0;09;B00009/.9
@M05620:37:000000000-D9766:1:1101:21867:10087 1:N:0:41
ACCACACCTTCTACAATGAGCTGCGGGTGGCTCCCGAGGAGCACCCCGTGCTGCTGACCGAGGCCCCCCTGAACCCCAAGGCCAACCGCGAGAAGATGAGTGGCCCGCTCCCTCTTCTTGTAGCCGCCTCCCTCCTTCCTGGCCTCCCGGCGCTGCGCCCTTTCTCACTGGATCTCTCTTCTGCCGTTTTCCGTAGGACTCTCTTCTCTGCCCTGCGTCTCCTTTGGCACTCTGCAGGTTCTAGATCGGAA
+
AAAAAAAAFFFFGGGFFGGAF1F1E0AAE?GH1FFAEEEEGHHHHGGGGEFGHHHEGHHGEGGGG/EGGGG0F1FEGG/F//FGHG//>BC</A<F1D1F?<FF0.>AC<<<GHHHHH0=D000<C@:C;CFHHGBHHBF0/9FFF.CF@-AA-9:-@B@@FF/FFFB/99/;9BFB9FFBBFFF-;9B-;BBB-BAFFFFFFFFFFFFF/BE/A?@->FFFBFB99/;FFFFFFFFAFFFB/9BFBA?AE
@M05620:37:000000000-D9766:1:1101:21881:10102 1:N:0:41
ACCACACCTTCTACAATGAGCTGCGTGTGGCTCCCGAGGAGCACCCCGTGCTGCTGACCGAGGCCCCCCTGACCCCCAAGGCCACCCGCGCGAAGATGAGTGGCCCGCTACCTCTTCTGGTGGCCGCCTCCCTCCTTCCTGGCCTCCCGCAGCTGCCCCCTTTCTCACTGGTTCTCTCTTCTGCCGTTTTCCGTAGGACTCTCTTTTCTGACCTGAGTCTCCTTTGGAACTCTGCAGGTTCTAGATCGGAA
+
CDDDCCDAFFFFGGGGGG5GGGHHGGGGHGHHHGGGGGGGGHHHHGGEGGGGHHHHHHHEGGGGGGGGGGGH3FGGGG/??FFH/FA</<//>B/?1?1FGG/?GG-@-CGF1DG0==DFDG?GHCCCGGHGBHDHCC99CBG.0;C:E-:;?/09.;CBBFFF0B9B0BB:0:B:09FF9BBBFBDFF.;:.0.AD9B/9:9FF000;09;BF///099BFFFB0/:;9BBF000;.;9;0BBFFFA.A:
@M05620:37:000000000-D9766:1:1101:7501:10113 1:N:0:41
ACCACACCTTCTACAATGAGCTGCGTGTGGCTCCCGAGGAGCACCCCGTGCTGCTGACCGAGGCCCCCCTGAACCCCAAGGCCAACCGCGAGAAGATGAGTGACCCGCGACCTCTTCTGGCGGCCGCCTCCCTCCTCCCTGGCCTCCCGGAGCTGCCCCCTTTCTCACCGGTCCTCCCTTCTGTCGCTTTCCGTAGGACTCTCTTCTCTGACCTGAGTCTCCTTTGGAACTCTGCAGGCTCTAGATCGGAA
+
DCDDDCDCFFFFGGGGGGGGGGHHGGGGHGHHHGGGGGGGGHHHHGGGFGGGGHHHHHHGGGGGGGGGGGGHHHHGGGGHGHHHHGGGGGGGGGHHHHF22222??CG/<--<<00DGG00<------.:../C.://=:0;FGF.EG?A--@F0B.9.@@.;:00BF..-C--0:/./0;B00;A.;E.00.0:..00/B0000::FF00B/F///;00BFFBBF/;0;00;0000:.:AF00;0::..9
@M05620:37:000000000-D9766:1:1101:16575:10116 1:N:0:41
GAGGCTGCTTTGGAAGAAACTCATAGATTACTGCAACAGTTCCCCCTGGACCTGGAAAAGTTTCTTGCCTGGCTTACAGAAGCTGAAACAACTGCCAATGATGCTACCCGTAAGGAAAGGCTCCTAGAAGACTCCAAGGGAGTAAAAGAGCTGATGAAACAATGGCAAGTAAGTCAGGCATTTCCGCTTTAGCACTCTTGTGGATCCAATTGAACAATTCTCAGCATTTGTACTTGTAACTGACAAGCCAG
+
AAABBAFAFFFFGGGG4FGGGF4ADGAFFAGHHH44BEGDGHGHHGGFFAFFFFC2BEFF3AFG5ADFHHHEFHH3EDFFGFHE@GHHHBGHHHHHFGFG@G4DGFHHHGGGDHFHFHHHGHHGGGGHHFHHHGGHFHGGGEECFDGFFHHHHHHHHFHHGHFHHHHHG<GFHGHHHHHHHHHHHGGDGGHHGFHGHHHHHGDFFHGFGHHHGEHGHHHHHHHGGFHGHHHHGGG9FBFFGGGGGG;AEFG
@M05620:37:000000000-D9766:1:1101:5962:10157 1:N:0:41
ACCACACCTTCTACAATGAGCTGCGTGTGGCTCCCGAGGAGCACCCCGTGCTGCTGACCGAGGCCCCCCTGAACCCCAAGGCCAACCGCGAGAAGATGAGTGGCCCGCTACCTCTTCTTGTGGCCGCCTCCCTCCTTCCTGGCCTCCCGGCGCTGCGCCCTTTCTCACTGGTTCTCTCTTCTGCCGTTTTCCGTAGGACTCTCTTCTCTGCCCTGCGTCTCCTTTGGAACTCTGCAGGTTCTCGATCGGAA
+
BBBBBBB3BFFFGGGGGG5GGFHHGGGBAFHHHFFGCEGGGHHHHGGGGGGGHHGHHHHEECGGGGGGGGGHHHHGGGGHGHHHHGGGGG<BFGHEFHHFGGGF?GCFG>@HHHHHHH1FG1<GHG@DGEHGHHGHHHHH0GHHHHGGGG-@BGGGGDFFFFFFFFBFFFFFFFFFFFFFFFFFFFDFFFFFFF9DFFFFFFFFF9FFFFFFFFFABADDFFFFFFF/BFFFFFEFFFFFFF/AFF9;D.9
@M05620:37:000000000-D9766:1:1101:23337:10164 1:N:0:41
ACCACACCTTCTACAATGAGCTGCGTGTGGCTCCCGAGGAGCACCCCGTGCTGCTGACCGAGGCCCCCCTGAACCCCAAGGCCAACCGCGAGAAGATGACCCAGTTGAGTGGCCCGCTACCTCTTCTGGTGGCCGCCTCCCTCCTTCCTGGCCTCCCGGAGCTGCGCCCTTTCTCACTGGTTCTCTCTTCTGCCGTTTTCCGTAGGACTCTCTTCTCTGACCTGAGTCTCCTTTGGAACTCTGCAGGTTCT
+
CCCDDDDDFFFFGGGGGGGGGGHHGFGEHGHHHGGGGGGGGHHHHGGGGGGGHHHHHHHGGGGGGGGGGGGGHHHGGGGHGGHHHGGGGGGG>CG2>>2?CF/?1?11?FHGEFG-ACCGHFG0GG<00=/.<.@DCDGHEHHG/G;FCBBFGGFEE.-:?DFGG-9D--BFFFFFFF:/BFFBBFFFFFFFF99DFBEFFFB?..9:BBBB:0:B90;FFFFBBFFFFFFF0;0BFFFFFB00BFF:BF0
@M05620:37:000000000-D9766:1:1101:4340:10173 1:N:0:41
ACCACACCTTCTACAATGAGCTGCGTGTGGCTCCCGAGGAGCACCCCGTGCTGCTGACCGAGGCCCCCCTGAACCCCAAGGCCAACCGCGAGAAGATGACCCAGGTGAGTGGCCCGCTACCTCTTCTGGTGGCCGCCTCCCTCCTTCCTGGCCTCCCGGAGCTGCGCCCTTTCTCACTGGTTCTCTCTTCTGCCGTTTTCCGTAGGACTCTCTTCTCTGACCTGCGTCTCCTTTGGAACTCTGCAGGTTCT
+
AAA1AAA1BFFFGGGGBG1AFBHHGFAA00FG10BA0EECCHHHHGGGFEEGFHGGHHGA>ECGG/FGGGEFHFHGGGFHAFHHHGG/BG/<<CH1>GHHGHEGGHH1FGHGGHFACGGGHHHHHFHHHHHGHHGGGGGHGHHGGGGGGGGGGGGGGGG9AAFFGG@F@@FFFFFFFFFFBFFFFFFFFFFFFF@FFFFFFFFFFFFFFFFFFFBFFFFFFFFF?@F?FFFFFFFFFFFFFFFFFFFFFFF
@M05620:37:000000000-D9766:1:1101:13910:10175 1:N:0:41
ACCACACCTTCTACAATGAGCTGCGTGTGGCTCCCGAGGAGCACCCCGTGCTGCTGACCGAGGCCCCCCTGAACCCCAAGGCCAACCGCGAGAAGATGAGTGGCCCGCTACCTCTTCTGGTGGCCGCCTCCCTCCTTCCTGGCCTCCCGGAGCTGCGCCCTTTCTCACTGGTTCTCTCTTCTGCCGTTTTCCGTAGGACTCTCTTCTCTGACCTGAGTCTCCTTTGGAACTCTGCAGGTTCTAGATCGGAA
+
BBBBBBBBFFFFGGGGFGGGGGHHGEEBAEHGFFGEDGEGFHHHHGGGDEGGGHGHHHGGGGFGGEGGGGGHHFHGGGGHGHHHHGGFGGFCFGHGFHFGHFGGHH?@@CFHHHHHHH1G=FFHHGGGGGHGGHGHHHHHFGGHHHGGGG-;DFGGFGGGGGGFFFFFFFFFFFFFFFFFFFFFFDADFFFFFFFFFFFFFFFFFFFFFFFFFFF/BFFFFFFFFBFFFFFFFFFFFF;/BFFFFFFFB?:
@M05620:37:000000000-D9766:1:1101:18787:10175 1:N:0:41
AGTGCCAGCTCTCAATCGCACAGGGGACCCAGGGCCTGGCCCCTCCATCCAGAAAACCTATGACCTCACCCGCTACCTGGAGCACCAACTCCGCAGCTTGGCTGGGACCTATGTGAGTATCCAGCGTAGGAATCTGGGAGTTGGGGAGGAGTGAGGAGTTGGGGAAAGACAGTCCTAACCGTGGAGGGTTCTGGTAAATGATGGGGTGAGGAGGGGCTCTTTGGCTCCCACCAGTCCCCCTGTCTGGTCTA
+
CCBCCFFFBFFFGGGGGGGGGGHHGGGGGGHHGGGGDGHHFHGHGGHHHHHHHHHHHGHHHHHHHHHHHGHGGEGGHFHHGGHHHHHHGHHHGGGGGHHHGHHGGGHHGHHHHHFHHHHHHHHHHGDGGGHHHHGHFHHGGHHHGGGGGGGHFHHHHGHHHHGGGGHHHHHHHHHHHHHHGGGGGGGGCGGGGGFGGGGGGGGGGGFFFFFFFFFFFFFFFFFFFFFFFFFFFFFFFFFFFFFFFFFFFFF
@M05620:37:000000000-D9766:1:1101:27931:10177 1:N:0:41
GAGGCTGCTTTGGAAGAAACTCATAGATTACTGCAACAGTTCCCCCTGGACCTGGACAAGTTTCTTGCCTGGCTTACCGAAGCTGAAACAACTGCCAATGATGCTACACCTAAAAAAAGAGGCCTAGAAAACACCAAGGGAGTAAAAAACATGATAAAAAAAAAGCAAGAAAGACAGACACATCCGCTCTATAACTCTTGTGGATCCAAAAGAAAAAATCTCACCATATGTACACTTTAAACACAAAACAG
+
>3AA3>CACBB4F45BAFBFGGHHHGGDFDBAFG4BCGBFHDDBBEAB2ABBGFAB231BDBGADFGBBBABBBF3B3BBEE0BF33FBBBBFGHCFHHHBB4B3@33BBBBC3BB>EG/2/??BB3B33BF/B??F0/?/C/@>D22>/?<1?<11<?1<>--../<//::///::/;://:0:...-.900;F0;009;09C0:/:C0.;CF/9;;A://9/.;9/;99BF//9;//://9.9.;.;;:
@M05620:37:000000000-D9766:1:1101:16882:10179 1:N:0:41
ACCACACCTTCTACAATGAGCTGCGTGTGGCTCCCGAGGAGCACCCCGTGCTGCTGACCGAGGCCCCCCTGAACCCCAAGGCCAACCGCGAGAAGATGAGTGGCCCGCTACCTCTTCTGGTGGCCGCCTCCCTCCTTCCTGGCCTCCCGGAGCTGCGCCCTTTCTCACTGGTTCTCTCTTCTGCCGTTTTCCGTAGGACTCTCTTCTCTGACCTGAGTCTCCTTTGGAACTCTGCAGGTTCTAGATCGGAA
+
BBCCCCDDFFFFGGGGGGGGGGHHGGGEHGHHHGGGGGGGGHHHHGGGFGGGHHHHHHHGGGGGGGGGGGGHHHHGGGGHGHHHHGGGGGGGGGHHFHHHHHGGHHGGGDGHHHHHHHEHHHGHHGGGGGHGHHGHHHHHHHHHHHGGGG-BGGGGGGGGGGGFFFFFFFFFFFFFFFFFFFFFFFDFFFFFFFFFFFFFFFFFFFFFFFFFFFFEFFFFFFFFFFFFFFFFFFFFFF:BFFFFFFFFFFF
@M05620:37:000000000-D9766:1:1101:13682:10187 1:N:0:41
ACCACACCTTCTACAATGAGCTGCGTGTGGCTCCCGAGGAGCACCCCGTGCTGCTGACCGAGGCCCCCCTGAACCCCAAGGCCAACCGCGAGAAGATGACCCAGGTGAGTGGCCCGCTACCTCTTCTGGTGGCCGCCTCCCTCCTTCCTGGCCTCCCGGAGCTGCGCCCTTTCTCACTGGTTCTCTCTTCTGCCGTTTTCCGTAGGACTCTCTTCTCTGACCTGAGTCTCCTTTGGAACTCTGCAGGTTCT
+
BBB@BBBBFFFFGGGGGGEGGFGHGEEECAGHFGGEEGGGGHHHHGGGDEGGGHGHHHHGGGCGGFGGGGGFHHHGGGGHGHHHHGGEGGG@CGGHBHFGHHHGGHHHHHHGGHHGGGGGHHHHHHHHHHHGHHGGGGGHGHHGHGGGGGGGGFGGGGGGGGGGGGBFBBFFFFFFFFFFFFFFFFFFFFFFFFBFFFFFFFFFFFFFFFFFFFFFFFFFFFFFBFFFFFFFFFFFFFFFFFFFFFFFFFF
@M05620:37:000000000-D9766:1:1101:3475:10193 1:N:0:41
ACCACACATTCTACAATGAGCTGCGTGGGGCTCCCGAGGAGCACCCCGTGCTGCTGACCGAGGCCCCCCTGAACCCCAAGGCCAACCGCGAGAAGATGACCCAGGTGAGTGGCCCGCTACCTCTTCTGGTGGCCGCCTCCCTCCTTCCTGGCCTCCCGGAGCTGCGCCCTTTCTCACTGGTTCTCTCTTCTGCCGTTTTCCGTAGGACTCTCTTCTCTGACCTGCGTCTCCTTTGGAACTCTGCAGGTTCT
+
AAAAAAB34BBFGFFGGGBFGGHHGFF22EEAH2BE2EEFDHDGGGGAEEEFGHGHHHH0>>EEGGGGGGEHFGHFGGGHGHGFHGGGGG/>CFH2?FHHGHEEFFG1?FFFGH<>A-AGHHHHH=GGGGGGHHGCGGGHGGGGGGGGGFGGGGGGGGG-9-;BFFFFFFBFFFFFFFFFFFFFFFFFFFFFFFFFFFFFFFF?DDFFFFFFFF/;FFFFFFFFADFADFFFFFFFFFFFFEFFFFFFFFF
@M05620:37:000000000-D9766:1:1101:21422:10204 1:N:0:41
ACCACACCTTCTACAATGAGCTGCGTGTGGCTCCCGAGGAGCACCCCGTGCTGCTGACCGAGGCCCCCCTGAACCCCAAGGCCAACCGCGAGAAGATGAGTGGCCCGCTACCTCTTCTGGTGGCCGCCTCCCTCCTTCCTGGCCTCCCGGCGCTGCGCCCTTTCTCACTGGTTCTCTCTTCTGCCGTTTTCCGTAGGACTCTCTTCTCTGACCTGCGTCTCCTTTGGAACTCTGCAGGTTCTAGATCGGAA
+
CCCCCCCCFFFFGGGGGGGGGGHHGFGA4EHGHGFEAFGCDHHGHGGG1EGGHHFHHHFGCGGGGGFGGCEFHHHGGFGHGHHHHGGGGGBBCGHF2GFHHFEECF@C@-><GGHHHHBGD<EFHGCGGAHGHHGHHHHHF/GHHHGGGG;?DGGGGFFCFFFFFFFFFBFFFFFFFFFFFFFFFFFFFFFBFFFFFFFFFFFFFFFFFF/FFFF.9AFFBFFFBBB/:FFFFFB9BA9;BFFB/FFF..A
@M05620:37:000000000-D9766:1:1101:8242:10206 1:N:0:41
ACCACACCTTCTACAATGAGCTGCGTGTGGCTCCCGAGGAGCACCCCGTGCTGCTGACCGAGGCCCCCCTGAACCCCAAGGCCAACCGCGAGAAGATGACCCAGGTGAGTGGCCCGCTACCTCTTCTGGTGGCCGCCTCCCTCCTTCCTGGCCTCCCGGAGCTGCGCCCTTTCTCACTGGTTCTCTCTTCTGCCGTTTTCCGTAGGACTCTCTTCTCTGACCTGAGTCTCCTTTGGAACTCTGCAGGTTCT
+
DCCDCCCCFFFFGFGGGGGGGGHHGGGEGGGFHGGGGGGGGHHHHGGGFGGGHGHGHHHGGGGGGGGGGGGHHHHGGGGHGGHHHGGGGGGGGGHHHHHHGHAGFHFGHHGGGHHGGGGGHHHHHHHHHHHGHHGGGGGHGHHGHGGGGGGGGGGGGDG@DGGGGFFFFFFFFFFFHFFFFFFFFFFFFFFFFFFDDBFFFFFFFFFFFFFFFFFHFFFFFFHFFFFFFFFFFFFFFFFFFHHFHFFFFFF
@M05620:37:000000000-D9766:1:1101:19010:10214 1:N:0:41
ACCACACCTTCTACAATGAGCTGCGTGTGGCTCCCGAGGAGCACCCCGTGCTGCTGACCGAGGCCCCCCTGAACCCCAAGGCCAACCGCGAGAAGATGACCCAGGTGAGTGGCCCGCTACCTCTTCTGGTGGCCGCCTCCCTCCTTCCTGGCCTCCCGGAGCTGCGCCCTTTCTCACTGGTTCTCTCTTCTGCCGTTTTCCGTAGGACTCTCTTCTCTGACCTGAGTCTCCTTTGGAACTCTGCAGGTTCT
+
CCCCCCCCFFFFGGGGGGGGGGHHGGGFHGHHHGGGGGGGGHHHHGGGGGGGHHHHHHHGGGGGGGGGGGGHGHHGGGGHGHHHHGGGGGGGGGHHHHHHFFHHFHHHHHHGGHHGGGGGHHHHHHHHHHHGHHGGGGGHGHHGGGGGGGGGGGGGGGGGGGEGGGFFFFFFFFFFFFFFFFFFFFFFFFFFFFFFFFFFFFFFFDFFFFFFFFFFFFFFFFFFFFFFFFFFFFFFFFFFFFFFFFFABFF
@M05620:37:000000000-D9766:1:1101:22461:10219 1:N:0:41
GAGGCTGCTTTGGAAGAAACTGACAAGCCAGGGACACAAGATCGGAAGAGCACACGTCTGAACTCCAGTCACGCGATTCCATCTCGTATGACGTCTTCTGCTTGAAAAAAAAAACGACCCTCCTAATCTCAGCCACCCCGTTCGAACCCGCGATGCTCCACACCTCCCCCGTCCCTCAGGCCTTTCCCCTTTTGTCCTCTTGTCACGTCAATTGCCCCATCCTCACCCCCGCCCCCTCTCCCACACTCGCC
+
BABBBBFBFFFDGFFFGGFGGBGGGFB4FGE4BEFF2FEGFGGFEA2BAAFFBBGEGHHGEAFFEBFFFFBEE1>>>14BFGHHHB?ECB4B1?E2?FFF4B33BF33BE//<<//////0/?0111<1<1?1?00<.--<00....-<-----.;0;09//../..9.;-....09.//;9//BF//;..///./;/////9;/;..;..///;;/;.././9/.;.-;@---;--.99//...;/:.9-
@M05620:37:000000000-D9766:1:1101:12737:10220 1:N:0:41
ACCACACCTTCTACAATGAGCTGCGTGTGGCTCCCGAGGAGCACCCCGTGCTGCTGACCGAGGCCCCCCTGAACCCCAAGGCCAACCGCGAGAAGATGACCCAGGTGCGTGGCCCGCTACCTCTTCTGGTGGCCGCCTCCCTCCTTCCTGGCCTCCCGGCGCTGCGCCCTTTCTCACTGGCTCTCTCTTCTGCCGTTTTCCGTAGGACTCTCTTCTCTGACCTGCGTCTCCTTTGGAACTCTGCAGGTTCT
+
CCCCCCCCFFFFGGGGGGFGGGHHGGGEEFHHHGGGGGGGGHHHHGGGGGGGHHGHHHHGGGGGGGGGGGGHHHHGGGGHGHHHHGGGGGGGGGHHHHHDC2A//1?1//?/<GG-AF--<00<<=<=00/<CGC?@:ECC/CDGFGGGGB9FFAEE.--9@D;.@-DFA/FFFF0B90/.;0:FBFFFBBFE:-.;BEFF?B...0;FF0BBFF0BF00FFFF.;9-.B9BFB0BB9BFFFFFFB..;09
@M05620:37:000000000-D9766:1:1101:17008:10224 1:N:0:41
AGTGCCAGCTCTCAATCGCACAGGGGACCCAGGGCCTGGCCCCTCCATCCAGAAAACCTATGACCTCACCCGCTACCTGGAGCACCAACTCCGCAGCTTGGCTGGGACCTATGTTGAGTATCCAGCGTAGGAATCTGGGAGTTGGGGAGGAGTGAGGAGTTGGGGAAAGACAGTCCTAACCGTGGAGGGTTCTGGTAAATGATGGGGTGAGGAGGGGCTCTTTGGCTCCCACCAGTCCCCCTGTCTGGTCT
+
ABBBAFFFBFFFGFGGGFGFGEHHGEGGGGHHGGGGGGHHFHGFGGGHHHGHHGHHHGGHHGHHFHFGHHGFGGGGHBGHHHHHHHHHGHHHGGEGGBFGGHHGGGHHFHHHHHHHGCFHGHHHHHDCEDFHHHHHGHGGGAHHHGCGCGGGHFGHHHG<GGFGGGGHHHHHH:<GHGCCFFDGGGGGG=CFFFF;CF;FGFFCFGF9@EFFFFFFFFFFFFFFFFFFFFFFFFFF/BFEFFFFFFFFFBB
@M05620:37:000000000-D9766:1:1101:15634:10229 1:N:0:41
ACCACACCTTCTACAATGAGCTGCGTGTGGCTCCCGAGGAGCACCCCGTGCTGCTGACCGAGGCCCCCCTGAACCCCAAGTCCAACCGCGAGAAGAGTACCCCGGTGAGTGGCCCGCTACCTCCTATCGTGCCTCCCTCCCTCCATCCTGGCCTCCCGTAGACGCTCCCTCTCTCATTTGCCCTCTCTTCTGCGGTTTTCCGTACGACTCTCTTCTCTGACCTGAGTCTCCTTTGTTCCTCTGCAGGCTCT
+
AAABBBBBFFFDFGGBBBGGFGFFEFGGH2GGHGE2AEEFGHHHHGGGE1EFHFGHHHHGGGGGFGEGGGGHHHHGGGGE3BBB3BE/>/>D//?F0222??/>/>//0?1..>.>-A--<00./000.=...00..:/C:GH./09;00/.;0CEG..-..09;....B.9BFFB///9///;.B////9;/--.;.;F/./..-...;B///9////9///9:.////////;/.//:///;//9.../
@M05620:37:000000000-D9766:1:1101:18167:10233 1:N:0:41
ACCACACCTTCTACAATGAGCTGCGTGTGGCTCCCGAGGAGCACCCCGTGCTGCTGACCGAGGCCCCCCTGAACCCCAAGGCCAACCGCGAGAAGATGACCCAGGTGAGTGGCCCGCTACCTCTTCTGGTGGCCGCCTCCCTCCTTCCTGGCCTCCCGGAGCTGCGCCCTTTCTCACTGGTTCTCTCTTCTGCCGTTTTCCGTAGGACTCTCTTCTCTGACCTGAGTCTCCTTTGGAACTCTGCAGGTTCT
+
DDDDDDCDFFFFGGGGGGGGGGHHGFGFGGHHHGGGGGGGGHHHHGGGGGGGHHHHHHHGGGGGGGGGGGGHHHHGGGGHGHHHHGGGGGGGGGHHHHHHHHHHGHHHHHHGGHHGGGGGHHHHHHHHHHHGHHGGGGGHGHHGHGGGGGGGGGGGGGGGGGGGGGFFFFFFFFFFHHFFFFFFHFFFFFFFFFFFFFFHFFFFFFFFFFFFFHFFFFFFFFFFFFFFFFFFFHFFFFFFFHFFHFFFFFF
@M05620:37:000000000-D9766:1:1101:17298:10237 1:N:0:41
ACCACACCTTCTACAATGAGCTGCGTGTGGCTCCCGAGGAGCACCCCGTGCTGCTGACCGAGGCCCCCCTGAACCCCAAGGCCAACCGCGAGAAGATGAGTGGCCCGCTACCTCTTCTGGTGGCCGCCTCCCTCCTTCCTGGCCTCCCGGCGCTGCGCCCTTTCTCACTGGTTCTCTCTTCTGCCGTTTTCCGTAGGACTCTCTTCTCTGACCTGCGTCTCCTTTGGCACTCTGCAGGTTCTAGATCGGAA
+
CCCDCCCDFFFFGGGGGGGGGGHHGEGFHGHHHGGGGGFGGHHHHGGGFGGGHHHHHHHGGGGGGGGGGGGHHHHGGGGHGHHHHGGGGGGGGGHHHHHFFBCFFF@DF-ACDHFHHH1<<F.CC-@CGDEEGHGHFGHH0/GGHHGGGG-?AFAG?DFFAFFF0B0FBBFFFBBF0BFFFFFEFC.;F?9BA0FFFFFFFFBFFFFFFFBFFFF.9A>?FFFFEFF0;BB9FBFFFF9;BFB0BFFF?.;
@M05620:37:000000000-D9766:1:1101:18341:10238 1:N:0:41
ACCACACCTTCTACAATGAGCTGCGTGTGGCTCCCGAGGAGCACCCCGTGCTGCTGACCGAGGCCCCCCTGAACCCCAAGGCCAACCGCGAGAAGATGACTGGCCGGCTCCCTCTTCTTGTGGCCGCCTCCCTCCTTCCTGTCCTCCCGGCGCTGCGCCCTTTCTCCCTGGTTCTCTCTTCTGCCGTTTTCCGTAGGACTCTCTTCTCTGCCCTGCGTCTCCTTTGGAACTCTGCAGGTTCTGGATCTGCA
+
BBBBBBBBCFFFGGGGGGGGGCHHGGGEHEFGHGGCDFGGGHEHHGGGGGGGHHHFHHHGGGGGGGGGGGGGBGHGGGGHGHHHGFGGGGGGGGHHGHHB2?/?0/<>C.>A0F0<GH11>1<CGGCFFAG./;E/CHHF00;CGGGGG-A-AB?EDF?=AF/BFF/F./9F/:BFBFFF/://B-.;BAFFF/...9B/;//;B//;FB/BAF.9=D-.BFBFB////9/9B//9;..;;F//9;F///9
@M05620:37:000000000-D9766:1:1101:15613:10244 1:N:0:41
ACCACACCTTCTACAATGAGCTGCGTGTGGCTCCCGAGGAGCACCCCGTGCTGCTGACCGAGGCCCCCCTGAACCCCAAGGCCAACCGCGAGAAGATGACCCAGGTGAGTGGCCCGCTACCTCTTCTGGTGGCCGCCTCCCTCCTTCCTGGCCTCCCGGAGCTGCGCCCTTTCTCACTGGTTCTCTCTTCTGCCGTTTTCCGTAGGACTCTCTTCTCTGACCTGAGTCTCCTTTGGAACTCTGCAGGTTCT
+
BBCCCCBBFFFFGGGGGGGGGGHHGGGGHGHHHGGGGGGGGHHHHGGGEEGGHHHHHHHGGGGGGGGGGGGHGHHGGGGHGHHHHGGGGGGGGGHHGHHHGHEGFHHFHGHGGHHGGGGGHHHHHHHHDHHGHHGGGGGHGHHGHGGGGGGGGGGGGGGGGGGGGGFFFFFFFFFFFFFFFFFFFFFFFFFFFFFDFFFFFFFFDFFFFFFFFFFFFFFFFFFFFFFFFFFFFFFFFFFFFFFFFFFFFFF
@M05620:37:000000000-D9766:1:1101:9139:10255 1:N:0:41
ACCACACATTCTACAATGCGCTGCGTGTGGCTCCCGAGGAGCACCCCGTGCTGCTGACCTAGGCCCCCCTGAACCCCAAGGCCAACCGCGAGAAGATGACCCAGGTGCGTGGCCCGCTACCTCTTCTGGTGGCCGCCTCCCTCCTTCCTGGCCTCCCGGAGCTGCGCCCTTTCTCACTGGTTCTCTCTTCTGCCGTTTTCCGTAGGACTCTCTTCTCTGACCTGCGTCTCCTTTGGAACTCTGCAGGTTCT
+
BBBBABB34BBDGDAGGGAEEECFEEEAAEGFHAFE2EEAEHHHHFG0ABEGFGGFHGH5BBBGHGGEGGGC@FGFGFGHGHHHHGGGGG/>CGHFHFFHHHEHFHF1@F/CCHHGGGGGHHHGHHHEFGHGHHGGGGGHGHHGHHHHGGGGGGGGGGG-9@GGG@GF?BFFFFFFFFFFFFFFFFFFFFFFFFB.A/EFFFFFFFFFFFFFFFFFFFEFFFFFFBFBFFFFFFFFFFFFFFFFFFFFFF/
@M05620:37:000000000-D9766:1:1101:14673:10260 1:N:0:41
ACCACACCTTCTACAATGAGCTGCGTGTGGCTCCCGAGGAGCACCCCGTGCTGCTGACCGAGGCCCCCCTGAACCCCAAGGCCAACCGCGAGAAGATGACCCAGGTGAGTGGCCCGCTACCTCTTCTGTTGGCCGCCTCCCTCCTTCCTGGCCTCCCGGAGCTGCGCCCTTTCTCACTGGTTCTCTCTTCTGCCGTTTTCCGTATGACTCTCTTCTCTGACCTGAGTCTCCTTTGGAACTCTGCAGGTTCT
+
DDDDCCCCFFFFGGGGGGGGGGHHGGGFHGHHHGGGGGGGGHHHHGGGGGGGHHGHHHHGGGGGGGGGGGGHHHHGGGGHGHHHHGGGGGGGGGHHHHHHBCC=?FFD0===/F/-AGA@FGF<0GHD0=0.<C--::E.CCGGHFGGFGFFFGFEA.:--9C009:DABBFB00000:/:;0:FBFFFF::0:-A:B.:B.:../0;FFFF0FFF0F0BFFF//;BFFF:0BB:B0:BBFFFFF0:.;B;
@M05620:37:000000000-D9766:1:1101:8764:10261 1:N:0:41
ACCACACCTTCTACAATGAGCTGCGTGTGGCTCCCGAGGAGCACCCCGTGCTGCTGACCGAGGCCCCCCTGAACCCCAAGGCCAACCGCGAGAAGATGACCCAGGTGAGTGGCCCGCTACCTCTTCTGGTGGCCGCCTCCCTCCTTCCTGGCCTCCCGGAGCTGCGCCCTTTCTCACTGGTTCTCTCTTCTGCCGTTTTCCGTAGGACTCTCTTCTCTGACCTGAGTCTCCTTTGGAACTCTGCAGGTTCT
+
BBBBBBBBFCFFFGGFCFCFGGHBEGGEH?HCGGDEEEEGDGEHHGGGGE1AFHHHHHFEEGFGGGGGGGGHHHHGGGGHGHEHGGAECGCCGGHFFHHHHHHHGHHHHHHGGHHGGGGGHHHHHHHHHHHGHHGGGGGHGHHGHGGGGGGGGGGGGGGGGGGGGGFFFFFFFFFFFFFFFFFFFFFFFFFFFFFFFFFFFFFFFFFFFFFFFFFFFFFFFFFFBFFFFFFFFFFFFFFFFFFFFFFFFFF
@M05620:37:000000000-D9766:1:1101:13975:10283 1:N:0:41
ACCACACCTTCTACAATGAGCTGCGTGTGGCTCCCGAGGAGCACCCCGTGCTGCTGACCGAGGCCCCCCTGAACCCCAAGGCCAACCGCGAGAAGATGAGTGGCCCGCTACCTCTTCTGGTGGCCGCCTCCCTCCTTCCTGGCCTCCCGGAGCTGCGCCCTTTCTCAATGGTTCTCTCTTCTGCCGTTTTCCGTAGGACTCTCTTCTCTGACCTGAGTCTCCTTTGGAACTCTGCAGGTTCTAGATCGGAA
+
ABABBBCBFFFFGGGGGGGGGGHHGGGGHDGHHFGGGGGGGHHHHGGGEGGFHHHHHHHGGGGGGGGGGGGHHHHFGGGHGGHHHGGGGGGGGGHH2FFHFGGGFHCG?CGHHHHHHHFH1<<G.<ADDGHGHHGFFFGHFHFHCGGG?D-9CFFF?DGGC/FBFFF0BFF9BB9FFF099FFFFF.AFFFF.0AD?B0:FFFFFFBFFB9FFFF//B:00BBF0:BBFFFFF909BF;0BFF0F9FFAFE
@M05620:37:000000000-D9766:1:1101:18023:10287 1:N:0:41
GAGGCTGCTTTGGAAGAAACTCATAGATTACTGCAACAGTTCCCCCTGGACCTGGAAAAGTTTCTTGCCTGGCTTACAGAAGCTGAAACAACTGCCAATGATGCTACCCGTAAGGAAAGGCTCCTAGAAGACTCCAAGGGAGTAAAAGAGCTGATGAAACAATGGCAAGTAAGTCAGGCATTTCCGCTTTAGCACTCTTGTGGATCCAATTGAACAATTCTCAGCATTTGTACTTGTAACTGACAAGCCAG
+
AABBACFAFFFFGGGGGGGGGGHHHHHGHHHGHFFHGGHHHHHHHGGGHHHHHHGHHGHHGHHHHHHHHHHHHHHGHHHGHHHHHHGHHHHHHHHGHFHHHGFHHHHHHGGGGHGHHGHHHHHGHHHHHHHHHHHHGHGGHGGHHEHHGHHHHHHHHHGHHHHHHHHHG?GHHFGHHHHHHHGHHDGFGGHHHFDCGGHHHHGGGHHFHHHHHHHHHHHHHGHHHHH<CHHHGGGGGGFGGGGGGFCFFGG
@M05620:37:000000000-D9766:1:1101:13730:10287 1:N:0:41
ACCACACCTTCTACAATGAGCTGCGTGTGGCTCCCGAGGAGCACCCCGTGCTGCTGACCGAGGCCCCCCTGAACCCCAAGGCCAACCGCGAGAAGATGAGTGGCACGCTACCTCTTCTGGTGGCCGCCTCCCTCCTTCCTGGCCTCCCGGGGCTGCGCCCTTTCTCACTGGTTCTCTCTTCTGCCGTTTTCCGTAGGACTCTCTTCTCTGACCTCCGTCTCCTTTGGAACTCTGCAGGGTCTAGATCGGAG
+
AA?AAA>AFFF1AGG131FEDA11ABEFE0FGFFE00AE//FGHHG?EA/E/BA1BFAFFEE@E/?/>EGGFFF/EEGC>??G//<EEG<CC</01111?GD//0?//<C/01<11F1F<10.00---<C.C//.:0:/00/;G0:.CEA--99.9A?.A@B///;F//9BF//9/;/B999;BB@A-/A//9/---/://///BFF/9/9//B/----;-/////////9/////9--;/-9//;/9-9-
@M05620:37:000000000-D9766:1:1101:5241:10289 1:N:0:41
GAGGCTGCTTTGGAAGAGCACACGTCTGAACTTCACTCACTAGATTCCCCCTCGTATGCCGTCTTGTGCTTGCAAAAAGACAAGTATCAAACTGCCCCTTGACACCCAAATAAACAAGGGAAGAACCAACAAATAAAGGGGAAACAAACATGTATAACAAACCATTTAAACAGGGTGAAAAAAATAACAAAAAACACCAAACGCACTAGAAGAACGACATAGCCACATGTAACACTTTGAACATCCCCACG
+
A3AAABFACDFDGBBBFBFFAAFEBA4B5DBG5D53BFG3DDB3DF5D32AABA1BFGDBEEFHG5DF5DFG135521B1?321344B443333B?11?123B43?11/03B3333/2///0?03B/0/?//0333332/////2</0/02111111<1<0/?/1?1111><0..0..110.-<.00000...-..:.;....;---00000//;..:-.//9;/..//////////9////////...:-
@M05620:37:000000000-D9766:1:1101:13450:10295 1:N:0:41
AGTGCCAGCTCTCAATCGCACAGGGGACCCAGGGCCTGGCCCCTCCATCCAGAAAACCTATGACCTCACCCGCTACCTGGAGCACCAACTCCGCAGCTTGGCTGGGACCTATGTGAGTATCCAGCGTAGGAATCTGGGAGTTGGGGAGGAGTGAGGAGTTGGGGAAAGACAGTCCTAACCGTGGAGGGTTCTGGTAAATGATGGGGTGAGGAGGGGCTCTTTGGCTCCCACCAGTCCCCCTGTCTGGTCTA
+
AABBAFFFCFFFFFFGGFGGGEHHGEGGGGHHGGGGFGHHHHGHGGHHHHHHHHHHHGHHHHHHHHHHHHHGGGGGHGGGHGG?FHCGGHHHGGCGGHHHGHHGGGHHGHHHHHHHHFHGHHHHHGEGGGHHHHHHHHHGGHHHGGGGGGGHHHHHHGHHHHGGGGGHFHHHFFHHHHFHGEEGGGGGCFGGGGFGGGGGGGGGGGFFFFFFFFFFFFFFFFFFFFFFEFFFFFFFFFFFFFFFFFFFFFF
@M05620:37:000000000-D9766:1:1101:21852:10305 1:N:0:41
GAGGCTGCTTTGGAAGAAACTCATAGATTACTGCAACAGTTCCCCCTGGACCTGGAAAAGTTTCTTGCCTGGCTTACAGAAGCTGAAACAACTGCCAATGATGCTACCCGTAAGGAAAGGCTCCTAGAAGACTCCAAGGGAGTAAAAGAGCTGATGAAACAATGGCAAGTAAGTCAGGCATTTCCGCTTTAGCACTCTTGTGGATCCAATTGAACAATTCTCAGCATTTGTACTTGTAACTGACAAGCCAG
+
AAABBACAFFFFGGGGGGGGGFFFGGGGHGHHGHDFHHHAEHFGHGEFHEHFHFHEHHHH3FGHFFEHHHHHHFEHHHFFHGHGFHHFHF1FFGFHFHCFHHHHHHHGFGGGGFEGCHFFACGFBGHHHHHHHFGG3DFEC<?FD?GFGHHHHHGHFHGGHE@1FGHHFGFHH<FGHHGGHHHHDDCGGGD1F0<CGGEDHFGHFFC<<GCHHGBFGCFHHHHHFHH;CGHHFBGBF00FFFGGGGAAEFF
@M05620:37:000000000-D9766:1:1101:14240:10316 1:N:0:41
ACCACACCTTCTACAATGAGCTGCGTGTGGCTCCCGAGGAGCACCCCGTGCTGCTGACCGAGGCCCCCCTGAACCCCAAGGCCAACCGCGAGAAGATGACCCAGGTGAGTGGCCCGCTACCTCTTCTGGTGGCCGCCTCCCTCCTTCCTGGCCTCCCGGAGCTGCGCCCTTTCTCACTGGTTCTCTCTTCTGCCGTTTTCCGTAGGACTCTCTTCTCTGACCTGAGTCTCCTTTGGAACTCTGCAGGTTCT
+
CCCCCCCCFFFFGGGGGGGGGGHHGGGGHGHHHGGGGGGGGHHHHGGGEGGGHHHHHHHGGGGGGGGGGGGHHHHGGGGHGHHHHGGGGGGGGGHHHHHHHHHGGHHHHGHGGHHGGGGGHHHHHHHHHHHGHHGGGGGHGHHGHBFGGGGGGGGGGGGGGGGGGGFFFFFFFFFFFFFFFFFFFFFFFFFFFFFFFFFFFFFFFFFFFFFFFFFFFFFFFFFFFFFFFFFFFFFFFFFFFFFFFFFFFFF
@M05620:37:000000000-D9766:1:1101:27643:10324 1:N:0:41
GAGGCTGCTTTGGAAGAAACTCATAGATTACTGCAACAGTTCCCCCTGGACCTGGAAAAGTTTCTTGCCTGGCTTACAGAAGCTGAAACAACTGCCAATGATGCATCCCGGAAGGAAAGGCGCAACGAAGACACAACAGGCGAACCAACGAAAATAACACACTAGCAAGTAAGACAAGACTTACCGATTTAGGACTCTTGGGGCTCCAATTGACAACTTCTCAGGCTTTTTACTTGTAACTGACAACCCAG
+
BABBBCFBFFFFFGGGGGFGGGHHHHHHHHHHHHGHHGHFHHHHHGGFGHHHHHGHHFHHFGHHHHHHHHHHHHHGHHHHHHHGHFFHGHEHHHHHHHHHEF4B34BFG?E/>1>0B?B0///>/<<////B22BFC/<?///<AA0/?<...-111<<>GGB/=/0=/<0<00<//</;0<00;:A:CE0000:;/0;00.;.-:;CF000;00;;;F;00;///.;;//.9:;///;BF//:;B..:A9
@M05620:37:000000000-D9766:1:1101:23377:10357 1:N:0:41
ACCACACCTTCTACAATGAGCTGCGTGTGGCTCCCGAGGAGCACCCCGTGCTGCTGACCGAGGCCCCCCTGAACCCCAAGGCCAACCGCGAGAAGATGACCCAGGTGCGTGGCCCGCTACCTCTTCTGGTGGCCGCCTCCCTCCTTCCTGGCCTCCCGGAGCTGCGCCCTTTCTCACTGGTTCTCTCTTCTGCCGTTTTCCGTAGGACTCTCTTCTCTGACCTGCGTCTCCTTTGGAACTCTGCAGGTTCT
+
A>AAA>A>44@BBFB45BBF4GBF2AEBA2BABF222AA2AGAFFEAAE1BAAFGFGGCEECEGCE@EGEFCBGCEEE?EGHG/FFFGG//BDGHFFFGHHHEG/FGBCFGGDH.>D-ACHHHFH0DG0GHGHHCGCAEHGGGGFFGGGGGGFFGGGF--9-9;FBBFBBFFFFFBFFFF9FFFFFFFFFFFFFBFFFFFFFFFD.9;FFFFFF;//BF/BF/9;BD-:FFFFFFEFFFFFFFFFFFFFFF
@M05620:37:000000000-D9766:1:1101:23372:10374 1:N:0:41
ACCACACCTTCTACAATGAGCTGCGTGTGGCTCCCGAGGAGCACCCCGTGCTGCTGACCGAGGCCCCCCTGAACCCCAAGGCCAACCGCGAGAAGATGACCCAGGTGAGTGGCCCGCTACCTCTTCTGGTGGCCGCCTCCCTCCTTCCTGGCCTCCCGGAGCTGCGCCCTTTCTCACTGGTTCTCTCTTCTGCCGTTTTCCGTAGGACTCTCTTCTCTGACCTGAGTCTCCTTTGGAACTCTGCAGGTTCT
+
CCCCCCCCFFFFGGGGGGGGGGHHGGGFHGHHHGGGGGGGGHHHHGGGGGGGHHHHHHHGGGGGGGGGGGGHHHHGGGGHGHHHHGGGGFGGGGHHHHHHHHHHGHHHHHHGGHHGGGGGHHHHHHHHHHHGHHGGGGGHGHHGHGGGGGGGGGGGGGGGGGGGGGFFFFFFFFFFFFFFFFFFFFFFFFFFFFFFFFFFFFFFFFFFFFFFFFFFFFFFFFFFFFFFFFFFFFFFFFFFFFFFFFFFFFF
@M05620:37:000000000-D9766:1:1101:23128:10375 1:N:0:41
GAGGCTGCTTTGGAAGAAACTCATAGATTACTGCAACAGTTCCCCCTGGACCTGGAAAAGTTTCTTGCCTGGCTTACAGAAGCTGAAACAACTGCCAATGATGCTACCCGTAAGGAAAGGCTCCTAGAAGACTCCAAGGGAGTAAAAGAGCTGATGAAACAATGGCAAGTAAGTCAGGCATTTCCGCTTTAGCACTCTTGTGGATCCAATTGAACAATTCTCAGCATTTGTACTTGTAACTGACAAGCCAG
+
BBBBBBFBFFFFGGGGGG4FGGGHHHHHHHHHH5GHHHHHHHHHHGGFHHHHHGHHHHHHHHHHHHHHHHHHHHHHHHHHHHHHHHHHHH1FHHHGHHHHHHHHHHHHHGGEGHGHHGHHHHHGHHHHHHHHHHHHEHGGHGEGHFHHGHHHHHHHHHFFCHGHHHHGF?FGHFHHHFGHHHHGHGGGGGFGHGGHHHHHHHGGH0<DGHHHGH0CGHHHHHHHHHH0<CGHGGGGGGGGGGGGGGFEGGG
@M05620:37:000000000-D9766:1:1101:11084:10389 1:N:0:41
AGTGCCAGCTCTCCATCGCACAGGGGACCCAGTGCCTGGCCCCTCCATCCAGAAAACCTATGACCTCACCCGCTACCTGGCGCACCCCCTCCGCAGCTTGGCTGGGACCTATGTGAGTATCCAGCGTAGGAATCTGGGAGTTGGGGAGGAGTGCGGAGTTGGGGCAAGACAGTCCTAACCGTGGAGGGTTCTGGTAAATGATGGGGTGAGGAGGGGCTCTTTGGCTCCCACCAGTCCCCCTGTCTGGTCTA
+
>A>>>DFFAFFFG4GFGEG2E?GAF2AAAEGH3BBBDFHHCHGHGGFHHGHHFGHFGFHHGGFHHAFFGHH0E0>EHH3B?>EEEG>/>EFEEE?EEHBFFGHGGGHHGHHHFFG2DGFHHHHFGGGDDGFFHHHHHH0>EGHFGG.<C.<CC0<A-A.;GFGG.99A/C9CFGGGGGGGGGGG.CFGAFFFFFFBBFFFFFFFFFFB.FF/DFBBBBFFFFFFFFFFFBFFFFFFFFFFBFFFFFFFFFF
@M05620:37:000000000-D9766:1:1101:10815:10390 1:N:0:41
GAGGCTGCTTTGGAAGAAACTCATAGATTACTGCAACAGTTCCCCCTGGACCTGGAAAAGTTTCTTGCCTGGCTTACAGAAGCTGAAACAACTGCCAATGATGCTACCCGTAAGGAAAGGCTCCTAGAAGACTCCAAGGGAGTAAAAGAGCTGATGAAACAATGGCAAGTAAGTCAGGCATTTCCGCTTTAGCACTCTTGTGGATCCAATTGAACAATTCTCAGCATTTGTACTTGTAACTGACAAGCCAG
+
BBBBBBFBFFFFGGGGFGGGGGH5GGGHHHHHHHHHHHHHHHHHHGEGHFHHHGGCFGHHBFGHF5FGHHFCGHHHHHHHHHHHFGGHHHHHHHGHFHHHHHGHHHHHHGGEGHFGHGHGHHHGHHHHHGHHHHHHGHGGHDBGHHHHGHHHHHHHGHHHHHGFHHHHG?GGGGGHHGGHHHHHHGGGGGFGHFHGHHGFHGD0<CGGHHHHGHHHHGHGHHHHHFHHFFCGGFG0FBBBFGFFGGAEAFF
@M05620:37:000000000-D9766:1:1101:19350:10402 1:N:0:41
ACCACACCTTCTACAATGAGCTGCGTGTGGCTCCCGAGGAGCACCCCGTGCTGCTGACCGAGGCCCCCCTGAACCCCAAGGCCAACCGCGAGAAGATGACCCAGGTGGGCGGCCCGCTACCTCTTCTGGTGGCCCCCTCCTTCCTTCCTGGCCTCCCGGGGGTCCCCCCTTTCTCCCTTGTTCTCCTTTCTGCCGTTTTCCGAAGAACCCTCTTCTCTGCCCTGGGTCTCCTTTGGACCTCTGCCGGTTCT
+
BBBBBBBBFFFFEGGGGGGEGDFFE2AE4AFGFGFG2EG22BGHHGCGEEEE5333FGHG000>?EEEGEFHHFCGGGEFCEG/CF?EGC/C?A0GF1>F1F/<?11////-<@----::GB00;BC0CGG..9.---9C/00C09CBB0/.;099E.----9.;.9:>BFFF/;/;B/.;/:////;B/BFF/-.;/A9/9..-.:..99:B/;/;9//;9B...99.99//9/;//..;B///9;>;A/
@M05620:37:000000000-D9766:1:1101:18321:10408 1:N:0:41
AGGGCCAGCTCTCAATCGCACAGGGGACCCAGGGCCTGGCCCCTCCATCCAGAAAACCTATGACCTCACCCGCTACCTGGAGCACCAACTCCGCAGCTTGGCTGGGACCTATGTGAGTATCCAGCGTAGGAATCTGGGAGTTGGGGAGGAGTGAGGAGTTGGGGAAAGACAGTCCTAACCGTGGAGGGTTCTGGTAAATGATGGGGTGAGGAGGGGCTCTTTGGCTCCCACCAGTCCCCCTGTCTGGTCTA
+
>11>AAAAAFC3AFG3BAFGAEEEAEGE0AGHGG/A/AGC0FEGGGFG10FBE01BGA0BFG2GCHCGHHGGGG?>GHHCFGHA0/FHG0FHG>E//>GHCCHFCEFHCFGGDFDHFHDDHFGGH@?CCGHHFHF1?C?F?FB1<<>C?><GHHGHHC<<<CCCEAHACHHFCHHHHGGAAGGGCGGGGGEGGF;CFFGGGGGGGBA9EFFFBA9>=@FFFFFFFFF?FFF-9FFFFFFF@FFFFBFBFFB
@M05620:37:000000000-D9766:1:1101:9861:10411 1:N:0:41
GAGGCTGCTTTGGAAGAAACTCATAGATTACTGCAACAGTTCCCCCTGGACCTGGAAAAGTTTCTTGCCTGGCTTACAGAAGCTGAAACAACTGACGATACTCGTACGGGCAAGCAACTCTCCCGCTAAGAGGGCAAGGCAGTACTAGTGCCCACGAAACAAGTCCATGCAACCTAGCCGTTTTCGCTCTATTACGCCTCCGATTCAACCCTTATAAGCATTTGTACTTGTACTTGACACGCCAGAGCCAA
+
AAABAAFBFFFFG4FGGGGGGGHHGHFHHGGHGHFHGHHGHHHHHGGGHHHHHHGGHB2FBFHHHGHGHHHHHGHFGHHHFHHHHFFHGHHHHH3311B1/431BEA>1////?/2303343B3?/<</2B?//</////0?2222221?<101////.>0.<11F11111>0.</0/<.<=C.<@D..;00000:.-;9..-.;00;0...//0;0;00;90;000;CFFFF/;F//BF?-.9;.;FFF.
@M05620:37:000000000-D9766:1:1101:20825:10412 1:N:0:41
GCGGCTGCTTTGGAAGAAACTCATAGATTACTGCCACAGTTCCCCCTGGACCTGGAACCGTTTCTTGCCTGGCTTACAGAAGCTGAAACAACTGCCAATGATGCTACCCGTAAGGAAAGGCTCCTAGAAGACTCCACGGGAGTCACAGCGCTGATGACACAATGGCAAGTAAGTCAGGCATTTCCGCTTTAGCACTCTTGTGGATCCAATTGAACAATTCTCAGCATTTGTACTTGTAACTGACAAGCCAG
+
>1>AA>>>CFB11ABB1BBGFGFHDDGGH1FGHH01BBBBDGHHHGAF/0BBGHFHH1/ABEGGDFFFGHHHHGB1BGHEGHH1F1BGG0FFGGHGB1BBGHHGH2GHHGGEAGCH0GHHHHHGH1FHDFHHHHH10?>C/>?011@F/ACGGGHHH1FG0.<FFHHCFFGFFHHHHHHEGHHHHGGGGGHHGHHHHHHHHHGFHHHGGGGGFGGGBBFFGG0CF0CCFG09FGGGFGFGGGGGGFFFFFF
@M05620:37:000000000-D9766:1:1101:4911:10438 1:N:0:41
ACCACACCTTCTACAATGAGCTGCGTGTGGCTCCCGAGGAGCACCCCGTGCTGCTGACCGAGGCCCCCCTGAACCCCAAGGCCAACCGCGAGAAGATGACCCAGGTGAGTGGCCCGCTACCTCTTCTGGTGGCCGCCTCCCTCCTTCCTGGCCTCCCGGAGCTGCGCCCTTTCTCACTGGTTCTCTCTTCTGCCGTTTTCCGTAGGACTCTCTTCTCTGACCTGCGTCTCCTTTGGAACTCTGCAGGTTCT
+
BBABB?AAFFFFGGGGGGGGGGHGFGGGHGGHHFFG?FG2EGEGHGGGEGGE5FFHHHGGGF0EFBEGGGGG3GHGGGGHGHHH/FGEGC@D@ACGHGHHHGEEGHHHGHHGGHHGGGGCHHHHHHHHHDGGHHGCDGGHGHHGBFGGGGFFGGGGGFG-ADFGGGFFFDFFFFFFFFFFFFFFFFFFFFFFFFAAFFFFFFFFFBFFFFFFFFFFFFFFFFBF.;DADFFFFFFFFFFFFFFFFFFFFFF
@M05620:37:000000000-D9766:1:1101:23445:10473 1:N:0:41
AGTGCCAGCTCTCAATCGCACAGGGGACCCAGGGCCTGGCCCCTCCATCCAGAAAACCTATGACCTCACCCGCTACCTGGAGCACCAACTCCGCAGCTTGGCTGGGACCTATGTGAGTATCCAGCGTAGGACTCTGGGAGTTGGGGAGGAGTGAGGAGTTGGGGAAAGACAGTCCTAACCGTGGAGGGCTCTGGAAAATGATGGGGTGAGGAGGCGCTCTTTGGCTCCCACCAGTCCCCCTGTCTGGTCTA
+
BCABBFFFCFFFGGGGGGGGGGHHGGGGGGHHGGGGGGHHHHGHGGHHHHHHHHHHHGHHHHHHHHHHHHHGGGGGHHHHHHHHHHHHGHHHGGGGGHHHGHHGGGHHGHHHHDH33D?GH33FG<<///22@FGHHH0=/?FH@D.>C.CCG0DG0<<FGH@EE.CCGFGHGH0000C.D:AC.CDA.:.FFB0;;/090BFGFFAD?.FFFF.-@>DFFF0/B9F.A9.:9.0BFFFAF.BBFF/B0B9
@M05620:37:000000000-D9766:1:1101:2787:10481 1:N:0:41
ACCACACCTTCTACAATGAGCTGCGTGTGGCTCCCGAGGAGCACCCCGTGCTGCTGACCGAGGCCCCCCTGAACCCCAAGGCCAACCGCGAGAAGATGACCCAGGTGAGTGGCCCGCTACCTCTTCTGGTGGCCGCCTCCCTCCTTCCTGGCCTCCCGGAGCTGCGCCCTTTCTCACTGGTTCTCTCTTCTGCCGTTTTCCGTAGGACTCTCTTCTCTGACCTGAGTCTCCTTTGGAACTCTGCAGGTTCT
+
BBBBBBBAFFFFGGGGGGFGGGHHGGGEGGHHHFFGFGGAEGGHHGGGEFGGHFHHHHHGGGFEGGGGGGGGHHHGGGGHGHHHHGGGGGGGGGHGGBFHHHAFFHHHHHHEGHHGGGGGHHHGHGH=GHC?CH?FGGGHGHHGHGGGGGGFFGGGGD-BGGGGGGFFF=BFFFFFFF/9BBFFFFFFFFFFFF=;./AFFDFFADFFFFFFFFFFFF/BFFFFBBBFFFFFFF////;BFFFFFBFFBFB
@M05620:37:000000000-D9766:1:1101:23168:10485 1:N:0:41
ACCACACCTTCTACAATGAGCTGCGTGTGGCTCCCGAGGAGCACCCCGTGCTGCTGACCGAGGCCCCCCTGAACCCCAAGGCCAACCGCGAGAAGATGAGTGGCCCGCTACCTCTTCTGGTGGCCGCCTCCCTCCTTCCTGGCCTCCCGGAGCTGCGCACTTTCTCACTGGTTCTCTCTTCTGCCGTTTTCCGTAGGACTCTCTTCTCTGACCTGAGTCTCCTTTGGAACTCTGCAGGTTCTAGATCGGAA
+
BBBAAABBFFFFGGGGGGDGGGHHGGGGCGBGHFFEAFG22BFGHGGEEGEG5GHFGHHEEF0EFGGGGGGHHHHGGGGHGHHHEGGGGD@DCGGHHHHHFFEGHHGGGGGHHHHHHHHHHEGHHGGGGGHGHHGHHHHHHHGHHHGGGGAGFGGGGD-A;FGFFFFFFFFBFFFFFFFFFFFFFFDFFFFFFFFFFFFFFFFFFEFFFFEFFFFFFFFFFFFFFFF/;FFFFFFFF.;BFF/FFFFFFFE
@M05620:37:000000000-D9766:1:1101:7181:10494 1:N:0:41
AGTGCCAGCTCTCAATCGCACAGGGGACCCAGGGCCTGGCCCCTCCATCCAGAAAACCTATGACCTCACCCGCTACCTGGAGCACCAACTCCGCAGCTTGGCTGGGACCTATGTGAGTATCCAGCGTAGGAATCTGGGAGTTGGGGAGGAGTGAGGAGTTGGGGAAAGACAGTCCTAACCGTGGAGGGTTCTGGTAAATGATGGGGTGAGGAGGGGCTCTTTGGCTCCCACCAGTCCCCCTGTCTGGTCTA
+
AAABAFFFCFFFGDGGGFFEEGBGBEFGGGHHGGGGGFHHHHGHGGHHHHGGHGGHHGHHHHHHHHHFHHHGGGCFHHHFFFF?GHFHGHHHGGGGGHHHGHHFFGHHGHHHHHHFGFHHHHHGHGEFGEHHHHHHHHHGEGHHGGGGGGGHHHHHHGHHHHGGGGGHHHHGHHHHHHHHGCEGGGGG;AFGGGFFGGGGGFGGGGFFEFFFFFFFFFFFFFFFFFFFFFFDFFFFFFF?FFFFFFFFBFB
@M05620:37:000000000-D9766:1:1101:17663:10498 1:N:0:41
AGTGCCAGCTCTCAATCGCACAGGGGACCCAGGGCCTGGCCCCTCCATCCAGAAAACCTATGACCTCACCCGCTACCTGGAGCACCAACTCCGCAGCTTGGCTGGGACCTATGTGAGTATCCAGCGTAGGAATCTGGGAGTTGGGGAGGAGTGAGGAGTTGGGGAAAGACAGTCCTAACCGTGGAGGGCTCTGGTAAATGATGGGGTGAGGAGGGGCTCTTTGGCTCCCACCAGTCCCCCTGTCTGGTCTA
+
ABABBFFCAFFFGGGGGGFGGGHHGGGGGGHHG?GGDFHHHHGCEGGGHHHHHFHHHGHHHGHHHHFGGHHGGECGHHHHHHHFFHHHGFHHGGGGGHHHCH3/<EHHDGGHEHFHFDDHHHEFFC/EG?GFGHEHFHFGA<FG?CFDGFGHFHHFFAGCDGDCEGGHHHGHHHHHHECH-CEAEGGG.9EFFGCFFGFFB099C?DAFFFFFAB-A9EFFFFFFFFEE.FFFEFFFFFDD?FFFFEFBF/
@M05620:37:000000000-D9766:1:1101:10583:10500 1:N:0:41
[truncated: 2,277,076 more chars]
