# Supplementary material for: Fast but not furious: a streamlined selection method for genome-edited cells
Source: Life Sci Alliance. 2021 Apr 26;4(6):e202101051. doi: 10.26508/lsa.202101051 (PMC8127327; doi:10.26508/lsa.202101051)
Supplement: Supplementary file 1 [file LSA-2021-01051_Supplemental_Data_1.zip › SANGER and Deep Sequencing/ACTB/42_S42_L001_R1_001.fastq]

@M05620:37:000000000-D9766:1:1101:18824:1843 1:N:0:42
TGTGCCAGCTCTCATCGCACAGGGGTCCCCTGGCCTGGCCCCTCCATCCCGTAAACCTCTGACCCCACCCGCTACCTGGTGCCCCCACTCCGCAGCTTTGCTGTTTCCTCTGTTCGTTTCCCGCGTCGTTATCTGGGCGTTGGGGCGGCGTGCGGCGTTGGGGCAAGCCAGTCCTAACCGTGGCGGGTTCTGGTATATGATGGGGTGAGGCGGGGCTCTTTGTCTCCCACCAGTCCCCCTGTCTGTTCTAT
+
3>>AAFFFBFFFGGGGG2AEEBHGG2ABFGBFACFGFE2BBEEEE25DBEE1011BGAEGB5DB211??>0///>B3313233??>/>03B////<?3433?34344?B3B2B33/?2???2///>/////>==110.->>-.--.----;-.----;@-.--.-...;..;:9BB/.9-;.-----;A.B//;///;//;//..;-....9---9@9BBF///;/9/.99..;9/999@.;/://;/9/;
@M05620:37:000000000-D9766:1:1101:19403:1971 1:N:0:42
ACCACACCTTCTACAATGAGCTGCGTGTGGCTCCCGAGGAGCACCCCGTGCTGCTGACCGAGGCCCCCCTGAACCCCAAGGCCAACCGCGAGAAGATGAACTCAGTTGCCTGGCCCCCTCCCTCTTCTCCTGGTCCCCTCCCTCCTTCCTCGCCTCCCGGAGCTGCTCCCTTTCTCACTTCTTCTCTCTTCTTCCCTTTTCCTTTCTCCTCTCTTCTCTGACCTGCGTCTCCTTTTGTGCTCTTCCTCTTT
+
3>ABCBBBFFFFGGGGGGGGGGHHGGGGHGHHHGGGGGGFGHHHHGGGEGGGBHHHHHHGC00EFEEEGG123B?EE////?F//?E?C@?///22?22>22<211?1111?/00?/-<.<<CGFF<D00<///=0<./<..:CAC0;CG0.:-AA?C.--:;9//00;9/0900;00://;99FFFB/9/B/////9:///://////;FFFFF/BBF/:;///.-;-;/9;////9//:/B////////
@M05620:37:000000000-D9766:1:1101:15980:1975 1:N:0:42
ACCACACCTTCTACAATGAGCTGCGTGTGGCTCCCGAGGAGCACCCCGTGCTGCTGACCGAGGCCCCCCTGAACCCCAAGGCCAACCGCGAGAAGATGCCCAGGTGAGTGGCCCGCTACCTCTTCTGGTGGCCGCCTCCCTCCTTCCTGGCCTCCCGGCGCTGCGCCCTTTCTCACTGGTTCTCTCTTCTGCCGTTTTCCGTAGGACTCTCTTCTCTGACCTGTGTCTCCTTTGGAACTCTGCAGGTTCTT
+
@BBBBBBBFFFFGFGGGGFGGDGCEEEAAAGHHGGGDEEGD22BBBEGAEFGHHHHFGF?0>?EGEEFGGEGHFEEGD///?G//FFCGG/<//CGGF2?C2//?11?GB//F<-@@-AFHHHHFF0DG/.G<@-@DAGEHFDHHBFG0/9.CAEE.--:@9-A-;DDFFFFFF/BF/.FF/FBFBFF/9B/B>DFFFFFDF.../9B9BFFFF99B//99B./9B///;:BF/B/9/BFB9//::ABFF/
@M05620:37:000000000-D9766:1:1101:15051:2103 1:N:0:42
ACCACACCTTCTACAATGAGCTGCGTGTGGCTCCCGAGGAGCACCCCGTGCTGCTGACCGAGGCCCCCCTGAACCCCAAGGCCAACCGCGAGAAGATGCCAGGTGGGGGGCCCGCTACCTCTTCTGGTGGCCGCCTCCCTCCTTCCTGGCCTCCCGGCGCTGCGCCCTTTCTCCCTGGTTCTCTCTTCTGCCGGTTTCCGTAGGGCTCTCTTCTCTGCCCTGAGGCTCCTTTGGGACTCTGCAGGGTCTAG
+
BBBBBBABFFFFGGGFGGGGGFGFEBEBGEHHGGGEEEGCGHGHHGGGFEEFHGGHHGGGGGGGGGGGGGGGGGHEGGGHGHHHHGGEDDBDCGHFHF2?2<G11///-@-@DA>9-9BBBFFBB/F/9A.FD-9A9AFE.;;B/B9/B9FF?FFFF-;9@B.@-AD@FFBBB/999E/B/BB//;B/;B9B--;DF/BA/.:D..9ABFFFFBF/9/BEB..;.9:AE/BF/F.A..;/9//;F-;/;//
@M05620:37:000000000-D9766:1:1101:14706:2154 1:N:0:42
AGTGCCAGCTCTCAATCGCCCCGTGGACCCAGGGCCTGGCCCCTCCATCCAGAAAACCTATGACCTCACCCGCTACCTGGAGCACCAACTCCGCAGCTTGGCTGGGACCTATGAGAGGATACAGCATAGGAATCTGGGAGGGGGAGAGGAGAGAGGAGTTGGAAAAAGACAGTCCTAACCGTGGAGGGTTCTGGTAAATGATGGGGTAAAGAGGGGCCCTTTCGCCCACGACAGTCCCACGCTCGGCTCAA
+
11>>>BBCAFFFG1BGGFFEA0A0AAEBFEBBBAEBAAGF0FE/EEBG1BBA10AB0BAFB1ADBD@BBF0>>E//B1B>FGB/0/0??0BF////>BBF/<1F?AF0/BBB<2>B1/0@F1@>F01111@@111@1???//->-<..<.<..;.;.::/0:00:/..;9/B;00990/.-=.;;EA?.;.0909//9//;9/;-9A-////-9;;;-9-9B/99-----99;-///B/;-----@-9-/;
@M05620:37:000000000-D9766:1:1101:14687:2158 1:N:0:42
AGTGCCAGCTCTCAATCGCACAGGGGACCCAGGGCCTGGCCCCTCCATCCAGAAAACCTATGACCTCACCCGCTACCTGGAGCACCAACTCCGCAGCTTGGCTGGGACCTATGAGAATATACAGCGTAGGAATCTGGGAGTTGGAGAGGAGAGAAGAGTTGGAAAAAGACAGTCCTAACCGTGGAGGGCTCTGGTAAATGATGGGGTGAGGAGGCGCTCTTTCGCTCACACCACTCCCCCTGTCTGCTATA
+
11>>AFFFAFFFEFGFGFGC1EEEEEGGFGHHGGGGGFHFGHGHGGGHDGHEB01FGA0FHHEHFH1FHHHGGG/>GHHFHHH/0?FGGFHHGGGGCHHHGHHG?FHHGHGFB2BB1B1BB22B</<?//@1FDGH1?0//0<F1F1.>>C...1>>.=DGH000<<AEFFFHC:0C;GHG?.;;C.A..9FG009;90BFFGGEGGGE.;/AB-;@@BFB//;A-A-BB/9A-/;BEF9--;BBF/;/B9
@M05620:37:000000000-D9766:1:1101:13098:2175 1:N:0:42
AGTGCCACCTCTCAATCGCACAGGGGACCCCGGCCCTGGCCCCTCCATCCCGAAAACCTATGACCTCACCCGCTACCTGGAGCACCAACTCCGCAGCTTGGCTGGGACCTATGTCAGTATCCAGCGTAGGAGTCTGGGAGTTGGGGAGGGGTGAGGAGTTGGGGAAAGACAGTCCTAACCGTGGAGGGTTCTGGTAAATTAGGGGGTGAGGATGGGCTCTTTCGCGCCCACCAGTCCCCCTCTCTGGTCTA
+
>1>AAFF1>BCFG1FGGGCFGGHHGGG0EG00A/AE/BBB0FFAEGH1DG/B/E/E0EE1BBDFGGH1F>0EE>>EHBGGGHHGGHCGEGDHGGC//B<0CH1?C?0?/FC1?@22@2@2GFBDGC<?C<G0>FG1<00>CHGH-<.<--=:-.;:G:;;0;--;..9/C9/;CBFBB/.;;9---A-;;FFFF/;;/9/;//;A-@@-:-//;--A-AFBB/-9-@>9AEB-AFFEFEA@-B/9/;B9;9
@M05620:37:000000000-D9766:1:1101:16005:2178 1:N:0:42
ACCACACCTTCTACAATGAGCTGCGTGTGGCTCCCGAGGAGCACCCCGTGCTGCTGACCGAGGCCCCCCTGAACCCCAAGGCCAACCGCGAGAAGATGACCGGTGAGTGGCCCGCTCCCTCTTCTGGTGGCCGCCTCCCTCCTTCCTGGCCTCCCGGCGCTGCGCCCTTTCTCCCTGGTTCTCTCTTCTGCCGTTTTCCGTAGGACTCTCTTCTCTGCCCTGCGTCTCCTTTGGCACTCTGCAGGTTCTAG
+
BBBBBBBAFFFFGGGGGGBGGFHGGGGB4EHGGFFF?EFGDHHHHGGGGFGGFHHHHHHFGGFGGGGGGGGHGHHGGGGHGHHHHGGGGG/BDGHFHHHG2<C>D/??GGGHHGGG-.<GHHHHHHHHHGHHGGGGGHGGGGGG;CFGGGGGGGGGG9ABFF9BFFFFFFFFF/;FFFFFBFFFFFF/;FFFF;DFFFFFFFDF9BBFFFFFFFFFFFFFFF.@DFFFFBFFFF/BF9;FFF/FFAFFFFB
@M05620:37:000000000-D9766:1:1101:15423:2228 1:N:0:42
ACCACACTTTCTACAATGCGCTGCGTGTGGCTCCCGAGGAGCACCCCGTGCTGCTGACCGAGGCCCCCCTGAACCCCAAGGCCAACCGCGAGAAGATGAACCCAGGTGCGTGGCCCGCTCCCTCTTCTGGTGGCCGCCTCCCTCTTTCCTGGCCTCCCGGCGCTGCGCCCTTTCTCACTGGTTCTCTTTTCTGCCGTTTTCCGTAGGACTCTCTTCTCTGCCTTGCGTCCCCTTTGGAACTCTGCTGGTTC
+
AAAAAAA1@BBFGFFGGG1AEGGGGEG0AEGBFABB/EEECGAFGEFAEEEFBGHHHHH/E??EFGGGGGGHBHHGGGGHGHGHHGGGBC>BCGHEGHHHHH//??F?1A<A@C>GC<<AFGHHHH0:CGGCGHHCCAAEGEGG/;;F;CFFGGGGG.;AA@-9;B@@F@@FFFFFBFFFFFFFFFF/;;FFFB/;ABFFF9;B-;-/BFFFFFF9B;FFFF/;B;@:9-;;FFFFBFBBF/9BF/;/BF/
@M05620:37:000000000-D9766:1:1101:19213:2240 1:N:0:42
ACCACACCTTCTACAATGAGCTGCGTGTGGCTCCCGAGGAGCACCCCGTGCTGCTGACCGAGGCCCCCCTGAACCCCAAGGCCAACCGCGAGAAGATGACCGGGGGGCGGCCCGCTACCTCTTCTGGTGGCCGCCTCCCTCCTTGCTGGCCTCCCGGTGCTGCGCCCTTTCTCCCTTGTTCTCTCTTCTGCCGTTTTCCGTAGGCCTCTCTTCTCTGCCCTGCGTCTCCTGTGGCACGCTGCCGGTTGTAG
+
CCCCCCCCFFFFGGGGGGGGGGHHGFGBCEHHHGGFDGGGFHHHHGGGGGGGHHHHHHHGGGGGGGGGGGGHHHHGGGGHGHHHHGGGGG@DFGHHHHGH2B///-;-99-;:9CD-:/BFFB0FFB09.AA-@C.9AAFBD/B09000:;0:.AF-9:;00;--:@BFFFFF09B0/BF9B9FFF0::F00-;ABA90.09..0099BFF000FBB00;0..9;;D/000;0/.;:.;;A..--;A-;00
@M05620:37:000000000-D9766:1:1101:13095:2266 1:N:0:42
ACCACACCTTCTACAATGAGCTGCGTGTGGCTCCCGAGGAGCACCCCGTGCTGCTGACCGAGGCCCCCCTGAACCCCAAGGCCAACCGCGAGAAGATGAACCCGGGAGCGTGGCCCGCTCCCTCTTCTGGTGGCCGCCTCCCTCGTTCCTGGCCTCCCAGCGCTGCGCCCTTTCTCACTGGTTCTCTGTTCTGCCGTTTTCCGTGGGACTCTCTTCTCTGCCCTGCGTCTCCTTTGGAACTCTGCGGGCTC
+
BBBBBABAFFFFGGGFGGF5GEGFGFEEGAGFFFGG?FGCDHEFHGFFAAEFBFCGHHFE>EFGGFGGGGGFEH/EEEEHG/GHHGGGGGGF/DF2?FB2FE//>C/>CC<ADG.CDG-:AG///:0:;G0:..CB-A.99://-.../;;/AF0.A..:9B-.-99-.;@/BF/FFBB/B9///:///;BBF//-.99.;999.-99.9/99/B9F:/9//./9.-AF99FF/FFFBB;F/BB/-9=-@?
@M05620:37:000000000-D9766:1:1101:18175:2268 1:N:0:42
AGTGCCAGCTCTCAATCGCACAGGGGACCCAGGGCCTGGCCCCTCCATCCAGAAAACCTATGACCTCACCCGCTACCTGGAGCACCAACTCCGCAGCTTGGCTGGGACCTATGTGAGTATCCAGCGTAGGAATCTGGGAGTTGGGGAGGAGTGAGGAGTTGGGGAAAGACAGTCCTAACCGTGGAGGGTTCTGGTAAATGATGGGGTGAGGAGGGGCTCTTTGGCTCCCACCAGTCCCCCTGTCTGGTCTA
+
BBAABFFFBFFFGFGFFGGCFCHCGEEGGGHHDGGFFGHGFHGHGGHHHGHHHHHGHGHHGFFHHFGGHHHGG>EEHHGHFFHHHHC1EGHF/E?ECFGFGGHGGGHHGHHHHHHHHHHHHGHHHGGGGGHHBGHHHGAFGHHHGGEGGGEGHFHGHGHHHGGGGGHHHHHHHHHHHGHGGGGGFGGGGGGGGGFGGGGGGGGGGGFFFFEFFFFFFFFFFFFFFFFFFFFFFFFFFFFFFFFFFFFFFFB
@M05620:37:000000000-D9766:1:1101:14537:2279 1:N:0:42
AGTGCCAGCTCTCCATCGCACAGGGGACCCAGGGCCTGGCCCCTCCATCCAGAAAACCTATGACCTCACCCGCTACCTGGAGCACCAACTCCGCAGCTTGGCTGGGACCTATGTGAGTATCCAGCGTAGGAATCTGGGAGTTGGGGAGGAGTGAGGAGTTGGGGAAAGACAGTCCTAACCGTGGAGGGTTCTGGTAAATGATGGGGTGAGGAGGGGCTCTTTGGCTCCCACCAGTCCCCCTGTCTGGTCTA
+
>A>>AFFFBFFFG4FFGEG2E?GAFEBEEEGHAEEAFFHHGHGFGGHHHFHHFCH2FEHHFADGHDBGHHHEE/>EHHFG2?GGFF11EGHB/E/E>F3BEFEFGGHHDHHFHHHEFGHHHHHGHGDDFGHGHHHHHH0?EHHECC.-C.CCC0DA0DGHHHGG.:CC/CGEGHHHHHGG-CED?CABEFAFFFFFFFFFFGGGGGFFEF?FFFFFFFFFFFFFFBFFF.FDFFFFFFFFFFFFEFFFFFF
@M05620:37:000000000-D9766:1:1101:19841:2346 1:N:0:42
ACCACACCTTCTACAATGAGCTGCGTGTGGCTCCCGAGGAGCACCCCGTGCTGCTGACCGAGGCCCCCCTGAACCCCAAGGCCAACCGCGAGAAGATGAACTCCCCTGCATGGCCCGCGCCGTCTTCTGCTGGCCGCCTCCCTCCTTCCTGGCCTCCCGGCGCTGCGCCCTTTCTCACTGCTTCTCTCTTCTGCCGTTTTCCGTCGGACTATCTTATCTGCCCTGCGTCTCCTTTGGAACTCTGCCCGTTC
+
BB@BBBBBFFFFGGGGGGGGGGHHGGGGHGHHHGGGGGGEGHHHHGGGEFGGFGHHHHHGEGGGGGGGGGGGHHHGGGCHGHHHHGGGGGFGGGHGHHHGF2??//??/01<<FCE<@>-<--<<CHFC00;/EHC@BA...;F9/CFFB0=;;BFGG.--@-9-D;DF=-BFFFFBFFF/;BFBBF/;FFFFF/@9DBAF9.;.---9@F/FFBFFFBFBF.FFA@.-99BFF/FF/BBFF/99/.;-9.
@M05620:37:000000000-D9766:1:1101:18013:2382 1:N:0:42
ACCACACCTTCTACAATGAGCTGCGTGTGGCTCCCGAGGAGCACCCCGTGCTGCTGACCGAGGCCCCCCTGAACCCCAAGGCCAACCGCGAGAAGATGACCAGGGGAGTGGCCCGCTACCTCTTCTGGTGGCCGCCTCCCTCCTTCCTGGCCTCCCGGAGCTGCGCCCTTTCTCACTGGTTCTCTCTTCTGCCGTTTTCCGTAGGACTCTCTTCTCTGACCTGAGTCTCCTTTGGAACTCTGCAGGGTCTA
+
BBBBBBBBFFFFGGGGFGGFGGHHGGGBAEHHHGGEDGGGDHHHHGGGFGGGGHHHHHHGGGGGGGGGGGGHHHHGGGGHGHHHHGGGGGGGGGHGHH2FH20F///</0FCGHC@@-<G000D<==G0/C.C:-A..CE//E9FBF00CAF0AEFAF-@99//--AC-FFB//99/9F/B9/999/B//BBFB.AFF/FA/:.A/////9/BBBB//99B/999///9FBFF/B/B//99//99F-;/./
@M05620:37:000000000-D9766:1:1101:16107:2412 1:N:0:42
ACCACACCTTCTACAATGAGCTGCGTGTGGCTCCCGAGGAGCACCCCGTGCTGCTGACCGAGGCCCCCCTGAACCCCAAGGCCAACCGCGAGAAGATGAACCCAGGTGAGTGGCCCGCTAACTCTTCTGGTGGCCGACTCCCTCATTCCTGGCCTCCCGGCGAAGCGCCCTTTCTCACTGTTTCTCTCTTCTGCCGTTTTCCGGAGGACTCTCTTCTCTGCCCTGCGTCTCCTTTGGAACTCTGCGCTTTC
+
BBBBBBBBFFFFGGGGBGGFGGHFGFGECEHHHGGGGGGGGHHHHGGGFDGGHHHHHHHGGGGGGGGGGGGHHHHGGGGHGHHHHGGGGGGGGGHHHHFGHAA</F1?1F1?//0>-<--.<DG00<<000<<.C--;:CCC/:.000;00/9C0A9..AC---9@-@;-@/BFFF///;///;BFF//B////9-ADF.99.-.--.;BFFFBBFFFB9/9.;A.9DB..9B///99/BFBB//---.;/
@M05620:37:000000000-D9766:1:1101:16462:2452 1:N:0:42
ACCACACCTTCTACAATGAGCTGCGTGTGGCTCCCGAGGAGCACCCCGTGCTGCTGACCGAGGCCCCCCTGAACCCCAAGGCCAACCGCGAGAAGATGACCGGGGGGGGGCCCGCTACCTCTTCTGGGGGCCGCCTCCCTCCTTCCGGGCCTCCCGGCGCTGCGGCCTTTCTCCCTGGTTCTCTCTTTTGCCGGTTTCCGGAGGGCTCTCTTCTCTGCCCCGCGGCTCCTTTGGAACTCTGCAGGTTCTAG
+
AAAAAAAAFFFFGCGGFGF1F1FBEAAB00GH1BFE?FGGGHHHHGGGGEGGHHHFHHHGEGGGG?EGGGGFH1FGGGCH//GHFGC<CGC</CFHFG111/<//---9=-9@----99//://:/;--9-9--@-AEA-BB-//:-9@;9EFEF-@-;-9>---;@-B//;//;-:E/;B////99////9--;BF/:----9-9;-/////;/////;-----9@-ABF/BB/9///9///;F-;9B/9
@M05620:37:000000000-D9766:1:1101:14521:2473 1:N:0:42
AGTGCCAGCTCTCAATCGCACAGGGGACCCAGGGCCTGGCCCCTCCATCCAGAAAACCTATGACCTCACCCGCTACCTGGAGCACCAACTCCGCAGCTTGGCTGGGACCTATGTGAGTAGCCAGCGTAGGAATCTGGGAGTTGGGGAGGAGGGAGGAGTTGGGGAAAGACAGTCCTAACCGTGGAGGGTTCTGGTAAATGATGGGGTGAGGGGGGGCTCTTTGGCTCCCACCAGTCCCCCTGTCTGGTCTA
+
AA>ABFFFAFFFGGGGGGGGGGHHGGGGEGHHGGGGGFHGGHGHGGHBGHHGFHHHHGG3GGFHHHHHHGGEEGGGHHHHHHGHHHHFGH3GEFG>EFHHEF3?EC00?BGHHDGHDBF3F2GGFC?EGGBFGGHFHFHGDFFGCDGGG.A.<EDCFGC:CFGC.:CCGHHBGB0;FGFA-9;A9CEG..9BGF;0;BFFF/9B?A.9EFA.;@BAF;.;F/;/B//.:9ADFF/99BA.@?;9BFF9/9/
@M05620:37:000000000-D9766:1:1101:19044:2532 1:N:0:42
ACCACACCTTCTACAATGAGCTGCGTGTGGCTCCCGAGGAGCACCCCGTGCTGCTGACCGAGGCCCCCCTGAACCCCAAGGCCAACCGCGAGAAGATGAACCCAGGTGAGTGGCCCGCTACCTCTTCTGGTGGCCGCCTCCCTCCTTCCTGGCCTCCCGGCGCTGCGCCCTTTCTCACTGGTTCTCTCTTCTGCCGTTTTCCGTAGGACTCTCTTCTCTGACCTGCGTCTCCTTTGGAACTCTGCAGGTTC
+
BBCCCCCDFFFFGGGGGGGGGGHHGGGFEGHHHGGGGGGGGHHHHGGGGGGGHHHHHHHGGGGGGGGGGGGHHHHGGGGHGHHHHGGGGGGGGGHHHHHHHHGGHAGF1GHGCFHHGGGFGGHHHHHHHHGGGHGCGCFGHGGHGGGGGGGGGGFGGGGG-:BFAFFFF-CFF:BFFFFFEFFFFFFBFFFFFFFFFFFFFFDFFFFFFFFFFFFFFFFF0BFFF.BDAFFFFFFFFFFFBBFFF0;FFB0
@M05620:37:000000000-D9766:1:1101:19970:2577 1:N:0:42
ACCACACCTTCTACAATGAGCGGCGTGTGGCTCCCGAGGAGCACCCCGTGCTGCTGACCGAGGCCCCCCTGAACCCCAAGGCCAACCGCGAGAAGATGACCGGTGCGAGGCCCGCTACCTCTTCTGGTGGCCGCCTCCCTCCTTCCTGGCCTCCCGGCGCTGCGCCCTTTCTCACTGGTTCTCTCTTCTGCCGTTTTCCGTAGGACTCTCTTCTCTGCCCTGCGTCTCCTTTGGCACTCTGCAGGTTCTAG
+
AAA1AAAAFFFFGFGFAGGFG0EGGEE//AA01BFAEG?E/EGCGAEE/EGC1@1FFHFEG//EFG/EEE/F1FGG///?</GHHGC</B/</C<1GF111<--A-<.<<AEGGGG-:GHHHGGGGGGGGGGGGGGGGGGGGGGFFFFFFFFFFFF@@@@@@F@@F?@FFFFF/BFBFFFBFFFFFF/BFFF@ABFFFFFFFFFFFFFFFFFFFFFFBBFFFA@F@FFFFFFEF/BF-BBFFBFFAFFFFB
@M05620:37:000000000-D9766:1:1101:15359:2580 1:N:0:42
AGTGCCAGCTCTCAATCGCACAGGGGACCCAGGGCCTGGCCCCTCCATCCAGAAAACCTATGACCTCACCCGCTACCTGGAGCACCAACTCCGCAGCTTGGCTGGGACCTATGTGAGTATCCAGCGTAGGAATCTGGGAGTTGGGGAGGAGTGAGGAGTTGGGGAAAGACAGTCCTAACCGTGGAGGGTTCTGGTAAATGATGGGGTGAGGAGGGGCTCTTTGGCTCCCACCAGTCCCCCTGTCTGGTCTA
+
>33>AFFFBFFFGFGFBFFGEEHHGGGGEAGGFFEABFGGCGGHGGHHDFHFDF3FGE3AGGDHHH@GHHHGGEEEHHHGGHHECFGHGFHHEEGG/FGHGGHGGEFHGHHHHHHHHHHHHGHHHCAEGGHHHHHGHBFFAHHHG?<DGCCFGGHFGFGHHHGGG?GHHHHHHFFHHHHH@ACG.AGG;FFGGGFFGGGGGGGGGGFBFFFFFFBBB-AFFFFFFFFFFFFFFFFFFFFFBFFFFFFBFFE
@M05620:37:000000000-D9766:1:1101:13082:2583 1:N:0:42
ACCACACCTTCTACAATGAGCTGCGTGTGGCTCCCGAGGAGCACCCCGTGCTGCTGACCGAGGCCCCCCTGAACCCCAAGGCCAACCGCGAGAAGATGCCCAGGTGAGTGGCCCGCTACCTCTTCTGGTGGCCGCCTCCCTCCTTCCTGGCCTCCCGGGGCTGCGCCCTTTCTCACTGGTTCTCTCTTCTGCCGTTTTCCGTAGGACTCTCTTCTCTGACCTGAGTCTCCTTTGGAACTCTGCAGGTTCTA
+
ABABBABBFFFFGGGGGGGGGGHHGGGFHGHHHGGGGGGGGHHHHGGGGGGGHHHHHHHGEGGGGGGGGGGHHHHGGGGHGHHHHGGGGGGGGGHBGHGHHHAFCF1FFGGGHHCC@@CHFGFHGBGH0<DHHGGCDDHGHFGHHGGGGG?FBCGGDB--99..-;DFFFFFFFFFFFF9F///;99:99/BFADFFFFFF/9;AFFEFBB/F99/99BFFF././//:FFFF/BFFF/:/9BBFFFBB9/
@M05620:37:000000000-D9766:1:1101:13707:2586 1:N:0:42
AGTGCCAGCTCTCAATCGCACAGGGGACCCAGGGCCTGGCCCCTCCATCCAGAAAACCTATGACCTCACCCGCTACCTGGAGCACCAACTCCGCAGCTTGGCTGGGACCTATGTGAGTATCCAGCGTAGGAATCTGGGAGTTGGGGAGGAGTGAGGAGTTGGGGAAAGACAGTCCTAACCGTGGAGGGTTCTGGTAAATGATGGGGTGAGGAGGGGCTCTTTGGCTCCCACCAGTCCCCCTGTCTGGTCTA
+
ABABBFFBAFFFG4GGGGGCGGHGGGGGGGHHGEGGEFHHGHGHGGHHHHHHHHHHHGHHHHFHHHHHHHHGGEFGHHHHHHHHHHHHGHGHEEEEEFGHGHGGGGHFGHHHHHGHHHHHHHHHHGEGGGHHHHHHHHCFCGHHGGFGGGGGHHHHHGHFHGGGGGHHHHHHHHGHHHHHGEABDEFG;FFGGGFGGGGGGGGGGGFBFFFFFF<BBBFFFFFFBFFFFFFFFFFFFFFFBFFFFFFFFFF
@M05620:37:000000000-D9766:1:1101:11686:2606 1:N:0:42
GAGACTGCTTTGGCAGAAACTCATAGGTTACTGCAACAGTTCCCCCTGGACCTGGGAAAGATTCTCGCCTTACTTACAAAGCCTGACGCAAGAAGCAAACAGCTACGTGACCCGATACGTAATCAAATGCCCGCATAAGACCTTAATGGCCTACAAGAGCTGAGCCCATACTCACTGGTAATCTCTTCAGCCGTTTTCTGTAGCACTCTCTTATCCAACCTAACTATTCTTTGCAATTGTACAGGTAATAG
+
>1>1>BCFFBBDG11111A1BABDD3ADF1BD3B11BFBDGD2BBAAAE0BBFFFAA1/FBBDDDDBAAB/B11D2BB1B00BBB00//>//000B1B10B>0111/B>/?B0>/<>E/BF0/B111B11BBE/>?BG1110@@1?1<1F0FFGH110<>><10<<..00>100/<=/=00===<00=0==:-.:;.=C0;:<::CF:;09F99;00;;;:/;/0;;0;;90;9C09;0;0=90;09;99B
@M05620:37:000000000-D9766:1:1101:14260:2641 1:N:0:42
GAGGCTGCTTTGGAAGCAACTAAGAAACCAGGGACATAAGATCGGAATACAAAAAATCTATGATCTCGTCCGCTACCTGCAGCTCGAACTCCGTCGCCTGGTTGAAACAAATGTGAGTATCCAGCGTAGGAATCTGGGAGTTGGGGAGGAGTGAGGAGTTGGGGAAAGACAGTCCTAACCGTGGAGGGTTCTGGTAAATGATGGGGTGAGGAGGGGCTCTTTGGCTCCCACCAGTCCCCCTGTCTGGTCTA
+
>1>>>>B11BBDEA1BAEB1B1BBB1ABBF0AE0BA1B11BAA///B/1BB1AB/E0AD2D2DBDGD0/BA>/?C/0BB>FGB0B//GB?GGEF0EE?EHGF1E02<BB/<1122BFB>D>BBFBC?C@?@FFDDGHECF<FGHGGEGCCCHGDGHGEHHHHGGECEHFGCG0C00CFCHG.;AAEB@;;ABFC0;;F00F;FGGGGGEFFBBF@<@-;F/BBBB9/9-B?-99;9BBEB@FFFFF/::BB
@M05620:37:000000000-D9766:1:1101:14253:2664 1:N:0:42
AGTGCCAGCTCTCAATCGCACAGGGGACCCAGGGCCTGGCCCCTCCATCCAGAAAACCTATGACCTCACCCGCTACCTGGAGCACCAACTCCGCAGCTTGGCTGGGACCTATGTGAGTATCCAGCGTAGGAATCTGGGAGTTGGGGAGGAGTGAGGAGTTGGGGAAAGACAGTCCTAACCGTGGAGGGTTCTGGTAAATGATGGGGTGAGGAGGGGCTCTTTGGCTCCCACCAGTCCCCCTGTCTGGTCTA
+
AAAACFFFCFFFGGGGGGGGGGHHGGGGGGHHGGGGGGHHHHGHGGHHHHHHHFAGHGGHHHGHHHFHHHHGGGGGHHHHHHHHFHHHGHHHGGGGGFHHGHHGGGHHGHHHHHHHHHHHHHHHHGEGGGHHHHHHHHHGGHHHGGGGGGGHHHHHHGHHHHGGGGHHHHHHHHHHHHHHGFEGGGGG:FGGGGFGGGGGGGGGGGFFFFFFFFFFFFFFFFFFFFFFFFFFFFFFFFFFFFFFFFFFFFF
@M05620:37:000000000-D9766:1:1101:11598:2695 1:N:0:42
GAGGCTGCTTTGGAAGAAACTCATAGGCCACGGCAACAGTTCCCCCAGGACCTGGGAAAGATTCTCGCCCGCGTTACTGAAGCTGAAACGACGGCTTCTGCGTCTAAACGAAAGCACAGAAGCATACACCGCACCACTAAAATACCCGAGCAAATACCAACAAGGCAAGTCAGTCATGCGTTTCCACCATCGCCGTCTTATGTAACCAATACTCCGCATCACTGCTAGTTGCCATGTAGAAGCCAAGCAAA
+
AAABBAFAFFFFGGGGAGGGGBH5FD444BAAEF2E2BBF5BD32B2B11BB2211AB1B335A551A>>00//>E144BF3FH33@B3?/EEE>/EB?44///</BB1//?C/0100@1<?1?FGD110/---<>>101<00<00/<<---/;;000<;::./;:.:.;99B;C90;;.=A-/00:..;/;.9-;9;./9/////9:.9///99..-.;/9//;;//99/////;///;///;.:.9;//
@M05620:37:000000000-D9766:1:1101:16823:2719 1:N:0:42
ACCACACCTTCTACAATGAGCTGCGTGTGGCTCCCGAGGAGCACCCCGTGCTGCTGACCGAGGCCCCCCTGAACCCCAAGGCCAACCGCGAGAAGATGACCCAAGTGGGGGGCCCCGCTACTCCTTCGGTGGGCGCCTTCCCCCCTCCCGGGCTCCCCGGGGCGGGCCCTTTCTCCACGGTTCCTCCCTCCGCCGGTTTCCGTAAGGACCTCCTTCCCGGACCGGGGTCTCTTTGGAAATTCTCCGGTTTT
+
CCCDDDCCFFFFGGGGGGGGGGHHGGGGHGHHHGGGGGGGGHHHHGGGGGGGHHHHHHHGGGGGGGGGGGGHHHHGGGGHGHHHHGGGGGGGGGHHHHH2GH//F11=//-;-@F-----;000;00.;.:A-;--;..;F//;-@.;.9@-;-.;E.:--------;@.BF00000/.;.;.000/.;/...;--;AD0;.0..;0:../0.;00//.--;-:----./;0BFBF0B0000000.;-:..
@M05620:37:000000000-D9766:1:1101:18809:2724 1:N:0:42
AGTGCCAGCTCTCAATCGCACAGGGGACCCAGGGCCTGGCCCCTCCATCCAGAAAACCTATGACCTCACCCGCTACCTGGAGCACCAACTCCGCAGCTTGGCTGGGACCTATGTGAGTATCCAGCGTAGGAATCTGGGAGTTGGGGAGGAGTGAGGAGTTGGGGAAAGACAGTCCTAACCGTGGAGGGTTCTGGTAAATGATGGGGTGAGGAGGGGCTCTTTGGCTCCCACCAGTCCCCCTGTCTGGTCTA
+
>A>1>DFFAFFFG1GGGFG1E0GAF0AA0BBFBAE//FHH0FEFGGHFGCGF1GFBGGG1AF2FH1BGHHH@F/>FHH@FBBGHHH0/?EGF/E?E>>BFEHHGGGFEFHHEFGHHHHHHHHFHHCGCGGGHHHGHHG0FEGHHGC.-@<>>C0<G<CCGGFCGA..GFFGHHHHHH0GH@GGG.EGGEGGGGG;BFFGGFFGGGGF@EFFFFF@@@?FFFFEFBBFFFFFFFFFFFFFF@FFFFFFFFF9
@M05620:37:000000000-D9766:1:1101:10885:2759 1:N:0:42
AGTGCCAGCTCTCAATCGCACAGGGGACCCAGGGCCTGGCCCCTCCATCCAGAAAACCTATGACCTCACCCGCTACCTGGAGCACCAACTCCGCAGCTTGGCTGGGACCTATGTGAGTATCCAGCGTAGGAATCTGGGAGTTGGGGAGGAGTGAGGAGTTGGGGAAAGACAGTCCTAACCGTGGAGGGTTCTGGTAAATGATGGGGTGAGGAGGGGCTCATTGGCTCCCACCAGTCCCCCTGTCTGGTCTA
+
>3>A>BDFBFFFFABBGAFFEEAFAAEFGGFHGGGEFFGGFHGHGGFGGFFGBBFGGGGGGBAFGFBGHHHFFECEHHGBGFB?BF1?EGHHGE/EEGHHGEH//<FGFFGHHHHHHGGHHHHHHG?BCAFGHGHHHHGGGHHHGGGGDGDHHHHHG.CHHHGCEFEHFHHHHHFHHHHHGCEGGGGG;;FFGGC9FGGGFGGGGGFFFFFFFDD=DBEFFFFFFFFFFF?FF?FFFFFFFFFFFFBFBFB
@M05620:37:000000000-D9766:1:1101:20486:2763 1:N:0:42
ACCACACCTTCTACAATGAGCTGCGTGGGGCTCCCGAGGAGCACCCCGTGCTGCTGACCGAGGCCCCCCTGAACCCCAAGGCCAACCGCGAGAAGATGAACCCGGTGGCGGGGCCCGTTCCCTCTTTTGGGGGCCGCTTCCTTCTTTCCTGGCTTCCCGGGGCGGCGCCCTTTCCCACTGGTTCTCTTTTCTGCCTTTTTCCGTGGGACTCTCTTCTCTGCCTGCAGCCCCCTTTGGAACTCTCCGGTTTT
+
AAA?AAAABBFFGEGF3G1BF1GFGAA0A0EECFGE?EEEGCHHHEEGEFGGFHHF10B>>FE@FAE/EEF>GCHCGGGHACGHEG?<CC/@BCHFGFG1FG//>--.0--;-;@??-./C00/;000;-.;-@--;--AF//;/;/B//;/;--;B-;--------;@-@F///9/--;-B//////;/;//9//:FF/F/-/-;-9--///;/////9/B//--:/--;-@F/B/;////9//-@-9--
@M05620:37:000000000-D9766:1:1101:13776:2766 1:N:0:42
GAGGCTGCTTTGGAAGAGCCAGCCGCGCCATGGCACACAGCCCTCCAGAGCGCGCGTCTGAACTCCAGCCCCGAAACTCAAGCACCAACGCCGACTTTTGCATGGGAACTACCCGGTAATTCAGGGCAGGAAGCCGGCACCCCGGGAGTACCCGCGATGTTGGCAAACTGGGCCTTAAGCGCGGAGGGTCCGCGTAAGCGATGTTGTGACGCGGGTTGCACCGTTCTCCGCCATTGAACTTGTAAGTGCCA
+
BBBBBBFAFFFFGCGGG4BB44BAAAAAEG2BB2BC2B221ABB1AB331BAA0>0>>BB3BF433333?11///>>333BBF2B?0?/<EF@/<//2??22@FFFG</?<<FF/--->11>>1<<..<<.<.<.<----:.-9ADDA.;000.-:9-:.99./;/;.///...;;FFE/--;9----;;EB--;-9./-...99;9A//..---99@.///-.:.;;/.;A-.;//;B/BBB99/;9B/:
@M05620:37:000000000-D9766:1:1101:19278:2781 1:N:0:42
ACCACACCTTCTACAATGAGCTGCGTGTGGCTCCCGAGGAGCACCCCGTGCTGCTGACCGAGGCCCCCCTGAACCCCAAGGCCAACCGCGAGAAGATGACAGGTGCGTGGCCCGCTACCTCTTCTGGTGGCCGCCTCCCTCCTTCCTGGCCTCCCGGCGCTGCGCCCTTTCTCACTGGTTCTCTCTTCTGCCGTTTTCCGTAGGACTCTCTTCTCTGCCCTGCGTCTCCTTTGGAACTCTGCAGGTTCTAG
+
CCCCCCCCFFFFGGGGGGGGGGHHGGGGHGHHHGGGGGGGGHHHHGGGGGGGHHHHHHHGGGEGGGGGGGGHHHHGGGGHGHHHHGGGGGGGGGHHHHHH2FF?11>FAFGHHGGG@GHHHHHHHEDDCEGGGGGGGHGHHGGGGGGGGFFGGGGDFGDDF@FFFFFFFFFFFBFFFFFFFFFFFFFFFFFFFADFFFFDFF.;BBFFFFFFFFFFFFFFFFEAACFFFFFFFF0BFFFFFFFFFFFFFFB
@M05620:37:000000000-D9766:1:1101:13757:2787 1:N:0:42
AGTGCCAGCTCTCAATCGCACAGGGGACCCAGGGCCTGGCCCCTCCATCCAGAAAACCTATGACCTCACCCGCTACCTGGAGCACCAACTCCGCAGCTTGGCTGGGACCTATGTGAGTATCCAGCGTAGGAATCTGGGAGTTGGGGAGGAGTGAGGAGTTGGGGAAAGACAGTCCTAACCGTGGAGGGTTCTGGTAAATGATGGGGTGAGGAGGGGCTCTTTGGCTCCCACCAGTCCCCCTGTCTGGTCTA
+
>3>AADFFBFFFGDGGGGGAECHCF?EE2EHHGGGGDFGH2GGHGGHHDGHHBBAFGGHHGGBHHGGHHHHGG>EFHHHHEGGHEHGHFCHGEE@FGHFGGGHGGGHHGGHHHHHGHHHHHHHHHGCEGGHHHHHHHHFFGHHHGGGGGDDGHGHHHGGFFGGGEGHHHHHHHHHHHHHHGECAEEFG;FFGGGGGGGGGGGGGGGFFFFFFFFFFFFFFFFFFFEBEEFFFFFFFFFFFFFFFFFFFFFF
@M05620:37:000000000-D9766:1:1101:15185:2840 1:N:0:42
ACCACACCTTCTACAATGAGCTGCGTGTGGCTCCCGAGGAGCACCCCGTGCTGCTGACCGAGGCCCCCCTGAACCCCAAGGCCAACCGCGAGAAGATGACCGGTGGGTGGCCCGCTCCCTCTTCTGGTGGCCGCCTCCCTCCTTCCTGGCCTCCCGGCGCTGCGCCCTTTCTACCTGGTTCTCTCTTCTGCCGTTTTCCGTAGGCCTCTCTTCTCTGCCCTGCGTCTCCTTTGGAACTCTGAAGGTTCTAG
+
BBBABBBBFFFFGGGGGGGGGDGCGEEFHGHHFGGGGGGGGHHHHGGGGGGGHHHHHHHGCGGGGDGGGGGFHFHGGGDHE?GHHGGEDFFCCGFHFFFF2BC///><>->GGGGG-AGGHHHHHHGCF.;GFGGGGGGGEDGGGGFFBFGGGGGGA-99@-;;BDFFFFFF/9B/BFBFFFFFFFF/9FFFFDDFEFFFFFF./;;FFFFFFFFF/;;AF..9;BDFFFFFF/;F999BF//BFF/9/9:
@M05620:37:000000000-D9766:1:1101:21634:2872 1:N:0:42
ACCACACCTTCTACAATGAGCTGCGTGTGGCTCCCGAGGAGCACCCCGTGCTGCTGACCGAGGCCCCCCTGAACCCCAAGGCCAACCGCGAGAAGATGACCGGTGCGTGGCCCGCTGCCTCTTCTGGTGGCCGCCTCCCTCCTTCCTGGCCTCCCGGCGCTGCGCCCTTTCTCCCTGGTTCTCTCTTGTGCCGTTTTCCGTAGGAATCTCTTCTCTGCCCTGCGTCTCCTTTGGCACGCTGCAGGTTCTAG
+
AABBBBBBFFFFGGGGGGGGGCHFGEEFF?GHFGGGGGE?EHHHHGGGGGGGHHHHHHHGGFGGGDGGGGGCGFHGGG?F/?FFCFECGGGGFGFGHF222>/>A/<<><<0<-<--.CBG<DD0000;AG.@C?AEGFB/9/;9;09/.;BFAA.-----:D--.9-://;F//9:.//BB/B/9:/9//;@.;B./;9F9.A//;;/:/FB/FFBB9AF..@:-..//B/9/;//.-..:/;.:::///
@M05620:37:000000000-D9766:1:1101:10158:2891 1:N:0:42
ACCACACCTTCTACAATGAGCTGCGTGTGGCTCCCGAGGAGCACCCCGTGCTGCTGACCGAGGCCCCCCTGAACCCCAAGGCCAACCGCGAGAAGATGCCCAGGTGAGTGGCCCGCTACCTCTTCTGGTGGCCGCCTCCCTCCTTCCTGGCCTCCCGGGGCTGCGCCCTTTCTCACTGGTTCTCTCTTCTGCCGTTTTCCGTAGGACTCTCTTCTCTGACCTGAGTCTCCTTTGGAACTCTGCAGGTTCTA
+
ABBBBBB>CFFFGGGGGG5FGGHHGGGBAEHGGFFEDEEEGHGHHGGEFFGGHHGHHHHAFGGGGGGGGGGHHHHGGGGHGHHHHGGGGG<BDGHFHGHHHHEFGHB?FHGGHHCCF?DHHHHHG0GHFGEHHGGGGGHGHHGGHGGGFGGGGGGGGG--;?DFFFFFFFFFFFFFFFFFFFFFFFFF/:BBFDDFFFFFFB.9D/FFFFFFFF//;B/;FFF/:BB/9BBFFFFFFEFFFFFFFFFFBB/
@M05620:37:000000000-D9766:1:1101:20450:2900 1:N:0:42
AGTGCCAGCTCTCAATCGCACAGGGGACCCAGGGCCTGGCCCCTCCATCCAGAAAACCTATGACCTCACCCGCTACCTGGAGCACCAACTCCGCAGCTTGGCTGGGACCTATGTGAGTATCCAGCGTAGGAATCTGGGAGTTGGGGAGGAGTGAGGAGTTGGGGAAAGACAGTCCTAACCGTGGAGGGTTCTGGTAAATGATGGGGTGAGGAGGGGCTCTTTGGCTCCCACCAGTCCCCCTGTCTGGTCTA
+
ABABBFFFBFFFGFGGGGGGGGHGGGGGGGHHGGGGGGHHHHGHGGGHHHHHGFFFHGHHHHFHHHHHHHHGGEGGHHHHHHHHHHHHGEHHGGGGGGHHGHHGGGHHGHHHHHHHHHHHHHHHHGGGGGHHHHHHHHHGGHHHGGGGGGGHHHHHHGHHHHGGGGHGHHHHHHHHHHHHGGGGGGGGAFFGGGGFGGGGGGGGGGFFFFFFFFFFFFFFFFFFFFFFFFFFFFFFFFFFFFFFFFFFFFF
@M05620:37:000000000-D9766:1:1101:14024:2950 1:N:0:42
AGTGCAAGCTCTCAATCGCACAGGGGACCCAGGGCCTGGCCCCTCCATCCAGAAAACCTATGACCTCCCCCGCTACCTGGAGCACCAACTCCGCCGCTTGGCTGGGACCTATGTGAGTATCCAGCGTAGGAATCTGGGAGTTGGGGAGGAGTGAGGAGTTGGGGAAAGACAGTCCTAACCGTGGAGGGTTCTGGTAAATGATGGGGTGAGGAGGGGCTCTTTGGCTCCCACCAGTCCCCCTGTCTGGTCTA
+
>1>>A31DAFFFGBFFFFFAE0F0FEEECA0ABBEE/BF00FE/EGGHHF1BAFGB0EEGB12FHFF/BEA>>EEEHGBBGFF>>FBFF>FF/?/<><?F?BFFEFGHFHFHBGH>F@GFHBGHHGCCC?FFCGFHFHHE.<<CCGE@@AFFC0<<GC:CGGCCECHFCBFF9;FFGF/CA;;AGGBG;CFGBFBB/BFFFFFEFFF@?AFFFF@?@@EFFFFFFBFEEF??EA//9FFF-EBBBBF9B9/
@M05620:37:000000000-D9766:1:1101:14006:2953 1:N:0:42
AGTGCCAGCTCTCAATCGCACAGGGGACCCAGGGCCTGGCCCCTCCATCCAGAAAACCTATGACCTCACCCGCTACCTGGAGCACCAACTCCGCAGCTTGGCTGGGACCTATGTGAGTATCCAGCGTAGGAATCTGGGAGTTGGGGAGGAGTGAGGAGTTGGGGAAAGACAGTCCTAACCGTGGAGGGTTCTGGTAAATGATGGGGTGAGGAGGGGCTCTTTGGCTCCCACCAGTCCCCCTGTCTGGTCTA
+
AA>ABFFFCFFFGGGGGGGGGGHHGGGGDEHHGGGGGFHHFHGHGGHHGHHHHGFHHGGHHHFHHFFHHHHGGEFGHHHHFHHHHHFHGHHHFGGGEFGHGHHGGGHHGHHHHBGHHHHHHHHHHGEGGGHHHHHHGHFGGHHGGGGGGDEGF00CCGHHHGGGGGHHHHHHHFGHHHHHGGGGGEDDCFGGGGFGGFGGGGGGGGDFFFFFFF-BFFFFFFFFFFFFFFFFFFFFFFFFFFFFFF/BFFF
@M05620:37:000000000-D9766:1:1101:13947:2975 1:N:0:42
GAGGCTGCTTTGGAAGAAACTCATAGGTTACTGCAACAGTTCACCCTGGAACTGGGAAAGATTCTCGCCCGGCTTAAAGAACCTGACGCAACTAGCAACTCTGACCGGTACGCAACACCCTATACAAGACGAAAACCAACCAAAAAAACGAACCAACCAAATGAACCATACCTAGCCTGTTTTCTGTCACCAAGCTTGCCACGCCCCTCTACTAAGTACCACCACTCCCTCTTGGACTTGACACGCCACGG
+
>1111>B>B1B@F1111B1AB1FFDD1DD1133B11BBADF2DDBBB0/01BAB0/B1/A01D2DBA/A/////>1111B00BBB00//>//011011001111BF/>/>///</>0//??01112B@0@///?/0??//////C.--.<.<<-.....:.00;0<..00/:0;9//0.900/000000000.9;/;/./09-;;@-;--///9/9;///9/-;-9/-----/;//////////-9;----
@M05620:37:000000000-D9766:1:1101:15147:2983 1:N:0:42
ACCACACCTTCTACAATGAGCTGCGTGTGGCTCCCGAGGAGCACCCCGTGCTGCTGACCGAGGCCCCCCTGAACCCCAAGGCCAACCGCGAGAAGATGCCCAGGTGAGTGGCCCGCTACCTCTTCTGGTGGCCGCCTCCCTCCTTCCTGGCCTCCCGGCGCTGCGCCCTTTCTCACTGGTTCTCTCTTCTGCCGTTTTCCGTAGGACTCTCTTCTCTGACCTGAGTCACCTTTGGAACTCTGCAGGTTCTA
+
BBBABBBAFFFFGGGGGG5BGDGCEAABAEGHABFE?EEEGHHHHGGGDEFGGHHHHHHEEGCGGGGGGGGFFHHGGGEHFHHHHGGEDG>@CFH1?GGBFFHE<FD<GBCFHHGGG?@0F00DGFFFHCAHFCGGGGHG/:EHHGGGFGGFGGGGG@A?BBBFBBFBBFEFFFFFFFFFFF/FFBFF/BFFFBFFFFFFDFFDFFFFFFFFFFFFEF/FFFB/BBF/:BFFFFFFF/BFFFFFFF.BFFF
@M05620:37:000000000-D9766:1:1101:21412:3017 1:N:0:42
AGTGCCAGCTCTCAATCGCACAGGGGACCCAGGGCCCGGCTCCTCCATCCAGAAAACCTATGTCCTCACCCGCTACCTGGAGCACCAACTCCGCAGCTTGGCTCGGACATATGTGAGTATCCAGCGTAGGAATATGGGAGTTGGGGAGGAGTGAGGAGTTGGGGAAAGACAGTCCTAACCGTGGAGGGTTCTGGTAAATGATGGGGTGAGGAGGGGCTCTTTGGCTCCCACCAGTCCCCCTGTCTGCTCTA
+
AA>AAFF11BFFGGGGGGCGGGHGGGF00BBFFEFG/AEE/BFFHHHAAGFG1B1BFEF1F12DFGHHHFEGGGGGHHHFHHHHFAGHGEDGF?//>01</0F1//<</BFG2@FG1@F122@@FBFF//F111@FH0G..>11@CC-<<A/<D0GGG/CFB-;CEECFGGGG00;=;F.-CEGG.;-.9AFGF9B/FFFEFFF-AB@---/;B-9-9;FF/BFF/B-9F-:AF9FBFE--;FFF//9FF:
@M05620:37:000000000-D9766:1:1101:12718:3065 1:N:0:42
ACCACACCTTCTACAATGAGCTGCGTGTGGCTCCCGAGGAGCACCCCGTGCTGCTGACCGAGGCCCCCCTGAACCCCAAGGCCAACCGCGAGAAGATGACAGGCGAGAGGCCCCTTCTCGTTTCTGGTTGCCGCCTTCCTACTTTCCCGGATCTAGGGGCTTTACCCTTTCTCCGCTGTTATCTCTTTTACCGTTTTCCGCGCGCATCTCTCCTTTGTCTCGTTTGACCCTTTGCATTCTGTCGGTTATCA
+
>AAAAAA>BBBBFGGFGG1AFAG1EAEBBEGFBA0B0EAEEHCGHGCAE/BEGFHHG0AA>EGGEE>EG@FCCC//?EEF/F?FC?E<></</?FCDDF111//<>>/-<CF.-><G1F...<<00000=<<-AC.:0:C;:000000.--.:0000..--./00990:;////--:;;B;///9/99;/99BE-/-;;-------99B///99//;////99-:-/9/;FB/;BF/;/;//99-@F-///
@M05620:37:000000000-D9766:1:1101:13152:3106 1:N:0:42
ACCACACTCTCTACAATGCGCTGCGTGCGGCGCGCGAGGAGCACCCCTTGCTGCTGACCAAGGCCCCCCTGAACCCCAAGGCCAACCGCGCGAAGATGAACCAGGGTGCGTGGCTCGTTCCCTCTTTTGGTGGCCGCCTCCCTCTTTCGTGGCCTCCTGGCGGTGCGCCCTTTCTCACTGGTTCTCTTTTCTGCTGTTTTCGGTGGGCCTCTCTTGTTTGCCTTGGGCCACCTTTGGACCTTTGCGGGTTT
+
A11>AAA11BBFGGGFGGFAFEEEGEE00AA/AAAA/>>E/FC>BEEF0B1F1GBGBG01?0/?FEEEG//BCGHGG/CHFHHHHGGCCGACGGC.1>G1GG.<<C/..@.<CC.<;-..CGFBBF;;F@;99A.A--99.ABB-9/9-;;--;B?A-;B-9--9;9;A@>FFFFFBBB99F//BBF/;;BFFB/;9BFFF-99-999:AFF/;B///-;///;9/9-9-;;FFB//9/9B/;//-999A-
@M05620:37:000000000-D9766:1:1101:16586:3108 1:N:0:42
AGTGCCAGCTCTCAATCGCACAGGGGACCCAGGGCCTGGCCCCTCCATCCAGAAAACCTATGACCTCACCCGCTACCTGGAGCACCAACTCCGCAGCTTGGCTGGGACCTATGTGAGTATCCAGCGTAGGAATCTGGGAGTTGGGGAGGAGTGAGGAGTTGGGGAAAGACAGTCCTAACCGTGGAGGGTTCTGGTAAATGATGGGGTGAGGAGGGGCTCTTTGGCTCCCACCAGTCCCCCTGTCTGGTCTA
+
AA1>AFFFAFFFG1FFFFGAE?GAFE0EEEHHAEEEFFHHHHGHGGHHHGHHHHHFHGHHHFHHHDGHHHHCGEEGHHHH>FHHHH0/EEHF/E?EEEBGEHHGGGHHGHHHHHHHHHHHHHHHHGGGGGHGHHHHHHEGGHHHGG.CGECFHHHHFGGHHHGGGFHHHHHHHHHHHHHHGGGGGGGGGGGGGGGGGGGGFGGGGGA@FFFFBF@@@@FFFFFFFBFFFFFFFFFFFFFF@FFFFFFFFFF
@M05620:37:000000000-D9766:1:1101:20230:3128 1:N:0:42
GAGGCTGCTTTGGACGAAACTCATAGATTACGGCAACAGTTCCCCCTTGACCTGGAAAAGTTTCTTGACCCGCTTACAGAAGCTGAAACAACTGCCAATGGCCGACACAATTCTACCCGGAAGGAAAAGCAAATACAAGACGGGAAGGGAGTAAAATACCCGATTAAACAAAGGCAAGCAAGGGAGGCATTTGGTCAATAGCGCGCTTGGGGAGCCAACTTAACAATTCTAAGCATTTGCACTTTGAAGTG
+
>3A3>>C>BBB@G44AAEAAGFHEGDAAAEB2AA2ABGBFE5D32AA123ABDE1BB32B3DBDDDF5332>>>B13@3BBF3BB33B3B??FGF33GFB3B3/>>>/2?3B444430<//<//<2@<2@<222221<?00///?-.>.>>.0111000</.<-.<000:..:/:...:::/....9;.00000.9000000-9-99..9.;.-9./9.9//:9////9;///;//;BB///99//;;/;/
@M05620:37:000000000-D9766:1:1101:18475:3149 1:N:0:42
ACCACACCTTCTACAATGAGCTGCGTGTGGCTCCCGAGGAGCACCCCGTGCTGCTGACCGAGGCCCCCCTGAACCCCAAGGCCAACCGCGAGAAGATGACCGGGGGGGGGCCCCCTCCCCCTTCTGGTGGCCCCCTCCCCCCTTTCTGGCCTCCCGGCGCTGTGCCCTTTCTCCCTGGTTTTCTCTTTTGCCGTTTTCCGTTGGGCTCTCTTTTCTGCCCTGCGTCTCCCTTGGCACACTGCCGGTTTTAG
+
CCCCCCBCFFFFGGGGGGGGGGHHGGGFHGHHHGGGGGGGGHHHHGGGGGGGGHHHGHHGGGGGGGGGGGGHHHHGGGGHGHHHHGGGGGGGGGHHHHGHH/</<---9;-;C-:-A?E.:@./;9B0;A.:.-;-;AE.;B-:0;0090;0;EF.---:--./9:B0/F09BF//0;0:..;:F90;900:-.AFF0:.00.9-./9:9:90000:00;0..-;-:/:/;F/0/;0/.;00/-;@D.:0/
@M05620:37:000000000-D9766:1:1101:14436:3183 1:N:0:42
ACCACACCTTCTACAATGCGCTGCGTGCGGCTCCCGAGGAGCACCCCGTGCTGCTGACCAAGGCCCCCCTGAACCCCAAGGCCAACCGCGCGAAGATGACCGGTGGGCGGCCCGCTGTCTCTTCTGGTGGCCGCCTCCCTCCTTGCTGGCCTCCCGGGGCTGCGCCCTTTCTCCCTGGTTGTCTCTTGTGCCGTTTTCCGTAGGGGTCTCTTCTCTGTCCTGGGTCTCCATTGGCACCCTGGCGGTTCTAG
+
BABBBBB>4BBFGGGGGGBAEEFEGEE222A2B2BE1EEE1GHCGGG01?BB5B3FHHB3?E1FGEG?E>/BGHEFG/>GE?GHFFECGG/>/BA/1?FF1/@-><<.-----:---.9;FFB00CB9CGF.-;-...9.9../9//;F.9;.A:A--9--;.;-9--9/9/;BFF/9//.;//9//;B/B9@9A9:/:D/.;A..;99/://////9;9B/;A/..;B9///B/;F;999..-999.9//
@M05620:37:000000000-D9766:1:1101:18248:3200 1:N:0:42
AGTGCCAGCTCTCATCGCACACGGGGCCCCCGGCCTGGCCCCTCCACCCCGAAAACCTCGGACCCCACCCGCCACCCGGGGCACCCACCCCGCAGCTTTGCGGGGACCTCTGTGCGTATCCAGCGCCGGAATCTGGGCATTGGGGCGGCGTGCGGCGTTGGGGCAAGCCAGTCCTAACCGCGGAGGGTTCTGGTAAATGATGGGGTGAGGAGGGGCTCTTTGGCTCCCACCAGTCCCCCTGTCTGGTCTAT
+
AAAAAFFFAFFFGGFFC1AEE0EEGC?EGGAAEEE/AG0BGE/EE000?E>/>EE0E0B///EE/>?EGAE/</?G/>><<<<BFGG?///</A@<>11>F-<AC--;G:0CFGGB99;.9BBB@-9--@@EFFBBBF-;BBBE;B@<99;@B-@@;;@=F@@F@FEAEBFFFFFFFFF@-9@--99;AFBFF/F/:/;/99;?9-9A?-9BA;@@>EFFFF//BFF?FFFFF;FFFFF?FBFBFFFBBF/
@M05620:37:000000000-D9766:1:1101:20647:3259 1:N:0:42
ACCACACCTTCTACAATGAGCTGCGTGTGGCTCCCGAGGAGCACCCCGTGCTGCTGACCGAGGCCCCCCTGAACCCCAAGGCCAACCGCGAGAAGATGACCGGTGCGTGGCCCGCTCCCTCTTCTGGTGGCCGCCTCCCTCCTTCCTGGCCTCCCGGCGCTGCGCCCTTTCTCCCTGGTTCTCTCTTCTGCCGTTTTCCGTAGGACTCTCTTCTCTGCCCTGCGTCTCCTTTGGCACTCTGCAGGTTCTAG
+
BCCCCCCCFFFFGGGGGGGGGGHHGGGFHGHHHGGGGGGGGHHHHGGGGGGGHHHHHHHGGGGGGGGGGGGHHHHGGGGHGHHHHGGGGGGGGGHHHHHH2@CAD/><AFGHHGGG-CEHHHHHHFHFHGHHGGGGGGGGGGGGGGGGFGGGGGGGGDF;DFFFFFFFFFFFF/BFBEBFFFFFFFFBFFFFFDFFFFFFFFDFBBFFFFFFFFFFFFFFFFFF?BFFFFFFFFBBFFFFFFBFFAFFB:/
@M05620:37:000000000-D9766:1:1101:10529:3268 1:N:0:42
ACCACACCTTCTACAATGAGCTGCGTGTGGCTCCCGAGGAGCACCCCGTGCTGCTGACCGAGGCCCCCCTGAACCCCAAGGCCAACCGCGAGAAGATGACCGGCGAGAGGCCCGCTCCCTCTTCTGGTGGCCGCCTCCCTCCTCCCTGGCCTCCCGGGGGCGTGTCCTTTCTCCCTGGTTATCTCTTTCGCCGCTTTTCTTACGCTCCTCTTCTTTGAACTGAATCTCTCTTGGCACTCTGACGGTTATCT
+
>>11A11>FFC1ABG1AABB11A1ABEEGAGHFFCEE?E/EGHHHG/A/AE/GD1FHGGGCEGG/?/EGGGGHF/?EGCAFFHECFEEC<><<<?F111?1////--->E..<--<;;C//:00;0::CAF.-;-.9..999C//.909.;0-;A-----------;///;/;//-/;/9///BBF///---9--;-//////-:---;9F//////9//;B////////;/;9FF/9/;B/9-;;E-///
@M05620:37:000000000-D9766:1:1101:19299:3269 1:N:0:42
ACCACACCTTCTACAATGAGCTGCGTGTGGCTCCCGAGGAGCACCCCGTGCTGCTGACCGAGGCCCCCCTGAACCCCAAGGCCAACCGCGAGAAGATGCCCAGGTGAGTGGCCCGCTACCTCTTCTGGTGGCCGCCTCCCTCCTTCCTGGCCTCCCGGCGATGCGCCCTTTCTCACTGGTTCTCTCTTCTGCCGTTTTCCGTAGGACTCTCTTCTCTGACCTGAGTCTCCTTTGGAACTCTGCAGGTTCTA
+
CCCDCDCCFFFFGGFGGGGGGGHHGGGEHGHHHGGGGGGGGGFHHGGGGGGGHHHHHHHEGGGGGGGGGGGHHHHGGGGHGHHHHGGGGGCGGGHGHGHHHHH/FGHH1?FGHHGGGGGBGHHHHHBHHHEHHGGGGGHGHHGHCFGGGGGGGGGGG?-A-@9DFFFFFFFFFFFFFFFFFFFFFFFFBFFFFFDFFFFFFFFFBFFFFFFFFFFFFFFFFF/;;0;;FFFFFFFFFFFFFFFFFFF0BF;
@M05620:37:000000000-D9766:1:1101:19896:3281 1:N:0:42
ACCACACCTTCTACAATGAGCTGCGGGTGGCTCCCGAGGAGCACCCCGTGCTGCTGACCGAGGCCCCCCTGAACCCCAAGGCCAACCGCGAGAAGATGAACCCGGGAGCGTGGCCCGCTGCATCTTCTGGTGGCCGCCGCGCTCCTTCCTGGCCTCCCGACGCTGCGCCCTTTCTCACTGGTTCTCTCTTCTGCAGTTTTCCGTAGGACTCTCTTCTCTGCCCTGCGTCTCCTTTGGAACTCTGCCGGTTC
+
AAA1AAAAFFFFGFGF3GGDG1GBF0AAA0FH1FFAEEGGGHHHHGGGCCGGHHGFHHGG?EEGG/EGGGGBG1FFGG/G//FGHG?/BCG//C<G1<11<</->---<-.<-A..----:/;G0GHC090/9.=-AA-;-;-:B//;//B/--9--;--;-;BFB----;/B/FFF9FB-BF/9FFFFFB/FF//;/BF//;9AA-/9//;9/9FFFF///A/;E-B9B-/9/B/B/F/////;/9;-9;
@M05620:37:000000000-D9766:1:1101:14750:3309 1:N:0:42
ACCACACCTTCTACAATGAGCTGCGTGTGGCTCCCGAGGAGCACCCCGTGCTGCTGACCGAGGCCCCCCTGAACCCCAAGGCCAACCGCGAGAAGATGACCGCTGTGAGGCCCCCTCTCTCTTCTCGGGGCCGCCTCCCCCCTCTCCCGCCCCTCCGGGATCTGCGCTTTCTCCCTCTTGTTCTCTCTTCTGCCTTTTCCTGGGGCTCTCTCCTCTCTCCTGTGACTCCCTTGGCAAACTCTCGGTTGTCG
+
>AAABAAAFFFFGGGGGGGGGGHHGGGGHGGHGGGCEGEEGHHHHGFGFGGGHHHHHHHGEEFFGGGEGGGB@FGEGGEGFHH/FFGEGDCBGGGHFFFHF/////?1FG<<C->->0<0<G00D<..A-:--;-.=.C.C?-./99/.---9.;..-;-9.99B-;-.A9BF/B...//9:9:FB/9;////9/9B9/////.-.-9;BF//BB///;////;//9B/;.99////;:F///...9-;/.
@M05620:37:000000000-D9766:1:1101:10964:3389 1:N:0:42
ACCACACCTTCTACAATGAGCTGCGTGTGGCTCCCGAGGAGCACCCCGTGCTGCTGACCGAGGCCCCCCTGAACCCCAAGGCCAACCGCGAGAAGATGAAACCGGGTGCGTGGCCCGCTCCCTCTTTTGGTGGCCGCCTCCCTCCTTCCTGGCCTCCCGGCGCTGCGCCCTTTCTCACTGGTTCTCTCTTCTGCCGTTTTCCGTACGCCTCTCTCCTCTGTCATGCGCCTCCTTTGGAACTCTGCCGCTTC
+
BBBBBBBAFFFFGGGGGGGCGFHHGEGEHGHHHGGGDGGGGHHHHGGGEGGGGHEHHHHGEGGGGGGGGGFHHHHGGGGHGHHHHGGGGGGGCGHHHHHG22?/>///>@<<?CF<-A-<ECCCHF0<CFGFEHHGAC.?EEFFD/B0/09/9F0.9.C---9-@D--;=;BB/BBBBB/.;//////;BFBFE/;AA/.//./9.9.-..;BF//99/;/9///BD.9A.9FF/BB/:BFF/B//;-;9.
@M05620:37:000000000-D9766:1:1101:21181:3403 1:N:0:42
ACCACACCTTCTACAATGAGCTGCGTGTGGCTCCCGAGGAGCACCCCGTGCTGCTGACCGAGGCCCCCCTGAACCCCAAGGCCAACCGCGAGAAGATGCCCAGGTGAGTGGCCCGCTACCTCTTCTGGTGGCCGCCTCCCTCCTTCCTGGCCTCCCGGAGCTGCGCCCTTTCTCACTGGTTCTCTCTTCTGCCGTTTTCCGTAGGACTCTCTTCTCTGACCTGAGTCTCCTTTGGAACTCTGCAGGTTCTA
+
AAABBBBBFFFFGGGFDGGGGGHFFGGGHCGHHGGGGGGGGHHHHGGGGEGGGGHHFHHGGEEGGGGGGGGFHHHGGGGGGHHHHGGGGGGGGGHHHHHHHHEFF1FGDGGFHHCCCGGHHHFHHGGHFGFGHGGGGGHGHHGHHGGGFGFGGGGGGB-9BFFGGGFFFFFFFFFFFFFBFFFFFFFFFFEFFFAFFFFFF9F:AFFFFFFFFFFFFBBFFF.FFFFFFFFFF9FFFFFFFFFFFFFFFF/
@M05620:37:000000000-D9766:1:1101:20835:3406 1:N:0:42
ACCACACCTTCTACAATGAGCTGCGTGTGGCTCCCGAGGAGCACCCCGTGCTGCTGACCGAGGCCCCCCTGAACCCCAAGGCCAACCGCGAGAAGATGCCCAGGTGAGTGGCCCGCTACCTCTTCTGGTGGCCGCCTCCCTCCTTCCTGGCCTCCCGGCGCTGCGCCCTTTCTCACTGGTTCTCTCTTCTGCCGTTTTCCGTAGGACTCTCTTCTCTGACCTGAGTCTCCTTTGGAACTCTGCAGGTTCTA
+
CCCCCCCCFFFFGGGGGGGGGGHHGGGB4EHHHGGGDGGGDHGHHGGGDGGGHHGHHHHGGGGGGGGGGGGHHHHGGGGHGHHHHGGGGGGGGGHGHHHHHHHFGHHHGHFGHHGGGCGHHHHHHHHHHHGHHFGGDGHGHHGHHGGGGGGGFGGGGG?@DACFFFFFFFFFFFFFFFFFFFBFFFFFFFFFFFFFFFFFFFFFFFFFFFFFFFFFFF0FFFE9BBFBFFFFFFFFFFFFFFFFFFFFFF9
@M05620:37:000000000-D9766:1:1101:20854:3411 1:N:0:42
CCCACACCTTCTACAATGAGCTGCGTGTGGCTCCCGCGGAGCACCCCGTGCTTCTGACCGAGGCCCCCCTGAACCCCAAGGCCAACCGCGAGAAGATGCCCAGGTGAGTGGCCCGCTACCTCTTCTGGTGGCCGCCTCCCTCCTTCCTGGCCTCCCGGAGCTGCGCCCTTTCTCACTGGTTCTCTCTTCTGCCGTTTTCCGTAGGACTCTCTTCTCTGACCTGAGTCTCCTTTGGAACTCTGCAGGTTCTA
+
3>3>A>3>FFCFGGGBGGFGFGGHGGGG4EFGHGGG2AFE0AAGHGGEB?EF5BGGFHHEE//>FEEEGEGB3FGGGGE?FHGHHFGGGGCBCDH1??GHHFHCGGGHHHEFGHGGGGGHGHHHHHHHHGDHHGGGGGEGGGGFBC;FFFFAFGGGG9?BBF9FBBFB?FFFFFBFFFFBFFFFFFFFFFFFF?AFFFFFFFFA;BFFFFFFFFFFFFFFFFFFB9FFFFFFFFFFBB;BFFFFFAFFFF/
@M05620:37:000000000-D9766:1:1101:15593:3444 1:N:0:42
ACCACACCTTCTACAATGAGCTGCGTGTGGCTCCCGAGGAGCACCCCGTGCTGCTGACCGAGGCCCCCCTGAACCCCAAGGCCAACCGCGAGAAGATGACCAGGTGGGTGGCCCCCTACCTTTTTTGGTGGCCGCCTCCCTCCTTCCTTGCCGCCCCGAACTGCGCCCTTTCTCACTCGTTCTCTCTTCTGCCGTTTTCCGTACGACTCTCCTCCCTGACCTTAATCTTCTTTTGAACTCGGCACGTTCTC
+
AABBAAABFFFFGGGGGGGGGGHHGGGGHGGHHGFEEGGGFGHHHGGGFEGGHHGHGHHGGEEGGGFGGGGHEHHEEEGGGHGGEFGEB@?DC?HHFF2?GG0/?F//?/>GAE<A<F..<0000-<::EACC-?CBEG.CCDB0CF0;0;9--9;----:.9;.-.;@FFFF00;F0.;;A990000;9009-../;;FD09.-.;9.00/://;B0/99;000000;9B0B00;0009...--.../;0
@M05620:37:000000000-D9766:1:1101:13521:3451 1:N:0:42
ACCACACCTTCTACAATGAGCTGCGTGTGGCTCCCGCGGAGCACCCCGTGCTGCTGACCGAGGCCCCCCTGAACCCCAAGGCCAACCGCGAGAAGATGAACCCAGGTGAGTGGCCCGCTACCTCTTCTGGTGGCCGCCTCCCTCCTTCCTGGCCTCCCGGCGCTGCGCCCTTTCTCACTGGTTCTCTCTTCTGCCGTTTTCCGTAGGACTCTCTTCTCTGACCTGCGTCTCCTTTGGAACTCTGCAGGTTC
+
3>3>A4A>FFCFGGG4GGDFEEGHGGGGFGGGBFFD2AEA0EGGHGGEBEEFEHHHFGHF>>EEFGEGGGG0?FEGGG/FEEHHCFDGGCCD/AHBFDFGGHCFF.>1>FGHFEFGCGGGGHHGC0CCGFHBDGHCDBGGGGGGGGGGGGGGGGGGGGG?--@B?ABBFBBFFFFFFFFFFFFFFFFFFFFFFFFBADFEFF.9AAA;B/9BFFBFFFFFFFFF..;ABFFFFFF/B/FBFFFFF/:FFB/
@M05620:37:000000000-D9766:1:1101:15646:3486 1:N:0:42
ACCACACCTTCTACAATGAGCTGCGTGTGGCTCCCGAGGAGCACCCCGTGCTGCTGACCGAGGCCCCCCTGAACCCCAAGGCCAACCGCGAGAAGATGCCCAGGTGAGTGGCCCGCTACCTCTTCTGGTGGCCGCCTCCCTCCTTCCTGGCCTCCCGGAGCTGCGCCCTTTCTCACTGGTTCTCTCTTCTGCCGTTTTCCGTAGGACTCTCTTCTCTGACCTGAGTCTCCTTTGGAACTCTTCAGTTCTAG
+
3AAABAABFFFFGGGCBFGFB5FBEFGFH2FHHGG2EEE?EHHHHG0EE1BAG3AGGFFGGGGGCE/>EGGHHH/EFGGEGHHA/?ECD@CG?/FH11?GHHGE11<FFDFGHH->>--F100=0000=/<<GG-A.::::CFC00BBFFAF0CA?A--:AF/;-?D=-BFF//BFFFF//;;BFFBF/:BBF-:AFFFFD9A.9/FFFFFEFFFFB/9FF/9/./;;FFFFF/B9B//B9//;B/B/BFF
@M05620:37:000000000-D9766:1:1101:14475:3494 1:N:0:42
ACCACACCTTCTACAATGAGCTGCGTGTGGCTCAAGAGGAGCACCCCGGGCTGCTGAAAGAGGCCCCCCTGAACCCCAAGGCCAACCGCGAGAAGATGCCCAGGAGAGTGGCCCACTACCTCTTCTGGTGGCCGCCTCCCTCCTTCCTGGCCTCCAGGAGCTGCGCCCTTTCTCACTGGATCTCTCTTCTGCCGTTTTCCGTAGGACTCTCTTCTCTGACCTGAGACTCCTTTGGAACTCTGCAGGTTCTA
+
>>>AAAA>BCCDEEGEDD11B1BA0EEA00FFG1BBGG0B/CGGHE/F/AE/EABGHD1AGHHGEGCEGGGG1B//EGGCGHH//?EEGE><C?FG11FGHH///??/<1?FHH/?FCG0B1FHHBHH10<GH-<A.CGG/CF:0<CHGHGH0;C/:CGEF.//9@EGGGGGGGGFGGF/;;FFGGFF/:BFF@BFFFFFF/--A/;BFFBB/;/9;/;;/9-;9/;99FFFF///BBBBBBBFF?9FFFB
@M05620:37:000000000-D9766:1:1101:12984:3524 1:N:0:42
ACCACACCTTCTACAATGAGCTGCGTGTGGCTCCCGAGGAGCACCCCGTGCTGCTGACCGAGGCCCCCCTGAACCCCAAGGCCAACCGCGAGAAGATGCCAGGGTGGGTGCCCGCTACCTCCTCTTGGGGCCGGCTCCCTTCTTCCTTGCCTCCCGGGGCTGCGCCCCTTCTCACTGGGTCTCTCTTCTGCCGGTTTCCGTAGGGCTCTTCTCTCTGGCCCGGTGCTCCTTTGGGAATCCTCAGGGTTTTG
+
BABBCCCCFFFFGGGGGGAGGGHHGEGEGGHHHGGEEGGGGHHHHGGGFEGGHHHHHHHGGGGGGGGGGGGHHHHGGGGHGHHHHGGGGGDGGGHHHHFGB2G<0///<C.FC<---<C00.</00<0.;.;:-A?.;E/9C000;00;/C;0;E.D-;--..--;@-;A////9//;.B//////:////;--@FF/F./..9./..///;///:///;.-----/;B/BF/B.;///////:9.;....
@M05620:37:000000000-D9766:1:1101:20261:3525 1:N:0:42
AGTGCCAGCTCTCAATCGCACAGGGGACCCAGGGCCTGGCCCCTCCATCCAGAAAACCTATGACCTCACCCGCTACCTGGAGCACCAACTCCGCAGCTTGGCTGGGACCTATGTGAGTATCCAGCGTAGGAATCTGGGAGTTGGGGAGGAGTGAGGAGTTGGGGAAAGACAGTCCTAACCGTGGAGGGTTCTGGTAAATGATGGGGTGAGGAGGGGCTCTTTGGCTCCCACCAGTCCCCCTGTCTGGTCTA
+
>11>AF1FAFFFFGGCBAFCEAGCCEEGGEHH0FGCFFHAEHGHGGEHDGHFGB1FGGFHHHFHFF1BGHHGG//EHHHHCFG>0GG>E0FEEECE@0FGGHHGGCHHGFHHHHGHHHFHHHHGHCEGGGHHHHBGBB?FEGHH??<@CGFHFHHHCCGHHH?CGGHHHHHHHHHHHHHH?FGGGGGG.CFGGGGGGGGGGGGGGGF@FFFFFF@?@<FFFF/FFBFFFFFFFFFFFFFF@FFFFFFFFFB
@M05620:37:000000000-D9766:1:1101:13594:3554 1:N:0:42
AGTGCCAGCTCTCAATCGCACAGGGGACCCAGGGCCTGGCCCCTCCATCCAGAAAACCTATGACCTCACCCGCTACCTGGAGCACCAACTCCGCAGCCTGGCTGGGACCTATGTGAGTATCCAGCGTAGGAATCTGGGAGTTGGGGAGGAGTGAGGAGTTGGGGAAAGACAGTCCTAACCGTGGAGGGTTCTGGTAAATGATGGGGTGAGGAGGGGCTCTTTGGCTCCCACCAGTCCCCCTGTCTGGACTA
+
ABABBFFFBFFFGGGGGGGCGCHGGGGEEEHHFEGG2FHHCGGHGGHHHHHHFHHHHGHHHHFHHHHHHHHGG>EGHHHHFGHHHHFGFHHHG/>EE/BBGHH?E/BGGHHHHHHHHHHHHHHHHG<EF/GHHHHHHHFGFH1?-AFFGGEGHHHHHA/<GHGGGGHGHHHHHHFHHHHGGGGGGE.A=.;CFGCFGGGGGGGFAGFFFFFFFFFFFFFF/FFFFFFFFFFFFF/BF9EFF.;FFF//;B:
@M05620:37:000000000-D9766:1:1101:20736:3571 1:N:0:42
ACCACACCTTCTACAATGAGCTGCGTGTGGCTCCCGAGGAGCACCCCGTGCTGCTGACCGAGGCCCCCCTGAACCCCAAGGCCAACCGCGAGAAGATGCCCAGGTGAGTGGCCCGCTACCTCTTCTGGTGGCCGCCTCCCTCCTTCCTGGCCTCCCGGAGCTGCGCCCTTTCTCACTGGTTCTCTCTTCTGCCGTTTTCCGTAGGACTCTCTTCTCTGACCTGAGTCTCCTTTGGAACTCTGCAGGTTCTA
+
AAAAAAAAFFFFGGGGG1GGFGCCEEGGHGHHHGG0BFCEFHHHHGGGEEGGHGFHHHHGGGGGGGGGGGGHHHHGGGGHGHHHHGGGGCGGGGHHHB1FHGHC?<?GFHFFHHC@C@GC<0D<0<GGHHGHHGGC?CGCCG:GCFCFGBFFFFGEGA-@?ABF@AF-@FBB/FFFFFFFFFBB/BFBBF/FB@FFFFFFB9FFAB9/:9BBFBFB/9BFFBBB-/;/BBFFFFBF/99/9/BBF;FF/9/
@M05620:37:000000000-D9766:1:1101:15512:3583 1:N:0:42
AGTGCCAGCTCTCAATCGCACAGGGGACCCAGGGCCTGGCCCCTCCATCCAGAAAACCTATGACCTCACCCGCTACCTGGAGCACCAACTCCGCAGCTTGGCTGGGACCTATGTGAGTATCCAGCGTAGGAATCTGGGAGTTGGGGAGGAGTGAGGAGTTGGGGAAAGACAGTCCTAACCGTGGAGGGTTCTGGTAAATGATGGGGTGAGGAGGGGCTCTTTGGCTCCCACCAGTCCCCCTGTCTGGTCTA
+
ABABBFFFBFFFGFGGGGGCGFHCFGGFEFHHFEEEEGHHCGFFGGHHHGHHFHHHHGHBDHEHHHHHHHHGGEFGHGHHFFGHHHGHGHHHEFEGGHHHGGHGGGFHGGHHFHGHGGHHHHHHHG/ECGHHEFGHHHCGDFHHGGGGGGDFCGHHFAFFHHGGGGHHHGHHFHHHGHHHGEAFEEDGGGGFFFFFFGGGGGGFGG.DFFFFFFDFADAFFFFFEFFFFFFFFFFFFFFFFFFFFFFFFFF
@M05620:37:000000000-D9766:1:1101:15354:3592 1:N:0:42
ACCACACCTTCTACAATGAGCTGCGTGTGGCTCCCGAGGAGCACCCCGTGCTGCTGACCGAGGCCCCCCTGAACCCCAAGGCCAACCGCGAGAAGATGCCCAGGTGAGTGGCCCGCTACCTCTTCTGGTGGCCGCCTCCCTCCTTCCTGGCCTCCCGGAGCTGCGCCCTTTCTCACTGGTTCTCTCTTCTGCCGTTTTCCGTAGGACTCTCTTCTCTGACCTGAGTCTCCTTTGGAACTCTGCAGGTTCTA
+
AAAABBBAFFFFGGGGGG5GGGFHEEFBAEGGHGGGFEACEHHHHGGGEFGGGHGHHHHGGGGGGGEGGGGHHHHGGGGHGHHHHGGGGGGGGGHHHHHHHHHGHHHHHHGGHHGGGGGHHHHHHHHHHGGHHGGGGGHGHHGHHGGGGGGFGGGGGG-ABGGGGGFBBFFFFFFFFFFFFFFFFFFFFFFFFBDFFFFFFFFFFFFFFFFFFFFFFFFFFFFFFFFFFFFFFFFFFFFFFFFFFFFBFFB
@M05620:37:000000000-D9766:1:1101:11888:3601 1:N:0:42
ACCACACCTTCTACAATGCGCTGCGTGTGGCTCCCGAGGAGCACCCCGTGCTGCTGACCGAGGCCCCCCTGAACCCCAAGGCCAACCGCGAGAAGATGCCCAGGTGAGTGGCCCGCTACCTCTTCTGGTGGCCGCCTCCCTCCTTCCTGGCCTCCCGGCGCTGCGCCCTTTCTCACTGGTTCTCTCTTCTGCCGTTTTCCGTAGGACTCTCTTCTCTGACCTGAGTCTCCTTTGGAACTCTGCAGGTTCTA
+
BBBBBBB3CFFFGGGGGG4EEGGGGGGAAEHGGFFFCGGGGHHHHGGGGGGGHHHHGHG>EECGGGGGGGGHGHHGGGGHGHHHHGGGGGBCCGHGGHHHHHHGGFHHHHGGHHGGGGGHHHHGHHHHHFGHHGGGGGHGGGGGGGGGGGGGGGGGGB-ABBBFBBFBBFFFFFFFFFFFFFFFFFFFFFFFFBFFFFFFFFFFDFFFFFFFFFFFFFFFFFFFFFF9BFFFFFFFFFFFFFFFFFFFFFF
@M05620:37:000000000-D9766:1:1101:9393:3614 1:N:0:42
AGTGCCAGCTCTCAATCGCACAGGGGACCCAGGGCCTGGCCCCTCCATCCAGAAAACCTATGACCTCACCCGCTACCTGGAGCACCAACTCCGCAGCTTGGCTGGGACCTATGTGAGTATCCAGCGTAGGAATCTGGGAGTTGGGGAGGAGTGAGGAGTTGGGGAAAGACAGTCCTAACCGTGGAGGGTTCTGGTAAATGATGGGGTGAGGAGGGGCTCTTTGGCTCCCACCAGTCCCCCTGTCTGGTCTA
+
AB>3AFF@AFFFFGGFFGC2A2FAFE2A?AGHAAF2CFHFCH2GFGHFHFHHFHHFGGHBFHHHHHHHHHH@E>EEHHHHCFFGEGHAEBHC??EEECGGGHFGGDHHGHFHHHHHHFHHHHHHFGDDGGDDGHHHHGHGGHHHGGGGG?EGHHHHHGCHGHGGGGHHGHFHHHHHHHGHGGGGGGGGAAFFGG9FFFGGGFFFFDABFFFFFFBBBBEFFFFFFFFEFFFFFFBB;FEFBFBFFFFFFFF
@M05620:37:000000000-D9766:1:1101:20835:3634 1:N:0:42
ACCACACCTTCTACAATGAGCTGCGTGTGGCTCCCGAGGAGCACCCCGTGCTGCTGACCGAGGCCCCCCTGAACCCCAAGGCCAACCGCGAGAAGATGCCCAGGTGAGTGGCCCGCTACCTCTTCTGGTGGCCGCCTCCCTCCTTCCTGGCCTCCCGGAGCTGCGCCCTTTCTCACTGGTTCTCTCTTCTGCCGTTTTCCGTAGGACTCTCTTCTCTGACCTGAGTCTCCTTTGGAACTCTGCAGGTTCTA
+
A>AAAAAAFFF@BGDBGGAFGFHHGEEGAEHFFBFEEGGG?EDGHFGGGGGGBGFHGGHGGG0EFGGGGGGHFHHGGEGHGHGHHEGEDG/>CDHHHHHHHHHFHHHHHHGGGHGGGGGEHGHHEHHHBGGGHGC?EDHGHHGHHGGGGGGGGGGGGGGGGGGGGGF-BFFBFFFFFFFFFFFFFFFFBFFFFDDFFFFFFFFFFFFFFFFFFFFFFFBFFFFFFFFFFFFFFFFFFFFFFFFFFFFFBF9
@M05620:37:000000000-D9766:1:1101:20438:3642 1:N:0:42
ACCACACCTTCTACAATGAGCTGCGTGTGGCTCCCGAGGAGCACCCCGTGCTGCTGACCGAGGCCCCCCTGAACCCCAAGGCCAACCGCGAGAAGATGCCCAGGTGAGTGGCCCGCTACGTCTTCTGGTGGCCGCCTCCCTCCTTCCTGGCCTCCCGGCACTGCGCCCTTTCTCCCTGGTTTTCTCTTTTGCCGTTTTCCGTGGGACTCTCTTCTCTGTCCTGAGTCTCCTTTGGAACACTGCAGGTTCTA
+
ABABBBBBFFFFGGFGGGGGGGHHGEFAGEHHGFGGGGGGGHHHHGGGGEGGHHHHHHFA>EGGGDFGG/FHCGHGG//FFGGHHGGGGG<B@GFFFFG22FE/G1?01FFCGHG@@G-.<CC.<DDF0<<.<-:D.;..::./9F/;9F.CFAA.D-;-9/90;@FFFFFF////;;E9F.AB/99;/;B9F-:;FF//A/.9-9;.9B/99F/B/;/;BB//99/;/9/;B////9.;BB///..9B//
@M05620:37:000000000-D9766:1:1101:20456:3643 1:N:0:42
ACCACACCTTCTACAATGAGCTGCGTGTGGCTCCCGAGGAGCACCCCGTGCTGCTGACCGAGGCCCCCCTGAACCCCAAGGCCAACCGCGAGAAGATGCCCAGGTGAGTGGCCCGCTACCTCTTCTGGTGGCCGCCTCCCTCCTTCCTGGCCTCCCGGCGCTGCGCCCTTTCTCACTGGTTCTCTCTTCTGCCGTTTTCCGTAGGACTCTCTTCTCTGACCTGAGTCTCCTTTGGAACTCTGCAGGTTCTA
+
BBBBBBBBFFFFGGGGGGGGGGHHGGGGHGHHHGGGGGGGGHHHHGGGGEGGHHHHHHHGGGGGGGGGGGGHGHHGGGGHGHHHHGGGGFCGGGHHHHHHHHHFHHHCGHGGHHGGGGGGHHHHHHHHHHGHHGGGGGHGHHGHHGGGGGGGGGGGGG-9ABFFFFFFFFFFFFFFFFFFFFFFFFFFFFFFFFFFFFFFFFFFFFFFFFFFFFFFFFBFFFFFFFFFFFFFFFFFFFFFFFFFFFFFFFF
@M05620:37:000000000-D9766:1:1101:23073:3646 1:N:0:42
AGTGCCAGCTCTCAATCGCCCAGGGGACCCAGGGCCTGGCCCCTCCATCCAGAAAACCTATGACCTCACCCGCTACCTGGAGCACCAACTCCGCAGCTTGGCTGGGACCTATGTGAGTATCCAGCGTAGGAATCTGGGAGTTGGGGAGGAGTGAGGAGTTGGGGAAAGACAGTCCTAACCGTGGAGGGTTCTGGTAAATGATGGGGTGAGGAGGGGCTCTTTGGCTCCCACCAGTCCCCCTGTCTGGTCTA
+
>>AAAFFFAFFFGGGGGGG1EEGA?EGGGGGHGEGGCGHHHHGHGGHHBHEFDG1FHGH1FB2FHH1GHHEGGGEGHGHFHHHGHHHHGHHHGG/EECGHEGGAEAFHFHHHGHHHHGHHHHHHHGCGCGHHHHHHHFFFGFHFGGFGCCCHHHHHFGHHFHCGGGHHHCHFHFGGHHGHGBE@EGGG.;AFGGGGGGFFGGGGE.B@FFFFFF<@@;FBBFFBBFBEEFFFFFFFFFF?@EF/FBBB:/B
@M05620:37:000000000-D9766:1:1101:20787:3650 1:N:0:42
ACCACACCTTCTACAATGAGCTGCGTGTGGCTCCCGAGGAGCACCCCGTGCTGCTGACCGAGGCCCCCCTGAACCCCAAGGCCAACCGCGAGAAGATGAACCCAGGTGAGTGCCCCGCTACTTCTTCTGGGGGCCGCCTCCCTCCTTCCTGGCCTCCCGGACCTGCGCCTTTCTTCCCTGGTTCTCCCTTCTGCCGTTTTCCGTAGGACTCCCTTCTCTGCCCTGAGCCTCCTTTGGAATTCTGCAGGTTT
+
BCCCCCCCFFFFGGGGGGGGGGHHGFGEHGHHHGGGGGGGGHHHHGGGGGGGHHHHHHHGGGGGGGGGGGGHFHHGGGGHGHHGHGGGGGGGGGHHHHH2GH//F/1<1?<?1?G.----=000=00<D0/<-A-:A-.;E./CAFBFBBF/F.0;E?F?---9/9-;A.;F///://;B.;//////;////;/:ADF.F99/9A./////9;//:9///;./9///9/;.BF/B/;////9//9BAF//
@M05620:37:000000000-D9766:1:1101:20836:3653 1:N:0:42
ACCACACCTTCTACAATGAGCTGCGTGTGGCTCCCGAGGAGCACCCCGTGCTGCTGACCGAGGCCCCCCTGAACCCCAAGGCCAACCGCGAGAAGATGCCCAGGTGAGTGGCCCGCTACCTCTTCTGGTGGCCGCCTCCCTCCTTCCTGGCCTCCCGGAGCTGCGCCCTTTCTCACTGGTTCTCTCTTCTGCCGTTTTCCGTAGGACTCTCTTCTCTGACCTGAGTCTCCTTTGGAACTCTGCAGGTTCTA
+
BBBBBBBBFFFFGGGGGGFFGGHGGEEAFEHHFGGGGGGCGHHHHGGGEEEFGGFHHHFFEFGGGEGGGEFGHHHGGGGHEAGHFGDEFGGCCGHGF2DCGHHGGHHFGHGFHHGGFGGHHHHFHHFHGFGHHGGGGGEEHHGHHGGGGGFGGGGGGG-;BGGGGGFFFFFFFFFFFFFFFFFFFFFFFFFFFDDFFFFFFFFFFFFFFFFFFFFFFFFFFFFFFFFFFFFFFFEFFFFFFFFFFFFFFFF
@M05620:37:000000000-D9766:1:1101:12216:3656 1:N:0:42
ACCACACCTTCTACAATGAGCTGCGTGTGGCTCCCGAGGAGCACCCCGTGCTGCTGACCGAGGCCCCCCTGAACCCCAAGGCCAACCGCGAGAAGATGACCCCGGAGATACGCCCTCTTCCTCCTCTGGTGGCCCCCCCCCTCCTTCCTGGGCTCCCGGAGCTTCCCCCTTTTTTCCCTGTTCTCGCTTCCCGCGGGTTTCGTTTGGCTCCCTTCTGTTACCTTAGGCTCCCTTGGGAATCTGGATGGTCA
+
AAAAAAAAFFFFEBGBDGF1F1FGEAFAAAAG10FEGGE///F0A/EE/BE/DHGHFHHGG@@CGGG?EE/FHF>?/EEHEFHHHEFEBC/<BCCCG1F1?0////<>011..>--.<0=0=0/</=00</..=.---9-;-.CFB9F/;/-;B-;-;9---;///9B---;//-///;//;//;--;A-/------;--;--/-9-;9/-;-B-;/;//;FFF/;/;/A--;/-/99/9;F//;/;A/;/
@M05620:37:000000000-D9766:1:1101:20447:3658 1:N:0:42
ACCACACCTTCTACAATGAGCTGCGTGTGGCTCCCGAGGAGCACCCCGTGCTGCTGACCGAGGCCCCCCTGAACCCCAAGGCCAACCGCGAGAAGATGCCCAGGTGAGTGGCCCGCTACCTCTTCTGGAGGCCGCCTCGCTCCTTCCTGGCCTCCCGGAGCTGCGCCATTTATCACTGGTTCTCTCTTCTGCCGTTTTCCGTAGGACTCTCTTCTCTGACCTCAGTCTCCTTTGGAACTCTGCAGATTCTA
+
AAAAAAAAFFF@EGGDFGGFFBF1E0AE0AGHBFFEEGG?/FGHHGEE/AEC1BFEH0GE?>/EE/EGEGGFH1FFGGE/><FCG/?<C?GG/?<11?11??C<11FCD1<<0/AC-A@01=G0GF0G0<CAG-AC?E.;.:9B00:0;99FF?99E-A-9./9@?F-;9F///9BBFF9BFFFFFB9BFFBB=99FEF/AFFB-;BFF/;F//:9/9/9BF/BF//;///;9///////;/9B///;BBB
@M05620:37:000000000-D9766:1:1101:13270:3670 1:N:0:42
ACCACACCTTCTACAATGAGCTGCGTGTGGCTCCCGAGGAGCACCCCGTGCTGCTGACCGAGGCCCCCCTGAACCCCAAGGCCAACCGCGCGAAGATGCCCAGGTGAGTGGCCCGCTACCTCTTCTGGTGGCCGCCTCCCTCCTTCCTGGCCTCCCGGCGCTGCGCCCTTTCTCACTGGTTCTCTCTTCTGCCGTTTTCCGTAGGACTCTCTTCTCTGACCTGAGTCCCCTTTGGAACTCTGCAGGTTCTA
+
BBBBBBB>BFFFGGGGGG55FFGHGEGA4BGGGCFG2AEEDHHHHGGEEFGGEHHHHHHAEF?FGGGGGGGHHHHGGGGHGHHHHGGGGC/>/BD/GFHHCHHGFGDCDGFGHHCFG?CHHGHHHHHGGHGFH--@DDHGGFDGFGGBCF9AF?EEA--9;B-;9BFCBFFFFFFFFFFBFFFFFFFFFFFFFFFFEAFFDBF..///9BFFFF9FFFFFFE9;;BB/;.9AFFFFFFBF//BFFA;FFB/
@M05620:37:000000000-D9766:1:1101:16111:3729 1:N:0:42
ACCACACCTTCTACAATGAGCTGCGTGTGGCTCCCGAGGAGCACCCCGTGCTGCTGACCGAGGCCCCCCTGAACCCCAAGGCCAACCGCGAGAAGATGACAGGTGAGTGGCCCGCTACCTCTTCTGGTGGCCGCCTCCCTCCTTCCTGGCCTCCCGGAGCTGCGCCCTTTCTCACTGGTTCTCTCTTCTGCCGTTTTCCGTAGGACTCTCTTCTCTGCCCTGCGTCTCCTTTGGAACTCTGCAGGTTCTAG
+
BBCCCCCCFFFFGGGGGGGGGGHHGFGFEGHHHGGGGGGGGHHHHGGGGGGGHHGHHHHGGGGGGGGGGGGHHHHGGGGHGHHHHGGGGGGGGGHHHHFHFCG=?1?1?FFHHCGFGGHHHHHHHHH=GGHHGGGGGHGHHGBHFHBFGGGFGGGDG-AFGGGGGGFAFFFFFFF9FF0FFFFFFBFFFFFFC9AFFFFFBFDFFFFFFFFFFFFFF0FF0F.C9@DFFBFFFFEFBBBBFFFFF:FFFFF
@M05620:37:000000000-D9766:1:1101:21051:3731 1:N:0:42
AGTGCCAGCTCTCAATCGCACAGGGGACCCCGGGCCTGGCCCCTCCATCCAGAAAACCTATGACCTCCCCCGCTACCCGCCGCACAACCCCCGCCCACTGGCTCCCACCCGTATGGGTATACAACACACCAATAAAGGAGTTGACGAGGAGAAAGGACTTAACGAAAGACAGCCCCAACCGTGGAGGCTTCTGGCAACTGATGGCGTGAGGAGGGGCTCTTTCCGACCCACCACTCGCCCTTGCTCCGCCA
+
>AABABD4>CBFGGGGGFGGGGGCFAGE2E22A2AE1BBA1BF1EEEGFF3B3E3GFG3@F35DBGE1F>1EEE>EHB?>>/>/<<?/???>>/>/????0/01?F??/<-<-00000><0<00/...<<.</00000:.//000.:---...//././0000..9..9:9/....99.9-:.-..9..9;/://./.;/9/;9.-.-;../9.----.;////..;--;..;.9/.-;A-/.///9;9.-
@M05620:37:000000000-D9766:1:1101:16939:3737 1:N:0:42
ACCACACCTTCTACAATGAGCTGCGTGTGGCTCCCGAGGAGCACCCCGTGCTGCTGACCGAGGCCCCCCTGAACCCCAAGGCCAACCGCGAGAAGATGCCCAGGTGAGTGGCCCGCTACCTCTTCTGGTGGCCGCCTCCCTCCTTCCTGGCCTCCCGGCGCTGCGCCCTTTCTCACTGGTTCTCTCTTCTGCCGTTTTCCGTAGGACTCTCTTCTCTGACCTGAGTCTCCTTTGGAACTCTGCAGGTTCTA
+
ACCCCCCCFFFFGGGGGGGGGGHHGGGEEFHHHGGGGGGGGHHHHGGGGGGGHHHHHHHGGGGGGGGGGGGHHHHGGGGHGHHGHGGGGGDGGGHHHHHHHHHGHHHHHHGGHHGGGGGHHHHHHHHHHHGHHGGGGGHGHHGHHGGGGGGGGGGGGG-:ADFFFFFFFFFFFFFFFFFFFFFFFFFFFFFFFFFFFFFFFFFFFFFFFFFFFFFFFFFFFFFFFFFFFFFFFFFFFFFFFFFFFFFFFFF
@M05620:37:000000000-D9766:1:1101:12263:3780 1:N:0:42
AGTGCCAGCTCTCAATCGCACAGGGGACCCAGGGCCTGGCACCTCCATCCAGAAAACCTATGACCTCACCCGCTACCTGGAGCACCAACTCCGCAGCTTGGCTGGGACCTATGTGAGTATCCAGCGTAGGAATCTGGGAGTTGGGGAGGAGTGAGGAGTTGGGGAAAGACAGTCCTAACCGTGGAGGGTTCTGGTAAATGATGGGGTGAGGAGGGGCTCTTTGGCTCCCACCAGTCCCCCTGTCTGGTCTA
+
AAABBFF4>FFFGGGGGA2FGGBHGEG?AEGHGDFG2BFGBHGHHHH5GGGH3C3GHGH3F35FGHGHHHHEGGGGHHHBGGFBGGEGGFDGGE//EEGHGHHFEEGHGHHHHHGHH1FGHHHHHG?DC?GHHHHHHFGGCGHHGGGGGGGHHHHHHG/<DGCGGFHHHHFHGBGFHHHHGDEGGEGG.;FGGGFGGGGGGGGEF.EBFFFFFFB;B?AFFFF/BFE.EFFFFFFFFFFDBFFFFFF9BFB
@M05620:37:000000000-D9766:1:1101:11344:3797 1:N:0:42
AGCGCCAGCTCTCAATCGCACAGGGGACCCAGCGCCTGGCCCCTCCATCCAGAAAACCTATGACCTCACCCGCCACCTGGAGCACCAACTCCGCAGCTTGGCTGGGACCTATGTGAGTATCCAGCGTAGGAATCTGGGAGTTGGGGAGGAGTGAGGAGTTGGGGAAAGACAGTCCTAACCGTGGAGGGTTCTGGTAAATGATGGGGTGAGGAGGGGCTCTTTGGCTCCCACCAGTCCCCCTGTCTGGTCTA
+
AA11>>A1AFFFC1GF1FF0E0F0FE0A?0FH0AE//GHACHAGGGGHHAHHBBGCHGHHDGFHH1FGHHH/>/>EHHFG00BGGG0/?0F1/?/>/0BFGGBFCG0FCHHHHHEFHHHHHHHHHGCCCGHHHHHHHH0FGGHHGG.CG?CHHEHFBCHFHG?CGGHFEFHGGGGGGGGGGGGGCEGGGGGGGGFFFGFFFFFFEFF@FFEFFB@@@@FFFFFEF/BFFFFFFFFFFFFF@EFFFFF/;FF
@M05620:37:000000000-D9766:1:1101:14059:3827 1:N:0:42
AGTGCCAGCTCTCAATCGCACAGGGGACCCAGGGCCTGGCCCCTCCATCCAGAAAACCTATGACCTCACCCGCTACCTGGAGCACCAACTCCGCAGCTTGGCTGGGACCTATGTGAGTATCCAGCGTAGGAATCTGGGAGTTGGGGAGGAGTGAGGAGTTGGGGAAAGACAGTCCTAACCGTGGAGGGTTCTGGTAAATGATGGGGTGAGGAGGGGCTCTTTGGCTCCCACCAGTCCCCCTGTCTGGTCTA
+
BBABBFFFCFFFGGGGGGGGGGHFGEGGGGHHGGGGGGHHHHGHGGHHHGHHHHHHHGHHHHHHHHHHHHHGGEEEHGHHFGHHHHFFGHHHGGGGGHGHGGHGGGGHGHHHHHHHHHHHHHHHHGDGGGHHHHHHHHFGGHHHGGGGGGEHHGHHHGHHHHGGGFHHHHHHHHHHHHHHGGGGDEDGCFGGFGCFFGGGGGGGGGFAFFFFFFFFFFFFFFFFFFFFFFFFFFFFFFFFFFFFFFFFFFB
@M05620:37:000000000-D9766:1:1101:14776:3828 1:N:0:42
ACCACACCTTCTACAATGAGCTGCGTGTGGCTCCCGAGGAGCACCCCGTGCTGCTGACCGAGGCCCCCCTGAACCCCAAGGCCAACCGCGAGAAGATGCCCAGGGGAGTGGCCCGCTACCTCTTCTGGTGGCCGCCTCCCTCCTTCCTGGCCTCCCGGAGCTGCGCCCTTTCTCACTGGTTCTCTCTTCTGCCGTTTTCCGTAGGACTCTCTTCTCTGACCTGAGCCTCCTTTGTACCTCTGCAGGTTCTA
+
AABABBBBFFFFGGGGFGGBGGHHGGGGHGGGHGGGAEEEGHDHHGGGGGGGHGGHHHHGGGGGGFGGGGGHHHHGGGGHGHHGHGGGGGGGDGHFHHHHGFH//><@/F.FG.<@--A/0<D0=0=00<.:.-:::CG./C;FFGBBFFA.0;E.E?-;?ABFDADCDF//9FF/9B.BBFF//9FFF//9/-AFFEF/:;.A?/;9B/;BBB/:/9BFFF.;.///;9BFFF/:/9;9/;F/;.;B9B/
@M05620:37:000000000-D9766:1:1101:14754:3828 1:N:0:42
ACCACACCTTCTACAATGAGCTGCGTGTGGCTCCCGAGGAGCACCCCTTGCTGCTGACCGAGGCCCCCCTGAACCCCAAGGCCAACCGCGAGAAGATGCCCAGGTGAGTGGCCCGCTACCTCTTCTGGTGGCCGCCTCCCTCCTTCCTGGCCTCCCGGAGCTGCGCCCTTTCTCACTGGTTCTCTCTTCTGCCGTTTTCCGTAGGACTCTCTTCTCTGACCTGAGTCTCCTTTGGAACTCTGCAGGTTCTA
+
AABBBBB>CFFFGGGGGFAFGFHHGEFB4BGAB2BB?FEEEHFGHGG1BBFHFHHHHHH0EECGGEGGGGGHBEGEGGGHGFGHHGEEEE>BFFH2??GHCHHGFGHCGFGGGHGGGGGBFHHHHHDGDFEFHGGGGGHEGG.GGHCFHFFGGFFEGA-9A9C/DFGFABFFFFFFFFFBB;FFFFBFBBFFFB9AFEFBFF.AA/BF/BBBBFFBFFBFFFFBFFFBFF/B/;FFB:BBFFFFFFFBFF9
@M05620:37:000000000-D9766:1:1101:10935:3857 1:N:0:42
AGTGCCAGCTCTCAATCGCACAGGGGACCCAGGGCCTGGCCCCTCCATCCAGAAAACCTATGACCTCACCCGCTACCTGGAGCACCAACTCCGCAGCTTGGCTGGGACCTATGTGAGTATCCAGCGTAGGAATCTGGGAGTTGGGGAGGAGTGAGGAGTTGGGGAAAGACAGTCCTAACCGTGGAGGGTTCTGGTAAATGATGGGGTGAGGAGGGGCTCTTTGGCTCCCACCAGTCCCCCTGTCTGGTCTA
+
AA>AAFF1>FFFGFGFFGA1E?GCGGCECAHHFAEA/FHHFHGGGGH1GCHHHHHGHGHAFGGHHGHHHHHEGEEGHHHHEGHHHHC/E0BE??>EEB>0EEGE//FEF0<GHGDGHH2FHHFGH@CACCBGHHHHFHFFAGHFGG.ACE<<C0GG0CCBGBCCEGHHEHEGHFHHHFHHGGEGAABGGFGGGGCBFGGGGGGFGG9@AFFFFF@<@@EFFFFFFFFFFFF?EFFFEFEF@FFFFFFFFF/
@M05620:37:000000000-D9766:1:1101:22392:3882 1:N:0:42
ACCACACCTTCTACAATGAGCTGCGTGTGGCTCCCGAGGAGCACCCCGTGCTGCTGACCGAGGCCCCCCTGAACCCCAAGGCCAACCGCGCGAAGATGCCCATGTGACTTGCCCGCTACCTCTTCTTGTTGCCTCCTCCCTCCTTCCTGGCCTCCCGGAGCTGCGCCCTTTCCCACTGGGTCGCTCTTTCTGCGTTTTCCGGAGGACTCTCTTCTCTGACCTGATTCCCCCTTTGAACTCTTCAGGTTCTT
+
>1>AAAAACFCFFGGE31BGGBGBEAAAA0BFCEEA0AE?FHHFHGGA//B/AFCEGG0A/EEEFAEGG@/0FCGEG>>C//GGEGECG//</<@/?11<?10?11<1<<?11<<-<--F0D0=000=00<0<00</;CCG/./0::00=..0.9CA--;-./;-;9@-B0//;/9-/9-:------//////-;;@E/9---;@A-/////:B/;///9//-///;/:B-;-///9B////;9/F9B///
@M05620:37:000000000-D9766:1:1101:22294:3887 1:N:0:42
AGTGCCAGCTCTCAATCGCACAGGGGACCCAGGGCCTGGCCCCTCCATCCAGAAAACCTATGACCTCACCCGCTACCTGGAGCACCAACTCCGCAGCTTGGCTGGGACCTATGTGAGTATCCAGCGTAGGAATCTGGGAGTTGGGGAGGAGTGAGGAGTTGGGGACAGACAGTCCTAACCGTGGAGGGTTCTGGTAAATGATGGGGTGAGGAGGGGCTCTTTGGCTCCCACCAGTCCCCCTGTCTGGTCTA
+
>A>>>DFC1CFFGAFFBF11E?FAFCEAEEFGAAEEAFCHCGGFGGGHHHGHFBG0ABGGEGEHGABGHCGEE>EEHGFGBFGEHH0/?FHGCFGEEH1BEHEF//FGG01BFGHBDG2DF2BGHG//B/1>GHFGHB0?EGHHGC.>-.<FGHHG0C<CFB@?.-;./;/;GHGGC0CA-AEG.EF@;FGGGGG0BBFGGFGGGBF?EF?/:A@?@@EFFFFFFFF?AFAA-FFFBFFF@FFFFFFF9F;
@M05620:37:000000000-D9766:1:1101:7964:3915 1:N:0:42
ACCACACATTCTACAATGCGCTGCGTGTGGCTCCCGAGGAGCACCCCGTGCTGCTGACCGAGGCCCCCCTGAACCCCAAGGCCAACCGCGCGAAGATGCCCAGGTGAGTGGCCCGCTACCTCTTCTGGTGGCCGCCTCCCTCCTTCCTGGCCTCCCGGCGCTGCGCCCTTTCTCACTGGTTCTCTCTTTTGCCGTTTTCCGTAGGACTCTCTTCTCTGACCTGAGTCGCCTTTGGAACTCTGCAGGTTCTA
+
AAAAAAA1BBDFDFGGGG1AEAFEGEE0ABGFFABB/EAEAGCFFEGAEEFGHHHHGGH/>EEEGEGGGGGHFHGEGGGHGHHHHGGCCC/>/CC/?DHHHGGFGG1<GFGGHHCCCCGFHHHFGHHHFBEHHGGGGGGGGGGGGGGGFGGGGFGGGA-9@@?F@@F@@FFFFFBFFFFFFBFFFFFF/99FF@9BFFFFFBA?A/:BFFFFFFF;99/BFFFBB:/--;ABFFFBFB/B//9FFFFFFB;
@M05620:37:000000000-D9766:1:1101:17983:3931 1:N:0:42
AGCGCCAGCTCTCAATCGCACAGGGGACCCAGGGCCTGGCCCCTCCATCCAGAAAACCTATGACCTCACCCGCTACCTGGAGCACCAACTCCGCAGCTTGGCTGGGACCTATGTGAGTATCCAGCGTAGGAATCTGGGAGTTGGGGAGGAGTGAGGAGTTGGGGAAAGACAGTCCTAACCGTGGAGGGTTCTGGTAAATGATGGGGTGAGGAGGGGCTCTTTGGCTCCCACCAGTCCCCCTGTCTGGTCTA
+
AA3>ADCBCFFFGGGGGGGCGGHGGGGGGGHHGGGGGGHHHHGHGGHHHHHHHHHHHGHHHGGHHHHHHHHGGEFGHHHHFHHHHHHHGHHHEGGGGFGHGGHGGGHHGHHHHHHHHHHHHHHHHGEGGGHHHHHHGHHGGHHHGGGGGGEGGHHHHGHHHHGGGGHHHHHHHHHHGGGGGGEGGGGGEGGGGGFGGGGGGGGFFFFFFFFFFFFFFFFFFFFFFFFFFFFFFFFFFFFFFFFFFFFFFFF
@M05620:37:000000000-D9766:1:1101:18565:3966 1:N:0:42
ACCACACCTTCTACAATGAGCTGCGTGTGGCTCCCGAGGAGCACCCCGTGCTGCTGACCGAGGCCCCCCTGAACCCCAAGGCCAACCGCGAGAAGATGAACCCAGGTGCGTGGCCCGCTCCCTCTTCTGGTGGCCGCCTCCCTCCTTCCTGGCCTCCCGGCGCTGCGCCCTTTCTCACTGGTTCTCTCTTCTGCCGTTTTCCGTAGGACTCTCTTCTCTGCCCTGCGTCTCCTTTGGAACTCTGCCGGTTC
+
CCCDCCCDFFFFGGGGGGEGGGHHGGGEGGHHHGGEGGGGGHHHHGGGGGGGHHHHHHHGGGGGGGGGGGGHHHHGGGGHGHHHHGGGGGGGGGHHHHHHHHG?GGFFFFCECFHHGGG@EGHHHHHHHHHHGHHGGGGGGGGGEGGGGGGGGGGGGGFGFFFFFFFFFFFFFFFFFFFFFFFFFFF<BFFFFFFFDFFFFFFF<ADEFFFFFFFHHFFF0B<BBABBFDFFFFFFFFEFFFFFF:<CDF?
@M05620:37:000000000-D9766:1:1101:15998:3973 1:N:0:42
AGTGCCAGCTCTCAATCGCACAGGGGACCCAGGGCCTGGCCCCTCCATCCAGAAAACCTATGACCTCACCCGCTACCTGGAGCACCAACTCCGCAGCTTGGCTGGGACCTATGTGAGTATCCAGCGTAGGAATCTGGGAGTTGGGGAGGAGTGAGGAGTTGGGGAAAGACAGTCCTAACCGTGGAGGGTTCTGGTAAATGATGGGGTGAGGAGGGGCTCTTTGGCTCCCACCAGTCCCCCTGTCTGGTCTA
+
BCABCFFFCFFFGGGGGGGGGGHGGGGGGGHHGGGGGGHHHHGHGGHHHGHHHHHHHGHHHHHHHHHHHHHGGGGGHHHHHHHHHHHHGHHHGGGGGHHHGHHGGGHHGHHHHHHHHHHHHHHHHGGGGGHHHHHHHHHGGHHHGGGGGGGHHHHHHGHHHHGGGGHHHHHHHHHHHHHHGGEGGGGGEGGGGGCGGGGGGGGGGGFFFFFFFFFFFFFFFHFFFFFFFFFFFFFFFFFFFFFFHFFFFFF
@M05620:37:000000000-D9766:1:1101:15599:4065 1:N:0:42
ACCACACCTTCTACAATGAGCTGCGTGTGGCTCCCGCGGAGCCCCCCGTGCTTCTGACCGAGGCCCCCCTGAACCCCAAGGCCAACCACGAGAAGATGAACCCAGGTGCGTGGCCCGCTACCTCTTCTGGTGGCCGCCTCCCTCCTTCCTGGCCTCCCAGCGCTGCGCCCTTTCTCACTGGTTCTCTCTTCTGCCGTTTTCCGTAGGACTCTCTTCTCTGACCAGCGTCTCCTTTGGAACTCTGCAGGTTC
+
>>>>>>A>FFCFGGGBAGF1B1BFEA0B00BG1BFE0AE//A/BEGE>BBEF1BG1BFGG/>/E?E/EEEG01<FCFC/?/<FFG/B/FC<<<??1<1?11/?FC.<C1->C--<G--A?;GHG:CGG00;CAGG-@@B...FFF/0BFBFGGGEFEE//;-@E@?@;B@?/9//FFF;/-/;FFFFFBFB9BF9>9:FA/FB9A;-9FBFFFFBBBFFF;FF/---A;B-B//9/:/9//;BFFB9?-/;
@M05620:37:000000000-D9766:1:1101:15580:4070 1:N:0:42
ACCACACCTTCTACAATGAGCTGCGTGTGGCTCCCGAGGAGCACCCCGTGCTGCTGACCGAGGCCCCCCTGAACCCCAAGGCCAACCGCGAGAAGATGAACCCGGGTGCGTGGCCCGCTCCCTCTTGTGGTGGCCGCCTCCCTCCTTCCTGGCCTCCCGGCGGTGCGCCCTTTCTCACTGGTTCTCTCTTCTGCCGTTTTCCGTAGGCCTCTCTTCTCTGCCGAGCGTCTCCTTTGGAACTCTGCGGGTTC
+
BBBBBBBBFFFFGGEEGGGGGGHHGEGFHGHHHGGGGGGGGHGHHGGGGGGGHHHHHHHGGGGGGGGGGGGHGHHGGGGHGHHHHGGGGGGGGGHHHHHFFA//>>/>.>.<-@0<@-<CAEHFHH0:CD:::.C--;.;AC9C9/;;/;99.FBFE..;@9--;@-DA-@/BF/;9/9BF/;BFFF//;/9/:/;AD/A9/.9.../9;FF9/9FF//9BB--;99AD9.9BBB9/B/;F/:999;B;E9
@M05620:37:000000000-D9766:1:1101:20446:4074 1:N:0:42
ACCACACCTTCTACAATGAGCTGCGTGTGGCTCCCGAGGAGCACCCCGTGCTGCTGACCGAGGCCCCCCTGAACCCCAAGGCCAACCGCGAGAAGATGAACCCAGGTGCGTGGCCCGCTCCCTCTTCTGGTGGCCGCCTCCCTCCTTCCTGGCCTCCCGGCGCTGCGCCCTTTCTCACTGGTTCTCTCTTCTGCCGTTTTCCGTAGGACTCTCTTCTCTGCCCTGCGTCTCCTTTGGAACTCTGCCGGTTC
+
BBBBBBBBFFFFGGGGGGFGGGHHGEG2AEHHHGGGCGGEEHDHHGGGEGGGHHHHHHHFCGGGGGGGGGFHGHHGGGGHGHGFGGGFGGGGGGFFGBHFHHG?GGHGCCFEGGHHGGG-CEHHHHHHHHHHCHHGGGGGGGGGGGGGGGGFGGGGGGGGBDDFFFFFFFFFFFFFFFFFFFFFFFFBBFFFFFFFFFFFFFFFFFFFFFFFFFFFFFFF/B:FFEFADFFFFFFFFFFFFFFFFB@CAD.
@M05620:37:000000000-D9766:1:1101:12189:4089 1:N:0:42
ACCACACCTTCTACAATGAGCTGCGTGTGGCTCCCGAGGAGCACCCCGTGCTGCTGACCGAGGCCCCCCTGAACCCCAAGGCCAACCGCGAGAAGATGCCCAGGTGAGTGGCCCGCTACCTCTTCTGGTGGCCGCCTCCCTCCTTCCTGGCCTCCCGGAGCTGCGCCCTTTCTCACTGGTTCTCTCTTCTGCCGTTTTCCGTAGGACTCTCTTCTCTGACCTGAGTCTCCTTTGGAACTCTGCAGGTTCTA
+
BBBBBABBFFFFGGGFGGGGGGHHGGGGE2FHHFGDDEGGEHHHHGGGEEE1DFHHHHHGEF0EGGGGGGGF3GHEGGFHEHHHAFEEG@DD/<G2F2GHHHGFHHHEGHEFHHGGGCGHHHFHHHGHGHCGHGGGGGGGHHGHGFFGGFFGGGGGG@-;AFFGGGFFFFFFFFFFFFFFFFFFFFFFFFFFFFDFFFFFFBFD;9FFFFFFFFBFFBFFFF.FEFFFFFFFFFFFFFFFFFFFFFFFFFB
@M05620:37:000000000-D9766:1:1101:21310:4105 1:N:0:42
ACCACACCTTCTACAATGAGCTGCGTGTGGCTCCCGAGGAGCACCCCGTGCTGCTGACCGAGGCCCCCCTGAACCCCAAGGCCAACCGCGAGAAGATGAACCCAGGTGCGTGGCCCGCTACCTCTTCTGGTGGCCGCCTCCCTCCTTCCTGGCCTCCCGGCGCTGCGCCCTTTCTCACTGGTTCTCTCTTCTGCCGTTTTCCGTAGGACTCTCTTCTCTGACCTGCGTCTCCTTTGGAACTCTGCAGGTTC
+
BB@BBBBBFFFFGGGCGGGGGGHFGGGFD?GHHGGGFGG2AFHHHGGGGGGGHHHHHHHGGGGGGGGGGGGHHHHGGGGHGHHHGGGGGGGGGGHHHHHGHHGGHGHH1@FADGHHGGG-CHHHGHHHHHHGGHHGGGGGHGGGGGGGGGGGGGGGGGGGGGFFFFFFFFFFFFFFFFFFFFFFFFFFFFFFFFFFDFFFFFDFFDFFFFFFFFFFFFFF/BFFF?BFFFFFFFFFFFFFFFFFF/;FFF/
@M05620:37:000000000-D9766:1:1101:23975:4118 1:N:0:42
ACCACACCTTCTACAATGAGCTGCGTGTGGCTCCCGAGGAGCACCCCGTGCTGCTGACCGAGGCCCCCCTGAACCCCAAGGCCAACCGCGAGAAGATGCCCAGGTGAGTGGCCCGCTACCTCTTCTGGTGGCCGCCTCCCTCCTTCCTGGCCTCCCGGCGCTGCGCCCTTTCTCACTGGTTCTCTCTTCTGCCGTTTTCCGTAGGACTCTCTTCTCTGACCTGAGTCTCCTTTGGAACTCTGCAGGTTCTA
+
CCCCCCCCFFFFGGGGGGGGGGHHGGGECFHHHGGGGGGGGHHHHGGGGGGGHHGHHHHGGGGGGGGGGGGHGHHGGGGHGHHHHGGGGGGGGGHHHHHHHHHGHHHHHHGGHHGGGGGHHHHHHHHHHHGHHGGGGGHGHHGHHGGGGGGGGGGGGG-DDFFFFFFFFFFFFFFFFFFFFFFFFFFFFFFFFFFFFFFFFFFFFFFFFFFFFFFFFFFFFFFFFFFFFFFFFFFFFFFFFFFFFFFFFFB
@M05620:37:000000000-D9766:1:1101:21090:4123 1:N:0:42
ACCACACCTTCTACAATGAGCTGCGTGTGGCTCCCGAGGAGCACCCCGTGCTGCTGACCGAGGCCCCCCTGAACCCCAAGGCCAACCGCGAGAAGATGACCGGTGCGTGGCCCGCTCCCTCTTCTGGTGGCCGCCTCCCTCCTTCCTGGCCTCCCGGCGCTGCGCCCTTTCTCCCTGGTTCTCTCTTCTGCCGTTTTCCGTAGGACTCTCTTCTCTGCCCTGCGTCTCCTTTGGCACTCTGCAGGTTCTAG
+
CCCCCBCAFFFFGGGGGGFGGGHHGFFB4EGGHGGF?EEE?GHHHGGGDGGGGHGHGHHEFFFFGGGGGGGHCGHGGGGHGHHHHGGGGD>DFGHGHHHHC@D>D/>?ADGHHGGG-<CGHHHHHHHHHGHHGGGGGGGGGGGGGGGGGGGGGGGGGBFFFFAFFFFFFFFFF0FFFABFFFFFFFF;BFFFFAFFFFFFFFFF0FFFFFFFFFFFFFFFFF9CFFFFFFFFFF0BF9;BFF0;FAFBBBB
@M05620:37:000000000-D9766:1:1101:23338:4143 1:N:0:42
ACCACACCTTCTACAATGAGCTGCGTGTGGCTCCAGAGGAGCACCCCGTGCTGCTGACCGAGGCCCCCCTGAACCCCAAGGCCAACCGCGAGAAGATGACAGGTGCGTGGCCCGCTACCTCTTCTGGTGGCCGCCTCCCTCCTTCCTGGCCTCCCGGCGCTGCGCCCTTTCTCACTGGTTCTCTCTTCTGCCGTTTTCCGTAGGACTCTCTTCTCTGCCCTGCGTCTCCTTTGGAACTCTGCAGGTTCTAG
+
A11AAAAAFFFDDGG13BFGGGE1EAEFF0BBGF1FFFABEGFHHGGGEGGGBFFGFHHGGG?EEEEGGGGHHHHFGGGHFHHHEGGGG@CGGCFBHFHHFHF?G1<?ECCHGGGGCGHHHHHHHHFDGGHHGGGGGHGHHGHHHHHHHGGGGGGGG--AAGF@@F@@FFFFFFFFFFBFFFFFFFFFFFFF@AFFFFFFFFBFFFFFFFFFFFFFFEFFFFF?F@FFFFFFFF/BFFFF/FFFA;BFFFB
@M05620:37:000000000-D9766:1:1101:14912:4148 1:N:0:42
ACCACACCTTCTACAATGAGCTGCGTGTGGCTCCCGAGGAGCACCCCGTGCTGCTGACCGAGGCCCCCCTGAACCCCAAGGCCAACCGCGAGAAGATGAGCGGGTGAGTGCCTCTTCACCTCTCCGGCTGCCTGCTTCCTTCCTTCCCGGCGCTGCGGCGCTTCGCCCTGGCTCACTGTTTCGCCGTTCTCCGGTGGACTCTATTACTCGCCTCGCGTACCTTATGGTCCTCTGCAGCTTCTCGGTTGCTA
+
BBBBBBBBFFFFGGGGGGGGGFHFGEEBAEHHHGGGGGGGGHHHHGGGDEGGGHGHHHHEGGGGGGGGGGGHHHHGGGGHEHHHHGGGGGGGGGHHHHD22/>><<.0><1>1>111110<<D/<.--<:.;00;/CGH0;0C0<GG/CBG----;A;-9-;.A-;.;@A..;F/;B/9;//.;.-;A.;/;.-9-..;//;///////.;-9..;-9--;////9/9/;F/9F/;//://9;..9;;.9B
@M05620:37:000000000-D9766:1:1101:19641:4179 1:N:0:42
ACCACACCTTCTACAATGAGCTGCGTGTGGCTCCCGAGGAGCACCCCGTGCTGCTGACCGAGGCCCCCCTGAACCCCAAGGCCAACCGCGAGAAGATGCCCAGGTGAGTCGCCAGCTACCTCTTCTGGCGGCCGCCTCCCTCCTTCCTGGCCTCACGGCGCTCCGCCCTTTCTCGCTGGTTCTCTCTCCTGCCGTTTTCCGTAGGACTCTCTTCTCTGCCCTGAGTCTCCTTTGGAACTCTGCAGGATATA
+
BBBBBBBBFFFFGGGFFGGGGGHHGGGGHEHHHGGGGGGGGHHHHGGGEEGGHHHHHHHGGGGGGFGGGGGHHHHGGGGHGHHHHGGGGGGGGGHHBGF2F2CFGGG??1>CD?-FHE1F<F1>GHFG0<<CC?CAEFEEFFGBFGFB0CFFBF/99C@;;B.A9A?DCFFFF/.;ADAFFFBFFFF/:;BF.@ADBFBFDB.;.FBFFFFFFF/;/;//;B..9;BBFFB9F9FF////;BFFBF.9/::
@M05620:37:000000000-D9766:1:1101:9630:4187 1:N:0:42
AGTGCCAGCTCTCAATCGCACAGGGGACCCAGGGCCTGGCCCCTCCATCCAGAAAACCTATGACCTCACCCGCTACCTGGAGCACCAACTCCGCAGCTTGGCTGGGACCTATGTGAGTATCCAGCGTAGGAATCTGGGGGTTGGGGCGGAGTGAGGAGTTGGGGAAAGACAGTCCTAACCGTGGAGGGTTCTGGTAAATGATGGGGTGAGGAGGGGCTCTTTGGCTCCCACCAGTCCCCCTGTCTGGTCTA
+
ABAAAFFFBFFFG4GGGGGFGFHGGEEGGGHHGGGGGGHHHHGHGGHHHHHHHFHHHGHHHHHHHHHHHHHGGEEEHGHHGHHHHHFFFHHHGGCGGHHHGHGGGGHHGFGHHHHB3??3BG3?B/?</<2@2<?FBG//>>AA?C.-@9:;C00C09;FFFGG.C..///./;BFFF.A-;AD.:ADFFFFFFFBBFBF//FFFFFFF?F9.A=FF=99FFFFFFFAF.9D:.F/BFFFAFFF/FFFFB/
@M05620:37:000000000-D9766:1:1101:23331:4209 1:N:0:42
AGTGCCAGCTCTCAATCGCACAGGGGACCCAGGGCCTGGCCCCTCCATCCAGAAAACCTATGACCTCACCCGCTACCTGGAGCACCAACTCCGCAGCTTGGCTGAGACCTATGTGAGTATCCAGAGTAGGAATCTGGGAGTTGGGGAGGAGTGAGGAGTTGGGGAAAGACAGTCCTAACCGTGGAGGGTTCTGGTAAATGATGGGGTGAGGAGGGGCTCTTTGGCTCCCACCAGTCCCCCTGTCTGGTCTA
+
AA>AAFFFBFFFGGGGGGGCFFHCGFFGEFGHFGGGFFHHCGGGGGHHFGHHFHEGHGEGHHFHHHHHHHHGGEEGHHHHGHHHFHFHGHHHAECGEFGHDHHG00BF/FHHH3GGHHHHHHHH2?FBGHHHHHHHHHAFGHHHGGEFGFEGHFHHGGHHHHGGGGHHHHHHHHHHHHHHG.CDGGGGCFFGGGFFGGGGFGGGGGGGFFFFFFFFFFFFFFFFF/BEFFFFFFFFFFFFFFFFFFEFFFF
@M05620:37:000000000-D9766:1:1101:18826:4223 1:N:0:42
AGTGCCAGCTCTCAATCGCACAGGGGACCCAGGGCCTGGCCCCTCCATCCAGAAAACCTATGACCTCACCCGCTACCTGGAGCACCAACTCCGCAGCTTGGCTGGGACCTATGTGAGTATCCAGCGTAGGAATCTGGGAGTTGGGGAGGAGTGAGGAGTTGGGGAAAGACAGTCCTAACCGTGGAGGGTTCTGGTAAATGATGGGGTGAGGAGGGGCTCTTTGGCTCCCACCAGTCCCCCTGTCTGGTCTA
+
AAAABFFFCFFFGGGGGGGGGGHHGGGGGGHHGGGGGGHHHHGHGGHHHHHHGHFHHGHHHHGHHHHHHHHGGGGGHHHHHGHHHHHHGHHHGGGGGHHHGGHGGGHHGHHHHHHHHHHHHHHHHGGGGGHHHHHHHHHGGHHHGGGGGGGHHHHHHGHHHHGGGGHHHHHHHHHHHHHHGGEGEGGGGGGGGGFGGGGGGGGGGGFFFFFFFFFFFFFFFFFFFFFFFFFFFFFFFFFFFFFFFFFFFFB
@M05620:37:000000000-D9766:1:1101:9719:4223 1:N:0:42
ACCACACGTTCTACAATGCGCTGCGTGCGGCTCCCGAGGAGCACCCCTTGCTGCTGACCAAGGCCCCCCTGAACCCCAAGGCCAACCGCGCGAAGATGCCCAGGTGAGTGGCCCGCTACCTCTTCTGGTGGCCGCCTCCCTCCTTCCTGGCCTCCCGGCGCTGCGCCCTTTCTCACTGGTTCTCTCTTCTGCCGTTTTCCGTAGGACTCTCTTCTCTGACCTGAGTCCCCTTTGGAACTCTGCAGGTTCTA
+
AAAAAAA1BCCAGGGGGG11E0FAGEG00E/AE/AE/EFC?GHFHGG/0F@@1F1FHHC1BC/FGGGEGEAHHHHGGFGHGHHHHGGGGC/>/C?/??GHFFEGFGHHFGEECGGGCCCHFHGEHFGF0GCFA@C@ACGFGGGBBFGFGG.FFGGAEG:9;-;A@??9@FFFFFFFFFF99FB9BBB/:BBBB@FFFFFBBFFFF/FBFFBFFFFBBFFFFFF/-FF/;A99BFEFBFFFFFFFFFAFFF9
@M05620:37:000000000-D9766:1:1101:12578:4240 1:N:0:42
ACCACACCTTCTACAATGAGCTGCGTGTGGCTCCCGAGGAGCACCCCGTGCTGCTGACCGAGGCCCCCCTGAACCCCAAGGCCAACCGCGAGAAGATGCCCAGGTGAGTGGCCCGCTACCTCTTCTGGTGGCCGCCTCCCTCCTTCCTGGCCTCCCGGCGCTGCGCCCTTTCTCACTGGTTCTCTCTTCTGCCGTTTTCCGTAGGACTCTCTTCTCTGACCTGAGTCTCCTTTGGAACTCTGCAGGTTCTA
+
CCCCCCCCFFFFGGGGGGGGGGHHGGGEEFHHHGGGGGGGGHHHHGGGFGGGGHHHHHHGGGGGGGGGGGGHHHHGGGGHGHHHHGGGGGFGGGHHHHGGHHHGGHGHHHGGHHCGGGGHHHHHHHHHHCDHHFGGGGHGHHGHHGGGGGGGGGGGGC-ACFBFFFFFFFFFFFFFFFFFFFFFFFFFFFFFFFAFFFFFFFFFBFFFFFFFFFFFFFFFFFFFFFFFFFFFFEFFFFFFFFFFFFFFFFB
@M05620:37:000000000-D9766:1:1101:15962:4241 1:N:0:42
ACCACACCTTCTACAATGAGCTGCGTGTGGCTCCCGAGGAGCACCCCGTGCTGCTGACCGAGGCCCCCCTGAACCCCAAGGCCAACCGCGAGAAGATGCCCAGGTGAGTGGCCCGCTACCTCTTCTGGTGGCCGCCTCCCTCCTTCCTGGCCTCCCGGAGCTGCGCCCTTTCTTACTGGGTCTCTCTTCTGCCGTTTTCCGTAGGACTCTCTTCTCTGACCTGAGTCTCCTTTGGAACTCTGCAGGTTCTA
+
BCCDCCCCFFFFGGGGGGGGGGHHGFGEEFHHHGGGGGGGGHHHHGGGGGGGHHGHHHHGGGGGGGGGGGGHGHHGGGGHGHHHHGGGGGGGCGGH>G2F2==F=1=?11=/GH@---<F1<0DDHDD=/<CC@CGGDHG/:E/;BF0BB?F0:EE.---;C0;--;>BFF000;:B0B.BF/:B0;B:0;BBF.;FFBFDBF.:B0BF000:FFFF::BFFF/:0:0BFFBB0;:BFFFB::0FF:::B0
@M05620:37:000000000-D9766:1:1101:22224:4243 1:N:0:42
ACCACACCTTCTACAATGAGCTGCGTGTGGCTCCCGAGGAGCACCCCGTGCTGCTGACCGAGGCCCCCCTGAACCCCAAGGCCAACCGCGAGAAGATGCCCAGGTGAGTGGCCCGCTACCTCTTCTGGTGGCCGCCTCCCTCCTTCCTGGCCTCCCGGCGCTGCGCCCTTTCTCACTTGTTCTCTCTTCTGCCGTTTTCCGTAGGACTCTCTTCTCTGACCTGAGTCTCCTTTGGAACTCTGCAGGTTCTA
+
BBBBBBBBFFFFGGGGGGFGGGHHGGG24EHGHGGGDGEEDG2FGEGGDFGGGHGHHFHEEGGGGGGGGGGHGHHGGGGHGHHHHEGGGGGGGGHHGGBGHCFGHH10F1F<<GFGF?CGHHHHHH00=/<..<-::AGAGG:CG0F09/:FF9EF.?-9;BBD-9ADFBFFBF/F9//;F/:FFBBBFFFFF9ADFFFBA:.../;BF/:BBBFFFF/FFF./.B/;FFFBFF///BFBF9:/::A;FF:
@M05620:37:000000000-D9766:1:1101:12489:4250 1:N:0:42
AGTGCCAGCTCTCAATCGCACAGGGGACCCAGGGCCTGGCCCCTCCATCCAGAAAACCTATGACCTCACCCGCTACCTGGAGCACCAACTCCGCAGCTTGGCTGGGACCTATGTGAGTATCCAGCGTAGGAATCTGGGAGTTGGGGAGGAGTGAGGAGTTGGGGAAAGACAGTCCTAACCGTGGAGGGTTCTGGTAAATGATGGGGTGAGGAGGGGCTCTTTGGCTCCCACCAGTCCCCCTGTCTGGTCTA
+
ABAACFFFCFFFGGGGGGGGGGHHGGGGGGHHGGGGGGHHHHGHGGHHHHHHHHHHHGHHHHHHHHHHHHHGGEEGHHHHHGGHHHHHGHHHGGGGGHHHGHHGGGHHGHHHHHHHHHHHHHHHHGGGGGHHHHHHHHHGEHHHGGFGGGEGHHHHHGHHHHGGGGHHGHHHHHHHHHHHGEEGGGGGCFGGGGFGGGGGGGGGGGFFFFFFFFFFFFFFFFFFFFFFFFFFFFFFFFFFFFFFFFFFFFF
@M05620:37:000000000-D9766:1:1101:24108:4269 1:N:0:42
ACCACACCTTCTACAATGAGCTGCGTGTGGCTCCCGAGGAGCACCCCGTGCTGCTGACCGAGGCCCCCCTGAACCCCAAGGCCAACCGCGAGAAGATGACCGGTGAGTGGCCCGCTCCCTCTTCTGGTGGCCGCCTCCCTCCTTCCTGGCCTCCCGGCGCTGCGCCCTTTCTCCCTGGTTCTCTCTTCTGCCGTTTTCCGTCGGACTCTCTTCTCTGCCCTGCGTCTCCTTTGGCACTCTGCAGGTTCTAG
+
CCCCCDDDFFFFGGGGGGGGGGHHGGGGHGHHHGGGGGGGGHHHHGGGEGGGHHHHHHHGGGGGGGGGGGGHGHHGGGGHGHHHHGGGGGGGGGHGHHHH2B?>C/?1?FFGC@CDFGEFGFDGH0<DHGHH?DGFGGGGGGGF;BBFFGFGFFGGA9B-@=.@DDFF/FFFFEFBBEBFBFFFFFF:FFBFD9DFFFFDF.@-;@-BFFFFBFFFFBBABA.@.;AF:BFFFF::B:BB:B0;A:B0:0;
@M05620:37:000000000-D9766:1:1101:8470:4270 1:N:0:42
AGTGCCAGCTCTCAATCGCACAGGGGACCCAGGGCCTGGCCCCTCCATCCAGAAAACCTATGACCTCACCCGCTACCTGGAGCACCAACTCCGCAGCTTGGCTGGGACCTATGTGAGTATCCAGCGTAGGAATCTGGGAGTTGGGGAGGAGTGAGGAGTTGGGGAAAGACAGTCCTAACCGTGGAGGGTTCTGGTAAATGATGGGGTGAGGAGGGGCGCTTTGGCTCCCACCAGTCCCCCTGTCTGGTCTA
+
AAAAA1FFAFFF1AFEGFGCEEHEFGEGFGHHCEGECFGHFHGHGGHHHGGH1FEFGGHHFHBHHHFHHHH@/EEGHHHHFFFF>GFCF0GFE>//EBFGE0BF/EHCE01GHHHHHFGHHHDFHC/?<C@GHBGHHGHGGHHHGGGGGGGHHHHHFEGCGFCC:EHHFHHHHGHHGFFHA;C@BFGG;C.CFGFBFGFGBFFGGGF@FFFBBF?@--;@FFFFFFFFFFFBFF9B:FEB@FF//;BFFFF
@M05620:37:000000000-D9766:1:1101:16491:4280 1:N:0:42
ACCACACCTTCTACAATGAGCTGCGTGTGGCTCCCGAGGAGCACCCCGTGCTGCTGACCGAGGCCCCCCTGAACCCCAAGGCCAACCGCGAGAAGATGACCGGTGCGTGGCCCGCTCCCTCTTCTGGTGGCCGCCTCCCTCCTTCCTGGCCTCCCGGCGCTGCGCCCTTTCTCCCTGGTTCTCTCTTCTGCCGTTTTCCGTAGGCCTCTCTTCTCTGCCCTGCGTATCCTTTGGCACTCTGCCGGTTATAG
+
CCCCCCCCFFFFGGGGGGGGGGHHGFGFFGHHHGGGGGGGGHHHHGGGEGGGHHHHHHHGGGGGGGGGGGGHHHHGGGGHGHHH?FGGG@CGGGHHHHHHF?/>//>/<A@<GDGGCE.CGHHHH00;CDFC@FCDGEFFGFGFFFFBBFABFGGGF-@-:-A-CDF=BFFFFBFFFE9B;BFFFFB9BFB/B.AFFFFDB.D?/9;AFFFFBFFFF/BEF..@..;AB:BFFB9://BBF//;B9.99/9
@M05620:37:000000000-D9766:1:1101:12076:4293 1:N:0:42
ACCACACCTTCTACAATGAGCTTCGTGTGGCTCCCGAGGAGCACCCCGTGCTGCTGACCGAGGCCCCCCTGAACCCCAAGGCCAACCGCGAGAAGATGACCGGTACGTGGCCCGCTCGCTGTTCTCCTCCCCGCCTCCCTCCTTCAGGGCCTCCCGGTGCTGCGCCCTTTCTCCCTTGTTCTCTCTTCTACCGTTTTCCGTCGGGCTCTCATCTCTGCCCTGAATCTCCTTTGGTATTGAGCCGGATCTAG
+
CCCCCCCCFFFFGGGGGGGGGGHHGHGHHGHHHGGGGGGGGHHHHGGGFEGGHHHHHHHGGGGGGGGGGGGHGHHGGGGHGHHHHGGGGGGGGGHBFGGHHC/>/?<F0F-G.@>A@-AC.<DFH00://..:A@AACEGGGFG000:.:C.CFGGA---00;:99@DBFFFF0//0;9:0;BFF090;099-9:;EFF?9.----9AFF009000;0090;/090;0:000:B.;0900;;/;9-;-90;
@M05620:37:000000000-D9766:1:1101:16745:4300 1:N:0:42
ACCACACCCTCTACAATGCGCTGCGTGTGGCTCCCGAGGAGCACCCCTTGCTGCTGACCCGGGCCCCCCCGAACCCCAAGGCCAACCGCGCGAAGATGCCCAGGTGAGTGGCCCGCTACCTCTTCTGGTGGCCGCCTCCCTCCTTCCTGGCCTCCCGGGGCTGCGCCCTTTCTCCCTGGTTTTCTCTTTTGCCGTTTTCCGTAGGGCTCTCTTCTCTGCCCTGGGTCCCCCTTGGAACCCTGCAGGGTCTA
+
AAAAA1A1>>ACG11F31AAE0ECE0B00AB0AAF//AEC/FGFHGE/0B1F1G111GF0/>@/EEGGG///E?EGGCCGCEFHHGGCBG/</A@.11<FFGGG<G0CDDC.GHGC---C0;0GGF0C0CA.C--AC.EF//E/F0CB0B.AFFFF-@9;-9?--9B@?FFB/99/-;;9:--/9/9F//;/B>-AFFEF-/--A-9-9/99B/;////;;99--:9-9A-9F9B///-9;B--;F-B/:/
@M05620:37:000000000-D9766:1:1101:11452:4326 1:N:0:42
AGTGCCAGCTCTCAATCGCACAGGGGACCCAGGGCCTGGCCCCTCCATCCAGAAAACCTATGACCTCACCCGCTACCTGGAGCACCAACTCCGCAGCTTGGCTGGGACCTATGTGAGTATCCAGCGTAGGAATCTGGGAGTTGGGGAGGAGTGAGGAGTGGGGGAAAGACAGTCCTAACCGTGGAGGGTTCTGGTAAATGATGGGGTGAGGAGGGGCTCTTTGGCTCCCACCAGTCCCCCTGTCTGGTCTA
+
A1>AAFFFAFFFGGGGGGGFGGHAFGGGGGCHGEEFAFHFHHGHGGHHHHGH1B1BGFHHHH2GGG1GHHHGGEEGHFGHHHHHHHHHGHHHGGGEEHHHAGGGFGHHGGHFGGHHGGHHHHHHHGGGGGHHHHHHHHEFGHHHGGGGGGGHHHHHHGHCEHGGCGHHHGHGGGGGGGGGGGGGGFGGEFGGGGFGGFFFFFFFFFF@F?FFBB@@@@EFFFFFFFFFFFFFFFFFFFFF@FFFFFFFFFF
@M05620:37:000000000-D9766:1:1101:14364:4338 1:N:0:42
AGTGCCAGCTCTCAATCGCACAGGGGACCCAGGGCCTGGCCCCTCCATCCAGAAAACATATGACCTCACCCGCTACCTGGAGCACCAACTCCGCAGCTTGGCTGGGACCTATGAGAGTATCCAGCGTAGGAATCTGGGAGTTGGGGAGGAGTGAGGAGATGGGGAAAGACAGTCCTAACCGTGGAGGGATCTGGTAAATGATGGGGTGAGGAGGGGCTCTTTGGCTCCCACCAGTCCCCCTGTCTGGTCTA
+
11>>ADF1AFFFFBG3AFAFEEHGGGGA0AFGF00//ABE0BEGGGHA1AFB1A1BF/11DF2DEF1FGHFGGGE/GHHFGHHA0/BGGB1GEGG@>B>0?GH///BFE0FGG21BGFHHHHH1B//?//@@G11@GHHGG01</>FC->>0<00.<..<<GHFGGEHH/CGH00;;GGHGBGAAEFG.9C0;C0;BBFGFBFB..;@EF-;A--;@@FF/9//;BFEEFFFFFFFFFFA--/9B////99
@M05620:37:000000000-D9766:1:1101:15167:4373 1:N:0:42
ACCACACCTTCTACAATGAGCTGCGTGTGGCTCCCGAGGAGCACCCCGTGCTGCTGACCGAGGCCCCCCTGAACCCCAAGGCCAACCGCGCGAAGATGCCCAGGTGAGTGGCCCGCTACCTCTTCTGGTGGCCGCCTCCCTCCTTCCTGGCCTCCCGGCGCTGCGCCCTTTCTCACTGGTTCTCTCTTCCGCCGTTTTCCGTAGGACTCTCTTCTCTGACCTGTGTCCCCTTTGGAACTCTGCAGGTTCTA
+
ABBBBBBBFFFFBGFGGGGGGGHHGAE2ABGGG2BEEFAAAGHFHGGEABFFDHCGFHHGGCCEGGGGGCAFHHHGGGGHFHHHHGGFCG/<CC@?FFDFGFFFHFH01FA.GHF--<AGHHBD00=B=G.:C--;:EGEBB9/FFGBFFFFGGGG?D-999DFFAFDABFFFF/B/BF/FF///B/9//;9.9;ABE/B.9;.A/;BBB/BBFF//;////;//;9//;;.BFBFF/;BFFFFFFFFF//
@M05620:37:000000000-D9766:1:1101:18586:4378 1:N:0:42
ACCACACCTTCTACAATGCGCTGCGGGTGGCTCCCGAGGAGCACCCCGTGCTGCTGACCGAGGCCCCCCTGAACCCCAAGGCCAACAGCGCGAAGATGACCGGTGGGTGGCCCGCTCCCTCTTCTGGTGGCCGCCTCCCTCCTTCCTGGCCTCACGGGGCTGGGCCCTTTCTCCCTGGTTCTCTCTTGTGCCGTTTTCCGTAGGGCTCTCTTCTCTGCCCTGGGTCTCCATTGGCACCCTGCCGGTTCTAG
+
AAA1AAA11BBFG3BFAG1AE0F?F0A0/AFB1ABE/EAE?GEFHGG@/EEFBGFFGHF//>/EG/EEG//0FCGGGEAG//FGHG/<?C/</CC?FD11<-><A<<.<<CGE-@-;;;GHHGFFFB0;E9.-A@CA..9FAFF0;/;F-;B?/;A-;;-;B-;9-@E/BBBFFFF/9;B/;BB/BF/;:FB@;BFEFFF9-;B--9AFFFF;BFF9/;9BA-;/9FFF/9;9B//B9;9F--;@@B-9//
@M05620:37:000000000-D9766:1:1101:18603:4388 1:N:0:42
ACCACACCTTCTACAATGAGCTGCGTGTGGCTCCCGAGGAGCACCCCGTGCTGCTGACCGAGGCCCCCCTGAACCCCAAGGCCAACCGCGAGAAGATGACAGGTGAGTGGCCCGCTACCTCTTCTGGTGGCCGCCTCCCTCCTTCCTGGCCTCCCGGAGCTGCGCCCTTTCTCACTGGTTCTCTCTTCTGCCGTTTTCCGTAGGACTCTCTTCTCTGCCCTGCGTCTCCTTTGGAACTCTGCAGGTTCTAG
+
ABBCCCCCFFFFGGGGGGGGGGHHGGGGHGHHHGGGGGGGGHHHHGGGEGGGHHHHHHHGEGGGGGGGGGGHHHHGGGGHGHHHHGGGGGGGGGHFHHHHHHGFHEHHGGGHHGGGGGHHHHHHHHHGHGHHGGGGGHFHHGHHHHFFGGGGGGGGG-ABGGGBDGFFFFFFFFFFFFFFFFFFFFFFFFFFFDFFFFFFFFDAFFFFFFFFFFFFF0FFFFECDDFFFFFFF:BFFFFFFFFFF;FFFFF
@M05620:37:000000000-D9766:1:1101:18329:4393 1:N:0:42
AGTGCCAGCTCTCAATCGCACAGGGGACCCAGGGCCTGGCCCCTCCATCCAGAAAACCTATGACCTCACCCGCTACCTGGAGCACCAACTCCGCAGCTTGGCTGGGACCTATGTGAGTATCCAGCGTAGGAATCTGGGAGTTGGGGATGAGTGAGGAGTTGGGGAAAGACAGTCCTAACCGTGGAGGGTTCTGGTAAATGATGGGGTGAGGAGGGGCTCTTTGGCTCCCACCAGTCCCCCTGTCTGGTCTA
+
>33>ADDFBFFFEGGGGEFFEGCFDEGGFAFGFEE2AAFGEGGHGGHHBGFEFC3FGF3GGHHHHHFFHHHGGEEEHHHEFGHHFCGHG3FFEFGG/3BGGHHG?/GHG0FGHHHHHH2B?FHHHC?EGGHHHH1G1CFFCGHHCCFFGH<FDGGHHGHHHH-CFGHHHHHHHGHHHHHGCEGGGGGG.CFGGGCFGGGGGGGGGGGBFFFFFFB?--EFFEBFFBFFFFFFFFFFFFFF;EFFFFF/BFF
@M05620:37:000000000-D9766:1:1101:21419:4438 1:N:0:42
AGTGCCAGCTCTCAATCGCACAGGGGACCCAGGGCCTGGCCCCTCCATCCAGAAAACCTATGACCTCACCCGCTACCTGGAGCACCAACTCCGCAGCTTGGCTGGGACCTATGTGAGTATCCAGCGTAGGAATCTGGGAGTTGGGGAGGAGTGAGGAGTTGGGGAAAGACAGTCCTAACCGTGGAGGGTTCTGGTAAATGATGGGGTGAGGAGGGGCTCTTTGGCTCCCACCAGTCCCCCTGTCTGGTCTA
+
BBABBFFFCFFFGGGGGGGGGGHHGGGGGGHHGGGGGGHGHHGHGGHHHHHHHHGHHGGHHHHHHHHHHHHGGGGGHGHHHHHHHHHHGHHHGGGGGHHHGHHGGGHHGHHHHHHHHHHHHGHHHGGGGGHHHHHHHHHGGHHHGGGGGGGHHHHHHGHHHHGGGGHHHHHHHHHHHHHHGGGGGGGGEGGGGGGGGGGGGGGGGGFFFFFFFFFFFFFFFFFFFFFFFFFFFFFFFFFFFFFFFFFFFFF
@M05620:37:000000000-D9766:1:1101:15421:4451 1:N:0:42
ACCACACCTTCTACAATGAGCTGCGTGTGGCTCCCGAGGAGCACCCCGTGCTGCTGACCGAGGCCCCCCTGAACCCCAAGGCCAACCGCGAGAAGATGCCCAGGTGAGTGGCCCGCTACCTCTTCTGGTGGCCGCCTCCCTCCTTCCTGGCCTCCCGGAGCTGCGCCCTTTCTCACTGGTTCTCTCTTCTGCCGTTTTCCGTAGGACTCTCTTCTCTGACCTGAGTCTCCTTTGGAACTCTGCAGGTTCTA
+
AAAAA4AAFFFFFGGDDFGGG5GFEGFE4EFHGFFE2EG2BFAFHGGGAFGCGHHEGHFE>FEFGGGGGGG23BFEGG/GFHHH/FEEGCGD?<22?FGFHHHGFHHHDDFGGHGGGCGGHHHFGDGH<GDHHGGCGGGGHFFHFCFFFBAAFFGGDGGGBAFGGGFF;BFFFFFFFFFB/B/BBFBFFFFFFDDDBFFFFBFD?/BFFBFFFFFFB9FFFFFF.BFFFFFEBFBFFFFFFFBFFF.BFF;
@M05620:37:000000000-D9766:1:1101:16531:4484 1:N:0:42
ACCACACCTTCTACAATGAGCTGCGTGTGGCTCCCGAGGAGCACCCCGTGCTGCTGACCGAGGCCCCCCTGAACCCCAAGGCCAACCGCGAGAAGATGAACCCAGGTGCGTGGCCCGCTCCCTCTTCTGGTGGCCGCCTCCCTCCTTCCTGGCCTCCCGGCGCTGCGCCCTTTCTCACTGGTTCTCTCTTCTGCCGTTTTCCGTAGGACTCTCTTCTCTGCCCTGCGTCTCCTTTGGAACTCTGCTGGTTC
+
BBBBABB3CFFFGFFGGGBFGGHHGEGAAEHBFBFF?EAE2BFFGGGEEFEGFHHHHHHAECCEGGGGGGGGCGHGGGGHGHGHHGGGGG<CGGHFFHHHHHF?GGHG?CFEDGFGGFGCDGHHHHGHHFHHGHHGGGGGGGGG9CFGBFGGGGGGG;EGGFABFFFFFFFFFFFFFFFFFFFFFFF9BFFFFF;@DFFFFBAF.AAFFFFFFFFFFFFFBF.;F;B9;:BFFFFFFFFFFFFFF/;FFFB
@M05620:37:000000000-D9766:1:1101:16858:4556 1:N:0:42
ACCACACCTTCTACAATGAGCTGCGTGTGGCTCCCGAGGAGCACCCCGTGCTGCTGACCGAGGCCCCCCTGAACCCCAAGGCCAACCGCGAGAAGATGACCGGTGCGTGGCCCGCTCCCTCTTCTGGTGGCCGCCTCCCTCCTTCCTGGCCTCCCGGCGCTGCGCCCTTTCTCCCTGGTTCTCTCTTCTGCCGTTTTCCGTAGGACTCTCTTCTCTGCCCTGCGTCTCCTTTGGCACTCTGCAGGTTCTAG
+
CDCCCDDCFFFFGGGGGGGGGGHHGFGBEEHHHGGGDGFFFHHHHGGGGGGGHHHHHHHGGGGGGGGGGGGHFHHGGGGHGHHHHGGGGGBFGGHGHHHH2@C>A/>/>CDHHGGG-EFHHHHHHGHCGGHHGGGGGGGGGGGG=FGFGGGGGGGGA;B-D@:@DFFFFFFFF0FFBEFFFFFFFFF:BFFFD.DFFFFFFADB;BFFFFFFFFFFFBFEFA9@AFFFF9BFFFBBB/;FFB0BF;FB;B0
@M05620:37:000000000-D9766:1:1101:19830:4560 1:N:0:42
AGTGCCAGCTCTCAATCGCACAGGGGACCCAGGGACTGGCCCCTCCATCCAGAAAACCTATGACCTCACCCGCTACCTGGAGCACCAACTCCGCAGATTGGCTGGGACCTATGTGAATATCCAGCGTAGGAATCTGGGAGTTGGGGAGGAGTGAGGAGTTGGGGAAAGACAGTCCTAACCGTGGAGGGTTCTGGTAAATGATGGGGTGAGGAGGGGCTCTTTGGCTCCCACCAGTCCCCCTGTCTGGTCTA
+
111>A@1FAFF3AFGD11FFAECF0EFG00BGGG0AA/FE0FGHGGFH10FBA01BG/0BGHDHFH1GHHHGGGC>GHH0GGHC>/BGG0FHGCGE/1BGHBGF//FG/0BF122BFHHHHHHH0/?CCGHHE1FGH0FF/011>/>ACG.FGH0.<./<GH@-;CH.;GHH0CCHHHHHGGGGGGG-;C?FGGFGGGGGGGGGGGG@FFFF--;@@@FFFF/BFFFFFFFFFF/FFFEB@-BFFF/BFFF
@M05620:37:000000000-D9766:1:1101:21915:4600 1:N:0:42
ACCACACCTTCTACAATGAGCTGCGTGTGGCTCCCGAGGAGCACCCCGTGCTGCTGACCGAGGCCCCCCTGAACCCCAAGGCCAACCGCGAGAAGATGCCCAGGTGAGTGGCCCGCTACCTCTTCTGGTGGCCGCCTCCCTCCTTCCTGGCCTCCCGGCGCTGCGCCCTTTCTCACTGGTTCTCTCTTCTGCCGTTTTCCGTAGGACTCTCTTCTCTGACCTGAGTCTCCTTTGGAACTCTGCAGGTTCTA
+
AAAAABBAFFFFGGGFGGGGGGHHEEE24BGAGFFGEFEEEGFGHGCG1FGF533FGHEGGGGEFFGGGCC?@BFEGEAHGHHHGGGGGCBF/DGHHFHHHHHGHHHCDGEEHHCGGGGHHHHHHFHHHHGHHGGGFGHGHHGHHGGGFFGGGGGGGG-:@BFFFFFFFFFFFFFFFFFFFFFFFFFFFFFFFFDFFFFFFFFFFFFFFFFFFFFFFFFFFFFBBFFFFFFFFFFFFFFFFFFFFFFFFFB
@M05620:37:000000000-D9766:1:1101:17263:4605 1:N:0:42
AGTGCCAGCTCTCAATCGCACAGGGGACCCAGGGCCTGGCCCCTCCATCCAGAAAACCTATGACCTCACCCGCTACCTGGAGCACCAACTCCGCAGCTTGGCTGGGACCTATGTGAGTATCCAGCGTAGGAATCTGGGAGTTGGGGAGGAGTGAGGAGTTGGGGAAAGACAGTCCTAACCGTGGAGGGTTCTGGTAAATGATGGGGTGAGGAGGGGCTCTTTGGCTCCCACCAGTCCCCCTGTCTGGTCTA
+
AA>>ADFFBFFFG4BFGAFCFFHFGEEEEGGD2EFGGGHHHGFHGGFHHHFHGBHGHGHHHFHHHGGHHHHGGE>EHHHGBFHHHH1?FGHGEGCGEHBFFHHGGGHHGHHHHHHHHHHHHHFHHGGGGGHHFHHHHH0FGHHHGG.AD<CGHBGH<EHHHHGGGGEHHHHHHHHHHHHHGGGGEGGGEGGGGGCFGGGGEGGGGGDFFFFEFFFFFFFFFFFFFFFFFFFFFFFFFFFFFFFFFFFFFFF
@M05620:37:000000000-D9766:1:1101:8085:4607 1:N:0:42
ACCACACCTTCTACAATGAGCTGCGTGTGGCTCCCGAGGAGCACCCCGTGCTGCTGACCGAGGCCCCCCTGAACCCCAAGGCCAACCGCGAGAAGATGACCGGTGAGTGGCCCGCTCCCTCTTCTGGTGGCCGCCTCCCTCCTTCCTGGCCTCCCGGAGCTGCGCCCTTTCTCCCTGGTTCTCTCTTCTGCCGTTTTCCGTAGGAATCTCTTCTCTGCCCTGCGTCTCCCTTGGCACTCTGCCGGTTCTAG
+
BB3ABAA>CFFFGGGFFG5BGGHHEEGB42GGHBF2AEE?EHHHHGGEEEGGGGHHGHHAEEGGGGGGGGGHHHHGGGGHGHHHHGGGGG<BGFHEHHGHFDG@C/?FGFGHHG>C-<=GHHHHHHHHHGHHGGGGGHGGGGGG0;CCFFFGGGGGG-;;CF;@@DBBFFFFFFFFBFFFBFFFFFF/;BFFB9DFFFFFF9AD//;BFFFFFFFFF/BFFF.;ABFFF/;BFF:BF.9BFB/;B;D9B9/
@M05620:37:000000000-D9766:1:1101:17281:4612 1:N:0:42
AGTGCCAGCTCTCAATCGCACAGGGGACCCAGGGCCTGGCCCCTCCATCCAGAAAACCTATGACCTCACCCGCTACCTGGAGCACCAACTCCGCAGCTTGGCTGGGACCTATGTGAGTATCCAGCGTAGGAATCTGGGAGTTGGGGAGGAGTGAGGAGTTGGGGAAAGACAGTCCTAACCGTGGAGGGTTCTGGTAAATGATGGGGTGAGGAGGGGCTCTTTGGCTCCCACCAGTCCCCCTGTCTGGTCTA
+
BBBBCFFFCFFFGGGGGGGGGGHGGGGGGGHHGGGGGGHHHHGHGGHHHHHHHHHHHGHHHHHHHHHHHHHGGFGGHHHHHHHHHHHHGHHHGGGGGHHHGHHGGGHHGHHHHHHHHHHHHHHHHGGGGGHHHHHHHHHGGHHHGGGGGGGHHHHHHGHHHHGGGGHHHHHHHHHHHHHHGGEGGGGGEFGGGGFGGGHGGGGGGGFFFFFFFFFFFFFFFFHFFFFFFFFFFFFFFFFFFFFFHFFFFFF
@M05620:37:000000000-D9766:1:1101:12540:4618 1:N:0:42
ACCACACCTTCTACAATGAGCTGCGTGTGGCTCCCGAGGAGCACCCCGTGCTGCTGACCGAGGCCCCCCTGAACCCCAAGGCCAACCGCGAGAAGATGACCGGTGCGTGGCCCGCTCCCTCTTCTGGTGGCCGGCTCCCTCCTTCCTGGCCTCCCGGCGCCGCCCCCTTTCTCCATGGTTCCCTCTTCTGCCGTTTTCCGTAGGACTCTCTTCCCTGCACTGCGTCTCCTTTGGCACTCTGCCGGTTCTAG
+
AB3ABBCCFFFFGGGGGGGGGGHHGGGGHGHHHGGGGGGGGHHHHGGGGGGGHHHHHHHGGGGGGGGGGGGHHHHGGGGHGHHHHGGGGGGGGGHHHH2FC/A///>/.<<GH<@--.<///D=<GH0;EFH--;-9CE/9;/C;=0;FFGB.EG.D9-:--9-;;C-AFB000909B0;9090//;00;:B9:AFF0FAB9.A009:000;9090:A/B099..999F0BF0F0;0//9:00-;-9.9B0
@M05620:37:000000000-D9766:1:1101:21910:4619 1:N:0:42
ACCACACCTTCTACAATGAGCTGCGTGTGGCTCCCGAGGAGCACCCCGTGCTGCTGACCGAGGCCCCCCTGAACCCCAAGGCCAACCGCGAGAAGATGCCCAGGTGAGTGGCCCGCTACCTCTTCTGGTGGCCGCCTCCCTCCTTCCTGGCCTCCCGGAGCTGCGCCCTTTCTCACTGGTTCTCTCTTCTGCCGTTTTCCGTAGGACTCTCTTCTCTGACCTGAGTCTCCTTTGGAACTCTGCAGGTTCTA
+
CCCCCCCCFFFFGGGGGGGGGGHHGGGEEGHHHGGGGGGGGHHHHGGGEGGGHHHHHHHGGGGGGGGGGGGHHHHGGGGHGHHHHGGGGGGGGGHHHHHHHHHGGHHGHHGGHGGGGGGHHHHHHHHHHHGHHGGGGGHGHHGHHGGGGGGGGGGGGG?DFGGGGGFFFFFFFFFFFFFFFFFFFFFFFFFFFFDFFFFFFFFFFFFFFFFFFFFFFFFFFFFFFFFFFFFFFFFFFFFFFFFFFFFFFFF
@M05620:37:000000000-D9766:1:1101:17872:4623 1:N:0:42
AGTGCCAGCTCTCAATCGCACAGGGGACCCAGGGCCTGGCCCCTCCATCCAGAAAACCTATGACCTCACCCGCTACCTGGAGCACCAACTCCGCAGCTTGGCTGGGACCTATGTGAGTATCCAGCGTAGGAATCTGGGAGTTGGGGAGGAGTGAGGAGTTGGGGAAAGACAGTCCTAACCGTGGAGGGTTCTGGTAAATGATGGGGTGAGGAGGGTCTCTTTGGCTCCCACCAGTCCCCCTGTCTGGTCTA
+
AA3>AFFFBFFFGGGCDGGCGEHAFGDE?2CHAEE22FHF2GEEEGGHGAGGBFFCHGFFHHEHHFHGHHHE0/>EHGGGCFGH1FH1E3GFA>/EE33??BCFGGFFGHHEHFFHHBGGGHHFHG?DGGGHHHHGH<GF/0FG?@FGG?A>CGHFFFC/<G-AEGHCGGBCGHHHHHFF@9CB?9CB;CFFFGBFFFFFFFGGGGFBFFFBDFB.;.BBFFFFBFFAEFAD?F9BBBEABEFFEFFFFFF
@M05620:37:000000000-D9766:1:1101:17840:4626 1:N:0:42
ACCACACCTTCTACAATGAGCTGCGTGTGGCTCCCGAGGAGCACCCCGTGCTGCTGACCGAGGCCCCCCTGAACCCCAAGGCCAACCGCGAGAAGATGAACCCAGGTGCGTGGCCCGCTCCCTCTTCTGGTGGCCGCCTCCCTCCTTCCTGGCCTCCCGGCGCTGCGCCCTTTCTCACTGGTTCTCTCTTCTGCCGTTTTCCGTGGGCCTCTCTTCTCTGCCTTGCGCCCCCTTTGGAACTCTGCCGGTTC
+
CCCCCCCCFFFFGGGGGGBGGGHHGEGBAEHGGFGGCFGGDHHHHGGGGGGGGHGHHHGAEFGGGGGGGGGGHHHGGGGHGHHHHGGGGGCCCGHFFBG2GH?/?FFC?@<C-CGHC?-@EEFFHB0=GFDCAHC@D@:CE?9F.;;C/CC/FFFFF.:?A9-:-D=BFAFFFFBB9FFFFFBBBF//;:BFFF/@AFF?F/A9.;9.;A?B9FFB////9F/;//:-9-;:@FFF/F/:B/9/B/;99A.
@M05620:37:000000000-D9766:1:1101:12747:4639 1:N:0:42
GAGGCTGCTTTGGAAGAAACTCATAGGCTACGGCAAAAGTTGCTCCTGGGCCCGCGTATGATCTTCGGCCCGGATATTCAAGCTGAAATGACGGCTAATGCTTGTCAACCAACAATCCTAGAAGACTCCAAGAGCGTAAAAGAGCAGAAGAAACAATGACACAAAAGTCAGGAAGTTCCGCATTAGCCCTCTAGCGGATCCAATTCAACAATTCAAAACATTCCAAATTTGAACTTTTAAACAAGCAACAA
+
BBBBBBFBFFFFGGGGGGGGF4A5D5444B4ABEG?HF3B5DD35A3B32BB0000A01B55555@11>>////??4@4BG4GG333B433B?EG//BFGG44??BB41BF////11BD@F1<<@@1@@FF1000/<<<<1?<>F1><011<000.<000<</.<.<0=<=<;::<;;0.;-:;00//;/.90;;:;---;;9B000909909//;;/;.9///////9//;;///99/9/9/;...;.9.
@M05620:37:000000000-D9766:1:1101:22766:4736 1:N:0:42
ACCACACCTTCTACAATGAGCTGCGTGTGGCTCCCGAGGAGCACCCCGTGCTGCTGACCGAGGCCCCCCTGAACCCCAAGGCCAACCGCGAGAAGATGACAGGTGCGTGGCCCGCTACCTCTTCTGGTGGCCGCCTCCCTCCTTCCTGGCCTCCCGGCGCTGCGCCCTTTCTCACTGGTTCTCTCTTCTGCCGTTTTCCGTAGGACTCTCTTCTCTGCCCTGCGTCTCCTTTGGAACTCTGCAGGTTCTAG
+
CDDDDCDDFFFFGGGGGGGGGGHHGGGEHGHHHGGGGGGGGHHHHGGGGGGGHHHHHHHGGGGGGGGGGGGHGHHGGGGHGHHHHGGGGGGGGGHHHHHHHHFFG1>FEGGHHCGGGGHHHHHHHHHHHGHHDCFGGHGHHGGGGGGGFFGGGGGGGGFFFFFFFFFFFFFFFFFFBFFFFFFFFFFFFFFFFDFFFFFFBFA:FFFFFFFFFFFFFFBFFF.>DFFFFFFFFB0;FFFFFFFFFAFFFFF
@M05620:37:000000000-D9766:1:1101:23247:4749 1:N:0:42
ACCACACCTTCTACAATGAGCTGCGTGTGGCTCCCGAGGAGCACCCCGTGCTGCTGACCGAGGCCCCCCTGAACCCCAAGGCCAACCGCGAGAAGATGACAGGTGAGTGGCCCGCTACCTCTTCTGGTGGCCGCCTCCCTCCTTCCTGGCCTCCCGGCGCTGCGCCCTTTCTCCCTGGTTCTCTCTTCTGCCGTTTTCCGTAGGACTCTCTTCTCTGCCCTGCGTCTCCTTTGGCACTCTGCAGGTTCTAG
+
AAABBBBBFFFFGGGFGFGFGGHFEE2B4EHGGGG2EEECEHHHHGGGEGEGFHHGHBHGGC?GGGGGGGGHGGHGGGGHGHHEAG?EDGCGGGGHGHGH2FFDFFGGFFGHHGGG-@GGFHHHHHFGH.GCD:@FGHGHHGEEGGGGGGFGFGGGG-@@DCDF=ABBFFFFF/FB;9;BFFFBFFF9BFBFFFAFEFFFFFFFFFFBFF/FFFFFEFFFFFA=DFFFFFFFFEFFFBFFFF/FA;BFFFB
@M05620:37:000000000-D9766:1:1101:17679:4793 1:N:0:42
AGTGCCAGCTCTCAATCGCACAGGGGACCCAGGGCCTGGCCCCTCCATCCAGAAAACCTATGACCTCACCCGCTACCTGGAGCACCAACTCCGCAGCTTGGCTGGGACCTATGTGAGTATCCAGCGTAGGAATCTGGGAGTTGGGGAGGAGTGAGGAGTTGGGGAAAGACAGTCCTAACCGTGGAGGGTTCTGGTAAATGATGGGGTGAGGAGGGGCTCTTTGGCTCCCACCAGTCCCCCTGTCTGGTCTA
+
BCBCCFFFCFFFGGGGGGGGGGHGGGGGGGHHGGGGGGHHHHGHGGHHHHHHHHHHHGHHHHHHHHHHHHHGGGGGHHHHHGHHHHHHGHHHGGFGGHHHGHHGGCHHGHHHHHGHHHHHHHHHHGDGGGHHHHHHHHHGGHHHGGGGGGGHHHHHHGHHHHCGGGHHHHHHHGHHHHHHGCEGGGGGDFGGGGFGGGGGGGGGGGFFFFFFFFFFF-EFFFFFFFFFFFFFFFFFFFFFFFFFFFFBFFF
@M05620:37:000000000-D9766:1:1101:24387:4813 1:N:0:42
GAGACTGCTTTGGCAGAAACTTATAAATTACTCAAACAATTTCCGCTGGACCTGGATAAGATTTTCGGCTGACTTACAGAAGCTGACGCCAGTGCCACACATACAACAGACGACCGCCAGAACAGAACGTCTCAGACACAAGTCCACGGGAGCCAACGAACCGATGCACTTACGGACTGGAACTCACGTATTGCCGTTTCCGCAATACTCTCTACTCAAATCAAAATCTCTTGGAATTTGCACTAAGAACT
+
>>3>>BBBFBB@F4A22BB4B5B5D65DD45B5AB4BB23D5B52B2AA2F2F2A25A3A5DD5ADA00BA1A5555B3533BBB3211/B/B3BB4311?B333B3/030//></</>/00B00?<0<//0@2@1@@00<01???1/>-<-..>0<<..-<-<-:.<G0/;;:.C-9;.9;/;F9C.99;/0;0;..;909.--.//:/;///:99;//////;B/;B99/////;//9/////////;/
@M05620:37:000000000-D9766:1:1101:21020:4824 1:N:0:42
AGTGCCAGCTCTCAATCGCACAGGGGACCCAGGGCCTGGCCCCTCCATCCAGAAAACCTATGACCTCACCCGCTACCTGGAGCACCAACTCCGCAGCTTGGCTGGGACCTATGTGAGTATCCAGCGTAGGAATCTGGGAGTTGGGGAGGAGTGAGGAGTTGGGGAAAGACAGTCCTAACCGTGGAGGGTTCTGGTAAATGATGGGGTGAGGAGGGGCTCTTTGGCTCCCACCAGTCCCCCTGTCTGGTCTA
+
BBABCFFFCFFFGGGGGGGGGGHHGGGGGEHHEGFGGGHHGHGHGGHFFFHHFHHHHGHHHHGHHHHHHHHGGGGGHHHHHHGHHHHHGHHHGGGGGHHHGHHGGGHHGHHHHHHHHHHHHHHHHGGGGGHHHHHHHHHGGHHHGGFGGGEGHHHHHGHHHHGGGGHHHHHHHHHGHHHHGGEGGGGGEGGGGGFGGGGGGGGGGGFFFFFFFFFFFFFFFFFFFFFFFFFFFFFFFFFFFFFFFFFFFFF
@M05620:37:000000000-D9766:1:1101:16305:4827 1:N:0:42
ACCACACCTTCTACAATGAGCTGCGGGTGGCTCCCGAGGAGCACCCCGTGCTGCTGACCGAGGCCCCCCTGAACCCCAAGGCCAACCGCGAGAAGATGACCGGTGGGAGGCCCGCTCCCTCTTCTGGTGGCCGCCTCCCTCCTTGCTGGCCTCCCGGGGATGCGCCCTTTCTCCCTGGTTCTCTCTTTTGCCGTTTTCCGTAGGGCTCTCTTCTCTGCCCTGGGACTCCCTTGGCACCCTGCCGGTTCTAG
+
AAAAAAAAFFFFG3AF3GB1F1GFE0AA00FF1BFAAEEGGGHGHGGGGEFGFGFFHHHEGGCGGCGGGGGCGCHGGG<G//GHHG/<>B></CFB1?DDF/-<@.<.<<.<C@??@:;GGFC;C0C0CC.;A@?.CAEBFBB0090;BAABC-AB--;-;--;;-@@BB/BFBFB9A;F:;9FFF//;9BB>-;FFB9A;9;---;;BFFF/FBFE/BABA-9-9;FB-9B-B/;B-;AB9-9@9A9;//
@M05620:37:000000000-D9766:1:1101:10271:4848 1:N:0:42
ACCACACCTTCTACAATGAGCTGCGTGTGGCTCCCGAGGAGCACCCCGTGCTGCTGACCGAGGCCCCCCTGACCCCCAAGGCCACCCGCGAGAAGTGGACAGCTGGGTGGCCCGCTACCTCTTCGCGTGGCCGCCTCCCTCCTTCCTGGCCTCCCGGCGCTGCTCCCTTTCTCACTGGTTCTCTGTTCTGCCGCTGTCCGTATCACTCTCTTCGCGGCCCTGCTACTCCTTTGGCACTTTTCAGTTTCTAG
+
CCCCCCCAFFFFGGGGGGGGGGHHGGGGHGHHHGGGGGGGGHHHHGGGEGGGHHHHHHHGGGGGGGGGE?1GCHHGGG?G?F/F/F/</>//>?222???2F/??0?0/>F0>--<-<<<DG0D..<A:CC.:C-AEG./:;BFFFBFFF.99.CD--;-;-;9BBFFB/;BF/BF//;///;//;B/B9B/----.;9.;A9.//99/B//:.;--;-;...//:/;BF/FF;///;///;///////;B
@M05620:37:000000000-D9766:1:1101:9713:4855 1:N:0:42
AGTGCCAGCTCTCAATCGCACAGGGGACCCAGGGCCTGGCCCCTCCATCCAGAAAACCTATGACCTCACCCGCTACCTGGAGCACCAACTCCGCAGCTTGGCTGGGACCTATGTGAGTATCCAGCGTAGGAATCTGGGAGTTGGGGAGGAGTGAGGAGTTGGGGAAAGACAGTCCTAACCGTGGAGGGTTCTGGTAAATGATGGGGTGAGGAGGGGCTCTTTGGCTCCCACCAGTCCCCCTGTCTGGTCTA
+
CCCCCFFFCFFFGGGFGGGGGGHHGGGGGGHHGGGGGGHHHHGHGGHHHHHHHHHHHGHHHHHHHHHHHHHGGGGGHHHHGHHHHHHHGHHHGGGGGHHHGHHGGGHHGHHHHHHHHHHHHHHHHGFGGGHHHHHHHHHGGHHHGGGGGGGHHHHHHGHHHHGGGGGHHHHHHHHHHHHHGGGGGGGGEGGGGGFGGGGGGGGGGGFFFFFFFFFFFFFFFFFFFFFFFFFFFFFFFFFFFFFFFFFFFFB
@M05620:37:000000000-D9766:1:1101:20142:4873 1:N:0:42
ACCACACCTTCTACAATGAGCTGCGTGTGGCTCCCGAGGAGCACCCCGTGCTGCTGACCGAGGCCCCCCTGAACCCCAAGGCCAACCGCGAGAAGATGCCCAGGTGAGTGGCCCGCTACCTCTTCTGGTGGCCGCCTCCCTCCTTCCTGGCCTCCCGGCGCTGCGCCCTTTCTCACTGGTTCTCTCTTCTGCCGTTTTCCGTAGGACTCTCTTCTCTGACCTGAGTCTCCTTTGGAACTCTGCAGGTTCTA
+
BBBBBBBBFFFFGGGGGGGGGFHBGFEB4EHHFGGGCFGGCHHHHGGGDGGGGHGHHHGGGGFGGGGGGGGGHHHGGGGHFGHHHGGFGGGGCFHGFGFHHHHGHHHFGHGGHHGGGGGHHHHHHHHHDHFGGGGGGGGGHGGHHGGGGGFGGGGGGG-9ADFFFFFFFFFFFFFFFFFFFFFFFFFFFFFFFFFFFFFFFFFFFFFFFFFFFFFFFFFFFFFFFFFFFFFFFFFFFFFFFFFFFFFFFFB
@M05620:37:000000000-D9766:1:1101:8768:4898 1:N:0:42
AGTGCCAGCTCTCAATCGCACAGGGGACCCAGGGCCTGGCCCCTCCATCCAGAAAACCTATGACCTCACCCGCTACCTGGAGCACCAACTCCGCAGCTTGGCTGGGACCTATGTGAGTATCCAGCGTAGGAATCTGGGAGTTGGGGAGGAGTGAGGAGTTGGGGAAAGACAGTCCTAACCGTGGAGGGTTCTGGTAAATGATGGGGTGAGGAGGGGCTCTTTGGCTCCCACCAGTCCCCCTGTCTGGTCTA
+
BBAABFFCAFFFGGGGFGGAGEHGGGDEFEHHFEGEFGHHGHGHGGHHHGHHGHHHHGHGHHHHHHHHHHHGGFGGHHHHGHHHHHHHGHHGGGGGG3BFEFHEFGHHGFHHHHGHHHHHHHHHHGGGC?GHHHHHHHGGGHHHGGGGCGFHHHHAG.GHHH-AEFHHHHHBGHFHHHHHFGEGDEGG.AFGGGFGGGGGGGGEGADFEFFFFFF-DBFFEFFBFFFFFFFFFAFFF9AF;EFFFBF/FFB
@M05620:37:000000000-D9766:1:1101:15181:4912 1:N:0:42
ACCACACCTTCTACAATGAGCTGCGTGTGGCTCCCGAGGAGCACCCCGTGCTGCTGACCGAGGCCCCCCTGAACCCCAAGGCCAACCGCGAGAAGATGAACCCAGGTGCGTGGCCCGCTCCCTCTTCTGGTGGCCGCCTCCCTCCTTCCTGGCCTCCCGGCGCTGCGCCCTTTCTCACTGGTTCTCTCTTCTGCCGTTTTCCGTAGGACTCTCTTCTCTGCCCTGCGTCTCCTTTGGAACTCTGCCGGTTC
+
BBBBBBBAFFFFGGEGGGEGGGHHGGGB4EHHHFGGDGGGDHHHHGGGFGGGFHHHHHHEEC?EGGGGGGGHHHHGGGGHGHHHHGGGGGCGGGHGFHHHHHGFHGEGBDFEDGHHGGG-EGHHHHFHHHHGGHHCGFFGGGGG.FBGGGGFGGGFGCGGGFAF;DFFFFFFFFFFFFFFFFFFFFF/BBFFFFFFFFFFFFFF.DFFFFFFFFFFFFFF/F./FEF9B.FBFFFFFFFFFFFFF/;@DD.
@M05620:37:000000000-D9766:1:1101:17433:4926 1:N:0:42
AGTGCCAGCTCTCAATCGCACAGGGGACCCAGGGCCTGGCCCCTCCATCCAGAAAACCTATGACCTCACCCGCTACCTGGAGCACCAACTCCGCAGCTTGGCTGGGACCTATGTGAGTATCCAGCGTAGGAATCTGGGAGTTGGGGAGGAGTGAGGAGTTGGGGAAAGACAGTCCTAACCGTGGAGGGTTCTGGTAAATGATGGGGTGAGGAGGGGCTCTTTGGCTCCCACCAGTCCCCCTGTCTGGTCTA
+
ABBABFFFCFFFGGGGGGGGGGHHGGGGGGHHGGGGGGHHHHGHGGHHHHHHGHHHHGHHHHGHHHHHHHHGGGGGHHHHGHHGHHFHGHHHGGEGGHHHGHHGGGHHGHHHHHHHHHHHHHHHHGGGGGHHHHHHHHHGEGHGGGGGGGGHHHHHHGHHHHGGGGHHHHHHHHHHHHHHGEEGGGGGCFGGGGBFGGGGGFGGGGFFFFFFFFFFFFFFFFFFFFFFFFFFFFFFFFFFFFFFFFFFFFF
@M05620:37:000000000-D9766:1:1101:15171:4931 1:N:0:42
ACCACACCTTCTACAATGAGCTGCGTGTGGCTCCCGAGGAGCACCCCGTGCTGCTGACCGAGGCCCCCCTGAACCCCAAGGCCAACCGCGAGAAGATGAACCCAGGTGCGTGGCCCGCTCCCTCTTCTGGTGGCCGCCTCCCTCCTTCATGGCCTCCCGGCGCTGCGCCCTTTCTCACTGGTTCTCTTTTCTGCCGTTTTCCGTAGGCCTCTCTTCTCTGCCTTGCGTCTCCTTTGGAACTCTGCAGGTTC
+
ABBBBABAFFFFEGGGGFGDDDGBEEEBFEHGFFGFDFGCEHEGHGCEGEEFHHGHHHFEEGGGEFEGGGGFHFEEGGGHFEHCGFGECC<BCGHF2GHHFE<CCCC?FF//><<FC-<@AEHBFH0==GHFACF@-::CAEFG990C00;CFG0FF.99:@B-9A9B9-@FFFFF9B/F./9BFFF/99B:FFFFDFFFF;.9;AD/;B9/BBFFF9BBFF/9B/999.9:9/FBBF/9B/9:F/:F.B/
@M05620:37:000000000-D9766:1:1101:17416:4932 1:N:0:42
AGTGCCAGCTCTCAATCGCACAGGGGACCCAGGGCCTGGCCCCTCCATCCAGAAAACCTATGACCTCACCCGCTACCTGGAGCACCCACTCCGCAGCTTGGCTGGGACCTATGTGAGTATCCAGCGTAGGAATCTGGGAGTTGGGGAGGAGTGAGGAGTTGGGGAAAGACAGTCCTAACCGTGGAGGGTTCTGGTAAATGATGGGGTGAGGAGGGGCTCTTTGGCTCCCACCAGTCCCCCTGTCTGGTCTA
+
AB>AAFFFBFFFG4GFGGGAE?HCG2AEFFHFBEEEFFHHHHGHGGHHHGHHHHHGHGHHHFHHHBFHHHHEG>EEHHHHBFHHHH1??FHB/E?FEFBFFHHGGGGHGHHHHHHHHHHHHHHGHGGGGGHHHHHHHGFGGHHHGGGGGGDGHHHHHGHHHHGGGGHHHHHGHHHHHHHGGGGGGGGGGGGGGGCBGGGGGGGGGFFFFFFFFFFFFFFFFFFFFFFFFFFFFFFFFFFFFFFFFFFFFFF
@M05620:37:000000000-D9766:1:1101:12354:4945 1:N:0:42
ACCACACATTCTACAATGCGCTGCGTGGGGCTCCCGAGGAGCACCCCGTGCTGCTGACCGAGGCCCCCCTGAACCCCAAGGCCAACCGCGCGAAGATGACCGGTGCGTGGCCCGCTCACTCTTCTGGTGGCCGCCTCCCTCCTTTCTGGCCTCCCGGTGCTGTGCCCTTTCTCCCTGGTTTTCTCTTTTGCCGTTTTCCGTAGGTATCTCTTCTCTGGCCTGGGTCTCCCTTGGCACCCTGTCGGTTTTAG
+
AAAAAAA113BBFFFGGG1EEEGGGGG00AEAB/AB/AAA?FCBGEE/AEEGDFGFHFG/>>/EFGGGG//FFHHGGGGHGHGHHGGGCC/>ACG/?GHHH?C<A-<<<CCHHG::A.<CGHHGHHHGGGGGGGGGGGEFGGGF0;CFFFFBFFFF@-;-;B/;BFFFFFFFFFFF/;;F-;BFFFF/;BFF@BFFFFFFB;;-/;:;BFFB/;/;B;;A/A--9-;BB/;FFF/;B-;AF/;:@@F-:9/
@M05620:37:000000000-D9766:1:1101:12193:4991 1:N:0:42
ACCACACCTTCTACAATGAGCTGCGTGTGGCTCCCGAGGAGCACCCCGTGCTGCTGACCGAGGCCCCCCTGAACCCCAAGGCCAACCGCGAGAAGATGCCCAGGTGAGTGGCCCGCTACCTCTTCTGGTGGCCGCCTCCCTCCTTCCTGGCCTCCCGGCGCTCCGCCCTTTCTCACTGGTTCTCTCTTCTGCCGTTTTCCGTAGGACTCTCTTCTCTGACCTGAGGCTCCTTTGGAACTCTGCAGGTTCTA
+
ABCBBBBAFFFFGGGGGGGGGGHHGEFBEEHGGFGFCEFGGHGHHGGGGEEGGHHHHHHEEEFGGGGGGGGHFHHGGGGHGHHHHGGGGG>CFGHGGH2GHGA=?11?1?FEFH-?--<C<<GGGF0G0/CFG-CCDDEGFGG/:0C00;AA0.CE.--;;C.;:ADFAFFFFF0FF09:B00;BB9B00:9B>9.9A0F.0:.9999BFF0B0:000;BF0///....A0BF0:BB:F000:;9:.9000
@M05620:37:000000000-D9766:1:1101:23345:4991 1:N:0:42
ACCACACCTTCTACAATGAGCTGCGTGTGGCTCCCGAGGAGCACCCCGTGCTGCTGACCGAGGCCCCCCTGAACCCCAAGGCCAACCGCGAGAAGATGACAGGTGCGTGGCCCGCTACCTCTTCTGGTGGCCGCCTCCCTCCTTCCTGGCCTCCCGGCGCTGCGCCCTTTCTCACTGGTTCTCTCTTCTGCCGTTTTCCGTAGGACTCTCTTCTCTGCCCTGCGTCTCCTTTGGCACTCTGCAGGTTCTAG
+
CCCCDDDDFFFFGGGGGGGGGGHHGFGEAEHHHGGGGGGGGHGHHGGGFGGGGHFHHHHGGGGGGGGGGGGHHHHGGGGHGHHHHGGGGGGGGGHHHHHHFHGGH1>FDGGHHGGG?FHHHHHHHGHHHFHHGDGGGHGHHGGGGGGGGGGGGGGGGGGFFFFFFFFFFFFFF0BFFFFFFFFHFFHFFFFFFFFFFFFFFFDAFFFFFFFHFHFFFFFFFFFFFFFFFFFHFFBBFFFFFFFFFFFFFFB
@M05620:37:000000000-D9766:1:1101:14963:4993 1:N:0:42
AGTGCCAGCTCTCAATCGCACAGGGGACCCAGGGCCTGGCCCCCCCATCCAGAAAACCTATGACCTCACCCGCTACCTGGAGCACCAACTCCGCAGCTTGGCTGGTACCTATGTGAGTATCCAGCGTAGGAATCTGGGAGTTGGGGAGGAGCGAGGAGTTGGGGAAAGACAGTCCTAACCGTGGAGGGTTCTGGTAAATGATGGGGCGAGTAGGGGCTCTCTGGCTCCCACCAGTCCCCCTGGCTGGGCTA
+
A3>AADD@>CFFGFGFFGGGGGHGGGGAEE22F2BE2FG2AFF0AEEE3F3G3G3B?E33FGFGEHH3F1?EEEEEHBGHFGHFGHHEFBFHGDC@DBGGG0FFC0BFH21?1>F>11@1DG2<G///<?<F1?11100>.0>1@-.-<<C.-----.:/0/--....9///0900;9/;:CA-..;9AFA/;//://B//;FFA..-;--9B/.9@-.B/;9//.;:.;.9AAF:/9.;-....9;.9.;
@M05620:37:000000000-D9766:1:1101:10742:5001 1:N:0:42
ACCACACCTTCTACAATGAGCTGCGTGTGGCTCCCGCGGAGCACCCCGTGCTGCTGACCGAGGCCCCCCTGAACCCCAAGGCCAACCGCGAGAAGATGACCAGGTGAGTGCCTCTTTCCCTCTTCGGGTGGCCCCTTCCCTGCTTCCCGGCCTTCCGGAGCTTCGCCCTTGCTCACTGTTTCGCCGTTCTCCGTTGGTCCCTATTCCTTTCCTCGCGTACCTTATTGTCCTTTGAAGCTCCTCGATTGCAA
+
ABAABABAFFFFGGGGGGGGGGHFGAEFFGGHHFGG2EFC0EGHHGGGEEGGEHHHHHHGEEEGGFGFGGG2E?GGGGDG/?GGHGA@GGGFCDFCDG?111?/>11<>F1>1>11111<=//<=<A.<<-;..;.;CC/00;/;CF/;DC-./0;.-.--:/;-A9DB/./9B/;9/9;B/.;.-;;9A/B../...;/.;////////;///.;-99-9//////9//:/;F/;//:///9..9/.///
@M05620:37:000000000-D9766:1:1101:10237:5016 1:N:0:42
AGTGCCAGCTCTCAATCGCACAGGGGACCCAGGGCCTGGCCCCTCCATCCAGAAAACCTATGACCTCACCCGCTACCTGGAGCACCAACTCCGCAGCTTGGCTGGGACCTATGTGAGTATCCAGCGTAGGAATCTGGGAGTTGGGGAGGAGTGAGGAGTTGGGGAAAGACAGTCCTAACCGTGGAGGGTTCTGGTAAATGATGGGGTGAGGAGGGGCTCTTTGGCTCCCACCAGTCCCCCTGTCTGGTCTA
+
AA>ABFFFBFFFGGGGGGGAE?FDFEEFGGFHBEEEFFHHHHGHGGFHHHGHHHGGHGHHHHHHHHHFHHHGG>EEHHHHFGGHHHFEEHHGAECGEHFHGHHGGGHHGGHHHHHHHHFHHHHHHGEGGGHHHHHHHHFGGHHHGGADGFDHHHHHHGHHHHGGGGHHHHHHHHHHHHHHGGFGGGGGEGGGGGCFGGGGGGGGGGFFFFFFFFFFFFFFFFFFFFFFFFFFFFFFFFFFFFFFFFFFFFF
@M05620:37:000000000-D9766:1:1101:22089:5023 1:N:0:42
ACCACACCTTCTACAATGAGCTGCGTGTGGCTCCCGAGGAGCACCCCGTGCTGCTGACCGAGGCCCCCCTGAACCCCAAGGCCAACCGCGAGAAGATGAACCCAGGTGCGTGGCCCGCTCCCTCTTCTGGTGGCCGCCTCCCTCCTTCCTGGCCTCCCGGCGCTGCGCCCTTTCTCACTGGTTCTCTCTTCTGCCGTTTTCCGTAGGACTCTCTTCTCTGCCCTGCGTCTCCTTTGGAACTCTGCCGGTTC
+
AABABAABBFFFFFFFGGFGGGHHGFGBAAFBFFFE?EEEAGEGGGGGGEEGEHFHHHHEE?CGGGEGGE?FBGHFGGGHGHGHHGGGDC@CGGHGHFHHHHG<CFFGFGGGGGFHCGGCDGHFFH=GGFHGGHHC@@;EEEGGFBFGGGGFFGGGGGGGA=-;CDADFFFFFFFFFFFFFFFFFFF/BFFFFBFF?FFFFFFF;ADFFFFFFFFFF/FF/B.;FADFCDFFFFFFEBFFFFFFF9-@DF.
@M05620:37:000000000-D9766:1:1101:6958:5030 1:N:0:42
ACCACACCTTCTACAATGAGCTGCGTGTGGCTCCCGAGGAGCACCCCGTGCTGCTGACCGAGGCCCCCCTGAACCCCAAGGCCAACCGCGAGAAGATGACCGGTGCGTGGCCCGCTCCCTCTTCTGGTGGCCGCCTCCCTCCTTACTGGCCTCCCGGCGATGCGCCCTTTCTCCCTGGTTCTCTCTTCTGCCGTTTTCCGTAGGCCTCTCTTCTATGCCCTGTGTCTTCTTTGGCACCCTGCGGGTTCTAG
+
ABBBBBBBFFFFGGGGGGGGGFHHGGGGHGHHHGGGGGGGGHHHHGGGEGGGFGHHGGHGGGFGGGGGGGGHHHGGGGGHGHHHHGGGGGGGGGHHHHHHEF/>/><<CCFFHG<@-<<<CHGHFHECGDHFC@CFGGGFGGFF0;;CFFGGGGGGG9---9:;ADFFFFFFFF/BBEFF:;FFF/B//;/FA9DFFFFDF99A/;:.BFFFF///;/;;BF//;;F/;/:BBF/BF.:AF.-BFDEFB;:
@M05620:37:000000000-D9766:1:1101:14158:5037 1:N:0:42
AGTGCCAGCTCTCAATCGCACAGGGGACCCAGGGCCTGGCCCCTCCATCCAGAAAACCTATGACCTCACCCGCTACCTGGAGCACCAACTCCGCAGCTTGGCTGGGACCTATGTGAGTATCCAGCGTAGGAATCTGGGAGTTGGGGAGGAGTGAGGAGTTGGGGAAAGACAGTCCTAACCGTGGAGGGTTCTGGTAAATGATGGGGTGAGGAGGGGCTCTTTGGCTCCCACCAGTCCCCCTGTCTGGTCTA
+
BBABBFFFCFFFGGGGGGGFGGHGGGGGGGHHFGGGGGHHHHGHGGHHHHHHHHGHHGHHHHHHHHHHHHHGGEFGHHHHGGGHHHHHGHHHGGGGEHGHGHHGGGHHGHHGHHHHHHHHHHHHHGGGGGHHHHHHHHHGGHHHGGGGGGGHHHHHGGHHHHGGGGHHHHHHHHHHHHHHGGGGGGGGCFGGGGCFGGGGGGGGGGFFFFFFFFFFFFFFFFFFFFFFFFFFFFFFFFFFFFFFFFFFFFF
@M05620:37:000000000-D9766:1:1101:10093:5044 1:N:0:42
ACCACACCTTCTACAATGAGCTGCGTGTGGCTCCCGAGGAGCACCCCGTGCTGCTGACCGAGGCCCCCCTGAACCCCAAGGCCAACCGCGAGAAGATGCCAGGGGAGGGGCCCGCTACCCTCTCTTGGTGCCGGCTCCCTCCTTCCTGGCCTTCCGGAGCTGCGCCCTTTCTTACCGGGTCTCTCTTCTGCCGGTTTCCGTAGGACTCTCTTCTCTGACCTTAGTCTCCTTTGGAAATCTTCAGGGTCTAG
+
AAABBBBBFFFFGGGGGGGGGGHHGGGEHGHHHGGGGGGGGHHHHGGGEEGGHHHFHHHGGGGGGGGGGGGHHHHGGGGHGHHHHGGGGGGGGGHGFF2FG2F/////->-AC-<--<C.0.:/00<00;0C:-A9.9C//=9BBF00;9F0/;F?F.99;//--;@-;B/9/:;/9;-99.////;////;-9DFF/B./;.;/;9////;9/;/9/9B///;/;9;BBFF/F/B//9//9:/B9F/9//
@M05620:37:000000000-D9766:1:1101:22923:5052 1:N:0:42
AGTGCCAGCTCTCAATCGCACAGGGGACCCAGGGCCTGGCCCCTCCATCCAGAAAACCTATGACCTCACCCGCTACCTGGAGCACCAACTCCGCAGCTTGGCTGGGACCTATGTGAGTATCCAGCGTAGGAATCTGGGAGTTGGGGAGGAGTGAGGAGTTGGGGAAAGACAGTCCTAACCGTGGAGGGTTCTGGTAAATGATGGGGTGAGGAGGGGCTCTTTGGCTCCCACCAGTCCCCCTGTCTGGTCTA
+
ABAAAFFFAFFFGFGGGGGGGGHGGGGGGGHHFGGE2FHHFHGGGGHHFHHHGHHHHGHHHHGHHHHHHHHGGEEGHHHHFHHHHHHHGHHHEGGGGGGHGHHGGGHGGHHFHHHHHHHHHHG2GGEGGGHHFHHHHH0CCHHHGGC?D..FGGBHF?GFHHGGGGFHHHHHHHHHGHHGGGFGFFGGCFFGGGGFFGGGGGGGGGFFEFFFFFFFFFFFFFFFFFFFFFFFFFFFFFFFFFFEFFFFFFB
@M05620:37:000000000-D9766:1:1101:18066:5056 1:N:0:42
AGTGCCAGCTCTCAATCGCACAGGGGACCCAGGGCCTGGCCCCTCCATCCAGAAAACCTATGACCTCACCCGCTACCTGGAGCACCAACTCCGCAGCTTGGCTGGGACCTATGTGAGTATCCAGCGTAGGAATCTGGGAGTTGGGGAGGAGTGAGGAGTTGGGGAAAGACAGTCCTAACCGTGGAGGGTTCTGGTAAATGATGGGGTGAGGAGGGGCTCTTTGGCTCCCACCAGTCCCCCTGTCTGGTCTA
+
AAAAAFFFBFFFGFGGGGGGGGHHGEGGGGHHFEGGGGHHFHGGGGHHGHHHGHEHHEFFHHGHHHHHHHGFGGGGHEGGHHGGFHCHGGHHGGGGGFHHGHHG//BGGHHBGHFHHGHHHBFHHG?ED?GHHHHHHBFGGBHHGGCG@DGHHHH.GEGHHHG-CAGFGGFGCHHHHHH.ACEFGGGGDFGGGGFGGGGGGGGGGGFFFFEFFFFFFFFFFFFFFFFFFFF.AFFFFFEF-.;FFF/:BFF
@M05620:37:000000000-D9766:1:1101:16809:5080 1:N:0:42
ACCACACCTTCTACAATGAGCTGCGTGTGGCTCCCGAGGAGCACCCCGGGCTGCTGAACGAGGCCCCCCTGAACCACAAGGCCAACCGCGAGAAGATGCCCAGGAGAGTGGCCCGCTACATGTTCTCGTGGCAGCATACCACCTTACTAGACACCCGGAGCTGAGCCCTTTATCACTGGTTCACTATTCTGCCGTTTTCAGTAGGACTCTCTTCTCTGACCTGAGTCTCCTTTGGAACTCTGCAGGCTATA
+
1>1>A>>AFFC1ABG1BBGG1AE1AAAEF0FGCF0AEEE/AGHHHGAE//A//>1BF@1BEE/E/?/>EEGFHF/0?GE0>FH///?<B/B@//FGH1GFG1F//?//11<??F@C@@-000=0=<0.<<<CBCGF000;00;;C0;;0;CB09;BG-9-9C/0.CF.9900CF9FFFFFF//:/9:FFFFFF@;AFEF/9FFF/B99BBF99F/;B///;9FFFFE/BF/9FF/BF//:B/;/F---/9B
@M05620:37:000000000-D9766:1:1101:14593:5121 1:N:0:42
AGTGCCAGCTCTCAATCGCACAGGGGACCCAGGGCCTGGCCCCTCCATCCAGAAAACCTATGACCTCACCCGCTACCTGGAGCACCAACTCCGCAGCTTGGCTGGGACCTATGTGAGTATCCAGCGTAGGAATCTGGGAGTTGGGGAGGAGTGAGGAGTTGGGGAAAGACAGTCCTAACCGTGGAGGGTTCTGGTAAATGATGGGGTGAGGAGGGGCTCTTTGGCTCCCACCAGTCCCCCTGTCTGGTCTA
+
BCABCFFFBFFFGGGGGGGGGGHGGGGGGGHHGGGGGGHHHHGHGGHHHHHHHHHHHGHHHHHHHHHHHHHGGGGGHHHHHHGHHHHHGHHHGGGGGHHHGHHGCEHHGGHHHHHHHHFHHHHHHG?EGGHHHHHHHHHGGHHHGGGGGGGHHHHHHFGHHHGGGGHHHHHHHHHHHHHHGEEFGFGGEGFGGGCGGGGGGGGGGBFFFFFFFFF=DDFFFFFFFFFFFFFFFFFFFFFFFFFFFFFFFFB
@M05620:37:000000000-D9766:1:1101:15766:5128 1:N:0:42
AGTGCCAGCTCTCAATCGCACAGGGGACCCAGGGCCTGGCCCCTCCATCCAGAAAACCTATGACCTCACCCGCTACCTGGAGCACCAACTCCGCAGCTTGGCTGGGACCTATGTGAGTATCCAGCGTAGGAATCTGGGAGTTGGGGAGGAGTGAGGAGTTGGGGAAAGACAGTCCTAACCGTGGAGGGTTCTGGTAAATGATGGGGTGAGGAGGGGCTCTTTGGCTCCCACCAGTCCCCCTGTCTGGTCTA
+
AA>ABFFFCFFFGGGGGGGFGGHGGGGGDGHHFEGGFFHHFHGHGGHHHHHHHHFGHGGHHGHHHHGHHHHGG>EGHHHHHGHHGHHHGFHHFGGGFHGHGHHGGGHHGGHHHHHHHHHHHHHHHGEGGGHHHHGHHHHGGHHHGGGGGGGHHHHHHGFHHHGGGGHHHHHHHGHHHHHHGGFGGGGGEFGGGGFGGGGGGGGGGGFFFFFFFFFFFFFFFFFFFFFFFFFFFFFFFFFFFFFFFFFFFFF
@M05620:37:000000000-D9766:1:1101:15782:5186 1:N:0:42
AGTGCCAGCTCTCAATCGCACAGGGGACCCAGGGCCTGGCCCCTCCATCCAGAAAACCTATGACCTCACCCGCCACCTGGAGCACCAACTCCGCAGCTTGGCTGGGACCTATGTGAGTATCCAGCGTAGGAATCTGGGAGTTGGGGAGGAGTGAGGAGTTGGGGAAAGACAGTCCTAACCGTGGAGGGTTCTGGTAAATGATGGGGTGAGGAGGGGCTCTTTGGCTCCCACCAGTCCCCCTGTCTGGTCTA
+
A>AAAFFFBFFFGGGGGGGGG2G4FGGGFGHHGGGG2BF22AA1EFHFHHBHH3GGHGCGEGHHH5FHHHH0E/>FH1FHBCGGHHAAEH3B>E/E/G?GFHHGGGGHGHHGHGGHHHHHHHHHHGFGGGHHHHHHHHGGGHHHGGGGGDFCGHHHGGHGHGGGGGHHHHHHHHHHHHHHGGGGGGGGCFGGGGCGGGGGGGGGGGDBFFFFFFBBBBFFFFFFFFFFFFFFFFFFFFFFBFFFFFFFFFF
@M05620:37:000000000-D9766:1:1101:14543:5188 1:N:0:42
AGTGCCAGCTCTCAATCGCACAGGGGACCCAGGGCCTGGCCCCTCCATCCAGAAAACCTATGACCTCACCCGCTACCTGGAGCACCAACTCCGCAGCTTGGCTGGGACCTATGTGAGTATCCAGCGTAGGAATCTGGGAGTTGGGGAGGAGTGAGGAGTTGGGGAAAGACAGTCCTAACCGTGGAGGGTTCTGGTAAATGATGGGGTGAGGAGGGGCTCTTTGGCTCCCACCAGTCCCCCTGTCTGGTCTA
+
AAAAAFF11FFFGGGGGGCGGGHHGGGCAEGFG0EF/FGFAHGCFGH1FGFHBHHGGGH1FF2GHHGHHFFEGEGGHFHHHHHHHHHHGE1FFGGCEE>GCHFCCEHAEHFHHF>B>BGGGFHHH/?CCGHHHHGHHHHGGHHF@GCCGGC>CHGHFCG/DCCGGGHGHHHHF0CGHHHHG9;AAEGGEFGBFFFBFGGGGFB0.;-;A-FBFF-;@-9F/B/;/9/AAFF-AA/BFFFF?EFFFBFFFFF
@M05620:37:000000000-D9766:1:1101:23103:5204 1:N:0:42
ACCACACCTTCTACAATGAGCTGCGTGTGGCTCCCGAGGAGCACCCCGTGCTGCTGACCGAGGCCCCCCTGAACCCCAAGGCCAACCGCGAGAAGATGCCCAGGTGAGTGGCCCGCTACCTCTTCTGGTGGCCGCCTCCCTCCTTCCTGGCCTCCCGGAGCTGCGCCCTTTCTCACTGGTTCTCTCTTCTGCCGTTTTCCGTAGGACTCTCTTCTCTGACCTGAGTCTCCTTTGGAACTCTGCAGGTTCTA
+
AAABBBABFFFFDGGBDFGGFGHHEEGGH?HHHGG2EAEEGHHHHGEEEAEEHEGHHHHGGGGGCF@EGGGHHH/EGGGGGHHC?FGGG?CGGGHHG2FHHHHGHHHHHHGGHHGGGGGHHHHHHHHHHHGHHGGGGGHGHHGHHGGGGGGGGGGGGGGGGGGGGGFFFFFFFFFFFFFFFFFFFFFFFFFFFFFFFFFFFFFFFFFFFFFFFFFFFFFFFFFFFFFFFFFFFFFFFFFFFFFFFFFFFFB
@M05620:37:000000000-D9766:1:1101:13437:5211 1:N:0:42
ACCACACCTTCTACAATGAGCTGCGTGTGGCTCCCGAGGAGCACCCCGTGCTGCTGACCGAGGCCCCCCTGAACCCCAAGGCCAACCGCGAGAAGATGCCCAGCCCAGTAGCCCGCTAGCTCTTCTCGTCGCCGCCTCCCTCCTTCCTGGACTCCCGCCCCTGCGCCCTTTCTCACTGGTTCTCTCTTCTGCCGTTTTCCGTAGGCCTCTATTCTATGACCTGAGTCACCTTTGGAAGTCTGAAGGCTCTA
+
BCCBBBCCFFFFGGGGGGGGGGHHGGGEHGHHHGGGGGGGGHHHHGGGGGGGHHHHHHHGGGGGGGGGGGGHFHHGGGGHGHHHHGGGGGDGGGHHHFHFF2G0<//<F11??GCC--.1>111=G0<<.<AACFDGGHF/9CFGGGGGGGFFFFGG?F-;CFFAF.@FFFFFF9BFFFF00;BBBFF09:FFF.;FEFFDB.:.0:BAF000:FFFF0;FBF/;:B09FFFFF/F0/;90F0;BB.B:B;
@M05620:37:000000000-D9766:1:1101:17072:5279 1:N:0:42
ACCACACCTTCTACAATGAGCTGCGTGTGGCTCCCGAGGAGCACCCCGTGCTGCTGACCAAGGCCCCCCTGAACCCCAAGGCCAACCGCGAGAAGATGAACCCAGGTGAGTGGCCCGCTACCTCTTCTGGTGGCCGCCTCCCTCCTTCCTGGCCTCCCGGCGCTGCGCCCTTTCTCACTGGTTCTCTCTTCTGCCGTTTTCCGTAGGACTCTCTTCTCTGACCTGCGTCTCCTTTGGAACTCTGCAGGTTC
+
BBAABBBBFFFFGGGGGGGGGGHHGEGACEHHHGGGFGGGGHHHHGGGEGGGHGHHGHHAGHGHHGGGGGGGHHHGGGGHGHHGHGGGGGGGGGHGHHHHHHGGHGHG2GGGFGHHGGGGGHHHHHHHHHHHGHHGGGGGHGHHGHHHHHHHHHHGGGGGABGGGGGFFFFFFFFFFFFFFFFFFFFFFFFFFFFFDFFFFFFFFFFFFFFFFFFFFFFFFFFFF.@;BDFFFFFFFFFFFFFFF/BFFF/
@M05620:37:000000000-D9766:1:1101:10401:5282 1:N:0:42
ACCACACCTTCTACAATGAGCTGCGTGTGGCTCCCGAGGAGCACCCCGTGCTGCTGACCGAGGCCCCCCTGAACCCCAAGGCCAACCGCGAGAAGATGAACCCAGGAGAGTCCCCCTCTACCTCCTCTGGTCGCCCTCCCTCTCCTTCCGGGCCTCCCGGCTCTGCGCCTTTTCTCACTTTCTCTCTCTTCCCCCGTTCTCCTTATCACTCTCCTCTCTCACCTGTGTCTCTTTGGGCACTCTGCATTGTC
+
BBBBBABBFFFFGGGGGGGFFGHFGE2EHGHHHGGGGGGCGHHHHGGGGGGFHHHFHHHGGGGGGDGGGGGGHFHGGGDHFHHGHGGEGGGGGGHH2FFD2?///?/?//?11<<A-CBG1=FD.</000=0-<<.-:.=//::/:00;.9--;.9.9.;--.9;B-;..;/FB/9//////99BBF//B//..9-9;..////////;BFFF/BFF/;/BB.FB/;BF///:///...9;99///99/;/
@M05620:37:000000000-D9766:1:1101:25008:5294 1:N:0:42
ACCACACCTTCTACAATGAGCTGCGTGTGGCTCCCGAGGAGCACCCCGTGCTGCTGACCGAGGCCCCCCTGAACCCCAAGGCCAACCGCGAGAAGATGAACCCAGGTGAGTGGCCCGCTCCCTCTTCTGGTGGCCGCCTCCCTCCTTCCTGGCCTCCCGGCGCTGCGCCCTTTCTCACTGGTTCTCTCTTCTGCCGTTTTCCGTAGGCCTCTCTTCTCTGCCCTGCGTCTCCTTTGGAACTCTGCCGGTTC
+
AABAAAAABFFFGFCFGGFGGGHGGEFECEEFGFFBEGEADA2BBEEEEEEFGHHHGGHGGGGFGGGGGGGHBHHEEFEHGHFGEEEE>CCCCGHHHGH2?GDFEFF<DG1?AEHGGGC-<CCCCFGFHHFGGFCDGFDDHGFGGGGGGFFFGGGGGEDA--@FFFFAFD=FFFFFBFFBFBFFFFFBFF/BBBFAFFFFF/AB;.:/;FFF/FFFFB/F//AFA.-;BDFFFFFFEFBFFBFFB/99BA.
@M05620:37:000000000-D9766:1:1101:25006:5313 1:N:0:42
ACCACACCTTCTACAATGAGCTGCGTGTGGCTCCCGAGGAGCACCCCGTGCTGCTGACCGAGGCCCCCCTGAACCCCAAGGCCAACCGCGAGAAGATGAACCCAGGTGAGTGGCCCGCTACCTCTTCTGGTGGCCGCCTCCCTCCTTCCTGGCCTCCCGGCGCTGCGCCCTTTCTCACTGGTTCTCTCTTCTGCCGTTTTCCGTAGGACTCTCTTCTCTGACCTGCGTCTCCTTTGGAACTCTGCAGGTTC
+
CCCDDDDCFFFFGGGGGGGGGGHHGGGFHGHHHGGGGGGGGHHHHGGGGGGGHHHHHHHGGGGGGGGGGGGHGHHGGGGHGHHHHGGGGFGGGGHHHHHBGHGFGGGG1F==?FHHGCC-<CHHHHHFBHHH.<GC?C.EGGFHGFFFFFBFFGGGEGFGGDD=DFFFFFFFFFFFFBBFF0BFFFFFFFFFFFF-DDFFFFFBFADFFFFFFFFFFFFBBBFFF?@FFF/BBFFEBF0FFFFBF0B.:BB
@M05620:37:000000000-D9766:1:1101:25281:5314 1:N:0:42
ACCACACCTTCTACAATGAGCTGCGTGTGGCTCCCGAGGAGCACCCCGTGCTGCTGACCGAGGCCCCCCTGAACCCCAAGGCCAACCGCGAGAAGATGAACCCAGGTGCGTGGCCCGCTACCTCTTCTGGTGGCCGCCTCCCTCCTTCCTGGCCTCCCGGCGCTGCGCCCTTTCTCACTGGTTCTCTCTTCTGCCGTTTTCCGTAGGACTCTCTTCTCTGACCTGCGTCTCCTTTGGAACTCTGCCGGTTC
+
BBBBBBBBCFFFGGGGGGGGGFHFGEEEAEGGGGGGGGGGGGHFGGGGEEGGGHHHHHHGGGCGGGGGGGFGFHHGGGGHGHHHHGGGG@DG@DHHGHHHHHDFFFHHFFGGGGHHGGG-AGHHHHHHHFGGDHHGGGGGHGGGGGGGGGGGGGGGGGGGGGFFFFFFFFFFFFFFFFFFFFFFFFFFFFFFFFFD.AFFFFFFEADFFFFFFFFFEFF9/;FFFF=FFFFFFFFF/FFFFFFFF/@-9A.
@M05620:37:000000000-D9766:1:1101:20371:5331 1:N:0:42
ACCACACCTTCTACAATGAGCTGCGTGTGGCTCCCGAGGAGCACCCCGTGCTGCTGACCGAGGCCCCCCTGAACCCCAAGGCCAACCGCGAGAAGATGACCGGTGCGTGGCCCGCTCCCTCTTCTGGTGGCCGCCTCCCTCCTTCCTGGCCTCCCGGCGCTGCGCCCTTTCTCCCTGGTTCTCTCTTCTGCCGTTTTCCGTAGGACTCTCTTCTCTGCCCTGAGTCTCCTTTGGCACTCTGCAGGTTCTAG
+
CCDCCCCCFFFFGGGGGGGGGGHHGGGEEGHHHGGGGGGGGHGHHGGGGGGGHHHHHHHGGGGGGGGGGGGHHHHGGGGHGHHHHGGGGGFGGDHHH2?G2BD</ADFDGGHHGGG-CFHHHHHHHHHFGHHGGGGGGGGGGGGFGGGGGGGGGGGGGFF-;A@DFFFFFFFFBFFFFFFFFFFFFFF0;FBB;DFFFFFFFFFFFFFFFFFFFFFFFFFE.;BFFFFFFFFFFFFFFFFFFFFFF0;FFB
@M05620:37:000000000-D9766:1:1101:25003:5335 1:N:0:42
ACCACACCTTCTACAATGAGCTGCGTGTGGCTCCCGAGGAGCACCCCGTGCTGCTGACCGAGGCCCCCCTGAACCCCAAGGCCAACCGCGAGAAGATGAACCCAGGTGAGTGGCCCGCTACCTCTTCTGGTGGCCGCCTCCCTCCTTCCTGGCCTCCCGGCGCTGCGCCCTTTCTCACTGGTTCTCTCTTCTGCCGTTTTCCGTAGGACTCTCTTCTCTGACCTGCGTCTCCTTTGGAACTCTGCAGGTTC
+
AABBCCBBFFFFGGGGGGGGGGHHGGGGHGHHHGGGCGGFFHHHHGGGGGGGGHHHHHHGGGCGGGGGGGGHHHHGGGGHGGHHHGGGGGGGGGHHHFHHHHGGHGHH1GHHGGHHGGGGGHHHHHHHHHHHGHHGGGGGHGHHGGGGGGGGGGGGGGBGAGFFFFFFFFFFFFFFFFFFFBFFFFFFFFFFFFFFDFFFFFFFFFFFFFFFFFFFFFFFFFFFF?-DFFFFFFFFFFFFFFFFF09FFFB
@M05620:37:000000000-D9766:1:1101:16460:5335 1:N:0:42
ACCACACCTTCTACAATGAGCTGCGTGTGGCTCCCGAGGAGCACCCCGTGCTGCTGACCGAGGCCCCCCTGAACCCCAAGGCCAACCGCGAGAAGATGAACCCAGGTGCGTGGCCCGCTCCCTCTTCTGGTGGCCGCCTCCCTCCTTCCTGGCCTCCCGGCGCTGCGCCCTTTCTCACTGGTTCTCTCTTCTGCCGTTTTCCGTAGGACTCTCTTCTCTGCCCTGCGTCTCCTTTGGAACTCTGCCGGTTC
+
BBB?ABBBFFFFGGGGGGEBG5GCGAAAAAGHAFGE?EEGCHGHHGGGFEGGFHGGHHGECGCGGFGGGGGFHFHGGGGHEEHHHGGEDGCC?DFFDFFHHHGFHGHGFDFEGGHHGGG-CFFHHGFHHHHHDHHGCGGGGGGGAFBFFFGGGGGGGGGGGB?BBF;?DBBFFFFFFFFFFFFFFFFBFFFFFFF?ADFFFFDF;ADFFFFFFFFFFFFF/BAFA.B;@;FFFFFFFFFFFFFFF/;BBF.
@M05620:37:000000000-D9766:1:1101:9056:5336 1:N:0:42
AGTGCCAGCTCTCAATCGCACAGGGGACCCAGGGCCTGGCCCCTCCATCCAGAAAACCTATGACCTCACCCGCTACCTGGAGCACCAACTCCGCAGCTTGGCTGGGACCTATGTGAGTATCCAGCGTAGGAATCTGGGAGTTGGGGAGGAGTGAGGAGTTGGGGAAAGACACTCCTAACCGTGGAGGGTTCTGGTAAATGATGGGGTGAGGAGGGGCTCTTTGGCTCCCACCAGTCCCCCTGTCTGGTCTA
+
AA>ABFFBAFFFGGGGGGFEEEFHFGGEFGHHGEFGFFHHGHGFGGHBGHHHGHHHHGHCGHHHHHHHHHHGGGGGHHHHHHHHHHHHGHHHGGGGGHHHGH??EEHHAHHHHHHHHDBGHHHHHG<EGGFHHHGHHG<FAGHH?G.C-<>GGHHHH<GHGHCGGGGHHHH/CGCFHHHGGGECDAGA;FFGGG0;FGGGGBFGEFFBFFFE.DFAFFFFFFFBFBFEFBFFFFFFFFFDFEFFF9BFFFB
@M05620:37:000000000-D9766:1:1101:11447:5352 1:N:0:42
AGTGCCAGCTCTCAATCGCACAGGGGACCCAGGGCCTGGCCCCTCCATCCAGAAAACCTATGACCTCACCCGCTACCTGGAGCACCAACTCCGCAGCTTGGCTGGGACCTATGTGAGTATCCAGCGTAGGAATCTGGGAGTTGGGGAGGAGTGAGGAGTTGGGGAAAGACAGTCCTAACCGTGGAGGGTTCTGGTAAATGATGGGGTGAGGAGGGGCTCTTTGGCTCCCACCAGTCCCCCTGTCTGGTCTA
+
BCBCCFFFDFFFGGGGGGGGGGHHGGGGGGHHGGGGGGHHGHGHGGHHHHHHGHHHHGHHHHHHHHHHHHHGGFGGHHHHHHHHHHHHGHHHGDGGGBGHGHHG?FHHGHHHHHHHHHHHHHHHHGDGGGHHHHHHHHHGGHHHGGGFGGGHHHHHHGHHHHGGGGHHHHHHHHHHHHHHGGEGGGGGCFGFGG<FGGGGGGGGGGFFFFFFFFFFFFFFFFFFFEFFFFFFFFFFFFFFFFFFHFFFFFF
@M05620:37:000000000-D9766:1:1101:18162:5354 1:N:0:42
ACCACACCTTCTACAATGAGCTGCGTGTGGCTCCCGAGGAGCACCCCGTGCTGCTGACCGAGGCCCCCCTGAACCCCAAGGCCAACCGCGAGAAGATGACCGGTGCGTGGCCCGCTACCTCTTCTGGTGGCCGCCTCCCTCCTTCCTGGCCTCCCGGCGCTGCGCCCTTTCTCCCTGGTTCTCTCTTCTGCCGTTTTCCGTAGGACTCTCTTCTCTGCCCTGCGTCTCCTTTGGCACTCTGCAGGTTCTAG
+
CBCCCCCCFFFFGGGGGGGGGGHHGEGEEFHHHGGGDGGGGHHHHGGGDGGGGHHGHHGGGGGGGGGGGGGHHHHGGGGHGHHHHGGGGGFGGGHGHHHH2BD>C/>?CDFHHGGG?DHHHHHHHHHGHGHHGGGGGGGGGGGGGGGGGGGGGGGGG?FFFFFFFFFFFFFFF/BFFFFFFFFFFFFFFFFFFDDEFFFFFFFDFFFFFFFFFFFFF9FFFFABFFFFFEFFFF/BF9BFFFFFFFFFFFB
@M05620:37:000000000-D9766:1:1101:13857:5377 1:N:0:42
AGGGCCAGCTCTCAATCGCACAGGGGACCCAGGGCCTGGCCCCTCCATCCAGAAAACCTATGACCTCACCCGCTACCTGGAGCACCAACTCCGCAGCTTGGCTGGGACCTATGTGAGTATCCAGCGTAGGAATCTGGGAGTTGGGGAGGAGTGAGGAGTTGGGGAAAGACAGTCCTAACCGTGGAGGGTTCTGGTAAATGATGGGGTGAGGAGGGGCTCTTTGGCTCCCACCAGTCCCCCTGTCTGGTCTA
+
111>AA1AAFFDAFGEF1F1EE0AAEFEE?AGFEEEF/FEBGGFFGFH1F1BF01BGEBGHHHHGHEGHGGEGGEEHGGFHHHEEFGHG0EGA>EEE0BGCHCFE?HFCCFDFGFFF>FGHBGFCCBACGFFHHFDH0?FFFFCCCGCCGGHHHHFHGHGG<-@ECEFHCBGCGFGGFBFG;:ABEF@.9.0BF;BFGGGGFBFEAB;9AFFFA@@-=AFB9/9:BFEFFFBAFFFFFFF;EBFBFFBFFB
@M05620:37:000000000-D9766:1:1101:17089:5403 1:N:0:42
ACCACACCTTCTACAATGAGCTGCGGGTGGCTCCCGAGGAGCACCCCGTGCTGCTGACCGAGGCCCCCCTGAACCCCAAGGCCAACAGCGAGAAGAAGAACCCCGGTGCGTGGCCCGCTCCATCTTCTGGTGGCCGCCTCCCTCCTTCCTGGCATCCCGGCGCTGCGACCTTTCTCACTGGTTCTATCTTCTGCCGTTTTCCGTTGGACTCTCATCTATGTCATGCGTCTCCTTTGGAACTCTGCAGGTTC
+
AAA3ABBBFFFFGFGGGGDFGBGCE22AAAGH3FFGGGGCGHHHHGGGEEGEGGH3GGBE@ECEGDEGGGG0GFGDGG/C/?FCCF/?BCB<//0<0<100/<?>/-->C.<-AH.--@CD/0:F0:0CB0/CGH-?-...CB9C/09B00C./0//.9;B-B;;.---9.9////;B/9./9BF//9;9FFFFFBD.B./9?//../:BFB///;F//;/;:///.;9..//;/:F//99/;///:.://
@M05620:37:000000000-D9766:1:1101:15007:5422 1:N:0:42
AGTGCCAGCTCTCAATCGCACAGGGGACCCAGGGCCTGGCCCCTCCATCCAGAAAACCTATGACCTCACCCGCTACCTGGAGCACCAACTCCGCAGCTTGGCTGGGACCTATGTGAGTATCCAGCGTAGGAATCTGGGAGTTGGGGAGGAGTGAGGAGTTGGGGAAAGACAGTCCTAACCGTGGAGGGTTCTGGTAAATGATGGGGTGAGGAGGGGCTCGTCGGCTCCCACCAGTCCCCCTGTCTGGTCTA
+
>AAAAFFC3CCFGGGGGFFGGGGCFGGG?EAFF2EECFFFAGE1EEFHFFEGFHFGGGBFFHBGCHGEG?FEE>EEHFHHHHHGGGGFFFGFFDGEGEGG/GH?EEG0EH1112B21B??FBDBGC//>/@>FH1<1FF/E0<1>><C<.>0.=0<CE/CG<-AEGH.CH/GCHGBC:GHGG.99;.9EGFF0C90900;B;00;?AB.AFF?.;9@B.-9.;-;E.E.9..9AFB9/.;-.B/B:99//;
@M05620:37:000000000-D9766:1:1101:11475:5434 1:N:0:42
AGTGCCAGCTCTCAATCGCACAGGGGACCCAGGGCCTGGCCCCTCCATCCAGAAAACCTATGACCTCACCCGCTACCTGGAGCACCAACTCCGCAGCTTGGCTGGGACCTATGTGAGTATCCAGCGTAGGAATCTGGGAGTTGGGGAGGAGTGAGGAGTTGGGGAAAGACAGTCCTAACCGTGGAGGGTTCTGGTAAATGATGGGGTGAGGAGGGGCTCTTTGGCTCCCACCAGTCCCCCTGTCTGGTCTA
+
ABBCBFFFCFFFGGGGGGGGGGHGGGGGGGHHGGEGGGHHHHGDGGGHHHHHHGHHGGFHHHHHHHHHHGGGGEGGHHHHHHHHHHHHFHHHGGGGGHHHEHHFGGAGGHHHHGHHHHHHHFHHHGBEDDHHHHFHHHHGGCFCGGGGGADHHHFGHGHHHHGGGGHGHHGHHHHFHFGHGDEADEGGDFGFGGFFFFFGGGFFGGFFEFFFDDFFFFFFFBFFFFFFFFFFFFFFFFFFAEFFEFFBBFF
@M05620:37:000000000-D9766:1:1101:14682:5453 1:N:0:42
ACCACACCTTCTACAATGAGCTGCGTGTGGCTCCCGAGGAGCACCCCGTGCTGCTGACCGAGGCCCCCCTGAACCCCAAGGCCAACCGCGAGAAGATGACAGGTGAGTGGCCCGCTACCTCTTCTGGTGGCCGCCTCCCTCCTTCCTGGCCTCCCGGCGCTGCGCCCTTTCTCACTGGTTCTCTCTTCTGCCGTTTTCCGTAGGACTCTCTTCTCTGCCCTGCGTCTCCTTTGGCACTCTGCAGGTTCTAG
+
CCCCCCCAFFFFGGGGGGFGGGHHGGGB4EHHHFGECEGGFHHHHGGGEFFGEHHHHHHEEE?FGGGGGGGHFHHGGGGHGHHHHGGGFFCGGGHFGHHHBGG?G???GGGHHGGG@CHHHHHHHHHHHGHHGGGGGHGHHGHHCGFGGGGGGGGGG9CGGFFFFFFFFFFFF9FFFFFFFFFFFFF0BFFFFDFFFFFFFFFFFFFFFFFFFFFFFBFFFF.@FFFFFFFFFF0BF//FFFBFFAFBBFB
@M05620:37:000000000-D9766:1:1101:19976:5461 1:N:0:42
ACCACACCTTCTACAATGAGCTGCGTGTGGCTCCCGAGGAGCACCCCGTGCTGCTGACCGAGGCCCCCCTGAACCCCAAGGCCAACCGCGAGAAGATGAACCCAGGTGAGTGGCCCGCTACCTCTTCTGGTGGCCGCCTCCCTCCTTCCTGGCCTCCCGGAGCTGCGCCCTTTCTCACTGGTTCTCTCTTCTGCCGTTTTCCGTAGGACTCTCTTCTCTGACCTGAGTCTCCTTTGGAACTCTGCAGGTTC
+
ABABB?AAFFFFGGG4EBFGGGHHGGGGCEGHHGGGAAEEAGFHHGGEEEGF5FGHDGHF000>FGGGGGGHHHHGGEFHGHHHHGGGGGGGGGH1DGGD<GDF??FGHGHHFGHHGGGC@<GGGHGGDDGFFFHGGGGGHGGHE9FFGFGGGGGGGFDBBBAFGGBBFB?FFFFFFFFFFFFFFFFFFFFFFFFBADFFFFBFF9AFFFFFFFFFFFFFFFFFFFFFFFFFFFFF//B9FFFFFF9?;F/
@M05620:37:000000000-D9766:1:1101:19958:5471 1:N:0:42
GAGACTGCTTTGGCAGAAAGTTACAAGTGAGTCAAACAAGGTAGGCCGAGCAGCTGTACGAAGTCCCGTTGCGCGACAACGCCTAGTCCCAGTTCATCAACTCAAATGAATAACCCGCTACCTCTTCTGGTGGCCGCCTCCCTCCTTCCTGGCCTCCCGGAGCTGCGCCCTTTCTCACTGGTTCTCTCTTCTGCCGTTTTCCGTAGGACTCTCTTCTCTGACCTGCGTCTCCTTTGGAACTCTGCAGGTTC
+
>111>@B>3B@BFA111B1AB3DADA1B331D1DD3BBA00BD10AAA////0A0BA1DAA//B1D1AA0A/>>///>>?>/>B/B1121B>112B2B>B0>1BED>1F1B2111?///>@C1@11@GDB10/0?@C/AE.<<FCB1>F110.<D.GEA---:CF/-@CCGBF0BFFGFFE;9;CFFFFBFB0;BA99B.FF.9999BFFF/9BFB//;//;BBB--->BFFBFBB//9B/FFBB//--//
@M05620:37:000000000-D9766:1:1101:23270:5477 1:N:0:42
ACCACACCTTCTACAATGAGCTGCGTGTGGCTCCCGAGGAGCACCCCGTGCTGCTGACCGAGGCCCCCCTGAACCCCAAGGCCAACCGCGAGAAGATGAACCCAGGTGCGTGGCCCGCTACCTCTTCTGGTGGCCGCCTCCCTCCTTCCTGGCCTCCCGGCGCTGCGCCCTTTCTCACTGGTTCTCTCTTCTGCCGTTTTCCGTAGGACTCTCTTCTCTGACCTGCGTCTCCTTTGGAACTCTGCAGGTTC
+
ABCCCCCCFFFFGGGGGGGGGGHHGGGEDEHGHGGEFGGCFHHHHGGGGGGGGHHHHHHGGGGGGGGGGGGHGHHGGGGHGHHHHGGGG?BFGGHHHHHHHHGGHGHG1AFECFHHGGG-AHHHHGGHHHHHFHHGGGGGHGGGGGGGGGGGGGGGGGGGFGFFFFFFFFFFFFFFFFFFFFFFFFFFFFFFFFFFFFFFFFFFFFDFFFFFFFFFFFFFBFF/B.@AFFFFFFFFFFFFFFFFF/BF9F9
@M05620:37:000000000-D9766:1:1101:19246:5502 1:N:0:42
AGTGCCAGCTCTCAATCGCACAGGGGACCCAGGGCCTGGCCCCTCCATCCAGAAAACCTATGACCTCACCCGCTACCTGGAGCACCAACTCCGCAGCTTGGCTGGGACCTATGTGAGTATCCAGCGTAGGAATCTGGGAGTTGGGGAGGAGTGAGGAGTTGGGGAAAGACAGTCCTAACCGTGGAGGGTTCTGGTAAATGATGGGGTGAGGAGGGGCTCTTTGGCTCCCACCAGTCCCCCTGTCTGGTCTA
+
BBABCFFFCFFFGGGGGGGGGGHHGGGGGGHHGGGGGGHHHHGHGGHHHHHHHHGHHGGHHHHHHHHHHHHGGGGGHHHGHHHGHHHHGHHHGGGGGHHHGHHGGGHHGHHHHHHHHHHHGHHGHGDGGGHHHHGHHHHEGHHHGGGGGGGHFHHFHGHHHHGGGGHHHHHHHGHGHHHGGGEGGGGG.FFGGGFGGGGGGGGGGGFFFFFFFFFFFFFFFFFFFFFFFFFFFFFFFFFFFFFFFFFFFFF
@M05620:37:000000000-D9766:1:1101:11294:5529 1:N:0:42
ACCACACCTTCTACAATGAGCTGCGTGTGGCTCCCGAGGAGCACCCCGTGCTGCTGACCGAGGCCCCCCTGAACCCCAAGGCCAACCGCGAGAAGATGACAGGTGAGTGGCCCGCTACCTCTTCTGGTGGCCGCCTCCCTCCTTCCTGGCCTCCCGGAGCTGCGCCCTTTCTCACTGGTTCTCTCTTCTGCCGTTTTCCGTAGGACTCTCTTCTCTGCCCTGCGTCTCCTTTGGAACTCTGCAGGTTCTAG
+
BBBBBBBBFFFFGGGGGGGGGDHCGFFEEEHHHGGGGGGGGGHHHGGGEGGGHHHHHHHGGGGGGGGGGGGHHHHGGGGHGHHHHGGGGGGGGGHHHHHHHH/<FFGGHGCCHGGFCFHHHGBDHG00<.<<<D:DFEFGHGFFCC0B/;CFGGGG?-;DFFFGGGFFBFFFFFFFBB//;FFFFFFBFBB9>9:FEBFD9A99/BFFFFFBFFFFF//A9F.@D9DFFFFFF////9BFFBB/;:9BFFB
@M05620:37:000000000-D9766:1:1101:11275:5538 1:N:0:42
ACCACACATTCTACAATGCGCTGCGTGCGGCTCCCGAGGAGCACCCCTTGCTGCTGACCCAGGCCCCCCTGAACCCCAAGGCCAACCGCGCGAAGATGACCGGTGTGTGGCCCGCTCACTCTTCTGGTGGCCGCCTCCCTCCTTTCTGGCCTCCCGGCGCTGGGCCCTTTCTCCCTGGTTTTCTCTTTTGCCGTTTTCCGTAGGGCTCTCTTCTCTGTCCTGTGTCTCCCTTGGCACCCTGCCGGTTCTAG
+
AAABBAB3@BBFFGFFGG4EEEGGGEF22AEABABB1AAEDGCBFEGAFBFGBGFHHHG2B?1FFGGGGECGBGGFGGGHGHGGHGEEBD>BCGG/?GHH1/@><.>0>EFGH@<<A.<=GHGHHHHGHGHHGGGGGGGGGGFF0;;0BFAFGGGGG-;-;9-;AEBEFFFFFFFF/;BF.;BFFFF/;BFFBADFFFFFB.;....;FFFFBF;B:/;B9F9:;/BFF/;BBF/BF.;:F..9B;D.://
@M05620:37:000000000-D9766:1:1101:13154:5540 1:N:0:42
AGTGCCAGCTCTCAATCGCACAGGGGACCCAGGGCCTGGCCCCTCCATCCAGAAAAACTATGACCTCACCCGCTACCAGGAGCACCAACTCCGCAGCTTGGCTGGTACCTATGTGAGTATCCAGCGTAGGAATCCGGGAGTTGGGGAGGAGTGAGGAGGTGGGGAAAGACAGTCCTAACCGTGGAGGGCTCTGGTAAATGATGGGGTGAGGAGGGGCTCTTCGTCGCCCACCAGTCCCCCTGTCTTGTCTA
+
>3>>ABBCAFBD4BGGGAFAAABCFEEEGE22FBEEAFB2ABE1EEFG5F3B3F3B1B3BFABDBFB3B11>EE@EH3F1BFG1B?FGGBGHGE/>>BFG/FH/<?BB3?11BF?2B12BFHHF0/?/>?@G111?////.<1<>-.-<C.<<00<0<.:.=;-C...//C/0;B000/;9.;-C9C-...90////;/;FB//.;:BF../;A-;9-.9//9..--.ADE..9;F//AD-.;/9/:;99/
@M05620:37:000000000-D9766:1:1101:18109:5558 1:N:0:42
AGTGCCAGCTCTCAATCGCACAGGGGACCCAGGGCCTGGCCCCTCCATCCAGAAAACCTATGACCTCACCCGCTACCTGGAGCACCAACTCCGCAGCTTGGCTGGGACCTATGTGAGTATCCAGCGTAGGAATCTGGGAGTTGGGGAGGAGTGAGGAGTTGGGTAAAGACAGTCCTAACCGTGGAGGGTTCTGGTAAATGATGGGGTGAGGAGGGGCTCTTTGGCTCCCACCAGTCCCCCTGTCTGGTCTA
+
ABAABFFFCFFFGFGGGGGCGGHFGGGGFGHHFEGGGGHHFHGHGGHHHGHHHHHHHGHHHHHHHHHHHHHGGEEGHHHHGGHHHHHHGHHHFGGGGHGHGHHFA/FHGBHHHHHHHHFHHHHHHGDGGDHHHHHHHHHGGHHHGGGGGGCFGHHHHGHHHHGDHHHHHHHHHHHHHH/GGGGCGGGGFGGGGGFFGGGGGGGGGGGFFFFFFFFAFFFFFFFFFFFFFFFFFFFFFFFFFFFFFFFFFFF
@M05620:37:000000000-D9766:1:1101:19705:5561 1:N:0:42
GAGACTGCTTTGGCAGAGAGCTCCGCGTGACTCCAGACAAGCACGCCGTGCTGGTGAGAGAGGCCCCGCTGAACCACAAAGCCAACCGCGAGAAGATGCCCAGGTGAGTGGCCCGCTACCTCTTCTGGTGGCCGCCTCCCTCCTTCCTGGCCTCCCGGAGCTGCGCCCTTTCTCACTGGTTCTCTCTTCTGCCGTTTTCCGTAGGACTCTCTTCTCTGACCTGAGTCTCCTTTGGAACTCTGCAGGTTCTA
+
111>>1@>BB3B1BB11AAAAB1AA0AAF0BDDB1BB/0B0BF0/A/AAAE/A1BB101BBEA//B//>>EE1GCFFFH0BFGHHGGGCEEGGGHHG1FGHHHGF11?GHAFFHGGGGGEFE1FGDGHGFGAGGGGGGHGHHGHFFHGHFFFHHHGGA@@@FFGGGGG?GGGE0BFBFFFFFFFFFFFFFFFF@FFFFBF?FFFABFFFFF/FFFFFFFFFFFFFFFFFFFFFFFFFFFFFFFFB--;///
@M05620:37:000000000-D9766:1:1101:12715:5562 1:N:0:42
ACCACACCTTCTACAATGCGCTGCGTGTGGCTCCCGAGGAGCACCCCGTGCTGCTGACCGAGGCCCCCCTGAACCCCAAGGCCAACCGCGAGAAGATGAAGGGGGTGGGCCGCCTACCTCTCCTGTGGGCCCCCCCCTCCCTCCCTGCCCCCCCGCACCGCCGCCCTTCTCCCTTGGTTTTCCCTCTTGCGGTTTTCCGCAGACCTCCTTCTCTTGCCCTGGTTCTCCTTTGGACTTCTGCGGGTTTTGAT
+
ABBBBBBBFFFFGGGGGG4AFEGEGEEA2EHGGGFGDEFGDGHHHGGG?EGGFHCGHHGEFG?EFGGGGGFHHHHGGGGHGHHHGGGGGD>BDGHF>GG1F</<<<-<-<C---.:;.0:<//:;09C.;.-;9-;B-.;.;.;..;.A..;@-;---99--;;B-;F.//;/9;B/F...///;..9/;--9BF.B/;.-9-..//..;///////;//..////:;;BFF/B9///;/9-9-;...../
@M05620:37:000000000-D9766:1:1101:22784:5564 1:N:0:42
ACCACACCTTCTACAATGAGCTGCGTGTGGCTCCCGAGGAGCACCCCGTGCTGCTGACCGAGGCCCCCCTGAACCCCAAGGCCAACCGCGAGAAGATGACAGGGGAGTGGCCCGCGACCCCTCCTCTGGTCGGCCTCCCTCTTTCTTGTCGTCTCCCAGCTGCGCCCTCTCTCACTGTGTCTCTCTCCTGCGCCTTTCCGTAGTACTCTCTCCTCTCAGCCGAGTCTCCTCTGTAGATCTGCACAGGCTAG
+
ABBBBBBAFFFFGGFGGGFFGGHHGEGGFGHFHFGGEGC?EHHGHGGG1EEE5E3GHHEGGGCFFGGGGGGFHHHGGGGHGHHGGEGFGGGGGGHFBFFGF2//>?AA0/.0>->-<---;C..C/0000;--;.;;.;/B/00;000;9.9:.:0/99F//9;;.;-.;/BF/;//9//;BFFFF/9B//--..;B//./9..;/9BFFF/:FBF///;/--;..:B//.;9B9///;B/////..9.B.
@M05620:37:000000000-D9766:1:1101:20410:5574 1:N:0:42
AGTGCCAGCTCTCAATCGCACAGGGGACCCAGGGCCTGGCCCCTCCATCCAGAAAACCTATGACCTCACCCGCTACCTGGAGCACCAACTCCGCAGCTTGGCTGGGACCTATGTGAGTATCCAGCGTAGGAATCTGGGAGTTGGGGAGGAGTGAGGAGTTGGGGAAAGACAGTCCTAACCGTGGAGGGTTCTGGTAAATGATGGGGTGAGGAGGGGCTCTTTGGCTCCCACCAGTCCCCCTGTCTGGTCTA
+
>A>AAFFFAFFFGDGGGGGGGGHGGCGEEGCGFEFEEFHGGHGCFGHHHHHHHHHGHGHFHHHHHHHHHHHGGEEEHGHHGHHHHHHHGHHHEGGGGFDGGHHGGGHHGGHFHGHFHHHHGHHHHGCDGGHHGHHFHHHFGCGHGFECGA>>GGHHFG/CGHGGAEHHFHHHHGFFFHHFC9C@EEDGEGAFFGCFFGBFGGEGGGFAFFFBFDFFFFAFFFFBBFFEFFFFEFFFFFFFAEFFFFBB;B9
@M05620:37:000000000-D9766:1:1101:20814:5599 1:N:0:42
ACCACACCTTCTACAATGAGCTGCGTGTGGCTCCCGAGGAGCACCCCGTGCTGCTGACCGAGGCCCCCCTGAACCCCAAGGCCAACCGCGAGAAGATGCCCAGGTGAGTGGCCCGCTACCTCTTCTGGTGGCCGCCTCCCTCCTTCCTGGCCTCCCGGAGCTGCGCCCTTTCTCACTGGTTCTCTCTTCTGCCGTTTTCCGTAGGACTCTCTTCTCTGACCTGAGTCTCCTTTGGAACTCTGCAGGTTCTA
+
CCDCDDDCFFFFGGGGGGGGGGHHGGGGHFHHHGGGGGGGGHHHHGGGFEGGHHHHGHHGGGGGGGGGGGGHHHHGGGGHGHHHHGGGGGGGGGHHHHHHHHHF?GHHHHGGHHGGGGGHHHHFHHHHHHGHHGGGGGHGHGD/G0FFFGGGGG?GGFGGGFGGGGFFFFFFFFFFFFFFFHFFHFFFFFFFFFFFFFFFFFFFFFFFFFFFHFFFHHFFFFFFFFFFHFFFFFFFFFFFFFFFFFFBFFF
@M05620:37:000000000-D9766:1:1101:16409:5623 1:N:0:42
ACCACACCTTCTACAATGAGCTGCGTGTGGCTCCCGAGGAGCACCCCGTGCTGCTGACCGAGGCCCCCCTGAACCCCAAGGCCAACCGCGAGAAGATGCCCAGGTGAGTGGCCCGCTACCTCTTCTGGTGGCCGCCTCCCTCCTTCCTGGCCTCCCGGCGCTGCGCCCTTTCTCACTGGTTCTCTCTTCTGCCGTTTTCCGTAGGACTCTCTTCTCTGCCCTGAGTCTCCTTTGGAACTCTGCAATTGGCA
+
CCCDCCCDFFFFGGGGGGGGGGHHGGGBGFHHHGGFFGGGGHGHHGGGGFGGHHHHHHHGGGGGGGGGGGGHFHHGGGGHGHHHHGGGGGDGGGHHHHHHHHEEFHF0=FFEHH?@<@DHGHFHF0GHGGGHHF-C..CEFHGFHBF0;FFGFFGGDC--;-9A==DFCFFFFE099BFBFBBFBB0B09BBFB;FFFFF?BA.ABBBFBFFFF00BF09;BF/99;::B0FFFFFFFF9BFFFFF0;0/:
@M05620:37:000000000-D9766:1:1101:19980:5641 1:N:0:42
ACCACACCTTCTACAATGAGCTGCGTGTGGCTCCCGAGGAGCACCCCGTGCTGCTGACCGAGGCCCCCCTGAACCCCAAGGCCAACCGCGAGAAGATGAACCCTGGTGGGTGCCCCGCTCCCTCTTCTGGTGGCCGCCTCCCTCCTTCCTGGCCTCCCGGCGCTGCGCCCTTTCTCACTGGTTCTCTCTTCTGCGGTTTTCCGTTGGACTCTCTTCTCTGGCCTGCGTCTCCTTTGGAACTCTGCTGGCTC
+
BBBBBBBBFFFFGGGFGGGGGFHFFEEEHFHHGGGGGGGFGHGHHGGGGEGGGHHHHHHGGFGGGDGGGGGFHFHGGGDGEEHHHGEEGCGCCFFHBFD?2FD0</1?//CC.0>F-A--<</<<0DDH0C/..:@CG.CE?/;EF9B/;;/;.0C.;E--;=DF?9-A@-B///9B/B/./;B///BBF/F/B-9ADF./B.//..//;//9B/B;BFF/;F/.;-;@FF//////////;F//::/.;/
@M05620:37:000000000-D9766:1:1101:20043:5648 1:N:0:42
ACCACACCTTCTACAATGAGCTGCGTGTGGCTCCCGAGGAGCACCCCGTGCTGCTGACCGAGGCCCCCCTGAACCCCAAGGCCAACCGCGAGAAGATGACAGGTGAGTGGCCCGCTACCTCTTCTGGTGGCCGCCTCCCTCCTTCCTGGCCTCCCGGCGCTGCGCCCTTTCTCACTGGTTCTCTCTTCTGCCGTTTTCCGTAGGACTCTCTTCTCTGCCCTGCGTCTCCTTTGGAACTCTGCAGGTTCTAG
+
CCCCCCCCFFFFGGGGGGGGGGHHGEEFHGHHHGGGGGGGGHHHHGGGGGGGHHHHGHHGGGGGGGGGGGGHHHHGGGGHGHHHHGGGGGGGGGHHHHHH2B/??101?/=??-C<-DC1F1DGH0<DFDF.<DGDFH::GGHCG/F0/99CFG..--;A-CD--A=:/00;0:00;/BFFFF000;FFFFFF.;BFBB99AA.B09F090BFF0000990A.-.;.:BFB9B/00;:F0BFFF.:0;BB0
@M05620:37:000000000-D9766:1:1101:20026:5660 1:N:0:42
ACCACACCTTCTACAATGAGCTGCGTGTGGCTCCCGAGGAGCACCCCGTGCTGCTGACCGAGGCCCCCCTGAACCCCAAGGCCAACCGCGAGAAGATGACAGGTGCGTGGCCCGCTACCTCTTCTGGTGGCCGCCTCCCTCCTTACTGGCCTCCCGGCGCTGCGCCCTTTCTCACTGGTTCTCTCTTCTGCCGTTTTCCGTAGGACTCTCTTCTCTGCCCTGAGTCTCCTTTGGAACTCTGCAGGTTCTAG
+
DDDDDDDDFFFFGGGGGGGGGGHHGGGEHGHHHGGGGGGGGHHHHGGGGGGGHHHHGHHGGGGGGGGGGGGHHHHGGGGHGHHH/FEGGCCDC/FGFGHHFHGG11@FGCGHHGGGGGFHHHHHHGHHHGHHGGGGGHGHHGGG0FGGGGGGGGGGGFGFFFFFFFFFFFFFE0BFFFFFFFFFFFFF0:BFFDFFFFFFFFFFFFFFFFFFFBFFFBBFFFFFHFFFFFFFFF0BFBFFFFFFFAFFFFB
@M05620:37:000000000-D9766:1:1101:15201:5670 1:N:0:42
GAGGCTGGCTTGGAAGAACATAAGAAACCAGGGACATAACCCCGGCATCCAGAAAACCTATGACCTCGCCCGCTACCTGAAGCTCGAACTCCGCAGCCTGGCTGAAACAAATGTGAGTATCCAGCGTAGGAATCTGGGAGTTGGGGAGGAGTGAGGAGTTGGGGAAAGACAGTCCTAACCGTGGAGGGTTCTGGTAAATGATGGGGTGAGGAGGGGCTCTTTGGCTCCCACCAGTCCCCCTGTCTGGTCTA
+
11>>>>B>>B>AAABBF1BB1BABA1BBFF0AB0BA1A111/A//AAE0FG1BCGH0EFFHFG1BGH//>EEGGC/0BG0BFF1B/>FGCGHG//EE/GHE0FF01BB0/B11>2BFGHFHGGHGC?CCCHFHHGFFHHGGGHGGGGGGGGHHHHHHGHHHGGGGGHHHHHHGHHHHGGGGCC@GGGG;;FFFGCFGGGFGFFGFFF@FFFFFF@@@@FFFFFFFFFFFFFFFFFFFFFB@FFFFFFFFFF
@M05620:37:000000000-D9766:1:1101:22270:5670 1:N:0:42
ACCACACCTTCTACAATGAGCTGCGTGTGGCTCCCGAGGAGCACCCCGTGCTGCTGACCGAGGCCCCCCTGAACCCCAAGGCCAACCGCGAGAAGATGCCCAGGTGAGTGGCCCGCTACCTCTTCTGGTGGCCGCCTCCCTCCTTCCTGGCCTCCCGGCGCTGCGCCCTTTCTCACTGGTTCTCTCTTCTGCCGTTTTCCGTAGGACTCTCTTCTCTGACCTGAGTCTCCTTTGGAACTCTGCAGGTTCTA
+
1>1AAAAAFFF1BFGD3FGGBDGHCEGEH00FGGG0EEE/A/F0AEGGFGGEHHHHFHHGGGG/FGG/>EFHFFH/?AEHGGGEH//<<CCGGACCG<DGH1?F??1F<1FFGECGGCGHHHHHHHFHD/AGH-;CGGHGHHGHHGGGGEGGGGGGGG?GG@@F@@F@@FFFFFFFFFFFFFFFFFFFFFFFF-;AFF/FBBAA9BFFFF/BFFFFFFFFFFF/B9F/BFFFF/BFFFFF//FFFFFF/BB
@M05620:37:000000000-D9766:1:1101:24087:5687 1:N:0:42
ACCACACCTTCTACAATGAGCTGCGTGTGGCTCCCGAGGAGCACCCCGTGCTGCTGACCGAGGCCCCCCTGAACCCCAAGGCCAACCGCGAGAGGATCCCCAGCTCAGTGGCCCGCTCCCTCTTCTGGTCGCCGCCTCCCTCATTCCTGGCCTCCCGGAGCTGCGCCCTTTCTCGCTGGTTCTCTCATCTGCCGTTTTCCGTAGGCCTCTCTTCTCTGACCTGCGTCTCCTTTGGAACTCTACAGGCACTA
+
AABBBBBBFFFFGGDGBGGGGGHHGEGBAAGFHGGEGGF2EHEHHGFGEEGGHHHHHHHEFGGGGGGGGGGHHHHGGGGGGHHHHGGGGGGC//??22?FFCD0?11<<?GACFGD<->EHHGBGG0<G0--;CDGGGHGF9.;0;0B;BFGGGEG.?9-?AFF-@.BCFFFFF.AAFFFFFFFFF/;//;9B=9AFEBF?B9A./;B9FFFFFFFFF/B//BADFFDFFFFFF//9/;9B/;99B..;.9
@M05620:37:000000000-D9766:1:1101:19029:5712 1:N:0:42
ACCACACCTTCTACAATGAGCTGCGTGTGGCTCCCGAGGAGCACCCCGTGCTGCTGACCGAGGCCCCCCTGAACCCCAAGGCCAACCGCGAGAAGATGACAGGTGCGTGGCCCGCTACCTCTTCTGGTGGCCGCCTCCCTCCTTCCTGGCCTCCCGGCGCTGCGCCCTTTCTCCCTGGTTCTCTCTTCTGCCGTTTTCCGTAGGACTCTCTTCTCTGCCCTGCGTCTCCTTTGGCACTCTGCAGGTTCTAG
+
AAA?AAAAFFFFGGGF3G11F1FBE00000BGEFGF0EE?AGGHGGEE/EGGBHF1GFG//E/FGCGGGGGBGCGGGGGH/FGHHG/<BCCC/CFFDFGH1FFGH1>?EGGHHGGG@CHHHHHHHHHHHGHHGCGGGGGHHGGGGGGGFGGGGGGGG-A@@@F@@F@@FFFFF/BFFFBFFFFFFFFBFFFF@BFFFFFFFFFFBFFFFFFFFFFFFFFFFFF@B@FFFFFFFF/;F;FFFFEFFFFFFFB
@M05620:37:000000000-D9766:1:1101:24385:5757 1:N:0:42
ACCACACCTTCTACAATGAGCTGCGTGTGGCTCCCGAGGAGCACCCCGTGCTGCTGACCGAGGCCCCCCTGAACCCCAAGGCCAACCGCGAGAAGATGCCCAGGTGAGTGGCCCGCTACCTCTTCTGGTGGCCGCCTCCCTCCTTCCTGGCCTCCCGGCGCTGCGCCCTTTCTCACTGGTTCTCTCTTCTGCCGTTTTCCGTAGGACTCTCTTCTCTGACCTGAGTCTCCTTTGGAACTCTGCAGGTTCTA
+
AAAABABA4CBBBFFG5D5ABBG4EBAA4ABBABEA2EEA?FFGHGGEAAAF5GFGFGGECGCEG?EEGEEGFCGEGGGH?CFCHGG<>C/</?F1DGFFFBGFHHHGHHGFHFCCDDGHHHHGHHEFGHDFCC?@EAGFGHGHFFFGGFFGF9;E9-=@BBBFB;?B-B/BFF/BFFFBFBFFBFFFFFFFFBDFFFFFFF9DF/BFFFFFEFFFFF/;FFF99BFFFFFFFFFFFFFFFFFFFFFFFFB
@M05620:37:000000000-D9766:1:1101:8586:5759 1:N:0:42
ACCACACCTTCTACAATGAGCTGCGTGTGGCTCCCGAGGAGCACCCCGTGCTGCTGACCGAGGCCCCCCTGAACCCCAAGGCCAACCGCGAGAAGATGAACCCCGGTGAGTGGCCCGCTCCCTCTTCTGGTGGCCGCCTCCCTCCTTCCTGGCCTCCCGGCGCTGCGCCCTTTCTCACTGGTTCTCTCTTCTGCCGTTTTCCGTCGGACACTCTTCTCTGCCCTGCATCTCCTTTGGAACTCTGCCGGTTC
+
CCCCCBBCFFFFGGGGGGGGGGHHGFGEHGHHHGGGGGGGGHHHHGGGGGGGGHHHHHHGGGGGGGGGGGGHHHHGGGGHGHHHHGGGGGGGGGHHFFGFGAD//>/>C0=FFGCFD-<-.<<CCBHHF00;CHHGGGFG.CFGGFGGG0CFGFGFGGADADFFFDCF9==FFFFFFFFFFBFFFFF0;BFFF09@ADFFFF.;.@AF--;9;B0;FF090B.;A./09:FBF00:90BFF0:BFFFD-:.
@M05620:37:000000000-D9766:1:1101:7682:5763 1:N:0:42
AGTGCCAGCTCTCAATCGCACAGGGGACCCAGGGCCTGGCCCCTCCATCCAGAAAACCTATGACCTCACCCGCTACCTGGAGCACCAACTCCGCAGCTTGGCTGGGACCTATGTGAGTATCCAGCGTAGGAATCTGGGAGTTGGGGAGGAGTGAGGAGTTGGGGAAAGACAGTCCTAACCGTGGAGGGTTCTGGTAAATGATGGGGTGAGGAGGGGCTCTTTGGCTCCCACCAGTCCCCCTGTCTGGTCTA
+
>A>>AFFFBFFFG4FGGGGAE2BCF2BAEBFHBAEBFFHHGHGHGGHHHHHHHGHFHGHHGFHHHBGHHHHGGEEEHHHHFGHHHH1??GHGEEFGEHGHGHHGGGHHGHHHHHHHHHHHHHHHHGEGDGHHHHHHHHCGGHHHGGCGGDCHHFHHGGHHHHGGGCHHHHHHHHHHHHHHGDGFEGGG9FGGGGBFGGGGGGGGGGFFFFFFFFFFFFFFFFFFFFFFFFFFFFFFFFFFFFFFFFFFFFF
@M05620:37:000000000-D9766:1:1101:6911:5775 1:N:0:42
AGTGCCAGCTCTCAATCGCACAGGGGACCCAGGGCCTGGCCCCTCCATCCAGAAAACCTATGACCTCACCCGCTACCTGGAGCACCAACTCCGCAGCTTGGCTGGGACCTATGTGAGTATCCAGCGTAGGAATCTGGGAGTTGGGGAGGAGTGAGGAGTTGGGGAAAGACAGTCCTAACCGTGGAGGGTTCTGGTAAATGATGGGGTGAGGAGGGGCTCTTTGGCTCCCACCAGTCCCCCTGTCTGGTCTA
+
AAAAAFDFBFFFGFGGGGGGGGHHGEEEGGHHFEGGGGHHHHGHGGHHHHHHHHHGGGHHHHHHHDGHHHHEE>EFHHHHCHHHHHEFEHHHGGGGGHGHGHHGGGHHGHBHHHHGHHFHHHHGHGGDGGFHHHHGHHCGGHHHGGFCGAEHH0DHCGFHHHGGC.CFBGCGHHHHHHHHGGGGDGGGEFFGGGFGGGGGGGGGGGFFF?FFFFFFFFFFFFFFFFFFFBFFFFFFFFFFFFFFFFFFFFF
@M05620:37:000000000-D9766:1:1101:24384:5776 1:N:0:42
ACCACACCTTCTACAATGAGCTGCGTGTGGCTCCCGAGGAGCACCCCGTGCTGCTGACCGAGGCCCCCCTGAACCCCAAGGCCAACCGCGAGAAGATGCCCAGGTGAGTGGCCCGCTACCTCTTCTGGTGGCCGCCTCCCTCCTTCCTGGCCTCCCGGAGCTGCGCCCTTTCTCACTGGTTCTCTCTTCTGCCGTTTTCCGTAGGACTCTCTTCTCTGACCTGAGTCTCCTTTGGAACTCTGCAGGTTCTA
+
BBCBCABCFFFFGGGGGGGGGGHGGGGGHGHHHGGGGGGGGHHHHGGGFGGGHHHHHHHGGGGGGGGGGGGHHHHGGGGHGHHHHGGGGCDGFGHHHFHHHHHGHHHHHHGGHHGGGGGHHHHHHHHHGBDHHGGGGGHGHHGHHGGGGGGGGGGGGABCBGGGGGFFFFFFFFFFFFFFFFFFFFFFFFFFFFDFFFFFFFFFDFFFFFFFFFFFFFFFFFFFFFFFFFFFFFFFFFFFFFFFFFFFFFF
@M05620:37:000000000-D9766:1:1101:24637:5788 1:N:0:42
AGTGCCAGCTCTCAATCGCACAGGGGACCCAGGGCCTGGCCCCTCCATCCAGAAAACCTATGACCTCACCCGCTACCTGGAGCACCAACTCCGCAGCTTGGCTGGGACCTATGTGAGCATCCAGCGTAGGAATCTGGGAGTTGGGGAGGAGTGAGGAGTTGGGGAAAGACAGTCCTAACCGTGGAGGGTTCTGGTAAATGATGGGGTGAGGAGGGGCTCTTTGGCTCCCACCAGTCCCCCTGTCTGGTCTA
+
1>>>A@DFAFCDBGGCBCAFAEEACEFEE0AG0AA/A/G0BFEGGGBG1FFGB01BFEBGHGHHFG1FGGFGG@/EGGHFGFG/0?FGG01B>EEC@0BBEH1??EGHGHHHGHFFD1BGHHGFGC<A>CFGFHHG1?GFCGHF-@FGGGCGFGFFHGCGHHGCFEHGFHHGGHHFHHHG@FGGGGGG.AFGGG9FBFFGGFFFA-A@FFFFFF@;@-AFFFBFFBB-ABFFEA9BFFFF?EFFFFE9BFB
@M05620:37:000000000-D9766:1:1101:21490:5795 1:N:0:42
AGTGCCAGCTCTCAATCGCACAGGGGACCCAGGGCCTGGCCCCTCCATCCAGAAAACCTATGACCTCACCCGCTACCTGGAGCACCAACTCCGCAGCTTGGCTGGGACCTATGTGAGTATCCAGCGTAGGAATCTGGGAGTTGGGGAGGAGTGAGGAGTTGGGGAAAGACAGTCCTAACCGTGGAGGGTTCTGGTAAATGATGGGGTGAGGAGGGGCTCTTTGGCTCCCACCAGTCCCCCTGTCTGGTCTA
+
ABAABFFF?FFFGGGGGGGGG2FAFGGGDGHHGGGGEFHHFHGHGGHHHHHHHHHHGGHHHHHHHHHHGHHG?>EGC3FGGHHHHGHHGHHHGGGGGHHHGFHEFFHH/FHHHHHHHHHFHHHHHGDGGGHHHHHHHHHGGHHHGGGGGGGHHHHHHGHHBGCGGGHHHHHHHGHHHHHHGGEGGGGGCFGGGGFGGGGGGGGGGGFBFFFFFFBBBBFFFFFFFEFFFFFFFFFFFFFFBFFFFFFFFFF
@M05620:37:000000000-D9766:1:1101:18061:5813 1:N:0:42
ACCACACCTTCTACAATGAGCTGCGTGTGGCTCCAGAGGAGCACCCCGGGCTGCTGACCGAGGCCCGCCTGAACCCCAAGGCCAAGCGCGAGAAGATGCCCAGGTGAGTGGCCCGCTACCTCTTCTGGTGGCCGCATCCCTCCTTCCTGGCCTCCCGGAGCTGCGCCCTTTCTCACTGGTTATCTCTTATGCCGTTTTCCGTAGGACTCTCTTCTATGACCTGAGTCTCCTTTGGAACTCTGAGGTTCTAG
+
BBBBBBBBFFFFGGGGGGFGGGHFGEGA4EHGF2BBEGGAEHHHH22F?0AAE1BFG2BEEGCC1E/>>EGHGH1EGGG/?GH///??EGFGCGHGHEHHHCHEGGGGGGGFHH/ACG-FGHHHHHHHHFGH.CDCGGHHHHGHHHHHHGHHGGGGGG-BGGGGGGGGFFFFFFFFFFF/BFFFFFFF//;BFFDDFFFFFFFFFFFFFFFFFFF/BFFFFFFFFFFFFFFFFFFFFFFF/BBFFBBB9FB
@M05620:37:000000000-D9766:1:1101:24175:5827 1:N:0:42
AGTGCCAGCTCTCAATCGCACAGGGGACCCAGGGCCTGGCCCCTCCATCCAGAAAACCTATGACCTCACCCGCTACCTGGAGCACCAACTCCGCAGCTTGGCTGGGACCTATGTGAGTATCCAGCGTAGGAATCTGGGAGTTGGGGAGGAGTGAGGAGTTGGGGAAAGACAGTCCTAACCGTGGAGGGTTCTGGTAAATGATGGGGTGAGGAGGGGCTCTTTGGCTCCCACCAGTCCCCCTGTCTGGTCTA
+
111>AFBFAFFFGEGFAFGCEEHHEGEGE0FHFGG/FAFABGGHGGEH1BFFEA1BFEGGHHGHFH1FHFGGGG?EHHHHBFH>0?FFE0FGGAEGE0FHCBGFE/GHGFHDFGHHHG2FHHHHF/?CCGHHHHGD1FFFAFHC/<.A-<<GHGGHH./CG/ACECHGHHHFCGHH0CGAAFF@BGGGGFGGGGGGGFGGGGGGGGF@FFFFF-?9-@EFFF/;FBFEAFABEFFFFFFF@FFFFBFFFB/
@M05620:37:000000000-D9766:1:1101:23963:5840 1:N:0:42
ACCACACCTTCTACAATGAGCTGCGTGTGGCTCCCGAGGAGCACCCCGTGCTGCTGACCGAGGCCCCCCTGAACCCCAAGGCCAACCGCGAGAAGATGAACCCAGGTGCGTGGCCCGCTACCTCTTCTGGTGGCCGCCTCCCTCCTTCCTGGCCTCCCGGCGCTGCGCCCTTTCTCACTGGTTCTCTCTTCTGCCGTTTTCCGTAGGACTCTCTTCTCTGACCTGCGTCTCCTTTGGAACTCTGCAGGTTC
+
BBBBB?BBFFFFGGGFGGGGGGGHGEGGHFHHHGGCFGGCGHHHHGGGGGGGFHFHHHHGGGGGGGGGGGGHHHHGGGGHGHHHGGGGG/>CGGHHGGHHFHGGGGHH1CGGGGHHGGGCFHHHHHHHHGHHGHHGGGGGHGGGGGGGGGGGGGGGGGGGAGFFFFFFFFFFFFFFFFFFFFFFFFFFFFFFFFFFDFFFFFFFFFFFFFFFFFFFFFFFBFFFF?DDFFFFFFFFFBFFFFFFF9BF;FB
@M05620:37:000000000-D9766:1:1101:10440:5854 1:N:0:42
ACCACACCTTCTACAATGAGCTGCGTGTGGCTCCCGAGGAGCACCCCGTGCTGCTGACCGAGGCCCCCCTGAACCCCAAGGCCAACCGCGAGAAGATGACCGGTGGGAGGCCCGCTCCCTCTTCTGGTGGCCGCCTCCCTCCTTCCTGGCCTCCCGGCGATGGGCCCTTTCTCCCTGGTTCTCCCTTCTGCCGTTTTCCGTAGGACTCTCTTCTCTGCCCTGCGTCTCCTTTGGCACTCTGCCGGTTCTAG
+
ABA?AABBFFFFGGGGDGGGGFHHGEEEE2GHGGGEFGGGGFHHHGGGDEFGHHHGGHHGCECGGAEEGGE?GBHGGGGGE?GHHGGCFDCC@DFG2?BG2</<///.>AAFDCCF?AECFCGFG0;0;EHFGDCDFF9BFAFF0CBBFGGGFGGG?-;99..:;AAF//;BB/BFFFFFFFF/F9B.9BBFB.:BABFAF9D./////;BBFFF/FFFEFFAA.;ABF/BBBFFF9.///B/9>-A9/;/
@M05620:37:000000000-D9766:1:1101:21933:5855 1:N:0:42
ACCACACCTTCTACAATGAGCTGCGTGTGGCTCCCGAGGAGCACCCCGTGCTGCTGACCGAGGCCCCCCTGAACCCCAAGGCCAACCGCGAGAAGATGAACCCAGGTGCGTGGCCCGCTCCCTCTTCTGGTGGCCGCCTCTCTCCTTCCTGGCCTCCCGGCGCTGCGCCCTTTCTCTCTGGCTCTCTTTTCTGCCGTTCTCCGTAGGTCTCTCTTCTCTGCCGTGCGTCCCCTTTGGAACTCTGCCGGCTC
+
CCDCDCDDFFFFGGGGGGGGGGHHGGGECFHHHGGGGGGGGHHHHGGGFGGGGHGHHHHGGGGGGGGGGGGHFHHGGGGHGHHHHGGGGGGGGGHHHH2?G////?1?1>//->0>---<.<G</=0=<G0/..C--;.C0;00/090/;0/.;0::..AF---;A-@.-;/BFBF09:000;BFFF00;00009;AD/900.:...0;BFFB0;FF009;0-.;.-;C-..;900/09BF00990---;.
@M05620:37:000000000-D9766:1:1101:10558:5856 1:N:0:42
ACCACACCTTCTACAATGAGCTTCGTGCGGCTCCCGAGGAGCACCCCGTGCTGCTGACCGAGGCCCCCCTGAACCCCAAGGCCAACCGCGAGAAGATGAACCCAGGTGCGTGGCCCGCTACCTCTTCTGGTGGCCGCCTCCCTCCTTCCTGGCCTCCCGGCGATGCGCCCTTTCTCACTGGTTCTCTCTTCTGCCGTTTTCCGTAGGACTCTCTTCTCTGACCTGCGTCTCCTTTGGAACTCTGCCGGTTC
+
AAA1AAA>CFFFGGGF3G11G1GFGAA000AA0ABA/AFA?GHGHGGE/AAF1FBCHHF>/E/EG/EGGGA0G>FGGE/GA/GHHG/<CG/</CC11?<DFH?FHGHG<CFEG?FF@CG?-GBGG0;C0:;CEHHC-9E.AAFB.;C0FFFBFF0.?.;?-@--A-@-A@;FFFFFFFFFFF/99BFBBFFFF/9@;AFABFBF-AAB//9B9FFBFFFF/BBBFE=9@-9FB/;BFBBBFFFBF/-99A-
@M05620:37:000000000-D9766:1:1101:17822:5857 1:N:0:42
ACCACACCTTCTACAATGAGCTGCGTGTGGCTCCCGAGGAGCACCCCGTGCTGCTGACCGAGGCCCCCCTGAACCCCAAGGCCAACCGCGAGAAGATGAACCCAGGAGAGTGGCCCGCTACCTCTTCTGGTGGCCGCCTCCCTCCTTCCTGGCCTCCCGGAGCTGCGCCCTTTCTCACTGGTTCTCTCTTCTGCCGTTTTCCGTAGGACTCTCTTCTCTGACCTGCGTCTCCTTTGGAACTCTGCCGGCTC
+
AAAAAA?AFFFFGGGFFFAFFGFFFFFACEGHHGGE?EF?EHHHHGFGAAEEFFBGHHFGGFCGGFGGGGGHHHHGGGGEGHHGHFGGGFDCCGGHFGHFHEDCCF/?/<1FFGCGGGCCGHFF0GGFHH=<EGHGC-:E:CCFFBBFB;BCEABFEE.--;-ABF;BDFFFFF/BFF/9F/BFFFFFFFFFFBBFADFEFBF;9DDBFFFFFBFFFF99BB/BF.99BAFFF//9B/BFFBFBF/---;.
@M05620:37:000000000-D9766:1:1101:23377:5858 1:N:0:42
AGTGCCAGCTCTCAATCGCACAGGGGACCCAGGGCCTGGCCCCTCCATCCAGAAAACCTATGACCTCACCCGCTACCTGGAGCACCAACTCCGCAGCTTGGCTGGGACCTATGTGAGTATCCAGCGTAGGAATCTGGGAGTTGGGGAGGAGTGAGGAGTTGGGGAAAGACAGTCCTAACCGTGGAGGGTTCTGGTAAATGATGGGGTGAGGAGGGGCTCTTTGGCTCCCACCAGTCCCCCTGTCTGGTCTA
+
BBABCFFFCFFFGGGGGGGGGGHGGGGGGGHHGGGGGFHHHHGHGGHHHHHHHHHHHGHHHHHHHHHHHHHGGFGGHHHHHHHHHHHHGBGHEGGGGGHHGHHGGGHHGHHHHHHHHHHHHHHHHGGGGGHHHHHHHHHGGHHHGGGGGGGHHHHHHGHHHHGGGGHHHHHHHHHHHHHHGGGGGGGGEFFGGGFGGGGGGGGGGGFFFFFFFFFFFFFFFFFFFFFFFFFFFFFFFFFFFFFFFFFFFFF
@M05620:37:000000000-D9766:1:1101:11360:5870 1:N:0:42
ACCACACCTTCTACAATGAGCTGCGTGTGGCTCCCGAGGAGCACCCCGTGCTGCTGACCGAGGCCCCCCTGAACCCCAAGGCCAACCGCGAGAAGATGACCGGTGCGTGACCCAATCCCACTTCTGGTGCCCGCCTCCCTCCTTCCTGGCCTCCCGGCGCTGCGCCCTTTCTCCGTGGTTCTCTCTTCTGTCGTTTTCCGTCGGACTCTCTTCTCTGCCCTGCGTCTCCTTTGCCACTCTGAAGGTTCTAG
+
CCCCCCCCFFFFGGGGGGGGGGHHGGGGHGHHHGGGGGGGGHHHHGGGGGGGHHHHHHHGGGGGGGGGGGGHHHHGGGGHGHHHHGGGGGGGGGHHHHH22</></>?C.>GH.<<0FG1..=<0=<=C0<GGGG.;CCGHGHH0;CFGGGFGGGGGGCFAB;=CA>>FFFFF0.:.;;A:BFFFFF:BBBF.9;;AFFFFF--;:;F0FF0;FFFFFFF0;.-;@D/FFFFF0::B0;FFB0:B00;F:0
@M05620:37:000000000-D9766:1:1101:24147:5871 1:N:0:42
ACCACACCTTCTACAATGAGCTGCGTGTGGCTCCCGAGGAGCACCCCGTGCTGCTGACCGAGGCCCCCCTGAACCCCAAGGCCAACCGCGAGAAGATGAACCCAGGTGAGTGGCCCGCTACCTCTTCTGGTGGCCGCCTCCCTCCTTCCTGGCCTCCCGGCGCTGCGCCCTTTCTCACTGGTTCTCTCTTCTGCCGTTTTCCGTAGGACTCTCTTCTCTGACCTGCGTCTCCTTTGGAACTCTGCAGGTTC
+
BBBBBBBBFFFFGGGGGGGGGGHHGGGGAEHHHGGGGGGCGHHHHGGGAEGGHHHHHHHGGGGGGGGGGGGHHHHGGGDHGHHHGFGGGCGGGGGHHFFGHHGFHGHH1GHHGGHHGGG@DHHHHHHHHHHHGHHGGGGGHGHHGGGGGGGGGGGGGGGGAFFFFFFFFFFFFFFFFFFFFFFFFFFFFFFFFFFFFFFFFFFFFFFFFFFFFFFFFFFFBFFFF.BFFFFFFFFFEFFFFFFFF/:AFFB
@M05620:37:000000000-D9766:1:1101:21924:5872 1:N:0:42
ACCACACCTTCTACAATGAGCTGCGTGTGGCTCCCGAGGAGCACCCCGTGCTGCTGACCGAGGCCCCCCTGAACCCCAAGGCCAACCGCGAGAAGATGAACCCAGGTGAGTGGCCCGCTACCTCTTCTGGTGGCCGCCTCCCTCCTTCCTGGCCTCCCGGCGCTGCGCCCTTTCTCACTGGTTCTCTCTTCTGCCGTTTTCCGTAGGACTCTCTTCTCTGACCTGCGTCTCCTTTGGAACTCTGCAGGTTC
+
DDDDDCCDFFFFGGGGGGGGGGHHGGGGDGHHHGGGGGGGGHHHHGGGGGGGHHHHHHHGGGGGGGGGGGGHHHHGGGGHGHHHHGGGGGGGGGHHHHHHGHGGHGHG1FGHGGHHGGGGGHHHHHHHHHHHGHHGGGGGHGHHGGGGGGGGGGGGGGGGGGFFFFFFFFFFFFFFFFFFFFFFFFFFFFFFFFFFDFFFFFFFFFFFFFFFFFFFHFFFBFFFF.CDFFFFFFFFFFFFFFFFF<FFFF0
@M05620:37:000000000-D9766:1:1101:24287:5940 1:N:0:42
AGTGCCAGCTCTCAATCGCACAGGGGACCCAGGGCCTGGCCCCTCCATCCAGAAAACCTATGACCTCACCCGCTACCTGGAGCACCAACTCCGCAGCTTGGCTGGGACCTATGTGAGTATCCAGCGTAGGAATCTGGGAGTTGGGGAGGAGTGAGGAGTTGGGGAAAGACAGTCCTAACCGTGGAGGGTTCTGGTAAATGATGGGGTGAGGAGGGGCTCTTTGGCTCCCACCAGTCCCCCTGTCTGGTCTA
+
CCBCCFFFCFFFGGGGGGGGGGHHGGGGGGHHGGGGGGHHHHGHGGHHHHHHHHHHHGHHHHGHHHHHHHHGGGGGHHHHHHHHHHHHGHHHGGGGGHHHGGHGGGHHGHHHHHHHHFHHHHHHHGGGCGHHHHHHHHHGGHHHGGGGGGGHHHHHHGGHHFGGGGHHHHHCCHHHHHHHG;EGGGGGCFGGGGFGFGGGGGGGGGFFFFFFFFAFFDFFFFFFFFFEFFFFFFFFFFFDFFFFFFFFFFF
@M05620:37:000000000-D9766:1:1101:19731:5971 1:N:0:42
ACCACACCTTCTACAATGAGCTGCGTGTGGCTCCAGAGGAGCACCCCGGGCTGCGGACAGAGGCCCCCCTGAACCCCAAGGCCAACCGCGAGAAGATGCCCAGGTGAGTGGCCCGCTACCTCTTCTGGTGGCCGCATCCCTCCTTCCTGGCCTCCCGGAGCTGCGCCCTTTCTCACTGGTTCTCTCTTCTGCCGTTTTCCGTAGGACTCTCTTATCTGACCTGAGTCTCCTTTGGAACTCTGCAGGTTCTA
+
1>>>A11AFFC@BGG1AE1A11A1ABEA0AGGFG11BAF0EEHHHG/F//A/EA/AF//BFHEG/E/>EEGHFF//EEG/>FH///?<B/>@</FG11?FG1F<F<GGHHGE<GGGCG-FGHHHH0=DDHGHHGG-.;:G0CE/00;C0;FFGGGGG-;@-.=CAGF-@FFBBFFFFFF/;BFFFFFFFFFFF@ABFFFFFFFFFFFFFFFFE/B//;9BFF-:;/FFFFFFFFFFFFFFFFFFF-;BFFB
@M05620:37:000000000-D9766:1:1101:24174:5996 1:N:0:42
ACCACACCTTCTACAATGAGCTGCGTGTGGCTCCCGAGGAGCACCCCGTGCTGCTGACCGAGGCCCCCCTGAACCCCAAGGCCAACCGCGAGAAGATGACAGGTGCGTGGCCCGCTACCTCTTCTGGTGGCCGCCTCCCTCCTTCCTGGCCTCCCGGCGCTGCGCCCTTTCTCACTGGTTCTCTCTTCTGCCGTTTTCCGTAGGACTCTCTTCTCTGCCCTGCGTCTCCTTTGGAACTCTGCAGGTTCTAG
+
BBBBBBBBFFFFGGGGGGEGGGHHGGGGHGHHHGGGGGG?FHHHHGGGGGGGHHHHHHHGGGGGGGGGGGGHGHHGGGGHGHHHHGGGGG?DGGHHHHGGHHGGG?>FFGGHHGGG-CHHHHHHHHHHHGHHGGGGGHGHHGGGGGGGGGFGGGGGG-@FFFFFFFFFFFFFF/FFFFFFFFFFFFFFFFFFFFFFFFFFFFFFFFFFFFFFFFFFFFFFFFACFFFFFFFFFF/FFFFFFFBFFFFFFFF
@M05620:37:000000000-D9766:1:1101:25262:6003 1:N:0:42
ACCACACCTTCTACAATGAGCTGCGTGTGGCTCCCGAGGAGCACCCCGTGCTGCTGACCGAGGCCCCCCTGAACCCCAAGGCCAACCGCGAGAAGATGACAGGTGCGTGGCCCGCTCCCTCTTCTGGTGGCCGCCTCCCTCCTTCCTGGCCTCCCGGCGCTGCGCCCTTTCTCCCTGGTTCTCTCTTCTGCCGTTTTCCGTAGGACTCTCTTCTCTGCCCTGCGTCTCCTTTGGCACTCTGCAGGTTCTAG
+
BBBBBBBBFFFFGGGGGGGGGBHFGFG2AEEBFAFEDGG?EGDFGEGEAF1FFHFHHHHGGGGGGGGGGGGHGHHGFGFHGHHHHGGGGGBBCGHHGHHHFHG?G1>FCGCHHGGG-CEHHHHGHHFGHGHHGGGGGHGHHGGGCFFFGGFGGGGGG--@DFDBFFFFFFFFF/BBFEFF9FFFFFFFFFFFFDFFF/FFF.AF/BFFFFFFFFFFF/BEBF.9ADDFFFFFFF/;B99;F9/;FAF;BB9
@M05620:37:000000000-D9766:1:1101:13541:6053 1:N:0:42
GAGGCTGCTTTGGAAGAAACTGATAAGCCAGGGCCACAAGATCGGAAGAGCACACGTATGTACTCCAGTCACGTGATTGCATCTCGAATACCGGCTACTGCTTGAAAAAAAAAAACACGCAAGGAAAGACTCCTACAAGAACATAAGGAAGTAAAAGAGCTTACGAAACAATGGTAAGTAAGGCAGGCATTTCCCCTTCAGCACCCGTGTCGATCCAATTGAACAAATCTTAGCATTTGTACTTGTAACTG
+
AABABAFAFFFFGGGGGGFGFAF5D5A44A44B2B2FF2A2BGA?22B22B3A2B0B25B5555533BBBA5AA113@53D5BF513BB13B1>>/11BG3F33B3B?FE<///>//<?/<<>/<?G?0?????<11>FC0001==><1/.<<<000</<</=0<C;:-/:0:/0;0;00;0//..-;.;0;000//;/;0;0;..-:9..;.9;;/;;////;/9.:/;/;9BBFFFF//;/99//;9;;
@M05620:37:000000000-D9766:1:1101:24627:6055 1:N:0:42
ACCACACCTTCTACAATGAGCTGCGTGTGGCTCCCGAGGAGCACCCCGTGCTGCTGACCGAGGCCCCCCTGAACCCCAAGGCCAACCGCGAGAAGATGAACCCAGGTGCGTGGCCCGCTACCTCTTCTGGTGGCCGCCTCCCTCCTTCCTGGCCTCCCGGCGCTGCGCCCTTTCTCACTGGTTCTCTCTTCTGCCGTTTTCCGTAGGACTCTCTTCTCTGACCTGCGTCTCCTTTGGAACTCTGCAGGTTC
+
CCCBCCCCFFFFGGGGGGGGGGHHGEGEEGHHHGGGGGGGGHHHHGGGEFGGHHGHHHHGGGGGGGGGGGFHHHHGGGGHGHHHHGGGGGGGGGHHHFHFFGGA//?FC/?<C@HHGGG-<CHHHHFFHHGGGF.ACDGGHGGGGGGGGGBGGGGGGGGGGFFAFFF=FFAFFFFF0BFFFBFFFFFFFFFFFFFFD?/EFFFF?.AFFFFFFFFBFFFF0BFFFFBFBDFFFFFFFFFFFFFFF099990
@M05620:37:000000000-D9766:1:1101:22977:6056 1:N:0:42
GCGGCTGCTTTGGAAGAAACTCATAGGTTCCTGCCCAAGTTCCCCCTGGGCCTGGGAAAGATTCTCGCCTGGCTTACAGAAGCTGAAACGACTGCCAATGCCTGACAGCATGCTACCCGCAAGGAAAACCCCCTAGAAGACACCAAGCTACTAAAACAACTGATAGTAAAACGGTCAGTAAGGCTGTCACATTCTCGTGAACCCAATTGAAGACTCAATAGAACTAGTATTAGCATTTGAACATCCAACGG
+
A1>AAADAFFFFGGGG1CGGGBF3AB1AA1BAFH0010AFADFDBF/F//GH////BA/F0B1D22/BA///B0FGF11DFGHH111GB/?>/EGC1BB1B11BBGF1?E1B11B10BE<E//<BFC0B?/?/<<@1<G1?00?<FH?111?<>GF1<..1<<111<==000-<..</=0=0/:/..<00000;;0.;C/.0.=..;BC0;0;;00;900;CF00900;0;09/;09BF/BFB//999/--
@M05620:37:000000000-D9766:1:1101:16843:6060 1:N:0:42
ACCACACCTTCTACAATGAGCTGCGTGTGGCTCCCGAGGAGCACCCCGTGCTGCTGACCGAGGCCCCCCTGAACCCCAAGGCCAACCGCGAGAAGATGACAGGTGAGTGGCCCGCTACCTCTTCTGGTGGCCGCCTCCCTCCTTCCTGGCCTCCCGGAGCTGCGCCCTTTCTCACTGGTTCTCTCTTCTGCCGTTTTCCGTAGGACTCTCTTCTCTGACCTGAGTCTCCTTTGGAACTCTGCAGGTTCTAG
+
CCCCCCCCFFFFGGGGGGGGGGHHGGGEHGHHHGGGCGGEGHHHHGGGEGGGFGHHHHHGGGGGGGGGGGGHHHHGGGGHGHHHHGGGGGGGGGHHHHHHHFF?GFC=DFGHHCD<<CF1GDFGHDDGHGGAFGGDFHCCHGHGC:;B:FAFGGGA??FFFGF??EF=B0;FFFF0B/BBBFFFFFFFFFFFF?DBFFFFBFD.B:9FFFFFFFFFF9BB0:/99BBFFFB0B/:0;:B09BBF.;0;BFB
@M05620:37:000000000-D9766:1:1101:22987:6072 1:N:0:42
GAGGCTGCTTTGGAAGAAACTGACAAGCCAGGGACACAAGATCGGAAGAACACACGTCTGAACTCCAGTCACGAGATTCAATCTCGTATACCGGCTTATGCTTGAAAAAAAAAAAAATATAAATAATACGAAAAAGAACAAAAAAACGGCATACAACATTGGAATCCACCGGACCTCCCAATGGCGGAATATGGTAAATGCTGGGGAGCAACAAGGAACTTTAGCACCCACCAGACCCCCTAACTGAACTA
+
1AAAAAFAFFFFGGGGGGGGADB1FBAFFHHHGBAF000001BFEE/E00B0B//A0/0BD21D1B1BDBGGB>>EF1D1DF@@10BEG1BGF/E//1BF1BGBC1BGBE<BBC///0?1111111111<...-0..00//...--;-.--:0000:./;090000009..--;-;0.9B/-:;-----9/9;9///99//99B------/------/;////9///9;9AAA9-----9---;;/////9
@M05620:37:000000000-D9766:1:1101:12319:6072 1:N:0:42
AGTGCCAGCTCTCAATCGCACAGGGGACCCAGGGCCTGGCCCCTCCATCCAGAAAACCTATGACCTCACCCGCTACCTGGAGCACCAACTCCGCAGCTTGGATGGGACCTATGTGAGTATCCAGCGTAGGAATCTGGGAGTTGGGGAGGAGTGAGGAGTTGGGGAAAGACAGTCCTAACCGTGGAGGGTTCTGGTAAATGATGGGGTGAGGAGGGGCTCTTTGGCTCCCACCAGTCCCCCTGTCTGGTCTA
+
>>A1>BD11B1BFDGFGFCAECFCAEE0AE0AA0BA/BBGCGG/EGGDFG1F1F1GAFE1BG2FFFGGHFCFE>@EH1GFFFHFFGEGEF@GEEG/EGGB/11BF/0<<BGD1B2F>FGFHHGHHC?C/C1@11>1<00?/?GHCGF<<E.<00<C0.</=/<-;CCHGHH/C0GCCCHHGE.9..C@9;;FGB;9CF0BBF0CAF.@---BA--@@-E//B/:/;B9AFA9-AF/;B-A@-9FFFFBB/9
@M05620:37:000000000-D9766:1:1101:8445:6074 1:N:0:42
AGTGCCAGCTCTCAATCGCACAGGGGACCCAGGGCCTGGCCCCTCCATCCAGAAAACCTATGACCTCACCCGCTACCTGGAGCACCAACTCCGCAGCTTGGCTGGGACCTATGTGAGTATCCAGCGTAGGAATCTGGGAGTTGGGGAGGAGTGAGGAGTTGGGGAAAGACAGTCCTAACCGTGGAGGGTTCTGGTAAATGATGGGGTGAGGAGGGGCTCTTTGGCTCCCACCAGTCCCCCTGTCTGGTCTA
+
ABAABFFFBFFFGGGGGEGGEECFFGEGGGHHFEEDGGAGFHGHGGFH5FFGG33BFFHHGHGHHHHHHHHGGGGGHHHHHHHHHHHGGFHHGGGGGBGHGHGFGGHHECHHHHHHHHHHHHHHHGDFDGFHHHHHHHHGGHHHCCGGGGGHHHHGG.<G0G-CEFHHEHHHHHHHHHHHGGGGFGGGEFGGGGFFGFGGGGGGGGDFFFFFFFFFFAFFFFFFF/FEFFFFFFFFFFFFFFFFFFFBFFF
@M05620:37:000000000-D9766:1:1101:16594:6098 1:N:0:42
AGTGCCAGCTCTCAATCGCACAGGGGACCCAGGGCCTGGCCCCTCCATCCAGAAAACCTATGACCTCACCCGCTACCTGGAGCACCAACTCCGCAGCCTGGCTGGGACCTATGTGAGTATCCAGCGTAGGAATCTGGGAGTTGGGGAGGAGTGAGGAGTTGGGGAAAGACAGTCCTAACCGTGGAGGGTTCTGGTAAATGATGGGGTGAGGAGGGGCTCTTTGGCTCCCACCAGTCCCCCTGTCTGGACTA
+
>A>>>FFFAFFFGGGGGGGCFGHCGEEEAEGHBAEEEFHHAGGHGGFGHHHHGFGHHGHHHHGHHGHHHHHGG>EEHHHHFFHHHHFEEHHHGA@EE/BBGHG/?/BFGHHGHHHHHGHHHHHHHF/<D/FGHHHHHHCF?F1F->.CGDEGHHHHB</<DHGGGGHGFHHHHH0CGHHGGGGGGG.@;.;FGG9CFGGGGGGFAEDBEFFF.ABFFFFF/;B9FFFFFFFFFF/;FBFAF.;FFF//;BF
@M05620:37:000000000-D9766:1:1101:12790:6107 1:N:0:42
AGTGCCAGCTCTCAATCGCACAGGGGACCCAGGGCCTGGCCCCTCCATCCAGAAAACCTATGACCTCACCCGCTACCTGGAGCACCAACTCCGCAGCTTGGCTGGGACCTATGTGAGTATCCAGCGTAGGAATCTGGGAGTTGGGGAGGAGTGAGGAGTTGGGGAAAGACAGTCCTAACCGTGGAGGGTTCTGGTAAATGATGGGGTGAGGAGGGGCTCTTTGGCACCCACCAGTCCCCCTGTCTGGTCTA
+
AA>ABFDBAFFFGFGGGGEFEGHGGGGFEGHHFEGGAFHHGHGHGGHHHHHFB33BGGH3GHBHHHGHHHHGGEEGHHHHFGHHHHHHGFFHFCGGE3GHGHHG?/FHGHGHHHFHHHHHHFHHHGDG@EHHHHHHGHFFDHHH@DF<<>CGHHHHFGHHHGGGGDEH/GCGHBCH0CGHGDEFEEGG9AF0;F;FGGGGGBFFGGFFFFFFFFFF--EFFFF/F/;;DFFFFFFFFFFFFFFFF//;;F/
@M05620:37:000000000-D9766:1:1101:19837:6110 1:N:0:42
ACCACACCTTCTACAATGAGCTGCGTGTGGCTCCCGAGGAGCACCCCGTGCTGCTGACCGAGGCCCCCCTGAACCCCAAGGCCAACCGCGAGAAGATGACCGGTGAGTGGCCCGCTACCTCTTCTGGTGGCCGCCTCCCTCCTTCCTGGCCTCCCGGCGCTGCGCCCTTTCTCCCTGGTTCTCTCTTCTGCCGTTTTCCGTAGGACTCTCTTCTCTGCCCTGCGTCTCCTTTGGCACTCTGCAGGGTCTAG
+
AAAABBABFFFFGGGGGGGFGGHHGAEBCEEGFAFEGGG?2AFCAEGG1BE1FGHFHHHGFEFEGGGGGGAHFHHGFGGEFFHHHEGFGGGGGGHHHD2F2/A<//?<1/<FGC@--<CDD0DFB<G0<E<G@-@:.GGF/;9FBF90F9CB9EGAF-99-99--AD-FFFB/9B.9A9;9BFBF/B9BF/B@9AFFBF.BA.A99;BF9/BBB9/99:E/A99;@ABF/FFFF/;/.;/9///;-;B999
@M05620:37:000000000-D9766:1:1101:19827:6124 1:N:0:42
ACCACACCTTCTACAATGAGCTGCGTGTGGCTCCCGAGGAGCACCCCGTGCTGCTGACCGAGGCCCCCCTGGACCCCAAGGCCAACAGCGAGAAGATGACAGGTGCGTGGCCCGCTACCTCTTCTGGTGGCCGCCTCCCTCCTTCCTGGCCTCCCGGCGCTGCGCCCTTTCTCCCTGGTTCTCTCTTCTGCCGTTTTCCGTAGGACTCTCTTCTCTGCCCTGCGTCTCCTTTGGCACTCTGCAGGTTCTAG
+
AAA1AAAABCFFGDGF3GABGBGFG0A000BB1AF00EEECHHFHGGEAAEFEHECGHFA/>/EG/EGG/>/B0BEGC/F//FGHG/<FEB//CFB1B1<1?C?G1</?A@<C@C@-AGHHGFFDHH0CG.C-C@CCC.:CACGCC0CG.AFF.CC-;A?GGC@=A@;B/9BFFFF/:;9BFFFFEB/BBFB@9BFEFFFFFFF/BFFBFBBFFFFFFFEFF?@A@BFF/BFFF/;B-;/FFFBF9B99B/
@M05620:37:000000000-D9766:1:1101:15685:6146 1:N:0:42
GAGGCTGCTTTGGAAGACACTGCCCCGCCAGGGACCACAGATCGGAAGAGCACACGTCTGAACTCCAGTCACGAGATTCAATCTCGTATGCCGTCTTCTGCTTGCAAAAAAACAAAAAATCCAGCGGAGTAATGTGGGAGTTGGGCAGGAGGAACGATTTATCAAAAGTCCAACATAACAGTGCAGGGATATGTTCACTAATAGACTCAAGGACGCCATTTTCAACCCCGCACCCCCCCGTTTGTTTCATC
+
AAAAAAFAFFFFGGGG11BFAB1B00AEE0AGGA/EHHHHFAGHGGFGGCHBH0FEFFGG1FGB1F@FDBEGEA@E?BG1F@F1B>/?BFGHG?>FFBFGFGHF/BBF0/>////00</0@1110////<<?1111<.>C.011-<<.-<.../...:..0000<:C/00000/./90/0009000.-.9C00009000090000000////9---9--/9/B///-;;-------------/-9--////
@M05620:37:000000000-D9766:1:1101:20828:6153 1:N:0:42
ACCACACCTTCTACAATGAGCTGCGTGTGGCTCCCGAGGAGCACCCCGTGCTGCTGACCGAGGCCCCCCTGAACCCCAAGGCCAACCGCGAGAAGATGCCCAGGTGAGTGGCCCGCTACCTCTTCTGGTGGCCGCCTCCCTCCTTCCTGGCCTCCCGGAGCTGCGCCCTTTCTCACTGGTTCTCTCTTCTGCCGTTTTCCGTAGGACTCTCTTCTCTGACCTGAGTCTCCTTTGGAACTCTGCAGGTTCTA
+
ABABBAABFFFFDFGFFGGGGGHHGEGGHDHHHGGGGFCFGHHHHGGGGGGGHGGHHGHGCGGGFGGFGGGHHHHGGGGHGHHHHGGGGGGGGGHHFGHHHFEFGHFHHHGGHHGGG@GHHHHHGHHHHBD.GGGGGGHGHHGFHGGFGFFGGGGGG?-ADGGGFGFFFFEFBFFFFFFFFFFFFFFFFFFFFCFFFFFFFF.AD/9FFFFFFFFFFF;FFFB/BFFFFFFFFBBBFFFFFFF/999BFF9
@M05620:37:000000000-D9766:1:1101:22935:6156 1:N:0:42
ACCACACCTTCTACAATGAGCTGCGTGTGGCTCCCGAGGAGCACCCCGTGCTGCTGACCGAGGCCCCCCTGAACCCCAAGGCCAACCGCGAGAAGATGCCCAGGTGAGTGGCCCGCTACCTCTTCTGGTGGCCGCCTCCCTCCTTCCTGGCCTCCCGGAGCTGCGCCCTTTCTCACTGGTTCTCTCTTCTGCCGTTTTCCGTAGGACTCTCTTCTCTGACCTGAGTCTCCTTTGGAACTCTGCAGGTTCTA
+
BBBABBBBFFFFGGGGGGGGGGHHGFEGHGHHHGGGGGGGGHHHHGGGFGGGHHHHHHHGGGGGGGGGGGGHGHHGGGGHEHHHHGCECGCCCGHFGFHHHHHFFHEHFHGFHFGGG-CHFHHHHHHGGHGHFGGGGGHGHHDHCF/BFFFFGGGGG??BDFFFGGFFFFFFFFFFFFFFFFFFFFFFFFFFFBFFFFFFFFFFFBFFFFFFFFFFFBFFFFBF.BFFFFFFFF/B/FFFFFFFFFFFFFB
@M05620:37:000000000-D9766:1:1101:14501:6159 1:N:0:42
ACCACACCTTCTACAATGAGCTGCGTGTGGCTCCCGAGGAGCACCCCGTGCTGCTGACCGAGGCCCCCCTGAACCCCAAGGCCAACCGCGAGAAGATGAACCCAGGTGAGTGGCCCGCTACCTCTTCTGGTGGCCGCCTCCCTCCTTCCTGGCCTCCCGGAGCTGCGCCCTTTCTCACTGGTTCTCTCTTCTGCCGTTTTCCGTAGGACTCTCTTCTCTGACCTGAGTCTCCTTTGGAACTCTGCAGGTTC
+
BBBBBABBFFFFGGGGGGGGGGHHGGGGDGHHHGGG?EG?EGHHHGGGAEGGHHGHHHGGCGGGGGFGGGGG3GHGGGGEEGHHEGGGGGGGGGHFHBHDGHDGF/FGGGFFFGGHGGCGGFHG0=GHGGHHFHFGFCDDEEHHE/0CFBFGFGGGGEDD-;=;;FFFFF-FFFFF/FFFFBFBFBFFFFFFFFFF;AFFFF99A9DFFFFEFFFFFFF/BFB;.;B;FFFFFBF//:;FFBFFFF9A;FB
@M05620:37:000000000-D9766:1:1101:12989:6183 1:N:0:42
ACCACACCTTCTACAATGAGCTGCGTGTGGCTCCCGAGGAGCACCCCGTGCTGCTGACCGAGGCCCCCCTGAACCCCAAGGCCAACCGCGCGAAGATGCCCAGGTGAGTGGCCCGCTACCTCTTCTGGTGGCCGCCTCCCTCCTTCCTGGCCTCCCGGCGCTGCGCCCTTTCTCACTGGTTCTCTCTTCTGCCGTTTTCCGTAGGACTCTCTTCTCTGACCTGAGTCTCCTTTGGAACTCTGCAGGTTCTA
+
BBBBBBB3CFFFGGGGGG5GGGHHGGGA4EHFHFFFDGGGFHHHHGGEFGGGFHGHHHHEEECFGGGGGGGHHHHGGGGHGHHHEFGGGG/BCCGGHHHHHEHGHHHHHHGGHHGGGFGHHHHHHHHHHGGHHGGGGGHGGGGGGGGGGGGGGGGGGG?DDFFFAFFFFFFFFFFFFFFFFFFFFFFFFFFFFFFFFFFFFFFFFFFFFFFFFFFFFF/BFFF;BFF9FFFFFFEFBFFFFFFFFFFFFF;
@M05620:37:000000000-D9766:1:1101:13180:6212 1:N:0:42
AGTGCCAGCTCTCAATCGCACAGGGGACCCAGGGCCTGGCCCCTCCATCCAGAAAACCTATGACCTCACCCGCTACCTGGAGCACCAACTCCGCAGCTTGGCTGGGACCTATGTGAGTATCCAGCGTAGGAATCTGGGAGTTGGGGAGGAGTGAGGAGTTGGGGAAAGACAGTCCTAACCGTGGAGGGTTCTGGTAAATGATGGGGTGAGGAGGGGCTCTTTGGCTCCCACCAGTCCCCCTGTCTGGTCTA
+
AA>AAFFFBFFFGGGGGGGGGGHHGGGGEGHHGGGGGFHHHHGDGGHHGHHHFGFHHGHFHHHHHHHHHHHGGEEGHHHH2GHHHH1?EGHHGGCEGEHHGHHFEEFGGGGHGHGHHHHHHHDFHGDBCGFHFHDDGH?CGGHHGGECG?EGGHHFBEHFHHGGCGEHHHHHGFHHHCHHGGGG?.E?GGGGGFC0;BFFFGGGGGDBFFFFFFAFFAEFFFBFFFFFFFFFE?FFFFFB-AFFFFFFFB9
@M05620:37:000000000-D9766:1:1101:19501:6213 1:N:0:42
AGTGCCAGCTCTCAATCGCACAGGGGACCCAGGGCCTGGCCCCTCCATCCAGAAAACCTATGACCTCACCCGCTACCTGGAGCACCAACTCCGCAGCTTGGCTCCCACCTATGTGAGTATCCAGCGTAGGAATCTGGGAGTTGGGGAGGAGTGAGGAGTTGGGGAAAGACAGTCCTAACCGTGGAGGGTTCTGGTAAATGATGGGGTGAGGAGGGACTCTTTGGCTCCCACCAGTCCCCCTGTCTGCTCTA
+
AB>AAFFFAFFFG4FGGGGCGCGCGGEG2ECHEFGGAFHH2FEHGGHHHGHHEHFHHGHHHHBGHHHHHHHGGEGGHGHH2FHHHHECEHHHDGFGGGFHG3F3?/BFF0BDFHHHHH3BF?DGHG/<@/@@GHHHHHHGAGHHGGCFG..><DHHGAGFHHGGGDEHHHFGHHHGHFHH?CEGAFGGCFGGGGFFGFGGGGFGGGFFFFEF?DF.;;BFFFBFFFFFFFFF..BF//ADFFFFFF/9BF9
@M05620:37:000000000-D9766:1:1101:15814:6228 1:N:0:42
AGTGCCAGCTCTCAATCGCACAGGGGACCCAGGGCCTGACCCCTCCATCCAGAAAACCTATGACCTCACCCGCTACCTGGAGCACCAACTCCGCAGCTTGGCTGGGACCTATGTGAGTATCCAGCGTAGGTATCTGGGAGTTGGGGAGGAGTGAGGAGTTGGGGAAAGACAGTCCTAACCGTGGAGGGTTCTGGTAAATGATGGGGCGAGGAGGGGCTCTTTGGCTCCCACCAGTCCCCCTGTCTGGTCTA
+
AAAABDFBBFFFGGGGGFGFG2GHGGGGGGEHGGGECFGHHHGFGGHHHHGHFHFHHGHHHHFHHHH3GHHGGGGGHHHHHHHHHHHHGHHHGG?EE?GHGHGGGGHHGHEHHFHHHHGGHHHGHGFGGGHGHHHHHHHGGHHHGGGGGGGHHHHHHGHHHHGGGGHHHHHHHHHHHHHHGGGGGGGGEFGGGGGGBFGGGGGGGG?BBBBBFFBBB?FFFFFFFFFFFFFFFFFFFFFFBEFFFF/;BF/
@M05620:37:000000000-D9766:1:1101:13499:6238 1:N:0:42
AGTGCCAGCTCTCAATCGCACAGGGGACCCAGGGCCTGGCCCCTCCATCCAGAAAACCTATGACCTCACCCGCTACCTGGAGCACCAACTCCGCAGCTTGGCTGGGACCTATGTGAGTATCCAGCGTAGGAATCTGGGAGTTGGGGAGGAGTGAGGAGTTGGGGAAAGACAGTCCTAACCGTGGAGGGTTCTGGTAAATGATGGGGTGAGGAGGGGCTCTTTGGCTCCCACCAGTCCCCCTGTCTGGTCTA
+
ACCBCFFFCFFFGFGGGFFGGEHHGFGGGGHHGGGGGGHHHHGHGGHHHHHHHHHHHGHHHHHHHHHHHHHGGGGGHHHHHHHHHHHHGHHHGG?EEGHHGHHGGGFGGHHHHHHHHHHHHHHHHGGDGFFHHHHHHHHGGHHHGGGGGGGHHGHHHGHHHHGGGGHHHHHHHGHHHFHHGFEGGGGGEFGGGGG0;BFGGGGGGGFFFFFFFFFFFFFFFFFFFFFFFFFFFFFFFFFFFFFFFFFFFF0
@M05620:37:000000000-D9766:1:1101:9795:6239 1:N:0:42
ACCACACCTTCTACAATGAGCTGCGTGTGGCTCCCGAGGAGCACCCCGTGCTGCTGACCGAGGCCCCCCTGAACCCCAAGGCCAACCGCGAGAAGCTGCCCAGGTGAGTGGCCCGCTACCTCTTCTGGTGGCCGCCTCCCTCCTTCCTGGCCTCCCGGAGCTGCGCCCTTTCTCACTGGTTCTCTCTTCTGCCGTTTTCCGTAGGACTCTCTTCTCTGACCTGAGTCTCCTTTGGAACTCTGCAGGTTCTA
+
>>>AAABAFFFFGGGGGFGFGCFF?EGAEAFGFFGGEGGCGH2GGGGEEAEF5GCGHHHG0>>EGG/>EEGBFGFGGGA?FCG//FEECFGB/<?2??FGHCGFFC?GHFEFHH?CC->GFHGGHHGHHF?<G-@FFEGEGGGHBCFF;9;FGGGGA--;AFCF?FFFAFFFFFFFFFEFFFFFFFBFFFFFFD;DFFFF?F.::/;BFFFFFFFFFFFFFF.9B9FFBFFFF/BFBFFFF/;BB.AFFF/
@M05620:37:000000000-D9766:1:1101:23401:6246 1:N:0:42
GAGGCTGCTTTGGAAGAACCTCATAGATTACTGCAACAGTTCCCCCTGGACCTGGAAAAGTTTCTTGCCTGGCTTACAGAAGCTGAAACCACTGCCAATGCCTCCTACAGTATGCTACCTGTAAGGAAAGCCTCCTAGAAGACTCCAAGCGAGCAAAAGAGGTGATCAAACAACGGCAATTAAGCCACTCATTTCCGCTTTAGCACTCTTGTGTATCCAATTGAACACCTCTCATCCTTTGGACTTTTAAC
+
>1AAA>C>1B@BFBFE1B1ABFAGAFFBFFGGGAAAEABBGFDBGGAA/0BBFFEBB10BBBFGFFD1BBBFFGFBBBFFG1GBFBB@B0/?BF1FC1B111BBBB11@12B2B2BBBB1112B2BBBB00B1BGGB>F1<B0BB<11B/////<0<@0/0/<?@1111<F0///>--<<1<<111////<0000=.<..:<::00</;0=<0/:;;;GGG0;00C0/.;.9:9099;000/9;900990;
@M05620:37:000000000-D9766:1:1101:26234:6248 1:N:0:42
ACCACACCTTCTACAATGCGCTGCGGGCGGCTCCCGAGGAGCACCCCGTGCTGCTGACCGAGGCCCCCCTGAACCCCAAGGCCAACCGCGAGAAGATGCCCAGGTGAGTGGCCCGCTACCTCTTCTGGTGGCCGCCTCCCTCCTTCCTGGCCTCCCGGCGCTGCGCCCTTTCTCACTGGTTCTCTCTTCTGCCGTTTTCCGTAGGACTCTCTTCTCTGCCCTGAGTCTCCTTTGGAACTCTGCAGGTTCTA
+
A>A1AAA>1CFFGFGFAG1AEAE0E0A//AAA/AF>/EEE?EHEGGGC>?EFBHBFFHC@@E/EG/EGGGFBCCGGGGGGGEHHHGC<CC---C</<D0CFBCEGH0:CGECGCC@??@FFGGGGGGGGFBFF?-AGGAAFFFEFFFFFBFFF-EEB@-;-9@-@;A@@FF/FF/FFFFBFFFFFFFFFFFFF@FBFF9FBFABB9BFFFFFFFFF9B/9AFF-:9FBFFFFFFFFFEFFFFFBFFFFFF9
@M05620:37:000000000-D9766:1:1101:12570:6250 1:N:0:42
ACCACACCTTCTACAATGAGCTGCGTGTGGCTCCCGAGGAGCACCCCGTGCTGCTGACCGAGGCCCCCCTGAACCCCAAGGCCAACCGCGAGAAGATGAACCCAGGTGCGTGGCCCGCTCCCTCTCCTGGTGGCCGCCTCCCTCCTTCCTGGCCTCCCGGCCCTGCGCCCTTTCTCACTGGTTCTCTCTTCTGCCGTTTTCCTTAGGACTCTCTTCTCTGCCCTGCGTCTCCTTTGGAACTCTGCAGGTTT
+
AA?AAAAAFFCFFGGGCEG1DA1BEGGGHFAGGFGCEEEEGHCHHG?EEEGFGFCGHHHGEEGGGGGEEGGF1BGGGGEG/GHHFFG/B<CGCCF1F1>GHHC??/?11>F?-CF.-AC-EG/CH/<0</CGAGG:AC:EGEBF=CFFFFBCF.0CFGE-9-;A-?-@B-@B9FFF//BBB9B;/B9/99/9/;/-;AFEFB//;9/9;FFFBF/BFFFE/B9B--9:@-B/;9FBBFFF99FFF9;AFB/
@M05620:37:000000000-D9766:1:1101:22457:6263 1:N:0:42
ACCACACCTTCTACAATGAGCTGCGTGTGGCTCCCGAGGAGCACCCCGTGCTGCTGACCGAGGCCCCCCTGAACCCCAAGGCCAACCGCGAGAAGATGCCCAGGTGAGTGGCCCGCTACCTCTTCTGGTGGCCGCCTCCCTCCTTCCTGGCCTCCCGGCGCTGCGCCCTTTCTCACTGGTTCTCTCTTCTGCCGTTTTCCGTAGGACTCTCTTCTCTGACCTGAGTCTCCTTTGGAACTCTGCAGGTTCTA
+
CDDDDDDDFFFFGGGGGGGGGGHHGGGGHGHHHGGGGGGGGHHHHGGGGGGGHHHHHHHGGGGGGGGGGGGHHHHGGGGHGHHHHGGGGGGGGGHHHGHHHGHGCFFGHHGGHHGGGGGHHHHHHHHHHHGHHGGGGGHGHHGHHGGGFFGGGGGGGG-ADFFFFFFFFFFFFFFFFFFFFFFFFFFFFFFFFFAFFFFFFFFFFFFFFFFFFFFFFFFFFFFFFFFFFFFFFFFFFFFFFFFFFFFFFF:
@M05620:37:000000000-D9766:1:1101:26214:6264 1:N:0:42
ACCACACCTTCTACAATGAGCTGCGTGTGGCTCCCGAGGAGCACCCCGTGCTGCTGACCGAGGCCCCCCTGAACCCCAAGGCCAACCGCGAGAAGATGCCCCAGGGAGGTGGCCGCTACCTCTTCTTGTTGCCCCCTTCCTCCTTCCTTGCCTTCCGGCGCTGCGCCCTTTCTCACTTGGTCTCTCTTCTTGCGTTTTTCCTTGGACTCTCTTCTCTTGCCTTGGGCTCCTTTTGGACTCTTGAGGGTCTT
+
BBBABBBBFFFFGGGGBGGFGDHFGAAB4AGHAFGEDEGGFHHHHGGGGGGGGHGGHHHGCGCGG?EGGGGFHBGGGGFH/?GHHGA<DBC</DFHHH1?G//?//////>.>FA---<C000=0=0=00<0<0.;-.;;:0C/<0:000/=00;B.9-;-9-.--;@-;9/9//;//B/F/9////;////;-9;BF.B////;/9/////;/9/////;////....;/;F/;-;////////;.;/9/
@M05620:37:000000000-D9766:1:1101:5694:6268 1:N:0:42
ACCACACCTTCTACAATGAGCTGCGTGTGGCTCCCGAGGAGCACCCCGTGCTGCTGACCGAGGCCCCCCTGAAACCCAAGGAAAACGGAGAGAAGATGAACCCAGGGGAGGGGCCCGCTACCCCCCCCGGCGGCCGCCTCCCTCCGTACGGGGCTCCCGGCGCTGCGCCCTTTCTCAAGGGTGGGCCAGTCGGCCGTGTTCAGTAGGACTCTCTTCTCTGACCTGAGGGGAGGTTGGAACTCTGCAGGTCA
+
>A>>A1AAFFFF3FGGGGGCGGHGEGFFHGFGGGFEEGGCEG/FHGGGGGGGFGHGHHHGEEEEGFGGGGG011BBE////B000<///////101B111BFCF/F/////A@CGGGGG?CH.=--------9@--@@FFFFFFA----9---;;AFFB--;@@;B@@F@@FFFFFB/;/--;--;--;//99;--;-;;F//;;/BFFFFFFFFFFFFF9BBFB/----;--;;;@BBFFFFFF:BFF//
@M05620:37:000000000-D9766:1:1101:22514:6269 1:N:0:42
AGTGCCAGCTCTCAATCGCACAGGGGACCCAGGGCCTGGCCCCTCCATCCAGAAAACCTATGACCTCACCCGCTACCTGGAGCACCAACTCCGCAGCTTGGCTGGGACCTATGTGAGTATCCAGCGTAGGAATCTGGGAGTTGGGGAGGAGTGAGGAGTTGGGGAAAGACAGTCCTAACCGTGGAGGGTTCTGGTAAATGATGGGGTGAGGAGGGGCTCTTTGGCTCCCACCAGTCCCCCTGTCTGGTCTA
+
ABABCFFFCFFFGGGGGGGCGGHFFGGGEGHHEGGGFGHHFHGHGGHHHGHHEHHHHGHHHHGHHHGHHHHGGGGGHHHHFGGGHHHHGHHHGFGGGHHHGHHGGGHHGHHHHHHHHGHHHHHHHGEGGGHHHHHHHHHGEHHHGGGGGGGHHHHHHGHHHHGGGGHHHHHHHHHHGHHHGGGGDGGGCFGGGGFGGGGGGGGGGGFFFFFFFFFFFFFFFFFFFFFFFFFFFFFFFFFFFFFFFFFFFFF
@M05620:37:000000000-D9766:1:1101:15324:6273 1:N:0:42
ACCACACCTTCTACAATGAGCTGCGTGTGGCTCCCGAGGAGCACCCCGTGCTGCTGACCGAGGCCCCCCTGAACCCCAAGGCCAACCGCGAGAAGATGCCCAGGTGAGTGGCCCGCTACCTCTTCTGGTGGCCGCCTCCCTCCTTCCTGGCCTCCCGGCGCTGCGCCCTTTCTCACTGGTTCTCTCTTCTGCCGTTTTCCGTAGGACTCTCTTCTCTGACCTGAGTCTCCTTTGGAACTCTGCAGGTTCTA
+
BBBBBBBBFFFFFGGFGGGGGGHHGGGFHGHHHGGEEEGFGHHHHGFGFEGGHHHHHHHGGGGGGGFGGGGHHHGGGGGHGHHHHGGGGGGGGGHHHHGHHHHGFGFHHHGGHHGGGGGHHHHHHHHHHHGHHGGGGGHGHHGHHGGGFGGGGGGGGA-;BFFFFFFFFFFFFEFFFFFFFFFFFFFFFFFFFFFFFFFFFFFDFFFFFFFFFFFFFFFFFFFFFFFFFFFFFFFFFFFFFFFFFFFFFFB
@M05620:37:000000000-D9766:1:1101:5674:6275 1:N:0:42
ACCACACATTCTACAATGCGCTGCGTGCGGCTCTCGAGGAGCACCCCTTGCTGCTGACCTAGGCCCCCCTGAACCCCAAGGCCAACCGCGCGAAGATGAACCACGGGGCGGGGCGCGATCCCTCGTTGGGTGGCCGCCTCCCTCTTTCCGGGGCTCCTGGCGGTGCGCCCTTTCTCCGGGGGTCTCTATGCGGCTGTGTTCGGTTGGCCTCTCTTGTCTGCCTTGGGAGGTCCTTGGACCTGTGCGGGTCA
+
>AAB>AA3@BBDFDAGGGBAEFGGGEF22AAAB3BB3BAA?B1BBBE1BBBFFHFHEFG@B3CBFEFEFECG3FGEEDEEEH?FGFE@><<</B@/?222??</?>//-<-:;;-;--;;AFF;-;.99;AAAFF-;@AAEFFF.:///.---9;:E/;BA--;;B-;A9;FFFFFB.;-9--..;://;/9-9--;/;9;.-;.--9BFFF;FF/;//9BF/:;/...-.;/;;//B/;F9//:.99@-.
@M05620:37:000000000-D9766:1:1101:13019:6275 1:N:0:42
AGTGCCAGCTCTCAATCGCACAGGGGACCCAGGGCCTGGCCCCTCCATCCAGAAAACCTATGACCTCACCCGCTACCTGGAGCACCAACTCCGCAGCTTGGCTGGGACCTATGTGAGTATCCAGCGTAGGAATCTGGGAGTTGGGGAGGAGTGAGGAGTTGGGGAAAGACAGTCCTAACCGTGGAGGGTTCTGGTAAATGATGGGGTGAGGAGGGGCTCTTTGGCTCCCACCAGTCCCCCTGTCTGGTCTA
+
AA1>AFFFAFFFGGGF1FGAE?G0FEEECCEH0EE/AFHHCGECGGFHGAGFBGFCGEHHGHFHHBHGHHGEE/EEHHFHCBGHFHC>EGHFE/>>E0GGGHHGFGHHGHHHHHHHHGHHGHHHHGEGGGHEHHFHHGFFFFHHCGECGCCFFHFHHGFHHGGGGGHFFHFHHHHHHBHHGCEGGEEGCFGGGGGGGGGGGGGGGGF@FFFFFF@@?@FFFFFFFFFFFFFFEFFFFFFF@FFFFFEFFF/
@M05620:37:000000000-D9766:1:1101:22449:6280 1:N:0:42
ACCACACCTTCTACAATGAGCTGCGTGTGGCTCCCGAGGAGCACCCCGTGCTGCTGACCGAGGCCCCCCTGAACCCCAAGGCCAACCGCGAGAAGATGCCCAGGTGAGTGGCCCGCTACCTCTTCTGGTGGCCGCCTCCCTCCTTCCTGGCCTCCCGGCGCTGCGCCCTTTCTCACTGGTTCTCTCCTCTGCCGTTTTCCGTAGGACTCTCTTCTCTGACCTGAGTCTCCTTTGGAACTCTGCAGGTTCTA
+
AAAAA1AAFFFFCGGFFGGBGFBF0A0EGCFGHGGG0AF/EGHHHGGGEEFG1FHHGFHGGE?EFFGGGGGGHHHGGGGHFGHHHGG/CCGCCGG1>?FHHHHGHF1<1<AFHH-CC@@FHHFFF<DBDG?C.CCGCGGGHGGFHFGFFF.FFGGGEG--;--B9-B@=FEFBBF9//-:BFFBB//;://9F99AFFFFB99-AB/;99BBFF/B9BB9B/-9-;///B9FBBB/BBFF/;BFFFFFFF/
@M05620:37:000000000-D9766:1:1101:25257:6296 1:N:0:42
ACCACACCTTCTACAATGAGCTGCGTGTGGCTCCCGAGGAGCACCCCGTGCTGCTGACCGAGGCCCCCCTGAACCCCAAGGCCAACCGCGAGAAGATGACCAGGAGAGTGGCCCCCTAACTCCTTTGGTGGCCGCCTCCCTCCTTCCTGGGCTCCCGGAGCCGCGCCCCTTCTTCATGGGTCTCTCCTCTGGCGTTTTCCGTAGGACTCTCTTCCTTTACCTGAATCCCCCTTTGAAATCTGCAGGTTCTT
+
AAAABAABFFFFEGGBDEGGBGFFCEEGH2BGGGG2AEEAEHHHHGAEE1EFGDFHHGHGGGCGAF@EGGGHHHEEGGGGEGHE/FGGC/BDGGGFBD1?G10?////11?FGF-<-.0>111>000<<.<.<--:..;C//C/;:G00:.C/.CF.A--9.----;@-;F./////9;.B..////;.///;-.@BF/9./..;///9///;//////9;////////;.9:/;/:////////;.;///
@M05620:37:000000000-D9766:1:1101:16930:6317 1:N:0:42
ACCACACCTTCTACAATGAGCTGCGTGTGGCTCCCGAGGAGCACCCCGTGCTGCTGACCGAGGCCCCCCTGAACCCCAAGGCCAACCGCGAGAAGATGACCGGTGTGTGGCCCGCTACCTCTTATGGTGGCCGCCTCCCTCCTTCCTGGCATCCAGGAGCTGCGCCCTTTCTCCCTGGTTCTCTCTTCTGCCGTTTTCCGTAGGACTCTCTTATCTGCCCTGCGTCTCCTTTGGCACTCTGCAGGTTCTAG
+
AAA1AAAAFFFFGFGGDG1AF1GBF00A0AGG1FFE0EGC?GHHHGGGCEGGFHFFHHGA/ECGG?EGGEG0G>GGGG?H//GHHGA/BC/<<CFF1F1G1><AC/??GCGFEGGGG-<0<DGDD<CG0<GH--;ECH./:AFGBFB0;C/CFG0FFEGGGGBAGF@-//;///;BBE/;FFFFF/:;;FFF@FFFFFEAFFBF;BBFB/B//BFFFFFFFF-@F@FFFBBBB//;B-;BFF/BFFFBB9/
@M05620:37:000000000-D9766:1:1101:16299:6343 1:N:0:42
ACCACACCTTCTACAATGAGCTGCGTGTGGCTCCCGAGGAGCACCCCGTGCTGCTGACCGAGGCCCCCCTGAACCCCAAGGCCAACCGCGAGAAGATGACAGGTGCGTGGCCCTCTACCTCTTCTGGTGGCCGCCTCCCTCCTTCCTGGCCTCCCGGCGCTGCGCCCTTTCTCACTGGTTCTCTCTTCTGCCGTTTTCCGTAGGACTCTCTTCTCTGCCCTGCGTCTCCTTTGGAACTCTGCAGGTTCTAG
+
AAAABBABFFFFGGGGGGGGFDFCEEEFHGHHFGGGGGGGGHHHHGGGEEGGFFGGHHHGGGFGGEEGGGGGHFEEGGGHGGHGFGGEGGCC?DFGFFBGHHGHC<<??<CFEGHFFFHHHDGDFHHD/?GFC-CDDEC:/::CGHGC:FFGFEEDB-9@9BFACDBFFBFFFFFFFB999F/9BFFBFFFBBDFBABFAFFDD/BBBBFF/BFFBFFFFFF.;A-ABFFFBFBBFFB/BFFFFEFFFFF;
@M05620:37:000000000-D9766:1:1101:8803:6355 1:N:0:42
ACCACACCTTCTACAATGAGCTGCGTGTGGCTCCCGAGGAGCACCCCGTGCTGCTGACCGAGGCCCCCCTGAACCCCAAGGCCAACCGCGAGAAGATGCCCAGACGGGTGGCCCGCTACCTCTTCTGGTGGCCGCCTCCCTCCTTCCTCGCCTCCCGCGGATGCGCCCTTTCTCACTGGTTCTCTCTTTTGTCGCTTTCCGCAGGACTCTCTTCTCTGTCCTGCGTCTCCTTTGGAACACTGCAGGTTCTA
+
ABBAABBBFFFFGGGGDGGGGFHGGEGA4BGHHGGGGGGGGHHHEAEAAEFGHHHGF2GEE0>EFGGCGGGFHHHGGGGHGHHHHGGGGGCGG?GEH1?<GG///</><CCAAG-A@--<DHH0==000;AA.:C::E.EFF.90;/;0.-99E.C9------.;D.B>/FBFF/B//.;99;FFFFB/;/./9.9AEB/9.---.9/;/FF//;FF//9B///;.-;B///;////;.;F////9.99B/
@M05620:37:000000000-D9766:1:1101:15052:6358 1:N:0:42
ACCACACCTTCTACAATGAGCTGCGTGTGGCTCCCGAGGAGCACCCCGTGCTGCTGACCGAGGCCCCCCTGAACCCCAAGGCCAACCGCGAGAAGATGAACCCAGGTGAGTGGCCCGCTACCTCTTCTGGTGGCCGCCTCCCTCCTTCCTGGCCTCCCGGCGCTGCGCCCTTTCTCACTGGTTCTCTCTTCTGCCGTTTTCCGTAGGACTCTCTTCTCTGACCTGCGTCTCCTTTGGAACTCTGCAGGTTC
+
BBBABBBBFFFFGGGGFGGGGFHFGEEEHEHHBFGEEGGGGHHHHGGGEGGGGHGHGHHGCGGGGEGGGGGGHGHGGGGHFHHHHGGGGGG@CGGHFHH1<FDGGFHG1GHHGGHGGGG?DHHHHHHHHHHGGHHGGGGGHEHHGGGGGGGGGGGGGGGG@BBBBFBBFBBFFFFFFFFFFFFFFFFFFFFFFFFB;DFFFFF9AFFFFFFFFFFFFFFFFFFFFEBABFFFFFFEFFFFFFFFF9BFFB/
@M05620:37:000000000-D9766:1:1101:22753:6359 1:N:0:42
ACCACACCTTCTACAATGAGCTGCGTGTGGCTCCCGAGGAGCACCCCGTGCTGCTGACCGAGGCCCCCCTGAACCCCAAGGCCAACCGCGAGAAGATGACCCCAGTGGAGGGCCCCGCTACCTCTCCTGTGGGCCGCCTCCCTCCTTCCGGCCTTCCCGGGGCGGGGCCCTTTCTCACGGGTTCTCCCTCCTGCCGTTTTCCGTGGGACTCTCTTCCCTGCCCGGAGCCTCTTTGGGAATCCTCCGGGTTT
+
AAA1AAAACFFFGGGG3FFEGFHFGAAAF0GGAFFEEGGGGHHHHGGGCEEFGHFFHHGGCGGGGCGGGGGFHHHGGGGHAEHHHGA<CGCCCGHHBGF1?G//<11<1//>.>C-----</00<//0;:0::C.-A-.;E./;.C0F/.:-;./:;/;9-------;--9B///99/---;--////;---/;-9;BF-9/-9-9-9--9//;///-//-;----9-9/;/;F/9-;9-/////-;-;--
@M05620:37:000000000-D9766:1:1101:20420:6368 1:N:0:42
AGTGCCAGCTCTCAATCGCACAGGGGACCCAGGGCCTGGCCCCTCCATCCAGAAAACCTATGACCTCACCCGCTACCTGGAGCACCAACTCCGCAGCTTGGCTGGGACCTATGTGAGTATCCAGCGTAGGAATCTGGGAGTTGGGGAGGAGTGAGGAGTTGGGGAAAGACAGTCCTAACCGTGGAGGGTTCTGGTAAATGATGGGGTGAGGAGGGGCTCTTTGGCTCCCACCAGTCCCCCTGTCTGGTCTA
+
AAAABFFFBFFFGGGGGGGGGGHHGGGGGGHHGGGGGGHHHHGHGGHHHHHHHHHHHGHGHHHHHHHHHHHGGGGGHHHHHHHGHHHHGHHHGGGGGHHHGHHGGGHHGHHHHHHHHHHHHHHHHGGGGGHHHHHHHHHGGHHHGGGGGGGHHHHHHGHHHHGGGGHHHHHHHHHHHHHHGFEGFGGGEGGGGGGGGGGGGGGGGGFFFFFFFFFFFFFFFFFFFFFFFFFFFFFFFFFFFFFFFFFFFFB
@M05620:37:000000000-D9766:1:1101:11058:6378 1:N:0:42
AGTGCCAGCTCTCCATCGCACAGGGGACCCAGGGCCTGGCCCCTCCATCCAGAAAACCTATGACCTCACCCGCTACCTGGAGCACCCACTCCGCAGCTTGGCTGGGACCTATGTGAGTATCCAGCGTAGGAATCTGGGAGTTGGGGAGGAGTGAGGAGTTGGGGAAAGACAGTCCTAACCGTGGAGGGTTCTGGTAAATGATGGGGTGAGGAGGGGCTCTTTGGCTCCCACCAGTCCCCCTGTCTGGTCTA
+
>A1>>DDFAFFFG1GGGGGCECHGGEEEGGHHAEEEFGHHHHGHGGHHHHHHHGHGGGHHHFHHHFGHHHHGG>>EHHGG0BGHHH/?EGHHAGCGGHGHGHHGGGHHAG1FHFHHHHHB2>21@CCCCGGBG1FGHH0F?011A-.<A.<<<D<C0<GHHFCG.:.:/:/:0:;G0:FFGGE@..CA9;9FFGC0;FFGFFGEAAB@--99AB-@@?FFFFFFFFFFFBFFAFFFFFFF;FFFFFF/FFB
@M05620:37:000000000-D9766:1:1101:6763:6390 1:N:0:42
ACCACACCTTCTACAATGAGCTGCGTGTGGCTCCCGAGGAGCACCCCGTGCTGCTGACCGAGGCCCCCCTGAACCCCAAGGCCAACCGCGAGAAGATGAACCCAGGTGCGTGGCCCGCTCCCTCTTCTGGTGGCCGCCTCCCTCCTTCCTGGCCTCCCGGCGCTGCGCCCTTTCTCACTGGTTCTCTCTTCTGCCGTTTTCCGTAGGACTCTCTTCTCTGCCCTGCGTCTCCTTTGGAACTCTGCAGGTTC
+
BBBBBABBFFFFGGGGGGFGGGHHGGGFEEGHHGFGFGGFGHHHHGGGGGGGHHHHHHHGGFFGGGGGGGGFHHHGGGGHGHHHHGGGGGCFGGHGFHH>FGGFHGHH1DGGGGHHGDF-CFHHHHGHHHHHGHHGGGGGGGGG;CFGGGGGGGGGGEGGCB>@FFFFFFFFFFFFFFFFFFFFFFF;BFFFFFBDDFFFFFBF.ADFFFFFFFFFFFFF/;.;FAF999FFFFFFFFFFFFFFF/;FAF/
@M05620:37:000000000-D9766:1:1101:23297:6391 1:N:0:42
AGGACCAGCTCTCCAGAGCACAGGGTCCCAAGTGCTTGGCCCCTCCATCAAGAAAACCTATGACCTCACCCTCCACCTCGGGCACCCGCTCCGCAGATCGGCTGGGACCTATGTGAGTATCCATCGTGGGAATCTGGGCGTTGGGGCGGGGTGCGGCGTTGGGGAAAGCCCGTCCTAACCGTGGAGGGTTCTGGTAAATGATGGGGTGAGGCGGGGCTCTTTGGCTCCCCCCAGTCCCCCTGTCTGGTCTA
+
>111>111ABB@BBBF11B1B0AA0BBBB1FG1D12D1B0BFFHGG0GBB11B000BA0AA1ADB1BBBGH/B/0BFG0B//>//BE/>/>//?/>/11??E/EFEBFEGHHHGGGHHHHHHF2B/?0?BFGGGB11<//>CC0--<<--:;;9A@-9@@@-;@A--;/;;9=BFFEFF-@FF?BEF@FFFFFFBBBFBF/BFFFF;@-AA-;=@@@?EFFF/99BFFF-;@-ABFFFFF;-9BBFFF9F/
@M05620:37:000000000-D9766:1:1101:19561:6393 1:N:0:42
ACCACACCTTCTACAATGAGCTGCGTGTGGCTCCCGAGGAGCACCCCGTGCTGCTGACCGAGGCCCCCCTGAACCCCAAGGCCAACCGCGAGAAGATGACAGGCGCGTGGCCCGCTCCCTCTTCTGGTGGCCGCCTCCCTCCTTCCTGGCCTCCCGGCGCTGCGCCCTTTCTCCCTGGTTCTCTCTTCTGCCGTTTTCCGTAGGACTCTCTTCTCTGCCCTGCGTCTCCTTTGGCACTCTGCAGGTTCTAG
+
AAAAAABAFFFFGGGGGGGGGGHHGGGGHGHHHGGGCGGGGHHHHGGGGGGFGHHHHHHGEGGGGGGFGGGHHHHEGGGHGGHEHGGGGGGGGGHHEFHH2FF/>AG@D-<GGFGG-AEB/<GHHFFG:.GHG?GDGGEFFGGFGGBB/:CFGGGGFAAFFCFBFFFFBFFFFBFFBAFFFBFFFFFBBFBF-DFFFFFFFFFD9FFFFFFFF0;BBBFEFFEDD-:BFFFF0/0:0;BB0;BBA;F0;;B
@M05620:37:000000000-D9766:1:1101:12412:6401 1:N:0:42
ACCACACCTTCTACAATGAGCTGCGTGTGGCTCCCGAGGAGCACCCCGTGCTGCTGACCGAGGCCCCCCTGAACCCCAAGGCCAACCGCGAGAAGATGACAGGTGAGTGGCCCGCTACCTCTTCTGGTGGCCGCCTCCCTCCTTCCTGGCCTCCCGGCGCTGCGCCCTTTCTCACTGGTTCTCTCTTCTGCCGTTTTCCGTAGGACTCTCTTCTCTGCCCTGCGTCTCCTTTGGAACTCTGCAGGTTCTAG
+
BBBBBABBFFFFGGGGFG5FGFHHGFFAFEGHFFGG?FGFGHHHHGGGEEGGHHFHHHHGCGGGGFGGGGGHHHHGGGGHGGHHEGGGGG/<@DHFDDFH2FFGH1?<FAFHHGGG@DHHHHHHHHDGHGHHGGGGGHGHHFHHHHGGGGGGGGGGG-;@FFFFFFFFFFFFFBFFFF9FFFFFFFFFFFFFFDFFFFFFFFFD/BBFFFFFFFFFF/B9FF.@DADFFFFFFB/9B/BBFF//FFFFFFF
@M05620:37:000000000-D9766:1:1101:23310:6407 1:N:0:42
AGTGCCAGCTCTCAATCGCACAGGGGACCCAGGGCTTGGCCCCTCCATCCAGAAAACCTATGACCTCACCCGCTACCTGGAGCACCAACTCCGCAGCTTGGCTGGGACCTATGTGAGTATCCAGCGTAGGAATCTGGGAGTTGGGGAGGAGTGAGGAGTTGGGGAAAGACAGTCCTAACCGTGGAGGGTTCTGGTAAATGATGGGGTGAGGAGGGGCTCTTTGGCTCCCACCAGTCCCCCTGTCTGGTCTA
+
BBCBCFFFCFFFGGGGGFGGGGHHGEGGGGFHGGGHHGGHHHGHGGHHHHHHHHHHHGHHHHHHHHHHHHHGGGGGHHHHHHHHHHHHGHHHGGGGGHHHGHHGGGHHGHHHHHHHHGHHHHHHHGEGGGHHHHHHHHHGGHHHGGGGGGGHHHHHHGHHHHGGGGHHHHHHHHHHHHHHGGGGGGGGEFGGGGFGGGGGGGGGGGFFFFFFFFFFFFFFFFFFFFFFFFFFFFFFFFFFFFFFFFFFFFF
@M05620:37:000000000-D9766:1:1101:9534:6428 1:N:0:42
ACCACACCTTCTACAATGAGCTGCGTGTGGCTCCCGAGGAGCACCCCGTGCTGCTGACCGAGGCCCCCCTGAACCCCAAGGCCAACCGCGAGAAGATGCCCAGGTGAGTGGCCCGCTACCTCTTCTGGTGGCCGCCTCCCTCCTTCCTGGCCTCCCGGAGCTGCGCCCTTTCTCACTGGTTCTCTCTTCTGCCGTTTTCCGTAGGACTCTCTTCTCTGACCTGAGTCTCCTTTGGAACTCTGCAGGTTCTA
+
BBBBBABBFFFFGGGGGGGGGFHHGGGGHEGHHGGGGGGGGHHHHGGGEFGGHHHHHHHGEFGGGDGGGGGHFCGGGGGHGFHHHGGGGGGCCDGHHGFHHHEFHHHAGHEGHHCGGGGHHHHHHHHHHHGHHGGGGGHGHHGHGFGGGGGGGGGGGA-9AFGGGGFFFFFFFFFFFFFFFFFFFFFFFFFFFFDFFFFFFFFDDFFFFFFFFFFFFFFFFFFFFFFFFFFFFFFFFFFFFFFFFFFFFF;
@M05620:37:000000000-D9766:1:1101:10708:6428 1:N:0:42
AGTGCCAGCTCTCAATCGCACAGGGGACCCAGGGCCTGGCCCCTCCATCCAGAAAACCTATGACCTCACCCGCTACCTGGAGCACCAACTCCGCAGCTTGGCTGGGACCTATGTGAGTATCCAGCGTAGGAATCTGGGAGTTGGGGAGGAGTGAGGAGTTGGGGAAAGACAGTCCTAACCGTGGAGGGTTCTGGTAAATGATGGGGTGAGGAGGGGCTCTTTGGCTCCCACCAGTCCCCCTGTCTGGTCTA
+
BBBBCFFFCFFFGGGGGGGGGGHHGGGGGGHHGGGGGGHHHHGHGGHHHHHHHGHHHGHHHHHHHHHHHHHGGGGGHHHHFGGGHHHHGHHHGGGGGHHHGHHGGGHHGHHHHHHHHHHHHHHHHGGGGGHHHHHHHHHGGHHHGGGGGGGHHHHHHGHHHHGGGGHHHHHHHHHHHHHHGGGGGEGGGGGGGGGFGGGGGGGGGGFFFFFFFFFFFFFFFFFFFFFFFFFFFFFFFFFFFFFFFFFFFFB
@M05620:37:000000000-D9766:1:1101:26243:6428 1:N:0:42
AGTGCCAGCTCTCAATCGCACAGGGGACCCAGGGCCTGGCCCCTCCATCCAGAAAACCTATGACCTCACCCGCTACCTGGAGCACCAACTCCGCAGCTTGGCTGGGACCTATGTGAGTATCCAGCGTAGGAATCTGGGAGTTGGGGAGGAGTGAGGAGTTGGGGAAAGACAGTCCTAACCGTGGAGGGTTCTGGTAAATGATGGGGTGAGGAGGGGCTCTTTGGCTCCCACCAGTCCCCCTGTCTGGTCTA
+
AABBBFFBBFFFGGGGGFFGGGGGFEFGGGHHGFGEEBGHHHGHGGGHHHHHHGFHHGHEHHEHHHHHHHHGGGGGHHHFGGHHHHHHGGHHGEEGEFHHGHHGA/FGGGBGHHHHHGHHHHHHHCEDFG<GHHHHHHHGGHHHGGGGGGGHHHHGH<CFGC@?EGHHHHGHHGHHHHEHGGGGGGGGGGGGGFFGFGGGGGGGEDDAFFFFFFFFFFFFFFFFBBFAFFFDFFFFFFFFF.BFF/9BBBB
@M05620:37:000000000-D9766:1:1101:23143:6443 1:N:0:42
AGTGCCAGCTCTCAATCGCACAGGGGACCCAGGGCCTGGCCCCTCCATCCAGAAAACCTATGACCTCACCCGCTACCTGGAGCACCAACTCCGCAGCTTGGCTGGGACCTATGTGAGTATCCAGCGTAGGAATCTGGGAGTTGGGGAGGAGTGAGGAGTTGGGGAAAGACAGTCCTAACCGTGGAGGGTTCTGGTAAATGATGGGGTGAGGAGGGGCTCTTTGGCTCCCACCAGTCCCCCTGTCTGGTCTA
+
ABAABFFFBFFFGGGGGGGGGGHHGGGGGGHHGGGGGGHHHHGHGGHHFGGHHHGHHGHHHGFHHHHBHHHGGGGGHHHHHHHHHHHHGHHHGGEGGGHHGHHFDGHHGHHHHHHHHHGHHHHHHGGGGGHHHHHHGHHGGHHHGGGGGGGHHHHHHGHHHHGGGGHHHHHHHHHHHHHHGGGGGGGGCFFGGGFBGGGGGGGGGGFFFFFFFFFFFFFFFFFFFFFFFFFFFFFFFFFFFFFFFFFFFFB
@M05620:37:000000000-D9766:1:1101:15780:6467 1:N:0:42
ACCACACCTTCTACAATGAGCTGCGTGTGGCTCCCGAGGAGCACCCCGTGCTGCTGACCGAGGCCCCCCTGAACCCCAAGGCCAACCGCGAGAAGATGACAGGTGCGTGGCCCGCTCCCTCTTCTGGTGGCCGCCTCCCTCCTTCCTGGCCTCCCGGCGCTGTGCCCTTTCTCCCTGGTTCTCTCTTTTGCCGTTTTCCGTAGGACTCTCTTCTCTGCCCTGCGTCTCCTTTTGCACTCTGCAGGTTCTAG
+
AAAAAAAAFFFFGGGGGG1BF1F1E0ABFEHF1FFECGGCEHHHHGGEEEEFHGHHGHHEEEGGGAEGGGGHHFFGGGGG/CGHHGG<CC<</CFGDHFF1?CFF1>/?@CHFC?A-<CGGFHHHHHG/CGHCGGG?GGHCEFB0BFBF?FFGGGBG?@@@-9;BFFFFFFFB999B-FFBFBBFFF/;BFF@FFFEFF-/-:-/;BFFFF/9FBBF/BA9A--9-AFF/FB/99BB/;;BB/;9FB/B9/
@M05620:37:000000000-D9766:1:1101:8009:6475 1:N:0:42
ACCACACCTTCTACAATGAGCTGCGTGTGGCTCCCGAGGAGCACCCCGTGCTGCTGACCGAGGCCCCCCTGAACCCCAAGGCCAACCGCGAGAAGATGAACCCAGGTGAGTGGCCCGCTCCCTCTTCTGGTGGCCGCCTCCCTCCTTCCTGGCCTCCCGGAGCTGCGCCCTTTCTCACTGGTTCTCTCTTCTGCCGTTTTCCGTAGGCCTCTCTTCTCTGCCCTGAGTCTCCTTTGGAACTCTGCAGGTTC
+
BBABBBB3BFFFGGGGGGAFGGHHGFGAFEHHHAFEAEGGGHHHHGGEEEGGHHHHGHHECCGGGGGGGCFGFHHGGGGHGHGHHGGGGG//BDHGHHHHHH?/?FCG?FFGAAGGFCF?EFHHHHHHHH=CGAGG?GDGHGHGGGGGGGGFGGGGFEGG--@FEFDAD@CFFFFF//FFFFFFFFFFFFFFFFFBADFFFB9B.;./;FFFFFF;FFFF/F.FF.B9:/99BFFFFFBFF;FBF/;AAB/
@M05620:37:000000000-D9766:1:1101:25350:6476 1:N:0:42
ACCACACCTTCTACAATGAGCTGCGTGTGGCTCCCGAGGAGCACCCCGTGCTGCTGACCGAGGCCCCCCTGAACCCCAAGGCCAACCGCGAGAAGCTCCCCAGGTGAGTGGCCCGCTACCTCCTCGGGTGGCCGCCTCCCTCCTTCCTGGCCTCCCGGAGCTGCGCCCTTTCTCACTGTTTCTCTCTTCTCGCTTTTTCCGTAGGACTCTCCTCTCTGACCTGACTCTCCTTTGTAACTCCGCAGTTTCTA
+
BBBABBBBFFFFGGGGGGF5GFGHGEEFHF2FA2FEFGFA2AGFEEGG1EEAFGHHHHHGG?EEGGGGGGAGGHHGGGGHAFHHHGG?DDFCC<?2<2??/2/???DG11//0>->->@GH0.</..<<;-.;--;.=:E//9/;0/0C/.90C.9.A---.BF-@A>B9BF/F/;FB9/;FFFFB/B///.9.;E/9/9./::./BFFF//;FFFB/;BF/B//;F9/:BFF///:;F//..--.;;B9;
@M05620:37:000000000-D9766:1:1101:21000:6497 1:N:0:42
ACCACACCTTCTACAATGAGCTGCGTGTGGCTCCCGAGGAGCACCCCGGGCTGCTGACCGAGGCCCCCCTGAACCCCAAGGCCAACCGCGAGAAGATGACAGGTGCGTGGCCCGCTCCCTCTTCTGGTGGCCGCCTCCCTCCTTCCTGGCCTACCGGAGCTGCGCCCTTTCTCACTGGTTATCTCTTCTGCCGTTTTCCGTAGGACTCTCTTCTCTGACCTGCGTCTCCTTTGGAACTCTGCAGGTTATAG
+
1>1>A11AFFC1AFG13ABF1BA1ABEEG0FGHG00BAE/EGHHHG/E//A/A/1BG0>FGG?G/E/EEGGHHH/>EFG<FHH//?CCC<>B@/FG1<FG1FFG1?CFG-@HHG-<-C.C//DHB00;GCGHG@-C..9/;BFFB/BFGGGG/C.-9-;@FF/;@F@?BBFFF/;F/FF//;FFFFFF/BBF@ABFFFFFFAAB9BFFFFFFBFFF//:BF--;A-AFFFFFFF/B9FFB9B/9A9//99;
@M05620:37:000000000-D9766:1:1101:25022:6497 1:N:0:42
AGTGCCAGCTCTCAATCGCACAGGGGACCCAGGGCCTGGCCCCTCCATCCAGAAAACCTATGACCTCACCCGCTACCTGGAGCACCAACTCCGCAGCTTGGCTAGGACCTATGTGAGTAACCAGCGCAGGAATCTGGGAGTTGGGGAGGAGTGAGGAGTTGGGGAAAGACAGTCCTAACCGTGGAGGGTTCTGGTAAATGATGGGGTGAGGAGGGGCCCTTTCGCACCCACCAGTCCCACTCTCTAGTCTA
+
3AAAAFFF?FFFFGGGGGGGGGGHCFFEEEHFFGGGFFFHCHGCEGHHHHGH3GFHFGFFHFGHHHHGHC1>FFGGHFHHHHHHHHGHGGHHGGGCGHH3?GF3BGG3/?B?FGD?G?33BBD/?<</@CCF1F1G100</?11-A.--<C<.<0<C.<<0<--.:.CGHHFGHCCGB/FG;A-..9-:;FGG9000;F0;0;0.:9-A.9/.:--9--.///9..9-A.ADE.BB/;/9A/B///;/;B/
@M05620:37:000000000-D9766:1:1101:20512:6525 1:N:0:42
ACCACACCTTCTACAATGAGCTGCGTGTGGCTCCCGAGGAGCACCCCGTGCTGCTGACCGAGGCCCCCCTGAACCCCAAGGCCAACCGCGAGAAGATGACAGGTGAGTGGCCCGCTACCTCTTCTGGTGGCCGCCTCCCTCCTTCCTGGCCTCCCGGCGCTGCGCCCTTTCTCCCTGGTTCTCTCTTCTGCCGTTTTCCGTAGGACTCTCTTCTCTGCCCTGCGTCTCCTTTGGCACCCTGCAGGTTCTAG
+
BBBBBBBBFFFFGGGGGGGGGFHHGEGA4EGAGCFDEFECDHHHHGGGEGGGGHGHHHHGGGGGGFFGGGGGHFHGGEGHGHHHHFEEGGGGGGHHBHHHHHG1<1?1<<FHHGGG--FHHHDHHGB=/AHHGGGGGGGHHDHHHHGGGGGGGFGGCDCDGFDFFFFFFFFFF/FF/A;B9FFFFFF;BFBFB.9BEFFFFADF/BFEFFFFFFFFF/BEFFFFADFFFFFFBF/;B.9.B?F/A9;FBB/
@M05620:37:000000000-D9766:1:1101:22316:6526 1:N:0:42
ACCACACCTTCTACAATGAGCTGCGTGTGGCTCCCGAGGAGCACCCCGTGCTGCTGACCGAGGCCCCCCTGAACCCCAAGGCCAACCGCGAGAAGATGAACCCAGGTGCGTGGCCCGCTCCCTCTTCTGGTGGCCGCCTCCCTCCTTCCTGGCCTCCCGGCGCTGCGCCCTTTCTCACTGGTTCTCTCTTCTGCCGTTTTCCGTAGGACTCTCTTCTCTGCCCTGCGTCTCCTTTGGACCTCTGCCGGTTC
+
1AAAAAA11@BFFF11FG11AGHHGEFB00B0BFCA?EEE?ECGGGGGFGGGEHFHHHHEGCCCGGGGGGEG1GGEECEGGHFEGEGGCGCCGGHGGHHFHHG?FFHGGGFCGGHHGGG@CGHHHHDGGHHHCHHCCCGGGGGGGGGGGGGFFFGGGEG@?9@@@F@?F@@FFFFFBFFFFFFFFFF:BFFFFFB@BFFFFFBF---FFFFFFFFFFB9FBF9BF9@A@FFBFFFFFF/BFBFBF/;9@B-
@M05620:37:000000000-D9766:1:1101:19890:6529 1:N:0:42
AGTGCCAGCTCTCAATCGCACAGGGGACCCAGGGCCTGGCCCCTCCATCCAGAAAACCTATGACCTCACCCGCTACCTGGAGCACCAACTCCGCAGCTTGGCTGGGACCTATGTGAGTATCCAGCGTAGGAATCTGGGAGTTGGGGAGGAGTGAGGAGTTGGGGAAAGACAGTCCTAACCGTGGAGGGTTCTGGTAAATGATGGGGTGAGGAGGGGCTCTTTGGCTCCCACCAGTCCCCCTGTCTGGTCTA
+
AAAABFFFCFFFGGGGGGGGGGHHGGGGGGHHGGGGGGHHHHGHGGHHHHHHHHHHHGHHHHHHHHHHHHHGGFGGHHHHGHHHHHHHGHHHEGGGGHHHGHHGGGHHGHHHHHHHHHHHHHHHHGEGGGHHHHHHHHGGGHHHGGEGGGGHHHHHHGHHHHGGGGHHHHHHHHHHHHHHGGGGGGGGDGGGGGFGGGGGGGGGGGFFFFFFFFFFFFFFFFFFFFFFFFFFFFFFFFFFFFFFFFFFFFF
@M05620:37:000000000-D9766:1:1101:10587:6542 1:N:0:42
AGTGCCAGCTCTCAATCGCACAGGGGACCCAGGGCCTGGCCCCTCCATCCAGAAAACCTATGACCTCACCCGCTACCTGGAGCACCAACTCCGCAGCTTGGCTGGGACCTATGTGAGTATCCAGCGTAGGAATCTGGGAGTTGGGGAGGAGTGAGGAGTTGGGGAAAGACAGTCCTAACCGTGGAGGGTTCTGGTAAATGATGGGGTGAGGAGGGGCTCTTTGGCTCCCACCAGTCCCCCTGTCTGGTCTA
+
BCBBCFFFCFFFGGGGGGGGGGHHGGGGGGHHGGGGGGHHHHGHGGHHHHHHHHHHHGHHHHHHHHHHHHHGGGGGHHHHHHHHHHHHGHHHGGGGGHHHGHHGGGHHGHHHHHHHHHHHHHHHHGGGGGHHHHHHHHHGGHHHGGGGGGGHHHHHHGHHHHGGGGHHHHHHHHHHHHHHGGGGGGGGCFGGGGFFGGGGHGHGGGFFFFFFFFFFFFFFFHHFFFFFFFFFFFFFFFFFFFFFHFFFFFF
@M05620:37:000000000-D9766:1:1101:17201:6544 1:N:0:42
AGTGCCGGCTCTCAATCGCACAGGGGACCCAGGGCCTGGCCCCTCCATCCAGAAAACCTATGACCTCACCCGCTACCTGGAGCACCAACTCCGCAGCTTGGCTGGGACCTATGTGAGTATCCAGCGTAGGAATCTGGGAGTTGGGGAGGAGTGAGGAGTTGGGGAAAGACAGTCCTAACCGTGGAGGGTTCTGGTAAATGATGGGGTGAGGAGGGGCTCTTTGGCTCCCACCAGTCCCCCTGTCTGGTCTA
+
111>AB1>DDAFEAGAGCFGAEGHE?EE0EGHEFG//AFFFGGGGGGHHHHBDGHHHGHHHHBGHHHGHHHGGEEGHHHHHHHCFGCGGHHHGGGEGCGHGHFEGGHGGFCGHHHHHHHGFGHFFC??@<FGHFFHFF0FCFHHGGFCGGFGHFGHCEHFHGGGGCHHHF/BFFBGGFGG@9=A.;AAGFGGFFFFGFF/BFFFFFF@EFFFAB@@?@FFFBBBBBFFAFFAAFFFFFFF@FFFFFFFFFF
@M05620:37:000000000-D9766:1:1101:14191:6556 1:N:0:42
AGTGCCAGCTCTCAATCGCACAGGGGACCCAGGGCCTGGCCCCTCCATCCAGAAAACCTATGACCTCACCCGCTACCTGGAGCACCAACTCCGCAGCTTGGCTGGGACCTATGTGAGTATCCAGCGTAGGAATCTGGGAGTTGGGGAGGAGTGAGGAGTTGGGGAAAGACAGTCCTAACCGTGGAGGGTTCTGGTAAATGATGGGGTGAGGAGGGGCTCTTTGGCTCCCACCAGTCCCCCTGTCTGGTCTA
+
>11>AFD11CFFAGGGFGEGGGHHGGGCEEEFFAEGAE/G0FEGGGGGHHHHBAEHHGH1GFBGHHHHHHHGGEGGHHHHHGHGHHHGGHHHGGG?EHHHGHFFFCGCGHHHHHFHHGHHHHHHHCCGGGHGHHHHFHHGGHHHGGGGCGGHHHHHHGH/DGCGGGHHHHHHHHHGGHHHGGE@BEFGGGGGGG;CGGGGGGGFGGF@FFFFFF;@@@FFFFFE/FFFFFFFFFFFFFFF@FFFFFFFFF/
@M05620:37:000000000-D9766:1:1101:19951:6559 1:N:0:42
ACCACACCTTCTACAATGAGCTGCGTGTGGCTCCCGAGGAGCACCCCGTGCTGCTGACCGAGGCCCCCCTGAACCCCAAGGCCAACCGCGAGAAGATGCCCAGGTGAGTGGCCCGCTACCTCTTCTGGTGGCCGCCTCCCTCCTTCCTGGCCTCCCGGAGCTGCGCCCTTTCTCACTGGTTCTCTCTTCTGCCGTTTTCCGTAGGACTCTCTTCTCTGACCTGAGTCTCCTTTGGAACTCTGCAGGTTCTA
+
BBBBBBBBFFFFGGGGGGGGGGHGGGGEHGHHHGGGGGGCGHHHHGGGEGGGHHHHHHHGGGGGGGGGGGGHHHHGGGGHGHHHHGGGGGCFGGHHHHHHHHHGHHHHHFGGHHFGGGGHHHHHHHFHHHGHHGGGGGHGHHGHHGGGFGGGGGGGGG-ABGGG?GFFFFFFFFFFFFFFFBFFFFFFFFFFFFDFFFFFFFFFFFFFFFFFFFFFFFFFFFF/FFFFFFFFFFFFFFFFFFFFFFFFFFB
@M05620:37:000000000-D9766:1:1101:19799:6566 1:N:0:42
ACCACACCTTCTACAATGAGCTGCGTGTGGCTCCCGAGGAGCACCCCGTGCTGCTGACCGAGGCCCCCCTGAACCCCAAGGCCAACCGCGAGAAGATGACAGGTGAGTGGCCCGCTACCTCTTCTGGTGGCCGCCTCCCACCTTCCTGGCCTCCCGGAGCTGCGCCCTTTCTCACTGGTTCTCTCTTCTGCCGTTTTCCGTAGGACTCTCTTCTCTGCCCTGCGTCTCCTTTGGAACTCTGCAGGTTCTAG
+
ABABBBCBFFFFGGGGGGGGGGHHGGGGHGGHHGFGGGGGGHHHHGGGAEGFHHGHHHHGCGEGGGGEGGGHFGHEGGGHGHHHHGGGGGGGGGFHFHHEGFEF1GGHHGGHHGGGGGHHHHHHGHGHHGHHGGGGGHGHHGHHHGGGGGGGGGGGG-AFGGGGGFFFFFFFFFFFFFFFFFFFFFFFFFFFFDFFFFFFFFDDFFFFFFFFFFFFF/FEFF.9ADFFFFFFFFEFFFFFFFFFFFFFFFF
@M05620:37:000000000-D9766:1:1101:20986:6568 1:N:0:42
AGTGCCAGCTCTCAATCGCACAGGGGACCCAGGGCCTGGCCCCTCCATCCAGAAAACCTATGACCTCACCCGCTACCTGGAGCACCAACTCCGCAGCTTGGCTGGGACCTATGTGAGTATCCAGCGTAGGAATCTGGGAGTTGGGGAGGAGTGAGGAGTTGGGGAAAGACAGTCCTAACCGTGGAGGGTTCTGGTAAATGATGGGGTGAGGAGGGGCTCTTTGGCTCCCACCAGTCCCCCTGTCTGGTCTA
+
CCCCCFFFCFFFGGGGGGGGGGHHGGGGGGHHGGGGGGHHHHGHGGHHHHHHGFHHHGHHHHHHHHHHHHHGGGGGHHHHHHHHHHHHGHHHGGGGGHHHGHHGGGHHGHHHHHHHHHHHHHHHHGGGGGHHHHHHHHHGGHHHGGGGGGGHHHHHHGHHHHGGGGHGHHHHHHHHHHHHGGGGGGGGEFGGGGGGGGGGGGGGGGFFFFFFFFFFFFFFFFFFFFFFFFFFFFFFFFFFFFFFFFFFFFB
@M05620:37:000000000-D9766:1:1101:18917:6571 1:N:0:42
AGTGCCAGCTCTCAATCGCCCGGGGACCCCGGGGCCTGCCCCCTCAATCCAAAAACCCTATGACCTCACCCCCTACCTGGAGCACAACTTCCGCAGCTTGGTTGGGACCTATGTGAGTATCAAGCGTAGGAATCTGGGGGTTGGGGGGGAGTGCGGAGTTGGGGAAAGCAAGTCCTAACCGTGGAGGGTTCTGGTAAATGATGGGGTGAGGAGGGGCTCTTTGGCTCCCACCAGTCCCCCTGTCTGGTCTA
+
AAAAAFFFAFFFGGF3A1A1A0A0AE0EE//AAAEAFA0BFF/E/B1@10B1BBF/B/00112B1111?GE///?B01B00BBFF0GE11BB/C?//F1B/1?EC//?<01?F<1???<FG1111?.>A.><>DFHHB-<C-ACG--;-9;9-/;-9;BFFF@-AB--///;9F//F/FF@9A--;A@FFFFFF//BB///;FFFFA9-F-/;A@?<-EFFFFFFBFE--;-9A9FFFFF@FBBFFF/;:9
@M05620:37:000000000-D9766:1:1101:18935:6576 1:N:0:42
AGTGCCAGCTCTCAATCGCACAGGGGACCCAGGGCCTGGCCCCTCCATCCAGAAAACCTATGACCTCACCCGCTACCTGGAGCACCAACTCCGCAGCTTGGCTGGGACCTATGTGAGTATCCAGCGTAGGAATCTGGGAGTTGGGGAGGAGTGAGGAGTTGGGGAAAGACAGTCCTAACCGTGGAGGGTTCTGGTAAATGATGGGGTGAGGAGGGGCTCTTTGGCTCCCACCAGTCCCCCTGTCTGGTCTA
+
ABBABFFFCFFFGGGGGAFGGGHHGAEGG?GHGGGGGGGHHHGHGGFHHFFFHHHHHG3FGHHHFHHHHHGEGEGGHHHFHHHHHHHHGHHHGGGGGFHHGFHGGGHHGHHHHHGHHFHHHHHHHGGGGGHHHHHHHGHGEHHHGGGGFGGHGHHHHGHHHHGGGGHHHHHHHHHHHHHHGGGGGGGGEGGGGGGGGGGGGGGGGGFFFFFFFFFFFFFFFFFFFFFFFFFFFFFFFFFFFFFFFFFBFFB
@M05620:37:000000000-D9766:1:1101:9926:6616 1:N:0:42
ACCACACCTTCTACAATGCGCTGCGTGTGGCTCCCGAGGAGCACCCCGTGCTGCTGACCGAGGCCCCCCTGAACCCCAAGGCCAACCGCGCGAAGATGACCGGTGCGTGGCCCGCTCCCTCTTCTGGTGGCCGCCTCCCTCCTTGCTGGCCTCCCGGCGCTGCGCCCTTTCTCCCTGGTTCTCTCTTCTGCCGTTTTCCGTAGGACTCTCTTCTCTGCCCTGCGTCTCCTTTGGCACTCTGCCGGTTCTAG
+
AAA?AAA>CFFFGFGGAG1AE0FEGEA000BFABB//EEGCHHHHGG/EEFGEHFGGHG/>E/EG/EGGGGEHBGGGGGH/<GHHG/<>C/<>CCCDG1F?CGCG->>CCGHHGGC-:=GHHHGHHHHFFGG?AGGGGGGGGGG0;CFFFGGFFFF?-;;@@9@@F@?FFFFF9FFFFFFFFFFFFF9;FFF@FFFFFFFFAAB/;;BFFFFFFBFFBFFFF-;A@FFF9BFFF/:F-;BF9/@@@F9;//
@M05620:37:000000000-D9766:1:1101:20537:6622 1:N:0:42
ACCACACCTTCTACAATGAGCTGCGTGTGGCTCCCGAGGAGCACCCCGTGCTGCTGACCGAGGCCCCCCTGAACCCCAAGGCCAACCGCGAGAAGATGCCCAGGTGAGTGGCCCGCTACCTCTTCTGGTGGCCGCCTCCCTCCTTCCTGGCCTCCCGGCGCTGCGCCCTTTCTCACTGGTTCTCTCTTCTGCCGTTTTCCGTAGGACTCTCTTCTCTGACCTGAGTCTCCTTTGGAACTCTGCAGGTTCTA
+
BCCCCCCCFFFFGGGGGGGGGGHHGGGEHGHHHGGGGGGGGHHHHGGGGGGGHHHHHHHGGGGGGGGGGGGHHHGGGGGHGHHHHGGGGGGGGGHHHHHHHHHGHHHHHHGGHHGGGCFHHHHHHHFHHHGHHGGGGGHGHGGHGGGGGGGGGGGGGG-CDFFFCFFFFFFFFFFFFFFFFFFFFFFFFFFFFFDFFFFFFF?DFFFFFFFFFFFFFF9BFFF/BFFFFFFFFFFFFFFFFFFFFFFFFFF
@M05620:37:000000000-D9766:1:1101:8162:6643 1:N:0:42
AGTGCCAGCTCTCAATCGCACAGGGGACCCAGGGCCTGGCCCCTCCATCCAGAAAACCTATGACCTCACCCGCTACCTGGAGCACCAACTCCGCAGCTTGGCTGGGACCTATGTGAGTATCCAGCGTAGGAATCTGGGAGTTGGGGAGGAGTGAGGAGTTGGGGAAAGACAGTCCTAACCGTGGAGGGTTCTGGTAAATGATGGGGTGAGGAGGGGCTCTTTGGCTCCCACCAGTCCCCCTGTCTGGTCTA
+
AAAABFBFBFCFGDGGGEG2EABFEEGGFGGHFEFGGCHHFGGHGGBGGHFGHBCHHEGHHHHHHHFHHGHGGG?EGHHGBBB?FHHCFFHHFEGGGGHHGHHF/<GHGHHHHHHHHGFHHHHHHGCEGDGHHHHHHGFGEHHHGGGGGGGHHFHHHGHHHHGGGGGHHHHHHHFHHHHHGCEGFGGG;AFGGGCFGGFGF;FFGBFDFFFFFFFFFDFFFFBFFFFEFFFFFFFFFFFFFFFFFFE/BB9
@M05620:37:000000000-D9766:1:1101:10570:6656 1:N:0:42
AGTGCCAGCTCTCAATCGAACAGGGGACCCAGGCCCTGGCCCCTCCAGCCAGAAAACCTATGACCTCACCCGCTACCTGGAGCACCCACTCCGCAGCCTGGCTCGCACCTATGTGAGTATCCAGCGCAGCAATCTGGGAGTTGGCGAGGAGTGAGGACATGGGGAAAGACAGTCGTAACCGTGGAGGGTACTGGCAAATGATGCGGTGAGGAGGGGCTCTTTGGCTCACACCAGACCCCCTATCTGCACTA
+
>1>1>DF11BFFG1FFFG1BG?GCGCE00BAF00BA/BFH0GGCGGH1BFFG0EGFGGH1BGBGHFGHHFFEE>EEHHBGBFGGHH/??F0B?///E/0B/F01>/><BHGHHHHHF>FGFHFFG//>A/?<GFFHFB0F.<1>1>-=A-<GFGFG0./0;;GFCA:CGFBFFG.;9CCFGGG@9C.;9/;=CF-;FFFFBBF/-9;9AFFF-A@@@@FF/;;/9BF/9/BBEF-9;-9-;-//;B//;B9
@M05620:37:000000000-D9766:1:1101:16290:6678 1:N:0:42
AGTGCCAGCTCTCAATCGCACAGGGGACCCAGGGCCTGGCCCCTCCATCCAGAAAACCTATGACCTCACCCGCTACCTGGAGCACCAACTCCGCAGCTTGGCTGGGACCTATGTGAGTATCCAGCGTAGGAATCTGGGAGTTGGGGAGGAGTGAGGAGTTGGGGAAAGACAGTCCTAACCGTGGAGGGTTCTGGTAAATGATGGGGTGAGGAGGGGCTCTTTGGCTCCCACCAGTCCCCCTGTCTGGTCTA
+
>>AAAFFFBFFFGFGGGGGCG2FCGEGGGG2GFAFEFFHHHHGHGGHHHHGHFHEGHGHGHHHHHHHHHHHEGGGGHHHHHHHGHHHHGHHHGG/EEGHHGHHFGGGHGHHHHHHHHHHHHFHHHGGGGGHHHHHHHHHGGHHHGGGGGGGHHHHHHGHHHHGGGGHGHHHHHHHHHHHHGGGGGGGGEGGGGGFGFFGGGGGEGGFBFFFFFFBBBBFFFFFFFFFFFFFFFFFFFFFFBFFFFBFBBF9
@M05620:37:000000000-D9766:1:1101:8660:6702 1:N:0:42
AGGTCCAGCTCTCCATCGCACAGGGTACCCAGGGCATGGCCCCTCCATCCAGAAAACCTATGACCTCACCCGCTACCTGGAGCACCCACTCCGCAGCTTGGCTGGGACCTATGTGAGTATCCAGCGTAGGAATCTGGGAGTTGGGGAGGAGTGCGGAGTTGGGGAAAGACAGTCCTAACCGTGGAGGGTTCTGGTAAATGATGGGGTGAGGAGGGGCTCTTTGGCTCCCACCAGTCCCCCTGTCTGGTCTA
+
>>33>BCFFFFFGEGF5AE2E2FAF44BBABFAAB22BFGCGGHGGHHFBFGDHCBBEHGAAAGHABGHHHEE0>EGHFG2BBGGHE??GH1>E/E>F3B>FGGGEHHGHHHHHHG1GHHHHGHHGGEGGHHHHHHHH0?EGHG?D/<C.>>G1>C<@EHHHGGC..:/C/CGGHHCGGGGGGG.EG@EGGGGGFFGGGGGGGGGFDBFFFFFFB?B-EBFF/BFFFFFFFFFFBBFFFFBFFFFFFFFFB
@M05620:37:000000000-D9766:1:1101:13729:6733 1:N:0:42
ACCACACCTTCTACAATGAGCTGCGTGTGGCTCCCGAGGAGCACCCCGTGCTGCTGACCGAGGCCCCCCTGAACCCCAAGGCCAACCGCGAGAAGATGACAGGTGGGTGGCCCGCTACCTCTTCTTGTGGCGGCCTCCCTCCTTCTTGGCCTCCCGCAGCTGAGCCCTCTCTCACTGCTTCTCTCTTCTGCCGTTTTCCGTAGTACTCTCTTCTCTGCCCTGATTCTCCTTTGTAACTCTGCAGGTTGTAG
+
1>1AA11AFF1BAFG13BBF1FFFAEGEG0FGHGC0BAF?EHHHHGCEA/EEGEAGHHGGGGGGEG>EGGGHHHEEGGGCFHHFAFGGG/<CC?HHBFF111/?<//</-0<<-<<-</0<<DHF00=CC.-;C9:9../CFG000;00/0;9E.9-;@>FF/-9;-9--/;//////;//;/99/FB9/F/@-;/;/9-/9--;/9B/BBFFF/BB//-/--/9/9:9F///9///9;9/B;F-;/-;9/
@M05620:37:000000000-D9766:1:1101:11527:6738 1:N:0:42
AGTGCCAGCTCTCAATCGCACAGGGGACCCAGGGCCTGGCCCCTCCATCCAGAAAACCTATGACCTCACCCGCTACCTGGAGCACCAACTCCGCAGCTTGGCTGGGACCTATGTGAGTATCCAGCGTAGGAATCTGGGAGTTGGGGAGGAGTGAGGAGTTGGGGAAAGACAGTCCTAACCGTGGAGGGTTCTGGTAAATGATGGGGTGAGGAGGGGCTCTTTGGCTCCCACCAGTCCCCCTGTCTGGTCTA
+
BCBCCFFFCFFFGGGGGGGGGGHHGGGGGGHHGGGGGGHHHHGHGGHHHHHHGHHHHGHGHHHHHHHHHHHGGGGGHHHHHHHHHHGHGHHHGGGGGHHHGHHGGGHHGHHHHHHHHHHHHHGHHGGGGGHHHHHHHHHGGHHHGGGGGGGHHFHHHGHHHHGGGGHGGHHHHHHHHHHHGGGG?EGGEFGGGGFGGGGGGGGGGGFFFFFFFFFFFFFFFFHFFFFFFFFFFFFFFFFFFFFFFFFFFFF
@M05620:37:000000000-D9766:1:1101:24299:6744 1:N:0:42
ACCACACCTTCTACAATGAGCTGCGTGTGGCTCCCGAGGAGCACCCCGTGCTGCTGACCGAGGCCCCCCTGAACCCCAAGGCCAACCGCGAGAAGATGCCCAGGTGAGTGGCCCGCTACCTCTTCTGGTGGCCGCCTCCCTCCTTCCTGGCCTCCCGGAGCTGCGCCCTTTCTCACTGGTTCTCTCTTCTGCCGTTTTCCGTAGGACTCTCTTCTCTGACCTGAGTCTCCTTTGGAACTCTGCAGGTTCTA
+
ABABBABAFFFFGGGGGGGGGGHFFGGGHGFGGFGG?EGCEG2GHGEEEEFEAGHHHHHGEEGGGGGGGGGHFHHGGGGHGHHHHGGCG/BBCDHFF2GHHHEFHHHHHFGGGHGGGGGHHHGHHHHHHHGHHGGGGGHGHHGHHGGGGGGGGGGGGGGGGGGGGGFFFFFFFFFFFFFFFFFFFFFFFFFFFFFFFFFFFFFFFFFFFFFFFFFFFFFFFFFFFFFFFFFFFFFFFFFFFFFFFFFFFFF
@M05620:37:000000000-D9766:1:1101:17408:6746 1:N:0:42
ACACACCTTCTACAATGAGCTGCGTGTGGCTCCCGCGGAGCACCCCGTTCTGCTTACCGAGGCCCCCCTGAACCCCAAGGCCAACCGCGAGAAGATGAACCCAGGTGAGTGGCCCGCTACCTCTTCTGGTGGCCGCCTCCCTCCTTCCTGGCCTCCCGGAGCTGCGCCCTTTCTCACTGGTTCTCTCTTCTGCCGTTTTCCGTAGGACTCTCTTCTCTGACCTGAGTCTCCTTTGGAACTCTGCAGGTTCT
+
CCCCCCCFFFBDGGGGG5BGABBAEGEHGHHHGGG2EF0AEGGHGGGF1BFHHD5DFGGGGGGGGGGGEFHHHHGGGGHGHHHHGGGGG/>BG?FGH1?GHGGHGHHHHHHGGHHGGGGGHHHHHHHHHHHGHHGGGGGGGGGGGGGGGGGGGGGGGGGFGFFFFFFFFFFFFFFFFFFFFFFFFFFFFFFFFFFFFFFFFFFFFFFFFFFFFFFFFFFBFFFFFFFFFFFFFFFFFFFFFFEFFFFFFFF
@M05620:37:000000000-D9766:1:1101:11075:6753 1:N:0:42
ACCACACCTTCTACAATGAGCTGCGTGTGGCTCCCGAGGAGCACCCCGTGCTGCTGACCGAGGCCCCCCTGAACCCCAAGGCCAACCGCGAGAAGATGCCCAGGTGAGTGGCCCGCTACCTCTTCTGGTGGCCGCCTCCCTCCTTCCTGGCCTCCCGGCGCTGCGCCCTTTCTCACTGGTTCTCTCTTCTGCCGTTTTCCGTAGGACTCTCTTCTCTGACCTGAGTCTCCTTTGGAACTCTGCAGGTTCTA
+
BBBBBBBACFFFGGGGGGFGFGHHGGGAAEHCHDFGGGG?AGCHHGGGGGCFGHGGHHHEGGGCFGGGGGGHGHHGGGGHGHHHHGGGGGCGGGHHHHHCGFHCFHFHHGFGFH?CGGCHG0DGDH0DD/CFFGGGGFCEHHGHHGGG0:FFFFGGDB-AB>-9>=DBBBB9/;BFFFFFBFFFFFFFFFFFFB.DFFFFB/;99BBFFFFFFE/BFFFFFFF/BFFFFFE/B/B//;B/FFFFFEFFFF/
@M05620:37:000000000-D9766:1:1101:16341:6791 1:N:0:42
GAGGCTGCTTTGGAAGAAACTCACAGGCCACGGCAAAAGTTGCTCCAGGGCCCGGGCATGATCCCCGTCCCCGATATTCAAGCTGAAATGCCGGCTTATGACTGCAACCAACCCCACATTAGCACTCCAGCCGATACAATAGAACAATAATTACAATTTGTACTAATAACGAAAAAGACAGGGACAAAAGATGTACCCAACACCCATGAGAGAGACACTCAAAAAACCGTACCACCTTGGACGTCTCCCGA
+
AAAAAAFAFFFFGBGGGGCGG1F1F1AE0B0AEAAEFH0B21DB1B1B0/BB///A//0BB2110?///B>>>/>E@G@FH2BF111BB1BB@E>//B1BB1BBGHHFHF///????/1211<<11?0110///---1111=11<//000<000000000=0=00:0000....;.../9/......;.;.00000000.9;...9//////9-----////9/-9-9--;--//--/////--9-;//;-
@M05620:37:000000000-D9766:1:1101:22935:6797 1:N:0:42
AGTGCCAGCTCTCAATCGCACAGGGGACCCAGGGCCTGGCCCCTCCATCCAGAAAACCTATGACCTCACCCGCTACCTGGAGCACCAACTCCGCAGCTTGGCTGGGACCTATGTGAGTATCCAGCGTAGGAATCTGGGAGTTGGGGAGGAGTGAGGAGTTGGGGAAAGACAGTCCTAACCGTGGAGGGTTCTGGTAAATGATGGGGTGAGGAGGGGCTCTTTGGCTCCCACCAGTCCCCCTGTCTGGTCTA
+
AAAAAFFFCFFFGGGGGGGGGGHFFEGGGGHHGGGGGGHHHHGHGGHHHHFHHHHHHGHHHHHHHHGHHHHGGGGGHHHHHHFG1FGHGGHHGE@FGGHHGHHGCFHHGHHHHHHHHHHHHHHHHGGGGGHHHHHHHHHGGHHHGGGGGGGHHHHHHGHHHHGGGGHHHHHHHHHHHHHHGEGGGGGG9AFGGGGGGGGGGGGGGGFFFFFFFFFFFFFFFFFFFFFFFFFFFFFFFFFFFFFFFFFBFFF
@M05620:37:000000000-D9766:1:1101:14512:6799 1:N:0:42
ACCACACCTTCTACAATGAGCTGCGTGTGGCTCCCGAGGAGCACCCCGTGCTGCTGACCGAGGCCCCCCTGAACCCCAAGGCCAACCGCGAGAAGATGCCCAGGTGAGTGGCCCGCTACCTCTTCTGGTGGCCGCCTCCCTCCTTCCTGGCCTCCCGGAGATGCGCCCTTTCTCACTGGTTATCTCTTCTGCCGTTTTCCGTAGGACTCTCTTCTCTGACCTGCGTCTCCTTTGGAACTCTGCAGGTTCTA
+
111>A11AFF113FG13ABF1111ABEEF0FGFGCABAE/FHHHHG?E//E/A1ABG00AEGCG/E/EEGGHHH/?EGG/>GHA/?EEG@CC/<<G11FFHFHFHBHGH1FGHA->CCGFFGHHHHHHHC?H.CGGG.GEHF.GH0C00/.CFGGABA@G-C00AEF@@FFFBF/FFFFFF/BFFFFFFFFFF?FFFFFFFFFFFBFFFFFFFF//;/9;FFB-9B?FFFFFFBFB/BFF//FFFE9/BF9
@M05620:37:000000000-D9766:1:1101:21510:6815 1:N:0:42
ACCACACCTTCTACAATGAGCTGCGTGTGGCTCCCGAGGAGCACCCCGTGCTGCTGACCGAGGCCCCCCTGAACCCCAAGGCCAACCGCGAGAAGATGAACCCAGGTGAGTGGCCCGCTACCTCTTCTGGTGGCCGCCTCCCTCCTTCCTGGCCTCCCGGAGCTGCGCCCTTTCTCACTGGTTCTCTCTTCTGCCGTTTTCCGTAGGACTCTCTTCTCTGACCTGCGTCTCCTTTGGAACTCTGCAGGTTC
+
CCCCCBCCFFFFGGGGGGGGGGHHGGGEHGHFHGGGGGGGGHHHHGGGGGGGGHHGHHHEGGGGGGGGGGEHHHHGGGGHGGHHHGGGGGGGGGHHHHGHHHGFGCHHBHHHGGHHGGG?FHHHHHHHGGFHEGHCDGGGHGHHGGGGGGGFFGGGGGDC-9AFFGAFFFFFFFFFFFFFFFFFFFFFFFFFFFFFFFFFFFDF.A:FFFFFFFFFFFFF/BFFF.;DFFFFFFFFFFFFFFFFF/;FAF/
@M05620:37:000000000-D9766:1:1101:18735:6823 1:N:0:42
ACCACACCTTCTACAATGAGCTGCGTGTGGCTCCCGAGGAGCACCCCGTGCTGCTGACCGAGGCCCCCCTGAACCCCAAGGCCAACCGCGAGAAGATGAACCCAGGTGAGTGGCCCGCTACCTCTTCTGGTGGCCGCCTCCCTCCTTCCTGGCCTCCCGGCGCTGCGCCCTTTCTCACTGGTTCTCTCTTCTGCCGTTTTCCGTAGGACTCTCTTCTCTGACCTGCGTCTCCTTTGGAACTCTGCAGGTTC
+
AAA?AAABFFFFGGGGEGGFGFGFGAEEHEFH3FGEEGG?EG2GHGGGGGGEAGHBGHHGC00EGEGGGGGF3BGGGGDH/?GHHGGEDCC?@ACFGGF1FFFF//?G1<?GFGHGGGGGGHHHHHHHHHGCEGHGGCFGHGHHGGGGGGFGGFGGEGGGGGBB?ABBF?BFFFFFFFFFFFFFFFFFFFFFFFFBADFFFFBFADDFFF/FFFFFFFFF9FFFF?>DBFFFFFF/F/BFFFFFF/99AF/
@M05620:37:000000000-D9766:1:1101:16906:6823 1:N:0:42
ACCACACCTTCTACAATGAGCTGCGTGTGGCTCCCGAGGAGCACCCCGTGCTGCTGACCGAGGCCCCCCTGAACCCCAAGGCCAACCGCGAGAAGATGAACCCAGGTGCGTGGCCCGCTACCTCTTCTGGTGGCCGCCTCCCTCCTTCCTGGCCTCCCGGCGCTGCGCCCTTTCTCACTGGTTCTCTCTTCTGCCGTTTTCCGTAGGACTCTCTTCTCTGCCCTGCGTCTCCTTTGGAACTCTGCAGGTTC
+
CCCCCCCCFFFFGGGGGGGGGGHHGFGBGEHHHGGFEGGFGHHHHGGGGEGGHHHHHHHGGGGGGGGGGGGHHHHGGGGHGHHHHGGGGGBDFGHHHHHHHHGGHGHH1CFGGGHHGGG-AHHHHGHHHHHHGHHGGGGGHGGGGGGGGGGGGGGGGGGGFGFFFFFFFFFFFFFFFFFFFFFFFFFFBFFFFFFFFFFFFFFF.ADFFFFFFFFFFFFF/B;BFACADFFFFFFFFFFFFFFFF;;FFF/
@M05620:37:000000000-D9766:1:1101:15124:6826 1:N:0:42
GAGGCTGCTTTGGAAGAAACTGAGAAACCAGGGACACAAGATCGGAAGAGCACACGTCTGTACTCTAGTCACGAGATTGCATCTCGTATGCCGTCTCCTGCTGTAAAAAACAAAAAGTACCACATGCTGGCCGCCTCCACGTGGGTCCGCGCGCTGATGACGACATGTCCAGTCAGTCCGGCCTTTCTGCTTTGGCACTCTTGTGGATCCGCTTGTCCCATTATCTGCATTTGTCCCGGTCGCTGTGCCGC
+
>AAAAAFAFFFFGBGG1CGFG1B1DB1BB0A0BAF0FGFF0FBAAA/B00BBBAB/BA0B12DDD211DD21A/>>B1BBDGGHBB?E0BBB/?EB0BBE@B111>22FE/?/00//1B2121/111>11/0/@/?/F00//////0/--<--<<C.<000..--:00:C0CCB00090.---;9F00;0;;;0//09;/0;0;9BBFFB--;-9-//9/;B//9/9F///;9F99:--99-----///-9
@M05620:37:000000000-D9766:1:1101:18724:6839 1:N:0:42
ACCACACCTTCTACAATGAGCTGCGTGTGGCTCCCGAGGAGCACCCCGTGCTGCTGACCGAGGCCCCCCTGAACCCCAAGGCCAACCGCGAGAAGATGAACCCAGGTGAGTGGCCCGCTACCTCTTCTGGTGGCCGCCTCCCTCCTTCCTGGCCTCCCGGCGCTGCGCCCTTTCTCACTGGTTCTCTCTTCTGCCGTTTTCCGTAGGACTCTCTTCTCTGACCTGAGTCTCCTTTGGAACTCTGCAGGTTC
+
BBAABBBBFFFFGGGGGGGDDBBAFEEFHGGHFGGGGGCCGGHHHGGG1EGGHGFFGHHGGGGGGGGGGGGGHFHGGGGHFGHHHGG/D?CC/B0GHGBGFGGGGEFF1GHHFGHHGGGGGGHHHHHGD0DGGHHGGGGGHGHGGGGGGGGGGGGGGGGG-BBBBFBBB?BFFFFFFFFFF9BFFFFFFFFFFFFBDFFFFFFFFFFFFFFFFFFFFFFFFFFFF/.9FFFFFFFBFFFFFFFFFBFFFF/
@M05620:37:000000000-D9766:1:1101:18812:6859 1:N:0:42
ACCACACCTTCTACAATGAGCTGCGTGTGGCTCCCGAGGAGCACCCCGTGCTGCTGACCGAGGCCCCCCTGAACCCCAAGGCCAACCGCGAGAAGATGCCCAGGTGAGTGGCCCGCTACCTCTTCTGGTGGCCGCCTCCCTCCTTCCTGGCCTCCCGGAGCTGCGCCCTTTCTCACTGGTTCTCTCTTCTGCCGTTTTCCGTAGGACTCTCTTCTCTGACCTGAGTCTCCTTTGGAACTCTGCAGGTTCTA
+
CCCCCCCCFFFFGGGGGGGGGGHHGFGGFGHHHGGGGGGGGHHHHGGGGGGGHHHHHHHGGGGGGGGGGGGGGHHGGGGHGHHHHGGGGGGGGGHHHHHHHHHGHHHHHHGGHHGGGGGHHHHHHHHHHHGHHGGGGGHGHHGHHGGGGGGGGGGGGG-ADGGGGGFFFFFFFFFFFFFFFFFFFFFFFFFFFFFFFFFFFFFFFFFFFFFFFFFFFFFFFFFFFFFFFFFFFFFFFFFFFFFFFFFFFFF
@M05620:37:000000000-D9766:1:1101:23327:6862 1:N:0:42
AAGGCTGCTTTGGAAGAAACTCATAGATTACTGCAACAGTTCCCCCTGGACCTGGAAAAGTTTCTTGCCTCGCTTACAGAAGCTGAAACCACAGACAATTACCCCTAACTAAAGGCTCCTAGAAGACACCAATTCACCAAAAGAGCTGATGAAACAATGTCAAGCAAGGCAGGAATGACCTCTGCAGCACTCTGGAGGATACACGTTAACAAAGCTCACCATCGGCACGTGAAACTTACAAGCCAAGCACA
+
33>A>BC3@@B4F4ABEGBBGGHHHGHFGGBADB4BCG2DDDDBBBAB2B2BAB2B332BBDGDGHHBB53BABG1BBBFG3BBG33EBBBB1B3B22BB4BBB1??B13BB3@3?3B/3?B3B3BB3B???3BB?333///0?0011B1121110<@12@@@11<00//?/</?11<111111111>0010=000.../0<=0.<.:.0:0.//00;0;00/..:--.;...;;;;00900.;/;.....
@M05620:37:000000000-D9766:1:1101:26398:6863 1:N:0:42
GAGGCTGCTTTGGAAGAAACTGACAGGCCATGGCAAAAGTTCCTCCTGGACCCGGGAATGAATCTCGCCCCCGATATTCAAGCTGAAACACCGGCTAATGCATGATACCAACCCTAAGGAAAGGCTCCTATAACACTCCAAGGGAGAAAAATAGCTTATGAAACAATGACAAGCAAGTCAGGGATTTCCGCTTGAACAATCTTAGGTATCCAATTGAACAATGCTCATCATTTGTACTTGTAACTGACATC
+
A>ABBBFBFFFFGGGGGFGFF5B4AB222A4BFG3AAGAG5BD55A2B32BB22000A2B355D5511A?>0//>>/B4BF4BG333B331?>EF//BBGH4BE?444BF2<E/B?B2B2BF0@<2@FC<22211?1<01<?/??..0<>00><=>1>=10=<0<<0<0<0=C.<CC0<C</.::/0;:.;:...009/0/0;00;9900;CFB;9;=C0:;0;;;999B///;;/;9//;B/BF//9F//
@M05620:37:000000000-D9766:1:1101:25482:6866 1:N:0:42
AGTGCCAGCTCTCAATCGCACAGGGGACCCAGGGCCTGGCCCCTCCATCCAGAAAACCTATGACCTCACCCGCTACCTGGAGCACCAACTCCGCAGCTTGGCTGGGACCTATGTGAGTATCCAGCGTAGGAATCTGGGAGTTGGGGAGGAGTGAGGAGTTGGGGAAAGACAGTCCTAACCGTAGGGTTCTGGTAAATGATGGGGTGAGGAGGGGCTCTTTGGCTCCCACCAGTCCCCCTGTCTGGTCTATC
+
>AAAAFFFBFFFGFGGGFFGGGHGGFGGGGGHGGGGGGGHHHGHGGHGHHGHFFEGHFHHHHHHHHGHHHGGGGGGHHHGHHGHGHFHGHHHGGFGGGHHGHHEFEGHGHHHHHHHHDHFGHHHHGGGGGHHHHHHHHHGEHHHGGGGGGGHHHGHHGHHHGGGEGHHHHHGHHHHHHHHGGEDGGBFFFGGGFGFFFFFFFEG9BFFFFFFFFFF?FFFFFFFFFFBFFFFBFFFFFFEFFFFFFFFFFF
@M05620:37:000000000-D9766:1:1101:13848:6867 1:N:0:42
ACCACACCTTCTACAATGAGCTGCGTGTGGCTCCCGAGGAGCACCCCGTGCTGCTGACCGAGGCCCCCCTGAACCCCAAGGCCAACCGCGAGAAGATGACCGGTGTGTGGCCCGCTCCCTCTTCTGTTGGCCGCCTCCCTCCTTCCTGGCCTCCCGGCGCTGTGCCCTTTCTCCCTGGTTCTCTCTTTTGCCGTTTTCCGTAGGGCTCTCTTCTCTGCCCTGTGTCTCCTTTTGGACACTGCCGGTTCTCT
+
CCCCCCCAFFFFGGGGGGFGGGHHGEGBFFHHHGGGGGGGGHHHHGGGGGGGGHHHHHHFGGFGGGGGGGGHHHHGGGGHGHHHHGGGGGCFGGHHHFHHC>//><?0?..<F-A@@<C/GH0<G000<.00-A-.C.;9FAB00/00/.;9C.E.--=-;-.;B0B0:F0FF0B/0.000;FFFF09B000:.:BF09.9....:;;FFF90;FFF0090.0;;0BFB00;00-:09;B00/---;.;00
@M05620:37:000000000-D9766:1:1101:26258:6890 1:N:0:42
AGTGCAAGCTCTCAATCGCACAGGGGACCCAGGGCCTGGCCCCTCCATCCAGAAAACCTATGACCTCACCCGCTACCTGGAGCACCAACTCCGCCGCTTGGCTGGGACCTATGTGAGTATCCAGCGTAGGAATCTGGGAGTTGGGGAGGAGTGAGGAGTTGGGGAAAGACAGTCCTAACCGTGGAGGGTTCTGGTAAATGATGGGGTGAGGAGGGGCTCTTTGGCTCCCACCAGTCCCCCTGTCTGGTCTA
+
>AAAADF1AFFF1BGGDAA1E0BAAA0EEEFGG0EA/BB00BEHGGHBGABB1B1BBEH1B12DGFFFHHHGEEGGHHG0FFBFGHCCE0BFE///</?FEFGFE/<BCGGFFH2BFBGHHHHHHGGECAFDGHHHHHHG<GHFGGGGCCGHE<<AF<CGHFCCECEGFGFH0:BFFGFFACEGFGGG9FFGGF;FFGGGGFFBEFF@FFFFF???@@-FFFBFFBFFFFABF9BB;BEB@EFFFFFFFFF
@M05620:37:000000000-D9766:1:1101:24906:6896 1:N:0:42
AGTGCCAGCTCTCAATCGCACAGGGGACCCAGGGCCTGGCCCCTCCATCCAGAAAACCTATGACCTCACCCGCTACCTGGAGCACCAACTCCGCAGCTTGGCTGGGACCTATGTGAGTATCCAGCGTAGGAATCTGGGAGTTGGGGAGGAGTGAGGAGTTGGGGAAAGACAGTCCTAACCGTGGAGGGTTCTGGTAAATGATGGGGTGAGGAGGGGCTCTTTGGCTCCCACCAGTCCCCCTGTCTGGTCTA
+
AA>ABFFFCFFFGGGGGGGCGCHFFGGGGGGHFFGGGGHHHHGHGGHHHGHHHHHHHGHHHHHHHHHHHHHGGEGGHHHHGHHHHHHHGHHHEGGGGGHHGGHGGGHHGHHHHHHHHHHHHHHHHGDGGGHHHHHHHHHGGHHHGGGGGGGHHHHHHGHHHHGGGGHHHHHHHHHHHHHHGGGGGGGGCFFGGGFGGGGGGGGGGGFFFFFFFFFFFFFFFFFFFFFFFFFFFFFFFFFFFFFFFFFFFFF
@M05620:37:000000000-D9766:1:1101:16722:6907 1:N:0:42
AGTGCCAGCTCTCAATCGCACAGGGGACCCAGGGCCTGGCCCCTCCATCCAGAAAACCTATGACCTCACCCGCTACCTGGAGCACCAACTCCGCAGCTTGGCTGGGACCTATGTGAGTATCCAGCGTAGGAATCTGGGAGTTGGGGAGGAGTGAGGAGTTGGGGAAAGACAGTCCTAACCGTGGAGGGTTCTGGTAAATGATGGGGTGAGGAGGGGCTCTTTGGCTCCCACCAGTCCCCCTGTCTGGTCTA
+
AB>ABFFFCFFFGFGGGGGCGFHFGEGGAFHHAEEGGGHHCHGHGGHHHHHHHGHHHGHHHHFHHFGHHHHGE>>EHHHHGHHHHHFGFHHHEGGGGHHHGHHGGGHHGHHHHHHHHHHHHHHHHGGGGGHHHHHGHGFFGHHHGGECGDDGHGHHHGHHHHGGGGHHHHHGHHHHHHHHGGGGFGGGGGGGGGGFGGGGGGGGGGFFFFFFFFFFFFFFFFFB/FFFF/FF?A9BFFFFFFFFFFBFFF/
@M05620:37:000000000-D9766:1:1101:12740:6909 1:N:0:42
GAGGCTGCTTTGGCAGAAACTCATAGATTACTGCAACAGTTCCCCCTGGACCTGGAAAAGTTTCTTGCCTGGCTTACAGAAGCTGAAACAACTGCCAATCCTGCATGTTGCCAGCTCCCAGGTAAGGCTCCCAGAACACTCCAACGTAGCAAAACAGCTCAGCACACATCCTCACGGTATCTATCTACTGCCGTTGTCCGTATCTCTCTCATCTAAGCCAAGACTCTCCTGTGGTTCTCTGCATTACCTAG
+
AAA?AAFAFFFFF1111BFFFCFDFG1GHBHGHHHCHHHFHHFHHGEGHBGGGGHABGHH1DFHFBDGHHEFHFFFGFFHG1FFGHFDGGGG1CBF11@0>B11BB@122BBFB/11@/01>BB2>101B>?01?00BFEFF11<//<0?F1B0@/@@111011<00/11<1?1<?C/.>1=>11=1><>G<-.<.<00.....00000;00<C000:;//../<;00;0/;0//.0;090C0000;9;09
@M05620:37:000000000-D9766:1:1101:12804:6916 1:N:0:42
AGTGCCAGCTCTCAATCGCACAGGGGACCCAGGGCCTGGCCCCTCCATCCAGAAAACCTATGACCTCACCCGCTACCTGGAGCACCAACTCCGCAGCTTGGCTGGGACCTATGTGAGTATCCAGCGTAGGAATCTGGGAGTTGGGGAGGAGTGAGGAGTTGGGGAAAGACAGTCCTAACCGTGGAGGGTTCTGGTAAATGATGGGGTGAGGAGGGGCTCTTTGGCTCCCACCAGTCCCCCTGTCTGGTCTA
+
ACAABFFFCFFFGGGGGGGGGGHHGGGGGGHHFGGGGGHHHHGHGGHHHHHHHHGHHGHHHHHHHHHHHHHGGEEGHHHHHHHHHHHGFHHHGGGGGHGHGHHGGGHHGHGHHHHGHFHHFHFHHGGFDDHHHHHHHHFGGHHHCGEGFDEHHFHHHGHHHHGGGGHHGHHHHGHHHHHHGGGGGGGGCFGGGGCFFGGGGGGGGGFFFFFFFFFFFFFFFFFFFFEFFFFFFFFFFFFFFFFFFFFFBFB
@M05620:37:000000000-D9766:1:1101:13113:6921 1:N:0:42
AGTGCCAGCTCTCAATCGCACAGGGGACCCAGGGCCTGGCCCCTCCATCCAGAAAACCTATGACCTCACCCGCTACCTGGAGCACCAACTCCGCAGCTTGGCTGGGACCTATGTGAGTATCCAGCGTAGGAATCTGGGAGTTGGGGAGGAGTGAGGAGTTGGGGAAAGACAGTCCTAACCGTGGAGGGTTCTGGTAAATGATGGGGTGAGGAGGGGCTCTTTGGCTCCCACCAGTCCCCCTGTCTGGTCTA
+
ABAABFFFCFFFGGGGGFGGGGHHGGGFGGHGCEGGGGHHHHGHGGHGHHHHHHHHHGHHHHHHHHHHHHHGGFGGHHHFFGHHHHHHFHHHGGGGGHHHGGHGGGHHGHHHHHHGHHGHHHHHHGGGGGHHHHHHHHHGGHHHGGGCGGGHHHHHHGHHHHGGGGHHHHHHHGHHGHHHGGGGGGGGCFGGGGFGGGGGGGGGGGFFFFFFFFFFFFFFFFFFFFFFFFFFFFFFFFFFFFFFFFFFFFF
@M05620:37:000000000-D9766:1:1101:8372:6934 1:N:0:42
AGTGCCAGCTCTCAATCGCACAGGGGACCCAGGGCCTGGCCCCTCCATCCAGAAAACCTATGACCTCACCCGCTACCTGGAGCACCAACTCCGCAGCTTGGCTGGGACCTATGTGAGTATCCAGCGTAGGAATCTGGGAGTTGGGGAGGAGTGAGGAGTTGGGGAAAGACAGTCCTAACCGTGGAGGGTTCTGGTAAATGATGGGGTGAGGAGGGGCTCTTTGGCTCCCACCAGTCCCCCTGTCTGGTCTA
+
AB3AAFFFBFFFGGGGGGG2E?BAFEFGGFHHAEGGCGHHHHGHGGHHHGHHGHHHHGHHHGGHHHHHHHHGF>EEGHHHEFFGHHHGFEGGEEEGGHHHGHHGGCHHGHHHHHHHHHHHHHHHHGGGGGHHHHHHHHHGEGHHGGGGGGEHHGHHHGHHHHGGGGHHHHHHHHHHHHHHGEEGGGGGEGGGGGCFGGGGGGGGGGFFFFFFFFFFFFFFFFFFFFFFFFFFFFFFFFFFFFFFFFFFFFB
@M05620:37:000000000-D9766:1:1101:10657:6937 1:N:0:42
ACCACACCTTCTACAATGAGCTGCGTGTGGCTCCCGAGGAGCACCCCGTGCTGCTGACCGAGGCCCCCCTGAACCCCAAGGCCAACCGCGAGAAGATGCCCAGGTGAGTGGCCCGCTACCTCTTCTGGTGGCCGCCTCCCTCCTTCCTGGCCTCCCGGAGCTGCGCCCTTTCTCACTGGTTCTCTCTTCTGCCGTTTTCCGTAGGACTCTCTTCTCTGACCTGAGTCTCCTTTGGAACTCTGCAGGTTCTA
+
AAA>AAAAFFFFGDFDFF1BF1FCEAAAAEHH1FFEEAGCGHHHHGGGCEEFHEGGFGHE?EGGEAEGGGEEGCF/EE?>/<GHEG//BC<<//?F1<11GHH/FGFGHBFEHHGCGGGHHHHHHDGFHHGGFGGGGGEFHHFHFGFGFBFFGGGGBA-9@FBF-@B@-BBBFFBFFFFFFFFFFFFFFBFFF-;AFFFF?BFFAFFFFFF/BFFBFFBFFB9;;BB;BFFEF/BFFFFFFFFFFFAFFF:
@M05620:37:000000000-D9766:1:1101:16500:6938 1:N:0:42
ACCACACCTTCTACAATGAGCTGCGTGTGGCTCCCGAGGAGCACCCCGTGCTGCTGACCGAGGCCCCCCTGAACCCCAAGGCCAACCGCGAGAAGATGAACCCAGGTGCGTGGCCCGCTCCCTCTTCTGGTGGCCGCCTCCCTCCTTCCTGGCCTCCCGGCGCTGCGCCCTTTCTCACTGGTTCTCTCTTCTGCCGTTTTCCGTAGGACTCTCTTCTCTGCCCTGCGTCTCCTTTGGAACTCTGCCGGTTC
+
BBBBBBBBFFFFGGGGGGGGGGHHGGGBFEGHHGGGGGGGDFHHHGGGGGGGHFHGGHHCGGGGGGGGGGEHHHHGGGGHGHHHHGGGGGGGGGHHHHHHHHGFHEHH<@FGGGHHGGG-CEGHHHGH<DGHGHHCGCDDGGGGDFGGGGGGGGGGGCFGCFFFCFAFFFFFFFFFFFFFFFFFFFFBFFFFFFFFFFFFFFBF;;DFFFFFFFFFFFFF/B.FFEDDFBFFFFFFFFFFEFFFF/:BFF.
@M05620:37:000000000-D9766:1:1101:13116:6939 1:N:0:42
AGTGCCAGCTCTCAATCGCACAGGGGACCCAGGGCCTGGCCCCTCCATCCAGAAAACCTATGACCTCACCCGCTACCTGGAGCACCAACTCCGCAGCTTGGCTGGGACCTATGTGAGTATCCAGCGTAGGAATCTGGGAGTTGGGGAGGAGTGAGGAGTTGGGGAAAGACAGTCCTAACCGTGGAGGGTTCTGGTAAATGATGGGGTGAGGAGGGGCTCTTTGGCTCCCACCAGTCCCCCTGTCTGGTCTA
+
CCACCFFFDFFFGGGGGGGGGGHHGGGGGGHHGGGGGGHHHHGHGGHHHHHHHFHHHGGHHHHHHHHHHHHGGGGGHHHHHHHHHHHHGHHHGGGGGHHHGHHGGGHHGHHHHHHHHHHHHHHHHGGGGGHHHHHHHHHGGHHHGGFGGGEGHHHHHGHHHHGGGGHHHHHHHHHHHHHHGGGGDEGGEGGGGGGGGGGGGGGGGGFFFFFFFFFFFFFFFFFFFFFFFFFFFFFFFFFFFFFFFFFFFFF
@M05620:37:000000000-D9766:1:1101:17507:6988 1:N:0:42
ACCACACCTTCTACAATGAGCTGCGTGTGGCTCCCGAGGAGCACCCCGTGCTGCTGACCGAGGCCCCCCTGAACCCCAAGGCCAACCGCGAGAAGATGACCGGTGTGTGGCCCGCTCCCTCTTCTGGTGGCCGCCTCCCTCCTTCCTGGCCTCCCGGGGCTGCGCCCTTTCTCCCTGGTTCTCTCTTCTGCCGTTTTCCGTAGGACTCTCTTCTCTGCCCTGTGTCTCCTTTGGAACTCTGCAGGTTCTAG
+
CCCBCCCCFFFFGGGGGGDGGGHHGGGA4EHFHGGGCGGGCHHHHGGGEEGGEHHHHHHEECCGGGGGGGFHHHHGGEGHGHHHHGGGGG<DGGHEDGDGC/?<@/???..<GCGG-.<<GHGFGG0DGDH.:DCDGEFFG.BF0BB0/F?BFGGD@-;>DD.CFFFAFFEFF/FF/./::BFFFFE/B/FBB9DFFFFD/;;?/:;FFFF/:FFFF/;A9A;B99FFFB/FF///;/;BB///9;B:;9/
@M05620:37:000000000-D9766:1:1101:24301:6994 1:N:0:42
AGTGCCAGCTCTCAATCGCACAGGGGACCCAGGGCCTGGCCCCTCCATCCAGAAAACCTATGACCTCACCCGCTACCTGGAGCACCAACTCCGCAGCTTGGCTGGGACCTATGTGAGTATCCAGCGTAGGAATCTGGGAGTTGGGGAGGAGTGAGGAGTTGGGGAAAGACAGTCCTAACCGTGGAGGGTTCTGGTAAATGATGGGGTGAGGAGGGGCTCTTTGGCTCCCACCAGTCCCCCTGTCTGGTCTA
+
AA>ABFFFBFFFGGGFGGGCG?GCF?EAAEGHAEEE2FGG2FEDFGHHHHHHBFB2GGHHHH5GHFGHHHHGF>EEHHFH2FGHGHC1EFHFAEFEEGEGGGHGGGHFGHGHHHHHHHHHHHHHHGGCGGHGHHHHHH<FFHHHGGEGGDEHHBGFBDHGFFGGFGHHGHHHHHHGHHHHGGGGFGGGEGGGGGBFGGGGGFGGGG.@EFFFFFFFFDEBFFFF/BFFFFFFFEFFFFFFFFFFFFFFFBB
@M05620:37:000000000-D9766:1:1101:15277:7000 1:N:0:42
ACCACACCTTCTACAATGAGCTGCGTGTGGCTCCCGAGGAGCACCCCGTGCTGCTGACCGAGGCCCCCCTGAACCCCAAGGCCAACCGCGAGAAGATGAACCCAGGTGAGTGGCCCGCTACCTCTTCTGGTGGCCGCCTCCCTCCTTCCTGGCCTCCCGGAGCTGCGCCCTTTCTCACTGGTTCTCTCTTCTGCCGTTTTCCGTAGGACTCTCTTCTCTGACCTGAGTCTCCTTTGGAACTCTGCAGGTTC
+
AA?AA1AAFFFFCGF13BGGCGFFEEFGA0GHFFG?0AF/AGCHHGEE/EEA1B1FGHHGE??EEEEEGGG0BEFGGGGEFHHE/FFEG@GG/AG1>11>FGCF??GHGHHHEGHHGGGGGHHHFFHHGDHBCGECGGGGHGHHGBFGGFFGGGGGGGCG@@AFGG@@F@@FFFFFFFFFBFFFFFFFFFFFFFF@;BFFFF?BF-BFFFFFFFFFFFFFFFFFBBFBFFFFFFF///BFFFFFFFBFFF/
@M05620:37:000000000-D9766:1:1101:20645:7001 1:N:0:42
AGTGCCAGCTCTCAATCGCACAGGGGACCCAGGGCCTGGCCCCTCCATCCAGAAAACCTATGACCTCACCCGCTACCTGGAGCACCAACTCCGCAGCTTGGCTGGGACCTATGTGAGTATCCAGCGTAGGAATCTGGGAGTTGGGGAGGAGTGAGGAGTTGGGGAAAGACAGTCCTAACCGTGGAGGGTTCTGGTAAATGATGGGGTGAGGAGGGGCTCTTTGGCTCCCACCAGTCCCCCTGTCTGGTCTA
+
>A3>AFDFBFFFFGGGGFGGEGHHGGGGEEHHGGGFGFHAFGGHGGGHFGHFHC3FHG3GHHGHGHEHHHHGGEEEHHHHFGHE?GGGGFHHGGGGEFGHGHHGGGHHGHHHHHHHHHHHHHHGGGGGGGHHHHFDHBCFGHGFGGFGGGDGAGHHFGHHHHGGGGHHHHHHHHHHHHHHGGEGGGBGEGGGGGFGGGGGGGGGGGFBFFFFFFB?BBFFFFEFFFFFFFFFFFFFFFFFBFFFFFFFFFB
@M05620:37:000000000-D9766:1:1101:9973:7004 1:N:0:42
AGTGCCAGCTCTCAATCGCACAGGGGACCCAGGGCCTGGCCCCTCCATCCAGAAAACCTATGACCTCACCCGCTACCTGGAGCACCAACTCCGCAGCTTGGCTGGGACCTATGTGAGTATCCAGCGTAGGAATCTGGGAGTTGGGGAGGAGTGAGGAGTTGGGGAAAGACAGTCCTAACCGTGGAGGGTTCTGGTAAATGATGGGGTGAGGAGGGGCTCTTTGGCTCCCACCAGTCCCCCTGTCTGGTCTA
+
>A>>>DFFBFFFG4GGGGGAECHGGEEEAAFGBBEAAFGHEHGHGGHHHHHHFHHCGGHHGFBGHBFHHHHFF>>EHHHH?BGHHH11?GH3?E?E>GBFFHHGGGHHGHHHHHHGHHHHHHEHHGGDGGHHHHHHHH0FGHHHGG<CF.>GH0GGCGCHHHGGADHHFHHHHHHHEGHHGGGGAEGGEGGGGGFFGGGGGGGGGGDFFFFFFFFFFFFFFFFFFFFFFFFFFFFFFFFFFFFFFFFFFFF
@M05620:37:000000000-D9766:1:1101:16623:7005 1:N:0:42
AGTGCCAGCTCTCAATCGCACAGGGGACCCAGGGCCTGGCCCCTCCATCCAGAAAACCTATGACCTCACCCGCTACCTGGAGCACCAACTCCGCAGCTTGGCTGGGACCTATGTGAGTATCCAGCGTAGGAATCTGGGAGTTGGGGAGGAGTGAGGAGTTGGGGAAAGACAGTCCTAACCGTGGAGGGTTCTGGTAAATGATGGGGTGAGGAGGGGCTCTTTGGCTCCCACCAGTCCCCCTGTCTGGTCTA
+
BBAABFFFCFFFGGGGGGGCGGHGGGEEEGHHFEFGFGHHFHGHGGHHHHHHGHHHHGHHHHFHHGHHHHHGG>EEHHHH2GHHHHGFEHHHGGGGGHHHGHHGGGHHGHHHHHHHHHHHHHHHHGGGGGHGHHHHHHFGGHHHGGEGG?EHHHHHHGHHHHGGGGHHHHHHHHHHHHHHGGGGFGGGGGGGGGGGGGGGGGGGGGFFFFFFFFFFFFFFFFFFFFFFFFFFFFFFFFFFFFFFFFFFFFB
@M05620:37:000000000-D9766:1:1101:23092:7031 1:N:0:42
ACCACACCTTCTACAATGAGCTGCGTGTGGCTCCCGAGGAGCACCCCGTGCTGCTGACCGAGGCCCCCCTGAACCCCAAGGCCAACCGCGAGAAGATGAACCCAGGTGAGTGGCCCGCTACCTCTTCTGGTGGCCGCCTCCCTCCTTCCTGGCCTCCCGGCGCTGCGCCCTTTCTCACTGGTTCTCTCTTCTGCCGTTTTCCGTAGGACTCTCTTCTCTGACCTGCGTCTCCTTTGGAACTCTGCAGGTTC
+
CCCCCCCCFFFFGGGGGGGGGGHHGGGGHGHHHGGGGGGGGHHHHGGGEGGGHHHHHHHGGGGGGGGGGGGHHHHGGGGHGHHHHGGGGGGGGGHHGGHHHHGGHGHH1GHHGGHHGGGGGHHHHHHHHHHHGHHGGGGGHGHHGGGGGGGGGGGGGGGG-DFFFFFFFFFFFFFFFFFFFFFFFFFFFFFFFFFFDFFFFFFFFFFFFFFFFFFFFFFFFFFFF.@FFFFFFFFFFFFFFFFFFBFFFFB
@M05620:37:000000000-D9766:1:1101:21025:7031 1:N:0:42
AGTGCCAGCTCTCAATCGCACAGGGGACCCAGGGCCTGGCCCCTCCATCCAGAAAACCTATGACCTCACCCGCTACCTGGAGCACCAACTCCGCAGCTTGGCTGGGACCTATGTGAGTATCCAGCGTAGGAATCTGGGAGTTGGGGAGGAGTGAGGAGTTGGGGAAAGACAGTCCTAACCGTGGAGGGTTCTGGTAAATGATGGGGTGAGGAGGGGCTCTTTGGCTCCCACCAGTCCCCCTGTCTGGTCTA
+
BBAABFFFBFFFGGGGGGGFGGHCGGGGGGHHGGGGGGHHHHGHGGHHHGHHHHHGHGHHHHHHHHHHHHHGGFGGHHHHHGGHHHHGGHHHDGGGGGHHGHHGGGHH?GHHHHHHHHHHHHHHHGGGGGHHHHHHHHHGGHHHGGGGGGGHHHHHHGHF0CCGGGHHHHHHHHHGHHGHGGGGGGGGCFGGGGGGGGGGGGGGGGFFFFFFFFFFFFFFFFFFF/BEFFFFFFFFFFFFFFFFFFFFFFB
@M05620:37:000000000-D9766:1:1101:18072:7058 1:N:0:42
ACCACACCTTCTACAATGAGCTGCGTGTGGCTCCCGAGGAGCACCCCGTGCTGCTGACCGAGGCCCCCCTGAACCCCAAGGCCAACCGCGAGAAGATGAACCCAGGTGAGTGGCCCGCTCCCTCTTCTGGTGGCCGCCTCCCTCCTTCCTGGCCTCCCGGCGCTGCGCCCTTTCTCACTGGTTCTCTCTTCTGCCGTTTTCCGTAGGACTCTCTTCTCTGACCTGAGTCTCCTTTGGAACTCTGCAGGTTC
+
BBBBBBBBFFFFFGGGFGGGGGHHGGGGHDHHHGGCGGGGGHHHHGGGGGGGGGHGHHHGGGGGGGGGGGGGHHHGGGGHGHHHHGGGGGFGGGHHGF2FGEAC//GF1F?</?0G-A<-.<C//==00D0/<<G--A.C.;/9.;009BF/.A0CAAAD?-@BAD-;9--9BFBF//9/.;;FFFF/:B/9/9/>DF/9/9;/.A.9BFFF/:9FFBBB/9//./:BB/9/;;B/B/9FFB/;///.9;/
@M05620:37:000000000-D9766:1:1101:21971:7059 1:N:0:42
ACCACACCTTCTACAATGAGCTGCGTGTGGCTCCCGAGGAGCACCCCGTGCTGCTGACCGAGGCCCCCCTGAACCCCAAGGCCAACCGCGAGAAGATGAACCCAGGTGCGTGGCCCGCTCCCTCTTCTGGTGGCCGCCTCCCTCCTTCCTGGCCTCCCGGCGCTGCGCCCTTTCTCACTGGTTCTCTCTTCTGCCGTTTTCCGTAGGACTCTCTTCTCTGACCTGCGTCTCCTTTGGAACTCTGCCGGTTC
+
BBBBBABBFFFFGGGGGGGGGGHHGGGGHGHHHGGGGGGGFHHHHGGGGGGGEGHHHHHGGGFGFGGGGCFHHHGGGGGHGHHHHGGGGGGGGGHHHHHHHGGFFGHG1@FEGGHE@CC-EGGHFFHHHHHGACG-DFDFGGGGGGGGFGGGGGFGGGGG?BCFAF-DFAFFFFFFFFFFBBBBBFF/BFBBBFBDDFFEFFFFFDDFFFFFFFFFFFFF/BFFE?=ABDFFFFFFFFBBFFFFF/;DFA.
@M05620:37:000000000-D9766:1:1101:9660:7078 1:N:0:42
ACCACACCTTCTACAATGAGCTGCGTGTGGCTCCCGAGGAGCACCCCGTGCTGCTGACCGAGGCCCCCCTGAACCCCAAGGCCAACCGCGGGAAGATGACCGGGGGGGGCCCCGTACCTTCTTCGGGTGGCCGCTTCACTCCTCCATGGCTTCCCGAGGTACAGCCCTTTCTACCGGGTCTTCTCTCTTGCCGTTTTCCGAGGACTTCCTTCTTTTGACTGGGGTTCCTTTGGACACCCTGCGGGTTTTGA
+
>111A?1>>FCDFGG1BB1A11EBABEAAAGHBFFA0AE/EHHFHGCE/AFAG11FHH0E@GGGC?>EEEFEHF/EGCECE<G//?/////////011111>/->-9-;-;@--9-;;///B//-:--;-;--@--;///;-/-/-///;9-;F------////;A-;F///99/-;-;--////;/9//;/-;;F-;/--;;--/////9//////-;//9;----;/;B/B/9/-9-----;-;9----
@M05620:37:000000000-D9766:1:1101:13821:7083 1:N:0:42
ACCACACCTTCTACAATGAGCTGCGTGTGGCTCCCGAGGAGCACCCCGTGCTGCTGACCGAGGCCCCCCTGAACCCCAAGGCCAACCGCGAGAAGATGCCCAGATGAGTGGCCCGCTACATCTTCTCGTGGCCGCCTCCCTCCTCCCTGGCCTCCCGCCGATCCGCCCTTTCTCACTGGTTCTCTCTTCTGCCGTTTTCCGTAGAACTCTCTTCTCTGACCTCAGACTCCTTTGGAACTCTGCAGATTCTA
+
DDDDDDCCFFFFGGGGGGGGGGHHGGGGHGHHHGGGGGGGGHHHHGGGGGGGHHHHHHHGGGGGGGGGGGGHHHHGGGGHGHHHHGGGGGGGGGHHHHHHHHC/?FDG1??FHH?DF--1>GHEGH0<CGGGHGGGGGEGHHDH/;AF0:FFFGGGG-9;-;-:AEAFFFFFFFBFFB/BFFFFFFF0;BFFFF..FFFBF0:;.;:0BFFFEFFFF00;/;00;0;;F0;FFFEB0:BFF0:FF0;BFF:
@M05620:37:000000000-D9766:1:1101:12768:7094 1:N:0:42
ACCACACCTTCTACAATGAGCTGCGTGTGGCTCCCGAGGAGCACCCCGTGCTGCTGACCGAGGCCCCCCTGAACCCCAAGGCCAACCGCGAGAAGATGACCGGTCTGTGGCCCGCTCCCGCTGCTGCTCGCCGTCTCCCTCCTTCCTAGCCTCCCGGCGCTGCACCCTTTCTCTCTGGTTCTCTCTTCTGCAGTTTTCCGTAGGCCTCTCTTATCTGCCCTGCGTATCCTGTGGCATTCTGAAGGTTCTAG
+
CCDCDDCCFFFFGGGGGGGGGGHHGGGGHGHHHGGGGGGGGHHHHGGGEGGGHHHHHHHGGGGGGGGGGGGHHHHGGGGHGHHHHGGGGGGGC/G2>F2>2</<//1?=0>C.<-<-<..<A-<::000;;DG:C.BC/;CDBBCC00;CBBF.EA--:=--;/;/..:FFFF0BB00;BFB0BBFFF0F00;B00:BBDF...:::.::B00::0:BB9BF:999A.BF0B;B9/0:00;00;B:00:BF
@M05620:37:000000000-D9766:1:1101:7049:7100 1:N:0:42
AGTGCCAGCTCTCCATCGCACAGGGGACCCAGGGCCTGGCGCCTCCATCCAGAAAACCTATGACCTCACCCGCTACCTGGAGCACCCACTCCGCAGCTTGGCTGGGACCTATGGGGTATTCCAGGTTGGGAATCGGGGAGTTGGGGAGGGTGCGGGATTGGGGCAAAGACGTCCTTAACCTTGCGGGTTCCGGTTAAAGGAGGGGTGGGGGAGGGGCTCTTGGGCTCCCACCGTTCCCCTGTCCGGTTCTT
+
>1>1>DD1AFFFG1FGAAE1E0GAF0AAE0BG0BE//AFHAEEEEHHHHFHHHCGBFEHFDFFGHDB@GHH?F/>EGHFG0BGHHH/>?FHBAE?EEGEGGHHGGGHHGHHHH10/</12@F@101@0>/?10?0?C--->/DFG-.<:-...-;--.;/=EG.9..//;...=.0;/;/9/9/-;@-;-/-@-;AF///--A@@-@-----;@@@-;-;F/B--9AE--;9--9;FFF--///-999-//
@M05620:37:000000000-D9766:1:1101:5014:7126 1:N:0:42
GAGGCTGCTTTGGAAGAAACTGACAAGCCAGTGACACAAGATCGGACGAGCACGCGTCTGTACTCCAGTCACGGGATTCCATCTCGTATGCCTTCTTCTGCTTTAAAAAATAATACACTTCCTGCAAGGTTCATCGCCTCATCAAAGGGAGTCAACGAGATGATGAACCCATGTCAAGTCAGTCAGGAATATCCGCTTTAGCACTCTTGAGGATATCATTGCCTCATTCTCAGACTTTGTACTTGTCACTG
+
BBBBBBFBFFFFGCGGGGGGGFHCG54AFGGBFGGG3GCFBGHFEE2AAAEEF0AAAE1B55@D@33BFF3311>E13@4B4BGHF?EC3FHHHF?4FGH4B??FFF43>0?34211???11111011/11@F221////1??<DF10/??C<=11>C.<<1>=GHF0<<E/<0000<0:;CC:CGB:/00;0;:C:.;CB;F09/9;F0:;;;000=9;C0000/00;0;990;////;//9BF//9B/B
@M05620:37:000000000-D9766:1:1101:16025:7127 1:N:0:42
AGTGCCAGCTCTCAATCGCACAGGGGACCCCGGGCCTGGCCCCTCCATCCCGAAAACCTATGACCTCACCCGCTACCTGGAGCACCAACTCCGCAGCTTGGCTGGGACCTATGTGAGTATCCAGCGTAGGAATCTGGGAGTTGGGGAGGAGTGAGGAGTTGGGGAAAGACAGTCCTAACCGTGGAGGGTTCTGGTAAATGATGGGGTGAGGAGGGGCTCTTTGGCTCCCACCAGTCCCCCTGTCTGGTCTA
+
3>AAAFFCACFFGGGGGAFFFGHHGGGGAE22A2AEAFGG1FEAEGFFGG1B1>>EHGFCF34BGHF3FEGFGGEEHFFHHHH/FGFHF3GHGG//DFHHGHHAAEGCEFBGHH2FGFDFGHFHHFD?FDFHHHFHGHHFGHFGGGE<-.CGA;CCGA/:0CD?EA9.BFFGGGGGGFBF-;.AAE?AGFFF//F//BFFFFBFFFAB?.:BF.B;BBEFFFFFFFFEFFFF.9BFFFFD-.B9BBF;:BB
@M05620:37:000000000-D9766:1:1101:13947:7140 1:N:0:42
ACCACACCTTCTACAATGAGCTGCGTGTGGCTCCCGAGGAGCACCCCGTGCTGCTGACCTAGGCCCCCCTGAACCCCAAGGCCAACCGCGAGAAGATGAACCCAGGTGCGTGGCCCGCTCCCTCTTCTGGTGGCCGCCTCCCTCCTTCCTGGCCTCCCGGCGCTGCGCCCTTTCTCCCTGGTTCTCTCTTCTGCCGTTTTCCGTAGGCCTCTCTTCTCTGCCCTGCGTCTCCTTTGGAACTCTGCTGGTTC
+
BBBBABB>BCCFGFFGGG5BGGFHCEEA4AGBFBAEAE2AAGHHHGF0AEEFBHFFGGG5B3BGHGGGGEFG3GHGGGGHGHGHHGGGGG<BGGHBFGHFHHD/?FHGBBCDCFFF@?CGGGHHHHDGBHHFGHG@FGGFHGHH.;CCCCGCFGFGG.;A?D:;BDDCFFFFFFFF/FFFFFFFFFF:;BFFFF9@DFFEFFDF.9:/;FFFFFF/FBBFFF.;A:@.;;;BFFFFFF/BF9BFF/;B:F/
@M05620:37:000000000-D9766:1:1101:18961:7154 1:N:0:42
GCGGCTGCTTTGGAAGAAACTGACAAGCCAGGGCCAAACGATCGCAAGAGCCCACGTCTGAACTCCACTCACGATATTCAATCTCATATGCCGGCTTATGCTTGGCAAACAACAAGCAAAGGCTTCTAGAAGACGCCAACGGACTACAACACCTCATGAAACAACGGCCAGTAAGACTTGCACTCTCTCCTTACCCCTCCTGTAGAACCAACTTAACAATTCTCAGCATTTGTACTTTCAACTCACAAGCT
+
>11AAADAFFF1FGGFAABFEF1AB1BA000BEAA0FB////B//A/A00B0A//A//0BFD111B101BBFGE/FC2FGHFGH122B@2BFE>E@/1BGGBFF/B1F0FE/?EG0?<<B0<<F0B@2@21<@0/>>//?//?->0>>11.<>0.<000000<..--:--.:<000;00000:990900/;;9///.;..99C0000;.9../0;/;9////;/B//;B///;9//99//;;;;:;BB-;/
@M05620:37:000000000-D9766:1:1101:26053:7168 1:N:0:42
ACCACACCTTCTACAATGAGCTGCGTGTGGCTCCCGAGGAGCACCCCGTGCTGCTGAACGAGGCCCCCCTGAACCCCAAGGCCAACCGCGAGAAGATGACAGGTGAGTGGCACGCTACCTCTTCTAGTGGCCGCCTCCCTCCTTAATGGCCTCCCGGAGCTGCGCCCTTTCTCCCTGGTTCTCTCTTCTGACGTTTTCCGTCGGACTCTCTTATCTGCCCTGAGTATCCTTTGGCACTCTGCAGGATCTAG
+
1>>>AAAAFFFBFFG1AFBA1AB1AABEGAGHCF0AAAECEHHHHGEGA/EABABFH11FGG?E>EEEGGGHGFE/EFG>/FGFE/?/><<</<BG1<?G11?<?FGFFFFB1?@FCCFHHGHHH1>=1><FCCC..<:C:CH000<;0;CHHHGGG?-;./;;A.@-/BC000;-/9B//;BFFFF;BB/;A-;FFBFFF-9-9@@FFFFE//;///;99-;FFBFFFFF//;/;BBBFF9:FF-;9;99
@M05620:37:000000000-D9766:1:1101:8439:7172 1:N:0:42
GAGGCTGCTTTGGACGAAACTCATAGATTACTGCAACAGTTCCCCCTGGACCTGGACAAGTTTCTTGCCTTGCTTAACGAAGCTGAAACAACTGCCAATGTCCTACAGGATGCTACACGTAAGGAAATCCTCCTAGAAGACTAAAAGGAAGTAAAATATCTGATGAAACAATGGCAAGTAAGTAAAGCATTTACCCTTGATCACCCTTGAGGATCCAATTGAACAAGTCTCAGCATTTGTACTTCAAACTG
+
>3AA>>FBC5B4F44AAE?EGGHHHGGHFH3ADF3BCGBDG55BA2A22C2BEGAB131BDBFADFG53BDB3DG5DBBBFE0BF33B@B1FGHFFFHHEF4B4BG33BBB32BBB3B?020?3?FGB3B4B3B?4??FF23B2B?B/2B0@>@>22@2@22@222@1?0?1<<?0</11@1<1=1=>>1>1111>1<000=0</<<<<00<</;C0C:0;0<G0G/<0=000;CFGGG09;0;00;;0;;
@M05620:37:000000000-D9766:1:1101:14103:7184 1:N:0:42
ACCACACCTTCTACAATGAGCTGCGTGTGGCTCCCGAGGAGCACCCCGTGCTGCTGACCGAGGCCCCCCTGAACCCCAAGGCCAACCGCGAGAAGATGCCCAGGTGAGTGGCCCGCTACCTCTTCTGGTGGCCGCCTCCCTCCTTCCTGGCCTCCCGGGGCTGCGCCCTTTCTCACTGGTTCTCTCTTCTGCCGTTTTCCGTAGGACTCTCTTCTCTGACCTGAGTCTCCTTTGGAACTCTGCAGGTTCTT
+
BBBBBBBBFFFFGGGGGGGGGGHHGEGFHGHHHGGGGGGGGHHHHGGGGFGGHHHHHHHGGGGGGGGGGGGHHHHGGGGHGHHHHGGGGGGGGGHHHHGHHHAF<?10?FFCGH-<-<<FGD0D00=G<CDEH@-A.:GFFFGBGFGF0F.FF?EGAB--;-9:--AF-FFBB///9:F9B//9/:9B////;-.AFFBFA/..A;BB/9//B9//:9/BF/.9.////;/BF/F/B9///////A9B///
@M05620:37:000000000-D9766:1:1101:16298:7189 1:N:0:42
AGTGCCAGCTCTCAATCGCACAGGGGACCCAGGGCCTGGCCCCTCCATCCAGAAAACCTATGACCTCACCCGCTACCTGGAGCACCAACTCCGCAGCTTGGCTGGGACCTATGTGAGTATCCAGCGTAGGAATCTGGGAGTTGGGGAGGAGTGAGGAGTTGGGGAAAGACAGTCCTAACCGTGGAGGGTTCTGGTAAATGATGGGGTGAGGAGGGGCTCTTTGGCTCCCACCAGTCCCCCTGTCTGGTCTA
+
AB>AAFFFBFFFGDGGGGGGGGHGGGFFGGHHAFEGGGHHHHGHGGHHHGHHHHHHHGHHHFHHHGHHHHHGGEFFHHHHBGHHHHGGFHHHFGGGGHGHGGHGGGHHGHHHHHHHHHHHHHHHHGGGGGHHHHHHHHEFGHHHGGFCGDEGHHHHGGHHHHGGGGHHHHHHHHHHHHHHGGGGDGGGGGGGGGGGGGGGGGGGGGFFFFFFFFFFFFFFFFFFFFFFFFFFFFFFFFFFFFFFFFFFFFF
@M05620:37:000000000-D9766:1:1101:12988:7199 1:N:0:42
ACCACACCTTCTACAATGAGCTGCGTGTGGCTCCCGAGGAGCACCCCGTGCTGCTGACCGAGGCCCCCCTGAACCCCAAGGCCAACCGCGAGAAGATGAACCCAGGTGCGTGGCCCGCTCCCTCTTCTGGTGGCCGCCTCCCTCCTTCCTGGCCTCCCGGCGCTGCGCCCTTTCTCACTGGTTCTCTCTTCTGCCGTTTTCCGTAGGACTCTCTTCTCTGCCCTGCGTCTCCTTTGGAACTCTGCAGGTTC
+
AAA1AAA1BFFFGBGFAF1AF1GFGAA000BB1ABA0EEGCHHGHGGC/AEFBHFFHHGE/E?EG/EGGGECH1GGGF?HCAGHHG/<CG<//CFB1F1FGHC?GGHFCCFCGCGFGCG?FGHFHGDDGFGGCHHCCCCCGEGG:CFFFFGBFFFFFCEG@@?@@B@?9@?FFFFFFFFFFFFFFFF9BFFFFF;@ABFFFFBF-AFFFFFFFFFFFFFF/B-BF-;9;-FFFFFFFFFFFBFFB/;A9F/
@M05620:37:000000000-D9766:1:1101:17063:7211 1:N:0:42
AGTGCCAGCTCTCAATCGCACAGGGGACCCAGGGCCTGGCCCCTCCATCCAGAAAACCTATGACCTCACCCGCTACCTGGAGCACCAACTCCGCAGCTTGGCTGGGACCTATGTGAGTATCCAGCGTAGGAATCTGGGAGTTGGGGAGGAGTGAGGAGTTGGGGAAAGACAGTCCTAACCGTGGAGGGTTCTGGTAAATGATGGGGTGAGGAGGGGCTCTTTGGCTCCCACCAGTCCCCCTGTCTGGTCTA
+
AAAABFFFBFFFG4FGGGCGGGHHGCEEGG2FB2EEGGHHHHGGA12BGHFHHHHHH?GFHFFF3DGE?GH@0>EF2GHH2?BGHH1GECEGEGCGGH3FEEHFF?EGGHHGFGHHHHFDHHHFGCEGCGHFHHHHGHFGDGFFCFGGGEAHHGHHHGCCDGGGEAGFFHHFCHHHFHHCFGGGDFDGGGFGGB9CBFGGGFGGGGA>EFFFBA>=BFFEFFFFFEFEEFFA.FFFFFEDFFFFFBFBFFF
@M05620:37:000000000-D9766:1:1101:11581:7245 1:N:0:42
GAGGCTGCTTTGGAAGAAACTGACAAGCCAGTGAAACAAGATCGGATGAACACGGCTAAGCACTTCGGTCACGCGATTACATCTTGTATGCCTTCTACTGATTTAACAAAAAAAAAACCTAATCCAATTATCCCTATTTATGTCCTCTGCCTTTTTCAGTCGAACTCTCTTCTCTTCCCTGCATCTCATTTAGCCCTCTGCCGCACGTAGCTCAGAAAAGCAACCAACTGCCCTACTGTCAATCCCAGGCC
+
>3>A>>CABBB@F4BA4F4FGFG4BB442ABBBBA5BFGF2B5ABA2A35B52100AA3B352B331BBB13B?>/>11BBBBB4BBFB@BB4GF34BB@4BB4BB44BF0?EE</>/?222@2>22>@21@1<111<??11?11?<?<111<<11<11=1<...<=00<0=00=00=<C0./<;;00;0;0::/;:CC000;----9/..000/00///.//.9.../9/9A9..//////9/.///.9.
@M05620:37:000000000-D9766:1:1101:18520:7252 1:N:0:42
ACCACACCTTCTACAATGAGCTGCGTGTGGCTCCCGAGGAGCACCCCGTGCTGCTGACCGAGGCCCCCCTGAACCCCAAGGCCAACCGCGAGAAGATGCCCAGGTGAGTGGCCCGCTACCTCTTCTGGTGGCCGACTCCCTCCTTCCTGGCCTCCAGGCGCTGCGCCCTTTCTCACTGGTTCTCTCTTATGCCGTTTTCCGTAGGACTCTCTTCTCTGTCCTGCGTCTCCTTTGGAACTCTGCAGGTTCTA
+
1>1>AA1AFFC1AFG13BBF1AB1EBEEG0FGGG0ABAE/EGHHHG/F//B/D1ABG00EEG?G/E/EEGGHHF//?EE>FFH///?<C<>@/<<G11<CGGHF11?GG1<FHF->@-->1<<G000<D/.GH?-C-./.;GGHB0:FFGGG0;.///:9:A-9@GG-9/BB9//9FFF//;;FFFFB/FFFF@BBFFFBB9F-A99BFFFE9BBF///;;///9-9AFF/99//B//99/99/BF-/;F9
@M05620:37:000000000-D9766:1:1101:13148:7282 1:N:0:42
ACCACACCTTCTACAATGAGCTGCGTGTGGCTCCCGAGGAGCACCCCGTGCTGCTGACCGAGGCCCCCCTGAACCCCAAGGCCAACCGCGAGAAGATGCCCAGGTGAGTGGCCCGCTACCTCTTCTGGTGGCCGCCTCCCTCCTTCCTGGCCTCCCGGAGCTGCGCCCTTTCTCACTGGTTCTCTCTTCTGCCGTTTTCCGTAGGACTCTCTTCTCTGACCTGAGTCTCCTTTGGAACTCTGCAGGTTCTA
+
CCCCCDDCFFFFGGGGGGGGGGHHGFGGHGHHHGGGGGGFGHHHHGGGGGGGHHHHHHHGGGGGGGGGGGGHHGHGGGGHGHHHHGGGGGGGGGHHHHGFGH//?GFHGHEGHG-AD-<0>GHBGH00DGFGFCGGDFEFHHFF0;BF0/AABFEFD--@BF0:?DADA:FBFFFFFBF:FFFFFFF0FFBBFD.;FEFB.0;:.::BFFFFFFFFFBBFBF/BFFBFFBBBFFFEFFFFFBFFBAAFFFB
@M05620:37:000000000-D9766:1:1101:11146:7285 1:N:0:42
AGGGCCAGCTCTCAATCGCACAGGGGACCCAGGGCATGGCCCCTCCATCCAGAAAACCTATGACCTCACCCGCTACCTGGAGCACCAACTCCGCAGCTTGGCTGGGACCTATGTGAGTATCCAGCGTAGGAATCTGGGAGTTGGGGAGGAGTGAGGAGTTGGGGAAAGACAGTCCTAACCGTGGAGGGTTCTGGTAAATGATGGGGTGAGGAGGGGCTCTTTGGCTCCCACCAGTCCCCCTGTCTGGTCTA
+
111>A11AAFC31FGFD1FF0FAG0FGGA0FGGG//B0F0AFEHGGCH1BGE101BFA0BGH2GEG1FHHHGGG?/FGH0BGG/0>BGG>GHGCGG?0FHGHHGCEHHGFHHH2DHHHHHFHHHHGAFGCHHH1GHDHGGGHHHGGGGGGGFHHHACC<CHHCGGGHHHHHHFHHHHHHGGAEGGGG@.CFGFGFGGGGGGGGGGGF@FFFFFF-@;@FFFFFFFFFFFFFFFFFFFFFF?EFFFFFFFF/
@M05620:37:000000000-D9766:1:1101:15842:7285 1:N:0:42
ACCACACCTTCTACAATGAGCTGCGTGTGGCTCCCGAGGAGCACCCCGTGCTGCTGACCGAGGCCCCCCTGAACCCCAAGGCCAACCGCGAGAAGATGAACCCAGGTGAGTGGCCCGCTACCTCTTCTGGTGGCCGCCTCCCTCCTTCCTGGCCTCCCGGCGCTGCGCCCTTTCTCACTGGTTCTCTCTTCTGCCGTTTTCCGTAGGACTCTCTTCTCTGACCTGAGTCTCCTTTGGAACTCTGCAGGTTC
+
AABBBAABFFFFGGG45FGGDFGEEEEEHAHHHGGAEEG?FHHHHGCGEEFEFFGHHHHGGGGGCE>EGGGHHHCEGGGEFHHE?FGEG/BCC<GHBBHFG/DCGEHG1GHHGGHHGGG-@/GHGHGHHHHHGHH?G?FGGGHHGGGGGGGGGGGGGGG@-@BBBFB?FBBFFEFFFFFFFBFFFBFFFFFFFFFBDDFFFFFFEDDFFFFFFFFFFBFF/BFFF/9;FFFFFFFFFBFBFFFFF/;.AB/
@M05620:37:000000000-D9766:1:1101:7559:7290 1:N:0:42
ACCACACCTTCTACAATGAGCTGCGTGTGGCTCCCGAGGAGCACCCCGTGCTGCTGACCGAGGCCCCCCTGAACCCCAAGGCCAACCGCGAGAAGATGAACCCGGGTGTGTGGCCCTCTCCCTCTTCTGGTGGCCCCCTCCCTCTTTCCTGGCCTCCGGGCCGTGCGCCCTTTCTCTCTGTTTCTCTTTTCTGCTGTTTTCCGTGGGTCTCTCTTCTCTGCCGTGCGTCCCCTTTGGAACTCTGCGGGTTC
+
CCCCCCCCFFFFGGGGGGGGGGHHGGGFHGHHHGGGGGGGGHHHHGGGGGGGHHHHHHHGGGGGGGGGGGGHHHHGGGGHGHHHHGGGGGDGGGHGHHHHHEF/<@/--><<.>0F../<<GH<<=0==G<CA.G.:A-;:E/::0900;;/.;9CA.99:--9;D-CD-@/BFFF00;;00;BFFF09B00:00;BFB/90:09-9.;BFFBB9BF09BF0-;-.-;:-..;.BB/F0;F0900;---;.
@M05620:37:000000000-D9766:1:1101:18730:7320 1:N:0:42
ACCACACCTTCTACAATGAGCTGCGTGTGGCTCCCGAGGAGCACCCCGTGCTGCTGACCGAGGCCCCCCTGAACCCCAAGGCCAACCGCGAGAAGATGAACCCAGGTGAGTGGCCCGCTACCTCTTCTGGTGGCCGCCTCCCTCCTTCCTGGCCTCCCGGCGCTGCGCCCTTTCTCACTGGTTCTCTCTTCTGCCGTTTTCCGTATGACTCTCTTCTCTGTCCTGCGTCTCCTTTGGAACTCTGCAGGTTT
+
AAA1AAAAFFFFGFGF3GG1G1FCEAAAA0FG1FGAEEGEEGFGHGGGEAEFGHFFHHHG?EEGG/EEGGGEF1GGGGCHEAGHHGG?CCG/<C0F1?11FFCF/?<<1??1CF0FAC-<<GFHFDHFHH0/AG.:-CACGGHHGGGFFGGG?ABFGCAAG-9@@F<@F@<BFFFFFFFBB:B//;B9F//B/BF@-;FFFF-:--9/:9//;9FFFFFB/9BBBB@B?-BFBFFBFFFFFFFB///--//
@M05620:37:000000000-D9766:1:1101:24109:7326 1:N:0:42
ACCACACCTTCTACAATGAGCTGCGTGTGGCTCCCGAGGAGCACCCCGTGCTGCTGACCGAGGCCCCCCTGAACCCCAAGGCCAACCGCGAGAAGATGACCGGTGGGTGGCCCGCTACCTCTTCTGGTGGCCGCCTCCCTCCTTCCTGGCCTCCCGGCGCTGCGCCCTTTCTCCCTTGTTCTCTCTTCTGCCGTTTTCCGTAGGACTCTCTTCTCTGCCCTGCGTCTCCTTTGGCACTCTGCAGGTTCTAG
+
BBBBABBBFFFFGGGGFGFGGFHFGAEB4EFGFGGEEFEGEHFGHGGGFFGGGHGHHHHGCGGGGEGGGGGHFFHGGGGHEGGHHGGFC@C@@DHHFFHHF@@/>/>>>AFAHCDG-AGFHGGHGFGCHGFHFGGGGGGFGGGGFFFFGGGFGGGGABFFFADCFFFFFFFFF/FF/9BBFFFFFFB9;9BFD9AFFFFFF.AA;;FFFFFFBFFFFFFFBF.@DFFFFFFF/9;BF.;BF//BF;BBB//
@M05620:37:000000000-D9766:1:1101:18584:7327 1:N:0:42
AGTGCCAGCTCTCAATCGCACAGGGGACCCAGGGCCTGGCCCCTCCATCCAGAAAACCTATGACCTCACCCGCTACCTGGAGCACCAACTCCGCAGCTTGGCTGGGACCTATGTGAGTATCCAGCGTAGGAATCTGGGAGTTGGGGAGGAGTGAGGAGTTGGGGAAAGACAGTCCTAACCGTGGAGGGTTCTGGTAAATGATGGGGTGAGGAGGGGCTCTTTGGCTCCCACCAGTCCCCCTGTCTGGTCTA
+
BBABBFFFBFFFGGGGGGGGGGHHGGGGGGHHGGGGGGHGHHGHGGHHHHHHHFHHHGHHHHHHHHHHHHHGGGGGHHHHHHHHHHHHGHHHGGGGGHHHGHHGGGHHGHHHHHHHHHHHHHHHHGGGGGHHHHHHHGHGGHHHGGFGGGEGHHHHHGHHHHGGGGHHGHHHHHHHHHHHGGGGGGGGEGGGGGCFGGGGGGGGGGFFFFFFFFFFFFFFFFFFFFFFFFFFFFFFFFFFFFFFFFFFFFF
@M05620:37:000000000-D9766:1:1101:19319:7341 1:N:0:42
ACCACACCTTCTACAATGAGCTGCGTGTGGCTCCCGAGGAGCACCCCGTGCTGCTGACCGAGGCCCCCCTGAACCCCAAGGCCAACCGCGAGAAGATGAACCCAGGTGCGTGGCCCGCTACCTCTTCTGGTGGCCGCCTCCCTCCTTCCTGGCCTCCCGGAGCTGCGCCCTTTCTCACTGGTTCTCTCTTCTGCCGTTTTCCGTAGGACTCTCTTCTCTGACCTGCGTCTCCTTTGGAACTCTGCAGGTTC
+
BAABBBABFFFFGGGGGGGGGFHFGEGEHEHHHGGEEFGGGHHHHGGGFAFFHGGHHGHGGGGGGGGGGGGHHHHGGGGFGHHHHGGGGGGGGGHGHHHHHHGGHEGG1>FEGGHHGGG-CHHHHGFHHHHHGHFC-DGGHGGGGGGFEBB/FGGGGGGG-9BFFFFFFFFFFFFFFFFFFFFFFFFFFFFFFFFFDFFFFFDFFFFFFFFFFFFFFFFF/BFFF?@ADFFFFFFEFFFFFFFFF/BAFF/
@M05620:37:000000000-D9766:1:1101:11876:7344 1:N:0:42
ACCACACCTTCTACAATGAGCTGCGTGTGGCTCCCGAGGCGCACCCCGTGCTGCTGACCGAGGCCCCCCTGAACCCCAAGGCCACCCGCGAGAAGATGACAGGTGAGTGGCCCGCTACCTCTTCTGGTGGCCGCCTCCCTCCTTCCTGGCCTCCCGGAGCTGCGCCCTTTCTCACTGGTTCTCTCTTCTGCCGTTTTCCGTAGGACTCTCTTCTCTGACCTGAGTCTCCTTTGGAACTCTGCAGGTTCTAG
+
>A1>A11AFFFFBGG13BGGEFEAABEE00FHFFF00AE/AE/EEGCG/EE/1@1BFHFFEE/E>?>EEEGB1FFEGGEGFGGH/GF@C@CC//01<11??C?<GDHHH.FHHGGGGGGHHEHHHHBCGGHHGGGGGGGGECGGGGGFGGFGGGGG@-;@FFF@@F@@FBFFFFFFFFBFFFFFFFFFFFFF@AFFEFFFFFBBFFFFFFFFFFFFF/BFFF/FFBBFFFB/FFFBFBFFFFFE--BFFFB
@M05620:37:000000000-D9766:1:1101:23895:7380 1:N:0:42
ACCACACCTTCTACAATGAGCTGCGTGTGGCTCCCGAGGAGCACCCCGTGCTGCTGACCGAGGCCCCCCTGAACCCCAAGGCCAACCGCGAGAAGATGACAGGTGCGTGGCCCGCTACCTCTTCTGGTGGCCGCCTCCCTCCTTCCTGGCCTCCCGGCGCTGCGCCCTTTCTCCCTGGTTCTCTCTTCTGCCGTTTTCCGTAGGACTCTCTTCTCTGCCCTGCGTCTCCTTTGGCACTCTGCAGGTTCTAG
+
ABBBBBABFFFFGGGGGGGFGFHFGFGGGGHHHGGGCGGCEGGHHGGGGGGGFHHHHHHGGGFGFFGGGGGHHFFGGGGHGHHHHGGGG@BCCFHHHFFG2F/?CFFFD/AFGCGG--CDDGHHGHH0/A..:@::ACCGHGGFBFG0/.CFGEGDFC?=DFFACFCFBFFFF/:F/A9BFFBFBFFFFFFFCADFEFFFFAADFBFFBFFFF/B/F9;EEFFCFAFFFFFB/99B/FFE/BFFAAF/9B/
@M05620:37:000000000-D9766:1:1101:19007:7380 1:N:0:42
ACCACACCTTCTACAATGAGCTGCGTGTGGCTCCCGAGGAGCACCCCGTGCTGCTGACCGAGGCCCCCCTGAACCCCAAGGCCAACCGCGAGAAGATGCCCAGGTGAGTGGCCCGCTACCTCTTCTGGTGGCCGCCTCCCTCCTTCCTGGCCTCCCGGCGCTGCGCCCTTTCTCACTGGTTCTCTCTTCTGCCGTTTTCCGTAGGACTCTCTTCTCTGACCTGAGTCTCCTTTGGAACTCTGCAGGTTCTA
+
BBBABBBBFFFFGGGFDGGEGBHFGAAA4AGG3FFA?EGGGHHHHGGGFEGGFHGCHHGEGGCGGAGGGEF1GCHGGG/G//GHHGA/CG@</DCF1?1CGCGGHHGHHHGGHFCCC@CHHHHHHGFFHHGGHGCGGGHFGFGHHGGGGGGGGFGG.B9@??BFB<DBBFFFFF/BFBF9FBFFFFFFFFFBBBDDFFBFFFFFFEFFFFFFFFFFFF/;FFF/9BFFFFBFFFB/FFFFFFE/BFFFFFB
@M05620:37:000000000-D9766:1:1101:16299:7381 1:N:0:42
ACCACACCTTCTACAATGAGCTGCGTGTGGCTCCCGAGGAGCACCCCGTGCTGCTGACCGAGGCCCCCCTGAACCCCAAGGCCAACCGCGAGAAGATGACAGGTGAGTGGCCCGCTACCTCTTCTGGTGGCCGCCTCCCTCCTTCCTGGCCTCCCGGCGCTGCGCCCTTTCTCACTGGTTCTCTCTTCTGCCGTTTTCCGTAGGACTCTCTTCTCTGCCCTGCGTCTCCTTTGGAACTCTGCAGGTTCTAG
+
CDDDDDDDFFFFGGGGGGGGGGHHGGGFHGHHHGGGGGGGGHHHHGGGGGGGHHHHHHHGGGGGGGGGGGGHHHHGGGGHGHHHHGGGGGGGGGHHHHHHGFGGG??FG/FHHCGGCGHHHHHHHHHHHGHHGGGGGHGHHGHHHHGGGGGGGGEGG<@FGFFFFFFFFFFFF0<FFFFFFFFFFFFFFFFFFFFFFFFFFFD.0BBFFFFFFFFFFFFFFFFFFFFFFFFFFF0B:BFFFFFFFFFFFF<
@M05620:37:000000000-D9766:1:1101:11142:7392 1:N:0:42
ACCACACCTTCTACAATGAGCTGCGTGTGGCTCCCGAGGAGCACCCCGTGCTGCTGACCGAGGCCCCCCTGAACCCCAAGGCCAACCGCGAGAAGATGACCGGAGTGTAGCCCGCTCCCACTTCTGCTGGCCGCCTCCCTCCTTCCTGCCCTCCCGGCGCAGCGCCCTTTCTCCCTGGTTCTCTCTTCTGCCGTTTTCCGTCGGACTCTCTTCTACGCCCAGCGTCTCCTTTGGTACTATGCCGGATCTAG
+
ABBBBBABFFFFGGGFGGGGGGFHGGGGHGHHHGGGFEGCGHHHHGGGEEGGHGHHHHHGGGGGGGGGGGGHHHHGGGGHGHHHGGGGGFGGGGHHFDGEC?//>/?11?1<<-C?-AC/<CGHHF0=CH.CC@FCDH.CHGGFFFF0/99/;E?.?BA--9@--99-/B/FFF/.9.;F;BBFF/BFFFF9B..:AB9.9:D>D-9//9BFFF//9@-9.9A-9...:BFFFB.//://9B/;--.-://
@M05620:37:000000000-D9766:1:1101:20141:7397 1:N:0:42
ACCACACCTTCTACAATGAGCTGCGTGTGGCTCCCGAGGAGCACCCCGTGCTGCTGACCGAGGCCCCCCTGAACCCCAAGGCCAACCGCGAGAAGATGACAGGTGCGTGGCCCGCTACCTCTTCTGGTGGCCGCCTCCCTCCTTCCTGGCCTCCCGGCGCTGCGCCCTTTCTCACTGGTTCTCTCTTCTGCCGTTTTCCGTAGGACTCTCTTCTCTGACCTGCGTCTCCTTTGGTACTCTGCAGGTTCTAG
+
A1>AA1AACFCF3GGDABBFA1B1EBEAAAEGFFFAAAE/AGGGHGEE/AE/EDCFGH0E@E?EEEEEEE/FHGAGGEFGFFHG/FGEGCCCCCGGF1>FDCE1F1<<?/ACEC@C-<GHHFGHFHBDHGHH@CCCFAEHC./FFFFGEG?FFGFB@-;@=@-9@F??FFFFF/BF:B9BBF/FFFFBFFFB@;BFEFFB:-BF9BFBBBFFFFFFF/;BFF?@A=BFFB/:BF-;F/;999/9--9/99;
@M05620:37:000000000-D9766:1:1101:18229:7409 1:N:0:42
AGTGCCAGCTCTCAATCGCACAGGGGACCCAGGGCCTGGCCCCTCCATCCAGAAAACCTATGACCTCACCCGCTACCTGGAGCACCAACTCCGCAGCTTGGCTGGGACCTATGTGAGTATCCAGCGTAGGAATCTGGGAGTTGGGGAGGAGTGAGGAGTTGGGGAAAGACAGTCCTAACCGTGGAGGGTTCTGGTAAATGATGGGGTGAGGAGGGGCTCTTTGGCTCCCACCAGTCCCCCTGTCTGGTCTA
+
BCBCCFFFCFFFGGGGGGGGGGHHGGGGGGHHGGGGGGHHHHGHGGHHHHHHHHHHHGHHHHHHHHHHHHHGGEGGHHHHHHHHHHHHGHHHGGGGGHHHGHHGGGHHGHHHHHHHHHHHHHHHHGGGGGHHHHHHHHHGGHHHGGGGGGGHHHHHHGHHHHGGGGHHHHHHHHHHHHHHGGGGGGGGFGGGGGFFGGGGGGGGGGFFFFFFFFFFFFFFFFFFFFFFFFFFFFFFFFFFFFFFFFFFFFF
@M05620:37:000000000-D9766:1:1101:6253:7409 1:N:0:42
ACCACACCTTCTACAATGAGCTGCGTGTGGCTCCCGAGGAGCACCCCGTGCTGCTGACCGAGGCCCCCCTGAACCCCAAGGCCAACCGCGAGAAGATGCCCAGATGAGTGGCCCGCTACCTCTTCTGGTGGCCGCCTCCCTCCTCCCTGGCCTCCCGCCGATCCGCCCTTTCTCACTGGTTCTCTCTTCTGCCGTTTTCCGTAGGACTCTCTTCTCTGACCTCAGTCTCCTTTGGAACTCTGCAGGTTCTA
+
BBBBBAABFFFFGGGGGGGGGGHHGGGGHGHHHGGGGGGGGHHHHGGGGGGGFHHHHHHGEGGGGGGGGGGHHHHGGGGHGHHHHGGGGGGGGGHHHHHHHH//??GH1?FGHH-CGCG0>GHHHH0<=CGGHGGGGGGGHHGG/;CG09FFGGGGG-9;-=-;AEFFFFFFFFFFFFFFFFFFFFF/;BFFFF.AFFFFF/AD.FFFFFFFFFFFF/9F/B/;;/9;F/BFFFEB/BFFFBFFF.FFFFB
@M05620:37:000000000-D9766:1:1101:25336:7444 1:N:0:42
ACCACACCTTCTACAATGACCTGCGTGTGGCTCCCGAGGAGCACCCCGTGCTGCTGACCGAGGCCCCCCTGAACCCCAAGGCCAACCGCCAGAAGATGCCCAGGTGAGTGGCCCGCTACCTCTTCTGGTGGCCGCCTCCCTCCTTCCTGGCCTCCCGGAGCTGCGCCCTTTCTCACTGGTTCTCTCTTCTGCCGTTTTCCGTAGGACTCTCTTCTCTGACCTGAGTCTCCTTTGGAACTCTGCAGGTTCTA
+
AAAAAAAAFFFFGGGGFGF1B1F00BEE0BBGGFFE0AEE/FAGHGGEBBAB1FGFGHHGE//EFFEEEGGHHHHGGGGG/FGHFGGEC/<<0F<1?1110?//?FFG?<CFGH/<CGG0<GBGG1=10CACGCGGGC:EHHGHFHFHCGFGFFFGG?;@A./CAGGG-/9FBBBB/B-/;BBFFFFFFFFFB@9-FFFF-;A-;;BFFFBBFFFFF/9;BF-F-99FBBFF/B/FBB;FFFFFFA-//:9
@M05620:37:000000000-D9766:1:1101:25026:7478 1:N:0:42
AGTGCCAGCTCTCAATCGCACAGGGGACCCAGGGCCTGGCCCCTCCATCCAGAAAACCTATGACCTCACCCGCTACCTGGAGCACCAACTCCGCAGCTTGGCTGGGACCTATGTGAGTATCCAGCGTAGGAATCTGGGAGTTGGGGAGGAGTGAGGAGTTGGGGAAAGACAGTCCTAACCGTGGAGGGTTCTGGTAAATGATGGGGTGAGGAGGGGCTCTTTGGCTCCCACCAGTCCCCCTGTCTGGTCTA
+
AAAABFFFCFFFG4GGGGGCGGHGGGGEEGHHAEGGGGHHGHGHGGHGGGHHHHHHHGHGHHHHHHHHHHHGGEEGHHHHFGHHHHHFFHHHEGGGGHHHGHHGGGGHGHHHHDGHHHHHHHHHHGGGGGHHHHHHHHHGGHHHGGGGGGGHHG0GHGHHHHGGGGHHGHHHHHHHHHHHGGGGGGGGCFGGGGFGGGGGGGGGGGFFFFFFFF-;CDFFFFFFFFFFFFFFFFFFFFFFFFFFFF/;FFF
@M05620:37:000000000-D9766:1:1101:5490:7479 1:N:0:42
AGTGCCAGCTCTCCATCGCACAGGGGACCCAGGGCGTGGCCCCTCCATCCAGAAAACCTATGACCTCACCCGCCACCTGGAGCACCCGCTCCGCAGCTTGGCTGGGACCTATGTGAGTATCCAGCGTAGGAATCTGGGCGTTGGGGCGGAGTGAGGAGTTGGGGCAAGCCAGTCCTAACCGTGGCGGGTTCTGGTAAATGATGGGGTGAGGAGGGGCTCTTTGGCTCCCACCAGTCCCCCTGTCTGGTCTA
+
>A11>DDFAFFFGEGDBEE1E0G0F00A00AG0BE/AAEGFHGHGGGHH0FGD0A0BEGH1@@GH@BFHHH/E/>EGG0B00BFHHE/>/E//E/E>F10?FFGGGFGGHFGGFGBDGHHHF21?CG/>?<1FGFGF0.ACCCA@-.:?-=;:0:C0;CBFF@A.----A9;BFFF/9BA@FF<-9;=@EF/BF99BFFF/9BFFF-@EF-/9:@-@@F/BBBFFFFFA-ABEFFFFFFF@EBFFFFFFF/
@M05620:37:000000000-D9766:1:1101:22829:7490 1:N:0:42
AGTGCCAGCTCTCAATCGCACAGGGGACCCAGGGCCTGGCCCCTCCATCCAGAAAACCTATGACCTCACCCGCTACCTGGAGCACCAACTCCGCAGCTTGGCTGGGACCTATGTGAGTATCCAGCGTAGGAATCTGGGAGTTGGGGAGGAGTGAGGAGTTGGGGAAAGACAGTCCTAACCGTGGAGGGTTCTGGTAAATGATGGGGTGAGGAGGGGCTCTTTGGCTCCCACCAGTCCCCCTGTCTGGTCTA
+
AA>ABFFFBFFFGGGGGFCCAFFHGGGGGGHHGGGGGGHGGHGHGGHHHHHHHFCGHGFHHHHHHGGHHHHGGEEGHHHH?GHECGHHGFHGFGGGGHGHGHHGGGHHGHHHHHHHGHHGHHHGHGGGGGHHHHGHHGGGGHHHGGCFGGEGHHHHHGHHHHGGGGHHHHHHHHHHHHHHGGGGGGGGGGGGGGGGGGGGGGGGGGFFFFFFFFFFFFFFFFFFFFFFFFFFFFFFFFFFFFFFFFFFFFF
@M05620:37:000000000-D9766:1:1101:21407:7493 1:N:0:42
ACCACACCTTCTACAATGAGCTGCGTGTGGCTCCCGAGGAGCACCCCGTGCTGCTGACCGAGGCCCCCCTGAACCCCAAGGCCAACCGCGAGAAGATGACAGGTGAGTGGCCCGCTACCTCTTCTGGTGGCCGCCTCCCTCCTTCCTGGCCTCCCGGCGCTGCGCCCTTTCTCACTGGTTCTCTCTTCTGCCGTTTTCCGTAGGACTCTCTTCTCTGCCCTGCGTCTCCTTTGGAACTCTGCAGGTTCTAG
+
BBBBBBBBFFFFGGGGGGGGGFHHGFGGHGHHHGGGFGGGGHHHHGGGGGGGGGHHHHHGGGGGGGGGGGGHHHHGGGGHGHHHHGGGGGGGGGHHHHHHHFA?11??GFFGH@DC-AG1GHHHH<0DHDGFDGGGGHGGHDCGGHGFFGGGGGGD--;AF;.@DDDFBFFFFFFFBBBBFFFFFFEFFB/B9.AFEFFA:F.9;FFFFFFFFFFFFBBE9A.BDFFFFFFFE//BFBFFFFFB9FFFFFB
@M05620:37:000000000-D9766:1:1101:14841:7501 1:N:0:42
ACCACACCTTCTACAATGAGCTGCGTGTGGCTCCCGAGGAGCACCCCGTGCTGCTGACCGAGGCCCCCCTGAACCCCAAGGCCAACCGCGAGAAGATGAACCCAGGTGAGTGGCCCGCTACCTCTTCTGGTGGCCGCCTCCCTCCTTCCTGGCCTCCCGGAGCTGCGCCCTTTCTCACTGGTTCTCTCTTCTGCCGTTTTCCGTAGGACTCTCTTCTCTGACCTGCGTCTCCTTTGGAACTCTGCAGGTTC
+
?A1AAA?AFF1BAGG1EEGG1F1AEEGGH?HHHGG00AAAEHHHHGGGEEGFHE1FGFHGGGGGFGCGGGGHHHHGGGGFGHHHHGGGGCGCC<GGHDGD<GGGGEGGHHHHGGHHGGGGGHHHHHHHHHHHGFCC?CGGHGHHGGGFFFFFGGGGGGGG@@GGGG@@F@@FFFFFFFFFFBFFFFFFFFFFFFF@ABFFFFFFFBFFFFFFFFFFFFFFFFFFB-;A@FFFFFFBBBFFFFFFFFFAAF/
@M05620:37:000000000-D9766:1:1101:18244:7503 1:N:0:42
AGTGCCAGCTCTCAATCGCACAGGGGACCCAGGGCCTGGCCCCTCCATCCAGAAAACCTATGACCTCACCCGCTACCTGGAGCACCAACTCCGCAGCTTGGCTGGGACCTATGTGAGTATCCAGCGTAGGAATCTGGGAGTTGGGGAGGAGTGAGGAGTTGGGGAAAGACAGTCCTAACCGTGGAGGGTTCTGGTAAATGATGGGGTGAGGAGGGGCTCTTTGGCTCCCACCAGTCCCCCTGTCTGGTCTA
+
ABAABFFFBFFFGGGGGGGGGGHGGFFGGGHHGGGGGGHHHHGHGGHHHHHHHHHHHGHHHHHHHHHHHHHGGEGGHHHHGGHHHHFGFHHGEGGGGHGHGHHGGGHHGHHHHHHHHHHHHHHHHGGGGGHHHHHHHHFGGHHGGG<CGGEHHEHHFGHHHHGGGGHHHHHHHHHHHHHHGGGGFGGGCFGGGGGGGGGGGGGGGGFFFFFFFFFFFFFFFFFFFFFFFFFFFFFFFFFFFFFFFFFFFFF
@M05620:37:000000000-D9766:1:1101:23580:7507 1:N:0:42
ACCACACCTTCTACAATGAGCTGCGTGTGGCTCCCGAGGAGCACCCCGTGCTGCTGACCGAGGCCCCCCTGAACCCCAAGGCCAACCGCGAGAAGATGAACCCAGGTGCGTGGCCCGCTACCTCTTCTGGTGGCCGCCTCCCTCCTTCCTGGCCTCCCGGCGCTGCGCCCTTTCTCACTGGTTCTCTCTTCTGCCGTTTTCCGTAGGACTCTCTTCTCTGACCTGCGTCTCCTTTGGAACTCTGCCGGTTC
+
1>>1A1>A>FCFDEG13G1AG1F1F00A00FG1AEA0AE/ACGFHGGGA/FGFFF110BE/ECEF/>EGEE0@1?EGA/F//?GHG//B<B//CBB1?11?FACGGCFC@?CC?FFCGG?CHB<<DG0GH<C.G.C-@..CEFFBF0;F9F/9.:9.CE?@A@@99-9-;-9BFFBFB/9FFFFBFF/FFFFFB9@;9FAB9BF9BBBBBBBFFFFFF////:FB--9@AFFBFF//B/;FBFB//;@-;;
@M05620:37:000000000-D9766:1:1101:10755:7508 1:N:0:42
ACCACACCTTCTACAATGAGCTGCGTGTGGCTCCCGAGGAGCACCCCGTGCTGCTGACCGAGGCCCCCCTGAACCCCAAGGCCAACCGCGAGAAGATGCCAGGGGAGTGGCCCGCTACCTCTTCTGGGGGCCGCCTCCCTCCTTCCTGGCCTCCCGGGGCTGCGCCCCTTCTCACTGGTTCTCTCTTCTGCCGGTTTCCGTAGGACTCTCTTCTCTGACCTGGGTCTCCTTTGGAACCCTGCAGGTTCTAG
+
AAAABB@AFFFFGGGGGG5FGFHHGFG2AEHHHGGGDFFCEHHHHGGGEEGGGGGHHHGEEGFGGGGGGGGFHHHGGGEHGHHHHGGFGG/><DHFDD2?22G/////0>.CG@<<@<C0<0=00=D/-A@C--A.CEA//9/CBC0BF?.9.EG.9-;9=AA--AB-;..///;/9F///99///B/B///--;DD/:.99:D/B9/B9/;BBBB//;B9.../9.;;/:B/B999......;F.;////
@M05620:37:000000000-D9766:1:1101:11071:7517 1:N:0:42
AGTGCCAGCTCTCAATCGCACAGGGGACCCAGGGCCTGGCCCCTCCATCCAGAAAACCTATGACCTCACCCGCTACCTGGAGCACCAACTCCGCAGCTTGGCTGGGACCTATGTGAGTATCCAGCGTAGGAATCTGGGAGTTGGGGAGGAGTGAGGAGTTGGGGAAAGACAGTCCTAACCGTGGAGGGTTCTGGTAAATGATGGGGTGAGGAGGGGCTCTTTGGCTCCCACCAGTCCCCCTGTCTGGTCTA
+
AA>ABFF@3CFFGGGGGGGGGGHHGGGF2EEHGAFG2AFH2GGGGGHHHHHH3FGHHGHCHF5GHHHHHHHGGEEGHHHHFGHEFHHHGGHHGGG@EFHHGHHGEEHHGFFHFDGGHFGDDHGFHFAE@AGHHDGHHHCF<FGFCCGGGGGGF0DC<A/<DC<@;E:GGGFC:CGHHGFGAGGA.9E?CFGFFG00CBFGGGGGGB:BE..BDFD;DCEFFFFBFB/.A..AE9FBBBA9BFFFFFBBBFF
@M05620:37:000000000-D9766:1:1101:7255:7535 1:N:0:42
ACCACACCTTCTACAATGAGCTGCGTGTGGCTCCCGAGGAGCACCCCGTGCTGCTGACCGAGGCCCCCCTGAACCCCAAGGCCAACCGCGCGAAGATGAACCCAGGTGCGTGGCCCGCTCCCTCTTCTGGTGGCCGCCTCCCTCCTTCCTGGCCTCCCGGCGCTGCGCCCTTTCTCACTGGTTCTCTCTTCTGCCGTTTTCCGTAGGACTCTCTTCTCTGCCCTGCGTCTCCTTTGGAACTCTGCCGGTTC
+
AAA1AAA>CFFFGFGFBG11F1FCGEEAAAFG1ABEAEGEGHHHHGGGGEGGHHHGHHHA>EGGGCGGGGGGHFEGGGGHCEHHHGE/CG/<<C@?1FF<FGAFHGHG1AFGCGHGGGG-EGHHHHHGHFHHGHHGGGFGGGGG9;BFGGGGGGGGG;EG;@@@@F?@F@?FFFFFFFFFFFFFFFF:BFFFFFB@;BFEFFFF-;AFFFFFFFFFFFFF/B9BFE@;@BFFFFFFFFFFFFFFF/;@@F?
@M05620:37:000000000-D9766:1:1101:14112:7542 1:N:0:42
AGTGCCAGCTCTCAATCGCACAGGGGACCCAGGGCCTGGCCCCTCCATCCAGAAAACCTATGACCTCACCCGCTACCTGGAGCACCAACTCCGCAGCTTGGCTGGGACCTATGTGAGTATCCAGCGTAGGAATCTGGGAGTTGGGGAGGAGTGAGGAGTTGGGGAAAGACAGTCCTAACCGTGGAGGGTTCTGGTAAATGATGGGGTGAGGAGGGGCTCTTTGGCTCCCACCAGTCCCCCTGTCTGGTCTA
+
BBBBBFFFBFFFGGGGGGGEG?HHGGGGGGDHGGGGGGHHHHGHGGHHHHHHHFHHHGHHHHHHHHHHHHHGGGGGHHHHHHHHHHHHGHHHGGCGGHHHFHHGGGHGGHGHHHHHHHHHHHGHHGGFGGHHHHHHHGFGFHGHGGFGGGGHHHHHHGHHHHGGGGHHHHHHHHHHHGHGGGEGFEGGGGGGGGCBFGGGEGGGGGDBFFFFFFBBBBFFFFFEFFFFFFFFFFFFFFFFBFFFFFFFFF/
@M05620:37:000000000-D9766:1:1101:14130:7545 1:N:0:42
AGTGCCAGCTCTCAATCGCACAGGGGACCCAGGGCCTGGCCCCTCCATCCAGAAAACCTATGACCTCACCCGCTACCTGGAGCACCAACTCCGCCGCTTGGCTGGGACCTATGTGAGTATCCAGCGTAGGAATCTGGGAGTTGGGGAGGAGTGAGGAGTTGGGGAAAGACAGTCCTAACCGTGGAGGGTTCTGGTAAATGATGGGGTGAGGAGGGGCTCTTTGGCTCCCACCAGTCCCCCTGTCTGGTCTA
+
AA1>ADDCAFFFGGGCEFFGG0FACECEEE0AABEEAFHFCFE/EECG1A1B1A1BFECFFG2GHFGCGGHEE/>FHEFGFEF?0GHHGBGHGC/><<EGGHHFG/CFFHHHFHBG1GGHFHHHHGGGGGFHFFHFDCGCCGFB@CE@A?CC<0D.GEHHFGGCGAEHHFHHC0:FGFFFGG.9BFGGE?FFFFFBFFFFGBFFEFF?-9FFB-@@@@9FBB/BF/BE-FFBF?FFFFFF-AFBFFE9B//
@M05620:37:000000000-D9766:1:1101:20438:7595 1:N:0:42
AGTGCCAGCTCTCAATCGCACAGGGGACCCAGGGCCTGGCCCCTCCATCCAGAAAACCTATGACCTCACCCGCTACCTGGAGCACCAACTCCGCAGCTTGGCTGGGACCTATGTGAGTATCCAGCGTAGGAATCTGGGAGTTGGGGAGGAGTGAGGAGTTGGGGAAAGACAGTCCTAACCGTGGAGGGTTCTGGTAAATGATGGGGTGAGGAGGGGCTCTTTGGCTCCCACCAGTCCCCCTGTCTGGTCTA
+
AAAAAFFFBFFFGCGGGGGCECHCG?EEAEGHAEE22BGHCHGFGGHHHHHHFHHFHGHHHGFHHGHHHHHGG>EEHHGH2BGGGH11?FGC>EEEEGGHGFH///BBE2BBGHHHFH3FFFFFHG//@<FGHHGHHFFFGFHHGGEGGD.><DGHFAGHHHGGGGHHHHGHHHHHHHHHGGFFDFGGDGGGGGCFGGGGGGGGGGFFFF.9ADF-;@FFFFFFFFFFFFFFFFFFFFFFFFFFFF/9BFB
@M05620:37:000000000-D9766:1:1101:21578:7597 1:N:0:42
AGTGCCAGCTCTCAATCGCACAGGGGACCCAGGGCCTGGCCCCTCCATCCAGAAAACCTATGACCTCACCCGCTACCTGGAGCACCAACTCCGCAGCTTGGCTGGGACCTATGTGAGTATCCAGCGTAGGAATCTGGGAGTTGGGGAGGAGTGAGGAGTTGGGGAAAGACAGTCCTAACCGTGGAGGGTTCTGGTAAATGATGGGGTGAGGAGGGGCTCTTTGGCTCCCACCAGTCCCCCTGTCTGGTCTA
+
A3>ABFFFBFFFGGGGGCFFEGFHFGGGGGHHGGGCGEHFHHGHGGHHFGHHHFBHHGFHHHHHHHHHHHHGGGGGHHHHHHHHFHHHGHHHGGCGGHHHGHHGGGHHGHHHHHHHHHHHHHHHHGGGGGHHHHHHHHHGGHHFGGGGGGGHHHHHHGHHHGGGGGHHHHHHHHHHHHHHGGGGGGGGDGGGGGFGGGGGGGGGGGFBFFFFFFBBBBFFFFFFFFFFFFFFFFFFFFFFBFFFFFFFFFF
@M05620:37:000000000-D9766:1:1101:12669:7607 1:N:0:42
AGTGCCAGCTCTCAATCGCACAGGGGACCCAGGGCCTGGCCCCTCCATCCAGAAAACCTATGACCTCACCCGCTACCTGGAGCACCAACTCCGCAGCTTGGCTGGGACCTATGTGAGTATCCAGCGTAGGAATCTGGGAGTTGGGGAGGAGTGAGGAGTTGGGGAAAGACAGTCCTAACCGTGGAGGGTTCTGGTAAATGATGGGGTGAGGAGGGGCTCTTTGGCTCCCACCAGTCCCCCTGTCTGGTCTA
+
AABCCFFFBFFFGDFGGFFFGEHHGFGGGGHHGGGGGGHHGHGHGGHHHHGHGHEHHGHHHHGHHHHHHHHGGGGGHHHHHGGGGHFHGHHHGGCGGHHHGHHFFGHHGHHHHHHHHGHHHHHHHGEGGGHHHHHHHHHGDHHHGGGGGGGHHHHHHGHHHHGGGGGHHHHHHGHHHHHHGCEGGGGG;AFGGGFFGGGFGGGGGGFFFFFFFFFFFFFFFFFFFFFFFFFFFFFFFFFFFFFFFFFFFFF
@M05620:37:000000000-D9766:1:1101:24043:7608 1:N:0:42
AGTGCCAGCTCTCAATCGCACAGGGGACCCAGGGCCTGGCCCCTCCATCCAGAAAACCTATGACCTCACCCGCTACCTGGAGCACCAACTCCGCAGCTTGGCTGGGACCTATGTGAGTATCCAGCGTAGGAATCTGGGAGTTGGGGAGGAGTGAGGAGTTGGGGAAAGACAGTCCTAACCGTGGAGGGTTCTGGTAAATGATGGGGTGAGGAGGGGCTCTTTGGCTCCCACCAGTCCCCCTGTCTGGTCTA
+
BBAABFFFBFFFGGGGGFFCEGHGFGEGFGHHGGGEGFHFFHGHGGHHHHHHEHHHHGHHHHHHHHHHHHHGGEGGHHHHGGFGHHHHGGHHGFGGGGHHGHHGEGHHGHHHHHFHHHHHHHHHHGCEGGHGHHGHHHHGEHHGGGGGGGGHHHHGHGHHHHGGGGEHHHHHHHHHHHHHGDEGGGGG9FGGGGFFGGFFGGGGGGFFFFFFFFFFFFFFFFFFFFFEFFFFFFFFFFFF;FFFFFFBBFF
@M05620:37:000000000-D9766:1:1101:7847:7627 1:N:0:42
ACCACACTTTCTACAATGCGCTGCGTGTGGCTCTCGAGGAGCACCCCGTGCTGCTGACCGAGGCCCCCCTGAACCCCAAGGCCAACCGCGAGAAGATGCCCAGGTGAGTGGCCCGCTACCTCTTCTGGTGGCCGCCTCCCTCCTTCCTGGCCTCCCGGCGCTGCGCCCTTTCTCACTGGTTCTCTCTTCTGCCGTTTTCCGTAGGACTCTCTTCTCTGACCTGAGTCCCCTTTGGAACTCTGCAGGTTCTA
+
BBBBABB4BBBFGFFGGG4AEGGGGFG22AGBG3BE3BAEDHAGGFEAAEEFFHGHHHH>>??FGGGGGGEFEHHGGGGHGHHHHGGGGG/<BGHBGHHHHHHGHHGHHHGGHHGGGCGHHHHHHHHHHFDHHGGGGGHGHHGHGGGGFGGGGGGGGG-;AB?FBBFBBFFFFFEFFFFFFFFFFFFF/9BFFBDFFFFFFFFBFBFFFFFFFFF9BF:FFFF/;BF/:AFFFFFFFFFFFFFFFFFFFFB
@M05620:37:000000000-D9766:1:1101:23333:7633 1:N:0:42
AGTGCCAGCTCTCAATCGCACAGGGGACCCAGGGCCTGGCCCCTCCATCCAGAAAACCTATGACCTCACCCGCTACCTGGAGCACCAACTCCGCAGCTTGGCTGGGACCTATGTGAGTATCCAGCGTAGGAATCTGGGAGTTGGGGAGGCGTGAGGAGTTGGGGAAAGACAGTCCTAACCGTGGAGGGTTCTGGTAAATGATGGGGTGAGGAGGGGCTCTTTGGCTCCCACCAGTCCCCCTGTCTGGTCTA
+
A1AAAF11>FFFGGGGGF11E0GCGFG?AE0AF0AE/FHGFGGEGGFDDG1FGFFGBEA1FADGHHH1GC0EGGEGHFHHHHHGHHHHGB1BEE/>EG1F/F1<EECFEHHGGG2GD>GGFH21GG<EGCDDCHHFG00?/??C/-.>-.<<-.<.C<//<CC-.=CG:/CFGGBFFF/C@GEABEGGGEFFFBFBBFFFEFFFE--99-AFB--@@@FFFBF//BB-A9-AAFFBFBEB@FFF//9:BBB
@M05620:37:000000000-D9766:1:1101:14043:7643 1:N:0:42
ACCACACCTTCTACAATGAGCTGCGTGTGGCTCCCGAGGAGCACCCCGTGCTGCTGACCGAGGCCCCCCTGAACCCCAAGGCCAACCGCGAGAAGATGACAGGTGCGTGGCCCGCTCCCTCTTCTGGTGGCCGCCTCCCTCCTTCCTGGCCTCCCGGCGCTGCGCCCTTTCTCCCTGGTTCTCTCTTCTGCCGTTTTCCGTAGGACTCTCTTCTCTGCCCTGCGTCTCCTTTGGCACTCTGCAGGTTCTAG
+
CCCCCCCAFFFFGGGGGG5AGGHHGGGECEHHHGGGGGGCFHHHHGGGGGGGGHHHHHHEFGCGGGGGGGGHHHHGGGGHGHHHHGGGGG@DGGHGHHHHDHGFF1>FDGGHHGGG-CGHHHHHHHFHHGHHGGGGGHGHHGGGGGGFGGGGGGGGGBGFFFFFFFFFFFFFFBFFFFFFFFFFFFFFFFFFFFFFFFFFFFFF0BBFFFFFFFFFFFFFFFAAFFFFFFFFFFFBFB9FFF0BFFFFFB:
@M05620:37:000000000-D9766:1:1101:21839:7673 1:N:0:42
ACCACACCTTCTACAATGAGCTGCGGGTGGCTCCCGAGGAGCACCCCGTGCTGCTGACCGAGGCCCCCCTGAACCCCAAGGCCAACCGCGAGAAGAAGACCGGTGCGTGGCCAGCTCCCTCTTCTGCTAGCCGCCTCCATCCTTCCTGGCCTCACGGCCCTGCGACCTTTCTCCCTGGTTCTCTCTTCTGCCGTTTTCCGTAGGACTCTATTCTCTGCCCTGCGACTCCTTACGCACTCTGCAGGTTCTAG
+
AAA1AAAAFFFFGBGGFGGDG1FGG00AEAGH1FGE?EGGGHHHHGGGEFGGDHHCHHHGGE@EG?EGGGGFHCHGGG?H/<GHHG//BCG@<C010??F0/>CC->..--.CACGBCA/C/0;0;0000;:;-;EBG/90CBB0C00;.;FF/EEA9---;A@-999//BB//9B/-;9BF///:/BF9/9@9AFAFFB9A--/;FFF/:FF/;/BF/-BA:--;@-/9///9;;@9/9BFFBF-;/;B/
@M05620:37:000000000-D9766:1:1101:13705:7681 1:N:0:42
GAGGCTGCTTTGGAAGAAACTGACAAGCCAGGGACAAAAGATCGGCAGAGCACACGTCTGAACTCCAGTCACGAGCTTCAATCTCGTATGCCGTCTTCTGCTTGAAAAAAAAAAAACCCGTAAAGAACACCCCACACAGAACTCCATACAAGTAAAAAACATAAGGAACCAAGGGCAGGAAATGCAGACAAAGCCCCCATAACACTCAGACTCAACAAACCGAACAATTGAAACCATTTGAACTTAAAACA
+
BABBBBFBFFFFGBGGGGGGGFHHHEGHGHHHGGGGHGGFCGHCF2AF1AGBGFHGFHHGHFGHHHHHHG@FB100BBB3BBGHGEFGHHHHGFGHGHHHHHHBBGDHFEG//////////<//1>0<0<..-....<./<<=0</00:0;0:0;;00;..:00090:...9..9...-9;9000;00;/../9..;-9.//;///9////////;/..:.-9--99;///;9/.9BF9;/;/9//////.
@M05620:37:000000000-D9766:1:1101:16997:7700 1:N:0:42
ACCACACCTTCTACAATGAGCTGCGTGTGGCTCCCGAGGAGCACCCCGTGCTGCTGACCGAGGCCCCCCTGAACCCCAAGGCCAACCGCGAGAAGATGAACCCACGTGCGTGGCCCGCTACCTCTTCTGGTGGCCGCCTCCCTCCTTCCTGGCCTCCCGGCGCTGCGCCCTTTCTCACTGGTTCTCTCTTCTGCCGTTTTCCGTAGGACTCTCTTATCTGACCTGCGTCTCCTTTGGAACTCTGCAGGTTC
+
DDCCDDDDFFFFGGGGGGGGGGHHGGGEHGHHHGGGGGGGGHHHHGGGGGGGHHHHHHHGGGGGGGGGGGGHHHHGGGGHGHHHHGGGGGGGGGHHHHHHHGG///?F//<>@DHHGG--<<DHHHHHHCCHGHHFGGGGFEGGGGGGGG0CFGGGGGGGAFFFFFFFFFFFFFHHFFFFFFFFFFFFFFFFFFFFBFFFFFBF<DFFFFBFFFF0BFBF0BBFFA@DFFFFFFFFFFEFFFFFF00<FF0
@M05620:37:000000000-D9766:1:1101:17574:7703 1:N:0:42
ACCACACCTTCTACAATGAGCTGCGTGTGGCTCCCGAGGAGCACCCCGTGCTGCTGACCGAGGCCCCCCTGAACCCCAAGGCCAACCGCGAGAAGATGCCCAGGTGAGTGGCCCGCTACCTCTTCTGGTGGCCGCCTCCCTCCTTCCTGGCCTCCCGGGGCTGCGCCCTTTCTCACTGGTTCTCTCTTCTGCCGTTTTCCGTAGGACTCTCTTCTCTGACCTGAGTCTCCTTTGGAACTCTGCAGGTTCTA
+
ABBABBBBFFFFGFFFGGGFGGHHGGGBEEHHHFGGCGFGGHHHHGGGEEGFHFHHHHHGGCFEGGGGGGGHHHHGGGGHGHHGHGGGGC?CGGHHFBFHHHHGCGHHHHGGHHGGG?GHHHHHHHGGHHGGHGCCEFHGHHGEFFGGGGGGGGGGGGGGGGFFFFFFFFFFFFFFFFFFFFFFFFFFFFFFFFADFFFFFFFFFFFFFFFFFFFFFFFFFFF9FFFFFFFFFFFEFFFFFFFBFFFFFFF
@M05620:37:000000000-D9766:1:1101:17466:7713 1:N:0:42
ACCACACCTTCTCCAATGAGCTGCGTGTGGCTCCCGAGGAGCCCCCCGTGCTGCTGACCGAGGCCCCCCTGAACCCCAAGGCCACCCGCGAGAAGCTGAACCCAGGTGAGTGGCCCGCTACCTCTTCTGGTGGCCGCCTCCCTCCTTCCTGGCCTCCCGGAGCTGCGCCCTTTCTCACTGGTTCTCTCTTCTGCCGTTTTCCGTAGGACTCTCTTCTCTGACCTGAGTCTCATTTGGAACTCTGCAGGTTC
+
AAAAAAAAFBBD1BGAAFGGGFHFCGEGHGGCHGEE0EEEAG/FFGAFEEEF1FFFGGHG>E/EFGGGGGGH1FGGGGEHFGGH/FA><B<>C?011?<?GEGGFCGGGFFFCFGHGG-@<GHGCGGHGHG/EHH@CGBG.EBCEFFFGGG/AFFFAEEA-;;FFF@@F@@FFFFFFFFBB/;;FFFFFFFFFBF@-BFEBFA;F?-BFFFFFFFFFFF//BBFB/B99BF/BBB//9BBBFFBFFF--;/
@M05620:37:000000000-D9766:1:1101:23249:7729 1:N:0:42
ACCACACCTTCTACAATGAGCTGCGTGTGGCTCCCGAGGAGCACCCCGTGCTGCTGACCGAGGCCCCCCTGAACCCCAAGGCCAACCGCGAGAAGATGACCGGTGGGTGGCCCGCTCCCTCTTCTGGTGGCCGCCTCCCTCCTTCCTGGCCTCCCGGCGCTGCGCCCTTTCTCCCTGGTTCTCTCTTCTGCCGTTTTCCGTAGGACTCTCTTCTCTGCCCTGCGTCTCCTTTGGCACTCTGCAGGTTCTCG
+
BCCCCCCCFFFFGGGGGGGGGGHHGGGGHGGHHGGGGGGGGHHHHGGGGGGGGHHHHHHGGGGGGGGGGGGHHHHGGGGHGHHHHGGGGGGGGGHGHHFHB/@>@/<.<DAGG?DC?DGBGHHCFCHGFFCG@;AAEGGGGGEF;FF0FFFFFGGAD:=>@=D>BDF;FFFFBFB/0AFF:FFFFFF9:BBFB:DFFFFA9.9A0;BFFFFFFFF0F;9ABAAAA@DBF0FF0B0;BBFFFB0;FAB9;0.
@M05620:37:000000000-D9766:1:1101:12320:7730 1:N:0:42
ACCACACCTTCTACAATGAGCTGCGTGTGGCTCCCGAGGAGCACCCCGTGCTGCTGACCGAGGCCCCCCTGAACCCCAAGGCCAACCGCGAGAAGATGACAGGTGAGTGGCCCGCTACCTCTTCTGGTGGCCGCCTCCCTCCTTCCTGGCCTCCCGGCGCTGCGCCCTTTCTCACTGGTTCTCTCTTCTGCCGTTTTCCGTAGGACTCTCTTCTCTGCCCTGCGTCTCCTTTGGAACTCTGCAGGTTCTAG
+
CCBBCCCBFFFFGGGGGGGGGGHHGGGBFEHHHGFEDFEFGHHHHGGGGFGGGHHHHHHGGGFGGGGGGGGHGHHGGGGHGHHHHGGGGGBFGGHGHHHHBHGGH1?FHGGHHGGG-AHHHHHHHHGHHGHGGCGGGHGHHGHHHHGGFGGGGGGGG-ADGFFFFFFFFFFFFEFFFFFFFFFFFFFFFFFFFFFFFFFFFFDD:FFFFFFFFFFFFBFFFF.;DFFFFFFFFF0;FFFFFFBFEAFFFB;
@M05620:37:000000000-D9766:1:1101:8195:7737 1:N:0:42
ACCACACCTTCTACAATGAGCTGCGTGTGGCTCCCGAGGAGCACCCCGTGCTGCTGACCGAGGCCCCCCTGAACCCCAAGGCCAACCGCGAGAAGATGCCCAGGGTGGTGGCCCGCCACCTCCTCTGGGTGCCCGCCCCCTCCTTCCCTGCCTCCCCGGGCTTCCCCCCTTCTCACCGGTTCTCCCCTCCGCCGTTTTCCCGTAGGCCTCTCTCTTCTACCCTGCGTCTCTTTTGAACCTCTCCGGTTTCT
+
CCCCCCCAFFFFGGGGGGBGGGHHGGGBCFHHGFFFCFFGGHHHHGGGGGGGHHHHHHHAFFGGGGGGGGGHGHHGGGGHGHHHHGGGGG>CFGHGHH2FH2/F/0////><FH----.<...=/00<//;.C/.=--;A-.;/;0;/0;.C00;E.;-9--./0/;A-;F/0000..;-;.000/.;....;--;FF0B0..-..000.0/;0:00000;.0/.-.9.B0BF0B.B0.//0//.:-;.00
@M05620:37:000000000-D9766:1:1101:4983:7737 1:N:0:42
ACCACACCTTCTACAATGAGCTGCGTGTGGCTCCCGAGGAGCACCCCGTGCTGCTGACCGAGGCCCCCCTGAACCCCAAGGCCAACCGCGAGAAGATGACAGGTGAGTGGCCCGCTCCCTCTTCTGGTGGCCGCCTCCCTCCTTCCTGGCCTCCCGGAGCTGCGCCCTTTCTCACTGGTTCTCTCTTCTGCCGTTTTCCGTAGGACTCTCTTCTCTGCCCTGAGTCTCCTTTGGAACTCTGCAGGTTCTAG
+
AAAAA1AAFFFFGGG1GGGBG1GFGGGG0EFGFGGC0EE//FAGHGGGB/EC1BBFHHHGCE/EEEEGGGGC1FFFGFEEFHHF/FGCC?CGCCHEFG1F1?F1?10?GEAGHCCC-CEHHHGHHHHHHGGHC?CEFHGHHGHHHGF0FGGGGGG?---;C9/;9B@@FEFFF/BFFEFFBFFFFFFFFFFF@ABFFFF?F-;B/;BFFFFFFFF///9AF--;FBFBFBFFEF/;F9BF/9/;99B;9B:
@M05620:37:000000000-D9766:1:1101:21131:7738 1:N:0:42
ACCACACCTTCTACAATGAGCTGCGTGTGGCTCTCGAGGAGCACCCCGTGCTGCTGACCGAGGCCCCCCTGAACCCCAAGGCCAACCGCGAGAAGATCCCCAGGCCAGTGGCCCGCTACCTCTTCTGGCGGCCGCCTCCCTCCTTCCTGGCCTCCCGGCGATGCGCCCTTTCTCACTGGTTCTCTCTTATGCCGTTTTCCGTAGGACTCTCTTCTCTGTCCTACGTCTCCTTTGGAACTCTGCAGGATCTA
+
CCCCCBCCFFFFGGGGGGGGGGHHGGGGHGHHHHHGHGGGGHHHHGGGGGGGHHGHHHHGGGGGGGGGGGGHHHHGGG?GFHHHHGGGGGGGG/?CD2?GF2<///?=FC=/FECCG-ACFHHEF0DF0<@DG-AAEGEGGGGF09BFGFFFFGG?.--9-;DDCFFFFFFFFF0BFBBBFBBB0BFFFFB0;C9DFFFB90.:.0;F/0:BBBFFFF0B9009:.9/BFF0FF90:00;0;FFBF.;BB0
@M05620:37:000000000-D9766:1:1101:15051:7746 1:N:0:42
AGTGCCAGCTCTCAATCGCACAGGGGACCCAGGGCCTGGCCCCTCCATCCAGAAAACCTATGACCTCCCCCGCTACCTGGAGCACCAACTCCGCAGCTTGGCTGGGACCTATGTGAGTATCCAGCGTAGGAATCTGGGAGTTGGGGAGGAGTGAGGAGTTGGGGAAAGACAGTCCTAACCGTGGAGGGTTCTGGTAAATGATGGGGTGAGGAGGGGCTCTTTGGCTCCCACCAGTCCCCCTGTCTGGTCTA
+
A>>>AFFC3CFFFBGEGGGGGEHFGCDEEF22BABEEFHAFGG1EFEHGF3F3A3FGE3BGHDGHHH1F>BEFEEEHFGHFGHHHGGGEFHGGGEGGGGGEGFCE/FF?HHHBF2F1FHHHHBGF@EDGDFGCHFF10<//>1<@?ECDGCC<<0.<CGGCG-::EE./CHCCCFFFFFFGGG@.AABDFAF999009;0;BBFEFFBAFFFF.-@@BAFF99BBBFFFFFFFFFFFFFA-;FFFFFFFF/
@M05620:37:000000000-D9766:1:1101:13893:7757 1:N:0:42
ACCACACCTTCTACAATGAGCTGCGTGTGGCTCCCGAGGAGCACCCCATGCTGCTGACCGAGGCCCCCCTGAACCCCAAGGCCAACCGCGAGAAGATGAACCCAGGTGAGTGGCCCGCTACCTCTTCTGGTGGCCGCCTCCCTCCTTCCTGGCCTCCCGGAGCTGCGCTCTTTCTCACTGGTTCTCTCTTCTGCCGTTTTCCGTAGGACTCTCTTCTCTGACCTGAGTCTCCTTTGGAAACTCTGCAGGTT
+
ABBBBAABFFFFGGGGFGGFGFHHGEGGHEGHGGGGGGG?FHGHHGGGHGHHHFHHHHHGCGGGGEGGGGGHHHHGGGGHGGHHGGGCGGGFGGFHFFB>FGGG<FFFBGHHACGH?FFGCHHF<GHHFHHHFHHFCDFGCECGD:GBCFFBFF0C;CAB-9@FGEFGFFFFFFFFBFFF.;BFFFFFFFFF/BBCFFFFBB./.:./BFFFFFFFFFFBBFFFB/9FFFFBFBFBF//BFFFFFE//.;B
@M05620:37:000000000-D9766:1:1101:25336:7759 1:N:0:42
ACCACACCTTCTACAATGAGCTGCGTGTGGCTCCCGAGGAGCACCCCGTGCTGCTGACCGAGGCCCCCCTGAACCCCAAGGCCAACCGCGAGAAGATGCCCAGGTGAGTGGCCCGCTACCTCTTCTGGTGGCCGCCTCCCTCCTTCCTGGCCTCCCGGCGCTGCGCCCTTTCTCACTGGTTCTCTCTTCTGCCGTTTTCCGTAGGACTCTCTTCTCTGACCTGAGTCTCCTTTGGAACTCTGCAGGTTCTA
+
CCCCCCCDFFFFGGGGGGGGGGHHGGGEDGHHHGGGGGGGGHHHHGGGFGGGHHGHHHHGGGGGGGGGGGGHHHHGGGGHGHHHHGGGGFGGGGHHHHHHHHHGHHHHHHGGHHGGGGGHHHHHHHHHHHGHHGGGGGHGHHGHHGGGGGGGGGGGGG-ACFFFFFFFFFFFFFFHHHFFFFFHHFFHFHHFFFDFFFFFFFFFFFFFFFFFHHFFFFFFFFFFFFFFFFFFFFFFFFFFFFFFFFFFFFF
@M05620:37:000000000-D9766:1:1101:17742:7775 1:N:0:42
ACCACACCTTCTACAATGAGCTGCGTGTGGCTCCCGAGGAGCACCCCGTGCTGCTGACCGAGGCCCCCCTGAACCCCAAGGCCAACCGCGAGAAGATGAACCCAGGTGCGTGGCCCGCTACCTCTTCTGGTGGCCGCCTCCCTCCTTCCTGGCCTCCCGGCGCTGCGCCCTTTCTCACTGGTTCTCTCTTCTGCCGTTTTCCGTAGGACTCTCTTCTCTGACCTGCGTCTCCTTTGGAACTCTGCAGGTTC
+
CCCCCCBCFFFFGGGGGGGGGGHHGGGEHGHHHGGGGGGGGHHHHGGGGGGGHHHHHHHGGGGGGGGGGGGHHHHGGGGHGHHHHGGGGGGGGGHHHHHGFHGFF/GG1ACECFHHGGG@FHHHHHHHGHHGGHHFCGGGHGGGGGGGGGGGGGGGGEGGADFFFFFFFFAFFFFFFFFFFFFFFFFFFFFFFFFFD?FFFF?FFDFFFFFFFFFFFFFF0FFFFADFFFFFFFFFFFFFFFFFF9FFFF0
@M05620:37:000000000-D9766:1:1101:10434:7775 1:N:0:42
AGTGCCAGCTCTCAATCGCACAGGGGACCCAGGGCCTGGCCCCTCCATCCAGAAAACCTATGACCTCACCCGCTACCTGGAGCACCAACTCCGCAGCTTGGCTGGGACCTATGTGAGTATCCAGCGTAGGAATCTGGGAGTTGGGGAGGAGTGAGGAGTTGGGGAAAGACAGTCCTAACCGTGGAGGGTTCTGGTAAATGATGGGGTGAGGAGGGGCTCTTTGGCTCCCACCAGTCCCCCTGTCTGGTCTA
+
>A>3>FFFAFFFG4FGGFF2E2GDGEAAAAFH2AEAAFHHFHGHGGHFGFHHEHGFFFHFGFDGHDGHHHHGG>>EHHHG2BGHHH11?GG@>ECE>GBGGGHGGGHHGHGHHHHHHHHHHHHHHGGDGGHHHHHHHH0FGGHHGG.CG<CFHDHHCG/CGHGGEEHHFGFHHHHHHHHHGGGGDEGGCFFGGGFFGGGGGGGGGG9DEFFFDFFFFFFFFFFFFFFFFFFFFFFFFFFFFFFFFFFFFFF
@M05620:37:000000000-D9766:1:1101:18456:7782 1:N:0:42
ACCACACCTTCTACAATGAGCTGCGTGTGGCTCCCGAGGAGCACCCCGTGCTGCTGACCGAGGCCCCCCTGAACCCCAAGGCCAACCGCGAGAAGATGCCAGGGGAGTGGCCCGCTACCCTTTCCTGGGGCCGCCTCCCCCCTTCCTGGCCTCCCGGACCTGCGCCCTTTCTCACTGGTTCTCTCTTCTGCCGTTTTCCCTACGACTCTCCTCTCTGACCTGAGTCTCCTTTGGAACTCCGCAGGTTCTAG
+
CCDDCCCCFFFFGGGGGGGGGGHHGGGGHGHHHGGGGGGGGHHHHGGGFGGGFHHHHHHGGGGGGGGGGGGGHHHGGGGHGHHHHGGGGGGG@DHGHE2F22G//?A/0>.FH-@--<C.0/<<000/.:.;::A.9CF..;-CCF009.:0.;E.----B/:-@DB-FF009;F09F0;000009;0090;-.;FE0F009.:::9.00/;9;/000;F0/9:09:9FBFFFF0000009:--;.::;00
@M05620:37:000000000-D9766:1:1101:7787:7797 1:N:0:42
ACCACACCTTCTACAATGAGCTGCGTGTTGCTCCCGCGGATCCCCCCGTGCTTCTGACCGATTCCCCCCTGACCCCCAAGGCCAACCGCGAGAAGCTGCCCAGGTGAGTGGCCCGCTCCCTCTTCTGGTGGCCGCCTCCCTCCTTCCTGGCCTCCCGGAGCTGCGCCCTTTCTCACTGGTTCTCTCTTCTGCCGTTTTCCGTAGGCCTCTCTTCTCTGACCTGAGTCTCCTTTGGAACTCTGCAGGTTCTA
+
>A>AA>>>CCCFGGGBFGB5B5FFEGGE4BDFABBB2EEAAECGGGE>?BB?5F5FFFH>>/1BF3BEEEEB33B?EF?FCF?C/?D@BBB></???1?FFH/CHH>GFG.FFG@A@-<<CFCHFGGFGCACH-ADDCCAFF?F9CCFF9FAFFEGD?@BFFBF;FFFFF/BFFFFFFFFFBFFFFFF;/;BFDAA/AFF.B?.9/;9?FEFFB/;99;B9FB9.9;BB/:BBB////9BFEBBBAF9BB9
@M05620:37:000000000-D9766:1:1101:7768:7803 1:N:0:42
ACCACACCTTCTACAATGCGCTGCGTGTGGCTCCCGAGGAGCACCCCGTGCTGCTGACCGAGGCCCCCCTGAACCCCAAGGCCAACCGCGAGAAGATGCCCAGGTGAGTGGCCCGCTACCTCTTCTGGTGGCCGCCTCCCTCCTTCCTGGCCTCCCGGCGCTGCGCCCTTTCTCACTGGTTCTCTCTTCTGCCGTTTTCCGTAGGACTCTCTTCTCTGACCTGAGTCTCCTTTGGAACTCTGCAGGTTCTA
+
DDDDDDDAFFFFGGGGGG4AFGGGGGGBAFHHHFGGCEGGGHGHHGGEFEGGHHHHHHHEECGGGGGGGGGHGHHGGGGHGHHHHGGGGG/@DGHGHHHHHHHGHHHHHHGGHHGGGGGHHHHHHHHHHFGHHGGGGGHGGGGGGGGGFGGGGGGGGG-;BFFFFFFFFFFFFFFFHHFFFHFFHFFHFFFFFFFFFFHFFFFFFFFFFFFFHHHFFFFFFFFBFFF;BFFFFFFFFFFFFFFHFFFFFFF
@M05620:37:000000000-D9766:1:1101:20906:7812 1:N:0:42
ACCACACCTTCTACAATGAGCTGCGTGTGGCTCCCGAGGAGCACCCCGTGCTGCTGACCGAGGCCCCCCTGAACCCCAAGGCCAACCGCGAGAAGATGACCAGTGCGTGGCCCGCTCCCTCTTCTGGTGGCCGCCTCCCTCCTTCCTGGCCTCCCGGCGCTGCGCCCTTTCTCCCTTGTTCTCTCTTCTGCCGTTTTCCCTAGGCCTCTCTTTTCTGCCCTGCGTCTCCTTTTGCACCCTGTCGGTTCTCT
+
AAA>>AABCCBFGGAFGGGFGBGGGAEBEEGCBFFBEGEAEHDFGEEEEEEFHHHGGHHGGGGGGDEGGE?FFCEEE?EE/FGHHGGECGCB/DGHHH1F?1<??1///<<F>->A->E/<<G<=0<DFAFF-?C..CC/C9/;C/009CA0.CE.;-9@--.;9AB-F/9B9F/.9./;/;B99/;/;//:;ADFF/;///.//;/;:/9B/9B///FE/..-.-..;/;:FF///9;.:99.9-;9/9/
@M05620:37:000000000-D9766:1:1101:26030:7817 1:N:0:42
ACCACACCTTCTACAATGAGCTGCGTGTGGCTCCCGAGGAGCACCCCGTGCTGCTGACCGAGGCCCCCCTGAACCCCAAGGCCAACCGCGAGAAGATGAACCCAGGTGCGTGGCCCGCTACCTCTTCTGGTGGCCGCCTCCCTCCTTCCTGGCCTCCCGGCGCTGCGCCCTTTCTCACTGGTTCTCTCTTCTGCCGTTTTCCGTAGGACTCTCTTCTCTGACCTGCGTCTCCTTTGGAACTCTGCAGGTTC
+
CCCCCCCCFFFFGGGGGGGGGGHHGFGEAFHHHGGGFGGGDHHHHGGGFGGGGHGHHHHGGGCGGGGGGGGHHHHGGGGHGHHHGFGGGC@CGGHHHHGHHHGGHGHH1CFGFFHHGGG-AHHHHHHHHHHHGGHGGGGGHGGGGGGGGGGGGGGGGGGGGGFFFFFFFFFFFFFFFFFFFFFFFFFFFFFFFFFFDFFFFFFFFFFFFFFFFFFFFFFF/FFFF?CFFFFFFFFFFFFFFFFFF/BFFF/
@M05620:37:000000000-D9766:1:1101:6795:7822 1:N:0:42
ACCACACCTTCTACAATGCGCTGCGTGTGGCTCCCGAGGAGCACCCCGTGCTGCTGACCGAGGCCCCCCTGAACCCCAAGGCCAACCGCGCGAAGATGCCCAGGTGAGTGGCCCGCTACCTCTTCTGGTGGCCGCCTCCCTCCTTCCTGGCCTCCCGGCGCTGCGCCCTTTCTCACTGGTTCTCTCTTCTGCCGTTTTCCGTAGGACTCTCTTCTCTGACCTGAGTCTCCTTTGGAACTCTGCAGGTTCTA
+
BBBBBBB3BCFFGGGGGGAEGGGGGGG2AEHHHAAE?EGGGHHHHGGEEGGGHHHHHHH0>@EGGGGGGGGHHHHGGGGHGHHHHGGGGG/>CGF?FGFHHHHGGHHHHHGGHHGGGFGHHHHHHHHHHHGHHGGGGGGGGGGGGGGGGGGGGGGGGG9;BFFFFFFFFFFFFFFFFFFFFFFFFFFF;BFFFFDFFFFFFFFFFEFFFFFFFFF;BF/FFFFBFFF/;9FFFFFFFFFFFFFFFFFFFFF
@M05620:37:000000000-D9766:1:1101:22891:7825 1:N:0:42
ACCACACCTTCTACAATGAGCTGCGTGTGGCTCCCGAGGAGCACCCCGTGCTGCTGACCGAGGCCCCCCTGAACCCCAAGGCCAACCGCGAGAAGATGCCCAGGTGAGTGGCCCGCTACCTCTTCTGGTGGCCGCCTCCCTCCTTCCTGGCCTCCCGGCGCTGCGCCCTTTCTCACTGGTTCTCTCTTCTGCCGTTTTCCGTAGGACTCTCTTCTCTGACCTGAGTCTCCTTTGGAACTCTGCAGGTTCTA
+
BBBABBBBFFFFGGGGFGGEG5GFGFEEDEHHFGGAEGGGFHGHHGGGGEGGHHGHHHHGGGGGGEGGGGGHHHHGGGGHGGHHHGGGGGGFCGGHGHHHHHHFGGHGGHAFCGGFC@<GHHF0DGD0<C.C.<ACDGGEGHGHHGGF0;.;FF?E.--AD>DD--A=-9B/;FBFFBBFFBFFF/BFFFFFFFDDF?BFDB..;//BBBFBBBFFFF/BFFFBFFFFFFEFFFFFFFFFFFFFFFFFFF9
@M05620:37:000000000-D9766:1:1101:6809:7837 1:N:0:42
ACCACACCTTCTACAATGAGCTGCGTGTGGCTCCCGAGGAGCACCCCGTGCTGCTGACCGAGGCCCCCCTGAACCCCAAGGCCAACCGCGAGAAGATGCCCCGGTGAGTGGCCCGCTACCTCTTCTGGTGGCCGCCTCCCTCCTTCCTGGCCTCCCGGAGCTGCGCCCTTTCTCACTGGTTCTCTCTTCTGCCGTTTTCCGTAGGCCTCTCTTCTCTGACCTGAGTCTCCTTTGTAACTCTGCAGGTTCTA
+
AAAAAAAAFFFFBF1BGGGBGGHHGGGGHGHHGGGG?EG?FHHHHGGGEGGGBGFHHHHG/E@EGGGGGGFFHHHGGGGHGHHHEFGGGGGG?/01?G1G0//>/AFFF1.><GGG?-@C0GDDGD000:.:G-ACFCGGGGGFBBFFF/.;BCAE.A9---;9-@F@-BFEFFFF//9B/9/9BB/9;;/99@;AFFB/-B-;B/;/;/;/9B/;B/9FFFFBB9F/BF/9FF//99/FFFF//;-;FF/
@M05620:37:000000000-D9766:1:1101:20213:7866 1:N:0:42
ACCACACCTTCTACAATGAGCTGCGTGTGGCTCCCGAGGAGCACCCCGTGCTGCTGACCGAGGCCCCCCTGAACCCCAAGGCCAACCGCGAGAAGATGAACCCAGGTGAGTGGCCCGCTACCTCTTCTGGTGGCCGCCTCCCTCCTTCCTGGCCTCCCGGAGCTGCGCCCTTTCTCACTGGTTCTCTCTTCTGCCGTTTTCCGTAGGACTCTCTTCTCTGACCTGAGTCTCCTTTGGAACTCTGCAGGTCT
+
BBBBBBBBFFFFGGGGGGGFGGHGGEGGGGHGHGGGGGGGGHHHHGGGGGGGHHHHHHHGGGGGGGGGGGFHGHGGGGGHGHHHHGGGGGGGCGHHHHHGHGAFG/1?<0<F/?GE-<@@F/00D<=<D00<.GC-A-:EHE/G.FBFFBF/F99CGGG?--9;/99DF-@F//:B/9/F.B////9/;////;99AFFAFF.99A?//////;//B;///B/9;/./9/B/BFBF/FB///9/;/:.A//
@M05620:37:000000000-D9766:1:1101:21734:7871 1:N:0:42
ACCACACCTTCTACAATGAGCTGCGTGTGGCTCCCGAGGAGCACCCCGTGCTGCTGACCGAGGCCCCCCTGAACCCCAAGGCCAACCGCGAGAAGATGACAGGTGTGTGGCCCGCTACCTCTTCTGGTGGCCGCCTCCCTCCTTCCTGGCCTCCCGGCGCTGCGCCCTTTCTCTCTGGTTCTCTCTTCTGCCGTTTTCCGTAGGACTCTCTTCTCTGCCCTGCGTCTCCTTTGGAACTCTGCAGGTTCTAG
+
AAAABAABFFFFFGGFGGGGGEG4EAEFHGHHFGGGGGGCGHHHHGGGGEGGFGHHHHHGGGCGEFEGGGGHHCGGGGGGGHHHEGGGGGDGCDHHHFHG1FG111/??<C?G@CDC-<<GHHHFD0=CDG.<:;AAGEG/EC0GGF0FGFGFEGA-:@BG?D-B.BBBFFFF/9/9/BBBFFFF/9/;F/FB9DFFFFFFF.DBBFBFFFFFBF9F//;/A.>A>A9B/B//99BFFBFBB9FFFFFF//
@M05620:37:000000000-D9766:1:1101:7448:7874 1:N:0:42
ACCACACGCTCTACAATGCGCTGCGTGCGGCGCGCGAGGAGCACCCCTTGATGCTGACCAAGGCCCCCCCCAACCCCAAGGCCAACCGCGCGAAGATGCCCAGGTGAGCGGCCCGCTACCTCTTCTGGTGGCTGCCTCCCTCCTTCCTGGCCTCCCGGTGCTGCGACCTTTCTCCCTGGTTCTCTCTTTTGTCGTTTTCCGTAGGACGCTCTTCTGTGCCCTGGGTCCCCTTTGGAACTCTGCAGGTTCTA
+
>1>>>AA1>>>AG1BAAFBAEAGEGBAB0A/AA/AA/>>>/B/0BBE?0>112B1BBG01/B/?F/E/>////<CBC/?GFA?FHE/<>A<<<CC.0=0::FCEGFF./-----;---;/9F00FFGBCF-----9//--B9;-;/999/-;F----999-/;9-----///;B/99/-/;/;/9//;/9/;/BE999/9-;--;/;-----9/9//;999BF--;B-;---/;F/BF/;FF/;9AFFFF/
@M05620:37:000000000-D9766:1:1101:21061:7908 1:N:0:42
ACCACACCTTCTACAATGAGCTGCGTGTGGCTCCCGAGGAGCACCCCGTGCTGCTGACCGAGGCCCCCCTGAACCCCAAGGCCAACCGCGAGAAGATGCCCAGGTGAGTGGCCCGCTACCTCTTCTGGTGGCCGCCTCCCTCCTTCCTGGCCTCCCGGCGCTGCGCCCTTTCTCACTGGTTCTCTCTTCTGCCGTTTTCCGTAGGACTCTCTTCTCTGACCTGAGTCTCCTTTGGAACTCTGCAGGTTCTA
+
AAA1AAAAFFFFGGGGDGFDG1GFG0AB0AGGAFGEAEGGCHHHHGGGGFGGGHGBGHHGCGCGGAEGGGGCHFHGGG?G/<GHHF/<CGB@@GCFDGFHHFHFHHHHHHGGHHGGGGGHHHHGHHHHHHGHHGGGGGFGHHGHHGGGGBFGGAFGBA9AA@@F?=?@?FFFFFFFFFFFFFFFFFFFFFFFF@FFFFFFFFFFFFFFFFFFFFFFFF/FFFFBFFFFFFFFFFFEFFFFFFFFFFFFFFB
@M05620:37:000000000-D9766:1:1101:25482:7908 1:N:0:42
ACCACACCTTCTACAATGAGCTGCGTGTGGCTCCCGAGGAGCACCCCGTGCTGCTGACCGAGGCCCCCCTGAACCCCAAGGCCAACCGCGAGAAGATGCCCAGGTGAGTGGCCCGCTACCTCTTCTGGTGGCCGCCTCCCTCCTTCCTGGCCTCCCGGCGCTGCGCCCTTTCTCACTGGTTCTCTCTTCTGCCGTTTTCCGTAGGACTCTCTTCTCTGACCTGAGTCTCCTTTGGAACTCTGCAGGTTCTA
+
ABBABBBBFFFFGDGFFGG5FAGBEEEA4AGGAFFAEGG?EGHHHFEEAEGGFHHHHHHGG?EEFEEGGGGHGCFEFGGH/CHHEGG/BC/<<D0GFHFHHHHGHHHHHHGGHHGGGGGHHHHHHHHHHHGHHGCGGGHGHHGHGGGGGGGGGGGGGG-ABBBFBBFBBFFFFFFFFFFFFFFFFFFFBFFFFBFFFFFFFFFFFFFFFFFFFFFFFFFFFFFFFFFFFFFFFFFFFFFFFFFFFFFFFFB
@M05620:37:000000000-D9766:1:1101:18770:7910 1:N:0:42
ACCACACCTTCTACAATGAGCTGCGTGTGGCTCCCGAGGAGCACCCCGTGCTGCTGACCGAGGCCCCCCTGAACCCCAAGGCCAACCGCGAGAAGATGCCCAGGTGAGTGGCCCGCTACCTCCTGTGGTGGCCGCCTCCCTCCTTCCTGGCCTCCCGGCGCTGCGCCCTTTCTCACTGGTTCTCTCTTCTGCCGTTTTCCGTAGCTCTCTCCTCTCTGCCCTGTGTCTCCTTTGGAACTCCGCAGTTTCTA
+
CCCCCCCCFFFFGGGGGGGGGGHHGGGFEGHHHGGGGGGGGHHHHGGGEGGGHHHHHHHGGGGGGGGGGGGHHHHGGGGHGHHHHGGGGGGGGGHHHHBC?2FG?G1F?1/?<G-<--->F0.</=0CC...C--A.C.=//./00/;0/.;0;.9ADC-:-;D-@.-;/BF/B//////;FFFF//;/////9;D/.//./9../;BFF//;FFF////:/:/9;F///;//////;F//..:@./;;/;
@M05620:37:000000000-D9766:1:1101:15798:7919 1:N:0:42
AGTGCCAGCTCTCAATCGCACAGGGGACCCAGGGCCTGGCCCCTCCATCCAGAAAACCTATGACCTCACCCGCTACCTGGAGCACCAACTCCGCAGCTTGGCTGGGACCTATGTGAGTATCCAGCGTAGGAATCTGGGAGTTGGGGAGGAGTGAGGAGTTGGGGAAAGACAGTCCTAACCGTGGAGGGTTCTGGTAAATGATGGGGTGAGGAGGGGCTCTTTGGCTCCCACCAGTCCCCCTGTCTGGTCTA
+
AAAABFFFBFFFGFGGGGGGGGHHGGGGEGEHGFGGGGHGGHGHGGHHFHHHHGFHHGHHHHHHHHGHHHHGGGGGHHHHHGGGHHHGGHHHG//EFCGHGHHGG/GHGHHHHHHHHHHHHHHHHGFGGGHHHHHHHHHGGFFHGGEGGGGHHHHHHGHHHHGGGGHHHHHHHHHHHHHHGGFGGGGG;FFGGGFGGGGGGGGGGGFFFFFFFFFFFFFFFFFFFFFFFFFDEFFFFFFFFFFFFFEFFFB
@M05620:37:000000000-D9766:1:1101:18792:7921 1:N:0:42
ACCACACCTTCTACAATGAGCTGCGTGTGGCTCCCGAGGAGCACCCCGTGCTGCTGACCGAGGCCCCCCTGAACCCCAAGGCCAACCGCGAGAAGATGCCCAGGTTAGTGGCCCGCTACCTCTTCTGGTGGCCGCCTCCCTCCTTCCTGGCCTCCCGGAGCTGCGCCCCTTCTCACTGGTTCTCTCTTCTGCCGTTTTCCGTAGGACTCTCTTCTCTGACCTGAGTCTCCTTTTGAACTCTGCAGGTTCTA
+
BBBBBBBBFFFFGGGDGGGGGGHHGGGGAEGHHGGG2FG22F2GHGGGEFGG5GHHHHHGGG0EGGGGGGGHGHGGGGEH/GHHGGGGGGGGGGH22?2GH2?FF11?<?<FGH@CGGGHHF0DF<0DG/<CH?-@DCGGFFDFFCGFFFFFFAEF.A@:?./9-9DA-;FB//BF//B9BFFFE//BBF//:-99FFFF?B?.:FFBF///;B/99/9;FF.B./9/FBFF//9.B/B/BB/9FF.;/B9
@M05620:37:000000000-D9766:1:1101:10807:7924 1:N:0:42
GAGGCTGCTTTGGAAGAAACTGACAAGCCAGGGACACAAGATCGGAAGAGCACACGTCTGGACTCGAGTCACGGGATTTCATTTCGTATGCCTTCTCCTGCTTAAAAAAAAAAAAGACGAGAAAATTAATGATCAAGGTAGAAGCACATCATCGGACCGTGGAATACACCGGAAGTAATCGAGGAAGGTACAGGTACCGGCTATATTGCGCCTTGTCGATTAGAGGCAGCACACACCCCAAACCGTAATTT
+
>3>A3>CAFBB4G45BFGBFGFF4BFBBABBBBABBAGFFFHBAE22A22BBB2A0BABB3BBBB11BF?55B1>1?B3BBG4B4BBGC3@B4BF@3BB@3BB4?B43>E>//@</<2/////1011111111=111111111>110/00000/..<--;.-;000000/----.:0;00.;.--/../0000/;9//.---99B////.-.../;9.../.9//.;.99:.9....9-9....-..../9
@M05620:37:000000000-D9766:1:1101:20504:7925 1:N:0:42
AGTGCCAGCTCTCAATCGCACAGGGGACCCAGGGCCTGGCCCCTCCATCCAGAAAACCTATGACCTCACCCGCTACCTGGAGCACCAACTCCGCAGCTTGGCTGGGACCTATGTGAGTATCCAGCGTAGGAATCTGGGAGTTGGGGAGGAGTGAGGAGTTGGGGAAAGCCAGTCCTAACCGTGGAGGGTTCTGGTAAATGATGGGGTGAGGAGGGGCTCTTTGGCTCCCACCAGTCCCCCTGTCTGGTCTA
+
>>>1>FF1>FFFG1FFGGECGGHEG?EEEG0AAABECGHHHHGEGGEFGF1GG0FGGEEFGGGGHGH1G0EEEEEEHGHHBGGHHH0>EGEGEGEGGH10EGHG/<0<EHHHDH2>11BB>G>GH@?</<1>@<<<DE0?EFFC<@.A->C<G0<G<C</0/@-:.../;/GHHHHFGHHGAEA.AEAGGFGGGGGGF0;09;0.9A=-:FFBB?@?@FFFF//BFF?AFFF9AFFFF-;@-FFFBB9BBB
@M05620:37:000000000-D9766:1:1101:10789:7929 1:N:0:42
GAGGCTGCTTTGGAAGAAACTGACAGGCCATGGCAAAACTTTCGGAAGGGCCCGGGTATGAACGCCAGTCACGATATTCAAGCTCAAATGCCGGCTTATGCTTGACAACAACCCCAAGGAAAGAAGCAGAAAATAAGAAAAGAGGGGAAAATACAGTATTAAAAAAAAAAAAGAGAAACACAAAAAGCAAATTAAAAAAGTCACATTAAAGAAAGAAACTATCCACATCTGCACATTTGGAAACTCACACG
+
AAAAAAFAFFFFGGGGGGGGGBG1B1A00B0BFF0FGHB112DA///B//B////AA/1BA210/>//BB1@B//B>GDDG2EF111BB1BBECE?/BFGF2B<<1B1?GGE//<?<?/00C0000@10@0<0111111000/0/?-...0111100=0000=0<-------9./////99......-//9///;///--/;/;////;///-///-9/////;//9///////;/B;///9////;///-
@M05620:37:000000000-D9766:1:1101:5180:7946 1:N:0:42
ACCACACCTTCTACAATGCGCTGCGTGTGGCTCCCGAGGAGCACCCCGTGCTGCTGACCGAGGCCCCCCTGAACCCCAAGGCCAACCGCGCGAAGATGAACCAGGGTGCGTGGCACGCTCCCTCTTTTGGTGGCCGCCTCCCTCTTTCTTGGCCTCCGGGCGCTGCGCCCTTTCTCCCTGGTTCTCTTTTCTGCGGTTTTCGGTTGGCCTCTCTTCTTTGCCTTGCGTCCCCTTTGGAACTTTGCGGGTTT
+
CCCCCCCBFFFFGGGGGG4EFGGGGEGAEEHHGFFF?EFGGGHGHGG0EEEGHHGHHGG>EEFGGGGGGGEHHHHGGGGHGHHHHGGGGG/>CGGCGHH1GG</>C0F.A<C<D/=<@DGGEFCGH=:CCCCEHADG-9EGGFG/;9F00;:FFGGG;-;;@-;@D-@D-@FFFFF/9/FEFFFBB9/9;;9BF-9ADFFF--:.-;/;/;:/BFFF//;FF/;B/::99;.BFE//F/9B/;B/-;@BE.
@M05620:37:000000000-D9766:1:1101:22990:7956 1:N:0:42
AGTGCCAGCTCTCAATCGCACAGGGGACCCAGGGCCTGGCCCCTCCATCCAGAAAACCTATGACCTCACCCGCTACCTGGAGCACCAACTCCGCAGCTTGGCTGGGACCTATGTGAGTATCCAGCGTAGGAATCTGGGAGTTGGGGAGGAGTGAGGAGTTGGGGAAAGACAGTCCTAACCGTGGAGGGTTCTGGTAAATGATGGGGTGAGGAGGGGCTCTTTGGCTCCCACCAGTCCCCCTGTCTGGTCTA
+
AAAABFFFBFFFGGGGGFGGG?GFFGEGGGHHGAFGEFHHHHGHGGHHHGFHHHHFHGHHHGGHHHHHHHHGGGGGHHHGHHHGHHHHGHEHGGEEEGHHGHHG?EHHGHHHHHBHHHHHHHHHHGDGGGHHHHHHHHHGGHGHGGGGGGGHHHHHH?CGHCFGGGHHHHHHHHHHHHHHGEEGGGGGAFGGGGGGGGGEGFGFEBFFFFFFFFFFFFFFFFFFFFFFFFFFFFFFFFFFFFFFFFFFFF/
@M05620:37:000000000-D9766:1:1101:5186:7963 1:N:0:42
ACCACACCTTCTACAATGCGCTGCGTGTGGCTCCCGAGGAGCACCCCGTGCTGCTGACCGAGGCCCCCCTGAACCCCAAGGCCAACCGCGCGAAGATGAACCCAGGTGCGTGGCACGCTCCCTCTTCTGGTGGCCGCCTCCCTCATTCCTGGCCTCCTGGCGGTGCGCCCTTTCTCACTGGTTCTCTCTTCTGCTGTTTTCCGTAGGCCTCTCTTCTCTGCCTTGCGGCTCCTTTGGAACTCTGCTGGTTC
+
AAAAAAA1>@BFGGGGGG1AECEGGEGA0EFGFBBE?EEECCAGFEEABEEFHHHHEFH/>@EEGGGGGGAHFHHEGGGHGHGHHGGGGG/>CGG?FGHHHH<<>CGG>>FCAC/<<<<EFGHFHH;<CGHHGHHCGGGGGGGG.;CF9;CBFGGGG/;CF>-;@@-@F@@FFFFF9FFFFFFFFFF/;;FFFF/;;FFFF/-;-;9/BFFFFFF;;/9FFF/;B;;-9-9;BFFEFFFFF/99F/;BFF/
@M05620:37:000000000-D9766:1:1101:26970:7973 1:N:0:42
ACCACACCTTCTACAATGAGCTGCGTGTGGCTCCCGAGGAGCACCCCGTGCTGCTGACCGAGGCCCCCCTGAACCCCAAGGCCAACCGCGAGAAGATGCCCAGGTGAGTGGCCCGCTACCTCTTCTGGTGGCCGCCTCCCTCCTTCCTGGCCTCCCGGCGCTGCGCCCTTTCTCACTGGTTCTCTCTTCTGCCGTTTTCCGTAGGACTCTCTTCTCTGACCTGAGTCTCCTTTGGAACTCTGCAGGTTCTA
+
CCDCCCCCFFFFGFFGGGGGGGHHGGGEFGHHHGGGGGGGGHGHHGGGGGGGHHGHGHHGGGGGGGGGGGGHBHHGGGGHGHHHHGGGGGGGGGHHHFGHHHHGHHGHHHGGHHGGGGGHHHHHHHHHHHGHHGGGGGHGHHGHHGGGFGGGGGGGGG-ACDFFFFFFFFFFFFFFFFFFFFFFFFFFFFFFFFFFFFFFFF?ADFFFFFFFHHHFFFFFFHFFFFFFFFFFHFFFFFFFFFFFFFFFFFB
@M05620:37:000000000-D9766:1:1101:13180:7974 1:N:0:42
ACCACACCTTCTACAATGAGCTGCGTGTGGCTCCCGAGGAGCACCCCGTGCTGCTGACCGAGGCCCCCCTGAACCCCAAGGCCAACCGCGAGAAGATGAACCCAGGTGAGTGGCCCGCTACCTCTTCTGGTGGCCGCCTCCCTCCTTCCTGGCCTCCCGGAGCTGCGCCCTTTCTCACTGGTTCTCTCTTCTGCCGTTTTCCGTAGGACTCTCTTCTCTGACCTGCGTCTCCTTTGGAACTCTGCAGGTTC
+
DDDDDDDDFFFFGGGGGGGGGGHHGGGFHGHHHGGGGGGFGHHHHGGGGGGGHHHHHHHGGGGGGGGGGGGHHHHGGGGHGHHHHGGGGGGGGGHHHHDGHHDGGGHHBHGHGGHHGGGCCHHHHHHHGHDFEGHGGGGGGGHHGGGGGGGGGGGGGGDG-<CFGGFFFFFFFFHHFFFFFFFFFFFFFFFFFFFFFFFFFFDFFFDFFFFFFFFFFFFF0FFFF.@DFDFFFFFBEBFFFFFFF0FFFF0
@M05620:37:000000000-D9766:1:1101:11218:7997 1:N:0:42
ACCACACCTTCTACAATGAGCTGCGTGTGGCTCCCGAGGAGCACCCCGTGCTGCTGACCGAGGCCCCCCTGAACCCCAAGGCCAACCGCGAGAAGATGACCGGTGAGTGGCCCGCTCCCTCTTCTGGTGGCCGCCTCCCTCCTTCCTGGCCTCCCGGCGCTGCGCCCTTTCTCCCTGGTTCTCTCTTCTGCCGTTTTCCGTAGGACTCTCTTCTCTGCCCTGCGTCTCCTTTGGCACTCTGCCGGTTCTAG
+
BBBABBBBFFFFGGGFFGGGGGHHGEEAAAGGGFFEDGGGGHHHHGGGEEEGGHHHHHGGFGGGGEGGGGGHHHHGGGFHGHHHHGFEGGCBCGHFBF2F2>DAF/??DFFGHGGG-<EHHHHFGHHFHGFHGGGGDGGGGGGG0;;FGGFGGGGD?;-9@D9@BDAABB/9F/BFFFFF9BFFFFF/9BFFDADFFFFFF9DF9BBFFFFFFFFFF//;BF.9;99FF;FFFF/;F.;BF9/;BBF:9;/
@M05620:37:000000000-D9766:1:1101:6281:7998 1:N:0:42
ACCACACATTCTACAATGCGCTGCGTGCGGCTCTCGAGGAGCACCCCTTGCTGCTGACCTAGGCCCCCCTGAACCCCAAGGCCAACCGCGCGAAGATGCCCAGGTGAGTGGCCCGCTACCTCTTCTGGTGGCCGCCTCCCTCCTTCCTGGCCTCCCGGTGCTGCGCCCTTTCTCACTGGTTCCCTCTTCTGCCGTTTTCCGTAGGACTCTCTTCTCTGACCTGAGTCGCCTTTGGAACTCTGCAGGTTCTA
+
AA?1>AA1BBDFGGGG3FBAE?GGG0A000AA/0BA1BEE?GFHHGG/0ABGBGFEHHG1BBBGG/EEGEA0C1GGGG/G//FGHG//>E>/>C@/1?110FGF111??</?FCCCC?AFGHHHGHHGDGCHHGGG?CEEHGGBFFFFG/;CFAAEC;9;AFGE@-.9-;BFB/9FF/;BF/BBBBFF9/;/9@F;;-9BBBFF-/BB/BFFFBB;BF9/BB9;-;B--9AB9B///;BFFFB/BAFF/F9
@M05620:37:000000000-D9766:1:1101:20354:8001 1:N:0:42
AGTGCCAGCTCTCAATCGCACAGGGGACCCAGGGCCTGGCCCCTCCATCCAGAAAACCTATGACCTCACCCGCTACCTGGAGCACCAACTCCGCAGCTTGGCTGGGACCTATGTGAGTATCCAGCGTAGGAATCTGGGAGTTGGGGAGGAGTGAGGAGTTGGGGAAAGACAGTCCTAACCGTGGAGGGTTCTGGTAAATGATGGGGTGAGGAGGGGCTCTTTGGCTCCCACCAGTCCCCCTGTCTGGTCTA
+
>>>>ADFFBFFFGGGGBFFCEEGHDEGGGAGHFFGEFEHFFHGHGGGG5FGFHB3FHGBGHHHHGGBGHHHGGE/EHHHHFGHECHCGGCGHGGGGCGHHGHHGGGHHGHHHGHHHHHHHHHHGGGGGGGHHGHFEFEFFGHFFCGGGGFAFCDGGGGHHHHGGGGFFHHHHHGHHHGHHGGEGGGDGEFFGGGGGGGGGGGGGGGFFFFFFFFA;DFFFFFFFFFFFFFFFFFFFFFFFFFFFFFFFFF/
@M05620:37:000000000-D9766:1:1101:12945:8006 1:N:0:42
AGTGCCCTTAGATCGTCAGAGCACACGTCTGAACTCCAGTCACGAGATTCCATCTCGTCTGCCGTCTTCTGCTTGCAAAAAAAAAAAGAGAGAACCAGCTGTGACCCATCGAATATAGCCTGGTATCTACAAAACATCCCACCATCCACCACAAGTTCCCAACGTTCATATAGGCGTTATCAACTAACGTGCCACTTACCACTCCCTTATACTACGGAACCAGCGGAGGGGATACTTCGGAGGAGACATCG
+
AAAAAFFFFFBDBBG111A1BB1BBBAGGHAFGHHHHBBABEGEFGGGHHH2ABGHEF/GFGFAAABBGHHHGGF/FGH0?EE?E/>//0>>?1</0//11>0BB1B/00/0B1/2221110/11>@2211110?/110/1?//110110<F..01100<0/<../</000000/-.-..000/0/0/./.;.;;/;00:0999;;/0/00000;...-----9--------:99/99--9--9-;-9//9
@M05620:37:000000000-D9766:1:1101:22170:8011 1:N:0:42
ACCACACCTTCTACAATGAGCTGCGTGTGGCTCCCGAGGAGCACCCCGTGCTGCTGACCGAGGCCCCCCTGAACCCCAAGGCCAACCGCGAGAAGATGCCCAGGTGAGTGGCCCGCTACCTCTTCTGGTGGCCGCCTCCCTCCTTCCTGGCCTCCCGGAGCTGCGCCCTTTCTCACTGGTTCTCTCTTCTGCCGTTTTCCGTAGGACTCTCTTCTCTGACCTGAGTCTCCTTTGGAACTCTGCAGGTTCTA
+
ABBABBBBFFFFGGGGGGGFGEHFGEEEEEHHFGGGGGGGGHHHHGGGGGGGHHHFHHHGGGGGGEGGGGGGHGHGGGGHAGHHHGAEDGGFCGFHFHHHHHHGHHHHHH/FHHGGGFGHHHHHHHHHHHGHHGGGGGGGHHGHHGGGFFGGGGGGGA-;BGGGGGFFFFFFFFFFFFFFFFFFFFFFFFFFFFFFFFFFFFFFFFFFFFFFFFFFFFFFFFFFFFFFFFFFFFFFFFFFFFFFFFFFFFF
@M05620:37:000000000-D9766:1:1101:22536:8026 1:N:0:42
ACCACACCTTCTACAATGAGCTGCGTGTGGCTCCCGAGGAGCACCCCGTGCTGCTGACCGAGGCCCCCCTGAACCCCAAGGCCAACCGCGAGAAGATGAACCCCGGTGCGTGGCCCGCTCCCTCTTCTGGTGGCCGCCTCCCTCCTTCCTGGCCTCCCGGCCCTGCGCCCTTTCTCCCTGGTTCTCTCTTCTGCCGTTTTCCGTCGGCCTCTCTTCTCTGCCCTGCGTCTCCTTTGGAACTATGCCGGTTC
+
>AAB>>A3>BBBFB5BFGBBFGHHGAEBAEF2BFFB?EAEDA2BBAAAEE1FFHGHGGH0>0E>FFGEEE?B3FGAEEEHFH?FGC?E<</BDGHFHHG2FFD///>A->.<<<GH-@?DDGGFHH;C:C0CE.G-;@?CEEFFGFFCBBC;CAFGG9999--.9A-9DBBFFFFF/BF/;;/FFFF/;BF/9FFF?DFEFF?F.>A-:9AFFFFFFBBBFF.9..;A;AFFFFFFEF/99/9:F9--;;.
@M05620:37:000000000-D9766:1:1101:16043:8026 1:N:0:42
ACCACACCTTCTACAATGAGCAGAGGGCGGAACTCCAGTCACGACACTCCATGCCGACTGCCGCCTCCCGCTAGCCAAAGGCCAACCGCGAGAAGATGAGAGTGGCCCGCTCCCTCTTCTTTTGGCCGCCTCCCTCCTTCCTGGCCTCCCGGCGCTGCGCCCTTTCTCCCTGTTTCTCTCTTCTGCCGTTTTCCGTAGGCCTCTCTTCTCTGCCCTGCGTCTCCTTTGGAACTCTGCAGGTTCTAGTTCGG
+
AAAAAAAAFFFFGGGGGGGGG11BAA0AEE//EAF1BFD11DAA/AAB001D1@1>/>/B00>/>/>?/?////1B1FGB0//?FFEE<C@CGGHEDHB1111?//<?<<ACFGHGHHHGDDG0-C0<-;;CGGFGGHFHHC0/9;BFEGG-@-;9-99@B@@FFFFF/9B//;BFFFFBFFFF//B9BAFFFFFF-99/FFEF/BBFFBB//;-BF-;-;A99BBFFF///:/;B/B9;;BF/9F;B/--
@M05620:37:000000000-D9766:1:1101:21111:8038 1:N:0:42
AGTGCCAGCTCTCAATCGCACAGGGGACCCAGCGCGTGGCCCCTCCCTCCAGAAAACCTATGACCTCACCCGCTACCTGGAGCACCAACTCCGCAGCTTGGCTGGGACCTATGTGAGTATCCAGCGTAGGAATCTGGGAGTTGGGGAGGAGTGAGGAGTTGGGGAAAGACAGTCCTAACCGTGGAGGGTTCTGGTAAATGATGGGGTGAGGAGGGGCTCTTTGGCTCCCACCAGTCCCCCTGTCTGGTCTA
+
>A1>AD1CAFFFB1GB1AFAEAFC0E00E00B0AE/E/ECFG?/EE/BF/F1101BGCB1BFGHH1B@FBFE@//EHD1GBEHHFHF>E0FFAE@EE0<B<GHGCFHFCHFFHGHHFGGFGHHHH?CCCCFHGGDD1<0<EFB1<CACCCEGFH0CC?CGF/;@EGH?FFFFGGGFGGGG@CEABAAA;FAFFFFFFFFFFFFFFF?@AFAFBF??@>FFBFFFFFFEFFFFEFFFFFFF@FFFFF/9FFB
@M05620:37:000000000-D9766:1:1101:22542:8044 1:N:0:42
ACCACACCTTCTACAATGAGCTGCGTGTGGCTCCCGAGGAGCACCCCGTGCTGCTGACCGAGGCCCCCCTGAACCCCAAGGCCAACCGCGAGAAGATGAACCCAGGTGAGTGGCCCGCTACCTCTTCTGGTGGCCGCCTCCCTCCTTCCTGGCCTCCCGGCGCTGCGCCCTTTCTCACTGGTTCTCTCTTCTGCCGTTTTCCGTAGGACTCTCTTCTCTGACCTGCGTCTCCTTTGGAACTCTGCAGGTTC
+
CCCCCCCCFFFFGGGGGGGGGGHHGGGGHGHHHGGGGGGGGHHHHGGGGGGGHHHHGHHGGGGGGGGGGGGHGHHGGGGHGHHHHGGGGGGGGGHHHHGHHHGGHGHHBGHHFGHHGGCGGHHHHHHHGHHHCCHCDGGGHGHHGGGGGGGGGGGGGGGG-;CBFFFFFFFFFFFFFFFFFFFFFFFFFFFFFFFFDFFFFFFFEFAFFFFFFFFFFFFFFFFFF.CDFFFFFFFFFFFFFFFFF0BFFFB
@M05620:37:000000000-D9766:1:1101:10934:8053 1:N:0:42
AGTGCCAGCTCTCAATCGCACAGGGGACCCAGGGCCTGGCCCCTCCATCCAGAAAACCTATGACCTCACCCGCTACCTGGAGCACCAACTCCGCAGCTTGGCTGGGACCTATGTGAGTATCCAGCGTAGGAATCTGGGAGTTGGGGAGGAGTGAGGAGTTGGGGAAAGACAGTCCTAACCGTGGAGGGTTCTGGTAAATGATGGGGTGAGGAGGGGCTCTTTGGCTCCCACCAGTCCCCCTGTCTGGTCTA
+
>AAABFFFBFFFGGGGGFFGGGGHFEGGGGHHGGGFFFHGHGGEGGHHHGGHHHFHHGFGHHHHHHFFHHHEEEGGHHHHHHH1FFCGGBGHGGE/EFGHFHFF<EGHGHHHHGBFFFHHHHFHHGBEFDGHFHFFHGHFGHHFCGGC?.DHGHGHH.GHGHCCEGHHHHFHGHHHHHFHBCCDEEFFGGGGGEFFGGGFFFGGGGFFFFFFDFFFF>EFFFFFFFFFFFFFFFFFFFFFFFFF/:FBBBB
@M05620:37:000000000-D9766:1:1101:17057:8065 1:N:0:42
ACCACACCTTCTACAATGAGCTGCGTGTGGCTCCCGAGGAGCACCCCGTGCTGCTGACCGAGGCCCCCCTGAACCCCAAGGCCAACCGCGAGAAGATGCCCAGGTGAGTGGCCCGCTACCTCTTCTGGTGGCCGCCTCCCTCCTTCCTGGCCTCCCGGCGCTGCGCCCTTTCTCACTGGTTCTCTCTTCTGCCGTTTTCCGTAGGACTCTCTTCTCTGACCTGAGTCTCCTTTGGAACTCTGCAGGTTCTA
+
BBBBBBBBFFFFGGGGGGDGGFHHGGGEEEHHHGGGEGGGGHHHHGGGEEFGHHHHHHHGFGGGGGGGGGGHHHHGGGGHGHHHHGGGGG@BCGHHBFHHHHFFFFF<FFEGFHCCGDGHHHHHHHHHHHDCHCFGGGHGHGGHHGGGGG.AFFFEDC9ADFFD=DFFFFFFFFFFFFBFF/;BFFFFBFFFFDFDFFFFFFFDDBFFFFFFFFFFFF/9FBF/:FFFFF/9FFFFFF/9:BFFFFFFFF/
@M05620:37:000000000-D9766:1:1101:17076:8068 1:N:0:42
ACCACACCTTCTACAATGAGCTGCGTGTGGCTCCCGAGGAGCACCCCGTGCTGCTGACCGAGGCCCCCCTGAACCCCAAGGCCAACCGCGAGAAGATGCCCAGGTGAGTGGCCCGCTACCTCTTCTGGTGGCCGCCTCCCTCCTTCCTGGCCTCCCGGAGCTGCGCCCTTTCTCACTGGTTCTCTCTTCTGCCGTTTTCCGTAGGACTCTCTTCTCTGACCTGAGTCTCCTTTGGAACTCTGCAGGTTCTA
+
AA1AAAAAFFFFGGGFDGGFGBGGEFGFHAGHHGGEEGGEFHFHHGGGCEGFHHGFHHGGGGEGGEGGGGGGHHHGGGGHGHHHHGGGGGGCCGGHFBFFHHHGHHGHHHGGHHGGGGGHHHGHGHHHHHGHHGGGGGEGHHGHGGGGGGGGGGFGGGG?AGGGGGF@@FFFFFFFFFFFFFFFFFFFFFFFF@F?FFFFFFFFFFFFFFFFFFFFFFFFFFFFFFFFFFFFFFFFFFFFFFFFFFAFFFB
@M05620:37:000000000-D9766:1:1101:9710:8078 1:N:0:42
AGTGCCAGCTCTCAATCGCACAGGGGACCCAGGGCCTGGCCCCTCCATCCAGAAAACCTATGACCTCACCCGCTACCTGGAGCACCAACTCCGCAGCTTGGCTGTTAGCTATGTGAGTATCCAGCGTAGGAATCTGGGAGCTGGGGAGGAGTGAGGAGTTGGGGAAAGACAGTCCTAACCGTGGAGGGTTCTGGTAAATCATGGTGTGAGGAGGGGCTCTTTGGCTCCCACCAGTCCCCCCGTCGTGTCTA
+
>AAACFFFCFFFGGGGGGGGGGHHGGGGGEEHGGFGFFGHHHGGFGHGHHFHFHBGHFFHHHHHHHHGHHHGGEGGHHHHGHHHHHHHGHHHGGGGGHHHGHB?03?433?43BFBG3?FHH3FGF//<?@@2@2D22?//?10?//CFACF0=100<<<0C-<<ACCGCGGC0GCF0/;-C.-DAFG:;CF0000;0C09;0C99C.09F0..;-;;AFF0;;;90.:FAD.A99009;-;;;--:A9:;
@M05620:37:000000000-D9766:1:1101:11975:8085 1:N:0:42
ACCACACCTTCTACAATGAGCTGCGTGTGGCTCCCGAGGAGCACCCCGTGCTGCTGACCGAGGCCCCCCTGAACCCCAAGGCCAACCGCGAGAAGATGCCCAGGTGAGTGGCCCGCTACCTCTTCTGGTGGCCGCCTCCCTCCTTCCTGGCCTCCCGGCGCTGCGCCCTTTCTCACTGGTTCTCTCTTCTGCCGTTTTCCGTAGGACTCTCTTCTCTGACCTGAGTCTCCTTTGGAACTCTGCAGGTTCTA
+
CCCCCCC>BFCFGGGGGGBFGGHHGEGAAFHGGFFFCFGGGHGHHGGAEEFGGHHHHHHAECCFGGGGGGGHCGHGGGGHGHHHHGGGGG<BDGHFGHHHHHHGHHHHHHGGHHGGGGGHHHHHHHHHHHGHHGGGGGHGHHGHHGGGFFFFGGGGGC-;DFFFFFFFFFFFFFFFFFFFFFFFFFFFFFFFFFFFFFFFFBADFFFFFFFEFFFBFF/FFFF;;FF/FFFFFFFFFFBFFFFFFFFFFFB
@M05620:37:000000000-D9766:1:1101:18803:8089 1:N:0:42
AGTGCCAGCTCTCAATCGCACAGGGGACCCAGGGCCTGGCCCCTCCAACCAGAAAACCTATGACCTCACCCGCTACCTGGAGCACCAACTCCGCAGCTTGGCTGGGACCTATGTGAGTATCCAGCGTAGGAATCTGGGAGTTGGGGAGGAGTGAGGAGTTGGGGAAAGACAGTCCTAACCGTGGAGGGTTCTGGTAAATGATGGGGTGAGGAGGGGCTCTTTGGCTCCCACCAGTCCCCCTGTCTGGTCTA
+
ABAABFFFBFFFG4GGGGGCGGHGGEGGGGHHFGGGGGHHHHGHGGHCGGGHHHHEHGHHHHHHHHHHHHHGGEEGHHHHFGGHHHFGGHHHEGGGGHHHGHHGGGHHGHHHHHHHHHHHHHHHHGGGGGHHHHHHHHHGGHHHGGFGGEEGHHHHHGHHHHGGGGHHHHHHHHHHHHGGGGGGGGGGEGGGGGFGGGGGGGGGGFFFFFFFFFFFFFFFFFFFFFFFFFFFFFFFFFFFFFFFFFFFFFF
@M05620:37:000000000-D9766:1:1101:6158:8096 1:N:0:42
ACCACACCTTCTACAATGCGCTGCGTGTGGCTCCCGAGGAGCACCCCGTGCTGCTGACCGAGGCCCCCCTGAACCCCAAGGCCAACCGCGCGAAGATGCCCAGGTGAGTGGCCCGCTACCTCTTCTGGTGGCCGCCTCCCTCCTTCCTGGCCTCCCGGCGCTGCGCCCTTTCTCACTGGTTCTCTCTTCTGCCGTTTTCCGTAGGACTCTCTTCTCTGACCTGAGTCTCCTTTGGAACTCTGCAGGTTCTA
+
BBBBBBB3BCFFGGGGGG4AEGGGGGGBAEHHHBBF2EGGFHHHHGGEEGGGGHGHHHH>E@CGGGGGGGGHHHHGGGGHGHHHHGGGGG/BCGG?GHHHHHHGHHGGHHGGHHGGG?DHHHHHHHHHHHGHHGGGGGGGGGGGFFGGGGGGGGGGGG9@BBBFBBFBBFFFFFFFFFFFFFFFFFFFBFFFFBFFFFFFFFFDDBBFFFFFFFFBFFBFFFFBFFF/:/FFFFFFFFFFFEFFFFFFFFB
@M05620:37:000000000-D9766:1:1101:20573:8102 1:N:0:42
ACCACACCTTCTACAATGAGCTGCGTGTGGCTCCCGAGGAGCACCCCGTGCTGCTGACCGAGGCCCCCCTGAACCCCAAGGCCAACCGCGAGAAGATGCCCAGGTGAGTGGCCCGCTACCTCTTCTGGTGGCCGCCTCCCTCCTTCCTGGCCTCCCGGAGCTGCGCCCTTTCTCACTGGTTCTCTCTTCTGCCGTTTTCCGTAGGACTCTCTTCTCTGACCTGAGTCTCCTTTGGAACTCTGCAGGTTCTA
+
CCCCCCCCFFFFGGGGGGGGGGHGGEGFGGHHHGGGGGGGGHHHHGGGGGGGHHHHHHHGGGGGGGGGGGGHHHHGGGGHGHHHHGGGGGGGGGHHHHHHHHGGHHHHHHGGHHGGGGGHHHHHHHHHHHGHHGGGGGHGHHGHHGGGGGGGGGGGGG-ADFGGFGFFFFFFFFFFFFFFFFFFFFFFFFFFFFFFFFFFFFFFFFFFFFFFFFFFFFFFFFFFFFFFFFFFFFFFFFFFFFFFFFFFFFB
@M05620:37:000000000-D9766:1:1101:24053:8103 1:N:0:42
ACCACACCTTCTACAATGAGCTGCGTGTGGCTCCCGAGGAGCACCCCGTGCTGCTGACCGAGGCCCCCCTGAACCCCAAGGCCAACCGCGAGAAGATGACAGGTGCGTGGCCCGCTACCTCTTCTGGTGGCCGCCTCCCTCCTTCCTGGCCTCCCGGCGCTGCGCCCTTTCTCACTGGTTCTCTCTTCTGCCGTTTTCCGTAGGACTCTCTTCTCTGCCCTGCGTCTCCTTTGGAACTCTGCAGGTTCTAG
+
AAAABBBBFFFFGGGGFGG5G5FBFEDGCEGHHGGGGGGEFHHHHGGG?EGGGHFHHHGGEGEGGGGGGGGGHHHGGGGFFGHHHGG?DBD?CDFGDFHHBHGFG1>?ECCHGCGGGGHHHHHHHHHD/DGHGGGGGHGHFGGGGGGGBFGGGGGGB@BBB?FBBFBBFFFFFEFFBFBFFFFFFFFFFFFFBAFFFFFFFF?.BFFFFFFFFFFFFFFFFF??FBFFFFFFFB/FFFFFFFFFFAFFFF;
@M05620:37:000000000-D9766:1:1101:21367:8120 1:N:0:42
AGTGCCAGCTCTCAATCGCACAGGGGACCCAGGGCCTGGCCCCTCCATCCAGAAAACCTATGACCTCACCCGCTACCTGGAGCACCAACTCCGCAGCTTGGCTGGGACCTATGTGAGTATCCAGCGTAGGAATCTGGGAGTTGGGGAGGAGTGAGGAGTTGGGGAAAGACAGTCCTAACCGTGGAGGGTTCTGGTAAATGATGGGGTGAGGAGGGGCTCTTTGGCTCCCACCAGTCCCCCTGTCTGGTCTA
+
BBBBBFFFAFFFGGGGGGGEGGHHGGGGGGGHGEGGCFHHHHGEEGHHGHCGHHFHHGHHHHGHHHHFHHHGGEFGHHHHHHHHHHCGGHHHGGFGGHHGEHHGGGHHGHHHHHHFHHHGGHHHHGGDGGHHGHHHGHCFDFFFGG.@DDCFF0GGHGHHGHGGEFEFHHHGHGHHHHHHGGEGGGGGGGGGGGGGGGGFGGFGGGD;EFEBDF;DFFFFFFFFFFFFFFFFFFFFFFFFFFFFFFFFFFB
@M05620:37:000000000-D9766:1:1101:24425:8140 1:N:0:42
ACCACACCTTCTACAATGAGCTGCGTGTGGCTCCCGAGGAGCACCCCGTGCTGCTGACCGAGGCCCCCCTGAACCCCAAGGCCAACCGCGAGAAGATGCCCAGGTGAGTGGCCCGCTACCTCTTCTGGTGGCCGCCTCCCTCCTTCCTGGCCTCCCGGCGCTGCGCCCTTTCTCACTGGTTCTCTCTTCTGCCGTTTTCCGTAGGACTCTCTTCTCTGACCTGAGTCTCCTTTGGAACTCTGCAGGTTCTA
+
>>AAAA>3BBB@BEB45F5FFGHFGEEAA2B2BAAA2A2AAGABBEAAAABAFBBGGFHEFCEECF?EEEGH3GE??EEHGHHGCFGECC<BCDHFFDGHHHCF1?1?FFGGHHGGGGGHHHHHGD0GGFGGHGGGAEFEHHGHHGGFFGGFGGFGF?-;BB-DBBF?BFFFFFBFFFFFFF/FFFFF9BFFFBDFFFFFFF9.DFFFFFFFFFFFFF/FFFF:BFFBFFFFFFFFFFFFFFFFFFFFFF;
@M05620:37:000000000-D9766:1:1101:15137:8141 1:N:0:42
AGTGCCAGCTCTCAATCGCACAGGGGACCCAGGGCCTGGCCCCTCCATCCAGAAAACCTATGACCTCACCCGCTACCTGGAGCACCAACTCCGCAGCTTGGCTGGGACCTATGTGAGTATCCAGCGTAGGAATCTGGGAGTTGGGGAGGAGTGAGGAGTTGGGGAAAGACAGTCCTAACCGTGGAGGGTTCTGGTAAATGATGGGGTGAGGAGGGGCTCTTTGGCTCCCACCAGTCCCCCTGTCTGGTCTA
+
ABAABFFFCFFFGGGGGGGGGGHGGGGGGGHHGGGGGGHHHHGHGGHHHGHHHHHGHGHHHHHHHHHHHHHGGEEGHHHHGGHHHHGGFHHHGGGGGHHHGHHGGGHHGHHHHHHHHHHHHHHHHGGGGGHHHHHHHHHGGHHHGGGGGGEHHFHHHGHHHHGGGGHHHHHHHHHHHHHHGGGGGGGGFGGGGGFGGGGFFFGGGGDBFFFEFFFFFFFFFFFFFFFFFFFFFFFFFFFFFFFFFFFFFFF
@M05620:37:000000000-D9766:1:1101:20210:8152 1:N:0:42
AGTGCCAGCTCTCAATCGCACAGGGGACCCAGGGCCTGGCCCCTCCATCCAGAAAACCTATGACCTCACCCGCTACCTGGAGCACCAACTCCGCAGCTTGGCTGGGACCTATGTGAGTATCCAGCGTAGGAATCTGGGAGTTGGGGAGGAGTGAGGAGTTGGGGAAAGACAGTCCTAACCGTGGAGGGTTCTGGTAAATGATGGGGTGAGGAGGGGCTCTTTGGCTCCCACCAGTCCCCCTGTCTGGTCTA
+
AA1>AFFFAFFFGDGG1FFCEAGEFEEECGCF0EEEFFHCCGG/EGBHFHEDFB1GHGGHGGDHH1FBG0EEE//EHDGGB>GHHHGEGHHHGGGGEG1<?GHGCGGFAGF1BBG2FFFD>GFFHCCE@FF1@FDDD00FF<?GC-<<C>><C0<<<EGFD<CCFAC::CC/GHH0CCGAA9A-.:B@;FAB9FF99;9;FFFGG?--9A9/---@;@E/9FFFFFFFFBAAEFFFFFEB@FFFFFFFFFB
@M05620:37:000000000-D9766:1:1101:5985:8178 1:N:0:42
AGTGCCAGCTCTCCATCGCACAGGGGACCCAGGGCCTGGCCCCTCCATCCAGAAAACCTATGACCTCACCCGCTACCTGGAGCACCAACTCCGCAGCTTGGCTGGGACCTATGTGAGTATCCAGCGTAGGAATCTGGGAGTTGGGGAGGAGTGAGGAGTTGGGGAAAGACAGTCCTAACCGTGGAGGGTTCTGGTAAATGATGGGGTGAGGAGGGGCTCTTTGGCTCCCACCAGTCCCCCTGTCTGGTCTA
+
>A>1>DFCAFFFGAGGFEE1E?GEFEBEEBBG0ABB/BGHEGGHGGHHHHHHFHGBGGHCFGFHHBFHHHGGG>EEHGGG0BGHHH0/?FGB>E?E>GBFFGGGGGEHGFFGHHFHHHHHGHFHHGCEBCHHHFHHHHAFGHHHGG.AG.CGHFHHHGHHHGGGGGHHGHFGHHFHHHHFGCEAEFGG;FABFGBFFGGGGGGGGGF@FFFFFF@@@@FFFFFBBFFEFFFFFFFFFFFB@FFFFFFFFFB
@M05620:37:000000000-D9766:1:1101:24345:8184 1:N:0:42
ACCACACCTTCTACAATGAGCTGCGTGTGGCTCCCGAGGAGCACCCCGTGCTGCTGACCGAGGCCCCCCTGAACCCCAAGGCCAACCGCGAGAAGATGAACCCAGGTGAGTGGCCCGCTACCTCTTCTGGTGGCCGCCTCCCTCCTTCCTGGCCTCCCGGAGCTGCGCCCTTTCTCACTGGTTCTCTCTTCTGCCGTTTTCCGTAGGACTCTCTTCTCTGACCTGAGTCTCCTTTGGAACTCTGCAAGGTT
+
BBBBBBBBFFFFGGGFGGGGGGHHGGGGHDHHHGGEEEGGGHHHHGGGGAEGHHHHGGHGGGFGGGGGGGGHHHHGGGGHGHHHHGGGGGGGGGHHHGHHHHGGHGHHHHHHGGHHGGGGGHHHHHHHHHHHGHGGGGGGHGHHGGGGGGGGGGGGGGGG-DDGGGFFFFFFFFFFFFFFFFFFFFFFFFFFFFFFFFFFFFFFFFFFFFFFFFFFFFFFFFFFF/FFFFFFFFFFFFFFFFFFFF/BA;B
@M05620:37:000000000-D9766:1:1101:9919:8205 1:N:0:42
ACCACACCTTCTACAATGAGCTGCGTGTGGCTCCAGAGGAGCACCCCGTGCTGCTGACCGAGGCCCCCCTGAACCCCAAGGCCAACCGCGAGAAGATCAACCCCGGTGAGTGGCCCGCTCCCTCTTCTGGTGGCCGCCTCCCTCTTTCCTGGCCTCCCGGCGCTGCGCCCTTTCTCACTGGTTCTCTTTTCTGCCGTTTTCCGTTGGCCTCTCTTCTCTGCCTTGCGTCTCCTTTGGAACTCTGCGGGTTC
+
AAAAAAA1CFFFGGGGGGB1F11AEAEA00BBFF1FD000A/A0/BAE/BA/DHHHFHHGGGC/FEE>>EFHCFFFGGGH/EGCG/?/EE>B//BCF1??G0/<//AA<<F</>0>>ACGGGHHHH<DDDGGGHHGCGCGHGFG/;;FBFG/FFGGG;.A@@9;@F@@F@@FFFFF/;FFEFFFFFF/;BFFFF9@BFFFFB-B/:-BFFFFFFFFF/BFFF/;B;>9;-9BFFFFFF/9B9BBB-;@@F-
@M05620:37:000000000-D9766:1:1101:24077:8240 1:N:0:42
AGTGCCAGCTCTCAATCGCACAGGGGACCCAGGGCATGGCCCCTCCATCCAGAAAACCTATGACCTCACCCGCTACCTGGAGCACCCACTCCGCAGCTTGGCTGGGACATATGTGAGTATCCAGCGTAGGAATCTGGGAGTTGGGGAGGAGTGAGGAGTTGGGGAAAGACAGTCCTAACCGTGGAGGGTTCTGGTAAATGATGGGGTGAGGAGGGGCTCTTTGGCTCCCACCAGTCCCCCTGTCTGGTCTA
+
>>11>BDFAFFBA1BB1AA1A0FA000AA0BFABE/BAFFAFEHEGHGFFHFBGB0FEHHGGFGHDFGHHHEE>>EGHGF0BFGHH/>?GFB>E?E>F1BEHHAEFFGCHHHHHHGHHH1FGHFHGACCGHHHHHHHH0FCHHHGG.CC.CGHBGHCCGG0<-ACA.GHHGHHHHHHHHHGGGGEEG?;FFGGGFFGGGGFFGGGGF=EFFFBF@@@@FFBF/FF/;;EFFFFFFFFFFB@FFFF/BFFFF
@M05620:37:000000000-D9766:1:1101:18724:8241 1:N:0:42
ACCACACCTTCTACAATGAGCTGCGTGTGGCTCCCGAGGAGCACCCCGTGCTGCTGACCGAGGCCCCCCTGAACCCCAAGGCCAACCGCGAGAAGATGCCCAGGTGAGTGGCCCGCTACCTCTTCTGGTGGCCGCCTCCCTCCTTCCTGGCCTCCCGGAGCTGCGCCCTTTCTCACTGGTTCTCTCTTCTGCCGTTTTCCGTAGGACTCTCTTCTCTGACCTGAGTCTCCTTTGGAACTCTGCAGGTTCTA
+
ABBBBBBAFFFFGFGGGG5EGGHHGGGGHGGHHGGGFGGCDGDHHGG?EGGFFGHFHHHEEECEGGGGGGGGHHHGGG?G/GHFEFE?FG<@CFHHHFHHHHHE11?GHGGFHHFGGGFHHHHHHHHEGFCGHGGGGGHGHHGHHGGGGFFGGFGGGG9?BFGGAFFFFFFFFFFFFEFFFFFFFFFFFFFFFFFFFFFFFF?DDFFFFFFFFFFFFFFFFFFFFFFFFFFFFFBFFBFFFFFFF?AFFFB
@M05620:37:000000000-D9766:1:1101:13574:8257 1:N:0:42
ACCACACCTTCTACAATGAGCTGCGTGTGGCTCCCGAGGAGCACCCCGTGCTGCTGACCGAGGCCCCCCTGAACCCCAAGGCCAACCGCGAGAAGATGAACCCAGGTGAGTGGCCCGCTACCTCTTCTGGTGGCCGCCTCCCTCCTTCCTGGCCTCCCGGCGCTGCGCCCTTTCTCACTGGTTCTCTCTTCTGCCGTTTTCCGTAGGACTCTCTTCTCTGCCCTGCGTCTCCTTTGGAACTCTGCCGGTTC
+
BBBBBBABFFFFGGGCGGGGGFHHGEGGHGHHHGGGGGGCGHHHHGGGFFGGHHHHHHHGGGGGGGGGGGGHHHFGGGGHGHHGGGGGGCDGGGHHHHGHFHGFGGGG1FGHEFFHGGG-@HHHFHHHHFHFAGHC@D.DHEHHGGGFGFFFGGFGGGGG-=BBFFFFFAFFFFFFFFFFFFFFFFFBFFFFFFFFDFFEFFDF?AAFFFFFFFFFFFFF/;EF?ADFFFFFFFFBFBFFFFFFF/;@DD.
@M05620:37:000000000-D9766:1:1101:24082:8257 1:N:0:42
AGTGCCAGCTCTCAATCGCACAGGGGACCCAGGGCCTGGCCCCTCCATCCAGAAAACCTATGACCTCACCCGCTACCTGGAGCACCAACTCCGCAGCTTGGCTGGGACCTATGTGAGTATCCAGCGTAGGAATCTGGGAGTTGGGGAGGAGTGAGGAGTTGGGGAAAGACAGTCCTAACCGTGGAGGGTTCTGGTAAATGATGGGGTGAGGAGGGGCTCTTTGGCTCCCACCAGTCCCCCTGTCTGGTCTA
+
AAAAAFF1AFFFGGGGGGCFGGHHGGGGGFHHG0EEFFHHGHGHGGHGHHHHGHHHHGHHHHGHHHHHHHGGGGGGHHHHGHHHHHHHGHDHFGGGGHHHGHHGGGHHGHHHHHBGHGHFHHHHGCCEGGHHHHHHHHHFCHHHGGGGCGGGHHGHHGHEF/<@EFHGHHHHHHHHHHHHGFA@GGGGCFGGGGCFGBFGGGGGGGF@FFEFFF@<@@EFFFFFFBFFFFFFFFFFFFFF;?BFFEFFFFB
@M05620:37:000000000-D9766:1:1101:22680:8298 1:N:0:42
AGTGCCAGCTCTCAATCGCACAGGGGACCCAGGGCCTGGCCCCTCCATCCAGAAAACCTATGACCTCACCCGCTACCTGGAGCACCAACTCCGCAGCTTGGCTGGGACCTATGTGAGTATCCAGCGTAGGAATCTGGGAGTTGGGGAGGAGTGAGGAGTTGGGGAAAGACAGTCCTAACCGTGGAGGGTTCTGGTAAATGATGGGGTGAGGAGGGGCTCTTTGGCTCCCACCAGTCCCCCTGTCTGGTCTA
+
CCBCCFFFCFFFGGGGGGGGGGHHGGGGGGHHGGGGGGHHHHGHGGHHGHHHHHHHHGHHGHHHHHHHHHHGGGGGHHHHFHHHHHHGGGHGGGFGGHHHGHHGGGGHGHHHHHHHHHHHHHHHHGGGGGHHHHHHHHHGGHHHGGGGGGGHHHHHHGHHHHGGGGHHHHHHHHHHHHHHGGGGGGGGEGGGGGGGGGGGGGGGGGFFFFFFFFFFFFFFFHFFFFFFFFFFFFFFFFFFFFFFHFFFFFF
@M05620:37:000000000-D9766:1:1101:13129:8304 1:N:0:42
ACCACACCTTCTACAATGAGCTGCGTGTGGCTCCCGAGGAGCACCCCGTGCTGCTGACCGAGGCCCCCCTGAACCCCAAGGCCAACCGCGAGAAGATGACAGGTGAGTGGCCCGCTACCTCTTCTGGTGGCCGCCTCCCTCCTTCCTGGCCTCCCGGAGCTGCGCCCTTTCTCACTGGTTCTCTCTTCTGCCGTTTTCCGTAGGACTCTCTTCTCTGCCCTGCGTCTCCTTTGGAACTCTGCAGGTTCTAG
+
BBBBBBBBFFFFGGGGGGGGGGCFGAEED2BGHG2AEAEAEECHCEGCAEGGG3GHFFHGGGC@CF@@EGGHGHHEGGGHGHHHHGGGGGGGGGHHHHHHHGA??1GDGFCGH?GDFCHEHHEGHHB0C?<<@A:EEGGFHGGGGGBCFFFFGEGA?-ABGFGGGGFCFFFFFFFBB.:BFFFFFFB9FB/99:AFFEFDFF9ABFFFFFFFFFFFF/;E/A.;A@DFFBFFFBBB/BFFFFFFF.;FFFB
@M05620:37:000000000-D9766:1:1101:26530:8305 1:N:0:42
ACCACACCTTCTACAATGAGCTGCGTGTGGCTCCCGAGGAGCACCCCGTGCTGCTGACCGAGGCCCCCCTGAACCCCAAGGCCAACCGCGAGAAGATGCCCCCGGGAAGGGCCCGCTCCCTCTTCCTGCCGGCGGCTTCCTCCTTCCTTGGCCACCAGGGCCCGCACCTTTCCCACTTGTTCCTTCCTCCTCCGGTTTACCCTGGACATCCATCCCCCGCCTTAGGACCCCTTTGGACCACTCCAGGTTCA
+
ABBABBBBFFFFGGGGFGGGGGHHGAEFHGHHFGGGCFGGGHHHHGGGFGGGHHHHHHHGGGGGGFGGGGGEHFGGGGDHFEHHHGA/CBCBGGHHHGDCF//</---..<.>C<---<C///:000</.--;--=--9;//:.;/B//;/B//;A.;.;;.----99/B9////../;/9//////:/9..:.-;DF/;///.:.9/////;/....-;9../////...;;///;/...//./;/;///
@M05620:37:000000000-D9766:1:1101:9583:8327 1:N:0:42
AGTGCCAGCTCTCAATCGCACAGGGGACCCAGGGCCTGGCCCCTCCATCCAGAAAACCTATGACCTCACCCGCTACCTGGAGCACCCACTCCGCAGCTTGGCTGGGACCTATGTGAGTATCCAGCGTAGGAATCTGGGAGTTGGGGAGGAGTGAGGAGTTGGGGAAAGACAGTCCTAACCGTGGAGGGTTCTGGTAAATGATGGGGTGAGGAGGGGCTCTTTGGCTCCCACCAGTCCCCCTGTCTGGTCTA
+
AA>>>FDFBFFFG4FEFFGCECHFGEBEGGHHFEEEFGGHGHGGGGCGHFHHHCGEGEHHGFFHHBGGHHH@E/>EGFEG2BFGHH1?EHHBEECGEHFGEHHGGGHHGHGHHHHFHHHHHHFHHGGADGHFHHHHGH0FGGHGGG.CG.<GH0DG0CGHHHGG..:C:G:GHHHHHFHGGGGGCEFGGGGGGGCFFGGGFGGGGFFB.F?FFFBBBBFFFFFFFFFFFFFFEFFFFFFFBFFFFFFFFF/
@M05620:37:000000000-D9766:1:1101:8358:8339 1:N:0:42
GAGGCTGCTTTGGAAGCAACTGAGAAACCAGGGACACAAGATCGGAAGACCACACCTCTGTACTCTAGTCACGTGATTGCATCTCGTATTCCGTCTCCTGGTTGAAAAAACAAAAAGTTGATCAGGTGGGACTCTTCGCGTTCTGTCCGCGCTACGCGTTGGGGCCCCCGGTTCCTCAGGGGGTGGGGTTCTGGTCTTTGCTTGGGTCCAGCTGGCCTCTCTGGCCCCCCCCCGTCCCCTTGTCTGGTCGA
+
>3AA>>CA@B@DF4BF4BAFA44ADAABBGFBEABF222BABBF22BBCAB21B113BGBB5DBDDBBDDF5A1??BD5@D@D5FB?E3BFGE3B1BBFG3BB1B43BF>///00?/B4B4444?BG?/B/0001F1//><>//>@11?/</A@-.<<--<.<<?----;-9..9C00//.--;--9@:-./:/9::999////:;.../;///..;B.B/;BF/..9-9>@=-.:AD..9;////;9/--
@M05620:37:000000000-D9766:1:1101:5100:8386 1:N:0:42
AGTGCCAGCTCTCAATCGCACAGGGGACCCAGGGCCTGGCCCCTCCATCCAGAAAACCTATGACCTCACCCGCTACCTGGAGCACCAACTCCGCAGCTTGGCTGGGACCTATGTGAGTATCCAGCGTAGGAATCTGGGAGTTGGGGAGGAGTGAGGAGTTGGGGAAAGACAGTCCTAACCGTGGAGGGTTCTGGTAAATGATGGGGTGAGGAGGGGCTCTTTGGCTCCCACCAGTCCCCCTGTCTGGTCTA
+
AAAABFFFBFFFGGGGGFFCEFGHGGGGGGHHFGGGCFHHHHGHGGHHHHHHGGHHHGHHHHGHHHHHHHHGGFGGHHHHHGGGHHHHGHHHGEFGGHHHGHHGGGHHGHHHHHHHHHHHHHGHHGGGGGHGHHHHHHHGEHHGGGGGGGGHHHHHHGHHHHGGGGGHHHHHHHHGHHHHGEEFGGGGCFGGGGCFGGGGGGGGGBDDEFFFFFFFFFFFFFFFFFFEFFFFFAFFFFFFFFFFFFFFBBB
@M05620:37:000000000-D9766:1:1101:8176:8386 1:N:0:42
AGTGCCAGCTCTCAATCGCACAGGGGACCCAGGGCCTGGCCCCTCCATCCAGAAAACCTATGACCTCACCCGCTACCTGGAGCACCAACTCCGCAGCTTGGCTGGGACCTATGTGAGTATCCAGCGTAGGAATCTGGGAGTTGGGGAGGAGTGAGGAGTTGGGGAAAGACAGTCCTAACCGTGGAGGGTTCTGGTAAATGATGGGGTGAGGAGGGGCTCTTTGGCTCCCACCAGTCCCCCTGTCTGGTCTA
+
BAAABFFFBFFFGGGGGGGCGEHCFGFGGFHHFFGEDGHHGHGHGGHHHGHHHHHGHGHHHHHHHHHHHHHGG@EGHHHHHFFGGHHHGHHHGFGGGGHHGHHE/<GFGHHHHHHHHGDDGHHHGGDGGGHHHHHHHHGGDHHHFGFGGDAGGHHHHDGGHHGGGGGHHHHHHHHHHGFHGGGGGGGGDFGGGGCFGGGGGFGGGFFFFFFFFFF-BBFFFFFFFFFFFFFFFFFFBFFFFFFFFFEFFF/
@M05620:37:000000000-D9766:1:1101:8742:8389 1:N:0:42
ACCACACCTTCTACAATGAGCTGCGTGTGGCTCCCGAGGAGCACCCCGTGCTGCTGACCGAGGCCCCCCTGAACCCCAAGGCCAACCGCGAGAAGATGACCGGTGGGTGGCCCGCTCCCTCTTCTGGTGGCCGCCTCCCTCCTTCCTGGCCTCCCGGAGCTGCGCCCTTTCTCCCTGGTTCTCTCTTCTGCCGTTTTCCGTAGGACTCTCTTCTCTGCCCTGCGTCTCCTTTGGCACTCTGCCGGTTCTAG
+
BBBBBBA>CFCFGGGFGG5BFBGHGEEBAAGGEBFE2EECDHHHHGGEEEGGGHHHHHHA>ECGG1EGGGGGHFHGGGFHFEHHHGDEFG/>@DGB>GDG2CF<@?<>CFHHHGGGC<CGGHHHHHHFEGHHGGGGGGGGGGGG;;B9CGGGGGGGG-;;AF99@DFFFFFFFBFFFE/B9BFFFFF/;BFFFFFFFFFDF9AD9/;BFFFFFFBFF;FFFF.;ADFFF9FFFE/BF.;BF/9;DDF9;;:
@M05620:37:000000000-D9766:1:1101:13688:8402 1:N:0:42
ACCACACCTTCTACAATGAGCTGCGTGTGGCTCCCGAGGAGCACCCCGTGCTGCTGACCGAGGCCCCCCTGAACCCCAAGGCCAACCGCGAGAAGATGAACCCAGGTGCGTGGCCCGCTCCCTCTTCTGGTGGCCGCCTCCCTCCTTCCTGGCCTCCCGGCGCTGCGCCCTTTCTCACTGGTTCTCTCTTCTGCCGTTTTCCGTAGGACTCTCTTCTCTGCCCTGCGTCTCCTTTGGAACTCTGCAGGTTC
+
BCCCBCBAFFFFGGGGGGFGGGHHGGGBCEHHHFFGFGEEEHHHHGGEEEGGGHGHHHHAFCCFGGGGGGGHFHHGGGGHGHHHHGGGGGCGGGHFHHHHHHGFHGHH=@FGFGHHGGG?DGHHHHHHFHHHGHH?GGGGGGGG;FGGGGGGGGGGGEGGGFFFFFFFFFFFFFFF0FFFFFFFFFF;BFFFFFFFDFFFFFFF;ADBFFFFFFFFFFFFBF.FFFFAD?FFFFFFFFFFFFFFF0;FFF0
@M05620:37:000000000-D9766:1:1101:5083:8408 1:N:0:42
AGTGCCAGCTCTCAATCGCACAGGGGACCCAGGGCCTGGCCCCTCCATCCAGAAAACCTATGACCTCACCCGCTACCTGGAGCACCAACTCCGCAGCTTGGCTGGGACCTATGTGAGTATCCAGCGTAGGAATCTGGGAGTTGGGGAGGAGTGAGGAGTTGGGGAAAGACAGTCCTAACCGTGGAGGGTTCTGGTAAATGATGGGGTGAGGAGGGGCTCTTTGGCTCCCACCAGTCCCCCTGTCTGGTCTA
+
CCCCCFFFCFFFGGGGGGGGGGHHGGGGGGHHGGGGGGHHHHGHGGHHHHHHHHHHHGHGHHHHHHHHHHHGGGGGHHHHHHHHHHHHGHHHGGGGGHHHGHHGGGHHGHHHHHHHHHHHHHHHHGGGGGHHHHHHHHGGGHHHGGGGGGGHHGHHHGHHHHGGGGHHHHHHHHHHHHHHGGGGGGGGEGGGGGFGGGGGGGGGGGFFFFFFFFFFFFFFFFFFFFFFFFFFFFFFFFFFFFFFFFFFFFF
@M05620:37:000000000-D9766:1:1101:18416:8412 1:N:0:42
AGTGCCAGCTCTCAATCGCACAGGGGACCCAGGGCCTGGCCCCTCCATCCAGAAAACCTATGACCTCACCCGCTACCTGGAGCACCAACTCCGCAGCTTGGCTGGGACCTATGTGAGTATCCAGCGTAGGAATCTGGGAGTTGGGGAGGAGTGAGGAGTTGGGGAAAGACAGTCCTAACCGTGGAGGGTTCTGGTAAATGATGGGGTGAGGAGGGGCTCTTTGGCTCCCACCAGTCCCCCTGTCTGGTCTA
+
A3>AADFFBFFFGGGFFCEFEFHHEAEEG?GEAEE2FEGFGHGHGGGGFFFGHECBGFCFHFHHHHEGHHHGGE@GHGFFBGHEEG?FE?EGEGFGFHFFGHHGGGHHGHGHHHHHHHHHHHHHHGGGGGHHHHGHHHFGGHHHFGCCGDEHHEHHHGHHHB@FFGHHGHGHHHHHHHHGGGGGGGGGEGFGGGGGGGGGGGGGGGFFFFFFFFFFFFFFFFFFFFFFFFFFFFFFFFFFFFFFFFFFFFB
@M05620:37:000000000-D9766:1:1101:20748:8415 1:N:0:42
AGTGCCAGCTCTCAATCGCACAGGGGACCCAGGGCCTGGCCCCTCCATCCAGAAAACCTATGACCTCACCCGCTACCTGGAGCACCAACTCCGCAGCTTGGCTGGGACCTATGTGAGTATCCAGCGTAGGAATCTGGGAGTTGGGGAGGAGTGAGGAGTTGGGGAAAGACAGTCCTAACCGTGGAGGGTTCTGGTAAATGATGGGGTGAGGAGGGGCTCTTTGGCTCCCACCAGTCCCCCTGTCTGGTCTA
+
ABBBBFFFBFFFGGGGGFFFGCHHGFGGGGGHG?EEGGHHHHGGGGHHHHGHHHHHHGHGHHGHHHHHHHHGGGGGHFHHHHHGHHHHGHHHGG/EFGHHGHHF?EGHGHHHHHFHHFFHHHHHHGAEGGHHHHHHHHHGDHHHFGGGGGGHHHGFHGGHHHG?FGHHHHHHHHHGHHGHGDEGGGGG.CFGGGFBFGGGGGGGGGFFFFFFFFFFFAFFFFFFFFFAEFFFFFFFFFFFFFFFFFEFFFB
@M05620:37:000000000-D9766:1:1101:22873:8417 1:N:0:42
ACCACACCTTCTACAATGAGCTGCGTGTGGCTCCCGAGGAGCACCCCGTGCTGCTGACCGAGGCCCCCCTGAACCCCAAGGCCAACCGCGAGAAGATGCCCAGGTGAGTGGCCCGCTACCTCTTCTGTTGGCCGCCTCCCTCCTTCCTGGCCTCCCGGAGCTGCGCCCTTTCTCACTGGTTCTCTCTTCTGCCGTTTTCCGTAGGACTCTCTTCTCTGACCTGAGTCTCCTTTGGAACTCTGCAGGTTCTA
+
BBBBBBBBFFFFGGGGGGGFGGHHGFGGHFHHHGGGGGGGGHHHHGGGEGGGHHHHHHHGGGGGGGGGGGGHHHHGGGGHFGHHHGGGGGGGGGHHGHBFHCC<1?FG?G/<0G@C--<FBGHD=G0000.<0-ACDGEEBGAG:0/;0/9A9FAA9-:BGG/9BGFFFFF/BF9FB/./;BFFFFF/BFB//>A.FFF/9BA.;//BB/FFB/FFF99/BB./;9/;F9/:B///;BF/FBBF/9:9FF/
@M05620:37:000000000-D9766:1:1101:13818:8419 1:N:0:42
AGTGCCAGCTCTCAATCGCACAGGGGACCCAGGGCCAGGCCCCTCCATCCAGAAAACCTATGACCTCACCCGCTACCTGGAGCACCAACTCCGCAGCTTGGCTGGGACCTATGTGAGTATCCAGCGTAGGAATCTGGGAGTTGGGGAGGAGTGAGGAGTTGGGGAAAGACAGTCCTAACCGTGGAGGGTTCTGGTAAATGATGGGGTGAGGAGGGGCTCTTTGGCTCCCACCAGTCCCCCTGTCTGGTCTA
+
ABBABFFFBFFFGGGGGGGGG?GHGGGGGGHHGGGG2FHHGGGHGGHHHHHHHHGHHGHGHHHHHHHHHHHGGGGGHHHHHHHHHHHHGHGHGGGGGHHHGHHGGGHHGHHHHHHHHHHHHHHHHGGGGGHHHHHHHHHGGHHHGGGGGGGHHHHHHGHHGHGGGGHHHHHHHHHHHHHGGGGGGGGG;FFGGGBFFGFGGGGGGGFFFFFFFFFFFFFFFFFFEFFFFFFFFFFFFFFFFFFFFFFFFFF
@M05620:37:000000000-D9766:1:1101:13692:8421 1:N:0:42
ACCACACCTTCTACAATGAGCTGCGTGTGGCTCCCGAGGAGCACCCCGTGCTGCTGACCGAGGCCCCCCTGAACCCCAAGGCCAACCGCGAGAAGATGAACCCAGGTGCGTGGCCCGCTCCCTCTTCTGGTGGCCCCCTCCCTCCTTCCTGGCCTCCCGGCGCTGCGCCCTTTCTCCCTGGTTCTCTCTTCTCCCGTTCTCCTTGGGCCTCTCTTCTCTGTCTTGGGTCTCTTTTGGAACTCTGCAGGTCC
+
>A>AAABBFFFFFGGFGGGGGGFHGGGEEGHHHGFGGGEFGHHHHGGGGGGGGHHHHGH?EEEEEEFEFCGHHHHEGGGGGHHHGFGGGGGGGGHHEFHFD/</FFGG1@?C->G.@@--.<<//00=G0=C.GC.;C-:CA/9.99CFB0CF.0;.9.9?-;9-.9@ADDF/;FF/9BF./;9FF9//;/B/9BA.:.A://///..;9AF//9B/B///;////....//;:/9@F/B/;FFF/9.:/:
@M05620:37:000000000-D9766:1:1101:23434:8436 1:N:0:42
ACCACACCTTCTACAATGAGCTGCGTGTGGCTCCCGAGGAGCACCCCGTGCTGCTGACCGAGGCCCCCCTGAACCCCAAGGCCAACCGCGAGAAGATGAACCCAGGTGAGTGGCCCGCTACCTCTTCTGGTGGCCGCCTCCCTCCTTCCTGGCCTCCCGGAGCTGCGCCCTTTCTCACTGGTTCTCTCTTCTGCCGTTTTCCGTAGGACTCTCTTCTCTGACCTGAGTCTCCTTTGGAACTCTGCAGGTTC
+
CCCCDCDDFFFFGGGGGGGGGGHHGGGGHGHHHGGGGGGGGHHHHGGGGGGGHHHHHHHGGGGGGGGGGGGHHHHGGGGHGHHHHGGGGGCFGGHHHHHHHHGGHFHGHHHHGGHHGGGGGHHHHHHHHHHHDGHGGGGGHGHHGGGGGGGGGGGGGGGG-CDGGGFFFFFFFFFHFFFFFBFFFFFFFHHFHFFFADFFFFFFFFFFFFFFFFFFFFFFFFFFFBF;FFFFFFFFFFFFFFFHFFFFFFF
@M05620:37:000000000-D9766:1:1101:26356:8437 1:N:0:42
ACCACACCTTCTACAATGAGCTGCGTGTGGCTCCCGAGGAGCACCCCGTGCTGCTGACCGAGGCCCCCCTGAACCCCAAGGCCAACCGCGAGAAGATGAACCCAGGTGAGTGGCCCGCTACCTCTTCTGGTGGCCGCCTCCCTCCTTCCTGGCCTCCCGGCGCTGCGCCCTTTCTCACTGGTTCTCTCTTCTGCCGTTTTCCGTAGGACTCTCTTCTCTGACCTGCGTCTCCTTTGGAACTCTGCAGGTTC
+
CCCDCCCCFFFFGGGGGGGGGGHHGFGGDGHHHGGGGGGGGHHHHGGGFGGGHHGHHHHGGGGGGGGGGGGHHHHGGGGHGHHHHGGGGGGGGGHHHHHFGHGGHGHH1FGHGGHHGGGGGHHHHHHHHHHHGHHGGGGGHGHHGGGGGGGGGGGGGGGA-BFFFFFFFFFFFFFFFFFFFFFFFFFFFFFFFFFFADFFFFFFFFFFFFFFFFHFFFFFFFFFF?FFFFFFFFFFFFFFFFFFF0BFFFB
@M05620:37:000000000-D9766:1:1101:4220:8437 1:N:0:42
ACCACACCTTCTACAATGAGCTGCGTGTGGCTCCCGAGGAGCACCCCGTGCTGCTGACCGAGGCCCCCCTGAACCCCAAGGCCAACCGCGAGAAGATGCCCAGGTGAGTGGCCCGCTACCTCTTCTGGTGGCCGCCTCCCTCCTTCCTGGCCTCCCGGCGCTGCGCCCTTTCTCACTGGTTCTCTCTTCTGCCGTTTTCCGTAGGACTCTCTTCTCTGACCTGAGTCTCCTTTGGAACTCTGCAGGTTCTA
+
BBBBBBBAFFFFGGGGGG5BGGFHGE224AGHGFFE?AAEEHHHHGGEEEGGFGFCGHGA>@EEGGGGGGGHFHHGGGGHGHHHHGGGGG/BDGHBGGHHHHHGHHHHHHGGHHGGGGGHHHHHHHHGGHGHHGGGGGHGHHGHHGGGFFFFGGGGF@9=BBBFBBFBBFFFFFFFFFFFFFFFFFFFBFFFFBFFFFFFFFFFFFFFFFFFFFF;BFFFFFFFFFF/9BFFFFFFFFFFFFFFFFFFFFF
@M05620:37:000000000-D9766:1:1101:5390:8440 1:N:0:42
ACCACACCTTCTACAATGAGCTGCGTGTGGCTCCCGAGGAGCACCCCGTGCTGCTGACCGAGGCCCCCCTGAACCCCAAGGCCAACCGCGAGAAGATGAACCCCCGTGCGTGGCCCGCTCCGTCTTCTGGTGGCCGCCTCCCTCCTTCCTGGCCTCCCGGCGCTGCGCCCTTTCTCACTGCTTCTCTCTTCTGCAGTTTTCCGTTGGACTCTCTTATCTGCCCTGCGACTCCTTTGGAACTCTGCAGGTTC
+
CCDCDDDDFFFFGGGGGGGGGGHHGGGEHGHHHGGGGGGGGHHHHGGGGGGGHHHHHHHGGGGGGGGGGGGHHHHGGGGHGHHHHGGGGGDGGGHHHHH22//?//??>-.><D0<<<--<..;;EH0G0:;EHH@DFGG.9CG.;CG;00=CAFGEG.--:::@D--DFFFFFFF:BFF0BFFFFF:;BFFFF:B:BFFF:.F:.:0;0/;BFFFFFBFBF.;AAC-;-;BFF0BB0:0B::BF00;;:0
@M05620:37:000000000-D9766:1:1101:26605:8463 1:N:0:42
ACCACACCTTCTACAATGAGCTGCGTGTGGCTCCCGAGGAGCACCCCGTGCTGCTGACCGAGGCCCCCCTGAACCCCAAGGCCAACCGCGAGAAGATGAACCCAGGTGCGTGGCCCGCTACCTCTTCTGGTGGCCGCCTCCCTCCTTCCTGGCCTCCCGGCGCTGCGCCCTTTCTCACTGGTTCTCTCTTCTGCCGTTTTCCGTAGGACTCTCTTCTCTGACCTGCGTCTCCTTTGGAACTCTGCAGGTTC
+
BBBABBBBCFFFGGGFAGGFGFHGGEEA42F23AFEAGGCDHGGHGGG1EGGEFFGHHFEEE?EGDGGG?1?FFGGGGEHA/GHHGEEG@/</CF11?1?1GD/GGCC1@?/DCFEDGC-@GFFBGGHHHDCAHFGCCFDEEGFFGEFGFCBAFFFAEG@;BBBBD?=AB=BFFFFFF9BFFEFBFBBFFFFFFBB;AFAF/D;.DFBFB9BB/B/BB9B/9BBF.;.;AFFFFFF/BFFFFFFB;;9;B/
@M05620:37:000000000-D9766:1:1101:26747:8468 1:N:0:42
ACCACACCTTCTACAATGAGCTGCGTGTGGCTCCCGAGGAGCACCCCGTGCTGCTGACCGAGGCCCCCCTGAACCCCAAGGCCAACCGCGAGAAGATGACCGGTGCGTGGCCCGCTACCTCTTCTGGTGGCCGCCTCCCTCCTTCCTGGCCTCCCGGCGCTGCGCCCTTTCTCCCTTGTTCTCTCTTCTGCCGTTTTCCGTAGGACTCTCTTCTCTGCCCTGCGTCTCCTTTGGCACTCTGCAGGTTCTAG
+
AAA>>AAACCCFE3BB3GBAB1FGG0AB00BBAFFAAFEECECFGFEEEEEFFHFFGGHGEECEF>EEGGGCC1FEEFEH/<?FHG//>B/@BCFB1GFH1<A></>?CC-0FCGC-<CDHHHHHFF0CA..A?CGGFGGFGGFFG0;9.;FF9EB@A;>=-;@=?@@BF/BF:BF/;/:FFFFFFFFFFFF?ABFFFFFF-ABFFFFFFFFFFFBFFBEFFF@B=?9FF:F/B//;-B/B9/BF-/BBB/
@M05620:37:000000000-D9766:1:1101:21142:8494 1:N:0:42
ACCACACCTTCTACAATGAGCTGCGTGTGGCTCCCGAGGAGCACCCCGTGCTGCTGACCGAGGCCCCCCTGAACCCCAAGGCCAACCGCGAGAAGATGCCCAGGTGAGTGGCCCGCTACCTCTTCTGGTGGCCGCCTCCCTCCTTCCTGGCCTCCCGGAGCTGCGCCCTTTCTCACTGGTTCTCTCTTCTGCCGTTTTCCGTAGGACTCTCTTCTCTGACCTGAGTCTCCTTTGGAACTCTGCAGGTTCTA
+
BBBBBBBBFFFFGGGGFGFGGGHHGEEBCEHHFGGEGGGGGHHHHGGGDGGGHHHHHHHGGGGGGDGGGGGHHHHGGGGHGGHHHGGEGGCDFGHGFHHHHHHGHHHHHHGGHHGGGGGHHHHHHHHGHHGHHGGGGGHGHHGHHGGGGGGGGGGGGG-ADGGGAGFFAFFFFFFFFFFFFFFFFFFFFFFFFFFFFFFFFFFFFFFFFFFFFFFFFFFFFFFEFFFFFFFFFFFFFFFFFFFFFFFFFFB
@M05620:37:000000000-D9766:1:1101:11605:8506 1:N:0:42
ACCACACCTTCTACAATGAGCTGCGTGTGGCTCCCGAGGAGCACCCCGTGCTGCTGACCGAGGCCCCCCTGAACCCCAAGGCCAACCGCGAGAAGATGACAGGTGAGTGGCCCGCTACCTCTTCTGGTGGCCGCCTCCCTCCTTCCTGGCCTCCCGGAGCTGCGCCCTTTCTCACTGGGTCTCTCTTCTGCCGTTTTCCGTAGGACTCTCTTCTCTGACCTGAGTCTCCTTTGGAACTCTGCAGGTTCTAG
+
CDCDDDCBFFFFGGGGGGGGGGHHGGGBEFHHHGGGGGGGGHHHHGGGGGGGHHHHHHHGGGGGGGGGGGGHHHHGGGGHGHHHHGGGGGFGGGHGHH2FDGG1=1F11?/?G-@@CCHBDFGDDDG0CECHF-ADDHGFCEGHFHBBFAFB.EGAF-;9CFFB-DFBFFFFFFFEFF.FBFFFFFFBFFFFA9AFF0FABFDFBFFFBFBFBB:BB0BF0:/B0FFFFFFFFF0F0B:00F0:F.;:BBB
@M05620:37:000000000-D9766:1:1101:10084:8530 1:N:0:42
AGTGCCAGCTCTCAATCGCACAGGGGACCCAGGGCCTGGCCCCTCCATCCAGAAAACCTATGACCTCACCCGCTACCTGGAGCACCAACTCCGCAGCTTGGCTGGGACCTATGTGAGTATCCAGCGTAGGAATCTGGGAGTTGGGGAGGAGTGAGGAGTTGGGGAAAGACAGTCCTAACCGTGGAGGGTTCTGGTAAATGATGGGGTGAGGAGGGGCTCTTTGGCTCCCACCAGTCCCCCTGTCTGGTCTA
+
BBABCFFFCFFFGGGGGGGGGGHGGGGGGGHHGGGGGGHHHHGHGGHHHHHHHHGHHGHHHHHHHHHHHHHGGFGGHHHHHHHHFHHHGHHHGGGGGHHHGHHGGGHHGHHHHHHHHHHHHHHHHGGGGGHHHHHHHHHGGHHHGGGGGGEHHHHHHGHHHHGGGGHHHHHHHHHHHHHHGGGGGGGGCFGGGGFGGGGGGGHGGGFFFFFFFFFFFFFFFFHFFFFFFFFFFFFFFFFFFFFFHFFFFFF
@M05620:37:000000000-D9766:1:1101:21454:8544 1:N:0:42
AGTGCCAGCTCTCCATCGCACAGGGTACCCAGGGCCTGGCCCCTCCATCCAGAAAACCTATGACCTCACCCGCTACCTGGAGCACCCACTCCGCAGCTTGGCTGGGACCTATGTGAGTATCCAGCGTAGGAATCTGGGAGTTGGGGAGGAGTGCGGAGTTGGGGAAAGCCAGTCCTAACCGTGGAGGGTTCTGGTAAATGATGGGGTGAGGAGGGGCTCTTTGGCTCCCACCAGTCCCCCTGTCTGGTCTA
+
>A1>>DFCAFFFG1FEEE11EEGCF0BBFGHH0AEBFFGHGHGGGGFFGFGFF0G0BEHHHDFGHDFGHHHEE>>EGHFB0BBFGH//?FFB/E?E>GBBEGHGGGHHGHFFHHHDGFHHHHFDGGG/BFFFGHHHBH0?EGHHGC/>C.>GF1<C-<<GHHGG...;/;/CGHHH09FG@FE@.CGGAFAFFGFCFGGGGGGFFBA@EFF/BF@=@@FFFFFFFFFAFBFFAFFFFFFF@FFFFFFFFFF
@M05620:37:000000000-D9766:1:1101:27619:8545 1:N:0:42
ACCACACCTTCTACAATGAGCTGCGTGTGGCTCCCGAGGAGCACCCCGTGCTGCTGACCGAGGCCCCCCTGAACCCCAAGGCCAACCGCGAGAAGATGCCCAGGTGAGTGGCCCGCTACCTCTTCTGGTGGCCGCCTCCCTCCTTCCTGGCCTCCCGGAGCTGCGCCCTTTCTCACTGGTTCTCTCTTCTGCCGTTTTCCGTAGGACTCTCTTCTCTGACCTGAGTCTCCTTTGGAACTCTGCAGGTTCTA
+
3AAABBBAFFCDFGFF5FBBGGHHGEGBE2FFHFF2EEEGGEEAAFEGEFGGHHHHGHHGGGGCFGG@FGGHFHHGGGGHGHHHHEEGGG/BCGHGHHHHHGHGBGGGHHGGHHGGGGGHHHHHHHHHHHGHHGGGGGHGHHGHHGGGGGGGGGGGGG-ADGGGGGFFFFFFFFFFFFFFFFFFFFFFFFFFFFDFFFFFFFFFFFFFFFFFFFFFFFFFFFFFFFFFFFFFFFFFFFFFFFFFFFAFFFF
@M05620:37:000000000-D9766:1:1101:10092:8547 1:N:0:42
AGTGCCAGCTCTCAATCGCCCCGGGGACCCCGGGCCTGGCCCCGCCATCCCGAAAACCTATGACCTCACCCGCTACCTGGAGCACCAACTCCGCCGCTTGGCTGGGACCTATGTGAGTATCCAGCGTAGGAATCTGGGAGTTGGGGAGGAGTGAGGAGTTGGGGAAAGACAGCCCTAACCGTGGAGGGTTCTGGTAAATGATGGGGTGAGGAGGGGCTCTTTGGCTCCCACCAGTCCCCCTGTCTGGTCTA
+
>1>>AD@1>CBFG1FGG1FEEAE0FEE//B//AAAE/AFFAFE/>E/?1BB>///>FEEEB12BGFC1FF0>EG/EG<FGHHH/FGGHGGHH/?/>><??/?1FC?0>CCBG11GFD11=GFGHH?ACC.0<=GHFHH:::;0/:C.?@BGGFGFFEBBBFG@GGGG?F-BB-9BBBF-F@BE@BE?@99ABBFF///;BBF/BE?B--AA/A---;-A/F;//BBBFFFFFF?FFFFEB;-BFB/;FB9/
@M05620:37:000000000-D9766:1:1101:22125:8576 1:N:0:42
AGTGCCAGCTCTAAATCGCACAGGGGACCCCGGCCCGGGCCCCCCCAGCCGGAAAACCCATGACCCCCCCGGCTACCTGGGGCCCCAACTCGGAGGCTTGCCGGGGACTTAGGTCAGTATCCAGCCTAGGATCCTGGGAGTTGGGGAGGGGTGAGCAGTGGGGGAAAGCCAGCCCAAACGTTGGAGGGTCTTGCTAATTGATGGGGGGAGGAGGGGCTCTTTGGCTCCCACCATTCCCCTGGTCTGGTCCT
+
>1>1>FD@AFFF11B33A1AA0FFFAEAEC0A//A/AAEFCGG/EE>/>?/>>//0BE//BB>BB0?<E<//>//??1<F//?/AC<<C>F...--.<CC.C-=C-::.000000//;90CBB0/.//;/:0/;099...99CB?-99--99---///9/;-@--;E-/;---;---9;--;;-/99-A/-/;//;F/9///;/E----9-99A--9;-/B//9/9BA--;A-//;BFF---/9/B/;///
@M05620:37:000000000-D9766:1:1101:22691:8577 1:N:0:42
ACCACACCTTCTACAATGAGCTGCGTGTGGCTCCCGAGGAGCACCCCGTGCTGCTGACCGAGGCCCCCCTGAACCCCAAGGCCAACCGCGAGAAGATGCCCAGGTGAGTGGCCCGCTACCTCTTCTGGTGGCCGCCTCCCTCCTTCCTGGCCTCCCGGCGCTGCGCCCTTTCTCACTGGTTCTCTCTTCTGCCGTTTTCCGTAGGACTCTCTTCTCTGACCTGAGTCTCCTTTGGAACTCTGCAGGTTCTA
+
AAAAAAAAFF1BFGGGGCBG1FBEEEEBBEHFGFG0AE/AEECGGGEE/BEGG1BFHHHGGGGGGGGG@EFGFHHGGGGHGHHHHGGGG@/>BAGFH1GHHFHGG1??GHFGHACGGCCHHHHHHHHHHFGFHC@GGGHGHHGHHGGGFFGGGGGGGG-A@@?B-@B@@FFFFFFFFFFFF/FFFFFFFF/BF@FFFFFFFF-AB;BFFFFFFFFFFF/FF/F;9FF/BFBFFFFFFFBFFFFBFFAFFF/
@M05620:37:000000000-D9766:1:1101:18704:8582 1:N:0:42
ACCACACCTTCTACAATGAGCTGCGTGTGGCTCCCGAGGAGCACCCCGTGCTGCTGACCGAGGCCCCCCTGAACCCCAAGGCCAACCGCGAGAAGATGACAGGTGAGTGGCCCGCTACCTCTTCTGGTGGCCGCCTCCCTCCTTCCTGGCCTCCCGGCGCTGCGCCCTTTCTCACTGGTTCTCTCTTCTGCCGTTTTCCGTAGGACTCTCTTCTCTGCCCTGCGTCTCCTTTGGAACTCTGCAGGTTCTAG
+
CCCCCCCCFFFFGGGGGGGGGGHGGGGFHGHGHGGGGGGGGHHHHGGGGGGGHHHHHHHGGGGGGGGGGGGHGHHGGGGHGHHHHGGGGGGGGGHHHHHH2GGHH1FGHGGHHGGG?DHHHHHHHHHHHGHHGGGGGHGHHGHHHHGGGGGGGGGGG-;DGFFFFFFFFFFFFFFFFFFFFFFFFFFFFFFFFFFFFFFFFFDFFFFFFFFFFFFFF/BFFF.BFFFFFFFFEFFFFFFFFFBFFFFFFFB
@M05620:37:000000000-D9766:1:1101:24906:8583 1:N:0:42
AGTGCCAGCTCTCAATCGCACAGGGGACCCAGGGCCTGGCCCCTCCATCCAGAAAACCTATGACCTCACCCGCTACCTGGAGCACCAACTCCGCAGCTTGGCTGGGACCTATGTGAGTATCCAGCGGAGGAATCTGGGAGTTGGGGAGGAGTGAGGATTTGGGGAAAGACAGTCCTAACCGTGGAGGGTTCTGGTAAATGATGGGGTGAGGAGGGGCTCTTTGGCTCCCACCAGTCCCCCTGTCTGGTCGA
+
A>>>ADFF?FFF1FGFGFFFECG0FE0EAE0GC0EA/BB0BF//EFGFF0BEBGAF0BA1BG2GHFH1GF0>E>EGH1BB>BF/BFCHG>@GGF///>BGEHGGE/0BEF<11B2B1FD1GFD1G//<>AE01F11100<E011<-<CGC?<.=0.0/=:0<:;E.;.CHBC;0:BF0:.:;A-...A;9CFF900;B09/B/FF?---9-9--@@@?FFB/9/;//;-9A9EA//;99A?E;/9//9;-9
@M05620:37:000000000-D9766:1:1101:9417:8586 1:N:0:42
ACCACACCTTCTACAATGAGCTGCGTGTGGCTCCCGAGGAGCACCCCGTGCTGCTGACCGAGGCCCCCCTGAACCCCAAGGCCAACCGCGAGAAGATGCCCAGGTGAGTGGCCCGCTACCTCTTCTGGTGGCCGCCTCCCTCCTTCCTGGCCTCCCGGCGCTGCGCCCTTTCTCACTGGTTCTCTCTTCTGCCGTTTTCCGTAGGACTCTCTTCTCTGACCTGCGTCTCCTTTGGAACTCTGCAGGTTCTA
+
CCCCCCBCFFFFGGGGGGGGGGHHGGGGHGHHHGGGGGGGGHHHHGGGGGGGHHHHHHHGGGGGGGGGGGGHHHHGGGGHGHHHHGGGGGCGGGHHHHHHHGGFHGHFH=FGH/->CCCHHHFFGHFD<<DFHGGGGGGEHHGHHGGGFBFGGGEGGGGCG--;9;DFFFFFFB0;FFFFFFFFFFF0BFFFFF.AFFFFFBF?.:FFFFFFFFBFFFFFFF/.::9AFFB:FBBF0:F0BFFFFF.BBF;
@M05620:37:000000000-D9766:1:1101:13746:8615 1:N:0:42
ACCACACCTTCTACAATGAGCTGCGTGTGGCTCCCGAGGAGCACCCCGTGCTGCTGACCGAGGCCCCCCTGAACCCCAAGGCCAACCGCGAGAAGATGACAGGTGCGTGGCCCGCTCCCTCTTCTGGTGGCCGCCTCCCTCCTTCCTGGCCTCCCGGCGCTGCGCCCTTTCTCCCTGGTTCTCTCTTCTGCCGTTTTCCGTAGGACTCTCTTCTCTGCCCTGCGTCTCCTTTGGCACTCTGCAGGTTCTAG
+
CCCDDCDDFFFFGGGGGGGGGGHHGGGEHGHHHGGGGGGGGHHHHGGGEGGGGFGHHHHEGGGGGGGGGGGHHHHGGGGHGHHHHGGGGGBFGGHHHHHH22F=1?<=ACCHHGGG-CC/<CBDHBFD/AGHC?DGGHGHH.CBFGF;/AFGGFGGF-?DFADCDDFCFFFFF0FFF?0BFFFFFFF0BFFFFADFEFFFF.:A;B;FFFFFFFFFF9FFFFFFFFFFFFFFBB0BF/:BFFBFFFFFFFF
@M05620:37:000000000-D9766:1:1101:17927:8618 1:N:0:42
ACCACACCTTCTACAATGAGCTGCGTGTGGCTCCCGAGGAGCACCCCGTGCTGCTGACCGAGGCCCCCCTGAACCCCAAGGCCAACCGCGAGAAGATGCCCAGGTGAGTGGCCCGCTACCTCTTCTGGTGGCCGCCTCCCTCCTTCCTGGCCTCCCGGAGCTGCGCCCTTTCTCACTGGTTCTCTCTTCTGCCGTTTTCCGTAGGACTCTCTTCTCTGACCTGAGTCTCCTTTGGAACTCTGCAGGTTCTA
+
AAAAAAAAFFFFGGGGCGGAG1F1FEEEGCFG1FFEFGGGGHHHHGGGEFGFBGF1GHHGGEGGGAGGGGE>G>GGGG/G//GHEFC/CC//<C0<>FBGHFGAGHFGHHGGHHGGGGGHHHHHHHHHHH?GGGGGGGCEHHGHFGFFGGGGGFGGGA-9@FFGGGF@?FFFFFBFFFFFFFFFFFFFFFFFF@FFEAFF?BABBFFFFFFFFFFFFF/FFFFFBFFFFFFFFFFFBFFFFFFFFFFFFFB
@M05620:37:000000000-D9766:1:1101:10585:8644 1:N:0:42
ACCACACCTTCTACAATGAGCTGCGTGTGGCTCCCGAGGAGCACCCCGTGCTGCTGACCGAGGCCCCCCTGAACCCCAAGGCCAACCGCGAGAAGATGCCCAGGTGAGTGGCCCGCTACCTCTTCTGGTGGCCGCCTCCCTCCTTCCTGGCCTCCCGGCGCTGCGCCCTTTCTCACTGGTTCTCTCTTCTGCCGTTTTCCGTAGGACTCTCTTCTCTGACCTGGGTCCCCTTTGGAACTCTGCAGGTTCTA
+
EDEEEEEEFFFFGGGGGGEGGGHHGGGBGGGHHGGGGGGGGHHHHGGGGGGGGHHHHHHEEGGGGGGGGGGHHHHGGGGHGHHHHGGGGGFGGGHHHGHHHG/F?F1=FDFGHH--<<<FGF0GD1<<=CEEHCCG.AGGHFGCHFGF:FFGBAEF.C--9--<--BF-FFF:111<<FFFB::<B0B11<1F;<DFFFF.0:9B:B/B00<FF1:1<1<F1:..<<..</BFBFBFFF1::01<FFF:01
@M05620:37:000000000-D9766:1:1101:27656:8653 1:N:0:42
ACCACACCTTCTACAATGAGCTGCGTGTGGCTCCCGAGGAGCACCCCGTGCTGCTGACCGAGGCCCCCCTGAACCCCAAGGCCAACCGCGAGAAGATGCCCAGGTGAGTGGCCCGCTACCTCTTCTGGTGGCCGCCTCCCTCCTTCCTGGCCTCCCGGCGCTGCGCCCTTTCTCACTGGTTCTCTCTTCTGCCGTTTTCCGTAGGACTCTCTTCTCTGACCTGAGTCTCCTTTGGAACTCTGCAGGTTCTA
+
AAAAAAAAFFFFGGGGGGG1G1GHEEEEEEHHCFGEGGGGGGHHHGGGEFFGHHHFFGGGEGGGGFGGGGGHGHHG/EEHGFHHHGG@<BCCGGHHGHEHHHGE<F<G1GFGFFCC-@@GDDGHE<GG=/<<GC@GGGHGHHGHFFGGGGGGF.EEB@-;@?@F@@F?@FFFFFFFFFFBFFFFFFFFFFF/B@ABFF/BBBF--/9;B/B/FFBFF//BBB-9FF/BBFB/FBB/FBFFFFFFFFAFFFB
@M05620:37:000000000-D9766:1:1101:17456:8663 1:N:0:42
ACCACACCTTCTACAATGAGCTGCGTGTTGCTCCCGAGGATCACCCCGTGCTTCTGACCGAGTCCCCCCTGAACCCCAAGGCCAACCGCGAGAAGATGCCCAGGTGAGTGGCCCGCTACCTCTTCTGGTGGCCGCCTCCCTCCTTCCTGGCCTCCCGGAGCTGCGCCCTTTCTCACTGGTTCTCTCTTCTGCCGTTTTCCGTAGGACTCTCTTCTCTGACCTGAGTCTCCTTTGGAATTCTGCAGGTTCTA
+
3AA?AAAAFFFFFGG4GGGGGFHHGEGF44FGHHGG2AE23F2FGGGEEEGE5FGBGHHGA01B@GAEEGEHBFHGGE>?1?G/?EEEGEFCC/G222FFFFH/?2?FHE/FGH@AADGHGFGHHGGGFB.FG?@CECCEHGGHFGHHHFHFHHHGGBD?BA/C-?DC@FFFB0;FFFFFFFFFFFBFFFFFFFADFFFFFBFAABFFFBFFFFFFF/9BBF.B.;FFFFFF//BF//;BFFFFFFFFFFF
@M05620:37:000000000-D9766:1:1101:10174:8678 1:N:0:42
ACCACACCTTCTACAATGAGCTGCGTGTGGCTCCCGAGGAGCACCCCGTGCTGCTGACCGAGGCCCCCCTGAACCCCAAGGCCAACCGCGAGAAGATGACAGGTGAGTGGCCCGCTACCTCTTCTGGTGGCCGCCTCCCTCCTTCCTGGCCTCCCGGAGCTGCGCCCTTTCTCACTGGTTCTCTCTTCTGCCGTTTTCCGTAGGACTCTCTTCTCTGCCCTGAGTCTCCTTTGGAACTCTGCAGGTTCTAG
+
CCCCCCCCFFFDFFGGGGGGGGHHGGGEHGHHHGGGGGGGGHGHHGGGEFGGHHHHHHHGGGGGGGGGGGGHGHHGGGGHGHHHHGGGGGGGGGHHHHHHDGF?GGGGHGEFHCGGCGHHHHHHHHHGHGFHGGGGGHGHHGHHHHFFFCFGGGGGC-:DGFGGGGFFFFFFFFFFFFBFFFFFFFFFFFFFC;DFFBFDFFA;BBFFFFFFFFFFF0;E0F/BFFFFFFFFFFBBFFFFFFFFFFFFFF0
@M05620:37:000000000-D9766:1:1101:11629:8684 1:N:0:42
ACCACACCTTCTACAATGAGCTGCGTGTGGCTCCCGAGGAGCACCCCGTGCTGCTGACCGAGGCCCCCCTGAACCCCAAGGCCAACCGCGAGAAGATGCCCAGGTGAGTGGCCCGCTACCTCTTCTGGTGGCCGCCTCCCTCCTTCCTGGCCTCCCGGAGCTGCGCCCTTTCTCACTGGTTCTCTCTTCTGCCGTTTTCCGTAGGACTCTCTTCTCTGACCTGAGTCTCCTTTGGAACTCTGCAGGTTCTA
+
CCCCCCCCFFFFGGGGGGGGGGHHGGGEHGHHHGGGGGGGGHHHHGGGEEGGHHHHHHHGGGGGGGGGGGGHHHHGGGGHGHHHHGGGGGDGGGHHHGHHHHHGHHHHHHEGHGGGGCGHHHHHHHHHHHGHHGGGGGHGHGGHHGGGGGGGGGGGGG-DGGGGGGFFFFFFFFFFFFFFFFFFFFFFFFFFFFDFFFFFFFEFFFFFFFFFFFFFFFFFFFFFFFFFFFFFFFFFFFFFFFFFFFFFFFF
@M05620:37:000000000-D9766:1:1101:11606:8688 1:N:0:42
ACCACACCTTCTACAATGCGCTGCGGGTGGCTCCCGAGGAGCACCCCGTGCTGCTGACCGAGGCCCCCCTGGACCCCAGGGCCAACAGCGAGAAGATGCCCAGGTGAGTGGCCCGCTACCTCTTCTGGTGGCCGCCTCCCTCCTTCCTGGCCTCCCGGCGATGCGCCCTTTCTCACTGGTTCTCTCTTCTGCCGTTTTCCGTAGGACTCTCTTCTCTGACCTGGGTCCCCCTTGGAACTCTGCAGGTTCTA
+
?AA1>AA1>FCFGAAFDG11E0EEG00AA/BB1BBA/FEGGHGGHGGEE>EFDHG1FEFE>ECGG/EEGEF/B0FFGG/?//?CCFF0?</</CB1<FD1?FE/??FF1><><FC<@<-/<<B0GFG0:CA.:@C?E..=FBCF00/0C/.C0.99.--;--9:;----///9F/;9/9:B//99/99//;99@BAFEFF?B-A?/:B/FF/FF/;;B/;/B--9/9--9----BFBFBBFFFBF-:BBF/
@M05620:37:000000000-D9766:1:1101:18071:8694 1:N:0:42
AGTGCCAGCTCTCAATCGCACAGGGGACCCAGGGCCTGGCCCCTCCATCCAGAAAACCTATGACCTCACCCGCTACCTGGAGCACCAACTCCGCAGCTTGGCTGGGACCTATGTGAGTATCCAGCGTAGGAATCTGGGAGTTGGGGAGGAGTGAGGAGTTGGGGAAAGACAGTCCTAACCGTGGAGGGTTCTGGTAAATGATTGGGTGAGGAGGGGCTCTTTGGCTCCCACCAGTCCCCCTGTCTGGTCTA
+
ABAABFFFBFFFGGGGGGGGGGHHGGGGGGHHGGGGGGHHGHGHGGHHHHHHHHHHHGHGHHHHHHHHHGHGGGGGHGHHHGGGHHHHGHGHGGGGGHHHGHHGGGHHGHHHHHHHHFHHHHHHGGBGGGHHHHHHHHGGGHHHGGGGGGGHHHHHHGHHHHGGGGHHHHHGHHHHHHHHGEECGGGGCFFGGGFFFGGGGFGGGGDDFFFFFFFFFFFFFFFFFFFFFFFFEFFFFFFFFFFFFFFFFFF
@M05620:37:000000000-D9766:1:1101:21111:8715 1:N:0:42
ACCACACCTTCTACAATGAGCTGCGGGTGGCTCCCGAGGAGCACCCCGTGCTGCTGACCGAGGCCCCCCTGAACCCCAAGGCCAACCGCGAGAAGATGACAGGTGCGTGGCCCGCTACCTCTTCTGGTGGCCGCCTCCCTCCTTCCTGGCCTCCCGGCGCTGCGCCCTTTCTCCCTGGTTCTCTCTTCTGCCGTTTTCCGTAGGACTCTCTTCTCTGCCCTGCGTCTCCTTTGGAACTCTGCAGGTTCTAG
+
AAA?AAAAFFFFGGGF3GGBG1FAE00AE0GH1FGEEGGGGHHHHGGGEEGGHHGCGHHGCEGGG/EGGGG0GBGGGG?G//GHHGC/>CG//C<?<G1?11??F<A<<AGFGCCG-<GHHHFHGF0::.CHC@@FGGEFGGGGGGGGEGGFG.CF@@@@@@F<>B@?BFFFF/BF9AFFFFFFFFFFFFFF@ABFFFFFB9--FFFFFFB/9FFFF/B9FFF?B@BBFBFFFFB9FFB/BBFBA9;:BB9
@M05620:37:000000000-D9766:1:1101:10125:8725 1:N:0:42
AGTGCCAGCTCTCAATCGCACAGGGGACCCAGGGCCTGGCCCCTCCATCCAGAAAACCTATGACCTCACCCGCTACCTGGAGCACCAACTCCGCAGCTTGGCTGGGACCTATGTGAGTATCCAGCGTAGGAATCTGGGAGTTGGGGAGGAGTGAGGAGTTGGGGAAAGACAGTCCTAACCGTGGAGGGTTCTGGTAAATGATGGGGTGAGGAGGGGCTCTTTGGCTCCCACCAGTCCCCCTGTCTGGTCTA
+
>AAABFFFCFFFGFGGGFEFEGHHDGGGGGHHGGGGGGHHHHGHGGHGHHHGHFHHHGHHHHHHHHGHHHHGGGGGHHHHHGGGFHHHGHHHGGGGGGHHGHHGGGHHGHHHHHHHHHHHHHHHHGGGGGHHHHHHHHHGGHHHGGGGGGGHHHHHHGHHHHGGGGHHHHHGHHHHHHHHGEEGGGGG;CFGGGFGGGGGGGGGGGFFFFFFFFFFFFFFFFFFFFFFFFFFFFFFFFFFFFFFFFFFFFF
@M05620:37:000000000-D9766:1:1101:27823:8734 1:N:0:42
AGTGCCAGCTCTCAATCGCACAGGGGACCCAGGGCCTGGCCCCTCCATCCAGAAAACCTATGACCTCACCCGCTACCTGGAGCACCAACTCCGCAGCTTGGCTGGGACCTATGTGAGTATCCAGCGTAGGAATCTGGGGGTTGGGGAGGAGTGAGGAGTTGGGGACCGACAGTCCTAACCGTGGAGGGTTCTGGTAAATGATGGGGTGAGGAGGGGCTCTTTGGCTCCCACCAGTCCCCATGTCTGGTCTA
+
ABAABFFCAFFFGGGGGGCFGGHHGG?AEEHHG?EFEGHHGHGHGGHHHFHHGHHGHGHFGGGHFHHHHHHGGGGGHHHHGHHHHHHGGE3FEEEEEHHHGHBFGGHGEGHHG2FFG1FHHHHHHCEG?D<>11FHHH/>CCGCDG.AD.CGHHHH0A/;GH@GG-.-;@;A:90CF0FF9DE?.AD=;F.;FFFFFFFFFFFB..DBE../.;@BBBFFFFBFFFF?.BFFEF/BFBA.9B/9F/BFFFF
@M05620:37:000000000-D9766:1:1101:27804:8738 1:N:0:42
AGTGCCAGCTCTCAATCGCACAGGGGACCCAGGGCCTGGCCCCTCCATCCAGAAAACCTATGACCTCACCCGCTACCTGGAGCACCAACTCCGCAGCTTGGCTGGGACCTATGTGAGTATCCAGCGTAGGAATCTGGGAGTTGGGGAGGAGTGAGGAGTTGGGGAAAGACAGTCCTAACCGTGGAGGGTTCTGGTAAATGATGGGGTGAGGAGGGGCTCTTTGGCTCCCACCAGTCCCCCTGTCTGGTCTA
+
ABAABFFFBFFFGGGGGGGCG?F4FF2EFFDHFGGGAFHGHHGHGGHHH1FHHHHBGEHHFHHHHGHHHHHGG/EEGHHHGGHHHHHGG3FFEFCGCGHHGGHGGGHHGHHGHHHHHHHHHHHHHGEDGGHHHHHHHHAFGHHHGGFGGGFHHHHHHGHGHHGGGGHHHHHHHHHHHHHHGDGGGGGGEFGGGGFGGGGGGGGGGGFFFFFFFFFFFFFFFFFFFFFFFFFFFFFFFFFFFFFFFFFFBFF
@M05620:37:000000000-D9766:1:1101:6841:8767 1:N:0:42
AGTGCCAGCTCTCAATCGCACAGGGGACCCAGGGCCTGGCCCCTCCATCCAGAAAACCTATGACCTCACCCGCTACCTGGAGCACCAACTCCGCAGCTTGGCTGGGACCTATGTGAGTATCCAGCGTAGGAATCTGGGAGTTGGGGAGGAGTGAGGAGTTGGGGAAAGACAGTCCTAACCGTGGAGGGTTCTGGTAAATGATGGGGTGAGGAGGGGCTCTTTGGCTCCCACCAGTCCCCCTGTCTGGTCTA
+
AAAABFFFCFFFGGGGGGGCGGHHGGGGGGHHFGGGGGHGHHGHGGGHHHHHHGFHHGHHHHHHHHHHHHHGGEFGHHHHFGHHGHHHGHHHGGGGGHHHGHHGGGHHGHHHHHHHHHHHHHHHHGEGGGHHHHHHHHHGGHHHGGGGGGGHHGHHHGHHHHGGGGHHHHHHHHHHHHHHGGGGGGGGAFFGGGCFGGGGGGGGGGFFFFFFFFFFFFFFFFFFFFFFFFFFFFFFFFFFFFFFFFFFFFF
@M05620:37:000000000-D9766:1:1101:7820:8774 1:N:0:42
GAGGCTGCTTTGGAAGAACCTCCTAGAGTACTGCAACCATTCGATTTCGACCTGGATAACGTTTTTGGCTTGCTTAAAGAAGCTGAAAAAACTGCCAATGATCCAGCATGCTACCGGGAAGGAAAGGCTCCGATAAGAATTCAAGGGAGGAAAAGAGCTCATGAAACAAAGGCATGCAAAACAGGCACATGACAATATCAACTCGTCCGCATCGAAGTGCAAACTGATGAGTTAGTTTAAATGAGACAAAC
+
A?AB>AFBFBD@GBBBFBBFBG4AA5A45DBBFG333223D5D55D252ABA2BBGB5B31B2BBFAA3ABE1D5555DFG?3BF33@3B/B3FGG33E33B4@F332B3B3B?B>//<<?/032B0?2B/?</</<@2@2@@221/<?//?00<.0<11<>1111<<..//<.0<0000<<.:..../;00/00;000;0/0:....---.-.;/..00;0;.000;//9///;;9B;//9///:;....
@M05620:37:000000000-D9766:1:1101:14145:8784 1:N:0:42
ACCACACCTTCTACAATGAGCTGCGTGTGGCTCCCGAGGAGCACCCCGTGCTGCTGACCGAGGCCCCCCTGAACCCCAAGGCCAACCGCGAGAAGATGCCCAGGTGAGTGGCCCGCTACCTCTTCTGGTGGCCGCCTCCCTCCTTCCTGGCCTCCCGGCGCTGCGCCCTTTCTCACTGGTTCTCTCTTCTGCCGTTTTCCGTAGGACTCTCTTCTCTGACCTGAGTCTCCTTTGGAACTCTGCAGGTTCTA
+
BBBABBBBFFFFGGGGGGGFGDHHGEEBAEHHFFGFDGGGGHHHHGGGDEGGGHGHHHHEFGGGGGGGGGGGHHHGGGGHGGHHHGGFGGBBCGHGFHFHHHHGGHGFHHGGHHGGGGGHHHHHHHHHHHGHHGGGGGHGHGGHHGGGGGGGGGGGGG99A@@DFDFFFFFFFFBFFFFFFFFFFFFFFFFFFFFFFFFFFFFFFFFFFFFFFFFB9F/BFFF9;BFBFFFFFFFFFFFFFFFFFFFFFF9
@M05620:37:000000000-D9766:1:1101:10881:8785 1:N:0:42
AGTGCCAGCTCTCAATCGCACAGGGGACCCAGGGCCTGGCCCCTCCATCCAGAAAACCTATGACCTCACCCGCTACCTGGAGCACCAACTCCGCAGCTTGGCTGGGACCTATGTGAGTATCCAGCGTAGGAATCTGGGAGTTGGGGAGGAGTGAGGAGTTGGGGAAAGACAGTCCTAACCGTGGAGGGTTCTGGTAAATGATGGGGTGAGGAGGGGCTCTTTGGCTCCCACCAGTCCCCCTGTCTGGTCTA
+
BCBABFFFDFFFGGGGGGGGGGHHGGGGGGHHGGGGGGHHHHGHGGHHHHHHHHHHHGHHHHHHHHHHHHHGGGGGHHHHHHHHHHHHGHHHGGGGGHHHGHHGGGHHGHHHGHHHHHHHHHHHHGGGGGHHHHHHHGHGGHHHGGGGGGGHHHHHHGHHHHGGGGHHHHHHHHHHHHHHGGGGGGGGDGEGGGFFGGGGGGGGGGFFFFFFFFFFFFFFFHHFFFFFFFFFFFFFFFFFFFFFFFFFFFB
@M05620:37:000000000-D9766:1:1101:8570:8800 1:N:0:42
AGTGCCAGCTCTCAATCGCACAGGGGACCCAGGGCCTGGCCCCTCCATCCAGAAAACCTATGACCTCACCCGCTACCTGGAGCACCAACTCCGCAGCTTGGCTGGGACCTATGTGAGTATCCAGCGTAGGAATCTGGGAGTTGGGGAGGAGTGAGGAGTTGGGGAAAGACAGTCCTAACCGTGGAGGGTTCTGGTAAATGATGGGGTGAGGAGGGGCTCTTTGGCTCCCACCAGTCCCCCTGTCTGGTCTA
+
AB>>AFFFBFFFGDFFGGGAE?HCGGGEFGHH2EEEGGHHGHGHGGHHHHHHGHHGHGHHGHGHHHHHHHHGGEFGHHHHFGHHHHFHGHHHEGCGGHEGGHHGGGHHGHHHHHHHHHHGHHGHHGGGGGHHHHHHHHFFEGHHCCFGGGEGHGHHHFGHDG?DCFHHHHHGHHHGGGHHGGEB?EFGAFGGGGBFGGGGGGGGGGFBFFFFFFBBBBFFFFFFF/FFEFFFFFFFFFFFBFFFFFFFFFF
@M05620:37:000000000-D9766:1:1101:20162:8810 1:N:0:42
ACCACACCTTCTACAATGAGCTGCGTGTGGCTCCCGAGGAGCACCCCGTGCTGCTGACCGAGGCCCCCCTGAACCCCAAGGCCAACCGCGAGAAGATGACAGGTGAGTGGCCCGCTACCTCTTCTGGTGGCCGCCTCCCTCCTTCCTGGCCTCCCGGCGCTGCGCCCTTTCTCACTGGTTCTCTCTTCTGCCGTTTTCCGTAGGACTCTCTTCTCTGCCCTGCGTCTCCTTTGGAACTCTGCAGGTTCTAG
+
BBBBBABBFFFFGGGGGGFGGGHHGFGEHGHHHGGGGGGGGHHHHGGGGGGGHHHHHHHGGGGGGGGGGGGHHHHGGGGHGHHHHGGGGGCGGGHHHHHHGHGHH1FGHFGHHFGG-CHHHHHHHHGHHGHHGGGGGHGHHGHHHHGGGGGGGGGGG?CGGFFFFFFFFFFFF/BFFFFFFFFFFFFFFFFFFDFFFFFFFFFFFFFFFFFFFFFFFBFFFF?FFFFFFFFFFF/BFFFFFEBBFA;BFB;
@M05620:37:000000000-D9766:1:1101:11029:8814 1:N:0:42
ACCACACCTTCTACAATGAGCTGCGTGTGGCTCCCGAGGAGCACCCCGTGCTGCTGACCGAGGCCCCCCTGAACCCCAAGGCCAACCGCGAGAAGATGACAGGTGAGTGGCCCGCTACCTCTTCTGGTGGCCGCCTCCCTCCTTCCTGGCCTCCCGGAGCTGCGCCCTTTCTCACTGGTTCTCTCTTCTGCCGTTTTCCGTAGGACTCTCTTCTCTGCCCTGCGTCTCCTTTGGAACTCTGCAGGTTCTAG
+
>>1>AAAAFFCBFGG13FF1A1B1AAEEGCFFFGCEEEE?EHHHHGCGAEEAGABFHCCEGGGGEG>EGGGHHHFGGGGHFHHF/FGEGBBCC?HHHHHHGHGGHFFHDCEHFGCG-@HB1FFHHHBG/<GHG?CGGHGFGEHEGHG0/FGFGGGGG-;A./C-AE@@F/FFFFFFFFFFFFFFFFFFFFFF@BFFFFFFFFBBFFFFFFFFFFFFB/;A/AA@F-AFFFFFFFFFBFFFFBBFFF9/;BB
@M05620:37:000000000-D9766:1:1101:21907:8820 1:N:0:42
AGTGCCAGCTCTCAATCGCACAGGGGACCCAGGGCCTGGCCCCTCCATACAGAAAACCTATGACCTCACCCGCTACCTGGAGCACCAACTCCGCAGCTTGGCTGGGACCTATGTGAGTATCCAGCGTAGGAATCTGGGAGTTGGGGAGGAGTGAGGAGTTGGGGAAAGACAGTCCTAACCGTGGAGGGTTCTGGTAAATGATGGGGTGAGGAGGGGCTCTTTGGCTCCCACCAGTCCCCCTGTCTGGTCTA
+
>33>ADBFBFFFFGGGBFGCECFAF2AE22GGCEAA2A222GEGEEBH5ABDD3GFGEHHHHFGGGFCHHHEG/>EHHHHFFHHHHG?EBHFEGE?EFFEEHHGGFHHGHHHHHHHGHHGHHHHEGGGGGHHGHHHHFAFCFGHGCA@DEEFFHHGFGHHHFCDEGEHHHFHHHHHFFCHGGGGFGD@GGGGGGFFFFGEGGFGGGD?FFAFDDB;BBFFBF/FFFFFEBFFFFFFFFFFB?BFFFFFFF/
@M05620:37:000000000-D9766:1:1101:22411:8827 1:N:0:42
AGTGCCAGCTCTCAATCGCACAGGGGACCCAGGGCCTGGCCCCTCCATCCAGAAAACCTATGACCTCACCCGCCACCTGGAGCACCAACTCCGCAGCTTGGCTGGGACATATGTGAGTATCCAGCGTAGGAATCTGGGAGTTGGGGAGGAGTGAGGAGTTGGGGAAAGACAGTCCTAACCGTGGAGGGTTCTGGTAAATGATGGGGTGAGGAGGGGCTCTTTGGCTCCCACCAGTCCCCCTGTCTGGTCTA
+
AA11AFDF?FFFG1B31FGAE?G0F00A?AEG0BE/AFHGCHG/EE0GFEGFE0ABFEGGFGBGHAGFG>0>E/>EGE0G>EGEHHA/EGHG?EEECFD<EGG/EGF0/<<GHDG2GGB1FHDDG@//BCFG<G1GDC0<?<<<<-.<@.CFC0<<0<CF0<<-:.CCGGCCHHFCHC:GGGE?.9.-CFGGGF;;CFG0;0FBFGF?AF?/--9>;-:99//9B/9AEBFFEFFFEFAB@AFF//;:FF/
@M05620:37:000000000-D9766:1:1101:7768:8830 1:N:0:42
AGTGCCAGCTCTCAATCGCACAGGGGACCCAGGGCCTGGCCCCTCCATCCAGAAAACCTATGACCTCACCCGCTACCTGGAGCACCAACTCCGCAGCTTGGCTGGGACCTATGTGAGTATCCAGCGTAGGAATCTGGGAGTTGGGGAGGAGTGAGGAGTTGGGGAAAGACAGTCCTAACCGTGGAGGGTTCTGGTAAATGATGGGGTGAGGAGGGGCTCTTTGGCTCCCACCAGTCCCCCTGTCTGGTCTA
+
ABA>AFFFBFFFGFGGGGGAFEHHGGGGGGHHFEEFGGHHHHGHGGHHHHGHGHHHHGHHHHFHHGHHHHHGG>EEHHHHBFHGHH11?GHGEGGGGHHHGHHGGGHHGHHHGHHHGHHHHHFHHGGGGGHHHHHHHHHGGHHHGGFGGAEFGFHHCGHHHHGGG.GHGGHHHHHHHHHHGGGGDGGGGGGGGGFGGGGGFGGGGGFFFFFFFFFFFFFFFFFFFFFFFFFFFFFFFFFFFFFFFFFFFFB
@M05620:37:000000000-D9766:1:1101:10686:8851 1:N:0:42
GAGGCTGCTTTGGACGAAACTCATAGATTACTGCAACAGTTCCCCCTGGACCTGGACAAGTTTCTTGCCCTGCTTACCGAAGCTGAAACAACTGCGGATGGTCCCCACAATGAAACGCAACCGGAATACGCCAATTGAGTAAAAGAGATCATGAAACAATGTCACGCAAGCCAGGTCTCTCAGTCGTAGTATTGTAGCTGATCCACTTCAACAAGGCTCTGTAGCTCTACCCGGACCTGATAACTCATGGA
+
>1>>>>B>1B@BBB1AAA0A1FFGDHBGEFBADB1GBF0BADD1BBA//0BABB0BA10BA2DD2DA1BA1BBFADB0??>E@BB11FBB/FGB1//>>>/B2BFG0/??111111?<//<0/><<?<@/<>/<11?1<?11111/00111>1>111<.><1=00..-<-../..//0;0;00;:..:.:0000;;00000:090/9000099.9.:99/90;;;000///9---9-:-;////;99;//;
@M05620:37:000000000-D9766:1:1101:6353:8865 1:N:0:42
AGTGCCAGCTCTCAATCGCACAGGGGACCCAGGGCCTGGCCCCTCCATCCAGAAAACCTATGACCTCACCCGCTACCTGGAGCACCAACTCCGCAGCTTGGCTGGGACCTATGTGAGTATCCAGCGTAGGAATCTGGGAGTTGGGGAGGAGTGAGGAGTTGGGGAAAGACAGTCCTAACCGTGGAGGGTTCTGGTAAATGATGGGGTGAGGAGGGGCTCTTTGGCTCCCACCAGTCCCCCTGTCTGGTCTA
+
>AAABFFFBFFFGFGGGGGAE?FGFFGEEFHHBEEGGGHHHHGHGGFHHHHGGEGHHGHHHHHHHHGHHHHGGE@EHGHGGGGFGHHEGHHHGFGGGHHHGGHFEFHHGHHHGHHHHFHHHHHHHGBGGGHHHHHHHHGGEHHHGGFGGGGHHHHGHGGHFHGGGGHHHHHHHHHHHHHHGEGGGGGG;CFGGG;FGGFGGGGGGGFFEFFFFFFFFFFFFFFFFFFFFFFFFFFFFFFFFFFFFFFFBF;
@M05620:37:000000000-D9766:1:1101:10955:8871 1:N:0:42
ACCACACCTTCTACAATGAGCTGCGTGTGGCTCCCGAGGAGCACCCCGTGCTGCTGACCGAGGCCCCCCTGAACCCCAAGGCCAACCGCGAGAAGATGCCCAGGTGAGTGGCCCGCTACCTCTTCTGGTGGCCGCCTCCCTCCTTCCTGGCCTCCCGGAGCTGCGCCCTTTCTCACTGGTTCTCTCTTCTGCCGTTTTCCGTAGGACTCTCTTCTCTGACCTGAGTCTCCTTTGGAACTCTGCAGGTTCTA
+
CCDCCDCBFFFFGGGGGGGGGGHHGGGECFHGHGGGGGGGGHHHHGGGGFGGGHGHHHHEGFGGGGGGGGGHHHHGGGGHGHHHHGGGGG<CGGHGHHHHHHHGHHHHHHGGHHGGGGGHHHHHHHHHHHGHHGGGGGHGHHGHHGGGGGGGGGGGGG-ADGGGGGFFFFFFFFFFHHFFFFFFHFFHHHHFFFFFFFFFFFFDFFFFFFFFHHFFFHFFFFFFFFFFFFFFFFFFFFFFFFFFFFFFFFF
@M05620:37:000000000-D9766:1:1101:6341:8881 1:N:0:42
AGTGCCACCTCTCCATCGAACAGGGGACCCAGGCCCCGGCCCCTCCAGCCAGAAAACCTGTGACCTCACCCGCTACCTGGAGCACCCCCTACGCAGCTTGGCTGGGACCTATGTGAGTATCCAGCGTAGGCCTCTGGGAGTTGGGGCGGCGTGCGGAGTTGGGGCCAGACAGTCCTAACCGTGGCGGGCTCTGGTAAATGATGGGGTGAGGCGGGCCTCTTTGGCTCCCCCCAGTCCCCCTGTCTGGTCTA
+
>>>1>BD11BFFGGGFBA11B0FCF0A000A000B0/AEE/AEEEGB1BBBF00ABBFF0@B2FG@BEGC0>>//>FF1B0BBGGHG/>E/0?E//>B1B?BGGGGHHCFFGHDF2>1@FGHBGGGGA>E11>GHHHG0FEHFB?C.:A9;A@.9A-@-;B/9@;9-;9E--BFBF/BFF@BF?-@@@-9EFFFF/9BBFBFFFF-;;-;A-;9@-;AFBFFF/FFF-:-9;;BFFFFFB@E;BFFFFFFF
@M05620:37:000000000-D9766:1:1101:23488:8892 1:N:0:42
ACCACACCTTCTACAATGAGCTGCGTGTGGCTCCCGAGGAGCACCCCGTGCTGCTGACCGAGGCCCCCCTGAACCCCAAGGCCAACCGCGCGAAGATGCCCAGGTGAGTGGCCCGCTACCTCTTCTGGTGGCCGCCTCCCTCCTTCCTGGCCTCCCGGCGCTGCGCCCTTTCTCACTGGTTCTCTCTTCTGCCGTTTTCCGTAGGACTCTCTTCTCTGACCTCAGTCTCCTTTGGAACTCTGCAGGTTCTA
+
BBBABBBBFFFFGGGFFGAFGFHHGEGAFAHHHGGGGGFFGHHHHGGGDGGGHHHHHHHGGGGGGGGGGGGHHHHGGGGHEHHHHGG/CD/>DGGGHFHHHHHGHHHGHHFGHHGGGGGHHHGHHHHHFGGHHCCGGGHGGGGGGGGGGGGGGGGGDG-;BBFFFFFFAFFFFF/FBFFFFFFFFFFFFFFFFBDFFFFFDF?DFFFFFFFFFFFFBF/BFFFFFFFFFFFFFFFFFFFFFFFFFFFFFFB
@M05620:37:000000000-D9766:1:1101:26852:8892 1:N:0:42
ACCACACCTTCTACAATGAGCTGCGTGTGGCTCCCGAGGAGCACCCCGTGCTGCTGACCGAGGCCCCCCTGAACCCCAAGGCCAACCGCGAGAAGATGAACCCAGGTGAGTGGCCCGCTACCTCTTCTGATGGCCGCCTCCCTCCTTCCTGGCCTCCCGGCGCTGCGACCTTTCTCACTGGTTCTCTCTTCTGCCGTTTTCCGTAGGACTCTCTTCTCTGACCTGCGTCTCCTTTGGAACTCTGCAGGTTC
+
AAA?AAAAFFFFGGGFFGG1G1GCEAEEHFHHFFFEFGCGGHHHHGGGAEEGGGFEGGGEEEGGGAEGGGE>CCGEGGEHCEHHHEE/>BC@<CGFGFFHHHGFAFFG1?<F//>F->C?CHHHHHHH00==0CCCC?.EFCHHGFB0B0FFGGFGGGB?--;@?F@-@@B//;FFFFFFFFFFFFFFFFFBFEF=AAFFFFBFFBFFF/9BF//F/BBFFFFFF?-;@BFFFBFB9BB/;FFFFFEFFFF
@M05620:37:000000000-D9766:1:1101:8484:8908 1:N:0:42
ACCACACCTTCTACAATGAGCTGCGTGTGGCTCCCGAGGAGCACCCCGTGCTGCTGACCGAGGCCCCCCTGAACCCCAAGGCCAACCGCGAGAAGATGAACCCAGGTGAGTGGCCCGCTACCTCTTCTGGTGGCCGCCTCCCTCCTTCCTGGCCTCCCGGAGCTGCGCCCTTTCTCACTGGTTCTCTCTTCTGCCGTTTTCCGTAGGACTCTCTTCTCTGACCTGAGTCTCCTTTGGAACTCTGCAGGTTC
+
CCCBCCBCFFFFGGGGGGGGGGHHGFGEHGHHHGGGGGGCGHHHHGGGFGGGHHHHHHHGGGGGGGGGGGGHHHHGGGGHGHHHHGGGGGGGGGHHFHHHFHDEF/1?FC=GAFHFFCCFGC<<GGG0D00<AH.@DC.AGCCGAFBGF0CBF.BFGGD-?DBF0B-@D>;FBBFFFB0BFFEB0:FBFBFF0FB9ADFFFF.:.ADFBB9:9FBBBB0BFFF0FFB9FBFBFF09/;BFFFFBF0F?FF0
@M05620:37:000000000-D9766:1:1101:8466:8917 1:N:0:42
ACCACACCTTCTACAATGAGCTGCGTGTGGCTCCCGAGGAGCACCCCGTGCTGCTGACCGAGGCCCCCCTGAACCCCAAGGCCAACCGCGCGAAGATGAACCCAGGTGCGTGGCCCGCCCCCTCTTCTGGTGGCCGCCTCCCTCCTTCCTGGCTTCCCGGCGCTGCGCCCTTTCTCCCTGCTTCTCTGTTCTGCCGTTTTCCGTTGGCCTCTCTTCTCTGCCTTGCGACTCCTTTGGAACTCTGCCGGTTC
+
BBBAAAAAFFFFGGGGGG5BB5FGGEEBAEGHHFGEAEECGHGHHGGEEEEFGHHHHHHA>ECGGEGGGGGFGHHGGGGHGEHHHGEEGG/<BC@DFFHHEGF/FCGCG@.C->FGGG---ACFFB:;;;0;DHF9AB.9.9;:.;0;9CFGG/.FF:9>;-99@DBB.@?FFFFF//BF.;BBFFB/;BFFFEBB.ABE//.;/;./;:FFFFFF/FFF/F/9B;--999/FF/FFEBFFFFFF/;@9A.
@M05620:37:000000000-D9766:1:1101:10732:8946 1:N:0:42
ACCACACCTTCTACAATGAGCTGCGTGTGGCTCCCGAGGAGCACCCCGTGCTGCTGACCGAGGCCCCCCTGAACCCCAAGGCCAACCGCGAGAAGATGACCGGTGCGTGGCCCGCTCCCTCTTCTGGTGGCCGCCTCCCTCCTTCCTGGCCTCCCGGCGCTGCGCCCTTTCTCCCTGGTTCTCTCTTCTGCCGTTTTCCGTAGGACTCTCTTCTCTGCCCTGCGTCTCCTTTGGCACTCTGCCGGTTCTAG
+
BBBBBBBBFFFFGGGGGGG5GFHHGGGEHEHHHGGGGGGGGHHHHGGGGGGGHHHHHHHGGGGGGGGGGGGHHHHGGGGHGHHHHGGGGGGGGGHHHHHH2CF>//>?.CGHHCGG-AEFHHHHHHHFFDGHC:CGGGGGGGGG;CF0BFGGGGGGG--9;DDAFFFFFFFFFF/.BEFFFBFFFFF9/FFFFADFFFFFF?ADFBBBBFFFFFFFFBBFBFA=DDFFF/FFFF/BF.99F;/9@;A.9B/
@M05620:37:000000000-D9766:1:1101:22681:8984 1:N:0:42
ACCACACCTTCTACAATGAGCTGCGTGTGGCTCCCGAGGAGCACCCCGTGCTGCTGACCGAGGCCCCCCTGAACCCCAAGGCCAACCGCGAGAAGATGAACCCAGGTGAGTGGCCCGCTACCTCTTCTGGTGGCCGCCTCCCTCCTTCCTGGCCTCCCGGAGCTGCGCCCTTTCTCACTGGTTCTCTCTTCTGCCGTTTTCCGTAGGACTCTCTTCTCTGACCTGAGTCTCCTTTGGAACTCTGCAGGTTC
+
CCCCCCCCFFFFGGGGGGGGGGHHGGGGHGHHHGGGGGGCGHHHHGGGGGGGHHHHHHHGGGGGGGGGGGGHHHHGGGGHGHHHHGGGGGCDGGHHHHHHDHGFHGHFHHHHFFHHCGFGGHHHHHHHHHHHCGHFGGGGAEHHGGGGGG0FFGGGGGG-ADDGGGFFFFFFFFFFFFFFFFFFFFFFFFFFFFFFDFFFFFFFF?DFFFFFFFBBFFFFFFFFE/F:FFFFFFFFEBBFFFFFFFFFFFB
@M05620:37:000000000-D9766:1:1101:9308:8988 1:N:0:42
AGTGCCAGCTCTCAATCGCACAGGGGACCCAGGGCCTGGCCCCTCCATCCAGAAAACCTATGACCTCACCCGCTACCTGGAGCACCAACTCCGCAGCTTGGCTGGGACCTATGTGAGTATCCAGCGTAGGAATCTGGGAGTTGGGGAGGAGTGAGGAGTTGGGGAAAGACAGTCCTAACCGTGGAGGGTTCTGGTAAATGATGGGGTGAGGAGGGGCTCTTTGGCTCCCACCAGTCCCCCTGTCTGGTCTA
+
>11AAFFFAFCFEGGBGFGGAEHHGEEEAEHHGCGG/EHFEHGHGGHHFAHG1EEGHE0FHH2GGHFHHHHGGGEEHFHHHHHEFGHHGFHHGGE?EFHHGHHG/EGHG0BG12BF1BGD2FDGHGBB</@GHDHHFH0F/<GC@?F-CGGFG00<<.<CG/-CCCC.CG:/0:<CGHHH@FGG.EE@CFG0CF00;CFFFGGGEBB@F-9;B----9AFFF//F//-A--;E-B9BBF--AFFFBFFFFF
@M05620:37:000000000-D9766:1:1101:8953:8989 1:N:0:42
ACCACACCTTCTACAATGAGCTGCGTGTGGCTCCCGAGGAGCACCCCGTGCTGCTGACCGAGGCCCCCCTGAACCCCAAGGCCAACCGCGAGAAGATGCCCAGGTGAGTGGCCCGCTACCTCTTCTGGTGGCCGCCTCCCTCCTTCCTGGCCTCCCGGAGCTGCGCCCTTTCTCACTGGTTCTCTCTTCTGCCGTTTTCCGTAGGACTCTCTTCTCTGACCTGCGTCTCCTTTGGAACTCTGCAGGTTCTA
+
BBBBBBBBFFFFGGGFGG5AGFHHGEEAEEHHHGGGGG2EFHHHHGGGE1BFHHFFDGB0>EFGGGGGGEFHFHHGGGGHGHHHHGDFGG?CDGHFBGFHHH/FGHHHFFAEHHCCFCFHGHHHHHHFDGDFG?FGFDCEHHGHHGFFFGGGGGGGFGGGGGGECCDD>BFFFF/BFBFFBFBFFFFFFFFFFFFAFEFFFB;ADBB/FFFFFFFFFFFFFFF.9A@AFFFFFFF/9FFFFFFBFFFFFF/
@M05620:37:000000000-D9766:1:1101:4525:9008 1:N:0:42
ACCACACCTTCTACAATGAGCTGCGTGTGGCTCCCGAGGAGCACCCCGTGCTGCTGACCGAGGCCCCCCTGAACCCCAAGGCCAACCGCGAGAAGATGCCCAGGTGAGTGGCCCGCTACCTCTTCTGGTGGCCGCCTCCCTCCTTCCTGGCCTCCCGGCGCTGCGCCCTTTCTCACTGGTTCCCTCTTCTGCCGTTTTCCGTAGGACTCTCTTCTCTGACCTGAGTCTCCTTTGGAACTCTGCAGGTTCTA
+
CCCCCCC3BCFFGGGGGGBFGGHHGFGAAEGCGBFE2EEEDGEHHGGEFFGGGHGHHHHAECGFGGGGGGGHEHHGGGGHGHHHHGGGGG>CGGHEGHHHHHGEHHHHHHGGHHGGGGGHHHHHHHHGGHGHHGGGGGHGHHGHHGGGBFFGGGGGG;-;AFCFFFFFFFFFFFFFFFFFFFEFFFFFFFFFFFFFFFFFFFFDFFFFFFFFFFFBFFFFFFFEFFF0;BFFFFFFFFFFFFFFFFFFFF:
@M05620:37:000000000-D9766:1:1101:21926:9044 1:N:0:42
ACCACACCTTCTACAATGAGCTGCGTGTGGCTCCCGAGGAGCACCCCGTGCTGCTGACCGAGGCCCCCCTGAACCCCAAGGCCAACCGCGAGAAGATGAACCCAGGTGAGTGGCCCGCTACCTCTTCTGGTGGCCGCCTCCCTCCTTCCTGGCCTCCCGGCGCTGCGCCCTTTCTCACTGGTTCTCTCTTCTGCCGTTTTCCGTAGGACTCTCTTCTCTGACCTGAGTCTCCTTTGGAACTCTGCAGGTTC
+
BBBBBBBBFFFFGGGGGGGGGGHHGEGGHEHHHGGGGGGGGHHHHGGGFFGGHGHHHHHGGGFGGGGGGGGHHHHGGGGHEHHHHGGGGGGGGFHHFFFHDCD/GCGG1GHHFGGGCCG-CFHHFFFHHHHHCGH@C@GGEEHHGGGGGGGGGGGGGGDG-;BAFFD=DFFFFFFFFFFFF:BFFEFFB/FFFFFFAFFFFBDFFAAFFFFFFFFFFFFF/FFFF/BFFFFFFFFFFBBFF/BFF;9A.BB
@M05620:37:000000000-D9766:1:1101:15897:9048 1:N:0:42
ACCACACCTTCTACAATGAGCTGCGTGTGGCTCCCGAGGAGCACCCCGTGCTGCTGACCGAGGCCCCCCTGAACCCCAAGGCCAACCGCGAGAAGATGACAGGTGAGTGGCCCGCTACCTCTTCTGGTGGCCGCCTCCCTCCTTCCTGGCCTCCCGGAGCTGCGCCCTTTCTCACTGGTTCTCTCTTCTGCCGTTTTCCGTAGGACTCTCTTCTCTGCCCTGCGTCTCCTTTGGAACTCTGCAGGTTCTAG
+
AAAAB@ABFFFFGGGGGG5FFDGFEEEEGFHHHGGGGGG2EGGHHGGEEEGGHHHHFHHEGGGEGGGGGGGHHHHGGE?GFHHH/FFGGGCCG/GGFBGHGFF1F1F11CFFHGGGGGHHHHHHHH0DHGHHGGGGGHGHHGHHHHGGGGGGGGGGG-9BFGGGGGBBFFFFF/BFFFFFFFFFFFFFFFFFBFFFFFFFBFDDFFFFFFFBFFFFF/BAFF?=A>DFFFFFFFB/F/FFFFFEFFFFFB:
@M05620:37:000000000-D9766:1:1101:7815:9056 1:N:0:42
ACCACACCTTCTACAATGAGCTGCGTGTGGCTCCCGAGGAGCACCCCGTGCTGCTGACCGAGGCCCCCCTGAACCCCAAGGCCAACCGCGAGAAGATGAACCCAGGTGCGTGGCCCGCTCCCTCTTCTGGTGGCCGCCTCCCTCCTTCCTGGCCTCCCGGCGCTGCGCCCTTTCTCACTGGTTCTCTCTTCTGCCGTTTTCCGTCGGACTCTCTTCTCTGCCCTGCGTCTCCTTTGGAACTCTGCCGGTTC
+
BBBBBBBBFFFFGGGGGGDFGFHHGGGAEEHHGFGEDGFGGHGHHGGGGFGGHHHHHHHCGGGGGGGGGGGHHHHGGGGHGHHHHGGGGGBDGGHFHHHHHHG?GGHF1>FEDGHHGGG@GGHHHHDGHHHHGHHGGGGGGGGG.;CGGGGGGGGGGEGG-999DFFFFFFFFFFFEFFFFFFFFFF/;FFFFF;BFFFFFF?B.;@-@DFFFFFFFFFF/F.;9:B;;9BFFFFFFFFFFFFFF/;BFF.
@M05620:37:000000000-D9766:1:1101:15183:9057 1:N:0:42
AGTGCCAGCTCTCCATCGCACAGGGGACCCAGGGCCTGGCCCCTCCATCCAGAAAACCTATGACCTCACCCGCTACCTGGGGCACCAACTCCGCAGCTTGGCTGGGACCTATGTGAGTATCCAGCGTAGGAATCTGGGAGTTGGGGAGGAGTGAGGAGTTGGGGAAAGACAGTCCTAACCGTGGAGGGTTCTGGTAAATGATGGGGGGAGGAGGGGCTCTTTGGCTCCCACCAGTCCCCCTGTCTGGTCTA
+
AA>3ADFFAFFFG4FGGGGFGGHFGA2AAE2F22B22BFGCGE1EGFGGF3F3332BECCAG5DG5G3FGF0E//>F3BG1>E/?F11?GG3/E//<G3F?G3FGE0FAG11BB22BFBGGHEFF/CADGGBFH1FFEAFGHHGGC.@C.<G.0DCCDHEGHGCF.C./CC/CGFGFBGF-EE?.CDGGGFFGFFFGFFBF9FFFD-9@B?FFD<;B=EFFFFFFFFFFBFFAFFFFFFB;EFFFFEBBF/
@M05620:37:000000000-D9766:1:1101:27473:9062 1:N:0:42
ACCACACCTTCTACAATGAGCTGCGTGTGGCTCCCGAGGAGCACCCCGTGCTGCTGACCGAGGCCCCCCTGAACCCCAAGGTCAACCGCGAGAAGATGCCCAGGTGAGTGGCCCGCTACCTCTTCTGGTGGCCGCCTCCCTCCTTCCTGGCCTCCCGGAGCTGCGCCCTTTCTCACTGGTTCTCTCTTCTGCCGTTTTCCGTAGGACTCTCTTCTCTGACCTGAGTCTCCTTTGGAACTCTGCAGGTTCTA
+
BBBBBBBBFFFFGGGGFGGGGGHHGGGFHGHHHGGDEGGGGHHHHGGGGGGGHHGHHHHGGGGGGGGGGGGHGHHGGGGHGBFGHHHGGCDGGGHHEGGHHHHGGHFHHHGGHHGGGGGHHHHHHHHHHHGHHGGGGGHGHHGHHHHHGGGGGGGGGG-?@FGGGGGFFFFFFFFFFFFFFFFFFFFFFFFFFFDFFFFFFBFFFFFFFFFFFFFFFFFFFFFFFFFFFFFFFFFFFFFFFFFFFFFFFFF
@M05620:37:000000000-D9766:1:1101:16770:9068 1:N:0:42
GAGACTGCTTTGGCCGAAACTCATAGATTACTGCAACAGTTCCCCCTGGACCTGGGAAAGCTTCTCGCCTGGCTTACAGAACCTGACACAACTGCCAATCATGCTACTGGCAAGCTACGGCTTCTAGTAGCCGACAACGTACTAAATGACCTCCCGGAACAACGCCCAGTCAGACTGGTACTCTCTTCTGACGATTTCCGTAGCACTATCTGAACAACCCTGACTATCCTTAGCAATTATGAAGTATCTAG
+
>111>BBB@1B@B1111A00B1B3D31AA112B111BB0DAB2BFA//A0ABEBE/01/0ABBBB1B/AA//0001B11D10?BB00@@>//1B101@10BBB11B1B11/BFF/1B1/////BB2>2>>>B?///></?@/?2?F<11<<?1?//-<-<00<--<<../<00<:/:.:00000:00000:;.....099;A..099000909090/..;./;/9;;///9////9/:/:9///////9/;
@M05620:37:000000000-D9766:1:1101:11717:9075 1:N:0:42
ACCACACCTTCTACAATGAGCTGCGTGTGGCTCCCGAGGAGCACCCCGTGCTGCTGACCGAGGCCCCCCTGAACCCCAAGGCCAACCGCGAGAAGATGAACCCAGGTGCCTGGCACGCTCCCTCTTCTCCTGGCCGCCTCCCTCCTTCCTGGCCTCCCGGCGCTGCGCCCTATCGCACTGCTTCTCTCTTCTGCCGTTTTCCGTCGGACTCTCTTATCTGACCCGCGTCTGCTATGGTGCTCTGCCGGTTC
+
CCCCDDDCFFFFGGGGGGGGGGHHGGGGHGHHHGGGGGGGGHHHHGGGGGGGHHHHHHHGGGGGGGGGGGGHHHHGGGGHGHHHHGGGGGGGGGHHHHH22/?FGFHHG11??0?G<@D.AFH/<GDG00=<C.<-A@DGEEFH<C0CFGF<F.<.9C9?BDA9@.--<<-/<:...<9B0BBBFFF00<0F00<-..B.0<<0.----<FFFFFBBFFFFF:/-<=D-D.<:000<00<00:00F;--<.
@M05620:37:000000000-D9766:1:1101:21040:9076 1:N:0:42
AGTGCCAGCTCTCAATCGCACAGGGGACCCAGGGCCTGGCCCCTCCATCCAGAAAACCTATGACCTCACCCGCTACCTGGAGCACCAACTCCGCAGCTTGGCTGGGACCTATGTGAGTATCCAGCGTAGGAATCTGGGAGTTGGGGAGGAGTGAGGAGTTGGGGAAAGACAGTCCTAACCGTGGAGGGTTCTGGTAAATGATGGGGTGAGGAGGGGCTCTTTGGCTCCCACCAGTCCCCCTGTCTGGTCTA
+
BCABCFFFCFFFGGGGGGGGGGHGGGGGGGHHGGGGGGHHHHGHGGHHHHGHHHHHHGHHHHHHHHHHHHHGGGGGHHHHHHHHHHHHGHHHGGGGGHHHGGHGGGHHGHHHHHHHHHHHHHHHHGGGGGHHHHHHHHHGGHHHGGGGGGGHHHHHHGHHHHGGGGHHHHHHHHHHHHHHGGGGGGGG;FFGGGFGGGGGGGGGGGFFFFFFFFFFFFFFFFFFFFFFFFFFFFFFFFFFFFFFFFFFFFF
@M05620:37:000000000-D9766:1:1101:12114:9084 1:N:0:42
GAGGCTGCTTTGGAAGAAACTCATAGATTACTGCAACAGTTCCCCCTGGACCTGGAAAAGTTTCTTGCCTGGCTTACAGAAGCTGAAACAACTGCCATTGATCATGCCACATGCAAGCCAACAGGCCAAGCTCATGGCAACCTAGGAAGGGATAGCAGTGAAGATGAGAAAGTAGCAAGTGCGGCGGGTCTTTACGCTTTAGCAGTCTTGAGGGTAACATTGCACACTTTTCAGACTTGGAACTTGCAACT
+
>1AAAAC11DDFFGGGGFBAA1BAAGHDBG1AEDGHFGH1AGHDGGEF/F000BABBG0BF2AGDFAAG1AGHHFHHBGAGGHHGHHHHBFGBB1>F1B@B212B@1111BBG11@1/?00/>>//>//?/11111B0F1/00110B10<//0011@F>1@21>1@F111F1F<11?10?11/---=---9;090...=.;0000;900;00;..:;BBFF///;99////BFF//;B///999B//;B/;
@M05620:37:000000000-D9766:1:1101:9950:9084 1:N:0:42
ACCACACCTTCTACAATGAGCTGCGTGTGGCTCCCGAGGAGCACCCCGTGCTGCTGACCGAGGCCCCCCTGAACCCCAAGGCCAACCGCGAGAAGATGACCGGTGCGTGGCCCGCTCCCGCTTCTGGTGGCCGCCTCCCTCCTTCCTGGCCTCCCGGCGCTGCGCCCTTTCTCCCTGGTTCTCTCTTCTGCCGTTTTCCGTCGGTCTCTCTTCTCTGCCCTGCGTCTCCATTGGCACGCTGCAGGTTCTAG
+
ABAABBBBFFFFGGGGFGDEGBHHGEAB4AGH3FFEEGGGGHHHHGGGDEGGGHGHHHHEEGCGG?GGGGG?GCHGGGEHC?GHFG//CG@<<DFF1GD11<A</>//.<->G-@C-C..-:..;0;0/.:GD-;.AAEGE./0;C00/9;BAEAD@;-;9@.99.-9/F//9/;FB.9;BBB9FF//;9/BB;DB.//;B.-9-.:9FF//;9;B/9/;B99-ABD9//9B/9BBFA=ADF/;F99B///
@M05620:37:000000000-D9766:1:1101:16751:9090 1:N:0:42
ACCACACCTTCTACAATGAGCTGCGTGTGGCTCCCGAGGAGCACCCCGTGCTGCTGACCGAGGCCCCCCTGAACCCCAAGGCCAACCGCGAGAAGATGACAGGTGAGTGGCCCGCTACCTCTTCTGGTGGCCGCCTCCCTCCTTCCTGGCCTCCCGGAGCTGCGCCCTTTCTCACTGGTTCTCTCTTCTGCCGTTTTCCGTAGGACTCTCTTCTCTGACCTGAGTCTCCTTTGGAACTCTGCAGGTTCTAG
+
CCCCCBBCFFFFGGGGGGGGGGHHGGGGHFHHHGGGGGGGGHHHHGGGEFGGHHHHHHHGGGGGGGGGGGGHHHHGGGGHGHHGHGGGGGGGGGHHHHGHHGGHGHHHHGGHHGGGGGHHHGHHGHFHHGHHGDGGGHGHHGHHHHGGFGGGGGGGA9@DGGFFGGFFFFFFFFFFFFFFFFFFFFFFFFFFFFFFFFFFFFDDFFFFFFFFFFFFF/FFFF/BFFFFFFFFFFFFFFFFFFFEFAFFFFF
@M05620:37:000000000-D9766:1:1101:19763:9103 1:N:0:42
ACCACACCTTCTACAATGAGCTGCGTGTGGCTCCCGAGGAGCACCCCGTGCTGCTGACCGAGGCCCCCCTGAACCCCAAGGCCAACCGCGAGAAGATGAACCCAGGTGAGTGGCCCGCTACCTCTTCTGGTGGCCGCCTCCCTCCTTCCTGGCCTCCCGGCGCTGCGCCCTTTCTCACTGGTTCTCTCTTCTGCCGTTTTCCGTAGGACTCTCTTCTGTGACCTGCGTCTCCTTTGGAACTCTGCAGGTTC
+
?>AAAAABFFFFGGGGFGGGGGFFEAE24AAAAFEEDFCEACGFAEGG1EE1AGBFFHFGG0?/FGGGE/?E3BGGFD>GFAHHHAAECCG?@DFF22DD??AFEAFFHHHFCCHHGGGGGHHHEHHHHHFGGHHGGGGGHGHHGGGGGGGGGGGGGGGG-ABFFFFDFFAFFFFFFFFFFFFFFFFFFFFFFFFB;AFFFFFFFFFFFFFFFFFFE/9BFFFFF.;9BDFFFFFFFFFFFFFFFFFF;F/
@M05620:37:000000000-D9766:1:1101:12479:9103 1:N:0:42
ACCACACCTTCTACAATGAGCTGCGTGTGGCTCCCGAGGGGCACCCCGTGCTGCTGACCGAGGCCCCCCTGAACCCCAAGGCCAACCGCGAGAAGATGCCCAGGTGAGTGGCCCGCTACCCCTTCTGGTGGCCGCCTCCCTCCTTCCTGGCCTCCCGGAGCTGCGCCCTTTCTCACTGGTTCTCTCTTCTGCCGTTTTCCGTAGGACTCTCTTCTCTGACCTGAGTCTCCTTTGGAACTCTGCAGGTTCTA
+
CCCCCDDCFFFFGGGGGGGGGGHHGGGGHGHGHGGGDGG2EEGGGGGGGGGGHHHHHHHGGGGGGGGGGGGHHHHGGGGHGHHHHGGGGGGGGGHHHFHHHHEFGFHFGHGGHHFGGCDH.CEHHGHHHHGHHCGGGGGGGGGGFGGGGGGGGGGGGA--CFFFFFFFFFFFFFFFFFFFFFFFFFFFFFFFFFFFFFFFFBFADBFFFFFFFFFFFFFFFFFFBFFFFFFFFFFFFFFFFFFFFFFFFFB
@M05620:37:000000000-D9766:1:1101:21108:9112 1:N:0:42
ACCACACCTTCTACAATGAGCTGCGTGTGGCTCCCGAGGAGCACCCCGTGCTGCTGACCGAGGCCCCCCTGAACCCCAAGGCCAACCGCGAGAAGATGCCCAGGTGAGTGGCCCGCTACCTCTTCTGGTGGCCGCCTCCCTCCTTCCTGGCCTCCCGGAGCTGCGCCCTTTCTCACTGGTTCTCTCTTCTGCCGTTTTCCGTAGGACTCTCTTCTCTGACCTGAGTCTCCTTTGGAACTCTGCAGGTTCTA
+
BBBBBBBBFFFFGGGGGGGGGDHFGGGEEFHFFGGGGGGGGHHHHGGGGGGGHHHHHHHGGGGGGGGGGGGHGHHGGGGHGHHHHGGFGGGGFGHHHHHHHHHGHHHHHHGGHHGGGGGHHHHHHHHHHHGHHGGGGGHGHHGHHGGGGGGGGGGGGG-ADGGGGGFFFFFFFFFFFFFFFFFFFFFFFFFFFFFFFFFFFFFFFFFFFFFFFFFFFFFFFFFFFFFFFFFFFFFFFFFFFFFFFFFFFFB
@M05620:37:000000000-D9766:1:1101:18066:9126 1:N:0:42
AGTGCCAGCTCTCAATCGCACAGGGGACCCAGGGCCTGGCCCCTCCATCCAGAAAACCTATGACCTCACCCGCTACCTGGAGCACCAACTCCGCAGCTTGGCTGGGACCTATGTGAGTATCCAGCGTAGGAATCTGGGAGTTGGGGAGGAGTGAGGAGTTGGGGAAAGACAGTCCTAACCGTGGAGGGTTCTGGTAAATGATGGGGTGAGGAGGGGCTCTTTGGCTCCCACCAGTCCCCCTGTCTGGTCTA
+
BBABBFFFCFFFGGGGGGGGGGHHGGGGGGHHGGGGGGHGHHGHGGHGHHHHHHHHHGHHHHHHHHHHHHHGGEGGHHHHHHHHHHHHGHHHGGGGGHHHGHHGGGHHGHHHHHHHHHHHHHHHHGGGGGHHHHHHHHHGGHHHGGGGGGGHHHHHHGHHHHGGGGHHHHHHHHHHHHHHGGEGGGGGEFGGGGFGGGGGGGGGGGFFFFFFFFFFFFFFFFFFFFFFFFFFFFFFFFFFFFFFFFFFFFF
@M05620:37:000000000-D9766:1:1101:16285:9129 1:N:0:42
ACCACACCTTCTACAATGAGCTGCGTGTGGCTCCCGAGGAGCACCCCGTGCTGCTGACCGAGGCCCCCCTGAACCCCAAGGCCAACCGCGAGAAGATGACAGGTGAGTGGCCCGCTACCTCTTCTGGTGGCCGCCTCCCTCCTTCCTGGCCTCCCGGCGCTGCGCCCTTTCTCACTGGTTCTCTCTTCTGCCGTTTTCCGTAGGACTCTCTTCTCTGCCCTGCGTCTCCTTTGGAACTCTGCAGGTTCTAG
+
CCCCCCDDFFFFGGGGGGGGGGHHGFGEGGHHHGGGGGGGGHHHHGGGGGGGHHHHHHHGGGGGGGGGGGGHHHHGGGGHGHHHHGGGGGFGGGHHHHHHFHGGH1?FGGGHHGGGCGHHHHHHHHGHHGHHGGGGGHGHHGHHHHGGGGGGGGGGG-AGGFFFFFFFFFFFF0BFFFFFFFFFFFFFFFFFFFFFFFFFFFFFFFFFFFFFFFFHFBFFFF.DDFFFFFFFFF0BF9BFFFBFFFFFFF9
@M05620:37:000000000-D9766:1:1101:5023:9145 1:N:0:42
AGTGCCAGCTCTCCATCGCACAGGGGACCCAGGGCCTGGCCCCTCCATCCAGAAAACCTATGACCTCACCCGCTACCTGGAGCACCCACTCCGCAGCTTGGCTGGGACCTATGTGAGTATCCAGCGTAGGAATCTGGGCGTTGGGGCGGCGTGCGGCGTTGGGGACAGCCAGTCCTAACCGTGGCGGGTTCTGGTAAATGATGGGGTGAGGAGGGGCTCTTTGGCTCCCACCAGTCCCCCTGTCTGGTCTA
+
>A>>>DFFBFFFGBGGBEE2E?GCG2BAEBBG2BEBBFHHHHGHGGHHHFGHHHHBFEHHFDGHHBBGHHHEE>>EHHBBBBBFHHE1EGH2>E/E>FBBEHHGGGHHGHGHHHHDGHHHHH3GHGG/>C2@FHHHHH/AGGGHGG.AG-;BG.BG-@DFFFFF.-.:.;.;FFFFFBFFFDFF-@DFDFFFFFFFFFFFFFFFFFFF?FFBDFFFFFFFFFFFFFFFFFFFFFFFFFFFFFFFFFFFFFF
@M05620:37:000000000-D9766:1:1101:8446:9146 1:N:0:42
GAGGCTGCTTTGGAAGAAACTGACAGGCCAGGGCCAAAAGATCGGCAGCGCACACGTCTGAACTCCAGTCACGAGATTCAAGCTCATATGCCGGCTTATGCTTGACAACCACCAACTCCAGGCCCCGATAATAGCCTAATGCACTAAAATACCCTATCAAACAACCCCAAGTAAGTTAAGCACTTCCTCTCCACCTTCGCCATCTCGTCAATACAATAGACCACATCACTTGTACTTTCAACGTACAAGCC
+
>1>AA>FAFFDFG1BGFGGGGAB1B1A00B0BBAAEGF0B/BB/AA/A//EA//0ABA0BD211@B11BBB@>/>>?@EBG2B1111B@22BE/E//11FGDEGBB1B///??FG<<11BFB?//</><</?@??<??1111><111<1>F11<1<0000<<<E.<..<..0;;00;0:00</0/:0:;0:90/.;0/.9..9;00.;..;00/:;C09/:/-;-///;9//9//;9//;//99:AA/;;9
@M05620:37:000000000-D9766:1:1101:24522:9154 1:N:0:42
ACCACACCTTCTACAATGAGCTGCGTGTGGCTCCCGAGGAGCACCCCGTGCTGCTGACCGAGGCCCCCCTGAACCCCAAGGCCAACCGCGAGAAGATGCCCAGGTGAGTGGCCCGCTACCTCTTCTGGTGGCCGCCTCCCTCCTTCCTGGCCTCCCGGAGCTGCGCCCTTTCTCACTGGTTCTCTCTTCTGCCGTTTTCCGTAGGACTCTCTTCTCTGACCTGAGTCTCCTTTGGAACTCTGCAGGTTCTA
+
CCCCCCCCFFFFGGGGGGGGGGHHGGGEHGHHHGGGGGGGGHHHHGGGGGGGHHHHHHHGGGGGGGGGGGGHHHHGGGGHGHHHHGGGGGGGGGHHHHHHHHHGHHHHHHGGHHGGGGGHHHHHHHHHHHGHHGGGGGHGHHGHHGGGGGGGGGGGGG-AFGGGGGFFFFFFFFFFFFFFFFFFFFFFFFFFFFDFFFFFFFFFFFFFFFFFFFFFFFFFFFFFFFFFFFFFFFFFFFFFFFFFFFFFFFF
@M05620:37:000000000-D9766:1:1101:3947:9157 1:N:0:42
ACCACACCTTCTACAATGAGCTGCGTGTGGCTCCCGAGGAGCACCCCGTGCTGCTGACCGAGGCCCCCCTGAACCCCAAGGCCAACCGCGAGAAGATGACCGCTGGGAGGCCCGCTCCCTCTTCTCGTGGCCGCCTCCCTCCTTCCTGCCCTCCCCCCGATGCTCCCTTTCTCCCTGGTTCTCTCTTCTGCCGCTTTCCGCCGCACTCTCTTCTCTGCCCTGCGACTCCTTTTGTACACTGCCGGTTGTAG
+
BCCCCCCCFFFFGGGGGGGGGGHHGFDEHGGHHGGGGGGGGHHHHGGGGGGGFHHHHHHGFGGGGGGGGGGHHHHGGGGHGHHHHGGGGGGGCGHHHHHBF//<>>/0?>..<->--<</C<DHHB:EHD-.:;CDGGE/;EF00/;0/..CEDE..;B-:.;/;9A./:/;9:/./.B9/;B/9/99;/:/B-99E/:...-----:9BBFFFFBF:/:/..--;-.;/:9//./:/;:99/@-99-;//
@M05620:37:000000000-D9766:1:1101:10992:9163 1:N:0:42
ACCACACCTTCTACAATGAGCTGCGTGTGGCTCCCGAGGAGCACCCCGTGCTGCTGACCGAGGCCCCCCTGAACCCCAAGGCCAACCGCGAGAAGATGACAGGTGAGTGGCCCGCTACCTCTTCTGGTGGCCGCCTCCCTCCTTCCTGGCCTCCCGGAGCTGCGCCCTTTCTCACTGGTTCTCTCTTCTGCCGTTTTCCGTAGGACTCTCTTCTCTGCCCTGCGTCTCCTTTGGAACTCTGCAGGTTCTAG
+
BBBBBBBBFFFFGGGGGGGFGFHHFEGGHGHHHGGGGGGCGHHHHGGGEFGGHHHHHHHGGGGGGGGGGGGHHHHGGGGHGHHHHGGGGGGGGGHHHHHHFGFFGHHFHGGHHGGGGGHHHHHHHHFGHGGHGDGGGHGHHGHHHHGGGGGGGGGGG@BBGGGGGGFFEFFFFFFFFFBFFFFFFFFFFFFFFFFFFFFFFFDFFFFFFFFEFFFFF/BEFF.BFFFFFFFFFFFFFFFFFFFFFFFFFFF
@M05620:37:000000000-D9766:1:1101:13903:9177 1:N:0:42
ACCACACCTTCTACAATGAGCTGCGTGTTGCTCCCGAGGAGCACCCCGTGCTGCTGACCGAGGCCCCCCTGAACCCCAAGGCCAACCGCGAGAAGATGCCCCCGAGAGTGGCCCACTCGCTCTCCTGGTGGCCCACTCCATCCTAACTGGCCTCACGAAGCTATGCCCCATTTCACTGGATCTCTCTCATGTCGTTTTTTGCATGCCTCTCTTCTCTGTCCTAAGTCTCCCTTTATTCGCTCCAGGGTCTG
+
AA11A1>AFFC1BGG13BGF1BF1A00E00DF1FE00AE//AAGHGAE//E/1A1BF00A>>/E/B/EEGGHHF>>EG/>?GH//?E<E<CC//F1>111F/////<>11.<0<.>00.<...0/0//</.:.....///0;.000/00/..0;/.....;000;C0/..;0900=00-//9;FFFF//;//9-9-AA---/9/////;BFB//;BF/////////99B//-9/////;;-9-//9--/:/
@M05620:37:000000000-D9766:1:1101:5930:9182 1:N:0:42
ACCACACCTTCTACAATGAGCTGCGTGTGGCTCCCGAGGAGCACCCCGTGCTGCTGACCGAGGCCCCCCTGAACCCCAAGGCCAACCGCGAGAAGATGCCCAGGTGAGTGGCCCGCTACCTCTTCTGGTGGCCGCCTCCCTCCTTCCTGGCCTCCCGGAGCTGCGCCCTTTCTCACTGGTTCTCTCTTCTGCCGTTTTCCGTAGGACTCTCTTCTCTGACCTGAGTCTCCTTTGGAACTCTGCAGGTTCTA
+
BBBBBBABFFFFGGGFGGFGGFHHGFGEGEHHHGGEGGGGGHHHHGGFFEGGHHHHHHHGGGGGGGGGGGGHHHGGGGGHGHHHHGGGGG/>CDHGHFHHHHHGHHHHHFGGHGGGGGGHHHHHHHHHHHGHGGGGGGHGHHGHHGGGGGGGGGGGGG-9;FGGGGFFFFFFFFFFFFFFFFFFFFFFFFFFFFAFFFFFFFFA?FFFFFFFFFFFFFFFFFFFFFFBFFFFFFFFFFFFFFFFFFABFFF
@M05620:37:000000000-D9766:1:1101:21594:9185 1:N:0:42
AGTGCCAGCTCTCAATCGCACAGGGGACCCAGGGCCTGGCCCCTCCATCCAGAAAACCTATGACCTCACCCGCTACCTGGAGCACCAACTCCGCAGCTTGGCTGGGACCTATGTGAGTATCCAGCGTAGGAATCTGGGAGTTGGGGAGGAGTGAGGAGTTGGGGAAAGACAGTCCTAACCGTGGAGGGTTCTGGTAAATGATGGGGTGAGGAGGGGCTCTTTGGCTCCCACCAGTCCCCCTGTCTGGTCTA
+
BCABCFFFCFFFGGGGGGGGGGHGGGGGGGHHGGGGGGHHHHGHGGHHHHHHHHHHHGHHHHHHHHHHHHHGGGGGHHHHGHHHHHHHGHHHGGGGGHHHGHHGGGHHGHHHHHHHHHHHHHHHHGGGGGHHHHHHHHHGGHHHGGGGGGGHHHHHHGHHHHGGGGHHHHHHHHHHHHHHGGGGGGGGEFGGGGFGGGGGGGGGGGFFFFFFFFFFFFFFFFFFFFFFFFFFFFFFFFFFFFFFFFFFFFF
@M05620:37:000000000-D9766:1:1101:23848:9185 1:N:0:42
AGTGCCAGCTCTCAATCGCACAGGGGACCCAGGGCCTGGCCCCTCCATCCAGAAAACCTATGACCTCACCCGCTACCTGGAGCACCAACTCCGCAGCTTGGCTGGGACCTATGTGAGTATCCAGCGTAGGAATCTGGGAGTTGGGGAGGAGTGAGGAGTTGGGGAAAGACAGTCCTAACCGTGGAGGGTTCTGGTAAATGATGGGGTGAGGAGGGGCTCTTTGGCTCCCACCAGTCCCCCTGTCTGGTCTA
+
>A1>AFFFAFFFG1GFDFFCE?GAF0AEFEGH0EGEFFHFFHGCGGHHGHHHGEFFHGHHGGFHHFGGHHHGG>@FHHHHBBGHHH0?EBGFAFCG@F1B?CGGGGHHEGHDDFGHHHFGGHFFHCCGGGHHHFFDFF0?EFFBC@.@CEAFG0<C<EHHHECCGCECFFFCHHHFFHHHGCF@?EFGCFFFBGFBBFBBFGGGGG9@?FABAB?@@<FF9FFFFFFFFFFBAFFFFFFF@FFFFFFFFFF
@M05620:37:000000000-D9766:1:1101:23029:9188 1:N:0:42
ACCACACCTTCTACAATGAGCTGCGTGTGGCTCCCGAGGAGCACCCCGTGCTGCTGACCGAGGCCCCCCTGAACCCCAAGGCCAACCGCGAGAAGATGACAGGTGAGTGGCCCGCTACCTCTTCTGGTGGCCGCCTCCCTCCTTCCTGGCCTCCCGGCGCTGCGCCCTTTCTCACTGGTTCTCTCTTCTGCCGTTTTCCGTAGGACTCTCTTCTCTGCCCTGCGTCTCCTTTGGCACTCTGCAGGTTCTAG
+
@BBBBBBACFFFGGGFFGFDBGEFEAEEH?GHGFF22AE?FHHHHGCEBBEAFGFHGHGEEFGGEGGGGGEHHGEFGGGHGHHFHGGGGG?DFAGGFBFF?C<?1??FF/?FEFFFG?GH1>0<=0DDG.<C-;;:EHGHFFHHHHGGGGGGGGGDAGFG-@F-@DFFFBFFF/BF/B9FF/;FFFFFFFFFB..9;FFFBAADBBFFFF/;FFFB9//;B.E-ADDBFB//9;/;FFFF/BFBF;FFEF/
@M05620:37:000000000-D9766:1:1101:8958:9190 1:N:0:42
ACCACACCTTCTACAATGAGCTGCGTGTGGCTCCCGAGGAGCACCCCGTGCTGCTGACCGAGGCCCCCCTGAACCCCAAGGCCAACCGCGAGAAGATGCCCAGGTGAGTGGCCCGCTACCTCTTCTGGTGGCCGCCTCCCTCCTTCCTGGCCTCCCGGAGCTGCGCCCTTTCTCACTGGTTCTCTCTTCTGCCGTTTTCCGTAGGACTCTCTTCTCTGACCTGAGTCTCCTTTGGAACTCTGCAGGTTCTA
+
BCCCCCABFFFFGGGGGGGGGGHHGGGGHGHHHGGGGGGGGHHHHGGGEGGGHHHHHHHGGGGGGGGGGGGHHHHGGGGHGHHHHGGGGGGGGGHHHHHHHHHGHHHHHHGGHHGGGGGHHHHHHHHHGHFHHGGGGGHGHHGHHGGGGGGGGGGGGF-ADGGGGGFFFFFFFFFFFFFFFFFFFFFFFFFFFFFFFFFFFFFDFFFFFFFFFFFFFFFFFFFFFFFFFFFFFFFFFFFFFFFFFFFFFFF
@M05620:37:000000000-D9766:1:1101:3475:9201 1:N:0:42
ACCACACCTTCTACAATGAGCTGCGTGTGGCTCCCGAGGCGCACCCCGTGCTGCTGACCGAGGCCCCCCTGACCCCCAAGGCCAACCGCGAGAAGCTGCCCAGGTGAGTGGCCCGCTACCTCTTCTGGTGGCCGCCTCCCTCCTTCCTGGCCTCCCGGAGCTGCGCCCTTTCTCACTGGTTCTCTCTTCTGCCGTTTTCCGTAGGACTCTCTTCTCTGACCTGAGTCTCCTTTGGAACTCTGCAGGTTCTA
+
ABB?AAA>FFFFGGGFGGF5GFGFEEEG4AGHGFGG2EF20E0EEGCA1BE?5FFHHHHE>E/>FEEGGGGG3FGFEGAGEGHH/FDCGGGC//<1?CGHHH/FFGF0>1<FFE@A@@CHHHGHFHGF;GDCF--BGEEAFF?FGFBFGBFFFFCEACG;=FFFCFFADBBFFFFFFFBBFFBFFFFFFFFFFBA;BEFFDFFDFBFFFEFFBFFFFBB;BFFFBFFFFFF/BFFB/BFFFFFFFFFFBFB
@M05620:37:000000000-D9766:1:1101:13895:9202 1:N:0:42
ACCACACCTTCTACAATGAGCTGCGTGTGGCTCCCGAGGAGCACCCCGTGCTGCTGACCGAGGCCCCCCTGAACCCCAAGGCCAACCGCGAGAAGATGAACCCAGGTGAGTGGCCCGCTACCTCTTCTGGTGGCCGCCTCCCTCCTTCCTGGCCTCCCGGCGCTGCGCCCTTTCTCACTGGTTCTCTCTTCTGCCGTTTTCCGTAGGACTCTCTTCTCTGACCTGAGTCTCCTTTGGAACTCTGCAGGTTC
+
BCCCABBCFFFFGGGGGGGGGGHHGGGEEFHFGGGEDFGGEHDGHGEFFFGGGHHHHHHGGGGGGGGGGGGHFHHGGGGHGHHHHGGGGGGGGGHHHHHHHFGGGGFG?GHHFFHHFGG-CHHHGHHHD0<CFHG-?CDDHGHHGGEGGGGGGGGGGGGG-9@D=DAFFBAFFFFF0BFF/BFFBFFFBBFE0FFF:DFFFF.;:AAFFFFFFFFFFFFFBFFFF/B;F0FB0FFFFFFFFFFFF:FFFF0
@M05620:37:000000000-D9766:1:1101:28179:9221 1:N:0:42
ACCACACCTTCTACAATGAGCTGCGTGTGGCTCCCGAGGAGCACCCCGTGCTGCTGACCGAGGCCCCCCTGAACCCCAAGGCCAACCGCGAGAAGATGACCGGTGAGTGGCCCGCTCCCTCTTCTGGTGGCCGCCTCCCTCCTTCCTGGCCTCCCGGCGCTGCGCCCTTTCTCCCTTGTTCTCTCTTATGCCGTTTTCCGTAGGACTCTCTTCTCTGCCCTGCGTCTCCGTTGGTACTCTGCAGGTTCTAG
+
1A>AAA1>FFCDAFFFFGBFDFGBEAEBFEGHFFFAEEEAFHHHHGAG/BFEFA1BGGFGCGCGCE/>EGGFHFAEEGFFFEHE/FEEG@<<</F1>11FF/A<A?<<</<<GGGGCA<C</=00=D=<C..A-:.:.C//99;CF00:A.0.C99?;A@--;@9-@@FF/;F//B9B/;BFFFFF//;/FB@BFFE9BBF--9/;BBFFFFFFFF9/;9BA-;B-AB/-;:-9-;F9BBFF/9A:F//9/
@M05620:37:000000000-D9766:1:1101:17643:9234 1:N:0:42
ACCACACGTCTTAACTCCAGTCCCGGACATTTATCTCGTATGCCTTCTTCTGCTTGACCAAAAAATACCCCGCTCCCTGGAGCCCCAACTCCTCCTCTTGGCTTTTCCCTCTGTAAGTCTCCAGCTTATTACTCTTTTATTTCCGTAGTATTTATTATTTTTTAAAAAACAGTCCTAACCATTGAAGTTTCTTTTCACTTATCTGTTTCTAAAGAGCTCTCTTCCTCCCCCCCCTCCCCCTTTCTTATCTC
+
AAA1AAADCAB1BBGGGABABB1BAEGGG1FG2DG2GFFG0AFF1BFGFHHHHAAABBAF/AAFE0B111/>/E>/B0B/BBB??>/??01F10B>BBBF10F00121B1<<12222BB21111B11112>221B111212222/1</?>111?<1?11<1?<.1111>.>0=DG0<0<C0<0=0000==0:00;0000:;C0000;:000:000/990000900;0CE.C?>-;AAEBB--;/9////;9
@M05620:37:000000000-D9766:1:1101:7395:9242 1:N:0:42
ACCACACCTTCTACAATGAGCTGCGTGTGGCTCCCGAGGAGCACCCCGTGCTGCTGACCGAGGCCCCCCTGAACCCCAAGGCCAACCGCGAGAAGATGACAGGTGAGTGGCCCGCTCCCTCTTCTGGTGGCCGCCTCCCTCCTTCCTGGCCTCCCGGAGCTGCGCCCTTTCTCCCTGGTTCTCTCTTCTGCCGTTTTCCGTAGGACTCTCTTCTCTGCCCTGAGTCTCCTTTGGCACTCTGCAGGTTCTAG
+
BBBBBBB3CFFFFFGGGG5FGGHHGEGAAEHGHFFF?EEFFHFHHGGFEEFGHHGHGHH0EEGGGGGGGGGHGHHGGGGHGHHHHGGGDG<BDGHFGHHH2?F?F?FDGGGHHGGG@<FGHHHHHHHHHGGHGGGGGHGHHGHH0=CFFGFGGGGGG-9@FFFBDFFFFFFFF/BFFFFF;FFFFFF:BBFFFDFFFFFDFFFF99;BFFFFFFFFF/;A9F.;BFFFF9FFBF;;B.BBF9/;FAF;B/9
@M05620:37:000000000-D9766:1:1101:19557:9246 1:N:0:42
ACCACACCTTCTACAATGAGCTGCGTGTGGCTCCCGAGGAGCACCCCGTGCTGCTGACCGAGGCCCCCCTGAACCCCAAGGCCAACCGCGAGAAGATGACAGGTGAGTGGCCCGCTACCTCTTCTGGTGGCCGCCTCCCTCCTTCCTGGCCTCCCGGAGCTGCGCCCTTTCTCACTGGTTCTCTCTTCTGCCGTTTTCCGTAGGACTCTCTTCTCTGACCTGAGTCTCCTTTGGAACTCTGCAGGTTCTAG
+
AAABB@ABFFFFCGG45BFGEFFGEEGEH2GHHGGDEEG?EHHHHGEGA1FEGFFCHHGGGGCGFGEGGGGHHHHGGGGHFHHGAGGGGCGGGGFHF1GEFBF?GHHGHEFHHGGGGGHHHHHHHHHHFGHHGGGGGHGHHGHGHHGGEFGGGGGG@-ABGFFBGGBBFFFFFFFFFFFFFFFFFFFFFFFFBDFFFFFFFFA.BFFFFFFFFFFFF/FFFF/BFFFFFFFFFFFFFFFFFFFEFAFFFFF
@M05620:37:000000000-D9766:1:1101:9576:9252 1:N:0:42
AGTGCCAGCTCTCAATCGCACAGGGGACCCAGGGCCTGGCCCCTCCATCCAGAAAACCTATGACCTCACCCGCTACCTGGAGCACCAACTCCGCAGCTTGGCTGGGACCTATGTGAGTATCCAGCGTAGGAATCTGGGAGTTGGGGAGGAGTGAGGAGTTGGGGAAAGACAGTCCTAACCGTGGAGGGTTCTGGTAAATGATGGGGTGAAGAGGGGCTCTTTGGCTCCCACCAATCCCCCTGTCTGGTCTA
+
1A>AAFDFAFFFFFGGGGF1A0B0AEFEAECGFE0EECG00GGFFGBGDCG11B1FGA01FD2GFH11GGFEGGC>FGGEHHG/0/BFFBHH?E/>@FGC/0FEEEHFGHFHGHHHH>G1FHHHHG/EG/FG1<F<GHF/?0?1/<.>CG.0<D0CHGC/0/<;CCEFGGHHHFHHHHFH-9.-9.;9;;ABBB0;CF0C9BFGEBF?-/;/;E-@--AFFFF///FE?F-AE-/;BF?A@EFBFF//;BB
@M05620:37:000000000-D9766:1:1101:9348:9256 1:N:0:42
AGTGCCAGCTCTCAATCGCACAGGGGACCCAGGGCCTGGCCCCTCCATCCAGAAAACCTATGACCTCACCCGCTACCTGGAGCACCAACTCCGCAGCTTGGCTGGGACCTATGTGAGTATCCAGCGTCGGAATCTGGGAGTTGGGGCGGAGTGCGGCGTTGGGGAAAGCCAGTCCTAACAGTGGAGGGTTCTGGTAAATGATGGGGTGAGGAGGGGCTCTTTGGCTACCACCAGTCCCCCTGTCTGGTATA
+
111>ADFCAFCBABG3AAF1AAB00FFE0EFGGAE//AGEEGGGGGBHEEEB101FHG0CGH2GFHCGHGFGGG@EHGHFHHHE0FF?ECGHFE?E>FHFCHGGCGEGEG1BF2FH112>222BGC//>/>?/?1@DB0/<0=G@C.--=-:.0;---AA-.-9EF-F/;F-/9BFF/B/;BB//;9>;9FFFF9;9BFFFFFFFFF>-;-F-:@@;-EB/BF/B//-FFFFEFFFF/EA@-:FFFF//;;
@M05620:37:000000000-D9766:1:1101:6891:9259 1:N:0:42
ACCACACCTTCTACAATGAGCTGCGTGTGGCTCCCGAGGAGCACCCCGTGCTGCTGACCGAGGCCCCCCTGAACCCCAAGGCCAACCGCGAGAAGATGACAGGGTAGGGGCCCGCCACCTTGTCGGGTGGCCGCCTCCCTCCTTCCTGGCCTCCCGGAGCTGCGCCCTTTCCCACTGGGTCTCTCCTCTGCCGTTTTCCGTAGGACTCTCTTCTCTGACCTGAGGCTCCTTTGGAAATCTTCATGGTCTAT
+
ABBBBBBAFFFFGGGCGGGGGGHHGGGGHGHHHGGGAEGCEHGHHGGGGEFGBGHHHHHGFFEGGGGGGGGGHGHGGGGHGHHHHGGGGGGGGGHHHHHHGBF/0</?/</<<-<-<CGC00=0.-<.:-..--;..;;//;/C;F0C;99:.:E.-9-:.9;--.;-::///;:.;BABB./;:/;9/9/B-.:FA//./;.9;B/////99;:://;F/.9..;9;A9;F/B/B9:///;:/;/;:;9/
@M05620:37:000000000-D9766:1:1101:13675:9264 1:N:0:42
AGTGCCAGCTCTCAATCGCACAGGGGACCCCGGGCCTGGCCCCTCCATCCAGCAAACCTCTGCCCTCACCCGCTACCTGGAGCACCAACTCCGCAGCTTGGCTGGGACCTATGTGAGTATCCAGCGTAGGAATCTGGGAGTTGGGGAGGAGTGAGGAGTTGGGGAAAGACAGTCCTAACCGTGGAGGGTTCTGGTAAATGATGGGGTGAGGAGGGGCTCTTTGGCTCCCACCAGTCCCCCTGTCTGGTCTA
+
AAABBFFFACCFGGGGGGFGGGFH2A22EE2222AAFEGGBFEHGEHBG1A33A2BG1F3@B3BFFGHGEEEFEGGHHFGHHGGHHHHGGHHGGGGGHHHGHHGGDHHGHEHHHGHHDGHHHHHGGDGCFHHHFHHHHHGAFHBFGGGGGGHHGGFHGGHGHGGGGHHGFGGFFFGGGFGGEEGGGGG;9FFGFFFFFFFFFFFFFDFFFFFFFFFFFFFFFFFFFFFFFFFFFFFFFFDDEFFFFBB/BF
@M05620:37:000000000-D9766:1:1101:24599:9264 1:N:0:42
ACCACACCTTCTACAATGAGCTGCGTGTGGCTCCCGAGGAGCACCCCGTGCTGCTGACCGAGGCCCCCCTGAACCCCAAGGCCAACCGCGAGAAGATGCCCAGGTGAGTGGCCCGCTCCCTCTTCTGGTGGCCGCCTCCCTCCTTCCTGGCCTCCCGGCGCTGCGCCCTTTCTCACTGGTTCTCTCTTCTGCCGTTTTCCGTAGGACTCTCTTCTCTGACCTGAGTCTCCTTTGGAACTCTGCAGGTTCTA
+
BBABCCCCFFFFGGGGGGFGGGHHGGGECFHGHFGGGGGGDHGHHGGGGGGGHHGHHHHGEGGGGGGGGGGHHHHGGGGHGHHHHGGGGFGGGGHGHHHHHFEF?F1FFGFGHHGGG-CFFHHHGFHGFHACGFGGGGHGHHGHGGGF09AFGGGGA?-@D=DDFFFFFFFFFFFFFFEFFFFFFFFFFFFFFFDFBEFF?09AD00BFFFFFFFFFF0BFFF/;BBFFF0BFFFFFB0BBFF0BFFFFFF
@M05620:37:000000000-D9766:1:1101:8907:9270 1:N:0:42
ACCACACCTTCTACAATGAGCTGCGTGTGGCTCCCGAGGAGCACCCCGTGCTGCTGACCGAGGCCCCCCTGAACCCCAAGGCCAACCGCGAGAAGATGAACCCAGGTGAGTGGCCCGCTACCTCTTCTGGTGGCCGCCTCCCTCCTTCCTGGCCTCCCGGCGCTGCGCCCTTTCTCACTGGTTCTCTCTTCTGCCGTTTTCCGTAGGACTCTCTTCTCTGACCTGAGTCTCCTTTGGAACTCTGCAGGTTC
+
CCCCCCBCFFFFGGGGGGGGGGHHGGGEGGHHHGGGGGGGGHHHHGGGGGGGHHHHHGHGGGGGGGGGGGGGHHHGGGGHGHHHHGGGGGDGGGHGHHHHHHGGHGHHDHHHGGHHGGG-DHHHHHHHHHHHGHHGGGGGHGHHGGGGGGGGGGGGGGGG-ADFFFFFFFFFFFFFEFFFFFFFFFFFFFFFFFFF:DFFFFBFFFFFFFFFFFFFFFFF0FFFF/;;;BFFFFFFFFFFFFFEF;BFFF0
@M05620:37:000000000-D9766:1:1101:10079:9279 1:N:0:42
ACCACACCTTCTACAATGAGCTGCGTGTGGCTCCCGAGGAGCACCCCGTGCTGCTGACCGAGGCCCCCCTGAACCCCAAGGCCAACCGCGAGAAGATGCCCAGGTGAGTGGCCCGCTACCTCTTCTGGTGGCCGCCTCCCTCCTTCCTGGCCTCCCGGCGCTGCGCCCTTTCTCACTGGTTCTCTCTTCTGCCGTTTTCCGTAGGACTCTCTTCTCTGACCTGAGTCTCCTTTGGAACTCTGCAGGTTCTA
+
AABBBBBBFFFFGGGGGG5FGGHHGGGEEGHHHFGGFGGGGHHHHGGGGGGGGHHHHHHEGGGGGGGGGGGHHHHGGGGHGHHHHGGGGG<BDGHGHHHHHGA/FCF<?GGGHH-ACCCHHHGHHBGHDCEHHFCGGFHGHFGHHGGGFGGGGGGGGG9-:-@DCADFFFFFFF/BBFFFFBFBFFFFFFFFFFADFFFFFFA9DFFFFFFFFF/99B/BFFF/9;B/9;9BFFFFFFFFFFFBFFFFFF/
@M05620:37:000000000-D9766:1:1101:17696:9285 1:N:0:42
ACCACACCTTCTACAATGAGCTGCGTGTGGCTCCCGAGGAGCACCCCGTGCTGCTGACCGAGGCCCCCCTGAACCCCAAGGCCAACCGCGAGAAGATGAACCCAGGTGAGTGGCCCGCTCCCTCTTCTGGTGGCCGCCTCCCTCCTTCCTGGCCTCCCGGCGCTGCGCCCTTTCTCACTGGTTCTCTCTTCTGCCGTTTTCCGTAGGACTCTCTTCTCTGCCCTGCGTCTCCTTTGGAACTCTGCGGGTTC
+
CCCCCCCCFFFFGGGGGGGGGGHHGGGGHGHHHGGGGGGGGHHHHGGGGGGGHHHHHHHGGGGGGGGGGGGHHHHGGGGHGHHHHGGGGGGGGGHHHH2FGC///F=?1F=1/?0F----<CHG/GGFDH</<.G--A:E:E::A/;0;BB9.C0C:;9C?9:9@F-C?>DBFFFF00:0/9;FFFFB9F0000:@DF/:09.:...0;FFFB0FFFFB00:90A.;AF./0B0BBB00;F90:0--9-;.
@M05620:37:000000000-D9766:1:1101:19540:9299 1:N:0:42
ACCACACCTTCTACAATGAGCTGCGTGTGGCTCCCGAGGAGCACCCCGTGCTGCTGACCGAGGCCCCCCTGAACCCCAAGGCCAACCGCGAGAAGATGAACCCAGGTGCGTGGCCCGCTACCTCTTCTGGTGGCCGCCTCCCTCCTTCCTGGCCTCCCGGCGCTGCGCCCTTTCTCACTGGTTCTCTCTTCTGCCGTTTTCCGTAGGACTCTCTTCTCTGACCTGCGTCTCCTTTGGAACTCTGCAGGTTC
+
CDDDDDDCFFFFGGGGGGGGGGHHGFGGHGHHHGGGGGGGGHHHHGGGGGGGHHHHHHHGGGGGGGGGGGGHHHHGGGGHGHHHHGGGGGGGGAHHD2?FDFD/?/FG1>FE@CHHGC@-@HHHHHHHG00CEGHDCFGGFAFFEGFGGFFFFGGGGGD?-AFFFFFFFFFFFFBFFFFFFFFFFF0BF0BFFBFFAAFFFFF:.:AFFFFFFFFFFFFFFFFBF.99@:BFBF:BF0BBF0:0F:0.::0
@M05620:37:000000000-D9766:1:1101:9967:9307 1:N:0:42
ACCACACCTTCTACAATGAGCTGCGTGTGGCTCCCGAGGAGCACCCCGTGCTGCTGACCGAGGCCCCCCTGAACCCCAAGGCCAACCGCGAGAAGATGACCGGTGGGTGGCCCGCTCCCTCTTCTGGTGGCCGCCTCCCTCCTTCCTGGCCTCCCGGCGCTGCGCCCTTTCTCCCTGGTTCTCTCTTCTGCCGTTTTCCGTAGGACTCTCTTCTCTGCCCTGCGTCTCCTTTGGCACTCTGCAGGTTCTAG
+
BBBBBBBBFFFFGGGGGGGGGFHHGGGGHGHHHGGGGGGGGHHHHGGGGGGGHHHHHHHGGGGGGGGGGGGHHHHGGGGHFHHHHGGGGGGGGGHHHHHFBCG@D//>CDEFH?G@-AEBHHHHHHHHHGEGD@BGGGGFGGGF;FG0BACFGGGA99-9-;AB;DFCFFFFF/B.BAFFBBF99/B;9BFFF.ABF/FFB9AD/;FFBBBFFFB/B/9E/9.9;@D.FBFFFF/;B.9/BF/BFAFFBB;
@M05620:37:000000000-D9766:1:1101:22128:9310 1:N:0:42
AGTGCCAGCTCTCAATCGCACAGGGGACCCAGGGCCTGGCCCCTCCATCCAGAAAACCTATGACCTCACCCGCTACCTGGAGCACCAACTCCGCAGCTTGGCTGGGACCTATGTGAGTATCCAGCGTAGGAATCTGGGAGTTGGGGAGGAGTGAGGAGTTGGGGAAAGACAGTCCTAACCGTGGAGGGTTCTGGTAAATGATGGGGTGAGGAGGGGCTCTTTGGCTCCCACCAGTCCCCCTGTCTGGTCTA
+
BBBABFFFBFFFGGGGGGGGGGHHGGGGGFHHGGGEAFHCGHGHGGHHHFHHFHHHHGHHHHGHHHHHHHHGGEGGHHGHHGHHHHHHGHFHGGGGGFHGFHHGDGHHFHHHHHHHHHHHHHHHHGGGCEGHHHHHHHHGGGHHGGGGGGGHHHHHHDHHHHGGEDHHGHFFHHHHHHHHGEFGGGFGCFGGGGFGGGGGGGGGEDFFFFFFFFFFFDFFFFFFFFFFFFFFFFFFFFFFFFFFFFFFBFB
@M05620:37:000000000-D9766:1:1101:15316:9313 1:N:0:42
AGTGCCAGCTCTCAATCGCACAGGGGACCCAGGGCCTGGCCCCTCCATCCAGAAAACCTATGACCTCACCCGCTACCTGGAGCACCAACTCCGCAGCTTGGCTGGGACCTATGTGAGTATCCAGCGTAGGAATCTGGGAGTTGGGGAGGAGTGAGGAGTTGGGGAAAGACAGTCCTAACCGTGGAGGGTTCTGGTAAATGATGGGGTGAGGAGGGGTTCTTTGGCTCCCACCAGTCCCCCTGTCTGGTCTA
+
BBABAFFFCFFFGFGGGGGGGGHGGGDEEGHHAEEEFGHHHHGGGGHHHHFHHHHFHGFGHHHHHFGHHHGGE>EEHHHHBFHHHH1?EHHFEGGEEHFHGHHGGGHHGHHHHHHDHGFHHHHHHGDDGGHHGHHHHG0FEGGFGF.AGACGF0DCCGCBGFGGGGHGCHHGHHFFHFHHGGFGDEGGC?FGGGCBGGGGGGGGGGFFFFFFFFFF.@FFFFFFFFFEFFFFFFFFFFFFFFFFFFBFFF0
@M05620:37:000000000-D9766:1:1101:21663:9317 1:N:0:42
ACCACACCTTCTACAATGAGCTGCGTGTGGCTCCCGAGGAGCACCCCGTGCTGCTGACCGAGGCCCCCCTGAACCCCAAGGCCAACCGCGGGAAGATGACCCGCTGCCACTCCGCTCCCACTTCTCCTTCCCGCCTCCCCCCTTCCTGCTCTCCCGGCTCTCCCCCCTTCTTCCTTGTTTCTCTCTTCTGCCGTCTTCCTTCGCACTCCCTTCTCTGCTCTGCGTCTCCTTTGGTTCTATGCCGGATGTAC
+
CCCCCCBCFFFFGGGGGGGGGGHHGGGGHGHHHGGGGGGFGHHHHGGGGGGGHHHFHHHGGGGGGGGGGGGHHHHGGGGHGHHH/?E/>//>@C/0FG1?<0A/--.01110>...<../<.<DG0:000;/;ADDDCA.9;-.;/;;B/00:;B.---://;/.:-;F////;/9//99B//;/;/B////;.-;./;/BF...-://.//9BFFFF//:BB9.-:B////9B..99//B/99>-.-9//
@M05620:37:000000000-D9766:1:1101:14683:9317 1:N:0:42
ACCACACCTTCTACAATGAGCTGCGTGTGGCTCCCGAGGAGCACCCCGTGCTGCTGACCGAGGCCCCCCTGAACCCCAAGGCCAACCGCGAGAAGATGACCGGAGGGTAGCCCGCTCCCACTTCTGGTGGCCGCCTCCCTCCTTCCTGCCCTCCCGGCGCAGCGCCCTTTCTCCCTGGTTCTCTCTTCTGCCGTTTTCCGTCGGACTATCTTCTCTGCCCTGCGTATCCTTTGGCACTCTGCAGGATCTAG
+
CCDCDCCCFFFFGGGGGGGGGGHHGGGFHGHHGGGGGGGGGHHHHGGGGGGGHHGHHHHGGGGGGGGGGGGHHHHGGGGHGHHHHGGGGGGGGGHHHHH22<//A/<.0>1<C@D@-CA/=CGHH00<GGGFFFGGGGEFGGGFGFF:0::0CGE.?DFF-;@9-D>9/:FFBBB/;9FFFFB:B0BFFFFFF..:A:B.::@-CFA/:::BFFFBFF0A0;A>A.9:FFB00:0;0//0BF0B..;/::0
@M05620:37:000000000-D9766:1:1101:16487:9328 1:N:0:42
AGTGCCAGCTCTCAATCGCACAGGGGACCCAGGGCCTGGCCCCTCCATCCAGAAAACCTATGACCTCACCCGCTACCTGGAGCACCAACTCCGCAGCTTGGCTGGGACCTATGTGAGTATCCAGCGTAGGAATCTGGGAGTTGGGGAGGAGTGAGGAGTTGGGGAAAGACAGTCCTAACCGTGGAGGGTTCTGGTAAATGATGGGGTGAGGAGGGGCTCTTTGGCTCCCACCAGTCCCCCTGTCTGGTCTA
+
BBBBCFFFCFFFGGGGGGGGGGHHGGGGGGHHGGGGGGHHHHGHGGHHHHHHHHFHHGHHHHHHHHHHHHHGGGGGHHHHHHHHHHHHGGHHGGGGGHHHGHHGGGHHGHHHHHHHHHHHHHHHHGGGGGHHHHHHHHHGGHHHGGGGGGGHHHHHHGHHHHGGGGHHHHHHHHHHHHHHGGGGGGGGEGGGGGFFGGGGGGGGGGFFFFFFFFFFFFFFFFFFFFFFFFFFFFFFFFFFFFFFFFFFFFF
@M05620:37:000000000-D9766:1:1101:7477:9331 1:N:0:42
ACCACACCTTCTACAATGAGCTGCGTGTGGCTCCCGAGGAGCACCCCGTGCTGCTGACCGAGGCCCCCCTGAACCCCAAGGCCAACCGCGAGAAGATGCCCAGGTGAGTGGCCCGCTACCTCTTCTGGTGGCCGCCTCCCTCCTTCCTGGCCTCCCGGCGCTGCGCCCTTTCTCACTGGTTCTCTCTTCTGCCGTTTTCCGTAGGACTCTCTTCTCTGACCTGAGTCTCCTTTGGAACTCTGCAGGTTCTA
+
CCCCCCC>FFFFGGGGGGAFGGHHGGGBAFHGHBFF?EGGGHGHHGGEEEGGHHGHHHHAECGGGGGGGGGHHHHGGGGHGHHHHGGGGG>CGGHFHHHHHHHGHHHHHHGGHHGGGGGHHHHHHHHHHHGHHGGGGGHGHHGHHGGGGGGGGGGGGG-ADFFFFFFFFFFFFFFFFFFFFFFFFFFFFFFFFFFFFFFFFFFFFFFFFFFFFFFFFFFFFFFFFFF:FFFFFFFFFFFFFFFFFFFFFFF
@M05620:37:000000000-D9766:1:1101:7609:9334 1:N:0:42
AGGGCCAGCTCTCCAGAGCACAGGGTCCCCGGGGCATGGCCCTCCCCCACGCACACCTCTGCCCGCCCCCGCTACCTGTCGCACCCCATCCGCAGCTTGCCTGGGACCTCTGTGCGTATCCCTCGTCGGTCTCTGGGCTTTGGGGCTGCGTGCGGCGTTGGGGCCCGCCCGTCCTACCCGTGGCGGGTTCTGGTAAATGCTGGGGTGCTGCTGGGCTCTTTGGTTCCCACCCGTCCCCCTGTCTGGTCTCT
+
>11>A>11>@13AB1ABAB1ABAAA00A0000AAEE0A00ABBGAB/B/AAA>/E0?BB1B1B>/>/>>>EE>E>FB1BB??><BAC?0BB?/<</?10/??1<<00CC11F?FFCCACHHF1GC.<<<-.;;;;0/:;C;:;???-..;;9C@?@@@?@F-9A--@@@;-@FBF//AFBB--@-@-@AFFFF99;:9BFFFFB@B-A/:B//;A-:9F/;BF9;;9F/ABA9B-;BFF?EFFBFFF/;/;
@M05620:37:000000000-D9766:1:1101:6289:9334 1:N:0:42
ACCACACCTTCTACAATGAGCTGCGTGTGGCTCCCGAGGAGCACCCCGTGCTGCTGACCGAGGCCCCCCTGAACCCCAAGGCCAACCGCGAGAAGATGCCCAGGTGAGTGGCCCGCTACCTCTTCTGGTGGCCGCCTCCCTCCTTCCTGGCCTCCCGGAGCTGCGCCCTTTCTCACTGGTTCTCTCTTCTGCCGTTTTCCGTAGGACTCTCTTCTCTGACCTGAGTCTCCTTTGGAACTCTGCAGGTTCTA
+
ABBBBBBBFFFFGGGGGGG5GFHHGFGGHGHGHGGGFGGCDGHHHGGGEGGGFHHHHHHGGGCGGGGGGGGHHHHGGGGHGHHHHGGGGGGGGGHGHHHHHGHGHGHHHHGFHHGFG-DHHHHHHHHGGGFGHCGGGGHGHHGHHGGGGFGGFFGGGFFGGGGGADFFFFFFFFFFFFFFFFFFFFFFFFFFFFDFFFFFFFFFD/FFFFFFFFFFFFFFFFFFFFFFFFFFFFFFFEFFFFFFFFFFFF;
@M05620:37:000000000-D9766:1:1101:18483:9343 1:N:0:42
ACCACACCTTCTACAATGAGCTGCGTGTGGCTCCCGAGGAGCACCCCGTGCTGCTGACCGAGGCCCCCCTGAACCCCAAGGCCAACCGCGAGAAGATGCCCAGGTGAGTGGCCCGCTACCTCTTCTGGTGGCCGCCTCCCTCCTTCCTGGCCTCCCGGAGCTGCGCCCTTTCTCACTGGTTCTCTCTTCTGCCGTTTTCCGTAGGACTCTCTTCTCTGACCTGAGTCTCCTTTGGAACTCTGCAGGTTCTA
+
?AAABA?AFFFDGGG4AFE5GDFFEAEE4ABGHGGGGA22FCGHH?0E1AEFFBGGBAGG@EC@1E?EGGGEHHH>EEGEFEHEGGGGGGGGCFGHHFHHHHHGGGHHHHEGHHCDCDCHHHHHHFHFHHDHHCCCDDGEGHGHFFFGGGGGFGGGB?-;?FFF@GFB<FFFFFFFFFFB9FFFFFFF/FFFFBFDFFFFFFFDDFFFFFFFFFFFFF/FFFFFFBFFFFFFFFFFEBFFFFFEFFFBFFB
@M05620:37:000000000-D9766:1:1101:6839:9346 1:N:0:42
ACCACACCTTCTACAATGAGCTGCGTGTGGCTCCCGAGGAGCACCCCGTGCTGCTGACCGAGGCCCCCCTGAACCCCAAGGCCAACCGCGAGAAGATGCCCAGGTGAGTGGCCCGCTACCTCTTCTGGTGGCCGCCTCCCTCCTTCCTGGCCTCCCGGCGTTGCGCCCTTTCTCACTGGTTCTCTCTTCTGCCGTTTTCCGTAGGACTCTCTTCTCTGACCTGAGTCTCCTTTGGAACTCTGCAGGTTCTA
+
CCCCCCCAFFFFGGGGGGGGGGHHGGGBEFHHHGGGGGGGGHHHHGGGGGGGHHHHHHHGGGGGGGGGGGGHHHHGGGGHGHHHHGGGGGDGGGHHHHGHHHHGHHHHHHGGHHGGGGGHHHHHHHHHHHGHHGGGGGHGHHGHHGGGGGGGGGGGGG-ABGFFFFFFFFFFFFFFFFFFFFFFFFFFFFFFFFFFFFFFFFFFFFFFFFFFFFFFFFFFFFFFFFFFFFFFFFFFFFFFFFFFFFFFFFF
@M05620:37:000000000-D9766:1:1101:14013:9357 1:N:0:42
ACCACACCTTCTACAATGAGCTGCGTGTGGCTCCCGAGGAGCACCCCGTGCTGCTGACCGAGGCCCCCCTGAACCCCAAGGCCAACCGCGAGAAGATGCCCAGGTGAGTGGCCCGCTACCTCTTCTGGTGGCCGCCTCCCTCCTTCCTGGCCTCCCGGAGCTGCGCCCTTTCTCACTGGTTCTCTCTTCTGCCGTTTTCCGTAGGACTCTCTTCTCTGACCTGAGTCTCCTTTGGAACTCTGCAGGTTCTA
+
BBBABBBBFFFFGGGGEGFDGDHHGEEBCAGHAFFAEGGGGHHHHGGGDEGGGHGHHHHGEGCGGDGGGGGEHFHGGGGHEEHHHG?<CGC@CGFGFHBCHHHGGFGCFDGGHHGGGGGHDFFFHH0GGHGGHC?DDDAFHCGHHGGGFGFFGFFGGG-@@FBFGGFBBFFFFF/FFFFFFFFFEFFFFFFFFBDFFFBFFFFFFFFFFFFFFFFFFFBFFFFF.FB/BFBFFFFFFFBFFFFFFFFFFF9
@M05620:37:000000000-D9766:1:1101:19103:9382 1:N:0:42
ACCACACCTTCTACAATGAGCTGCGTGTGGCTCCCGAGGAGCACCCCGTGCTGCTGACCGAGGCCCCCCTGAACCCCAAGGCCAACCGCGAGAAGATGAACCCAGGTGAGTGGCCCGCTACCTCTTCTGGTGGCCGCCTCCCTCCTTCCTGGCCTCCCGGCGCTGCGCCCTTTCTCACTGGTTCTCTCTTCTGCCGTTTTCCGTAGGACTCTCTTCTCTGACCTGCGTCTCCTTTGGAACTCTGCAGGTTC
+
CDCCDDCDFFFFGGGGGGGGGGHHGFGGHGHHHGGGGGGGGHHHHGGGFGGGHHHHHHHGGGGGGGGGGGGHHHHGGGGHGHHHHGGGGGGGGGHHHHHFGHGGFGHHGHHHGGHHGGGGGHHHHHHHHGHHGHHGGGGGHGHHGGGGGGGGGGGGGGGG-ADFFFFFFFFFFFFFFFFFFFFFFFFFFFFFFFFFBDFFFFFFFFFFFFFFFFHHFFFFFFFFF.@<BFFFFFFFFFFFFFFFFBFFFF0
@M05620:37:000000000-D9766:1:1101:24512:9390 1:N:0:42
AGTGCCAGCTCTCAATCGCACAGGGGACCCAGGGCCTGGCCCCTCCATCCAGAAAACCTATGACCTCACCCGCTACCTGGAGCACCAACTCCGCAGCTTGGCTGGGACCTATGTGAGTATCCAGCGTAGGAATCTGGGAGTTGGGGAGGAGTGAGGAGTTGGGGAAAGACAGTCCTAACCGTGGAGGGTTCTGGTAAATGATGGGGTGAGGAGGGGCTCTTTGGCTCCCACCAGTCCCCCTGTCTGGTCTA
+
BCABCFFFCFFFGGGGGGGCGGHGGGGGGGHHFGGGGGHHHHGHGGHHHHHHHHHHHGHHHHHHHHHHHHHGGEEGHGHHBGHHHHFGFHHHEFCGGHGFGHHGGGHHGHHHHHGHHGHHHHHHHGGGGGHHHHHHHHCFGHHHGGEGGDEHHGHHGGFHHFGGGGHHHHHHHHHHHHHHGGGGGGGGCFFGGGFGGGGGGGGGGGDDFFFFFFFFFFFFFFFFFFFFFFFFFFFFFFFFFFFFFFFFFFF
@M05620:37:000000000-D9766:1:1101:15463:9398 1:N:0:42
ACCACACCTTCTACAATGAGCTGCGTGTGGCTCCCGAGGAGCACCCCGTGCTGCTGACCGAGGCCCCCCTGAACCCCAAGGCCAACCGCGAGAAGATGCCCAGGTGAGTGGCCCGCTACCTCTTCTGGTGGCCGCCTCCCTCCTTCCTGGCCTCCCGGCGCTGCGCCCTTTCTCACTGGTTCTCTCTTCTGCCGTTTTCCGTAGGACTCTCTTCTCTGACCTGAGTCTCCTTTGGAACTCTGCAGGTTCTA
+
AAAAAAAAFFFFGGGGDGGDGBGFGEEA00FG1AFE?EGCCHHGHGGGCEGGEHGFHHGEEGCEG/EGGEF0GCHGGGCHEEHHHGEEGGG@@CFHDGDFHHGGHHHFFGGEHEGGGCGHHHHHHHHHHHGHHGGGGGEGHGGGHGGGGGGFGGGEGG?@A@@F@@F@@FFFFFBFFFF:F/BFFFFFFFBFF@FFFFFFFFEFF/9FFFFFFFFFFF//FFF99BF/FFF/FFBBBFFFFFFFFFFFFFF
@M05620:37:000000000-D9766:1:1101:17074:9404 1:N:0:42
ACCACACCTTCTACAATGAGCTGCGTGTGGCTCCCGAGGAGCACCCCGTGCTGCTGACCGAGGCCCCCCTGAACCCCAAGGCCAACCGCGAGAAGATGCCCAGGTGAGTGGCCCGCTACCTCTTCTGGTGGCCGCCTCCCTCCTTCCTGGCCTCCCGGAGCTGCGCCCTTTCTCACTGGTTCTCTCTTCTGCCGTTTTCCGTAGGACTCTCTTCTCTGACCTGAGTCTCCTTTGGAACTCTGCAGGTTCTA
+
AAA1AAAAFFFFGGGFDGAAGFHGG0AA00FG1BFEEEGGGHHHHGGGCEGEHHG1GHGGCGGGGAFGGGG0FCGGGGAH//GHHG//BC@@?CCF1FD1FGFGHHHHGHGGHHGGGGGHHHHGHGHGGHGHHGCGGG.CHGGGGGGGGFFGG.EFBG-@AGGGGGB@>FFFFF/BFFFFFFFFFFFFFFFFF@FFFFFFFFFFFFFFFFFFFFFFFF/BBFFBBFFFFFFFFFFB9FFFFFFFFFFFFFB
@M05620:37:000000000-D9766:1:1101:17419:9405 1:N:0:42
ACCACACCTTCTACAATGAGCTGCGTGTGGCTCCCGAGGAGCACCCCGTGCTGCTGACCGAGGCCCCCCTGAACCCCAAGGCCAACCGCGAGAAGATGAACCCAGGTGAGTGGCCCGCTACCTCTTCTGGTGGCCGCCTCCCTCCTTCCTGGCCTCCCGGCGCTGCGCCCTTTCTCACTGGTTCTCTCTTCTGCCGTTTTCCGTAGGACTCTCTTCTCTGACCTGAGTCTCCTTTGGAACTCTGCAGGTTC
+
DCDDDDDDFFFFGGGGGGGGGGHHGGGGHGHHHGGGGGGGGHHHHGGGGGGGHHHHHHHGGGGGGGGGGGGHHHHGGGGHGHHHHGGGGGGGGGHHHHGHHHGGHGHHHHHHGGHHGGGGGHHHGHHHHHHHGHHGGGGGHGHHGGGGGGGGGGGGGGGG-ADFFFFFFFFFFFFFFFFFFFFFFFFFFFHFHFFFDFFFFFFFFFFFFFFFFFFFFFFFBFFFF/BFFFFFFFFFFFFFFFFFFBFFFF0
@M05620:37:000000000-D9766:1:1101:16100:9405 1:N:0:42
ACCACACCTTCTACAATGAGCTGCGTGTGGCTCCCGAGGAGCACCCCGTGCTGCTGACCGAGGCCCCCCTGAACCCCAAGGCCAACCGCGAGAAGATGAACCCAGGTGCGTGGCCCGCTACCTCTTCTGGTGGCCGCCTCCCTCCTTCCTGGCCTCCCGGCGCTGCGCCCTTTCTCACTGGTTCTCTCTTCTGCCGTTTTCCGTAGGACTCTCTTCTCTGACCTGCGTCTCCTTTGGAACTCTGCCGGTTC
+
BBB?BBBBFFFFGGGGFGDAG5FFEBABFAGH3FGEEGGGGHHHHGGGDEGGHHGFHHHGCGGGG1EGGGGEHCGGGGDHEEHHHGAEDDC@/DCGDDGGFGG/GFHFHGFE-DHHGGC-CHHGBGDFHHHHGHC:DGADEAFGGGFGGGGGGGGGGEFGG@BBBFBBFB?FFFFF/BFFBFFFFFFBBFFFFFFB.;BEF9.B;ADFBFFFFFFFFFFF/;BBB:@A@FFFFFFEFFEFFFFFF/;@BA.
@M05620:37:000000000-D9766:1:1101:9121:9407 1:N:0:42
ACCACACCTTCTACAATGAGCTGCGTGTGGCTCCCGAGGAGCACCCCGTGCTGCTGACCGAGGCCCCCCCTGAACCCCAAGGCCACCCGCGAGAAGATGCCCAGGTGAGTGGCCCGCTACCTCTTCTGGTGGCCGCCTCCCTCCTTCCTGGCCTCCCGGAGCTGCGCCCTTTCTCACTGGTTCTCTCTTCTGCCGTTTTCCGTAGGACTCTCTTCTCTGACCTGAGTCTCCTTTGGAACTCTGCAGGTTCT
+
BBBBBBBBFFFFGGGGGGGFGFHHGFGFHGHGHGGGGGGGGHHHHGGGGGGGHHHHHHHGGGGGGGGGGGFGHGHHGGGEGGHHH/FFGGGGGGGHGHHHHHFHFHHHHHHGGHHGGGGGHHHHHHHGHHHGHHGGGGGGGGGGGGGGGGGFGFGGGGGGGFFFFFFFCDFFFFFFFFFFFFFFFFFFFFFFFFFA?/EFFFFFFFFFFFFFFFFFFFFFFFFFFFFFFFFFFFFEFFFFFFFFFFFFFFF
@M05620:37:000000000-D9766:1:1101:19328:9410 1:N:0:42
AGTGCCAGCTCTCAATCGCACAGGGGACCCAGGGCCTGGCCCCTCCATCCAGAAAACTTATGACCTCACCCGCTACCTGGAGCACCAACTCCGCAGCTTGGCTGGGACCTATGTGAGTATCCAGCGTAGGAATCTGGGAGTTGGGGAGGAGTGAGGAGTTGGGGAAAGACAGTCCTAACCGTGGAGGGTTCTGGTAAATGATGGGGTGAGGAGGGGCTCTTTGGCTCCCACCAGTCCCCCTGTCTGGTCTA
+
A@AABFFFBFFFGGGGGGEGGFCFGGGGGGHHGGGGGFHHHHGHGGHHHHHHHHHHHHHGHHHHHHHHHHHGGGGGHHHHHHHHHHHHGHHHGGCFGHHHGHHFGGHHGHHHHHGHHHGHHHHHGGGGGGHHHHHHHHHGGHHHGGGGGGGHHHHHHDHHGHGGGGHHGHHHHHHHHHHHGGGGGGGGGGGGGGGGGGGGGGGGGGFFFFFFFFFFFFFFFFFFFFFFFFFFFFFFFFFFFFFFFFFFFFF
@M05620:37:000000000-D9766:1:1101:19309:9419 1:N:0:42
AGTGCCAGCTCTCAATCGCACAGGGGACCCAGGGCCTGGCCCCTCCATCCAGAAAACTTATGACCTCACCCGCTACCTGGAGCACCAACTCCGCAGCTTGGCTGGGACCTATGTGAGTATCCAGCGTAGGAATCTGGGAGTTGGGGAGGAGTGAGGAGTTGGGGAAAGACAGTCCTAACCGTGGAGGGTTCTGGTAAATGATGGGGTGAGGAGGGGCTCTTTGGCTCCCACCAGTCCCCCTGTCTGGTCTA
+
BCABBFFFCFFFGGGGGGGGGGHHGGGGGGHHGGGGGGHHHHGHGGHHHHGHHHHHHGHGHHHHHHHHHHHGGGGGHHHHHHHHHHHHGHHHGGGGGHHHGHHGGGHHGHHHHHHGHHHHHHHHHGGGGGHHHHHHHHHGGHHHGGGGGGGHHHHHHGHHHHGGGGHHHHHHHHHHHHHHGGGGGGGGDGGGGGGGGGGGGGGGGGFFFFFFFFFFFFFFFFFFFFFFFFFFFFFFFFFFFFFFFFFFFFF
@M05620:37:000000000-D9766:1:1101:22351:9420 1:N:0:42
ACCACACCTTCTACAATGAGCTGCGTGTGGCTCCCGAGGAGCACCCCGTGCTGCTGACCGAGGCCCCCCTGAACCCCAAGGCCAACCGCGAGAAGATGCCCAGGTGAGTGGCCCGCTACCTCTTCTGGTGGCCGCCTCCCTCCTTCCTGGCCTCCCGGAGCTGCGCCCTTTCTCACTGGTTCTCTCTTCTGCCGTTTTCCGTAGGACTCTCTTCTCTGACCTGAGTCTCCTTTGGAACTCTGCAGGTTCTA
+
CCCDDCDBFFFFGGGGGGGGGGHHGGGFHGHHHGGGGGGGGHHHHGGGEGGGHHHHHHHGGGGGGGGGGGGHHHHGGGGHGHHHHGGGGGGGGGHHHHHHHHHGHHHHHHGGHHGGGGGHHHHHHHHHHHGHHGGGGGHGHHGHHGGGGGGGGGGGGG@DGGGGGGFFFFFFFFFFHHFFFFFFHFFFFFFFFFFFFFFFFFFFFFFFFFFFHHFFFFFFFHFFFFFFFFFFHFFFFFFFFHFFFFFFFFB
@M05620:37:000000000-D9766:1:1101:17807:9421 1:N:0:42
AGTGCCAGCTCTCAATCGCACAGGGGACCCAGGGCCTGGCCCCTCCATCCAGAAAACCTATGACCTCACCCGCTACCTGGAGCACCAACTCCGCAGCTTGGCTGGGACCTATGTGAGTATCCAGCGTAGGAATCTGGGAGTTGGGGAGGAGTGAGGAGTTGGGGAAAGACAGTCCTAACCGTGGAGGGTTCTGGTAAATGATGGGGTGAGGAGGGGCTCTTTGGCTCCCACCAGTCCCCCTGTCTGGTCTA
+
ACAABFFFDFFFGGGGGGGGGGHHGGGGGGHHGGGGGGHHHHGHGGHHHHHHHHHHHGHHHHHHHHHHHHHGGFGGHHHHHHHHHHHHGHHHGGGGGHHHGHHGGGHHGHHHHHHHHHHHHHHHHGGGGGHHHHHHHHHGGHHHGGGGGGGHHHHHHGHHHHGGGGHHHHHHHHHHHHHHGGGGGGGGEFGGGGFGGGHHHGGGGGFFFFFFFFFFFFFFFHHFFFFFFFFFFFFFFFFFFFFFHFFFFFF
@M05620:37:000000000-D9766:1:1101:14005:9439 1:N:0:42
AGTGCCAGCTCTCAATCGCACAGGGGACCCAGGGCCTGGCCCCTCCATCCAGAAAACCTATGACCTCACCCGCTACCTGGAGCACCAACTCCGCAGCTTGGCTGGGACCTATGTGAGTATCCAGCGTAGGAATCTGGGAGTTGGGGAGGAGTGAGGAGTTGGGGAAAGACAGTCCTAACCGTGGAGGGTTCTGGTAAATGATGGGGTGAGGAGGGGCTCTTTGGCTCCCACCAGTCCCCCTGTCTGGTCTA
+
>1AAAFDFAFFFFGGGGFF1A0A00E0EEFHHGGGG//FAEGGHGGBG10BA1010BEBFAA2GFFCGHHHE/EEGHHGGGGHC>>FGG0GHGC/E?>GH?HHGGCGHGHGHEHHHHHHHHDGGH@BBCCHHHHHEF0FC?GHHG?FCCGFHFHF.<AGHBGGCGGH.CFBCCFGFGHHFA.C@EGGG9.FFGGFBFBGBFFGFFGF??FFEFB@@@-AFFF//BBFFFFFFFFFFFFFF@FFFF/B9BF9
@M05620:37:000000000-D9766:1:1101:11535:9449 1:N:0:42
ACCACACCTTCTACAATGAGCTGCGTGTGGCTCCCGAGGAGCACCCCGTGCTGCTGACCGAGGCCCCCCTGAACCCCAAGGCCAACCGCGAGAAGATGACCGGTGTGTGGCCCGCTCCCTCTTCTGGTGGCCGCCTCCCTCCTTTCTGGCCTCCCGGCGCTGCGCCCTTTCTCCCTGGTTCTCTCTTTTGCCGTTTTCCGTAGGACTCTCTTCTCTGTCCTGTGTCTCCTTTGGCACACTGCAGGTTCTAG
+
BBBBBBB3BFCFGGGGGG5BGGHHGGGB4EHGGFFF?EEEFHHHHGGAEEGGFHFHHHGAEC?EGGGGGGGHFHHGGGGHGHHHHGGGGG/>CGHEGHHHC@@<<<??GA.FG-CCC?E/GHFFHD0=<:CC@G@AECF/FD/;09;00:A9FEG?-;;@D-.;DDFFBF9FF/BF/.9;9BFFFF//;99/9.AFF/B.9...999;FFF/9FFFF/9:/999;BFF//:B////9.;BB///::B/;//
@M05620:37:000000000-D9766:1:1101:7628:9451 1:N:0:42
AGTGCCAGCTCTCAATCGCACAGGGGACCCAGGGCCTGGCCCCTCCATCCAGAAAACCTATGACCTCACCCGCTACCTGGAGCACCAACTCCGCAGCTTGGCTGGGACCTATGTGAGTATCCAGCGTAGGAATCTGGGAGTTGGGGAGGAGTGAGGAGTTGGGGAAAGACAGTCCTAACCGTGGAGGGTTCTGGTAAATGATGGGGTGAGGAGGGGCTCTTTGGCTCCCACCAGTCCCCCTGTCTGGTCTA
+
BBABBFFFBFFFGGGGGGGGGGHHGGGGGGHHGGGGGGHHHHGHGGHHHHHHHHHHHGHHHHHHHHHHHHHGGEGGHHHHGHHHB?GGGHHHGGGGGHGHGHHGGGHHGHHHHHHHHHHHHHHHHGGGGGHHHHHHHHFFGHHHGGGGGGGHHHHGHGHHHHGGGGHHHHHHHHHHHHHHGGGGDGGGEGGGGGFGGGGGGGGGGGFFFFFFFFFFFFFFFFFFFFFFFFFFFFFFFFFFFFFFFFFFFFB
@M05620:37:000000000-D9766:1:1101:11554:9455 1:N:0:42
ACCACACCTTCTACAATGAGCTGCGTGTGGCTCCCGAGGAGCACCCCGTGCTGCTGACCGAGGCCCCCCTGAACCCCAAGGCCAACCGCGAGAAGATGACAGGTGAGTGGCCCGCTACCTCTTCTGGTGGCCGCCTCCCTCCTTCCTGGCCTCCCGGAGCTGCGCCCTTTCTCACTGGTTCTCTCTTCTGCCGTTTTCCGTAGGACTCTCTTCTCTGACCTGAGTCTCCTTTGGAACTCTGCAGGTTCTAG
+
CCCCCCCCFFFFGGGGGGGGGGHHGGGGHGHHHGGGGGGGGHHHHGGGEGGGHHHHHHHGGGGGGGGGGGGHHHHGGGGHGHHHHGGGGGGGGGHGHHFHHGF?GHHGHFFFHCGCGGHFHHEGHHFDHGFHCDGFGHGGHGHHHHBFFGGFGGGDCDDGGFFFGGFCFFFFFFFBF/;BFFFFFFFFFFFF=:AFFBF.BF9:BFFFFFFFFFFFFBFF0F/FFFFFFFFFFFFFFFFFFFFFF9BBFFF
@M05620:37:000000000-D9766:1:1101:23017:9456 1:N:0:42
ACCACACCTTCTACAATGAGCTGCGTGTGGCTCCCGAGGAGCACCCCGTGCTGCTGACCGAGGCCCCCCTGAACCCCAAGGCCAACCGCGAGAAGATGCCCAGGTGAGTGGCCCGCTACCTCTTCTGGTGGCCGCCTCCCTCCTTCCTGGCCTCCCGGCGCTGCGCCCTTTCTCACTGGTTCTCTCTTCTGCCGTTTTCCGTAGGACTCTCTTCTCTGACCTGAGTCTCCTTTGGAACTCTGCAGGTTCTA
+
?BABBBABFFFFFGGFFGGGGGHGGGGGHEHHHGGGGGGCGHHHHGGGFEGFHGHHHHHGGGGGFGEGGGGHHHEGGGGHGHHGEGGGGGGCCDHHGGHFHHEF<?DGFDAC<G@@<--FGHDDGHGBGHDF.<-AADGCGFFBGFGGB/.FB?EG??-;9-9.-9.@DBFBFFFFB/9BFBFFBFBFFBFBFF9AF.BFDB..;BBB:BFBBFFFFF/FFBFBFFF/BFBFFF9BB/BFBBF/9:FFFB;
@M05620:37:000000000-D9766:1:1101:7646:9457 1:N:0:42
AGTGCCAGCTCTCAATCGCACAGGGGACCCAGGGCCTGGCCCCTCCATCCAGAAAACCTATGACCTCACCCGCTACCTGGAGCATCAACTCCGCAGCTTGGCTGGGACCTATGTGAGTATCCAGCGTAGGAATCTGGGAGTTGGGGAGGAGTGAGGAGTTGGGGAAAGACAGTCCTAACCGTGGAGGGTTCTGGTAAATGATGGGGTGAGGAGGGGCTCTTTGGCTCCCACCAGTCCCCCTGTCTGGTCTA
+
AAAABFFFBFFFGEGGGFFFFCBGGAEGGGGHGGGFFFHFGGGHGGFHHHHGHEFHHGGHHEHHHHEGHHHFEGCEGHGGHHGEGFCHHFHHGE@EGFHHGHHGGGEHGHHHHHHHHGFHFFHHHGDGGBGHHFHHHHGG?GHHGGFGGGGHHHHHHGHHGHGGGGGEHHHHHFHHHHGFCCFGGGGG;FGGGGCFFGGGGFGGGGGFEFFFFFAFF@EFFFFFFFFEEFF?FFFFFFFFFFFFFFFFBBB
@M05620:37:000000000-D9766:1:1101:10441:9458 1:N:0:42
AGTGCCAGCTCTCAATCGCACAGGGGACCCAGGGCCTGGCCCCTCCATCCAGAAAACCTATGACCTCACCCGCTACCTGGAGCACCAACTCCGCAGCTTGGCTGGGACCTATGTGAGTATCCAGCGTAGGAATCTGGGAGTTGGGGAGGAGTGAGGAGTTGGGGAAAGACAGTCCTAACCGTGGAGGGCTCTGGTAAATGATGGGGTGAGGAGGGGCTCTTTGGCTCCCACCAGTCCCCCTGTCTGGACTA
+
>>AAAFFF@FFFGDGGGFGGGGHHGEFEGGAGF2EEFFHHHHGGGGGFHHGHHHGHFGH3GFGHHHHHHFHEGGGGHHGFHGH?FHFGGGHHGG/EEFGHGFH/EGHHG2GHHHFGGFGHHHFHEFCE//FGGDFGFHHGGHHGGGED?DDGHFHHF.CGHH-@EAAGGGHFCG0CFGGH?CABDEGG.;9FGGFBFGGFEBF0C.ADEFEB?DFAF-EFEFF/99F.A.;AE./:FB.A;EFFF///;/;
@M05620:37:000000000-D9766:1:1101:22556:9463 1:N:0:42
AGTGCATCTCTCAATCGCACAGGGGGCCCCTGGCCTGGCCCCTCCCTCCCGAAAACCTCTGACCTCACCCGCTACCTGGAGCACCCACTCCGCAGCTTGGCTGGGCCCTCTGTGCGTATCCCGCGTCGGAATCTGGGCGTTGGGGCGGCGTGCGGCGTTGGGGCAAGCCCGTCCTAACCGTGGCGGGTTCTGGTAAATGCTGGGGTGAGGCGGGGCTCTTTGGCTCCCACCCGTCCCCCTGTCTGGTCTAT
+
AA>>AF3BBD3BB3FGG1AEEGHCE0AEEA/BBBFGGH0BGEHGG/0BEFB/A>FFEGGGH1BG@BBGHHGGEGGHBGFBBFGGHE?EGBFEFGGGHHHGHHCCG/?BF/?FFH1EFGFHH1ACCA<AC-=CHGHHHC@CACHGGC?A-@@@F@@@@@@@F@@F@FE-E-;@FFFFFFF@FF@-@@@@EFFFFBFFFFF/;FFF@A@AFF--@@@@@FFFFFFFFFFFFFF-@FFFFFF?EFFFFFFFFBB
@M05620:37:000000000-D9766:1:1101:16859:9480 1:N:0:42
ACCACACCTTCTACAATGAGCTGCGTGTGGCTCCCGAGGAGCACCCCGTGCTGCTGACCGAGGCCCCCCTGAACCCCAAGGCCAACCGCGAGAAGATGACAGGGGAGGGGCCCGCTACCTCTTCTGGTGGCCGCCTCCCTCCTTCCTGGCCTCCCGGAGCTGCGCCCTTTCTCACTGGGTCTCTCTTCTGCCGTTTTCCGTAGGACTCTCTTCTCTGACCTGAGTCTCCTTTGGAACTCTGCAGGGTCTAG
+
CCCCCBCCFFFFGGGGFGGGGGHHGGGGHGHHHGGGGGGGGHHHHGGGFGGGHGHHGHHGGGGGGGGGGGGHHHHGGGGHGHHHHGGGGGGGGGHHHH2F22?/<?//->-AG@@<<-G0<0C000C0:C.C@-;AAEG//=9FFG90C.CBAEF.D>-:.9:9-AD-FFB9//://B.;B9B9//B9/9/B9.;FF/F./:.A/:9/9:/;9/9/9//F/./9;9B/F/FFBFBF//9/;B//;-;9.9/
@M05620:37:000000000-D9766:1:1101:15259:9488 1:N:0:42
ACCACACCTTCTACAATGAGCTGCGTGTGGCTCCCGAGGAGCACCCCGTGCTGCTGACCGAGGCCCCCCTGAACCCCAAGGCCAACCGCGAGAAGATGAACCCAGGTGAGTGCCCCGCTACCTCTTCTGGTGGCCGCCTCCCTCCTTCCTGGCCTCCCGGAGCTGCGCCCTTTCTCACTTGTTCTCTCTTCTGCCGTTTTCCGTAGGACTCTCTTCTCTGACCTGAGTCTCCTTTGGAACTCTGCATGTTC
+
EDEEEECDFFFFGGGGGGGGGGHHGGGEHGHHHGGGGGGGGHHHHGGGGGGGHHHHHHHGGGGGGGGGGGGHHHHGGGGHGHHHHGGGGGGGGGHHHH2?F//=/?1?BH111??F-@-><CGFFH<D<G1/<CH--A.<CEF/<::1:11/<C0<.<A--<<::F-<.--<:FBF:1<10<:<1<FBFFF1<1:-BA/.1:B0<..<:BFFFFFFBB11<1<<B//BFB10<111/0<:<B1B0111<F1
@M05620:37:000000000-D9766:1:1101:7296:9493 1:N:0:42
ACCACACCTTCTACAATGAGCTGCGTGTGGCTCCCGAGGAGCACCCCGTGCTGCTGACCGAGGCCCCCCTGAACCCCAAGGCCAACCGCGAGAAGATGACAGGTGAGTGGCCCGCTCCCTCTTCTTGTGGCCGCCTCCCTCCTTTCTTGCCTCCCGGAGCTGCGCCCTTTCTCCCTGGTTCTCTCTTCTGCCGTTTTCCGTAGGACTCTCTTCTCTGCCCTGAGTCTCCTTTGGAACCCTGCAGGTTCTAG
+
AAA1AAAAFFFFGGGGDGE1F1BFG0ABA0FHABFAAEGGGHHHHGGGEEGGHHHFHHHEEGGGG?EGGGGCGCGGGGEG/<GHHGA/BC<<<CCGDG1G1?F?<10??F?FH--<-.>00<GDD0DDC.<<-:AA.GE::CCG0;;0;0CBBEGCA-99.//--;@>/FBB99B-/E9:/9/999B/;BBB=ABFFBF;99;B//99/9;BB//9B9;E/--;B9BFF/BB///;F--9B--9F:B;BB;
@M05620:37:000000000-D9766:1:1101:26297:9508 1:N:0:42
AGTGCCAGCTCTCAATCGCACAGGGGACCCAGGGCCTGGCCCCTCCATCCAGAAAACCTATGACCTCACCCGCTACCTGGAGCACCAACTCCGCAGCTTGGCTGGGACCTATGTGAGTATCCAGCGTAGGAATCTGGGAGTTGGGGAGGAGTGAGGAGTTGGGGAAAGACAGTCCTAACCGTGGAGGGTTCTGGTAAATGATGGGGTGAGGAGGGGCTCTTTGGCTCCCACCAGTCCCCCTGTCTGGTCTA
+
111>>B1FAFBFGFGFG1FCEEGCGAEEEEHHEEE?FA/F0FGFGGEHFAHDF01FGG0GGGDGE1BFGHHGG>/EHHHHFGHEEG>FFHHHGFGGGE1FCHGFGGHHGHHHGHGFHHHHHHGFHGGCGGHHHFHGHG0FCGHFGGFCCECFGBGH0EHGFECG:EAGFHHHHHHHHGHHGGGG?EGGGGGGFGGFFFGGEGGGGG9@?F?BBF@?@?FFFFFFFFFFEFFFFFFFFFFF@FFFFFFFFFB
@M05620:37:000000000-D9766:1:1101:13085:9509 1:N:0:42
AGTGCCAGCTCTCAATCGCACAGGGGACCCAGGGCCTGGCCCCTCCATCCAGAAAACCTATGACCTCACCCGCTACCTGGAGCACCAACTCCGCAGCTTGGCTGGGACCTATGTGAGTATCCAGCGTAGGAATCTGGGAGTTGGGGAGGAGTGAGGAGTTGGGGAAAGACAGTCCTAACCGTGGAGGGTTCTGGTAAATGATGGGGTGAGGAGGGGCTCTTTGGCTCCCACCAGTCCCCCTGTCTGGTCTA
+
AAA3>FFFBFFFGEGGGGGCGCHGGEAFGGHH2EEEGGHHHHGHGGGHHHHHHFHGHGHHGFGHHGHHHHHEE>EEGHHH?BGHHH1?EHHFEGCGGHFHGHHGGGHHGHHHHHHHHHHHHHHHHGGDGGHHHHHHHHGFGHHHGGFGGDEHHFHHHGHHHHGGFCHHHHHHHHHHHHHHGGEGDEGGGGGGGGCFGGGGFGGGGGADF.;FFFFFFFFFFFFFFFFFFFFFFFFFFFFFFFFFFFFFFFF
@M05620:37:000000000-D9766:1:1101:27691:9524 1:N:0:42
AGTGCCAGCTCTCAATCGCACAGGGGACCCAGGGCCTGGCCCCTCCATCCAGAAAACCTATGACCTCACCCGCTACCTGGAGCACCAACTCCGCAGCTTGGCTGGGACCTATGTGAGTATCCAGCGTAGGAATCTGGGAGTTGGGGAGGAGTGAGGAGTTGGGGAAAGACAGTCCTAACCGTGGAGGGTTCTGGTAAATGATGGGGTGAGGAGGGGCTCTTTGGCTCCCACCAGTCCCCCTGTCTGGTCTA
+
CBCCCFFFCFFFGGGGGGGGGGHHGGGGGGHHGGGGGGHHHHGHGGHHHHGHHHHHHGHHHHHHHHHHHHHGGGGGHHHHHHHHHHGHGHHHGGGGGHHHGHHGGGHHGHHHHHHHHHGHHHHHHGCGGGHHHHHHHHHGGHHHCGGGGGGHHHHHHGHHHHGGGGHHHHHHHHHHHHHHGFGGGGGGCFFGGGFGGGGGGGGGGGFFFFFFFFFFFFFFFFFFFFFFFFFFFFFFFFFFFFFFFFFFFFF
@M05620:37:000000000-D9766:1:1101:19202:9544 1:N:0:42
AGTGCCAGCTCTCAATCGCACAGGGGACCCAGGGCCTGGCCCCTCCATCCAGAAAACCTATGACCTCACCCGCTACCTGGAGCACCAACTCCGCAGCTTGGCTGGGACCTATGTGAGTATCCAGCGTAGGAATCTGGGAGTTGGGGAGGAGTGAGGAGTTGGGGAAAGACAGTCCTAACCGTGGAGGGTTCTGGTAAATGATGGGGTGAGGAGGGGCTCTTTGGCTCCCACCAGTCCCCCTGTCTGGTCTA
+
A?>AAFFFBFFFGGGGC2FGEGHGAEGGGGHHGGG?EFGHGHGGGGHHHHHFHHHHHGHHHHHHHHHFHHHGGEEGHFHHGFGFHHHHGHHHGGGGGFHHGHFGGGHHGHHHHHGFHHHHHHHHHGEGGGHHGHHHHHHGGHHHGGGGGGGHHHHHHGHHHHGGGGHHHHGHHHHGHHHHGGEGEFGGEFGGGGCFGGGGGGGGGGDBFFFFFFBBBBFFFFFFFFFFFFFFFFFFFFFFBFFFFFFFFFF
@M05620:37:000000000-D9766:1:1101:13667:9545 1:N:0:42
AGTGCCAGCTCTCAATCGCACAGGGGACCCAGGGCCTGGCCCCTCCATCCAGAAAACCTATGACCTCACCCGCTACCTGGAGCACCAACTCCGCAGCTTGGCTGGGACCTATGTGAGTATCCAGCGTAGGAATCTGGGAGTTGGGGAGGAGTGAGGAGTTGGGGAAAGACAGTCCTAACCGTGGAGGGTTCTGGTAAATGATGGGGTGAGGAGGGGCTCTTTGGCTCCCACCAGTCCCCCTGTCTGGTCTA
+
AA>>AFFFBFFFG4FGGGGAECHGGCGEEEHHABEEFFHHEHGHGGHHHHHHBHFFGGHGHHFHHGHHHHGGE>EFHHHHBFHHHH1??GHHFGGEEHHHGHHGGGHHGHHHHHHGHHHHHHHHHGGGGGHHHHHHHHGGGHHHGGEGGACGHFHHFGHFHHGGF?CHFHHHHHHHGHHGGGGGFGGGEGGGGGFBFGGGGGGGGGFFFFFFFFFFFFFFFFFFFFFFFFFFFFFFFFFFFFFFFFFFFFB
@M05620:37:000000000-D9766:1:1101:14817:9550 1:N:0:42
AGTGCCAGCTCTCAATCGCACAGGGGACCCAGGGCCTGGCCCCTCCATCCAGAAAACCTATGACCTCACCCGCTACCTGGAGCACCAACTCCGCAGCTTGGCTGGGACCTATGTGAGTATCCAGCGTAGGAATCTGGGAGTTGGGGAGGAGTGAGGAGTTGGGGAAAGGCAGTCCTAACCGTGGAGGGTTCTGGTAAATGATGGGGTGAGGAGGGGCTCTTTGGCTCCCACCAGTCCCCCTGTCTGGTCTA
+
>1>>AFFFAFFDEGGGGFFGCECGAEGGGGHHGGGGGGHFGHGHGGGHFHHHEF1GHGFHHHEHGHFHHHHGGGEEHHHAGGHA0FGHGFHHGGCCEGHHGHHGCCGHGHHHHHEFHGEHFDFGFCACCGHHHHFHEE0AEHHHCCCCGGGHAGHE<.CGHHGGGGHHECGFCCHHHHH?@CCAGGGG.CFGGGFFFGG0FFFGGFF@FFFFBF@?@;EFFBFBFBFFFFFBE-/BBFEF<EFFFFFFFF;
@M05620:37:000000000-D9766:1:1101:16888:9582 1:N:0:42
AGTGCCAGCTCTCACTCGCACAGGGGACCCAGGGCCTGGCCCCTCCATCCAGAAAACCTATGACCTCACCCGCTACCTGGAGCACCAACTCCGCAGCTTGGCTGGGACCTATGTGAGTATCCAGCGTAGGAATCTGGGAGTTGGGGAGGAGTGAGGAGTTGGGGAAAGACAGTCCTAACCGTGGAGGGTTCTGGTAAATGATGGGGTGAGGAGGGGCTCTTTGGCTCCCACCAGTCCCCCTGTCTGGTCTA
+
AA1AAFBFAFFFGG1FGFGGE?F00EEEEFGH0BEEFFGGHHGGGGHGHHFFBFGGHGHF1GGHHBGFHH0EE/>EHBBFG>FEGHGHGGHHGGGG?GD0<GHFEG0GCHHF1BFFF1>12BDHHGCCCGHGBF1FHCG/??FGGGFCGFCCHFGHFCBFFFGCFGGHCGCFHEF0CHB.ACE@?EGG9:AFFFFFFFGB0;CB?A--AFFBBB@<@;EFF/FBFFF??FF-AFFFFFAB@EFFFF/BBFB
@M05620:37:000000000-D9766:1:1101:10797:9586 1:N:0:42
ACCACACCTTCTACAATGAGCTGCGTGTGGCTCCCGAGGAGCACCCCGTGCTGCTGACCGAGGCCCCCCTGAACCCCAAGGCCAACCGCGAGAAGATGACAGGTGAGTGGCCCGCTCCCTCTTCTGGTGGCCGCCTCCCTCCTTCCTGGCCTCCCGGCGCTGCGCCCTTTCTCACTGGTTCTCTCTTCTGCCGTTTTCCGTAGGACTCTCTTCTCTGACCTGAGTCTCCTTTGGAACTCTGCCGGTTCTAG
+
BBBBBBAAFFFFGGGFFGGGGGHHGFGFHAGFGGFAEEEEGHDGHGGGE?EFHHHHGHHGGGGGGGGGGGGHFHHFGGGHGHHHHGGGDCBDGGHHHBGH2FF?1?FGBFGHHGGG-EFHHHHHHHHHFGHHGGG?EHGHHGHGCFGFGGGGGGGGG-9BGF.DFFFFFFFFF/BFFFFFFFFFFFFBFFFFFDFFFFFFFFDAFFFFFFFFFFFFF/FFFF/9FFFFFFFFFF9FF9FFF//;BDF.;B/
@M05620:37:000000000-D9766:1:1101:11479:9601 1:N:0:42
AGTGCCAGCTCTCCATCGCACAGGGGACCCAGGGCCTGGCCCCTCCATCCAGAAAACCTATGACCTCACCCGCTACCTGGAGCACCCACTCCGCAGCTTGGCTGGGACCTATGTGAGTATCCAGCGTAGGAATCTGGGAGTTGGGGAGGAGTGAGGAGTTGGGGAAAGACAGTCCTAACCGTGGAGGGTTCTGGTAAATGATGGGGTGAGGAGGGGCTCTTTGGCTCCCACCAGTCCCCCTGTCTGGTCTA
+
>A>>>DFCAFFFG4B55AFAEAGFFE2AAAAG2BEA2AFG2GGGGGGHFGHHGBEFGGHFGH5GHDBFHHHEE/>FHHFGBBGEFH1??BGFEEEEEG3BEHHGGGHHGHHHHHHFHHHHHHHHHGFACGHGHHHHHH<FEGFHGG.@D.<GG0DGCG/CFFGGAACG/G/GHHHHHFGGGGGGACGGGGGGGGFFGGGGGGGGGFF;EFFFFFBBB<FFFFFFFFFFFBFFEFFFFFFFBFFFFFFFFFB
@M05620:37:000000000-D9766:1:1101:23691:9608 1:N:0:42
ACCACACCTTCTACAATGCGCTGCGTGTGGCTCCCGAGGAGCACCCCGTGCTGCTGACCGAGGCCCCCCTGAACCCCAAGGCCAACCGCGCGAAGATGCCCAGGTGAGTGGCCCGCTACCTCTTCTGGTGGCCGCCTCCCTCCTTCCTGGCCTCCCGGCGCTGCGCCCTTTCTCACTGGTTCTCTCTTCTGCCGTTTTCCGTAGGACTCTCTTCTCTGACCTGAGTCTCCTTTGGAACTCTGCAGGTTCTA
+
BBBBBBBAFFFFGGGGGG4EEGGGGEEAAEHGGAFE?EFGGHHHHGGEEEEGGHHFHHG0EFGGGGGGGGGHGHHGGGGHGHHHHGGFGF@BGGGCDGHHHHHGHHHGHHGGHHGCC-<GHHHHHHHFHHGHHCDFGGFGGGGGGGGGGBFGGFGGGG-9@DFFFFFF;FBBFF/BFFFFFFFFFFFFBFFFFFFFFFFFDFAFFEFFFFFFFFFF9B/BFFFBFFF/BFFFFFFFFFFFFFFFFFFFFFB
@M05620:37:000000000-D9766:1:1101:8014:9629 1:N:0:42
ACCACACCTTCTACAATGAGCTGCGTGTGGCTCCCGAGGAGCACCCCGTGCTGCTGACCGAGGCCCCCCTGAACCCCAAGGCCAACCGCGAGAAGATGACCGGTGTGAGGCCCGCTCCCTCTTCTCGTGGCCGCCTCCCTCCTTCCTAGCCTCCCGGCGCTCCGCCCTTTCTCACTCGTTCTCTCTTCTGCCGTTTTCCGTCGCGCTCTCTTCTCTGCCCTGAGTCTCCTTTGGCACTCTGCAGGTTCTCG
+
AAA>A11AFFCDEGG1BFG1A1BAEEEGCEGHCGGEEEGCEHHHHGCG/AEEDBBFHEGGGGCGFGEEGGGEHHEGGGGC/FHHAFG/C@CGCCGFDDFH1///</?1?F.C<-><A<./<<0000.<=.-.-A-.C.CFF./0090009/;/9C.-9@-----;9@-/;BFF/B//9-9;;9FFFE9B///@--FFB99/----99;EFF/:BF9///;/;-B/;BF//:B/9//:-BB///9--;;;/-
@M05620:37:000000000-D9766:1:1101:25583:9643 1:N:0:42
ACCACACCTTCTACAATGAGCTGCGTGTGGCTCCCGAGGAGCACCCCGTGCTGCTGACCGAGGCCCCCCTGAACCCCAAGGCCAACCGCGAGAAGATGACCGGTGTGTGGCCCGCTCCCTCTTCTGGTGGCCGCCTCCCTCCTTCCTGGCCTCCCGGCGCTGCGCCCTTTCTCCCTTGTTCTCTCTTCTGCCGTTTTCCGTCGGACTCTCTTCTCTGCCCTGCGTCTCCTTTTGCACTCTGCAGGTTCTCT
+
DCCDDDDDFFFFGGGGGGGGGGHHGGGEFGHCHGGGGGGGGHHHHGGGGGGGHHHHHHHGGGGGGGGGGGGHHHHGGGGHGHHHHGGGGGGGGGHHHHHH2/<<A<??FACFG@CD-AEFGHFFHFFDHDFH:DGDGEGBFGFFFFB0BAFFGEGA@ACFFFFFFFF-<FFFF0B/0<<BFFFFFF00BB0<-99FFFB.<.=-<@>BFFFFFFFFFB090:.@ADDF0<0F0<:<F:BF:00<A:FBB00
@M05620:37:000000000-D9766:1:1101:6888:9646 1:N:0:42
ACCACACCTTCTACAATGAGCTGCGTGTGGCTCCCGAGGAGCACCCCGTGCTGCTGACCGAGGCCCCCCTGAACCCCAAGGCCAACCGCGAGAAGATGACAGGTGAGTGGCCCGCTCCCTCTTCTGGTGACCGCCTCCCTCCTTCCTGGCCTCCCGGAGCTGCGCCCTTTCTCACTGGTTCTCTCTTCTGCCGTTTTCCGTAGGACTCTCTTCTCTGACCTGAGTCTCCTTTGGCACTCTGCAGGTTCTAG
+
?AAAA?AAFFFFGGGEFFF1B1B10B0E0BFGAFGE0AE//BFGHGAE//BA1BBFGCGEEE?EFE/EEGGHHEEGGGGH/FHHCCF/><CC/BGBD<DGFFA1FDGFFEFHHGCG-CF0GGHHGHGGG0<D@ACGGAEHGGCFCCGBFG?FGGGG@--;.9/9AG@?F/BBB9FFFFFFFEFFFFFFFFFF?ABBFFFFFFFBBFFFFFFFFFF/FBFFFFFF/B/BFFFFFB/;9FF/:FB/-9/9BFF
@M05620:37:000000000-D9766:1:1101:26238:9654 1:N:0:42
AGTGCCAGCTCTCAATCGCACAGGGGACCCAGGGCCTGGCCCCTCCATCCAGAAAACCTATGACCTCACCCGCTACCTGGAGCACCAACTCCGCAGCTTGGCTGGGACCTATGTGAGTATCCAGCGTAGGAATCTGGGAGTTGGGGAGGAGTGAGGAGTTGGGGAAAGACAGTCCTAACCGTGGAGGGTTCTGGTAAATGATGGGGTGAGGAGGGGCTCTTTGGCTCCCACCAGTCCCCCTGTCTGGTCTA
+
ABAABFFFBFFFGDFFFFFCEEGEGGEGDEGHFEGE2FHCFGEHGGHHHFGHEHHHHGHHHHFHHHHHHHHEFEGGHHHHHGGGHHFAGEHGFE/?E?GHGHEF/EGHGHHHHHGHHDHGHHHHHGEGGGHHHHHHHHHGGHHHGGGGGGGHHHHHHDGFB<CGGGHHFHHHHHHHGHHHGEGGGGGG:CFGGGFGGGGGGGGEGGFBFFFFFF?BBBFFFFFFFFF?EFADFFFFFFFFBFFFFFFFBF/
@M05620:37:000000000-D9766:1:1101:26221:9657 1:N:0:42
AGTGCCAGCTCTCAATCGCACAGGGGACCCAGGGCCTGGCCCCTCCATCCAGAAAACCTATGACCTCACCCGCTACCTGGAGCACCAACTCCGCAGCTTGGCTGGGACCTATGTGAGTATCCAGCGTAGGAATCTGGGAGTTGGGGAGGAGTGAGGAGTTGGGGAAAGACAGTCCTAACCGTGGAGGGTTCTGGTAAATGATGGGGTGAGGAGGGGCTCTTTGGCTCCCACCAGTCCCCCTGTCTGGTCTA
+
>AAAADFFAFCFGEGGGAFCEAB0BA0EGGFHGEGG/ABFGGEHGGHHH0BEGFA0BEHHEBDFGEFGHGHEEGEGHHH0BGG?GF0GE0BGGE/>>BFH?GHGEEBGFHHHHHHDGGFHHHHHHGCCBEFDFDHHHHGGCFHFGCCCAGGHHDDFF<CGHHGGCCAGGHHHCGHHFHHHG9E@FGGG:.AFGGBFGGGGGFG0EGF@EFFFBB@@@@EFFFFFFFFFFFFFFFFFFFFF@EFFFBFBBBB
@M05620:37:000000000-D9766:1:1101:9960:9660 1:N:0:42
ACCACACCTTCTACAATGAGCTGCGTGTGGCTCCCGAGGAGCACCCCGTGCTGCTGACCGAGGCCCCCCTGAACCCCAAGGCCAACCGCGAGAAGATGAACCCAGGTGAGTGGCCCGCTCCCTCTTCTGGTGGCCGCCTCCCTCCTTCCTGGCCTCCCGGCGCTGCGCCCTTTCTCACTGGTTCTCTCTTCTGCCGTTTTCCGTAGGACTCTCTTCTCTGCCCTGCGTCTCCTTTGGAACTCTGCAGGTTC
+
BBBBBBBAFFFFGGGGFGFGGFHHGGGA4EHHHGFGGGGGGGHHHGGGGEGGGHHGHHHGGGGGGGGGGGGHHHHGGGGHGHHHHGGGGGGGGGHHHHHHHHGGHGHH1FGHFGHHGGG-EFHHHHHHGGHHGHHCGGGGHGHGCFGGGGGGGGGGGGGG-AFDFFFFFFFFFFFFBFFFFFFFFFFFFFFFFFFFDDFFFFDFA.AFFFFFFFFFFFFF/B;FFADABDFFFFFFFFFFFFBFF/:FFF/
@M05620:37:000000000-D9766:1:1101:18655:9664 1:N:0:42
AGTGCCAGCTCTCAATCGCACAGGGGACCCAGGGCCTGGCCCCTCCATCCAGAAAACCTATGACCTCACCCGCTACCTGGAGCACCAACTCCGCAGCTTGGCTGGGACCTATGTGAGTATCCAGCGTAGGAATCTGGGAGTTGGGGAGGAGTGAGGAGTTGGGGAAAGACAGTCCTAACCGTGGAGGGTTCTGGTAAATGATGGGGTGAGGAGGGGCTCTTTGGCTCCCACCAGTCCCCCTGTCTGGTCTA
+
BAABBFFFBFFFGGGGGFEGGCBHCGGGGEEHGEEGFDHHHHGHGGF5BFBGBGFHHEFBGHFHHHHBHHFGGGGGHHHHHHH?GHGHGBFHGGCFGCHHGGHFEFHHGHGHHHGHF3GGHHHHHCCDGGHHHHHGHHG/EGFHGGCFGGAGGFFGFDHHFHGGGGHGHHHHGHHHHEFHGGADGGGGGGGGFGGEGGGGGGG0E?DAAFFFFF;CD=FFFFFFFBFEFFFFFFFFFFFFF?FFFBFFFFF
@M05620:37:000000000-D9766:1:1101:22131:9665 1:N:0:42
ACCACACCTTCTACAATGAGCTGCGTGTGGCTCCCGAGGAGCACCCCGTGCTGCTGACCGAGGCCCCCCTGAACCCCAAGGCCAACCGCGAGAAGATGAACCCAGGTGCGTGGCCCGCTACCTCTTCTGGTGGCCGCCTCCCTCCTTCCTGGCCTCCCGGCGCTGCGCCCTTTCTCACTGGTTCTCTCTTCTGCCGTTTTCCGTAGGACTCTCTTCTCTGACCTGCGTCTCCTTTGGAACTCTGCAGGTTC
+
CCCCCCCCFFFFGGGGGGGGGGHHGGGEDGHHHGGGGGGGGHHHHGGGDGGGHHGHHHGGGGGGGGGGGGGHHHHGGGGHGHHHHGGGGGGGGGHHHHHHHHGFHGHH1AFGGGHHGGG-CHHHHHHHGFHHFHHGGGGGHGGGGGGGGGGGGGGGGG?CAAFFFFBFFFFFFFFFFFFFFBFFFFFFFFFFFFFFDFFFFF.FF.;FFFFFFFFFFFFF0BFFFFDADFFFFFFFFFFFFFFFF0:FFFB
@M05620:37:000000000-D9766:1:1101:7880:9668 1:N:0:42
ACCACACCTTCTACAATGAGCTGCGTGTGGCTCCCGAGGAGCACCCCGTGCTGCTGACCGAGGCCCCCCTGAACCCCAAGGCCAACCGCGAGAAGATGCCCAGGTGAGTGGCCCGCTACCTCTTCTGGTGGCCGCCTCCCTCCTTCCTGGCCTCCCGGAGCTGCGCCCTTTCTCACTGGTTCTCTCTTCTGCCGTTTTCCGTAGGACTCTCTTCTCTGACCTGAGTCTCCTTTGGAACTCTGCAGGTTCTA
+
BBBABBBBFFFFGGGGGGGBGAGHGEEEHEHHCFGGGGGGGHHHHGGGGGGGHHHHHHHGGGGGGFGGGGGHHFHGGGGHAFHHGGG/BDGGCGFHHHHHHHHGFFHHHHGGHHGGGGGHHHHHHHHHHHGHHCGGGGGGHHGHHGGGGGGGFGGGGG-AAFGGGGFBBEFFFFFFFFB/FFFFFFFFFFFFFBFFFFFFFFFFFBFFFFFFFFFFFFFFFFFFFFFFFFFFFFFFFFFFFFFFFFFFFFB
@M05620:37:000000000-D9766:1:1101:13271:9689 1:N:0:42
ACCACACCTTCTACAATGAGCTGCGTGTGGCTCCCGAGGAGCACCCCGTGCTGCTGACCGAGGCCCCCCTGAACCCCAAGGCCAACCGCGAGAAGATGAACCCAGGTGAGTGGCCCGCTACCTCTTCTGGTGGCCGCCTCCCTCCTTCCTGGCCTCCCGGAGCTGCGCCCTTTCTCACTGGTTCTCTCTTCTGCCGTTTTCCGTAGGACTCTCTTCTCTGACCTGAGTCTCCTTTGGAACTCTGCAGGTTC
+
CCDCCDCCFFFFGGGGGGGGGGHHGGGEHGHHHGGGGGGGGHHHHGGGGGGGHHHHHHHGGGGGGGGGGGGHHHHGGGGHGHHHHGGGGGGGGGHHHHHHHHGGHGHHFHHHGGHHGGGFGHHHHHHHHHHHGHHGGGGGHGHHGGGGGGGGGGGGGGGG-ADGGGFFFFFFFFHHFFFFFFFFFFFFFFFFFFFFDDFFFFDFFFFFFFFFFFFFHFFFFFFFF/FBFFFFFFFFFFFFFFFFFFFFFF0
@M05620:37:000000000-D9766:1:1101:19967:9695 1:N:0:42
AGTGCCAGCTCTCAATCGCACAGGGGACCCAGGGCCTGGCCCCTCCATCCAGAAAACCTATGACCTCACCCGCTACCTGGAGCACCAACTCCGCAGCTTGGCTGGGACCTATGTGAGTATCCAGCGTAGGAATCTGGGAGTTGGGGAGGAGTGACGAGTTGGGGAAAGACAGTCCTAACCGTGGAGGGTTCTGGTAAATGATGGGGTGAGGAGGGGCTCTTTGGCTCCCACCAGTCCCCCTGTCTGGTCTA
+
BBABCFFFCFFFGGGGGGGGGGHHGGGGGGHHGGGGGGHHHHGHGGHHHHHHHHHHHGHHHHHHHHHHHHHGGEGGHHHHHHHHHHHHGHHHGGGGGHHHGHHGGGHHGHHHHHHHHHHHHHHHHGGGGGHHHHHHHHHGGHHHGGGGGGGHHHBECGGGHHGGGGHHHHHHHHHHHHGGGGGGGGGGGGGGGGFGGGGGGGGGGFFFFFFFFFFFFFFFFFFFFFFFFFFFFFFFFFFFFFFFFFFFFFB
@M05620:37:000000000-D9766:1:1101:28025:9701 1:N:0:42
ACCACACCTTCTACAATGAGCTGCGTGTGGCTCCCGAGGAGCACCCCGTGCTGCTGACCGAGGCCCCCCTGAACCCCAAGGCCAACCGCGAGAAGATGCCCAGGTGAGTGGCCCGCTACCTCTTCTGGTGGCCGCCTCCCTCCTTCCTGGCCTCCCGGAGCTGCGCCCTTTCTCACTGGTTCTCTCTTCTGCCGTTTTCCGTAGGACTCTCTTCTCTGACCTGAGTCTCCTTTGGAACTCTGCAGGTTCTA
+
BBBBBBBBFFFFGGGGGGBDGGHGGFGGEEEGGGEEGGEFGHHHHFGGFCEFHHHHHHHGGEEGGGGGGGGHEHHGGGGHGHFGHFEG//@DGGHHHHHHHHAEGGHFHFGGHHCGGGGHHGHGHHFHGBEHHGGGGGHGHHGHHGGGBGGGFGGGGG-9AAFFAGFAF/FFFFFFFFFFFFFFFFFFFFFFFFAFFFFFFFFDFFFFFFFFFFFFFFFFFFFFFFFFFFFFFFFFFFFFFFFFFFFFFFF
@M05620:37:000000000-D9766:1:1101:23766:9709 1:N:0:42
ACCACACCTTCTACAATGAGCTGCGTGTGGCTCCCGAGGAGCACCCCGTGCTGCTGACCGAGGCCCCCCTGAACCCCAAGGCCAACCGCGAGAAGATGCCCAGGTGAGTGGCCCGCTACCTCTTCTGGTGGCCGCCTCCCTCCTTCCTGGCCTCCCGGCGCTGCGCCCTTTCTCACTGGTTCTCTCTTCTGCCGTTTTCCGTAGGACTCTCTTCTCTGACCTGAGTCTCCTTTGGAACTCTGCAGGTTCTA
+
BBBABBBBFFFFFGGGGGGEGFH4EEEBCEHGHGGFFG2EEHDGGGGGFGEGGHGHHHHGGGGGGGGGGGGGFHHGGGGHGHHHHGGGGGGFCGHHHHFHHHCE??<FFHFFHHC-@-DHHHFHGFGHGGECHF?DGFHGGHGFHBFB9FFGGGGGCD-9BCDFFFDFFFFFFBFFF/FFFBFFFBBFFFFBFBDDFFFFA9.9A/B9BBFBFFFFFF/BF/9BF9FBBF/FF/FFFB9/99BBFFFFFF/
@M05620:37:000000000-D9766:1:1101:26900:9710 1:N:0:42
ACCACACCTTCTACAATGAGCTGCGTGTGGCTCCCGAGGAGCACCCCGTGCTGCTGACCGAGGCCCCCCTGAACCCCAAGGCCAACCGCGAGAAGATGACAGGTGAGTGGCCCGCTACCTCTTCTGGTGGCCGCCTCCCTCCTTCCTGGCCTCCCGGCGCTGCGCCCTTTCTCCCTGGTTCTCTCTTCTGCCGTTTTCCGTAGGACTCTCTTCTCTGACCTGCGTCTCCTTTGGAACTCTGCAGGTTCTAG
+
BBBBBBBAFFFFGGGGGG5BGGHHGGGEHGHHHGFGEGGGGHHHHGGGFGGGHHGHHHHGGGFGGGGGGGGHHHHGGGGHGHHHHGGGGG/BFGGFHHHH2FFFH1?GHGGHHGGG->FGHHHHHHHHHGHHGGGGGHGHHGHHHGGGFGFGGGGGG-BGGFFFFFFFFFFFF/FFFFFFFFFFFFFFFFFFFDFFFFFFF?DFFFBFFFFFFFFFF/BFFF.:ADFFFFFFFF/BFFFFFF/BFFFFBFB
@M05620:37:000000000-D9766:1:1101:19453:9712 1:N:0:42
AGTGCCAGCTCTCAATCGCACAAGGGACCCAGGGCCTGGCCCCTCCATCCAGAAAACCTATGACCTCACCCGCTACCTGGAGCACCAACTCCGCAGCTTGGCTGGGACCTATGTGAGTATCCAGCGTAGGAATCTGGGAGTTGGGGAGGAGTGAGGAGTTGGGGAAAGACAGTCCTAACCGTGGAGGGTTCTGGTAAATGATGGGGTGAGGAGGGGCTCTTTGGCTCCCACCAGTCCCCCTGTCTGGTCTA
+
AA3AADFFBFFFFGGGGFFFFF4FGFEGGGHHFFGGGFHHHHGHGGHHFHGHHGHHHGGHHHHHHFGHHHHGGEEGHHHHFGHHHHHHGFHHGGGGGHHHGHHG?GHHGHHHHHGHHHHHHHHHGGGGGGHHHHHHGFFFGHHHGGFGGGGHGFFHHGHHHH?CEGHHHHHHHHHHHHHHGGGGGGGGAFFGGGGGGGGGGGGGGGGFFFFFFFFFFFFFFFFFFFFFFFFFFFFFFFFFFFFFFFFFFFF
@M05620:37:000000000-D9766:1:1101:10461:9721 1:N:0:42
ACCACACCTTCTACAATGAGCTGCGTGTGGCTCCCGAGGAGCACCCCGTGCTGCTGACCGAGGCCCCCCTGAACCCCAAGGCCAACCGCGAGAAGATGACAGGTGAGTGGCCCGCTACCTCTTCTGGTGGCCGCCTCCCTCCTTCCTGGCCTCCCGGAGCTGCGCCCTTTCTCACTGGTTCTCTCTTCTGCCGTTTTCCGTAGGACTCTCTTCTCTGACCTGAGTCTCCTTTGGAACTCTGCAGGTTCTAG
+
CCDCDCDEFFFFGGGGGGGGGGHHGFGEHGHHHGGGGGGGGHHHHGGGGGGGHHHHHHHGGGGGGGGGGGGHHHHGGGGHGHHHHGGGGGGGGGHHHHFHFHGGHHHHHGGHHGGGGGHHHHHHHHHFHGGHGDGGGHGHHGHHHHGGGGGGGGGGG?FDGGGGGGFFFFFFFFHFFFFFFFFFFFFFFFFFFDFFFFFFFFDDFFFFFFFHFFFFF1BFBFBFFFFFFFFFFFFFFFFFFFFFFFFFFFB
@M05620:37:000000000-D9766:1:1101:18031:9722 1:N:0:42
AGTGCCAGCTCTCAATCGCACAGGGGACCCAGGGCCTGGCCCCTCCATCCAGAAAACCTATGACCTCACCCGCTACCTGGAGCACCAACTCCGCAGCTTGGCTGGGACCTATGTGAGTATCCAGCGTAGGAATCTGGGAGTTGGGGAGGAGTGAGGAGTTGGGGAAAGACAGTCCTAACCGTGGAGGGTTCTGGTAAATGATGGGGTGAGGAGGGGCTCTTTGGCTCCCACCAGTCCCCCTGTCTGGTCTA
+
BCABCFFFCFFFGGGGGGGGGGHGGGGGGGHHFEGGGGHHHHGHGGHHHHHHHHHHHGHHHHHHHHHHHHHGGEGGHHHHGGHHHHHHGHHHGGGGGHHHGHHGGGHHGHHHHHHHHHHHHHHHHGGGGGHHHHHHHHHGGHHHGGGGGGGHHHHHHGHHHHGGGGHHHHHHHHHHHHHHGGGGGGGGEGGGGGFGGGGGGGGGGGFFFFFFFFFFFFFFFFFFFFFFFFFFFFFFFFFFFFFFFFFFFFF
@M05620:37:000000000-D9766:1:1101:22901:9723 1:N:0:42
AGTGCCAGCTCTCAATCGCACAGGGGACCCAGGGCCTGGCCCCTCCATCCAGAAAACCTATGACCTCACCCGCTACCTGGAGCACCAACTCCGCAGCTTGGCTGGGACCTATGTGAGTATCCAGCGTAGGAATCTGGGAGTTGGGGAGGAGTGAGGAGTTGGGGAAAGACAGTCCTAACCGTGGAGGGTTCTGGTAAATGATGGGGTGAGGAGGGGCTCTTTGGCTCCCACCAGTCCCCCTGTCTGGTCTA
+
BBAABFFFBFFFGGGGGGGGGGHHGGGGGGGHGFGGGGHGHHGHGGHHHHHHHHHGHGHHHHGHHHHFHHHGGGGGHHHHHHHHHHHHGHHHGGGGGHHHGHFGFGHHGHHHHHHHHHHHHHHHHGGGGGHHHHHHHHHGGHHHGGGGGGGHHHHHHGHHHFGGGGHHHHHHHHHGHHHHGGGGGGGGGGGGGGGGGGGGGGGGGGFFFFFFFFFFFFFFFFFFFFFFFFFFFFFFFFFFFFFFFFFFFFF
@M05620:37:000000000-D9766:1:1101:13008:9725 1:N:0:42
ACCACACCTTCTACAATGAGCTGCGTGTGGCTCCCGAGGAGCACCCCGTGCTGCTGACCGAGGCCCCCCTGAACCCCAAGGCCAACCGCGAGAAGATGACCGAGTGACCCGCCAGCTCCTCTGTCTGCCGCCTGCCTCCTTCCTTCCTTCCCTCACCTACCCCCGTTCTTTCTGGCTCTCTCTCTCTCCGTTTGCCGTACGACTCTCTCCTCTCACTTGCCTCTCTTTCGTATGTCTCCCGGCTCTAGCTC
+
BBBBB@ABFFFFFGGGGGGGGGHHGGGGGGHHHGGGGGGGGHHHHGG0AAEGHGHHHHGGGGGGGGGGGGGGHHHGGGGHGHHHHGGGGGGGGGHGHH222//<FHD110<A--->G////000=0=00A-;..;GHHH/CHHH0:F000;F0/...0//...;-..;C00;B///9///;FF/////;..//.//-;..9.9../;F///.;//;/9///;/////;/...//;/;///.;--.//9///
@M05620:37:000000000-D9766:1:1101:9534:9726 1:N:0:42
AGTGCCAGCTCTCAATCGCACAGGGGACCCAGGGCCTGGCCCCTCCATCCAGAAAACCTATGACCTCACCCGCTACCTGGAGCACCAACTCCGCAGCTTGGCTGGGACCTATGTGAGTATCCAGCGTAGGAATCTGGGAGTTGGGGAGGAGTGAGGAGTTGGGGAAAGACAGTCCTAACCGTGGAGGGTTCTGGTAAATGATGGGGTGAGGAGGGGCTCTTTGGCTCCCACCAGTCCCCCTGTCTGGTCTA
+
>ABBBFFFBFFFG4BBGFCFEGBFBAEEGGHHGGGGGFHHHHGHAECFHHGHHFHHGEHGGDGHHHFFHHHEEE?EGEFBGGF?FG1GEFFHGGGGGHHHGHHGGGHHGHHHHHHHHGFHHHHHHGGGGGHHHFHHGHGGEHHHGGGGDGGHHHGHHEHHHGGGGGGHFHHHGHHHHHFHGCAFGGGG=CFFGG;CGGGGFFFGGGFFFFFFFFFFFFFFFFFFFFFFFFFFFFFFFFFFFEFFFFFFBB/
@M05620:37:000000000-D9766:1:1101:15875:9737 1:N:0:42
ACCACACCTTCTACAATGAGCTGCGTGTGGCTCCCGAGGAGCACCCCGTGCTGCTGACCGAGGCCCCCCTGAACCCCAAGGCCAACCGCGAGAAGATGCCCAGGTGAGTGGCCCGCTACCTCTTCTGGTGGCCGCCTCCCTCCTTCCTGGCCTCCCGGCGCTGCGCCCTTTCTCACTGGTTCTCTCTTCTGCCGTTTTCCGTAGGACTCTCTTCTCTGACCTGAGTCTCCTTTGGAACTCTGCAGGTTCTA
+
CCCCDDCCFFFFGGGGGGGGGGHHGGGEFGHHHGGGGGGCGHHHHGGGDGGGHHHHHHHGGGGGGGGGGGGGGHHGGGGHGHHHHGGGGGGGGGHHHHHHHHHGHHHHHHGGHHGGGGGHHHHHHHHHHHGHHGGGGGHGHHGHHGGGGGGGGGGGGG-ADFFFFFFFFFFFFFFFFFFFFFFFFFFHHHHHFFDFFFFFFFFFFFFFFFFFFHHFFFFFFFFFFFFFFFFFFFFFFFFFFFFFFFFFFFB
@M05620:37:000000000-D9766:1:1101:12992:9739 1:N:0:42
ACCACACCTTCTACAATGAGCTGCGTGTGGCTCCCGAGGAGCACCCCGTGCTGCTGACCGAGGCCCCCCTGAACCCCAAGGCCAACCGCGAGAAGATGCCCAGGTGAGTGGCCCGCTACCTCTTCTGGTGGCCGCCTCCCTCCTTCCTGGCCTCCCGGAGCTGCGCCCTTTCTCACTGGTTCTCTCTTCTGCCGTTTTCCGTAGGACTCTCTTCTCTGACCTGAGTCTCCTTTGGAACTCTGCAGGTTCTA
+
ABAABBBBFFFFGGGGGGG5G5GFEEFG4EGHHGGGCGG2EHHFGEGGAEEGFHHHGHHEEGEGGGGGGGGHHFHFGGGHGHHHHGGGGGGGGGHHHHHHHHHEGHHHHHGGHHGGGGGHHHHHHHHHHHGHHGGGGGHGHHGHGGGGGGGGGGGGGA@FCGBGGGFFFFFFFFFFFFFFFFFFFFFFFFFFFFFFFFFFF/FDD/BFFFFFFFFFFFFFFFFFFFFFFFFFEFFFFEFFFFFFFFFFFFF
@M05620:37:000000000-D9766:1:1101:18718:9740 1:N:0:42
AGTGCCAGCTCTCAATCGCACAGGGGACCCAGGGCCTGGCCCCTCCATCCAGAAAACCTATGACCTCACCCGCTACCTGAAGCACCAACTCCGCAGCTTGGCTGGGACCTATGTGAGTATCCAGCGTAGGAATCTGGGAGTTGGGGAGGAGTGAGGAGTTGGGGAAAGACAGTCCTAACCGTGGAGGGTTCTGGTAAATGATGGGGTGAGGAGGGGCTCTTTGGCTCCCACCAGTCCCCCTGTCTGGTCTA
+
A3>AADDFBFFDFGGDGFFGAFGGDGGGGEHHGGG?FCHEGHGHGGFGDFHFHG3GHG3FGHHHGHCHHHHGGGCEHHH3GGHH?GHHGFHHGGGGGEHHGGHGCGHHGGHHHHEHHHHHHHHHHGGGGGHHHHHGBGHGGHHHGGGGGGDFHHHFGGHHHHGGGGHHHHHHHHHHHHHH@9EGGFG?.CFGGGGGGGGGGGGGGGGBFFFFFFBBBBFFFFFFFFFFFFFFFFFFFFFF<FFFFFFFFFB
@M05620:37:000000000-D9766:1:1101:22429:9745 1:N:0:42
AGTGCCAGCTCTCAATCGCACAGGGGACCCAGGGCCTGGCCCCTCCATCCAGAAAACCTATGACCTCACCCGCTACCTGGAGCACCAACTCCGCAGCTTGGCTGGGACCTATGTGAGTATCCAGCGTAGGAATCTGGGAGTTGGGGAGGAGTGAGGAGTTGGGGAAAGACAGTCCTAACCGTGGAGGGTTCTGGTAAATGATGGGGTGAGGAGGGGCTCTTTGGCTCCCACCAGTCCCCCTGTCTGGTCTA
+
>A3>AFFFBFFFG4GGGGGFGGHGG?EFGGHHGGGGGGHHHHGHGGHHHHHHHHHHHGGHHFGHHGGGHHHGGEEEHHHHBFHHHH1?EGHGEGGGGHGHGHHGGGGHGHGHHHHHEHHHHHFGGGGADGHGHHHHHH0FGGHGGG.@D.CGHFGH0CGHHHGGGDFHGHCHHHHHGHHHGGGGDGGGEFGGGGFBFFGGGGGGGGDBFFFBFFBBBBFFFFFFFFFFFFFFFFFFFFFFBFFFFFFFFFF
@M05620:37:000000000-D9766:1:1101:22448:9751 1:N:0:42
AGTGCCAGCTCTCAATCGCACAGGGGACCCAGGGCCTGGCCCCTCCATCCAGAAAACCTATGACCTCACCCGCTACCTGGAGCACCAACTCCGCAGCTTGGCTGGGACCTATGTGAGTATCCAGCGTAGGAATCTGGGAGTTGGGGAGGAGTGAGGAGTTGGGGAAAGACAGTCCTAACCGTGGAGGGTTCTGGTAAATGATGGGGTGAGGAGGGGCTCTTTGGCTCCCACCAGTCCCCCTGTCTGGTCTA
+
AAAAAFFFBFFFGGGGGGGGGGHHGGGGGGHHGGGGGGHHHHGHGGHHHHGHHHHHHGHHHHHHHHHHHHHGGGGGHHHGHGHHHHHHGHHHGGGGGHHHGHGGGFGHGHGHHHGEHGHFHHGHHGGGGGGDHHHHHHHGGHHHGGGGGFEHHHHHHDHHHHGGGGHHHHHHHHHHHHHHGGEGEGGGDFGGGGGFGGGGGGGGGGFFFFFFFFFFFFFFFFFFFFFFFFFFFFFFFFFFFFFFFFFFFF9
@M05620:37:000000000-D9766:1:1101:5778:9751 1:N:0:42
AGTGCCAGCTCTCAATCGCACAGGGGACCCAGGGCCTGGCCCCTCCATCCAGAAAACCTATGACCTCACCCGCTACCTGGAGCACCAACTCCGCAGCTTGGCTGGGACCTATGTGAGTATCCAGCGTAGGAATCTGGGAGTTGGGGAGGAGTGAGGAGTTGGGGAAAGACAGTCCTAACCGTGGAGGGTTCTGGTAAATGATGGGGTGAGGAGGGGCTCTTTGGCTCCCACCAGTCCCCCTGTCTGGTCTA
+
BBACCFFFCFFFGGGGGGGFGGHGGGGGGGHHFEEGCGHHHHGHGGHHHHHHHHHHHGHHHGHHHHHHHHHGGE@EHFGHGHHHHHHHGHHHGGGFGHFHGHFGGGHHFGHHHHFHHHBGHHHHHGGGGGHHHHHHHHFGGHHGGGGGGGDHHGHHFGHHHHGFGGHHHHHHHHHHGHHHGCEGGGGGAFCFGGGGGGGGGGGGGGFFF?FFFFFFFFFFFFFFFFFFFFFFFFFFFFFFFFFFFFFFFF/
@M05620:37:000000000-D9766:1:1101:25987:9774 1:N:0:42
ACCACACCTTCTACAATGAGCTGCGTGTGGCTCCCGAGGAGCACCCCGTGCTGCTGACCGAGGCCCCCCTGAACCCCAAGGCCAACCGCGAGAAGATGAACCAAGGTGCGTGGCCCGCTCCCTCTTCTGGTGGCCGCCTCCCTCCTTCCTGGCCTCCCGGCGCTGCGCCCTTTCTCACTGGTTCTCTCTTCTGCCGTTTTCCGTAGGACTCTCTTCTCTGCCTTGCGTCTCTTTTGGAACTCTGCAGGTTC
+
BBCCBCCAFFFFGGFGGGBFGGHHGFGB4EFABFEE?FEFDGDGGEGGEFEGFHFHHHGEFCCEFGGEGGGHGHHGGGGHGHGHHFGGCCCCDGGBGHEGHH???FHG1>?C@C>>@>CCGGHHHH=D<DGGGHHCFFGGHGGG:CFG:FFGGGGGG:EDC-;;BFDCFFFFFFFF0;FFFFFFFFF:BBFFFF:;AFFFF9.B;9.0BFFFFFFBF;BFFF0;F9;9;;BFFFFFAFBBF:;FF0:AFB0
@M05620:37:000000000-D9766:1:1101:10816:9818 1:N:0:42
AGTGCCAGCTCTCAATCGCACAGGGGACCCAGGGCCTGGCCCCTCCATCCAGAAAACCTATGACCTCACCCGCTACCTGGAGCACCAACTCCGCAGCTTGGCTGGGACCTATGTGAGTATCCAGCGTAGGAATCTGGGAGTTGGGGAGGAGTGAGGAGTTGGGGAAAGACAGTCCTAACCGTGGAGGGTTCTGGTAAATGATGGGGTGAGGAGGGGCTCTTTGGCTCCCACCAGTCCCCCTGTCTGGTCTA
+
ABAAAFFFCFFFGGGGGGGGGGHGGGEGGGHHBEEGGGHHHHGHGGHGHHHHHHHHHGHHHGHHHHHHHHHGG>EEHGHHGHHHHH1?EHGGGGGGGHHHGHHGGGHHGHGHHHHHHHHHHHHHHGGGGGHHHHHHGHHGGHGHGGGGGDEHHDHHFGHHHHGGGDHHHHGHHHHHHHHHGGGGDEGGEGGGGGFGFGGGGGGGGGFFFFFFFFFFFFFFFFFFFFFFFFFFFFFFFFFFFFFFFFFFFFB
@M05620:37:000000000-D9766:1:1101:11850:9829 1:N:0:42
ACCACACCTTCTACAATGAGCTGCGTGTGGCTCCCGAGGAGCACCCCGTGCTGCTGACCGAGGCCCCCCTGAACCCCAAGGCCAACCGCGAGAAGATGACAGGTGAGTGGCCCGCTACCTCTTCTGGTGGCCGCCTCCCTCCTTCCTGGCCTCCCGGAGCTGCGCCCTTTCTCACTGGTTCTCTCTTCTGCCGTTTTCCGTAGGACTCTCTTCTCTGCCCTGAGTCTCCTTTGGAACTCTGCAGGTTCTAG
+
BCBBCCBCFFFFGGGGGGGGGGHHGGGGHGHGHGGGGGGFGHHHHGGGEGGGHHHHHHHGGGGGGGGGGGGHHHHGGGGHGHHHHFGGGGGGFGHHHHFHHHGGFHHHHGFHHGGGGGHHHHHHHHHHHGHHGGGGGHGHHGHHHHGGGGGGGGGGG?GGGGGGGGFFFFFFFFFFFFFFFFFFFFFFFFFFFFFFFFFFFFFDFFFFFFFFFFFFF0FEFF/BFFFFFFFFFFFFFFFFFFFFFFFFFFF
@M05620:37:000000000-D9766:1:1101:18286:9836 1:N:0:42
AGTGCCAGCTCTCAATCGCACAGGGGACCCAGGGCCTGGCCCCTCCATCCAGAAAACCTATGACCTCACCCGCTACCTGGAGCACCAACTCCGCAGCTTGGCTGGGACCTATGTGAGTATCCAGCGTAGGAATCTGGGAGTTGGGGAGGAGTGAGGAGTTGGGGAAAGACAGTCCTAACCGTGGAGGGTTCTGGTAAATGATGGGGTGAGGAGGGGCTCTTTGGCTCCCACCAGTCCCCCTGTCTGGTCTA
+
AAAAAFFFAFFFGGGGGGFAECHCGGFGGDHHDAEDEFHHGHGEGGHFHFHHGHHHFEHFHGGHHHHHHHHGGEEEHHHHFGHHHHCFEHGHEFEGGHHHEHFGGGGHGHGGHHDFHHHHHGHFH@GFGGFFHHHGHHFFEHFGFGCCGEEGGHFGGGHFHC@FEDEHHHHFGHHGHHHHGGECDEDGGGGGGFCFGFGGFFBFGGDBEFFFFD>CFFFFFFFFFFFFFFFFFFFFFFFFFFFFFFFFFF/
@M05620:37:000000000-D9766:1:1101:13943:9867 1:N:0:42
AGTGCCAGCTCTCAATCGCACAGGGGACCCAGGGCCTGGCCCCTCCATCCAGAAAACCTATGACCTCACCCGCTACCTGGAGCACCAACTCCGCAGCTTGGCTGGGACCTATGTGAGTATCCAGCGTAGGAATCTGGGAGTTGGGGAGGAGTGAGGAGTTGGGGAAAGACAGTCCTAACCGTGGAGGGTTCTGGTAAATGATGGGGTGAGGAGGGGCTCTTTGGCTCCCACCAGTCCCCCTGTCTGGTCTA
+
ABABBFFFCFFFGGGGGGGGGGHHGGGGGGHHGGGGGGHHHHGHGGHHHHHHHHHHHGHHHHHHHHHHHHHGGFGGHHHHGGHHHHHHGHHHGGGGGHHHGHHGGGHHGHHHHHHHHHHHHHHHHGGGGGHHHHHHHHHGGHHHGGGGGGGHHHHHHGHHHHGGGGHHHHHHHHHHHHHHGGFGGGGGEGGGGGFFGGGGGGGGGGFFFFFFFFFFFFFFFHHFFFFFFFFFFFFFFFFFFFFFHFFFFFF
@M05620:37:000000000-D9766:1:1101:26427:9872 1:N:0:42
ACCACACCTTCTACAATGAGCTGCGTGTGGCTCCCGAGGAGCACCCCGTGCTGCTGACCGAGGCCCCCCTGAACCCCAAGGCCAACCGCGAGAAGATGAACCCAGGTGCGTGGCCCGCTACCTCTTCTGGTGGCCGCCTCCCTCCTTCCTGGCCTCCCGGCGCTGCGCCCTTTCTCACTGGTTCTCTCTTCTGCCGTTTTCCGTAGGACTCTCTTCTCTGACCTGAGTCTCCTTTGGAACTCTGCAGGTTC
+
CCCCCCCBFFFFGGGGGG5FGGHHGGGEFGHHHGGGGGGEGHHHHGGAEEGGHHGHHHGAECGGGGGGGGGHHHHGGGGHGHHHEFGGGC/BCAGHHHHHHHF/FFHH1<FGGGHHGGG-AGHHHHHHHHHHGHHFGGGGHGGGGGGGGGFGGGGGGGGG-@FFFFFFFFFFFFFFFFFFFFFFFFFFFFFFFFFFDFFFFFBFFFFEFFFFFFFFFFFF/;FFF/;:;BFFFFFFFFFFFFFFF//FFFB
@M05620:37:000000000-D9766:1:1101:13186:9880 1:N:0:42
ACCACACCTTCTACGATGAGCTGCGTGTGGCTCCCGAGGAGCACCCCGTGCTGCTGACCGAGGCCCCCCTGAACCCCAAGGCCAACCGCGAGAAGATGAACCCAGGTGAGTGGCCCGCTACCTCTTCTGGTGGCCGCCTCCCTCCTTCCTGGCCTCCCGGCGCTGCGCCCTTTCTCACTGGTTCTCTCTTCTGCCGTTTTCCGTAGGACTCTCTTCTCTGACCTGCGTCTCCTTTGGAACTCTGCAGGTTC
+
BBBBBBBBFFFFGGFFGGFGGGHHGEFA2EGHHGGEGGEFFHHHHGGGDFGGFHFHGHFEGC?EGGGGGGGHHFHFGGEHGFHHHGGGGGCCGGHGHHHHHHGGGGHH1?GHGGHHGGG-DHHHHHHHHHHHGHHGGGGGHGGGGGGGGGGFGGGGGGGG-:DFFFFFFFFFFFFFFFFFFFFFFFFFFFFFFFFFADFFFFBFFFFFFFFFFFFFFFFF9FFFF9;;@DFFFFFFFFFFFFFFF9BFFF/
@M05620:37:000000000-D9766:1:1101:6978:9891 1:N:0:42
ACCACACCTTCTACAATGAGCTGCGTGTGGCTCCCGAGGAGCACCCCGTGCTGCTGACCGAGGCCCCCCTGAACCCCAAGGCCAACCGCGAGAAGATGCCCAGGTGAGTGGCCCGCTACCTCTTCTGGTGGCCGCCTCCCTCCTTCCTGGCCTCCCGGAGCTGCGCCCTTTCTCACTGGTTCTCTCTTCTGCCGTTTTCCGTAGGACTCTCTTCTCTGACCTGAGTCTCCTTTGGAACCTGCAGGTTCTAG
+
AA>AAAAAFFFFGGGGFGG5FBFGEEFG4BBGHGGG2AE22F2FHGGG1EFF5FGGHHHGEG?FFGGGGGGB3FGGGGFHEHGH/FEEGDGD<<G22FBGFFHGHHHHFBCFHHGGGFGHGHHHHHGH0G?CH@FGGGHFGHEHFFGGGBFGGGGGGF?ABFFFAGFFFFFFFFFFFFFFFFFFFFFFFFFFFFDDBEFEDFFF?/BFFFFFFBFF/BFFFFBFFFFFFFFF/F/9;9AFFFFFF9BFFFF
@M05620:37:000000000-D9766:1:1101:10140:9891 1:N:0:42
AGTGCCAGCTCTCAATCGCACAGGGGACCCAGGGCCTGGCCCCTCCATCCAGAAAACCTATGACCTCACCCGCTACCTGGAGCACCAACTCCGCAGCTTGGCTGGGACCTATGTGAGTATCCAGCGTAGGAATCTGGGAGTTGGGGAGGAGTGAGGAGTTGGGGAAAGACAGTCCTAACCGTGGAGGGTTCTGGTAAATGATGGGGTGAGGAGGGGCTCTTTGGCTCCCACCAGTCCCCCTGTCTGGTCTA
+
AAABCFFFBFFFGFGGGGECFGGGFEGGGGHHGGGGGGHHHHGHGGGGHHHHHFGHHGGHHHHHHHHHHHHGGFEGHHHHFGGFHGHFGHFHGGGGGHHHGHH/EGHHGHHHHHGHHHFHHHHHHGGGGGHHHHGHHHHGEHGHGGGGGGGHHHHGHGHHHHGGGGHGHHHHHHHHHHHHGGGGGGGG;FGGGGBFGGGGGFGGGGFFFFFFFFFFFFFFFFFFFFFEFFFFFFFFFFFFFFFFFBFFFFB
@M05620:37:000000000-D9766:1:1101:23415:9920 1:N:0:42
ACCACACCTTCTACAATGAGCTGCGTGTGGCTCCCGAGGAGCACCCCGTGCTGCTGACCGAGGCCCCCCTGAACCCCAAGGCCAACCGCGAGAAGATGCCCAGGTGAGTGGCCCGCTACCTCTTCTGGTGGCCGCCTCCCTCCTTCCTGGCCTCCCGGAGCTGCGCCCTTTCTCACTGGTTCTCTCTTCTGCCGTTTTCCGTAGGACTCTCTTCTCTGACCTGAGTCTCCTTTGGAACTCTGCAGGTTCTA
+
CCCCCCCCFFFFGGGGGGGGGGHHGGGEDFHHHGGGGGGGGHGHHGGGGGGGGHGHHHHGGGGGGGGGGGGHGHHGGGGHGHHHHGGGGGGGFGHGHHHHHHHGHHHHHHGGHHGGGGGHHHHHHHHHHHGHHGGGGGHGHHGHHGGGGGGGGGGGGG-ACGGGGGFFFFFFFFFFFFFFFFFFFFFFFFFFFFFFFFFFFFFDFFFFFFFFFFFFFFFFFFFFFFFFFFFFFFFFFFFFFFFFFFFFFFF
@M05620:37:000000000-D9766:1:1101:12810:9926 1:N:0:42
ACCACACCTTCTACAATGAGCTGCGTGTGGCTCCCGAGGAGCACCCCGTGCTGCTGACCGAGGCCCCCCTGAACCCCAAGGCCAACCGCGAGAAGATGAACCCAGGGGAGTGGCCCGCTACCCCTCCTGGTGGCCGCCTCCCTCCTTCCTGGCCTCCCGCACCTGCGCCCTTCTTCACTGGTTCCTTCTCCTGCCGTTTTCCGTAGGACTCCCTCCCCTGACCTGAGTCTCCTTTGGAACTCTGCAGGTTC
+
AABABABAFFFFGGFGGGGGGGGHGGGGGGHHHGGG?FGGDHHHHGGGEFGGHHHHHHHGEFGGGGGGGGGHHHHGGGGHGHHHHGGGGGGGGGHFHH>F<FAF?//<?-<>.FF.--<AC/..C.:/;//;:C.-;-.=E./9;F;FF0;/C.9CEEC---;//.9@D-@F.//;///B.;/////9B////;9-99F.BF./99.9/9//9;.....;99;/.99///;/BFB///9//BB/BFFFF//
@M05620:37:000000000-D9766:1:1101:10651:9933 1:N:0:42
ACCACACCTTCTACAATGAGCTGCGTGTGGCTCCCGAGGAGCACCCCGTGCTGCTGACCGAGGCCCCCCTGAACCCCAAGGCCAACCGCGAGAAGATGCCCAGGTGAGTGGCCCGCTACCTCTTCTGGTGGCCGCCTCCCTCCTTCCTGGCCTCCCGGAGCTGCGCCCTTTCTCACTGGTTCTCTCTTCTGCCGTTTTCCGTAGGACTCTCTTCTCTGACCTGAGTCTCCTTTGGAACTCTGCAGGTTCTA
+
CCCCCCCBFFFFGG5GGGGGGGHHGGGEFGHGHGGGGGGGGHHHHGGGFGGGHHHHHHHGGGGGGGGGGGGHGHHGGGGHGHHHHGGGGGDGGGHHHHHHHHHGHHHHHHGGHHGGGGGHHHHGHHHHHHGHHGGGGGHGHHGHHGGGFGGGGGGGGG-CDGGGGGFFFFFFFFFFFFFFFFFFFFFFFFFFFFFFFFFFFFFFFFFFFFFFFFFFFFFFFFFFFFFFFFFFFFFFFFFFFFFFFFFFFFF
@M05620:37:000000000-D9766:1:1101:14492:9937 1:N:0:42
AGTGCCAGCTCTCAATCGCACAGGGGACCCAGGGCCTGGCCCCTCCATCCAGAAAACCTATGACCTCACCCGCTACCTGGAGCACCAACTCCGCAGCTTGGCTGGGACCTATGTGAGTATCCAGCGTAGGAATCTGGGAGTTGGGGAGGAGTGAGGAGTTGGGGAAAGACAGTCCTAACCGTGGAGGGTTCTGGTAAATGATGGGGTGAGGAGGGGCTCTTTGGCTCCCACCAGTCCCCCTGTCTGGTCTA
+
AAA?AFFFBFFFGGGGGGGGGGHHGGGGGG2FFDEGGGHHHHGGEGHHHHFH3FFHHGHHHHGHHGHHHHFCGGCGHHHHHGHHGHHHGHHHGG?EGHHGGHHCEFHG/F2BGHHFF?33BFGGHG/ECGHHFHFGHF0EGHGHCGFFC?CFFGDHH.//0<--:AGFFHBGFHFGHH/GFAAGGEGFGGGGGGG0=0F00BFG?GA-.;?B..B-=-AFBFBBFBFEFE?D.ABFFB.9B.BBF:BFFFF
@M05620:37:000000000-D9766:1:1101:10742:9943 1:N:0:42
GCGGCTGCTTTGGCAGAGCACACTGACATGCCAGGGACAAAAGATCGGGAGAGCACACGTCTGAACTCCAGTCACGAGATTCCAGCTCGTATGCCGTCTTCTGCTTGAAAACCAAACAAGTCAGTAATACATTAACGCTTTAAAACTCCTGAGGAACCAATTGAACAATACTCAGCATTTGTACTTGTACCAGCCAAGACAGGCCCAAAAGATAAGCCTCGCCCCCGTCTGAACTCCAGTAAACTCCATCG
+
>1>1>>AAFFFBG1BAAAGFFF0FB1BB2BBGFFFEF0AA0BFFFG/E/AAABA1BFGEFGFFGFF1BGFHDFGE//>?EGGHB10@B?>?GHHHEEEFAD2BBBBFB1B10////?FGB>BF122B22BB2B1@@///?F12@F1<11?110??00<<<<111>1<<11>F1=CCG0=D0DFHGF=000=00:;.::.;//...;..;./.0;0;0:9/.--.--9-;--/;9/;B/;/////;//;/9-
@M05620:37:000000000-D9766:1:1101:24406:9953 1:N:0:42
ACCACACCTTCTACAATGAGCTGCGTGTGGCTCCCGAGGAGCACCCCGTGCTGCTGACCGAGGCCCCCCTGAACCCCAAGGCCAACCGCGAGAAGATGACAGGTGCGTGGCCCGCTACCTCTTCTGGTGGCCGCCTCCCTCCTTCCTGGCCTCCCGGCGCTGCGCCCTTTCTCACTGGTTCTCTCTTCTGCCGTTTTCCGTAGGACTCTCTTCTCTGCCCTGCGTCTCCTTTGGAACTCTGCAGGTTCTAG
+
BCCBBCCDFFFFGGGGGGGGGGHHGFGFEGHHHGGFGGGGGHDGGFFEEEFGHHGHHHHGGGGFGGGGGGGHFHHGGGGHGHHHHGGGDGGGGGHHHHHH2GFFH1>FEGGHHGGGGGHHHHHHHHHHHGHHGFGGGHGHHGGGGGGGGGGGGGGGGGGFFFFFFFFFFFFFF0BF0BBFFFFHFFHFFFFFFFFFFFFFF?FFFFFFFFFFFHFFFFFFFFFFFFFFFFFFFF0;FBFFFFFFFFFFFB9
@M05620:37:000000000-D9766:1:1101:15044:9954 1:N:0:42
AGTGCCAGCTCTCAATCGCACAGGGGACCCAGGGCCTGGCCCCTCCATCCAGAAAACCTATGACCTCACCCGCTACCTGGAGCACCAACTCCGCAGCTTGGCTGGGACCTATGTGAGTATCCAGCGTAGGAATCTGGGAGTTGGGGAGGAGTGAGGAGTTGGGGAAAGACAGTCCTAACCGTGGAGGGTTCTGGTAAATGATGGGGTGAGGAGGGGCTCTTTGGCTCCCACCAGTCCCCCTGTCTGGTCTA
+
ABAABFFFCFFFGGGGGGGGGGHHGGGGGGHHGGGGGGHHHHGHGGHHHHHHHGHHHGHHHHFHHHHHHHHGGEEGHHHHGHHHGHGHGFHHGGGGGHFHGHHGGGHHGHHHHHHGHHHHHHHHHCEGGGHGHHHHEHFGGHHHGGGFCGEGFDGHHGHHHHGGGFEHGHHGHHHHHHHHGGEGDEFGCFFGGGFGGGGGGGGGGGFFFFFFFFFFFFFFFFFFFFFFFFFFFFFFFFFFFFFFFFFFFFF
@M05620:37:000000000-D9766:1:1101:19572:9969 1:N:0:42
AGTGCCAGCTCTCAATCGCACAGGGGACCCAGGGCCTGGCCCCTCCATCCAGAAAACCTATGACCTCACCCGCTACCTGGAGCACCAACTCCGCAGCTTGGCTGGGACCTATGTGAGTATCCAGCGTAGGAATCTGGGAGTTGGGGAGGAGTGAGGAGTTGGGGAAAGACAGTCCTAACCGTGGAGGGTTCTGGTAAATGATGGGGTGAGGAGGGGCTCTTTGGCTCCCACCAGTCCCCCTGTCTGGTCTA
+
AA>>AFFCAFFFG4GFEFGAE?GAF2EEFGHH2AEADFHHFHGFGGHHGGHHFFFFGGHGGGFHHFGHHFFEG/>EHHGG2BFHHH1?EGHGAGCGEHFECFHGGGHGGHHFGGHHHHHHGHHFHGDECGHHHHHFHH0CEFFHGG.@GACFG0DCCF<GFFGGGDCFHFFGHHHFHHHFGGGGAEGG9CFGGGGFFFGFGGGGGGABEFFFFDBBBBEBBFFFFFFFFFFFFFFFFFFFBFFFFFFFFFF
@M05620:37:000000000-D9766:1:1101:17462:9976 1:N:0:42
ACCACACCTTCTACAATGAGCTGCGTGTGGCTCCCGAGGAGCACCCCGTGCTGCTGACCGAGGCCCCCCTGAACCCCAAGGCCAACCGCGAGAAGATGACAGGTGAGTGGCCCGCTACCTCTTCTGGTGGCCGCCTCCCTCCTTCCTGGCCTCCCGGAGCTGCGCCCTTTCTCACTGGTTCTCTCTTCTGCCGTTTTCCGTAGGACTCTCTTCTCTGACCTGAGTCTCCTTTGGAACTCTGCAGGTTCTAG
+
BBBBBBBBFFFFGGGGGGEGGGHHGEEEGEHHGGGFGGGGGHHHHGGGEGGGHHHFHHHGGGGGGGGGGGGFHHHGGGDHEEHHHGGEGGDCFGHHHHHH2FFGHGHHHEFHHGGGCGHHHHHHHHGFHGHHGGGGGHGHHGHHHHGGGGGGGGGGD-AFGGGGGGFFFFFFFFFFFFFFFFFFFFFFFFFFFDFFFFFFFFFFFFFFFFFFFFFFF/BFFF/BFFFFFFFFFFFBFBFFFFBB9;BFB9/
@M05620:37:000000000-D9766:1:1101:5098:9978 1:N:0:42
ACCACACCTTCTACAATGAGCTGCGTGTGGCTCCCGAGGAGCACCCCGTGCTGCTGACCGAGGCCCCCCTGAACCCCAAGGCCAACCGCGAGAAGATGCCAGGTGAGGGGCCCGCTACCTCTTCTGGTGGCCGCCTCCCTCCTTCCTGGCCTCCCGGAGCTGCGCCCTTTCTCACTGGGTCTCTCTTCTGCCGTTTTCCGTAGGACTCTCTTCTCTGACCTGAGTCTCCTTTGGAACTCTGCAGGTTCTAG
+
AABCCBCBFFFFGGGGGGGGGGHHGFGGHGHHHGGG?EGGGHFHHGGGAEGGFHGHHHHGGGFGGGGGGGGHHHHGGGGHGGHHHGGGGGGGGGGCHHDGFF/??=?0/><AFGAA@DHHH0DG=0<<<E.C@-@EGHGG/EFG:FBFFFFFFGGA@---C0::@DFAFFFBBFFFFF.BBBB0:0:0:BFFF;AFFFFDFFD.0;:/0:0BB0;:00;BBB/B0;;BFFFFFF0000:BB;0BF:FFFF0
@M05620:37:000000000-D9766:1:1101:17447:9986 1:N:0:42
ACCACACCTTCTACAATGAGCTGCGTGTGGCTCCCGAGGAGCACCCCGTGCTGCTGACCGAGGCCCCCCTGAACCCCAAGGCCAACCGCGAGAAGATGACAGGTGTGTGGCCCGCTCCCTCTTCTCTTGGCCGCCTCCCTCCTTCCTCGCCTCCCGGCGCTGCGCCCTTTCTCTCTCGTTCTCTCTTCTGCCGCTTTCCGCATGACTCTCTTCTCTGCCCTGCGTCTCTTTTGGCACTCTGCAGGTTCTCG
+
CCBCC@BBFFFFGGGGGGGGGGHHGEGGCEGHHGGG2AEEEHHHHGGGGDGG5FFHHHGGGG0EFGGGGGGHHHHGGGGHGHHHHGGGGGGGGGHHGHBG22/1?1<0F//0?->--<C0CG00D000<0<0-;@.;.;:GAB0;/00.--::.C.-9;99-:@D.:9/;BFF/;//.:;;EFFFF/:B///9-9AE/9..-..:;/BFFF/9BFFB//9/..;99AF/9/B/-//9:BF/:;/.9;BB/.
@M05620:37:000000000-D9766:1:1101:2813:9988 1:N:0:42
ACCACACCTTCTACAATGAGCTGCGTGTGGCTCCCGAGGAGCACCCCGTGCTGCTGACCGAGGCCCCCCTGAACCCCAAGGCCAACCGCGAGAAGATGCCCAGATGTGTGGCCCCCGCCCCCTCTTGGAGGCCGCCCCCCTCCTCTCTCGGGCCCCCCGGCGCTGCGCTTTTTCTCACGTTTTCTCTTTTGTCCTTTTTTGCGTGACACTCTCTTCTGTCCCCCGAGTCCCTTCGAACACTGTAGGTTATC
+
BBBAABBAFFFFGGGGFGGGG5GHGEEBA2BFFBFAAEEEGHGHHGGG1BBFHHHGHHHG@EGGGDGGGGGGGCHGGGGHCEGHHG<<BC>B@FGFDGBCGF//1?1?1?A/0?/A-----<<./<000/;..-;--;-;-..//0/0:..--;-;--;-----;D-@-.;//B/;//;;./:/9BF/;9/.////;F/--/-..../;BFF/9//;/;///..9--;;///;.;...-;B//////:///
@M05620:37:000000000-D9766:1:1101:15979:9994 1:N:0:42
ACCACACCTTCTACAATGAGCTGCGTGTGGCTCCCGAGGAGCACCCCGTGCTGCTGACCGAGGCCCCCCTGAACCCCAAGGCCAACCGCGAGAAGATGAATCCAGGTGAGTGTCCTCTTACCTCCTCCTGCCGCCTTCCTCCTCCCTCCTGGCTTCCCCCATCTTCGCTCGTTCTCTCTTCTGCCCTCTTCCGCCGGTCTCCCTACGATTCCCTGCGCTTACCTTAGTCTTCTGTGGGATCCTGCACGTTC
+
DDDDDDCDFFFFGGGGGGGGGGHHGGGGHGHHHGGGGGGGGHHHHGGGFGGGHHHHHHHGGGGGGGGGGGGHHHHGGGGHGHHHHGGGGGGGGGHHHHGB222?111110111@1111?1101>.0>00110-<A..C/00//=/./=./0=C/.;0;/.-//00=.;..-;AFGG0FG00;0;0.;.;FF0A..C-9-;F0/;0..9..;0;F0A---..;/B00;0;00;F000;..0./0:0/0;..:
@M05620:37:000000000-D9766:1:1101:6941:9995 1:N:0:42
ACCACACCTTCTACAATGAGCTGCGTGTGGCTCCCGAGGAGCACCCCGTGCTGCTGACCGAGGCCCCCCTGAACCCCAAGGCCAACCGCGAGAAGATGCCCAGGTGAGTGGCCCGCTACCTCTTCTGGTGGCCGCCTCCCTCCTTCCTGGCCTCCCGGCGCTGCGCCCTTTCTCACTGGTTCTCTCTTCTGCCGTTTTCCGTAGGACTCTCTTCTCTGACCTGAGTCTCCTTTGGAACTCTGCAGGTTCTA
+
AAAAAAAAFFFFGGGGGGGFGFHHGGGGGGFGCFGF2EEEAG2GHGGGEFFF5FHFHHHG@EEEFEGGGGG23BGEGG/GFHGHAFFEGGGGCDHGHHHGHF/?FGG<??CFHH-A@FGHFHFHH0=DGH?GHGGGGGHGHHGHHGGGGGEGFFGGGA--;-@DFFFF-BBBFFFFFFFBFFFFBFFFFFFFFFDDFFFFFBFADBFFFFFFFF/BBFFFFFFF.BBBFFFBFFEBFFFFFFFFFFFFFF:
@M05620:37:000000000-D9766:1:1101:21457:10003 1:N:0:42
AGTGCCAGCTCTCAATCGCACAGGGGACCCAGGGCCTGGCCCCTCCATCCAGAAAACCTATGACCTCACCCGCTACCTGGAGCACCAACTCCGCAGCTTGGCTGGGACCTATGTGAGTATCTAGCGTAGGAATCTGGGAGTTGGGGAGGAGTGAGGAGTTGGGGAAAGACAGTCCTAATTGTGGAGGGTCCTGGTAAATGATGGGGTGAGGAGGGGCTCTTCGGCTCCCACCAGTCCCCCTGTCTGGTCTA
+
3AAAAFFFBFFFGGGGGGGGGGHHGGGGGFHHGFEGFGHFGGG1EEFGFGFHGFEFGFBEHHGHHHHBFBB@E>@FHFGHGHHGFGC?EGGHGGG?/BFG/?3///00?F2323B3G?33B3FGHC<D@/<F2G2FGF0//0<1A@.--.<>GFD.0<<<GHC-:..:C///00:0C000:;<.0..-./;09/C0000;FG0::AE-.../..--;BF/;/;.-;.;;9...99/FF9:-:///://;/B
@M05620:37:000000000-D9766:1:1101:17597:10018 1:N:0:42
ACCACACCTTCTACAATGAGCTGCGTGTGGCTCCCGAGGAGCACCCCGTGCTGCTGACCGAGGCCCCCCTGAACCCCAAGGCCAACCGCGAGAAGATGAACCCAGGTGAGTGGCCCGCTACCTCTTCTAGTGGCCGCCTCCCTCCTTCCTGGCCTCCCGGAGCTGCGCCCTTTCTCACTGGTTCTCTCTTCTGCCGTTTTCCGTAGGACTCTCTTCTCTGACCTGAGTCTCCTTTGGAACTCTGCAGGTTC
+
CCCBCCCCFFFFGGGGGGGGGGHHGGGFHGHHHGGGGGGGGHHHHGGGEFGGHHHHHHHGGGGGGGGGGGGHHHHGGGGHGHHHHGGGGGGGGGHHFHHFHHGGHGHHHHFHGGHHGGGGGHHHHHHH0DHHHGHGGGGGHGHHGGGGGGGGGGGGGGGG-ADGGGFFFFFFFFFFFFFFFFFFFFFFFFFFFFFFDFFFFFDFFFFFFFFFFFFFFFFFBFFFF/BBFBFFFFFFFFFFFFFFFF0AAB0
@M05620:37:000000000-D9766:1:1101:25760:10023 1:N:0:42
AGTGCCAGCTCTCAATCGCACAGGGGACCCAGGGCCTGGCCCCTCCAGCCAGAAAACCTATGACCTCACCCGCTACCTGGAGCACCAACTACGCAGCTTGGCTGGGACCTATGTGAGTATCCAGCGTAGGAATCTGGGAGTTGGGGAGGAGTGAGGAGTTGGGGAAAGACAGTCCTAACCGTGGAGGGTTCTGGTAAATGATGGGGTGAGGAGGGGCTCTTTGGCTCCCACCAGTCCCCCTGTCTGGTCTA
+
AAAAAFF1AFFFGFGGGG1FEGHHGGGGGGCHE0EECFHHHHGHGGH1FFHHHHFHHGH1FHHHHHHHHHHGGGGGHHHHHHHHHHHHGH1FEGGGGHHHGHHGGGHHGHGHHHHGH>GHHHHGHGGGGGHHHHHHHHFGGHHHGGCCGGEHHHHHHGHHHHGGGGHHHHHHHHHHHHHGGGGGGGGG.9FGGGFGGGGGGGGGG?B@FFFFFF@=@@FFFFFFFFF-EFFFFFFFFFFF@FFFFFFFFFF
@M05620:37:000000000-D9766:1:1101:3885:10024 1:N:0:42
AGTGCCAGCTCTCAATCGCACAGGGGACCCAGGGCCTGGCCCCTCCATCCAGAAAACCTATGACCTCACCCGCTACCTGGAGCACCAACTCCGCAGCTTGGCTGGGACCTATGTGAGTATCCAGCGTAGGAATCTGGGAGTTGGGGAGGCGTGAGGAGTTGGGGAAAGACAGTCCTAACCGTGGAGGGTTCTGGTAAATGATGGGGTGAGGAGGGGCTCTTTGGCTCCCACCAGTCCCCCTGTCTGGTCTA
+
>11>ADFFAFFFDFGD1AFCAEFC0EEGF0FGGGE/AAFFEHGHGGFHG0FEGF1FGE0BFGFHHFCGHHHGGE@EHHHCGHHA0FFHGCHHFAEE?CGH?0FFF/0BEHHHHHHHHHHBG2GHGC/ECG1>FHH1GBHG?GFFG?FCG.-<CFC.GCCHHFG-..;.GHHGGEBGGGFG?9EG..;A9.;FGGBFFGFFFFFFFFF@FFF/BB@@@;EFFFFBFFFFFFFFFFFFFFFB@EFFFFFFBFF
@M05620:37:000000000-D9766:1:1101:14396:10061 1:N:0:42
ACCACACCTTCTACAATGAGCTGCGTGTGGCTCCCGAGGAGCACCCCGTGCTGCTGACCGAGGCCCCCCTGAACCCCAAGGCCAACCGCGAGAAGATGACAGGTGAGTGGCCCGCTACCTCTTCTGGTGGCCGCCTCCCTCCTTCCTGGCCTCCCGGCGCTGCGCCCTTTCTCCCTGGTTCTCTCTTCTGCCGTTTTCCGTAGGACTCTCTTCTCTGCCCTGCGTCTCCTTTGGCACCCTGCAGGTTCTAG
+
ABBABBBBFFFFGGGGFGFEGFHGGEEB4AGGCFFE?EGGFHHHHGGGFEGGFHHGHHHE@E?GG?EGGGGFHEHGGGEHCEHHHGE<CDC@CGFF>FDD1?F?G??1<FFHHCGG-CHEHHHFHHFDGDFGDG??EHGFHGHBGHBBFFFGGFGGB-;@BB.@BFBBFFFFF/;BFFBFBFFFFFF/:BFF?ADFEFFFF9DD/9;BFBF//BFFFBFAFF.99@AFFFFFEF/9B.99BE.BF?FF//9
@M05620:37:000000000-D9766:1:1101:13658:10074 1:N:0:42
ACCACACCTTCTACAATGAGCTGCGTGTGGCTCCCGAGGAGCACCCCGTGCTGCTGACCGAGGCCCCCCTGAACCCCAAGGCCAACCGCGAGAAGATGACAGGTGAGTGGCCCGCTACCTCTTCTGGTGGCCGCCTCCCTCCTTCCTGGCCTCCCGGCGCTGCGCCCTTTCTCACTGGTTCTCTCTTCTGCCGTTTTCCGTAGGACTCTCTTCTCTGCCCTGCGTCTCCTTTGGAACTCTGCAGGTTCTAG
+
CBBCCCDDFFFFGGGGGGGGGGHHGGGGHGHHHGGGGGGGGHHHHGGGFGGGHHGHHHHGGGGGGGGGGGGHHHHGGGGHGHHHHGGGGGGGGGHHHHHHGHGGHHHHHGGHHGGG?GHHHHHHHGHHHGHHD@DGGHGGHGHHHHGFFGGGGGGGG-9CGFFFFFFFFFFFFFFFFFFFFFFFFFFFFFFFFDFFFFFFFFFFFFFFFFFHHFFFF0BFFF.<DFFFFFFFFF0FFFBFFFFFFFFFFF1
@M05620:37:000000000-D9766:1:1101:14770:10083 1:N:0:42
ACCACACCTTCTACAATGAGCTGCGTGTGGCTCCCGAGGAGCACCCCGTGCTGCTGACCGAGGCCCCCCTGAACCCCAAGGCCAACCGCGAGAAGATGAACCCAGGTGCGTGGCCCGCTACCTCTTCTGGTGGCCGCCTCCCTCCTTCCTGGCCTCCCGGCGCTGCGCCCTTTCTCACTGGTTCTCTCTTCTGCCGTTTTCCGTAGGACTCTCTTCTCTGACCTGCGTCTCCTTTGGAACTCTGCAGGTTC
+
BBBBBBBBFFFFGGGGFGFGGGHGGEFEEEGHEEGEEGGFGHHHHGGGDEGGGHGFHHHFGGGGGDGGGGGBGFHGGGAHA?GHHGEEFGC@@DHGFHF2?GFFHGFG1AFGGGGHGGG-CHHF<GHHHHHHGHHGCDAFEEFGGGGGGFFBFFFAEGGG@GCFCFABDF;FFFFFFFFFFFFFFFFBFFFFFBBDADFFFFDB9AAFFFFFFFFFFFFE/BFFF?BAFDFFFFFB9:BFFFFFF/BF.B/
@M05620:37:000000000-D9766:1:1101:4260:10088 1:N:0:42
ACCACACCTTCTACAATGAGCTGCGTGTGGCTCCCGAGGAGCACCCCGTGCTGCTGACCGAGGCCCCCCTGAACCCCAAGGCCAACCGCGAGAAGATGCCCAGGTGAGTGGCCCGCTACCTCTTCTGGTGGCCGCCTCCCTCCTTCCTGGCCTCCCGGCGCTGCGCCCTTTCTCACTGGTTCTCTCTTCTGCCGTTTTCCGTAGGACTCTCTTCTATGACCTGAGTCCCCTTTGGAACTCTGCAGGTTCTA
+
BBBBABB>BFFFGGBGGG5BGFHHGGGBAEGGFBEE2EEFDGAFGEGFEFEGHHHHGHGAECGGGGGGGGGHGHHGGGGHGHGHHGGGDC>>DFHEGHHHHGC/1?1?FBCAGHGCG?@GH<DGDHFHGBDCGCCDDGHGHHGHHGGFCFGEFEFFG?A-DFFFFAFFFFFFFFBFFFFFFFFFFFFF;9BFFFADFFFFFBADFFFFFFFFFFF/;F9BFFB/;//;/;FFFBFBF/FFF/FFFE.;/B9
@M05620:37:000000000-D9766:1:1101:17073:10097 1:N:0:42
ACCACACCTTCTACAATGAGCTGCGTGTGGCTCCCGAGGAGCACCCCGTGCTGCTGACCGAGGCCCCCCTGAACCCCAAGGCCAACCGCGAGAAGATGCCCAGGTGAGTGGCCCGCTACCTCTTCTGGTGGCCGCCTCCCTCCTTCCTGGCCTCCCGGAGCTGCGCCCTTTCTCACTGGTTCTCTCTTCTGCCGTTTTCCGTAGGACTCTCTTCTCTGACCTGAGTCTCCTTTGGAACTCTGCAGGTTCTA
+
1>>1AAAAFFF1EGGAAFGFD1B1AAAEGAHHFGGEEAG?EHHHHGAGEEECADBGHHHGCGCGC>/EGGGGHC>EFGGECEH/<FEEC@C///<F111CFGEF11FGFHGGHECCC?@CGFGB0<DHHFCHH?C-.C:CGHGFFGFGFGE.9AAEG@99-9FB@?A@@FFFBFFFFFF9FFFFFFFFFFF/F@B-FFBFFBFA?FBFFFFFFFFB9B99F/99BF/FFFBFFBFB//BBBB/9B--9BF9
@M05620:37:000000000-D9766:1:1101:23161:10113 1:N:0:42
ACCACACCTTCTACAATGAGCTGCGTGTGGCTCCCGAGGAGCACCCCGTGCTGCTGACCGAGGCCCCCCTGAACCCCAAGGCCAACCGCGAGAAGATGACCGGTGAGTGGCCCGCTCCCTCTTCTGGTGGCCGCCTCCCTCCTTCCTGGCCTCCCGGCGCTGTGCCCTTTCTCCCTGGTTCTCTCTTCTGCCGTTTTCCGTAGGACTCTCTTCTCTGCCCTGCGTCTCCTTTGGCACTCTGCCGGTTCTCG
+
DCCDDCCDFFFFGGGGGGGGGGHHGEGEGGHGHGGGGGGGGHHHHGGGFGGGHHGHHHHGGGGGGGGGGGGHHHHGGGGHGHHHHGGGGGGGGGHHHHHHF?/<>??1FFEHH-CG?.C<GHHHH0<GHDEGCGGDEEGFGGBB0;;0BA:;CAF.--;9=-.;;BF0:FFFF0B/:ABB;FFFFFF:;BBFA9DFFFFD:;..00;BFFFBFFFFF0;E0:.;99DFF0:F0:::B/;:B00:B:AAB0.
@M05620:37:000000000-D9766:1:1101:10827:10117 1:N:0:42
AGTGCCAGCTCTCAATCGCACAGGGGACCCAGGGCCTGGCCCCTCCATCCAGAAAACCTATGACCTCACCCGCTACCTGGAGCACCAACTCCGCAGCTTGGCTGGGACCTATGTGAGTATCCAGCGTAGGAATCTGGGAGTTGGGGAGGAGTGAGGAGTTGGGGAAAGACAGTCCTAACCGTGGAGGGTTCTGGTAAATGATGGGGTGAGGAGGGGCTCTTTGGCTCCCACCAGTCCCCCTGTCTGGTCTA
+
ABAAAFFFCFFFGGGGGGGCGGHGGGGGGGHHAEEGGGHHHHGHGGHHHHHHHHHHHGHHHHHHHHHHHHHGGEFGHHHHFGHHHHCFEHHGGGGGGHHHGHHGGGHHGHHHHHHHHHHHHHHHHGGGGGHHHHHHHHHGGHHHGGGGGDEHHEHHHGHHHHGGGGHHHHHHHHHHHHHHGGGGGGGGEGGGGGFGGGGGGGGGGGFFFFFFFFFFFFFFFFFFFFFFFFFFFFFFFFFFFFFFFFFFFFF
@M05620:37:000000000-D9766:1:1101:19026:10135 1:N:0:42
ACCACACCTTCTACAATGAGCTGCGTGTGGCTCCCGAGGAGCACCCCGTGCTGCTGACCGAGGCCCCCCTGAACCCCAAGGCCAACCGCGAGAAGATGAACCCAGGTGAGTGGCCCGCTACCTCTTCTGGTGGCCGCCTCCCTCCTTCCTGGCCTCCCGGAGCTGCGCCCTTTCTCACTGGTTCTCTCTTCTGCCGTTTTCCGTAGGACTCTCTTCTCTGACCTGAGTCTCCTTTGGAACTCTGCAGGTTC
+
AAA?AAAAFFFFGGGCBG11B1FCEAEAF0GHBFGEEEGCEHHHHGGGAAFFHHHFHHFG?EEGF>EGGGFBG>FEGG?EACHEEGE@CG@//C0F1G11<FAFFFFFGGGGGCFGCGGCCHHHFFFHHHHHGHFGCCGFHAHHGGGGGGGFGFFGGGGG@GGGGG?@B@;FFFFFFFFFFFFFFFFFFFFFFFF=;AFFFFFFEFFFFFFFFFFFFFBFBFFFBFF9FFFFFBFBFFFFFFFB/;FF-B/
@M05620:37:000000000-D9766:1:1101:27207:10135 1:N:0:42
AGTGCCAGCTCTCAATCGCACAGGGGACCCAGGGCCTGGCCCCTCCATCCAGAAAACCTATGACCTCACCCGCTACCTGGGGCACCAACTCCGCAGCGTGGCGGGGACCTATGTGAGTATTCAGCGGAGGAATCTGGGAGTTGGGGAGGAGTGAGGAGTTGGGGAAAGACAGTCCTAACCGTGGAGGGTTGTGGTAAATGATGAGGTGAGGAGGGGCGCTCTGGCTCCTACCAGGCCCCCTGTATGGTCTA
+
>>AA>DFFAFFFGGGGGAFFEGFHFEFGGGFHGGGGGEFAFHGAEGEHGHHGHFFH3AFGFDHFG5BFF?GGEGGGF3311>EG1?GHG333??/EG/ED@//><<-->FH1<=FHBDG00=DBDF--;;.GCG0GBH::9/9C@-9-9CA:CF0A0.;;C/;-..;././.99;F//;.9..-9.9BD.-9;.;BF/BFF;//;/;./../..------.;/B/;9E/9BFFB.;E.>@-9///;:/;B9
@M05620:37:000000000-D9766:1:1101:9612:10135 1:N:0:42
ACCACACCTTCTACAATGAGCTGCGTGTGGCTCCCGAGGAGCACCCCGTGCTGCTGACCGAGGCCCCCCTGAACCCCAAGGCCAACCGCGAGAAGACCAACCTAAGTGCCCGGCCAGCTCCCTCGTCTGCCGGCCGCCTCCCTCCTGCCTGGCCTCACGGCGCTGCTCCCTTACTCGCTCGTTCTCTCTTCTGCTGCTTTACGTCGGTCTCTCTTCTCTGCAGTGCGCCTCCTATGGAACTATGCCCGATC
+
BBBBBBBBFFFFGGGGFGGGGFHHGFGEAAGGHGGGGGGCGHHHHGGGEEGGHHGHHHHGGGGGGGGGGGGHHHHGGGGHGHHHHGGGGGGGG/?222??//011?@F110<AD-<<FGGFEBB-<.<C00<AF-:;BGGG?FGGG//C00.;F9./...---9-;//;;B//;;/.9;.--;AFEB//9BBB//;///;/9;.A---;AFFFBF//;/9///;//--.;.../////////;F///9--9
@M05620:37:000000000-D9766:1:1101:5559:10136 1:N:0:42
ACCACACCTTCTACAATGAGCTGCGTGTGGCTCCCGAGGAGCACCCCGTGCTGCTGACCGAGGCCCCCCTGAACCCCAAGGCCAACCGCGAGAAGATGCCCAGGTGAGTGGCCCGCTACCTCTTCTGGTGGCCGCCTCCCTCCTTCCTGGCCTCCCGGCGCTGCGCCCTTTCTCACTGGTTCTCTCTTCTGCCGTTTTCCGTAGGACTCTCTTCTCTGACCTGAGTCTCCTTTGGAACTCTGCAGGTTCTA
+
CCCCCCCCFFFFGGGGGGGBGGHHGGGEGGHHHGGGGGGGGHHHHGGGFGGGHHHHHHHGGGGGGGGGGGGHHHHGGGGHGHHHHGGGGGGGGGHHHHHHHHHGHHHHHHGGHHGGGGGHHHHHHHHHHFFHHGGGGGHGHHGHGGGGGGGGGGGGGA-;CFFFFFFFFFFFFFFFFFFFFFFFFFFFFFFFFFFFFFFFFFFFFFFFFFFFFFFFFFFFFFFFFFFFFFFFFFFFFFFFFFFFFFFFFFF
@M05620:37:000000000-D9766:1:1101:16473:10137 1:N:0:42
ACCACACCTTCTACAATGAGCTGCGTGTGGCTCCCGAGGAGCACCCCGTGCTGCTGACCGAGGCCCCCCTGAACCCCAAGGCCAACCGCGAGAAGATGCCCAGGTGAGTGGCCCGCTACCTCTTCTGGTGGCCGCCTCCCTCCTTCCTGGCCTCCCGGCGCTGCGCCCTTTCTCACTGGTTCTCTCTTCTGCCGTTTTCCGTAGGCCTCTCTTCTCTGACCTGCGTCTCCTTTGGAACTCTGCAGGTTCTA
+
CBCCCCBAFFFFGGGGGGGFGGHHGGGBCEHGHGGGGGFGGHHHHGGEAEGGFHFHGHHEGFGGGGGGGGFFHHHGGEGHGHHHHGGGGGBDG?GHHHHHHFHFHHB?FGACGHGC@-AGHHHHFHBBGGACH@DCDFAEFHGHHGGGFBFFGGGGDGGGFFFD@BD>AFFFFF/B//BFFFFFFFFFFFFFFDADFFFFFB.99/BFFFFFFFFFFFBFFFF.9DFFFFFBFFFFFFFFFFE/9AFFFB/
@M05620:37:000000000-D9766:1:1101:24136:10143 1:N:0:42
AGTGCCAGCTCTCAATCGCACAGGGGACCCAGGGCCTGGCCCCTCCATCCAGAAAACCTATGACCTCACCCGCTACCTGGAGCACCAACTCCGCAGCTTGGCTGGGACCTATGTGAGTATCCAGCGTAGGAATCTGGGAGTTGGGGAGGAGTGAGGAGTTGGGGAAAGACAGTCCTAACCGTGGAGGGTTCTGGTAAATGATGGGGTGAGGAGGGGCTCTTTGGCTCCCACCAGTCCCCCTGTCTGGTCTA
+
BBBBBFFFBFFFGGGGGFGGGEGEFGEGGGHHGFGG2FGHHHGHGGHHHGFHHHGGHGHHHHFHHGHHHHHGG@FGHHGHHGHHHHHHGBHHGGEGFGHHGGGFFEHHGHHHGHHHHHHHHHHHHGFGGGHHGHHHHHHGFHGHGGGGGGGHHHHGHGFHHHGGGGHHHHHHHHHHHHHHGGGGGGGGDFGGGGGGGGGGGGGFGDFFFFFFFFFFFFFFFFFFFFFFFFFFFFFFFFFFFFFFFFFFFFF
@M05620:37:000000000-D9766:1:1101:8431:10156 1:N:0:42
AGTGCCAGCTCTCAATCGCACAGGGGACCCAGGGCCTGGCCCCTCCATCCAGAAAACCTATGACCTCACCCGCTACCTGGAGCACCAACTCCGCAGCTTGGCTGGGACCTATGTGAGTATCCAGCGTAGGAATCTGGGAGTTGGGGAGGAGTGAGGAGTTGGGGAAAGACAGTCCTAACCGTGGAGGGTTCTGGTAAATGATGGGGTGAGGAGGGGCTCTTTGGCTCCCACCAGTCCCCCTGTCTGGTCTA
+
AAABCFFFCFFFGGGGGGGGGGHHGGGGGGHHFGGGGGHHHHGHGGHGHHHHHHHHHGHHHHHHHHHHHHHGGGGGHHHHHHHHHHHHGHHHGGGGGGHHGHHGGGHHGHHHHHHHHHHHHHHHHGGGGGHHHHHHHHHGGHHHGGGGGGGHHHHHHGHHHHGGGGHHHHHHHHHHHHHHGGEGGGGGCFGGGGCFGGGGGGGGGGFFFFFFFFFFFFFFFFFFFFFFFFFFFFFFFFFFFFFFFFFFFFF
@M05620:37:000000000-D9766:1:1101:7026:10164 1:N:0:42
ACCACACCTTCTACAATGAGCTGCGTGTGGCTCCCGAGGAGCACCCCGTGCTGCTGACCGAGGCCCCCCTGAACCCCAAGGCCAACCGCGAGAAGATGAAACCTGGTGCGCGGCCCACTCCCTCTTCTGGCGGCCTCCTCCCTCCTTCCTGTCCTCCAGGCGCTGCGCCCCTTATCGCTGCTTCTCTCTTCTGCCGTTTTCAGTAGGCCTCTCTTCTCTGCCATGCGTCTCCTTTGGAACTCTGCTGGTTC
+
CCCCCCCCFFFFGGGGGGGGGGHHGGGEHGHHHGGGGGGGGHHHHGGGGGGGHHHHHHHGGGGGGGGGGGGHHHHGGGGHGHHHHGGGGGDGGGHHHHHH22?0?0?F<>/<--<@.C</G<GHHG0CGH0:ADG.FFB/CEGFEBFB:0;0;FB0C/B/.;DF=F--D>-;A/::.:FD.FFFBFFFF/B/;9/;A.;99BBB:///;FFFFF/9://://;BFFD.;AB/9F/9://9:F/:B/;/;//
@M05620:37:000000000-D9766:1:1101:9174:10166 1:N:0:42
AGTGCCAGCTCTCAATCGCACAGGGGACCCAGGGCCTGGCCCCTCCATCCAGAAAACCTATGACCTCACCCGCTACCTGGAGCACCAACTCCGCAGCTTGGCTGGGACCTATGTGAGTATCCAGCGTAGGAATCTGGGAGTTGGGGAGGAGTGAGGAGTTGGGGGAAGACAGTCCTAACCGTGGAGGGTTCTGGTAAATGATGGGGTGAGGAGGGGCTCTTTGGCTCCCACCAGTCCCCCTGTCTGGTCTA
+
AAAABFFFCFFFGGGGGGFFGGGHGGGGGGHHGGGGGGHHHHGHGGGGFHHHHFFHHGGGHHGHHHHHHHHGGGGGHHHHHHHGHHHHGHHHGGGGGHHHGHHGGGHHGHHHHHHHHHHHHHHHGGEGGGHHHGHHHHHGGHHHGGGGGGGHHHHHHGHHHHGG-;EEHHHHGGGGGGGGGGEGGGGG;CFGGGCGGGFFFFFFFFFFFFFFFFFFFFFFFFFFFFFFFFFFFFFFFFFFFFFFFFFFFFF
@M05620:37:000000000-D9766:1:1101:25239:10177 1:N:0:42
AGTGCCAGCTCTCAATCGCACAGGGGACCCAGGGCCTGGCCCCTCCATCCAGAAAACCTATGACCTCACCCGCTACCTGGAGCACCAACTCCGCAGCTTGGCTGGGACCTATGTGAGTATCCAGCGTAGGAATCTGGGAGTTGGGGAGGAGTGAGGAGTTGGGGAAAGACAGTCCTAACCGTGGAGGGTTCTGGTAAATGATGGGGTGAGGAGGGGCTCTTTGGCTCCCACCAGTCCCCCTGTCTGGTCTA
+
AA>ABFFFBFFFFFGGGGGFE?B4AAEEGGHHFGGGAFHHHHGHGGHHHGHHHFFHHGHHHHHHHFFFHHHEEECGHHFHHHHHHHGHGGHHEEEGCFHHGHHGGGHHGHHHHHHHHGFHHHHHHGCDDGGGGHHHGGHGAGHHGGGGGGGHHFHHHCCHHFGGGFFHHHGHHFHHCHHHGFFGGGGG;AFGGG;CFGFGFBBFGGFBEFFFFFBBB?EFFFFFFFFFFFFFFFFFFFE?B?FEFFFFFFF
@M05620:37:000000000-D9766:1:1101:10663:10181 1:N:0:42
AGTGCCAGCTCTCAATCGCACAGGGGACCCAGGGCCTGGCCCCTCCATCCAGAAAACCTATGACCTCACCCGCTACCTGGAGCACCAACTCCGCAGCTTGGCTGGGACCTATGTGAGTATCCAGCGTAGGAATCTGGGAGTTGGGGAGGAGTGAGGAGTTGGGGAAAGACAGTCCTAACCGTGGAGGGTTCTGGTAAATGATGGGGTGAGGAGGGGCTCTTTGGCTCCCACCAGTCCCCCTGTCTGGTCTA
+
BBABBFFFBFFFGGGGGGGFGGHGGGGGGGHHEGGGFGHHHHGHGGHHHHHHHHHHHGHHHHHHHHHHHHHGGGGGHHHHGHHHHHHHGHHHGGGGGHHHGHHGGGHHGHHHHHHHHHHHHHHHHGGGGGHHHHHHHHHGGHHHGGGGGGEHHHHHHGHHHHGGGGHHHHHHHHHHHHHHGGEGGGGGCFGGGGFGGGGGGGGGGGFFFFFFFFFFFFFFFFFFFFFFFFFFFFFFFFFFFFFFFFFFFFF
@M05620:37:000000000-D9766:1:1101:17221:10183 1:N:0:42
ACCACACCTTCTACAATGAGCTGCGTGTGGCTCCCGAGGAGCACCCCGTGCTGCTGACCGAGGCCCCCCTGAACCCCAAGGCCAACCGCGAGAAGATGAACCCAGGTGAGTGGCCCGCTACCTCTTCTGGTTGCCGCCTCCCTCCTTCCTGGCCTCCCGGAGCTGCGCCCTTTCTCACTGGTTCTCTCTTCTGCCGTTTTCCGTAGGACTCTCTTCTCTGACCTGAGTCTCCTTTGGAACTCTGCAGGTTC
+
CCCDDDCDFFFFGGGGGGGGGGHHGGGGHGHHHGGGGGGGGHHHHGGGFGGGHHHGHHHGGGGGGGGGGGGHHHHGGGGHGHHHHGGGGGGGGGGHHHHHHHGGHEGFGHFHAFHH@C-<DCDGF<DGHHHFEHH@FCAEHGFGGHGGGFGFGGFGGGGG9-<F0FFFFCFFFFFFBBFFFFBB0:::B0BF0BBDDFFFFF?BADDFF:B00F000BFF0F:FFBFBF0FFFFFFFFFFFFFFFFFFFF0
@M05620:37:000000000-D9766:1:1101:20711:10217 1:N:0:42
ACCACACCTTCTACAATGAGCTGCGTGTGGCTCCCGAGGAGCACCCCGTGCTGCTGACCGAGGCCCCCCTGAACCCCAAGGCCAACCGCGAGAAGATGCCCAGGTGAGTGGCCCGCTACCTCTTCTGGTGGCCGCCTCCCTCCTTCCTGGCCTCCCGGAGCTGCGCCCTTTCTCACTGGTTCTCTCTTCTGCCGTTTTCCGTAGGACTCTCTTCTCTGACCTGAGTCTCCTTTGGAACTCTGCAGGTTCTA
+
CCCCCCCCFFFFGGGGGGGGGGHHGFGEHGHHHGGGGGGGGHHHHGGGEGGGHHHHHHHGGGGGGGGGGGGGHHHGGGGHGHHHHGGGGGDFGGHHHHHHHHHGHHHHHHGGHHGGGGGHHHHHHHHGHHGHHGGGGGHGHHGHHGGGGGGGGGGGGGFGGGGGGGFFFFFFFFFFFFFFFFFFFFFFFFFFFFFFFFFFFFFFFFFFFFFFFFFFFFFFFFFFFFFFFFFFFFFFFFFFFFFFFFFFFFF
@M05620:37:000000000-D9766:1:1101:11645:10219 1:N:0:42
ACCACACCTTCTACAATGAGCTGCGGGTGGCTCCCGAGGAGCACCCCGTGCTGCTGACCGAGGCCCCCCTGAACCCCAAGGCCAACCGCGAGAAGATGACAGGTGAGTGGCCCGCTACCGCTTCTGGTGGCCGCCTCCCTCCTTCCTGGCCTCCCGGACCTGCGACCTTTCTCACTGGTTCTCTCTTCTGCCGTTTTCCGTAGTACTCTCTTCTCTGCCCTGGGTCTCCTTTGGAACTCTGCAGGTTCTGA
+
>AA>A1AAFFFFFGGFFGGDD1B1E00E00BGCFGGAEEEAGEHHGCGFCE/@EGEGHGG?>>EF/EEGGGC>><EGGAC<<FCGGA<CCG@@A0<11DG11FH1DG11..<.<---<<-<<.:0000/.:.=-9CAF.9/;/0;/00;..0F.9.A--9-BA---99///999/;9-//9B99///;B///;A99-/B-9;--/99B//;FFFFBFB9-;---9;F//;/////9B//9/BFFF9BFF/B
@M05620:37:000000000-D9766:1:1101:22572:10225 1:N:0:42
ACCACACCTTCTACAATGAGCTGCGTGTGGCTCCCGAGGAGCACCCCGTGCTGCTGACCGAGGCCCCCCTGAACCCCAAGGCCAACCGCGAGAAGATGACCGGTGCGTGGCCCGCTCCCTCTTCTGGTGGCCGCCTCCCTCCTTCCTGGCCTCCCGGCGCTGCGCCCTTTCTCCCTGGTTCTCTCTTCTGCCGTTTTCCGTAGGACTCTCTTCTCTGCCCTGCGTCTCCTTTGGCACTCTGCAGGTTCTAG
+
BBCBACCAFFBFGGFGGGFGGGHHGFGBAEFBFFEF?EEFDHDFGGGGDFEGFHGHHGHEFCCEGGGGGGGHEHHGGGGHGHHHHGGGDG>CGGHGHHHH2>@<A/>?ADGHHFGG-CEHHHHHHHHHHGHHGCGGGGGGGGGGGGGFFGFFGGGGGBFFFFFFFFFFFFFFFBFFBFFFFFFFFFFFFFFFFDFFFFFFF;AD0;FFFFFFFFFFF0BFEFECFFFFFFFF0F0;F/FFFB9FFFFFF0;
@M05620:37:000000000-D9766:1:1101:16529:10231 1:N:0:42
AGTGCCAGCTCTCAATCGCACAGGGGACCCAGGGCCTGGCCCCTCCATCCAGAAAACCTATGACCTCACCCGCTACCTGGAGCACCAACTCCGCAGCTTGGCTGGGACCTATGTGAGTATCCAGCGTAGGAATCTGGGAGTTGGGGAGGAGTGAGGAGTTGGGGAAAGACAGTCCTAACCGTGGAGGGTTCTGGTAAATGATGGGGTGAGGAGGGGCTCTTTGGCTCCCACCAGTCCCCCTGTCTGGTCTA
+
ABAAAFFFBFFFGFFGGGGCGGHGGGEGGGHGAEEEGGHHHHGHGGHHHGGHHHHHHGGHHFHHHHHHHHHGGEEFHGFGFHHHHG1FFHHHGGGGGGGHGHHGGGHHGHHHHHEGHHHHHHHHHGGGGGHHGHGGHGFGGFHHCDCCFDEHHEHHCEHHHGGGEFGHHHHHHHHHHHHHGGEGGGGGGGGGGGFGGGGGGGGGGGFFFFFFFFFFFFFFFFFFFFFFFFFFFFFFFFFFFFFFFEFFFFB
@M05620:37:000000000-D9766:1:1101:25559:10232 1:N:0:42
ACCACACCTTCTACAATGAGCTGCGTGTGGCTCCCGAGGAGCACCCCGTGCTGCTGACCGAGGCCCCCCTGAACCCCAAGGCCAACCGCGAGAAGATGCCCAGGTGAGTGGCCCGCTACCTCTTCTGGTGGCCGCCTCCCTCCTTCCTGGCCTCCCGGAGCTGCGCCCTTTCTCACTGGTTCTCTCTTCTGCCGTTTTCCGTAGGACTCTCTTCTCTGACCTGAGTCTCCTTTGGAACTCTGCAGGTTCTA
+
BBBBBBBAFFFFGGGGGG5FGGHHGGGBFEHHHFFGFGGGGHGHHGGGGGGGHHGHGHHEFGGGGGGGGGGFGHHGGAEHGGHHHGGGGG/>DGGGHHGHHHHFHHHHHHGGHHGGGGGHHHHHHHHHHHGHHGGGGGHGHHGHHGGGGGGGGGGGG?-ABFGGGGFFFFFFFFFFFFFFFFFFFFFFFFFFFFFFFFFFFFFDBFFFFFFFFFFFFFFFFFFFFFFFFFFFFFFFFFFFFFFFFFFFFFF
@M05620:37:000000000-D9766:1:1101:10799:10246 1:N:0:42
ACCACACCTTCTACAATGAGCTGCGTGTGGCTCCCGAGGAGCACCCCGGGCTGCTGACCGAGGCCCCCCTGAACCCCAAGGCCAACCGCGAGAAGATGAACCCAGGTGAGTGGCCCGCTACCTCTTCTGGTGGCCGCCTCCCTCCTTCCTGGCCTCCCGGCGCTGCGCCCTTTCTCACTGGTTCTCTCTTCTGCCGTTTTCCGTAGGACTCTCTTCTCTGCCCTGCGTCTCCTTTGGAACTCTGCAGGTTC
+
AAAAAAAAFFFFGGGGGGGGGBAG00ABAEGHFFGEEGGG/GHHGGCE/EGGGEGHF0GGGGGEG?@EEEGFHEH>EGE//?GHHGC/CGCCCGFFFHHHHHGGFGGG1<GHGGHHGGG-AHHHHHHH00CCEHHGGGFGGGGGGGFFGFGGGGGFGGGG-@@@@F@@B@@FFFFFFFFFFFFFFFFFFFFFFFF@BBFFFFFFAAAFFBFFFFFFFFFF/BFFFE;A@FFFFFFFFFFFFFFEF/9FFFB
@M05620:37:000000000-D9766:1:1101:4911:10246 1:N:0:42
AGTGCCAGCTCTCAATCGCACAGGGGACCCAGGGCCTGGCCCCTCCATCCAGAAAACCTATGACCTCACCCGCTACCTGGAGCACCAACTCCGCAGCTTGGCTGGGACCTATGTGAGTATCCAGCGTAGGAATCTGGGAGTTGGGGAGGAGTGAGGAGTTGGGGAAAGACAGTCCTAACCGTGGAGGGTTCTGGTAAATGATGGGGTGAGGAGGGGCTCTTTGGCTCCCACCAGTCCCCCTGTCTGGTCTA
+
AAABCFFFCFFFGGGGGGGGGGHHGGGGGGGGGGGGGGHHHHGHGGHHHHHHHHHHHGHHHHHHHHHHHHHGGEFGHHHHGHHHHHHHGHHHFGGGGHHHGHHGGGHHGHHHHHHHHHHHHHHHHGFGFEHHHHHHHGFGGHHHGGFGGGGHHGHHHGHHHHGGGGHHGHHHHHHHHHHHGGGGFGGGEGGGGGCFGGGGGGGGGGFFFFFFFFFFFFFFFFFFFFFFFFFFFFFFFFFFFFFFFFFFFFF
@M05620:37:000000000-D9766:1:1101:15761:10247 1:N:0:42
GAGGCTGGCTTGGAAGAACCTCATAGAACACTGGAATGGCCTCTCAGTGCAGATGACATATGACCTAGTAAGCTAGGCGGATCAGCTATACCGCAGCTTGGCTGCCACCTAAATAAGTATCAGCAGTAGGAATCTGAAAGGAGAAGAGAAGTACAAAATTGGGGAAAAACAGACGTAACAATGGAAGGTACAGGTAAATAATGGGGTGAGGGGGGGCTCTTTGGCAACCACAAGTCCCCCTGTCTGGTCTA
+
>1>AA1B>1B>>1BEGGBF00A1D3GG11B01B0BF1BFG01B1AAA12BBDD11DBEAB2221B11A1BDF11BA00////>B@B11221BEE//>F10?01//0F10B11122B1B>FGG21BBF1GFG1F122221100</0@1@01@12221?011?<?@FG.00>><0>-><<<=00<<00<./0=0;/0;:C0000;:CCA?.9C.9-9-@@EBFFF///;--9--;9/BFFFB@?BFFFFFFFF
@M05620:37:000000000-D9766:1:1101:5645:10252 1:N:0:42
ACCACACCTTCTACAATGAGCTGCGTGTGGCTCCCGAGGAGCACCCCGTGCTGCTGACCGAGGCCCCCCTGAACCCCAAGGCCAACCGCGAGAAGATGAACCCAGGTGAGTGGCCCGCTACCTCTTCTGGTGGCCGCCTCCCTCCTTCCTGGCCTCCCGGAGCTGCGCCCTTTCTCACTGGTTCTCTCTTCTGCCGTTTTCCGTAGGACTCTCTTCTCTGCCCTGCGTCTCCTTTGGAACTCTGCAGGTTC
+
CCDCDCCCFFFFGGGGGGGGGGHHGGGEHGHHHGGGGGGGGHHHHGGGGGGGHHHHGHHGGGGGGGGGGGGHHHHGGGGHGHHHHGGGGGGGGDHFGHGHFHGFEGHHD=FHFGHHCFG-<CGHHFGHHFDHAGHGGGGGHGHHCFGGGGGGGGGGGGGG-@DAFGFFFFFFFFFFFHFFF0FFFFFFFHFFFFFFAFFFFFFF;ADFFFFFFFFFFFFF00;BF.@;BFFFFFFFFEFFEFFFF9B.;F0
@M05620:37:000000000-D9766:1:1101:17483:10255 1:N:0:42
ACCACACCTTCTACAATGAGCTGCGTGTGGCTCCCGAGGAGCACCCCGTGCTGCTGACCGAGGCCCCCCTGAACCCCAAGGCCAACCGCGAGAAGATGAACCCAGGTGAGTGGCCCGCTACCTCTTCTGGTGGCCGCCTCCCTCCTTCCTGGCCTCCCGGCGCTGCGCCCTTTCTCACTGGTTCTCTCTTCTGCCGTTTTCCGTAGGACTCTCTTCTCTGACCTGAGTCTCCTTTGGAACTCTGCAGGTTC
+
BBBBBBBBFFFFGGGGGGFDGDHHGEGFHEHHFGGEEGCGGHHHHGGGGGGGHHHHHHHGGGGGGGGGGGGHHGHGGGGHEHHHHGGGGGGFCGHHHGHHHHGGHGHHFHHHGGHHGGG?FHHHHHHHHHHHGHHGGGDGHGHHGGGGGGGGGGGGGGGG-ADFFFFFFFFFFFFFFFFFFFFFFFFFFFFFFFFFADFFFFBFFFFFFFFFFFFFFFFF/FFFF/BBFFFFFFFFFFFFFFFFFBFFFF/
@M05620:37:000000000-D9766:1:1101:10124:10260 1:N:0:42
AGTGCCAGCTCTCAATCGCACAGGGGACCCAGGGCCTGGCCCCTCCATCCAGAAAACCTATGACCTCACCCGCTACCTGGAGCACCAACTCCGCAGCTTGGCTGGGACCTATGTGAGTATCCAGCGTAGGAATCTGGGAGTTGGGGAGGAGTGAGGAGTTGGGGAAAGACAGTCCTAACCGTGGAGGGTTCTGGTAAATGATGGGGTGAGGAGGGGCTCTTTGGCTCCCACCAGTCCCCCTGTCTGGTCTA
+
AAA?AFFFBFFFGGGGGGGAECHHGGGGGGHG2EEFGGHHHHGHGGHHHHGHHHHGHGGHHGHHHHHHHHHGGEEGHGHHCGGHHHHGGHHHGGGGGHGHGHHGGGHHGHHHHHHHHHFHHHHHHGGGGGHHHHHHHHHGGHHHGGGGGGEGHHHHHGHFHHGGGGGHHHHHHHHFHHHHGGECDEGG9CAFFF;CFGFGGFGGGGADFFFFFFFFFFFFFFFFFFFFFFFFEFBFFFFFAFFFFFFFFFF
@M05620:37:000000000-D9766:1:1101:26119:10268 1:N:0:42
ACCACACCTTCTACAATGAGCTGCGTGTGGCTCCCGAGGAGCACCCCGTGCTGCTGACCGAGGCCCCCCTGAACCCCAAGGCCAACCGCGAGAAGATGACAGGTGAGTGGCCCGCTACCTCTTCTGGTGGCCGCCTCCCTCCTTCCTGGCCTCCCGGAGCTGCGCCCTTTCTCACTGGTTCTCTCTTCTGCCGTTTTCCGTAGGACTCTCTTCTCTGACCTGAGTCTCCTTTGGAACTCTGCAGGTTCTAG
+
BCCCCCCAFFFFGGGGGG5FGGHHGGGEHGHHHGGEGGGFGHHHHGGGGGGGGHHHHHHGGGGGGGGGGGGHHHHGGGGHGHHHHGGGGC<BDGHFGFHHBGGFHGH?GFGGHCD-ACGHHHHHHHHHHDFHCCDDFHGHHGFFGGBGGGFGGGGDGGGGGGGA?DFAFFFFFFFFFFFFFFFFFFFFFFFFB9AFFFFD9F9DBBBBFFFFFFFFFFFFEFFFFFFFFBFFBFFFFFFFFF/9FFFFFF/
@M05620:37:000000000-D9766:1:1101:27569:10280 1:N:0:42
AGTGCCAGCTCTCAATCGCACAGGGGACCCAGGGCCTGGCCCCCCCATCCAGAAAACCTATGACCTCACCCGCTACCTGTAGCACCAACTCCGCAGCTTGGCTGGGACCTATGCGAGTATCCAGCGCAGGAATCCGGGAGTCGGGGAGGAGTGAGGAGTTGGGGAAAGACAGTCCCAACCGTGGACGGTTCTGGTAAATGATGGGGTGAGGAGGGGCCCTCTGGGTCCCACCAGTCCCCCTGTCCGGTCTA
+
>>>AADF11CCFGGGGG1EFGEAA00B0AEFFF0EE/BBF0FF/EEE00>FFDF1B0F01BFBGGDGCG00>E>EEH1BBFFHGHHHGG0BEC<</@<FGA<1F//<<A01<<1?AB/??1F11?//-->.<1<1<----=/;?@-:-AAC/.;099.//0/9-.;C.;B//;B//;9-;-A--9/;-AF?/;//;/9BB9FFFE---;--/9------;-;99-/;-:/--9;F/9BAA@AF//:-999F
@M05620:37:000000000-D9766:1:1101:24212:10294 1:N:0:42
ACCACACCTTCTACAATGAGCTGCGTGTGGCTCCCGAGGAGCACCCCGTGCTGCTGACCGAGGCCCCCCTGAACCCCAAGGCCAACCGCGAGAAGATGAACCCAGGTACGTGGCCCGCTACCTCTTCTGGTGGCCGCCTCCCTCCTTCCTGGCCTCCCGACCCTGCGCCCTTTCTCCCTGGTTCTCTCTTCTGCCGTTTTCCGCAGGACTCTCTTCTCTGCCCTGCGTCTCCTTTGGAACTCTGCCGGTTC
+
CCCCCCCBBBCFGGCGGGFGGGHHGAEGHGHBBFFE?E?CFEHHHGEFEEEFHHHHHHGEGGGGGGGGGGAEFGHFGGEHGGHHHGGGFG@FGGHEGHGGHHC????11????C>><<<-</0DG0==D00=EH.:::.;CEGGGGFFFGGFGAFFGGF.--;9C99;A::FBBFBB;BB:FB///9/BBFBFFFFFFFFFFA.---.AB//:F/;B;///:9/.9;;@AF/FFF9///;BBB//9;-D..
@M05620:37:000000000-D9766:1:1101:24235:10298 1:N:0:42
ACCACACCTTCTACAATGAGCTGCGTGTGGCTCCCGAGGAGCACCCCGTGCTGCTGACCGAGGCCCCCCTGAACCCCAAGGCCAACCGCGAGAAGATGAACCCAGGTGCGTGGCCCGCTACCTCTTCTGGTGGCCGCCTCCCTCCTTCCTGGCCTCCCGGAGCTGCGCCCTTTCTCACTGGTTCTCTCTTCTGCCGTTTTCCGTAGGACTCTCTTCTCTGACCTGCGTCTCCTTTGGAACTCTGCAGGTTC
+
ABBBAAABFFFFGGGGGGA5FGHHGGGFGGGFHGGDCGG22B2FHGGEEEFGBFHHHHHFGG0EFFGGGGGHHHHGGGGHEHHHCFGED</<//?CHDHGHHGFGGHG1>FGGGGGCDC-AGHHHHHHHHHGFHHGGGGGHGGGCFGGFBFGGGGGGFGG-9AFFFBBFB-FFFFF/BFFFFFFFFFFFFFFFFFBDFFFFFDF9ADFFFFFFFFFFFBF/BFFF.9AB9FFFFFFB/BBFFBFF9;F9B/
@M05620:37:000000000-D9766:1:1101:21834:10325 1:N:0:42
ACCACACCTTCTACAATGAGCTGCGTGTGGCTCCCGAGGAGCACCCCGTGCTGCTGACCGAGGCCCCCCTGAACCCCAAGGCCAACCGCGAGAAGATGCCCAGGTGAGTGGCCCGCTACCTCTTCTGGTGGCCGCCTCCCTCCTTCCTGGCCTCCCGGAGCTGCGCCCTTTCTCACTGGTTCTCTCTTCTGCCGTTTTCCGTAGGACTCTCTTCTCTGACCTGAGTCTCCTTTGGAACTCTGCAGGTTCTA
+
CCBCDDDBFFFFGGGGGGGGGGHHGGGGHGHHHGGGGGGGGHHHHGGEAEGGFHHHFHHGGGGGGGGGGGGHHHHGGGGHGHHHHGGGGGGGGGHHHHHHHHHGHHHHHHGGHHGGGGGGHGHHHHHHHGGHHGGGGGHGGHGHHGGGGGGGGGGGGAGGGGFGGGFFFFFFF0BFBFFFFFFFFFFFFEFFFDDDFEFFFFF?AFFFFFFFFFFFFBFFFFFFE0:FE09F0FFFFFFFFBBFFFF0FFB
@M05620:37:000000000-D9766:1:1101:9218:10351 1:N:0:42
ACCACACCTTCTACAATGAGCTGCGTGTGGCTCCCGAGGAGCACCCCGTGCTGCTGACCGAGGCCCCCCTGAACCCCAAGGCCAACCGCGAGAAGATGACAGGTGAGTGGCCCGCTACCTCTTCTGGTGGCCGCCTCCCTCCTTCCTGGCCTCCCGGAGCTGCGCCCTTTCTCACTGGTTCTCTCTTCTGCCGTTTTCCGTAGGACTCTCTTCTCTGCCCTGCGTCTCCTTTGGCACTCTGCAGGTTCTAG
+
AAA1AAAAFFFFGFGGBG11B1BFGAAB0AFG1AF00EFEGHHHHGGGGEFGFHHFHHH//ECGGAGGGGG0G1GGGGAH//GHHG//>CB@@GFE1FDG1FFGGFFFHGGHHGGG-@GHHHHHHHHBGGFHGCGGGHFHHGHHCGEFGFFGGGGG@-;AFGFG@G@@FFFFF/BFFFFFFFFFFFFBFFFF@FFFFFFFFFFF/F;FFFFFFFFFF/BEFF-;A@FFFFFFFF/BF9BFFF/BFFFFFFB
@M05620:37:000000000-D9766:1:1101:19023:10355 1:N:0:42
ACCACACCTTCTACAATGAGCTGCGTGTGGCTCCCGAGGAGCACCCCGTGCTGCTAACCGAGGCCCCCCTGAACCCCAAGGCCAACCGCGAGAAGATGAACCCAGGTGCGTGGCCCGCTACCTCTTCTGGTGGCCGCCTCCCTCCTTCCTGGCCTCCCGGCGCTGCGCCCTTTCTCACTGGTTCTCTCTTCTGCCGTTTTCCGTAGGACTCTCTTCTCTGACCTGCGTCTCCTTTGGAACTCTGCAGGTTC
+
AAA1AAAAFFFFGGGF3G1AGBHGG00A00BG1AFA0EE?EHFFHGGG/AEFEHFHHHFC/>/EG/EGGEE0B@GFGG/G//FHHG//EC///CFF1?11?F<FCFCF1><CCCGCCCC-CHFGBGHFHH<CCHFGCG?CEEFFGGBFGBFFA.F?AEF@-A@@?A@@-@-BFFFFFFFBFFFFFFFFFFFFFFF?:AFEFBAFFFFFFFFFFFFFBFFF/9FFF-9-;-FFBFF/FBFFFFFFB/;F-F/
@M05620:37:000000000-D9766:1:1101:19420:10360 1:N:0:42
AGTGCCAGCTCTCAATCGCACAGGGGACCCAGGGCCTGGCCCCTCCATCCAGAAAACCTATGACCTCACCCGCTACCTGGAGCACCAACTCCGCAGCTTGGCTGGGACCTATGTGAGTATCCAGCGTAGGAATCTGGGAGTTGGGGAGGAGTGAGGAGTTGGGGAAAGACAGTCCTAACCGTGGAGGGTTCTGGTAAATGATGGGGTGAGGAGGGGCTCTTTGGCTCCCACCAGTCCCCCTGTCTGGTCTA
+
AA>AADFFBFFFGAGFGFFCFGHHGAEEGEGHEEGEFFHHHHGHGGHGHGFHHHHGGGFHHDGHHFFHHHHGGEFGHGDFBGHHFH?GFFGFEECGEGFGGHHGGGHHGHHHHHHHHHHHHHHHHGGDGGHHHHHHGGFFGHHHGGFCGAEHHFHHGGHHHHGGGFGHHHFHHHHGGHHGGGGGDGGGEGGGGGFFGGGGGGGGGGDFFFFFFFFFFFFFFFFFFFFFFFFFFFFFFFFFFFFFFFFFFFF
@M05620:37:000000000-D9766:1:1101:21670:10370 1:N:0:42
AGTGCCAGCTCTCAATCGCACAGGGGACCCAGGGCCTGGCCCCTCCATCCAGAAAACCTATGACCTCACCCGCTACCTGGAGCACCAACTCCGCAGCTTGGCTGGGACCTATGTGAGTATCCAGCGTAGGAATCTGGGAGTTGGGGAGGAGTGAGGAGTTGGGGAAAGACAGTCCTAACCGTGGAGGGTTCTGGTAAATGATGGGGTGAGGAGGGGCTCTTTGGCTCCCACCAGTCCCCCTGTCTGGTCTA
+
AAAACFFFCFFFGFGGGGGGGGGHFEEGGGHHGDGEGFHHHHGHGGHHHHHHHHHHHGHHHHHHHHHHHHHGGGGGHHHGHHHHHHFHGGHHGG?GGGHHGHHGGGHHGHHHHHHHHGHHHHHHHGCEGGHHGHHHHHGGGHHHGGGGGGGHHHHHHGHHHHGGGGGHHHHHHGHHHHFHGECGGGGG::FFGGFGGGGGGGGGGGFFFFFFFFFFFFFFFFFFFFFFFFFFFFFFFFFFFFFFFFFFBBF
@M05620:37:000000000-D9766:1:1101:25868:10379 1:N:0:42
AGTGCCAGCTCTCAATCGCACAGGGGACCCAGGGCCTGGCCCCTCCATCCAGAAAACCTATGACCTCACCCGCTACCTGGAGCACCAACTCCGCAGCTTGGCTGGGACCTATGTGAGTATCCAGCGTAGGAATCTGGGAGTTGGGGAGGAGTGAGGAGTTGGGGAAAGACAGTCCTAACCGTGGAGGGTTCTGGTAAATGATGGGGTGAGGAGGGGCTCTTTGGCTCCCACCAGTCCCCCTGTCTGGTCTA
+
AA>ABFFFBFFFGGGGGFGGGGHHGGGGGGHHGGGGGFHFHHGHGGEHFHHHHH3GHGFHHHHHHHBHHHFGGGFGHHHFHGGGEHGHGFHHGFGGGFHHGFHGGGGHGHHHHHHHHFDFHFHD2CEGCGFFHGHGGHHG?FGHGGEFDGGHGHFHHGGHHHGGGGHHFFHHHHFHHHHHGGGGGGDGCFFFFG;FGGGGGGGFG?;@AAAFFFFFFFEFFFFFFF/..BFFFFFFFFFFAEFFFFFFFFF
@M05620:37:000000000-D9766:1:1101:21197:10379 1:N:0:42
ACCACACCTTCTACAATGCGCTGCGTGTGGCTCCCGAGGAGCACCCCGTGCTGCTGACCGAGGCCCCCCTGAACCCCAAGGCCAACCGCGCGAAGATGCCCAGGTGAGTGGCCCGCTACCTCTTCTGGTGGCCGCCTCCCTCCTTCCTGGCCTCCCGGAGCTGCGCCCTTTCTCACTGGTTCTCTCTTCTGCCGTTTTCCGTAGGACTCTCTTCTCTGACCTGAGTCTCCTTTGGAACTCTGCAGGTTCTA
+
AAAAAAA1BCCFGGGGGG1AEEGGGGGBCEHGGGGEFGGGGHCGHGEAEEEGHHHHHHH>FCGGGGGGGGGHEHHGGGGHGHHHHGGGGG/>BGG?FGHHHGHGFFFGHHGGHHCGGGGHHHHHHHGHHHGHHGGGGGGGGGGGGGGGGGGGGGGGGG-@@FFF=@F@@FFFFFFFFFFFFFFFFFFFFFFFF@FFFFFFFFFFFFFFFFFFFFFFFF9BFFB/BFF;9BFFFFFFFFFFFFFFFFFFFF;
@M05620:37:000000000-D9766:1:1101:20355:10388 1:N:0:42
ACCACACCTTCTACAATGAGCTGCGTGTGGCTCCCGAGGAGCACCCCGTGCTGCTGACCGAGGCCCCCCTGAACCCCAAGGCCAACCGCGAGAAGATGAACCCAGGTGAGTGGCCCGCTACCTCTTCTGGTGGCCGCCTCCCTCCTTCCTGGCCTCCCGGCGCTGCGCCCTTTCTCACTGGTTCTCTCTTCTGCCGTTTTCCGTAGGACTCTCTTCTCTGACCTGCGTCTCCTTTGGAACTCTGCAGGTTC
+
CCDDDCDCFFFFGGGGGGGGGGHHGGGGHGHHHGGGGGGGGHHHHGGGGGGGHHHHHHHGGGGGGGGGGGGHHHHGGGGHGHHHHGGGGGGGGGHHHHHFDGGGHGHHHHHHFGHHGGGGGHHHHHHHHHHFFGHGGGGGHGHHGGGGGGGGGGGGGGFB-9@FFFFFFFFFFFFFFFFFBBFFFFFFFHHFFFFFADFFFFFFFBFFFFFFFFFFFFFHFFFFF.;DFFFFFFF0FBFFFFFFF0BAAF0
@M05620:37:000000000-D9766:1:1101:17121:10391 1:N:0:42
ACCACACCTTCTACAATGAGCTGCGTGTGGCTCCCGAGGAGCACCCCGTGCTGCTGACCGAGGCCCCCCTGAACCCCAAGGCCAACCGCGAGAAGATGCCCAGGTGAGTGGCCCGCTACCTCTTCTGGTGGCCGCCTCCCTCCTTCCTGGCCTCCCGGAGCTGCGCCCTTTCTCACTGGTTCTCTCTTCTGCCGTTTTCCGTAGGACTCTCTTCTCTGACCTGAGTCTCCTTTGGAACTCTGCAGGTTCTA
+
AAA1AAAAFFFFDFGCBGG1E1F1E0AAF0GG1FEAEEGCFHHHHGEGEAGCGFHBHHHG?EEGC/EFGGG0F1?EGG/E//GCFGE<CCC//A0F1F1?GFGE1?G<FHE/GHCG?-@GHHFBGDGGFHCFHG-@.CGEFHGB009B0/AFFFAF?@-;AGGG??B@?FFBBF/9FB-BFFB//B/BBF/FB@BBFEBFAF--A/9BFBFFFF/FFB/FFB-;-;FFFFF/99/;BFF;FE//9FFFFFB
@M05620:37:000000000-D9766:1:1101:12727:10392 1:N:0:42
ACCACACCTTCTACAATGAGCTGCGTGTGGCTCCCGAGGAGCACCCCGTGCTGCTGACCGAGGCCCCCCTGAACCCCAAGGCCAACCGCGAGAAGATGACAGGTGAGTGGCCCGCTACCTCTTCTGGTGGCCGCCTCCCTCCTTCCTGGCCTCCCGGAGCTGCGCCCTTTCTCACTGGTTCTCTCTTCTGCCGTTTTCCGTAGGACTCTCTTCTCTGCCCTGAGTCTCCTTTGGAACTCTGCAGGTTCTAG
+
BBBBBBBBFFFFGGGGGGFBGGHHGGGGFGHHHGGGGGG?FHHHHGGGAFGGHHGHHHHGGGGGGGGGGGGHHHHGGGGHGHHHHGGGGGGGGGHHHHGGHHGHHFHHHGGHHGGGCGHHHHGHHHHHGGHHGGGGGHGHHGHHHHGGFFGGGGGGG9BDGGGGGGFFFFFFFFFFFFFFFFFFFFFFFFFFFFFFFFFFFFADFFFFFFFFFFFFF/BEFF.;FFFFFFFFFFF9FFFFFFBFFFFFFFF
@M05620:37:000000000-D9766:1:1101:21198:10397 1:N:0:42
ACCACACCTTCTACAATGAGCTGCGTGTGGCTCCCGAGGAGCACCCCGTGCTGCTGACCGAGGCCCCCCTGAACCCCAAGGCCAACCGCGAGAAGATGCCCAGGTGAGTGGCCCGCTACCTCTTCTGGTGGCCGCCTCCCTCCTTCCTGGCCTCCCGGAGCTGCGCCCTTTCTCACTGGTTCTCTCTTCTGCCGTTTTCCGTAGGACTCTCTTCTCTGACCTGAGTCTCCTTTGGAACTCTGCAGGTTCTA
+
AAA?BABCFFFFGGGGGGCGGGHHGGGGFGGHHGFGFFGEDGGHHGGGGGGG5GFHHHHEGG?EFGGGGGGGFEHEGGGHEHHHHGGGGG/BDGHGGHHHHHHGHHHHHHEFHHGDDGGHHHHHHHHHHHGGHCGGGGHGHHGGHGGGGGGGGGGGGFGGGGGGGGFFFFFFFFFFFFFFFFFFFFEFFFFFFFDFFFFFFFFFDBFFFFFFFFFFFBBFFFFFFFF;BFFFFFFFFFFFFFFFFFFFFFB
@M05620:37:000000000-D9766:1:1101:9564:10406 1:N:0:42
ACCACACCTTCTACAATGAGCTGCGTGTGGCTCCCGAGGAGCACCCCGTGCTGCTGACCGAGGCCCCCCTGAACCCCAAGGCCAACCGCGAGAAGATGACAGAGGAGTGGCCCGCTACCCCTCCTGTGGTCGCCGCCTCTCTTCCTTCGCCTCTCGCAGCTGCGCCCTCTCTCACTGTGTCTCTCTCCTGCGGCTTTCTGCAGAACTCTCTCCTCTGACCCGAGTCTCTTTTGTAGATCTGCAGGGTCTAG
+
CDDDDDDDFFFFGGGGGGGGGGHHGGGFHGHHHGGGGGGGGHHHHGGGGGGGHHHHHHHGGGGGGGGGGGGHHHHGGGGHGHHHHGGGGGGGGGHHHHGHF220?0C=?//0?->->-<0=E..C000</0--=--;.;0;0000000....;0=..-;@900;C.@-.;/;F0;000009;FFFF0/B00----;B00000009/9BFFF0/;FF000//--;9/;F000;0/0000;F0000.-//;:0
@M05620:37:000000000-D9766:1:1101:18659:10414 1:N:0:42
ACCACACCTTCTACAATGAGCTGCGTGTGGCTCCCGAGGAGCACCCCGTGCTGCTGACCGAGGCCCCCCTGAACCCCAAGGCCAACCGCGAGAAGATGACAGGTGAGTGGCCCGCTACCTCTTCTGGTGGCCGCCTCCCTCCTTCCTGGCCTCCCGGCGCTGCGCCCTTTCTCACTGGTTCTCTCTTCTGCCGTTTTCCGTAGGACTCTCTTCTCTGCCCTGCGTCTCCTTTGGAACTCTGCAGGTTCTAG
+
A3AABAABFFF4AFGDDGGGGGHHGDGF42FGHGGFGEAAGDHHHGGGEEGGHHHHGCHGGGGCFGEEEGGHHHHGGGGHGHHHHGGGGGGGGGHHHHHHBGGGH1FFHGGHHGGC?CHHHHHHHHHHHGHHGGGFGHGHHGHHHHGFGGGGGGGGG-9BBBFBBFBBFFFFF/FF/FBFFFFFFFFFFFFFBDFFFFFFFEAFFFFFFFFFFFFFF/BFFF?-DBFFFFFFFFFFFFB9FFEFFFFFFFB
@M05620:37:000000000-D9766:1:1101:12057:10424 1:N:0:42
ACCACACCTTCTACAATGAGCTGCGTGTGGCTCCCGAGGAGCACCCCGTGCTGCTGACCGAGGCCCCCCTGAACCCCAAGGCCAACCGCGAGAAGATGAACCCAGGTGAGTGGCCCGCTCCCTCTTCTGGTGGCCGCCTCCCTCCTTCCTGGCCTCCCGGCGCTGCGCCCTTTCTCACTGGTTCTCTCTTCTGCCGTTTTCCGTCGGACTCTCTTCTCTGCCCTGCGTCTCCTTTGGAACTCTGCCGGTTC
+
CDDCDDDEFFFFGGGGGGGGGGHHGGGEGGHHHGGGGGFGGHHHHGGGGGGGHHHHHHHGGGGGGGGGGGGHHHHGGGGHGHHHHGGGGGGGGGHHHHHHHHGGHGHG1?GHGGHHFGG-CEHHHHHHHHHHGHHCGGGGHGHGGGGGGGGFGGGGGGGG9BFFFFFFFFFFFFFFBFFFFFFFFFFFFFFFFFFFFFFFFF?F.<B9BFFFFFFFFFFF0BEFFEDBFFFFFFFFFFFFFFFFF0<@DA.
@M05620:37:000000000-D9766:1:1101:4706:10430 1:N:0:42
[truncated: 2,244,577 more chars]
