# Supplementary material for: Fast but not furious: a streamlined selection method for genome-edited cells
Source: Life Sci Alliance. 2021 Apr 26;4(6):e202101051. doi: 10.26508/lsa.202101051 (PMC8127327; doi:10.26508/lsa.202101051)
Supplement: Supplementary file 1 [file LSA-2021-01051_Supplemental_Data_1.zip › SANGER and Deep Sequencing/ACTB/43_S43_L001_R1_001.fastq]

@M05620:37:000000000-D9766:1:1101:16151:1961 1:N:0:43
AGTGCCAGCTCTCAATCGCACAGGGGACCCAGGGCCTGGCCCCTCCATCCAGAAAACCTATGACCTCACCCGCTACCTGGAGCACCAACTCCGCAGCTTGGCTGGGACCTATGTGAGTATCCAGCGTAGGAATCTGGGAGTTGGGGAGGAGTGAGGAGTTGGGGAAAGACAGTCCTAACCGTGGAGGGTTCTGGTAAATGATGGGGTGAGGAGGGGCTCTTTGGCTCCCACCAGTCCCCCTGTCTGGTCTA
+
AAAABFFFBFFFGGGGGGGFGGHGGGGGGGHHFGGGGGHHHHGHGGHHHHHHHHHHHGHFHHGHHHHGHHFGGG?EHHFH2CHAEG11?GHFFE@EEGGFCHHE?E0BEHBFFHEBBHHGGHFHFGGCCDF2FGHFEF0?EGHGGG.?C.<GFBFGB.GHHGGGGGHHHHHGHHHHHEFFDDGA.CDGGGGGGGGFFFFGFGFGGGFF?FFFFFFFFFFFFFFFFFFEFFADE?FFFFEFFFFFFFFFFF/
@M05620:37:000000000-D9766:1:1101:16701:1977 1:N:0:43
ACCACACCTTCTACAATGAGCTGCGTGTGGCTCCCGAGGAGCACCCCGTGCTGCTGACCGAGGCCCCCCTGAACCCCAAGGCCAACCGCGAGAAGATGCCCACGTTTGTGGCCCCCTTCCTCTTCTGGTTGCCGCCTCCCTCCTTCCTTGCCTCCCGGCACCGCGCCCTTTCTCCCTTGTTCTCTCTTCTGCCGTTTTCCGTTCGACTCTCTTCTCTGTCCTTCGTCTCCTTTGGAACTCTTCAGGTTCTT
+
@BABBBBBFFFFGGGGGGFGGGGGEEGGHFHGHGGE?EFGGHHHHGGGEGGGFHHHHHHG>E@EGAEEFGEBGCFEG?///?G//FE?CC////22?22FC2//F00/?0//<C---0<<<11D0000<0..<--:..;CC/A:C0;:0;/90:AA.----.----;D=FF/;///9/.:;//////:////9-.;FF/;.:/......:/9B///////99//.:...:9;F/9///:/9/////9B///
@M05620:37:000000000-D9766:1:1101:11433:2087 1:N:0:43
AGTGCCAGCTCTCAATCGCACAGGGGACCCAGGGCCTGGCCCCTCCAGCCAGAAAACCTATGACCTCACCCGCTACCTGGAGCACCAACTACGCAGCTTGGCTGGGAACTATGTGAGTATCCAGCGCAGGAATCTGGGGGTTGGGGAGGAGTGAGGTGTTGGCGAAAGACCGTCCTAACCGTGGAGGGTTCTGGTAAATGATGGGGTGAGGAGGGGCTCTTTGGCTCCCACCAGTCCCCCTGTCTGGTCTA
+
1AAAAFF@>FFFGGGGGG1FEGFHGGG?0EHEF0AE/BGFAGGHGGH1BFHHAGHHHGH1BF2GHHHHHFFEGGGGHHHCGGHEGHHHGH1BAE?/EGHH/01<E/01?<FFFHB211>BGDGFFC//>//0?1?GGF/>@<CG--.<<.;:;0<C/.;..;/9--9;/;/;EEBGF0BF@FE@--A--9:FFBBFB/FF//BFFFF--AFBAA@;--99/B//BB/-9-:-9-9BF/9-;-/:FFB//;/
@M05620:37:000000000-D9766:1:1101:13768:2433 1:N:0:43
GAGGCTGCCTTGGAAGAAACTCATAGACTACTGCAACAGTTCCCCCTGGACCTGGACAAGTTTCTTGCCCGGCTTACAGAAGCTGAAACACCTGCCAATGGTGCAGGGACATGTGAAGGTCAAGAACAGAAAGTGGAAGGATGAGGAGGGATAAGGGGTAGGCAAAAGAAAGGACTAAGCGTGAGAGATGATGGGAAATGAAGGGCTGAAGGGGGAGACTATGCCAACCACCCAACTACATAAGGGAACCA
+
A1AA>AF>1BB@F1ABFG1BF1BGHFH1BF01B11B1BBDFDD1BBA//BBBAB0BA10BD2D2DFD1B1/AAAEBB1BDFHBFGBBGBB0BBFF0@F1B1B11B10/>?>11B2B211B111<B00B001111>1110/0111BB</?//<01110/?///?1?0<0.001000>011/-....0/<00=;;0:/:.:0CC0/...:900/.--9-..;000090;----9----/////9/9/-9-9--
@M05620:37:000000000-D9766:1:1101:15803:2475 1:N:0:43
AGTGCCAGCTCTCAATCGCACAGGGGACCCAGGGCCTGGCCCCTCCATCCAGAAAACCTATGACCTCACCCGCTACCTGGAGCACCAACTCCGCAGCTTGGCTGGGACCTATGTGAGTATCCAGCGTAGGAATCTGGGAGTTGGGGAGGAGTGAGGAGTTGGGGAAAGACAGTCCTAACCGTGGAGGGTTCTGGTAAATGATGGGGTGAGGAGGGGCTCTTTGGCTCCCACCAGTCCCCCTGTCTGGTCTA
+
>>A>ABFC3FCFBGGGGGGGG2GHGGGEAEEGFGGGGGHHFGGFGGHH5GCGHFFHHGFHHHHHHHHHHFFFGGCGHHHHHHHHGHGHGGHHGGGGGGHHGHHGGGH0/FHBDHHGHHFGFHFHHGC<CDFHHFDHGHCF<FDFDCCDGECGFFHH0A/<GHDCAEAFEHGHHHHHH0:CBGGBGGGG;FCFBF0;99FFF0FFEGFBEFFFFFBBB?EFFFFFFF/EFFFFFFFFFFFDBEFF/FFFFF/
@M05620:37:000000000-D9766:1:1101:14450:2510 1:N:0:43
AGTGCCAGCTCTCAATCGCACAGGGGACCCAGGGCCTGGCCCCTCCATCCAGAAAACCTATGACCTCACCCGCTACCTGGAGCACCAACTCCGCAGCTTGGCTGGGACCTATGTGAGTATCCAGCGTAGGAATCTGGGAGTTGGGGAGGAGTGAGGAGTTGGGGAAAGACAGTCCTAACCGTGGAGGGTTCTGGTAAATGATGGGGTGAGGAGGGGCTCTTTGGCTCCCACCAGTCCCCCTGTCTGGTCTA
+
AA3AAFBFBFFFFGGGFFFCEEGFFGEEDEHHCEEAFFHCFHEHGGGHBFGFEHFHHGHHHHEHHHFHHHHEE@EEHHGHCFFGGHH1E3GGEE/EEBGGGFEE//FGG0FGHHHHHH2FGHGHHG/EGDFHHGHHHGHGDGHHGGGGGG?FGHHHGDCCHGGGGGHHFHGHHHHHHHHHGGEGGFGG;FAFGGCFFGGGGGGGGDABFFFFFFB-9;EFFFFFFFFFFFFFFF9FFFFFBFBFFFEBFFF
@M05620:37:000000000-D9766:1:1101:14873:2581 1:N:0:43
AGTGCCAGCTCTCAATCGCACAGGGGACCCAGGGCCTGGCCCCTCCATCCAGAAAACCTATGACCTCACCCGCTACCTGGAGCACCAACTCCGCAGCTTGGCTGGGACCTATGTGAGTATCCAGCGTAGGAATCTGGGAGTTGGGGAGGAGTGAGGAGTTGGGGAAAGACAGTCCTAACCGTGGAGGGTTCTGGTAAATGATGGGGTGAGGAGGGGCTCTTTGGCTCCCACCAGTCCCCCTGTCTGGTCTA
+
AA>AAFFFBFFFG4GFGFGAE?HCG2AEEDGHAEEEFFHGGHGGGGGFGFFGG3GAFEGGGFEGHDFGHHF?E/>EGEFF2BFGHH11EGFB/E/E/C3??GCCGGEGGHB?GF?FGGDGHHGGGG<?CGHHCGFHGF0CAGGC@@.>->><.0<<0<<<DHGFC:../CGCGHHHHBGGFGGB.CADGGGGGG;;BFGFFBGGEG99;FFEADACCAEBF/BFFFFEFFFFFFFFBF?DFEFFFFFFFFF
@M05620:37:000000000-D9766:1:1101:16977:2582 1:N:0:43
AGTGCCAGCTCTCAATCGCACAGGGGACCCAGGGCCTGGCCCCTCCATCCAGAAAACCTATGACCTCACCCGCTACCTGGAGCACCAACTCCGCAGCTTGGCTGGGACCTATGTGAGTATCCAGCGTAGGAATCTGGGAGTTGGGGAGGAGTGAGGAGATGGGGAAAGACAGTCCTAACCGTGGAGGGTTCTGGTAAATGATGGGGTGAGGAGGGGCTCTTTGGCTCCCACCAGTCCCCCTGTCTGGTCTA
+
A>>AAFF@>FFFG1FFFGFAE?00BE0AAAGGBAEEAFHG0GEEGGHEFAEG1FF0FEH1FGBHHFHHHFG@G/EGHFFF0BFFGHHCE01F>?EE?0FGFHHGGGHGGHHHGHHFG>GHGHHHHGCCGGGFFGDGHBGFCGFHG?>CCFCGCHHGFC.<<HECEGHFHHHHHHGFHGHHGAC?BEG@.;CFFF;CBGGGGGFGG?B@FFFFBB?;@--BFFB/BFF?EFFFFFBFFFF?@AFFF/FBB/;
@M05620:37:000000000-D9766:1:1101:21157:2646 1:N:0:43
AGTGCCAGCTCTCCATCGCACAGGGGACCCAGGGCCTGGCCCCTCCATCCAGAAAACCTATGACCTCACCCGCTACCTGGAGCACCAACTCCGCAGCTTGGCTGGGACCTATGTGAGTATCCAGCGTAGGAATCTGGGAGTTGGGGAGGAGTGAGGAGTTGGGGAAAGACAGTCCTAACCGTGGAGGGTTCTGGTAAATGATGGGGTGAGGAGGTGCTCTTTGGCTCCCACCAGTCCCCCTGTCTGGTCTA
+
AA>AAFFFAFFFG1FEFGGFG?HAFAAEACHH0EE?FFHFAHEHGGFHHFHGF0FFHGHFFGFHHGHHHHHGG/>EHHGH0BGHHHA/EFHF/E/E@BBFF0GCFGGHGFFFHH2BBGHHGHHHFGGG@AGHFHHHHE0FEGHHGG.CGA><CDF.<<<GHH@CAACFCCFCGH00;GHG@GEG9EGGCFGGGGFGGFGGGGGGGGF@?FFFBF:-;BFF/FFFFFFFEFFBFFBFFB9B-ABFFFF/9B/
@M05620:37:000000000-D9766:1:1101:11513:2699 1:N:0:43
AGTGCCAGCTCTCAATCGCACAGGGGACCCAGGGCCTGGCCCCTCCATCCAGAAAACCTATGACCTCACCCGCTACCTGGAGCACCAACTCCGCAGCTTGGCTGGGACCTATGTGAGTATCCAGCGTAGGAATCTGGGAGTTGGGGAGGAGTGAGGAGTTGGGGAAAGACAGTCCTAACCGTGGAGGGTTCTGGTAAATGATGGGGTGAGGAGGGGCTCTTTGGCTCCCACCAGTCCCCCTGTCTGGTCTA
+
AB>AAFFFBFFFGGGGDFGEGGHHGGGGGGHHDGG2AFHHGHGHGGHHHGHHFHHHHGHHHGGHHHHGHHHGG@GGHHHHEGGHHHFCGGHHEGCGEGGGGHGGGGHHGHHHHHHHHHHHHHFGHGDGGGGGHHHHHH?FEHHHGG<CC.CGHEHG<EGHHHGGEDHHHHHHHHHHHHHHGGGGAEGGEGFGGGCFFGGGGGGGGGDBFFFFFFBBBBFFFFFFFFFFFFFFFFFFFFFFBFFFFFFFFFF
@M05620:37:000000000-D9766:1:1101:15359:2705 1:N:0:43
AGTGCCAGCTCTCCATCGCACAGGGGACCCAGGGCCTGGCCCCTCCATCCAGAAAACCTATGACCTCACCCGCTACCTGGAGCACCAACTCCGCAGCTTGGCTGGGACCTATGTGAGTATCCAGCGTAGGAATCTGGGAGTTGGGGAGGAGTGAGGAGTTGGGGAAAGACAGTCCTAACCGTGGAGGGTTCTGGTAAATGATGGGGTGAGGAGGGGCTCTTTGGCTCCCACCAGTCCCCCTGTCTGGTCTA
+
>A1>AFFFAFFFG1FGGEEAE?GCFEEEGEFGAEFAFFGFHHGHGGHHGGGGFBGBGGHHHFFHHF1GHHHGG>EEHHHG>FHEFHAFECGC/?@E>F>BAHHGGGHHGGHHHHHHHHHHHGHHHGEEGGHHHGHHHHAFEHHHGGACGEECGDGGGGGHGGGGGGGGEHHHHHHHHHHGGGEGAEGGEFFGFGBFGGGGGGGGGGF@FFFFFF@@@@FFFFFFFFFFFFFFFFFFFFFF@FFFFFFFFFF
@M05620:37:000000000-D9766:1:1101:11067:2718 1:N:0:43
AGTGCCAGCTCTCAATCGCACAGGGGACCCAGGGCCTGGCCCCTCCATCCAGAAAACCTATGACCTCACCCGCTACCTGGAGCACCAACTCCGCAGCTTGGCTGGGACCTATGTGAGTATCCAGCGTAGGAATCTGGGAGTTGGGGAGGAGTGAGGAGTTGGGGAAAGACAGTCCTAACCGTGGAGGGTTCTGGTAAATGATGGGGTGAGGAGGGGCTCTTTGGCTCCCACCAGTCCCCCTGTCTGGTCTA
+
1>AAAB1CAFBFD1BGG1FF1EBG0AFEGGHHGG?FFAGFGHGHGGBGFGFFGBBGGGFFGADGGG1FHHHFEGCEGHFBGGB?0?0FEGHHGA/EEFGHGGHF?EFHGHHHHHHGHFGHHHHHHGCECGGHHGHHHHGGFHHHGGGGCGGHHFHHGEHHHHGGECAGHHHHHHGHFHHHG9CAGGG@;CFFGG;BFGGGFFFGGGF@FFFFFF@?@@FFFFFFFFFEEB-BFABFFFFB@FFFFFFFFEB
@M05620:37:000000000-D9766:1:1101:12109:2722 1:N:0:43
AGTGCCAGCTCTCAATCGCACAGGGGACCCAGGGCCTGGCCCCTCCATCCAGAAAACCTATGACCTCACCCGCTACCTGGAGCACCAACTCCGCAGCTTGGCTGGGACCTATGTGAGTATCCAGCGTAGGAATCTGGGAGTTGGGGAGGAGTGAGGAGTTGGGGAAAGACAGTCCTAACCGTGGAGGGTTCTGGTAAATGATGGGGTGAGGAGGGGCTCTTTGGCTCCCACCAGTCCCCCTGTCTGGTCTA
+
BBAABFFFBFFFGGGGGGGFFEHCFGEGEEGHGGG2FFHFFHGHGGGHHFGHBGHEHGHHHHBHHHHHHHHEEEEFHHHHBFGHHHHEGFHFE?/EC?FGFHHGGGHHGGHGHHHHHHHHHHHH2BEDGGHHHHHHHHHGGHHHGGGGGGEHHHHHHGGHHGGGGGHHHHHHHHGHHHHHGGGGGEFGGGGGGGFFGGGGGGGGGGFFFFFFFBFFFFFFFFFEFFFFFFFFFFFFFFFFFFFFFFFFFF/
@M05620:37:000000000-D9766:1:1101:11051:2726 1:N:0:43
AGGGCCAGCTCTCAATAGCACAGGGGACCAAGGGCATGGCCCCTCCATCCAGAAAACCTATGACCTCACCCGCTACCTGGAGCACCAACTCCGCAGCTTGGCTGGGACCTATGTGAGTATCCAGCGTAGGAATCTGGGAGTTGGGGAGGAGTGAGGAGTTGGGGAAAGACAGTCCTAACCGTGGAGGGTTCTGGTAAATGATGGGGTGAGGAGGGGCTCTTTGGCTCCCACCAGTCCCCCTGTCTGGTCTA
+
>11>A>1AAFCF11B3BBF1A1BFAFBEA0BGBEFBB0GCCGGHGGGH1BBBF01BBEBGHFFHFBBGHHHEG>>EGHHEBBGFCH0??0FB?E?E/>BFEFHGGGHHGGHHHHHHHHHHHHHHH/?CCGHHHHFHEF?FGHHHCGFCGEEGFGFG<CHHHHCGCCHHHHHHHHHHHHHHCCFGEFGG?FFGGGFFGGGGGGGGGGG@FFFFFF@@<;FFFFBFFBFFFFFFFFFFFFFF?FFFFFF/BFB
@M05620:37:000000000-D9766:1:1101:17095:2730 1:N:0:43
AGTGCCAGCTCTCAATCGCACAGGGGACCCAGGGCCTGGCCCCTCCATCCAGAAAACCTATGACCTCACCCGCTACCTGGAGCACCAACTCCGCAGCTTGGCTGGGACCTATGTGAGTATCCAGCGTAGGAATCTGGGAGTTGGGGAGGAGTGAGGAGTTGGGGAAAGACAGTCCTAACCGTGGAGGGTTCTGGTAAATGATGGGGTGAGGAGGGGCTCTTTGGCTCCCACCAGTCCCCCTGTCTGGTCTA
+
BBAABFFFBFFFGGGGGGGGEGHGGGGGGGHHGGGFGGHHHHGHGGHHFHHHHGFHHGHHGHHHHHHHHHHGGGGGHHHHHHHHHHHGGFHHEGEGGBGGGFHGGGHHGHHHHHHHHHHHHHHGHGGGGGHHHHHHHHHGGHHHGGGGGGFHHHHHHGHHHHGGGGHHHHHHHHHHHHHHGGEFGGGGEFGGGGCFGGGGGFGGGGFBFFFFFFFFFCFFFFFFFFFFFFFFFFFFFFFFFFFFFFFFFFF
@M05620:37:000000000-D9766:1:1101:10162:2734 1:N:0:43
AGTGCCAGCTCTCAATCGCACAGGGGACCCAGGGCCTGGCCCCTCCATCCAGAAAACCTATGACCTCACCCGCTACCTGGAGCACCAACTCCGCAGCTTGGCTGGGACCTATGTGAGTATCCAGCGTAGGAATCTGGGAGTTGGGGAGGAGTGAGGAGTTGGGGAAAGACAGTCCTAACCGTGGAGGGTTCTGGTAAATGATGGGGTGAGGAGGGGCTCTTTGGCTCCCACCAGTCCCCCTGTCTGGTCTA
+
>A>>AFFFBFFFG4FFGEG2E?GAFEAEEEHHAEEEFGGHHHGHGGHHHGHGHHHGGGHHHFHHHFGHHHHEG>EEHHHHBFHHHH1??GHF>FCGEHFHGHHGGGHHGHHHHHHHGHHHHHHHHGGGGGHHHHHHHHAEGHHHGG.@FEEHFBGHCFHGHHGGEDEHEHFHHHHHHHHHGGGGFGGGEFGGGGGGGGGGGGGGGGFFFFFFFFFFFFFFFFFFFFFFFFFFFFFFFFFFFFFFFFFFFFF
@M05620:37:000000000-D9766:1:1101:18531:2834 1:N:0:43
AGTGCCAGCTCTCAATCGCACAGGGGACCCAGGGCCTGGCCCCTCCATCCAGAAAACCTATGACCTCACCCGCTACCTGGAGCACCAACTCCGCAGCTTGGCTGGGACCTATGTGAGTATCCAGCGTAGGAATCTGGGAGTTGGGGAGGAGTGAGGAGTTGGGGAAAGACAGTCCTAACCGTGGAGGGTTCTGGTAAATGATGGGGTGAGGAGGGGCTCTTTGGCTCCCACCAGTCCCCCTGTCTGGTCTA
+
CCBCCFFFCFFFGGGGGGGGGGHHGGGGGGHHGGGGGGHHHHGHGGHHHHHHHHHHHGHHHHHHHHHHHHHGGGGGHHHHGHHHGHHHGHHHGGGGGHHHGHHGGGHHGHGHHHHHHHHHHHHHHGGGGGHHHGHHHHHGGHHHGGGGGGGHHHHHHGHHHHGGGGHHHHHHHGHHHHHHGEEGGGGGCFFGGGFGGGGGGGGGGGFFFFFFFFFFFFFFFFFFFFFFFFFFFFFFFFFFFFFFFFFFFFB
@M05620:37:000000000-D9766:1:1101:19690:2844 1:N:0:43
ACCACACCTTCTACAATGAGCTGCGTGTGACTCCCGAGGAGCACCCCGTGCTGCTGACAGAGGCCCCCCTGAACCCCAAGGCCAACCGCGAGAAGATGCCCAGGTGAGTGGCCCGCTACCTCTTCTGGTGGCCGCCTCCCTCCTTCCTGGCCTCCAGGAGCTGCTCCCTTTCTCACTGGTTCTCTCTTCTGCCGTTTTCCGTAGGACTCTCTTCTCTGACCTGAGTCTCCTTTGGAACTCTGCAGGTTCTA
+
AA>AA1AAFF1BFGGFG1FEGGGFE0EGH3ADFFHG0EA/EGGHHG/EE/BA1FFHHH1FGHEE/BEEGGGGGHHGGGGCFHHHA>EGGCGGGCB1F1B<G1?FF1F0?1<FGGCCG?<<DD1<GDD11F.G0<CCG?HEGGGH00GG0/CG0:://:9.9:9/009EFBFFGBBBGB/;CCFF9F0;F090B@-A/AFBFFA-9FFFFFFFFFBF;/9B9F-BBB9BBB/99//9//9B9FBB/--;9B9
@M05620:37:000000000-D9766:1:1101:17513:2893 1:N:0:43
AGTGCCAGCTCTCAATCGCACAGGGGACCCAGGGCCTGGCCCCTCCATCCAGAAAACCTATGACCTCACCCGCTACCTGGAGCACCAACTCCGCAGCTTGGCTGGGACCTATGTGAGTATCCACCGTAGGAATCTGGGGGTGGGGGGGGGGGGAGGAGTTGGGGAAAGACAGTCCTAACCGGGGAGGGTTCTGGTAAATGATGGGGTGAGGGGGGGCTCTTTGGCTCCCCCCAGTCCCCCTGTCGGGTCTA
+
ABBABFFFCFFFGGGGGGGGGGHGGGGGGEGHGGGEEGHHFHGHGGHHHFGHEHGHHGHHHHBHHHHHHHHGGGGGHHHHHGHHHHHGGFHHGGFFGCGHGHHGEGHHGHHH23B?333BF?320/0/?/@2222@G0//>-AGG--@:-9---;@.;B/BFF>EF..///9;BB/BBB.--;9-;D;DF?/BF/BF/////;BFA.-.;..;@C---:;FBF///BE..;--9/;BFFFFF//.;-.:/9
@M05620:37:000000000-D9766:1:1101:15606:3058 1:N:0:43
AGTGCCAGCTCTCAATCGCACAGGGGACCCAGGGCCTGGCCCCTCCATCCAGAAAACCTATGACCTCACCCGCTACCTGGAGCACCAACTCCGCAGCTTGGCTGGGACCTATGTGAGTATCCAGCGTAGGAATCTGGGAGTTGGGGAGGAGTGAGGAGTTGGGGAAAGACAGTCCTAACCGTGGAGGGTTCTGGTAAATGATGGGGTGAGGAGGGGCTCTTTGGCTCCCACCAGTCCCCCTGTCTGGTCTA
+
ABAB?FFFCFFFGGGGGGGGGGHGGGGGGGHHGGGGGGHHHHGHGGHHHHHHHHHHHGHHHHHHHHHHHHHGGGGGHHHHHHHHHHHHGHHHGGGGGHHHGHHGGGHHGHHHHHHHHHHHHHHHHGGGGGHHHHHHHHHGGHHHGGGGGGFHHHHHGGHHHHGGGGHHGHGHHHHHHGHHGGGGGFGGEGGGGGCFGGGGGGGGGGFFFFFFFFFFFFFFFFFFFFFFFFFFEFFFFFFFFFFFFFFFFFF
@M05620:37:000000000-D9766:1:1101:17399:3083 1:N:0:43
AGTGCCAGCTCTCAATCGCACAGGGGACCCAGGGCCTGGCCCCTCCATCCAGAAAACCTATGACCTCACCCGCTACCTGGAGCACCAACTCCGCAGCTTGGCTGGGACCTATGTGAGTATCCAGCGTAGGAATCTGGGAGTTGGGGAGGAGTGAGGAGTTGGGGAAAGACAGTCCTAACCGTGGAGGGTTCTGGTAAATGATGGGGTGAGGAGGGGCTCTTTGGCTCCCACCAGTCCCCCTGTCTGGTCTA
+
ABABBFFFBFFFGGGGGGGGGGHCGGGGGGHHGGGGCFHHFHFHGGHHHGHHFHGHHGHGHHFHHHGHHHHGGFGGHHHHGHHHHHHHGHHHEGGGGHHHGHHGGCHHGEHHHHHHHHGHHHHHHGGGGGHHHHHHHHGGGHHHGGFGGDCGHHHHHDGHHHGGGGHHHHHHHHFHHHHHGEEGFGGGEGFGGGFGGGGGGGGGGGDFFFFFFFFAFCFFFFFFFFFFFFFFFFFFFFFFFFFFFFFFFFB
@M05620:37:000000000-D9766:1:1101:19098:3278 1:N:0:43
AGTGCCAGCTCTCAATCGCACAGGGGACCCAGGGCCTGGCCCCTCCATCCAGAAAACCTATGACCTCACCCGCTACCTGGAGCACCAACTCCGCAGCTTGGCTGGGACCTATGTGAGTATCCAGCGTAGGAATCTGGGAGTTGGGGAGGAGTGAGGAGTTGGGGAAAGACAGTCCTAACCGTGGAGGGTTCTGGTAAATGATGGGGTGAGGAGGGGCTCTTTGGCTCCCACCAGTCCCCCTGTCTGGTCTA
+
AA>ABFFFCFFFGGFGGGGCGGHGGGGGGGHHBEGGGGHHFHGHGGHHHHHHHHHHHGHHHHHHHHGHHHHGGEEGHHHHBGHHHHGGGHHHEFFGEHGHGHHGGGHHGHHHHHHHHHHHHHHHHGFGGGHHHHHHHHFGGHHHGGFGGEEHHHHHHGHHFHGGGGHHHHHHHHHHHHHHGGGGFGGGEGGGGGFGGGGGGGGGGGFFFFFFFFFFFFFFFFFFFFFFFFFFFFFFFFFFFFFFFFFFFFF
@M05620:37:000000000-D9766:1:1101:12034:3305 1:N:0:43
AGTGCCAGCTCTCCATCGCACAGGGGACCCAGGGCCTGGCCCCTCCATCCAGAAAACCTATGACCTCACCCGCTACCTGGAGCACCCACTCCGCAGCTTGGCTGGGACCTATGTGAGTATCCAGCGTAGGAATCTGGGAGTTGGGGAGGAGTGAGGAGTTGGGGAAAGACAGTCCTAACCGTGGAGGGTTCTGGTAAATGATGGGGTGAGGAGGGGCTCTTTGGCTCCCACCAGTCCCCCTGTCTGGTCTA
+
>A>>AFFFBFFFGFGGGGG2E?GAF2AEFEGHBBEE2FHHHHGHGGHHHFHHHGH2GFHHFDGHHDGHHHHFG>>EHHFHBBGHHH1?EGHF>E?EEGBFEHHGGGGHGHHGHHHHHHHHHHHHHGGEFGHHHHHHHH0FEHHHGG.AGA<<GDGG<EGHHHGG.CHHFHHHHHHGHHGGGGEGAEFGEGGGGGBFGGGGGFGGGFABFFFFFFFFFFFFFFFFFFFFFFFFFFFFFFFFFFFFFFFFFF/
@M05620:37:000000000-D9766:1:1101:21251:3341 1:N:0:43
ACCACACCTTCTACAATGAGCTGCGTGTGGCTCCCGAGGAGCACCCCGTGCTGCTGACCGAGGCCCCCCTGAACCCCAAGGCCAACCGCGAGAAGATGCCCAGGTGAGTGGCCCGCTACCTCTTCTGGTGGCCGCCTCCCTCCTTCCTGGCCTCCCGGAGCTGCGCCCTTTCTCACTGGTTCTCTCTTCTGCCGTTTTCCGTAGGACTCTCTTCTCTGACCTGAGTCTCCTTTGGAACTCTGCAGGTTCTA
+
3AAABBAAFFFFGGGGFGGGGGHFGGGGH?GHHGGCEEGCGHGHHGEFE?FF5BFGGFHGFE?FCF/EFGGHHHCEGGEFFHHE/FGGG?DGGFHFG2FGHGHFHFHHHHGGHHGGGGGHHHHHHGHFGFDHHGGGCEGGHHGHFFGGFGGGGGGGGB?DFFGFGGFFFFFFFFFFFFFFFFFFFFFFFFFFFFDFFFFFFFFDDFFFFFFFFFFFFFFFFFFFFFFFFFFFFFFFEFFFFFFFFFFFFFB
@M05620:37:000000000-D9766:1:1101:22694:3425 1:N:0:43
AGTGCCAGCTCTCAATCGCACAGGGGACCCAGGGCCTGGCCCCTCCATCCAGAAAACCTATGACCTCACCCGCTACCTGGAGCACCAACTCCGCAGCTTGGCTGGGACCTATGTGAGTATCCAGCGTAGGAATCTGGGAGTTGGGGAGGAGTGAGGAGTTGGGGAAAGACAGTCCTAACCGTGGAGGGTTCTGGTAAATGATGGGGTGAGGAGGGGCTCTTTGGCTCCCACCAGTCCCCCTGTCTGGTCTA
+
BCBBCFFFCFFFGGGGGGGGGGHGGGGGGGHHGGGGGGHHHHGHGGHHHHHHHHHHHGHHHHHHHHHHHHHGGGGGHHHHHHHHHHFHGHHHGGGGGHHHGHHGGGHHGHHHHHHHHHHHHHHHHGGGCGHHHHHHHHHGGHHHGGGGGGGHHHHHHGHHHHGGGGHHHHHHHHHHHHHHGGGGGGGGEGGGGGGGGGGHGHHGGGDFFFFFFFFFFFFFFHHFFFFFFFFFFFFFFFFFFFFFHFFFFFB
@M05620:37:000000000-D9766:1:1101:8576:3432 1:N:0:43
AGTGCCAGCTCTCCATCGCACAGGGTCCCCAGAGCGTGGCCCCTCCCTCCAGACAACCTATGACCACACCCGCACCCTGGAGCACCCACTCTGCAGCTTGGCTGGGACCTATGTGCGTCTCCCGCGTCGGAATCTGGGCGTTGGGTCGGCGTGCGGCGTTGGGGACCGCCCGTCCTCACCGTGGCGGGTTCTGGTAAATGCTGGGGTGCGGAGGGGCTCTTTGGCTCCCACCCGTCCCCCTGTCTGGTCTA
+
>>11>B111CCFGGFB1AA1A0B0FB0AA0B00AA0BBAEBGGGGG/FC/BAB/B0BAB111AFG1BBBEF////>EG0/00B?FFG/?FFB1B211B>0?01FEG0B?FBFFB22<?/?FG0?<?@//--.>>1=10>-ACCH-./---:;-.99----?---;-9--@--;9;B//;9-;E-9--9@?FFFFF9:BBB/://A;A@-9--9@?-==E//BFB//::9-;B--;-ABFF@E9BFBFFFF/
@M05620:37:000000000-D9766:1:1101:21469:3439 1:N:0:43
AGTGCCAGCTCTCAATCGCACAGGGGACCCAGGGCATGGCCCCTCCATCCAGAAAACCTATGACCTCACCCGCTACCTGGAGCACCAACTCCGCAGATTGGCTGGGACCTATGTGAGTATCCAGCGTAGGAATCTGGGAGTTGGGGAGGAGTGAGGAGTTGGGGAAAGACAGTCCTAACCGTGGAGGGTTCTGGTAAATGATGGGGTGAGGAGGGGCTCTTTGGCTCCCACCAGTCCCCCTGTCTGGTCTA
+
>11>ADDCAFFDDGGF1AFEEACFF0AA00BF0A0/BAFA0FEHGGHF1BBAA01FG/0FGGBHFEBFHGFEE/>>GGFB0BGFC/0/?0FEAA@E/1BBGGHG?ECGG0FGHHEHHH2BDGHE0BECGFHHHH2>F00??GG1@C.ACA.>0<<<0ACHFHGCFCHFGHEGHHHHHHHHGGEG?EGGAFGGGGGGGGGGFGGGGGG@EFFFFF?-9-EFFB/;F/FEFFFFFFFFFFFF;FFFFFFBFFB
@M05620:37:000000000-D9766:1:1101:19471:3470 1:N:0:43
AGTGCCAGCTCTCAATCGCACAGGGGACCCAGGGCCTGGCCCCTCCATCCAGAAAACCTATGACCTCACCCGCTACCTGGAGCACCAACTCCGCAGCTTGGCTGGGACCTATGTGAGTATCCAGCGTAGGAATCTGGGAGTTGGGGAGGAGTGAGGAGTTGGGGAAAGACAGTCCTAACCGTGGAGGGTTCTGGTAAATGATGGGGTGAGGAGGGGCTCTTTGGCTCCCACCAGTCCCCCTGTCTGGTCTA
+
AA>AAFFFBFFFGGGGGCFGGGGHGGGE2BGHGGDEAFHH2GGHGGGHDFHFBFBGHF3FGHBHHHHHHHHGGEGEHHHFGHHHH1GHGFHHGEGG/FHHGHHGG/FGG0GGH2?GHHHEFHHHHGFGG?HHBGHHHEGGGH1FG?<-->.FHHHFGDB/0<?-;EHHHCFG00CHGHHHGAEGGGGGEGGGBFCFGGGGGGGGGGFBFF.BFF;-@-AFFFFF/FFFFFFFFFFFFFFF-AFFFFB9FFB
@M05620:37:000000000-D9766:1:1101:10272:3489 1:N:0:43
AGTGCCAGCTCTCAATCGCACAGGGGACCCAGGGCCTGGCCCCTCCATCCAGAAAACCTATGACCTCACCCGCTACCTGGAGCACCAACTCCGCAGCTTGGCTGGGACCTATGTGAGTATCCAGCGTAGGAATCTGGGAGTTGGGGAGGAGTGAGGAGTTGGGGAAAGACAGTCCTAACCGTGGAGGGTTCTGGTAAATGATGGGGTGAGGAGGGGCTCTTTGGCTCCCACCAGTCCCCCTGTCTGGTCTA
+
AA11AFFFAFFFG1GFGGG1EEGAAFEGAEHFCFGCFFEAFHGHGGHHHHGHHGGFHGHHHHHHHGHHHHHGGGGGGHHGHHHGHHHHGHHHEGGGGHGHGHHGGGHHGHHHHHHHHHHHHHHHHGEGGGHHHHHHHHCFGHHHGGFCGEEHHHHHGCHHHHGGGGHHHHHFHHHHHHHHGGGGCEGGCFFGGGGGGGGGGGGGGGF@FFFFFF@@@@FFFFFFFFFFFFFFFFFFFFFF@FFFFFFFFFF
@M05620:37:000000000-D9766:1:1101:15413:3529 1:N:0:43
AGTGCCAGCTCTCAATCGCACAGGGGACCCAGGGCCTGGCCCCTCCATCCAGAAAACCTATGACCTCACCCGCTACCTGGAGCACCAACTCCGCAGCTTGGCTGGGACCTATGTGAGTATCCAGCGTAGGAATCTGGGAGTTGGGGAGGAGTGAGGAGTTGGGGAAAGACAGTCCTAACCGTGGAGGGTTCTGGTAAATGATGGGGTGAGGAGGGGCTCTTTGGCTCCCACCAGTCCCCCTGTCTGGTCTA
+
ABAABFFFDFFFGGGGGGGGGGHHGGGGGGHHGGGGGGHHHHGHGGHHHHHHHHHHHGHHHHHHHHHHHHHGGFGGHHHHHHHHHHHHGHHHGGGGGHHHGHHGGGHHGHHHHHHHHHHHHHHHHGEGGGHHHHHHHHFGGHHHGGGGGGGHHHHHHGHHHHGGGGHHHHHHHHHHHHHHGGFGGGGG;FGGGGFGGGGGGGGGGGFFFFFFFFFFFFFFFFFFFFFFFFFFFFFFFFFFFFFFFFFFFFF
@M05620:37:000000000-D9766:1:1101:12343:3616 1:N:0:43
ACCACACGCTCTACAATGCGCTGCGTGCGGCGCGCGAGGAGCACCCCTTGATGCTGACCAAGGCCCCCCTGAACCCCAAGACCAACCGCGCGAAGATGCCCAGGTGAGTGGCCCGCTACCTCTTCTGGTGGCCGCCTCCCTCCTTCCTGGCCTCCCGGTGCTGCGACCTTTCTCCCTGGTTCGCTCTTCTGCCGTTTTCCGTAGGACTCTCTTCTGTGCCCTGAGTCCCCTTTGGAACTCTGCAGGTTCTA
+
A3>AAA@>>AAAGGFFBGBAEAEAEBAB2AAAAAAA0>>>1FC1BE>?1?333B3BFH3B?B/?GAF/E//2?CFDG/?G02??GG<BDFA@<@@.1>1</GGGCGH.0<....;---;/:G00;0;00;...---9.:.;9./909/B/.9/9..9@9--9B9----.9//;F/9././/9--.../;9///;;././/.;..A/;///////9/:B//9BF.9;F/;.9./;FBBF/;FFEB/F.;FFF
@M05620:37:000000000-D9766:1:1101:14734:3646 1:N:0:43
AGTGCCAGCTCTCAATCGCACAGGGGACCCAGGGCCTGGCCCCTCCATCCAGAAAACCTATGACCTCACCCGCTACCTGGAGCACCAACTCCGCAGCTTGGCTGGGACCTATGTGAGTATCCAGCGTAGGAATCTGGGAGTTGGGGAGGAGTGAGGAGTTGGGGAAAGACAGTCCTAACCGTGGAGGGTTCTGGTAAATGATGGGGTGAGGAGGGGCTCTTTGGCTCCCACCAGTCCCCCTGTCTGGTCTA
+
CCACCFFFCFFFGGGGGGGGGGHGGGGGGGHGFGGGGGHHHHGHGGHHHHHHHHHHHGHHHHHHHHHHHHHGGGGGHHHHHHHHHHHHGHHHGGGGGHGHGHHGGGHHGHHHHHFFHHHHFHHHHG/BDGDHGHHHHHHGGHHHGGFGGAEFGFHHFD<GFHGGEGHFGHHFHFHFGHHHGFFGDEGG;FFFGG;9FFGGFGGGGG9@EFFFFFFFF;EFFF0B0BFEFFFFEF0FFFFFDE0BF0B0;B0
@M05620:37:000000000-D9766:1:1101:21283:3658 1:N:0:43
AGTGCCAGCTCTCAATCGCACAGGGTACCCAGGGCCTGGCCCCTCCATCCAGAAAACCTAGGACCTCACCCGCTACCTGGAGCACCAACTCCGGAGCCTGGCTGGGACCTATGTGAGTATCCAGCGTAGGAATCTGGGAGTTGGGGAGGAGTGAGGAGTTGGGGAAAGACAGTCCTAACCGTGGAGGGTTCTGGTAAATGATGGGGTGAGGAGGGGCTCTTTGGCTCCCACCAGTCCCCCTGTCTGGACTA
+
AA>AAFFFBFFFGGGGGFGCECFAF4BB5FGGBBEAAAAGC2AFEEHGFFHFFFHHHGHG3BCGHBGHHFFFG0EFHFBFBFGGHF11?FHGF/?>E/BBGHH/E/BFFHHHHHHHGDHHGHHHHGDGG/GHHHHEHHCFGH1<>A>@GDEGHHFHGD/CGHGGGGHHHHHHHHEHGHHHGGGGDG.=9.;FFGFGGGGGEGGGEGGFFFFFFFFFFCFFFFFFFFFFFFFFEFBFFFFFF.BFFF//;B;
@M05620:37:000000000-D9766:1:1101:23308:3713 1:N:0:43
ACTGCACCTTCTAAATCGACCTGCGGGCCCAGGCCCAGGACACTTCAGCGCTCACGACTGAGCGCCAAACGCAACCCTCGACCACCCATGCGGAGTTGTGAATATGAGAGACCCCAGGTATCTCTTCTTCGCAGCCCCTCCCCTCTTCCGGGTATCACCGAGCCGCACATTGGAAGAGGTCCTCTCTCCTGTCCAGTTACTCCGAAGACTATCGTCTGTGATCTGAGTCTCGTAGAGAAATCTGCATTGTC
+
>A1AA@1B>C1BBBFBFABA100A0A0AEA//BGF/E/AA/0A11BFG1BF/AE@G?E/AFB1/>E//0//////B/0/>//><<///0B</<//<??1/22222@11<1/0/?<?/.>>1FDF1=111=....<..<<..;./:/000.--.;0B00/9--9-;--;-000/;//9:9/-;:/9BB////;////;////;/--;--///;;-;-A-;///:9;9/9BB//----////;//9/9///:9
@M05620:37:000000000-D9766:1:1101:12420:3718 1:N:0:43
AGTGCCAGCTCTCAATCGCACAGGGGACCCAGGGCCTGGCCCCTCCATCCAGAAAACCTATGACCTCACCCGCTACCTGGAGCACCAACTCCGCAGCTTGGCTGGTACCTATGTGAGTATCCAGCGTAGGAATCTGGGAGTTGGGGAGGAGTGAGGAGTTGGGGAAAGACAGTCCTAACCGTGGAGGGTTCTGGTAAATGATGGGGTGAGGAGGGGCTCTTTGGCTCCCACCAGTCCCCCTGTCTGGTCTA
+
>AAAAFFFBFFFGFGGGGGCGCFDEGGGGFHHFFGGGGGGHHGFGGGHHHHHHGHHHGHHHHHHHFFGHHHGG>EGHHHHGGHGFHGHFHHFEFGGGFHHGBGGE3FGHHDGFGHFG3FHGHFHH/?/BE2FGHHFHHFFGGHFGGFCCDE<0=DC0EHHGHG?<EHGHGFC:G0CHFCHGGEAEEGGGGGGGFCFFGGGBFGGGBC=A..BDDFFFBFFFFFF/;BA9F?AEFFFB/EDB.99BBF/;:F
@M05620:37:000000000-D9766:1:1101:10654:3734 1:N:0:43
AGTGCCAGCTCTCAATCGCACAGGGGACCCAGGGCCTGGCCCCTCCATCCAGAAAACCTATGACCTCACCCGCTACCTGGAGCACCAACTCCGCAGCTTGGCTGGGACCTATGTGAGTATCCAGCGTAGGAATCTGGGAGTTGGGGAGGAGTGAGGAGTTGGGGAAAGACAGTCCTAACCGTGGAGGGTTCTGGTAAATGATGGGGTGAGGAGGGGCTCTTTGGCTCCCACCAGTCCCCCTGTCTGGTCTA
+
>1>>>DFC>CCFGDGGGCFCE?B0AAE0AE0FA0B/AEFFFCE/EEHHEH1F1ABFFECEFFFHHDFEGHEEE>>FHFGFEGHFFH0FEFHBECEGE01B<FGGGGHHG01<12>21GGFHHFBHCCBCGFFCHFFBG0FE<?F/-.-@.<0<0DG0C//=GCCE.GFHGHCGGHHHFC.-;9-9A?@EG9FGG;0CFB09CF0;C9----9-B@@@=EFBFBF/BBAFFF-AFFBBFEF@FF/BFEFFBB
@M05620:37:000000000-D9766:1:1101:14467:3740 1:N:0:43
AGTTCCAGCTCTCAATCGAACAGGGGCCCCAGGGCACGGCCGCTCCATCCAGAAAACATATGACCTCACCCGCTACCTGGAGCACCAACTCCGCAGCTTGGCTGGGACCTATGTGAGTATCCAGCGTAGGAATCTGGGAGTTGGGGAGGAGTGAGGAGTTGGGGAAAGACAGTCCTAACCGTGGAGGGTTCTGGTAAATGATGGGGTGAGGAGGGGCTCTTTGGCTCCCACCAGTCCCCCTGTCTGGTCTA
+
>>>1>BDD11B@FEAGGEA1AAAACEA0AA0B0AB//B/A//AA//AGGGCFFBF>F/1FB2DDFD@FGHHEE>>EHHGE>BE?>G0??EGC?EEEEH<BCEGECFGHGHHHHHG2GGHHGHHHHGA/CCHHHEHHFF0>EHHHGG.CC.<CG0DC:EGHGFGGGGCGFFGFFGFGGGGG-9C@CAE@;CFFFF9BBFFFFFFFFF9@EFFFFF<@?@FFFFFFFFFFFFFFFFFFFFFF@FFFFFFFFFF
@M05620:37:000000000-D9766:1:1101:11512:3785 1:N:0:43
AGTGCCAGCTCTCAATCGCACAGGGGACCCAGGGCCTGGCCCCTCCATCCAGAAAACCTATGACCTCACCCGCTACCTGGAGCACCAACTCCGCAGCTTGGCTGGGACCTATGTGAGTATCCAGCGTAGGAATCTGGGAGTTGGGGAGGAGTGAGGAGTTGGGGAAAGACAGTCCTAACCGTGGAGGGTTCTGGTAAATGATGGGGTGAGGAGGGGCTCTTTGGCTCCCACCAGTCCCCCTGTCTGGTCTA
+
A1>>AFFFA@FFGG3GGGCFGEHHGGGGGGHGFGGGFGHHHCECEEHHHHGHHHHHHGHHHFHHHHHHHHHGGGGGHHHHHHHHHHHHGHHHFGGGEHHHGHHGGGHHGHHHHHHHHHHHHHHHHGEGCGHHHHHHHHFFGHHHGGFGGGEGHHHHGGHHHHGGEGHHHHHHHGHHHHHHGGEGAEGGCFFGGGCFGGGGGGGGGGB@FFFFFF@@@@FFFFFFFFFFFFFFFFFFFFFF@FFFFFFFFFF
@M05620:37:000000000-D9766:1:1101:12686:3785 1:N:0:43
AGTGCCAGCTCTCAATCGCACAGGGGACCCAGGGCCTGGCCCCTCCATCCAGAAAACCTATGACCTCACCCGCTACCTGGAGCACCAACTCCGCAGCTTGGCTGGGACCTATGTGAGTATCCAGCGTAGGAGTCTGGGAGTTGGGGAGGAGTGAGGAGTTGGGGAAAGACAGTCCTAACCGTGGAGGGTTCTGGTAAATGATGGGGTGAGGAGGGGCTCTTTGGCTCCCACCAGTCCCCCTGTCTGGTCTA
+
AA>ABFFCAFFFBGGDFGGCGEHDGGGEEEHHFAFECGH2EHCGGGHHHFHHEGHHHGHGHHHHHHHHHHHGGEGGHHHHBGHHFHH1EBGFEE/EEFGGGHFGGGHFGHHHHHFFHGHHHHHHHGDGGGH0FGHHHHHGGHHHGGGGGGGHHHHHHGHFHHGGGFHHHHHHHHHHHGHGGGEGGGGGFGGGGGFGGGGGGGGGGGFBFFFFFF?B?9EFFFFF/BFEFFFFFFFFFFFFBFFFFFFFFFB
@M05620:37:000000000-D9766:1:1101:9924:3826 1:N:0:43
AGTGCCAGCTCTCAATCGCACAGGGGACCCAGGGCCTGGCCCCTCCATCCAGAAAACCTATGACCTCACCCGCTACCTGGAGCACCAACTCCGCAGCTTGGCTGGGACCTATGTGAGTATCCAGCGTAGGAATCTGGGAGTTGGGGAGGAGTGAGGAGTTGGGGAAAGACAGTCCTAACCGTGGAGGGTTCTGGTAAATGATGGGGTGAGGAGGGGCTCTTTGGCTCCCACCAGTCCCCCTGTCTGGTCTA
+
AA>ABFFFBFFFGGGGGGGGGGHHGGGGGGHHGGGGGGHGGHGHGGHHFHHFGG3GHGHHGHGHHHHHHHHGGGGGHHHHHHHHHHHHGFHHGGGGGHHHGHHGGGHHGHHHHGHDFHGHHF2BB>?B@D11@FBFFC0//??GDG.>C.>>C0D<0<CFGHGGGAHHH/CGGHF000;CA.9A.;9A9;AFGG9FC9009CFGGGDB?.F/AF?<BB?F/;BFF/BEF.A.A?9BFFF?BEFFBBFFFF/
@M05620:37:000000000-D9766:1:1101:22665:3850 1:N:0:43
AGTGCCAGCTCTCAATCGCACAGGGGACCCAGGGCCTGGCCCCTCCATCCAGAAAACCTATGACCTCACCCGCTACCTGGAGCACCAACTCCGCAGCTTGGCTGGGACCTATGTGAGTATCCAGCGTAGGAATCTGGGAGTTGGGGAGGAGTGAGGAGTTGGGGAAAGACAGTCCTAACCGTGGAGGGTTCTGGTAAATGATGGGGTGAGGAGGGGCTCTTTGGCTCCCACCAGTCCCCCTGTCTGGTCTA
+
ABAABFFFBFFFGGGGGGGGGFHGGGGGGEHHGGGEFGHHFHGGGGGHHHFHHFFGHGFHHHGHHHHGHHHGFFEGHHHHHHHHGHHHGHHHGGGFGHHHGHHGGGHHGFBDGHBHHHHHFFHHEGGGGGGHHHHFHGHGAGHHGGGGGGGHHHHHHGHHGECFGGHHHHHHHHHHHGHHGGGGGGGGGGGGGGGGGGGGGGGGGGFFFFFFFFFFDFFFFFFFFEFFFFFFFFFFFFFFFFFFFFFFFF/
@M05620:37:000000000-D9766:1:1101:8216:3866 1:N:0:43
AGTGCCAGCTCTCAATCGCACAGGGGCCCCAGGGCCTGGCCCCTCCATCCAGAAAACCTATGACCTCACCCGCTACCTGGAGCACCAACTCCGCAGCTTGGCTGGGACCTATGTGAGTATCCAGCGTAGGAATCTGGGCGTTGGGGAGGAGTGCGGAGTTGGGGAAAGACAGTCCTAACCGTGGAGGGTTCTGGTAAATGATGGGGTGAGGAGGGGCTCTTTGGCTCCCACCAGTCCCCCTGTCTGGTCTA
+
AAAAAFFFAFFDFDBGG11FAA0B0EE0AE0ABBE//BBFACAF/A0FFHHHFFFHHCAA1FDGHBFGGHHGG>>EHHEHHHHHGH0?EGHGGGGGEGFHGHHFGGHGGHHHHHHHHHHHHHHHHGGCCCFGFHHHHH/>@CGHGG.CG.CHH0AC--EGFHGG...C/=/CFGGGFFGGGGGG?EGGGFFFFFFFFFFFFFFFFFF@FFFBFF@???FFFFFFFFFFFBFFFFFFFFFF@-FFEFBFFF/
@M05620:37:000000000-D9766:1:1101:19446:3879 1:N:0:43
ACTGCCACTTCTCAATCGACCGGCGAGCCCGGGACCCGCGATCGGAAGAGCACACGTCTGAACTCCAGTCACGAGCTTCGATCACGTATGCCGCCGTCTGCTTGGAAAAAAAGAGAGTCTCCAGCGTAGGAATCTGGGCGTTGGGGCGGGGTGCGGAGTTGGGGCACGCCAGTCCTAACCGTGGAGGGTTCTGGTAAATGATGGGGTGAGGAGGGGCTCTTTGGCTCCCACCAGTCCCCCTGTCTGGTCTT
+
>11>A1@BBF@31BG3B1FE1AA00/AAEG/EG/AE/A//>/FE/?EE0BF10BB>0?GFB211BBB1BFGF??/>?GB/<FGCG/BFD0GHG/</</FF1??<.1>F00A-../<<C0=DG;CB@A.-:0CGHGF0/.-;;-9??.-;-99;-99-9A9/F@;-----;--9BFFBBF->BA=9AB@AA9FFFFFF/FB/BBFFF-@---/;-@@;=E///;FBFFE-9-9A-/;FFFF@FBFFFFFEF/
@M05620:37:000000000-D9766:1:1101:23241:3976 1:N:0:43
AGTGCCAGCTCTCAATCGCACAGGGGACCCAGGGCCTGGCCCCTCCATCCAGAAAACCTATGACCTCACCCGCTACCTGGAGCACCAACTCCGCAGCTTGGCTGGGACCTATGTGAAGAACCAACGTAAGAAACTGGGGGGTGGGGGGGAGTGAGGAGTTGGGGAAAAGACAGCCTAAACGTGGAGGGTTCTGGTAAATGAAGGGGTGAGGAAGGGCTCTTTGGCTCCCAACAATCCCCCTGTCTGGTCTA
+
AABBBFFFBFFFGGGGGGGGGGHGGGGGFGGHGGGGGGHHFHGHGGHHHHHHGHHHHGGHHHBHHHHHHHHGGGGGHHHGHHHHHHHHGHHHGGGGGHHHGHHGGGHHGHGHHHGG3?B2B?0/</?@0@@F221?FG//-;9BFF--;;-;9//;:.99/BFFADF./../.;AF9FFF.999..;@99AFFFFFBF/9//;:DFFA?.:/.;AFE.:FFFFFFB/AFF/A..;9BFFF;EFFFFFFFF9
@M05620:37:000000000-D9766:1:1101:16577:3980 1:N:0:43
AGTGCCAGCTCTCAATCGCACAGGGGACCCAGGGCCTGGCCCCTCCATCCAGAAAACCTATGACCTCACCCGCTACCTGGAGCACCAACTCCGCAGCTTGGCTGGGACCTATGTGAGTATCCAGCGTAGGAATCTGGGAGTTGGCGAGGAGTGAGGAGTTGGCGAAAGACAGTACTAACCGTGGAGGGTTCTGGTAAATGATGGGGTGAGGAGGGGCTCTTTGGCTCCCACCAGACCCCCTGACTGGCCTA
+
AA>AAFF11CFFGGGGFGCCEEHCGGGCEGFHF0BE/FGHHHGCFGHBHGFHGHHHHGF1FHHHHHHEHGFEG>?EHGFHBGHHHHFGEG1FEGEEEGFH/0FEE/FGGHH1GF2B11BFHHH<GGEGGGFGHHGHBCGFEHFH1-<AC@CHGHHHHCG<FH/;CGGCFHCFG0;G0CFF-CEGGGG-:.CFGGFGGBFGG0CF--;@EFFF-;-;@-EFF//BFFFFF-AF-9-;A-A@@--/;9A-F/:
@M05620:37:000000000-D9766:1:1101:21049:4035 1:N:0:43
AGTGCAAGCTCTCAATCGCACAGGGGACCCAGGGCCTGGCCCCTCCATCCAGAAAACCTATGACCTCACCCGCTACCTGGAGCACCAACTCCGCAGCTTGGCTGGGACCTATGTGAGTATCCAGCGTAGGAATCTGGGAGTTGGGGAGGAGTGAGGAGTTGGGGAAAGACAGTCCTAACCGTGGAGGGTTCTGGTAAATGATGGGGTGAGGAGGGGCTCTTTGGCTCCCACCAGTCCCCCTGTCTGGTCTA
+
>A1>ADFFAFFFF1F311F1E00CCAEFEAFCAEE/FAGFFHGHGGGGFGFFHGCFGF0FFDGHHDBFGHHEG>EEHHFC>GHGGH0>E0FFAECGEBBBEHHGGGHHGHHHHHHHHHHHHHHHHGGGGGHHHHHEHF<FCHGHGGECCCEHGHHHHGHHHHGGGGHGHHHHHHHHHHHHGFGGGGGGAFFGGGGGGGGGGGGGGGF@FFFFFF@?@@FFFFEFFFFFFFFFFFFFFFFF@FFFFFFBFFF
@M05620:37:000000000-D9766:1:1101:21182:4059 1:N:0:43
AGTGCCAGCTCTCAATCGCACAGGGGACCCAGGGCCTGGCCCCTCCATCCAGAAAACCTATGACCTCACCCGCTACCTGGAGCACCAACTCCGCAGCTTGGCTGGGACCTATGTGAGTATCCAGCGTAGGAATCTGGGAGTTGGGGAGGAGTGAGGAGTTGGGGAAAGACAGTCCTAACCGTGGAGGGTTCTGGTAAATGATGGGGTGAGGAGGGGCTCTTTGGCTCCCACCAGTCCCCCTGTCTGGTCTA
+
>AAAAFFFBFFFGGGGGFGCEABAFEFGGEAAFAEEFFGHHHGGGGGHHHFGFGHGGGFCGAEFFGHGHHFEGGGGHHHFGGHGGHHHGGHHEE//>BFG/F3?/?00?FGFHHFF1GG122GHH?EB/BF11<FHFCGFG01G/@<@-<CFAG0<0ACCGFG?CFC:CC/F;0CHB0GF?FG@FGDB.9AFFGBFFFGGBB;BEDA-9..B9.BB@-A9BFFBFFFF.BFAE9FBBFE.-./9/9/9;/;
@M05620:37:000000000-D9766:1:1101:18107:4090 1:N:0:43
AGTGCCAGCTCTCAATCGCACAGGGGACCCAGGGCCTGGCCCCTCCATCCAGAAAACCTATGACCTCACCCGCTACCTGGAGCACCCACTCCGCAGCTTGGCTGGGACCTATGTGAGTATCCAGCGTAGGAATCTGGGAGTTGGGGAGGAGTGAGGAGTTGGGGAAAGACAGTCCTAACCGTGGAGGGTTCTGGTAAATGATGGGGTGAGGAGGGGCTCTTTGGCTCCCACCAGTCCCCCTGTCTGGTCTA
+
AA>>AFF@1CFFG1FGGF11E?GCG0B00BFGA0EB/BGHCGGEGGH1GGFG1GHGHGF1BB2GHDFGHFFEG/>FHGHG0FHHHH/?EH0B>E?/>FBBEFHAEGHH/<GFH2BFHDGFHHFHHGACCGHHHHHFGC0FGFHHCG.CCA<<G0<GCACC=G-;.CGGBGHHHB0CCGHGGAE@9EG-9;CFGG;CFFGGGFGGEFA@FFFFFF=-@@FF/F/;F/F-EFFFFFFF/BEB@FFFFFFFEFB
@M05620:37:000000000-D9766:1:1101:22637:4095 1:N:0:43
AGTGCCAGCTCTCAATCGCACAGGGGACCCAGGGCCTGGCCCCTCCATCCAGAAAACCTATGACCTCACCCGCTACCTGGAGCACCAACTCCGCAGCTTGGCTGGGACCTATGTGAGTATCCAGCGTAGGAATCTGGGAGTTGGGGAGGAGTGAGGAGTTGGGGAAAGACAGTCCTAACCGTGGAGGGTTCTGGTAAATGATGGGGTGAGGAGGGGCTCTTTGGCTCCCACCAGTCCCCCTGTCTGGTCTA
+
AA>ABFFFBFFFGGGGGG2CEEHFGGGGAFHHEFGGGFHH2GGHGGHHFHHHFHEGGGGHHHFHHHHHHHHGGGGGHHHHFHHHHHHHGHHHGGGGGEHHGEGA//BGG2?FGHHHHH3FGFHHHGGFGGHHHHHHGHHGGHHHGGCGGD.FGHHHHGHHHHGGGGHHHHHHHHHHGHHHGGGGFGGGEGFGGGFFFGGGGGGGGGFFFFFFFFF-;@FFFFFFFFFFFFFFFFFFFFFFFFFFFFFFFFB
@M05620:37:000000000-D9766:1:1101:19423:4107 1:N:0:43
AGTGCCAGCTCTCAATCGCACAGGGGACCCAGGGCCTGGCCCCTCCATCCAGAAAACCTATGACCTCACCCGCTACCTGGAGCACCAACTCCGCAGCTTGGCTGGGACCTATGTGAGTATCCAGCGTAGGAATCTGGGAGTTGGGGAGGAGTGAGGAGTTGGGGAAAGACAGTCCTAACCGTGGAGGGTTCTGGTAAATGATGGGGTGAGGAGGGGCTCTTTGGCTCCCACCAGTCCCCCTGTCTGGTCTA
+
AA>AAF1CAFFFGGGGGFFAE0GHGGGGGEFGGEFGFGHH0F/AEE0FHHGHFFHHFGHGHFHH1F@C>GHFEEEEHHGFGEBGHHHHCFHHGGGGGFHHGHHGGGHHGHHHHHHHGHHHHHGHHGGGGGHHHHHHHHHGFFHHGGGGGGGHHHHHHGHHGHGGGGHGHHHGHHHHHHHHGGGGGGGGBGGGGGGGGFGGGGFGGGF@FFFFFF@@<@FFFFFFFFFFFFFFFFFFFFFB@FFFFFFFFFB
@M05620:37:000000000-D9766:1:1101:13804:4154 1:N:0:43
AGGGCCAGCTCTCAATCGCACAGGGGACCCAGGGCCTGGCCCCTCCATCCAGAAAACCTATGACCTCACCCGCTACCTGGAGCACCAACTCCGCAGCTTGGCTGGGACCTATGTGAGTATCCAGCGTAGGAATCTGGGAGTTGGGGAGGAGTGAGGAGTTGGGGAAAGACAGTCCTAACCGTGGAGGGTTCTGGTAAATGATGGGGTGAGGAGGGGCTCTTTGGCTCCCACCAGTCCCCCTGTCTGGTCTA
+
>A3>AA?ABFFFEFGFGGGGGGFHGGGGG?GGGGGGCA2GGHGHGGHHHHHHHEHHHGGHHHHHHGGHHHHGGEGGHHHHGGHHHHHHGHHHGGGGGHHHGHHGGGHHGHHHHHHHHHHHHHHHHGDGGGHGGHHHHHHGGHHHGGGGGGEGHHHHHGHHHHGGGGHHHHHHHHHHHHGGGGFGGEGGGGGGGGCFGGFGGGGGGFFBFFFFFFBBB?FFFFFFFFFFFFFFFFFFFFFFBFFFFFFFFFF
@M05620:37:000000000-D9766:1:1101:12301:4193 1:N:0:43
ATTCCAGCTCTCAATCGAACAGGGGCCCCCTGGCCTGGCCCCTCCATCCCGAAAACCTCTGACCTCACCCGCTACCTGGAGCACCCACTCCGCAGCTTGGCTGGGACCTCTGTGCGTATCCCGCGTCGGAATCTGGGCGTTGGGGCGGCGTGCGGCGTTGGGGCAAGCCCGTCCTAACCGTGGAGGGTTCTGGTAAATGATGGGGTGAGGAGGGGCTCTTTGGCTCCCACCAGTCCCCCTGTCTGGTCTAT
+
AA>>AFBBCC3BFGGBF11BAGEC?0AAEE0AFGHBFFAFGGHGGHDDFEE/A/EFGHHFGFHH1B@FHHGG>EEHHFGBBFGHHGGGH0BEEEGGHHHGHHFCG0BCH1BGHHGFGGGGH1BCGA<ACAFFHHHHHG@CCGHGGA@G-A@@B@@@@@@@F@@F@FF-A-;@FFFFFFF@BF@-;B@;;FFFF:FFFFFFFFFFF-@FFF/AB@@@@FFFFFFFFFFFFFFEFFFFFFF@FFFFFFFFBFB
@M05620:37:000000000-D9766:1:1101:10726:4271 1:N:0:43
AGTGCCAGCTCTCAATCGCACAGGGGACCCAGGGCCTGGCCCCTCCATCCAGAAAACCTATGACCTCACCCGCTACCTGGAGCACCAACTCCGCAGCTTGGCTGGGACCTATGTGAGTATCCAGCGTAGGAATCTGGGAGTTGGGGAGGAGTGAGGAGTTGGGGAAAGACAGTCCTAACCGTGGAGGGTTCTGGTAAATGATGGGGTGAGGAGGGGCTCTTTGGCTCCCACCAGTCCCCCTGTCTGGTCTA
+
>A>AAFFFBFFFGFFEGFFFEEGGF?EEGGGHGGGGGFGF2FEGGGGHHHGHHGHBHGHHHHHHHHHHHHH?EEEGHHHHHFHHHHEH1EFGGGCEEHDGEHFGGGA0EHBGGBGDHHHHHHEDFGDDCGGFHHHHHBFFAFGB?-.->.>FG0DGHGHGHGGGGGHHFGFEHHHEGHHHGGEGFFG@GGGGGGFBFGGFFGFFGGABEFFFFFBBB;FFFFFFEBFEEFFFFFFFFFFF?FFFFFFFFF/
@M05620:37:000000000-D9766:1:1101:12893:4279 1:N:0:43
AGTGCCAGCTCTCAATCGCACAGGGGACCCAGGGCCTGGCCCCTCCATCCAGAAAACCTATGACCTCACCCGCTACCTGGAGCACCAACTCCGCAGCTTGGCTGGGACCTATGTGAGTATCCAGCGTAGGAATCTGGGAGTTGGGGAGGAGTGAGGAGTTGGGGAAAGACAGTCCTAACCGTGGAGGGTTCTGGTAAATGATGGGGTGAGGAGGGGCTCTTTGGCTCCCACCAGTCCCCCTGTCTGGTCTA
+
AB3>AFFFBFFFGGGGFGGAE?GAFEEGGGHH2EEAAFHCHHFHGGGHHGHHBFHFHGHHHGHHHGGHHHHGG>EFHHGH2BGHHHC1E3G@/E/@@3?BEFGGGGHHGHHHHHHHHHHHHHHHHGADGGHHHGHHGHAFGHHHGGCDGGGHHFFGHGHHHHGGGGHHHHGHHHHHHHHHGGFGFEGGCFFFGGFFFGGGGGGGGGFFFFFFFFFFF=EFFFFFFFFFFFFFFFFFFFFFFFFFFFFFFFF
@M05620:37:000000000-D9766:1:1101:17861:4284 1:N:0:43
AGTGCCAGCTCTCAATCGCACAGGGGACCCAGGGCCTGGCCCCTCCATCCAGAAAACCTATGACCTCACCCGCTACCTGGAGCACCAACTCCGCAGCTTGGCTGGGACCTATGTGAGTATCCAGCGTAGGAATCTGGGAGTTGGGGAGGAGTGAGGAGTTGGGGAAAGACAGTCCTAACCGTGGAGGGTTCTGGTAAATGATGGGGTGAGGAGGGGCTCTTTGGCTCCCACCAGTCCCCCTGTCTGGTCTA
+
>A1>AFFFAFFFG1FGGFGGEEHHGGEGAFGHFG?EFCGFCGGHGGHHBGHGGFEEH/0FFG2GFF@GHHHGGE@EHFHGEGHFF/BFECDHGACE>0>GGHGFC/GFGGHGHHFDGG2F2>DG0B<CCAGHHHGH1G0/?FGFC-.>C.>F.=<<0<CCGHGGGGHA/:CHFBGHHFH.-;CACGG@9CFGGGCFFGGFFGGGGGF@EFFFFF?@=-EFF/B/B/BEFFFFFFFFBBAB-EFFFFEBFFF
@M05620:37:000000000-D9766:1:1101:17885:4293 1:N:0:43
AGTGCCAGCTCTCAATCGCACAGGGGACCCAGGGCCTGGCCCCTCCATCCAGAAAACCTATGACCTCACCCGCTACCTGGAGCACCAACTCCGCAGCTTGGCTGGGACCTATGTGAGTATCCAGCGTAGGAATCTGGGAGTTGGGGAGGAGTGAGGAGTTGGGGAAAGACAGTCCTAACCGTGGAGGGTTCTGGTAAATGATGGGGTGAGGAGGGGCTCTTTGGCTCCCACCAGTCCCCCTGTCTGGTCTA
+
>AAAAFFF@FFFG4FGGGGGGEGHGFGGGGHHGGGGGGHHHHGHGGFHHHHHGHGHHGHHHHHHHHBHHHHEGGGGHHGGHGFFGHFHGHHHGG?EGGHHGFHFGGHHGHHHHHHHHFGHHGFHHGEGGFHHHHHHHHFGEGHHGGEGGGGHHFHHHGHHHHGGGGHHHHHHGFHHHHHHGCCFGGGG;CFFGGCFFGGFGGGGGGFFEFFFFFFFFFFFFFFFFFFFFFFDEFFFFFFFFFFFFFFFFFF
@M05620:37:000000000-D9766:1:1101:18296:4312 1:N:0:43
AGTGCCAGCTCTCAATCGCACAGGGGACCCAGGGCCTGGCCCCTCCATCCAGAAAACCTATGACCTCACCCGCTACCTGGAGCACCAACTCCGCAGCTTGGCTGGGACCTATGTGAGTATCCAGCGTAGGAATCTGGGAGTTGGGGAGGAGTGAGGAGTTGGGGAAAGACAGTCCTAACCGTGGAGGGTTCTGGTAAATGATGGGGTGAGGAGGGGCTCTTTGGCTCCCACCAGTCCCCCTGTCTGGTCTA
+
AA3>AFF@AFFFGGGCDFGAE?H4FE2A22FG2AE22FGH2GECEGFDGCFFBBFAGEC3AF5GH5GEGGFEE/EFHHDG2?GHCHE1EFF3///>>3BB<FGFAEHHGBC1G2??G1BGHG2FHG<B/EGHHFFFF0?FGBDCDGEDGG.>CB0CFGCBGG-:.CGCBGFGG00<:GGHG.CBGGG-..;0FF9CFFBFB09F9A:=AFFFDF-9>@EF/B/:B9F.AF..;.;F/9E9@FFF/FBF/;B
@M05620:37:000000000-D9766:1:1101:10852:4372 1:N:0:43
AGTGCCAGCTCTCAATCGCACAGGGTAGACATCGCCTGGCCCGCCCATCCAGCAAACCCAGGACCTCACCCGCAACCTGGAGCACCCACTCCGCAGCTTGGCTGGGACCTATGTGCGTATCCAGCGTGGGACTCTGGGAGTTGCGGCGGAGTGCGGGGTTGGGGGCCCCCATTCCTAGCCGTGGCGGGTTCTGGTAAATCATTGGGTGATGAGTGGCTCTTTGGCTCCCACCAGTCCCCCTGTCGGGTCTA
+
33AAAFDFBFFFGGGGGGGCGGGCF4425D553AA2AFFHH2220AAB3133322BB1111A1BG2B@B11EE/>E?B1BF1FGHFE/?EF0>E//<F3B/B3?BDG0/B111BG2/?<EGH2FH@C/AC/00>1F100..>11---;A-;;.9---9-;-;------99-.;BFB///;:A---;9;@A?F/9////;//;/99.A9;/;///9.;;9B//;B;/9AE.FF.;FBFFED-ABF.-99@F/
@M05620:37:000000000-D9766:1:1101:20605:4373 1:N:0:43
AGTGCCAGCTCTCAATCGCACAGGGGACCCAGGGCCTGGCCCCTCCATCCAGAAAACCTATGACCTCACCCGCTACCTGGAGCACCAACTCCGCAGCTTGGCTGGGACCTATGTGAGTATCCAGCGTAGGAATCTGGGAGTTGGGGAGGAGTGAGGAGTTGGGGAAAGACAGTCCTAACCGTGGAGGGTTCTGGTAAATGATGGGGTGAGGAGGGGCTCTTTGGCTCCCACCAGTCCCCCTGTCTGGTCTA
+
BBABCFFFCFFFGGGGGGGCGGHGGGGGGGHHGGGGGGHHHHGHGGHHHHHHHHHHHGHHHHHHHHGHHHHGGEFGHHHHHHHHHHHHGGHHEGGGGGHHGHHGGGHHGHHHHHHHHHHHHHHHHGEGGGHHHHHHHHHGGHHHGGGGGGGHHHHHHGHHHHGGGGHHHHHHHHHHHHHHGGEGGGGGCFFGGGFGGGGGGGGGGGFFFFFFFFFFFFFFFFFFFFFFFFFFFFFFFFFFFFFFFFFFFFF
@M05620:37:000000000-D9766:1:1101:20095:4403 1:N:0:43
AGTGCCAGCTCTCAATCGCACAGGGGACCCAGGGCCTGGCCCCTCCATCCAGAAAACCTATGACCTCACCCGCTACCTGGAGCACCAACTCCGCAGCTTGGCTGGGACCTATGTGAGTATCCAGCGTAGGAATCTGGGAGTTGGGGAGGAGTGAGGAGTTGGGGAAAGACAGTCCTAACCGTGGAGGGTTCTGGTAAATGATGGGGTGAGGAGGGGCTCTTTGGCTCCCACCAGTCCCCCTGTCTGGTCTA
+
AB>ABFFFBFFFGGGGGGGGGGHGGGEEEGHHGGGGGGHHFHGHGGHHHHHHGHHHHGGHHHFHHHFHHHHGGEEGHHHHFGHHHHHEGHHHGGGGGHHHGHHGGGHHGHHHHHHHHHHGHHHHHGGGCFHHHHHHHHHFGHHHGGGGGDEGGHHHGG/CGGGGGGHHHHHHHHHHHHHHGGEGGGGGFGGGGGFGGGGGGGGGGGFFFFFFFFFFFFFFFFFFFFFFFFFFFFFFFFFFFFFFFFFFFFB
@M05620:37:000000000-D9766:1:1101:17783:4416 1:N:0:43
ACCACACCTTCTACAATGAGCTGCGTGTGGCTCCCGAGGAGCACCCCGTGCTGCTGACCGAGACCCCCCTGAACCCCAAGGCCAACCGCGAGAAGATGCCCAGGTGAGTGGCCTGCAACCTCTTCTGGTGGCCGCCTCCCTCCTCCCTGGCCTCCCGGAGCTCCGCCCTTTCTAACGGGTTCTCTCTTCTGCCGTTTTCCGTAGGACTCTCTTCTCTGACCTGAGCCTCCTTTGGAACTCTGAAGGTCCTA
+
BBBBBBBBFFFFGGGGGGGGGGHHGEGEHGHHHGGEDFGGGGHHHGGGEGGGGHHHGHHGGGCFGHGGGGGHHHHGGGGHGHHGHFGEGGGGGGHHHHHH22FFF2<?<F/FHB/001?<FCG1<=GGGG<G0CC?.CG.:GAF/C.;G:G::GHEG---9.0;9EGGGGFF9099.;DF.://BBF/::BFBCFFFEFFF/.;./9::9BF/;/;;//;:/.99/99B.BF/B/;9/;9///9BBF////
@M05620:37:000000000-D9766:1:1101:12159:4441 1:N:0:43
ACCACACCTTCTACAATGAGCTGCGTGTGGCTCCCGAGGAGCACCCCGTGCTGCTGACCGAGGCCCCCCTGAACCCCAAGGCCAACCGCGAGAAGATGCCCAGGTGAGTGGCCCGCTACCTCTTCTGGTGGCCGGCTCCCTCCTTCCTGGCCTCCCGGCGCTGCGCCCTTTCTCACTGGTTCTCTCTTCTGCCGTTTTCCGTAGGACTCTCTTCTCTGACCTGAGTCCCCTTTGGAACTCTGCAGGTTCTA
+
AAAAAAAAFFFFGGGGGG11FFAFEA0BFEHHGFGGCGAEEHHHHGGGEEGGFGGFGHHEGGEGGGEGGCFBFGHGGGEFFHFFGGGGGG/<BFHC?1<FGFFE?C1??1FFGH-A--AFDFHHH0DG0<<CC@-:-.EEHHGEFBFFBC.FBFGE?@-9--9--9B@=FFFFFF/;9B/BB/;BF/;/9:BF@-AFFFF-;A-A/:FFFFBBF///9//;/99-9///;-A/B9BFBFF///9BFFF/9B
@M05620:37:000000000-D9766:1:1101:24561:4478 1:N:0:43
AGTGCCAGCTCTCAATCGCACAGGGGACCCAGGGCCTGGCCCCTCCATCCAGAAAACCTATGACCTCACCCGCTACCTGGAGCACCAACTCCGCAGCTTGGCTGGGACCTATGTGAGTATCCAGCGTAGGAATCTGGGAGTTGGGGAGGAGTGAGGAGTTGGGGAAAGACAGTCCTAACCGTGGAGGGTTCTGGTAAATGATGGGGTGAGGAGGGGCTCTTTGGCTCCCACCAGTCCCCCTGTCTGATCTA
+
BBAABFFFCFFFGGGGGGGGGGHCGGGGEEHHGGGGGGHHFHGHGGHHHFHHFHHHHGHHHHFHHHHHHHHGGGGGHHHHHHHHHHHHGHHHGGGGGHHHGGHGGGHHG2GFH3FHHGHHHHHHHGGGGGHHHHHHHHHGGHHHGGGGGGGHHH0CGGHHHHCGGGHHHGHHH0:GHHHHGCFGGGGG;AFGGGBGGGGGGGGGGGFFFFFFFF-@F@EFFFFFFFFFFFFFFFFFFFFFFEFFHF0;0BF
@M05620:37:000000000-D9766:1:1101:13107:4498 1:N:0:43
AGTGCCAGCTCTCAATCGCACAGGGGACCCAGGGCCTGGCCCCTCCATCCAGAAAACCTATGACCTCACCCGCTACCTGGAGCACCAACTCCGCAGCTTGGCTGGGACCTATGTGAGTATCCAGCGTAGGAATCTGGGAGTTGGGGAGGAGTGAGGAGTTGGGGAAAGACAGTCCTAACCGTGGAGGGTTCTGGTAAATGATGGGGTGAGGAGGGGCTCTTTGGCTCCCACCAGTCCCCCTGTCTGGTCTA
+
BBABCFFFCFFFGGGGGGGGGGHHGGGGGGHHGGGGGGHHHHGGGGHHHHHHGHHHHGHHHHHHHHHHHHHGGGGGHHHHHHHHHHHHGHHHGGGGGHHHGHHGGGGHGHHHHFHHHHHHHHHHHGEDCGHHHHHHHHHGGHHHGGFGGGGFGHHHHGHHHHGGGGHHHHHHGHGHHHGHGGGGGEGGEGGGGGCFGGGGGGFFGGFFFFFFFFFFFFFFFFFFFFFFFFFFFFFFFFFFBFFFFFFFFFF
@M05620:37:000000000-D9766:1:1101:23836:4537 1:N:0:43
AGTGCCAGCTCTCAATCGCACAGGGGACCCAGGGCCTGGCCCCTCCATCCAGAAAACCTATGACCTCACCCGCTACCTGGAGCACCAACTCCGCAGCTTGGCTGGGACCTATGTGAGTATCCAGCGTAGGAATCTGGGAGTTGGGGAGGAGTGAGGAGTTGGGGAAAGACAGTACTAACCGTGGAGGGTTCTGGTAAATGATGGGGTGAGGAGGGGCTCTTTGGCTCCCACCAGTCCCCCTGTCTGGTCTA
+
BAABBFFC?FFFGGGGGGECE2FGGGGCEFC2FAFG2FHHCGGCGGEGGH3F3EFHHGHFHHFHHHHHHC?EEEEGHHHHHHHHHHHHGF3GFGGEGHHHGHGGGGF0/C11?GHFGDGHHFHHF@DADDGGGHFDGF0FDCGCCG.@C.CFGDGH0<//=<DGG.G.CGCGH0:CFCCCBGGG?EDBC.CFGF9FGFGGGGGGED.9A.AFDDBB?BE/BBFF/;FEFFA.AAFFFF.D?EFBFFE/BBB
@M05620:37:000000000-D9766:1:1101:15071:4553 1:N:0:43
AGTGCCAGCTCTCAATCGCACAGGGGACCCAGGGCCTGGCCCCTCCATCCAGAAAACCTATGACCTCACCCGCTACCTGGAGCACCAACTCCGCAGCTTGGCTGGGACCTATGTGAGTATCCAGCGTAGGAATCTGGGAGTTGGGGAGGAGTGAGGAGTTGGGGAAAGACAGTCCTAACCGTGGAGGGTTCTGGTAAATGATGGGGTGAGGAGGGGCTCTTTGGCTCCCACCAGTCCCCCTGTCTGGTCTA
+
AA>AAFFC3FFFG4FGGFGAECHCGE?AAEGH2AE22BGHCHGFGGHGGFHHFHHGHGHFFHFHHFGHHHHGG/EEHHHHBFGHHHH?EHFG>E?E>C3BEHFGGGGHGHHHGHFHHHHHHHHHGCBEGGHHHHHHGHFGGHHGGGFGGEEFGHHHHGHBGFGGGGHHHHHHFHHHHHHHGGEGDEFG;CFGFF;FFFGGGFGFGGFBFFFFFF<BBBFFFFFFBFFFFFFFFFFFFFFFBFFFFFFFFFF
@M05620:37:000000000-D9766:1:1101:21325:4564 1:N:0:43
GAGGCTGCTTTGGAAGAAACTGACAAGCCAGGGAAACAAGATCGGATGGACACGCGTAAGAACTTCAGTCACGAGATTCAATCTGGTATACCGGCTTCTGCTTGAAAAAAAACACGAATCATCACCGGGAGTACACGCTAAGCTACCAACATAGCCCATAAAACAGGCATTTCCTCTTTAGCCCTCTTGTGGCTCCAATTGAACCATTCTCAGCCTAAGTCCTTGTCACTGACCCGCCATGGCCACAAGCT
+
AABBBBFBFFFFGGGGGGGGGGH4G5BFFGGCFA2G3F2B2BFE2E2E23BAF10AA01BABBD5D5DDDDGE1>?F@F@GHHH43BGG4BF1/EEEBFGGG3BGGF3?E/>//0?>E//@2@22@?@//<>>G1<<-.>.<<<0</00.<<00<</.:/:000::;C.0:000;0;CFGF0///.:900:...0.9CFFF090.:9CBF/://:;//:9://;9//9/;:///.99--99/.9/..9../
@M05620:37:000000000-D9766:1:1101:16481:4649 1:N:0:43
AGTGCCAGCTCTCAATCGCACAGGGGACCCAGGGCCTGGCCCCTCCATCCAGAAAACCTATGACCTCACCCGCTACCTGGAGCACCAACTCCGCAGCTTGGCTGGGACCTATGTGAGTATCCAGCGTAGGAATCTGGGAGTTGGGGAGGAGTGAGGAGTTGGGGAAAGACAGTCCTAACCGTGGAGGGTTCTGGTAAATGATGGGGTGAGGAGGGGCTCTTTGGCTCCCACCAGTCCCCCTGTCTGGTCTA
+
AA>AABDCBFCFFBGFFAFCEEGGCAEEE2FHFEE2AAFAEGGHGGHHBFHFGB3BGFBGGGGHHG@GHHHGGEEEHHH?BFGGCGHHG3GGEFCE>3BGFFHGGGHHGHHGHGHHHHHHHHHHHG?DGGHHHHHHBC?FGHHHCCFDGGEGHHHHHGCFHF?CGGHHHHHHHHHHHGHHGDFGGGGG9FFGGGFGGGGGGGGGGGFBFFFFFF?BB<FBFFFFFFFFFFFFFFFFFFFFBFFFFFEFFFF
@M05620:37:000000000-D9766:1:1101:17279:4665 1:N:0:43
AGTGCCAGCTCTCAATCGCACAGGGGACCCAGGGCCTGGCCCCTCCATCCAGAAAACCTATGACCTCACCCGCCACCTGGAGCACCAACTCCGCAGCTTGGCTGGGACCTATGTGAGTATCCAGCGTAGGAATCTGGGAGTTGGGGAGGAGTGAGGAGTTGGGGAAAGACAGTCCTAACCGTGGAGGGTTCTGGTAAATGATGGGGTGAGGAGGGGCTCTTTGGCTCCCACCAGTCCCCCTGTCTGGTCTA
+
AA>AAFFFAFFFGGGFFGGGG?G0BF0EEEHHEGGF/BFAGHGHGGGHHAFHEGC0FEHH1GBHH1GHHHHCE/>EHEGHFGGHHHHGGBGGEEEE?CFFCFHGGGGHGHHGHGGHHDHGHHHHHGEFGFHHHBGHFHHGAGHHGGGGCECGHGGHHACCHHGGGGHHHHHHGBFHHHHH@ECAEGGG9CFBFG;FFGGGGGGGGGF@FFFF?F@@@@FFFFFFFFFFFFFFFFFFFFFF@FFFFFFBFFF
@M05620:37:000000000-D9766:1:1101:24399:4722 1:N:0:43
AGTGCCAGCTCTCAATCGCACAGGGGACCCAGGGCCTGGCCCCTCCATCCAGAAAACCTATGACCTCACCCGCTACCTGGAGCACCAACTCCGCAGCTTGGCTGGGACCTATGTGAGTATCCAGCGTAGGAATCTGGGAGTTGGGGAGGAGTGAGGAGTTGGGGAAAGACAGTCCTAACCGTGGAGGGTTCTGGTAAATGATGGGGTGAGGAGGGGCTCTTTGGCTCCCACCAGTCCCCCTGTCTGGTCTA
+
BBBABFFFCFFFGGGGGGGGGGHGGEGGGGHHGGGGGGHHHHGHGGHHHHHHHHHHHGGHHHHHHHHHHHHGGGGGHHHHHGGGHHHHGHGHGGGGGGHHGHHGGGHHGHHHHHHHHHHHHHHHHGEGGGHHHHHHGHGGGHHHGGGGGGGHHHHHHGHHHHGGGGHGHHHHHHHHHHHHG9CDGGGG;AFGGGFGGGGGGFGGGGFFFFFFFFFFFDFFFFFFFFFFFFFFEFFFFFFFFFFFFFFFFFF
@M05620:37:000000000-D9766:1:1101:15712:4734 1:N:0:43
AGTGCCAGCTCTCAATCGCACAGGGGACCCAGGGCCTGGCCCCTCCATCCAGAAAACCTATGACCTCACCCGCTACCTGGAGCACCAACTCCGCAGCTTGGCTGGGACCTATGTGAGTATCCAGCGTAGGAATCTGGGAGTTGGGGAGGAGTGAGGAGTTGGGGAAAGACAGTCCTAACCGTGGAGGGTTCTGGTAAATGATGGGGTGAGGAGGGGCTCTTTGGCTCCCACCAGTCCCCCTGTCTGGTCTA
+
CCBBCFFFCFFFGGGGGGGGGGHGGGGGGGHHGGGGGGHHHHGHGGHHHHHHHHHHHGHHHHHHHHHHHHHGGGGGHHHHHHHHHHHHGHHHEGGGGFHHGHHGGGHHGHHHHHHHHHHHHHHHHGEGGGHHHHHHHHHGGHHHGGGGGGGHHHHHHGHHHHGGEGHHHHHHHHHHHHHHGEFDDGGG:CFFGG9CFFFGFFGGGGABFFFFFFFFFDFFFFFFFFFFFFFFFFFFFFFFFFFFFFFBFFB
@M05620:37:000000000-D9766:1:1101:9877:4838 1:N:0:43
ACCACACCTTCTACAATGAGCTGCGTGTGGCTCCCGAGGAGCACCCCGTGCTGCTGACCGAGGCCCCCCTGAACCCCAAGGCCAACCGCGAGAAGATGCCCAGGTGAGTGGCCCGCTACCTCTTCTGGTGGCCGCCTCCCTCCTTCCTGGCCTCCCGGAGCTGCGCCCTTTCTCACTGGTTCTCTCTTCTGCCGTTTTCCGTAGGACTCTCTTCTCTGACCTGAGTCTCCTTTGGAACTCTGCAGGTTCTA
+
CDCDCCCCFFFFGGGGGGGGGGHHGGGEHGHHHGGGGGGGGHHHHGGGGGGGHHHHGHHGGGGGGGGGGGGHGHHGGGGHGHHHGGGGGGDGGGHHHHHHHHHFHHHHHHGGHHGGGGGHHHHHHHHHHHGHHGGGGGHGHHGHHGGGGGGGGGGGGD-ADGGGGGFFFFFFFFFFFFFFFHFHHFFFFFHHFFFFFFHFFFFDDFFFFFFFFFFFFFFFFFFFFFFFFFFFFFFFFFFFHHFFFFFFFFB
@M05620:37:000000000-D9766:1:1101:23834:4843 1:N:0:43
AGTGCCAGCTCTCAATCGCACAGGGGACCCAGGGCCTGGCCCCTCCATCCAGAAAACCTATGACCTCACCCGCTACCTGGAGCACCAACTCCGCAGCTTGGCTGGGACCTATGTGAGTATCCAGCGTAGGAATCTGGGAGTTGGGGAGGAGTGAGGAGTTGGGGAAAGACAGTCCTAACCGTGGAGGGTTCTGGTAAATGATGGGGTGAGGAGGGGCTCTTTGGCTCCCACCAGTCCCCCTGTCTGGTCTA
+
BCBACFFFCFFFGGGGGFGGGGHHGGGGGGHHGGGGGGHHHHGHGGHHHHHHHHHHHGHHHHHHHHHHHHHGGGGGHHHHHHHHHHHHGHHHGGGGGGHHGHHGGFHHGHHHHHHHHHHGHHHHHGGGGGHHHHHHHHHGGHHHGGGGGGGHHHHHHGHGHFGGGGHHHHHHHHHHHHHHGGGGGGGGEFGGGGFGGGGGGGGGGGFFFFFFFFFFFAFFFFEFFFFFFFFFFFFFFFFFFFFFFFFFBFB
@M05620:37:000000000-D9766:1:1101:21824:4847 1:N:0:43
GAGGCTGCTTTGGAAGAAACTCATAGGTTACTGCAAAAGTTCCCCCTGGGCCTGGGAAAGATTCTCGCCTGGCTTACAGAAGCTGAAACGACGGCCAATGTGTGGCAACCCGCAAAGCAAGGCTCCTAGAAGATTACAAGGGAGTAAAAAAGCGGATGAAAGAATAGCAAGCAAGACACCCATCACCGCGTTAGCACTCTTATGGATCCAACTGAACAATTCTCAGCATTTGTACTTGTAACTGACAAGCC
+
A>AAAAFAFFFFGGGGGGGGGBF3DG111DA3DGFGDFHH2AD1BE0B//BF////BA/B0B1222/BA///B0BF111DFGHH1EBGF/B>/EE//?GG22B0/?01?G////B/B0B0BF/@F<11@1F1@1@1@?G1//F//?1@?1<<G.---</=G0/<000:00;:/:C/;//.;9;/0=CE?--A9:09;990;0;C/;;/;///;;B//;;/9//://9/;BBB:;9BFBBBFFBBFFFFF-;
@M05620:37:000000000-D9766:1:1101:23750:4854 1:N:0:43
AGTGCCAGCTCTCAATCGCACAGGGGACCCAGGGCCTGGCCCCTCCATCCAGAAAACCTATGACCTCACCCGCTACCTGGAGCACCAACTCCGCAGCTTGGCTGGGACCTATGTGAGTATCCAGCGTAGGAATCTGGGAGTTGGGGAGGAGTGAGGAGTTGGGGAAAGACAGTCCTAACCGTGGAGGGTTCTGGTAAATGATGGGGTGAGGAGGGGCTCTTTGGCTCCCACCAGTCCCCCTGTATGGTCTA
+
AB>ABFFFBFFFGAGFFFGAECHCGEEGGGHGFEGFGGHHHHGHGGHHHGGHHHHHHGHHHFHHHHHHHHHGG>EGHHHGBGHHHHC?EFHG?FCGFGFGGFHGGGHHGHHGHHHHHHHHHHHHHGGGGGHHHHHHHHCFGHHHGGCDGDCGFHHHGGHHHHGGFGHGHHHHHHHHHHHHGGGGGGGGEGFGFGFGGGGGGGGGGGDFFFFFFFFFFFFFFFFFFFFFFFFFFFFFFFFFFFFEFFFFFFF
@M05620:37:000000000-D9766:1:1101:22032:4870 1:N:0:43
GAGGCTGCTTTGGAAGAAACTGACAAGCCAGGGACAAAAGTTCGGAAGAGCACACGTCTGAACTCAAGTCACGAGATTCAATCTCGTATGCCGTCTTCTGCTTGAAAAACAAAAAAAACAAGGAGACGGAATAAGAACTAAGAAAACAATAAACAACAAAAAAATGAACATCGGTATCTGAAATGAAAAATGCCAGATGAACAAATAACATCAAAAACAAAAAAAATATCATAAGCTTGGAAGGAAAATCG
+
AAAAAAFAFFFFGGGG1BFGGEGCGABF00ABE0000BB012D//B/B00B1B00A0/0BDF111B11ADDFF>>?/FG1DG11BFBEG0FGG/>BCFGHHHHC0FGGH/>/>0///</<<0/0///?////1111?01?<1?<0<0<.1<1111..<.0<.<<.0<00000.....000:000;0000..00900.900000/.0000000000:...-9--9--9////////////-;//--9/99/;
@M05620:37:000000000-D9766:1:1101:15737:4886 1:N:0:43
AGTGCCAGCTCTCAATCGCACAGGGGACCCAGGGCCTGGCCCCTCCATCCAGAAAACCTATGACCTCACCCGCTACCTGGAGCACCAACTCCGCAGCTTGGCTGGGACCTATGTGAGTATCCAGCGTAGGAATCTGGGAGTTGGGGAGGAGTGAGGAGTTGGGGAAAGACAGTCCTAACCGTGGAGGGTTCTGGTAAATGATGGGGTGAGGAGGGGCTCTTTGGCTCCCACCAGTCCCCCTGTCTGGTCTA
+
BAABBFFFBFFFGGGGGGGFGGHGGGGGEGHHFEGGEFHHFHGHGGHHHHHHGHHHHGHHHHHHHHHHHHHGGEGGHHHHEGHHHHHGGHGHEGGGGHHHGHHGGGHHGHHHHHHHHHHHHHHHHGCFGGHHHHHHHHHGGHHHGGGGGGGHHHHHHGHHGHGGGGHHHHHHHHHHHHHHGGGGGGGG=CFGGGCGGGGGGGGGGGFFFFFFFFFFFFFFFFFFFFFFFFFFFFFFFFFFCFFFFFFFFFF
@M05620:37:000000000-D9766:1:1101:15751:4899 1:N:0:43
AGTGCCAGCTCTCAATCGCACAGGGGACCCAGGGCCTGGCCCCTCCACCCAGAAAACCTATGACCTCACCCGCTACCTGGAGCACCAACTCCGCAGCTTGGCTGGGACCTATGTGAGTATCCAGCGTAGGAATCTGGGAGTTGGGGAGGAGTGAGGAGTTGGGGAAAGACAGTCCTAACCGTGGAGGGTTCTGGTAAATGATGGGGTGAGGAGGGGCTCTTTGGCTCCCACCAGTCCCCCTGTCTGGTCTA
+
AAAAAFFFAFFFGGGGGGGCG0F0FGFGGGGHGGGGAFCHHHGHGGH0B?FGFHFFHGFFHHHHHHHHHHHGGGGGHHHHHHHHHFFEEHHHGGGGGHHHGHHFGGHHGHHHHHHHHHHHHHHHGGEGGGHHHGHHHHGFGHHHGGGGGGCGHHHHHGCGHHGCGGHAGHHHHGHHHHGGGCFGGEB@EFFFFGGGGGGGGGGGFFB@FFEFFF@@?@FFFFFFFFFFFFFFFEFFFFFB@FFFFFFFFFE
@M05620:37:000000000-D9766:1:1101:24999:4925 1:N:0:43
AGTGCCAGCTCTCAATCGCACAGGGGACCCAGGGCCTGGCCCCTCCATCCAGAAAACCTATGACCTCACCCGCTACGTGGCGCACCAACCCCGCAGCTTGGGTGGCACATATGAGAGTATAGAGCGTAGGAATCTGGGAGGTGGGGGGGAGTGAGGAGTTGGGGAAAGACAGTCCTAACCGGGGAGGGTTCTGGTAAATGATGGGGTGAGGAGGGGCTCTGTGGCTCCCACCACTCCCCCTGTCTGCTATA
+
AAAABFFFCFFFGGGGGGGGGGHGGGGGGGHHGGGGGGHHHHGHGGHHHHHHGHHHH?3FF3A5FAGHHCG0E>>/11BF//EEG/0??>>E?//<EC2B//??/0<2<FFGH2DF2F2DG1@FG??A//1>GGFHBH<C-.<E-C--;-;.A//:9:FFFF;-;:AAFFB/BB//9:FFF--;9CFF..AFF/;;B9/BBFFFFFAC..A/;D=AFAEF/9/:A.F.AF..../;FF?.:.;:F//;/;:
@M05620:37:000000000-D9766:1:1101:11601:4937 1:N:0:43
AGTGCCAGCTCTCAATCGCACAGGGGACCCAGGGCCTGGCCCCTCCATCCAGAAAACCTATGACCTCACCCGCTACCTGGAGCACCAACTCCGCAGCTTGGCTGGGACCTATGTGAGTATCCAGCGTAGGAATCTGGGAGTTGGGGAGGAGTGAGGAGTTGGGGAAAGACAGTCCTAACCGTGGAGGGTTCTGGTAAATGATGGGGTGAGGAGGGGCTCTTTGGCTCCCACCAGTCCCCCTGTCTGGTCTA
+
>>>AAFBFAFFFFFFGG1FECGEE0EEGGGHHGGGGGCHHHHGHGGEHGHHHHBCHHGHHHHHHHG1GGHHGGG?FHHHHHHGE0FGHGBGHGGGGG0FHGGHFAFFHGGHHHHGHHHFHHHHHHC?CCGHHHHGHHHHGEHHHGGGGGGGHHHHHHCHHHHCGGGHHHHHHHGHHHHHHGFAAGGGG9FGGGGGGGGGGGGGGGGB@FFFFFF@@@;EFFF//FBFFFFFFFFFFFFFF@FFFFBBBBFB
@M05620:37:000000000-D9766:1:1101:10013:4937 1:N:0:43
AGTGCCAGCTCTCAATCGCACAGGGGACCCAGGGCCTGGCCCCTCCATCCAGAAAACCTATGACCTCACCCGCTACCTGGAGCACCAACTCCGCAGCTTGGCTGGGACCTATGTGAGTATCCAGCGTAGGAATCTGGGAGTTGGGGAGGAGTGAGGAGTTGGGGAAAGACAGTCCTAACCGTGGAGGGTTCTGGTAAATGATGGGGTGAGGAGGGGCTCTTTGGCTCCCACCAGTCCCCCTGTCTGGTCTA
+
AAAAAFFFBFFFGGGGGFGAE?GCG2EEGEHHAAEEFFHHHHGHGGHHHGGHHHHGFEHHHGHHHGHFGHHEEEFGHHHH2FGHHHFCFGHF>E?EE3BFFFHF?AGHGHHHHHHHHHGHHHHHHFGGGGHHHHHHHHAFFHHHCGFFCDEGHGHHHGHHFHGGGGHHHHHHHHHHHHHHGGEGGFGGDFFBFGCFGGGGGGGGGGFFFFFFFFFFFFFFFFBBFFFFFFFFFFFFFFFFFFFFFBBFFB9
@M05620:37:000000000-D9766:1:1101:10000:4950 1:N:0:43
AGTTCCAGCTCTCCATCGAACAGGGTCCCCAGAGCCTGGCCCCTCCATCCAGAAAACCTATGACCTCACCCGCAACCTGGAGCACCCCCTCCGCAGCCTGGCTGCCACCTATGTGAGTATCCAGCGTAGGAATCTGGGCGTTGGGGCGGAGTGAGGAGTTGGGGAAAGACAGTCCTAACCGTGGAGGGATCTGGTAAATGATGGGGTGAGGAGGGGCTCTTTAGCTCCCACCAGTCCCCCTGTCTGGTCTA
+
>>>1>BD1>BFFG1BFGAA1B1GAF0000BBE00BB0BAF0FEHGGHFFFFF1FEBBEG1BB2DGABFGHFA>>>>GHBBB0BFGGG/>E/>///>//0B?BG//01BBGFHHGHGG>FDGHHHH/?//?@FGHHHGH/>ACCH-<.<A-;CC0CF9.=/0/9A...;/B/=FFGGB0CGGFF@-;B@-;:/;B//;FFFB/BF--9;9-9/AB-9@;EFF///;;BBEFABAFB9FBEF@FFFFF/;BFF
@M05620:37:000000000-D9766:1:1101:10018:4960 1:N:0:43
AGTGCCAGCTCTCAATCGCACAGGGGACCCAGGGCCTGGCCCCTCCATCCAGAAAACCTATGACCTCACCCGCTACCTGGAGCACCAACTCCGCAGCTTGGCTGGGACCTATGTGAGTATCCAGCGTAGGAATCTGGGAGTTGGGGAGGAGTGAGGAGTTGGGGAAAGACAGTCCTAACCGTGGAGGGTTCTGGTAAATGATGGGGTGAGGAGGGGCTCTTTGGCTCCCACCAGTCCCCCTGTCTGGTCTA
+
ABAABFFFCFFFGGGGGGGGGGHGGGGGGGHHFEGGGGHHHHGHGGHHHHHHHHHGHGHHHGHHHHHHHHHGGEEGHHHHFGHHHHHGGHHHGGGGGHHHGHHGGGHHGHHHHHHHHHHHHHHHHGGGGGHHHHHHHHHGGHHHGGCDGDEHHFHHHGHHHHGGGGHHHHHHHHHHHHHHGGFGAEGGGGGGGGGGGGGGGGGGGGFFFFFFFFFFFFFFFFFFFFFFFFFFFFFFFFFFFFFFFFFFFFB
@M05620:37:000000000-D9766:1:1101:25016:4970 1:N:0:43
AGTGCCAGCTCTCAATCGCACAGGGGACCCAGGGCCTGGCCCCTCCATCCAGAAAACCTATGACCTCACCCGCTACCTGGAGCACCAACTCCGCAGCTTGGCTGGGACCTATGTGAGTATCCAGCGTAGGAATCTGGGAGTTGGGGAGGAGTGAGGAGTTGGGGAAAGACAGTCCTAACCGTGGAGGGTTCTGGTAAATGATGGGGTGAGGAGGGGCTCTTTGGCTCCCACCAGTCCCCCTGTCTGGTCTA
+
AAAABFFFCFFFGGGGGFGCGFHCGEBEEGGHBFGEFGHHHHGHGGHHHGHHHHHHHGHHHGHHHHHHHHGGGEFFHHHHFGHHHH1?EBGGAFCGGHFGGGFGGGHGGFHHHHHHHFHHHHGHHGGGGGHHHFHHGGFGGHHHGGEDGDDHHGHHGGFHHFGFGGHHHHGHHHGHHGHHGDGGBFGGDGFGGGGGGGGGGGFGGGFFFFFFFFFFFFFFFFFEFFFFFFFFFFFFFFFDFFFFFFFFFFF
@M05620:37:000000000-D9766:1:1101:17116:4993 1:N:0:43
AGTGCCAGCTCTCAATCGCACAGGGGACCCAGGGCCTGGCCCCTCCATCCAGAAAACCTATGACCTCACCCGCTACCTGGAGCACCAACTCCGCAGCTTGGCTGGGACCTATGTGAGTATCCAGCGTAGGAATCTGGGAGTTGGGGAGGAGTGAGGAGTTGGGGAAAGACAGTCCTAACCGTGGAGGGTTCTGGTAAATGATGGGGTGAGGAGGGGCTCTTTGGCTCCCACCAGTCCCCCTGTCTGGTCTA
+
AAAABFFFAFFFGGGGGGGGGGHHGGGGGGHHGAFGDFHHHHGCFGHHHHHHGHHHHGHGHHHHHHHHHHHGGEGGHHHHGHHGHHHHGHHHGGGEGGHHGHHEGFHHGHHHGHFHDFDHHHFHHC<CFCGHEFDHFFFF<GGHGFEGGGGHGHHGGG<CGGCGGGHHHFHHFHHHHGHHAAE?FGGA:FFGFF;FFGGGGBFBG?DFEFFFFDA9D@EFFBFBFBBAFFFAAF9BBFFFF?FFFFF/BFB
@M05620:37:000000000-D9766:1:1101:16758:4993 1:N:0:43
AGTGCCAGCTCTCAATCGCACAGGGGACCCAGGGCCTGGCCCCTCCATCCAGAAAACCTATGACCTCACCCGCTACCTGGAGCACCAACTCCGCAGCTTGGCTGGGACCTATGTGAGTATCCAGCGTAGGAATCTGGGAGTTGGGGAGGAGTGAGGAGTTGGGGAAAGACAGTCCTAACCGTGGAGGGTTCTGGTAAATGATGGGGTGAGGAGGGGCTCTTTGGCTCCCACCAGTCCCCCTGTCTGGTCTA
+
>A11>DD@>FFFG1FEEF1AE?GCG0BEE0AGBAE/BFGHHHGCGGHHHHHGHHHBGFHHBAFHHDFHHHHEG>>EHHHF0BGHHH0/EGFG>ECEEGFGCCGGGGHHGGHFFGGFHFHHHHHHHGAEGGHHHHFHHG0?EHHHGG.CC.>FC0DG0ECGFHGGGCGFFHHHHHFHHGGHGEE@CEGGCFFGFGFFGGGGGGGGGGA@FFFFFF@?@@EFFFFBFFFFFFFFFFFFFFFF@FFFFFFFFFF
@M05620:37:000000000-D9766:1:1101:23079:5019 1:N:0:43
AGTGCCAGCTCTCAATCGCACAGGGGACCCAGGGCCTGGCCCCTCCATCCAGAAAACCTATGACCTCACCCGCTACCTGGAGCACCAACTCCGCAGCTTGGCTGGGACCTATGTGAGTATCCAGCGTAGGAATCTGGGAGTTGGGGAGGAGTGAGGAGTTGGGGAAAGACAGTCCTAACCGTGGAGGGTTCTGGTAAATGATGGGGTGAGGAGGGGCTCTTTGGCTCCCACCAGTCCCCCTGTCTGGTCTA
+
AAAABFFFBFFFGGGGGGGGGGHGGGGGGGHHGGGGGGHHGHGHGGHHHHHHHHHHHGHHHHHHHHHHHHHGGGGGHHHHHHHHHHHHGHHHGGGGGHHHGHHGFGHHGHHHHHHHHHGHHHHHHGGGGGHHHHHHGHGGGHHHGGGGGGGHHHHHHGHHHGGGGGHHHHHHHHHHHHHHGGGGGGGGGGGGGGGGGGGGGGGGGGFFFFFFFFFFFFFFFFFFFFFFFFFFFFFFFFFFFFFFFFFFFFF
@M05620:37:000000000-D9766:1:1101:21346:5044 1:N:0:43
GCGGCTGCTTTGGAAGCAACTGATAGGCCAGGGCCCCAGTATCTTATGGACCCAGGCATGAACCTCAACCACGATATTCAATCTGATATACCGCCTAATGCTTGACAACAATGTAAGTGTAAGGAAAAGCAATCAGAAGATTGGAACGAAGTACAACATTGGAAAACACAAGGGCTAACAATGGAGGGATCTGGTAAATGATGGGGTGAGGAAGGGAACTTAACCACCCACAAGTCTTCCAGTCTGAACTA
+
>11>A1AAFFFFCFGGCAFGG0B3A30B100BE0000B/112D22D2B11B0//////1B111A0B110BB////BEG22F2B@222B22FGG/E//1FH1@FEGHGG//G11B22>22BBF211000B01<<F111111BB10111?//??2@211/?11111<00/><<0...0>10>0<0/0<<-.<<0::;00CG0000:.::A?F.0/99;;..90000009..99..-/;;/99/9;/99//:/:
@M05620:37:000000000-D9766:1:1101:20538:5050 1:N:0:43
AGTGCCAGCTCTCAATCGCACAGGGGACCCAGGGCCTGGCCCCTCCATCCAGAAAACCTATGACCTCACCCGCTACCTGGAGCACCAACTCCGCAGCTTGGCTGGGACCTATGTGAGTATCCAGCGTAGGAATCTGGGAGTTGGGGAGGAGTGAGGAGTTGGGGAAAGACAGTCCTAACCGTGGAGGGTTCTGGTAAATGATGGGGTGAGGAGGGGCTCTTTGGCTCCCACCAGTCCCCCTGTCTGGTCTA
+
>>1>>11CAF131BGBF1FC10A00EEFCEEHFAE?//G0BGAAEG0G1FGDD0ABGE0GGGGGCG1BFGGE>>/>GEFFHGG/0?GGG0GGCE//E0BF/GHGG?GGGHFBGGGGDGHFF2GHFCEGGCDGHHFHGGGG/?1<CCEC@CCC<D0<GGHHFF-;CCHHHEFHHHHHHHEH-C9@GGB-..CFBB0CBBFGGGFGGGB@EFEFFB?-@=AFBBFFFBFFAFFB?-9B9BEF-AFFFFFFFF9
@M05620:37:000000000-D9766:1:1101:10519:5064 1:N:0:43
AGTGCCAGCTCTCAATCGCACAGGGGACCCAGGGCCTGGCCCCTCCATCCAGAAAACCTATGACCTCACCCGCTACCTGGAGCACCAACTCCGCAGCTTGGCTGGGACCTATGTGAGTATCCAGCGTAGGAATCTGGGGGTTGGGGAGGAGTGAGGAGTTGGGGAAAGACAATCCTAACCGTGGAGGGTTCTGGCAAATGATGGGGTGAGGAGGGGCTCTTTGGCTCCCACAAGTCCCCCTGTCTGGCCTA
+
1A>AAFF1>FFFFGGGGGAFCEGCFEGA?EHHG00A/ABC0FEEGGH1DFHG1AFHHA0AFA2GFHCHHGEGGGC>GHHCHHHC0/BGGE1FE>E/>>GHA0B/</BFGHH11BBG1>21BGFFG@CE/?GFGHH11G/A<->---CC-<CGHHGHH.//0:ACEBF./;F/0;C00;F.AEFGCCEGGF-BF//;9AFFF/FBE-;-AFF/-9---;AFFF/FFFF-;-A--:FB/BAA@F/BF/F/;B/
@M05620:37:000000000-D9766:1:1101:11196:5064 1:N:0:43
AGTGCCAGCTCTCAATCGCACAGGGGACCCAGGGCCTGGCCCCTCCATCCAGAAAACCTATGACCTCACCCGCTACCTGGAGCACCAACTCCGCAGCTTGGCTGGGACCTATGTGAGTATCCAGCGTAGGAATCTGGGAGTTGGGGAGGAGTGAGGAGTTGGGGAAAGACAGTCCTAACCGTGGAGGGTTCTGGTAAATGATGGGGTGAGGAGGGGCTCTTTGGCTCCCACCAGTCCCCCTGTCTGGTCTA
+
AAABCFFFCFFFGGGGGFFCEGGEFEGGGGHHFGGGGGHGHHGHGGGHHHHHHGHHHGHHHHHHHHHHHHHGGGCGHGHGHGHHHHHHGHHHGGGGGHHHGHFGEGHHGFHHHFHHHGHHFFHHH@?C@EGHHHHHGHHGDGHHCGGGGGGFHHGHHGHHHHCCEGHHHHHHHHHHHHHHGGEDGFGGEGGGGG;BGGGGGFGGGGFFFFFFFFFFFFFFFFFFFFFFFFFFFFFBFFEFFFFFFFFFFF;
@M05620:37:000000000-D9766:1:1101:14372:5074 1:N:0:43
ACCACACCTTCTACAATGAGCTGCGTGTGGCTCCCGAGGAGCACCCCGTGCTGCTGACCGAGGCCCCCCTGAACCCCAAGGCCAACCGCGAGAAGATGCCCAGGTGAGTGGCCCCCTACCTCTTCCGGTGGCCGCCTCCCTCCTTCCTGGCCTCCCGGCACTGCGCCCTTTCTCACTGGTTCTCTCTTCTGCCGTTTTCCGTAGGACTCTCTTCCCTGACCTGAGTCGCCTTTGGAACTCTGCAGGTTCTA
+
ABBBBBBBFFFFGGAGGGGGGGHHGEGEHGHHHGGEGGGGGHFHHGGGFGGGHHHHHFHGGGGGGGGGGGGHFHHGGGGHGHHHHGGGGGGGGGHHGHHHHH/??CB0<?FCGG-<-<GFHGFGG1<@<<ACGC-C.:GECGGEFFGFBFEGGFEGDD--;/;;99DFAFFFFEF/9BF/FBFFFB/B;/FBF>9DFFFFF/9.9/BFFBFFFB/9:F./;/B/.;/;-;9DFFFFF/;/9FFFBAAB///
@M05620:37:000000000-D9766:1:1101:20492:5085 1:N:0:43
AGTGCCAGCTCTCAATCGCACAGGGGACCCAGGGCCTGGCCCCTCCATCCAGAAAACCTATGACCTCACCCGCTACCTGGAGCACCAACTCCGCAGCTTGGCTGGGACCTATGTGAGTATCCAGCGTAGGAATCTGGGAGTTGGGGAGGAGTGAGGAGTTGGGGAAAGACAGTCCTAACCGTGGAGGGTTCTGGTAAATGATGGGGTGAGGAGGGGCTCTTTGGCTCCCACCAGTCCCCCTGTCTGGTCTA
+
1>1>AF1FAFFFGGGGGFGCEGGHGGCGAEGHAFEAFEHF0FEHGGGG1AGFBA1BGA01GHBHFH1GHHHGGG@>GHHHGGGE0?GHGFHHGCGGGHHHGGHGGGHHECGHHH2BGFGF2BGHHGAFGGHHHBHHHHH/?GHFGGG-->E0GHHHHGHH0/<:CFHHHHHHHFHFHHHHGF.AEGGG;FGGGGFGGGGGGGGGGGF@FFFFFF@--;EFFFFFF/BEFFFFFFFFFFEB-:BFFB//:BB
@M05620:37:000000000-D9766:1:1101:10835:5121 1:N:0:43
GAGGCTGCTTTGGAAGAAACTCATAGATTACTGCAACAGTTCCCCCTGGACCTGGAAAAGTTTCTTGCCTGGCTTACAGAAGCTGAAACAACTGCCAACAGGCTGCTACCCGTAAGGAAAGGCTCCTAGAAGACTCCAAGGGGGGAAAAGAGCTGATGAAACAATGGCAAGTAAGTCAGGCATTTCCGCTTTAGCACTCTTGGGGCTCCAATTGACCAATTCACAGCATTTGTACTTGTAACTGACACGCC
+
A3ABAB?ACFFFGFGGGGGGGGFHHDGDDH4DFFFBCCC5BFGCHG?FEFA2B22F3AABFHFGHHH5BE3FGHAFGFGHHHHHHHGHHFFH3FG33B?1B11F1F@FGFF>?EEFH33?B0/3??3BF3G3BB333B?FFG/<--.9//.//C90B0;B09/;B09.;/./;B9;/9/././/9//9;?9E/BFFE99/9;/9-.;..99;/;//;/:FF//;B/;B/;///:BFF/;FBFFB:FF/9-A
@M05620:37:000000000-D9766:1:1101:23846:5184 1:N:0:43
AGTGCCAGCTCTCAATCGCACAGGGGACCCAGGGCCTGGCCCCTCCATCCAGAAAACCTATGACCTCACCCGCTACCTGGAGCACCAACTCCGCAGCTTGGCTGGGACCTATGTGAGTATCCAGCGTAGGAATCTGGGAGTTGGGGAGGAGTGAGGAGTTGGGGAAAGACAGTCCTAACCGTGGAGGGTTCTGGTAAATGATGGGGTGAGGAGGGGCTCTTTGGCTCCCACCAGTCCCCCTGTCTGGTCTA
+
AAAAAFFFBFFFGEGGGFFFG?HFGEFGGGHHGGGE2BGGGHGHGGHHHHFHFHHGHGHHHFFHHHHHHHHGGGGGHHHGHHGGHHFHGHHHGE//EFGFCHHFEGGHGGHHHHHHHHHHHFHGHGGGGGGHHHHHHHHGGHHHGFGGGGGHHGHFHDHHHGGGGGHGHHHHHHHHHHHHGFGAGGGGGGGGGGGGGGGGGGGGGGFFFFFFFFAFDDFFFFEFFFFFFFFFFFFFFFFFFFFFFFBF;B9
@M05620:37:000000000-D9766:1:1101:20226:5220 1:N:0:43
AGTGCCAGCTCTCAATCGCACAGGGGACCCAGGGCCTGGCCCCTCCATCCAGAAAACCTATGACCTCACCCGCTACCTGGAGCACCAACTCCGCAGCTTGGCTGGGACCTATGTGAGTATCCAGCGTAGGAATCTGGGAGTTGGGGAGGAGTGAGGAGTTGGGGAAAGACAGTCCTAACCGTGGAGGGTTCTGGTAAATGATGGGGTGAGGAGGGGCTCTTTGGCTCCCACCAGTCCCCCTGTCTGGTCTA
+
AB>ABFFFBFFFGGGGGGGGGGHHGGGGGGHHGGGGGGHHHHGHGGHHHHHHHHHHHGHHHHHHHHHHHHHGGGGGHHHHHHHHHHHHGHHHGGGGGHHHGHHGGGHHGHHHHHHHHHHHHHHHHGGGGGHHHHHHHHHGGHHHGGFGGGGHHHHHHGHHHHGGGGHHHHHHHHHHHHHHGGGGGGGGEGGGGGFGGGGGGGGGGGFFFFFFFFFFFFFFFFFFFFFFFFFFFFFFFFFFFFFFFFFFFFF
@M05620:37:000000000-D9766:1:1101:11908:5262 1:N:0:43
AGTGCCAGCTCTCAATCGCACAGCGGGCCCAGGGCCAGGCCCCTCCATCCAGAAAACCTATGACCTCACCCGCTACCTGGAGCACCAACGCCGCAGCTTGGCTGGGACCTATGAGAGTATCCAGCGTACGAATCTGGGAGTTGGGGAGGAGTGAGGAGTTGGCGAAAGACAGTGGTAACCGTGGAGGGTTCTGGTAAATGATGGGGTGAGGAGGAGCTCTTTCGCTCCCACCAGTCCCCCTGTCTGATATA
+
>1AAAFF11F1FGFFGFFCCE?F0AA0A/AEGF/EF/ABF/BEEEGHFH0BB1FC0BEH11B2DF1BGHGH?G>EEH1GHGGG?F?FGG/>E>BB//<GG/C?FECGHG0FFF11?F1FGHF<GGC>C-<>GHCHHHGGGEHHGGGGGCGGHHF0:;.C/0//;@??EFGGGG0/;BFGGGBE?FFF-9;AFFF/BFFEFFBFF--;@EFFFFF--:;FFFF/:A9E-9-9-A-;;//A-;AFFFB///;/
@M05620:37:000000000-D9766:1:1101:14730:5272 1:N:0:43
AGTGCCAGCTCTCAATCGCACAGGGGACCCAGGGCCTGGCCCCTCCATCCAGAAAACCTATGACCTCACCCGCTACCTGGAGCACCAACTCCGCAGCTTGGCTGGGACCTATGTGAGTATCCAGCGTAGGAATCTGGGAGTTGGGGAGGAGTGAGGAGTTGGGGAAAGACAGTCCTAACCGTGGAGGGTTCTGGTAAATGATGGGGTGAGGAGGGGCTCTTTGGATCCCACCAGTCCCCCTGTCTGGTCTA
+
>A>>A1B11CFFGGGGGGA1ECHCFEFAABGHA0EE/AGHAGGGGGH1FGHHBGCGHGG1BGBGHGFHHFHGG>>FHHHFFHHHFHHHGF1GEEE>>BFGGHFFGGGAEHHHHHFHHHHGGHHHHCCCGGHHHHHGEFFFEHFGGGGCGGFFGHFHHGF/</<CEGHHHHHHHHHGHHHHGGAAEGBG;;FGFB;FGGGGGGG0EGB@FFFFFF--@?FF/BFF9BFFFFFFFFFFFFFF@FFFFFFFFFF
@M05620:37:000000000-D9766:1:1101:16467:5301 1:N:0:43
AGTGCCAGCTCTCAATCGCACAGGGGACCCAGGGCCTGGCCCCTCCATCCAGAAAACCTATGACCTCACCCGCTACCTGGAGCACCAACTCCGCAGCTTGGCTGGGACCTATGTGAGTATCCAGCGTAGGAATCTGGGAGTTGGGGAGGAGTGAGGAGTTGGGGAAAGACAGTCCTAACCGTGGAGGGTTCTGGTAAATGATGGGGTGAGGAGGGGCTCTTTGGCTCCCACCAGTCCCCCTGTCTGGTCTA
+
AAAABFFFAFFFGGGGGGGFGGHCGGGGEFHHFAGG2FHHEHGHGGHHHHHHGHHHHGHFHHFHHGHHHHHGGEEGHHHHGGHHHHHHGHHHGGGCEHHHGHHGGGHHGHHGHHHHHHHHHHHHHGGGGGHHHHHHHGHGGHHHGGGGGGGFGHHHHG/<GHGGGGHHHHHHHHHHGHHHGGFFGGGG:FFGGG;FGGGGGGGGGGADEFFFFFFFFFFFFFFBFFFFFFFFFFFFFFFFFFFFFFFBBFF
@M05620:37:000000000-D9766:1:1101:10835:5324 1:N:0:43
ACCACACCTTCTACAATGAGCTGCGTGTGGCTCCCGAGGAGCACCCCGTGCTGCTGACCGAGGCCCCCCTGAACCCCAAGGCCAACCGCGAGAAGATGCCCAGGTGAGTGGCCCGCTACCTCTTCTGGTGGCCGCCTCCCTCCTTCCTGGCCTCCCGGAGCTGCGCCCTTTCTCACTGGTTCTCTCTTCTGCCGTTTTCCGTAGGACTCTCTTCTCTGACCTGAGTCTCCTTTGGAACTCTGCAGGTTCTA
+
1A1>A11AFFCDAGG13BBFAA11AEEEGEGGFGF0B/E/EHHHHG/EA/EAF1ABG00EGGGG/E>FGGGHHH>EEGG//FH//FGEG?BC?CGHE1FHFFFCGCGHHHGGHHGGGGGFHDHHH00DGHGHHGG-C.CF:GGHB9FGGGGGGGE.E@9AAGGG@GF@@FFEFFFFFFFF/:BFFFFFFEFFF@AFFFFFFFFFAFFFFFFFFFFFFBBFFFFFFB9FFFFFFFEFFBFFFFFFFFF/BF9
@M05620:37:000000000-D9766:1:1101:10422:5370 1:N:0:43
AGTGCCAGCTCTCAATCGCACAGGGGACCCAGGGCCTGGCCCCTCCATCCAGAAAACCTATGACCTCACCCGCTACCTGGAGCACCAACTCCGCAGCTTGGCTGGGACCTATGTGAGTATCCAGCGTAGGAATCTGGGAGTTGGGGAGGAGTGAGGAGTTGGGGAAAGACAGTCCTAACCGTGGAGGGTTCTGGTAAATGATGGGGTGAGGAGGGGCTCTTTGGCTCCCACCAGTCCCCCTGTCTGGTCTA
+
AAAABFFFCFFFGGGGGGGCGFHGGGGGGGHHFFGGGGHHHHGHGGHHHHGHHHHHHGHHHHHHHHHHHHHGGEEGHHHHHHHHHHHHGHHHGGGGGHHHGHHGGGHHGHHHGHH3B3?BHHFFFC?<BDGF2@1FHFFFGHHHGGEFCAEGCBHFC.</DGGCGGECHHFH0G0;GHHCDEC?AEGGG.C0;:;FGB:;:0CFGB9:9FFFFFFFA:AFFBFBBBFFEFFFFA;FFFFA-90;0B/;:00
@M05620:37:000000000-D9766:1:1101:17687:5371 1:N:0:43
AGTGCCAGCTCTCAATCGCACAGGGGACCCAGGGCCTGGCCCCTCCATCCAGAAAACCTATGACCTCACCCGCTACCTGGAGCACCAACTCCGCAGCTTGGCTGGGACCTATGTGAGTATCCAGCGTAGGAATCTGGGAGTTGGGGAGGAGTGAGGAGTTGGGGAAAGACAGTCCTAACCGTGGAGGGTTCTGGTAAATGATGGGGTGAGGAGGGGCTCTTTGGCTCCCACCAGTCCCCCTGTCTGGTCTA
+
BCABCFFFCFFFGGGGGGGGGGHGGGGGGGHHGGGGGGHHHHGHGGHHHHHHHHHHHGHHHHHHHHHHHHHGGEGGHHHHGHHHHHHHGHHHGGGGGHHHGHHGGGHHGHHHHHHHHHHHHHHHHGGFGGGHHHHHHHHGEHHHGGGGGGDFGFHHHGHFHHGGGGHGHHHHHHHHHHHHGGGGGGGGEGGGGG;FGGGGGGGGGGFFFFFFFFFFFFFFFFFFFFFFFFFFFFFFFFFFFFFFFFFFFFF
@M05620:37:000000000-D9766:1:1101:9355:5379 1:N:0:43
AGTGCCAGCTCTCCATCGCACAGGGGACCCAGGGCCTGGCCCCTCCATCCAGAAAACCTATGACCTCACCCGCTACCTGGAGCACCCACTCCGCAGCTTGGCTGGGACCTATGTGAGTATCCAGCGTAGGAATCTGGGAGTTGGGGCGGAGTGCGGAGTTGGGGAAAGACAGTCCTAACCGTGGAGGGTTCTGGTAAATGATGGGGTGAGGAGGGGCTCTTTGGCTCCCACCAGTCCCCCTGTCTGGTCTA
+
>A>>ADFFBFFFGAGGFEE2E?GDGEEEGEFGBEFAAFHHGHGHGGHHHFFGGHHBGGHHGEGHHDFFHHH>E>>EHHFF?BFGHH1?EHHB>E/E>FBBEHHGGGHHGHHGHHHGHHHGHHGHHGGDGGHHHHHHHH0FGHHHGG.<D-;;G0=B-ADGGGGGEAAFFG9CGGGGGFFFFFFFAEFFDFFFFFFFFFFFFFFFFFDFFFFEFFFFFFFFFFFFFFFFFFFFFFFFFFFFFFFFFFFFFFF
@M05620:37:000000000-D9766:1:1101:13763:5407 1:N:0:43
ACCACACCTTCTACAATGAGCTGCGTGTGGCTCCCGAGGAGCACCCCGTGCTGCTGACCGAGGCCCCCCTGAACCCCAAGGCCAACCGCGAGAAGATGCCCAGGTGAGTGGCCCGCTACCTCTTCTGGTGGCCGCCTCCCTCCTTCCTGGCCTCCCGGCGCTGCGCCCTTTCTCACTGGTTCTCTCTTCTGCCGTTTTCCGTAGGACTCTCTTCTCTGACCTGAGTCTCCTTTGGAACTCTGCAGGTTCTA
+
BBBBBBBACFCFGGGGGGAFGGHHGEEA4BGGGFFE?EGGDHHHHGGCEEFGFHGHHHHAEE?FGGGGGGGFGHHGGGGHGHHHHGGEGG@BCGHB>GHHHHHGGHHHHHGGGHGGGGGHHHHHHHHHGHDHHGGGGGHGHHGHHGGGGGGGGGGGGG-BDFFFFFFFFFFFFFFFFFFFFFFFFFFFFFFFFDADFFFFFFFFFFFFFFFFFFFFFFFFFFFBFFF;FFFFFFFFFFFFFFFFFFAFFFF
@M05620:37:000000000-D9766:1:1101:25594:5429 1:N:0:43
AGTGCCAGCTCTCAATCGCACAGGGGACCCAGGGCCTGGCCCCTCCATCCAGAAAACCTATGACCTCACCCGCTACCTGGAGCACCAACTCCGCAGCTTGGCTGGGACCTATGTGAGTATCCAGCGTAGGAATCTGGGAGTTGGGGAGGAGTGAGGAGTTGGGGAAAGACAGTCCTAACCGTGGAGGGTTCTGGTAAATGATGGGGTGAGGAGGGGCTCTTTGGCTCCCACCAGTCCCCCTGTCTGGTCTA
+
AB>AAFFFBFFFGGGGFGGGGCHAFGEGGGHHGGGGGGHHHHCHGGHHHFGHHHHFHGHHGHHHHHHHHHGFFEEGHHHHGGGHHHHEGGHHGGGGGHFHGGHG//FGG2BFHHHHHGHHHHHHHGEGGGHHHHHHHHHGEHHHGGGGGGAGHHHHHGHHHHGGGGHHHGHHHHGHHHHHGGGGGGGGEFGGGGGGGGGGGGGGGGFFFFFFFFF-@@EFFFFFFFFFFFFFFFFFFFFFFFFFFFFFFF9
@M05620:37:000000000-D9766:1:1101:25576:5433 1:N:0:43
AGTGCCAGCTCTCAATCGCACAGGGGACCCAGGGCCTGGCCCCTCCATCCAGAAAACCTATGACCTCACCCGCTACCTGGAGCACCAACTCCGCAGCTTGGCTGGGACCTATGTGAGTATCCAGCGTAGGAATCTGGGAGTTGGGGAGGAGTGAGGAGTTGGGGAAAGACAGTCCTAACCGTGGAGGGTTCTGGTAAATGATGGGGTGAGGAGGGGCTCTTTGGCTCCCACCAGTCCCCCTGTCTGGTCTA
+
AA>AAFFF?FFFGEGGGGGAE?GAFEEE2AFFABEB2FGH2FEAEGHHHFHH3FFFGGHFFG5FHDGHHC1>E>>FHFEHBFGHHH1FEHHG?ECEEG3BEGHC<?GFE2B3DGHHHD3DGGFBFGADGDHHFHFHHB<FEFFHG@.DGC<FG0DGGG/<DGF?ADHFHHHFHHFFCFGHG9C?AADFAFGGFGFFFFFFEFBGGD9@EF?/D?B-;@99BFF/FFFEFF.AE?FFFFADFFBFFFBFFFB
@M05620:37:000000000-D9766:1:1101:24135:5435 1:N:0:43
AGTGCCAGCTCTCCATCGCACAGGGGACCCAGGGCCTGGCCCCTCCATCCAGAAAACCTATGACCTCACCCGCTACCTGGAGCACCAACTCCGCAGCTTGGCTGGGACCTATGTGAGTATCCAGCGTAGGAATCTGGGAGTTGGGGAGGAGTGAGGAGTTGGGGAAAGACAGTCCTAACCGTGGAGGGTTCTGGTAAATGATGGGGTGAGGAGGGGCTCTTTGGCTCCCACCAGTCCCCCTGTCTGGTCTA
+
AA>>AFFFBCFFG4GGGGGEGCHGGEFGGGEHGGGEGFHHHHGHGGHHHHHGGHHFGGHHGEGHHGGHHHHGG>FGHHGFBFHHHHAFFFGE>E?E>GFGGGHGGGHHGHHGHHHHHHHGHHHHHGGDGGHHHHHHHHFGGHHHGGEGG>CCHBGHHGGHFHGGEFGHFFHHHHHHHHHGGGFGFGGGEFGGGGFFGGGGGFGGGGDFFFFFFFFFFFFFFFFFFFFFFFFFFFFFFFFFFFFFFFFFFFF
@M05620:37:000000000-D9766:1:1101:20102:5445 1:N:0:43
AGTGCCAGCTCTCAATCGCACAGGGGACCCAGGGCCTGGCCCCTCCATCCAGAAAACCTATGACCTCACCCGCTACCTGGAGCACCAACTCCGCAGCTTGGCTGGGACCTATGTGAGTATCCAGCGTAGGAATCTGGGAGTTGGGGAGGAGTGAGGAGTTGGGGAAAGACAGTCCTAACCGTGGAGGGTTCTGGTAAATGATGGGGTGAGGAGGGGCTCTTTGGCTCCCACCAGTCCCCCTGTCTGGTCTA
+
AB>ABFFFCFFFGGGGGGGCGCHCGGGGGGHHFFGGGGHHHHGHGGHHHHHHHHHHHGHHHGHHHGHHHHHGGEFGHHHHFGHHHHCGGHHFAFFGGHGHGGHGGGHHGHHHHHHHHHHHHHHHHGGGGGHHHHHHHHHGGHHHGGGGGGGHHHHHGGHHHHGGGGHHHHHHHHHHHHHHGGFGGGGGEGGGGGFGGGGGGGGGGGFFFFFFFFFFFFFFFFFFFFFFFFFFFFFFFFFFFFBFFFFFFFF
@M05620:37:000000000-D9766:1:1101:17606:5449 1:N:0:43
AGTGCCAGCTCTCAATCGCACAGGGGACCCAGGGCCTGGCCCCTCCATCCAGAAAACCTATGACCTCACCCGCTACCTGGAGCACCAACTCCGCAGCTTGGCTGGGACCTATGTGAGTATCCAGCGTAGGAATCTGGGAGTTGGGGAGGAGTGAGGAGTTGGGGAAAGACAGTCCTAACCGTGGAGGGTTCTGGTAAATGATGGGGTGAGGAGGGGCTCTTTGGCTCCCACCAGTCCCCCTGTCTGGTCTA
+
BCBACFFFCFFFGGGGGGGGGGHGGGGGGGHHGGGGGGHHHHGHGGHHHHHHHHHHHGHHHHHHHHHHHHHGGFGGHHHHHGGGHHHGGHHHGGGGGHHHGHHGGGFHGHHHHHHHHHHHHHHHHGGGGGHHHHHHHHHGGHHHGGGGGGGFHFHHHGHGHHGGGGHHHHHHHHHHHHHHGGEGGGGGEGGGGGCFGGGGGGGGGGFFFFFFFFFFFFFFFFFFFFFFFFFFFFFFFFFFFFFFFFFFFFF
@M05620:37:000000000-D9766:1:1101:12716:5475 1:N:0:43
AGTGCCAGCTCTCAATCGCACAGGGGACCCAGGGCCTGGCCCCTCCATCCAGAAAACCTATGACCTCACCCGCTACCTGGAGCACCAACTCCGCAGCTTGGCTGGGACCTATGTGAGTATCCAGCGTAGGAATCTGGGAGTTGGGGAGGAGTGAGGAGTTGGGGAAAGACAGTCCTAACCGTGGAGGGTTCTGGTAAATGATGGGGTGAGGAGGGGCTCTTTGGCTCCCACCAGTCCCCCTGTCTGGTCTA
+
BBABBFFFCFFFGGGGGGGGGGHHGGGGGGHHFGGGGGHHHHGHGGHHHHHHHHHHHGHHHHHHHHHHHHHGGEFGHHHHHHHHHHHHGHHHGGGGGHHHGHHGGGHHGHHHHHHHHHHHHHHHHGEGGGHHHHHHHHHGGHHHGGGGGGGHHHHHHGHHHHGGGGHHHHHHHHHHHHHHGGGGGGGGCFGGGGFGGGGGGGGGGGFFFFFFFFFFFFFFFFFFFFFFFFFFFFFFFFFFFFFFFFFFFFF
@M05620:37:000000000-D9766:1:1101:14581:5475 1:N:0:43
AGTGCCAGCTCTCAATCGCACAGGGGACCCAGGGCCTGGCCCCTCCATCCAGAAAACCTATGACCTCACCCGCTACCTGGAGCACCAACTCCGCAGCTTGGCTGGGACCTATGTGAGTATCCAGCGTAGGAATCTGGGAGTTGGGGAGGAGTGAGGAGTTGGGGAAAGACAGTCCTAACCGTGGAGGGTTCTGGTAAATGATGGGGTGAGGAGGGGCTCTTTGGCTCCCACCAGTCCCCCTGTCTGGTCTA
+
AA>>AFFFAFFFG4FGGGG2ECHCGGEEEEHHBAEEFFHHFHGHGGHFHGHHFHHHHGHBGGFHHFGHHHHGG>EEHHHHBFGHHHHCFHHEAFCE>GBGGHHGGGHHGHHHHHHGHGHHHHHHHGCGGGHHHHHHHGHGGHHHGGGGFGDGHFHHHG/<GHGGFGHHHHHHHHHHHHHHGDFCFEGG9ACFFGCFGGGGGGGGGGFFFFFFFFFAFFEFFFFFFFFFFFFFFFFFFFFFFFFFFFFFFFF
@M05620:37:000000000-D9766:1:1101:10817:5506 1:N:0:43
AGTGCCAGCTCTCAATCGCACAGGGGACCCAGGGCCTGGCCCCTCCATCCAGAAAACCTATGACCTCACCCGCTACCTGGAGCACCAACTCCGCAGCTTGGCTGGGACCTATGAGAATATAGAGCGTAAAAATCTGGGAGGTGGGGGAGAGAGAGGAGTTGGGAAAAGACAGTCCTAACCGTAGAGGGTTCTGGTAAATGATGGGGTGAAGAGGGGCTCTTTCGCTCCCACCACTCCCCCTGTCTGCTATA
+
>1>AAFDFAFCDBDG3F1FGEG0GFEGGCGHHGGEAFCHEGGGHGGFH1BFF101BGE0FGHBHFHCGHHHGGG?EHHHCHHHC>?GHGFHHGEEGE0GHGHHGGGHHGFFHH2BB1BBGD22BB/??//@1@@<G1F0///?C-@--<<=.<..=.::;0:-.;.;;C/;CFGFB00;FG9.;.=;9.;ABF00;;90;9BFFFFB@?/;/;A--9@EF/9/;B-E9E---;-/;BEB-9-;FFF/////
@M05620:37:000000000-D9766:1:1101:22212:5520 1:N:0:43
ACTGCCACTTCTCAATCGCACAGGGCTGACCCCCCGTGACCAGATTCCATAGCAAACTCAGGACCCCACTTGCAACAAAGAACACCCACTCTGCAGCTCGGCTGGAGTCGGCCTCTGTTCTTTGTGTAGGAGTGCGTATTTTGGGACCGACCGTCCTCCCCGTGGCGGTTTCTATTCACTGTTGGGTTGCGGGGGGGCTCATTGGCTCCCCCCCGTCACCCTGTCTGGTCTCTCTCCGTCCGTCAGATCGG
+
>1>>A11BBF1BBAGFGCGGGC0C0A0AAF0000A/B//B1B00BDAAGD211D1B0111B01/?>?/E01BB@F@G/>>B>0BFEE/?0B11B2B10>//?//E0B<BE@/?/BB1B>B2@@12@02@FF@<0@<//?1@11//.0<<-<<@C<<.0/.:;A::--;--.0C0000;9;90009-.---;@-;=-@-99/9;FB9999-999--:--:BFEFFFFB/;///:/;/B--9--;-9;/9/--
@M05620:37:000000000-D9766:1:1101:14209:5534 1:N:0:43
AGTGCCAGCTCTCAATCGCACAGGGGACCCAGGGCCAGGCCCCTCCATCCAGAAAACCTATGACCTCACCCGCTACCTGGAGCACCAACGCCGCAGCTTGGCTGGGACCTATGTGAGTATCCAGCGTAGGAATCTGGGAGTTGGGGAGGAGTGAGGAGTTGGGGAAAGACAGTCCTAACCGTGGAGGGTTCTGGTAAATGATGGGGTGAGGAGGGGCTCTTTGGCTCCCACCAGTCCCCCTGTCTGGTCTA
+
>>A>AFDFBFFFFFGGGAFGEAF42A2AEGHHGGGG2ABFFFEHGGHHHABGFG32BEGH53DGH@CGHHH>E/EEGHFFGGG?B??FE1>EGE/E@3FHEGFFFFGHGHHHHHGGH@FFHGFGHG?C@DFHBDFHHGFFFHHHGGGCCGCGHHEHF?:CHHGGEGGHFFGGBBFGFGGF@CCBGGGG9CFGGG;FFFFFB;FFFFF?FFFFDFB<B@?BFFFBFFFE.9A.AABFFFFD?EFFFFFFBBF
@M05620:37:000000000-D9766:1:1101:23310:5604 1:N:0:43
AGTGCCAGCTCTCAATCGCACAGGGGACCCAGGGCCTGGCCCCTCCATCCAGAAAACCTATGACCTCACCCGCTACCTGGAGCACCAACTCCGCAGCTTGGCTGGGACCTATGTGAGTATCCAGCGTAGGAATCTGGGAGTTGGGGAGGAGTGAGGAGTTGGGGAAAGACAGTCCTAACCGTGGAGGGTTCTGGTAAATGATGGGGTGAGGAGGGGCTCTTTGGCTCCCACCAGTCACCCTGTCTGGTCTA
+
AAAAADFFAFFFGDGGGAF1EAB0BEEGGEGFFGFE/FF0FGGGGGHH1FAG1G1BBEEGG1EHFGFGHHHGGGGGHFGBGGG?FEFFEFGGGECG@BBB/0B??ECFEHF1FH2FGBGHHFGF0B?C<B@1<1G1?0FF/FDFGC.A-C.<.=0.0.<<DH@:CAGC/:GCGGHHHBCF?EAAFFA@.;CFFGFFFGGFFFFGEBB?AFFFFB?@@@EFF//;BFF--B-A9AFF//9A-B/9;///;;F
@M05620:37:000000000-D9766:1:1101:9686:5617 1:N:0:43
AGTGCCAGCTCTCAATCGCACAGGGGACCCAGGGCCTGGCCCCTCCATCCAGAAAACCTATGACCTCACCCGCTACCTGGAGCACCAACTCCGCAGCTTGGCTGGGACCTATGTGAGTATCCAGCGTAGGAATCTGGGAGTTGGGGAGGAGTGAGGAGTTGGGGAAAGACAGTCCTAACCGTGGAGGGTTCTGGTAAATGATGGGGTGAGGAGGGGCTCTTTGGCGCCCACCAGTCCCCCTGTCTGGTCTA
+
AAABBFFFAFFFGGGGGFFCFGGHGCGEEEHHFEGGAFFGFHGFGGGHHHHHFFGGEEHHHHGHGFHFHGFEE>EGHFHHHHHHHHFFFFHHGGGGGHFHGHEFGEACGHHDHF33FFGGHGFFH/E<DCF2@GHF1G0FGHHFCGEDF.CFC0DCGGHBGBDFG.GG/GHHGHHFGF/.@;C?.C9DCFFFGG0CFBBFFBBFGGFFEFFFDF;DFBFFFF/;:-;B-AEDFFFFFFFDAAFFBBFFFBB
@M05620:37:000000000-D9766:1:1101:11736:5617 1:N:0:43
AGTGCCAGCTCTCAATCGCACAGGGGACCCAGGGCCTGGCCCCTCCATCCAGAAAACCTATGACCTCACCCGCTACCTGGAGCACCAACTCCGCAGCTTGGCTGGGACATATGTGAGTATCCAGCGTAGGAATCTGGGAGTTGGGGAGGAGTGAGGAGTTGGGGAAAGACAGTCCTAACCGTGGAGGGTTCTGGTAAATGATGGGGTGAGGAGGGGCTCTTTGGCTCCCACCAGTCCCCCTGTCTGGTCTA
+
AA3AAFF4>CFFGGGGGFCEGGHHGGG22AFGF2AA2ABF2BEGGGG5BGHF3A3FGGF3BG5GHHFHHHGGGEEEHHHFGHHGF1FHGF3GEEG//?BFFHHF?EHH/?GHHHHHHGHED?FGHG/CB/GHHHHHFCG/C?GH@GFGGGA<GHFHHACC0=@@FGHHHHHHFHHHHHHHGGEBCE.-;CFGGGBGGGGGGGGGGDFBFFFFFF??B?AFBFFF//B.EBFFFFFFFFFBB?/FF//9/BB
@M05620:37:000000000-D9766:1:1101:24919:5707 1:N:0:43
AGTGCCAGCTCTCAATCGCACAGGGTACCCAGGGCCTGGCCCCTCCATCCAGAAAACCTATGACCTCACCCGCTACCTGGAGCACCCACTCCGCAGCTTGGCTGGGACCTATGTGAGTATCCAGCGTAGGAATCTGGGAGTTGGGGAGGAGTGAGGAGTTGGGGAAAGACAGTCCTAACCGTGGAGGGTTCTGGTAAATGATGGGGTGAGGAGGGGCTCTTTGGCTCCCACCAGTCCCCCTGTCTGGTCTA
+
>A>>AFFFBFFFG4BFBFF2E2GAF4ABBBFG2EEAAFGHFHGFGGHHHGHHGHH2BEFHGDFGHDGGHHFEG0>EGDFG2?FHHG11EAGB1E/E>F3BAEHGGGHFEGGFFFGGHHHHGHHFHGDCGGHHGGFGHF0?EHHGGG/@F><>C1>F<D/GDGGCCAGCCHGCHHBHHGHHGAFFACDGCFGGFGFEFFFFFGFGGD.9AFFFDDFFFF.9FFFBFFFFFF?DEFFFFFFFFFFFFFFFFFF
@M05620:37:000000000-D9766:1:1101:15754:5793 1:N:0:43
AGTGCCAGCTCTCAATCGCACAGGGGACCCAGGGCCTGGCCCCTCCATCCAGAAAACCTATGACCTCACCCGCTACCTGGAGCACCAACTCCGCAGCTTGGCTGGGACCTATGTGAGTATCCAGCGTAGGAATCTGGGAGTTGGGGAGGAGTGAGGAGTTGGGGAAAGACAGTCCTAACCGTGGAGGGTTCTGGTAAATGATGGGGTGAGGAGGGGCTCTTTGGCTCCCACCAGTCCCCCTGTCTGGTCTA
+
ABBBBFFFBFFFGGGGGGGGGGHHGGGGGGHHGGGFGGHHHHGHGGHHHHHHHGEHHGHHHHHHHHHFHHHGGGFGHHGHHHHHGHHHGHHHGGGGGFHHGHHGGGHHGHHHHHHHHHHHFHHHHGDFCDHHHHHHHHHGGHHHGGGGGGGGHHHHHGHHHHGGGGHHHHHGFHFHHHHHF9CDGGGGEFGGGGFGGGGGGGGGGGFFFFFFFFFFFFFFFFFFFFFFFFFFFFFFFFFFFFFFFFFFFFF
@M05620:37:000000000-D9766:1:1101:10627:5854 1:N:0:43
GAGGCTGCTTTGGAAGAAACTCATAGATTACTGCAACAGTTCCCCCTGGCCCTGGAAAAGTTTCTTGCCTGGCTTACAGAAGCTGAAACAACTGCCTACAGGATGCTACCCGTAAGGAAAGGCTCCTAGAAGACTCCAAGGGAGTAAAAGAGCTGATGAAACAATGGCACGTAAGTCAGGCCTTTCCGCTTTAGCACTCTTGTGGATCCAATTGACCCATTCTCAGCATTTGTACTTGTACCTGACACGCC
+
>1>AA1FAFF3BGGGGCBFGGGHHHGHF3AFHHHF1ABF1DFGGHGAF/0B//0/GHG0BFHBHDFFFGHHHHHA1FFHFGHH@F1FGHHHH10BBFDG1GH0FEFGHHHHG?//>GFHHACGFFFHHHGGGHHHHGBHHGC<??0B221/@BHF@GDBF1<0/?<GFH1CCC0<F<GGE0.<>GFDAFGCC0=DGHFFFHGGG?GHBG00CCC00C/CGFHC0:C/0CFGGBFGGFFF00CFFFF00=AA
@M05620:37:000000000-D9766:1:1101:18123:5875 1:N:0:43
AGTGCCAGCTCTCAATCGCACAGGGGACCCAGGGCCTGGCCCCTCCATCCAGAAAACCTATGACCTCACCCGCTACCTGGAGCACCCACTCCGCAGCTTGGCTGGGACCTATGTGAGTATCCAGCGTAGGAATCTGGGAGTTGGGGAGGAGTGAGGAGTTGGGGAAAGACAGTCCTAACCGTGGAGGGTTCTGGTAAATGATGGGGTGAGGAGGGGCTCTTTGGCTCCCACCAGTCCCCCTGTCTGGTCTA
+
>A>>>FFFBFFFG4FGGFFCEEHFG2AAEEGHFEGBFFGHGHGHGGHHHHFHHHHBGGHHABGHHFGFHHHEF>>FHHFFBBGGHH1?EGGFEFCE>GBGGHHGGGHFGHHGGHHHHHHHHHHHHFECDGHHHHHHHG0FDFGHGG.ADFEHHFHH0CGGHHGGCDGH/GHGHHHHFHHGGGGCCEGGAGGGFGCFGGGGFBFGGFDAFFF/ADCFFFFFFFFFBFFFFFFFFFFFFFFF;FFFFFFFFFF
@M05620:37:000000000-D9766:1:1101:17707:5879 1:N:0:43
AGTGCCAGCTCTCAATCGCACAGGGGACCCAGGGCCTGGCCCCTCCATCCAGAAAACCTATGACCTCACCCGCTACCTGGAGCACCAACTCCGCAGCTTGGCTGGGACCTATGTGAGTATCCAGCGTAGGAATCTGGGAGTTGGGGAGGAGTGAGGAGTTGGGGAAAGACAGTCCTAACCGTGGAGGGTTCTGGTAAATGATGGGGTGAGGAGGGGCTCTTTGGCTCCCACCAGTCCCCCTGTCTGGTCTA
+
BCABCFFFCFFFGGGGGGGGGGHFGGGGGFHHFGGGGGHHHHGHGGHHGHHHHHHHHGHHHHHHHHHHHHHGGEEGHHHHHGGHHHHHGHHHEGGGGBGGGFHGF?GHGHHHHHHHHHHHGHHHHGGGGGHHHHHHHHHGEHHHGGGGGGG0GHHHHGHHHHGGGGHGHHHHHHHHHHHHGDEFGGGGCFFGGGFGGGGGGGGGGGFFFFFFFFFF;BEFFFFFFFFFFFFFFFFFFFEFFFFFFFFFFFF
@M05620:37:000000000-D9766:1:1101:18138:5886 1:N:0:43
AGTGCCAGCTCTCAATCGCACAGGGGACCCAGGGCCTGGCCCCTCCATCCAGAAAACCTATGACCTCACCCGCTACCTGGAGCACCAACTCCGCAGCTTGGCTGGGACCTATGTGAGTATCCAGCGTAGGAATCTGGGAGTTGGGGAGGAGTGAGGAGTTGGGGAAAGACAGTCCTAACCGTGGAGGGTTCTGGTAAATGATGGGGTGAGGAGGGGCTCTTTGGCTCCCACCAGTCCCCCTGTCTGGTCTA
+
BCABCFFFCFFFGGGGGGGGGGHHGGGGGGHHGGGGGGHHHHGHGGHHHHHHHHHHHGHHHHHHHHHHHHHGGGGGHHHHHHHHHHHHGHHHGGGGGHHHGHHGGGHHGHHHHHHHHHHHHHHHHGGGGGHHHHHHHHHGGHHHGGGGGGGHHHHHHGHHHHGGGGHHHHHHHHHHHHHHGGEGGGGGEFGGGGFGGGGGGGGGGGFFFFFFFFFFFFFFFFFFFFFFFFFFFFFFFFFFFFFFFFFFFFF
@M05620:37:000000000-D9766:1:1101:12584:5893 1:N:0:43
AGTGCCAGCTCTCAATCGCACAGGGGACCCAGGGCCTGGCCCCTCCATCCAGAAAACCTATGACCTCACCCGCTACCTGGAGCACCAACTCCGCAGCTTGGCTGGGACCTATGTGAGTATCCAGCGTAGGAATCTGGGAGTTGGGGAGGAGTGAGGAGTTGGGGAAAGACAGTCCTAACCGTGGAGGGTTCTGGTAAATGATGGGGTGAGGAGGGGCTCTTTGGCTCCCACCAGTCCCCCTGTCTGGTCTA
+
AAAABFFF?FFFGGGGGGGGE2FAFGGGEGHHGGGG2FHHFHGEGGHHHHHHFFEHHGHFHHGHHHHHHHHGGEGGHHHHHHHHFGHHGGHHGGG@>FGHGHGGGGGHGHHHHHHHFGFGGHBGHG<<DAGHBHHHHGGFAFHHGGFCCGFFGHHHHFHHHFGGGGGHHHHHGHFCFHHCBEEBEEGG;CFGGGCFBFFGFFFGGGFBFFFFDFBB?BFFBFFFFBBAFFFFFFFFFFFDBE/FFFF/BBB
@M05620:37:000000000-D9766:1:1101:22929:5903 1:N:0:43
AGTGCCAGCTCTCAATCGCACAGGGGACCCAGGGCCTGGCCCCTCCATCCAGAAAACCTATGACCTCACCCGCTACCTGGAGCACCAACTCCGCAGCTTGGCTGGGACCTATGTGAGTATCCAGCGTAGGAATCTGGGAGTTGGGGAGGAGTGAGGAGTTGGGGAAAGACAGTCCTAACCGTGGAGGGTTCTGGTAAATGATGGGGTGAGGAGGGGCTCTTTGGCTCCCACCAGTCCCCCTGTCTGGTCTA
+
AAAAAFFFBFFFGFGGFFGCEEHCGGEGFEHHCEE2AFHCAHEFGGHHH1GGGFGFGGHHHGBGGBGHHHHGG/@FHHHG2FHHHHHCEBHFAAEEECFHGHHGGGHHGHHFHHHHHHHGHHHHHGEFCGFHGHHGHHCGEGHHGG<C?DDGHHHHGDGFFFGGGGHHGHHHHHHHHHHHGFEFGGGGCFFGGGGGGGGEGGFGGGFFFFFFFFAFFFFFFFFFFFFFFFFFFFFFFFFFFFFFFFFFFFF
@M05620:37:000000000-D9766:1:1101:16236:5941 1:N:0:43
AGTGCCAGCTCTCAATCGCACAGGGGACCCAGGGCCTGGCCCCTCCATCCAGAAAACCTATGACCTCACCCGCTACCTGGAGCACCAACTCCGCAGCTTGGCTGGGACCTATGTGAGTATCCAGCGTAGGAATCTGGGAGTTGGGGAGGAGTGAGGAGTTGGGGAAAGACAGTCCTAACCGTGGAGGGTTCTGGTAAATGATGGGGTGAGGAGGGGCTCTTTGGCTCCCACCAGTCCCCCTGTCTGGTCTA
+
1>>AAFFFAFFFGGGGGGG1A0F0FEGGEGHHGGGGFEHFEHGHGGFHFHHDFHFGGEBGHHGHHHFHHHHGGGCGHHHFHHHEFHHHGFHHGGGGGEGHGHHGAEHHGHHHHFHHHHHHGHFGFGCCCGHHHGHBGGHGGHHHGGGGCGGGCGFHHGGHGGGGGGHHHHHHGHGHGHHAACA@GGGGEGGGGGBFGGGGGGGGGGF@FFFFFF@@<@FFF/99BFFFFFFBFFFFFFFB@FFFFFFBFFF
@M05620:37:000000000-D9766:1:1101:23268:5962 1:N:0:43
AGTGCCAGCTCTCAATCGCACAGGGGACCCAGGGCCTGGCCCCTCCATCCAGAAAACCTATGACCTCACCCGCTACCTGGAGCACCCACTCCGCAGCTTGGCTGGGACCTATGTGAGTATCCAGCGTAGGAATCTGGGAGTTGGGGAGGAGTGAGGAGTTGGGGAAAGACAGTCCTAACCGTGGAGGGTTCTGGTAAATGATGGGGTGAGGAGGGGCTCTTTGGCTCCCACCAGTCCCCCTGTCTGGTCTA
+
>A>>>FFFAFFFG1FEEFCAE0BFFG0AEA0F0EE//FGHHHGGGGBHHHEHFBFGHGFGGGGHHDBGGCH?E>EEHHFHBBGGHH/>?GG0>EEG?GEGAGHGGGFHCGFFHGFHHHHHHHFHHGGGGGHGFFHHHH0FCHGFGG.CC<<GH0<G<CGHHHGGE.C.GGGGHHHHEHHGGGGG.EGGAFFGGGGGGGEGGGGGGFF@EFFBBF@@@;EBFFFFFFFFEFABFFFFFFFF@FFFFFFFFFF
@M05620:37:000000000-D9766:1:1101:13162:5975 1:N:0:43
ACCACACCTTCTACAATGAGCTGCGTGTGGCTCCCGAGGAGCACCCCGTGCTGCTGACCGAGGCCCCCCTGAACCCCAAGGCCAACCGCGAGAAGATGCCCAGGTGAGTGGCCCGCTACCTCTTCTGGTGGCCGCCTCCCTCCTTCCTGGCCTCCCGGCGCTGCGCCCTTTCTCACTGGTTCTCTCTTCTGCCGTTTTCCGTAGGACTCTCTTCTCTGACCTGAGTCTCCTTTGGAACTCTGCAGGTTCTA
+
AAAABBBAFFFFGGGGGG5FGFHFGEGBGGHHHFGE?EEEGHGHHGGFFEEGHHHHHGHEEEGGFGGGGGGHFGGGGGGHGHHEFGGGGG/BCDHEFGFHGHHGFFDHHGGFHH-DFG@HFDFHEFFHHBAFHG@FDFGEHFGFHFFGGGGGBFEGFA-:9BAFFFFABBFFFFFFFFF/;FFFFFFF/9BFFFDFFFFFDFF?DFFFFFFFEFFFFBFFFFF/99F/BFFBFFFFFFFB//BFFFFFFFB
@M05620:37:000000000-D9766:1:1101:24454:6017 1:N:0:43
AGTGCCAGCTCTCAATCGCACAGGGGACCCAGGGCCTGGCCTCTCCATACAGAAAACATATGATCTCACCCGCTACCTGGAGCACAAACCCCGGAGCTTGGCTGGCACATATGTGAGTATACAGCGTAGGAATATGAGAGTTGGAGAGGAGTGAGGAGTTGGGAAAAGACAGTCCTAACCGTGGAGGGTTCTGGTAAATGATGGGGTGAGGAGGGGCTCTTTGGCTCCCACCAGTCCCCCTGTCTGGTCTA
+
AABABFFCAFFFGGGGGGGGGGGHGGGGGF2BFEDEF22B23BBF3GH5GF5AFG231BFF555DFFFHHA>EEE023BFFHHGH2BFH??EF//>EGHHGEGF//BB2?BGH3BF3BFDF3BBF/??<<GHH22@1??F??GH101/?>>0011>>CGHHH-.<<<GGHHHDDCGHCH.A..;;CFGEGGGG0;=FGGGGGGGGGDC9CFBFFFFFDEFFF/BFBFFFBF.9.;FFFFBF.9;FF/9/;;
@M05620:37:000000000-D9766:1:1101:16564:6018 1:N:0:43
AGTGCCAGCTCTCAATCGCACAGGGGACCCAGGGCCTGGCCCCTCCATCCAGAAAACCTATGACCTCACCCGCTACCTGGAGCACCAACTCCGCAGCTTGGCTGGGACCTATGTGAGTATCCAGCGTAGGAATCTGGGAGTTGGGGAGGAGTGAGGAGTTGGGGAAAGACAGTCCTAACCGTGGAGGGTTCTGGTAAATGATGGGGTGAGGAGGGGCTCTTTGGCTCCCACCAGTCCCCCTGTCTGGTCTA
+
BBABCFFFCFFFGGGGGGGGGGHGGGGGGGHHGGFGGGHHHHGHGGBHHHHHGFHHHGHHHHHHHHHHHHHGGFGGHHHHHHHHHHHHG3GGGGGGGGHHGHHGGGHHGHHHHHHHHHHHHHHHHGGGGGHHHHHHHHHGGHHHGGGGGGGHHHHHHGHHHHCGGGHHHHHHHHHHHHHHGGGGGGGGEGGGGGFGGGGGGGGGGGFFFFFFFFFFFFFFFFFFFFFFFFFFFFFFFFFFFFFFFFEFFFF
@M05620:37:000000000-D9766:1:1101:9710:6025 1:N:0:43
ACCACACCTTCTACAATGAGCTGCGTGTGGCTCCCGAGGAGCACCCCGTGCTGCTGACCGAGGCCCCCCTGAACCCCAAGGCCAACCGCGAGAAGATGCCCAGGTGAGTGGCCCGCTACCTCTTCTGGTGGCCGCCTCCCTCCTTCCTGGCCTCCCGGCGCTGCGCCCTTTCTCACTGGTTCTCTCTTCTGCCGTTTTCCGTAGGACTCTCTTCTCTGACCTGAGTCTCCTTTGGAACTCTGCAGGTTCTA
+
AAA1AAAAFFFFGGGGFG1BGFHHGEEBF0GHFFF?AEGCGHHHHGGEEEEGFHGGHHGEEGCGGCEGGGGFHFHGGGGHEEHHHGEEGG>BCGHB>FDHHGHC1<GHHFEGHHGGGGCHHHHHHHGHGGGHHGGGGGHGHHGHHGGGGGGGGGGGF@;AA@@F@@F@;FFFFFFFFFFFFFFFFFFFFFFFF@FFFFFFFFFFFFFFFFFFFFF/BFFFFFFBFFFBBFFFFFEFFFFFFFFFFFAFFFF
@M05620:37:000000000-D9766:1:1101:8053:6083 1:N:0:43
AGTGCCAGCTCTCAATCGCACAGGGGACCCAGGGCCTGGCCCCTCCATCCAGAAAACCTATGACCTCACCCGCTACCTGGAGCACCAACTCCGCAGCTTGGCTGGGACCTATGTGAGTATCCAGCGTAGGAATCTGGGAGTTGGGGAGGAGTGAGGAGTTGGGGAAAGACAGTCCTAACCGTGGAGGGTTCTGGTAAATGATGGGGTGAGGAGGGGCTCTTTGGCTCCCACCAGTCCCCCTGTCTGGTCTA
+
AB>AAFFFBFFFGDGGGGGAECGGGGEFGGHHBEEGGGHHHHGHGGHHHHHHEHBFGGHHHFFHHFHFHHHGG>EEHHHHBFHHHHFFEGHBEE?GEHFGGHHGGGHHGHHHHHHHHHHHHHHHHGGGGGHHHHHHHHCGGHHHGGFGGDEHHGHHHGHHHHGGGFHHHHHHHHHHHHHHGGGGGGGGEFFGGGCFGGGGGGGGGGFFFFFFFFFFF@FFFFFFFFFFFFFFFFFFFFFFFFFFFFFFFFF
@M05620:37:000000000-D9766:1:1101:6649:6095 1:N:0:43
ACCACACCTTCTACAATGAGCTGCGTGTGGCTCCCGAGGAGCACCCCGTGCTGCTGACCGAGGCCCCCCTGAACCCCAAGGCCAACCGCGAGAAGATGCCCAGGTGAGTGGCCCGCTACCTCTTCTGGTGGCCGCCTCCCTCCTTCCTGGCCTCCCGGCGCTGCGCCCTTTCTCACTGGTTCTCTCTTCTGCCGTTTTCCGTAGGACTCTCTTCTCTGACCTGAGTCTCCTTTGGAACTCTGCAGGTTCTA
+
BBBABBB>CFFFGGGGGG5AGEHHGEGBAEHHHBFEDEGGGHHHHGGGGGGGHHHHHHHAEGGGGGGGGGGHGHHGGGGHGHHHHGGEGG<BCGHBFGHHHGHFGHHHHGGGHHGGGGGHHHHHHHGHFFGHHGGGGGHGHFGHHGGGGGGGGGGGGB-;BBBFBBFBBFFFFFFFFFFFFFFFFFFFFFFFFBDFFFFFFFFFFFFFFFFFFFFFFFFFFFFFFFF/BFFFFFFFFFFFFFFFFFAFFFF
@M05620:37:000000000-D9766:1:1101:21388:6112 1:N:0:43
AGTGCCAGCTCTCAATCGCACAGGGGACCCAGGGCCTGGCCCCTCCATCCAGAAAACCTATGACCTCACCCGCTACCTGGAGCACCAACTCCGCAGCTTGGCTGGGACCTATGTGAGTATCCAGCGTAGGAATCTGGGAGTTGGGGAGGAGTGAGGAGTTGGGGAAAGACAGTCCTAACCGTGGAGGGTTCTGGTAAATGATGGGGTGAGGAGGGGCTCTTTGGCTCCCACCAGTCCCCCTGTCTGGTCTA
+
BCABCFFFCFFFGGGGGGGGGGHHGGGGGGHHGGGGGGHHHHGHGGHHHHFHHHGHHGHHHHHHHHHHHHHGGGGGHHHHHHHHHHHHGHHHGGGGGHHHGHHGGGHHGGHHHHHHHHHHHHHHHGDGGGHHHHHHHHHGGHHGGGGGGGGHHHHHHGHHHGGGGGEHFHFGHHHHFHHHGGGGGGGG;FFGGGFGGGHHGGGGGGFFFFFFFFFFFFFFFFFFFFFFFFFFFFFFFFFFFFFFFFFFFFF
@M05620:37:000000000-D9766:1:1101:22288:6184 1:N:0:43
AGTGCCAGCTCTCAATCGCACAGGGGACCCAGGGCCTGGCCCCTCCATCCAGAAAACCTATGACCTCACCCGCTACCTGGAGCACCAACTCTGCAGCTTGGCTGGGACCTATGTGAGTATCCAGCGTAGGAATCTGGGAGTTGGGGAGGAGTGAGGAGTTGGGGAAAGACAGTCCTAACCGTGGAGGGTTCTGGTAAATGATGGGGTGAGGAGGGGCTCTTTGGCTCCCACCAGTCCCCCTGTCTGGTCTA
+
AB>AAFFFBFFFGGGGGGGGGGGHCG2EGGHH2EGAFGHHHGEHGGHGHFHHFHGGHGHFHHHHHGHHHHHGGGGGHGHHBFGGFHHEGHHGHHGHGHHHGHHGEGCFGHFHHHHFHHGHHHHHHGGGGGHHHHHHHHHGGHHHGGFGCAEHHFHHHGHHHGGGGGHFFHFHHHHHHGHHGGGG?EGGEGGGGGFGFGGGGGGGGGGGFFFFFFBBBBEFFFFFFFFFFFFFFFFFFFFFBFFFFFEFFFB
@M05620:37:000000000-D9766:1:1101:25559:6243 1:N:0:43
AGTGCCAGCTCTCAATCGCACAGGGTACCCAGGGCCTGGCCCCTCCATCCAGAAAACCTATGACCTCACCCGCTACCTGGAGCACCCACTCCGCAGCTTGGCTGGGACCTATGTGAGTATCCAGCGTAGGAATCTGGGCGTTGGGGCGGAGTGAGGAGTTGGGGAACGCCAGTCCTAACCGTGGAGGGTTCTGGTAAATGATGGGGTGAGGAGGGGCTCTTTGGCTCCCACCAGTCCCCCTGTCTGGTCTA
+
>A>>>FDF1FFFG1F31FGCEAG0F00A111FAEEAAFHH0GE/EFFHFA1F10ABFE0FBF2FH1GFH00/>/>EGF1F00FHHH?/EGH>/E/E/G10/FEFGGBFAGFF1B>F1FHGHF2B0@E?CCFG1FGB1</<<A/0<-.<:;;C:0::0;CBFF@G.;.9.-.;9BFBB9FF@FA--99=FF9FF9B;9/FB/;//EF;--9A/AB@@@@ABBBFFFB9A--;A-9BFFFFB;EFFFFFFFB/
@M05620:37:000000000-D9766:1:1101:13304:6259 1:N:0:43
AGTGCCAGCTCTCAATCGCACAGGGGACCCAGGGCCTGGCCCCTCCATCCAGAAAACCTATGACCTCACCCGCTACCTGGAGCACCAACTCCGCAGCTTGGCTGGGACCTATGTCAGTATCCAGCGTAGGAATCTGGGAGTTGGGGAGGAGTGAGGAGTTGGGGAAAGACAGTCCTAACCGTGGAGGGTTCTGGTAAATGATGGGGTGAGGAGGGGCTCTTTGGCTCCCACCAGTCCCCCTGTCTGGTCTA
+
A>>ABFFCAFFFGFGGGGGGGGHCFEGAAE2EF2BE2FFE2FE1EEFGFH3FBGEGEE3AGG5FFHH3F1?EFEEEGDG?2BG1BF1??BGHGG//EGHHCGC///B0?GBD1B2B?BFHHHBGH/?/B/D1@FFF100<??1<<AADCDEH.D0.CD</</--:EH:/CHGHHHGHHHHGGF-9CAACFAFB9;000CFFFF09.AB?FFFF?-9;@.FF/B//;9AABFFFAFBFFFA-.;FF/9FBF/
@M05620:37:000000000-D9766:1:1101:9877:6261 1:N:0:43
AGTGCCAGCTCTCAATCGCACAGGGGACCCAGGGCCTGGCCCCTCCATCCAGAAAACCTATGACCTCACCCGCTACCTGGAGCACCAACTCCGCAGCTTGGCTGGGACCTATGTGAGTATCCAGCGTAGGAATCTGGGAGTTGGGGAGGAGTGAGGAGTTGGGGAAAGACAGTCCTAACCGTGGAGGGTTCTGGTAAATGATGGGGTGAGGAGGGGCTCTTTGGCTCCCACCAGTCCCCCTGTCTGGTCTA
+
BBAABFFFBFFFG4GGGGGAECHGGFFAAEHH2AEEFFHHFHGHGGHHHHHHFGGFGGHBHHEHHGHHHHHGG>>EHHHH?GHHHH11?GGHGGGCEHHHGHHGGEGGGHBHFHFFBGFGHG3GGC<//C22@@DGFFC/EGHHGGECG.CFHFFGF.<<FHCCGFGAGFEGGFHHH0CCDFEGAED-.;90;9CBB0FBFFGG?.DFFFFFFFFFFFFFFFFBBBB.E9FF?AFFFFFFFABBF/;BFF/
@M05620:37:000000000-D9766:1:1101:15819:6262 1:N:0:43
AGTGCCAGCTCTCAATCGCACAGGGGACCCAGGGCCTGGCCCCTCCATCCAGAAAACCTATGACCTCACCCGCTACCTGGAGCACCAACTCCGCAGCTTGGCTGGGACCTATGTGAGTATCCAGCGTAGGAATCTGGGAGTTGGGGAGGAGTGAGGAGTTGGGGAAAGACAGTCCTAACCGTGGAGGGTTCTGGTAAATGATGGGGTGAGGAGGGGCTCTTTGGCTCCCACCAGTCCCCCTGTCTGGTCTA
+
BBBBCFFFCFFFGGGGGGGGGGHGGGGGGGHHGGGGGGHHHHGHGGHHHHHHHHHHHGHHHHHHHHHHHHHGGGGGHHHHHHHHHHHHGHHHGGGGGHHHGHHGGGHHGHHHHHHHHHHHHHHHHGFDGGHHHHHHHHHGGHHHGGGGGGGHGHHHHGHHHHGGGGHHHHHHHHHHHFHHGGGGGGGGGGGGGGFFGGGGGGGGGGFFFFFFFFFFFFFFFFFFFFFFFFFFFFFFFFFFFFFFFFFFFFF
@M05620:37:000000000-D9766:1:1101:18198:6268 1:N:0:43
AGTGCCAGCTCTCAATCGCACAGGGGACCCAGGGCCTGGCCCCTCCATCCAGAAAACCTATGACCTCACCCGCTACCTGGAGCACCAACTCCGCAGCTTGGCTGGGACCTATGTGAGTATCCAGCGTAGGAATCTGGGAGTTGGGGAGGAGTGAGGAGTTGGGGAAAGACAGTCCTAACCGTGGAGGGTTCTGGTAAATGATGGGGTGAGGAGGGGCTCTTTGGCTCCCACCAGTCCCCCTGTCTGGTCTA
+
>AAABFFFBFFFGDGGGGGGGGHHGGGGFGHHGGGGDGHHAGGHGGGHHHGGFGFHHGHHHGFHHHHHHHHGGGGGHHHHHGFFGHHHGGHHGGFEGFHHFFHGG/GHGBH3GHHHHGHH3DHHHGCGC?HHHHHHGHGGCGHHGGGGGGGH.GHHHDHHGHGGGGGHHFHHGFHHHHHHGCEGGGGG;CFGGGFFGGGGGFGGGGFFFFFF9DFFF-;BFFFFFFFFFFFFFFFFFF.AFFFFFF/;FFF
@M05620:37:000000000-D9766:1:1101:7250:6284 1:N:0:43
AGTGCCAGCTCTCAATCGCACAGGGGACCCAGGGCCTGGCCCCTCCATCCAGAAAACCTATGACCTCACCCGCTACCTGGAGCACCAACTCCGCAGCTTGGCTGGGACCTATGTGAGTATCCAGCGTAGGAATCTGGGAGTTGGGGAGGAGTGAGGAGTTGGGGAAAGACAGTCCTAACCGTGGAGGGTTCTGGTAAATGATGGGGTGAGGAGGGGCTCTTTGGCTCCCACCAGTCCCCCTGTCTGGTCTA
+
1>>A>@1CAF1BD13BFAAAAAAABAEEGGGHGGFECAABGGEHGG0DGGGGF0AFGEGGG12FBD@BFHHFFGCEFGBBBFB/B?0??EGGFE/EE0BGEGH/?/BGEFGHFHGDHBGHGGFGHGAECBFFH1GHGGAF?0FHGGAC>EFHFBGFG<GFFHGGECEGFGFGCCGHFHHFG.CABFGA9CAFFG9;CGBFFBFGEBF@-;A/AB@@@?AFFFF9://A-FF-E-9BFFEB@FFEF/;9;/:
@M05620:37:000000000-D9766:1:1101:24499:6293 1:N:0:43
AGTGCCAGCTCTCAATCGCACAGGGGACCCAGGGCCTGGCCCCTCCATCCAGAAAACCTATGACCTCACCCGCTACCTGGAGCACCAACTCCGCAGCTTGGCTGGGACCTATGTGAGTATCCAGCGTAGGAATCTGGGAGTTGGGGAGGAGTGAGGAGTTGGGGAAAGACAGTCCTAACCGTGGAGGGTTCTGGTAAATGATGGGGTGAGGAGGGGCTCTTTGGCTCCCACCAGTCCCCCTGTCTGGTCTA
+
>A>AADF@AFCFFDGGF1FAAA000EEEFFAGE0E/FCGFFGGAEGHHFFCFFGCGGFFGHHHHHHHEHFHGG@EGHHHHFFHHHHH/EGGHEEEEGFGGGFFGGGHGGHFEFFDGFHHHDHHFHGAEGGGHGHFFFHF<ECGHGCA@GCA<GFGGCCCBH/CGGFHFBGFHHHHGGHFC99C?FEFGGGAFGGC9BBFBFGGGGBB?FFFFFF@?@@FFFFFFEFFEFFFA9FFFBFFF@FFFFFFFFFB
@M05620:37:000000000-D9766:1:1101:7233:6294 1:N:0:43
AGTGCCAGCTCTCAATCGCACAGGGGACCCAGGGCCTGGCCCCTCCATCCAGAAAACCTATGACCTCACCCGCGACCTGGAGCACCAACTCCGCAGCTTGGCTGGGACCTATGTGAGTATCCAGCGTAGGAATCTGGGAGTTGGGGAGGAGTGAGGAGTTGGGGAAAGACAGTCCTAACCGTGGAGGGTTCTGGTAAATGATGGGGTGAGGAGGGGCTCTTTGGCTCCCACCAGTCCCCCTGTCTGGTCTA
+
>3>>AFFCAFFFGFBA5AFFE2BDF22AEAFGA2E22BBGFHEFEEHGHHFEHHHBFEHF5A5DGA@BGHHE>//>>1FGBFGHHH0/?FHGAFCCEG3BDFHGGGCGGH1DD>FBDGBHHHBFFGG?AEH1FFGHHF0<C0GHGC.<D.<<<0<G0AGFHHGGGG.C/C//CFFFG0FF?9E@.;EBGGGFGF9FFFFB//FFFFD?.FF/ADBBBBEFFFFFFFFFE.ADEFFFFFFFBFFFFFFFFF/
@M05620:37:000000000-D9766:1:1101:22335:6318 1:N:0:43
AGTGCCAGCTCTCAATCGCACAGGGGACCCAGGGCCTGGCCCCTCCATCCAGAAAACCTATGACCTCACCCGCTACCTGGAGCACCAACTCCGCAGCTTGGCTGTGACCTATGTGAGTATCCAGCGTAGGAATCTGGGAGTTGGGGAGGAGTGAGGAGTTGGGGAAAGACAGTCCTAACCGTGGAGGGTTCTGGTAAATGATGGGGTGAGGAGGGGCTCTTTGGCTCCCACCAGTCCCCCTGTCTGGTCTA
+
>AABBDF4AFBDBGGGGAFFEGBC2EFGGG2FG2EFFBBFBGECEGHGHH3GFGHHHFHHHHFHHHH3FGHGGEEGHHHFHFHFGHHHGHHHGGEEGGHHGH3?03BGHHHHHG2FF1?FGBGHG@CDGGGBCHHFHFFF?F1?@CGGGDDHCGFFHGFHFCDDEAHEGHGFHHECGHC:@AC?.AEG..CFFF;00CFBFFGGGBABEFFFFFBBB@EFFFFFF/F.ABFDFFFFFFFFBEFFFF/:;9/
@M05620:37:000000000-D9766:1:1101:22316:6330 1:N:0:43
AGTGCCAGCTCTCAATCGCACAGGGGACCCAGGGCCTGGCCCCTCCATCCAGAAAACCTATGACCTCACCCGCTACCTGGAGCACCAACTCCGCAGCTTGGCTGGGACCTATGTGAGTATCCAGCGTAGGAATCTGGGAGTTGGGGAGGAGTGAGGAGTTGGGGAAAGACAGTCCTAACCGTGGAGGGTTCTGGTAAATGATGGGGTGAGGAGGGGCTCTTTGGCTCCCACCAGTCCCCCTGTCTGGTCTA
+
>A>ABFFFCCFFEFGGGGGCGFHCFE?E2EGHBB2ECFHFABEGGGGHBGEF3EGGHGEGFH5FGGHEGHHGGEEFGHFHGHFFEGF1EEHFEDE@@GBGAFHGGGHHGHHHGBGHHHHHGHHHHGCDCGHHGHGHEHFFECGHGGFGGGFFHHBGHG/<=FCCGGGHGHHHHHBGGHHHGDE?DGGG;AFFGFCFFGFGFCBBFBACFFFFFF-@DFEFFFFBBFFFFFFDFFFFFFFDAEFBFF/;BFF
@M05620:37:000000000-D9766:1:1101:20760:6363 1:N:0:43
GAGGCTGCTTTGGAAGAAACTCATAGATTACTGCAACAGTTCCCCCTGGACCTGGAAAAGTTTCTTGCCTGGCTTACAGAAGCTGAAACAACTGCCAACAGTACGATACCCGTCCGGAACTACTCAAAGCAGCCTACAAGAGCGCAACCGAGCTAATGAACCCATGGAACGACGGTCAGGAATTTACGCATTCGCACTCTTGTGGATCCCCTTACCCAATTCACCAAATTTGTACTTGTACATGACCAGCC
+
CBCCCCFCFFFFGGGGGGGGGGHHHHHHHHHHHHHHHFHGHHHHHGGGHHHHHHHEGHHHFHHHHHHHHHHHHHHHHHHHGHHHHHHHHHHHHHGG3B11?BB3?FCF@3B?EEE@E/>/33BB3B3DD23BFHHHCGHH2B?</>DDFCGGGD1><FFDGGCFGHHHHCE.<-:::EHHHHFHBG:EG.;;9BEDGGGGFG99.0;CB/./;/;;BFFFFF////..;:BFF/9BF/F/:BB/::/;.;:
@M05620:37:000000000-D9766:1:1101:13757:6378 1:N:0:43
AGTGCCAGCTCTCAATCGCACAGGGGACCCAGGGCCTGGCCCCTCCATCCAGAAAACCTATGACCTCACCCGCTACCTGGAGCACCAACTCCGCAGCTTGGCTGGGACCTATGTGAGTATCCAGCGTAGGAATCTGGGAGTTGGGGAGGAGTGAGGAGTTGGGGAAAGACAGTCCTAACCGTGGAGGGTTCTGGTAAATGATGGGGTGAGGAGGGGCTCTTTGGCTCCCACCAGTCCCCCTGTCTGGTCTA
+
BBBBBFFFBFFFGGGGG2FFEGFHGGGGGGGHFGG2FGCFHHGGGGHH5FFHHF3BGFHHHHHHHHHHHHHGGEGGHHHHGHHHHH1FE3GHGFGGGFHHGHHGGGHHGHHHHHHFHHHHHHHHHGGGGGGHHHHHHHCFGHHHGGFGGEEGFGHFCDHHHHGGGGHHGHHHHHHHHHHHGGGGGEGGGGGGGGFGGGGGFGGGGGFBFFFFFFB?BBFFFFFFFFFFFFFFFFFFFFFD;EFFFFFBFFB
@M05620:37:000000000-D9766:1:1101:22726:6410 1:N:0:43
AGTGCCAGCTCTCAATCGCACAGGGGACCCAGGGCCTGGCCCCTCCATCCAGAAAACCTATGACCTCACCCGCTACCTGGAGCACCAACTCCGCAGCTTGGCTGGGACCTATGTGAGTATCCAGCGTAGGAATCTGGGAGTTGGGGAGGAGTGAGGAGTTGGGGAAAGACAGTCCTAACCGTGGAGGGTTCTGGTAAATGATGGGGTGAGGAGGGGCTCTTTGGCTCCCACCAGTCCCCCTGTCTGGTCTA
+
AAAAAFFFBFFFGGGGGGGCGEHCGGGGGFHHGGGFAGHHHHGHGGHHHFHHEHHFHGHHHHHHHHHHHHHFG@EGHGGHFFFFHHHHGHHHGG?EGBGFGHGGGGHHGHHHHHGHHFFHHHHHHGGGGGHHHHHHHHHGCGHHGGGGGGGHHHHGHGHHHHGGGGHHHHGHHHHGHHHHGGGGGGGGCFGGGGGGGGGGGGGGGGFFFFFFFFFFFFFFFFFFFFFFFFFFFFFFFFFFFFFFFFFFFFB
@M05620:37:000000000-D9766:1:1101:12136:6420 1:N:0:43
AGTGCCAGCTCTCAATCGCACAGGGGACCCAGGGCCTGGCCCCTCCATCCAGAAAACCTATGACCTCACCCGCTACCTGGAGCACCAACTCCGCAGCTTGGCTGGGACCTATGTGAGTATCCAGCGTAGGAATCTGGGAGTTGGGGAGGAGTGAGGAGTTGGGGAAAGACAGTCCTAACCGTGGAGGGTTCTGGTAAATGATGGGGTGAGGAGGGGCTCTTTGGCTCCCACCAGTCCCCCTGTCTGGTCTA
+
AB>AAFFFCFFFGEGGGGGCGCHFGEEEGGHHBEEEGGHHHHGHGGHHHHHHHFHHHFHHHHHHHFGHHHHGG>EEHHHH2GHHHH1?EGHGEGCGFHGHGHHGGGHHGHHHHHHHHHHHHHHHHGGGGGHHHHHHHH0FGHHHGG.CGACGH0GHCFHHHHGGEFEHCHHHHHHHHHHHGGGGBEGGEGGGGGFFGGGGGGGGGGFFFFFFFFFFFFFFFFFFFFFFFFFFFFFFFFFFFFFFFFFFFFF
@M05620:37:000000000-D9766:1:1101:16925:6428 1:N:0:43
AGTGCCAGCTCTCAATCGCACAGGGGACCCAGGGCCTGGCCCCTCCATCCAGAAAACCTATGACCTCACCCGCTACCTGGAGCACCAACTCCGCAGCTTGGCTGGGACCTATGTGAGTATCCAGCGTAGGAATCTGGGAGTTGGGGAGGAGTGAGGAGTTGGGGAAAGACAGTCCTAACCGTGGAGGGTTCTGGTAAATGATGGGGTGAGGAGGGGCTCTTTGGCTCCCACCAGTCCCCCTGTCTGGTCTA
+
>3>AAFDFBFFFFGGGGAFGCGFHCEGGGGHHGGGGGCGFCHGHGGHHFHHFGA3GHGFHHHEHHHEHHHHGGGGGHGHFHHHEFHHHGBGHGGGGGHHHGFHFGGHHGFHHHH2FFHHHHHHHGGEGCAGHHHHGHHHGGHHHGGFGGGGHHHHFHGHHHHGGGGGHHHHGGHFFGHHHGEEGGGGGCFGGGGFFFGGGGGGGGGFBFFFFFFBBB?FFFFFFFFFFFFFDFFFFFFEF?FFFFEFBFFB
@M05620:37:000000000-D9766:1:1101:21836:6459 1:N:0:43
AGTGCCAGCTCTCAATCGCACAGGGGACCCAGGGCCTGGCCCCTCCATCCAGAAAACCTATGACCTCACCCGCTACCTGGAGCACCAACTCCGCAGCTTGGCTGGGACCTATGTGAGTATCCAGCGTAGGAATCTGGGAGTTGGGGAGGAGTGAGGAGTTGGGGAAAGACAGTCCTAACCGTGGAGGGTTCTGGTAAATGATGGGGTGAGGAGGGGCTCTTTGGCTCCCACCAGTCCCCCTGTCTGGTCTA
+
>A3>ADDFAFFFFFGFBAFFEGFHEGDAAAFGFEE22AFE2FEDGGHHDFGF3F3FHGHFHHBHGHGHHGFGGEEFHHHGBGHECHGFGFGHEFG@>BGHGHHGGGHFFHHHHFHHHGGHHHHHHGGGCCFGHHHHHH<FECGHGG<@GACGHFHHBD/CGFCGGDEGHHHGGHGGHHFHGAE?CEFA;FFGGGGGGGGGGGGGGFFFFFFEFFFFFFFFFFFEFFFFFFFFEFBFFFFADFBFFBFFFFF
@M05620:37:000000000-D9766:1:1101:14269:6468 1:N:0:43
AGTGCCAGCTCTCAATCGCACAGGGGACCCAGGGCCTGGCCCCTCCATCCAGAAAACCTATGACCTCACCCGCTACCTGGAGCACCAACTCCGCAGCTTGGCTGGGACCTATGTGAGTATCCAGCGTAGGAATCTGGGAGTTGGGGAGGAGTGAGGAGTTGGGGAAAGACAGTCCTAACCGTGGAGGGTTCTGGTAAATGATGGGGTGAGGAGGGGCTCTTTGGCTCCCACCAGTCCCCCTGTCTGGTCTA
+
AAAAAFFFAFFFGGGGGGGCFGHGGGGGEE2EFEEGFGGFBGGCEGGHFH3GBCGGGGHHHHHHHHHHHFGGG@EFHEHHEGHGGHFEEGHHGGC?GHHBEEBFGGHHAH2GF?D3GHHHGGHHHGE/</<2FGGHHH0/<?GGGGFDG?DFGHHHF?HHHEGGGGFHHHFHGGHFGHCGGACB.CDGGGGGGFGFBFBBFB9BA99BAF?/A9@;ADEFFB99/BFAEFADFFFBBFEFFEF/9/9FBB/
@M05620:37:000000000-D9766:1:1101:13999:6472 1:N:0:43
AGTGCCAGCTCTCAATCGCACAGGGGACCCAGGGCCTGGCCCCTCCATCCAGAAAACCTATGACCTCACCCGCTACCTGGAGCACCAACTCCGCAGCTTGGCTGGGACCTATGTGAGTATCCAGCGTAGGAATCTGGGAGTTGGGGAGGAGTGAGGAGTTGGGGAAAGACAGTCCTAACCGTGGAGGGTTCTGGTAAATGATGGGGTGAGGAGGGGCTCTTTGGCTCCCACCAGTCCCCCTGTCTGGTCTA
+
>AAABFFFBFFFGFGGGGGGGGHCFGGGGGHHFGGGGGHHHHGHGGHHHGHHHHGHHGHHHGHHHHHHHHHGGEFGHHHHFGHGHHEFEHHHFGGGGHHHGHHGGGHFGHHHGHGHHHGHHHHHHGGGGGHHGHHHHEFEGGFHGGECGGCGFHFFGGHGHHGGGDHFHHHHHHHHHHHHGGEAEEFGCFFGFGCFFBFFGGGGGGFFFFFFFFFFFFFFFFFFFFFFFFFFFFFFFFFFFFFFFFFFFF9
@M05620:37:000000000-D9766:1:1101:17552:6499 1:N:0:43
AGTGCCAGCTCTCAATCGCACAGGGGACCCAGGGCCTGGCCCCTCCATCCAGAAAACCTATGACCTCACCCGCTACCTGGAGCACCAACTCCGCAGCTTGGCTGGGACCTATGTGAGTATCCAGCGTAGGAATCTGGGAGTTGGGGAGGAGTGAGGAGTTGGGGAAAGACAGTCCTAACCGTGGAGGGTTCTGGTAAATGATGGGGTGAGGAGGGGCTCTTTGGCTCCCACCAGTCCCCCTGTCTGGTCTA
+
ABAAAFFFBFFFG4EFFGGCGAHAFEAFEDGHAEEA2FHGHHGHGGGHHFHHFFHFHGHFFDDGHGHHHHHGG/>EHHHH?FHHHH1?EFHFAECECFGGEFHGGGHHGHHFHHHHHHHHHHHHHGGGGGHHHHHHHGGGGHGHGCFCGGEGHHHHGGHHHHGGEGHHGFHHHHHHHHHHGGGGGGGGGGGGGGGFGGGGGGGGGGFFFFFFFFFFFFFFFFFFFFFFFFFFFFFFFFFFFFFFFFFFFFF
@M05620:37:000000000-D9766:1:1101:22100:6501 1:N:0:43
AGTGCCAGCTCTCAATCGCACAGGGGACCCAGGGCCTGGCCCCTCCATCCAGAAAACCTATGACCTCACCCGCTACCTGGAGCACCAACTCCGCAGCTTGGCTGGGACCTATGTGAGTATCCAGCGTAGGAATCTGGGAGTTGGGGAGGAGTGAGGAGTTGGGGAAAGACAGTCCTAACCGTGGAGGGTTCTGGTAAATGATGGGGTGAGGAGGGGCTCTTTGGCTCCCACCAGTCCCCCTGTCTGGTCTA
+
AABABFFFBFFFGFGGGGGGGGFHEGGGGGHHGGGGGGHHHHGHEGGHHHGHHFHHHGHHHHHHHHHHHHHGGGGGHHHHHGGGHHHHGHHHGGEGGHHHGHHGGGHHGHHHHHHHHHHHHHHHHGFGGGHHHHHHHHHGGHHHGGGGGGGHHHGHHGHHHHGGGGHHHHHHHHHHHHHHGGEGGGGGEGGGGGFGGGGGGGGGGGFBFFFFFFBBBBFFFFFFFFFFFFFFFFFFFFFFBFFFFFFFFFB
@M05620:37:000000000-D9766:1:1101:16223:6502 1:N:0:43
GCGGCTGCTTTGGAAGCAACTGACAAGCCCGGGCCCAACGATCGTAAGAGCACACGTCTGAACTCCAGTCACGAGATTCAATCTCATATGCCGGCTTCTGCTTGAAAAAAAAAACAATAAGACAAAATATTTACAAAACAAAAAAAGATTAAATAACCTCAAAAATCACACTAACCCCAAATATCAACAGTACACTGTTCCCTCCTGCGCACATAAAATCAAACCATTATCATTATTTCAATTCCAAATCT
+
>>>>A>>>FFDDEFGA1ABGFB1AB1BA00AAE/A/AAAE//BE0B0F11FBE00AB?0B@B@D1B11BBFGEC/?BGH1FGHH12BBF2FHG/E//0BGGGGC<1BF0>@@C////11?11??0?01111<>11<>00...<C--..000;<0:00/0/:00:../:;0/////.9...9090000/0/0000=;00;B//;---//-----/;9//;BB;9/-;/////////;9/9/;///;///;//
@M05620:37:000000000-D9766:1:1101:19715:6509 1:N:0:43
ACCACACCTTCTACAATGAGCTGCGTGTGGCTCCCGAGGAGCACCCCGTGCTGCTGACCGAGGCCCCCCTGAACCCCAAGGCCAACCGCGAGAAGATGCCCAGGTGAGTGGCCCCCTCCCTTTTCTGGTGGCCGCCTCCCTCCTTCCCTGCCTCCCCGGGCCGCTTCCTTTCTCACTGGTTCTTCTTTCGTCCGTTTTCCGTCGGTCTTCTCTCTCTTGCCTCTGTTTTCTTTGGAACTCGGCTGGTTCTT
+
BCCCCCCCFFFFGGGGGGGGGGHHGGGGHGHHHGGGGGGGGHHHHGGGGGGGGHHHHHHGGGGGGGGGGGGHHHGGGGGHGHHHGGGGGGGGGGHHHH2C2?/?GH10?=?F=F->@..<011<0=D00<.<.-<ADFH.GHGGF0C/09:FF0CA.------;-..;BBFFF09B:0/0;;B00009;....-.0/;09A:.---;A0000;00:0000;B000;0:/00;:0/00000....-.999:0
@M05620:37:000000000-D9766:1:1101:15836:6516 1:N:0:43
AGTGCCAGCTCTCAATCGCACAGGGGACCCAGGGCCTGGCCCCTCCATCCAGAAAACCTATGACCTCACCCGCTACCTGGAGCACCAACTCCGCAGCCTGGCTGGGACCTATGTGAGTATCCAGCGTAGGAATCTGGGAGTTGGGGAGGAGTGAGGAGTTGGGGAAAGACAGTCCTAACCGTGGAGGGTTCTGGTAAATGATGGGGTGAGGAGGGGATCTTTGGCTCCCACCAGTCCCCCTGTCTGGTCTA
+
BCCCCFFFCFFFGGGGGFFGGGHGGGGGGGHHGGGGGGHHAHGHGGHHHHHHHHGHHGHHHHGHHHHHHHHGGGGGHHHHHGHGGHHHGHHHG/>EG/GHHAHF//FHGHHHHHHHHHHHHGHHHGAECFHHGHHHHHHGGHHHGGG->CGHHHHHHGHHHHGGGGHHHHHHHBGHGHGFGEEGGGGGFGGBFGFGGGGGGGGGGGFFFFFFFFFF.;EFFFFFF0BAFFFFFFFFFFFFFFFFFB/;;FB
@M05620:37:000000000-D9766:1:1101:11937:6541 1:N:0:43
AGTGCCAGCTCTCAATCGCACAGGGGACCCAGGGCCTGGCCCCTCCATCCAGAAAACCTATGACCTCACCCGCTACCTGGAGCACCAACTCCGCAGCTTGGCTGGGACCTATGTGAGTATCCAGCGTAGGAATCTGGGAGTTGGGGAGGAGTGAGGAGTTGGGGAAAGACAGTCCTAACCGTGGAGGGTTCTGGTAAATGATGGGGTGAGGAGGGGCTCTTTGGCTCCCACCAGTCCCCCTGTCTGGTCTA
+
AABAAFFFCFFFGDGGGGGGGGHGGGGGGGDHFGEGFGHHHHGFEGGHHH3GBFGHGFFGFHFGHHHCGHHGF>EEHFHHFGHHHHCGFHHGGGGGGHHHCHHFAGCFGHBGHHHFHGFHHGDGGGDDDGFBGHGGFHAFAGFGGF.ACE<GH0DGFDGHGH?CE.GFHHHFHHHHHFHH-EEA.CEAGGGFFGFGEFGGGFGGEGFCE..FDFFFFFFBFBFFFFFEEFFFE.BFFFFFFFBFFFFFFF:
@M05620:37:000000000-D9766:1:1101:24873:6562 1:N:0:43
AGTGCCAGCTCTCCATCGCACAGGGGACCCAGGGCCTGGCCCCTCCATCCAGAAAACCTATGACCTCACCCGCTACCTGGAGCACCAACTCCGCAGCTTGGCTGCGACCTATGTGAGTATCCAGCGTAGGAATCTGGGAGTTGGGGAGGAGTGAGGAGTTGGGGAAAGACAGTCCTAACCGTGGAGGGTTCTGGTAAATGATGGGGTGAGGAGGGGCTCTTTGGCTCCCACCAGTCCCCCTGTCTGGTCTA
+
>A>3ADFFBFFFG4BFFFE2E?FAFE2A2AFGABEAAFHG2FEEGGHHFHHH3GFAFFHHFG5GHDFGHHHEE>EFHHFH2BFHFH11?GHB>ECEEG3GGEG///>>C/BBGGHHHH2@GDGDHGB<C/FGHHGHHF0?CGHHGGCDG..<<<DGCFHHHHGGE.GHHHFHHGGGGGGG@FG@DGGGEEFFGGFGGGFGFFFFFFFBFFFFDFB-;@FFFFFFFFFFFFFFFFFFFFFFBFFFFF/FFFF
@M05620:37:000000000-D9766:1:1101:20080:6589 1:N:0:43
AGTGCCAGCTCTCAATCGCACAGGGGACCCAGGGCCTGGCCCCTCCATCCAGAAAACCTATGACCTCACCCGCTACCTGGAGCACCAACTCCGCAGCTTGGCTGGGACCTATGTGAGTATCCAGCGTAGGAATCTGGGAGTTGGGGAGGAGTGAGGAGTTGGGGAAAGACAGTCCTAACCGTGGAGGGTTCTGGTAAATGATGGGGTGAGGAGGGGCTCTTTGGCTCCCACCAGTCCCCCTGTCTGGTCTA
+
>11>ADDFAFCFGGGGGCFGGGHGGEGGGGHHGG?EFGHFGHGHGGHHHHHHF0GGHGHFHHFFFHHHHHHGGGGGHGHFHHHHHHHHGBGHGGEGEHHHGHHGGGHHGHHHHHHHHHHHHHHHHCCGGGHHHHHHEHHGCHHE?@FCCGEFGHHHHCHGHEGGGGHGHGHHHHHHHHHHGGEGGGGGCFGGGGFGGGGGGGGGGGB@FFFFFB@@?@FFFFBFFFFFFFFFFFFFFFFF@FFFFFFFFFF
@M05620:37:000000000-D9766:1:1101:20778:6618 1:N:0:43
AGTGCCAGCTCTCAATCGCACAGGGGACCCAGGGCCTGGCCCCTCCATCCAGAAAACCTATGACCTCACCCGCTACCTGGAGCACCAACTCCGCAGCTTGGCTGGGACCTATGTGAGTATCCAGCGTAGGAATCTGGGAGTTGGGGAGGAGTGAGGAGTTGGGGAAAGACAGTCCTAACCGTGGAGGGTTCTGGTAAATGATGGGGTGAGGAGGGGCTCTTTGGCTCCCACCAGTCCCCCTGTCTGGTCTA
+
ABAABFFFCFFFGGGGGGGGGGHHGGGGGGHHGGGGGGHHHHGHGGHHHHHHHHHHHGHHHHHHHHHHHHHGGGGGHHHHHGHHHHHHGHHHGGGGGHHHGHHGGGHHGHHHHHHHHHHHHHHHHGGGGGHHHHHHHHHGGHHHGGGGGGGHHHHHHGHHHHGGGGHHHHHHHHHHHHHHGGGGGGGGCFGGGGFGGGGGGGGGGGFFFFFFFFFFFFFFFFFFFFFFFFFFFFFFFFFFFFFFFFFFFFF
@M05620:37:000000000-D9766:1:1101:17729:6632 1:N:0:43
AGTGCCAGCTCTCAATCGCACAGGGGACCCAGGGCCTGGCCCCTCCATCCAGAAAACCTATGACCTCACCCGCTACCTGGAGCACCAACTCCGCAGCTTGGCTGGGACCTATGTGAGTATCCAGCGTAGGAATCTGGGAGTTGGGGAGGAGTGAGGAGTTGGGGAAAGACAGTCCTAACCGTGGAGGGTTCTGGTAAATGATGGGGTGAGGAGGGGCTCTTTGGCTCCCACCAGTCCCCCTGTCTGGTCTA
+
CCABCFFFCFFFGGGGGGGFGGHGGEGGGGHHFFGGGGHHHHGHGGHHHHHHHHHHHGHGHGHHHHHHHHHGGFFGHHHHGHHHHHHHGHHHFGGGGHHHGHHGGGHHGHHHHHHHHHHHHHHHHGGGGGHHHHHHHHHGGHHHGGGGGGEHHHHHHGHHHHGGGGHHHHHHHHHHHHHHGGGGGGGGGGGGGGFGFGGHGHGGGGFFFFFFFFFFFFFFFHFFFFFFFFFFFFFFFFFFFFFFFFFFFFF
@M05620:37:000000000-D9766:1:1101:17385:6661 1:N:0:43
ACCACACCTTCTACAATGAGCTGCGTGTGGCTCCCGAGGAGCACCCCGTGCTGCTGACCGAGGCCCCCCTGAACCCCAAGGCCAACCGCGAGAAGATGCCCAGGTGAGTGGCCCGCTACCTCTTCTGGTGGCCGCCTCCCTCCTTCCTGGCCTCCCGGCGCTGCGCCCTTTCTCACTGGTTCTCTCTTCTGCCGTTTTCCGTAGGACTCTCTTCTCTGACCTGAGTCTCCTTTGGAACTCTGCAGGTTCTA
+
BBBBBBBBFFFFGGGGFGGGGGHHGEGFHGHHHGGGGGGGGHHHHGGGGGGGHGHHHHHGGGGGGGGGGGGHHHGGGGGHGHHGHGGGGGGGGGHHHHHHHHHEHFH?GF<FGH--<<@HHHGHHHHEHG.CC?F@EFHCGGGHHFGGGFGGFFGGFB-9-@-D>DFFFFBBFFBFFB9FF/FFBFFFFFBFFADDFFFB?FA../999FFFFFFFBFEFFF./9BFFFFFFFFFFBFFFFBFFF?AFFFF
@M05620:37:000000000-D9766:1:1101:23530:6766 1:N:0:43
AGTGCCAGCTCTCAATCGCACAGGGGACCCAGGGCCTGGCCCCTCCATCCAGAAAACCTATGACCTCACCCGCTACCTGGAGCACCAACTCCGCAGCTTGGCTGGGACCTATGTGAGTATCCAGCGTAGGAATCTGGGAGTTGGGGAGGAGTGAGGAGTTGGGGAAAGACAGTCCTAACCGTGGAGGGTTCTGGTAAATGATGGGGTGAGGAGGGGCTCTTTGGCTCCCACCAGTCCCCCTGTCTGGTCTA
+
AB>ABFFFBFFFGGGFGGGEGFHFGGGGDEGHCAEEEGHHFHGHGGFHHHFHEBFHHGHHHHEHHHHHHHHGGEEGHHHHHGGHHHHEGFHHGD?EGFHHGHHGGGHHGHHHHHGHHHHHHHHHHGGGGGHHHHHHHGHGGHHHGGGGGGGHHHHHHGHHHHGGGGHHHHHHHHHHHHHGGGGGGGGGCFGGGGGFFFGGGGGGGGFFFFFFFFFFFFFFFFFFFFFEEFFFFFFFFFFFFFFFFFFFFFF
@M05620:37:000000000-D9766:1:1101:17454:6772 1:N:0:43
ACCACACCTTCTACAATGAGCTGCGTGTGGCTCCCGAGGAGCACCCCGTGCTGCTGACCGAGGCCCCCCTGAACCCCAAGGCCAACCGCGAGAAGATGACCAGGTGGCTGCCTCTTCTCCTCTCCGGCTGCCTCCTTCCTTCCCTCCTGGCCCCCCGCACCTTCTCCCTTGCTCTCTCTTTTGCCGTTTTCCGTTGGTCTCTATTATTTTCCCCGCGTACCCTTTGGTCCTCTGCAGCTTCTCAGTTGCTA
+
ABBBB@BBFFFFGGGGGGGGGGHHGGGEGFGHHGGGGGG2EGHHHGGGEGGGHHHHHGHEEGGGGGGGGGGHHHHGGGGHGHHHHGGGGGGGGGHHHH2222?/??/0??/?1?<1111=>010>.<-=<.=00=/DGH0;0C/<GG/CGH..--:9----;0F0;BFF/./;F/;F/:B///;/-;A/;/;.//:..;//;//9/////;//.-;----;/:/9//:/;F/FF/;//;//9B//;9///B
@M05620:37:000000000-D9766:1:1101:11879:6790 1:N:0:43
AGTGCCAGCTCTCAATCGCACAGGGGACCCAGGGCCTGGCCCCTCCATCCAGAAAACCTATGACCTCACCCGCTACCTGGAGCACCAACTCCGCAGCTTGGCTGGGACCTATGTGAGTATCCAGCGTAGGAATCTGGGAGTTGGGGAGGAGTGAGGAGTTGGGGAAAGACAGTCCTAACCGTGGAGGGTTCTGGTAAATGATGGGGTGAGGAGGGGCTCTTTGGCTCCCACCAGTCCCCCTGTCTGGTCTA
+
AAABCFFFCFFFGGGGGFGGGGHHGGGGGGHHGGGGGGHHHHGHGGHHHHHHFHHHHGHHHHGHHHHHHHHGGGGGHHHHHGH1GHHHGHHHGGGGGHHHGHHFGFHHGHHHHHHHHHHHHHHHHGGGGGHHHHHHHHHGFGHHGGGGGGGHHHHHHGBHHHGGGGHHHHHHHHHHHHHHGGGGGGGGCFGGGGFGGGGGGGGG?DFFFFFFFFFFFFFFFFFFFFFFFFFFFFFFFFFFFFFFFBFFFF/
@M05620:37:000000000-D9766:1:1101:15925:6796 1:N:0:43
AGTGCCAGCTCTCAATCGCACAGGGGACCCAGGGCCTGGCCCCTCCATCCAGAAAACCTATGACCTCACCCGCTACCTGGAGCACCAACTCCGCAGCTTGGCTGGGACCTATGTGAGTATCCAGCGTAGGAATCTGGGAGTTGGGGGGGAGTGAGGAGTTGGGGAAAGACAGTCCTAACCGTGGAGGGTTCTGGTAAATGATGGGGTGAGGAGGGGCTCTTTGGCTCCCACCAGTCCCCCTGTCTGGTCTA
+
BCCBCFFFCFFFGGGGGGGCGGHHGGGGGGHHGGGGGGHHHHGHGGHHHHHHHHGHHGHGHHHHHHHHHHHGGGGGHHHHHHHHHHHHGHHHGGGGGHHHGHHGGGHHGHHHH3F33B3G33BGHCCE//2>FFHHBH<//0FF?C--;;@.://;/AFFFFA-EAFFFFFFFFE/9/FFF9.;.AAF;AFFF9:BBF/BBFFFFFFF?.F/DF=BCFFFBB9/FBF.EF.AE.9BFFF9@9FFFF/;/B9
@M05620:37:000000000-D9766:1:1101:24898:6814 1:N:0:43
AGTGCCAGCTCTCAATCGCACAGGGGACCCAGGGCCTGGCCCCTCCATCCAGAAAACCTATGACCTCACCCGCTACCTGGAGCACCAACTCCGCAGCTTGGCTGGGACCTATGTGAGTATCCAGCGTAGGAATCTGGGCGTTGGGGCGGAGTGCGGAGTTGGGGAAAGACAGTCCTAACCGTGGAGGGTTCTGGTAAATGATGGGGTGAGGAGGGGCTCTTTGGCTCCCACCAGTCCCCCTGTCTGGTCTA
+
>A>>ADDFBFFFG4FDAFF2E?HCG22AEAFG2AEAFFHGGHGHGGBHHFHHFFHFGEHHFEGHHDFGHHHEG/EEHHGG?BGHHH1??GH@>ECEEHBGGHHGGGHHGHFHHGHDGHHHHHHGHGGADGHGHHHHHG/>DGGHGG.<D-;;G0;B9BEGGGGGFAEGBF/CFFFFFFFFBFFB.EFBFFFFFFFFFFFFFFFFFFDBFFFEFFBBBBFFFFFFFFFFFFFFFFFFFFFFBFFFFFFFFFF
@M05620:37:000000000-D9766:1:1101:17630:6878 1:N:0:43
AGTGCCAGCTCTCAATCGCACAGGGGACCCAGGGCCTGGCCCCTCCATCCAGAAAACCTATGACCTCACCCGCTACCTGGAGCACCAACTCCGCAGCTTGGCTGGGACCTATGTGAGTATCCAGCGTAGGAATCTGGGAGTTGGGGAGGAGTGAGGAGTTGGGGAAAGACAGTCCTAACCGTGGAGGGTTCTGGTAAATGATGGGGTGAGGAGGGGCTCTTTGGCTCCCACCAGTCCCCCTGTCTGGTCTA
+
ABAAAFFFBFFFGDGGGGGGGGHFGGDEEFHHFFGGFGHHAHGHGGHHHHHHHFGHHGHGHHFHHHHHHHHGGEGGHHGHFGHHHHECEGHHGGGGGHHHGGHA//BFG2BFGHHHHH3GHFFHHGADG<GGHHHHHHHGGHHHGGGGGD.>GGHHHGHHHHGGGGHHHHGHHHHHHHHHGGGGGGGGGGGGGGFFGGGGGGGGGGFFFFAFFFF-;@EFFFFFFFFFFFFFFFFFFFFFFFFFFFBFFFB
@M05620:37:000000000-D9766:1:1101:22455:6886 1:N:0:43
AGTGCCAGCTCTCAATCGCACAGGGGACCCAGGGCCTGGCCCCTCCATCCAGAAAACCTATGACCTCACCCGCTACCTGGAGCACCAACTCCGCAGCTTGGCTGGGACCTATGTGAGTATCCAGCGTAGGAATCTGGGAGTTGGGGAGGAGTGAGGAGTTGGGGAAAGACAGTCCTAACCGTGGAGGGTTCTGGTAAATGATGGGGTGAGGAGGGGCTCTTTGGCTCCCACCAGTCCCCCTGTCTGGTCTA
+
CCCCDFFFDFFFGGGGGGGGGGHHGGGGGGHHGGGGGGHHHHGHGGHHHHHHHHHHHGHHHHHHHHHHHHHGGGGGHHHHHHHHHHHHGHHHGGGGGHHHGHHGGGHHGHHHHHHHHHHHHHHHHGGGGGHHHHHHHHHGGHHHGGGGGGGHHHHHHGHHHHGGGGHHHHHHHHHHHHHHGGGGGGGGEGGGGGGGGGHGHGGGGGFFFFFFFFFFFFFFFHFFFFFFFFFFFFFFFFFFFFFFFFFFFFF
@M05620:37:000000000-D9766:1:1101:18066:6891 1:N:0:43
AGTGCCAGCTCTCAATCGCACAGGGGACCCAGGGCCTGGCCCCTCCATCCAGAAAACCTATGACCTCACCCGCTACCTGGAGCACCAACTCCGCAGCTTGGCTGGGACCTATGTGAGTATCCAGCGTAGGAATCTGGGAGTTGGGGAGGAGTGAGGAGTTGGGGAAAGACAGTCCTAACCGTGGAGGGTTCTGGTAAATGATGGGGTGAGGAGGGGCTCTTTGGCTCCCACCAGTCCCCCTGTCTGGTCTA
+
BCAACFFFCFFFGGGGGGGGGGHGGGGGGGHHGGGGGGHHHHGHGGHGHFGHFHHHHGHHHHHHHHHHHHHGGGGGHGHHHGGGHHHHGHHHGGGFGHHHFHHGGGHHGHHHHHHHHHHHHHHHHGGGGGHHHHHHHHHGGHHHGGGGGGGHHHHHHGHHHHGGGGHHHHHHHHHHHHHHGGGGGGGGEGGGGGGFGGGGGGGGGGFFFFFFFFFFFFFFFFFFFFFFFFFFFFFFFFFFFFFFFFFFFFB
@M05620:37:000000000-D9766:1:1101:13581:6924 1:N:0:43
AGTGCCAGCTCTCAATCGCACCGGGGACCCAGGGCCTGGCCCCTCCATCCAGAAAACCTATGACCTCACCCGCTACCTGGAGCACCAACTCCGCCGCTTGGCTGGGACCTATGTGAGTATCCAGCGTAGGAATCTGGGAGTTGGGGAGGAGTGAGGAGTTGGGGAAAGACAGTCCTAACCGTGGAGGGTTCTGGTAAATGATGGGGTGAGGAGGGGCTCTTTGGCTCCCACCAGTCCCCCTGTCTGGTCTA
+
>>>>>BDFAFFFG1BGGAF1A0A0A0EEEFFGFBBBABAFHHGHGGGHHGBF1EGFGGHHG12FFDBBGHHEEG?>FGFBFGF?B?0FE0GGA?<<E>CF/BG??AFGGGHHHHFGHGHHGBGGHG?CCAFHG<GGGHCFCGHHGGCC@EGHGHHEFAGHEEGGEGG?BFFFBBFGBFFFACEAGGF@;AFFFFB///B/B:FFEFF@FFFFFF@<@-EFFFFFFFFFFBF?F-FF9BEB@FFBFBB:;B/
@M05620:37:000000000-D9766:1:1101:23984:6990 1:N:0:43
AGTGCCAGCTCTCAATCGCACAGGGGACCCAGGGCCTGGCCCCTCCATCCAGAAAACCTATGACCTCACCCGCTACCTGGAGCACCAACTCCGCAGCTTGGCTGGGACCTATGTGAGTATCCAGCGTAGGAATCTGGGAGTTGGGGAGGAGTGAGGAGTTGGGGAAAGACAGTCCTAACCGTGGAGGGTTCTGGTAAATGATGGGGTGAGGAGGGGCTCTTTGGCTCCCACCAGTCCCCCTGTCTGGTCTA
+
1A>AAFFFAFFFFGGGGGGGGGHHGGGGAFEHGGGGGGHF0FEEGGHHBGGG1B10FEHHHHBGGHFEHHHGGEEGHHGHFHH/0G>GEFHHGF?EEFHHGHHFE?GHGHCGFHFBFHBGHHDGHCG/CCF1FGHHGH<FEGFHCC<AGCEHFFBG<.GHFHCCEGHG/CBCGHHHBCHF?EE@BGGG.CFFFGC0CFFGGGGFGGF@EFFFFF?@?-EFFF/BF/FFFFFFF?FFFFFF?FFFFFFBFF9
@M05620:37:000000000-D9766:1:1101:17172:6992 1:N:0:43
ACCACACCTTCTACAATGAGCTGCGTGTGGCTCCCGAGGAGCACCCCGTGCTGCTGACCGAGGCCCCCCTGAACCCCAAGGCCAACCGCGAGAAGATGCCCAGGTGAGTGGCCCGCTACCTCTTCTGGTGGCCGCCTCCCTCCTTCCTGGCCTCCCGGCGCTGCGCCCTTTCTCACTGGTTCTCTCTTCTGCCGTTTTCCGTAGGACTCTCTTCTCTGACCTGAGTCTCCTTTGGAACTCTGCAGGTTCTA
+
CCCCCCCCFFFFGGGGGGGGGGHHGEGBFGHGHGGGGGGCGHHHHGGGGGGGHHHHHHHGGGGGGGGGGGGHHHHGGGGHGHHHGGGGGGGGCGHHHHHHHHHGHHHHHHGGHHGGGGGHHHHHHHHGHHGHHGGGGGHGHHGHHGGGGGGGGGGGGG-ADFFFFFFFFFFFFFFFFFFFFFFFFFFFFFFFFFFFFFFFFFFFFFFFFFFFFFFFFFEFFFFBFFFFFFFFFFFFFFFFFFFFFFFFFFB
@M05620:37:000000000-D9766:1:1101:11681:7005 1:N:0:43
AGTGCCAGCTCTCCATCGCACAGGGGACCCAGGGCCTGGCCCCTCCATCCAGAAAACCTATGACCTCACCCGCTACCTGGAGCACCAACTCCGCAGCTTGGCTGGGACCTATGTGAGTATCCAGCGTAGGAATCTGGGGGTTGGGGCGGAGTGGGGCGTTGGGGAAAGACCGTCCTAACCGTGGAGGGTTCTGGTAAATGATGGGGTGAGAAGGGGCTCTTTGGCTCCCACCAGTCCCCCTGTCTGGTATA
+
AA>>>FD1>FFFG1FGEEFFEEHGF0BAAE0A0ABEFFHHAGGCEG01DFBGF0FFFGHCFF2GHDF@GFFEF>>EHHGG0FGHHH0>EGHGEGCEEFBF/01///BE/GB1BGGBHFD1FFHDGG/?</1@1?FHBB/<AAC---.;--;EA.:A.9--9A@---;;9:-99BBF/9B--;A@:9A=-;FFFFFB/999/B/9-AF--A//999-=@FFFFFFF/BA-99BA9///9----;9BFF////
@M05620:37:000000000-D9766:1:1101:22891:7008 1:N:0:43
ACCACACCTTCTACAATGAGCTGCGTGTGGCTCCCGAGGAGCACCCCGTGCTGCTGACCGAGGCCCCCCTGAACCCCAAGGCCAACCGCGAGAAGATGCCCAGGTGAGTGGCCCGCTACCTCTTCTGGTGGCCGCCTCCCTCCTTCCTGGCCTCCCGGCGCTGCGCCCTTTCTCACTGGTTCTCTCTTCTGCCGTTTTCCGTAGGACTCTCTTCTCTGACCTGAGTCTCCTTTGGAACTCTGCAGGTTCTA
+
CCCCCCCCFFFFGGGGGGGGGGHHGEGEEEHHHGGGGGGCEHHHHGGGGEGGHHHHHHHGGGGGGGGGGGGHHHHGGGGHGHHHHGGGGGDGGGHHGGHHHHHGHHHHHHGGHHGGCGGHHHHHHHHHHHGHHGGGGGHGHHGHHGGGGGGGGGGGGGAGGFFFFFFFFFFFFFFFFFFFFFFFFFFFFFFFFFFFFFFFFFFFFFFFFFFFFFFFFFBFFFFFFFFFFFFFFFFFFFFFFFFFFFFFFFB
@M05620:37:000000000-D9766:1:1101:26901:7012 1:N:0:43
AGGGCCAGCTCTCAATCGCACAGGGGACCCAGGGCCTGGCCCCTCCATCCAGAAAACCTATGACCTCACCCGCTACCTGGAGCACCAACTCCGCAGCTTGGCTGGGACCTATGTGAGTATCCAGCGTAGGAATCTGGGAGTTGGGGAGGAGTGAGGAGTTGGGGAAAGACAGTCCTAACCGTGGAGGGTTCTGGTAAATGATGGGGTGAGGAGGGGCTCTTTGGCTCCCACCAGTCCCCCTGTCTGGTCTA
+
>A3>AAABAFFFGGGGGGGGEGGHGGGGAEGHGGG?FFHHCHGEGGFHEGHHECCGGGGHHHEHHHFHHF1>EEEEHDHHHHHFFHHHFHHHED/>/3BFEGGEA/FG/0GFDBGHHDDGHEHFG/<?B?GGC<11<0?C/?GBDC.A@<<<.G0<CA<<=GC@CEHHFHHHHHHHC:FGGDE@.9C99.ABFE;C0CFFFFB09..;A.AFB??-@-.9;F99/BBE.BFDFABF/BED9EFFBFF/999
@M05620:37:000000000-D9766:1:1101:16679:7023 1:N:0:43
AGTGCCAGCTCTCAATCGCACAGGGGACCCAGGGCCTGGCCCCTCCATCCAGAAAACCTATGACCTCACCCGCTACCTGGAGCACCAACTCCGCAGCTTGGCTGGGACCTATGTGAGTATCCAGCGTAGGAATCTGGGAGTTGGGGAGGAGTGAGGAGTTGGGGAAAGACAGTCCTAACCGTGGAGGGTTCTGGTAAATGATGGGGTGAGGAGGGGCTCTTTGGCTCCCACCAGTCCCCCTGTCTGGTCTA
+
>AAABFFFBFFFGGGGGFGFGCGGGFGGGF2GGEEEFFGHHHGGGGHHHG3F3GBFGGFFG3FGHGHCHFHFGGGGHHHFHHH?GHHHGHHHGG/EEFGHCHHEFGFHGGFHFHFHHHHHHHHHHG?DCGHHHGHFHHHGEHFHGGGGGGGGHHHGHEHHHGGFGDHGHHHHFHHGHHHGG;;ADGGGCAFGGGGFFGGGGGGFFGFFFFFFFFFFFFFFFFFFBFFFFFFFFFFFFFFDFFFFFBBFFFB
@M05620:37:000000000-D9766:1:1101:15881:7044 1:N:0:43
AGTGCCAGCTCTCAATCGCACAGGGGACCCAGGGCCTGGCCCCTCCATCCAGAAAACCTATGACCTCACCCGCTACCTGGAGCACCAACTCCGCAGCTTGGCTGGGACCTATGTGAGTATCCAGCGTAGGAATCTGGGAGTTGGGGAGGAGTGAGGAGTTGGGGAAAGACAGTCCTAACCGTGGAGGGTTCTGGTAAATGATGGGGTGAGGAGGGGCTCTTTGGCTCCCACCAGTCCCCCTGTCTGGTCTA
+
AA>AAFFFBFFFFGGGGGGGGGHHGGGGGGHHGGGGGDHHFHGHGGHHGHHHHGFHHGHHHHHHHHHHHHHGGGGGHHHHHHHHGHHHGGHHGGGGGHHHGHHGGGHHGHFHHHHHHHHHHHHHHGGGGGHHHHHHGHHGGHHHGGGGGGEGHHHHGGHHHHGGGGHHHHHHHHHHHHHHGGFGGGGGDGGGGGFGGGGGGGGGGGFFFFFFFFFFFFFFFFFFFFFFFFFFFFFFFFFFFFFFFFFFFFF
@M05620:37:000000000-D9766:1:1101:7265:7053 1:N:0:43
GAGGCTGCTTTGGAAGAAACTCACAGGCCATGGCCAAACTTGCTGCAGGGCCCACGTCAGATTGCCGGCCCCGATATTCAAGCTCAAATGCCGTCTTCTGCCTGCAACCCACAAAGACGGGCTCAAAGAATAATAAAAGGGAATAAAAGAGCTGATGAAAAAATGGCAAGCAAGGCAGAAATATCCGCTTTAACACTCTTTAGCACCCAATGGAACACTTATCAGCATATGAACATTTAACCATCAAACCC
+
A1>AAAFAFFFFGGGGAGGGG1B1B1000B0BBF01AF0111D11B0B0/BA///AA//B121111///>////>>/B2BBFDG111B21BB@/>F/H2B11BB00B<GG///<00B<//>//?11<10?1?11@1?FGE?F0<>=1<1<00<<<11>>DGC@.00</0:.;:/C:...//0000:9..99;00;;0;0900;0;0;.99///;;FG-:FB/;//;9;/;9/;9/B9;/://///999/--
@M05620:37:000000000-D9766:1:1101:17649:7070 1:N:0:43
AGTGCCAGCTCTCAATCGCACAGGGGACCCAGGGCCTGGCCCCTCCATCCAGAAAACCTATGACCTCACCCGCTACCTGGAGCACCAACTCCGCAGCTTGGCTGGGACCTATGTGAGTATCCAGCGTAGGAATCTGGGAGTTGGGGAGGAGTGAGGAGTTGGGGAAAGACAGTCCTAACCGTGGAGGGTTCTGGTAAATGATGGGGTGAGGAGGGGCTCTTTGGCTCCCACCAGTCCCCCTGTCTGGTCTA
+
ABAABFFFCFFFGGGGGGGGGGHGGGGGGGEHGGGGGGHHHHGHGGHHHHHHHHHHHGHHHHHHHHHGHHHGGGGGHHHHHHHCHHHHGHHHG?EGG3GHGHHG?EGHGHHHHHHHHHHHHHHHHGGGGGHHHHHHHGHGEHHHGGGGGGGHHHHHHGHHHHGGGGHHHHHHHFHHHHHHGGFGGGGGEGGFGGFGGGGGGHGGGGFFFFFFFFFFACFFFHHFFFFFFFFFFFFFFFFFFFFFFFFFFFF
@M05620:37:000000000-D9766:1:1101:25022:7160 1:N:0:43
AGTGCCAGCTCTCAATCGCACAGGGGACCCAGGGCCTGGCCCCTCCATCCAGAAAACCTATGACCTCACCCGCTACCTGGAGCACCAACTCCGCAGCTTGGCTGGGACCTATGTGAGTATCCAGCGTAGGAATCTGGGAGTTGGGGAGGAGTGAGGAGTTGGGGAAAGACAGTCCTAACCGTGGAGGGTTCTGGTAAATGATGGGGTGAGGAGGGGCTCTTTGGCTCCCACCAGTCCCCCTGTCTGGTCTA
+
AA>ABFFFBFFFGGGGGGGAEEHGGGGGGGHHFEGGGGHHHHGHGGGHHHHHHHFGHGGHHHHHHHHGHHHGGEEGHHHH?FHHFHHEGHHHFGGGGHGHGHHGGGHH?HHHHHHHHHHGHHHHH?CDFGHHHHHHBHFFGHHHCGC@FDGFHHHHHGHH0C<CEGHHHHHHHHHHHHHHGGGGGGGG;CFGGGCGGGGGGFGGGGFFFFFFFFFFFFFFFFFFFFFFFFFFFFFFFFFFFFFFFFFFFFF
@M05620:37:000000000-D9766:1:1101:24088:7162 1:N:0:43
AGTGCCAGCTCTCAATCGCACAGGTGACCCAGGCCCTGGCGCCTCCATCCAGAAAACCTATGACCTCACCCGCTACCTGGAGCACCAACTCCGCCGCTTGGCTGGGACCTATGTGAGTATCCAGCGTAGGAATCTGGGAGTTGGGGAGGAGTGAGGAGTTGGGGAAAGACAGTCCTAACCGTGGAGGGTTCTGGTAAATGATGGGGTGAGGAGGGGCTCTTTGGCTCCCACCAGTCCCCCTGTCTGGTCTA
+
CCCCCFFFCFFFGGGGGGGGGGAF4BABGH4AA2B2BBBF22AFAGFGHF333B3BFEB3BB5FFFAFGH1EEEGGHHB?BFFBGHFHG3FG?E/>E>FGDHH/?<0CFHHGHHBHHFHBHFHHHCEEC/FHFHHHHHFGCGFHGGGGFGGHHFGHHGHFHBCCGGHFGGHHG:GFHHFF?:EGGGGG;AFFBFBFBFFGGGFGEBDFFAFFA?9>D>EFFFFFFFFEFF.AEAFBFFF.9:FFF;/99BB
@M05620:37:000000000-D9766:1:1101:18141:7185 1:N:0:43
GAGGCTGCTTTGGAAGAAACTGATAGATTACGGCAACAGTTCCCTATGGACCTGGGAAAGATTCTTGCCTAGCTTATTGAAGCTGAAATACCTGCCAATGCTCCCACAACATACTACCCGTAAGGAAAGGCTCATAGAAGACTACAAGGGAGTAAAAAAGCTCATGAAACAATGGCAAGTAAGTCAGGCATTTCCGCTTTAGCCCTCTTGAGAATCCAATTGAACAATTCTCAGAATTTGTACTTCTAACT
+
AAAAAAFAFFFFGGGGGGGGG1B3FB133D10BEEGCH0F22D1111B11BF000/0B/B011AA211111012DE121DG1FG@11F2@1B1BG01BFHGG1@/B0?//?B111BGGAA?>?B1BFB0B?B01>BBB11B01BFF1<//</<@@2@1>/011?11?<<1??<>FGC<.>>>11<<10<.0<==GEGG.ED0;/:/:C000;.<0;0<:::C;;0;/;;9009000;C0B0=0C000;090
@M05620:37:000000000-D9766:1:1101:6192:7187 1:N:0:43
GAGGCTGCTTTGGAAGAAACTCATAGATTACGGCAACAGTTTCGGCTGGACCTGGATAAGATTGTTGGTCAGGTTATTGAAGCTGAAATAACTGCCTAGGTTTTCAAACAACCACAAGCAAGCAAATCATTTTAGTCATAGAAACGTCCGGGAGAAAAAATAAGAAGAGACAGAGTCTTTACTACTAAACAATAATCCACTATCACAAGAAGCAAAAAGCATACAACTGAACTCCTTTCAACATCCCATAG
+
AAAAAAFAFFFFGGGGCGGGG1B3DB133D10BAEE0BA1DADA/A/A/0A000001D1B121B120//1200B11B21@F1FF111BB1BF1FF01100111/BBGH1B?/?/?>/0/0BF/0B11112222>01B222BBBB</0?</>/>//<F00/<>11>D010<>000<=<000===0000<0/0.000000:/;/0<0<<0.;/////9/..;/00;00;;/0;/0=9;;B00;;0/09.////
@M05620:37:000000000-D9766:1:1101:11363:7192 1:N:0:43
AGTGCCAGCTCTCAATCGCACAGGGGACCCAGGGCCTGGCCCCTCCATCCAGAAAACCTATGACCTCACCCGCTACCTGGAGCACCAACTCCGCAGCTTGGCTGGGACCTATGTGAGTATCCAGCGTAGGAATCTGGGAGTTGGGGAGGAGTGAGGAGTTGGGGAAAGACAGTCCTAACCGTGGAGGGTTCTGGTAAATGATGGGGTGAGGAGGGGCTCTTTGGCTCCCACCAGTCCCCCTGTCTGGTCTA
+
>AAAAFFFBFFFGGGGGGGGGGHHGGGGGGHHGGGGGGHHHHGHGGHHHHHHHHHHHGHHHHHHHHHHHHHGGGGGHHHHHGFFHHHHGHHHGGEGGHHHGHHGGGHHGHHHHHHHHHHHHHHHHGEGGGHHHHHHHHHGGHHHGGGGGGGHHHHHHGHHHHGGGGHHGHHHHGHHHHHHGGFGGGGGCFGGGGCGGGGGGGGGGGFFFFFFFFFFFFFFFFFFFFFFFFFFFFFFFFFFFFFFFFFFFFF
@M05620:37:000000000-D9766:1:1101:6398:7216 1:N:0:43
AGTGCCAGCTCTCAATCGCACAGGGGACCCAGGGCCTGGCCCCTCCATCCAGAAAACCTATGACCTCACCCGCTACCTGGAGCACCAACTCCGCAGCTTGGCTGGGACCTATGTGAGTATCCAGCGTAGGAATCTGGGAGTTGGGGAGGAGTGAGGAGTTGGGGAAAGACAGTCCTAACCGTGGAGGGTTCTGGTAAATGATGGGGTGAGGAGGGGCTCTTTGGCTCCCACCAGTCCCCCTGTCTGGTCTA
+
BBBCCFFFCFFFGGGGGGFCE?FFFGGGGGHHGGGGGGHHHHGHGGHHHHHHHHHHHGHHHHHHHHHHHHHGGEGGHHHHHHGHHHHHGHHHGGGGGHHHGHHFFGHHGHHHHHHHHHHHHHHHHGGGGFHHHHHHHHHGGGHHGGGGGFEHHHHGHGHHHHGGGGHHHHHHHHHHHHHHGEGGGGGGCFGGGGFGGGGGGGGGGGFFFFFFFFFFFFFFFFFFFFFFFFFFFFFFFFFFFFFFFFFFFFF
@M05620:37:000000000-D9766:1:1101:5369:7238 1:N:0:43
AGTGCCAGCTCTCAATCGCACAGGGGACCCAGGGCCTGGCCCCTCCATCCAGAAAACCTATGACCTCACCCGCTACCTGGAGCACCAACTCCGCAGCTTGGCTGGGACCTATGTGAGTATCCAGCGTAGGAATCTGGGAGTTGGGGAGGAGTGAGGAGTTGGGGAAAGACAGTCCTAACCGTGGAGGGTTCTGGTAAATGATGGGGTGAGGAGGGGCTCTTTGGCTCCCACCAGTCCCCCTGTCTGGTCTA
+
>AAABFFFBFFFGFGGGFGAEEHHGGGGGGHHFGGEFGHHHHGHGGHHHFHHGHEGHGHHGGBHHHHHHHHGFEGGHHHHHGGGHHHFGFHHGFGGGFHHGHHCEFHHGHHHHHHHHGHHHHHHHGGGGDGHHHHHHHHGEHHHGGGGFGGHHHHHHDHHHHGGGGHHGHHHHHHHHHHHGEGGGGGGEGGGGGGGGGGGGGGGGGFFFFFFFFFFFFFFFFFFFFFFFFFFFFFFFFFFFFFFFFBFBBB
@M05620:37:000000000-D9766:1:1101:21684:7241 1:N:0:43
AGTGCCAGCTCTCAATCGCACAGGGGACCCAGGGCCTGGCCCCTCCATCCAGAAAACCTATGACCTCACCCGCTACCTGGAGCACCAACTCCGCAGCTTGGCTGGGACCTATGTGAGTATCCAGCGTAGGAATCTGGGAGTTGGGGAGGAGTGAGGAGTTGGGGAAAGACAGTCCTAACCGTGGAGGGTTCTGGTAAATGATGGGGTGAGGAGGGGCTCTTTGGCTCCCACCAGTCCCCCTGTCTGGTCTT
+
ABAABFFFCFFFGGGGGGGGGGHHGGGGGGHHGGGGGGHHHHGHGGHGHHHHHHHHHGHHHHHHHHHHHHHGGGGGHHHHGGHHHHHHGHHHFGGGGHHHGHHGGGHHGHHHHHHHHHHHHHHHHGGGGGHHHHHHHHFGGHHHGGFGGGGHHFHHHGHHHFGGGGEHHHHHHHHHHHHHAEEGDGGG;FGGGGFFGGGGGGGGGGFFFFFFFFFFFFFFFFFFFFFFFFFFFFFFFFFFFFFFFFFFFFF
@M05620:37:000000000-D9766:1:1101:16405:7260 1:N:0:43
ACCACACCTTCTACAATGAGCTGCGTGTGGCTCCCGAGGAGCACCCCGTGCTGCTGACCGAGGCCCCCCTGAACCCCAAGGCCAACCGCGAGAAGATGCCCAGGTGAGTGGCCCGCTACCTCTTCTGGTGGCCGCCTCCCTCCTTCCTGGCCTCCCGGAGCTGCGCCCTTTCTCACTGGTTCTCTCTTCTGCCGTTTTCCGTAGGACTCTCTTCTCTGACCTGAGTCTCCTTTGGAACTCTGCAGGTTCTA
+
BCCCCCCCFFFFGGGGGGGGGGHHGGGEDFGHHGGGGGG?EFHFHGGGGGGGHHGHHHHGGGGFGGGGGGGHHHHGGGGHGHHHHGGGGGGGGGHHHHHHHHHGHHHHHHGGHHGGGGGHHHHHHHGHHHGHHGGGGGHGHHGHHGGGGGGGGGGGGG-ACGGGGGFFFFFFFFFFFFFFFFFFFFFFFFFFFFFFFFFFFFFFFFFFFFFFFFFFFFFFFFFFFFFFFFFFFFFFFFFFFFFFFFFFFFB
@M05620:37:000000000-D9766:1:1101:25362:7278 1:N:0:43
AGTGCCAGCTCTCAATCGCACAGGGGACCCAGGGCCTGGCCCCTCCATCCAGAAAACCTATGACCTCACCCGCTACCTGGAGCACCAACTCCGCAGCTTGGCTGGGACCTATGTGAGTATCCAGCGTAGGAATCTGGGAGTTGGGGAGGAGTGAGGAGTTGGGGAAAGACAGTCCTAACCGTGGAGGGTTCTGGTAAATGATGGGGTGAGGAGGGGCTCTTTGGCTCCCACCAGTCCCCCTGTCTGGTCTA
+
ABAABFFFCFFFGGGGGGGGG2BEFGGGGGHHGGGGEGHHHHGHGGHHHGHHGHFHHGHHHHHHHHHFHHHGGEGEHBGHHHHHHHGHGHHHGGGGFHHHGEHGDEHHGFHHHHHHHHHHHHHHHGEGGGHHHHHHHHHGGHHHGGGGGGDHHHHHHGHHHHGGGGHHHHHHHHHHHHHHGGGGGGGGEFGGGGCGGGGGGGGGGGFFFFFFFFFFFFFFFFFFFFFFFFFFFFFFFFFFFFFFFFFFFFF
@M05620:37:000000000-D9766:1:1101:16522:7287 1:N:0:43
AGTGCCAGCTCTCAATCGCACAGGGGACCCAGGGCCTGGCCCCTCCATCCAGAAAACCTATGACCTCACCCGCTACCTGGAGCACCAACTCCGCAGCTTGGCTGGGACCTATGTGAGTATCCAGCGTAGGAATCTGGGAGTTGGGGAGGAGTGAGGAGTTGGGGAAAGACAGTCCTAACCGTGGAGGGTTCTGGTAAATGATGGGGTGAGGAGGGGCTCTTTGGCTCCCACCAGTCCCCCTGTCTGGTCTA
+
AAAABFFFBFFFGBGGGGGGGGHHGGGGGGHHGGGGGGHGAGFHGGHHHHHHFHHHHGHHHHEGHHHHHHGGGEEGHHHHGGHHFHHGGGHHGGGGGHHHGGHGE?HHGHHHHHHHHHHHHHHHHGGGGGHHHHHHHHGFGGHHGGFGGDCHHHHHFGHHHHGGGGHGHHHHHHHHHGHHGGEGCFGGDGGGGGGFGGGGGGGGGGFFFFFFFFFFFFFFFFFFFFFFFFFFFFFFFFFFFFFFFFFFFFF
@M05620:37:000000000-D9766:1:1101:11616:7320 1:N:0:43
ACTGCCACTTCTCAATCGACCGGCGGGCCCAGGCCCAGGCCCCTCCAGCGCGCACGCCTGAACCCTAACCCCGAGCTTCGATCACCTATGCCGCCTCTTGCCTGCCACAGACCCCCTGGCTGGTCTCTCTCCTGCCCTTCGCTCCGACGAGCCCCCGCCTGCCCTCCCGTCCCGAGATTCCCTCTCGCCTGCCGTCTTCTGCTTGAAAACAACCCAACAGAACATAATATGACCCTTTAAACTTTACAAAC
+
>1>AAF1@@BBDEGGGGA11A0EAAA/AAF/B?/BF/B////>//>BBG/>/>EE//?GE011/?0B00B/////>/F1<<1???01<11>FC--../=D0/=<<.<0../;GHGCC...;;.9;FFF090/CFFGGGB/:CBE.B-9---9@-A@@->9--;ABAA?-A?AB-B@@EFBFBB9FFB--;AFF--;AAFBFFFE/-;9//----:;;9--/99//:/;//////-9://////;//:;//-
@M05620:37:000000000-D9766:1:1101:14110:7324 1:N:0:43
AGTGCCAGCTCTCAATCGCACAGGGGACCCAGGGCCTGGCCCCTCCATCCAGAAAACCTATGACCTCACCCGCTACCTGGAGCACCAACTCCGCAGCTTGGCTGGGACCTATGTGAGTATCCAGCGTAGGAATCTGGGAGTTGGGGAGGAGTGAGGAGTTGGGGAAAGACAGTCCTAACCGTGGAGGGTTCTGGTAAATGATGGGGTGAGGAGGGGCTCTTTGGCTCCCACCAGTCCCCCTGTCTGGTCTA
+
BBBCCFFFCFFFGGGGGGGGGGHHGGGGGGHHGGGGGGHHHHGHGGHHHHHHGHHHHGHHHHFHHHHHHHHGGEFGHHHHGHHHHHHHGHHHGGGGGHHHGHHGAEGHGHFHHHHHHHEHHHHHHGGDGDGGHHHHHHGGEGHHGGEFGGEGHFHHFGHHHHGGEGHGEHHHHHHHGFHHGGGGDEFGCFGGGGFFFGGGGGGGGGFFFFFFFFF;CFFFFFFFFFFFFFFFFFFFFFFFFFFFFFFFFFF
@M05620:37:000000000-D9766:1:1101:18543:7326 1:N:0:43
AGTGCCAGCTCTCAATCGCACAGGGGACCCAGGGCCTGGCCCCTCCATCCAGAAAACCTATGACCTCACCCGCTACCTGGAGCACCAACTCCGCAGCTTGGCTGGGACCTATGTGAGTATCCAGCGTAGGAATCTGGGAGTTGGGGAGGAGTGAGGAGTTGGGGAAAGACAGTCCTAACCGTGGAGGGTTCTGGTAAATGATGGGGTGAGGAGGGGCTCTTTGGCTCCCACCAGTCCCCCTGTCTGGTCTA
+
AABABFFFCFFFGGGGGGGGGGHHGGGGGGHHGGGGGGHHHHGHGGHHHHGHHHHHHGHHHHHHHHHHHHHGGGGGHHHHHHHHHHHHGHHHGGGGGHHHGHHGGGHHGHGHHHHHHHHHHHHHHGGGGGHHHGHHHHHGGHHHGGGGGGGHHHHHHGHHHHGGGGHHHHHHHHHHHHHHGEEGGGGGEFGGGGFGGGGGGGGGGGFFFFFFFFFFFFFFFFFFFFFFFFFFFFFFFFFFFFFFFFFFFFF
@M05620:37:000000000-D9766:1:1101:15738:7354 1:N:0:43
AGTGCCAGCTCTCCATCGCACAGGGTACCCAGTGCCTGGCCCCTCCATCCAGAAACCCTATGACCTCACCCGCTACCTGGCGCACCCACTCCGCAGCTTGGCTGGGACCTATGTGAGTATCCAGCGTAGGAATCTGGGAGTTGGGGCGGCGTGAGGCGTTGGGGAAAGCCCGTCCTAACCGTGGAGGGTTCTGGTAAATGATGGGGTGAGGCGGGGCTCTTTGGCTCCCCCCAGTCCCCCTGTCTGGTCTA
+
>>3>>BBCAFFFGFGBBAF2E?GAFBBBGFGH3BFBFFHHHHGHGGHFHGFHHHG3BEHHHDHHHDFGHHH0>0>EGHBB1>BEEEE1?GHBAECGEBBBEGHGGGFHGHHFHHH2DHHHHH2FGGG<CGFGBGFHFE0<CFGFGG.@C-;9-.;A.9E?BAB@...9/;.-;DDDFBFF;DAB.;.>F.AFFFFFFFFF/BFFEF.9A...9-@--BFFFFFFFFFFE.:B-AFBFFFDBEBFFFFFFF/
@M05620:37:000000000-D9766:1:1101:15753:7363 1:N:0:43
AGTGCCAGCTCTCAATCGCACAGGGGACCCAGGGCCTGGCCCCTCCATCCAGAAAACCTATGACCTCACCCGCTACCTGGAGCACCAACTCCGCAGCTTGGCTGGGACCTATGTGAGTATCCAGCGTAGGAATCTGGGAGTTGGGGAGGAGTGAGGAGTTGGGGAAAGACAGTCCTAACCGTGGAGGGTTCTGGTAAATGATGGGGTGAGGAGGGGCTCTTTGGCTCCCACCAGTCCCCCTGTCTGGTCTA
+
BBBBCFFFCFFFGGGGGFGGGGHHGGGGGGEHGGGGGGHHHHGGGGHHHHHHHHGHHGHHHHHHHHHFHHHGGFGGHGHHHHHHHHHHGHHHGGGGGGFHGHHGGGGHGHHHHFHHHHHEFHHHHGGGGGHFHHHHHHHGGHHHGGGCGGDHHFHHHGGHGHGGGGHHHHHHHHHHHHFHGGFGGGGGCFGGGGFFGGGGGGGGGGFFFFFFFFFFFFFFFFBFFFFFEFFFFFFFFFFFFFFFFFFFFF0
@M05620:37:000000000-D9766:1:1101:14440:7374 1:N:0:43
ACCACACCTTCTACAATGAGCTGCGTGTGGCTCCCGAGGAGCACCCCGTGCTGCTGACCGAGGCCCCCCTGAACCCCAAGGCCAACCGCGAGAAGATGCACAGATGAGTGGCCCGCTCCCTCTTCTCGTGGCCGCCTCCCTCCTTCCTCGCCTCCCGCGGCTCCGCCCTTTCTCTCTGGTTCTCTCTTCTGCCGCTTTCCGCAGGACTCTCTTTTCTCTCCTCTGTGTCCTTTGGAACTCTCCAGGTTCTC
+
CCCCCCBBFFFFGGGGGGGGGGHHGEGEEFHHHGGGGGGGGHHHHGGGGGGGGHHHHHHEGGGGGGGGGGGHHHHGGGGHGHHHHGGGGGGGGGHHHHE2F<21??1?1F//?F->@-..<FG00D0.<<.-.:A@.C.E:G./00/00.--.;.C.--;9C..;D.@-:F/BF/B////;/;FFFF//;//9---;://..---../:BFF//;FF///////;//;F///B//////;B///////9;/
@M05620:37:000000000-D9766:1:1101:16896:7387 1:N:0:43
AGTGCCAGCTCTCAATCGCACAGGGGACCCAGGGCCTGGCCCCTCCATCCAGAAAACCTATGACCTCACCCGCTACCTGGAGCACCAACTCCGCAGCTTGGCTGGGACCTATGTGAGTATCCAGCGTAGGAATCTGGGAGTTGGGGAGGAGTGAGGAGTTGGGGAAAGACAGTCCTAACCGTGGAGGGTTCTGGTAAATGATGGGGTGAGGAGGGGCTCTTTGGCTCCCACCAGTCCCCCTGTCTGGTCTA
+
BBAAAFFFBFFFG4FFFGFAFEHCG2AFFFHH2BEDFFHHHHGHGGHHHGHHHFFGGGHHHFHHHGHHHHHFG/EEHFFG2BGHHH1?EEGG?ECFGFFGGHHGGGHHGHHFFHHFGGHHHHHHHGGDGGHGHHHHHH0FFHHHGG.@C?CFGFHH0DGHGHGGGGGFFHECHHHHHHHHGGGGAEGGGGGGGGCFGFGGGGGGGGAFFEFFFFFFFAEFFFFFFFFFFFFFFEFFFFFFFFFFFFFFFF9
@M05620:37:000000000-D9766:1:1101:15199:7423 1:N:0:43
AGTGCCAGCTCTCAATCGCACAGGGGACCCAGGGCCTGGCCCCTCCATCCAGAAAACCTATGACCTCACCCGCTACCTGGAGCACCAACTCCGCAGCTTGGCTGGGACCTATGTGAGTATCCAGCGTAGGAATCTGGGAGTTGGGGAGGAGTGAGGAGTTGGGGAAAGACAGTCCTAACCGTGGAGGGTTCTGGTAAATGATGGGGTGAGGAGGGGCTCTTTGGCTCCCACCAGTCCCCCTGTCTGGTCTA
+
AA>>AFB11CFFG1GDDGEEGEHAFEEAAEAF00EAAFHHAGGCEGCAF01F10ABAE01BGFGHHHBG0>EE>>EHEFHEFGHHHFFEFGHEGCECHFFAHFGG/CFAHFF<>2>1GHFHB2FC/C<CCHG1GFD100?<?D<@@<<<CC<<0<.0E</=/-;.:::/::C::GB0:;C@GA?.9.9E.A99999;BFBBB00EGA9---/9---;@?//9/B9B9A-;FAA-99FFE?--;B9FFFF//
@M05620:37:000000000-D9766:1:1101:9925:7464 1:N:0:43
AGTGCCAGCTCTCAATCGCACAGGGGACCCAGGGCCTGGCCCCTCCATCCAGAAAACCTATGACCTCACCCGCTACCTGGAGCACCAACTCCGCAGCTTGGCTGGGACCTATGTGAGTATCCAGCGTAGGAATCTGGGAGTTGGGGAGGAGTGAGGAGTTGGGGAAAGACAGTCCTAACCGTGGAGGGTTCTGGTAAATGATGGGGTGAGGAGGGGCTCTTTGGCTCCCACCAGTCCCCCTGTCTGGTCTA
+
ABAABFFFBFFFGGGGGCFGGGHHGGGGGGHHGGGGGGHHFHGHGGHHHHHHFFFHHGHGHHBHHHFFHHHGGGGGHHHHHHHGFHHHGHHHGGGGGHHHGHHEGGHHGHHHHHHHHHHHHHHHHGDFGGHHHHHHHHHGGHHHGGGGGGGHHHHHHGHHHHGGGGHHHHHHHHHHGHFHGGGGGGGGEGGGGGGGGGGGGGGGGGFFFFFFFFFFFFFFFFFFFFFFFFFFFFFFFFFFFFFFFFFFFBB
@M05620:37:000000000-D9766:1:1101:14425:7478 1:N:0:43
AGTGCCAGCTCTCAATCGCACAGGGGACCCAGGGCCTGGCCCCTCCATCCAGAAAACCTATGACCTCACCCGCTACCTGGAGCACCAACTCCGCAGCTTGGCTGGGACCTATGTGAGTATCCAGCGTAGGAATCTGGGAGTTGGGGAGGAGTGAGGAGTTGGGGAAAGACAGTCCTAACCGTGGAGGGTTCTGGTAAATGATGGGGTGAGGAGGGGCTCTTTGGCTCCCACCAGTCCCCCTGTCTGGTCTA
+
AAAAAFFFAFFFGDGGGFC1F0BCCAEEGGHHGFGEFFGHHHGHGGHGHHHHHHHHHGHGHDAGHGHFHGHGGGGGHHHHHGGCHHFHGHHHGG?EEEGHCHHFGGFGGHHHHHHHHGHHHFGGHGEGGGHHHHHHHHGGGGHHGGGGGGGHHHHHHCHGGHGGGGHGHHHHGHHHHHHEGC;AFGGA9CFGGGCFGGBFGFGGEBF-?FFBBF@@?@FFFFF/BBBEFFFFEFFFFFFF?FFFFF//99:
@M05620:37:000000000-D9766:1:1101:24220:7488 1:N:0:43
AGTGCCAGCTCTCAATCGCACAGGGGACCCAGGGCCTGGCCCCTCCATCCAGAAAACCTATGACCTCACCCGCTACCTGGAGCACCAACTCCGCAGCTTGGCTGGGACCTATGTGAGTATCCAGCGTAGGAATCTGGCAGTTGGGGAGGAGTGAGGAGTTGGGGAAAGACAGTACTAACCGTGGAGGGTTCTGGTAAATGATGGGGTGAGGAGGGGCTCTTTGGCTCCCACCAGTCCCCCTGTCTGGCCTA
+
AA>AAFFFAFFFGGGGGGGCGCHCG22E2EGGBEFGFFHH2GGAFGHHHHHHBFFEFFGHHHBGHGHHHC1>E>EEHFHHBFHHHHFFEGHHEGGFGFGH/BGGG/BB<GEFDDGH3BGHHHH2CD?ACFBG<GFGE10<<?GHGFCCC?AGA<<G0.<<DH?DEFHGFCBGF0;G0<;C-;CGAED?F?FFFGGFGBBFF0CFEFGFFFFE.AA;A-;;BF/9///AEFFFEF/9FBEDFFFFFFF/;BF
@M05620:37:000000000-D9766:1:1101:7088:7513 1:N:0:43
AGTGCCAGCTCTCAATCGCACAGGGGACCCAGGGCCTGGCCCCTCCATCCAGAAAACCTATGACCTCACCCGCTACCTGGAGCACCAACTCCGCAGCTTGGCTGGGACCTATGTGAGTATCCAGCGTAGGAATCTGGGAGTTGGGGAGGAGTGAGGAGTTGGGGAAAGACAGTCCTAACCGTGGAGGGTTCTGGTAAATGATGGGGTGAGGAGGGGCTCTTTGGCTCCCACCAGTCCCCCTGTCTGGTCTA
+
>A3>AFFFBFFFGFGGGGG2E?GDGEEEEBGHAAEEAFHHHHGHGGHHHHHHHHHGGGHGHHHHHDGHHHHGG>EEHHGG2BGHHH1??GHEEFCEEGBGGHHGGGHHGHHHHHHHHHHHHHHHHGGCFGHHHHHHHH0FGHHHGGEFG?EHHFHGEDHEHHGGGGHHFHHHHHHHHHHHGGGGGGGGGGGGGGBFGGGGGFGGGGFFFFFFFFFFFAFFFFFFFFFFFFFFFFFFFFFFFFFFFFFFFFB
@M05620:37:000000000-D9766:1:1101:22058:7523 1:N:0:43
AGTGCCAGCTCTCAATCGCACAGGGGACCCAGGGCCTGGCCCCTCCATCCAGAAAACCTATGACCTCACCCGCTACCTGGAGCACCAACTCCGCAGCTTGGCTGGGACCTATGTGAGTATCCAGCGTAGGAATCTGGGAGTTGGGGAGGAGTGAGGAGTTGGGGAAAGACAGTCCTAACCGTGGAGGGTTCTGGTAAATGATGGGGTGAGGAGGGGCTCTTTGGCTCCCACCAGTCCCCCTGTCTGGTCTA
+
AAAABFFFBFFFGDGGGGGGGGHGGF2EEGHH2EE?FGHHHHGHGGHHHGHHHHGGHGHHHHHHHHHHHHHGGEEFHHHHBFGHHHF?EGHHEGGGGHHHGHHGGGHHGHHHHHHHHHHHHHHHHGGGGGHHHHHHHHFFGHHHGGCDGEEHHHHHHGHHHHGGGGHHHHHHHHHHHHHHGGGGGGGGEGGGGGGGGGGGGGGGGGFFFFFFFFFFFFFFFFFFFFFFFFFFFFFFFFFFFFFFFFFFFFF
@M05620:37:000000000-D9766:1:1101:24692:7529 1:N:0:43
AGTGCCAGCTCTCAATCGCACAGGGGACCCAGGGCCTGGCCCCTCCATCCAGAAAACCTATGACCTCACCCGCTACCTGGAGCACCAACTCCGCAGCTTGGCTGGGACCTATGTGAGTATCCAGCGTAGGAATCTGGGAGTTGGGGAGGAGTGAGGAGTTGGGGAAAGACAGTCCTAACCGTGGAGGGTTCTGGTAAATGATGGGGTGAGGAGGGGCTCTTTGGCTCCCACCAGTCCCCCTGTCTGGTCTA
+
ABABBFFFCFFFGGGGGGGGGGHHGGGGGGHHGGGGGGHHHHGHGGHHHHHHHHHHHGHHHHHHHHHHHHHGGGGGHHHHFGHHHHHHGHHHGGGGGHHHGHHGGGHHGHHHHHHHHHHHHHHHHGGGGGHHHHHHHHHGGHHHGGGGGGGHHHHHHGHHHHGGGGHHHHHHHHHHHHHHGGGGGGGGCFGGGGGGGGGGGGGGGGFFFFFFFFFFFFFFFFFFFFFFFFFFFFFFFFFFFFFFFFFFFFF
@M05620:37:000000000-D9766:1:1101:8265:7538 1:N:0:43
ACCACACCTTCTACAATGAGCTGCGTGTGGCTCCCGAGGAGCACCCCGTGCTGCTGACCGAGGCCCCCCTGAACCCCAAGGCCAACCGCGAGAAGATGCCCAGGTGAGTGGCCCGCTACCTCTTCTGGTGGCCGCCTCCCTCCTTCCTGGCCTCCCGGCGCTGCGCCCTTTCTCACTGGTTCTCTCTTCTGCCGTTTTCCGTAGGACTCTCTTCTCTGACCTGAGTCCCCTTTGGAACTCTGCAGGTTCTA
+
CCCCCCCAFFFFGGGGGGAGGGHHGGGBFEHHHFGGDGGGGHHHHGGGGEGGHHHHHHHGGGGGGGGGGGGHHHGGGGGHGHHGHGGGGG<CGGHFHFHHHHGEGHHFHHGGHHGGFGGHHHHHHGHHG/CHHGGGGGHGHHGHHGGGFGGGGGGGGA;:@D;DDFFFFFFFFFFFFFFFFFFFFFBFFFFEFFFFFFFFFFFFFFFFFFFFFFFF9FFFFFFEBFB/9AFFFEFFFFFFBFFFFFFFFF/
@M05620:37:000000000-D9766:1:1101:18750:7548 1:N:0:43
GAGGCTGCTTTGGAAGAAACTCATAGATTACTGCAACAGTTCCCCCTGGACCTGGAAAAGTTTCTTGCCTGGCTTACAGAAGCTGAAACAACTGCCTACAGGATGCTACCCGTAAGGAAAGGCTCATAGAAGACTCCAAGGGAGAAAAAGAGCTGATGAAACAATGGCAAGTAAGTCAGGCATTTCCGCTTTAGCACTCTTGTGGATCCAATTGAACAATTCTCAGCATTTGTACTTGTAACTGACAAGCC
+
BBCCCCFCFFFFGGGGFGGGGGHHHHHHHHHGHHHHGHHHHGFHHGGGHHHHHHHGGHHHGGHHHHHHHHHHHHHHHHHHHHHHHGGHHHHHHHHH3FFHHFGH3BGHHHHGGEGHHHHH0GHHC3BFH4GFHH3B3BGDFGCF/BBCCFEH2F2GHBDHFHGCGHHBGHFG1GHFHHH00FGHHGHG.>EGHHHHHHGGHHGHGHHHHHHHHHGHHFHHH0:GHBGHGGGGFGFGGFFGGGGGGGGGGGF
@M05620:37:000000000-D9766:1:1101:22197:7551 1:N:0:43
AGTGCCAGCTCTCAATCGCACAGGGGACCCAGGGCCTGGCCCCTCCATCCAGAAAACCTATGACCTCACCCGCTACCTGGAGCACCAACTCCGCAGCTTGGCTGGGACCTATGTGAGTATCCAGCGTAGGAATCTGGGAGTTGGGGAGGAGTGAGGAGTTGGGGAAAGACAGTCCTAACCGTGGAGGGTTCTGGTAAATGATGGGGTGAGGAGGGGCTCTTTGGCTCCCACCAGTCCCCCTGTCTGGTCTA
+
ABBBCFFFCFFFGGGGGGGGGGGHGGGGGGHHGGGGGGHGHHGHGGHHHHGHHHEHHGHHHHHHHHHHHHHGGFGGHHHHHGHHFHHHGHHHGGGGGHHHGHHGGGHHGHGHHHHHHHHHHHHHHGGGGGHHHHHHHHHGGHHHGGGGGGGHHHHHHGHHHHGGGGHHHHHHHHHHHHHHGGGGGGGG;CFGGGGGGGGGGGGGGGFFFFFFFFFFFFFFFFFFFFFFFFFFFFFFFFFDFFFFFFFFFFF
@M05620:37:000000000-D9766:1:1101:8917:7569 1:N:0:43
AGTGCCAGCTCTCAATCGCACAGGGGACCCAGGGCCTGGCCCCTCCATCCAGAAAACCTATGACCTCACCCGCTACCTGGAGCACCAACTCCGCAGCTTGGCTGGGACCTATGTGAGTATCCAGCGTAGGAATCTGGGAGTTGGGGAGGAGTGAGGAGTTGGGGAAAGACAGTCCTAACCGTGGAGGGTTCTGGTAAATGATGGGGTGAGGAGGGGCTCTTTGGCTCCCACCAGTCCCCCTGTCTGGTCTA
+
BCCCCFFFCFFFGGGGGGGGGGHGGGGGGGHHGGGGDGHHHHEHGGHHHHHH3G3FGGHGGH5GHHGFHHHGGGEGHFGHHGHGGGFGGHHHGGGCGHHHGHHGEGHHGHHHHHHHHGHHHHHHHGEGGGHHGGHHHHHGGHHHGGGGGGGHHHHHHGHHGHGCGGHHHHHHHHHHHHHHGEEGGGGG;FGGGGFFFGGGGGGGGGFFFFFFFFFFFFFFFFFFFFFFFFFFFFFFFFFFFFFFFFFFFFB
@M05620:37:000000000-D9766:1:1101:26200:7593 1:N:0:43
GAGGCTGCTTTGGAAGAAACTCATAGATTACTGCAACAGTTCCCCCTGGACCTGGAAAAGTTTCTTGCCTGGCTTACAGAAGCTGAAACAACTGCCTACAGGATGATACCCGTACGGAAAGGCTCCTAGAAGACTACCAGGGAGACACAGCGCTGCTGAACCCATGGCAAGTAAGTCAGGCCTTTCCGCTTTAGCACTCTTGTGGATCCAATTGCACCATTCTCAGCATTTGTACTTGTACCTGACACGCC
+
>>>AABFAFFFFGGGGGGGGGGHHHHHHHCGHHHAGFGHBFGHHHGEF2FHHHHFHHBEFBGFHHHHHHHHHHHG3FHHGHHHHFDGHH3FGHGHG3BFGHHHHH3FGHHHGGC1EEEFGGHH30/BGFHHHFHH33BGHGG///?@00@/</?</?GGG1/?/FGHHHGGH1FGGHHH0G.<GHHH.<CAFHFHHHGHHHHHHGHHHHGFHGG0;CBFGG0CFFGGGGGGGGGGGGGGF0CFFGGFBDBF
@M05620:37:000000000-D9766:1:1101:18370:7599 1:N:0:43
AGTGCCAGCTCTCAATCGCACAGGGGACCCAGGGCCTGGCCCCTCCATCCAGAAAACCTATGACCTCACCCGCTACCTGGAGCACCAACTCCGCAGCTTGGCTGGGACCTATGTGAGTATCCAGCGTAGGAATCTGGGAGTTGGGGAGGAGTGAGGAGTTGGGGAAAGACAGTCCTAACCGTGGAGGGTTCTGGTAAATGATGGGGTGAGGAGGGGCTCTTTGGCTCCCACCAGTCCCCCTGTCTGGTCTA
+
BCABCFFFCFFFGGGGGGGGGGHGGGGGGGHHGGGGGGHHHHGHGGHHHHHHHHHHHGHHHHHHHHHHHHHGGGGGHHHHHHHHHHHHGHHHGGGGGHHHGHHGGGHHGHHHHHHHHHHHHHHHHGGGGGHHHHHHHHHGGHHHGGGGGGEGHHHHHGHHHHGGGGHHHHHHHHHHHHHHGGEGGGGGGGGGGGGGGGGGGGGGGGFFFFFFFFFFFFFFFFFFFFFFFFFFFFFFFFFFFFFFFFFFFFB
@M05620:37:000000000-D9766:1:1101:12068:7604 1:N:0:43
AGTGCCAGCTCTCAATCGCACAGGGGACCCAGGGCCTGGCCCCTCCATCCAGAAAACCTATGACCTCACCCGCTACCTGGAGCACCAACTCCGCAGCTTGGCTGGGACCTATGTGAGTATCCAGCGTAGGAATCTGGGAGTTGGGGAGGAGTGAGGAGTTGGGGAAAGACAGTCCTAACCGTGGAGGGTTCTGGTAAATGATGGGGTGAGGAGGGGCTCTTTGGCTCCCACCAGTCCCCCTGTCTGGTCTA
+
BCAABFFFCFFFGGGGGGECGEHFGGGGGGHHFGGGGGHHHHGHGGHHHHHHGHHHHGHHHHGHHHHHHHHGGEGGHHHHGGGHHHHHGHHHEEGGGHHHGHHGGGHHGHHHHHHHHHHHHHHHHGGGGGHHHHHHHHHGGHHHGGGGGGGHHHHHHGHHHHGGGGHHHHHHHHHHHHHHGGGGGGGGEGGGGGFGGGGGGFGGGGFFFFFFFFFFFFFFFFFFFFFFFFFFFFFFFFFFFFFFFFFFFFB
@M05620:37:000000000-D9766:1:1101:11779:7610 1:N:0:43
AGTGCCAGCTCTCAATCGCACAGGGGACCCAGGGCCTGGCCCCTCCATCCAGAAAACCTATGACCTCACCCGCTACCTGGAGCACCAACTCCGCAGCTTGGCTGGGACCTATGTGAGTATCCAGCGTAGGAATCTGGGAGTTGGGGAGGAGTGAGGAGTTGGGGAAAGACAGTCCTAACCGTGGAGGGTTCTGGTAAATGATGGGGTGAGGAGGGGCTCTTTGGCTCCCACCAGTCCCCCTGTCTGGTCTA
+
>3>ABFBFBFFFGGGGGGGGGCGFFGGGGGEHGGEFGCHGFHGHGGGHBFFGD33BFFBEGHHHHHF3GHHGGGGEHEHFHHHHFHHHGHHHGGEGGFHHGHHGGGGHGHHHHHGHGHGHHHHHHGGGGGHHGHHHHBFFGHEHGGGGCGGHHGHHHGHH0G?CGDHGFHHHHHHHHHGHGGGGGGGGDGGGGGFFFEFGGGGGGGDBEFFFFBB;B;FFFFFFFFFFFFFFFFFFFFFF?FFFFFE/BFB
@M05620:37:000000000-D9766:1:1101:23674:7613 1:N:0:43
AGTGCCAGCTCTCAATCGCACAGGGGACCCAGGGCCTGGCCCCTCCATCCAGAAAACCTATGACCTCACCCGCTACCTGGAGCACCAACTCCGCAGCTTGGCTGGGACCTATGTGAGTATCCAGCGTAGGAATCTGGGAGTTGGGGAGGAGTGAGGAGTTGGGGAAAGACAGTCCTAACCGTGGAGGGTTCTGGTAAATGATGGGGTGAGGAGGGGCTCTTTGGCTCCCACCAGTCCCCCTGTCTGGTCTA
+
ABABBFFFCFFFGGGGGGGCGGHGGEEEGGHHFEGGGGHHHHGHGGFFHHHHHHHHHGHHHHHHHHHHHHHGGEEGHHHH2FGHHHGGGHHFEFGGGHGHGHHGGGHHGHHHHHHHHHHHHHHHHGGGGGHHHHHHHHFFGHHHGGFGGFGGHFHHGGHHHHGGGGHHHHHHHHHHHHHHGGGGGGGGCFFGGGGGGGGGGHHGGGFFFFFFFFFFFFFFFFHFFFFFFFFFFFFFFFFFFFFFFFFFFFF
@M05620:37:000000000-D9766:1:1101:16092:7615 1:N:0:43
AGTGCCAGCTCTCAATCGCACAGGGGACCCAGGGCCTGGCCCCTCCATCCAGAAAACCTATGACCTCACCCGCTACCTGGAGCACCAACTCCGCAGCTTGGCTGGGACCTATGTGAGTATCCAGCGTAGGAATCTGGGAGCTGGGGAGGAGTGAGGAGTTGGGGAAAGACAGTCCTAACCGTGGAGGGTTCTGGTAAATGATGGGGTGAGGAGGGGCTCTTTGGCTCCCACCAGTCCCCCTGTCTGGTCTA
+
A1AAAFFC1CFFGGGGGGGGGGHHGGCCFG0AB0BE/FGHGGECEGHGFF1FGGFGCEFCGHHHHHHBG00EE>EEHDHHHHHHGHFHGH1FEFGEEGHHFH1<E/F0/B1B1BFD>BBGHHEHGGC/C/111@<FBFCE/?10?<.AGGEG<GDC0C</=CC-.CEC:GH/:CGBG0/;@CE-CFGG9FAFB09909FF0009CAB@FFFFF?9@?@-BB/FEBF/9EBFBAFF/BFEA-9BBB/BBFF/
@M05620:37:000000000-D9766:1:1101:22636:7640 1:N:0:43
AGTGCCAGCTCTCAATCGCACAGGGGACCCAGGGCCTGGCCCCTCCATCCAGAAAACCTATGACCTCACCCGCTACCTGGAGCACCAACTCCGCAGCTTGGCTGGGACCTATGTGAGTATCCAGCGTAGGAATCTGGGAGTTGGGGAGGAGTGAGGAGTTGGGGAAAGACAGTCCTAACCGTGGAGGGTTCTGGTAAATGATGGGGTGAGGAGGGGCTCTTTGGCTCCCACCAGTCCCCCTGTCTGGTCTA
+
ABAABFFFBFFFGGGGGGGGGGHHGGGGGGHHGGGGGGHHHHGHGGHHHHHHHHGGHGHHHHHHHHHHHHHGGGGGHHHHGGHHHHHHGHHHGGGGGHHHGHHGGGHHGHHHHHHHHHHHHHHHHGGGGGHHHHHHHHHGGHHHGGEGGGGHHHHHHGHHHGGGGGGHHHHHHHHHHHHHGGGGGGGGEGGGGGGGGGGGGGGGGGFFFFFFFFFFFFFFFFFFFFFFFFFFFFFFFFFFFFFFFFFFFFF
@M05620:37:000000000-D9766:1:1101:6341:7667 1:N:0:43
AGTGCCAGCTCTCAATCGCACAGGGGACCCAGGGCCTGGCCCCTCCATCCAGAAAACCTATGACCTCACCCGCTACCTGGAGCACCAACTCCGCAGCTTGGCTGGGACCTATGTGAGTATCCAGCGTAGGAATCTGGGAGTTGGGGAGGAGTGAGGAGTTGGGAAAAACACGTCCTAACCGTGAAGGGTTCTGGAAAATAATGGGGTGAGAGGGGCCCCTTTGCCTCCCACAAGCCCCCCTGTCTGGCCTA
+
1>>AAFFF@FFFGA3FGAFEE0AAFEEGGGHHGEGEF/BFGHGGGGHHHHBBBG1FGFB1G1BFFFBFGHHEGGCFHHGFBFG/B>>FEEGH/E>EE0FF/FG/EECGEGGHFHHHHFGFFGHHGG??CCGHFFHHHHFGAFHHGGGGGGGHHHFEHAHHHGC.=;/.::.::CE?G0CA@:A..;BC;9CFBFFB0BF0;;CFA?E--;//:A@-9-;EFFF/;//;-:FB?F-;9B=@?-;9FBF/9/9
@M05620:37:000000000-D9766:1:1101:21181:7691 1:N:0:43
AGTGCCAGCTCTCAATCGCACAGGGGACCCAGGGCCTGGCCCCTCCATCCAGAAAACCTATGACCTCACCCGCTACCTGGAGCACCAACTCCGCAGCTTGGCTGGGACCTATGTGAGTATCCAGCGTAGGAATCTGGGAGTTGGGGAGGAGTGAGGAGTTGGGGAAAGACAGTCCTAACCGTGGAGGGTTCTGGTAAATGATGGGGTGAGGAGGGGCTCTTTGGCTCCCACCAGTCCCCCTGTCTGGTCTA
+
BCBCCFFFDFFFGGGGGGGGGGHGGGGGGGHHGGGGGGHHHHGHGGHHHHHHHHGHHGHGHHHHHHHHHHHGGFGGHHHHHHHHHHHHGHHHGGGGGHHHGHHGGGHHGHHGHHHHHHHHHHHHHGGGGGHGHHHHHHHGGHHHGGCDGGGHHHHHHGHHHHGGGGHHHHHHHHHHHHHHGGGGGGGGGGGGGGGGGGGGGGGGGGFFFFFFFFFFFFFFFHHFFFFFFFFFFFFFFFFFFFFFFFFFFFB
@M05620:37:000000000-D9766:1:1101:21167:7703 1:N:0:43
AGTGCCAGCTCTCAATCGCACAGGGGACCCAGGGCCTGGCTCCTCCATCCAGAAAACCTATGACCTCACCCGCTACCTGGAGCACCAACTCCGCAGCTTGGCTGGGACCTATGTGAGTATCCAGCGTAGGAATCTGGGAGTTGGGGAGGAGTGAGGAGTTGGGGAAAGACAGTCCTAACCGAGGAGGGTTCTGGTAAATGATGGGGTGAGGAGGGGCTCTTTGGCTCCCACCAGTCCCCCTGTCTGGTCTA
+
>>1AAD1C1CCDFGGFFFGFA0GEEGGE0AAAFFEE//GF0BFAGHBH1BBA101BBEEBGH2FEG11B>0EEE/EG1FCGHHC>FHHGBHHG/>E/>FGG0E<E/0BE011D22BG>F>2>2BGCFGGCHHFHHD10GF?01FC/F--.<>0DFG0A<C0/<-.;::CC/::00<0GCF?-9--.:A9;AFBF;FB9000;CFG-A=-9-/-;--9--;FFFBBFF--;--;-99/9-9-9FFB//99;/
@M05620:37:000000000-D9766:1:1101:10428:7706 1:N:0:43
AGTGCCAGCTCTCAATCGCACAGGGGACCCAGGGCCTGGCCCCTCCATCCAGAAAACCTATGACCTCACCCGCTACCTGGAGCACCAACTCCGCAGCTTGGCTGGGACCTATGTGAGTATCCAGCGTAGGAATCTGGGAGTTGGGGAGGAGTGAGGAGTTGGGGAAAGACAGTCCTAACCGTGGAGGGTTCTGGTAAATGATGGGGTGAGGAGGGGCTCTTTGGCTCCCACCAGTCCCCCTGTCTGGTCTA
+
AB>AAFFFBFFFGGGGGGGFGGHEGGGGGGHHAGGGDGHHFHGHGGHHHGHHEHFHHGHHHHGHHHHGHHHGG@GGHHHHGFGHHHHEFFHHGGF?EGHFGHHGGGHHGHHHHHHHHHHHHHHHHGGGGGHHHHHHHHHGGHHHGGGGGGGCHHHFHDGGGH-::AHGHFFGGCGHHHHHGGEFEFGGCFFGGB;BBBGGGGFGGGFCFFFFFFFFFFFFFFFFFBFFFFFFF.;FFFFFFFFFFFBFFF/
@M05620:37:000000000-D9766:1:1101:19358:7718 1:N:0:43
ACCACACCTTCTACAATGAGCTGCATGTGGCTCCCGAGGAGCACCCCGTGCTGCTGACCGAGGCCCCCCTGAACCCCAAGGCCAACCGCGAGAAGATGCCCAGGTGAGTGGCCCGCTACCTCTTCTGGTGGCCGCCTCCCTCCTTCCTGGCCTCCCGGCGCTGCGCCCTTTCTCACTGGTTCTCTCTTCTGCCGTTTTCCGTAGGACTCTCTTCTCTGACCTGAGTCTCCTTTGGAACTCTGCAGGTTCTA
+
ABBCCCCCFFFFGGGGGGGGGGHH4DFFGHHGHGGGGGGGGHHHHGGGGGGGHHHHHGHEGFGGGGGGGGGGHHHGGGGHGHHHHGGGGGCFGGHHHHHHHHHGHHGHHHGGHHGGGGGHHHHHHHHBHHCHHGGGGGHGHHGHHHHHHHHGGGGGGA-;CGGGFFFFFFFFFFFFFFFFFFFFFFFFFFFFFFFFFFFFFFFDFFFFFFFFFFFFFFFFFFFFFFFFFFFFFFFFFFFFFFFFFFFFFF;
@M05620:37:000000000-D9766:1:1101:16983:7721 1:N:0:43
AGTGCCAGCTCTCAATCGCACAGGGGACCCAGGGCCTGGCCCCTCCATCCAGAAAACCTATGACCTCACCCGCTACCTGGAGCACCAACTCCGCAGCTTGGCTGGGACCTATGTGAGTATCCAGCGTAGGAATCTGGGAGTTGGGGAGGAGTGAGGAGTTGGGGAAAGACAGTCCTAACCGTGGAGGGTTCTGGTAAATGATGGGGTGAGGAGGGGCTCTTTGGCTCCCACCAGTCCCCCTGTCTGGTCTA
+
AAAAAFFFBFFFGGGGGGGEGCHGGGGGGGFHGGGGGGHHHHGHGGHHHHHHHHHHHGHHHHHHHHHHHHHGGGFGHHGHHHHHHHHHGHHHGGGGGHHHGHHGDEHGGHHHHHHHHHGHHHGHHGDDGGHHHHHHHHGGGHHHGGGGGGGHHHHHHGHEHHGGGGGHHGHHHHHHHHGGGGEDGGGGCFGGGGFGGGGGGGGGGGFFFFFFFFFFFFFFFFFFFFFFFFFFFFFFFFFFFFFFFFFFFFF
@M05620:37:000000000-D9766:1:1101:13643:7723 1:N:0:43
AGTGCCAGCTCTCAATCGCACAGGGGACCCAGCGCCTGGCCCCTCCATCCAGAAAACCTATGACCTCACCCGCTACCTGGAGCACCAACTCCGCAGCTTGGCTGGGACCTATGTGAGTATCCAGCGTAGGAATCTGGGAGTTGGGGAGGAGTGAGGAGTTGGGGAAAGACAGTCCTAACCGTGGAGGGTTCTGGTAAATGATGGGGTGAGGAGGGGCTCTTTGGCTCCCACCAGTCCCCCTGTCTGGTCTT
+
AA>>AD1FAFFFCGGDEFFAE0F0FAAE0EAG0AE//BFA0F/BEFBGH0BA10A0FE0FDG2GHDG1GHH?>//>GGDH0BGHAGE>E0FC//>/<0<EEFBFG/FGCHHHEGGHHHHGHFDG0BGFG?FD<GHFF0</?FBFC-<-<<C<CFB.CCCHHH-CACG.GGGC:CGHF9BF@GA-.9:-E.CBFF09CBFB9BFBEFB--9-/9-@-@@AB///9BBFEABFFFAFBB9EA;-BFFFFFF//
@M05620:37:000000000-D9766:1:1101:16811:7729 1:N:0:43
ACCACACCTTCTACAATGAGCTGCGTGTGGCTCCCGAGGAGCACCCCGTGCTGCTGACCGAGGCCCCCCTGAACCCCAAGGCCAACCGCGAGAAGATGCCCAGGTGAGTGGCCCGCTACCTCTTCTGGTGGCCGCCTCCCTCCTTCCTGGCCTCCCGGAGCTGCGCCCTTTCTCACTGGTTCTCTCTTCTGCCGTTTTCCGTAGGACTCTCTTCTCTGACCTGAGTCTCCTTTGGAACTCTGCAGGTTCTA
+
BBBBBAABFFFFGGGGFFGGGGHHGGGFHEHHHGGGGFGFGHHHHGGGEGGGHHGHHHHGGGGGGGGGGGGHHHHGGGGHGHHHHGGGGGDGGGHHGBHHHGHGHHHHHHGGHHGGGGGHHHHHHHHHHHGHHGGGGGHGHHGHHGGGGGGGGGGGGG-=BGGGGGFFFFFFFFFFFFFFFFFFFFFFFFFFFFFFFFFFFFFFFFFFFFFFFFFFFFBFFFFBFFFFFFFFFFEFFFFFFFFFFFFFFF9
@M05620:37:000000000-D9766:1:1101:25736:7732 1:N:0:43
ACCACACCTTCTACAATGAGCTGCGTGTGGCTCCCGAGGAGCACCCCGTGCTGCTGACCGAGGCCCCCCTGAACCCCAAGGCCAACCGCGAGAAGATGCCCAGGTGAGTGGCCCGCTACCTCTTCTGGTGGCCGCCTCCCTCCTTCCTGGCCTCCCGGAGCTGCGCCCTTTCTCACTGGTTCTCTCTTCTGCCGTTTTCCGTAGGACTCTCTTCTCTGACCTGAGTCTCCTTTGGAACTCTGCAGGTTCTA
+
CCCBCBCCFFFFGGGGGGGGGGHHGGGEHGHHHGGGGGGGGHHHHGGGGGGGHHHHHHHGGGGGGGGGGGGHHHHGGGGHGHHHHGGGGGGGGGHHHHGHHHHGGHGHHHGGHHGGGGGHHHHHHHHGGHGHHGGGGGHGHHGHHGGGGGGGGGGGGG-;@FGGGGFFFFFFFFFFFFFFFFFFFFFFFFFFFFFFFFFFFFFFFFFFFFFFFFFFFFFFFFFFFFFFFFFFFFFFFFFFFFFFFFFFFFF
@M05620:37:000000000-D9766:1:1101:12869:7743 1:N:0:43
ACCACACCTTCTACAATGAGCTGCGTGTGGCTCCCGAGGAGCACCCCGTGCTGCTGACCGAGGCCCCCCTGAACCCCAAGGCCAACCGCGAGAAGATGCCCAGGTGAGTGGCCCGCTACCTCTTCTGGTGGCCGCCTCCCTCCTTCCTGGCCTCCCGGGGCTGCGCCCTTTCTCACTGGTTCTCTCTTCTGCCGTTTTCCGTAGGACTCTCTTCTCTGACCTGTGTCTCCTTTTGAACTCTGCAGGTTCTC
+
CCCCCCCCFFFFGGGGGGGGGGHHGGGEEFHGHGGGGGGGGHHHHGGGGGGGGHHHHHHGEFFGGGGGGGGHHHHGGGGHGHHHHGGGGGGGGGHHHHEFHB//?F1?=FCC=G<A--<F1GH0=G<0=C<..-A::E.EFGA:;9/90/.9:F.C.:-;A?A.@B9D-/B9FF0;00/;::BFFFFF0F000-:9BE00.999A0:;BFFF00BFF000;0/0;00BFB00;00::9BBF00:0;.99B0
@M05620:37:000000000-D9766:1:1101:21146:7776 1:N:0:43
AGTGCCAGCTCTCAATCGCACAGGGGACCCAGGGCCTGGCCCCTCCATCCAGAAAACCTATGACCTCACCCGCTACCTGGAGCACCAACTCCGCAGCTTGGCTGGGACCTATGTGAGTATCCAGCGTAGGAATCTGGGAGTTGGGGAGGAGTGAGGAGTTGGGGAAAGACAGTCCTAACCGTGGAGGGTTCTGGTAAATGATGGGGTGAGGAGGGGCTCTTTGGCTCCCACCAGTCCCCCTGTCTGGTCTA
+
BBBABFFFCFFFGGGGGGGGGFHHGGGGGGHHGGGGGGHHHHGHGGHHHHHHGHHHHGHHHHHHHHHHHHHGGGGGHGHHHHHHHHHHGHHHGGEGGHHHGHHGGGGHGHHHHHHHHHHHHHHHHGGGGGHHHHHHHHHGGHHHGGGGGGGHHHHHHGHHHHGGGGHHHHHHHHHHHHHHGGGGGGGGCFFGGGGGFFGGGGGGGGFFFFFFFFFFFFFFFFFFFFFFFFFFFFFFFFFFFFFFFFFFFFF
@M05620:37:000000000-D9766:1:1101:25658:7783 1:N:0:43
AGTGCCAGCTCTCAATCGCACAGGGGTGCCAGCGCCTGGCCAGTCTATCCAGAAAACCCAGGACCTCACCCGCAACCTGGAGCACCAACTCCGCAGCTTGGCTGGGACCTATGTGAGTATCCAGCGTAGGAATCTGGGAGTTGGGGAGGAGTGAGGAGTTGGGGAAAGACAGTCCTAACCGTGGAGGGTTCTGGTAAATGATGGGGTGAGGAGGGGCTCTTTGGCTCCCACCAGTCCCCCTGTCTGGTCTA
+
>3>AAFFF3BFFGGGGGFFCGCFD2222BF532AE2EEFG13A335A5D35BAF3B31111B1?F2FBG1BEE/EE13?B111?GHGCEHHFEFCGGHGHGHGGGGHHGHHHHHGHGHHHHHHHHGGGGGGGHHHGHHGGGHHHCGGGGFECHFHGHGHHHHGGGGFHHHGHHGGGGGGGGGGGGGGGEGFGFGFFFGGGFFFFFFDBFFFFFFBBBBFFFFFFFFFFFFFFEFFFFFFFBFBFFFFFFFF
@M05620:37:000000000-D9766:1:1101:10453:7802 1:N:0:43
AGTGCCAGCTCTCAATCGCACAGGGGACCCAGGGCCTGGCCCCTCCATCCAGAAAACCTATGACCTCACCCGCTACCTGGAGCACCAACTCCGCAGCTTGGCTGGGACCTATGTGAGTATCCAGCGTAGGAATCTGGGAGTTGGGGAGGAGTGAGGAGTTGGGGAAAGACAGTCCTAACCGTGGAGGGTTCTGGTAAATGATGGGGTGAGGAGGGGCTCTTTGGCTCCCACCAGTCCCCCTGTCTGGTCTA
+
ABAABFFFCFFFGGGGGGGAECHGGGGGGGHHBFFEFGHHHHGHGGHHHHHHHHHHHGHHHGHHHHHHHHHGG>FEHHHHBFGHHHFFEHHGEGFGGHGHGHHGGGHHGHGHHHHHHHHHHHHHHGGGGGHHHHHHHHAFGHHHGGFGGDEGHGHHHGHHHHGGGGHGHHHHHHHHHHHHGFEFDEGGEGGGGGFGGGGGGGGGGGFFFFFFFFFFFFFFFFHFFFFFFFFFFFFFFFFFFFFFFFFFFFF
@M05620:37:000000000-D9766:1:1101:12240:7842 1:N:0:43
AGTGCCAGCTCTCAATCGCACAGGGGACCCAGGGCCTGGCCCCTCCATCCAGAAAACCTATGACCTCACCCGCTACCTGGAGCACCAACTCCGCAGCTTGGCTGGGACCTATGTGAGTATCCAGCGTAGGAATCTGGGAGTTGGGGAGGAGTGAGGAGTTGGGGAAAGACAGTCCTAACCGTGGAGGGTTCTGGTAAATGATGGGGTGAGGAGGGGCTCTTTGGCTCCCACCAGTCCCCCTGTCTGGTCTA
+
BBAABFFFBFFFGGGGGGGGGGHHGGGGGGHHGGGGFGHHHHGHGGHGHHHHEGHHHGHHHHHHHHHHHHHGGEGGHHHHHHHHHHHHGHHHGGGFGHHHGHHGGGHHGHHHHHHHHHHHHHHHHGEGGGHHHHHHHHHGGHHHGGGGGGGHHHHHHGHHHHGGGGHHHHHHHHHHHHHHGFFDGGGGEGGGGGGGGGGGGGGGGGFFFFFFFFFFFFFFFFFFFFFFFFFFFFFFFFFFFFFFFFFFFFF
@M05620:37:000000000-D9766:1:1101:19590:7852 1:N:0:43
AGTGCCAGCTCTCAATCGCACAGGGGACCCAGGGCATGGCCCCTCCATCCAGAAAACCTATGACCTCACCCGCTACCTGGAGCACCAACTCCGCAGCTTGGCTGGGACCTATGTGAGTATCCAGCGTAGGAATCTGGGAGTTGGGGAGGAGTGAGGAGTTGGGGAAAGACAGTCCTAACCGTGGAGGGTTCTGGTAAATGATGGGGTGAGGAGGGGCTCTTTGGCTCCCACCAGTCCCCCTGTCTGGTCTA
+
>11>A@1FAFFF1GG3AAFF1EAG0EFGAEHHGG?/00B0AGGHGGFH1AFAFA1BG/0BFGFHFHBGHHHGGF@FHHHGHHHHE>FGGFHHGGGEGFGH?FHEG/GG/GGBGDHHHHHFFHHBGGAB/<GHHHHHBHG//0?1/AFCGG.FGH0GFGHHHH-AEGHHHHHHHBFHHHHHGGGGGG?@CF.9FGFFFFFBBGGGGGG@FFFFFF;@@@FFF/BFFBFFFFFFFFFFFFFF;AFFFFBFBFF
@M05620:37:000000000-D9766:1:1101:19706:7871 1:N:0:43
AGTGCCAGCTCTCAATCGCACAGGGGACCCAGGGCCTGGCCCCTCCATCCAGAAAACCTATGACCTCACCCGCTACCTGGAGCACCAACTCCGCAGCTTGGCTGGGACCTATGTGAGTATCCAGCGTAGGAATCTGGGAGTTGGGGAGGAGTGAGGAGTTGGGGAAAGACAGTCCTAACCGTGGAGGGTTCTGGTAAATGATGGGGTGAGGAGGGGCTCTTTGGCTCCCACCAGTCCCCCTGTCTGGTCTA
+
AAAABFFFCFFFGGGGGGGGGGHHGGGGGGHHGGGGGGHHHHGHGGHHHHHHHHHGHGHHHHHHHHHHHHHGGGGGHGHHFGHHHHHHGHHHGGGGGHHHGHHGGGHHGHHHHHHHHHHHHHHHHGGGGGHHHHHHHHGGGHHHGGGGGGGHHHHHHGHHHHGGGGHHHHHHHHHHHHHHGGGGGGGGGGGGGGGGGGGGGGGGGGFFFFFFFFFFDFFFFFFFFFFFFFFFFFFFFFFFFFFFFFFFFFF
@M05620:37:000000000-D9766:1:1101:19683:7877 1:N:0:43
AGGGCCAGCTCTCAATCGCACAGGGGACCCAGGGCCTGGCCCCTCCATCCAGAAAACCTATGACCTCACCCGCTACCTGGAGCACCAACTCCGCAGCTTGGCTGGGACCTATGTGAGTATCCAGCGTAGGAATCTGGGAGTTGGGGAGGAGTGAGGAGTTGGGGAAAGACAGTCCTAACCGTGGAGGGTTCTGGTAAATGATGGGGTGAGGAGGGGCTCTTTGGCTCCCACCAGTCCCCCTGTCTGGTCTA
+
111>AA1AAFC3AFG31AFFEECHCEEGG0FGFGC/FAGEGHGHGGGHBBGBG01FGG0FGGHHFGFGHHHGGE>EHHHGBGHFCGGGF0FGEGGGC0BGGHHGGGHHGHHHGHHHHHHHHHHHHGCCGGHHHHHHBF0FGGHH--<@CEEHHFGHFCHHH/-:CCHHHHHHHHHHHHGG@GGGGGGGFGGGGGGGGGGGGGGGGFF@FFFFFB;@@?FFFFFFFFFFFFFFFFFFFFFF@FFFFFBFFFB
@M05620:37:000000000-D9766:1:1101:19971:7879 1:N:0:43
AGTGCCAGCTCTCAATCGCACAGGGGACCCAGGGCCTGGCCCCTCCATCCAGAAAACCTATGACCTCACCCGCTACCTGGAGCACCAACTCCGCAGCCTGGCTGGGACCTATGTGAGTATCCAGCGTAGGAATCTGGGAGTTGGGGAGGAGTGAGGAGTTGGGGAAAGACAGTCCTAACCGTGGAGGGTTCTGGTAAATGATGGGGTGAGGAGGGGATCTTTGGCTCCCACCAGTCCCCCTGTCTGATCTA
+
>A>AAFFFAFFFGGGGGGGGGGHGGGGG2EHHFEGG2BGG2FEGGGHHHHHHBGFFHGHHGHDHHFHHHHHGE>EGHHGH2BGGFHG1EFHHG/>>E/BFG0BF//?BFFHHHHFHHHHHHDGHHGAD/EHHHHHHHGHGGHHHGGE->>CGHGHHGGHHFHGGEGHHGHFHH0CHFHFGGDEGFGGGAFG0CF;FFGGGGGGGGGFFF?FFFFFA9AEFFFFFF/;AEFFFF?FFFFFFFFFFFB//;BB
@M05620:37:000000000-D9766:1:1101:16192:7904 1:N:0:43
AGTGCCAGCTCTCAATCGCACAGGGGACCCAGGGCCTGGCCCCTCCATCCAGAAAACCTATGACCTCACCCGCTACCTGGAGCACCAACTCCGCAGCTTGGCTGGGACCTATGTGAGTATCCAGCGTAGGAATCTGGGAGTTGGGGAGGAGTGAGGAGTTGGGGAAAGACAGTCCTAACCGTGGAGGGTTCTGGTAAATGATGGGGTGAGGAGGGGCTCTTTGGCTCCCACCAGTCCCCCTGTCTGGTCTA
+
BCABCFFFCFFFGGGGGGGCGGHGGGGGGGHHFFGGGGHHHHGHGGHHHHHHHHHHHGHHHGHHHHHHHHHGGEEEHHHHGHHHHHHHGHHHGGGGGHGHGHHGGGHHGHHHHHHHHHHHHHHHHGGGGGHHHHHHHHHGGHHHGGGGGGGHHHHHHGHHHHGGGGHHHHHHHHHHHHHHGGGGGGGGGGGGGGGGGGGGGGGGGGFFFFFFFFFFFFFFFHHFFFFFFFFFFFFFFFFFFFFFHFFFFFB
@M05620:37:000000000-D9766:1:1101:19967:7961 1:N:0:43
CCTTCGCCTTATTCATCCACAGCCCCGCCCTGGCCCACCACTCTTCAGCGCTCACGGCTGACCGCCATTCCCGAACTTCTCTCGCTTCTGCCGACTTATTCTTGCCCCCCCCCCACTACAAGCTACGCACTCATGTTCGAGAATATGAATTAACTTCTACTAACGCCCGACCGATACGAATGAAGTAAGGAAATCCCCCAGCACTTACCTAGACACAGGCGCACTCTGAGAACCGGATTTCTCAGAACGAG
+
1>>>>11>>A1@3BB3A1BG100B00AAEEAC/BBA/////1BBDDDAGEE/BAAG/>>/>>F/>>>?1B2B/?/>?BF2B2B/??/?BBEFE/<>C1B2B2B1B1</<//<->-..///00./00.-.--//00000../9.00000000000000000000/.--;-------------/9/9/////;//////--9----//////////9---------9////9///------9///////----
@M05620:37:000000000-D9766:1:1101:6593:7987 1:N:0:43
AGTGCCAGCTCTCAATCGCACAGGGGACCCAGGGCCTGGCCCCTCCATCCAGAAAACCTATGACCTCACCCGCTACCTGGAGCACCAACTCCGCAGCTTGGCTGGGACCTATGTGAGTATCCAGCGTAGGAATCTGGGAGTTGGGGAGGAGTGAGGAGTTGGGGAAAGACAGTCCTAACCGTGGAGGGTTCTGGTAAATGATGGGGTGAGGAGGGGCTCTTTGGCTCCCACCAGTCCCCCTGTCTGGTCTA
+
BCABBFFFCFFFGGGGGGGGFGHHGGGGGGGHFEGGFEHHHHGHGGHHHHHHHHHHHGFHHHHHHGHHHHHGGEGGHHHHHHHGFHHHGHHHGGGGGHFGGHHGGGHHGHHHHFHFHGHHHHFDHGEDBEF2GFHHFHHGGHHHGG.AD.CGEFFHFGHHHGGGGGHHHHGHHHHGFHFCFGGGBGGGGGFGGGFGGGBFEFGGGGFFFFFFFFFFFFFFFFFFFFFFFFFFEFFFFFFACFFFFFFBFFF
@M05620:37:000000000-D9766:1:1101:6192:8006 1:N:0:43
AGTGCCAGCTCTCAATCGCACAGGGGACCCAGGGCCTGGCCCCTCCATCCAGAAAACCTATGACCTCACCCGCTACCTGGAGCACCAACTCCGCAGCTGGGCTGGGACCTATGTGAGTATCCAGCGTAGGCATCTGGGGGGTGGGGAGGCGTGAGGAGTTGGGGCAAGACAGTCCTACACGTGGGGGGTTCTGGTAAATGATGGGGTGAGGAGGGGCTCTTTGGCTCCCACCAGTCCCCCTGTCTGGTCTA
+
11>AADD1AFCDAGGGAFFGAEGCCEGC00BFG00///FE0FEGGGHD10FF1A1FGA0AFE2GFF1FHHFGGE@EHHHGGGHC0/FGEFGHGAE//G1<//B<//0B?GH1FB2F1>2FHH2D0C?EC/11FH11FH//-;--9---;-99--;-B-:9/9@@-@FF--FFFFF////;9FFF-;@@@-;F/BB/;BBFFFFFE-9--AFF?A--@@FFF/B99FF?9--;;FF/FFFF@EFFFFB////
@M05620:37:000000000-D9766:1:1101:9649:8023 1:N:0:43
GAGGCTGCTTTGGAAGAGCCCCCTGCGGAACTGCAGTCACTAGATTCCATCTCGGATGACGTCTTCTGCTTGCGTAAACAATATCATGAAGATACCAAGTTTCCCCCATACATATCTGTGAAGTCGCCACCCTAGATTCTGGATCACTTGATAGTATAACAATATCAACAGTAATGTCTGCTAACGTTGTCGAGAGCCATCTATGCTTCAACAAACAACTGACCCGTCCCTCGAACTGGTGACCTCATGCC
+
>1AA>>BACBB@F1ABABB110A00B0A0A0B1B111BB1D2B1DDAB22D11B/BBE11BF/GF2DD1DDG//////1BB11222212111111B1F0B2222>0//0001B>222B2222121/<///0//0012222>1@@10011111221?11111111111@0101111111>11111>.00.<0..<.-../0/:0000;000;;0..:..;//0///-....;/-./9.0/0/000///9///
@M05620:37:000000000-D9766:1:1101:10225:8036 1:N:0:43
AGGGCCAGCTCTCAATCGCACAGGGGACCCAGGGCCTGGCCCCTCCATCCAGAAAACCTATGACCTCACCCGCTACCTGGAGCACCAACTCCGCAGCTTGGCTGGGACCTATGTGAGTATCCAGCGTAGGAATCTGGGAGTTGGGGAGGAGTGAGGAGTTGGGGGAAGACAGTCCTAACCGTGGAGGGTTCTGGTAAATGATGGGGTGAGGAGGGGCTCTTTGGCTCCCACCAGTCCCCCTGTCTGGTCTA
+
AA1AAA>AAFFBFGFEFAFGEGFHCGGEA0FGGEEAAAFECHGHGGFH1BGFE01BGECFHGDHGGFHHHHGGFEEHHHFFHHGFHFHGFHHGGGGEHHHGHHGCAGHGHHHHFGHHHHHHHHHH?CECCHHHHDGHHGGGB11@CFGGCECHFHF<A<<GHGGGCFGFHGGGGGGGGGGGGEGGGGG.CF0CGCFFFFFFFFFFBB@FFFFF-;>@@FFFFFFFFFFFFFFFFFFFFFF@FFFFFFBFFF
@M05620:37:000000000-D9766:1:1101:7929:8045 1:N:0:43
AGTGCCAGCTCTCAATCGCACAGGGGACCCAGGGCCTGGCCCCTCCATCCAGAAAACCTATGACCTCACCCGCTACCTGGAGCACCAACTCCGCAGCTTGGCTGGGACCTATGTGAGTATCCAGCGTAGGAATCTGGGAGTTGGGGAGGAGTGAGGAGTTGGGGAAAGACAGTCCTAACCGTGGAGGGTTCTGGTAAATGATGGGGTGAGGAGGGGCTCTTTGGCTCCCACCAGTCCCCCTGTCTGGTCTA
+
ABBCCFFFCFFFGGGGGGGCECFGFGGGGGHHFGGGGGHHHHGHGGGHHHHHHHHHHGHHHHHHHHHHHHHGGEFGHHHHEFGGHHHHGHHHFGGGGHHHGHHFGGGHGHHHHHHHHHHHHHHHHGFGGEHHHHHHHHHGGHHHGGGGGGGHHHHHHGHHHHGGGGHHHHHHHHHHHHHHGGGGGGGGCFGGGGCFFGGGGGGGGGFFFFFFFFFFFFFFFFFFFFFFFFFFFFFFFFFFFFFFFFFFFFB
@M05620:37:000000000-D9766:1:1101:11357:8058 1:N:0:43
AGTGCCAGCTCTCAATCGCACAGGGGACCCAGGGCCTGGCCCCTCCATCCAGAAAACCTATGACCTCACCCGCTACCTGGAGCACCAACTCCGCAGCTTGGCTGGGACCTATGTGAGTATCCAGCGTAGGAATCTGGGAGTTGGGGAGGAGTGAGGAGTTGGGGAAAGACAGTCCTAACCGTGGAGGGTTCTGGTAAATGATGGGGTGAGGAGGGGCTCTTTGGCTCCCACCAGTCCCCCTGTCTGGTCTA
+
ABAABFFCAFFFGGGFFGGCGGHGGGEE2EGH22EECFHHCHGHGGHFGGHHBGHHHGHFHHBHHHHHHHHGGEEGHHHH2FGHHHFHGGHHGGG@EHHHGHHGGGHHGGFGHHHHHFHGHHHHHCEBGGHHHHHHHHGEGHHHCGFDGACGFDGF0AC<GHGGGGHHGHGHHHGGHHHHGGGGAEGGDGGGGGCFGGGGGGGGGGFFFFFFFFAFFAFFFFBFBFFFFFFFFFFFFFFFFEFFFFFFFFF
@M05620:37:000000000-D9766:1:1101:11076:8095 1:N:0:43
AGTGCCAGCTCTCAATCGCACAGGGGACCCAGGGCCTGGCCCCTCCATCCAGAAAACCTATGACCTCACCCGCTACCTGGAGCACCAACTCCGCAGCTTGGCTGGGACCTATGTGAGTATCCAGCGTAGGAATCTGGGAGTTGGGGAGGAGTGAGGAGTTGGGGAAAGACAGTCCTAACCGTGGAGGGTTCTGGTAAATGATGGGGTGAGGAGGGGCTCTTTGGCTCCCACCAGTCCCCCTGTCTGGTCTA
+
BBABCFFFBFFFGGGGGGGGGGHGGGGGGGHHAEFGAFHHHHGHGGHHHHHHHHHHFFHHHHHHHHHHHHHGGEFGHHGHHHHHHHHGFHHHGGGGGHHHGHHGGGGFEHHGHHHHHHHHHHHHHGEDGGHGHHHHHHHGDHFHGGEGGDCGH0DGHGHHHHGGEDHHHHHHHHHGHEGHGGGGDEGGCFGGGG;FGGGFFGFGGGFFFFFFFFFFFFFFFFFFFFFFFFFFFFFFFFFFFFFFFFFFFFB
@M05620:37:000000000-D9766:1:1101:19549:8119 1:N:0:43
AGTGCCAGCTCTCAATCGCACAGGGGACCCAGGGCCTGGCCCCTCCATCCAGAAAACCTATGACCTCACCCGCTACCTGGAGCACCAACTCCGCAGCTTGGCTGGGACCTATGTGAGTATCCAGCGTAGGAATCTGGGAGTTGGGGAGGAGTGAGGAGTTGGGGAAAGACAGTCCTAACCGTGGAGGGTTCTGGTAAATGATGGGGTGAGGAGGGGCTCTTTGGCTCCCACCAGTCCCCCTGTCTGGTCTA
+
CCBCCFFFCFFFGGGGGGGGGGHHGGGGGGHHGGGGGGHHHHGHGGHHHHHHGHHHHGHGHHHHHHHHHHHGGGGGHHHHHHHHHHHHGHHHGGGGGHHHGHHGGGHHGHHHHHHHHHHHHHHHHGGGGGHHHHHHHHHGGHHHGGGGGGGHHHHHHGHHHHGGGGHHHHHHHHHHHHHHGGGGGGGGGGGGGGFGGGGGGGGGGGFFFFFFFFFFFFFFFFFFFFFFFFFFFFFFFFFFFFFFFFFFFFF
@M05620:37:000000000-D9766:1:1101:13964:8120 1:N:0:43
AGTGCCAGCTCTCAATCGCACAGGGGACCCAGGGCCTGGCCCCTCCATCCAGAAAACCTATGACCTCACCCGCTACCTGGAGCACCAACTCCGCAGCTTGGCTGGGACCTATGTGAGTATCCAGCGTAGGAATCTGGGAGTTGGGGAGGAGTGAGGAGTTGGGGAAAGACAGTCCTAACCGTGGAGGGTTCTGGTAAATGATGGGGTGAGGAGGGGCTCTTTGGCTCCCACCAGTCCCCCTGTCTGGTCTA
+
AAABCFFFCFFFGGGGGGGGGGHHGGGGGGHHGGGGGGHHHHGHGGHHHHHHHHHHHGHHHHHHHHHHHHHGGFGGHHHHHHHHHHHHGHHHGGGGGHHHGHHGGGHHGHHHHHHHHHHHHHHHHGGGGGHHHHHHHHHGEGHHGGGGGGGHHHHHHGHHHHGGGGHHGHHHHHHHHHHHGGGGBEGGCFGGGGCFGGGGGGGGGGFFFFFFFFFFFFFFFFFFFFFFFFFFFFFFFFFFFFFFFFFFFFF
@M05620:37:000000000-D9766:1:1101:7953:8125 1:N:0:43
GAGGCTGCTTTGGAAGAAACTGATAAGCCAGGGCAACAAGATCGGATGGACACGGGTAAGAACTTTAGTCACGTGATTCAATCTGATATACCGTCTTCTGCTTACCAAGAAACAAACGTTCCTACAAGACTCCAAGCAACCAAAAATGCCGACCAAGCAATGATGACACACTTAGACGTCAATCCGGCATTACCCATTTCGAACCCTTTTAGCAAACCTTACCACATTCACCGAATTTGGACATGCCACTG
+
BBBBBBFBFFFFGGGGGGGGG5F5F5444B4AF22FGH2B2BBAEA2A23BA1100AA3B5A2A5555DDA5?11?FG5DG@GG444BB4@F1?B1?4B@44B4F3F31B?3?3FB?/00?0?4B?B30BBBB1B1/00B0/??C/0111//</>/0?0?<>1111111<<01111<.<<..0=C.A:;-:000/0::;CGE.;-E;C0;0/00=;;.;00/:09;0;;0;0:-;..;//;//9/9BB/:;
@M05620:37:000000000-D9766:1:1101:26196:8141 1:N:0:43
AGTGCCAGCTCTCAATCGCACAGGGGACCCAGGGCCTGGCCCCTCCATCCAGAAACCCTATGACCTCACCCGCTACCTGGAGCACCCACTCCGCAGCTTGGCTGGGACCTATGTGAGTATCCAGCGTAGGAATCTGGGCGTTGGGGAGGAGTGAGGAGTTGGGGAAAGACAGTCCTAACCGTGGAGGGTTCTGGTAAATGATGGGGTGAGGAGGGGCTCTTTGGCTCCCACCAGTCCCCCTGTCTGGTCTA
+
>A1>>BFFAFFFG1FFBAF1E0GAF0BEEBFFBEEABFHGGHGGGGHHHFHGHHG0BEFHGDGHH1BGHHHEG/EEHHFG0>FHHH?>?FH0/E?EEH1BEG1FGGGHGHHGHFHFGHHHHHFFHCCACGGDGHHHHG/@CGGGGC.@@<A<C0<C0<GFHHGGA.:C/G/CFGGGFFGGGGGGAEGGFGFGFGFFGGGF/FFFFFB@EF?FBB@@@@FFFFFFFFFFFFFFFFFFFFFF@FFFFFFFFFB
@M05620:37:000000000-D9766:1:1101:26211:8156 1:N:0:43
AGTGCCAGCTCTCAATCGCACAGGGGACCCAGGGCCTGGCCCCTCCATCCAGAAAACCTATGACCTCACCCGCTACCTGGAGCACCAACTCCGCAGCTTGGCTGGGACCTATGTGAGTATCCAGCGTAGGAATCTGGGAGTTGGGGAGGAGTGAGGAGTTGGGGAAAGACAGTCCTAACCGTGGAGGGTTCTGGTAAATGATGGGGTGAGGAGGGGCTCTTTGGCTCCCACCAGTCCCCCTGTCTGGTCTA
+
>AAABF@BAFFFGGFGG22FEGGFFEFGGGCHG2EGF2BBFGGDGGFHGHCGDGHHFGHHHHGGHHF3GF?EGGEGHGHGHGH?FGHHGFGHGE>EEFGH?33/</0??FCGDFBFBG2GHGDGH/??/CDB1@GBDFGEGFDGG?F@?AA<<00CC.<<<<@?..:CHHCGGHCGEFHHG9C@?ED@;.CFBF990BFFBBB0EFF?EFFED.B;@>AFF///;F/E..A9E.::B/.;-;/;B//////
@M05620:37:000000000-D9766:1:1101:12931:8186 1:N:0:43
AGTGCCAGCTCTCAATCGCACAGGGGACCCAGGGCCTGGCCCCTCCATCCAGAAAACCTATGACCTCACCCGCTACCTGGAGCACCAACTCCGCAGCTTGGCTGGGACCTATGTGAGTATCCAGCGTAGGAATCTGGGAGTTGGGGAGGAGTGAGGAGTTGGGGAAAGACAGTCCTAACCGTGGAGGGTTCTGGTAAATGATGGGGTGAGGAGGGGCTCTTTGGCTCCCACCAGTCCCCCTGTCTGGTCTA
+
AAAABFFFBFFFGGGGGGGG2AGDFGGGGGHHGGGGGGHGHHGHGGGHHHHHHGGHHGHHHHHHHHHHHHHGGGGGHGHHHHHHHHHHGHHHGGGGGHHHGHHGGGGHGHHHH3DHHH33?FGGHGDA//@G2@1@FHFG/0??CGFG-CCGHHHHGGHF0/<AEDHHHHHH0:0GGFHHGGGGDGGGEGGGG0;CFGGGGGGGGGFFFFFFFF--BDFFFFFFFFFFFFFFFFBFFFFF;EBFFFEFFFF
@M05620:37:000000000-D9766:1:1101:13700:8196 1:N:0:43
AGTGCCAGCTCTCAATCGCACAGGGGACCCAGGGCCTGGCCCCTCCATCCAGAAAACCTATGACCTCACCCGCTACCTGGAGCACCAACTCCGCAGCTTGGCTGGGACCTATGTGAGTATCCAGCGTAGGAATCTGGGAGTTGGGGAGGAGTGAGGAGTTGGGGAAAGACAGTCCTAACCGTGGAGGGTTCTGGTAAATGATGGGGTGAGGAGGGGCTCTTTGGCTCCCACCAGTCCCCCTGTCTGGTCTA
+
>A>>ABDFAFFFG4FGGFGFEEHFFE2FGGGHGGFGGFGHHHGHGGHHHHHGF3GHGGHHHEGHHDGGHHHGGE>EHHFG2FHHHH1?EGHGGGGGGHGHGHHGGGFHGHGHHHHEDHHHHHHHHGG?DGHFHHHHGH0FGGHBDG.AD.>FG0DGCEHHHHGGEA:G/C/CHHHHGFHGGGGGACGGCFGGGGGFGGGGFGFGGGFFEFFFFFFFFFFFFFFFFFFFFBFFEFFFFFFFFFFFFFFFFFB
@M05620:37:000000000-D9766:1:1101:13238:8222 1:N:0:43
AGTGCCAGCTCTCAATCGCACAGGGGACCCAGGGCCTGGCCCCTCCATCCAGAAAACCTATGACCTCACCCGCTACCTGGAGCACCAACTCCGCAGCTTGGCTGGGACCTATGTGAGTATCCAGCGTAGGAATCTGGGAGTTGGGGAGGAGTGAGGAGTTGGGGAAAGACAGTCCTAACCGTGGAGGGTTCTGGTAAATGATGGGGTGAGGAGGGGCTCTTTGGCTCCCACCAGTCCCCCTGTCTGGTCTA
+
AA>AAFFFBFFFGGGGGGGGGGGGGGGGGGHHFGGFFFHHFHGHGGHHHHHHHHHHHGHHGHFHHHHHHHHGGEFGHGHHFGHHHHGGFHHGFDFGGEFGGHHGDEHHGHHHHHHHHGHHHHHHHGGGGGHHHHHHHHGGGHHHGGFGGGEGHHHHHGHGHHGGGGHHGHHHHHHHHHHHGGGGGGGG9CFGGGFGGGGGGGGGGGDFFFFFFFFFFFFFFFFFFFFFFFFFFFFFFFFFFFFFFFFFFFE
@M05620:37:000000000-D9766:1:1101:15988:8239 1:N:0:43
AGTGCAGCTCTCAATCGCACAGGGGACCCAGGGCCTGGCCCCTCCATCCAGAAAACCTATGACCTCACCCGCTACCTGGAGCACCAACTCCGCAGCTTGGCTGGGACCTATGTGAGTATCCAGCGTAGGAATCTGGGAGTTGGGGAGGAGTGAGGAGTTGGGGAAAGACAGTCCTAACCGTGGAGGGTTCTGGTAAATGATGGGGTGAGGAGGGGCTCTTTGGCTCCCACCAGTCCCCCTGTCTGGTCTAT
+
AAAAAFDFFFDFGGGGGFGGGGHGGEEGG2FFGGGEGHGHHGHGGHGHH3FDFHHHGHHGGFHHFC@GHHGGF@FHHHHBFFGHHHHGHHHFFGEGCGHGHHGGGHHGHHHHHHFHGHHHHHHHGEDFGHHHHHHHH0FEHGGFGCCGFGHHGHHGGHHHHGGGGHHHGHHHHHHHHHFGFGGGGFGCFFGGG9B9FFFFFFGGG9BAFFFFFFFFFFFFFFFFFFFFFFFFFFFFFFFFFBFFFBBFFF9
@M05620:37:000000000-D9766:1:1101:10797:8247 1:N:0:43
AGTGCCAGCTCTCAATCGCACAGGGGACCCAGGGCCTGGCCCCTCCATCCAGAAAACCTATGACCTCACCCGCTACCTGGAGCACCAACTCCGCAGCTTGGCTGGGACCTATGTGAGTATCCAGCGTAGGAATCTGGGAGTTGGGGAGGGGTGAGGAGTTGGGGAAAGACAGTCCTAACCGTGGAGGGTTCTGGTAAATGATGGGGTGAGGAGGGGCTCTTTGGCTCCCACCAGTCCCCCTGTCTGGTCTA
+
AAA?AFFFBFFFG4FGGGGFGGHHGGGGGGCHFFEGGGGHHHGGGGFHGHGGGAGHHEBGGGGGHHH3GGHGGE?EHGHHGHHHGH1?EHHHGGGGGHHHGHHGGGHHGHFFHHHFGHBDGF3GHGDDGCD2@GDGFG0?C?1BC?F?--<CF.C.0;CGHHGFE.CCCGFFGGGGGFBFFC;-99.A9.FBFFG/99BFBFFFFFFF9FF/AAA->DFBFBFEBFFFF.;A.AFBFFFFCFFFFFFFFFF
@M05620:37:000000000-D9766:1:1101:13131:8272 1:N:0:43
AGTGCCAGCTCTCAATCGCACAGGGGACCCAGGGCCTGGCCCCTCCATCCAGAAAACCTATGACCTCACCCGCGACCTTGAGCACCCACTCCGCAGCTTGGCTGGGACCTATGTGAGTATCCAGCGTAGGAATCTGGGAGTTGGGGAGGAGTGAGGAGTTGGGGAAAGACAGTCCTAACCGTGGAGGGTTCTGGTAAATGATGGGGTGAGGAGGGGCTCTTTGGCTCCCACCAGTCCCCCTGTCTGGTCTA
+
AA>AADFFAFCFFGGFGCGEA2BFA22AEEHHFFGGCAGFAFEDDGHHGAFDEGEBAFGFFADGHDBGGHG>E//E@13B33FFFH/FEFHHGGEG>3FHF0GGFDHHGCHHHFGFHHHHHHBGGGGAGGGHHHHHHG0CECFGGG.<C<<CH0DG0CGGCGCG:..C/C/;CFGGGGGGGGGGEEGGGGGGFFFFFFFFFFFFFFABEFFEFFB?BBFFFFFFFFFFFFFF?.FFFFFFBFFFFFF/FB/
@M05620:37:000000000-D9766:1:1101:19668:8283 1:N:0:43
AGTGCCAGCTCTCAATCGCACAGGGGACCCAGGGCCTGGCCCCTCCATCCAGAAAACCTATGACCTCACCCGCTACCTGGAGCACCAACTCCGCAGCTTGGCTGGTACCTATGTGAGTATCCAGCGTAGGAATCTGGGAGTTGGGGAGGAGTGAGGAGTTGGGGAAAGACAGTCCTAACCGTGGAGGGGTCTGGTAAATGATGGGGTGAGGAGGGGCTCTTTGGCTCCCACCAGTCCCCCGGTCTGGTCTA
+
>>AAAFFB1CFFGGGGGGGCE0G0FEGEEF00FAEGFFGG0GG/EGGEFG1FAGFHFGF1FAFGHHH1G00EEEEGHEGHHHHGFHHHGHHHGG@@EFHHCFGC<0BGFBEF1B22BB2>2>FD0B?E<CG1@G221FHF/011//>@C<C<G1DGHEC/=/-<E..:C:/:;:::0</:-99A..:A-99C9/;000;000;99-A---;/BF==@-9/BFF/9/:--9A---9;BB9---9;B/;FFB/
@M05620:37:000000000-D9766:1:1101:27722:8292 1:N:0:43
AGTGCCAGCTCTCAATCGCACAGGGGACCCAGGGCCTGGCCCCTCCATCCAGAAAACCTATGACCTCACCCGCTACCTGGAGCACCAACTCCGCAGCTTGGCTGGGACCTATGTGAGTATCCAGCGTAGGAATCTGGGAGTTGGGGAGGAGTGAGGAGTTGGGGAAAGACAGTCCTAACCGTGGAGGGTTCTGGTAAATGATGGGGTGAGGAGGGGCTCTTTGGCTCCCACCAGTCCCCCTGTCTGGTCTA
+
AA>AAF5BAFFFGGGGCGGCGGHFGGDGEAGHGGGDCFHH2GEGGGBHHFGHB3EGEFHFHHBGHHHFHHHGGG/FHHHHHFHGGHHCECHFEG??EFFHGHHGGGHHGGCGHHHBGHGHGHGHGGG?CGFFCGHHHHGFGFDGGG.DDAEHHHFGFDHHHHGGGDHHHHGHHHHHHHHHGGGGGGGGFGGGGGGFGGGGFGGFGGFBFFFFFFBBBBFFFFF/9FFFFEFFAFFFFFFABABFF/FFFF9
@M05620:37:000000000-D9766:1:1101:10850:8299 1:N:0:43
AGTGCCAGCTCTCAATCGCACAGGGGACCCAGGGCCTGGCCCCTCCATCCAGAAAACCTATGACCTCACCCGCTACCTGGAGCACCAACTCCGCAGCTTGGCTGGGACCTATGTGAGTATCCAGCGTAGGAATCTGGGAGTTGGGGAGGAGTGAGGAGTTGGGGAAAGACAGTCCTAACCGTGGAGGGCTCTGGTAAATGATGGGGTGAGGAGGGGCTCTTTGGCTCCCACCAGTCCCCCTGTCTGGACTA
+
BBABBFF4AFFFGGGGGGGFGGHFGGGCDAGHAAEAAFHHFHGHGGHHHFFHFHHFHGH3GHFHGHHHHHHGG@GGHHHHGFGHHHHEGHFHGGCEGEGHGHHGGGHHGHHHHHHHHGHHGHHHHGFGGGHHHHHHHGFGGHHHGGGGGGGHHHHFHG/<GHGCGGHGHHHHHHHHHHHHGDEADAGG.;AFGGFFFGGGGGGGG?ABEFFFFDFFFCEFFFFFFFF?FFFFFFFFFFFFFFFFFF//9;9
@M05620:37:000000000-D9766:1:1101:14954:8360 1:N:0:43
GAGGCTGCTTTGGAAGAAACTGACAAGCCAGGGACAAAAGATCGGAAGAGCACACGTCTGAACTCCAGTCACGGGTTTCCATCTCGTATGCCGTCTTCTGCTTGAAAAAAAAAAAAAAAAAGAATCACAAACATCACCATACTAACTAAGAAAAAATCAGTACTATTGTCGCAAAAGTACCAGTGTAACAAAATAGGCTCATGACGCATACACAAACGACGACATAACGGACCATAAGGAGAAATATCACG
+
BBBBBBFCFFFFGBFECGGGGGHHHHHGGFGFEFGDHHHHGHHHGE2EGGHHHFHGHHFGHHHHHHHHHHHH>10>B1@4BFDGHGFFHGHHGGGHGHFGGFFFGHGGHG>E@><<<>/--..<0=0<<0.<.00<0/<00/000;000:0;//:-.0000000000000..-.-//00000000000000..000000.00000..9..0000.....9-9--;000.-.--.000000...0900;09.
@M05620:37:000000000-D9766:1:1101:20167:8417 1:N:0:43
AGTGCCAGCTCTCAATCGCACAGGGGACCCAGGGCCTGGCCCCTCCATCCAGAAAACCTATGACCTCACCCGCTACCTGGAGCACCAACTCCGCAGCTTGGCTGGGACCTATGTGAGTATCCAGCGTAGGAATCTGGGAGTTGGGGAGGAGTGAGGAGTTGGGGAAAGACAGTCCTAACCGTGGAGGGTTCTGGTAAATGATGGGGTGAGGAGGGGCTCTTTGGCTCCCACCAGTCCCCCTGTCTGGTCTA
+
BCBBCFFFCFFFGGGGGGGGGGHHGGGGGGHHGGGGGGHHHHGHGGHHHGHHHHHHHGHHHHHHHHHHHHHGGGGGHHHHHHHHHHHHGHHHGGEFGHHHGHHGGGHHGHHHHHHHHHHHHHHHHGEGGGHHHHHHHHHGGHHGGGGGGGGHHHGHHGHHHHGGGGHHHHHHHHHHHHHHGGGGGGGGGGGGGGFGGGGGGGGGGGFAFFFFFFFFFFFFFFFFFFFFFFFFFFFFFFFFFFFFFFFFFFF
@M05620:37:000000000-D9766:1:1101:20324:8421 1:N:0:43
AGTGCCAGCTCTCAATCGCACAGGGGACCCAGGGCCTGGCCCCTCCATCCAGAAAACCTATGACCTCACCCGCTACCTGGAGCACCAACTCCGCAGCTTGGCTGGGACCTATGTGAGTATCCAGCGTAGGAATCTGGGAGTTGGGGAGGAGTGAGGAGTTGGGGAAAGACAGTCCTAACCGTGGAGGGTTCTGGTAAATGATGGGGTGAGGAGGGGCTCTTTGGCTCCCACCAGTCCCCCTGTCTGGTCTA
+
ABAABFFFBFFFGGGGFGGFGEHFGEEGFGHHAFGGEGHGCHGHGGHHHFGFDECGHGHHGHFHHHHHHHHGG@EFHGHHGGHHHHHEGFHHGGGGGHHGGHHGGGHHGHHHHHGHHHHGHHGHHGGGGGGHHHHHHGHGGHHHGGFGGGGHHHHHFGHHHFFGGGEHHHHHHHHHHHHHGGEGDGGGGGGGGGGGGGGGGGGGGGFFFFFFF?FFFFFFFFFFFFFFEFFFFFFFFFFFFFFFFFFFFFB
@M05620:37:000000000-D9766:1:1101:16884:8442 1:N:0:43
ACCACACCTTCTACAATGAGCTGCGTGTGGCTCCCGAGGAGCACCCCGTGCTGCTGACCGAGGCCCCCCTGAACCCCAAGGCCAACCGCGAGAAGATGCCCAGGTGAGTGGCCCGCTACCTCTTCTGGTGGCCGCCTCCCTCCTTCCTGGCCTCCCGGAGCTGCGCCCTTTCTCACTGGTTCTCTCTTCTGCCGTTTTCCGTAGGACTCTCTTCTCTGACCTGTGTCTCCTTTGGAACTCTGCAGGTTCTA
+
CCCCCCCCFFFFGGGGGGGGGGHHGGGEHGHHHGGGGGGGGHHHHGGGEGGGHHGHHHGGGGGGGGGGGGGHHHHGGGGHGHHHHGGGGGGGGGHHGHHHHHHEHGHCGBCFFH-@DCGHHHHEHGHFHHDGC-C@EGHGHHGGHGGEGGGGBFGEGB--9FBFGGFFFFFFFFFFFFFFF9BFBFFFBF/BFADDFFFFDFFA.FBFBFFFBFFFB9FFFF/99BFBFFFBFFFFEFFFFBFFFFFFFFF
@M05620:37:000000000-D9766:1:1101:18665:8494 1:N:0:43
AGTGCCAGCTCTCAATCGCACAGGGGACCCAGGGCCTGGCCCCTCCATCCAGAAAACCTATGACCTCACCCGCTACCTGGAGCACCAACTCCGCAGCTTGGCTGGGACCTATGTGAGTATCCAGCGTAGGAATCTGGGAGTTGGGGAGGAGTGAGGAGTTGGGGAAAGACAGTCCTAACCGTGGAGGGTTCTGGTAAATGATGGGGTGAGGAGGGGCTCTTTGGCTCCCACCAGTCCCCCTGTCTGGTCTA
+
AB>ABFFFBFFFGFGGGGGFGGHGGGGGGGGHGGGGGFHHHHGHGGGHHHHHHHHGHGHHHHHHHHGHHHHGGEFGHHHHFGHHHHGHGHHHGGGGGHGHGHHGGGGHGHHHHHHHGHHHHHHGHGGGGGHHHHHHHGGGGGHHGGFCGGEGHFHHCGHHHHGGFGHHHHHHHHHHHHHHGGGGGGFGEFGGGGGGFGGGGGGGGGFFFFFFFFFFFFFFFFFFFFFFFFFFFFFFFFFFFFFFFFFFFFB
@M05620:37:000000000-D9766:1:1101:21569:8506 1:N:0:43
GAGGCTGCTTTGGAAGAAACTGACAAGCCAGGGAAACAAGATAGGATGAGCACGGGTAAGAACTCCGGTCACGACATTAAACCTGGTATAACGGCATATGCTGGAAAAAAGAAAACTCGAAATTATAGTGGCCGACAACATCCTAACTGGCCACAAGACGCTACGCCATTTCTCACTGGATCTCTCTTATGCCGTTTTCCGTAGGCCTCTCTTCTCTGCCCAACGACTCCTTTGGAACTCAGCAGGTTCTA
+
AA>>AA>AFF@D1BB11AF1A1A1AAB000A0A0000AA00111AB1B11B10//AAA0BD10B1B/////1>//>/21111B>001122B1/////12>B21>01B00</?000B<1//0/?>122>@2@FF/B</>/??C0D1><F=GGF1>>F0/<<<<.<<CC..0;0;GFHFHH/0:0<BCB09B0BF@9.BFFBB0:.90CB9CGB00;;///9-/-;9-9;;//;//9////9//9/-A-/99;
@M05620:37:000000000-D9766:1:1101:18135:8523 1:N:0:43
ACCACACCTTCTACAATGAGCTGCGTGTGGCTCCCGAGGAGCACCCCGTGCTGCTGACCGAGGCCCCCCTGAACCCCAAGGCCAACCGCGAGAAGATGCCCAGGTGAGTGGCCCGCTACCTCTTCTGGTGGCCGCCTCCCTCCTTCCTGGCCTCCCGGAGCTGCGCCCTTTCTCACTGGTTCTCTCTTCTGCCGTTTTCCGTAGGACTCTCTTCTCTGACCTGAGTCTCCTTTGGAACTCTGCAGGTTCTA
+
AAAAAAA1F1FFGGGFGGGGGGGG0BEGFBEAFFF00AEEFC/FHGGGGGCCGHFHHHHGGE@EFGGGGGGHHHHGGGGHEHHHHGGGGGGGGGHHHHHHHHHGHHHHHHGGHHGGGGGHHHHHHHHHHHGHHGGGGGHGHHGHHGGGGGGGGGGGGGA@AGGGGGF@@FFFFFFFFFFFFFFFFFFFFFFFF@BFFFFFFFFFFFFFFFFFFFFFFFFFFFFFFFFFFFFFFFFFFFFFFFFFFFFFFF9
@M05620:37:000000000-D9766:1:1101:12300:8527 1:N:0:43
AGTGCCAGCTCTCAATCGCACAGGGGACCCAGGGCCTGGCCCCTCCATCCAGAAAACCTATGACCTCACCCGCTACCTGGAGCACCAACTCCGCAGCTTGGCTGGGACCTATGTGAGTATCCAGCGTAGGAATCTGGGAGTTGGGGAGGAGTGAGGAGTTGGGGAAAGACAGTCCTAACCGTGGAGGGTTCTGGTAAATGATGGGGTGAGGAGGGGCTCTTTGGCTCCCACCAGTCCCCCTGTCTGGTCTA
+
AAAABFFFBFFFGGGCGGGGEGHHGGGGEFHHGGGGFFHFEGGHGGHHHHHGFG3GHGFHHHBHHHHHHHHGGEGGHGHHBGHECGFEFFHHGGGFEHHHDHHFGGHHGHGHHHHHGFGHHHHHFGA?DDBGHHHHFHCF/FGFGG.AG..F.0<GCGHHHG@-.:CHFHBHHHHHHHHHGGGGEAEC9AFGGGFGFGGGGGGGGGFFFFFFFFFFFFFFFFFFFFBEFFFFFABFFFFFFFFFFFFFFFF
@M05620:37:000000000-D9766:1:1101:9142:8544 1:N:0:43
AGTGCCAGCTCTCCATCGCACAGGGGACCCAGTGCCTGGCCCCTCCATCCAGAAAACCTATGACCTCACCCGCTACCTGGCGCACCCACTCCGCAGCTTGGCTGGGACCTATGTGAGTATCCAGCGTAGGAATCTGGGAGTTGGGGAGGAGTGCGGAGTTGGGGAAAGACAGTCCTAACCGTGGAGGGTTCTGGTAAATGATGGGGTGAGGAGGGGCTCTTTGGCTCCCACCAGTCCCCCTGTCTGGTCTA
+
>A>3>BFFBFFFGAGFGEG2E?GCG22AEBGH3BFBDGHHHHGHGGHGHHHHHHH2FEHHGEGHHDGHHHH>E0>EGHBF1>EEGGA1?FG?>ECG<GFGGHHGGGHHGHGHHHHBGHHHHHFHHGGADGFHHHHHHH0?EGHHGG.@F.=GH0AC-AEHHHGG..:C9F/CFGGGGFGGGGGG.CEGEGGGGFFFFFFFFFFFFFFFEFEFFFFFFFFFFFFFFFFFFFFFFFFFFFFFFFFFFFFFFF/
@M05620:37:000000000-D9766:1:1101:22278:8559 1:N:0:43
AGTGCCAGCTCTCAATCGCACAGGGGACCCAGGGCCTGGCCCCTCCATCCAGAAAACCTATGACCTCACCCGCTACCTGGAGCACCAACTCCGCAGCTTGGCTGGGACCTATGTGAGTATCCAGCGTAGGAATCTGGGAGTTGGGGAGGAGTGAGGAGTTGGGGAAAGACAGTCCTAACCGTGGAGGGTTCTGGTAAATGATGGGGTGAGGAGGGGCTCTTTGGCTCCCACCAGTCCCCCTGTCTGTCCAA
+
AAAAAFFFBFFFGFGGFFGFGEHDGGGGGGHHFDGEDFHGFHEHGGHHHFGHEGHHHGHHHHFHHHHHHHHEGEGGHGHHHGGGHHHHGFHHGG?@E3FGEHHGGGHHGGHHHHHHHGHHHHGHHGEGBGGHHGHHHGHGDFHHGGGGGGGHHHHHHFCHBFGCCDHHFHHHHGHGGHFGGEEGGGGG9;AFGGGGGGFFGGGGGGFBFFFFFF<B?BFFFFFEFFFFFFFFFFFFFFFDBFFFFF99//9
@M05620:37:000000000-D9766:1:1101:26735:8580 1:N:0:43
AGTGCCAGCTCTCAATCGCACAGGGGACCCAGGGACTGGCCCCTCCATCCAGAAAACCTATGACCTCACCCGCTACCTGGAGCACCAACTCCGCAGCTTGGCTGGGACCTATGTGAGTATCCAGCGTAGGAATCTGGGAGTTGGGGAGGAGTGAGGAGTTGGGGAAAGACAGTCCTAACCGTGGAGGGTTCTGGTAAATGATGGGGTGAGGAGGGGCTCTTTGGCTCCCACCAGTCCCCCTGTCTGGTCTA
+
11>>AF1FAFFD1AGDGGGGGECHF0BFG0FGFG0FGA/BFEEHGG0FAFFHHEHHFEHHHHHFFHG1BGHGGFC>GFHGHHHGHGFHFGHHFGGGGGHHGHHGGGHHGHHHHHHGHHFHHHHHGGFFCGHGHHHHHHHGCHHHGGGGGGGGHHHHHGHHHHGGGGHHHHHHFHHHHGHHGEEGGGGG=FFGGGCFFGGGGFGGGGF@FFFFFF@@@@FFFFFFFFFFFFFFFFFFFFFF?FFFFFFFFFF
@M05620:37:000000000-D9766:1:1101:26757:8582 1:N:0:43
AGTGCCAGCTCTCAATCGCACAGGGGACCCAGGGCCTGGCCCCTCCATCCAGAAAACCTATGACCTCACCCGCTACCTGGAGCACCAACTCCGCAGCTTGGCTGGGACCTATGTGAGTATCCAGCGTAGGAATCTGGGAGTTGGGGAGGAGTGAGGAGTTGGGGAAAGACAGTCCTAACCGTGGAGGGTTCTGGTAAATGATGGGGTGAGGAGGGGCTCTTTGGCTCCCACCAGTCCCCCTGTCTGGTCTA
+
>3>>ADFFBFFFGGGGGGGGFEHHGGGGGGHHGGGGGGHHHHGHGGFHHHGHGHGHHGHHHHHHHHHHHHHGGGGGHGHHHGGEFHHHGHHGGGFFGHHHGHHFGGHHGHHHHHHHHHHHHHHGHGGGGGHHHHHHHHHGEGHHGGGGGGGHHHHHHGHHHHGGGGHHHHHHHHHGGGHHGGGGGGGGEGFGGGFGGGGGGGGEGGFFFFFFFFFFFFFFFFFFFFFFFFFFFFFFFFFFFFFFFFFFFFF
@M05620:37:000000000-D9766:1:1101:25805:8582 1:N:0:43
AGTGCCAGCTCTCAATCGCACAGGGGACCCAGGGCCTGGCCCCTCCATCCAGAAAACCTATGACCTCACCCGCTACCTGGAGCACCAACTCCGCAGCTTGGCCGGGACCTATGTGAGTATCCAGCGTAGGAATCTGGGAGTTGGGGAGGAGTGAGGAGTTGGGGAAAGACAGTCCTAACCGTGGAGGGTTCTGGTAAATGATGGGGTGAGGAGGGGCTCTTTGGCTCCCACCAGTCCCCCTGTCTGGTCTA
+
AAAAAFF1AFFFGAGGGG1FEGHHGGCEGGHHG?FGGGHHHHGHGGHGHHHHHHHHHGHGHGGHHHHHHHHGGGGGHHHHGHHHHHHEFH1GEGGEGHHGGH1<ECCGGHHHHH2FH1GBHHHHGGCFGGHHHHHHHHHGGHHH@GFCCEEGHFHHFCGHHHGGGGGHHHHGGGGGGGGGGGGGGGGGCFGGGGBFFFFFFFFFFFF@FFFFFF@?@?FFFFFFFFF-EBFFFFFFFFFF@EFFFFFFFFF
@M05620:37:000000000-D9766:1:1101:25570:8586 1:N:0:43
AGTGCCAGCTCTCAATCGCACAGGGGACCCAGGGCCTGGCCCCTCCATCCAGAAAACCTATGACCTCACCCGCTACCTGGAGCACCAACTCCGCAGCTTGGCTGGGACCTATGTGAGTATCCAGCGTAGGAATCTGGGAGTTGGGGAGGAGTGAGGAGTTGGGGAAAGACAGTCCTAACCGTGGAGGGTTCTGGTAAATGATGGGGTGAGGAGGGGCTCTTTGGCTCCCACCAGTCCCCCTGTCTGGTCTA
+
BBBABFFFBFFFGGGGGGGGGGHGGGGGGFHHGGGEDFHGFHGHGGHHHGHHGHHHHGHHHHHHHHHHHHHGGGGGHHHHHGGHHHHHGHHHGGEGGFHHFHHGCGHH/GHGHHHHHGHFFFFDHG?BGGGHH2FHHH0FF011><<-<>EGGH0CGDHHHFFGGGHHHHHH00CGHHHHGDFGG.EG.CFGGGCFGFGGGFGGGG.@F.AFFFFFFFFFFFFFFFFEFFFFFFFFFFFF-;BFFFF99FF
@M05620:37:000000000-D9766:1:1101:17310:8621 1:N:0:43
AGTGCCAGCTCTCAATCGCACAGGGGACCCAGTGCCTGGCCCCTCCATCCAGAAAACCTATGACCTCACCCGCTACCTGGAGCACCCACTCCGCAGCTTGGCTGGGACCTATGTGAGTATCCAGCGTAGGAATCTGGGAGTTGGGGAGGAGTGAGGAGTTGGGGAAAGACAGTCCTAACCGTGGTGGGTTCTGGTAAATGATGGGGTGAGGAGGGGCTCTTTGGCTCCCACCAGTCCCCCTGTCTGGTCTA
+
AA>AAFFFAFFFG4FFGGGAECHAF2AA2AFG3BFFDGHHAHGHGGHHGHHHFGHCGFHGHHBGHDGHHFH>E>>EHFBB2BFHHH1??GHGDGCEEGBGGHHGGGGGFHHDHGH2?DGHGHEGHGEGGGH1FGHHGC0FGEHBC?.@D<><01DGCE/<DGGCA.:;FFBGHHHHHHHHG?E?9.CB9EFGGGFGGGGGGGFFGDA;EFFBA.@=B;EBBFFBFFFFFFFFFEFFFFFFBFFFFFFFFFF
@M05620:37:000000000-D9766:1:1101:10326:8625 1:N:0:43
AGTGCCAGCTCTCAATCGCACAGGGGACCCAGGGCCTGGCCCCGCCATCCAGAAAACCTATGACCTCACCCGCGACCTTGAGCACCCACTCCGCAGCTTGGCTGGGACCTATGTGAGTATCCAGCGTAGGAATCTGGGAGTTGGGGAGGAGTGAGGAGTTGGGGAAAGACAGTCCTAACCGTGGAGGGTTCTGGTAAATGATGGGGTGAGGAGGGGCTCTTTGGCTCCCACCAGTCCCCCTGTCTGGTCTA
+
1>>AADF@>FFDDFGFAA1FA0B0A0BAAA0BBAE//A/00/A///A/1BC11FFB0EG1@1@@FDB1?G0>/>EG/E1BF1FEG//?EHHHGGGGB0GH?0FFC/FGACHBDFGH1FHGHHHHHGGFGCHHFHHHGG0>EGHHCC.<@.;CGCGGCCGHHHC@A.EFBBFFGFFGFGGGGCEGAEG@AFFFFF:BFFFFFFFFEFB@FFFBBF??@;EFFFBFFFFFFFFFFFBFFFFF@FFFFFFFFFB
@M05620:37:000000000-D9766:1:1101:17306:8638 1:N:0:43
AGTGCCAGCTCTCAATCGCACAGGGGACCCAGGGCCTGGCCCCTCCATCCAGAAAACCTATGACCTCACCCGCTACCTGGAGCACCAACTCCGCAGCTTGGCTGGGACCTATGTGAGTATCCAGCGTAGGAATCTGGGAGTTGGGGAGGAGTGAGGAGTTGGGGAAAGACAGTCCTAACCGTGGAGGGTTCTGGTAAATGATGGGGTGAGGAGGGGCTCTTTGGCTCCCACCAGTCCCCCTGTCTGGTCTA
+
BBAABFFFCFFFGGGGGGGCGGHGFGGGEGHHFFGGGGHHFHGHGGGHHGHHHHGHHGHHHHHHHHHHHHHGGEEGHHHHHHHHHHHHGHHHGGGGGHHHGHHGGGHHGHHHHHHGHHHHHHHHHGGGGGHHHHHHHHGGGGHHGGGGGGEHHFHHHGCHHHGGGGHHHHHHHHHHHHHHGGGGDGGGEGGGGGFGGGGGGGGGGGFFFFFFFFFFFFFFFFFFFFFFFFFFFFFFFFFFFFFFFFFFFFF
@M05620:37:000000000-D9766:1:1101:12473:8645 1:N:0:43
AGTGCCAGCTCTCAATCGCACAGGGGACCCAGGGCCTGGCCCCTCCATCCAGAAAACCTATGACCTCACCCGCTACCTGGAGCACCAACTCCGCAGCTTGGCTGGGACCTATGTGAGTATCCAGCGTAGGAATCTGGGAGTTGGGGAGGAGTGAGGAGTTGGGGAAAGACAGTCCTAACCGTGGAGGGTTCTGGTAAATGATGGGGTGAGGAGGGGCTCTTTGGCTCCCACCAGTCCCCCTGTCTGGTCTA
+
AAAAAFFFCFFFGFGGGGGGGGHHGFGGGGHHGGGGGGHHHHGHGGHHHGGHFHHHHGHHHHHHHHHHHHHGGGGGHHHHHGFGHHFHGHHHGGEGGGHHGHHGGGHHGHHHHHHHHGHHHGHHHGEGGGHHHHHHHHHGDHHGGGGGGGGHHGFHHGHHHHGGGGHHHGGHGHHHHHGHGEEGGGGG;AGGGGCFGGFGGGGGGGFFEFFFFFFFFAFFFFFFFFFFFFFFFFFFFFFFFFFFFFFFFBB
@M05620:37:000000000-D9766:1:1101:12456:8651 1:N:0:43
AGTGCCAGCTCTCAATCGCACAGGGGACCCAGGGCCTGGCCCCTCCATCCAGAAAACCTATGACCTCACCCGCTACCTGGAGCACCAACTCCGCAGCTTGGCTGGGACCTATGTGAGTATCCAGCGTAGGAATCTGGGAGTTGGGGAGGAGTGAGGAGTTGGGGAAAGACAGTCCTAACCGTGGAGGGTTCTGGTAAATGATGGGGTGAGGAGGGGCTCTTTGGCTCCCACCAGTCCCCCTGTCTGGTCTA
+
BCCCCFFFCFFFGGGGGGGGGGHHGGGGGGHHGGGGGGHHHHGHGGHHHHHHHHHHHGHHHHHHHHHHHHHGGFGGHHHHHHHHHHHHGHHHGGGGGHHHGHHGGGHHGHHHHHHHHHHHHHHHHGGGGGGHHHHHHHHGGHHHGGGGGGGHHGGHHGHHHHGGGGHHHHHHHHHHHHHHGGGGGGGGFGGGGGFGFGGGGGGGGGFFFFFFFFFFFFFFFFFFFFFFFFFFFFFFFFFFFFFFFFFFFFF
@M05620:37:000000000-D9766:1:1101:22722:8651 1:N:0:43
AGTGCCAGCTCTCAATCGCACAGGGGACCCAGGGCCTGGCCCCTCCATCCAGAAAACCTATGACCTCACCCGCTACCTGGAGCACCAACTCCGCAGCTTGGCTGGGACCTATGTGAGTATCCAGCGTAGGAATCTGGGAGTTGGGGAGGAGTGAGGAGTTGGGGAAAGACAGTCCTAACCGTGGAGGGTTCTGGTAAATGATGGGGTGAGGAGGGGCTCTTTGGCTCCCACCAGTCCCCCTGTCTGGTCTA
+
AAAABFFFBFFFFGGGGGGGGGFHGGGGGGHHGGGGGECHHHGGGGHHHHHHHGHHHGHHHHHHHHHHHHHGGGGGHGHHHGHHHHHHGHHHGGGGGHHHGHHGGGHHGHHHHHHHHHHFHHHGHGGGGGHHGHHHHHGGDHHHGGFFGDEHHHHHHGHHHHGGGGHGGHFFHHHHHHCGCEEGGFGGGGGGGGGGGGGGGGGGGGFFFFFFFFFFFAFFFFFFFFFFFFFFFFFFFFFFFFFFFFFFFFF
@M05620:37:000000000-D9766:1:1101:12726:8675 1:N:0:43
AGTGCCAGCTCTCAATCGCACAGGGGACCCAGGGCCTGGCCCCTCCATCCAGTAAACCTATGACCTCACCCGCTACCTGGAGCACCAACTCCGCAGCTTGGCTGGGACCTATGTGAGTATCCAGCGTAGGAATCTGGGAGTTGGGGAGGAGTGAGGAGTTGGGGAAAGACAGTCCTAACCGTGGAGGGTTCTGGTAAATGATGGGGTGAGGAGGGGCTCTTTGGCTCCCACCAGTCCCCCTGTCTGGTCTA
+
AA>AAFF11CCDFFGGGGAFEEHHGGG00BAGF0EA/AFG0FECGGFBEFAB2D2FGFF1BF2DFGGHHFFEEE@EHGHHGGHEFGHHGFFHGCE/>FGHGHGG//FHGHGH<2B2BGHGDGDGHCAAB/GGHHGHGF0<?0FGCCE?CGEGF=0C<<</=<@@...::C//::GGECGH?EG@.;E-CGGBFFCBFEFGGGGGEGE@FA-9A--==>EFFF/;/;/9E-9BFFFBBFE-@EFFFFFFFF9
@M05620:37:000000000-D9766:1:1101:17159:8730 1:N:0:43
GAGGCTGCTTTGGAAGAAACTGATAGGCTATGGCAACACTTTCGTATGGACCTGGATAAGAATTTTGTTCAGGTTATTGAATCTGATATACCGGCCAATGATTAATAACAAGTAAATCAGGCATCTCCGCTTTATAACTATTGTGGATCCAAGTGAACAAGACGCAGAATATGCACTTTTAACTGACAAGCCAGGGACAAAAGAGCTGAAGAGCACACTTATGAACTCCAGACACCTCTCAGTCTAGCGTA
+
AAAAAAFAFFFFGGFGGGCGG1F3F3011B1AB0BGFE011AD0000B01BF0A001D1B111A22200B2211B11B1DF2DD222D@2DG/>///?FGG@B2FBB2@B@0B@2222B@10?101BB/?/??>222>BBB2B2B/11<F111112B11<00@//>>/?11@@1?11111<<11<11<10..0>...<../<<<//0:00:=.//./:/00:00::;;BCB0:;;;/;0:00;0;009;9;
@M05620:37:000000000-D9766:1:1101:10894:8744 1:N:0:43
AGTGCCAGCTCTCAATCGCACAGGGGACCCAGGGCCTGGCCCCTCCATCCAGAAAACCTATGACCTCACCCGCCACCTGGAGCACCCACTCCGCAGCTTGGCTGGGACCTATGTGAGTATCCAGCGTAGGAATCTGGGAGTTGGGGAGGAGTGAGGAGTTGGGGAAAGACAGTCCTAACCGTGGAGGGTTCTGGTAAATGATGGGGTGAGGAGGGGCTCTTTGGCTCCCACCAGTCCCCCTGTCTGGTCTA
+
AA3>AFFFBFFFGFGGFFFAECHCGEEEEEHH2BE22FHFHHGHGGGGHFFH3FHEHGHFGFBHHEGHHHHGG/>EGHHH??FHHH11?1GC?A///CB3EFHGGGHGGHGGHHGHHHFHHHFFHG?/CGGGHGHHGH0CFGGFCG.@D.<GF0DGCEHHGGGGGDGHFHFGHHHHFFHG@DEGEFGGCAAFGGGFGGGGGGGGGFFB.FFFFFBBB<FFBFFFFFFFFEFFEFFFFFFFBFFFFFFFFFF
@M05620:37:000000000-D9766:1:1101:11847:8769 1:N:0:43
AGTGCCAGCTCTCAATCGCACAGGGGACCCAGGGCCTGGCCCCTCCATCCAGAAAACCTATGACCTCACCCGCTACCTGGAGCACCAACTCCGCAGCTTGGCTGGGACCTATGTGAGTATCCAGCGTAGGAATCTGGGAGTTGGGGAGGAGTGAGGAGTTGGGGAAAGACAGTCCTAACCGTGGAGGGTTCTGGTAAATGATGGGGTGAGGAGGGGCTCTTTGGCTCCCACCAGTCCCCCTGTCTGGTCTA
+
AAAABFFFBFFFGGGGGFCGGGGHGGGGFGHHEFEGFGHHHHGHGGHHHHHHHHHHHGHHHHHHHHHHHHHEGEGGHHHHHGGGHHFHDHFHFGGGGGHHGHHGGGHFGHHHHHEHHGHHHHHHHGGGGGHHHHHHHHGGGHHHGGGGGGGHHHHHHGHHFHGGGGHGHHHHHHHHHHHHGGEGGGGGDGGGGGCFFEGGGGGGGGFAFFFFFFFFFFFFFFFFFFFFFFFFFFFFFFFFFFFFFFFFBFB
@M05620:37:000000000-D9766:1:1101:15775:8773 1:N:0:43
AGTGCCAGCTCTCAATCGCACAGGGGACCCAGGGCCTGGCCCCTCCATCCAGAAAACCTATGACCTCACCCGCTACCTGGAGCACCAACTCCGCAGCTTGGCTGGGACCTATGTGAGTATCCAGCGTAGGAATCTGGGAGTTGGGGAGGAGTGAGGAGTTGGGGAAAGACAGTCCTAACCGTGGAGGGTTCTGGTAAATGATGGGGTGAGGAGGGGCTCTTTGGCTCCCACCAGTCCCCCTGTCTGGTCTA
+
ABA>AFFFBFFFGGGGGGFCEGFAFGDGGGHHEGGG2FAGHHGEGGHHHHFF3GHHHGHGHHGHHHHFHFH@EFGGHGHH?FGHHHFFEHHFEGECGHGFEHGGGGHHEGFHHFFHHHHHHHHGHGED?FFHHFHGFHCFDGFHGGECGGDGGGHFHGHFH/CDGD.CHFGHGHHHGHHF?ACBEEG@GGGGGGGGGGGGGGFFED;BFFFFFFBB?BEFFFFF/FFEFFFFF.FFFFFFB?9FFBFFFF/
@M05620:37:000000000-D9766:1:1101:21604:8788 1:N:0:43
AGTGCCAGCTCTCAATCGCACAGGGGACCCAGGGCCTGGCCCCTCCATCCAGAAAACCTATGACCTCACCCGCTACCTGGAGCACCAACTCCGCAGCTTGGCTGGGACCTATGTGAGTATCCAGCGTAGGAATCTGGGAGTTGGGGAGGAGTGAGGAGTTGGGGAAAGACAGTCCTAACCGTGGAGGGTTCTGGTAAATGATGGGGTGAGGAGGGGCTCTTTGGCTCCCACCAGTCCCCCTGTCTGGTCTA
+
ABAABFFFCFFFGGGGGGGGGGHHGGGGGGHHGGGGGGHHHHGHGGHHHHHHHHHHGGHHHHHHHHHHHHHGGEGGHGHHHHHHFHHHGHHHGGGGGHFHGHHGGGHHGHHGHHHGHHHHHHHHHGGGGGHHHHHHGHHGGHHHGGGGGGGHHHHHHGHHHHGGGGHHHHHHHHHHHHHGGGGGGGGGEFGGGGGGGGGGGGGGGGFFFFFFFFFFFFFFFFFFFFFFFFFFFFFFFFFFFFFFFFFFFFF
@M05620:37:000000000-D9766:1:1101:22994:8789 1:N:0:43
AGTGCCAGCTCTCAATCGCACAGGGGACCCAGGGCCTGGCCCCTCCATCCAGAAAACCTATGACCTCACCCGCTACCTGGAGCACCAACTCCGCAGCTTGGCTGGGACCTATGTGAGTATCCAGCGTAGGAATCTGGGAGTTGGGGAGGAGTGAGGAGTTGGGGAAAGACAGTCCTAACCGTGGAGGGTTCTGGTAAATGATGGGGTGAGGAGGGGCTCTTTGGCTCCCACCAGTCCCCCTGTCTGGTCTA
+
AA>AAFFFBFFFGGGGGGGGGGFEGGGGEEGHFGGGCFHHFHGHGGHHHHHHFFFHHEHHHHFHHGHHHHHGGEEGHHHHGHHHHHFHGHHHGGGGGHGHGHHGGGHH?HHHHHHHHHHHHHEHHGGGGGHHHHHHHH0CEHHHGG.CGGFHHHHHGGHHBGDGFGHGCGHHHHHHHHHHGGGGGGGGCFGGGGGGGGGFGGGFGGFFFFFFFFFFFFFFFFFFB/FEFFFFFFFFFFEFFFFFFFFFFFF
@M05620:37:000000000-D9766:1:1101:21588:8797 1:N:0:43
AGTGCCAGCTCTCAATCGCACAGGGGACCCAGGGCCTGGCCCCTCCATCCAGAAAACCTATGACCTCACCCGCTACCTGGAGCACCAACTCCGCAGCTTGGCTGGGACCTATGTGAGTATCCAGCGTAGGAATCTGGGAGTTGGGGAGGAGTGAGGAGTTGGGGAAAGACAGTCCTAACCGTGGAGGGTTCTGGTAAATGATGGGGTGAGGAGGGGCTCTTTGGCTCCCACCAGTCCCCCTGTCTGGTCTA
+
BBBBBFFFBFFFGGGGGGGFGCHHGGGGGGHHGGGFFGHHHHGHGGHHHHHHHHHHHGHHHHGHHHHHHHHGGGGGHHHGHHGGHHHHGHHHGG?EGHHHCHHFEAGHGHHHGHHHHGHHHHHGGGGGGGHHHHHHHHHGGHHHGGGGGGGHHHHHHGHHHHGGGGHHHHHHHHHHHHHHGEEGGGGG:CFGGGFGGGGGGGGGGGFFFFFBDDFFAFFFFFFFFFFFFFFFFFFFFFFFFFFFFFFFB/;
@M05620:37:000000000-D9766:1:1101:16500:8813 1:N:0:43
AGTGCCAGCTCTCAATCGCACAGGGGACCCAGGGCCTGGCCCCTCCATCCAGAAAACCTATGACCTCACCCGCTACCTGGAGCACCCACTCCGCAGCTTGGCTGGGACCTATGTGAGTATCCAGCGTAGGAATCTGGGAGTTGGGGAGGAGTGAGGAGTTGGGGAAAGACAGTCCTAACCGTGGAGGGTTCTGGTAAATGATGGGGTGAGGAGGGGCTCTTTGGCTCCCACCAGTCCCCCTGTCTGGTCTA
+
>A>AADFFBFFFG4FGEFFCEGHHGAAEEEHHBEGEFFHHGHGHGGGHHHHHHEFBGFGGHFHHHDBGHHHGG>@FHHGG2BGFHH11?FGGEGGGGH3GGHHGGGHHGHHHHHHFHHHHHHBFHGGDGGHFGHHFBF0FGGFHGG<<C<CHHFFFCFHHHFGGFD.CGHFHHHHHHHHGGGGGFGGGGGGGGGGGGGGGGGGGGFFFFFFFFFFFFFFFFFFFFFFFFFFF9FFFFFFFFFFFFFFFFFB
@M05620:37:000000000-D9766:1:1101:16642:8819 1:N:0:43
GCGGCTGCTTTGGAAGAAACTCATAGATTACTGCCACAGTTCCCCCTGGACCTGGAAACGTTTCTTGCCTGGCTTACAGAAGCTGAAACAACTGCCTACAGGATGCTACCCGTAAGGAAAGGCTCCTAGAAGACTCCCAGGGAGTCAAAGAGCTGATGAAACCATGGCAAGTCAGTCAGGCATTTCCGCTTTAGCACTCTTGTGGATCCAATTGAACAATTCTCAGCATTTGTACTTGTAACTGACCAGCC
+
>3>AA>DAFFDFCGGFBFBGGGBFFFGHH5BGGH33BBFABGHHHGEF2BFFGGFHHD3BBFHHGGHGHHHGHHF3FGHDFHHHHDGHH3FHHHHHH3FHHEGHGHHFHHHGG/EFGGHGCGFHHGHHHDGB3GGHG/FGFG/?C0@2>F0@GHH1FGHH1?0/?FFHHHGD1>FFGHHBGAGFHHFGGGGGGFHHHHHHHCCHEHHHHECHHH0CF0CGHGGGGGGGGGGGGGGGGFGG0FFFBF//CEG
@M05620:37:000000000-D9766:1:1101:4672:8829 1:N:0:43
AGTGCCAGCTCTCAATCGCACAGGGGACCCAGGGCCTGGCCCCTCCATCCAGAAAACCTATGACCTCACCCGCTACCTGGAGCACCAACTCCGCAGCTTGGCTGGGACCTATGTGAGTATCCAGCGTAGGAATCTGGGAGTTGGGGAGGAGTGAGGAGTTGGGGAAAGACAGTCCTAACCGTGGAGGGTTCTGGTAAATGATGGGGTGAGGAGGGGCTCTTTGACTCCCACCAGTCCCCCTGTCTGGTCTA
+
>AAABFFBAFFFGFGGGG2FEEGHGGGEEGFGGAFGFFHFFHGFGGFEFGGHGFFGHGG3FFGHHHHFHEEEGGCEHHHHHGHGGHHEGF3FGE/EGGHHGHH?<EFEEHFDFGDG?BFGHHFFHC?DC<GHHHHEBGGAE<FFCGGG@?DGFHFHHG/CHB-DGGHGHHGHHH0GBFFHGF??DG.?CFFFBF0CFFBFGB009.ABEFFFF.->BBEFFEB/;BFF.BFFFAFB999A-.BBF///:/9
@M05620:37:000000000-D9766:1:1101:4858:8829 1:N:0:43
ACCACCCCTTCTACAATGAGCTGCGTGTGGCTCCCGAGGAGCCCCCCGTGCTGCTGACCGAGGCCCCCCTGAACCCCTAGGCCACCCGCGAGGAGATGACCCTGGTACGTGCCCGCTCCCTCCTCTTGGGGCCCCCTCCCTCCTTCCTGGCCTCCCCGAGCTGCGCCCCTTCTCACTGGGTCTCTCTTCTGCCGTTTTCCGTAGGCCTCTCTTCTCTTACCTGAGTCTCCCTTGGAACTCTGCATGGTCTA
+
AAAAA1ADAFFFDGGFFGGFGBFFFEGE0EG0BFFF/EE/AF/AEE/E/BEF111BFF0EEE/EF?>EG/>FBG<EF/<BGFGH/FFGCCGG////??D1?C0F.111.<><FHC<<-<C/<.=:;0C0.C:;---;.CAF/AF90=99C.;C9;A.A---://-9;@-;A9BFFF//;AF-BB//;B:B//:;-AFF/;-/--;//;AF//;//;9//;;B99-/;9BF/;B-/////;B////;AFBF/
@M05620:37:000000000-D9766:1:1101:16514:8830 1:N:0:43
AGTGCCAGCTCTCAATCGCACAGGGGACCCAGGGCCTGGCCCCTCCATCCAGAAAACCTATGACCTCACCCGCTACCTGGAGCACCAACTCCGCCGCTTGGCTGGGACCTATGTGAGTATCCAGCGTAGGAATCTGGGAGTTGGGGAGGAGTGAGGAGTTGGGGAAAGACAGTCCTAACCGTGGAGGGTTCTGGTAAATGATGGGGTGAGGAGGGGCTCTTTGGCTCCCACCAGTCCCCCTGTCTGGTCTA
+
3>AAAFFFBFFFGGGGGFG2A2BCFEFGGGHHFEFGDFGGFGGDGGHHFGGH3GHHHGHHHGEGGGCCGHHGGGGGHHHGHHHFGHFHGFHHEE/>E/EFFHHEFDHGGHHHHHHHHHHGEHHGGGCDGGHHHHHHHHHGGHHGGGGGGGGHHHHHHEGFHHGCGGHGHHHHGBFFGGFFGEEGGGGGDFFGGGFE0BFGGFFFFFFBFFFFFFBB?BFFFFFFFFEFFFFFFFFFFFFFBFFFFFFFBB9
@M05620:37:000000000-D9766:1:1101:12406:8853 1:N:0:43
AGTGCCAGCTCTCAATCGCACAGGGGACCCAGGGCCTGGCCCCTCCATCCAGAAAACCTATGACCTCACCCGCTACCTGGAGCACCAACTCCGCAGCTTGGCTGGGACCTATGTGAGTATCCAGCGTAGGAATCTGGGAGTTGGGGAGTAGTGAGGAGTTGGGGAAAGACAGTCCTAACCGTGGAGGGTTCTGGTAAATGATGGGGTGAGGAGGGGCTCTTTGGCTCCCACCAGTCCCCCTGTCTGGTCTA
+
ABAACFFFCFFFGGGGGGGGGGHHGGGGGGHHGGGGGGHHHHGHGGHHHHHHHHHHHGHHHHHHHHHHHHHGGGGGHHHHHHHHHHHHGHHHGGGGGHHHGHHGGGHHGHHHHHHHHHHHHHHHHGGGGGHHHHHHHHHGGHHHGGGGGHHHHHHHHGHHHHGGGGHHHHHHHHHHHHHHGGGGGGGG;FGGGGBFGGGGGGGGGGGFFFFFFFFFFFFFFHHFFFFFFFFFFFFFFFFFFFFFHFFFFFB
@M05620:37:000000000-D9766:1:1101:23073:8859 1:N:0:43
GAGGCTGCTTTGGAAGCGCACACGTATGACCTCCCATCTGACAATCCAGGGCCTGAAAATCGGTAGTGCACACGTCTGAACTCCTGTCACGAGTTTCAATCTCGCATGCCGTATTCTGCTTGACCCAAAAAACACCAAGCGATAAAAAAATATCATCAACAAAACTCAAACAAGTGACACAATGCATCCAGACAACACGTCAACACGACATCGAACAACGATAATCACCTCAACATTTAAAGTCTAATCTC
+
BABBBBFBFFFFGGGGF2AEGCHCFGHG5DFH3GG25B5D553B3BFFGGEEF112B3BDBF11BE3BGHHFEEG1BFE4@BFG3B3BFGGGF1?GHFFGBFGH//??GGEE/0BG4BGHFFGFGHHGHC/>//@?//0//////111--01111111</0<...000<00../00;000:.00/:00;000./9;...;...;;9.-;-.0.9/;-9.-....////././/;//9//9//////9////
@M05620:37:000000000-D9766:1:1101:24693:8863 1:N:0:43
AGTGCCAGCTCTCAATCGCACAGGGGACCCAGGGCCTGGCCCCTCCATCCAGAAAACCTATGACCTCACCCGCTACCTGGAGCACCAACTCCGCAGCTTGGCTGGGACCTATGTGAATATCCCGCGTAGAACTCTGGGTGGTGGGGGGGCGTGGGGCGTTGGGGACAGACAGTCCTAACCGTGGGGGGCTCTGGAAAATGATGGGGTGAAGAGGCGCTCTTTGGCCCACAACAGTCCCCCTGTCTGGTATA
+
AA>ABFFFCFFFGGGGGGGCGCHGGGGGGGHHFGGGGGHHHHGHGGHHHHGHHHHHHGHHHFHHHHHHHHHGGEEGHHHHFGHHHHFGGHHHEGGGGHHHGHHGGGHHGHHHH3F33B3BB32?</<///11?=?GGH0.-<>E-A--@-;:@-;@.;:@CF;CE-;.;./:900000::@.:@-;:B-=.9F00;:/0009BFFF.@.0;0;E.-@DAE000:B0A.A..9;/0;FFE.@.;0B9/;0;0
@M05620:37:000000000-D9766:1:1101:25142:8872 1:N:0:43
AGTGCCAGCTCTCAATCGCACAGGGGACCCAGGGCCTGGCCCCTCCATCCAGAAAACCTATGACCTCACCCGCTACCTGGAGCACCAACTCCGCAGCTTGGCTGGGACCTATGTGAGTATCCAGCGTAGGAATCTGGGAGTTGGGGAGGAGTGAGGAGTTGGGGAAAGACAGTCCTAACCGTGGAGGGTTCTGGTAAATGATGGGGTGAGGAGGGGCTCTTTGGCTCCCACCAGTCCCCCTGTCTGGTCTA
+
11>>AFBFAFFFGGGGG1AEEEFH0AEGGGHHGGGGGCGHHHGHGGGGHHFH1G1FGGF1FA2DFHHFHHHGGGGGHHHG0FG?GFHFEFGHGF/@EHHHGHH<??GHGHHHHHHHHGHHHFHHHGBCCGFFHHHHHGFFCHFHGGCCCACHHFHHHGHHGHGCGGHGEHHHHHHHHHHGGCFGBFGGEFGGGGGBB0FFGGGGGGF@FFFFFF@?@@FFFFFBBFFFFFFFFFFFFFFA@FFFFB/B;B:
@M05620:37:000000000-D9766:1:1101:20202:8874 1:N:0:43
AGTGCCAGCTCTCAATCGCACAGGGGACCCAGGGCCTGGCCCCTCCATCCAGAAAACCTATGACCTCACCCGCTACCTGGAGCACCAACTCCGCAGCTTGGCTGGGACCTATGTGAGTATCCAGCGTAGGAATCTGGGAGTTGGGGAGGAGTGAGGAGTTGGGGAAAGACAGTCCTAACCGTGGAGGGTTCTGGTAAATGATGGGGTGAGGAGGGGCTCTTTGGCTCCCACCAGTCCCCCTGTCTGGTCTA
+
ABCBCFFFCFFFGGGGGFFGGGHHGGGGGGHHGGGGGGHHHHGHGGHGHHHHFHFHHGGFHHHHHHHHHHHGGGGGHHHFHGHFGHHHGHHHGGGGGFHHGHHFEEHHGHHHHHGHHHHHHHHHHGGGGGHHHHHHHHHGGHHHGGGGGGGHHHHHHGHHGHGGGGHGHHHHHHHHHHHHGGGGGGGGCFGGGGFGFGGGGGGGGGFFFFFFFFFFFFFFFFFFFFFFFFFFFFFFFFFFFFFFFFFF0F0
@M05620:37:000000000-D9766:1:1101:6647:8874 1:N:0:43
AGTGCCAGCTCTCAATCGCACAGGGGACCCAGGGCCTGGCCCCTCCATCCAGAAAACCTATGACCTCACCCGCTACCTGGAGCACCAACTCCGCAGCTTGGCTGGGACCTATGTGAGTATCCAGCGTAGGAATCTGGGAGTTGGGGAGGAGTGAGGAGTTGGGGAAAGACAGTCCTAACCGTGGAGGGTTCTGGTAAATGATGGGGTGAGGAGGGGCTCTTTGGCTCCCACCAGTCCCCCTGTCTGGTCTA
+
AA>ABFFFBFFFGGGGGGG2E?GDGGEEFEFFBEEFGGHHHHGHGGGHHHGHHGHGHGHHHGHHHHHHHHHGG>EEHHHH?FGHHHC?EHH@EF?FEHGGGHHGGGHHGHHHHHHHHHHHHHHHHGDGDEHHHHHHHHFFGHHHGGCCFAEHHHHHFGHHHGGGGGHHFHHHHHHHHHHHGGGGFGGG;FFGGGCFGGGGGGGGGGFFFFFFFFFFFFFFFFFFFFFFFFFFFFFFFFFFFFFFFFFFFFF
@M05620:37:000000000-D9766:1:1101:25126:8880 1:N:0:43
AGTGCCAGCTCTCAATCGCACAGGGGACCCAGGGCCTGGCCCCTCCATCCAGAAAACCTATGACCTCACCCGCTACCTGGAGCACCAACTCCGCCGCTTGGCTGGGACCTATGTAAGTATCAAGCGAAGGAATCTGGGAGTTGGGGAGAAGTGAGGAGTTGGGAAAAGACAGTCCTAACCGTGGAGGGTTCTGGTAAATGATGGGGTGAGGAGGGGCTCTTTGGCTCCCACCAGTCCCCCTGTCTGGCCTA
+
>>AAAFFFBFCFG4BFGAAFAABFB2EFEEBGGEGEAAFGFHEHGG2GGFFF33GGGEHHH3DGBF3FGHHFGG?EGHG1BFB?BF1FE3BGEE/>E>EFFHHFECFGFHFGFH3???>GH2@@GD/B@/?CGGHHE00F>0FGF-.A.<CH0=<.<<CGHHF.;://C:GH;GHHFHGGD9C-9EDD9;FFGG0;FGB;B;C9CFFDAFEBDFDFF>EFFFFBFBFFEBF.AA9FFFEDFEFFFB//ABB
@M05620:37:000000000-D9766:1:1101:7268:8881 1:N:0:43
AGTGCCAGCTCTCAATCGCACAGGGGACCCAGGGCCTGGCCCCTCCATCCAGAAAACCTATGACCTCACCCGCTACCTGGAGCACCAACTCCGCAGCTTGGCTGGGACCTATGTGAGTATCCAGCGTAGGAATCTGGGAGTTGGGGAGGAGTGAGGAGTTGGGGAAAGACAGTCCTAACCGTGGAGGGTTCTGGTAAATGATGGGGTGAGGAGGGGCTCTTTGGCTCCCACCAGTCCCCCTGTCTGGTCTA
+
AAAABFFFCFFFGGGGGGGGGGHHGGGGGGHHBEGGGGHHHHGHGGHHHHHHHHHHHGHHHHHHHHHHHHHGGEFGHGHH?GHHHHHGFGHCFGGGGHHHGHHGGGHHGHHHHHHHHHHHHHHHHGGGGGHHHHHHHHFGGHHHCGGGG?CGHHHHHGHHHHGGGGHHGHHHHHHHHHHHGGGGGGGG;FGGGGFGGGGGGGGGGGFFFFFFFFFFFFFFFFFFFFFFFFFFFFFFFFFFFFFFFFFFFFB
@M05620:37:000000000-D9766:1:1101:26508:8897 1:N:0:43
AGTGCCAGCTCTCAATCGCACAGGGGACCCAGGGCCTGGCCCCTCCATCCAGAAAACCTATGACCTCACCCGCTACCTGGAGCACCAACTCCGCAGCTTGGCTGGGACCTATGTGAGTATCCAGCGTAGGAATCTGGGAGTTGGGGAGGAGTGCGGAGTTGGGGAAAGACAGTCCTAACCGTGGAGGGTTCTGGTAAATGATGGGGTGAGGAGGGGCTCTTTGGCTCCCACCAGTCCCCCTGTCTGGTCTA
+
ABAABFFCAFFFGGFGGGGGGGHGGGGEAEHHGGGGAFHHCGGHGGHHHGHHBHHHHGFGGHEHHHHHHHHGGFGGHHHHGHHHHHHHGHHHGGG?EHHFGB3?EFFFE2?FH3BBF?GDGGBGHDGDF/GHFHHHHGAFGHFHGGF?C.<FH0-<-AACC/:A:.:GHHCHFFFG0FFGAAGG.EGG9FGGFG;FBFGFEFFFF?AF?../DF-@FFFFFFFB9FFEF.FF.9BFFFF.@.FFF//BBFB
@M05620:37:000000000-D9766:1:1101:17203:8905 1:N:0:43
AGTGCCAGCTCTCAATCGCACAGGGGACCCAGGGCCTGGCCCCTCCATCCAGAAAACCTATGACCTCACCCGCTACCTGGAGCACCAACTCCGCAGCTTGGCTGGGACCTATGTGAGTATCCAGCGTAGGAATCTGGGAGTTGGGGAGGAGTGAGGAGTTGGGGAAAGACAGTCCTAACCGTGGAGGGTTCTGGTAAATGATGGGGTGAGGAGGGGCTCTTTGGCTCCCACCAGTCCCCCTGTCTGGTCTA
+
AA>AAFFFAFFFEGGGGGGGGGHHGGGGGGHHGGGGGFHHGHGAFGGHFHHGHHFHHGHHHHHHHHGHHHHGGGGGHGHHHHHGHHHHGFHHGGGGGGHHGHHGFGHHGHHHFHHHHFHHHHGHGCCEGGHHFHHHHFGGEHHHGGEGGGGHHHHHHGHGHHGGGGHHHHHHHHHGHGHHGGGFGGGG:CFFGGFGGGGGGGGGGGFFFFFFFFFFFFFFFFFBFFFFFFFFFFFFFFFFFFFFFFFFFFB
@M05620:37:000000000-D9766:1:1101:10791:8943 1:N:0:43
AGTGCCAGCTCTCAATCGCACAGGGGACCCAGGGCCTGGCCCCTCCATCCAGAAAACCTATGACCTCACCCGCTACCTGGAGCACCAACTCCGCAGCTTGGCTGGGACCTATGTGAGTATCCAGCGTAGGAATCTGGGAGTTGGGGAGGAGTGAGGAGTTGGGGAAAGACAGTCCTAACCGTGGAGGGTTCTGGTAAATGATGGGGTGAGGAGGGGCTCTTTGGCTCCCACCAGTCCCCCTGTCTGGTCTA
+
BBAABFFFBFFFGGGGGGGCGGHDGGGGGGHHFGGGDGHHHHGHGGHHHGHHEFFHHGHHHHEHHHHHHHHGG?EGHHHHHGHHHHHHGHHHGGGGGHHHGHHGGGHHGHHHHHHHHHHHHHHHHGGGGGHHHHHHHGHGGHGHGGGGGGGHHHHHHGHHHHGGGGHHHHHHHHHHHHHHGGFGGGGGCFGGGGFGGGGGGGFGGGFFFFFFFFFFFFFFFFFFFFFFFFFFFFFFFFFFFFFFFFFFFFB
@M05620:37:000000000-D9766:1:1101:5968:8961 1:N:0:43
AGTTCCAGCTCTCCATCGCACAGGGGACCCAGTGCCTGGCCCCTCCATCCAGAAAACCTATGACCTCACCCGCAACCTGGCGCACCCCCTCCGCAGCTTGGCTGGGACCCATGTGAGTATCCAGCGCAGCAATCTGGGAGTTGGGGAGGAGTGCGGAGTTGGGGAAAGCCAGTCCTAACCCTGGAGGGTTATGGTAAATGATGGGGTGAGGAGGGGCTCTTTGGATCCCACCAGTCCTCCTGTCTGGTCTA
+
>>>1>BF1CFFFGFGFBEA1A0BAF0AAAABF11BB1BFHFHGFGGGFFBGGFBGBBEG1BFFHH1BFGHF/>/>>GH0BB>?EGGF>>EE/>?/</B<BEFC/?/<FC/?GGHHFHD2@F2FFH@//>/??FFGHHH0FCGHHGGGG?.<;C0AC;CG/GF-A.9AC/;/;FGGGGGGF..;C;FG-;A-;B//9:FFFF/B/AFF@FFFFFF-@@-:BFFFBBBFFFFF-AFF/B/9B-;;BF//9//;
@M05620:37:000000000-D9766:1:1101:5474:8982 1:N:0:43
AGTGCCAGCTCTCAATCGCACAGGGGACCCAGGGCCTGGCCCCTCCATCCAGAAAACCTATGACCTCACCCGCTACCTGGAGCACCAACTCCGCAGCTTGGCTGGGACCTATGTGAGTATCCAGCGTAGGAATCTGGGAGTTGGGGAGGAGTGAGGAGTTGGGGAAAGACAGTCCTAACCGTGGAGGGTTCTGGTAAATGATGGGGTGAGGAGGGGCTCTTTGGCTCCCACCAGTCCCCCTGTCTGGTCTA
+
BBAABFFFCFFFGGGGGGGAECGFFGGEGFHHBEGGGGHHHHGHGGGHHHGHHGHHHGHHHHHHHHHGHHHGGEEFHHHHGGGHHHHFGHHHEEEGGHHHGHHGGGHHGHHHHHHHHHHHHHHHHGGGGGHHHHHHHHHGGHHHGGCDGEEHHHHHHGHHHHGGGGHHHHHHHHHHHHHHGGGGGGGGCFGGGGFGGGGGGGGGGGFFFFFFFFFFFFFFFHHFFFFFFFFFFFFFFFFFFFFFHFFFFFF
@M05620:37:000000000-D9766:1:1101:24370:9007 1:N:0:43
AGTGCCAGCTCTCAATCGCACAGGGGACCCAGGGCCTGGCCCCTCCATCCAGAAAACCTATGACCTCACCCGCTACCTGGAGCACCAACTCCGCAGCTTGGCTGGGACCTATGTGAGTATCCAGCGTAGGAATCTGGGAGTTGGGGAGGAGTGAGGAGTTGGGGAAAGACAGTCCTAACCGTGGAGGGTTCTGGTAAATGATGGGGTGAGGAGGGGCTCTTTGGCTCCCACCAGTCCCCCTGTCTGGTCTA
+
AB>AAFFFBFFFGGGGFGGCGEHGGEGGGGHHCEGGDGHHHHGHGGHHHGHHHHHHHGHHHHFHHGHHHHHGGEGGHHHHFGHHHHFGFHHHEGGGGHHHGHHGGGHHGHHHHHHHHDHHHHHHHGGGGGHHGHHHHHFFEHHHGGGGGGGHHHHHFGHHHHGGGGHHHHHHHHHHHHHHGGGGGGGGEGGGGGFGGGGGGGGGGGFFFFFFFFFFFFFFFFFFFFFFFFFFFFFFFFFFFFFFFFFFFFF
@M05620:37:000000000-D9766:1:1101:10183:9019 1:N:0:43
AGTGCCAGCTCTCCATCGCACAGGGGACCCAGCGCCTGGCCCCTCCATCCAGAAAACCTATGACCTCACCCGCCACCTGGAGCACCCACTCCGCAGCTTGGCTGGGACCTATGTGAGTATCCAGCGTAGGAATCTGGGAGTTGGGGAGGAGTGAGGAGTTGGGGAAAGACAGTCCTAACCGTGGAGGGTTCTGGTAAATGATGGGGTGAGGAGGGGCTCTTTGGCTCCCACCAGTCCCCCTGTCTGGTCTA
+
>A>1>BDFAFFFGBGFFFC1F0GAF0BAEAGH0AE/AGHHHHGHGGHHHGHHHHH0BEHHFFGHHDFGHHHEE/>EGHFHBBFGHH//?FGB/ECEEH1BEHHGGGHHGHHHHHHFGHHHHHFHHGGCGCHHHHHHHF0FFGFHGG.<C<CGH0GGCCHHHHGGGAEFGFCGHHGGGGGGGGGGBEGGGGGGGGFFGGGGGFFFFFF@FFFEBF@@@@FFFFFFFFFFFBFFFFFFFFFF@FFFFFFFFFF
@M05620:37:000000000-D9766:1:1101:9212:9075 1:N:0:43
AGTGCCAGCTCTCAATCGCACAGGGGACCCAGGGCCTGGCCCCTCCATCCAGAAAACCTATGACCTCACCCGCTACCTGGAGCACCAACTCCGCAGCTTGGCTGGGACCTATGTGAGTATCCAGCGTAGGAATCTGGGAGTTGGGGAGGAGTGAGGAGTTGGGGAAAGACAGTCCTAACCGTGGAGGGTTCTGGTAAATGATGGGGTGAGGAGGGGCTCTTTGGCTCCCACCAGTCCCCCTGTCTGGTCTA
+
BCABCFFFCFFFGGGGGGGGGGHHGGEGGGHHFFGGGGHHHHGHGGHHHHHHHHHHHGHHHHHHHHHHHHHGGFFGHHHHGHHHHHFGGHHHGGGGGHGHGHHGGGHHGHHHHHHHHHHHHHHHHGGGGGHHHHHHHHGGGHHHGGGGGCEHHFHHGGHHHHGGGGHHHHFHHGHHHHHHGGFGDGGGEGGGGGGGGGGHGGGGGGFFFFFFFFFFFFFFFFHFFFFFFFFFFFFFFFFFFFFFHFFFFFF
@M05620:37:000000000-D9766:1:1101:8322:9087 1:N:0:43
AGTGCCAGCTCTCCATCGCACAGGGTACCCAGCGCTTGGCCCCTCCATCCAGAAAACCTACGACCGCACCCCCCACCTCGGGCACCCTCTCTGCAGCTCGGCTGGGACCTATGTGCGTATCCCGCGTCGGAATCTGGGCGTTGGGGCGGCGTGCGGCGTTGGGGCCCGCCCGTCCTCACCGTGGCGCGTTCTGGTAAATGCTGGGGTGAGGCGGGGCTCTTTGGCTCCCCCCAGTCCCCCTGTCTGGTCTA
+
>>>3>BBB>FFFGGGABAE2A2F4FA4BB43A22A22BEG3FE2EE2FF1ABF3B2BB3B3AAEE0>0>>E/>>/?E?0?//>>EFG/?FH31B2B1B1</?/>EDCGFG1?D<?1/FEDGDF.C-C-<<-.<CGG0/EC:A:.--9?@;;;9A@B?BB<B.9@D@--B?;-;ADD//:A.AA-@B.;B-AEFF9:;FBF/;9BDBAB.9..9-9-;BE;:9:FFFFEA.D@-:BFFFFD9ABFBFFFF//
@M05620:37:000000000-D9766:1:1101:19135:9134 1:N:0:43
AGTGCCAGCTCTCAATCGCACAGGGGACCCAGGGCCTGGCCCCTCCATCCAGAAAACCTATGACCTCACCCGCTACCTGGAGCACCAACTCCGCAGCTTGGCTGGGACCTATGTGAGTATCCAGCGTAGGAATCTGGGAGTTGGGGAGGAGTGAGGAGTTGGGGAAAGACAGTCCTAACCGTGGAGGGTTCTGGTAAATGATGGGGTGAGGAGGGGCTCTTTGGCTCCCACCAGTCCCCCTGTCTGGTCTA
+
AAAABFFFBFFFGGGGGAFFFFGFFFGGGGGHGGGGGFGHHHGHGGHHHHHHHHHHHGGHHHHHHHF3GHHGGGGGHHHFHHHGHHHHGHHHGG?EGHHF?GHG?FHHGHGHHHFHHHHGHHHGHCCDFGHHHHHHHHHGGHHGGGGCCDGCHHFHHDGHHCFGGCHGHHHHHHHHHHHHGEADGGGGE.FFGGBBFFFGGGGBFGFFFFFFDDFFCDFFFFFBFFFEFFFFFFFFFFFFAEFFFFFFBF/
@M05620:37:000000000-D9766:1:1101:19119:9142 1:N:0:43
AGTGCCAGCTCTCAATCGCACAGGGGACCCAGGGCCTGGCCCCTCCATCCAGAAAACCTATGACCTCACCCGCTACCTGGAGCACCAACTCCGCAGCTTGGCTGGGACCTATGTGAGTATCCAGCGTAGGAATCTGGGAGTTGGGGAGGAGTGAGGAGTTGGGGAAAGACAGTCCTAACCGTGGAGGGTTCTGGTAAATGATGGGGTGAGGAGGGGCTCTTTGGCTCCCACCAGTCCCCCTGTCTGGTCTA
+
>A>>AFBFBFFFGGGGGGGFGGHHGGGGGGHHGGGGGGHGHHGHGGHGHHHHHGFGHGHEHHHHHHHHHHHGGGGGHHHHHGHHHHHHGHHHGGGGGHFG?GHFD/GHGHHHHGHHHFHHHHGHHGFGGGHFHHHHHHHFEHHHGGFFGGFHHHHHFGGFHHGGEGHHFGHGHHHHHHHGGCEGGGGGDGGGFGGGGFGGFGGFGGADFFFFFFFFFFFEBFFFFFFFFFFFFFFFFFFFFFFFFFFFFFF
@M05620:37:000000000-D9766:1:1101:20943:9146 1:N:0:43
GAGGCTGCTTTGGAAGAAACTGACAGGCCAGGGAAAACAGATCGGAAGGGCACAGGTATGAACTCCAGTCACGAGGTTCCATCTCGTATACCGTCTTCTGCTTGCCAAAAAAAAAATTTTTAGCACCTTTACTTGTAATTGACAACCCATCCACAACATATCTAAAGATAACACTCTCAACTAAACTCACATTCACCTATACCTCCTCCCGTCCCCTTGTCTAAAAACACAACTGCCCTTCACTCGACCTA
+
BABBBAFBFFFFFGGGGGGGFAB4B4ABFHGHGA2BA32ABGHG2E222AF1E22A3DDEGGFHHHFGGHHD>E001BE@BBG331B?B3BBE1?BFD4BDEGEGCHHC/?/<///B?121/@@11?@11111?1?111??1??</?<<>0>1<<A..0>0000000=0000<<0/=000;0/00/:;;;000<:000/;0;900.//9AAA:..././;:0900;0....9;///;.//:///;..--./
@M05620:37:000000000-D9766:1:1101:19355:9201 1:N:0:43
AGTGCCAGCTCTCAATCGCACAGGGGACCCAGGGCCTGGCCCCTCCATCCAGAAAACCTATGACCTCACCCGCTACCTGGAGCACCAACTCCGCAGCTTGGCTGGGACCTATGTGAGTATCCAGCGTAGGAATCTGGGAGTTGGGGAGGAGTGAGGAGTTGGGGAAAGACAGTCCTAACCGTGGAGGGTTCTGGTAAATGATGGGGTGAGGAGGGGCTCTTTGGCTCCCACCAGTCCCCCTGTCTGGTCTA
+
AAAABFFFBFFFGGGGGGGGGGGGDG22EECG22B2AFHH2B21EA25DBGDEFCGHGFGBGHHHHHHHFEFG/EEHHFHFGGHHHFGFHGGEGGEGHFH?FFEGDHFGHHHHHGFH?FHHHHHHFEEGGGBGHHHGHGGFGFHCGFDFFEHHHGHHGH/0GFGGGHHGHHHHHHHHHGHGGGGGGGG.9FGGGGFFGGGGFF0E.DAFFFFFF;=DFFFFFFB/FFEFFFFEFFFFFEDFEFFFFBBFFB
@M05620:37:000000000-D9766:1:1101:4994:9201 1:N:0:43
ACCACACCTTCTACAATGAGCTGCGGGTTGCTCCCGAGGAGCACCCCGTGCTGCTGAACGAGGCCCCCCTGAACCCCAAGGCCAACCGCGAGAAGATGCCCAGGTGAGTGGCCCGCTACCTCTTCTGGTGGCCGCCTCCCTCCTTCCTGGCCTCCCGGCGCTGCGCCCTTTCTCACTGGTTCTCTCTTCTGCCGTTTTCCGTAGGACTCTCTTCTCTGACCTGAGTCTCCTTTGGAACTCTGCAGGTTCTA
+
AAAAA?AAFFFFGGGCGGG1F11B00EA0AFDE1B/AAA//BA0BEE/AEFEB1@FDEGHGE//F//>/EF011?//?E//?FGCFG/BC/>BCHGHHHHHHHGHHHHHHGGHHGGGGGHHHHHHHGFG/<CGCCGGGHFHHGHGGGGGGGGGGFGB@-;A@@F@@F@?FF/FFFFFFFFFFFFEFFFBFFFF@FFFFFFFFFFFFFFFFFFFFFFFBBFFFFFFFE/BFFFFFFFFFFFFFFFFFFFFFB
@M05620:37:000000000-D9766:1:1101:17623:9229 1:N:0:43
AGTGCCAGCTCTCAATCGCACAGGGGACCCAGGGCCTGGCCCCTCCATCCAGAAAACCTATGACCTCACCCGCTACCTGGAGCACCAACTCCGCAGCTTGGCTGGGACCTATGTGAGTATCCAGCGTAGGAATCTGGGAGTTGGGGAGGAGTGAGGAGTTGGGGAAAGACAGTCCTAACCGTGGAGGGTTCTGGTAAATGATGGGGTGAGGAGGGGCTCTTTGGCTCCCACCAGTCCCCCTGTCTGGTCTA
+
AAAABFFFBFFFFGGGGGGGCGGHGGGG2EHHGGGGCEHFCGGHGGHHDGHFEE3EGGFHHHEHHHFHHHHGGGCEHHHGHHHECFHHGFHHGGGE@FHHGBHEGCGGGHGHDFHHHGFFHHHFH@CGGGHHHHGFFHFGAFFCCCFGGD<GHHHHHD<CDCDGGDHFFHHHCGHHGHHGGGGCDGGGGGFGGF;FFGGGGGGGGGD@EFFFFDF;=FFFFFEFFBBEEFF?AFFFFFEDFFFFF/FBFF/
@M05620:37:000000000-D9766:1:1101:21812:9246 1:N:0:43
AGTGCCAGCTCTCAATCGCACAGGGGACCCAGGGCCTGGCCCCTCCATCCAGAAAACCTATGACCTCACCCGCTACCTGGAGCACCAACTCCGCAGCTTGGCTGGGACCTATGTGAGTATCCAGCGTAGGAATCTGGGAGTTGGGGAGGAGTGAGGAGTTGGGGAAAGACAGTCCTAACCGTGGAGGGTTCTGGTAAATGATGGGGTGAGGAGGGGCTCTTTGGCTCCCACCAGTCCCCCTGTCTGGTCTA
+
AB>ABFFFBFFFGGGGFGGGGGHCGGGGGEHHFGGGDGHHHHGHGGHHHGHHHGHHHGHHGFGHHGHHHHHGG>EEHHHHGGHHHHHHGHHHFGCGGHHHGHHGGGHHGHHHHH?3?GFF3GGDG/?B/E2GFG1?FGGEGHFHGGGCGA<>.DBCC.<C=GGGEGH:/GHHHHH00CCH?EGFFGGGFGG0FG;9FG00;FFGGG99AFFFDFFFFAE/FF/B/9BAF.FFEFBBFFFF-.;FB/BBB99
@M05620:37:000000000-D9766:1:1101:25138:9272 1:N:0:43
AGTGCCAGCTCTCAATCGCACAGGGGACCCAGGGCCTGGCCCCTCCATCCAGAAAACCTATGACCTCACCCGCTACCTGGAGCACCAACTCCGCAGCTTGGCTGGGACCTATGTGAGTATCCAGCGTAGGAATCTGGGAGTTGGGGAGGAGTGAGGAGTTGGGGAAAGACAGTCCTAACCGTGGAGGGTTCTGGTAAATGATGGGGTGAGGAGGGGCTCTTTGGCTCCCACCAGTCCCCCTGTCTGGTCTA
+
>1>>AFDFAFFFAGGFCEFGEGBF0EGGGCHHGG0EF/FFFHGHGGHHFAGEGFGHHE0GHHGHHHHHHHHGGCE>GHH0GHHFFEGHG0FHGCGG?0FEEHCFEGHHCGHHHHFHHGHGFHHHHGFG?EGHHBGHHHHC?GG1CGG@-ECFGHHHHGHH0/A-CFHHGFGHH0CHHH/CGG.AEGGGCFGGGFFFGGGGGGGGGGF@FFFFFF@--@FFFFFFFEFFFFFFFFBFFFFF--BFFFFBBFF
@M05620:37:000000000-D9766:1:1101:19604:9285 1:N:0:43
AGTGCCAGCTCTCAATCGCACAGGGGACCCAGGGCCTGGCCCCTCCATCCAGAAAACCTATGACCTCACCCGCTACCTGGAGCACCAACTCCGCAGCTTGGCTGGGACCTATGTGAGTATCCAGCGTAGGAATCTGGGAGTTGGGGAGGAGTGAGGAGTTGGGGAAAGACAGTCCTAACCGTGGAGGGTTCTGGTAAATGATGGGGTGAGGAGGGGCTCTTTGGCTCCCACCAGTCCCCCTGTCTGGTCTA
+
A?>AAFFFBFFFGGGGGGGGGGHFGEFGGGHHFGGGGGAHGHGHEGHHHGHHHGHHHEHHHHHHHHHHHHHGGEGGHHGHFGHHHHHHGHHHEGGGGHGHGHHGGGHHGHHHHHHHHHHHHHHHHGGGGGHHHHHHHHHGGHHHGGEGGDEHHHHHHGHHHHGGGGHHHHHHHHHHHHHHGGGGDGGGGGGGGGFGGGGGGGGGGGDFFFFFFFFFFFFFFFFFFFFFFFFFFFFFFFFFFFFFFFFFFFF
@M05620:37:000000000-D9766:1:1101:23644:9311 1:N:0:43
AGTGCCAGCTCTCAATCGCACAGGGGACCCAGGGCCTGGCCCCTCCATCCAGAAAACCTATGACCTCACCCGCTACCTGGAGCACCAACTCCGCAGCTTGGCTGGGACCTATGTGAGTATCCAGCGTAGGAATCTGGGAGTTGGGGAGGAGTGAGGAGTTGGGGAAAGACAGTCCTAACCGTGGAGGGTTCTGGTAAATGATGGGGTGAGGAGGGGCTCTTTGGCTCCCACCAGTCCCCCTGTCTGGTCTA
+
>A1>AF1BAFFFCGGGBFE1E?GAEFAEAFHHA0E/FFGGAGECEFHDGCGHFFGFHGHFHFFGHGHHHHFEE/EEHFHHBBGHHGF/ECFGAE@EC0FCAH1FEGHHGHHHHH2GHHHHHHHHHCGGGGHHGHHHHH0FEHHHGG<CGEEFGHHHHGHHH/@CGGHHGFGHGHHHHHHHGGFGGGGGCFGGGGFFFFGGGGGGGGF@FFFFFF-@@@FFFFFFFFFFFFFFFFFFFFFF<FFFFFFFFEB
@M05620:37:000000000-D9766:1:1101:4607:9315 1:N:0:43
AGGGCCAGCTCTCCATCGCACAGGGTCCCCAGTGCCTGGCCCCTCCATCCAGAAACCCTATGACCTCACCCGCTACCTGGCGCACCCCCTCCGCAGCTTGGCTGGGACCTATGTGAGTATCCAGCGTCGGAATCTGGGCGTTGGGGCGGCGTGCGGCGTTGGGGCCAGCCCGTCCTAACCGTGGCGGGTTCTGGTAAATGATGGGGTGAGGAGGGGCTCTTTGGCTCCCACCAGTCCCCCTGTCTGGTCTA
+
>>33>>AABFFFGGFB5AA2E?GCFBBB22BE3BF5DBGFFHGHGGHHFBFFGFB3BEGHBBAGG5BFGHH>E>>EGF3B1>B>EGG>>EE/?E/E>BBB<GHGGGHHGHBGHHH2@GHHHH2FGGG/>C/<FHFHEFCDGGGFCC?CG@ABGGGB-BB?BFBB99.;AF.@BDFF//BFBFFB-BB?@EFFFFFFBFFFFFFFFFAB.FF/9D?BB;EFFFFFFBFFFBFFAFFFFFFFBFFFFFFBFFB
@M05620:37:000000000-D9766:1:1101:13615:9328 1:N:0:43
AGTGCCAGCTCTCAATCGCACAGGGGACCCAGGGCCTGGCCCCTCCATCCAGAAAACCTATGACCTCACCCGCTACCTGGAGCACCAACTCCGCAGCTTGGCTGGGACCTATGTGAGTATCCAGCGTAGGAATCTGGGAGTTGGGGAGGAGTGAGGAGTTGGGGAAAGACAGTCCTAACCGTGGAGGGTTCTGGTAAATGATGGGGTGAGGAGGGGCTCTTTGGCTCCCACCAGTCCCCCTGTCTGGTCTA
+
BCABBFFFCFFFGGGGGGGGGGHHGGGGGGHHGGGGGGHHHHGHGGHHHHHHHHHHHGHHHHHHHHHHHHHGGGGGHHHHHHHHHHHHGHHHGGGGGHHHGHHGGGHHGHHHHHHHHHHHHHHHHGEGGGHHHHHHHHHGGHHHGGGGGGGHHGHHHGHHHHGGGGHHHHHHHHHHHHHHGEEGGGGGAFGGGGGGGGGGGGGGGGFFFFFFFFFFAFFFFFEFFFFFFFFFFFFFFFFFFFFFFFFFFFF
@M05620:37:000000000-D9766:1:1101:18621:9338 1:N:0:43
ACCACACCTTCTACAATGAGCTGCGTGTGGCTCCCGAGGAGCACCCCGTGCTGCTGACCGAGGCCCCCCTGAACCCCAAGGCCAACCGCGAGAAGATGCCCAGGTGAGTGGCCCGCTACCTCTTCTGGTGGCCGCCTCCCTCCTTCCTGGCCTCCCGGAGCTGCGCCCTTTCTCACTGGTTCTCTCTTCTGCCGTTTTCCGTAGGACTCTCTTCTCTGACCTGAGTCTCCTTTGGAACTCTGCAGGTTCTA
+
CDDDCDCCFFFFGGGGGGGGGGHHGGGFGGHHHGGGGGGGGHHHHGGGGGGGHHHHHHHGGGGGGGGGGGGHHHHGGGGHGHHHHGGGGGGGGGHHHHHHHHHGHHHHHHGGHHGGGGGHHHHHHHHGHHGHHGGGGGHGHHGHHGGGGGGGGGGGGG@DFGGGGGFFFFFFFFFHFFFFFFFHFFFFFFFFFFFFFFFFFFFFFFFFFFFFFFFFHFFHFFFFFFFFFFFFFFFFFFFFFFFFFFFFFF<
@M05620:37:000000000-D9766:1:1101:16384:9340 1:N:0:43
AGTGCCAGCTCTCAATCGCACAGGGGACCCAGGGCCTGGCCCCTCCATCCAGAAAACCTATGACCTCACCCGCTACCTGGAGCACCAACTCCGCAGCTTGGCTGGGACCTATGTGAGTATCCAGCGTAGGAATCTGGGAGTTGGGGAGGAGTGAGGAGTTGGGGAAAGACAGTCCTAACCGTGGAGGGTTCTGGTAAATGATGGGGTGAGGAGGGGCTCTTTGGCTCCCACCAGTCCCCCTGTCTGGTCTA
+
BBABBFFFBFFFGGGGGGGGFGHHGGGGGGHHGGGGGGHHHHGFGGHHHHHHHHHHHGHHHHHHHHHHHHHGGGGGHFHHHHHHHHHHGHHHGGGGGFHGGHHGGGHHGHHHHHGGHHHHHHHHHGGGGGHHHHHHGGFFCGHHGGGGGGFGHHHHHGHHHHGGGGHHHHHHHHHHHHHHGGFGDGGGGGGGGGFGGGGGGGGGGGFFFFFFFFFFFFFFFFFFFFFFFFFFFFFFFFFFFFFFFFFFFFB
@M05620:37:000000000-D9766:1:1101:18002:9343 1:N:0:43
AGTGCCAGCTCTCAATCGCACAGGGGACCCAGGGCCTGGCCCCTCCATCCAGAAAACCTATGACCTCACCCGCTACCTGGAGCACCAACTCCGCAGCTTGGCTGGGACCTATGTGAGTATCCAGCGTAGGAATCTGGGAGTTGGGGAGGAGTGAGGAGTTGGGGAAAGACAGTCCTAACCGTGGAGGGTTCTGGTAAATGATGGGGTGAGGAGGGGCTCTTTGGCTCCCACCAGTCCCCCTGTCTGGTCTA
+
BBBBCFFFCFFFGGGGGGGGGGHHGGGGGGHHGGGGGGHHFHGHGGHHHHHHHHHHHGHHHHHHHHHHHHHGGEGGHGHHGGHHHHHHGHHHGGGGGHHHGGHG/<GHGFHHHHHHHHHHHHHHHGFGGGHHHHHHHHHGGHHHGGFGGGEGHHHHHGHHHHGGGGHHHHHHHHHHHHHHGGGGGGGGEGGGGGFFGGGGGGGGGGFFFFFFFFF-DFFFFHHFFFFFFFFFFFFFFFFFFFFFFFFFFFF
@M05620:37:000000000-D9766:1:1101:13425:9345 1:N:0:43
ACCACACCTTCTACAATGAGCTGCGTGTGGCTCCCGAGGAGCACCCCGTGCTGCTGACCGAGGCCCCCCTGAACCCCAAGGCCAACCGCGAGAAGATGCCCAGGTGAGTGGCCCGCTACCTCTTCTGGTGGCCGCCTCACTCCTTCCTGGCCTCCCGGCGCTGCGACCTTTCTCACTGGTTCTCTCTTCTGCCGTTTTCCGTAGGACTCTCTTCTCTGACCTGCGTCTCCTTTGGAACTCTGCAGGTTCTA
+
AAA1AAAAFFFFGGGF3FBFGBHHGAAAA0BAECF0AEGGEHHHHGEGAAEFGHFCHHFE/ECGG?FGGGF0GFFEGF?HC/FHHG/<CGB@@FGF1D110FFF1FG01?//0?<--<-<FD0=G000=<..<<:-.:/.:C/0:;/90/..9..9.99AG--------///:9B///-;//;://///;B//;:9/99;-/---//9/BB9///FFFE//:B--;@BF/9//;//;FBBFF/9/-;BFF9
@M05620:37:000000000-D9766:1:1101:12631:9370 1:N:0:43
AGTGCCAGCTCTCAATCGCACAGGGGACCCAGGGCCTGGCCCCTCCATCCAGAAAACCTATGACCTCACCCGCTACCTGGAGCACCAACTCCGCAGCTTGGCTGGGACCTATGTGAGTATCCAGCGTAGGAATCTGGGAGTTGGGGAGGAGTGAGGAGTTGGGGAAAGACAGTCCTAACCGTGGAGGGTTCTGGTAAATGATGGGGTGAGGAGGGGCTCTTTGGCTCCCACCAGTCCCCCTGTCTGGTCTA
+
BBBBBFFFCFFFGGGGGGGGGGHHGGGGGGHHGGGGGGHHHHGHGGHHHHHHHHHHHGHHHHHHHHHHHHHGGGGGHHHHHHHHHHHHGHHHGGGGGHHHGHFCEFHHGHGHHHHHHHFHHBGGHGCEDGHFFHHHFHGGGE1FGGFCGFE0.DDGBGHFGFGGEGEGBGHHFHHHGHFGGGECFAGG:A9CFFFFFFFFFFBFFFD=EAFFADFFFFEFBFFFBBBE./9DFE9BFFFD=FFF0FF0BBB
@M05620:37:000000000-D9766:1:1101:21821:9388 1:N:0:43
ACCACACCTTCTACAATGAGCTGCGTGTGGCTCCCGAGGAGCACCCCGTGCTGCTGACCGAGGCCCCCCTGAACCCCAAGGCCAACCGCGAGAAGATGCCCAGGTGAGTGGCCCGCTACCTCTTCTGGTGGCCGCCTCCCTCCTTCCTGGCCTCCCGGAGCTGCGCCCTTTCTCACTGGTTCTCTCTTCTGCCGTTTTCCGTAGGACTCTCTTCTCTGACCTGAGTCTCCTTTGGAACTCTGCAGGTTCTA
+
BBA?AAABFFFFGGGG5GFFGCHHGEDA4AGGFGFEAGGGFHGHHGGG?EGGEHFCGHFGCGFGGAGGGEFFHFHEGGDHEEHHHGE<DGGCFGFF2FBGGHFFGHGFFFEEHHGGGGGGGHHGHHHHHHGHHGGGGGGGHHGHHGFGGFFFGGGGGG-?@GGGGGFFFFFFFFFFFF.9FFFFFFFFFFFFFFFFFFEFFFFFFFFFFFFFFFFFFFFFFFFFEFFFFFF/9FBFFFBFFF/FFFFFFFB
@M05620:37:000000000-D9766:1:1101:10962:9395 1:N:0:43
AGTGCCAGCTCTCAATCGCACAGGGGACCCAGGGCCTGGCCCCTCCATCCAGAAAACCTATGACCTCACCCGCTACCTGGAGCACCAACTCCGCAGCTTGGCTGGGACCTATGTGAGTATCCAGCGTAGGAATCTGGGAGTTGGGGAGGAGTGAGGAGTTGGGGAAAGACAGTCCTAACCGTGGAGGGTTCTGGTAAATGATGGGGTGAGGAGGGGCTCTTTGGCTCCCACCAGTCCCCCTGTCTGGTCTA
+
3>AAAFFFBFFFGDGGGFFCFEFHFEGGGGHHGGGGGFGGHHGHGGHHHHHGHEFHHGHHHHHHHHGHHHHGGGFGHHHGHGHFGHHHGHHHGG?FGHHFGHGFEGHHGHHHHHHHHHHHHGHHHGEDDEGFHFGHHHHGDFHHGGGGGGGHHHHHGEHHHHGGGGHHHGHHGHHHHHHHG9;BDGDGCFGGGGFBFGGGGFGGGGFFFFFFFFFFFFFFFFFFFFFFFFFFFFFFFFFDFFFFFFFFFFB
@M05620:37:000000000-D9766:1:1101:9274:9410 1:N:0:43
AGTGCCAGCTCTCCATCGCACAGGGGACCCAGGGCCTGGCCCCTCCATCCAGAAAACCTATGACCTCACCCGCTACCTGGCGCACCCACTCCGCAGCTTGGCTGGGACCTATGTGAGTATCCAGCGTAGGAATCTGGGCGTTGGGGAGGCGTGCGGAGTTGGGGACAGCCAGTCCTAACCGTGGAGGGTTCTGGTAAATGATGGGGTGAGGAGGGGCTCTTTGGCTCCCACCAGTCCCCCTGTCTGGTCTA
+
>>>3>B5CAFFFG4GFBEEAE?GDG2BAEBFG2BEBFFHHHHGHGGBHHGHHHBHBFEHHFBFGH5BBGHH>E>>EGHFF1>EEGGE/?GHB?E?E>GBBEHHGGGHHGHFHHHHFHHHHHHHHHGGDCGH1FGHHEG/<CDGFCC.<A.;CC.@C:BGGGFGG.-9:.;.;FGGGFFFGBFFB.;DBFFFFFFFFFFFFFFFFFFFBFFF/DFBBBBFFFFFFFFFFFFFF?FFFFFFFBFFFFFFFFFF
@M05620:37:000000000-D9766:1:1101:9292:9412 1:N:0:43
AGTGCCAGCTCTCAATCGCACAGGGGACCCAGGGCCTGGCCCCTCCATCCAGAAAACCTATGACCTCACCCGCTACCTGGAGCACCAACTCCGCAGCTTGGCTGGGACCTATGTGAGTATCCAGCGTAGGAATCTGGGAGTTGGGGAGGAGTGAGGAGTTGGGGAAAGACAGTCCTAACCGTGGAGGGTTCTGGTAAATGATGGGGTGAGGAGGGGCTCTTTGGCTCCCACCAGTCCCCCTGTCTGGTCTA
+
3>>AAFFFBFFFGGGGGGGGGGHDGEGGGGHHGGGGGFHHHHGHGGGHHHHHFHGHHGHHHHHHHHHHHHHGGGGGHHHHHHG?FHHHGHHHGGGGGHHHGHHGGGHHGHHHHHHHHGHHHHHHHGEGGGHHGHHHHHHGGHHHGGGGGGGHHHHHHGHHHHGGGGHGHHHHGHHGHHFHGGEGGGGG::FGGGCFGFGGGGGGGGFFFFFFFFFFF@EFFFFFFFFFFFFFFFFFFFFFFEFFFFFFFFF
@M05620:37:000000000-D9766:1:1101:8876:9420 1:N:0:43
AGTGCCAGCTCTCAATCGCACAGGGGACCCAGGGCCTGGCCCCTCCATCCAGAAAACCTATGACCTCACCCGCTACCTGGAGCACCAACTCCGCAGCTTGGCTGGGACCTATGTGAGTATCCAGCGTAGGAATCTGGGAGTTGGGGAGGAGTGAGGAGTTGGGGAAAGACAGTCCTAACCGTGGAGGGTTCTGGTAAATGATGGGGTGAGGAGGGGCTCTTTGGCTCCCACCAGTCCCCCTGTCTGGTCTA
+
ABBCCFFFCFFFGGGGGGGGGGHHGGGGGGHHFGGGGGHHHHGHGGHHHHHHHHHHHGHHHHHHHHHHHHHGGFEGHHHHHGGGHHHHGHHHGGGGGHHHGGHGGGHHGHHHHHHHHHHHHHHHHGGGGGHHHHHHGHHGGHHHGGGGGGGHHHHHHGHHHHGGGGHHHHHHHHHHHHHHGGFGGGGG:CFGGGBFGGGGGGGGGGFFFFFFFFFFFFFFFFHFFFFFFFFFFFFFFFFFFFFFFFFFFFB
@M05620:37:000000000-D9766:1:1101:18371:9455 1:N:0:43
AGTGCCAGCTCTCAATCGCACAGGGGACCCAGGGCCTGGCCCCTCCATCCAGAAAACCTATGACCTCACCCGCTACCTGGAGCACCAACTCCGCAGCTTGGCTGGGACCTATGTGAGTATCCAGCGTAGGAATCTGGGAGTTGGGGAGGAGTGAGGAGTTGGGGAAAGACAGTCCTAACCGTGGAGGGTTCTGGTAAATGATGGGGTGAGGAGGGGCTCTTTGGCTCCCACCAGTCCCCCTGTCTGGTCTA
+
AAAABFFFBFFFGGGGGGGGFGHHGGGGGGHHGGGGGFHHFHGHGGHGFHHHHGEHHGGGHHHHHHGHHHHGGGCGHHHHHHHFFHHHGHHHGGGGGHHHGHHGGFHHGHHHHHGHHHHHGHHHGGEGGGHHHHHHFFHGGHHHGGFGGGGHHHHHHGHHHHGGGGHHHHHHHHHHHHHFBEEGGGGG.CFGGGFGGGGGGGGGGGFFFFFFFFFFFFFFFFFFFFFFFFFFFFFFFFFFFFFFFFFFFFF
@M05620:37:000000000-D9766:1:1101:19480:9459 1:N:0:43
AGTGCCAGCTCTCAATCGCACAGGGGACCCAGGGCCTGGCCCCTCCATCCAGAAAACCTATGACCTCACCCGCTACCTGGAGCACCAACTCCGCAGCTTGGCTGCCACCTATGTGAGTATCCAGCGTAGGAATCTGGGAGTTGGGGAGGAGTGAGGAGTTGGGGAAAGACAGTCCTAACCGTGGAGGGTTCTGGTAAATGATGGGGTGAGGAGGGGCTCTTTGGCTCCCACCAGTCCCCCTGTCTGGTCTA
+
AAAABFFFBFFFGGGGGGFFGEHHCEGGFGCFFEEGGGHHFHGHGGHHHHHHHHHHHGGHHHHHHHHFHHGGGEGGHFHGCGHFHHHHGGHHGGGGGHHGCEH//0BGH0B3FHEHFF3GHFHHHGAED/FFHHFHHEHFACHHGFFGGF.FGHGHHGHHHFGGFGHHHGFHHHHHHHHGGFECGGGGCFGGGGBFFGGGGGGGEGGFFF.FDFF-;@EFFFFBFFF?EF?FEFFFFFEDCFFFFF/;//B
@M05620:37:000000000-D9766:1:1101:26989:9479 1:N:0:43
GAGGCTGGCTTGGAAGAACATCATAGACTAATGGAACAGTTCCTCCTTGAACTGGACAAATGTCTTGACCCGCTTACTGAAGCTGAAACACCTGAGCCTAGCTGAGACCACTGGGAAGGTAAGGCGTCGAAAACAGGGCAAGGGAGCAACATACGGCATTAAAGAATGGCAAGCATGACAGTGACGGGTTCTGGTAAATGCTGGGGTGAGGAAGGGAACAATGGCTACCACCAGTCCTCCTATCTGATATA
+
>1>1>1B11B1>111B11B0AA1D3DD1A113D11110BAADDADF0B11B11B0BB10BBDDDBDAABB0AEGA/B1D2BBB@B@BBB0BB>>BBBBB101BB@01B/0/110?>1?/1BF11>//<<////0/0//////??/?//00001<0/<->11111=>111<C0.<<<00<<<0000.---.;CCG0;0;:009;FGGB-.;;0/.:C;.;//00/-9;-:B/:;;9BF///;/;;;B//;;/
@M05620:37:000000000-D9766:1:1101:22812:9487 1:N:0:43
AGTGCCAGCTCTCAATCGCACAGGGGACCCAGGGCCTGGCCCCTCCATCCAGAAAACCTATGACCTCACCCGCTACCTGGAGCACCAACTCCGCAGCTTGGCTGGGACCTATGTGAGTATCCAGCGTAGGAATCTGGGAGTTGGGGAGGAGTGAGGAGTTGGGGAAAGACAGTCCTAACCGTGGAGGGTTCTGGTAAATGATGGGGTGAGGAGGGGCTCTTTGGCTCCCACCAGTCCCCCTGTCTGGTCTA
+
>>>ABFFFBFFFGGGGGGGCEEGCGGGGFGHHGGGGGDHHFHGEFGHHHHHHHGHHHGFHHHFHHHHHHHHGGEEGHHHHHGHHHHHHGHHGGGGGGHHHGHHGGGCGGHHHHHHHGHHHHHHHHGDGGGHFEGHHEHGGDGFGGGFGGGDGFHHFFDGHHHGGGDHHHHHHHHHHHFGHGGEBDGGG;AFFGFFGGGGGFFFGGGFBEFFFDD;BBBFFFFFFFFFFFFFFFFFEFFFF<FFFFFFFFFF
@M05620:37:000000000-D9766:1:1101:22831:9487 1:N:0:43
AGTGCCAGCTCTCAATCGCACAGGGGACCCAGGGCCTGGCCCCTCCATCCAGAAAACCTATGACCTCACCCGCTACCTGGAGCACCAACTCCGCAGCTTGGCTGGGACCTATGTGAGTATCCAGCGTAGGAATCTGGGAGTTGGGGAGGAGTGAGGAGTTGGGGAAAGACAGTCCTAACCGTGGAGGGTTCTGGTAAATGATGGGGTGAGGAGGGGCTCTTTGGCTCCCACCAGTCCCCCTGTCTGGTCTA
+
AAAABFFFCFFFGGGGGGGGGGHHGGGGGGHHGGGGGGHHHHGHGGGHHHHHHGHHHGHHHHHHHHGHHHHGGGGGHHHHGGHGHHHHGHHHGGGGGHHHGHHGGGHHGHHHHHHHHFHHHHHHHGDGGGHHGHHHHHHGGHHHGGGGGGGHHHHHHGHHHHGGGGHHHHHHHGHHGHGHGFEGGGGG;FFGGGGGGGGGGGGGGGFFFFFFFFFFFFFFFFFFFFFFFFFFFFFFFFFDFFFFFFFFBFF
@M05620:37:000000000-D9766:1:1101:5883:9503 1:N:0:43
GAGGCTGCTTTGGAAGAAACTCACAGGTTACTGCAAAAGTTGCCCCTGGGCCTGGGCAAGATTCCCGCCCCCCTTACTCAAGCTGAAACGACTGCCTATGCTTGAAAATCTCCTACACGACCCCAACTTATTAAAAGAGATGATCAAACAATGGCAACAAATCCACGCAGCTACGCTGTACCACTCTCGTGCAGCCAAATGACCACTTCTAAGCACTCTCATCTGTAACTGACAATCCAGTGACGAAAGAC
+
AAAAAAFAFFFF11BGGGGGG1F1B10A1D1DDG1GHH0B21D1AB0B//AF////BA/B011221//A/////0B111BB@GH111B1/?>>EG01BBF12>BFFG11BBBB1B11<<B//</<C/0@@22@2@11?F0?1<?1?11F0/?11001<0><11111<.---/00<:...:0;0;//;0.;...0;;.9/90;0:;C;;990009;/0/009000009/;;B//BF9/-////;/;;9B-/-
@M05620:37:000000000-D9766:1:1101:7054:9522 1:N:0:43
AGTGCCAGCTCTCAATCGCACAGGGGACCCAGGGCCTGGCCCCTCCATCCAGAAAACCTATGACCTCACCCGCTACCTGGCGCACCACCTCCGCAGCTTGGCTGGGACCTATGTGAGTATCCAGCGTAGGAATCTGGGAGTTGGGGAGGAGTGAGGAGTTGGGGAAAGACAGTCCTAACCGTGGAGGGTTCTGGTAAATGATGGGGTGAGGAGGGGCTCTTTGGCTCCCACCAGTCCCCCTGTCTGGTCTA
+
>AA3AFDFBFFFGGGGGGG2A?BFFEFEEEHHABEGFFHHHHGHGGEHHHHGHEGGHGHHHHHHHGHHHHHGG>@EHHHH1>EEEGH/FGHHEFGGGHHHGGHFDGHABCGHFDFHHDDHHHGHHGD?@?FHHHHHGGGGAGGFGGFDF.EHF0DCGDGFFH-AEGHHFHHHGFBFGGGGGEGCDGG?;CFGFF0CFFFFFFFFEFFFFFFFFF;AFDFFFF/FFFFEFFFDF.BF/BE.-AFFFFB;:B/
@M05620:37:000000000-D9766:1:1101:12974:9527 1:N:0:43
ACCACACCTTCTACAATGAGCTGCGTGTGGCTCCCGAGGAGCACCCCGTGCTGCTGACCGAGGCCCCCCTGAACCCCAAGGCCAACCGCGAGAAGATGACCCAGGGAAGTGCCCCGTTCCCCCTTCTGTTGGCGGCCTCCTCCTTTCCTGGCTTCCCGGGCCTACGCCTTTTTTACCGGGTTCTCTCTTCTGCCGTTTTCCGTAGAACTCCCTCCCTTGCCCTGAGTCCCCTTTGGACCTCTGCAGTTTCT
+
ABB3AABBFFFFGGGGFGGGGBHGGAABFEHHAFGEEGGCGHHHHGGGGGGGHHHFHHHGGGGGGEEGGGGEHFHGGGFHCCHHEGE/BFD@CFGHFF2?F2/G///0/<?1?F.-.0<<10.<./0=000./--:-.:C//9/;0;09;/./.=C/9----./..;;.;B/9-.//.9-A..////9//////-;AF.B/99.;./////.9...././9//...///;.;A/;/;/../////9/;//9
@M05620:37:000000000-D9766:1:1101:14093:9543 1:N:0:43
AGTGCCAGCTCTCAATCGCACAGGGGACCCAGGGCCTGGCCCCTCCATCCAGAAAACCTATGACCTCACCCGCTACCTGGAGCACCAACTCCGCAGCTTGGCTGGGACCTATGTGAGTATCCAGCGTAGGAATCTGGGAGTTGGGGAGGAGTGAGGAGTTGGGGAAAGACAGTCCTAACCGTGGAGGGTTCTGGTAAATGATGGGGTGAGGAGGGGCTCTTTGGCTCCCACCAGTCCCCCTGTCTGGTCTA
+
AB>AAFFFCFFFGEGGGGGCGFHGGEEGGGHHFFGGGGHHHHGHGGGHHHHHHHHHHGHHHHHHHHHHHHHGGEEGHHHHFGHHHH1FEHHHEGGGGHGHGHHGGGHHGHHHHHHHHHHHHHHHHGGGGGHHHHHHHHFGGHHHGGFGGDEGHGHHHGHHHHGGGGHHHHHHHHHHHHHHGGGGDFGGAFGGGGBFGGGGGGGGGGFFFFFFFFFFFFFFFFFFFFFFFFFFFFFFFFFFFFFFHFFFFFF
@M05620:37:000000000-D9766:1:1101:12974:9547 1:N:0:43
ACCACACCTTCTACAATGAGCTGCGTGTGGCTCCCGAGGAGCACCCCGTGCTGCTGACCGAGGCCCCCCTGAACCCCAAGGCCAACCGCGAGAAGATGCCCAGGTGAGTGGCCCGCTCCCGCTTATGGAGGCCGCCTCCCTCCTTCCTGGCCTCCCGGCGCTAAGCCATTTCTAACTGGTTATCTCTTCTGCAGTTTTCCGTAGGCCTCTCTTCTCTGACCTGAGTATCCTTTGGAATTCTGCAGGTTCTA
+
AAA?AAAAFFFFGGGGFGG1B1FGEAABAAGF1FFAEGGGGHHHHGGGCEGGGHFFHHHECGCGGCGGGGGGHFHGGG/G/EGHHG//<@@<BCCFDDDCFFG?FGHFHHFFHE@CC->..<-..=GB0<.::AC-;EEE/99/9=;BFB.9CGGFCA-99---/:B-/B9FBBFF/B9FF/;FFFF/9/BF//;9BBFF?99AA/99FFFFBFFFBF/BBF-/-/:/BFFFB/9BF//999F/F-;/9;/
@M05620:37:000000000-D9766:1:1101:4938:9566 1:N:0:43
GAGGCTGCTTTGGAAGAAACTCATAGATTACTGCAACAGTTCCCCCTGGACCTGGAAAAGTTTCTTGCCTGGCTTACAGAAGCTGAAACAACTGCCTACAGGCTGCTACCCGTAAGGAAAGGCTCCTAGCAGACTCCAAGGGAGTAAAAGAGCTGATGAAACAATGGCACGTAAGTCAGGCATTTCCGCTTTAGCACTCTTGTGGATCCAATTGAACAATTCTCAGCATTTGTACTTGTAACTGACAAGCC
+
1AAAAACAFFBFBBFGF1GG1E1F3FFGHHHHGH1FEAG1FHHHHG?FGGHEH0GG1AGGBAFH2F1FHHHHHHFCHHHAGHH1@@BGGFHHHFGH1FFFGG/BGFHHHHHGGG?HHFHHGHHFHFHHH1F1GHHHHHHHEGHGC0>FFGFHHHHGGHFH1GCAGHBGF1CF0?GHHH1FG.CGDGGGGGGGDGHHHCGHHGGHGEGHHFHFHHHHFCHHHHGEGBFGFFFGBFFFFGG0BFGGBFFBFEA
@M05620:37:000000000-D9766:1:1101:10482:9609 1:N:0:43
AGTGCCAGCTCTCAATCGCACAGGGGACCCAGGGCCTGGCCCCTCCATCCAGAAAACCTATGACCTCACCCGCTACCTGGAGCACCAACTCCGCAGCTTGGCTGGGACCTATGTGAGTATCCAGCGTAGGAATCTGGGAGTTGGGGAGGAGTGAGGAGTTGGGGAAAGACAGTCCTAACCGTGGAGGGTTCTGGTAAATGATGGGGTGAGGAGGGGCTCTTTGGCTCCCACCAGTCCCCCTGTCTGGTCTA
+
AAAAAFFFCFFFGFGGGGGGGGHHGGGGGGHHGGGGGGHHHHGHGGGHHHHHHHHHHGHHHHGHHHHHHHHGGGGGHHHHHHGGGHHHGHHHGGGGGHHHGHHGGGHHGHHHHHFBG3DGHHGFGF??CAFFGF<GGGEGGHHHGGAF@DGHFBHFF.CCGHGCGGEGFHHH;GCHHHHHGECB?EGGE.FBFF;CFFBFB;FGGGDDEFEBDFFFF=EFFBFFFFFFFFFFFFFFFFFFCFBFFFB9;B9
@M05620:37:000000000-D9766:1:1101:8443:9697 1:N:0:43
AGTGCCAGCTCTCATCGCACAGGGGACCCAGGGCCTGGCCCCTCCATCCAGAAAACCTATGACCTCACCCGCTACCTGGAGCACCCAATCCGCAGCTTGGCTGGGACCTATGTGAGTATCCAGCGTAGGCATCTGGGAGTTGGGGAGGAGTGCGGCGTTGGGGAAAGACCGTCCTAACCGTGGCGGGTTCTGGTAAATGCTGGGGTGAGGAGGGGCTCTTTGGCTCCCACCAGTCCCCCTGTCTGGTCTAT
+
AA>>AFFFAFFFG1EGG1AAEAGFEAABE0BFEGGFFG0FCGHGG0DFFABBFFF0E01BBDGH1B1GHHCE>>EHFGGF>BFFF///B0B?FEE/FFHGHHFGGBGEGBFHGHDGHHHHHDDHCECCG1@GGHFDG0/??GFCG.<C<C<G0AA<CCCGHGG?.AF/C/;EBCGGFGGGFG@9@@@;AFFFFF:FFFF/BFFF@B@EFF/AB@@@@FFFFFF9BFFFFFF-FFFFFFF@FFFFFFFFFBF
@M05620:37:000000000-D9766:1:1101:12827:9703 1:N:0:43
AGTGCCAGCTCTCAATCGCACAGGGGACCCAGGGCCTGGCCCCTCCATCCAGAAAACCTATGACCTCACCCGCTACCTGGAGCACCAACTCCGCAGCTTGGCTGGGACCTATGTGAGTATCCAGCGTAGGAATCTGGGAGTTGGGGAGGAGTGAGGAGTTGGGGAAAGACAGTCCTAACCGTGGAGGGTTCTGGTAAATGATGGGGTGAGGAGGGGCTCTTTGTCTCCCACCAGTCCCCCTGTCTGGTCTA
+
AA>ABFBCACFFGGGGGGGFGCHHGGGGGGGHFFFFAFHGHHGGFGHHHGEG3B3GHGHHHH5GHHHHHHHGGE@EHBHHHGGHHHHHGHHHGGGGGGHHGHHGGGGHGHCHHFHFHHGHHHHHHGGGGGBFHHHFGHH/?CDHGGGGGCDHHHHGGGGGHHGCGGEFHHFHHHHHFFHHGGGGGEFGDGGGGGFBFGFGFFFGGDF?.AAFFFBBBBFFFFFBFFFFFFFFFFFFFFFF;EFFFFFFFFB
@M05620:37:000000000-D9766:1:1101:18010:9713 1:N:0:43
AGTGCCAGCTCTCAATCGCACAGGGGACCCAGGGCCTGGCCCCTCCATCCAGAAAACCTATGACCTCACCCGCTACCTGGAGCACCAACTCCGCAGCTTGGCTGGGACCTATGTGAGTATCCAGCGTAGGAATCTGGGAGTTGGGGAGGAGTGAGGAGTTGGGGAAAGACAGTCCTAACCGTGGAGGGTTCTGGTAAATGATGGGGTGAGGAGGGGCTCTTTGGCTCCCACCAGTCCCCCTGTCTGGTCTA
+
ABAAAFFFCFFFGGGGGGGGGGHHGGGGGGHHGGGGGGGGFHEHGGHFHHHHHHHHHGHHHHHHHHHHHHHGGGGGHGFHHHHGGHHHGGHHGGGGGHHHGHHGGGGHGHHHHHHHHHHHHHHHHGGGGGHHHHHHHHHGGHHHGGGGGGGHHHHHHGHHHHGGGGHHHHHHHHHHHHHGGGGGGGGGEGGGGGFGGGGGGGGGGGFFFFFFFFFFFFFFFFFFFFFFFFFFFFFFFFFFFFFFFFFFFFF
@M05620:37:000000000-D9766:1:1101:17992:9718 1:N:0:43
AGTGCCAGCTCTCAATCGCACAGGGGACCCAGGGCCTGGCCCCTCCATCCAGAAAACCTATGACCTCACCCGCTACCTGGAGCACCAACTCCGCAGCTTGGCTGGGACCTATGTGAGTATCCAGCGTAGGAATCTGGGAGTTGGGGAGGAGTGAGGAGTTGGGGAAAGACAGTCCTAACCGTGGAGGGTTCTGGTAAATGATGGGGTGAGGAGGGGCTCTTTGGCTCCCACCAGTCCCCCTGTCTGGTCTA
+
ABAABFFFBFFFGGGGGGGGGGHGGGGGGGHHGGGGGGHHHHGHGGHHHHHHHHGHHGHHHHHHHHHHHHHGGFGGHHHHHGHHHHHHGHHHGGGGGHHHGHHGGGHHGHHHHHHHHHHHHHHHHGGGGGHHGHHHHHHGGHHHGGGGGGGHHHHHHGHHHHGGGGHHHHHHHHHHHHHHGGEGGGGGGGGGGGGGGGGGGGGGGGFFFFFFFFFFFFFFFFFFFFFFFFFFFFFFFFFFFFFFFFFFFFF
@M05620:37:000000000-D9766:1:1101:17238:9723 1:N:0:43
AGTGCCAGCTCTCAATCGCACAGGGGACCCAGGGCCTGGCCCCTCCATCCAGAAAACCTATGACCTCACCCGCTACCTGGAGCACCAACTCCGCAGCTTGGCTGGGACCTATGTGAGTATCCAGCGTAGGAATCTGGGAGTTGGGGAGGAGTGAGGAGTTGGGGAAAGACAGTCCTAACCGTGGAGGGTTCTGGTAAATGATGGGGTGAGGAGGGGCTCTTTGGCTCCCACCAGTCCCCCTGTCTGGTCTA
+
AB?AAFFFBFFFGFGGGFFCEEGDFGGGGGHGF?EEGGHHHHGHGGHGHHHHEHEHHGHFHHFHHHHHHHGGGGGGHHHGHHHHHHHFGHHHGGGGGHHHGHHGGGABEHCHHHHHHHBGHGHGHGEFGDHGHHHHGFHGGHHHGGGGGCDHFFGGHGGHGGGGGGHFHHHHHHHHHGHHFGEGGFEGEGGGGGGG0;FFGGGGEGFA?.FFFFFFFFFFFFFFFFFFFFFF.FFFFFFFFEFFFB/;;F/
@M05620:37:000000000-D9766:1:1101:17953:9730 1:N:0:43
AGTGCCAGCTCTCAATCGCACAGGGGACCCAGGGCCTGGCCCCTCCATCCAGAAAACCTATGACCTCACCCGCTACCTGGAGCACCAACTCCGCAGCTTGGCTGGGACCTATGTGAGTATCCAGCGTAGGAATCTGGGAGTTGGGGAGGAGTGAGGAGTTGGGGAAAGACAGTCCTAACCGTGGAGGGTTCTGGTAAATGATGGGGTGAGGAGGGGCTCTTTGGCTCCCACCAGTCCCCCTGTCTGGTCTA
+
BCBBCFFFCFFFGGGGGGGGGGHHGGGGGGHHGGGGGGHHHHGHGGHHHHGHHHHHHGFHHHHHHHHHHHHGGGGGHHHHHHHHHHHHGHHHGGGGGHHHDHHGDGHHGHHHHHHGGHHHHHHHHGGGGGHHHHHHHFHFDGHHGGGGGGGHHHHHHGHHHHGGGGHHHHHHHHHHHHHHGGGGGGGGCFGGGGGFGGGGGGHGGGFFFFFFFFFFFFFFFFFFFFFFFFFFFFFFFFF.BFFFFFFFFFB
@M05620:37:000000000-D9766:1:1101:8687:9736 1:N:0:43
GAGGCTGCTTTGGAAGAAACTCATAGATTACTGCAACAGTTCCCCCTGGACCTGGAAAAGTTTCTTGCCTGGCTTACAGAAGCTGAAACAACTGCCTACAGGATGCTACCCGTAAGGAAAGGCTCCTAGAAGACTCCAAGGGAGTAAAAGAGCTGATGAAACAATGGCAAGTAAGTCAGGCATTTCCGCTTTAGCACTCTTGTGGATCCAATTGAACAATTCTCAGCATTTGTACTTGTAACTGACAAGCC
+
A1AAAAFACFFFFGGGGFGCECF3FGDBAFFHHFEHBGG1BGHDGGCG/BGECCC0BFCFAGDH211BFFDAGFAGHFHHHHHHFGHHHBHHFHHFGHGEHG0BFGHHHHHGEEEHHHHHFFEFGFHHHHHBFHHHHHHHGGGG?0FGHFCGHGHEGHFGHHFHHGHFHBCFGHHHFH1?>GCG=GFEGGCGBGHHH<GHGGDHGFGFFCCG:GHHHCHHHHFGHBGGHGFB9;FGGGBFFGGFFGGEGEG
@M05620:37:000000000-D9766:1:1101:11077:9756 1:N:0:43
AGTGCCAGCTCTCAATCGCACAGGGGACCCAGGGCCTGGCCCCTCCATCCAGAAAACCTATGACCTCACCCGCTACCTGGCGCACCAACTCCGCAGCTTGGCTGGGACCTATGTGAGTATCCAGCGTAGGAATCTGGGAGTTGGGGAGGAGTGAGGAGTTGGGGAAAGACAGTCCTAACCGTGGAGGGTTCTGGTAAATGATGGGGTGAGGAGGGGCTCTTTGGCTCCCACCAGTCCCCATGTCTGGTCTA
+
ABAAAFFFBFFFGGGGGCGGE2FGGGEEGGHHAEE2FFFGHHGHGGEGBGHHHG3GHGHHHHHHHFGHHHHGG>EFHHHH1EFGGG1/?BGFEFGGEHGHGHHGGGHHGHHHHHHHEHHHHHHHHGGDGGHGHHHHHHFGGHHHGGCCG<CGHFHHGDHHHHGGGFHHGHEHHGGGGGGGGGGGFGGGCFGGGGFFGGGGFFFFFFFFFFFFFFFFF;FFFFFFFFFFFFFFFFFFFFF.BFFFFFFFFFF
@M05620:37:000000000-D9766:1:1101:20840:9763 1:N:0:43
AGCGCCAGCTCTCAATCGCACAGGGGACCCAGGGCCTGGCCCCTCCATCCAGAAAACCTATGACCTCACCCGCTACCTGGAGCACCAACTCCGCAGCTTGGCTGGGACCTATGTGAGTATCCAGCGTAGGAATCTGGGAGTTGGGGAGGAGTGAGGAGTTGGGGAAAGACAGTCCTAACCGTGGAGGGTTCTGGTAAATGATGGGGTGAGGAGGGGCTCTTTGGCTCCCACCAGTCCCCCTGTCTGGTCTA
+
A>3>ADBAAFFFGFGFBFFCEEH4FEEEFFHHEEEACFHHFHGCEGFGFEGGF3ABGFCGFGGHHGHEHFGEE>>EHHFH?FGHHHEFEFFFAECECFBB<GBGGGHHGHGHFG2DFHHHHFDGFCGEGGHFHHHGF00??FFF?@<<@DECCDFC0<CGHHCGEACGFCBCC0GHBBFFGGEB.CDGGFGGFF;BCBFB9BFFFFA9.9A/AA9@BBF///9FFFFEEFFDAFFFFFFF?FFFFFFFBF9
@M05620:37:000000000-D9766:1:1101:24147:9777 1:N:0:43
AGTGCCAGCTCTCAATCGCACAGGGGACCCAGGGCCTGGCCCCTCCATCCAGAAAACCTATGACCTCACCCGCTACCTGGAGCACCAACTCCGCAGCTTGGCTGGGACCTATGTGAGTATCCAGCGTAGGAATCTGGGAGTTGGGGAGGAGTGAGGAGTTGGGGAAAGACAGTCCTAACCGTGGAGGGTTCTGGTAAATGATGGGGTGAGGAGGGGCTCTTTGGCTCCCACCAGTCCCCCTGTCTGGTCTA
+
AA>ABFFFCFFFGGGGGGGGGGHHGGGGGGHHGGGGGGHHHHGHGGHHHHHHHFEHHGHHHHGHHHHHHHHGGGGGHHHHHHHHHHHGGHHHGGGGGHHHGHHGGGHHGHHGHHHHHHHHHHHHHGGGGGHHHHHHHHHGGHHHGGEGGGGHHHHHHGHHHGGGGGEHHHHHHHHHHHHHGGGGGGGGAFFGGGGGGGGGEGGGGGFFFFFFFFFFFFFFFFFFFFFFFFFFFFFFFFFFFFFFFFFFFFF
@M05620:37:000000000-D9766:1:1101:15404:9802 1:N:0:43
AGTGCCAGCTCTCAATCGCACAGGGGACCCAGGGCCTGGCCCCTCCATCCAGAAAACCTATGACCTCACCCGCTACCTGGAGCACCAACTCCGCAGCTTGGCTGGGACCTATGTGAGTATCCAGCGTAGGAATCTGGGAGTTGGGGAGGAGTGAGGAGTTGGGGAAAGACAGTCCTAACCGTGGAGGGTTCTGGTAAATGATGGGGTGAGGAGGGGCTCTTTGGCTCCCACCAGTCCCCCTGTCTGGTCTA
+
3>AAAFBFAFFFFDFGGEGGEAEHCEGGGGHHGGGGGAHFGHGHGGGHFHHFHBFHHGHHHFFHHHGFHHHEGGGGHHGGHHG?CHEHGFHHGFCEGFGHGHHGGFFHGHGHHHHHHFHHGHHHHGEGGGHHHHHHHGGGAHHHGGGGGGGHHHGHHDHHHGGCGGGHHHHHFFHHHHHGGCC@DEGGAFGGGGFGGGGFGFFGGGFBEFFFFFBBBBFFFFFFFFFEFFFFFFFFFFFF<EFFFFF/BBB
@M05620:37:000000000-D9766:1:1101:15385:9808 1:N:0:43
AGTGCCAGCTCTCAATCGCACAGGGGACCCAGGGCCTGGCCCCTCCATCCAGAAAACCTATGACCTCACCCGCTACCTGGAGCACCAACTCCGCAGCTTGGCTGGGACCTATGTGAGTATCCAGCGTAGGAATCTGGGAGTTGGGGAGGAGTGAGGAGTTGGGGAAAGACAGTCCTAACCGTGGAGGGTTCTGGTAAATGATGGGGTGAGGAGGGGCTCTTTGGCTCCCACCAGTCCCCCTGTCTGGTCTA
+
>33>ADDFBFFFEGGFGAEFEEEGDEGGGEHHGGE2FAFGCGGHGGGGDEHFF33FGGBGHGEHGGFHHHHGGEEEHGHGBGHGCGF?EHHHFEEEEHFHEHHGGGHHGHHGFHHHHHHHHHFDH?C/CFHFHHHEGHFA/FGFGGFDCACCADGFCGHHH/@DGDGHFHBGHHHHHFHGGGGG?ACB.CFGGGFFGGGGGGGGGGFBFFFFFFBBBBFFFFFFFFFFFFFFEFFFFFFF?FFFFFFFFF/
@M05620:37:000000000-D9766:1:1101:4942:9841 1:N:0:43
AGTGCCAGCTCTCAATCGCACAGGGGACCCAGGGCCTGGCCCCTCCATCCAGAAAACCTATGACCTCACCCGCTACCTGGAGCACCAACTCCGCAGCTTGGCTGGGACCTATGTGAGTATCCAGCGTAGGAATCTGGGAGTTGGGGAGGAGTGAGGAGTTGGGGAAAGACAGTCCTAACCGTGGAGGGTTCTGGTAAATGATGGGGTGAGGAGGGGCTCTTTGGCTCCCACCAGTCCCCCTGTCTGGTCTA
+
BAAABFFFBFFFGGGGGGGGGGHDGFDGGGHGGGGG2FFHHHGHGGHHHFHHFCHBHEHGFHHHHFHHHHH?@EGGHH3GFHHHHHHHGGHHGGGGCHGHDHHGGGHHGHHHHHHHHHHHHHHHHGGGGGHHHHHHHHFGGHHHGGFGGDEHHFHHHGHHHHGGFFHHHHGHHHHHHHHHGGGGDGGGCFGGGGGGGGGGGGGGGGFFFFFFFFFFFFFFFFFFFFFFFFFFFFFFFFFFFFFFFFFFFFB
@M05620:37:000000000-D9766:1:1101:16929:9844 1:N:0:43
AGTGCCAGCTCTCAATCGCACAGGGGACCCAGGGCCTGGCCCCTCCATCCAGAAAACCTATGACCTCACCCGCTACCTGGAGCACCAACTCCGCAGCTTGGCTGGGACCTATGTGAGTATCCAGCGTAGGAATCTGGGAGTTGGGGAGGAGTGAGGAGTTGGGGAAAGACAGTCCTAACCGTGGAGGGTTCTGGTAAATGATGGGGTGAGGAGGGGCTCTTTGGCTCCCACCAGTCCCCCTGTCTGGTCTA
+
BBAACFFFCFFFGGGGGGGGGGHHGGGGGGHHFEEFFGHHHHGHGGHGHGHHHHHHHGFFHHGHHHHGHHGGGEGFHFHHFGHHHHCFFHHHGGGGGHHHGHHGGDHHGHHGFHHHHHHHHHHHHDGGGGHGHHGHGHGGAGGHGG.CDFEHGFGHHGGGGHGGGGHGHHHHHHHGHHHHGGGCDFDGGGGGGGFFBFGGGGGGGGDFFFFFFFFFFFFFFFFFFFFFFFFFFFFFFFFFFFFFFFFFFFB
@M05620:37:000000000-D9766:1:1101:16837:9848 1:N:0:43
AGTGCCAGCTCTCAATCGCACAGGGGACCCAGGGCCTGGCCCCTCCATCCAGAAAACCTATGACCTCACCCGCTACCTGGAGCACCAACTCCGCAGCTTGGCTGGGACCTATGTGAGTATCCAGCGTAGGAATCTGGGAGTTGGGGAGGAGTGAGGAGTTGGGGAAAGACAGTCCTAACCGTGGAGGGTTCTGGTAAATGATGGGGTGAGGAGGGGCTCTTTGGCTCCCACCAGTCCCCCTGTCTGGTCTA
+
AAAABFFFBFFFGGGGGGGGGGHHFGGGGGHHGGGDFEHHFHGHGGHHGHHHHFFHHGEHHHHHHHHHHHHGGGGGHHHHHHHHGHGHGHHHGGGGGHHHGHHG/AGHGHHHHHHHHHHHHHHHHGDFCGHHHHHHHGHEE<GHGGGGGGGBHHFHHGHHGHGFGGHHHHHHHHHHHHHHGGGFFGDFCFGGGGFGGGGGGGGGGGFFFFFFFFFFFFFFFFFFFFFFFFFFFFFFFFFFFFFFFFFFFFF
@M05620:37:000000000-D9766:1:1101:15942:9858 1:N:0:43
AGTGCCAGCTCTCAATCGCACAGGGGACCCAGGGCCTGGCCCCTCCATCCAGAAAACCTATGACCTCACCCGCTACCTGGAGCACCAACTCCGCAGCTTGGCTGGGACCTATGTGAGTATCCAGCGTAGGAATCTGGGAGTTGGGGAGGAGTGAGGAGTTGGGGAAAGACAGTCCTAACCGTGGAGGGTTCTGGTAAATGATGGGGTGAGGAGGGGCTCTTTGGCTCCCACCAGTCCCCCTGTCTGGTCTA
+
BBAABFFFBFFFGGGGGGFGGGHHFFGGGGHHGGGGGEHHHHGHGGHHGHHHHHHHGGHGGHHHHHHHHHHGGEGGHHGHGHHHHHHHGHHHGGGGGHHHGHHGGFHHGHHHHHHHHHHHHHHHHGGGGGHHHHHHGHHGGHHHGGFGGGGFHHGHHGHHHHGGFGHHHHHHHHHHHHHHGGFGGGGGEFGGGGFGGGGGGGGGGGFFFFFFFFFFFFFFFFFFFFFFFFFFFFFFFFFFFFFFFFFFFFF
@M05620:37:000000000-D9766:1:1101:13432:9862 1:N:0:43
AGTGCCAGCTCTCAATCGCACAGGGGACCCAGGGCCTGGCCCCTCCATCCAGAAAACCTATGACCTCACCCGCTACCTGGAGCACCAACTCCGCAGCTTGGCTGGGACCTATGTGAGTATCCAGCGTAGGAATCTGGGAGTTGGGGAGGAGTGAGGAGTTGGGGAAAGACAGTCCTAACCGTGGAGGGTTCTGGTAAATGATGGGGTGAGGAGGGGCTCTTTGGCTCCCACCAGTCCCCCTGTCTGGTCTA
+
BBAABFFFBFFFGGGGGGGGGGHHGGGGGGHHAGGGGGHHHHGHGGGHHHHHHFHHHGHHHHHHHHHHHHHGGEEGHHHHGGHHHHFGGHHHGGGGGHHHGHHGGGHHGHHHHHHHHHHHHHHHHGGGGGHHHHHHHHGGGHHHGGGGGFGHHHHHHGHHHHGGGGHHHHHHHHHHHHHHGGGGGGGGGGGGGGGGGGGGGGGGGGFFFFFFFFFFFFFFFFFFFFFFFFFFFFFFFFFFFFFFFFFFFFB
@M05620:37:000000000-D9766:1:1101:21881:9865 1:N:0:43
AGTGCCAGCTCTCAATCGCACAGGGGACCCAGGGCCTGGCCCCTCCATCCAGAAAACCTATGACCTCACCCGCTACCTGGAGCACCAACTCCGCAGCTTGGCTGGGACCTATGTGAGTATCCAGCGTAGGAATCTGGGAGTTGGGGAGGAGTGAGGAGTTGGGGAAAGACAGTCCTAACCGTGGAGGGTTCTGGTAAATGATGGGGTGAGGAGGGGCTCTTTGGCTCCCACCAGTCCCCCTGTCTGGTCTA
+
ABAABFFFCFFFGGGGGGGGGGHGGGGGGGHHGGGGCGHHGHGHGGGHHHHHHHHHHGHHHHHHHGHHHHHGGFGGHGHHFGHHFHHHGGHHGGGGGHHHGHHGGGHHGHHHHHHHHGHHHHHHHGGGGGHHHHHHHHHGGHHHGGGGGGGHHHHHHGHHHHGGGGHHHHHHHGHHHHGHGGGGGGGGEFFGGGGGGGGGGGGGGGFFFFFFFFFFFFFFFFFFFFFFFFFFFFFFFFFFFFFFFFFFFFF
@M05620:37:000000000-D9766:1:1101:20476:9899 1:N:0:43
AGTGCCAGCTCTCAATCGCACAGGGGACCCAGGGCCTGGCCCCTCCATCCAGAAAACCTATGACCTCACCCGCTACCTGGAGCACCAACTCCGCAGCTTGGCTGGGACCTATGTGAGTATCCAGCGTAGGAATCTGGGAGTTGGGGAGGAGTGAGGAGTTGGGGAAAGACAGTCCTAACCGTGGAGGGTTCTGGTAAATGATGGGGTGAGGAGGGGCTCTTTGGCTCCCACCAGTCCCCCTGTCTGGTCTA
+
CCBCCFFFCFFFGGGGGGGGGGHHGGGGGGHHGGGGGGHHHHGHGGHHHHHHHHHHHGHHHHHHHHHHHHHGGFGGHHHHHHHHHHHHGHHHGGGGGHHHGHHGGGHHGHHHHHHHHHHHHHHHHGGGGGHHHHHHHHHGGHHHGGGGGGGHHHHHHGHHHHGGGGHHHHHHHHHHHHHHGGGGGGGGDFGGGGGGGGGGGGGGGGFFFFFFFFFFFFFFFFHFFFFFFFFFFFFFFFFFFFFFFFFFFFF
@M05620:37:000000000-D9766:1:1101:8567:9901 1:N:0:43
AGTTCCAGCTCTCCATCGCACAGGGTCCCCAGTGCCTGGCCCCTCCATCCAGAAAACCTATGACCTCACCCGCAACCTGGCGCACCCCCTCCGCAGCTTGGCTGGGACCTATGTGAGTATCCAGCGTAGGCATCTGGGCGTTGGGGCGGCGTGCGGCGTTGGGGAAAGACAGTCCTAACCGTGGAGGGTTCTGGTAAATGATGGGGTGAGGAGGGGCTCTTTGGCTCCCACCAGTCCCCCTGTCTGGTCTA
+
>A>3>BFFFCFFGGGFBAA2E?GCFBAAGAFE3BFBDFGHEGGGGGHFHFGHHHH2BEFFBADGH5BFHHHA>0>>GG1B1>B>EFG>>EE?/E/E<F3B?GGGGGHHGHHHHGHBGHBGHH2FFGE/@F11FFFHFH/<DCFECD.:D-;A@.AF-BDFFFFF..../999BFFFB9FF@DEF.;ACDFFFFFB;BFFFEFFFFFAD.AA/ADFFFFF/FFFFFFFEFBFF?FFFFFFFFFFFFFFFFFF
@M05620:37:000000000-D9766:1:1101:11251:9922 1:N:0:43
AGTGCCAGCTCTCAATCGCACAGGGGACCCAGGGCCTGGCCCCTCCATCCAGAAAACCTATGACCTCACCCGCTACCTGGAGCACCAACTCCGCGGCGTGGCTGGGACCTATGTGAGTATCCAGCGTAGGAATCTGGGAGTTGGGGAGGAGTGAGGAGTTGGGGAAAGACAGTCCTAACCGTGGAGGGTTCTGGTAAATGATGGGGTGAGGAGGGGCTCTTTGGCTCCCACCAGTCCCCCTGTCTGGGCTA
+
>3>AA@5FAFBFFGGGGFFGEEGHGFGEGF2GGGDGEFFBGHG1EEFHFHBGBFBH3ECFGGHHGHHFHF?FGEEEHDHGHGH?BFHHGHHH/?/////>/BG<E/FGA2F11?GGF?1FH<GFB@>.>AGH1111F0C<./=/C-.A@.C:.;:.C.//0:ABEGGG/FFGGGFG00;FG9;@..AA:.:9B//://;BBBB/...-;9.FA.9-@@.//;///;FF....AABB//;A-A:FBFFBE.F
@M05620:37:000000000-D9766:1:1101:3147:9922 1:N:0:43
AGTGCCAGCTCTCAATCGCACAGGGGACCCAGGGCCTGGCCCCTCCATCCAGAAAACCTATGACCTCACCCGCTACCTGGAGCACCAACTCCGCAGCTTGGCTGGGACCTATGTGAGTATCCAGCGTAGGAATCTGGGAGTTGGGGAGGAGTGAGGAGTTGGGGAAAGACAGTCCTAACCGTGGAGGGTTCTGGTAAATGATGGGGTGAGGAGGGGCTCTTTGGCTACCACCAGTCCCCCTGTCTGGTCTA
+
AAAABFFFBFFFGGGGGGGGFGHHGGGGEGHHGDGFGDHFFHGHGGHHHHHFHGGHHGHFHHHHHHHHHHHGGGGGHHHGHHHEFHHHGGHHGGGGGHHHGHHGF?GHGFHHHHGHHFFFHHHHFGFGG/@F2FFFGG0F?FDGGGF-<EAGHFHAGEHGBGGGGGHHHHGHHGHHHHHHGGGCAEGGEGGGFFCFGGGGGGGFGADFFFFFDFAFFBFFFFFFFF/9BFFFFFBFFFFFFFFFFF/9BF9
@M05620:37:000000000-D9766:1:1101:11029:9932 1:N:0:43
AGTGCCAGCTCTCAATCGCACAGGGGACCCAGGGCCTGGCCCCTCCATCCAGAAAACCTATGACCTCACCCGCTACCTGGAGCACCAACTCCGCAGCTTGGCTGGGACCTATGTGAGTATCCAGCGTAGGAATCTGGGAGTTGGGGAGGAGTGAGGAGTTGGGGAAAGACAGTCCTAACCGTGGAGGGTTCTGGTAAATGATGGGGTGAGGAGGGGCTCTTTGGCTCCCACCAGTCCCCCTGTCTGGTCTA
+
>A>AAFFCAFFFG4FFGFGGEEFHGGG2AE2AF2EE2AGH2FE1EEGGFHFF3FCGHGHBHH5GGGF@GEFGEEEFHHHGFGHHFHCGEFHHDEE/>FDHGH3/EAGH?HGHHHF2DBFDGH2FFCA/B/<1FGFHHH0FDFFF/C.>@DCGFGHF<CFG0G-C;EGH/:GC:GHHFGCGGFE@GEG-;;AFGG09;BFFF0FFEDFBFFFFFF-9@@FFEB99B/;AE.FFE.;9/9ADB.FBBFBFFFF
@M05620:37:000000000-D9766:1:1101:11240:9940 1:N:0:43
AGTGCCAGCTCTCAATCGCACAGGGGACCCAGGGCCTGGCCCCTCCATCCAGAAAACCTATGACCTCACCCGCTACCTGGAGCACCAACTCCGCAGCTTGGCTGGGACCTATGTGAGTATCCAGCGTAGGAATCTGGGAGTTGGGGAGGAGTGAGGAGTTGGGGAAAGACAGTCCTAACCGTGGAGGGTTCTGGTAAATGATGGGGTGAGGAGGGGCTCTTTGGCTCCCACCAGTCCCCCTGTCTGGTCTA
+
ABAABFFFBFFFGGGGGGCGGCHAFGFGGGHHGGGGCGHHHHGHGGGHFFGHGBBFHGHHHHHHHHHHHHHGGGGGHHHHHHHHHHHHGGHHGGGGGHHHGHHGGGHHGHGHHHHHHHHHHHHHHGEGGGHHHHHHHHGGGHHHGGGGGGGHHHHGGGHHHHGGGGHHHHHGHHHHGGHHGGFGDGGGCFGGGGFFGGGGGGGGGGFFFFFFFFFFFFFFFFFFFFFFFFFFFFFFFFFFFFFFFFFFFFF
@M05620:37:000000000-D9766:1:1101:16518:9985 1:N:0:43
AGTGCCAGCTCTCAATCGCACAGGGGACCCAGGGCCTGGCCCCTCCATCCAGAAAACCTATGACCTCACCCGCTACCTGGAGCACCAACTCCGCAGCTTGGCTGGGACCTATGTGAGTATCCAGCGTAGGAATCTGGGAGTTGGGGAGGAGTGAGGAGTTGGGGAAAGACAGTCCTAACCGTGGAGGGTTCTGGTAAATGATGGGGTGAGGAGGGGCTCTTTGGCTCCCACCAGTCCCCCTGTCTGGTCTA
+
CCBBCFFFCFFFGGGGGGGGGGHGGGGGGGHHGGGGGGHHGHGHGGHHHHHHHHHHHGHHHHHHHHHHHHHGGEGGHHHHHHHHHHHHGHHHGGGGGHHHGHHGGGHHGHHHHHHHHHHHHHHHHGGGGGHHHHHHHHHGGHHHGGFGGGGHHHHHHGHHHHGGGGHHHHHHHHHHHHHHGGGGGGGGCFGGGGGFGGGGGGGGGGFFFFFFFFFFFFFFFFFFFFFFFFFFFFFFFFFFFFFFFFFFFFF
@M05620:37:000000000-D9766:1:1101:7083:9993 1:N:0:43
GAGGCTGCTTTGGAAGAAACTGACAAGCCAGGGACACAAGATCGGAAGCGCACACGTCTGAACTCCAGTCACGAGATTCCATCTCGTATGCCGTCTTCTGCTTGAAAAAAAACCAGTACCTCTTGTGTCGTCGCCCTCCCCCCTTGCTTCCCCGCCCTGATTGCACACTTTCCCTCTGGTTCTCCCTTTCGGCTTTTGCCGTCTTGCTCCCCCCTTTGCACCTTCTTCCGCTTTGGAATTTGCAAGTGCCA
+
>11>A>CAFFFFFGGCAGGGDBABF1BFFFBG0FFF0B0BEAFAABAF/AE//EAA0B0F1BBAFBC@@B@B?/>//12BB2FFFB//0>BGE?>0/FDF11>101B1>E//////BB1B@F111F102<////?//?/>.>C@</<0=0<C/-=---:/:00<0:0;900;090//0;9;;C00:CF;0.-;.AB0/;B-;-:99////---;-;9B//;B/:////9---;-//;B///:/;;:;/9//
@M05620:37:000000000-D9766:1:1101:20614:9994 1:N:0:43
AGTGCCAGCTCTCAATCGCACAGGGGACCCAGGGCCTGGCCCCTCCATCCAGAAAACCTATGACCTCACCCGCTACCTGGAGCACCAACTCCGCAGCTTGGCTGGGACCTATGTGAGTATCCAGCGTAGGAATCTGGGAGTTGGGGAGGAGTGAGGAGTTGGGGAAAGACAGTCCTAACCGTGGAGGGTTCTGGTAAATGATGGGGTGAGGAGGGGCTCTTTGGCTCCCACCAGTCCCCCTGTCTGGTCTA
+
>>>>AFFFBFFFGGGGGGCGGGHGGGGGGGHHGGGGFFGHHHGHGGHHHHHHEFHHHGHHHFHHHHHHHHHGGGGGHHHHHHHHHHHHGHGHGGEEGGHHGHHGGGHHGHHHHHGHHHHHHHHHGGEGGGHHGHHHHHGGGHHHGGGGGGGHHHHHHGHHHHGGGGGGHHHHHHHHHHHGGGEGGGGGAFGGGGGFGEFGGGGGGGFCEFFFFFFFFFFFFFFFFFFFFFFFFFFFFFFFFFFFFFFFFFF
@M05620:37:000000000-D9766:1:1101:19504:10047 1:N:0:43
AGTGCCAGCTCTCAATCGCACAGGGGACCCAGGGCCTGGCCCCTCCATCCAGAAAACCTATGACCTCACCCGCTACCTGGAGCACCAACTCCGCAGCTTGGCTGGGACCTATGTGAGTATCCAGCGTAGGAATCTGGGAGTTGGGGAGGAGTGAGGAGTTGGGGAAAGACAGTCCTAACCGTGGAGGGTTCTGGTAAATGATGGGGTGAGGAGGGGCTCTTTGGCTCCCACCAGTCCCCCTGTCTGGTCTA
+
BCABCFFFDFFFGGGGGGGGGGHHGGGGGGHHGGGGGGHHHHGHGGHGHHHHHHHHHGHHHHHHHHHHHHHGGEGGHHHHHHHHHHHHGHHGFGGGGHHHGHHGGGHHGHHHHHHHHHHHHHHHHGGGGGHHHHHHHHHGGHHHGGGGGGGHHHHHHGHHHHGGGGHHHHHHHHHHHHHHGGGGGGGGGGGGGGFFGGGGGGHGGGFFFFFFFFFFFFFFFFFFFFFFFFFFFFFFFFFFFFFFHFFFFFF
@M05620:37:000000000-D9766:1:1101:19346:10089 1:N:0:43
AGTGCCAGCTCTCAATCGCACAGGGGACCCAGGGCCTGGCCCCTCCATCCAGAAAACCTATGACCTCACCCGCTACCTGGAGCACCAACTCCGCAGCTTGGCTGGGACCTATGTGAGTATCCAGCGTAGGAATCTGGGAGTTGGGGAGGAGTGAGGAGTTGGGGAAAGACAGTCCTAACCGTGGAGGGTTCTGGTAAATGATGGGGTGAGGAGGGGCTCTTTGGCTCCCACCAGTCCCCCTGTCTGGTCTA
+
AABABFFFCFFFGGGGGGGGGGHHGGGGGGHHGGGGGGHHHHGHGGHHHHHHGHHHHGHHHHHHHHHHHHHGGGGGHHHHHHHHHHHHGHHHGGCGGHHHGHHGGGHHGHHHHHHHHHHHHHHHHGGGGGHHHHHHHHHGGHHHGGGGGGGHHHHHHGHHHHGGGGHHHHHHHHHHHHHHGGGGGGGGFGGGGGGGGGGGGGGGGGFFFFFFFFFFFFFFFFFFFFFFFFFFFFFFFFFFFFFFFFFFFFB
@M05620:37:000000000-D9766:1:1101:19334:10104 1:N:0:43
AGTGCCAGCTCTCAATCGCACAGGGGACCCAGGGCCTGGCCCCTCCATCCAGAAAACCTATGACCTCACCCGCTACCTGGAGCACCAACTCCGCAGCTTGGCTGGGACCTATGTGAGTATCCAGCGTAGGAATCTGGGAGTTGGGGAGGAGTGAGGAGTTGGGGAAAGACAGTCCTAACCGTGGAGGGTTCTGGTAAATGATGGGGTGAGGAGGGGCTCTTTGGCTCCCACCAGTCCCCCGGTCTGGTCTA
+
>>AAAFFFAFFFGGGGGFF1E0GHGEGGGE0FFEGGFFHGEGGGFGFHHHCGHHHFFGHHHGHHHHHCGFEEEGGGHGHGHHHGGHHHGFGHGE?EE0FF/FFCAEFF/GHFHFHHDGF12FGFFG<CC?G1<GFDGHAFAGDF@?ACGAA0.0D<GC<CD/CGACHHBGHHHHFGE0C.-C:-9..-E.99BBFB0900;0B0ECB?-9AFA99@-@FF//B/BFBA-FFF?9:B/BE--9-99FFFBF/
@M05620:37:000000000-D9766:1:1101:17594:10107 1:N:0:43
GAGGCTGCTTTGGAAGAAACTCATAGATTACTGCAACAGTTCCCCCTGGACCTGGAAAAGCTTCTTGCCTGGCTTACAGAAGCTGAAACAACTGCCAATGATGCTACCCGCAAGCAAAGGTTCCGACCACACCCCAACGTAGTAAAATACCTGATGAAACAACTGTAAGAAAGTTAGTCACTTCTGCTGTATCACGCTGGTGTATCTACTCGAACAATTCTCACCATTTGTACTCTTCACTGACAATCTCG
+
A?AA>AC>BBB4GBAA4F4BFFHFHGAFFBGFGE4DFGBDGFFGFGABA2BFHGFBB3CB1BFGGDDFFHHEGHFBB5FBBBFGGFBGGF1B@FGGFH3F3FB@3BGGHE//>//2B?323333/<//<?///?>/?//<F0?>2F22@2?1FFF111?1?G<101111110<11111>1<>1D0=D00=000<=....://.0;<000<0..=;@B000;;00:9F;;C0;FF00;;90000:0;0/00;
@M05620:37:000000000-D9766:1:1101:15511:10115 1:N:0:43
AGTGCCAGCTCTCAATCGCACAGGGGACCCAGGGCCTGGCCCCTCCATCCAGAAAACCTATGACCTCACCCGCTACCTGGAGCACCAACTCCGCAGCTTGGCTGGGACCTATGTGAGTATCCAGCGTAGGAATCTGGGAGTTGGGGAGGAGTGAGGAGTTGGGGAAAGACAGTCCTAACCGTGGAGGGTTCTGGTAAATGATGGGGTGAGGAGGGGCTCTTTGGCTCCCACCAGTCCCCCTGTCTGGTCTA
+
BCCBCFFFCFFFGGGGGGGGGGHHGGGGGGHHGGGGGGHHHHGHGGHHHHHHHHHHHGHHHHHHHHHHHHHGGGGGHHHHHHHHHHHHGHHHGGGGGHHHGHHGGGHHGHHHHHHHHHHHHHHHHGGGGGHHGHHHHHHGGHHHGGGGGGGHHHHHHGHHHHGGGGHHHHHHHHHHHHHHGGGGGGGGCFGGGGCFGGGGBGGGGGFFFFFFFFFFFFFFFFF/BFFFFFFFFFFFFFFFFFFFFFFFFFF
@M05620:37:000000000-D9766:1:1101:14789:10150 1:N:0:43
AGTGCCAGCTCTCAATCGCACAGGGGACCCAGGGCCTGGCCCCTCCATCCAGAAAACCTATGACCTCACCCGCTACCTGGAGCACCAACTCCGCAGCTTGGCTGGGACCTATGTGAGTATCCAGCGTAGGAATCTGGGAGTTGGGGAGGAGTGAGGAGTTGGGGAAAGACAGTCCTAACCGTGGAGGGTTCTGGTAAATGATGGGGTGAGGAGGGGCTCTTTGGCTCCCACCAGTCCCCCTGTCTGGTCTA
+
AA>AAFFFBFFFGFGGGGGGGGHHGEEGGGHHFGGGGGHHGHGHGGHHHHHHHHHHHGHHHHHHHHHHHHHGEEEGHHHH2GHHHH1FEHHHGGGFEHFHGHHGGGHHGHHHHHHGHHHHHHHHHGGGGGHHHHHHHHGGGHHHGGEGG.CGGGHHHGHHHHGGGGEHHHHHHHHHHHHGGGGGEEGGCFFGGGFFGGGGGGGGGGFFFFFFFBFFFFFFFFFFFFFFFFFFFFFFFFFFFFFFFFFFFFF
@M05620:37:000000000-D9766:1:1101:24986:10151 1:N:0:43
AGTGCCAGCTCTCAATCGCACAGGGGACCCAGGGCCTGGCCCCTCCATCCAGAAAACCTATGACCTCACCCGCTACCTGGAGCACCAACTCCGCAGCTTGGCTGGGACCTATGTGAGTATCCAGCGTAGGAATCTGGGAGTTGGGGAGGAGTGAGGAGTTGGGGAAAGACAGTCCTAACCGTGGAGGGTTCTGGTAAATGATGGGGTGAGGAGGGGCTCTTTGGCTCCCACCAGTCCCCCTGTCTGGTCTA
+
>A>1>FF1AFFFG1FGGFCAECGGFEEAEEHHF0EEAFGHHHGHGGHBHHHHFHHGHGHHHHHHHGHHHHGGG>EGHHGH0FHHHH0/?F1F?EEEEHHHGHHGGCGHGHHHHHGFHHHHHHHHHGEFGGFDGHHHHHAFAGHHGGECG.CGHFHHFC/GHGCGGCHHBGFGHHHHHHHHGGGGGGGG9AFGGGFFGGGGGGGGGGB@FFFFFF@?@@FFFFFFFFF?EFFFFFFFFFFF@FFFFFFFBFB
@M05620:37:000000000-D9766:1:1101:24969:10153 1:N:0:43
AGTGCCAGCTCTCAATCGCACAGGGGACCCAGGGCCTGGCCCCTCCATCCAGAAAACCTATGACCTCACCCGCTACCTGGAGCACCAACTCCGCAGCTTGGCTGGGACCTATGTGAGTATCCAGCGTAGGAATCTGGGAGTTGGGGAGGAGTGAGGAGTTGGGGAAAGACAGTCCTAACCGTGGAGGGTTCTGGTAAATGATGGGGTGAGGAGGGGCTCTTTGGCTCCCACCAGTCCCCCTGTCTGGTCTA
+
>AAAAFFFBFFFGDFGGGGCGFGGEFGGGGGGGGGGGGGHHHGHGGHHHHGHHGHHGGGHHHHHHHHFHHGGGGCEGHGGHHFGHHCHFHHHGGGGGGHHGHHGGGHHGHHHHHHHHDGFHHHHHGEDDGHHHHHHGHHGCGHHGGGGGGGHHHHHHGHHHHGGGGGHHHHHHHHGFHFHGFGGGGGG;CGGFGCFGGGGGGGGGGFFEFFFFFFFFFFFFFFFFFFFFFAFFFFFFFFFFFFFFFFFFFF
@M05620:37:000000000-D9766:1:1101:24794:10157 1:N:0:43
AGTGCCAGCTCTCAATCGAACAGGGGACCCAGGCCCTGGCCCCTCCAGCCAGAAAACCTGTGACCTCACCCGCTACCTGGAGCACCAACTACGCAGCTCGGCCGGGAACTATGTCAGTATCCAGCGTAGGAATCTGGGAGTTGGGGAGGAGTGAGGCGTTGGGGAAAGACAGTCCTAACCGTGGAGGGTTCTGGTAAATGATGGGCTGAGGAGGGGCTCTTTGGCTCCCACCAGTCCGCCTGTCTGGTCTA
+
>>>>AF111BBDFGGGGCCGF?EHCEG00E0FG0BA/BFG0GG/EEGCBE0F001GGFC0DF2GGHECG0>EEEEGHFHAGHHGFHGHGFHFGGCEEG1/>F//<CG/CF12>2221@F2>D><G//?CGBGB1<?1F0.<0<G--.<-<./.0<C.-.:@.-A9.CFFGG/F0C0;C/.;;CAFAA-AF-BFF9//9//9FF/-----;-/-;@-9;9FFFF//B/-9BF---///-;A-A:;B/9;BFB
@M05620:37:000000000-D9766:1:1101:17311:10163 1:N:0:43
AGTGCCAGCTCTCAATCGCACAGGGGACCCAGGGCCTGGCCCCTCCATCCAGAAAACCTATGACCTCACCCGCTACCTGGAGCACCAACTCCGCAGCTTGGCTGGGACCTATGTGAGTATCCAGCGTAGGAATCTGGGAGTTGGGGAGGAGTGAGGAGTTGGGGAAAGACAGTCCTAACCGTGGAGGGTTCTGGTAAATGATGGGGTGAGGAGGGGCTCTTTGGCTCCCACCAGTCCCCCTGTCTGGTCTA
+
AA>ABFFFBFFFGGGGGGEGGGHHGGGGGGHHGGGGDCGHCHGHGGHGHGHHHGFHHGGGHHHHHHHHHHGGGEFGHFHHHHHHGHHHGGHHGGGGGHFGGHHGGGHHGHHHHHHHHHHHHHHHHGGGGGHHHHHHHHHGGGHHGGFGGGEGHHHHHGHHHHGGGGHHHHHHHHHGHHGHGGEGGGGG;FGGGGGGGGGGGGGGGGFFFFFFFFFFFFFFFFFFFFFFFFFFFFFFFFFFFFFFFFFFFFF
@M05620:37:000000000-D9766:1:1101:16526:10169 1:N:0:43
AGTGCCAGCTCTCAATCGCACAGGGGACCCAGGGCCTGGCCCCTCCATCCAGAAAACCTATGACCTCACCCGCTACCTGGAGCACCAACTCCGCAGCTTGGCTGGGACCTATGTGAGTATCCAGCGTAGGAATCTGGGAGTTGGGGAGGAGTGAGGAGTTGGGGAAAGACAGTCCTAACCGTGGAGGGTTCTGGTAAATGATGGGGTGAGGAGGGGCTCTTTGGCTCCCACCAGTCCCCCTGTCTGGTCTA
+
3>AABFFFBFFFGFGGGFGGGGHHGEGGGGHHGGGGGGHHGHGHGGHHHHHHHHHFHGHHHHFHHHHHHHHGGEGGHFHHHHHFHHHHGHHHGGGGGHHHGHH?<EGGGHHHHHGHHHHHHHHHHGGGGGHHHHHHGGHGFHHHGGGGGGGHHHFHHGHHHEGGGGHHHHFHHHHHHHHHGGFGGGGGEFGGGGGFGGGGGGGGGGFFFFFFFFFFFFFFFFFFFFFFFFFFF.BFFFFFFFFFFFBFBFB
@M05620:37:000000000-D9766:1:1101:16509:10176 1:N:0:43
AGTGCCAGCTCTCAATCGCACAGGGGACCCAGGGCCTGGCCCCTCCATCCAGAAAACCTATGACCTCACCCGCTACCTGGAGCACCAACTCCGCAGCTTGGCTGGGACCTATGTGAGTATCCAGCGTAGGAATCTGGGAGTTGGGGAGGAGTGAGGAGTTGGGGAAAGACAGTCCTAACCGTGGAGGGTTCTGGTAAATGATGGGGTGAGGAGGGGCTCTTTGGCTCCCACCAGTCCCCCTGTCTGGTCTA
+
BCABCFFFCFFFGFGGGGGFGGHGGGGGGGHHFEEGCGHHFHGHGGHHHGHHGHHHHGHHHHHHHHHHHHHGG>FEHHHHFGHHGHC?EHHHFGGFGHFHGHHGGGHHGHHHHHHHHHHHHHHHGGFGGGHHHHHHHHHGGHHHGGFGGGFHHHHHHGHGHHGGGGHHHHHHHHHHHHHHGGGGGGGGEFGGGGFGGGGGGGGGGGFFFFFFFFFFFFFFFFFFFFFFFFFFFFFFFFFFFFFFFFFFFFF
@M05620:37:000000000-D9766:1:1101:12620:10176 1:N:0:43
AGTGCCAGCTCTCAATCGCACAGGGGACCCAGGGCCTGGCCCCTCCATCCAGAAAACCTATGACCTCACCCGCTACCTGGAGCACCAACTCCGCAGCTTGGCTGGGACCTATGTGAGTATCCAGCGTAGGAATCTGGGAGTTGGGGAGGAGTGAGGAGTTGGGGAAAGACAGTCCTAACCGTGGAGGGTTCTGGTAAATGATGGGGTGAGGAGGGGCTCTTTGGCTCCCACCAGTCCCCCTGTCTGGTCTA
+
>11>AD1FAFC3AFG3DFGAA0F00FGGAEHHGGGE/EGFCGGHGGBGDFC1101BGA0FGG2GGHFFHHHGGG?EGGGAGHHA>FGHGFHHFG@EEHHFGHHE//0BEFHHHD2FHD2GHHF1GCA?//@DG1<FHHHGG011<CFGGAC0C00.CA/<DGGGGGAGH//:C0:;:GFHGGGGAEGG.9F0CF;BFGGGF0CFEGF@FF-B----@-;BBB///FFFFFFFEFFFFFFB=ABFFB/9BFF
@M05620:37:000000000-D9766:1:1101:11645:10187 1:N:0:43
AGTGCCAGCTCTCAATCGCACAGGGGACCCAGGGCCTGGCCCCTCCATCCAGAAAACCTATGACCTCACCCGCTACCTGGAGCACCAACTCCGCAGCTTGGCTGGGACCTATGTGAGTATCTAGCGTAGGAATCTGGGAGTTGGGGAGGAGTGAGGAGTTGGGGAAAGACAGTCCTAACCGTGGAGGGTTCTGGTAAATGATGGGGTGAGGAGGGGCTCTTCGGCTCCCACCAGTCCCCCTGTCTGGTCTA
+
>>>AADFFAFBDBFGGGAFCEEBGEEFEGGAGGEEGFABFFGF1EEBFFG3EFBFG3EBEGDGGBFB3B11EEF?GHBGBGGH?BFHHGFGHGE/>EBGH/?3///0BEF232BB3FB33F3FGH@/?</@D<D2@GBAF/?11<AE--<<GFH0.<<<HHH@<C..:GC//:;00;0/.;9;-.99A9.99F0F90;;FGG0:CADA?A.B?.--;DF///9.-;.9;B....9/;:AA-9B//99//;B
@M05620:37:000000000-D9766:1:1101:5942:10192 1:N:0:43
AGTGCCAGCTCTCAATCGCACAGGGGACCCAGGGCCTGGCCCCTCCATCCAGAAAACCTATGACCTCACCCGCTACCTGGAGCACCAACTCCGCAGCTTGGCTGGGACCTATGTGAGTATCCAGCGTAGGAATCTGGGAGTTGGGGAGGAGTGAGGAGTTGGGGAAAGACAGTCCTAACCGTGGAGGGTTCTGGTAAATGATGGGGTGAGGAGGGGCTCTTTGGCTCCCACCAGTCCCCCTGTCTGGTCTA
+
3AABCFFFCFFFGGGGGGGFGGGHGGGGGGGHFGGGGGHHHHGHGGGHHHHHHGHHHGHHHHHHHHHHHHHGGGCFHHHHHHHHHHHHGHHHGGGGGHHHGHHGGGHHGHHHHHHHHHHHHHHHHGDGGGHHHHHHHHHGGHHHGGGGGGGHHHHHHGHHHHGGGGHHHHHHHHGHHHHHGEEGGGGG;CGGGGFGGGGGGGGGGGFFFFFFFFFFFFFFFFFFFFFFFFFFFFFFFFFFFFFFFFFFFFF
@M05620:37:000000000-D9766:1:1101:10595:10198 1:N:0:43
GAGGCTGCTTTGGAAGAAACTGACAAGCCAGGGACAAAAGATCGGAAGAGCACACGTCTGAACTCCAGTCACGAGCTTCAATCTCGTATGCCGTCTTCTGCTTGAAAAAAAAAAAACACATATAGTGGATGCCGTGCCCTTCTTACCCTCTCTTCTCTCGCGTTAGTCGATCCTTCCGGGGTATCGTCTATCCACTTTATGTTGCACCCCGTTCTGCGCGCCATGGTGTATTTATGAACTGAGCATCTCCC
+
BBBBBBFBFFFFG4FGGGGGGGGHHHHHGHHHGGFGGGHHGHHHGEGGFHHGHHHGGHHGHHHHHHFHHHHHGGC0BFGDGGEHGGFEHHHHGEFHGHHHHHHHGHHHHGGE<//<?/0/11@1111011?01-.-..0<001110/<0./<0000000..---..00....:009/;---:.0;./.;./;/9/////////////;.--....//-;-9-..////./99//;///////9//////;/
@M05620:37:000000000-D9766:1:1101:25702:10207 1:N:0:43
AGTGCCAGCTCTCCATCGCACAGGGGACCCAGCGCATGGCCCCTCCATCCAGAAAACCTATGACCTCACCCGCTACCTGGAGCACCCCCTCCGCAGCTTGGCTGGGACCTATGTGAGTATCCAGCGTAGGAATCTGGGAGTTGGGGAGGAGTGCGGAGTTGGGGAAAGACAGTCCTAACCGTGGAGGGTTCTGGTAAATGATGGGGTGAGGAGGGGCTCTTTGGCTCCCACCAGTCCCCCTGTCTGGTCTA
+
>>>1>BDCAFFFGCGFBAE1E?GCF00A0BBA0AA//BFG0FE/FFGHF0EF1FC0BFCF1B2FG@BFG>>>E/>EHFBG0BFGHHE/>EE/>ECE<<1B/FHGGGHGCHF<1@F2G1@DDGDGGCACCGF1FF<GGF0<ECFFGC.<C<<<C0<@;A.:0CC?;.99/BB9FG0;BF/CA.:9..9A9;FFFFBBBB9BBB/FF--;9-99AA@??@-B/BFBFFFAEF9AEFFFFF-B@FFEFFFFFFF
@M05620:37:000000000-D9766:1:1101:8156:10213 1:N:0:43
GAGGCTGCTTTGGAAGAGCACACGTCTGAACTCCAGTCACTAGATTCCCTCTCGGATGCCGTCTTCTGCTTGCAAAAAAAAAATGAACAAACTGCCAATGATCTCCACCCCAATACACGAAACTAACCAACTAAAATAGAAAAACAAACCATAGAAGCCAATAAACCAAACAGGGGTAATCCTGTCAGCATAAAACATAATACCACTAGTACAAAATACCGACCAGTTATGATAATTTGGTAGTCACAGAT
+
BBBBBBFBFFFFGFGGGFGGEEHGAFAB5FGHBBFB5FGA5DB3FG5F3BB2BA2BEEABFEEHGDAFDGHHB355B?0>>/>1B333420?FDH333B334444?32?//</222?2?////2@2202//2?11?<11111<0//.>.>.1<<11110<C/0<00/...../.:-../000000/0000000;00.00000000;/;0000;09.000;.:9--.9/9//////9////.9/9;B/////
@M05620:37:000000000-D9766:1:1101:9132:10218 1:N:0:43
AGTGCCAGCTCTCAATCGCACAGGGGACCCAGGGCCTGGCCCCTCCATCCAGAAAACCTATGACCTCACCCGCTACCTGGAGCACCAACTCCGCAGCTTGGCTGGGACCTATGTGAGTATCCAGCGTAGGAATCTGGGAGTTGGGGAGGAGTGAGGAGTTGGGGAAAGACAGTCCTAACCGTGGAGGGTTCTGGTAAATGATGGGGTGAGGAGGGGCTCTTTGGCTCCCACCAGTCCCCCTGTCTGGTCTA
+
>>AAAFBFBF4DF4BFGAAFEEBGBAFGGGHHGGGGGEGHHHGHEG2FGGGFF3GHGEHHH3DGHF3FFHHEEE?>BGGBBFB1??1F??FGGE/EEBGHDFGAEEGHGHHHHHHHH?DGFHHHGGCEBEFFC<GHGGFG?FHHGFEFCGGHHFHHECCHHGGGCDEGFHHHCCGHHHHHF=;CFGGF;9AFGGCFGGFGF9FFFGFFEFFFFFFFF@FFFFFFFFFAE/9AEFFFFFEDCEFFFFF9;B;
@M05620:37:000000000-D9766:1:1101:27956:10261 1:N:0:43
ACCACACCTTCTACAATGCGCTGCGTGTGGCTCCCGAGGAGCACCCCGTGCTGCTGACCGAGGCCCCCCTGAACCCCAAGGCCAACCGCGCGAAGATGCCCAGGTGAGTGGCCCGCTACCTCTTCTGGTGGCCGCCTCCCTCCTTCCTGGCCTCCCGGAGCTGCGCCCTTTCTCACTGGTTCTCTCTTCTGCCGTTTTCCGTAGGACTCTCTTCTCTGACCTGAGTCTTCTTTGGAACTCTGCAGGTTCTA
+
AAAAB?3>CFFFGGGFFG4EAEEAFEEEFAFGFFF2EEE0EGFHHGE0BAEFGEGGHHHGGG/E?EEEEGGFFGEGGGAGFHHH/FGDG/<>B@CG1DBGG1F><11><1<><FGGC-@GHHFDFGHH;G.CCCC?.AEEFFAB0;F00;..9CEGG--;;FBBB-DBBFFF//BBF/;/;9/9/9B99/;FB-;:BE9BD:A.;////9;9FFF/FF//BF./.;B///9///B//9BB//;F/;./BF9
@M05620:37:000000000-D9766:1:1101:10419:10261 1:N:0:43
ACCACACCTTCTACAATGAGCTGCGTGTGGCTCCCGAGGAGCACCCCGTGCTGCTGACCGAGGCCCCCCTGAACCCCAAGGCCAACCGCGAGAAGATGCCCAGGTGAGTGGCCCGCTACCTCTTCTGGTGGCCGCCTCCCTCCTTCCTGGCCTCCCGGAGCTGCGCCCTTTCTCACTGGTTCTCTCTTCTGCCGTTTTCCGTAGGACTCTCTTCTCTGACCTGAGTCTCCTTTGGAACTCTGCAGGTTCTA
+
CDCCDCDCFFFFGGGGGGGGGGHHGGGEHGHHHGGGGGGGGHHHHGGGGGGGHHHHHHHGGGGGGGGGGGGHHHHGGGGHGHHHHGGGGGGGGGHHHHGHHHHGHHHHHHGGHHGGGGGHHHHHHHHHHHGHHGGGGGHGHHGHHGGGGGGGGGGGGGGGGGGGGGFFFFFFFFHHHHFFFFFHFFFHHHHFFFDFFFFFFFFFFFFFFFFFFFFFFHHHFHFFFFFFFFFFHHFFFFFFFFFFFFFFFFF
@M05620:37:000000000-D9766:1:1101:23050:10277 1:N:0:43
AGTGCCAGCTCTCAATCGCACAGGGGACCCAGGGCCTGGCCCCTCCATCCAGAAAACCTATGACCTCACCCGCTACCTGGAGCACCAACTCCGCAGCTTGGCTGGGACCTATGTGAGTATCCAGCGTAGGAATCTGGGAGTTGGGGAGGAGTGAGGAGTTGGGGAAAGACAGTCCTAACCGTGGAGGGTTCTGGTAAATGATGGGGTGAGGAGGGGCTCTTTGGCTCACACCAGTCCCCCTGTCTGGTCTA
+
>AAAAFFFBFFFFDFGGFF2EECEFAEGGGHHGGEEBAFGHDFHGGHHHGGGHFHGHGHHHHHHHHHHHHHFFGFGHHGFGGF?GH1FEFGHGE/EEGHHGHHFFGHHGHHHHHHHHFGHEHGHHGEFFGGHHHHHHHGGCGHHGGEGGGGHHFGHGGHHHHGGGGEHFHHHGFHHFHGHGEFGGGGG;9FFGG;FFGFGGFGGGGFFFFFFFFFFFFFFFFFFFFFFFFFFFFFFFFFFFFFFFFFFB/B
@M05620:37:000000000-D9766:1:1101:8527:10351 1:N:0:43
AGTGCCAGCTCTCAATCGCACAGGGGACCCAGGGCCTGGCCCCTCCATCCAGAAAACCTATGACCTCACCCGCTACCTGGAGCACCAACTCCGCAGCTTGGCTGGGACCTATGTGAGTATCCAGCGTAGGAATCTGGGAGTTGGGGAGGAGTGAGGAGTTGGGGAAAGACAGTCCTAACCGTGGAGGGTTCTGGTAAATGATGGGGTGAGGAGGGGCTCTTTGGCTCCCACCAGTCCCCCTGTCTGGTCTA
+
ABAAAFFFBFFFGGGGGGGCGGHHGGGGGGHHEFGGGGHHHHGHGGHGHHHHHHHHHGHHHHHHHHHHHHHGGEEGHFFH?FGHHHHGFHFHGGGGGHHHGHHGGGHHGHHHHHHHHHHHHHHHHGGGGGHHHHHHHHHGGHHHGGGGGGEHHHHHHGHHHHGGGGHHHHHHHHHHHHHHGGEGGGGGCFGGGGCFGGGGGGGGGGFFFFFFFFFFFFFFFFFFFFFFFFFFFFFFFFFFFFFFFFFFFFF
@M05620:37:000000000-D9766:1:1101:15724:10375 1:N:0:43
GAGGCTGCTTTGGAAGAGCACACGTCTGAACTCCAGTCACGAGATTCCATCTCGTATGCCGTCTTCTGCTTGAAAAAAAAAAAACAAAAACACCACTCCACCCAATCCCAACCCTGCACCCTCATCAAATCACCATCTCCCTCCTTTCTTCATCTCCGTCCATTCTCCCGTTCTCCACACTTCGATAATCGACCCACAAGCTCCTACACCTCTTTCGTTCCCCTCTGCGCCTATACCCCCTATCCATATCC
+
AABBCBFCFFFFGFGGGGGGGGHGHHHFFFGHGHFHHHCHEGEBFHHHHGGHHHFEHHHHEBEGGHHHHHHHBEGHHG?EEEE//??00///?///332220?//B22222///02/@2@CAC01D111111?0111==<000.011100000000<<....000;00/.../:;00/:./00..0.9;;..---.....:/9//;/////.//:/9./.;///.:/;;-:../////.-9./;/////;9
@M05620:37:000000000-D9766:1:1101:15901:10377 1:N:0:43
ACCACACCTTCTACAATGAGCTGCGTGTGGCTCCCGAGGAGCACCCCGTGCTGCTGACCGAGGCCCCCCTGAACCCCAAGGCCAACCGCGAGAAGATGCCCAGGTGAGTGGCCCGCTACCTCTTCTGGTGGCCGCCTCCCTCCTTCCTGGCCTCCCGGAGCTGCGCCCTTTCTCACTGGTTCTCTCTTCTGCCGTTTTCCGTAGGACTCTCTTCTCTGACCTGAGTCTCCTTTGGAACTCTGCAGGTTCTA
+
CCCCCCCCFFFFGGGGGGGGGFHHGGGEHGHHHGGGGGGGGHHHHGGGEGGGHHHHHHHGGGGGGGGGGGGHHHHGGGGHGHHHHGGGGGGGGGHHGHHHHHHGHHHHHHGGHHGGGGGHHHHHHHHHHHGHHGGGGGHGHHGHHGGGGGGGGGGGGGGGGGGGGGFFFFFFFFFFFFFFFFFFFFFFFFFFFFFFFFFFFBFFDFFFFFFFFFFFFFFFFFFFFBFFFFFFFFFFFFFFFFFFFFFFFFF
@M05620:37:000000000-D9766:1:1101:25812:10389 1:N:0:43
AGTGCCAGCTCTCAATCGCACAGGGGACCCAGGGCCTGGCCCCTCCATCCAGAAAACCTATGACCTCACCCGCTACCTGGAGCACCAACTCCGCAGCTTGGCTGGGACCTATGTGAGTATCCAGCGTAGGAATCTGGGAGTTGGGGAGGAGTGAGGAGTTGGGGAAAGACAGTCCTAACCGTGGAGGGTTCTGGTAAATGATGGGGTGAGGAGGGGCTCTTTGGCTCCCACCAGTCCCCCTGTCTGGTCTA
+
ABAABFFFBFFFGGGGFFFFGGHHGEFGGGGHGFGEFFHGHHGHGGHHHHHHHHHHHGHHHHGHHHHHHHHGGGGGHHHGHGGGHHFGGGHHGGFGGGHHGHHFGGHHGHHHHHGHHHHHHHHHHGBEGGHGHGHHHHHGEGHHGGGGGGGHHHHHHGHHHHGGGGHHHHHHHHHHHHHHGCGGGGGGEFGGGGGGGGGGGGGGGGFFEFFFFFFFFFFFFFFFFFFFFFFFFFFFFFFFFFFFFFFFFFF
@M05620:37:000000000-D9766:1:1101:21580:10417 1:N:0:43
AGTGCCAGCTCTCAATCGCACAGGGGACCCAGGGCCTGGCCCCTCCATCCAGAAAACCTATGACCTCACCCGCTACCTGGAGCACCAACTCCGCAGCTTGGCTGGGACCTATGTGAGTATCCAGCGTAGGAATCTGGGAGTTGGGGAGGAGTGAGGAGTTGGGGAAAGACAGTCCTAACCGTGGAGGGTTCTGGTAAATGATGGGGTGAGGAGGGGCTCTTTGGCTCCCACCAGTCCCCCTGTCTGGTCTA
+
ACAABFFFCFFFGGGGGGGGGGHHGGGGGGHHGGGGGGHHHHGHGGHHHHHHHHHHHGHHHHHHHHHHHHHGGFGGHHHHHHHHHHHHGHHHGGGGGHHHGHHGGGHHGHHHHHHHHHHHHHHHHGGGGGHHHHHHHHHGGHHHGGGGGGGHHHHHHGHHHHGGGGHHHHHHHHHHHHHHGGGGGGGGCFFGGGGGGGHGGHGGGGFFFFFFFFFFFFFFFFHFFFFFFFFFFFFFFFFFFFFFFFFFFFF
@M05620:37:000000000-D9766:1:1101:8352:10418 1:N:0:43
AGTGCCAGCTCTCAATCGCACAGGGGACCCAGGGCCTGGCCCCTCCATCCAGAAAACCTATGACCTCACCCGCTACCTGGAGCACCAACTCCGCAGCTTGGCTGGGACCTATGTGAGTATCCAGCGTAGGAATCTGGGAGTTGGGGAGGAGTGAGGAGTTGGGGAAAGACAGTCCTAACCGTGGAGGGTTCTGGTAAATGATGGGGTGAGGAGGGGCTCTTTGGCTCCCACCAGTCCCCCTGTCTGGTCTA
+
ABABBFFFCFFFGGGGGGGCGGGGGGGGGGHHFGGGGGHHHHGHGGHHHHHHHHHHHGHHHHHHHHHHHHHGGEGGHHHHGGHHHHHHGHHHGGGGGHFHGHHGGGHHGHHHHHHHHHHHHHHHHGEGGGHHHHHHHGHGGHHHGGFGGDGHHHHHHGHHHHGGGGHHHHHGHHHHHHHHGEEFGGGG;AAFGGFGGGGGGGGGGGFFFFFFFFFFFBFFFFFFFFFFFFFFFFFFFFFFFFFFFFEFFFB
@M05620:37:000000000-D9766:1:1101:25592:10427 1:N:0:43
ACCACACCTTCTACAATGAGCTGCGTGTGGCTCCCGAGGAGCACCCCGTGCTGCTGACCGAGGCCCCCCTGAACCCCAAGGCCAACCGCGAGAAGATGCCCAGGTGAGTGGCCCGCTACCTCTTCTGGTGGCCGCCTCCCTCCTTCCTGGCCTCCCGGAGCTGCGCCCTTTCTCACTGGTTCTCTCTTCTGCCGTTTTCCGTAGGACTCTCTTCTCTTACCTGAGTCTCCTTTGGAACTCTGCAGGTTCTA
+
BBBBBBBBFFFFFGGFGGGGGGHHGFGEHFHHHGGGGGGGGHHHHGGGEEGGHHHHHHHGGGGGGGGGGGGHHHHGGGGHGHHHHGGGGGGGGGHHHH2GHHHG<C?FFDFGHHGCC@DHBDDHFD<G<<ECHC@GEAHGFFGGHBG0FGFGBAEG?D-?DFFFCFFF=FFFBBFFFFF/BFFFFFBFBBB/BB9DFFFF?9AADBF9B9FFFFBB//9;FBBBB/;99BBBF/F9FBB///9BFF.B9:9
@M05620:37:000000000-D9766:1:1101:12457:10431 1:N:0:43
AGTGCCAGCTCTCAATCGCACAGGGGACCCAGGGCCTGGCCCCTCCATCCAGAAAACCTATGACCTCACCCGCTACCTGGAGCACCAACTCCGCAGCTTGGCTGGGACCTATGTGAGTATCCAGCGTAGGAATCTGGGAGTTGGGGAGGAGTGAGGAGTTGGGGAAAGACAGTCCTAACCGTGGAGGGTTCTGGTAAATGATGGGGTGAGGAGGGGCTCTTTGGCTCCCACCAGTCCCCCTGTCTGGTCTA
+
AA>ABFFFBFFFFGGGGGGGGGHHGGGGGGHHFGGGGGHHHHGHGGHGHHHHHHHHHGHHHHHHHHHHHHHGGEGGHGHHFGHHHHFGFHHHGGGGGHHHGHHGGGHHGHHHHHHHHHHHHHHHGGEFGGHHHHHHHHFGGHHHGGGGGDEHHHHHHGHHHHGGEGHHHHHHHHHHHHHHGGFGDGGGEGGGGGFFGGGGGGGGGGFFFFFFFFFFFFFFFFFFFFFFFFFFFFFFFFFFFFFFFFFFFFB
@M05620:37:000000000-D9766:1:1101:20954:10456 1:N:0:43
GAGGCTGCTTTGGAAGAACCTCATAGATTACTGCAACAGTTCCCCCTGGACCTGGAAAAGTTTCTTGCCGCGCGGACAGGAGCTTAGACACCTCCAATGTTGTAAAAGAGCTGATGAGAAGATGGCAAGTAAGTAAGACATTTCAGCAATAAAACTCATGTAAGTCAGACAGAACAATTCTAAGAATTTGTACTTGTAAATTACAAGACAGGGAGAATAGATAGGTAGAGCACACCCCTGAACTCCAGACA
+
AAAAAAF1@D@FEFGG1BBFBGEHGHHBFGGHH1BGCFHDFHHFHGG/ABFEGGEGAFCAFAFHAGABF//A///>/>F/0/?01B1F11B?F0?0B1B222B>22B1?0<1BB11>1>10B1B1<<B?1FGG2@@111<@@22221101111<11?111<111>=11>10<01>0<1=D000=0<00<<=0000=0000:000:00////.::..;0000;90/000;0C/.99..;..:09000://99
@M05620:37:000000000-D9766:1:1101:11368:10458 1:N:0:43
AGTGCCAGCTCTCAATCGCACAGGGGACCCAGGGCCTGGCCCCTCCATCCAGAAAACCTATGACCTCACCCGCTACCTGGAGCACCAACTCCGCAGCTTGGCTGGGACCTATGTGAGTATCCAGCGTAGGAATCTGGGAGTTGGGGAGGAGTGAGGAGTTGGGGAAAGACAGTCCTAACCGTGGAGGGTTCTGGTAAATGATGGGGTGAGGAGGGGCTCTTTGGCTCCCACCAGTCCCCCTGTCTGGTCTA
+
ABAAAFFFBFFFGGGGGGGCGEHGGGGGGGHHAEEGEGHHHHGHGGGHHHHHFHHHHGHHHHHHHHHHHHHGGEEGHGHHGGHHHHFGFHHHGGGGGHFHGHHGGGHHGHHHHHHHHHHHHHHHHGGGGGHHHHHHHGFFGGHHGGFGGGGHHHHHCFHHHHGGGGHHGHHHHHHHHGHHGGFGGGGGGGGGGGFFGGGGGGGGGGFFFFFFFFFFFFFFFFFFFFFFEFFFFFFFFFFFAEFFFFFF9:/
@M05620:37:000000000-D9766:1:1101:4799:10465 1:N:0:43
AGTGCCAGCTCTCAATCGCACAGGGGCCCCAGGGCCTGGCCCCTCCATCCAGAAAACCTATGACCTCACCCGCTACCTGGAGCACCACCTCCGCAGCTTGGCTGGGACCTATGTGAGTATCCAGCGTAGGAATCTGGGAGTTGGGGAGGAGTGAGGAGTTGGGGAAAGACAGTCCTAACCGTGGAGGGTTCTGGTAAATGATGGGGTGAGGAGGGGCTCTTTGGCTCCCACCAGTCCCCCTGTCTGGTCTA
+
AA>>AFFFCFFFGGGGGFFAE?GFGA2AEEEEBEFAFFHHHHGHGGHHHHFHHHH2BECHGDHHH@FGHHHEE>>EGHHHBBGHHHH1?GH/>E?E>FBGGHHGGGHHGHHHHHHHHHHHHHHHHGDECEHHHHHHHH0FEHHHGG<AD<<GG0DGCEHHHHGGGGGH/GFGHHHHHGGGGFGGAEGG;FGGGG;FGGGGGGGGFFFFFFFFFFFFFFFFFFFFFFFFFFFFFFFFFFFFFFFFFFFFFFF
@M05620:37:000000000-D9766:1:1101:4808:10482 1:N:0:43
AGTGCCAGCTCTCAATCGCACAGGGACCCCAGGGCCTGGCCCCTCCATCAAGAAACCCTATGACCTCACCCGCTACCTGGCGCACCACCTCCGCAGCTTGGCTGGGACCTATGTGAGTATCAAGCGTAGGAATCTGGGGGTTGGGGGGGCGTGCGGCGTTGGGGAAAGCACGTCCTAACCGTGGCGGGTTCTGGTAAATGATGGGGTGAGGAGGGGCTCTTTGGCTCCCACCAGTCCCCCTGTCTGGTCTA
+
AAAAAFFFAF1FGGGFB1A1E0BGG0FFG00BFAE0BF/GHHGHG/0FH1BBFHHHH?0AA12FA1BFGHH>//>>>FH0>>?EE/FHF0G/?E?//B1BE0FFF/0FE0BFHH22B@FGH22@FG//>/?1?FHHH0/<A<CGG--;-9@@--;--;@@@F@-;A--;99@FFFFF/FF@BF--;@@;AFFFF/;FFF//;BFFFF@EF-/;B@=@-EFFFF/BBFFFFF-9A9FFFFF@FFFFFF/9FF
@M05620:37:000000000-D9766:1:1101:20811:10492 1:N:0:43
AGTGCCAGCTCTCAATCGCACAGGGGACCCAGGGCCTGGCCCCTCCATCCAGAAAACCTATGACCTCACCCGCTACCTGGAGCACCAACTCCGCAGCTTGGCTGGGACCTATGTGAGTATCCAGCGTAGGAATCTGGGAGTTGGGGAGGAGTGAGGAGTTGGGGAAAGACAGTCCTAACCGTGGAGGGTTCTGGTAAATGATGGGGTGAGGAGGGGCTCTTTGGCTCCCACCAGTCCCCCTGTCTGGTCTA
+
>>>AAFFFBFFFDFGFGGGGCGFHCFGGGGFHGGGFG2GFFGEHGGGHBFHDFEFHGEBHHHHHHHGHHHHGGFFGHGHFFHHGC?GHGGHGGGGF@GHHGHGGGFHHGHHHHHHHHHHHHHHHHGFGGGHHHHHHHHHGGHHHGGGGGGGHHHHHGGHHHGFGGGHHHHHHHFHHHHHHGFFGGGGG:FGGGGFGGGGGGGGGGGFFFFFFFFFFFFFFFFFFFFFFFFFFFFFFFFFFFFFFFFFFFFF
@M05620:37:000000000-D9766:1:1101:16458:10527 1:N:0:43
AGTGCCAGCTCTCCATCGCACAGGGGACCCAGTGCCTGGCCCCTCCATCCAGAAAACCTATGACCTCACCCTCTCCCTGGCGCACCCCCTCCGCAGCTTGGCTGGGACCTATGTGAGTATCCAGCGTAGGAATCTGGTAGTTGGGGAGGCGTGAGGCGTTGGGGCAAGACAGTCCTAACCGTGGAGGGTTCTGGTAAATGATGGGGTGAGGAGGGGCTCTTTGGCTCCCACCAGTCCCCCTGTCTGGTCTA
+
1>11>BDFABCFGEGGGGGAECGCF00A0BBF1BBBBFEAAFEEFG0GBBGHFHB0BEHE1D2GHDFGGHH/B>0BFG1F>/?/>E//>EEEEEEE>GB0?BFFE/BBEH1GGHHHBGFHHFF<GGGACAFGGGHE111<????--.-<.=C-.<<.;CCC.AA.-.9/999CFGG0BFAAGG@.;.9AFAFF/FF//;B/B//9A9@-;A/;--?;@FFFFFFEFFEE-ABA9FFFFFF@EFFF/BBFF9
@M05620:37:000000000-D9766:1:1101:16476:10536 1:N:0:43
AGTGCCAGCTCTCAATCGCACAGGGGACCCAGGGCCTGGCCCCTCCATCCAGAAAACCTATGACCTCACCCGCTACCTGGAGCACCAACTCCGCAGCTTGGCTGGGACCTATGTGAGTATCCAGCGTAGGAATCTGGGAGTTGGGGAGGAGTGAGGAGTTGGGGAAAGACAGTCCTAACCGTGGAGGGTTCTGGTAAATGATGGGGTGAGGAGGGGCTCTTTGGCTCCCACCAGTCCCCCTGTCTGGTCTA
+
AAAABFFFCFFFGGGGGFFGGGHHGGGGGGHHGGGGGGHHHHGHGGHHHHHHHHHHHGHHHHGHHHHHHHHGGGGGHGHHGHHHHHHGGHHHGGGGGHHHGHHGGGHHGHGHHHHHHGHHHHHHHGGGGFGHHHHHHHHGGHHHGGGGGGGHHHHHHGHHHGGGGGFHHHHHHHHHHHHHGGGGGGGGCFFGGGFGGGGGGGGGGGFFFFFFFFFAFFFFFFFFFFFFFFFFFFFFFFFFFFFFFFFFFFF
@M05620:37:000000000-D9766:1:1101:6315:10581 1:N:0:43
AGTGCCAGCTCTCAATCGCACAGGGGACCCAGGGCCTGGCCCCTCCATCCAGAAAACCTATGACCTCACCCGCTACCTGGAGCACCAACTCCGCAGCTTGGCCGGGAACTATGTGAGTATACCGAGTAGGAATCTGGGGGTTGGGGGGGCGTGAGGCGTTGGGGCAAGACAGACCTAAAAGTGGAGGGTTCTGGTAAATAATGGGGTGAGGGGGCGCTCTTTGGATCCCACAACTTTCCCTCTCTGGTCTA
+
AAAAAFF1>FFFGGGGGGEFGEGH0E00AEEG00B//BFG0FE/EFHBGB1BAG1GHG01FGDHHEGGGACFGCGGHFGGFGHGHHHGGH1GFGG/EGHHFH1<>BC/FGHHGH2B1>2@2@2?<//0?111?1?F1F/A-<<-@@->--;9=AB--;:-----99A--;BB/-;99//:/;BBBE-=AFFFF//9;F///:;/;AB@-F--;--;@=9EFBB//;B-B/AB--///9;B/-;/9/9;BF;
@M05620:37:000000000-D9766:1:1101:25167:10583 1:N:0:43
GAGGCTGCTTTGGAAGAAACTCATAGATTACTGCAACAGTTCCCCCTGGACCTGGAAAAGTTTCTTGCCGTGATTAAAGAAGCTGAAACAACTGCAAAGGTGCTACAGCACTGTAGCCGCAAGGAAACGCACGTACAAGATTTCAAGTTACGAAAACATGTGACTACACAATGGCAATTAAGCGACTCAGTACTTGTACATGACACGCCCGGACCCAATGGAACGACTCTCACCAGTTGTACCTCCAATCA
+
BBBBBBFBFFFFGGGGGGGGGGHHFF56DFHHFHHGCHGAE55BAEGGFCGGGHHHF3GG3DFFHGHDG0A0BAFD5FG5FBB3BD3BB3?BF3F@F33B@333BFGB321B?4444@//>E/F0BF3?/</<BF//32BBF@G@222@22/??E/</?1?F11??01?1.111>FFGFF11<<<--.0<=0=0C0<<0;C0<C:C.-.-;A--;;AA/9/0;/.=-..9:;/;B.B/B/;B9B99;/9;/
@M05620:37:000000000-D9766:1:1101:3940:10588 1:N:0:43
GAGGCTGCTTTGGAAGAAACTCATAGATTACTGCAACAGTTCCCCCTGGACCTGGAAAAGTTTCTTGCCTGGCTTACAGAAGCTGAAACAACTGCCTACAGGCTGCTACCCGTAAGGAAAGGCTCCTAGAAGACTCCAAGGGAGTAAAAGAGCTGATGAAACAATGGCAAGTAAGTCAGGCATTTCCGCTTTAGCACTCTTGTGGATCCAATTGAACAATTCTCAGCATTTGTACTTGTAACTGACAAGCC
+
ABAAA?CAFFFFFFFG4FFFGEFFFHGHGFHHGHHFHHHFGF5FGGEFHGHHHGHFBDFHFHHHHFGFGHBF1BACFEFFHFGHFFFGGCEFFFFGB3FFG31FBFGDFFGEEEGFF3BFHGEGHF?FG?F3F?FGFGHFGCGG?GHFG?FF0@@GFGHHHHHHH<FG<FF11FF1?D?0>FG<1F1CCA<<GDGFGGBFHD=GD0<0;0GCGCFH0:FFH0:C00;0;;;CCCBFFFCFBFF00:FBFEE
@M05620:37:000000000-D9766:1:1101:8086:10593 1:N:0:43
AGTGCCAGCTCTCAATCGCACAGGGGACCCAGGGCCTGGCCCCTCCATACAGAAAACCTATGACCTCACCCGCTACCTGGAGCACCAACTCCGCGGCTTGGCTGGGACCTATGTGAGTATCCAGCGTAGGAATCTGGGAGTTGGGGAGGAGTGAGGAGTTGGGGAAAGACAGTCCTAACCGTGGAGGGTTCTGGTAAATGATGGGGTGAGGAGGGGCTCTTTGGCTCCCACCAGTCCCCCTGTCTGGTCTA
+
>>AABFFFBFFFGFGGGCFCAECHFGGGGGHHG?EGGFGGGHGFGGFH5GGGBFBFFEFBGF5FGDGFGHGGGGGGHEHHHHHHHHHHGHFEAE@EE/<@ACGFGGHHGHGGHHHHHGDDHFHHHGEFGGFDGFHFHH<FDHFHGGGGGFDBCFHHHGHHHHGGGGHGGGGGGGGGGGGGGGEGGGDB9FFFFF/BBFFFFFFFEBD>EFFFFFBBBBFFFFFFFFF?AFFFFFFF//AD=FFFFBFFBBB
@M05620:37:000000000-D9766:1:1101:21621:10596 1:N:0:43
AGTGCCAGCTCTCAATCGCCCAGGGGACCCAGGGCCTGGCCCCTCCATCCAGAAAACCTATGACCTCCCCCGCTACCTGGAGCACCAACTCCGCCGCTTGGCTGGGACCTATGTGAGTATCTAGCGGAGTAATCTGGGAGTTGGGGAGGAGTGAGGAGTTGGGGAAAGACAGTCCTAATTGCGGAGGGTTCTGGTAAATGATGGGGTGAGGAGGGGCTCTTTGTCTCCCATCAGTACCCCTGTCTGGTCTA
+
>1AAADDFAF1BBBFGGAF1AAA0AAEEEE0AFEEEAABABBE/EEEGEB1BB01BAF0BF12FAF@/B//>EG?EH1BBFGH?BFGHG>FGE?/<E<EF/B1/??0B?F1112@2@@21@2@GHC/A//?F1F1FG00<.011A-.--..=GH0.<::;GH;-;...C///9;;0=000;0;----9--;///;////9BFB;9-;--;-;----;@F/B/;//;/9/-////9/;;/;--///;//:9F
@M05620:37:000000000-D9766:1:1101:15956:10602 1:N:0:43
AGTGCCAGCTCTCAATCGCACAGGGGACCCAGGGCCTGGCCCCTCCATCCAGAAAACCTATGACCTCACCCGCTACCTGGAGCACCAACTCCGCAGCTTGGCTGGGACCTATGTTTGATTCCCCCGCGTGGACCTCGGAGGTTGGGAGGAGTGAGGGGTTTGGGGAACACACTTCCAACCCCGGAGGGGTTTTGGGAAAGAGGGGGGGAGGAGGGGGGCTTTTTGGCCCCCCCCTGCCCCCCTGTCTGCTC
+
BCAABFFFCFFFGGGGGGGFGEHHGGGGGGHHGGGGGGHHHHGHGGHHHHHHHHHHHGHHHHHHHHHHHHHGGGGGHHHHHHHHHHHHGHHHGGGGGHHHGHHGGGHHGHHHHHE3B33BF322?<//<///1<<1.>.>-<//<C.<-.=/:0;:.;.-..=E-9C.9/9./;09009;..:9-;-@-9-9..-..;..//..;C->-@;.99CF-9:>.;//--:/;-;@--:.:AFF--:.///:/:/
@M05620:37:000000000-D9766:1:1101:13207:10605 1:N:0:43
AGTGCCAGCTCTCAATCGCACAGGGGACCCAGGGCCTGGCCCCTCCATCCAGAAAACCTATGACCTCACCCGCTACCTGGAGCACCAACTCCGCAGCTTGGCTGGGACCTATGTGAGTATCCAGCGTAGGAATCTGGGAGTTGGGGATGAGTGAGGAGTTGGGGAAAGACAGTCCTAACCGTGGAGGGTTCTGGTAAATGATGGGGTGAGGAGGGGCTCTTTGGCTCCCACCAGTCCCCCTGTCTGGTCTA
+
>>AAAFFFBFFFFFFGGFGGGGHHGGGGGGHGGFGFGGHHHHGHGGHGHHHHHHHHHGHHHHHHHHHHHHHGGGGGHEFGHHGFGHCHGGHHGGEGGGHHGHHGGGHHGHHHHHHHHHFHHHFHGGEGCGHHHHHHGHHGEHHHGGGDGHHHHHHHHGHHHHGGGGHHGHHHHFHHHHHHGFHGGGGGCAFGGGGGGGGGGGGGGGGFFFFFFFFFFFFFFFFFFFFFFFFFFFFFFFFFFFFFFFFFFFF
@M05620:37:000000000-D9766:1:1101:13692:10630 1:N:0:43
AGTGCCAGCTCTCAATCGCACAGGGGACCCAGGGCCTGGCCCCTCCATCCAGAAAACCTATGACCTCACCCGCTACCTGGAGCACCAACTCCGCAGCTTGGCTGGGACCTATGTGAGTATCCAGCGTAGGAATCTGGGAGTTGGGGAGGAGTGAGGAGTTGGGGAAAGACAGTCCTAACCGTGGAGGGTTCTGGTAAATGATGGGGTGAGGAGGGGCTCTTTGGCTCCCACCAGTCCCCCTGTCTGGTCTA
+
AA>AAFFFAF1FFGGGGCFGAE0FFGGGGGCHBEF/FFCFHHGHGGBH1FGHHB1BFGHHHHHHHHHHHHHGG>FGHHHH0FGHHH0>E>GHGCEGG0FGGHHGGGHHGHHHHHHHHHHHHHHHHGGGGGHHHHHHHHHGGHHHGGGGGGGHHGHHHGHGHHGGGGHHHHHHHHHHGHHHGGGGGGGGEGGGGGGGGGGGGGGGGGF@FFFFFF@@@@FFFFFFFFFFFFFFFFFFFFFF@FFFFFFFFFF
@M05620:37:000000000-D9766:1:1101:17122:10644 1:N:0:43
AGTGCCAGCTCTCAATCGCACAGGGGACCCAGGGCCTGGCCCCTCCATCCAGAAAACCTATGACCTCACCCGCTACCTGGAGCACCAACTCCGCAGCTTGGCTGGGACCTATGTGAGTATCCAGCGTAGGAATCTGGGAGTTGGGGAGGAGTGAGGAGTTGGGGAAAGACAGTCCTAACCGTGGAGGGTTCTGGTAAATGATGGGGTGAGGAGGGGCTCTTTGGCTCCCACCAGTCCCCCTGTCTGGTCTA
+
ABABCFFFCFFFGGGFGGGCGGHHGEGGGGHHAEGGGGHHHHGHGGHHHHHHHHHHHGHHHHHHHHHHHHHGGEGGHHHHFGHHGHHEGHHGFGGGGHHHGHHGGGHHGHHHHHHHHHHHHHHHHGGGGGHHHHHHHHHGGHHHGGFGGGGHHHHHHGHHHHGGGGHHHHHHHHHHHHHHGGGGGGGGEFGGGGGGGGGGGGGGGGDFFFFFFFFFFFFFFFFFFFFFFFFFFFFFFFFFFFFFFFFFFFF
@M05620:37:000000000-D9766:1:1101:23259:10660 1:N:0:43
AGTGCCAGCTCAATCTCGCACGGGGCCCAGGGCCTGGCCCCTCCATCCCGAAAACCTCTGACCTCACCCGCTACCCGGAGCACCACCTCCGCACCTTGGCTGGGCCCTCTGTGAGTATCCCGCGTCGGAATCTGGGCGTTGGGGCGGCGTGAGGCGTTGGGGCCAGACAGTCCTAACCGTGGTGGGTTCTGGTAAATGATGGGGGGAGGAGGGGCTCTTTGGCTCCCACCAGTCCCCCTGTCTGGTCTATC
+
AA1AAFFFAFFB1ABBBBAAAEEEE0EEEEABE/AAA0BBE/BEGAGC//E/>EGG0FG1F1F1BFFGHGGEEEH0/E>EEEHA0FFGH//?B/<0<1B0?C/C//>//?G?F1?<FGF11/<A<-<-<.<DGB0C.;:A-:CC9A@-;;;-;A-;9;@A@@A-AAFEFB;B/BFFFF-99@-;A@:9FBBB:/9F/;/BF/E?-99=@-;A@@9=AF9FBFFBBEA-;--99//BFF--;9BB/;9B/B/
@M05620:37:000000000-D9766:1:1101:20059:10674 1:N:0:43
AGTGCCAGCTCTCAATCGCACAGGGGACCCAGGGCCTGGCCCCTCCATCCAGAAAACCTATGACCTCACCCGCTACCTGGAGCACCAACTCCGCAGCTTGGCTGGGACCTATGTGAGTATCCAGCGTAGGAATCTGGGAGTTGGGGAGGAGTGAGGAGTTGGGGAAAGACAGTCCTAACCGTGGAGGGTTCTGGTAAATGATGGGGTGAGGAGGGGCTCTTTGGCTCCCACCAGTCCCCCTGTCTGGTCTA
+
?AAAAFFFAFFFGGGGGGG1F0GAFEFGGGCHGGGGFGHHHHGHGGHHHHHHHHHHHGHHHHHHHHHHHHHGGGGGHHHHHHHEHHHHGHHHGGEGGHHHGHGFGGHGGHHGHHDGHHHHGHHHHCCGGCHHHHHHHHHGGHHHGGGGCGGHGHHHHGHCFCCGGGHHHHHHHHHGHHHHGFGGGFGGEGGFGGBFGGFGGGGGGGF@FFFFFF->@@FFFFFFFFFFFFFFFEFFFFFF@FFFFFFFFFF
@M05620:37:000000000-D9766:1:1101:27259:10675 1:N:0:43
AGGGCCAGCTCTCAATCGCACAGGGGACCCAGGGCCTGGCCCCTCCATCCAGAAAACCTATGACCTCACCCGCTACCTGGAGCACCAACTCCGCAGCTTGGCTGGGACATATGTGAGTATCCAGCGTAGGAATCTGGGAGGTGGGGAGGAGTGCGGAGTTGGGGAAAGAACGTCCTAAACGTGGAGGGTTCTGGCAAATGATGGGGTGAGGAGGGGCTCTTTGGATACCACCAGTCCCCCTGTCTGGTATA
+
>11>AA?>AFFFFGGB1A1FEEGGFGGC00FGFCE//AFF0FEGGGGD1BFB101BFE0BGF2FGHFHHHGGGGE>GHHCGGGFC/BGGC@GEEE//0BFEFH//?GHCHG2B>>>11BB2BFDGG/E/C@1FHHH1FH///?<->F-C.<<C0--A-;/</AGG...;.9..;.99C0CE..C.;.;;9-;FF/-;9BFF/B/-9A@FFF9BF-@@--:BFFEB/;/;/BE--;BF/AB@F/BFFFF//;
@M05620:37:000000000-D9766:1:1101:9867:10677 1:N:0:43
AGTGCCAGCTCTCAATCGCACAGGGGACCCAGGGCCTGGCCCCTCCATCCAGAAAACCTATGACCTCACCCGCTACCTGGAGCACCCACTCCGCAGCTTGGCTGGGACCTATGTGAGTATCCAGCGTAGGAATCTGGGAGTTGGGGAGGAGTGAGGAGTTGGGGAAAGACAGTCCTAACCGTGGAGGGTTCTGGTAAATGATGGGGTGAGGAGGGGCTCTTTGGCTCCCACCAGTCCCCCTGTCTGGTCTA
+
>A>>>DFFCFFFG4FGGFGAECHGGEBEFEGH2BEBFGHHHHGHGGHHHHHHHHHHGGHHHGHHHDGHHHHEE>>EHHGH?FGHHH11?GHFEGCGEHFGGHHGGGHHGHHHHHHGHHHHHHHHHGGDGGHHHHHHHHFGGHHHGGADG.EHH0GHBGHHHHGGEEHHFHHHHHHHFGHGGGGGDEGGGGGGGGGGGGGGGGGGGFFFFFFFFFFFFFFFFFFFFFFFFFFFFFFFFFFFFFFFFFFFFFF
@M05620:37:000000000-D9766:1:1101:7454:10700 1:N:0:43
AGTGCCAGCTCTCAATCGCACAGGGCCCCCAGCGCCTGGCCCCTCCATCCAGAAAACCTATGACCTCACCCGCCACCTGGAGCACCCGCTCCGCAGCTTGGCTGGGACCTATGTGAGTATCCAGCGTAGGAATCTGGGCGTTGGGGCGGCGTGCGGCGTTGGGGACAGCCCGTCCTAACCGTGGCGGGTTCTGGTAAATGATGGGGTGAGGAGGGGCTCTTTGGCTCCCACCAGTCCCCCTGTCTGGTCTA
+
>A3>AFFFAFFFGGGGGGGAEEFFF22A2AFG2AE2BAEGFHGA?EH5FAFGHHHGFAEHEGFGG@BBGHF@G/>EHHBB2BBFHHG/>EF>/?/E<B3B?GFGGGHHGHFHHHF2GHHHHHBGHGG/>EHGGHHHGH.ADGGHGG.:A?DDA.DD-;BFFFFF.-.;.9.@BFFFBFFFFFFF-@DFFFFFFFFFFFFFFFFFFFFFFFF/AFFFFFFFFFFFFFFFFFFF?FFFFFFFFFFFFFFFFFF
@M05620:37:000000000-D9766:1:1101:15976:10701 1:N:0:43
AGTGCCAGCTCTCAATCGCACAGGGGACCCAGGGCCTGGCCCCTCCATCCAGAAAACCTATGACCTCACCCGCTACCTGGAGCACCAACTCCGCAGCTTGGCTGGGACCTATGTGAGTATCCAGCGTAGGAATCTGGGAGTTGGGGAGGAGTGAGGAGTTGGGGAAAGACAGTCCTAACCGTGGAGGGTTCTGGTAAATGATGGGGTGAGGAGGGGCTCTTTGGCTCCCACCAGTCCCCCTGTCTGGTCTA
+
>A>AAFFFBFFFFGGGFFGGGGGGFGGGFGHHGGGGGEHHFHGHGGFHGHHHHFGHHGFHHHHHGGGHHHHGGEGGHHHHHHHHHHHHGHHHGGGGGGHHGHHGGGHHGHHHHHHHHHFHHHHHHGDDGGHHHHGHGHGFGHHHGGFGGGGHGHHHEDHHHHFGGGHHHHHHHHHHHGHHAGGGGGGGDGGGGGGGGGGGGGGGGGFFFFFFFFFFFFFFFFFFFFFFFFFFFFFFFFFFFFFFFFFFFFF
@M05620:37:000000000-D9766:1:1101:13798:10708 1:N:0:43
AGTGCCAGCTCTCAATCGCACAGGGGACCCAGGGCCTGGCCCCTCCATCCAGAAAACCTATGACCTCACCCGCTACCTGGAGCACCAACTCCGCAGCTTGGCTGGGACCTATGTGAGTATCCAGCGTAGGAATCTGGGAGTTGGGGAGGAGTGAGGAGTTGGGGAAAGACAGTCCTAACCGTGGAGGGTTCTGGTAAATGATGGGGTGAGGAGGGGCTCTTTGGCTCCCACCAGTCCCCCTGTCTGGTCTA
+
>AAAAFFFAFFFGGGGGFGCG?GGFGEGGGGHGGGEFGHHHGGHGGHHHHGHHHFGHGHFGGGHHHHHHHHEEGGGHHHHHHGFGHHHGHHHGGCEEGHHGHHGGGHHGHHHHHHHGGHHHGHHHGEEGCGHHHGHHHHGFHHHGGGGGGGHHHHHHGHHGHGGGGHFHHHGFHHHHHHHGEF@GGGGEGGGGGGGGGGGGGGGGGF@FFFFFF?@@@FFFFFFFFFFFFFFFFFFFFFF@FFFFFFB:F9
@M05620:37:000000000-D9766:1:1101:13783:10722 1:N:0:43
AGTGCCAGCTCTCAATCGCACAGGGGACCCAGGGCCTGGCCCCTCCATCCAGAAAACCTATGACCTCACCCGCTACCTGGAGCACCAACTCCGCAGCTTGGCTGGGACCTATGTGAGTATCCAGCGTAGGAATCTGGGAGTTGGGGAGGAGTGAGGAGTTGGGGAAAGACAGTCCTAACCGTGGAGGGTTCTGGTAAATGATGGGGTGAGGAGGGGCTCTTTGGCTCCCACCAGTCCCCCTGTCTGGTCTA
+
AB>ABFFFCFFFGGGGGGGGGGHHGGGGGGHHGGGGGGHHHHGHGGHHHHHHHFHHHGHHHHHHHHHHHHHGGFGGHHHHHHHHHHFGFHHHGGGGGHHHGHHGGGHHGHHHHHHHHHHHHHHHHGGGGGHHHHHHHHHGGHHHGGGGGGGHHHHHHGHHHHGGGGHHHHHHHHHHHHHHGGGGGGGGGGGGGGGGGGGGGGGGGGFFFFFFFFFFFFFFFFFFFFFFFFFFFFFFFFFFFFFFFFFFFFF
@M05620:37:000000000-D9766:1:1101:17512:10736 1:N:0:43
AGTGCCAGCTCTCAATCGCACAGGGGACCCAGGGCCTGGCCCCTCCATCCAGAAAACCTATGACCTCACCCGCTACCTGGAGCACCAACTCCGCAGCTTGGCTGGGACCTATGTGAGTATCCAGCGTAGGAATCTGGGAGTTGGGGAGGAGTGAGGAGTTGGGGAAAGACAGTCCTAACCGTGGAGGGTTCTGGTAAATGATGGGGTGAGGAGGGGCTCTTTGGCTCCCACCAGTCCCCCTGTCTGGTCTA
+
ABAABFFFAFFFGFGGGGGGGGHHGGGGFGHHFGGGGGHHHHGHGGGHHHHHHFFHHGHHHHHHHHHHHHHGG>EGHHHGFGHHHHHHGHHHGGGGGGHHGHHGGGHHGHHHHHHHHHGHHHHHHGGGGGHHHHHHHHGGGHHHGGFGGGGHHGHHHGHHHHGGGGHHHHHHHHHHHHHHGGGGGGGGDGGGGGGGGGGGGGGGGGFFFFFFFFFFFFFFFFFFFEFEFFFFFFFFFFFFFFFFFFFFFFF
@M05620:37:000000000-D9766:1:1101:17211:10749 1:N:0:43
AGTGCCAGCTCTCAATCGCACAGGGGACCCAGGGCCTGGCCCCTCCATCCAGAAAACCTATGACCTCACCCGCTACCTGGAGCACCAACTCCGCAGCTTGGCTGGGACCTATGTGAGTATCCAGCGTAGGAATCTGGGAGTTGGGGAGGAGTGAGGAGTTGGGGAAAGACAGTCCTAACCGTGGAGGGTTCTGGTAAATGATGGGGTGAGGAGGGGCTCTTTGGCTCCCACCAGTCCCCCTGTCTGGTCTA
+
AA>ABFFFCFFFGGGGGGGGGGHHGGGGGGHHGGGGGGHHHHGHGGHHHHHHHHGHHGHHHHHHHHHHHHHGGGGGHHHHFHHHGHHHGGHHGGGGGHHHGHHGGGHHGHHHHHHHHHHHHHHHHGGGGGHHHHHHGHGGGHHHGGEGGGGHHHHHHGHHHHGGGGHHHHHHHHHHHHHHGGGGGGGGCFFGGGGGGGGGGGGGGGFFFFFFFFFFFFFFFFFFFFFFFFFFFFFFFFFFFFFFFFFFFFF
@M05620:37:000000000-D9766:1:1101:12182:10776 1:N:0:43
ACCACACCTTCTACAATGAGCTGCGTGTGGCTCCCGAGGAGCACCCCGTGCTGCTGACCGAGGCCCCCCTGAACCCCAAGGCCAACCGCGAGAAGATGCCCAGGTGAGTGGCCCGCTACCTCTTCTGGTGGCCGCCTCCCTCCTTCCTGGCCTCCCGGAGCTGCGCCCTTTCTCACTGGTTCTCTCTTCTGCCGTTTTCCGTAGGACTCTCTTCTCTGACCTGAGTCTCCTTTGGAACTCTGCAGGTTCTA
+
BBBBBBBBFFFFFGGGGGGGGGHHGFGFHGHHHGGGGGGEGHHHHGGGEGGFHHHHHHHGGGGGGGGGGGGHHHHGGGGGGHHGHGGGGGGGGGHHHGHHHHHGHHHHHGGGHHGGGGGHHHHHHHGHHGGHHGGGGGHGHHGHHGGGGGGGGGGGGGGGGGGGGGFFFFFFFFFFFFFFFFFFFFFFFFFFFFFFFFFFFFFFFFFFFFFFFFFFFFFFFFFFFFFFFFFFFFFFFFFFFFFFFFFFFFB
@M05620:37:000000000-D9766:1:1101:27224:10799 1:N:0:43
AGTGCCAGCTCTCAATCGCACAGGTGACCCAGGGCCTGGCCCATCCATCCAGAAAACCTATTACCTCACCCGCTACCTGGAGCACCAACTCCGCCGCTTGGCTGGGACCTATGTGAGTATCCAGCGTAGGAATCTGGGAGTTGGGGAGGAGTGAGGAGTTGGGGAAAGACAGTCCTAACCGTGGAGGGGTCTGGTAAATGATGGGGTGAGGAGGGGCTCTTTGGCTCCCACCAGTCCCCCTGTCTGGTCTA
+
>>A>AD54AF4DFFGGGGGGGGABBA5FGHFH22E2B2ABFAFHHHEFHFFGE33FFEG3B5DFGB3BFGFE0>EFHHFBBBB??B1FEBGHG?1/E/EF?FG/<?BGE0FGFHGGH1BFFGFGHC?CB?FFFFHHGGGG/?DGCGEG@DDHHD0CF.=GHHCCCAAFGGHH00CBCGCG@.;?DEDB-;CFFB9;F0B9B;F;9AABFFFFADB==@EFFF9/;BF?AF?A.9BFFBEDBEFFF:99;/B
@M05620:37:000000000-D9766:1:1101:12402:10804 1:N:0:43
AGTGCCAGCTCTCAATCGCACAGGGGACCCAGGGCCTGGCCCCTCCATCCAGAAAACCTATGACCTCACCCGCTACCTGGAGCACCAACTCCGCAGCTTGGCTGGGACCTATGTGAGTATCCAGCGTAGGAATCTGGGAGTTGGGGAGGAGTGAGGAGTTGGGGAAAGACAGTCCTAACCGTGGAGGGTTCTGGTAAATGATGGGGTGAGGAGGGGCTCTTTGGCTCCCACCAGTCCCCCTGTCTGGTCTA
+
AA>ABFFFBFFFGGGGGGGGGGHHGGGGGGHHGFGGGGHGHHGHGGHHHHHHHHHHHGHHHHHHHHHHHHHGGGGGHHHHHHHHHHHHGGHHGGGGGHHHGHHGGGHHGHHHHHHHHHHHHHHHHGGGGGHHHGHHHHHGGHFHGGGGGGGHFHHHHGHHHHGGGGHGHHHHHHHHHHHHGFGGGGGGEFGGGGGGGGGGGGGGGGFFFFFFFFFFFFFFFFFFFFFFFFFFFFFFFFFFFFFFFFFFFFF
@M05620:37:000000000-D9766:1:1101:19467:10808 1:N:0:43
AGTGCCAGCTCTCAATCGCACAGGGGACCCAGGGCCTGGCCCCTCCATCCAGAAAACCTATGACCTCACCCGCTACCTGGAGCACCAACTCCGCAGCTTGGCTGGGACCTATGTGAGTATCCAGCGTAGGAATCTGGGAGTTGGGGAGGAGTGAGGAGTTGGGGAAAGACAGTCCTAACCGTGGAGGGTTCTGGTAAATGATGGGGTGAGGAGGGGCTCTTTGGCTCCCACCAGTCCCCCTGTCTGGTCTA
+
ABAAAFFFBFFFGGGGGFGAE2FAFEFGGGFFGEEEFFHHHHGGGGHHHHHHHHHHGGHHHHHHHHHHHHHGGGGGHBGHHHHHHHHHGGHHGG/EEFHHGHHGGGHGGHGHGHHHHFHHGHGHHGDDDGHFHHGHHHHGEHGHGGGGGGGHHHFHHGHHGHGCGGHGHHHHHGHGHGHH@FGGGGGGGGGGGGFBFFFGGGEGGGFBEFEFFFBBBBFFFFFFFFFFFFFFFFFFFFFFBAFFFFFFFFB
@M05620:37:000000000-D9766:1:1101:5970:10812 1:N:0:43
AGTGCCAGCTCTCCATCGCACAGGGTACCCAGGGCCTGGCCCCTCCATCCAGAAAACCTATGACCTCACCCGCTACCTGGAGCACCCACTCCGCAGCTTGGCTGGGACCTATGTGAGTATCCAGCGTAGGAATCTGGGAGTTGGGGAGGCGTGCGGCGTTGGGGACAGCCAGTCCTAACCGTGGAGGGTTCTGGTAAATGATGGGGTGAGGAGGGGCTCTTTGGCTCCCACCAGTCCCCCTGTCTGGTCTA
+
>A>>>BFFBFFFGGGGFEEAFGHDF4BBFFGFABEBFFHHHHGHGGHHHCGHHHHBFEHHFAEGHBBGHHH>E0>EGH@B2?FGHHE??GH2>E/E>F?B?GHGGGHHGHHHHHHDGGHGHHBHHGG/>EF>FGHHGH0?EHHHGG/>D.<ED.CG-ACGFGGG.-.:.:99FGGGFFGGGGGF.ADFFFFFFFFFFFFFBFFFFFFFFFFBDDFFFFFFFFFFFFFFF.FFFFFFFFFFFFFFFFFFFFB
@M05620:37:000000000-D9766:1:1101:19451:10816 1:N:0:43
AGTGCCAGCTCTCAATCGCACAGGGGACCCAGGGCCTGGCCCCTCCATCCAGAAAACCTATGACCTCACCCGCTACCTGGAGCACCAACTCCGCAGCTTGGCTGGGACCTATGTGAGTATCCAGCGTAGGAATCTGGGAGTTGGGGAGGAGTGAGGAGTTGGGGAAAGACAGTCCTAACCGTGGAGGGTTCTGGTAAATGATGGGGTGAGGAGGGGCTCTTTGGCTCCCACCAGTCCCCCTGTCTGGTCTA
+
ABBABFFFBFFFGGGGGGGFGAHHGGGGGGHHGGGEGGHHHHGHGGHHHHHHGHGHHGHHHHHHHHHHHHHGGGGGHHHHHHHHHHGHGHHHGGEGGHHHGHHGGGHHGHHHHHHHHHHHHHHHHGEGGGHHHHHHGHHGFHHHGGGGGGGHHHHHHGHHHHGGGGHHHHHHHHHHHHHHGGGGGGGGAFGGGGFGGGFGGGGGGGFBFFFFFFBBBBFFFFFFFFFFFFFFFFFFFFFFBFFFFFFFFFF
@M05620:37:000000000-D9766:1:1101:11658:10836 1:N:0:43
ACCACACCTTCTACAATGAGCTGCGTGTGGCTCCCGAGGAGCACCCCGTGCTGCTGACCGAGGCCCCCCTGAACCCCAAGGCCAACCGCGAGAAGATGCCCAGGTGAGTGGCCCGCTACCTCTTCTGGTGGCCGCCTCCCTCCTTCCTGGCCTCCCGGAGCTGCGCCCTTTCTCACTGGTTCTCTCTTCTGCCGTTTTCCGTAGGACTCTCTTCTCTGACCTGAGTCTCCTTTGGAACTCTGCAGGTTCTA
+
DCDEEDEDFFFFGGGGGGGGGGHHGGGGHGHHHGGGGGGGGHHHHGGGGGGGHHHHHHHGGGGGGGGGGGGHHHHGGGGHGHHHHGGGGGGGGGHHHHHHHGEGGFFGDHGGHHCC---FG<<D=<DG=<DCG-@C.DHF/:E/CFGFBFFF0AFG.A-99::C-<DFCFFF1::1<BBBFFFFFB0FF11<F-DFFFBF.0<.AFFFFF00<BFB:<BFF1BFFFF11FFFF:FFFFFF11<FF.<<BF1
@M05620:37:000000000-D9766:1:1101:14040:10846 1:N:0:43
AGTGCCAGCTCTCAATCGCACAGGGGACCCAGGGCCTGGCCCCTCCATCCAGAAAACCTATGACCTCACCCGCTACCTGGAGCACCAACTCCGCAGCTTGGCTGGGACCTATGTGAGTATCCAGCGTAGGAATCTGGGAGTTGGGGAGGAGTGAGGAGTTGGGGAAAGACAGTCCTAACCGTGGAGGGTTCTGGTAAATGATGGGGTGAGGAGGGGCTCTTTGGCTCCCACCAGTCCCCCTGTCTGGTCTA
+
ABAABFFFCFFFGGGGGGGGGGHHGGGGGGHHGGGGGGHHHHGHGGHHHHHHHHHHHGHHHHHHHHHHHHHGGGGGHHHHHHHHHHHHGHHHGGGGGHHHGHHGGGHHGHHHHHHHHHHHHHHHHGGGGGHHHHHHHHHGGHHHGGGGGGGHHHHHHGHHHHGGGGHHHHHHHHHHHHHHGGGGGGGGGGGGGGGGGGGGGGGGGGFFFFFFFFFFFFFFFFFFFFFFFFFFFFFFFFFFFFFFFFFFFFB
@M05620:37:000000000-D9766:1:1101:20463:10852 1:N:0:43
ACCACACCTTCTACAATGAGCTGCGTGTGGCTCCCGAGGAGCACCCCGTGCTGCTGACCGAGGCCCCCCTGAACCCCAAGGCCAACCGCGCGAAGATGCCCAGGTGAGTGGCCCGCTACCTCTTCTGGTGGCCGCATACCTCCTTCCTGGCCTCCCGGAGCTGCGCCCTTTCTCACTGGTTCTCTCTTCTGCCGTTTTCCGTAGGACTCTCTTCTCTGACCTGAGTCTCCTTTGGAACTCTGCAGGTTCTA
+
1>>AAA1AFFC1AFG131FD1EAAABEBF0FFHG00B/A/AGHHHGEEA/A/AA1BGE0EEE?E>E>EEGGHHH/EEGGCFHHA/FFGG//>/</C11?GHHHFHCFCGHGGHHGGGGGHHHHHH00<DCCHHGG-C.<G0FGGG0CFFGAFGG..C??AAGGB@@F@@FFFFFFFFFFF//BFFBFFFFFFF@FFFFFFFFFFBFFFFFFFFFFFFBFFFF-/F/FBFFFFFFFFFFFFFBFFFFF/FF;
@M05620:37:000000000-D9766:1:1101:11508:10872 1:N:0:43
AGTGCCAGCTCTCAATCACACAGGGGACCCAGGGCCTGGCCCCTCCATCCAGAAAACCTATGACCTCACCCGCTACCTGGAGCACCAACTCCGCAGCTTGGCTGGGACCTATGTGAGTATCCAGCGTAGGAATCTGGGAGTTGGGGAGGAGTGAGGAGTTGGGGAAAGACAGTCCTAACCGTGGAGGGTTCTGGTAAATGATGGGGTGAGGAGGGGCTCTTTGGCTCCCACCAGTCCCCCTGTCTGGTCTA
+
CCABBFFFCFFFGGGGG4FFGGHGGGGGGGHHGGGGGGHHHHGHGGHHHHHHHHHHHGHHHHHHHHHHHHHGGEGGHHHHHHHHHHHHGHHHGGGGGHHHGHHGGGHHGHHHHHHHHHHHHHHHHGGGGGHHHHHHHHHGGHHHGGGGGGGHHHHHHGHHHHGGGGHHHHHHHHHHHHHHGGGGGGGGGGGGGGGGGGGGGGGGGGGFFFFFFFFFFFFFFFFFFFFFFFFFFFFFFFFFFFFFFFFFFFF
@M05620:37:000000000-D9766:1:1101:8181:10887 1:N:0:43
AGTGCCAGCTCTCAATCGCACAGGGGACCCAGGGCCTGGCCCCTCCATCCAGAAAACCTATGACCTCACCCGCTACCTGGAGCACCAACTCCGCAGCTTGGCTGGGACCTATGTGAGTATCCAGCGTAGGAATCTGGGAGTTGGGGAGGAGTGAGGAGTTGGGGAAAGACAGTCCTAACCGTGGAGGGTTCTGGTAAATGATGGGGTGAGGAGGGGCTCTTTGGCTCCCACCAGTCCCCCTGTCTGGTCTA
+
BBABBF5FBFFFGGGGGGGGGGHFGGGGGGHHGGEEGGHHHHGHGGHHHHHHHGHHHGHGHHHHHHHGHHHGGEFGHHHHHHHHHHHHGHGGGGGGGHHHGHHGGGHHGHHHHHHHGHHHHHHHHGGGGGHHHHHHHHHGEHHHGGGGGGGHHHHHHGHHHHGGGGHHHHHHHHHHHHHHGGGGGGGGGGGGGGGGGGGGGGGGGGFFFFFFFFFFFFFFFFFFFFFFFFFFFFFFFFFFFFFFFFFFFF/
@M05620:37:000000000-D9766:1:1101:27051:10894 1:N:0:43
AGTGCCAGCTCTCCATCTACAGGGGCCCCCCGGCCTGGTCCCTCCCGCCCGCAAACCTCTGCCCACACCCGCTACCTGGAGCACCCCCTCCGCAGCTTGGCTGGGGCCTATGTGCGTATCCCGCGTCGGAATCTGGGCGTTGGGGCGGCGTGCGGCGTTGGGGCACGCCCGTCCTAACCGTGGCGGGTTCTGGTAAATGCTGGGGTGAGGCGGGGCTCTTTGGCTCCCACCCGTCCCCCTGTCTGGTCTAT
+
>A>>>DFFAFFFGCGB55B5BBGCE2AAAA2AAAAECG3D3F3FGF1AA>>>>>>?B3BFC33?3?>EEEGG/EEH3BB2BBFGHE>///??DDGGHHF<G2?CE/?>F0?F>GDEFGGHH<ADCC<AD-;;C;C;CH-;;9CBGG-@DDBCFAFFDFFFFFFFA.;BE-@DFFFFBFFFFED;BFA@AFFFFBBBFFF/FFBDFAC?AF?-@AFFFFFFFFFFFFFFFFF.9AFFFFFFFFFFFFFFB/B
@M05620:37:000000000-D9766:1:1101:11500:10894 1:N:0:43
AGTGCCAGCTCTCCATCACACAGGGGACCCCGTGCCTGGCCCCTCCATCCCGACAACCTATGACCTCACCCGCTACCTGGCGCACCCACTCCGCAGCTTGGCTGGGACCTATGTGAGTATCCAGCGTAGGACTCTGGGCGTTGGGGAGGGGTGCGGAGATGGGGAACGACAGTCCTAACCGTGGAGGGTTCTGGTAAATGATGGGGTGAGGAGGGGCTATTTGGCTCCCACCAGTCCCCCTGTCTGGTCTA
+
>1>>>D1@1FFFGCGGGB1DGEGCF0A00E0A00BB1BFG0FE/EEF1BF/E///AFEC1BF2FHDF@G0>/E//>GBBF0>EGGGG>EGFGEGE/<G1B?GCFGGHGGH<1FFG2>1DDFH2@FC?ACFF1?CDDFG.@CCCAC-.-<-;:-.:9-;-99/C9...:.:9-BF/B//BF=--9-9-99;ABFFFFB//99B9FF?;--99/9-9-->-9;BF//;F-A----;9/BFEB@F:B/BBFBB/
@M05620:37:000000000-D9766:1:1101:15415:10900 1:N:0:43
AGTGCCAGCTCTCAATCGCACAGGGGACCCAGGGCCTGGCCCCTCCATCCAGAAAACCTATGACCTCACCCGCTACCTGGAGCACCAACTCCGCAGCTTGGCTGGGACCTATGTGAGTATCCAGCGTAGGAATCTGGGAGTTGGGGAGGAGTGAGGAGTTGGGGAAAGACAGTCCTAACCGTGGAGGGTTCTGGTAAATGATGGGGTGAGGAGGGGCTCTTTGGCTCCCACCAGTCCCCCTGTCTGGTCTA
+
CCBCCFFFCFFFGGGGGGGGGGHHGGGGGGHHGGGGGGHHHHGHGGHHHHHHHGHHHGHHHHHHHHHHHHHGGGGGHHHHHHHHHHHHGHHHGGGGGHHHGHHGGGHHGHHHHHHHHHHHHHHHHGGGGGHHHHHHHHHGGHHHGGGGGGGHHHHHHGHHHHGGGGHHHHHHHGHHHHHHGGGGGGGGGGGGGGGGGGGGGGGGGGFFFFFFFFFFFFFFFFFFFFFFFFFFFFFFFFFFFFFFFFFFFFF
@M05620:37:000000000-D9766:1:1101:27037:10906 1:N:0:43
AGTGCCAGCTCTCAATCCACAGGGGTCCCCGGGCCTGGCCCCTCCAGCCCGCAAACCTCTGACCGCACCCGCTACCTGGAGCACCAACTCCGCAGCTTGCCTGGGACCTATGTGCGTATCCAGCGTCGGAAGCTGGGCGTTGGGGCGGCGTGCGGGGTTGGGGCAAGACAGTCCTAACCGTGGAGGGTTCTGGTAAATGATGGGGTGAGGAGGGGCTCTTTGGCTCCCACCAGGCCACCTGTCTGGTCTAT
+
>>>>AFDFAF4DGGFFG4BBEFB2E2BBGE2AEEFF2FAG1E1BEG3BAAE0A0>FFCFGGBEG/>/>E?EE/@>FF3FBB2FFHFGFEG3?<<BCGB2/?2B?A00?222?2FDCG//?GBDH/><<-@...<</..<-:A.-AA-DB9--9=--;:-9@=AD-.ABF/B/:/99F.A-;A-..9-;AFFFF/9B///;///;A.-;../..-::-;9FFF/;BB...:;A..;;..::/9/:B:;:BB/
@M05620:37:000000000-D9766:1:1101:9151:10947 1:N:0:43
AGTGCCAGCTCTCAATCGCACAGGGGACCCAGGGCCTGGCCCCTCCATCCAGAAAACCTATGACCTCACCCGCTACCTGGCGCACCAACTCCGCAGCTTGGCTGGGACCTATGTGAGTATCCAGCGTAGGAATCTGGGAGTTGGGGAGGAGTGAGGAGTTGGGGAAAGACAGTCCTAACCGTGGAGGGTTCTGGTAAATGATGGGGTGAGGAGGGGCTCTTTGGCTCCCACCAGTCCCCCTGTCTGGTCTA
+
AA>>AFFFCFFFGGGGGGGGGGHHGGGGGGHH2EEGGGHHHHGHGGHHHHHHHHHHHGHHHHHHHDGHHHHGF>EFHHHH1EGGGG1/?FGGEGGGGHHHGHHGGGHHGHHHHHHHHHHHHHHHHGGGGGHHHHHHHHFGGHHHGGFDG.EHHHHHHGHHHHGGGFGHHHHHHGGGGGGGGGGGGFGGFGGGGGFGGGGGFFFFFFFFFFFFFFFFFFFFFFFFFFFFFFFFFFFFFFFFFFFFFFFFFFF
@M05620:37:000000000-D9766:1:1101:25846:10993 1:N:0:43
AGTGCCAGCTCTCAATCGCACAGGGGACCCAGGGCCTGGCCCCTCCATCCAGAAAACCTATGACCTCACCCGCTACCTGGAGCACCCACTCCGCAGCTTGGCTGGGACCTATGTGAGTATCCAGCGTAGGAATCTGGGAGTTGGGGAGGAGTGCGGAGTTGGGGAAAGACAGTCCTAACCGTGGAGGGTTCTGGTAAATGATGGGGTGAGGAGGGGCTCTTTGGCTCCCACCAGTCCCCCTGTCTGGTCTA
+
>A3>>DFFBFFFGAAFBFF2E?GCG2AEEEFHAEEBFFHHFHGGGGHHGHHHGHH2BFHHBEFHHDBGHHHEF/>EHHFF2BFGGH11?GH2>E?E>FBBEGFGGGFGDHHHHHHFHHHHHHFHHGGAFGFGHHHHHH0FDGHHGG.AD.CGH0<D-AEHHHGGG.:::G/FGGGGGGGGGGGGAGGGEFGGGGFBFFFFFFFFFFFFFFFEFFFFFFFFFFFFFFFFFBFFFFFFFFFFFFFFFFFFFFF
@M05620:37:000000000-D9766:1:1101:7337:10999 1:N:0:43
AGTGCCAGCTCTCAATCGCACAGGGGACCCAGGGCCTGGCCCCTCCATCCAGAAAACCTATGACCTCACCCGCTACCTGGAGCACCAACTCCGCAGCTTGGCTGGGACCTATGTGAGTATCCAGCGTAGGAATCTGGGAGTTGGGGAGGAGTGAGGAGTTGGGGAAAGACAGTCCTAACCGTGGAGGGTTCTGGTAAATGATGGGGTGAGGAGGGGCTCTTTGGCTCCCACCAGTCCCCCTGTCTGGTCTA
+
AA>1A@DFAFFFFGGBAFEFGCGAFGFGAAGH0EGA/BG00FAAEGHHFAGGFHABFEBGFHBHHFHHHHFE/>FEHHFHGFGHFHHEGBGFE/E//0BBE<FFGGHHGHGGFFHHHGHFFHDHHG?CCGFHHHFGHGFFECFFGGFCCFCCGHFCHGHFHHGCFGHFFHCFHHHHFFGFGAE@BEGGEF?BBFFBBBBFFGFGGGB@FFAFFB?@?9EB/BFFFFFFFFFFEF9B/FFB@FFFFFBFFF/
@M05620:37:000000000-D9766:1:1101:16637:11002 1:N:0:43
AGTGCCAGCTCTCAATCGCACAGGGGACCCAGGGCCTGGCCCCTCCATCCAGAAAACCTATGACCTCACCCGCTACCTGGAGCACCAACTCCGCAGCTTGGCTGGGACCTATGTGAGTATCCAGCGTAGGAATCTGGGAGTTGGGGAGGAGTGAGGAGTTGGGGAAAGACAGTCCTAACCGTGGAGGGTTCTGGTAAATGATGGGGTGAGGAGGGGCTCTTTGGCTCCCACCAGTCCCCCTGTCTGGTCTA
+
CCBCCFFFCFFFGGGGGGGGGGHGGGGGGGHHGEGGGGHHHHGHGGHHHHHHHHGHHGHHHHHHHHHHHHHGGGGGHFHHHHHHHHHHGHHHGGGGGHHHGHHGGGHHGHHHHHHHHHHHHHHHHGGGGGHHHHHHHHHGGHHHGGGGGGGHHHHHHGFHHHGGGGHHHHHGHHHHHHHHGGGGGGGGAFGGGGGGGGGGGGGGGGFFFFFFFFFFFFFFFFFFFFFFFFFFFFFFFFFFFFFFFFFFFFF
@M05620:37:000000000-D9766:1:1101:17422:11004 1:N:0:43
GAGGCTGCTTTGGAAGAGCACACGTCTGAACTCCAGTCACTAGATTCCATCTCGTATGCCGTCTTCTGCTTGCAAAAAAAAAACGAAAAATATTCTAAGGATACAACAACCGAATGAGGGAACAGACTAATTATAAAATAGAAAAAAAATAAAAATCAAATAATTGACGAAAAAGACATAAAATGAAGAATATAACACTATAAACAAAGAAGACAAGAGGGAAATAAAGGTGAATCTTATAAAACAAGTGC
+
A@AAAAF>CFFDGBBBG1B1B0BAABBA1GFGB111DBFA2DFBFGBG2DDADBBAGGDBEAEHGDGGAFGF/1A10A/>E/>//////B0122222B20B111111/////<//1110//0/@0<01111221<11111111100---.00000./00<00<00000:.-:-.../:0000000;00;/0000900/0/000009..//./;//---;-----/////////;//////9///;9--///
@M05620:37:000000000-D9766:1:1101:3214:11009 1:N:0:43
AGTGCCAGCTCTCAATCGCACAGGGGACCCAGGGCCTGGCCCCTCCATCCAGAAAACCTATGACCTCACCCGCTACCTGGAGCACCAACTCCGCAGCTTGGCTGGGACCTATGTGAGTATCCAGCGTAGGAATCTGGGAGTTGGGGAGGAGTGAGGAGTTGGGGAAAGACAGTCCTAACCGTGGAGGGTTCTGGTAAATGATGGGGTGAGGAGGGGCTCTTTGGCTCCCACCAGTCCCCCTGTCTGGTCTA
+
ABABAFFFCFFFGGGGGGGGGEGGGGGGGGHHGGGGGGHHHHGHGGHHHHHHHHHHHGHEHHHHHHHHHHHGGGGGHHHHHHHHHHGHGHHHGGGGGHHHGHHGGGHHGGHHHHHHHHHHHHHHHGGGGGHHHHHHGHFGGGHHGGEDFGGHGFHHBDHHHHGGGGGHGHHHHHHHHHHHGGGGGGGGGGGGGGGGGGGGGGGGGGFFEFFEFFFFFFFFFFFFFFFFFFFFFFFFFFFFFFFFFFFFFFF
@M05620:37:000000000-D9766:1:1101:17205:11011 1:N:0:43
AGTGCCAGCTCTCAATCGCACAGGGGACCCAGGGCCTGGCCCCTCCATCCAGAAAACCTATGACCTCACCCGCTACCTGGAGCACCAACTCCGCAGCTTGGCTGGGACCTATGTGAGTATCCAGCGTAGGAATCTGGGAGTTGGGGAGGAGTGAGGAGTTGGGGAAAGACAGTCCTAACCGTGGAGGGTTCTGGTAAATGATGGGGTGAGGAGGGGCTCTTTGGCTCCCACCAGTCCCCCTGTCTGGTCTA
+
AA>AAFFFBFFFGGGGGGGGFGHHGGGGGGGHGGGGGGHHFGFFFGHHFHHGHHHHHGHHHGHHHHHGHHHGGEFGHFGGHHHHHHHHGHHHGGGGGHHHGGHGGGHHGHHHHHHHHHHHHHHHHGEGGGHHHHHHHHHGGHHHGGGGGGGHHHHHHGHHHHGGGGHHHHHHHHHHHHHHGGGGGGGGCFGGGGGGGGGGGGGGGGFFFFFFFFFFFFFFFFFFFFFFFFFFFFFFFFFFFFFFFFFFFFF
@M05620:37:000000000-D9766:1:1101:20279:11019 1:N:0:43
AGTGCCAGCTCTCAATCGCACAGGGGACCCAGGGCCCGGCCCCTCCATCCAGAAAACCTATGACCTCACCCGCTACCTGGAGCACCAACTCCGCAGCTTGGCTGGGACCTATGTGAGTATCCAGCGTAGGAATCTGGGAGTTGGGGAGGAGTGAGGAGTTGGGGAAAGACAGTCCTAACCGTGGAGGGTTCTGGTAAATGATGGGGTGAGGAGGGGCTCTTTGGCTCCCACCAGTCCCCCTGTCTGGTCTA
+
ABAABFF4>FFFGGGGGGGGGGGFDGCFGGGH2AE2AEGGGGGHGGHFHFFHHHHHHGHHGHHHHFHHHHFGG/EGHGGHFFGGHHHHGHHHGGGGGHHHGHHGGGGHGHHHHHHHHFHHHHHHHGGGGGHHHHHHHHHGEHHGGGGGGGGHHHHHHGFHHHGGGGHHHHGGGGGGGGGGGGGGGGGGAFGGGGFGFFFFFFFFFFFFFFFFFFFFFFFFFFFFFFFAEFFFFFFFFFFFFFFFFFFFFFB
@M05620:37:000000000-D9766:1:1101:27842:11021 1:N:0:43
AGTGCCAGCTCTCAATCGCACAGGGGACCCAGGGCCTGGCCCCTCCATCCAGAAAACCTATGACCTCACCCGCTACCTGGAGCACCAACTCCGCAGCTTGGCTGGGACCTATGTGAGTATCCAGCGTAGGAATCTGGGAGTTGGGGAGGAGTGAGGAGTTGGGGAAAGACAGTCCTAACCGTGGAGGGTTCTGGTAAATGATGGGGTGAGGAGGGGCTCTTTGGCTCCCACCAGTCCCCCTGTCTGGTCTA
+
ABACCFFFCFFFGGGGGGGCGGHGGGGGGGGGGGGGGGHHHHGHGGGHHHGHHGHHHGHHHHHHHHHFHHHGGGGGHHHHHHHHHHGHGHHHGGGGGHHHGHHGGGHHGHHHHHHHHHHHHHHHHGEGGGHHHHHHHHHGFHHHGGGGGGGHHHHHHGHHHHGGGGHHHHHHHHHHHHHHGGGGGGGG;AFGGGFGGGGGHGGGGGFFFFFFFFFFFFFFFHHFFFFFFFFFFFFFFFFFFFFFFFFFFFF
@M05620:37:000000000-D9766:1:1101:24204:11025 1:N:0:43
AGTGCCAGCTCTCAATCGCACAGGGGACCCAGGGCCTGGCCCCTCCATCCAGAAAACCTATGACCTCACCCGCTACCTGGAGCACCAACTACGCAGCTTGGCCGGGACCTATGTGAGCATCCAGCGTAGGAATCTGGGAGTTGGGGAGGAGTGAGGAGTTGGGGAAAGACAGTCCTAACCGTGGAGGGTTCTGGTAAATGATGGGGTGAGGAGGGGCTCTTTGGATCCCACCAGTCCCCCTGTCTGGTCTA
+
AA>AAFFCAFFFGFGGGG2FEFHGGEEAEFHHF2AEAFHHHHGHGGH5FHHHFHHHHGH3FGGHHGHHHHHGGEFGHHHHBFHHHHAFEGEGEGG>EGFHGH3>EEGGGHHHHH3GH2@GHHFHH@?AFDHHHHHHHH0FEHHH-D<CGGGHHHHHHAG/GH@GGGHHGFGGGFGGGGGGGFGGGGGF.9FGGGFGFFFFFFF/A.;@FFFFFF-99@FFFFB//BB.9/AAFAB9FF?DFAFFFFFFFFF
@M05620:37:000000000-D9766:1:1101:12531:11042 1:N:0:43
AGTGCCAGCTCTCAATCGCACAGGGGACCCAGGGCCTGGCCCCTCCATCCAGAAAACCTATGACCTCACCCGCTACCTGGAGCACCAACTCCGCAGCTTGGCTGGGACCTATGTGAGTATCCAGCGTAGGAATCTGGGAGTTGGGGAGGAGTGAGGAGTTGGGGAAAGACAGTCCTAACCGTGGAGGGTTCTGGTAAATGATGGGGTGAGGAGGGGCTCTTTGGCTCCCACCAGTCCCCCTGTCTGGTCTA
+
>?3AAFFFBFFFGGGFFFFFEEHFEGGGAEHHGGEECAG2FGGHGGFH5BG3D33BGA3GHHEHFHEGHHGGGG?EHHHFGHHFAFGHG?GHGFGGC3GHEHHGAFHHGGHHHF2FHHHHGHHHHGDEGGHHHGHHBHFGGHHHGGGGGC<FHHHAGGCGGHGGGGHHHHHHHHHHHHHHGAEGGGG@AFGGBFFGGGGFGGGGGGFBFFFFFF?B=BFFFFFFFFFFFFFFFFFFFFFFBFFFFFFFFFF
@M05620:37:000000000-D9766:1:1101:25104:11060 1:N:0:43
AGTGCCAGCTCTCAATCGCACAGGGGACCCAGGGCCTGGCCCCTCCATCCAGAAAACCTATGACCTCACCCGCTACCTGGAGCACCAACTCCGCAGCTTGGCTGGGACCTATGTGAGTATCCAGCGTAGGAATCTGGGAGTTGGGGAGGCGTGCGGAGTTGGGGAAAGACAGTACTAACCGTGGAGGGTTCTGGTAAATGAAGGGGTGAGGAGGGGCACTTTAGCTCCCACCAGTCCCCCTGTCTGGTCTA
+
>A>>>DFFBFFFG4FFFFFAECHFG2AEA2FGBAEAAFHH2GGHGGHHHFHHBGE2FEHFFFAGHDFGHHH@E>EEHHHF2BFHFH11?FG3?E@/>F3F/3?FE/BBEHFGHDGG33BFHHHGHGGGGG2GHHHHHH0FEGHHCG.DG.AEF.AC--;:CF-D.AA.BF/CFBFG0CFG?EEGDGG-;.AFFFFFFFFFB/;;AAFFFFFFDFAFF-;;BF/:BBFFEFFFFF/;BBEFF?9FFFF/B/9
@M05620:37:000000000-D9766:1:1101:20252:11085 1:N:0:43
AGTGCCAGCTCTCAATCGCACAGGGGACCCAGGGCCTGGCCCCTCCATCCAGAAAACCTATGACCTCACCCGCTACCTGGAGCACCAACTCCGCAGCTTGGCTGGGACCTATGTGAGTATCCAGCGTAGGAATCTGGGAGTTGGGGAGGAGTGAGGAGTTGGGGAAAGACAGTCCTAACCGTGGAGGGTTCTGGTAAATGATGGGGTGAGGAGGGGCTCTTTGGCTCCCACCAGTCCCCCTGTCTGGTCTA
+
ABAABFFCAFFFGGGGGGAFGGHHGGGAAEHHG2EE2FAHEHGGFGHFHHHHFHHHHGHCGHFHHHHHHHFGEEEGHHGH2GHHHHHFGF3@EEE/EG3GDHHGGGHHGHHHHH3FDGHHHHFHHGACGGFHHHHHGHCFGHHH/AFGG?DGGHHHFFHHG/<@CEHHHHHHHHHHHHHHGGGGDEFC9CFGFGGGGGGGGFF09EFBFFFFFF-9@AFB/9FFFFFFFFFFFFFFFFFFFFFFFFFFFFF
@M05620:37:000000000-D9766:1:1101:7512:11103 1:N:0:43
AGTGCCAGCTCTCAATCGCACAGGGGACCCAGGGCCTGGCCCCTCCATCCAGAAAACCTATGACCTCACCCGCTACCTGGAGCACCACCTCCGCAGCTTGGCTGGGACCTATGTGAGTATCCAGCGTAGGAATCTGGGAGTTGGGGAGGAGTGAGGAGTTGGGGAAAGACAGTCCTAACCGTGGAGGGTTCTGGTAAATGATGGGGTGAGGAGGGGCTCTTTGGCTCCCACCAGTCCCCCTGTCTGGTCTA
+
>A>>>DFFBFFFG4FGGFFAFGHGG2AEGGHH2BEEGFHHHHGHGGHGHHGHHHHFGGHHHFHHHFGHHHHEE>EEHGFF2BFGHH11?FF?EFCGEH?GFHHGGGHHGHHHHHHGHHHHHHHHHGGABGHHHHHHHH0FGHHHGG.DG.CGHBGHGGHHHHGGGAGHEHFHHHHGHHHGGGGGDGGGGGGGGGFGGGGGGGGGGFFFFFFFFFFFFFFFFFFFFFFFFFFFFFFFFFFFFFFFFFFFFFF
@M05620:37:000000000-D9766:1:1101:18911:11118 1:N:0:43
AGTGCCAGCTCTCAATCGCACAGGGGACCCAGGGCCTGGCCCCTCCATCCAGAAAACCTATGACCTCACCCGCTACCTGGAGCACCAACTCCGCAGCTTGGCTGGGACCTATGTGAGTATCCAGCGTAGGAATCTGGGAGTTGGGGAGGAGTGAGGAGTTGGGGAAAGACAGTCCTAACCGTGGAGGGTTCTGGTAAATGATGGGGTGAGGAGGGGCTCTTTGGCTCCCACCAGTCCCCCTGTCTGGTCTA
+
CCBCCFFFCFFFGGGGGGGGGGHGGGGGGGHHGGGGDGHHHHGHGGHHHHHHHHHHHGHHHGHHHHHHHHHGGEEGHBFHFGHHHHHHGHHHFGGGGHHHGHHGGGHHGHHHHHHHHHHHHHHHHGEGGGHHHHHHGHGGGHHGGGGGGGGHHHHHHGHHHHGGGGHHHHHHHHHHGHHGGEEGGGGGEFGGGGFGGGGGGGGGGGDFFFFFFFFFFFFFFFFFFFFFFFFFFFFFFFFFFFFFHFFFFFF
@M05620:37:000000000-D9766:1:1101:16896:11126 1:N:0:43
AGTGCCAGCTCTCAATCGCACAGGGGACCCAGGGCCTGGCCCCTCCATCCAGAAAACCTATGACCTCACCCGCTACCTGGAGCACCAACTCCGCAGCTTGGCTGGGACCTATGTGAGTATCCAGCGTAGGAATCTGGGAGTTGGGGAGGAGTGAGGAGTTGGGGAAAGACAGTCCTAACCGTGGAGGGTTCTGGTAAATGATGGGGTGAGGAGGGGCTCTTTGGCTCCCACCAGTCCCCCTGTCTGGTCTA
+
?AAABFFFCFFFGGGGGGGGGGHHGGGGGGHHGGGGGGHHHHGHGGHHHHHHHFHHHGHGFHHHHHHHHHHGGEGGHHHHHHHHHHHHGHHHGGGGGHHHGHHGGGHHGHHHHHGHHFHHHHHHHGDGGGHHHHHHHHHGGHHHGGGGGGGHHHFHHGHHHHGGGGHHGHHHHHHHHHHHGGGGGGGGEFGGGGGGGGGGGFGGGGDFFFFFFFFFFFFFFFFFFFFFFFFFFFFFFFFFCFFFFFFFFFF
@M05620:37:000000000-D9766:1:1101:14273:11133 1:N:0:43
AGTGCCAGCTCTCAATCGCACAGGGGACCCAGGGCCTGGCCCCTCCATCCAGAAAACCTATGACCTCACCCGCTACCTGGAGCACCAACTCCGCAGCTTGGCTGGGACCTATGTGAGTATCCAGCGTAGGAATCTGGGAGTTGGGGAGGAGTGAGGAGTTGGGGAAAGACAGTCCTAACCGTGGAGGGTTCTGGTAAATGATGGGGTGAGGAGGGGCTCTTTGGCTCCCACCAGTCCCCCTGTCTGGTCTA
+
AAAABFFFCFFFFGGGGGEFGGHHGGGGGGHHFGGGGGHFFHGHGGHHFHHFGHFHHGHHGHFHHHHHHHHGGEFGHFFGCHHHFHHGGGHFEEFGGGHHGHHGGGHHGHHHHHHHHHFHHHHHHGGGGGHHHHGHHHGGGHHHGGGGGGGHHGHHHGHHHHGGGGHHHHHHHHHHHHHHGGGGGGGGGGGGGGFGGGGGGGGGGGFFFFFFFFFFFFFFFFFFFFFFFFFFFFFFFFFDFFFFFFFFFFE
@M05620:37:000000000-D9766:1:1101:19900:11136 1:N:0:43
AGTGCCAGCTCTCAATCGCACAGGGGACCCAGGGCCTGGCCCCTCCATCCAGAAAACCTATGACCTCACCCGCTACCTGGAGCACCAACTCCGCAGCTTGGCTGGGACCTATGTGAGTATCCAGCGTAGGAATCTGGGAGTTGGGGAGGAGTGAGGAGTTGGGGAAAGACAGTCCTAACCGTGGAGGGTTCTGGTAAATGATGGGGTGAGGAGGGGCTCTTTGGCTCCCACCAGTCCCCCTGTCTGGTCTA
+
A>AABFFCAFFFGGGGGFGFGGHHGGGGGF2FG?EGFFGGHHGFFGGGFGCGHHFHHFCGHHHGHHHCGGHGGEEGHHHHHHHHHGFHGGHHGDE/>3BFGHHGGGFHEHHHHDFHHHFHHHFDF@CACFDHFHBHHHHGG0?FCGFGGCGCCDD<CA<CDHG?EGGHGHFGCGGHFHG:-;9@9E.-.:CFBB;B0BFGGFFFGDA9AF?FA.9--9A9/9BFBFFFFFFD.FFF/BAD-9BBB9FFBFB
@M05620:37:000000000-D9766:1:1101:11242:11153 1:N:0:43
GAGGCTGCTTTGGAAGAAACTGACAAGCCCGGGACACAAGATCGGAAGAGCACACGTCTGCACTCCAGTCACGAGATTCCATCTCGTATGCCGTCTTCTGCTTGAAAAAAAAAAAAATCACACTCTTCTATCTCGTTTCTTTTTTTCTTCTTACAACAAAGATACCCTCGCTACCTCCAATTTTCTTTTTCTGTTCGCTCCTTTAGACCCTCTATGGTCCTGTTCTTCCCCGCTTCCCCCTTGCCTTTCCT
+
1A1AAA?AFFFFB1FG11FFFGF1BFABF0AEEEE/BAC0GGGFGEEGH0BGHFHAAFGF1DFGHBBFFGHFE/>BFGFGGHHBGGEEG0BFE/EH/BGHBBG1BFGHHGGGGC///0<<1110011<1111110.../<=000--/000:;0000/...//0000:09--..-/90.//00000000009000//---;-////////-9:-/////9////9/;/;/-B----;9FB?9ABB//;9///
@M05620:37:000000000-D9766:1:1101:9535:11173 1:N:0:43
AGTGCCAGCTCTCAATCGCACAGGGGACCCAGGGCCTGGCCCCTCCATCCAGAAAACCTATGACCTCACCCGCTACCTGGAGCACCAACTCCGCAGCTTGGCTGGGACCTATGTGAGTATCCAGCGTAGGAATCTGGGAGTTGGGGAGGAGTGAGGAGTTGGGGAAAGACAGTCCTAACCGTGGAGGGTTCTGGTAAATGATGGGGTGAGGAGGGGCTCTTTGGCTCCCACCAGTCCCCCTGTCTGGTCTA
+
AAAAADFFBFFFGGGGFGGGGGHHGGGGGEHHFEEE2FGBGHGGGGHHHFGHHHFGHGHHHHFHHHHGHHGEEEGGHHGHGHHHFHFEGGHHGECEGGHHGHHGGFCFEHHFHHHBHFBGDGHHHGGGGDDGFGHFBFFG?0FCCCADCAAHHHHHHGHHHGCDEGAHGHFFGHCC0CGAG;9DDGGG.;.CFG0CGGBFGGFFGGFFFFFBFDFFFFFFFFFFFFFFFFFDFFBFFFFFFEFFFFFBBBF
@M05620:37:000000000-D9766:1:1101:11512:11212 1:N:0:43
AGTGCCAGCTCTCAATCGCACAGGGGACCCAGGGCCTGGCCCCTCCATCCAGAAAACCTATGACCTCACCCGCTACCTGGAGCACCAACTCCGCAGCTTGGCTGGGACCTATGTGAGTATCCAGCGTAGGAATCTGGGAGTTGGGGAGGAGTGAGGAGTTGGGGAAAGACAGTCCTAACCGTGGAGGGTTCTGGTAAATGATGGGGTGAGGAGGGGCTCTTTGGCTCCCACCAGTCCCCCTGTCTGGTCTA
+
AAAABFFFCFFFGGGGGGGGGGHHGGGGGGFHFGFGGGHHHHGEGGHHGHCGHHFHHGGGHHHHHHHHHHHGGGGGHFHHHHHGHHHHGHHHGGEGGHGHEHHFGGHHGHHFHGHDFGHHGHHHHGBEGGHHHGFGFGHFGFHHGGGGCGGGFFHHGGCFHFGGGGHHHHHHHHHHGHFGFDEBGFGGGGGGGGFFGFFFFGGGGGFFFFFFDFF>DFFFFFFFFFFFFFFFFFBFFFFFCFFFFFFFFFF
@M05620:37:000000000-D9766:1:1101:16473:11229 1:N:0:43
AGTGCCAGCTCTCAATCGCACAGGGGACCCAGGGCCTGGCCCCTCCATCCAGAAAACCTATGACCTCACCCGCTACCTGGAGCACCAACTCCGCAGCTTGGCTGGGACCTATGTGAGTATCCAGCGTAGGAATCTGGGAGTTGGGGAGGAGTGAGGAGTTGGGGAAAGACAGTCCTAACCGTGGAGGGTTCTGGTAAATGATGGGGTGAGGAGGGGCTCTTTGGCTCCCACCAGTCCCCCTGTCTGGTCTA
+
ABABBFFFCFFFFGGGGGGGGGHHGGGGGGHHGGGGGGHHFHGHGGHHHHHHGHHGHGHHHHGHHHHHHHHGGEGGHHHHHHHHGHHGGHHHGGGGGHHHGHHGGGHHGHHHHHHHHHBGHHHHHGGGGGHHHHHHHHHGGHHHGGGGGGGHHHHHHGHHHHGGGGHHHHHHHHHHHHHHGGGGGGGGCFGGGGGGGGGGGGGGGGFFFFFFFFFFFFFFFFFFFFFFFFFFFFFFFFFFFFFFFFFFFFF
@M05620:37:000000000-D9766:1:1101:6865:11236 1:N:0:43
ACCACACCTTCTACAATGAGCTGCGTGTGGCTCCCGAGGAGCACCCCGTGCTGCTGACCGAGGCCCCCCTGAACCCCAAGGCCAACCGCGCGAAGATGCCCAGGTGCGTGGCCCGCTACCTCTTCTGGTGGCCGCCTCCCTCCTTCCTGGCCTCCCGGCGCTGCGCCCTTTCTCACTGGTTCTCTCTTCTGCCGTTTTCCGTACGCCTCTCTTCTCTGCCCTGAGTCTCCTTTGGAACTCTGCAGGTTCTT
+
>>3A3>>>BBBBBDBFGG5BFGGHGDGAFEABBAAA2E22BB2BAEAABAAFHFGFGGHA>@EEFEEEEEGG3FE?EEEHEH?GHGGE>B/>BDGGHHHHHGE<<11<FADGHH-CCACGGDGH=DG00CEGHGGGGAAEGGGGEFFF;/FFGGGG.9;-9=9;-BD?BFFFFB/:BFFFF/FFFFFB;BFFFBFFFFFFFF..;.;ADFFFFF/;;9/;A/9../9;9BFFFBBBB9/99FFFFAF//;/
@M05620:37:000000000-D9766:1:1101:20819:11252 1:N:0:43
AGTGCCAGCTCTCAATCGCACAGGGGACCCAGGGCCTGGCCCCTCCATCCAGAAAACCTATGACCTCACCCGCTACCTGGAGCACCAACTCCGCAGCTTGGCTGGGACCTATGTGAGTATCCAGCGTAGGAATCTGGGAGTTGGGGAGGAGTGAGGAGTTGGGGAAAGACAGTCCTAACCGTGGAGGGTTCTGGTAAATGATGGGGTGAGGAGGGGCTCTTTGGCTCCCACCAGTCCCCCTGTCTGGTCTA
+
BCBBCFFFCFFFGGGGGGGGGGHGGGGGGGHHGGGGGGHHHHGHGGHHHHHHHHHHHGHHHHHHHHHHHHHGGGGGHHHHGHHHHHHHGHHHGGGGGGHHGHHGGGHHGHHHHHHHHFHHHHHHHGGGGGHHHHHHHHGGGHHHGGFGGGGHHGHHHGGHHCFGGGHHHHHHHHHHHHHHGGGGGGGGEGGGGGFGGGGGGGGGGGFFFFFFFFAFFFFFFHHFFFFEFFFFFFFFFFFFFFFFFFFFFFF
@M05620:37:000000000-D9766:1:1101:5372:11288 1:N:0:43
AGTGCCAGCTCTCAATCGCACAGGGGACCCAGGGCCTGGCCCCTCCATCCAGAAAACCTATGACCTCACCCGCTACCTGGAGCACCAACTCCGCAGCTTGGCTGGGACCTATGTGAGTATCCAGCGTAGGAATCTGGGAGTTGGGGAGGAGTGAGGAGTTGGGGAAAGACAGTCCTAACCGTGGAGGGTTCTGGTAAATGATGGGGTGAGGAGGGGCTCTTTGGCTCCCACCAGTCCCCCTGTCTGGTCTA
+
AAAABFFFBFFFGGGGGGGCGGHGGGGGGGHHGGFGAFHHGHGGGGHHHGHHGHFHHGHHHHFHHHHHHHHGGEFGHHHHGGHAHHEGFHHHGGGGGHGHGHHGGGHHGHHFGGDDDHHHHGHHHGCEDGHHHHHHHF0FEHHGCCC@GEDHFFHHHGHHFF??CDHFFHGHHHFFHHHHGGGFDGGGGGGGGB;FGGFGFGFBEGFFEF?FFDFFFFFFFB/BBBFFFFFFFFFFFFFF=EFFFBFFFFF
@M05620:37:000000000-D9766:1:1101:28683:11303 1:N:0:43
AGTGCAAGCTCTCAATCGCACAGGGGACCCAGGGCCTGGCCCCTCCATCCAGAAAACCTATGACCTCACCCGCTACCTGGAGCACCAACTACGCCGCTTGGCTGGGACCTATGTGAGCATCCAGCGTAGGAATCTGGGAGTTGGGGAGGAGTGAGGAGTTGGGGAAAGACAGTCCTAACCGTGGAGGGCTCTGGTAAATGATGGGCTGAGGAGGGGCTCTTTGGCCACCACCAGTCCCCCTGTCTGGTCTA
+
>>A>>@11AFF3B1BFG111AEBEBAAEAECGF0BB/AA00A/BEEADF0BFEFHFBBGGF1AFGGF1BGGE>>/>BBFBBFB?B>0?/01B?>/><<?FEGHGC?B<?<<BFGG>D111FG<FFC<?<<?1?1?FFHAF>0>FCCAC<CEGF0<CC</;;B;CCACGB;CG0;9FBF/F-.;AAEF@...BFG;;FFBBB:99--;A-AEFAB9---;FFF//B//--9--9-///99A--/BF:B9;/F
@M05620:37:000000000-D9766:1:1101:17759:11306 1:N:0:43
AGTGCCAGCTCTCAATCGCACAGGGGACCCAGGGCCTGGCCCCTCCATCCAGAAAACCTATGACCTCACCCGCTACCTGGAGCACCAACTCCGCAGCTTGGCTGGGACCTATGTGAGTATCCAGCGTAGGAATCTGGGAGTTGGGGAGGAGTGAGGAGTTGGGGAAAGACAGTCCTAACCGTGGAGGGTTCTGGTAAATGATGGGGTGAGGAGGGGCTCTTTGGCTCCCACCAGTCCCCCTGTCTGGTCTA
+
>>>>AFF@3CCFGFGGGEGGEEHHGEEC2EAAAAFE2FGG2BE1EECHEH3D3GBGHGFFEGBGGGH3F1?EEEEGHBGHFGHHHHA?EEHGGG@/EFBB/GCADE0B/FHDFB?G1?D1BG21?BAEGEF11@F1FHC/?G11ADF-CCA0.0<.<D//DCCG.:CFCHHHGHFFF0G.9E.-...9E?.000;900;BF0;BAA.-..;FF?;B=BFF//;9BF/A?BFD..:/9/A.9;/B/FFFFF/
@M05620:37:000000000-D9766:1:1101:24440:11317 1:N:0:43
AGTGCCAGCTCTCAATCGCACAGGGGACCCAGGGCCTGGCCCCTCCATCCAGAAAACCTATGACCTCACCCGCTACCTGGAGCACCAACTCCGCAGCTTGGCTGGGACCTATGTGAGTATCCAGCGTAGGAATCTGGGAGTTGGGGAGGAGTGAGGAGTTGGGGAAAGACAGTCCTAACCGTGGAGGGTTCTGGTAAATGATGGGGTGAGGAGGGGCTCTTTGGCTCCCACCAGTCCCCCTGTCTGGTCTA
+
BBAACFFFCFFFGGGGGGGGGGHGGGGGGGHHFEGGGGHHHHGHGGHHHGGHHHHHHGHFHHHHHHHHHHHGGEEGHHHHGHHHHHHHGHHHEGGGGHFHGHBFGGHHGHHHHHHHHHHHHHHHHGGGGGHHHHHHHHGGGHHHGGGGGGGGHHHHGGHHHFGGEDHHHHHHHHHHHHHHGGGGDGGGCFFGFGFGGGGGGGGGGGFFFFFFFFFFFFFFFFFFFFFFFFFFFFFFFFFFFFFFFFFFFFF
@M05620:37:000000000-D9766:1:1101:19413:11344 1:N:0:43
AGTGCCAGCTCTCAATCGCACAGGGGACCCAGGGCCTGGCCCCTCCATCCAGAAAACCTATGACCTCACCCGCTACCTGGAGCACCAACTCCGCAGCTTGGCTGGGACCTATGTGAGTATCCAGCGTAGGAATCTGGGAGTTGGGGAGGAGTGAGGAGTTGGGGAAAGACAGTCCTAACCGTGGAGGGTTCTGGTAAATGATGGGGTGAGGAGGGGCTCTTTGGCTCCCACCAGTCCCCCTGTCTGGTCTA
+
ACABBFFFCFFFGGGGGGGGGGHHGGGGGGHHG2EFGGHHFHGHGGHHHHHHHHHHHGHHHHHHHHHHHHAFGEGGGHHHHHHHHHHHGHHHGGGGGHHHGHHGGGHHGHHHHHHHHFHHHHHHHGGGGGHHGHHHHHHGGHHHGGGGGGGHHHHHHGHHHHGGGGHHHHHHHHHHHHHHGGGGGGGGGGGGGGGGGGGGGGGGGGDFFFFFFFFFFFFFFFFFFFFFFFFFFFFFFFFFFFFFFFFFFFF
@M05620:37:000000000-D9766:1:1101:26032:11349 1:N:0:43
AGTGCCAGCTCTCAATCGCACAGGGGACCCAGGGCCTGGCCCCTCCATCCAGAAAACCTATGACCTCACCCGCTACCTGGAGCACCAACTCCGCAGCTTGGCTGGGACCTATGTGAGTATCCAGCGTAGGAATCTGGGAGTTGGGGAGGAGTGAGGAGTTGGGGAAAGACAGTCCTAACCGTGGAGGGTTCTGGTAAATGATGGGGTGAGGAGGGGCTCTTTGGCTCCCACCAGTCCCCCTGTCTGGTCTA
+
ABABCFFFCFFFGGGGGGGCGGHHGGGGGGHHFGGGGGHHHHGHGGHHHHHHHHHHHGHHHHHHHHGHHHHGGEGGHHHHFGHHHHHHGHHHEGGGGHGHGHHGGGHHGHHHHHHHHHHHHHHHHGGGGGHHHHHHHHFGGHHHGGEGGFEHHHHHHGHHHHGGGGHHHHHHHHHHHHHHGGGGGGGGCFFGGGFGGGGGGGGGGGFFFFFFFFFFFFFFFFFFFFFFFFFFFFFFFFFFFFFFFFFFFFF
@M05620:37:000000000-D9766:1:1101:14989:11352 1:N:0:43
AGTGCCAGCTCTCAATCGCACAGGGGACCCAGGGCCTGGCCCCTCCATCCAGAAAACCTATGACCTCACCCGCTACCTGGAGCACCAACTCCGCAGCTTGGCTGGGACCTATGTGAGTATCCAGCGTAGGAATCTGGGAGTTGGGGAGGAGTGAGGAGTTGGGGAAAGACAGTCCTAACCGTGGAGGGTTCTGGTAAATGATGGGGTGAGGAGGGGCTCTTTGGCTCCCACCAGTCCCCCTGTCTGGTCTA
+
ABAABFFFBFFFGDGGGGGCGGHGGFAEEEHHFFEEFGHHHHGHGGHHHHHHHHHHHGHHHHHHHHHHHHHGG>EEHHHH2FHFHH1?EGHHFGFGGHFGGHHGGGHHGHHGHHHFHHHHHHHHHGDGGGHHHHHHHHFFGHGHGG<CGEEGHDGGHGGHHHGGGGHFHHHHHHHGHHHHGDGBDEGGAFFGGGGGGGGGGGGGGGFFFFFFFFFFFFFFFFFFFFFFFBFFFFFFFFFFFFFFFFFFFF/
@M05620:37:000000000-D9766:1:1101:16491:11353 1:N:0:43
AGTGCCAGCTCTCAATCGCACAGGGGACCCAGGGCCTGGCCCCTCCATCCAGAAAACCTATGACCTCACCCGCTACCTGGAGCACCAACTCCGCAGCTTGGCTGGGACCTATGTGAGTATCCAGCGTAGGAATCTGGGAGTTGGGGAGGAGTGAGGAGTTGGGGAAAGACAGTCCTAACCGTGGAGGGTTCTGGTAAATGATGGGGTGAGGAGGGGCTCTTTGGCTCCCACCAGTCCCCCTGTCTGGTCTA
+
>AAABFFFCFFFGFGGGGGGGGHHGGGGGGHHGGGGGFHHHHGHGGHHHHHHHGHHHGHHHHHHHHHHHHHGGGGGHHHGHGHGHHHHGHHHGGGGGHHHGHHGGGGHGHGHHHHHHHHHHHHHHGGGGGHHHHHHHHHGGHHHGGGGGGGHHHHHHGHHHHGGGGHHHGHHHHHHGHHHG;CFDGGGCFFFGGFGGGGGGGGGGGFFFFFFFFFFFAFFFFFFFEFFFFFFFFFFFFFFFFFFFFBFFFB
@M05620:37:000000000-D9766:1:1101:16473:11355 1:N:0:43
AGTGCCAGCTCTCAATCGCACAGGGGACCCAGGGCCTGGCCCCTCCATCCAGAAAACCTATGACCTCACCCGCTACCTGGAGCACCAACTCCGCAGCTTGGCTGGGACCTATGTGAGTATCCAGCGTAGGAATCTGGGAGTTGGGGAGGAGTGAGGAGTTGGGGAAAGACAGTCCTAACCGTGGAGGGTTCTGGTAAATGATGGGGTGAGGAGGGGCTCTTTGGCTCCCACCAGTCCCCCTGTCTGGTCTA
+
ABAABFFFCFFFGGGGGGGGGGHHGGGGGGHHGGGGGGHHHHGHGGHHHHHHHHHHHGHHHHHHHHHHHHHGGEGGHHHHFGGHHHFEFHHHGGGGGHHHGHHGGGHHGHHHHHHHHHHHHHHHHGGGGGHHHHHHHHHGGHHHGGFGGGGHHHHHGGHHHHGGGGHHHHHHHHHHHHHHGGGGGGGGGGGGGGGGGGGGGGGGGGFFFFFFFFFFFFFFFFFFFFFFFFFFFFFFFFFFFFFFFFFFFFB
@M05620:37:000000000-D9766:1:1101:11996:11362 1:N:0:43
AGTGCCAGCTCTCAATCGCACAGGGGACCCAGGGCCTGGCCCCTCCATCCAGAAAACCTATGACCTCACCCGCTACCTGGAGCACCAACTCCGCAGCTTGGCTGGGACCTATGTGAGTATCCAGCGTAGGAATCTGGGAGTTGGGGAGGAGTGAGGAGTTGGGGAAAGACAGTCCTAACCGTGGAGGGTTCTGGTAAATGATGGGGTGAGGAGGGGCTCTTTGGCTCCCACCAGTCCCCCTGTCTGGTCTA
+
>AAABFFFBFFFGGGGGGGGGGHGGGGGGGHHGGGGGGHGHHGHGGHHHHGHHGHHHGHHHHHHHHHHHHHGGGCGHHHFHGHEHHHHGHHHGG?EGFHGGHHGGDFHFHHHHHHHHHGHHHHHHGGGGGHHHGHHHHGGGHHHFGFGGGGHHHHHHGHHHHGGGGHHGHHHHGHHHHHGGGGGGGGGGGGGGGGGGGGGGGGGGGFFFFFFFFFFFFFFFFFFFFFFFFFFFFFFFFFFFFFFFFFFFF/
@M05620:37:000000000-D9766:1:1101:17263:11375 1:N:0:43
ACCTTCTACAATGAGCTGCGTGTGGCTCCCGAGGAGCACCCCGTGCTGCTGACCGAGGCCCCCCTGAACCCCAAGGCCAACCGCGAGAAGATGCCCAGGTGAGTGGCCCGCTACCTCTTCTGGTGGCCGCCTCCCTCCTTCCTGGCCTCCCGGAGCTGCGCCCTTTCTCACTGGTTCTCTCTTCTGCCGTTTTCCGTAGGACTCTCTTCTCTGACCTGAGTCTCCTTTGGAACTCTGCAGGTTCTAGATCG
+
CCDCDFBBFFFFFGBGGGGGAEEHGGHHGGGGGG2BGFGHGGGEEEBFHHHHHH0EFGGGGGGGEFHHHHGGGGFGHHH/FFGGE<>BFHHHHHHH2GGGHHGHHGGHHGGG@GHHHHHHHHGGHGHHGGGGGHGHHGHHHHHHHHGGGGGGGGGGGGGGGGGFFFFFFBFFFFFFFFFFFFFHHHFFFFFFFHFFFFFFFFFFFFFFFHFHFBFFFFFFFFFFFFFFFFFFFFFFFFFFFFFFFBF0BFE
@M05620:37:000000000-D9766:1:1101:3217:11387 1:N:0:43
GAGGCTGCTTTGGAAGAAACTGACAAGCCAGGGACACAAGATCGGAAGCGCACACGTCTGAACTCCAGTCACGAGATTCCATCTCGTCTTCCGTCTTCTGCTTGAAAAAAAACACACTAACTTATCCGGTTCCCCTCCTCCTCCCCTCTTGACTCCGCGATTCGGTCCTATTCTCACGTGCTTCTTCCTCGCCCGGTTTCGGATTTGGTTCTGTGCCGGGACCTGATCTGCCTTGAAATTGTGTGTGGTCT
+
>AA1>ACAFFFFG1FGAGG1BFGABG0BB00GBFFAGGGFBGHEEB/EE/A/A/BA0BBFBDFGGB1FGHBDEB>EFBBF@@FGGBF/??B@EFGG?FFG1BF1BGHE0<E//?0/?0011121211<</?/11??//0??<<0..0.01>11<1>..--=.0...;-000:00000;C..;0C0C00;0.-;.;-A.9C.----///:-9///;9/;9--9:--/://////;:////:///-----:;/
@M05620:37:000000000-D9766:1:1101:25721:11405 1:N:0:43
AGTGCCAGCTCTCAATCGCACAGGGGACCCAGGGCCTGGCCCCTCCATCCAGAAAACCTATGACCTCACCCGCTACCTGGAGCACCAACTCCGCAGCTTGGCTGGGACCTATGTGAGTATCCAGCGTAGGAATCTGGGAGTTGGGGAGGAGTGAGGAGTTGGGGAAAGACAGTCCTAACCGTGGAGGGTTCTGGTAAATGATGGGGTGAGGAGGGGCTGTTTGGCTCCCACCAGTCCCCCTGTCTGGTCTA
+
ABABCFFFCFFFGGGGGGGGGGHGGGGGGGHHGGGGGGHHHHGHGGHHHHHHGEHHHGHHHHHHHHHHHHHGGGGGHHHHHHHHHHHHGHHHGGGGGHHHGHHGGGHHGHHHHHHHHHHHHHGHHGGGGGHGHHHHHHHGGHHHGGFFGGGHHFHHHGHHHGGGGD.GFHHHHHHHHHHHGGGGGGGGDGGGGGGGFGGGGGGGGGFFFFFFFFFFFFBAFFFFFFFFFFFFEFFFFFFFFFFFFFFFFFF
@M05620:37:000000000-D9766:1:1101:5765:11407 1:N:0:43
AGTCCCAGCTCTCCATCGCACAGGGGACCCAGTGCTTGGCCCCTCCATCCAGAAAACCTATGACCTCACCCGCTACCTGGCGCACCCCCTCCGCAGCTTGGCTGGGACCTATGTGAGTATCCAGCGTAGGAATCTGGGCGTTGGGGCGGCGTGCGGAGTTGGGGAAAGCCCGTCCTAACCGTGGAGGGTTCTGGTAAATGATGGGGTGAGGAGGGGCTCTTTGGCTCCCACCAGTCCCCCTGTCTGGTCTA
+
>A>1>BFF@FFFGAGABEE1E?GEG00AE0BG1BF21BFHHHGHGGHHHFHHHHH0BEHHBGHHHDBGHHH/>>>EFB1B0/BEEEG/>EE/?E?EEG<BEGHGGGHHGHFHHHH2DGHHHHGGGGC/>E<GHHHHGH/ACGGFCC.-A-;A@?AG-@BFFF@@---A/;-9@BFFFFFF@FF@-AB@BFFFFFFFFFFFFFFFFFF@?FF/BF@@@@FFFFFFFFFFFBFF-AFFFFFF@FFFFFFFFFB
@M05620:37:000000000-D9766:1:1101:12447:11419 1:N:0:43
GAGGCTGCTTTGGAAGAAACTGACAAGCCAGGGACACAAGATCGGAAGAGCACACGTCTGAACTCCAGTCACGAGATTCCATCTCGTATGCCGTCTTCTGCTTGAAAAAAAAAAAGAAGAAAGAAAACAACCAAAAAAGAAAAAAATAAGAAACAATTATAAAACGTACGCTCGCACCAAAAAACACAGAAGATACCCATCATACTTAGAACAAAAAGTCAGAGAGGACCTGTAACCTAGATAGAATGTGC
+
A?AA>ACAFFF@GABBFGGGGGH4BF4BBBB4B2BFBGEGFHBAE2AA2AABF2F0BBAB5ABFB33BDA3DB1>1?55DFH5B3BBEF3@G/?EG?FHH@FF3BGBGFF/<@/</<02@222@0<?0<///////.-<.00<.--.<0000///.000000<C0-.:.-...-9---.....-.;...///////9//////////9////:..:..//////....:...//9////9///////////
@M05620:37:000000000-D9766:1:1101:25726:11422 1:N:0:43
AGTGCCAGCTCTCAATCGCACAGGGGACCCAGGGCCTGGCCCCTCCATCCAGAAAACCTATGACCTCACCCGCTACCTGGAGCACCAACTCCGCAGCTTGGCTGGGACCTATGTGAGTATCCAGCGTAGGAATCTGGGAGTTGGGGAGGAGTGAGGAGTTGGGGAAAGACAGTCCTAACCGTGGAGGGTTCTGGTAAATGATGGGGTGAGGAGGGGCTCTTTGGCTCCCACCAGTCCCCCTGTCTGGTCTA
+
ABAABFFFCFFFGGGGGGGFGGHHGFGGGGHHGGGGGGHHHHGHGGHHHHHHHHHHHGHHHHHHHHHHHHHGGEGGHHHHGGHHHHFHGHHHGGGGGHHHGHHGGGHHGHHHHHHHHHHHHHHHHGGGGGHHHHHHHHFGGHHHGGEGGGGHHGHHHGHHHHGGGGHHHHHHHHHHHHHHGGGGGGGGEFFGGGFGGGGGGGGGGGFFFFFFFFFFFFAFFFFFFFFFFFFFFFFFFFFFFFFFFFFFFFF
@M05620:37:000000000-D9766:1:1101:5095:11424 1:N:0:43
ACCACACCTTCTACAATGAGCTGCGTGTGGCTCCCGAGGAGCACCCCGTGCTGCTGACCGAGGCCCCCCTGAACCCCAAGGCCAACCGCGAGAAGATGCCCAGGTGAGTGGCCCGCTACCTCTTCTGGTGGCCGCCTCCCTCCTTCCTGGCCTCCCGGCGCTGCGCCCTTTCTCACTGGTTCTCTCTTCTGCCGTTTTCCGTAGGACTCTCTTCTTTGACCTGAGTCATCTTTGGAACTCTGCAGGTTCTA
+
ABBCCCBCFFFFGGGGGGGGGGHGGGGGHGHHHGGGGGGGGHHHHGGGGGGGHHHHHHHGGGGGGGGFGGGGHHGGGGGHGGHHHGGGGGGG?DFCGF2GHF//?1?F?DFCGG>@-->FHHFD000<=/<.C@CDAAGFFHDB:0C0;BFFF.EFC---;@9A--A@=BFB//9://BBB//;9//B;/9/9-;AFF/B;/...///////BBF/////;///9:9//;;BB/9BF/B/B///9F.;F//
@M05620:37:000000000-D9766:1:1101:26651:11465 1:N:0:43
AGTGCCAGCTCTCAATCGCACAGGGGACCCAGGGCCTGGCCCCTCCATCCAGAAAACCTATGACCTCACCCGCTACCTGGAGCACCCACTCCGCAGCTTGGCTGGGACCTATGTGAGTATCCAGCGTAGGAATCTGGGAGTTGGGGAGGAGTGAGGAGTTGGGGAAAGACAGTCCTAACCGTGGAGGGTTCTGGTAAATGATGGGGTGAGGAGGGGCTCTTTGGCTCCCACCAGTCCCCCTGTCTGGTCTA
+
AA>>AFFFBFFFG4GGFFG2E?HDG2AEEAFGFFGEFFHFFHGHGGHHHHHHHGHEGGHHFFHHHFGHHHHEG/EGHHHH2BGHHH1??GHEEE?FEH3FFHHGGGHHGHHHHHHGHHHHHHHHHGFBGGHHHGHHHH0FEHHHGG.AD.<GH0GGCDHHHHGGG..C/C/CHHHHHHHGGGGGAEGGEGGGGGFGGGGGGGGGGFFFFFFFFFFFFFFFFFFFFFFFFFFFFFFFFFFFFFFFFFFFFFF
@M05620:37:000000000-D9766:1:1101:26634:11469 1:N:0:43
AGTGCCAGCTCTCAATCGCACAGGGGACCCAGGGCCTGGCCCCTCCATCCAGAAAACCTATGACCTCACCCGCTACCTGGAGCACCAACTCCGCAGCTTGGCTGGGACCTATGTGAGTATCCAGCGTAGGAATCTGGGAGTTGGGGAGGAGTGAGGAGTTGGGGAAAGACAGTCCTAACCGTGGAGGGTTCTGGTAAATGATGGGGTGAGGAGGGGCTCTTTGGCTCCCACCAGTCCCCCTGTCTGGTCTA
+
AAAAABFFBFFFGGGGFFGEGAGAFEEGEEHHGGGEFGHH2GEGGGHHHGHHEFHGHGHHHHEHHHHHHHHGEEEGHHHGFGGHHHHEGBGEEFC?E?3EEBGGEGHHGFHHHHHHHGHHHHFHHC?CBGGHHGHHHGHGGGHHGGGGGGGHHHHHGEHHHGGGEGHHFGFFHHHHFHFGGEEBFGGGCFAFGGFFGGGGGGGGGGFBFFFFFF?B;-AFFFFFFFFFFFFFFFFFFFFFBFFFFFBFFFF
@M05620:37:000000000-D9766:1:1101:26132:11484 1:N:0:43
AGTGCCAGCTCTCAATCGAACAGGGGACCCAGGGCCTGGCCCCTCCAGCCAGAAAACCTATGACCTCACCCGCTACCTGGAGCACCAACTCCGCAGCTTGGCTGGGACCTATGTGAGTATCCAGCGTAGGAATCTGGGAGTTGGGGAGGAGTGAGGAGTTGGGGAAAGACAGTCCTAACCGTGGAGGGTTCTGGTAAATGATGGGGTGAGGAGGGGCTCTTTGGCTCCCACCAGTCCCCCTGTCTGGTCTA
+
>A>>ADF1>BFFGAGGGG1BGCHGGGFEGFHHBAEFCFHHHHGHGGH1FFFHHHHFGGH1FGHHHFGHHHHEG>EGHHHHBFHHHHAFEGHGEECGEGFGGHFFGGHHGHHHHHFHHHHHHHHHHGGGGGHHHHHHHH0FGHHHGG.CG.CGH0GHCFHHHHGGGCEGFHHHHHHHHHHHGGGG?GGGCFFGGGFFGGGGGGGGGGF@FFFFFF@@@@FFFFFFFFFFFFFFFFFFFFFF@FFFFFFFFFF
@M05620:37:000000000-D9766:1:1101:6339:11484 1:N:0:43
GAGGCTGCTTTGGAAGAAACTCATAGATTACTGCAACAGTTCCCCCTGGACCTGGAAAAGTTTCTTGCCTGGCTTACAGAAGCTGAAACAACTGCCTACAGGATGCTACCCGTCAGGAACTACTCCTAGCAGCCTCCAAGAGCGCAACAGAGCTGATGAACCAATGGAACGACCGTCAGGCATTTACGCTTTCGCACTCTTGTGGATCCCCTTGACCAATTCTCCGACTTTGTACTTGTCAATGACAAGCC
+
AA1AAAFAFFFFBGBGEFGGGGBGHFBHHHEFHGEGHFHHGGHHHGGGGHFHHHHHEFBGHFHHHHHFHHHHGHHCHHGFGFGHHFFGGH/GHHHHGF0FGF0@BBFDGFGEG///B1E011BFF1BBD<<F0FG0?<1G0B0>/>B/@GCGGEBF1FD1<<?/FGH1FCE.>-<<EC.C/<CHG0DEF.;C0:CEGGHHHGGB.0CFG9.;F/90;FEGGFB90.--;;BFB/B/F/BB//;BB//;-;;
@M05620:37:000000000-D9766:1:1101:6351:11497 1:N:0:43
GAGGCTGCTTTGGAAGAAACTCATAGATTACTGCAACAGTTCCCCCTGGACCTGGAAAAGTTTCTTGCCTGGCTTACAGAAGCTGAAACAACTGCCTACAGGATGCTACCCGTAAGGAAAGGCTCCTAGCAGACTCCAAGGGAGTAAAAGAGCTGATGAAACAATGGCACGTAAGTCAGGCATTTCCGCTTTAGCACTCTTGTGGATCCAATTGAACAATTCTCAGCATTTGTACTTGTAACTGACAAGCC
+
BABBBAFBFFFFGGGGGGGGGGHHGHHHHHHHHHHHFFGHHHHHHGGGHFHHHHHHHHHGFGHHHHHHHHHHHHHGHHHHHHHHHHHHHHHHHHHHGHHFHH1GGHHHHHHGGGGHHHHGHHHHHGHHH3FHHHHHHHEHGGHG?CFGHHGHHEHHHGHHGHHHHHHHH1CGFHHHHHHHGFHHHHHGGGGGHHHHHHGHHHGHGHHFHHHHGHHHHCHHHGHHHHHGGGGGFGGGGGGGGGGGGGGBFGE
@M05620:37:000000000-D9766:1:1101:28894:11525 1:N:0:43
AGTGCCAGCTCTCAATCGCACAGGGGACCCAGGGCCTGGCCCCTCCATCCAGAAAACCTATGACCTCACCCGCTACCTGGAGCACCAACTCCGCAGCTTGGCTGGGACCTATGTGAGTATCCAGCGTAGGAATCTGGGAGTTGGGGAGGAGTGAGGAGTTGGGGAAAGACAGTCCTAACCGTGGAGGGTTCTGGTAAATGATGGGGTGAGGAGGGGCTCTTTGGCTCCCACCAGTCCCCCTGTCTGGTCTA
+
>A3>ADFFBCFFGGFFBFF2E?GCG2BAEEFHGGG2FFHHHHGHGGHHHGHHHHH2FGHHHFHHHFGFGHHFG/>EGHHHBFGHHH1?EGF@>E?F>G?FEH3FEFGHAGHHHHHHHHHHHHHFHGGGGGHHHHHHHH0FCGHHGGFGGAEHHBGGCDHHB<DGED.::CHHHHHHHHHHGGEGDGGGAFGGGGCFGGGGGGGGG.9=EFFFFF;CFFFFFFFFFFF?AFFFFFFFFFFFFFFFFFFFFFB
@M05620:37:000000000-D9766:1:1101:21692:11525 1:N:0:43
AGTGCCAGCTCTCAATCGCACAGGGGACCCAGGGCCTGGCCCCTCCATCCAGAAAACCTATGACCTCACCCGCTACCTGGAGCACCAACTCCGCAGCTTGGCTGGGACCTATGTGAGTATCCAGCGTAGGAATCTGGGAGTTGGGGAGGAGTGAGGAGTTGGGGAAAGACAGTCCTAACCGTGGAGGGTTCTGGTAAATGATGGGGTGAGGAGGGGCTCTTTGGCTCCCACCAGTCCCCCTGTCTGGTCTA
+
BCABCFFFDFFFGGGGGGGCGGHGGGGGGGHHGGGGGGHHHHGHGGHHHHHHHHHHHGHHHHHHHHHHHHHGGEGGHHHHGHHHHGHHGHHHGGGGGHHHGHHGGGHHGHHHHHHHHHHHHHHHHGDGGGHHHHHHHHHGGHHHGGGGGGGHHHHHHGHHHHGGGGHHHHHHHHHHHHHHGGGGGGGGEGGGGGFGGGHGGGGGGGDFFFFFFFFFFFFFFFFFFFFFFFFFFFFFFFFFFFFFHHFFFFF
@M05620:37:000000000-D9766:1:1101:12991:11564 1:N:0:43
AGTGCCAGCTCTCAATCGCACAGGGGACCCAGGGCCTGGCCCCTCCATCCAGAAAACCTATGACCTCACCCGCTACCTGGAGCACCAACTCCGCAGCTTGGCTGGGACCTATGTGAGTATCCAGCGTAGGAATCTGGGAGTTGGGGAGGAGTGAGGAGTTGGGGAAAGACAGTCCTAACCGTGGAGGGTTCTGGTAAATGATGGGGTGAGGAGGGGCTCTTTGGCTCCCACCAGTCCCCCTGTCTGGTCTA
+
1>1>AF1FAFFD1BFAAAEFEECG00AAFC0GF?E/A//FGEEA/BEF1FGFHFHFGGHHHFHGHFG1GHFEE/EEHGBGGHHHHA0?EHHHGGGGGGHHGHHGGFHHGFHHGHHHHHHHHHHHHGGGGGHHHHHHHHCFGHHHGGCCGCFHHHHHHGHHHHGGGGHHGHGHHHHHHGHHGGGGGGGGGGGGGGGGGGGGGGGGGGF@FFFFFF@@@@FFFFFFFFFFFFFFFFFFFFFF@FFFFFFFFFB
@M05620:37:000000000-D9766:1:1101:7703:11572 1:N:0:43
ACCACACCTTCTACAATGAGCTGCGTGTGGCTCCCGAGGAGCACCCCGTGCTGCTGACCGAGGCCCCCCTGAACCCCAAGGCCAACCGCGAGAAGATGCCCAGGTGAGTGGCCCGCTACCTCTTCTGGTGGCCGCCTCCCTCCTTCCTGGCCTCCCGGAGCTGCGCCCTTTCTCACTGGTTCTCTCTTCTGCCGTTTTCCGTAGGACTCTCTTCTCTGACCTGAGTCTCCTTTGGAACTCTGCAGGTTCTA
+
BBBBBBBBFFFFGGGGCGG5GDHHGGGGHCGFHGGGGGGGGHHHHGGGFGGGHHHHHHHGGGGGGGGGGGGHHHHGGGGHGHHHHGGFGGGGCGHGHHHHHHEGCGGFGHGGHH?C@C-GFGDGHBDHDCDFHDGGGGHGHGGHHGGG0BFGGGGG?D--@FFF-@DF-FFFFFBB9BFFFFFFFFFFFBBFFFFFFFFFFFA9DFFFBFFFFFBF9BBFFFEBBFF/BFBFFFFFFFFFFFFBFFFFF9/
@M05620:37:000000000-D9766:1:1101:2873:11589 1:N:0:43
GAGGCTGCTTTGGACGAAACTGATAACCCAGGGACACAAGATCGGAAGATCACACCTCTGCACTCTAGTCACGGGATTTCATCTCGTATCCCTTCTCCTGTTTTAAAAAAAAAAAAACAAACCAAACCAACATATTATGTGTTTAGTGCCGTAGGTATTAGCAGCCCACACTTCCTCCACTAAGCATCATCATACCACATCCTCGTGTCGTAATGAGCCTGACACTCTCACCCGCTGCCCAATCTTACATC
+
>3>A>>FA@BB4F4AAEEEFG5FDDD4BFFGFEABA2GGFHHFHG?1EG5B3B3B1B1BA3BBGB55DFFD5?1>1BE3BFHBFBBBEG1BB3BFB3BF33BBBBFDGHGGC//>>////0//?///<....01111111110/00=00=-....=00000/00/.....;:00900///0//:/0000000000/90.90/00..../.....//9/;/.///;//////..----..././///////;
@M05620:37:000000000-D9766:1:1101:9761:11589 1:N:0:43
ACCACACCTTCTACAATGAGCTGCGTGTGGCTCCCGAGGAGCACCCCGTGCTGCTGACCGAGGCCCCCCTGAACCCCAAGGCCAACCGCGAGAAGATGCCCAGGTGAGTGGCCCGCTACCTCTTCTGGTGGCCGCCTCCCTCCTTCCTGGCCTCCCGGCGCTGCGCCCTTTCTCACTGGTTCTCTCTTCTGCCGTTTTCCGTAGGACTCTCTTCTCTGACCTGAGTCTCCTTTGGAACTCTGCAGGTTCTA
+
AACCCCCCFFFFGGGGGGGGGGHHGGGGHGHHHGGGGGGGGHHHHGGGGGGGHHHHHHHGGGGGGGGGGGGHHHHGGGGHGHHHHGGGGGGGGGHHHHHHHHEFHHHGHHGGHH@CDGGHGHHHHHGHGCDHHGGCGGHGHHGFHGGGFEFGGGGGDB--AA@D-CFFFFFFFFBFFFFFFFFFFFFFFFEFFFDFFFFFDFFADFFFFFFFFFFFFF/BFFF9/BFFFFFFF/BFFFFFFFFFFFFFFF:
@M05620:37:000000000-D9766:1:1101:4411:11590 1:N:0:43
AGTGCCAGCTCTCCATCGCACAGGGGCCCCAGGGCCTGGCCCCTCCATCCAGAAAACCTATGACCTCACCCGCTACCTGGGGCACCCACTCCGCAGCTTGGCTGGGACCTATGTGAGTATCCAGCGTAGGAATCTGGGCGTTGGGGCGGCGTGCGGCGTTGGGGCAAGACAGTCCTAACCGTGGAGGGTTCTGGTAAATGATGGGGTGAGGAGGGGCTCTTTGGCTCCCACCAGTCCCCCTGTCTGGTCTA
+
>A1>>BFFAFFFGAFFAAEAEEFGG00AEAAE0AE/BFGFHHGHGFHGGFGHFHH0BACEEEGHH@BGHHG>E/>EGHBB/>?EEGC/?FG0?E/E>BBBEGHGGGHHGHGHHHH2GHHHHHDGHGG/>C1?FGHHHH/ACGGHGC.AC-AAG.AG?@@@@F@@---;-;/;BFFFB/FF@FF@-AB@FFFFFFFFFFFFFFFFFFF@FFFFFF@@@@FFFFFFFFFFFEFFEFFFFFFF@FFFFFFFFFF
@M05620:37:000000000-D9766:1:1101:24707:11600 1:N:0:43
AGTGCCAGCTCTCAATCGCACAGGGGACCCAGGGCCTGGCCCCTCCATCCAGAAAACCTATGACCTCACCCGCTACCTGGAGCACCAACTCCGCAGCTTGGCTGGGACCTATGTGAGTATCCAGCGTAGGAATCTGGGAGTTGGGGAGGAGTGAGGAGTTGGGGAAAGACAGTCCTAACCGTGGAGGGTTCTGGTAAATGATGGGGTGAGGAGGGGCTCTTTGGCTCCCACCAGTCCCCCTGTCTGGTCTA
+
AA>ABFFFBFFDBGGGGFFGEGHHFGGGGGHHGGGFGEHHHFGHGGHHHHHHHHHHHGHHHHHHHHHHHHHGGGGGHHHHHHHHHGHHGHHHGGGGGHHHGHHGGGHHGHHHHHHHHHHHHHHHHGGGGGHHHHHHHHHGGHHHGGGGGGGHHHHHHGHHHHGGGGHHHHHHHHHHHHHHGGGGGGGG;FGGGGGGGGGGGGGGGGFBFFFFFFBBBBFFFFFFFFFFFFFFFFFFFFFFBFFFFFFFFFF
@M05620:37:000000000-D9766:1:1101:21982:11622 1:N:0:43
AGTGCCAGCTCTCAATCGCACAGGGGACCCAGGGCCTGGCCCCTCCATCCAGAAAACCTATGACCTCACCCGCTACCTGGAGCACCAACTCCGCAGCTTGGCTGGGACCTATGTGAGTATCCAGCGTAGGAATCTGGGAGTTGGGGAGGAGTGAGGAGTTGGGGAAAGACAGTCCTAACCGTGGAGGGTTCTGGTAAATGATGGGGTGAGGAGGGGCTCTTTGGCTCTCACCAGTCCCCCTGTCTGGTCTA
+
AAAABFFFAFFFGGGGGGGGGGHHGGGGGGHHGEEGGGHHHHGDGGHHHHHHHHHHHGHBHHHHHHHHHHHGGFGGHHHHEGHHHHFGFHFHGGGGGHHHGE?FDEHHGGGHGG3FGFHHHHGHHFCDFGHHHHFFHFCFGHHHGGGGGDGGFHHGHGHFGFGGGGHFHGHFHHHCHGFGGGGGFEGGAFFFFGGGFFGGGGGGGBABFFFFFFFCFFFFFFFFEFF/;F/FFFFFEFFF;AFBBFFFFFF
@M05620:37:000000000-D9766:1:1101:20310:11635 1:N:0:43
AGTGCCAGCTCTCAATCGCACAGGGGACCCAGGGCCTGGCCCCTCCATCCAGAAAACCTATGACCTCACCCGCTACCTGGAGCACCCACTCCGCAGCTTGGCTGGGACCTATGTGAGTATCCAGCGTAGGAATCTGGGAGTTGGGGAGGAGTGAGGAGTTGGGGAAAGACAGTCCTAACCGTGGAGGGTTCTGGTAAATGATGGGGTGAGGAGGGGCTCTTTGGCTCCCACCAGTCCCCCTGTCTGGTCTA
+
ABAAAFFFCFFFGGGGGGGAEEHFGEEEEGHH2BEEEFHHGHGGGGHHHGHHGGH2FEHHHGFHHFGGHHHFF>>EHHGHBFGHHH1??GHGEGGGGHGHGGHEGGHHG2FGHH3FHHHHHHHHHGGGCAGHHHHHHHEFGHHHGG.CD.EHH0D.0CHHHHCGF?CFCG//;GCGHHHGFGGGGGGGDGGGGGGGGGGBFGGFGFFFFFFFFFF-@>EF/FFFFFFFFFFFFAFFFFEF-AFFFBFBFFB
@M05620:37:000000000-D9766:1:1101:5110:11638 1:N:0:43
AGTGCCAGCTCTCAATCGCACAGGGGACCCAGGGCCTGGCCCCTCCATCCAGAAAACCTATGACCTCACCCGCTACCTGGAGCACCAACTCCGCAGCTTGGCTGGGACCTATGTGAGTATCCAGCGTAGAAATCTGGGAGTTGGGGAGGAGTGAGGAGTTGGGGAAAGACAGTCCTAACCGTGGAGGGTTCTGGTAAATGATGGGGTGAGGAGGGGCTCTTTGGCTCCCACCAGTCCCCCTGTCTGGTCTA
+
>>AAAFFFBBCDGFGGGGGGEEEHFGGGGGGGGGGGGGHHGGGHEGFHFHGFHGFHHGGHHHHHHHHHHGHGGGGFHHHHHHFFFGHHGGGHGGGGGGGHGGHGGGHHGFHHHHFHHHHFFHHGHGAEG/@FFGHHHHHGEHGHGGFGCADHHHHFHGFH0GD@GGHHHBGGCGCGHHHHGDGGGGGG;:FGEGFGGGGGGGGGGGFFF?FFFFFFF-EFFFFFFFFEFFFFFFFFFFFDAEFFFBBBFFB
@M05620:37:000000000-D9766:1:1101:12734:11646 1:N:0:43
ACCACACCTTCTACAATGAGCTGCGTGTGGCTCCCGAGGAGCACCCCGTGCTGCTGACCGAGGCCCCCCTGAACCCCAAGGCCAACCGCGAGAAGATGCCCAGGTGAGTGGCCCGCTACCTCTTCTGGTGGCCGCCTCCCTCCTTCCTGGCCTCCCGGAGCTGCGCCCTTTCTCACTGGTTCTCTCTTCTGCCGTTTTCCGTAGGACTCTCTTCTCTGACCTGAGTCTCCTTTGGAACTCTGCAGGTTCTA
+
ABB?ABBBFFFFGGGGGGGCGBHHGGGGHGHGCEGGGGGGGHHHHGGGGGGGHHHHHHHGGGGGGGGGGGGHHHHGGGGHGHHHHGGGGGGGGGGHHHHHHHHGHHHHHHEFHHGGGGGHHHHHHHHHHHGHHGGGGGHGHFGHHGGGGGGGGGGGGGFGGGGGGGFFFFFFFFFFFFFFFFFFFFFFFFFFFFFFFFFFFFFFFFFFFFFFFFFFFFFFFFFFFFFFFFFFFFFFFFFFFFFFFFFFFFB
@M05620:37:000000000-D9766:1:1101:5108:11656 1:N:0:43
AGGGCCAGCTCTCCATCGCACAGGGTCCTCAGGGCCTGGCCCCTCCCTCCAGACAACCTATGACCTCACCCGCTACCTGGAGCACCCACTCCGCAGCTGGGCTGGGACCTATGTGCGTATCCCGCGTCGGCATCTGGGCGTTGGGGCGGCGTGCGGCGTTGGGGCCCGCACGTCCTACCCGTGGCGGGTTCTGGTAAATGATGGGGTGAGGCGGGGCTCTTTGGCTCCCCCCAGTCCCCCTGTCTGGTCTA
+
>>1>>>11>CFFGGGB1AAAAAFFFA001DABFAEB0BGF0GGFFF/B0B0A1/0BBEBCBB2FGBBAGFC/>>/>GG1BB0BFGGG/EGFB?E/>/B1>??0EGF00CB1BGFD2?FC/FG1<B/C/>/<->FGFB0.ACC?.--.-9;AA?F?@?@--999;:9-;@-@>9AEB//;A?BF;-9--@FFF/BB;;9;F/BBFFFB;-9--;-;-@?FFFFFF/BBEF-B@-AFFFFFF@FFFFFFFFF/
@M05620:37:000000000-D9766:1:1101:15229:11671 1:N:0:43
AGTGCCAGCTCTCAATCGCACAGGGGACCCAGGGCCTGGCCCCTCCATCCAGAAAACCTATGACCTCACCCGCTACCTGGAGCACCAACTCCGCAGCTTGGCTGGGACCTATGTGAGTATCCAGCGTAGGAATCTGGGAGTTGGGGAGGAGTGAGGAGTTGGGGAAAGACAGTCCTAACCGTGGAGGGTTCTGGTAAATGATGGGGTGAGGAGGGGCTCTTTGGCTCCCACCAGTCCCCCTGTCTGGTCTA
+
BCABCFFFCFFFGGGGGGGGGGHHGGGGGGHHGGGGGGHHHHGHGGHHHHHHHHHHHGHHHHHHHHHHHHHGGGGGHHHHHHHHHHFHGHHHGGGGGHHHGHHGGGHHGHHHHGHHHHFDHHHHGFBACFFHHFFHHHHGGHHHGGFCGDGFHGHHHGCCGHGGGGHFGHFHCFHHHFCCGGEGGGGA.=.:FFFGGFGGGFGGGGDFFFFFFFAFFFFFFFFFFFFFFFFFEFFFFFFFFFFFFFFFFF0
@M05620:37:000000000-D9766:1:1101:21899:11682 1:N:0:43
ACCACACCTTCTACAATGAGCTGCGTGTGGCTCCCGAGGAGCACCCCGTGCTGCTGACCGAGGCCCCCCTGAACCCCAAGGCCAACCGCGAGAAGATGACCAAGTTAGGGGCCCCCTACCTCTTCCTGTTGCCGCCTCCCTCCTTCCTGGCCTCCCGGAGCCGCGCCCTTTCTCACTGGGTCTCTCTTTTTCCGTTTTTCGTAGGACTCTCTTCCTCTACCTTGATCCCCCTTTGGACTCTTCAGGGTCTT
+
BBBABBBBFFFFGGGGFGGGGGHGG2ABAAGHAFFEDGGGGHHHHGGGDEGGGHHHHHGGCGGGGAGGGGGFHFHGGGEH/CHHHGA@FGC@BGCFDG2?G2/?11<100?/>A---.0>110=000=<0<0D--;..:C//C/<0:00:.;0.;C.A---.----;@-;9////://B.;..////;9///;./;FF.B-..;;/9/////;//;///9;//////9.;.;F/F/B///////;B.B/.9
@M05620:37:000000000-D9766:1:1101:16127:11693 1:N:0:43
AGTGCCAGCTCTCAATCGCACAGGGGACCCAGGGCCTGGCCCCTCCATCCAGAAAACCTATGACCTCACCCGCTACCTGGAGCACCAACTCCGCAGCTTGGCTGGGACCTATGTGAGTATCCAGCGTAGGAATCTGGGAGTTGGGGAGGAGTGAGGAGTTGGGGAAAGACAGTCCTAACCGTGGAGGGTTCTGGTAAATGATGGGGTGAGGAGGGGCTCTTTGGCTCCCACCAGTCCCCCTGTCTGGTCTA
+
ABAABFFFCFFFGGGGGGGGGGHGGGGGGGHHGGGGGGHHFHGHGGHHHHHHHHHHHGHHGHHHHHHHHHHGGEFGHHHHFHHHHHHGGHHGGGGGGHHHGHHGGGHHGHHHHHHHHHHHHHHHHGGGGGHHHHHHHHHGGHHHGGGGGGGHHHHHHGHHHHGGGGHHHHHHHHHHHHHHGGGGGGGGGGGGGGGGGGGGGGGGGGFFFFFFFFFFFFFFFFFFFFFFFFFFFFFFFFFFFFFFFFFFFFF
@M05620:37:000000000-D9766:1:1101:13508:11710 1:N:0:43
AGTGCCAGCTCTCAATCGCACAGGGGACCCAGGGCCTGGCCCCTCCATCCAGAAAACCTATGACCTCACCCGCTACCTGGAGCACCAACTCCGCAGCTTGGCTGGGACCTATGTGAGTATCCAGCGTAGGAATCTGGGAGTTGGGGAGGAGTGAGGAGTTGGGGAAAGACAGTCCTAACCGTGGAGGGTTCTGGTAAATGATGGGGTGAGGAGGGGCTCTTTGGCTCCCACCAGTCCCCCTGTCTGGTCTA
+
BCBBCFFFCFFFGGGGGGGGGGHHGGGGGGGHGGGGGGHHHHGHGGHHHHHHHHHHHGHHHHHHHHHHHHHGGGGGHHHHHHHHGHHHGHGHGGGGGHHHGHHGGGHHGHHHHHHHHHHHHHHHHGGGGGHHHHHHHHHGGHHGGGGGGGGHHHHHHGHHHHGGGGHHHHHGHHHHHHHHGGGGGGGGFGGGGGGGGGGGHGHGGGFFFFFFFFFFFFFFFHHFFFFFFFFFFFFFFFFFFFFFHFFFFFF
@M05620:37:000000000-D9766:1:1101:10934:11710 1:N:0:43
CGTGCCAGCTTCAATCGCACAGGGGACCCCGGGCCTGGCCCCTCCATCCCGAAAACCTATGACCTCACCCCCTACCTGGCGAACCCACTCCGCCGCTTGGCTGGGACCTATGTGCGTATCCAGCGTATGCATCTGGGCGTTGGGGAGGAGTGAGGAGTTTGGGCAAGACCGTCCTAACCGTGGAGGGTTCTGGTAAATGATGGGGTGAGGAGGGGCTCTTTGGCTCCCACCCGTCCCCCTGTCTGGTCTAT
+
1>>AAA1CAC1BBAAAAA1A00FFA0ABEAAE/EE//ABFBAFAEG1DFFE/>/EG?B1BFBGF1B@?FF/>>>0BEF00//>/E/?EGBE/?/<>/??C0F/<?0?CF1?1?11/<<A0<=<FC...<<=DGH0DH.-<ACFCC.:A.;C.00C0;C;0;C?.:;.///99-BBFFFF9-:>;EB?-;:B/;BFFF;:;F/FE?A@EFFFFF<?@-;9FFBBFFFEFFFF--;-AAEF?F9/B//:;FEB
@M05620:37:000000000-D9766:1:1101:25038:11715 1:N:0:43
GAGGCTGCTTTGGAAGAAACTCATAGATTACTGCCACAGGTCCCCCTGGCCATGGAACCGTTTCTTACCTGGCTTCCAGAAGCTGAAACCACTTCCTCCAGGATGCTACCCGTACGGAAAGGCTCCTAGAAGACTCCCAGGGCGTCACCGCGCTGCTGAACCCCTGGCACGTAAGTCAGGCCTTTCCGCTTTAGCACTCTTGTGGATCCAATTGAACCATTCTCAGCATTTGTACTTGTACCTGACACGCC
+
>1>AAAFAFFFFCGGEA1BGGGFDAD1DA1BGHHHGBBB0B1B0AE/B/0B1B101AB/EBA0B2D21BFGGFFGGH1FB>CGG@11@10BF11BBFBFEGF/GGBFHHGHGG//>EAF/FGHHHFHHHHHH1GHHHGFHGG/B>BF/?A/ACGG<GH1F1GA.CEHHH0CG/.;CHHHGH.CHHHHGGFGGGGGGGGGGGGGGGBFGGB0CFG00;.CFGGGGGGFFFFFFFFFFFFFF/;FFFF9/9@F
@M05620:37:000000000-D9766:1:1101:16405:11719 1:N:0:43
AGTGCCAGCTCTCAATCGCACAGGGGACCCAGGGCCTGGCCCCTCCATCCAGAAAACCTATGACCTCACCCGCTACCTGGAGCACCAACTCCGCAGCTTGGCTGGGACCTATGTGAGTATCCAGCGTAGGAATCTGGGAGTTGGGGAGGAGTGAGGAGTTGGGGAAAGACAGTCCTAACCGTGGAGGGTTCTGGTAAATGATGGGGTGAGGAGGGGCTCTTTGGCTCCCACCAGTCGCCCTGTCTGGTCTA
+
ABAABFFFCFFFGFGGGGGGGGHHFGGGGGHHGGGGGGHHHHGHGGGHHHHHHHHHHGHHHHHHHHHHHHHGGGGGHHHHHHGGHHFHGHHHGGGGGFHHGHHGGGHHGHHHHHHHHHHHHHHHHGGGGGHHHHHHHHHGGHHHGGGGGGGHHHHHHGHHHHGGGGHHHHHHHHHHHHHHGGGGGGGGAFGGGGGGGGGGGGGGGGFFFFFFFFFFFFFFFFFFFFFFFFFFFFFFFFFFFFFFFFFFFFF
@M05620:37:000000000-D9766:1:1101:18412:11720 1:N:0:43
AGTGCCAGCTCTCAATCGCACAGGGGACCCAGGGCCTGGCCCCTCCATCCAGAAAACCTATGACCTCACCCGCTACCTGGAGCACCAACTCCGCAGCTTGGCTGGGACCTATGTGAGTATCCAGCGTAGGAATCTGGGAGTTGGGGAGGAGTGAGGAGTTGGGGAAAGACAGTCCTAACCGTGGAGGGTTCTGGTAAATGATGGGGTGAGGAGGGGCTCTTTGGCTCCCACCAGTCCCCCTGTCTGGTCTA
+
BBABCFFFCFFFGGGGGGGGGGHHGGGGGGHHGGGGGGHHHHGHGGHHHHHHHHGHHGHEHHHHHHHHHHHGGEGGHHHHGHHHHHHHGHGHGGGGGHHHGHHGGGHHGHHHHHGGHHHHHHHHHGEFGGHHHHHHHGGGGHHHGGFFGDFHHGHHGGHHHHGGGGHHHHHHHHHHHHHHGGGGGGGGDGGGGGGGHHGHGGGGGGFFFFFFFFFFFFFFFFHFFFFFFFFFFFFFFFFFFFFFFFFFFFF
@M05620:37:000000000-D9766:1:1101:10931:11728 1:N:0:43
AGTGCCAGCTTCAATCGCACAGGGGACCCAGGGCCTGGCCCCTCCATCCAGAAAACCTATGACCTCACCCGCTACCTGGAGCACCAACTCCGCAGCTTGGCTGGGACCTATGTGAGTATCCAGCGTAGGAATCTGGGAGTTGGGGAGGAGTGAGGAGTTGGGGAAAGACAGTCCTAACCGTGGAGGGTTCTGGTAAATGATGGGGTGAGGAGGGGCTCTTTGGCTCCCACCAGTCCCCCTGTCTGGTCTAT
+
AAAAAFFFAFFFGGGGFGGGEGHGGFGGGHFF2EEFFGFGHGDGGC5GHFGHHHHHGHEGGHHHHHHHHHGG0EEGFHHGHGEHHHHFHHHGGEGGCGHGGGGGGFHGHGHHGHFHFHHHHHHHGCGGG2FHHHHHG0FA?GHCGCCGGGHG0GHBEGFHHGGFGHH/C/CGHCGHHHHGGGG?EGG:AFFGFCFFFFGGGFGGGA@EFFFFFFFFFFFFFFFFFFFFFFFEFBFFFFFDEBBFFFFFFFB
@M05620:37:000000000-D9766:1:1101:16390:11730 1:N:0:43
AGTGCCAGCTCTCAATCGCACAGGGGACCCAGGGCCTGGCCCCTCCATCCAGAAAACCTATGACCTCACCCGCTACCTGGAGCACCAACTCCGCAGCTTGGCTGGGACCTATGTGAGTATCCAGCGTAGGAATCTGGGAGTTGGGGAGGAGTGAGGAGTTGGGGAAAGACAGTCCTAACCGGGGAGGGTTCTGGTAAATGATGGGGGGAGGAGGGGCTCTTTGGCTCCCACCAGTCGCCCTGTCTGGTCTA
+
BCABCFFFDFFFGGGGGGGGGGHHGGGGGGHHGGGGGGHHHHGHGGHHHHHHHHHHHGHHHHHHHHHHHHHGGGGGHHHHHHHHHHHHGHHHGGGGGHHHGHHGGGHHGHHHHHHHHHHHHHHHHGEGGGHHHHHHGHHGGHHHGGGGGGGHHHHHHGHHHHGGGGEGGE:/:C00G0G.A-;A-ADDFFF0F09BFF0000BFF.---;:9AFFA;9:FF0FFBBFF./A.9::9.@D?-AB90F/99:0
@M05620:37:000000000-D9766:1:1101:25039:11738 1:N:0:43
GAGGCTGCTTTGGAAGAAACTCATAGATTACTGCAACAGTTCCCCCTGGACCTGGAAAAGTTTCTTGCCTGGCTTACAGAAGCTGAAACAACTGCCTACAGGCTGCTACCCGTAAGGAAAGGCTCCTAGAAGACTCCAAGGGAGTAAAAGAGCTGATGAAACAATGGCAAGTAAGTCAGGCATTTCCGCTTTAGCACTCTTGTGGATCCAATTGAACAATTCCCATCATTTGAACTTGTAACTGACAAGCC
+
>3AA>>CABBB4F4BBGGFGGGHHHFHFGHADFB4BCGFGGDABBBAB2FBBFGAFB32BBFFDFGG5BBBBBFH3B5BFHHBFG33FBB?FGHHGBB?3331B?BB4FFF1E>E??3B?BC?B??3B?BG?33B3B?3B/ACF<B33F3/2<<@2@@>@>@@C<1?0<F<?<1F@??1<><>1111>>.>C0==<G0<0D0=<<<C:C::00;;;0CC;C00<:0/00;0;0;;FG0090FC;;;CF.;C
@M05620:37:000000000-D9766:1:1101:24371:11742 1:N:0:43
AGTGCCAGCTCTCAATCGCACAGGGGACCCAGGGCCTGGCCCCTCCATCCAGAAAACCTATGACCTCACCCGCTACCTGGAGCACCAACTCCGCAGCTTGGCTGGGACCTATGTGAGTATCCAGCGTAGGAATCTGGGAGTTGGGGAGGAGTGAGGAGTTGGGGAAAGACAGTCCTAACCGTGGAGGGTTCTGGTAAATGATGGGGTGAGGAGGGGCTCTTTGGCTCCCACCAGTCCCCCTGTCTGGTCTA
+
AA>>AFFFBFFFGDGGFFF2E?GFGEAEEEEGBEFEFFHHHHGHGGHHHHHHHHHFGFHHHHHHHEGHHHHGG>EEHHGG2BGHHH11?GH3EFCEEH3BFHHGGGHHGGHHHHHHHHHHHHHHHGEFGGHHHHHHHHFFGHHHGGFDG.>FG0GGCGGHHHGGGAGGGHCGGHHHHHHHGGEGDFGGEFGGGGFFGGGGGGGGGGDDFFFFFFFFFFFFFFFFFFFFFFFFFFFFFFFFFFFFFFFFFFF
@M05620:37:000000000-D9766:1:1101:18697:11749 1:N:0:43
AGTGCCAGCTCTCAATCGCACAGGGGACCCAGGGCCTGGCCCCTCCATCCAGAAAACCTATGACCTCACCCGCTACCTGGAGCACCAACTCCGCAGCTTGGCTGGGACCTATGTGAGTATCCAGCGTAGGAATCTGGGAGTTGGGGAGGAGTGAGGAGTTGGGGAAAGACAGTCCTAACCGTGGAGGGTTCTGGTAAATGATGGGGTGAGGAGGGGCTCTTTGGCTCCCACCAGTCCCCCTGTCTGGTCTA
+
AA>AAFFFBFFFGGGGGFFGEGHHEFFGGEGHFGEAFCHFGHGHGGGHGHHFHFCGHGFHHHHHHHFHHHHGGGGGHHHHFHHHFHCGFCGHGGGGGFGHGHHGGGHHGHHHHHHHHHHHHHHGHGGGGGHHHHGHEHFGGHFHGGGGGGGHGHGHEGHHHHCFGGHHHHHHHHHHHHHHGGGGGFGGGGGGGGGGGGGGGGGGGGFFFFFFFFFFFFFFFEFFFFFFFFFFFFFFFFFFFFFFFFFFFFB
@M05620:37:000000000-D9766:1:1101:25699:11755 1:N:0:43
ACCACACCTTCTACAATGAGCTGCGTGTGGCTCCCGAGGAGCACCCCGTGCTGCTGACCGAGGCCCCCCTGAACCCCAAGGCCAACCGCGAGAAGATGCCCTGGTGAGTCGCCTACTCCCTCTTCTGGCCGCCTCCTCCCTCCTCCCTGGCCTCCAGGCCCTGCGCCCTTTATCGCTGGTCCGCTCTTCTGCCGTTTTCAGTACCACACTCTTCTATGCCCTGCGCCTCTTTTACTATGCAGCAGGTTATA
+
BBBBBBBAFFFFGGGGGGGFGGHGEEEEEGHHHGGG?EG?EHHHHGGGEEGFHHHHHHHGGGCGGGGGGGGHHHHGGGGHGHHHHGGGGGGGGDCCGFH222?/??FH11///..><1<.<F<1FG0<0<<<<.;.:C:EH/DF//.;09AGG9./99A.C9.;9D.--9099B...;-://--;@EFFFB//@D./;//BFB////.;99:BFB9/////;A.;-;AA///;/////9B///.;..//;/
@M05620:37:000000000-D9766:1:1101:11932:11787 1:N:0:43
AGTGCCAGCTCTCAATCGCACAGGGGACCCAGGGCCTGGCCCCTCCATCCAGAAAACCTATGACCTCACCCGCTACCTGGAGCACCAACTCCGCAGCTTGGCTGGGACCTATGTGAGTATCTAGCGTAGGAATCTGGGAGTTGGGGAGGAGTGAGGAGTTGGGGAAAGATAGCCCTAACCGTGGAGGGTTCTGGTAAATGATGGGGTGAGGAGGGGCTCTTTGGCTCCCACCAGTCCCCCTGTCTGGTCTT
+
A>AAAFFF3CBFGGGGGEGEEGHHCEGEEG2FFAEF2ABBFFE1EEFGFH3GFHBGGG3EHHHGGHH3F1?EEF@EHDGGHGHGGGGHGFHHGGEEGEGHGF3FEEHFEH111B2??B21F22?FC?/CC1@@FF<GGF/CGF1ACF-<EDGHB0<CDHCDG-<CA.::0000</////;?..-...-.=.999;9FGF0B;BBEDD-...;D.9--@.;////9BFFFB;D.9;/BFEF-EBF99BBB//
@M05620:37:000000000-D9766:1:1101:6618:11791 1:N:0:43
AGTGCCAGCTCTCAATCGCACAGGGGACCCAGGGCCTGGCCCCTCCATCCAGAAAACCTATGACCTCACCCGCTACCTGGAGCACCAACTCCGCAGCTTGGCTGGGACCTATGTGAGTATCCAGCGTAGGAATCTGGGAGTTGGGGAGGCGTGAGGAGTTGGGGAAAGACAGTCCTAACCGTGGAGGGTTCTGGTAAATGATGGGGTGAGGAGGGGCTCTTTGGCTCCCACCAGTCCCCCTGTCTGGTCTA
+
AB>AAFFFCFFFGAGGGGECGGHHGGGGGGHHFFGGGGHHHHGHGGHHHHHHHHHHFGHGHGHHHHHHHHHGGFGGHEHHGHHHHHHHGHGHGGGGGHHFGHHGGGHHGFHHHHHFHHHHHHHGHGEGCDHHHHHHHHAFDHHHGGGGG.AGGGGGFGHHGHCGG..CGHEBBFGGFFGGGGGA.CAFEFGGGGGGGGFFFFFFFFADEFFFFFFFFFFFFFFFFFFFFFFFAFFFFFFFFFFFFFFFFFF
@M05620:37:000000000-D9766:1:1101:10029:11796 1:N:0:43
AGTGCCAGCTCTCAATCGCACAGGGGACCCAGGGCCTGGCCCCTCCATCCAGAAAACCTATGACCTCACCCGCTACCTGGAGCACCAACTCCGCAGCTTGGCTGGGACCTATGTGAGTATCCAGCGTAGGAATCTGGGAGTTGGGGAGGAGTGAGGAGTTGGGGAAAGACAGTCCTAACCGTGGAGGGTTCTGGTAAATGATGGGGTGAGGAGGGGCTCTTTGGCTCCCACCAGTCCCCCTGTCTGGTCTA
+
AA>ABFFFBFFFGGGGGGGCGEHFGGGGGGHHCFGGFGHHHHGHGGHGHHHHHHHHHGHHHHGHHHHHHHHGG@GGHHHHFGHHHHHHGHGHGGGGGGHHGHHGGGHHGHHHHHHHHHHHHHHHHGGGGGHHHHHHGHHGEHHHGGGGGGGHHHHHHGHHHHGGGGHHHHHHHHHHHGHHGGGGGGGGEGGGGGFGGGGGGGGGGGFFFFFFFFFFFFFFFFFFFFFFFFFFFFFFFFFFFFFFFFFFFFB
@M05620:37:000000000-D9766:1:1101:20189:11810 1:N:0:43
ACCACACCTTCTACAATGCGCTGCGTGTGGCTCCCGAGGAGCACCCCTTGCTGCTGACCTAGGCCCCCCTGAACCCCAAGGCCAACCGCGCGAAGATGCCCAGGTGAGTGGCCCGCTACCTCTTCTGGTGGCCGCCTCCCTCCTTCCTGGCCTCCCGGAGCTGCGCCCTTTCTCACTGGTTCTCTCTTCTGCCGTTTTCCGTAGGACTCTCTTCTCTGACCTGAGTCTCCTTTGGAACTCTGCAGGTTCTA
+
BABBBA?>FF@DAG54FEFA2EEEGA2AF?FFFAFEEGEEGDHHHGGFFCGFGHHHGHH5BBCEHGCEGEE1EGEGGFEEAGHEHEGGGG/BDC?DH?GHH1F/?CGHHHGFHHCDG-CHHHHHBGFHHGDGHGCCDGHGHHGGHGHGHEGGGGGGG@ABGGFFGGGBBFFFFFFFFFFFFFFFFFFF;;FFF?FFFFFFFFFD.BFFFFFFFFF/FFFFFFFBBFFFFFFFFFBFFFFFFFFFFFAFFF9
@M05620:37:000000000-D9766:1:1101:10368:11839 1:N:0:43
AGTGCCAGCTCTCAATCGCACAGGGGACCCAGGGCCTGGCCCCTCCATCCAGAAAACCTATGACCTCACCCGCTACCTGGAGCACCAACTCCGCAGCTTGGCTGGGACCTATGTGAGTATCCAGCGTAGGAATCTGGGAGTTGGGGAGGAGTGAGGAGTTGGGGAAAGACAGTCCTAACCGTGGAGGGTTCTGGTAAATGATGGGGTGAGGAGGGGCTCTTTGGCTCCCACCAGTCCCCCTGTCTGGTCTA
+
A>AAAFFFAFFFGGGGGFFCEGFHDCGFAFHHFEEFEFHHHHGCEGHGGHFHHHFHHF3FGHHHHHHFHCHGF>EEHGHHBFF1FF1?EC3@>E/>EGHHAGGF/<?GGHHFHDFHFHHHHFFGHGEACGHFHHHHFF0/<<?GGC.<@?<0<0<<<ECGGF?:CDCG/:CHCGHHH0/CBGE?...@.;CF90;CFFF0BBBFGGFF?FFFDABFA@FBFFFFFFFFFFFDEFBBBBEF;999BBBBFF/
@M05620:37:000000000-D9766:1:1101:25348:11869 1:N:0:43
AGTGCCAGCTCTCAATCGCACAGGGGACCCAGGGCCTGGCCCCTCCATCCAGAAAACCTATGACCTCACCCGCTACCTGGAGCACCAACTCCGCAGCTTGGCTGGGACCTATGTGAGTATCCAGCGTAGGAATCTGGGAGTTGGGGAGGAGTGAGGAGTTGGGGAAAGACAGTCCTAACCGTGGAGGGTTCTGGTAAATGATGGGGTGAGGAGGGGCTCTTTGGCTCCCACCAGTCCCCCTGTCTGGTCTA
+
AA>AAFFCAFFFGBGGEF22A2GDGEBAEEGHC2EE2FHHHHGHGGH5FFHHGHHBGGHE5FGHHFGHHHHGG>EEHFFG2BGHHH1?EG3B>E?EEGBGGH3?<AGFGHHHHH2GHHHHHHHHHCEEGGHHHHHHHHCFGHHHGG.CG.CFH0GH0EGGH/CCCACG:GBCHHHHFHHFBGEGAFGGCFFGGGCFGGGGGGGFGGFBFFFFFF=BBBFFFFFFFFFFFFFFFFFFFFFFBFFFFFFFFFF
@M05620:37:000000000-D9766:1:1101:8280:11870 1:N:0:43
AGTGCCAGCTCTCAATCGCACAGGGGACCCAGGGCCTGGCCCCTCCATCCAGAAAACCTATGACCTCACCCGCTACCTGGAGCACCAACTCCGCAGCTTGGCTGGGACCTATGTGAGTATCCAGCGTAGGAATCTGGGAGTTGGGGAGGAGTGAGGAGTTGGGGAAAGACAGTCCTAACCGTGGAGGGTTCTGGTAAATGATGGGGTGAGGAGGGGCTCTTTGGCTCCCACCAGTCCCCCTGTCTGGTCTA
+
ABA3AFFFBFFFGGFFGFFFGGBCEEGEFGHHBBEGEFFGGHGHGGHHHGHHHGHHHGHGHHHHHHHHHHHGG/EEHHHH2FGHGHHEGHHHGGCEGHHHGHHFECGHGHHHHHHHHGHHFGHHHGEGGGHHHHHHHH0FGGHHGGFCGFGHHHHHHF/<GHCGGGHHHHHHHHHHHHHHGGGGGGGG.;FGGGFGGGGGGGGFGBFBFFFFFFB?BBFFFFFBFFFEFFFFFFFFFFFFBFFFF/BFFF/
@M05620:37:000000000-D9766:1:1101:12209:11896 1:N:0:43
AGTGCCAGCTCTCAATCGCACAGGGGACCCAGGGCCTGGCCCCTCCATCCAGAAAACCTATGACCTCACCCGCTACCTGGAGCACCAACTCCGCAGCTTGGCTGGGACCTATGTGAGTATCCAGCGTAGGAATCTGGGAGTTGGGGAGGAGTGAGGAGTTGGGGAAAGACAGTCCTAACCGTGGAGGGTTCTGGTAAATGATGGGGTGAGGAGGGGCTCTTTGGCTCCCACCAGTCCCCCTGTCTGGTCTA
+
ABAABFFFBFFFGGGGGGGGGGFHGGGGGGGHGGGGFGHGHHGGGGHHGHHHFHHHHGHHHHGHHHHHHHHGGGGGHHHHGGHHHHHHGHHHGGGGGHHHGHHGGGHHGHHHHHHGHHHHHHHHHGGGGGHHHHHHHHFFGHHHGGGGGDGHHGHHHGGHHGGGGGHHHHHHHHHHHHHHGGGGGGGGFGGGGGGGGGGGGGGGGGFFFFFFFFFFFFFFFFFFFFFFFFFFFFFFFFFFFFFFFFFFFFF
@M05620:37:000000000-D9766:1:1101:5743:11898 1:N:0:43
AGTCCCAGCTCTCCATCGCACAGGGTACCCAGTGCCTGGCCCCTCCATCCAGAAACCCTATGACCTCACCCGCCACCTGGCGCACCCCCTCCGCAGCTTGGCTGGGACCTATGTGAGTATCCCGCGTAGGAATCTGGGCGTTGGGGCGGCGTGCGGCGTTGGGGCCCGCCCGTCCTAACCGTGGCGGGTTCTGGTAAATGATGGGGTGAGGAGGGGCTCTTTGGCTCCCACCAGTCCCCCTGTCTGGTCTA
+
>>>3>BDFFFFFGFGGBACAE?GFG44BBBBGBBFBBFGHHHGHGGHGHBGFHFH3BEGE33DFG5BBGHH0>>0BBG3BB/BEEEF>>EF??E?E<B3BAGHGGGHHGHFHHHH3FGHGHH2/BGC/>D11?GHHHH.@GFGHFGDCDDFGGGGG-BDFFFFF.--;-@-9DFFF//BFFFFA-@=BDFFFFFFFFFFFFFFFFFFFEF?/AFFFFFFFFFFFFFFFF.AD.AFFFFFFFFBFFFEFFF9
@M05620:37:000000000-D9766:1:1101:5764:11899 1:N:0:43
AGTGCCAGCTCTCAATCGCACAGGGGACCCAGGGCCTGGCCCCTCCATCCAGAAAACCTATGACCTCACCCGCTACCTGGAGCACCAACTCCGCAGCTTGGCTGGGACCTATGTGAGTATCCAGCGTAGGAATCTGGGAGTTGGGGAGGAGTGAGGAGTTGGGGAAAGACAGTCCTAACCGTGGAGGGTTCTGGTAAATGATGGGGTGAGGAGGGGCTCTTTGGCTCCCACCAGTCCCCCTGTCTGGTCTA
+
>AAABFFFBFFFGFGGGFFGGEBGFFGGGGHHGGGGGFHHHHGHGGGHGHHHHGHHHGHHHHHHHGHHHHHGGGFGHHHHHHGFFHHHGHHHGGCFGHHHGHHEEFFHGHHHHHHHHHHHHHHHHGGGGGHHHHHHHHHGGHHHGGGGGGGHHHGGHDHHHHGGGGHHHHGHHHHHHHHHGGGGGGGGEGGGGGGGGGGGGGGGGGFFFFFFFFFFFFFFFFFFFFFFFFFFFFFFFFFFFFFFFFFFBFB
@M05620:37:000000000-D9766:1:1101:13467:11911 1:N:0:43
AGTGCCAGCTCTCAATCGCACAGGGGACCCAGGGCCTGGCCCCTCCATCCAGAAAACCTATGACCTCACCCGCTACCTGGAGCACCAACTCCGCAGCTTGGCTGGGACCTATGTGAGTATCCAGCGTAGGAATCTGGGAGTTGGGGAGGAGTGAGGAGTTGGGGAAAGACAGTCCTAACCGTGGAGGGTTCTGGTAAATGATGGGGTGAGGAGGGGCTCTTTGGCTCCCACCAGTCCCCCTGTCTGGTCTA
+
>>AA>FFF@C4DE4BGGFCGEGGHEAEGGGGHGGGGGFHHHGCFEEHFHGFFGFGHFGHFHGFHHHFFGGGFFCEFHFHFGGF1BECGGHFFGG@EEGHHGHHGEGHHGHHHHHGHHGHHHHFHHGEECDGFHGHHHHGGDHHHGGGGGGGHHFGHFEGHHHGGGGEHFGFFGHGGHHGHGCEFGGGG;FFGGGFFGGGGGGGGGGFFFFFFFFFFFFFFFFFFFFFFFFFFFFFFFFFFFFFFFBFFBFF
@M05620:37:000000000-D9766:1:1101:15505:11918 1:N:0:43
AGTGCCAGCTCTCAATCGCACAGGGGACCCAGGGCCTGGCCCCTCCATCCAGAAAACCTATGACCTCACCCGCTACCTGGAGCACCAACTCCGCAGCTTGGCTGGGACCTATGTGAGTATCCAGCGTAGGAATCTGGGAGTTGGGGAGGAGTGAGGAGTTGGGGAAAGACAGTCCTAACCGTGGAGGGTTCTGGTAAATGATGGGGTGAGGAGGGGCTCTTTGGCTCCCACCAGTCCCCCTGTCTGGTCTA
+
>AAAAFFFCFFFGFGGGFGGGGGHGGGGGGHHGGGGFFHHHHGHGGHHHHHHHHHHHGHHHHHHHHHHHHHGGGGGHHHHHHHHHHHHGHHHGGGGGHHHGHHGGGHHGHHHHHHGHGHHHHHHHGCDGGHHHHHHHHGGGHHHGGGGGGGHHHHHHGHHHHGGGGGHGHGHGHHHHHHHGFGGGGGG;FGGGGGGGGGGGGGGGGFFFFFFFFFFFFFFFFFFFFFFFFFFFFFFFFFDFFFFFFFFFFF
@M05620:37:000000000-D9766:1:1101:25229:11928 1:N:0:43
ACCACACCTTCTACAATGAGCTGCGTGTGGCTCCCGAGGAGCACCCCGTGCTGCTGACCGAGGCCCCCCTGAACCCCAAGGCCAACCGCGAGAAGATGCCCAGGTGAGTGGCCCGCTACCTCTTCTGGTGGCCGCCTCCCTCCTTCCTGGCCTCCCGGCGCTGCGCCCTTTCTCACTGGTTCTCTCTTCTGACGTTTTCCGTAGGACTCTCTTCTCTGACCTGAGTCTCCTTTGGAACTCTGCAGGTTCTA
+
BBBBBBBBFFFFFGGGGGGGGGHHGEGFFGHGHGGFGEEGGHFHHGGGGGGGHHGHGHHGGGGEFGGGGGGHEHHGGGGHGHHHHGGGGGGGGFGBGFHHHHHGFGFGHHGGHH-AGGGHH00GHH0G<CGCHGGGGGHGHHGH0FG00:AFGGGGGGFGG-BFFFDFFFFFF/BFFFBBFFFFFFFFFFF/BDAEFFFFF/;ADFFFF/BFFFFFEFBFFFFFF/F;B9//B9FFFFFFFFFFFE;BBFB
@M05620:37:000000000-D9766:1:1101:12505:11972 1:N:0:43
AGTGCCAGCTCTCAATCGCACAGGGGACCCAGGGCCTGGCCCCTCCATCCAGAAAACCTATGACCTCACCCGCTACCTGGAGCACCCACTCCGCAGCTTGGCTGGGACCTATGTGAGTATCCAGCGTAGGAATCTGGGAGTTGGGGAGGAGTGAGGAGTTGGGGAAAGACAGTCCTAACCGTGGAGGGTTCTGGTAAATGATGGGGTGAGGAGGGGCTCTTTGGCTCCCACCAGTCCCCCTGTCTGGTCTA
+
>A>3>BFFBFFFFBGGGGGEGGHHGF2FEFHH2BE2EFHHGHFHGGHFHHHHHFHBEEHGBGGHHGHHHHHCE>EFHE3G2FGHFH11?BE2EEEGEHDGGHHGGGHHGHGHHHHHHHHHHHHHHGGGGGHHHHHHHHCFGHHHGGCFG?GHHHHHFGHHHHGGGGHHFHFHHHHHHHHGGGGGDGGGGGGGGGGGGGGGGGGGGFFFFFFFFFFFFFFFFFFFFFFFFFFFFFFFFFFFFFFFFFFFFFB
@M05620:37:000000000-D9766:1:1101:6992:11978 1:N:0:43
AGTTCCAGCTCTCCATCGCACAGGGGACCCAGTGCCTGGCCCCTCCATCCAGAAACCCTATGACCTCACCCGCCACCTGGCGCACCCCCTCCGCAGCTTGGCTGGGACCTATGTGAGTATCCAGCGTCGGAATCTGGGCGTTGGGGCGGCGTGCGGCGTTGGGGCTCGCCCGTCCTAACCGTGGCGGGTTCTGGTAAATGATGGGGTGAGGAGGGGCTCTTTGGCTCCCACCAGTCCCCCTGTCTGGTCTA
+
>>>>>B5BFFFFGFGGBAE2E2FFF22AABBEBBBA5BGGGHGGFG2GGBGGH3B3BBGBBBFHHABBGGF0>0>BGF3B1>?>EEG/EFG>?EEE<G3BEFHGGGFHGH2FGHH2@GHHHH2FGGD/A@/.>GHHGH.@GDGFGG?DGGGGG?FF-BFFFFAF.;.;-:.DFFFF//;FCFFF-@@CFFFFFFFFFFFFBFFFFFFF.AF/ADAFFFFFFFFFFFFFFBFF.AFFFFFFFFFFFFFFFFF
@M05620:37:000000000-D9766:1:1101:13611:11987 1:N:0:43
AGTGCCAGCTCTCAATCGCACAGGGGACCCAGGGCCTGGCCCCTCCATCCAGAAAACCTATGACCTCACCCGCTACCTGGAGCACCAACTCCGCAGCTTGGCTGGGACCTATGTGAGTATCCAGCGTAGGAATCTGGGAGTTGGGGAGGAGTGAGGAGTTGGGGAAAGACAGTCCTAACCGTGGAGGGTTCTGGTAAATGATGGGGTGAGGAGGGGCTCTTTGGCTCCCACCAGTCCCCCTGTCTGGTCTA
+
BBABCFFFCFFFGGGGGGGGGGHHGGGGGGHHGGGGGGHHHHGHGGHHHHHHHHGHHGHHHHHHHHHHHHHGGGGGHHHHHHHHHHHHGHHHGGGGGHHHGHHGGGHHGHHHHHHHHFHHHHHHHGEGGGHHHHHHHHHGFHHHGGGGGGGHHHHHHGHHHHGGGGHHHHHHHHHHHHHHGGGGGGGGGGGGGGGGGGGGGGGGGGFFFFFFFFFFFFFFFFFFFFFFFFFFFFFFFFFFFFFFFFFFFFF
@M05620:37:000000000-D9766:1:1101:8778:12003 1:N:0:43
GAGGCTGCTTTGGAAGAAACTGACAAGCCAGGGACACAAGATCGGAAGCGCACACGTCTGAACTCCAGTCACGAGATTCCATCTCGTATTCCGCCTTCTGCTTGAAAAAAAAAAGCATATCCCTCGTCGGCCTCTGTGCTTTCTTTCTGCGTTCGTCGTTGTGGCCCTCCCTTCCTCCCCTTTTCTTTTTCTGGTCCCTGCTGGGGCGCGTCTGGGCTCTTTGGCTCCCCCCCGTCCCCCTGTCTGGTCTA
+
??AAA1BAFF3FABGGGBGF1F1BA1BFFHBFAAFGF0F0FEGGEAFE/AAEEGHAAFGG12BDGBBFDGHF??/?>F22BGG1FB>?0@FGH/?E/>BG1>FG01FFG/E@@//01@12FFG1F/G/</<><F>1>1<1>=1>11=0<0<A?E.<.;@EGCAFHAG.;C./9CF0BCEF/C90;0;9BCFF0BF00.;9.B//:;-----;9-/-;9E/9BBFFFFFFBF?@@ABFFFF?EBFFFEFFB/
@M05620:37:000000000-D9766:1:1101:23435:12015 1:N:0:43
AGTGCCAGCTCTCAATCGCACAGGGGACCCAGGGCCTGGCCCCTCCATCCAGAAAACCTATGACCTCACCCGCTACCTGGAGCACCAACTCCGCAGCTTGGCTGGGACCTATGGAAGTATCAGGCGAAGGAATCTGGAGGTGGGGAGGAAGTACGGAGTTGGGGAAGGCAGGTCCTACCAGTGAGGGGTTCTGGAAAATATTGGGGTGAGAGGGGGCTCTTTGGCTCCCACAAGCCCCCCTGTCTGGCCTA
+
BCBCCFFFCFFFGGGGGGGGGGHHGGGGGGHHGGGGGGHHHHGHGGHHHHHHHHHHHGHHHHHHHHHHHHHGGGGGHHHHHHHHHHHHGHHHGGGGGHHHGHHGGGHHGHHH223B223DG?322<//>/?0?1?FH10/C.>DG.-<./<<00<..;;:GHG-;C..;;.9:CB0F0;BB0=00;C@ECAFFF0BFB0000;FFA9-.;00ADF==-9BFFF/;0BE./;..;.;EFFFFFB0;FF0;0:
@M05620:37:000000000-D9766:1:1101:2666:12028 1:N:0:43
GAGGCTGCTTTGGAAGAGCACACGTCAGCACTCCAGTCACTAGATTCCCTCTCGTATGCCGTCTTCTGCTTGCAAAAAGAAGATAAAGAGACTACCCGAGGTCCCCTACAGTATCAGCGATGAAACCACACCAATGGAGCAGAACAGACCATAAAAACAATCCAACTAAATGAGTCTTACCTGAAGAACAATTGCACGACAACCCCTAGAATAACTCCACAACCACATCTCATCATTTCAACGTTCCTAAT
+
AAAAAAFBCFFFFBBFAAF4A4BAB42BB5BGAFCADGFD55BADGBGG5B2BBB1BG5BABEGG5DGFHHG135AB11BB3@5555432B2333211///?B3B?2/B33444444B////433BB///<?//222222/2222222</0?11?11//?1?>1110>11<111111110<<0/000<///<00=00..---.;..../009;0;0;;//9.;9...9;0000000000///.9.;.////
@M05620:37:000000000-D9766:1:1101:22678:12084 1:N:0:43
AGTGCCAGCTCTCAATCGCACAGGGGACCCAGGGCCTGGCCCCTCCATCCAGAAAACCTATGACCTCACCCGCTACCTGGAGCACCAACTCCGCAGCTTGGCTGGGACCTATGTGAGTATCCAGCGTAGGAATCTGGGAGTTGGGGAGGAGTGAGGAGTTGGGGAAAGACAGTCCTAACCGTGGAGGGTTCTGGTAAATGATGGGGTGAGGAGGGGCTCTTTGGCTCCCACCAGTCCCCCTGTCTGGTCTA
+
ABAABFFFBFFFGGGGGGGGGGHHGGGGGGHHGGGGGGHHHHGHGGGHHHHHHHHHHGHHHHHHHHHHHHHGGGGGHHHHGGHHFHHHGHHHFGGGGHHHGHHGGGHHGHHHHHHHHBGHHHHHHGEGGGHHHHHHHHHGEHHHGGGGGGGHHHHHHGHHHHGGGGGHHHHHHHHHHHHHGGFGGGGGAFGGGGGGGGGGGGGGGDDFFFFFFFFFFFFFFFFFFFFAEFFFFFFFFFFFFFFFFFFFFFF
@M05620:37:000000000-D9766:1:1101:18076:12092 1:N:0:43
AGTGCCAGCTCTCAATCGCACAGGGGACCCAGGGCCTGGCCCCTCCATCCAGAAAACCTATGACCTCACCCGCTACCTGGAGCACCAACTCCGCAGCTTGGCTGGGACCTATGTGAGTATCCAGCGTAGGAATCTGGGAGTTGGGGAGGAGTGAGGAGTTGGGGAAAGACAGTCCTAACCGTGGAGGGTTCTGGTAAATGATGGGGTGAGGAGGGGCTCTTTGGCTCCCACCAGTCCCCCTGTCTGGTCTA
+
>>>>AD1@AFFFGGGGFFAFECHAEEEEEEGHF0EEFFCFGHGCGGB11FFGF01BGGH1EGFHHHHFHHFEGCEGHFGGFFGEHHHEGHFHGGCGEGHHGH1??/BGGHHHHHFHH1BGHGHHH?FGG?GHFGHHHHHGGHGHCGGC@AAHHDFGHC/CG/<AFGHHFHGHGHHHHHHHGGEGGGGG.FGGGGGGGGGGGFFFG.A@EFFFFF@;@@FFFFFFFFF-E9ABFFFFFFFF@FFFFFFFFFF
@M05620:37:000000000-D9766:1:1101:12926:12106 1:N:0:43
GAGGCTGCTTTGGAAGAAACTGACAAGCCAGGGACAAAAGATCGGAAGAGCACACGTCTGAACTCCAGTCACGAGATTCCATCTCGTATGCCGTCTTCTGCTTGAAAAAAAAAAAAAACCAACAAATCAACTCATCAGCTATCTACCCCACTCTACAGTCCCCCTTTTCCTACCAGCCGTCCTAGACTCAAACTCCCCCACGTAAAGCCCCTTTCCCGCTGCTCCACGTTTCACCATATCCATGCCCCACC
+
CCCCCCFDFFFFGGGGGGGGGGGBGGGHGFBGGCFFFGFGGHHFFDCFGGHHHEHEGHHGFDGHGF3FFGFGF>E?FGEHHHFFHFFFHHGHGEGHEHHHGHHFHHHHHGGGF>><///?/??FGA1F11<1>111111000/00=0<..../000000000..-.000000;:00;.-9-..000000000000;...9.-./;.;0:.DE.0;;0.---.0000;.../0;0000000000000/....
@M05620:37:000000000-D9766:1:1101:19578:12136 1:N:0:43
ACCACACCTTCTACAATGAGCTGCGTGTGGCTCCCGAGGAGCACCCCGTGCTGCTGACCGAGGCCCCCCTGAACCCCAAGGCCAACCGCGAGAAGATGCCCAGGTGAGTGGCCCGCTACCTCTTCTGGTGGCCGCCTCCCTCCTTCCTGGCCTCCCGGAGCTGCGCCCTTTCTCACTGGTTCTCTCTTCTGCCGTTTTCCGTAGGACTCTCTTCTCTGACCTGAGTCTCCTTTGGAACTCTGCAGGTTCTA
+
BBBABBABFFFFGGFGGDFBGFHHG22AAA2BBFFGGGAEEHAGHAAEAAA1EGFGHBAE00>E?F/EGEGHB?GGA/??FHHHHFF//</>DGHHHHBCHCGFHBFCHBCFFC-ADCCHGBFF0GDGG/ACHCDGGD.CGBCGHB9C0;AAB9E.EG-ABGG/@-.9=/9FFFBFFFFBFBF/9BFFFFFFFB9DFFB/ABAFFFFFBFB/BFFFFFBFFFFFFFFFFFFB/B/FFFFFB/FBFFFFBF/
@M05620:37:000000000-D9766:1:1101:16434:12167 1:N:0:43
AGTGCCAGCTCTCAATCGCACAGGGGACCCAGGGCCTGGCCCCTCCATCCAGAAAACCTATGACCTCACCCGCTACCTGGAGCACCAACTCCGCAGCTTGGCTGGGACCTATGTGAGTATCCAGCGTAGGAATCTGGGAGTTGGGGAGGAGTGAGGAGTTGGGGAAAGACAGTCCTAACCGTGGAGGGTTCTGGTAAATGATGGGGTGAGGAGGGGCTCTTTGGCTCCCACCAGTCCCCCTGTCTGGTCTA
+
CCBCCFFFCFFFGGGGGGGGGGHHGGGGGGHHGGGGGGHHHHGHGGHHHHHHHGHHHGHHHHHHHHHHHHHGGGGGHHHHHHHHHHHHGHHHGGGGGHHHGHHGGGHHGHHHHHHHHHHHHHHHHGGGGGHHHHHHHHHGGHHHGGGGGGGHHHHHHGHHHHGGGGHHHHHHHHHHHHHHGGGGGGGGGGGGHGGGGHGGHHGGGGFFFFFFFFFFFFFFFHHFFFFFFFFFFFFFFFFFFFFFHFFFFFF
@M05620:37:000000000-D9766:1:1101:7448:12185 1:N:0:43
AGTGCCAGCTCTCCATCGCACAGGGGACCCAGGGCCTGGCCCCTCCATCCAGAAAACCTATGACCTCACCCGCTACCTGGCGCACCCCCTCCGCAGCTTGGCTGGGACCTATGTGAGTATCCAGCGTAGGAATCTGGGAGTTGGGGAGGCGTGCGGAGTTGGGGAAAGCCAGTCCTAACCGTGGAGGGTTCTGGTAAATGATGGGGTGAGGAGGGGCTCTTTGGCTCCCACCAGTCCCCCTGTCTGGTCTA
+
>A>3>DFFBFFFG4GA5AEAECFDF22AAEGH2BEBAFGHHHGHGGHGHHFHHGH2BEHHGDHHHDBGFHH0>/>EFFEFB>EGGGA/>EE>EA?EEH?FGHFGGGGHGHHHHHHBGHHHHHHHHGDAA/FGHHHHHH0FEGHHGG.<C.;CC.AD:BFFFFGG...C/;/CFGGGGFGGGGFB.EFBDFFFFFFFFFFFFFFFFFABFFF/DDBBBBFFFFFFFFFFFFFFEFFFFFFFBFFFFFFBFFB
@M05620:37:000000000-D9766:1:1101:15156:12196 1:N:0:43
AGTGCCAGCTCTCAATCGCACAGGGGACCCAGGGCCTGGCCCCTCCATCCAGAAAACCTATGACCTCACCCGCTACCTGGAGCACCAACTCCGCAGCTTGGCTGGGACCTATGTGAGTATCCAGCGTAGGAATCTGGGAGTTGGGGAGGAGTGAGGAGTTGGGGAAAGACAGTCCTAACCGTGGAGGGTTCTGGTAAATGATGGGGTGAGGAGGGGCTCTTTGGCTCCCACCAGTCCCCCTGTCTGGTCTA
+
BCBBCFFFDFFFGGGGGGGGGGHHGGGGGGHHGGGGGGHHHHGHGGHHHHHHHHHHHGHHHHHHHHHHHHHGGGGGHHHHHHHHHHHHGHHHGGGGGHHHGHHGGGHHGHHHHHHHHHHHHHHHHGGGGGHHHHHHHHHGGHHHGGGGGGGHHHHHHGHHHHGGGGHHHHHHHHHHHHHHGGGGGGGGGGGGGGGGGGGGGGGGGGFFFFFFFFFFFFFFFFFFFFFFFFFFFFFFFFFFFFFFFHFFFFF
@M05620:37:000000000-D9766:1:1101:26800:12202 1:N:0:43
AGTGCCAGCTCTCAATCGCACAGGGGACCCAGGGCCTGGCCCCTCCATCCAGAAAACCTATGACCTCACCCGCTACCTGGAGCACCAACTCCGCAGCTTGGCTGGGACCTATGTGAGTATCCAGCGTAGGAATCTGGGAGTTGGGGAGGAGTGAGGAGTTGGGGAAAGACAGTCCTAACCGTGGAGGGTTCTGGTAAATGATGGGGTGAGGAGGGGCTCTTTGGCTCCCACCAGTCCCCCTGTCTGGTCTA
+
ABAABFFFBFFFGGGGGGFGGFHHGGGGGGHHGGGGGGHHHHGHGGHDHHHHGHHHHGHBHGFHHHHHHHHGGGGGHHHHHHHHHHHHGHHHGGGGGHHHGHHGGGHHGHHHHGHDF3?FHHGHFFCDGFF2CGDGHGFEGCHHGGGGDAEGHDHH0.GCGHGGGGGHHHFCCG0CGFHEA9CD.EGGG.ABCF0BFF0999FGGGACEFFFFFFFF99FF/FBBBFFFFFF?FFFFFFFAE9BFFFFBB/
@M05620:37:000000000-D9766:1:1101:9348:12203 1:N:0:43
GAGGCTGCTTTGGAAGAAACTGACAAGCCAGGGACACAAGATCGGCAGCGCACACGTCTGAACTCCAGTCACGAGATTCCATCTCGTATACCGGCTACTGCTTGAAAAAAAAATACCCGTACGGAAAGGCTCCTAGAAGACTCCAAGGGCGTACAAGAGCTGATGCCACCCTGGCAAGTCATTCAGGCATTTCCGCTTTAGCACGCTTGTGCATCCAATTGAACAACTCTCCGCATTTGCACTTGTAACTG
+
AAAAAAFAFFFFFCGGGFGG1AF1B100AG0BAFFFFF0001BAA//E//AAA/AAA/FF12@1@@1@2B@@>/>?/@@2BFGF1>/E01@BE/>//0BG11><F1B<<<///0@1@1/?//<////<FA1GA1<<FD1<<F0CG/0<<.<CC-:C0/.:CGB0CGHFGAEG/.9/0.;009;;0;099F00099AA-9B//99-99?-AB/9B//B//;///;;--/B/FB--9--/////9/9///;9/
@M05620:37:000000000-D9766:1:1101:18922:12210 1:N:0:43
AGTGCCAGCTCTCAATCGCACAGGGGACCCAGGGCCTGGCCCCTCCATCCAGAAAACCTATGACCTCACCCGCTACCTGGAGCACCAACTCCGCAGCTTGGCTGGGACCTATGTGAGTATCCAGCGTAGGAATCTGGGAGTTGGGGAGGAGTGAGGAGTTGGGGAAAGACAGTCCTAACCGTGGAGGGTTCTGGTAAATGATGGGGTGAGGAGGGGCTCTTTGGCTCCCACCAGTCCCCCTGTCTGGTCTA
+
BCABCFFFCFFFGGGGGGGGGGHHGGGGGGHHGGGGGGHHHHGHGGHHHHHHHHHHHGHHHHHHHHHHHHHGGEGGHHHHGHHHHHHHGHHHGGGGGHHHGHHGGGHHGHHHHHHHHHHHHHHHHGEGGGHHHHHHHHHGGHHHGGGGGGGHHHHHHGHGHHGGGGHHHHHHHHHHHHHHGGGGGGGGGGGGGGGGGGGHGGGGGGFFFFFFFFFFFFFFFFFFFFFFFFFFFFFFFFFFFFFFFFFFFFF
@M05620:37:000000000-D9766:1:1101:10064:12216 1:N:0:43
AGTGCCAGCTCTCAATCGCACAGGGGACCCAGGGCCTGGCCCCTCCATCCAGAAAACCTATGACCTCACCCGCTACCTGGAGCACCAACTCCGCAGCTTGGCTGGGACCTATGTGAGTATCCAGCGTAGGAATCTGGGAGTTGGGGAGGAGTGAGGAGTTGGGGAAAGACAGTCCTAACCGTGGAGGGTTCTGGTAAATGATGGGGTGAGGAGGGGCTCTTTGGCTCCCACCAGTCCCCCTGTCTGGTCTA
+
BBAABFFFBFFFGGGGGGGEE2GHGGGGGGHHGGGGGGHHHHGHGGHHHHHHHHHHHGGHHHHHHHHHHHHGGGGGHHHHHHHHGHHHGGHHGGGGGHHHGHHGGGHHGHHHHHHHHHHHFDHHGGGDG/GGHHHHHHHGFHHHCG.CGAEHHHHHEGHHGHGGGGHHF/;CGHHHHHHHGGGGGGGGCFGGGGGGGGGGGFGGGGFBFFAFFFBBBBFFFFFFFFFFFFFBFFFFFFFFBFFFFFFFFFF
@M05620:37:000000000-D9766:1:1101:18922:12231 1:N:0:43
AGTGCCAGCTCTCAATCGCACAGGGGACCCAGGGCCTGGCCCCTCCATCCAGAAAACCTATGACCTCACCCGCTACCTGGAGCACCAACTCCGCAGCTTGGCTGGGACCTATGTGAGTATCCAGCGTAGGAATCTGGGAGTTGGGGAGGAGTGAGGAGTTGGGGAAAGACAGTCCTAACCGTGGAGGGTTCTGGTAAATGATGGGGTGAGGAGGGGCTCTTTGGCTCCCACCAGTCCCCCTGTCTGGTCTA
+
>AA>AD@FAFFFGFGGGFCAE?GEGEEF?EGHGEGFFGHFHHGHGGHHHHGHEGFGHGHGHHBHHHHHHHHEFGGGHFFFHGB?GHCGEGFHGG/EEGHHFHHGGGHHGHHHHHHHHHFHHHHFFGCCCFHHFHHHHHGGEGHHGGEGGGGHHHGHHEHGHHGCEGGHFFFHHGGHHHGHGGGGGGGGBFFGGFFGGGFGGFGFGGF@FFFFFF@@<@FFFFFFFFFFFFFBFFFFFFFF@EFFFFFFFEB
@M05620:37:000000000-D9766:1:1101:27865:12252 1:N:0:43
AGTGCCAGCTCTCAATCGCACAGGGGACCCAGGGCCTGGCCCCTCCATCCAGAAAACCTATGACCTCACCCGCTACCTGGAGCACCAACTCCGCAGCTTGGCTGGGACCTATGTGAGTATCCAGCGTAGGAATCTGGGAGTTGGGGAGGAGTGAGGAGTTGGGGAAAGACAGTCCTAACCGTGGAGGGTTCTGGTAAATGATGGGGTGAGGAGGGGCTCTTTGGCTCCCACCAGTCCCCCTGTCTGGTCTA
+
ABABCFFFCFFFGGGGGGGGGGHHGGGGGGHHGGGGGGHHHHGHGGHHHHHHHHHHHGHHHHHHHHHHHHHGGGGGHHHHHHHHHHHHGHHHGGGGGHHHGHHGGGHHGHHHHHGFHHHHGHHHHC<DDGGHHHHHHHGGGHHHGGGGGDGGGHHHHE<CGGGGGGHHHHHHHHHGFHHHGEEDDGGG;AFFFG9;FGGGGFGGGGFFFFFFFFFFFDFFFFFFEFFFFFFFFFBFFFFFFFFFFBFFFF9
@M05620:37:000000000-D9766:1:1101:18612:12257 1:N:0:43
AGTGCCAGCTCTCAATCGCACAGGGGACCCAGGGCCTGGCCCCTCCATCCAGAAAACCTATGACCTCACCCGCTACCTGGAGCACCAACTCCGCAGCTTGGCTGGGACCTATGTGAGTATCCAGCGTAGGAATCTGGGAGTTGGGGAGGAGTGAGGAGTTGGGGAAAGACAGTCCTAACCGTGGAGGGTTCTGGTAAATGATGGGGTGAGGAGGGGCTCTTTGGCTCCCACCAGTCCCCCTGTCTGGTCTA
+
BCBBCFFFDFFFGGGGGGGGGGHHGGGGGGHHGGGGGGHHHHGHGGHHHHHHHHHHHGHHHHHHHHHHHHHGGGGGHHHHGGHHHHHHGHHHGGGGGHHHGHHGGGHHGHHHHHHHHHHHHHHHHGGGGGHHHHHHHHHGGHHHGGGGGGGHHHHHHGHHHFGGGGHHHHHHHHHHHHHHGGGGGGGGCFGGGGGGGGGGHHHGGGFFFFFFFFFFFFFFFHFFFFFEEFFFFFFFFFFFFFFFFFFFFFF
@M05620:37:000000000-D9766:1:1101:17542:12331 1:N:0:43
AGTGCCAGCTCTCAATCGCACAGGGGACCCAGGGCCTGGCCCCTCCATCCAGAAAACCTATGACCTCACCCGCTACCTGGAGCACCAACTCCGCAGCTTGGCTGGGACCTATGTGAGTATCCAGCGTAGGAATCTGGGAGTTGGGGAGGAGTGAGGAGTTGGGGAAAGACAGTCCTAACCGTGGAGGGTTCTGGTAAATGATGGGGTGAGGAGGGGATCTTTGGCTCCCACCAGTCCCCCTGTCTGGTCTA
+
CCACCFFFCFFFGGGGGGGGGGHGGGGGGGGHFEEGGGHHHHGHGGHHHHGHHHHHHDH3GGFHHGHHHHHFGEEGHHHGBFHHHHFEFGHHG/>EE3GHGBHG//FHGHGHFHHHHGHHHEFFHGDD<DHHHHHHHHCFGGHHCGF@CEFHHGHHGGHFGFCGFGHHHHHFFGHHBF/GACEFFEGGFGGFGEFGGGGGGGGGGGFFEAFFADFC.9AFFFFFFBFEFFFFFFFFFFFFFFBFFF/9BF9
@M05620:37:000000000-D9766:1:1101:17201:12363 1:N:0:43
AGTGCCAGCTCTCAATCGCACAGGGGACCCAGGGCCTGGCCCCTCCATCCAGAAAACCTATGACCTCACCCGCTACCTGGAGCACCAACTCCGCAGCTTGGCTGGGACCTATGTGAGTATCCAGCGTAGGAATCTGGGAGTTGGGGAGGAGTGAGGAGTTGGGGAAAGACAGTCCTAACCGTGGAGGGTTCTGGTAAATGATGGGGTGAGGAGGGGCTCTTTGGCTCCCACCAGTCCCCCTGTCTGGTCTA
+
BCBBCFFFCFFFGGGGGGGGGGHHGGGGGGHHGGGGGGHHHHGHGGGHHHHHHHHHHGHGHHHHHHHHHHHGGGGGHGHHHHHGHHHHGHHHGGGGGHHHGHHGGGHHGHHHHHHHHHHHHHHHHGGGGGHHHHHHHHHGGHHHGGGGGGGHHHHHHGHHHHGGGGHHHHHHHHHHHHGHGGGGGGGGGGGGGGGGGGGGGHHGGGFFFFFFFFFFFFFFFFHFFFFFFFFFFFFFFFFFFFFFHFFFFFF
@M05620:37:000000000-D9766:1:1101:4837:12376 1:N:0:43
GCGGCTGCTTTGGCAGAGCACACGTCTGCACTGACCTGACAAGCCCGGGACAAAAGATCGGAAGAGCACACGTCTGAACTACAGTCCAGAGATTCCATCTCGTATGCCGTCTTCTGCTTGCCACAAACCCCAAACAGAGCACAGCGTACATCTATTACAAACCATTTACATAAAGGGTATCATAGAACCAGAAACGCACATACCACGAAGATAACCGCAGAACCAAATGTGATCATTTGAGCAATCCAGCT
+
3>>3>>AAFFFFBGBAAAFCGFHGHGGF55BG3B3ADFFGBGFHG2EFEAEFGHHHGABGD1BEG1FGHGH>?BBFFGHH@BEGBGGBF3?1BBBF?GF3FGFEGHHHGGGHGHHHHHHH/B110/0//???/@?000001000?<//<.11111=111>1.<<000000=00000../0;;0:000;....///:----090/09;-9..0000/-----/.9.;.//;9///9/;9;/.9////9////
@M05620:37:000000000-D9766:1:1101:20384:12377 1:N:0:43
ACCACACCTTCTACAATGAGCTGCGTGTGGCTCCCGAGGAGCACCCCGTGCTGCTGACCGAGGCCCCCCTGAACCCCAAGGCCAACCGCGAGAAGATGCCCAGGTGAGTGGCCCGCTACCTCTTCTGGTGGCCGCCTCCCTCCTTCCTGGCCTCCCGGAGCTGCGCCCTTTCTCACTGGTTCTCTCTTCTGCCGTTTTCCGTAGGACTCTCTTCTCTGACCTGAGTCTCCTTTGGAACTCTGCAGGTTCTA
+
CDDCDDDDFFFFGGGGGGGGGGHHGGGGHGHHHGGGGGGGGHHHHGGGGGGGHHHHHHHGGGGGGGGGGGGHHHHGGGGHGHHHHGGGGGGGGGHHHHHHHHHGHHHHHHGGHHGGGGGHHHHHHHHHHHGHHGGGGGHGHHGHHGGGGGGGGGGGGGGGGGGGGGFFFFFFFFHHHHFFFHFHHFFHFFFHFFFFFFHFFFFFFFFFFFFFHHHFFFFFFFFFFFFFHFFFHHFFFFFFFFFFFFFFFFF
@M05620:37:000000000-D9766:1:1101:16389:12395 1:N:0:43
AGTGCCAGCTCTCAATCGCACAGGGGACCCAGGGCCTGGCCCCTCCATCCAGAAAACCTATGACCTCACCCGCTACCTGGAGCACCAACTCCGCAGCTTGGCTGGGACCTATGTGAGTATCCAGCGTAGGAATCTGGGAGTTGGGGAGGAGTGAGGAGTTGGGGAAAGACAGTCCTAACCGTGGAGGGTTCTGGTAAATGATGGGGTGAGGAGGGGCTCTTTGGCTCCCACCAGTCCCCCTGTCTGGTCTA
+
BCABCFFFCFFFGGGGGGGGGGHHGGGGGGHHGGGGGGHHHHGHGGHHHHHHGHHHHGHHHHHHHHHHHHHGGGGGHHHHHHHHHHHHGHHHGGGGGHHHGHHGGGGHGHHHHHHHHHHHHHHHHGGGGGHHHGHHHHHGGHHHGGGGGGGHHHHHHGHHHHGGGGHHHHHHHHHHHHHHGGGGGGGGGGGGGGGGGGHGGGGGGGFFFFFFFFFFFFFFFFFFFFFFFFFFFFFFFFFFFFFFFFFFFFF
@M05620:37:000000000-D9766:1:1101:2564:12415 1:N:0:43
GCGGCTGCTTTGGCAGAAACTGACAAGCCAGGGACAAAAGCTCGGCAGCGCACACGTCTGAACTCCAGTCACGAGATTCCAGCTCGTATGCCGTCTTCTGCTTGAAAAAAACCCACCAGCATATTTTGATGGTGGCATGCTGCGCGGCTGACGACAAGTTAATGCGAATTAAGCACTTGGATTGTGGTTCAGAAGAAAGTGGTAGCACAGAAGGCATGGGCCTCGGATGACATCGGAATAAGGAACCTTGA
+
>1A1>1>>CFBBFGFE1BG0F1BBBBBFFF0BA0B00BBA0ABEECEEEFGAAEHG>FGFG2E1BFGHBG1BEAE/?BF@@1>BBE/?BBG1>>/B?B>BBBBG0BB<0/</////</0?011?1111/11111/00<0<111-------./..-:-:;000000..--.00000/0/000;0/00.:.0//9/9///////9/////--///---/;-----------/////-----////9/---///
@M05620:37:000000000-D9766:1:1101:9793:12467 1:N:0:43
GAGGCTGCTTTGGAAGAAACTCATAGATTACTGCAACAGTTCCCCCTGGACCTGGAAAAGTTTCTTGCCTGGCTTACAGAAGCTGAAACAACTGCCTACAGGATGCTACCCGTAAGGAAAGGCTCCTAGAAGACTCCAAGGGAGTAAAAGAGCTGATGAAACAATGGCAAGTAAGTCAGGCATTTCCGCTTTAGCACTCTTGTGGATCCAATTGAACAATTCTCAGCATTTGTACTTGTAACTGACAAGCC
+
@ABCCCFCFFFFGGGGGGGGGGHHHHHHHHHHHHHHGHHHHHHHHGGGHHHHHHHHHHHHGHHHHHHHHHHHHHHHHHHHHHHHHHHHHHHHHHHHHHHHHHFHHHHHHHHGGGGHHHHHHHHHHGHHHHHHHHHHHHHHGGHGGHHHHHGHHHHHHHHHHHHGHHGHHHGHHBGHHHHHHHHHHHHGGGGGHHHHHHHHHHHHGHHHHHHHHHHHHHHHHHHHHHGHHHGGFGGGGGGGGGGGFGGGGGG
@M05620:37:000000000-D9766:1:1101:23415:12473 1:N:0:43
GAGGCTGCTTTGGAAGAAACTCATAGATTACTGCAACAGTTCCCCCTGGACCTGGAAAAGTTTCTTGCCTGGCTTACAGAAGCTGAAACAACTGCCTACAGGATGCTACCCGTAAGGAAAGGCTCCTAGAAGACTCCAAGGGAGTAAAAGAGCTGATGAAACAATGGCAAGTAAGTCAGGCATTTCCGCTTTAGCACTCTTGTGGATCCAATTGAACAATTCTCAGCATTTGTACTTGTAACTGACAAGCC
+
A?ABBAFBFFFFFGGGGGBGGGHHGGHHHFHHHHFGHHFDFHHHHGGGHBGHHHHHHFFHHHHHHHFHHHHHHHHFHHHHHHHHHDHHHHCGHHHHHGHCGHFGHHHHHHHGGCFHHHHGHHHHHGHHHHHHGHHHHEHHGGFGE?GHFHEGHHHFGHHHFHF<GHHGHHGHEGHHHHHHHEHHHHHGGGGGHHHHHHHHHHHHGHHHHHHHHHHHHGHHHGHHHGHHHHGGFGGGGGGGGGGGGGGGGGG
@M05620:37:000000000-D9766:1:1101:8048:12480 1:N:0:43
GAGGCTGCTTTGGAAGAAACTGACAAACCAGGGACACAAGATCGGAAGACCACACATCTGAACTCTAGTCAGGAGATTGCATCTGGTATACCGTCTCCTGCTGGAAAAAAAAAACAATTACTCAATCTATTGAAACCCCTGACCCCATTATCCTCCTTAGTCCATGTCCATACGACGCACCATCCCCTCGCACTGCGGCACACCACGCTTACCTCCTGTCCCAACAACTCCTTACGAATGCAGTCTTCACC
+
AAABAAFBFFFFGFBABGFGG5B4B5ABBBBABBBFGHDHFHBAE22AA3BAB11ABBEDBDBFBB5DDD55B3B1B53BDDDG5DBDBBBF1F>?2BFGFB331B31BE/<E?//?11112?B1F1@2221211@0?///0000/<?11?@<110<>11<1<1<<1=11>0/...----:.0/;CE/:---;-/0.-;-;9F.:...99.////.://;:B//....//99/999...////;://////
@M05620:37:000000000-D9766:1:1101:14452:12482 1:N:0:43
AGTGCCAGCTCTCAATCGCACAGGGGACCCAGGGCCTGGCCCCTCCATCCAGAAAACCTATGACCTCACCCGCTACCTGGAGCACCAACTCCGCAGCTTGGCTGGGACCTATGTGAGTATCCAGCGTAGGAATCTGGGAGTTGGGGAGGAGTGAGGAGTTGGGGAAAGACAGTCCTAACCGTGGAGGGTTCTGGTAAATGATGGGGTGAGGAGGGGCTCTTTGGCTCCCACCAGTCCCCCTGTCTGGTCTA
+
AA3>AFFFAFFFGFGFFGGAECHAFAEEEDEH2BEEFFHGHHGFGG2FGFFFHCEGHECCGGGHHFHGHFGEE/>EHHHH?FGHHH1?EHHGDFCECHDGFHC/A?AGGHGHFGDFHGFEHHH1FC/<BDGHFHDGF0?/CGHB<@.@-.CGCDGHF<GHFHCGGFHHCGFCGHEGHB:CBGG-AAD@GGGGGF;BFGGFF0BFGGFBFFFFDAB<BBFFF//9BFFFFFFFEFFFFFEDBEFBFFFFFFF
@M05620:37:000000000-D9766:1:1101:23419:12490 1:N:0:43
GAGGCTGCTTTGGAAGAACCTCATAGATTACTGCAACAGTTCCCCCTTGACCTGGAAAAGTTTCTTGCCTGGCTTACAGAAGCTGAAACACCTGCCTACAGGATGCTACCCGTAAGGAAAGGCTCCTAGAAGACTCCAAGGGAGTAAAAGAGCTGATGAAAAAATGGCAAGTAAGTCAGGCATTTCCGCTTTAGCACTCTTGTGGATCCAATTGAACAATTCTCATCATTTGTACTTGTAACTGACAAGCC
+
A3ABAAF>@DB@GFBBGGAFGGHHHGH6BGGHHBAFBGFGFDFBBEE2ABBBGGEFB32BBFGFHHGBBBABBGHBBBBGHHFGGBDHGG?EGGG?3BB3331B3BBBGGH1E/1?BBF3BC?3BFFFBGH33BFBF?FGEGAE?BBDD3/<2@@2@>22@2@<?<<0?FC??GGF1F10><>11>><.<.E0==DG<<0D0<:.G<::::0;<:00C;<C0<;F0CF0BBB;;CCFB0C0;B00;CF9.:
@M05620:37:000000000-D9766:1:1101:11143:12498 1:N:0:43
GAGGCTGCTTTGGAAGAAACTCATAGATTACTGCAACAGTTCCCCCTGGACCTGGAAAAGTTTCTTGCCTGGCTTACAGAAGCTGAAACAACTGCCTACAGGATGCTACCCGTAAGGAAAGGCTCCTAGAAGACTCCAAGGGAGTAAAAGAGCTGATGAAACAATGGCAAGTAAGTCAGGCATTTCCGCTTTAGAACTCTTGTGGATCCAATTGAACAATTCTCAGCATTTGTACTTGTAACTGACAAGCC
+
ABAABACAFFFFGGGGFGGGGGHFHHHHHHHHHHHGHHHHHHHHHGGGHGHHHHHFHHHHFHHHHHHHHHHHHFFHHHHHHHHHHHHHHHHHGHHHHHHHHHHHHHHHHHHGGGGHHHHHHHHHHGHHHFHHHHHHHHHHGGHGFHHHHHGHHHHHHHHHHHHHHHGHHHGHHHHHHHHHHHHHHHHGGGG.DG00DDGHHGDHDFHHFGCGB0CCCHHHHHGFHH/CGHHG0;CGGBF;9FFGGBFFFGE
@M05620:37:000000000-D9766:1:1101:12612:12504 1:N:0:43
AGTGCCAGCTCTCAATCGCACAGGGGACCCAGGGCCTGGCCCCTCCATCCAGAAAACCTATGACCTCACCCGCTACCTGGAGCACCAACTCCGCAGCTTGGCTGGGACCTATGTGAGTATCCAGCGTAGGAATCTGGGAGTTGGGGAGGAGTGAGGAGTTGGGGAAAGACAGTCCTAACCGTGGAGGGTTCTGGTAAATGATGGGGTGAGGAGGGGCTCTTTGGCTCCCACCAGTCCCCCTGTCTGGTCTA
+
BCABCFFFCFFFGGGGGGGGGGHHGGGGGGHHGGGGGGHHHHGHGGHHHHHHHHHHHGHGHHHHHHHHHHHGGEGGHHHHHHHHHHHHGHHHGGGGGHHHGHHGGGHHGHHHHHHHHHHHHHHHHGGGGGHHHHHHHHHGGHHHGGGGGGGHHHHHHGHHHHGGGGHHHHHHHHHHHHHHGGGGGGGGGGGGGGGGHHGGGGGGGGFFFFFFFFFFFFFFFFHFFFFFFFFFFFFFFFFFFFFFFHFFFFB
@M05620:37:000000000-D9766:1:1101:5060:12522 1:N:0:43
AGCCCCAGCTCTCCATCGCACAGGGTCCCCAGCGCCTGGCCCCTCCATCCAGAAACCCTATGACCTCACCCACCACCTAGGGCACCCGCTCAGCAGCTAGGCTGGGACCTATGTGAGTATCCAGCGTAGGACTCTGGGCGTTGGGGCGGCGTGCGGCGTTGGGGCCCGCCCGTCCTAACCGTGGCGGGTTCTGGTAAATGATGGGGTGAGGAGGGGCTCTTTGGCTCCCACCAGTCCCCCTGTCTGGTCTA
+
>>>>>>AAFFFFGGGB1AE0E?FCFB0BFABF0AE/BFHHGHGHGGHHH0GGHFH0BAFG1BFGH1BFGHH/B??BFH1B0/BFEGG>>EG/0B1BBB1BBFGHGGHHGHGGGHH2FGHHHH2FGGG/>C<1@GHHHH/CCGGFGG.CG@AGGGGG??@@@F@@---@-@-;@BFFF9FF@FF@-;>@@FFFFFFFFFFFBFFFFFF@EFE/AB@@@?FFFFFFFFFFFFFFEFFFFFFF@FFFFFFFFFF
@M05620:37:000000000-D9766:1:1101:21183:12522 1:N:0:43
ACCACACCTTCTACAATGAGCTGCGTGTGGCTCCCGAGGAGCACCCCGTGCTGCTGACCGAGGCCCCCCTGAACCCCAAGGCCAACCGCGAGAAGATGCCCAGGTGAGTGGCCCGCTACCTCTTCTGGTGGCCGCCTCCCTCCTTCCTGGCCTCCCGGAGCTGCGCCCTTTCTCACTGGTTCTCTCTTCTGCCGTTTTCCGTAGGACTCTCTTCTCTGACCTGAGTCTCCTTTGGAACTCTGCAGGTTCTA
+
CCCAAABCFFFFGGFGGGCGGGHHGGGECEHFGGGEEGEGFHAFFEEEFGGGGGHHHHHGGGGGGGGGGGGHFHHGEGGHGHHHHGGECGCDCGHHHHHHHHHGHHHGHHGFHHGGGGGHHHHHHHHHHHGHHGGGGGHGHHGHHGGGGGGGGGGGGG-;CGGGGGFFFFFFFFFFFFFFFFFFFFFFFFFFFFFFFFFFFFAADFFFFFFFFFFFFFBFFFFFFFFFFFFFFFFFFFFFFFFFFFFFFFB
@M05620:37:000000000-D9766:1:1101:20689:12526 1:N:0:43
AGTGCCAGCTCTCAATCGCACAGGGGACCCAGGCCCTGGCCCCTCCATCCAGAAAACCTATGACCTCACCCGCTACCTGGAGCACCAACTACGCAGCTTGGCCGGGACCTATGTGAGTATCCAGCGTAGGAATCTGGGAGTTGGGGAGGAGTGAGGAGTTGGGGAAAGACAGTCCTAACCGTGGAGGGCTCTGGTAAATGATGGGGTGAGGAGGGGCTCTTTGGCTCCCACCAGTCCCCCTGTCTGGTCTA
+
A1>>AFD1>CCFDDFGDF1FECHCFGG00A0AA0BE/GHCAGG/EGB11G1GBB1GGFH1EGFHHHH1GECEEE>EHEBHCGHH0GEGFFFFEEE/>BGHGF1><@CCGHC1BG2>@GBF>FHFG?/<ACEHGHHG1G<CCGEBCG<@-.<GCG0CGC//:/-;.CEGB://9;FFBBGGG9C-9.A@.;.9B0;9FFFBB99/--:@EF?/9A@@@-AFFF/BBFFF?F?B?A9BFFAB-99:9BB99:9
@M05620:37:000000000-D9766:1:1101:8337:12548 1:N:0:43
ACACACCTTCTACAATGAGCTGCGTGTGGCTCGCGAGGAGCACCCCGTGCTGCTGACCGAGGCCCCCCTGAACCCCAAGGACAACCGAGAGAAGATGCCCAGGTGAGTGGCCCGCTCCCTCTTCTGGTGGCCGCCTCCCTCCTTCCTGGCCTCCCGGAGCTGCGCCCTTTCTCACTGGTTCTCTCTTCTGCCGTTTTCCGTAGGACTCTCTTCTCTGACCTGAGTCTCCTTTGGAACTCTGCAGGTTCTAG
+
AAA1>1>1CFFFGGGFGGGGG1F?AFAGCC0A0AEFEEGCCHHHGGGEGGC1B1GFHHEEFEEGG@EEEGE1G/EE<EHE0<GGEC@/@@CEFGCFHBFHFFE?C1FGFEFHHGCG-C.GB/0GD0<=CCGGC?-:::.::EGGGFBB/AFFF99.9@@AGBF@@B@-B/;;B/:9B-;99FFFBFFFFFFF@AFFFFF?:FBB/;BFFFFE/;BFBFFFF9F-//;BFFF/F9FF/FBFBF/;AFF/B/;
@M05620:37:000000000-D9766:1:1101:3142:12581 1:N:0:43
AGTGCCAGCTCTCAATCGCACAGGGGACCCAGGGCCTGGCCCCTCCATCCAGAAAACCTATGACCTCACCCGCTACCTGGTGCAACCTCTCGGCAGCTTGGCTGGGACCTATGTGAGTATCCAGCGTAGGAATCTGGGAGTTGGGGAGGAGTGAGGAGTTGGGGAAAGACAGTCCTAACCGTGGAGGGTTCTGGTAAATGATGGGGTGAGGAGGGGCTCTTTGGCTCCCACCAGTCCCCCTGTCTGGTCTA
+
>>>>>FDFBFFFG4GFFFF2AABEB2EEEBAG2BEBFFGHHHGHGGGHHFFFHFFBBEGHFHHHH5GGHHHEE>>EHHGH3FG33B13BGH1F//E>G3FEH3?EGHHGHHHHGHHHHHHHHHHHG?<BDFGFHHFHH0FCGHGGG.<A.CGF0<GGGHHHHGGGGHH//:CGHHHFHCHGGGFDEGGEGGGFFCGB;FFBFGEEG9BFFFFFFFFFFFFFFFFFFFAF.FFAFFFEFFFFFFFFFFFBFB
@M05620:37:000000000-D9766:1:1101:8974:12607 1:N:0:43
AGTTCCAGCTCTCCATCGCACAGGGTACCCAGTGCCTGGCCCCTCCATCCAGAAAACCTATGACCTCACCCGCGACCTGGGGCACCCACTCCGCAGCTTGGCTGGGACCTATGTGAGTATCCAGCGTAGGAATCTGGGCGTTGGGGCGGAGTGCGGAGTTGGGGACAGCCAGTCCTAACCGTGGAGGGTTCTGGTAAATGATGGGGTGAGGAGGGGCTCTTTGGCTCCCACCAGTCCCCCTGTCTGGTCTA
+
>>33>BBDFFFFFFFB5EE2E?GAF44BF4FG3B5A5FAGFHGAEGHGFFGHH3B2BAA3AADGH5B3AGG0>00>>>B?1/?EFGG/?FG2/?/@/FBB?BCGGGGHGHHGDFG3FGFHHH22GCF/AGD<<G1G1B/->C@A@?.:C-AFE09--:9BFFGG.-...:.9BFFF/;FFAFFA.;.>DFFFBFFFEBF/:BFFFFDF.9./..@@>CFFBFFFFFFFF.ADAFFFFFFFFFFFFFFFFFB
@M05620:37:000000000-D9766:1:1101:19933:12631 1:N:0:43
AGTGCCAGCTCTCAATCGCACAGGGGACCCAGGGCCTGGCCCCTCCAGCCAGAAAACCTATGACCTCACCCGCTACCTGGAGCACCAACTACGCAGCTTGGCCGGGACCTATGTGAGCATCCAGCGTAGGAATCTGGGAGTTGGGGAGGAGTGAGGAGTTGGGGAAAGACAGTCCTAACCGTGGAGGGCTCTGGTAAATGATGGGGTGAGGAGGGGCTCTTTGGCTCTCACCAGTCCCCCTGTCTGGTCTA
+
AAAAAFF1>FFFGGGGGG1FEGGHGGGAEEHHG0AE/FGHHHGHGGH1BFGHHHGHHGH1GHHHHHHFHGFGGEEGHHHHGGHHHHGEEH1GFGG/EFHHGH1<>BCGCHHHHH2FG1@GHHGHHC?CGCFFFGHHFHFGCHHH-AFCGCGHHHHGHAG/;G--CFHHGGGGGFGGGGGGGGGGGGG@.9CFFFFFFFFFF/B/9-;@FFFFFF--;@EFFFB//9F/9/BFFA;/BBAF@-FFFFBFBF;
@M05620:37:000000000-D9766:1:1101:9573:12636 1:N:0:43
AGTGCCAGCTCTCAATCGCACAGGGGACCCAGGGCCTGGCCCCTCCATCCAGAAAACCTATGACCTCACCCGCTACCTGGAGCACCAACTCCGCAGCTTGGCTGGGACCTATGTGAGTATCCAGCGTAGGAATCTGGGAGTTGGGGAGGAGTGAGGAGTTGGGGAAAGACAGTCCTAACCGTGGAGGGTTCTGGTAAATGATGGGGTGAGGAGGGGCTCTTTGGCTCCCACCAGTCCCCCTGTCTGGTCTA
+
ABABAFFFCFFFGGGGGGGFGGHHGGFGGGHHFGGGGFHHHHGHGGHHHHHHHEHHHGHHHHHHHHHHHHHGE>EGHHGH?GHHGHCCFHHHGGGGGHHHGHHGGGHHGHHHHHHFHHHHHHHHHGGGGGHFFHHHHHFGGGHHGGFCGDGHHHHHFFHHHHGGEFHHCGHHHHHHHHHHADGGGGGFCFGGGGGFFGGFFGGGGGFFFFFFFFFFFFFFFFFFFFFFFFFFFFFFFFFFFFFFFFFFFFB
@M05620:37:000000000-D9766:1:1101:15380:12647 1:N:0:43
AGTGCCAGCTCTCAATCGCACAGGGGACCCAGGGCCTGGCCCCTCCATCCAGAAAACCTATGACCTCACCCGCTACCTGGAGCACCAACTCCGCAGCTTGGCTGGGACCTATGTGAGTATCCAGCGTAGGAATCTGGGAGTTGGGGAGGAGTGAGGAGTTGGGGAAAGACAGTCCTAACCGTGGAGGGTTCTGGTAAATGATGGGGTGAGGAGGGGCTCTTTGGCTCCCACCAGTCCCCCTGTCTGGTCTA
+
AAAAAFFFAFFFFGGGGGGCAAE0EFGEAECGGEGGECHF0GGCEGFHFHCDAAFGHGHHHHFHHHG1FGGGGG?GHHHHHHHEFHHHGFHHGGGGGFHHFHHEG?GHGHHG1GHEFFFHHHHFFCEGCGHHHFFFGFHGCHHB@CECCCEHFHGHHGGEDCCCEGHHHHHFHHHHFFHGGBE@GGGGGGGGG00BBBFGFGGEEGB?EFFFF-9;@@FFFF/BFBFFEFFFFFFFFFFB@FFFFFFFFFF
@M05620:37:000000000-D9766:1:1101:13893:12658 1:N:0:43
AGTGCCAGCTCTCAATCGCACAGGGGACCCAGGGCCTGGCCCCTCCATCCCGAAAACCTATGACCTCACCCGCTACCTGGAGCACCAACTCCGCAGCTTGGCTGGGACCTATGTGAGTATCCAGCGTAGGAATCTGGGAGTTGGGGAGGAGTGAGGAGTTGGGGAAAGACAGTCCTAACCGTGGAGGGTTCTGGTCAATGATGGGGTGAGGAGGGGCTCTTTGGCTCCCACCAGTCCCCCTGTCTGGTCTA
+
AA1>AFBFAFFFG1GAFFGAEAGCFGFGCF0AFEF?FFHGFGG/EG0FDG/AA/AEGGHHHHDGHHGEGFFEEE/EHGHHGHHHGHCGGHHHGGGGGHHHFHHGGGHHGHHHDHFDBFDGHHGHCCBBCCDDGHFGDG0/CGHB@?.AC.<CFDHEF.CGFGGCECHHHCGHHGGGG0/C?EA?.9E@E.FFBBF09CFFFBFFFFA-AFFF-B@@@@FFFFFEFFFFEFFFFFFFFFFF@EFFFFFFFF9
@M05620:37:000000000-D9766:1:1101:21315:12673 1:N:0:43
AGTGCCAGCTCTCAATCGCACAGGGGACCCAGGGCCTGGCCCCTCCATCCAGAAAACCTATGACCTCACCCGCTACCTGGAGCACCAACTCCGCAGCTTGGCTGGGACCTATGTGAGTATCCAGCGTAGGAATCTGGGAGTTGGGGAGGAGTGAGGAGTTGGGGAAAGACAGTCCTAACCGTGGAGGGTTCTGGTAAATGATGGGGTGAGGAGGGGCTCTTTGGCTCCCACCAGTCCCCCTGTCTGGTCTA
+
ABBBBFFFBFFFGGFGGAFFGFHHDE2AEEFGGDEFGFCFHHGHGGGHHH3G3FBGGGH3GF5GHHHHHHHEGEGEHHHHBGHEGFAEEHHHGGE?EHHHFF??E/GGGHFHGGFBFGHGHHD?GCGG/AG2GGHDFGCFGHF1@GACCADHHFGAFDCFBG<-.AHHHH:GHHHHHBHHCFGGGGGGDGGGB000C0CFBFFEEGDAEFFFFFAFFFFFFFF//FFEEFEF..;FFFFF9.FBF;B9BFB
@M05620:37:000000000-D9766:1:1101:21296:12675 1:N:0:43
AGTGCCAGCTCTCAATCGCACAGGGGACCCAGGGCCTGGCCCCTCCATCCAGAAAACCTATGACCTCACCCGCTACCTGGAGCACCAACTCCGCAGCTTGGCTGGGACCTATGTGAGTATCCAGCGTAGGAATCTGGGAGTTGGGGAGGAGTGAGGAGTTGGGGAAAGACAGTCCTAACCGTGGAGGGTTCTGGTAAATGATGGGGTGAGGAGGGGCTCTTTGGCTCCCACCAGTCCCCCTGTCTGGTCTA
+
AABABFFFBFFFGGGGGGGGGGHHGGGGGGHHGGGGGGHGHHGHGGHHHGGHFHGHHGHHHHGHHHHHHHHGGGGGHHHHHHHHHHHHGHHHGG?EEHHHGHHGEGHHGHHHHHHHHHHHHHHHHGGGGGHHHHHHHHHGGHHHGGGGGGGHHHHHHGHHHHGGGGHHHHHHHHHHHHHHGGGGGGGGGGGGGGGGGFGGGGGGGGFFFFFFFFFFFFFFFFFFFFFFFFFFFFFFFFFFFFFFFFFFFFB
@M05620:37:000000000-D9766:1:1101:7356:12680 1:N:0:43
GAGGCTGCTTTGGAAGAAACTGACAAGCCAGGGACACAAGATCGGAAGCGCACACGTCTGAACTCCAGTCACGAGATTCCATCTCGTATGCCGTCTTCTGCTTGAAAAAAAAAACCTGTAGCCTCCTCCCGGATGCTACCCGTACGGACCTGCTCCTCGAAGACTCCACGGTCGTACCGGCGCTGATTAAAAAATGGCAAGTAAGCCAGCCATTTCCGCTTTAGCACTCTTGTGGATCCAATTGAACAATT
+
AAAAAAFBFFFFGGGGFGGGFGHAF5442AABABFAFFDHBDFAABAE20AEA0AABGFFA5ADBB3BDB3BB1>?FF4@4FGHFB?1334FE?E1/?FGF4?303?3BEGGG///20@2@2222F000//>/>@BFGFHG.><.-..--//;:CGG/../:.:CBFB9.-..-:..9.---999.B//9//9;;B/9//;/9///99...99B/BF.;A.A//B9BFFFB/FB.99BFB/BBB/BFE.//
@M05620:37:000000000-D9766:1:1101:11617:12683 1:N:0:43
AGTGCCAGCTCTCAATCGCACAGGGGACCCAGGGCCTGGCCCCTCCATCCAGAAAACCTTTGACCTCACCCGCTACCTGGAGCACCAACTCCGCAGCTTGGCTGGGACCTATGTGAGTATCCAGCGTAGGAATCTGGGAGTTGGGGAGGAGTGAGGAGTTGGGGAAAGACAGTCCTAACCGTGGAGGGTTCTGGTAAATGATGGGGTGAGGAGGGGCTCTTTGGCTCCCACCAGTCCCCCTGTCTGGTCTA
+
AA>AAFFFBFFFGGGGGGGGGGHHGFGGGGFHAAEEGGHHHHGFGGHHGHHHHGFGHEGFHHHHHHHFHHGGE>EEHHHH?FHHHH11?FFFEG?FCHHBEHHGGGHHGHHHHHGHFHHFHHHHHGGGGGHHHHHGHG0FEGFHGGFCGFFGFDGHGGHHHHGCGGGCGHHFHHHHFHHFGGGGGEFGGGGGGGGGGGFFFGFGGGFFFFFFADFFFFFFFFFFFFFFFFFFFFFFFFFDDFFFFFFFFFF
@M05620:37:000000000-D9766:1:1101:12054:12694 1:N:0:43
GAGGCTGCTTTGGAAGAAACTGACAAGCCAGGGACACAAGATCGGAAGAGCACACGTCTGAACTCCAGTCACGAGATTCCATCTCGTATGCCGTCTTCTGCTTGAAAAAAAAATAGAATCCTCCCAGGTCGTCCCCGCTCTGCTGCCCCCCTGGCCCGTACGTCCGGCCTTTCCTCTTTAGCCCTCTTGTGGCTCCACTTGCACAATTCTCCTCCTTTGTCCTTGTCACTGCCACGCCCGGTCCACCCTAT
+
BBBBBBFBFFFFGGGGGFGGEFF4BB44BGA4AFF22FABGGF22ABEBABEGB1ABA2A55FGAB3B5335??E?155DFGHFFB1B3343/?>E1BFGBB3FEHHB0E/>/0B11B21BFGFF0@C1</<FAFH///>F11>11>..ADC..<.:-;-.;;GE?--AEFFGG0BFFG00;/;FGGFFBFD.FFE/.;9/9;9/.;BBFFF/9/BFFF//;BFFFFBBBB/B//99A--;--9B/.;..9
@M05620:37:000000000-D9766:1:1101:11452:12702 1:N:0:43
GAGGCTGCTTTGGAAGAAACTGACAAGCCAGGGACAAAAGATCGGAAGCGCACACGTCTGAACTCCAGTCACGAGATTCCATCTCGTATGCCGTCTTCTGCTTGAAAAAAAAAAAACATCAGCAAAATCCTCCAAAACCTCAATATTCCGTACTCATCACCCTACCGTTTTCCATCTTTGAAACGTTACCTGAACTCGATAAAACACCGACCCCATGCACCATGAGTAAGAAGAGTAGATCAAGACAGGAT
+
BBBBBBFBFFFFG4BGFGEBGFFHHFHHGGFGAAFCFFFHGHHHGEFE2AEEFGHGHHHGHFGHHHGHGHFHGFGBFGHHBBDGGFF>FGHGEEFHGHHHHHHHGHHHHGGGCB<<//1111110101?1>10011.0.0<>00000<0/0.<<000000:../..-../.0000090;00000../;.000/:900../..000..9--9-:.../:///.////////////.//////////./:..;
@M05620:37:000000000-D9766:1:1101:22524:12709 1:N:0:43
AGTGCCAGCTCTCAATCGCACAGGGGACCCAGGGCCTGGCCCCTCCATCCAGAAAACCTATGACCTCACCCGCTACCTGGAGCACCAACTCCGCAGCTTGGCTGGGACCTATGTGAGTATCCAGCGTAGGAATCTGGGAGTTGGGGAGGAGTGAGGAGTTGGGGAAAGACAGTCCTAACCGTGGAGGGTTCTGGTAAATGATGGGGTGAGGAGGGGCTCTTTGGCTCCCACCAGTCCCCCTGTCTGGTCTA
+
ABBBBFFFBFFFGFGGGFFGGGGHGGGGGGGHG?FGGFHHHHGHGGHGGHGHFGFHGGHEHHHHHHGHHHFGGGGGHGHGHHHGGHHHGHHHGGEFGHHHGHHFFEFHGHHHHHFHHHHGHHHHHGFGGGHHHHHHHHHGGHHHGGGGGGGHHHHGHGHGHC@GGGHHHHHHHHHHHHHHGFGGGGGGCFGGGGGGGGGGGGGFE.ADFFFFFFFFFFFFFFFEFFF?EFFFFFFFFFFFFFFFFFFFFFB
@M05620:37:000000000-D9766:1:1101:26800:12733 1:N:0:43
AGTGCCAGCTCTCAATCGCACAGGGGACCCAGGGCCTGGCCCCTCCATCCAGAAAACCTATGACCTCACCCGCTACCTGGAGCACCAACTCCGCAGCTTGGCTGGGACCTATGTGAGTATCCAGCGTAGGAATCTGGGAGTTGGGGAGGAGTGAGGAGTTGGGGAAAGACAGTCCTAACCGTGGAGGGTTCTGGTAAATGATGGGGTGAGGAGGGGCTCTTTGGCTCCCACCAGTCCCCCTGTCTGGTCTA
+
>A>AAFBFBFFFGFGGGGGGEGGHFEGGGGHHGGGGGFHGHHGDGGEHHHHGHEFHHGHHHHHHHHHHHHFGGGCFHHHHHHHGHHGHGHHHGGGGGHHHGHFG/EHHGFHFGHHHH?FHHFHGBC/CCGHHHHFHGHGGAGHFGGGGGDAGHHHHHGHHFFGGEGHGFHHFHHHHCCGHGGG9EGBCEGFFBF;;FBFGG;FBED9BFFFFFFFFFFFFFFFFFBBA.B9AFAF/BBEDFFFFEFFFFBB
@M05620:37:000000000-D9766:1:1101:7792:12735 1:N:0:43
AGTGCCAGCTCTCAATCGCACAGGGGACCCAGTGCCTGGCCCCTCCATCCAGAAAACCTATGACCTCACCCGCTACCTGGCGCACCCCCTCCGCAGCTTGGCTGGGACCTATGTGAGTATCCAGCGTAGGAATCTGGGAGTTGGGGAGGAGTGAGGAGTTGGGGAAAGACAGTCCTAACCGTGGAGGGTTCTGGTAAATGATGGGGTGAGGAGGGGCTCTTTGGCTCCCACCAGTCCCCCTGTCTGGTCTA
+
>A>1>BFFAFFFGAGGGGF1EEHHGEBFGEGH1BFBGHHHHHGHGGHHHHHHHHHBGFHHHHHHHDGHHHHEE>>EHHGHBEEGGG//>EGEEECGEHFHGHHGGGHHGHHHHHHFHHHHHHHHHGGCCGHHHHHHHH0FGHHHGGCCG.CGH0DH0CHHHHGGEFGH/C/CGGGGGGGGGGGGAEGGEFGGGGGGGGFFFFFFFFF@FFFFFF@@@@FFFFFFFFFFFFFFFFFFFFFF@FFFFFFFFFB
@M05620:37:000000000-D9766:1:1101:14411:12772 1:N:0:43
AGTGCCAGCTCTCAATCGCACAGGGGACCCAGGGCCTGGCCCCTCCATCCAGAAAACCTATGACCTCACCCGCTACCTGGAGCACCAACTCCGCAGCTTGGCTGGGACCTATGTGAGTATCCAGCGTAGGAATCTGGGAGTTGGGGAGGAGTGAGGAGTTGGGGAAAGACAGTCCTAACCGTGGAGGGTTCTGGTAAATGATGGGGTGAGGAGGGGCTCTTTGGCTCCCACCAGTCCCCCTGTCTGGTCTA
+
AA>AAFFFBFFFGGGGGGGGGGHHGGGGGGHHFGGGGGHHHHGHGGHHHGGGGFGHHGHHGGFHHHHHHFHGG@EGHGHHGGHHHHFGFHHHGGGGGHGFDHHGGGHHGHHGHHHHHHHHGHHHHGAECGHHHFFFGGFFGGHHGGADGGGHFHHHHGCHGGGGGFGFGHHFHHFBCGGFDAEC?EGG9CFFFGFFFGFFGGFGGGDDFFFBDA>FFCFFFFFFFFFFFFFFFFFFFFFFFFFFFFFFFFF
@M05620:37:000000000-D9766:1:1101:12158:12783 1:N:0:43
ACCACACCTTCTACAATGAGCTGCGTGTGGCTCCCGAGGAGCACCCCGTGCTGCTGACCGAGGCCCCCCTGAACCCCAAGGCCAACCGCGAGAAGATGCCCAGGTGAGTGGCCCGCTACCTCTTCTGGTGGCCGCCTCCCTCCTTCCTGGCCTCCCGGAGCTGCGCCCTTTCTCACTGGTTCTCTCTTCTGCCGTTTTCCGTAGGACTCTCTTCTCTGACCTGAGTCTCCTTTGGAACTCTGCAGGTTCTA
+
DDDDDCCCFFFFGGGGGGGGGGHHGGGGHGHHHGGGGGGGGHHHHGGGGGGGHHHHHHHGGGGGGGGGGGGHHHHGGGGHGHHHHGGGGGGGGGHHHHGHHHHGHHHHHHGGHHGGGGGHHHHHHHHHHHGHHGGGGGHGHHGHHGGGGGGGGGGGGGGCGGFGGGFFFFFFFFFHHFFFFFFFFFFFFFFFFFFFFFHFFFFFDFFFFFFFFFFFFFFFFFFFFFFFFFFFFFFFFFFFFHFFFFFFFFF
@M05620:37:000000000-D9766:1:1101:7262:12795 1:N:0:43
GAGGCTGCTTTGGAAGAAACTGACAATCCAGGGACACAAGATCGGAAGAGCACACCTCTGCACTCCAGTCACGAGATTCCATCTCGTATCCCGTCTCCTGCTTGAAAAAAAAAAAAATAAAAAAAAAAAAATGTAAAGAAGGAGAACAAAGTAAATAATAAAAGAATAAAAAGAGTGCAACAAAGAAGAGAAAAACAAAAAAAGCAACGAAGCTAAAAGTTGCATCAGTAGACGACGGAATACCTACTACT
+
>3>A>>FBBBD4G4BBFGGGGGH4BA4BB4B4B2AAAGFHHHFFE22AB2BBF2F1BBBF3BBFB23BDFD5B1>1B55DFG@B@BFFH1BBEBFG2BFH@BF3BFGFHGGC?/><<@2@221/<-----:.0000000./.:...///./000000;000000..900090.;/000;;;.;.//.//.////.......--..//.-..;-////9///////////////.9---.9.//////////
@M05620:37:000000000-D9766:1:1101:6968:12797 1:N:0:43
AGTGCCAGCTCTCAATCGCACAGGGGACCCAGTGCCTGGCCCCTCCATCCAGAAAACCTATGACCTCACCCGCTACCTGGCGCACCCACTCCGCAGCTTGGCTGGGACCTATGTGAGTATCCAGCGTAGGAATCTGGGAGTTGGGGCGGCGTGCGGAGTTGGGGCCAGCCAGTCCTAACCGTGGCGGGTTCTGGTAAATGATGGGGTGAGGAGGGGCTCTTTGGCTCCCACCAGTCCCCCTGTCTGGTCTA
+
>>>1>BDCAFFFG1BGBFE1ECHHG00AEAFGABBADGHHHHGGGGBFHGHHHHH0BEHGBAGHH1BFHHHEE>>EGGFF>>BEEGE/?FGB?E?E>G1BEGHGGGHHGHFHHHHFGHFHHH2DGCG?BC11FGHHGH0FEHHH?C.<C-AAG.AG-9EGGG@@---9-;-;FFFFB9FF?FF?-9@?@FFFFFFFFFFFFFFFFFF@?FF/BF@@@@FFFFFFFFFFF-AFEFFFFFFF@FFFFFFFFFF
@M05620:37:000000000-D9766:1:1101:18902:12798 1:N:0:43
AGTGCCAGCTCTCAATCGCACAGGGGACCCAGGGCCTGGCCCCTCCATCCAGAAAACCTATGACCTCACCCGCTACCTGGAGCACCAACTCCGCAGCTTGGCTGGGACCTATGTGAGTATCCAGCGTAGGAATCTGGGAGTTGGGGAGGAGTGAGGAGTTGGGGAAAGACAGTCCTAACCGTGGAGGGTTCTGGTAAATGATGGGGTGAGGAGGGGCTCTTTGGCTCCCACCAGTCCCCCTGTCTGGTCTA
+
ABAABFFFBFFFGGGGGGGFCEFDEGGGGGHHGGGGGDHFGHGHGGFHHHHGHHHHHGHGHHHHHHHHHHHGGGFGHHHHHHHFGHHHGHHHGGGGGHHHGHGGFGFHGHHHHHHHHHHHHHHHHGEGGGHHHHHHHHHGFHHHGGGGGGGHHHHHHGHHHFGGGGHHHHHGHHHHHHHHGGGGGGGGFGGGGGGGGGFGGGGGGBAFFFFFFFFFFFFFFFEFFFFFFFFFFFFFFFFFFFFFFFFFFFF
@M05620:37:000000000-D9766:1:1101:27904:12818 1:N:0:43
AGGGCCAGCTCTCAATCGCACAGGGGACCCAGGGCCTGGCCCCTCCATCCAGAAAACCTATGACCTCACCCGCTACCTGGAGCACCAACTCCGCAGCTTGGCTGGGACCTATGTGAGTATCCAGCGTAGGAATCTGGGAGTTGGGGAGGAGTGAGGAGTTGGGGAAAGACAGTCCTAACCGTGGAGGGTTCTGGTAAATGATGGGGTGAGGAGGGGCTCTTTGGCTCCCACCAGTCCCCCTGTCTGGTCTA
+
>A>>>>>AA@CDEGFFEF2AAAGCGA2AF?2BFEEEFFGGAFEHGGHEG1CGFFGFFGHHDGADGFGCBBFE0/>E?FFG2EGGHHG1ECG3>E/>E33BEF3?EEHGGHFHHHHHHFFGDGHHGCCDDD2GGEFGEG0FAFGGCGADGGGCGFFGGG<GHGGGGFHHHH/:GHHHHFFFADEDGGGG;9.CBFFFFFBFGFGFEF99AFFFFFFFFB?FFFFFFFBAEFFFFF9;BFEDCFBBFFFFFFF
@M05620:37:000000000-D9766:1:1101:27922:12819 1:N:0:43
AGTGCCAGCTCTCAATCGCACAGGGGACCCAGGGCCTGGCCCCTCCATCCAGAAAACCTATGACCTCACCCGCTACCTGGAGCACCAACTCCGCAGCTTGGCTGGGACCTATGTGAGTATCCAGCGTAGGAATCTGGGAGTTGGGGAGGAGTGAGGAGTTGGGGAAAGACAGTCCTAACCGTGGAGGGTTCTGGTAAATGATGGGGTGAGGAGGGGCTCTTTGGCTCCCACCAGTCCCCCTGTCTGGTCTA
+
ABABBFFFBFFFGGGGGGCFGGHHGGGGGGGGGFGGGGHHHHGHGGHHHHHHHHHHHGHGHHHHHHHHHHHGGGGGHHHHHHHHHHHHGHBHEFGGGHGHGHFGGGHHGHHHHHFHHHHHHHHHHGGGGGHHHHHHHHHGGHHHGGGGGGGHHHHHHGHHHHGGGGHHHHHHHHHHHHHHGGGGGGGGDFGGGGFGGGGGGGGGGDFFFFFFFFFFFFFFFFFFBFF?EFFFFFFFFFFFFFFFFFFFFFF
@M05620:37:000000000-D9766:1:1101:18943:12852 1:N:0:43
AGTGCCGCTCTCAATCGCACAGGGGACCCAGGGCCTGGCCCCTCCATCCAGAAAACCTATGACCTCACCCGCTACCTGGAGCACCAACTCCGCAGCTTGGCTGGGACCTATGTGAGTATCCAGCGTAGGAATCTGGGAGTTGGGGAGGAGTGAGGAGTTGGGGAAAGACAGTCCTAACCGTGGAGGGTTCTGGTAAATGATGGGGTGAGGAGGGGCTCTTTGGCTCCCACCAGTCCCCCTGTCTGGTCTAT
+
AAAAAFDD@DAD1FGD1F0EGBFFGCGGG0GGGEFAFGFHFGAEGHHFHBFFGHHHGFBDGHHHEFFGHHCC//EGFGHFGFGHHHHGFFHEE@EG0FGGCGFFCFGGHHHHHHHGHHHDGFHHCCBCGHHHHHHHH0FEHHHGG.AC.CHFD<G<CGHHHGGGFHF:C/GHGHGFGGG@GG@BEGGCF.BFFFFGGGFFFFFFFA>EF?FBB@@@;EFFFFFF/BEFFFF-F/BFFFF;EBBFFFFFF/;
@M05620:37:000000000-D9766:1:1101:13274:12855 1:N:0:43
GAGGCTGCTTTGGACGAAACTGACAAGCCAGGGACACAAGATCGGAAGAGCACACGTCTGAACTCCAGTCACGAGATTCCATCTCGTATGCCGTCTTCTGCTTGAAAAAAAAAAATATCCAGCTTATTCCTCGTATATTTGATTATTCATTATTATAATCAACCCTCCCTTCCTCACCGTTAAGTATTCTTATCCCTTCAGAGTAGACTCTCATCTCGCCGGCTCCGCCCCTTCCACATGTCATCTCTTCC
+
A3AAAAC3BDDDGB4AEEAEGFFBBD42ABBBE2BE2AAFGGFAA1BBBBGGFFG0BG2FA5BGFB@BF@3BE>E1FBEGHHBFGBBEGFFHEEGHCGHH?FGBFGEGHGEBC/<022>@22?1<111@<F1///0><111<1>=1111>1111111<0000/....<./=GHH:0;.:....00000000000;990/00000000009000;;90..---;-...;9=;A.9/99/:////;/://///
@M05620:37:000000000-D9766:1:1101:10305:12877 1:N:0:43
AGTGCCAGCTCTCAATCGCACAGGGGACCCAGGGCCTGGCCCCTCCATCCAGAAAACCTATGACCTCACCCGCTACCTGGAGCACCAACTCCGCAGCTTGGCTGGGACCTATGTGAGTATCCAGCGTAGGAATCTGGGAGTTGGGGAGGAGTGAGGAGTTGGGGAAAGACAGTCCTAACCGTGGAGGGTTCTGGTAAATGATGGGGTGAGGAGGGGCTCTTTGGCTCCCACCAGTCCCCCTGTCTGGTCTA
+
ABBBBFFFCFFFGGGGGGGFGGHHFGGGGGHHGGGGGGHHHHGHGGGHHHHHHHHHHGHHHHHHHHHHHHHGGGGGHHHHHHHHHHHHGHHHGGGGGHHHGHHGGGHHGHHHHHHHHHHHHHHHHGEGGGHHHHHHHHHGGHHHGGGGGGGHHHHHHGHHHHGGGGHHHHHHHHHHHHHHGEEGGGGGCFGGGGGGGGGGGGGGGGFFFFFFFFFFFFFFFFFFFFFFFFFFFFFFFFFFAFFFFFFFFFF
@M05620:37:000000000-D9766:1:1101:20569:12891 1:N:0:43
AGTGCCAGCTCTCAATCGCACAGGGGACCCAGGGCCTGGCCCCTCCATCCAGAAAACCTATGACCTCACCCGCTACCTGGAGCACCAACTCCGCAGCTTGGCTGGGACCTATGTGAGTATCCAGCGTAGGAATCTGGGAGTTGGGGAGGAGTGAGGAGTTGGGGAAAGACAGTCCTAACCGTGGAGGGTTCTGGTAAATGATGGGGTGAGGAGGGGCTCTTTGGCTCCCACCAGTCCCCCTGTCTGGTCTA
+
AB>AAFFFCFFFGGGGGGGFGGHGGEEGGGHHFFGGGGHHHHGHGGHHHHHHHHHHHGHHHGHHHHHHHHHGFEFGHGHHBFGHHHC?EHHHEGFGGHHHGHHGGGHHGHHHHHHHHHHHHHHHHGGGGGHHHHHHHHCGGHHHGGFGGFGHHHHHHGHHHHGGGGHHHHHHHHHHHHHHGGGGGGGGGGGGGGGGGGHGGHGGGGFFFFFFFFFFFFFFFFFFFFFFFFFFFFFFFFFFFFFFFFFFFFF
@M05620:37:000000000-D9766:1:1101:24561:12891 1:N:0:43
AGTGCCAGCTCTCAATCGAACAGGGGACCCAGGGCCTGGCCCCTCCAGCCAGAAAACCTATGACCTCACCCGCTACCTGGCGCACCCACTACGCAGCTTGGCCGGGACATATGTGAGCAACCAGCGTAGGAATCTGGGAGTTGGCGAGGAGTGAGGAGTTGGGGAAAGACAGTCCTAACCGTGGAGGGTTCTGGCAAATGACGGGGTGAGGAGGGGCTCTATCGCTCCCTCCAGTCCCCCTGTCTGGTCTA
+
>>11>DF@>CFFG1FFGF11G?GCF00AAEGH00AB/BGHFHGHGGH1FFHHEHH0GFH1BFDHHGGHHGE>E>EGHHGG0>EEGGA/?G0CEEC/>F<0AG1/<>>B/FFHHG2@@1@0@??<HG//>CDGHHHHGH0>EFHH/<-<--=;C0;C0.=:0;-;:..;9C9FGGGGGBFGGGGG.CB-;AFFFF/;BFFFF/;@-;@9AFABBB@-;-;F/;/;:-;-9-;ABFF/BBA?@-BFF/;FFFF
@M05620:37:000000000-D9766:1:1101:6231:12891 1:N:0:43
AGTGCCAGCTCTCAATCGCACAGGGGACCCAGGGCCTGGCCCCTCCATCCAGAAAACCTATGACCTCACCCGCTACCTGGAGCACCAACTCCGCAGCTTGGCTGGGACCTATGTGAGTATCCAGCGTAGGAATCTGGGAGTTGGGGAGGAGTGAGGAGTTGGGGAAAGACAGTCCTAACCGTGGAGGGTTCTGGTAAATGATGGGGTGAGGAGGGGCTCTTTGGCTCCCACCAGTCCCCCTGTCTGGTCTA
+
BCABBFFFCFFFGGGGGGGGGGHHGGGGGGHHGGGGGGHHHHGHGGHHFHHHHHHHHGHHHHHHHHHHHHHGGEFGHHHHFHHHHHGHGHHFEGGGGHHHGHHGGGHHGHHHHHHHHHHHHHHHHGGGFGHHHHHHHHGGGHHHGGFGGFGHHHHHHGHHHHGGGDHHFHHHHHHHHHHHGGGGGGGGGGGGGGGGGGGGGGGGGGFFFFFFFFFFFFFFFFFFFFFFFFFFFFFFFFFFFFFFFFFFFFF
@M05620:37:000000000-D9766:1:1101:7197:12892 1:N:0:43
ACCACACCTTCTACAATGAGCTGCGTGTGGCTCCCGAGGAGCACCCCGTGCTGCTGACCGAGGCCCCCCTGAACCCCAAGGCCAACCGCGAGAAGATGCCCAGGTGAGTGGCCCGCTACCTCTTCTGGTGGCCGCCTCCCTCCTTCCTGGCCTCCCGGCGCTGCGCCCTTTCTCACTGGTTCTCTCTTCTGCCGTTTTCCGTAGGACTCTCTTCTCTGACCTGAGTCCCCTTTGGAACTCTGCAGGTTCTT
+
CCCCCCCCFFFFGGGGGGGGGGHHGGGFGGHHHGGGGGGGGHHHHGGGGGGGHHHHHHHFGGGGGGGGGGGHHHHGGGGHGHHHHGGGGGGGGGHHHHFHHHEFFF10=GFEGH-<---F1<<D00<DDCEAG?@D.:GGFGF/GBF00;FF0.EG.A--;--;--AF-FFB99::00B9B0::000B00;BF-;DFFFF.9..ABB/9090BB090;:;F0/99;009;9FFBFFF00000::0FAF000
@M05620:37:000000000-D9766:1:1101:22793:12900 1:N:0:43
AGTGCCAGCTCTCAATCGCACAGGGGACCCAGGGCCTGGCCCCTCCATCCAGAAAACCTATGACCTCACCCGCTACCTGGAGCACCAACTCCGCAGCTTGGCTGGGACCTATGTGAGTATCCAGCGTAGGAATCTGGGAGTTGGGGAGGAGTGAGGAGTTGGGGAAAGACAGTCCTAACCGTGGAGGGTTCTGGTAAAAGATGGGGTGAGGAGGGGCTCTTTGACTCCCACCAGTCCCCCTGTCTGGTCTA
+
AB>ABFFFDFFFGGGGGGGFGGHGG?EFGGHHFEEFGGHHHHGHGGHHHHHHHHHHHGHHHGHHHGHHHHHGGEEFHHHHBFHHHH1?EHHGEGCGGHGHGHHGGGHHGHHHHHHHHHHHHHHHHGGGGGHHHHHHHHCGGHHHGGFGGGGHHGHHGGHHHHGGGGHHGHHHHHHHHHHHGGGGGGGGGGGGGGGGGG0FFGGGGFFFFFFFFFFFFFFFFFF0FFFFFFFFFFFFFFFFFFFFFFFFFFF
@M05620:37:000000000-D9766:1:1101:28338:12928 1:N:0:43
GAGGCTGCTTTGGAAGAAACTCATAGATTACTGCAACAGTTCCCCCTGGACCTGGAAAAGTTTCTTGCCTGGCTTACAGAAGCTGAAACACCTGCCTACAGTACGATACCCGTCCGGAACTACTCATAGAAGCCTACAAGAGCGTAACCGAGCTGATGAACTCATGGAACGACCGTCAGGAATTTACGCATTCGCACTCTTGTGGATCCCCTTGCCCAATTCACCAATTTTGTACTTTTCCATGACTAGCC
+
AAAAA1CAFFFFCGFG11GCGFGF3G1GF1GHDHHFHHHAFG2FEFEGHFHFCFHAFGHHEGFHFEEGHHHHCEFGHHHGHGHHGHH1FE0>>F>F1101B2@1/B>>>11??>?>//>/111BED1B>11B1<F10GHF0BB@/?C?<>/@@/1?1<@1F1<<1=CG11..--<<<CEHECFGHBBAE..;0=;:@AGGBGFB.090:/9/C///09EFGF0;;09/:/;;://99/B//::B9//9//;
@M05620:37:000000000-D9766:1:1101:10663:12932 1:N:0:43
AGTGCCAGCTCTCAATCGCACAGGGGACCCAGGGCCTGGCCCCTCCATCCAGAAAACCTATGACCTCACCCGCTACCTGGAGCACCAACTCCGCAGCTTGGCTGGGACCTATGTGAGTATCCAGCGTAGGAATCTGGGAGTTGGGGAGGAGTGAGGAGTTGGGGAAAGACAGTCCTAACCGTGGAGGGTTCTGGTAAATGATGGGGTGAGGAGGGGCTCTTTGGCTCCCACCAGTCCCCCTGTCTGGTCTA
+
AAABBFFFCFFFGGGGGGGGGGHHGG?EFGDGFEEGGGHHHHGAEGFHHHFHHHHHHGHHHHHHHHHFHFGGEEEGHHHHGGHGHHHGFHHHGGGGGHHHDBGGE/0GAGFD2BGHFGFHHHHHHG?</?@GFDFDB0?<<CGHGGC@CGFFAF0.CCHBDFD@EGEHFHHGGGCGFFHFGDA?.E?A.:FGFFBB9F9B0C0FAD.-.::FD?=DC@E/9B/:/9;.AFADAFFFFFEDFEFFFFB:B/9
@M05620:37:000000000-D9766:1:1101:18885:12940 1:N:0:43
AGTGCCAGCTCTCAATCGCACAGGGGACCCAGGGCCTGGCCCCTCCATCCAGAAAACCTATGACCTCACCCGCTACCTGGAGCACCCACTCCGCAGCTTGGCTGCGACCTATGTGAGTATCCAGCGTAGGAATCTGGGAGTTGGGGAGGAGTGAGGAGTTGGGGAAAGACAGTCCTAACCGTGGAGGGTTCTGGTAAATGATGGGGTGAGGAGGGGCTCTTTGGCTCCCACCAGTCCCCCTGTCTGGTCTA
+
AAABAFFCAFFFGFGGGGGCEGFHGC2E2EGGFEEECFHHFGE1EGFHGHFHGFFFHGEEFHFGHHHFGEF?E>EEH@FG2FGEGH11?EGFEGC@EFGH?G3///<>@/2B2FBB2F2DGFE2GG/<</??GH1?D0</<<=1C-<ADDAG.DGCCAG/;/C?.AGCCCGFHGFBF0/9-CE-;EBBACGGGG9FFGGFFFBB.AABEFAF.:@-@@EFF/BFFFFEAFFDEF/BBBAA-AFFFF/99/;
@M05620:37:000000000-D9766:1:1101:12365:12967 1:N:0:43
AGTGCCAGCTCTCAATCGCACAGGGGACCCAGGGCCTGGCCCCTCCATCCAGAAAACCTATGACCTCACCCGCTACCTGGAGCACCAACTCCGCAGCTTGGCTGGGACCTATGTGAGTATCCAGCGTAGGAATCTGGGAGTTGGGGAGGAGTGAGGAGTTGGGGAAAGACAGTCCTAACCGTGGAGGGTTCTGGTAAATGATGGGGTGAGGAGGGGCTCTTTGGCTCCCACCAGTCCCCCTGTCTGGTCTA
+
BCAABFFFCFFFGGGGGGGGGGHHGGGGGGHHFGGGGGHHHHGHGGHHHHHHHHHHGGHHHHHHHGHHHHHGGEGGHHHHBGHHHHHHGHHHGGGGGHHHGHHGGGHHGHHHHHHHHHHHHHHHHGGGGGHHHHHHHHHGGHHHGGGGGGGHHHHHHGHHHHGGGGHHHHHHHHHHHHHHGGGGGGGGGGGGHGGGGGHGGGGGGGFFFFFFFFFFFFFFFFFFFFFFFFFFFFFFFFFFFFFFFFFFFFF
@M05620:37:000000000-D9766:1:1101:17996:12969 1:N:0:43
AGTGCCAGCTCTCAATCGCACAGGGGACCCAGGGCCTGGCCCCTCCATCCAGAAAACCTATGACCTCACCCGCTACCTGGAGCACCAACTCCGCAGCTTGGCTGGGACCTATGTGAGTATCCAGCGTAGGAATCTGGGAGTTGGGGAGGAGTGAGGAGTTGGGGAAAGACAGTCCTAACCGTGGAGGGTTCTGGTAAATGATGGGGTGAGGAGGGGCTCTTTGGCTCCCACCAGTCCCCCTGTCTGGTCTA
+
ABAAAFFCAFCBGGGGGECGAE4FEGFEEEEEFAE2FFCCGHGCGGFH5FFGH33BGGCHBHHHHHHHCGFGE>EGFHGH2GGHHHHAE3DFE?EGG3FF/EFFF?FFEHHFHHDGFBGHHHHHHGEGGGFHGHFGHGFFGHHHGCCCGAEHHEHHHDGGHHCGFGHHHHHHHFHHFHHHGGEGGGG@GGGGGGGGGGGGGGGGGFFBEFFFFFBBBBFFFFFFFFFFFFFFFFFFFFFFBEBFFFFBFFB
@M05620:37:000000000-D9766:1:1101:14864:12974 1:N:0:43
AGTGCCAGCTCTCAATCGCACAGGGGACCCAGGGCCTGGCCCCTCCATCCAGAAAACCTATGACCTCACCCGCTACCTGGAGCACCAACTCCGCAGCTTGGCTGGGACCTATGTGAGTATCCAGCGTAGGAATCTGGGAGTTGGGGAGGAGTGAGGAGTTGGGGAAAGACAGTCCTAACCGTGGAGGGTTCTGGTAAATGATGGGGTGAGGAGGGGCTCTTTGGCTCCCACCAGTCCCCCTGTCTGGTCTA
+
AA>AAFFFBFFFFGGGGGGCEEHFFGGGAFECFGGGDFHHAHGEEG2GFH3ED3CGHGHHHHFHHHHHHGHGGGGGHGHHHHHHFHHHGHHHGGCEGHHHEHHGDEGGGHGF2BG3?FDHHHHFGCFDCD22FDFGFGHEGGHFCD.AD.CGHHFHHGGHHB?DGGHGHC:GGGGB0;/CFGE-.;.@EGFFGGFBFFFF099BEDFFEFFE?DFFCFFFFBFFBFFFFFFFFFFFFFFFFFFFFFFFBF/
@M05620:37:000000000-D9766:1:1101:15353:13018 1:N:0:43
AGTGCCAGCTCTCAATCGCACAGGGGACCCAGGGCCTGGCCCCTCCATCCAGAAAACCTATGACCTCACCCGCTACCTGGAGCACCAACTCCGCAGCTTGGCTGGGACCTATGTGAGTATCCAGCGTAGGAATCTGGGAGTTGGGGAGGAGTGAGGAGTTGGGGAAAGACAGTCCTAACCGTGGAGGGTTCTGGTAAATGATGGGGTGAGGAGGGGCTCTTTGGCTCCCACCAGTCCCCCTGTCTGGTCTA
+
BBAABFFFBFFFGGGGGGGGGGHDGGGGGGHHGEGGGGHGHHGHGGHHHGHHHHHGHGHHGHHHHHHHHHHGGEGGHHHHGGHHHHHHGHHHEGGGGHHGFHHGGGHHGHHGHHHHHFHHHHGHHGGGGGGHHHHHHHHFGFHHGGGGGGGGHHHGHGGHHHGGGGHHGHFHHHHHGHHHGGGGGGGGAFFGGGGGFGGGGGGGGGFFFFFFFFFFFFFFFFFFFFFEFFFFFFFFFFFFFFFFFFFFFFF
@M05620:37:000000000-D9766:1:1101:23405:13035 1:N:0:43
AGTGCCAGCTCTCAATCGCACAGGGGACCCAGGGCCTGGCCCCTCCATCCAGAAAACCTATGACCTCACCCGCTACCTGGAGCACCAACTCCGCAGCTTGGCTGGGACCTATGTGAGTATCCAGCGTAGGAATCTGGGAGTTGGGGAGGAGTGAGGAGTTGGGGAAAGACAGTCCTAACCGTGGAGGGTTCTGGTAAATGATGGGGTGAGGAGGGGCTCTTTGGCTCCCACCAGTCCCCCTGTCTGGTCTA
+
ABAABFFFBFFFGFGGGFGGGCGGAEEFGGHHGGGGECGFHHGHGGGHHHHHHHHHHGHHHHHHHHHHHHHGGGGGHHGFHGGGGHFHGHHHGE@EFGGHGGHGGGHHGHHFHHHHHGHHHHGHHGCDDGHHHHHHHGHGEFHHGGGGGGGHHHHHHGGHHHGGGGHHHHGHHFHEFHGHGCCDDFGG:9FFFGFGGGGGGGGGGGFFFFFFFFFFFBFFFFFFFFFFFFFFEFFFFFFFFFFFFFFFFFF
@M05620:37:000000000-D9766:1:1101:9992:13035 1:N:0:43
AGTGCCAGCTCTCAATCGCACAGGGGACCCAGGGCCTGGCCCCTCCATCCAGAAAACCTATGACCTCACCCGCTACCTGGAGCACCAACTCCGCAGCTTGGCTGGGACCTATGTGAGTATCCAGCGTAGGAATCTGGGAGTTGGGGAGGAGTGAGGAGTTGGGGAAAGACAGTCCTAACCGTGGAGGGTTCTGGTAAATGATGGGGTGAGGAGGGGCTCTTTGGCTCCCACCAGTCCCCCTGTCTGGTCTA
+
AAABBFFFCFFFGGGGGGGGGGHGGGGGGGGHGGGGGGHHHHGHGGHHHHGHHGHHHGHHHHHHHHHGHHHGGGFGHHHHHHGEHHHHGHHHGGGGGHHHGHHGGGHHGHHHHHHHHHHHHHHHHGDGGGGGHHHHHHHGGHHGGGGGGGGHHHHHHGGHHHGGGGHHHHHHHHHHHHHHGGFGGGGGEGGGGGFGGGGGGGGGGGFFFFFFFFFFFFFFFFFFFFFFFFFFFFFFFFFFFFFFFFFFFFF
@M05620:37:000000000-D9766:1:1101:26647:13039 1:N:0:43
AGTGCCAGCTCTCAATCGCACAGGGGACCCAGGGCCTGGCCCCTCCATCCAGAAAACCTATGACCTCACCCGCTACCTGGAGCACCAACTCCGCAGCTTGGCTGGGACCTATGTGAGTATCCAGCGTAGGAATCTGGGAGTTGGGGAGGAGTGAGGAGTTGGGGAAAGACAGTCCTAACCGTGGAGGGTTCTGGTAAATGATGGGGTGAGGAGGGGCTCTTTGGCTCCCACCAGTCCCCCTGTCTGGTCTA
+
>ABAAFFFBFFDGAFGG2FFEGFGBEEGGGHHGGGGGFGHGHGHGGEHHHGHHEHHHGHHHFGHHHGFHHHGGGCEGHH?FFB?FG1GFHHHGE/EGGHHFHHGEAGHGHHHHHHFHFGHHHFHHGCEDDGFHHHHGHHGEGHHGGGGGGGHHHHHG<CHHHGGEGFHGHHHHHHHFHHHGEEDFGGG;CFGGGFGGGGGGFGBEGFFFFFFDFFFFAFFFFFFFFFFFFFFFAFFFFFFFFFFFFFFBFF
@M05620:37:000000000-D9766:1:1101:12854:13048 1:N:0:43
AGTGCCAGCTCTCAATCGCACAGGGGACCCAGGGCCTGGCCCCTCCATCCAGAAAACCTATGACCTCACCCGCTACCTGGAGCACCAACTCCGCAGCTTGGCTGGGACCTATGTGAGTATCCAGCGTAGGAATCTGGGAGTTGGGGAGGAGTGAGGAGTTGGGGAAAGACAGTCCTAACCGTGGAGGGTTCTGGTAAATGATGGGGTGAGGAGGGGCTCTTTGGCTCCCACCAGTCCCCCTGTCTGGTCTA
+
AB>ABFFFCFFFGGFGGGGGGGHHGGEGGGHHFGGGGGHHHHGHGGHHHHHHHHHGHGHGHHHHHHHHHHHGGEGGHGFGBGHHHHGCFHHHGGGGGHHHGHHGGGHHGHHHHHHHHHHHHHHHHGGGGGHHHHHHHHFFGHHHGGFGGGGHHHHHHGHHHHGGGGHHGHHHHHHHHHHHGGGGGGGGGGGGGGGGGGGGGGGGGGFFFFFFFFFFFFFFFFFFFFFFFFFFFFFFFFFFFFFFFFFFFFF
@M05620:37:000000000-D9766:1:1101:10168:13055 1:N:0:43
AGTGCAGCTCTCAATCGCACAGGGGACCCAGGGCCTGGCCCCTCCATCCAGAAAACCTATGACCTCACCCGCTACCTGGAGCACCAACTCCGCAGCTTGGCTGGGACCTATGTGAGTATCCAGCGTAGGCATCTGGGAGTTGGGGAGGAGTGAGGAGTTGGGGAAAGACCGTCCTAACCGTGGAGGGTTCTGGTAAATGATGGGGTGAGGAGGGGCTCTTTGGCTCCCACCAGTCCCCCTGTCTGGTCTAT
+
AB>AAFDFFFDFGDGGFFFEEBFFEE2EEGGF2AEEFHGHHGHGG2DFFBFFGGH3EB3FGGHHHGHHHHGEEFGHHHHGFGGHHAEEHHHFGGGGFHHGHHGGGGHGHGHHHHDDGHHHHFEHGEEBE2FGHHHHH0/??GHGGA-DDDGH0DHCCGHHHGG:CGF/;/-CFGGGGGGGGGG.ADGCFGGGGFGGGGG9BFFFFDDFEF/.DFFFFFFFFFFFFFFFFFF?AFFFFFFFFFFFFFFFFFF
@M05620:37:000000000-D9766:1:1101:5728:13063 1:N:0:43
AGTCCCAGCTCTCCATCGCACAGGGTCCCCAGGGCCTGGCCCCTCCATCCAGAAAACCTATGACCTCACCCGCTACCTGGCGCACCCCCTCCGCAGCTTGGCTGGGACCTATGTGAGTATCCAGCGTAGGAATCTGGGCGTTGGGGCGGCGTGCGGCGTTGGGGAAAGCCAGTCCTAACCGTGGAGGGTTCTGGTAAATGATGGGGTGAGGAGGGGCTCTTTGGCTCCCACCAGTCCCCCTGTCTGGTCTA
+
>>33>BFFFFFFGFGGBAE2E?GGG44BBABE2BB22BGHHHGFGGHHHFGGHHH2BEGHBBFHH5BGHHH0>0>EGH3BB>EFGGG/>EG/?E?E/B?BEGHGGGHHGHFHHHH2GHHHHHGHHGG/>E??GHHHHH/AFGGHGG.:C-;BG.DG-@BFFFFF...;/A.:FFFFFFFFFFFF.EDFFFFFFFFFFFFFBFFFFFFFFFFEFFFFFFFFFFFFFFFFFFFFFFFFFFFFFFFFFFFFFFF
@M05620:37:000000000-D9766:1:1101:7868:13064 1:N:0:43
AGTGCCAGCTCTCAATCGCACAGGGGACCCAGGGCCTGGCCCCTCCATCCAGAAAACCTATGACCTCACCCGCTACCTGGAGCACCAACTCCGCAGCTTGGCTGGGACCTATGTGAGTATCCAGCGTAGGAATCTGGGAGTTGGGGAGGAGTGAGGAGTTGGGGAAAGACAGTCCTAACCGTGGAGGGTTCTGGTAAATGATGGGGTGAGGAGGGGCTCTTTGGCTCCCACCAGTCCCCCTGTCTGGTCTA
+
ACA@BFFFAFBFGGGGGGCCGGHHGGGGGGHHEFEGGDHHHHGHGGHEHHHHGHFHHGHFHHHHHHHHHHGGG>EFHHGHFGHHHHF?EGGGGGGGGHHHGHHGGGHHGHHHHHGHHHHHHHHHHGDFGGHHHHHHHHHFGHHHGGFGG?EHHHHHHGHGHGGGGGFHHHHHHHHHHHHHGGGGGGGGDGGGGGGGGGGGGGGGGGDFFFFFFFFFFFFFFFFFFFFFFFFFFFFFFFFFAFFFFFFFFFF
@M05620:37:000000000-D9766:1:1101:2985:13066 1:N:0:43
AGTGCCAGCTCTCAATCGCACAGGGGACCCAGGGCCTGGCCCCTCCATCCAGAAAACCTATGACCTCACCCGCTACCTGGAGCACCAACTCCGCAGCTTGGCTGGGACCTATGTCAGTATCCAGCGTAGGAATCTGGGAGTTGGCGAGGAGTGAGGACTTGCGGAAAGACAGTCCTAACCGTGGAGGGCTCTGGTAAATGATGCGCTGAGGAGGGGCTCTTTGGCTCCCACCAGTCCCCCTGTCTGGTCTA
+
1>1>AF111CC@1FGGGFFFEEGEFCEEEEFGF0EECE/0BAE//BF1FFG1DF1CBEG1BBDFGH11BFFE/>/>BFGEGGHFH/CGCHHHEE>/EFHHGG1<?/<0E0BDDG22FBDFGHHHH/CC</<FC<GB1FCGCC1B1<-C--<GHHHGH.CHB0<:AC-GFGBCCGCCBBFAA.9ABEG@?FEFBFFFFGB0FGB/9-;@B-?BB?@@@@FFFFFFFF/AAFFFFABF//AA?F/B/9F/;BF
@M05620:37:000000000-D9766:1:1101:6016:13093 1:N:0:43
GAGGCTGCTTTGGAAGAAACTGACAAGCCAGGGACAAAAGATCGGAAGCGCACACGTCTGAACTCTAGTCACGAGATTCCATCTCGTATGCCGTCTCCTGCTTGAAAAAAAAAAAAAAAGAAAACACAAAAATAGTTTATGGAATTATTATTTATAAATGTAATAAAAAAAAGCGGACACTTTTATTCGAATTTCACCATAATCACTAAAAAAATTACCAGTCCCGAACTCACAACCGCACCTCTCGCATT
+
AAABBAFBFFFFGGGGFGGGG5BBBB4AFBFHGCFG2BEGGHGGGACEA0EEGCH0FGHG5FHHG55FGGH5E1E>FH4FG433BB1BF?FGG>EH2BGHFGHFFGHHHGGGFB////-..<00<.0<<<.<.00000000/00000000000000:0000000000009--...-9--.////;///./././////9///;/////////--.;/////////-.-;.;/B//..-----/.//.9-..
@M05620:37:000000000-D9766:1:1101:6957:13125 1:N:0:43
AGTGCCAGCTCTCAATCGCACAGGGGACCCAGGGCCTGGCCCCTCCATCCAGAAAACCTATGACCTCACCCGCTACCTGGAGCACCAACTCCGCAGCTTGGCTGGGACCTATGTGAGTATCCAGCGTAGGAATCTGGGAGTTGGGGAGGCGTGAGGAGTTGGGGAAAGACAGTCCTAACCGTGGAGGGTTATGGTAAATGATGGGGTGAGGAGGGGCTCTTTGGCTCCCACCAGTCCCCCTGTCTGGTCTA
+
AAAABFFFBFFFGGGGGGGGG2GGGGGGDGHHGFGGGGHHHHGHGGHHHHHHFHHHHGGFHHFHGHGHHHHGGGGGHHHHHHHHGHHHGHHHGGGGGGHHGHHGEDHHGHHHHHFHHHHHGHHHHG<BCEHHHGHHHGHGGHFG/<FGG.AGCAEHHGHHHH:DEGH.GHGFBFGGGGGGGEE-999?9A.CFGBFGGFFFFFFFFDFF..9DF=-BBFFFFFFFFFFFFFFFFFFFFFFFFFFFFFFFFB
@M05620:37:000000000-D9766:1:1101:15815:13148 1:N:0:43
AGTGCCAGCTCTCAATCGCACAGGGGACCCAGGGCCTGGCCCCTCCCTCCAGAAAACCTATGACCTCACCCGCTACCTGGAGCACCAACTCCGCAGCTTGGCTGGGACCTATGTGAGTATCCAGCGTAGGAATCTGGGAGTTGGGGAGGAGTGAGGAGTTGGGGAAAGACAGTCCTAACCGTGGAGGGTTCTGGTAAATGATGGGGTGAGGAGGGGCTCTTTGGCTCCCACCAGTCCCCCTGTCTGGTCTA
+
>>>>AD1CAFFFGBBGGGGGEEHHGGFEGECHFGFGCGHHHHGHGG/FGGFCB0BCFFHFHHHHHHHFHHHGGE>EHFFHGHHAFH0/?GHHFFEEGHFFFHFGGGEGGHCHFHBFBGBGHH21FCGFGGFHHHHGFHGFGHHGGCFCGGCHHFHHBCFHHFCG.A.CGHBCGHHHC:GG@GG?BEB@EFGGGGGGGGGGFGFFGFF?EF?/AB@?@@FFFFFFFFFFF-FF?FFFFFFF@EBFFBFFFF/
@M05620:37:000000000-D9766:1:1101:17605:13158 1:N:0:43
AGTGCCAGCTCTCAATCGCACAGGGGACCCAGGGCCTGGCCCCTCCATCCAGAAAACCTATGACCTCACCCGCTACCTGGAGCACCAACTCCGCAGCTTGGCTGGGACCTATGTGAGTATCCAGCGTAGGAATCTGGGAGTTGGGGAGGAGTGAGGAGTTGGGGAAAGACAGTCCTAACCGTGGAGGGTTCTGGTAAATGATGGGGTGAGGAGGGGCTCTTTGGCTCCCACCAGTCCCCCTGTCTGGTCTA
+
BBBBBFFFBFFFGGGGGGGGGEHHGGGGGGEHGGGGEGHHHHGHGGFHHHGFE3GHHGHHHHGHHHHHHHHGGFEGHHHHHHHHHHGHGHHHGGGGGFHHGHHGGGHHGHHHHHHHHGHHHHHHHGGGGGHGHHHHGHHGGHHHGGGGGGGHHHHHHGHHHHGGGGHHHHHHHHHHHHHHGGGGGGGGCFGGGGGGGGGGGGGGGGFFFFFFFFFFFFFFFFFFFFFFFFFFFFFFFFFFFFFFFFFFFFF
@M05620:37:000000000-D9766:1:1101:15828:13163 1:N:0:43
AGTGCCAGCTCTCAATCGCACAGGGGACCCAGGGCCTGGCCCCTCCATCCAGAAAACCTATGACCTCACCCGCTACCTGGAGCACCAACTCCGCAGCTTGGCTGGGACCTATGTGAGTATCCAGCGTAGGAATCTGGGAGTTGGGGAGGAGTGAGGAGTTGGGGAAAGACAGTCCTAACCGTGGAGGGTTCTGGTAAATGATGGGGTGAGGAGGGGCTCTTTGGCTCCCACCAGTCCCCCTGTCTGGTCTA
+
>AAAAFFFBFFFGGGGGGGCGFHHGGGGGGHHGGGGGGHHHHGHGGHHHHHHHHHHHGGHHHHHHHHHHHHFGGGGHHGHHHHHHHHHGHHHGGGGGHHHGHHGGGHHGHHHHHHHHHHHHHHHGGDGGGHHHHHHHHHGGHHHGGGGGGGHHHHHHGHHHHGGGGHFHHHHHGHHHHHHGFGGGGGGEGGGGGGGGGGGGGGGGGFFFFFFFFFFFFFFFFFFFFFFFFFFFFFFFFFFFFFFFFFFFFF
@M05620:37:000000000-D9766:1:1101:6065:13169 1:N:0:43
AGTGCCAGCTCTCAATCGCACAGGGGACCCAGGGCCTGGCCCCTCCATCCAGAAAACCTATGACCTCACCCGCTACCTGGAGCACCAACTCCGCAGCTTGGCTGGGACCTATGTGAGTATCCAGCGTAGGAATCTGGGAGTTGGGGAGGAGTGAGGAGTTGGGGAAAGACAGTCCTAACCGTGGAGGGTTCTGGTAAATGATGGGGTGAGGAGGGGCTCTTTGGCTCCCACCAGTCCCCCTGTCTGGTCTA
+
AA>AAFFFBFFFGGGGGGGGGGHHGGGF?EHHGAGGCFHGHHGHGGGHFHHHFFAGHGHFHHFHHHHHHHGGGGGGHHHGHHHGFHHHGGFHGGGFFFHHGHHGG?HHGHHHHHGHHG?GHHGHGC?CB?FHHHFHHFCFEHHHGGFCGGGHGHHFCDHCGHGGGGH./:CGH0GHHHHHFGGFGGGA9CFGGGFGGGGBFFFBG.AFFFFFDF;=-:EFFBFB//;.EFFDFA/::/.D-9FFFFF:BFF
@M05620:37:000000000-D9766:1:1101:12241:13205 1:N:0:43
AGTGCCAGCTCTCATCGCACAGGGGACCCAGGGCCTGGCCCCTCCATCCAGAAAAACTATGACCTCACCCGCCACCCGGAGCACCAAACCCGCAGCTTGGCTGGGACCTATGTGAGTATCCAGCGTAGGAATCTGGGAGGTGGGGAGGAGTGAGGAGTTGGGGAAAGAAAGTCCTAACCGTGGAGGGTTCTGGTAAATGATGGGGGGAGGAGGGGCTCTTTGGCTCCCACCAGTCCCCCTGTCTGGTCTAT
+
AA>AAFFFAFFFGGF11AAEC0FGG00AA00AEEG/FF0FFE/AE0A1A1DFACC0B1ADF21B111BGEE////B/>>>///B?0F>//?////E0<0B<FEGG<CC0?FG2FDD1@>>GF10/?//??F111FDHAC->FFGGA<@?A::;:GBA//0:CCEBGA/.9/;0;09C/9A9E?;.AA-9-9BF9BBF/B:/:FFF---99--?@?-9-/;FFFFF/AEFFBE-/;BFFF--/9BFF///9/
@M05620:37:000000000-D9766:1:1101:17178:13208 1:N:0:43
AGTGCCAGCTTCACTCGCACAGGGGACCCCGGGCCTGGCCCCTCATCCCGAAAACCCCCTACCCCACCCGGCACCCGGAGGACCCCCTCCGGCAGCTGGCTGGGGCCCTCGGGGGTTTTCACCGTAGGAATCCGGGGGTTTGGGTGGAGTGAGGGGTTTGGGGCAGACCGTCCTTACCGTGGCGGGTTTCGGTTAATGACGGGGTGAGGGCGGGGTCTTTTGGTTCCCCCAGTCCCCCCTTTCGGTTCTCC
+
>A>1>B1CAC1BF1FGF1AEEFGFG0ABE0AA/EEFEHAFFFHG011AA//A>>CE////?0F0?/>?E/////?//<<E//??/?B////>////?10?0?><<>@-..-.-----..;009.;.9900900.A--;@@-;EB9---9/-/9----;-;EB-99--;-;9-;-/;9B-99---;@;E9/-@---9/9//-;9=9-9-F--9@@---9;99B-9-;B/-;--;/9FFF---99-9---///
@M05620:37:000000000-D9766:1:1101:8749:13209 1:N:0:43
AGTGCCAGCTCTCAATCGCACAGGGGACCCAGGGCCTGGCCCCTCCATCCAGAAAACCTATGACCTCACCCGCTACCTGGAGCACCAACTCCGCAGCTTGGCTGGGACCTATGTGAGTATCCAGCGTAGGAATCTGGGAGTTGGGGAGGAGTGAGGAGTTGGGGAAAGACAGTCCTAACCGTGGAGGGTTCTGGTAAATGATGGGGTGAGGAGGGGCTCTTTGGCTCCCACCAGTCCCCCTGTCTGGTCTA
+
AAAABFFFBFFFGGGGGGGGGGHGGGGGGGGHGGEGGGHHHHGGGGFGHHCGGBFHGEFBFHHHHHH3GHGGEEEEHBFFFHHHHHFHGHHHGGGGGHHHGHHGGGGHGHHHHGHHHHHHHGFHHGGDFGHHHHHHHHAFGHHGGGFCGGGHHHFHHGHHHHGGGGHHFHGBGHHHGGHHGDGADGGFEFGGGGGGGGGGGGGGGGFFFFEFF.-=DAFFFFFFFFFEEFFFFFFFFFFFFFFFFFEBFFB
@M05620:37:000000000-D9766:1:1101:18667:13216 1:N:0:43
AGTGCCAGCTCTCAATCGCACAGGGGACCCAGGGCCTGGCCCCTCCATCCAGAAAACCTATGACCTCACCCGCTACCTGGAGCACCAACTCCGCAGCTTGGCTGGGACCTATGTGAGTATCCAGCGTAGGAATCTGGGAGTTGGGGAGGAGTGAGGAGTTGGGGAAAGACAGTCCTAACCGTGGAGGGTTCTGGTAAATGATGGGGTGAGGAGGGGCTCTTTGGCTCCCACCAGTCCCCCTGTCTGGTCTA
+
ABAABFFBBFFFGGGGGGGFFGHHGGGGGGHHGGGGGGHHHHGGGGHHHHHHHHFGHGHGHHGHHHGHHHHGGGGGHHHHHHHHHHHHGHHHGGCEGHHHGHHGGGHHGHHHHHHHHHHHHHHHHGGGGGHHHHHHHHHGGHGHGGGGGGGHHHHHHGHHHHGGGGHHHHHHHHHHHHHHGGGGGGGGGGGGGGGGGGGGGGGGGGFFFFFFFFFFFFFFFFFFFFFFFFFFFFFFFFFFFFFFFFFFFFF
@M05620:37:000000000-D9766:1:1101:19374:13216 1:N:0:43
GAGGCTGCTTTGGAAGTAACTGACAAGCCAGGGACAAAAGATCGGAAGAGCACACGTCTGAACTCCAGTCACGAGATTCCATCTCGTATGACGTCTTCTGCTTGAAAAAAAAAAATCTTCTGGCCCCCTCCCTCCTCCCCTTCCTTCCCGAGCTTCACCCGCTCTCCCTTTTTCTCTCTTCTTCCATTTTCACGCTAACTCTCTCCGCTACCCTCCGTCTCCTTAGATCCGCTGCTTGTCATAGCTCTTCC
+
BABBBBFBFFFFGGGGFGGGFGFHHFFCFHGHGFGG2EFFEGGFEDFECFGFGGFFFFFFFFGHHHCFFG3FEBEBFGFHFBGGHBBEGH4EEFEFGHHHGGH3EGHGHGGG@</022>222220/>///??0F<000>.00<011100..-<</=0<=G-;;:.:CGC0::CB0;BF0;B000000000000.:...;000000;...-9../.;.;..;/;9/////;...;.///.//;B///:////
@M05620:37:000000000-D9766:1:1101:19237:13216 1:N:0:43
AGTGCCAGCTCTCAATCGCACAGGGGACCCAGGGCCTGGCCCCTCCATCCAGAAAACCTATGACCTCACCCGCTACCTGGAGCACCAACTCCGCAGCTTGGCTGGGACCTATGTGAGTATCCAGCGTAGGAATCTGGGAGTTGGGGAGGAGTGAGGAGTTGGGGAAAGACAGTCCTAACCGTGGAGGGTTCTGGTAAATGATGGGGTGAGGAGGGGCTCTTTGGCTCCCACCAGTCCCCCTGTCTGGTCTA
+
AAAAAFFFBFFFGGGGFCFGGGHHGGGGGFGHGGEGGGGHHHGHGGHGHHHHGEHHHGHHHHFHHHHHHHHGGGGGHHGFHGGGHHGHGHHHGGGGGGHHGHHGGGHHGHHHHHHHHHHHHHHHHGGGGGHHHHHHHHHGGHHHGGGGGGGHHHHGHGHHHFFGGGHHHHHHHHHHHHHHGGGGGGGG;AFGGGGGGGGGGGGGGGFFFFFFFFFFFFFFFFFFFFFFFFFFFFFFFFFFFFFFFFFFFFF
@M05620:37:000000000-D9766:1:1101:17173:13225 1:N:0:43
AGTGCCAGCTTCAATCGCACAGGGGACCCAGGGCCTGGCCCCTCCATCCAGAAAACCTCTGACCTCACCCGCTACCTGGAGCACCAACTCCGCAGCTTGGCTGGGACCTATGTGAGTATCCAGCGTAGGAATCTGGGAGTTGGGGAGGAGTGAGGAGTTGGGGAAAGACAGTCCTAACCGTGGAGGGTTCTGGTAAATGATGGGGTGAGGAGGGGCTCTTTGGCTCCCACCAGTCCCCCTGTCTGGTCTAT
+
BCAACFFFBFFFGGCGGGGGGGHGGEGGGHHGEFGGGHFHHGHGGBFFGBFHHHHHGH3FGDHHFGHHHHGGGGGGDGGFFGHHHHFFGHFGGGGGHHHGGHGGG0FEHGHHHHFHFHHHHFHHGDDCDDGGHHHHH0FEGHHGG.ACCEHFGGH<EGHHHGGAEEH/C/GHHFHHHHHGGGGFGGGCFGGGFFFGGFFGGGGGGACFFFFFFFFFFFFFFFFFFFFFFFFEFFFFFFFFFFFFFFFFFFF
@M05620:37:000000000-D9766:1:1101:13689:13233 1:N:0:43
AGTGCCAGCTCTCAATCGCACAGGGGACCCAGGGCCTGGCCCCTCCATCCAGAAAACCTATGACCTCACCCGCTACCTGGAGCACCCACTCCGCAGCTTGGCTGGGACCTATGTGAGTATCCAGCGTAGGAATCTGGGAGTTGGGGAGGAGTGAGGAGTTGGGGAAAGACAGTCCTAACCGTGGAGGGTTCTGGTAAATGATGGGGTGAGGAGGGGCTCTTTGGCTCCCACCAGTCCCCCTGTCTGGTCTA
+
ABAAAFFFBFFFG4FGGGGGGGHHGGCFGGHHFEEGGGHHHHGHGGGHHHGHHEFHHGHGHHHHHFHGHHHGG>EEHGHHBFHHHH1?EGHHGGGGGHGHGGHGGGHHDHHHHHHGHHHHHHHHHGGCGGGHHHHHHHAFGHFHGGACGDF<GDGHFGHGBHGGGDEGEHFHHHHHHHHGGGGGGGGGGGGGGGGGGGGGFGGGGFFAEFFFFFFFFFFFFFFFFFFFFBFF?FFFFFFFFFFFFFFFFF/
@M05620:37:000000000-D9766:1:1101:17865:13258 1:N:0:43
AGTGCCAGCTCTCAATCGCACAGGGGACCCAGGGCCTGGCCCCTCCATCCAGAAAACCTATGACCTCACCCGCTACCTGGAGCACCAACTCCGCAGCTTGGCTGGGACCTATGTGAGTATCCAGCGTAGGAATCTGGGAGTTGGGGAGGAGTGAGGAGTTGGGGAAAGACAGTCCTAACCGTGGAGGGTTCTGGTAAATGATGGGGTGAGGAGGGGCTCTTTGGCTCCCACCAGTCCCCCTGTCTGGTCTA
+
AAAABFFFBFFFGGGGGGGGGGHHGG2EFGHHGDEGDGHHHHGEGGHHHHHHHHHHHFCGHHHHHHHHHHHGGEEGHGFHFGHHHH1?EGGFEGGGGGHHGHFFGFHHGGFHHHHHHGHHHGHF2@CDCGHHHHFFHHGGDHHHFCCDGA<GHHHHHGCCG<@FEAGFGHHGHHHGHGHHGGGAEGBDGGGGFF;0FFGGGGGGG?.9EFFFFF->FFEBFFFFFFFAEFFFFFFFFFFFFFFFFFFBFFB
@M05620:37:000000000-D9766:1:1101:14088:13259 1:N:0:43
GAGGCTGCTTTGGAAGAAACTGACAAGCCAGGGACAAAAGATCGGAAGAGCACACGTCTGAACTCCAGTCACGAGATTCCATCTCGTATGCCGTCTTCTGCTTGAAAAAAAAAAAAAATCCCTACCAATACTCGCTCTTCTGTCTCTTATTTCTTCTCTCGTCACCTACGCTCTTCCCTCCATACTCACCTTTGACTTGCAACCCCTCTAACCTCCTCTTACCCCCTCCCCCCTCCCAAGCCCTTTCCTCT
+
BBCCCAFBFFFFGGGGGCGGGGFGHHHHGHGHEGGFFEGHGGHGGFFGAGHHHHHGFEHGHFHHHHCGFHFHGEG>FGHHGG5GGBBEGGHGFEEHGHHHHHHHGHHHHGGGGBB/<<01?111001111>1<.-...0000=000=000000=0<<000...;.00//.-...00;/0/./09/000/.0000000000000..9...///.//.9:///9/;.:-...;.--.;.;/.....///:///
@M05620:37:000000000-D9766:1:1101:18162:13278 1:N:0:43
AGTGCCAGCTCTCAATCGCACAGGGGACCCAGGGCCTGGCCCCTCCATCCAGAAAACCTATGACCTCACCCGCTACCTGGAGCACCAACTCCGCAGCTTGGCTGGGACCTATGTGAGTATCCAGCGTAGGAATCTGGGAGTTGGGGAGGAGTGAGGAGTTGGGGAAAGACAGTCCTAACCGTGGAGGGTTCTGGTAAATGATGGGGTGAGGAGGGGCTCTTTGGCTCCCACCAGTCCCCCTGTCTGGTCTA
+
CDCCCFFFDFFFGGGGGGGGGGHHGGFFGGHHFGGGGGHHHHGHGGHGHHHHHHHHHGHHHHHHHHHHHHHGGEGGHGHHGHHHHHHHGHHHGGGGGHHHGHHGGGHHGHHHHHHHHHHHHHHHHGGGGGHHHHHHHHGGGHHHGGFGGGGHHHHHHGHHHHGGGGHHHHHHHHHHHHHHGGGGGGGGEGGGHGGHGHHHHHGGGGFFFFFFFFFFFFFFFHHFFFFFFFFFFFFFFFFFFFFFFFFFFFF
@M05620:37:000000000-D9766:1:1101:8800:13287 1:N:0:43
GAAGGCTGCTTTGGAAGTAACTGACAAGCCAGGGACAAAAGATCGGACGAGCACACGTCTGAACTCCAGTCACGAGATTCAATCTCGTATGCCGTCTTCTGCTTGAAAAAAAAAAAAAACAGCGGAGCAACCTTCGAGTTGGGGAGGACTCAGGAGTTGGGGAAATATAGCAAGAGACACAGAGGGGGCTGCTAACCCATGCGGTAAGGAGGGGCACATTGGCTCCAACCAGGCCCCCGGTCTTGCCTATC
+
>1>AAACFAFFFG1BAABBEGFHFG1FEHGHHHG0FA0AFFFHHHGG/A/AAEHH0AAACFFHHGEHHHFH1G/BEBF1F12BBEF0/>BCGDE/E0?22BGHHFBF>1B>//B<///-.<00--<-<.<../0/;./0.0/;:.-@C.//00//9//0/--9;A0000;;009--9;-:--9;-----9--//;/---9//;-9--9//-;--9---;9;/;/99//9-9-9:-9;-9-99-///;/9/9
@M05620:37:000000000-D9766:1:1101:21828:13299 1:N:0:43
GCGGCTGCTTTGGAAGAGCACACGTCTGAACTCCCGCCACGAGCCTCCATCTCGTAACCCGTCCTCTCCTTGCAAAAAAAAACCCCCACACCTCCCCATGTCCCATCCTCCCGGCTGCTCCCCGTCAGGAAAGGCTCCTCTCCGCCTCCCCGGGCGTCCCCGCGCTGCTGACCCAATGGCACGTACGTCCGGCATTTCCGCTTTCGCCCTCTTGTGGCTCCCATTGCTCAATTCTCACCCTTTGTCCTTGT
+
>1AAA>AAFFDDBGGF1BBFAFAF000BB2BGAF0A0//A/////0BAB1DAFGGG0/BA/BE/B1D0BG1GF@B1BG////?//?</?/?/00///00FFB211??GG1?FCG/ACFGHHGGGG..><1</<CEGHGHF0CGC:AEG:.:CGG@@A?-.9:;9@;9ABF/B/;EEFFFF99BFB?@FFF@;@-@FFFFBFFFE;99-A;EFFFF9B-;;EA-;9FB////;F///;/;AEFFFB:/;;F;
@M05620:37:000000000-D9766:1:1101:23832:13304 1:N:0:43
AGTGCCAGCTCTCAATCGCACAGGGGACCCAGGGCCTGGCGCCTCCAGCCAGAAAACCTATGACCTCACCCGCTACCTGGAGCACCAACTACGCAGCTTGGCTGGGACCTATGTGAGTATCCAGCGTAGGAATCTGGGAGTTGGGGAGGAGTGAGGAGTTGGGGAAAGACAGTCCTAACCGTGGAGGGTTCTGGTAAATGATGGGCTGAGGAGGGGCTCTTTGGCTCCCACCAGTCCCCCTGTCTGGTCTA
+
>>AAAFF1AFFFGGGGGGCFEGHH0E0EFGFH00B/ABGG//AAEG01FAFAAFCGGFG1FGFGHFGFHHAF@EGGHHFFHGBFGH0GEG1FEEEEGFGHGHHGGGHHGHHHHHHHHDHHGHFHFG?CCCGFHGHHHHGG?GHHGGGGGGGHHHHHH?//=CCGGGAHGHHHGFGHGGFG@AEGGEFG=9FFGG0CFGGGGFGFF-9AAAEFFF@-@@FFFFFFFFFEEF?BFFBB//99@?FFFFFFFF;
@M05620:37:000000000-D9766:1:1101:21135:13325 1:N:0:43
AGTGCCAGCTCTCAATCGCACAGGGGACCCAGGGCCTGGCCCCTCCATCCAGAAAACCTATGACCTCACCCGCTACCTGGAGCACCAACTCCGCAGCTTGGCTGGGACCTATGTGAGTATCCAGCGTAGGAATCTGGGAGTTGGGGAGGAGTGAGGAGTTGGGGAAAGACAGTCCTAACCGTGGAGGGTTCTGGTAAATGATGGGGTGAGGAGGGGCTCTTTGGATCCCACCAGTCCCCCTGTCTGGTCTA
+
AA>AAFFFBFFFGGGGGGGGFGHHGGGA2EGHGEGE2BFH2FGHGGHEAEGG3FAAGGF3FG5GHGHHHHHGGEEGHEHFFGHHGHFHGG3GEEG>>E?F/BGGAEGHGHHHHH?GHHHHF3GHHG<CGGHHHGHHHHHGGHFB/->CGAGHFFHFGGGHHE-AEGHFHHHHFHHHHHHHGGGCDEDA.AFGGGGGGGGGGGG0.CFFFFFFFF;99DEF/9BB/BFFFFFFFFFFFFFDFAFFFFFFFFF
@M05620:37:000000000-D9766:1:1101:13898:13345 1:N:0:43
AGTGCCAGCTCTCAATCGCACAGGGGACCCAGGGCCTGGCCCCTCCATCCAGAAAACCTATGACCTCACCCGCTACCTGGAGCACCAACTCCGCAGCTTGGCTGGGACCTATGTGAGTATCCAGCGTAGGAATCTGGGAGTTGGGGAGGAGTGAGGAGTTGGGGAAAGACAGTCCTAACCGTGGAGGGTTCTGGTAAATGATGGGGTGAGGAGGGGCTCTTTGGCTCCCACCAGTCCCCCTGTCTGGTCTA
+
BCBBBFFFCFFFGGGGGGGGGGHHGGGGGGHHFEGGGGHHHHGHGGHHHHHHHHHGHGHHGHHHHHHHHHHGGEEGHEHHFGHHFHHEFHHHFGGGGHHHGHHGGGHHGHHHHHHHHHHHHHHHHGGGGGHHHHHHHHHGGHHHGGGGGGGHHHHHHGHHHHGGGGHHHHGHHHHHHHHHGGGGGGGGGGGGHGGGGGGHGGHGGGFFFFFFFFFFFFFFFFFFFFFFFFFFFFFFFFFFFFFFHFFFFFB
@M05620:37:000000000-D9766:1:1101:25438:13349 1:N:0:43
ACCACACCTTCTACAATGAGCTGCGTGTGGCTCCCGAGGAGCACCCCGTGCTGCTGACCGAGGCCCCCCTGAACCCCAAGGCCAACCGCGAGAAGATGCCCAGGTGAGTGGCCCGCTACCTCTTCTGGTGGCCGCCTCCCTCCTTCCTGGCCTCCCGGAGCTGCGCCCTTTCTCACTGGTTCTCTCTTCTGCCGTTTTCCGTAGGACTCTCTTCTCTGACCTGAGTCTCCTTTGGAACTCTGCAGGTTCTA
+
CCCCCCCCFFFFGGGGGGGGGGHHGGGGHGHHHGGGGGGGGHHHHGGGEEGGHHHHGHHGGGGGGGGGGGGHHHHGGGGHGHHHHGGGGGFGGGHHHHHHHHGGGFHHHHGGHHCGFGGHFHGHHGHHGHGHHGGGGGHGHHGHGGGGGGGFGGGGGG-9DGGGGGFFFFFFFFFFFFFFFFFFFFFFFFFFFFADFFFFF0AADFFFFFFFFFFFFFFFFF/FFFFBBFFFFFFFFFFFFFFFFFFFFFF
@M05620:37:000000000-D9766:1:1101:2278:13353 1:N:0:43
AGTTCCAGCTCTCCATAGCACAGGGTGCCGAGCGCGTGGCCCCTCCATCCAGAAACCCTATGACCGCACCCGCCACCTAGCGCACCCCCTCCGCAGCTTGGCTGGGACCTCTGTGAGTATCCAGCGTAGGCCTCTGGGCGTTGGGGCGGCGTGCGGCGTTGGGGCCAGCCCGTCCTAACCGTGGCGGGTTCTGGTAAATGATGGGGTGAGGCGGGGCTCTTTGGCTCCCACCAGTCCCCCTGTCTGGTCTA
+
>>11>BFFFFFFGGGB3BB1B1FCGB0BAAAA0AE/AAFEHHGHGGHGH0BFFEGBBEGF1BEGH/>>EGG/>/>?GG1B1/>>EGG/>CG<<C/B>?1?CFGFCGHHGF1?FHH1?GHHHH1FGGC.<.1/=<GFHH.CCGGACCC?AG@@?F@@;@@@@F=@-;-9?EB-;BFF//;A-BF@;@@@@FFFFFF//BFB/FFFFFF@EF?-;@@=@@FFFFFFFFFFF-FFEAFFFFFF@FFFFFFFFFF
@M05620:37:000000000-D9766:1:1101:22851:13355 1:N:0:43
GAGGCTGCTTTGGACGAACCTGACAAACCAGGGACACAAGATCGGACTACCACACGTCTTTACTCCAGTCACGAATTCGCATCTCGTATGCCTTCTCCTGCTTTAAACAAAAAAAAACCAAGCAACTCAAGCATATATGTGATACTGACCTATCATAGTTATCAACATAACTTGCTCCCGTTAACATTCACAAACCCCATCTACTCGCCATCATCACACTATCCACATCCGACCCTTCGCTCGTTACAATC
+
A3AB>>C34BBDGB4EEEAEG4BAB52ABFFAB2BBABFHHHFFE100B3BBBAE0BBG15BDGD3BBDFE5111B1B?1EEEFGBFEG3BB4BBG3BGB3BF4BGG3BGEGE/<///?/?0/00?0???1101111111<111>1111<111111100000<00/0/=0/0000=0;......:0:0=0000.9....//00000.--../00;000////;9/;;/9/..-;-:9....;--..;9;//
@M05620:37:000000000-D9766:1:1101:27716:13361 1:N:0:43
AGTGCCAGCTCTCAATCGCACAGGGGACCCAGGGCCTGGCCCCTCCATCCAGAAAACCTATGACCTCACCCGCTACCTGGAGCACCAACTCCGCAGCTTGGCTGGGACCTATGTGAGTATCAAGCGTAGGAATCTGGGAGTTGGGGAGGAGTGAGGAGTTGGGGAAAGACAGTCCTAACCGTGGAGGGTTCTGGTAAATGATGGGGTGAGGAGGGGCTCTTTGGCTCCCACCAGTCCCCCTGTCTGGTCTA
+
AA>>AFFFBFFFGGGGFGC2E?GFGG2AEEGHBAEAAFHHFHGHGGH5GFHHFHHFHGHFGHHHHGHHHHGGG/FGHHHH2FGHHH11?FEFEFCEEGGGEHHC//BFGHHHHHHHH33FG3BFHGEG/CGHHHHHHH0FEHHHGG.CG.CHH0GHC.<<GHCGEGGHHHBGHHHHHH/CGCEDCEG?=CFGGGFFFGGGGGG0CDGFE.;FFF=DF-EFFFF/BFFEEBFFF.B9/99.-.;FFF//:FB
@M05620:37:000000000-D9766:1:1101:11757:13401 1:N:0:43
AGTGCCAGCTCTCAATCGCACAGGGGACCCAGGGCCTGGCCCCTCCATCCAGAAAACCTATGACCTCACCCGCTACCTGGAGCACCAACTCCGCAGCTTGGCTGGGACCTATGTGAGTATCCAGCGTAGGAATCTGGGAGTTGGGGAGGAGTGAGGAGTTGGGGAAAGACAGTCCTAACCGTGGAGGGTTCTGGTAAATGATGGGGTGAGGAGGGGCTCTTTGGCTCCCACCAGTCCCCCTGTCTGGTCTA
+
BBBBBFFFBFFFGGGGGGGFGFHHGGGGGGHHGGGGGGHHHHGHGGHHHHHHHGHHHGHGHHHHHHHHHHHGGGGGHHHHHHHHHHHHGHHHGGEGGHHHGHHGGGHHGHHHHHHGHHHHHHGHHGGGFGHHHHHHHHHGGHGHGGGGGGGHHHHHFGHHHHGGEGHHFHHFHHHHHHHHGGGGGGGGFGGGGGGGGGGGGGGGGGFFFFFFFFFFFFFFFFFFFFFFFFFFFFFFFFFFFFFFFFFFFF/
@M05620:37:000000000-D9766:1:1101:2916:13447 1:N:0:43
AGTGCCAGCTCTCAATCGCACAGGGGACCCAGGGCCTGGCCCCTCCATCCAGAAACCCTATGACCTCACCCGCTACCTGGAGCACCCACTCCGCAGCTTGGCTGGGACCTATGTGAGTATCCAGCGTAGGAATCTGGGCGTTGGGGAGGCGTGCGGAGTTGGGGACAGCCCGTCCTAACCGTGGAGGGTTCTGGTAAATGATGGGGTGAGGAGGGGCTCTTTGGCTCCCACCAGTCCCCCTGTCTGGTCTA
+
>A>>ADFFBFFFG4FGGGGGGGHHG22AEEFGBEFFGGHHHHGHGGHG5BFGHHH3BEHHFGHHH5BGHHH>>>>EHHBGBFGHGHGFEHH2>E?G>GBGEHHGGGHHGHFHHHHFHHHHHHFHHGG/BE2DGHHHHH/>DFGHGG.AD<DGG.AG-CGHHGGGE-9C.C.AFGGGFGGGGFFF.AFFDFFFFFFFFFFFFFFFFFFFFFFFFFFFFFFFFFFFFFFFFFFFFFFFFFFFFFFFFFFFFFF
@M05620:37:000000000-D9766:1:1101:9031:13465 1:N:0:43
AGTGCCAGCTCTCAATCGCACAGGGGACCCAGGGCCTGGCCCCTCCATCCAGAAAACCTATGACCTCACCCGCTACCTGGAGCACCAACTCCGCAGCTTGGCTGGGACCTATGTGAGTATCCAGCGTAGGAATCTGGGAGTTGGGGAGGAGTGAGGAGTTGGGGAAAGACAGTCCTAACCGTGGAGGGTTCTGGTAAATGATGGGGTGAGGAGGGGCTCTTTGGCTCCCACCAGTCCCCCTGTCTGGTCTA
+
ABABBFFFBFFFGGGGGGGGGGHGGEFGGGHHFGEEGFHHHHGHGGFHHHHHHBHHHGHHHHHHHGGGHHHGG>EEHHHH?FHHHH1?EHHGEGGGGHHHGHHGGGHHGHHHHHH3DGFHHHHHHGGGGGHFHHHHGHAGGHHHGGACGADHHDHHHGHHHHGGE.:CGHFHHHHHGGHHGGGGGGGGGGGGGGGGGGGGGGGGGGFFEFFFFFFFFFFFFFFFFFFFFFFFFFFFFFFFFFFFFFFFFFB
@M05620:37:000000000-D9766:1:1101:24881:13478 1:N:0:43
AGTGCCAGCTCTCAATCGCACAGGGGACCCAGGGCCTGGCCCCTCCATCCAGAAAACCTATGACCTCACCCGCTACCTGGAGCACCAACTCCGCAGCTTGGCTGGGACCTATGTGAGTATCCAGCGTAGGAATCTGGGAGTTGGGGAGGAGTGAGGAGTTGGGGAAAGACAGTCCTAACCGTGGAGGGTTCTGGTAAATGATGGGGTGAGGAGGGGCTCTTTGGCTCCCACCAGTCCCCCTGTCTGGTCTA
+
ABABCFFFBFFFGGGGGGGCFGHHGGGGGGGGFEGGGGHHHHGHGGHHHHGHHHHHHGHHHHHHHHHHHHHGGEFGHGHHGGGHHHHHGHHHGGGGGGFHGHFGGGHHGGHHHHHHHHHHHHHHHGEGGGHHHHHHHHHGGHHHGGGGGGGHHHHGHGHHHFGGGGHHHHHHHHHHHHHHGEEGGGGG;CFGGGFGGGGGGGGGGGFFFFFFFFFFFFFFFFFFFFFFFFFFFFFFFFFFFFFFFFFFFFF
@M05620:37:000000000-D9766:1:1101:5627:13485 1:N:0:43
AGTGCCAGCTCTCAATCGCACAGGGGACCCAGGGCCTGGCCCCTCCATCCAGAAAACCTATGACCTCACCCGCTACCTGGAGCACCCACTCCGCAGCTTGGCTGGGACCTATGTGAGTATCCAGCGTAGGAATCTGGGAGTTGGGGCGGCGTGCGGAGTTGGGGAAAGACAGTCCTAACCGTGGAGGGTTCTGGTAAATGATGGGGTGAGGAGGGGCTCTTTGGCTCCCACCAGTCCCCCTGTCTGGTCTA
+
>A>>>DFFBFFFG4BFBFFAEGHGG22AEEGH2BEAFFHHHHGHGGGHHGHHHHHBFEHHFFGHHBFGHHHEE>>EHHFFBBFGHHE1?GHB?E?E>GBBFHHGGGHHGHFHHHHHHHHHHHHHHGGACG@FHHHHHH0FEHHHGG.AD-ACG.CG-AEGGGGG?..;/;/BFFFFFFFFFFFF.AFFDFFFFFFFFFFFFFFFFFFFEFF0ADFCFFFFFFFFFFFFFFFFFFFFFFFFFFFFFFFFFFF
@M05620:37:000000000-D9766:1:1101:9129:13490 1:N:0:43
AGTGCCAGCTCTCAATCGCACAGGGTACCCAGGGCCTGGCCCCTCCATACAGAAAACCTATGACCTCACCCGCTACCTGGAGCACCCACTCCGCAGCTTGGCTGGGACCTATGTGAGTATCCAGCGTAGGAATCTGGGAGTTGGGGCGGAGTGAGGAGTTGGGGAAAGACAGTCCTAACCGTGGAGGGTTCTGGTAAATGATGGGGTGAGGAGGGGCTCTTTGGCTCCCACCAGTCCCCCTGTCTGGTCTA
+
ABAABFFFCFFFGGGGGGGAECHGE4BBGHHHGDGGGGHGHHGHGGGGHFHHGFH2BEHGFFGHH5BEGHH>EFCGHH3FF1FHHHEFGHHHGGGGFHHHGHHGGGHHGHHHHHHHGHHHHHFHHGGAGGFFHHHHHH0FEHHHGG/@F-AEH0CGCEHHHHGG...:9C/;FGGGBCFGGGGGAEGFFFFFFFFFFFFFFFFFFFFFFFFFFFFFFFFFFFFFFFFFFEFF?FFFFFFFFFFFFFFFFFB
@M05620:37:000000000-D9766:1:1101:21398:13499 1:N:0:43
ACCACACCTTCTACAATGAGCTGCGTGTGGCTCCCGAGGAGCACCCCGTGCTGCTGACCGAGGCCCCCCTGAACCCCAAGGCCAACCGCGAGAAGATGCCCAGGTGAGTGGCCCGCTCCCTCTTCTGGTGGCCGCCTCCCTCCTTCCTGGCCTCCCGGAGCTGCGCCCTTTCTCACTGGTTCTCTCTTCTGCCGTTTTCCGTAGGCCTCTCTTCTCTGACCTGAGTCTCCTTTGGAACTCTGCAGGTTCTA
+
ABBABBBBFFFFGGGGGGGGGGHGGFGGGGHHHGGGGGGGGHHHHGGGEGGGHHHHHHHGGGGGGGGGGGFHHHHGGGGHGHHHEGGGGGGGGGHHHHHHHHHGHHHHHHGGHHGGG-CGHHHHHHHEHHGHHGGGGGHGHHGHGGGGGGGGGGGGDF-;AFGGCAFFFFFFFFFFFFFFFFFFFFFFFFFFFFFFFFFFFF.;A/BFFFFFFFFFFBFFFFFBFFFFFFFFFFFFFFFFFFFFFFFFFF;
@M05620:37:000000000-D9766:1:1101:7373:13522 1:N:0:43
AGTGCCAGCTCTCAATCGCACAGGGGACCCAGTGCCTGGCCCCTCCATCCAGAAAACCTATGACCTCACCCGCTACCTGGCGCACCAACTCCGCAGCTTGGCTGGGACCTATGTGAGTATCCAGCGTAGGAATCTGGGAGTTGGGGAGGAGTGAGGAGTTGGGGAAAGACAGTCCTAACCGTGGAGGGTTCTGGTAAATGATGGGGTGAGGAGGGGCTCTTTGGCTCCCACCAGTCCCCCTGTCTGGTCTA
+
ABAABFFFBFFFGGGGGGGFGGHHGGGGGGHH3BBGHHHHHHGHGAHFHGHHHGHHHGGFGFGHHFGHHHGGG>EEGEBF1>EEFG11?FGGEGCGEHGHGHHGGGHHGHHHHHHHHHHHHHFFHGDDCGHGHHHHGGAFGFHHCG<@D.CGHGHHHGHHHGGGFGEH:GHHHHGHFHGGGFFGBEGGFEGGGGGGGGGGGGGGFFFFFFFFFFFFFFFFFFFFFFFFFFFFFFFFFFFFFFFFFFFFFFF
@M05620:37:000000000-D9766:1:1101:21050:13533 1:N:0:43
GAGGCTGCTTTGGAAGAAACTCATAGATTACTGCAACAGTTCCCCCTGGACCTGGAAAAGTTTCTTGCCTGGCTTACAGAAGCTGAAACAACTGCCTACAGGGTGCTACCCGTAAGGAAAGGGTCCTAGAAGACTCCAAGGGAGCAAAAGAGCTGATCAAACAATGGCAAGTAAGTCAAGCATTTCCGCTTTATCACACTTGTGTATACAATTGAACAATTCTCACAATTTGTACTTTTAACTGACAAGCC
+
BBBBBBFBFFFFGG5BGGGGGGHGHHHHHHHGHHGHHHHHHGGHHGGGHGHHHHHG3ACGFHHHHHHHHHFGFHHFHFGHHHHHHGFHGHEHHHHH3F2B@31B1?B43BG>?>/B??3BF0/?BF3B4BD3BB?B3FGD/DEE//2FF@FGH222@22<@FGHG?1F0F/1<1?1>=1<><=1F11.<.<<00=0=0<GF0D</0=00CG00000;GHF0;;CC00000;B;;FBFFF00C00::BFA.C
@M05620:37:000000000-D9766:1:1101:10635:13548 1:N:0:43
ACCACACCTTCTACAATGAGCTGCGTGTGGCTCCCGAGGAGCACCCCGTGCTGCTGACCGAGGCCCCCCTGAACCCCAAGGCCAACCGCGAGAAGATGCCCAGGTGAGTGGCCCGCTACCTCTTCTGGTGGCCGCCTCCCTCCTTCCTGGCCTCCCGGAGCTGCGCCCTTTCTCACTGGTTCTCTCTTCTGCCGTTTTCCGTAGGACTCTCTTCTCTGACCTGAGTCTCCTTTGGAACTCTGCAGGTTCTA
+
AAA1A1AAFFFFGGGBBB11F1FBEEFGH?FGCFGG?EE?/A/GGGAE/BEF1DBCFFH?@E/EC>>EGGGBG1GGGGGE/CHHFG?<CCGC@A0CFFGHHHHGHFHGHFFGHECGGGGHFHHHHHHHH/CH.CGGFCCGHF?HHFBFFGFGGGGEGGGG?FBFGGF@@//BBFFFFFFFFFFFFFFFFFFFF@FFFFFFFFFFFFFFFB9FFFFBFBFFFFFFFFFFFFFFFFFFFFFBFFFFFFFBFFF
@M05620:37:000000000-D9766:1:1101:10791:13561 1:N:0:43
AGTGCCAGCTCTCAATCGCACAGGGGACCCAGGGCCTGGCCCCTCCATCCAGAAAACCTATGACCTCACCCGCTACCTGGAGCACCAACTCCGCAGCTTGGCTGGGACCTATGTGAGTATCCAGCGTAGGAATCTGGGAGTTGGGGAGGAGTGAGGAGTTGGGGAAAGACAGTCCTAACCGTGGAGGGTTCTGGTAAATGATGGGGTGAGGAGGGGCTCTTTGGCTCCCACCAGTCCCCCTGTCTGGTCTA
+
3AAAAFFFBFFFGFGGGFFGGEHHGGGGGGHHGGGGGGHHHHGHGGHHHGGHHHHHHGHHHHHHHHHHHHHGGGGGHHHHHGGFHHHHGHHHGGCGGGHHGHHGGGHHGHHHHHHHHGHHHHHHHGGGGGHHHHHHGHHGGHHHGGGGGGGHGGHHHGHHHHGGGGHHHHHHHHHHHHHHGEEGGGGG;FFGGGGGGGGGGGGGGGFFFFFFFFFAFBFFFFFFFFFFFFFFFFFFFFFFBFFFFFFFFFF
@M05620:37:000000000-D9766:1:1101:10774:13576 1:N:0:43
AGTGCCAGCTCTCCATCGCACAGGGGACCCAGGGCCTGGCCCCTCCATCCAGAAAACCTATGACCTCACCCGCTACCTGGAGCACCCACTCCGCAGCTTGGCTGGGACCTATGTGAGTATCCAGCGTAGGAATCTGGGAGTTGGGGAGGAGTGAGGAGTTGGGGAAAGACAGTCCTAACCGTGGAGGGTTCTGGTAAATGATGGGGTGAGGAGGGGCTCTTTGGCTCCCACCAGTCCCCCTGTCTGGTCTA
+
>>>>AD1CAFFFG1AFGFGCGGHGGAEGGGHH0AAEFFGHHHGEGG0GHG1EF0ABFEHAFBFGHFGGHGHEE>/EGHHH>FGHHHA/?GHFEE@EGHFGGHHGGGHHGHFHHHHEHHFHHHFBGCCAGGHDGHHGFH0?EGHGGGC<C.EHH0DH0EHHHGCGA..::C/CGHHHCCFG@GGG?EB@AFGGGGGFFGFG0CFFGFA@AFFBBF@@@@FFFFFFFFFFFEFFEFFFFFFF@FFFFFFFFF/
@M05620:37:000000000-D9766:1:1101:23554:13588 1:N:0:43
GAGGCTGCTTTGGAAGAACCTGACAAGCCAGGGACAAAAGATCGGAATAGCACACGTCTGAACTCCAGTCACTATCGTGCATCTCGTATGCCGTCTTCTGCTTGAAAAAAAAAAAAAACACATAAAACATATCGAACACCCAGGAACCAATTACAATAAACAATCTTGAGAAAGACAACCGCACCACAAACACAATACGCTAGGTATCGACGACTGCGTAGGAACATGTGCGGAGTCATCCATACGAAGAC
+
CCCCCBF>BFFFGGGGGGGGGGHHHDBBFHGFF2FF2GHFEGGGGEFAFGHEGFHFHHH1BDGHHHFHHHHHGGHGE?1BGGGGHFBFHGFHGGGHGHHHHGHGGHH3FEGGCF?/>///0?111111><111.<00-0....../....00<000000000.0000000.000/;//..-9-;-...;:....9000......0000.9----..:.9.-.90./90000.---./000;000:....9/
@M05620:37:000000000-D9766:1:1101:13179:13595 1:N:0:43
AGTGCCAGCTCTCAATCGCACAGGGGACCCAGGGCCTGGCCCCTCCATCCAGAAAACCTATGACCTCACCCGCTACCTGGAGCACCAACTCCGCAGCTTGGCTGGGACCTATGTGAGTATCCAGCGTAGGAATCTGGGAGTTGGGGAGGAGTGAGGAGTTGGGGAAAGACAGTCCTAACCGTGGAGGGTTCTGGTAAATGATGGGGTGAGGAGGGGCTCTTTGGCTCCCACCAGTCCCCCTGTCTGGTCTA
+
AAAAAFFFBFFFGGGGGGGFGGHHGGEGGGHH2EEEFGHHGHGGGGHHHHHHHHHHHGHHHHHHHGHHHHHGF>EFHHHHBGHHHHC?EHHGGGGGGHHHGHHGGGHHGHHHHHHHHHHHHHHHHGGGGGHHHHHHHHGGGHHHGGGDGDGHHFHHHGGGHHGGGFEHHHHHHHHHHHHHGGGGGGGGGGGGGGGGGGGGGGGGGFFFEFFFFFFFFFFFFFFFFFFFFFFFFFFFFFFFFFFFFFFFFFF
@M05620:37:000000000-D9766:1:1101:21156:13623 1:N:0:43
AGTGCCAGCTCTCAATCGCACAGGGGACCCAGGGCCTGGCCCCTCCATCCAGAAAACCTATGACCTCACCCGCTACCTGGAGCACCAACTCCGCAGCTTGGCTGGGACCTATGTGAGTATCCAGCGTAGGAATCTGGGAGTTGGGGAGGAGTGAGGAGTTGGGGAAAGACAGTCCTAACCGTGGAGGGTTCTGGTAAATGATGGGGTGAGGAGGGGCTCTTTGGCTCCCACCAGTCCCCCTGTCTGGTCTA
+
BCABBFFFCFFFG4GGGGEFGGHHG2AEEEHHFDEEGGHHHHGHGGGGHHHHHHHGGEEFGFGHHGHHHHHGG>EFFHHHFGHHHHFFEHGFEGCCEHHFGGGG?EHHGHHHHHEHHHFHHHHHHGGGGGHHHGHHHG0FGHHGGGAD?ADHEDHGHGHHHGGGG?CCHHHHHHHHCGHHGGGGDEGGDFGGGGGGGGGGGGGGGGFFFFFFFFFFFFFFFFFFFFFFFFFFFFFFFFFDFFFFFFFFFFF
@M05620:37:000000000-D9766:1:1101:8993:13634 1:N:0:43
AGTGCCAGCTCTCCATCGCACAGGGGACCCAGGGCCTGGCCCCTCCATCCAGAAAACCTATGACCTCACCCGCTACCTGGAGCACCAACTCCGCAGCTTGGCTGGGACCTATGTGAGTATCCAGCGTAGGAATCTGGGAGTTGGGGAGGAGTGAGGAGTTGGGGAAAGACAGTCCTAACCGTGGAGGGTTCTGGTAAATGATGGGGTGAGGAGGGGCTCTTTGGCTCCCACCAGTCCCCCTGTCTGGTCTA
+
>A>3>DFFBFFFG4BGGGECGGHHGE2EEEHHBEEEGGHHHHGHGGHHHHHHHHHCGFHHFHHHHBGHHHHCE>>EHGBG2FGHFH11?GGCEGEGGHFHGHHGGGHHGHHHHHHGHHHHHHHHHGGDGGHHHHHHHHFGGHHHGG.AG.CGH0GHCGHHHGGGGACG/G/GHHHHHFHGGGGGDGGGEGGGGGGGGGGGGGGGGGFBFFFFFFBBBBFFFFFFFFFFFFFFFFFFFFFFBFFFFFFFFFF
@M05620:37:000000000-D9766:1:1101:14727:13656 1:N:0:43
AGTGCCAGCTCTCAATCGCACAGGGGACCCAGGGCCTGGCCCCTCCATCCAGAAAACCTATGACCTCACCCGCTACCTGGAGCACCAACTCCGCAGCTTGGCTGGGACCTATGTGAGTATCCAGCGTAGGAATCTGGGAGTTGGGGAGGAGTGAGGAGTTGGGGAAAGACAGTCCTAACCGTGGAGGGTTCTGGTAAATGATGGGGTGAGGAGGGGCTCTTTGGCTCCCACCAGTCCCCCTGTCTGGTCTA
+
>AAAAFFFBFFFGGGGGGGGGEGHDGGGFGHHGFGGECHHHHGHGGGHFHHFFBBGHEFGHHGHHHFHHFFGGGGGHHHHHHHECGHHGGDGGDEEEBGGAEFEEEHGFGFGGHHHGFHFHFHHG@EDCCGHHDHHHHHGGHFCDGGGGFDFGFGGHG<GFH?FGGHHHHFHHGBGFGHHAFGGGFG?.;FGGGGFGGGGFGGEEGFFFFFFFFF;--AFFFFFFEFEFFFFFFFFFFFDCFFBFB/9FB/
@M05620:37:000000000-D9766:1:1101:18575:13664 1:N:0:43
AGTGCCAGCTCTCAATCGCACAGGGGACCCAGGGCCTGGCCCCTCCATCCAGAAAACCTATGACCTCACCCGCTACCTGGAGCACCAACTCCGCAGCTTGGCTGGGACCTATGTGAGTATCCAGCGTAGGAATCTGGGAGTTGGGGAGGAGTGAGGAGTTGGGGAAAGACAGTCCTAACCGTGGAGGGTTCTGGTAAATGATGGGGTGAGGAGGGGCTCTTTGGCTCCCACCAGTCCCCCTGTCTGGTCTA
+
ABBBBFFFCFFFGGGGGGGGGGHHGGFGGGHHGGGGGGHHHHGGGGFFHHHHGHGHHGHGHHHHHHHHHHHGGGGGHHHHHHHHHHHHGHHHGGGGGHHHGHHGGGHHGHHHHHHHHHHHHHHHHGGGGGHHHHHHHHHGGHHHGGGGGGGHHHHHHGHHHHGGGGHHHHHHHHHHHHHHGGGGGGGGEFGGGGGGGGGGGGGGGGFFFFFFFFFFFFFFFFFFFFFFFFFFFFFFFFFFFFFFFFFFFFF
@M05620:37:000000000-D9766:1:1101:6324:13675 1:N:0:43
AGTGCCAGCTCTCCATCGCACAGGGGACCCAGTGCCTGGCCCCTCCATCCAGAAACCCTATGACCTCACCCGCTACCTGGCGCACCCCCTCCGCAGCTTGGCTGGGACCTATGTGAGTATCCAGCGTAGGAATCTGGGCGTTGGGGCGGCGTGCGGAGTTGGGGAAAGCCCGTCCTAACCGTGGCGGGTTCTGGTAAATGATGGGGTGAGGAGGGGCTCTTTGGCTCCCACCAGTCCCCCTGTCTGGTCTA
+
>A>>>BDFAFFFGGGGFEGAEGHGG22AE2BFABFAGGHHHHGHGGFHHEHHHGH3BEHHBBGHH5BFGHH0>>>EGH3B1>EEEGF/>EG/?E?E<F3BEGHGGGHHGHCGHHHDGHHHHHGHHGG/AFFGHHHHGH.CGGGGGG.AD-ABG.BG-@FFFFFF...;/;.@DFFFFFFFFFFF-;AFDEFFFFFFFFFFFFFFFFDFEFFBDFFFFFFFFFFFFFFFF.FFEFFFFFFFFFFFFFFFFFF
@M05620:37:000000000-D9766:1:1101:6771:13678 1:N:0:43
AGTGCCAGCTCTCAATCGCACAGGGGACCCAGGGCCTGGCCCCTCCATCCAGAAAACCTATGACCTCACCCGCTACCTGGAGCACCAACTCCGCAGCTTGGCTGGGACCTATGTGAGTATCCAGCGTAGGAATCTGGGAGTTGGGGAGGAGTGAGGAGTTGGGGAAAGACAGTCCTAACCGTGGAGGGTTCTGGTAAATGATGGGGTGAGGAGGGGCTCTTTGGCTCCCACCAGTCCCCCTGTCTGGTCTA
+
AAAAAFFFBFFFGGGGGGGGFGHHGGGGGGAGFEEGGGHHHHGCAEHGHHHBEG3BGEHEFFAGHHHHHHHGF>EEHHHHGHHHHGF1EHHHGGGGGHHHGHHFGGHHGHHHHHHHHHHHHHHHHGCDFGHHHHHHHGHGGHHHGGGGGFGHGHHHHGHHHHGGGDHHHHHHHHHHHHHHGGGGGGGGGGGGGFFGGGGGGGGGGGFFFFFFFFFFFFFFFFFFFFFFFFFFFFFFFFFFFFFFFFF/;B9
@M05620:37:000000000-D9766:1:1101:7202:13680 1:N:0:43
AGTGCCAGCTCTCAATCGCACAGGGGACCCAGGGCCTGGCCCCTCCATCCAGAAAACCTATGACCTCACCCGCTACCTGGAGCACCAACTCCGCAGCTTGGCTGGGACCTATGTGAGTATCCAGCGTAGGAATCTGGGAGTTGGGGAGGAGTGAGGAGTTGGGGAAAGACAGTCCTAACCGTGGAGGGTTCTGGTAAATGATGGGGTGAGGAGGGGCTCTTTGGCTCCCACCAGTCCCCCTGTCTGGTCTA
+
ABAAAFFFBFFFGG5BGFFCGGHHGCAEGG2G2BEEGGDHHHEEFGHBGGFDHHHFGEC3FAAFGFCGHHFEC>EEC3GF?BGHGHH1?GFBEFCEEHGHGFHGGGHHGHHHHHGFBGHHHHGHHGD<>AGBHHHHHH0?EGHHGG.A@.>GG0<GCEHHHHGGGDEH/G/CGHGHH0GHGGGG.CEGGEGGGGFFGGEFFGGGGGDBEFF/DFBBBBFFFFFFFFFFF.FFEFFFFFFFBFFFFFFFFFB
@M05620:37:000000000-D9766:1:1101:1818:13681 1:N:0:43
AGTGCCAGCTCTCAATCGCACAGGGGACCCAGGGCCTGGCCCCTCCATCCAGAAAACCTATGACCTCACCCGCTACCTGGAGCACCAACTCCGCAGCTTGGCTGGGACCTATGTGAGTATCCAGCGTAGGAATCTGGGAGTTGGGGAGGAGTGAGGAGTTGGGGAAAGACAGTCCTAACCGTGGAGGGTTCTGGTAAATGATGGGGTGAGGAGGGGCTCTTTGGCTCCCACCAGTCCCCCTGTCTGGTCTA
+
AABBBFFFBFFFGGGGGGFCGGBGFFGEEGGHGDGGGFHGGGGHGGHHHHHHHHHHHGHHHGHHHHHHHHHGGGGGHHHHHHHGGHHEGHHHGGGGGHHHGHEFEEHHGHHHHHFHHGHHHHHHHGBFGDHHHHHHHHFGEHHH?DFGGDGHHHHHH.<CGHGGGGHHHHGHHHHHHHHHGGGGGGGGE?FGEFFGGGGGGGGG?.;BFFFFFF-@FFFFFFFBBFF.EFFFFFFFFFFFFEFFFF/:;FB
@M05620:37:000000000-D9766:1:1101:17192:13685 1:N:0:43
AGTGCCAGCTCTCAATCGCACAGGGGACCCAGGGCCTGGCCCCTCCATCCAGAAAACCTATGACCCCACCCGCTACCTGGAGCACCAACTCCGCAGCTTGGCTGGGACCTATGTGAGTATCCAGCGTAGGAATCTGGGAGTTGGGGAGGAGTGAGGAGTTGGGGAAAGACAGTCCTAACCGTGGAGGGTTCTGGTAAATGATGGGGTGAGGAGGGGCTCTTTGGCTCCCACCAGTCCCCCTGTCTGGTCTA
+
ABAABFFFBFFFGGGGGGGGGGHHGGGGGGHHGGGGGGHHHHGHGGHHHHHHHGGHHGHHHHGHHHGGGGGGGGGGHHHHHHHHHHHHGHHHGGGGGHHHGHHGGGHHGHHHHHHHHHHHHHHHHGGGGGHHHHHHHHHGGHHHGGGGGGGHHHHHHGHHHHGGGGHHHHHHHHHHHGGGGGGGGGGGGGGGGGGGGGGGGGGGFFFFFFFFFFFFFFFFFFFFFFFFFFFFFFFFFFFFFFFFFFFFFFF
@M05620:37:000000000-D9766:1:1101:15992:13686 1:N:0:43
AGTGCCAGCTCTCAATCGCACAGGGGACCCAGGGCCTGGCCCCTCCATCCAGAAAACCTATGACCTCACCCGCTACCTGGAGCACCAACTCCGCAGCTTGGCTGGGACCTATGTGAGTATCCAGCGTAGGAATCTGGGAGTTGGGGAGGAGTGAGGAGTTGGGGAAAGACAGTCCTAACCGTGGAGGGTTCTGGTAAATGATGGGGTGAGGAGGGGCTCTTTGGCTCCCACCAGTCCCCCTGTCTGGTCTA
+
ABAACFFFCFFFGGGGGGGGGGHGGGGGGGHHGGGGGGHHHHGHGGHHHHHHHHHHHGHHHGHHHHHHHHHGGEFGHHHHFGHHHH1?EHHHGGGGGHHHGHHGGGGHGHHHHHHHHHHHHHHHHGGGGGHHHHHHHHHGGHHHGGFGGFGHHHHHHGHHHHGGGGHHHHHHHHHHHHHHGGGGGGGGGGGGGGCFGGGGGGGGGG;CFFFFFFFFFFFFFHFFFFFFFFFFEFFFFFFFFFFFFFFFFFB
@M05620:37:000000000-D9766:1:1101:12062:13700 1:N:0:43
AGTGCCAGCTCTCAATCGCACAGGGGACCCAGGGCCTGGCCCCTCCATCCAGAAAACCTATGACCTCACCCGCTACCTGGAGCACCAACTCCGCAGCTTGGCTGGGACCTATGTGAGTATCCAGCGTAGGAATCTGGGAGTTGGGGAGGAGTGAGGAGTTGGGGAAAGACAGTCCTAACCGTGGAGGGTTCTGGTAAATGATGGGGTGAGGAGGGGCTCTTTGGCTCCCACCAGTCCCCCTGTCTGGTCTA
+
BCABBFFFCFFFGGGGGGGGGGHHGGGGGGHHFGEGGGHHHHGHGGHHHHHHHHGHHGHFFGHHHHHHHHHGGEGGHHHHFHHHHHGHGHHHGGGGGHHHGHHGGGHHGHHHHHHHHHHHHHHHHGGGGGHHHHHHHHHGGHHHGGGGGGGHHHHHHGHHHHGGGGHHHHHHHHHHHHHHGGGGGGGGGGGGGGGGGGGGGGGGGGFFFFFFFFFFFFFFFFFFFFFFFFFFFFFFFFFFFFFFFFFFFFF
@M05620:37:000000000-D9766:1:1101:15993:13710 1:N:0:43
AGTGCCAGCTCTCAATCGCACAGGGGACCCAGGGCCTGGCCCCTCCATCCAGAAAACCTATGACCTCACCCGCTACCTGGAGCACCAACTCCGCAGCTTGGCTGGGACCTATGTGAGTATCCAGCGTAGGAATCTGGGAGTTGGGGAGGAGTGAGGAGTTGGGGAAAGACAGTCCTAACCGTGGAGGGTTCTGGTAAATGATGGGGTGAGGAGGGGCTCTTTGGCTCCCACCAGTCCCCCTGTCTGGTCTA
+
CCBBCFFFDFFFGGGGGGGGGGHHGGGGGGHHGGGGGGHHHHGHGGHHHHHHHHHHHGHHHHHHHHHHHHHGGGGGHHHHHHHHHHHHGHHHGGGGGHHHGHHGGGHHGHHHHHHHHHHHHHHHHGGGGGHHHHHHHHHGGHHHGGGGGGGHHHHHHGHHHHGGGGHHHHHHHHHHHHHHGGGGGGGGGGGGHGGGGHGHGGGGGGFFFFFFFFFFFFFFFHFFFFFFFFFFFFFFFFFFFFFFFFFFFFB
@M05620:37:000000000-D9766:1:1101:10356:13720 1:N:0:43
AGTGCCAGCTCTCAATCGCACAGGGGACCCAGGGCCTGGCCCCTCCATCCAGAAAACCTATGACCTCACCCGCTACCTGGAGCACCAACTCCGCAGCTTGGCTGGGACCTATGTGAGGATCCAGCGTAGGAATCTGGGAGTTGGGGAGGAGTGAGGAGTTGGGGAAAGACAGTCCTAACCGTGGAGGGTTCTGGTAAATGATGGGGTGAGGAGGGGCTCTTTGGCTCCCACCAGTCCCCCTGTCTGGTCTA
+
AA>>AFFFBFFFFGGGFGGAGCHCFE?EA2GHCEE2AFHCCHEGGGGHFAFGFBBBGEGHHHFHHGHHHHHCE/EEHHHHCBGHFHG1EFHFAEEGC?3?EHHEEECGEHHHHHGFHFHFHHEDHGGG?D2G1FFHGGCCAFHHGGGGGGGGGHGHGGHFFFFGEDAGBHCCHFHHEHGGGGGGGEGG9;?FBB;9FFGFBBFGGD.@AFFFDD=>@FFBFFBFBBB.EFFFFFFFFFFDAFFBFFFBFBB
@M05620:37:000000000-D9766:1:1101:3533:13724 1:N:0:43
AGTGCCAGCTCTCAATCGCACAGGGGACCCAGTGCATGGCCCCTCCATCCAGAAAACCTATGACCGCACCCGCTACCTGGCGCACCCCCTCCGCAGCTTGGCTGGGACCTATGTGAGTATCCAGCGTAGGAATCTGGGCGTTGGGGCGGCGTGCGGCGTTGGGGAAAGCCAGTCCTAACCGTGGAGGGTTCTGGTAAATGATGGGGTGAGGAGGGGCTCTTTGGCTCCCACCAGTCCCCCTGTCTGGTCTA
+
>A>>>DFFAFFFGFFBBAA2EEHHG2AA2AABABBDDDFGFHGHGGHHHGEGFHFAGGHCAA5FG0A>FEG0>>>EHH3B?>?>EEG>>EF/?E/E<BBBBGFFGGHHDHGHFGH>GHFFHGHHFDDCAEFGHHHHHH.>CGGHGG.AB-;;BABB-;@BBFBB..;A/;.;FFFFFFFFBDEB.ADBAAFFFFFFEFFFFFFFFFDBEFFEFFBBB?FFFFFFFFFFFFFFFFFFFFFFBFFFFFFFFFF
@M05620:37:000000000-D9766:1:1101:25843:13736 1:N:0:43
AGTGCCAGCTCTCAATCGCACAGGGGACCCAGGGCCTGGCCCCTCCATCCAGAAAACCTATGACCTCACCCGCTACCTGGAGCACCAACTCCGCAGCTTGGCTGGGACCTATGTGAGTATCCAGCGTAGGAATCTGGGAGTTGGGGAGGAGTGAGGAGTTGGGGAAAGACAGTCCTAACCGTGGAGGGTTCTGGTAAATGATGGGGTGAGGAGGGGCTCTTTGGCTCCCACCAGTCCCCCTGTCTGGTCTA
+
>11>AFB@AFFFDFGGFEACECFA00BFFG0GG0EECFE00AEGAAGF1BCBBGHHHEHFH1AAFFFGEHCEEEGGHHGHHHHHH/>FGGFHGG?EGFHHGBGGE<GCAFGDFDGHHHHHHHHHHGFGGGGHHHHHHHGGGHHHGGACGGFHHHHHHGHHHHGGGGHHGHHGHHHHHGHHGGEGBGGG;AFGGGGGGGGGGGGGGGF@FFFFFF@<@?FFFFFFFFF?AFFBEFFFFFFF@FFFFFBFBF;
@M05620:37:000000000-D9766:1:1101:12996:13738 1:N:0:43
AGTGCCAGCTCTCAATCGCACAGGGGACCCAGGGCCTGGCCCCTCCATCCAGAAAACCTATGACCTCACCCGCTACCTGGAGCACCAACTCCGCAGCTTGGCTGGGACCTATGTGAGTATCCAGCGTAGGAATCTGGGAGTTGGGGAGGAGTGAGGAGTTGGGGAAAGACAGTCCTAACCGTGGAGGGTTCTGGTAAATGATGGGGTGAGGAGGGGCTCTTTGGCTCCCACCAGTCCCCCTGTCTGGTCTA
+
BBABBFFFCFFFGGGGGGGGGGHHGGGGGGHHFGGGGGHHHHGHGGHGHHHHHHHHHGHGHHHHHHHHHHHGGEEEHHHHGGHHHHHFFHHHFGGGGHGHGGHGGGHHGHHHHHHHHDHHHHHGHGGGGGHHHHHHGHHGGHHHGGFGGGGHHFHHGGFHHHGGGFHHHHHHHHFHHHGHGDEGGGGGGGGGGGGGGGGGGGGGGGDDEFFFFFFFFCEFFFFFFFFFFFFFFFFFFFFFFFFFFFFFFFF
@M05620:37:000000000-D9766:1:1101:13108:13743 1:N:0:43
AGTGCCAGCTCTCAATCGCACAGGGGACCCAGGGCCTGGCCCCTCCATCCAGAAAACCTATGACCTCACCCGCTACCTGGAGCACCAACTCCGCAGCTTGGCTGGGACCTATGTGAGTATCCAGCGTAGGAATCTGGGAGTTGGGGAGGAGTGAGGAGTTGGGGAAAGACAGTCCTAACCGTGGAGGGTTCTGGTAAATGATGGGGTGAGGAGGGGCTCTTTGGCTCCCACCAGTCCCCCTGTCTGGTCTA
+
BBAACFFFCFFFGGGGGGGGGGHGGGGGGGHHGGGGGGHHHHGHGGHHHGHHHHHHHGHHHHHHHHHHHHHGGEGGHHHHHGHHHHHHGHHHGGGGGHHHGHHGGGHHGHHHHHHHHHHHHHHHHGGGGGHHHHHHHHHGGHHHGGEGGGGHHHHHHGHHHHGGGGHHGHGHHHHHHHHHGGGGGGGGCFGGGGGFGGGGGGGGGGFFFFFFFFFFFFFFFFFFFFFFFFFFFFFFFFFFFFFFFFFFFFF
@M05620:37:000000000-D9766:1:1101:10940:13765 1:N:0:43
AGTGCCAGCTCTCAATCGCCCAGGGAACCCAGGGCCTGGCCCCTCCATACAGAAAACCTATGACCTCACCCGCGACCTTGATCACCCACTCCGCAGCTTGGCTGGGACCTATGTGAGTATCCAGCGTAGGAATCTGGGAGTTGGGGAGGAGTGAGGAGTTGGGGAAAGACAGTCCTAACCGTGGAGGGTTCTGGTAAATGATGGGGTGAGGAGGGGCTCTTTGGCTCCCACCAGTCCCCCTGTCTGGTCTA
+
>11>AF1CAFFDAGG3FFF1E0AB00BBFE0FF0EEFEAAFAE//AFHHFDF1F10ABGFB12BFD11?G0//>EE/EFHH1FEG00FEGGHGC//E0GHFFHGGFHGFHHFGGHFFHHHHHGFHGG?GGHFGHHHEHAFGHHHGGCCC.<GH0DHCEHHHFGG..:.CG/GFGGGBFGF@GGGAEFGGGGGGGGFGFGFEFFFFFB@EFF/BF@@@@FFFFFFFFFFFFFFEFFFFFFF@FFFFFFFFF/
@M05620:37:000000000-D9766:1:1101:5037:13790 1:N:0:43
AGTGCCAGCTCTCAATCGCACAGGGGACCCAGGGCCTGGCCCCTCCATCCAGAAAACCTATGACCTCACCCGCTACCTGGAGCACCAACTCCGCAGCTTGGCTGGGACCTATGTGAGTATCCAGCGTAGGAATCTGGGAGTTGGGGAGGAGTGAGGAGTTGGGGAAAGACAGTCCTAACCGTGGAGGGTTCTGGTAAATGATGGGGTGAGGAGGGGCTCTTTGGCTCCCACCAGTCCCCCTGTCTGGTCTA
+
ABAABFFFCFFFGGGGGGGFGGHHGGFGGGHHGGGGGGHHHHGHGGHHHHHHGHHHHGHHHHHHHHHHHHHGGEGGHHHHHHHHHHHHGHHHGGGGGGHHGHHGGGHHGHHHHHHHHHHHHHHHHGGGGGHHHFHHHHCFGHHHGG.CGGGHHGHHHGHHHHGGGGHHFHC:CGHHHHHHGGGGGGGGCFGGGGFGGGGGGGGGGGFFFFFFFFFFFFFFFFFFFFFFFFFFFFFFFFFFFFFFFFFFFFF
@M05620:37:000000000-D9766:1:1101:14568:13795 1:N:0:43
AGTGCCAGCTCTCAATCGCACAGGGGACCCAGGGCCTGGCCCCTCCATCCAGAAAACCTATGACCTCACCCGCTACCTGGAGCACCAACTCCGCAGCTTGGCTGGGACCTATGTGAGTATCCAGCGTAGGAATCTGGGAGTTGGGGAGGAGTGAGGAGTTGGGGAAAGACAGTCCTAACCGTGGAGGGTTCTGGTAAATGATGGGGTGAGGAGGGGCTCTTTGGCTCCCACCAGTCCCCCTGTCTGGTCTA
+
BBBBBFFFBFFFGGGGGGGGGGHHGGGGGGEHGGEGGGHHHHGHGGFHHHHHGFHHHGHHHHGHHHHHHHHGGGGGHHHHHHHHHHHHGHHHGGGGGHHHGHHGGGHHGHHHHHHHHHHHHHHHHGGGGGHHHHHHHHHGGHHHGGGGGGGHHHHHHGHHHHGGGGHHHHGHHHHHHHHHGGGGGGGGGGGGGGGGGGGGGGGGGGFFFFFFFFFFFFFFFFFFFFFFFFFFFFFFFFFFFFFFFFFFFFB
@M05620:37:000000000-D9766:1:1101:14153:13807 1:N:0:43
AGTGCCAGCTCTCAATCGCACAGGGGACCCAGGGCCTGGCCCCTCCATCCAGAAAACCTATGACCTCACCCGCTACCTGGAGCACCAACTCCGCAGCTTGGCTGGGACCTATGTGAGTATCCAGCGTAGGAATCTGGGAGTTGGGGAGGAGTGAGGAGTTGGGGAAAGACAGTCCTAACCGTGGAGGGTTCTGGTAAATGATGGGGTGAGGAGGGGCTCTTTGGCTCCCACCAGTCCCCCTGTCTGGTCTA
+
AAAABFFFBFFFGGGGGGGGGGHHGGGGGGGHGGGGGGHHGHGHGGHHHHHHHHHHHGHHHHHHHHHHHHHGGFGGHHHHGHGHHHHHGHHHGGGGGHHHGHHGGGHHGHHHHHHHHHHHHHHHHGGGGGHHHHHHHHHGGHHHGGGGGGGHHHHHHGHHHHGGGGHHHHHHHHHHHHHHGGGGGGGGGGGGGGGGGGGGGGGGGGFFFFFFFFFFFFFFFFFFFFFFFFFFFFFFFFFFFFFFFFFFFFB
@M05620:37:000000000-D9766:1:1101:13394:13880 1:N:0:43
AGTGCCAGCTCTCAATCGCACAGGGGACCCAGGGCCTGGCCCCTCCATCCAGAAAACCTATGACCTCACCCGCTACCTGGAGCACCAACTCCGCAGCTTGGCTGGGACCTATGTGAGTATCCAGCGTAGGAATCTGGGAGTTGGGGAGGAGTGAGGAGTTGGGGAAAGACAGTCCTAACCGTGGAGGGTTCTGGTAAATGATGGGGTGAGGAGGGGCTCTTTGGCTCCCACCAGTCCCCCTGTCTGGTCTA
+
AA>AAFFFBFFFGFGGGGGGFEHDFGGGEGHHGGGGCEHHFHGFGGGHHHFGFHCHHGGHHHFHFHHHHHHGGGGGHGHGHHHHGHHHGGHHGGGGGHHHGGHFCGHHGHHHHHHHHHHHHHHHGGGGGGHHHHGFHGGFGHFFGGFGGGGHHHHHGGHHFHGGGGHEFHHHHHHHHHFHGFEGGGGGGGGGGGGGGGGGGGGGGGFFFFFFFFFFFFFFFFFFFFFFFFFFFFFFFFFFFFFFFFFFFFF
@M05620:37:000000000-D9766:1:1101:8106:13920 1:N:0:43
AGTGCCAGCTCTCAATCGCACAGGGGACCCAGGGCCTGGCCCCTCCATCCAGAAAACCTATGACCTCACCCGCTACCTGGAGCACCCACTCCGCAGCTTGGCTGGGACCTATGTGAGTATCCAGCGTAGGAATCTGGGAGTTGGGGAGGCGTGAGGAGTTGGGGAAAGACAGTCCTAACCGTGGAGGGTTCTGGTAAATGATGGGGTGAGGAGGGGCTCTTTGGCTCCCACCAGTCCCCCTGTCTGGTCTA
+
AA>AAFFFAFFFG1GGGFF1EEHGG0BEAEAHFGEEGFGHHHGGGGGHHHHGDCGFFFHHFGGHHFHHHHEEEEEGHFHGFGHHHH//?GHGGG?EEGEBEHHGEFHHGHHHHHHBGHHHHGBGHG<?BCGFHFHHHHCFGHGE-A<@C.CCG.CGCEHHHH@C....:C;CBFGGGBFGGGG?.;.@;F.CGGGGFFFFBBFFEFF@FF?FFF?@@@FFBFFFFFFFFFFFFFFFFFFF@EFFFFFFFFF
@M05620:37:000000000-D9766:1:1101:12257:13923 1:N:0:43
AGTGCCAGCTCTCAATCGCACAGGGGACCCAGGGCCTGGCCCCTCCATCCAGAAAACCTATGACCTCACCCGCTACCTGGAGCACCAACTCCGCAGCTTGGCTGGGACCTATGTGAGTATCCAGCGTAGGAATCTGGGAGTTGGGGAGGAGTGAGGAGTTGGGGAAAGACAGTCCTAACCGTGGAGGGTTCTGGTAAATGATGGGGTGAGGAGGGGCTCTTTGGCTCCCACCAGTCCCCCTGTCTGGTCTA
+
>A>A>D5FBFFFFBFGGGGGEEHHFCGGGGHGGGGGGFHHHHGHGGBFFHGGHEGHGGHHHHHHHHHGGHHGGGCEGHGHHHFFFHFHGHGHGGGGGHHHGHHGGGHHGHHHHHHHHGHHHHGHHGDDGCFHHHHHHGGGGHHHGGGGGGGHHHHHGGHHHHGGGGHHGHHHGHHHGHHHGEGGGGGG;FFGGGGGGGGGGGGGGGFFFFFFFFFFFFFFFFFFFFFEFFFFFFFFFFFDFFFFFFFFFFF
@M05620:37:000000000-D9766:1:1101:3280:13926 1:N:0:43
AGGACCAGCTCTCCATGGCACAGGGTTCCGAGCGCGTGGCCCCTCCATCGAGAAATCCTACGACCACACCCACCACCTTGGACACCCTCTCAGCAGGTGGGCTGGGACCTATGTGCGTATCCCGCGTCGGACTCTGGGCGTTGGGGCGGCGTGCGGCGTTGGGGCCCGCCCGTCCTAACCGTGGCGGGTTCTGGTAAATGATGGGGTGAGGAGGGGCTCTTTGGCTCCCACCAGTCCCCCTGTCTGGTCTA
+
>>111>>1AFCFGGG13BB1B1F0FB0BB0BA0AE//AEEGHGGGGCGH/BBE/C1DFGH1>>EF>BFEEE/?>?FFH1B11BBFFG/?BF12B1B/BB<>FBACGCG?F<DFFF2?F/EHH1/CCC>AC--<CGHFHA@CGGGGG.AG99;@F@@?@@@@F@@-9-;>?@@@FFF//9;@BF@=@?@@FFFFFF:9BBF/FFFFFA@-AA/;B@@@<EFFFFFFEFFFEFF9FFEFFFF@FFFFFFFFFF
@M05620:37:000000000-D9766:1:1101:9083:13932 1:N:0:43
AGTCCCAGCTCTCCATCGCACAGGGGCCCCAGTGCCTGGCCCCTCCATCCAGAAAACCTATGACCTCACCCGCTACCTCGCGCACCCCCTCCGCAGCTTGGCTGGGACCTATGTGAGTATCCAGCGTAGGAATCTGGGAGTTGGGGAGGCGTGAGGCGTTGGGGAACGACAGTCCTAACCGTGGAGGGTTCTGGTAAATGATGGGGTGAGGAGGGGCTCTTTGGCTCCCACCAGTCCCCCTGTCTGGTCTA
+
>>>3>BBCFFFFFFG55AE2E2GFF22AAA2BABB55BGGFHEBEF2GG1AFFAC2BEFG5BAGHBBBGGF0>0/>F33B/>>EEFE/>EF/<E@/>F2BCFHGGGHHGH2GHGH2DGHHHHGFHGG/>D11>GHHFH0FEHGFGG.<A.;ED.;G.=EGG?GG...;.:-:BFFFBBFFFFEA.;.@DFFFFFFBFEFF/BFFFFFF.A;/;DCFFFFBFFFFFFFFFFFFFFFFFFFFFFFFFFFFFFB
@M05620:37:000000000-D9766:1:1101:15103:13935 1:N:0:43
GAGGCTGCTTTGGAAGAAACTCATAGATTACTGCAACAGTTCCCCCTGGACCTGGAAAAGTTTCTTGCCTGGCTTACAGAAGCTGAAACAACTGCCTACAGGATGCTACCCGTAAGGAAAGGCTCCTAGAAGACTCCAAGGGAGTAAAAGAGCTGATGAAACAATGGCAAGTAAGTCAGGCATTTCCGCTTTAGCACTCTTGTGGATCCAATTGAACAATTCTCAGCATTTGTACTTGTAACTGACAAGCC
+
AAABBAFBFFFFGCGGGGGGGGHHHHHHHHHHHHHHFHHGHHHHHGGGHGHHHGHHHHHGAGHHHHHHHHHHHHHHHHHHHHHHHHHHHGHHHHHHHHHFHHHHHHHHHHHGFGGHHHHHHHHHHGHHHFHHHHHHHHHHGGGGEHHHHFGHHGHHHHHHHHHHHHHHHHGGHHHFGGHHHHHHHHHGGGGGHHHHHHHHHHHHGGHHHHHHHHHHHHHHHHHHGHHGHHGGGGGGGGGGGGGGGFGGGGE
@M05620:37:000000000-D9766:1:1101:7012:13936 1:N:0:43
AGTGCCAGCTCTCAATCGCACAGGGGACACAGTGCCTGGCCCCTCCATACAGAAAACCTATGACCTCACCCGCTACCTGGAGCACCCACTCCGCAGCTTGGCTGGGACCTATGTGAGTATCCAGCGTAGGAATCTGGGAGTTGGGGAGGCGTGAGGAGTTGGGGAAAGACAGTCCTAACCGTGGAGGGTTCTGGTAAATGATGGGGTGAGGAGGGGCTCTTTGGCTCCCACCAGTCCCCCTGTCTGGTCTA
+
AB>AAFFFBFFFGAFGGGGGGGHHGABE2BGH3BBFGGHHHGGFGGEF5GHHGGHGHEHGHHFHHAFGHHHGE>>EHFBF2BFGHH11?GHBEFCEEHBFFHHGGGHHGHGHHHHHHHHHHHEFHGG/BEBFGHHHHH0?EHHGGG/>D.AEG.CG0CGHHHGG..:C/C/CGHHHGGGGGGGGDGGGGGGGGGGGGGGGGGGFFFFFEFFFFFFFFFFFFFFFFFFFFBFFFFFFFFFFFFFFFFFFFFF
@M05620:37:000000000-D9766:1:1101:23624:13939 1:N:0:43
AGTGCCAGCTCTCAATCGCACAGGGGACCCAGGGCCTGGCCCCTCCATCCAGAAAACCTATGACCTCACCCGCTACCTGGAGCACCAACTCCGCAGCTTGGCTGGGACCTATGTGAGTATCCAGCGTAGGAATCTGGGAGTTGGGGAGGAGTGAGGAGTTGAGGAAAGACAGTCCTAACCGTGGAGGGTTCTGGTAAATGATGGGGTGAGGAGGGGCTCTTTGGCTCCCACCAGTCCCCCTGTCTGGTCTA
+
>AAAAFFFCFFFG4BFGFFGGGGHFAEFGGHHGGGEFFGBFGEHGGBGHHHHFBGHFEHHH3FHGFFCGHHFEGCEFGFBGFB?B?1??BGHGE/EFFHHGFHGFFGEEGHHHFFDG?DFHHFHHGCA<<FFGDHHGHGG??GFGGFGGGGHHFFHGEGHH0/CFFBGFHHHGCGGFFGHG:CDFGGG=AFGGGFFGGEFGFGGGGGFFFFFFFAFFDFFFFFFFFFEEB9AA:;FBBE.@.BFFFBB9BF
@M05620:37:000000000-D9766:1:1101:2594:13956 1:N:0:43
AGTGCCAGCTCTCAATCGCACAGGGGACCAAGTGCCTGGCCCCTCCATCCAGAAAACCTATGACCTCACCCGCTACCTGGAGCACCCCCTCCGCAGCTTGGCTGGGACCTATGTGAGTATCCAGCGTAGGAATCTGGGAGTTGGGGAGGAGTGAGGAGTTGGGGAAAGCCAGTCCTAACCGTGGAGGGTTCTGGTAAATGATGGGGTGAGGAGGGGCTCTTTGGCTCCCACCAGTCCCCCTGTCTGGTCTA
+
>>>1>B@FAFFFGGGG1AF1A0BFFEBAE0AB1DDBDFHHHHGHGGEFHBAEHFHBBEHHFHHHH1FEGHHEE/>EFFHH0BBFGH/EEGF>?ECE>F1GFHHGGGHHGHHHHHHHHGFHHHHFHGCCBAGHHHHHHG0FEHHHGG<@C.CGF0DHCEHHHHGGEFG:/C/CCG00CCHFG9;9.;E@CAFGGG0CFFFFBBFGGFA@9AA/AB@<=-9BFFF///BE-FFB9ABFFFFF;EFFFFF/B//
@M05620:37:000000000-D9766:1:1101:22544:13964 1:N:0:43
AGTGCCAGCTCTCAATCGCACAGGGGACCCAGGGCCTGGCCCCTCCATCCAGAAAACCTATGACCTCACCCGCTACCTGGAGCACCAACTCCGCAGCTTGGCTGGGACCTATGTGAGTATCCAGCGTAGGAATCTGGGAGTTGGGGAGGAGTGAGGAGTTGGGGAAAGACAGTCCTAACCGTGGAGGGTTCTGGTAAATGATGGGGTGAGGAGGGGCTCTTTGGCTCCCACCAGTCCCCCTGTCTGGTCTA
+
AA>>AFFCACFFGAGGGGGAECHGGAAEEFHHFGGEFFHHFHGHGGHHHHGHGHHFGGHHEGFHHGGHHHHGGEFGHHHG?BGHHH11?GHGEGCFEHGGGHHGGGHHGHHHHHHHHHHHHHHHHGGGGGHHHHHHHHCFGHHHGGFGGAGHHFGHHGHHHHGGGDHHHHGHHHHHHHHHGGGGGGGGCFGGGGGGGGGGGGGGGGFFFFFFFFFFFFFFFFFFFFFFFFFFFFFFFFFFFFFFFFFFFFF
@M05620:37:000000000-D9766:1:1101:9917:13966 1:N:0:43
AGTGCCAGCTCTCAATCGCACAGGGGACCCAGGGCCTGGCCCCTCCATCCAGAAAACCTATGACCTCACCCGCTACCTGGAGCACCAACTCCGCAGCTTGGCTGGGACCTATGTGAGTATCCAGCGTAGGAATCTGGGAGTTGGGGAGGAGTGAGGAGTTGGGGAAAGACAGTCCTAACCGTGGAGGGTTCTGGTAAATGATGGGGTGAGGAGGGGCTCTTTGGCTCCCACCAGTCCCCCTGTCTGGTCTA
+
BCBBCFFFCFFFGGGGGGGGGGHHGGGGGGHHGGGGGGHHHHGHGGHGHHHHHHHHHGHHHHHHHHHHHHHGGGGGHHHHHHHHGHHHGHHHGGGGGHHHGHHGGGHHGHHHHHHHHHHHHHHHHGGGGGHHHHHHHHHGGHHHGGGGGGGHHHHHHGHHHHGGGGHHHHHHHHHHHHHHGGGGGGGGEGGGGGGGGHGGGGGGGGFFFFFFFFFFFFFFFHHFFFFFFFFFFFFFFFFFFFFFHFFFFFF
@M05620:37:000000000-D9766:1:1101:7345:13970 1:N:0:43
AGTGCCAGCTCTCAATCGCACAGGGAACCCAGGGCCTGGCCCCTCCATACAGAAAACCTATGACCTCACCAGCCACCTGGAGCACCCACTCCGCAGCTTGGCTGGGACCTATGTGAGTATCCAGCGTAGGAATCTGGGCGTTGGGGCGGCGTGCGGAGTTGGGGACCGCCAGTCCTAACCGTGGAGGGTTCTGGTAAATGATGGGGTGAGGAGGGGCTCTTTGGCTCCCACCAGTCCCCCTGTCTGGTCTA
+
AA>AAFFFBFFFGGGGBAFEE?GFF24BBE2FFEFE2BGHCFEAEAGGHCAFEGG2BEG3B3DDGDBBFH31?1BB1BGHH1FGHGFGFHHHGGFG>FHHGEHGGGHHGHHFGGH?FGHHHHGFHGD/>EF2@GHHFH/CGGGFFG.<C-;@AADC-ACFFFGG.-.;-9-;BFFFFBFFADEF.;.BAFFFFFFFFFFF/BFFFFA@AFF/ADFFFFFFFFFBFFFEF.AFEFFFFFFFFFFFFFFFFFF
@M05620:37:000000000-D9766:1:1101:22171:13975 1:N:0:43
AGGGCCAGCTCTCCATAGAACAGGGGATCCAGGGCCCGGCTCCTCCAGCCAGTAACCCTGTGTCCTCACCCTCTACCTGGGGCACACCCTACGCACCTTGGCTGGGAAGTATGACAGCAACCCGCGTAGGAATCTGGGCATTGGCGCGCAGTGCGGAGTAGGGGCCCGCCGGTCCTCACCGTGGCGGGCTCTGGTAAATGATGGGGAGTGGAGGGGCTCTTTCGCTACCCCCAGTCCCCATGTCTGGTCTA
+
>>1>>>>11BCDG1F13BB1B1FAF000001100000A/A/EABBEAF0/B011A2BBF01B2DD2D@B00/>B1D1GDB/>B>E0B///BBEE///>1>1>B//?01/<>222111/B0BB//</</<?<?FF11<0.0>1110-.---<</0:---./00.;-----;??-99///9-;A-9---;--9/////9BFF////-9-;---/;9@@?@E////;--9;;-;;9;B9B/E-;BBF////9BB
@M05620:37:000000000-D9766:1:1101:9904:13978 1:N:0:43
AGTGCCAGCTCTCAATCGCACAGGGGACCCAGGGCCTGGCCCCTCCATCCAGAAAACCTATGACCTCACCCGCTACCTGGAGCACCAACTCCGCAGCTTGGCTGGGACCTATGTGAGTATCCAGCGTAGGAATCTGGGAGTTGGGGAGGAGTGAGGAGTTGGGGAAAGACAGTCCTAACCGTGGAGGGTTCTGGTAAATGATGGGGTGAGGAGGGGCTCTTTGGCTCCCACCAGTCCCCCTGTCTGGTCTA
+
BBBBBFFFBFFFGGGGGGGGGGHHGGGGGGHHGGGGGGHHHHGHGGCGHHFHHCGHHGHGHHGHHHHFHHHGGEEGHHHHHHHHHHHHGHHHGGGGGHHHGHHGGGHHGHHHHHHHHHHHHHGHHGGGGGGHHHHHHHHGGHGHGGFGGGGHHHHHHGHHHHGGGDHHHHHGHHHHHHHHGGGGGGGGGGGGGGGGGGGGGGGGGGFFFFFFFFFFFFFFFFFFFFFFFFFFFFFFFFFFFFFFFFFFFFB
@M05620:37:000000000-D9766:1:1101:19260:13978 1:N:0:43
AGTGCCAGCTCTCAATCGCACAGGGGACCCAGGGCCCGGCCCCTCCATCCAGAAAACCTATGACCTCACCCGCTACCTGGAGCACCAACTACGCAGCTTGGCTGGGACCTATGTGAGTATCCAGCGTAGGAATCTGGGAGTTGGGGAGGAGTGAGGAGTTGGGGAAAGACAGTCCTAACCGTGGAGGGCTCTGGTAAATGATGGGGTGAGGAGGGGCTCTTTGGATCCCTCCAGTCCCCCTGTCTGGTCTA
+
AA1>AFF11CFFGGGGDF1FEEHHFGG000FGF0B//AEA/AEFGGH1BBFB1AAFGEH1BF2FGGCGHFEEGEEEGFHFCGHFF?FHGE1FE/E/>01BEG1FG?G0ECGHH22FG1G1222FH@EGGGHHBGHGH0FG<G<GC?F--<<<GBGA0E//0/--:CCGHHHGF00;FGFG-9;ABAEG.9EG0C0;FFFFFFFFFBF@EAABBF--@-9BFFF//BF-F/;;FF9///----;9F///BFF
@M05620:37:000000000-D9766:1:1101:22172:13994 1:N:0:43
AGTGCCAGCTCTCAATCGCACAGGGGACCCAGGGCCTGGCCCCTCCATCCAGAAAACCTATGACCTCACCCGCTACCTGGAGCACCAACTCCGCAGCTTGGCTGGGACCTATGTGAGTATCCAGCGTAGGAATCTGGGAGTTGGGGAGGAGTGAGGAGTTGGGGAAAGACGGTCCTAACCGTGGAGGGTTCTGGTAAATGATGGGGTGAGGAGGGGCTCTTTGGCTCCCACCAGTCCCCCTGTCTGGTCTA
+
ABAABFFFCFFFGGGGGGGCGGHGGGGGGGHHGGGGGGHHHHGHGGHHHHHHHHHHHGHHHFHHHHHHHHHGGEEGHHHHGGHHHHFGGHHGEGGGGHHHGGHGGGHHGHHHHHHHHHHHHHHHHGGGGGHHHHHHHHHGGHHHGGFGGGGHHHHHHGHHHHGGGGHHHH.CGGGHGGGGGGGGGGGGFFGGGGGGGHHHHGGFFFFFFFFFFFFFFFFFFHHFFFFFFFFFFFFFFFFFFFFFHFFFFFF
@M05620:37:000000000-D9766:1:1101:22157:14004 1:N:0:43
AGTGCCAGCTCTCAATCGCACAGGGGACCCAGGGCCTGGCCCCTCCATCCAGAAAACCTATGACCTCACCCGCTACCTGGAGCACCAACTCCGCAGCTTGGCTGGGACCTATGTGAGTATCCAGCGTAGGAATCTGGGAGTTGGGGAGGAGTGAGGAGTTGGGGAAAGACAGTCCTAACCGTGGAGGGTTCTGGTAAATGATGGGGTGAGGAGGGGCTCTTTGGCTCCCACCAGTCCCCCTGTCTGGTCTA
+
ABAABFFFCFFFGGGGGGGGGGHHGGGGGGHHGGGEFGHHHHGHGGHHHGHFGHHHHGHHHHGHHHHHHHHGGGGGHGHHGHHHHHHEGHHHGGGGGHHHGHHGGGHHGHHHHHHHHHHHHHHHHGGGGGHHHHHHHHHGGHHHGGGGGGGHHHHHHGHHHHGGGGHHHHHHHHHHHHHHGGGGGGGGGGGGGGGGGGGGGGGGGGFFFFFFFFFFFFFFFFFFFFFFFFFFFFFFFFFFFFFFFFFFFFF
@M05620:37:000000000-D9766:1:1101:15862:14020 1:N:0:43
AGTGCCAGCTCTCAATCGCACAGGGGACCCAGGGCCTGGCCCCTCCATCCAGAAAACCTATGACCTCACCCGCTACCTGGCGCACCAACTCCGCAGCTTGGCTGGGACCTATGTGAGTATCCAGCGTAGGAATCTGGGAGTTGGGGAGGAGTGAGGAGTTGGGGAAAGACAGTCCTAACCGTGGAGGGTTCTGGTAAATGATGGGGTGAGGAGGGGCTCTTTGGCTCCCACCAGTCCCCCTGTCTGGTCTA
+
AA>>AFFFBFFFGDGGGFFCECHGFEEFGGCG22BA2FGF2FFAEGC5FFCGHCHHBEFCFFFFHBFBFFFEE/>EFFGF1>EEGG1/?GGGEGGECHEGAGBFGGHHGHHHFFG?@GHHHFDGHGG/DGHGFHFFGF?FDGHFGGF@C.CCGGGGCEGHGHGGCAGG/CGGFGGFFFFFGGFGDEDGGFFFFFCFFGGFFFFFFFD@AFFFFFBBBBFFFBFFFFFFFFFFFFFEFFFFBFFFFFFFFF9
@M05620:37:000000000-D9766:1:1101:6822:14027 1:N:0:43
AGTGCCAGCTCTCAATCGCACAGGGGACCCAGTGCCTGGCCCCTCCATCCAGAAAACCTATGACCTCACCCGCTACCTGGCGCACCCCCTCCGCAGCTTGGCTGGGACCTATGTGAGTATCCAGCGTAGGAATCTGGGAGTTGGGGAGGCGTGCGGAGTTGGGGAAAGACAGTCCTAACCGTGGAGGGTTCTGGTAAATGATGGGGTGAGGAGGGGCTCTTTGGCTCCCACCAGTCCCCCTGTCTGGTCTA
+
AA3>ADFFBFFFG4FGFFFFGGHHGC2EEFHH3BFGGHHHHHGHGGGHHHHHHHHGGFHHFGHHHAFEHHH?E>>EGG3F?/BEEGE/>EGEFGCGEHGHGHHGGGHHGHGHHHHGHHHHHHFHHGG/AGFHHHHHHH0FGHHHGG.AD.AEG.AD:CGHGGGGE.9F/C/;FGGGGBGGGGGG?EFFFFFFFFFFFFFFFFFFFFFFFFFBFFFFFFFFFFFFFFFFFFFFFFFFFFFFFFFFFFFFFFF
@M05620:37:000000000-D9766:1:1101:4979:14034 1:N:0:43
AGTGCCAGCTCTCAATCGCACAGGGGACCCAGGGCCTGGCCCCTCCATCCAGAAAACCTATGACCTCACCCGCTACCTGGAGCACCAACTCCGCAGCTTGGCTGGGACCTATGTGAGTATCCAGCGTAGGAATCTGGGAGTTGGGGAGGAGTGAGGAGTTGGGGAAAGACAGTCCTAACCGTGGAGGGTTCTGGTAAATGATGGGGTGAGGAGGGGCTCTTTGGCTCCCACCAGTCCCCCTGTCTGGTCTA
+
AA>AAFFFAFFFFFGGFGF1E0FHGGGEEGHHGGGGAFHHFHGHGGHHHHHFFHHBGFHHHHFHHHHHHHHGEGEGHHHHHHHHGH0GGFFFECCE>B10?FHGGGHHGHFHHHHDDGGFHHDHHGE/><1@@GGEHH<FGHFGGG.-<.>GF0GFHGHBDHGGC..G/;/CGHFHCBGHGGFG.;A@EFGGFFB0BFGGGFGB9AB@EF?FFF@@@@FFEFFFFF/AEBAA--;FFFFF@FFFFFB9/F9
@M05620:37:000000000-D9766:1:1101:11201:14044 1:N:0:43
AGTGCCAGCTCTCAATCGCACAGGGGACCCAGGGCCTGGCCCCTCCATCCAGAAAACCTATGACCTCACCCGCTACCTGGAGCACCAACTCCGCAGCTTGGCTGGGACCTATGTGAGTATCCAGCGTAGGAATCTGGGAGTTGGGGAGGAGTGAGGAGTTGGGGAAAGACAGTCCTAACCGTGGAGGGTTCTGGTAAATGATGGGGTGAGGAGGGGCTCTTTGGCTCCCACCAGTCCCCCTGTCTGGTCTA
+
AA>>AFFFAFFFFGGFGGGGGGHHGGGG?EAFFGFDFFGFFEEAEFCGGHHHFBEGHGHGEHFHHHHEHHFEE>@EH3@GHHHFCGHHGGHFAEEEGFFFFHHGGGHFGHHFHHGHHHHHGHGHHGGGGGHGHHFHHFFEGHHGCGFFGGGHHHHHHGGHFBDCGGGHGHHHHHHHHHHHGACADGGGEFFGGFGGGGGE0FFGGGF;EFFFDFFFCDFFFFFFFFFFFFFDFFFFFFEDFFBFFFBFFFB
@M05620:37:000000000-D9766:1:1101:19947:14075 1:N:0:43
ACCACACCTTCTACAATGAGCTGCGTGTGGCTCCCGAGGAGCACCCCGTGCTGCTGACCGAGGCCCCCCTGAACCCCAAGGCCAACCGCGAGAAGATGCCCAGGTGAGTGGCCCGCTACCTCTTCTGGTGGCCGCCTCCCTCCTTCCTGGCTTCCCGGAGCTGCGCCCTTTCTCACTGGTTCTCTCTTTTGCCGCTTTCCGTAGGACTCTCGTCTCTGTCTCGACATTTCTTTGGAACTCTGCAGGTTCTA
+
1AAAAAAAFFFFFGGGGG1BF1FFEAAEGCGHFGGG?EG?EHHHHGEFEEFFBFHFHHHGCEEEC>EEGGGFF>EGGC>C/<GCFGA<CC///<0?D<11F1?/FC101FCFFC@@@CC01<0000000<.C.-;:.:CCC/A/:CBB0BF/.//9.-9;-./:;A-@9F//9//9/;-/;/;F///:/;//B--;-A//9/9--;;//;/--;EFE/9F////---;//;////9/9/;FFF//-;BF//
@M05620:37:000000000-D9766:1:1101:19942:14092 1:N:0:43
ACCACACCTTCTACAATGAGCTGCGTGTGGCTCCCGAGGAGCACCCCGTGCTGCTGACCGAGGCCCCCCTGAACCCCAAGGCCAACCGCGAGAAGATGCCCAGGTGAGTGGCCCGCTACCTCTTCTGGTGGCCGCCTCCCTCCTTCCTGGCCTCCCGGAGCTGCGCCCTTTCTCACTGGTTCTCTCTTCTGCCGTTTTCCGTAGGACTCTCTTCTCTGACCTGAGTCTCCTTTGGAACTCTGCAGGTTCTA
+
BBBBBBBBFFFFGGGGGGGGGGHHGEGGHGHHHGGGGGGEGHHHHGGGEGGE5GHHHHHGGGFGGGGGGGGHHHEGGGGHGHHHHGGGGGGGGGHHHHHGHBHEFCGFGGFFCHCGCCCHHFHBGFH0GGDG.@F-DEHFFGGHHGGFGGGGFFGGGGGGGGFF?FDFFBBFFFFFFFFFFFFFFBFFFFFFFFFFFFFFFF.:.F9BFBFFFFFFFFFFFFBFFBFFFFFFFFFFFFFFF/BFFFAFFEF
@M05620:37:000000000-D9766:1:1101:10849:14095 1:N:0:43
GAGGCTGCTTTGGAAGAGCACACGTCTGAACTCCAGTCACGAGATTCCCTCTCGTATGCCGTCTTCTGCTTGAAAAAAAAAGCTAAAACACCTACCCATGTCCTACAGGATGCTACCCGTAAGGACATGCTCCTCGACGACTCCCAGGGAGTAAAAAACCTGTTTAACCAATGCCAATTAAGTCAGGCCTTTCCGCTTTATCCCTCTTGTGGACCCCATTGACCATTTCTCAGCATTCGTACTTGTTACTG
+
BAABBBFBFFFFGGGGGGGFGCHEG4AF5DGHDHHHFHFHGGGEFFGG35FEFEFFHFGFEFE1F5EDGHHH?3BFHG/EE11334B@B10?33B0?3BB?B4F433330B3BBBG2B?///0B202222@FGHB<<////.>1.0<<><.</=0<0<../=000<<000:/;/;00/00::;F00:/.:/0;0;;;.:;;00;0C/CBF0.:/;A.9.9/9/BB/;/;/9//9/99///.;://;/9;B/
@M05620:37:000000000-D9766:1:1101:17937:14109 1:N:0:43
AGTGCCAGCTCTCAATCGCACAGGGGACCCAGGGCCTGGCCCCTCCATCCAGAAAACCTATGACCTCACCCGCTACCTGGAGCACCAACTCCGCAGCTTGGCTGGGACCTATGTGAGTATCCAGCGTAGGAATCTGGGAGTTGGGGAGGAGTGAGGAGTTGGGGAAAGACAGTCCTAACCGTGGAGGGTTCTGGTAAATGATGGGGTGAGGAGGGGCTCTTTGGCTCCCACCAGTCCCCCTGTCTGGTCTA
+
ABBBBFFFBFFFGGGGGGGGGGHHGGGGGGHHGCGGGGHHHHGHGGHHHHHHHHHHHGHHHHHHHHHHHHHGGFGGHGHHGHHHHHHHGHHHGGGGGGHHGHBFGGHHGHHHHHHHHHHHHHHHHGFGGGHHHHHHHHHGGHHHGGGGGGGHHHHHHGFBGHGGGGHHHHHHHHHHHHHHGGGGGGGGGGGGGGFGGGGGGGGGGGFFFFFFFFFFFFFFFFFFFFFFFFFFFFFFFFFFFFFFFFFFFFF
@M05620:37:000000000-D9766:1:1101:19009:14109 1:N:0:43
AGTGCCAGCTCTCAATCGCACAGGGGACCCAGGGCCTGGCCCCTCCATCCAGAAAACCTATGACCTCACCCGCTACCTGGAGCACCAACTCCGCAGCTTGGCTGGGACCTATGTGAGTATCCAGCGTAGGAATCTGGGAGTTGGGGAGGAGTGAGGAGTTGGGGAAAGACAGTCCTAACCGTGGAGGGTTCTGGTAAATGATGGGGTGAGGAGGGGCTCTTTGGCTCCCACCAGTCCCCCTGTCTGGTCTA
+
ABAABFFFCFFFGGGGGGGGGGHHGGGGGGHHGGGGFGHHHHGHGGHHHHHHHHHHHGHGHHHHHHHHHHGGGFGGHGHHGGGHGHHHGHGHGGGGGHHHGH3FFGHHGHHHHHFHHGHHHHHHHGEGGGHHHHHHHHHGGHHHGGGGGGGHHHHHHGHHHCEGGGHHHHHHHHHGHHHHGGGGGGGG;CFGGGGGGGGGGGGBGGFFFFFFFFFFFFFFFFFFFFFFFFFFFFFFFFFFFFFFFFFFFFF
@M05620:37:000000000-D9766:1:1101:19346:14116 1:N:0:43
AGTGCCAGCTCTCAATCGCACAGGGGACCCAGGGCCTGGCCCCTCCATCCAGAAAACCTATGACCTCACCCGCTACCTGGAGCACCAACTCCGCAGCTTGGCTGGGACCTATGTGAGTATCCAGCGTAGGAATCTGGGAGTTGGGGAGGAGTGAGGAGTTGGGGAAAGACAGTCCTAACCGTGGAGGGTTCTGGTAAATGATGGGGTGAGGAGGGGCTCTTTGGCTCCCACCAGTCCCCCTGTCTGGTCTA
+
>>AAADDFBFCFGFGGGAFAAAAFEEEEFEAFFEEGFFGGGGG1EFBHFGCFGFCGHGFGHHHGGGG3FFGFGGCGHHHGHGHFFHHHGGHHGG/EEFGH/3??EEFEEGCHD?D?BG2GH2GFHC?</?GDCGHB10FCEGFFC-F-<A.>.D0.0.C/=GC-...:GHFHGHCGBGHHGFG@DEGG..;CBFFFGBBFFFB0CEF=.F.B9.9B@-:99//;;FBF?FFFFFB/FF.A-AFFFB/:BB/
@M05620:37:000000000-D9766:1:1101:13040:14118 1:N:0:43
AGTGCCAGCTCTCAATCGCACAGGGGACCCAGGGCCTGGCCCCTCCATCCAGAAAACCTATGACCTCACCCGCTACCTGGAGCACCAACTCCGCAGCTTGGCTGGGACCTATGTGAGTATCCAGCGTAGGAATCTGGGAGTTGGGGAGGAGTGAGGAGTTGGGGAAAGACAGTCCTAACCGTGGAGGGTTCTGGTAAATGATGGGGTGAGGAGGGGCTCTTTGGCTCCCACCAGTCCCCCTGTCTGGTCTA
+
BCABCFFFCFFFGGGGGGGGGGHHGGGGGGHHGEGGCFHHGHGDGGHHHHHGHHHHHGHHHHHHHHHHHHHGGFEGHHHHGHHGGHHHGGHHGGGEGHHHGHFFGGHHGHHHHHHHHDHHHHHHHGEDGGGHHHHHHHHGDHHHGGGGGGGHHHHHGGHFHHGGGGHHHHHHHHHHHGHHGGGGGGGGCFGGGGFGGGGFGGGFGDFFFFFFFFABFFFFFFFFFFFEFFFFFFFFFFFFFFFFFFFFFFB
@M05620:37:000000000-D9766:1:1101:9729:14125 1:N:0:43
AGTGCCAGCTCTCAATCGCACAGGGGACCCAGGGCCTGGCCCCTCCATCCAGAAAACCTATGACCTCACCCGCTACCTGGAGCACCAACTCCGCAGCTTGGCTGGGACCTATGTGAGTATCCAGCGTAGGAATCTGGGAGTTGGGGAGGAGTGAGGAGTTGGGGAAAGACAGTCCTAACCGTGGAGGGTTCTGGTAAATGATGGGGTGAGGAGGGGCTCTTTGGCTCCCACCAGTCCCCCTGTCTGGTCTA
+
BCABBFFFCFFFG4GGGGGGGGHHGFGGGGHHCEEFFFHGGHGHGG2GHGFHHBHHFEHGHGGHHHHHHHFGGEEEHEGGBGHHHG1?EGHGGGGGGHGGGHHGGGHHGHBHHHHGHHHHHHHHHGG/DGHHHHHHHHFGGHHHGG.CG<EHHFHHBEHHHHGGG?EHCHCGHHHHHFHHGGGGGFGGGGGGGGGGGGGGGGGGGGFFFFFFFFFFFFFFFFFFFFFFFEFFEFFFFFFFFFFFFFFFFFB
@M05620:37:000000000-D9766:1:1101:19946:14136 1:N:0:43
ACCACACCTTCTACAATGAGCTGCGTGTGGCTCCCGAGGAGCACCCCGTGCTGCTGACCGAGGCCCCCCTGAACCCCAAGGCCAACCGCGAGAAGATGCCCAGGTGAGTGGCCCGCTACCTCTTCTGGTGGCCGCCTCCCTCCTTCCTGGCCTCCCGGAGCTGCGCCCTTTCTCACTGGTTCTCTCTTCTGCCGTTTTCCGTAGGACTCTCTTCTCTGACCTGAGTCTCCTTTGGAACTCTGCAGGTTCTA
+
DDDDDDDCFFFFGGGGGGFGGGHHGFGEFGHHHGGGGGGGGHHHHGGGGGGGHHGHHHHGGGGGGGGGGGGHHHHGGGGHGHHHHGGGGG@DGGHHHHHHHHHGHHHHHHGGHHGGGGGHHHHHHHHHHHGHHGGGGGHGHHGHHGGGGGGGGGGGGGFGGGGGGGFFFFFFFFFFHFFFFHFHHFFHFFFFFFFFFFHFFFFFFFFFFFFFHFFFHFFFFHFFFFFFFFFFHHFFFFFFFFFFFFFFFFF
@M05620:37:000000000-D9766:1:1101:6297:14139 1:N:0:43
GAGGCTGCTTTGGAAGAAACTGACAAGCCAGGGACAAAAGATCGGAAGCGCACACGTCTGAACTCCAGTCACGAGATTCCAGCTCGTATGCCGTCTTCTGCTTGAAAAAAAAAAAACAAACCAAAACAGTAAGATGGAAGAGGGGGAGCATTGAGTACTATACTAAAGACAGCACGAAACGACGACGGAGATTAAAAAATAACTTCTGAGGACAAGCACTTTTCCCACCACCACCGTGTAACACTTCCCAC
+
BBBBBBFBFFFFGGGGGGGCGBBGF5ABFGBBBAFFFFFGGHHGFBBEGEFGFGHEHHHGBGGHH3EGFHHDF1EBBG4@B43CFB/?BGHHGEEH/FGHHHHHEHHHFGGGC@<</??0//?/..0<01<11111<01<....---:..0:000=0000;00000000/9/./.-;9.;.9-99---..9///////-9//////////./.......;/////;:.....9......;/9//////.9.
@M05620:37:000000000-D9766:1:1101:19944:14154 1:N:0:43
ACCACACCTTCTACAATGAGCTGCGTGTGGCTCCCGAGGAGCACCCCGTGCTGCTGACCGAGGCCCCCCTGAACCCCAAGGCCAACCGCGAGAAGATGCCCAGGTGAGTGGCCCGCTACCTCTTCTGGTGGCCGCCTCCCTCCTTCCTGGCCTCCCGGAGCTGCGCCCTTTCTCACTGGTTCTCTCTTCTGCCGTTTTCCGTAGGACTCTCTTCTCTGACCTGAGTCTCCTTTGGAACTCTGCAGGTTCTA
+
AAABBABBFFFFGGGGGGGGGGHHGGGGDEGHGGGGAEGCEGEHHGGGEEFFAGHGHHHGEG?EGGGGGGGHFHHGGGFHGHHH/FGCGCGDGGHCGHHHHHHGHHGHHHEFHHGDGGGHHHHHHHHFHHGHHGGGGGHGHHGGGGGGGGGGGGGGGGGDFGGGGGFFFFFFFFFFFFFFFFFFFFFFFFFFFFFFFFFFFFFFDFFFFFFFFFFFFFFFFFFFFFFFFFFFFFFFEFFFFFFFFFFFFF;
@M05620:37:000000000-D9766:1:1101:17113:14182 1:N:0:43
AGTGCCAGCTCTCAATCGCACAGGGGACCCAGGGCCTGGCCCCTCCATCCAGAAAACCTATGACCTCACCCGCTACCTGGAGCACCAACTCCGCAGCTTGGCTGGGACCTATGTGAGTATCCAGCGTAGGAATCTGGGAGTTGGGGAGGAGTGAGGAGTTGGGGAAAGACAGTCCTAACCGTGGAGGGTTCTGGTAAATGATGGGGTGAGGAGGGGCTCTTTGGCTCCCACCAGTCCCCCTGTCTGGTCTA
+
AA>AAFFBAFFFGGGGGGFEEGHCGGGCFGHHC0EEEFHHHHGCGGF1GFHHGFHHHFH1FGFHHGHFHFFGG>EGHHGHFGHHHHCCEHFGEGCEEHGFCH1FGGGHGHHHHH2BFGHHHHHHF@ECGGHHFHHGHHGFCHFFGGFCGFGGFHHHGGH<G/AGEFEHFHHHHHHHHHHHGGGGBEBGGGGGGFCFFGGGGGGEGGA>EFFFFF-@@@FFFFFFFFFFFFFFFFFFFFFF@FFFEFFFFFB
@M05620:37:000000000-D9766:1:1101:19270:14193 1:N:0:43
AGTGCCAGCTCTCAATCGAACAGGGGACCCAGGCCCTGGCCCCTCCAGCCAGAAAACCTGTGACCTCACCCGCTACCTGGAGCACCAACTACGCAGCTTGGCTGGGACCTATGTGAGCATCCAGCGTAGGAATCTGGGAGTTGGGGAGGAGTGAGGAGTTGGGGAAAGACAGTCCTAACCGTGGAGGGCTCTGGTAAATGATGGGGTGAGGAGGGGCTCTTTGGCTCTCACCAGTCCCCCTGTCTGGTCTA
+
AAAAAFF1>FFFGGGGGC1GGGCHGGGAAEEFG0BE/BFFCGGCFGFAFGFGEFHHHGF0DBFGGHHCGEAGEFEGHHHHHHHGHHHHGFFHGGC/EEGH?F1//?B0?FGHHGDGF1<<FFHHGG/EGGFFCGHHHFFGCCDC/<CCGCFCFGHHFGFB0/CC.:GGHHHGH00:CH/.-9C@??EG..AFFB00;CFEGB00..;9AFEFFF;-;9AFFFB9B://;9/AFF9B//:9@-BBFF/99//
@M05620:37:000000000-D9766:1:1101:21148:14217 1:N:0:43
ACCACACCTTCTACAATGAGCTGCGTGTGGCTCCCGAGGAGCACCCCGTGCTGCTGACCGAGGCCCCCCTGAACCCCAAGGCCAACCGCGAGAAGATGCCCAGGTGAGTGGCCCGCTACCTCTTCTGGTGGCCGCCTCCCTCCTTCCTGGCCTCCCGGAGCTGCGCCCTTTCTCACTGGTTCTCTCTTCTGCCGTTTTCCGTAGGACTCTCTTCTCTGACCTGAGTCTCCTTTGGAACTCTGCAGGTTCTA
+
AAA1AAAAFFFFGGFFEGABGFHHG0AA0AFGEBFA?EGGGHHHHGGEAAEFFHG1GHGE@GGGGAEGGGF0GFHGGG/G//FGHG/<BC/</CCB1FD<FHHGGHHFHHEEGHGGGGGHHHFHHHHFGHAGGGGGGGCCHHGHHG/FGBFGF.EGAA-;AGGG?-A>-9/BFFFFBBF9FFFFBFFFFFFFF@FFFFFFFFFFFFFFEFFFFFFFFFFFFFFFBFFBFFFFBFFFFFFFFFEFFFFFFFF
@M05620:37:000000000-D9766:1:1101:20232:14221 1:N:0:43
AGTGCCAGCTCTCAATCGCACAGGGGACCCAGGGCCTGGCCCCTCCATCCAGAAAACCTATGACCTCACCCGCTACCTGGAGCACCAACTCCGCAGCTTGGCTGGGACCTATGTGAGTATCCAGCGTAGGAATCTGGGAGTTGGGGAGGAGTGAGGAGTTGGGGAAAGACAGTCCTAACCGTGGAGGGTTCTGGTAAATGATGGGGTGAGGAGGGGCTCTTTGGCTCCCACCAGTCCCCCTGTCTGGTCTA
+
AB>AAFFFBFFFGFGFGFGAEEHCGEEEGGHHDAEAFFHFFHFHGGBGHFHHHECFHEFHGGGHHGGHHHHGG/EEHHHH2BGHHH1?EGHG>E?EEHDGGHHGGGHHGHHGHHHHFGHHHHHHHGGGGGHHHHHHHH0FGHHHGGACGDDHFHHGGGFHGHGGGGGHHGHHHHHHHHHHGGGGGGGGAFGGGGGGGGGGGGGGGDFFFFFFFFFFFFFFFFFFFFFFFFFFFFFFFFFFCFFFFFFFFFF
@M05620:37:000000000-D9766:1:1101:14887:14254 1:N:0:43
GAGGCTGCTTTGGAAGAAACTGACAAGCCAGGGACAAAAGATCGGAAGCGCACACGTCTGAACTCCAGTCACGAGATTCCATCTCGTATGCCGTCTTCTGCTTGAAAAAAAAACAATTATCAGCATTTATACGTGTAAATGACAAGATAACGACAAAAGATTTGAAGAAGACACGTCCGAACTCCAGCTACATTCAACAATATTGTATACCTTCTTCTCTTTGACAAAAAAACTTCCCAGCTCGGTATCGA
+
BBBBBBFBFFFFGGGGGGGGGGHFHBEAFHE4AFFGGCGGDHHGGG2A2AAEEC1AFEFFH5FGHHFHHEFDEEE11@FFFHHD3BFEG?DHF?EFFGD4FHHF0BGHCEEFG/?/2@222@22@G22222@<?GHFG11FF1?1001=<1.>---/./.0000==0D///<:;:;C.-;.:C00;9/0;090;09009.0000;0;000000;000000;;0/;9/99.;-.//;9.//;//.-.../.9
@M05620:37:000000000-D9766:1:1101:14902:14262 1:N:0:43
GAGGCTGCTTTGGAAGAAACTGACAAGCCAGGGACAAAAGATCGGAAGAGCACACGTCTGCACCCCAGCCACGAGCTTCCATCTCGTATGCCGTCTTCTGCTCGAAAAAAAAACGCCCCGTCTTCCACTGCCCCCCTCCCTCTCCCCTGGCGTCAACGAGCTGCTCCCTCTCTGGCTGGTTATTCCTTCTTCTGCTCTCTGTCCCCCTTTCTTCTCTGACCGGCGACTCCTCCGCATTTCTGCTTGTACTT
+
AA>ABA4AFFFFGGGGFF4BEBAFG5A42B4BEAFF2AA323B2AB2E22B3A2B01BAA55A3AEA1111F0>>/13B3FBGFGA1?3B4B/1>0?FFFFG3//B/>B////<////>/?C0/11111110>.<<-.<./<////;/.A.;;@..0C.9;EFB09CA///=;00C/.;F////9//B;///////9B/9////9..;./;;//;;/////------;.;F;/;AB.9F/9/;/:9FB///
@M05620:37:000000000-D9766:1:1101:4764:14273 1:N:0:43
AGTGCCAGCTCTCAATCGCACAGGGGACCCAGGGCCTGGCCCCTCCATCCAGAAAACCTATGACCTCACCCGCTACCTGGAGCACCAACTCCGCAGCTTGGCTGGGACCTATGTGAGTATCCAGCGTAGGAATCTGGGAGTTGGGGAGGAGTGAGGAGTTGGGGAAAGACAGTCCTAACCGTGGAGGGTTCTGGTAAATGATGGGGTGAGGAGGGGCTCTTTGGCTCCCACCAGTCCCCCTGTCTGGTCTA
+
ABABCFFFCFFFGFGGGFEGGEFFCEGGGGHHGGGEDFHHHHGHGGHGHHHHGHHHHGHGHFFHHHHHHHHGGGFGHHHHHHHHHHGHGHHHGGGGGFGHGHHGGGHHGHHHHHHHGGHHHGFGHGCDGGHFHHHHGHHGEHHHGGGGGGGHGHHHHGHHHHGGGGHGHHHGHHHHGHHHGEEFGGGGCFGGGGFFGGGGGGGGGGFFFFFFFFFFFDFFFFFFFFFFFFFFFFFFFFFFFFFFFFFFFFB
@M05620:37:000000000-D9766:1:1101:3158:14315 1:N:0:43
CGTGCCAGCTCTCAATCGCACATGTGACCCAGGGCCTGGCCCCTCCATCCAGAAAACCTATTACCTCACCCGCTACCTGGAGCCCCAACTCCGCAGCTTGGCTGGGACCTATGTGAGTATCCAGCGTAGGAATCTGGGAGTTGGGGAGGAGTGAGGAGTTGGGGAAAGACAGTCCTAACCGTGGAGGGTTCTGGTAAATGATGGGGTGAGGAGGGGCTCTTTGGCTCCCACCAGTCCCCCTGTCTGGTCTA
+
1>>AAA1CAC1BE1ABG1AAAE1B3ADFHHCHGGEEG0A0BBAGEE0FGHEBG0FGGFHHHBAFBFABFFHGGE/>BFG0>BB/?B/>?BFGGEEGEFGHCGG//?BGECGHHHBFG>DGFGFF0>??B?@DGFHHHGFG?GFFCGEC>EEHFFHEF<<GDHCC<ACGHHGH;CGHFHHHC=;@FGGG;9FFGFF;FGCFB;CCEBF@EFFFBB@??9AFFFE/FFFEFBABF9;FFFFB@AFFF;9;9;B
@M05620:37:000000000-D9766:1:1101:6104:14320 1:N:0:43
AGTGCCAGCTCTCAATCGCCCAGGGTCCCCAGGGCCTGGCCCCTCCATACAGAAACCCTATGACCTCACCCTCGACCTTGATCACCCACTCCGCAGCTTGGCTGGGACCTATGTGAGTATCCAGCGTCGGAATCTGGGCGTTGGGGCGGCGTGCGGAGTTGGGGAACGCCAGTCCTAACCGTGGAGGGTTCTGGTAAATGATGGGGTGAGGAGGGGCTCTTTGGCTCCCACCAGTCCCCCTGTCTGGTCTA
+
AA>AAFBF?FFFF4GBDFFEEAFAE444BEGEFECFBFEHFHGCFG2B5BBBF3E3BEGBABDFG5B3EGH?B01>EE3BD4BFGHF1EGHGEGFG/BGBFHHGGGFHGEGHGHHBFHGGFHDHHGF/>C</<FGHFH/AGGGHGGACF-;;B.AF-9CFFGFF...;.;.;BFFFFBFFFFFF.ADFFFFFFFFBFFFFFFFFFFFFFFF/:DFFFAFFFFFFFBFFF.FFAFFFFFFFFFFFFFFFFFF
@M05620:37:000000000-D9766:1:1101:3156:14336 1:N:0:43
AGTGCCAGCTCTCCATCGCACAGGGTACCCAGGGCCTGGCCCCTCCATCCAGAAAACCTATGACCTCACCCGCTACCTGGAGCACCCACTCCGCAGCTTGGCTGGGACCTATGTGCGTATCCAGTGTAGGCATCTGGTCGTTGGGGCGGCGTGCGGCGTTGGGGACCGCCCGTCCTAACCGTGGAGGGTTCTGGTAAATGATGGGGTGAGGAGGGGCTCTTTGGCTCCCACCAGTCCCCCTGTCTGGTCTA
+
>A>>>DF4AFFFG4BB5AEFEAGEFA4BBFFGFCAEFFFEFGGEGF2FGHHFH3G2BE33BADFGABGGFH0>>0EHB3B2?FGGHE?EHGB>E/E>FBBEFFFGGGHGG3FHHG2<FAFHHFD?FH2@F11@GHD11@<AEF0//.-@-AC9EGG-BBBGFBB.9.--@B;BFFFB/.ABFFB.9.@DFFFFFFFFFFFEFFFFFAB.9A/9DB?BBFFFFFFFFBEFFFF.FFFFFFFBFFFFFFFFFB
@M05620:37:000000000-D9766:1:1101:7401:14346 1:N:0:43
AGTGCCAGCTCTCAATCGCACAGGGGACCCAGGGCCTGGCCCCTCCATCCAGAAAACCTATGACCTCACCCGCTACCTGGAGCACCAACTCCGCAGCTTGGCTGGGACCTATGTGAGTATCCAGCGTAGGAATCTGGGAGTTGGGGAGGAGTGAGGAGTTGGGGAAAGACAGTCCTAACCGTGGAGGGTTCTGGTAAATGATGGGGTGAGGAGGGGCTCTTTGGCTCCCACCAGTCCCCCTGTCTGGTCTA
+
AA>ABFFFCFFFGGGGGGGGGGHHGEEEFGFHFGGGGGHHHHGHGGHHHHHHHHGAFFHHHGGHHGHHHHHFG>EGGHHHFFHHHH1?EHHHGGGGGHHHGHHGGGHHGHHHHHHHHHHHHHFFHGE/BEHHHHHHHHFFGHHHGGEGG.CGHDGHHGHHHHGGGACHCGBHHHHHHHHHGGGGGGGGEFGGGGGGGGGGGGGGGGFFFFFFFFFFFFFFFFFFFFFFFFFFFFFFFFFFFFFFFFFFFFF
@M05620:37:000000000-D9766:1:1101:4450:14349 1:N:0:43
AGTGCCAGCTCTCAATCGCACAGGGGACCCAGGGCCTGGCCCCTCCATCCAGAAAACCTATGACCTCACCCGCGACCTGGCGCACCAACTCCGCAGCTTGGCTGGGACCTATGTGAGCATCCAGCGTAGGAATCTGGGAGTTGGGGAGGAGTGAGGAGTTGGGGAAAGACAGTCCTAACCGTGGAGGGTTCTGGTAAATGATGGGGTGAGGAGGGGCTCTTTGGCTCCCACCAGTCCCCCTGTCTGGTCTA
+
[truncated: 995,209 more chars]
