# Supplementary material for: Fast but not furious: a streamlined selection method for genome-edited cells
Source: Life Sci Alliance. 2021 Apr 26;4(6):e202101051. doi: 10.26508/lsa.202101051 (PMC8127327; doi:10.26508/lsa.202101051)
Supplement: Supplementary file 1 [file LSA-2021-01051_Supplemental_Data_1.zip › SANGER and Deep Sequencing/ACTB/44_S44_L001_R1_001.fastq]

@M05620:37:000000000-D9766:1:1101:15729:1976 1:N:0:44
ACCACACCTTCTACAATGAGCTGCGTGTGGCTCCCGAGGAGCACCCCGTGCTGCTGACCGAGGCCCCCCTGAACCCCAAGGCCAACCGCGCGAAGATGCCCAGGTTAGTGGCCCGCTACCTCTTCTTGTTGCCGCCTCCCTCCTTCCTTGCCTCCCGGCGCTTCGCCCTTTCTCACTTGTTTTCTCTTTTGCCGTTTTCCCTTTGACTCTCTTCTCTTACCTTAGTCCCCTTTTGAACTCTTCAGGTTCTT
+
BBBBBBBAFFFFGGGGGGGGGGHHGGGB4EHHHEGG?EGCCHHHGGGGGGGGFHHHHGGAEEGGGEGGGGGFHFGFG?///?GA/?E?D@/<//<<?11F<1//1110110.<F-----<<0<G0=00<0.0:--:::CCC/99F0;;00/9;9AA.---:9.9-9AD@FFB///9////B.9///9B////9-.;FE/B///////:////;:F///99;////;///;.9B//;:B////////9;/9/
@M05620:37:000000000-D9766:1:1101:18126:2011 1:N:0:44
AGTGCCAGCTCTCAATCGCACAGGGGACCCAGGGCCTGGCCCCTCCATCCAGAAAACCTATGACCTCACCCGCTACCTGGAGCACCAACTCCGCAGCTTGGCTGGGACCTATGTGAGTATCCAGCGTAGGAATCTGGGAGTTGGGGAGGAGTGAGGAGTTGGGGAAAGACAGTCCTAACCGTGGAGGGTTCTGGTAAATGATGGGGTGAGGAGGGGCTCTTTGGCTCCCACCAGTCCCCCTGTCTGGTCTA
+
BBABCFFFCFFFGGGGGGGGGGHHGGGGGGHHGGGGGGHHHHGHGGHHHHHHHHHHHGHHHHHHHHHGHGHEGECGGHFHBAGEGH11EGHHGGCEEGFEGGHGGCFFEHEHHHFHHHGHHGGFGGG?CDFGFGHGEBCEAFFFCCC??ACGFBHHHGHFHEGGGGHHHHHHHHFHHEGGAAEG?EFFAFGGGGFFGGGGGGFGGGFFFFFFFFFFFFFFFFFFFFFEEFFDEFFFFFFFFFFFFEBFFF0
@M05620:37:000000000-D9766:1:1101:14483:2015 1:N:0:44
ACCACACCTTCTACAATGAGCTGCGTGTGGCTCCCGAGGAGCACCCCGGGCTGCGGACCGAGGCCCCCCTGAACCCCAAGGCCAACCGCGAGAAGATCCCCAGGTGAGTGGCCCGCTACCTCTTCTGGTGGCCGCCTCCCTCCTTCCTGGCCTCCCGGCGCTGCGCCCTTTCTCACTGGTTCTCTCTTCTGCCGTTTTCCGTAGGACTCTCTTCTCTGACCTGAGTCTCCTTTGGAACTCTGCAGGTTCTT
+
A>>>AA>>BF1BBBFDF1BB1B11A0BBF0FGBB00AA/AEHCGHG?E//AAEE/>E/>EEEGGE/EEEGGEH1<?CGCCF/GAGFC<C///</<FF110.0><<11<=DEAFH-AC?@/GHFFCC00;G?CF@--9.99FF.FFBBB0BF?FAFFB?-@;@@F?=A@-BBBFF/FBFFFBF/9BFFFBFB/:@ABFFB9AB--9/;FBBF/BF/BFFFBFFBBFB/B9BFFBBFFF/FBFBF/9?9BBF/
@M05620:37:000000000-D9766:1:1101:13895:2020 1:N:0:44
ACCACACCTTCTACAATGAGCTGCGTGTGGCGCCCGAGGAGCACCCAGTGCTGCCGACCGAGGCCCCCCTGAACCCCTCGGCCACCCGCGAGGAGATGAGCGTGTTACTTCCCCTTCTGTTTTCCGTCTGCCTCCTTCCTTTCCTCCCGGCTCTGCGGACTTTCTCACTGGTTCTCTCTTTTTCCGTTTTCCGTATTTCTCTCTTCTCTGCCCTGCGTATCCTATTGTACTCTGCAGTTTCTAGATGTGAA
+
>A1AAA1AFFFFDGGF3GGGGGFGGBE00AAAEEEGEAAE/B/AFE/F1BGD110A>E/>FE/>?E>EE//0B1?EE//>ECCC/GGCG><<//?/?11<1<.<.01=10<</</<C00===/0<.:.;.0::C::CCG:00;0FCB.9---9909--9--0/:/F/:B/-/://;B/BF///99-;B/A/99/--//;//;B//;9/9/9/9/-:-;--9:///////9;/;B//9/9B9//9//;///9
@M05620:37:000000000-D9766:1:1101:14083:2025 1:N:0:44
ACCACACCTTCTACAATGAGCTGCGTGTGGCTCCCGAGGAGCACCCCGTGCTGCTGACCGAGGCCCCCCTGAACCCCAAGGCCAACCGCGAGAAGACGCAGGTGTGTGGCCCGCTACCTCTTCTGGTGGCCGCCTCCCTCCTTCCTGGCCTCCCGGAGCTGCGCCCTTTCTCCCTGGTTCTCTCTTCTGCCGTTTTCCGTAGGACTCTCTTCTCTGCCCTGCGTCTCCTTTGGACCTCTGCCGGTTCTCGA
+
CCCCCCCAFFFFGGGGGGBGGGHHGFGBAEHHHFFEDGGGGHHHHGGGGEGGGHHHHHHGGGFGGGGGGGGHHGHGGGGHGFHHHGG?DGCGGGHFB/>ACCCG1?GGD.>GCGGGGGDHHFFHFBDHD.CDFGDGCFFGFBFF/909FGFFEGD-;?DGFFFFFFFFF0FF0FFFEFFFFFFFFEFFFBB=.9FFB9DBFFFF0BFFFFFFFFFFEFFEA?DFFFFFFFFFB00/;BBFF0;CDD.;0:0
@M05620:37:000000000-D9766:1:1101:15110:2068 1:N:0:44
ACCACACCTTCTACAATGAGCTGCGTGTGGCTCCCGAGGAGCACCCCGTGCTGCTGACCGAGGCCCCCCTGAACCCCAAGGCCAACCGCGAGAAGATGCCCAGGTGAGTGGCCCGCTACCTCTTCTGGTGGCCGCCTCCCTCCTTCCTGGCCTCCCGGAGCTGCGCCCTTTCTCACTGGTTCTCTCTTCTGCCGTTTTCCGTAGGACTCTCTTCTCTGACCTGAGTCTCCTTTGGAACTCTGCAGGTTCTA
+
1AAAAAAAFFFDF3FBGG1A11FCE0A0AACGEFFA0EECGHHHFGEGEAA/ABGFGC0A>E?GFGEEE@EGHGEEEGCEEFHE/FECCC@<<CFCFHFHGHHFGHHHHHGGHAGGCGGHBDHHHGHGGGFHHGGGGGGGHGCHFFFFFFFFFGEGG@-;AFF/A@F@@FFFFFFFFFFFFFFFFFFFFFFFF?BFFFFFFFFFFFFFFFFFFFFFFFFFFFFBFBFFFFFFFEBFFFFFFBBFF?9F/F/
@M05620:37:000000000-D9766:1:1101:11972:2080 1:N:0:44
GAGGCTGCTTTGGAAGAAACTCATAGATTAATGCAACAGTTCCTCCTGGACCTGGACAAGTTTCTTGACTCGCTTACTGGAGCATAAACTCCTGCCAATGGTCCGAAAATCTGTCAGTGTAGAAAAAAGGAATATGAAAGATGGGTAAGTAACAGAACTTGGGGAAAGACAGTAATAACCGCGGACGATTCTGACAAATGACGCCGTGAGAACGGGTACTTCAAATCTCACCAATTTTACACTCTAAGATC
+
>1>A>ACA1BBDGFBF1BA1BEFBA3F3B113D11B100FADD2DG0B0F0BBB0F0B00DBAFEGF2B11AABFAA1DBB00/B1DDG21B1BB0F1FB1B2B/////112@BB2122221B2B00///00112B2211B1B1<010<2222@101@111<?/<?<0?00<<@111111-->-----.;<:0000;;:<G0..---9.:00/...--/000;///:9;B/9F9/////;/////9//;9/
@M05620:37:000000000-D9766:1:1101:15209:2085 1:N:0:44
AGTGCCAGCTCTCAATCGCACAGGGGACCCAGGGCCTGGCCCCTCCATCCAGAAAACCTATGACCTCACCCGCTACCTGGAGCACCAACTCCGCAGCTTGGCTGGGACCTATGCGTCTCCCGCGTCGGAATCTGGGCGTTGGGGCGGCGTGCGGCGTTGGGGCCAGACAGTCCTAACCGTGGCGGGTTCTGGTCAATGATGGGGGGAGGAGGGGCTCTTTGGCTCCCACCAGTCCCCCTGTCTGGTCTCTC
+
ABAABFFFBFFFGDGGGGGGGGHHGGGGGGHHGGGGGFHHHHGHGGHHHHHHHHHHHGHHHGGHHGHHHHHGGFCGHHHHFHHHHHHGGHHHGGGCEHGHGHHGGGHHGHGHHHGG/CHGH/BDD@DG-.>FGGHHFDADCGGG.;-;?DDFFACC;CFFFF9=DFFFFFFFFFFFFFFFF;BCBDCFFFFF;BFFBF/BFFFF-@BFF.;DFF@=EFFFFFBFFEE/AD?FF:BFFFFFFFFFF:/;/;/
@M05620:37:000000000-D9766:1:1101:14765:2130 1:N:0:44
AGTGCCAGCTCTCAATCGCACAGGGGACCCAGGGCCTGGCCCCTCCATCCAGAAAACCTATGACCTCACCCGCTACCTGGAGCACCAACTCCGCAGCTTGGCTGGGACCTATACGTATCCCGCGTCGGACTCTGGGCGTTGGGGCGGCGTGCGGCGTTGGGGCCAGACAGTCCTAACCGTGGCGGGTTCTGGTCAATGATGGGGTGAGGAGGGGCTCTTTGGCTCCCACCAGTCCCCCTGTCTGGTCACTC
+
AAAAAFF1AFFFFGEFFG11A?G0FG0AA?EG0EE//FG00BFEGGHFFAFGEHHFFGH1AGFGHFFFHHCEE>EGHEDH0B0>BGF>E0BF/?//>0FGFHHFFGGHG0FD11BB1BFGHE@CCC/</->FHHGHHGGGGGCG.;?;@@AB@<-9@@-F?@F@FFFFFBBFF/;FFF@FA@;@@@=-9BFF://BFFFFFBFB-9AAF9AB@-;9A/BBFFFFFEE-F9E?;BF/99@;/;FFF////;/
@M05620:37:000000000-D9766:1:1101:20448:2169 1:N:0:44
GAGACTGCTTTGGCAGAGAGCTCCGCGTGACTCCAGCCGCTCCCCCCGTGCTTGTGACCGATGCTCTCCTGGCCCACAGAGACAACCGCGAGCAACCGGCCAGTTGAGGGGCCCCCTACCTCTTCTGGGGTCCGCCCCTCCCCCTCCTGTCTCCCCGTGGCGTCGCCCTTGCTTACAGTTTCTCACTTCTTCCCGTTTCCGCATTACTCTGTTCTCCCACGGCACCTTCCTCGGCAAATCCGCAGTTTCTA
+
>>11>DCFFFFFGGGC1ABAA1B1000AA0BFDBB10A///ABFGGAAE/B/1@B@2BFE////1111BGG0BB//??01B000B??></</</000///<//??1??0?-->--<-..<0<000000/-.;::A.-9.;..;.;:./90/00;/E?..---:-9@-:-/-////9/9;9/9:;//9;FF//;--;AF/B?-;9-//9/B/9/9/9//-----9;-/;99;:9--9--://---;A;/9;/
@M05620:37:000000000-D9766:1:1101:12308:2183 1:N:0:44
ACCACACCTTCTACAATGCGCTGCGTGTGGCTCCCGAGGAGCACCCCGTGCTGCTGACCGAGGCCCCCCTGAACCCCAAGGCCAACCGCGCGAAGACTCAGGTGTGTGGCCCGCTACCTCTTCTGGTGGCCGCCTCCCTCCTTCATGGCCTCCCGGAGCTGCGCCCTTTCTCCCTGGTTCTCTCTTCTGCCGTTTTCCGTAGGACTCTCTTCTCTGCCCTGCGTCTCCTCTGGACCTCTGCAGGTTTTCGA
+
AAAAAAA1BBCFGGGGFG1AE0EAFEE00BGHCBBB/EEECHHHHGGEEEGGFHFGHHH>/F?EGFGGGGFHHFGGGGGHGGHHHGGGGG/</CC/F1??FGGH1><FE.>FCGGGGCGHHHHGHGGHG.;:CGGGGGGGGGGG;;;:9CFGGGBG?@>FFB?@F@@FFFFFFFFFFFFFFFFFFFFFEFF@BBFFFFFFFFBF/;FFFFFFFFFFFBAF?E-A@FFFF-;:9/;;9;F/B/;AAF/;B@A
@M05620:37:000000000-D9766:1:1101:13565:2192 1:N:0:44
ACCACACCTTCTACAATGAGCTGCGTGTGGCTCCCGAGGAGCACCCCGTGCTGCTGACCGAGGCCCCCCTGAACCCCAAGGCCAACCGCGAGAAGATCCCCAGGAGAGTGGCCCGCTACCTCTTCTGGTGGCCGCCTCCCTCCTCCCTGGCCTCCCGGCGCTGCGCCCTTTCTCACTGGTTCTCTCTTCTGCCGTTTTCCGTAGGACTCTCTTCTCTGACCTGCGTCGCCTTTGGAACTCTGCAGGCTATA
+
AAA>ABBBFFFFGGGGGGFGGGHHG2EEEEHGFFGAEGGGGHGHHGGFGEEFGHHHHHHGEGFGFGGGGFGGHHHGGGCHGHHHEGGEFG/>B/?2>2???FFG/?<AG1?FGHGGG-@HHHHHEHHHG/<CFGGGADCAGFDG/99CBA.;C?EEDFGG;-9;BFFFDFFF/B/9FFFFFFFFFFFF;BBFF@;DFEBBDB...//9BFFFFFF///:9;/;.99@-9..;F//;//9:B//;FF?F//;
@M05620:37:000000000-D9766:1:1101:18223:2201 1:N:0:44
ACCACACCTTCTACAATGAGCTGCGTGTGGCTCCCGAGGAGCACCCCGTGCTGCTGACCGAGGCCCCCCTGAACCCCAAGGCCAACCGCGAGAAGATGCCCAGGTGAGTGGCCCGCTACCTCTTCTGGTGGCCGCCTCCCTCCTTCCTGGCCTCCCGGCGCTGCGCCCTTTCTCACTGGTTCTCTCTTCTGCCGTTTTCCGTAGGACTCTCTTCTCTGACCTGAGTCTCCTTTGGAACTCTGCAGGTTCTA
+
BBBBBBBBFFFFGGGGFGFGGFHGGEEBCEGHFEGEDEGCDHHHHGGGFEGGGHHHHHHGGGGGGGGGGGGEHHHGGGGHGFHHGGFEGG<@@DGFFGFFHHHG1<GGH1FGHHGGGGGHHHHHHHHHGGFHHGGGGGHFHGGHFGGGGGGGGGGGGG9@@DFFFFFAAFFFFFFFFFFFFFFFFFFFFFFFFFDFFFFFFFFFFFFFFFFFFFFBFFFFFFFBFFFFFFFFFFFFFFFFFFFFFF.FFFF
@M05620:37:000000000-D9766:1:1101:18195:2208 1:N:0:44
AGGGCCAGCTCTCAATCGCACAGGGGACCCAGGGCCTGGCCCCTCCATCCAGAAAACCTATGACCTCACCCGCTACCTGGAGCACCAACTCCGCAGCTTGGCTGGGACCTATGTGAGTATCCAGCGTAGGAATCTGGGAGTTGGGGAGGAGTGAGGAGTTGGGGAAAGACAGTCCTAACCGTGGAGGGTTCTGGTAAATGATGGGGTGAGGAGGGGCTCTTTGGCTCCCACCAGTCCCCCTGTCTGGTCTA
+
>11>AA1AAFFFG1EDGFC1EAGBFE?EEAGE0EEEEFGHHH/GGGGHHEHHBCGGGGEEGAAGG1F1GHH@C//>GFBGFGHHGHA/EGH1/E//>01BEFFGGGGHGFGFHHHHHHHGHHFGH?BBCGH1FGFHHF<FGFFGG-.<@?<CGDDHHGGHHHCCGGHHHHGHHFGHHFFF@CEGBGGGGGFGGF;9CFFGEFGGGF??FFFFBA=;@?FF/BB9BFFFFFFFFFFFBBEF@EFFFBFFFF/
@M05620:37:000000000-D9766:1:1101:16726:2221 1:N:0:44
ACCACACCTTCTACAATGAGCTGCGTGTGGCTCCCGAGGAGCACCCCGTGCTGCTGACCGAGGCCCCCCTGAACCCCAAGGCCAACCGCGAGAAGATGCCGGGGTGTGGCGCGCGATCTCTCCTGGGGGCGCCGCCCCTCTCTCTTGGCCTCTCGCAGCTGCGCGCTTTTTCTCTGGTGCTCTCTTCTGCGGTGTTTCGTAGGACTCTCTCCTCTGTCCCGCGTCTCCTTTGGAGCTCTGTGGGGGCTAGA
+
CCBCCCCAFFFFGGGGGGFGGGHGGEGBAEHGGFGEEGGGDHHHHGGGGEGGGHGHHHHGGGGGGGGGGGGHGHHGGGGHGHHHHGGGGG<CDGHGHH22///><>->..-<-<---..<C0/<//.;----;--;-:.;.//9////9//;/;..-;@///:B-@-.;/BF/B////./;FFFF//:B/--.9;D./9....//9;FFF//;FFB//9/--;;-;F;9/;////..;B///.9---;.;;
@M05620:37:000000000-D9766:1:1101:16714:2236 1:N:0:44
ACCACACCTTCTACAATGAGCTGCGTGTGGCTCCCGAGGAGCACCCCGTGCTGCTGACCGAGGCCCCCCTGAACCCCAAGGCCAACCGCGAGAAGATGAAGGTGGGTGGCCCGCTACCTCTTCTGGTGGCCGCCTCCCTCCTTCCTGGCCTCCCGGAGCTGCGCCCTTTCTCCCTGGTTCTCTCTTCTGCCGTTTTCCGTAGGACTCTCTTCTCTGCCCTGCGTCTCCTTTGGAACTCTGCCGGTTCTCGA
+
CCCCCCCCFFFFGGGGGGGGGGHHGGGEFGHHHGGGDGGGGHHHHGGGGFGGHHHHHHHGGGGGGGGGGGGHGHHGGGGHGHHHHGGGGGCFGGHGHGHGFEGF/>CDG0FG-CFGGGHHHFGHHHDHGHHGGGGGHGHHGGGG;CFGGGGGGGGGGGGGGGFFFFFFFFFFBBFFFFFFFFFFFFFFFFFF:AFFFFFFFFFFBBFFFFFFFFFFFFFFFFFFFFFFF:BFFB/9/BFFF/;@;A9;/A9
@M05620:37:000000000-D9766:1:1101:16533:2238 1:N:0:44
ACCACACCTTCTACAATGAGCTGCGTGTGGCTCCCGAGGAGCACCCCGTGCTGCTGACCGAGGCCCCCCTGAACCCCAAGGCCAACCGCGAGAAGATGCCCAGGTGAGTGGCCCGCTACCTCTTCTGGTGGCCGCCTCCCTCCTTCCTGGCCTCCCGGCGCTGCGCCCTTTCTCACTGGTTCTCTCTTCTGCCGTTTTCCGTAGGACTCTCTTCTCTGACCTGAGTCTCCTTTGGAACTCTGCAGGTTCTA
+
CCCCCCCCFFFFGGGGFGGGGGHHGGGGHGHHHGGGGGGGGHHHHGGGGGGGHHHHHHHGGGGGGGGGGGGHHHHGGGGHGHHHHGGGGGGGGGHHHEHHHHEFGGB01FGEHHC@CCGHHHHHHFGHGGGHHGGGGGHGHHGHHGGGGGFGGGGGFG--;-@FB-DFFFFFFFFFFFFBFFFFFFFFFFFBFB:DFFFFFBA.ABFFFFFFFFBFFFFFFFF//;;;:FFFFFFFFFFFFFFFFFABBB/
@M05620:37:000000000-D9766:1:1101:16033:2247 1:N:0:44
AGTGCCAGCTCTCAATCGCACAGGGGACCCAGGGCCTGGCCCCTCCATCCAGAAAACCTATGACCTCACCCGCTACCTGGAGCACCAACTCCGCAGCTTGGCTGGGACCTATGTGAGTATCCAGCGTAGGAATCTGGGAGTTGGGGAGGAGTGAGGAGTTGGGGAAAGACAGTCCTAACCGTGGAGGGTTCTGGTAAATGATGGGGTGAGGAGGGGCTCTTTGGCTCCCACCAGTCCCCCTGTCTGGTCTA
+
>A>AAFFFBFFFGGGGGFGGGGHFFGEGGGHHGGGGGFHGHHGHGGHHHFHHHEHHHGGHGHHHHGGGHHHGG/EFHHGHFGHHHHHGGGHHEGCCEGFHEHHGFGHHGHHHHHHHHHHGHHGHHGGGGGHHHHEHHGFGGHHGGCECGGEGGHHHHGHHHHGGGGHHHHHHHHHHHHHHGGGGGGGGDGGGGGFGGGGGGGGGGGDBFFFFFFBBBBFFFBFFFEFFFFFFFFFFFFFFBFFFFFFFFEF
@M05620:37:000000000-D9766:1:1101:20431:2258 1:N:0:44
ACCACACCTTCTACAATGAGCTGCGTGTGGGTCCCGAGGAGCACCCCGTGCTGCTGACCGAGGCCCCCCTGAACCCCAAGGCCAACCGCGAGAAGATGCCCAGGTGAGTGGCCCGCTACCTCTTCTGGTGGCCGCCTCCCTCCTTCCTGGCCTCCCGGAGCTGCGCCCTTTCTCACTGGTTCTCTCTTCTGCCGTTTTCCGTAGGACTCTCTTCTCTGACCTGAGTCTCCTTTGGAACTCTGCAGGTTCTA
+
3AAABBBBFFFFGGGGGGGGGCHHGEGGHC2BGHHGCEG2ECHA1AEGEGGEGGHHGHHGEGGCGGG?EGGGCGH/>EEEFHHHH/EEGGCGCGHFHHHHHFHF11?F11FFHHGGGGGHHFHHHHFHDFEHHGGGGGHEHGGHGGGGGGGG0FAEGBBGBF/CBBFBBFFFFFFFFFFFFFFFFFFFFFFFFBFFFFFFFBFFFFFFFFFFFFFFFFFFFFFFFFFFFFFFFFFFFFFFFBFFFFFFFF;
@M05620:37:000000000-D9766:1:1101:16691:2265 1:N:0:44
AGTGCCAGCTCTCAATCGCACAGGGGACCCAGGGCCTGGCCCCTCCAGCCAGAAAACCTATGACCTCACCCGCTACCTGGAGCACCAACTCCGCAGCTTGGCTGGGACCTATGTGAGTATCCAGCGTAGGAATCTGGGAGTTGGGGAGGAGTGAGGAGTTGGGGAAAGACAGTCCTAACCGTGGAGGGTTCTGGTAAATGATGGGGTGAGGAGGGGCTCTTTGGCTCCCACCAGTCCCCCTGTCTGGTCTA
+
AA>AAFF11CFFGFGGGG11ECHCGGE0AEFFF0EA/FGFAGECFGF1BCFGC0EGCFH1BGBHHEHCGFCEE>EEHFFH>FHHHHF/E0FEAE>EE0<FAC<F<EHCB0<GDHGDGDFGFHEDGC?BCCB1G<DGBF0FFHHB?-<<@.<CCFHH0C</0<-;.C.GBFFGHHFHH0:C-AC?9AA?.9.9CF;;BBFF0BBCG?A=E99BA-?---99BBF//FF-ABFBFFBFFFEB@FB/9BBFFFF
@M05620:37:000000000-D9766:1:1101:20605:2279 1:N:0:44
ACCACACCTTCTACAATGAGCTGCGTGTGGCTCCCGAGGAGCACCCCGTGCTGCTGACCGAGGCCCCCCTGAACCCCAAGGCCAACCGCGAGAAGATGCCCAGGTGAGTGGCCCGCTACCTCTTCTGGTGGCCGCCTCCCTCCTTCCTGGCCTCCCGGCGCTGCGCCCTTTCTCACTGGTTCTCTCTTCTGCCGTTTTCCGTAGGACTCTCTTCTCTGACCTGAGTCTCCTTTGGAACTCTGCAGGTTCTA
+
CCCCCCCCFFFFGGGGGGGGGGHHGGGEHGHHHGGGGGGGGHHHHGGGGGGGHHHHHHGGGGGGGGGGGGGGHHHGGGGHGHHHHGGGGGGGCGFHHFHHHGHGFCGFGEFFFH@CCGGGHHHFHGBG=GGHHCGDDGHGHHGFGGGGGG.FGGGGDC:-;9DFAFFFFFFFFFFFFFEBBFFBFFFFFFFFFBDFFFFFDB;DFBFFFFFFFFFFFBBFFFF;9BFBFFBFFFFFFFFFFFFFFFAFBB;
@M05620:37:000000000-D9766:1:1101:11437:2298 1:N:0:44
ACCACACCTTCTACAATGAGCTGCGTGTGGCTCCCGAGGAGCACCCCGTGCTGCTGACCGAGGCCCCCCTGAACCCCAAGGCCAACCGCGAGAAGATGCCCAGGTGAGTGGCCCGCTACCTCTTCTGGTGGCCGCCTCCCTCCTTCCTGGCCTCCCGGCGCTGCGCCCTTTCTCACTGGTTCTCTCTTCTGCCGTTTTCCGTAGGACTCTCTTCTCTGACCTGAGTCTCCTTTGGAACTCTGCAGGTTCTA
+
BBBBBBBAFFFFGGGGGGBFGFHHGFGBAEHHHFFEDEEGGHHHHGGGEGGGFHGHHHHFGGCGGGGGGGGHHHHGGGGHGHHHHGGGGG/BDGHHFHHHHHHGHHHHHHGGHHGGGGGHHHHHHHHHHHGHHGGGGGHGHHGHHGGGGGGGGGGGGG-ABFFFFFFFFFFFFFFFFFFFFFFFFFFFFFFFFFDFFFFFFFFFFFFFFFFFFFFFFFFFFFFFFFFFFFFFFFFFFFFFFFFFFFFFFFB
@M05620:37:000000000-D9766:1:1101:17474:2315 1:N:0:44
GAGGCTGCTTTGGAAGAAACTCATAGATTACTGCAACAGTTCCCCATGGACCTGGATAAGTTTTTTGGCTTGATTACAGAAGCTGAAACAACTGCCAATGATGCAACCCATAAGGAACGGAACCTAGAAAACACAAACGAAGAAAAAAAGATAATGAAACAAAAGCAAGAAAGGCAGGCATATACGCTATATCACTCTTGTCGCTCCATCTGAACAAATAACACCATTTTGACGATTTAGTAATAAACAAG
+
>3A>>>BAFB@@FB544BAFDFHEG556DABAAG44FG2DF55BB2BBA3AAGFGA553B5DF5B0003B1ABDF53B3DB33BF33FBB1GFHGG3GFBDG4B3BBB11?3B3333??/?///0B33B40B/0??F??/??/@@G0/>/<?11111??FCG>0>>>>000<1..<.<.<00000...:;00:0<0<00000...;.9000;;;;F9.;009;/.;0;;9099...;.//////9;9;/;.
@M05620:37:000000000-D9766:1:1101:18696:2334 1:N:0:44
ACCACACCTTCTACAATGAGCTGCGTGTGGCTCCCGAGGAGCACCCCGTGCTGCTGACCGAGGCCCCCCTGAACCCCAAGGCCAACCGCGAGAAGATGAAGGGGTGTGGCCCGCTACCTCTTCTGGTGGCCGCCTCCCTCCTTCCTGGCCTCCCGGAGCTGCGCCCTTTCTCCCTGGTTCTCTCTTCTGCCGTTTTCCGTAGGACTCTCTTCTCTGCCCTGCGTCTCCTTTGGACCTCTGCAGGGTCTCGA
+
CBCCCCCBFFFFGGGGGGGGGGHHGFGA4EHHHGGGDGGGFHHHHGGGGGGGGHHHHHGFGGGGGGGGGGGHHHHGGGGHGHHHHGGGGG>CGGHGHHHB?2/><><?A.<F-A-ACGHHHFFHF00=A.:AFCDFFGFGFBFF/<B/C:BFEG?--<D.<FFFDFFFF0FF0FFFE<:BFFFFFFFFFF0@..BEBBA:A.<<0BFFFFFBFFFF00BBAECD@DFFF:BF/00</<BFB00:-</<0:<
@M05620:37:000000000-D9766:1:1101:12438:2346 1:N:0:44
ACCACACCTTCTACAATGAGCTGCGTGTGGCTCCCGAGGAGCACCCCGTGCTGCTGACCGAGGCCCCCCTGAACCCCAAGGCCAACCGCGAGAAGATGAAGGTGCGTGGCCCGCTACCTCTTCTGGTGGCCGCCTCCCTCCTTCATGGCCTCCCGGAGCTGCGCCCTTTCTCCCTGGTTCTCTCTTCTGCCGTTTTCCGTAGGACTCTCTTCTCTGACCTGCGTCTCCTTTGGCTCTCTGCTGGTTATCGA
+
AAAAAAAAFFFFFGG1AF1AF1B1EBEAF0GGFFABEEEEGHGHHGEEFEEFHHFHHHHEGGGGEGEGGGGHGFEEFGFGFHHHGGGECCBC?AGHBGHHHHGHGGFEGGHH@CGGCHFHHHHGHF0<..<<CGGGFAFHFFGG9;009CFGGG?A---99/99A@;/F;FF99F/AFFF9FFFFFFFFFF?;AFFFFFF-BAF/;BFFFFFFB9/9;;B-F@9>FBFF/;9B//9/;B/B/;B9//;;AE
@M05620:37:000000000-D9766:1:1101:18451:2378 1:N:0:44
ACTGCCACTTCTCAATCGCCCTGCGGGCCCAGGGCCAGGCCCCTCCATCGCGCACGCCTGAGCCCCAACCCCCAACCTCGAGCCCCAACGCCGCCGTTTGCCTGGGACCTATGTTGAGTATCCAGCGTAGGAATCTGGGAGTTGGGGAGGAGTGAGGCGTTGGGGAAAGACAGTCCTAACCGTGGAGGGTTCTGGTAAATGATGGGGTGAGGAGGGGCTCTTTGGCTCCCACCAGTCCCCCTGTCTGGTCT
+
>1>>A>B11BBB1BFGGAA1AABAA0AAEE/BF/BE/A//AAAB/AB1D//>>EEE>BF/00@0?//???E/>/??>B0<??E/?//??/BC@>//<??C11>F<<><E>F11>DGGBDG=DG0<G@<C@.G0CFGHFC..:::C?A.;@.;/C90FA-;9=;-;A-EFFFFFB9;BFFFF?-;@-AA;99ABFF;;9;FFFFB;?A9;AAF/9A>?;?AB9///9/:AEBFFE-BF;/-A;EFF/;B/B;
@M05620:37:000000000-D9766:1:1101:16413:2408 1:N:0:44
ACCACCCCTTCTACAATGAGCTGCGTGTGGCTCCCGAGGCGCCCCCCGTGCTGCTGACCGAGGCCCCCCTGACCCCCAAGGCCACCCGCGAGAAGGTGCCCAGGCCAGTAGCCCGCTAGCTCTTCTGGGGGCCGCCTCCCTCCGTCCTGGACTCCCGGCGCTGCGCCCTTTCTCACTGGTTCTCTCTGCTGCCGTTTTCCGTAGGACTCTATTCTATGACCTGAGTCTCCTTTGGAACTCTGCAGGCTCTA
+
A1>>A1>>>FFFBGGGGGG1F1F1EEEE0AABEAFE/EE//E/AEEEE/?>/11@BFG>>>>/>F?E@EEAB<B0?C@?FF/?G/GGCG@C@-.00>1><01....<<<0<<0/A@--./:;00C00;/--;-9--.:;9FB--99A-BB-9/:/-;---9-@-9@A-@/B9FFFF9B-;/9//;9//9B9/-;;A/-//9;-;B//////;/99/9999BFF/:FFFFEF/;F/BBBBFFF/9/A-FFFF
@M05620:37:000000000-D9766:1:1101:20840:2408 1:N:0:44
ACCACACCTTCTACAATGAGCTGCGTGTGGCTCCCGAGGAGCACCCCGTGCTACTGACCGAGGCCCCCCTGAACCCCAAGGCCAACCGCGAGAAGACGCAGGTGCCTGGACCGCTACCTCTTCTGGTGGCCGCCTCCCTCCTTCCTGGCCTCCCGGAGCTGCGCCCTTTCTCCCTGGTTCTCTCTTCTGCCGTTTTCCGTAGGACTCTCTTCTCTACCCTGCGTCTCCTTTGGACCTCTGCCGGTTCTAGA
+
BCCCCCCCFFFFGGGGGGGGGGHHGEGFHGHHHGGGGGGGGHHHHGGGGEGG5FGHHHHGGGGGGGGGGGGHHHHGGGGHGHHHHGGGGGGGGGHHH/<<DGF1?0??GGHHGGGGGH0DD0DGH0<<CGHGGGGGEEHHGGGG/CBFGF0:CEFGG-BAFG-;DFFFFFFFFFFFFFFFFFFFFFFFFFFF:DFFFFFFFFDFFFFFFFBFFFF0;;FFFFFFFFFFFFFFE00;FFFFF09B;AAF0F;
@M05620:37:000000000-D9766:1:1101:12954:2412 1:N:0:44
ACCACACCTTCTACAATGAGCTGCGTGTGGCTCCCGAGGAGCACCCCGTGCTGCTGACCGAGGCCCCCCTGAACCCCAAGGCCAACCGCGAGAAGATGACCAGGGGAGTGGCCCGCTACCTCTTCTGTTGGGCGCCTCCCTCCTTCCTGTCCTCCCGGGGCTGCGCCCTTTCTCACTGGGTCTCTCTTCTGCCGTTTTCCGTAGGACTCTCTTCTCTGACCTGAGTCTCCTTTTTGAATCTGCAGGGTCTA
+
CDDDDDDDFFFFGGGGGGEGGGHHGGGEHGHHHGGGGGGGGHHHHGGGGEGGHHHHHHHGGGGGGGGGGGGHHHHGGGGHGHHHHGGGGG@DGGHHHH22G2??/>/A?F..0><><--C0DHD0G000<.-.-;-:;;E/C.:;0:0;00;0;:C.:-=@9A.CFAF-/;0BF0B::/.:;;FFFFB0B000-;.;A0:.;..900/BFFF00;FF000;0;/B;0;FB0:B00-.00BF0000.9:/B0
@M05620:37:000000000-D9766:1:1101:16394:2412 1:N:0:44
ACCACACCTTCTACAATGAGCTGCGTGTGGCTCCCGAGGAGCACCCCGTGCTGCTGACCGAGGCCCCCCTGAACCCCAAGGCCAACCGCGAGAAGATGCCCAGGGGAGTGGCCCGCCACCTCTTCTGGTGGCCGCCTCCCTCCCTCCTGGCCCCCCGGCGCTGCGCCCTTTCTCACTGGTTCTCTCTTTTGCCGTTTTCCGTAGGACCCTCTTCTCTGCCCCGGGTCACCTTTGGAACTCTGCAGGTTCTA
+
BBBBBBBBFFFFGGGGGGGGGGHGGEGBAECGGGGGFGEGDHHHHGGGFFGGGHGHHHHGGGGGGGGGGGGGHHHGGGGHGHHHHFGGGGDGGDFFHHFFFFFA////?<.<CGC?--.<C.0=D00<=/.:C-;CDEHGEBE.BFG//F.A.-;;;-9----.-9AFCFFFFF/9BBB////9///;/99BB@.:FEFF.B.;D/:../..9///:9//A.--99-./;BFFF/BBFB//9///;.;/9/
@M05620:37:000000000-D9766:1:1101:18485:2439 1:N:0:44
ACCACACCTTCTACAATGAGCTGCGTGTGGCTCCCGAGGAGCACCCCGTGCTGCTGACCGAGGCCCCCCTGAACCCCAAGGCCAACCGCGAGAAGATGCCCAGGTGAGTGGCCCGCTACCTCTTCTGGTGGCCGCCTCCCTCCTTCCTGGCCTCCCGGAGCTGCGCCCTTTCTCACTGGTTCTCTCTTCTGCCGTTTTCCGTAGGACTCTCTTCTCTGACCTGAGTCTCCTTTGGAACTCTGCAGGTTCTA
+
BBBBBBBBFFFFGGGGGGFGGGHHGEGE4EGHHGGEEGEG2FEHHGGG1BEFHHHHHHHGGGGGGGGGGGGHHHHGGGGHGHHHHGGGGGBFGGHHHHHHHHHGHHHGFGGGHHGGGGGHHHHHHHHHGHGHHGGGGGHGHHGHHGGGGGGGGGGGGG9DFGGGGGFFFFFFFFFFFFFFFFFFFFFFFFFFFFFFFFFFFFFFFFFFFFFFFFFFFFFFFFFFFFFFFFFFFFFFFFFFFFFFFFFFFFF
@M05620:37:000000000-D9766:1:1101:19826:2539 1:N:0:44
AGTGCCAGCTCTCAATCGCACAGGGGACCCAGGGCCTGGCCCCTCCATCCAGAAAACCTATGACCTCACCCGCTACCTGGAGCACCAACTCCGCAGCTTGGCTGGGACCTATGTGAGTATCCAGCGTAGGAATCTGGGAGTTGGGGAGGAGTGAGGAGTTGGGGAAAGACAGTCCTAACCGTGGAGGGTTCTGGTAAATGATGGGGTGAGGAGGGGCTCTTTGGCTCCCACCAGTCCCCCTGTCTGGTCTA
+
BCBCCFFFCFFFGGGGGGGGGGGFGGGGGGEHFGGGGGHGGHGHGGHHGHGHHHHGHGHHHHHHHHHHHHGGGGGGHHHHHFHHHHHHGHHHGGGGGHHHGB?FE/?FEFGFFGDHFHHHHHHHH@CE/A<F2<GGFEAF?FHHGGFCFG?FGFGFCCH/GGGCGGEHHHHFHHHHGHHHGFA?AA.DCAFGGF;FGGGFFGBFEF.@FFFFF.>FFFFFFF//BFFEFFFDEFFFFFFFFFFFFFFFFBB
@M05620:37:000000000-D9766:1:1101:15135:2572 1:N:0:44
ACCACACCTTCTACAATGAGCTGCGTGTGGCTCCCGAGGAGCACCCCGTGCTGCTGACCGAGGCCCCCCTGAACCCCAATGCCAACCGCGAGAAGATCAAGGTGCGTGGCCCGCTACCTCTTCTGGTGGCCGCCTCCCTCCTTCCTGGCCTCCCGGAGCTGCGCCCTTTCTCCCTGGTTCTCTCTTCTGCCGTTTTCCGTAGGACTCTCTTCTCTGACCTGCGTCTCCTTTGGACCTCTGCCGGTTATCGA
+
BBABBBBAFFFFGGGGGGBGGGHHFEGBFEHGHFGEDFGFGHGHHGGGGGGGHHHHHHHGGGGFGGGGGGGGHHHGGGGHHHHHHGGGFG/>C/?2?2??GB2?2/??C<?CFGGGC0<DHBGHHHDHA.<ADGGGHGHHGHHFFGB/;CFFGGGCADGFFGGGFFFFFFFFB/BFFFBBFFFFFFFFFFF-;9BEFFFFFAAB/BFFFBBFFFFFFBFBBF;DD.;BF/;FFB/9.;BFF;;>9.9F;EA
@M05620:37:000000000-D9766:1:1101:10180:2607 1:N:0:44
ACCACACCTTCTACAATGAGCTGCGGGCGGCGCCCGAGGAGCACCCGCGGCTGCTGAACGAGGCCCCCCTGAAGCAAAAGGCCAACCGCGCGAAGATGCCCAGGTGAGTGGCCCGCTACCTCTTCTGGTGGCCGCCTCCCTCCTTCCTGGCCTCCCGGTGCTGCGCCCTTTCTCACTGGTTCTCTCTTCTGCCGTTTTCCGTAGGACTCTCTTCTCTGACCTGAGTCCCCTTTGGAACTCTGCAGGTTCTA
+
BBBBBBBBFFFFFFEGGGGGG5ABA2EA2EE0>0>0>E/E1?1B1?///><>//3F1BFHG/>/F//>//<011?10<>0<G<GHGGGC@-;@CG?GGHHHGGGFFCCFGGFGGGGG?BGGGGG/BFFFFFFFB--9DEFFFD.BFFFFFFFF9AEFB;;@/FFBBFBBFFFFF/BFFFBF//;//9B//;9BBDDFFBFDB?DF///99FFF9B/;B9BBBF/;BB/9E.FFBFFFF9///;BFFFE/9/
@M05620:37:000000000-D9766:1:1101:16246:2643 1:N:0:44
ACCACACCTTCTACAATGAGCTGCGTGTGGCTCCCGAGGAGCACCCCGTGCTGCTGACCGAGGCCCCCCTGAACCCCAAGGCCAACCGCGAGAAGATGCCCAGGTGAGTGGCCCGCTACCTCTTCCGGTGGCCGCCTCCCTCCTTCCTGGCCTCCCGGGGCTGCGCCCTTTCTCACTGGTTCTCTCTTCTGCCGTTTTCCGTAGGACTCTCTTCTCTGACCTGAGTCTCCTTTGGAACTCTGCAGGTTCTA
+
BBABBBAAFFFFGGGGFGGGGGHHEAFEDEHHHGGEDEGEAEHHHGGGAFGFHHGHGHGGEEGGGGGGGGGHHHHGGGGHGGHHHGGGGGGGGGHHHHHHHGAF?F101?F/FG-<---F<D0D<0<A<@DFH?@G.AGGCBF9FBG0CF.FBAEE?D--9-9.99AF=FFFB///9/B9B999/9/;//;/F9.;FFBFA:9.A/BB99B9FF/;//9:F/./.9//9;/BFEFEFF///;/BFF:FB//
@M05620:37:000000000-D9766:1:1101:21559:2695 1:N:0:44
ACCACACCTTCTACAATGAGCTGCGTGTGGCTCCCGAGGAGCACCCCGTGCTGCTGACCGAGGCCCCCCTGAACCCCAAGGCCAACCGCGAGAGGATCCCCAGACCAGTGGCCCGCTACCTCTTCTGGCGGCCGCCTCCCTCCTTCCTGGCCTCCCGGCGATGCGCCCTTTCTCACTGGTTCTCTCTTATGACGTTTTCCGTAGGACTCTCTTCTCTGACCAGCGTCTCCTTTGGAACTCTGCAGGATCTA
+
BCCCCCCAFFFFGGGFGGGGGGHHGGGGHGHHHGGGCFGCGHHHHGGFEGGGGHHHHHHGGGCGGGGGGGGHHHHGGGGHGHHHHGGGGGGGD/CGH<FGFHG///??GHEFHHGGGCG/DHHHHGFB0<@DGCBFDF?EGGGG0;FGGFFFGGGFD--9-;ADFFFFFFFFFFFF0;BFFFFFFFFFBFFFFF.ABEFFD09A.0;FF0BFBFFFFFBFB0..:9:9FFE0FF/0;0BFFFFFFF.BFF9
@M05620:37:000000000-D9766:1:1101:20354:2735 1:N:0:44
ACCACACCTTCTACAATGAGCTGCGTGTGGCTCCCGAGGAGCACCCCGTGCTGCTGACCGAGGCCCCCCTGAACCCCAAGGCCAACCGCGAGAAGATGCCCAGGTGAGTGGCCCGCTACCTCTTCTGGTGGCCGCCTCCCTCCTTCCTGGCCTCCCGGCGCTGCGCCCTTTCTCACTGGTTCTCTCTTCTGCCGTTTTCCGTAGGACTCTCTTCTCTGACCTGAGTCTCCTTTGGAACTCTGCAGGTTCTA
+
CCCCCCCBFFFFGGGGGGFGGGHHGGGBCEHHHGGGGGGGGHHHHGGGGGGGGHGHHGHGGGGGGGGGGGGHHHHGGGGHGHHHHGGGGGCFGGHHHHHHHGGGGFFFFGGEHHGGGCDGHHHHHGFHGGGGHGGGGGHGHHGFHFGF0FAFFGGGDF-:@=FFFAFFFFFFFFBFFFFBFFBBFFFFFFFFFFDFFFFFFF.AFFFFFFFFFFFFFF0FFFF:;;FBFFFFFFFFFFFFFBFFFFFFFF9
@M05620:37:000000000-D9766:1:1101:16194:2779 1:N:0:44
ACCACACCTTCTACAATGCGCTGCGTGTGGCTCCCGAGGAGCACCCCGTGCTGCTGACCGAGGCCCCCCTGAACCCCAAGGCCAACCGCGCGAAGATGCCCAGGTGAGTGGCCCGCTACCTCTTCTGGTGGCCGCCTCCCTCCTTCCTGGCCTACCGGTGCTGCGCCCTTTCTCACTGGTTCTCTCTTCTGCCGTTTTCCGTAGGACTCTCTTCTGTGACCTGAGTCTCCTTTGGAACTCTGCAGGTTCTA
+
A>A1AAA1>BCFGAGFFFAAECCEGAAA0AF01ABE/EEEGHHHHGE/E/EEBGG@GHF>/EEGG/EEGEA0B1?EGC/F//FFEG/<B//</A?/11110FGGFFG0>GAA<CC@--<CGGD0C0C0;G:.:@-99..:FB./00/0=/.90/9.:@;;>/BF=----//9;FBFFB-//9//9/;/;B///@;-9-99-F-BF/;//B:9/BF////;BFF/9BF/;/;B/F/BFFF/FFFF/F-BFFB
@M05620:37:000000000-D9766:1:1101:18571:2789 1:N:0:44
ACCACACCTTCTACAATGAGCTGCGTGTGGCTCCCGAGGAGCACCCCGTGCTGCTGACCGAGGCCCCCCTGAACCCCAAGGCCAACCGCGAGAAGATGCCCAGGTGAGTGGCCCGCTACCTCTTCTGGTGGCCGCCTCCCTCCTTCCTGGCCTCCCGGCGCTGCGCCCTTTCTCACTGGTTCTCTCTTCTGCCGTTTTCCGTAGGACTCTCTTCTCTGCCCTGCGTCTCCTTTGGAACTCTGCAGGTTCTA
+
AAAABBABFFFFBGGFBFFFGFFFAAEBFAHGEFFAEEGGGHHGHGGGEEFFFEHFHHBGEGGGGGEGGGGFHGHEGGEGE?GHHF<<CCB@BDFFDGEBGG</1?DF<FG/<F?C<<D0<GFB0GFF=GDFA---.=C.CFA/:0;009.99CEE?--9-99.B-AB;BBBFF/;/BF/B/BBBFFF9;9/9;.AFF/B?9.;./;//FFFF/99BB/99:..;9@9F//9/BFFFF/;FFB/FF.BFF;
@M05620:37:000000000-D9766:1:1101:21989:2825 1:N:0:44
ACCACACCTTCTACAATGAGCTGCGTGTGGCTCCCGAGGAGCACCCCGTGCTGCTGACCGAGGCCCCCCTGAACCCCAAGGCCAACCGCGAGAAGATGCCCAGGTGAGTGGCCCGCTACCTCTTCTGGTGGCCGCCTCCCTCCTTCCTGGCCTCCCGGAGCTGCGCCCTTTCTCACTGGTTCTCTCTTCTGCCGTTTTCCGTAGGACTCTCTTCTCTGACCTGAGTCTCCTTTGGAACTCTGCAGGTTCTA
+
CCCCCCCCFFFFGGGGGGGGGGHHGGGECEHHHGGGGGGGGHGHHGGGGGGGHHGHHGHGGGGGGGGGGGGHHHHGGGGHGHHHHEGGGGGGGGHHGHHHHHHGHHGHHHGGHHGGGGGHHHHHHHHHHHGHHGGGGGHGHHGHHGGGGGGGGGGGGG-ACGGGGGFFFFFFFFFFFFFFFFFFFFFFFFFFFFDFFFFFFFFFFFFFFFFFFFFFFFFFFFFFFFFFFFFFFFFFEFFFFFFFFFFFFFB
@M05620:37:000000000-D9766:1:1101:15154:2827 1:N:0:44
ACCACACCTTCTACAATGAGCTGCGTGTGGCGCCCGAGGAGCACCCCGTGATGCTGACCGAGGCCCCCCTGAACCCCAAGGCCAACCGCGAGAAGATGAAGGTGGGTGGTCCGCTACCTCTTCTGGTGGCCGCCTCCCTCCTTCGTGGCCTCCCGGAGATGCGCCCTTTCTCCCTGGTTCTCTCTTCTGCCGGTTTCCGTAGGACTCTCTTCTCTGCTCTGCGTCTCCTATGGGTCCCTGCGGGTTCTCGA
+
A1>>A11>>CFFGGGFGGA1BAFEEAA000A0AAEE/EG?EGE0GGAEA/F0D1FDFG0>/EEEG/EEG?/0BB/EGA/GF/FGHGC@GC/</?011<1<FFGG?><.-.<<<@.C-/<0000<0<=/E..--;E..;//AF00./:;-:0.:.CAA@-:B/@AB--/9F99/9-/-99B/9//9///9/;@-9AA//-/;-B///:/9//B9BFFF/;B//;-@FFF///9/;/;-9//---9@--::-;
@M05620:37:000000000-D9766:1:1101:21973:2833 1:N:0:44
ACCACACCTTCTACAATGAGCTGCGTGTGGCTCCCGAGGAGCACCCCGTGCTGCTGACCGAGGCCCCCCTGAACCCCAAGGCCAACCGCGAGAAGATGCCCAGGTGAGTGGCCCGCTACCTCTTCTGGTGGCCGCCTCCCTCCTTCCTGGCCTCCCGGCGCTGCGCCCTTTCTCACTGGTTCTCTCTTCTGCCGTTTTCCGTAGGACTCTCTTCTCTGACCTGAGTCTCCTTTGGAACTCTGCAGGTTCTA
+
CCCCCCCACFFFGGGGGGBGGGHHGEGBAEHGHGGEDGGCDHHHHGGGGEGGFHHHHHHGGGGGGGGGGGGHGHHGGGGHGHHHHGGGGGGGGGHGHFHHHHHGHHHHHHGGHHGGGGGHHHHHHHHHHHGHGGGGGGHGHHGHHGGGGGGGGGGGGGDGGFFFFFFFFFFFFFFFFFFFFFFFFFFFFFFFFFFFFFFFFFFFFFFFFFFFFFFFFFFFFFF;BFFFFFFFFFFFFFFFFFFFFFFFFF;
@M05620:37:000000000-D9766:1:1101:20579:2834 1:N:0:44
ACCACACCTTCTACAATGAGCTGCGGGTGGCTCCCGAGGAGCACCCCGTGCTGCTGACCGAGGCCCCCCTGAACCCCAAGGCCAACCGCGAGAAGATGCCCAGGTGAGTGGCCCGCTAGCTCTTCTGGTGGCCGCCTCCCTCCTTCCTGGACTCCCGGCGCTGCGCCCTTTCTCGCTGGATCACTCTTCTGCCGTTTTCCGAAGAACTCTCTTCTCTGACATGAGTATCCGTTAGAACTCTGCAGGTTCTA
+
1AA1AAAAFFFFGGGFBGCAGAF1A0AA00GH1FFEEEG?EHHHHGCG/BE>@1FFGGFEG//EFA>EGGF0G1/<EE?F//GA///<BB/><?CFD11<<GGGC1=FF1>FHC-<-<./==GF00DHGBCF.---;9.;F/.;C0/009/9C9F.;A;--;@B@?B@?FFFFF-AFF@-;F-;;FFFFFFE/@::FFF9B-9--;BFFFFFEF9BFFFF/9B/;BB/;/-99-9/;FB/;B/BF--//:/
@M05620:37:000000000-D9766:1:1101:15167:2839 1:N:0:44
ACCACACCTTCTACAATGAGCTGCGGGTGGCTCCCGAGGAGCACCCCGTGATGCTGACCGAGGCCCCCCTGAACCCCAAGGCCAACAGCGCGAAGATGAAGGTGAGAGGCCCGCTACCTCTTCTGGTAGCCGCCTCCCTCCTTCCTGGCCTCCCGGAGCTGCGGCCTTTCTCACTGGATCTCTCTTCGGCCGGTTTCCGTAGGACTCTCTTCGCTGCCCTGAGGCTCCTTTGGAACTCTGCAGGTTCTCGA
+
1>>1A1AAFFFFG3GB3F11D1GBE00AA0FF1AFAAEG?EHFGHG?EA//BGBG1DGBE/>EEF//EEEE011/EEE/?//??/F/0FC///>/<1?11<1<?1011..<<@--<<C000<00==00;/0.-;A:;.//;/00900;.90...9;?--.9/9----9/;///;//-//;BB//9/9---A--9AAFB-/;-;/9///9//9--:--AEB--;-;AAEB/9B9/;//;9//9/9;F/F/9;
@M05620:37:000000000-D9766:1:1101:14027:2867 1:N:0:44
ACCACACCTTCTACAATGAGCTGCGTGTGGCTCCCGAGGAGCACCCCGTGCTGCTGACCGAGGCCCCCCTGAACCCCAAGGCCAACCGCGAGAAGATGCCCAGGGGAGTGGCCCGCTACCTCTTCTGGTGGCCGGCTCCCTCCTTCCTGGCCTCCCGGAGCTGCGCCCTTTCTCACTGGTTCTCTCTTCTGCCGTTTTCCGTAGGACTCTCTTCTCTGACCTGAGTCTCCTTTGGAACTCTGCAGGGTCTA
+
>A1AAAAAFFFFGGGGFGGAF1B10EGGCAFGGFGFEAEAEHFGHGEEEEEEGFHHGHHGEEEGEEEEEGGGGHGGGGGF/FG/F?E/@CCC<B01?F11F1/?/</<?CEEHGCGGGGHHHDGFGGD0<CHHC-;-CEEGFFFFFG0;BA.0;ACCA?9A-9/@@F?@FFFFFB/BFF;BFFFFB9FFFF/F@;AFEFFBFFBBFFBFBB/F/9B/9FFFBF/B;B;/BFFFFBFFBFFF/F9/--:9-;
@M05620:37:000000000-D9766:1:1101:11993:2870 1:N:0:44
ACCACACCTTCTACAATGAGCTGCGTGTGGCTCCCGAGGAGCACCCCGTGCTGCTGACCGAGGCCCCCCTGAACCCCAAGGCCAACCGCGCGACGATGCCCAGGGGAGTGGCCCGCTACCTCTTCTGGTGGCCGCCTCCCTCCTTCCTGGCCTCCCGGCGCTGCGCCCTTTCTCACTGGGTCTCTCTTCTGCCGTTTTCCGTAGGACTCTCTTCTCTGACCTGATTCTCCTTTGGAACTCTGCAGGTTCTT
+
AA1AA1>>FFFF3GG1BF11BECHEEAAC0FGHCF??EA/AG/FHGG/E/E/DFFGHHHEE@CEFEEEGEE0FHGGGC/FAHHE/FG@C//<<///F//FGG/F.<E-A0CCHHA<CCGHHHHHHHFHG:?CGC-A?AEGGGGFBFGBFFAAFGGGB-9;9@=B9@B@@FFFFFFFFFF-BFFFFF9BB/999-;AFFFFA/A?BFF/:BFFFFFFFBFFFEFF//;9BFBFF/BFFB/BF/;FFFFFFF/
@M05620:37:000000000-D9766:1:1101:12037:2933 1:N:0:44
AGTGCCAGCTCTCAATCGCACAGGGGACCCAGGGCCTGGCCCCTCCATCCAGAAAACCTATGACCTCACCCGCTACCTGGAGCACCAACTCCGCAGCTTGGCTGGGACCTATGTGAGTATCCAGCGTAGGAATCTGGGAGTTGGGGAGGAGTGAGGAGTTGGGGAAAGACAGTCCTAACCGTGGAGGGTTCTGGTAAATGATGGGGTGAGGAGGGGCTCTTTGGCTCCCACCAGTCCCCCTGTCTGGTCTA
+
AAAAAFF11FFFGCGFGG11E?HCGGFEAEHHBAEEAFEHFHGEGGHHHGHHFHHHHGHCGHHHHHHHHHHGG>EEHHHHFGHHHHHHGHHHEFGGEHHHGHHGGGHGGHHHHH2FHDGHHHHGHGECGGGHHHHHHFFFGHHHGCCCGFCGHGHGGG/GFHGCECHHHHHFHHHHHGHHGFE?A;EG.CFGGG;FFFGFFFGGGBB@FFFFFB@?@?FFFFFFFFFFFFFFFFFFFFFF@FFFFFFFFFB
@M05620:37:000000000-D9766:1:1101:13243:2987 1:N:0:44
GAGGCTGCTTTGGAAGAAACTCATAGATTACGGCAACAGTTCCCCCTGGACCTGGGCAAGATTCTTGCCCCGCTTATTGAAGCTGAAACAACTGGCCTTGAGTATCATACACGTAAGGCAAGGCTCCTAGAAGACTCCAAGGGAGAAAAAGAGCTGATGAAACAATGGCAAGTAAGTCAGGCATTTCCGCTTAACCACTCTCTTGGATCCAATTGAACAATTCTCAGAATTTGTACTTGTAACTGACAAGC
+
AAAABAFAFFFFGGGGFGCGGBF5BD566BA2BEGE2E2D55D3BB2B22BF22111B1B2B55555BB31000B>544BF@FG333B3?BF3B311333B3B?4444BF3B/0BB033B?FAG3BFBB?B?1??111?B1F/?//<@FC/?0?11?11@?DGF>>>1><><111>>==0/<.<0<<=..<<.;0:0;/:;000;0:CGC:0009;0;0/00000;09;=;0;0;0=CF;;C0;99;F0.9
@M05620:37:000000000-D9766:1:1101:11791:3000 1:N:0:44
AGTGCCAGCTCTCAATCGCACAGGGGACCCAGGGCCTGGCCCCTCCATCCAGAAAAACTATGACCTCACCCGCTACCTGGAGCACCAACTCCGCAGCTTGGCTGGGACCTATGTGAGTATCCAGCGTAGTAATCTGGGAGTTGGGGAGGAGTGAGCAGTTGGGCAAAGACAGTCCTAACCGCGGAGGGTTCTGGTAAATGATGGGGTGAGGAGGGGCTCTTTGGCTCCCACCAGTCCCCCTGTCTGGTCTA
+
A>AAAFB@1CBDFGFGGAFGEGFGFEGEEGCGGEGGCABBAGE/EFFHFHCGGEGH0EAAGFFGFHEGGECEGFCGHDGGHGHFBFGHFFGGEE>EECF0?0</??FGGGHHHG2FDF21G2>BGG/<B/222@21100/?011/-.->.>>000/<<DHHFC.<C.//::/CG0C00/.;-;--9-@9C.90909/;9B9//9A--999-/BF@@99-///99/;B-;FFFA;9//;AB-;9///;;/9/
@M05620:37:000000000-D9766:1:1101:12877:3042 1:N:0:44
ACCACACCTTCTACAATGAGCTGCGTGTGGCTCCCGAGGAGCACCCCGTGCTGCTGACCGAGGCCCCCCTGAACCCCAAGGCCAACCGCGAGGAGATGCCCAGGCCAGTAGCCCGCTAGCTCTTCTGGTGGCCGCCTCACTCCTTCATGGGCTCCCGGCGCTGCGCCCTTTCTCACTGGTTCGCTCTTCTGCCGTTTTCCGTAGGACTCTATTCTCTGACCTGAGTCTCCTTTGGAACTCTGCAGGCTCTA
+
AAAAA4>>FFFFGGGFGGGFFCGFEA2E4AFG3FFE2AE22FAFHGEEE1E15333FHGE000>F1>EEFG233?EED/?//?F/F//BCF///?/2?2201C////?11111F----.<=00<D00<=/.<CC-:.;/:C0;00;0;;0../9CE.---;--.9-9--/;/9BFBBFB;//--9:./B///9@;./9//./.../9/;//99B//9//BBFBB.BBBBFFFF////9;BFBB/9F.;FF/
@M05620:37:000000000-D9766:1:1101:20519:3102 1:N:0:44
ACCACACCTTCTACAATGAGCTGCGTGTGGCTCCCGAGGAGCACCCCGTGCTGCTGACCGAGGCCCCCCTGAACCCCAAGGCCAACCGCGAGAAGACGCAGGTGGGTGGCCCGCTACCTCTTCTGGTGGCCGCCTCCCTCCTTCCTGGCCTCCCGGAGCTGCGCCCTTTCTCACTGGTTCTCTCTTCTTCCGTTTTCCGTCGGACTCTCTTCTCTGCCCTGCGTCTCCTTTGGAACTCTGCCGGTTCTAGA
+
CCCCCCCCFFFFGGGGGGGGGGHHGGGEGGFHHGGGGGGGGHFHHGGGGGGGHHHHHHHGGFGGGGGGGGGHFHHGGGGHGHHHHGGGGG/DGGHHC?/<//<?/>CE-<C<ADD@@GHHHFB000;/;.:C-@AAEGGGG/FGGGF;FAB.CG.999-.:B@=9CBFBFFB0;FBB0B09BFFFF9;09BA90;.00.;.;@-;-/9;FFBBBF90;.0.:@F999FFFBB/00009;090:@-;.0000
@M05620:37:000000000-D9766:1:1101:19523:3110 1:N:0:44
ACCACACCTTCTACAATGAGCTGCGTGTGGCTCCCGAGGAGCACCCCGTGCTGCTGACCGAGGCCCCCCTGAACCCCAAGGCCAACCGCGAGAAGATGCCCAGGTGAGTGGCCCGCTACCTCTTCTGGTGGCCGCCTCCCTCCTTCCTGGCCTCCCGGCGCTGCGCCCTTTCTCACTGGTTCTCTCTTCTGCCGTTTTCCGTAGGACTCTCTTCTCTGACCTGAGTCTCCTTTGGAACTCTGCAGGTTCTA
+
CCCCCCBACFFFGGGGGG5BGGHHGGGBAEHFGFGE?FEGDHGHHGFEFEFGFGHHHHHAECCGGGGGGGGHHHHGGGGHGHHHHGGGGGBDGGHGHGHHHHHGHGHHHHGGHHGGGGGHHHHHHHHHHHGHHGGGGGHGHHGHHGGGGGGGGGGGGB-CDFFFFFFFFFFFFFFFFFFFFFFFFFFFFFFFFFFFFFFFFFFDFEFFFFFFFFFFFFFFFFF;BFFBFFFBFFFFFFFFFFFFFFFFFF;
@M05620:37:000000000-D9766:1:1101:10247:3111 1:N:0:44
AGCACCAGCTCTCCATTGCACAGGGTGCCGAGCGCGTGGCCCATCCATCGAGAAAGCCTATGACCTCACCCGCCACCTGGGGCACCCGCTCGGCAGCTAGGCTGGGACCTATGTGAGTATCCAGCGTAGGAATCTGGGCGTTGGGGCGGCGTGCGGCGTTGGGGACAGCCAGTCCTAACCGTGGAGGGTTCTGGTAAATGATGGGGTGAGGAGGGGCTCTTTGGCTCCCACCAGTCCCCCTGTCTGGTCTA
+
>A11>>CFAFFFGGFA3BB3B1B0AAABA0AEAAEAAAA?0G/BGH1FF/BFA/@BBGGH1@@DFBBFGGH/E/>EGH0B//?EEGE>E@E//</>/<110?1?EG?GCF<DGGG<BGFGHFBFCCE>CGB1>DHHHE.<CCCECC.C@-A9--;@-;;@@F@@---;-9-;BFFF/FF?=BE@-;-@BFFFFFB//BBF/BFFFFA@-AA/9A@@?<EFBFBFFEFEFFFBAFFBBFFF@FFFFFFFFF/
@M05620:37:000000000-D9766:1:1101:12381:3120 1:N:0:44
AGTGCCAGCTCTCAATCGCACAGGGGACCCAGGGCCTGGCCCCTCCATCCAGAAAACCTATGACCTCACCCGCTACCTGGAGCACCAACTCCGCAGCTTGGCTGGGACCTATGAGTATCCCGCGTCGGAATCTGGGCGTTGGGGCGGAGTGCGGAGTTGGGGCCAGACAGTCCTAACCGTGGCGGGTTCTGGTGAATGATGGGGGGAGGAGGGGCTCTTTGGCTCCCACCAGTCCCCCTGTCTGGTCTATC
+
BBABBFFFBFFFGGBGGGGGGGHHGGGGEGGHGGGGGGHHHHGHGGHHHHGHFHHHHGHHHHGHHHHHHHHGGGGGHHHHHHGHHHGHGHHHGGGGGHHHGHHGGGHHGHHHH3GFGGH32?DB<</>/?FGHFBH.>>ADHGGFGG-ACC0;A-;;/;/-@A-;EFEFF:BFFFBFFBDFF-;BF;.AFFF;.;F/;9BFFFF-@;BFDFBDFABEF/FFBF/B.EFF?EF;9BFEF=EFFFF///B/;:
@M05620:37:000000000-D9766:1:1101:12365:3132 1:N:0:44
AGTGCCAGCTCTCAGTCGCACAGGGGACCCAGGGCCTGGCCCCTCCATCCAGAAAACCGATGACCGCACCCGCTACCTGGAGCACCACCTCCGCAGCTGGGCTGGGACCTATGTGTGTCCCGCGTCGGAGTCTGGGCGATGGGGGGACGAGCGGCGATGGGGCCAGGCAGACCTAACCGTGGCGGGTTGTGGTCGATGCTGGGGGGAGGCGAGGGTCTATTGCTCCCCCCAGTTCCCCTGTCTGGTCTCTC
+
ABAABFFFBFFFGG5BFFGEGGHDFEAEEE2FBEGGGGFHHHGEGABGGGEGD3GHHG0EEF5FH0EEE/?//EEGE3@F?FB?GHH//BG?EFEEGH2?</2?AE0?BG2?F2>200<<?//<AD@C-<./<0</CC-;EGHC:>-99-;;B--;-@FAA.9;A...99..;;B/;F-;A9@=---;-9AAFB-9./.99BDD-@D@AF--;9-AB.////;BFF.9.--99/;;;BB./;9BF;////9
@M05620:37:000000000-D9766:1:1101:16014:3142 1:N:0:44
ACCACACCTTCTACAATGAGCTGCGTGTGGCTCCCGAGGAGCACCCCGTGCTGCTGACCGAGGCCCCCCTGAACCCCAAGGCCAACCGCGAGAAGATGAAGGTGGGTGGCCCGCTACCTCTTCTGGTGGCCGCCTCCCTCCTTCCTGGCCTCCCGGAGCTGCGCCCTTTCTCCCTGGTTCTCTCTTCTGCCGTTTTCCGTAGGACTCTCTTCTCTGCCCTGCGTCTCCTTTGGACCTCTGCCGGTTCTCGA
+
BCCCBBCBFFFFGGGGGGFGGGHHGFGBFEHGHFGFDEGGGHGGHGGGGEFGHHHHHHHGGGGGGGGGGGGHFHHGGGGHGHHHHGGGDF>CGGHEGHHHGE?G/>CCF?>FCGGGGHHHHHHHHFGGG.CCDGGGHGGHGGGG;C:CFFGGGGGG-CBAFFFFFFFFFFFFFFFFEFFFFFFFFFFFFFFD;;FFFFFBFFFF0BBFFFFFFFFFFBFFFFFFCFFFF0;FF:0;/;B0B0;>;A.;;AB
@M05620:37:000000000-D9766:1:1101:11539:3155 1:N:0:44
ACCACACCTTCTACAATGAGCTGCGTGTGGCTCCCGAGGAGCACCCCGTGCTGCTGACCGAGGCCCCCCTGAACCCCAAGGCCAACCGCGAGAAGATGAAGGTGTGTGGGCCGCTACCTCTTCTGGTGGTCGCCTCCCTCCTTCTTGGCCTCCCGGAGCTGCGCCCTTTCTCCCTGGTTCTCTCTTCTGCCGTTTTCCGCAGGACTCTCTTCTCTGCCCTGCGTCTCCTCTGGACCTCTGCTGGTTTTCGA
+
CCCCCCCAFFFFGGGGGGFGGGHHGFGBFEHFGFFGCFGEGHHHHGGGGGGGHHHHHHHGGGGGGGGGGGGHHHHGGGGHGHEHHGGGCG/<CGGFHHF2222?1?F?A/??-CDGG0<DHHHHHFGHG.0<DDDGHGCGGFCH0;0:/;:FEF?9-;99:BAGGF;BB0BFFFFF?FFBFBBFFBFFFFFD.9FFBBD.;@@E.:FFFBBFFFFFE0;:.EDDFFFFF/BBB0.;/;:0B9;BFF.;:B.
@M05620:37:000000000-D9766:1:1101:13921:3171 1:N:0:44
AGTGCCAGCTCTCAATCGCACAGGGGACCCAGGGCCTGGCCCCTCCATCCAGAAAACCTATGACCTCACCCGCTACCTGGAGCACCAACTCCGCAGCTTGGCTGGGACCTATGAGTATCCAGCGTCGGAATCTGGGCGTTGGGGAGGAGTGAGGAGTTGGGGCAAGACAGTCCTAACCGTGGAGGGTTCTGGGAAATGATGGGGGGAGGAGGGGCTCTTTGGCGCCCACCAGTCCCCCTGTCTGGGCTATC
+
>A>AAFFFBFFFGGGGGGGGEGHHGGGGGGHHGGGGGEHFFHGHGGGHBGHGGB3GHGEHHHFHHHCGHHHGGFFGHHHGHHHGFHHHGFHHGGGGGHHHGHHGGGHHGHHHHHFBFHBDDFGF?/>A<FFHHHBG/<->DG@D.<CFG<<=FH0CC/0:AG.-CEGGGGCFGGFFGGGAGGDEDD9.;CFF..BE/BB/BBFF-BBFFFFFFFF-ABBFFE/-;@DFFFFFB/FFFFCABBFB/..;FF/
@M05620:37:000000000-D9766:1:1101:9436:3172 1:N:0:44
ACCACACCTTCTACAATGAGCTGCGTGTGGCTCCCGCGGAGCACCCCGTGCTGCTGACCGAGGCCCCCCTGAACCCCAAGGCCAACCGCGAGAAGATGCCCAGATGAGAGGCCCGCTACATCTTCTGGTGGCCGACTCCCTCCTTCCTGGCATCCCGCAGCTGCGCCCTTTCTCACTGGTTCTCTCTCCTGCCGTTTTCCGTAGACCTCTCTTATCTGACCTGCGTCTCCTTTGGAACTCTGCAGGTTCTA
+
1A>1AAAAFFFFAFGDDFFFF1B1AABF0?GHFF0A0AE?EGCHHGGEA>EA111BG>EEEE?GCE>EEGGCGEGAFGGC/CHH//?>CCC<//?11?FCGH//>FG11<<CFG-<-<A000<DG00;;:CGH?--:.9.;CEF0;900;;/9BFGG--;-//:;@F@@FFFFFFFFFFFF/FFFFF/;;BFF@-BFEFBA9A--/;/;FFFB/;B///;/F--;9;BFFFFFF/BBBFF/;BFF--//;/
@M05620:37:000000000-D9766:1:1101:18184:3185 1:N:0:44
AGTGCCAGCTCTCAATCGCACAGGGGACCCAGGGCCTGGCCCCTCCATCCAGAAAACCTATGACCTCACCCGCTACCTGGAGCACCAACTCCGCAGCTTGGCTGGGACCTATGCGTATCCCGCGTCGGAATCTGGGCGTTGGGGCGGCGTGCGGCGTTGGGGCCAGACAGTCCTAACCGTGGCGGGTTCTGGTCAATGATGGGGTGAGGAGGGGCTCTTTGGCTCCCACCAGTCCCCCTGTCTGGTCTCTC
+
>A>AAFFFAFFFGGGGGGGCEFHGGGGEAEGHF2E22AGFAGGHGGGDEFHGBC3FHDG3FGDHHG3GHHGGG>EEHHHHFGHGCGGHGGFHFFGEEFHHGGHGGGGGGGHHHFDE/CCH2/BDA@CG@FFHGHHH.><@DHGG.;B@FFDD;D-9;>@FFF.@DFFFFFFFFFFFFFFFEFDDFF@E?FFF;/BFFFFFFFFF9@EFF/ADDFF;FBBFFFF9BEFFFFFFFFFFFFFFFFFFFFBF/BB
@M05620:37:000000000-D9766:1:1101:11380:3197 1:N:0:44
AGTGCCAGCTCTCAATCGCACAGGGGACCCAGGGCCTGGCCCCTCCATCCAGAAAACCTATGACCTCACCCGCTACCTGGAGCACCAACTCCGCAGCTTGGCTGGGACCTATGTGAGTATCCAGCGTAGGAATCTGGGAGTTGGGGAGGAGTGAGGAGTTGGGGAAAGACAGTCCTAACCGTGGAGGGTTCTGGTAAATGATGGGGTGAGGAGGGGCTCTTTGGCTCCCACCAGTCCCCCTGTCTGGTCTA
+
1?1AAF@@AFFFGGGGGFFFECEGCGGE0EHGFAAEAAGF0GGHGGHFAGGE1B1GGECFHG2FGHHHHHFGGGCEHHHFHHHEFEEHGFHHGGC@ECGHGHHGCFFHEGHHHHEHHFGDGFFGCC<EGCHHHHDGHGGGGHHHCC.ACCFHHHHHHCGF0C@CGAECCCGHGHHHHHHFGCE@BEG?9CFGGG9CFGGBF0FBA9B@EFFFFF?@@?FFBBBBF/9AE9FBEFBB/FFF<EFFFB/;BB;
@M05620:37:000000000-D9766:1:1101:11386:3264 1:N:0:44
ACCACACCTTCTACAATGAGCTGCGTGTGGCTCCCGAGGAGCACCCCGTGCTGCTGACCGAGGCCCCCCTGAACCCCAAGGCCAACCGCGAGAAGATGAAGGTGGCTGGCCCGCTACCTCTTCTGGTGGCCGCCTCCCTCCTTCCTGGCCTCCCGGAGCCGCGCCCTTTCTCACTGGTTCTCTCTTCTGCCGTTTTCCGTAGGACTCTCTTCTCTGACCTGCGTCTCCTTTGGAACTCTGCAGGTGCTAGA
+
BB3ABBABFFFFGGGGFGGGGGHFGEGGHGHHHGGGGGGCGHHHHGGGEEGGHGHHHHHGGGGGGGGGGGGHHHHGGGGHGHHHHGGGGGGGCAHHGFFGEF2</00?EA0/-<@<AF1G0DHHE0=CFG<CGF.EHEGHDHBGGGF9CA0CE.9-;--.;A--;-99//F////99B//;999/BBFBF/B.9/;/9./AD./://9//BFFFB//;/9..-.;.9BFF/B/B//9//:B/B../:;/B/
@M05620:37:000000000-D9766:1:1101:9645:3294 1:N:0:44
ACCACACATTCTACAATGAGCTGCGTGTGGCTCCCGAGGAGCACCCCGTGCTGCTGACCGAGGCCCCCCTGAACCCCAAGGCCAACCGCGCGAAGATGCCCAGGTGAGTGGCCCGCTACCTCTTCTGGTGGCCGCCTCCCTCCTTCCTGGCCTCCCGGGGCTGCGCCCTTTCTCACTGGTTCTCTCTTCTGCCGTTTTCCGTAGGACTCTCTTCTCTGACCTGAGTCTCCTTTGGAACTCTGCAGGTTCTA
+
BBBBBBB>BDFFGGGGGGABGFHHGGGA4BGGG2AE2EEEAGFHHGGEEEEGFHGHHHHAEE?EGGGGGGGHGHHGGGGHGHHHHGGGGG<>BGG?GHHHHHHFHHHGHHGGHHGGGCGHHHHHHHHGHFDFHGGGGGHGGGGGGGGGFGFGGGGGGA-;@F?EFFFFFFFFFFFFFFFFFFFFFFFF9FFFFFDFFFFFFFF?DBFFFFFFFFF;;FBFFFF/BFF/;FFFF/B/FFFFFFFFFFAFFF9
@M05620:37:000000000-D9766:1:1101:14334:3294 1:N:0:44
ACCACACCTTCTACAATGAGCTGCGTGTGGCTCCCGAGGAGCACCCCGTGCTGCTGACCGAGGCCCCCCTGAACCCCAAGGCCAACCGCGAGTAGCCATAGGCGACTGGACGGCAACCGCTTCCGGTGGCCGCCTCACCCCTTCCTGGCCTCCCGGAGCCGGGTCCTATCTTCGTGGGTATTTCTTCTGCCGCTTTTCGCAGACCTCTCTTCACTGACCTGCGCAACCTTTGGCACTTTGCCGGTTATAGG
+
AA?1AAAAFFFDEFGDAEG1B1B1AAABG0GH1FAE0AE/EHHHHGCGE/FADB1AF00E@ECGE/>EGGGBG1??EG////GFAFE/B@C//0111?11111<//></0<-<---<<-<-.:/.---.CGA9-.:/...:9.9/0C/..0;...---9-9----;B/9/;/B-;---;////;/;//9/F----9/9-----9;//9/;///99/////9-----9-/9BBB/9/-//;/;==---////
@M05620:37:000000000-D9766:1:1101:13978:3307 1:N:0:44
ACCACACCTTCTACAATGAGCTGCGTGTGGCTCCCGAGGAGCACCCCGTGCTGCTGACCGAGGCCCCCCTGAACCCCAAGGCCAACCGCGAGAAGACGCAGGTGGGTGGTCCGCTACCTCTTCTGGTGGTCGCCTCCCTCCTTCTTAGCCTCCCGGAGCTGCGCCCTTTCTCCCTGGTTCTCTCTTCTGCCGTTTTCCGTAGGAGTCTCTTCTCTGCCCTGCGTCTCCTATGGGCCTCTGCTGGTTCTCGA
+
BAAABBBBFFFFGGGGGG5FGCHHGAAAFAGFBFFEDGGGGHHHHGGCEAEFHHHFHHHE0EGGGDGGGGE2FEHGGG/GE/GHHG/<CF/<@FFE</////0?/>..<<11<@.@@/<<<DFFF0<CE.0:;CDDH./9CF9B00000/9;A.99:@-.;CB99--//9//;99/99;FB9//B99BBFFF..;A//:/9DFF99;9B/FFF//;B/99.AAA-9FFF//;/..;.;9BF/;/;//;/./
@M05620:37:000000000-D9766:1:1101:13997:3314 1:N:0:44
ACCACACCTTCTACAATGAGCTGCGTGTGGCTCCCGAGGAGCACCCCGTGCTGCTGACCGAGGCCCCCCTGAACCCCAAGGCCAACCGCGAGAAGACGAAGGGGGGGGGCCCCGTACCTTCTTCGGGGGCCGGCTCCCTTCTTCCCGGCCCTCCCGAGCTGCGCCCCTTCCCACCGGGTCTCTCCTCTGCCCGTTTCCCGAGGGCTCTCCTCTCTGGCCTGAGGCTCCCTTGGAAATCTGCAGGGTCTAGA
+
CCCCCCCCFFFFGGGGGGGGGGHHGFGAEEHHHGGGEGGGGHHHHGGGEGGGGHHHHHHGGGFGGGGGGGGGHHHGGGGHGHHHHGGGGGCGCGHH2//</?//-;--@-@F--.-;E000:00.;.-;-;--;-.;E/0;0;0;/;C>D-.;D.;.:-;00--;@-9A///0;..@=D-/000/;/000;.;;FF0B0.:;C-;../0/:/0/;00;A0.9:....;.;F/F0900:090;0;-;//0;0
@M05620:37:000000000-D9766:1:1101:11008:3384 1:N:0:44
ACCACACCTTCTACAATGAGCTGCGTGTGGCTCCCGAGGAGCACCCCGTGCTGCTGACCGAGGCCCCCCTGAACCCCAAGGCCAACCGCGAGAAGATGAAGGTGCGTGGACCGCTACCTCTTCTGGTGGCCGCCTCCCTCCTTCCTGGCCTCCCGGAGCTGCGCCCTTTCTCCCTGGTTCTCTCTTCTGCCGTTTTCCGTAGGACTCTCTTCTCTGCCCTGCGTCTCCTTTGGACCTCTGCCGGTTCTCGA
+
CCCDCBCBFFFFGGGGGGGGGGHHGGGGFGHHHGGGCGGEGHHHHGGGEGGEHHHHHHHGEGGGGGGGGGGHHHHGGGGHGHHHHGGGGGGGGGHBHHGHFF221>FE?/?FDGCFCFFDGHHHHF0<D.<@C?:EGEGHGHHGG00;AFFGGGGF?-;.009:AFDFFFFFFFFFE0BBFFFFFBFF000@AA9EFFDBAA?F0/;BFFFFFFF00;.:AA-.;AF0B:BFF0;/;BBFF:@ABA;BBEB
@M05620:37:000000000-D9766:1:1101:12863:3401 1:N:0:44
ACCACACCTTCTACAATGAGCTGCGTGTGGCTCCCGAGGAGCACCCCGTGCTGCTGACCGAGGCCCCCCTGAACCCCAAGGCCAACCGCGAGAAGATGCCCAGGTGAGTGGCCCGCTACCTCTTCTGGTGGCCGCCTCCCTCCTTCCTGGCCTCCCGGAGCTGCGCCCTTTCTCACTGGTTCTCTCTTCTGCCGTTTTCCGTGGGACTCTCTTCTTTGCCCTGGGTCCCCTTTGGAACTCTGCGGGTTCTA
+
AAABABBA>BBFGGGGGG5BFFHHGEG2AEF2BABB2EEEEGAFFEGAEB1BAFGHHHF0@ECEGGGEG>1GBGGGGFEHFHGHHGEEBD/>>DH2FHHHHHHGGHHHHHEEFHGGC?DGHHFFHHHGGH<<CCC?EAHEHHG/GFGFGGFGGGGGDC-:-.FGACFF>FBFFFBFBFFFBB/:B9BF;BBFFFDFEAF/.;.;@.9.///9/9//9B/BBFF../99A:BFBFFF/;/9/;B-9@BF.:/
@M05620:37:000000000-D9766:1:1101:13184:3429 1:N:0:44
ACCACACCTTCTACAATGAGCTGCGTGTGGCTCCCGAGGAGCACCCCGTGCTGCTGACCGAGGCCCCCCTGAACCCCAAGGCCAACCGCGAGAAGATGCCCAGGTGAGTGGCCCGCTACCTCTTCTGGTGGCCGCCTCCCTCCTTCCTGGCCTCCCGGCGCTGCGCCCTTTCTCACTGGTTCTCTCTTCTGCCGTTTTCCGTAGGACTCTCTTCTCTGACCTGAGTCTCCTTTGGAACTCTGCAGGTTCTA
+
BABCCCC>CFCFGGGGGG5BGGHHGGGAAEHBFAFE2EFFFHGGHGGAEEEGFHHHHHGAE@?EGGGGGGEHFHHGGGGHGHHHHGGGGG/>CGHBFFHHHHHGHHGHHHGGHHGGGGGHHHHHHHHHHHGHHGGGGGHGHHGHGGGGGGGGGGGGGF;;DFBFCFFFFFFFFFFFFFFFFFFFFFFF;:BFFFDFFFFFFFFFFFFFFFFFFFF:;B0:FFB/:BF0;FFFFFFFFFFFFFFFFFFFFFF
@M05620:37:000000000-D9766:1:1101:19099:3476 1:N:0:44
AGTGCAGCTCTCAATCGAACACGGGGCCCCCGGCCTGGGCCCTCCCTCCCGCAAACCTCTGACCTCACCCGCCACCTGGAGCACCCACCACGCAGCTTGGCTGGGCCCTCTGTGCGTATCCCGCGTCGGAATCTGGGCGTTGGGGCGGCGTGCGGCGTTGGGGCAAGCCCGTCCTAACCGTGGCGGGTTCTGGTAAATGATGGGGTGAGGCGGGGCTCTTTGGCTCCCACCAGTCCCCCTGTCTGGTCTAT
+
>1>>AF1BBBBBBFFFEBAFA1AEE00AE0/AAAE/FEAABEAFG/BB?FE>E>/0B0B@11BFB@1?GHC//>/B0BG0B0?B?EG///?<?B<>010?<<?CA/?AF/??GGFCFAGHHG.-A-<<A-;CHCCHH.--=;FG@.-;99;@A9@;99@@F@?-@FF----9BFFFFFF?BF@;-@@99AFFF:;BFFF/;FFFF9@AAF--@@@@@9BFFFF//9EFFFF-:BBFFFF?FFFFFFE/9;B
@M05620:37:000000000-D9766:1:1101:15204:3573 1:N:0:44
ACCACACCTTCTACAATGTGCTGCGTGTGGCTCCCGAGGAGCACCCCGTGCTGCTGACCGAGGCCCCCCTGAACCCCAAGGCCAACCGCGAGAAGATGCCCAGGGGAGTGGCCCGCTACCTCTTCTGGTGGCCGCCTCCCTCCTTCCTGGCCTCCCGGGGCTGCGCCCTTTCTCACTGGTTCTCTCTTCTGCCCTTTTCCGTAGGACTCTCTTCTCTGACCTGAGTCTCCTTTGGAACTCTGCAGGGTCTA
+
BCCCBCCACFFFGGGGGGBBGFHHGFGBEEHGHFGE?EGFGHGHHGGGGEGGHHHHHHHEEGGGGFGGGGGGGHHGGGGHGFGHHGGGGGBCFGHBFG2FFFC//>/<?FFAAGDC?DFHFFF00GD0D<...:@@DCCEFFAF90CBC/..0A?E.--;B=..@F.CBFFEBFBFFF//::FFFFF9BF//:.;/;BF/./;..99;F/FF/9FFF9B/B///;///;99/B/////:B/:9//9-//:/
@M05620:37:000000000-D9766:1:1101:13203:3577 1:N:0:44
ACCACACCTTCTACAATGAGCTGCGTGTGGCTCCCGAGGAGCACCCCGTGCTGCTGACCGAGGCCCCCCTGAACCCCAAGGCCAACCGCGAGAAGATGCCCAGGTGAGTGGCCCGCTACCTCTTCTGGTGGCCGCCTCCCTCCTTCCTGGCCTCCCGGCGCTGCGCCCTTTCTCACTGGTTCTCTCTTCTGCCGTTTTCCGTAGGACTCTCTTCTCTGACCTGAGTCTCCTTTGGAACTCTGCAGGTTCTA
+
BBCBCCCAFFFFGGGGGGGGGGHHGGGBAEHHHFGF?EEGDHHHHGGGGEGGFHHHHHHEGGCGGGGGGGGHHHHGGGGHGHHHHGGGGG/BDGHFHHHHHHHGHHHHHHGGHHGGGGGHHHHHHHHHHHGHHGGGGGHGHHGHHGGGGGGGGGGGGG-ADFFFFFFFFFFFFFFFFFFFFFFFFFFFFFFFFFDFFFFFFFFFFFFFFFFFFFFFFFFFFFFFFFF/FFFFFFFFFFFFFFFFFFFFFFF
@M05620:37:000000000-D9766:1:1101:15605:3584 1:N:0:44
ACACACCTTCCACCATGGGCCTGGTGTGGCTCCCGCGGCACACCCCCTTCTGCCTACCGAGGCCCCCCCGAACCCCAAGGCCAACCGCGGGAAAACCGAGGAGAGTGGCCCGCTCCCTCTTCTGGTGGCCGCCTCCCTCCTTCCTGGCCTCCCGGCGCTGCGCCCTTTCTCCCTGGTTCTCTCTTCTGCCGTTTTCCGTCGGACTCTCTTCTCTGCCCTGCGTCTCCTTTTGAACTCCTCCGGTTGTTGAT
+
AAAAAAAFFF1BF1FEGBAAA000BBB0A00BFGG0AE///BBFGG/AB0BFB1F1FGEE?E?FGGGG/>>>>CGG/C?F/?FGFGC/?/-->.00.-<-@-;.;:;::.::C@@GECFBFGGF0CFG99;AG.AFFFFFFBFFFF/A-9AFE?;@@>>@?--;@@EF9FFFBF9AFB/F/FBFFFF/FB@9-/;B/-;-@-@=-/9;/BFF/BB/;:B?-@-@-9;;F///-/99B//;9B@---;-;/9
@M05620:37:000000000-D9766:1:1101:13990:3610 1:N:0:44
AGTGCCAGCTCTCAATCGCACAGGGGACCCAGGGCCTGGCCCCTCCATCCAGAAAACCTATGACCTCACCCGCTACCTGGAGCACCAACTCCGCAGCTTGGCTGGGACCTATGTGAGTATCCAGCGTAGGAATCTGGGAGTTGGGGAGGAGTGAGGAGTTGGGGAAAGACAGTCCTAACCGTGGAGGGTTCTGGTAAATGATGGGGTGAGGAGGGGCTCTTTGGCTCCCACCAGTCCCCCTGTCTGGTCTA
+
ABAAAFFFAFFFGGGGGGGFGGHHGGGEEGHHGAEGCFHHGHGGGGHFHGHHFHHHHGHFFGHHHGHHHGGGG>EGHHHHHHHHHHHHGHFHGGGEEGFHGHGGGGHFGHHHHHFGHHHHHHHHHCCGFGGHHHHHHHGGGHHHGGGGGGEGHHHHHGGFHFDGGGHHGHHHHHHHHHHHGGGGFEGGCFGGGG;FGGGGGGGGGGDFFFFFFFFFFFFFFFFFFFFFFFFFFFFFFFFFFFFFFFFFFFF
@M05620:37:000000000-D9766:1:1101:21392:3646 1:N:0:44
AGTGCCAGCTCTCAATCGCACAGGGGACCCAGGGCCTGGCCCCTCCATCCAGAAAACCTATGACCTCACCCGCTACCTGGAGCACCAACTCCGCAGCTTAGCTGGGACCTATGTGAGTATCCAGCGTAGGAATCTGGGAGTTGGGGAGGAGTGAGGAGTTGGGGAAAGACAGTCCTAACCGTGGAGGGTTCTGGTAAATGATGGGGTGAGGAGGGGCTCTTTGGCTCCCACCAGTCCCCCTGTCTGGTCTA
+
AAABCFFFCFFFGGGGGGGGGGHGGGGGGGHHGGGGGGHHHHGHGGHHHHHHHHHHHGHHHHHHHHGHHHHGGGGGHHHHHHHHHHHHGHHHGGGGGHHHHHHGGCHHGHHHHHHHHHHHHHHHHGGGGGHHHHHHHHHGGHHHGGGGGGGHHHHHHCGHHHGGGGHHHHHHHHHHHHHHGGGGGGGGEFFGGGGGGGGGGGGGGGGFFFFFFFFFF;FFFFFFFFFFFFFFFFFFFFFFFFFFFFFFFFF
@M05620:37:000000000-D9766:1:1101:12313:3667 1:N:0:44
ACCACACCTTCTACAATGAGCTGCGTGTGGCTCCCGAGGAGCACCCCGTGCTGCTGACCGAGGCCCCCCTGAACCCCAAGGCCAACCGCGAGAAGATGAAGGTGAGTGGCCCGCTACCTCTTCTGGTGGCCGCCTCCCTCCTTCCTGGCCTCCCGGAGCTGCGCCCTTTTTCACTGGTTCTCTCTTCTGCCGCTTTCCGTAGGACTCTCTTCTCTGCCCTGCGTCTCCTTTGGAACTCTGCAGGTTCTAGA
+
>AAAAAAAFFFFGGGGFGG1GDGFGAEBEEHHCFGEEGGGGHHHHGGGGGGGGHHHHHHE?ECGGCGGGGGHHFHGGGGH/CHHHGG<CGGGCGGHGHGGDC1?1??FFGFE/A?@CHHHHHHHG<GHCFCCGGCFHECGGHCGBGFBFFFGG?.-;A@9BC-AE?-///;9//;9BFFFFFFFFFFFFF/@--9A9/99AB-BFFBBFBFFFFFE/;;99---9ABFFFBFBB/9B:9BF/B-9/:/9B/
@M05620:37:000000000-D9766:1:1101:18143:3676 1:N:0:44
AGTGCCAGCTCTCAATCGCACAGGGGACCCAGGGCCTGGCCCCTCCATCCAGAAAACCTATGACCTCACCCGCTACCTGGAGCACCAACTCCGCAGCTTGGCTGGGACCTATGTGAGTATCCAGCGTAGGAATCTGGGAGTTGGGGAGGAGTGAGGAGTTGGGGAAAGACAGTCCTAACCGTGGAGGGTTCTGGTAAATGATGGGGTGAGGAGGGGCTCTTTGGCTCCCACCAGTCCCCCTGTCTGGTCTA
+
AAAABFFFBCFFG4FGGGGAECHCGEEFGGHGCFFEGGHHHDGHGGHHHGHHHHGGHFHHHDHHHFHFEGHGG/EEHHHHBGFGHHFGFFHG>E?FEFFGGFHGGGHHGHHHHHHHHHHHHHHHHGEGGGHGHHHHHHHGGHHHGGGGGGEGHHHHHGHHHGGGGGHGHHHHHHHHGHHGGGGGGGGGEAFGGGFFGGGGGGGGGGADFFFFFFFFFFFFFFFFFFFFFFFFFFFFFFFFFFFFFFFFFFF
@M05620:37:000000000-D9766:1:1101:11114:3678 1:N:0:44
ACCACACCTTCTACAATGAGCTGCGTGTGGCTCCCGAGGAGCACCCCGTGCTGCTGACCGAGGCCCCCCTGAACCCCAAGGCCAACCGCGAGAAGATGACCAGGTGAGTGGCCCCCTACCTCTTCTGGTGGCCGCCTCCCTCCTTCCTGGCCTCCCGGGGCTGCGCCCTTTCTCACTGGGTCTCTCTTCTGCCGTTTTCCGTACGACTCTCTTCCCTGACCTGGATCCCCTTTGGAACTCTGCAGGTTCTA
+
ABAABBBAFFFFGGGFFFGGGGHGCEGEEEHHHGGFDFGCFHHHHGGGEEGAGGHHHHGGCGGGFE>EGGGGHHFGGEEFEEHEAFFFGCGFFAGHFH2?G20?11101??<GH---<<G1D1F110<=<E.C--@.:GEB/C/C0G0:C.99.CFAA--9-..;-;B;FF9B/9///B.;.;/BB/:/9//;9:DFF/BD/9.;.AA./:9F9/.//.:F/B..//.:9.;FBF/B//99////;.B///
@M05620:37:000000000-D9766:1:1101:18138:3701 1:N:0:44
AGTGCCAGCTCTCAATCGCACAGGGGACCCAGGGCCTGGCCCCTCCATCCAGAAAACCTATGACCTCACCCGCTACCTGGAGCACCAACTCCGCAGCTTGGCTGGGACCTATGTGAGTATCCAGCGTAGGAATCTGGGAGTTGGGGAGGAGTGAGGAGTTGGGGAAAGACAGTCCTAACCGTGGAGGGTTCTGGTAAATGATGGGGTGAGGAGGGGCTCTTTGGCTCCCACCAGTCCCCCTGTCTGGTCTA
+
>A>AAFFFBFFFGGGGGGGGGFHACE?ECFHHGGGGGFHHGHGHGGHGHFFHGHFHFGGFHFHHFFFHHAFEF?EEF3GHFF2CHFHEF3FG?EFGFGHHG3CFFEHGGGFBFHHHGHHHHHHHGG?BC?@GFHFDGHGAA0GHGGACCC?<.DDG<.</=GC?EDEHHGFHGHFGHFHC?.:@AFGFA.90FF0;FBFFF0FGGGF-AFF9;DDFFFFFF/F99:BE.:9DEFFB9FF?;.FB/BBBB/;
@M05620:37:000000000-D9766:1:1101:9128:3723 1:N:0:44
ACCACACCTTCTACAATGAGCTGCGTGTGGCTCCCGAGGAGCACCCCGTGCTGCTGACCGAGGCCCCCCTGAACCCCAAGGCCAACCGCGAGAAGATGCCCAGGTGAGTGGCCCGCTACCTCTTCTGGTGGCCGCCTCCCTCCTTCCTGGCCTCCCGGCGCTGCGCCCTTTCTCACTGGTTCTCTCTTCTGCCGTTTTCCGTAGGACTCTCTTCTCTGACCTGAGTCTCCTTTGGAACTCTGCAGGTTCTA
+
BBAABBBBFFFFGGGGGGFGGGHHGEGEGEAFFGGGGGGGGGHFEFGGAFFFHGHHGHGGG@EGGGGGGGFFHFHGGGGHGAGHHGDECGDDGGHGHFHHHF/?FGH0FGGEFE-@D?GHHHHHH0=GGHGHHGGGGGHGHHGHHGGGGGGGGGGGGG--;-;DFCFFFFFFFFFFFFFFFFFFFFFF:BFFFFDFFFFFFFF.ABBFFFFFFF/:;F/;FFF/.;:::BFFFFFFFFFFFFFFFFFFFFB
@M05620:37:000000000-D9766:1:1101:21127:3735 1:N:0:44
ACCACACCTTCTACAATGAGCTGCGTGTGGCTCCCGAGGAGCACCCCGTGCTGCTGACCGAGGCCCCCCTGAACCCCAAGGCCAACCGCGAGAAGATGAAGGTGCGTGGCCCGCTACCTCTTCTGGTGGCCGCCTCCCTCCTTCCTGGCCTCCCGGAGCTGCGCCCTTTCTCACTGGTTCTCTCTTCTGCCGTTTTCCGTAGGACTCTCTTCTCTGCCCTGCGTCTCCTTTGGAACTCTGCAGGTTCTAGA
+
BBB@BABAFFFFFDGGDGGFGEHGGEEA4EHHFGGG?EGC2GGGHGGGEEGG5DGHHHHGGG?FGFGGGGGHHHHGGGGHEHHHEGEEGGGGGDHBDGHFH1FF1>FDGCGEGGGGGHHHBGEHHHHHGGGGGGGGHGHHGHGGGGGGGGBAEAFBGGGFGFBBFBBFFFFFBFFFFFFFFFFFFFFFFBFB99FFFFDFFFDFFFFFFFFFFFFFBFFFF.>A?FFFFFFBFFFFFFFFF/;F9BBFBF;
@M05620:37:000000000-D9766:1:1101:19025:3743 1:N:0:44
ACCACACCTCAACAATGGGCCCCGTGTGGCCCCCGCGGCCCACCCCCTTCTGCGTACCGAGGCCCCCCCGCACCCCAAGGACAACCGCGCGAAAACCCAGGAGAGTGGCCCGCTCCCTCTTCTGGTGGCCGCCTCCCTCCTTCCTGGCCTCCCGGCGCTGCGCCCTTTCTCCCTTGTTCTCTCTTCTGCCGTTTTCCGTCGGACTCTCTTCTCTGCCCTGCGTCTCCTTTGGACCTCTTCCGGTTCTCGAT
+
AAA1AAAAFF1BFGGGF11A00AABBFH0F00AEEAEEA/A?////>/0BBGH/BBEEEEGGGGGEGG<///>>CGCFCF0FGHHG?<<-<<<<-;;.=;E.;:;CGGG9;AGGAGGGGGGGGGGGGGF;;@@FFFFFFFFFFFFF/-;FFFFF@@@@@@F@;A?@FFFFF/FF9;BFFFFFFFFFFFBB@;;FFFFFF-@@@@@FFFFFFFFFFBFFFFE@F@BFF;F;//B/;9F/9;FF@;A-;99BF
@M05620:37:000000000-D9766:1:1101:12721:3768 1:N:0:44
ACCACACCTTCTACAATGAGCTGCGTGTGGCTCCCGAGGAGCACCCCGTGCTGCTGACCGAGGCCCCCCTGAACCCCAAGGCCAACCGCGAGAAGACGCAGGTGCCCGGTCCGCCACCTCTTGTGCTCCTCGCTCCCCTCCGTCCTTGCCTCCCGGCGCCGCGCCCTTTCTCCCTTGTTCTCTCTTCTTCCGTTTTCCATTCTATTCTCTTCCCTGCCCTTCCTCTCCTATGGTCCAGTTCCGGGTTTCGA
+
AABCCBCCFFFFGGGGGGGGGGHHGGGGDGHHHGGGGGGGGHHHHGGGGGGGHHHHHHHGGGGGGGGGGGGHHHHGGGGHGHHHHGGGGGGGGGHH2?<AD/0??00?--->--.-<CG.0=0=000000;.:..=.::C9.;FCE00;000:E.9-;@-----;:-/::0:;/:0/B:0BFF0000;00090:B?:00000000;BFFFB00;FF?..:/;/;0F//00::0:0:0000;B.:-9..0;;
@M05620:37:000000000-D9766:1:1101:12110:3814 1:N:0:44
ACCACACCTTCTACAATGAGCTGCGTGTGGCTCCCGAGGAGCACCCCGTGCTGCTGACCGAGGCCCCCCTGAACCCCAAGGCCAACCGCGAGAAGATGCCCAGGTGAGTGGCCCGCTACCTCTTCTGGTGGCCGCCTCCCTCCTTCCTGGCCTCCCGGAGCTGCGCCCTTTCTCACTGGTTCTCTCTTCTGCCGTTTTCCGTAGGACTCTCTTCTCTGACCTGAGTCTCCTTTGGAACTCTGCAGGTTCTA
+
3>>>AAA>BFCFFGFFFGABBDG4E2ABBAGGBBFBAEECGHHHHGEAE1EFHHHEHAFEGGGGCE>EGGGFHFEEGGEE/FH??FE<DC/</<?FDFGFHHGGCFGFHFGGACCGCGGFDHHHHHFHD/EGHGGG:..C:CGHF0B0FFFGGG?EG--9A.9CBGF-BFFEB9;FFFFB/;FFFFFF;BFBFBAFFFFFFFFFDBFFFBFFF//B/B;FFFFBFFB;BFBFFFFFFFFBFFFFFFAFFFF
@M05620:37:000000000-D9766:1:1101:19538:3822 1:N:0:44
AGTGCCAGCTCTCAATCGCACAGGGGACCCAGGGCCTGGCCCCTCCATCCAGAAAACCTATGACCTCACCCGCTACCTGGAGCACCAACTCCGCAGCTTGGCTGGGAACTATGTGAGTATCCAGCGTAGGAATCTGGGAGTTGGGGCGGAGTGAGGCGTTGGGGAAAGCCAGTCCTAACCGTGGAGGGTTCTGGTAAATGATGGGGTGAGGAGGGGCTCTTTGGATCCCACCAGTCCCCCTGTCTGGTCTA
+
ABAABFFF3FFFGGGGGGGGGGHGGGGAAEGDFEFGAFHH2FFFGGHDGHHH3GFHHGH3GHBGHHHHHFFFGEGGHFHHGHHHHHFHEGHHFGGEGHHHGHGGGGF3/GGHHH3FGHHHHB32G/CCGFHGBGGHFG0?/??1@D.<-;;:.GBC.9C-A.?AA?9./9/.0090CBFAB9:=.A9DFF?/B/;/F/BFF/B/.9.-99:9AD--@B?FEFFF/BBB./AD.9BFFFFA-A/9/BFBBF/
@M05620:37:000000000-D9766:1:1101:19543:3850 1:N:0:44
ACCACACCTTCTACAATGAGCTGCGTGTGGCTCCCGAGGAGCACCCCGTGCTGCTGACCGAGGCCCCCCTGAACCCCAAGGCCAACCGCGAGAAGACCCAGGTGGTTGGCCCGCTACCTCTTCTGGTGGCCGCCTCCCTCCTTCCTGGCCTCCCGGAGCTGCTCCCTTTCTCCCTGGTTCTCTCTTCTGCCGTTTTCCGTAGTACTCTCTTCTCTGCCCTGCTTCTCCTTTGGAACTCTTCTGGTTCTAGA
+
CCCCCCCCFFFFGGGGGGFGGGHHGGGFDFHHHGGGGGGGGHHHHGGGGGGGHHGHHHHGGGGGGGGGGGGHHHHGGGGHGHHHHGGGGGGGCGHHB2<///1?//<?CF<<-A-<ACDHFHHH00=GGF.@GG.EHA;GGGFGFGB/9:0CE..-;@?AFF0;C9B:B/F9//99:F9/FBB:9BFF/B/;9.9A/9:9.A.;BBFB9/BFFF//;9.99./9;//;F///////:99/;/;9//:F///
@M05620:37:000000000-D9766:1:1101:21940:3900 1:N:0:44
ACCACACCTTCTACAATGAGCTGCGTGTGGCTCCCGAGGAGCACCCCGTGCTGCTGACCGAGGCCCCCCTGAACCCCAAGGCCAACCGCGAGAAGATGCCCAGGTGAGTGGCCCGCTACCTCTTCTGGTGGCCGCCTCCCTCCTTCCTGGCCTCCCGGAGCTGCGCCCTTTCTCACTGGTTCTCTCTTCTGCCGTTTTCCGTAGGACTCTCTTCTCTGACCTGAGTCTCCTTTGGAACTCTGCAGGTTCTA
+
AAA1AAAAFFFFGBGF3FGAGBHFGAEA00FH1FFEEGGGGHHHHGGGCEGGGHFHHHGGEGGGGCGGGGGFH1GGGGGH/AHHHG?/BCC</CCGGG1<CGHGCC1F<1?FHHCCCG?GF0<GGFDH=<CFH-@CAAGGHEGHHGGGBFFFGGGG?G--9CBF@?B@@FFFBF/FF/FFFFFFFFFFEFF/F@-AFFBFB/9;9BFFFFFFFFFFF//BF/-/-BBBFFBBF/BBBFBBF///999BB//
@M05620:37:000000000-D9766:1:1101:12771:3912 1:N:0:44
ACCACACCTTCTACAATGAGCTGCGTGTGGCTCCCGAGGAGCACCCCGTGCTGCTGACCGAGGCCCCCCTGAACCCCAAGGCCAACCGCGAGAAGATGCCCAGATGAGAGGCCCGCTACATCTGCTCGTGGCCGCCTCCCTCCTCCCTCGCCTCCCGCAGATCCGCCCTTTCTCACTGGTTCTCTCGCCTGCCGTTTTCCGTAGAACTCTCTTCTCTGACATCAGACTCCTTTGGAACTCTCCAGAGTCTA
+
AAAAAAA>FFFFGGGFFGAEGBAG0AAEGCCFHF000AAEEEHHHGGEEAE/1BBGFHFE>E/EFE>@EEFGFHEEGGEEGHHHHGEGGG@B/C011?GHGHA/?1FG1??CCC@A-->1>GF0=00.-<<@CCGCC:CEGFB/9CE//;;AAEEGE----9/;9EB=@FFFFFFFFF-;9;/99B--;A9A9=9AF?FFB9?9-/:/;/9/FBBFB/;F/9/;//;;F/;BBF/B/;BB//9/;/-;9FF
@M05620:37:000000000-D9766:1:1101:19330:3924 1:N:0:44
AGTGCCAGCTCTCAATCGCACAGGGGACCCAGGGCATGGCCCCTCCATCCAGAAAACCTATGACCTCACCCGCTACCTGGAGCACCAACTCCGCAGATTGGCTGGGACCTATGTGAGTATCGAGCGCAGGAATCTGGGAGTTGGGGAGGAGTGAGGAGTTGGCGAAAGAAAGTCCTAACCGTGGAGGGTTCTGGTAAATGATGGGGTGAGGAGGGGCTCTTTGCCTCCCACCAGTCCCCCTGTCTAGACTA
+
>A>>>DDB1FCFE1FF1AA1E?ECFAA0AABGBAE/0BFGCGGFGGHDFGHF1A1BGGH1GG2GHFGHHFFFG>>FHFGHBFHHHH0>?0FB>EE/>11BGHHGGG0FGH1G1BBFFHFHH//??//<>/??FHFB1B0?AGGHGGFC-.<<GFGHBF<GHH/:-:CF/./;00;CFGGG-CF?EEG-.;AFGGBFFFFFFBF/99B@EFFEF--9@-9FFFF/;BBA?B---999/FE-@EFFF/;/:B/
@M05620:37:000000000-D9766:1:1101:9744:3941 1:N:0:44
AGCACACCTTCTACAATGAGCTGCGTGTGGCTCCCGAGGCGCACCCCGTGCTGCTGACCGAGGCCCCCCTGAACCCCAAGGCCAACCGCGAGAAGACGCAGCCGGGTGGTCCGCCACTTCCTCTGGTGGGCGCCTCCTTCCTTCTTCGCCTCCCGGCGGTGCGGCCTTCCTCCCTTGTTCTCTCCTCTGCCGTTTTCCGTAGGCGTCTCTTCTCCGCTCTGCGTATCCTCTGGTGCCCCGCGGCTTGTCGA
+
>1>>A11>1CFFBGGDDF11B1FAEEEA0ECFHFGG0AF//E/AEEA//B?FGD1B1F>>EEEEGEEEE>/>>GFFG?EFFFGHAFGCGC/B//0?0/>/<-.<><.--<00<;.::/0000;G00<CC-:9-A99A/0;/;BF0;0;.9-;-EB?-9-9;@@-9;-;/9B//9-/-9/9;////;:B//9@;-BA//-/9-9/9:9ABBBFF//:AA@E99----;BB///:/-;;B--9-9-9-;;B--
@M05620:37:000000000-D9766:1:1101:9756:3954 1:N:0:44
ACCACACCTTCTACAATGAGCTGCGTGTGGCTCCCGAGGAGCACCCCGTGCTGCTGACCGAGGCCCCCCTGAACCCCAAGGCCAACCGCGAGAAGACGCACGAGGTGGGCCCCCTACCTCTTCTTGTGGCGGCCTCCCTCCTTCTTCCCCTCCCCCAGCTGCTCCCTTTTTTCTTGGTGCTCCCCTCTTCCGCTGTCCGCCGTACGCTCCTCTCTTCCCTCCTGCTCCTTTTTAGCTATTCTGCAGCTAGT
+
BBCCDDDCFFFFGGGGGGGGGGHHGGGBFGHHHGGGGGGGGHHHHGGGGGGGGHHHHHHGGGGGGGGGGGGHGHHGGGGHGHHHHGGGGGBFGGHG2</////>/...<..--<-.<.0D0DGG0<;CA.-;AD.CE./CFG0C0C00///=C...-;:0:B0:B./000;-/0000;90;00..;AF0F0A..-;00.-.;9;.-.9..;BFB;000/0/./0;00;F0000./00000;0;0000;00:
@M05620:37:000000000-D9766:1:1101:20536:3987 1:N:0:44
ACCACACCTTCTACAATGAGCTGCGTGTGGCTCCCGAGGAGCACCCCGTGCTGCTGACCGAGGCCCCCCTGAACCCCAAGGCCAACCGCGAGAAGATGCCCAGGCGAGTGGCCCGCTACCTCTTCTGGTGGCCGCCTCCCTCCTTCCTGGCCTCCCGGCGCTGCGCCCTTTCTCACTGGTTCTCTCTTCTGCCGTTTTCCGTAGGACTCTCTTCTCTGACCTGAGTCTCCTTTGGAACTCTGCAGGTTCTA
+
>>>AAAAAFFFFGGGGFGAGDGHFEFGBG2GGGFE2EEG2EGHHHGGG1AEEGA3GHAFECGCGEG/EGGGHHHEEGGGHGHHC/FEGGCDGGDHH1?<FGHHE/>@<AGGGHHCC@?<GGF0<0=00=/AAG@DC.;9.9BGFGGGF0FF.FG?EB--@BB-D--D?;FBB//BFFBFFF/;BFFBF/BBBFB:DFFFFFB9ADBFFFFFFFFFFFFFFFFB/BF/FBF9BB/FBFFEBB/:B/A.B/9/
@M05620:37:000000000-D9766:1:1101:14078:3998 1:N:0:44
AGTGCCAGCTCTCAATCGCACAGGGGACCCAGGGCCTGGCCCCTCCATCCAGAAAACCTATGACCTCACCCGCTACCTGGAGCACCAACTCCGCAGCTTGGCTGGGACCTATGTTGAGTCTCCCGCGTAGGACTCTGGGCGTTGGGGCGGCGTGCGGAGTTGGGGAACGACCGTCCTAACCGTGGCGGGTTCTGGTAAATGATGGGGTGAGGCGGGGCTCTTTGGCTCCCACCAGTCCCCCTGTCTGGTCT
+
ABAABFFFCFFFGGGGGGGCGFHGGGGGGGHHFGGGGGHHHHGHGGHHHHHHGHHGHGHHHFHHHHHHHHHGGEEGHHHHFGGHHHHGGHHHEGGGGHHHGHHGGGHHGHHHHHHHB2G3DGH2CFGC@FGH1GGHHHFCDGGGHGG.CF:DDG.CG-;;FFFFFFF...;-;DFFFFFFFFFFF-@DF@EFFFFBFFFFFFFFFFFADAFF.@BCFFFFFFFFFFFFFFFFFEF;BFFFFFFFFFFFFFF
@M05620:37:000000000-D9766:1:1101:13716:4011 1:N:0:44
ACCACACCTTCTACAATGAGCTGCGTGTGGCTCCCGAGGAGCACCCCGTGCTGCTGACCGAGGCCCCCCTGAACCCCAAGGCCAACCGCGAGAAGACACAGGTGAGTGGCCCGCTACCTCTTCTGGTGGCCGCCTCCCTCCTTCCTGGCCTCCCGGAGCTGCGCCCTTTCTCCCTGGTTCTCTCTTCTGCCGTTTTCCGTAGGACTCTCTTCTCTGCCCTGCGTCTCCTTTGGAACCCTGCCGGTTCTCGA
+
BBCCCCC>BFCFGGGGGGAFGGHHGEGBAEGGGFFEDFEGEHDGHGGEEFFGFHHHHHHAEECEFGGGGGGHFHHGGFGHGHHHHGGGGG/BFGHB?2??C?FF1?F1?/<?@FGGGGHHHHHHGHDGG<CAFGGGHECGGHHH/;0;FFGGGGGC?DGGGFAGFFCFFBFFFFF/.FFFBFFFFFFFFFFF:AFFFFFF.DDF/9FFFFFFFFFFFBFF?E>FFFFFF/FFB;/:.;ABE.:;;A.;BAF
@M05620:37:000000000-D9766:1:1101:20251:4011 1:N:0:44
ACCACACCTTCTACAATGAGCTGCGTGTGGCTCCCGAGGAGCACCCCGTGCTGCTGACCGAGGCCCCCCTGAACCCCAAGGCCAACCGCGAGAAGATGCCCAGGTGAGTGGCCCGCTACCTCTTCTGGTGGCCGCCTCCCTCCTTCCTGGCCTCCCGGAGCTGCGCCCTTTCTCACTGGTTCTCTCTTCTGCCGTTTTCCGTAGGACTCTCTTCTCTGACCTGAGTCTCCTTTGGAACTCTGCAGGTTCTA
+
CCCCCCCCFFFFGGGGGGGGGGHGGGGEEFHHHGGGGGGGGHHHHGGGGFGGHHHHHHHGGGGGGGGGGGGHFHHGGGGHGHHHHGGGGGGGGGHHHHGHHHGEFHHHHHGGHHGGGGGHHHHHHHHFHGGGHGGGGGHGHHGHHGGGFEGGGGGGGD-AFGGGGGFFFFFFFFFFFFFFFFFFFFFFFFFFFFFFFFFFFFFFDFFFFFFFFFFFFFFFFFFFFBFFFFFFFFFFFFFFFFFFFFFFFF;
@M05620:37:000000000-D9766:1:1101:19288:4038 1:N:0:44
ACCACACCTTCTACAATGAGCTGCGTGTGGCTCCCGAGGAGCACCCCGTGCTGCTGACCGAGGCCCCCCTGAACCCCAAGGCCAACCGCGAGAAGATGCCCAGCCGAGACGCCCGCTACCTCTTCTGGTCGCCGCCTCCCTCCTCCCTGGCCTCCCGCCGCTCCGCCCTTTCTCACTGGTTCTCTCTTCTGCCGTTTTCCGTAGCACTCTCTTCTCTGACCTGAGTATCCTTTGGAACTCTACAGCTTATA
+
BBCCCCCAFFFFGGGGGGGGGGHHGGGGHGHHHGGGEGGGGHHHHGGGGGGGFHHHHHHGGGCGGGGG/>1BFGHGDEEH/FFHHGG/@/<B?/??F2?FHEF0/</>/.<>CGCGG@-=00<DHH0C00;CGGGGGGEGFFGG/;CFFEFGGGGGG-:@DF-DAFFF-FFFFFFFFFFFFFFFFFFFFFFFF-9;FFFFA0A;.;FFF0BFFF0;F0BFFFFFFF90FBFFE0/;90:FF0BFF0;B0B:
@M05620:37:000000000-D9766:1:1101:16564:4046 1:N:0:44
ACACACCTTCTACAATGAGCTGCGTGTGGCTCCCGCGGCGCACCCCGTTCTGCTTACCGAGGCCCCCCTGAACCCCAAGGCCAACCGCGCGAAGATGCAGGTGAGTGGCCCGCTCCCTCTTCTGGTGGCCGCCTCCCTCCTTCCTGGCCTCCCGGCGCTGCGCCCTTTCTCCCTGGTTCTCTCTTCTGCCGTTTTCCGTAGGACTCTCTTCTCTGCCCTGCGTCTCCTTTTGAACTCTGCCGGTTCTCGAT
+
AAABBBBFFF4BFGGGF5BF5B4ABEAGDGAFFGGCGG0AAEEGGG>EAB?FH3BBGGEEGGGGGGGG/?BGHHGFBDHGHHHHGGCGC</>@->>=1>>F<>1CHGFGGCCG@@A:CGCGCCHC<GAF.9@C..9ABFDF0FGB9FG.0A99A;DAFACDFDA--BFFFF/BFB./;/;B/9;FFFFFFC.AFE/9.:.A?/BFFF/BFFFFFF/;./;.9A9D.9BF//;./;/B//;;BA99AF9A99
@M05620:37:000000000-D9766:1:1101:18112:4062 1:N:0:44
AGTGCCAGCTCTCAATCGCACAGGGGACCCAGGGCCTGGCCCCTCCATCCAGAAAACCTATGACCTCACCCGCTACCTGGAGCACCAACTCCGCAGCTTGGCTGGGACCTATGTGAGTATCCAGCGTAGGAATCTGGGAGTTGGGGAGGAGTGAGGAGTTGGGGAAAGACAGTCCTAACCGTGGAGGGTTCTGGTAAATGATGGGGTGAGGAGGGGCTCTTTGGCTCCCACCAGTCCCCCTGTCTGGCCTA
+
ABAABFFFCFFFGGGGGGGGGGHHGGGGGGHHGGGGGGHHHHGHGGHHHHHHHHHHHGHHHHHHHHHHHHHGGEGGHHHHHHHHHHHGGFHHGGGGGFHHGHHGGGHHGHHHHHHHHHHFHHHHHGBGGGHHGHHHHHHGGHHHCGGGGGGGHHHHHGHHHHGGGGHHHHHHHHHHHHHHGEEGGGGCCFFGGGFGGGGGGGGGGGDCFFFFFFFFFFFFFFBFFFFFFFFFFFFFFFFFFFFFFFF/;BF
@M05620:37:000000000-D9766:1:1101:18739:4143 1:N:0:44
AGTGCCAGCTCTCAATCGCACAGGGGACCCAGGGCCTGGCCCCTCCATCCAGAAAACCTATGACCTCACCCGCTACCTGGAGCACCAACTCCGCAGCTTGGCTGGGACCTATGTGAGTATCCAGCGTAGGAATCTGGGAGTTGGGGAGGAGTGAGGAGTTGGGGAAAGACAGTCCTAACCGTGGAGGGTTCTGGTAAATGATGGGGTGAGGAGGGGCTCTTTGGCTCCCACCAGTCCCCCTGTCTGGTCTA
+
>>1>A11CAF1B1GGDGAFG1ECHCGGGCEHHGGGCF/GFGHGFGGFH1GHFH01BGEFHHHFHFG1GHHHGGEEGHHHHHHHE>GHHGBHHEEEGEBGHGHHGGGHHGHHHHHHHHHHHHHHHHGGGGGHGHHEGGE?FFHFFGGFGGGEFFHHHGGHHHHGGGGGHHHHHHHHHHHHHGGEAGGGGCFFGGGGGGGGFFFGGGGB@FFFFFF<@@@FFFFBFFFFFFFFFFFFFFFFF@FFFFFFFFFF
@M05620:37:000000000-D9766:1:1101:23383:4144 1:N:0:44
ACCACACCTTCTACAATGAGCTGCGTGTGGCTCCCGAGGAGCACCCCGTGCTGCTGACCGAGGCCCCCCTGAACCCCAAGGCCAACCGCGAGAAGATGAAGGTGCGTGGCCCGCTACCTCTTCTGGTGGCCGCCTCCCTCCTTCCTGGCCTCCCGGAGCTGCGCCCTTTCTCCCTGGTTCTCTCTTCTGCCGTTTTCCGTAGGACTCTCTTCTCTGCCCTGCGTCTCCTTTGGACCCCTGCCGGTTCTCGA
+
BCCCBCCCFFFFGGGGGGGGGGHHGEGE4EHGHGGGDFGGCHGHHGGGAFGGEHFHHHHGGGFGGGGGGGGGFHHGGGGHGHEHHGGGGGGGGGHHHHHHHEHH1>FFCCGHGGGGGHHHHHHGHHHHGGGGGGGGHGHHGHGGGG0CFGGGGGGGCDGGGGGFFFFFFFFFFFFB?FFFFFFFFFFFFFFFADFFFFFFFFFFFFFFFFFFFFFFFFFF9EFFFFFFFFFBB;BB.;A.EFC;;A.;9AF
@M05620:37:000000000-D9766:1:1101:21633:4148 1:N:0:44
ACCACACCTTCTACAATGAGCTGCGTGTGGCTCCCGAGGAGCACCCCGTGCTGCTGACCGAGGCCCCCCTGAACCCCAAGGCCAACCGCGAGAAGATGCCCAGGGGAGTGGCCCGCTACCTCTTCTGGTGGCCGCCTCCCTCCTTCCTGGCCTCCCGGAGCTGCGACCTTTCTCACTTGGTCTCTCTTCTGCCGTTTTCCGTAGGACTCTCTTCTCTGACCTGAGTCTCCTTTTGAACTCTTCAGGTTTTT
+
CCCCCCCCFFFFGGGGGGGGGFHHGFGGHGHHHGGGGGGGGHHHHGGGGGGGHHHHHHHGGGGGGGGGGGGHHHHGGGGHGHHHHGGGGGGGGGHHHH2GHF/F///</0>.FC----<GB<0D000<0/=.:;-A:.CGB9E/F0F00;9FB9EG.A-9-://--;D9FF/:/BF9/;/;/9999/B9://;9.;FFFF./:9ABF//9//BBBB///:F//////:/B/FF/B.B///9//9/;/;/..
@M05620:37:000000000-D9766:1:1101:16685:4187 1:N:0:44
AGTGCCAGCTCTCAATCGCACAGGGGACCCAGGGCCTGGCCCCTCCATCCAGAAAACCTATGACCTCACCCGCTACCTGGAGCACCAACTCCGCAGCTTGGCTGGGACCTATGCGTATCCCGCGTCGGAATCTGGGCGTTGGGGCGGCGTGCGGCGTTGGGGGCAGACAGTCCTAACCGTGGCGGGTTCTGGTCAATGATGGGGTGAGGCGGGGCTCTTTGGCTCCCACCAGTCCCCCTGTCTGGTCTCTC
+
AA>>AFFFCFFFGFGGGGGAFCHCGEEEEFHHBEEGFGHHFHGHGGHHHHHHHHGGHGHHHFHHHFGHHHHFG>EEHHFHBGHH1F??EGHG>F?EEGBGFHFGGGGHGHHHHFGC/CFH2/>B@@FG-.>FGFHF.A<@CHGG.ADAFGDEAFAC;CFFFF-:@DEFFFBFFFFFFFFDFF-CFF-;FBBF0:0;BFFBBFFF;@EFF.@@DFFFFFBFFFB:FFFFFFFF:0BBEFFF:BFFFB0;0:0
@M05620:37:000000000-D9766:1:1101:14066:4215 1:N:0:44
ACCACACCTTCTACAATGCGCTGCGTGTGGCTCCCGAGGAGCACCCCGTGCTGCTGACCGAGGCCCCCCTGAACCCCAAGGCCAACCGCGCGAAGATGCCCAGGTGAGTGGCCCGCTACCTCTTCTGGTGGCCGCCTCCCTCCTTCCTGGCCTCCCGGCGCTGCGCCCTTTCTCACTGGTTCTCTCTTCTGCCGTTTTCCGTAGGACTCTCTTCTCTGACCTGAGTCTCCTTTGGAACTCTGCAGGTTCTA
+
BABABBB>>BCFFFGFFG4AEEGGGEE22AFBFAFE2EEEDHHGHGG0AEEGFHGHHHH>>E?FGGGGGEEGEGHGGGGHGHHHHGGGGG/>CGG?FGHHHHHGGHHFFHGFHHCGGCGHHHHHHGHHHHGHHCGGGGGGGGGGGGGGGGGGGGGGFG-99@BF?BFBBFFFFFFFFFFFFFFFFFFF/;BFFBDFFFFFFFFFFEFFFFFFFFFBFFBFFFF/;FF9BFFFFFFFFBFFFFFFFFFFFFF
@M05620:37:000000000-D9766:1:1101:20479:4251 1:N:0:44
ACCACACCTTCTACAATGAGCTGCGTGTGGCTCCCGAGGAGCACCCCGTGCTGCTGACCGAGGCCCCCCTGAACCCCAAGGCCAACCGCGAGAAGATGCCCAGGTGAGTGGCCCGCTACCTCTTCTGGTGGCCGCCTCCCTCCTTCCTGGCCTCCCGGCGCTGCGCCCTTTCTCACTGGTTCTCTCTTCTGCCGTTTTCCGTAGGACTCTCTTCTCTGACCTGAGTCTCCTTTGGAACTCTGCAGGTTCTA
+
CCCDCCCCFFFFGGGGGGGGGGHHGGGECFHHHGGGFGGGFHHHHGGGGGGGGHHHHHHGGGGGGGGGGGGHHHHGGGGHGHHHHGGGGGGGGGHHHHHHHHHGGHHGHHGGHHGGGGGHHHHHHHHHHHGHHGGGGGHGHHGHHGGGGGGGGGGGGG?DGFFFFFFFFFFFFFFFFFFFFFFFFFFFFHHHFFFFFFHFFFFFFFFFFFFFHHHFFFFFFHFFFFFFFFFFHFFFFFFFFFFFFFFFFFB
@M05620:37:000000000-D9766:1:1101:19654:4303 1:N:0:44
ACCACACCTTCTACAATGAGCTGCGTGTGGCTCCCGAGGAGCACCCCGTGCTGCTGACCGAGGCCCCCCTGAACCCCAAGGCCAACCGCGAGAAGATGCCCAGGTGAGTGGCCCGCTACCTCTTCTGGTGGCCGCCTCCCTCCTTCCTGGCCTCCCGGCGCTGCGCCCTTTCTCACTGGTTCTCTCTTCTGCCGTTTTCCGTAGGACTCTCTTCTCTGACCTGAGTCTCCTTTGGAACTCTGCAGGTTCTA
+
BBAABBBBFFFFGGGGDGGFGBHFGEEEG2GHCFFEEGGGGHHHHGGGGFGGHHGFHHHGCGCGG?FGGGGBHCHGGGGHACHHHGDEGGG@@DFHFHFGHHHGHHHGHHGGHHGGGGGHHHHHHHHGHGGHHGGGGGEGHHGHHGFGGGGGGGGGGG?BGBBFBBFBBFFFFFFFFFFFFFFFFFFFFFFFFBFFFFFFFFFDDFFFFFFFFFFFFFFFFFEFFFFFFFFFFFFFFFFFFFFFFF9;FFB
@M05620:37:000000000-D9766:1:1101:23759:4316 1:N:0:44
ACCACACCTTCTACAATGAGCTGCGTGTGGCTCCCGAGGAGCACCCCGTGCTGCTGACCGAGGCCCCCCTGAACCCCAAGGCCAACCGCGAGAAGACGCAGGAGGGTAGTCCGCTACCTCTTCTTGTGGTCGCCTCCCTCCTTCCTCGCCTCCCGGCGCTGCGCCCTTTCTCCCTACTTCTCTCTTCTTCCGTCTTTCGTCGGACTCTCTTCTCTGCTCACCGTCTCCTTTTTTCCACTTCCGGATCTCGA
+
CDDCCCCDFFFFGGGGGGGGGGHHGFGEHGHHHGGFGGGGGHGHHGGGGGGGHHHHHHHGGGGGGGGGGGGHGHHGGGGHGHHHHGGGGGGGGGHH2/<////?/<.0>111.<.-<<<D<GHH00DGG<0ADGDGHF/GGHBF:C0.--.CF..-9A--<DB-B--::0B0B//0.<00<0000<FF0B0<0.:<00.:.<-<-9/000<FF:0<B0000<B<../<F0000</<0000<0<-..-<0.0
@M05620:37:000000000-D9766:1:1101:9969:4364 1:N:0:44
AGTGCCAGCTCTCAATCGCACAGGGGACCCAGGGCCTGGCCCCTCCATCCAGAAAACCTATGACCTCACCCGCTACCTGGAGCACCAACTCCGCAGCTTGGCTGGGACCTATGTGAGTATCCAGCGTAGGAATCTGGGAGTTGGGGAGGAGTGAGGAGTTGGGGAAAGACAGTCCTAACCGTGGAGGGTTCTGGTAAATGATGGGGTGAGGAGGGGCTCTTTGGCTCCCACCAGTCCCCCTGTCTGGTCTA
+
AA>>AFFFBFFFFGGFFGG2E2GAFFFGGFHHFEGGFGHHHHGHGGHGHGGHFGHHHGHHHGGHHHHHHHHGFEEEHHHG?BGHHFH1EBGGAE?@EGGHGGFGGGHHGHHHHHHHHHHHHHHGHGAEGGGHHHHHHGHGGHHHGGGGGGGHHHGFHGHHHHGGEGHHHHGHHHHHHHHHGDEDGGGGEGGGGGFGGGGGGGGGGGFFFFFFBFFFFFFFFFFEFFFFFFFFFFFFFFFFFFFFFFFFFF/
@M05620:37:000000000-D9766:1:1101:11907:4378 1:N:0:44
AGTGCCAGCTCTCAATCGCACAGGGGACCCAGGGCCTGGCCCCTCCATCCAGAAAACCTATGACCTCACCCGCTACCTGGAGCACCAACTCCGCAGCTTGGCTGGGACCTATGTGAGTATCCAGCGTAGGAATCTGGGAGTTGGGGAGGAGTGAGGAGTTGGGGAAAGACAGTCCTAACCGTGGAGGGTTCTGGTAAATGATGTGGTGAGGAGGGGCTCTTTGGCTCCCACCAGTCCCCCTGTCTGGTCTA
+
BCBBCFFFCFFFGGGGGGGGGGHHGGGGGGHHGGGGGGHHHHGHGGHHHHHHHHHHHGHHHHHHHHHHHHHGGGGGHHHHHHGHHHHHGHHHGGGGGHHHGHHGGGHHGHHHHHHHHHHHHHHHHGGGGGHHHHHHHHHGGHHHGGGGGGGHHHHHHGHHHHGGGGHHHHHHHHHHHHHHGGFGGGGGCFGGGGFGGGGGGGG;FGGFFFFFFFFFFFFFFFFFFFFFFFFFFFFFFFFFFFFFFFFFFFB
@M05620:37:000000000-D9766:1:1101:11818:4396 1:N:0:44
ACCACACCTTCTACAATGAGCTGCGTGTGGCTCCCGAGGAGCACCCCGTGCTGCTGACCGAGGCCCCCCTGAACCCCAAGGCCAACCGCGAGAAGATGCCCAGGTGAGTGGCCCGCTACCTCTTCTGGTGGCCGCCTCCCTCCTTCCTGGCCTCCCGGAGCTGCGCCCTTTCTCACTGGTTCTCTCTTCTGCCGTTTTCCGTAGGACTCTCTTCTCTGACCTGAGTCTCCTTTGGAACTCTGCAGGTTCTA
+
ABBBBBBAFFFFGGGFGF5BGDGHGGGA4AFGHFFEDFGCEHHHHGGGFFGGHHHHFFFA?E?EGGGGG?EGHHHGGGGHGHHHHGGGGG/>BFHFHHHHHHF??<<FGHGGHHGG?FGHHHHHHHHEGHCAGGGGGGGGHHGFFGGGFGGGFFGFFG-;AFFGGGFFFFFFFFBFFFFFFFFFFFFFFFFFFFDFFFFFFFFDBFFFFFFFFFFBBFBFFFBBB///;BBFFEFFF9/BBFFFFEFFFFF
@M05620:37:000000000-D9766:1:1101:18994:4445 1:N:0:44
GAGACTGCTTTGGCAGTAAGTTACAAGTGACTCCCACAGGGCCCCCCGTGCCGCTGACCGAGGCCCCCCTGACCCCCAAAGCCTACCGCGAGATGCTCCCCAGGAGAGTGGCCCGCTGCCTCTTCTGGTGGCCGCCTCCCTCCTTCCTGTCCTCCCGGAGCTGCGCCCTTTCTCACTGGTTCTCTCTTCTGCCGTTTTCCGTAGGACTCTCTTCTCTTACCTGAGTCTCCTTTTTAACTCTTCAGGTTCTA
+
AB?ABFCFFFFFCFG2B5BBBB5DA5BD555DAAF4B222222A2AAAEAE10AA0ABFG>0//B?>/>>FB3BB?EE>?3?B3B0B<B>B></<11?1FDB?////?F</?FH<>@CAHGGCDDGH0G<<.CDGGAEG./;D90;/0;0;FBFFEG9-BBGGGBBFB9FFF/BBBF/;/;FBB9B/BFFFFF=FFFFBFD/;9.;/;BBFFBB;FF//;;//;.BFFFFF////./9;9F/////;;BB/
@M05620:37:000000000-D9766:1:1101:14594:4449 1:N:0:44
ACCACACCTTCTACAATGAGCTGCGTGTGGCTCCCGAGGAGCACCCCGTGCTGCTGACCGAGGCCCCCCTGAACCCCAAGGCCAACCGCGAGAAGATGCCCAGGTGAGTGGCCCGCTACCTCTTCTGGTGGCCGCCTCCCTCCTTCCTGGCCTCCCGGAGCTGCGCCCTTTCTCACTGGTTCTCTCTTCTGCCGTTTTCCGTAGGACTCTCTTCTCTGACCTGAGTCTCCTTTGGAACTCTGCAGGTTCTA
+
CBBBCCBAFFFFGGGGGGGGGGHHGGGGHGHHHGGGCGGGGHGHHGGGEFGGHHGHHHHGFGGGGGGGGGGHHHHGGGGHGHHHCGGGGCFGGGHHHHFHHHHG1GFHGHGGHHGFGC-GHHHHHHFHGHGHHGGGGGHGHHGHBFGFFGFGGGGGGAAGDF9BAGFFFFFFFFFFFFFFFFFFFFFBFFFEFFDDFFFFFFFA9;FFFFFFFFFFFFFFFF/FF/BFFFFFFFFFFFFFFFFFF../BF/
@M05620:37:000000000-D9766:1:1101:9560:4461 1:N:0:44
ACCACACCTTCTACAATGAGCTGCGTGTGGCGCCCGAGGAGCACCCCGCGCTGCTGACCGAGGCCCCCCTGAACCCCAAGGCCAACCGCGAGAAGATGAAGGTGAGTGGTACGCTACCTCTTCTGGTGGGCGCCTGCCTCCTTCGGAGCCTCCCGGAGAAGCGCCATTTCTCCCTGGTTCTCTGTTCTGCCGGTTTCCGGAGGCATCTCGTCTCTGCCCTGCGTCTCCTATGGGTCCCTGCCGGTTATAGA
+
A1>>AA@1BFFFFD113AFEF1AAABEE0000AAAA/AE//GGEHFCE//>///1@FF0//>E>F?EEE/<CC</EECCFFGHHEF<@/</>//011<FFF1<11<><.<11=<.<-/0<<0<<D0=C?-.:--9...00;;00...;-C/9.A9@@?--;/--9-;//B/9/9-/;9;9////9/////:----;//--;9---9:9/-----/9999;--9--9-9F///;-/;-;BFE---9--;///
@M05620:37:000000000-D9766:1:1101:8319:4467 1:N:0:44
ACCACACCTTCTACAATGAGCTGCGTGTGGCTCCCGAGGAGCACCCCGTGCTGCTGACCGAGGCCCCCCTGAACCCCAAGGCCAACCGCGAGAAGAAACAGGTGAGTGGACCGCTACCTCTGCTGGCCGCCGCCTCCCTCCTTCATTGCCTCCCGGCGCTGCGCCCTTTCTCCCTGGTTCTCTCTTCTGCCGGTTTCCGTACGACTCTCTACTCTGCCCTTCGTCTCCTTTGGGCCTCTGCCGGTTTTCGA
+
AB3ABAAAFFFFEGG45BGGFF4EAEGGD2GHHFG22EG?EHHHHGGG11F1533BGGFE>E0ECE>EEGGGHHAEGGG/FHHC/FEGG?DD/<GG00?0?F<110???1?G@CC->01<<100<<..<AD--AA.:.//./=C0;0;0;009AD?--;-99-@ABBFF;/BBBF/./9;BB/99/:///;9-@9;;/AB9.9;...////;/9/99/;B/9.9..B///;/9..;9.;///--;A../-;
@M05620:37:000000000-D9766:1:1101:17938:4467 1:N:0:44
ACCACACCTTCTACAATGAGCTGCGTGTGGCTCCCGAGGAGCACCCCGTGCTGCTGACCGAGGCCCCCCTGAACCCCAAGGCCAACCGCGAGAAGATGAAGGTGTGTGGCCCGCTACCTCTTCTGGTGGCCGCCTCCCTCCTTCCTGGCCTCCCGGAGCTGCGCCCTTTCTCCCTGGTTCTCTCTTCTGCCGTTTTCCGTAGGACTCTCTTCTCTGCCCTGCGTCTCCTTTGGACCCCTGCCGGTTCTAGA
+
AAAAAAAAFFFFGFGFFGGAF1B1E0ABF?HHAFFEEGGEGHHHHGGGGEGFHHHGHFHG@EGGG/EEGGGBG1C?EGAH//<FEFGECG><@CHGDDBFD111</?<</?F@G@CC<1<10DDGB0CA<<C-@ECHG/CCHHF/00/9C0AEEB@-AG.C/?AG@=FF9BFFBB/-FFFFBBBFFFFEBB;9999FFB999-BFB9FFFFFFBFF/BA/-9;999BFF9;FF/F--;-;--9@9A-B/BB
@M05620:37:000000000-D9766:1:1101:17188:4473 1:N:0:44
AGTGCCAGCTCTCAATCGCACAGGTTTGACCTCCCGTACCGAGATTCCATCTCCTAGCCCGGCCCCCCCTTGAAACAAAGAAAACCCCCTCAGCAGATATCATGGTACCTTTCTGCTTATTCATCGTTGTAATCTGGTCGCCCGGGCCGCCCGCTCGGTTGGGGCCCCTCCGTCCCTCCCGTCGCGGGTCCCGGTAACTGCTGGGGTGTCGTGGTTGTCTCTGGCTCCCCCCCGTCCCCCTGTCTGGTCTA
+
AA>AAFFFBFFFGGGGGGGAEC44B4DAFFGHFEGEH2BB2EECAFGB5F5553BB53A3A0A00>>/>>FG3FGHHEA3BB3BFEE/>//03?3B3B44B2B3B3?B3B3D3D3D3B2@222@22?/@/@>111111?///?-->---------:-:..-A--;:A-..;.9CD.//AADED=-=--9;EF;-;-.////9:/;;9--/.....:9A//:/9/F/FE9?D---9.;A.A-./::/B//B/
@M05620:37:000000000-D9766:1:1101:23359:4541 1:N:0:44
ACCACACCTTCTACAATGAGCTGCGTGTGGCTCCCGAGGAGCACCCCGTGCTGCTGACCGAGGCCCCCCTGAACCCCAAGGCCAACCGCGAGAAGATGCCCAGGTGAGTGGCCCGCTACCTCTTCTGGTGGCCGCCTCCCTCCTTCCTGGCCTCCCGGAGCTGCGCCCTTTCTCACTGGTTCTCTCTTCTGCCGTTTTCCGTAGGACTCTCTTCTCTGACCTGAGTCTCCTTTGGAACTCTGCAGGTTCTA
+
CCCDCDDEFFFFGGGGGGGGGGHHGGGGDGHHHGGGGGGGGHHHHGGGGGGGHHHHHHHGGGGGGGGGGGGHHHHGGGGHGHHHHGGGGGGGGGHHHHHHHGHGGHHHHHGGHHGGGGGHHHHHHHHHHHGHHGGGGGHGHHGHHGGGGGGGGGGGGF-ADGGGGGFFFFFFFFFHHHFFFHFHHFFHHHFHFFFFFFFFFFFFFFFFFFFFFFHFHFFFFFFFFFFFFFFFFFFFFFFFFFFEFFFFFFB
@M05620:37:000000000-D9766:1:1101:12028:4543 1:N:0:44
ACCACACCTTCTACAATGCGCTGCGTGTGGCTCCCGAGGAGCACCCCGTGCTGCTGACCGAGGCCCCCCTGAACCCCAAGGCCAACCGCGAGAAGATGACCAGGGGAGTGGCCCGCTACCTCTTCTGTGGGCCGCCTCTCTCCTTCCTGTGCTCCCGGGGCTGCGCCCTTTCTCACTGTGTCTCTCTTCTCCCGTGTTCCGTAGGACTCTCTTCTCTGAGCTGAGTCTCCTTTTTGGATCTGCAGGGGCTA
+
BBBBBBBAFFFFGGGGGG4AEFGGGFFBAEHHHFGGDGGFGHHHHGGEGEGGGHHHHHHEEFCGGGGGGGGHHHHGGGGHGHHHHGGGGG<CGGHGHHDGH1??/>AC.>..0>AC-<<G0DH00::0:;...-;-;CFFFF/00090;0009;0C.--;B-9.BF.;9/;/;F/;///9/9;FFFF9/B///9;.;F//.;..;//9;FFFF/FFF;9/;BF/;9/;B9//B/9--/9;B;//9;---;.
@M05620:37:000000000-D9766:1:1101:23746:4545 1:N:0:44
ACCACACCTTCTACAATGAGCTGCGTGTGGCTCCCGAGGAGCACCCCGTGCTGCTGACCGAGGCCCCCCTGAACCCCAAGGCCAACCGCGAGAAGACGCAGGTGCGTGGCCCGCTACCTCTTCTGGTGGCCGCCTCCCTCCTTCCTGGCCTCCCGGAGCTGCGCCCTTTCTCCCTGGTTCTCTCTTCTGCCGTTTTCCGTAGGACTCTCTTCTCTGCCCTGCGTCTCCTTTGGACCTCTGCCGGTTCTCGA
+
BBBABBBBFFFFGGGGFGGEGDG4E2AA4AGG3FGEAEGGCHHGHGGGFGGGFHFCHHHGCGCGGAEGGGGBHCGGGG?HEAGHHGEEDDG@/CFBG/<>DCGH1>FCD<FGGGGGGHHHHFHHHHFFDCGCCCGGGGGGGGGGGGGGGGGGGEGGGGBFFFBBFBBFFFFF9FFFEBFFFFFFFFFFFBFBAFFFFFFFFFFFFFFFFFFFFFFFFFFFFEBFBFFFFFFFFF;B;BFFF;B;@F9BB?B
@M05620:37:000000000-D9766:1:1101:19466:4553 1:N:0:44
ACCACACCTTCTACAATGAGCTGCGTGTGGCTCCCGAGGAGCACCCCGTGCTGCTGACCGAGGCCCCCCTGAACCCCAAGGCCAACCGCGAGAAGATGAAGGCGCGTGGTCCGCTACCGGTTGTGGCGCCCGCTTCCCGCCTTCCTGACCTCCCGGCGCTGCCACCTTTCTCCCTTTTTCTCTCTTCCGCCGTTTTCCGCTGCACTCACTTCACTGCCCTTCGTAACCTTGGGGCCTCTACAGGTTATGGG
+
BBBBBBBAFFFFGGGFGGGGGGHHGFGGHGHHHGGGCGGCEHHHHGGGEEGGFHHHHHHGGGGGGGGGGGGHHHHGGGGHGHHHHGGGGGGG//GG2<2222/<<//--<>1->E--<<-<.-....-:-;---.=//.;BG?FF0B09CF0E..----;-.9/B../:///;/.///;//;99BF//...--././;...-./;B//;/B//9;//;AF/.;...;//;/9.-.-;9B/////;/////.
@M05620:37:000000000-D9766:1:1101:18477:4564 1:N:0:44
ACCACACCTTCTACAATGAGCTGCGTGTGGCTCCCGAGGAGCACCCCGTGCTGCTGACCGAGGCCCCCCTGAACCCCAAGGCCAACCGCGAGAAGATGCCCAGGTGAGTGGCCCGCTACCTCTTCTGGTGGCCGCCTCCCTCCTTCCTGGCCTCCCGGCGCTGCGCCCTTTCTCACTGGTTCTCTCTTCTGCCGTTTTCCGTAGGACTCTCTTCTCTGACCTGAGTCTCCTTTGGAACTCTGCAGGTTCTA
+
CBCCCCCCFFFFGGGGGGEGGGHHGFGB4FHFGGGGDGEGDHHHHGGGGGGGGHGHHHHGGGGGGGGGGGGHGHHGGGGHGHHHHGGGGGDGGGHHHHHHHHHGHHHHHHGGHHGGGGGHHHHHHHHHHHGHHGGGGGHGHHGHHGGGGGGGGGGGGG-@DFFFFFFFFFFFFFFFFFFFFFFFFFFFFFFFFFFFFFFFFFFFFFFFFFFFFFFFFFFFFFFFFFFFFFFFFFFFFFFFFFFFFFFFFFB
@M05620:37:000000000-D9766:1:1101:19675:4579 1:N:0:44
ACCAACCTTCTACAATGAGCAGCGTGTGGCTCCCGCGGCGCACCCCGTTCTGCTTACCGAGGCCCCCCTGAACCCCAAGGCCAACCGCGCGAACATGCAGGTGAGTGGCCCGCTCCCTCTTCTGGTGGCCGCCTCCCTCCTTCCTGGCCTCCCGGCGCTGCGCCCTTTCTCACTGGTTCTCTCTTCTGCCGTTTTCCGTAGGACTCTCTTCTCTGCCCTGCGTCTCCTTTGGAACTCTGCCGGTTCTCGAT
+
BBBBBBBFFF4BBFGGG5BBAB4ABEEG2GCGFGEEFG0AAAEGGG>BBFFHH3BBGHGGGGGGGGGG/?2BFGGG/CGFGGHHGGC>@/>>@-<>F<>FH<<=CHHGGCGGGGGGGHHHHHHHHHHGG9?DFDGGGGGGGGGGGGEFFFFFFFFFCFFFFF>DAFFFFFF/FF/BBFFFFFFFFFFFFFFADFFFFFF.AFFFFFFFFFFFFFFBFFFF.;DDDFFFFFFFFBFBF//9FFF@DAFFFFF
@M05620:37:000000000-D9766:1:1101:22919:4605 1:N:0:44
AGTGCCAGCTCTCAATCGCACAGGGGACCCAGGGCCTGGCCCCTCCATCCAGAAAACCTATGACCTCACCCGCTACCTGGAGCACCAACTCCGCAGCTTGGCTGGGACCTATGAGTATCCAGCGTCGGAATCTGGGCGTTGGGGCGGAGTGCGGCGTTGGGGCCAGACAGTCCTAACCGTGGCGGGTTCTGGTAAATGATGGGGTGAGGAGGGGCTCTTTGGCTCCCACCAGTCCCCCTGTCTGGTCTATC
+
AAAABFBFBFFFGGGGGGGFFCHAEGGGGGHHFGGGDFHGCHGHGGHHHFGHFHHCGGHHHHGHHHHGHHHGGGGGHHHGGGGGHHHHGHHHGDFGGHHHGGHGCGHHGHHHHBGGHHHH3FFG?CGCDFGHHHFHEGGGGGGGGGG-AEG09B-ABGFFFFF;AEFFFFBFFFFFFFFFFF-@DF@EFFFFFBFFFFFFFFFF?BFFFFFFFFFAEFFFFBFBBEFBFFFFBFFFFFFAFFFFB9FFBFB
@M05620:37:000000000-D9766:1:1101:18025:4609 1:N:0:44
AGTGCCAGCTCTCAATCGCACAGGGGACCCAGGGCCTGGCCCCTCCATCCAGAAAACCTATGACCTCACCCGCTACCTGGAGCACCAACTCCGCAGCTTGGCTGGGACCTATGTGAGTATCCAGCGTAGGAATCTGGGAGTTGGGGAGGAGTGAGGAGTTGGGGAAAGACAGTCCTAACCGTGGAGGGTTCTGGTAAATGATGGGGTGAGGAGGGGCTCTTTGGCTCCCACCAGTCCCCCTGTCTGGTCTA
+
AAAABFFFBFFFGGGGGFFGG2BGCEEAEEEHGDFGGGHHHHGEGGFHHGGHFFHHHGFHFHHHHHHFHFHGGEFGHHGGHGHGHHGHGHHHGGGGGGFGGFHGGGHHGFFBGD3GFFDGHHHHHGCECGHHHHEFHFHGG0GHGGG@CD<>CFHHHDCGGCC@CDGHHHHGHHFHFCCGB.=DDGGFA9AFGGBBFGGGFFGFEGFF.FFFFFF;DFEFF///FBFA?FA.A99F/BEFDFFBBFF/BF;
@M05620:37:000000000-D9766:1:1101:14872:4612 1:N:0:44
ACCACACCTTCTACAATGAGCTGCGTGTGGCTCCCGAGGAGCACCCCGTGCTGCTGACCGAGGCCCCCCTGAACCCCAAGGCCAACCGCGAGAAGACCCAGGTGCGTGGCCCGCTACCTCTTCTGGTGGCCGCCTCCCTCCTTCCTGGCCTCCCGGAGCTGCGCCCTTTCTCCCTGGTTCTCTCTTCTGCCGTTTTCCGTAGGACTCTCTTCTCTGCCCTGCGTCTCCTTTGGAACTCTGCCGGTTCTCGA
+
BBBBBBBBFFFFGGGGGGFGGFHHGFGEHFHHHGGGGGGGGHHHHGGGGFGGHHHHHHHGGGGGGFGGGGGGHHHGGGGHGGHHHGGGGGGGGGHBG2?FGFHH1<F?@AGHGGFGFHHHHHHHGHDGGGHFGGGGHGGHGGGGGGBFFGGGGGGGGCGFFG=FFFFFFFFF//FFFFFFFFFFFFFFFFFF:;FFFFFFFFFFFFFFFFFFFFFFFBAFFEBAFFFFFFFFF//99BBBF/;A:AAB/AB
@M05620:37:000000000-D9766:1:1101:10355:4655 1:N:0:44
ACCACACCTTCTACAATGAGCTGCGGGTGGCTCCCGAGGAGCACCCCGTGCTGCTGACCAAGCCCCCCCGCACCCCCAGGACAACCGAGGGAACAACGCGGAGGGTAGCGGCCTGCCTCTTCTGGTGGCGGCCTCCCCCCTCCCTGGCGTCCTGGCGCTGCGGCGTTTATTCCCAGTTCTTTCTTCTGCCGTTTTTTGCCGGAGGATCTTCTTAGCCGTCCGGAGTCTTATGAGCACCTCTGGATGTTGTA
+
AAA1AAAAFFFFFDGD3F11G1GFE00A00BEAAFAAEE?EHCGHGEEE/EFFHH1GHG1/BBFH/EE>///</?EGGGGF/0BCF/<////0/?0//---=<--./;/---;....0;/;FFF0;FA.-99@-9E----@-;-9/----;@-//9--;@B--;-----;//////9//9////;:BBF/;--/;---/;;-;---///;BB///:/9--;-----//////////-9;;/B////;//-/
@M05620:37:000000000-D9766:1:1101:17465:4680 1:N:0:44
AGTGCCAGCTCTCAATCGCACAGGGGACCCAGGGCCTGGCCCCTCCATCCAGAAAACCTATGACCTCACCCGCTACCTGGAGCACCAACTCCGCAGCTTGGCTGGGACCTATGTGAGTATCCAGCGTAGGAATCTGGGAGTTGGGGAGGAGTGAGGAGTTGGGGAAAGACAGTCCTAACCGTGGAGGGTTCTGGTAAATGATGGGGTGAGGAGGGGCTCTTTGGCTCCCACCAGTCCCCCTGTCTGGTCTA
+
AAAABFFFCFFFGGGGGGGGGGHHGGGGGGHHGGGGGGHHHHGHGGHHHHHHHHGHHGHHHHHHHHHHHHHGGGGGHHHHHHHHHHHHGHHHGGGGGHHHGHHGGGHHGHHHHHHHHHHHHHHHHGEGGGHHHHHHHHHGGHHHGGGGGGGHHHHHHGHHHHGGGGHHHHHHHHHHHHHHGGEGGGGGEGGGGGFGGGGGGGGGGGFFFFFFFFFFFFFFFFFFFFFFFFFDFFFFFFFFFFFFFFFFFFF
@M05620:37:000000000-D9766:1:1101:13866:4703 1:N:0:44
ACTGCACCTTCTAAATCGCCCCGCGGGCCCTGGCCCAGGACCCTCCAGCGCTCACGACTGAGCCCCAACCCGATCCCTGGAGCACAAATGCCGACTTGTGCGTGGGAACCACCCGAGAACTAAGCCAAGGGAAGACGAAGTCGGGGAAAAACGAGGAGAGACGAAAAAAAAGACCGAAGTCAGGAGGTCTGCGGTATTCAATTGGATGCAAATGAACGACCTGCATCACTTATAGAACCATGTAGGATCTA
+
>>1>AB@1BBBFGFG3AA11A000AE/AA//BABBA//BA///0>BF1B/EB/?B/?>E/11@B?/?/??//////0<1/B0B?000<1BB1/<///1??1/?C//>1<<<>.<-<-<./=00////:...::../.--.90.---9../..9:.--:-;-----9;-------------9//-/--9-///-;---//////99///-////////-----:--/9/9/////////--//;/;/////9
@M05620:37:000000000-D9766:1:1101:12497:4712 1:N:0:44
ACCACACCTTCTACAATGAGCTGCGTGTGGCTCCCGAGGAGCACCCCGTGCTGCTGACCGAGGCCCCCCTGAACCCCAAGGCCAACCGCGAGAAGATGAAGGTGGGTGGCCCGCTACCTCTTCTGGTGGCCGCCTCCCTCCTTCCTGGCCTCCCGGAGCTGCGCCCTTTCTCCCTGGTTCTCTCTTCTGCCGTTTTCCGTAGGACTCTCTTCTCTGCCCTGCGTCTCCTTTGGACCTCTGCAGGTTCTCGA
+
BBBBBBBAFFFFGGGGGGFGGGHHGEDA4EGHGBFE?EFFDHGHHGGEEEGGFHFHHHGEEECFGEGGGGGHHHHGGGGHGGHHHGGECG<>CGHEDFHGFFCG/>CCD?<FCGGGGHGHHHHHHHGGG<<@DCGGHGGHGGGG/90CFFFGGGGGDGDGFFCFFFFFFFFFBFFBABFFFFFFFFFFFFFF;AFFBFFFFFFF:BFFFFFFFFFFFFEB..>ADFFFF/;B/9/;.;:FF9;.AF/;:AF
@M05620:37:000000000-D9766:1:1101:12466:4722 1:N:0:44
AGTGCCAGCTCTCAATCGCACAGGGGACCCAGGGCCTGGCCCCTCCATCCAGAAAACCTATGACCTCACCCGCTACCTGGAGCACCAACTCCGCAGCTTGGCTGGGACCTATGTGAGTATCCAGCGTAGGAATCTGGGAGTTGGGGAGGAGTGAGGAGTTGGGGAAAGACAGTCCTAACCGTGGAGGGTTCTGGTAAATGATGGGGTGAGGAGGGGCTCTTTGGCTCCCACCAGTCCCCCTGTCTGGTCTA
+
ABAAAFFFCFFFGGGGGGGCGGHGFGGGGGHHFGGGGGHHHHGHGGHHHGHHHHHHHGHHHHHHHHHHHHHGGEEGHHHHHGHHHHHHGHHHEGFGGHFHGHHGGGHHGHHHHHHHHHHHHGHHHGEGGGHHHHHHHHHGEHHHGGGGGGGHHHHHHGHHHHGGGGHHHHHHHHHHHHHHGGEGGGGGEGGGGGFGGGGGGGGGGGFFFFFFFFFFFFFFFFFFFFFFFFFFFFFFFFFFFFFFFFFFFEB
@M05620:37:000000000-D9766:1:1101:21870:4732 1:N:0:44
AGTGCCAGCTCTCAATCGCACAGGGGACCCAGGGCCTGGCCCCTCCATCCAGAAAACCTATGACCTCACCCGCTACCTGGAGCACCAACTCCGCAGCTTGGCTGGGACCTATGTGAGTATCCAGCGTAGGAATCTGGGAGTTGGGGAGGAGTGAGGAGTTGGGGAAAGACAGTCCTAACCGTGGAGGGTTCTGGTAAATGATGGGGTGAGGAGGGGCTCTTTGGCTCCCACCAGTCCCCCTGTCTGGTCTA
+
AAAAAFFFCFFFGGGGGGGGGGHGGGGGFGHHGGGGGGHHGHGHGGHHHHHHHGHHHGHHHHHHHHHHHHHGGGGGHEGGHGE?11BGGHHHGGCGGHHHGGHGGGHHGFHHHHHHHGHHHHHHHGCGGDHHHBHHHHHGEHHHGGGGGGGHHHGHHGHHHHGGGGHHHHHHHGHHGHHH-:CBFGGG=AFFGFFFGGGGGFGGGGFFFFFFFFFFFFFFFFFFF0B9EFFFFFFFFFED-:BFFFF09B:
@M05620:37:000000000-D9766:1:1101:8864:4755 1:N:0:44
AGTGCCAGCTCTCAATCGCACAGGGGACCCAGGGCCTGGCCCCTCCATCCAGAAAACCTATGACCTCACCCGCTACCTGGAGCACCAACTCCGCAGCTTGGCTGGGACCTATGTGAGTATCCAGCGTAGGAATCTGGGAGTTGGGGAGGAGTGAGGAGTTGGGGAAAGACAGTCCTAACCGTGGAGGGTTCTGGTAAATGATGGGGTGAGGAGGGGCTCTTTGGCTCCCACCAGTCCCCCTGTCTGGTCTA
+
ABAAAFFFCFFFGGGGGGGGGGHHGGGGGGHHGGGGGGHHHHGHGGHHHHHHHHHHHGHHHHHHHHHHHHHGGFGGHHHHHHHHHHHHGHHHGGGGGHHHGHHGGGHHGHGHHHHHHHHHHHHHHGDGGGHHHHHHHHFGGHHHGGGGGGGHHHHHHGHHHHGGGGHHHHHHHHHHHHHHGGGGFFGGFGGGGGCFFGGGGGGGGGFFFFFFFFFFFFFFFFFFFFFFFFFFFFFFFFFFFFFFFFFFFFB
@M05620:37:000000000-D9766:1:1101:15234:4762 1:N:0:44
ACCACACCTTCTACAATGAGCTGCGGGCGGCTCCCGAGGAGCACCCCGTGCTGCTGACCGAGGCCCCCCTGAACCCCAAGGCCAACCGCGAGAAGATGCCCAGGTGAGTGGCCCGCTACCTCTTCTGGTGGCCGCCTCCCTCCTTCCTGGCCTCCCGGGGCTGCGCCCTTTCTCACTGGTTCTCTCTTCTGCCGTTTTCCGTAGGACTCTCTTCTCTGACCTGAGTCTCCTTTGGACCTCTGCAGGTTCTA
+
AAA1AAAACFFFGDGGBG1AF1GFG000/AEE/AFA/EEECHHHHGGGCEEGEHGFHHGE/E?EG/EGGCE0GCGGGG/G//FHHG/<>C-<<CCB0=0<CHHE<CBC=GCGFEGGCGGF9FFFFFFF;FBFF??@?C?EFBAFBF/9F/A9FAE?A@-;@@FF@?B@>F9BFFFFFFFBB9FBBBFBBFBB9@FFFFFBAFAFFFFFFFFFFFFFFE/;BFFBBFF/BFFFFFBF/;-BFFFBFFFFFFF
@M05620:37:000000000-D9766:1:1101:14782:4780 1:N:0:44
ACCACACCTTCTACAATGAGCTGCGTGTGGCTCCCGAGGAGCACCCCGTGCTGCTGACCGAGGCCCCCCTGAACCCCAAGGCCAACCGCGAGAAGATGAAGGTGTGTGGCCCGCTACCTCTTCTGGTGGCCGCCTCCCTCCTTCCTGGCCTCCCGGAGCTGCGCCCTTTCTCCCTGGTTCTCTCTTCTGCCGTTTTCCGTAGGACTCTCTTCTCTGCCCTGCGTCTCCTTTGGACCTCTGCCGGTTCTCGA
+
BBBBBBBBFFFFGGGGGGFGGFHFGEEBCEHHGGGEEGGGGHHHHGGGGGGGHHHHHHHGGGGGGGGGGGGHHHHGGGGHFHHHHGGEDDBCDGHHHHHHEF?F???FA/?F@FC@CFGHHHHHHF=CD.<<C@AEHGGHGFHG/90/.;BFEGDA9DC.//BFDF>FFBFFFFFB./BFFFFFFFFF//B@99FFFBA:AD.B/9BFFFFFFFF//;.9A.D.@DFEF/;9///.:;BFF/9>9A.;;EF
@M05620:37:000000000-D9766:1:1101:10727:4801 1:N:0:44
AGGGCCAGCTCTCAATCGCACAGGGGACCCAGGGCATGGCCCCTCCATCCAGAAAACCTATGACCTCACCCGCTACCTGGAGCACCAACTCCGCAGCTTGGCTGGGACCTATGCGTATCCCGCGTCGGAATCTGGGCGTTGGGGAGGAGTGCGGCGTGGGGGCCAGACAGTCCTAACCGTGGAGGGGTCTGGGCAATGATGGGGGGAGGAGGGGCTCTTTGTCTCCCACCAGTCCCCCTGTCTGGGCTCTC
+
>11>AA1>AFCD1FG31AF1A0AGCAEE00BG00A/0AB0AGGHGGEG1BF1101BFA0AFH2GEF1BGHHGGE/EHHHFBFHC0GCGE0GHF?EGEG1BEGBF//0BCHFEH1?C/C02</CC<<//-..1>110.<<<C.--.-:.:/;0:---9-9--;--;AFFFB/9BFFBBA@-;-99-=-::B//--9;/////;AB>@@@@-99----;B/FB//////9AB--///;AA--B/F//--;-9/
@M05620:37:000000000-D9766:1:1101:17765:4824 1:N:0:44
ACCACACCTTCTACAATGAGCTGCGTGTGGCTCCCGAGGAGCACCCCGTGCTGCTGACCGAGGCCCCCCTGAACCCCAAGGCCAACCGCGAGAAGATGCCCAGGTGAGTGGCCCGCTACCTCTTCTGGTGGCCGCCTCCCTCCTTCCTGGCCTCCCGGCGCTGCGCCCTTTCTCACTGGTTCTCTCTTCTGCCGTTTTCCGTAGGACTCTCTTCTCTGACCTGAGTCTCCTTTGGAACTCTGCAGGTTCTA
+
AAAAAAAAFFFFDGGFDGGGGFEGGAEEC2GGHGFEE22EFFGFHGGGFGGGHGFHHHHGGGGGFGGEGGGHGHHGGGGHGHHHHGGGGGDGGGHGFHFHHHHGCGHGFGGEHHGGGGGHHHHHHHHGGHGHHGGGGGHGHHGFHGGFFGGGGGGGGB-ABCFFFFFFFFFFFFFFFFFFFFFFFFFFFFFFFFDFFFFFFFFFFFFFFFFFFFFFFFFFFFFFB;BFFFFFFFEFFBFFFFFFFFFFFF;
@M05620:37:000000000-D9766:1:1101:21150:4827 1:N:0:44
ACCACACCTTCTACAATGAGCTGCGTGTGGCTCCCGAGGAGCACCCCGTGCTGCTGACCGAGGCCCCCCTGAACCCCAAGGCCAACCGCGAGAAGATGCCCAGGTGAGTGGCCCGCTACCTCTTCTGGTGGCCGCCTCCCTCCTTCCTGGCCTCCCGGAGCTGCGCCCTTTCTCACTGGTTCTCTCTTCTGCCGTTTTCCGTAGGACTCTCTTCTCTGACCTGAGTCTCCTTTGGAACTCTGCAGGTTCTA
+
AAABB@ABFFFFFGGFEDGGFGFHEEGGHFHHHGGAGEG?FHHHHGGGEEGFHGGHHHHGGGGGGGGGGGGHHHHGGGGFGHHHFGGGG?DGGGHHHHHHHHHFHHHHHHGGHHGGGGGHHHHHHGHHHHGHHGCGGGHGHHGBCFFGGGGGGGGGGG-BBFFGGGFBBFFFFFFFFFFFFFFFFFFFFFFFFBFFFFFFFFFFDFFFFFFFFFFFFFFFFFFFFFFFFFFFFFFFFFFFFFFFFFFFFFF
@M05620:37:000000000-D9766:1:1101:22733:4835 1:N:0:44
ACCACACCTTCTACAATGAGCTGCGTGTGGCTCCCGAGGAGCACCCCGTGCTGCTGACCGAGGCCCCCCTGAACCCCAAGGCCAACCGCGAGAAGATGCCCAGGTGAGTGGCCCGCTACCCCTTTTGGTGGCCGCCTCCCTCCTTCCTGGCCTCCCGGAGCTGCGCCCTTTCTCACTGGTTCCCTCTTTTGCCGTTTTCCGGAAGACTCTCTTCTCCGACCTGAGTCCCCTTTTGAAATCTTCAGGGTTCT
+
BBBABBBBFFFFGGGGFGGDGGHHGFGECEHHFGGFGGGGGHHHHGGG1EEGFHFHHHHGGGEGGGGGGGGHHHHGGGGHGHHHHGGEGGGGGGHHHH1?G1/F1110??CFGH----<F0..=000<<.<.C--A..;E//C/C0F00;.C0.CE.A9--.//--;B-BF////9//B9B////..;////;-.;FF/F.-.-;.//////;9///.-9@../9////;.;F/;.B////////B.B..9
@M05620:37:000000000-D9766:1:1101:18471:4846 1:N:0:44
AGTGCCAGCTCTCAATCGCACAGGGGACCCAGGGCCTGGCCCCTCCATCCAGAAAACCTATGACCTCACCCGCTACCTGGAGCACCAACTCCGCAGCTTGGCTGGGACCTATGTGAGTATCCAGCGTAGGAATCTGGGAGTTGGGGAGGAGTGAGGAGTTGGGGAAAGACAGTCCTAACCGTGGAGGGTTCTGGTAAATGATGGGGTGAGGAGGGGCTCTTTGGCTCCCACCAGTCCCCCTGTCTGGTCTA
+
AA>AAFFFBFFFGGGGGAEAECHCGCEEGEFEAEGGGGHHHHGHGGFFHFHHHHHGHG33FEGHGFGHHHHGG/>EHGHG2FFGHHECEHHG/E/EEFBGGHHGGGHHGFHGHHGHHHHGHHHHHG?EGGHHHHHHHF?FGHHHGF.ACACFGHHHHGHHHHGGGGHHGHHHHHHHHHHHGGEGFGGGGGGGGGFGGGGGGGGGGGABEFFFFFFFFFFFFFFFFFFFFFFFFFFFFFFFFFFFFFFFFFF
@M05620:37:000000000-D9766:1:1101:22600:4849 1:N:0:44
ACCACACCTTCTACAATGAGCTGCGTGTGGCTCCCGAGGAGCACCCCGTGCTGCTGACCGAGGCCCCCCTGAACCCCAAGGCCAACCGCGAGAAGACCCAGGTGCGTGGCCCGCTACCTCTTCTGGTGGCCGCCTCCCTCCTTCCTGGCCTCCCGGAGCTGCGCCCTTTCTCCCTGGTTCTCTCTTCTGCCGTTTTCCGTAGGACTCTCTTCTCTGCCCTGCGTCTCCTTTGGACCTCTGCCGGTTCTCGA
+
BBCCCCCBFFFFGGDGGGGGGGHHGGGAEEHFHGGFEGGGFHFHHGFEFGGGGHGHHHHGGFGGGGGGGGGHGFHGGGGHGHHHHGGGFGCGGGGFG??FGG?G?>FGGCHHGGGGGHHHHHHGHHGHGCGDGGGGHGHHGGGGGGBFGGGGGGGG-BFGGGFFFFFFFFFFFFFFFFFFFFFFFFFFFFFFADFFFFFFFFFFFFFFFFFFFFFFFFFFFFFFFFFFFFFFF09/FFFFF0@B:AEF0;;
@M05620:37:000000000-D9766:1:1101:24218:4853 1:N:0:44
ACCACACCTTCTACAATGAGCTGCGTGTGGCTCCCGAGGAGCACCCCGTGCTGCTGACCGAGGCCCCCCTGAACCCCAAGGCCAACCGCGAGAAGATGAAGGTGAGTGGCCCGCTACCTCTTCTGGTGGCCGCCTCCCTCCTTCCTGGCCTCCCGGAGCTGCGCCCTTTCTCCCTGGTTCTCTCTTCTGCCGTTTTCCGTAGGACTCTCTTCTCTGCCCTGCGTCTCCTTTGGCACTCTGCCGGTTCTCGA
+
BCCCCCBCFFFFGGGGGGGGGGHHGEFGHGHHHGGGGGGGGHHHHGGGGGGGHHHHHHHGGGGGGGGGGGGHGHHGGGGHGHHHHGGGGGGGGGHHHHH2GB<G??FDF/FCDGGGGH1G1DGH0D<GGHHGGGCGHFFGGHHHGHGGGGEGGGFCADCAGGCFGFFFFFFFFBF/;9B/BFFFFFFFFFFF;AFFFFAFFFFFFFFFFFFFBFFFEFFFF?DD-.BFFFFBF9/;FFF/BFF--;.;/::
@M05620:37:000000000-D9766:1:1101:14858:4861 1:N:0:44
ACCACACCTTCTACAATGAGCTGCGTGTGGCTCCCGAGGAGCACCCCGTGCTGCTGACCGAGGCCCCCCTGAACCCCAAGGCCAACAGCGAGAAGATGCCCAGGTGAGTGGCCCGCTACCTCTTCTGGTGGCCGCCTCCCTCCTTCCTGGCCTCCCGGCGCTGCGCCCTTTCTCACTGGTTCTCTCTTCTGCCGTTTTCCGTAGGACTCTCTTCTCTGACCTGAGTCTCCTTTGGAACTCTGCAGGTTCTA
+
AAAAABBAFFFFGFGGDGBFGCHGG2AA4AFF3BFA2EGEDHHHHGGGFAEGEHHFHHHE0E?EG1EGGGG?GCGGGG/G//FHHG/BFE/<<DE11FD1FGHG<GHHHHGGCFGG?DGHHHHBGHHBDGDFC@CCCC.:GF?C:C:0C/.CBCEAAB9ABBGGG?.B-B/:FFFFBFFFFFFBF9BFFFB/B@AAFEFFAFAFFFFFFFF/9BFFFFBFFFF9BFFBFBBFBFFFFFFFFFFFFFFFFFF
@M05620:37:000000000-D9766:1:1101:9262:4886 1:N:0:44
ACCACACCTTCTACAATGAGCTGCGTGTGGCTCCCGAGGAGCACCCCGTGCTGCTGAACGAGGCCCCCCTGAACCACAAGGCCAACCGCGAGAAGATGCCCAGGTGAGTGGCCCGCTACCTCTTCTGGTGGCCGCCTCCCTCCTTCCTGGCCTCCCGGCGCTGCGCCCTTTCTCACTGGTTCTCTCTTCTGCCGTTTTCCGTAGGACTCTCTTCTCTGACCTGAGTCTCCTTTGGAACTCTGCAGGTTCTA
+
AAAAAAAAFFFFFGGGBGGGGB1B0ABAAEHHHGGEEEGC/AFGCFGG//BBE1FGBFGHGCG/FA/E/EFB1BG0?GH0>GHHHGGGGGBCGCHBGGHHHHHGHFHHHHGGHHGGGCGHHHHHHHHHDHGHHGGGGGHGHHGHFHGHFHHHGGGGGGGGG?@G@@F@@FFFFFFFFFFFFFFFFFFFFFFFF@BFFFFFFFFFFBFFFFFFFFFFFFFFFFFFFFF99FFFFFFFFFFFFFFFFEAFFF9
@M05620:37:000000000-D9766:1:1101:22360:4908 1:N:0:44
AGTGCCAGCTCTCAATCGCACAGGGGACCCAGGGCCTGGCCCCTCCATCCAGAAAACCTATGACCTCACCCGCTACCTGGAGCACCAACTCCGCAGCTTGGCTGGGACCTATGTGAGTATCCAGCGTAGGAATCTGGGAGTTGGGGAGGAGTGAGGAGTTGGGGAAAGACAGTCCTAACCGTGGAGGGTTCTGGTAAATGATGGGGTGAGGAGGGGCTCTTTGGCTCCCACCAGTCCCCCTGTCTGGTCTA
+
A?AABFFFBFFFFGGGGGGGGGHGGGGGGGHHGGGGGGHHHHGHGGHHHHHHHHHHHGGHHHHHHHHHHHHGGGGGHHHHHHHGHHHHGGHHGGGGGGHHGHHGGGHHGHHHHHHHHHHHHHHHHGGGGGHHHHHHHHHGGHHHGGGGGGGHHHHHHGHGHHGGGGHHHHHHHHHHHHHHGGEGGGGGEFGGGGGGGGGGGGGGGGFFFFFFFFFFFFFFFFFFFFFFFFFFFFFFFFFFFFFFFFFFFFB
@M05620:37:000000000-D9766:1:1101:14662:4917 1:N:0:44
ACCACACCTTCTACAATGAGCTGCGTGTGGCTCCCGAGGAGCACCCCGTGCTGCTGACCGAGGCCCCCCTGAACCCCAAGGCCAACCGCGAGAAGATGCCCAGGTGAGTGGCCCGCTACCTCTTCTGGTGGCCGCCTCCCTCCTTCCTGGCCTCCCGGCGCTGCGCCCTTTCTCACTGGTTCTCTCTTCTGCCGTTTTCCGTAGGACTCTCTTCTCTGACCTGAGTCTCCTTTGGAACTCTGCAGGTTCTA
+
CCBBCCCCFFFFGGGGGGGGGGHHGEGEGFHHHGGGGGGGGHHHHGGGGGGGGHHHHHHGGGGGGGGGGGGHHHHGGGGHGHHHHGGGGGDFGGHFGGHHHHHFFHHHHHGGHHGGGGGHHHHHHHHGHHGHHGGGGGHGHHGHHGGGGGGGGGGGGG-:@FFFFFFFFFFFFFFFFFFFFFFFFFFFFFFFFFDFFFFFFFFFFFFFFFFFFFFFFFFFFFFFFFF:FFFFFFFFFFFFFFFFFFFFFFF
@M05620:37:000000000-D9766:1:1101:14279:4920 1:N:0:44
ACCACACCTTCTACAATGAGCTGCGTGTGGCTCCCGAGGAGCACCCCGTGCTGCTGACCGAGGCCCCCCTGAACCCCAAGGCCAACCGCGAGAAGATGCCCAGGTGAGTGGCCCGCTACCTCTTCTGGTGGCCGCCTCCCTCCTTCCTGGCCTCCCGGCGCTGCGCCCTTTCTCACTGGTTCTCTCTTCTGCCGTTTTCCGTAGGACTCTCTTCTCTGACCTGAGTCTCCTTTGGAACTCTGCAGGTTCTA
+
AAA1AAA>BFFFFGGFBG11B1F1E0AB00GF1BBA0EEECHHHHGGEEEGGBGFFHHGA>F?EF>FGGGGFGCGGGGAH/<GHHG//>C///CFBDFDFHHHGFHHHHGGGHHGGGGGHHHHHGGHFGHGHFGGGGGGEHGGHEGFFFFGGGGGGGG;AA@@F@@F;@FFFFFFFFFFFFFFFFFFFBFFEF@BFFFFFFFFFFFFFFFFFFFFBBFFFFFF/-BF/;BBFFFFFFFFFFFFFFF-FFFF
@M05620:37:000000000-D9766:1:1101:12775:4928 1:N:0:44
ACCACACCTTCTACAATGAGCTGCGTGTGGCTCCCGAGGAGCACCCCGTGCTGCTGACCGAGGCCCCCCTGAACCCCAAGGCCAACCGCGAGAAGATGACCGAGGTGAGCCGCCCGCCTCCTCTGCTGGTCGCCTCCCTCCTTCCTCGCCTCCCGGAGCAGCGCCCTTCTTCCTTAGTGCTCTCCTCTGCTGCTTTCCGTAGGACTATCTTCTCCGCCGAGCGTAGCCTTTGGTGGAATGCTGGATGTCGA
+
BBBBBBBBFFFFGGGGGGGGGFHHGEGGGGGGHGFGGGGGGHHHHGGGGGGGGHHHHHHGGGGGGGGGGGGHHHGGGGGHGHHGGGGGGFGGGDCFFGH22//<>//1>10-->--<<<E.<GF00<CF/0;CF.;A./:9C09/;0.--;;E..--9-.;B--;--/./;//9///;//;//9/;BF/F/;///://./.;.9//////BFF//.9.---;9.9-.:B/://9...:99:///./:;/..
@M05620:37:000000000-D9766:1:1101:20286:4941 1:N:0:44
ACCACACCTTCTACAATGAGCTGCGTGTGGCTCCCGAGGAGCACCCCGTGCTGCTGACCGAGGCCCCCCTGAACCCCAAGGCCAACCGCGAGAAGACCCAGGTGCGTGGCCCGCTACCTCTTCTGGTGGCCGCCTCCCTCCTTCCTGGCCTCCCGGAGCTGCGCCCTTTCTCCCTGGTTCTCTCTTCTGCCGTTTTCCGTAGGACTCTCTTCTCTGCCCTGCGTCTCCTTTGGAACTCTGCCGGTTCTCGA
+
CCCCCCCCFFFFGGGGGGGGGGHGGGGEFGHHHGGGGGGGGHGHHGGGGGGGHHHHHHHGGGGGGGGGGGGHHHHGGGGHGHHHHGGGGGGGGGHHH=?/CA?FFCFCF?C<<CGGGHHHHHGHHB=GGHAGGCDFHGFHGGGGGGFFFGGGGGG?-@BFFGFFFFFFFFFF0BFFA:BFFFFFFFFFFFFD.;FFFFDFFFDFFFFFFFFFFFFFBFEFFEAF;FBFFFFFF000BFF0;:>A-D.B0A0
@M05620:37:000000000-D9766:1:1101:19754:4947 1:N:0:44
ACCACACCTTCTACAATGAGCTGCGTGTGGCTCCCGAGGAGCACCCCGTGCTGCTGAACGAGGCCCCCCTGAACCACAAGGCCAACCGCGAGAAGAAGAAGGTGACTGGACCGCTACCGCTTCTGGAGGCCGCCACAATACTTCATGGCCTCACAGCACTGCGCCCTTTCTCCCTGGTTATCTCTTCTGCCGTTTTCCGTAGGACTCTCTTCTCTGAACTGAGTCTCCTTTGGCCCTCTGACGGTTATCGA
+
111>A?1AFFC1AGG13BFF1AA1ABEEA0BFFG00BEE/AGHHHG/EA/B/D11BG11BEF?E/B/>EEGHGF/0?FG0GFH///?>E/><//BB00<0?01?F1?GHF0G@@//>F-A-..>100<<EECGC-;..00;CGH00:<;FFGEG00;/;9BF.;AAG/00;90/;0-9;B/9;FFFFB/9B@;9FEFFBBA--/;9BBBFFB/BFFFB9FFF/;//9;BFF/B//-;--/9;B@9A99;A-
@M05620:37:000000000-D9766:1:1101:20426:4951 1:N:0:44
AGTGCCAGCTCTCAATCGCACAGGGGACCCAGGGCCTGGCCCCTTCATCCAGAAAACCTATGACCTCACCCGCTACCTGGAGCACCAACTCCGCAGCTTGGCTGGGACCTATGAGTATCCAGCGTAGGAATCTGGGCGTTGGGGCGGAGTGAGGAGTTGGGGCAAGACAGTCCTAACCGTGGAGGGTTCTGGTAAATGATGGGGTGAGGAGGGGCTCTTTGGCTCCCACCAGTCCCCCTGTCTGGTCTATC
+
ABBBBFFFCFFFGFGGGFGGGGHHGGGGGGHHGGGGGGHHHHGH1BFHHHHHGHGHHGHHHHHHHHHHHHHGGGGGHHHHHHHHHHFHGHHHGGGGGHHHGHHGGGHHGHHHHGGHHHHHHHHGG/CGHHHHHHHH/ADGGGDG.AD@DGHFHHBEGGGGGG?-CEFGGGFGGGGGGGGFFF.AFF:F.FFF;FF/BFFFFFFFABFFFFFFFFFAFFFFFFFFFFFEFFFFFFFFFFFFBFFFFFFFFFB
@M05620:37:000000000-D9766:1:1101:15953:4969 1:N:0:44
ACCACACCTTCTACAATGAGCTGCGTGTGGCTCCCGAGGAGCACCCCGTGCTGCTGACCGAGGCCCCCCTGAACCCCAAGGCCAACCGCGAGAAGATGAAGGTGCGTGGCCCGCTACCTCTTCTGGTGGTCGCCTCCCTCCTTCCTGGCCTCCCGGAGCTGCGCCCTTTCTCCCTGGTTCTCTCTTCTGCCGTTTTCCGTAGGACTCTCTTCTCTGCCCTGCGTCTCCTTTGGACCTCTGCCGGGTCTCGA
+
AAAAA>>AFFFFGFG4FBD5FFHGGEEB42BFCFF2E2E?AGGHHGCGGGGFFBGFGHHAEGCGFCEFGGGB3GHEGGGAEHHCGFEEC////??GF1D>F1?11</?C<?/<<@DGHHG000DGHDCEGGGCFGDHGHHGHFH;B0C9F09CE??-:-;C9--.@@/:F;//9:BE/BFFFFFB9BFF/F?.999/BA/:AAF/FFFFFFFFBFFFFEF?E-A@D.BBB/9///;.99BB;-;-A-;///
@M05620:37:000000000-D9766:1:1101:7748:4986 1:N:0:44
AGTGCCAGCTCTCCATCGCACAGGGGACCCAGGGCCTGGCCCCTCCATCCAGAAAACCTATGACCTCACCCGCTACCTGGAGCACCCACTCCGCAGCTTGGCTGGGACCTATGTGAGTATCCAGCGTAGGAATCTGGGCGTTGGGGCGGAGTGCGGAGTTGGGGAAAGACAGTCCTAACCGTGGAGGGTTCTGGTAAATGATGGGGTGAGGAGGGGCTCTTTGGCTCCCACCAGTCCCCCTGTCTGGTCTA
+
>A>1>BFFAFFFG1FFAAE1E?GFF00A0AGH0AEAAFGGCGGHGGEHHFHGD0FAFEHHBBBFG1BFGGH/E>/>GH1BBBFGHHE/?FFBEE?E>GBFEHHEEFFG/BFGGHHDGDDG2GFGHC<?>/@1FHFHGH/><@CG@G.<C@ACA0=@9:CGGG?G.A.F/C/;FFFFFBFF?FF@-A-@BFFFFF;;BBFFFFFFFFA?--9/AF@@@@FFFFFFFFBEEFFFFFFFFFFF@F;BFFFFFF/
@M05620:37:000000000-D9766:1:1101:15949:4990 1:N:0:44
ACCACACCTTCTACAATGAGCTGCGTGTGGCTCCCGAGGAGCACCCCGTGCTGCTGACCGAGGCCCCCCTGAACCCCAAGGCCAACCGCGAGAAGATGAAGGTGCGTGGCCCGCTACCTCTTCTGGTGGTCGCCTCCCTCCTTCCTGGCCTCCCGGAGCTGCGCCCTTTCTCCCTGGTTCTCTCTTCTGCCGTTTTCCGTAGGACTCTCTTCTCTGCCCTGCGTCTCCTTTGGAACTCTGCAGGTTCTAGA
+
BBBBBCCDFFFFGGGGGGGGGGHHGGGB4FHHHGGFDGGGDHGHHGGGGGGGFHGHHHGGGGGGGGGGGGGHGHHGGGGHGHHHHGGGFGGGGGHGHHHGFGFF1>FEGGFHGGCGGHHHHHHHHHGHGGHGGGGGHGHHGHHHFGFGGGGGGGGFGAGGGGGGFFFFFFFF0<FFFFFFFFFFFFFFFFFF<DFFFFFFFFFFFFFFFFFFHFHFEFFFFEFFFFFFFBFFFF0<<FFFF0BFBFBB0BB
@M05620:37:000000000-D9766:1:1101:23838:5002 1:N:0:44
ACCACACCTTCTACAATGAGCTGCGTGTGGCTCCCGAGGAGCACCCCGTGCTGCTGACCGAGGCCCCCCTGAACCCCAAGGCCAACCGCGAGAAGATGCCCAGGTGAGTGGCCCGCTACCTCTTCTGGTGGCCGCCTCCCTCCTTCCTGGCCTCCCGGCGCTGCGCCCTTTCTCCCTGGTTCTCTCTTCTGCCGTTTTCCGTAGGACTCTCTTCTCTGTCCTGAGTCTCCTTTGGAACTCTGCAGGTTCTA
+
>>AABAABFFFFFGGF5FGGFGHHGEGGH2FGHGF2AEECEHHHHGGGE1EEGGFHHHAEGGGGEGGGGGGHHHEEGGGGGHHEGGGGG?BDGGHH11FGH1F<?G101?FFGH-<--<FDD0D0<0D<GFFF?::..;EGHG/C;900;AFFAFG.?--9--9-9AB=FFB////./9BF//999/B/9BBFBDFFFFF.9..9//99///;//9/B//;/B/.;/9/B9BF/FBFF////9/9A.BFB:
@M05620:37:000000000-D9766:1:1101:23715:5042 1:N:0:44
ACCACACCTTCTACAATGAGCTGCGTGTGGCTCCCGAGGAGCACCCCGTGCTGCTGACCGAGGCCCCCCTGAACCCCAAGGCCAACCGCGAGAAGATGCCCAGGTGAGTGGCCCGCTACCTCTTCTGGTGGCCGCCTCCCTCCTTCCTGGCCTCCCGGAGCTGCGCCCTTTCTCACTGGTTCTCTCTTCTGCCGTTTTCCGTAGGACTCTCTTCTCTGACCTGAGTCTCCTTTGGAACTCTGCAGGTTCTA
+
CDCDDDCDFFFFGGGGGGGGGGHHGGGEHGHHHGGGGGGGGHHHHGGGGGGGHHHHHHHGGGGGGGGGGGGHHHHGGGGHGHHHHGGGGGGGGGHHHHHHHHHGHHHHHHGGHHGGGGGHHHHHHHHHHHGHHGGGGGHGHHGHHGGGGGGGGGGGGG-ADGGGGGFFFFFFFFFHHHFFFFFHHFFHHHHHFFFFFFHFFFFFFFFFFFFFHHHFHFFHFHFFFHHFHFFFHEFFFFFFFFFFFFFFFFF
@M05620:37:000000000-D9766:1:1101:13810:5100 1:N:0:44
ACCACACCTTCTACAATGCGCTGCGTGTGGCTCCCGAGGAGCACCCCGTGCTGCTGACCGAGGCCCCCCTGAACCCCAAGGCCAACCGCGAGAAGATGACCAAGGGAGTGGCCCGCTACCTCTTCTGGTGGCCGCCTCCCTCCTTCCTGGCCTCCCGGGGCTGCGCCCTTTCTCACTGGGTCTCTCTTCTGCCGTTTTCCGTAGGACTCTCTTCTCTGACCTGGGGCCCATTTGGAAATCTGCCGGTTCTA
+
AAAAAAA>BCCFGFGFFG1AE0ECGAA00AFB1ABA/EEE?GHHHGGGCEEGBHFFHHH>>E?EGCGGGEA>E>GGGGCH/CGHHG/<>C/</CFB>F1?G1/?////.><.>GA----<000D0=0<0/:.;--;..9C//C/C0B009.;9.;C.A-;-9----:--BB/9///99B-B--////;//;/:9-;FF/;-/--A/9/;B/99/9/////;:--9-----/;F/B/;//99///9;-;99/
@M05620:37:000000000-D9766:1:1101:13052:5106 1:N:0:44
AGTGCCAGCTCTCAATCGCACAGGGGACCCAGGGCCTGGCCCCTCCATCCAGAAAACCTATGACCTCACCCGCCACCTGGAGCACCAACTCCGCAGCTTGGCTGGGACCTATGTGAGTATCCAGCGTAGGAATCTGGGAGTTGGGGAGGAGTGAGGAGTTGGGGAAAGACAGTCCTAACCGTGGAGGGTTCTGGTAAATGATGGGGTGAGGAGGGGCTCTTTGGCTCCCACCAGTCCCCCTGTCTGGTCTA
+
AA>>AFFFAFFFGFGCDFG2E2G4F2?EEEGH2BEEFFHFFHGCFGHHHFHHFHFFHGCHFEFHH5FHHHHGG/>EHGFH2?GHHHC?EGHF?E?E@E3BEGHGGGGHGHHHHGDHFHHFHHGGCCBBDGGGHHHGFGA??FFFGGA@CDCC<DHCCDFFHHGGGGHFHHGFHHHHHHHHGGFBDEDGGGGGGF;BFFGGGGGGGGDBFFFFFDBBBBFF9/FFFFFFFFFFFFFFFFFF?FFFFFFFFFB
@M05620:37:000000000-D9766:1:1101:7077:5111 1:N:0:44
ACCACACCTTCTACAATGAGCTGCGGGTGGCTCCCGAGGAGCACCCCGTGCTGCTGACCGAGGCCCCCCTGAACCCCAAGGCCAACCGCGAGAAGATGCCCAGGTGAGTGGCACCATACCTCTTCTGGTCGCCGCCTCCCTCCTTCATCGCCTCCCGGCGCTCCGCCCTTTCTCACTGGTTGTCTCTTTTGCCGATTTCCGAACGATTCTCTTATCTGACCTGAGTCTACTTTCGAACTCTGCAGATTCTA
+
>AA1AAAAFFFFG3FGDGGFGBFCE00AEEHHBFGGGGGEGHHHHGGGGCGGHGHCGGHG//>EF/>EGGG0B>FFGG/?//??GGG//CG?//<GBF1?0?//<>D011..0>.011</0<00=00000<-.--:.CGEFF./;C000/;.CE.9E-9----;BF--@//;/9/;FFFF/-999B///;9FB>--;EF/9------;/;/;B//://;///-9-/;9//////--:9-/;/9///////;
@M05620:37:000000000-D9766:1:1101:12055:5156 1:N:0:44
ACCACACCTTCTACAATGAGCTGCGTGTGGCTCCCGAGGAGCACCCCGTGCTGCTGACCGAGGCCCCCCTGAACCCCAAGGCCAACCGCGAGAAGATGCCCAGGTGAGTGGCCCGCTACCTCTTCTGGTGGCCGCCTCCCTCCTTCCTGGCCTCCCGGGGCTGGGCCCTTTCTCCCTGGTTTTCTCTTTTGCCGTTTTCCGTAGGACTCTCTTCTCTGCCCTGGGTCCCCTTTGGAACCCTGCCGGGTCTA
+
AAAAAAA1BFCFGEGGFG11B1FCGAAAAAGG1BBA0EECCHHHHGGEEEGGFHHFHHHA>E?GGEEGGEECHFHGGGCG/EGHHG/<BC/<@CFB1?1?G</?1?1<1?F/?GC--->G1<<D000<0<C.G--;..CE//CCG0900B.A99EE.A99-?A---;@-BF//://-/;9B--////;////99-AFF/F-:--;///////:/9/////;/-9:/-9-;-;FBB/9/---99--;-;>B/
@M05620:37:000000000-D9766:1:1101:22122:5157 1:N:0:44
AGTGCCAGCTCTCAATCGCACAGGGGACCCAGGGCCTGGCCCCTCCATCCAGAAAACCTATGACCTCACCCGCTACCTGGAGCACCAACTCCGCAGCTTGGCTGGGACCTATGTGAGTATCCAGCGTAGGAATCTGGGAGTTGGGGAGGAGTGAGGAGTTGGGGAAAGACAGTCCTAACCGTGGAGGGTTCTGGTAAATGATGGGGTGAGGAGGGGCTCTTTGGCTCCCACCAGTCCCCCTGTCTGGTCTA
+
BBAABFFFCFFFGGGGGGGCGGHCGGGGGGHHFGGGGGHHHHGHGGHHHGGHHHHHHGHHHHHHHHHHHHHGGCEFHHHHFGHHHHGGGHHFAGGGGHHHGHHGGGHHGHHHHHHHHHHHHHHHHGGGGGHHHHHHGHGGGHHHGGFGGDCGHHHHHGHHHHGGGGHHHHHHHHHHHHHHGGGGGGGGEFGGGGGGGGGGGGGGGGFFFFFFFFFFFFFFFFFFFFFFFFFFFFFFFFFFFFFFFFFFFFF
@M05620:37:000000000-D9766:1:1101:21511:5158 1:N:0:44
AGTGCCAGCTCTCAATCGCACAGGGGACCCAGGGCCTGGCCCCTCCATCCAGAAAACCTATGACCTCACCCGCTACCTGGAGCACCAACTCCGCAGCTTGGCTGGGACCTATGTGAGTATCCAGCGTAGGAATCTGGGAGTTGGGGAGGAGTGAGGAGTTGGGGAAAGACAGTCCTAACCGTGGAGGGTTCTGGTAAATGATGGGGTGAGGAGGGGCTCTTTGGCTCCCACCAGTCCCCCTGTCTGGTCTA
+
ABAABFFFCFFFGGGGGGGGGGHFGGGGFGHHGGGGFGHHFHGHGGHHHHHHGHGHHGHHHHFHHHHHHHHGGGGGHHHHHHHHHHHHGHHHGGGGGFHHGGHGGGHGGHHHHHHFFGHHHHHHHGGGGGHHHHHHHGHGEGHHGGGGGGGHHHHHHGFGHHGGGGHHHHHHHHHHHHHHGGFGGGGGEGGGGGFGGGGGGGGGGGFFFFFFFFFFFFFFFFFFFFFFFFFFFFFFFFFFFFFFFFFFFFF
@M05620:37:000000000-D9766:1:1101:17664:5184 1:N:0:44
AGTGCCAGCTCTCAATCGCACAGGGGACCCAGGGCCTGGCCCCTCCATCCAGAAAACCTATGACCTCACCCGCTACCTGGAGCACCAACTCCGCAGCTTGGCTGGGACCTATGTGAGTATCCAGCGTAGGAATCTGGGAGTTGGGGAGGAGTGAGGAGTTGGGGAAAGACAGTCCTAACCGTGGAGGGTTCTGGTAAATGATGGGGTGAGGAGGGGCTCTTTGGCTCCCACCAGTCCCCCTGTCTGGTCTA
+
AAABBFFFBFFFGGGGGGGGGGHGGGGGGFEFGGGGGGHHHHGCFGHHHHHHHHGHGGHHHHGHHHHHHHFGGGGGHBHHHHHHHHHHGHHHGGGGGHHCEBGGFGHHGGHHHHFHHHHHHHHHHGCEGGHHGFGGHFGGDFHCGGGGGGGFFHHFFGHEGHGCGGHFHHHHHH0CHHHFG9ADEGDGEGGGGGGFGGGFGFFGGGFFFFFFDDFFFFE/BBFBFFFFFFFFFFFFFFFFFFFFEFFFFFF
@M05620:37:000000000-D9766:1:1101:18973:5195 1:N:0:44
ACCACACCTTCTACAATGAGCTGCGTGTGGCTCCCGAGGAGCACCCCGTGCTGCTGACCGAGGCCCCCCTGAACCCCAAGGCCAACCGCGAGAAGACCCAGGTGCGTGGCCCGCTACCTCTTCTGGTGGCCGCCTCCCTCCTTCCTGGCCTCCCGGAGCTGCGCCCTTTCTCACTGGTTCTCTCTTCTGCCGTTTTCCGTAGGACTCTCTTCTCTGCCCTGCGTCTCCTTTGGACCTCTGCCGGTTCTAGA
+
BBBBBBBACFFFGFBFGGGGGGHHGEFA4EGFGFGE?EEEDGDGGGGGEEEGFHFHGHHFEEC?FGGEGGFGBFGDFGGHGHHHHGGGGDBCGGHEF<?FGFHH?>FDGAGHGGGGGGFGHHHHHHHHG<GDCFGGHGHHGGGGGGBFGGGGGGGGGGGGFFA=FFFFFFFF/;FFFFFFFBFFFFFFFFFD;AFFFFFFFFFFFFFFFFFFFFFFFFFFFFFDFFFFFFFFF/;9BFFFFF@DDDFF/BB
@M05620:37:000000000-D9766:1:1101:18008:5226 1:N:0:44
ACCACACCTTCTACAATGAGCTGCGTGTGGCTCCCGAGGAGCACCCCGTGCTGCTGACCGAGGCCCACCTGAACCCCAAGGCCAACCGCGAGAAGATGAAGGAGGGTGGCCCGCTACCTCTTCTGGTGGCCGCCTCCCTCCTTCCTGGCCTCCCGGAGCTGCGCCCTTTCTCCCTGGTTCTCTCTTCTGCCGCTTTCCGTAGGACTATCTTCTCTGCCCTGCGTCTCCTTTGGAGCTCTGCCGGATCTAGA
+
CCCCCCCCFFFFGGGGGGGGGGHHGFGEFGHHGGGGGGGGGHHHHGGGGGGGHHHHHHHGGGGGGG1FFHHHHHHGGGGHGHHHHGGFGGGGGGHHHHH2220?/</<A<0</A-<CCFH1GHHF0=GGA.AFG.CGA/CGH0G:GC/.90;E:.--=-.;F?9E--///;/9///.;//B//:/BFFBF9@--.A//:/9A.F9/////;FFB//:/9/.;-.-.;BF//9////.//9B/;--:-;/:/
@M05620:37:000000000-D9766:1:1101:15535:5263 1:N:0:44
AGTGCCAGCTCTCAATCGCACAGGGGACCCAGGGCCTGGCCCCTCCATCCAGAAAACCTATGACCTCACCCGCTACCTGGAGCACCAACTCCGCAGCTTGGCTGGGACCTATGTGAGTATCCAGCGCAGGAATCTGGGAGTTGGCGAGGAGTGAGGAGTTGGGGAAAGACAGTCCTAACCGTGGAGGGTTCTGGTAAATGATGGGGTGAGGAGGGGCTCTTTGGCTCCCACCAGTCCCCCTGTCTGGTCTA
+
ABABBFFFBFFFGGGGGGGCGGHGGGGEDGHHFEGGDGHGGHGHGGHDHHHHFHHHHGHFGHFHHGHHHHGGG/EGHGHHFHHHHHHHGHGHGGGEFHHGGHC/EGHHCHHHHH3GHFG3FHHGHG/>DGGHGHHHGHFGGHHH1>@C-CECGFFGG.<G0G-AEGHHFHGHHHGGGGGGGGGGGEG?=FGGGG;BFGGGGFFFEFFFFFFFFFFAF-EFBF/;F/BEFFFFFFFFFFFFFAFFF/BFFFB
@M05620:37:000000000-D9766:1:1101:11641:5280 1:N:0:44
AGTGCCAGCTCTCAATCGCACAGGGGACCCAGGGCCTGGCCCCTCCATCCAGAAAACCTATGACCTCACCCGCTACCTGGAGCACCAACTCCGCAGCTTGGCTGGGACATATGTTGCGTCGCCAGCGTCGGACTCTGGGCGTTAGGTAGGCGTGAGGCGTTGGGGAACGCCCAACCTACCCGTGGAGGGTTCTGGTAACTGCTGGGGTGAGTCGGCGCTCTTTGGCTCCCACCGGTCCCCCTGTCTGGTCT
+
BCABBFFFAFFFGGGGGGGGGGHGGEFEEGHHGDGGEFHHFHGHGGHGHHHHHGHHHGHFGHFHHGHHHHHGGEFGHHHHGHHHHHHHGHHHGGF@EGGHGH3F/EHFCF3FHHBD?/F////<></</><>C->F<CFC@--.</0=<EHGG-:CG.;CD-CFD..C.:-A...;9B:AAADDA.;D-9.AFFB;9B/FF////.:;:AF/;@--;9-AAF/;BFF/AA/FF.;-;@.A.:.;BBFB///
@M05620:37:000000000-D9766:1:1101:21845:5317 1:N:0:44
ACCACACCTTCTACAATGAGCTGCGTGTGGCTCCCGAGGAGCACCCCGTGCTGCTGACCGAGGCCCCCCTGAACCCCAAGGCCAACCGCGAGAAGATGAAGGTGGGTGGCCCGCTACCTCTTCTGGTGGCCGCCTCCCTCCTTCCTGGCCTCCCGGAGCTGCGCCCTTTCTCCCTGGTTCTCTCTTCTGCCGTTTTCCGTAGGACTCTCTTCTCTGCCCTGCGTCTCCTTTGGAACTCTGCCGGTTCTAGA
+
DCDEECCDFFFFGGGGGGGGGGHHGGGECGHHHGGGGGGGGHHHHGGGDGGGHHGHHHHGGGGGGGGGGGGHGHHGGGGHGHHHHGGGGGGGGGHHHHHHDE=2/>ACFFHFGG?DGHHHGFHGGEGGGGHGDGFGHGHHGGGGGGBFFGGGGGG?<-AFFGFFFFFFFFFF1BFFF<FBFFFFFFFFFFFFBAFFFFFFFDFFFFFFFFFFFFFF0BAFFFFFFDFFFFFFFB1<BFFFF0>B<BAF1B<
@M05620:37:000000000-D9766:1:1101:8955:5330 1:N:0:44
AGTGCCAGCTCTCAATCGCACAGGGGACCCAGGGCCTGGCCCCTCCATCCAGAAAACCTATGACCTCACCCGCTACCTGGAGCACCAACTCCGCAGCTTGGCTGGGACCTATGTGAGTATCCAGCGTAGGAATCTGGGAGTTGGGGAGGAGTGAGGAGTTGGGGAAAGACAGTCCTAACCGTGGAGGGTTCTGGTAAATGATGGGGTGAGGAGGGGCTCTTTGGCTCCCACCAGTCCCCCTGTCTGGTCTA
+
AAA3>BFFBFFFGFGGGGG2E?GCFEFGGGDDAAAEFF2FHGGHFEGFHGFHGHHHGGHHHEFGHHHFHHHGGEEEGHHG2FFGHEGHGHHHEEFGGHGHGHGEGFHHGHHHHHHHHFHHHHGHGGBEDGGFFHHGHHHGGHHHGGGGGGGHHFHGHGHHHHGGGGFFHHGHHHHHGHHHGGGFGGGGCFFGGGFGGGGGGGGGGGFCFFFFFFFFFFFFFFFFFFFFFFFFFFFFFFFFFFFFFFFFFFF
@M05620:37:000000000-D9766:1:1101:8952:5353 1:N:0:44
AGTGCCAGCTCTCAATCGCACAGGGGACCCAGGGCCTGGCCCCTCCATCCAGAAAACCTATGACCTCACCCGCTACCTGGAGCACCAACTCCGCAGCTTGGCTGGGACCTATGTGAGTATCCAGCGTAGGAATCTGGGAGTTGGGGAGGAGTGAGGAGTTGGGGAAAGACAGTCCTAACCGTGGAGGGTTCTGGTAAATGATGGGGTGAGGAGGGGCTCTTTGGCTCCCACCAGTCCCCCTGTCTGGTCTA
+
AA>ABFFFBFFFGBGGGGFGGGHHGGGGGGHHGGGGGGHGHHGHGGHHHHHHHGHHHGHHHHHHHHHHHHHGGEFGHHHHHHHHGHFHGHHHGGGGGHHHGHHGGGHHGHHHHHHHHHHHHHHHHGGFGGHHHHHHHHHGGHHHGGCFGGGHHHHHHGHHHHGGGGHHHHGHHHHHHHHHGGGGDFGGGGGGGGFFGGGGGGGGGGFFFFFFFFFFFFFFFFFFFFFFFFFFFFFFFFFFFFFFFFFFFFF
@M05620:37:000000000-D9766:1:1101:25427:5357 1:N:0:44
ACCACACCTTCTACAATGAGCTGCGTGTGGCTCCCGAGGAGCACCCCGTGCTGCTGACCGAGGCCCCCCTGAACCCCAAGGCCAACCGCGAGAAGACCCAGGTGCGTGGCCCGCTACCTCTTCTGGTGGCCGCCTCCCTCCTTCCTGGCCTCCCGGAGCTGCGCCCTTTCTCACTGGTTCTCTCTTCTGCCGTTTTCCGTAGGACTCTCTTCTCTGCCCTGCGTCTCCTTTGGAACTCTGCCGGTTCTAGA
+
AAAAAAAAFFFFGGGGFGGBG1FCEEEFHFHHFGGEGGGGGHHHHGGGGGGGHHHGHHHGGGGGGCGGGGGHHGHGGGGHAGHHHGGCG@C@/BCGH???GEFG?AFGGGHHGGGGGHHHHHHHHHHH.CGGGGGGHGFHGGGGGFFBFGGGGGGGG@@FFG@@F@@FFFFF/BFFFBFFFFFFFFFFFFF@ABFFFFFFFFFFFFFFFFFFFFFFEFEFFE@B@FFFFFFFFBBFFFFFE/@@@FFF/B;
@M05620:37:000000000-D9766:1:1101:24968:5415 1:N:0:44
AGTGCCAGCTCTCAATCGCACAGGGGACCCAGGGCCTGGCCCCTCCATCCAGAAAACCTATGACCTCACCCGCTACCTGGAGCACCAACTCCGCAGCTTGGCTGGAACCTATGTGAGTATCCAGCGTAGGAATCTGGGAGTTGGGGAGGAGTGAGGAGTTGGGGAAAGACAGTACTAACCGTGGAGGGTTCTGGTAAATGATGGGGTGAGGAGGGGCTCTTTGGCTCCCACCAGTCCCCCTGTCTGGTCTA
+
>11>AD@FAFFFGGGF1AFAECGFFEEG00BFBEE//AFG0FGHGGFH1FGFBA1BBE0GGGDHFF1FHHHGG>>EHHHHBFHC0F0?E0F@?AEE/>BF/<BFG0BBFHHHHHHH1GHHGHHHHBCCGGHHHHHGDG0FEHHF@CCCCACGG0DHC.<<GGCGGGHHHHHHH0GH0GHH@CEGAFG@;AFGGGFFGGGGGBFGGGG@FFFFFF@@<-;BFF/;;BFFFFFFFF/;FBEF@FFFFFF/99:
@M05620:37:000000000-D9766:1:1101:11943:5422 1:N:0:44
ACCACACCTTCTACAATGAGCTGCGTGTGGCTCCCGAGGAGCACCCCGTGCTGCTGACCGAGGCCCCCCTGAACCCCAAGGCCAACCGCGAGAAGATGCCCAGGTGAGTGGCCCGCTACCTCTTCTGGTGGCCGCCTCCCTCCTTCCTGGCCTCCCGGAGCTGCGCCCTTTCTCACTGGTTCTCTCTTCTGCCGTTTTCCGTAGGACTCTCTTCTCTGACCTGAGTCTCCTTTGGAACTCTGCAGGTTCTA
+
CCBCCCCCFFFFGFGGGGFGGGHHGGGEFEHHHGGGGEGGGHHHHGGGFGGGGHHHHHHGGGCGGGGGGGGHGHHGGGGHGHHHHGGGGGGGGGHGFHHHHHHGHHHHHHGGHHGGGGGHHHHHHHHHHHGHHGGGGGHGHHGHHGGGGGGGGGGGGG-;AFFGGGFFFFFFFFFFFFFFFFFFFFFFFFFFFFFFFFFFFFFFFFFFFFFFFFFFFFFFFFFFFFFBFFFFFFFFFFFFFFFFFFFFFFF
@M05620:37:000000000-D9766:1:1101:19541:5436 1:N:0:44
ACCACACCTTCTACAATGAGCTGCGTGTGGCTCCCGAGGAGCACCCCGTGCTGCTGACCGAGGCCCCCCTGAACCCCAAGGCCAACCGCGAGAAGATGCCCAGGTGAGTGGCCCGCTACCTCTTCTGGTGGCCGCCTCCCTCCTTCCTGGCCTCCCGGAGCTGCGCCCTTTCTCACTGGTTCTCTCTTCTGCCGTTTTCCGTAGGACTCTCTTCTCTGACCTGAGTCTCCTTTGGAACTCTGCAGGTTCTA
+
BBBBBBBBFFFFGGGGGGGGGFHHGGGEHEHHHGGEGGGCGGHHHGGGGEGGHHHHHHHGGGGGGGGGGGGGHHHGGGGHGHHHHGGGGGGGFGHHHFHHHHHGGBGHHHGGHHCFCGGHHHHHFGHHHHGHHGGGGGHGHHGFHGGGGGGGGGGFGA-AAGGGGGFFFFFFFFFFFFFFFFFFFFFFFEFFFFFFFFFFFFFFFFFFFFFE/FFFFFFFFFFFFFFFFFFFFFFFFFFFFFFFFFAFEFF
@M05620:37:000000000-D9766:1:1101:14706:5438 1:N:0:44
AGTGCCAGCTCTCAATCGCACAGGGGACCCAGGGCCTGGCCCCTCCATCCAGAAAACCTATGACCTCACCCGCTACCTGGAGCACCAACTCCGCAGCTTGGCTGGGACCTATGTGAGTATCCAGCGTAGGAATCTGGGAGTTGGGGAGGAGTGAGGAGTTGGGGAAAGACAGTCCTAACCGTGGAGGGTTCTGGTAAATGATGGGGTGAGGAGGGGCTCTTTGGCTCCCACCAGTCCCCCTGTCTGGTCTA
+
BCABCFFFDFFFGGGGGGGGGGHHGGGGGGHHGGGGGGHHHHGHGGHHHGHHHHHHHGHHHHHHHHHHHHHGGFGGHHHHHHHHHHHHGHHHGGGGGHHHGHHGGGHHGHHHHHHHHHHHHHHHHGEGGGHHHHHHHHHGGHHHFGGGGGGHHHHHHGGHHHGGGGHHHHHHHHHHHHHHGGEGGGGGEFFGGGCGGGGGGGGGGGFFFFFFFFFFFFFFFFFFFFFFFFFFFFFFFFFFFFFFFFFFFFF
@M05620:37:000000000-D9766:1:1101:20052:5451 1:N:0:44
ACCACACCTTCTACAATGAGCTGCGTGTGGCTCCCGAGGAGCACCCCGTGCTGCTGACCGAGGCCCCCCTGAACCCCAAGGCCAACCGCGAGAAGATGAAGGTGCGTGGCCCGCTACCTCTTCTGGTGGCCGCCTCCCTCCTTCCTGGCCTCCCGGAGCTGCGCCCTTTCTCACTGGTTCTCTCTTCTGCCGTTTTCCGTAGGACTCTCTTCTCTGCCCTGCGTCTCCTTTGGAACTCTGCAGGTTCTAGA
+
CCDDDDDDFFFFGGGGGGGGGGHHGEGFGGHHHGGGGGGGGHGHHGGGGGGGHHGHHHHGGGGGGGGGGGGHGHHGGGGHGHHHHGGGGGGGGGHHHHHHHHHHGGGGGCHHGGGGGHHHHHHHHHHHGHHGGGGGHGHHGHGGGGGGGGFGGGGGGGGGGGGFFFFFFFFF0FFFFFFFFFHFFHFFHFFF;;FFFFFFFFDFFFFFFFFFHFFF0FFFF.CFFFFFFFFFFFFFFFFFF0;FAFFFBFB
@M05620:37:000000000-D9766:1:1101:16307:5459 1:N:0:44
AGTGCCAGCTCTCAATCGCACAGGGGACCCAGGGCCTGGCCCCTCCATCCAGAAAACCTATGACCTCACCCGCTACCTGGAGCACCAACTCCGCAGCTTGGCTGGGACCTATGTGAGTATCCAGCGTAGGAATCTGGGAGTTGGGGAGGAGTGAGGAGTTGGGGAAAGACAGTCCTAACCGTGGAGGGTTCTGGTAAATGATGGGGTGAGGAGGGGCTCTTTGGCTCCCACCAGTCCCCCTGTCTGGTCTA
+
AAAABFFFBFFFGGGGGCGGGGFGGGGGGG2GFGGGFGHHHHG1EGGHHGHHFHHHCFHHHHEHHHHHHHFGGEGGHGGHHGHHHHHGGHHH>E///3?BEGHGGDHHEFHEFGHHHHDGHHHFFGGDFFGHB2<FGFHA?0GCGFGGF?E<<G0.GA//=<DDGGHHFHHHHHHHHFHHGDEADEEDA.FBGG9;BBFGFFB0AA.;;9:FA.B=B@.;/B9B/FFFEFFFFFFF/9EFDFFFFFFBFFF
@M05620:37:000000000-D9766:1:1101:13829:5480 1:N:0:44
ACCACACCTTCTACAATGAGCTGCGTGTGGCTCCCGAGGAGCACCCCGTGCTGCTGACCGAGGCCCCCCTGAACCCCAAGGCCAACCGCGAGAAGATGCCCAGGTGAGTGGCCCGCTACCTCTTCTGGTGGCCGCCTCCCTCCTTCCTGGCCTCCCGGCGCTGCGCCCTTTCTCACTGGTTCTCTCTTCTGCCGTTTTCCGTAGGACTCTCTTCTCTGACCTGAGTCTCCTTTGGAACTCTGCAGGTTCTA
+
BBBBBBBBFFFFGGGGGGAGGGHHGGGECEHHHGGEDGGGGHHHHGGGGEGGGHHHHHHFFGFGGFGGGGGGHHHGGGGHGHHHGGEFGG/CGGHGHHHHHHHF?GFFFGGGHGFGGGGHGHHFHHHDDGGHHGGGGGEEHFGHCFFBBBFFFFEAGA-@FFFFFFFFFFFFFFFFFFBFFFF9BFFFFFFFFFDAFAFFDFFFFFFFBFFFFFFFFFBBBBFFFFF/B/9/FFBFFFFFFFFFFAABFFF
@M05620:37:000000000-D9766:1:1101:19506:5487 1:N:0:44
AGTGCCAGCTCTCAATCGCACAGGGGACCCAGGGCCTGGCCCCTCCATCCAGAAAACCTATGACCTCACCCGCTACCTGGAGCACCAACTCCGCAGCTTGGCTGGGACCTATGTGAGTATCCAGCGTAGGAATCTGGGAGTTGGGGAGGAGTGAGGAGTTGGGGAAAGACAGTCCTAACCGTGGAGGGTTCTGGTAAATGATGGGGTGAGGAGGGGCTCTTTGGCTCCCACCAGTCCCCCTGGCTGGTCTA
+
AABABFFFCFFFGFGGGFGGGGHGGGGGGEFHFGGG2FHGHHG1FGHHHHHHHHHGHFHHHHHHHHHCHHHGGEFGHGGCGGHFGHHHGGHHGGGGGFHHGBGGF/BGGHCGFDHFGGHGHHDDHC<<BDGHGFFGGFFGEBGG?DGCGGGC.<DGC<C<0<@-CAGCGC/C:CCCGB/G?EGGFEECEGGFFF;BBBFBBFGGGDD>EAABFA-BB:AFBFFB9:FEEF.DEFFF9F.A>..99.A9;9F
@M05620:37:000000000-D9766:1:1101:7459:5487 1:N:0:44
ACCACACCTTCTACAATGAGCTGCGTGTGGCTCCCGAGGAGCACCCCGTGCTGCTGACCGAGGCCCCCCTGAACCCCAAGGCCAACCGCGAGAAGACTCAGGCGTGTGGCCCGATACCTCTTCTGGTGGGCGCCTCCCTCCTTCGTGGCCTCCCGGCGGTGCGCCCTTTCTCCCTGGTTCTCTCTTCTGCCGTTTTCCGTAGGACTCTCTTCTCTGCCCTGCGTCTCCTTTGGACCTCTGCCGGTTATCGA
+
ABBBBBBAFFFFGGGGGGFGGFHHGGGBCEHHHGGGGGGGGHHHHGGGGGGGHHHHHHHGGGGGGGGGGGGHHHHGGGGHGHHHHGGGGGFGGGHG?<2?CG2>?>AG?GFHG---<CGHHH0GFH0C<;=:-A.:GEBBDFGG9C..9;;FEF.B----9@=DFAFFFFEF//././9BBFFEFFFFFFB@DD/:BFD9FD.BBBFFFFFFFF/9B9A;A.9DF.;9B/:/;/9;B/B/;9;9-;;;/;;
@M05620:37:000000000-D9766:1:1101:17487:5512 1:N:0:44
GAGGCTGCTTTGGAAGAAACTGACAAACCAGTGACACAAGATCGGAAGAACACGGGTCTGAACTCCAGCCACGAGACACCATCTCGTACAACGTCCTCAGCTGATACAAACAGACAGGAACAGATCCTAGAAGCCTCCACAGGAGTACCAGCGCAGATGACCACATGGCAAGTCAGTCAGGACTTTCCGCTTTCGCACTCTTGTGGATCCCATTGCCCAATTATCAGCATTTGTACTTGTCACTGAACAGC
+
BBBBBBFBFFFFGGGGGGFGG5B4BB442BAABB5DGF2B23B2AB2B23BF21000A2B55355B33311200>B1221B3FG311?114B/111/3333B333?43B?/0230B2/B2B222?FFHGGFBF2022?2F20/0/001<11//>-><11>1>FFFC0<G/<CDDG0=D0GC/:/CBHFAF.A.0;ADCGFBFF0C?F0CFBF00;0C;BEBB00CBFFF/BFFF/9;9BB/9BB/////9;
@M05620:37:000000000-D9766:1:1101:21116:5521 1:N:0:44
GAGGCTGCTTTGGAAGAAACTGAGAAACCAGGGACACAAGATCGGAAGACCACACCTCTGTACTCTAGTCACGAGATTGCATCTCGTATTCCGTCTCCTGGTTGAAAAAAAAAAAAGTATACAGCGTAGGAATCTAGGAGTTGGGGAGGAGTGAGGAGTTGGGGAAAGACAGTCCTAACAGTGGAGGGTTCTGGTAAATGATGGGGTGAGGAGGGGCTCTTTGGCTCCCACCAGTCCCCCTGTCTGGTCTA
+
>1>A>AFAFFF1FBBGGG1FF1G1DF1AFFA0B0ABAFFFFHEGGCBAAABA/A//0B1ADADFFABDFGH1A/>>BF1BF2DDEB?EBBBF01B0BBBB0BB/B@1FF@>////>/12@22@11//?//?GFF11<F10<011--.@-A.G.00<<.;/0/--:::./;GFFG00BFF/CC;CB.9;9..:00;BGFFBBB0BAB-;-9A/;9-@;-E;FBF/FBBAEFFBFF/FFEE-@EFF/9/:/:;
@M05620:37:000000000-D9766:1:1101:23754:5538 1:N:0:44
ACCACACCTTCTACAATGAGCTGCGTGTGGCTCCCGAGGAGCACCCCGTGCTGCTGACCGAGGCCCCCCTGAACCCCAAGGCCAACCGCGAGAAGACACAGGTGCGTGGCCCGCTACCTCTTCTGGTGGCCGCCTCCCTCCTTCCTGGCCTCCCGGAGCTGCGACCTTTCTCACTGGTTCTCTCTTCTGCCGTTTTCCGTAGGACTCTCTTCTCTGCCCTGCGTCTCCTTTGGACCTCTGCCGGTTCTAGA
+
AAAAAAAAFFFFGGGFEGGDG1B1ABEBGEHHHGFEGGGGGHHHHGGGFEEFHHHHHHBEEGGGGEGGGGGGHFGGGGGEEGHHHGGEGCC@/?FFF00?FF<C1<<CCCHHG-@CGHHB0BGHHGGGGAGC-ACGH.GHGGBFG0;/.;0CEGGGG@-./;--;@FFFFFBF//9BBFFF/FFFFFFFFF@9AFEFFFFFFFFFFFFFF/FFF//9/EFFF?A@FFFFFFFEF/9BFFF//9@@A-B/F:
@M05620:37:000000000-D9766:1:1101:21342:5564 1:N:0:44
ACCACACCTTCTACAATGAGCTGCGTGTGGCTCCCGAGGAGCACCCCGAGCTGCTGAACGAGGCCCCCCTGAACCCCAAGGCCAACCGCGAGAAGATGCCCAGGTGAGTGGCCCGCTACCTCTTCTGGTGGCCGCCTCCCTCCTTCCTGGCCTCCCGGCGCTGCGCCCTTTCTCACTGGTTCTCTCTTCTGCCGTTTTCCGTAGGACTCTCTTCTCTGACCTGAGTCTCCTTTGGAACTCTGCAGGTTCTA
+
AAAAAAAAFFFFGGGG3FEFEBGHAAEA0AFHHGGGG/E?FCHHHEEG/AE/F1FEG1BFAGCEFGGGGGAFHHHGGGG/FEHHHEFGGCCGGFHH1?FGHHEFHHHHHHGGFHGGGGGHHEHHGHHHHFGHHGGGGGHGHHGHGHHHFGGGFGGGFA--@A@F?@F@@BFFFFFFFFFFFFFFFFFFFFFFF@FFFFFFFFFBBFFFFFFFFFFFFFFFFFF/;BFFFFFFFFFFFFFFFFFFEA9FFFF
@M05620:37:000000000-D9766:1:1101:21726:5569 1:N:0:44
ACCACACCTTCTACAATGAGCTGCGTGTGGCTCCCGAGGAGCACCCCGTGCTGCTGACCGAGGCCCCCCTGAACCCCAAGGCCAACCGCGAGAAGACCCAGGTGCGTGGCCCGCTACCTCTTCTGGTGGCCGCCTCCCTCCTTCCTGGCCTCCCGGAGCTGCGCCCTTTCTCCCTGGTTCTCTCTTCTGCCGTTTTCCGTAGGACTCTCTTCTCTGCCCTGCGTCTCCTTTGGACCTCTGCCGGTTCTCGA
+
BBCABCCCFFFFGGGGGGGGGGHHGEEB4AGHHGGGDGGGDHHHHGGGDFGGGHGHHHHGGGGGGGGGGGGHGHHGGGGHGHHHHGGGGGGGGGHGG2?FFEGG1>FCCCHHGGGGGHHHGHHHHHGHGHHGGGGGHGHHGGGGGGFGGGGGGGGGGCGGGGFFFFFFFFFF/BFFEFFFFFFFFFFFFFFF;DFFFFFFFFFFFFFFFFFFFFFFFFFFFEFFFFFFFFFFFB/:;FFFF9@B@DEF/:;
@M05620:37:000000000-D9766:1:1101:13258:5577 1:N:0:44
ACCACACCTTCTACAATGAGCTGCGTGTGGCTCCCGAGGAGCACCCCGTGCTGCTGACCGAGGCCCCCCTGAACCCCAAGGCCAACCGCGAGAAGATGACCAGGTGAGTGGCCCGCTACCTCTTCTGGTGGCCGCCTCCCTCCTTCCTGGCCTCCCGGAGCTGCGCCCTTTCTCACTGGTTCCCTCTTCTGCCGTTTTCCGTAGGACTCTCTTCTCTGACCTGAGTCTCCTTTGGAACTCTGCAGGTTCTA
+
BCCDCDDDFFFFGGGGGGGGGGHHGGGEEGHHHGGGGGGGGHHHHGGGGGGGHHHHHHHGGGGGGGGGGGGHHHHGGGGHGHHHHGGGGGDGGGHHHH>GHGAF1F==?GGFHH-@-<<G100=0<<G=<ECG@@G..CF/:E/C:F00CAF0.CE9C-<9<0B-9DF-FF000:<0<F<F000://<00:0B9<BFF0B.<:.BB0/:000<<::BBBBF0/:B<00<B0BF0FBF0000:000F.B000
@M05620:37:000000000-D9766:1:1101:7362:5580 1:N:0:44
AGTGCCAGCTCTCAATCGCACAGGGGACCCAGGGCCTGGCCCCTCCATCCAGAAAACCTATGACCTCACCCGCTACCTGGAGCACCAACTCCGCAGCTTGGCTGGGACCTATGTGAGTATCCAGCGTAGGAATCTGGGAGTTGGGGAGGAGTGAGGAGTTGGGGAAAGACAGTCCTAACCGTGGAGGGTTCTGGTAAATGATGGGGTGAGGAGGGGCTCTTTGGCTCCCACCAGTCCCCCTGTCTGGTCTA
+
AA3AAFFFAFFFGGGGFFFGGEHFFEGFFGHHGEGDGEHFCHGFGGHHGHHHHBEFHGHHGHHHHHHHHHHGGECGHHHFFGHGFHHHGBGHGEGGGBGGGHHGGGHHGHHHHHHFHHHHHHHFFDGGGDFGHHHFD00?CGFHGGFGGDEGGGHHHGFHH/-AEDHHHHHFHHHHHHHHGGGGGGFGDGGFFG;FFGGGGFFGGGF=FFFFFF-=F;AFFFFFFFFFEFFFFF/BFFFFFFBFFFFFFFB
@M05620:37:000000000-D9766:1:1101:7515:5580 1:N:0:44
ACCACACCTTCTACAATGAGCTGCGTGTGGCTCCCGAGGAGCACCCCGTGCTGCTGACCGAGGCCCCCCTGAACCCCAAGGCCAACCGCGAGAAGACCCAGGTGCGTGGCCCGCTACCTCTTCTGGTGGCCGCCTCCCTCCTTCCTGGCCTCCCGGAGCTGCGCCCTTTCTCCCTGGTTCTCTCTTCTGCCGTTTTCCGTAGGACTCTCTTCTCTGCCCTGCGTCTCCTTTGGACCTCTGCCGGTTCTCGA
+
AAA?AAA>BFFFGFGGFFF1F1FFGFEB0AGHCAFA0AEEEHHHHGGEFGGGGHGGHHHAEECGGAGGGGGGHEHGGGGHEFHHHGG/CG/<@FF1F0??FGGFG/FE/>FHGGGGGGGHHHHHHH0CA<GCGGGGHGHBF/CF;;0/;FGG.E.@:AAGF/-;A@@/FFF//;F9AFFF/9FFFFFFBFF@;BFFFFFFFFBF:FFFFFEFFFFFEFFFFE?F@FFFF9BFF99B;BFFF/9@@F9;/9B
@M05620:37:000000000-D9766:1:1101:13243:5588 1:N:0:44
ACCACACCTTCTACAATGCGCTGCGTGGGGCTCCCGAGGAGCACCCCGTGCTGCTGACCGAGGCCCCCCTGAACCCCAAGGCCAACCGCGCGAAGATGCCCAGGGGAGTGGCCCGCTACCTCTTCTGGTGGCCGCCTCCCTCCTTCCTGGCCTCCCGGGGCTGCGCCCTTTCTCACTGGTTCTCTCTTCTGCCGTTTTCCGTAGGACTCTCTTCTCTGACCTGAGGCCCCTTTGGAACTCTGCAGGTTCTA
+
AAAAAAA11BBFGFFGGG1AFGGGGFG00AEAF/AE/EEECGABFEEAAEEFBFHHGGG>FC?EGGGGGEEGCHHGGGGHGHGHHGGGCG/>CGG?FG<GHH.F.-.<<<CEHH@@@?CGGCCG0CFF;:C.F?-ACAEG/9ECF0F00C.F/AEE?@-;;@-99@B@?FFFB9FFFFF9BB9BB/:F//;9B@9BFFFFB/9-ABF////9BFF/9B/9FF9/----9;9FF/F/B//////;BF-;/;/
@M05620:37:000000000-D9766:1:1101:19086:5612 1:N:0:44
GAGGCTGCGTTGGAAGAAACTCATAGAGTACTGCAACAGTTCCCCCTGGACCTGGAAAAGTTTCTTGCCTGGCTTACAGAAGCTGAAACAACTGCCAATGCTACCCGACCGGCAAGGCTACTAGCCGACTCCAAGGGAGTGCACGAGAAGATGACACAATAGAAAGAAAATAAAGCATATCAGCGTGCGCCCTCTTGTAGATCCAATTGAAGACAACACAGCCTTTGTACTTGAAATTGCACAGCCAAGGA
+
>1>A1>C>>>>>G1BGFG0FGGH3FGD1ADF2D11FBGF1DDGHFFG/AFGGBB0FBFB0B2FGDFDFGA1/BAB1F11DB@1BFGFG1B/FBFGFEGGF12@B0B?/>>//<<EF//1<01>10B////<1@1</E/?/01?1</AA.<11111110<<1=000//<//00000=C0000;;0....;-;9-9900;0000;00:00;900;///..9;.99B/9B9/;//9//F/99/9B9-9AF----
@M05620:37:000000000-D9766:1:1101:24168:5615 1:N:0:44
ACCACACCTTCTACAATGAGCTGCGTGTGGCTCCCGAGGAGCACCCCGTGCTGCTGACCGAGGCCCCCCTGAACCCCAAGGCCAACCGCGAGAAGATGAAGGTGCGTGGCCCGCTACCTCTTCTGGTGGCCGCCTCCCTCCTTCCTGGCCTCCCGGAGCTGCGCCCTTTCTCCCTGGTTCTCTCTTCTGCCGTTTTCCGTAGGACTCTCTTCTCTGCCCTGCGTCTCCTTTGGACCTCTGCCGGTTCTCGA
+
CBCDCDCCFFFFGGGGGGGGGGHHGGGFDGHHHGGGGGGGCHGHHGGGFGGGHHGHHHHGGGGGGGGGGGGHHHHGGGGHGHHHHGGGGGGGGGHHGFHHHEGH1>FGGDHHGGCGGHHHHHHHFHHHGHHGGGGGHGHHGHGGGGFGGGGGGGGGGFGGGGGFFFFFFFFFFFFFFFFFFFFFFFFHFFFFBDFFFFFFFFFFFFFFFFFFFFFFFFFFFFFFFFFFFFFFF00<BFFFFFFFFFEF0AF
@M05620:37:000000000-D9766:1:1101:14611:5620 1:N:0:44
ACCACACCTTCTACAATGAGCTGCGTGTGGCTCCCGAGGAGCACCCCGTGCTGCTGACCGAGGCCCCCCTGAACCCCAAGGCCAACCGCGAGAAGATGCCCAGGTGAGTGGCCCGCTACCTCTTCTGGTGGCCGCCTCCCTCCTTCCTGGCCTCCCGGAGCTGCGCCCTTTCTCACTGGTTCTCTCTTCTGCCGTTTTCCGTAGGACTCTCTTCTCTGACCTGAGTCTCCTTTGGAACTCTGCAGGTTCTA
+
CCCCCCCCFFFFGGGGGGGGGGHHGGGFHGHHHGGGGGGGGHHHHGGGFGGGHHHH5GHGGGGGGGGGGGGHHHHGGGGHGHHHHGGGGGGGGGHHHHHHHHHGHHHHHHGGHHGGGGGHHHHHHHHHHHGHHGGGGGHGHHGHHGGGGGGGGGGGGGFGGGGGGGFFCFFFFFFFFFFFFFFFFFFFFFFFFFDFFFFFFFFFFFFFFFFFFFFFFFFFFFFFFFFFFFFFFFFFFFFFFFFFFFFFFFF
@M05620:37:000000000-D9766:1:1101:24186:5621 1:N:0:44
ACCACACCTTCTACAATGAGCTGCGTGTGGCTCCCGAGGAGCACCCCGTGCTGCTGACCGAGGCCCCCCTGAACCCCAAGGCCAACCGCGAGAAGATGAAGGTGAGTGGCCCGCTACCTCTTCTGGTGGCCGCCTCCCTCCTTCCTGGCCTCCCGGAGCTGCGCCCTTTCTCACTGGTTCTCTCTTCTGCCGTTTTCCGTAGGACTCTCTTCTCTGACCTGAGTCTCCTTTGGAACTCTGCAGGTTCTAGA
+
ABAABBBAFFFFGGGGFGGGGGHHGGGG42BGGGGG2EEA2BFGHGGG?FEF5FGHHHHGE00>FGGGGGGG@GHGGGGHEHHHFGG/CB@DGGH2F2GG2???F?GGGFFGCGGGGHHHGHHHHHGGG<C<D@AEHGHHGHHHH<GGGGGGGGGGGBGGGGFBDFCFFFFFFFFFB:BBFFFFFFFFFFFFDFFFFFDFFDDFFFFFFFFFFFFFBFBFFF;;FFFFFFFFFFFBF;FFEFBF;BFFFF/
@M05620:37:000000000-D9766:1:1101:18285:5629 1:N:0:44
AGTGCCAGCTCTCAATCGCACAGGGGACCCAGGGCCTGGCCCCTCCATCCAGAAAACCTATGACCTCACCCGCTACCTGGAGCACCAACTCCGCAGCTTGGCTGGGACCTATGTGAGTATCCAGCGTAGGAATCTGGGAGTTGGGGAGGAGTGAGGAGTTGGGGAAAGACAGTCCTAACCGTGGAGGGTTCTGGTAAATGATGGGGTGAGGAGGGGCTCTTTGGCTCCCACCAGTCCCCCTGTCTGGTCTA
+
AAAABFFFCFFFGGGGGGGGGGHGGGGGGGHHFGGGGGHHHHGHGGHHHHHHHHHHHGHHHHHHHHHHHHHGGEGGHHHHHHHHHHHHGHHHEGGGGHHHGHHGGGHHGHHHHHHHHHHHHHHHHGGGGGHHHHHHHHHGGHHHGGGGGGGHHHHHHGFHHHGGGGHHHHHHHHHHHHHHGGFGGGGGEGGGGGFGGGGGGGGGGGFFFFFFFFFFFFFFFFFFFFFFFFFFFFFFFFFFFFFFFFFFFFF
@M05620:37:000000000-D9766:1:1101:23847:5636 1:N:0:44
ACCACACCTTCTACAATGAGCTGCGTGTGGCTCCCGAGGAGCACCCCGTGCTGCTGACCGAGGCCCCCCTGAACCCCAAGGCCAACCGCGAGAAGATGCCCAGGTGAGTGGCCCGCTACCTCTTCTGGTGGCCGCCTCCCTCCTTCCTGGCCTCCCGGAGCTGCGCCCTTTCTCACTGGTTCTCTCTTCTGCCGTTTTCCGTAGGACTCTCTTCTCTGACCTGAGTCTCCTTTGGAACTCTGCAGGTTCTA
+
BBBBBBBBFFFFGGGGGGGEG5GHGEEEHEHHFGGEGGGGGHHHHGGGGGGGHHHHHHHGGGGGGGGGGGGHHGHGGGGHFHHHHGG@DGGGGGHHHHGHHHHFHHGHHHGGHHGGGGGHHHHHHHHH0GDHHGGGGGHGHHGHHGFGGGGGGGGGA?-;BFBGGGFFFFFFFF/BFFFFFFFFFFFFFFBFFFAFFFFFFFFFFBFFFFFFFFFFFF/FFF.;BFFFFFFFFFFFFFFFFFFFFFFFFFB
@M05620:37:000000000-D9766:1:1101:23835:5650 1:N:0:44
ACCACACCTTCTACAATGAGCTGCGTGTGGCTCCCGAGGAGCACCCCGTGCTGCTGACCGAGGCCCCCCTGAACCCCAAGGCCAACCGCGAGAAGATGCCCAGGTGAGTGGCCCGCTACCTCTTCTGGTGGCCGCCTCCCTCCTTCCTGGCCTCCCGGCGCTGCGCCCTTTCTCACTGGTTCTCTCTTCTGCCGTTTTCCGTAGGACTCTCTTCTCTGACCTGAGTCTCCTTTGGAACTCTGCAGGTTCTA
+
CCCCCCCCFFFFGGGGGGGGGGHHGFGEDGHHHGGGGGGCDHHHHGGGDFGGGGGHHHHGGGGGGGGGGGFHHHHGGGGHGHHHFFGGGCGGGGHHFDHHHHHGGHHHHHGGHHGGGGGHHHHHHHHHHHGHGGGGGGHGHHGHHGGGGGGGGGGGGG-DDFFFFFFFFFFFFFFFFFFBFFFFFFFFFFFFFDFFFFFFFFFFFFFFFFFFFFFFFFFFFFFFFFFFFFFFFFFFFFFFFFFFFFFFFFF
@M05620:37:000000000-D9766:1:1101:6614:5680 1:N:0:44
AGTGCCAGCTCTCAATCGCACAGGGGACCCAGGGCCTGGCCCCTCCATCCAGAAAACCTATGACCTCACCCGCTACCTGGAGCACCAACTCCGCAGCTTGGCTGGGACCTATGTGAGTATCCAGCGTAGGAATCTGGGAGTTGGGGAGGAGTGAGGAGTTGGGGAAAGACAGTCCTAACCGTGGAGGGTTCTGGTAAATGATGGGGTGAGGAGGGGCGCTTTGGCTCCCACCAGTCCCCCTGTCTGGTCTA
+
>AAABFFFAFFFGGGGGFGFGGGHFEGFGGHHGDGGGFGHHHGHGGHHHHHHHGHHHGHGHGHHHHHHHHHGGGGGHHHFGGHFGGHHGHHHGGGF/BGGFHHG/<G0?FHHHHFFHGFGHHHHHGGGGGH2F2FHFHGFAGHHFCGG-.CGFHHEH?<CGHGGGGGHHHHHGHBHFHHHCGGGGGGGCFFGGGFFFGGFGGEBAAAAEFFFDFAFF-@BFFEFFFFFFFFFFAF//;ED;AFF9FFBFFF
@M05620:37:000000000-D9766:1:1101:8506:5709 1:N:0:44
ACCACACCTTCTACAATGAGCTGCGTGTGGCTCCCGAGGAGCACCCCGTGCTGCTGACCGAGGCCCCCCTGAACCCCAAGGCCAACCGCGAGAAGATGCCCAGGCGAGTGGCCCGCTACCTCTTCTGGCGGCCGCCTCCCTCCTTCCTCGCCTCCCGCAGCTCCGCCCTTTCTCACTGGTCCTCTCTTCTGCCGTTTTCAGTAGGACTCTCTCCTCTGACCTGAGCCTCTGTTGGAACTCTGCAGCTTCTA
+
CCDDDDDDFFFFGGGGGGGGGGHHGEFFHGHHHGGGGGGGGHHHHGGGGGGGHHHHHHHGGGGGGGGGGGGHHHHGGGGHGHHHHGGGGGGGGGHHHHH2=2F////>-..<F.->-@-<GHH00=<G0-<CF-AG.AEGGGGFFB/<0.<BD.<BD--<@/0<9..-9B00<:0:BFBF0<00FFF0B0BF0@D./.B0<:B0000<:FFF0<F/<00<:0///0<FB00:00.0:00<<FF0B0<0:00
@M05620:37:000000000-D9766:1:1101:15852:5724 1:N:0:44
ACCACACCTTCTACAATGAGCTGCGTGTGGCTCCCGAGGAGCACCCCGTGCTGCTGACCGAGGCCCCCCTGAACCCCAAGGCCAACCGCGAGAAGATGAACAGGGGAGAGGCCCGACCCATCTTCGCGGGGGCCTCCCCCTCCCCTCGCGGCCCCCAGCGGCGCGCCCTTTCTCACAGGCTTTCTCTTTTGGCGTTTTTCATGGGGCTCTCTTCTCCCCTCCGTCTCCCCCTTGGAACTCTGGCGGGTCTA
+
AAAAAAAAFFFFBGGGBGEFGBGFGAAAAEGHAFGEDGGCEHHHHGGGEEGGHFGFHHHGCGGGGEEGGGECHFHGGG>G/?GGHG<<BGC@CGGF>G11110//>///<...>-----./<0<0..;;@?-9-.9.:9A-......--9-------..9------9@-/9/9;/9//...///////9//-/99-9..////:..9-9B//;/F///........://..-.9/;BB/:/9//---;-.:
@M05620:37:000000000-D9766:1:1101:11908:5751 1:N:0:44
AGTGCCAGCTCTCAATCGCACAGGGGACCCAGGGCCTGGCCCCTCCATCCAGAAAACCTATGACCTCACCCGCTACCTGGAGCACCAACTCCGCAGCTTGGCTGGGACCTATGTGAGTATCCAGCGTAGGAATCTGGGAGTTGGGGAGGAGTGAGGAGTTGGGGAAAGACAGTCCTAACCGTGGAGGGTTCTGGTAAATGATGGGGTGAGGAGGGGCTCTTTGGCTCCCACCAGTCCCCCTGTCTGGTCTA
+
BBAABFBFBFFFGGGGGGGGGCHHGGGGGGHHGGGGGGHHHHGHGGHHHHHHHFHHHGHHHHHHHHHHHHHGGGGGHHHHHHHHHHHHGHHHGGGGGHHHGHHGGGHHGHHHHHHHHHHHHHHHHGGGGGHHHHHHHHFGGHHHGGGGGGGGHHHHHGHHHGGGFGHFHHHHHHHHFHHHGGGGGFGGEGFGGGFFGGGGGGGGGGFFFFFFFFFFFFFFFFFFFFFFFFFFFFFFFFFFFFFFFFFFFFF
@M05620:37:000000000-D9766:1:1101:16884:5758 1:N:0:44
AGTGCCAGCTCTCAATCGCACAGGGGACCAAGGGACTGGCTCCTCCATCCAGAAAACCTATGACCTCACCCGCTAACTGGAGCACCAACTCCGCAGCTTGGCTGGGACCTATGTGAGTATCCAGCGTAGGAATCTGGGAGTTGGGGAGGAGTGAGGAGTTGGGGAAAGACAGTCCTAACCGTGGAGGGTTCTGGTAAATGATGGGGTGAGGAGGGGCTCTTTGGCTCCCACCAGTCCCCCTGTCTGGTCTA
+
AAAAAF1FAFCDGGFGGCEF?A0000A000BAFAEC0//A0BACFFFH1BGA101BB/BBFB2D1D11FGGEGE??BGG0GHH/0/BGGBGHGCC//0BFEHHA//BF/GHHG2FGHBF122>B0<?C<AGHH1F>1FGFCHHC/C/C@EE00F1FGECHG/AGGGHHHFHHCGHHFH/.;CC9CEG@;AGGFG;FFGEFGBBFEGF@FFFFFF?=-;EB/////;BEFFFBF?FF/BE-@FFFF//9BFF
@M05620:37:000000000-D9766:1:1101:18047:5767 1:N:0:44
ACCACACCTTCTACAATGCGCTGCGTGTGGCTCCCGAGGAGCACCCCGTGCTGCTGACCGAGGCCCCCCTGAACCCCAAGGCCAACCGCGAGAAGATGACGGTGCGTGGCCCGCTACCTCTTCTGGTGGCCGCCTCCCTCCTTCTTGGCCTCCCGGAGCTGCGCCCTTTCCCCCTGTTTCTCTCTTCTGCCGTTTTCCGCAGGACTCTCTTCTCTGCCCTCCGTCTCCTCTGGCCCCCTGCGGGTTTTCGA
+
AABBABBA>BBBGFBGGG4AEGGGGGG22BA2BAAB2FAE?AABGFE0AEEFBGFHGHF0>>?EFGGGGE?B?GHGGGGHGG?GHGFC<B/>CDHBDGH1<//</>>>D->F@DC-<CDDGGHHGFFB?.:-ACCEGE/CAFFG0;09;B0FEGE--99AFF-@DBBFFF/;FD?.//;9BBBFFFFFBFFB.;BE9FD.-@BF.9BBBFFFFBFFFBA/.9;AFFFFF.;/;/..9;-.9--;;A;A9-.
@M05620:37:000000000-D9766:1:1101:13838:5779 1:N:0:44
AGTGCCAGCTCTCAATCGCACAGGGGACCCAGGGCCTGGCCCCTCCATCCAGAAAACCTATGACCTCACCCGCTACCTGGAGCACCAACTCCGCAGCTTGGCTGGGACCTATGAGTATCCAGCGTAGGAATCTGGGAGTTGGGGAGGAGTGAGGAGTTGGGGCAAGACAGTCCTAACCGTGGAGGGTTCTGGTAAATGATGGGGGGAGGAGGGGCTCTTTGGCTCCCACCAGTCCCCCTGTCTGGTCTATC
+
AAABBFFFBFFFGGGGGGGGGGHHGGGGGGHHGGGGGGHHHHGHGGGHGHHHGEBGHGEHHHHHHHHHHHHGGGGGHHHHHHHFFHFHGHHHGGGGGHHHGHHGGFHHGHHHHHHHGGHHFHHG//>EGFHHHHGH0FCGHHGGA@DDEGGDGHHDGBDGGG.:CEHHHHGGHFGFGHDDGBAEGF:;ABFF;0CCBFGGGGGG-BFFFFFFCCD@AFBFFEF9FEFFFFFF;BFFFFFEFBFFB/9FFF9
@M05620:37:000000000-D9766:1:1101:8487:5800 1:N:0:44
AGTGCCAGCTCTCAATCGCACAGGGGACCCAGGGCCTGGCCCCTCCATCCAGAAAACCTATGACCTCACCCGCTACCTGGAGCACCAACTCCGCAGCTTGGCTGGGACCTATGTGAGTATCCAGCGTAGGAATCTGGGAGTTGGGGAGGAGTGAGGAGTTGGGGAAAGACAGTCCTAACCGTGGAGGGTTCTGGTAAATGATGGGGTGAGGAGGGGCTCTTTGGCTCCCACCAGTCCCCCTGTCTGGTCTA
+
AAABBFFBAFFFGGGGGGGAECBC2E?EEEHH2EE2ABFGFGEHGGFHGH3GAGFHHGHFAB55FDGHHHH0E/EFHHHHGEGFHHHAFGHHEEGGGHHHGHHAEFHHFBGHHHHFHGFHGHFGHG?EDDGGHHHHGHGGEHHGCGGGCGGHHHHHGA/CFHCGGGFHHHHHGHHHHHHHGCEBGGGG99FFGG;FGGFGGFFGG.DBFFFFFFBBBBFFFFFFFFFEFBAFFFFFFFFFBFFFFFFFBBB
@M05620:37:000000000-D9766:1:1101:15159:5826 1:N:0:44
ACCACACCTTCTACAATGAGCTGCGTGTGGCTCCCGAGGAGCACCCCGTGCTGCTGACCGAGGCCCCCCTGAACCCCAAGGCCAACCGCGAGAAGATGAAGGTGAGTGGCCCGCTACCTCTTCTGGTGGCCGCCTCCCTCCTTCCTGGCCTCCCGGAGCTGCGCCCTTTCTCCCTGGTTCTCTCTTCTGCCGTTTTCCGTAGGACTCTCTTCTCTGCCCTGCGTCTCCTTTGGACCTCTGCAGGTTCTAGA
+
CCCCCCCCFFFFGGGFGGBGGGHHGGGAAEGGHFFFDFEEDGDGHGGGGGGGGHGHGHHFGGCFGGGGGGGHFGHGGGGHGHHHHGFGDFBCGGHFGHHHGF?F1??FF/FGGGGGGHHHHHHHGHDHGCHFGGGGHGHHGHHHGHFGGGGGGGGGADGFGGGGGFFFFFFF/BFFEBFFFFFFFFFFFFFB:AFFFFDFFFFFFFFFFFFFFFFFFFFEFEADDFFFFBFFFF9B:BFFF9BFAFBF/BB
@M05620:37:000000000-D9766:1:1101:17174:5836 1:N:0:44
AGTGCCAGCTCTCAATCGCACAGGGGACCCAGGGCCTGGCCCCTCCATCCAGAAAACCTATGACCTCACCCGCTACCTGGAGCACCAACTCCGCAGCTTGGCTGGGACCTATGTGAGTATCCAGCGTAGGAATCTGGGAGTTGGGGAGGAGTGAGGAGTTGGGGAAAGACAGTCCTAACCGTGGAGGGTTCTGGTAAATGATGGGGTGAGGAGGGGCTCTTTGGCTCCCACCAGTCCCCCTGTCTGGTCTA
+
AAABAFFFAFBFGGGGGGGGGGGFFEGCGEFGGEEGAFGHGHGCEGHHHHGHFFHHGEGHHHHHHHG3F?FFEEEGHDGGHGHGFGHHGGHHGGGGGGHHGHHFEFHGFHFHHHHHH3FDGHFHHC?CGEDG2FDHEBH?AGHCC?EDGGGGFFBCGD/<<GCCEGHAGHHGHHHHHHHHADF-EFGG.999;B9CF0FBBFEFEFF;A?FFD?>BD9AFFBFBB/;9.FFFA.9;FFEDAFFB/BFF;BB
@M05620:37:000000000-D9766:1:1101:16436:5838 1:N:0:44
ACCACACCTTCTACAATGAGCTGCGTGTGGCTCCCGAGGAGCACCCCGTGCTGCTGACCGAGGCCCCCCTGAACCCCAAGGCCAACCGCGAGAAGATGAAGGCGTGTGGTCCGCTCCCTCTTCTGCCGGCCGCCTCCCTCCTTCCTGGCCTCCCGGACATGCGCCCTTTCTCCCGCCTTCTCTCTTCTGCCGCTTTCCGTAGACCTCTCTTCTCTGCGCTACGCCTCCTGTGGTACTCTGCAGGTTCTCAA
+
CCDCDCCCFFFFGGGGGGGGGGHHGGGEGGHHHGGGGGGGGHHHHGGGGGGGHHHHHHHGGGGGGGGGGGGHHHHGGGGHGHHHHGGGGGGGC/GG2222>2////?//011>-<->.0<C0D0000--;C@--.=9C/;.:0;FGG/:C0C.::---90:0A9.CF/FFFBF/.--.;0B00;9F0;F0FD-@.;0B?0.;.0;BB0/B0:0;FB0----;.--;D./0;0:::;000;090;.:;0B09
@M05620:37:000000000-D9766:1:1101:19992:5839 1:N:0:44
ACCACACCTTCTACAATGAGCTGCGTGTGGCTCCCGAGGAGCACCCCGTGCTGCTGACCGAGGCCCCCCTGAACCCCAAGGCCAACCGCGAGAAGATGAAGGTGCGTGGCCCGCTACCTCTTCTGGTGGCCGCCTCCCTCCTTCCTGGCCTCCCGGAGATGCGCCCTTTCTCCCTGGTTCTCTCTTCTGCCGTTTTCCGTAGGACTCTCTTCTCTGCCCTGCGTCTCCTTTGGCCCTCTGCCGGTTCTCGA
+
ABAAA4AAFFFFGFGFFGDDGDGGFEG2FAFHHGGGFGGCGHHHHGGGEFGGFGHHHHHGFGFGGGGGGGGGHHHFGGGHGHHHHGGGGGGGCGGHHHHHGEGH1>?C?<?<DG?DC0<GHBGH0DGGDCFCFGGGGGBGFHGGF099C.BGEEG??D-C0FGDDFCFFFFFFFB/./9BFFFFFEFFF/BB99BEFB.BFD?B//:BBFFBFFFFFF.9.;@.;DFFFBF////..;B/B9;=@D?BB?F
@M05620:37:000000000-D9766:1:1101:10975:5867 1:N:0:44
ACCACACCTTCTACAATGAGCTGCGTGTGGCTCCCGAGGAGCACCCCGTGCTGCTGACCGAGGCCCCCCTGAACCCCAAGGCCAACCGCGAGAAGATGCCCAGGTGAGTGGCCCGCTACCTCTTCTGGTGGCCGCCTCCCTCCTTCCTGGCCTCCCGGCGCTGCGCCCTTTCTCACTGGTTCTCTCTTCTGCCGTTTTCCGTAGGACTCTCTTCTCTGACCTGAGTCTCCTTTGGAACTCTGCAGGTTCTA
+
BBBBBBBBFFFFGGGGGGAGGGHHGGGBFFHGGFFFDGGGGHHHHGGGGGGGGHHHHHHGGGFGGGGGGGGHFHHGGGGHGHHHHGGGGG/BFGHFGHHHHHHGHHHHFHGGHHGGGGGHHHHHHHHGHHGHHGGGGGHGHHGHHGGGGGGGGGGGGD-;AFFFFFFFFFFFFFFFFFFFFFFFFFFFFFFFFFFFFFFFFFFFFFFFFFFFFFFFFFBFFFFFFFFBBFFFFFFFFFFFFFFFFFFFFFB
@M05620:37:000000000-D9766:1:1101:8394:5878 1:N:0:44
ACCACACCTTCTACAATGCGCTGCGTGCGGCTCCCGAGGAGCACCCCTTGCTGCTGACCGAGGCCCCCCTGAACCCCAAGGCCAACCGCGCGAAGATGAAGGTGGGTGGCCCGCTACCTCTTCTGGTGGTCGCCTCCCTCCTTCTTTGCCTCCCGGCGCTGCGCCCTTTCTCCCTGGTTCTCTCTTCTGCCGTTTTCCGTAGGACTCTCTTCTCTGCCCTGCGTCTCCTATGGACCCCTGCGGGTTATCGA
+
AAAAAAA1BBBFGGGGGG1EEEGGGGG0AEEEEABE/EEEEHGHHGG/BFGHFHHHGHH/>@?EGGGGGGGHBGHGGGGHGHHHHGGGCG/>CGG/FDHHHF1F<>CEC.<CCCC-A;GGHHGHFHHG?.<;AGGGGGGGGGGG0;0;;CFGGG.--@;@@->@F@@FF/FFFFF/9FFFFFFFFFFFFFF@;AFF/BBFABBB9;FFFFFFFFBFF:;/-;=B@FFFF/;;F/:;-;A-A99@;E-:/;A
@M05620:37:000000000-D9766:1:1101:21789:5882 1:N:0:44
AGTGCCAGCTCTCAATCGCACAGGGGACCCAGGGCCTGGCCCCTCCATCCAGAAAACCTATGACCTCACCCGCTACCTGGAGCACCAACTCCGCAGCTTGGCTGGGACCTATGAGTATCCCGCGTCGGAATCTGGGCGTTGGGGCGGCGTGCGGCGTTGGGGCCAGACAGTCCTAACCGTGGCGGGTTCTGGTAAATGATGGGGTGAGGAGGGGCTCTTTGGCTCCCACCAGTCCCCCTGTCTGGTCTATC
+
ABABBFFFCFFFGGGGGGGGGGHGGGGGEGHHGGGGGGHHFHGHGGHHHHHHGHHHHGHHHHGHHHHHHHHGGGGGHHHHHHHHHHHHGHHHGGGGGHHHGHHGGGHHGHHHH3GHFHHH2CDCBCGGGGGHGHHH.ADGGGGGGGG-ACD.BD-@DFFFFFFADEFFFFFFFFFFFFFFFA-@DF@EFFFFB0BFFFFFFFFFA>EFFFFFFFFFFFFFFFFFFFFFFFFFFFFFFFFFBFFFBBFF0BB
@M05620:37:000000000-D9766:1:1101:9791:5884 1:N:0:44
ACCACACCTTCTACAATGAGCTGCGTGTGGCTCCCGAGGAGCACCCCGTGCTGCTGACCGAGGCCCCCCTGAACCCCAAGGCCAACCGCGAGAAGACCAAGGAGATGGGCCCCCTACCTCTTCTGGTGGCCGCCTCCCTCCTTCCTGGCCTCCCGGAGCTGCGCCCTTTCTCACTGGTGCTCTCTTCTGCCGTTTTCCGTAGGACTCTCTTCTCTTACGTGATGCGCCTTTGGAAGTATGCAGGAGCTAGA
+
CCCCCCCCFFFFGGGGGGAGGGHHGGGGHGHHHGGGEGGGGHHHHGGGGGGGHHHHHHHGGGGGGGGGGGGHHHHGGGGHGHHHHGGGGGFGGGHHF===0/0?/01?F?//->-<FGHH1FHH0<DGFF.@CD.CG./CFH0C:C::;99CG..-=;9;;F-9E--/00:0;0009B/0000:0;BF0FB@.9/900:9:D.0:9/900;FFF009:.//./0;-9AD:00/:0/:09;B0B....9900
@M05620:37:000000000-D9766:1:1101:14008:5891 1:N:0:44
ACCACACCTTCTACAATGAGCTGCGTGTGGCTCCCGAGGAGCACCCCGTGCTGCTGACCGAGGCCCCCCTGAACCCCAAGGCCAACCGCGAGAAGATGCCCAGGTGAGTGGCCCGCTACCTCTTCTGGTGGCCGCCTCCCTCCTTCCTGGCCTCCCGGAGCTGCGCCCTTTCTCACTGGTTCTCTCTTCTGCCGTTTTCCGTAGGACTCTCTTCTCTGACCTGAGTCTCCTTTGGAACTCTGCAGGTTCTA
+
BBCCCBCCFFFFGGGGGGGGGGHHGEGBEEHGHGGGDGGGGHHHHGGGGGGGGHHHHHHGGGFGGGGGGGGHHHHGGGGHGHHHHGGGGGCFGGHHHFHHHHHFHHHFGFGGHHGGGGGHHHHHHGHHGFFHHGGGGGGGHHGHGGGGGGGGGGGGGG-;CFGGGGFFFFFFFFFFFFFFBFFFFFFFFFFFFFFFFFFFFFFFBFFFFFFFFFFFFFFFFFFFFFFBFFFFFFFFFFFFFFFFFFFFFFF
@M05620:37:000000000-D9766:1:1101:17767:5899 1:N:0:44
AGTGCCAGCTCTCAATCGCACAGGGGACCCAGGGCCTGGCCCCTCCATCCAGAAAACCTATGACCTCACCCGCTACCTGGAGCACCAACTCCGCAGCTTGGCTGGGACCTATGTGAGTATCCAGCGTAGGAATCTGGGAGTTGGGGAGGAGTGAGGAGTTGGGGAAAGACAGTCCTAACCGTGGAGGGTTCTGGTAAATGATGGGGTGAGGAGGGGCTCTTTGGCTCCCACCAGTCCCCCTGTCTGGTCTA
+
A>1>AFDFAFFFGGGGFGGEE0F0AE?EAAFG0AEAAFHA0GAEEGGHHCGFD0EEHGHHFHFHHBGHHFEE//>FHHFH0>GH0GGCF0F1E///>>BGGHFGCCGHGFHHGGFFFHFDDDGHHG?CGCHHFGGHGHHECGGHGGEGCGCFGHHGHGHGHFCCGGHGFHHHHGHHGFHE@FG@BGFGAFGGGFFFFFGGGFFEEBF@FFFFFF;@@@FFFFFFBFFFFFFFFFFFFFFF?FFFFBFB;BB
@M05620:37:000000000-D9766:1:1101:16634:5910 1:N:0:44
ACCACACCTTCTACAATGAGCTGCGTGTGGCTCCCGAGGAGCACCCCGTGCTGCTGACCGAGGCCCCCCTGAACCCCAAGGCCAACCGCGAGAAGATGCCCAGGTGAGTGGCCCGCTACCTCTTCTGGTGGCCGCCTCCCTCCTTCCTGGCCTCCCGGCGCTGCGCCCTTTCTCACTGGTTCTCTCTTCTGCCGTTTTCCGTAGGACTCTCTTCTCTGACCTGAGTCTCCTTTGGAACTCTGCAGGTTCTA
+
>>>>A?>AFFFDEGG13B1FAAF1AAEEG0GHFGA0EAE/EHHHHGCG//E/FBBGHCEGGGGGFF>EGGGGHHEEGGGFAEGEE?E/CGGGGCFH11?GHFHE1FHHGHGG0FCGGGGH1FGBDFHHHFGHEC-::AHGHHGBBFGBFG?F0CEAFA-A?@@B@@F;@FFFFFFFFFFFFF/;BFBFFFFFF@BFFFFFFFFFFFFFFFFFFF/:FFFFFFBFFFFFFFFFFFFFFFFFFFFFFFFFFFF
@M05620:37:000000000-D9766:1:1101:13395:5917 1:N:0:44
ACCACACCTTCTACAATGCGCTGCGTGTGGCTCCCGAGGAGCACCCCGTGCTGCTGACCGAGGCCCCCCTGAACCCCAAGGCCAACCGCGAGAAGACACAGGTGAGTGGCCCGCTACCTCTTCTGGTGGCCGCCTCCCTCCTTCCTGGCCTCCCGGAGCTGCGCCCTTTCTCCCTGGTTCTCTCTTCTGCCGTTTTCCGTAGGACTCTCTTCTCTGCCCTGCGTCTCCTTTGGAACCCTGCAGGTTCTCGA
+
BABBBBB>BFCFGGGGGG4EFGGGGGGBAEGFGBFE2EEEFHDGGGGAEEEGFHHHHHH0EC?FGGGGGGGHFHHGGGGHGHGGHGFGGG/BDGH2<0??CF?F1?FGG.>GCGGGGGFHHHHHGHFGG<CDFGGGHGHGGGGG/;0:CFGGGGEG9DBGFGFFFFFFFFFFFFFFAFFFFFFFFFFFFFFF99FFFFFB9DDF:BBFFFFFFFFFFBEB.?;DDFFFF/;FF//;.;A.E9;AAF/;9AB
@M05620:37:000000000-D9766:1:1101:10874:5920 1:N:0:44
ACCACACCTTCTACAATGCGCTGCGTGCGGCGCCCGAGGAGCACCCCGCGCTGCTGACTGAGGCCCCCCCCAACCCCAAGGCCAACCGCGCGGAGATGAAGGTGCGTGGACCGCTACCTCTTCTGGTGGCCGCCTCCCTCCTTCCTTGCCTCCCGGAGCTGCGCCCTTTCTCCCTGGTTCTCTCTTCTGCCGTTTTCCGTAGGCCTCTCTTCTCTGCCCTGCGTCTCCTTTGGACCTCTGCCGGTTCTAGA
+
AAA1>1>AFCFFGGGF3GEEFEGGGEEA0AA/EEAA/AA>/F/BFE///>EE//1BBG1BB>/?FFGEG///?CCGG/CGFHHH/FCCGCA@-<@-;GGG0BGH0-..-.;C@@GGGCC9B0BBBCBFC:F;-9ABFFFFA-FB/9/9;BBFEFA-9@@FFF@@F@@FFFFF/9:BFFFFFFFFFFFFEFF@B-FABBBFF-;/;/;9B/FF/F/;FFEFAE@F@99BF/BFF//--;B/B/-;-;;99FB
@M05620:37:000000000-D9766:1:1101:19438:5963 1:N:0:44
ACCACACCTTCTACAATGAGCTGCGTGTGGCTCCCGAGGAGCACCCCGTGCTGCTGACCGAGGCCCCCCTGAACCCCAAGGCCAACCGCGAGAAGATGCCCAGGTGAGTGGCCCGCTACCTCTTCTGGTGGCCGCCTCCCTCCTTCCTGGCCTCCCGGCGCTGCGCCCTTTCTCACTGGTTCTCTCTTCTGCCGTTTTCCGTAGGACTCTCTTCTCTGACCTGAGTCTCCTTTGGAACTCTGCAGGTTCTA
+
AAABBBBBFFFFGGGFGGGGFGHFGFGGHCHHHGGDGGGCGHHHHGGGA1EFHEBGHEGGGGFGEG>FGGGHHHCEEGGGGHHC/FFFGGGGGDHHB<GHHHHF<<GHHDFFHH-ADG@HBDGHF0<DDCGHHG?F?AGEHHGHGFGGGGGG0FA9A--;AF-DFFFCFFFFFFFFFFF//;FFFFFF/BFFFFFFFFFFFFFFFFFFFFFFFFFFEB9FF/B9B/FFFFFFFFFFFFFFBBFFFF99FFB
@M05620:37:000000000-D9766:1:1101:25611:5967 1:N:0:44
ACCACACCTTCTACAATGAGCTGCGTGTGGCTCCCGAGGAGCACCCCGTGCTGCTGACCGAGGCCCCCCTGAACCCCAAGGCCAACCGCGAGAAGATGCCCAGGTGAGTGGCCCGCTACCTCTTCTGGTGGCCGCCTCCCTCCTTCCTGGCCTCCCGGCGCTGCGCCCTTTCTCACTGGTTCTCTCTTCTGCCGTTTTCCGTAGGACTCTCTTCTCTGACCTGAGTCTCCTTTGGAACTCTGCAGGTTCTA
+
AAAAAAA>>FFFGGGFFGF5GDGCFA2AAA22FEFEDGGGGHHGHGEG1E1ADA3BFGF0EE>FGFGEGEA1FFAEGE/GE?GHGGAEG/<B/<?F11F<F1FGGHHGFD//0FC---->1D00D0<00<..<---::..CCA/:099F/.;0..9.A--99@.--.9-9//BF////.////9////9FB//;:././/.;.;D///////9/9////:9FB/.BB9F/9//;/::FBBFFF/9A9BFFB
@M05620:37:000000000-D9766:1:1101:21269:5986 1:N:0:44
ACCACACCTTCTACAATGAGCTGCGTGTGGCTCCCGAGGAGCACCCCGTGCTGCTGACCGAGGCCCCCCTGAACCCCAAGGCCAACCGCGAGAAGATGCCCAGGTGAGTGGCCCGCTACCTCTTCTGGTGGCCGCCTCCCTCCTTCCTGGCCTCCCGGAGCTGCGCCCTTTCTCACTGGTTCTCTCTTCTGCCGTTTTCCGTAGGACTCTCTTCTCTGACCTGAGTCTCCTTTGGAACTCTGCAGGTTCTA
+
1AAAA>>AFFFFFGGBBFGGBGFHGFGGHCFGHFG?AEF/EGHHHGGGEGGGHHGHHHHGGGGGGGGGGGGHHHHGGGGHGHHFHFGGGGGGCCHHHHHHHHHECGHHHHGGHHGGGGGHHHHHHHHHHHGHHGGGGGHGHHGHHGFGFGGGGGGGGG9AAFFGGGF@@FFFFFFFFFFFFFFFFFFFFFFFF@FFFFFFFFFFBFFFFFFFFFFFFFFFFFFFFFFFFFFFFFEFFFFFFFFFFFFFFF9
@M05620:37:000000000-D9766:1:1101:15194:5999 1:N:0:44
ACCACACCTTCTACAATGAGCTGCGTGTGGCTCCCGAGGAGCACCCCGTGCTGCTGACCGAGGCCCCCCTGAACCCCAAGGCCAACCGCGAGAAGATGCCCAGGTGAGTGGCACGCTACCTCTTCTGGTGGCCGACTCCCTCCTTACAGGCATCCCGAAGCTGCGCCCTTTCTCACTGGTTATCTCTTCTGCAGTTTTCCGTAGGACTCTATTATCTGACCCGAGTCTCCTTTGGAACTCTGCAGGATCTA
+
AAAAAAAAFFFFGGGGFGGAG1FFEEEACAGHFGG?EEGCCHHHHGGGFGGGGHFHHHHGGECGGEGGGGGHHFGGGGGHEFHGHGAECCCCCGFHDGHHHGHFF1?F1?F/<FAGGG-01>FHHHHHHHGHHGGGG./CGFGHH0G0<;E.CGGGG.;-AFFGGGGGGGGFF//;FF-;B/;FFFFFF/;B/;BFFFFFFFFFFFFFFF/9B9BFFBFFFF@@@EFFFFFBF9BFF//:FBFFFF-;FFB
@M05620:37:000000000-D9766:1:1101:11880:6043 1:N:0:44
TGTGCCAGCTCTCAATCGCACAGGGGACCCAGGGCCTGGCCCCTCCATCCAGAAAACCTATGACCTCACCCGCTACCTGGAGCACCAACTCCGCAGCTTGGCTGGGACCTATGTGAGTATCCAGCGTAGGAATCTGGGAGTTGGGGAGGAGTGAGGAGTTGGGGAAAGACAGTCCTAACCGTGGAGGGTTCTGGTAAATGATGGGGTGAGGAGGGGCTCTTTGGATCCCACCAGTCCCCCTGTCTGGTCTA
+
1A1>AB1BAFFFGEFGGEGCEEFCFECE0EBGF0FECCGFAHGHGGHGFFBB1B10FE0FGFDHHHFHHHGEGECEHHFEFFF?BF0?E0GGG?/>E0FGGFB/?EGFEHHHHHFFHBFFHHGFHC??@CFGHHHHGFHG<GHHCGGGCGCHHGHHG<C/GBCCECEHBGHHGFCCCGGH@;A?BEG@.;CFGG9CFGB0BCF0EFF@EFFFBF;@?@EFFFF//;;BFBABFF9BBFFF;AFFFBB/B:/
@M05620:37:000000000-D9766:1:1101:22674:6055 1:N:0:44
ACCACACCTTCTACAATGAGCTGCGTGTGGCTCCCGAGGAGCACCCCGTGCTGCTGACCGAGGCCCCCCTGAACCCCAAGGCCAACCGCGAGAAGACCCAGGTGCGTGGCCCGCTACCTCTTCTGGTGGCCGCCTCCCTCCTTCCTGGCCTCCCGGAGCTGCGCCCTTTCTCCCTGGTTCTCTCTTCTGCCGTTTTCCGTAGGACTCTCTTCTCTGCCCTGCGTCTCCTTTGGACCTCTGCCGGTTCTAGA
+
CCCDDCCCFFFFGGGGGGGGGGHHGFGEEFHHHGGGGGGFGHHHHGGGGGGGHHGHHHHGGGGGGGGGGGGHGHHGGGGHGHHHHGGGGGGGGGHHG??FGFFF1>FFGFHHGGGGGHHHHHHHHHHHGHHGGGGGHGHHGGGGGGFGGGGGGGGGGGGGGGFFFFFFFFFFFFFFFFFFFFFFFHFFFFFFBDFFFFFFFFFFFFFFFFFFHFFFEFFFFFFFFFFFFFFFFF0BFFFFF0@C=DFF0B:
@M05620:37:000000000-D9766:1:1101:12911:6057 1:N:0:44
AGTGCCAGCTCTCAATCGCACAGGGGACCCAGGGCCTGGCCCCTCCATCCAGAAAACCTATGACCTCACCCGCTACCTGGAGCACCAACTCCGCAGCTTGGCTGGGACCTATGTGAGTATCCAGCGTAGGAATCTGGGAGTTGGGGAGGAGTGAGGAGTTGGGGAAAGACAGTCCTAACCGTGGAGGGTTCTGGTAAATGATGGGGTGAGGAGGGGCTCTTTGGCTCCCACCAGTCCCCCTGTCTGGTCTA
+
AA>>AFF4>FFFGGGGGGGAECHCGGG22AGH2AEE2FHH2GGFGGBAFFFG3AFHGGHCFH5GHEHHHHGGG/EEHHHHBFHHHHHFEGHHAEECEGEHGHHGGGHHGHHHHHHHHGHHHHHHHGBGGGHHHHHHHHFGGHHHGGGGGGGHHGHHHG/<DCDGGGHHEHHHHHHHHHHHGGEGFEFG9FGGGG9FFFFGGGGGGDDBFFFFFFB?BBFFFFF/FFFEFFFFFFBFFFFFBFFFFFFFFFF
@M05620:37:000000000-D9766:1:1101:10659:6061 1:N:0:44
ACCACACCTTCTACAATGCGCTGCGTGTGGCTCCCGAGGAGCACCCCGTGCTGCTGACCGAGGCCCCCCTGAACCCCAAGGCCAACCGCGAGAAGATGCCCAGGTGAGTGGCCCGCTACCTCTTCTGGTGGCCGCCTCCCTCCTTCCTGGCCTCCCGGCGCTGCGCCCTTTCTCACTGGTTCTCTCTTCTGCCGTTTTCCGTAGGACTCTCTTCTCTGACCTGAGTCTCCTTTGGAACTCTGCAGGTTCTA
+
>AA1AAAAFFFFGGGGFG1AE?EFGAE00AGHHGGGCEE/EGH0G/F//BEFFHHGFCHEEGC@FGEEGGGCGHHGGGGGGHHHHGGGGGCGGGHGHHHHHHGFHHHHHHFFHHCGGGGHHHHHHHGHHHCGHGGGGGHGGGGGGGGGGGFGGGGGBA-;@@=B@@F@@FFFFFFFFFFFFFFFFFFFFFFFF@BFFFFFFFFF?FFFFFFFFFFFFFFFFFFFFFFFFFFFFFEFFFFFFFFFFEFFFF;
@M05620:37:000000000-D9766:1:1101:9945:6069 1:N:0:44
GAGGCTGCTTTGGAAGAAACTGACAAGCCAGGGACACAAGATCGGAAGAGCACACGTCTGAACTCCAGTCACCTGAATCTATCTCGTATGCCGTCTTCTGCTTGAAAAAAAAAACAAGTAAGGAACATACCTGATAAGATATAACTGAATAAATAAAACATACGAAACAAAGGACAGTAAGGGAGGAATGTGAACAAAAGTATCACATTGAACGCACATGAGCCCTGTCAAGCAATTTAACCATGACCGGC
+
A>AABAFAFFDFGGGGFGGGGFBFGHHHGBFGGFG22AAFGHHHGFEGHHHHHHHFFGHFFFHHHHHHHHHHB@FF35F5DGGDGHF1BGHHG>EGFHHHHGGFGGGHHGFG?C//?233B3@22022222@2222?1111<111111<111111111<.<>1<<..-/.<//=./.<000/...-./;00:00<;/../9009000;000;0.;--9C0000/././/////:9/B//////////;--9
@M05620:37:000000000-D9766:1:1101:17717:6118 1:N:0:44
GAGGCTGCTTTGGAAGAAACTGACAAGCCAGGGACAAAAGATCGGAAGAGCACACGTCTGAACTCCAGTCACGAGCTTCGATCTCGTATGCCGTCTTCTGCTTGAAAAAAAAAAAACTAACACGCCTCGTTACCTCCGCCATCCTGCCTCGTCTGGCGTAGCTGCGCCCTCCCTCTCCCGGTCGCGCTTCCGGCTAAATCGTTCGGCGTCTCTTCTCTCACCGGATCCCCCCAGTGCCCCCGTCATTTTCT
+
BABBBAFBFFFFGGGGFFGGFFBFGFHHGHGHGGGGHFHBCBGGGGGGHHHHHHHGFGHGFAGFGGGFDFFHFE0>BBG/B@FEGF1BBFGHF>>1FGGGHFHHGHHHHCE>/////1<1?1?/</?<.....1>1<.<.-</.00<.<0:..../:-.-;9009-;9;-.../;////.;;--9;B-;./.---./;;B.....9--9-.9//:/;//;/.9-;.>F.9D--.B/;BB.--;:..////9
@M05620:37:000000000-D9766:1:1101:16461:6119 1:N:0:44
ACCACACCTTCTACAATGAGCTGCGTGTGGCTCCCGAGGAGCACCCCGTGCTGCTGACCGAGGCCCCCCTGAACCCCAAGGCCAACCGCGAGAAGATGCCCAGGTGAGTGGCCCGCTACCTCTTCTGGTGGCCGCCTCCCTCCTTCCTTGCCTCCCGGGGCTGCGCCCTTTCTCCCTGGTTCTCTCTTCTGCCGTTTTCCGTAGGACTCTCTTCTCTGACCTGAGTCTCCTTTGGAACTCTGCAGGTTCTA
+
BBBBBBBBFFFFGGGGGGFGGFHHGEGEGFHHHGGGGGGGGHHHHGGGGGGGGGHHHHHEGGGGGGGGGGGHGHHGGGGHGHHHHGGGGGDCCGHHHHHHHHAF??10??F/GH----<FDD0D<0<D</CCG--A..;ECFGBG0C90;9FBFAEAD--:-99-=DFFFFF99/;.;E9B/9////B//:/F=.;FFBF.;9.9B////:9B9///;9/;/././///;/;B9FFFB///9;FFFFFB//
@M05620:37:000000000-D9766:1:1101:21627:6129 1:N:0:44
AGTGCCAGCTCTCAATCGCACAGGGGACCCAGGGCCTGGCCCCTCCATCCAGAAAACCTATGACCTCACCCGCTACCTGGAGCACCAACTCCGCAGCTTGGCTGGGACCTATGTGAGTATCCAGCGTAGGAATCTGGGAGTTGGGGAGGAGTGAGGAGTTGGGGAAAGACAGTCCTAACCGTGGAGGGTTCTGGTAAATGATGGGGTGAGGAGGGGCTCTTTGGCTCCCACCAGTCCCCCTGTCTGGTCTA
+
ABBBBFFFBFFFGGGGGGGGGGHGGGGGGGHHGGGGGGHHHHGHGGHGHHFHFHHHHGHHHHGHHHHHHHHGGGGGHHHHHHHHHHHHGHHHGGGGGHHHGGHGGGHHGHHHHHHHHHHHHHHHHGGGGGHGHHHHHHHGGHHHGGGGGGGHHHHHHGHHHHGGGGHGHHHHHHHHHHHHGGEGGGGGCFGGGGFGGGGGGGGGGGFFFFFFFFFFFFFFFFFFFFFFFFFFFFFFFFFFFFFFFFFFFFB
@M05620:37:000000000-D9766:1:1101:9995:6139 1:N:0:44
AGTGCCAGCTCTCAATCGCACAGGGGACCCAGGGCCTGGCCCCTCCATCCAGAAAACCTATGACCTCACCCGCTACCTGGAGCACCAACTCCGCAGCTTGGCTGGGACCTATGTGAGTATCCAGCGTAGGAATCTGGGAGTTGGGGAGGAGTGAGGAGTTGGGGAAAGACAGTCCTAACCGTGGAGGGTTCTGGTAAATGATGGGGTGAGGAGGGGCTCTTTGGCTCCCACCAGTCCCCCTGTCTGGTCTA
+
AAAAAFFFBFFFGGGGGGGAEFHGGFGGEEGHFEGEFFHHHHGHGGHHHHHHEHFGHGHEHHEHHGHHHHHFG>>EHHHGGGHHHHH1EGHGEGCFEGGHGHHGGGHHGHHHHHHFHHHHHHHHHGFGGGHHHHHHHH0FGHHHCG<DFDEGH0GHHGHHGHGGFDHH/GBGHHHHFHHHGGGGFEGGEGGGGGFGBFGGGGGGGGFFFFFFFFFFF;FFFFFFFFFFFFFFFFFFFFFFFFFFFFFFFFF
@M05620:37:000000000-D9766:1:1101:15060:6159 1:N:0:44
AGTGCCAGCTCTCATCGCACAGGGGACCCCTGGCCTGGCCCCTCCAGCCCGAAAACCTCTGACCTCACCCGCTACCTGGAGCACCCACTCCGCAGCTTGGCTGGGGCCTGTGTGCGTATCCCGCGTCGGAATCTGGGCGTTGGGGCGGCGTGCGGCGTTGGGGCAAGCCCGTCCTAACCGTGGAGGGTTCTGGTAAATGATGGGGTGAGGCGGGGCTCTTTGGCTCCCACCAGTCCCCCTGTCTGGTCTAT
+
>AAAAFFC3FFFGGGGG2AAEGHDG2AAAE2BBGGF2A2B2ECEG23ABAA0AEEGGCFDGEEH5BFGHHGG/>EHBBF1BFHHHEGGB3BEEEGGHFGGH3?CD/?<F/???FEGFDDHGCDDG<-<A-<EG<=GF.-<:AFGG?BB?BBBDB?BB@BBF;@F<FFEF.;BFDFFFFFBDE?.;D?.AFFFFBBBFBF/BFF?DFBFFA.@@B<BBFFFFFEFB/AEFFFEFFFFFFFBEB/FFBBFBF;
@M05620:37:000000000-D9766:1:1101:24157:6172 1:N:0:44
ACCACACCTTCTACAATGAGCTGCGTGTGGCTCCCGAGGAGCACCCCGTGCTGCTGACCGAGGCCCCCCTGAACCCCAAGGCCAACCGCGAGAATATGCCCAGGTGAGTGGCCCGCTACCTCTTCTGGTGGCCGCCTCCCTCCTTCCTGGCCTCCCGGCGCTGCGCCCTTTCTCACTGGTTCTCTCTTCTGCCGTTTTCCGTAGGACTCTCTTCTCTGACCTGAGTCTCCTTTGGAACTCTGCAGGTTCTA
+
@BBBB@ABFFFFGGGGGGGGGGHHGFGEGGHHHGGGGGGEGHHHHGGGEGGGHGGFDHHGGEGGGGGGGGEHHHHGGGCHGHHHFGGGGGGGGCHHHHHHHHHGHHHHHEGGHHGGGCGHHHFHHHFHGHGHHCFGGGHGHHGHHHGGGGGGGGGGDG-:ABFFACDFFFFFFFFFFFFFFFFFFFFFFFFFFFFFFFFFFFEFF/BFFFFFFFFFFF/FFFF/FFFFFFFFF/FBFFFFFFFFBFFFFF9
@M05620:37:000000000-D9766:1:1101:15109:6187 1:N:0:44
AGTGCCAGCTCTCAATCGCACAGGGGACCCAGGGCCTGGCCCCTCCATCCAGAAAACCTATGACCTCACCCGCTACCTGGAGCACCAACTCCGCAGCTTGGCTGGGACCTATGAGTATCCAGCGTCGGAATCTGGGCGTTGGGGCGGCGTGCGGCGTTGGGGCCAGACAGTCCTAACCGTGGCGGGTTCTGGTAAATGATGGGGTGAGGAGGGGCTCTTTGGCTCCCACCAGTCCCCCTGTCTGGTCTATC
+
3AABBFFCAFCFGGGGGFGGGGHGGGGEEEEHGGGGEFGHCHGEGGHHHFFHFFHHBEFFHHFHGHHBGHHGGFFGHHHHFGHFGHHEFGHHGGFEGHHHG3FFEFHHEGFHB3?BFBGB32FC/?////?G<DHFGC<C@A<DGGG?@9:.BC-99-@F-@DBF.FFEFBBFFF/9A@9EF;@@;;.9BFF;/;9FFFFFFF?.;AAFBADDCAF?9BFFFF:FAFFFFFFFFFFFFFF9FFFF9BFBFB
@M05620:37:000000000-D9766:1:1101:13994:6193 1:N:0:44
AGTGCCAGCTCTCAATCGCACAGGGGACCCAGGGCCTGGCCCCTCCATCCAGAAAACCTATGACCTCACCCGCTACCTGGAGCACCAACTCCGCAGCTTGGCTGGGACCTATGTGAGTATCCAGCGTAGGAATCTGGGAGTTGGGGAGGAGTGAGGAGTTGGGGAAAGACAGTCCTAACCGTGGAGGGTTCTGGTAAATGATGGGGTGAGGAGGGGCTCTTTGGCTCCCACCAGTCCCCCTGTCTGGTCTA
+
ABBBCFFFCFFFGGGGGGGGGGGHFFGGGGFHGGGGGFGGHHGHGGHHHHFHHHGHHGHHHHHHHHHFHHHGGFFGHHHFGHHGHHFHGHHHGGGGEGHGDHHG?FHCEHHHHHHGHHHHHHHHHGGFGGGBFDHHFHFCEHGHGCFGCCDFG<DCHGGHHHGGGAAGHHHHGHFHHCHHGGGGGGGGCCFGGGG0CFGG0FFBEGDCAFFF?DBFF-AFFFBFFFFFFFFFEFFFFFFFFFBBFFFFFFF
@M05620:37:000000000-D9766:1:1101:7249:6221 1:N:0:44
ACCACACCTTCTACAATGAGCTGCGTGTGGCTCCCGAGGAGCACCCCGTGCTGCTGACCGAGGCCCCCCTGAACCCCAAGGCCAACCGCGCGAAGATGCCCAGGTGAGTGGCCCGCTACCTCTTCTGGTGGCCGCCTCCCTCCTTCCTGGCCTCCCGGCGCTGCGCCCTTTCTCACTGGTTCTCTCTTCTGCCGTTTTCCGTAGGACTCTCTTCTCTGACCTGAGTCTCCTTTGGAACTCTGCAGGTTCTA
+
CCCCCCC>FFFFGGGGGG5FGGHHGGGBAEHHHFFF?EEGGHHHHGGEEGGGHHGHHHHAEEGGGGGGGGGFHHHGGGEHGGHH/FFGGG/@//@DHHHHHGHGHHGHHHGGHHGGGGGHHHHHHHHHHHGGHGGGGGHGGGGGGGGGFGFGGGGGD@-ACFBDFFFFFFFFFFFFFFFFFFFFFFFFFFFFFFFFFFFFFFFDDFFFFFFFFFFBFB0;FFFFFFF9;FFFFFFFBFFFFFFFFFFFFF0
@M05620:37:000000000-D9766:1:1101:14055:6225 1:N:0:44
ACCACACCTTCTACAATGAGCTGCGTGTGGCTCCCGAGGAGCACCCCGTGCTGCTGACCGAGGCCCCCCTGAACCCCAAGGCCAACCGCGAGAAGATGCCCAGGTGAGTGGCCCGCTACCTCTTCTGGTGGCCGCCTCCCTCCTTCCTGGCCTCCCGGAGCTGCGCCCTTTCTCACTGGTTCTCTCTTCTGCCGTTTTCCGTAGGACTCTCTTCTCTGACCTGAGTCTCCTTTGGAACTCTGCAGGTTCTA
+
AAA?AAAAFFFFGGGGFGGDG1GFE0AAAAGH1FGGEGG?EHFHHGEGGGGGHHFFHHHGEGGGGEEGGGGBCCGGGGCH/<GGFGG/CG@//C<GDG1FG</<<?F0?1FFFGCCC@CH10<GGD0G=GCAG@CCCFHG:CE/CFG0;C?F0CEE9A-9@AB/??B@@FFF/F/BFBF/;9/9B//;FB/9B=ABFFFFFFFFF/BFFFBFFFFFFB/BFF-/-;;/BFFFFBF//;/BBBB//:-;9B/
@M05620:37:000000000-D9766:1:1101:17698:6239 1:N:0:44
ACCACACCTTCTACAATGAGCTGCGTGTGGCTCCCGAGGAGCACCCCGTGCTGCTGACCGAGGCCCCCCTGAACCCCAAGGCCAACCGCGAGAAGACCCAGGTGCGTGGCCCGCTACCTCTTCTGGTGGCCGCCTCCCTCCTTCCTGGCCTCCCGGAGCTGCGCCCTTTCTCCCTGGTTCTCTCTTCTGCCGTTTTCCGTAGGACTCTCTTCTCTGCCCTGCGTCTCCTTTGGAACTCTGCCGGTTCTCGA
+
DDDDDDDDFFFFGGGGGGGGGGHHGGGGHGHHHGGGGGGGGHHHHGGGGGGGHHHHHHHGGGGGGGGGGGGHHHHGGGGHGHHHGGGGGGGGGGHHH?FGFGGH?AGGGGHHGGGGGHHHHHHHHGGHGHHGGGGGHGHHGGGGGGFFGGGGGGGG?BDGGGFFFFFFFFFFEFFFEFFFFFHFFFFFFFFFDFFFFFFFFFFEFFFFFFHHHFHHFFFFFFFFFFFFFFFFFF0BBFFFF0@FBFFB0<<
@M05620:37:000000000-D9766:1:1101:7247:6240 1:N:0:44
ACCACACCTTCTACAATGAGCTGCGTGTGGCTCCCGAGGAGCACCCCGTGCTGCTGACCGAGGCCCCCCTGAACCCCAAGGCCAACCGCGAGAAGATGCCCAGCTCAGTCGCCCCCTACCGCTTCTGGCCGCCTCCTCCCTCCTCCCTAGCCTCCCGCTGCTGCGCCCTTTCTCACTGGTTCTCTCTTCTGCAGTTTTCCGTACGACTCTCTTATCTGACCTGAGTACCCTTTAGAATTCAGCAGGTTATA
+
CCCCCCCDFFFFGGGGGGBFGGHHGGGEGGHHHGGFEGGGGHGHHGGGGGGGHHHHHHHGGGGGGGGGGGGHGHHGGGGHGHHHHGGGGGCGFGHHHGHEFH/0?111?1?>?.-<A.<0-<AAG0000.;CG.:GFH/;GFDG/;.;0:C:BFFGE9-;90:C-@AB=FFFFFBFFFBFFFFFFFFFHFFF0BFF0FFBAF..-.;AAFFFF0F0::0;BFF/;0;0:;FF00;000000;00;.F0BB;
@M05620:37:000000000-D9766:1:1101:21433:6277 1:N:0:44
ACCACACCTTCTACAATGAGCTGCGTGTGGCTCCCGAGGAGCACCCCGTGCTGCTGACCGAGGCCCCCCTGAACCCCAAGGCCAACCGCGAGAAGACTCAGGTGGGTGGCCCGCTACCTCTTCTGGTGGCCGCCTCCCTCCTTCCTGGCCTCCCGGAGCTGCGCCCTTTCTCCCTGGTTCTCTCTTCTGCCGTTTTCCGTAGGACTCTCTTCTCTGCCCTGCGTCTCCTTTGGACCTCTGCCGGTTCTCGA
+
CCCCCCCCFFFFGGGGGGGGGGHGGGGB4BGGHGGGGGGGDGHHHGGCAEFGGHGHHGHFGGGGGGGGGGGHHHHGGGGHGHHHHGGGGGBDCGHHG2??FEGH/>CEGGHHGGGCGHHHHGHHHHHHGCHGGGGGHGHGGGGGGG0FFGGGGGGF-@BGGGFFFFFFFFFFFFFF.FFFFFFFFFFFFFFF;AFFFFFFFD?FFFFFFFFFFFFFFFFFFFDFFFFFFFFFE:/;BFFFF:@DBFEF;E9
@M05620:37:000000000-D9766:1:1101:21345:6280 1:N:0:44
ACCACACCTTCTACAATGAGCTGCGTGTGGCTCCCGAGGAGCACCCCGTGCTGCTGACCGAGGCCCCCCTGAACCCCAAGGCCAACCGCGAGAAGATGACCCAGGTGGTTGGCCCCCTCCTTCTTCTGTTGGCCGCTTCCTTCCTTCCTGCCCTCCCGGGGCTCCGCCCTTTCTCCCTGGTTCCCTCTTCTGCGGTTTTCCTTAGGACCTCCTCTTCTGCCCTGAGCCCCCTTTGGAACTCTGCAGGTTCT
+
BCCCCCCCFFFFGGGGGGGGGGHHGGGEAFHFGGGGFGGCDGHHHGGGFGGGGHGHHGGFFGGGGGGGGGGHHHHGGGGHGHHHHGGGGGCGGGHHHG2FHC/F/11///?/>G.---.>000=00==00<.<0-;-.;G00</C0C/:C0;.0;A.E-----...;A-;F000;0/:B.B00000/;0990;--;BF.F0000;900./0.;/000000;.0://0/.;-CF9B/909000000;.A009
@M05620:37:000000000-D9766:1:1101:15912:6282 1:N:0:44
AGTGCCAGCTCTCAATCGCACAGGGGACCCAGGGCCTGGCCCCTCCATCCAGAAAACCTATGACCTCACCCGCTACCTGGAGCACCAACTCCGCAGCTTGGCTGGGACCTATGTGAGTATCCAGCGTAGGAATCTGGGAGTTGGGGAGGAGTGAGGAGTTGGGGAAAGACAGTCCTAACCGTGGAGGGTTCTGGTAAATGATGGGGTGAGGAGGGGCTCTTTGGCTCCCACCAGTCCCCCTGTCTGGTCTA
+
AAAABFFFBFFFGFGGGGGCGEHDGEGGGGAGGEGGGGHHHHGHGGFFHHGHF3EGHGGFHHGHHHHGHHHGGGFGHHGGHHHHHHFHGHHHGG?FGHHHGHHGGEGHGHFHHHHHGHHHHHFFHGGGGGHHGHHHHGHGEGHHGGGGGGGHHHHGGDHHHHGGEFHFHHHGHHHHHHHGGGGGDGGGGGGGGGFBFGFGGGGGGGFAEFEFDDFFFFFFFFFFFFFFFBFDFFFFFFFFFFFFFFFFFF/
@M05620:37:000000000-D9766:1:1101:12548:6282 1:N:0:44
ACCACACCTTCTACAATGAGCTGCGTGTGGCTCCCGAGGAGCACCCCGTGCTGCTGACCGAGGCCCCCCTGAACCCCAAGGCCAACCGCGAGAAGACCCAGGTGAGTGGCCCGCTACCTCTTCTGGTGGCCGCCTCCCTCCTTCCTGGCCTCCCGGAGCTGCGCCCTTTCTCCCTGGTTCTCTCTTCTGCCGTTTTCCGTAGGACTCTCTTCTCTGCCCTGCGTCTCCTTTGGACCTCTGCAGGTTCTAGA
+
CCCCCCCCFFFFGFGGGGFGGGHHGGGEGGHHHGGGGGGGGHHHHGGEGEGGHHHHHHHGGGGGGGGGGGGHHHHGGGGHGHHHHGGGGGBFGGHHH?GGHGGH1?FGGGHHGGGGGHHHHHHHHHHHGHHGGGGGHGHHGHHHFG0FFGGGGGGGACCGGGGGFFFFFFFFEFFFFFFFFFFFFFFFFFFFDFFFFFFFFFFFFFFFFFFFFFFFFFFFF?@FFFFFFFFFFB/;BFFFF/;?FFFF/F:
@M05620:37:000000000-D9766:1:1101:12571:6295 1:N:0:44
ACCACACCTTCTACAATGAGCTGCGTGTGGCTCCCGAGGAGCACCCCGTGCTGCTGACCGAGGCCCCCCTGAACCCCAAGGCCAACCGCGAGAAGATCCCCAGGAGAGTCGCCCCCTACCTCTTCCGGTGGCCGCCCCCCTCCTTCCTGGCCTCCCGGCGCCGCGCCCCTTCTCCCCTGTTCTCCCTTCTTCCGGTTTTCGTACGACTCTCTTCCCATACCATGATTTCCTTTTGAACTTCGCAGGCTCTT
+
>AAAAAAAFFFFGFGGGGGGFFHHGGGGGGGHGFGG2EFAAGAGHGGGEEGFDHHHHHHGEEGGGGGGGGGB3BFEGGEFAHHHEFGCG@FG@DH2?2??F2///<//11/->C---..<000DD0.<<-:.C;:C-9@D-.;/0;C90:.;0.CE9:--:-----;D-;A.////..;/;/////.;.///;.-;AD.;-9..:....//99//.///.;////////9/;B//./////....:.A.//
@M05620:37:000000000-D9766:1:1101:17020:6300 1:N:0:44
ACCACACCTTCTACAATGAGCTGCGTGTGGCTCCCGAGGAGCACCCCGTGCTGCTGACCGAGGCCCCCCTGAACCCCAAGGCCAACCGCGAGAAGATGCCCAGGTGAGTGGCCCGCTACCTCTTCTGGTGGCCGCCTCCCTCCTTCCTGGCCTCCCGGCGCTGCGCCCTTTCTCACTGGTTCTCTCTTCTGCCGTTTTCCGTAGGACTCTCTTCTCTGACCTGAGTCTCCTTTGGAACTCTGCAGGTTCTA
+
BAABB@BBFFFFGGGFGGAGFGHHEGGEG?GHHGGEEGE?EHHHHGGGEAEEGBFGHHHGGEGGEGFGGGGHHHEGGGGHGHHFEGGGGG>CFFHHHBHHHHHGHFHHHGGGHHGGGGGHHHHHHHGHHHGHHFGGGDHGHHGHHGGGBFGGGGGGGG@BFF;DFFFFFFFFFFBFFFFFFBFFFFFFFFFFFFFFFFFFFFFFFFFFFFFFFFFFFF/FFFF9BFFFFFFFFFEFFFFFFFFFFFFFFFB
@M05620:37:000000000-D9766:1:1101:17682:6303 1:N:0:44
ACCACACCTTCTACAATGCGCTGCGTGTGGCTCCCGAGGAGCACCCCGTGCTGCTGACCGAGGCCCCCCTGAACCCCAAGGCCAACCGCGAGAAGATGACCCTGGGGCGCCCCCTACCTCTTCTGCTGGCCGCCTCCCTCCTTCCTGGCGTCCCCCAGCTGCTCCCCTCTTTCCCGGTGCTTTCTTCTTCCGCTTTCCGTCGTACTCTCTTCTCTTCCCTCCTGCTCCTCTGTAGGTCCTCTGCTGCTTGT
+
AAA>AAA>BCCDGGGGFG11E?EFGE00A0FF1FFAEFC?CHHGHGGE/EEGFGFGGHF>>ECGGGGGGG>GGFHGGC?H</GHAFB@CG?<BCHFDB11100?////>----<-.;.0C0;CG00<CF..::A.;A./CGGBF/C0/.-.;9----;-;BBB/;-----;////9-;--;////;BF/99B---;//-9-9----////;BFBB///-/---/;//:9-//9///////;/B////;//9
@M05620:37:000000000-D9766:1:1101:17659:6317 1:N:0:44
ACCACACCTTCTACAATGAGCTGCGTGTGGCTCCCGAGGAGCACCCCGTGCTGCTGACCGAGGCCCCCCTGAACCCCAAGGCCAACCGCGAGAAGATGAAGGTGCGTGGCCCGCTACCTCTTCTGGTGGCCGCCTCCCTCCTTCCTGGCCTCCCGGAGCTGCGCCCTTTCTCCCTGGTTCTCTCTTCTGCCGTTTTCCGTAGGACTCTCTTCTCTGCCCTGCGTCTCCTTTGGAACTCTGCCGGTTCTCGA
+
CDDDCDDDFFFFGGGGGGGGGGHHGGGGHGHHHGGGGGGGGHHHHGGGFGGGHHHHHHHGGGGGGGGGGGGHHHHGGGGHGHHHHGGGGGDGGGHHHHHHHFGH1>FAGCHHGGCGGHHHHGHHHFGHGCHGGGGGHGHHGHGGGGFFGGGGGGGGFGGGGGGFFFFFFFFFFFFFFFFFFFFFFFFFFHFF<AFFFFFFFFFFFFFFFFFFHFFFFFFFFEFFFFFFFBFFF:0:<BFBF0<@@DAF0<:
@M05620:37:000000000-D9766:1:1101:13162:6341 1:N:0:44
ACCACACCTTCTACAATGAGCTGCGTGTGGCTCCCGAGGAGCACCCCGTGCTGCTGACCGAGGCCCCCCTGAACCCCAAGGCCAACCGCGAGAAGATGCCCAGGTGAGTGGCCCGCTACCTCTTCTGGTGGCCGCCTCCCTCCTTCCTGGCCTCCCGGCGCTGCGCCCTTTCTCACTGGTTCTCTCTTCTGCCGTTTTCCGTAGGACTCTCTTCTCTGACCTGAGTCTCCTTTGGAACTCTGCAGGTTCTA
+
CCCCCDCACFFFGGGGGG5FGGHHGFGA4EHFHFFE?EEFDHHHHGGEEEFGFHGHHHHAECCFGGGGGGGHFHHGGGGHGHHHHGGGGG/BFGHFHHHHHHHGHHHHHHGGHHGGGGGHHHHHHHHHHHGHHGGGGGHGHHGHHGGGGGGGGGGGGG-CGFFFFFFFFFFFFFFFFFFFFFFFFFFFFFFFFFFFFFFFFFFFFFFFFFFFHHHFFF0BFFFFFFFBFFFFFFFFFFFFFFFFFFFFFFB
@M05620:37:000000000-D9766:1:1101:6069:6343 1:N:0:44
AGTGCCACCTCTCCATCGAACAGGGGACCCAGGCCCCGGCCCCTCCAGCCAGAAAACCTATGACCTCACCCGCTACCTGGAGCACCCACTCCGCAGCTTGGCTGGGACCTATGCGTCTCCCGCGTCGGCCTCTGGGCGTTGGGGCGGCGTGCGGCGTTAGGGGCAGACAGTCCTAACCGTGGCGGGTTCTGGTCAATGCTGGGGTGAGGCGGGGCCCTTTGGCACCCTCCCGTCCCCCTGTCTGGTCTCTC
+
>A>>>DF11BFFGAGFBEA1B0FCG0A00BBA00B0/AEF/AEEGGF1ABFG0FBBFFH1BB2FHDBGHFAEE>>EHHGG>GHFFH/??G0B?E?/<B1BCGHGGCHHGHHHHGE<//@FH/>C-><<-.==GEGG<A-A-:AC.;-:;9@9@;-;@?-9;F-;>9-FFF/FFFFFFF@FF<-;@?@-;BBFB//:BB/;FFF?---AF:@?@=--;A9BBF//;9A-9B-A9-;;AB@?F;9B///;9B9
@M05620:37:000000000-D9766:1:1101:19039:6353 1:N:0:44
AGTGCCAGCTCTCAATCGCACAGGGGACCCAGGGCCTGGCCCCTCCATCCAGAAAACCTATGACCTCACCCGCTACCTGGAGCACCAACTCCGCAGCTTGGCTGGGACCTATGTGAGTATCCAGCGTAGGAATCTGGGAGTTGGGGAGGAGTGAGGAGTTGGGGAAAGACAGTCCTAACCGTGGAGGGTTCTGGTAAATGATGGGGTGAGGAGGGGCTCTTTGGCTCCCACCAGTCCCCCTGTCTGGTCTA
+
ABABBFFFCFFFGGGGGGGGGGHGGGGGGGHHFFGGGGHGGHGHGGHHHHHHHHGFHGHHHHHHHHHHHHHGGEEGHHHHGGHHHHHHGHHHAFCGEHGHGGHGGGHHGHHHHHHHHHHHHHHHHGGGGGHHHHHHHHHGGHHHGGGGGGEGHHHHHGHHHHGGGGHHHHHHHHHHHHHHGGGGGGGGCFFGGGCFGGGGGGGGGGFFFFFFFFFFFFFFFFFFFFFFFFFFFFFFFFFFFFFFFFFFFFF
@M05620:37:000000000-D9766:1:1101:22585:6375 1:N:0:44
AGTGCCAGCTCTCAATCGCACAGGGGACCCAGGGCCTGGCCCCTCCATCCAGAAAACCTATGACCTCACCCGCTACCTGGAGCACCAACTCCGCAGCTTGGCTGGGACCTATGCGTCTCCCGCGTCGGCCTCTGGGCGTTGGGGCGGCGTGCGGCGTTGGGGCCAGACAGTCCTAACCGTGGCGGGTTCTGGTCAATGATGGGGTGAGGAGGGGCTCTTTGGCTCCCACCAGTCCCCCTGTCTGGTCTCTC
+
A1>AAFFCAFFFGGGGGGC1EAGGEGGG0BAGG0EG/AAAAGGGGGFGHHHG10FGHGHHHH2FGHHFFFFEEEEEHHHHHHHHHHHHGH1GGGE>EGHHCH1?EEHFGHFHH1?E/?FG0//BACCG-.>GFGGHHG<C@.CCGGG?A-A-@-;@>@<--@B@B-AA-9/;9B/F-A?AA@-@-@9:FFFF;BB/BF//B:9-;@EFF/AB>@@@EFFFFFFB/;ABFA--;F//9A@FFFFBFFFF/B/
@M05620:37:000000000-D9766:1:1101:19694:6377 1:N:0:44
AGTGCCAGCTCTCAATCGCCCAGGGGACCCAGGGCCTCGCTCCTCCATCCAGAAAACCTATGTCTTCTTCCGCTAACTGGAGCACCAACTCCGCAGCTTGGCTGGGACCTATGAGTATCCAGCGTCGGAATCTGGGCGTTGGGGCGGAGTGAGGCGTTGGGGCAAGACAGTCCTAACCGTGGAGGGTTCTGGTAAATGATGGGGTGAGGAGGGGCTCTTTGGCTCCCACCAGTCCCCCTGTCTGGTCTATC
+
>>>>>BBCAFCFB4BDGAF2AEFFBAEAAE2FF2EE2AAA2BABFHEG5FGH3B3FFEFFGD5D55D5@B5BEEE?33B3BGB?FGEGEHHHGE@EGHHHGHHGEDGHGFHHGFHHGGGHFFGD??CFDGGHHFHHCCCFGF<DAFD-;EF0CF.;DGCFGGG-9EEBBF/BFBFFFFCFFF.;DA;AFFFFFFFFBFFFFFFF.@EFFFFFFFFFEFFFFFFFFFE.AAAF:FFFFFFEBFFFF:BB;;9
@M05620:37:000000000-D9766:1:1101:10568:6396 1:N:0:44
AGTGCCAGCTCTCCATCGCACAGGGGACCCAGGGCCTGGCCCCTCCATCCAGAAAACCTATGACCTCACCCGCTACCTGGAGCACCCACTCCGCAGCTTGGCTGGGACCTATGTGAGTATCCAGCGTAGGAATCTGGGAGTTGGGGCGGAGTGAGGAGTTGGGGAAAGACAGTCCTAACCGTGGAGGGTTCTGGTAAATGATGGGGTGAGGAGGGGCTCTTTGGCTCCCACCAGTCCCCCTGTCTGGTCTA
+
>A>>AFFFBFFFG4FDFEGAE?GAGAEEEFHH2BEACFHHHHGHGGFHHFHHHFGFGEHHHDGHHFGGHHHGG/>EGGGG2BGHHF1??GHB?E?ECHBGFHHGGGHGGHFHHHHHHHHGHHGHHGGGGGHHHHHHHG0FEGHHGG.<C:AEHFGG:EFFFGGG?EGFBFFGFGGGGGGGGGF?AEFBFFFFFFBFFFFFFFFFFFA;EFEFDFBBBBFFFFFFFFFFFEFFFFFFFFFFBFFFFFFFFFF
@M05620:37:000000000-D9766:1:1101:15547:6422 1:N:0:44
ACCACACCTTCTACAATGAGCTGCGTGTGGCTCCCGAGGAGCACCCCGTGCTGCTGACCGAGGCCCCCCTGAACCCCAAGGCCAACCGCGAGAAGATGAAGGTGAGTGGCCCGCTACCTCTTCTGGTGGCCGCCTCCCTCCTTCCTGGCCTCCCGGAGCTGCGCCCTTTCTCACTGGTTCTCTCTTCTGCCGTTTTCCGTAGGACTCTCTTCTCTGCCCTGAGTCTCCTTTGGAACTCTGCCGGTTCTAGA
+
DDDDDDCDFFFFGGGGGGGGGGHHGGGFHGHHHGGGGGGGGHHHHGGGGGGGHHHHHHHGGGGGGGGGGGGHHHHGGGGHGHHHHGGGGGGGGGHHHHDGGH?G1FGHGGGHGGGGFHFHHHHHHF=GFFHCGGGGHGHHGGHHHHEFGGGGGGGGGGGFGGGGGFFFFFFF0BFFFBFFFFFFFFFFFFFFBDFFFFDFFFD0FFFFFFFFFFFF0BEBF/BFFFFFFFFFFF0BFFFFF0@BBDEF0<<
@M05620:37:000000000-D9766:1:1101:21098:6429 1:N:0:44
AGGGCCAGCTCTCAATCGCACAGGGGACCCAGGGCCTGGCCCCTCCATCCAGAAAACCTATGACCTCACCCGCTACCTGGAGCACCCACTCCGCAGCTTGGCTGGGACCTATGTGAGTATCCAGCGTAGGAATCTGGGAGTTGGGGAGGCGTGCGGAGTTGGGGAAAGCCCGTCCTAACCGTGGCGGGTTCTGGTAAATGATGGGGGGGGGAGGGGTTCTTGGGTTCCCCCCGGTCCCCCGGTTTGTGTTT
+
>>111>AAA1BBF1B3BACCE0FC000A0AAF0E?//BA00B?FFG0EF0AFFBG0BBGF1F2EG@FCGHF/>>/EHFDG0BFA>///?CFBEEEE/BB0EF1?EG<CFF1FGHG2BB2BFHGHHCA/<CGBFGEBBG0<CFHB--.<<.=<-.@@-:AG0/--9..9/..-;CEE0;B.AF?A-;@@=EFFFFB/9/;F/;BFF?---;--9;--99-;B//9---;/BF?--;=@FFF-----;---/-
@M05620:37:000000000-D9766:1:1101:13226:6430 1:N:0:44
ACCACACCTTCTACAATGAGCTGCGTGTGGCTCCCGAGGAGCACCCCGTGCTGCTGACCGAGGCCCCCCTGAACCCCAAGGCCAACCGCGAGAAGATGCCCAGGTGAGTGGCCCGCTACCTCTTCTGGTGGCCGCCTCCCTCCTTCCTGGCCTCCCGGCGCTGCGCCCTTTCTCACTGGTTCTCTCTTCTGCCGTTTTCCGTAGGACTCTCTTCTCTGACCTGAGTCTCCTTTGGAACTCTGCAGGTTCTA
+
ABBBBBBAFFFFGGEGGGGGGGHHGEGA4EHGHGGGCEFGEHHHHGGGAEFGFHFHHHGEGFCFGGGGGGEFHHHGGGGHGHHHGGGGGGBGGGHGHHHHHHHGHHHHHHGGHHGGGGGHHHHHHHHGHHGHHGGGGGHGHHGHHGGGGGGGGGGGGG-ACFFFFFFFFFFFFFFFFFFFFFFFFFFFFFFFFFFFFFFFFFFFFFFFFFFFFFFFFFFFFFFFFFFFFFFFFFFFFFFFFFFFFFFFFFF
@M05620:37:000000000-D9766:1:1101:21587:6442 1:N:0:44
AGTGCCAGCTCTCAATCGCACAGGGGACCCAGGGCCTGGCCCCTCCATCCAGAAAACCTATGACCTCACCCGCTACCTGGAGCACCAACTCCGCAGCTTGGCTGGGACCTATGTTGAGTATCCAGCGTAGGACTCTGGGCGTTGGGGCGGCGTGCGGCGTTGGGGAAAGCCAGTCCTAACCGTGGAGGGTTCTGGTAAATGATGGGGTGAGGCGGGGCTCTTTGGCTCCCACCAGTCCCCCTGTCTGGTCT
+
ABAABFFFCFFFGGGGGGGGGGHHGGGGGGHHGGGGGGHHHHGHGGHHHHHHHHGHHGHHHHHHHHHHHHHGGGGGHHHHHHHHHHHHGHHHGGGGGHHHGHHGGGHHGHHHHHHE3GGHGH33BFF//B/F2FGFHH0/>CDGHG-.<-:AD-.;--;@DFFFAFF.././;:FFBF/FFFFF;.;DFDFFFFF9FFBFFFFFFFFD@:A..;CFAFBFFFFFFFFFFA9FA;F:FFFFFFFFFFFFFFF
@M05620:37:000000000-D9766:1:1101:21089:6445 1:N:0:44
AGTGCCAGCTCTCAATCGCACAGGGGACCCAGGGCCTGGCCCCTCCATCCAGAAAACCTATGACCTCACCCGCTACCTGGAGCACCAACTCCGCAGCTTGGCTGGGACCTATGTGAGTATCCAGCGTAGGAATCTGGGAGTTGGGGAGGAGTGAGGAGTTGGGGAAAGACAGTCCTAACCGTGGAGGGTTCTGGTAAATGATGGGGTGAGGAGGGGCTCTTTGGCTCCCACCAGTCCCCCTGTCTGGTCTA
+
AA>AAFFFAFFFG4FFGGGCGCHCGEEEAEHHBEGFEFHHCHGHGGHHHGHHFHHHHGHHHGFHHGGHHHHGG>EEHGHHBFHHHH1?EGHF?FCEEH3BEEHFFGHG/FHFHHHGHHHHHHHHHGDGGGHGHHFHHHAFGFHHGG.CGDCFGDFGGDGH<CCFGDHFGHHFHGHHHHHHGDEBAAEFCFFFGGFFFGGFGGGGGGFFFFFFFFFFCCFFFFFFF/FEFFFFFFFFFFFFAEFFFBFFFFF
@M05620:37:000000000-D9766:1:1101:21569:6448 1:N:0:44
GAGGCTGGCTTGGAAGAACATAATAGACTAAGGGAACAGTTCCTCCTTGAACTGGACAAATTTCTTGACCCGCTTACTGAAGCTGAAACACCTGAGAATGGTTCAGACCTATATTGAGTAGCCAACGTACGAATAAGAGCGTAAGGGAGGAAAGCAGCGTAGGAGAAAGACAGACCTAACCGAGGCAGGTTCTGGTAAATGATGGGGTGAGGCGAAGCTCATAGGCTCCCACCAGTCCCCCTGTCACGTCT
+
>1>>>>B>>B>>1BBBCEB0A1A3ADFF3AB1BB0B0BBA2DDDFGAB1ABA1B0BB10BB11DADBBBBBEGGA/BB@DBBBBB@BFF0BB0B00@1BBBBB1BB@B?EGH1B@2>B1FE1FB0>??B//<?CF1B110<?//BBB??/<00@010<<////10><>>000<0>.>>GC.--<<-.;;:0:CC0GGHGHGBF0;AFGA....;--;;;B/;/9::;AAEFFF?FF9/;A-@EFF//--;-
@M05620:37:000000000-D9766:1:1101:25854:6453 1:N:0:44
ACCACACCTTCTACAATGAGCTGCGTGTGGCTCCCGAGGAGCACCCCGTGCTGCTGACCGAGGCCCCCCTGAACCCCAAGGCCAACCGCGAGAAGATGCCCAGGTGAGTGGCCCGCTACCTCTTCTGGTGGCCGCCTCCCTCCTTCCTGGCCTCCCGGAGCTGCGCCCTTTCTCACTGGTTCTCTCTTCTGCCGTTTTCCGTAGGACTCTCTTCTCTGACCTGAGTCTCCTTTGGAACTCTGCAGGTTCTA
+
AAAABBBBFFFFGGGGGGGFGCHFEEEA42GGFGFE?EGE?GGHHGGG?EFFBGBGGHFGGE?GGFGGGEEFHFHGGEEFFEHH/FEEGGG@CDFC>?<CGHGGHHHGGHGGHHGGGGGHHHHHHHHHHHGHHGGGGGHGHHGHHGFGFFFGGGGGGG-;AFGG@GFBBFFFFFFFFFFFFFFFFFFFFFFFFBADFFFFFFFFDFFFFFFFFFFFFFFFFFEBFFFFFFFFFFEFFFFFFFFFFFFFFFB
@M05620:37:000000000-D9766:1:1101:17769:6456 1:N:0:44
ACCACACCTTCACAATGTGCAGTGTTTGGCTCCCGCGGCGCACCCCCTTCTGCATACCGAGGCCCCCCTGAACCCCAAGGCCAACCGCGGGAAAACCTAGGCGAGTGGCCCGCTCCCTCTTCTGGTGGCCGCCTCCCTCCTTCCTGGCCTCCCGGCGCTGCGCCCTTTCTCCCTTGTTCTCTCTTCTGCCGTTTTCCGTCGGACTCTCTTCTCTGCCCTGCGTCTCCTTTGGACCTCTTCCGGTTTTCGAT
+
BBBBABB>>CC4G54BF5BA5A54DDBFABGFFFEEA220A0AAEG0>1FGGH5@3BFEGECGGGGGG/?2BBGGG<<??/?CGGGFCF/>/A.0>A0<<F0>-<ACFF.<DGGGGGHHHHHHFGFFGFAAAGDGGGGGGGGGGGF/AAFFFF.=CFCFFF--;@DFFFFFBFFBBBFFFFFFFFFFEFFF;AFFFFBF.@B9-BFFFFFFFFFFFFABF.BF-ABFFFFE//;:BF//;BAF@D.;/-.:
@M05620:37:000000000-D9766:1:1101:25797:6473 1:N:0:44
ACCACACCTTCTACAATGAGCTGCGTGTGGCTCCCGAGGAGCACCCCGTGCTGCTGACCGAGGCCCCCCTGAACCCCAAGGCCAACCGCGAGAAGATGAAGGTGCGTGGCCCGCTACCTCTTCTGGTGGCCGCCTCCCTCCTTCCTGGCCTCCCGGAGCTGCGCCCTTTCTCCCTGGTTCTCTCTTCTGCCGTTTTCCGTAGGACTCTCTTCTCTGCCCTGCGTCTCCTTTGGACCTCTGCCGGTTCTAGA
+
BBBABBBBFFFFGGGGGGEFGGHHGGGEHGHHHGGGGGG?EHHHHGGGGGGGHHGHHHHGGGGGGGGGGGGHHHHGGGGHGHHHHGGGGG@CDGHGHHHFHHGC1>FECGHGGG-<AFGHHHHHHGGHDHGDGGGGHGHHGHGGGGGGGGGGGGGC?@?GGB-@DFFFFFF/BFFFEFFFFFFFFFFFFFFFDFFFFFFB.ADFFFBFFFFFFFFBFFEFF.@AFDFFFFFFFFBFFBFFB/;DB.9;/;9
@M05620:37:000000000-D9766:1:1101:17768:6474 1:N:0:44
ACCACACCTTCACAATGAGCTGCGTGTGGCTCCCGCGGGGCACCCCGTTCTGCTTACCGAGGCCCCCCTGAACCCCAAGGCCAACCGCGCGAAGACCCAGGCGAGTGGCCCGCTTCCTCTTCTGGTGGCCGCCTCCCTCCTTCCTGGCCTCCCGCTGCTGCGCCCTTTCTCACTTGCTCTCTCTTCTGTCGTTTTCCGCCGGATTCTCTTCTCTGCGCTGAGTCTCTTTTGGAACTCTGCCGGTTCTCGAA
+
>A>AAABAFFFFGGGGG5BF5B4AEEEGCH23BFECEG0AFEEGGG>>1B1BG@3B3F1?EEGGGEGE/?2BG?DDDGHFHHHGGDCG//<>C-.>GGH...<-;;CEGHCC@-.=FG000CF00C9.CFF--...;99AB/9BFFB..9AFF9--;./9;B-DC=F9B9//;F/://///;//9;9;/;.A.99/:...---..//;///;FF//-;-;..//9B/B/BB;9///;///99--..:/AF.
@M05620:37:000000000-D9766:1:1101:14299:6489 1:N:0:44
ACCACACCTTCTACAATGAGCTGCGTGTGGCTCCCGAGGAGCACCCCGTGCTGCTGACCGAGGCCCCCCTGAACCCCAAGGCCAACCGCGAGAAGATGCCCAGGTGAGTGGCACGCTACCTCTTCTGGTCGCCGACTCCCTCCTTCCTGGCCTCCCGGAGCTCCGCCCTTTCTCACTGGTTCTCTCTTCTGCCGTTTTCCGTAGGCCTCTCTTATCTGACCTGAGTCTCCTTTGGAACTCTGCAGGTTCTA
+
1A1>A11AFFB@3FG131FGFG1FAEEG00BFGGF00/A//GCHHG?E//E/F11BGABEEECE>F/EEGGFGHCEGGC//FH//?EEG/BCB/F111?1<1?A11??FFAF0F<C..CGB11<1G0<G0<@E---:.;GCF?/;0FB0/;.9AE?.;---.0/..;9-9B///:F//B99/;99/9/:/9/99-ABEFF-;9-;/99A/999/////BFFF-/-9B:BFFFF/BB//B/F/B//-;//9/
@M05620:37:000000000-D9766:1:1101:8796:6504 1:N:0:44
ACCACACCTTCTACAATGAGCTGCGTGTGGCTCCCGAGGAGCACCCCGTGCTGCTGACCGAGGCCCCCCTGAACCCCAAGGCCAACCGCGAGAAGATGCCCAGGTGCGTGGCCCGCTACCTCTTCTGGTGGCCGCCTCCCTCCTTCCTGGCCTCCCGGCGCTGCGCCCTTTCTCACTGGTTCTCTCTTCTGCCGTTTTCCGTAGGACTCTCTTCTCTGACCTGAGTCTCCTTTGGAACTCTGCAGGTTCTA
+
>>>>3>A3BCBFAEEGGG5BGFHHGBEAAEAABB2BAE2AEA2B1AAABBBFFHHHEBG0E?E/?EEEEEFG3BC??EDGFGC???E>/</>>/FBGBDHHH//?11<?/@FFA-><-@GH0GB00DDDCA<GC--C.CEFFDFFGGG0CFFGGGGD-----9;=DDF>FBFF///BFFFFFBBFFFF/;;FFFFFFFBFFF9../9/BF/FFFF/;/9;B/9/.99/9;FFFFFBBB/9//;BFEFF//:
@M05620:37:000000000-D9766:1:1101:16659:6521 1:N:0:44
AGTGCCAGCTCTCAATCGCACAGGGGACCCAGGGCCTGGCCCCTCCATCCAGAAAACCTATGACCTCACCCGCTACCTGGAGCACCAACTCCGCAGCTTGGCTGGGACCTATGTGAGTATCCAGCGTAGGAATCTGGGAGTTGGGGAGGAGTGAGGAGTTGGGGAAAGACAGTCCTAACCGTGGAGGGTTCTGGTAAATGATGGGGTGAGGAGGGGCTCTTTGGCTCCCACCAGTCCCCCTGTCTGGTCTA
+
AAAAAFFFCFFFGGGGGGGGGGHGGGGGGGHHGGGGGGHHHHGHGGHHHHHHHHHHHGHHHHHHHHHHHHHGGEGGHHHHGGHHHHHGFHHHEGGGGHHHGHHGGGHHGHHHHHHHHHHHHHHHHGGGGGHHHHHHHHHGGHHHGGEDGFGHHHHHHGHHHHGGGGHHHHHHHHHHHHHHGGGGGGGGGGGGGGFGGGGGGGGGGGFFFFFFFFFFFFFFFFFFFFFFFFFFFFFFFFFFFFFFFFFFFFF
@M05620:37:000000000-D9766:1:1101:8786:6523 1:N:0:44
GAGGATGCTGTGGAAGAAACTGATAACCCAGGGAAACAAGATCGGATGAACATGGGTATGCACTTTGGTCAGTTTAGCGCATCTGGTATACCTGCTCCTGATTTAAAAAACAAAAAACCAGAATATTCCACACTAGTATAAGAGCGAGACAAACAAGTTTAAGCGATGAAACTACTGACCTTGGGGGAGTCTGGTAGACTATGGGCTGCGGAGATGATCTATCGCACGCATCAGGCGCCAATTGTTTACTG
+
>3>A3BBFB5B4F44BFGBFGCEDDGB44BB2BA2BCGGB2GAAE22A35BD5321B53B553B333BB552DDD5D5>0EE>D@BBGB4@B43B33BB33B@@BB34FE///00///?/??344422221??00122222211<<////000<0/01111111-...11<1>1>F00<C000/.----:/00/000000099;F./..----;/00090000...;---99//9/---9-/////.////
@M05620:37:000000000-D9766:1:1101:11480:6532 1:N:0:44
ACCACACCTTCTACAATGAGCTGCGTGTGGCTCCCGAGGAGCACCCCGTGCTGCTGACCGAGGCCCCCCTGAACCCCAAGGCCAACCGCGAGAAGATGAAGGTGAGTGGCCCGCTACCTCTTCTGGTGGCCGCCTCCCTCCTTCCTGGCCTCCCGGAGCTGCGCCCTTTCTCCCTGGTTCTCTCTTCTGCCGTTTTCCGTAGGACTCTCTTCTCTGCCCTGCGTCTCCTTTGGACCTCTGCAGGTTCTCGA
+
CCCCCCCAFFFFGGGGGGDGGGHHGGGAAEHHHFFGCGEGFHHHHGGEEFGGGHGHHHHEFECEGGGGGGGHHHHGGGGHGHHHHGGGGG<CGGHFHHHHHHFH1?FGGFGHGGGCGGHHHHHHHHHHDCGGGGGGHGHHGHHH;C0;FGGGGGGG-DGGGGGGGFFFFFFFFFFFFFFFFFFFFFFFFFFFADFFFFFFFFDFFFFFFFFFFFFFFFFFF?;DFFFFF0BFF00:/;FFF0:AFF0;0A:
@M05620:37:000000000-D9766:1:1101:13981:6533 1:N:0:44
AGTGCCAGCTCTCAATCGCACAGGGGACCCAGGGCCTGGCCCCTCCATCCAGAAAACCTATGACCTCACCCGCTACCTGGAGCACCAACTCCGCAGCTTGGCTGGGACCTATGTGAGTATCCAGCGTAGGAATCTGGGAGTTGGGGAGGAGTGAGGAGTTGGGGAAAGACAGTCCTAACCGTGGAGGGTTCTGGTAAATGATGGGGTGAGGAGGGGCTCTTTGGCTCCCACCAGTCCCCCTGTCTGGTCTA
+
BBBBBFFFBFFFGGGGGGGGGGHDFGEGGGFHGGFG2BGHHHGHGGHGHGHHHHFEHGHFGHHHHHHHHHHEGGGGHHHGHGHCHHHHGGHHGGGGGHHHGGHGGGHHGHHHHHHHHHHHHHHHHGFGGGHHHHHHHHHGGHHHGGGGGGGHGFHHHGHHHHGGGGHHHHHHHHHGHHHHGFEGGGGG;FFGGGFGGGGGGGGGGGFFFFFFFFFFFFFFFFFFFFFFFFFFFFFFFFFFFFFFFFFFFFF
@M05620:37:000000000-D9766:1:1101:10567:6536 1:N:0:44
AGTGCCAGCTCTCCATCGCACAGGGGACCCAGGGCCTGGCCCCTCCATCCAGAAAACCTATGACCTCACCCGCTACCTGGAGCACCCACTCCGCAGCTTGGCTGGGACCTATGTGAGTATCCAGCGTAGGAATCTGGGAGTTGGGGAGGAGTGAGGAGTTGGGGAAAGACAGTCCTAACCGTGGAGGGTTCTGGTAAATGATGGGGTGAGGAGGGGCTCTTTGGCTCCCACCAGTCCCCCTGTCTGGTCTA
+
>A>>>DFFBFFFG4GFFFG2E2FCF2AAE2FGBBEABFHHHHGHGGHHHFHHHHHBFFHHGDFHHDFGHHHEE>>EGHBF2BFGGH11?FGB>?/E@FBFFGHGGGHHGHHHHHHHGHHHHHHHHGGFGGHHHHHHHH0FGHFHGG.AF><CF<GHCDCGHHGGCAEF:CGGHHHHHHGGGGFG.EDG;?FGGGFFGGGGGGGGGFFFFFFFFFFFFFFFFFFFFFFFFFFFFFFFFFFFF?FFFFF/FFB
@M05620:37:000000000-D9766:1:1101:20027:6554 1:N:0:44
AGTGCCAGCTCTCAATCGCACAGGGGACCCAGGGCCTGGCCCCTCCATCCAGAAAACCTATGACCTCACCAGCTACCTGGAGCACCAACTCCGCAGCTTGGCTGGGACCTATGTTGAGTATCCAGCGTAGGAATCTGGGAGTTGGGGAGGAGTGAGGAGTTGGGGAAAGACAGTCCTAACCGTGGAGGGTTCTGGTAAATGATGGGGTGAGGAGGGGCTCTTTGGCTCCCACCAGTCCCCCTGTCTGGTCT
+
AAAAAFFFBFFFGGGGGFFAEEHHGGGGGGHHGGGGDFHHHHGHGGHGHHGHHHFHHGHHHHHHHHHGHHDGHHGHHHHHHFGGGHHHGHHHGG?EGHHHDHHGD?GHGHHHHHGHGHHGBHDGGH/<?BAGHHHHHGHHGGHHHGGGGGCDGHFFFG?GCHHGGGGHHFHFH0CFGHHHHGEHGGGGGEGGBFB;BC0CCFBFFFG?BAFFFFFFFCFFFFBF/;BBEFFFFF./BFFFFFFBF9/:9BB
@M05620:37:000000000-D9766:1:1101:18667:6581 1:N:0:44
ACCACACCTTCTACAATGAGCTGCGTGTGGCTCCCGAGGAGCACCCCGTGCTGCTGACCGAGGCCCCCCTGAACCCCAAGGCCAACCGCGAGAAGATGCCCAGGTGAGTGGCCCGCTACCTCTTCTGGTGGCCGCCTCCCTCCTTCCTGGCCTCCCGGCGCTGCGCCCTTTCTCACTGGTTCTCTCTTCTGCCGTTTTCCGTAGGACTCTCTTCTCTGACCTGAGTCTCCTTTGGAACTCTGCAGGTTCTA
+
BBBBBBBBFFFFGGGGGGGGGFHHGGGBAEHHHGGGGGGGFHHHHGGGGGGGGHGHHHHGGGGGGGGGGGGHHHHGGGGHGHHHHGGGGGDGGGHGGHGFHFHGHHHHHHGGHHGGGCGHHHHGHHHHHHGHGFGGGGHGHHGHHGGGFGGGGGGGGG-ABDFFFFFFFFFFFFBFFFFFFFFFFFFFFFFFFFDDFFFFFFFDDFFFFFFFFFFFFFFFFFF/:FFFFFFFFFFFFFFFFFFFFFFFFFB
@M05620:37:000000000-D9766:1:1101:6334:6581 1:N:0:44
ACCACACCTTCTACAATGAGCTGCGTGTGGCTCCCGAGGAGCACCCCGTGCTGCTGACCGAGGCCCCCCTGAACCCCAAGGCCAACCGCGAGAAGATGAAGGTGAGTGGCCCGCTACCTCTTCTGGTGGCCGCCTCCCTCCTTCATGGCCTCCCGGCGCTGCGCCCTTTCTCCCTGGTTCTCTCTTCTGCCGTTTTCCGTAGGAATCTCTTCTCTGCCCTGCGTCTCCTTTGGAACTCTGCTGGTTATCGA
+
AA>AAAA>FFCFEGGFFGABDDGCEEEEGGHGGFFBEEG?GHHHHGAAEAECGGGHHHHFGGGGFEEGGGGHFGEEGGGHGHHGFFGEDB>B@AGHHGHHDFFG1?GHGFGGGGC->FDGHHHHE<DHG<CA?DADHE/GGHGH;;00;FFGGGG--:;-:.@BFFFFF/BFFFFF.BF/;FFFFFFFFFFF9DBFFFFF.A.///;FFFFFFFFFF;;BAEFFFFFFF9FF//9//;BFF/9;:9/:;A.
@M05620:37:000000000-D9766:1:1101:23007:6589 1:N:0:44
TCTGCACCTTATTAATCCACAGTCATGCCCCGGCCCACGGACCCCAAGAGCACACGACTGAACCCCACCCACGAGCTTCCATCGCCCATGACGCCTCCAGGATGCTAACCGTCCGGCAAGTCTCCTCGCAGACTCCCCTGTCGTCCCCGCGCTGCTGCCACCCTGGCCCGTCCTTCAGGCCTTTCCGCTTTCGCACTCTTGTGGATCCACTTGCCCCCTTCTCAGCCTTTGTACTTGGACCTGACCCGCCA
+
1>>>A31BBC1B3BBAF3BB1B1BA3DBBF0AEEEE0///A/A///AB00B1BE0A/>/E1@E/BB>>/>/B///>/1B1B>B////?0B1BECGG/?0B0/BF0BFF0B//?BC?</@?FGHGGH0C--><F<<GCC/.0<EEC?.;C-;CGGGGGFFFFF.;CGGG.-AFFFFF/FFB;BBFFFF;;A?FBB-@@FFFFFFF//;FFFFFFFFFF<@FFF9/;99BBFFF//;/B/;;FFFFF9-;-@@
@M05620:37:000000000-D9766:1:1101:13989:6595 1:N:0:44
AGTGCCAGCTCTCAATCGCACAGGGGACCCAGGGCCTGGCCCCTCCATCCAGAAAACCTATGACCTCACCCGCTACCTGGAGCACCAACTCCGCAGCTTGGCTGGGACCTATGTGAGTATCCAGCGTAGGAATCTGGGAGTTGGGGAGGAGTGAGGAGTTGGGGAAAGACAGTCCTAACCGTGGAGGGTTCTGGTAAATGATGGGGTGAGGAGGGGCTCTTTGGCTCCCACCAGTCCCCCTGTCTGGTCTA
+
ACABBFFFCFFFGGGGGGGGGGHGGGGGGGHHFGGGGGHHFHGHGGHHHHHHHHHHHGHHHHHHHHHHHHHGGEGGHFFHGHHHHHHFGHHHGGGGGHHHGHHGGGHHGHHHHGHHHHHHHHHHHGGGGGHHHHHHHHHGGHHHGGGGGGGHHHFHHGHHHHGGGGHHHHHHHHHHHHHHGGGGGGGGEGGGGGCFGGGGGGGGGGFFFFFFFFAFFFFFFFFFFFFFFFFFFFFFFFFFFFFFFFFFFFF
@M05620:37:000000000-D9766:1:1101:12836:6602 1:N:0:44
CGTGCCAGCTCTCAATCGCACAGGGGACCCAGGGCCTGGCCCCTCCATCCAGAAAACCTATGACCTCCCCCGCTACCTGGAGCACCAACTCCGCCGCTTGTCTTTTACCTTTCTGCGTATCCAGCGTGGGACTCTGGGAGCTCCGGAGGAGTCACGAGTTTGTTAAACACATTCCTAGCCGTGCAGGGTTCTGGTCTTTGATGTTTTTGGGAGTGGCTCTTTGTCTCCCACCCGTCCCCCTGTCTTTTCTT
+
1>>AA?1CAFBDAFGGGAFFEE0F0EEGGG0AFEEG//B0BGEAEGBHFH1GB0BFCEGBF12DBFFCFE>EEE/>G1G00BF/B?0?E>GHEEA<EEGG0FDD2B>11B1<1B21///?FH2FG/?////00<<>1>0..>11<<.<CACH/;0..-.:0<//00;00CA0;CF000/C;9-.9;F@C;.C000000;//://9/;---::99;999/;9///;:/:B9;B--;99AA---;//;//;B/
@M05620:37:000000000-D9766:1:1101:11381:6607 1:N:0:44
GAGGCTGCTTTGGAAGTAACTGACAAGCCAGGGACACAAGATCGGAAGAGCACACGTCTGAACTCCAGTCACGAGATTCCATCTCGTATGCCGTCTTCTGCTTGAAAAAAAAAAAAACAAAAAAAAACAAATATGATTGAGGTATTCTCTACATAATAAAAATATTGACATAGAGACGAGCATAGTAAGGAGAACGGGAACATCACGACAACAGAAGCGGGATTAGGAGCGTCAACTTATGAAATTAGAGC
+
>11>A>C>FFFFGBGABBBFFBBAB1BFF0BGFFG00B0BEGFGGGEEFBFFHFHEHHHF1DFGFB1BFGFFE/EBBD@DFHEDGFGGHFGHGBEG?GHHBBG1BFGDH@EGGC//>//<00//---....0000000<<0//000000000000000;000.0000000000000/.--990000000/0.../-9----:9///-----9--////-----//:///------////9/;/9///////
@M05620:37:000000000-D9766:1:1101:10827:6616 1:N:0:44
ACCACACCTTCTACAATGAGCTGCGTGTGGCTCCCGAGGAGCACCCCGTGCTGCTGACCGAGGCCCCCCTGAACCCCAAGGCCAACCGCGAGAAGATGCCCAGGTGAGTGGCCCGCTACCTCTTCTGGTGGCCGCCTCCCTCCTTCCTGGCCTCCCGGAGCTGCGCCCTTTCTCACTGGTTCTCTCTTCTGCCGTTTTCCGTAGGACTCTCTTCTCTGACCTGAGTCTCCTTTGGAACTCTGCAGGTTCTA
+
BBBBBBBBFFFFGGGGGGGGGGHGGEFAGEHHGGGGGGGGGHHHHGGGGGGGHHHHHHHGGGGGGEEGGGGHHHHGGGGHGHHHGGGCFGGGGGHGHGGHHB/F1<1?<FFEHH--?-->100==00<0/<CG--@A.CE/CFCHBFB0;9AF?EG9?-9:.//::ADAFFBB//9//B;B/BBBBBF/9BBB=9AFFBFB/9.;//9//:/BBB////;B9./;B//9;/;F/BBF/B//9/B/F9FB9/
@M05620:37:000000000-D9766:1:1101:6883:6630 1:N:0:44
AGTGCCAGCTCTCAATCGCACAGGGGACCCAGGGCCTGGCCCCTCCATCCAGAAAACCTATGACCTCACCCGCTACCTGGAGCACCAACTCCGCAGCTTGGCTGGGACCTATGTGAGTATCCAGCGTAGGAATCTGGGAGTTGGGGAGGAGTGAGGAGTTGGGGAAAGACAGTCCTAACCGTGGAGGGTTCTGGTAAATGATGGGGTGAGGAGGGGCTCTTTGGCTCCCACCAGTCCCCCTGTCTGGTCTA
+
3>AAAFFBBFFFGGGGGGGCEEHHFGGGGGFGG?EEFFDFHDGHGGHHHGGB3FBGHGHBGHBGHHHFHHHGGGGGHHHHHHGGHHCGEHHHGG?EEHHHGHHCEDHHGHHHHHHHHHHHHHHHHGEGGGHHHHHHHHHGEHHHGGGGGGGHHHHHHGHHHHGFGGHEHHHGFHHHHHHGGFGGGGGGDGGGGGFGGGFGGGGGGGFFFFFFFFFF=DFFFFFFFFFFFFFFFFFFFFFFFFFFFFFFFFB
@M05620:37:000000000-D9766:1:1101:9698:6655 1:N:0:44
ACCACACCTTCTACAATGAGCTGCGTGTGGCTCCCGAGGAGCACCCCGTGCTGCTGACCGAGGCCCCCCTGAACCCCAAGGCCAACCGCGAGAAGATGCCCAGGTGAGTGGCCCGCTACCTCTTCTGGTGGCCGCCTCCCTCCTTCCTGGCCTCCCGGAGCTGCGCCCTTTCTCACTGGTTCTCTCTTCTGCCGTTTTCCGTAGGACTCTCTTCTCTGACCTGAGTCTCCTTTGGAACTCTGCAGGTTCTA
+
DDCDDDDDFFFFGGGGGGGGGGHHGGGGHGHHHGGGGGGGGHHHHGGGGGGGHHHHHHHGGGGGGGGGGGGHHHHGGGGHGHHHHGGGGGGGGGHHHHHHHGEFCCGFGHGFHH-@CFGHHHHHFD<GGCEFHF@GDDHGHGGHHGGG0BAFFFGGDG-9A:0BCCFFFFFFFFFFFFFFFFFFFFFFBBFEFFDFFFFFBBAAFFFFFFFFFFBFFEFFFFBFFFBFFFFFFBFFFFFFFBFFFF.FFF0
@M05620:37:000000000-D9766:1:1101:12604:6681 1:N:0:44
ACCACACCTTCTACAATGAGCTGCGTGTGGCTCCCGAGGAGCACCCCGTGCTGCTGACCGAGGCCCCCCTGAACCCCAAGGCCAACCGCGAGAAGATGCCCAGGTGAGTGGCCCGCTACCTCTTCTGGTGGCCGCCTCCCTCCTTCCTGGCCTCCCGGCGCTGCGCCCTTTCTCACTGGTTCTCTCTTCTGCCGTTTTCCGTAGGACTCTCTTCTCTGACCTGAGTCTCCTTTGGAACTCTGCAGGTTCTA
+
BCBBCCBCFFFFGGGGGGGGGGHHGGGEHGHHHGGGGGGCGGHHHGGGEFGGHHHHHHHGGGGGGGGGGGGHHHHGGGGHGHHHHGGGGG/CDGHFHHHHHBFGHHHHHGGGHHGGG?FHHHHHHHFFHHGHHCGGGGHGHHGHHGGGGFFGGGGGGG-=CFFFFFFFFFFFFFFFFFFFFFFFFFFFFFFFFDFFFFFFFB.AD/FFFFFFFFFFFFBFFFFEFFFFFFFFFFFBBFFFFFFFFFFFFFF
@M05620:37:000000000-D9766:1:1101:16685:6682 1:N:0:44
ACCACACCTTCTACAATGAGCTGCGTGTGGCTCCCGAGGAGCACCCCGTGCTGCTGACCGAGGCCCCCCTGAACCCCAAGGCCAACCGCGAGAAGATGAAGGTGCGTGGCCCGCTACCTCTTCTGGTGGCCGCCTCCCTCCTTCCTGGCCTCCCGGAGCTGCGCCCTTTCTCCCTGGTTCTCTCTTCTGCCGTTTTCCGTAGGACTCTCTTCTCTGCCCTGCGTCTCCTTTGGACCTCTGCCGGTTCTCGA
+
DCDDDDDCFFFFGGGGGGGGGGHHGGGBAEHHHGGGGGGEEHHHHGGGGGGGHHGHHHHEGGGGGGGGGGGHHHHGGGGHGHHHHGGGGGBFFGHGFHHHHHHH1>FEFGHHGGGGGHHHHHHHHFDHGHHGGGGGHGHHGHGGGG9FGGGGGGGGDGGGGGGFFFFFFFFFFFFF?FFFFFFFFHFHFFFFAFFFFFFFFFFFFFFFFFHHHFFFFFFFAEFFFFFFFFFFFB0;BFFFF0CFFFEF0AB
@M05620:37:000000000-D9766:1:1101:22556:6689 1:N:0:44
ACCACACCTTCTACAATGAGCTGCGTGTGGCTCCCGAGGAGCACCCCGTGCTGCTGACCGAGGCCCCCCTGAACCCCAAGGCCAACCGCGAGAAGACACAGGTGGGTGGCCCGCTACCTCTTCTGGTGGCCGCCTCCCTCCTTCCTGGCCTCCCGGCGCTGCGCCCTTTCTCCCTGGTTCTCTCTTCTGCCGTTTTCCGTAGGACTCTCTTCTCTGCACTGCGTCTCCTTTGGACCTCTGCTGGTTCTAGA
+
1A>AAA>AFFFDBGG1AFFGDFG1EEEEH?HGHGFAEEG?FHHHHGCEE/EEGABGHBFEGGGGEG@EGGGHGHE>EGGHGGHHEFGGGGGGGCHH00??</1?//??->><<A@-AFFGFHHD000CE..ACCAC..9CA/;FFF0/.A0.CC9--A?=@F;@B?@FFBBFF/B;-FF9BBFE/BFB/B9@--BE9BB9-A-BFFFFFFFFFFFBF/BB/;-9;-;FFFFB///:9B//9/;::B/;/;/
@M05620:37:000000000-D9766:1:1101:6782:6702 1:N:0:44
AGTGCCACCTCTCCATCGAACAGGGGACCCAGGCCACGGCCCCTCCAGCCAGAAAACCTATGACCTCACCCGCTACCTGGAGCACCCACTACGCAGATTGGCTGGGACCTATGCGTCTCCCTCGTCGGCCTCTGGGCGTTGGGGCGGCGTGCGGCGTTGGGGACAGACCGTCCTAACCGTGGCGGGTTCTGGTGAATGATGGGGTGAGGCGGGGCTCTTTGGCTCCCTCCCGTACCCCTGTCTGGTCTCTC
+
>A>>A@D11BBFGAGA1AB1B0FCFG000BBF00A0/AAE/AEEGGGCGAFB0BBBBEE11B2DGDBGHC>>E>>EHGEGBFHGFH/?EE>0?>A//BBBFG1ECGHHCGGHHHBEGGHH00@CHGGC<?>>CHGF<@<<<CCC.;-:9-AA>@@@@>-A@<-;-A9F-@-ABBBFFF@FF<@@??=EAFFF;9/9BB/:FFFB-9;F-A@-@@@=AFFFFF/:B;;-;B-:A--;;EE-;/;BFB;;/;/
@M05620:37:000000000-D9766:1:1101:6799:6715 1:N:0:44
AGTGCCAGCTCTCAATCGCACAGGGGACCCAGGGCCTGGCCCCTCCATCCAGAAAACCTATGACCTCACCCGCTACCTGGAGCACCAACTCCGCAGCTTGGCTGGGACCTATGAGTATCCCGCGTAGGGGTCTGGGAGTTGGGGAGGAGTGAGGAGTTGGGGAAAGACAGTCCTAACCGTGGAGGGGTCTGGGGAATGATGGGGGGAGGAGGGGCTCTTTGGCGCCCACCAGTCCCCCTGTCTGTGCTATC
+
AA>AAFFFBFFFGGGGGGFCGFHGGCEEEEHHAEEEGFHHHHGHGGHHHHHHHHEGGGHGHHHHHHHHHHHGF>EGHHHH2FHHHHF?EGHFEGCGGHGHGHHGGGHHGHHHH3GB3FD32/<B//////??G00>0><<=CFG.<<.<<<0<G0=C/0/;C..;CFB9B0:99B0CF-9;-.;:B-.;B//.-;D.9/9//;D-B;BA.;ADF--;B/FB//-;:BDFD.:9/;FFF;9B/F/://;/B/
@M05620:37:000000000-D9766:1:1101:22433:6720 1:N:0:44
ACCACACCTTCTACAATGAGCTGCGTGTGGCTCCCGAGGAGCACCCCGTGCTGCTGACCGAGGCCCCCCTGAACCCCAAGGCCAACCGCGAGAAGACCCAGGTGAGTGGCCCGCTACCTCTTCTGGTGGCCGCCTCCCTCCTTCCTGGCCTCCCGGAGCTGCGCCCTTTCTCACTGGTTCTCTCTTCTGCCGTTTTCCGTAGGACTCTCTTCTCTGCCCTGAGTCTCATTTGGAACTCTGCAGGTTCTAGA
+
AAAABAABFFFFGGGFDGFGFGHBEEGGD2GHHGD2EEE?EHHHHGEGG?FFEFGHGEGGGG?EEG@GGGGGHGFGGGGGGHGC//EEDGCGGGHHF?FGCC?F10??/FHHGCDCGHHHFHGDGD=GGHHG-CDAGGGHFCH0FFFFGGFFEGDG@?BFFG@@.@BFBFFF/BFFF9FFFFFFFFFFFFFBFFFFFFFFAA9BFFFFFFFFFFBF/BEFF.BFFFFFFFFFFFFFFFFFFBFFFFFFFF/
@M05620:37:000000000-D9766:1:1101:10405:6721 1:N:0:44
ACCACACCTTCTACAATGAGCTGCGTGTGGCTCCCGAGGAGCACCCCGTGCTGCTGACCGAGGCCCCCCTGAACCCCAAGGCCAACCGCGAGAAGACGCAGGTGGGTGGCCCGCTACCTCTTCTGGTGGCCGCCTCCCTCCTTCCTCGCCTCCCGGCGATGCGCCCTTTCTCCCTGGTTCTCTCTTCTGCCGTTTTCCGTAGGACTCTCTTCTCTGCCCTGCGTCTCCTTTGGAGCTCTGCCGGTTTTCAT
+
CDDCDDDDFFFFGGGGGGGGGGHHGEGEHGHHHGGGGGGGGHHHHGGGGGGGHHHHHHHGGGGGGGGGGGGHHHHGGGGHGHHHHGGGGGGGGGHH2<<<//0G/<.CD00><DC-ACDGHHHHHCCGG..<@@AEEEBFGGGG/<0<99AEGGA?-<-99<BFDFAFF0FFFFFFEFF:BFFFFFFFBFB@.<BF00<0.B9B0//BFFFFFFF0B0.0.AB<<DFBF0BBB0//.<<<F:<@<A.<:BB
@M05620:37:000000000-D9766:1:1101:24261:6723 1:N:0:44
ACCACACCTTCTACAATGAGCTGCGTGTGGCTCCCGAGGAGCACCCCGTGCTGCTGACCGAGGCCCCCCTGAACCCCAAGGCCAACCGCGAGAAGACCCAGGTGAGTGGCCCGCTACCTCTTCTGGTGGCCGCCTCCCTCCTTCCTGGCCTCCCGGAGCTGCGCCCTTTCTCACTGGTTCTCTCTTCTGCCGTTTTCCGTAGGACTCTCTTCTCTGACCTGAGTCTCCTTTGGAACTCTGCAGGTTCTAGA
+
@A@BB4AAFFFFBFGE5BFGFFFFEFDEA2FGFFG??EE?EFFHHGGGEAFEBDGGHHGGEGCEFEEEGGGHHFHGGGGHFHHH/FGEG/>/C/0CGGHEFGGHBGHHGFHHGGGGGHHHHHHHHFHEDGH?CGGFHGHHGHHHGFGGGGGGGGGGGGGGGGGGFBBFFFFFFFFFFFFFFFFFFFFFFFFBADFFFFFFFDFFFFFFFFFFFFFF/BFFFBFFFFFFFFFFFFFFFFFFFB/9FFFF/F;
@M05620:37:000000000-D9766:1:1101:21571:6723 1:N:0:44
ACCACACCTTCTACAATGAGCTGCGTGTGGCTCCCGAGGAGCACCCCGTGCTGCTGACCGAGGCCCCCCTGAACCCCAAGGCCAACCGCGAGAAGATGAAGGTACGTGGCCCGCAACCTCTTCTGGTGCCCGCCTCCCTCCTTCCTGGCCTCCCGGAGCTGCCCCCTTTCTACCTGGTTCTCTCTTCTGCCGTTTTCCGTAGGACTCTCTTCTCTACCCTGCGTCTCCTTTGGACCTTTGACGGTTCAAGA
+
>AA?A43AFFFFBGGB5FGGDFEGCF2FA2BGHGG?2AE22FAGHGGEE1BE5BFEGGHEEE0EFFEGGGGB3BFFGGGCFHHFEGGGGGGGCGHFBGH1G1<1<<?FF>GF-?-->>FGHHFHH<=<0</.@-:CCEFHGHGGGHGCFFFFEED---9:99.;E@BFB:/999/;FFFB/BBFFFFFBFBBDFF.FBD/;;./;9/BFFFF/FF/;B.;..9.9.9BBFFFFF/.;//;/9;-;.:/;9/
@M05620:37:000000000-D9766:1:1101:21554:6739 1:N:0:44
ACCACACCTTCTACAATGAGCTGCGTGTGGCTCCCGAGGAGCACCCCGTGCTGCTGACCGAGGCCCCCCTGAACCCCAAGGCCAACCGCGAGAAGATGAAGGTGCGTGGCCCGCTACCTCTTCTGGTGGCCGCCTCCCTCCTTCCTGGCCTCCCGGAGCTGCGCCCTTTCTCCCTGGTTCTCTCTTCTGCCGTTTTCCGTAGGACTCTCTTCTCTGCCCTGCGTCTCCTTTGGAACTCTGCCGGTTCTCGA
+
AABAAAAA4FFFGF5EGGFFGFGGGEGE42F2BFFEEEEE2BFGHEFEEAEFBGFFGHHCGC?EFGGGGG1?3BGEFFAGGHFGHGGGFG?DFGHHHHGHGE?G?<FEGGHHGC@@DHGHHFHHHHGFFHHGGGGGHGHHGHGGGGBBFFGGGG.BCG??FF?=DFFFFFFFBFFBEFFFFFFFFFFFFFFF9DFEFFFFFDDFFFFFFFFFFFFF/BEFFFAF;DFFFFFFF//;FFFBF/9B;D?B/EB
@M05620:37:000000000-D9766:1:1101:15104:6748 1:N:0:44
ACCACACCTTCTACAATGAGCTGCGTGTGGCTCCCGAGGAGCACCCCGTGCTGCTGACCGAGGCCCCCCTGAACCCCAAGGCCAACCGCGAGAAGATGAAGGTGAGTGGCCCGCTACCTCTTCTGGTGGCCGCCTCCCTCCTTCCTGGCCTCCCGGAGCTGCGCCCTTTCTCACTGGTTCTCTCTTCTGCCGTTTTCCGTAGGACTCTCTTCTCTGACCTGAGTCTCCTTTGGAACTCTGCAGGTTCTAGA
+
DDDDDCCDFFFFGGGGGGGGGGHHGGGFHGHHHGGGGGGGGHHHHGGGGGGGHHHHHHHGGGGGGGGGGGGHHHHGGGGHGHHG/?EGGGGGGGHHHH2F?B=F1FGHFFGHCGCGDHGHHFDGG0=CAC<-C-:EGGFHF/GCC<0BFFFGEGA-BBG.:FFGFFCFFBFFBFFFF:B:BFFFFFFFFFF=9.BF0<9BA.<0BFFFFFFFFFFF0<B<B/BFFFFFFFFFEFFFFFFF00<B.:<:BF:
@M05620:37:000000000-D9766:1:1101:12714:6753 1:N:0:44
AGTGCCAGCTCTCAATCGCACAGGGGACCCAGGGCCTGGCCCCTCCATCCAGAAAACCTATGACCTCACCCGCTACCTGGAGCACCAACTCCGCAGCTTGGCTGGGACCTATGTGAGTATCCAGCGTAGGAATCTGGGAGTTGGGGAGGAGTGAGGAGTTGGGGAAAGACAGTCCTAACCGTGGAGGGTTCTGGTAAATGATGGGGTGAGGAGGGGCTCTTTGGCTCCCACCAGTCCCCCTGTCTGGTCTA
+
ABAAAFFFBFFFGGGGGGGGGFHHGGGGGGHHGGGEDGHHHHGHGGHHHHHHBGHGHGHHHHFHHHHHHHHGGEGGHHHHFGHHHHHEGHHHGGCEGHHHGHHGGGHHGHGHHHHHHHHHHHHHHGEGGGHHHGHHHHHGGGHGGGGGGFGHFFHHHGHHHHGGGGHGHHHHHGHHHGHHGGGGGGGGCFFGGGFFFGGGGGGGGGFFFFFFFFFFFFFFFFFFFFFFFFFFFFFFFFFFFFFFFFFFFFF
@M05620:37:000000000-D9766:1:1101:11180:6754 1:N:0:44
ACCACACCTTCTACAATGAGCTGCGTGTGGCTCCCGAGGAGCACCCCGTGCTGCTGACCGAGGCCCCCCTGAACCCCAAGGCCAACCGCGAGAAGATGCCCAGGTGAGTGGCCCGCTACCTCTTCTGGTGGCCGCCTCCCTCCTTCCTGGCCTCCCGGCGCTGCGCCCTTTCTCACTGGTTCTCTCTTCTGCCGTTTTCCGTAGGACTCTCTTCTCTGACCTGAGTCTCCTTTGGAACTCTGCAGGTTCTA
+
AAA1AAAAFFFFGGGFBGF1F1FEGEEBA0GHCFG00EEEGHHHHGGGGGGGGHGHHHHEGGGGGCGGGGG0FCHGGGEH/CGHHG?/BC><@FHHFDGGHHHGHHHHHHGGHHGGGGGHHHHHHHHGHGGHHGGGGGGGHHGHHGGGGEGGGGGGGG-AA@@F@@F@<FFFFFFFFFFFFFFFFFFFFFFFF@FFFFFFFFFFFFFFFFFFFFFFFFFFFFFFEFFFFFFFFFFFFFFFFFFFFFFFFFF
@M05620:37:000000000-D9766:1:1101:24439:6762 1:N:0:44
ACCACACCTTCTACAATGCGCTGCGTGTGGCTCCCGAGGAGCACCCCGTGCTGCTGACCGAGGCCCCCCTGAACCCCAAGGCCAACCGCGAGAAGATGCCCAGGTGAGTGGCCCGCTACCTCTTCTGGTGGCCGCCTCCCTCCTTCCTGGCCTCCCGGAGCTGCGCCCTTTCTCACTGGTTCTCTCTTCTGCCGTTTTCCGTAGGACTCTCTTCTCTGACCTGAGTCTCCTTTGGAACTCTGCAGGTTCTA
+
AAAAAAAAFFFFGFGF3G1AEAFAG000AAFBAEFEAEGCEHHFHGGEA/BFGHFCEHF>/EEGGAEEGEE0BEGGGG/G//?GHG/<CC@<<CFF>1<1FFFFGHHHFD.CFCC@-CCGHHFDGHH0=G.CCCC-AA::FFBFFFBBG/9AB.AA.A-:?FGF;-99-9/9FFBFBBB9BFFF/BBFFFFFF@BBBABB-FAFFFFFBBB/BBFFBFBBFFFFFFFFFBFFFFFFFFFFFFFFBFFFFFF
@M05620:37:000000000-D9766:1:1101:24994:6763 1:N:0:44
ACCACACCTTCTACAATGAGCTGCGTGTGGCTCCCGAGGAGCACCCCGTGCTGCTGACCGAGGCCCCCCTGAACCCCAAGGCCAACCGCGAGAAGATGCCCAGGTGAGTGGCCCGCTACCTCTTCTGGTGGCCGCCTCCCTCCTTCCTGGCCTCCCGGAGCTGCGCCCTTTCTCACTGGTTCTCTCTTCTGCCGTTTTCCGTAGGACTCTCTTCTCTGACCTGAGTCTCCTTTGGAACTCTGCAGGTTCTA
+
ABBBBBBBFFFFGGGFDGFGGGHGGGGGFCHHHGG?EGG?EHHHHGGGGCGGHHHHHHHGGGGGGGGGGGGHHHHGGGGHGHHHHGGGGGGGGGHHHHHHHHGGHHHHHHGGHHGGGGGHHHHHHHHHHHGHHGGGGGHGHHGHHGGGGGGGGGGGGG-AFGGGGGFFFFFFFFFFFFFFFFFFFFFFFFFFFFFFFFFFFFFFDF/FFFFFFFFFFFFFFFEFFFFFFFFFFFFFFFFFFFFFFFFFFFB
@M05620:37:000000000-D9766:1:1101:21029:6769 1:N:0:44
ACCACACCTTCTACAATGAGCTGCGTGTGGCTCCCGAGGAGCACCCCGTGCTGCTGACCGAGGCCCCCCTGAACCCCAAGGCCAACCGCGAGAAGACCCAGGTGCGTGGCCCGCTACCTCTTCTGGTGGCCGCCTCCCTCCTTCCTGGCCTCCCGGAGCTGCGCCCTTTCTCCCTGGTTCTCTCTTCTGCCGTTTTCCGTAGGACTCTCTTCTCTGCCCTGCGTCTCCTTTGGAACTCTGCCGGTTCTCGA
+
CCCCCCCCFFFFGGGGGGGGGGHHGEGEHGHHHGGGGGGGGHHHHGGGGGGGHHHHHHHGGGGGGGGGGGGHHHHGGGGHGHHHHGGGGGDGGGHHH2?FGEGH<AGGGGHGGGGGGHHHHHHHHDDGEFHGGGGGHGHHGGGGGGFGGGGGGGGGA?GGGGFFFFFFFFFFEFFF.BFFFFFFFFFFFFFFADFFFFFFFDBFFFFFFFFFFFFFFFFFFADFFFFFFFFFF9/;BFFFFBDABFEF/A;
@M05620:37:000000000-D9766:1:1101:9818:6774 1:N:0:44
GAGGCTGCTTTGGAAGAAACTCATAGATTACTGCAACAGTTCACCCTGGACCTGGAAAAGATTCTTGCCTGGATTACAGAAGCTGAAACAACTCCCAGGGAGTAAAACAGCTGAGGACACAACGGCAAGTAATTCAGGCATTTGCGCTTTAGCAGGCGTTCGGATCCAAGCGAACTATCCGCAGCATGTTCAGTTATAACTTACACTGCAGGGACAAAATATCGGAAGAGCACACCTCTGAACTCCATTCA
+
111>>>BACF@FCBB111B1A1133D1DA1AD3BF1BABA2F21BGCHC0000BE0BB0B/1ADA2A1B11/01AAB1AA11BABEB1B0?/111/01/>?//BB221?00BG@0/1/00BF//>>E<<B2>22B1210?B12BB<><</11111/?/?</?/<.>>1<1.>.<@.000/<.--:.00;00000<0:0;00000;B0009/;;99E.C:0:;09-9C...9B-;--/9///999/;://9/
@M05620:37:000000000-D9766:1:1101:11848:6780 1:N:0:44
ACCACACCTTCTACAATGAGCTGCGTGTGGCTCCCGAGGAGCACCCCGTGCTGCTGACCGAGGCCCCCCTGAACCCCAAGGCCAACCGCGAGAAGATGCCCGGGTGAGTCGCCCGCTACCTCTTCTGCCTGCCCCCTCCCTCCTCCCTCTCCTCCCTGCCCTCCCCCCTTTCTCCCTGTTTCTCTCTTCTCCCGCTTTCCGCAGTTTTCTCTTCTCTCTCCTCTCTCACCTTTGGCTCCCTGCGGACTCTG
+
CCCCCCCCFFFFGGGGGGGGGGHHGGGGHGHHHGGGGGGGGHHHHGGGGGGGHHHHHHHGFGGGGGGGGGGHHHHGGGGHGHHHHGGGGGFGGGHHHHH22//>?@/0<1--<.>---</0=00=G00000....--:../;9///;/9/;CF/FE/;..;F.C...--.;0000;/00;000:009:0;00;.-;D.00..--.000;000900;000;/B/9/;00;FFB0B/00;..;0.----;BF;
@M05620:37:000000000-D9766:1:1101:15835:6781 1:N:0:44
ACCACACCTTCTACAATGAGCTGCGTGTGGCTCCCGAGGAGCACCCCGTGCTGCTGACCGAGGCCCCCCTGAACCCCAAGGCCAACCGCGAGAAGATGAAGGTGCGTGGCCCGCTACCTCTTCTGGTGGCCGCCTCCCTCCTTCCTGGCCTCCCGGAGCTGCGCCCTTTCTCACTGGTTCTCTCTTCTGCCGTTTTCCGTAGGACTCTCTTCTCTGCCCTGCGTCTCCTTTGGAACTCTGCCGGTTCTCGA
+
AAAAAA?AFFFFEGGDEEG111B1AAA0BEGHHGGG?FGGGAGHH?//BA?FF1FGHEGEGGGGGGG?>//B1FG//?EEF/FGFF/E/</>CCGFHF>1FG<FG/?</<C/->-ACGFHH000=0D/A<<<;-::.CC/./;0/C0/.9FA9E.-A-A./CA@F@;9/BFF/FB;-FF//FFFB/9;//B9ABBEFFA9-99/9BFFFFFBFFFFFFEBA-@A@?-BFFFFFF/9/FFFF/@@@FAF/A9
@M05620:37:000000000-D9766:1:1101:12867:6781 1:N:0:44
AGTGCCAGCTCTCAATCGCACAGGGGACCCAGGGCCTGGCCCCTCCATCCAGAAAACCTATGACCTCACCCGCTACCTGGAGCACCAACTCCGCAGCTTGGCTGGGACCTATGTGAGTATCCAGCGTAGGAATCTGGGAGTTGGGGAGGAGTGAGGAGTTGGGGAAAGACAGCCCTAACCGTGGAGGGTTCTGGTAAATGATGGGTTGAGGAGGGGCTCTTTGGCTCCCACCAGTCCCCCTGTCTGGGCTA
+
AAAAAFDFAFFFGGGGGFG1E0GHGGGGGE00BAEEFFGFFGGFEFFHHG1BBG1BFFFFGGFFAFF1FFFEEGEGHFGHHGHGGGHHG>FHFE/EEBFHGEHFE/<FGGBG12FB>>FG2F>DG/?</?DD1<1FBFAFC0F1C-F-@CF0.0<.CA<<0G@-..::C:/C.;:/;//;9EE-.:C?GG?0CBB000;00;CFE/--;/-/;--;;--B/B9FF/BE--;A9:BB9B9;--/9/;/-;99
@M05620:37:000000000-D9766:1:1101:25717:6791 1:N:0:44
ACCACACCTTCTACAATGAGCTGCGTGTGGGTCCCGAGGAGCACGCCGTGCTGCTGACAGAGGCCCCCCTGAACCCCAAGGCCAACCGCGAGAAGATGCCCAGGTGAGTGGCCCGCTACCTCTTCTGGTGGCCGCCTCCCTCCTTCCTGGCCTCCCGGCGCTGCGCCCTTTCTCACTGGTTCTCTCTTCTGCCGTTTTCCGTAGGACTCTCTTCTCTGACCTGAGTCTCCTTTGGAACTCTGCAGGTTCTA
+
AAAAAAAAFFBFBGF131BBBF1B00BBAE0BBGHFGAA/EGFG/AAFE/BAFHHHFG@GHFGCCG?>EGGHBGE>EEGEFHHHHGGGGGGGGGHGHHDGHHGGFGHHHHGGHHGGGGGHHHHHFHFHGHGFHGCGGGHGHHGHHHHHEHGGGGGGGG-;?@?E@@F@@FFFFFFFFFFBFBFBFFFFFFFFF@BFFFFFFFFFFFFFFFFFFFFFFFFFFFFFFFFFFFFFFFFBFBFFFFFFFFFFBB/
@M05620:37:000000000-D9766:1:1101:21427:6791 1:N:0:44
AGTGCCAGCTCTCAATCGCACAGGGGACCCAGGGCCTGGCCCCTCCATCCAGAAAACCTATGACCTCACCCGCTACCTGGAGCACCAACTCCGCAGCTTGGCTGGGACCTATGTGAGTATCCAGCGTAGGAATCTGGGAGTTGGGGAGGAGTGAGGAGTTGGGGAAAGACAGTCCTAACCGTGGAGGGTTCTGGTAAATGATGGGGTGAGGAGGGGCTCTTTGGCTCCCACCAGTCCCCCTGTCTGGTCTA
+
BCBBBFFFCFFFGGGGGGGGG2GGGGGGGGHHGGGGGGHHHHGHGGHHHHHHHHHHHGHHHHHHHHHHHHHGGGGGHHHHHHHHHGHHGHHHGGGGGHHHGHHGGGHHGHHHHHHHHHHHHHHHHGEDCGHHHHHHHHGGGHHHGGCDGDEHHHHGHGHHHHGGGGHHHHHHHHHHHHHHGGFGFGGGEFGGGGGGGGGGGGGGGGFFFFFFFFFFFFFFFFFFFFFFFFFFFFFFFFFFFFFFFFFFFFB
@M05620:37:000000000-D9766:1:1101:12280:6793 1:N:0:44
ACCACACCTTCTACAATGAGCTGCGTGTGGCTCCCGAGGAGCACCCCGTGCTGCTGACCGAGGCCCCCCTGAACCCCAAGGCCAACCGCGAGAAGATGAAGGTGAGTGGCCCGCTACCTCTTCTGGTGGCCGCCTCCCTCCTTCCTGGCCTCCCGGAGCTGCGCCCTTTCTCACTGGTTCTCTCTTCTGCCGTTTTCCGTAGGACTCTCTTCTCTGACCTGAGTCTCCTTTGGAACTCTGCAGGTTCTAGA
+
BBBBBBBBFFFFGGGGGGGGGDGFGEEFHGHHFGGGGGGGGHHHHGGGGGGGHHHHHHHGGGGGGGGGGGGHHHHGGGGHFGHHHGGCGGGGCGFHHHHBFGGHHHHHGGHHCGGGGHGHGHHHHFGHFHHGGGGFHGFHGGHHHHFFGGGGGGDGDGDFFGGGGFFFFFFF/FFFFFFFFFFFFFFFFFFF9DFFFFFFFFDFFFFFFFFFFFFFBFFFF/FFFFFFFFFFFFFFFFFFFBFFFFFF/B;
@M05620:37:000000000-D9766:1:1101:18971:6798 1:N:0:44
ACCACACCTTCTACAATGAGCTGCGTGTGGCTCCCGAGGAGCACCCCGTGCTGCTGACCGAGGCCCCCCTGAACCCCAAGGCCAACCGCGAGAAGATGCCCCGGTTAGTGGCCCCCTACCTCTTCTTGTTGCCGCCTCCCTCCTTCCTGGCCTCCCGGGGCTTCGCCCTTTCTTACTTGTTCTCTCTTCCTCCGTTTTCCCTAGGACTCTCTTCTCTTACCTTAGTCTCCTTTTGAACTCTTCCGGTTCTT
+
DDDDDDCDFFFFGGGGGGGGGGHHGGGGHGHHHGGGGGGGGHHHHGGGGGGGHHHHHHHGGGGGGGGGGGGHHHHGGGGHGHHHHGGGGGGGGGHHHH2FH//>///>=1>FGH---.<C000=000<00<0D--<..=E//C/C0<00:.C0.CE.<----./-.<D-BF000::00<:B000000<0000<..<BF0B000/<:0//000<000000<B000:0000<0<F0B.<00000009<-<.00
@M05620:37:000000000-D9766:1:1101:22899:6806 1:N:0:44
AGTGCCAGCTCTCAATCGCACAGGGGACCCAGGGCCTGGCCCCTCCATCCAGAAAACCTATGACCTCACCCACTACCTGGAGCACCAACTCCGCAGCTTGGCTGGGACCTATGTGAGTATCCAGCGTAGGAATCTGGGAGTTGGGGAGGAGTGAGGAGTTGGGGAAAGACAGTCCTAACCGTGGAGGGTTCTGGTAAATGATGGGGTGAGGAGGGGCTCTTTGGCTCCCACCAGTCCCCCTGTCTGGTCTA
+
>AAABFFFBFFFGGGGGGGGGGHHGGGGGGHHGGGGGGHFFHGHGGHHHHHHHEFHHGHHHHGHHHHCHGGGGHFHHHHHHGHHFHHHGHHHGGGGGHHHGGHGA/GHGHHHHHHHHHGHHFHHHGGGGGHHHHHHHHHGGHHHGGGCGDEGHGHHHCFHHBDGGGHHHHHHHHGHHHHHFGHGGGGGGGGGGGGGGGGGGGGGGGGFFFFFFDAFFFFFFFFFFFFEEFFFFFFFFFFFFFFFFFBBFFF
@M05620:37:000000000-D9766:1:1101:12032:6807 1:N:0:44
ACCACACCTTCTACAATGAGCTGCGTGTGGCTCCCGAGGAGCACCCCGTGCTGCTGACCGAGGCCCCCCTGAACCCCAAGGCCAACCGCGAGAAGACCCAGGTGCGTGGGCCGCTACCTCTTCTGGTGGCCGCCTCCCTCCTTCATGGCCTCCCGGAGCTGCGCCCTTTCTCCCTGGTTCTCTCTTCTGCCGTTTTCCGTAGGAACCTCTTCTCTCCCCTGAGTCTCCTCTGGGCCTCTGCGGGTTATCGA
+
CCCCCBBCFFFFGGGGGGGGGGHHGGGGHGHHHGGGGGGCFHHHHGGGGGGGHHHHHHHGGGGGGGGGGGGHHHHGGGGHGHHHHGGGGGGGG/GH=?FG//???//C@-<>@CC-<<<GHDGH00=G...-;-.=:E9FGFFF0;009;9CAE99---.0:@CDD=BF9FFBFF0?:FBBFFFFFFF0099.:;E90.9;9.0:.;BFFFFFFF0/:././/09;B09/;909...:BBF-:@;A:;B.;
@M05620:37:000000000-D9766:1:1101:10159:6812 1:N:0:44
AGTGCCAGCTCTCAATCGCACAGGGGACCCAGGGCCTGGCCCCTCCATCCAGAAAACCTATGACCTCACCCGCTACCTGGAGCACCAACTCCGCAGCTTGGCTGGGACCTATGCGTCTCCCGCGTGGGGGTCTGGGCGTTGGGGGGACGTGCGGGGTTGGGGGCAGACAGACCTAACCGTGGCGGGTTCTGGTGAATGATGGGGGGAGGCGGGGGTCTTTGGGTCCCACCCGAGCCCCTGTCTGGGGTCTC
+
CCBBCFFFCFFFGGGGGGGGGGHHGGGGGGHHGGGGGFHHHHGHGGHHHHHHHHGHHGHHHHHHHHHHHHHGGGGGHHHHHHHHHHHHGHHHGGGGGHHHGHHGGGHHGHHHHFD//?F2G/<>////--<<<</C.<-<-.AF:@--;.;.;--;--99@D;-;9E9FB/.9909/.:.A-;:9C-.9;000/0;090900;D-@9C-.9-@D-9;F0B0/9.;.;0A..:---;AFAAF0;0//-;AF0
@M05620:37:000000000-D9766:1:1101:25589:6813 1:N:0:44
ACCACACCTTCTACAATGAGCTGCGTGTGGCTCCCGAGGAGCACCCCGTGCTGCTGACCGAGGCCCCCCTGAACCCCAAGGCCAACCGCGAGAAGACTCAGGTGGGTGGCCCGCTACCTCTTCTGGTGGGCGCCTCCCTCCTTCCTGGCCTCCCGGAGCTGCGCCCTTTCTCCCTGGTTCTCTCTTCTGCCGTTTTCCGTAGGACTCTCTTCTCTGCCCTGCGTCTCCTTTGGTCCTCTGCCGGTTCTCGA
+
BAAAAABAFFFFGGGF5GF5GFGBFE2A42BBACFA2EG22GGEGGGG?AEFBGB3GGFE0E@EGAEGGGFEGCHEGD/GA?GHFFE@DBCD??FCG?FFC0?F/>/?/00.>@C@C<D<0<=B0<D/<-.;-;EFEGBB.;0BB00/.9CFE.99---9CFB;.-9//FB/;B././/;///;9/9FB/FB..;.:9DB.99BF/////999/FFF/9B.;99@FBFF/9//9/9/99BF;@=-A.;BA;
@M05620:37:000000000-D9766:1:1101:13734:6832 1:N:0:44
ACCACACCTTCTACAATGAGCTGCGTGTGGCTCCCGAGGAGCACCCCGTGCTGCTGACCGAGGCCCCCCTGAACCCCAAGGCCAACCGCGAGAAGACCCAGGTGAGTGGCCCGCTACCTCTTCTGGTGGCCGACTCCCTCCTTCCTGGCCTCCCGGAGCTGCGCCCTTTCTCCCTGGTTCTCTCTTCTGCCGTTTTCCGTAGGACTCTCTTCTCTGCCCTGCGTCTCCTTTGGACCTCTGCCGGTTCTCGA
+
AAA1AAAAFFFFGGGGFGG1F1F1FEEBAEGFFGGEEGGECHHHHGGGFGGGGHGEHHHEEGCGGGGGGGGHHFHGGGCHEEHHHGG@GGB@<CFHH?FGGGGG1??GCAGHCGGGGFHDHHHBGHGH.GGG-@CGHHFECHHHHHF/FG0CGG.AA-AFFGGGG@@BF/B//BFFFFFFFFFFFFFFFFF@FFFFFFFFFFFFFFFFFFFFBFFFFFFFFE@F@FFFFFFFFF/9BFFEFB@@@FEF/;;
@M05620:37:000000000-D9766:1:1101:12577:6833 1:N:0:44
AGTGCCAGCTCTCAATCGCACAGGGGACCCAGGGCCTGGCCCCTCCATCCAGAAAACCTATGACCTCACCCGCTACCTGGAGCACCAACTCCGCAGCTTGGCTGGGACCTATGTGAGTATCCAGCGTAGGAATCTGGGAGTTGGGGAGGAGTGAGGAGTTGGGGAAAGACAGTCCTAACCGTGGAGGGTTCTGGTAAATGATGGGGTGAGGAGGGGCTCTTTGGCTCCCACCAGTCCCCCTGTCTGGTCTA
+
BCABBFFFCFFFGGGGGGGGGGHHGGGGGGHHGGGGGGHHHHGHGGHHHHHHHHHHHGHHHHHHHHHHHHHGGGGGHHHHHHHHHHHHGHHHGGGGGHHHGHHGGGHHGHHHHHHHHHHHHHHHHGGGGGHHHHHHHGHGGHHHGGGGGGGHHHHHHGHHHHGGGGHHHHHHHHHHHHHHGGGGGGGGGGGGGGFGGGGGGGGGGGFFFFFFFFFFFFFFFFFFFFFFFFFFFFFFFFFFFFFFFFFFFFF
@M05620:37:000000000-D9766:1:1101:15833:6836 1:N:0:44
AGTGCCAGCTCTCAATCGCACAGGGGACCCAGGGCCTGGCCCCTCCATCCAGAAAACCTATGACCTCACCCGCTACCTGGAGCACCCACTCCGCAGCTTGGCTGGGACCTATGTGAGTATCCAGCGTAGGAATCTGGGAGTTGGGGAGGAGTGAGGAGTTGGGGAAAGACAGTCCTAACCGTGGAGGGTTCTGGTAAATGATGGGGTGAGGAGGGGCTCTTTGGCTCCCACCAGTCCCCCTGTCTGGTCTA
+
ABAABFFFCFFFG4GGGGGCGFHFGAEGGGHHBEEEGGHHHHGHGGHHHHHHHHHGGEHHHFHHHGHHHHHGG>EEHHGHBFHHHH1?EGHGAFEGGHHHGHHGGGHHGHHHHHHGFHHHHHHHHGGGGGHHHHHGGH0EEGHHGGADFACGHEHFGGHHHGGGFEGHBGHFHHHHFHHGGGGGDFGGGGGGGGGGGGGGFGGGGFDFFFFFDFFFFFFFFFFFFFFFFFFFFFFFFFFFFFFFFFFFFFB
@M05620:37:000000000-D9766:1:1101:14817:6869 1:N:0:44
ACCACACCTTCTACAATGAGCTGCGTGTGGCTCCCGAGGAGCACCCCGTGCTGCTGACCGAGGCCCCCCTGAACCCCAAGGCCAACCGCGAGAAGATGAAGGTGAGTGGCCCGCTACCTCTTCTGGTGGCCGCCTCCCTCCTTCCTGGCCTCCCGGAGCTGCGCCCTTTCTCCCTGGTTCTCTCTTCTGCCGTTTTCCGTAGGACTCTCTTCTCTGCCCTGCGTCTCCTTTGGAACTCTGCCGGTTCTCGA
+
AA3>AAABFFFFAGGFDGGAD5F4EFFEHEHHFGFEEEGCGHHHHGCGFEGEHEGGHHHGGGGGEA>EGGGGHCEEGGGACCHFAFEEGCBB@CFGGHFFHHHH?0?GEEHHGGC-CHHHHHHHHDDHGCGDGGGGHEHHGHHH::0CAFFGGGGG9@BFBF-?EBBFFBFF/;BBEFFFFBFFFFFFFFFBAAFFFFFFFDDBB:BFFFFFFFFF//AFF.-A-DFFFFFFFF//9BFFBFB;BF.;9A;
@M05620:37:000000000-D9766:1:1101:9517:6875 1:N:0:44
AGTGCCAGCTCTCAATCGCACAGGGGACCCAGGGCCTGGCCCCTCCATCCAGAAAACCTATGACCTCACCCGCTACCTGGAGCACCAACTCCGCAGCTTGGCTGGGACCTATGTGAGTATCCAGCGTAGGAATCTGGGAGTTGGGGAGGAGTGAGGAGTTGGGGAAAGACAGTCCTAACCGTGGAGGGTTCTGGTAAATGATGGGGTGAGGAGGGGCTCTTTGGCTCCCACCAGTCCCCCTGTCTGGTCTA
+
>>>AAFF11BBFFEGGGF1CEEGAAA?EEGHHG?GGCFECACE/AEG1GHCEBG1FGGH1FD2DGGEEGHE>EGGCFHHHHHHFGECGEFHHGC/EEFGH?CFFE?FEEFHHHHHHHFHHHGHHGGEFCFGHHFHHHHHGGHHGCGGGGGGHHHHHGFCGHG@GGGGHHHHGCGFFFHHHGGEGGGGG:FFFGGFGGGGGGGGGG.;@FFFFFB@?@?FFFFFFFBBEEFFFFFFFFFFF@FFFFFE9BFB
@M05620:37:000000000-D9766:1:1101:13449:6888 1:N:0:44
ACCACACCTTCTACAATGAGCTGCGTGTGGCTCCCGAGGAGCACCCCGTGCTGCTGACCGAGGCCCCCCTGAACCCCAAGGCCAACCGCGAGAAGATGAACCCAGGTGCGTGGCCCGCTCCCTCTTCTGGTGGCCGCCTCCCTCCTTCCTGGCCTCCCGGCGCTGCGCCCTTTCTCACTGGTTCTCTCTTCTGCCGTTTTCCGTAGGACTCTCTTCTCTGCCCTGCGTCTCCTTTGGAACTCTGCAGGTTC
+
CCCCCCCCFFFFGGGGGGGGGGHHGGGEDFHHHGGGGGGFGHHHHGGGGGGGGHHHHHHGGGGGGGGGGGGHHHHGGGFHGHHHFGGGGG@DGDFHHFHHHHG/==GH1CGGGGHHGGG-CEHHHHHHHGHHGHHFGGGGGGGGAFFGGGGGGGGGGGGGGFFFFFAFFFFFFFFF0FFFFFFFFFF:BFFFEFFFDDFFFF?F:;DFFFFFFFFFFFFF0F9FF9@;;.FFFFFFFFFFFFFFF9;FFF0
@M05620:37:000000000-D9766:1:1101:9403:6913 1:N:0:44
ACCACACCTTCTACAATGAGCTGCGTGTGGCTCCCGAGGAGCACCCCGTGCTGCTGACCGAGGCCCCCCTGAACCCCAAGGCCAACCGCGAGAAGATGCCCAGGTGAGTGGCCCGCTACCTCTTCTGGTGGCCGCCTCCCTCCTTCCTGGCCTCCCGGCGCTGCGCCCTTTCTCACTGGTTCTCTCTTCTGCCGTTTTCCGTAGGACTCTCTTCTCTGACCTGAGTCTCCTTTGGAACTCTGCAGGTTCTA
+
BBBAABBAFFFFGGGGFGBFGFHHGFEAAAGGFFFE?EGEFHHHHGGEEEGGFHGGHHHE@ECGGDGGGGGGHFHGGGFHFEHHHGGEGG/>CGGB>GGHHHHGHHHHHHGGHHGGGGGHHHHHHHHGHHGHHGGGGGHGHHGHHGGGGFFGGGGGGG-ABBBFBBFBBFFFFFFFFFFFFFFFFFFFFFFFFBFFFFFFFFFFFFFFFFFFFFFFFFBFFFFFFFF;:FFFFFFFFFFFFFFFFFFFFFB
@M05620:37:000000000-D9766:1:1101:16616:6917 1:N:0:44
AGTGCCAGCTCTCAATCGCACAGGGGACCCAGGGCCTGGCCCCTCCATCCAGAAAACCTATGACCTCACCCGCTACCTGGAGCACCAACTCCGCAGCTTGGCTGGGACCTATGAGTATCCAGCGTCGGAATCTGGGCGTTGGGGCGGAGTGAGGAGTTGGGGCCAGACAGTCCTAACCGTGGAGGGTTCTGGTAAATGATGGGGTGAGGAGGGGCTCTTTGGCTCCCACCAGTCCCCCTGTCTGGTCTATC
+
ABBBBFFFCFFFGGGGGFGGGGHHGGGGGGHHGGGGGGHHHHGHGGGHHHFHGHGHHGHHHHBHHHGHHHHGGGGGHHHHHGHGHHHHGHHHGG@?EGHHGHHEAEHHGHHHH3BG3GHH3?GGC<CC/<FGHHHG/ADDGHGGDFF-ADF0CF0;FGFGGG?-=EGGGGFFFFFFFFFFFF?EDFDFFFFFBBFFFFFFFFFFADEFFFFFFFFAEFFFFFFFFFFEFFEFBFFFFFFFFFFBB;FF9F9
@M05620:37:000000000-D9766:1:1101:17090:6949 1:N:0:44
GAGGCTGCTTTGGAAGAAACTCATAGGTTACTGCAACAGTTCCCCCTGGACCTGGGAAAGATTCTCGCCTGGCTTACAGAACCTGACACAACTGCCAATCATGCTACGTGGAACGCAAGCTCTTCAGGAGGCCGCAACGCACCAAACTAGCCTCTCGAACAAGCGCCATTTAGCACTGGATCTCTCTTCTACCACTTTCCGTAGCCCTCTCTAATAAGACCTACCACTCCTACGGATCTCTGCCGACCCTG
+
>1?1>>B>CBBBC1A11BBAB1AAA31DF1BADE11BAADFD2BFEAAA0BBFBC/01/AABDBB2BBAEGAB0B1BBBB10BBBC>1@0B/1B@B1B101B1@1@1/BB/?B1/?/>//<<B1B2111</?<</</>/<//<0/??11100101>.1>0>0<<<<<C.00=<=0:0;//<:0;CGBCF00;<00:0;;;9:F..0:/;CB00=0=000:/00/.0:;;-///9---9;BF///-----/-
@M05620:37:000000000-D9766:1:1101:22668:6949 1:N:0:44
ACCACACCTTCTACAATGAGCTGCGTGTGGCTCCCGAGGAGCACCCCGTGCTGCTGACCGAGGCCCCCCTGAACCCCAAGGCCAACCGCGAGAAGATGACCAGTGGAGTGGCCCGTTACCTCTTTTGGTGGCGCCCTCCTTCCTTCCTGGCTTCCCGGGCCTGCGCCCTTTTTCACTGGTTCTCTCTTCTGCCGTTTTCCGTAGGACCCCCTTCCCGCACCGGATTCTCCTTTGCACCTTGCCAGTTTTTA
+
BBBBBBBBFFBFGGBDEEGGGGFHEEGFHGHHHGGEFGGGGHHHHGEGFEGGHHHHHHHGGGGGGGGGGGGHHHGGGGGHGHHGHGGGGGGGGGHHHH2FH2<11?1/1?/?F/--0.>111>110=-.<.<-.;--;C/0</C0</0:/;/.;C/C---9.9.-;C-@F///;//;F.;//////;;///;/-;DF.F/.9.9.//...-;../.9--;----..//;/BFFF/;//////9/;9;//..
@M05620:37:000000000-D9766:1:1101:17073:6959 1:N:0:44
ACCACACCTTCTACAATGAGCTGCGTGTGGCTCCCGAGGAGCACCCCGTGCTGCTGACCGAGGCCCCCCTGAACCCCAAGGCCAACCGCGAGAAGATGCCCAGGTGAGTGGCCCGCTACCTCTTCTGGTGGCCGCCTCCCTCCTTCCTGGCCTCCCGGAGCTGCGCCCTTTCTCACTGGTTCTCTCTTCTGCCGTTTTCCGTAGGACTCTCTTCTCTGACCTGAGTCTCCTTTGGAACTCTGCAGGTTCTA
+
A>A>AAABFFFFFGGCFGAAG5F4EBEAA?GGBFGAAEGCEHHHHGGGEAFFHFHFHHFG?EGGF>EGGEFCHCGGGGGHEEHHGGECGG<</ACCBD1CHFGEHFHHHHGEFGGGGDGHHHHHHB=GDGGHHGC?.EHGGHGBBFGGFFFFGGGGG@-9B?FF@BFBBFF/BFBFFFFFFFFFFFFFFFFFF?FFFFFFFFFFFFFFFFFFFBFFFF/FFFF99;FFFFFFFFFFFFEFFFFFEEFFFFF
@M05620:37:000000000-D9766:1:1101:21860:6964 1:N:0:44
ACCACACCTTCTACAATGAGCTGCGTGTGGCTCCCGAGGAGCACCCCGTGCTGCTGACCGAGGCCCCCCTGAACCCCAAGGCCAACCGCGAGAAGATGCCCAGGTGAGTGGCCCGCTACCTCTTCTGGTGGCCGCCTCCCTCCTTCCTGGCCTCCCGGAGCTGCGCCCTTTCTCACTGGTTCTCTCTTCTGCCGTTTTCCGTAGGACTCTCTTCTCTGACCTGAGTCTCCTTTGGAACTCTGCAGGTTCTA
+
DDEEECDDFFFFGGGGGGGGGGHHGGGFEGHHHGGGGGGGGHHHHGGGEGGGHHHHHHHGGGGGGGGGGGGHGHHGGGGHGHHHHGGGGGGGGGHHHHHHHHHGHHHHHHGGHHGGGGGHHHHHHHHHHHGHHGGGGGHGHHGHHGGGGGGGGGGGGG-BGGGGGGFFFFFFFFFHHFFFFHFFHFFHFFHFFFFFFFHFFFFFFFFFFFFFHHHFHFFFFFFFFFFFFFFFHHFFFFFFFFFHFFFFFFF
@M05620:37:000000000-D9766:1:1101:22938:6975 1:N:0:44
ACCACACCTTCTACAATGAGCTGCGTGTGGCTCCCGAGGAGCACCCCGTGCTGCTGACCGAGGCCCCCCTGAACCCCAAGGCCAACCGCGAGAAGATGAAGGTGCGTGGCCCGCTACCTCTTCTGGTGGCCGCCTCCCTCCTTCCTGGCCTCCCGGAGCTGCGCCCTTTCTCCCTGGTTCTCTCTTCTGCCGTTTTCCGTAGGACTCTCTTCTCTGACCTGCGTCTCCTTTGGAACTCTGCCGGTTCTAGA
+
BCCCCCCCFFFFGGGGGGGGGGHFGEGEFGGGHGGGGGGGEGHGHGGGGGGGHHHHHHHGGGGGGGGGGGGHHHHGGGGHGHHHHGGGGGDG?FFH222?FBFB1@FGF?GHCGGGGGHHHHHGHGDCGHHGGGGGHGHHGHGGGGFFGGGGGGGGC?CAFFGFFFFFFFFF/BFFFFFFFFFFFFFFFFFFDFFFFFFFFD?FFFFFFFBFFFFF/BFFFADFFFFFFFFFFB/BFFFFF/;=9AFF/B:
@M05620:37:000000000-D9766:1:1101:6817:6981 1:N:0:44
ACCACACCTTCTACAATGAGCTGCGTGTGGCTCCCGAGGAGCACCCCGTGCTGCTGACCGAGGCCCCCCTGAACCCCAAGGCCAACCGCGAGAAGACCCAGGTGAGTGGCCCGCTACCTCTTCTGGTGGCCGCCTCCCTCCTTCCTGGCCTCCCGGAGCTGCGCCCTTTCTCCCTGGTTCTCTCTTCTGCCGTTTTCCGTAGGACTCTCTTCTCTGCCCTGCGTCTCCTTTGGACCTCTGCAGGTTCTCGA
+
CCCCCCCAFFFFGGGGGG5FGGHHGFGB4FHHHAFF?EGCDHHHHGGGEGGGGHGHHHHEFCFGGGGGGGGHHHHGGGGHGHHHHEGGGG/BCFHB?2?FGEGH1?GHGFGHGGGGG<FGHGHHHHGHG.CDGGGGHGHHGHHH;;0;FGGGGGGG-ABGGGGGFFFFFFFFBFFFFFFFFFFFFFFFFFFFAFFFFFFFFFFF0BFFFFFFFFFFFFFFFFFFFFFFF0;FF00;/;FFF9;A;F0;0AB
@M05620:37:000000000-D9766:1:1101:15945:6992 1:N:0:44
ACCACACCTTCTACAATGAGCTGCGTGTGGCTCCCGAGGAGCACCCCGTGCTGCTGACCGAGGCCCCCCTGAACCCCAAGGCCAACCGCGAGAAGATGAAGGTGAGTGGCCCGCTACCTCTTCTGTTGGCCGCCTCCCTCCTTCCTGTCCTCCCCGAGCTGCGCCCTTTCTCTCTGGTTCTCTCTTCTGCCGTTTTTCGTAGGACTCTCTTCTCTGTCCTGAGTCTCCTTTGGAACTCTGCAGGTTCTAGA
+
AABCCDCCFFFFGGGGGGGGGGHHGGGEHGHHHGGGGGGGGHHHHGGGGGGGHHHHHHHGGGGGGGGGGGGHHHHGGGGHGHHHHGGGGGDGFGHHHH2?22?F1?=?/?=?/>---F<GH11=<<0<.00-<-.;.;/;:/:0::000:0;/C.--;@.00AC?D-/B0;F0;B00::0;FFFFB0B:00-..;E./-./9.::BFFFF0:BFF00:B000;:0;FB:0B0/0:::FFB0:0..::;00;
@M05620:37:000000000-D9766:1:1101:15644:6994 1:N:0:44
ACCACACCTTCTACAATGAGCTGCGTGTGGCTCCCGAGGAGCACCCCGTGCTGCTGACCGAGGCCCCCCTGAACCCCAAGGCCAACCGCGAGAAGATGCCCAGGTGAGTGGCCCGCTACCTCTTCTGGTGGCCGCCTCCCTCCTTCCTGGCCTCCCGGCGCTGCGCCCTTTCTCACTGGTTCTCTCTTCTGCCGTTTTCCGTAGGACTCTCTTCTCTGACCTGAGTCTCCTTTGGAACTCTGCAGGTTCTA
+
AAAAAAAAFFFFGGGGGGG1F1GEEAABEEHHCFGGFGGGGGHHHGGGFEGGGHHHHHHGGGGGGCEGGGGHHFHGGGAHCEHHHGE<CC/<?CCFHFFHHHGGHHHFHHGGHHCGGCCHHFHHFGFHHFFHHGGGGGHGGFGHHGGGBFFGGGGGGA--9@9A@@F@?FFFEF/BFFFFFB9B9BFFBFBFF@FFFFFFFFABB/BBFF/FFFB/BF9FFFF;B9//;BBBFFFFFFFFFBFFFAFFFF/
@M05620:37:000000000-D9766:1:1101:9499:6996 1:N:0:44
ACCACACCTTCTACAATGAGCTGCGTGTGGCTCCCGAGGAGCACCCCGTGCTGCTGACCGAGGCCCCCCTGAACCCCAAGGCCAACCGCGAGAAGATGCCCAGGTGAGTGGCCCGCTACCTCTTCTGGTGGCCGCCTCCCTCCTTCCTGGCCTCCCGGAGCTGCGCCCTTTCTCACTGGTTCTCTCTTCTGCCGTTTTCCGTAGGACTCTCTTCTCTGACCTGAGTCTCCTTTGGAACTCTGCAGGTTCTA
+
CCCCCCCBFFFFGGGGGGGGGGHHGGGEGGHHHGGGGGGGGHHHHGGGGGGGHHHHHHHGGGGGGGGGGGGHHHHGGGGHGHHHGGGGGG<CGGHHHHHHHHHGHHHHHHGGHHGGGGGHHHHHHHHGHHGHHGGGGGHGHHGHHGGGGGGGGGGGGG-;CFGGGGFFFFFFFFFFFFFFFFFFFFFFFFFFFFFFFFFFFBFFFFFFFFFFFFFFFFFFFFFFFFFFFFFFFFFFFFFFFFFFFFFFFF;
@M05620:37:000000000-D9766:1:1101:18904:7006 1:N:0:44
ACCACACCTTCTACAATGAGCTGCGTGTGGCTCCCGAGGAGCACCCCGTGCTGCTGACCGAGGCCCCCCTGAACCCCAAGGCCAACCGCGAGAAGATGCCCAGGTGAGTGGCCCGCTACCTCTTCTGGTGGCCGCCTCCCTCCTTCCTGGCCTCCCGGCGCTGCGCCCTTTCTCACTGGTTCTCTCTTCTGCCGTTTTCCGTAGGACTCTCTTCTCTGACCTGAGTCTCCTTTGGAACTCTGCAGGTTCTA
+
DDDDDDCDFFFFGGGGGGGGGGHHGFGBFGHHHGGGGGGGGHHHHGGGGGGGHHGHHHHGGFGGGGGGGGGHGHHGGGGHGHHHHGGGGGFGGGHHHHHHHHHGHHHHHHGGHHGGGGGHHHHHHHHGHHGHHGGGGGHGHHGHHGGGGGGGGGGGGG-DGFFFFFFFFFFFFFFFFFFFFFFFFFFHHHHFFFFFFFHFFFFFFFFFFFFFHHHFFFFFFHFFFFFFFFFFFFFFFFFFFFFFFFFFFFB
@M05620:37:000000000-D9766:1:1101:18890:7017 1:N:0:44
ACCACACCTTCTACAATGAGCTGCGTGTGGCTCCCGAGGAGCACCCCGTGCTGCTGACCGAGGCCCCCCTGAACCCCAAGGCCAACCGCGAGAAGATGCCCAGGTGAGTGGCCCGCTACCTCTTCTGGTGGCCGCCTCCCTCCTTCCTGGCCTCCCGGAGCTGCGCCCTTTCTCACTGGTTCTCTCTTCTGCCGTTTTCCGTAGGCCTCTCTTCTCTGACCTGAGTCTCCTTTGGAACTCTGCAGGTTCTA
+
ABBBBBBBFFFFGGGFGGBGGGHHGGGEGEGGHGGGFGEGGGHHHGGGEEEFFHHHHHGEEGGGGGGGGGGGHHHGGGGHEHHHHGG/CC<CGGHHHHFHHHFFHHFFDDGFHHGGC-AGHHGHHHFBHGGHFFGGGGFGHHDHHEFFBBGGB.CA.@-AD?BF-?D>FF/9BB/;FBBFFFFF/FFFFFFFFFFFFEFF.B9AD/:BAFFFEFFF/BBFFFFF.FFFFF/BFBBB/F/;//B/BFFFF:9
@M05620:37:000000000-D9766:1:1101:23278:7019 1:N:0:44
ACCACACCTTCTACAATGAGCTGCGTGTGGCTCCCGAGGAGCACCCCGTGCTGCTGACCGAGGCCCCCCTGAACCCCAAGGCCAACCGCGAGAAGATCCCCAGGGGAGTGGCCCGCTACCTCTTCTGGTGGCCGCCTCCCTCCTTCCTGGCCTCCCGGAGCTGCGCCCTTTCTCACTGGTTCTCTCTTCTGCCGTTTTCCGTAGGACTCTCTTCTCCTACCTTAGTCTCCTTTGGAACTCTGCAGGGTCTA
+
ABBBBABBFFFFGGGGGGGGGBGHGGGGGGHHHGGGGGG2AF2FHGGGFDGGEGFGHHHGEGEEGGGGGGGG3FHEGGEHGHHHCFGEG/BCCDHFH2?FE2/F//?A.0><GH-<--<C0D0GD00<0;EFG-:A.:;EF9EBF0B00;.C0.;E.::9?.//:;DF-BF/9/;FBBB/;9BFBFBF//9/B9:AFF/BAFE.A9F///BBFFBB//9:A////:9/:F/BF//9//9;///9:A-;99/
@M05620:37:000000000-D9766:1:1101:19995:7031 1:N:0:44
ACCACACCTTCTACAATGAGCTGCGTGTGGCTCCCGAGGAGCACCCCGTGCTGCTGACCGAGGCCCCCCTGAACCCCAAGGCCAACCGCGAGAAGACCAAGGTGCGTGGCCCGCCACCTCCTCTGCTGGCCGCCTCCCTCCTTCCTGGCCTCCCGCAGCTGCTCCCTTTCTCACTGGTTCTCTCTTCTGCCGTTTTCCGTAGTACTCTCTTCTCTGACCTGATTCTCCTTTGGAACTCTGCAGGTGCTAGA
+
>A1AAA>AFFFDEGG13BGEDAF1EEEGAEGHFGFE0EE/AGHHHGCG/AEA1A1FGGFGGG/E/E>EGGGHHH/EGGGEGHHCEFGGGCCC//FB000?</1?1/?/<><.-<--=<<G.<GFH00<CC.;CG.C../;EB0C/;0/;A0FE?.----/;///;9-///;/;//9-;///99//;BB/B/---;E/9AB-A-;////;/BFF///;//9-://9//;F9/;/99/;//;B/9--//9///
@M05620:37:000000000-D9766:1:1101:19724:7036 1:N:0:44
ACCACACCTTCTACAATGAGCTGCGTGTGGCTCCCGAGGAGCACCCCGTGCTGCTGACCGAGGCCCCCCTGAACCCCAAGGCCAACCGCGAGAAGATGCCCAGGTGAGTGGCCCGCTACCTCTTCTGGTGGCCGCCTCCCTCCTTCCTGGCCTCCCGGAGCTGCGCCCTTTCTCACTGGTTCTCTCTTCTGCCGTTTTCCGTAGGACTCTCTTCTCTGACCTGAGTCTCCTTTGGAACTCTGCAGGTTCTA
+
BBBBBBABFFFFGGGGFGGGGGHHGGGEHGHHHGGGGEGEGHHHHGGGGGGGHHHHGHHGGGGGGGGGGGGHHHHGGGGHGHHHHGGGGGGGGGHHHHHHHHHGHHHHHHGGHHGGGFGHHHHHHHHHHHGHHGGGGGHGHHGHHGGGGGGGGGGGGG-9DGGGGGFFFFFFFFFFFFFFFFFFFFFFFFFFFFFFFFFFFFFFFBFFFFFFFFFFFFFFFFFBFFFFFFFFFFFFFFFFFFFFFFFFFFF
@M05620:37:000000000-D9766:1:1101:18016:7057 1:N:0:44
AGTGCCAGCTCTCAATCGCACAGGGGACCCAGGGCCTGGCCCCTCCATCCAGAAAACCTATGACCTCACCCGCTACCTGGAGCACCAACTCCGCAGCTTGGCTGGGACCTATGCGTATCCCGCGTCGGAATCTGGGCGTTGGGGCGGCGTGCGGCGTTGGGGCCAGACAGTCCTAACCGTGGCGGGTTCTGGTCAATGATGGGGTGAGGAGGGGCTCTTTGGCTCCCACCAGTCCCCCTGTCTGGTCTCTC
+
>A>3>DFFAFFFFGGGGGGEGCFGG2?E2EGH2AE22A2A2BEEEGHFFGEG3FGFGGHHGH5GHGHHHHHGFEFGHHGH2GHHFHG1EBGHEDE/ECEG?G?///CGGFBGF2CD/?FG2<@C<@@F?.>F<FFB.CDG@FGGGGG-BDD.;B-@DAF?CADADFFFFFFFFFFFFFFFFF-;BF=AAFFFB/B/FFFFFEFA;BEFF/ADFFF-AFFFB/FFFFEBFF?F/BBBEDFFBFFFFFFF/B/
@M05620:37:000000000-D9766:1:1101:13537:7082 1:N:0:44
GCTGCTGCTTTGGAATCGCACACGTGACTGCCACGCCAGGGACAACAGATCGGAAGAGCACACGTCTCAACTCCAGTCACGAGATTCCCTCTCGGATGCCGTCTTCTGCTTGTCCGCTTTCGCCCTCTTGTGGCTCCCATTGCCCCATTCTCCGCCTTTGTCCTTGTCACTGCCAAGCCCGGGCCCCCCGCTCGGAAGAGCACACGTCTGCACTCCCGTCCCGTCGCCGCATCTCGTATGCCGTCTTCTGC
+
>>1>>B@BCFB@1BBABBFFEABEE0BAGE0011A?FAAAA/BAA/ABBBBAAB//FCF1B0A/B/00@202B@B1211@/////1@211000?///>0>///B?B2FHBB1011///?/1//<BCHFHGHHG/F<FFFGHF1<?FEGFHFGBECACCHHD0DDDGH0FHHE0CCFHGG.CCC-;-@9;;-;A@@BFFFFFFFBF?FFFF/;FBFFEBEF-A@9B@-A?@?A=FF?;:FFFF@9@EEBFFB
@M05620:37:000000000-D9766:1:1101:14108:7085 1:N:0:44
AGTGCCAGCTCTCAATCGCACAGGGGACCCAGGGCCTGGCCCCTCCATCCAGAAAACCTATGACCTCACCCGCTACCTGGAGCACCAACTCCGCAGCTTGGCTGGGACCTATGTGAGTATCCAGCGTAGGAATCTGGGAGTTGGGGAGGAGTGAGGAGTTGGGGAAAGACAGTCCTAACCGTGGAGGGTTCTGGTAAATGATGGGGTGAGGAGGGGCTCTTTGGCTCCCACCAGTCCCCCTGTCTGGTCTA
+
BCBCCFFFCFFFGGGGGGGGGGHHGGGGGGHHGGGGGGHHHHGHGGHHHHHHHGHHHGHHHHHHHHHHHHHGGEGGHHHHHHHHHHHHGHHHGGGGGHHHGHHGGGHHGHHHHHHHHHHHHHHHHGGGGGHHHHHHHHHGGHHHGGGGGEEGHHHHHGHHHHGGGGHHHHHHHHHHHGHHGGFGGGGGFGGGGGFFGFGGGGGGGGFFFFFFFFFFFFFFFFFFFFFFFFFFFFFFFFFFFFFFFFFFFFF
@M05620:37:000000000-D9766:1:1101:11647:7096 1:N:0:44
ACCACACCTTCTACAATGAGCTGCGTGTGGCTCCCGAGGAGCACCCCGTGCTGCTGACCGAGGCCCCCCTGAACCCCAAGGCCAACCGCGAGAAGATGAAGGTGCGTGGCCCGCTACCTCTTCTGGTGGCCGCCTCCCTCCTTCCTGGCCTCCCGGAGCTGCGCCCTTTCTCCCTGGTTCTCTCTTCTGCCGTTTTCCGTAGGACTCTCTTCTCTGCCCTGAGTCTCCTTTGGACCTCTGCCGGTTCTAGA
+
AA>AA11AFFFFFGG1ABF1AAA1AFCEGEFFGGGCGEG/FHEHHGCGEEF/FEGGHHFGGGGGFE>EGGGHHG/EGGG//GH</?E/B/>BC?0GBDHGFH??C<FCC/FHGC@CCFGF0DGD00=B.G<@--CA.CGHGGGFBFFFFFF..;9A-AAFFBA-B@@FF/BF/FFFFBB9FFFEFFFBFFF@BFFFFFFBF?-/FFFBFFFFFFFB/;9FF-BF/FFFFEFFFF/:BFB/F/;=@B-B/;;
@M05620:37:000000000-D9766:1:1101:24583:7107 1:N:0:44
ACCACACCTTCTACAATGAGCTGCGTGTGGCTCCCGAGGAGCACCCCGTGCTGCTGACCGAGGCCCCCCTGAACCCCAAGGCCAACCGCGAGAAGACCCAGGTGCGTGGCCCGCTACCTCTTCTGGTGGCCGCCTCCCTCCTTCCTGGCCTCCCGGAGCTGCGCCCTTTCTCCCTGGTTCTCTCTTCTGCCGCTTTCCGTAGGACTCTCTTCTCTGCCCTGCGTCTCCTTTGGAACTCTGCCGGTTCTTGA
+
BBABCCCCFFFFGGGGGGGGGGHHGGGGHGHHHFGGGGGGGHHHHGGGGGGGHHFHHHGGGGGGGGGGGGGHHHHGGGGHGHHHHFGFG@DCGGHHG?FG//?F1>/?>/0>@C?CFHHHGGFFD<<CE.C@-C.CHEBG./0;FB0FGAFGGG.?:BGGGG--AFA/;FFF0BBBEFFFF09FBFFBB009-9;A00.0:;.0BFBBBBFFFFBFB0:09A=9@DBFF09B/00;BFFFF09@DFFE0;B
@M05620:37:000000000-D9766:1:1101:18586:7112 1:N:0:44
AGTGCCAGCTCTCAATCGCACAGGGGACCCAGGGCCTGGCCCCTCCATCCAGAAAACCTATGACCTCACCCGCTACCTGGAGCACCAACTCCGCAGCTTGGCTGGGACCTATGCGTATCCCGCGTCGGAATCTGGGCGTTGGGGCGGCGTGCGGCGTTGGGGCCAGACAGTCCTAACCGTGGCGGGTTCTGGTAAATGATGGGGTGAGGAGGGGCTCTTTGGCTCCCACCAGTCCCCCTGTCTGGTCTATC
+
BBABCFFFBFFFGGGGGGGGGGHGGGGGGGHHGDEFGGHHHHGEGGHHHHHHHHHHHEFGHHHHHHHGHHHGG>EEHHHHGGHHHHCFEHHHEGCGGHGGGGHGGGHHGHHHH2DF/?GH2/BF?@CG-.>GFHHHHGGGCHCGGGA-ADG9BDA@CDFFFAABDEFFFFFFFFEFFFFDEF;>CF-EFFFF9/:BFFFFFFFFDFFFF/:DFFFFFFFFFBFFFFFFFFEFFFFFFFFF/FFFFBFFBF/
@M05620:37:000000000-D9766:1:1101:7063:7112 1:N:0:44
ACCACACCTTCTACAATGAGCTGCGTGTGGCTCCCGAGGAGCACCCCGTGCTGCTGACCGAGGCCCCCCTGAACCCCAAGGCCAACCGCGAGAAGATGAAGGTGAGTGGCCCGCTACCTCTTCTGGTGGCCGCCTCCCTCCTTCCTGGCCTCCCGGAGCTGCGCCCTTTCTCCCTGGTTCTCTCTTCTGCCGTTTTCCGTAGGACTCTCTTCTCTGCCCTGCGTCTCCTTTGGACCTCTGCAGGTTCTAGA
+
ABBBBBB>CFFFGGGGGG5BGFHHGGGAAEGHFBFEDGGGGHHHHGGGGGGGHHHHHHHAEGGGGGGGGGGHHHHGGGGHGHHHHGGGGG/>BFHGHHHHHHHH<FGHGFHHGGGFGHHHHHHHHHDHGHHGGGGGHGHHGHHH:;0;FFGGGGGGGFGGGGGGGFFFFFFFFFFFFFFFFFFFFFFFFFFFDFFFFFFFFFDFBFFFFFFFFFFF/BEFF.BDFFFFFFFFF9/9BFFFF/;AFF;;/;:
@M05620:37:000000000-D9766:1:1101:9443:7114 1:N:0:44
ACCACACCTTCTACAATGCGCTGCGTGTGGCTCCCGAGGAGCACCCCGTGCTGCTGACCGAGGCCCCCCTGAACCCCAAGGCCAACCGCGAGAAGATGAAGGTGAGTGGCCCGCTACCTCTTCTGGTGGCCGCCTCCCTCCTTCCTGGCCTCCCGGAGCTGCGCCCTTTCTCCCTGGTTCTCTCTTCTGCCGTTTTCCGTAGGACTCTCTTCTCTGCCCTGCGTCTCCTTTGGACCTCTGCAGGTTCTCGA
+
BBBBBBB3BCFFGGGGGG4EEGGGGEFBAEHGHBFF2EEEDHHHHGGAEEEGFHFHHHH>EC?EGGGGGGGHHHHGGGGHGHHHGGGGDD/>BDFBGHFHDH?G??GGF?FG@DGCCC<GHHHHHHGHG.CDGGGGHGHHGGGG/=0;AFGGGGG@-ABGFB?BFBBFFBFF/BFFFFFFFFFFFFFFFFFBADFFFFF/ADDFBFFFFFFFFFFFB9A/..BDBFFFF;BFF//;.;FBF/;FFF/;;EF
@M05620:37:000000000-D9766:1:1101:19348:7118 1:N:0:44
AGTGCCAGCTCTCCATCGCACAGGGGACCCAGGGCCTGGCCCCTCCATCCAGAAAACCTATGACCTCACCCGCTACCTGGAGCACCCACTCCGCAGCTTGGCTGGGACCTATGTGAGTATCCAGCGTAGGAATCTGGGAGTTGGGGAGGAGTGAGGAGTTGGGGAAAGACAGTCCTAACCGTGGAGGGTTCTGGTAAATGATGGGGTGAGGAGGGGCTCTTTGGCTACCACCAGTCCCCCAGTCTGGAATA
+
>A>>>FFF?FFFG1FGGGGCECHCG?AAAEGCAAEE/FHHAGGFGGHHHHHHFHHGHFHFGGFHHDFGHFFFG>>FHHFGBBGHHH/??GHCEFGCEHFHGHH/E/BBE0BBFHHHH1BF2B>GHGGC//@@FDHHBG0?EGGG-@.A-<<CH0GHB.GHHHCGGCEGBHFGHHGHHHGGGAEG?EFGEGGG0C=BFGGGFFFFGBF@FFFFF-;;@@FFFFFFF//;BBFA--;B9/;B-9/BFFF//9;
@M05620:37:000000000-D9766:1:1101:16649:7121 1:N:0:44
AGTGCCAGCTCTCAATCGCACAGGGGACCCAGGGCCTGGCCCCTCCATCCAGAAAACCTATGACCTCACCCGCTACCTGGAGCACCAACTCCGCAGCTTGGCTGCGCCATATGTGAGGATCGAGCGTAGGAATCTGGGAATTGGGGAAGAGTGCAGAGTTGAGGAAAGCCAGTCCTAAACGAGGAGGGATCTGGTAAATGATGGGGTGAGAAGGGGCTCTTTGGCTCCCACCAGTCCCCCTGTCTGGTCTA
+
AAAABFFFAFFFGGGGGGGGGGHHGGGGGGDGFAEGGGHHHHGFFGHHHHBGFHHHHGHFHHHHHHHCGGFEGGGGHHHHHHHHHHHHGHHHGGEGGHHHEFHF///??/23BF33?0BCG///?@///??1CG1110010111>@E.>GG0000==.0<D0//0//./;/.;:BF000:..9;-;A?.;AFGGFBFBFFBBBBEGA-.9/9/.9->=.9FFFFFFBE.9AA.AFFFFEDFFFFFE/FBF/
@M05620:37:000000000-D9766:1:1101:17306:7127 1:N:0:44
ACCACACCTTCTACAATGAGCTGCGTGTGGCTCCCGAGGAGCACCCCGTGCTGCTGACCGAGGCCCCCCTGAACCCCAAGGCCAACCGCGAGAAGATGCCCAGGTGAGTGGCCCGCTACCTCTTCTGGTGGCCGCCTCCCTCCTTCCTGGCCTCCCGGCGCTGCGCCCTTTCTCCCTGGTTCTCTCTTCTGCCGTTTTCCGTAGGACTCTCTTCTCTGACCTGAGTCTCCTTTGGAACTCTGCAGGTTCTA
+
BBBBBBBBFFFFGGGGGGGGGFHFGEGEGGHHHGGGGGGGGHHHHGGGGGGGHHHHHHHGGGGGGGGGGGGHHHHGGGGHGHHHHGGGGGGGGGHHHHHHGFHFHEFHHHCFHE-@@->FGGHFFHHFGH?GC@DCAGHFFCAG0FBFG/F9CFGFGA---9-;9BFDFFF9/:/;BFEFB:9:/9B9:9BFFFFFFEFF./.A9//9/9;FB///:B/FBFF;:9//;/FFBFFFF//9:/99FFF/9B/
@M05620:37:000000000-D9766:1:1101:18261:7143 1:N:0:44
AGTGCCAGCTCTCAATCGCACAGGGGACCCAGGGCCTGGCCCCTCCATCCAGAAAACCTATGACCTCACCCGCTACCTGGAGCACCAACTCCGCAGCTTGGCTGGGACCTATGTGAGTATCCAGCGTAGGAATCTGGGAGTTGGGGAGGAGTGAGGAGTTGGGGAAAGACAGTCCTAACCGTGGAGGGTTCTGGTAAATGATGGGGTGAGGAGGGGCTCTTTGGCTCCCACCAGTCCCCCTGTCTGGTCTA
+
ABABCFFFDFFFGGGGGGGGGGHGGGGGGGHHGGGGGGHHHHGHGGHHHHHHHHHHHGHHHHHHHHHHHHHGGEGGHHHHGGHHHHFGFHHHGGGGGHHHGHHGGGHHGHHHHHHHHHHHHHHHHGGGGGHHHHHHHHHGGHHHGGGGGGEGHGHHHGHHHHGGGGHHHHHHHHHHHHHHGGGGGGGGFGGGGGFGGGGGHHGGGGFFFFFFFFFFFFFFFFFFFFFFFFFFFFFFFFFFFFFFHHFFFFB
@M05620:37:000000000-D9766:1:1101:12771:7164 1:N:0:44
ACCACACCTTCTACAATGAGCTGCGTGTGGCTCCCGAGGAGCACCCCGTGCTGCTGACCGAGGCCCCCCTGAACCCCAAGGCCAACCGCGAGAAGATGCCCAGGCGAGTGGCCCGCTACCTCTTCTGGTGGCCGCCTCCCTCCTTCCTGGCCTCCCGGCGCTGCGCCCTTTCTCACTGGTTCTCTCTTCTGCCGTTTTCCGTAGGACTCTCTTCTATGACCTGAGTCTCCTTTGGAACTCTGCAGGTTCTA
+
CCCCCCCCFFFFGGGGGGGGGGHHGFGGHGHHHGGGGGGGGHHHHGGGGFGGHHGHHHHGGGGGGGGGGGGHHHHGGGGHGGHHHGGGGGGGGGHHHHHHHGH///>A@.<FHHGGGG-<G0DGHHBGH/EHHGGGGGGEGGGGGGGGGG.CGGGGG-:-;DFFFFFFFFFFFFFFFFFFFFFFFFFFFFFFFFFFFFFFFFFFF/BFFF/FFFFFFF/FFFFBFFFFFFFFFFFFFFFFFFFFFF.FFFB
@M05620:37:000000000-D9766:1:1101:23666:7166 1:N:0:44
ACCACACCTTCTACAATGAGCTGCGTGTGGCTCCCGAGGAGCACCCCGTGCTGCTGACCGAGGCCCCCCTGAACCCCAAGGCCAACCGCGAGAAGATGCCCAGGTGAGTGGCCCGCTACCTCTTCTGGTGGCCGCCTCCCTCCTTCCTGGCCTCCCGGCGCTGCGCCCTTTCTCACTGGTTCTCTCTTCTGCCGTTTTCCGTAGGACTCTCTTCTCTGACCTGAGTCTCCTTTGGAACTCTGCAGGTTCTA
+
CCDCCCCDFFFFGGGGGGGGGGHHGGGEFGHHHGG2EFGGGHGHHGGGFGGGHHHHHHHGGGGGGGGGGGGHGHHGGGGHGHHHHGGGGGGGGGHHHHHHHHHGHHHHHHGGHHGGGGGHHHHHHHHHHHGHHGGGGGHGHHGHHGGGGGGGGGGGGG-AFFFFFFFFFFFFFFFHHHFFFFFFHFFHHHHFFFFFFFFFFFFFFFFFFFFFHHHFHFFFFHFFFFFFHFFFFFFFFFFFFFFHFFFFFFF
@M05620:37:000000000-D9766:1:1101:16237:7167 1:N:0:44
AGTGCCAGCTCTCAATCGCACAGGGGACCCAGGGCCTGGCCCCTCCATCCAGAAAACCTATGACCTCACCCGCTACCTGGAGCACCAACTCCGCAGCTTGGCTGGGACCTATGTGAGTATCCAGCGTAGGAATCTGGGAGTTGGGGAGGAGTGAGGAGTTGGGGAAAGACAGTCCTAACCGTGGAGGGTTCTGGTAAATGATGGGGTGAGGAGGGGCTCTTTGGCTCCCACCAGTCCCCCTGTCTGGTCTA
+
AA>AAFFFBFFFGGGGDFGFGEHCFGGGGGCHEFGGAFHHFHGGGGEHGGGHF3FGHGHHHFFHHFHFHHHGG@EEHFHHHFGHHHHHGHHGGGGGGFHFEHHGGGHHGHHHHHHHHHHHHGHHHGGGGGHHHHHHHHHGGHHHGGGGGGGGHHHHHGHGHHGGGGHHHHGHHHGHHHHHGGGGGGGGGGGGGGFFGGGGGGGGGGFBFFFFFFBBBBFFFFFFFFFFFFFFFFFFFFFFBFFFFFFFFFB
@M05620:37:000000000-D9766:1:1101:26090:7174 1:N:0:44
ACCACACCTTCTACAATGAGCTGCGTGTGGCTCCCGAGGAGCACCCCGTGCTGCTGACCGAGGCCCCCCTGAACCCCAAGGCCAACCGCGAGAAGACGCAGGGGCGTGGCCCGCTACCTCTTCTGGTGGCCGCCTCCCTCCTTCCTGGCCTCCCGGAGCTGCGCCCTTTCTCCCTGGTTCTCTCTTCTGCCGTTTTCCGTAGGACTCTCTTCTCTGCCCTGCGTCTCCTTTGGAACTCTGCCGGTTCTAGA
+
CCCCCCCCFFFFGGGGGGGGGGHHGGGEEGHHHGGGGGFGGHDHHGGGGGFGHHGHHGHGGGGGGGGGGGGHFHHGGGGHGHGHHGGGDGGGGGHGB/<@AC/A/<<<--CHDCCCGHHHHHGFGH;BDFG?-C?AEGFFGGGGGF0BFFFFFFFF--;:FF9BFFFFF0090BFB.0:0;9BFFFFFBFFA.AFEBFDFFADEFBFFBFFFFFFF0BFFA.-A@?FFFFFB/00:0;F0:09@;DEB0BF
@M05620:37:000000000-D9766:1:1101:16695:7174 1:N:0:44
ACCACACCTTCTACAATGAGCTGCGTGTGGCTCCCGAGGAGCACCCCGTGCTGCTGACCGAGGCCCCCCTGAACCCCAAGGCCAACCGCGAGAAGATGCCCAGGTGAGTGGCCCGCTACCTCTTCTGGTGGCCGCCTCCCTCCTTCCTGGCCTCCCGGAGCTGCGCCCTTTCTCATTGGTTCTCTCTTCTGCCGTTTTCCGTAGGACTCTCTTCTCTGACCTGAGTCTCCTTTGGAACTCTGCAGGTTCTA
+
DDDDDDCDFFFFGGGGGGGGGGHHGGGGHGHHHGGGGGGGGHHHHGGGGGGGHHHHHHHGGGGGGGGGGGGHHHHGGGGHGHHHHGGGGGGGGGHHHHHHHHHGHHHHHHGGHHGGGGGHHHHHHHHHHHGHHGGGGGHGHHGHHGGGGGGGGGGGGG9DGGGGGGFFFFFFFFFFFFFFFFFFFFFFFFFFFFFFFFHFFFFFFFFFFFFFHHHFFFFFFFFFFFFFFFFFFFFFFFFFFFFFFFFFFFB
@M05620:37:000000000-D9766:1:1101:5685:7183 1:N:0:44
ACCACACCTTCTACAATGAGCTGCGTGTGGCTCCCGAGGAGCACCCCGTGCTGCTGACCGAGGCCCCCCTGAACCCCAAGGCCAACCGCGAGAAGATGACCCAGGTAGGTGCCCGCCACCTCCTCTTGGGGCCCGCCTCCCCCTTCCCGGCCCTCCCGGGCTGCCCCCCTTCCTACCGGGTTCCCCCTCCTGCGGTTTCCCGAGGAACTCTCTCTCCTACCTGACGCCCCCTTTGGAATTCTCAGGGTCTT
+
CCCCDDDAFFFFGGGGGGGGGGHHGGGBFGHHHGFGFGGGGHHHHGGEFGGGHHGHHGGEFGGGGGGGGGGHHHHGGGGHGHHHHGGGGG?CFGHGHHBHH2/?/11?/1?1FG/---.>00.</00<0.A.<--;-.;C..=-;/;/.;-;-.;C.;--9-....;@-;F//000.-;-D..00/.;../0;--;CF0B0..-;-/.0000;000/000;00//;.--;-@F0B/B:0000000;.;//0
@M05620:37:000000000-D9766:1:1101:22153:7185 1:N:0:44
ACCACACCTTCTACAATGAGCTGCGTGTGGCTCCCGAGGAGCACCCCGTGCTGCTGACCGAGGCCCCCCTGAACCCCAAGGCCAACCGCGAGAAGATGCCCAGGTGAGTGGCCCGCTACCTCTTCTGGTGGCCGCCTCCCTCCTTCCTGGCCTCCCGGCGCTGCGCCCTTTCTCACTGGTTCTCTCTTCTGCCGTTTTCCGTAGGACTCTCTTCTCTGACCTGAGTCTCCTTTGGAACTCTGCAGGTTCTA
+
CCCDCCCDFFFFGGGGGGGGGGHHGGGEDGHHHGGGGGGGFHHHHGGGGGGGHHGHHHHGGGGGGGGGGGGHHHHGGGGHGGHHHGGGGGGGGGHHHGHHHHHGHHHHHHGGHHGGGGGHHHHHHHHHHHGHHGGGGGHGHHGHHGGGGGGGGGGGGG-CGFFFFFFFFFFFFFFFHHFFFFFFFFFFFFFFFFFFFFHFFFFFFBFFFFFFHFFFFHFFFFFFFFFFFFFFFFFFFFFFFFFFFFFFFFB
@M05620:37:000000000-D9766:1:1101:5666:7191 1:N:0:44
ACCACACATTCTACAATGCGCTGCGTGGGGCTCGCGAGGAGCACCCCTTGCTGCTGACCAAGGCCCCCCTGAACCCCAAGGCCAACCGCGCGAAGATGCCCAGGTGAGTGGCCCGCTACCTCTTCTGGTGGCCGCCTCCCTCCTTCCTGGCCTCCCGGCGCTGCGCCCTTTCTCACTGGTTCTCTCTTATGCCGTTTTCCGTAGGACTCTCTTCTCTGACCTGAGTCGCCTTTGGAACTCTGCAGGTTCTA
+
A>AA>AA34BBDABBBGGBAEFGGGEE22ABABAAA0AAEAF1BBB>?BBBFFHHHGFG3?1EBGFGEGE/F3FGEEEGHGHFGEEDC>B>>CCG/?GGHFHHGFHFGHHGGHGGGG?CHHHHHCGHHGHGAGGCAGEEGGGGGGBFFFFFGGGGGGG9;BDFFFFFFFFFFFFFFFFFFF/FFFFFF/9;BFFDFFFFFFFADFBFFFFFFFFF/;B9;BFF/;99--9ADFFFFFFFFFFFFFFFFFF/
@M05620:37:000000000-D9766:1:1101:16690:7193 1:N:0:44
ACCACACCTTCTACAATGAGCTGCGTGTGGCTCCCGAGGAGCACCCCGTGCTGCTGACCGAGGCCCCCCTGAACCCCAAGGCCAACCGCGAGAAGATGCCCAGGTGAGTGGCCCGCTACCTCTTCTGGTGGCCGCCTCCCTCCTTCCTGGCCTCCCGGAGCTGCGCCCTTTCTCATTGGTTCTCTCTTCTGCCGTTTTCCGTAGGACTCTCTTCTCTGACCTGAGTCTCCTTTGGAACTCTGCAGGTTCTA
+
AAAAAAAACFFFGGGGGGEDGGHHGGGEFEGGHCFGGGG?EHCHFGGGCEGGHG1FFHGGEEEEGGGGGGEG1GHGGGEGGHHHCFEGGGGGGGHHH1GFGFEEHFHHFHGEHHGGGGGHHHHHHHHHDGGHFCGGGGHGHHGHHGGGGGGGGGGGGG?@@GFF-AF@@FFFFFFFFFFFFFFFFFFFEF/FF@FFFFFFFFFFFFFFFFFFFFFFBBFFBBFFFFF/FFFFFFFFEFFFFBBFFFFFFFB
@M05620:37:000000000-D9766:1:1101:8217:7205 1:N:0:44
ACCACACCTTCTACAATGAGCTGCGTGTGGCTCCCGAGGAGCACCCCGTGCTGCTGACCGAGGCCCCCCTGAACCCCAAGGCCAACCGCGAGAAGATGAAGGTGAGTGGCCCGCTACCTCTTCTGGTGGCCGCCTCCCTCCTTCCTGGCCTCCCGGAGCTGCGCCCTTTCTCCCTGGTTCTCTCTTCTGCCGTTTTCCGTAGGACTCTCTTCTCTGCCCTGCGTCTCCTTTGGACCTCTGCAGGTTCTAGA
+
BBBBBBBAFFFFGGGGGG5BFAGCEEEBFEHHHGGGGGGFGHGHHGGEGEGGHHHHHHHAEFGGGEEGGGGGHGHGGGGHFHHFGGG@CF<>@BCFGFHGHH<F??FGFFHEGGGCGGGGFDHFHG<GDHHGG-CFAEHHGHHH;<0;AFBFEEGG?DGGFGGCEFFFFFFF/;FFEFFFFFFFFFFFFFFFADFFFFFFFFDFBFFFFFFFFFFFFFFBF.9DFFFFF/FFF//;FFFFF/;AFF/;/;;
@M05620:37:000000000-D9766:1:1101:22469:7207 1:N:0:44
ACCACACCTTCTACAATGAGCGGCGTGTGGCTCCCGAGGAGCACCCCGTGCTGCTGACCGAGGCCCCCCTGAACCCCAACGCCAACCGCGAGAAGATGCCCAGGTGAGTGGCCCGCTACCTCTTCTGGTGGCCGCCTCCCTCCTTCCTGGCCTCCCGGCGCTGCGCCCTTTCTCACTGGTTCTCTCTTCTGCCGTTTTCCGTAGGACTCTCTTCTCTGACCTGAGTCTCCTTTGGAACTCTGCAGGTTCTA
+
AAAABBBBFFFFGGGGFGGDG2EEGEEE2ACHCFFEGGGE?CE1AFGG?EG1DFBFBFFGGEC@GGECEEEG3GH//??/?<BFGAABCGGCDFHC1F1FHCFCGHGCDGEGHHGGGGGHHHHHHHHHHBFHH@GGGGGGGGGGGGGGFFFFFFGFD;9BB;BFB?FBBFFFFFFFFFFFFBBFFFFFFFFFFBDDFFFFFFFDDFFFFFFFFFFFFF/FFFF9FBBFFFFFFFFFFFFBBFFFFFFFFFF
@M05620:37:000000000-D9766:1:1101:20604:7213 1:N:0:44
AGTGCCAGCTCTCAATCGCACAGGGGACCCAGGGCCTGGCCCCTCCATCCAGAAAACCTATGACCTCACCCGCTACCTGGAGCACCAACTCCGCAGCTTGGCTGGGACCTATGTGAGTATCCAGCGTAGGAATCTGGGAGTTGGGGAGGAGTGAGGAGTTGGGGAAAGACAGTCCTAACCGTGGAGGGTTCTGGTAAATGATGGGGTGAGGAGGGGCTCTTTGGCTCCCACCAGTCCCCCTGTCTGGTCTA
+
CCBBCFFFDFFFGGGGGGGGGGHHGGGGGGHHGGGGGGHHHHGHGGHHHHHHHHHHHGHHHHHHHHHHHHHGGGGGHHHHHHHHHHHHGHHHGGGGGHHHGHHGGGHHGHHHHHHHHHHHHHHHHGGGGGHHHHHHHHHGGHHHGGGGGGGHHHHHHGHHHHGGGGHHHHHHHHHHHHHHGGGGGGGGCFGGGGFGFGGGGGGGGGFFFFFFFFFFFFFFFFHFFFFFFFFFFFFFFFFFFFFFHHFFFFF
@M05620:37:000000000-D9766:1:1101:8650:7224 1:N:0:44
ACCACACCTTCTACAATGCGCTGCGTGTGGCTCCCGAGGAGCACCCCGTGCTGCTGACCGAGGCCCCCCTGAACCCCAAGGCCAACCGCGAGAAGACGGATGCGTGTGGTCCGCTCCGTCTTCTGGTGGCCGCCTCCCTCGTTCCTGGCCTCCCTGTGCTGCGCCCTTTCTCCCTGGTTCTCTCTTCTGCCGTTTTCCGTTGGACTCTCTTCTCTGCCCTGCGTCTCCTGTGCTACCCTGCCGGTTCTCGA
+
AAAAAAAAFFFFGGGGGG1AF0FEGEEBAAGHCAFECEGGGHHHHGGEEEGGFHGHHHH/EECGGGGGGGGHHFHGGGGHGGHHHGGCGG/</?FF0//?//0/><>G.><<--.-C.<CHEH0C00;.;C---9C?EFF-.:.=;F/.;9FAE/C09000/;--;@FFFFFFF9/-9;;BBBF/B/;FBF@9BBFBBAB/A9BBB///;:BFFFBB/A9-;-9;BF//;FF///9-99;9-9;9AA9/-9
@M05620:37:000000000-D9766:1:1101:13545:7224 1:N:0:44
AGTGCCAGCTCTCAATCGCACAGGGGACCCAGGGCCTGGCCCCTCCATCCAGAAAACCTATGACCTCACCCGCTACCTGGAGCACCAACTCCGCAGCTTGGCTGGGACCTATGTGAGTATCCAGCGTAGGAATCTGGGAGTTGGGGAGGAGTGAGGAGTTGGGGAAAGACAGTCCTAACCGTGGAGGGTTCTGGTAAATGATGGGGTGAGGAGGGGCTCTTTGGCTCCCACCAGTCCCCCTGTCTGGTCTA
+
BBAABFFFCFFFGGGGGGGGGGHGGGGGEGHHCEGGGGHHHHGHGGHHHHHHEHHHHGHHHHFHHHHHHHHGGEGGHHHHHGHHHHHHGHHGGGGGGHHHGEHFGGHHG?GHHH3FHHHHHHHHHGGGF<GHHHHHHHHGGHHHGGGGGDEGHHG.CAGHHH@FEFHHHHHBGHBGHHHHGGGGGFGGCFGGGGFFGGGFGGGGGGFFFFFFFFF-@>FFFFFFFFFFFFFFFAFFFF.D-;FFFBF/;B/
@M05620:37:000000000-D9766:1:1101:18068:7229 1:N:0:44
ACCACACCTTCTACAATGAGCTGCGTGTGGCTCCCGAGGAGCACCCCGTGCTGCTGACCGAGGCCCCCCTGAACCCCAAGGCCAACCGCGAGAAGATGCCCAGGTGAGTGGCCCGCTACCTCTTCTGGTGGCCGCCTCCCTCCTTCCTGGCCTCCCGGCGCTGCGCCCTTTCTCACTGGTTCTCTCTTCTGCCGTTTTCCGTAGGACTCTCTTCTCTGACCTGAGTCTCCTTTGGAACTCTGCAGGTTCTA
+
CCCCCDDDFFFFGGFGGGGGGGHHGGGBAEHGHGGGGGGGFHHHHGGGGGGGGHGHHHGGGGGGGGGGGGGHHHHGGGGHGHHHHFGGGGDGGGHGGHGHHHHGHGHHHGGGHHGGGGGHHHHHHHGHHHGHHCGGGGHGHHGHHGGGGGGGGGGGGG-AFAFFFFFFFFFFFFFFFFFFFFFFFFFFFFFFFFFFFFFFFFFFFFFFFFFFFFFFFFFFFFFFFFFFFFFFFFFFFFFFFFFFFFFFFFB
@M05620:37:000000000-D9766:1:1101:10709:7231 1:N:0:44
AGTGCCAGCTCTCAATCGCACAGGGGACCCAGGGCCTGGCCCCTCCATCCAGAAAACCTATGACCTCACCCGCTACCTGGAGCACCAACTCCGCAGCTTGGCTGGGACCTATGTGAGTATCCAGCGTAGGAATCTGGGAGTTGGGGAGGAGTGAGGAGTTGGGGAAAGACAGTCCTAACCGTGGAGGGTTCTGGTAAATGATGGGGTGAGGAGGGGCTCTTTGGCTCCCACCAGTCCCCCTGTCTGGTCTA
+
CCBCCFFFDFFFGGGGGGGGGGHGGGGGGGHHFGGGGGHHHHGHGGHHHHHHHHHHHGHHHHHHHHHHHHHGGGGGHHHHGHHHHHHHGHHHGGGGGHHHGHHGGGHHGHHHHHHHHHHHHHHHHGGGGGHHHHHHHHHGGHHHGGGGGGGHHHHHHGHHHHGGGGHHHHHHHHHHHHHHGGGGGGGGCFGGGGFFGGGGGGGGGGFFFFFFFFFFFFFFFHHFFFFFFFFFFFFFFFFFFFFFHFFFFFF
@M05620:37:000000000-D9766:1:1101:9391:7232 1:N:0:44
ACCACACCTTCTACAATGAGCTGCGTGTGGCTCCCGAGGAGCACCCCGTGCTGCTGACCGAGGCCCCCCTGAACCCCAAGGCCAACCGCGAGAAGATGCCCAGGTGAGTGGCCCGCTACCTCTTCTGGTGGCCGCCTCCCTCCTTCCTGGCCTCCCGGAGCTGCGCCCTTTCTCACTGGTTCTCTCTTCTGCCGTTTTCCGTAGGACTCTCTTCTCTGACCTGAGTCTCCTTTGGAACTCTGCAGGTTCTA
+
BBAABAAAFFFFGFGGGGGGGGHGEEEFDGHHFBFE?EE2AGGHHGGGEEGG5FFBGHHG>E?FFEEGGGG23BFFGG/FCGHH/FA/CCCC//22?F2GFB/?1?10?FACGH-<<<CFFHFHH0<0D/AGF?CGGGHGGBEGHFGGBFFGGFGG.---9.9B-9AD;FFFFF/BBF.BFBFF/BFFFFBFFFDFFFFFDFA.A/B/FFFBFF/;99BFFFF/.9B/BFBFBFBFBB9/B9F/9F.9B//
@M05620:37:000000000-D9766:1:1101:22337:7235 1:N:0:44
AGTGCCAGCTCTCAATCGCACAGGGGACCCAGGGCCTGGCCCCTCCATCCAGAAAACCTATGACCTCACCCGCTACCTGGAGCACCAACTCCGCAGCTTGGCTGGGACCTATGTGAGTATCCAGCGTAGGAATCTGGGAGTTGGGGAGGAGTGAGGAGTTGGGGAAAGACAGTCCTAACCGTGGAGGGTTCTGGTAAATGATGGGGTGAGGAGGGGCTCTTTGGCTCCCACCAGTCCCCCTGTCTGGTCTA
+
ABBABFFFCFFFGGGGGGGGGGHHGGGGGGHHGGGGGGHHHHGHGGHHHHHHGHHHHGHHHHHHHHHHHHHGGGGGHGHHHHHHHHHHGHHHGGGGGHHHGHHGGGHHGHHHHHHHHHHHHHHHHGGGGGHHHHHHHHHGGHHHGGGGGGGHHHHHHGHHHHGGGGHHHHHHHHHHHHHHGGGGGGGGFGGGGGGGGGGGGGGGGGFFFFFFFFFFFFFFFFFFFFFFFFFFFFFFFFFFFFFFFFFFFFF
@M05620:37:000000000-D9766:1:1101:19939:7238 1:N:0:44
ACCACACCTTCTACAATGAGCTGCGTGTGGCTCCCGAGGAGCACCCCGTGCTGCTGACCGAGGCCCCCCTGAACCCCAAGGCCAACCGCGAGAAGATGCCCAGGTGAGTGGCCCGCTACCTCTTCTGGTGGCCGCCTCCCTCCTTCCTGGCCTCCCGGCGCTGCGCCCTTTCTCACTGGTTCTCTCTTCTGCCGTTTTCCGTAGGACTCTCTTCTCTGACCTGAGTCTCCTTTGGAACTCTGCAGGTTCTA
+
CCCCCCCDFFFFGGGGGGGGGGHHGEGEDFHHHGGGGGEGGHHHHGGGFGGGHHGHHHGGGGGGGGGGGGGHGHHGGGGHGHHHHGGGGGGGGGHH2FHHHHHGHHHHHHGGHHGGGGGHHHHHHHGHHHGHHGGGGGHGHHGHHGGGGGGGGGGGGG-AGFFFFFFFFFFFFFFFFFFFFFFFHFFFFFHFFFFFFFFFFFFFFFFFFFFFFFFFFFFFFFFBFFFFFFFFFFFFFFFFFFFFFFFFFFF
@M05620:37:000000000-D9766:1:1101:19957:7246 1:N:0:44
ACCACACCTTCTACAATGAGCTGCGTGTGGCTCCCGAGGAGCACCCCGTGCTTCTGACCGAGGCCCCCCTGAACCCCAAGGCCAACCGCGAGAGGATGCCCAGGTGAGTGGCCCGCTACCTCTTCTGGTGGCCGCCTCCCTCCTTCCTGGCCTCCCGGAGCTGCGCCCTTTCTCACTGGTTCTCTCTTCTGCCGTTTTCCGTAGGACTCTCTTCTCTGACCTGAGTCTCCTTTGGAACTCTGCAGGTTCTA
+
>AAAA>AAFFFFGGGGGGGBGFHFGGGG4EFGFGGD2AE22F2FHGGGFGEF5DGHGHHGEE0EFEGEGGGB@FGFGGEFFHGHHFGEFCCBD/<0?FGCGCG/?1<FF1/FFGGG@-<FGH0DGDDG=C.CG-@DAEHAHH?GBFG00/99FFGGG-9-9FCF?=DFFBFFB/BBF/99BF/9//BB//BFB-:AFF/FDBA;A/B/9/BFFFFBBFBFFF.9.9B//9BBF/////B///999;:;FF9
@M05620:37:000000000-D9766:1:1101:19341:7260 1:N:0:44
AGTGCCAGCTCTCAATCGCACAGGGGACCCAGGGCCTGGCCCCTCCATCCAGAAAACCTATGACCTCACCCGCTACCTGGAGCACCAACTCCGCAGCTTGGCTGGGACCTATGTGAGTATCCAGCGTAGGAATCTGGGAGTTGGGGAGGAGTGAGGAGTTGGGGAAAGACAGTCCTAACCGTGGAGGGTTCTGGTAAATGATGGGGTGAGGAGGGGCTCTTTGGCTCCCACCAGTCCCCCTGTCTGGTCTA
+
ABAABFFFBFFFGFGGGGGCGGHGGGEEEFHHAEFF2FHHFHGHGGHHHGHHFHHFHGHHHHHHHGHHHHHGG>EEHHFHBFGHHHFCFHHFEGGGFHDHGHHGGGHGGHGGHHHGHHHHHHHHHGGGGGHGFHGHGHGFGFHHGG<DG?CGHHHHHG/CHHGGGGHHHHHHHHHGHHHHGDECEGGGEGGGGGGGGGGGGGGGGGFFFFFFFFFFFFFFFFFBFFFFFFFFFFFFFFFFFFFFFFFFFFF
@M05620:37:000000000-D9766:1:1101:5912:7293 1:N:0:44
ACCACACCTTCTACAATGAGCTGCGTGTGGCTCCCGAGGAGCACCCCGTGCTGCTGACCGAGGCCCCCCTGAACCCCAAGGCCAACCGCGAGAAGATGCCCAGGTGAGTGGCCCGCTACCTCTTCTGGTGGCCGCCTCCCTCCTTCCTGGCCTCCCGGCGCTGCGCCCTTTCTCACTGGTTCTCTCTTCTGCCGTTTTCCGTAGGACTCTCTTCTCTGACCTGAGTCTCCTTTGGAACTCTGCAGGTTCTA
+
>>1>A?>AFFC1BGG1BBBBDDBFEEEEGEHGFFFBEEE/EHHHHGAE/AFAFABGHGGGGGGGCECGGGGHGFC?EGGCCGGFEFGEB@>B@CHGHFHHHHHF<G1FF1<FCFGGCCGHFFHHHHEH</CGHGGGF.:EHHGHHFGFFGFGGGEEG?--;-;B?@F@@FF/9BBFFFFFBFFFFFFBBFFFF@BBFFFFFFFFB/BFFFFFFFFBFB/BFF-B-//9BFFFFEFFFFF/FBFFF--/:B/
@M05620:37:000000000-D9766:1:1101:19321:7296 1:N:0:44
AGTGCCAGCTCTCAATCGCACAGGGGACCCAGGGCCTGGCCCCTCCATCCAGAAAACCTATGACCTCACCCGCTACCTGGAGCACCAACTCCGCAGCTTGGCTGGGACCTATGTGAGTATCCAGCGTAGGAATCTGGGAGTTGGGGAGGAGTGAGGAGTTGGGGAAAGACAGTCCTAACCGTGGAGGGTTCTGGTAAATGATGGGGTGAGGAGGGGCTCTTTGGCTCCCACCAGTCCCCCTGTCTGGTCTA
+
ABAABFFFBFFFGGGGGGGGGGHEGEFGGGDHDEEGFGHHHHGAEGHHHGHHHFGHHGGHHHHHHHHFHHHGG@EEHHHHFGHHHHAFFHHHGGFGGHHHGHHGGEHHGHGHG?DGGHHHHHHGHGDDGGHGHHFGGFCFCGHECCC@?AEFFFH.<AGHHCDGGGHHHHGFHHHGGFFGGGECAEDGG?FGGGGGGGGGEGGGGGFAEAF/DFAFFFFFFFFBBFFFFFFFFFFFBFFF;FFFBFBBFFF
@M05620:37:000000000-D9766:1:1101:12041:7324 1:N:0:44
ACCACACCTTCTACAATGAGCTGCGTGTGGCTCCCGAGGAGCACCCCGTGCTGCTGACCGAGGCCCCCCTGAACCCCAAGGCCAACCGCGAGAAGATGCCCAGGTGAGTGGCCCGCTACCTCTTCTGGTGGCCGCCTCCCTCCTTCCTGGCCTCCCGGCGCTGCGCCCTTTCTCACTGGTTCTCTCTTCTGCCGTTTTCCGTAGGACTCTCTTCTCTGACCTGAGTCTCCTTTGGAACTCTGCAGGTTCTA
+
AAAAAAAAFFFFGGGGFGBAF1FGG0ABAEGHCFFEEGGGGHHHHGGGCFGGHHGHHHHEEGCGGFGGGGGGHFHGGGGHEEHHHGGEGGC@@CHHGHGHHHHGHHHHHHGGHHGGGGGHHHHHHHHHHHGHGGGGGGHGHHGHHGGGGGGGGGGGGG-AA@@F@@F@@FFFFFFFFFFFFFFFFFFFFFFFF@BFFFFFFFFFFFFFFFFFFFFFFFFFFFFFFFFFFFFFFFFFFFFFFFFFFFFFFF;
@M05620:37:000000000-D9766:1:1101:10507:7332 1:N:0:44
AGGGCCAGCTCTCAATCGCACAGGGGACCCAGGGCCTGGCCCCTCCATCCAGAAAACCTATGACCTCACCCGCTACCTGGAGCACCAACTCCGCAGCTTGGCTGGGACCTATGCGTCTCCCGCGTGGGGGTCTGGGCGTTGGGGGGGGGTGCGGGGTTGGGGGCAGACAGTCCTAACCGTGGGGGGTTCTGGGGAATGTTGGGGGGAGGGGGGGGTCTTTGGGTCCCCCACGTGCCCCCGTGTGTGGTCTC
+
A11>A?>AAFC31FG31FFGGGCHG0AA00FGAB/BF//FG/EGGEHH1BGGH0GHEAGHHHHFEDBBGHHGG>EEHHHGFHHHHH0??GHGEGCGEHGHGHHGGGHHGHHHH1C?/?@1F/<>////-<<<G//C.<<A-.;C-;--;9;-;9-;99--@@-99-----/;////;---;--;-@9--:9/---;-///9:@?-@-@--;-@@9-;F/://-9;-;-B------;BF--9-;---9;BF/
@M05620:37:000000000-D9766:1:1101:20892:7352 1:N:0:44
AGTGCCAGCTCTCAATCGCACAGGGGACCCAGGGCCTGGCCCCTCCATCCAGAAAACCTATGACCTCACCCGCTACCTGGAGCACCAACTCCGCAGCTTGGCTGGGACCTATGTGAGTATCCAGCGTAGGAATCTGGGAGTTGGGGAGGAGTGAGGAGTTGGGGAAAGACAGTCCTAACCGTGGAGGGTTCTGGTAAATGATGGGGTGAGGAGGGGCTCTTTGGCTCCCACCAGTCCCCCTGTCTGGTCTA
+
A3>AADDFBFFFEGGGGCFGCFHHEGGGGGHHGGGGGEHCGHGHGGGGFHHFHH3GHGBGHHHHHHEHHHHGGEEGHHHHHHHACGHHGCFFFGGGEGFHGHHGGGHHGHHHHHHHHHHHHHHHHGGGGGHHHHHHHEFGGHHHGGFGGGGHHHHHHGHHHHCGGGHHHHHHHHHHHHHHGDGGGGGGEFGGGGGGGGGGGGGGGGFBFFFFFFBBBBFFFFFFFFFFFFFFFFFFFFFFBFFFFFEFFFF
@M05620:37:000000000-D9766:1:1101:18201:7358 1:N:0:44
AGTGCCAGCTCTCAATCGCACAGGGGACCCAGGGCCTGGCCCCTCCATCCAGAAAACCTATGACCTCACCCGCTACCTGGAGCACCAACTCCGCAGCTTGGCTGGGACCTATGTGAGTATCCAGCGTAGGAATCTGGGAGTTGGGGAGGAGTGAGGAGTTGGGGAAAGACAGTCCTAACCGTGGAGGGTTCTGGTAAATGATGGGGTGAGGAGGGGCTCTTTGGCTCCCACCAGTCCCCCTGTCTGGTCTA
+
AAAABFFFCFFFGGGGGGGGGGHHGGGGDGHHGGGGGBBGAGGHGGHHHHHHFHGHHGHHHHFHHHHHHHHGGFGGHHHHHGGGHHHHGHHHGGGGGHHHGHHGGGHHGHHHHHHHHHHHHHHHGGGGGCHHHHHHHHHGGHHHGGGGGGGHHHHHHGHHHHGGGGHHHHHHHHHHHHHHGGFGGGGGGGGGGGGGGGGGGGGGGGFFFFFFFFFFFFFFFFFFFFFFFFFFFFFFFFFFFFFFFFFFFFB
@M05620:37:000000000-D9766:1:1101:21516:7361 1:N:0:44
ACCACACCTTCTACAATGAGCTGCGTGTGGCTCCCGAGGAGCACCCCGTGCTGCTGACCGAGGCCCCCCTGAACCCCAAGGCCAACCGCGAGAAGATGCCCAGGTGAGTGGCCCGCTACCTCTTCTGGTGGCCGCCTCCCTCCTTCCTGGCCTCCCGGCGCTGCGCCCTTTCTCACTGGTTCTCTCTTCTGCCGTTTTCCGTAGGACTCTCTTCTCTGACCTGAGTCTCCTTTGGAACTCTGCAGGTTCTA
+
CCCDDDDDFFFFGGGGGGGGGGHHGGGGHGHHHGGGGGGGGHHHHGGGGGGGHHHHHHHGGGGGGGGGGGGHHHHGGGGHGHHHHGGGGGGGGGHHHHGHHFCFGFFC=DECGHCC@<CGHFDGFDDGHHGFHC@FDAGGGFGFHFFBBFEGFAEGAC-9ACBF=;DFAFFFFB00:0BFF099:B0FFBFFF>;DFFFFAB.9DB0B9909FFFFFF90B09/9;:B9F9FFFFFFFF000:00FFF009
@M05620:37:000000000-D9766:1:1101:18290:7374 1:N:0:44
ACCACACCTTCTACAATGAGCTGCGTGTGGCTCCCGAGGAGCACCCCGTGCTGCTGACCGAGGCCCCCCTGAACCCCAAGGCCAACCGCGAGAAGATGCCCAGGTGAGTGGCCCGCTACCTCTTCTGGTGGCCGCCTCCCTCCTTCCTGGCCTCCCGGAGCTGCGCCCTTTCTCACTGGTTCTCTCTTCTGCCGTTTTCCGTAGGACTCTCTTCTCTGACCTGAGTCTCCTTTGGAACTCTGCAGGTTCTA
+
AAAAAAAAFFFFGGGDDGG1G1E1EEGGHGFGEFGGGGGCFHFHHGGGEFFEGHHGHGFGCEGGGFGGGGGFHFGGGGGGFGHHHGGGGCC?@?0FDFFHHGHAGCGHHB<FFHCGGCGHHHHHHHHGGHCGHCGGGCHGHHAHHGGGGB?FFFGGG@-;-CBFGGF@@FFFFFFFFFFFFFFFBFFFFFFFB?ABBEFFFFFA9/9BBFFFFFF/FFFFFFEFFFFBFFFBFFFBFFFB/9FFF?A/FF9
@M05620:37:000000000-D9766:1:1101:21309:7379 1:N:0:44
ACCACACCTTCTACAATGAGCTGCGTGTGGCTCCCGAGGAGCACCCCGTGCTGCTGACCGAGGCCCCCCTGAACCCCAAGGCCAACCGCGAGAAGATGCCCAGGTGAGTGGCCCGCTACCTCTTCTGGTGGCCGCCTCCCTCCTTCCTGGCCTCCCGGCGCTGCGCCCTTTCTCACTGGTTCTCTCTTCTGCCGTTTTCCGTAGGACTCTCTTCTCTGACCTGAGTCTCCTTTGGAACTCTGCAGGTTCTA
+
BBCCCCCCFFFFGGGFGGGGGGHHGGGFDEHHHGGGGGGCDHHHHGGGFGGGHHGHHGHGGGGGGGGGGGGHHHHGGGGHGHHHHGGGGGGGGGHHHHHHHEHGHHHHHHGGHHGGGCGHHHHHHHHHHHGHHGGGGGHGHHGHHGGGGGGGGGGGGG-CDFFFFFFFFFFFFFFFFFFFFFFFFFFFFFFFFFFFFFFFFF?FFFFFFFFFFFFFFFBFFFFBBFFFFFFFFFFFFFFFFFFFFFFFFFF
@M05620:37:000000000-D9766:1:1101:23071:7403 1:N:0:44
AGTGCCAGCTCTCAATCGCACAGGGGACCCAGGGCCTGGCCCCTCCATCCAGAAAACCTATGACCTCACCCGCTACCTGGAGCACCAACTCCGCAGCTTGGCGGTGACCTATGTGAGTATCCAGCGGAGGAATCTGGGAGTTGGGGAGGAGTGAGGAGTTGGTGAAAGACAGTCCTAACCTTGGAGGGTTCTGGTAAATGATGGTGCGAGGAGGGGCTCTTTGGCTCCCACCATTCCCCCTGTCTGGTCTA
+
AAAABFFFAFFFGGGGGFFFGGFHGEGEFE2EF2BEFFF2CGGCFGHH5F3FGH3B3E3AGHFGGHH3F11EFEEFH3FBBFHGHGGHGGFHGG/EEBGHEH//<//BG3B322@GD@F>F22<2//>>AE<GH111>>F.><1<-<C-..=CC0;C.:/0/:;00C0//;/;0F000CF0F0/0;.-;FG009;0;/;F//;////-;--99.-99B9/;//;B9/...9;9/;/;/9;BF9F/;;;B;/
@M05620:37:000000000-D9766:1:1101:21075:7430 1:N:0:44
AGTGCCAGCTCTCAATCGCACAGGGGACCCAGGGCCTGGCCCCTCCATCCAGAAAACCTATGACCTCACCCGCTACCTGGAGCACCAACTCCGCAGCTTGGCTGGGACCTATGTGAGTATCCAGCGTAGGAATCTGGGAGTTGGGGAGGAGTGAGGAGTTGGGGAAAGACAGTCCTAACCGTGGAGGGTTCTGGTAAATGATGGGGTGAGGAGGGGCTCTTTGGCTCCCACCAGTCCCCCTGTCTGGTCTA
+
BAAABFFF?FFFGGGGGGGGGFHCGEEEGGHHGGGGFGHHAGGHGGHH5FFGFHHGGEHFG3DFHFEGHH1>E/>ECGGGGEHHHG1FEHHHFGGGEFHGEGHGFGHHGHHHHHGHHHHHHHHHHGGGGGHGHHHHHH0FDGHHGG.CGECFGFHG<EHHHHGGFGAGFHHGHHHHFHHHGGGG9EFGGGGGFGFFFFGGFGGGGGDBFFFBDFFFFFFFFFFFFFFFFFFFFFFFFFFFFFFFFFFFFFB
@M05620:37:000000000-D9766:1:1101:19637:7432 1:N:0:44
ACCACACCTTCTACAATGAGCTGCGTGTGGCTCCCGAGGAGCACCCCGTGCTGCTGACCGAGGCCCCCCTGAACCCCAAGGCCAACCGCGAGAAGATGAAGGTGCGTGGCCCGCTACCTCTTCTGGTGGCCGCCTCCCTCCTTCCTGGCCTCCCGGAGCTGCGCCCTTTCTCCCTGGTTCTCTCTTCTGCCGTTTTCCGTAGGACTCTCTTCTCTGCCCTGCGTCTCCTTTGGAACTCTGCCGGTTCTAGA
+
DDDDDDCDFFFFGGGGGGGGGGHHGGGECFHHGGGGGGGGGHHHHGGGGGGGHHGHHHHGGGGGGGGGGGGHGHHGGGGHGHHHHGGGGGDGGGHHHHHHHGHH1>FFGGHHGGGGGHHHHHHHHHHHGHHGGGGGHGHHGHGGGGBFGGGGGGGG-DGGGGGFFFFFFFFFBFFF?FFFFFFFFFFFFFFF;DFFFFFFFFFFFFFFFFFHHFFFFFFFFFFFFFFFFFHHFF0:FFFFF:CFCDFF0;;
@M05620:37:000000000-D9766:1:1101:5150:7450 1:N:0:44
AGTGCCAGCTCTCCAGCGCACAGGGGACCCAGGGCATGGCCCCTCCATCCAGAAAACCTATGACCTCACCCGCCACCTCGAGCACCCCCTCCGCAGATCGGCTGGGACCTCTGTGCGTATCCCGCGTCGGCCTCTGGGCGTTGGGGCGGCGTGCGGCGTTGGGGCCAGCCCGTCCTACCCGTGGCGGGTTCTGGTAAATGCTGGGGTGAGGCGGGGCTCTTTGGCTCCCACCAGTCCCCCTGTCTGGTCTA
+
>>11>BDCAFFFGGG1BAAAAABFF00A00AB//B/0BFGAGGEFGGFFB1B10B0BEFE1B2FG1BFGFF>>//BFG0??/?EGGG/>>??<E/E/B1?//C///????1??>21?F//?11?>C@<A-<.CGGGEFE---@.ACGG@--;--@@@9@9@F@@-@-AEA99;ABF/9AA-AB@>@-@@FFFFF9/9/B//FFFF@F@-A---@@;>@FFFFFFFBFEE-AB-ABBF/EF@FFFFFBFBFB
@M05620:37:000000000-D9766:1:1101:13479:7460 1:N:0:44
AGTGCCAGCTCTCAATCGCACAGGGGACCCAGGGCCTGGCCCCTCCATCCAGAAAACCTATGACCTCACCCGCTACCTGGAGCACCAACTCCGCAGCTTGGCTGGGACCTATGTGAGTATCCAGCGTAGGAATCTGGGAGTTGGGGAGGAGTGAGGAGTTGGGGAAAGACAGTCCTAACCGTGGAGGGTTCTGGTAAATGATGGGGTGAGGAGGGGCTCTTTGGCTCCCACCAGTCCCCCTGTCTGGTCTA
+
ABABCFFFCFFFGGGGGGGGGGHGGGGGGGHHFGGGGGHHHHGHGGHHHHHHHHHHHGHGHHHHHHHHHHHGGGGGHHHHHG2?FGHHGHHHGGGGGHHHGGHGGGHHGHHHHHHHHHHHHHHHHGEGGGHHHHHHHHHGGHHHGGGGGGGHHHHHHGHHHHGGGGHHHHHHHHHHHHHHGGGGGGGGCFFGGGFGGGGGGGGGGGFFFFFFFFFFFFFFFFFFFFFFFFFFFFFFFFFFFFFFFFFFFFF
@M05620:37:000000000-D9766:1:1101:6172:7464 1:N:0:44
AGTGCCAGCTCTCAATCGCACAGGGGACCCAGGGCCTGGCCCCTCCATCCAGAAAACCTATGACCTCACCCGCTACCTGGAGCACCAACTCCGCAGCTTGGCTGGGACCTATGTGAGTATCCAGCGTAGGAATCTGGGAGTTGGGGAGGAGTGAGGAGTTGGGGAAAGACAGTCCTAACCGTGGAGGGTTCTGGTAAATGATGGGGTGAGGAGGGGCTCTTTGGCTCCCACCAGTCCCCCTGTCTGGTCTA
+
>A>ABFFFBFFFGGGGGGGGGFHHGEEGGGFHGGGGGGGHHGGHFGHHFFHHHHHHHGHHHHGHHHHHHHHGGEGGHHHHHHHHHGHEGHHHGGGGGFHHGHHGGGHHGGGHHHGHHHHHHHHHHGGGGGHHHHHHHHHGGHHHGGFGGGEHHHHHHGHHHHGGGGHHHHHHHHHHHHHHGGGGGGGGEGGGGGFGGGGGGGGGGGFFFFFFFFFFFFFFFFFFFFFFFFFFFFFFFFFFFFFFFFFFFFB
@M05620:37:000000000-D9766:1:1101:17156:7465 1:N:0:44
AGTGCCAGCTCTCAATCGCACAGGGGACCCAGGGCCTGGCCCCTCCATCCAGAAAACCTATGACCTCACCCGCTACCTGGAGCACCAACTCCGCAGCTTGGCTGGGACCTATGTGAGTATCCAGCGTAGGAATCTGGGAGTTGGGGAGGAGTGAGGAGTTGGGGAAAGACAGTCCTAACCGTGGAGGGTTCTGGTAAATGATGGGGTGAGGAGGGGCTCTTTGGCTCCCACCAGTCCCCCTGTCTGGTCTA
+
BCABBFFFCFFFGGGGGGGGGGHHGGGGGGHHFGGGGGHHHHGHGGHHHHHHHGHHHGHHHHHHHHHHHHHGG@EFHGFHEGHHHHHHGHHHGGGGGHHHGHHGGGHHGHHHHHHHHHHHHHHHHGGGGGHGHHHHHHFGGHHHGGGGGGGHHHHHHGHHHHGGGGHHHHHHHHHHHHHHGGGGGGGGCFFGGGFFGGGGGGGGGGFFFFFFFFFFFFFFFFFFFFFFFFFFFFFFFFFFFFFFFFFFFFF
@M05620:37:000000000-D9766:1:1101:13042:7477 1:N:0:44
CGTGCCAGCTCTCAATCGCACAGGGGACCCAGGGCCTGGCCCCTCCATCCAGAAAACCTATGACCTCACCCGCTACCTGGAGCACCAACTCCGCAGCTTGGCTGGGACCTATGTGAGTATCCAGCGCAGGAATCTGGGAGTTGGGGAGGAGTGAGGAGTTGGGGAAAGACAGTCCTAACCGTGGAGGGTTCTGGTAAATGATGGGGTGAGGAGGGGCTCTTTGGCTCCCACCAGTCCCCCTGTCTGGTCTA
+
3>AABAFFBFFFGGCGGAFFFGHGFEGGGGEHGGGGGFGGGHGGGGHHHHCGHFCFGGHHHHFHHHF3FGHEEE@EHBDG2FG1FGHEEBFHGG/EEFGHCHF/E/?BBGBDDF3FFHFF3FGHHF/>//<FG1<FFCCC?FHH--.<<A.CA0DFG.G/0:-:EDEHFHHFGGGBFGGGGEE@AEDACAAFFF;C000BFGFF.A;9...;A.@CB-ABBF///;/AEFFDF9FFFFFFFFBBFF/;;//
@M05620:37:000000000-D9766:1:1101:19474:7482 1:N:0:44
AGTGCCAGCTCTCAATCGCACAGGGGACCCAGGGCCTGGCCCCTCCATCCAGAAAACCTATGACCTCACCCGCTACCTGGAGCACCAACTCCGCAGCTTGGCTGGGACCTATGCGTATCCCGCGTCGGAATCTGGGCGTTGGGGCGGCGTGCGGCGTTGGGGCCAGACAGTCCTAACCGTGGCGGGTTCTGGTAAATGATGGGGTGAGGAGGGGCTCTTTGGCTCCCACCAGTCCCCCTGTCTGGTCTATC
+
BBABBFFFBFFFGGGGGGGGGGHCGGGGGGHHGGGGGGHHHHGHGGGHHGHHGFHHHGHHHFFHHHHHHHHGGGGGHHHHFGHHHHHHGHHHGGGGGHGHGHHGGGHHGHHHH2CFDGHH2?CGGGGGGGGHHHHHECCFGHGGEDG-ADF.@C-@DFFFFFD-AEFFFFFFFFFFFFFFFF-;DF@EFFFFB/FFFFFFFFFFADFFFFFFFFFFFFFFFFFFFFFFFFFFFFFFFFFFFFFFFFFFFFB
@M05620:37:000000000-D9766:1:1101:12595:7489 1:N:0:44
ACCACACCTTCTACAATGAGCTGCGTGTGGCTCCCGAGGAGCACCCCGTGCTGCTGACCGAGGCCCCCCTGAACCCCAAGGCCAACCGCGCGAAGATGCCCAGGTGAGTGGCCCGCTACCTCTTCTGGTGGCCGCCTCCCTCCTTCCTGGCCTCCCGGCGCTGCGCCCTTTCTCACTGGTTCTCTCTTCTGCCGTTTTCCGTAGGACTCTCTTCTCTGACCTGAGTCTCCTTTGGAACTCTGCAGGTTCTA
+
BBBBBBBAFFFFGGGGFG5BGGHHGGG24AFABFFFFGCGCEHHHGGEAEGG5GFHHHGAE00EFGGGGGEHFHHGGGGHGEHHHGDGGG/BDGG?GGFHHHGGHHHHHHGGHHGGGGGHHHHHHHHHHHGHHGGGGGHGGGGGGGGGGGGGGGGGGG-DFFFFFFFFFFFFFFFFFFFFFFFFFFFFFFFFFFFFFFFFFFFFFFFFFFFFFFFFFF/:FFF/BFFFFFFFFFFFFFFFFFFFFFFFFFB
@M05620:37:000000000-D9766:1:1101:23642:7494 1:N:0:44
ACCACACCTTCTACAATGAGCATAAGTCCGAACTCCAGTCCCGATCATCCATAACGCCTGCCGGCTCCAGCTTTACAAATAAAAACAAACACACCTCGTGGAAGTTACCTATTTCATCAACAAGTCCATAAATCGGTGAGTGGGCGAGGATAGAGTATCATGATAAAGACATGTCTAACCGGGTACGGTGCTGTCAAAATACGTTCGAACGAATCGCTCGATCTACACCACCAACCACACGCGCACAGTAG
+
AAA>AAAA1BBFGBDEEGDGGC111B3D1AAEAGHF1FDFGHA//A/DDEBD21BA/ABAFB//>>?/11B11@BBF111111BB//F0/0>/??>>/////1011>>BB>11>22222101/01111221122/?/?/01@/?/////-01111111111111111=0</<000000<C-;-.-/:./:-000000;0000.0//..9.-:.9.9..9--/;-///-/---99-;----999@-;--///
@M05620:37:000000000-D9766:1:1101:24509:7505 1:N:0:44
AGTGCCAGCTCTCAATCGCACAGGGGACCCAGGGCCTGGCCCCTCCATCCAGAAAACCTATGACCTCACCCGCTACCTGGAGCACCAACTCCGCAGCTTGGCTGGGACCTATGTGAGTATGCAGAGTAGGAATCTGGGTGTTGGGGAGGAGTGAGGAGTTGGGGAAAGGCCGTCCTAACCGTGGAGGGTGCTGGTAAATGATGGGGTGAGGAGGGGCTCTGTGGCTCCCACCAGTCCCCCTGTCTGGACTA
+
BAABCFFFCFFFGGGGGGFFGGHHGGGGGGHHGGGGGGHHHHGHGGHHHCGHHHGHHGHHHHGHHHHHHHHGGFGGHHHHEGHHHHHFGHHHGGGGGHHHGHHGGGHHGHHHHHGHDFD33D333?>F222222D2FG2C//?<AGEGC..<>GHH0CG/G0--.;...:.:A-.::09:C.CF.9A-E.9F09:00CFGF9FFF..;AFF0D.->AF./0:9BEA0AFFA?..;BF0.:-AB9FB/0;0:
@M05620:37:000000000-D9766:1:1101:8929:7509 1:N:0:44
AGGGCCAGCTCTCAATCGCACAGGGGACCCAGGGCCTGGCCCCTCCATCCAGAAAACCTATGACCTCACCCGCTACCTGGAGCACCAACTCCGCAGCTTGGCTGGGACCTATGTGAGTATCCAGCGTAGGAATCTGGGAGTTGGGGAGGAGTGAGGAGTTGGGGAAAGACAGTCCTAACCGTGGAGGGTTCTGGTAAATGATGGGGTGAGGAGGGGCTCTTTGGCTCCCACCAGTCCCCCTGTCTGGTCTA
+
>11>AAA1>FFDBBGDAAFFAAFC0E000BAAF0B///FE0FEFFG0G10FB101AFA01BA2DEE11FFFEE>/EHGHAGGH/>FFCFFFBA?E/>0B0/F1F//C0?B1FGHDB1BB>GH2F0/?EC/<11111?00?EB1?>->-<>.CC0<.<<G/0<<AE:.GGHGHHH0;CGGA@C.;CEBG.;FF0F00;FGGB9B0.-A?AF?FFF-@@@FF/FBBBF/-A9--;-:9BF--@EFFFB//:BB
@M05620:37:000000000-D9766:1:1101:10166:7530 1:N:0:44
ACCACACCTTCTACAATGAGCTGCGTGTGGCTCCCGAGGAGCACCCCGTGCTGCTGACCGAGGCCCCCCTGAACCCCAAGGCCAACCGCGAGAAGATGCCCAGGTGAGTGGCCCGCTACCTCTTCTGGTGGCCGCATCCCTCCTTCCTGGCCTCCCGGCGCTCCGCCCTTTCTCACTGGTTCTCTCTTCTGCCGTTTTCCGTAGGACTCTCTTATCTGACCTGAGTCTCCTTTGGAACTCTGCAGGCTCTA
+
DDDDDDCDFFFFGGGGGGGGGGGHGGGFHDHGHGGGGGGGGHHHHGGGGGGGHHHHHHHGGGGGGGGGGGGHHHHGGGGHGHHHHGGGG//>B<?G2FHFGHHGHHHHH1FGHHGGGGGHHHHHHHHH0CDHHGG-EGHHHGGH0CFGFGG.CFGGGGGGGG.;AFFFFFFFFFFFFFF0;B0;BFF0;FFFFFDFFFFFFFFB.:FFFFFF00:BFFBF/BF;BBF0BFFFFF/BBF0F0::BFF.AFF;
@M05620:37:000000000-D9766:1:1101:14661:7532 1:N:0:44
AGTGCCAGCTCTCAATCGCACAGGGGACCCAGGGCCTGGCCCCTCCATCCAGAAAACCTATGACCTCACCCGCTACCTGGAGCACCAACTCCGCAGCTTGGCTGGGACCTATGTGAGTATCCAGCGTAGGAATCTGGGAGTTGGGGAGGAGTGAGGAGTTGGGGAAAGACAGTCCTAACCGTGGAGGGTTCTGGTAAATGATGGGGTGAGGAGGGGCTCTTTGGCTCCCACCAGTCCCCCTGTCTGGTCTA
+
ABABBFFFBFFFFGGGGGGGGGHGFFGFGGHHGGEGGGHHHHGHGGHHHHHHHHHHHGHHHHHHHHHHHHHGGEEEHHHHHGHEHHCGECGGGGGGGHHHGHHGGCHHGHHHHHHHHHEGHHGHHGDGGGHHHHHHHHHGGFHHGGFCFGDHHHFHHGHHHHGGGGEFFHHHHHHHHHHHGGFAFEGG:CFGGF;FGGGGFGGGGGFFFFFFFFFFFFFFFFFFFFFFFFFFFFFFFFFFFFFFFFEFFFB
@M05620:37:000000000-D9766:1:1101:15292:7541 1:N:0:44
ACCACACCTTCTACAATGAGCTGCGTGTGGCTCCCGAGGAGCACCCCGTGCTGCTGACCGAGGCCCCCCTGAACCCCAAGGCCAACCTCGAGAAGATGCCCAGGTGAGTGGCCCGCTACCTCTTCTGGTGGCCGCCTCCCTCCTTCCTGGCCTCCCGGCGCTGCGCCCTTTCTCACTGGTTCTCTCTTCTGCCGTTTTCCGTAGGACTCTCTTCTCTGACCTGAGTCTCCTTTGGAACTCTGCAGGTTCTA
+
1>1>A11AFFF@AFG1BGG1F1A1FAEEG0GHFGCEE/EEEHHHGG/EEEGGHDGHFCHGGGGCCE@EGGGGHHHFGGGFFHHHHGGGHGGGEGHHHGHHHHHFHHHHHHGGHHGGGGGHHHGHHHHHHHGHHGGGGGHGHHGHHHHHHFHHHHGGGG-;AGGG@GF@@FFFFFFFFFFFFFFFFFFFFFFFF@FFFFFFFFFBF/FFFFFFFFFFFFFFFFFBBFFFFFFFFFFFFFFFFFFFFFFFFFF
@M05620:37:000000000-D9766:1:1101:11367:7563 1:N:0:44
ACCACACCTTCTACAATGAGCTGCGTGTGGCTCCCGAGGAGCACCCCGTGCTGCTGACCGAGGCCCCCCTGAACCCCAAGGCCAACCGCGAGAAGATGCCCAGGTGAGTGGCCCGCTACCTCTTCTGGTGGCCGCCTCCCTCCTTCCTGGCCTCCCGGCGCTGCGCCCTTTCTCACTGGTTCTCTCTTCTGCCGTTTTCCGTAGGACTCTCTTCTCTGACCTGAGTCTCCTTTGGAACTCTGCAGGTTCTA
+
BBBBBBBBFFFFGGGGGGGFGFHHGGGGHCGHHGGGGGGGGHHHHGGGGGGGHHHHHHHGGGGGGGGGGGGHHHHGGGGHGHHHHGGGGGGGGGHHHHHHHHHGGHGHHHGGHHGGGGCHHHHHHHHHHHGHHGGGGGHGHHGHFGGGFGGGGGGGGG-;DFCDFFFFFFFFFFFFFFFFFFFFFFFFFFFFFFDFFFFFFFFFFFFFFFFFFFFFFFFFFFFFFBFFFFFFFFFFFFFFFBFFFFF/FF;
@M05620:37:000000000-D9766:1:1101:24974:7567 1:N:0:44
ACCACACCTTCTACAATGAGCTGCGTGTGGCTCCCGAGGAGCACCCCGTGCTGCTGACCGAGGCCCCCCTGAACCCCAAGGCCAACCGCGAGAAGATGCCCAGGTGAGTGGCCCGCTACCTCTTCTGGTGGCCGCCTCCCTCCTTCCTGGCCTCCCGGAGCTGCGCCCTTTCTCACTGGTTCTCTCTTCTGCCGTTTTCCGTAGGACTCTCTTCTCTGACCTGAGTCTCCTTTGGAACTCTGCAGGTTCTA
+
AAA>AAAAFFFFGFGG3GG1G1GFGA0BC0FG1FGEFGGGGHHHHGGGEEGGHHH1GHHGCGGGG?EGGGG0GCGGGGCH//GHHGE/BCG@@CCHFHFHHHHGHHHHHHGGHHGGGCGHHHHHHHHHHHCHHGGGGGGGHHGHHGGGGFGGGFGG?A-;AFGG@AF@-BBFFFFFFFFFFFFFEFFFFFFFF@FFFFFFFFFFFFFFFFFFFFFFFFFFFFFFFFFFFFFFFFFFFFFFFFFFFFFFFFF
@M05620:37:000000000-D9766:1:1101:13841:7571 1:N:0:44
AGTGCCAGCTCTCAATCGCACAGGGGACCCAGGGCCTGGCCCCTCCATCCAGAAAACCTATGACCTCACCCGCTACCTGGAGCACCAACTCCGCAGCTTGGCTGGGACCTATGTGAGTATCCAGCGTAGGAATCTGGGAGTTGGGGAGGAGTGAGGAGTTGGGGAAAGACAGTCCTAACCGTGGAGGGTTCTGGTAAATGATGGGGTGAGGAGGGGCTCTTTGGCTCCCACCAGTCCCCCTGTCTGGTCTA
+
AAAABFFFBFFFGGGGGGGGGGHHGGGGGGHHGGGGGGHHHHGHGGHHFHHHHFBGHGFHHHGHHHEHHHHGGGFGHHHHHHHHFHHEFHHHGGGGGHHHGHHGGGHHGHHHHHHHHHHHHHHHHGGGGGHHHHHHHHHGGHHHGGGGGGGHHHHHHGHHGGGGGGHHHHHHHGHHHHHHGGGGGGGGDGGGGGFGGGGGGGGGGGFFFFFFFFFFFFFFFFFFFFFFFFFFFFFFFFFFFFFFFFFFFFB
@M05620:37:000000000-D9766:1:1101:11701:7580 1:N:0:44
ACCACACCTTCTACAATGAGCTGCGTGTGGCTCCCGAGGAGCACCCCGTGCTGCTGACCGAGGCCCCCCTGAACCCCAAGGCCAACCGCGAGAAGATGCCCAGGTGAGTGGCCCGCTACCTCTTCTGGTGGCCGCCTCCCTCCTTCCTGGCCTCCCGGAGCTGCGCCCTTTCTCACTGGTTCTCTCTTCTGCCGTTTTCCGTAGGACTCTCTTCTCTGACCTGAGTCTCCTTTGGAACTCTGCAGGTTCTA
+
BBBBBBBBFFFFFFGBDGGGGGHHGGGEHFGGHGGDGGGFGHHHHGGGGCGGHHHGHHHGGGGGGGEGGGGEHGEGGGGHGHHHHGGGGGGFGGHHEGEHHHHGHHGHHHGGHHGDGCGHHHHGHHHEHHDGHGFCDGHGHHGHGGGGGGGGGGGGBB-;AFGGAGFFFFFFFFFFFFFFFFFFFFFFFFFFFFFFFFFFFFFDDBFFFFFFFFFFFEBFFFFFFFFFFFFFFFFFFFFFFFFFFFFFFFB
@M05620:37:000000000-D9766:1:1101:9669:7580 1:N:0:44
AGTGCCAGCTCTCAATCGCACAGGGGACCCAGGGCCTGGCCCCTCCATCCAGAAAACCTATGACCTCACCCGCTACCTGGAGCACCAACTCCGCAGCTTGGCTGGGACCTATGTGAGTATCCAGCGTAGGAATCTGGGAGTTGGGGAGGAGTGAGGAGTTGGGGAAAGACAGTCCTAACCGTGGAGGGTTCTGGTAAATGATGGGGTGAGGAGGGGCTCTTTGGCTCCCACCAGTCCCCCTGTCTGGTCTA
+
111>ADD@>F@31BF3B1FF1FCF0EFA00AGGA?///FC0FEEGGFEA0FA101BG/A1BF2FBG1FHFFGGF@EHHH0GHH/0?FHGB@FE?E//01B?G1F?/BG<0GGGGHBGHHFB221BC////@1FDFGBCG/?0?GCG.@CC<0<D0G<ECC0<@-:.;GFFC:0;CGH0GH@GF@.;.9;FGGFGC0F0FGGBFGGB-@?-9;AB=-9@A/FFFF/99AAFFAEFFFFFFA@FFFFFF//B9
@M05620:37:000000000-D9766:1:1101:17015:7586 1:N:0:44
ACCACACCTTCTACAATGAGCTGCGTGTGGCTCCCGAGGAGCACCCCGTGCTGCTGACCGAGGCCCCCCTGAACCCCAAGGCCAACCGCGAGAAGACCCAGGTGCGTGGCCCGCTACCTCTTCTGGTGGCCGCCTCCCTCCTTCCTGGCCTCCCGGAGCTGCGCCCTTTCTCCCTGGTTCTCTCTTCTGCCGTTTTCCGTAGGACTCTCTTCTCTGCCCTGCGTCTCCTTTGGAACTCTGCCGGTTCTCGA
+
AAA1AAAAFFFFGGGGDGFBG1GBFAAA0AGH1FFEAGGGFHHHHGGGGFGGHHHHHHHGCGEGGCGGGGGFHFHGGGCH//GHHGA/BCC@?FCFH?<<GFHH1>FECCHHGGGGGHHHHHHHGHDGGHHGGGGGHGGHGGGGGGBFGFGGGGGGGGGGGG@@F@@FFFFFFFFFEFFFFFFFFFFFFFF@BFFFFFFFFFFFFFFFFFFFFFFFEFFFFA@F@FFFFFFFFF/;BFFFF/@@@FEF/AB
@M05620:37:000000000-D9766:1:1101:12152:7586 1:N:0:44
ACCACACCTTCTACAATGAGCTGCGTGTGGCTCCCGAGGAGCACCCCGTGCTGCTGACCGAGGCCCCCCTGAACCCCAAGGCCAACCGCGAGAAGATTCCCAGGTGAGTGGCCCGCTACCTCTTCTGTTGGCGGCCTCCCTCCTTCCTGGCCTCCCGGGGCTGCGCCCTTTCTCACTGGTTCTCTCTTCCGCCGTTTTCCGTAGGACTCTCTTCTCTGACCTGTCTCCCCTTTGGCACTCTGCAGGTTCTC
+
AAAAA>ABFFFFFGGGGG5FGFFHGGGECFBFGGFEEEE2AF2FGGEFEFEFFHHGGHHFEFCFGGGGGGGB3BGEGGEFEHGGGFE/>//</?CGF22@F2?/FGF0F1/?0?@CC--GDBF<0D0<=DCG-:;-.;GGGEDBB0FB;9.=BF..;---;9AE--9--99/BFF9F/9//;//B//;//...;-.;.9B.;..;/9;F/B/F/9B9///9;.9/:///AFFB///999//9;/;9;FF//
@M05620:37:000000000-D9766:1:1101:12782:7594 1:N:0:44
ACCACACCTTCTACAATGAGCTGCGTGTGGCTCCCGAGGAGCACCCCGTGCTGCTGACCGAGGCCCCCCTGAACCCCAAGGCCAACCGCGAGAAGATGCCCAGATGAGAGGCCCGCTCCATCTTCTCGTGGCCGCCTCCCTCCTCCCTCGCCTCCCGCCGCTCCGCCCTTTCTCACTGGTTCTCTCTTCTGCCGCTTTCCGCAGAACTCTCTTCTCTCTCATCAGACTCCTTTGGAACTCTGCAGATTCTC
+
BBBBBAABFFFFGGGGGGGGGGHHGGGGHGGHHGGGEEG?FHHHHGGGFGGGHHHHHHHGGGGGGGGGGGGHHHHGGGGHEHHHEGGEGCGGDDHFHFF2FC//<?<F1?/<<D->@-.1>GH0=G0.<C.-.:CC?E.EFG.///.9/--9:E.CA--;-:-.;D.@-9F/FF:F9/.:9BFFFFF//;//9--:AE9/9.9--/9/;FFF//BFF//:/99/;/9;F//9;9/////;F//9////;;/
@M05620:37:000000000-D9766:1:1101:12163:7600 1:N:0:44
ACCACACCTTCTACAATGAGCTGCGTGTGGCTCCCGAGGAGCACCCCGTGCTGCTGACCGAGGCCCCCCTGAACCCCAAGGCCAACCGCGAGAAGATGCCCAGGTGAGTGGCCCGCTACCTCTTCTGGTGGCCGCCTCCCTCCTTCCTGGCCTCCCGGAGCTGCGCCCTTTCTCACTGGTTCTCTCTTCTGCCGTTTTCCGTAGGACTCTCTTCTCTGACCTGAGTCTCCTTTGGAACTCTGCAGGTTCTA
+
BBBCCCDCFFFFGGGGGGGGGGHHGGGGHGHHHGGGGGGGGHHHHGGGFGGGHHHHHHHGGGGGGGGGGGGHHHHGGGGHGGHHHGGGGGGGGGHHHHHHHHHGHHHHHHGGHHGGGGGHHHHHHHHGHHGHHGGGGGHGHHGHHGGGGGGGGGGGGGAGGEGGGGFFFFFFFFHHFFFFFFFFFFFFFFFFFCDFFFFFFFFFFBFFFFFFFFFFFFFHFFFFFFFFFFFFFFFFFFFFFFFFFFFFFFF
@M05620:37:000000000-D9766:1:1101:9006:7606 1:N:0:44
ACCACACAATCTACAATGCGCTGCGTGGGGCTCACGAGGAGCACCCCTTGCTGCTGACCCAGGCCCCCCTGAACCCCAAGGCCAACCGCGCGAAGATGACGGGGTGGGGGCCCCTCCTCCTTCTGGTGGGGGCCTCCTCCCTTCTTCCATTCCTGCCTTTCATCCCTTTTTCCTTGTTTCTCTCTTCTGCGGTTTTCGTCCGCTTTCTCTCTTTTGCGGGCCTTGTCCTGTGTTGCACTCGTGGGTTTTCT
+
>>>>>>>33BBBBBBBFGBAAAEEGBB22AAAB3BA2A0A1A1BBAE1BBBD5FGFBCG2B11BB?EEE>1B3BG??EEHAG?/??<><><>/>//F?11</>@/-->C--<-;CD.;/;CFC0C00/;----=9FF9C;.909/;//:;/99///./9;////;9/:BFFFFEF///:/:;/9BB9F99@9.-A.9-.9.;-.;.:BBB//;///99-;--9;///9B/:///./////....-;AAA//
@M05620:37:000000000-D9766:1:1101:9025:7610 1:N:0:44
ACCACACCTTCTACAATGAGCTGCGTGTGGCTCCCGAGGAGCACCCCGTGCTGCTGACCGAGGCCCCCCTGAACCCCAAGGCCAACCGCTAGCAGTTGAAGGGGAGGGGCCCCCTATCTCTTCTGTTCGCGGGCTCCCCCCTTTCTCCCTGCTTCGCTCTTCTGCCTTTTTCCTTGGGTCTCTCTTCTCCGCCCTTCCGCTGCTTTGTCCCTCTTGCGGTGCTTGTTCTTTGGAGCACTCGTCTGTCTTGC
+
CCCCCCC?FFFFGGGGGGGGGGHHGGGECEHHHFFGGGGGGHHHHGGGGGGGGHHHHHHGGGGGGGGGGGGHHHHGGGGHGHHHHGGGG?B/B222B2>2?2AD?<////>A---.111=GGD00000.----;A;C..;ADG0;;00C/0.0009.9AE0FF0BF0BF0BFB0B0B..;BFFFFFFF00...-;/9/...9900:90:009//000--;-::90.0;00::BF/9.90/....9:;:00;
@M05620:37:000000000-D9766:1:1101:5367:7616 1:N:0:44
ACCACACCTTCTACAATGAGCTGCGTGTGGCTCCCGAGGAGCACCCCGTGCTGCTGACCGAGGCCCCCCTGAACCCCAAGGCCAACCGCGAGAAGATGCCCAGGTGAGTGGCCCGCTACCTCTTCTGGTGGCCGCCTCCCTCCTTCCTGGCCTCCCGGCGCTGCGCCCTTTCTCACTGGTTCTCTCTTCTGCCGTTTTCCGTAGGACTCTCTTCTCTGACCTGAGTCTCCTTTGGAACTCTGCAGGTTCTA
+
BBBBBBBBFFFFGGGGGGGDGEHHGFGEHGHHHGGGGGGGGHHHHGGGGGGGHHHHHHHGGGGGGGGGGGGHHHHGGGGHGHHHHGGGGGGGGGHHHHHHHH/?FGG0?FGGHH-@CCGHHHHHH0=GGHGHHGGGGGHGHHGHHGGGGGGGGGGGGG9-;-9ADFFFFFFFFFFFFFFFFFFFFFFF99FFFFFFFFFFFFF.ABFFFFFFFF/;9B;FFFF;.;9/:BFFFFFEFFFFFFFFFFFFFFB
@M05620:37:000000000-D9766:1:1101:13673:7623 1:N:0:44
AGTGCCAGCTCTCAATCGCACAGGGGACCCAGGGCCTGGCCCCTCCATCCAGAAAACCTATGACCTCACCCGCTACCTGGAGCACCAACTCCGCAGCTTGGCTGGGACCTATGTGAGTATCCAGCGTAGGAATCTGGGAGTTGGGGAGGAGTGAGGAGTTGGGGAAAGACAGTCCTAACCGTGGAGGGTTCTGGTAAATGATGGGGTGAGGAGGGGCTCTTTGGCTCCCACCAGTCCCCCTGTCTGGTCTA
+
AA3AAFF@AFFFEGGGGECFECGAEA2EE?CHG?EACC2AA2EEAEHHHFEE3GE2CEH3EDB5GFFBEHFEEEGGGHHFFHHHHAGHEFGHGDEEGFHHEBHGEAHHEGHHHHHHHHHHHHHHHGGGGGHHHHHHHH0FGHHHGGEGGDEHHGHHHGHHHHGGGGHHHHHHHHHHHGHHGGGGGGGGEGGGGGFFGGGGGGGGGGFBFFFFFFBBBBFFFFFFFFFFFFFFFFFFFFFFBFFFFFFFFFB
@M05620:37:000000000-D9766:1:1101:26027:7644 1:N:0:44
ACCACACCTTCTACAATGAGCTGCGTGTGGCTCCCGAGGAGCACCCCGTGCTGCTGACCGAGGCCCCCCTGAACCCCAAGGCCAACCGCCAGAAGATGCCCAGGTGAGTGGCCCGCTACCTCTTCTGGTGGCCGCCTCCCTCCTTCCTGGCCTCCCGGAGCTGCGCCCTTTCTCACTGGTTCTCTCTTCTGCCGTTTTCCGTAGGACTCTCTTCTCTGACCTGAGTCTCCTTTGGAACTCTGCAGGTTCTA
+
BBBBBBBBFFFFGGGGGGGFGGHGGAEGHGEGHGGGGGCEGHHHHGGGE?EFGGHGHHHGFEEGGGGGGGGHGHHGGGGHGHHHHGGCF/<DHHHHHH2FGF/??2GHF<CFHHCCGCGHGHGFDGD1=<A<C?FGGDGFFGEFC0CCCFGFFFEF.--ABFFEGGDA;/FBFFBFFB.;FFFFFFFFFFFFFFDAFFFB.;AA:BBFFFFFFFFFF9BFFFEFF/BFF/FFF//:9BBFFBFFF.AFFF:
@M05620:37:000000000-D9766:1:1101:24175:7652 1:N:0:44
ACCACACCTTCTACGATGAGCTGCGTGTGGCTCCCGAGGAGCACCCCGTGCTGCTGACCGAGGCCCCCCTGAACCCCAAGGCCAACCGCGAGAAGATGCCCAGCCCAGTGGCCCGCTACCTCTTCTGGTGGCCGCCTCCCTCCTTCCTGGACTCCCGGCGCTGCGCCCTTTCTCACTGGTTCTCTCTTCTGCCGTTTTCCGTAGGACTCTCTTCTCTGACCTGAGTCTCCTTTGGAACTCTGCAGGTTCTA
+
AAAAAAAAFFFFGG1AGGGGGBGHGEFGHGGFHGGGCGEEAGHHHGGGEEGGFGHEHGCGGE/EGGGGGGGGHHHFFGGHGHHHHGCGGGGGGGHBFFHFF1G0///?F10?0C-@C--<<00=DGD0D/..<CCGGGFGF/CBFGGGBFF9FGGG.@-;;@@B@@F@?FFFFFFFFFEFFFFFFFFFFFFFF@9A9EFFBF--9;BFFF//BFF/;;/;B/B/BFFFFFFFFFBFFFFFBBBBFF-FFFB
@M05620:37:000000000-D9766:1:1101:13792:7653 1:N:0:44
AGGGCCAGCTCTCAATCGCACAGGGGACCCAGGGCCTGGCCCCTCCATCCAGAAAACCTATGACCTCACCCGCTACCTGGAGCACCAACTCCGCAGCTTGGCTGGGACCTATGTGAGTATCCAGCGTAGGAATCTGGGAGTTGGGGAGGAGTGAGGAGTTGGGGAAAGACAGTCCTAACCGTGGAGGGTTCTGGTAAATGATGGGGTGAGGAGGGGCTCTTTGGCTCCCACCAGTCCCCCTGTCTGGTCTA
+
>11>AAAAAFFFFFGF1AFGEEGGCEEEEAGHFFE/AAFGEGGHGGHHBBGFF01FEE0FGFFHGGGHHHHGGEEEHFHFBGHHCF0?EBGGEEEG/BBBEHHGGGFGGFFHHHBGHHGHFHFHF?CACGHHHHBGB00<EHHHG?<CGCCC.00<0<<GHH?CAC../CHHHHHHEHGF-CEG9EGG.CFGGGFFFGGGFGGGGFB@EFF/9B@?--EFFB/BF/BEEFFFEF/FFFFF?FFFFFFFFF9
@M05620:37:000000000-D9766:1:1101:4499:7654 1:N:0:44
ACCACACCTTCTACAATGAGCTGCGTGTGGCTCCCGAGGAGCACCCCGTGCTGCTGACCGAGGCCCCCCTGAACCCCAAGGCCAACCGCGCGAAGACCCAGGTGAGTGGCCCGCTACCTCTTCTGGTGGACGCCTCCCTCCTTCCTTGCCTCCCGGCGCTGCGCCCTTTCTCCCTGGTTCTCTCTTCTGCCGTTTTCCGTAGGACTCTCTTCTCTGCCCTGCGTCTCCTTTGGAACTCTGCAGGTTCTCGA
+
BBBBBBBAFFFFGGGGGG5BGAGHGGGBAEGHHBFE?EFGGHGHHGGEEFGGHHHHHHGAEEFGGGGGGGGHFHHGGGGHGHHHHGGGGG/>CGG/<<??FFGF1?GHG>FFDGG-<<<GHHHHFHHHG.;ADGHGHGHHGGGG/;0;FFGGGGGG-ABFBAFFFFFFF/FFFFFBEFFFFFFFFFFFFFFB9AFFBFFF9DDF;BFFFFFFFFFFF;;9AEAFFFFFF/;BF9/;9;B/B/:A;F/;/A9
@M05620:37:000000000-D9766:1:1101:22181:7657 1:N:0:44
ACCACACCTTCTACAATGAGCTGCGTGTGGCTCCCGAGGAGCACCCCGTGCTGCTGACCGAGGCCCCCCTGAACCCCAAGGCCAACCGCGAGAAGATGAAGGTGCGTGGCCCGCTACCTCTTCTGGTGGCCGCCTCCCTCCTTCCTGGCCTCCCGGAGCTGCGCCCTTTCTCACTGGTTCTCTCTTCTGCCGTTTTCCGTAGGACTCTCTTCTCTGACCTGAGTCTCCTTTGGAACTCTGCAGGTTCTAGA
+
BBBBBABBFFFFGFGGGGFGGGHFGGGGHGGHHGGGEGGGGHHHHGGGEGGGFHHHHHHGGGGGGGGGGGGHHHHGGGGHGHHHHGGGGGGGGGHHHHHFFHGH1AFGFDHHGGGGGHHHHHHHHHGGGHHFFGGGHGHHGHGGGFFFGGGGGGGGG?BFGGBFFFFFFFFFBFFFFFFFFFFFFFFFFFFFDFFFFFFFFDFBFFFFFFFFFFFF/FFFF/;FFFFFFFFFFFFFFFFFFBFFFFFFFFB
@M05620:37:000000000-D9766:1:1101:21364:7666 1:N:0:44
ACCACACCTTCTACAATGAGCTGCGTGTGGCTCCCGAGGAGCACCCCGTGCTGCTGACCGAGGCCCCCCTGAACCCCAAGGCCAACCGCGAGAAGATGCCCAGGTGAGTGGCCCGCTACCTCTTCTGGTGGCCGCCTCCCTCCTTCCTGGCCTCCCGGCGCTGCGCCCTTTCTCACTGGTTCTCTCTTCTGCCGTTTTCCGTAGGACTCTCTTCTCTGACCTGAGTCTCCTTTGGAACTCTGCAGGTTCTA
+
ABBBBBBBFFFFGGGGGGGGGGHHGGGEADHHGGFEEGGCDHGHHGGGGGGGHHGHHHHGGGGGGGGGGGEHHHHGGGGHGHHHHGGGGGGGCGHHHHGHH2/F<CGGHGGGHH-CG->GGHHHFH0DD<DHH?DGGGHGHHGHH0FF9FFGFGGG.B-;A-9A-@FFFFFFFFBF9;BFFBFFFFFFFFEBFFFFFFFFDF.AD//:FFFFFFFFF//;FFF:FFFBFF/BF//:/BB9FFFFFFFFFF/
@M05620:37:000000000-D9766:1:1101:11652:7672 1:N:0:44
ACCACACCTTCTACAATGAGCTGCGTGTGGCTCCCGAGGAGCACCCCGTGCTGCTGACCGAGGCCCCCCTGAACCCCAAGGCCAACCGCGAGAAGATGCCCAGGTGAGTGGCCCGCTACCTCTTCTGGTGGCCGCCTCCCTCCTTCCTGGCCTCCCGGAGCTGCGCCCTTTCTCACTGGTTCTCTCTTCTGCCGTTTTCCGTAGGACTCTCTTCTCTGACCTGAGTCTCCTTTGGAACTCTGCAGGTTCTA
+
ABBCBBCCFFFFDFFGGGFGGGHHGEEEGGFFHGFEEFEFGF2FBEECFEAFGHHHGGGFGGGEFGGGGGGHEHHEEGGHGHGHHGGEB@/DGFHHGHHHHHECGHHHHHGGHGDGG-AGEGHHDHHHHHDGG?CCGGHGHHGHGGGGFGGGGGGGGG???FGE?DFFFFFFFFFFFFFFFFFFFFFFFFFFFFDFFFFFFF.9;/;FFFFFFFFFFFFFFFFFFFBFFFFFFFFFF/B/BBBFFFFFFFB
@M05620:37:000000000-D9766:1:1101:14579:7673 1:N:0:44
ACCACACCTTCTACAATGAGCTGCGTGTGGCTCCCGAGGAGCACCCCGTGCTGCTGACCGAGGCCCCCCTGAACCCCAAGGCCAACCGCGAGAAGATGCCCAGGTGAGTGGCCCGCTACCTCTTCTGGTGGCCGCCTCCCTCCTTCCTGGCCTCCCGGAGCTGCGCCCTTTCTCACTGGTTCTCTCTTCTGCCGTTTTCCGTAGGACTCTCTTCTCTGACCTGAGTCTCCTTTGGAACTCTGCAGGTTCTA
+
CCCBCCCCFFFFGGGGGGGGGGHHGGGGHGHHGGGGGGGFGHHHHGGGEGGGHHHHHHHGGGGGGGGGGGGHHHHGGGGHGHHHHGGGGGGGGGHHHHHHHHHGHHGHHHGG0FDGG-DHHHGHHHFFHGGHHGGGGGHGHHGHGGGGGGGGGGGGGF-;AG0FFGFFFFFFFFFFFFFFFFFFFFFFFFFFFFFFFFFFFFFFF0BFFFFFF0FFFFFFFFE/FFFFFFFFFFFFEFFFFFFFF?F9FF:
@M05620:37:000000000-D9766:1:1101:23552:7674 1:N:0:44
ACCACACCTTCTACAATGAGCTGCGTGTGGCTCCCGAGGAGCACCCCGTGCTGCTGACCGAGGCCCCCCTGAACCCCAAGGCCAACCGCGAGAAGATGACCAGGGGAGTGGCCCCCTACCTCCTCTTGTGGCCGCCTCCCTCCTTCCTGGCCTCCCGGAGCTTCGCCCTTTCCTACTGGTTCTCTCTTCTGCCGTTTTCCGTAGGACTCTCTTCTTCTACCTTAGGCCCCTTTGGAAATCCTCAGGGTCTT
+
BBBBBBBBFFFFGGGGGGAGGFHHGGGFHGHHHGGGGGGGGHHHHGGGGGGGHHHHHHHGGGGGGGGGGGGHHHHGGGGHGHHHHGGGGGGGGGHHHH2FH20?///<<0>FGH-<-..=00.</00<<0<.C--A..=E//=/;0C00=.;0.=E.;--;./0-.;D-BF///:B//;/;//////;////;9.;FF/B./..;/://///;//////;B///////.;.AF/;/B///////9B.F/./
@M05620:37:000000000-D9766:1:1101:26100:7688 1:N:0:44
AGTGCCAGCTCTCAATCGCACAGGGGACCCAGGGCCTGGCCCCTCCATCCAGAAAACCTATGACCTCACCCGCTACCTGGAGCACCAACTCCGCAGCTTGGCTGGGACCTATGTGAGTATCCAGCGTAGGAATCTGGGAGTTGGGGAGGAGTGAGGAGTTGGGGAAAGACAGTCCTAACCGTGGAGGGTTCTGGTAAATGATGGGGTGAGGAGGGGCTCTTTGGCTCCCACCAGTCCCCCTGTCTGGTCTA
+
AA>AAFFFCFFFGFGGGGFAECHHGEGEGGHHFGGGGGHHHHGHGGHHHHHHHHHGHGHHHHGHHHFHHHHGGEFGHHHHGHHHHHF?EHHGEGGGGHHHGHHGGGHHGHHHHHHHGHHHHHGHHGGGGGGHHHHHHHFGGHHHGGFGGDFHHGHHFGHHHGGGGGHHFHGHHHHHHHHHGGGGGGGGGGGGGGFGGGGGGGGGGGFFFFFFFFFFFFFFFFFFFFFFFFFFFFFFFFFFFFFFFFFFFFF
@M05620:37:000000000-D9766:1:1101:22474:7705 1:N:0:44
AGTGCCAGCTCTCAATCGCACAGGGGACCCAGGGCCTGGCCCCTCCATCCAGAAAACCTATGACCTCACCCGCTACCTGGAGCACCAACTCCGCAGCTTGGCTGGGACCTATGTGAGTATCCAGCGTAGGAATCTGGGAGTTGGGGAGGAGTGAGGAGTTGGGGAAAGACAGTCCTAACCGTGGAGGGTTCTGGTAAATGATGGGGTGAGGAGGGGCTCTTTGGCTCCCACCAGTCCCCCTGTCTGGTCTA
+
ABAABFFFBFFFGGGGGGGGGGHGGGGGEGHHGGGGGGHHGHGHGGHHHHHHHHHHHGHHHHHHHHHHHHHGGEFGHHHHCGHHHHFHFHHHGGGGGHHHGHHGGGHHGHHHHHHHHHHHHHHHHGGGGGHHHHHHGHFGGHHHGGFGGGGHHHHHFGHHHHGGGGHHGHHHHHHHHHHHGGFGDGGGGGGGGGGGGGGGGGGGGGFFFFFFFFFFFFFFFFFFFFFFFFFFFFFFFFFFFFFFFFFFFFF
@M05620:37:000000000-D9766:1:1101:22687:7705 1:N:0:44
ACCACACCTTCTACAATGAGCTGCGTGTGGCTCCCGAGGAGCACCCCGTGCTGCTGACCGAGGCCCCCCTGAACCCCAAGGCCAACCGCGAGAAGATGAAGGTGCGTGGCCCGCTACCTCTTCTGGTGGCCGCCTCCCTCCTTCCTGGCCTCCCGGAGCTGCGCCCTTTCTCCCTGGTTCTCTCTTCTGCCGTTTTCCGTAGGACTATCTTCTCTGCCCTGCGTCTCCTTTGGAACTCTGCCGGTTCTCGA
+
CCCCCCBBFFFFGGGGGGFGGGHHGGGEGGHHHGGFGGGGGHFHHGGGGGGGHHHHHHHGGGGGGGGGGGGHGHHGGGGHGHHHHGGGGG>CFGHHHHHHHHGH1>FGGGHHGGGGGHHHHHHHHHHHGHHGGGGGHGHHGHGGGGFFGGGGGGGG9DGGGGGFFFFFFFFFBFFFFFFFFFFFFFFFFFFF;DFFFFFFFFBFFFFFFFFFFFFFBFFF?.@DFFFFF9FFF;9BFFFFF/@D@DFF/;:
@M05620:37:000000000-D9766:1:1101:7460:7730 1:N:0:44
GAGGCTGCTTTGGAAGAAACTGAGAACCCAGGGACACAAGACCGGCAGACCAAATCTCTGTAATCGCGCCAGCTGAAAGGATCTCGCACTCCGTCGCCTGGTGGAAAGAAATGTGGGTATCTAGCGGGGGGATCTGGGTCTTGGGGCGGCGTGCGGTGTTGGGGCGAGCCTGTCCTATCCGTGGTGGTTTGGGGCAAATGGTGGGGTTCGCCGGGGTTGTTTTGGTCCCACCCGTGCCCCGGTCAGGTCTT
+
A1>AA>>11B@FCFGGGBG11A11B31BBF0AE0FF0C00B0B///A//A/AAA112D21D222D/B//>//BB1FD11BB1B1F0/>>/BGG/0>/???F10?/1<000011221/<11@22>FCC/><---9//B-/-;://--:-;@-;@----;A--;------9-/-/;/////;;;--9-9--;-----99;BF/9/-9-;-----;-9--;-9-----;/9A/9:----;A9-9@@@-;-///9
@M05620:37:000000000-D9766:1:1101:19499:7737 1:N:0:44
ACCACACCTTCTACAATGAGCTGCGTGTGGCTCCCGAGGAGCACCCCGTGCTGCTGACCGAGGCCCCCCTGAACCCCAAGGCCAACCGCGAGAAGATGCCCAGGTGAGTGGCCCGCTACCTCTTCTGGTGGCCGCCTCCCTCCTTCCTGGCCTCCCGGCGCTGCGCCCTTTCTCACTGGTTCTCTCTTCTGCCGTTTTCCGTAGGACTCTCTTCTCTGACCTGAGTCTCCTTTGGAACTCTGCAGGTTCTA
+
BCCCCCCCFFFFGGGGGGGGGGHGGGGGHGHHHGGGGGGGGHHHHGGGGGGGHHHHHHHGGGGGGGGGGGGHHHHGGGGHGHHHHGGGGGDGGGHHHHHHHHHGHHHHHHGGHHGGGGGHHHHHHHHHHHGHHGGGGGHGHHGHHGGGGGGGGGGGGG-CDFFFFFFFFFFFFFFFFFFFFFFFFFFFFFFFFFFFFFFFFFFFFFFFFFFFFFFFFFFFFFFFFFFFFFFFFFFFFFFFFFFFFFFFFFF
@M05620:37:000000000-D9766:1:1101:23722:7737 1:N:0:44
ACCACACCTTCTACAATGAGCTGCGTGTGGCTCCCGCGGAGCCCCCCGTGCTGCTGACCGAGGCCCCCCTGAACCCCAAGGCCAACCGCGAGAAGACCCAGGTGCGTGGCCCGCTACCTCTTCTGGTGGCCGCCTCCCTCCTTCCTGGCCTCCCGGAGCTGCGCCCTTTCTCACTGGTTCTCTCTTCTGCCGTTTTCCGTAGGACTCTCTTCTCTGACCTGCGTCTCCTTTGGAACTCTGCAGGTTCTAGA
+
AAAAAAA1F@CFGF1BFGBGGBFG0BAF0BA01AF00AAE/E/FFGGGGE?/1BFGHHH?E@/>?EEGGGGGHHHGGGGGGHHFHGGCG/A/@CH1>FGCCCFG>-CCCAHHCGGCGHHHGHHHHGCGGFG-AGGGGGGGGEGGGFGGGFFFFFF?@-@FFF?@B@@FFFFFFFFFF;FFFFEFFFFFFFF@FFFFFFFFFABFFFFFFFFFFFFF/;FFF--;@BFFFFFFFFFFFBFFE/BFAFBFFF:
@M05620:37:000000000-D9766:1:1101:26677:7739 1:N:0:44
AGTGCCAGCTCTCAATCGCACAGGGGACCCAGGGCCTGGCCCCTCCATCCAGAAAACCTATGACCTCACCCGCTACCTGGAGCACCAACTCCGCAGCTTGGCTGGGACCTATGTGAGTATCCAGCGTAGGAATCTGGGAGTTGGGGAGGAGTGAGGAGTTGGGGAAAGACAGTCCTAACCGTGGAGGGTTCTGGTAAATGATGGGGTGAGGAGGGGCTCTTTGGCTCCCACCAGTCCCCCTGTCTGGTCTA
+
>A>3>FFFAFFFGFGGGGGAE?FCFEDEAEGHFGG?FGHHFHGEGGHHHHHHFHGCGGHHGHEHHHHHHGGFF>EGHHHH2FHGHHHEEHFF/ECEEHFHGHGGGGGHEHFHGHHFFHHHHBDHGCCDGGFFGHHGGHFFCGHHGGGCDDEHFGFGCGHGHGFGFCHHGFHHCGHHHF:GGGEFGGDGAFFFFGCGGGGGGGGFGGFFFFFFFFFFFFEBFBBBFFFFFFFFFFFFFFEDAFFFB;BFFFB
@M05620:37:000000000-D9766:1:1101:13786:7745 1:N:0:44
ACCACACCTTCTACAATGAGCTGCGTGTGGCTCCCGAGGAGCACCCCGTGCTGCTGACCGAGGCCCCCCTGAACCCCAAGGCCAACCGCGAGAAGATGCCCAGGTGAGTGGCCCGCTACCTCTTCTGGTGGCCGCCTCCCTCCTTCCTGGCCTCCCGGAGCTGCGCCCTTTCTCACTGGTTCTCTCTTCTGCCGTTTTCCGTAGGACTCTCTTCTCTGACCTGAGTCTCCTTTGGAACTCTGCAGGTTCTA
+
BBBBBBCCFFFFGGGGGGGGGGHHGGGGFEFGHGGGGGGCGHHHHGGGGGGGHHGHHHHGGGGGGGGGGGGFHHHGGGGHGHHHHGGGGGFGGGHHHHHHHHHGHHHHHHGGHHGGGCGHHHHHHHFGHHGHHFGGGGHGHHGHHGGGGEFFGGGGGB-ABFGGGGFFFFFFFFFFFFFFFFFFFFFFFFFFFFFFFFFFFFFFF9FFFFFFFFFFFFFFFFEBFFFFFFFFFFFFFFFFFFFFFFFFFFB
@M05620:37:000000000-D9766:1:1101:22108:7748 1:N:0:44
ACCACACCTTCTACAATGAGCTGCGTGTGGCTCCCGAGGAGCACCCCGTGCTGCTGACCGAGGCCCCCCTGAACCCCAAGGCCAACCGCGAGAAGATGCCCAGGTGAGTCGCCAGCTACCTCGTCTGGCGGCCGCCTCCCTCCTTCCTGGCCTCACGTGGCTCCTTTCTTTCTGGCTGGTTCTCTCTTCGGCCGCTGTACGACGCTCTCTCTTCACTGTCCTCTGCTTCCTTTCGATCTAGGCTGGATATC
+
DDDDDCCCFFFFGGGGGGGGGGHHGGGGHGHHHGGGGGGGGHHHHGGGGGGGHHHHHHHGGGCGGGGGGGGHHHHGGGGHGHHHHGGGGGGGGGHHHHG222/?FG1011>A/.->G11<11.<<CE/0A-;-:;DGGG.FFGGB;F00/;A:.0.....9.0;000;B00;F00:F../;FF00000;..-.----;00A.:--.;A0000;00;0:000;00000;000000.90..00;/0...0:B0
@M05620:37:000000000-D9766:1:1101:15279:7749 1:N:0:44
ACCACACCTTCTACAATGAGCTGCGTGTGGCTCCCGAGGAGCACCCCGTGCTGCTGACCGAGGCCCCCCTGAACCCCAAGGCCAACCGCGAGAAGATGCCCAGGTGAGTGGCCCGCTACCTCTTCTGGTGGCCGCCTCCCTCCTTCCTGGCCTCCCGGCGCTGCGCCCTTTCTCACTGGTTCTCTCTTCTGCCGTTTTCCGTAGGACTCTCTTCTCTGACCTGAGTCTCCTTTGGAACTCTGCAGGTTCTA
+
BBBBBBABFFFFFGGFGGGGGGHHGGGEGDHHHGGAEEGCGHHHHGGGGEGGHHHHHHHGGGGGGGGGGGGHHHHGGGGHGHHHHGGGGGDGGGHHHBHHHHHGHHHHHHGGHHGGGCGHHHHHHHHHHGGHHGGGGGHGHGGHHGGGGGGGGGGGGG-:BFCFFFFFFFFFFFFFFFFFFFFFFFFFFFFFFFFFFFFFFFFFDFFFFFFFFFFFFF9FFFF/BFFFFFFFFFFFFFFFFFFFFFFFFFB
@M05620:37:000000000-D9766:1:1101:12677:7755 1:N:0:44
ACCACACCTTCTACAATGAGCTGCGTGTGGCTCCCGAGGAGCACCCCGTGCTGCTGACCGAGGCCCCCCTGAACCCCAAGGCCAACCGCGAGAAGATGAAGGGGAGTGGCCCGCTCCTTCTTCTGGTGGCCGCCTCCCCCCTTCTTCCCCTCCCGGCGCTGCTCCCTTTCTCCCTGGTTTTCTCTTCTTCCGTTTTCCGTCGGACTCTCTTCTCTGCCCTGCGTCTCCTCTGGTCCGCTTCTGGATTTCGA
+
BBBBAAB>CFFFGGFGGG5BGGHHGEFBAEGFGFGEDGEGFHGHHGFEEEFGFHHHHHHEEFCGGGGGGEGHHHHGGGGHGHHHHGGGGGBDFGHFHHGF?</<///?//0>->@-=/=GHHHH00=C..<:-C.::C.;BG.F0;00///=E.:--;@-99/BFEB/B/;BFFF/.9B.;/;9/BFF/9BD/;;E/9.;9=-9-;B//99BF/9/9/::.9-;9A.BF.F///;9999.;9/9/;99;.;
@M05620:37:000000000-D9766:1:1101:11058:7771 1:N:0:44
ACCACACCTTCTACAATGCGCTGCGTGTGGCTCCCGAGGAGCACCCCGTGCTGCTGACCGAGGCCCCCCTGAACCCCAAGGCCAACCGCGCGAAGATGCCCAGGTGAGTGGCCCGCTACCTCTTCTGGTGGCCGCCTCCCTCCTTCCTGGCCTCCCGGCGCTGCGCCCTTTCTCACTGGTTCTCTCTTCTGCCGTTTTCCGTAGGACTCTCTTCTCTGACCTGAGTCTCCTTTGGAACTCTGCAGGTTCTA
+
AAA1A1AA1CFFFEGC3F1AE0FAE0A000BG1AF//EG//GAFHGG//AEEFHF1GHF>/E?EG/EGGEE01>FEGE/G/<GH/FA<C@//</<<<?110FEGFHHFD1.FA<A<@CC/DHFDGFC0:GCF:@CACCA?FFEGB0/CF/.9:.A.AA-;9@@B?@F?-//;BF/:BB-/;BBFFBBFFFF//@A-;AFBBF?FFFFFFFFBF//FBB/BFFB/-;F9FF/;/B///BBBFFEFBF9FFFF
@M05620:37:000000000-D9766:1:1101:22748:7781 1:N:0:44
ACCACACCTTCTACAATGAGCTGCGTGTGGCTCCCGAGGAGCACCCCGTGCTGCTGACCGAGGCCCCCCTGAACCCCAAGGCCAACCGCGAGAAGATGAAGGTGCGTGGCCCGCTCCCTCTTCTGGTGGCCGCCTCCCTCCTTCCTGGCCTCCCGGCGCTGCCCCCTTTCTCCCTGGTTCTCTCTTCTGCCGTTTTCCGTAACACTCTCTTCTCTGCCCTGCGTCTCCTTTAGCCCTCTGCCGGCTCTAGA
+
BBBBBBABFFFFGFGGGGGGGGHHGFGFHGHHHGGGGGFGGHGHHGGGEAEFHHHHHHHGGGGGGGGGGGGHFHHGGGGHGHHHHGGGGGFGGGHHHHF222<F1>FA?DFG----.CGHHH0G<GG/.<<-:CAECEGCDFFBFF0/:CBFGG?A--@-@D.A.>DFFF/F;99/./;BFFFFFFF//9:@DFBA9B.:...;;FFFFFFFFFB/B;A:AA-;B9B/FBF////;B?B/9;;--;.B9/9
@M05620:37:000000000-D9766:1:1101:11245:7788 1:N:0:44
ACCACACTTCTACAATGAGCTGCGTGTGGCTCCCGCGGAGCACCCCGTTCTGCTTACCGAGGCCCCCCTGAACCCCAAGGCCAACCGCGCGAAGATGCCCAGGTGAGTGGCCCGCTCCCTCTTCTGGTGGCCGCCTCCCTCCTTCCTGGCCTCCCGGCGCTGCGCCCTTTCTCACTGGTTCTCTCTTCTGCCGTTTTCCGTAGGACTCTCTTCTCTGCCCTGCGTCTCCTTTGGCACTCTGCAGGTTCTAG
+
BBBBBBBFFF5BFBGGG5BBBB4ABEFHGGCFFGE2AF0AAFGHGGEF1GFHH@@DFHGGGGGGGGGG>F2BGHGG/EGGHGHHGGGDG/>/C<<FG?FG1FFFH1>GGGGHHGGG-CEHHHGHHHHHHGGHGCFGGGGGGGGGBFGFGGGGGGGGG-;BFFFFFFFFFFFFF/BFFFFFFFFFFFF;FFFFFFFFFFFFFFDD9BBFFFFFFFFFF9FFFF.;DFFFFBFFFE/;F99BFF/BFFFFFBB
@M05620:37:000000000-D9766:1:1101:14365:7792 1:N:0:44
AGTGCCAGCTCTCAATCGCACAGGGGACCCAGGGCCTGGCCCCTCCATCCAGAAAACCTATGACCTCACCCGCTACCTGGAGCACCAACTCCGCAGCTTGGCTGGGACCTATGTGAGTATCCAGCGTAGGAATCTGGGAGTTGGGGAGGAGTGAGGAGTTGGGGAAAGACAGTCCTAACCGTGGAGGGTTCTGGTAAATGATGGGGTGAGGAGGGGCTCTTTGGCTCCCACCAGTCCCCCTGTCTGGTCTA
+
>AABCFFFCFFFGGGGGFGGGGFHGEGGEGHHGGGGFGHFCHGHGGHHHHGHHHFHHGHHH35GGGGHHHHGGGGGHFGC2FG1FGFEGGFHFG/EECHHGHHFEEGHGHGHGHFHHHHHHHHHHGGGG/GHHHGHGHHGGFGHGGGGDDGGHHEFHDGFHHGGGGHHGHHHHHHHHHFHF:A@FGGGCFFFFGFGGBGGGGFGGBDCFFFFFF;DBFFFFFFFFFFFFFFFFFFFFFFFFFFFFFFFFFF
@M05620:37:000000000-D9766:1:1101:22749:7802 1:N:0:44
ACCACACCTTCTACAATGAGCTGCGTGTGGCTCCCGAGGAGCACCCCGTGCTGCTGACCGAGGCCCCCCTGAACCCCAAGGCCAACCGCGAGAAGATGCAGGGGAGTGTCCCGCTACCTCTTCTGTGGTCCCCGTCCCTCCCTCCTGTCCTCCCCGAGCTGCGCCCTTTTTCACTGGTTCTCTCTTCTGCCCTTTTCCGTAGGACTCTCTTCTCTGACCTGAGTCTCCTTTGGAACTCTGCACGGGCTAGA
+
CCCCCCCCFFFFGGGGGGGGGGHHGGGGHGHGHGGGFGGGGHHHHGGGGGGGFHHHHHHGGGEGGGGGGGGHHHHGGGGHGHHHHGGGGGGGGGHHHH2D20/>/ADF1?1>-><A-00DG00=0=0</<0.=-.;.;0C..//.//9;00;/=.--;A.//;A.A-/;/;FBFF/B///;FFFF//:///.//;F//./.../:9BFFF//;FF///://9:9/;FB//BF/9//9BFB///:--:@F?:
@M05620:37:000000000-D9766:1:1101:21052:7828 1:N:0:44
AGTGCCAGCTCTCAATCGCACAGGGGACCCAGGGCCTGGCCCCTCCATCCAGAAAACCTATGACCTCACCCGCTACCTGGAGCACCAACTCCGCAGCTTGGCTGGGACCTATGTGAGTATCCAGCGTAGGAATCTGGGAGTTGGGGAGGAGTGAGGAGTTGGGGAAAGACAGTCCTAACCGTGGAGGGTTCTGGTAAATGATGGGGTGAGGAGGGGCTCTTTGGCTCCCACCAGTCCCCCTGTCTGGTCTA
+
ABBBAFFBBFFFGFGGG2A2EAFHGGGGGEHHGGGGDFHHHHGGGGGFHHFHF3GGHEGBGHGHHGHHHHHGGGGGHFHFHHHFFHHHGGHHFG/ECGGHEFHEDGGGGHBGHHGHGHHHHGHHHGGGGGFFHHHHHBGGGGGHGGGCGGGHEHHHHDHHHHGGGFEFHHHFGHHHHGHHGFGGGGGG:;FGGGGEFGFGGGGGGGF?FFFFFFBBBBFFFFFFFFFFEFFFE?FFFFFDBFFFFFFFFF/
@M05620:37:000000000-D9766:1:1101:19953:7835 1:N:0:44
ACCACACCTTCTACAATGAGCTGCGTGTGGCTCCCGAGGAGCACCCCGTGCTGCTGACCGAGGCTCCCCTGAACCCCAAGGCCAACCGCGAGAAGATGCCCAGGTGAGTGGCCCGCTACCTCTTCTGGTGGCCGCCTCCCTCCTTCCTGGCCTCCCGGAGCTGCGCCCTTTCTCACTGGTTCTCTCTTCTGCCGTTTTCCGTAGGACTCTCTTCTCTGACCTGAGTCTCCTTTGGAACTCTGCAGGTTCTA
+
ABAABAAAFFFFGGGBFFG5FAECEAAFDAFHCFFG2AEEDGGHHGGGEDEF5BFFHHHGCE0>1?BFFHGGFCGGGGEE/CGGGGF/EEG@/?C1F11F01F??<DFF1/FCG/CCD?G<DG1DG11>GDGA<CGAACGHG?/00:;0C.G0GE.A--:A./;-9D-9BFFBFFFF/9/9BF/BB9/////;>DDFFEFBB.99/FFFF9BF99B///B/F./9B//9FFFFF//;FFF//F/F?A/BF9
@M05620:37:000000000-D9766:1:1101:20771:7856 1:N:0:44
ACCACACCTTCTACAATGAGCTGCGTGTGGCTCCCGAGGAGCACCCCGTGCTGCTGACCGAGGCCCCCCTGAACCCCAAGGCCAACCGCGAGAAGATGCCCAGGTGAGTGGCCCGCTACCTCTTCTGGTGGCCGCCTCCCTCCTTCCTGGCCTCCCGGAGCTGCGCCCTTTCTCACTGGTTCTCTCTTCTGCCGTTTTCCGTAGGACTCTCTTCTCTGACCTGAGTCTCCTTTGGAACTCTGCAGGTTCTA
+
CCCCCCCCFFFFGGGGGGGGGGHHGGGFCFHHHGGFGGGGGHHHHGGGEEGGHHHHHHHGGGGGGGGGGGGHHHHGGGGHGHHHHGGGGGDGGGHHHGHHHHHGHHHHHHGGHHGGGGGHHHHHHHHGHHGHHGGGGGHGHHGGHGGGGGGGGGGGGG-@DFGGAGFFFFFFFFFFFFFFFFFFFFFFFFFFFFFFFFFFFFFDFFFFFFFFFFFFFFFFFFFFFFFFFFFFFFFFFFFFFFFFFFFFFFB
@M05620:37:000000000-D9766:1:1101:8333:7859 1:N:0:44
ACCACACCTTCTACAATGAGCTGCGTGTGGCTCCCGAGGAGCACCCCGTGCTGCTGACCGAGGCCCCCCTGAACCCCAAGGCCAACCGCGAGAAGACCCAGGTGAGTGGCCCGCTACCTCTTCTGGTGGACGCCTCCCTCCTTCCTGGCCTCCCGGAGCTGCGCCCTTTCTCACTGGTTCTCTCTTCTGCCGTTTTCCGTAGGACTCTCTTCTCTGACCTGAGTCTCCTTTGGAACTCTGCAGGTTCTAGA
+
>11>AA1AFFFFGGG13FFFFFFFEEFAEAGHHGGEEEG?EHGFHGEG/AFEFFAGHHHGGGGGGGEGGGEHHHHGGGGHGHHGEGGGGGCGGGHG?0FFGGHHGHGGC/GHGGG?CHHGHHHHFHHHG.=@@CCCHGHECGHHBHBBFFFGEFGG-9AGFF-AG@@FFFFF/BFFFBBFFFFFFFFFFBF@9AFFFFFFFFFFFFFFFFFFBFFF//BFF/BFFFFFFFFFF9/B/FF/BBFAFF/B//;
@M05620:37:000000000-D9766:1:1101:14348:7868 1:N:0:44
AGTGCCAGCTCTCAATCGCACAGGGGACCCAGGGCCTGGCCCCTCCATCCAGAAAACCTATGACCTCACCCGCTACCTGGAGCACCAACTCCGCAGCTTGGCTGGGACCTATGTGAGTATCCAGCGTAGGAATCTGGGAGTTGGGGAGGAGTGAGGAGTTGGGGAAAGACAGTCCTAACCGTGGAGGGTTCTGGTAAATGATGGGGTGAGGAGGGGCTCTTTGGCTCCCACCAGTCCCCCTGTCTGGTCTA
+
AAAAAFFCAFFFG4GGGGGCGGHGGEGFEGHHBAEE2FGHFHGHGGHHHHHHFHHHHGHHHHFHHHHHHHHGG>EEHHHG2BGHHHC1?GHHGGGCEHEHGHHGGGHHGHHHHHHGHHHHHHHHHGGGGGHHHHHHFFFGGHFHGGCDGDEHHDGHCD/GHHGGAFEHBGHHHHHHHGHHGGGGGGGGDFGGGGGFGGGGGGGGGGFFFFFFFFFFFFFFFFFFFFFFF.FFFFFFFFFFFFFFFFFFFFF
@M05620:37:000000000-D9766:1:1101:11392:7868 1:N:0:44
ACCACACCTTCTACAATGAGCTGCGTGTGGCTCCCGAGGAGCACCCCGTGCTGCTGACCGAGGCCCCCCTGAACCCCAAGGCCAACCGCGAGAAGATGCCCAGGTGAGTGGCCCGCTACCTCTTCTGGTGGCCGCCTCCCTCCTTCCTGGCCTCCCGGCGCTGCGCCCTTTCTCACTGGTTCTCTCTTCTGCCGTTTTCCGTAGGACTCTCTTCTCTGCCCTGAGTCTCCTTTGGAACTCTGCAGGTTCTA
+
BABABBBAFFFFFFBGGG5AGGHHGGGA4EHGHGFGGGGAFHHHHGGFFGGGFHGHHHHAECCFGGGGGGGHHHHGGGEHFHHHCFFEF?<BCDHFGFHHHFHGHGGHHHEGHHGGGGGHHHHHHHHBGHDHFDGGGGHGHHGHHGGGGFGGGFGGGG-ABFFFAFFFFFFFFFBFFFEFFFFFFFFFFFFFFFFFFFFFFFFDFFFFFFFFFFFFFF/BEFF..BFBFFFFFF/B/FFFFFFFFFFFFF9
@M05620:37:000000000-D9766:1:1101:20782:7873 1:N:0:44
ACCACACCTTCTACAATGAGCTGCGTGTGGCTCCCGAGGAGCACCCCGTGCTTCTGACCGAGGCCCCCCTGAACCCCAAGGCCACCCGCGAGAAGCTGCCCAGGTGAGTGGCCCGCTACCTCTTCTGGTGGCCGCCTCCCTCCTTCCTGGCCTCCCGGAGCTGCGCCCTTTCTCACTGGTTCTCTCTTCTGCCGTTTTCCGTAGGACTCTCTTCTCTGACCTGAGTCTCCTTTGGAACTCTGCAGGTTCTA
+
>AAAA1A>FFFFBGG1FGGDGDCGAEFG0EFGGGGG0EE?/B/FGGGEEEEF1FGBGHHGEE/>FGGGGGGC1FHGGG/FFGG//BEEECGC/<G1?<?FGFA/GB?GHH/?GHGCGGGHHHHHGHHFHHCCG-CCGGGEHHGHGGFGGFGFGGGGG?A?AGFF@@F@<FFFFFFFFF-FFFFFFFFFFFFFF@FFFFFFAFF-9BFFFFFFFFFFFBFFFFFF-BFFFFFFFF/:/9BFFFFFBAAFFB/
@M05620:37:000000000-D9766:1:1101:16383:7879 1:N:0:44
ACCACACCTTCTACAATGAGCTGCGTGTGGCTCCCGAGGAGCACCCCGTGCTGCTGACCGAGGCCCCCCTGAACCCCAAGGCCAACCGCGAGAAGATGCCCAGGTGAGTGGCCCGCTACCTCTTCTGGTGGCCGCCTCCCTCCTTCCTGGCCTCCCGGCGCTGCGCCCTTTCTCACTGGTTCTCTCTTCTGCCGTTTTCCGTAGGACTCTCTTCTCTGACCTGAGTCTCCTTTGGAACTCTGCAGGTTCTA
+
BBBBBBBBFFFFGGGGFGGGGFHHGGFEEEHGHGGGGGGGFHHHHGGGGGGGHHHHHHHGGGGGGGGGGGGHHHHGGGGHGHHHGFAEFGFGGGHE>F<GHFGGHCGFHHAFHHGGGDGHHHHHHHFFHHGFHFGGGGHGHGGHHFFGGFFGGGGGDG-@BFFF@AFFFFFFFFFFFFFFFFFFFFFFFFFFFFFFFFFFDFADAFFFFFFFFFFFFFBFFFF/.BFBFFFFFFFFFFFFFFFBFFFFFF9
@M05620:37:000000000-D9766:1:1101:18690:7887 1:N:0:44
AGTGCCAGCTCTCAATCGCACAGGGGACCCAGGGCCTGGCCCCTCCATCCAGAAAACCTATGACCTCACCCGCTACCTGGAGCACCAACTCCGCAGCTTGGCTGGGACCTATGCGTATCCCGCGTCGGAATCTGGGCGTTGGGGCGGCGTGCGGCGTTGGGGCCAGACAGTCCTAACCGTGGCGGGTTCTGGTAAATGATGGGGTGAGGAGGGGCTCTTTGGCTCCCACCAGTCCCCCTGTCTGGTCTATC
+
ABBBBFFFBFFFGGGGGGGGGCHHGGGGGGHHGGGGGGHHHHGHGGHHHHHHGHHHHGHHHHFGHHHHHHHGGGGGHHHHHHHGHHFHGHHHGGGGGHHHGHHGGGHHGHHHHBDG/CGH2/CDACCC@FFHHHHHGD@CDGGGDD?-A?D.@--;@DFFFFDCAEFFFFFFFFFFFFFFFF=@FFBEFFFFF/BFFFFFFFFFDFFFFBDFFFFFEFFFFFFFFFFFFFEFBFFFFFBEFFFFFFFF/;9
@M05620:37:000000000-D9766:1:1101:19991:7895 1:N:0:44
ACCACACCTTCTACAATGAGCTGCGTGTGGCTCCCGAGGAGCACCCCGTGCTGCTGACCGAGGCCCCCCTGAACCCCAAGGCCAACCGCGAGAAGATGAAGGTGCGTGGCCCGCTACCTCTTCTGGTGGCCGCCTCCCTCCTTCCTGGCCTCCCGGAGCTGCGCCCTTTCTCCCTGGTTCTCTCTTCTGCCGTTTTCCGTAGGACTCTCTTCTCTGCCCTGCGTCTCCTTTGGACCTCTGCCGGTTCTCGA
+
AAAAAAAAFFFFGGGGFGBAF1FBEEEA0AGG1FFECGGGCHHGHGGGFEGGFHFFHHHGCGCGGAEGGGGFHCGGGGCH/AGHHG?/BC@</CCF1?1>FFHH1>FCCCGHGGGGGHHHHGHHHHHHGEGGGGGGHGHHGHGGGGBFGGGGGFGGGGGGGG@@F@@FFFFFBFFF-;BFFFFFFFFFFFF@BFFFFFFFFFFFFFFFFFFFFFFFFFFFF?@F@FFFFFFFF//:9FFFFF@?@FAB/AB
@M05620:37:000000000-D9766:1:1101:11528:7897 1:N:0:44
ACCCCCCCTTCTCCCCTGAGCTGCGTGTGGCTCCCGAGGAGCACCCCGTGCTGCTGACCGAGGCCCCCCTGAACCCCAAGGCCAACCGCGAGAAGATGCCCAGGTGAGTGGCCCGCTACCTCTTCTGGTGGCCGCCTCCCTCCTTCCTGGCCTCCCGGCGCTGCGCCCTTTCTCACTGGTTCTCTCTTCTGCCGTTTTCCGTAGGACTCTCTTCTCTGACCTGAGTCTCCTTTGGAACTCTGCAGGTTCTA
+
AAA1A>ADDFFFGG0EGGGGGGHHGFGBAEHHHFFF?EGGGHGHHGGGGGGGFHHHHHHFGECGGGGGGGGHGHHGGGGHGHHHHGGGGGCCGGHGHHEHHGGGHGFHHHGGHHGGGGGHHHHHHHHHHHGHHGGGGGGGGGGGGGGGGGGGGGGGG@-;@@@F@@F@@FFFFFFFFFFFFFFFFFFFFFFFF@BFFFFFFFFBFFFFFFFFFFFFFFBFFFFFBFFFFFFFFFFFF/FFFFFFFFFFFF/
@M05620:37:000000000-D9766:1:1101:19485:7903 1:N:0:44
AGTGCCAGCTCTCAATCGCACAGGGGACCCAGGGCCTGGCCCCTCCATCCAGAAAACCTATGACCTCACCCGCTACCTGGAGCACCAACTCCGCAGCTTGGCTGGGACCTATGTGAGTATCCAGCGTAGGAATCTGGGAGTTGGGGAGGAGTGAGGAGTTGGGGAAAGACAGTCCTAACCGTGGAGGGTTCTGGTAAATGATGGGGTGAGGAGGGGCTCTTTGGCTCCCACCAGTCCCCCTGTCTGGTCTA
+
BCAACFFFCFFFGGGGGGGGGGHHGGGGGGHHGGGGGGHHHHGHGGHHHHHHGFHHHGHHHHHHHHHHHHHGGGGGHHHHHHHHHHHHGHHHGGGGGHHHGHHGGGHHGHHHHHHHHHHHHHHHHGGGGGGHHHHHHHHGGHHHGGFGGGGHHHGHHGHHHGGGGGGHHHHHHHHHHHHHGGGGGGGGGGGGGGFGGGGGGGGGGGFCEFEFDFFFFFFFFFFFFFFFFFFFFFFFFFFFFFFFFFFFFF/
@M05620:37:000000000-D9766:1:1101:16429:7903 1:N:0:44
ACCACACCTTCTACAATGAGCTGCGTGTGGCTCCCGAGGAGCACCCCGTGCTGCTGACCGAGGCCCCCCTGAACCCCAAGGCCAACCGCGAGAAGATGCCCAGGTGAGTGGCCCGCTACCTCTTCTGGTGGCCGCCTCCCTCCTTCCTGGCCTCCCGGCGCTGCGCCCTTTCTCACTGGTTCTCTCTTCTGCCGTTTTCCGTAGGACTCTCTTCTCTGACCTGAGTCTCCTTTGGAACTCTGCAGGTTCTA
+
AAAABBAAFFFFGGGFFGGGFGHHGFGBFAHHHGG?EGGGGGHHHGGGFFGGHGGHHHHGGGGGGGGGGGGGHHHGGGGHGHHHGGGGGG@FGGHHHHHHHHHGHHHHHHGGHHGGGGGHHHHHHHHFGHGHHGGGGGHGHHGEFGGGFFGGGGGGGA-ADFFFFFFFFFFFFFFFFFFFFFFFFFFFFFFFFFFFFFFFFFFFFFFFFFFFFFFFFFBFFFFFFFFFFFFFFFFFFFFFFFFFFFFFFF;
@M05620:37:000000000-D9766:1:1101:24147:7910 1:N:0:44
ACCACACCTTCTACAATGAGCTGCGTGTGGCTCCCGAGGAGCACCCCGTGCTGCTGACCGAGGCCCCCCTGAACCCCAAGGCCAACCGCGAGAAGATGAAGGTGCGTGGCCCGCTACCTCTTCTGGTGGCCGCCTCCCTCCTTCCTGGCCTCCCGGAGCTGCGCCCTTTCTCCCTGGTTCTCTCTTCTGCCGTTTTCCGTAGGACTCTCTTCTCTGCCCTGCGTCTCCTTTGGACCTCTGCCGGTTCTAGA
+
CCCCCBBCCFCFGGFGGGGGGGHHGGGEEEGFGFFEDFECDGDGHGEEEEEFFHHHHHHGGFGGFGGGGGFFFHHGGFGHGHHFHGGGG??FGGHHHHHHGE?F1>FEGAGHGGGGGHHHHGHHGGHHGHHGGGGGHGFHGHGGGG0CFGGGGGGG-@CFGGDFFFAFFFFFFFFF.:BFFFFFFFFFFFFF9DFFFFFFADAFFFFFFFFFFFFFBFFF?EFFFFFFFFFBB//9;FF/BFFFDD;B//;
@M05620:37:000000000-D9766:1:1101:26140:7919 1:N:0:44
GAGGCTGCTTTGGAAGAAACTCATAGATTACTGCAACAGTTCCCCCTTGACCTGGAAAAGTTTCTTGCCTGGCTTACAGAAGCTGAAACAACTGCCAAGTATTTAAAGCATTTCAGAATTAGAAAACTACTTCAAAAAAATGAAAAATTCTAAGAATAAGTACTTGTAACTGACAAGCCAAGGACAACAGATAGTAAGAGCACCCATTAGAACCCAAATCAAAAAATGTTAAGCCTTTTGACGTCCACAGC
+
>3>A3A?>FBBBG4BFFF4FG4BAGBBAFG4DF54FGFB5A553B2A223BFFF2B332335D5AD553B3112B3353DF3BFB33B3B1BBC333B?BB4444434@B344444444B4@4B4133B334B434B?//B33B?B001B22?2B1B1112@22@111222111110?/?0//<0?0.<>0111111<<10>..../=0=<00.<.:;000:;0.-.;000000:9;90099.9.9.0;9.
@M05620:37:000000000-D9766:1:1101:24982:7921 1:N:0:44
ACCACACCTTCTACAATGAGCTGCGTGTGGCTCCCGAGGAGCACCCCGTGCTGCTGACCGAGGCCCCCCTGAACCCCAAGGCCAACCGCGAGAAGATGCCCAGGTGAGTGGCCCGCTACCTCTTCTGGTGGCCGCCTCCCTCCTTCCTGGCCTCCCGGAGCTGCGCCCTTTCTCACTGGTTCTCTCTTCTGCCGTTTTCCGTAGGACTCTCTTCTCTGACCTGAGTCTCCTTTGGAACTCTGCAGGTTCTA
+
CCCCCCCCFFFFGGGGGGGFGGHHGGGEDGHGHGGGGGGGGHHHHGGGEGGGHHHHHHHGGGGGGGGGGGGHGHHGGGGHGHHHHGGGGGGGGGHHHHGHHHHGHHHHHHGGHHGGGGGHHHHHHHHHHGGHHGGGGGHGHHGHHGGGGGGGGGGGGG-ADGGGGGFFFFFFFFFFFFFFFFFFFFFFFFFFFF;DFFFFFFFFFFFFFFFFFFFFFFFFFFFFFFFFFFFFFFFFFFFFFFFFFFFFFFB
@M05620:37:000000000-D9766:1:1101:18755:7923 1:N:0:44
ACCACACCTTCTACAATGAGCTGCGTGTGGCTCCCGAGGAGCACCCCGTGCTGCTGACCGAGGCCCCCCTGAACCCCAAGGCCAACCGCGAGAAGATGAAGGTGCGTGGCCCGCTACCTCTTCTGGTGGCCGCCTCCCTCCTTCCTGGCCTCCCGGAGCTGCGCCCTTTCTCCCTGGTTCTCTCTTCTGCCGTTTTCCGTAGGACTCTCTTCTCTGCCCTGCGTCTCCTTTGGAACTCTGCCGGTTCTAGA
+
DDDCDDCCFFFFGGGGGGGGGFHHGGGEFGHHHGGGGGGGGHHHHGGGGGGGHHGHHHHGGGGGGGGGGGGHHHHGGGGHGHHHHGGGGGGGGGHHHHHHHHHH1>FEGGHHGGGGGHHHHHHHHGGFFHHGGGGGHGHHGHGGGGFGGGGGGGGG@?CFGGGFFFFFFFFFBFFFFFFFFFFFFFFFFFFFDFFFFFFFFFDFFFFFFFFFFFFFFFFFF?BFFFFFFFFFFFBFFFFFF0CF@DFF0B:
@M05620:37:000000000-D9766:1:1101:15600:7926 1:N:0:44
AGTGCCAGCTCTCATCGCACAGGGGACCCAGGGCCTGGCCCCTCCATCCAGAAAACCTATGACCTCACCCGCTACCTGGAGCACCAACTCCGCCGCTTGGCTGGGACCTATGAGTATCCAGCGTAGGAATCTGGGAGTTGGGGAGGAGTGAGGAGTTGGGGAAAGACAGCCCTAACCGTGGAGGGGTCTGGTAAATGATGGGGGGAGGAGGGGCGCTTTGGCGCCCACCAGTCCCCCTGCCTGGTCTATCT
+
AAAAAFFFAFFFGGGBA1AE0AFFGGGGGGFFFEGBAFGHHGHEGHFFHHG1BFHHGFFFH2DGD1FFHH?>/>>GFGH0BB/0?GHGHFH>/>/><?FG0B<?C0BCFGHFFG2B1B@@FGC<?C/FD1FFF10<F/?GHGGFGGGGCG0<GHGCGFC?CA.:.CGFF.;AFF9/.99.?AEGG-99BF/C//;/9;BFE-A-;-9@BFF<@@-9;B9/BB-9@@BFFEF/99;EF99--//-;9//9/;
@M05620:37:000000000-D9766:1:1101:5689:7928 1:N:0:44
ACCACACCTTCTACAATGCGCTGCGTGTGGCTCCCGAGGAGCACCCCGTGCTGCTGACCGAGGCCCCCCTGAACCCCAAGGCCAACCGCGCGAAGACCCAGGTGTGTGGCCCGCTACCTCTTCTGGTGGCCGCCTCCCTCCTTCTTTGCCTCCCGGCGATGCGCCCTTTCTCCCTGGTTCTCTCTTCTGCCGTTTTCCGTAGGACTCTCTTCTCTGCCCTGCGTCTCCTTTGGACCTCTGCCGGTTCTCGA
+
BBCCBCCAFFFFGGGGGG4AEGGGGGGAAEHGGFFEAEGGGHDGGEGEEFEGHHGHHHH>EEGGGGGGGGGHFHHGGGGHGHHHHGGGGG/>CGG??0??CEGF1>FGG<<FDGG?DGHHHHHHHHHHG.;;AGGGGGGGGGGG;;9;;CFGGGGG-@-@A;@DFFFFFFFFFFFFFFFFFFFFFFFFFFFD;AFFFFFF.AAF0:BFFFFFFFFFF0;;AE@DFFFFF0;BF9:;;;F0F0;>@D9;:EB
@M05620:37:000000000-D9766:1:1101:24427:7931 1:N:0:44
ACCACACCTTCTACAATGAGCTGCGTGTGGCTCCCGAGGAGCACCCCGTGCTGCTGACCGAGGCCCCCCTGAACCCCAAGGCCAACCGCGAGAAGATGCCCAGGTGAGTGGCCCGCTACCTCTTCTGGTGGCCGCCTCCCTCCTTCCTGGCCTCCCGGCGCTGCGCCCTTTCTCACTGGTTCTCTCTTCTGCCGTTTTCCGTAGGACTCTCTTCTCTGACCTGAGTCTCCTTTGGAACTCTGCAGGTTCTA
+
CCCDDDCCFFFFGGGGGGGGGGHHGGGEAEHHHGGGGGGGGHGHHGGGEGGGHHHHHHHGGGGGGGGGGGGHHHHGGGGHGHHHHGGGGGGGGGHHHHHHHHHGHHHHHHGGHHGGGGGHHHHHHHHHHHGHHGGGGGHGHHGHHGGGGGGGGGGGGG-ACFFFFFFFFFFFFFFFFHFFFFFHFFFFHFHFFFDFFFFFFFFFFFFFFFFFFFHFHFFFFFFFFFFFFFFFFFFFFFFFFFFFFFFFFFB
@M05620:37:000000000-D9766:1:1101:21842:7935 1:N:0:44
ACCACACCTTCTACAATGAGCTGCGTGTGGCTCCCGAGGAGCACCCCGTGCTGCTGACCGAGGCCCCCCTGAACCCCAAGGCCAACCGCGAGAAGACCCAGGTGCGTGGCCCGCTACCTCTTCTGGTGGCCGCCTCCCTCCTTCCTGGCCTCCCGGAGCTGCGCCCTTTCTCCCTGGTTCTCTCTTCTGCCGTTTTCCGTAGGACTCTCTTCTCTGCCCTGCGTCTCCTTTGGACCTCTGCCGGTTCTCGA
+
CCCCCCCCFFFFGGGGGGGGGGHGGGGGGGHHHGGGGGGGGHHHHGGGGGGGHHHHHHHGGGGGGGGGGGGHHHHGGGGHGHHHHGGGGGGGGGHHF2??//?G1>FED>CG@DCCCHFHHHHHFBGHD.CADGDGHGGGGFBFFF0/AFFFGGA9-ADFGGFFFF;BFBFFFFF9.BFBFFFFFFFFBFFD.;FF9:A/;ADFFFFFFFFFFFFEFFAB.AADFFFFFBF////;/BB9F9@B:D.B/EB
@M05620:37:000000000-D9766:1:1101:25010:7941 1:N:0:44
ACCACACCTTCTACAATGAGCTGCGTGTGGCTCCCGAGGAGCGCCCCGTGCTGCTGACCGAGGCCCCCCTGAACCCCAAGGCCAACCGCGAGAAGATGCCCAGGTGAGTGGCCCGCTACCTCTTCTGGTGGCCGCCTCCCTCCTTACTGGCCACCAGGCGCTGAGCCATTTCTCACTGGTTCTCTCTTCTGCCGTTTTCCGTAGGACTCTCTTCTCTGACCTGAGTCTCCTTTGGAACTCTGCAGGTTCTA
+
AAAABAABFFFFGGGFEGGEGEF4ABEEFEHHCGFEGGGGGHEEGGGGEAEFHFHHHHFGGGGGGAEGGGGFHCHEGGFACCHHHGDBGCGC/CGHFFFHHFHF<GHHHHGGEGGGGCGHHHHB0GHHHHGHCD--CAEGGG?9F09;099C/;;9.E.B?BBDFFF/;BFFFFFFFFEFFF/:FF/FFFFFFBDFFFFFFFFDFEFFFFB/FFBBFFFFFFF/FFFFFFFFFFFEFFFFFFFFFFFFFFF
@M05620:37:000000000-D9766:1:1101:24566:7948 1:N:0:44
ACCACACCTTCTACAATGAGCTGCGTGTGGCTCCCGAGGAGCACCCCGTGCTGCTGACCGAGGCCCCCCTGAACCCCAAGGCCAACCGCGAGAAGATGCCCAGGTGAGTGGCCCGCTACCTCTTCTGGTGGCCGCCTCCCTCCTTCCTGGCCTCCCGGCGCTGCGCCCTTTCTCACTGGTTCTCTCTTCTGCCGTTTTCCGTAGGACTCTCTTCTCTGACCTGAGTCTCCTTTGGAACTCTGCAGGTTCTA
+
BBBAABBBFFFFGGGGGGGGGGHHGEEECEHGEFGEFGGGGHGHHGGGEGGGHHGHHHHGGGGGGGGGGGGHGHHGGGGHFHHHHGEEDGGGGGHHHHHHHHHGHHHHHHGGHHGGGGGHHHHHHHHHHHGHHGGGGGHGHHGHHGGGGGGGGGGGGG-BFFFFFFFFFFFFFFFFFFFFFFFFFFFFFFFFFFDFFFFFFFFFFFFFFFFFFFFFFFFFFFFFFFFFFFFFFFFFFFFFFFFFFFFFFFF
@M05620:37:000000000-D9766:1:1101:10083:7951 1:N:0:44
AGTGCCAGCTCTCAATCGCACAGGGGACCCAGGGCCTGGCCCGTCCATCCAGAAAACCTAGGACCTCACCCGCTACCTGGAGCACCCACTCCGCAGCTTGGCTGGGACCTATGCGTCTCCCGCGTCGGAATCTGGGCGTTGGGGAGGCGTGCGGCGTTGGGGACAGACAGTCCTAACCGTGGCGGGTTCTGGTCAATGATGGGGTGAGGCGGGGCTCTTTGGCTCCCACCAGTCCCCCTGTCTGGTCTCTC
+
>A>AAFFFAFFFGGGGGGGCECBEB2A22ABG2AB2BA2GH20A11AFAGHHFCHHB1BC3FCEGBB@GHCFG/>EBGFGFGHHHH1??GH2>E?E>GBFFHHGGGHHGHHHH2CG/CHHF/BDA<AD-.>>GHHHEDDFCFGG;=-.;CD.BF9ADFFFFF.9AEFFBFFFFFFFFFFFFFFFFFBEFFFFF;BFFF/BFFFF.@FFF?FAFF-BAFFFFFBFFEFBFF?FFBFFFFFFFFFFFF9;/B/
@M05620:37:000000000-D9766:1:1101:15851:7954 1:N:0:44
ACCACACCTTCTACAATGAGCTGCGTGTGGCTCCCGAGGAGCACCCCGTGCTGCTGACCGAGGCCCCCCTGAACCCCAAGGCCAACCGCGAGAAGATGAAGGTGAGTGGCCCGCTACCTCTTGTGGTGGCCGCCTCCCTCCTTCCTGGCCTCCCGGAGCTGCGCCCTTTCTCCCTGGTTCTCTCTTCTGCCGTTTTCCGTAGGACTCTCTTCTCTGCCCTGCGTCTCCTTTGGACCTCTGCCGGTTCTAGA
+
CCCDDDCCFFFFGGGGGGGGGGHHGGGGHGHHHGGGGGGGGHHHHGGGGGGGHHHHHHHGGGGGGGGGGGGHHHHGGGFHGHHHHGGGGGGGGGHHHHGHHHGH1?FGGGHHGGGGGHFHHHGHHDGFGHGGGGGGHGHHGHHHHGBBGGGGGGGAB?GFGGGGFFFFFFFF0<FFFFFFFFFFFFFFFFFFAAFFFFFFFFDFFFFFFFFFFFFF0FFFF.@DFFFFFFFFFB0<FFFFF0@=<DFF0F<
@M05620:37:000000000-D9766:1:1101:8487:7957 1:N:0:44
ACCACACCTTCTACAATGAGCTGCGTGTGGCTCCCGAGGAGCACCCCGTGCTGCTGACCGAGGCCCCCCTGAACCCCAAGGCCAACCGCGAGAAGATGAAGGTGCGTGGACCGCTACCTCTTCTGGCGGCCGCCTCCCTCCTTCCTGGCCTCCCGGACCTGCGCCCTTTCTCCCTGGTTCTCTCTTCTGCCGTTTTCCGTAGGACTCTCTTCTCTGCCCTGCGTCTCCTTTGGACCTCTGCAGGTTCTAGA
+
CCCCCCCCFFFFGGGGGGGGGGHHGGGGHGHHHGGGGGGGGHHHHGGGGGGGHHHHHHHGGGGGGGGGGGGHHHHGGGGHGHHHHGGGGGGGGGHHHHHDGE?21/?EG/GHGGGGGH10D0=GHG0ACCDDGGGGGG/F?FGGGGFFGG0;EGGFF-;/;FFFFFFFFFFF0BFFFFFFBFFFFFFFFFFFDFFFFFFFFFDFF/;FFF0BFFF00;AFF.9DDFFFFFFFF;0;FBFFF00::FFF0B:
@M05620:37:000000000-D9766:1:1101:17374:7958 1:N:0:44
ACCACACCTTCTACAATGAGCTGCGTGTGGCTCCCGAGGAGCACCCCGTGCTGCTGACCGAGGCCCCCCTGAACCCCAAGGCCAACCGCGAGAAGATGCCCAGGTGAGTGGCCCGCTACCTCTTCTGGTGGCCGCCTCCCTCCTTCCTGGCCTCCCGGCGCTGCGCCCTTTCTCACTGGTTCTCTCTTCTGCCGTTTTCCGTAGGACTCTCTTCTCTGACCTGAGTCTCCTTTGGAACTCTGCAGGTTCTA
+
AAA1AAAA>CFFGFGC3F11F1GCEAA000BG1CFA0EF//GGCHGGE/AFGBGFAFGCA>E?FG/FEG@F0G>GGGC?G//HHEG//CC///?C11<1<<?FGGHHFFFECCFGGGCCHHHHHHHFGGHGFGCCGCF.CGGFHHFBFGFFFFAAE?A-9?@@B???@@FFFFFBFFBFFFBFFFFFFFFFBF@FFFFFFFFFFFFFFFFFBFBFFFF9FFFF;9BFFFFBBBFFB9F9BFFF/9FAFFFB
@M05620:37:000000000-D9766:1:1101:15831:7964 1:N:0:44
ACCACACCTTCTACAATGAGCTGCGTGTGGCTCCCGAGGAGCACCCCGTGCTGCTGACCGAGGCCCCCCTGAACCCCAAGGCCAACCGCGAGAAGATGAAGGGGGGTGGCCCGCTACCTCTTTTGGTGGCCGCCTCCCTCCTTCCTGGCCTCCCGGAGCTGCGCCCTTTCTCCCTGGTTCTCTCTTCTGCCGTTTTCCGTAGGACTCTCTTCTCTGCCCTGCGTCTCCTGTGGCCCGCTGCCGGTTCTCGA
+
AAAB>ABAB@BFGFBGGGBFFGHHGEEB4EBBBBFB2F2AAF2BBAEEAEBFBGFHDEGA>0@>FFGGGGGFBGGFFGGHGHFFFFFFBD/>CGHEFHHHE2/>/=@CF.;AFFFAAFFBFF/BFCEEF;9:>=FFFFFFFFFF;B//;9BFFFFA-@DFFFAAFFAFF:BFFFF/.;F/B:BFFFFFFFFAADFFBFFB9AAFBFFFFFFFFFFFFBA:9E@DFFFFF/;:/..:-:;=FA9B:D:;/./
@M05620:37:000000000-D9766:1:1101:16273:7969 1:N:0:44
ACCACACCTTCTACAATGAGCTGCGTGTGGCTCCCGAGGAGCACCCCGTGCTGCTGACCGAGGCCCCCCTGAACCCCAAGGCCAACCGCGAGAAGATGAAGGTGCGTGGCCCGCTACCTCTTCTGGTGGCCGCCTCCCTCCTTCCTGGCCTCCCGGAGCTGCGCCCTTTCTCCCTGGTTCTCTCTTCTGCCGTTTTCCGTAGGACTCTCTTCTCTGCCCTGCGTCTCCTTTGGACCTCTGCCGGTTCTAGA
+
EDEEEECEFFFFGGGGGGGGGGHHGGGEHGHHHGGGGGGGGHHHHGGGGGGGHHHHHHHGGGGGGGGGGGGHHHHGGGGHGHHHHGGGGGGGGGHHHHHGFF2=?>FE?<FFGGC<@GHHHHHDHH1<E<<C:CADHGHHGHGGGG1<FGGGGGFA9-AFFF9-ADAFFFFFBFFBE:BBFFFFFFFFFFFFAABEFFFFE?DFFFFFFFFFBFFBFF.0AE-DFDFFFFFFFB0</BFFFFCF9A9B1<<
@M05620:37:000000000-D9766:1:1101:10353:7974 1:N:0:44
ACCACACCTTCTACAATGAGCTGCGTGTGGCTCCCGAGGAGCACCCCGTGCTGCTGACCGAGGCCCCCCTGAACCCCAAGGCCAACCGCGAGAAGACGCAGGTGTGTGGCCCGCTACCTCTTCTGGTGGCCGCCTCCCTCCTTCCTGGCCTCCCGGAGCTGCGCCCTTTCTCCCTGGTTCTCTCTTCTGCCGTTTTCCGTAGGACTCTCTTCTCTGCCCTGCGTCTCCTTTGGAACTCTGCAGGTTCTCGA
+
DDDDDDDDFFFFGGGGGGGGGGHHGGGBGGHHHGGGGGGGGHHHHGGGGGGGHHHHHHHGGGGGGGGGGGGHHHHGGGGHGHHHHGGGGGCGGGHH2/>//<??1?FG..<F@FGDCCDGHDDGHB=GA.:-C-:EGFBFA/::/00/<<:F9EA--A?.0:BFAD-<F0BF0<F:A::0BFFFFFFFBB09.9FF00A0:..:0:FFFFFBFFFF00<0..<<-BFFF0FFB0000<BFF00..<0<0.<
@M05620:37:000000000-D9766:1:1101:19567:7983 1:N:0:44
ACCACACCTTCTACAATGAGCTGCGTGTGGCTCCCGAGGAGCACCCCGTGCTGCTGACCGAGGCCCCCCTGAACCCCAAGGCCAACCGCGAGAAGATGCCCAGGTGAGTGGCCCGCTACCTCTTCTGGTGGCCGCCTCCCTCCTTCCTGGCCTCCCGGCGCTGCGCCCTTTCTCACTGGTTCTCTCTTCTGCCGTTTTCCGTAGGACTCTCTTCTCTGACCTGAGTCTCCTTTGGAACTCTGCAGGTTCTA
+
BBBBBBBBFFFFGGGGGGGGGGHFGEEFFGHHHGGGGGGGGHHHHGGGEGGGHHHHHHHGGGGGGGGGGGGHHHHGGGGHGHHHHGGGGGGGGGHHHHHHHHHGHHHHHHGGHHGGG?FHHHHHHHHHHHGHHGGGGGHGHHGHHGGGGGGGGGGGGG9DFFFFFFFFFFFFFFFFFFFFFFFFFFFFFFFFFFDFFFFFFFFFFFFFFFFFFFFFFFBFFFF/FFFFFFFFFFFFFFFFFFFFFFFFFFF
@M05620:37:000000000-D9766:1:1101:19111:7992 1:N:0:44
GAGGCTGCTTTGGAAGAAACTGACAAGCCAGGGACACAAGATCGGAAGACCACACGTCTGTACTCCAGTCACGAGATTGCATCTCGTATTACGTCTCCTGTTTGAACCATCAAATCCCTTCTCTTTTCTGAATCTCTTGCTTCGCCAACTTTCTTTGCATTTGCAATGACAGTCATTTGGCTGAATTTTGCAGAGAATATCATGACACCTTTTTCATGAACTGGATGCCTATTTTGAAAGTCTCAGGTATA
+
1>AAAAFAFFFFFGGGGFGGB1B1110AAGA0BAFEGB0B01FE//BBB0BAABE/ABFF12A2B1BA2B11//>B>111D2F1FB/E0B2B>>F00BFG11FG111>B111112>B1>GGDEF21BFGHHH21F1FF1<111>//<//@FG@GGDF12@<1G<FBFDB11?<11@1>1111>0>D<=GG1110.<GD0<D0DG0/D0.<00::/0;:0;0CHHH0/;GFB000;0.090=;C000;00;;
@M05620:37:000000000-D9766:1:1101:7040:7993 1:N:0:44
ACCACACCTTCTACAATGAGCTGCGTGTGGCTCCCGAGGAGCACCCCGTGCTGCTGACCGAGGCCCCCCTGAACCCCAAGGCCAACCGCGAGAAGATGAAGGTGAGTGGCCCGCTACCTCTTCTGGTGGCCGCCTCCCTCCTTCCTGGCCTCCCGGCGCTGCGCCCTTTCTCCCTGGTTCTCTCTTCTGCCGTTTTCCGTAGGACTCTCTTCTCTGACCTGCGTCTCCTTTGGAACTCTGCAGGTTCTAGA
+
AAAAAAA?FFFFGFA13FGGG1EGGAEAG0AFFFGG0EEECCGHEEGGFEEF1FGHHHHGGCEGGGGGGGGHFHHGGGFHGHHHHGGGGGGGCGHGHHGGDF<??FGFFGHGGGGGGHHHHHHGHGGFGHHCGGGGHGHGGHHHFH0FFFGGGGBG-;A@GF@@F@@FFFBF/FFFFBFFFFFFFFFFFFF@BFFFFFFF?ABBFFFFFFFFFFFF/BFBB-9;@BFFFFFFFF/9BBFFF/:9AF/9:BB
@M05620:37:000000000-D9766:1:1101:7348:7994 1:N:0:44
AGTGCCAGCTCTCAATCGCACAGGGGACCCAGGGCCTGGCCCCTCCATCCAGAAAACCTATGACCTCACCCGCTACCTGGAGCACCAACTCCGCAGCTTGGCTGGGACCTATGTGAGTATCCAGCGTAGGACTCTGGGAGTTGGGGAGGAGTGAGGAGTTGGGGAAAGCCAGTCCTAACCGTGGAGGGTTCTGGTAAATGATGGGGTGAGGAGGGGCTCTTTGGCTCCCACCAGTCCCCCTGTCTGGTCTA
+
>AAAAFF@AFFFGBGGGGGGGGHHGGGAAE222ABE2BFG2FEAEGFDFH3G3FFHGGCFHGFGHGHFHCAGE>EEHFHHBGHGHHHHEHHHGGG@EHHH/FF/?AGC<01?BF22BBBGGH2FFDCC>/<1@0<FFG???FD1@C.>CACGHHD.<<<C0=--.;GC/CC.:<C:G:;C?99-CFGB9CAFFF90;;C00;;BAAD@..A/;.;-@9.F/9BBB999E.A...B/9/9A-9F///B/;F/
@M05620:37:000000000-D9766:1:1101:6230:8017 1:N:0:44
ACCACACCTTCTACAATGAGCTGCGTGTGGCTCCCGAGGAGCACCCCGTGCTGCTGACCGAGGCCCCCCTGAACCCCAAGGCCAACCGCGAGAAGATGCCCAGGTGAGTGGCCCGCTACCTCTTCTGGTGGCCGCCTCCCTCCTTCCTGGCCTCCCGGCGCTGCGCCCTTTCTCACTGGTTCTCTCTTCTGCCGTTTTCCGTAGGACTCTCTTCTCTGACCTGAGTCTCCTTTGGAACTCTGCAGGTTCTA
+
BBBBBAA>FFFFGGGGGG5AFAGFGGGBGFHGHFFGGGGGGHHHHGGEGGGGHHHHHHHEGGGGGGGGGGGHHHHGGGGHGHHHHGGGGGBCGGHGHFHHHGHGHHHHHHGGHHGGGGGHHHHHHHHHHFGHHGGGGGHGHHGHHGGGGGGGGGGGGG-ABBBFBBFBBEFFFFFFFFFBFFFFFFFFFFFFFBFFFFFFFFFFFFFFFFFFFFFFFFFFFFFFFFFFFFFFFFFFFFFFFFFFFFFFFFB
@M05620:37:000000000-D9766:1:1101:13657:8020 1:N:0:44
ACCACACCTTCTACAATGCGCTGCGTGTGGCTCCCGAGGAGCACCCCGTGCTGCTGACCGAGGCCCCCCTGAACCCCAAGGCCAACCGCGAGAAGACTCAGGTGAGTGGCCCGCTACCTCTTCTGGTGGCCGCCTCCCTCCTTCCTGGCCTCCCGGAGCTGCGCCCTTTCTCCCTGGTTCTCTCTTCTGCCGTTTTCCGTAGGACTCTCTTCTCTGCCCTGCGTCTCCTTTGGACCTCTGCAGGTTCTCGA
+
A>A>A?AA1FFFFGGGFG1AE?ECEAA0AAC0AAFE/EF?AGHCHGGE/EEA1DFFGHC/>E?EGCEEG@/>FGGGGC/FC<GHAFC@CC/<<<GBG1??GFHH1<?<<CFFGCCCCFHHHFHH00DCFCG?-ACAGEGFBFFFFB0F.CGAEEG@AA?FGB@@B@@BFFFB/;BBE9BFBBBBBBFFFBF@AAFEFFABFBBBBFBBFFFBBBBFFBAF---:@BFFF9BFFB/;-;9BB/;AFFFB/9B
@M05620:37:000000000-D9766:1:1101:15864:8028 1:N:0:44
ACCACACCTTCTACAATGAGCTGCGTGTGGCTCCCGAGGAGCACCCCGTGCTGCTGACCGAGGCCCCCCTGAACCCCAAGGCCAACCGCGAGAAGACCCAGGTGCGTGGCCCGCTACCTCTTCTGGTGGCCGCCTCCCTCCTTCCTGGCCTCCCGGAGCTGCGCCCTTTCTCCCTGGTTCTCTCTTCTGCCGTTTTCCGTAGGACTCTCTTCTCTGCCCTGCGTCTCCTTTGGAACTCTGCCGGTTCTCGA
+
CCCCDCDDFFFFGGGGGGGGGGHHGGGEDGHHHGGGGGGGGHHHHGGGGGGGHHGHHHHGGGGGGGGGGGGHHHHGGGGHGHHHHGGGGGGGGGHGG??GHGHH1>FEGGHHGGGGGHHHHHHHHFHHGHHGGGGGHGHHGGGGGGBGGGGGGGGGGFGGGGFFFFFFFFFFFFFFFFFFFFFFFFFFFFFFAFFFFFFFFFFFFFFFFFHFHFHHEFFFFADFFFFFFFFFFF0:FFFFF0DFBFFF0;;
@M05620:37:000000000-D9766:1:1101:18976:8041 1:N:0:44
AGTGCCAGCTCTCAATCGCACAGGGGACCCAGGGCCTGGCCCCTCCATCCAGAAAACCTATGACCTCACCCGCTACCTGGAGCACCAACTCCGCAGCTTGGCTGGGACCTATGTGAGTATCCAGCGTAGGAATCTGGGAGTTGGGGAGGGGTGAGGAGTTGGGGAAAGACAGTCCTAACCGTGGAGGGTTCTGGTAAATGATGGGGTGAGGAGGGGCTCTTTGGCTCCCACCAGTCCCCCTGTCTGGTCTA
+
AA>AAFFFBFFFGDGFGGGCGCHCGGFGFGHHFEFGEFHHCHGGGGHHHHHHFHHGHGHHHGFHHFHHHHHGF>FFHHHHFGHHH1B?E3BBE/>EEHFGGHHEG/BGG2FGHHGFHHGHHGHGHGAEG?HHHHHHGHFGGHHHGGFGG@ACDHHHFGHHHG-=:DHGHHGGGGGGGGGGGGGGEGGGEG.CF0;BFFFFFFFFFFFCFFFFFFFFFFFFFFFFFFFFFFFFFFFFFFFF-;BFFF/;BBF
@M05620:37:000000000-D9766:1:1101:7405:8046 1:N:0:44
ACCACACCTTCTACAATGCGCTGCGTGCGGCTCCCGAGGAGCACCCCGTGCTGCTGACCGAGGCCCCCCTGAACCCCAAGGCCAACCGCGAGAAGATGCCCAGGTGAGTGGCCCGCTACCTCTTCTGGTGGCCGCCTCCCTCCTTCCTGGCCTCCCGGCGCTGCGCCCTTTCTCACTGGTTCTCTCTTCTGCCGTTTTCCGTAGGACTCTCTTCTCTGACCTGAGTCCCCTTTGGAACTCTGCAGGTTCTA
+
AAAAAAA1BBBFGGGDEG1AEAEGGEG0AEAAFABF?EEEEHFGGCEA?EEGDGFHHHH/E@EGGGGGGGEHFHHGGGGHGGHHHGGGGG<ACGHBFGHHHHGEHHGFGHGGHHGGGCGHHHHHHHHHHHGHHGGGGGGGGGGGGGGGGGGGGGGGGG;;-@@F@@F@@FFFFFFFFFFFFFFFFFFF;BBFF@FFFEFFFBFFFFFFFFFFFFF/;FBFFFFBBFF/;AFFFFFFFFFFFFFFFFFFFF/
@M05620:37:000000000-D9766:1:1101:22404:8057 1:N:0:44
ACCACACCTTCTACAATGAGCTGCGTGTGGCTCCCGAGGAGCACCCCGTGCTGCTGACCGAGGCCCCCCTGAACCCCAAGGCCAACCGCGAGAAGACCCAGGTGCGTGGCCCGCTACCTCTTCTGGTGGCCGCCTCCCTCCTTCCTGGCCTCCCGGAGCTGCGCCCTTTCTCCCTGGTTCTCTCTTCTGCCGTTTTCCGTAGGACTCTCTTCTCTGCCCTGCGTCTCCTTTGGAACTCTGCCGGTTCTAGA
+
AAAAAAAAFFFFGGGGFGG1FAGFGAEBCEHH1FGEGGGECGHHHGGGCFGGHHHFFHHGGGCGGEGGGGGGHFHGGGEH/CHHHG?/BGGCCGHHH?FGGGGHFCFCGGHHGGGGGHHHHHHHHHDHCHHGCGGGHGGHGGGGGGFGGGGGGGGGGAGGGG@@F@@F/BFF/;FFFFFFFFFFFFFFFFF@BFFFFFFFFFFFFFFFFFFFFFFF/FEFFE?F@FFFFFFFFE9FFFFFF/;@;AFFBFB
@M05620:37:000000000-D9766:1:1101:17887:8061 1:N:0:44
ACCACACCTTCTACAATGAGCTGCGTGTGGCTCCCGAGGAGCACCCCGTGCTGCTGACCGAGGCCCCCCTGAACCCCAAGGCCAACCGCGAGAAGATGCCCAGGTGAGTGGCCCGCTACCTCTTCTGGTGGCCGCCTCCCTCCTTCCTGGCCTCCCGGAGCTGCGCCCTTTCTCACTGGTTCTCTCTTCTGCCGTTTTCCGTAGGACTCTCTTCTCTGACCTGAGTCTCCTTTGGAACTCTGCAGGTTCTT
+
AAAAAAAAFFFFGGGGFGGFGDGFGEFGHGHHFFGGAEFA2GAGHGFGEGGF5GHHHHHGFE0EFEEEGGGFCFGGGGGFFFGGGGGGGGG@/<?2><D2FG/<?F1?1?/??G-<<-><GGFG0==0=C..C--;:DCCCG./0BBBFGG.FFGG.A9BDGGF--:@@9BFF9;B9;FFBF/9/:BBFF///-9./;9/./.../;B////9BFF/9B9//9B.99FBFF//B/BBBFFF9B//AFFF9/
@M05620:37:000000000-D9766:1:1101:25669:8063 1:N:0:44
AGTGCCAGCTCTCAATCGCACAGGGGACCCAGGGCCTGGCCCCTCCATCCAGAAAACCTATGACCTCACCCGCTACCTGGAGCACCAACTCCGCAGCTTGGCTGGGACCTATGAGTATCCAGCGTAGGAATCTGGGAGTTGGGGCGGAGTGAGGAGTTCGGGAAAGACAGTCCTAACCGTGGAGGGTTCTGGTAAATGATGGGGGGAGGAGGGGCTCTTTGGCTCCCACCAGTCCCCCTGTCTGGTCTATC
+
BBABBFFFBFFFGGGGGGGFGGHHGGGGGGHHG?EGGGHHHHGHGGHHHHGHHHGHHGHBGHHHHHHHHHHGGEGGHHHHHGHHHHHHGHFHGGGGGHHHGHHGFGHHGHHHHHHFGDD33F2C<?@/<2GFH1<G<F/GHHCG?DDGGDGFHCBEC/0.;E--C.FBFF0;BBFBFF@.:ADFDF;9FF////:BBBBFB/EA-;@;>AD?;DB;EFBFF/B/;AEFFFFF:;FFFFA9B/F///99BF:
@M05620:37:000000000-D9766:1:1101:7290:8107 1:N:0:44
AGTGCCAGCTCTCAATCGCACAGGGGACCCAGGGCCTGGCCCCTCCATCCAGAAAACCTATGACCTCACCCGCTACCTGGAGCACCAACTCCGCAGCTTGGCTGGGACCTATGTGAGTATCCAGCGTAGGAATCTGGGAGTTGGGGAGGAGTGAGGAGTTGGGGAAAGACAGTCCTAACCGTGGAGGGTTCTGGTAAATGATGGGGTGAGGAGGGGCTCTTTGGCTCCCACCAGTCCCCCTGTCTGGTCTA
+
>A>>AFF@>FFFGGGGGGA1E0B0FEEAAAGHA0BB/BFH0GEHGGHBFGHHFFFEHGH1FGFHHFGHHHGEE>>EHHHG0BG?GHC/?FDCEEE@>FBGFHFFEGHHGHHHHHFHHFHHHHHHHGEGGGHHHHHHHHFFEHHHGGFGCAEHHHHHHG<CGFCGGGHHHHFHHHHHHHHHGGGGGGGG.:FGGGFGGGGGGGGGG.A@FFFFFF;=@@FFFFFFFFF?AFFFFFFFFFFF@FFFFFFFFEB
@M05620:37:000000000-D9766:1:1101:25067:8139 1:N:0:44
AGTGCCAGCTCTCAATCGCACAGGGGACCCAGGGCCTGGCCCCTCCATCCAGAAAACCTATGACCTCACCCGCTACCTGGAGCACCAACTCCGCAGCTTGGCTGGGACCTATGTGAGTATCCAGCGTAGGAATCTGGGAGTTGGGGAGGAGTGAGGAGTTGGGGAAAGACAGTCCTAACCGTGGAGGGTTCTGGTAAATGATGGGGTGAGGAGGGGCTCTTTGGCTCCCACCAGTCCCCCTGTCTGGTCTA
+
ABAAAFFFBFFFGGGGGGGCGFHGGGGGGGHHFGGFGGHHHHGHGGHHHGGHHHHFHGHGHHGHHHHHHHHGGEGGHHHH2GHAGHGCEHHHGGGGFHHHGHHF/EFHGCFHHHHGHHFHHHHHHGGGGGHHHHGHGHFGGHHHGGEFGA.FHFHHHGHHHHGGGGHHGHHHHHHHHHHHGGGGGGGGCFAFGGFGGGGGGGGGGGFCFFFFFFF-BDFFFFFFFFFFFFFFFFFFFFFFFFFFFFFFFFB
@M05620:37:000000000-D9766:1:1101:17096:8146 1:N:0:44
AGTGCCAGCTCTCAATCGCACAGGGGACCCAGGGCCTGGCCCCTCCATCCAGAAAACCTATGACCTCACCCGCTACCTGGAGCACCAACTCCGCAGCTTGGCTGGGACCTATGAGTATCCAGCGTAGGAATCTGGGCGTTGGGGCGGAGTGAGGAGTTGGGGCAAGACAGTCCTAACCGTGGAGGGTTCTGGTAAATGATGGGGTGAGGAGGGGCTCTTTGGCTCCCACCAGTCCCCCTGTCTGGTCTATC
+
BCBBCFFFCFFFGGGGGGGGGGHHGGGGGGHHGGGGGGHHHHGHGGHHHHHHHHHHHGHHHHHHHHGHHHHGGGGGHHHHHGGFHHHHGHHHGGGGGHHHGHHGGGHHGHHHH3GHFHHHFHHGE/CGHHHHHHHH/>CFGHGG.<A:DFGGHGFEFGGGGG.-<EGGGGGGGGHGGGFFFFBEFFBFFFFFBFFFFFFFFFFF<CFFFFFFFFFFFFFFFFFFFFFFFFFFFFFFFFFFFFFFFBFFFF<
@M05620:37:000000000-D9766:1:1101:17307:8159 1:N:0:44
ACCACACCTTCTACAATGAGCTGCGTGTGGCTCCCGAGGAGCACCCCGTGCTGCTGACCGAGGCCCCCCTGAACCCCAAGGCCAACCGCGAGAAGATGCCCAGGTGAGTGGCCCGCTACCTCTTCTGGTGGCCGCCTCCCTCCTTCCTGGCCTCCCGGCGCTGCGCCCTTTCTCACTGGTTCTCTCTTCTGCCGTTTTCCGTAGGACTCTCTTCTCTGACCTGAGTCTCCTTTGGAACTCTGCAGGTTCTA
+
CCDDCDDDFFFFGGGGGGGGGGHHGEGBAFHGHGGGDGGGGHHHHGGGDFEGGHGHHHHGGCCFGGGGGGGHCHHGGGGHGHHHHGGGGGGGGGHGHHHHHGHGHHHHHHGGHHGGGGGHHHHHHHHHHHGHHGGGGGHGHHGHHGGGGGGGGGGGGG-CBFFFFFFFFFFFFFFFFFFFFFFFFFFFFFFFFFFFFFHFFFFFFFFFFFFFHFFFHHBFFFFFFFFFFFFFFFFFEFFFFFFFFFFFFFB
@M05620:37:000000000-D9766:1:1101:26556:8162 1:N:0:44
ACCACACCTTCTACAATGAGCTGCGTGTGGCTCCCGAGGAGCACCCCGTGCTGCTGACCGAGGCCCCCCTGAACCCCAAGGCCAACCGCGAGAAGATGCCCAGGTGACTGTCCCGCTACCTCTTCTGGTGGCCCCCTCCCTCCTTCCTGGCCTCCCGGAGCTTCGCCCTTTCTCACTGGTTTTCCCTTCTCCCGTTTTCCGGAGGACTCTCTTCTCTTACCTGGCTCTCCTTTGTGACTCTGCAGGGTCTA
+
AABBAABBFFFFGGGFGFFFGFHHGG?EEEBGHGGEFGE2EGAGHGGGEEGFHHFFHHHG0EEFGEGGGGGF3FGEGGEAFCFGEFEEC///<BGHDBD2FGG/F?D11?1?F1AD-CFC1<111=D<=C.=..<A-.;.;/:/;CG0;GG.0C...---;:/0;CDG?F:FF//9/B./;.;F///;.B//;.:A/A//.-.--.;9/B/9;B/F///;///..;9;//;////.;//;BFB//;9BFB/
@M05620:37:000000000-D9766:1:1101:4819:8174 1:N:0:44
ACACACCTTCCACCATGTGTCGTGTTTGGCTCCCGTGGCGCACCCCCTTCTGCCTCCCGAGGCCCCCCTGCACCCCCACGGCAACCGCGTGAACATGTCCCGGTGAGTGGCCCGCTCCCTCTTCTGGTGGCCGCCTCCCTCCTTTCTGGCCTCCCGGGGCTGCGCCCTTTCTCCCTGGTTCTCTCTTCTGCCGTTTTCCGTAGGGCTCTCTTCTCTGTCCTGGGTCTCCCTTGGCACCCTGCCGGTTCTAG
+
AAAAAAA1BF>BFGGBF3AABA0AB0FGF1ABFFE0AA///AEEGG/ABBBFDBB1BBEC??>FGGGG/?/BGHGGEG/><>EEHHC<</>/<11<F2?@DCG<A/??GFFHHG->CCCGHHHHHHHHHCFHGGGGGHGGGGGG0;CFGGGGGGGG@-99;A-9@B@@FFFFFFFFFFFF/;BFFFF/:;FF@BFFFFFFF;AA;;;EFFFFFF;9B/;BFF/:B:FFF/BFFF/;F-;;F--;@9A-;:9
@M05620:37:000000000-D9766:1:1101:8554:8191 1:N:0:44
ACCACACATTCTACAATGCGCTGCGTGTGGCTCCCGAGGAGCACCCCTTGCTGCTGACCTAGGCCCCCCTGAACCCCAAGGCCAACCGCGCGAAGACCCAGGTGTGTGGCCCGCTACCTCTTCTGGTGGACGCCTCCCTCCTTCTTTGCCTCCCGGAGCTGCGCCCTTTCTCCCTGGTTCTCTCTTCTGCCGTTTTCCGTAGGATTCTCTTCTCTGCCCTGCGTCTCCTGTGGACCCCTGCTGGTTTTCGA
+
AAA>AAB>BBBFFFGGFGBA2AAAEEEB2AFFBABA2AAE?GEGHGGAABFGBGFHHHG5BBBFGEGGGEE2CCGFGGGHCGFHHGE>>E><@CC/?0??<<<F<?FGF/?FCCC-A><FHHHHHGFHD<<<<AHFHGGGGHHH0<00;0<CFGFG-:9CF/ABGGGGF/BFFFF/EFFBFFFFFFFFFFFB:DFFBFFF.ADB/;BFFFFFFFFFF99/.:>DBFFFF/;B.9/;.;E?E/:BFF.;;B;
@M05620:37:000000000-D9766:1:1101:18392:8233 1:N:0:44
ACCACACCTTCTACAATGAGCTGCGTGTGGCTCCCGAGGAGCACCCCGTGCTGCTGACCGAGGCCCCCCTGAACCCCAAGGCCAACCGCGAGAAGATGCCCAGGTGAGTGGCCCGCTACCTCTTCTGGTGGCCGCCTCCCTCCTTCCTGGCCTCCCGGCGCTGCGCCCTTTCTCACTGGTTCTCTCTTCTGCCGTTTTCCGTAGGACTCTCTTCTCTGACCTGAGTCTCCTTTGGAACTCTGCAGGTTCTA
+
DCCDCDCCFFFFGGGGGGGGGGHHGGGA4EHGHGGGFGGGDHHHHGGGDFGGGHGHHHGGGGFGGGGGGGGHHHHGGGGHGHHHHGGGGGDGGGHFGHHHHGHGHHHHHHGGHHGGGGGHHHHHHHHHHHGHHGGGGGHGHGGHHGGGGGGGGGGGGG-ADFFFFFFFFFFFFFFFFFFFFFFFFFFFFFFFFDFFFFFFFFFFFFFFFFFFFFFFHFBFFFFFFFFFFFFFFFFFFFFFFFFFFFFFFFB
@M05620:37:000000000-D9766:1:1101:16433:8241 1:N:0:44
ACCACACCTTCTACAATGAGCTGCGTGTGGCTCCCGAGGAGCACCCCGTGCTGCTGACCGAGGCCCCCCTGAACCCCAAGGCCAACCGCGAGAAGATGCCCAGGTGAGTGGCCCGCTACCTCTTCTGGTGGCCGCCTCCCTCCTTCCTGGCCTCCCGGCGCTGCGCCCTTTCTCACTGGTTCTCTCTTATGCCGTTTTCCGTAGGACTCTCTTCTCTGACCTGAGTCTCCTTTGGAACTCTGCAGGTTCTA
+
11>>A>1>CFCBBBG1BABBAA110AABAAGGAFEAEAE/EHHHHG?EAAFCGA1BGG0EEEGGE//EGEG>G>>>EEC>/<GC/FE/B//<<?<CD1<FGHHG1GHFGBCCGE-CCGGHHHHGHHHFHHGHHGGC.CCEHHGHHGGGGGF?FFGAB@-;A@@F<?F@@FFFFFFFFFFFF/;FFBF//;BBF@FFFFFFFFFFFFFFFFFFFFBFFF/BBFFFFFFFFFFFFFFFFFFFBFFFBFFFFFF
@M05620:37:000000000-D9766:1:1101:15664:8254 1:N:0:44
ACCACACCTTCTACAATGAGCTGCGTGTGGCTCCCGAGGAGCACCCCGTGCTGCTGACCGAGGCCCCCCTGAACCCCAAGGCCAACCGCGAGAAGATGAAGGTGTGTGGCCCGCTACCTCTTCTGGTGGCCGCCTCCCTCCTTCCTGGCCTCCCGGAGCTGCGCCCTTTCTCCCTGGTTCTCTCTTCTGCCGTTTTCCGTAGGACTCTCTTCTCTGCCCTGCGTCTCCTTTGGACCTCTGCCGGTTCTCGA
+
BBBBBBBBFFFFGGGGGGGGGFHHGGGEHGGGGGGGGGGGGHHHHGGGGGGGHHHHHHHGGGGGGGGGGGGHHHHGGGGHGHHHHGGFGGCFFGHHHHHHDF<G1??FA/?GCCG@@0<GHFHHF00CA<C<CCAE.CCGDFGCC00/.CBF.EA@;BAGFBGGFFBFFFFF9FF/?:FFFFFFFEBFBBF999FFBBAB.A.FFBFFFFFFFFFE9FE/9.@ABFFBFFFBB//.;;FFF/9;9D.;99;
@M05620:37:000000000-D9766:1:1101:10240:8261 1:N:0:44
ACCACACCTTCTACAATGAGCTGCGTGTGGCTCACGAGGAGCACGCCGAGCTGCGGACCGAGGCCCCGCTGAACCACAAGGCCAGCCGCGAGAAGATGAAGGTGAGTGGCCCGCTACCTCTTCTGGTGGCCGCCTCCCTCCTTCCTGGCCTCCCGGAGCTGCGCCCTTTCTCACTGGTTCTCTCTTCTGCCGTTTTCCGTAGGACTCTCTTCTCTGCCCTGCGTCTCCTTTGGAACTCTGCAGGTTCTCGA
+
AAAAAAAAFFFFGGGBEGG1GG11A0000A0B1AF000A/AFGF/AFE/AAA11>/>E@E?@E/FAE//>>E11/0??/0?/G//??BC<>@C/?F1GBD1G11F0FFFAGHGCCGGFHFHF0GCGGGGFFGGGBGGGGFBFFGFB0CFGGFEEGGG@@FFF@@F?@FFFBF/FFFF9BFFFFFFFBFFFF?AFFFFFFFFFFFFFFFFFFFFFFF/BEFA-9A@FFFFBFBFF/B/BFFF9FFFFFF/EB
@M05620:37:000000000-D9766:1:1101:24563:8278 1:N:0:44
AGTGCCAGCTCTCAATCGCACAGGGGACCCAGGGCCTGGCCCCTCCATCCAGAAAACCTATGACCTCACCCGCTACCTGGAGCACCAACTCCCCACTTGGCTGGGACCTATGTGAGTATTCAGCGTAGGAATCTGGGAGTTGGGGAGGAGTGAGGAGGTGGGGAAAGACAGTCCTAACCGTGGAGGGTTCTGGGAAATGATTGGGTGAGGAGGGGCTCTTTGGCTCCCACCAGTCCCCCCTTCTTGGCTAT
+
ACCBBFFFCFFFGGGGGGGGGGHHGGGGGGHHGGGFGGHHHHGHGGHHHHHHHHHHHGHHHHHHHHHHHHHGGGGGHHHHHHGHHHGHGHHH/?2/0BFG3B/?E?GG2BF3?B?33?33DFFF//?<?2D=>22DG0??GGGGGG@DF<0<1<F1..<.CEF.EH./GH/;0<00CGH-;CA.9CD9C.00=/9;E0;090=CG...9A0A;@F=-;/BF0B:0:EFFAFF?0;BFFF;-./00;0:000
@M05620:37:000000000-D9766:1:1101:26717:8285 1:N:0:44
ACCACACCTTCTACAATGAGCTGCGTGTGGCTCCCGAGGAGCACCCCGTGCTGCTGACCGAGGCCCCCCTGAACCCCAAGGCCAACCGCGAGAAGACGCAGGTGGGTGGCCCGCTACCTCTTCTGGTGGCCGCCTCCCTCCTTCCTGGCCTCCCGGAGCTGCGCCCTTTCTCACTGGTTCTCTCTTCTGCCGTTTTCCGTAGGACTCTCTTCTCTGTCCTGCGTCTCCTTTGGAACTCTGCAGGTTCTAGA
+
BBBBBBBBFFFFFGGGGGGGGGHHGEGEFGHHHGGFGGGGGHGHHGGGGGGGHHHHHHHGGGGGGGGGGGGHGHGGGGGHGHHHHGGFGGGGGGHHB/<>/@??/>EED0FGGGGGGGHHHGDGCGC/E.GC@DDFGGGGGEGGGGFFGGEGFGG?---.;BDFDDFFFFFF/BFFFBFBFFFFFFFFFFFF;.FABBDF?DFEBBBBFFFFFFFF/BFFF/BF-ABBBFFFF///999FF//9;B/B/:;
@M05620:37:000000000-D9766:1:1101:24578:8287 1:N:0:44
AGTGCCAGCTCTCAATCGCACAGGGGACCCAGGGCCTGGCCCCTCCATCCAGAAAACCTATGACCTCACCCGCTACCTGGAGCCCCAACTCCGCAGCTTGGCTGGGACCTATGTGAGTATCCAGCGAAGGAATCTGGGAGTTGGGGAGGAGTGAGGAGTTGGGGAAAGACAGTCCTAACCGTGGAGGGTTCTGGTAAATGATGGGGTGAGGAGGGGCTCTTTGGCTCCCACCAGTCCCCCTGTCTGGTCTA
+
AAA>AFFFBFFFG4GGGGGGGGHHFC2AEGHGF2EGC2BGHHGHGGHHH1BGHFH2GGFH5FFGGHHHHHH?@EGGHFHECGG1?EE1EHHCEE/EEGFGE3FC//BGD2BBFG3GHGGFH3GGHG/>B/GHHHHHH0?FCFHHG->A-<<C.=<.<<GHHHG-CEHFHHHHHHHGGGGGGEG?AFGG;:FGGGBFGGGGGGFFFFFFFF.;ADF-DDFFFFFFFFF?FFFDFFFFFFFFFFFFFFBBFFF
@M05620:37:000000000-D9766:1:1101:3729:8290 1:N:0:44
ACCACACCTTCTACAATGCGCTGCGGGTGGCTCCCGAGGAGCACCCCGTGCTGCTGACCGAGGCCCCCCTGAACCCCAAGGCCAACAGCGAGAAGATGCCCAGGTGAGTGGCCCGCTACCTCTTCTGGTGGCCGCCTCCCTCCTTCCTGGCCTCCCGGAGCTGCGCCCTTTCTCACTGGTTCTCTCTTCTGCCGTTTTCCGTAGGACTCTCTTCTCTGACCTGAGTCTCCTTTGGAACTCTGCAGGTTCTA
+
1AA1A11AFFB@3AF13E1AE0A0A000A/FG1F/BEEECGHGHHFEE>EEEF1B1E00//>/E///EEGG0F<?<EG/<//?<<?/0?<////0?1111?FGFFGGHF1FF0.AC-CC/0DHHHH0D</C.G-ACAA../9.C00/0;/9CGF.9E-;@@-/;@@F=-:;//9;F/FF9/BFFFFFB:BFFF@AAFEFFFFFFBEFFF/;FBF/FB9:BFFFFF/9BF//;/9B/BBF/BFFFFEAFFFF
@M05620:37:000000000-D9766:1:1101:15777:8292 1:N:0:44
ACCACACCTTCTACAATGAGCTGCGTGTGGCTCCCGAGGAGCACCCCGTGCTGCTGACCGAGGCCCCCCTGAACCCCAAGGCCAACCGCGAGAAGACCCAGGTGTGTGGCCCGCTCCCTCTTCTGGTGGCCGCCTCCCTCCTTCCTCGCCTCCCGGAGCTGCGCCCTTTCTCTCTCGTTCTCTCTTCTGCCGTTTTCCGTAGGACTCTCTTCTCTGCCCTGCGTCTCCTTTGGGCCCCTGCCGGTTCTCGA
+
BBBBBBBBFFFFGGGGGGGGGGHHEEGEFGHHHGGGGGG?FHHHHGGGDGGGHHGHHHHGGGGGGGGGGGGHHHHGGGGHGHHHHGGGGGCGGGHH22?F//1?1?0?//??-A--.</CG0=D00=CA.<-A-.A.C/C./00/00.-:.;.C.--=@9//;B?D-/;/BF/B//.99.;FFFFB/F///:..;E/:./;.://;BFFFF/FFF///9/..:.-AFB//://..9-;9...;-:9.;:.;
@M05620:37:000000000-D9766:1:1101:24083:8306 1:N:0:44
AGTGCCAGCTCTCAATCGCACAGGGGACCCAGGGCCTGGCCCCTCCATCCAGAAAACCTATGACCTCACCCGCTACCTGGAGCACCAACTCCGCAGCTTGGCTGGGACCTATGTGAGTATCCAGCGTAGGAATCTGGGAGTTGGGGAGGAGTGAGGAGTTGGGGAAAGACAGTCCTAACCGTGGAGGGTTCTGGTAAATGATGGGGTGAGGAGGGGCTCTTTGGCTCCCACCAGTCCCCCTGTCTGGTCTA
+
AAAABFFFBFFFGFBGG2FEEEBGFEGGGGHHGAEEFBAGHHGHGGGHHGGGHF3FGGHHH3BGHHHHHHHGGGGGHHHEGHGFGHFHGFHGGG/>E?GHFHHA//BGEHHFHHGGHHHFHHHHHGEDBEGHHHHHGHHGGHHHGGGGGGGHHHHHHFHHFGCCCDHFFHHHFHGFHHFHGEGGGGGGCFFGGGGGFGGEGGGGGGFFFFFFFFFFFFFFFFFBBFFFFFEFFFFFFFFFFEFFF/;FBBB
@M05620:37:000000000-D9766:1:1101:22803:8337 1:N:0:44
AGTGCCAGCTCTCAATCGCACAGGGGACCCAGGGCCTGGCCCCTCCATCCAGAAAACCTATGACCTCACCCGCTACCTGGAGCACCAACTCCGCAGCTTGGCTGGGACCTATGCGTATCCCGCGTCGGAATCTGGGCGTTGGGGCGGCGTGCGGCGTTGGGGCCAGACAGTCCTAACCGTGGCGGGTTCTGGTAAATGATGGGGTGAGGAGGGGCTCTTTGGCTCCCACCAGTCCCCCTGTCTGGTCTATC
+
ABAABFFFCFFFGGGGGGGCFGHGGGGGGGHHFFGGGGHHHHGHGGHGHGHHHHHHHGHGHHHHHHHHHHHGGEGGHHHHBGGHHHHHGHHHEGGGGHGHGHHGGGHHGHHHH2EGFGHH2CGGGGGGCCFGHHHHEFDFGHGGGGG-CGG?FF-@CFFFFFFFFFFFFFFFFFFFFFFFFF;@DF@EFFFFB0;FFFFFFFFFACFFFEFDFFFFFFFFFFFFFFFFFFFFFFFFFFFFFFFFFFFFBFB
@M05620:37:000000000-D9766:1:1101:17039:8352 1:N:0:44
ACCACACCTTCTACAATGAGCTGCGTGTGGCTCCCGAGGAGCACCCCGTGCTGCTGACCGAGGCCCCCCTGAACCCCAAGGCCAACCGCGAGAAGACCCAGGTGCGTGGCCCGCTACCTCTTCTGGTGGCCGCCTCCCTCCTTCCTGGCCTCCCGGAGCTGCGCCCTTTCTCCCTGGTTCTCTCTTCTGCCGTTTTCCGTAGGACTCTCTTCTCTGCCCTGAGTCTCCTTTGGAACTCTGCAGGTTCTAGA
+
BBBBBBBBFFFFGGGGGGFGFGGHGEGEEFHHHGGEEGGGGHHHHGGGGGGGHHHHHHHGGGGGGGGGGGGHHHHGGGGHGHHHHGGGGGGFGGHGGHEHF/FG?/FAFCHE@F?GGFHHDFHHHGHHGEGGGGGGHGCGGGGGFG0;.CGGGGFCB?CFFGFFFF;FFBFB/BBFAFFFF/999FFFBFFC9AFEFFDBFD?FFFFBFFFFFFBBB/EF...9BFFFF/9BBB/F/B/9B/;A9F/B///
@M05620:37:000000000-D9766:1:1101:15165:8389 1:N:0:44
AGTGCCAGTCTCAATCGCACAGGGGACCCCGGGCCTGGCCCCTCCATCCCGAAAACCTCTGACCTCACCCGCTACCTGGAGCACCAACTCCGCAGCTTGGCTGGGACCTATGTGCGTATCCAGCGTAGGAATCTGGGCGTTGGGGCGGAGTGCGGAGTTGGGGAAAGACAGTCCTAACCGTGGAGGGTTCTGGTAAATGATGGGGTGAGGAGGGGCTCTTTGGCTCCCACCAGTCCCCCTGTCTGGTCTAT
+
BBBBBFFFCFBDGGGGGAFGGGHGGEEGG2EFEGGGGHGHHGHGGHDFG1EAEGGHGH3FGHFHFGEGHHGGGGGHHHHBBFGHH0GGHHHGGGGGHHHGHHGGF0FEH2GHHH2BFDFHHGHHGE/>EDGHHHHHH.AFFGGGG.;DBGGG0AC-;;FFFFF.AFF/B9FFFFFFFFFFDFFDEFF;AFFFF;FFFFFFFFFFFFDFFFFFFFFFFFFFFFFFFFFFFFFFFFFFFFFFEBFFFFFFFFB
@M05620:37:000000000-D9766:1:1101:22757:8407 1:N:0:44
ACCACACCTTCTACAATGAGCTGCGTGTGGCTCCCGAGGAGCACCCCGTGCTGCTGACCGAGGCCCCCCTGAACCCCAAGGCCAACCGCGAGAAGATGCCCAGCCCAGTAGCCCGCTACCTCTTCTCGTCGCCGCCTCCCTCCTTCCTGGACTCCCGCCCCTGCTCCCTTTCTCTCTCGTCCTCTCTTCTGCCGATTTCTGTCGTCCTCTACTCTATGCCCTGTGTCTACTTTGCAAGTCTGAAGGCTCTA
+
CDCDDDCDFFFFGGGGGGGGGGHHGEGFFGHHHGGGGGEGGHHHHGGGFGGGHHHHHHHGGGGGGGGGGGGHHHHGGGGHGHHHHGGGGGGGGGHHHHF222F0=///?11?1?-----0>110=D0.<.-<.-;-=EH.//=/FGGBFG/:0/0;D-A--;.A0B0AF000BF0FF0.;...;0/;F0B0B09-;.9B00;0..;..000;0:00::00B0.00:000;F0BF0;00B0000::0.:./;
@M05620:37:000000000-D9766:1:1101:27714:8413 1:N:0:44
ACCACACCTTCTACAATGAGCTGCGTGTGGCTCCCGAGGAGCACCCCGTGCTGCTGACCGAGGCCCCCCTGAACCCCAAGGCCAACCGCGAGAAGATGCCCAGGTGAGTGGCCCGCTACCTCTTCTGGTGGCCGCCTCCCTCCTTCCTGGCCTCCCGGAGCTGCGCCCTTTCTCACTGGTTCTCTCTTCTGCCGTTTTCCGTAGGACTCTCTTCTCTGACCTGAGTCTCCTTTGGAACTCTGCAGGTTCTA
+
AAABBBBACFFFGGGGGGGBFFGFEEEEGFEHHCFE2EG?EHHFHGGG1EEADDFGFHBEEFEGFG>EEE1FGHFGGDFHGEHH/FGGG/>B/<F<F2?F<F/F?GHGF1?/<CCG?-CFGHHGHD<D<GDHA-::::G.GCACCBFBFF.A9FA.CD--9;9BADFFFFFFFFFBBB99/:/;BBB/BFF//@DABEB9AF.DF/B/;/BBBB9BF//;FFFBBFFFFF//;F/BFFFFFFB//A9BFFB
@M05620:37:000000000-D9766:1:1101:24782:8431 1:N:0:44
AGTGCCAGCTCTCAATCGCACAGGGGACCCAGGGCCTGGCCCCTCCATCCAGAAAACCCATGACCTCACCCGCTACCTGGAGCACCAACTCCGCAGCTTGGCTGGGACCTATGTGAGTATCCAGCGTAGGAATCTGGGAGTTGGGGAGGAGTGAGGAGTTGGGGAAAGACAGTCCTAACCGTGGAGGGTTCTGGTAAATGATGGGGTGAGGAGGGGCTCTTTGGCTCCCACCAGTCCCCCTGTCTGGTCTA
+
ACABCFFFCFFFGGFGGGGGGGHGGGGGGGHHGGGGGGHHHHGHGGHHHHHHHHHHHGGGHHHHHHHHHHHGGFGGHHHHHHHHHHHHGHHHGGGGGHHHGHHGGGHHGHHHHHHHHHHHHHHHHGGGGGHHHHHHHHHGGHHHGGGGGGGHHHHHHGHHHHGGGGHHHHHHHHHHHHHGGGGGGGGG=FGGGGFGGGGGGGGGGFDFFFFFFFFFFFFFFFFFFFFFFFFFFFFFFFFFFFFFFFFFFFF
@M05620:37:000000000-D9766:1:1101:9633:8436 1:N:0:44
AGTACCAGCTCTCCATCGCACAGGGTACCCAGGGCCTGGCCCCTCCATCCAGAAAACCTATGACCCCACCCGCCACCTGGGGCACCCTCTCGGCAGCTTGGCTGGGACCTATGTGAGTATCCCGCGTAGGAATCTGGGCGTTGGGGCGGCGTGCGGCGTTGGGGCCCGCCCGTCCTAACCGTGGCGGGTTCTGGTAAATGATGGGGTGAGGAGGGGCTCTTTGGCTCCCCCCAGTCCCCCTGTCTGGTCTA
+
>>>1>B@CAFFFGGG1BAE1A0F0FB0BF1BF0BA0BFGGCGGHGG0DGB1DB0F0BEFBB1DFG0BBEGG/>>/BFG0B?/?>EFG/?FF//?/E<B1<?BGGGGFGGH1BGGH2BGBFGH1?CCG/<A11?FGGFE.<C@C.<CCCA-AA@BGG-@@@@F<@----9@-=@FFFE/BF@FF@-@@?@FFFFFFFFFFF9FBFFFA@-;-/:--@@@FBFFFFFFFFF-A@;BFFFFFF@EFFFFFFFFF
@M05620:37:000000000-D9766:1:1101:5557:8447 1:N:0:44
AGTGCCAGCTCTCCATCGCACAGGGTCCCCAGGGCCTGGCCCCTCCATCCAGAAAACCTATGACCACACCCGCGACCTGGAGCACCCACTCCGCAGCTTGGCTGGGACCTATGTGAGTATCCAGCGTAGGAATCTGGGCGTTGGGGCGGCGTGCGGCGTTGGGGCCAGCCAGTCCTAACCGTGGCGGGTTCTGGTAAATGATGGGGTGAGGAGGGGCTCTTTGGCTCCCACCAGTCCCCCTGTCTGGTCTA
+
>A>3>DFFBFFFGGGBBAEAE2FAFB4ABAAE2BABAFGHAGGHGGHHHAFFGFH2BEGHBAFGH3BBEGG0>>EEGD2BBBBFGFE??GHB<E?E/B3BBGHGGGHHGHHHHHGFHHHHHHFHHGG/>E1<FGHHGH.ADGGHGG.CG-;AD.DG-@DFFFFF.-.;9E.;FFFFFFFFFFFF-;@DFFFFFFFBFFFFFFFFFFDF?FF/AFFFFFFFFFFFFFFFFFFFEFFFFFFFFFFFFFFFFFB
@M05620:37:000000000-D9766:1:1101:23011:8463 1:N:0:44
ACCACACCTTCTACAATGAGCTGCGTGTGGCTCCCGAGGAGCACCCCGTGCTGCTGACCGAGGCCCCCCTGAACCCCAAGGCCAACCGCGAGAAGATGCCCAGGTGAGTGGCCCGCTACCTCTTCTGGTGGCCGCCTCCCTCCTTCCTGGCCTCCCGGAGCTGCGCCCTTTCTCACTGGTTCTCTCTTCTGCCGTTTTCCGTAGGACTCTCTTCTCTGACCTGAGTCTCCTTTGGAACTCTGCAGGTTCTA
+
BBBBBBBBFFFFGGGGGGGGGGHHGGGGHGHHHGGGGGGGGHHHHGGGGGGGHHHHHHHGGGGGGGGGGGGHHHHGGGGHGHHHHGGGGGGGGGHHHHHHHHHFHHHHHHGFHHGGGGGHHHHHHHHHHHGHHGGGGGHGHHGHHGGGGGGGGGGGGG-DDGGGGGFFFFFFFFFFFFFFFFFFFFFFFFFFFFFFFFFFFFFDFFFFFFFFFFFFFFFFFFFFFFFFFFFFFFFFFFFFFFFFFFFFFF9
@M05620:37:000000000-D9766:1:1101:8805:8466 1:N:0:44
AGTGCCAGCTCTCAATCGCACAGGGGACCCAGGGCCTGGCCCCTCCATCCAGAAAACCTATGACCTCACCCGCTACCTGGAGCACCAACTCCGCAGCTTGGCTGGGACCTATGAGTATCCCGCGTCGGCCTCTGGGCGTTGGGGGGGCGTGAGGAGTTGGGGCCAGACAGTCCTAACCGTGGAGGGTTCTGGTAAATGATGGGGGGAGGAGGGGCTCTTTGGCTCCCACCAGTCCCCCTGTCTGGTCTATC
+
AAA>AFFFBFFFGDGGGGGAFCGDFGEEDEGHAEEEFFHGGHGHGGHGHHHHFHHGHGHGGHHHHFGHHHHGG>EGHGHH2FHHGHA1?GFGEFCE>GFGEHHGGGHHGCFHHHHF3BHD2CCC</>>//>FGHFHCCDF@GGG-;;-;;@.;FBDFFFBDFF-DFFFFFBBF//9BFD.AF.;AD..AFFF;//9;BFFF/ED-;@DF.ADFF-9AFFFFFFFFFFBFD.::99FAA>.;:FB///;/FB
@M05620:37:000000000-D9766:1:1101:18788:8471 1:N:0:44
ACCACACCTTCTACAATGAGCTGCGTGTGGCTCCCGAGGAGCACCCCGTGCTGCTGACCGAGGCCCCCCTGAACCCCAAGGCCAACCGCGAGAAGATGAAGGTGAGTGGCCCGCTACCTCTTCTGGTGGCCGCCTCCCTCCTTCCTGGCCTCCCGGAGCTGCGCCCTTTCTCACTGGTTCTCTCTTCTGCCGTTTTCCGTAGGACTCTCTTCTCTGACCTGAGTCTCCTTTGGAACTCTGCAGGTTCTAGA
+
AA3AA4>>FFCFFFG454FBDAEHEFFGHCFGBFG22AF22F2GHGEEEEECAFFBGHHGEE?E1EEEGGGFBC/EFGEA/EG/FFFEGCGGGGHBDGH>D11?FFHHGFFG@D-CGHHHB1DH<0<<ECCAGC?FHGHHGHEGGCGGGGFAEG?-?-A.CFBGGBB/9FFBFFB9BBFFFFFFBFFFFFFB9AFEFBD/AA;BFFFFFFFFFFFBFFFFFFFBBBBBFFBBFFFFFFFFFFBA9BFFFF9
@M05620:37:000000000-D9766:1:1101:26919:8486 1:N:0:44
ACCACACCTTCTACAATGAGCTGCGTGTGGCTCCCGAGGAGCACCCCGTGCTGCTGACCGAGGCCCCCCTGAACCCCAAGGCCAACCGCGAGAAGATGCCCAGGTGAGTGGCCCGCTACCTCTTCTGGTGGCCGCCTCCCTCCTTCCTGGCCTCCCGGAGCTGCGCCCTTTCTCACTGGTTCTCTCTTCTGCCGTTTTCCGTAGGACTCTCTTCTCTGACCTGAGTCTCCTTTGGAACTCTGCAGGTTCTA
+
BCCCCCCCFFFFGGGGGGGGGGHHGGGGHGHHHGGGGGGGGHHHHGGGFGGGHHHHHHHGGGGGGGGGGGGHGHHGGGGHGHHHHGGGGDGGGGHHHHHHHHFGFHHHHHGGHHGGGGGHHHHHHHHHHHGHHGGGGGHGHHGHHGGGGGGGGGGGGGAFDFGGGGFFFFFFFFFFFFFFFFFFFFFFFFFFFFAFFFFFFFFDFFFFFFFFFFFFFFFFFFFFFFFFFFFFFFFFFFFFFFFFFFAFFFF
@M05620:37:000000000-D9766:1:1101:20078:8487 1:N:0:44
ACCACACCTTCTACAATGAGCTGCGTGTGGCTCCCGAGGAGCACCCCGTGCTGCTGACCGAGGCCCCCCTGAACCCCAAGGCCAACCGCGAGAAGATGCCCAGGTGAGTGGCCCGCTACCTCTTCTGGTGGCCGCCTCCCTCCTTCCTGGCCTCCCGGCGCTGCGCCCTTTCTCACTGGTTCTCTCTTCTGCCGTTTTCCGTAGGACTCTCTTCTCTGACCTGAGTCTCCTTTGGAACTCTGCAGGTTCTA
+
CCCCCCCCFFFFGGGGGGGGGGHGGEEBCEHHHGGGGGGGFHHHHGGGEGGGHHGHHHHGGGGGGEGGGGGHHFHGGGGHGHHHHGFEGGGGCGHHFHHHHHHGHHHHHHGGHHGGGFGHHHHHHHHHHHGHGGGGGGHGHHGHHGGGGGGGGGGGGG-AFFFFFFFFFFFFFFFFFFFFFFFFFFFFFFFFFFDFFFFFFFFFFBFFFFFFFFFFFF/FFFF/BFFFFFFFFFFFFFFFFFF/FFFFFFF
@M05620:37:000000000-D9766:1:1101:23619:8498 1:N:0:44
AGTGCCAGCTCTCAATCGCACAGGGGACCCAGGGCCTGGCCCCTCCATCCAGAAAACCTATGACCTCACCCGCTACCTGGAGCACCAACTCCGCAGCTTGGCTGGGACCTATGTGAGTATCCAGCGTAGGAATCTGGGAGTTGGGGAGGAGTGAGGAGTTGGGGAAAGACAGTCCTAACCGTGGAGGGTTCTGGTAAATGATGGGGTGAGGAGGGGCTCTTTGGCTCCCACCAGTCCCCCTGTCTGGTCTA
+
BBAABFFFCFFFGGGGGGGGGGHHGGGGGGHHGGGGGGHHHHGHGGHHHHHHHHHHHGHHHHHHHHHHHHHGGGGGHHHHCGHHFHF?EGGHGGGGGHHHGHHGGGHHGHHHHHHHHFHHHHHHHGGGGGHHHHHHHGHGGHHGGGGGGGGHHHHHHGHHHGGGGGHHHHHHHHHHHHHHGEGGGGGGCFGGGGFFGGGGGGGGGGFFFFFFFFFFFFFFFFFFFFFFFFFFFFFFFFFFFFFFFFFFFFF
@M05620:37:000000000-D9766:1:1101:22206:8514 1:N:0:44
ACCACACCTTCTACAATGAGCTGCGTGTGGCTCCCGAGGAGCACCCCGTGCTGCTGACCGAGGCCCCCCTGAACCCCAAGGCCAACCGCGAGAAGATGCCCAGGTGAGTGGCCCCCTACCTCTTCTGGTGGCCGCCTCCCTCCTTCCTCGCCTCCCGGAGCCGCGCCCTTTCTCACTGGTTCTCTCTTCTGCCGTTTTCCGTAGGACTCTCTTCTCTGACCTGAGTCTCCTTTGGAACTCTGCTGGTTCTA
+
BBB@BBBBFFFFGGFGGGGFGDGHGAEEHAHHFFGFEEGGGHGHHGGEEEEGHHHHHHHGGGGGGAEEGGGHHFHGGGGHCGHEFGDEDCCB?DH11<FG0?G<GH1?F1/F<A--><C<<D<11100<<...<C-:E.CF/::;G/:0.-A?F9A?---;.-=---;9B/9BBFFF/.9FFFBF/9/9//9/;AA/.BF.B9.A/9BFBBBFFFFF/;B/F./;/9///;BFB/9//////;/;9///;/
@M05620:37:000000000-D9766:1:1101:26238:8516 1:N:0:44
AGTGCCAGCTCTCAATCGCACAGGGGACCCAGGGCCTGGCCCCTCCATCCAGAAAACCTATGACCTCACCCGCTACCTGGAGCACCAACTCCGCAGCTTGGCTGGGACCTATGTGAGTATCCAGCGTAGGAATCTGGGAGTTGGGGAGGAGTGAGGAGTTGGGGAAAGACAGTCCTAACCGTGGAGGGTTCTGGTAAATGATGGGGTGAGGAGGGGCTCTTTGGCTCCCACCAGTCCCCCTGTCTGGTCTA
+
AAA3AFFFBFFFGDGGGGFCFCHCG?EEEEHHFFGFFFHHHHGHGGHHHHHHHHHFGGHHHHHHHGGHHHHGG>EGHHHH?FHHHHFFFHHBAECFEHGHGHHG/EHHEGHHHHHHHHHHHHHHHGFEFGHHHHHHHH0FGHHHGGEGGGGHHHHGHGHHHHGGGGHHHHHHHHHHHHHHGGGGGGGGEGGGGFFFGGGGGGGGGGFFFFFFFF-@DFFFFFFFFFFFFFFFFFFFFFFFFAFFFFFFFFF
@M05620:37:000000000-D9766:1:1101:17060:8525 1:N:0:44
ACCACACCTTCTACAATGAGCTGCGTGTGGCTCCCGAGGAGCACCCCGTGCTGCTGACCGAGGCCCCCCTGAACCCCAAGGCCAACCGCGAGAAGACGCAGGTCCCTGGACCGCTACCGCTGCTGGCGGCCGCCTCCCTCCTTCCTCGCCACCCGGACCTGCGCCCTTTCTCCCTGTTTCTCTCTTCTGCCGTTTTCCGTAGCACTCTCTTCTCTGCCCTGCGTCTCCTTTGGGCCTCTGCCGGTTCTGGA
+
CCDCDCCCFFFFGGGGGGGGGGHHGGGGHGHHHGGGGGGGGHHHHGGGGGGGHHHHHHHGGGGGGGGGGGGGHHHGGGGHGHHHHGGGGGGGGGHHB?<///01?011/<FH-DC-AC--<-.0<C.--AB-?F...C<B./<FB00.<-..<9@-<-</<.-@.@@FF00<<BF000<00:<B0BFFB0FA9D:.0<9B...000/00<0<0<<00<BF.<-D-DB:00B0/.<...<0<09<-<EF00<
@M05620:37:000000000-D9766:1:1101:5256:8530 1:N:0:44
ACCACACATTCTACAATGCGCTGCGTGGGGCTCGCGAGGAGCACCCCTTGCTGCTGACCGAGGCCCCCCTGAACCCCAAGGCCAACCGCGCGAAGATGCCCAGGTGAGTGGCCCGCTACCTCTTCTGGTGGCCGCCTCCCTCCTTCCTGGCCTCCCGGCGCTGCGCCCTTTCTCACTGGTTCTCTCTTCTGCCGTTTTCCGTAGGACTCTCTTCTCTGACCTGAGTCCCCTTTGGAACTCTGCAGGTTCTA
+
BBBBBBB3BBDFGGFGGGBEFGGGGGG22AEEFAAA0EEEDHFHHGG??FGHFHFHHHH/>>?EFGGGGFEHFHHGGGGHGHHHHGGGGGBDGGG.FGHHHHHGGHHGHHGGHHGGG?FHHHHHHHHGHHGGGGGGGGGGGGGGGGGGGGGGFFFFFF-;@CFFFFFFFFFFFFFFFFFFFFFFFFFF/9;FFFFFFFFFFFFBF/BFFFFFFFF:;F/;FFF:;FF/;;FFFFFFFFFFFFFFFFFFFFB
@M05620:37:000000000-D9766:1:1101:17080:8537 1:N:0:44
ACCACACCTTCTACAATGAGCTGCGTGTTGCTCCCGAGGAGCACCCCGTGCTTCTGACCGAGTCCCCCCTGAACCCCAAGGCCAACCGCGAGAAGACCCAGTTGAGTGGCCCGCTACCTCTTCTGGTGGCCCCCTCCCTCCTTCCTGGCCTCCCGGAGCTGCGCCCTTTCTCACTGGTTCTCTCTTCTGCCGTTTTCCGTAGGACTCTCTTCTCTGACCTGAGTCTCCTTTGGAACTCTGCAGGTTCTAGA
+
AAAAAABAFFFDFGGGFGGBGDCGAEEF44DGEHGG2AFE2B2GHGGG1EEFAF5AFHHGE01FEEHGEGGFGFGGGG1E??GG//E@EEE///0??B???1?1@1??/??F<C/<AHEDG11F11>>EF<.<--A.C//.CG0;0;/:G0..C.@--AAF/--.99FG0;F090;C;FBBFFFF/B///:-.9;A//A/.../;//BFFB/BFF/9B9;B9./9////;BFFFB9B////;/..;;9B/9
@M05620:37:000000000-D9766:1:1101:22094:8552 1:N:0:44
ACCACACCTTCTACAATGAGCTGCGTGTGGCTCCCGAGGAGCACCCCGTGCTGCTGACCGAGGCCCCCCTGAACCCCAAGGCCAACCGCGAGAAGATGCCCAGGTGAGTGGCCCGCTACCTCTTCTGGTGGCCGCCTCCCTCCTTCCTGGCCTCCCGGAGCTGCGCCCTTTCTCACTGGTTCTCTCTTCTGCCGTTTTCCGTAGGACTCTCTTCTCTGACCTGAGTCTCCTTTGGAACTCTGCAGGTTCTA
+
ABBBBBBBFFFFGGGFGGGGGGHGGGGGGGGHHGGFCFG2EHHHHGGGE1EGGHHEHHHGGGGGGGGGGGGGHHHGGGGHGGHHHGGGGGGGGGHHGFHHHHHGHGHHHHGGHHGGGGGHGHHHHGHGHHGHHGFGFGHGHHGHHGGGFGGGFGEEFDGGGGFGGGFFFFFFFFFFFFFFFFFFFFFFFFFFFFFFFFFFFFFFFFFFFFFFFFFFFFFFFFFFFFFFFFFFFFFFFFFFFFFFFFFFFFB
@M05620:37:000000000-D9766:1:1101:12067:8561 1:N:0:44
ACCACACCTTCTACAATGAGCTGCGTGTGGCTCCCGAGGAGCACCCCGTGCTGCTGACCGAGGCCCCCCTGAACCCCAAGGCCAACCGCGAGAAGACCCAGGTGAGTGGCCCGCTACCTCTTCTGGTGGCCGCCTCCCTCCTTCCTGGCCTCCCGGAGCTGCGCCCTTTCTCCCTGGTTCTCTCTTCTGCCGTTTTCCGTAGGACTCTCTTCTCTGCCCTGCGTCTCCTTTGGAACTCTGCAGGTTCTAGA
+
CCCCCCCBFFFFGGGGGGGGGGHHGGGEDGHGHGGGGGGGGHHHHGGGGGGGGHHHHHHGGGGGGGGGGGGHHHHGGGGHGHHHHGGGGGBGGGHHHFGHHGFG=FGHGFHHGGGGGHHHHHHGHHGHGHHGGGGGHGHHGHHHGGBFGGGGGGGGFGGGGGGGFFFFFFFF0FFFFFFFFFFFFFFFFFFFADFFFFFFFFFFFFFFFFFFFFFF0BE0F.;DFFFFFFFFFF0;BFFFF0BFAF9F0B;
@M05620:37:000000000-D9766:1:1101:18132:8562 1:N:0:44
AGTGCCAGCTCTCAATCGCACAGGGGACCCAGGGCCTGGCCCCTCCATCCAGAAAACCTATGACCTCACCCGCTACCTGGAGCACCAACTCCGCAGCTTGGCTGGGACCTATGTGAGTATCCAGCGTAGGAATCTGGGAGTTGGGGAGGAGTGAGGAGTTGGGGAAAGACAGTCCTAACCGTGGAGGGATCTGGTAAATGATGGGGTGAGGAGGGGCTCTTTGGCTCCCACCAGTCCCCCTGTCTGGTCTA
+
ABAAAFFFCFFFGGGGGGGFGGHGGEGFEGHHFEGGGGHHFHGHGGHHHGHHFFHGGGHGHHHHHGHHHHHGGEEGHHHHBGHHHHAFEHHHG/EGG3BFFHHG//BGGHHHHHHHHHHHHHHHHGGGGGHHHHHHHHFGGHHH/ACDGGEHHFHHFGHHDGGGFGHHGHHGHHHHHHHHGGGGGGGG.;EFGGFFGGGGGGGGGGFFFFFFFFFFFFFFF00;BFFFFFFFFFFFFFFFFFFFFFBFFFF
@M05620:37:000000000-D9766:1:1101:4254:8590 1:N:0:44
AGTGCCAGCTCTCAATCGCACAGGGGACCCAGGGCCTGGCCCCTCCATCCAGAAAACCTATGACCTCACCCGCTACCTGGAGCTCCAACTCCGCAGCTTGGCTGGGACCTATGTGAGTATCCAGCGTAGGAATCTGGGAGTTGGGGAGGAGTGAGGAGTTGGCGAAAGACAGTACTAACCGTGGAGGGTTCTGGTAAATGATGGGGTGAGGAGGGGCTCTTTGGCTCCCACCAGTCCCCCTGTCTGCTCTA
+
11>AAFBFAFCDBGGFG1FG?E000EEEEEGHGCCEF/FCFGGHGGEGEGG1101FHGBGH12FEG1FHHHGGG?EHHH0GHH01@FGHBHHA/EEEGFHCFHCEFEGE01GHHBFHFH12>GHHG/C/<@GH1GHGHHG?GHEGGG?<EGFHHHHHEHH0//-<@CGH/GHH0CGHHBFGE.ACFG?;FFGGB;FGGGGGGGGGGF@FF?FFF@;@=EFFF/;B9BAFFFFFFBF/9AB;9BFFF//999
@M05620:37:000000000-D9766:1:1101:26407:8595 1:N:0:44
AGTGCCAGCTCTCCATCGCACAGGGGACCCAGGGCCTGGCCCCTCCATCCAGAAAACCTATGACCTCACCCGCCACCTGGAGCACCAACTCCGCAGCTTGGCTGGGACCTATGTTGAGTATCCCGCGTAGGACTCTGGGCGTTGGGGCGGCGTGCGGCGTTGGGGAACGACCGTCCTAACCGTGGCGGGCTCTGGTAAATGATGGGGTGCGGAGGGGCTCTTTGGCTCCCACCAGTCCCCCTGTCTGGTCT
+
AAAAAFFFAFFFG1FFEFEAE0F0F00AAA0FAEF/FFHHCHGFGGCFFAFHH0FAFGHHGHGHHDGGHFFEE/>EGHGH>BGGHH0/?BFBAECGCHFHFHBFE/0B<G1FGHGH2BG2BGHFCGGG/ACH1GHFHGE.<A@CHGC.:A-;-A.A?-9;@@F@??B-A-;-;BFFFF/9F@-A@-;>@-;ABBFFFBB9BFFFFF?9@-;>-;@-@?;?/BFFEBFFAEFFF-;;FBF-A@FFFFFFFFF
@M05620:37:000000000-D9766:1:1101:11191:8611 1:N:0:44
ACCACACCTTCTACAATGAGCTGCGTGTGGCTCCCGAGGAGCACCCCGTGCTGCTGACCGAGGCCCCCCTGAACCCCAAGGCCAACCGCGAGAAGATGCCCAGATGAGAGGCCCGCTACATCTTCTGGTGGCCGCCTCCCTCCTCCCTGGCCTCCCGGGGCTGCGCCCTTTCTCACTGGTTCTCTCTTCTGCCGTTTTCCGCAGGACTCTCTTCTCTGACCTGAGTCTCCTTTGGAACACTGCAGGTTCTA
+
AAA1AAAAFFFFGDGF3FGBGCHGG0AAA0FG1FGECGGEFHHHHGGGGEGGGHHFHHHGCGCGGCGGGGGBHFHGGGCHA/GHHG//BCGCCGFFDG11?1//1?FG1F///C-<-<<1=D00DG000<...-;-.:.:CG.//9./0...0:.A.--;-9-9---9-///;F:B//-//:9;9BB//;///9-9/A//A--9--9/;FFB//BFF////9-/;/9:F/9/9/////-;B9/99--9BF/
@M05620:37:000000000-D9766:1:1101:22667:8617 1:N:0:44
ACCACACCTTCTACAATGAGCTGCGGGTGGCTCCCGAGGAGCACCCCGTGCTGCTGACCGAGGCCCCCCTGAACCCCAAGGCCAACCGCGAGAAGATGCCCAGGTGAGTGGCCCGCTACCTCTTCTGGTGGCCGCCTCCCTCCTTCCTGGCCTCCCGGAGCTGCGCCCTTTCTCACTGGTTCTCTCTTCTGCCGTTTTCCGTAGGACTCTCTTCTCTGACCTGCGTCTCCTTTGGAACTCTGCAGGTTCTA
+
AAA@AAAAFFFFGGGGGBF1B1A1E0AEAAFG1FFAAF?EEGCHHG?EAAEF1111DGGGE//>FAEGEGGF1BGGGG/GAEHHHGC<B/B@GC<BG1?GFHHEHHHHHHGGHHCG--<GGHFHFHHGH/AGF-@CCGEFFFBFFFFFGFFGFGGGG?-99FFF;@F@@/BFB/FF//-;BFBFFFFFF/;FF>FFFFFFBB999/9BFFFF/BFBFFFFFFF--9@BFFBFFFFFFFFFB/BFFF-//9;
@M05620:37:000000000-D9766:1:1101:9065:8632 1:N:0:44
ACCACACCTTCTACAATGAGCTGCGTGTGGCTCCCGAGGAGCACCCCGTGCTGCTGACCGAGGCCCCCCTGAACCCCAAGGCCAACCGCGAGAAGATGACCAGGGTAGTGGCCCGCTACCTCTTCTGGTGGCCGCCTTCCTCCTTCCCGTCCTCCCGGAGCTGCCCCCTTTCCTACTTGTTCTCTCTTCCGCCGTTTTCCGGAGTACTTTCTTCTCTGAGCTGATTCTCCTTTGTACCTCTGGATGTTCTT
+
CCCCDDDBFFFFGGGGGGFGGGHHGGGBCEHHHFFGGGFGGHHHHGGGGGGGHHHHHHHEFGGGGGGGGGGHHHHGGGGHGHHHHGGGGGCGGGHHHH2?22?//01?1?0/??>A--A0DHHH0GHH=<CGH-AF..=GH0G/C0//;;;E.0;CD--;A::C...--;0;00:0;00;;000;BFFF0A..-@./.0;:-::.::00;BF00:B0000;00:00;;00;00:;00;BFBF0000;:0:0
@M05620:37:000000000-D9766:1:1101:15931:8636 1:N:0:44
ACCACACCTTCTACAATGAGCTGCGTGTGGCTCCCGAGGAGCACCCCGTGCTGCTGACCGAGGCCCCCCTGAACCCCAAGGCCAACCGCGAGAAGATGCCCAGGTGAGTGGCCCGCTACCTATTCTGGTGGCCGCCTCCCTCCTTCCTGGCCTCCCGGAGCTGCGCCCTTTCTCACTGGTTCTCTCTTCTGCCGTTTTCCGTAGGACTCTCTTCTCTGACCTGAGTCTCCTTTGGAACTCTGCAGGTTCTA
+
1>>>A>>AFFC1AFGAAFGD11B1A0AE00FGCFFEEEG?AGHHHG/EAAE/1AAFGEEEE@/E/>/EEGGFHE/>EGA>/<G//??/C@C@//<?11<?GHHGFGGG11//0?CCCGGBG0DDHH0GD/<CH@CGCCEEH/AH0GFGGGFGGF.AB-@?@GG/9AF-@FFFF//;FFFFFF/;FFFF//;BF=;BFFFFFFFF?9FBFBBFFFFFB//BBFB/-9FFFFFFFBFFFFBFF/BFFF-9FF9
@M05620:37:000000000-D9766:1:1101:18079:8640 1:N:0:44
ACCACACCTTCTACAATGAGCTGCGTGTGGCTCCCGAGGAGCACCCCGTGCTGCTGACCGAGGCCCCCCTGAACCCCAAGGCCAACCGCGAGAAGACCCAGGTGCGTGGCCCGCTACCTCTTCTGGTGGCCGCCTCCCTCCTTCCTGGCCTCCCGGAGCTGCGCCCTTTATCGCTGGTTCTCTCTTCTGCCGTTTTCCGTAGGACTCTCTTCTCTGCCCTGCGTCTCCTTTGGACCTCTGCCGGTTCTCGA
+
BBBBBBBBFFFFGGGGGGGFGFHHGFGEDEHHHGGGGGGGGHHHHGGGGGGGHHGHHHHGGGGGGGGGGGGHHHHGGGGHGHHHHGGGGGGGGGHHF2</F/1F1>////>.->--ACGHH0=GDD0/<GH-DG.:CEF/EBFFB00/;F0A..9--AD?BF--.;-;9///.9A.-;B///;FFFF/F/9=D99;9BFBF..////;FFBFB/99/9.9.;99@FB9/9////;..F/;B99-@..;/./
@M05620:37:000000000-D9766:1:1101:15719:8641 1:N:0:44
ACCACACCTTCTACAATGAGCTGCGTGTGGCTCCCGAGGAGCACCCCGTGCTGCTGACCGAGGCCCCCCTGAACCCCAAGGCCAACCGCGAGAAGATGCCCAGGTGAGTGGCCCGCTACCTCTTCTGGTGGCCGCCTCCCTCCTTCCTGGCCTCCCGGAGCTGCGCCCTTTCTCACTGGTTCTCTCTTCTGCCGTTTTCCGTAGGACTCTCTTCTCTGACCTGAGTCTCCTTTGGAACTCTGCAGGTTCTA
+
ABBCBABAFFFFGGGGGGGFGGHHGGGGHGGHGFFDEFGEFGAGHGGGGGGFFHHHHHHGEEGFGEGEEGGB3BFEGGAH/AGFEFGCGGGGGGHHHHHECBFAF<FGHHFFHECDG-CFHHHHFHGEGGCGFCCGGGEGHHGHGFFFF/9CFFGGGA-ADFCFCGFFFFFFFFFFFFFBBFFFFFFFFFFFFFADFEBF./;../:BFBFBFFFFFFFFFF//FFFBFFFFFFF/BBFFFFFFFFFFFB;
@M05620:37:000000000-D9766:1:1101:7183:8641 1:N:0:44
ACCACACCTTCTACAATGAGCTGCGTGTGGCTCCCGAGGAGCACCCCGTGCTGCTGACCGAGGCCCCCCTGAACCCCAATGCCAACCGCGAGAAGATGCAGGGGGGTGGCCCGCTACCTCTTCTGGTGGCCGCCTCCCTCCTTCCTGGCCTCCCGGCCCTGCCCCCTTTCTACCTGGTTCTCTCTTCTGCCGTTTTCCGTAGGACTCTCTTCTCTGCCCTGCGTCTCCTTTGGACCTCTGCCGGTTTTCGA
+
BBBBBBBBFFFFGGGGGGGFGFHHGGGBAEHHHGGGGGGGGHHHHGFFAFGGHHHHHHHGGGGGGGGGGGGHGHHGGGGEHHHHHGGGGGGGGGHH22222C///;-;@.AF----;9/;9F/9/B/.;9F--@9AEF..A9FB;//;:F/AEF.----:9..;;B-FF///;B/F?/B/99///;:B/9B9;DFF/F9BFDD/;/;BFFFFFFF/;FFFAA=DFDFFFEFF/;FB.9////9;;;../;.
@M05620:37:000000000-D9766:1:1101:12143:8642 1:N:0:44
ACCACACCTTCTACAATGAGCTGCGTGTGGCTCCCGAGGAGCACCCCGTGCTGCTGACCGAGGCCCCCCTGAACCCCAAGGCCAACCGCGAGAAGATGCCCAGGTGAGTGGCCCGCTACCTCTTCTGGTGGCCGCCTCCCTCCTTCCTGGCCTCCCGGCGCTGCGCCCTTTCTCACTGGTTCTCTCTTCTGCCGTTTTCCGTAGGACTCTCTTCTCTGACCTGAGTCTCCTTTGGAACTCTGCAGGTTCTA
+
DDECCDCDFFFFGGGGGGGGGGHHGGGFHGHHHGGGGGGGGHHHHGGGGGGGHHHHHHHGGGGGGGGGGGGHHHHGGGGHGHHHGGGGGGGGGGHHHHHHHHEFGHHGGHGGHH?DGCCHHHHHHH1FGFGHGGGGGGHGHHGHFFGGBFFGFGGGG?-<BFADFFFFFFFFFFFFFHFFFFFFFFFFFFFFFFADFFFFF0<ADFFFFFFFFFBFFFBFFF/:/<FFFBBFFFFFFFFFFFFFFFFFFFB
@M05620:37:000000000-D9766:1:1101:18108:8644 1:N:0:44
GAGGCTGCTTTGGAAGAAACTCATAGATTACTGCAACAGTTCCCCCTGGACCTGGAAAAGTTTCTTGCCTGGCTTACAGAAGCTGAAACAACTGCCAATAGGCGACTGGACCGCAACCGCAAGTAAAGGCCGCTACAAGACTTCAAGGCATCACAAAACCTGACGCTACAACGGTGGTTAACTCATCCACCGTTTTCCGAACGCCTTTCTGGACTCAACTGAACAACCTTTAGAACTTGGAATTTTAAAGG
+
33>>>ACAFFFDGBBA4BBAFCFFFDAGGBFFHFD4FGBFGEABEFA2C2BFHGFB33AGABFDFAFBAFGAFGB3BBFDBBBBFBBBBB1?BFBGG333333/>//??31?>//>>FE>///333BB2?/////<@@1?01<1?1GC/0?0>1110<>.0<<0....-<0/--;::..;:00:00<:0/..../.;9C..--.-..00;000.//9/.;;/99/...9;9/;/;/;;//B9//99:;;B/
@M05620:37:000000000-D9766:1:1101:25697:8653 1:N:0:44
ACCACACCTTCTACAATGAGCTGCGTGTGGCTCCCGAGGAGCACCCCGTGCTGCTGACCGAGGCCCCCCTTAACCCCCAGGCCAACCGCGAGAAGATGCCCAGGTGAGTGGCCCGCTCCCTCTTCTGGTGGCCGCCTCCCTCCTTCCTGGCCTCCCGGCGCTGCGCCCTTTCTCACTGGTTCTCTCTTCTGCCGTTTTCCGTAGGCCTCTCTTCTCTGACCTGCGTCTCCTTTGGAACTCTGCAGGTTCTA
+
AAAAAABA44BBBBBBGG5GGGHHEAEBAEAABBABAEAE?CABBAEEAEBFBGGHGGHGG?CEFGGEEE1F3FGEE/>EFHFHHGEEB?/CDGHHHHHHHGEE1F1CDHGGHH-CG-ACHHGHGHHHHHGHHGGGGGHGGHGGGGGGGGGGGGGGABG@B-@F<BFBBFFFFF9FEFFFFFFFFFFFFFFFFB9DFFFFF/;99//BFFFFFFBBFF/BFFFEB9BDFF/;BFFFFF;:/BB/BAFFFF9
@M05620:37:000000000-D9766:1:1101:20446:8680 1:N:0:44
ACCACACCTTCTACAATGAGCTGCGTGTGGCTCCCGAGGAGCACCCCGTGCTGCTGACCGAGGCCCCCCTGAACCCCAAGGCCAACCGCGAGAAGATGCCCAGGTGAGTGGCCCGCTACCTCTTCTGGTGGCCGCCTCCCTCCTTCCTGGCCTCCCGGAGCTGCGCCCTTTCTCACTGGTTCTCTCTTCTGCCGTTTTCCGTAGGACTCTCTTCTCTGACCTGAGTCTCCTTTGGAACTCTGCAGGTTCTA
+
CBCCDDDCFFFFGGGGGGGGGGHHGGGFFGHHHGGGGGGGGHHHHGGGFGGGHHHHHHHGGFGGGGGGGGGHHHHGGGGHGHHHHGGGGGGGGGHHHHHHHFHGHHHHHHGGHHGGGGGHHHHHHHHHHHGHHGGGGGHGHHGHHGGGGGGGGGGGGG-CDGGGCGFFFFFFFFFFFFFFFFFFHFFHHHFFFFDFFFHFFFFFFFFFFFFFHHHFHFFFFHFFFFFFFFFFFFFFFFFFFFFFFFFFFFB
@M05620:37:000000000-D9766:1:1101:27793:8687 1:N:0:44
GAGGCTGGTTTGGAAGAACCTCATAGATTACTGGAACAGTTCCTCCTTGACCTGGACAAGTTTCTTGACTCGCTTACTGAAGCTGAAACACCTGCGAATGGTTCCCACAATTAAAAGTTTCTAGAATACGCCAATGGAGGAAAAGAGGGCATGAAACAATGGCAAGTAAGACAGGTAATTGCAGTGGAGTATGGTAAATGATCGGATGGAACAAGGCTCAGTAGCTCCACTCGGACCTGACATCTCATCGA
+
>1>>>1B1>BB>FBBFGCBAABAFBGE3BA1AF1AF10BBFFG2DGBB1B1ABB0BBA00D2DDDFADB11BEGFCF1DABFFFBB@BF>BE0B0/>>EH1B111110?/111111B>2BB2BGF12B1?///>B<G1<//000B/<////@@@11@0/?<?00?/11@1?100.<>11111111>01</<00/=00=0<DF0...;-./0/://.;;G0;00;0;0/;/0/.9.;:9///00000090/;
@M05620:37:000000000-D9766:1:1101:15751:8711 1:N:0:44
AGTGCCAGCTCTCAATCGCACAGGGGACCCAGGGCCTGGCCCCTCCATCCAGAAAACCTATGACCTCACCCGCTACCTGGAGCACCAACTCCGCAGCTTGGCTGGGACCTATGTGAGTATCCAGCGTAGGAATCTGGGAGTTGGGGAGGAGTGAGGAGTTGGGGAAAGACAGTCCTAACCGTGGAGGGTTCTGGTAAATGATGGGGTGAGGAGGGGCTCTTTGGCTCCCACCAGTCCCCCTGTCTGGTCTA
+
>AAABFFFCFFFGBGGGGGGGGHHGGGGGGHHGGGGGGHHHHGHGGHHHHGHHFFHHGHHHGHHHHHHHHHEGGGGHHHGHGGFGHHHGHHHGG?EFGHHGHHGEGHHGHHHHHHHHFHHHHGHHGGGGGHHHHHHHGHGDHHHGGGGGGGHHHHHGGHHGHGGGGHHHHHHHGHHHGHHGEECFGGG:CFGGGGGGGGGGGGGGGDFFFFFFFFFFFFFFFFFFFFFFFFFFFFFFFFFFFFFFFFFFFF
@M05620:37:000000000-D9766:1:1101:15498:8714 1:N:0:44
ACCACACCTTCTACAATGAGCTGCGTGTGGCTCCCGAGGAGCACCCCGTGCTGCTGACCGAGGCCCCCCTGAACCCCAAGGCCAACCGCGAGAAGATGCCCAGGTGAGTGGCCCGCTACCTCTTCTGGTGGCCGCCTCCCTCCTTCCTGGCCTCCCGGAGCTGCGCCCTTTCTCACTGGTTCTCTCTTCTGCCGTTTTCCGTAGGACTCTCTTCTCTGACCTGAGTCTCCTTTGGAACTCTGCAGGTTCTA
+
BBBBBBBBFFFFFGGFGGGFGEGFGEGGHGHGFGGEGGGGGHHHHGGGFEGGHHHHHHHGGGGGGGGGGGGHHHGGGGGHFHHHHGGGGGGGFGHHHFHHHHHGFGHHHFGGHGGGG@GFFHHHHHFHF/AHGCGGGFHGHGGHGGGFFFGGGGGGD?-ADFFFFGFFFFFFFFFFFFFFFFFFFFFFFFFFFFFDFFFFFFFFD/FFFFFFFFBFBBBFFF.BFFFFFFFFFFFFFFFFFFFFFFFFFFB
@M05620:37:000000000-D9766:1:1101:4386:8757 1:N:0:44
GGTGCCACCTCTCACTCGAACAGGGGACCCAGGGCCCGGCCCCTCCAGCCAGAAAACCTGTTACCTCACCCGCTACCTGGAGCACCAACTACGCAGCTTGGCTCCGACCTATGAGTACGACGCGTACGCCTCTTGGAGTTGGGGCGGAGTGAGGAGTCACGGCAAGACAGACCTAACCGTGGAGGGTGCTTGTAAATGATGGGGTCAGGAGGGGCCCTTTGGCACCCTCCAGACCCCCTGTCTGGACTCTC
+
>>>1A1111B>B11A1F1A1B00A0AA00B0F00AA//A//A/FAA0ABFAA00BB0BB0D12D111BBB0ECE/>BBF00BB/0/0>EBCGE///<0FGCCF1//>>C/FGH2>@21///<>/----.<..C00<0</<GFGC.9--9..0;?;AF/:/9A-9@--::9/;-/B/BA-----;B?--;9//;/;B/99B//9-99-;9;:A;-;9;-/BFBFBBFF---9B/9----;-;BB9//;////
@M05620:37:000000000-D9766:1:1101:26564:8758 1:N:0:44
ACCACACCTTCTACAATGAGCTGCGTGTGGCTCCCGAGGAGCACCCCGTGCTGCTGACCGAGGCCCCCCTGAACCCCAAGGCCAACCGCGAGAAGATGCCCAGGTTAGTGGCCCCCTACCTCTTCTGGTGGCCGCCCCCCTCCTTCCTGGCCTCCCGGGACTGCGCCCTTTCTCACTGGTTCTCTCTTTTGCCGTTTTCCGTAGGACTCTCTTCTTCGACCTGAGTCACCTTTGGAACTCTGCCGGTTCTA
+
AABABABBFFFFGGGGGGGGGGHHGGGGAEBGHGGF2EE2AF2FHGGGGGEG5FHGHHHGEE0EFGGGGGGFEHHGGGAGGHHHAFGGG/<@/?G2GDGHHHC/F1<0?BFGHH---.<FD11F110<=<EFG-<C-:CG?AG/FFG09F.F0AEF.----..:.-.@-;FF/////;.9BF//99/;////B-9ABE/F?99.DBF/////;9///.9.;9.9.;///;/;B/F/BB9///;/->>D.//
@M05620:37:000000000-D9766:1:1101:11603:8760 1:N:0:44
ACCACACCTTCTACAATGAGCTGCGTGTGGCTCCCGAGGAGCACCCCGTGCTGCTGACCGAGGCCCCCCTGAACCCCAAGGCCAACCGCGAGAAGATGAAGGTGAGTGGCCCGCTACCTCTTCTGGTGGCCGCCTCCCTCCTTCCTGGCCTCCCGGAGCTGCGCCCTTTCTCCCTGGTTCTCTCTTCTGCCGTTTTCCGTAGGACTCTCTTCTCTGCCCTGCGTCTCCTTTGGATCTGCAGGTTCTAGATC
+
CDDDDDCDFFFFGGGGGGGGGGHHGGGEFGHHHGGGGGGGGHHHHGGGGGGGHHHHHHHGGGGGGGGGGGGHHHHGGGGHGHHHHGGGGGDGGGHHHHHHHHGHDGHHGGHHGGGGGHHHHHHHHHHHGHHGCGGGHGHHGHHHHHFGGGGGGGGGGGGGGGGGGFFFFFFF0BFFFFFFFFHFFFHHFFFFBDFFFFFFFFFFFFFFFFHHHFFF0FFFF.<DFFFFFFFFFFFFBFF0<BFFFF0B0BB
@M05620:37:000000000-D9766:1:1101:6594:8761 1:N:0:44
ACCACACCTTCTACAATGCGCTGCGTGCGGCTCCCGAGGAGCACCCCGTGCTGCTGACCGAGGCCCCCCTGAACCCCAAGGCCAACCGCGAGAAGACACAGGTGAGTGGACCGCTCCATCTTCTGGTGGGCGCCTCCCTCCTTCGTTGCCTCCCGGCGCTGCGCCCTTTCTCCCTGGTTCTCTCTTCTGCCGTTTTCCGTAGGACTCTCTTCTCTGCCCTGCGTCTCCTGTGGGTCCCTGCAGGTTCTCGA
+
AAB>AAB3BCCFFGFEFG4AECGGGEE22AAAB2BB1AEEDFDFGEG0?BBFFHHHHHH/>ECEGEEGGGAF3FGGGGGHFHHHHGD<BB/>>DH1?<???.1C1>FGG1>>CD?-</==GHGHFH;/E;:;:BGEGGFFGGGG;;//9;CFGFGG-;;@B;@BFBBFF;/F9FF/.9B9BFFFFFFFFFFB;AFF;BD/.AAB/;BBFFFFFFFFF9;/.EBF?FFFF/;/9..;.;B/A.;A;F/;9A9
@M05620:37:000000000-D9766:1:1101:4383:8774 1:N:0:44
AGTGCCAGCTCTCAATCGCACAGGGGACCCAGGGCCTGGCCCCTCCATCCAGAAAACCTATGACCTCACCCGCTACCTGGAGCACCAACTCCGCAGCTTGGCTGGGACCTATGCGTCTCCCGCGTAGGCCTCTGGGCGTTGGGGAGGCGTGCGGCGTTGGGGACAGACAGTCCTAACCGTGGCGGGTTCTGGTCAATGATGGGGTGAGGCGGGGCTCTTTGGCTCCCACCAGTCCCCCTGTCTGGTCTCTC
+
AAABCFFFCFFFGGGGGGGGGGHHGGGGGGHHFEGGGGHHHHGHGGGHHHHHHHHHHGHHHHHHHHHHHHHGGEEGHHHHHHHHHHHHGHHHGGGGGHHHGHHGGGHHGHHHHBF?@DHHH/BDA/>/????GHHHFC<C<CDG.<-.=:C.A?-;-ABFGG.:AAFFFF0BFFFFFFFDFF-@AF;E.BFFF0;BFF0BFFFF:CFFF.@-CD;:AFFFFF;BBAEBFF.FB;;BFFFFFBBFFF:B0B0
@M05620:37:000000000-D9766:1:1101:12817:8777 1:N:0:44
AGTGCCAGCTCTCAATCGCACAGGGGACCCAGGGCCTGGCCCCTCCATCCAGAAAACCTATGACCTCACCCGCTACCTGGAGCACCAACTCCGCAGCTTGGCTGGGACCTATGTGAGTATCCAGCGTAGGAATCTGGGAGTTGGGGAGGAGTGAGGAGTTGGGGAAAGACAGTCCTAACCGTGGAGGGTTCTGGTAAATGATGGGGTGAGGAGGGGCTCTTTGGCTCCCACCAGTCCCCCTGTCTGGTCTA
+
AA>AAFFFBFFFGEGGFGFCEAGCFEEGEEFGCEEECFHHFHEEEFAGGC3FB33BFEGHHGFHHFHFHGFEFE@EHGHHCGHHHHF?EHHFEG@EEHFGEHFGGGFHEHGHFGHHHHHHHF2DFCGDGDFGHHFFGB0FEGFGCC.@CDCFGFFG0ECGHFCG.;CGFGHHHHHHBCGHBGEB.CEGGFGGGGCFFFFG0CFGGGFBFF.BDAB;BBFFFBBFFFFFE9FFFAFFFFFF?EFFFFFFFF/
@M05620:37:000000000-D9766:1:1101:12293:8792 1:N:0:44
AGTGCCAGCTCTCAATCGCACAGGGGACCCAGGGCCTGGCCCCTCCATCCAGAAAACCTATGACCTCACCCGCTACCTGGAGCACCCACTCCGCAGCTTGGCTGGGACCTATGCGTCTCCCGCGTCGGCATCTGGGCGTTGGGGCGGCGTGCGGCGTTGGGGCCAGACAGTCCTAACCGTGGCGGGTTCTGGTCAATGATGGGGTGAGGAGGGGCTCTTTGGCTCCCACCAGTCCCCCTGTCTGGTCTCTC
+
>11>A@DFAFCDEAG3AEFGAAEFCABEE0FHGGG/AAFCCGGHGGHHBAFB101BBFFFBB2GFDBGGHHGC>>>BGHCFBGCEG/FEEHHGGGGE0BGGFHGGGHHGHGFH1CG/?GG0/>C@/CG-<>GHHHHC-AC-GCG.A--;A>--@-9;@@F<;-99AFE-BFFFFFFFF@FF@@@@@@EFFFFB/:BFF/BFFFF:@FFF/BB@@?@EFFFFFFFFEF-FF--9BFFFF@FFFFFFFFB/;/
@M05620:37:000000000-D9766:1:1101:26729:8798 1:N:0:44
AGTGCCAGCTCTCAATCGCACAGGGGACCCAGGGCCTGGCCCCTCCATCCAGAAAACCTATGACCTCACCCGCTACCTGGAGCACCAACTCCGCAGCTTGGCTGGGACCTATGCGTATCCCGCGTCGGCATCTGGGCGTTGGGGCGGCGTGCGGCGTTGGGGCCAGACAGTCCTAACCGTGGCGGGTTCTGGTCAATGATGGGGTGAGGAGGGGCTCTTTGGCTCCCACCAGTCCCCCTGTCTGGTCTATC
+
>>>>>DDCAFFFG4FABAA2A2CAF2BAE2BFBAA2AAFHAGGHGGHHHBGGFHFBBEFHGGFHHDFHHHHEE>>EHHGG2BFFGH11?CG3>ECE>GEGEHHGGGHHGHHHH1CG?CHHFADGGGGG->>GFHHGEDDCGFCGDDB-BBBABB>@@B-FB?DBFFFFFFFFFFFFFFBFFB;BBB@EFFFFBBFFFFFFFFFF.@EFF/ADBBBBFFFFFFFFFFFFFF?AFFFFFFBFFFFFFBFF/;B
@M05620:37:000000000-D9766:1:1101:13692:8821 1:N:0:44
ACCACACCTTCTACAATGAGCTGCGTGTGGCTCCCGAGGAGCACCCCGTGCTGCTGACCGAGGCCCCCCTGAACCCCAAGGCCAACCGCGAGAAGATGCCCAGGTGAGTGGCCCGCTACCTCTTCTGGTGGCCGCCTCCCTCCTTCCTGGCCTCCCGGAGCTGCGCCCTTTCTCACTGGTTCTCTCTTCTGCCGTTTTCCGTAGGACTCTCTTCTCTGACCTGAGTCTCCTTTGGAACTCTGCAGGTTCTA
+
BBBBBBBBFFFFGGFGGGGGGGHHGFGFEFHHFGGGFGGGGHHHHGGGGGGGHHHHHHHGGGGGGGGGGGGGHHHGGGGHGHHHHGGGGGGGGGHHHDHHHHHGGFHHHHGGHHGGGGGHHHHHHHHHHHGHHGGGGGHGHHGHGGGGGGGGGGGGGG-A?FGGGGFFFFFFFFFFFFFFFFFFFFFFFFFFFFFFFFFFFFFFFFFFFFFFFFFFFFFFFFFFFFFFFFFFFFFFFFFFFFFFFFFFFFF
@M05620:37:000000000-D9766:1:1101:9400:8834 1:N:0:44
ACCACACCTTCTACAATGAGCTGCGTGTGGCTCCCGAGGAGCACCCCGTGCTGCTGACCGAGGCCCCCCTGAACCCCAAGGCCAACCGCGAGAAGATGCCCAGGTGAGTGGCCCGCTACCTCTTCTGGTGGCCGCCTCCCTCCTTCCTGGCCTCCCGGAGCTGCGCCCTTTCTCACTGGTTCTCTCTTCTGCCGTTTTCCGTAGGACTCTCTTCTCTGACCTGAGTCTCCTTTGGAACTCTGCAGGTTCTA
+
ABBBBAABFFFFFGGGGGGFGAGFFEEEHEHHFGGFGGGCGHHHHGGGEEGEHHHHHHHGGGGGGAEGGGGEHCGGGGGHFEHFHGG<DGGC?D<GFF2<FHFCFFGHHGEGHCCFDGFHHHHFFHHHHCDGH-@@DFCEHHGHGFFFFBFAFFEGGF-9-:BFC?.BBBBFBFFFFFFBFFFFFFFFFFFFFFDAFFFBD;AAD/9FFFFFFFBFFFBBBFF/BBBFFFB//BB/B/BBFFFBFFFFFF/
@M05620:37:000000000-D9766:1:1101:23001:8843 1:N:0:44
ACCACACCTTCTACAATGAGCTGCGTGTGGCTCCCGAGGAGCACCCCGTGCTGCTGACCGAGGCCCCCCTGAACCCCAAGGCCAACCGCGAGAAGATGACCCAGGTGAGTGGCCCGCTACCTCTTCTGGTGGCCGCCTCCCTCCTTCCTGGCCTCCCGGAGCTGCGCCCTTTCTCACTGGTTCTCTCTTCTGCCGTTTTCCGTAGGACTCTCTTCTCTGACCTGAGTCTCCTTTGGAACTCTGCAGGTTCT
+
BBBBBBBBFFFFGGGGGGGGGFHGFEEGHGHHGGGGGGGFGHHHHGGGGGGGHHHHHHHGGGGGGGGGGGGHHHHGGGGHEHHHHGGCGGGGGGHHHHHHHHHHGHFDCFG/FHH?C@@FHHHHHHHHHHHFH.@FD:AGGFHDHFGFFFFGGFGGGG?--9FFFGFFFAFFFFE9FFFFFFFFFFFFFFFFFFFFFFFFFF/9A.///;:BFBFFFFF/BBFFFFFFFFFFFFFBFFF9/FFFFFFFFFF
@M05620:37:000000000-D9766:1:1101:14597:8864 1:N:0:44
ACCACACCTTCTACAATGAGCTGCGTGTGGCTCCCGAGGAGCACCCCGTGCTGCTGACCGAGGCCCCCCTGAACCCCAAGGCCAACCGCGAGAAGATGAAGGTGAGTGGCCCGCTACCTCTTCTGGTGGCCGCCTCCCTCCTTCCTGGCCTCCCGGAGCTGCGCCCTTTCTCACTGGTTCTCTCTTCTGCCGTTTTCCGTAGGACTCTCTTCTCTGACCTGAGTCTCCTTTGGAACTCTGCAGGTTCTAGA
+
DCCDDCDCFFFFGGGGGGGGGGHHGGGGHGHHHGGGGGGGGHHHHGGGGGGGHHHHHHHGGGGGGGGGGGGHHHHGGGGHGHHHHGGGGGGGGGHHHHHDFHGGHHHHGGHHGGGGGHHHHHHHHHHHGHHGGGGGHGHHGHHHHHFFFGGGGGGGGGGGGGGGGFFFFFFFFFFFFFFFFFHFFFHFHFFFFFFFFFFFFDA0FFFFFFHHHFFFFFFFFFFFFFFFFFHFFFFFFFFFFFFEFFFFFFB
@M05620:37:000000000-D9766:1:1101:17587:8870 1:N:0:44
ACCACACCTTCTACAATGAGCTGCGTGTGGCTCCCGAGGAGCACCCCGTGCTGCTGACCGAGGCCCCCCTGAACCCCAAGGCCAACCGCGAGAAGATGAAGGTGAGTGGCCCGCTACCTCTTCTGGTGGCCGCCTCCCTCCTTCCTGGCCTCCCGGAGCTGCGCCCTTTCTCCCTGGTTCTCTCTTCTGCCGTTTTCCGTAGGACTCTCTTCTCTGCCCTGAGTCTCCTTTGGAACTCTGCAGGTTCTAGA
+
BBBBBBBBFFFFGGGGDGGGGFHHGEEEAEGHHGGGGGGGGHHHHGGGGGGGHHGHHHHGGGGGGGGGGGGHHHHGGGGHGGHHGFGGGGFGCGHHFFFGHHHG1<FGGGHHGGGGGHHHHHHHFGDGGHHGGGGGHGHHGHHHHHGGGGGGGGGGGGGGGGGGGFFFFFFF/BFFFFFFFFFFFFFFFFFFFFFFFFFFFFFFFFFFFFFFFFFF/BEFF.BFFFFFFFFFFFFFFFFFF/9FFFFF/9;
@M05620:37:000000000-D9766:1:1101:6103:8890 1:N:0:44
AGGGCCAGCTCTCAATCGCACAGGGGACCAAGGGCATGGCCCCTCCATCCAGAAAACCTATGACCTCACCCGCTACCTGGAGCACCAACTCCGCAGCTTGGCTGGGACCTATGTTGCGGCTCAGGCGACGGACTCTGGAGGTTGGGGCGGCGTGAGGAGTTGGGGAAAGCAGGTCCTACCCGTGGCGGGTTCTGGTAAATGATGGGGTGCGGAGGGGCTCTTAGGATCCCACACGTCCCCCTGTCTGGTCT
+
1>1>A11>>C1@1BG31A11AA0F0FC000BGA0//00F00FEFGG0B1BFF101BBAB1BF2GCG1GHFFEGE/>BGHAFGHE0>GEG01BE?EE/0BGGHFF//FGGFFHHHG21///<?10@0///<-><C0<<<0..</<@C-.;--:---;-/:-:B/@-AF--///9-;9/9/;-;;;--;9-;EFFBF/9B/9//9/;--9--;--;-9---9B//9/:9/F-9A---99-9A--;BFF//9;;
@M05620:37:000000000-D9766:1:1101:8009:8898 1:N:0:44
AGTGCCAGCTCTCCATCGCACAGGGGACCCAGTGCCTGGCCCCTCCATCCAGAAAACCTATGACCTCACCCGCTACCTGGAGCACCCCCTCCGCAGCTTGGCTGGGACCTATGCGTATCCCGCGTCGGCCTCTGGGCGTTGGGGCGGCGTGCGGCGTTGGGGCCAGACAGTCCTAACCGTGGCGGGTTCTGGTCAATGATGGGGAGAGGCGGGGCTCTTTGGATCCCACCAGTCACCCTGTCTGGTCTATC
+
>A>>>DF@AFFFGGGFDEE2E?FDE222AAAGA3BB5BFHAHGDGGH5GFGGFHHBFEH3BFEGH5FGHHF>E>>EHHBG2BFGHHE/>E?/>E//>B3B/?BFG/FGFH2GHB/C?/FG</BBC/AG<<>GHHHGEFCC<GDGGG--A@B9DF9BF-D.;BF-.AAE.BFFF/9BBFFF.9-@DF@..;BFF/;FFF/FF/AD.-;A..@=-BDBE/;BFFFFFFFFF.9AB;BFF.AFFF/9BB;//:/
@M05620:37:000000000-D9766:1:1101:8343:8906 1:N:0:44
AGTGCCAGCTCTCCATCGCACAGGGGACCCAGTGCCTGGCCCCTCCATCCAGAAAACCTATGACCTCACCCGCTACCTGGAGCACCCCCTCCGCAGCTTGGCTGGGACCTATGTGAGTATCCAGCGTAGGAATCTGGGAGTTGGGGAGGAGTGAGGAGTTGGGGAAAGACAGTCCTAACCGTGGAGGGTTCTGGTAAATGATGGGGTGAGGAGGGGCTCTTTGGCTCCCACCAGTCCCCCTGTCTGGTCTA
+
>A>3>BFFBFFFG4GFGGG2E?GDGA2AEBFG3BBBAFHHAGGHGGHHGCGGFHH2FEHG5FGHHDBGHHH>E>>EHF@F2BFHGHA/>EF//E?E>G?BEHHGGGHHGHGHHHHHHHHHHHHHHGEDCGHHHHHHHH0FGHHHGG.AG.CCH0GH0EGGHHGG..CH/CCGHHHHHHGGGGGGAEGGCFGGGGFFGGGGGGGGGFFBFFFFFFB?BBFFFFFFFFFFFFFFFFFFFFFFBFFFFFFFFFF
@M05620:37:000000000-D9766:1:1101:16710:8909 1:N:0:44
AGTGCCAGCTCTCAATCGCACAGGGGACCCAGGGCCTGGCCCCTCCATCCAGAAAACCTATGACCTCACCCGCTACCTGGAGCACCAACTCCGCAGCTTGGCTGGGACCTATGTGAGTATCCAGCGTAGGAATCTGGGAGTTGGGGAGGAGTGAGGAGTTGGGGAAAGACAGTCCTAACCGTGGAGGGTTCTGGTAAATGATGGGGTGAGGAGGGGCTCTTTGGCTCCCACCAGTCCCCCTGTCTGGTCTA
+
BCABCFFFCFFFGGGGGGGFGFHGGGGGGGHHFGFGGGHHHHGHGGHHHGHHHHHHHGHHHHHHHHHHHHHGGEEEHHHHHGHFHHHHGHHHGGGGGHHHGGHGGGHHGHHHHHHHGHHHHHHHHGGGGGHHHHHHHGHGGHHHGGGGGGGHHHGHHGHHHHGGGGHHHHHHHHHHHHHHGGGGGGGGGGGGGGFGGGGGGGGGGGFFFFFFFFFFFFFFFFFFFFFFFFFFFFFFFFFFFFFFFFFFFFB
@M05620:37:000000000-D9766:1:1101:16853:8918 1:N:0:44
ACCACACCTTCTACAATGAGCTGCGTGTGGCTCCCGAGGAGCACCCCGTGCTGCTGACCGAGGCCCCCCTGAACCCCAAGGCCAACCGCGAGAAGATGAAGGTGCGTGGCCCGCTACCTCTTCTGGTGGCCGCCTCCCTCCTTCCTGGCCTCCCGGAGCTGCGCCCTTTCTCCCTGGTTCTCTCTTCTGCCGTTTTCCGTAGGACTCTCTTCTCTGCCCTGCGTCTCCTTTGGAACTCTGCCGGTTCTCGA
+
BBBABBBBFFFFGGGGFGGEGDHFGAE24AGGCFGE?EGFDHHHHGGGCEGGGHGGHHHGFGFGGDGGGFFFHFHGGGFHEEHHHGEEFGFCCGFFDGDFHGHH1>FDCCGHGGGGGHHHHHHHHHHHGGHGCFGGHGGHGHGGGG0FGGGGGGGGGGGGGGGFFFFFFFFFBFFFAFFFFFFFFFFFFFFFDFFFFFFFFFFFFFFFFFFFFFFFFFFF?.@FFFFFFFFFFB/BBFFFF/@ADFEF/AB
@M05620:37:000000000-D9766:1:1101:12419:8924 1:N:0:44
AGTGCCAGCTCTCAATCGCACAGGGGACCCAGGGCCTGGCCCCTCCATCCAGAAAACCTATGACCTCACCCGCTACCTGGAGCACCAACTCCGCAGCTTGGCTGGGACCTATGTGAGTATCCAGCGTAGGAATCTGGGAGTTGGGGAGGAGTGAGGAGTTGGGGAAAGACAGTCCTAACCGTGGAGGGTTCTGGTAAATGATGGGGTGAGGAGGGGCTCTTTGGCTCCCACCAGTCCCCCTGTCTGGTCTA
+
ABABBFFFDFFFGGGGGGFCGGHGGFGGGGHHFEGFFFHHHHFGGGHHHHHHHHHHGGHHHHHHHGHHHHHGG>EFHHHHFGHHHH1?EGHHGGGGGHGHGCGGCFHGGHFHHHHGHHHEHFFGGGG/CDGHHFHHHHCFGHHHGG.CDDEHHFHFCFGHHHGGGGGHFHGGHHHHHGHHGGEGGGGGAFGEFGFBBFGGGGGGGGFFFFFFFFFDFFFFFFFFFFFFFFFFFFFFFFFFFFFFFFFFFFF
@M05620:37:000000000-D9766:1:1101:24942:8933 1:N:0:44
ACCACACCTTCTACAATGAGCTGCGTGTGGCTCCCGAGGAGCACCCCGTGCTGCTGACCGAGGCCCCCCTGAACCCCAAGGCCAACCGCGAGAAGACCCAGGCGAGTGGCCCGCTACCTCTTCTGGTGGCCGCCTCCCTCCTTCCTGGCCTCCCGGAGCTGCGCCCTTTCTCACTGGTTCTCTCTTCTGCCGTTTTCCGTAGGACTCTCTTCTCTGACCTGAGTATCCTTTGGAACTCTGCCGGTTAGATC
+
1>AAA?AAFFFDAFGBAAGDB111ABEEAEGH1FFE0AE/EGAFGGEGAEFADFGCHH0A>E/FC>EFGGGFECFGGGEG/FGGGGE?C/B//CFFGHC/GC/>/</FFFHGGC@CGGHG0D0DF0=GGHH?@@A.CGGGGGGBB0BFFFBAE9CA?@@-//-9B-9B9B/BBB9/-;BFFFFF/9B/9/B@:AFEFFB/F-;/;/9BFFFFFFB9/;FFFFB//;F99BB9F/B/B9/BF/-9@B-;/BB
@M05620:37:000000000-D9766:1:1101:18998:8951 1:N:0:44
AGTGCCAGCTCTCAATCGCACAGGGGACCCAGGGCCTGGCCCCTCCATCCAGAAAACCTATGACCTCACCCGCTACCTGGAGCACCAACTCCGCAGCTTGGCTGGGACCTATGTGAGTATCCAGCGTAGGAATCTGGGAGTTGGGGAGGAGTGAGGAGTTGGGGAAAGACAGTCCTAACCGTGGAGGGTTCTGGTAAATGATGGGGTGAGGAGGGGCTCTTTGGCTCCCACCAGTCCCCCTGTCTGGTCTA
+
ACAABFFFCFFFGGGGGGGFGGHGGGGGGGHHGGGGGGHHHHGHGGHHHHHHHHHHHGHHHHHHHHHHHHHGGEGGHHHHHHHHHHHHGHHHFGGGGHHHGHHGGFHHGHHFHHHHHHHHHHHHGGEDFGHHHHHHGHHGGHHHGGGGGGGHHHHHHGHHHHGGGGHHHHGHHHHHHHHHGGGGGGGGGGGGGGFGGGGGGGGGGGFFFFFFFFFFFFFFFFFFFFFFFFFFFFFFFFFFFFFFFFFFFFF
@M05620:37:000000000-D9766:1:1101:5667:8952 1:N:0:44
ACCACACCTTCTACAATGAGCTGCGTGTGGCTCCCGAGGAGCACCCCGTGCTGCTGACCGAGGCCCCCCTGAACCCCAAGGCCAACCGCGAGAAGATGCCCAGGTGAGTGGCCCGCTACCTCTTCTGGTGGCCGCCTCCCTCCTTCCTGGCCTCCCGGAGCTGCGCCCTTTCTCACTGGTTCTCTCTTCTGCCGTTTTCCGTAGGACTCTCTTCTCTGACCTGAGTCTCCTTTGGAACTCTGCAGGTTCTA
+
ABABBBBBFFFFGGGGFGFGGFHHGEFB4EGHHFFGDEGAFHHHHGGE1EGGDGFCFFHEEGCGGGGGGGGFHHHGGGGHGHHHHGGGGGCFGGHFHHHHHHHGHHHHHHGGHHGGGGGHHHHHHHHHHHGHHGGGGGHGHHGHHGGGGGGGGGGGGG-ADGGGGGFFFFFFFFFFFFFFFFFFFFFFFFFFFFDFFFFFFFFFFFFFFFFFFFFFFFFFFFFFFFFFFFFFFFFFFFFFFFFFFFFFFFF
@M05620:37:000000000-D9766:1:1101:20901:8952 1:N:0:44
ACCACACCTTCTACAATGAGCTGCGTGTGGCTCCCGAGGAGCACCCCGTGCTGCTGACCGAGGCCCCCCTGAACCCCAAGGCCAACCGCGAGAAGATGAAGGTGCGTGGCCCGCTACCTCTTCTGGTGGCCGCCTCCCTCCTTCCTGGCCTCCCGGAGCTGCGCCCTTTCTCCCTGGTTCTCTCTTCTGCCGTTTTCCGTAGGACTCTCTTCTCTGACCTGCGTCTCCTTTGGAACTCTGCAGGTTCTAGA
+
CCCCCCCCFFFFGGGGGGGGGGHHGEGFFGHHHGGGGGGGGHHHHGGGGGGGHHHHHHHGGGGGGGGGGGGHFHHGGGGHGHHHHGGGGGGGGGHHHHHHHHFH1AFGGGHHGGGGGHHHHHHHHGGHGHHGGGGGHGHHGHGGGGGGGGGGGGGGGGGFGGGFFFFFFFFF/;FF?FFFFFFFFFFFFFFF;DFFFFFFFFFFFFFFFFFFFFFF/BFFF.@FFFFFFFFFFFFFFFFBF/;F9FFFBFB
@M05620:37:000000000-D9766:1:1101:20186:8955 1:N:0:44
AGTGCCAGCTCTCAATCGCACAGGGGACCCAGGGCCTGGCCCCTCCATCCAGAAAACCTATGACCTCACCCGCTACCTGGAGCACCAACTCCGCAGCTTGGCTGGGACCTATGTGAGTATCCAGCGTAGGAATCTGGGAGTTGGGGAGGAGTGAGGAGTTGGGGAAAGACAGTCCTAACCGTGGAGGGTTCTGGTAAATGATGGGGTGAGGAGGGGCTCTTTGGCTCCCACCAGTCCCCCTGTCTGGTCTA
+
BBABBFFFDFFFGGGGGGGGGGHHGGGGGGHHGGGGGGHHHHGHGGHHHHHHHHHHHGHHHHHHHHHHHHHGGGGGHHHHHHHHHHHHGHHHGGGGGHHHGHHGGGHHGHHHHHHHHHHHHHGHHGGGGGHHHHHHHHHEGHHHGGGGGGGHHHHHHGHHHHGGGGHHHHHHHHHHFHHHGGGGGGGGCFFGGGBFFGFGGGHGGGDFFFFFFFFFFFFFFFFFFFFFFFFFFFFFFFFFFFFFHFFFFF0
@M05620:37:000000000-D9766:1:1101:7280:8956 1:N:0:44
ACCACACCTTCTACAATGAGCTGCGTGTGGCTCCCGAGGAGCACCCCGTGCTGCTGACCGAGGCCCCCCTGAACCCCAAGGCCAACCGCGAGAAGATGCCCAGGTGAGTGGCCCGCTACCTCTTCTGGTGGCCGCCTCCCTCCTTCCTGGCCTCCCGGCGCTGCGCCCTTTCTCACTGGTTCTCTCTTCTGCCGTTTTCCGTAGGACTCTCTTCTCTGACCTGAGTCTCCTTTGGAACTCTGCAGGTTCTA
+
BBBBBBB>FFFFGGFGGGBFGGHHGGGBAFHHHFFE?EEGFHGHHGGEEFEGHHHHGHHAECFFGGGGGGGHFHHGGGGHGHHHHGGGGG<<DGHEHHHHHHHGGHHHHHGGHHGGGGGHHHHHHHHHHHGHHGGGGGHGHHGHHGGGGGGGGGGGGG-;BFFFFFFFFFFFFFFFFFFFFFFFFFFFFFFFFFFFFFFFFFFFFFFFFFFFFFFFFFFFFFFFFFF/BFFFFFFFFFFFFFFFFFFFFFF
@M05620:37:000000000-D9766:1:1101:25031:8961 1:N:0:44
ACCACACCTTCTACAATGAGCTGCGTGTGGCTCCCGAGGAGCACCCCGTGCTGCTGACCGAGGCCCCCCTGAACCCCAAGGCCAACCGCGAGAAGACTCAGGTGCGTGGCCCGCTACCTCTTCTGGTGGCCGCCTCCCTCCTTCCTGGCCTCCCGGAGCTGCGCCCTTTCTCCCTGGTTCTCTCTTCTGCCGTTTTCCGTAGGACTCTCTTCTCTGCCCTGCGTCTCCTTTGGACCTCTGCCGGTTCTCGA
+
BBA3AABACFFFGFFA5GABGCHGGAAA4ABBABFA2EEE?EFFHGGGAAEFBGEEGHFE0E0EF1EGGEF1CCGGGFEHEEGHHG/<BC<</CF1?1??F0FH1<?A//?GDCGGGHHHHHHHFHHGG.<:;CGGHGEGGGGGGG0CFFFFEEGGBGGGGGGBFB-FBF9BBFF:.;BFFBFFFFFFFFFB9DFFFFFFADFFFFFFFFFFFFFFFFFF.ABFBFFFFFFB//9;.;/:FBB?BD9;/AB
@M05620:37:000000000-D9766:1:1101:15843:8962 1:N:0:44
AGTGCCAGCTCTCAATCGCACAGGGGACCCAGGGCCTGGCCCCTCCATCCAGAAAACCTATGACCTCACCCGCTACCTGGAGCACCAACTCCGCAGCTTGGCTGGGACCTATGTTGAGTATCCAGCGTAGGAATCTGGGAGTTGGGGAGGAGTGAGGAGTTGGGGAAAGACAGTCCTAACCGTGGAGGGTTCTGGTAAATGATGGGGTGAGGAGGGGCTCTTTGGCTCCCACCAGTCCCCCTGTCTGGTCT
+
BBAABFFFBFFFGGGGGGGGGGHGGGGGGGHHEGGGFGHGHHGHGGHHHHHHGHHHHGHGHHEHHHHHHHHGGGGGHHHHGHHHHHHHGHHHGGGGGHHHGHHGGGHHGHHHHHHGHHHHGHHGFHGDGGGHHHHHHHHFFDHHHGGEGG.EH.GHHFGHHHHGGGGHHHHHHCGFHHHHGGGGGGGGGGGGGGFCFGGGGGFFGGFDDFFFFFFFFFFFFFFFFFBFFFFFFFFFFFFFFFFFFFFE/BF
@M05620:37:000000000-D9766:1:1101:20198:8970 1:N:0:44
AGTGCCAGCTCTCAATCGCACAGGGGACCCAGGGCCTGGCCCCTCCATCCAGAAAACCTATGACCTCACCCGCTACCTGGAGCACCAACTCCGCAGCTTGGCTGGGACCTATGTGAGTATCCAGCGTAGGAATCTGGGAGTTGGGGAGGAGTGAGGAGTTGGGGAAAGACAGTCCTAACCGTGGAGGGTTCTGGTAAATGATGGGGTGAGGAGGGGCTCTTTGGCTCCCACCAGTCCCCCTGTCTGGTCTA
+
AAAAAFFFAFFFGFGGGFGAE0GHGEGGGGFHG?GFFGHHHHGHGGHHHHFHFHHHHGHHHHHHHHFHHHHGGGGGHHHHHHHGHHFHGHHHGG/EEGHHGHHFFGHHGHHHHHHHHHHHHHHHGGFGGGHHHHHHHHHGGHHHGGGGGGGHHHGHHGHHHHGGGGHHHHHHHHHHHHHHGGEGGGGGEGGGGGFBFFGGGGGGGGF@FFFFFF@@@@FFFFFFFFFFFFFFFFFFFFFF@FFFFFFFBFF
@M05620:37:000000000-D9766:1:1101:25807:8999 1:N:0:44
ACCACACCTTCTACAATGAGCTGCGTGTGGCTCCCGAGGAGCACCCCGTGCTGCTGACCGAGGCCCCCCTGAACCCCAAGGCCAACCGCGAGAAGATGCCCAGGTGAGTGGCCCGCTACCTCTTCTGGTGGCCGCCTCCCTCCTTCCTGGCCTCCCGGAGCTGCGCCCTTTCTCACTGGTTCTCTCTTCTGCCGTTTTCCGTAGGACTCTCTTCTCTGACCTGAGTCTCCTTTGGAACTCTGCAGGTTCTA
+
BBBBBBBBFFFFGGGGGGGGGGHGGFGFCFHGHGGGGGGGEHHHHGGGFGGGHHHHHHHGGGGGGGGGGGGHGHHGGGGHGHHHHGGGGGGGGGHHHHHHHHGGGHHHHHGGHHGGG@FHHHHHHHHGGFGHHGGGGGHGHHGHGGGGFGFGGGGGGD-?DGFGGGFFFFFFFFFFFFFFEFFFFFFFFFFFFFFFFFFFFFFDD/BFFFFFFFFFEFFFFFEFFFFFFFFFFFEFFFFFFFFFFFFFFFF
@M05620:37:000000000-D9766:1:1101:9206:9001 1:N:0:44
AGTGCCAGCTCTCAATCGCACAGGGGACCCAGGGCCTGGCCCCTCCATCCAGAAAACCTATGACCTCACCCGCTACCTGGAGCACCAACTCCGCAGCTTGGCTGGGACCTATGAGTCTCCCGCGTAGGCCTCTGGGCGATGGGGAGACGTGCGGAGTTGGGGCCAGACAGTCCTAACAGTGGCGGGTTCTGGTCAATGATGGGGTGAGGAGGGGCTCTTTGGATCCCACCAGTCCCCCTGTATGGTATCTC
+
>>1>AFBFAFFFFGGGCFGGE0FAFGGEEEHHGFECFAGC0GGFGGFH1FGFB01FHFHGHHFHGHFGHHFEGGCEHFGFHGHGFFHHGBGHGEEECFGGGFGEA<FHCHFHG2F21BFGB<BC</A/<1101<?F.---..<<.<..=.<.A--::;CGGGA-;.FEFF09000BF/C90C.;->;-;B:F//9BFB/B/BFF-;-FABB--999AB:F/F:/;-B9FB-F/9/:EB;E9/;BF//;/;9
@M05620:37:000000000-D9766:1:1101:12178:9015 1:N:0:44
ACCACACCTTCTACAATGAGCTGCGTGTGGCTCCCGAGGAGCACCCCGTGCTGCTGACCGAGGCCCCCCTGAACCCCAAGGCCAACCGCGAGAAGATGCCCAGGTGAGTGGCCCGCTACCTCTTCTGGTGGCCGCCTCCCTCCTTCCTGGCCTCCCGGCGCTGCGCCCTTTCTCACTGGTTCTCTCTTCTGCCGTTTTCCGTAGGACTCTCTTCTCTGACCTGAGTCTCCTTTGGAACTCTGCAGGTTCTA
+
CCDCDDDEFFFFGGGGGGGGGGHHGGGGHGHHHGGGGGGGGHHHHGGGGGGGHHHHHHHGGGGGGGGGGGGHHHHGGGGHGHHHHGGGGGFGGGHHHHHHHHFFHHHHHHGGHHGGGGGHHHHHHHHGHHFHHGGGGGHGHHGHHGGGGGGGGGGGGA-<ABAFFFFFFFFFFFFFFFFFFFFFFFFFFFHFFFFFFFFFFFFBFFFFFFFFFHFFFFFFFFFFBFFFFFFFFFFFFFFFFFFFFFFFFFF
@M05620:37:000000000-D9766:1:1101:5676:9017 1:N:0:44
ACCACACGTTCTACAATGCGCTGCGTGTGGCTCTCGAGGAGCACCCCGTGCTGCTGACCGAGGCCCCCCTGAACCCCAAGGCCAACCGCGCGAAGATGCCCAGGTGAGTGGCCCGCTACCTCTTCTGGTGGCCGCCTCCCTCCTTCCTGGCCTCCCGGCGCTGCGCCCTTTCTCACTGGTTCTCTCTTCTGCCGTTTTCCGTAGGACTCTCTTCTCTGACCTGAGTCGCCTTTGGAACTCTGCAGGTTCTA
+
BBBBBBB3BCCAGGGFGGFGGGGGGFGA2BFFGBBE3EEFDGEGHGG0AEEFBGFHHHH0>0?EFGGGGGAGFGHGGGGHGHHHHGEDFG>CFGG/?FGHHHHGGHFGGHGGHGGGG?DHHHHHHHHHHHGHHGGGGGGGGGGGGGGGGGGGGGGGGG-;DFFFFFFFFFFFFFFFFFFFFFFFFFFF/:BFFFFDFFFFFFFDFBFFFFFFFFF/;B9;FFF/;FF::ADFFFFFFFFFFFFFFFFFFFF
@M05620:37:000000000-D9766:1:1101:13356:9036 1:N:0:44
ACCACACCTTCTACAATGAGCTGCGTGTGGCTCCCGAGGAGCACCCCGTGCTGCTGACCGAGGCCCCCCTGAACCCCAAGGCCAACCGCGAGAAGATGCCCAGGTGAGTGGCCCGCTACCTCTTCTGGTGGCCGCCTCCCTCCTTCCTGGCCTCCCGGAGCTGCGCCCTTTCTCACTGGTTCTCTCTTCTGCCGTTTTCCGTAGGACTCTCTTCTCTGACCTGAGTCTCCTTTGGAACTCTGCAGGTTCTA
+
CCCCCCCCFFFFGGGGGGGGGFHHGFGBGGHGHGGGGGGGGHHHHGGGGGGGGHGHHHHGGGGGGGGGGGGHGHHGGGGHGHHHHGGGGGDGGGHHHHHHHHHGHHHHHHGGHHGGGGGHHHHGHHHGHHGHHGGGGGHGHHGHHGGGGGGGGGGGGG-ADGGGGGFFFFFFFFFFFFFFFFFFFFFFFFFFFFFFFFFFFFFFFFFFFFFFFFFFFFFFFFFFFFFFFFFFFFFFFFFFFFFFFFFFFFF
@M05620:37:000000000-D9766:1:1101:13526:9043 1:N:0:44
ACCACACCTTCTACAATGAGCTGCGTGTGGCTCCCGAGGAGCACCCCGTGCTGCTGACCGAGGCCCCCCTGAACCCCAAGGCCAACCGCGAGAAGATGACCCGGGGAGTGGCACGCTACCTCTTCTGTTGGCGGCCTCCCTCATTCCTGTCATCCCGGGGCTACGCCCCTTCTCACTCTGTCTCTCTTTTCCCGTTTTCCGTATGACTCTCTTCTCTGACCTGAGTGTCCTTTTTAGATCTGCACGGGCTC
+
>>1>AA1AFFFDAGG131BFDDEEEBEEH0GHGG00EAE/EHHHHGAE//BAGA1FGA0EEGGG/E/EEGGHHHC?EGGFGHHC//EEC<BCCAHHHD11?0///<<A<F..0<<A..-<<<G0000000./-:=-.=../;.0;00000/00;0;.--;@---A@-@--;-BB/B9////:;FFBF//;///99-;A//-/--///9;B/F///B////;/-/;//;FB//B//-//;;9////----;-
@M05620:37:000000000-D9766:1:1101:25315:9050 1:N:0:44
AGTGCCAGCTCTCAATCGCACAGGGGACCCAGGGCCTGGCCCCTCCATCCAGAAAACCTATGACCTCACCCGCTACCTGGAGCACCAACTCCGCAGCTTGGCTGGGACCTATGCGTATCCCGCGTCGGTATCTGGGCGTTGGGGCGGCGTGCGGCGTTGGGGCCAGACAGTCCTAACCGTGGCGGGTTCTGGTAAATGATGGGGTGAGGAGGGGCTCTTTGGCTCCCACCAGTCCCCCTGTCTGGTCTATC
+
AB>AAFFFBFFFGGGGGGGFGGHGGGGGGGHHFEGGGGHHHHGGGGHHGHHHHHHFHGHHHHHHHGHHHHHGGEGGHHHHGGHHHHGEEGGHGGGGGHFHGHBFFGHGGHFHH2FF/CC2<CDC>/CC-<>FGFFFHD@DCHGGECF-:9:ACF>BFFAFAFD-9AAEFFFFFFFFFFAAEF-@=A:AF9BF9;;FFBFFFFED;@A9.9AA=BFFE/BBBBBFB99F?DE?:BFFFFFE/BFF/FBFFBB
@M05620:37:000000000-D9766:1:1101:12849:9053 1:N:0:44
AGTGCCAGCTCTCAATCGCACAGGGGACCCAGGGCCTGGCCCCTCCATCCAGAAAACCTATGACCTCACCCGCTACCTGGAGCACCAACTCCGCAGCTTGGCTGGGACCTATGTGAGTATCCAGCGTAGGAATCTGGGAGTTGGGGAGGAGTGAGGAGTTGGGGAAAGACAGTCCTAACCGTGGAGGGTTCTGGTAAATGATGGGGTGAGGAGGGGCTCTTTGGCTCCCACCAGTCCCCCTGTCTGGTCTA
+
BCABBFFFCFFFGGGGGGGGGGHHGGGGGGHHFGGGGGHHHHGHGGHHHHHHHHHHHGHHHHHHHHHHHHHGGEGGHHHHGHHHHHHHGHGHGGGGGHHHGHHGGGHHGHHHHHGHHHHHHHHHHGGGGGHHHHHHHHHGGHHHGGGFGGGHHHHHHGHHHHGGGGHHHHHHHHHHHGHHGGGGGGGGEFGGGGGGGGGGGGGGGGFFFFFFFFFFFFFFFHHFFFFFFFFFFFFFFFFFFFFFFFFFFFF
@M05620:37:000000000-D9766:1:1101:23211:9055 1:N:0:44
ACCACACCTTCTACAATGAGCTGCGTGTGGCTCCCGAGGAGCACCCCGTGCTGCTGACCGAGGCCCCCCTGAACCCCAAGGCCAACCGCGAGAAGATGCCCAGGTGAGTGGCCCGCTACCTCTTCTGGTGGCCGCCTCCCTCCTTCCTGGCCTCCCGGCGCTGCGCCCTTTCTCACTGGTTCTCTCTTCTGCCGTTTTCCGTAGGACTCTCTTCTCTGACCTGAGTCTCCTTTGGAACTCTGCAGGTTCTA
+
CCCDCDCCFFFFGGGGGGGGGGHHGGGEGFHGGGGGGGGGGHHHHGGGGGGGHHHHHHHGGGGGGGGGGGGHHHHGGGGHGHHHHGGEGGGGGGHHHHHHHHHGHHHHHHGGHHGGGGGHHHHHHHHHHHGHHGGGGGHGHHGHHGGGGGGGGGGGGG-ADFFFFFFFFFFFFFFFFFFFFFFFHFFFFFFFFFFFFFFFFFFFFFFFFFFFFFHFHHFFFFFFFFHFFFFFHFFFFFFFFFFFFFFFFFF
@M05620:37:000000000-D9766:1:1101:3308:9056 1:N:0:44
ACCACACCTTCTACAATGAGCTGCGTGTGGCTCCCGAGGAGCACCCCGTGCTGCTGACCGAGGCCCCCCTGAACCCCAAGGCCAACCGCGAGAAGATGCCCAGGTGAGTGGCCCGCTACCTCTTCTGGTGGCCGCCTCCCTCCTTCCTGGCCTCCCGGCGCTGCGCCCTTTCTCACTGGTTCTCTCTTCTGCCGTTTTCCGTAGGACTCTCTTCTCTGACCTGAGTCTCCTTTGGAACTCTGCAGGTTCTA
+
BBCCBCC3BCCFGGFGGGBAGGHHGGGBAEGBFABE2EEFGHGHHGGAEEFGGHGFFHFA>@EEGGGGGGGGFHHGGGGHGHHHHGGGFG<BCGHBGGHHHHHFGHFGHHGGHHGGGCGHHHHHHHGBG/AFHGGGGGHGHHGHHGGGFEFGGGGGDGAGFFAFFFFFFFEFFFFFFFFFFFFFFFFF9;BFFFFFFFFFFFF?./FFFFFFFFF;;F:BFFFFFFF9;FFFFFFFFBFFFFFFFFFFFFB
@M05620:37:000000000-D9766:1:1101:20869:9063 1:N:0:44
ACCACACCTTCTACAATGAGCTGCGTGTGGCTCCCGAGGAGCACCCCGTGCTGCTGACCGAGGCCCCCCTGAACCCCAAGGCCAACCGCGAGAAGACCCAGGTGGGTGGCCCGCTACCTCTTCTGGTGGCCGCCTCCCTCCTTCCTGGCCTCCCGGAGCCGCGCCCTTTTTCCCTGGTTCTCTCTTCTGCCGCTTTCCGTAGGACTCTCTTCTCTGACCTGAGTCTCCTTTGGAACTCTGCAGGTTCTAGA
+
BBBBBBBBFFFFGGGGGGGGGGHHGEEGHGHHFGGGGGGGGHHHHGGGGGGGHHHHHHHGGGGGGGGGGGGGGHHGGGGHGHHHHGGFGGGGGGHHB2?F//<?//<?CCAF?C--@CGH0GHHH0DF<.CDGGCFH./CDGFFFGB/AFFGG.A-BC?.:@-9@DCF//;///:99FFFFBBF/BFFFF/;-:9EB/A99DAFFBBFFBFFF/////9/./;;BB/BFF////:/BB/9F/9../9B/B/
@M05620:37:000000000-D9766:1:1101:10444:9069 1:N:0:44
AGTGCCAGCTCTCAATCGCACAGGGGACCCAGGGCCTGGCCCCTCCATCCAGAAAACCTATGACCTCACCCGCTACCTGGAGCACCAACTCCGCAGCTTGGCTGGGACCTATGTGAGTATCCAGCGTAGGAATCTGGGAGTTGGGGAGGAGTGAGGAGTTGGGGAAAGACAGTCCTAACCGTGGAGGGTTCTGGTAAATGATGGGGTGAGGAGGGGCTCTTTGGCTCCCACCAGTCCCCCTGTCTGGTCTA
+
ABAABBFFBFFFGDGGGFGGGEHHGGGGGFHHEGGE2FHFFGEHGGHHHFHHHHHGHGHHHHGHHHHHHHHEGEGGHHGHHFFFGHHGGHHHGEEGGFGHGHHGGGHHGHHHHHHGHHHHHGHHHGEFGGGHHHHHHHHGCHHHGGGGGGGHHGHHHGGHHHGGGGHHHHHHGFHFHHHHGFEGGGGG;AFGGGCFGGGGGGGGGGFBFFFFFFBBBBFFFFFFFFFFFFFFFFFFFFFFBFFFFFFFFFB
@M05620:37:000000000-D9766:1:1101:24803:9087 1:N:0:44
ACCACACCTTCTACAATGAGCTGCGTGTGGCTCCCGAGGAGCACCCCGTGCTGCTGACCGAGGCCCCCCTGAACCCCAAGGCCAACCGCGAGAAGATGCCCAGGTGAGTGGCCCGCTACCTCTTCTGGTGGCCGCCTCCCTCCTTCCTGGCCTCCCGGAGCTGCGCCCTTTCTCACTGGTTCTCTCTTCTGCCGTTTTCCGTAGGACTCTCTTCTCTGACCTGAGTCTCCTTTGGAACTCTGCAGGTTCTA
+
BBBBBBBBFFFFGGGGGGGGGGHHGGGEFGHHHGGFGGGGGHHHHGGGEGGGHHHHHHHGGGGGGGGGGGGHGHGGGGGHGHHHHGGEGGGGGGHHFG2FHHHF?GHHGHGGHHGGGFGHHHHHHHHHHHGHHGGGGGHGHHGHHGGGGGGGGGGGGGDGGFGGGGFFFFFFFFFFFFFFFFFFFFFFFFFFFF:AFFFFFBFDDFFFFFFFFFFFFFFFFFFFFFFFFFEFFFFFFFFFFFFFFF:FFF9
@M05620:37:000000000-D9766:1:1101:6518:9093 1:N:0:44
AGTGCCAGCTCTCAATCGCACAGGGGACCCAGGGCCTGGCCCCTCCATCCAGAAAACCTATGACCTCACCCGCTACCTGGAGCACCAACTCCGCAGCTTGGCTGGGACCTATGTGAGTATCCAGCGTAGGAATCTGGGAGTTGGGGAGGAGTGAGGAGTTGGGGAAAGACAGTCCTAACCGTGGAGGGTTCTGGTAAATGATGGGGTGAGGAGGGGCTCTTTGGCTCCCACCAGTCCCCCTGTCAGGTCTA
+
AA>AAFFFBFFFGGGGGGGCEFHHGGGGEGHHFEGGGGHHHHGHGGGHHHHHHHFHHGHHHHHHHHHHHHHGGECFHHHHHHHHHHHHGHHHGGGGGHHHGHHGGGHHGHHHHHHHHHHHHHHHHGGGGGHHHHHHHHGFEHHHGGFGGFGHHHHHHGHHHHGGGGHHHHHHHHHHHHHHGGGGGGGF;FGGGGFGGGGGGGGGGGFFFFFFFFFFFFFFFFFFFFFFFFFFFFFFFFFFFFFFFFFFFFF
@M05620:37:000000000-D9766:1:1101:18073:9096 1:N:0:44
ACCACACCTTCTACAATGAGCTGCGTGTGGCTCCCGAGGAGCACCCCGTGCTGCTGACCGAGGCCCCCCTGAACCCCAAGGCCAACCGCGAGAAGACCCAGGTGCGTGGCCCGCTACCTCTTCTGGTGGCCGCCTCCCTCCTTCCTGGCCTCCCGGAGCTGCGCCCTTTCTCCCTGGTTCTCTCTTCTGCCGTTTTCCGTAGGACTCTCTTCTCTGCCCTGCGTCTCCTTTGGAACTCTGCCGGTTCTAGA
+
BBBBBBBBFFFFGGGGGGGFGFHHGEFECEHGHGGEFGGGGHHHHGGGGGGGHHHHHHHGGGGGGGGGGGGHHHHGGGGHGHHHHGGGGGGGFGHGH?GHHGGH1AFGGGHHGGGGGHHHHHHHHGGHGHHGGGGGHGHHGGGGGGFFGGGGGGGGGGGGGGFFFFFFFFFF/BFFEFFFFFFFFFFFFFFFFFFFFFFFFFFFFFFFFFFFFFFF/FFFF.BFFFFFFFFFFFBFFFFFF/@B@DEF/BB
@M05620:37:000000000-D9766:1:1101:16585:9113 1:N:0:44
ACCACACCTTCTACAATGAGCTGCGTGTGGCTCCCGAGGAGCACCCCGTGCTGCTGACCGAGGCCCCCCTGAACCCCAAGGCCAACCGCGAGAAGATGCCCAGGTGAGTGGCCCGCTACCTCTTCTGGTGGCCGCCTCCCTCCTTCCTGGCCTCCCGGAGCTGCGCCCTTTCTCACTGGTTCTCTCTTCTGCCGTTTTCCGTAGGACTCTCTTCTCTGACCTGAGTCTCCTTTGGAACTCTGCAGGTTCTA
+
>AABBAAAFFFFFFGCGGGFGCHBFEGGCEAFGGGG2AF22B2GHGGGE?EF5FGBGHHGEE0EGGGFGGGBFHGGGGGHGHHEGGGCGGFG/A2CGGHGFHHFGFHHHHGEFGCCGGGGHHHHHHGFHH.CGCGGGGHGHHGHHGGGGFFGGGGGFBBCBGFGAGFFFFFFFFFFFFEFFFFFFFFFFFFFFFDFFEFFAFF.;BFFFFFFFFFFFFFFFFFFEFFFFFFFEF/9/BBFFFFBF.;BFF/
@M05620:37:000000000-D9766:1:1101:27152:9115 1:N:0:44
AGTGCCAGCTCTCAATCGCACAGGGGACACAGGGCCTGGCCCCTCCATCCAGAAAACCTATGACCTCACCCGCTACCTGGAGCACCAACTCCGCAGCTTGGCTGGGACCTATGCGTCTCCAGCGACGGAATCTGGGCGTTAGGGGGGCATGAGGCGTTGGGGGCAGAAAGTCATAACCGAGGCGGGATCTGGTCAATGATGGGGTGAGGCGGGGCTCTTTGGCTCCCCCCCGTCACCCTGTCTGGTCTCTC
+
ABAABFFFCFFFGGGGGGGGGGHHG?BE2FHHGFGEGGHHGHGHGGH55BGHHHHHHGHHHHHHHHHHHHHGGEFGFHHGBGHHHHF?EHHHFGGGEHGHGHHGGGHHGHHHHEGG//22F2@</>>></?>11=<.>-<.<<G.<:9-;;BFFA-;:-ADF-::DE/0:0BB0;0:B9-;9-;BF-;.;;F;90;9900;BEF.:?FF.-;@--9AF0F0;90;.;.AB-@DDDFFF?/;FBFF99;0;:
@M05620:37:000000000-D9766:1:1101:15337:9120 1:N:0:44
GAGGCTGCTTTGGAAGAAACTGACAAGCCCGGGACAAAAGATCGGAAGAGCACACGTCTGAACTCCAGTCACGAGATTCCATCTCGTATGCCGTCTTCTGCTTGAAAAAAAAAAAAAAAAAAAACATCCAATAATATTGTACACCCAAACTCAGACTTACCATACAATAAATGATGCTCTAACATTGTCCAAAATAAGACAACTACACTCACTAAATGCACAGTCACCTGGTACACCCAGATCCCAAAACA
+
A11AAACAFFDFGFGF1AFGFFBBBBGHG0EEGEG/FB0BEFGH?EFGAEHGHFGGAGFGGEGFFH1BDFGHGGGBFFH@GHGBBCFGHHGHG?EGFHHHFHHGBBFGFEGC///>//>---<-..00/0:00:0;000000009.9...90000/9000/000/00;00;000;///9///////////;9/-/;/////-;/99/-/:////9///9///-////9//-////9:--9-///-//;-9-
@M05620:37:000000000-D9766:1:1101:18863:9149 1:N:0:44
ACCACACCTTCTACAATGAGCTGCGTGTGGCTCCCGAGGAGCACCCCGTGCTGCTGACCGAGGCCCCCCTGAACCCCAAGGCCAACCGCGAGAAGATGCCCAGGTGAGTGGCCCGCTACCTCTTCTGGTGGCCGCCTCCCTCCTTCCTGGCCTCCCGGAGCTGCGCCCTTTCTCACTGGTTCTCTCTTCTGCCGTTTTCCGTAGGACTCTCTTCTCTGACCTGAGTCTCCTTTGGAACTCTGCAGGTTCTA
+
?ABBBBABFFFFGGGFGGGGGFGHEBEAFEHHFGGEEGGGGHHHHGGGEBEFHHHHHHGGGGGGFGEFGGGHHHHGGGGEFHHHHGGEGDDGGDHGGEHHHHHGHHHHHHGGHHGGGGGHHHHHHHHHHHGHGGGGGFHGHHFHHFGGGGGGGGGGGG-A-FBBDGFFFFFFFFFFFFFFF/FFFFFFFFFFFBDFFFFFFFFFFFFFFFFFFFFFFF9FFFFFFFFFFFFFFFFFFFFFBFFFFFFFFFF
@M05620:37:000000000-D9766:1:1101:19877:9194 1:N:0:44
ACCACACCTTCTACAATGAGCTGCGTGTGGCTCCCGAGGAGCACCCCGTGCTGCTGACCGAGGCCCCCCTGAACCCCAAGGCCAACCGCGAGAAGATGCCCAGGTGAGTGGCCCGCTACCTCTTCTGGTGGCCGCCTCCCTCCTTCCTGGCCTCCCGGAGCTGCGCCCTTTCTCACTGGTTCTCTCTTCTGCCGTTTTCCGTAGGACTCTCTTCTCTGACCTGAGTCTCCTTTGGAACTCTGCAGGTTCTA
+
CCCCCCCCFFFFGFGGGGFGGGHHGGGEFGHHHGGFFGGGFHHHHGGGEGGGHHHHHHHGGGGGGGGGGGGHFHHGGGGHGHHHHGGGGGFGGGHGHHHHHHHGHHHHHHGGHHGGGGGHHHHHHHHHHHGHHGGGGGHGHHGHHGGGGGGGGGGGGG-ADGGGGGFFFFFFFFFFFFFFFFFFFFFFFFFFFFFFFFFFFFFFFFFFFFFFFFFFFFFFFFFFFFFFF0BFFFFFFFFFFFFFFFFFFFF
@M05620:37:000000000-D9766:1:1101:11032:9207 1:N:0:44
AGTGCCAGCTCTCAATCGCACAGGGGACCCAGGGCCTGGCCCCTCCATCCAGAAAACCTATGACCTCACCCGCTACCTGGAGCACCAACTCCGCAGCTTGGCTGGGACCTATGCGTCTCCCGCGTCGGCCTCTGGGCGTTGGGGGGGCGTGCGGCGTTGGGGCCAGACAGTCCTAACCGTGGCGGGTTCTGGTCAATGATGGGGTGAGGCGGGGCTCTTTGGCTCCCACCAGTCCCCCTGTCTGGTCTCTC
+
ABAAAFFFBFFFGGGGGGGGGCHFGGGGGGHHGGGGGGHHHHGHGGFHHHFHFCGHHGHHHHHHHHHHHHHGGEEGHFHHFHHHHHFGGHHHGGGGGHHHGHHGGGHHGHFHHBGB/CGFG/>BA/>@-.><GFHHCC-<-.@D-;--;-@.B--;9@CFFF.9;.AEFF/9FFFFFFF9EA@@DF-;AFFFB9//BF9BFFFF.@AF..9-@B;FEFFF/BBFBEF.FD.;/BBBFFAEFFFFFF9B/B/
@M05620:37:000000000-D9766:1:1101:26549:9228 1:N:0:44
AGTGCCAGCTCTCAATCGCACAGGGGACCCAGGGCCTGGCCCCTCCATCCAGAAAACCTATGACCTCACCCGCTACCTGGAGCACCAACTCCGCAGCTTGGCTGGGACCTATGAGTATCCAGCGTCGGAATCTGGGCGTTGGGGCGGAGTGAGGAGTTGGGGCCAGACAGTCCTAACCGTGGAGGGTTCTGGTAAATGATGGGGTGAGGAGGGGCTCTTTGGCTCCCACCAGTCCCCCTGTCTGGTCTATC
+
AAAABFFFCFFFGGGGGGFGGGHHGGDEEGHHGGGGGGHHHHGHGGHHHHHHHGHHHGHHGHGHHHHHHHHGGEGGHHHH2FHHHHHGFFHHGGGGGHHHGHHGGGHHGHHHHBGH3GHH3FFGD/BD//?FGHHH/ADDGHGG.AD-ADF0CF0;FGGGGGD-CFGGGGFFFFFFFFFDFD.;DFDFFFFFB/BFFFFFFFFF:CFFF/DFFFFFEFFFFFFFFFFFFFFFFFFFFFFEBFFFFFFF/FB
@M05620:37:000000000-D9766:1:1101:18081:9230 1:N:0:44
AGTGCCAGCTCTCAATCGCACAGGGGACCCAGGGCCTGGCCCCTCCATCCAGAAAACCTATGACCTCACCCGCTACCTGGAGCACCAACTCCGCAGCTTGGCTGGGACCTATGAGTATCCAGCGTAGGAATCTGGGAGTTGGGGAGGAGTGAGGAGTTGGGGAAAGACAGTCCTAACCGTGGAGGGTTCTGGTAAATGATGGGGTGAGGAGGGGCTCTTTGGCTCCCACCAGTCCCCCTGTCTGGTCTATC
+
11>>AD1CAFBDADGGFECCA?CG0AEEGGHHGCFEC/FFHGGHGGGFFGFHHHHHGGHHHFGHHHHHHHHGGGGGHHGHHHH/BFCGGHHHGGEGGCGHGHHGGFHFGHFGHHGHHHHHHHHGCCB<FHHHHHHFFGGHHH@CFGGGGHHHHGGGHHFFCCEEHGHHHHHHGHHHHHGFGGBGG?CF?FFGGBFFFGGGFFFBA=EFFFFF@@@?EFFFFFFFFFFFFFFFBFFFFF@EFFFFFBBFFF/
@M05620:37:000000000-D9766:1:1101:24357:9233 1:N:0:44
ACCACACCTTCTACAATGCGCTGCGTGTGGCTCCCGAGGAGCACCCCGTGCTGCTGACCGAGGCCCCCCTGAACCCCAAGGCCAACCGCGCGAAGATGCCCAGGTGAGTGGCCCGCTACCTCTTCTGGTGGCCGCCTCCCTCCTTCCTGGCCTCCCGGAGCTGCGCCCTTTCTCACTGGTTCTCTCTTCTGCCGTTTTCCGTAGGACTCTCTTCTCTGACCTGAGTCTCCTTTGGAACTCTGCAGGTTCTA
+
AAAAAAA>BFCFGGGGBG1AEAEFGFEBAAGFFABA/EECGHHHHGG/AAEFFHGHHHHE@EEGGEGGGGEFHGHGGGGG/FHGHGG<BC<<<C@CDFGHHHHFHHHHHHGGHHGGGGGHHHHHHHHHHHGHHGGGGGGGGGGGGGGGFGGGGGGGGG-@@FEF@@F@@FEFFFFFFFFFFFFFFFFF;BFFF@ABFFFFFFFFFBFFFFFFFFFFBFBFFFFEBFFBFFFFFFFFFFFFFFFFFFFFFFB
@M05620:37:000000000-D9766:1:1101:18063:9234 1:N:0:44
AGTGCCAGCTCTCAATCGCACAGGGGACCCAGGGCCTGGCCCCTCCATCCAGAAAACCTATGACCTCACCCGCTACCTGGAGCACCAACTCCGCAGCTTGGCTGGGACCTATGAGTATCCAGCGTAGGAATCTGGGAGTTGGGGCGGAGTGAGGAGTTGGGGCAAGACAGTCCTAACCGTGGAGGGTTCTGGTAAATGATGGGGTGAGGAGGGGCTCTTTGGCTCCCACCAGTCCCCCTGTCTGGTCTATC
+
BCABCFFFCFFFGGGGGGGGGGHGGGGGGGHHGGGGGGHHHHGHGGHHHHHHHHHHHGHHHHHHHHHHHHHGGFGGHHHHGGGHHHHHGHHHGGGGGHHHGHHGGGHHGHHHH3GHHHHHFHHGG/BGHHHHHHHH0FCGHHGG.AD@DGHBGH:CCGGGGG.-=EGGGGGGGGHGGGGGGG?EFFDFFFFF;FFFFFFHHFFFDFFFFFFFFFFFFFFFFFFFFFFFFFFFFFFFFFFFFFFFFFFFFFB
@M05620:37:000000000-D9766:1:1101:19252:9240 1:N:0:44
GAGGCTGCTTTGGAAGAAACTGACAAGCCAGGGACAAAAGATCGGAAGAGCACACGTCTGAACTCCATTCACGAGATTCCATCTCGTATGCCGTCTTCTGCTTGAAAAAAAAAAAATAGAAAAAGAAAAAATACTCACGCCAGCCTTACATATAAACAAGCCAAGTGACCAGAACTGTAAACATAACAGCGACAACACCATAACAAGATATGAGAGAATCCAAAGTAGAGCAGCAACACAGAATACAAAAA
+
A>AAAAFAFFFFFFGFA1BGGB1BABFHG0BGGCG0F00BFBGGEAFFHGHFHGHGGGHGGGHHHH1FGHHHHCG>FGFGHHEFGFFGGGFHGEEHFHHHHHHF0BFGHGGE/>>/0<@11>00//00<0<0111<<1.0..-../0</000000000</..//.00000/../;000000000;0/00.-----..;..90////--9/9/9///-////9/////////;/--------/:9//9//--
@M05620:37:000000000-D9766:1:1101:24884:9242 1:N:0:44
ACCACACCTTCTACAATGAGCTGCGTGTGGCTCCCGAGGAGCACCCCGTGCTGCTGACCGAGGCCCCCCTGAACCCCAAGGCCAACCGCGAGAAGACCCAGGTGCGTGGCCCGCTACCTCTTCTGGTGGCCGCCTCCCTCCTTCCTGGCCTCCCGGAGCTGCGCCCTTTCTCCCTGGTTCTCTCTTCTGCCGTTTTCCGTAGGACTCTCTTCTCTGCCCTGCGTCTCCTTTGGAACTCTGCCGGTTCTCGA
+
BABBBBBBFFFFGGGGGGFEGEGGEEEEEFGGHGGE2EG2ACGEHGGC1EGGEGFHHHHEEGEGGGGGGGGHFGHGGGGHGHHHHGGGGFGGGGHFH<FGHGHH1>FA/<GGGGGGGHHEGHHHHHHHGGHGGGGGHGGHGGGGGGBFGGGGGGGGGGGGBFFFFFFFFFFFBFFFFBFFFFFFFFFFFFFF;AFFFFFFFFFFFFFFFFFFFFFFFFFF..9ADDFFFFFFFF9BFFFFFBCFBF?B/AB
@M05620:37:000000000-D9766:1:1101:24903:9245 1:N:0:44
ACCACACCTTCTACAATGAGCTGCGTGTGGCTCCCGAGGAGCACCCCGTGCTGCTGACCGAGGCCCCCCTGAACCCCAAGGCCAACCGCGAGAAGACCCAGGGGGGTGGCCCCCCACTTCTTCTGGTGGCCGCCTCCCTCCTTCGTCGCCTCCCGGAGCTGCGCCCTTTCTCACTGGTTCTCTCTTCTGCCGTTTTCCGTACTCCCCTCTTCTCCCTGCTGCGCCTCTTGTGGACTTCTGCTGGTTGTTGA
+
BBBBBBBBFFFFGGGGGGGCGGHHGFGEFGHHHFGGGGGGGHHHHGGGEGGGGHHHHHHGGGGGGGGGGGGHHHHGGGGHGHHHGEGGGCCGGGHH22//?////;---.;9-;--;.;FFF9FFF/.:AF-@D99EFFEFFF/.9.-;A:AA:A--;@.:;-999-B9B////:9.B9/99BFFFF/FF/-;./::9A/;..//.9;DF/:/B//././//--;DD///::.///9://B///;/.9.9/
@M05620:37:000000000-D9766:1:1101:27784:9250 1:N:0:44
ACCACACCTTCTACAATGAGCTGCGTGTGGCTCCCGAGGAGCACCCCGTGCTGCTGACCGAGGCCCCCCTGAACCCCAAGGCCAACCGCGAGAAGATGCCCAGGTGAGTGGCCCGCTACCTCTTCTGGTGGCCGCCTCCCTCCTTCCTGGCCTCCCGGCGCTGCGCCCTTTCTCACTGGTTCTCTCTTCTGCCGTTTTCCGTAGGACTCTCTTCTCTGACCTGAGTCTCCTTTGGAACTCTGCAGGTTCTA
+
CCDCCDDDFFFFGGGGGGGGGGHHGGGEFGHHHGGGGGGGGHHHHGGGGGGGHHHHHHHGGGGGGGGGGGGHGHHGGGGHGHHHHGGGGGGGGGHHHGGHHHHGHHGHHHGGHHGGGGGHHHHHGHHHHHGHHGGGGGHGHHGHHGGGGGGGGGGGGG-ACDFFFFFFFFFFFFFFFFFBFFFFFFFFFFFFFFDFFFFFFFFFFEFFFFFFFFFFHFFFFFFFFFFFFFFFFFFFFFFFFFFFFFFFFFB
@M05620:37:000000000-D9766:1:1101:24346:9250 1:N:0:44
ACCACACCTTCTACAATGAGCTGCGTGTGGCTCCCGAGGAGCACCCCGTGCTGCTGACCGAGGCCCCCCTGAACCCCAAGGCCAACCGCGAGAAGATGCCCAGGTGAGTGGCCCGCTACCTCTTCTGGTGGCCGCCTCCCTCCTTCCTGGCCTCCCGGAGCTGCGCCCTTTCTCACTGGTTCTCTCTTCTGCCGTTTTCCGTAGGACTCTCTTCTCTGACCTGAGTCTCCTTTGGAACTCTGCAGGTTCTA
+
CCCCCCBCFFFFGGGGGGGGGGHGGGGGHGHHHGGGGGGGGHHHHGGGEGGGHHHHHHHGGGGGGGGGGGGGHHHGGGGHGHHHHGGGGGGGGGHHHHBGHHHFHHFH?GA/FGGAC@CHBGFGFHG0=C.<.-ACAECGFH?/C09;;/;ABC9C.99DGFB0BFFF-/:0FFFFB0/9::FFFFFFFFFBB>;.BEB09:A.:B0BFFFFFBFFFBBBF09/FB:FFF00B0/909BBFB0BB;:9BF:
@M05620:37:000000000-D9766:1:1101:16884:9252 1:N:0:44
ACCACACCTTCTACAATGAGCTGCGTGTGGCTCCCGAGGAGCACCCCGTGCTGCTGACCGAGGCCCCCCTGAACCCCAAGGCCAACCGCGAGAAGACCCAGGGGAGTGGCCCGCCACCTCTTCTGGTGGCCGCCTCCCTCCTTCCTGGCCTCCCCGAGCTGCGCCCTTTTTCCCTGGTTTTCCCCTCTGCCGTTTTCCGTAGGACTCTCCTCTCCGACCTGAGTCTCCTTTGGAACTCTGCCGGTTCTAGA
+
DDDDDCCCFFFFGGGGGGGGGGHHGGGGHGHHHGGGGGGGGHHHHGGGGGGGGHHHHHHGGGFGGGGGGGGHHHHFGGGHGHHHHGGGGGGGGGHH2=/?/=///<<0FFHH->--<G..0=00<<0/..G-:C.:CG//C/C:F00CAF0.=E.<9-<.:B--<B-<F00/0<0:A<F..000/<./00<-.9BE0<9<<9AFF//00/</://.-<@./</0000<:FFBFBB00000<0<<-<.0000
@M05620:37:000000000-D9766:1:1101:11498:9260 1:N:0:44
ACCACACCTTCTACAATGAGCTGCGTGTGGCTCCCGAGGAGCACCCCGTGCTGCTGACCGAGGCCCCCCTGAACCCCAAGGCCAACCGCGAGAAGATGCCCAGGTGAGTGGCCCGCTACCTCTTCTGGTGGCCGCCTCCCTCCTTCCTGGCCTCCCGGAGCTGCGCCCTTTCTCACTGGTTCTCTCTTCTGCCGTTTTCCGTAGGACTCTCTTCTCTGACCTGAGTCTCCTTTGGAACTCTGCAGGTTCTA
+
DDDDDDCBFFFFGGGGGGGGGGHHGGGEGGHGHGGGGGGGGHGHHGGGGGGGHHHHHHHEFGGGGGGGGGGHHHHGGGGHGHHHHGGGGGDFGGHHHHHHHHHGHHHHHHGGHHGGGGGHHHHHHHHHHHGHHGGGGGHGHHGHHGGGGGGGGGGGGG-;DGGGGGFFFFFFFFFFFFFFFFFFFFFFFFFFFFFFFFFFFFFFFFFFFFFFHHFFFFFFFFFFFFFFFFFFFFFFFFFFFFFFFFFFFFF
@M05620:37:000000000-D9766:1:1101:27865:9260 1:N:0:44
ACCACACCTTCTACAATGAGCTGCGTGTGGCTCCCGAGGAGCACCCCGTGCTGCTGACCGAGGCCCCCCTGAACCCCAAGGCCAACCGCGAGAAGATGAAGGTGCGTGGCCCGCTACCTCTTCTGGCGGCCGCCTCCCTCCTTCCTGGCCTCCCGGAGCTGCGCCCTTTCTCCCTGGTTCTCTCTTCTGCCGGTTTCCGTAGGACTCTCTTCTCTGCCCTGCGTCTCCTTTGGAACTCTGCAGGTTCTAGA
+
BBCCCCCCFFFFGGGGGGGGGGHHGGGFHGHHHGGGGGGGGHHHHGGGGGGGHHHHHHHGGGGGGGGGGGGHHHHGGGGHGHHHHGGGGGGGG/F222??DE=2?/??/DHFGGGGDCHHHHH0GH0--;C-;A.EAE/FDFBFGBF/:F9FGAD99-999B-;.@FBFFFBBFFB.:B0;09B0;0FFBF--;ADFFFFE9.FFFFFEFBF9BFF0BEFF?-;-9;FBBFF/0BBB0B9F00A9;FF90;
@M05620:37:000000000-D9766:1:1101:24111:9302 1:N:0:44
AGTGCCAGCTCTCAATCGCACAGGGGACCCAGGGCCTGGCCCCTCCATCCAGAAAACCTATGACCTCACCCGCTACCTGGAGCACCAACTCCGCAGCTTGGCTGGGACCTATGTGAGTATCCAGCGTAGGAATCTGGGAGTTGGGGAGGAGTGAGGAGTTGCGGAAAGACAGTCCTAACCGTGGAGGGTTCTGGTAAATGATGGGGTGAGGAGGGGCTCTTTGGCTCCCACCAGTCCCCCTGTCTGGTCTA
+
>>A>>BFFAFFBFFGFF2AFG2FFFEGEGE2GE2AEAF2GHHGHGGH5AF3G3F3BFEF3FHHHHDCHHHHEEEGEHHBBFGBFFG?GE33B>E/EEFFHEH3?EEG0EFHHHH22B1FGHHGHB/?CBBFFHGHGFHFG??GHGGECCDGGH<<GHGH/G0<-CCGHH/GG:CGHGGFFGEA?EGBGEAFGGGFGGGFGFCF/AADBFFFFFF-@B@FFFFFF9F/.;9A?EFFFFFFDBFFBFBFBFFF
@M05620:37:000000000-D9766:1:1101:11679:9319 1:N:0:44
ACCACACCTTCTACAATGAGCTGCGTGTGGCTCCCGAGGAGCACCCCGTGCTGCTGACCGAGGCCCCCCTGAACCCCAAGGCCAACCGCGAGAAGATGCCCAGGTGAGTGGCCCGCTACCTCTTCTGGTGGCCGCCTCCCTCCTTCCTGGCCTCCCGGCGCTGCGCCCTTTCTCACTGGTTCTCTCTTCTGCCGTTTTCCGTAGGACTCTCTTCTCTGACCTGAGTCTCCTTTGGAACTCTGCAGGTTCTA
+
BBBABBBBFFFFGGGGGGFFGDHHGFGECAGHEFGFEGGGFHHHHGGGGFGGFHHHHHHEEGCGGAEGGGGHHGHGGGGHEEHHHGEEGG<BDGHGGGHHHHHGHHHHHHGGHHGGGGGHHHHHHHHHHHGHHGGGGGGGHHGHHGGGGGGGGGGGGG9ADFFFFFFFFFFFFFFFFFFFFFFFFFFFFFFFFFFFFFFFFFFFFFFFFFFFFFFFFFBFFFFFFFFFFFFFFFFFFFFFFFFFFFFFFFF
@M05620:37:000000000-D9766:1:1101:20320:9323 1:N:0:44
AGTGCCAGCTCTCAATCGCACAGGGGACCCAGGGCCTGGCCCCTCCATCCAGAAAACCTATGACCTCACCCGCTACCTGGAGCACCAACTCCGCAGCCTGGCTGGGACCTATGTGAGTATCCAGCGTAGGAATCTGGGAGTTGGGGAGGAGTGAGGAGTTGGGGAAAGACAGTCCTAACCGTGGAGGGTTCTGGTAAATGATGGGGTGAGGAGGGGATCTTTGGCTCCCACCAGTCCCCCTGTCTGGTCTA
+
BBABCFFFCFFFGGGGGGGGGGHGGGGGGGHHGGGGGGHHGHGHGGHGHHHHHHHGHGHHHHGHHHHHHHHGGEGGHHHHGGHHHHHHGHFHG/EGG/BFHHHG/?FGGFHHHHHHHHHHHHHHHGFGGDHHHHHHHHHGGHHHGGGGGGEHHHHHHGHHHHGGGGHHHHHHCHHHHHHGGGGGDGGGCFGGGGFGGGGGGGGGGGFFFFFFFFFF.AEFF0;FFBFFFFFFFFFFFFFFFEFFFFFFFFF
@M05620:37:000000000-D9766:1:1101:19581:9324 1:N:0:44
AGTGCCAGCTCTCAATCGCACAGGGGACCCAGGGCCTGGCCCCTCCATCCAGAAAACCTATGACCTCACCCGCTACCTGGAGCACCAACTCCGCAGCTTGGCTGGGACCTATGTGAGTATCCAGCGTAGGAATCTGGGAGTTGGGGAGGAGTGAGGAGTTGGGGAAAGACAGTCCTAACCGTGGAGGGTTCTGGTAAATGATGGGGTGAGGAGGGGCTCTTTGGCTCCCACCAGTCCCCCTGTCTGGTCTA
+
AAAABFFFAFFFGGGGGGGGGGHHGGGGCEEHG?EGEGHHFGG1EEHHBG3GGHFHHGBFHHHHHHHBGEFEFGGGHFHHHHHHHHHGGHHFGGGGG333?FHE/<AGGHHHFH3FBBBGHBHBGC?D/CGHGEHFFBHGDHDBFFEFCDA<<GFHFD/CGHGFGAG:CGHCHFFFHHHA@GAAAEDF;FFGGG9FFFFFGGGFEFADFFFFA:-;BDAFFFFBFFBEABFFAFFFFFED-AFFFFE/;BF
@M05620:37:000000000-D9766:1:1101:17367:9335 1:N:0:44
ACCACACCTTCTACAATGAGCTGCGTGTGGCTCCCGAGGAGCACCCCGTGCTGCTGACCGAGGCCCCCCTGAACCCCAAGGCCAACCGCGAGAAGATGCCCAGGTGAGTGGCCCGCTACCTCTTCTGGTGGCCGCCTCCCTCCTTCCTGGCCTCCCGGAGCTGCGCCCTTTCTCACTGGTTCTCTCTTCTGCCGTTTTCCGTAGGACTCTCTTCTCTGACCTGAGTCTCCTTTGGAACTCTGCAGGTTCTA
+
BBBBBBBBFFFFGGGGGGGGG5GHGFGFHGFHHGGGGGGGGHHHHGGGEFGFBHGHGHHGGGGGGGGGGGGGHHHGGGGHGGHHHGGGGGGGGGHFHHHHHHHGHHHHHHGGHHGGGGGHHHHHHHHHHHGHHGGGGGHGHHGHHGGGGGGGGGGGGGGGGGGGGGFFFFFFFFFFFFFFFFFFFFFFFFFFFFFFFFFFFFFFFFFFFFFFFFFFFFFFFFFFFFFFFFFFFFFFFFFFFFFFFFFFFFF
@M05620:37:000000000-D9766:1:1101:7239:9338 1:N:0:44
ACCACACCTTCTACAATGAGCTGCGTGTGGCTCCCGAGGAGCACCCCGTGCTGCTGACCGAGGCCCCCCTGAACCCCAAGGCCAACAGCGAGAAGATGAAGGTGAGTGGACCGCTACCTCTTCTGGTGGCCGCCTCCCTCCTTCCTGGCCTCCAGGCGCTGCGCCCTTTATCCCTGGTTATCTCTTCTGCCGTTTTCCGTAGGACTCTCTTCTCTGACCTGCGTCTCCTTTGGCACTCTGCCGGTTCTCGA
+
AAA>AAAAFFFFGGGGGGG1A1B1E00BFAGH1FGFGGGCGHHHHGGGGGGEDGHCHGFG?EEGG/>EGGGBGCFEGGAG//FECF/0BEC/CGHGFFGD111?<01FF110/>//AGFH11>GE1FGFG<CC@.CEA/:CHCH/:;/..;C:///.9--;A-9C-9900000/99AFB/9/99/;BB/B9@--9:/9A/-999/9/999F999///;/B9-9--;-;FB9/9///9///9/;--;-9/:/
@M05620:37:000000000-D9766:1:1101:25454:9346 1:N:0:44
AGTGCCAGCTCTCAATCGCACAGGGGACCCAGGGCCTGGCCCCTCCATCCAGAAAACCTATGACCTCACCCGCTACCTGGAGCACCAACTCCGCAGCTTGGCTGGGACCTATGTGAGTATCCAGCGTAGGAATCTGGGAGTTGGGGAGGAGTGAGGAGTTGGGGAAAGACAGTCCTAACCGTGGAGGGTTCTGGTAAATGATGGGGTGAGGAGGGGCTCTTTGGCTCCCACCAGTCCCCCTGTCTGGTCTA
+
AAAABFFFBFFFGGGGGGGCGCHFGG?EGGHH2AEEAFHHGHGGGGHHHFHHHHHHHGHHEHHHHFHHHHHGG>EGHHHHFGHHHHFFFHHHEFFGFHFH?GHGGDHHGHHHHHHH33BGHHHHHGGGGGHHHHHHHHHGGHHHGGFGGGFHHHHHFEHHHH@GGGHGHHHHH0GHHHHHGEGGGGGFCFGGGGFGGGGGGFFGG9DFFFFFFFFFFAFFFFFFFFFFFFFFFFFFFFFFFEBFFFFFFFF
@M05620:37:000000000-D9766:1:1101:8299:9348 1:N:0:44
ACCACACCTTCTACAATGAGCTGCGGGTGGCTCCCGAGGAGCACCCCGTGCTGCTGACCGAGGCCCCCCTGAACCCCAAGGCCAACCGCGAGAAGACCCAGGCGAGTGGCCCGCTCCCTCTTCTGGTGGCCGCTTCCCTCCTTCCTGGCCTCCAGGAGACGCGCCATTTCTCCCTGGTTATCTCATCTGCCGTTTTCCGAAGGACCCTCTTCTCTGACCTGAGTCTCCTTTGGCACTCTGCCGGTTATCGA
+
?AA1A?AAFFFFD3GFFGGE11B1E0AAE?HH1FGEFGGEFHHHHGCGFEGEFFH1GGGG?E?EF/>EGGG0F1?EFG/E//?/CF//B@C/BCHB00/////---->F..<----=EFG/:0;:00CEHC-A-.9:C09EGFG/0CFF.999/9/.---:9-99--9;9/;/;9;-:B/9/;F//9///9@9;F-9:A--;-----;-B///;///;/;F/9/9/9/9BB/;///9/9//B;-9A9/9--
@M05620:37:000000000-D9766:1:1101:20417:9362 1:N:0:44
ACCACACCTTCTACAATGAGCTGCGTGTGGCTCCCGAGGAGCACCCCGTGCTGCTGACCGAGGCCCCCCTGAACCCCAAGGCCAACCGCGAGAAGATGCCCAGGTGAGTGGCCCGCTACCTCTTCTGGTGGCCGCCTCCCTCCTTCCTGGCCTCCCGGAGCTGCGCCCTTTCTCACTGGTTCTCTCTTCTGCCGTTTTCCGTAGGACTCTCTTCTCTGACCTGAGTCTCCTTTGGAACTCTGCAGGTTCTA
+
CBCCDDCDFFFFGGGGGGGGGGHHGGGGHGHHHGGGGGGGGHHHHGGGGGGGHHHHHHHGGGGGGGGGGGGHHHHGGGGHGHHHHGGGGGGGGGHHHHHHHHHGHHHHHHGGHHGGGGGHHHHHHHHHHHGHHGGGGGHGHHGHHGGGGGGGGGGGGG-ADGGGGGFFFFFFFFFFHFFFFFFFHFFFFFFFFFDFFFFFFFFFFFFFFFFFHHHFFFFFFFFFFFFFFFFFHHFFFFFFFFFFFFFFFFF
@M05620:37:000000000-D9766:1:1101:15479:9375 1:N:0:44
ACCACACCTTCTACAATGAGCTGCGTGTGGCTCCCGAGGAGCACCCCGTGCTGCTGACCGAGGCCCCCCTGAACCCCAAGGCCAACCGCGAGAAGACCCAGGAGGGTGGCCCGCCACCTCTTCTGCTGGCCGCCTCCCTCCTTCCTGCCCTCCCGGCGCTGCGCCCTTTCTTCTTGGTTCTCTCCTCTGCCGTTTTCCGCAGGACTCCCTTCTCTGCCCTGCGTCTCCTTTTGACCTCCGCTGGATCTCGA
+
AAAABBBBFFFFGGGGBGGFGFHHGGGGD?FGFFFDGGGGGHHHHGGGFEGFGHGHHHGGEGCGFEEEGGGGGFHGGGGHEHHHHFEEDG@<@FFGF0</?</F?@?/-00>->--<..C0<GHF0=CH..:AD.;GA/CEFBFFG0/99/CE.9--9-9;D--;9-;BBB/////9/;/B//9/;9;/9/@..9;99..-9-9:/9/.:;9;///;/.9..-.-..;9////.;;//..;.;-.//9/./
@M05620:37:000000000-D9766:1:1101:5757:9376 1:N:0:44
ACCACACCTTCTACAATGAGCTGCGTGTGGCTCCCGAGGAGCACCCCGTGCTGCTGACCGAGGCCCCCCTGAACCCCAAGGCCAACCGCGCGAAGATGCCCAGGTGAGTGGCCCGCTACCTCTTCTGGTGGCCGCCTCCCTCCTTCCTGGCCTCCCGGCGCTGCGCCCTTTCTCACTGGTTCTCTCTTCTGCCGTTTTCCGTAGGACTCTCTTCTCTGACCTGAGTCTCCTTTGGAACTCTGCAGGTTCTA
+
AAAAAAA1BCFFGGGGGG1BGGHHGEGB0EHGGBFF?EEGCHGHHGGEEEGGGHGHHHHAECEGGGGGGGGHFHHGGGGHGHHHHGGGGG/>CGG?GHHHHHHGHHHHHHGGHHGGGGGHHHHHHHHHHHGHHGGGGGHGGGGGGGGGGGGGGGGGGG9A@@@F@@F@@FFFFFFFFFFFFFFFFFFFFFFFF@BFFFFFFFFFFFFFFFFFFFFBFFFFFFFFFFF/;BFFFFFFFFFFFFFFFFFFFFF
@M05620:37:000000000-D9766:1:1101:23914:9377 1:N:0:44
ACCACACCTTCTACAATGAGCTGCGTGTGGCTCCCGAGGAGCACCCCGTGCTGCTGACCGAGGCCCCCCTGAACCCCAAGGCCAACCGCGAGAAGATGCCCACGTGAGTGGCCCGCTACCTCTTCTGGTGGCCGCCTCCCTCCTTCCTGGCCTCCCGGAGCTGCGCCCTTTCTCACTGGTTCTCTCTTCTGCCGTTTTCCGTAGGACTCTCTTCTCTGACCTGAGTCTCCTTTGGAACTCTGCAGGTTCTA
+
BBBBBBBBFFFFGGGGGGGGGGHHGGGEFGHHHGGGGGEEGHHHHGGGAFGGGHHHHHHGGGGGGGGGGGGHHHHGGGGHGHHHHGGGGG<CDAGGGE?FG?</????GFGFGH-CF@@GFHHHHHHHHHGHHGGGGGHGHHGGGGGGGGGGGGGGGG--A9FGFFFFFFFFFFBFFFFFFFFFFFFFFFFFFFFFFFFFFFFFBFFFFFFFFFFFFFBFFFFFFFFFFFFFFFFFFFFFFFFFFFFFFFF
@M05620:37:000000000-D9766:1:1101:7369:9377 1:N:0:44
ACCACACCTTCTACAATGAGCTGCGTGTGGCTCCCGAGGAGCACCCCGTGCTGCTGACCGAGGCCCCCCTGAACCCCAAGGCCAACCGCGAGAAGATGCCCAGGTGAGTGGCCCGCTACCTCTTCTGGTGGCCGCCTCCCTCCTTCCTGGCCTCCCGGAGCTGCGCCCTTTCTCACTGGTTCTCTCTTCTGCCGTTTTCCGTAGGACTCTCTTCTCTGACCTGAGTCTCCTTTGGAACTCTGCAGGTTCTA
+
CCCDCCCCFFFFGGGGGGGGGGHHGGGEHGHHHGGGGGGGGHHHHGGGGGGGHHHHHHHGGGGGGGGGGGGHGHHGGGGHGHHHHGGFGGGGGGHHHHHHHHHGHHHHHHGGHHGGGGGHHHHHHHHGHHGHHGGGGGHGHHGHHGGGGGGGGGGGGG-ADGGGGGFFFFFFFFFHHFFFFFFFFFFFHHHFFFDFFFFFFFFFFFFFFFFFHFFFHFFHFHFFFFFFFFFFFHFFFFFFFHFHFFFFFFF
@M05620:37:000000000-D9766:1:1101:12651:9394 1:N:0:44
ACCACACCTTCTACAATGAGCTGCGTGTGGCTCCCGAGGAGCACCCCGTGCTGCTGACCGAGGCCCCCCTGAACCCCAAGGCCAACCGCGAGAAGATGCCCAGGTGAGTGGCCCGCTACCTCTTCTGGTGGCCGCCTCCCTCCTTCCTGGCCTCCCGGAGCTGCGCCCTTTCTCACTGGTTCTCTCTTCTGCCGTTTTCCGTAGGACTCTCTTCTCTGACCTGAGTCTCCTTTGGAACTCTGCAGGTTCTA
+
BBABBBABFFFFGGGBGGGGGFHHGGGEHGHHHGGFFGGFGHHHHGGGEEGGHFGHHHHGGGGGGGGGGGGHHHGGGGGHGHHHHGGGGGDGGGHHHHGHHHHGGHHHGHGGHHGGGGGHHHHHHHGGHHGHHGGGGGHGHHGFHGGFFGGGGGEGFD9@D.CFGGFFFFFFFFFFFFFFFFFFFFFFFFFFFFFFFFFFFFF?D/BFFFFFFFFFFFFFFFFEFFFFFFFFFFFFFFFFEFFFFFFFFFB
@M05620:37:000000000-D9766:1:1101:5708:9400 1:N:0:44
ACCACACCTTCTACAATGCGCTGCGTGTGGCTCCCGAGGAGCACCCCGTGCTGCTGACCGAGGCCCCCCTGAACCCCAAGGCCAACCGCGCGAAGACCCCCAGGTGAGCGGCCCGCTACCTCTTCTCGTCGCCGCCTCCCGCATCCCTGCCCTCCCGCAGCTGCGCCCTCTCTCGCTGGTTCTCTCATCTGCCGTTTTCCGTAGGACTCTCTTCTCTGACATGCGTCACCTTCGGAACTCTGCAGGCTCTA
+
BABBBBBBFFFFGGGGGG4EFEFGGFGBFFHHHFFEEGG0EHHGHGGGAEGGHHFHHHH>EFFGGEEGGEFHFGHGGGGHGHHHFGGGGG/>//<?00/?-<..>11<1>A?--CDC-AGFH00C009;.-99-BGGGGG.-99-9.;;.;:FF?ED-9--;FFADDFA.;9;F.:.;-/B/FF/B/://9/;9.;B.99AFF../9//BFFBFF/9;/;9FFFFFF99B/:/;..9-99B///;F..;9;
@M05620:37:000000000-D9766:1:1101:17648:9408 1:N:0:44
ACCACACCTTCTACAATGAGCTGCGTGTGGCTCCCGAGGAGCACCCCGTGCTGCTGACCGAGGCCCCCCTGAACCCCAAGGCCAACCGCGAGAAGATGCCCAGGTGAGTGGCCCGCTACCTCTTCTGGTGGCCGCCTCCCTCCTTCCTGGCCTCCCGGAGCTGCGCCCTTTCTCACTGGTTCTCTCTTCTGCCGTTTTCCGTAGGACTCTCTTCTCTGACCTGAGTCTCCTTTGGAACTCTGCAGGTTCTA
+
BCCCCCCCFFFFGGGGGGGGGGHHGGGEGGHHHGGGGGGCGHHHHGGGFGGGHGHHHHHGGGCEGGGGGGGHHHHGGGFHGHHHHGGGGGGGGGHHHGBGHFEG11FFGFGGHHCFD@@H1D0DDD0GGF.FH-ADDDHGF/EHHBFFBFFGGFGG.=??DFBG-BDF-BFBB0BF0FFBFBBB099FBBBFFFFFFF0F.9AADFFFFFB9FFB000BFFF/B/:B0;F0B09/F00000000;AAB000
@M05620:37:000000000-D9766:1:1101:7060:9412 1:N:0:44
AGTGCCAGCTCTCAATCGCACAGGGGACCCAGGGCCTGGCCCCTCCATCCAGAAAACCTATGACCTCACCCGCTACCTGGAGCACCCACTCCGCAGCTTGGCTGGGACCTATGTGAGTATCCAGCGTAGGAATCTGGGCGTTGGGGCGGCGTGCGGAGTTGGGGAAAGCCAGTCCTAACCGTGGCGGGTTCTGGTAAATGATGGGGTGAGGAGGGGCTCTTTGGCTCCCACCAGTCCCCCTGTCTGGTCTA
+
AAAAAFFFCFFFGEGGGGGCGGHHG2BEEGHH2BEBFFHHHHGHGCHHHGHHBGHHGEGGFFGHH5FGHHHGG>EEHHFGBBGHGHA1?GHBEF?E>GBBFHHGGGHHDHFGHHHBGHHHHHDGHGG/BDD2FGHHHH/ADGGF-C.CC-=AD.AG-;EG0C;F..:;/A/:BFFF00BAFFFF-@CFFFFFFFFBFFFFFFFFFFDFEFFBFBFFFFFFFFFFFBFFE/FF.FFFFFFFFFFFFFFFFFF
@M05620:37:000000000-D9766:1:1101:21619:9412 1:N:0:44
AGTGCCAGCTCTCCATCGCACAGGGTACCCAGCGCCTGGCCCCTCCATCCAGAAAACCTATGACCTCACCCGCTACCTGGCGCACCCCCTCCGCAGCTTGGCTGGGACCTATGTGAGTATCCAGCGTAGGAATCTGGGCGTTGGGGCGGCGTGCGGCGTTGGGGAAAGCCAGTCCTAACCGTGGAGGGTTCTGGTAAATGATGGGGTGAGGAGGGGCTCTTTGGCTCCCACCAGTCCCCCTGTCTGGTCTA
+
AA>3>FFCAFFFG4FGGGGGGGHFG44B5BGH2AAAEGGGGHGGGGHEFBGGHGHBHEHH5FHHH5FGHGFEE0>EGH3B?>?EEG1/>EF/>E?E>GBBEGHGGGFHGHFHHGHEHHHHHHFHHGG/CGHHHHHHGH.>CCFHGC.:C-=;B.AD-@BFFFFF.9.F/A.;BFFFEFFFFFFF9EDFFFFFFFFFFFFFBFFFFFFFFFFBDFFFFFFFFFFFFFFFFFFFFFFFFFFFFFFFFFFFFFB
@M05620:37:000000000-D9766:1:1101:10633:9414 1:N:0:44
ACCACACCTTCTACAATGAGCTGCGTGTGGCTCCCGAGGAGCACCCCGTGCTGCTGACCGAGGCCCCCCTGAACCCCAAGGCCAACCGCGAGAAGATGAAGGTGAGTGGCCCGCTACCTCTTCTGGTGGCCGCCTCCCTCCTTCCTGGCCTCCCGGAGCTGCGCCCTTTCTCACTGGTTCTCTCTTCTGCCGTTTTCCGTAGGCCTCTCTTCTCTGACCTGAGTCTCCTTTGGAACTCTGCAGGTTCTAGA
+
AAABA4A>CFFFGGGGFGGBG5GAFEGA422GHFFF2EE2AFAAGG?E11B1BFFAFGFE0E?GGEFGE/FF3FFEFD/G/FGH/FF<C@DC//0C11F1FBGGFGHB/?GFGCCCCGH<11F0=DGFACG@@CGAHGHHDHFHHCGFFGBAFGGGG?BFGF-@EBBF9F///F/BF//:BBBBFFE///B>.9FEFFDBFAD/;/.9BFEFBFBF/;9B.BF/BBFFBF/99B/9/9/9/9B.F/BF//;
@M05620:37:000000000-D9766:1:1101:19559:9415 1:N:0:44
ACCACACCTTCTACAATGAGCTGCGTGTGGCTCCCGAGGAGCACCCCGTGCTGCTGACCGAGGCCCCCCTGAACCCCAAGGCCAACCGCGAGAAGATGCCCAGGTGAGTGGCCCGCTACCTCTTCTGGTGGCCGCCTCCCTCCTTCCTGGCCTCCCGGAGCTGCGCCCTTTCTCACTGGTTCTCTCTTCTGCCGTTTTCCGTAGGACTCTCTTCTCTGACCTGAGTCTCCTTTGGAACTCTGCAGGTTCTA
+
BCCCCCCCFFFFGGGGGGFGGGHHGFGEGGHHHGGGGGGGGHHHHGGGFFGGHHHHHHHGGGGGGGGGGGGHHHHGGGGHGHHHHGGGGGDFGGHGHFHHHHHGHHHHHHGGHHGGGGGHHHHHHHHHHHGHHGGGGGHGHHGHHGGGGGGGGGGGGF-@DGGGGGFFFFFFFFFFFFFFFFFFFFFFFFFFFFFFFFFFFFFFFFFFFFFFFFFFFFBFFFFFFFFFFFFFFFFFFFFFFFFFEFFFFFF
@M05620:37:000000000-D9766:1:1101:10617:9422 1:N:0:44
ACCACACCTTCTACAATGAGCTGCGTGTGGCCCCGGAGGAGCACCCCTTGCTGCTGACCGAGGCCCCCCTGAACCCCAAGGCCACCCGCGGGAAGATGACGGGGGGGGCCCCCCGCCTCCTCTTGTGGCGGCCCCCCCCCTTCCTTCCCCCCCCGCGGAGCGGCCCTTTTTCCCTGTTTTTTCCTCTTCCGGTTTTCGTCGGACTCCTCTCTTCTCCCTGCGGATTCTTCTGTGCCCCTCCGGTTTTTCTT
+
BBBBBBBBFFFFGGGFGGGGGGHHGGGEHE22BE2A2AAB111BGFE11235ABGH5B300>>EFGGGE//B3FGGDGEG/G?G/F///>//></01?F1//<<---9--9-99-;9.:.;.///:/;.---;-9@@-9@-9./;///9..9999-----9--;9-9B///;9///9//..-//:///9/.-;.A./-..--9-9://9;/////:99./.----.;/////////;9.A.A;-..AE///
@M05620:37:000000000-D9766:1:1101:5558:9423 1:N:0:44
GAGGCTGCTTTGGAAGAAACTGATAAACCAGGGAAACAAGATCGGAAGGACACACCTCTGTACTCCAGTCATGTGATTCAATCTCGAATCCCGTCTCCTGATTAAAAAAAAAAAGAACCTCCAAAGTAAGAAAAAGAGCGGAGGAAAGAAGTGAAACGAAGGCAACCAATTGTGCTACATCAGGAGGGTTCAGGCAAATGAAGCAGTGAGACGAGGCTCTTTGGCAACCTACAATCCCGCTCACTAGACTC
+
A?AAAAFACFFFGFGGFGGGG1F3D31B0BFFG00AFEB00BFEEE/E/0B000//0BBC222DF11BDGA2D2AA2D21F2DBGB1B1/BGEGE00BFG1BF2@GGHE/E//</?00<00<01@@@@2@@10@0?/?0///<-.0>00</=DF000...<<<..:;../0000;;00<0:0;;/..:.;.0;9/9.;;900009/;90900---9-9-//;;9//;--/;;:99;9/-9---//9/////
@M05620:37:000000000-D9766:1:1101:19783:9427 1:N:0:44
AGTGCCAGCTCTCAATCGCACAGGGGACCCAGGGCCTGGCCCCTCCATCCAGAAAACCTATGACCTCACCCGCTACCTGGAGCACCAACTCCGCAGCTTGGCTGGGACCTATGAGTATCCAGCGTCGGAATCTGGGAGTTGGGGAGGAGTGAGGAGTTGGGGCAAGACAGTCCTAACCGTGGAGGGTTCTGGTAAATGATGGGGTGAGGAGGGGCTCTTTGGCTCCCACCAGTCCCCCTGTCTGGTCTATC
+
ABABBFFFCFFFGGGGGGGGGGHHGGGGGGHHGEEGGGGHHHGGGGHHHHGHHHHHHGHHHHHHHHHGHHHGGGGGHHHHHHHHHHHHGHHHGGGGGHHHGHGFGGHHGHHHGHFHBHHHFGHGA/BDGGGHFHHH0FEGFHCG.>CDFFGDFG0<CGHFCG.-::GHHHFFGGGGGGGDEG?EAG;FFGGG:CFBFFFBFFFFDCFFFFFFFFFFEFFFFFFFFFFEFFFFFFFFFFFF:FFFFFFFFF0
@M05620:37:000000000-D9766:1:1101:21904:9432 1:N:0:44
ACCACACCTTCTACAATGAGCTGCGTGTGGCTCCCGAGGAGCACCCCGTGCTGCTGACCGAGGCCCCCCTGAACCCCAAGGCCAACCGCGAGAAGATGCCCAGGTGAGTGGCCCGCTACCTCTTCTGGTGGCCGCCTCCCTCCTTCCTGGCCTCCCGGAGCTGCGCCCTTTCTCACTGGTTCTCTCTTCTGCCGTTTTCCGTAGGACTCTCTTCTCTGACCTGAGTCTCCTTTGGAACTCTGCAGGTTCTA
+
CCCCCCCCFFFFGGGGGGFGGGHHGGGGFEHHHGGGGGGGGHHHHGGGGGGGHHHHGHHEGGGGGGGGGGGHHHHGGGGHGHHHHGGGGGCFGGHHHHHHHHHGHHHHHHGGHHGGGGGHHHHHHHHHHHGHHGGGGGHGGHGHHGGGGGGFFGGGGG?CGGGGGGFFFFFFFFFFFFFFFFFFFFFFFFFFFFFFFFFFFFFFFFFFFFFFFFFFFFFFFFFFFFFFFFFFFFFFFFFFFFFFFFFFFFB
@M05620:37:000000000-D9766:1:1101:10568:9437 1:N:0:44
ACCACACCTTCTACAATGAGCTGCGTGTGGCTCCCGAGGAGCACCCCGTGCTGCTGACCGAGGCCCCCCTGAACCCCAAGGCCAACCGCGAGAAGACCCAGGCGTGTGGCCCGCTACCTCTTCTGGTGGCCGCCTCCCTCCTTCCTTGCCTCCCGGAGCTGCGCCCTTTCTCCCTGGTTCTCTCTTCTGCCGTTTTCCGTAGGACTCTCTTCTCTGCCCTGCGTCTCCTTTGGACCTCTGCCGGTTCTCGA
+
BBBBBBBBFFFFGGGGGGGGGFGHGGGEGEHHHGGGGGGGGHHHHGGGGGGGGHHHHHHGGGGGGGGGGGGHGHHGGFGHGCHHHGGGGGGGGGHH22?/?</A/>CGD.<G@FC-@GFHHHHHHGHHD<;@FFDEHGFGGGFG900;BFBFGGDB-@9CBFFADFFFFFFF/FFFEFFFFFFFFFFFBFFB.;FF99D9AD9FB9BFFFFFFFFFF;A/.;-9@DFFF/BBF//..;FFF/-:;D.;FE;
@M05620:37:000000000-D9766:1:1101:4283:9441 1:N:0:44
AGTGCCAGCTCTCAATCGCACAGGGGACCCAGGGCCTGGCCCCTCCATCCAGAAAACCTATGACCTCACCCGCTACCTGGAGCACCAACTCCGCAGCTTGGCTGGGACCTATGTGAGTATCCAGCGTAGGAATCTGGGAGTTGGGGAGGAGTGAGGAGTTGGGGAAAGACAGTCCTAACCGTGGAGGGTTCTGGTAAATGATGGGGTGAGGAGGGGCTCTTTGGCTCCCACCAGTCCCCCTGTCTGGTCTA
+
AA>AAFF4AFFFGGGGGGG2ECHHGGGEEEHHF2EEAFHHFHGHGGHHHHHHGHHHGGHGHHHHHGHHHHHGG>FGHHHHFHHHHHC?EGHHEFC@EHEHG?BEFGHHGHHHHHHHHHHEHHHHHGAEDDHHHHHHHHCFGHHG/>>CCDEHHHHHH.=CDC@DEGHHGHHHHHHHHHHHGGGGFGGA;FGGGGBFGGGGGGGGGGFFFFFFFFFFFFFFFF/FFBFEFFFFFFFFFFFFFFFFFFFFFFF
@M05620:37:000000000-D9766:1:1101:17399:9478 1:N:0:44
GAGGCTGCTTTGGAAGAAACTGACAAGCCAGGGACAAAAGATCGGAAGAGCACACGTCTGAACTCCAGTCACGAGATTCCATCTCGTATGCCGTCTTCTGCTTGAAAAAAAAAAAAAATAGAAGAAAAGGCATAATTATTCAATCAACAAAAGTATCAAAATCAATATATGTATGACAAAAAAAACAGTAATAGAAACAAAGGCGAGCTATGAAGGACAATGAAAGTAGGACGCCCTGGGGTTACAACTGT
+
BBCBBBFCFFFFGFGGGGGGGBBBBGFGGGBFFDGGFFABCGFFF?AECFGCGFHEHHHGGBBGFF3FFFADE?E1FFFHHH@FHBFGHFFHGFGHFGHHGGHFGHHHHGFFG@C>//01111110000..01<11111<11100<0/0.../0000000000000000000;0000:;/..:--../0000000009/..//.----.0900000..:.00:000000000-----...-.-.00:00/0
@M05620:37:000000000-D9766:1:1101:23332:9488 1:N:0:44
ACACACCTTCTACAATGCGCTGCGTGTGGCTCCCGCGGAGCACCCCGTTCTGCTTACCGAGGCCCCCCTGCACCCCAAGGCCAACCGCGCGAAGATGCCCAGGTGAGTGGCCCGCTACCTCTTATGGTGGCCGCCTCCCTCCTTCCTGGCCTCCCGGAGCTGCGCCCTTTCTCACTGGTTCTCTCTTCTGCCGTTTTCCGTAGGACTCTCTTCTCTGCCCTGCGTCTCCTTTGGCACTCTGCAGGTTCTAG
+
BBBBBBBFFFBBGGGGD4AA2AAAEG2GDHFGCFGCGG0AAFGHGGEE1FFHHD5DGHGGGGGGGGGG>F/?FGGG/EHG/?GHGGC/<<B<C>?GG<>G1>.>G1><GGGHHGGGG-G0GHHBHCHH0;GH:9BGGGEBFGFFFFF0;FAFGGAA?BBBF/FBBFB-B9F/;/;BFF/;FFFFF/BBFFFFBDFFFF/DBFDABFFFFFFFBFFFF/;EFF.@DBFFFBFFEB/;BBFFFF/BFFFFFFF
@M05620:37:000000000-D9766:1:1101:24049:9489 1:N:0:44
ACCACACCTTCTACAATGAGCTGCGTGTGGCTCCCGAGGAGCACCCCGTGCTGCTGACCGAGGCCCCCCTGAACCCCAAGGCCAACCGCGAGAAGACTCAGGTGTGTGGCCCGCTACCTCTTCTGGTGGCCGCCTCCCTCCTTCCTGGCCTCCCGGAGCTGCGCCCTTTCTCCCTGGTTCTCTCTTCTGCCGTTTTCCGTAGGACTCTCTTCTCTGCCCTGCGTCTCCTCTGGACCCCTGCCGGTTCTCGA
+
BBBBBBBBFFFFGGGGGGAGGGHHGGGECEHHHGFGDGGGGHHHHGGEEEGGHHFHHHFGGEEGGGGGGCCGHHHGGDGHGHHHHGGGGF/BBDGB<2??G2FG1??<</?FGGC?DB<FFDGH0<=GFC.-:::AGEHCDFHGFB09..0AAA??--A.CE?B?A>/B/BFB9././//;:FF/BBFB//@;;FF//.;.DDB/BBBFBFFFFFFF/.;FEAADDFFF.9B/99;.;AAEABD-AAB/99
@M05620:37:000000000-D9766:1:1101:23510:9494 1:N:0:44
AGTGCCAGCTCTCAATCGCACAGGGGACCCAGGGCCTGGCCCCTCCATCCAGAAAACCTATGACCTCACCCGCTACCTGGAGCACCAACTCCGCAGCTTGGCTGGGACCTATGTGAGTATCCAGCGTAGGAATCTGGGAGTTGGGGAGGAGTGAGGAGTTGGGGAAAGACAGTCCTAACCGTGGAGGGTTCTGGTAAATGATGGGGTGAGGAGGGGCTCTTTGGCTCCCACCAGTCCCCCTGTCTGGTCTA
+
ABAAAFFFCFFFGFGGGGGCGCHCGEEEGGHG2EEFGFHHHHGHGGHHHGGHHHHHHGHHFGHHHGHHHHHGGEEGHHFHBFGHHHFEEHHFEFCGEHEHGHGGGGHHGHHHHHHHHHHHHHHHHGEGGGHHHHHHHHFFGHHHGGEGGDEHHHHHFGHHHHGGGGHHHHHHHHHHHHHHGGGGGGGG;FFGGGFFGGGGGGGGGGFFFFFFFFFFFFFFFFFFFFFFFFFFFFFFFFFFFFFFFFFFFFF
@M05620:37:000000000-D9766:1:1101:8069:9497 1:N:0:44
AGTGCCAGCTCTCAATCGCACAGGGGACCCAGGGCCTGGCCCCTCCATCCAGAAAACCTATGACCTCACCCGCTACCTGGAGCACCAACTCCGCAGCTTGGCTGGGACCTATGTGAGTATCCAGCGTAGGAATCTGGGAGTTGGGGAGGAGTGAGGAGTTGGGGAAAGACAGTCCTAACCGTGGAGGGTTCTGGTAAATGATGGGGTGAGGAGGGGCTCTTTGGCTCCCACCAGTCCCCCTGTCTGGTCTA
+
AAAAAFFFCFFFGGGGGGGCGGHHGGGGGGHHAEGGGGHHHHGHGGHHHHHHGHGHHGHHHHHHHGHHHHHGGEEGHHHHFGHHHHHFFHHHGGGGGHHHGHHGGGHHGHHHHHHHHHHHHHHHHGFGGGHHHHHHHHHGGHHHGGGGGEGHHGHHHGHHHHGGGGHHHHHHHHHHHHHHGGGGGGGGCFGGGGCFGGGGGGGGGGFFFFFFFFFFFFFFFFFFFFFFFFFFFFFFFFFFFFFFFFFFFFF
@M05620:37:000000000-D9766:1:1101:23694:9511 1:N:0:44
ACCACACCTTCTACAATGAGCTGCGTGTGGCTCCCGAGGAGCACCCCGTGCTGCTGACCGAGGCCCCCCTGAACCCCAAGGCCAACCGCGAGAAGATGCCCAGGTGAGTGGCCCGCTACCTCTTCTGGTGGCCGCCTCCCTCCTTCCTGGCCTCCCGGAGCTGCGCCCTTTCTCACTGGTTCTCTCTTCTGCCGTTTTCCGTAGGACTCTCTTCTCTGACCTGAGTCTCCTTTGGAACTCTGCAGGTTCTA
+
>>>AB?>AFFCDEGGA5BBGDGCFEEFEH2GGHGEAEEG?FHHHHGAEE1EAGABGHAAEGGGGCE/EGGGHFHCEFGGFGHHC?FGGG/BDCDHHF<GHHHHGCFGHHHGGHHGGGGGHHHHHHBDHHGGHHG-A..CEHHGH0BFGGGGGBFAEGB-AGGFGGGFBBFFFFFFFFFFBBFFFFFFFFFFFFB;DFFFFFFFFFFFFFFFFFFFFFFFFFFFFFFFFFFFFFFFFFFFFFFFFFF.BFFF
@M05620:37:000000000-D9766:1:1101:16849:9512 1:N:0:44
ACCACACCTTCTACAATGAGCTGCGAGTGGCTCCCGAGGAGCACCCCGTGCTGCTGACAGAGGCCCCCCTGAACCCCAAGGCCAAACGCGAGAAGATGCCCAGGTGAGTGGCCCGCTACCTCTTCTGGTGGCCGCCTCCCTCCTTACTGGCCTCCCGGAGCTGCGCCCTTTCTCACTGGTTCTCTCTTCTGCCGTTTTCCGTAGGACTCTCTTCTCTGACCTGAGTCTCCTTTGGAACTCTGCAGGTTCTA
+
AAAAAAAAFFFFGGGGG1B1F1GFG0AAF00BABFGGG/EEHCHH//AA/A/DFFFHBAFECFG/EEEGGGHCGHGGA?/FGHHH0>?//>BGGHHHHHHH1FFG1FGH1?FHH/>AGCHH1>GDH1FF0CFHCCGG.<CHCGHH0:G0;CG0;C.CA-AAGG/;AB--/9FGGGFFFFFFFF/BFFFFFFFF@BFFFF/ABFFFFFFBFB/FFFFFFFFFFFFFFFFFFFFFFFFFFFFFFFFFFFFFFF
@M05620:37:000000000-D9766:1:1101:17797:9512 1:N:0:44
AGTGCCAGCTCTCAATCGCACAGGGGACCCAGGGCCTGGCCCCTCCATCCAGAAAACCTATGACCTCACCCGCTACCTGGAGCACCAACTCCGCAGCTTGGCTGGGACCTATGTGAGTATCCAGCGTAGGAATCTGGGAGTTGGGGAGGAGTGAGGAGTTGGGGAAAGACAGTCCTAACCGTGGAGGGTTCTGGTAAATGATGGGGTGAGGAGGGGCTCTTTGGCTCCCACCAGTCCCCCTGTCTGGTCTA
+
AA>AAFFFBFFFGEGFGGGCGGHFGFFGEGFG2EEEFGHHFHGGGGHHHHHHHFHFHGHHHHHHHGHGHHFGGEEEHHHGFFHHHHAGFHHHDGFEEH3GFGHGGGHHGHHFGGHFHGHHHHHHHGEGGGHFHHHHFC<FGHHFGCECGECGF0GG0EGHGFGCF?CGHHHGHGECGGHHGDFADADGCFFFFGGFGGFFGGGGGGABEFFFFFCFFFEFFFFFFFFFFFFFFFFFFFFFFFFFFFFFFFF
@M05620:37:000000000-D9766:1:1101:15463:9515 1:N:0:44
ACCACACCTTCTACAATGAGCTGCGTGTGGCTCCCGAGGAGCACCCCGTGCTGCTGACCGAGGCCCCCCTGAACCCCAAGGCCAACCGCGAGAAGATGCCCAGGTGAGTGGCCCGCTACCTCTTCTGGTGGCCGCCTCCCTCCTTCCTGGCCTCCCGGAGCTGCGCCCTTTCTCACTGGTTCTCTCTTCTGCCGTTTTCCGTAGGACTCTCTTCTCTGACCTGAGTCTCCTTTGGAACTCTGCAGGTTCTA
+
CCDDDDCCFFFFGGGGGGGGGGHHGGGGHGHHHGGGGGGGGHHHHGGGGGGGHHHHHHHGGGGGGGGGGGGHHHHGGGGHGHHHHGGGGGGGGGHHHHHHHHHGHHHHHHGGHHGGGCGHHHHHHHHHHHGHHGGGGGHGHHGHHGGGGGGGGGGGGGACFGGGGGFFFFFFFFHFFHFFFFFFFFFFFHHHFFFFFFHFFFFFF0BFFFFFHHFFFFFFFHFFFFHHHFFFHFFFFFFFFFFFFFFFFFB
@M05620:37:000000000-D9766:1:1101:13825:9525 1:N:0:44
GAGGCTGCTTTGGAAGAAACTGACAAGCCAGGGACACAAGATCGGAAGAGCACACGTCTGAACTCCAGTCACGAGATTCCATCTCGTATGCCGTCTTCTGCTTGAAAAAAAAAAAAAGTAAACAAAAGAATTATAAAATAAAATACGTATAATTAACAAAAAAAGGGATAGAGAAGGGAACAAAGAAAAGAGAACGGGAAGAACAAGGTAATAAAAAAGGAAAAAATGGTGAGAATTTAGAAAGATAAAAG
+
AAAAAAFAFFFFGFGGFBGGGBAAB5FGF4BGGGGC2A2FBGFFCDEFFGHHHEHEHFHFDDFGFF3BDGBFF>E1FFFGHH5FG?FGHFHHGEEH?GHHBFG30FGFHGGGDD//</<1111?/??0/<<11111111111<111>1<0<000=0000...--....///000//.....//.//.///./9//....-.;:.9...;////////-...//;.-;//;//.//////////////////
@M05620:37:000000000-D9766:1:1101:16428:9539 1:N:0:44
ACCACACCTTCTACAATGAGCTGCGTGTGGCTCCCGAGGAGCACCCCGTGCTGCTGACCGAGGCCCCCCTGAACCCCAAGGCCAACCGCGAGAAGATGCCCAGGTGAGTGGCCCGCTACCTCTTCTGGTGGCCGCCTCCCTCCTTCCTGGCCTCCCGGAGCTGCGCCCTTTCTCACTGGTTCTCTCTTCTGCCGTTTTCCGTAGGACTCTCTTCTCTGACCTGAGTCTCCTTTGGAACTCTGCAGGTTCTA
+
CDDDDDDDFFFFGGGGGGGGGGHHGGGEHGHHHGGGGGGGGHHHHGGGGGGGHHHHHHHGGGGGGGGGGGGHHHHGGGGHGHHHHGGGGGGGGGHHHHHHHHHGHHHHHHGGHHGGGGGHHHHHHHHHHHGHHGGGGGHGHHGHHGGGGGGGGGGGGG-ADGGGFGFFFFFFFFFFFHFFFFFFFFFFFFHFFFFFFFFFFFFFFFFFFFFFFFHFHHFFFFFFFFFFFFFFFHFFFFFFFFFFFFFFFFB
@M05620:37:000000000-D9766:1:1101:28443:9542 1:N:0:44
AGTGCCAGCTCTCAATCGCACAGGGGACCCAGGGCCTGGCCCCTCCATCCAGAAAACCTATGACCTCACCCGCTACCTGGAGCACCAACTCCGCAGCTTGGCTGGGACCTATGCGTATCCCGCGTCGGAATCTGGGCGTTGGGGCGGCGTGCGGCGTTGGGGCCAGACAGTCCTAACCGTGGCGGGTTCTGGTCAATGATGGGGTGAGGAGGGGCTCTTTGGCTCCCACCAGTCCCCCTGTCTGGTCTATC
+
>A>>AFFFBFFFG4GGFFF2E?GCGEBEEEGGAAEEFFHHHHGHGGHHHHHHHHHBFEHHHGHHHFGHHHHGG>EFHHHHBFHHHH1??GFG>E?FEHBGGHFGGGHHGHHHH2?C<BHH2EFGGGGG->>GFHHHGDADGHGGEDF?FDBADF=B@DFFFF9@DEFFBFFFFFFFFFFFFFFFFF;EFFFF;/;FFF/FFFFF.@EFF/ADFFFFFFFFFFFFFFFFFFEFFFFFFFCFFFFFFFFF/B/
@M05620:37:000000000-D9766:1:1101:6960:9560 1:N:0:44
ACCACACCTTCTACAATGAGCTGCGTGTGGCTCCCGAGGAGCACCCCGTGCTGCTGACCGAGGCCCCCCTGAACCCCAAGGCCAACCGCGAGAAGATGCCCAGGTGAGTGGCCCGCTACCTCTTCTGGTGGCCGCCTCCCTCCTTCCTGGCCTCCCGGAGCTGCGCCCTTTCTCACTGGTTCTCTCTTCTGCCGTTTTCCGTAGGACTCTCTTCTCTGACCTGAGTCTCCTTTGGAACTCTGCAGGTTCTA
+
DDDDDDDBFFFFGGGGGGGGGGHHGGGEFGHHHGGGGGGGGHHHHGGGGGGGHHHHHHHGGGGGGGGGGGGHHHHGGGGHGHHHHGGGGGGGGGHHHHHHHHHGHHHHHHGGHHGGGGGHHHHHHHHHHHGHHGGGGGHGHHGHHGGGGGGGGGGGGG-AAFGGGGFFFFFFFFFFFFFFFHFFFFFFFFFFFFFFFFFFFFFFFFFFFFFFHFFFHFFFFFFFFFFFFFFFFFFFFFFFFFFFFFFFFFB
@M05620:37:000000000-D9766:1:1101:10893:9569 1:N:0:44
AGTGCCAGCTCTCAATCGCACAGGGGACCCAGGGCCTGGCCCCTCCATCCAGAAAACCTATGACCTCACCCGCTACCTGGAGCACCAACTCCGCAGCTTGGCTGGGACCTATGTGAGTATCCAGCGTAGGAATCTGGGAGTTGGGGAGGAGTGAGGAGTTGGGGAAAGACAGTCCTAACCGTGGAGGGTTCTGGTAAATGATGGGGTGAGGAGGGGCTCTTTGGCTCCCACCAGTCCCCCTGTCTGGTCTA
+
>A>AAFFFAFFFGGGGGGFFGFG4FA2EGGHHAEFE2ABFGHCHGGHFGHHHHBA2FEGHFGGGHDBFGHHGF>EGHHHHBBB1BGF1>FGFGG?@EHHFEFFFGGHHGHHFHHHHHFGHHHHHHGEGGGHHHHHHHHGGGHHHGGGGGGGHHHHHHGHHHHGGGGHHHHHHGHHHHHHHGGEGGGGG;FFGGGCFGGGGGGGGGGFFFFFFFFFFFFFFFFFFFFFFFFFFFFFFFFFFFFFFFFFFFFF
@M05620:37:000000000-D9766:1:1101:28209:9570 1:N:0:44
ACCACACCTTCTACAATGAGCTGCGTGTGGCTCCCGAGGAGCACCCCGTGCTGCTGACCGAGGCCCCCCTGAACCCCAAGGCCAACCGCGCGAAGATGCCCAGGTGAGTGGCCCGCTACCTCTTCTGGTGGCCGCCTCCCTCCTTCCTGGCCTCCCGGAGCTGCGCCCTTTCTCACTGGTTCTCTCTTCTGCCGTTTTCCGTAGGACTCTCTTCTCTGACCTGAGTCTCCTTTGGAACTCTGCAGGTTCTA
+
AAA?AAAAFFFFGDGGBG1AF1GCGEEAF0GHAAFECEECGHHHHGGGGGFGHHHFHHHGEGEGG?EEGGGHHFHGGGGH/CHHHGG/B///<BCCFGFGHGFGGGHCHFEEGHCC?-AHHHFHHHHE0CCHHCCGCGHGGGGGGGGGG/.FF.EGA@;9??BF9;B@;FBBBBBFBBFBFBFFFFFFBBFFF@BFFFEFFB9-B/BFFBFFFFFFFB/BFFFEBFF//;/BFFFFFFF9BBBFFFAFFB/
@M05620:37:000000000-D9766:1:1101:8591:9583 1:N:0:44
ACCACACCTTCTACAATGAGCTGCGTGTGGCTCCCGAGGAGCACCCCGTGCTGCTGACCGAGGCCCCCCTGAACCCCAAGGCCAACCGCGAGAAGATGCCCAGGTGAGTGGCCCGCTACATCTTCTGGTGGCCGCCTCCCTCCTTCCTGGCCTCCCGGCGCTGCGCCCTTTCTCACTGGTTCTCTCTTCTGCCGTTTTCCGTAGGACTCTCTTCTCTGACCTCAGTCTCCTTTGGAACTCTGCAGGTTCTA
+
BCBBCCCCFFFFGGGGGGGGGGHHGGGGHGHHHGGGGGGGGHHHHGGGFFGGHHHHHHHGGGGGGGGGGGGHHHHGGGGHGGHGHGGGGGGGGGHHGHHHHHC/?FDG<GAFFH-CCGF1>GHDGG0<=GGHHGGGGGEGHHGH0;FG0;AFFGEGG--:-;-9CD?BB/FFFFFFB0:FFFFFFFF0;BBBBD.;BEFBF0;9.:B9FFFFFFFFF00B/B0;B0:FFBFFFFFFBFEFFBBFB..BFF;
@M05620:37:000000000-D9766:1:1101:18651:9585 1:N:0:44
ACCACACCTTCTACAATGAGCTGCGTGTGGCTCCCGAGGAGCACCCCGTGCTGCTGACCGAGGCCCCCCTGAACCCCAAGGCCAACCGCGAGAAGACCCAGGTGCGTGGCCCGCTACCTCTTCTGGTGGCCGCCTCCCTCCTTCCTGGCCTCCCGGAGCTGCGCCCTTTCTCCCTGGTTCTCTCTTCTGCCGTTTTCCGTAGGACTCTCTTCTCTGCCCTGCGTCTCCTTTGGAACTCTGCCGGTTCTAGA
+
BBBBBBBBFFFFGGGGFGGGGGHHGEG24AA2FFFFGGEE2GHHHGGG?EGA5GBGHHFGG00EFGGGGE12GGHGGGGGGHHHGFGGGG/>@DGEF?FGC/GHCDFDDGHHGGCGGHHHHHHHHGHHGHHGGGGGHGHHGGGGGG0CGGGGGGGF?BGGGGFFFFFFFFFFBFFFEFFFFFFFFFFFFFFFADFFFFFFFFDFFFFFFFFFFFFFFFFF..;ABFFFFFFF////9BFBF/;-;DEB/9;
@M05620:37:000000000-D9766:1:1101:16910:9592 1:N:0:44
ACCACACCTTCTACAATGAGCTGCGTGTGGCTCCCGAGGAGCACCCCGTGCTGCTGACCGAGGCCCCCCTGAACCCCAAGGCCAACCGCGAGAAGATGAAGGTGAGTGGCCCGCTACCTCTTCTGGTGGCCGCCTCCCTCCTTCCTGGCCTCCCGGAGCTGCGCCCTTTCTCCCTGGTTCTCTCTTCTGCCGTTTTCCGTAGGACTCTCTTCTCTGACCTGAGTCTCCTTTGGAACTCTGCAGGTTCTAGA
+
ABAAAAABCFFFGGGF5GGGGCHGGEFE42FGGFGGCGGCEGHHHGGG?EFGHHEGHHFGCGGGGEGGGEFFBFHGGGGHGHHHGFGGGGGGDDFHFHFDGFHH?FGFCFHADG@?CCGGHBGEG0=/<CADGGDDHGGFGHHHHHFFFGGGEEB?AA@G9FG@DBBFFFBB/99B.9BFFFFFFFFFFFFBADFFFFFFF?.FFFFFFFFFFFFF/B9/./.;FFFFF/;/9B9B/FFFF/B..;BF/99
@M05620:37:000000000-D9766:1:1101:3015:9597 1:N:0:44
ACCACACCTTCTACAATGAGCTGCGTGTGGCTCCCGAGGAGCACCCCGTGCTGCTGACCGAGGCCCCCCTGAACCCCAAGGCCAACCGCGAGAAGATGAAGGAGAGGGGCCCGCTACCTCTTCTGGTAGCCTCCTCCCTCCTTCCTGGCCTCCCGGATCTGCGCCCTTTCTCCCTGGTTCTCTCTTCTGCCGTTTGCCGTAGGACTCTCTTCTCTGACCTGATTCTCCTGTGGAACTCTGCAGTTTCTCGA
+
BBBAABBBFFFFGGGGDGGAGBGHGEABFAFGABFEDEGGGHHHHGGGGEGGHHHBGHHGCGGGGAFGGGGFHFHGGGEH/CGHHG</BDDC?DHFFGF1GH0?/?///>->-<CD-CGHGHFD0000=/00:;::CCCCAB:0:;0/..0;A..9-99C0F-;A99FFF/;//;BA9BFFFFF;BFBBB/9;:F.;/9DD.9/9;BB//;FFF/B/9/9.//9;9//:/;BFF/FFFFFB////;FB/;/
@M05620:37:000000000-D9766:1:1101:25015:9600 1:N:0:44
GAGGCTGCTTTGGCAGAACCTCACAAGTTAGTCACACAAGATCGGCCATGCACCTGTCCGAAGTCCAGCTGATCCGCAAAATCTAGTATACCATCACCCAGTTTAATGGACCGCTACATCTTCTGGTGGCCGCCTCCCTCCTTCCTGGCCTCCCGGATCTGAGCCCTTTCTCACTGGTTCTCTCTTCTGCCGTTTTCCGTAGGACTCTCTTCTCTGACCTGAGTCTCCTGTGGAACTCTGCAGGTTCTAGA
+
>A11>AF1B@@BEBA11FB1B0BABABD33333DD1BAAB01B0//A/01A11A001BB////A11110B111@DB///>011@B12222@B1B111B0//1B2B@BG11B0/>//>1B>GHGGH11<?FF/<<AEGFGFFGHH0110<<DGGE<A-.-<<11><CGFB<DG0=DDG=G0DGHHGHHGHHC:C?/CCG.9AA.9;/;FGGFFBFBB00/CFB9CFFE0;/;CB9/;//;BFBBF;FFFFB;
@M05620:37:000000000-D9766:1:1101:15339:9611 1:N:0:44
ACCACACCTTCTACAATGAGCTGCGTGTGGCTCCCGAGGAGCACCCCGTGCTGCTGACCGAGGCCCCCCTGAACCCCAAGGCCAACCGCGAGAAGATGCCCAGGTGAGTGGCCCGCTACCTCTTCTGGTGGCCGCCTCCCTCCTTCCTGGCCTCCCGGCGCTGCGCCCTTTCTCACTGGTTCTCTCTTCTGCCGTTTTCCGTAGGACTCTCTTCTCTGACCTGAGTCTCCTTTGGAACTCTGCAGGTTCTA
+
CCDDCCCCFFFFGFFGGGGGGGHHGFGECGGGHGGGGGGGGHGHHGGGFGGGHHGHHHHEGGGGGGGGGGGHGHHGGGGHGHHHHGGGGGGGGGHHHHFHHHEFCFDGGFGGHHCCCCCHHHFFHF0GHBGGHC?D?AHGHHGFHFGFBFGGGGGGDG-;B=9DCCFFCFFFFFBFFBF:BB:FBBBFFBFFFB:DFFFFAFFDFBF/9BB0FB:BFB0BFF/BFBBBFFBFFFFFFFFBB900BFAFFF0
@M05620:37:000000000-D9766:1:1101:13037:9619 1:N:0:44
AGTGCCAGCTCTCAATCGCACAGGGGACCCAGGGCCTGGCCCCTCCATCCAGAAAACCTATGACCTCACCCGCTACCTGGAGCTCCAACTCCGCAGCTTGGCTGGGACCTATGTGAGTATCCAGCGTAGGAATCTGGGAGTTGGGGAGGAGTGAGGAGTTGGGGAAAGACAGTCCTAACCGTGGAGGGTTCTGGTAAATGATGGGGTGAGGAGGGGCTCTTTGGCTCCCACCAGTCCCCCTGTCTGGTCTA
+
ABABBFFFCFFFGFGGGFFGGGHHGGGGGGHHGGGGGGHHHHGHGGHHHHHHHHHHHGHHHFHHHHHGGHHGGGGGHHHHHHH1FGGHHHHHGGEGGHHHGHHEGGHHGHHHHHHHHHHHHHHHHGFGGGHHHHHHHHHGEHHHGGGGGGGHHHHHHGHHGHGGGGHGHHHHHHHHGHHHGGEGGGGGEFGGGGFGGGGEGGGGGDGFFFFFFFFFFFFFFFFEFFFFFFFFFFFFFFFFFFFFFFFFBF0
@M05620:37:000000000-D9766:1:1101:14321:9635 1:N:0:44
ACCACACCTTCTACAATGAGCTGCGTGTGGCTCCCGAGGAGCACCCCGTGCTGCTGACCGAGGCCCCCCTGAACCCCAAGGCCAACCGCGAGAAGACCCAGGTGCGTGGCCCGCTACCTCTTCTGGTGGCCGCCTCCCTCCTTCCTGGCCTCCCGGAGCTGCGCCCTTTCTCACTGGTTCTCTCTTCTGTCGTTTTCCGTAGGACTCTCTTCTCTGACCTGAGTCTCCTTTGGAACTCTGCAGGTTCTAGA
+
>>1>A11AFFC@3FG1ABGED1A1ABEEG0FGCF000AA/EHHHHGCG//BAFA1BGC0EGGGGCE/EGGGHHGC>EGG/EGHE/FGEG/>B@/GHC0?C?C?<1<FC@/>G?<@CCHHHHHHHG0=CEFH?-:CEH.CG.990;009FGFFGG?---:CFG@-B@@FFFFFFFFFFFFFFFFFFFFFFFFEEBFFFFFFAA9/BFFFFFFFF/F//;FFF/-;FFFFFBFFFFFFFFFFFFFFFFFF/B;
@M05620:37:000000000-D9766:1:1101:9106:9657 1:N:0:44
AGTGCCAGCTCTCAATCGCACAGGGGACCCAGGGCCTGGCCCCTCCATCCAGAAAACCTATGACCTCACCCGCTACCTGGAGCACCAACTCCGCAGCTTGGCTGGGACCTATGTGAGTATCCAGCGTAGGAATCTGGGAGTTGGGGAGGAGTGAGGAGTTGGGGAAAGACAGTCCTAACCGTGGAGGGTTCTGGTAAATGATGGGGTGAGGAGGGGCTCTTTGGCTCCCACCAGTCCCCCTGTCTGGTCTA
+
ABAAAFFFBFFFGEGFFFGAECGCFAAFFEHHAFEACFHGGHEHGGFFHFHHGBFFGEHHHGFHH5FGHHH?E/>EFHGGBFGHHHF1EFHFEGEGGHGHGHHGGGGHGHEHFHHHHHHHHHFGHGGDGGFHHHHHHHFFFHHHGGGGGGGHH0GHFGHHHHGGEAGHEHFHHHHHHHHHGGGG?EFGGGGGGGCFGGGGGGGGGGFBEFFEFFBBBBFFFFFFFFFFFFFFFFFFFFFFBFFFFFFFFF/
@M05620:37:000000000-D9766:1:1101:23786:9674 1:N:0:44
ACCACACCTTCTACAATGAGCTGCGTGTGGCTCCCGAGGAGCACCCCGTGCTGCTGACCGAGGCCCCCCTGAACCCCAAGGCCAACCGCGAGAAGACCCAGGTGCGTGGCCCGCTACCTCTTCTGGTGGCCGCCTCCCTCCTTCCTGGCCTCCCGGACCTGTTCCCTTTCTCCCTGGTTCTCTCTTCTGCCGTTTTCCGTAGGACTCTCTTCTCTGACCTGAGTCTCCTTTGGAACTCTGCAGGTTCTAGA
+
CCCCCCCCFFFFGGGGGGGGGFHHGGGGHGHHHGGGDGGGGHHHHGGGGGGGHHHHHHHGGGGGGGGGGGGHHHHGGGGHGHHHHGGGGGGGFGHHB2/?/F?F1/</>>FC-<-<AG0GHFDH0<=G<GG-:CAEHGHH9FB0;BBFAF0.;E.----//0/;;FBF/BFF/;FF?/9/;BFF//9B/B/-..;./BD9;..9/9BFF/:/BBB//:9B/9FBBFFBFBFFFF/:9B/BF/BF.;FB/;/
@M05620:37:000000000-D9766:1:1101:8100:9676 1:N:0:44
AGTGCCAGCTCTCAATCGCACAGGGGACCCAGGGCCTGGCCCCTCCATCCAGAAAACCTATGACCTCACCCGCTACCTGGAGCACCAACTCCGCAGCTTGGCTGGGACCTATGTGAGTATCCAGCGTAGGAATCTGGGAGTTGGGGAGGAGTGAGGAGTTGGGGAAAGACAGTCCTAACCGTGGAGGGTTCTGGTAAATGATGGGGTGAGGAGGGGCTCTTTGGCTCCCACCAGTCCCCCTGTCTGGTCTA
+
A3>ABFFFBFFFFGGGGGCGGEHHGGGGGGHHGGGGGGHHHHGHGGHGFHHHHHEHHGHHHHHHHHHHHHHGGGGGHGHHHHHHGHHHGHHHGGGGGHHGGHHGGGHHGHHHHHHHHHHHFHHHHGFGG/FGFHHHGGHGGHGHGGFCGGEHHFHGCGFFBGGCEGGGHFHHCGGHHHHHGGGGDFGGEFGGGGFGGGGGGGGGGGFFFFEFFFFAF;FFFFFFFFFFFFFFFFFFFFFFFFFFFFFFFFF
@M05620:37:000000000-D9766:1:1101:9664:9697 1:N:0:44
AGTGCCAGCTCTCCATCGCACAGGGGACCCAGGGCCTGGCCCCTCCATCCAGAAAACCTATGACCTCACCCGCTACCTGGAGCACCAACTCCGCAGCTTGGCTGGGACCTATGCGTATCCCGCGTCGGCCTCTGGGCGTTGGGGAGGCGTGCGGCGTTGGGGACAGACAGTCCTAACCGTGGCGGGTTCTGGTCAATGATGGGGTGAGGCGGGGCTCTTTGGCTCCCACCAGTCCCCCTGTCTGGTCTATC
+
>A>1>DFFAFFFG1FGGEFCEEHHG0AAEBGH0BEAAAAFCGGHGGHHFFGGGHB0FEHHGFFHHDFGHHHGG>>EHHFG0BGGFH0>?FGGEECE>G>BEHHGGGHHGHHHH1CF/CGHC/BCC/CG-.>FGHHG.-AC<CCG.;-.:EG.9A-AGG@G@@99:EBF-BFFFFFFFF@FF<=@@@@E-FFF;99FFF/BFFFF:@EFF-@=@;@@FFFFFFFFFFFEFFAFFFFFFF@FFFFFFB/;/;/
@M05620:37:000000000-D9766:1:1101:11300:9721 1:N:0:44
ACCACACCTTCTACAATGAGCTGCGTGTGGCTCCCGAGGAGCACCCCGTGCTGCTGACCGAGGCCCCCCTGAACCCCAAGGCCAACCGCGAGAAGATGCCCAGGTGAGTGGCCCGCTACCTCTTCTGGTGGCCGCCTCCCTCCTTCCTGGCCTCCCGGAGCTGCGCCCTTTCTCACTGGTTCTCTCTTCTGCCGTTTTCCGTAGGACTCTCTTCTCTGACCTGAGTCTCCTTTGGAACTCTGCAGGTTCTA
+
AA?ABBBBFFFFFFGFGGGGGGHHGFGGHEHHHGG?DEGCGHHHHGGG1EFFHHGGHHHGGGGGGGGGGGGGHHHGGGGHGHHHGGGGGGGGGGHHHHHHHHHGHHHHHGFGHHGGGGGGHHGHHHHHHHGHHGGGFGHGHHGHHGGGGGGGGGGGGFDCGGFGGGFFFFFFFFFFFFFFFFFFFFFFFFFFFFFFFFFFFFFDDBFFFFFFFFFFFFFFFFFFFFFFFFFFFFFFFFFFFFFFFFFFFF:
@M05620:37:000000000-D9766:1:1101:10150:9734 1:N:0:44
AGTGCCAGCTCTCAATCGCACAGGGGACCCAGGGCCTGGCCCCTCCATCCAGAAAACCTATGACCTCACCCGCTACCTGGAGCACCCACTCCGCAGCTTGGCTGGGACCTATGTGAGTATCCAGCGTAGGAATCTGGGAGTTGGGGAGGAGTGCGGAGTTGGGGAAAGACAGTCCTAACCGTGGAGGGTTCTGGTAAATGATGGGGTGAGGAGGGGCTCTTTGGCTCCCACCAGTCCCCCTGTCTGGTCTA
+
>A>>AFFFBFFFG4FGGFGCGGHGGAAEEEGHBEEEFFHHHHGHGGGHHHHHGHHFGEHHFFGHHDFHHHHEE>>EHHGBBBGGHH11?GHB?F?GEGBFGHHGGGHHGHHHHHHHHHHHHHFHHGGDGGGHHHGHHH0?EGHHGC.>D.<CG0<C<DEGHHGGE..C:CCFGGGGFGGGGGGG.CEGFGGGGGFFFFFFFFFFFFDFFF?FFFFAFFFFFFFFFFFFFFFFFFFFFFFFFFFFFFFFFFB
@M05620:37:000000000-D9766:1:1101:26994:9737 1:N:0:44
AGTGCCAGCTCTCAATCGAACAGGGGACCCAGGGCCTGGCCCCTCCATCCAGAAAACCTATGACCTCACCCGCTACCTGGAGCATCACCCACGCAGCTTGGCCGGGACCTATGTGAGCATCCAGCGTAGGAATCTGGGAGTTGGGGAGGAGTGAGGAGATGCGGAAAGACAGTCCTAACCGTGGAGGGTTCTGGTAAATGATGGGGTGAGGAGGGGCTCTTTGGCTCCCACCAGTCCCCCTGTCTGGTCTA
+
>>1>>BDBABCBGGGGFF11B0BAFAAAAEAGAAB0/A/FCAEHGGF1DEBGBGBBFE01BFDFHDBCFGF@E>>EGHFG0BFE1BB1BB??>/E/>FFG/G1</<>BGHHHHF2@D1<FCGHHE/CE??GHH<1DFGF..>FGCCA@CCEHH0<GBA./:0;--;AHEGFFGFEGGGGGGEG@BFGG9F?FFF/;FFFFF/;/9-B@FFFBBF--@@?FFFBF/;/-:BABFABBB/;A9-/;FB//BF9
@M05620:37:000000000-D9766:1:1101:13257:9740 1:N:0:44
AGTGCCAGCTCTCAATCGCACAGGGGACCCAGGGCCTGGCCCCTCCATCCAGAAAACCTATGACCTCACCCGCTACCTGGAGCACCAACTCCGCAGCTTGGCTGGGACCTATGTGAGTATCCAGCGTAGGAATCTGGGAGTTGGGGAGGAGTGAGGAGTTGGGGAAAGACAGTCCTAACCGTGGAGGGTTCTGGTAAATGATGGGGTGAGGAGGGGCTCTTTGGCTCCCACCAGTCCCCCTGTCTGGTCTA
+
BBABCFFFCFFFGGGGGGGGGGHGGGGGGGHHGGGGDGHGHHGHGGHHHFHHFHHHHGHHHHGHHHHHHHHGGGGGHHHHHHHHHHHHGHHHGGGGGGGHGHGGGGGHGHHHHHHHHHHHHHHFFGBAFGHGHHHHGHHGDHHFFGECCDEHHHHHH?GHHHGGFGHHHHHHHHHHHHHHGGECDEGGEGGGGGCFGGGGGFGGGGFFFFFFDDFFFFFFFFFFFFFFFFFFFFFFFFFFFFFFFFFFFF/
@M05620:37:000000000-D9766:1:1101:17660:9746 1:N:0:44
ACCACACCTTCTACAATGAGCTGCGTGTGGCTCCCGAGGAGCACCCCGTGCTGCTGACCGAGGCCCCCCTGAACCCCAAGGCCAACCGCGAGAAGATGCCCAGGTGAGTGGCCCGCTACCTCTTCTGGTGGCCGCCTCCCTCCTTCCTGGCCTCCCGGAGCTGCGCCCTTTCTCACTGGTTCTCTCTTCTGCCGTTTTCCGTAGGACTCTCTTCTCTGACCTGAGTCTCCTTTGGAACTCTGCAGGTTCTA
+
CCCCCCCCFFFFGGGGGGFGGGHHGGGEGGHHHGGGGGGGGHHHHGGGGGGGHHHHHHHGGGGGGGGGGGGHHHHGGGGHGHHHHGGGGG<DGGHHHHHHHFHFHBHHHHGGHHGGGGGHHHHHHHGFHFGHHGGGGGHGHHGHHGGGGGGGGGGGGG-;AFGGFCFFFFFFFFFFFFFFFFFFFFFFFFFFFFFFFFFFFFFFFFFFFFFFFFFFFFFFFFF/BFFFFFFFFFFFFFFFFFFFFEFFFF:
@M05620:37:000000000-D9766:1:1101:16021:9779 1:N:0:44
ACCACACCTTCTACAATGAGCTGCGTGTGGCTCCCGAGGAGCACCCCGTGCTGCTGACCGAGGCCCCCCTGAACCCCAAGGCCAACCGCGAGAAGATGCCCAGGTGAGTGGCCCGCTACCTCTTCTGGTGGCCGCCTCCCTCCTTCCTGGCCTCCCGGCGCTGCGCCCTTTCTCACTGGTTCTCTCTTCTGCCGTTTTCCGTAGGACTCTCTTCTCTGACCTGCGTCTCCTTTGGAACTCTGCAGGTTCTA
+
BBBABBBBFFFFGGGGGGFFGFHHGEEBAEGGAFFEDFEGDHHGHGGGDEEGFHGHGHGE@FFGGDGGGEFCFCHGGGEHEEHHHGEEGGDDGGHFDGFFHFHGHHHGHHGGHHGGGGGHHHHHHHHHHHGHFGGGGGHGHHGHHGGGGGGGGGGGDG?DGFFFFFFFFFFFFFFFFFFFFFFFFFFFFFFFFFFFFFFBAB9DF/F/9B//BFFFFF/FFFF.;9@DFFBBBB9BFFFFFFFBFFFBBB:
@M05620:37:000000000-D9766:1:1101:11275:9781 1:N:0:44
ACCACACCTTCTACAATGAGCTGCGTGTGGCTCCCGAGGAGCACCCCGTGCTGCTGACCGAGGCCCCCCTGAACCCCAAGGCCAACCGCGAGAAGATGAAGGTGAGTGGCCCGCTACCTCTTCTGGTGGCCGCCTCCCTCCTTCCTGGCCTCCCGGAGCTGCGCCCTTTCTCCCTGGTTCTCTCTTCTGCCGTTTTCCGTAGGACTCTCTTCTCTGCCCTGCGTCTCCTTTGGACCTCTGCAGGTTCTAGA
+
CCDCDCCDFFFFGGGGGGGGGGHHGGGFHGHHHGGGGGGGGHHHHGGGGGGGHHHHHHHGGGGGGGGGGGGHGHHGGGGHGHHHHGGGGGFGGGHHHHHHHG=B1?GGGGHHGGCCDHFHHGHHHGDGDHHFGFGFHGHHGHHHHH0CFFGGGFGG9-AFGGGGGFFFFBFF0:FFFFFFFFFFFFFHFFFFDFFFFFFF.D::BFFFFFFFFFFF0BEBF.;DFFFFFFFFFF0::BFFF;BFFFFF0B;
@M05620:37:000000000-D9766:1:1101:8032:9783 1:N:0:44
ACCACACCTTCTACAATGAGCTGCGTGTGGCTCCCGAGGAGCACCCCGTGCTGCTGACCGAGGCCCCCCTGAACCCCAAGGCCAACCGCGAGAAGATGCCCAGGTGAGTGGCCCGCTACCTCTTCTGGTGGCCGCCTCCCTCCTTCCTGGCCTCCCGGAGCTGCGCCCTTTCTCACTGGTTCTCTCTTCTGCCGTTTTCCGTAGGACTCTCTTCTCTGACCTGAGTCTCCTTTGGAACTCTGCAGGTTCTA
+
AABABBBBFFFFGGGFGGF5F5FGEFGEGFHHEGGGGGGGGHHHHGGGGGGEGGHHHHHGGGGGGGEGGGGHHHFGGGGF/GHHFGGCGCBDCDHHHFHHHHHEHHHHHHGGHHGGGGGGHFHHHHHHHHGHHGGGGGHGHHGHFFGGGGGGGGGGGGBGBGGGGGFBBFFBFFFFFFFFFFFFFFFFFFFFFBFFFFFFFFFDFFFFFFFFFFFFFBFFFFFFFF9BFFFFFFFFFFFFFEFFFFFFFF;
@M05620:37:000000000-D9766:1:1101:16039:9785 1:N:0:44
ACCACACCTTCTACAATGAGCTGCGTGTGGCTCCCGAGGAGCACCCCGTGCTGCTGACCGAGGCCCCCCTGAACCCCAAGGCCAACCGCGAGAAGATGCCCAGGTGAGTGGCCCGCTACCTCTTCTGGTGGCCGCCTCCCTCCTTCCTGGCCTCCCGGAGCTGCGCCCTTTCTCACTGGTTCTCTCTTCTGCCGTTTTCCGTAGGACTCTCTTCTCTGACCTGAGTCTCCTTTGGAACTCTGCAGGTTCTA
+
>>>3>>AAFFFFGFGBBGGGGGGHFG?EF2BG3FFD2AEEDG2GHGEEEEEB5FGFGHHGE>0>FE@>EGGE33FEFAE??FGHGGE/BBDC/?2<2F2FGFH?GF10?GFFGH---<<GHHH0DG0D0/CGF@-@..;E/CD:099;0;;.;FGE?-9AD.//--AFA/;9FFEFF9./;/9B9FBFF//F/-9;B.;F?FF.;;B/:FBFFF/BF//;B/./;9B9FFB/;BFEFFFF//:F9A:BF/9
@M05620:37:000000000-D9766:1:1101:24629:9791 1:N:0:44
AGTGCCAGCTCTCAATCGCACAGGGGACCCAGGGCCTGGCCCCTCCATCCAGAAAACCTATGACCTCACCCGCTACCTGGAGCACCAACTCCGCAGCTTGGCTGGGACCTATGTGAGTATCCAGCGTAGGAATCTGGGAGTTGGGGAGGAGTGAGGAGTTGGGGAAAGACAGTCCTAACCGTGGAGGGTTCTGGTAAATGATGGGGTGAGGAGGGGCTCTTTGGCTCCCACCAGTCCCCCTGTCTGGTCTA
+
AAAABFFFAFFFGGGGFGCFGFHGGGGGFECGE2EDFGHGHHGHGGG5FFFGGG3GHGB3GHBHHHHHHFGEGEGGHHHHFHHEHHHHGEHHEG?EEFGHGGCFEGGFEHHGGG3GHHHHHHHHHGBEGGHHHHHHGFHGDHGHGCGGGFGHHHHFHG<<DFCCGGHHGHHHHHHHGHHFGGGGGGGG9AGGGG;FGGGGGFFGG.DFFFFFFFFFFAEFFFFF/FFFFF.AAFFFFFEFFEFFFFFFFFF
@M05620:37:000000000-D9766:1:1101:4251:9796 1:N:0:44
AGTGCCAGCTCTCAATCGCACAGGGGACCCAGGGCCTGGCCCCTCCATCCAGAAAACCTATGACCTCACCCGCTACCTGGAGCACCAACTCCGCAGCTTGGCTGGGACCTATGTGAGTATCCAGCGTAGGAATCTGGGAGTTGGGGAGGAGTGAGGAGTTGGGGAAAGACAGTCCTAACCGTGGAGGGTTCTGGTAAATGATGGGGTGAGGAGGGGCTCTTTGGCTCCCACCAGTCCCCCTGTCTGGTCTA
+
>AACCFFFCFFFGGGGGGGCFGGHGGGGGGHHFGGGGGHHHHGHGGHHHHGHHGHHHGHHHHHHHHHHHHHGGEGGHHHHHHHHHHHFGHHHGGGGGHHHGHHFEGHHGHHHHHHHHHHHHHHHHGGGGGHHHHHHHHHGGHHHGGGGGGGHHHHHHGHHHHGGGGHHHHHHHHHHHHHHGGGGGGGGEFGGGGGGGGGGHGGGGGFFFFFFFFFFFFFFFHFFFFFFFFFFFFFFFFFFFFFFHFFFFFF
@M05620:37:000000000-D9766:1:1101:14553:9812 1:N:0:44
ACCACACCTTCTACAATGAGCTGCGTGTGGCTCCCGAGGAGCACCCCGTGCTGCTGACCGAGGCCCCCCTGAACCCCAAGGCCAACCGCGAGAAGATGCCCAGGTGAGTGGCCCGCTACCTCTTCTGGTGGCCGCCTCCCTCCTTCCTGGCCTCCCGGAGCTGCGCCCTTTCTCACTGGTTCTCTCTTCTGCCGTTTTCCGTAGGACTCTCTTCTCTGACCTGAGTCTCCTTTGGAACTCTGCAGGTTCTA
+
CCDDCCCCFFFFGGGGGGGGGGHHGGGGHGHHHGGGGGGGGHHHHGGGGGGGHHHGHHHGGGGGGGGGGGGGHHHGGGGHGHHHHGGGGGGGGGHHHHHHHHHGGHHHHHGGHHGGGCGHHHHHHHHHHHGHHGGGGGHGHHGHHGGGGGGGGGGGGA?DCGFGGGFFFFFFFFFFFFFFFFFFFFFFFHHFFFFFFFFFFFADD0BFFFFFFFFFFFFFFFEBFFFFFFFFFFFFFFFFFFFFFFFFFFB
@M05620:37:000000000-D9766:1:1101:18583:9813 1:N:0:44
GAGGCTGCTTTGGAAGAAACTGACAAGCCAGGGCCAAAAGATCGGAAGAGCACACGTCTGAACTCCAGTCACGATATTCAATCTCGTATGCCGTCTTCTGCTTGAAAAAAACCCCAACACAGACTACTTTTTCTCACGTCACCGCCTTTTCCTATGTCAACTACTCCATACAGAACCTTTTCACTAATCTTCCGCTCACAAAATAAGACTTGACACTAAGATAATTCTATATCAATCTGATCGTTATAAAC
+
>1AAA>FACFF@GFF1F1BFFFBF1FFGGGEFA0B0A0ABCFG/EEFE0BFBGFHGBFGFHHHBFHHFDBDFBE/BEGF22@D1BB?/FBFGE/>>FF2BGHHHB1BF0/E///<//<///01<1101121101221/0///1/////111111111=>1111111//00/000//./000<00:C/;0000:...-.:90.;0;00000000000;///000000;000;90000;/////-;---////
@M05620:37:000000000-D9766:1:1101:12323:9825 1:N:0:44
AGTGCCAGCTCTCAATCGCACAGGGGACCCAGGGCCTGGCCCCTCCATCCAGAAAACCTATGACCTCACCCGCTACCTGGAGCACCAACTCCGCAGCTTGGCTGGGACCTATGAGTATCCAGCGTAGGAATCTGGGAGTTGGGGAGGAGTGAGGAGTTGGGGAAAGACAGTCCTAACCGTGGAGGGTTCTGGTAAATGATGGGGTGAGGAGGGGCTCTTTGGCTCCCACCAGTCCCCCTGTCTGGTCTATC
+
AA1>ADFFAFFFBGGFEFGEG?HCFGEEAEHHCFGA/FHFEGEHFEHHHCGHFGFEGFHEGHGHHFHHHHHE>>FGHHHHCFGHHHH/E0GFEFE@E01FEFCFFGHFCGHHHGHGGGHHGHFCCCGGHHHHHHHHGGCGHC<@FCCGGGHFFHCFHHHHGGE?EGHHEFGHHHHHGF@GGGFEF@CGFGGG;9C;BFGFGGGG.@EFAFB?;?@@E/F/BFFFBEFEFFFFFF/BEF@EFFFFFBFFFF;
@M05620:37:000000000-D9766:1:1101:21969:9831 1:N:0:44
ACCACACCTTCTACAATGAGCTGCGTGTGGCTCCCGAGGAGCACCCCGTGCTGCTGACCGAGGCCCCCCTGAACCCCAAGGCCAACCGCGAGAAGATGAAGGTGCGTGGCCCGCTACCTCTTCTGGTGGCCGCCTCCCTCCTTCCTGGCCTCCCGGAGCTGCGCCCTTTCTCCCTGGTTCTCTCTTCTGCCGTTTTCCGTAGGACTCTCTTCTCTGACCTGCGTCTCCTTTGGAACTCTGCAGGTTCTAGA
+
CCCCCCCCFFFFFGGGGGGGGGHHGGGEGGHHHGGGGGGGGHHHHGGGGGGGHHHHHHHGGGGGGGGGGGGHGHHGGGGHGHHHHGGGGGBDGGHHHHHHHHHH1AFGGGHHGGGGGHHHHHHHHHHHGHHGGGGGHGHHGHGGGGBFGGGGGGGGGGGGGGGFFFFFFFFF0BFFFFFFFFFFFFFFFFFFADFFFFFFFFFFFFFFFFFFFFFF0BFFF.@FFFFFFFFFFB0BFFFFF0BFAFFF0BB
@M05620:37:000000000-D9766:1:1101:15669:9832 1:N:0:44
ACCACACCTTCTACAATGAGCTGCGTGTGGCTCCCGAGGAGCACCCCGTGCTGCTGACCGAGGCCCCCCTGAACCCCAAGGCCAACCGCGAGAAGATGCCCAGGTGAGTGGCCCGCTACCTCTTCTGGTGGCCGCCTCCCTCCTTCCTGGCCTCCCGGAGCTGCGCCCTTTCTCACTGGTTCTCTCTTCTGCCGTTTTCCGTAGGACTCTCTTCTCTGACCTGAGTCTCCTTTGGAACTCTGCAGGTTCTA
+
CCCCCCCCFFFFGGGGGGGGGGHHGFG2FFHHHGGGGGGFGHHHHGGGGGGGHHHHHHHGGGGGGGGGGGGHHHHGGGGHGHHHHGGGGGGGGGHHHHHHHHHGHHHHHHGGHHGGGFGHHHHHHHHGHHGHHGGFGGHGHHGHHGGGGGGGGGGGGG-;BFGGGGFFFFFFFFFFFFFFFFFFFFFFFFFFFFFFFFFFFFFBD0BFFFFFFFFFFFFFFFFFFFFFFFFFFFFFFFFFFFFFFFFFFFB
@M05620:37:000000000-D9766:1:1101:19045:9839 1:N:0:44
AGTGCCAGCTCTCAATCGCACAGGGGACCCAGGGCCTGGCCCCTCCATCCAGAAAACCTATGACCTCACCCGCTACCTGGAGCACCAACTCCGCAGCTTGGCTGGGACCTATGAGTATCCAGCGTAGGAATCTGGGAGTTGGGGAGGAGTGAGGAGTTGGGGAAAGACAGTCCTAACCGTGGAGGGTTCTGGTAAATGATGGGGGGAGGAGGGGCTCTTTGGCTCCCACCAGTCCCCCTGTCTGGTCTATC
+
CCBCCFFFDFFFGGGGGGGGGGHHGGGGGGHHGGGGGGHHHHGHGGHHHHHHHHHHHGHHHHHHHHHHHHHGGEGGHHHHGHHHHHHHGHHHGGGGGHHHGHHGGGHHGHHHHEHHHHHD?BFF//<AGDHHHB1GFFCGGCDG.AC<EGGGGFCE<C<0EG..=CHFHBCCGCC1CG?<ECDEDG<<FFFF<1<F<CBFBBEG-<>DFDFFFFF;BF0BBBFBFAFFFFE.<BBFFF=.FFF:/1<FBF1
@M05620:37:000000000-D9766:1:1101:9299:9842 1:N:0:44
AGTGCCAGCTCTCCATCGCACAGGGGACCCAGCGCCTGGCCCCTCCATCCAGAAAACCTATGACCTCACCCGCCACCTGGGGCACCCCCTCCGCAGCTTGGCTGGGACCTATGCGTATCCCGCGTAGGCCTCTGGGAGTTGGGGCGGAGTGAGGCGTTGGGGAAAGACAGTCCTAACCGTGGCGGGTTCTGGGAAATGCTGGGGGGAGGCGGGGCTCTTTGGCTCCCACCAGTCCCCCCGTATGGTCTATC
+
>A>3>BFFBFFFGGGFBAE2E2GAF22AAABG2AAAAFGHFHGGGGFHHCGGFHHBBEGHBBEHGDBBGFF0>>>BGF3F1>?EGGE/>EF?<E?E<GB2AFGC//BGGHGFH2CD/CFD1/ACA--<1>FGHCFC.<.<0/A@AC--ACC0=9.;:=D?DF9..;/9/.;BBB/BFFFFE--;9@9.AFFF.9/.////9FFF-9DFC.--9DB=AF/:99B/B.A9FF..;9:FED--.-;9.//;FF/
@M05620:37:000000000-D9766:1:1101:10264:9842 1:N:0:44
AGTGCCAGCTCTCAATCGCACAGGGGACCCAGGGCCTGGCCCCTCCATCCAGAAAACCTATGACCTCACCCGCTACCTGGAGCACCAACTCCGCAGCTTGGCTGGGACCTATGTGAGTATCCAGCGTAGGAATCTGGGAGTTGGGGAGGAGTGAGGAGTTGGGGAAAGACAGTCCTAACCGTGGAGGGTTCTGGTAAATGATGGGGTGAGGAGGGGCTCTTTGGCTCCCACCAGTCCCCCTGTCTGGTCTA
+
BCABCFFFCFFFGGGGGGGGGGHHGGGGGGHHGGGGGGHHHHGHGGHGHHHHHHGHHGHHHHHHHHHHHHHGGGGGHHHHHHHHHHHHGHHHGGGGGHHHGHHGGGHHGHHHHHHHHHHHHHHHHGGGGGHHHHHHHHGGGHHHGGGGGGGHHHHHHGHHHHGGGGHHHHHHHHHHHHHHGGGGGGGGEGGGGGFGGGGGHHHGGGFFFFFFFFFFFFFFFFFFFFFFFFFFFFFFFFFFFFFFFFFFFFF
@M05620:37:000000000-D9766:1:1101:10112:9852 1:N:0:44
ACCACACCTTCTACAATGAGCTGCGTGTGGCTCCCGAGGAGCACCCCGTGCTGCTGACCGAGGCCCCCCTGAACCCCAAGGCCAACCGCGAGAAGATGAAGGTGAGTGGCCCGCTACCTCTTCTGGTGGCCGCCTCCCTCCTTCCTGGCCTCCCGGAGCTGCGCCCTTTCTCCCTGGTTCTCTCTTCTGCCGTTTTCCGTAGGACTCTCTTCTCTGACCTGCGTCTCCTTTGGAACTCTGCAGGTTCTCGA
+
CDDCCDCCFFFFGGGGGGGGGGHHGEGEHGHHHGGGGGGGGHHHHGGGGGGGHHHHHHHGGGGGGGGGGGGHHHHGGGGHGHHHHGGGGGDGGGHHHHHHHHCGFGHHGFHHGGGCGHHHHHHHHGGHGHHGGGGGHGHHGHHHGH:BFGGGGGGG-A-:FFGGGFFFFBFF0FFFFFFFFFFFFFFFFFFF:DFFFFFB:DAFBBFFFFFFFFFF0BFFF.BFFFFFFBFFF00;:BFFF;BFAFBB0AB
@M05620:37:000000000-D9766:1:1101:18677:9853 1:N:0:44
ACCACACCTTCTACAATGAGCTGCGTGTGGCTCCCGAGGAGCACCCCGTGCTGCTGACCGAGGCCCCCCTGAACCCCAAGGCCAACCGCGAGAAGATGCCCAGGTGAGTGGCCCGCTACCTCTTCTGGTGGCCGCCTCCCTCCTTCCTGGCCTCCCGGCGCTGCGCCCTTTCTCACTGGTTCTCTCTTCTGCCGTTTTCCGTAGGACTCTCTTCTCTGACCTGAGTCTCCTTTGGAACTCTGCAGGTTCTA
+
BBBBBABBFFFFGGFFGGGGGGHHGGGGHGGFHGGG2EE2BFGHHGGGEGGGBGGGHHHGGFFGGGGGGGGH3GHGGGGHGHHHHFGGGGGGG/FHHGGCFF/<GFFGGG/FHHGDC@CHHHHHHHHHHB.<GCCCGGGGHHGHHGGGGBFFGGGGGB--9@BDFFFFFFFFFFBFFFFFFFFFFFFFFFFFFFFFFFFFFBF?./:FFFFFFFFFFF/BFFFBFFFFFFBFFFFBB9BBFBBBFAFFFF9
@M05620:37:000000000-D9766:1:1101:12319:9858 1:N:0:44
ACCACACCTTCTACAATGAGCTGCGTGTGGCTCCCGAGGAGCACCCCGTGCTGCTGACCGAGGCCCCCCTGAACCCCAAGGCCAACCGCGAGAAGACCCAGGTGAGTGGCCCGCTACCTCTTCTGGTGGCCGCCTCCCTCCTTCCTGGCCTCCCGGAGCTGCGCCCTTTCTCACTGGTTCTCTCTTCTGCCGTTTTCCGTAGGACTCTCTTCTCTGACCTGAGTCTCCTTTGGAACTCTGCAGGTTCTAGA
+
BBBBBBBBFFFFFGGGFGGFG5FFEEEEHDHHFGGGGGGCGHHHHGGGGGGFHGHHHHHGGGGGGAEGGGGFHFEGGGGHEFHGHGGGGGG@<DCGH?GHGF??1?<GGGHHGGGGGHHHHEHHHG=/E.GCGGGGFGFHGHHHGGFBFFGGGGGGG?BAFGGGFB?FFBBF/BFFFBBBFFFFFBFFFFFB9DFEBFFFFFFEFBFFFFFFEFFFBFFFBBFBFFFFFFFFFEFB/FFBFFFFAFFFFF/
@M05620:37:000000000-D9766:1:1101:18659:9860 1:N:0:44
ACCACACCTTCTACAATGAGCTGCGTGTGGCTCCCGAGGAGCACCCCGTGCTGCTGACCGAGGCCCCCCTGAACCCCAAGGCCAACCGCGAGAAGATGCCCAGGTGAGTGGCCCGCTACCTCTTCTGGTGGCCGCCTCCCTCCTTCCTGGCCTCCCGGAGCTGCGCCCTTTCTCACTGGTTCTCTCTTCTGCCGTTTTCCGTAGGACTCTCTTCTCTGACCTGAGTCTCCTTTGGAACTCTGCAGGTTCTA
+
CCDEDDDEFFFFGGGGGGGGGGHHGGGGHGHHHGGGGGGGGHHHHGGGGGGGHHHHHHHGGGGGGGGGGGGHGHHGGGGHGHHHHGGGGGGGGGHHHHHHHHHGHHHHHHGGHHGGGGGHHHHHHHHHHHGHHGGGGGHGHHGHHGGGGGGGGGGGGG?FFGGGGGFFFFFFFFFFHHFFFHFFFFFFFFFFFFFFFFFFFFFFFFFFFFFFFFHFFFFFFFFFFFFFFFFFFFFFFFFFFFFFFFFFFFF
@M05620:37:000000000-D9766:1:1101:17541:9861 1:N:0:44
ACCACACCTTCTACAATGAGCTGCGTGTGGCTCCCGAGGAGCACCCCGTGCTGCTGACCGAGGCCCCCCTGAACCCCAAGGCCAACCGCGAGAAGATGCCCAGGTGAGTGGCCCGCTACCTCTTCTGGTGGCCGCCTCCCTCCTTCCTGGCCTCCCGGAGCTGCGCCCTTTCTCACTGGTTCTCTCTTCTGCCGTTTTCCGTAGGACTCTCTTCTCTGACCTGAGTCTCCTTTGGAACTCTGCAGGTTCTA
+
>>>>AAAABFCFFGGFFF5BEAFBEAAAAAGGAFGFEEG2EGHFHGGGAAFGHFFGFHEECEEEFEEEGECGHFHGGFEHAEHGAFG?D//<>/F1D1DFH1FFFHHFHFFGHHGGGGGHHHHHHE0DGHFHH?-ADDHGHHGHEFGGGGFGFGFGGG--AF/9;BDBBFFFFF/BBFFFBBFFFFFF/BBBFBDFFFFFFFFFFFFFFFFFFFFFFE/BFFE9.;F/BF/BFBFB/B/;BFFBFFFFFFB
@M05620:37:000000000-D9766:1:1101:5518:9866 1:N:0:44
ACCACACCTTCTAAAATGAGCTGCGTGCGGCGCCCGAGGAGCACCCCGTGCTGCTGACCGAGGCCCCCCTGAACCCCAAGGCCAACCGCGCGAAGATGCCCAGGTGAGTGGCCCGCTACCTCTTCTGGTGGCCGCCTCCCTCCTTCCTGGCCTACCGGCGCTGCAAACTTTCTCACTGGTTCTCTCTTCTGCCGTTTTCCGTAGGACTCTCTTCTGTGACCTGAGTCTCCTTTGGAACTCTGCAGGTTCTA
+
1111A?1>BFFD33B13DFDFBEEE00A0AAA//AAAAE?//E0>BEG/>BB1@1@DG0E////F/EEE//<<</CC<//</?FHE/<<A///<<.1<110<C<<CG<0D..<.A---::GH00CCF0;9..;99:.99.CFA/00/0;/9AB/;9-;-9-9@F///-////;BBF//-//;99/9/9;;BBB@B-/-;B-;-ABBF/////99B/;B9BFFF/-BF/;/;9/BFFFFFFFFFFFFFFFFB
@M05620:37:000000000-D9766:1:1101:9177:9866 1:N:0:44
AGGGCCAGCTCTCAATCGCACAGGGGACCCAGGGCCTGGCCCCTCCATCCAGAAAACCTATGACCTCACCCGCTACCTGGAGCACCAACTCCGCAGCTTGGCTGGGACCTATGTGAGTATCCAGCGTAGGAATCTGGGAGTTGGGGAGGAGTGAGGAGTTGGGGAAAGACAGTCCTAACCGTGGAGGGTTCTGGTAAATGATGGGGTGAGGAGGGGCTCTTTGGCTCCCACCAGTCCCCCTGTCTGGTCTA
+
>33>AAAABFFFFGGFGFFGEGHHFGGGEEHHFGGCAAGEEGGHGGGH5BGFFE3BGEFHHHFHHHGHHHHGGEEGHHHGGHHHEG1GGEHHEEEGEGGHGHHGGGHHGHHHBHHHHHHHFHHHHGGGGFHHFHFFHB<FGHBCFGFCGAAGA=GGGGHHDGGCCDHAGHHHHHHHHHGGGGEGAEDG;FGGGGCFGGGGGGGGGFFFFFFFFFFAFFFFFFFFFFFFFFFFFFFFFFFFFFFFFFBFFFF
@M05620:37:000000000-D9766:1:1101:22258:9878 1:N:0:44
ACCACACCTTCTACAATGAGCTGCGTGTGGCTCCCGAGGAGCACCCCGTGCTGCTGACCGAGGCCCCCCTGAACCCCAAGGCCAACCGCGAGAAGATGAAGGTGCGTGGCCCGCTACCTCTTCTGGTGGCCGCCTCCCTCCTTCCTGGCCTCCCGGAGCTGCGCCCTTTCTCCCTGGTTCTCTCTTCTGCCGTTTTCCGTAGGACTCTCTTCTCTGCCCTGCGTCTCCTTTGGAACTCTGCCGGTTCTCGA
+
AAAAAAAAFFFFGGGGFGG1F1B1E0AEHEGHCFGAEEGEGGCGHGEGEEGEDGHFHHHGCECGF/EEGGGE11FEGGAGC/GGHGEEGGG@/C01>F1F1FFG1>FACCFC@?CCCGGFHHHHH0=/CHF-CCEFHF/GCHGGGGF/FABFEEFGGGG.;C:@F@@FFB99/9-B?9FFFFFFBFFF/BF@AB9A9FFBFABFFFFFFFFFB//B/BEFA----;9/9////;99FFFFF/-;9AEF/-B
@M05620:37:000000000-D9766:1:1101:11261:9891 1:N:0:44
AGTGCCAGCTCTCAATCGCACACGTCTGAACTCCAGTCACGAGATTCCATCTCGTATGCCGTCTTCTGCTTGCAAAAAAAAAAAAACTCAAACTTCTCCCCCGTTTCTTTTCCCTCTCCCTATTACGTAACCCGACTCCCCCCTCCCTTTCATCCCCTACCTCCTCCTTTCCGAGCTTGTTCTCTCTTCTTCCATTTTCCTTCTCCCTCTCCTCTCTAACCTACTTCTCCTTCTACTTTCGTCCTACTCTC
+
>>AABFFFAFFFG4BGGFFFEFHGFGFFDFHHBGHGHHGH2EABBGFHFDFFFGFEGGHHEAEFFFGFHHHHBBDGFF0/>>///</333?3?34443B2BF//02=2222D2222222001=111/010/1.--<<<1..<-<.../0000:;0;:/:..00.;;//0000..--.0/;0;0;;0B0;00:000;00;0009000/:BBF/99:BF00;.00/0000009BB0000000;9:;.0000;0
@M05620:37:000000000-D9766:1:1101:22338:9896 1:N:0:44
ACCACACCTTCTACAATGAGCTGCGTGTGGCTCCCGAGGAGCACCCCGTGCTGCTGACCGAGGCCCCCCTGAACCCCAAGGCCAACCGCGAGAAGATGCCCAGGTGAGTGGCCCGCTACCTCTTCTGGTGGCCGCCTCCCTCCTTCCTGGCCTCCCGGCGCTGCGCCCTTTCTCACTGGTTCTCTCTTCTGCCGTTTTCCGTAGGACTCTCTTCTCTGCTCTGAGTCTCCTTTGGAACTCTGCAGGTTCTA
+
BBBABBBBFFFFGGGFFGBFGCHFGEEA4AGFEFGEAEFGDHHGHGGGDEFGFHFGHHFF@ECGGDGGGGECHFHGGGGHEEHHHGGEGG/>@FHFFHHHHHHGHHHGHHGGHHGGGGGHHHHHHHHHHHGHHGGGGGHGHHGHHGGGGGGGGGGGDG-;BFFFFFFFFFFFFFBFFFFFFFFFFFFFFFFEFDFFFFFFFFADFFFFFFFFFFFFFF/BFFFB9FFFFFFFFFFFFFFFFFFFEFFFFF/
@M05620:37:000000000-D9766:1:1101:2834:9897 1:N:0:44
ACCACACCTTCTACAATGAGCTGCGTGTGGCTCCCGAGGAGCACCCCGTGCTGCTGACCGAGGCCCCCCTGAACCCCAAGGCCAACCGCGAGAAGATGACCCAGGTATGTGGCCGCTCCCTCTTTTTGGTGCCTGCTCCCTCCTTCCCTGCCTCCCGGAGCTGCCCCCCTTCTCACCTGGTCCCTCCTCCTGCGGTTTCCCGAAGACTCTCCTCTCTTGACTGAGGCTCCCTTTGGAATTTTCAGGGTCTT
+
BBBBBBBBFFFFGGGGGGGGGGHHGFGGHGHHHGGGGGGGGHHHHGGGEEEEFHHHHHHGGGGGGGGGGGGHGHHGGGGHGHHHHGGGGGCGGGHHGHHHHH/?/1<1<??1?F/--->F00/=0=0A@<C0<00:/0<E//;/C0=/0;.:00;E.;-:-.//..;@-@F.//;/.9B?F//./..;./9/:--;BF/B/.9-;.//////;99:;///;///9...:A.BF/://////////;.;/;/
@M05620:37:000000000-D9766:1:1101:14938:9897 1:N:0:44
ACCACACCTTCTACAATGAGCTGCGTGTGGCTCCCGAGGAGCACCCCGTGCTGCTGACCGAGGCCCCCCTGAACCCCAAGGCCAACCGCGAGAAGATGCCCAGGTGAGTGGCCCGCTACCTCTTCTGGTGGCCGCCTCCCTCCTTCCTGGCCTCCCGGAGCTGCGCCCTTTCTCACTGGTTCTCTCTTCTGCCGTTTTCCGTAGGACTCTCTTCTCTGACCTGAGTCTCCTTTGGAACTCTGCAGGTTCTA
+
AAA?ABBBFFCFGGGFGFFEFDFFEEEBGEHHGGGEEEEEGHHHHGGGEEGEHGFGHH3EEGGGGGCFGGGFHHCEGGGHGGHHHGGGGG<<BDFHFGHFHHHGGHHHHHGGHHGGGCGHGHHHHHEHFFDHHGC?EDHFHGGHG0FGGGGGGGGGGA-AAFGGGGFFFFFFFFBFFFFFFBFFFFFFFFFEFBDFFFFFDFA?D/FFFFFFFBBFFF/FFFFEFFFFFFBFFFFFFFFFFFFFEFFFFF;
@M05620:37:000000000-D9766:1:1101:10873:9900 1:N:0:44
ACCACACCTTCTACAATGAGCTGCGTGTGGCTCCCGAGGAGCACCCCGTGCTGCTGACCGAGGCCCCCCTGAACCCCAAGGCCAACCGCGAGAAGATGAAGGTGAGTGGCCCGCTACCTCTTCTGGTGGCCGCCTCCCTCCTTCCTGGCCTCCCGGAGCTGCGCCCTTTCTCACTGGTTCTCTCTTCTGCCGTTTTCCGTAGGACTCTCTTCTCTGACCTGAGTCTCCTTTGGAACTCTGCAGTTCTAGAT
+
ABBBBBBBFFFFGGGGGGGGGFHHGGGGHGHGFFGGGGGGGHHHHGGEEEGGFGGHHHHEGGGGGGGGGGGHHHHGGGGHGHHHHGGGGGFGGGHHHHHHHGFGGHHHGGHHGGGGGHHHHHHGHH=GGHHGGGGGHGHHFHHHHGHFFGGGGGGGD?AAFGAGGFFFFFFFFFFFFFFFFFFFFFFFFFFFADFFFFFFFFA/BBFFFFFFFFFFFFFFFFFBFFFFFFFFFFFFFBFFFFFFFFFFFF;
@M05620:37:000000000-D9766:1:1101:22939:9906 1:N:0:44
ACCACACCTTCTACAATGAGCTGCGTGTGGCTCCCGAGGAGCACCCCGTGCTGCTGACCGAGGCCCCCCTGAACCCCAAGGCCAACCGCGAGAAGATGCCCAGGTGAGTGGCCCGCTACCTCTTCTGGTGGCCGCCTCCCTCCTTCCTGGCCTCCCGGAGCTGCGCCCTTTCTCACTGGTTCTCTCTTCTGCCGTTTTCCGTAGGACTCTCTTCTCTGACCTGAGTCTCCTTTGGAACTCTGCAGGTTCTA
+
BCCCCBCCFFFFGGGGGGGGGGHHGEGEHGHGHGGGGGGFGHHHHGGGGGGGHHGHHHHGGGGGGGGGGGGHHHHGGGGHGHHHHGGGGGDGGGHHHGHHHHHGHHHHHHGGHHGGGGGHHHHHHHHHHHGHHGGGGGHGHHGHHGGGGGGGGGGGGG-CDGGGGGFFFFFFFFFFFFFFFFFFFFFFFFFFFFFFFFFFFFFFFFFFFFFFFFFFFFFFFFFFFFFFFFFFFFFFFFFFFFFFFFFFFFF
@M05620:37:000000000-D9766:1:1101:2819:9910 1:N:0:44
ACCACACCTTCTACAATGAGCTGCGTGTGGCTCCCGAGGAGCACCCCGTGCTGCTGACCGAGGCCCCCCTGAACCCCAAGGCCAACCGCGAGAAGATGCCCAGGTGAGTGGCCCGCTACCTCTTCTGGTCGCCGCCTCCCTCCTTCCTGGCCTCCCGGCGCTGCGCCCTTTCTCACTGGTTCTCTCTTCTGCCGTTTTCCGTAGGACTCTCTTCTCTGACCTGCGTCTCCTTTGGAACTCTGCAGGTTCTA
+
CCCCCCCCFFFFGGGGGGGGGGHHGGGEHGHHHGGGGGGGGHHHHGGGGGGGHHHHGHHGGGGGGGGGGGGHHHHGGGGHGHHHHGGGGGGGGGHHHHHFHHHFHHHHGDEG0G-CGGGHH0<GHH0<=0ADGGGGGGGGHHGGGGGG0CFGGGGGGG??D--;@FFFF/;BB9BFFFFF0BFFFFFBFFFFFF9DFFFFFFFDFFFFFFFFFB0;FFFFFFF.@DFDFFF0;:/0:;FFFFFFFEF0FFB
@M05620:37:000000000-D9766:1:1101:19206:9916 1:N:0:44
AGTGCCAGCTCTCAATCGCACAGGGGACCCAGGGCCTGGCCCCTCCATCCAGAAAACCTATGACCTCACCCGCTACCTGGAGCACCAACTCCGCAGCTTGGCTGGGACCTATGAGTATCCAGCGTAGGAATCTGGGAGTTGGGGAGGAGTGAGGAGTTGGGGAAAGACAGTCCTAACCGTGGAGGGTTCTGGTAAATGATGGGGTGAGGAGGGGCTCTTTGGCTCCCACCAGTCCCCCTGTCTGGTCTATC
+
BCABCFFFCFFFGGGGGGGGGGHHGGGGGGHHGGGGGGHHHHGHGGHHHHHHHHHHHGHHHHHHHHHHHHHGGGGGHHHHHHHHHHHHGHHHGGGGGHHHGHHGGGHHGHHHHHHHHHHHGHHGD/CGHGHHHHHG0FEHHHGG.AC.EHH0GH0CGHHHGG.:CFHHHHHHHHGHHHGGGGGEFG;AFGGGCFGGGGGGGGGGADFFFFFFFFFFFFFFFFFFFFFFFFFFFFFFFFFFFFFFFFFFFFB
@M05620:37:000000000-D9766:1:1101:26363:9919 1:N:0:44
ACCACACCTTCTACAATGAGCTGCGTGTGGCTCCCGAGGAGCACCCCGTGCTGCTGACCGAGGCCCCCCTGAACCCCAAGGCCAACCGCGAGAAGATGAAGGCGCGTGGCCCGCTACCTCTTCTGGTGGCCGCCTCCCTCCTTCCTGGCCTCCCGGAGCTGCGCCCTTTCTCCCTGGTTCTCTCTTCTGCCGTTTTCCGTAGGACTCTCTTCTCTGCCCTGCGTCTCCTTTGGAACTCTGCCGGTTCTCGA
+
BCCBCBCCFFFFGGGGGGGGGGHHGEGGHGHGHGGGCGGGGHHHHGGGEEGGHHHHHHHGGGGGGGGGGGEHHHHGGGGHGHGHHGGGGGGGGGHFGHHFGG/@/>D@CCGHGG@FGHHHHGHHFBGHGHHGGGGGGGGGGGGGGGFGGGGGGGGG-;CFFFDFFFFFFFFFFFFF./F/FFFFFFFFFFFFADFFFFFFFFFFFFFFFFFFFFFFFFEF?ADF;DFFFFFF///9;FFBFBCD=D?F/AB
@M05620:37:000000000-D9766:1:1101:22931:9922 1:N:0:44
ACCACACCTTCTACAATGAGCTGCGTGTGGCTCCCGAGGAGCACCCCGTGCTGCTGACCGAGGCCCCCCTGAACCCCAAGGCCAACCGCGAGAAGATGCCCAGGTGAGTGGCCCGCTACCTCTTCTGGTGGCCGCCTCCCTCCTTCCTGGCCTCCCGGAGCTGCGCCCTTTCTCACTGGTTCTCTCTTCTGCCGTTTTCCGTAGGACTCTCTTCTCTGACCTGAGTCTCCTTTGGAACTCTGCAGGTTCTA
+
ABAABBBAFFFFGGGGFGEGGGHHGGGGDEGHHFFE2EGCEHFHHGGEAEEF5GHHFHHGEE0EFDGGGGGHGGHGGGGGGHHHEFEEG?//>CG2?FFGFFHG1?FGHFGGHGGGG->F<GFFHHGHHHGHH?DGGGHGHHGHHGGGGGGGFGGGDFFGGFFGGGFFFFFFFFFFFFFFFFFFFFFFFFFFFDDDFFFFFBFDD/;BFFFFFFFFFBFFFFFFFFFFFFFFFFFFFFFFFFFFFFFFFFB
@M05620:37:000000000-D9766:1:1101:2810:9928 1:N:0:44
ACCACACCTTCTACAATGAGCTGCGTGTGGCTCCCGAGGAGCACCCCGTGCTGCTGACCGAGGCCCCCCTGAACCCCAAGGCCAACCGCGAGAAGATGCCCAGGTGAGTGGCACGCCACCTGTTCTCGTCGCCGCCTCCCTCCTTCCTCCCCTCCCGGCGCCGCGCCCTTTCTGACTGGTCCTCTCTCGTGCCGCTTTCCGCACGACTCTCTTACCTGACCTGCGTCTCCTTTGCAACTGTGCAGGTTCTG
+
CCCCCCBCFFFFGGGGGGGGGGHHGGGFHGHHHGGGGGGCGHHHHGGGGEGGHHHHHHHGGGGGGGGGGGGHHHHGGGGHGHHHHGGGGGGGGGHHHGHC2GHFGH101?//0?/-...>G01><>0.<.--<-C-.C..;GDBFGGG0/=:B.AEDGGGF=--:-@-://99/:9//.B//;;FB//.:;..---A.:B9.---.-;AFFFF//;FFFBF/BF;D:D9////;//9;//;B/9B.;////
@M05620:37:000000000-D9766:1:1101:8832:9929 1:N:0:44
ACCACACCTTCTACAATGAGCTGCGTGTGGCTCCCGAGGAGCACCCCGTGCTGCTGACCGAGGCCCCCCTGAACCCCAAGGCCAACCGCGAGAAGACCCAGGGGCGTGGCCCGCTACCTCTTCTGGTGGCCGCCTCCCTCCTTCCTGGCCTCCCGGAGCTGCCCCCTTTCTCCCTGGTTCTCTCTTCTGCCGTTTTCCGTAGGACTCTCTTCTCTGCCCTGCGTCTCCTTTGGACCTCTGCAGGTTTTTGA
+
CCCCDCBCFFFFGGGGGGGGGGHHGGGEHGHHHGGGGGGGGHHHHGGGGGGGHHHHHHHFGGGGGGGGGGGHHHHGGGGHGAHHCGAED<>CCDHH22=/=F/</>-<C-CH@-<-CG00CGE0GG0/:CG--;.9CE//;/C0F00/;C0:AE9D9-9;BF..;@;FFB:00BBFF:F00:0:0::0:0B9;DFE0F9FADFBFFFB:0FB0:B00;A0:.;D>./;BFFFFF0//::00;BF:B0:.9.
@M05620:37:000000000-D9766:1:1101:10861:9943 1:N:0:44
AGTGCCAGCTCTCAATCGCACAGGGGACCCAGGGCCTGGCCCCTCCATCCAGAAAACCTATGACCTCACCCGCTACCTGGAGCACCAACTCCGCAGCTTGGCTGGGACCTATGTTGAGTATCCAGCGTAGGAATCTGGGAGTTGGGGAGGAGTGAGGAGTTGGGGAAAGACAGTCCTAACCGTGGAGGGTTCTGGTAAATGATGGGGTGAGGAGGGGCTCTTTGGCTCCCACCAGTCCCCCTGTCTGGTCT
+
ACBACFFFCFFFGGGGGGGGGGHHGGGGGGDHGGGGGGHHHHGHGGHHHHFHFFHHHGHHHHGHHHHHHHHGGGGGHHHHHHHHHHHHGHHHGGGGGHHHGHHGGGHHGHHHHHHGHHHHFHHHHHC?CCDGFGFHHHGHGEHHHGFGGGFGHCHGEHDCCGFC?FGGGHFHHCGGGHGGFGAFADGGG=FFGGG;FFBFGGGGGGFF>AFFFFFCFFFFFFFFFFFFFFFFFFFFFFFFFFFFFFFFFFF
@M05620:37:000000000-D9766:1:1101:6954:9951 1:N:0:44
AGTGCCAGCTCTCCATCGCACAGGGTCCCCAGTGCCTGGCCCCTCCATCCAGAAAGCCTATGACCTCACCCCCCACCTAGCGCACCCCCTCCGCAGCTCGGCTGGGACCTATGTGCGTATCCAGCGTCGGACTCTGGGCGTTGGGGCGGCGTGCGGCGTTGGGGCCCGCCCGTCCTCACCGTGGCGGGCTCTGGTAAATGATGGGGTGAGGAGGGCCTCTTTGGCTCCCACCAGTCCCCCTGTCTGGTCTA
+
>>>1>BD1>FFFGGGB1AA1A0F0FA0AB00B11B11BFHAGG/EFF1F0AF1CG1BBB11B2FH1BBGGF/>/>BEFBF1/>EEGG>>EE//E/<>B1<<?FGGGHGBG1?DFG2/</CGH1?FCG<>C--><<DFB.?CCAF@CC?A@@@-B@@-@-;>A@@-9-99@@@@FFF//AFF-E;-@=?-@EFFFF;BFFF/FFFFBB@-A-/-9@-;AF/9BF/FFF-E-;B-FFFFFFB@FFFFFFFFFB
@M05620:37:000000000-D9766:1:1101:11836:9954 1:N:0:44
ACCACACCTTCTACAATGAGCTGCGTGTGGCTCCCGAGGAGCACCCCGTGCTGCTGACCGAGGCCCCCCTGAACCCCAAGGCCAACCGCGAGAAGATGAAGGTGAGTGGCCCGCTACCTCTTCTGGTGGCCGCCTCCCTCCTTCCTGGCCTCCCGGAGCTGCGCCCTTTCTCACTGGTTCTCTCTTCTGCCGTTTTCCGTAGGACTCTCTTCTCTGACCTGAGTCTCCTTTGGAACTCTGCAGGTTCTAGA
+
BBCCCCCCFFFFGGGGGGGGGGHHGGGGHGHHHGGGGGGEGHHHHGGGEGGGHHFFHHHGGGGGGGGGGGGFFHHGGGGHGHHHHGGGGGGGGGHGHHHDGHGFBGGHGGHHGGGGGHHHHHHGHHGHGGHFCGDGHGHHGHHHHHHGGGGGGGGGGGFFFGFGGFFFFFFFFFFFFFFFFFFFFFFFFFFFDFFFFFFFFFF9FFFFFFFFFFFFFFFFFFFFFFFFFFFFFFFFFFFFFFFFFFFFFFB
@M05620:37:000000000-D9766:1:1101:11817:9961 1:N:0:44
ACCACACCTTCTACAATGAGCTGCGTGTGGCTCCCGAGGAGCACCCCGTGCTGCTGACCGAGGCCCCCCTGAACCCCAAGGCCAACCGCGAGAAGATGAAGGTGAGTGGCCCGCTACCTCTTCTGGTGGCCGCCTCCCTCCTTCCTGGCCTCCCGGCGCTGCGCCCTTTCTCCCTGGTTCTCTCTTCTGCCGTTTTCCGTAGGACTCTCTTCTCTGCCCTGCGTCTCCTTTGGACCTCTGCCGGTTCTCGA
+
CCCCCCCCFFFFGGGGGGGGGGHHGGGEHGHHHGGGGGGGGHHHHGGGGGGGHHHHHHHGGGGGGGGGGGGHHHHGGGGHGHHHHGGGGGBFGGHHHHHHHHCG1?FGEFGHGGG-DHHHHHHHGFHHGFHGGGGGHGHHGHHHGH0CFGGGGGGG-;DCGFFFFFFFFFFFEFFFFFFFFFFFFFFFFFFF;DFFFFBF.ADBBFFFFFFFHFFFFFFFAEBFAFFFFFFFF0::/BF0F0;BBFAFBEF
@M05620:37:000000000-D9766:1:1101:13824:9969 1:N:0:44
GAGGCTGCTTTGGAAGAAACTGACAGGCTACGGCCAAAAGATCGCAAGGGCATGCGTCAGAATTCCACTCACGATATTCAAGCTCAAATGCCGGCTTCTGCTTGACAAAAAACTACCCGTAAGGAAACGCTCCTAGAAGACCTCAAGGGAGTAAAAGATCTGATGAAACAATGGTAAGTAAGTCAGGCATTTCCGCCTCACCACTCTTGCGGATCCAATTGAACAATTCTCAGCATTTGTACTTGTAACTG
+
A>AAAAFAFFFFGFGGFBFGG1B1B1A00B0AE0AEG0A0/1B////A/AB/001AB//B1111@121B>01>//B/@22B2BF111B21BF//E//0BG1111BFFD0B///1BC00??BGF1GFH0/>?C?G<1?GHF0011<FHC><.><1F1<<<=G==0<D0<</<0</00;00<C0;00::CE0:;00.:.;./.;09/;F000-=A-;CBF/9//BBFF9;;BBB/;9;BFFBFF/B/;9/B;/
@M05620:37:000000000-D9766:1:1101:16238:9971 1:N:0:44
ACCACACCTTCTACAATGAGCTGCGTGTGGCTCCCGAGGAGCACCCCGTGCTGCTGACCGAGGCCCCCCTGAACCCCAAGGCCAACCGCGAGAAGATGACCAGGTGAGTGGCCCGCTACCTCTTCTGGTGGCCGCCTCCCTCCTTCCTGGCCTCCCGGAGCTGCGCCCTTTCTCACTGGTTCTCTCTTCTGCCGTTTTCCGTAGGACTCTCTTCTCTGACCTGAGTCTCCTTTGGAACTCTGCAGGTTCTA
+
CCCCCCCDFFFFGGGGGGGGGGHHGEGACEHFHGGFFGEGGHFHHGGGEFGGHHGHHHHGGGGGGGGGGGGHFHHGGGGHGHHHHGGGGGDGGGHHHHHHHHHGHHHHHFFGHHGGGGGHHHHHHHHGGHGHHGGGGGHGHHGHHHGGGGGGGGGGGG-;BGGGGGFFFFFFFFFFFFFFFFFFFFFFFFFFFFFFFFFFFFFFFFFFFFFFFFFFFFFFFFFBFFFFFFFFFFFFFFFFFFFFFFFFFFB
@M05620:37:000000000-D9766:1:1101:18771:9974 1:N:0:44
ACCACACCTTCTACAATGAGCTGCGTGTGGCTCCCGAGGAGCACCCCGTGCTGCTGACCGAGGCCCCCCTGAACCCCAAGGCCAACCGCGAGAAGACCCAGGTGAGTGGCCCGCTACCTCTTCTGGTGGCCGCCTCCCTCCTTCCTGGCCTCCCGGAGCTGCGCCCTTTCTCACTGGTTCTCTCTTCTGCCGTTTTCCGTAGGACTCTCTTCTCTGACCTGCGTCTCCTTTGGAACTCTGCAGGTTCTAGA
+
EDEEEDCCFFFFGGGGGGGGGGHHGGGGHGHHHGGGGGGGGHHHHGGGGGGGHHHHHHHGGGGGGGGGGGGHGHHGGGGHGHHHHGGGGGGGGGHHFFHEHGFF1?GFCFHHGGG?GGHHHHHFDG<<<GHCCG?DHGGFFHGHGFFBFGFGEEG?@@DCFF?FDFFFFFFF1<FB/<B1FFFFFFFFFFFC<DFFFF9FFAABBFFFFFFFFFFF1BFFF.-B=DFFFFFFFFFF0FF:F1BFAFFFFFF
@M05620:37:000000000-D9766:1:1101:16251:9983 1:N:0:44
ACCACACCTTCTACAATGAGCTGCGTGTGGCTCCCGAGGAGCACCCCGTGCTGCTGACCGAGGCCCCCCTGAACCCCAAGGCCAACCGCGAGAAGATGACCAGGTGAGTGGCCCGCTACCTCTTCTGGTGGCCGCCTCCCTCCTTCCTGGCCTCCCGGAGCTGCGCCCTTTCTCACTGGTTCTCTCTTCTGCCGTTTTCCGTAGGACTCTCTTCTCTGACCTGAGTCTCCTTTGGAACTCTGCAGGTTCTA
+
CCCCCCCAFFFFGGGGGGGGGGHHGGGGHGHHHGGGGGGGGHHHHGGFEEGFGHHHGHHGGGGGGGGGGGGHHHHGGGGHGHHHHGGGGGGGGGHHHHHHHHHGHHHHHHGGHHGGGGGHHHHHHHHHHHGHHGGGGGHGHHGHHHGGGGGGGGGGGAFFGGGGGGFFFFFFFFFFFFFFFFFFFFFFFFFFFFDFFFFFFFFFDFFFFFFFFFFFFFFFFFFFFFFFFFFFFFFFFFFFFFFFFFFFFFB
@M05620:37:000000000-D9766:1:1101:18130:9996 1:N:0:44
ACCACACCTTCTACAATGAGCTGCGTGTGGCTCCCGAGGAGCACCCCGTGCTGCTGACCGAGGCCCCCCTGAACCCCAAGGCCAACCGCGAGAAGACCCAGGCGAGTGGCCCGCTACCTCTTCTGGTGGCCGCCTCCCTCCTTCCTGGCCTCCCGGAGCTGCGCCCTTTCTCCCTGGTTCTCTCTTCTGCCGTTTTCCGTAGGACTCTCTTCTCTGACCTGAGTCTCCTTTGGAACTCTGCCGGTTCTAGA
+
BBAABBABFFFFGGGGGGGDG5GBEBEFHFHHFGGFGGGGGHHHHGGGEFGGHHHHHHHGGGGGGDGGGGGFHFFGGGGHEEHHHGGEDCG?<B?GHGGEGF/<<<>FEEFHGGCGGHEGHBDGFD=CFHFCG@DGFGFFGGGGGFFGGGGGGEFGB?B.;F;=DBBF//;B/:BFFFFEFFFFFFFB/BFB;AFEFFFBF.9/9/9FFFFBBB/9/B/BFBF99/9/BFF/F/B/B/9:9/99-DEF/B;
@M05620:37:000000000-D9766:1:1101:9183:10008 1:N:0:44
ACCACACCTTCTACAATGAGCTGCGTGTGGGTCCCGAGGAGCACCGCATGCTGCTGACCGAGGCCCCCCTGAACCCCAAGGCCAACCGAGAGAAGATGAAGGTGAGTGGCCCGCTACCTCTTCTGGTGGCCGCCTCCCTCCTTCCTGGCCTCCCGGAGCTGCGCCCTTTCTCACTGGTTCTCTCTTCTGCCGTTTTCCGTAGGACTCTCTTCTCTGACCTGAGTCTCCTTTGGAACTCTGCAGGTTCTAGA
+
BBBBBBBBFFFFGGGGGGCBGFGCA22B4B2ABAEE22AEFH1G10A0A1A5AGE352B>000E1EEG/E1GH3?>//?G//?GEGCF/>//?2FHHGH2FHHC?<F</?</</<CFHHHHHHGHGGHGHHGGGGGHGHHGHHHGH0CGHHHGGGG??AFGGGGGGGGGCFF/BFFFFFFFFFFFFFFFFFD:AFFFFFFFFFFFFFFFFFFFFFFBFFBB/;FFFFFF/FFFFFFFFFFFBFF;FFFBFB
@M05620:37:000000000-D9766:1:1101:5881:10023 1:N:0:44
GAGGCTGCTTTGGAAGAAACTGACAATCCAGGGACACAAGATCGGAAGATCACACCTCTGCACTCCAGTCACGAGATTCCATCTCGTATGCCGTCTTCTGCTTGAAAAAAAAAAACATTCCCTTCTTCTTGCCGCCTCCCCTCTTTCCCCCCCTCTGTTGCCCCCCTCTACCCTACTTGGGCCCTTTTCCCTCTCGCTCTCTTGTGGCTCCCCTTGCTCACTTGTGCGCCTTTGTACATTCTCATGGACCC
+
B@BBBCFCFFFFGFGGGGGGGFH4BB4BBFFFFDFEFGGHFGGCE?2E25BBGBE1BF3BADFGB23BDFDAB1>B?E5DFFHHDB??F3BFEFGH?FGD@BBBF33F0EEEF@/?/22@22@2@22222>2@?>C/<<>>0<0<11>10<-;-;/000:C00;:-:./900.;/.0;;0..9;CB0000//9//...:.//;9;9.;ABA..9://;:/9/9/9//.-9ADBB:B//;///:/;/////.
@M05620:37:000000000-D9766:1:1101:19755:10026 1:N:0:44
AGTGCCAGCTCTCAATCGCACAGGGGACCCAGGGCCTGGCCCCTCCATCCAGAAAACCTATGACCTCACCCGCTACCTGGAGCACCAACTCCGCAGCTTGGCTGGGACCTATGTGAGTATCCAGCGTAGGAATCTGGGAGTTGGGGAGGAGTGAGGAGTTGGGGAAAGACAGTCCTAACCGTGGAGGGTTCTGGTAAATGATGGGGTGAGGAGGGGCTCTTTGGCTCCCACCAGTCCCCCTGTCTGGTCTA
+
AA>AAFFFBFFFGGGFFFFFGGHGGEEE2AGHFEG?2AFG2GFGGGHHHHHHBGCFHGFHFHDHHFGHHHHCE>EGHGFH2FHHHHFEGFFCEEE@>F3FEH3F?/GHG?BGHHGFHBBGFFBGHGFGG/GHFGHGHHAGGGHHGG.CGGEGHHHHFDHFHHGGEGHHHGHHHFHHHHHHGGGGGGGGGGGGGGFGGGGFFGGFGGFFFFFFFFA=BDFFFFFB/BFAFFFDFFFBBBADCEFFFFFFFFB
@M05620:37:000000000-D9766:1:1101:22312:10046 1:N:0:44
ACCACACCTTCTACAATGAGCTGCGTGTGGCTCCCGAGGAGCACCCCGTGCTGCTGACCGAGGCCCCCCTGAACCCCAAGGCCAACCGCGAGAAGATGCCCAGGTGAGTGGCCCGCTACCTCTTCTGGTGGCCGCCTCCCTCCTTCCTGGCCTCCCGGCGCTGCGCCCTTTCTCACTGGTTCTCTCTTCTGCCGTTTTCCGTAGGACTCTCTTCTCTGACCTGAGTCTCCTTTGGAACTCTGCAGGTTCTA
+
BBBBBBBBFFFFGGGGGGGFGDGCEAEECEHHFFGGGGGGGHHHHGGGEGGGHHGFHHHGGGEGGEGGGGGFHHHGGGGHEFHHHGGCGGGGCGFFGGFHHHHEHFHGHHGGHHCGGCGHHHHHHHGHHHGHHGGGGGHGHHGHHGGGFFFGGGGGF-:-@DBDCFFFFFFFFFFFFFFFFFFFFFFFFFFFFFDFFFFFFFFA.BFFFFFFFFFFFF/BFF.BFFF9BFFFFFFFFFFFF/FFFFAFFFB
@M05620:37:000000000-D9766:1:1101:8537:10051 1:N:0:44
ACCACACCTTCTACAATGAGCTGCGTGTGGCTCCCGAGGAGCACCCCGTGCTGCTGACCGAGGCCCCCCTGAACCCCAAGGCCAACCGCGAGAAGATGCCCAGGTGAGTGGCCCGCTACCTCTTCTGGTGGCCGCCTCCCTCCTTCCTGGCCTCCCGGAGCTGCGCCCTTTATCACTGGTTCTCTCTTCTGCCGTTTTCCGTAGGACTCTCTTCTCTGACCTGAGTATCCTTTGGAACTCTGCAGGTTCTA
+
AA?1AAAAFFFFGGGEDGF1G1B1AAAEGEHG1FFEGGGCFHHHHGGGAAEFHE1BGGGGGGGGFA>EGGGHHFEEGGGG/FHFEGG/BCCCCAHHFDFHHH<<F<F?GHGGHHGGGGGGG0DGHFBHGHGHHGG-EAHGCGGHC0FGGG?FFGE?EA?@AFG/-@F-@FF/B9/BFFFFF/;F//;FF/BFF@ABFFFFFFF-9FFFFFF/FEFFF/BFFFBFFB//BFFFFFFFFFFFFBFFFFFF9B9
@M05620:37:000000000-D9766:1:1101:16961:10068 1:N:0:44
ACCACACCTTCTACAATGAGCTGCGTGTGGCTCCCGAGGAGCACCCCGTGCTGCTGACCGAGGCCCCCCTGAACCCCAAGGCCAACCGCGAGAAGATGCCCAGGTGAGTGGCCCGCTACCTCTTCTGGTGGCCGCCTCCCTCCTTCCTGGCCTCCCGGAGCTGCGCCCTTTCTCACTGGTTCTCTCTTCTGCCGTTTTCCGTAGGACTCTCTTCTCTGACCTGAGTCTCCTTTGGAACTCTGCAGGTTCTA
+
DCEEEEEEFFFFGGGGGGGGGGHHGGGGHGHHHGGGGGGGGHGHHGGGFGGGHHHHHHHGGGGGGGGGGGGHGHHGGGGHGHHHHGGGGGGGGGHHHHHHHHHGHHHHHHGGHHGGGGGHHHHHHHHHHHGHHGGGGGHGHHGHHGGGGGGGGGGGGG9DDGGGGGFFFFFFFFFHHHFFFHFFHFFHHHHHFFFFFFHFFFFFFFFFFFFFHHHFHHHHFHFFFFFHHFFFHHFFFFFFFFFFFFFFFFF
@M05620:37:000000000-D9766:1:1101:24720:10073 1:N:0:44
ACCACACCTTCTACAATGAGCTGCGTGTGGCTCCCGAGGAGCACCCCGTGCTGCTGACCGAGGCCCCCCTGAACCCCAAGGCCAACCGCGAGAAGATGCCCAGGTGAGTGGCCCGCTACCTCTTCTGGTGGCCGCCTCCCTCCTTCCTGGCCTCCCGGAGCTGCGCCCTTTCTCACTGGTTCTCTCTTCTGCCGTTTTCCGTAGGACTCTCTTCTCTGACCTGAGTCTCCTTTGGAACTCTGCAGGTTCTA
+
CCDDDCDCFFFFGGGGGGGGGGHHGFGFGGHHHGGGGGGGGHHHHGGGFGGGHHHHHHHGGGGGGGGGGGGHGHHGGGGHGHHHHGGGGGFGGGHHHHHHHH/FGHHHHHGGHHGGGGGHHHHHHGHHHHGHHGGGGGHGHHGHHGGGGGGGGGGGGGDGGFGGGGFFFFFFFFFHHHFFFFFFFFFHFFFFFFDFFFFFFFFDFFFFFFFFFFFFFFFFFFFFFFFFFFFFHHFFFFFFFHFFFFFFFFF
@M05620:37:000000000-D9766:1:1101:21501:10082 1:N:0:44
AGTGCCAGCTCTCAATCGCACAGGGGACCCAGGGCCTGGCCCCTCCATCCAGAAAACCTATGACCTCACCCGCTACCTGGAGCACCAACTCCGCAGCTTGGCTGGGACCTATGTGAGTATCCAGCGTAGGAATCTGGGAGTTGGGGAGGAGTGAGGAGTTGGGGAAAGACAGTCCTAACCGTGGAGGGTTCTGGTAAATGATGGGGTGAGGAGGGGCTCTTTGGCTCCCACCAGTCCCCCTGTCTGGTCTA
+
A3>3AFFFBFFFGGGGGGC2ECGAEFGGGGCHG?EEF2BFFGGHGGCGHF3F3FBFHGHFHH5GHHHCHHHGGGGGHHGCGHH?GGHHGGHHDG/>EFHHGHHE/EGGGHFHHHEDDGFHHHHGHCEE@AGFHGHHHGHGGHHHGGGCGGGHHFGHH.GHHHGGEFHEGHHHHHHHFGHH?CE@DGG@GFGGGGFBGBBBFGGG?.;-AAABAD;B9;EFFFF/9BFFFBFFF.BBFFFD;ABFFB/;;B/
@M05620:37:000000000-D9766:1:1101:22883:10083 1:N:0:44
ACCACACCTTCTACAATGAGCTGCGTGTGGCTCCCGAGGAGCACCCCGTGCTGCTGACCGAGGCCCCCCTGAACCCCAAGGCCAACCGCGAGAAGATGCCCAGGTGAGTGGCCCGCTACCTCTTCTGGTGGCCGCCTCCCTCCTTCCTGGCCTCCCGGAGCTGCGCCCTTTCTCACTGGTTCTCTCTTCTGCCGTTTTCCGTAGGACTCTCTTCTCTGACCTGAGTCTCCTTTGGAACTCTGCAGGTTCTA
+
AAABBBBBFFFFFGGGGGGGGFGGGEEFHEHHHGGEFFGGGHGHHGGGFAEGHGHHHHHGGGGGGGEGGGGHGHHGGGGHGHHHHGGFGGGGGGHHHFHHHHCF?GHHHFGGCHGGGGGHHHHHHHGHHGGHHGGGDDHGHFGHHGGGGGGGGGGGGGADGEFGGGFFFFFFFFFFFFFFFFFFFFFFFFFEFBADFFFFFFFDDFFFFFFFFFFFEFFFFFFFFFFFFFFFFFFFFFFFFFFFFF;FFFF
@M05620:37:000000000-D9766:1:1101:13605:10093 1:N:0:44
ACCACACCTTCTACAATGAGCTGCGTGTGGCTCCCGAGGAGCACCCCGTGCTGCTGACCGAGGCCCCCCTGAACCCCAAGGCCAACCGCGAGAAGATGAAGGTGAGTGGCCCGCTACCTCTTCTGGTGGCCGCCTCCCTCCTTCCTGGCCTCCCGGAGCTGCGCCCTTTCTCCCTGGTTCTCTCTTCTGCCGTTTTCCGTAGGACTCTCTTCTCTGCCCTGCGTCTCCTTTGGAACTCTGCAGGTTCTCGA
+
CCCCCCCCFFFFGGGGGGGGGGHHGEGB4EHHHGGGGGGGGGHHHGGGEFGGGHFFHGHGGGFGGGGGGGGHGHHGGGGHGHHHHGGGGGCGGGHGFFHHHHGH1?FHGGHHGGGGGHHHHGHGHHHHGHHGGGGGHGHHGHHHHH0CFGGGGGGG?DGGGGGGGFFFFFFF0;FFFFFFFFFFFFFFFFFFADFFFFFFFFBFFFFFFFFFFFFFBFFFF.BFFFFFFFFFFFBF9FFFF0;FFFFF0A:
@M05620:37:000000000-D9766:1:1101:21482:10095 1:N:0:44
AGTGCCAGCTCTCAATCGCACAGGGGACCCAGGGCCTGGCCCCTCCATCCAGAAAACCTATGACCTCACCCGCTACCTGGAGCACCAACTCCGCAGCTTGGCTGGGACCTATGTGAGTATCCAGCGTAGGAATCTGGGAGTTGGGGAGGAGTGAGGAGTTGGGGAAAGACAGTCCTAACCGTGGAGGGTTCTGGTAAATGATGGGGTGAGGAGGGGCTCTTTGGCTCCCACCAGTCCCCCTGTCTGGTCTA
+
ABABBFFFCFFFGFGGGGGGGGHHGGGGGGHHGGGGGGHHHHGHGGGHHHHHHGHHHGHHHHHHHHHHHHHGGGGGHHHHHHGFHHFHGHHHGGGGGHHHGHHGGGHHGHHHHHHHHHHHHHHHHGEGGGHHHHHHHHHGGHHHGGGGGGGHHHHHHGHHHHGGGGGHHHHHHHHHGHHHGFFGGGGGCFGGGGCFGGGHGGGGGGFFFFFFFFFFFFFFFFHFFFFFFFFFFFFFFFFFFFFFHFFFFFF
@M05620:37:000000000-D9766:1:1101:15376:10137 1:N:0:44
ACCACACCTTCTACAATGAGCTGCGTGTGGCTCCCGAGGAGCACCCCGTGCTGCTGACCGAGGCCCCCCTGAACCCCAAGGCCAACCGCGAGAAGATGCCCAGGTGAGTGGCCCGCTACCTCTTCTGGTGGCCGCCTCCCTCCTTCCTGGCCTCCCGGAGCTGCCCCCTTTCTCACTGGTTCTCTCTTCTGCCGTTTTCCCTAGGACTCTCTTCTCTTACCTGAGTCCCCTTTGGAACTCTGCAGGGTCTA
+
BBBBBBBBFFFFGGGGGGGCGGHHGGGGGGHHHGGGDFG2EHHHHGGGEGGGHHHHHHHGGGGGGGGGGGGHHHHGGGGHFHHHGGGGGGGGGGHHHF2FG2?F<1?0G1FGHH-@-<AHB<0=<<0<=/C.G--@DAHGEFGHHFFB;BAFFAFG.A-9-9//.9;B-AFBB/BF/9F/B//////;////;>AFFFBF///9B///////;:////;BFB/9.9;/9A.;F//////::////;-;/9/
@M05620:37:000000000-D9766:1:1101:24806:10143 1:N:0:44
AGTGCCAGCTCTCAATCGCACAGGGGACCCAGGGCCTGGCCCCTCCATCCAGAAAACCTATGACCTCACCCGCTACCTGGAGCACCAACTCCGCAGCTTGGCTGGGACCTATGTGAGTATCCAGCGTAGGAATCTGGGAGTTGGGGAGGAGTGAGGAGTTGGGGAAAGACAGTCCTAACCGTGGAGGGTTCTGGTAAATGATGGGGTGAGGAGGGGCTCTTTGGCTCCCACCAGTCCCCCTGTCTGGTCTA
+
>A>AAFFFBFFFGEGGGFFGEGBGBAEFGGHHGCFGGFFCGHGDEGGHHHHHHGHHHGFHHGHHHHHHHFCEGGCGHHGFGGGFFGHHGHHHGGGGGG3?EGFFEGHHGB?BGB?3BFGDGHHGHC?EGGDH<FFGFFFEE0FGFFECCGA0<0GHHEC/D<ADEGHHEHHFHGH0BG/.@;C?EADCGG.CFG;9FFFBBGGBEFDA?A./ADDBFFEFFFFF/F/AEFFAEA///9AD>E9/BBFFB9B
@M05620:37:000000000-D9766:1:1101:18025:10146 1:N:0:44
ACCACACCTTCTACAATGAGCTGCGTGTGGCTCCCGAGGAGCACCCCGTGCTGCTGACCGAGGCCCCCCTGAACCCCAAGGCCAACCGCGAGAAGACCCAGGTGCGTGACCCGCTACCTCTTCTGGAGGCCGCCTCCCTCCTTCCTGGCCTCACGGAGCTGAGCCCTTTCTCCCTGGTTCTCTCTTCTGCCGTTTTCCGTAGGACTCTCTTCTCTGACCTGAGTCTCCTTTGGAACTCTGCCGGTTCTAGA
+
BBBABBBBFFFFGGGGFGGAG5GGGAEBEAGHCFGEEEGGGHHHHGGGDEGGHHGFHHGGCGEGGDGGGGGEHCGGGGGHCEHHHGG@DGD<@DCFHGFHHFGHF/??/??FCGCCC0GHH0=GFG0<<DGCDGGGHGH/;/=CFGB/=CFG/C.;=9BFG0.;;EB/9B//9/BF.BFFF/;FFFFF/;;@;AFEFFFFFADFFFFFFB9FBFBF/BFFF/BFFFFFFFFFFFBFFFFFF/@BBFFFBFF
@M05620:37:000000000-D9766:1:1101:2732:10176 1:N:0:44
AGTGCCAGCTCTCAATCGCACAGGGGACCCAGGGCCTGGCCCCTCCATCCAGAAAACCTATGACCTCACCCGCTACCTGGAGCACCACCTCCGCAGCTTGGCTGGGACCTATGAGTCTCCAGCGTAGGCCTCTGGGAGTTGGGGAGGAGTGAGGAGTTGGGGAAAGACAGTCCTAACCGTGGAGGGTTCTGGTAAATGATGGGGTGAGGAGGGGCTCTTTGGCTCCCACCAGTCCCCCTGTCTGGTCTATC
+
>A>>>FFFBFFFG4FGBFF2A2BEFEBAEBAFABEBFFHHHHGHGGGHHEFHHHHBFEHHHFHHHDFGHHHEF/>EGHHHBBGHHH11?FG?>E/E>FFGFHHGGGHHGHHHH3GH3FGH3FHGEEGG@@@FHHHHAFEHHHGGAAC.CCG<DG<CCHHHGGA.;GGHHH:GHHHHHGGGGG.CFGCFAFFF;;0BFF0CFGGFADFFF/;DFF-BEFFFFF;FFEEFFF?F;;BFFFFEB;BFFFFF/:9
@M05620:37:000000000-D9766:1:1101:17389:10188 1:N:0:44
ACCACACCTTCTACAATGAGCTGCGTGTGGCTCCCGAGGAGCACCCCGTGCTGCTGACCGAGGCCCCCCTGAACCCCAAGGCCAACCGCGAGAAGACCCAGGTGAGTGGCCCGCTACCTCTTCTGGTGGCCGCCTCCCTCCTTCCTGGCCTCCCGGAGCTGCGCCCTTTCTCCCTGGTTCTCTCTTCTGCCGTTTTCCGTAGGACTCTCTTCTCTGACCTGAGTCTCCTTTGGAACTCTGCAGGTTCTAGA
+
CCDDDDCCFFFFGGGGGGGGGGHHGGGFHGHHHGGGGGGGGHHHHGGGGGGGHHHHHHHGGGGGGGGGGGGHHHHGGGGHGHHHH/EEGGFGGGHGGHHHHGHH=FGHFGHHGGCGGHHHHHHHHGDGGHHGGGGGHGHHGHHHGGFFGGGGGGGGGCGFGGGGFFFFFFFF0BFFFFFFFFFFFFFFFFFFBDFFFFFFFDFFFBFFFFFFFFFFFFFFF/FFFFFFFFFFFFFFFFFFF0F?BFFFBF<
@M05620:37:000000000-D9766:1:1101:17660:10196 1:N:0:44
ACCACACCTTCTACAATGAGCTGCGTGTGGCTCCCGAGGAGCACCCCGTGCTGCTGACCGAGGCCCCCCTGAACCCCAAGGCCAACCGCGAGAAGATGCCCAGGTGAGTGGCCCGCTACCTCTTCTGGTGGCCGCCTCCCTCCTTCCTGGCCTCCCGGAGCTGCGCCCTTTCTCACTGGTTCTCTCTTCTGCCGTTTTCCGTAGGACTCTCTTCTCTGACCTGAGTCTCCTTTGGAACTCTGCAGGTTCTA
+
BBBAAABBFFFFGGGGGGGFGEGGGEEAEAGHCFGEEGGEGHHHHGGGAEGGHHFHHHGEEGEGGDGGGEFFHFHGGGCHCFHHHGGCGGD@@BCGDFDGHHHGHHHFFHAFHHGGGGGHHHHHHHHHHHGHHGCGGGHGHGGHFGGGGGGGGGGFGG-9BGGGGGFBBFFFFFFFFFF9FFFFFFFFFFFFFBFDFEFFDFFFFFFFFFFFFFFFFFEFFFFFFFFEFFFFBFFFBFFBFFFFFFFFFFB
@M05620:37:000000000-D9766:1:1101:10469:10197 1:N:0:44
ACCACACCTTCTACAATGAGCTGCGTGTGGCTCCCGAGGAGCACCCCGTGCTGCTGACCGAGGCCCCCCTGAACCCCAAGGCCAACCGCGAGAAGATGACCGAGATGGGCCCGCTACCTCCTCTGGTGGCCGCCGCCCTCCTTCCTGCCCTCCCGCAGCTGCTCCCTTCTTCATTGGTGCTCCTCTCTGCCGCTGTCCGCAGGACTCCCCTCTCTGACGTGATTCGCCTTCGGAAGTATGCAGCATCTAGT
+
CCCCCCCDFFFFGGGGGGGGGGHHGGGFHGGHHGGGGGGGGHHHHGGGGGGGHHHHHHHGGGGGGGGGGGGHHHHGGGGHGGHHHGGGGGGGGGHHHHH22//></1??<.--<--=/<G.=GF00=CE..;CG-:C--;DG0;:F00..0;E..-9;9/BF00;./0/000;0000;.0;000/;BF0F0;---;009-9@-99//0..;DF/00::..../0;..;A.0.....000:B0B0.00;000
@M05620:37:000000000-D9766:1:1101:13068:10199 1:N:0:44
ACCACACCTTCTACAATGAGCTGCGTGTGGCTCCCGAGGAGCACCCCGTGCTGCTGACCGAGGCCCCCCTGAACCCCAAGGCCAACCGCGAGAAGATGCCCAGGTGAGTGGCCCGCTACCTCTTCTGGTGGCCGCCTCCCTCCTTCCTGGCCTCCCGGCGCTGCGCCCTTTCTCACTGGTTCTCTCTTCTGCCGTTTTCCGTAGGACTCTCTTCTCTGACCTGAGTCTCCTTTGGAACTCTGCAGGTTCTA
+
BBBBBAABFFFFGGGFGGGFGEFGGE?E4EGHHGGGGEG?EHGGHGGGAFEGHEFGHHHGGGGGGGGGGGGHHHHGGGGHGHHHGGGGGGGGGGHHHFHHHHHGHHHHGFEGH/CDGCGHHHEHHHHBGHGHHGGGGGHGHHGHHGGGGFGGGG.EDG-;BFCFFFFFAFFFFFFFEFFFFFFFEFFFFFFFFFFBFEFFDFFFFFFFFFFFFFEFFFFFFFFFFFFFFFFFFFFFFFFFFFFFFF.FFFB
@M05620:37:000000000-D9766:1:1101:14210:10213 1:N:0:44
GCGGCTGCTTTGGAAGAGCACACGTCTGAACTCCAGTCACGAGATTCCATCTCGTATGCCGTCTTCTGCTTGCAACAAAAAACAACCCCCATCACCCCTATAGGCTGCTCCCCGTACTTCCCTGCTCCTCGACGCCTCCCCGGGCGTCCACGCGCTGCTGCCCCACTGGCCCTTAAGTCCGGCCTTTCCGCTTTCGCACTCTTGTGGCTCCACTTGCCCACTTCTCCGCATTTGTACTTGTCACTGCCCAG
+
>1>AA>>>CFBDGEGGCGGGGGHGHEFFDFFHFG1FDGBGGEEAAADA22DFGHFGCBF1EEE0ABF1FGGH/1D1BFB0?/?//BE/?>>001@>B///>BGF1BBFH<BFEEE<C/BGDHB1FGGGHFE<CGGGHGGGG-<?C@CGC.;AE-CCAGFGGGAE..=0/;.C.;/00CFFC-;@BFF/FBFBBE/AAF@@FFF/FF?-;BE/-FF/BBF/AFFFFFF-A-ABFFFFF/9B99BFF//9;/-
@M05620:37:000000000-D9766:1:1101:6854:10233 1:N:0:44
AGTGCCAGCTCTCAATCGCACAGGGGACCCAGGGCCTGGCCCCTCCATCCAGAAAACCTATGACCTCACCCGCTACCTGGAGCACCAACTCCGCAGCTTGGCTGGGACCTATGTGAGTATCCAGCGTAGGAATCTGGGAGTTGGGGAGGAGTGAGGAGTTGGGGAAAGACAGTCCTAACCGTGGAGGGTTCTGGTAAATGATGGGGTGAGGAGGGGCTCTTTGGCTCCCACCAGTCCCCCTGTCTGGTCTA
+
>>AABFFFCFFFG4FGGAFGEFGHFCGGGGHHGGGGFEGHHHGHGGFHHHHHHBGHHGHHHDGHHHFGHHHGGGCEHHGFHGF?FHCGGHHHGGFGGFGHGHHEEEGHGHHHHHHHHFGHHHGFHG?CFDHHHEHHHHGGCGHGGGGGCGGHHHHHHGHHHHGGGFGHHHHHCFHGHHHHGCEGGGGG::FFGGCFFGGGGFGGGGFFFFFFFFFF-:EFFFFFFFFFFFFDEAFFFFFDFFFFFFFF:0;
@M05620:37:000000000-D9766:1:1101:18915:10243 1:N:0:44
ACCACACCTTCTACAATGAGCTGCGTGTGGCTCCCGAGGAGCACCCCGTGCTGCTGACCGAGGCCCCCCTGAACCCCAAGGCCAACCGCGAGAAGATGCCCAGGTGAGTGGCCCGCTACCTCTTCTGGTGGCCGCCTCCCTCCTTCCTGGCCTCCCGGAGCTGCGCCCTTTCTCACTGGTTCTCTCTTCTGCCGTTTTCCGTAGGACTCTCTTCTCTGACCTGAGTCTCCTTTGGAACTCTGCAGGTTCTA
+
BBBABBBBFFFFGGGGGGGFGDGFGEEAEAHHHGGEEFGCGHHHHGGGEEFGHHHGHHHGCGFGG?EGGGGGHGHGGGGHGHHHHGGGGG/<@DFF>G2FFHHFHHH0<?CCGEGGG@CCDGFDGHHBGHDG.-:AEGHEHFGHHGGGGGGAFGAEDD--?FFFGGFFFFFFFFFFFB99F/FFBFFF/B//BDDDFEFBAFFDDFFFFFFFFFFFBBBFB9FB.BF/BFB/9;BBFFFFFFFFBFFFFFB
@M05620:37:000000000-D9766:1:1101:6216:10260 1:N:0:44
AGTGCCAGCTCTCCATCGCACAGGGGACCCAGCGCCTGGCCCCTCCATCCAGAAAACCTATGACCTCACCCGCTACCTGGCGCACCCACTCCGCAGCTTGGCTGGGACCTATGTGAGTATCCAGCGTAGGAATCTGGGAGTTGGGGAGGAGTGAGGAGTTGGGGAAAGACAGTCCTAACCGTGGAGGGTTCTGGTAAATGATGGGGTGAGGAGGGGCTCTTTGGCTCCCACCAGTCCCCCTGTCTGGTCTA
+
>1>>>@DFAFFFG1GGGGGGEEFFFG0E?ECG0AE/ECGFFGEAEGGHFFAGDBEGGFAFGHBHGHHHHCFEE>EEHFGG0>EGGG//?FGGEGGGGHHHGFHGGGFHGHFGGFHHHGHGHHBDGGGCCCHGFHHFGH0FFHHHCG.@CCACGGGF0ECGCFGCCCGGFFBFCFFGBFFGGA9?AEAA9CFGFF;FBFFFFBFFFFF@FFFFBB@@@9AFFBFFFFFFAB--;FFFFFFA>FFFFFFFFFB
@M05620:37:000000000-D9766:1:1101:13106:10291 1:N:0:44
ACCACACCTTCTACAATGAGCTGCGTGTGGCTCCCGAGGAGCACCCCGTGCTGCTGACCGAGGCCCCCCTGAACCCCAAGGCCAACCGCGAGAAGATGCCCAGGTGAGTGGCCCGCTACCTCTTCTGGTGGCCGCCTCCCTCCTTCCTGGCCTCCCGGCGCTGCGCCCTTTCTCACTGGTTCTCTCTTCTGCCGTTTTCCGTAGGACTCTCTTCTCTGACCTGAGTCTCCTTTGGAACTCTGCAGGTTCTA
+
CCDDDDDDFFFFGGGGGGGGGGHHGGGFHGHHHGGGGGGGGHHHHGGGGGGGHHHHHHHGGGGGGGGGE/CGFHHGEGEHAG/G/F/<<B/<DGC22>DF==//=?1CD1//?/-AD-@GFG0000000/<.<<--.C.:/CFH0CF0B/:FGAE?.--9-<-.-<B--/<::<0<::/0<::B0<BFB:00<@<A/.:F.0..90BF/<F0BB:BF00BFFB:B<B:F00B00/00<FFFFBBF.<0B00
@M05620:37:000000000-D9766:1:1101:12356:10317 1:N:0:44
ACCACACCTTCTACAATGAGCTGCGTGTGGCTCCCGAGGAGCACCCCGTGCTGCTGACCGAGGCCCCCCTGAACCCCAAGGCCAACCGCGAGAAGATGCCCAGGTGAGTGGCCCGCTACCTCTTCTGGTGGCCGCCTCCCTCCTTCCTGGCCTCCCGGCGCTGCGCCCTTTCTCACTGGTTCTCTCTTCTGCCGTTTTCCGTAGGACTCTCTTCTCTGACCTGAGTCTCCTTTGGAACTCTGCAGGTTCTA
+
AAAAAAAAFFFFGGGGFGG1D1AAEAAEG?GH1FFEGGGCGHHHHGGGEEG/GEGGHHHGGGGGFA>FGGGCH>>EGGAF//GEFFA<BCB</B<GDB11FGGC11FFGHEGF<@CG-@C1DDDDGHHDCAGG-A@AA.EHHGFFF9FFFFABACEBG--A;?B;-A@-/FF/FFFFF-/BFFFB9BFFFFFF@ABFFBFB/9-9B/FFFFFFFBFFB/FB9-9BFFFFFFF/9B//BF/BFBFFAA:FFF
@M05620:37:000000000-D9766:1:1101:21679:10324 1:N:0:44
GAGGCTGCTTTGGAAGAACCTGACAAGCCAGGGACAAAAGATCGGAAGAGCACACGTCTGAACTCCAGTCACGAGATTCCATCTCGTATGCCGTCTTCTGCTTGAAAAAAAAAAACTTCTCCATCGTCTTCCTCTGTTCTTTGTTTCTGCTTTCGGCGTTGTGGCCCTCCCTTCCTCCCCTTTTCGTTTTCTGTTCACTTCTTGGGTTCTTCGTGGCTCTTTGGCTCCCCCCCGTCCCCCTGTCTGTTCTA
+
AAAAAAC>BFDFBGGGGG1FABABBEBGGHGHG0FGCFGBFGHHGEG/AFG1BGHE0GHFBBGDHBFGDGHG?//B?G@FHHHBFF>FC0BGG/>G>BGHB@GG>FH1FEE/<///112@FG11@/?F//?1?FG1?1?1<>110<<11>111<.-<-<CC...:C..;AF:CGGFF/EC/900;-9;C9;C;;F990;90B900.;-9//9----9-BFFB//9BFEF?B@@@BFFFFF@-;;F/9BFF/
@M05620:37:000000000-D9766:1:1101:8768:10325 1:N:0:44
AGTGCCAGCTCTCAATCGCACAGGGGACCCAGGGCCTGGCCCCTCCATCCAGAAAACCTATGACCTCACCCGCTACCTGGAGCACCAACTCCGCAGCTTGGCTGGGACCTATGTGAGTATCCAGCGTAGGAATCTGGGAGTTGGGGAGGAGTGAGGAGTTGGGGAAAGACAGTCCTAACCGTGGAGGGTTCTGGTAAATGATGGGGTGAGGAGGGGCTCTTTGGCTCCCACCAGTCCCCCTGTCTGGTCTA
+
ABBABFFFBFFFGGGGGGGCG2GGGGGGGEEFFGGGGGHHHHGGGGHHDGFHGHHGHGHFHHHHHHHGHHHGGEGGG@GHHHHHHGFEGHHHGGGGGHGHEHHGGGHHGHHHHHFFDFGHHHHHHGEA<EHGHHHGHEHEGHHFGGFCGGFHHHBGHDCCHHCGEFHHFHHGHHHHHHHH@FGGGFDGEGGGFGFFBFFGGGGGGGDBFF?/DAB?BBFFFFFFFFFFFFFFFFFFFFEDBFFFFFFFFF;
@M05620:37:000000000-D9766:1:1101:24388:10349 1:N:0:44
AGTGCCAGCTCTCAATCGCACAGGGGACCCAGGGCCTGGCCCCTCCATCCAGAAAACCTATGACCTCACCCGCTACCTGGAGCACCAACTCCGCAGCTTGGCTGGGACCTATGAGTATCCCGCGTCGGAATCTGGGCGTTGGGGCGGAGTGAGGCGTTGGGGCGAGACAGTCCTAACCGTGGCGGGTTCTGGGAAATGATGGGGGGAGGAGGGGCTCTCTGGCGCCCACCAGTCCCCCCGTCTGGTCTATC
+
AA1>AFFFAFFFGGGFAFGAE?H0FEAEGEHH0EE/AFHHFHECEGHHGGHHHFFGHGFHFGFHHDGHHHHGE/EFHGFHF>GGHHGFFFHFAFCGEFB</G1FGGFHGCGF<FDFFFG21?/BB/>///?FG11>>A<>-.CG<CA?A;;09..;.--.9@--;-9-:-9/;///;:-;E--9-@;--;//--/-9/9///AB-@-9@FFB@?@;AB/9/:B-A-=BEAA-:/9;EB--AAF-9//;B//
@M05620:37:000000000-D9766:1:1101:13829:10351 1:N:0:44
ACCACACCTTCTACAATGAGCTGCGTGTGGCTCCCGAGGAGCACCCCGTGCTGCTGACCGAGGCCCCCCTGAACCCCAAGGCCAACCGCGAGAAGATGCCCAGGTGAGTGGCCCGCTACCTCTTCTGGTGGCCGCCTCCCTCCTTCCTGGCCTCCCGGAGCTGCGCCCTTTCTCACTGGTTCTCTCTTCTGCCGTTTTCCGTAGGACTCTCTTCTCTGACCTGAGTCTCCTTTGGAACTCTGCAGGTTCTA
+
AAA>A?3ABFFFGGGCFFFBGBGBEAAA42GHCFGE2EE2AGGEHGCG11E1GD3EGHBE>FEGF1>EEE?1@?CEGEDGCAGF/FGCG?C///FF1?FG0GCFGHHFDBCFFG@DCGGFHHHDGHFHHHGHFCCCGDGCGGD/GFFFFEF?FFEFGG?B??BFGGFB?9BFFFFFFEB9FF/9BBFFFFB/9@DABABFFFFFFFFFBFEFFFFBBFFFFFFF.BFBFBFFFFEB/9/BFFFFFFA9FFF
@M05620:37:000000000-D9766:1:1101:5277:10378 1:N:0:44
AGTGCCAGCTCTCAATCGCACAGGGGACCCAGGGCCTGGCCCCTCCATCCAGAAAACCTATGACCTCACCCGCTACCTGGAGCACCAACTCCGCAGCTTGGCTGGGACCTATGTGAGTATCCAGCGTAGGAATCTGGGAGTTGGGGAGGAGTGAGGAGTTGGGGAAAGACAGTCCTAACCGTGGAGGGTTCTGGTAAATGATGGGGTGAGGAGGGGCTCTTTGGCTCCCACCAGTCCCCCTGTCTGGTCTA
+
>>>>ABBBACFFCGGG11FFAEAFEEGE?0EFEE0/F/F0CH/FEGCGFFFFBBCFBABFFHEHFHEHHHHCE@/EFGHFF>GC0>HEGBHGEE?E>GF0AGGFGEHHGFFHHHHHHGGGFHHGHG<?CGFHFFHDHF?FCGHG?C.@C<CG.0<C<ACHHF@CFGGFFHC::GGCGHFAAAE@.9A?;;9FBFCFFBFFFFFF?99@EFFFFB@?-;EFFFFFFFFFFFFFFFFFFFFF;EFFFFF/;F/
@M05620:37:000000000-D9766:1:1101:24852:10382 1:N:0:44
GAGGCTGCTTTGGAAGAAACTCATAGATTACTGCAACAGTTCCCCCTGGACCTGGAAAAGTTTCTTGCCTGGCTTACAGAAGCTGAAACAACTGCCAATGGGCGCTAGCCCCAATAACTGGTCCGGAGAACACTTCAAGCGATCAAAACATCCCAGAAAAGAACCCTAACTAAGTGGTTCACTCTTCCGCCATTACCCGTAGGAATCTAATCGAAGAATTGACACCACTTTGGCTTTTTACATGCAATCGA
+
ABAABBFBFFFFFFGCFFAGGFG5FHCGHFGHGHGFHFGDGGDGHGFGHBFGHEGFGFHF3FHHF5BFFHHEEEFFGHFFC3BGHEFFGHGHFFFHBFF3B11>///13B3//?23B344B3B3//<</FB2223BB?B2///??2220?@<0/11/??<0?<0.<00001>>1><11<=0=D00<00...-.0000=:E-.:;;GFF00;0.;:.:;0;90009.;.9BBB///.99/.;//9//;;/99
@M05620:37:000000000-D9766:1:1101:17684:10388 1:N:0:44
ACCACACCTTCTACAATGAGCTGCGTGTGGCTCCCGAGGAGCACCCCGTGCTGCTGACCGAGGCCCCCCTGAACCCCAAGGCCAACCGCGAGAAGACCCAGGTGAGTGGCCCGCTACCTCTTCTGGTGGCCGCCTCCCTCCTTCCTGGCCTCCCGGAGCTGCGCCCTTTCTCACTGGTTCTCTCTTCTGCCGTTTTCCGTAGGACTCTCTTCTCTGACCTGAGTCTCCTTTGGAACTCTGCAGGTTCTAGA
+
CCDEEDEDFFFFGGGGGGGGGGHHGGGGHGHHHGGGGGGGGHHHHGGGGGGGHHHHHHHGGGGGGGGGGGGHHHHGGGGHGHHHHGGGGGGGGGHHHHHHHGFHGHHHGGHHGGGGGHHHHGHHHGGHGHHGGGGGHGHHGHHHGGGGGGGGGGGGGGGGGGGGFFFFFFFF1BFFFFFFFFHFFFFHFFFFDFFFFFFFFFFFFFFFFFFHHFFFEFFFFBFFFFFFFFFFFFFFFFFFFBFFFFFFBFB
@M05620:37:000000000-D9766:1:1101:5287:10397 1:N:0:44
[truncated: 2,245,078 more chars]
