# Supplementary material for: Fast but not furious: a streamlined selection method for genome-edited cells
Source: Life Sci Alliance. 2021 Apr 26;4(6):e202101051. doi: 10.26508/lsa.202101051 (PMC8127327; doi:10.26508/lsa.202101051)
Supplement: Supplementary file 1 [file LSA-2021-01051_Supplemental_Data_1.zip › SANGER and Deep Sequencing/ACTB/45_S45_L001_R1_001.fastq]

@M05620:37:000000000-D9766:1:1101:12792:2027 1:N:0:45
AGTGCCAGCTCTCAATCGCACAGGGGACCCAGGGCCTGGCCCCTCCATCCAGAAAACCTATGACCTCACCCGCTACCTGGAGCACCCACTCCGCAGCTTGGCTGGGACCTATGTGAGTATCCAGCGTAGGAATCTGGGAGTTGGGGAGGAGTGAGGAGTTGGGGAAAGACAGTCCTAACCGTGGAGGGTTCTGGTAAATGATGGGGTGAGGAGGGGCTCTTTGGCTCCCACCAGTCCCCCTGTCTGGTCTA
+
ABAABFFFBFFFG4GGFFGAE?GDGEBEEEHH2EEAFGHHHHGHGGFHHGHHHHHFHGHHHFGHHGGFHHHEG@@EFG3F2BFEGGA??GHFEF?FCHF3EHHGG?CFAHBGFHGGBHEGHFGBFCGB/AFHFGHBBB0<EG1B--.--.<G.0<.<?GHHECF.:.CGGFFHHHHFFFF-EG?..A?DFGGGFFBBFFFFGFFEFFAEFFFFFFFFFFFFFFFFFFFFBFD..BFFFFFFEFFFB9FFF/
@M05620:37:000000000-D9766:1:1101:16121:2560 1:N:0:45
AGTGCCAGCTCTCAATCGCACAGGGGACCCATGGCCTGGCCCCTCCAGCCAGAAAACCTGTGACCTCACCCGCTACCTGGAGCACCAACTCCGCAGCTTGGCCAGGACATAGGTGAGCAACCAGCGCAGGAATCTGGGAGCTGGCGAGCAGTGAGGACTTAGCGAAAGACAGTCCTAACCGTGGAGGCTTCTGGCAAATGATGGAGTGAGGAGGGGCCCTATCGCACCCACCAGTCCCCCTCTCTAGTCTA
+
AAAAADD1>FFFGGGGGG11EGHGGCC00E00B0B01BGF0FE/FGC1BF0E00ABAEF0DB2FGGH1G00EEEEEH1FGEGH/FGH/EE1BAEE/EFB0/F1<?FC/0111<B11B110BB?/FC@@CCEB1D1D100?/>10<>->-<<<<=0<C./00<:---:.:CG/;BFGGGBAAFA9AA?.;CFGGB0/9.C0F/;//;:-/;?B--9-9--;-99;9-9-A-;BE9FB/;-;@-;9//;:;B9
@M05620:37:000000000-D9766:1:1101:16327:2590 1:N:0:45
AGTGCCAGCTCTCAATCGCACAGGGGACCCAGGGCCTGGCCCCTCCATCCAGAAAACCTATGACCTCACCCGCTACCTGGAGCACCAACTCCGCAGCTTGGCTGGGACCTATGTGAGTATACAGAGTAGGAATCTGGGAGATGGGGAGGAGTGAGGAGTTGGGGAAAGACAGTCCTAACAGTGGAGGGTTCTGGTAAATGATGGGGTGAGGAGGGGCTCTTTGGCTCCCACCAGTCCCCCTGTCTGGTCTA
+
AA>AAFFFBFFFG4GFBAEEGEHHEGGGGGHHFGFGGEHGHHGHGGHHHHHHHFHHHGHHHHHHHHHHHHHGGEGGHHHHHHHHGHAGFEHHGGGGGHHHGHHGGGHHGHHHHHHHHH2?2BGH1G1FHEHH11FGHHAF/?FHHGFG-<>0>GH0>C0<GHGGGGH.GHHH00<CGHHFFCCHGG.A:CFGGGCFFGGGGGGGGGDGGGFFG.;BB=FFFFFFFFFFFFFFEF/BFFFFBFFFFFFFFFF
@M05620:37:000000000-D9766:1:1101:16130:2593 1:N:0:45
AGTGCCAGCTCTCAATCGCACAGGGGACCCAGGGCCTGGCCCCTCCATCCAGAAAACCTATGACCTCACCCGCTACCTGGAGCACCAACTCCGCAGCTTGGCTGGGACCTATGTGAGTATCCAGCGTAGGAATCTGGGAGTTGGGGAGGAGTGAGGAGTTGGGGAAAGACAGTCCTAACCGTGGAGGGTTCTGGTAAATGATGGGGTGAGGAGGGGCTCTTTGGCTCCCACCAGTCCCCCTGTCTGGTCTA
+
AB>>AFFFBFFFGEGGGGFAECHCGGEEEEHHGAFACFHHFHGFGGH5GHHHEFHHHGHABFDGHHHHHHFGGEGGHHHH?CGHHHFHGH3GEFC@EFGHGHHAEGFAFH2GDFBFGHH3B3FFFFBAF/FGCGGHHG0FEFHHGG.AD>>>CHHGCAGCDFFGGGACGHFHH0G0CHBCG9:A;;9BEGGGFFCBBFGGGBFFGGAFFFFBADCAACFF/;//BFFAFF.DFFFFFFFFFFFFF/9FFFF
@M05620:37:000000000-D9766:1:1101:20557:2596 1:N:0:45
AGTGCCAGCTCTCAATCGCACAGGGGACCCAGGGCCTGGCCCCTCCATCCAGAAAACCTATGACCTCACCCGCTACCTGGAGCACCAACTCCGCAGCTTGGCTGGGACCTATGTGAGTATCCAGCGTAGGAATCTGGGAGTTGGGGAGGAGTGAGGAGTTGGGGAAAGACAGTCCTAACCGTGGAGGGTTCTGGTAAATGATGGGGTGAGGAGGGGCTCTTTGGCTCCCACCAGTCCCCCTGTCTGGTCTA
+
BBAABFFFBFFFGGGGGGGGGGHHGGE22BGHD2EEFF2A2FEEEEGAGFHHBFHGHAF3AFFFFFF3GGF?F>E/FFGB2BGGGH1FFHHHEA@EEHGHGBFGG?FHDHHHD3?FFHHFDHHEHGGGGGHHHHHHHH0FFGHHGGADGGEGHEGHBFHHHHGGFGGFHHHHHHHHHHHHGGGGDGGGGGGGFGFGGGGGGGGGGGFFFFFFFFFFFFFFFFFFFEFFFFFF?FFFFFFFFFFFFFFFFFB
@M05620:37:000000000-D9766:1:1101:16229:2608 1:N:0:45
AGTGCCAGCTCTCAATCGCACAGGGGACCCAGGGCCTGGCCCCTCCATCCAGAAAACCTATGACCTCACCCGCTACCTGGAGCACCAACTCCGCAGCTTGGCTGGGACCTATGTGAGTATCCAGCGTAGGAATCTGGGAGTTGGGGAGGAGTGAGGAGTTGGGGAAAGACAGTCCTAACCGTGGAGGGTTCTGGTAAATGATGGGGTGAGGAGGGGCTCTTTGGCTCCCACCAGTCCCCCTGTCTGGTCTA
+
ABABBFFFBFFFG4FGFGGCG?H4FF2EGEHGAFEE2FGHHGGHGGHHHAGHFHHAGGHH5EBGGAGHHHHEG/>EHHHHFGHHHHHGGFHF>E?ECGFGGEHGGGHHGHHFGGHHHHHHHHHHHGGGGGHHGHHHHHHGFHHHGGGGGGEGFHHGHGHHHHGGGGHHHHHHHHHGHHHHGGEGGGGGEGGGGGBFGGGGGGGGGGFBFFFFFFBBBBFFFFFFFFFFFFFFFFFFFFFFBFFFFFFFFFF
@M05620:37:000000000-D9766:1:1101:16926:2655 1:N:0:45
AGTGCCAGCTCTCAATCGCCCCGGGGACCCAGGGCCTGGCCCCTCCATCCAGAAAACCTATTACCTCACCCGCTACCTGGAGCACCAACTCCGCCGCTTGGCTGGGACCTATGTGAGTATCCAGCGTAGGAATCTGGGAGTTGGGGAGGAGTGAGGAGTTGGGGAAAGACAGTCCTAACCGGGGAGGGTTCTGGTAAATGATGGGGTGAGGAGGGGCTCTTTGGCTCCCACCAGTCCCCCTGTCTGGCCTA
+
>>>>>11@1F1@113BFAF1A0AAE0EA/BBFFBBBAAGA0BEFGGEF1BB@1>1BB/01B12DBB1BBFH>>E>>BDBBBFB/B>0??0BB<//<><?FA<G??BCGCFFHHHHHG?FF11?GFC?CC?GHFDGHHG0F</=CCC.A<CECG:GAFA/;0CCAAAFGF/FF0009FGFF@-;;@@@<;-9BFF:BBFB/B;FFFFF@EFFBBA??@-9FFBFE/B/;----9-99//--;-9BBBB/-/F
@M05620:37:000000000-D9766:1:1101:16910:2663 1:N:0:45
AGTGCCAGCTCTCAATCGCACAGGGGACCCAGGGCCTGGCCCCTCCATCCAGAAAACCTATGACCTCACCCGCTACCTGGAGCACCAACTCCGCAGCTTGGCTGGGACCTATGTGAGTATCCAGCGTAGGAATCTGGGAGTTGGGGAGGAGTGAGGAGTTGGGGAAAGACAGTCCTAACCGTGGAGGGTTCTGGTAAATGATGGGGTGAGGAGGGGCTCTTTGGCTCCCACCAGTCCCCCTGTCTGGTCTA
+
AAAAAFFFAFFFGGGGGGGGGGGCGGGEEEHHGGGG2FGHCGGHGGHFHGHHBG3GHGHBGHEHHHHHHHHGGEGGHHGGHGHHHHHHGHGHGGGGGHHHGHHGCGHHGHHHHHGHHGHHHHHHHGEGGGHHHHHHHGHGGHGHGGGGGGGHHHHHHG/<DHFGGGHHHHHHGHFHHHHHGEECGGGGEFGGGGFGGGGGGGGFGDFFFFFFDFFFFFFFFFF/BFFFFFFFFFFFFFFFFEFFFFFFFFB
@M05620:37:000000000-D9766:1:1101:21435:2692 1:N:0:45
AGTGCCAGCTCTCAATCGCACAGGGGACCCAGGGCCTGGCCCCTCCATCCAGAAAACCTATGACCTCACCCGCTACCTGGAGCACCAACTCCGCAGCTTGGCTGGGACCTATGTGAGTATCCAGCGTAGGAATCTGGGAGTTGGGGAGGAGTGAGGAGTTGGGGAAAGACAGTCCTAACCGTGGAGGGTTCTGGTAAATGATGGGGTGAGGAGGGGCTCTTTGGCTCCCACCAGTCCCCCTGTCTGGTCTA
+
AABBBFFFBFFFGGGGGGGGGEHFGGGGGGHHGGGGGGHHHHGHGGHHHHHHHHHHHGHHHHHHHHHFHHHGGEFGHHHHFGHEHHFHGHHHGGGGGHHHGHHGGGHHGHHHHHGHHHHHHHHHHGGGGGHHHHHHHHFGGHHHGGFGGCEHGHHGHGHHHHGGGGHHHHHHHHHHHHHHGGEGDGGGCFGGGGGGGGGGGGGGGGFFFFFFFFFFFFFFFFFFFFFFFFFFFFFFFFFFFFFFFFFFFFB
@M05620:37:000000000-D9766:1:1101:19224:2705 1:N:0:45
AGTGCCAGCTCTCAATCGCACAGGGGACCCAGGGCCTGGCCCCTCCATCCAGAAAACCTATGACCTCACCCGCTACCTGGAGCACAAACTCCGCAGCTTGGCTGGGACCTATGTGAGTATCCAGCGAAGGAATCTGGAAGTTGGGGAGAAGGAAGAAATTGGGGAAAGACAGTCCTAACAGTGGAGGGTTCTGGTAAATGATGGGGTGAGGAGGGGCACTTTGGCACCCACCAGTCCCCCTGTCTGGTCTA
+
3A3AAFFFAFFFEGFGGGGGGGHHGEEE2EGFGGDEAAGF2BEHGGHH5GHH3E3GH?FCGE5FHGFHHHHGGGG/GHGFHHHH12FGH3GHD/?/>3BG/3BF//?FA2BF2B3BD?FBG3?22>/<</FGCGGDH110<111<-.-.0>0./<.</00<<.-<AACB/CG00:0:;C/:;0/0;C?9;C0;F;FFFF0BBFF.C9-AAF/ADF;F-.9/B//9/;.;99AA./;B/EDFEFFFFF9BB9
@M05620:37:000000000-D9766:1:1101:11165:2887 1:N:0:45
GAGGCTGCTTTGGAAGAAACTCATAGATTACTGCAACAGTTCCCCCTGGACCTGGAAAAGTTTCTTGCCTGGCTTACAGAAGCTGAAACAACTTCCAATGGTAGGATGATAAACGTAAGAACAGGATAATAGACGAAAAGACGGGAGGAAACAAGCTGATGAAACAAAGGCACTTAAGTCGGGCATGTCCGCTGTAGCCATTTTGCGGAGCCAAATGACTCCATCTCTGAATTTACACGTGACACAGACAA
+
A3AA>AFA@DDFGFFFFGBEGFGHFGGGFHF5FF4ECFGHHGFAGGEF2FABBFABA32BFFGHHHGBBBFFGHHEG5FFFHGGGGGFHF1B3B533BBG344313B334B433?111B4@2BF?0333?F43FE<<//3?2??////<@222?@/211111111??000/000>>GD1=>>--</.<00<-.-:<:00000:000;9D--.///000000//;;0C0B00000000;..9..;/..9.;;
@M05620:37:000000000-D9766:1:1101:11956:2918 1:N:0:45
AGTGCCAGCTCTCAATCGCACAGGGGACCCAGGGCCTGGCCCCTCCATCCAGAAAACCTATGACCTCACCCGCTACCTGGAGCACCAACTCCGCAGCTTGGCTGGGACCTATGTGAGTATCCAGCGTAGGAATCTGGGAGTTGGGGAGGAGTGAGGAGTTGGGGAAAGACAGTCCTAACCGTGGAGGGTTCTGGTAAATGATGGGGTGAGGAGGGGCTCTTTGGCTCCCACCAGTCCCCCTGTCTGGTCTA
+
BBAABFFFAFFFGGGGGGGGGGHHGGGGGGHHGGGGGGHHHHGHGGHHHHHHGHHHHGHFHHGHHHHHHHHGGGGGHHHHGHHHGHHHGHHHGGGGGHGHGHHGGGGHGHFHHHHHHHHHHHHHHGGGGGHHHHHHGHHGGHHHGGFCGEEGHFFHGGHHHHGGGGHHFHHHHHHHHHHHGGGG:EEGDGGGGGCGGGGGGGGGGGFFFFFFFFFFFFFFFFFFFFFFFFFFFFFFFFFFFFFFFFFFFFF
@M05620:37:000000000-D9766:1:1101:16422:3021 1:N:0:45
AGTGCCAGCTCTCAATCGCACAGGGGACCCAGGGCCTGGCCCGTCCATCCAGAAAACCTATGACCTCACCCGCTACCTGGAGCACCAACTCCGCAGCTTGGCTGGGACCTATGTGAGTATCCAGCGTAGGAATCTGGGAGTTGGGGAGGAGTGAGGAGTTGGGGAAAGACAGTCCTAACCGTGGAGGGTTCTGGTAAATGATGGGGTGAGGAGGGGCTCTTTGGCTCCCACCAGTCCCCCTGTCTGGTCTA
+
AAAABFFFBFFFGGGGGGGFECHGGEE2BEHH2AEBFGHHHH0AAAEHFFHHGGHHHGHH5FEGHGGFHHHGG>>E?GFHEGHHFHC?EHHGAE?FEFGHGGHGGGHHGHHHHHHGHHHHHHHHHGGGGGHHHHHHHHAFGHHHGGEFGGDHHBGHHGHHHHGGGGHHFHHHHHHHHGGGGGGGGGGGFGGGGGCFGGGGGGGGFFFFFFFFFFFFFFFFFFFFFFFFFFFFFFFFFFFFFFFFFFFFFFF
@M05620:37:000000000-D9766:1:1101:10916:3063 1:N:0:45
AGTGCCAGCTCTCAATCGCACAGGGGACCCAGGGCCTGGCCCCTCCATCCAGAAAACCTATGACCTCACCCGCTACCTGGAGCACCAACTCCGCAGCTTGGCTGCGACCTATGTGAGTATCCAGCGTAGGAATCTGGGAGTTGGGGAGGAGTGAGGAGTTGGGGAAAGACAGTCCTAACCGTGGAGGGTTCTGGTAAATGATGGGGTGAGGAGGGGCTCTTTCGCTCCCACCAGTCCCCCTGTCTGGTCTA
+
AABBBFFFBFFFGGGFGFGCFCBAAEGEEFHHGGGGGFHH2GFHGGHHHFGHEHHHHGHHHF5GHHGHHHHGGGGGHHHHGFG?GHHAFHHHGGEGGHHHGHHF//>CGGHHGHHHHGFH2GHHHGEGGDGHHHHHHHGGGHHH-ACGCFG/CHHHG?GGHHGGGGHFHHHHHGGGGGGGGFEGGGGG;CFFGG;FFGFGFBFFFFFFFFFFFFFF-;AFFF/;ADFFFFFFFABFFF.AFEFFF//9BB:
@M05620:37:000000000-D9766:1:1101:22267:3065 1:N:0:45
AGTGCCAGCTCTCAATCGCACAGGGGACCCAGGGCCTGGCCCCTCCATCCAGAAAACCTATGACCTCACCCGCTACCTGGAGCACCAACTCCGCAGCTTGGCTGGGACCTATGTGAGTATCCAGCGTAGGAATCTGGGAGTTGGGGAGGAGTGAGGAGTTGGGGAAAGACAGTCCTAACCGTGGAGGGTTCTGGTAAATGATGGGGTGAGGAGGGGCTCTTTGGCTCCCACCAGTCCCCCTGTCTGTTCTA
+
AAAAAFFFBFFFGGGGGGGCF?GCFGAFAEACF?FE2BG22FEFGGFGFC333F3A3EHFFH5FHHH3GGE@EEEGHGGG2FHH1FF1E3B@E///E3BB/33//<0B<2??23B3BG?FGD?B2/<?DGGG2FG1?FC/?<11<A.ACD.GGHDCCCCC<G@CG?G.:::CCGHHB;:.9E?-9.9-A.CFGFGB09;FBFGGGGFA...99.;--9EBF/9;9B9EFF.A.AF9FFE.-.;/9//;999
@M05620:37:000000000-D9766:1:1101:14332:3161 1:N:0:45
AGTGCCAGCTCTCAATCGCACAGGGGACCCAGGGCCTGGCCCCTCCATCCAGAAAACCTATGACCTCACCCGCTACCTGGAGCACCAACTCCGCAGCTTGGCTGGGACCTATGTGAGTATCCAGTGTAGGAATCTGGGCGTTGGGGCGGAGTGAGGAGTTGGGGAAAGACAGTCCTAACCGTGGAGGGTTCTGGTAAATGATGGGGTGAGGAGGGGCTCTTTGGCTCCCACCAGTCCCCCTGTCTGGTCTA
+
>A>>AFF@1FFFG1BBBF11EEFEE0BAEEFGAAF//FHFFHGCGGHFFGHGBGHFHGHFFGFHHDFGHFHEG>>EHHFC0FGHHH0>EB1@>E/>/BBBEHFGGGGF/0<GHHFHDHFFHBDFF<@@GHHEG1GHHH/<ACCHGG.<?-:;C0:C:A/9FB-?9C../BF/CFBFFFFF@9CAAEF@-FFFFF//BFFFFFFFEB-@?FFEFF@@@?FFFFFFFFFFE-FFFFFEFFFF@FFFFFFFFFF
@M05620:37:000000000-D9766:1:1101:14219:3170 1:N:0:45
AGTGCCAGCTCTCAATCGCACAGGGGACCCAGGGCCTGGCCCCTCCATCCAGAAAACCTATGACCTCACCCGCTACCTGGAGCACCAACTCCGCCGCTTGGCTGGGACCTATGTGAGTATCCAGCGTAGGAATCTGGGAGATGGGGAGGAGTGAGGAGTTGGGGAAAGACAGTCCTAACCGTGGAGGGTTCTGGTAAATGATGGGGTGAGGAGGGGCTCTTTGGCTCCCACCAGTCCCCCTGTCTGGTCTA
+
>>AAAFFCAFFFG4BFGAFEA2BGFEGEGGCGFEFF2BGHFHGDGGHHHGAGBGFGGGHHHB5GGFBFGHHFGGCEHHGFHHG?BF?GEFFGEC/>E>EGCGHG/AGGGCFHH2GHHF2@22>F0B/?AAFHHGFHGFCF/0<1..<A>DG/.=GGFACCGHGGEGHGHHHH0:0GHGGG@;CBGGDB9;FFFGBBFFGGFBBBE?F?FFFFDFB<?9AFFFFFF/F?EFFDFE/B99.A9.F/F9/9/B/
@M05620:37:000000000-D9766:1:1101:18859:3234 1:N:0:45
AGTGCCAGCTCTCAATCGCACAGGGGACCCAGGGCCTGGCCCCTCCATCCAGAAAACCTATGACCTCACCCGCTACCTGGAGCACCAACTCCGCAGCTTGGCTGGGACCTATGTGAGTATCCAGCGTAGGAATCTGGGAGTTGGGGAGGAGTGAGGAGTTGGGGAAAGACAGTCCTAACCGTGGAGGGTTCTGGTAAATGATGGGGTGAGGAGGGGCTCTTTGGCTCCCACCAGTCCCCCTGTCTGGTCTA
+
>AAAADF1>FCFBAABGEFGEA0FFEEE0B0AFA0F/AAF0BE/EFHHBF1F1FEGHFHCGD2FFGGHHHHEGGEGHHGGHGG/BFHHGFGFCE/>>0FC/0<?E/<0EHGHHH2GDB>DGHHBHCCCCCFHHGGHEFGG/<F1/CFC@CGHFHHHG.<<0C@CGGGHHHHHH0CGHHHF?CCAFGG@9CGGFB;;BFGFF0FFGGF@FFFFFF???-99F//9;/;AEFFBFFBBBFFF@EFF/:FBBBB
@M05620:37:000000000-D9766:1:1101:16200:3353 1:N:0:45
AGTGCCAGCTCTCAATCGCACAGGGGACCCAGGGCCTGGCCCCTCCATCCAGAAAACCTATGACCTCACCCGCTACCTGGAGCACCAACTCCGCAGCTTGGCTGGGACCTATGTGAGTATCCAGCGTAGGAATCTGGGAGTTGGGGAGGAGTGAGGAGTTGGGGAAAGACAGTCCTAACCGTGGAGGGTTCTGGTAAATGATGGGGTGAGGAGGGGCTCTTTGGCTCCCACCAGTCCCCCTGTCTGGTCTA
+
AAAAAFFFACFFGGFGGGGGGGHGFGGGGGHHGGGG2FEGE2AAEGFHGHEGBEGEGGHHHHFGHHEHHHFEEGEEHHHFFGGFH?GEFFHHGGGGEGHHGHGGGFFHGGHHHHHHHHHHHHHHHGDDGGHHHHEGHHHGDHFHGCGGGGGGHHHHHG/CGGGGGGHHHHHHHHHHHHGH@AEGGEGGCFFGGF;FFGGGGGGGGGABEFFFFFBBB?EFFFFFFFFFFFFFFFFFFFFFBFFFFFFFFFE
@M05620:37:000000000-D9766:1:1101:9523:3419 1:N:0:45
AGTGCCAGCTCTCAATCGCACAGGGGACCCAGGGCCTGGCCCCTCCATCCAGAAAACCTATGACCTCACCCGCTACCTGGAGCACCAACTCCGCAGCTTGGCTGGGACCTATGTGAGTATCCAGCGTAGGAATCTGGGAGTTGGGGAGGAGTGAGGAGTTGGGGAAAGACAGTCCTAACCGTGGAGGGTTCTGGTAAATGATGGGGTGAGGAGGGGCTCTTTGGCTCCCACCAGTCCCCCTGTCTGGTCTA
+
A>AABFFC3FFFGGGGGFFEGGHGFFGGGGHHGGGGGGGEFHGAFGFHHHHHGFFHCEEGHHHHHHHHHGFFGGGGHFHHHHHGGHHHGHHHGFEEGHHHA3?FGDGHAGHDBGFHHFFGHHFHHGCG@D2GG2<<D<???FGHGGEFGG<>CFDGFEHFHHG-EGEHEHHEHHCFFFHHGD99.ADG;AFGGG;BFFBFGGGGGGFFEF9FDF-@B=EB/FBFBFFAFF...FFBFFFFFFFFFFFFFFB
@M05620:37:000000000-D9766:1:1101:21340:3437 1:N:0:45
AGTGCCAGCTCTCAATCGCACAGGGGACCCAGGGCCTGGCCCCTCCATCCAGAAAACCTATGACCTCACCCGCTACCTGGAGCACCAACTCCGCAGCTTGGCTGGGACCTATGTGAGTATCCAGCGTAGGAATCTGGGAGTTGGGGAGGAGTGAGGAGTTGAGGAAAGACAGTCCTAACAGTGGAGGGTTCTGGTAAATGATGGGGTGAGGAGGGGATCTTTGGCTCCCACCAGTCCCCCTGTCTGGACTA
+
ABAABFFFBFFFGGGFDEFGGCFG2AEEGGCHGGGGG2FEGHGHGGHHFEGGHHGHHG3FGHHHHHHHHHHGGGGGHHHFFHHHHHGHGGHHGGGGGHHHGHGG//FGGHHBFH2FGHHH2FGGHGGFGGHGHGGHH0??/?GFGGGG->.>.00<<EHF00<=<CCGHHHGHHHHEFH/00;;CEGGFGGFFGCFGGGGGGGBFGFGGGFFF.;>.AEFFFFFFFFFFFFFEFFFFEFFBFFFFFF/;B:
@M05620:37:000000000-D9766:1:1101:9109:3584 1:N:0:45
AGTGCCAGCTCTCAATCGCACAGGGGACCCAGGGCCTGGCCCCTCCATCCAGAAAACCTATGACCTCACCCGCTACCTGGAGCACCAACTCCGCAGCTTGGCTGGGACCTATGTGAGTATCCAGCGTAGGAATCTGGGAGTTGGGGAGGAGTGAGGAGGTGGGGAAAGACAGTCCTAACCGTGGAGGGTTCTGGGAAATGATGGGGTGAGGAGGGGCTCTTTGGCTCCCACCAGTCCCCCTGTCTGGTCTA
+
>>>>AFFFBFFFGFGFFFF2E2A4B2EEFEFHBBEBFGGHHHGFGGHHGHHHHGFFAEEHHHHHHHHFHGFGG>EEHHHGBBG?FG11?BG3>ECEGFGHGHH/EEG0/B?1FHHHFGGHHHFGGGC<C?1GBGHHGHFC?FGGCCACGECGFGB.0..<.<A-.;GAGHHGHHHGGBFF@DA@EEGG;F?GGG/A9.FB999B.DF=?FFFFFBBBB?FFEBBBB/9EFFFEFFFFFFA>AF//9//;B/
@M05620:37:000000000-D9766:1:1101:11051:3591 1:N:0:45
AGTGCCAGCTCTCAATCGCACAGGGGACCCAGGGCCTGGCCCCTCCATCCAGAAAACCTATGACCTCACCCGCTACCTGGAGCACCAACTCCGCAGCTTGGCTGGGACCTATGTGAGTATCCAGCGTAGGAATCTGGGAGTTGGGGAGGAGTGAGGAGTTGGGGAAAGACAGTCCTAACCGTGGAGGGTTCTGGTAAATGATGGGGTGAGGAGGGGCTCTTTGGCTCCCACCAGTCCCCCTGTCTGGTCTA
+
ABBBCFFFCFFFGGGGGGGCGCGCFGGGGGHHFFGGGGGHHHGHGGHHHHHHHHHHHGHHHGHHHHHHHHHGGEEFHHHHFGHHHHGHGHHGEGCGGEGHGHHGGGHHGHHHHHHHHHHHHHHHHGGGGGHHHHHHHHHGGHHHGGFGGGGGHHHHHGHHHHGGGGHHHHHHHHHHHHHHGGEGGGGGEFGGGGCFGGGGGGGGGGFFFFFFFFFFFFFFFFFFFFFFFFFFFFFFFFFFFFFFFFFFFFB
@M05620:37:000000000-D9766:1:1101:9103:3603 1:N:0:45
AGTGCCAGCTCTCCATCGCACAGGGGACCCAGGGCCTGGCCCCTCCATCCAGAAAACCTATGACCTCACCCGCTACCTGGAGCACCCACTCCGCAGCTTGGCTGGGACCTATGTGAGTATCCAGCGTCGGAATCTGGGAGTTGGGGGGGAGTGAGGAGTTGGGGAAAGACAGTCCTAACCGTGGAGGGTTCTGGTAAATGATGGGGTGAGGAGGGGCTCTTTGGCTCCCACCAGTCCCCCTGTCTGGTCTA
+
AA>>AFFFAFFFGBGGGFGAECHFG2BEDEGGFAE2EFHHCHGDFGCFFCAF33F2FEHFFFFHHFGFHFHEE>/EGHEF2BGHHH1?EGHFEGCFEGBFGHFEGG0?CF2F2FG3FBB3BG3FGCG/><//?<FFGF0>>GB1@?-;@@@FF/FF/AFFFB;DF..;/FBBFFFF99FFFDFF.;.@9AFFFF;B99FF/BBBEDFFFF?/ADFFFFFFFFFFEFFFF.AA9.:B9BFFFFBBFFFB//B
@M05620:37:000000000-D9766:1:1101:18399:3754 1:N:0:45
GAGCCTGCTCTGGATGAAACTGATAACCTAGGGCAACACTTCTCCATCGAGCAGGCCAATGATCTCGCCCGCTATATGGAGCATGAACTACGCAGCAAGGCTGGAACCTATGTGCGTATCCAGCGAAGGAATCTGAGAGTTGGGGAGGCGAGCGGAGTTGGGGAAAGACAGTCCTAACCGTGGAGGGTTATGGTAAATGATGGGGTGAGTAGGAGCTATTTGACTACCACCAGTCCCCCCGACTGGTATAT
+
A1>1A>CFFDF11BB11BBGAAB3D3BA1B10BFF00A0A1BAFHHH1/BAE/0/BB/A1B12DGF0BEAEE>E/D22FGFGCB@GGE1FB////>00B?/FH/0BGFG1B12>2???EHHGDHC/<>?<F1GF22@@F12@<<//<A/A->-@-<A:/;/A-:::GHGBFB0;0;0/;A..-...9=C.9;/0;/9BFFFFF?9-9-9/;;//:9-;F/;B//9//-999A-BF/9-A---;;--//;B/
@M05620:37:000000000-D9766:1:1101:14552:3779 1:N:0:45
GAGGCTGCTTTGGAAGAAACTCATAGACTACGGCAACAGTTCCCCCTGGACCTGGAAAAGTATCTTGCCCAGCTTACTGAAGCTGAAACAACTTCCTATGCTTAAGAAAATACCCGTAGAAGACGCCGACTCAGGAAAATAGAGGATGAAAAAGAGGCAAGGAACCAAGGGACCTAACCGTCAGCATTTCTGCGTAATCACTCGACGAGATCTCACTATTTGAATTCCACAATTACCAGTTAGAGACAACA
+
AAAAA?FAFFBFFGGGCGGGD1BFGF113B00BEEEHCF12DF1A//B/0BF00001B0B122D222BB11/01BFF12@B1FC1@BF@0/F11211BBBB@@21BBFBE1111B/?/EFB110//>/>///B1010@01<<11<@<@1111?//<<//0..<<0<0>0>..<</0</<-<...000<0:0;0-..:.0;:00..9---..90090;9;00000;0/////-/9//////////;/-9-9;
@M05620:37:000000000-D9766:1:1101:14308:3786 1:N:0:45
AGTGCCAGCTCTCCATCGCACAGGGGACCCAGGGCCTGGCCCCTCCATCCAGAAAACCTATGACCTCACCCGCTACCTGGAGCACCCACTCCGCAGCTTGGCTGGGACCTATGTGAGTATCCAGCGTAGGAATCTGGGAGTTGGGGAGGAGTGAGGAGTTGGGGAAAGACAGTCCTAACCGTGGAGGGTTCTGGTAAATGATGGGGTGAGGAGGGGCTCTTTGGCTCCCACCAGTCCCCCTGTCTGGTCTA
+
>A1>AFFFAFFFG1GGGEG1E?FCF?EEFABGBEFAAFGGFHGGGGHHHBGFFGCBGGFHDFFHHD1GHHHGG>>FHHHGBGHFCG/?ECHB?E?E/BBFEGHGGEHHGHHHHHGGHHFHHHHHFC?BCGHHGHFHGH0<EGHHGG.AGEEGFDGG0CGGHHGGECHHCHHGHHHHHHGG@GFGCEGG9FFGFGCFGGGGGGGGGFF@FFFFFF@@@<FFBFFFF/FEEFFFFFFFFFFF?FFFFFFBFFF
@M05620:37:000000000-D9766:1:1101:15125:3842 1:N:0:45
AGTGCCAGCTCTCAATCGCACAGGGGACCCAGGGCCTGGCCCCTCCATCCAGAAAACCTATGACCTCACCCGCTACCTGGAGCACCAACTCCGCAGCTTGGCTGGGACCTATGTGAGTACTCAGCGGAGGAATCTGGGAGTTGGGGGGGGGGGAGGGGGTGGGGAAAGACAGTCCTAACCGGGGAGGGTTCTGGGAAAGGATGGGGGGGGGAGGGGCTCTTTGGGTCCCACCAGGCCCCCTGGCTGGTCTA
+
AA>AAFFFBFFFGGGGGFGGGEHGGGGGGGHHGGGGDFHCFHGHGGHHHHHHHGHGHGHHHHHHHHHHHHHGC@EGGFGHBEFGHHHGGHHFEE/E>FBFAFCFGGHHEFHFHD33B?333B322?//C@/?1?1@?F0<C0FGFG-=B-----99-;-99>BC.D../.B.BBF//;B?--;B-9@D.;./;;..;....9;AFF---;9-;BCC--9/BB/:..;A./..9F.AEFFFBA...99////
@M05620:37:000000000-D9766:1:1101:10632:3872 1:N:0:45
AGTGCCAGCTCTCAATCGCACAGGGGACCCAGGGCCTGGCCCCTCCATCCAGAAAACCTATGACCTCACCCGCTACCTGGAGCACCAACTCCGCAGCTTGGCTGGGACCTATGTGAGTATCCAGCGTAGGAATCTGGGAGTTGGGGAGGAGTGAGGAGTTGGGGAAAGACAGTCCTAACCGTGGAGGGTTCTGGTAAATGATGGGGTGAGGAGGGGCTCTTTGGCTCCCACCAGTCCCCCTGTCTGGTCTA
+
CBABCFFFCFFFGGGGGGGGGGHGGGGGGGHHGGGGGGHHHHGHGGHHHHHHHHHHHGHGHHHHHHHHHHHGGGGGHHHHHHHHHHHHGHHHGGGGG3GHGHHGGGHHGHHHHHHHHHHHHHHHHGEGGGHHHHHHHHHGGHHHGGGGGGFGHHHHHGHHHHGGGGHHHHHHHHHHHHHHGGFGFGGGEFGGGGGGGGGGGGGGGGFFFFFFFDFFFFFFFFFFFFFFFFFFFFFFFFFFFFFFFFFFFFF
@M05620:37:000000000-D9766:1:1101:22446:3907 1:N:0:45
AGTGCCAGCTCTCAATCGCACAGGGGACCCAGGGCCTGGCCCCTCCATCCAGAAAACCTATGACCTCACCCGCTACCTGGAGCACCAACTCCGCAGCTTGGCTGGGACCTATGTGAGTATCCAGCGTAGGAATCTGGGAGTTGGGGAGGAGTGAGGAGTTGGGGAAAGACAGTCCTAACCGTGGAGGGTTCTGGTAAATGATGGGGTGAGGAGGGGCTCTTTGGCTCCCACCAGTCCCCCTGTCTGGTCTA
+
BBBCCFFFCFFFGGGGGGGGGGHHGGGGGGHHGGGGGGHHHHGHGGHHHHHHHHHHHGHHHHHHHHHHHHHGGGGGHHHHHHHHHHHHGHHHGGGGGHHHGHHGGGHHGHHHHHHHHHHHHHHHHCEGGGHHHHHHGHHGGHHH/DGGGGGHHHGHHGHHHHFGGGHHHHHHHHHHHHHHGGFGFGGGGGGGGGGGGGGGGGGGGGFFFFFFFFFFFFFFFFFFFFFFFFFFFFFFFFFFFFFFFFFBBFB
@M05620:37:000000000-D9766:1:1101:12508:3987 1:N:0:45
AGTGCCAGCTCTCAATCGCACAGGGGACCCAGGGCCTGGCCCCTCCATCCAGAAAACCTATGACCTCACCCGCTACCTGGAGCACCAACTCCGCAGCCGGGCTGGGACCTATGTGAGTATCCAGCGCAGGAATCTGGGAGTGGGCGAGGCGTGGGGAGTTGGGGAAAGACAGTCCTAACCGTGGAGGGTTCTGGTAAATGATGGGGTGAGGAGGGGATCTTTGGCTCCCACCAGTCCCCCTGTCTGGTCTA
+
AAABBFF43FFFGGGGGGFGGGHHGGG?2EG2F2EF2FGH2FGCFGH5FFFG3B3GHGH3BF5FGHFBHFEEGFEGHGHHHHHHFHHHGG3GG?//>////><<//??C22B2@222@2@F22@G@/</>/0?DGF1FF.C0<>.<A---:::-:?.-E/9/--....;F:C0C090/BAF.;9.999..;9;F/;F//B//9/.DFF?A.;..--.9://9B/9/9AA..A.;/99F9.9./9;///9//
@M05620:37:000000000-D9766:1:1101:8993:4141 1:N:0:45
AGTGCCAGCTCTCCATCGCACAGGGTACCCAGGGCCTGGCCCCTCCATCCAGAAAACCTATGACCTCACCCGCGACCTGGAGCACCCACTCCGCAGCTTGGCTGGGACCTATGTGAGTATCCAGCGTCGGAATCTGGGTGTTGGGGCGGCGTGAGGTGTTGGGGAAAGACCGTCCTAACCGTGGAGGGCTCTGGTAAATGATGGGGTGAGGAGGGGCTCTTTGGCTCCCACCAGTCCCCCTGTCTGGTCTA
+
>>>1>BF1>CFFG1FF1AA1A0GCG00A1BBF0AB00BGHCHGFGGH1FBFG1AFBBEH1BB2FH1BFGFF>>>>>EF0B0BBGHHG/?>00/?/</0BBEFGFGGAGGG1GGGF2FG2GG22@0B?/>C//FGHFFH0<CC.GCC.-;-;9A9EG/C9AEE?@---9/;-@B?BB/9BF@FF?-;;@-;EFFF9/9FBFF/BFFAF@AFF/A-@--;-/FFFBFFF--99--;FFFFF-@EFFFFF/FFB
@M05620:37:000000000-D9766:1:1101:18777:4300 1:N:0:45
AGTGCCAGCTCTCAATCGCACAGGGGACCCAGGGCCTGGCCCCTCCATCCAGAAAACCTATGACCTCACCCGCTACCTGGAGCACCAACTCCGCAGCTTGGCTGGGACCTATGTGAGTATCCAGCGTAGGAATCTGGGAGTTGGGGAGGAGTGAGGAGTTGGGGAAAGACAGTCCTAACCGTGGAGGGTTCTGGTAAATGATGGGGTGAGGAGGGGCTCTTTGGCTCCCACCAGTCCCCCTGTCTGGTCTA
+
ABAABFFFCFFFGDGGGGGCFCHCGE?EEGHH2EG2FFHGAGGHGGHHHGHHHHHHHGHHHHFHHHHHHHHGG?EGHHFHBFGHHHFEEHHHEGGGGHHHGHHGCEGHGHGHHHHHHHHHHHHHHGGGGGHHHHHHHHGFFHHHGGFGGGEGHFHHGGHHHHCGGGHHHHHHHHHHHHHHGGEFGGGGCFGGGGBFGGGGGGGGGGFFFFFFFFFFFFFFFFFFFFFFFFFFFFFFFFFFFFFFFFFFFFF
@M05620:37:000000000-D9766:1:1101:11495:4328 1:N:0:45
AGTGCCAGCTCTCAATCGCACAGGGGACCCAGGGCCTGGCCCCTCCATCCAGAAAACCTATGACCTCACCCGCTACCTGGAGCACCAACTCCGCAGCTTGGCTGGGACCTATGTGAGTATCCAGCGTAGGAATCTGGGAGTTGGGGAGGAGTGAGGAGTTGGGGAAAGACAGTCCTAACCGTGGAGGGTTCTGGTAAATGATGGGGTGAGGAGGGGCTCTTTGGCTCCCACCAGTCCCCCTGTCTGGTCTA
+
AAAABFFFCFFFGGGGGGGGGGHHGGGGGGHHGGGGGGGHHHGHGGHHHHHHHHHHHGHHHHHHHHHHHHHGGGGGHHHHHGHHHHHHGHHHGGGGGHHHGHHGGGHHGHHHHHHHHHHHHHHHHGEGGGHHHHHHHHHGGHHHGGGGGGGHHHHHHGHHHHGGGGHHHHHHHHHHHHHHGGEGGGGGCFGGGGBFGGGGGGGGGGFFFFFFFFFFFFFFFFFFFFFFFFFFFFFFFFFFFFFFFFFFFFB
@M05620:37:000000000-D9766:1:1101:10020:4383 1:N:0:45
AGTGCCAGCTCTCAATCGCACAGGGGACCCAGGGCCTGGCCCCTCCATCCAGAAAACCTATGACCTCACCCGCTACCTGGAGCACCAACTCCGCAGCTTGGCTGGGACCTATGTGAGTATCCAGCGTAGGAATCTGGGAGTTGGGGAGGAGTGAGGAGTTGGGGAAAGACAGTCCTAACCGTGGAGGGTTCTGGTAAATGATGGGGTGAGGAGGGGCTCTTTGGCTCCCACCAGTCCCCCTGTCTGGTCTA
+
BBACCFFFDFFFGGGGGGGGGGHHGGGGGGHHGGGGGGHHGHGHGGHHHHHHHHHHHGHHHHGHHHHHHHHGGGGGHHHHHGGGHHHHGHHHGGGGGHHHGHHGGGHHGHHHHHGHHHHHHHHHHGEGGGHHHHHHHHHGGHHHGGGGGGGHHHHHHGHHGHGGGGHHHHHHHHHHHHHHGGGGGGGGCFGGGGFGGGGGGGGGGGFFFFFFFFFFFFFFFHHFFFFFFFFFFFFFFFFFFFFFFFFFFFF
@M05620:37:000000000-D9766:1:1101:10843:4395 1:N:0:45
AGTGCCAGCTCTCCATCGCACACGTCTGCCCTCCCGTCACGAGATTCCCTCTCGTAAGCCGTCGTCTGCTTGAAACCAAAAAAAAAACCCAGAACCCGACCCCACTGAGTGGCCCGCCAACTCTGCAGGAGGCCGACTGCCTCCCTTACGGCCTCCGCGAGCCGCGCCCTTTCTCGTGAGACATCTCCCGTGCCGCTTTCTGTCATACTATAGTCCCTTAACCGAAATTTCTTCGTAAAGACGCAAGTTAT
+
>>1>>BD11CFFGGGB1AE1E?00BABA11BBGEGGEAABAA///1D2BFGHG/BA00BBA/A//BB/DD@BBGFH0FHB/>>>>/<//////00///////?//0<1?11??0?<----.<<1>00<..<...<--:./::0../0//.9--.....-;-;-------9:B//:---/-//-/9//:9--;-;--9;-;;/9///9/99///;/////9;//----;9//9//-;---//--;;--////
@M05620:37:000000000-D9766:1:1101:14271:4457 1:N:0:45
GAGGCTGCTTTGGAAGAAACTCCCCGGCCACGGCACACAGTCCGCCAGCGCCTACGAATGATCCTCACCTGCCAGAATCAAGCGCAAACGCGGTGCTACCCGTAAAAAAAAGCTCCTAGAAGACTCCAAGGGAGTACCAGAGCTGATGAAACCATGGCAAGTCAGTCAGGCATTTCCGCTTTAGCACTCTTGTGGATCCAATTGAACAATTCTCAGCCTTTGTACTTGTAACTGACAAGACAGGGACCAAA
+
BBBBBBFBFFFFCFGGG4BFB444A2222AAAE2EEGE11A3B10A0AA0A0112>111F34444@31133113BB343BB3G1///>B<///?</B210BCD<?/2?C</.<<>>FGHHGGFH1FGHH<<<CC</00<0.::::0::0:0:.:C:CCFF.0099CBCFFFE09CBFFGGFEF0FFF;C0:;/B.9:FB:;;B/;9B9;;9/9BF/B/.;/F/;;;/B/B9;//:/9/;.;B.:.AEDAE.
@M05620:37:000000000-D9766:1:1101:17861:4541 1:N:0:45
AGTGCCAGCTCTCAATCGCACAGGGGACCCAGGGCCTGGCCCCTCCATCCAGAAAACCTATGACCTCACCCGCTACCTGGAGCACCAACTCCGCAGCTTGGCTGGGACCTATGTGAGTATCCAGCGTAGGAATCTGGGAGTTGGGGAGGAGTGAGGAGTTGGGGAAAGACAGTCCTAACCGTGGAGGGTTCTGGTAAATGATGGGGTGAGGAGGGGCTCTTTGGCTCCCACCAGTCCCCCTGTCTGGTCTA
+
BCABCFFFDFFFGGGGGGGGGGHHGG2EGGHHGGGGGGHHHHGHGGHHHHHHHHHHHGHHHHHHHHHHHHHGGGGGHHHHHHHHHHHHGHHHGDGGGCGHGHHGGFHHGHHHHHHHHHHHHHHHHGEGGGHHHHHHHHHGGHHHGGGGGGFHHHHHHGHHHHGGGGHHHHHHHGHHHHHHGGFGGGGG;FGGGGFGGGGGGGGGGGFFFFFFFFFFFFFFFHHFFFFFFFFFFFFFFFFFFFFFFFFFFFF
@M05620:37:000000000-D9766:1:1101:23394:4560 1:N:0:45
AGTGCCAGCTCTCAATCGCACAGGGGACCCAGGGCCTGGCCCCTCCATCCAGAAAACCTATGACCTCACCCGCTACCTGGAGCACCAACTCCGCAGCTTGGCTGGGACCTATGTGAGTATCCAGCGTAGGAATCTGGGAGTTGGGGAGGAGTGAGGAGTTGGGGAAAGACAGTCCTAACCGTGGAGGGTTCTGGTAAATGATGGGGTGAGGAGGGGCTCTTTGGCTCCCACCAGTCCCCCTGTCTGGTCTA
+
AA>ABFFFBFFFGGGGGGGGGGHHG?E2AEGHFFEGGFFH2FEGEAHHHHHHHFHHB1BGGHHFHHGBGHHGGEFEHHHHGGHHHHHHGGHHDFGGGHGHGHHGGGHHGHHHHHHHHHHHHHHHHGGGGGHHHHHHHHFGGHHHGGGGGGGHHHHHHGFHHHGGGGHHHHHHHHHHHHHHGGGGGGGGEFGGGGFGGGGGGGGGGGFFFFFFFFFFFFFFFFFFFFFFFFFFFFFFFFFFFFFFFFFFFFF
@M05620:37:000000000-D9766:1:1101:8155:4587 1:N:0:45
AGTGCCAGCTCTCAATCGCACAGGGGACCCAGGGCCTGGCCCCTCCATCCAGAAAACCTATGACCTCACCCGCTACCTGGAGCACCAACTCCGCAGCTTGGCTGGGACCTATGTGAGTATCCAGCGTAGGAATCTGGGAGTTGGGGAGGAGTGAGGAGTTGGGGAAAGACAGTCCTAACCGTGGAGGGTTCTGGTAAATGATGGGGTGAGGAGGGGCTCTTTGGCTCCCACCAGTCCCCCTGTCTGGTCTA
+
>A>>AFF1>CFFF1GGGGC1E0FCFGEAEBGHB0BB/BGHFHGHGGHGHHHHHGHGHGHCGHHHHHHHHHHGG>EEHHGHBFGHHH0>EG1B?E?E>GFHGHHGGGHHGHHHHHHHHDGHHHHHHGEGGGHHHHHHHG0FEHHHGG<CCCCGHFHHGG/GGHGGGGHHHHHHHHHHHHHHGBG@EEGG.;FGGG;FGGGGGGGGG?B@FFFFFF@?@;AFFFFEFFF?FFFFFFFFFFFF@FFFFFFFFFF
@M05620:37:000000000-D9766:1:1101:18769:4594 1:N:0:45
AGTGCCAGCTCTCAATCGCACAGGGGACCCAGGGCCTGGCCCCTCCATCCAGAAAACCTATGACCTCACCCGCTACCTGGAGCACCAACTCCGCAGCTTGGCTGGGACCTATGTGAGTATCCAGCGTAGGAATCTGGGAGTTGGGGAGGAGTGAGGAGTTGGGGAAAGACAGTCCTAACCGTGGAGGGTTCTGGTAAATGATGGGGTGAGGAGGGGCTCTTTGGCTCCCACCAGTCCCCCTGTCTGGTCTA
+
ABAABFFFBFFFGGGGGGGGGGFHGFGGGDHHGG2EDCCGHHGHGGHHHHHHHFHHHGHHHHHHHHHHHHHGGGGGHHHHGHGHHHHHGHHHGGGGGHHHGHHGGGHHGHHHHHHHHHHHHHHHHGGGGGHHHHHHHHHGGHHHGGGGGGGGHHHHHGHHHHGGGGHHHHHHHHHHHHHHGGEGGGGGEGGGGGFGGGGGGGGGGGFFFFFFFFFFFFFFFFFFFFFFFFFFFFFFFFFFFFFFFFFFFFF
@M05620:37:000000000-D9766:1:1101:10705:4653 1:N:0:45
GATGCTGCTTTGGAATCGCATACGTCTGACCTTCAGTACCGAGATTCCATATCGTATGCCGTCTTGTGGTTGGAAAAAGAAAAGTAAAACTATTATGAGTATAATCATAAACGTCAACGGAAGAGACAAACAAGAAAAGAAAATCATAAAAAACAATCACTAATATTTGTAGGACGGGACAAAAGAACAGAAAAGAGAAAAATCCCAGAAAGACAGAAAAAACGTAATATGTACAACTGGAAGAGCAAAGG
+
>11>>11@BB311111B1AA101B1B0BDGBD1B1D221100AABA2BB222A/0BA02BAAE0/111ABAB>11100>/>000122B2111@2222@@2B12222122211/0///1/////000000</0?0<0B<0/0<0111222111</</11111?<11<?111<1111---.-<././.</////://.:////..:/000.//99////9//.-.-.9.90////////////;/---///9-
@M05620:37:000000000-D9766:1:1101:12350:4681 1:N:0:45
AGCCCACCTCCCACTCGGAGATGGGTCCCCCGGCCTCGGCCCCCCCCGCCGTAAACCTCGGACCCCACCCGCCACCCGGGGCACCCCCCTAGCAGCTCTGCTGGGCCCTTTGTGCGTATCCGGCGTCGCGATCTGGGCGTTGGGCCGGCGTGCGGCGTTGGGGCAAGCCCGTCCTAACCGTGGCGGGTCCTGGTAAATGCTGGGGTGAGACGGGGCTGTTTGGATCCCACAAGTCCCCCTGTCTGGTCTAT
+
A>1>AA1>CB1>BFEGG1A0A0F1F00000AA/AEE0B/B/A/AFE>/>>>////1B0B>//<>???EG/CC>>CH/</<>A@GEG@---</<<0/</0;0=GG.:CA./0:0/;9EAAFF.AA@@G--99-:-;F---9;9------;9-;999-;@->---9--;9::99A-9F/9-9;--@->9;--99:///;/B/B//--9;--/9---;@--9:FB-B99-B/--;F//;BE--;;FFF//;F//
@M05620:37:000000000-D9766:1:1101:14485:4743 1:N:0:45
AGTGCCAGCTCTCAATCGCACAGGGGACCCAGGGCCTGGCCCCTCCATCCAGAAAACCTATGACCTCACCCGCTACCTGGAGCACCAACTCCGCAGCTTGGCTGGGACCTATGTGAGTATCCAGCGTAGGAATCTGGGAGTTGGGGAGGAGTGAGGAGTTGGGGAAAGACAGTCCTAACCGTGGAGGGTTCTGGTAAATGATGGGGTGAGGAGGGGCTCTTTGGCTCCCACCAGTCCCCCTGTCTGGTCTA
+
AA>AAFFFBFFFGGGGGGFCFCHFDFGGGGHHFFFGGFHHFHGHGGHHHGGHHHHHHGHHHGHHHHHHHHHGGGGGHHHHHGGHHHHHGGHHEEEEFGGHGHHGGGHHGHHHHHHHHHHHHHGHHGEGGGHHHHHHHHHGGHHHGGGGGGGHGHHHHGHHHHGGGGHHHHHHHHHHHHHHGFEGGGGGCFFFFGFGGGGGGGGGGGFFFFFFFFFFFDFFFFFFFFFFFFFFFFFFFFFFFFFFFFFFFFF
@M05620:37:000000000-D9766:1:1101:22218:4746 1:N:0:45
AGTGCCAGCTCTCAATCGCACAGGGGACCCAGGGCCTGGCCCCTCCATCCAGAAAACCTATGACCTCACCCGCTACCTGGAGCACCAACTCCGCAGCTTGGCTGGGACCTATGTGAGTATCCAGCGTAGGAATCTGGGAGTTGGGGAGGAGTGAGGAGTTGGGGAAAGACAGTCCTAACCGTGGAGGGTTCTGGTAAATGATGGGGTGAGGAGGGGCTCTTTGGCTCCCACCAGTCCCCCTGTCTGGTCTA
+
AA>ABFFFCFFFGFGGGGGGGGHHGGGGGGHHEGGGGGHHHHGHGGHHHHHHHHHHHGHHHHHHHHHHHHHGGFGGHHHHHHHHHHHHGHHHGGGGGHHHGHHGGGHHGHHHHHHHHHHHHHHHHGGGGGHHHHHHEHHGGHHHGGFCGAECGFFHGGHHHHG?EEHHHHHHHHHHGHHHGGGGDGGGFGGGGFFFGGGGGGGGGGFFFFFFFFFFFFFFFFFFFFFFFFFFFFFFFFFFFFFFFFFFEFF
@M05620:37:000000000-D9766:1:1101:14467:4757 1:N:0:45
AGTCCCAGCTCTCCATCGCACAGGGTACCCAGAGCCTGGCCCCTCCATCCAGAAAACCTATGACCGCACCCGCCACCTGGGGCACCCACTCTGCAGCTTGGCTGGGACCTATGTGAGTATCCAGCGTAGGAATCTGGGAGTTGGGGCGGAGTGAGGAGTTGGGGAAAGACAGTCCTAACCGTGGAGGGTTCTGGTAAATGATGGGGTGAGGAGGGGCTCTTTGGCTCCCACCAGTCCCCCTGTCTGGTCTA
+
>>>3>BDFFBCFGFFA5AA2A2F4F4BBB4BA2BB2BBBFFGGHGGBGHBAFFFH2FEHHB3DDF0AAEEG0E>>EGH3B1/?>EFF1?FG34B4F?BBB?GFFGGFHEHGHHHHFHHHHHGFHHGDDFGHEGHHHGH0FDHHHGF.AF-;;G0CG0CCFFFGG..9:/B/CFGGGFBFFGGGC.;DFDFFFFF;;BFFF/BFFFF.;AFF/AFFFFFF9BFFFFFFFFBFFEFFFFFFFFFFFFFFFFFF
@M05620:37:000000000-D9766:1:1101:22236:4759 1:N:0:45
AGTGCCAGCTCTCAATCGCACAGGGGACCCAGGGCCTGGCCCCTCCATCCAGAAAACCTATGACCTCACCCGCTACCTGGAGCACCAACTCCGCAGCTTGGCTGGGACCTATGTGAGTATCCAGCGTAGGAATCTGGGAGTTGGGGAGGAGTGAGGAGTTGGGGAAAGACAGTCCTAACCGTGGAGGGTTCTGGTAAATGATGGGGTGAGGAGGGGCTCTTTGGCTCCCACCAGTCCCCCTGTCTGGTCTA
+
ABAABFFFBFFFGGGGGGGEG?GHGGGGGGHHGGGGDGHHHHGHGGHHHHHHHHHHHGHHHHHHHHHHHHHGGGGGHHHHHHHHHHHHGHHHGGGGGGHHGHHGGGHHGHHHHHHHHHHHHHHHHGGGGGHHHHHHHHHGGHHHGGGGGGGHHHHHHGHHHHGGGGHGFHHHGGHHHHHHGGGGGGGGCFFGGGFGGGGGGGGGGGFBFFFFFFBBBBFFFFFFFFFFFFFFFFFFFFFFBFFFFFFFFFF
@M05620:37:000000000-D9766:1:1101:19983:4805 1:N:0:45
AGTGCCAGCTCTCAATCGCACAGGGGACCCAGGGCCTGGCCCCTCCATCCAGAAAACCTATGACCTCACCCGCTACCTGGAGCACCAACTCCGCAGCTTGGCTGGGACCTATGTGAGTATCCAGCGTAGGAATCTGGGAGTTGGGGAGGAGTGAGGAGTTGGGGAAAGACAGTCCTAACCGTGGAGGGTTCTGGTAAATGATGGGGTGAGGAGGGGCTCTTTGGCTCCCACCAGTCCCCCTGTCTGGTCTA
+
AB>ABFFFCFFFGGGGGGGCGGHGGGGGGGHHGGGGGGHHHHGHGGHHHGHHHHHHHGHHHHHHHHHHHHHGGFGGHHHHHHHHHHHHGHHGEFGGGHHHGGHGGGHHGHHHHHHHHHHHHHHHHGGGGGHHHHHHHHHGGHHHGGGGGGGHHHHHHGHHHHGGGGHHHHHHHHHHHHHHGGFGGGGGEGGGGGGGGGGGGGGGGGFFFFFFFFFFFFFFFFFFFFFFFFFFFFFFFFFFFFFFFFFFFFF
@M05620:37:000000000-D9766:1:1101:18912:4831 1:N:0:45
AGTGCCAGCTCTCAATCGCACAGGGGACCCAGGGCCTGGCCCCTCCATCCAGAAAACCTATGACCTCACCCGCTACCTGGAGCACCAACTCCGCAGCTTGGCTGGGACCTATGTGAGTATCCAGCGTAGGAATCTGGGAGTTGGGGAGGAGTGAGGAGTTGGGGAAAGACAGTCCTAACCGTGGAGGGTTCTGGTAAATGATGGGGTGAGGAGGGGCTCTTTGGCTCCCACCAGTCCCCCTGTCTGGTCTA
+
AAAABFFFAFFFGEGGGGGCFCHFGFGFEGHHBEEE2FHHFHGGGGHHHHHHGHHFGGHHGHHHHGHHHHHGG>FGHHHHEGHHHHFAFHHHEGGGGHGH/FHEGGHHGHHH2FDGHHHHHBGHHG/CCDHFHHHHFGFFFHHHGGFGCDEHHHHHHGHHHH<DEFHHF/CGGFHHHGHHAEEGFGGA:FGGGGBFGGGGGFGFGDFFFFFFF.@DFFFFFFFFFFFFFFF?EFBFFFFFFFFFFFF9FFF
@M05620:37:000000000-D9766:1:1101:18932:4838 1:N:0:45
AGTGCCAGCTCTCAATCGCACAGGGGACCCAGGGCCTGGCCCCTCCATCCAGAAAACCTATGACCTCACCCGCTACCTGGAGCACCAACTCCGCAGCTTGGCTGGGACCTATGTGAGTATCCAGCGTAGGAATCTGGGAGTTGGGGAGGAGTGAGGAGTTGGGGAAAGACAGTCCTAACCGTGGAGGGTTCTGGTAAATGATGGGGTGAGGAGGGGCTCTTTGGCTCCCACCAGTCCCCCTGTCTGGTCTA
+
ABAABFFFBFFFGGGGGGGGG?H4FGGGGGHHGGGGGGHHHHGHGGGHHHGHHHHHHGHHHHHHHHHHHHHGGGGGHHHHHHHHHHHHGHHHGGGGGHFFFHHGGGHHGHHHHHGGHHHHHHHGHGDGCGHHHHHHEHAFGHHBDGECCGGGAGHHHGHHHEGGGGGGHGFHGHHHHFGH-;EGDGFGDGFGGGGFGGGGGGGGGGDBEAFFFDBBBBFFFFFFFFFFFFFFFFFFFFFFBFFFFFFFFFF
@M05620:37:000000000-D9766:1:1101:8302:4905 1:N:0:45
AGTGCCAGCTCTCAATCGCACAGGGGACCCAGGGCCTGGCCCCTCCATCCAGAAAACCTATGACCTCACCCGCTACCTGGAGCACCAACTCCGCAGCTTGGCTGGGACCTATGTGAGTATCCAGCGTAGGAATCTGGGAGTTGGGGAGGAGTGAGGAGTTGGGGAAAGACAGTCCTAACCGTGGAGGGTTCTGGTAAATGATGTGGTGAGGAGGGGCTCTTTGGCTCCCACCAGTCCCCCTGTCTGGTCTA
+
AA>ABFFFAFFFGGGGGGGCFEGGGGFEFFHHFEGGGGHHHHGFGGGHHHHHHGGFGGHFHHHHHHHHHGHGGEEGHHHHFHHHHHHHGHHHGGGEECFGGHHGGGGHGGHHHHHHHHHHHHHHHGGGGFHHHHHHHG<FGHHHGGCDFACHHFHHFGHHFCCGGFHFGHHHHHHHHGHHGDEGDADG.CCFFG0CFGFGFGG0CFGFFFFBFFAAF>AFFFFFFFFFFFFFFFFFFFFDFEFFFFFFFFF
@M05620:37:000000000-D9766:1:1101:12244:4933 1:N:0:45
AGTGCCAGCTCTCAATCGCACAGGGGACCCAGGGCCTGGCCCCTCCATCCAGAAAACCTATGACCTCACCCGCTACCTGGAGCACCAACTCCGCAGCTTGGCTGGGACCTATGTGAGTATCCAGCGTAGGAATCTGGGAGTTGGGGAGGAGTGAGGAGTTGGGGAAAGACAGTCCTAACCGTGGAGGGTTCTGGTAAATGATGGGGTGAGGAGGGGCTCTTTGGCTCCCACCAGTCCCCCTGTCTGGTCTA
+
AA3>AFFB3FFFGGGGDFE2E?GDGGGEEDHHAAEACFHHFHGEGGHFHGHHEGFFHGHFFHFHHHHHHHGGGEEGHHHHCGHHHHHGGHHGEECEEHFHGHGGGGFHGFGHHB?GHFFHHGHHHGGG?EHHHHHHHHHGGHHHGGGCGGEGHHFHHGH/GC<CEDHHHHHHHFGHHHHHGGEGFGGB;CFGGG0FFFGGGFFGEGDBFFFFFF<BBBEFFFFFFFFFFFFFFFFFFFFFBFFFFFFFFFF
@M05620:37:000000000-D9766:1:1101:10389:4964 1:N:0:45
AGTGCCAGCTCTCAATCGCACAGGGGACCCAGGGCCTGGCCCCTCCATCCAGAAAACCTATGACCTCACCCGCTACCTGGAGCACCAACTCCGCAGCTTGGCTGGGACCTATGTGAGTATCCAGCGTAGGAATCTGGGAGTTGGGGAGGAGTGAGGAGTTGGGGAAAGACAGTCCTAACCGTGGAGGGTTCTGGTAAATGATGGGGTGAGGAGGGGCTCTTTGGCTCCCACCAGTCCCCCTGTCTGGTCTA
+
>A>>>FFCABCFGGGEGGG2ECHCGCAEEGDA2BABFFHHHEEGEFHHHHEHHHHBFFHHA3GGH5BGFGH>E>>>FFBFBBFGHH1?EFFB>E?E/GBBEGFGGGHHGHGHHHHHHHHHHHHHHGCFGGGHHHHHHHFGGHHHGG>DG?EFGGHHFGGHGHGGGDHHGHHHHHHHHHHHGFEG.CEG;AFGFG;CFFGGGGGGGGA@FFFFFFFFFFFEFFFFFFFFFFFFFFFFFFFFFFFEFFF/BF/
@M05620:37:000000000-D9766:1:1101:13773:4979 1:N:0:45
GAGGCTGCTTTGGAAGAAACTGATAGGCTAGGGAAACACTTCCGGAGAGAACAGGACAAAACTCTAGTCACGAGTATTGAAGTTGAAACACCTGCGAAGCTTGAACAAAAAAAAAAGCGTAAGGAAAAGCACACAGAACATAGGAACGAGGCACAACATTAGAGAACACAAGGGAAAACAAAGGAGTCATCTGGTAAATAATGCGCTGAGATAGACAACACAACAACTCACCACACTTGCAGGCGTAACTA
+
>3AA>>CACBBBFBBFCFEGE5FBA54A4B4BB42BFG2B53BB2A22AABB3B11B21211BBA5DADBDA>>?1D55D55@5D4433BB>BB1/>>//3B30B3BBB?/////>/0/</<02@00000?000/01100=111110...--.<//<./0;0000;//:......../;...///.9/090000;00;000000..9-AF///////..........///9.;.../9/;//..-.-..:;
@M05620:37:000000000-D9766:1:1101:11916:5068 1:N:0:45
AGTGCCAGCTCTCAATCGCACAGGGGACCCAGGGCCTGGCCCCTCCATCCAGAAAACCTATGACCTCACCCGCTACCTGGAGCACCAACTCCGCAGCTTGGCTGGGACCTATGTGAGTATCCAGCGTAGGAATCTGGGAGTTGGGGAGGAGTGAGGAGTTGGGGAAAGACAGTCCTAACCGTGGAGGGTTCTGGTAAATGATGGGGTGAGGAGGGGCTCTTTGGCTCCCACCAGTCCCCCTGTCTGGTCTA
+
AAABCFFFCFFFGFGGGGGGGGGHDEEGGGHHGGGAFFHHFHGHGGGHHHHHGFHHHGHHHHHHHHHHHHHGGGGGHHHGHHGGHHCGGHHHGGGGGHHHGHHGGGHHGHHHHHHHHGHGHHHHHGEGFFHHHHHHHHHGGHHHGGGGGGGHHHHHHGCHEHG-;DGHHHHHHGHHHHHHG;CDGGGG;CFGGGCFGGFGGFGGGGFFFFFFFFFFFFFFFFFFFFFFFFFFFFFFFFFFFFFFFFFFBFB
@M05620:37:000000000-D9766:1:1101:22544:5183 1:N:0:45
AGTGCCAGCTCTCCATCGCACAGGGGACCCAGGGCCTGGCCCCTCCATCCAGAAAACCTATGACCTCACCCGCTACCTGGAGCACCCACTCCGCAGCTTGGCTGGGACCTATGTGAGTATCCAGCGTAGGAATCTGGGAGTTGGGGAGGAGTGAGGAGTTGGGGAAAGACAGTCCTAACCGTGGAGGGTTCTGGTAAATGATGGGGTGAGGAGGGGCTCTTTGGCTCCCACCAGTCCCCCTGTCTGGTCTA
+
AA>>AFFFBFFFG4FGFEGAECHCG2BEEDHFAEEEFFHHGHGHGGHHHGGHHHHFHGHHHFHHHFGHHHHEG>>EHHHH?BGHHH1?EGHF/E?EEFBFFGHGGGHHGHHHHHHHHHHHHHHGHGGGGGHHHHHHHH0FGGHGGG.CGCCGH<GG<EHHHHGGGCEHHHHHHHHHHHGGGGFGAEGGFGFGGGFGGGGGGGGGGFDFFFFFF?FFFFFFFFFFFFFFFFFFFFFFFFFFFFFFFFFFFFF
@M05620:37:000000000-D9766:1:1101:14010:5263 1:N:0:45
AGTGCCAGCTCTCAATCGCACAGGGGACCCAGGGCCTGGCCCCTCCATCCAGAAAACCTATGACCTCACCCGCTACCTGGAGCACCAACTCCGCAGCTTGGCTGGGACCTATGTGAGTATCCAGCGTAGGAATCTGGGAGTTGGGGAGGAGTGAGGAGATGGGGAAAGACAGTCCTAACCGTGGAGGGTTCTGGTAAATGATGGGGTGAGGAGGGGCTCTTTGGCTCCCACCAGTCCCCCTGTCTGGTCTA
+
ABAAAFF@>FFFGDGGGGGAECHFDEE22AGG22BE2BGH2GEEGGHBGHHHBGHGHGHCGH5GHAGHHHHGE>EEHHHHGGHHHHACEGDGE>@/>33BEHFAE/GHGFHHHGGBF?FGHHHHHG/?C/FHFGFHHFFF<<1F/>FDGDCFGGHHG..<<GCGGGHGHHHHHH0CHHHHGGGG?;.?;.CFFG0;FGGGGGGF?AABFFFFFBB?BBFF/BB/BBFAFBFFF?/;F/E?B?/BFF/9BFF
@M05620:37:000000000-D9766:1:1101:19626:5291 1:N:0:45
AGTGCCAGCTCTCAATCGCACAGGGGACCCAGGGCCTGGCCCCTCCATCCAGAAAACCTATGACCTCACCCGCTACCTGGAGCACCAACTCCGCAGCTTGGCTGGGACCTATGTGAGTATCCAGCGTAGGAATCTGGGAGTTGGGGAGGAGTGAGGAGTTGGGGAAAGACAGTCCTAACCGTGGAGGGTTCTGGTAAATGATGGGGTGAGGAGGGGCTCTTTGGCTCCCACCAGTCCCCCTGTCTGGTCTA
+
BBABCFFFCFFFGGGGGGGGGGHGGGGGGGHHGGGGGGHHHHGHGGHHHHHHHHHHHGHHHHHHHHHHHHHGGGGGHHHHHHHHHHHHGHHHGGGGGHHHGGHGGGHHGHHHHHHHHHFHHHHHHGEGGGHHHHHHHHHGGHHHGGGGGGFHHHHHHGFGHHGGGGHHHHHHHGHHHHHHGGGGGGGGEGGGGGCFGGGGGGGGGGFFFFFFFFFFFAFFFFEFFFFFFFFFFFFFFFFFFFFFFFFFFFB
@M05620:37:000000000-D9766:1:1101:17698:5330 1:N:0:45
AGTGCCAGCTCTCAATCGCACAGGGGACCCAGGGCCCGGCCCCTCCATCCAGAAAACCTATGACCTCACCCGCTACCTGGAGCACCAACTCCGCAGCTTGGCTGGCAGGCATGTGAGTATGCAGCGTAGGAATCTGGGAGTTGGGGAGGAGTGAGGAGGTGGGGAAAGACAGCCTTAACCGTGGAGGGCTCTGGTAAATGATGGGGAGAGGAGGGGCGCTTTGGCTCCCACCAGTCCCCCGGCAGGGTCTA
+
>AAABFF@3FCFGGGGGGGGGGHGGGGA2E2AF2EG2AAA0AE1EFGDDGEG3FEHGGB3FGDGGHHBGA1EEEEGHBGGGGHFGHHHGFFGFEE?/BF3/E1F//B///?1?122112122@GH/CA//?111<><0G..01F--.<-.</.00.0:....;-EG.::B/C.;/;00C0-;A-EG.9.;AFBFB/9;F/9///.A.-;.....--;-;-;E/B//;....9A.;//9.9-----;-.;.;
@M05620:37:000000000-D9766:1:1101:23700:5391 1:N:0:45
AGTGCCAGCTCTCAATCGCACAGGGGACCCAGGGCCTGGCCCCTCCATCCAGAAAACCTATGACCTCACCCGCTACCTGGAGCACCAACTCCGCAGCTTGGCTGGGACCTATGTGAGTATCCAGCGTAGGAATCTGGGAGTTGGGGAGGAGTGAGGAGTTGGGGAAAGACAGTCCTAACCGTGGAGGGTTCTGGTAAATGATGGGGTGAGGAGGGGCTCTTTGGCTCCCACCAGTCCCCCTGTCTGGTCTA
+
AB>ABFFFBFFFGGGGGGGFGGHGGGGGGGHHFEFFGGHHHHGHGGHHHHHHGHHHHGHHHGHHHHHHHHHGGEFGHHHHBGHHHHHHGHHHEGGGGHGHGGGG/?GHGHHHHHHHHHHHHHHHHG?EGGHHHHHHHHFGGFF1>-<<DCCGHFDGFGHHH/ADGGHHGHGHHHHHHHHHGGGGGGGG.FAFGGFFGGGGGGGGGGFFFFFFFFFFFFFFFFFFFFFFFFFFFFFFFFFFFFFFFFF/BFF
@M05620:37:000000000-D9766:1:1101:17727:5398 1:N:0:45
GAGGATGCTCTGGAAGAAACTCATAAATTACTGAAACAATTTCGGCTGGACCTTGATAAGTTTTTTGGCTGGCTTAAAGAAGCTGAAACAACTGCCACTGATAAAATTAAAAAAACAAGGAAAAGCTCCTAGAAGACACAAAGGGAGTAAAAAAAATAATTAAACAAAGGCAAGTAAGTAAGGCATTCCAGCTTGAGAACTCTTGTGGCTCCAATTGAACAATACACAGCATGTATTCTTGCAACTAACAA
+
>1>11BBB11B1B11A111BFFGDF3ADD113DD11AF01D2200AA/AC0BB11B122BBAD2AAGA11/B/0B11DDBG01BB11BBB/FEEGFB1BBB2221B21B1111>//</B/<0<0001BB1B1B11B<000?00</?C/@?<G1>--0<111><=1=<./<<.<E0=0<00=0:/:000000/;0/.0.;/0;;000;..90.;:09990:9C00/0009.90000:////////;9/9/:9
@M05620:37:000000000-D9766:1:1101:22908:5411 1:N:0:45
AGTGCCAGCTCTCAATCGCACAGGGGACCCAGGGCCTGGCCCCTCCATCCAGAAAACCTATGACCTCACCCGCTACCTGGAGCACCAACTCCGCAGCTTGGCTGGGACCTATGTGAGTATCCAGCGTAGGAATCTGGGAGTTGGGGAGGAGTGAGGAGTTGGGGAAAGACAGTCCTAACCGTGGAGGGTTCTGGTAAATGATGGGGTGAGGAGGGGCTCTTTGGCTCCCACCAGTCCCCCTGTCTGGTCTA
+
3>>>AFBFAFFFGGGGBFFCCEGHGGGG2AFHFGAAFAGF2GGEGGFHABGB3A3BFA3GHH5GFG3FGHHGGE@>GHHFFGHEEEHHGFHHGA/EEGB?ACHEFGHF??CDGH2BGDHF22BFGGBBCGHHG1?FGHG<?<GBDGF<-<>0<0DGGGHHD/-:CAGHBCHHH0:;GHFHGD9?CEG?9CFGGF;BFGGEBFGGGGABFFFFFF?--;.9FFFFF/BFEFADEFFF/99A-.9BF///9/;
@M05620:37:000000000-D9766:1:1101:7314:5431 1:N:0:45
AGTGCCAGCTCTCAATCGCACAGGGGACCCAGGGCCTGGCCCCTCCATCCAGAAAACCTATGACCTCACCCGCTACCTGGAGCACCAACTCCGCAGCTTGGCTGGGACCTATGTGAGTATCCAGCGTAGGAATCTGGGAGTTGGGGAGGAGTGAGGAGTTGGGGAAAGACAGTCCTAACCGTGGAGGGTTCTGGTAAATGATGGGGTGAGGAGGGGCTCTTTGGCTCCCACCAGTCCCCCTGTCTGGTCTA
+
A1>AAFFFAFB31FGDGAFGEGFHCGGGGEHHGGGGGFHFGHGHGGFH1FGFGA1BGE0GHHHHHHCHHHHGGGCEHHHFHHHEAFGHGEHHGCGGEGHHGHHGCGHHGFHHFFHGHGHHHHHHHGAAB/FGHHHHFF0FGEHHGCFCG?CHHFFHFACFHE@CGGHCCHHBCCGHHHHH@EFGGGGGEGF0FGCGGGGGGGGGGGF@FFFFFA-@@;EFFFFFFFEEEFFFFFFFFFFF@FFFFFFFFFF
@M05620:37:000000000-D9766:1:1101:19130:5434 1:N:0:45
AGTGCCAGCTCTCAATCGCACAGGGGACCCAGGGCCTGGCCCCTCCATCCAGAAAACCTATGACCTCACCCGCTACCTGGAGCACCAACTCCGCAGCTTGGCTGGGACCTATGTGAGTATCCAGCGTAGGAATCTGGGAGTTGGGGAGGAGTGAGGAGTTGGGGAAAGACAGTCCTAACCGTGGAGGGTTCTGGTAAATGATGGGGTGAGGAGGGGCTCTTTGGCTCCCACCAGTCCCCCTGTCTGGTCTA
+
BCBBCFFFCFFFGGGGGGGGGGHHGGGGGGHHGGGGGGHHHHGHGGHGHHHHHHHHHGHHHHHHHHHHHHHGGGGGHHHHHHHHHHHHGHHHGGGGGHHHGHHGGGHHGHHHHHHHHHHHHHHHHGGGGGHGHHHHHHHGGHHHGGGGGGGHHHHHHGHHHHGGGGHHHHHHHHHHHHHHGGEGGGGGEGFGGGFGGGHHHGHGGGFFFFFFFFFFFFFFFHHFFFFFFFFFFFFFFFFFFFFFFHFFFFF
@M05620:37:000000000-D9766:1:1101:17328:5444 1:N:0:45
AGTGCCAGCTCTCAATCGCACAGGGGACCCAGGGCCTGGCCCCTCCATCCAGAAAACCTATGACCTCACCCGCTACCTGGAGCACCAACTCCGCAGCTTGGCTGGGACCTATGTGAGTATCCAGCGTAGGAATCTGGGAGTTGGGGAGGAGTGAGGAGTTGGGGAAAGACAGTCCTAACCGTGGAGGGTTCTGGTAAATGATGGGGTGAGGAGGGGCTCTTTGGCTCCCACCAGTCCCCCTGTCTGGTCTA
+
ABAABFFFCFFFGGGGGGGGGGHGGEGGGGHHFEGGGGHHGHGHGGHHHGGHHHHHHGHHGFGHHFHHHHHGG>EGHHHHEHHHHHHHGHHHEFFGEHGHGHHGGGHHGHHHHHHHHHHHHHHHHGFGGGHHHHHHHHGGGHHHGGFGGGEGHHHHHGFHHHGGGGHHHHHHHHHHHHHHGGEGGGGGCFFGGGFGGGGGGFGGGGDFFFFFFFFFFFFFFFFFFFFFFFFFFFFFFFFFFFFFFFFFFFF
@M05620:37:000000000-D9766:1:1101:20674:5461 1:N:0:45
AGTGCCAGCTCTCAATCGCACAGGGGACCCAGGGCCTGGCCCCTCCATCCAGAAAACCTATGACCTCACCCGCTACCTGGAGCACCAACTCCGCAGCTTGGCTGGGACCTATGTGAGTATCCAGCGTAGGAATCTGGGAGTTGGGGAGGAGTGAGGAGTTGGGGAAAGACAGTCCTAACCGTGGAGGGTTCTGGTAAATGATGGGGTGAGGAGGGGCTCTTTGGCTCCCACCAGTCCCCCTGTCTGGTCTA
+
AB3>ADFFBFFFGGGFGGGGGEHAFGEGEEHHAEGA2FHAFHEHGGGHHFHHFGFFGFHHGHBHHGHHHHHEE/FGHHFHFFGHHHHEGFHFEEEEE?EBEHHGGFHHGHHHHHHGHHHFHHHHEGGGGGFGHHHHHGHGDHHHGCGGCGGGHFFGHGGHHHGGGGHHHHFHGHHEHGGHGGEGGGGGEGGGGGFFGGGGGGGGGGFBEFFFFFBBBBEFFFFFFFFFFFFFFFFFFFFF<FFFFFFFFFF
@M05620:37:000000000-D9766:1:1101:7080:5486 1:N:0:45
AGTGCCAGCTCTCAATCGCACAGGGGACCCAGGGCCTGGCCCCTCCATCCAGAAAACCTATGACCTCACCCGCTACCTGGAGCACCAACTCCGCAGCTTGGCTGGGACCTATGTGAGTATCCAGCGTAGGAATCTGGGAGTTGGGGAGGAGTGAGGAGTTGGGGAAAGACAGTCCTAACCGTGGAGGGTTCTGGTAAATGATGGGGTGAGGAGGGGCTCTTTGGCTCCCACCAGTCCCCCTGTCTGGTCTA
+
AAABBFFFBFFFGGGGGGGCGGGEGGGGGGHHFAEFCFGHFHGGGGHHHHGHFHHHHGHFHHHHHHHHHHGGG>EEHHHH2FGGHHH1EHHHGGGEGHHHGHHFEGHCGHHH2GDHFGDDHHHFHGADCD2@GHFGFFGFGHHHGAFDCCDHFHHHHGGHHFGGGGHFHHHHGHCF0GHHGGGG?EDDGFGGGFCFFGBFB0CFGBDFFFFFFFFFFFF/BFFBFFFFFF?AAFFFFFFDDFFBFFFFFBF
@M05620:37:000000000-D9766:1:1101:8708:5502 1:N:0:45
AGTGCCAGCTCTCAATCGCACAGGGGACCCAGGGCATGGCCCCTCCATCCAGAAAACCTATGACCTCACCCGCTACCTGGAGCACCAACTCCGCAGCTTGGCTGGGACCTATGTGAGTATCCAGCGTAGGAATCTGGGAGTTGGGGAGGAGTGAGGAGTTGGGGAAAGACAGTCCTAACCGTGGAGGGTTCTGGTAAATGATGGGGTGAGGAGGGGCTCTTTGGCTCCCACCAGTCCCCCTGTCTGGTCTA
+
1>11>B1CACCDFGGGGEF1A0ACFE?EA0AC0BB/0AFACFEGGGFGEFBFD0BBFECGFHGFGFCFFGHEE/>>FGHH0BFGGHH/EBGB>E?EECGHGHHGGGFHGHHHHHHGHHHHHHGHHGECGGHGHHHHHHHGFHHHGGFGGGGHHHHHHGGHEFGGGGGHGGHFGHHHHGHHGEEGGGGG::CGGGBFGGFFFFGGGGE@EFFFFF@@@@FFFFFFFFFFFFFFFFFFFFFF@FFFFFF/BFB
@M05620:37:000000000-D9766:1:1101:18186:5554 1:N:0:45
AGTGCCAGCTCTCAATCGCACAGGGGAGCCAGGGCCTGGCCCCTCCATCCAGAAAACCTATGACCTCACCCGCTACCTGGAGCACCAACTCCGCAGCTTGGCTGGGACCTATGTGAGTATCCAGCGTAGGAATCTGGGAGTTGGGGAGGAGTGAGGAGTTGGGGAAAGACAGTCCTAACCGTGGAGGGTTCTGGTAAATGATGGGGTGAGGAGGGGCTCTTTGGCTCCCACCAGTCCCCCTGTCTGGTCTA
+
CCBCCFFFCFFFGGGGGGGGGGHHGGGGGGHHHGGGGGHHHHGHGGHHHHHHHHHHHGHHHHHHHHHHHHHGGGGGHHHHHHHHHHHHGHHHGGGGGHHHGHHGGGHHGHHHHHHHHHHHHHHHHGEGGGHHHHHHHHHGEHHHGGGGGGGHHHHHHGHHHHGGGGHHHHHHHHHHHHHGGGEGGGGGEFGGGGGGGGHHGGGGGFFFFFFFFFFFFFFFFFFFFFFFFFFFFFFFFFFFFFFFHFFFFFF
@M05620:37:000000000-D9766:1:1101:11769:5601 1:N:0:45
AGTGCCAGCTCTCAATCGCACAGGGGACCCAGGGCCTGGCCCCTCCATCCAGAAAACCTATGACCTCACCCGCTACCTGGAGCACCAACTCCGCAGCTTGGCTGGGACCTATGTGAGTATCCAGCGTAGGAATCTGGGAGTTGGGGAGGAGTGAGGAGTTGGGGAAAGACAGTCCTAACCGTGGAGGGTTCTGGTAAATGATGGGGTGAGGAGGGGCTCTTTGGCTCCCACCAGTCCCCCTGTCTGGTCTA
+
ABAABFFFCFFFGFGGGGGFGGHGGGGGGGHHFGGGGGHHHHGHGGHHHHGHHHHHHGHHHHHHHHHHHHHGGEFGHHHHHHHHHHHHGHHHEGGGGHHHGHHGGGHHGHHHHHHHHHHHHHHHHGEGGGHHHHHHHHFGGHHHGGEGGGFHHHHHHGHHHHGGGGHHHHHHHHHHHHHHGGGGFFGGEGGGGGFGGGGGGGGGGGFFFFFFFFFFFFFFFFFFFFFFFFFFFFFFFFFFFFFFFFFFFFF
@M05620:37:000000000-D9766:1:1101:21880:5618 1:N:0:45
AGTGCCAGCTCTCAATCGCACAGGGGACCCAGGGCCTGGCCCCTCCATCCAGAAAACCTATGACCTCACCCGCTACCTGGAGCACCAACTCCGCAGCTTGGCTGGGACCTATGTGAGTATCCAGCGTAGGAATCTGGGAGTTGGGGAGGAGTGAGGAGTTGGGGAAAGACAGTCCTAACCGTGGAGGGTTCTGGTAAATGATGGGGTGAGGAGGGGCTCTTTGGCTCCCACCAGTCCCCCTGTCTGGTCTA
+
AA>ABFFFBFFFGGGGGGGGGGHGGGGGGGHHGGGGGGHGGHGHGGHHHHHHHHGHHGHHHHHHHHHHHHHGGGGGHHHHFHHHHHHHGGHHFGGGGGHHGHHGGGHHGHHHHHHHHHHHHHHHHGGGGGHHHHHHHHHGGHHHGGFGGGEHHGHHHGHHHGGGGGHHHHHHHHHHHHHHGGFGEGGGCFFGGGFGGGGGGGGGGGFFFFFFFFFFFFFFFFFFFFFFFFFFFFFFFFFFFEFFFFFFFFF
@M05620:37:000000000-D9766:1:1101:24082:5718 1:N:0:45
AGTGCCAGCTCTCAATCGCACAGGGGACCCAGGGCCTGGCCCCTCCATCCAGAAAACCTATGACCTCACCCGCTACCTGGAGCACCAACTCCGCAGCTTGGCTGGGACCTATGTGAGTATCCAGCGTAGGAATCTGGGAGTTGGGGAGGAGTGAGGAGTTGGGGAAAGACAGTCCTAACCGTGGAGGGTTCTGGTAAATGATGGGGAGAGGAGGGGCTCTTTGGCTCCCACCAGTCCCCCTGTCTGGTCTA
+
3A>ABFFFBFFFFGGGGFGCECHCFFGFGGHHFEGFGGHHHHGHGGHHHGGHHHHHHGHHHHHHHHHGHHHGGEFFHHHHHHHFHHHHGEHHEFGGGHHHGGHGGGHHGGHGHHHHHHHHHHHHHGGGGGHHHHHHHHGGEGHHGGEGGFGHHHHHHGGHHHGGEGHHHHHHHHHHHHGFGGGGDGGGGFGGGGFGGGFGGGGGGG.;DFFFFFFFFFFFFFFFFFFEFFFFFFFFFFFFFFFFFFFFFFF
@M05620:37:000000000-D9766:1:1101:18471:5751 1:N:0:45
AGTGCCAGCTCTCAATCGCACAGGGGACCCAGGGCCTGGCCCCTCCATCCAGAAAACCTATGACCTCACCCGCTACCTGGAGCACCAACTCCGCAGCTTGGCTGGGACCTATGTGAGTATCCAGCGTAGGAATCTGGGAGTTGGGGAGGAGTGAGGAGTTGGGGAAAGACAGTCCTAACCGTGGAGGGTTCTGGTAAATGATGGGGTGAGGAGGGGCTCTTTGGCTCCCACCAGTCCCCCTGTCTGGTCTA
+
ABABBFFFBFFFGEGGGGGGGGHGGGGGGGHHGGGGGGHHHHGHGGHHHGHHHHHHHGHHHGHHHHHHHHHGGEGGHHHHHHHHHHHGGHHHEGFGGHHHGHFGGGHHGHHHHHHHHHHHHHHHHGGGGGHHHHHHHHHGGHHHGGGGGGGHHHHHHGHHHHGGGGHHHHHHHHHHHHHHGEEGGGGGFGGGGGFGGGGGGGGGGGFFFFFFFFFFFFFFFFFFFFFFFFFFFFFFFFFFFFFFFFFFFFF
@M05620:37:000000000-D9766:1:1101:18256:5860 1:N:0:45
AGTGCCAGCTCTCAATCGCACAGGGGACCCAGGGCCTGGCCCCTCCATCCAGAAAACCTATGACCTCACCCGCTACCTGGAGCCCCAACTCCGCAGCTTGGCTGGCACATATATGAGTATCCAGCGTAGGAATCTGGGGGTTGGGGAAGAGAGAGGAGATGGGGAAAGACAGTCCTAACCGAGGAGGGTACTGGTAAATGATGGGGTGAGGAGAGGCTCTTTGGCTCCCACCAGTCCCCCTGTCTGGTCTA
+
3AABAFFFAFFFGGFGGGGAEEH4FCFGGGHHGGFGFFAFCGGHGGHGGHEHHE3FGFBGGHHHHEGHHHHGGEGGHGHHFGG1?EFGGHHHGGGGGHHBFHEFG/BB0BF22BBDG22B2FDGEGGFCFHHCH1?<0//<<CGG-<.<<C/.<;D.:.;:CGGADEH/;9BB00;FF/;A--;-AE@9/;B/9:BFFFFBBFFFDDBEA.:9.;DD.A:FFFFFFB.ABA.9.BFF/.A;./;FB/;BBB
@M05620:37:000000000-D9766:1:1101:17141:5867 1:N:0:45
AGTGCCAGCTCTCAATCGCACAGGGGACCCAGGGCCTGGCCCCTCCATCCAGAAAACCTATGACCTCACCCGCTACCTGGAGCACCAACTCCGCAGCTTGGCTGGGACCTATGTGAGTATCCAGCGTAGGAATCTGGGAGTTGGGGAGGAGTGAGGAGTTGGGGAAAGACAGTCCTAACCGTGGAGGGTTCTGGTAAATGATGGGGTGAGGAGGGGCTCTTTGGCTCCCACCAGTCCCCCTGTCTGGTCTA
+
BBBBCFFFCFFFGGGGGGGGGGHHGGGGGGHHGGGGGGHHHHGHGGHHHHHHHHHHHGHHHHHHHHHHHHHGGGGGHHHHHHHHHHHHGHHHGGGGGHHHGHHGGGHHGHHHHHHHHHHHHHHHHGGGGGHHHHHHHHHGGHHHGGGGGGGHHHHHHGHHHHGGGGHHHHHHHHHHHHHHGGGGGGGGCFFGGGCFGGGGGGGGGGDFFFFFFFFFFFFFFFFFFFFFFFFFFFFFFFFFFFFFFFFFFFF
@M05620:37:000000000-D9766:1:1101:10385:5875 1:N:0:45
AGTGCCAGCTCTCAATCGCACAGGGGACCCAGGGCCTGGCCCCTCCATCCAGAAAACCTATGACCTCACCCGCTACCTGGAGCACCAACTCCGCAGCTTGGCTGGGACCTATGTGAGTATCCAGCGTAGGAATCTGGGAGTTGGGGAGGAGTGAGGAGTTGGGGAAAGACAGTCCTAACCGTGGAGGGTTCTGGTAAATGATGGGGTGAGGAGGGGCTCTTTGGCTCCCACCAGTCCCCCTGTCTGGTCTA
+
AB>ABFFFCFFFGGGGGGGGGGHHGGGGGGFHFGGGGGHHHHGHGGFHHHHHHGFHHGHHHHHHHHHHHHHGGEEFHHHHGFGHGHHEGHHHFGGGGFHHGHHGGGHHGHHHHHHHHHHHHHHHHGEFGGHHHHHHHHHGGHHHGGGGGGGHHHHHHGHHHHGGGGHHHHHHHHHHHHHHGGGGGGGG;CGGGGFGGGGGGGGGGGFFFFFFFFFFFFFFFFFFFFFFFFFFFFFFFFFFFFFFFFFFFFF
@M05620:37:000000000-D9766:1:1101:14221:5880 1:N:0:45
AGTGCCAGCTCTCAATCGCACAGGGGACCCAGGGCCTGGCCCCTCCATCCAGAAAACCTATGACCTCACCCGCTACCTGGAGCACCAACTCCGCAGCTTGGCTGGGACCTATGTGAGTATCCAGCGTAGGAATCTGGGAGTTGGGGAGGAGTGAGGAGTTGGGGAAAGACAGTCCTAACCGTGGAGGGTTCTGGTAAATGATGGGGTGAGGAGGGGCTCTTTGGCTCCCACCAGTCCCCCTGTCTGGTCTA
+
111>ADDFAFCFAGGFGFGEAABE0EGGEEHHGG0AA/GCAFEHGGFHFHHHE01FG/0GHHFHFHGHHHHGGGEGHHHFHHHFF/GHGCHHGGGGEFHHGHHGGGHHGHHHHGFHHGEHDFHGC<?CCGHHHHFF1GGFEHHFC@CCCGGG.G0CGCGHHGGGGGHGHFHHFFHHHHH.@CEGGGGG.CFGGGCGGGGGGGGGGGF@FFFFFF@@<;FFF/;FFBFFFFFFFFFFFFFF@FFFFFFFFFF
@M05620:37:000000000-D9766:1:1101:18249:5882 1:N:0:45
AGTGCCAGCTCTCAATCGCACAGGGGACCCAGGGCCTGGCCCCTCCATCCAGAAAACCTATGACCTCACCCGCTACCTGGAGCACCAACTCCGCAGCTTGGCTGGGACCTATGTGAGTATCCAGCGTAGGAATCTGGGAGTTGGGGAGGAGTGAGGAGTTGGGGAAAGACAGTCCTAACCGTGGAGGGTTCTGGTAAATGATGGGGTGAGGAGGGGCTCTTTGGCTCCCACCAGTCCCCCTGTCTGGTCTA
+
AAAABFFFBFFFGGGGGGGGGGHHGEGGGGHHGGGGGGHHHHGHGGHHHHHHHHHHHGHHHHHHHHHHHHHGGGGGHHHHHHGFHHHHGHHHGGGGGFHHGHHGGGHHGHHHHHHHHHHGHHHHHGEGGGHHHHHHHHHGEHHHGGFGGGGHHHHHHGHHHHGGGGHHHHHHHHGHHHHHGECGGGGGEGGGGGFGGGGGGGGGGGFFEFFFFFFFFFFFFFFFFFFFFFFFFFFFFFFFFFFFFFFFFFF
@M05620:37:000000000-D9766:1:1101:18122:5950 1:N:0:45
AGTGCCAGCTCTCAATCGCACAGGGGACCCAGGGCCTGGCCCCTCCATCCAGAAAACCTATGACCTCACCCGCTACCTGGAGCACCAACTCCGCAGCTTGGCTGGGACCTATGTGAGTATCCAGCGTAGGAATCTGGGAGTTGGGGAGGAGTGAGGAGTTGGGGAAAGACAGTCCTAACCGTGGAGGGTTCTGGTAAATGATGGGGTGAGGAGGGGCTCTTTGGCTCCCACCAGTCCCCCTGTCTGGTCTA
+
AA>ABFFFBFFFGGGGGGEEECAGFEDGGGHHG?GGCFFFFFGHEGHGDGHHHHHGGGHHGHHHHHHHHHGGGGGGHGHHHHHHGHHHGGHHGGGGGFHHGGHGGGHHGHHHHHHHHHHHHHHHHGEGGGHHHHHHHHHGGHHHGGGGGGGHHHHHHGHHHHGGGGHHHHHHHHHHHHHHGCEFGGGG;FAGGGCFGGGGGGGGGGFFEFFFFFFFFFFFFFFFFFFFFFFFFFFFFFFFFFFFFFFFFFF
@M05620:37:000000000-D9766:1:1101:22024:5960 1:N:0:45
AGTGCCAGCTCTCAATCGCACAGGGGACCCAGGGCCTGGCCCCTCCATCCAGAAAACCTATGACCTCACCCGCTACCTGGAGCACCAACTCCGCAGCTTGGCTGGGACCTATGTGAGTATCCAGCGTAGGAATCTGGGAGTTGGGGAGGAGTGAGGAGTTGGGGAAAGACAGTCCTAACCGTGGAGGGTTCTGGTAAATGATGGGGTGAGGAGGGGCTCTTTGGCTCCCACCAGTCCCCCTGTCTGGTCTA
+
AAAAAFFFAFFFGFGGGGGCEAGHGEGGGGHHGGGGFGHHHHGHGGHHHHHHHHHHHGHGHHHHHHHHHHHGGGGGHHHHHHHHHHHHGHGHGGGGGGHHGHHGGGHHGHHHHHHHHGGHHHHHHGGGGGHHGGGHHHHGGHHHGGGGGGGHHHGHHGHHHGGGGGHGHGHHHGHGGHHAACCAGGGG;AAFGGFGGGGFB0FGGGF@FFFFFF@@<@FFFFFFFFFFFFFFFFFFFFFF@FFFFFFFFFB
@M05620:37:000000000-D9766:1:1101:23550:5966 1:N:0:45
AGTGCCAGCTCTCAATCGCACAGGGGACCCAGGGCCTGGCCCCTCCATCCAGAAAACCTATGACCTCACCCGCTACCTGGAGCACCAACTCCGCAGCTTGGCTGGGACCTATGTGAGTATCCAGCGTAGGAATCTGGGAGTTGGGGAGGAGTGAGGAGTTGGGGAAAGAAAGTCCTAACCGTGGAGGGTTCTGGTAAATGATGGGGTGAGGAGGGGCTCTTTGGATCCCACAAGTCCCCCTGTCTGGTCTA
+
AA>AAFFFBFFFFGGGGGGGG2FGFGGE?FHGGGEGE2GG2GEDGGHHFFHGBACGHA3GHHBGHHHHHHHGGGGGHHHFHHHEH1GGGEGHGGGCGFHHGHGF?/FFDCCHFH2FGDDF222F0<</D/@GFFDHDC0<?GHFC-.ADGGHFHFCCAGCGHCCEFH./.;CC:CCGHHA?EGGGGG?.9FFFGCFGGG0;090EDFBFFFE.;>--99F//////:9FBF.:./9;/.:-.;BBBB9FFF
@M05620:37:000000000-D9766:1:1101:20090:5973 1:N:0:45
AGTGCCAGCTCTCAATCGCACAGGGGACCCAGGGCCTGGCCCCTCCATCCAGAAAACCTATGACCTCACCCGCTACCTGGAGCACCAACTCCGCAGCTTGGCTGGGACCTATGTGAGTATCCAGCGTAGGAATCTGGGAGTTGGGGAGGAGTGAGGAGTTGGGGAAAGACAGTCCTAACCGTGGAGGGTTCTGGTAAATGATGGGGTGAGGAGGGGCTCTTTGGCTCCCACCAGTCCCCCTGTCTGGTCTA
+
ABAABFFFDFFFGGGGGGGGGGHGGGGEAEGHFEGGFGHHFHGHGGHHHHHHHHHHHGHHHHGHHHHHHHHGGEGGHHHHGHHHHHHHGHHHGGGGGHHHGHHGGGHHGHHHHHHHHHHHHHHHHGEGGGHHHHHHHHHGGHHHGGGGGGGHHHHHHG/GHHGGGGHHHHHHHHHHHHHHGGGGGGGGCFFGGGFGGHGGGHGGGGFFFFFFFFFFFFFFFFFFFFFFFFFFFFFFFFFFFFFFFFFFFFF
@M05620:37:000000000-D9766:1:1101:22006:5977 1:N:0:45
AGTGCCAGCTCTCAATCGCACAGGGGACCCAGGGCCTGGCCCCTCCATCCAGAAAACCTATGACCTCACCCGCTACCTGGAGCACCAACTCCGCAGCTTGGCTGGGACCTATGTGAGTATCCAGCGTAGGAATCTGGGAGTTGGGGAGGAGTGAGGAGTTGGGGAAAGACAGTCCTAACCGTGGAGGGTTCTGGTAAATGATGGGGTGAGGAGGGGCTCTTTGGCTCCCACCAGTCCCCCTGTCTGGTCTA
+
ABAACFFFCFFFGGGGGGGGGGHGGGGGGGHGGGGGGGHHFHGHGGHHHHGHHGGHHGHHHHHHHHHHHHHGGGGGHHHHGHHGHHHHGHHHGGGGGHHHGHHGGGHHGHHHGFHHHHHHHHHHHGGGGGHHHHHHHHHGGHHHGGGGGGGGHHHHHFHHHHGGFGHHHHHHHHHHHHHHGGGGGGGGCFGGGGFGGGGGGGFGGGFFEFFFFFFFFFFFFFFFFFFEFFFBEFFFFFFFFFFFFFFFFFF
@M05620:37:000000000-D9766:1:1101:20110:5979 1:N:0:45
AGTGCCAGCTCTCAATCGCCCCGTGGACCCAGGGCCTGGCCCCTCCATCCAGAAAACCTATTACCTCACCCGCTACCTGGAGCACAAACTCCTCCGCTTGGCTGGGACCTATGTGAGTATCCAGCGTAGGAATCTGGGAGTTGGGGAGGAGTGAGGAGTTGGGGAAAGACAGTCCTAACCGAGGAGGGTTCTGGTAAATGATGGGGTGAGGAGGGGCTCTTTGGCTCCCACCAGTCCCCCTGTCTGGTCTA
+
1>>>>@B11C@DD1ABFAAAAA00AABBFB00B/BB//A0AFECFGHBHG11101BFECCB1DFBD@1BGF>EE/>BGF>FGF/BB0B?1BF1>>>?/?F/EH/?/BC/0FDDGBG1>>1F2B<FBAC/?@F1<FDGF<</0?FCCFC@CCHFD0CG<CCGHC-;EE.CCGC00C0<CC.;-;9A.C?.9.CBFBF0;C0C0CBEFF-EFEBBB?@@-AFFBFFB/9-9BA?A-;FBB?-@EFFFBB9///
@M05620:37:000000000-D9766:1:1101:23154:6037 1:N:0:45
AGTGCCAGCTCTCAATCGCACAGGGGACCCAGGGCCTGGCCCCTCCATCCAGAAAACCTATGACCTCACCCGCTACCTGGAGCACCAACTCCGCAGCTTGGCTGGGACCTATGTGAGTATCCAGCGTAGGAATCTGGGAGTTGGGGAGGAGTGAGGAGTTGGGGAAAGACAGTCCTAACCGTGGAGGGTTCTGGTAAATGATGGGGTGAGGAGGGGCTCTTTGGCTCCCACCAGTCCCCCTGTCTGGTCTA
+
B@AABFFFBFFFGGGGGGGGGGGHGGGGGGHHGGGGGGHHHHGHGGGHHHHHHFEHHGBGHHHHHHHHHHHGGGGGHHHHHHHHGHHHGEHHGGGGGHHHGHHGGGHHGHHHHHHHHHGHHHHGHGGGGGHHHHHHHHHGGFHFCGGGGGGHHHHHHGHHHHGGGGHHHHHHHHHHHHHHGGGGGGGGAGFGGGGGGGGGGGGGGGFFFFFFFFFFFAFFFFFFFFFFFFFFFFFFFFFFFFFFFFFFFFF
@M05620:37:000000000-D9766:1:1101:15088:6043 1:N:0:45
AGTGCCAGCTCTCAATCGCACAGGGGACCCAGGGCCTGGCCCCTCCATCCAGAAAACCTATGACCTCACCCGCTACCTGGAGCACCAACTCCGCAGCTTGGCTGGGACCTATGTGAGTATCCAGCGTAGGAATCTGGGAGTTGGGGAGGAGTGAGGAGTTGGGGAAAGACAGTCCTAACCGTGGAGGGTTCTGGTAAATGATGGGGTGAGGAGGGGCTCTTTGGCTCCCACCAGTCCCCCTGTCTGGTCTA
+
ABBBBFFFCFFFGGGGGGGGGGHHGGGGGGAGGGGGGGHHHHGHGGHHHHAGBFCGHGHHHHHHHHHHHHHGGGGGHHHHHHHHHHHHGHHHGGGGGGHHGEHGGGHHGHFHHHHHHHHHHHHHHGCEGGHHHFFHHHHGDHHHGGGGGGGHHHHHHGHGHHGGGGHHFHHHHHHHGHHHGGEFGGGGCFGGGGFFGFGGGGGFGGFFFFFFFFFFFDFFFFFFFBFFFFFDFFFFFFFFDFBFFFFBFFF
@M05620:37:000000000-D9766:1:1101:18463:6068 1:N:0:45
AGTGCCAGCTCTCAATCGCACAGGGGACCCAGGGCCTGGCCCCTCCATCCAGAAAACCTATGACCTCACCCGCTACCTGGAGCACCAACTCCGCAGCTTGGCTGGGACCTATGTGAGTATCCAGCGTAGGAATCTGGGAGTTGGGGAGGAGTGAGGAGTTGGGGAAAGACAGTCCTAACCGTGGAGGGTTCTGGTAAATGATGGGGTGAGGAGGGGCTCTTTGGCTCCCACCAGTCCCCCTGTCTGGTCTA
+
ABAABFFFCFFFGGGGGGGGGGHHGGGGGGHHGGGGDGHHHHGHGGFHHHGHDAFGHGHGHHGHHHHHHHHGGGGGHHHHHHGHHHHHGHHHGGGGGHHHGHHGGGHHGHHHHHHHHHHHHHHHHGGGGGHHHHHHHHHGGHHHGGGGGGGHHHHHHGHHHHGGGGGHHHHHHHHHHHHHGEEGGGGGEGGGGGFGGGGGGGGGGGFFFFFFFFFFFFFFFFFFFFFFFFFFFFFFFFFFFFFFFFFFFFF
@M05620:37:000000000-D9766:1:1101:11776:6324 1:N:0:45
ACTGCCACTTCTCAATCGAACGGCGGGCCCAGGCCCAGGGCCCTCCAGCGCGCACGCCTGTACCCCAACCCCGAGCTTCGAGCACCAACGCCGCCTTTTGATTGGCACCCAAGTGAGTATCCAGCGCAGGAATCTGGGAGTTGGCGAGGAGTGAGGACTCGGCGAAAGACAGTACTAACCGTGGAGGGTTCTGGTAAATGATGGCGTGAGGAGGCGCACTTTCGCTCCCACCAGTCCTCCTGTCTGACCTA
+
11>AA>BBBDBBAFFGGABBB0A00//AAE/B//BE/>?///>//>BFG/>//E>//?GF1222B/?//?/<///>/?1//0?<?/0<//>A@--..<<D.0==</<:C.E..;0=0;CC000;G?-@--;FF0;0CFCA.90B/;-9-9-F-9B-/-;/;--9-;;-9FFF//FFBFFF-;9=BEB-;9;FF/;BFFF/B/BF--A@-AA;-;-9@--;B:/--;A-A--AA-99B//;;/99F;///9/
@M05620:37:000000000-D9766:1:1101:22046:6366 1:N:0:45
GAGGCTGCTTTGGAAGAAACTGATAGATTAGTGAAACAATTTCGGGTTGACCTGGATAAGTTTCTTGCTTAGGTTATAGAAGCTGAAATACCTGCTAATTGTTACCCGTACAAAAAAGCTAGTAGAAGACTCCAAAGAAGAAAAAAAGCTGATGAAACAATGAAAAGAAAGTCAGGCATTAACGCTATAGCACTCTTGGGTATCCAATGGAACAATTATCAGAATATGTAATGAAACTTGACAAGCCAGGG
+
>>A1>>C1BBB1F11FGC1BF1ADF313AD1DDD3DFF011AAA00B//0BBBB00121122D2D111D12BBA11AB2A111BB11BDDBBFEG1121@2BF2B1>//>//1@0?/>01111>B>B1BB1B11B100<010BBC///@1@<11@1@10/?111?<0/0<<111>C0.11111.-...<<0000/<0<0..;::C000/::0;:/00:;0C00;B0;090;00909009;;090.9;;9..
@M05620:37:000000000-D9766:1:1101:23966:6401 1:N:0:45
AGTGCCAGCTCTCCATCGCACAGGGGACCCAGGGCCTGGCCCCTCCATCCAGAAAACCTATGACCTCACCCGCTACCTGGAGCACCCACTCCGCAGCTTGGCTGGGACCTATGTGAGTATCCAGCGTAGGAATCTGGGAGTTGGGGAGGAGTGAGGAGTTGGGGAAAGACAGTCCTAACCGTGGAGGGTTCTGGTAAATGATGGGGTGAGGAGGGGCTCTTTGGCTCCCACCAGTCCCCCTGTCTGGTCTA
+
>A>AAFFFBFFFG4FF5EGAE?GDGCBEEEEH2BEBFFHCFHGHGGGHGGFFFAGAFEGHFGFHHDGEHHFEF//EHHFG2BFGHH1??FGFEFCEGHHHGHHGFDHFAH11BGHH1FGHHHHHHGGCCF1F1GFHHF0??FFCDC.@D.=GF0DC<E<CGHCCA:.;/C/:GHHHFE9FGGG@AEFGCF9FBB;;00BBBFFGGFF;AFFFFD?BBBEFFEFFFFBEFFFFEFFFFFFDBFFFF/FFFF/
@M05620:37:000000000-D9766:1:1101:15836:6444 1:N:0:45
GAGGCTGCTTTGGAAGAGCACAAGTGTGTACTCCCGTAGTCACTTCCACGCCAGGGAAAAAAGATCGAAAGAGCACCCGACTGAGCACCAGTCACGAGATTCCATCTCGTATGCCGTCTTCTGCTTGAATAACCAAAAGATTGGAGGAAAGAACGGCAATGAAGACAGGCAGTCCTGCCCTAGGAGGCTTCTGGTAACTACTGGACTACGGGCAGCATCTTTACCTCCCACCAATCCCCCAGTCTCAAATA
+
A1AAAAFAFFFFB1FGFAFF1BBF13D10DDGAF00AA0A2DGH111B1/BAAEEEA0/BA/AFDDE/B/?00010/?E/>>/11@10?0E@B1BE?///BF>BF1BFBFGHHFFG//B/221BBF1@<2@@<F<CC/0/1<1010//00<00<..---<<0000<</....<:CB0/:C////0/.:.:BB0B000000990//.0//..-;-;.;/9//;///99-:--:-9//9/AA--;/99//;;/
@M05620:37:000000000-D9766:1:1101:13158:6465 1:N:0:45
AGTGCCAGCTCTCAATCGCACAGGTCTGACCTCCCGTGCCGAGATTCCCTCTCGTATGCCGGCTCCCTCTTGAAACAAAGAAAAACCGCGGAGGGGAACCCCAAGTTCTCTGATGGCTCCCTCGCTACTTCCTCGCCTCCCTTCACTTTGCCCTTTCTATCTGGCTCTCTCTTACTCCGTTTTCCTTTTTCCTGTCTTCTCTGGGGTGAGTCTCGTTTGGCAATCTCCCCCCTGTCCCTCGGCCGGGTCCA
+
AA1AAFFFAFFFGGGGFFGAE?0011DB1DGHHHGGE00AEEEEFGHHBABGG/BABADGE/>>/B/BBFGGGHFH0GG000B>0?E/>/><//////?//////?22?2211>11001/<0?/<F.-1F1<B1<--<<<./=/00000:000//0;000:;000/</990;B009CF.90B.9B0;;009099;/900;0900-;A---;9//;9---9;//9/;/;B---9-9////9----;9-;;-/
@M05620:37:000000000-D9766:1:1101:25668:6564 1:N:0:45
GAGGCTGCTTTGGAAGAGCACACGTCTGAACTCCAGTCACGAGAGTGCATCTCGTATGCCGTCTTCTGCTTGAAAAAAAAGAAAACCGCGCGAAGATGAAGCGAGTGGCTCGCTACCTCTTCTGGTGGATGCCTCCCTCCTTCCTGTCCTCCCGGAGCTGCGTCCTTTTTCCCTCGTTCTCTCTTCTGTCGCTTTTCGTCGGACTCTCTTCTCTGTCCTGCGTTTCCCTCCGCCGTCCCCAGGTCTTTGCT
+
AAAAAAFAFFBFF1GGCGGFGFAEAFBA1AFHGFGH2BFH00A/AB1D22DFFBF/FFGGE//FAG2FGH1BFFFHAEE///0B0B?>/EEEG///>BD1<<<//<?//<1>>//<0?11?1<111<>.1<<<11>CC/<<D0/<00<0=0C<.----::/-.--90009/90=/-;..E0;CBFBBF09;-;9A//;--9--;9//////9//////;//99-;//99----;-9;--;---;//;//;/
@M05620:37:000000000-D9766:1:1101:25457:6564 1:N:0:45
ACTGCCACTTCTCAATCGCACAAGTGTGCCCTCCCGTAGCGAGACCCCCTCTCATAATCCTTCCCTCCCTTGCTACCAGTAGCACCAACCACGACCCCTGAGTCCCCCCACGGTGAACGGCGCCCCTAAGAGTCTCCGGGTGTGCCAGCGCTGAGGACACCCGCTCACGCAACCCACAGCTTTTTGCGTTATCGCACTCGTGGGGCTAATCGAGCACTCTTCCGCGCTTTTACTTTTCACTGACAAGCCAC
+
>>>>A>1BBDBB1BBBGF1FEG0ADD313DBG0BF000ABE///A/B/A/BF01D122D21D1BB10BBF1GB1DF>F11BBBB1>FFG/FE///>////00>111/?E//<////110///<//-FF0<>1><1><.-<.--<0:<0;--.-...0./9.;---990..---.--9:--//9//-/--;-;/---9-/-9----99-9999-999:;//;//9;----:/9////////9://;/-9---
@M05620:37:000000000-D9766:1:1101:19774:6580 1:N:0:45
AGTGCCAGCTCTCAATCGCACAGGGGACCCAGGGCCTGGCCCCTCCATCCAGAAAACCTATGACCTCACCCGCTACCTGGAGCACCAACTCCGCAGCTTGGCTGGGACCTATGTGAGTATCCAGCGTAGGAATCTGGGAGTTGGGGAGGAGTGAGGAGTTGGGGAAAGACAGTCCTAACCGTGGAGGGTTCTGGTAAATGATGGGGTGAGGAGGGGCTCTTTGGCTCCCACCAGTCCCCCTGTCTGGTCTA
+
BCABCFFFDFFFGGGGGGGGGGHGGGGGGGHHGGGGGGHHHHGHGGHHHHHHHHHHHGHHHGHHHHHHHHHGGEGGHGHHGHHHHHHCFHHHEGGGGHGHGHHGGGHHGHHHHHHHHHHHHHHHHGGGGGHHHHHHHHGGGHHHGGGGGGEHHHHHHGHHHGGGGGHHHHHHHHHGHHHHGGEGDGGGCFGGGGFFGGGGGGGGGGADFFFFFFFFFFFFFHHFFFFFFFFFFFFFFFFFFFFFFFFFFFB
@M05620:37:000000000-D9766:1:1101:24515:6585 1:N:0:45
GAGGCTGCTTTGGAAGAGCACACGTCTGAACTCCAGTCACGAGATTCCTTCTCGTATGCGGTCTTCTGCTTGCAAAAAAAAACTACCTCGAGAAGATACCCCCTTGAGTGTGCTCCTCTTCCTTCTGGTCTCCTCGTCTCCTCTTCTTGGGTCCCCGCGCTGGTGCCCCTCTTTCCTGTCTTTCAGTTCTGTCGTCTTTCGCACTCTTCTGTCTCCTGTTCCGACCTTCTCCTGCTACTTCCTAGTTTCTT
+
AAAAAAFAFFFFGFGGG1FGAGGEB0BBBBGHBFA1DB1B00A//1D222B1BFFEAFH/ABA/FDFAGG1G/BDFGG>>/>/11B>1B/////>BB1B<1/<<00BB><11B21F1B111BD2@11@112@@1@?/?/?11F11?1?11/.0.>GG-@--<<:::::.../:0:;0C0/;0;B00009;00;...;90;.9.9?B0C0;0;0BBB//;///-----;B9//://////9//9/99//;B/
@M05620:37:000000000-D9766:1:1101:13879:6591 1:N:0:45
AGTGCCAGCTCTCAATCGCACAGGGGACCCAGGGCCTGGCCCCTCCATCCAGAAAACCTATGACCTCACCCGCTACCTGGAGCACCCACTCCGCAGCTTGGCTGGGACATATGTGAGTATCCAGAGTAGGAATCTGGGAGTTGGGGAGGAGTGAGGAGTTGGGGAAAGACAGTCCTAACCGTGGAGGGTTCTGGTAAATGATGGGGTGAGGAGGGGCTCTTTGGCTCCCACCAGTCCCCCTGTCTGGTCTA
+
AAAAAFFFAFFFGDGGGGG2E?GCGEEEAEHH2BEE2FGH2GGHGGHGHHHHBHFFGGHFGGBHHFGHHHHGG>EFHHHH2BGHHH11?GHGAEE@EGEF/BF///BF/GGHH3BBGGHHHDFG2?2@>FHHHHHHHHFGFHHH/A<A<>CGH1GHG<<GHH-A<DEHHHBHHHHHGHHH@.;A.AGGCGGGGGFFGGGGGGGGGDGFF?FB.;@DFFFFFF/BF/BEFFFFFFFFFBEFFFBFFF9FFFF
@M05620:37:000000000-D9766:1:1101:16524:6600 1:N:0:45
GCTGCGTCTTATGAATCCACTGCCCGGCCCCGGCCCACGGACCCCAAGAGCACACGACTGGACTCAACTCACGAACTCCCGTCACGTATGTTGTCTCGTGCTTGACAGCTACTCGACGACTCCACGGGCGTACACGCGCTGCTGCCACCATGGCCCGTCAGTCCGGCCTTTCCGCTTTAGCCCTCTTGTGGCTCCAATTGAACAATTCTCCGCCTTTGTACTTGTACCTGACAAGCCAGGGCCAAACGCTC
+
1>1>A11>>A3B1BBBG1BF1A1B0A0AAF0AEEEGEAAA//A///AB0BB@B0F///B//BB1B11>@1@1F//EC1B>//??/<0B1<22BBB22<?/F/110111/11?F1BH@?CCGGH10CCC-<CC?.=A-:CC-.=B99;F.CFFGG9.?AA.9FGF?;@9BFFFF-ABFF/BB/BFFFFFFFF-AFFFFFFFFBFFBBFFFF/;AABFFFFEFFFFFB/;BB/;B;FFFB9-A-;-;-AB-;A
@M05620:37:000000000-D9766:1:1101:19687:6606 1:N:0:45
AGTGCCAGCTCTCAATCGCACAGGGGACCCAGGGCCTGGCCCCTCCATCCAGAAAACCTATGACCTCACCCGCTACCTGGAGCACCAACTCCGCAGCTTGGCTGGGACCTATGTGAGTATCCAGCGTAGGAATCTGGGAGTTGGGGAGGAGTGAGGAGTTGGGGAAAGACAGTCCTAACCGTGGAGGGTTCTGGTAAATGATGGGGTGAGGAGGGGCTCTTTGGCTCCCACCAGTCCCCCTGTCTGGTCTA
+
BBAABFFFBFFFGGGGGGGGGGHGGGGGGFHHGGGFGGHHGHGHGGHHHHHHHHHHHGHHHHGHHHHHHHHGGGGGHFHHGHHHHHHHGHHHGGFGGHHHGHHGGGHHGHHHHHHHHHHHHHHHHGGGGGHGHHHHHGHGGHHHGGGGGGGHHGHHHGHHHHGGGGHHHHHHHHHHHHHHGGGGGGGGEFGGGGFGGGGGGGGGGGFFFFFFFFFFFFFFFFFFFFFFFFFFFFFFFFFFBFFFFFFFFFF
@M05620:37:000000000-D9766:1:1101:26665:6664 1:N:0:45
AGTGCCAGCTCTCCATCGCACAGGGGACCCAGGGCCTGGCCCCTCCATCCAGAAAACCTATGACCTCACCCGCTACCTGGAGCACCCACTCCGCAGCTTGGCTGGGACCTATGTGAGTATCCAGCGTAGGAATCTGGGCGTTGGGGCGGAGTGAGGAGTTGCGGAAAGACAGTCCTAACCGTGGAGGGTTCTGGTAAATGATGGGGTGAGGAGGGGCTCTTTGGCTCTCACCAGTCCCCCTGTCTGGTCTA
+
>A>1>1D1>BFFFEFAFE?FEGHGG00AEEAF00BBEFHFEGEFEGHBEG1FBGF00BABFFFGHEGHHFFEE>EEHFFGBFGGGH??EF0F?/>>EFFC<0BFFGC<?GGD1BF2D1FDDD2@CCBC@EG1FD111G/>CC@GGC.<C-:;A0;F09//;0-9;-99/9/9:FBF/;BF=BE=-:A@AFFFBF9//99B;FBBE--;A?F/BA--9-9/:FFFFFF/:B/ABFF//B-A@FFFFFFFFBB
@M05620:37:000000000-D9766:1:1101:19736:6707 1:N:0:45
AGTGCCAGCTCTCCATCGCACAGGGGACCCAGGGCCTGGCCCCCCCATCCAGAAAACCTATGACCTCACCCGCTACCTGGAGCACCAACTCCGCAGCTTGGCTGGGACCTATGTGAGTATCCAGCGTAGGAATCTGGGAGTTGGGGAGGAGTGAGGAGTTGGGGAAAGACAGTCCTAACCGTGGAGGGTTCTGGTAAATGATGGGGTGAGGAGGGGCTCTTTGGCTCCCACCAGTCCCCCTGTCTGGTCTA
+
AA>3>FFFAFFFG4FFGFGCGCHCGAAAEEGH2BEBAFHHCGGGGGEHHGHHGFHFHEHHFGFHHGHHHHHGE>EEHHGH0BGHHH0/?GHFAEEEBH1FDGHGGGHHGHHHHHHFHHHHHHHHHGGFGGHHHHHHHFAFGHHGGG.@DACGH0CGCGFHHGGGGAAFFFFFGGGGGGGGGDEBAEGG.AFFFFFFFFFFFFFFFFFBFFFFFD?>BBFEFFFFFFFFFFFFFFFFFFFFBFFFFFFFFFF
@M05620:37:000000000-D9766:1:1101:21869:6738 1:N:0:45
AGTGCCAGCTCTCAATCGCACAGGGGACCCAGGGCCTGGCCCCTCCATCCAGAAAACCTATGACCTCACCCGCTACCTGGAGCACCAACTCCGCAGCTTGGCTGGGACCTATGTGAGTATCCAGCGTAGGAATCTGGGAGTTGGGGAGGAGTGAGGAGTTGGGGAAAGACAGTCCTAACCGTGGAGGGTTCTGGTAAATGATGGGGTGAGGAGGGGCTCTTTGGCTCCCACCAGTCCCCCTGTCTGGTCTA
+
>33>AFFFBFFFFGGGFFGGGGHCF2EGGGCHF?EFGFDHGFGE1EHHHHHFHHHHGGHHHHHFHHHHGHHGGEE@CGHHFGHHHE1GGHHHGGGGGHHHGHHGGGHHGGHHHHHHHHHHHHHHHGGGGGHHHHHHHHFFGHHHGGGGGGGHHHHHHGHHHHGGGGHHHHHHHHHHHHHHGGGGGGGGEGGGGGGGGGGGGGGGGGFFFFFFFFFFFFFFFFFFFFFFFFFFFFFFFFFFFFFFFFFFFFF
@M05620:37:000000000-D9766:1:1101:25719:6739 1:N:0:45
AGTGCCAGCTCTCAATCGCACAGGGGACCCAGGGCCTGGCCCCTCCATCCAGAAAACCTATGACCTCACCCGCTACCTGGAGCACCAACTCCGCAGCTTGGCTGGGACCTATGTGAGTATCCAGCGTAGGAATCTGGGAGTTGGGGAGGAGTGAGGAGTTGGGGAAAGACAGTCCTAACCGTGGAGGGTTCTGGTAAATGACGGGGTGAGGAGGGGCTCTTTGGCTCCCACCAGTCCCCCTGTCTGGTCTA
+
ABAAAFFFBFFFGGGGGFGGGGHDGGGGGGHHGGGGFGHHHHGHGGHHHHHHGHHHHGHHHHHHHHHHHHGEEEGGHHHHHHHHHHHGGFGHGFFCGGHHGFHGGGHHGHHHHHHHHHHHHHFHHGBGGGHHHHHHHGHGGHHHGGGGGGGHHHGHHDHHHHGGGDHHGHHHHHHGHHHHGFGGGGGGC.FFGGFGGGBGFGGAFF=DEFFFFFFFFFFFFFFFFFFFFBFDFFFFFFFFFFFFFBFFFFF
@M05620:37:000000000-D9766:1:1101:23082:6785 1:N:0:45
AGGACCAGCTCTCCATAGCACAGGGTCCCGAGTGCCTGGCCCCTCCATCCAGAAACCCTATGACCTCACCCGCGACCTGGCGCACCCACTCAGCAGCTTGGCTGGGACCTATGTGAGTATCCCGCGTAGGAATCTGGGCGTTGGGGCGGCGTGCGGCGTAGGGGCCCGCCCGTCCTAACCGTGGAGGGTTCTGGTAAATGATGGGGTGAGGCGGGGCTCTTTGGCTCCCACCAGTCCCCCTGTCTGGTCTA
+
>>>11>>FAFFFGGG13BB1B1F0FB0B00BAABF1ABAB0BEGGGCFABBF10BABEFF1A2DF1BFFGF/>/>>EE>B0/?>EGF/?FG01B1BBB1<?BFFGGEF/FFGHGG21@>GHH1?BGG/AC1<>GGHBB.ACCCFCG.-A-;:-9A@@@--;9AB---9-@-;@FFF/9;F@AE@-;A?BFFFFF;:BFFF/FFFF?:@-F?-@@-@@@-BFFFEBFEFF-;B9FFFFFEF@FFF/FFFFFB
@M05620:37:000000000-D9766:1:1101:23087:6803 1:N:0:45
AGTGCCAGCTCTCAATCGCACAGGGGACCCAGGGCCTGGCCCCTCCATCCAGAAAACCTATGACCTCACCCGCTACCTGGAGCACCAACTCCGCAGCTTGGCTGGGACCTATGTGAGTATCCAGCGTAGGAATCTGGGAGTTGGGGAGGAGTGAGGAGTTGGGGAAAGACAGTCCTAACCGTGGAGGGTTCTGGTAAATGATGGGGTGAGGAGGGGCTCTTTGGCTCCCACCAGTCCCCCTGTCTGGTCTA
+
AAAABFFFBFFFGFGGDFGCGCHCGGEGGGHHGGEEDFHHHHGHGGBGHHHHECGHHGHHHHEHHHHHHHHGGGGGHHHHFGHHHHFGEHHHEGGCEGHHGHHGGGHHGHHHHHGHHHHHHHHHHGGGGGHHHHHHHHFGGHHHGGCDGGFHHGHHGGHFHHGGGGEHHHHHHHHHHHHHGGGGGGGGGGGGGGGGGGGGGGGGGGFBFFFFFFBBBBFFFFFFFFFFFFFFFFFFFFFFBFFFFFFFFFF
@M05620:37:000000000-D9766:1:1101:13550:6816 1:N:0:45
AGTGCCAGCTCTCAATCGCACAGGGGACCCAGGGCCTGGCCCCTCCATCCAGAAAACCTATGACCTCACCCGCTACCTGGAGCACCAACTCCGCAGCTTGGCTGGGACCTATGTGAGTATCCAGCGTAGGAATCTGGGAGTTGGGGAGGAGTGAGGAGTTGGGGAAAGACAGTCCTAACCGTGGAGGGTTCTGGTAAATGATGGGGTGAGGAGGGGCTCTTTGGCTCCCACCAGTCCCCCTGTCTGGTCTA
+
A3>AAFFFAFFFGGGGGGGGGCHEGGGGGGCGG?EEDGHHFHGEGGFHFG3GG33FGEGFHHHHHHHHHFFGGEEGHHHHGHHHHHHHGGHHGGFEFHHHGHHA?<FGGHHDHHHGHD3BGHHFHF<B@/FGHFHHBG<FAFFC<CCFC?CGGBHHCEC/DHGGG?AGFF:GGHHHCCHF-ECDAEDG.=FGFFGB0;;BBG09.DF-.;.9DDF-BDFFFFFBF/B?.;FDE.://9AA=AFFFBF//9/
@M05620:37:000000000-D9766:1:1101:10325:6849 1:N:0:45
GAGGCTGCTTTGGAAGAAACTCATAGATTACTGCAACAGTTCCCCCTGGACCTGGAAAAGTTTCTTGCCCGGCGTACAGACGCTTAAACAACTGCGATTGGTTCCCACAAATGAAAGCATCAAGCAAACGAAAATAGGAGAAGAGGAGGAATGAAGAAATGGCAAAAAACAGAGGTAACCCCGGTTGAGCATGCTAAATGATGCACTGAAGAAAGACACATTATCTACAATTGAACCTGAAAACGCATCGC
+
A1>AAACA1DFFGGGGGFG1FAF3GHH33FA3DAGG1GHEEFH1BE0A/B0BAB0FAF00FFDHFHH1B1/AE//>>/D10>EB/?BGH1FH10B>///>01/111>0?<B11111101111BB100B0?C///11<110/0010/0///011?111<0><G00F00.<<<///.<<0:0.:---.:/9000000;;;0;0C0090;/0000//9///;/00/99////:////99-99:/9//-;9----
@M05620:37:000000000-D9766:1:1101:22636:6879 1:N:0:45
ACCACACGCCCTAACTCGAGCCGCGTTCCGAAATCTCGTACCCCCCCTTCTGCATGCCTATGACCTCACCCGCTACCTGGAGCACCAACTCCGCAGCTTGGCTGGGACCTATGTGAGTATCCAGCGTAGGAATCTGGGAGTTGGGGAGGAGTGAGGAGTTGGGGAAAGACAGTCCTAACCGTGGAGGGTTCTGGTAAATGATGGGGTGAGGAGGGGCTCTTTGGCTCCCACCAGTCCCCCTGTCTGGTCTA
+
A?>1AAAA11>>BBAGGAAAA0A00A/BFAE///D21B/AA/B/A>>E0F1F@2121B1B1BB@1@G1GHHGGGEGHHHHFHHEHHHHGGHHCG@CCHHHGFGF/EFGFHHHBGBFHGHFHH11GGGCC?1FGGHDGFAEGHEHGGECGACHHCGHEBGFF/@@?..9/C/FFFGG00FFGGG;--9>BFFFFFFB/9BF/BFBFFF@FFEBFB@;@@FFFFFB9FBFEBFF?FFFFFFB@EFFE;/FFFB
@M05620:37:000000000-D9766:1:1101:15384:6920 1:N:0:45
AGTGCCAGCTCTCAATCGCACAGGGGACCCAGGGCCTGGCCCCTCCATCCAGAAAACCTATGACCTCACCCGCTACCTGGAGCACCAACTCCGCAGCTTGGCTGGGACCTATGTGAGTATCCAGCGTAGGAATCTGGGAGTTGGGGAGGAGTGAGGAGTTGGGGAAAGACAGTCCTAACCGTGGAGGGTTCTGGTAAATGATGGGGTGAGGAGGGGCTCTTTGGCTCCCACCAGTCCCCCTGTCTGGTCTA
+
AAAAAFFFAFFFGGGGGGGAE?GHGGGGGFHHGGGGGGHHHHGHGGHHHHGHHHFGHGHHHHHHHHHGHHHGGGGGHHHHHHHGHHHHGHHHGG/EGHHHGHHGGGHHGHGHHHHHHHHHHHHHHGGGGGHHHHHHHHHGFHHHGGGGGGGHHHHHHGHHHHGGGGHGHHHHHHHHHHHHGGFGGGGGCFFGGGF0FFGGGGGGGGF@FFFFFF@@@@FFFFFFFFFFFFFFFFFFFFFF@FFFFFFFFFF
@M05620:37:000000000-D9766:1:1101:19222:6921 1:N:0:45
AGTGCCAGCTCTCCATCGCACAGGGTACCCAGGGCCTGGCCCCTCCATCCAGAAAACCTATGACCTCACCCGCTACCTGGAGCACCCACTCCGCAGCTTGGCTGGGACCTATGTGAGTATCCAGCGTAGGAATCTGGGCGTTGGCGCGGAGTGAGGAGTTGGGGAAAGACAGTCCTAACCGTGGAGGGTTCTGGTAAATGATGGGGTGAGGAGGGGCTCTTTGGCTCCCACCAGTCCCCCTGTCTGGTCTA
+
>>>3>DDCAFFFGFGGGEEAFCHDF44ABFAAB2BBABEGFGG2EF2FDG3GG3BBBE3BBFBGHFGCHGC>E>>EHBFFBBBGHH1??FGFAE?CEF?BECFCFGAEFF3332BB1G?12B21FCC//<@@1@DDBG//>//?<>.->A@AC00.:;G/C:C:..:.//9:FFGE00/CBD.-.9:B.9CF09B9/99B/BFFE.;BE../9.----9//99/BFFFF....;FFFFFD@EBFFFFFB9B
@M05620:37:000000000-D9766:1:1101:19245:6926 1:N:0:45
AGTGCCAGCTCTCAATCGCACAGGGGACCCAGGGCCTGGCCCCTCCATCCAGAAAACCTATGACCTCACCCGCTACCTGGAGCACCAACTCCGCAGCTTGGCTGGGACCTATGTGAGTATCCAGCGTAGGAATCTGGGAGTTGGCGAGGAGTGAGGAGTTGGGGAAAGACAGTCCTAACCGTGGAGGGTTCTGGTAAATGATGGGGTGAGGAGGGGCTCTTTGGCTCCCACCAGTCCCCCTGTCTGGTCTA
+
ABBACFFFCFFFGGGGGGGGGGHHGGGGGGHHGGGGGGHHHHGHGGHHHHHHFHHHHGHHHHHHGHHHHHHGGGGGHHHHHHHGHHHHGHHHGGGGGHHHGHHGGGHHGHHHHHHHHHHHHHHHHGGGGGHHHHHHHHHGGHHH1AFGGGGHHHHHHGHHHHGGGGHHHHHHHHHHHHHGGGGGGGGGEFGGGGFFGGGGGGGGGFFFFFFFFFFFFFFFFFFFFFFFFFFFFFFFFFFFFFFFFFFFFFB
@M05620:37:000000000-D9766:1:1101:20168:6988 1:N:0:45
AGTGCCAGCTCTCAATCGCACAGGGGACCCAGGGCCTGGCCCCTCCATCCAGAAAACCTATGACCTCACCCGCTACCTGGAGCACCAACTCCGCAGCTTGGCTGGGACCTATGTGAGTATCCAGCGTAGGAATCTGGGAGTTGGGGAGGAGTGAGGAGTTGGGGAAAGACAGTCCTAACCGTGGAGGGTTCTGGTAAATGATGGGGTGAGGAGGGGCTCTTTGGCTCCCACCAGTCCCCCTGTCTGGTCTA
+
BBABCFFFCFFFGGGGGGGGGGHGGGGGGGHHGGGGGGHHHHGHGGHHHHHHHHHHHGHHHHHHHHHHHHHGGGGGHHHHHHGHHHHHGHHHGGGGGHHHGHHGGGHHGGHGHHHHHHHHHHHHHGGGGGHHHHHHHHHGGHHHGGGGGDEHHHHHHGHHHHGGGGHHHHHHHHHHHHHHGGGGDGGGDGGGGGGGGGGGGGGGGGFFFFFFFFFFFFFFFFFFFFFFFFFFFFFFFFFFFFFFFFFFFFF
@M05620:37:000000000-D9766:1:1101:15578:6997 1:N:0:45
GCTGCTTCTTATTAATCGCACACGTCTGACCTCCCGTCCCGAGATTCCCTCTCTTATGCCGTCCGCGCCTTGAAACAAACAAAAACAACCACTTCCCCTGAGCACCTCCCTTATGCTACACGTAAGCACAGGCTCCTCGACGACCCCACGGGAGTAACAGAACTTATGAAACAATGGCACGCAAGTCCGGCATATCCGCTTTCGCACTCTTGTGGCTCCAATCGAACAATTCACATCATTTGTACTTCTAC
+
3>>>>45BBF5BBABBGFFEGG4AF4BB5DFGHHGFFA2BAA2AAFGD3BFHGADDB5BBEBE10000>BFFFFGH3GF111?111111?EC33?B?0B/B0C3?EC0//011B?GDBGDF/000<1@000//@0?<0////----...<--<<</;;0::/;<0:;0C0GH/:0CBFG0.--9-0009;A-;000B..;A./:..-9///B//9..;:;BB9../.;BB/;/://///9B/;/9//////
@M05620:37:000000000-D9766:1:1101:15920:7018 1:N:0:45
AGTGCCAGCTCTCAATCGCACAGGGGACCCAGGGCCTGGCCCCTCCATCCAGAAAACCTATGACCTCACCCGCTACCTGGAGCACCAACTCCGCAGCTTGGCTGGGACCTATGTGAGTATCCAGCGTAGGAATCTGGGAGTTGGGGAGGAGTGAGGAGTTGGGGAAAGACAGTCCTAACCGTGGAGGGTTCTGGTAAATGATGGGGTGAGGAGGGGCTCTTTGGCTCCCACCAGTCCCCCTGTCTGGTCTA
+
AA3>AFFFBFFFG4FFGFFCEEHAF2BEEECGBBEBEFHHGHGEGGBGFHEHHFGHGEGGGGGHHFG3GGHEF>>EHHGGBFGHHH1?EGHGAFCGGGFGEGHGCGHHGHHGGGHDDGDGHHFGH/CACGHFFHHHFE0FEGHFCCC@DDAFC0DG0CGHFBCGEAEACFHFGHHHFFHHGGG@EEGGAFFGGGFGFGFGGGGGGGA=9..BAAB;BBFFFFFFFFFEFBFFFFFFFFFFBFFFFFEFFF/
@M05620:37:000000000-D9766:1:1101:15197:7069 1:N:0:45
AGTGCCAGCTCTCAATCGCACAGGGGACCCAGGGCCTGGCCCCTCCATCCAGAAAACCTATGACCTCACCCGCTACCTGGAGCACCAACTCCGCAGCTTGGCTGGGACCTATGTGAGTATCCAGCGTAGGAATCTGGGAGTTGGGGAGGAGTGAGGAGTTGGGGAAAGACAGTCCTAACCGTGGAGGGTTCTGGTAAATGATGGGGTGAGGAGGGGCTCTTTGGCTCCCACCAGTCCCCCTGTCTGGTCTA
+
A>>AAFFFBFFFGGGFDFGGGGGHGGGE2EGHFGG?2AGF2FEGGGHHDFGE3E3FGGFHHHBGFHGFHHHGGEEGHHHHFGHFFHFHGFHHGGGGFHHHGHHGGGHHGHHHHHHHHHHHHHHHHCEGGGHHHHHHHHGGGGFHGGGGGGEHFHHHHG/GBHGGGGHHGHHHHHHHHHHHGGGGDFGGEFGGGGCFGGGGGGGGGGFFFFFFFFFFFFFFFFBFFFFFFFFFFFFFFFFFFFFFFFFFFFB
@M05620:37:000000000-D9766:1:1101:17539:7077 1:N:0:45
AGTGCCAGCTCTCAATCGCACAGGGGACCCAGGGCCTGGCCCCTCCATCCAGAAAACCTATGACCTCACCCGCTACCTGGAGCACCAACTCCGCAGCTTGGCTGGGACCTATGTGAGTATCCAGCGTAGGAATCTGGGAGTTGGGGAGGAGTGAGGAGTTGGGGAAAGACAGTCCTAACCGTGGAGGGTTCTGGTAAATGATGGGGTGAGGAGGGGCTCTTTGGCTCCCACCAGTCCCCCTGTCTGGTCTA
+
BBBBBFFFBFFFGGGGGGGGGGHGGGGGGGHHGGGGGGHHHHGHGGHHHHHHHHHHHGHHHHHHHHHHHHHGGGGGHHHHGHHHHHHHGHHHGGGGGHHHGHHGGGHHGHHHHHHHHHHHHHHHHGGGGGHHHHHHHHHGGHHHGGGGGGGHFHHHHGHHHHGGGGHHHHHHHHHHHGHHGGGGGGGGEFGGGGGGGGGGGGGGGGFFFFFFFFFFFFFFFFFFFFFFFFFFEFFFFFFFFFFFFFFFFFB
@M05620:37:000000000-D9766:1:1101:19845:7098 1:N:0:45
ACCGCCCCTTCTCAATCGACCGTCGTGCCCGGGACCAGGGACCGCAAGAGCACACGCCTGAACCCCACCCACGACCTTCGATCACCCATGCCGCCTTCTGCCTGGGAAATATCCGACTATCCCTCCTGGGGACCTCCTCCTTCCTGCTGGGTGCCCCGTAGTGGCCCCCCTTTCCTCACCGTGTCGCTTTCTGGTAAATCCTGGGGCGAGTCTGCTCTCTCTGGCTCCCCCCAGTCCCCCTGTCTGGTCCT
+
>>1>A>>>AFFFBFGA1AF0EAA0A0BAFE/EA/A//B////E////>>EG1B>0E/BBFB1@/??E>/?FE/>/>/<B<?2F?G00<0<BFC////1???1FG//?F<1D111..->-1=<1<C.<//.-.-</0./://;0/00:/0/./..//9A.-:./9..:-----//B///---9-------9////;///;//9//;-------////;9B////;/-BE--;--9/;/BAA--/;:F/B///
@M05620:37:000000000-D9766:1:1101:19509:7148 1:N:0:45
AGTGCCAGCTCTCAATCGCACAGGGGACCCAGGGCCTGGCCCCTCCATCCAGAAAACCTATGACCTCACCCGCTACCTGGAGCACCAACTCCGCAGCTTAGCTGGGACCTATGTGAGTATCCAGCGTAGGAATCTGGGAGTTGGGGAGGAGTGAGGAGTTGGGGAAAGACAATCCTAACCGTGGAGGGTTCTGGTAAATGATGGGGTGAGGAGGGGCTCTTTGGCTCCCACCAGTCCCCCTGTCTGGTCTA
+
>>>AAFFFBFFFEGGGGFGGGGHHGGGGEEHHGGGGEFHHCHGHGGHHDFHGFF3GHGFHHHFHHHFHHHHGGGCGHHHHGHHGFGFHGHHHGGGGGHHBBGHHFAFHGGHHHHBFFHFHFGFHF?<CD<FHFHHHEF?CDGHHGCFGGGFHFGBFGDHGHHGGGGHEGHH/CCHHHHHH?EEGGGGGAFGGGGFBFGGGGGGGGGGBFFFFFBBB?BEFFBFBFFFFFFFFFFFFFBFF;EFFFFFBFF;
@M05620:37:000000000-D9766:1:1101:17817:7151 1:N:0:45
AGTGCCAGCTCTCAATCGCACAGGGGACCCAGGGCCTGGCCCCTCCATCCAGAAAACCTATGACCTCACCCGCTACCTGGAGCACCAACTCCGCAGCTTGGCTGGGACCTATGTGAGTATCCAGCGTAGGAATCTGGGAGTTGGGGAGGAGTGAGGAGTTGGGGAAAGACAGTCCTAACCGTGGAGGGTTCTGGTAAATGATGGGGTGAGGAGGGGCTCTTTGGCTCCCACCAGTCCCCCTGTCTGGTCTA
+
BBABBFFFCFFFGGGGGGGGGGHHGGGGGGHHGGGGGGHHHHGHGGHHHHHHHHHHHGHHHHHHHHHHHHHGGGGGHHHHGHHHHHHHGHHHGGGGGHHHGHHFGGHHGHGHHHHHHHHHHHHHHGGFGGHHHHHHHHHGGHHHGGFGGGEHHHHHFGHHHHGGGGHHGHHHHHHHHHHHGGGGGGGGFGGGGGCFGGGGGGGGGGFFFFFFFFFFFFFFFFFFFFFFFFFFFFFFFFFFFFFFFFFFFFF
@M05620:37:000000000-D9766:1:1101:19522:7160 1:N:0:45
AGTGCCAGCTCTCAATCGCACAGGGGACCCAGGGCCTGGCCCCTCCATCCAGAAAACCTATGACCTCACCCGCTACCTGGAGCACCAACTCCGCAGCTTGGCTGGGACCTATGTGAGTATCCAGCGTAGGAATCTGGGAGTTGGGGAGGAGTGAGGAGTTGGGGAAAGACAATCCTAACCGTGGAGGGTTCTGGTAAATGATGGGGTGAGGAGGGGCTCTTTGGCTCCCACCAGTCCCCCTGTCTGGTCTA
+
A11>AFFBAFFFGGGGGGG1EEBF0AEGGEHHEAEGFGCGHHGHGGHHHGHHHGBGHGHF1FBHHHHBGHHGGGGGHHHEGGGGHHGGGHHHGG?EGFHBEHHGEAGGGHHHHHGHHGHHHHHHGGEFGGHFHHHHGHHGGHGHGGGGGGGHHHHHGCHHGHGCGGHHHHHFHFHHHEHGGGGGGGGG;?FFGGFFGGFFGGGGGBF@FFFFFF@@@@FFFFFFFFFFFFFFFFFFFFFF@FFFFF/;BF;
@M05620:37:000000000-D9766:1:1101:4879:7168 1:N:0:45
AGTGCCAGCTCTCAATCGCACAGGGGACCCAGGGCCTGGCCCCTCCATCCAGAAAACCTATGACCTCACCCGCTACCTGGAGCACCAACTCCGCAGCTTGGCTGGTACCTATTTGAGTATCCAGCGCAGGAATCTGGGAGTTGGGGAGGAGTGAGGATTTGGGGAAAGACAGTCCTAACCGGGGAGGGTTCTGTTAAATGATGGTGTGAGGAGGGGCTCTTTGGCTCCCACCAGTCCCCCTGTCTGGTCTG
+
11>AA11CAFBFGGGGGCGG?0A0AEEG0EEGF?EFE/G0BGEHGG0GDHF1101BGFCBGA2FAGCBGHHGGG?EHHG>GGG/0>BFEFEH/E//>0FG/0<</0BBF21G1B>B?1BB22B1C</></<?GBF@G0F/C01?C?.A>>AGFD0<C/<00=<-.;.:GGCGCGFF00:F999?@?--;9FFF//;BFF/999///;AF/ABA---;9;B9/;///;9--9BE-:;FFFB--;FF///99/
@M05620:37:000000000-D9766:1:1101:25140:7179 1:N:0:45
AGTGCCAGCTCTCAATCGCACAGGGGACCCAGGGCCTGGCCCCTCCATCCAGAAAACCTATGACCTCACCCGCTACCTGGAGCACCAACTCCGCAGCTTGGCTGGGACCTATGTGAGTATCCAGCGTAGGAATCTGGGAGTTGGGGAGGAGTGAGGAGTTGGGGAAAGACAGTCCTAACCGTGGAGGGTTCTGGTAAATGATGGGGTGAGGAGGGGCTCTTTGGCTCCCACCAGTCCCCCTGTCTGGTCTA
+
ABBABFFFCFFFGGGGGAFGGGHHGGGGGGHHGGGGGFHHHHGHGGHHHHHHFHFHHGHHHHFHHHHGHHHGGGGGHGGGCGGGFHHHGHHHGG/EGHHHGHHGGGHHGHHHHHHHHHHHHHHHHGDGGGHHHHHHHHHGEHHHGGGGGGGHHHHHHGHHHHGGGGHHHHHHHHHHHHHHGFGGGGGGEGGGGGFGGGGGGGGGGGFFFFFFFFFFFFFFFFFFFFFEFFFFFFFFFFFFFFFFFFFFFFF
@M05620:37:000000000-D9766:1:1101:16724:7204 1:N:0:45
AGTGCCAGCTCTCAATCGCACAGGGGACCCAGGGCCTGGCCCCTCCATCCAGAAAACCTATGACCTCACCCGCTACCTGGAGCACCAACTCCGCAGCTTGGCTGGGACCTATGTGAGTATCCAGCGTAGGAATCTGGGAGTTGGGGAGGAGTGAGGAGTTGGGGAAAGACAGTCCTAACCGTGGAGGGTTCTGGTAAATGATGGGGTGAGGAGGGGCTCTTTGGCTCCCACCAGTCCCCCTGTCTGGTCTA
+
AA>ABFBFBFFFGGGGGFGGGEHDG?EGGGCHF?EFFGEH2AEDEEFHFGF333FGHGHHHBBGHHHFHHHGGGCGHHHHHGHHHGHFGHHHGG?EECHHEHHGGCFGFHGHHHHHHHHHHHHHHGGGGGHGHHHHHHHGGGHHGGGGGGFHHHGHHGHHHGGGGGGHHHHHHHHHHHGHGGGGGGGGGGGGGGGGGGGGGGGGGGFFFFFFFFFFFFFFFFFFFFFFFFFFFEFFFFFFFFFFFFFFFFB
@M05620:37:000000000-D9766:1:1101:13887:7231 1:N:0:45
AGTGCCAGCTCTCAATCGCACAGGGGACCCAGGGCCTGGCCCCTCCATCCAGAAAACCTATGACCTCACCCGCTACCTGGAGCACCAACTCCGCAGCTTGGCTGGGACCTATGTGAGTATCCAGCGTAGGAATCTGGGAGTTGGGGAGGAGTGAGGAGTTGGGGAAAGACAGTCCTAACCGTGGAGGGTTCTGGTAAATGATGGGGTGAGGAGGGGCTCTTTGGCTCCCACCAGTCCCCCTGTCTGGTCTA
+
3A>ABFFFBFFFGGGFGGGGEGHHCGGGGGHHGGGGGGHHFHGHGGHHHHHHGHEHHGGHHHEHHHGHHHHGGGGGHHHHFGHEEHHHGHHHGGGGGHHHGHHGGGHHGHHHHHHHHHHHHHHHHGGGGGHHHHGHHGFGGHHHGGGGGGGHFHHHHGHHHHGGGGHHHHHHHHHHHHHGGGGGGGGG9FFGGGCFGGGGGGGGGGFFFFFFFFFFFFFFFFFFFFFFFFFFFFFFFFFFFFFFFFFFFFF
@M05620:37:000000000-D9766:1:1101:17487:7231 1:N:0:45
AGTGCCAGCTCTCAATCGCACAGGGGACCCAGGGCCTGGCCCCTCCATCCAGAAAACCTATGACCTCACCCGCCACCTGGAGCACCCACTCCGCAGCTTGGCTGGGACCTATGTGAGTATCCAGCGTAGGAATCTGGGAGTTGGGGAGGAGTGAGGAGTTGGGGAAAGACAGTCCTAACCGTGGAGGGTTCTGGTAAATGATGGGGTGAGGAGGGGCTCTTTGGCTCCCACCAGTCCCCCTGTCTGGTCTA
+
>1>>>DD11BFFGBGFFGGCGCHCF?00AA0000B//FFH0FE/EF0BFA1F1FBFFE01BGBGHFG1F00EE/>BGAFH>BGEHH/??FFG?EEEEEBFCFFA//<FCGGHHG2D1FFFHFGFGC/?BAGHCHEFGB0<??<1--.<@.<C.0<.<<</=F?CECC.::CBCGHFBFBA@GG@.9?@EFFGFGFF9BF0FFFGEAB@EFEF--;@@?FFFBBFFFBEEFFFEFFFFFF--;FFFF/FFF/
@M05620:37:000000000-D9766:1:1101:26013:7242 1:N:0:45
AGTGCCAGCTCTCAATCGCACAGGGGACCCAGGGCCTGGCCCCTCCATCCAGAAAACCTATGACCTCACCCGCTACCTGGAGCACCAACTCCGCAGCTTGGCTGGGACCTATGTGAGTATCCAGCGTAGGAATCTGGGAGTTGGGGAGGAGTGAGGAGTTGGGGAAAGACAGTCCTAACCGTGGAGGGTTCTGGTAAATGATGGGGTGAGGAGGGGCTCTTTGGCTCCCACCAGTCCCCCTGTCTGGTCTA
+
ABBABFFFBFFFFGGGGGGGGCHHGGGGGGHHGGGGDGHHFHGHGGHHHHHHFHHHHGHHHHHHHGHHHHHGGGGGHHHHHHHHGHHHGHHHGGGGGHHHGHHGGGHHGHHHHHHF3BFGHGHHGGG?@FHHBFHFHHGGGHHHGG.?CGGHHHHHFGCHHHGCEFHGFF//:CGFHHHHGEGGGGGGEFEFGGGGGB0;CBFGGGFFFFFF?DFFFFEF/BFFFFFEFF?FEFFFFFFFFF/FFBFFF/;
@M05620:37:000000000-D9766:1:1101:18652:7250 1:N:0:45
AGTGCCAGCTCTCAATCGCACAGGGGACCCAGGGCCTGGCCCCTCCATCCAGAAAACCTATGACCTCACCCGCTACCTGGAGCACCAACTCCGCAGCTTGGCTGGGACCTATGTGAGTATCCAGCGTAGGAATCTGGGAGTTGGGGAGGAGTGAGGAGTTGGGGAAAGACAGTCCTAACCGTGGAGGGTTCTGGTAAATGATGGGGTGAGGAGGGGCTCTTTGGCTCCCACCAGTCCCCCTGTCTGGTCTA
+
AAAABFFFBFFFGFGGGGGGGGHGGGGGGGHHFGGGGGHHHHGHGGGHHGHHHFHHHGHHHHHHHHHHHHHGG@EEHHGHGGHHHHHHGHHHFGGGGHFHGHHGGGHHGHHHHHHHGHHHHHHHHGEGGGHHHHGHHGHFGHHGGGFFGDDFHHHGHGGHHHGGGGHHHFHHHHHHGHHHGGFGFGGGCFGGFGGGGGGFGGGGGGDFFFFFFFFFFFFFFFFFFFFFFFFFFFFFFFFFFFFFFFFFFFF
@M05620:37:000000000-D9766:1:1101:24634:7270 1:N:0:45
AGTGCCAGCTCTCAATCGCACAGGGAACCCAGGGCCTGGCACCTCAATACAGAAAACCTATAACCTCACCACCTACCTGGATCACCCACTCCGCAGCTTGGCTGGGACCTATGTGAGTATCCAGCGTAGGAATCTGGGCGTTGGGGAGGCGTGCGGAGTTGGGGAAAGACCGTCCTAACCGTGGAGGGTTCTGGTAAATGATGGGGTGAGGAGGGGCTCTTTGGCTCCCACCAGTCCCCCTGTCTGGTCTA
+
>A>AAFFF1FFBGGDGGEG1A0BEF00BAF0CF0BE/FCAC1FB0BFGGGF1BBB0AEGB112ABD0BAFG//0BF0@@EH1BBGF0F/BEHGGGE/0BGEBHFCAF0/0B1<BBGFDGHHHFHHGGCGGHHHHHHHH/>BCGHGG/>C.>>C.<C-CCGHBCG:ECHHH/;EGGGBFGGGGGGBEFGAFFFFFFFFFFFFFFFFFA@FFFBBF@@@;FFFFFFFFFFF-FFAFFFFFFF@FFFFFFFFFF
@M05620:37:000000000-D9766:1:1101:13606:7272 1:N:0:45
AGTGCCAGCTCTCAATCGCACAGGGGACCCAGGGCCTGGCCCCTCCATCCAGAAAACCTATGACCTCACCCGCTACCTGGAGCACCAACTCCGCAGCTTGGCTGGGACCTATGTGAGTATCCAGCGTAGGAATCTGGGAGTTGGGGAGGAGTGAGGAGTTGGGGAAAGACAGTCCTAACCGTGGAGGGTTCTGGTAAATGATGGGGTGAGGAGGGGCTCTTTGGCTCCCACCAGTCCCCCTGTCTGGTCTA
+
ABAAAFFFCFFFGGGGGGGCGGHGGGEEEGHHAEEGGGHHHHGHGGHHHHHHGHHHHGHHHHHHHHHHHHHGGEEGHHHHBGGHHHFEFHHHGGGGGHHHGGHGGGHHGHHHHHHHHHHHHHHHHGGGGGHHHHHHHHHGGHHHGGGGGGFHHGHHHGHHHHGGGGHHHHHHHHHHHHHHGGGGGGGGCFGGGGFGGGGGGGGGGGFFFFFFFFFFFFFFFFFFFFFFFFFFFFFFFFFFFFFFFFFFFFF
@M05620:37:000000000-D9766:1:1101:19403:7276 1:N:0:45
AGTGCCAGCTCTCAATCGCACAGGGGACCCAGGGCCTGGCCCCTCCATCCAGAAAACCTATGACCTCACCCGCTACCTGGAGCACCAACTCCGCAGCTTGGCTGGGACCTATGTGAGTATCCAGCGTAGGAATCTGGGAGTTGGGGAGGAGTGAGGAGTTGGGGAAAGACAGTCCTAACCGTGGAGGGTTCTGGTAAATGATGGGGTGAGGAGGGGCTCTTTGGCTCCCACCAGTCCCCCTGTCTGGTCTA
+
AA>>ADFFBFFFG4GGFFGAE?HDG2AEEEHHABEEFFGHGHGEGGFHGHGFFBFGGGGHHGFHHFGHHHHEE/>EHHGFBBFGHH1??GHG?ECGEHFCEGFGGGHHFHHHFGHHFHHHHHGHHGGGGGHHHHHHHE0?AGGGGC.>C.>>G0DC0EGGHHGGEEEFGGBGHHHHHHHHGGGG.EGGGGGGFFFBFGGGBFFGGG;@.?FFFFFFFFFBBFFFFFFFFFFFEFFFFFFFFFFFFFFFFF/
@M05620:37:000000000-D9766:1:1101:14663:7298 1:N:0:45
GAGGCTGCTTTGGAAGAAACTGACAAGCCAGGGACAAAAGATCGGAAGAGCACACGTCTGAACTCCAGTCACGAGCTTCAATCTCGTATGCCGTCTTCTGCTTGAAAAAAAAAAAAAACCACTACAGGTTTCATCCTCCCGCATTCCTCTCCTCCCGCACCTTCCCCTTTCCCAACCTCTACACTCTTCGAACTCTATCCGCACTCTTCGAGTCTCTCACATCACTCCCGTTTTAATCTATAGAGATCCTA
+
CBBBCCFBFFFFGFGGGGGGGGHHHHHGGHHHGGFGHHHHGHHHGEGGEGHHHHHGGHHGHHHHHHHHHHHHGD00?FH5BFFEGGFFHHHHGFGFGHFHHGHGCGHHHGEE//<////?</100110111>11>1110..--..<0000/;0;/..---;/0/////.0;;00/..9/00;0/9/00;.....///;;B:.---////../9;//;/9////9//;/...././////////////;///
@M05620:37:000000000-D9766:1:1101:11700:7344 1:N:0:45
AGTGCCAGCTCTCAATCGCACAGGGGACCCAGGGCCTGGCCCCTCCATCCAGAAAACCTATGACCTCACCCGCTACCTGGAGCACCAACTCCGCATCTTGGATTGGACCTATGTGAGTATTCAGCGTTGTAATCTGGGAGTTGGGGAGGAGTGAGGAGTTGGGGAAAGACAGTCCTAACCGTGGAGGGTTCTGGTAAATGATGGGGTGAGGAGGGGCTCTTTGGCTCCCACCAGTCCCCCTGTCTGGTCTA
+
>3>AAFFFCFBFGGGGGFFFEEBGFEFGGGHHGGFGDFFAFGG1EFGHEGCHFF3F3E3GHFFGFHHBGF?EFEEGHEH12BG1B?C1EFHHGGGGGHHH33B3B0FGHHBH3GDHFBHH33?BGEG/>/@F2@2222@F/01?DGF/><.<FGF01CCGGHG-<<G./:C/GHC00:CGGG.-.9;A..:0;09;B000CFGGEDDB.:./A.---9;:/9BFFFFFFFFFFFFFFFFFAEFFFFFFB//
@M05620:37:000000000-D9766:1:1101:11694:7361 1:N:0:45
AGTGCCAGCTCTCCATCGCACAGGGGACCCAGGGCCTGGCCCCTCCATCCAGAAAACCTATGACCTCACCCGCTACCTGGAGCACCCACTCCGCATCTTGGCTGGGACCTATGTGAGTATCCAGCGTAGGAATCTGGGAGTTGGGGCGGCGTGAGGAGTTGGGGAAAGCCAGTCCTAACCGTGGAGGGTTCTGGTAAATGATGGGGTGAGGAGGGGCTCTTTGGCTCCCACCAGTCCCCCTGTCTGGTCTA
+
>A>>>BDFAFFFG4FFFFFAE?GCF2BEEEFG2BEEFFGHHHGHGGFHHFHHF3GABEFHGAFGHBFGHHHEE//>GGFF2BFGHH11?FG2>E?E>GFGHHHGGGHHGHGHHHHDGHFHHHFHHGG?FGF2GFHHHG0?EGGHGG.AD-;A?.CF9EFGGGGG99CG/CFFGFFFFFFFFFFF.ADFAAFFFFBFFFFFFEFFFFFF?FFBDFFAFFFFFFFFFFFFF.FDFFFFFFFFFFFFFFFFFFB
@M05620:37:000000000-D9766:1:1101:17205:7396 1:N:0:45
AGTGCCAGCTCTCAATCGCACAGGGGACCCAGGGCCTGGCCCCTCCATCCAGAAAACCTATGACCTCACCCGCTACCTGGAGCACCAACTCCGCAGCTTGGCTGGGACCTATGTGAGTATCCAGCGTAGGAATCTGGGAGTTGGGGAGGAGTGAGGAGTTGGGGAAAGACAGTCCTAACCGTGGAGGGTTCTGGTAAATGATGGGGTGAGGAGGGGCTCTTTGGCTCCCACCAGTCCCCCTGTCTGGTCTA
+
AABABFFFBFFFGGGGGFGGGGHGGEEGGGHHGGGGGGHHHHGHGGHHGHGHHHGHGEHEHHFHHHHHHHHGGGGGHGHHHHHEHHHHGHHHGGGGGGHHGHHFAFGHGHHHGHHHHGHHHHHHHGFGGGHHHHHHHHHGDGFHGGGGGGGHHHHHHGHHHHGGGGHHHHHHHHHHHHGHGGGGGGGGGGGGGGGGGGGGGGGGGGFAFFFFFFFFFFFFFFFFFFFFFFFFFFFFFFFFFFFFFFFFFF:
@M05620:37:000000000-D9766:1:1101:16802:7403 1:N:0:45
AGTGCCAGCTCTCAATCGCACAGGGGACCCAGGGCCTGGCCCCTCCATCCAGAAAACCTATGACCTCACCCGCTACCTGGAGCACCAACTCCGCAGCTTGGCTGGGACCTATGAGTATCCAGCGTAGGAATCTGGGAGTTGGGGCGGAGTGAGGAGTTGGGGCAAGACAGTCCTAACCGTGGAGGGTTCTGGTAAATGATGGGGTGAGGAGGGGCTCTTTGGCTCCCACCAGTCCCCCTGTCTGGTCTATC
+
ABAABFFFCFFFGGGGGGGGGGHHGGGGGGHHGGGGGGHHGHGHGGHHHHHHHHHHHGHHHHGHHHHHHHHGGEGGHHHHHGHHHHHHGHHHGGGGGHHHGHHGGGHHGHHHH3GHGHHHGHHGE/BGHHHHHHHH0FGHHHGG.AC@GGHCHHEEHGGGGG.-;AFGGGGGGGGGGGGGGGBEFFAFFFFFBFFFFFFFFFFFDFFFFFFFFFFFFFFFFFFFFFFFFFFFFFFFFFFFFFFFFFFFFFB
@M05620:37:000000000-D9766:1:1101:16796:7419 1:N:0:45
AGTGCCAGCTCTCAATCGCACAGGGGACCCAGGGCCTGGCCCCTCCATCCAGAAAACCTATGACCTCACCCGCTACCTGGAGCACCAACTCCGCAGCTTGGCTGGGACCTATGAGTATCCAGCGTAGGAATCTGGGAGTTGGGGCGGAGTGAGGAGTTGGGGCAAGACAGTCCTAACCGTGGAGGGTTCTGGTAAATGATGGGGTGAGGAGGGGCTCTTTGGCTCCCACCAGTCCCCCTGTCTGGTCTATC
+
ABBABFFFBFFFGGGGGGGGGGHHGGGGGGHHGGFFFFHHFGGGFGHHHH3FGHFGHG3FFHGHHGHHHHHGGGGGHHHHGGHHHHFHGHHHGGEEGFHHFHHGGGHHGHHHHBHGGHHHGHHGE/BFFGHHHHHH0?CGFHGG.AD?DDHCFEBEGGGGGG.-;AFGGGGGGGGGGGGGGGBFFFDFFFFF;9BBBFFFFFFF9BFFFFFF@FFFFFFFFFFFFFFFFFFFFFFFFFFFFFFFFFFFFF/
@M05620:37:000000000-D9766:1:1101:6697:7471 1:N:0:45
AGTGCCAGCTCTCAATCGCACAGGGGACCCAGGGCCTGGCCCCTCCATCCAGAAAACCTATGACCTCACCCGCTACCTGGAGCACCAACTCCGCAGCTTGGCTGGGACCTATGTGAGTATCCAGCGTAGGAATCTGGGAGTTGGGGAGGAGTGAGGAGTTGGGGAAAGACAGTCCTAACCGTGGAGGGTTCTGGTAAATGATGGGGTGAGGAGGGGCTCTTTGGCTCCCACCAGTCCCCCTGTCTGGTCTA
+
>A>>AFFCAFFFGGGFFGG2E2FAFGFGGDHH2AEAFGHGFHFHGGHHHFHHHHHHHGHHHHHHHGHHHHHGGEEGHHHH2FGHHHHEEHHHEEFFGHHHGGHFGGHHGHHHHHGHHHHHHHHHHG<EGFHHHHHHHHHGCHHH/DFGDGEHHHHHH?HH0G-DGGHHHHHHHHHHHHHHGGGGGGGA;CFGGG9CFGGGGGGGGGFFFFFFFFFFFFFFEFBFF/BEFFFFFFFFFFFFFFFFFFFFFFB
@M05620:37:000000000-D9766:1:1101:13721:7517 1:N:0:45
AGTGCCAGCTCTCAATCGCACAGGGGACCCAGGGCCTGGCCCCTCCATCCAGAAAACCTATGACCTCACCCGCTACCTGGAGCACCAACTCCGCAGCTTGGCTGGGACCTATGTGAGTATCCAGCGTAGGAATCTGGGAGTTGGGGAGGAGTGAGGAGTTGGGGAAAGACAGTCCTAACCGTGGAGGGTTCTGGTAAATGATGGGGTGAGGAGGGGCTCTTTGGCTCCCACCAGTCCCCCTGTCTGGTCTA
+
AA>AAFBFBFFFGGGGGFGGEEGGFGGGGGHHGGGGGGHHHHGHGGFHFHHHGC3GHGHHHGFHHHHGHHHGGEEGHHHHHHHHGHHGGGHGGGGGGHGHGHHGGGHHGHHHHHFFHFGHHHFFHGEGCGHHHEHHGFGGGHHECGC@DDEGADHHHGHGHEGGGDHHHHHHHHHHGHHH@EEGDE?BAFFGGGGGGGGGGGGGGGFBEFFFFFBBBBFFFFFFFFFFFFFFFFFFFFFFBFFFFFFFFFB
@M05620:37:000000000-D9766:1:1101:19149:7545 1:N:0:45
AGTGCCAGCTCTCAATCGCACAGGGGACCCAGGGCCTGGCCCCTCCATCCAGAAAACCTATGACCTCACCCGCTACCTGGAGCACCAACTCCGCAGCTTGGCTGGGACCTATGTGAGTATCCAGCGTAGGAATCTGGGAGTTGGGGAGGAGTGAGGAGTTGGGGAAAGACAGTCCTAACCGTGGAGGGTTCTGGTAAATGATGGGGTGAGGAGGGGCTCTTTGGCTCCCACCAGTCCCCCTGTCTGGTCTA
+
>AAABFFFBFFFGGGGGGGGGGHHGGGGGGHHGFFGGGHHHHGHGGHHHHFHHHHHHGHHHHHHHHHHHHHGGGGGHHHHHHHHHHHHGHHHGGGGGHHHGHHG?DHHGHHHHHGHHDGHHHHHHGGGGGHFHHHFHFFGGHHHGGGGGGGHHHHHHGHHGGGGGGHFHGHHHHHHHHHHGEEDDGGGGGGGGGGGGGGGGGGGGDDBFFFFFFFFFFFFFFFFFFFFFFFFFFFFFFFFFFFFFFFFFFF
@M05620:37:000000000-D9766:1:1101:21133:7554 1:N:0:45
AGTGCCAGCTCTCAATCGCACAGGGGACCCAGGGCCTGGCCCCTCCATCCAGAAAACCTATGACCTCACCCGCTACCTGGAGCACCAACTCCGCAGCTTGGCTGGGACCTATGTGAGTATCCAGCGTAGGAATCTGGGAGTTGGGGAGGAGTGAGGAGTTGGGGAAAGACAGTCCTAACCGTGGAGGGTTCTGGTAAATGATGGGGTGAGGAGGGGCTCTTTGGCTCCCACCAGTCCCCCTGTCTGGTCTA
+
>AAABDFFBFFFGGGGGFGCGGHFFAEEGFCHGFGGFFHHCHGHGGHHHHEGFHGGHGHHHHEHHHH3FHFEEGFGHGGFHGHFHHHHGHHHGG@EGHHHGHHG/E?GEHHEHHFHE3FGHHGHHGEDCDGHHHHHGHHGGHHHGGGGGGGHGHFHHGCCGHCCGDHHHHFHHFHHHHHFG.:DGGGGCAFFGGGGBBFFFFFFE?A-.AFFFB;DFFFFFFFBBFB9EFFFFFFFFFFFFEFFF//9BFF
@M05620:37:000000000-D9766:1:1101:11576:7559 1:N:0:45
GCTGCTGCTTTGGAATCAACTCATAGATTCCTGCCCCAGTTCCCCCTGTCCCTGTAACCGTTTCTTGCCTGGCTTCCAGAAGCTGCAACAACTCCCCTTGCCAGGTTGCTACCCGTCATGCCAGGCTCCTAGCCGCCTCCCCGGGCGTCACCGAGCTGCTGCCCCAATGGCACTTAAGTCCGGCATTTCCGCTTTAGCACTCTTGTGGATCCCCTTGCAAACTTCTCAGCATTTGTACTTGTAACTGCCAA
+
>>1>ABBBCF@1BBB111BFABBDADFGFFDGGHFEF0B1BDGHHGABBBBAAABDGDGEFGCGDDDBGHHHHHBBFGH1BFHBB@BDF0/B11BFA00B1BFGE1BFFGGHHHGE>/0B111BFGFG<FGF10?CGGGH//>/@//<<CC1.@<@EF<0<D.<.CAGFG//0/:;0;<;<C@CGGFBF9;BFB?FFGGGGGGG0FF.B0C//;BF-BB/9AFFBBB/BBBFFFFFFBFBFFFFFFBFFFB
@M05620:37:000000000-D9766:1:1101:23865:7586 1:N:0:45
AGTGCCAGCTCTCAATCGCACAGGGGACCCAGGGCCTGGCCCCTCCATCCAGAAAACCTATGCCCTCACCCGCTACCTGGAGCACCAACTCCGCAGCTTGGCTGGGACCTATGTGAGTATCCAGCGTAGGAATCTGGGAGTTGGGGAGGAGTGAGGAGTTGGGGAAAGACAGTCCTAACCGTGGAGGGTTCTGGTAAATGATGGGGTGAGGAGGGGCTCTTTGGCTCCCACCAGTCCCCCTGTCTGGTCTA
+
>AAABFFBBFFFGGGGGGGGGGFGDG?EGG2GF2BEFFFFGHGFGGHFHHEG3B3BGGH3FH3BGHHHHHCEGGGGHHHHFGGHHHHAGFGHGGCEGGHHGHHGGGCFFHEHHHHHHHHHHHHHHGCDGGHHHGHHHHHGGHHHGGGGGFGHHHHHHGHHHHGGG?HFGHHHHHHHHGHGGGGGGGGGCFFFGGFGBFGGGGGGGFFBFFFFFFBBBBFFFFFFFFFFFFFFFFFFFFFFBFFFFFFFFFF
@M05620:37:000000000-D9766:1:1101:21156:7588 1:N:0:45
AGTGCCAGCTCTCAATCGCACAGGGGACCCAGGGCCTGGCCCCTCCATCCAGAAAACCTATGACCTCACCCGCTACCTGGAGCACCAACTCCGCAGCTTGGCTGGGACCTATGTGAGTATCCAGCGTAGGAATCTGGGAGTTGGGGAGGAGTGAGGAGTTGGGGAAAGACAGTCCTAACCGTGGAGGGTTCTGGTAAATGATGGGGTGAGGAGGGGCTCTTTGGCTCCCACCAGTCCCCCTGTCTGGTCTA
+
AAAAAFFFBFFFGDGGFFFAEEHCG?BEEEHHFEFAFGHHHHGHGGFHHGHHGFFFGEHHHDGHHDGGHHHGG/>EGHGG?BGHHG1?EHHFAFCGFH?FGHHGGGHHGHHGHHHGHHHHHHGHHGGGGGHHHHHHGG0FGHHHGG.ADACGH0GGCDGHHHGGG..CGHHFHHHHGHHHGGGGEFGG9FGGGGGFGGGGGGGGGGDFFFFFFFFFFFFFFFFFFFFEFFFFFFFFFFFFFFFFFFFFFFB
@M05620:37:000000000-D9766:1:1101:22736:7640 1:N:0:45
AGTGCCAGCTCTCAATCGCACAGGGGACCCAGGGCCTGGCCCCTCCATCCAGAAAACCTATGACCTCACCCGCTACCTGGAGCACCAACTCCGCAGCTTGGCTGGGACCTATGTGAGTATCCAGCGTAGGAATCTGGGAGTTGGGGAGGAGTGAGGAGTTGGGGAAAGACAGTCCTAACCGTGGAGGGTTCTGGTAAATGATGGGGTGAGGAGGGGCTCTTTGGCTCCCACCAGTCCCCCTGTCTGGTCTA
+
>11>ADDFAFC@AFGB11FFAE0F0FGGG0GHGGA/F/GFFHGHGGGGFFGFH01FH/0BGHHHFHFHHHHGGGE@HGHFGGGC>FHHG0FHGEGGE0GHGHHGGGHHGEHHHHHHHHHHGHHHHGGGGGHHEH1GHHHE/GHH/@FC-AAGADGHF?GHF/-;CGHHHHHHHGHHHHHFGGGGGGGGCGGGGGFGGGGGGGGGGGF@FFFFFF@@?-EFFFFFFFFFFFFFFFFFFFFF@?FFFFBBBFF
@M05620:37:000000000-D9766:1:1101:9946:7654 1:N:0:45
AGTGCCAGCTCTCAATCGCACAAGTGTGCCCTCGCGTGGCGAGATCCCCCCTCATACCCCGTCCCCGACTCGAAACCAGGAGAAGCAACTCCGCCGCTTGGCTTGGACCTATGTGAGTATCCAGCGTAGGAATCTGGGAGTTGGGGAGGAGTGAGGAGTTGGGGAAAGACAGTCCTAACCGTGGAGGGTTCTGGTAAATGATGGGGTGAGGAGGGGCTCTTTGGCTCCCACCAGTCCCCCTGTCTGGACTA
+
AA>AADFFBFFFGDGGGFGGGG4BFDB5DFF4A2AAE2AA2A001332A100?15DD331/>1111//>/>?G0EEG////??0333BB3BFE//>B/?F/?G0/<?FFFGHFHHFG<<?1<DDF@.<>.>1C0DGECFE.<=/-?.::CCGFCGHF;/B;/-9.A?FFBFF099;BFBF-.9>DFD;..:BBB/;BF/:B/BF.:A;AA?9.:@-@-;BF///;//;E.;9A./9/9..;.BFF///;//
@M05620:37:000000000-D9766:1:1101:11190:7670 1:N:0:45
GAGGCTGCTTTGGAAGAAACTGACAAGCCAGGGACACAAGATAGGACGAGCACACGTCTGAAGTCCAGTCAAGCGATCACATCTAGTATGCCTTCATCTGCTAGAAAAAAGAAAAGATCCGTCTTATGATGGCAGCATCCCTCCTTCCTGCCCTCCCAGAGATGCGCCATTTATCACTGGTTCTCTCTTCGGCCGTTTGCCGTAAGACTATCTTATATGCCCTGAGTCTCCTTTGGAACTATGCAGGTTCT
+
>3AA>>BACBBBF4BA4B4EGGFBB5BA24B4AA22BBEH2FB5B33A2AAA121AB12BD53DBD5BDB35@3B1B1?3@@BBBBB4B4B@44@3BBB44B4BBB420E/?FFBB?3330/B0?43333B?22/<0?2@/2</22222@20?1/?<01//0111->...>11<<00=DC00D0==000G..:.::DF.0:-9;..0;CBFFF00000;0;//.//;;0;09B009/9;//9////.9/;F
@M05620:37:000000000-D9766:1:1101:27176:7693 1:N:0:45
AGTGCCAGCTCTCAATCGCACAGGGGACCCAGGGCCTGGCCCCTCCATCCAGAAAACCTATGACCTCACCCGCTACCTGGAGCACCAACTCCGCAGCTTGGCTGGGACCTATGTGAGTATCCAGCGTAGGAATCTGGGAGTTGGGGAGGAGTGAGGAGTTGGGGAAAGACAGTCCTAACCGTGGAGGGTTCTGGTAAATGATGGGGTGAGGAGGGGCTCTTTGGCTCCCACCAGTCCCCCTGTCTGGTCTA
+
>11>AF@FAFFFGFGEFFFGGCCC00BE0AAFF0E/AA/A0AA/EFHH1FGDDGF0FEHHFD2FGGHC>F0>EEE/FGHGCGHHFEFHCHHHG?E@EFGCEGHGF/GF/0<11BFGGDG1GFHHHGAECGHFHHHFFHHGCHHFCGAGCGGFGBGHHGHGHG@CGGHHHHHHHHHGHHHHGGE-EGGGBFFGFF;FGGGGGFFFEGF@EFFFBF?@@@FFFFFF/BFFFFFFFFFFFFFF?FFFFBFFFFF
@M05620:37:000000000-D9766:1:1101:6116:7706 1:N:0:45
AGTGCCAGCTCTCCATCGCACAGGGGACCCAGGGCCTGGCCCCCCCAGCCAGAAAACCTATGACCTCCCCCGCAACCTGGAGCACCCACTCCGCAGCTAAGCTGGGCCCTACGTGTCTATCCAGCGTAGGAATCTGGGTGTTGGGGCGGAGGGCGGAGTTGCGGTTCGACATTCCTAACCGTGGAGGGCTCTGGTAAACGTTGGGGTGAGGAGGGGCTCTTTGGCTCCCACCAGTCCCCCTGTCTGGTCTA
+
>1>>>DD@1BFFGFGABEAFEGGHG0A0AA0000B//ABF0FE/AEE/0B0FAB1B0E>1BB2FF1B/F//>>/>>GH0B>BBFFAE/?FFB?B?@/01110110?///<?0C0<001?1101<0<<A@C110<DFD//.-...--.;-----.-;---/;/;------;--;99///-;-;E;-;9---;9:9/;9//--;--9-;-9--/;----9-;/////9:---;BEF//9F-9--9/;/;9B/9
@M05620:37:000000000-D9766:1:1101:14545:7730 1:N:0:45
AGTGCCAGCTCTCAATCGCACAGGGGACCCAGGGCCTGGCCCCTCCATCCAGAAAACCTATGACCTCACCCGCTACCTGGAGCACCAACTCCGCAGCTTGGCTGGGACCTATGTGAGTATCCAGCGTAGGAATCTGGGAGTTGGGGAGGAGTGAGGAGTTGGGGAAAGACAGTCCTAACCGTGGAGGGTTCTGGTAAATGATGGGGTGAGGAGGGGCTCTTTGGCTCCCACCAGTCCCCCTGTCTGGTCTA
+
BBBBBFFFCFFFGGGGGGGGGGHHGGGGGGHHGGGGGGHHHHGHGGGGHHHHHHHHHGHHHHGHHHHHHHHGGGGGHHHHHHHHHHHHGHGHGGGGGHHHGHHGGGHHGHHHHHHHHHHHHHHHHGGGGGHHHGHHHHHGGHHHGGGGGGGHHHHHHGHHHHGGGGHHHHHHHGHHHHHHGGGGGFGGEFGGGGFFFFFFGGGGGGFFFFFFFFFFFFFFFHFFFFFFFFFFFFFFFFFFFFFFHFFFFFB
@M05620:37:000000000-D9766:1:1101:20413:7752 1:N:0:45
AGTGCCAGCTCTCAATCGCACAGGGGACCCAGGGCCTGGCCCCTCCATCCAGAAAACCTATGACCTCACCCGCTACCTGGAGCACCAACTCCGCAGCTTGGCTGGGACCTATGTGAGTATCCAGCGTAGGAATCTGGGAGTTGGGGAGGAGTGAGGAGTTGGGGAAAGACAGTCCTAACCGTGGAGGGTTCTGGTAAATGATGGGGTGAGGAGGGGCTCTTTGGCTCCCACCAGTCCCCCTGTCTGGTCTA
+
AAAABFFFBFFFGGGGGGGGGGHGGGGGGGHHGFGGGGHHHHGHGGHGHHHHHHHHFGHGHHHHHHHHHHHGGEFGHHHHBGHHHHHHGHHGEGGGGHHHGHHGGCHHGFGHHHHHHHGHHHHHHGGGGGHHHHHHGHFGGHHHGGGGGGDGFFHHCDHHHHGGGGGHHHHHHHHHHHHHGGGGGGGGAFGGGGGGGGGGGGGGGGFFFFFFFFFAFFFFFFFFFFFFFFFFFFFFFFFFFFFFFFFFFFB
@M05620:37:000000000-D9766:1:1101:26012:7761 1:N:0:45
GAGGCTGCTTTGGAAGAAACTGATAGGTTAGTGAAACAGTACCCCATGGACCCGGGAAAGAATCTCGCCCACGATACTGAATCTGATATAACGGCCAATGCTGTACGGAATTTCCGCTGTAACCCTCTTGTGACACCCCATGCCACCTACACAGCCTTTGAAATTGTCACTACCAAGCCAGGGACCCCCGCTCGGAAGCGCCCACGTCTGCAATCCAATCACTCATGCGCCTCTCGTATGCAGTCTTCATC
+
BABBBBFBFFFFGGGGGGFGGBB5F5B55D45D6BFDGB555D322AB33B22A20001B313ADA11011100?B/44BG4GGF44B444B1>E///3?B44?B4//<?/34B4E////?3BB?FHHHHHG2@2@??</2??1??<01?1??<FE>1>11<=><<FG1><0/<00.<EG<..CEAEFG?DADFAEE..-=-=..9:A.ABF/9FFF//9/9:////;;..;9F9A;.:/B;B9;B/;//9
@M05620:37:000000000-D9766:1:1101:17340:7763 1:N:0:45
AGTGCCAGCTCTCAATCGCACAGGGGACCCAGGGCCTGGCCCCTCCATCCAGAAAACCTATGACCTCACCCGCTACCTGGAGCACCAACTCCGCAGCTTGGCTGGGACCTATGTGAGTATCCAGCGTAGGAATCTGGGAGTTGGGGAGGAGTGAGGAGTTGGGGAAAGACAGTCCTAACCGTGGAGGGTTCTGGTAAATGATGGGGTGAGGAGGGGCTCTTTGGCTCCCACCAGTCCCCCTGTCTGGTCTA
+
>33>ADFFBFFFEFGFD2CEEECFDAEFGEHHFEGAFAGCGHGHFGHHHHHHHGHHHGHHHHHHHHFGHHHGGEEGHHHHFGHHFHHGGFHHFGGGGHGHGHHGGGHHGHHHHHHHHHHHHHHHHGGGGGHHHHHHHHHGGHHHGGEGGGFHHHHHHGHHHHGGGGHGHHHHHHHHHHHHGGEGGGGGFGGGGGGGGGGGGGGGGGFBFFFFFFBBBBFFFFFFFFFFFFFFFFFFFFFFBFFFFFFFFFF
@M05620:37:000000000-D9766:1:1101:16672:7772 1:N:0:45
AGTGCCAGCTCTCAATCGCACAGGGGACCCAGGGCCTGGCCCCTCCATCCAGAAAACCTATGACCTCACCCGCTACCTGGAGCACCAACTCCGCAGCTTGGCTGGGACCTATGTGAGTATCCAGCGTAGGAATCTGGGAGTTGGGGAGGAGTGAGGAGTTGGGGAAAGACAGTCCTAACCGTGGAGGGTTCTGGTAAATGATGGGGTGAGGAGGGGCTCTTTGGCTCCCACCAGTCCCCCTGTCTGGTCTA
+
ABAAAFFFBFFFGGGGGGGGGGHFGGGGGGHHGGGGGGHGHHGHGGFHHHGHFCGHHGHHHHHHHHHFHHHGGGEGHHHHHGHHHHHGGHHHGGGGGHHGFHHGGGHHGHHHHHHHHHHHHHHHHGGGGGHHHHHHGHHGGHHHGGGGGGGHFHHHHGHHHHGGGGHHHHHHHHHHHHHHGGGAGGGGEGGGGGGGGGGGGGGGGGFFFFFFFFFFFFFFFFFFFFFFFFFFFFFFFFFFFFFFFFFFFF/
@M05620:37:000000000-D9766:1:1101:25491:7847 1:N:0:45
AGTGCCAGCTCTCAATCGCACAGGGGACCCAGGGCCTGGCCCCTCCATCCAGAAAACCTATGACCTCACCCGCTACCTGGAGCACCAACTCCGCAGCTTGGCTGGGACCTATGTGAGTATCCAGCGTAGGAATCTGGGAGTTGGGGAGGAGTGAGGAGTTGGGGAAAGACAGTCCTAACCGTGGAGGGTTCTGGTAAATGATGGGGTGAGGAGGGGCTCTTTGGCTCCCACCAGTCCCCCTGTCTGGTCTA
+
BBABCFFFCFFFGGGGGGGGGGHGGGGGGGHHGGGGGGHHHHGHGGHHHHHHHHHHHGHHHHHHHHHHHHHGGEGGHHHHHHHHHHGHGHHHGGGGGHHHGHHGGGHHGHHHHHHHHGHHHHHHHGGGGGHHHHHHHHHGGHHHGGGGGGGHHHHHHGHGHHGGGGHHHHHHHHGHHHHHGGGGGGGGCFFGGGGGGGGGGGGGGBFFFFFFFFFFFFFFFFFEFFFFFFFFFFFFFFFFFFFFFFFFFFF
@M05620:37:000000000-D9766:1:1101:16171:7913 1:N:0:45
GAGGCTGCTTTGGAAGAAACTGACAAGCCAGGGAAACACGATCGTAAGGACACGGGTATGAACTCCAGTCACGAGATTCAATCTCATATACCGGCTACTGCTTGCAAAAAAAAAAAATATCACTCAACTGAATCTATACAATGACACTACATACAACAATGTAACCCACCCATGCTCCCCAAGGCATGTACTGGTAACTTCTTGGGGTCGTCGAGGCACGTTAGCAACCCCCATGCTTCCTATCAGGAATA
+
AAAAA1CAFFDF1GGGGCGGDAB1B1BAABFHGA0B0A00/BFE0F0F11BAA//A//1BDB1D1B11DBGGE/EEFHF1EHHF12BBG2BG//EC/0BEBBB>/BFG0/>>>//>>0111@<110101011<>1111>11<11111100/00<00<..000000<<...;.://<00;:/..9..09000909;;;0C000000:-.9;-9--;---;9-9--//99;-;;9-/;//9/////////-9/
@M05620:37:000000000-D9766:1:1101:17670:7958 1:N:0:45
AGTGCCAGCTCTCAATCGCACAGGGGACCCAGGGCCTGGCCCCTCCATCCAGAAAACCTATGACCTCACCCGCTACCTGGAGCACCAACTCCGCAGCTTGGCTGGGACCTATGTGAGTATCCAGCGTAGGAATCTGGGAGTTGGGGAGGAGTGAGGAGTTGGGGAAAGACAGTCCTAACCGTGGAGGGTTCTGGTAAATGATGGGGTGAGGAGGGGCTCTTTGGCTCCCACCAGTCCCCCTGTCTGGTCTA
+
BBABCFFFCFFFGGGGGGGGGGHGGGGGGGHHGGGGGGHHHHGFGGHHHHHHHHHHHGHHHHHHHHHHHHHGGEGGHGHHGGHHHHHHGHHHGGGGGHHHGHHGGGHHGHHHHHHHGHHHHHHHHGGGGGHHHHHHHGHGGHHHGGGGGGGHHGHGHGHHHHGGGGHHHHHHHHHHHHHHGGGGGGGGGGGGGGFGGGGGGGGGGGFFFFFFFFFFFFFFFFFFFFFFFFFFFFFFFFFFFFFFFFFFFFB
@M05620:37:000000000-D9766:1:1101:21473:7973 1:N:0:45
AGTGCCAGCTCTCAATCGCACAGGGGACCCAGGGCCTGGCCCCTCCATCCAGAAAACCTATGACCTCACCCGCTACCTGGAGCACCAACTCCGCAGCTTGGCTGGGACCTATGTTAGTATTCAGCGTAGGAATCTGGGAGTTGGGGAGGAGTGAGGAGTTGGGGAAAGACAGTCCTAACCGTGGAGGGTTCTGGTAAATGATTGGGTGAGGAGGGGCTCTTTTGCTCCCACCAGTCCCCCTGTCTTGTCTA
+
33>AADDFBFFBEGGFGEFFAAFGCGGGGGGHGGGEGAHFHHGHGGEHHHHFGHBGHGBHHHHHFHFGHHHGGGEGHHHHHHHECGHHGBHHGGGGGEHHGHHE/EFGGHHHHH22?BF?2BFDFD/?/C<G1@D2FB0<AG<1CGFCGADB0D0CF.<C0CGG.AH:/CG/:0C00;CH-9.A.EEG:CF00;;CFGF00;0;FEAAE?FF.A=B;-9/9F/9/:9BEB?FE;/9BFFF-./://;99//
@M05620:37:000000000-D9766:1:1101:6749:8004 1:N:0:45
AGTGCCAGCTCTCCATCGCACAGGGGACCCAGCGCGTGGCCCCTCCATCCAGAAAACCTATGACCTCACCCGCCACCTGGCGCACCCACTCCGCAGCTTGGCTGGGACCTATGTGAGTATCCAGCGTAGGAATCTGGGAGTTGGGGCGGCGTGGGGCGTTGGGGAAGGCCGGTCCTACCCGGGGGGGGTTCTGGTAAATGATGGGGGGAGGGGGGGCTCTTTGGCTCCCACCAGTCCCCCTGTCTGGTCTA
+
>A>>>DFFBFFFGGGGBEE2E2GCFA2AEBBGBAE2AEGGCHGHGGHFH1GGHHH2BEHHBBGHH5BGHHH/>/>EGH3F1>EEGGF/?FG2/E/C>BBBDHHGGGHHGHHHHHHHHHHHHHHHHGG/AGGFGHHHHH0FGHHHGC<=;::-:-;@.-;-;FF=?..:AE--:;-9B/F:A-;:-;D>F-?9B99;F//;//FFF.-9-;--;@F;A@9BF/FFE/BE..;A9FFFFFFFAE9:9FBFB/9
@M05620:37:000000000-D9766:1:1101:23962:8021 1:N:0:45
AGTGCCAGCTCTCAATCGCACAGGGGACCCAGGGCCTGGCCCCTCCATCCAGAAAACCTATGACCTCACCCGCTACCTGGAGCACCAACTCCGCAGCTTGGCTGGGACCTATGTGAGTATCCAGCGTAGGAATCTGGGAGTTGGGGAGGAGTGAGGAGTTGGGGAAAGACAGTCCTAACCGTGGAGGGTTCTGGTAAATGATGGGGTGAGGAGGGGCTCTTTGGCTCCCACCAGTCCCCCTGTCTGGTCTA
+
AAABBFFFBFFFGGGGGFGGGGH4FG?EGGFHGGFGAFHHHHGHGGHHHEFG3F32FEHFFG5GGFHEHHHGG/EEHHHHFGHEHHAHGFHHGGGGCHHHGHHGFGGHGHGHHHHHHHHHHHHHHGGGGGHGHHHHHHFGGHHHGGGGGDEHHGHGHGHHHHGGGGHHHHFHHHHHHHHHGGGGDEGGGGGGGGGGGGGGFGGGGGFFFFFFFFFFFFFFFFFFFFFFFFFFFFFFFFFFFFFFFFFFFFF
@M05620:37:000000000-D9766:1:1101:20743:8055 1:N:0:45
GCGGCTGCTTTGGCAGAAACTCATAGATTACTGCCACAGTTCCCCCTGGACCTGGAAACGTTTCTTGCCTGGCTTCCAGAAGCTGCCACAACTGCCAATGATGCTCCCCGTCAGGACATGCTCCTCGACGACTCCACGGGCGTACCAGCGCTGATGACACACTGGCACGTACGTCAGGCCTTTCCGCTTTCGCCCTCTTGTGGATCCAATTGCCCACTTCTCAGCCTTTGTACTTGTAACTGACAAGCCAG
+
>1A?>AD>FFFFF1BEAAFGGG1F3AFFHGFG2B0BB0FAFHHHHGGG/BFGHHFBG10BBFHHGFGGHHHGHFG>GHGGFGGHH10@BBFEBEHGGEHH1BGH@@B>EEGG/EG>/F1FF1B11BEE/<<BAA11@//>>C//<FF1FC-<-.<<=GDH/<G0GHC0ACCG-::..;:EFB0CCA.;AE;EGAA@EGGFGGBFGFFEFFFFEFB/9A9FFFFFEBFFFFFBFFFFFFBFFF/BF9-;;BA
@M05620:37:000000000-D9766:1:1101:20347:8067 1:N:0:45
AGTGCCAGCTCTCAATCGCACAGGGGACCCAGGGCCTGGCCCCTCCATCCAGAAAACCTATGACCTCACCCGCTACCTGGAGCACCAACTCCGCAGCTTGGCTGGGACCTATGTGAGTATCCAGCGTAGGAATCTGGGAGTTGGGGAGGAGTGAGGAGTTGGGGAAAGACAGTCCTAACCGTGGAGGGTTCTGGTAAATGATGGGGTGAGGAGGGGCTCTTTGGCTCCCACCAGTCCCCCTGTCTGGTCTA
+
AAAACFFFCFFFGGGGGGGGGGHHGGGG?FHHGGGGEFGH2FEGGGHHHHGHEFGHHGGHHHEGHHHHHFHGGFEGHHHHGHHHHHHHGHHHGGGGGFGHGHHGGGHHGHGHHHHFHHHHHHHHFGEGGGHHHHHGGHGFGHHGGGEGGGGHHHHHHGHHHGGGGGHHGHHHHHHHHHHHGFGGDGGGCFGGGGGGGGGGGGGGGBFFEFFFFAFFFFFFFFFFFFFFFFFFFFFFFFFFFFFFFFFFFFF
@M05620:37:000000000-D9766:1:1101:16193:8072 1:N:0:45
AGTGCCAGCTCTCAATCGCACAGGGGACCCAGGGCCTGGCCCCTCCATCCAGAAAACCTATGACCTCACCCGCTACCTGGAGCACCAACTCCGCAGCTTGGCTGGGACCTATGTGAGTATCCAGCGTAGGAATCTGGGAGTTGGGGAGGAGTGAGGAGTTGGGGAAAGACAGTCCTAACCGTGGAGGGTTCTGGTAAATGATGGGGTGAGGAGGGGCTCTTTGGCTCCCACCAGTCCCCCTGTCTGGTCTA
+
ABAAADFFBFFFGGGGGGGAFCHFGFFGGGFFFEFGGGHHHHGHGGHHHHGHHHHHHGHHHFGHHFGHHHHGG>>EGHBGBBFHHH??EGHGEFCGEHFHGHHGGGHHGHHHHHHHHHHHHHHHHGGGGGHHHHHHHHCFGHHHGGFFGEEGHHHHGGHHHHGGEGHGHHGHHHHHHHHHGGGGGGGGGGGGGGFFGGGGGGGGGGDFFFFFFFFFFFFFFFFFFFFFFFFFFFFFFFFFFFFFFFFFFFF
@M05620:37:000000000-D9766:1:1101:20364:8075 1:N:0:45
AGTGCCAGCTCTCAATCGCACAGGGGACCCAGGGCCTGGCCCCTCCATCCAGAAAACCTATGACCTCACCCGCTACCTGGAGCACCAACTCCGCAGCTTGGCTGGGACCTATGTGAGTATCCAGCGTAGGAATCTGGGAGTTGGGGAGGAGTGAGGAGTTGGGGAAAGACAGTCCTAACCGTGGAGGGTTCTGGTAAATGATGGGGTGAGGAGGGGCTCTTTGGCTCCCACCAGTCCCCCTGTCTGGTCTA
+
AAAABFFFBFFFGGGGGGGGGGHHGGGGGGHHGGGGGGHHHHGHGGHGHHHHGHHHHGHHHHHHHHHHHHHGGGGGHHHHHGHHHHHHGHHHGGGGGHHHGHHGGGHHGHHHHHHHHHHHHHHHHGGGGGHHHHHHHHHGGHHHGGGGGGGHHHHHHGHHHHGGGGHHHHHHHGHHHHHHGGGGGGGGFGGGGGGGGFGGGGGGGGFFFFFFFFFFFFFFFFFFFFFFFFFFFFFFFFFFFFFFFFFFFF/
@M05620:37:000000000-D9766:1:1101:11111:8078 1:N:0:45
AGTGCCAGCTCTCAATCGCACAGGGGACCCAGGGCCTGGCCCCTCCATCCAGAAAACCTATGACCTCACCCGCTACCTGGAGCACCAACTCCGCAGCTTGGCTGGGACCTATGTGAGTATCCAGCGTAGGAATCTGGGAGTTGGGGGGGAGTGAGGAGTTGGGGAAAGACAGTCCTAACCGTGGAGGGTTCTGGTAAATGATGGGGTGAGGAGGGGCTCTTTGGCTCCCACCAGTCCCCCTGTCTGGTCTA
+
>>3>AFFFAFFFGGGFFFFCEEHDEGEE??GHFEG2CFHFAHGHGGGHFHHFBGCFGGCAFGBHFHFGHHF0EEEEHHHHFGHC1?FCEB3FECE@??FG/F3?E/FEEGFFFHF2FB?G2?2B0B??C/@>F1<F1G0<CGGHG@-;BBBFEF/ABDF/:FBBADEF/.;F/9FFFFF.-.;@FFF=9AFFFF/9BBF/;99/EDF?.AF/AFB---;FB////9:.EBF...////.;-.BBFFFFFFF
@M05620:37:000000000-D9766:1:1101:15773:8094 1:N:0:45
AGTGCCAGCTCTCAATCGCACAGGGGACCCAGGGCCTGGCCCCTCCATCCAGAAAACCTATGACCTCACCCGCTACCTGGAGCACCAACTCCGCAGCTTGGCTGGGACCTATGTGAGTATCCAGCGTAGGAATCTGGGAGTTGGGGAGGAGTGAGGAGTTGGGGAAAGACAGTCCTAACCGTGGAGGGTTCTGGTAAATGATGGGGTGAGGAGGGGCTCTTTGGCTCCCACCAGTCCCCCTGTCTGGTCTA
+
AAAABFFCAFFFGGGGGGGFGGHGGGGE?EEGE2EECFHHAGG1EGHFFFBHEHHHHGG3GHBGHGFCGE1EEEEGHHHHCFGFGHFFGHHHGG?@EGHHGEHGGGFHEFHFHHHHHFFFHHFHHGCACGHHHHHHHFFGGHHHGCFGGDDHHHHHED/<DF@-EGHFHHGHHFGHHHHHGDCBDFGG9FFFGGFGGGGGGGGGGBDBFFFEFD?-99.BFFFBFBFEFFFFFFFFFFFFBFFBFFF9BFB
@M05620:37:000000000-D9766:1:1101:6617:8101 1:N:0:45
AGTGCCAGCTCTCAATCGCACAGGGGACCCAGGGCCTGGCCCCTCCATCCAGAAAACCTATGACCTCACCCGCTACCTGGAGCACCAACTCCGCAGCTTGGCTGGGACCTATGTGAGTATCCAGCGTAGGAATCTGGGAGTTGGGGAGGAGTGAGGAGTTGGGGAAAGACAGTCCTAACCGTGGAGGGTTCTGGTAAATGATGGGGTGAGGAGGGGCTCTTTGGCGCCCACCAGTCCCCCTGTCTGGTCTA
+
>>>AAFDFAFBFGGGGGFFCEEBGFEGGGGHHGGGGGDGFGHGCFGEHFHHHHEFGEEBHHHHHHHHHHHHGGE@FHFHHGFH?GGFEEGGFFEGGGHHHGHBCFE0FFHHHHDGBGFG3BFGGHGGGGDH2@GHDDF0FGHFHC@.<>.>F.0D.CGGEGHG-:AA:GHEF:C0GHHB:?;C?.99D;CCFBF;FG00;900FGDF9EF9/ADFFFBFFFB/;;-AB-A.;99BFFFED;EFBBB/;9;9
@M05620:37:000000000-D9766:1:1101:4395:8117 1:N:0:45
GAGGCTGCTTTGGAAGAAACTCACAGGTTACGGCAAAAGTTCCCGCTGGGCCTGGGAAAGATTCCCGCTCCGATTAATGAAGCTGAAATGACTGCCTATGCACGACAACAACCTACCCGCAAGGAAAGGCGCCTAGAAGAATAACAGGCAGTAAAAGAGCTAATGAAACAATGGCAAGAAAGTCAGGCATATAACCTTTAGCACCCTTGTGGAGCCAATTGAACAAATCTCATCATTTGTACTTGCAACTG
+
A>>AA?CAFFFFBBGF1BABF1B1BA011110AAA0F00122A1/A/A//BB////0B/B0A1221///>>///?B122BB1BF111121B@2@>011BB121?>EG//?/??<FF<BC//<B<<FG@@?/>/?C?<<DH01><11<...><10D00<<<000000000<.0:;;/0:/::/0000/;:00;9009;9090;0:9;9;/00;9./;//;99/9F/B-;/;;//;/;BFF//;9;9/;9//;
@M05620:37:000000000-D9766:1:1101:20701:8127 1:N:0:45
GAGGCTGCTTTGGAAGAAACTGACAGGCCATGGCAAAACTAGCTTAAGGGCCCGGGGAAGAACGTCGTTCACGATATTCAATCTGAAATACCGGCTTATGCTTGCCAACCACCAAAAAGAGGCAACAAAACTAAAACAGAGGAAAACAACAGACCATAACAAAATTGACAGCAAGACCTACATAGAAAATTTAACCCTATTCGCCATCCAATAAAAGAATGAACAAAATTTGTAATTTTAACTGCCAAGCC
+
AAAAAAFAFFFFGGGGFFBGG1F1B1AA0A0BBBFEFC0111B2BB1D10BA///A/A/BBB0B>B///BBB>/GAFHGFH2BF222BB1BBEEG@EH1FGGFG/B<C/?F//??////?0///</@/0@01?1111<<00/0<0<<<...000./000/00..0/0<0<0.:///:/0;/:000000;0/090909./;90/9...9.=0000;009;009;99B--///////9;/9//////9:99;;
@M05620:37:000000000-D9766:1:1101:8221:8197 1:N:0:45
AGTGCCAGCTCTCAATCGCACAGGGTACCCAGCGCCTGGCCCCTCCATCCAGAAAACCTATGACCTCACCCGCTACCTGGAGCACCCACTCCGCAGCTTGGCTGGGACCTATGTGACTATCCAGCGTAGGAATCTGGGAGTTGGGGAGGAGTGAGGAGTTGGGGAAAGACAGTCCTAACCGTGGAGGGTTCTGGTAAATGATGGGGTGAGGAGGGGCTCTTTGGCTCCCACCAGTCCCCCTGTCTGGTCTA
+
AA>>AFFFBFFFGEGGGGFCGFHGG4BBAFGH2AEEFFGHHHGHAEHGHGHHHHHHFDHGHHHHHDBGHHHGG>>EHHGGBFHGHH1?EGHBEF?EEG?BFHHGGGHHGHHHHHHH3GGHHHHHHGFDDGHHHHHHHH0FGHHHGG.CG.>GH0DH<EHHHHGGGDGH/GGHHHHHHHHHGGGGDGGGGGGGGGFFGGGGGGGGGGFFFFFFFFFFFAFFFFFFFFFFFFFFFFFFFFFFFFFFFFFFFFF
@M05620:37:000000000-D9766:1:1101:24659:8211 1:N:0:45
ACTGCCACTTCTCAATCTACCGTCTGGCCCCGGCCCACGCCCCTCCAGCGCGCACGCCTGATCCCCCCCCCCCTACCTCTAGCCCCAACGACGCCCCTTGCCTGTCCCCTACGTCAGTATCGACCCCTCGAATCCTCCACGGGCGTAGCAGTGATGATGATCCCAAAGACAGTCCTACCCGCCTATCCGCCTTCTCACTCATGTGGTTCGGAGTGCCCCTTTCTCCGCATCCATCCCTCTTCACTCCCCTC
+
>1>AA1BB@B1@ABBBE1BBBA100A01BGAEEEEG?/A/AAAAEFCF0/A/>>///BBE01BFG//>>EC/</??0F1?1?F<?CC/C.FGG<---<.///=<:/00;/.:.;CGE;C0C..--99..-;90CB0:/:/.-;-;-;--://9/;FFFB//99-;/-9/;BFBF/9/9-9A9---///--:A?///;////9:FB/9-/-----;BF/--;BFFF/-;-9-/;//;-/--/;////--;-9
@M05620:37:000000000-D9766:1:1101:15964:8225 1:N:0:45
AGTGCCAGCTCTCAATCGCACAGGGGACCCAGGGCCTGGCCCCTCCATCCAGAAAACCTATGACCTCACCCGCTACCCGGAGCACCAACTCCGCAGCTTGGCTGGGACCTATGTGAGTATCCAGCGTAGGAATCTGGGAGTTGGGGAGGAGTGAGGAGTTGGGGAAAGACAGTCCTAACCGTGGAGGGTTCTGGTAAATGATGGGGTGAGGAGGGGCTCTTTGGCTCCCACCAGTCCCCCTGTCTGGTCTA
+
ABAABFFFBFFFGGGGGGGGGGHHGGGGGGHHGGGGGFHHHHGHGGHHHHHHHFFGHGHHHHHHHHHHHHHGGGGGHHGGGGGFHHHHGHHHGGGGGHHHGHHGGGHHGHHHHHHHHHHHHHHHHGGGGGHHHHHHHHHGGHHHGGGGGGGHHHHHHGHHHHGGGGHHHHHGGGGGGGGGGGGGGGGGEGGGGGFGGFFFFFFFFFFFFFFFFFFFFFFFFFFFFFFFFFFFFFFFFFFFFFFFFFFFFFF
@M05620:37:000000000-D9766:1:1101:19938:8227 1:N:0:45
GAGGCTGCTTTGGAGAAACTGACAAGCCAGGGACAAAAGATCGGAAGAGCACACGTCTGAACTCCAGTCACGAGATTCCATCTCGTATGCCGTCTTCTGCTTGAAAAAAAAAAAAAATAACCCTCTCCGTACTCTCTTCTCTCTCTCCCAGTCTCTCCTAGCCGCACTCCCTTCCACACCTTCACTTCTGCTGGAGTATTCTTCTGGCTCTCATCGCTCCATTCTACCCCCCCTTCCCCTTTTCTGGCATT
+
AAAAA1BAFF3FFGBB11BBBBBFFGHGHGFEBFF000B0BGFEBFAGHHHHHHGFGHFDFFHHHGFGHHHG/>?FGHGFD1DEEFGFFFHEEGGGHHHGGG1G1FHFEGEC//>/<011?1/0<00><.0..11<11>00=00000<//</00000/<0<;/.-;@-:F.;0/:0;/9A/0/0;90900909/..//9FB/F///9/-;////9/--9-//9/////9-------/-;-9//;;9//-//
@M05620:37:000000000-D9766:1:1101:12099:8268 1:N:0:45
AGTGCCAGCTCTCAATCGCACAGGGGACCCAGGGCCTGGCCCCTCCATCCAGAAAACCTATGACCTCACCCGCTACCTGGAGCACCAACTCCGCAGCTTGGCTGGGACCTATGTGAGCATCCAGCGTAGGAATCTGGGAGTTGGGGAGGAGTGAGGAGTTGGGGAAAGACAGTACTAACCGTGGAGGGTTCTGGTAAATGATGGGGTGAGGAGGGGCTCTTTGGCTCCCACCAGTCCCCCTGTCTGGCCTA
+
A>>>AFF@1CFFGGGFFGC1EAHCGGF0AAEE00EA/FHFAGE/FGG1ECEGBCBCEEA1BGBGHGHGH00EE/EEHDFHEBGHHHAEEG1F>ECEEFFG/0B?E/B</F<<D>2211BFG0<<0B??CGDF1F1?10<</??C-<.AC.<GA0<G<.</=C-;;:G.FF/G:0CG0;;9-;9-9AE-C.CBFGGB09BFB0;F..;9A-9/-9----;BFB/FF//AE--AAF/:B/EA=-//;99/;/9
@M05620:37:000000000-D9766:1:1101:24727:8280 1:N:0:45
AGTGCCAGCTCTCAATCGCACAGGGGACCCAGGGCCTGGCCCCTCCATCCAGAAAACCTATGACCTCACCCGCTACCTGGAGCACCAACTCCGCAGCTTGGCTGGGACCTATGTGAGTATCCAGCGTAGGAATCTGGGAGTTGGGGAGGAGTGAGGAGTTGGGGAAAGACAGTCCTAACCGTGGAGGGTTCTGGTAAATGATGGGGTGAGGAGGGGCTCTTTGGCTCCCACCAGTCCCCCTGTCTGGTCTA
+
AA>AAFFFCFFFGGGGGGFAECGEFGGGGGGHFEGGGGHHHHGHGGH5FHGHHHHHHGHHGHHHHHHGHHHGGGEGHGHHHHHHHHHHGHHGGGGGGHHHGHHGGGHHGHHHHH3GHGHHHHHHHGGG??GHHHHHHHHGGHHHGGGGGGGHHHHAGGHGGHGGGGHHHHHBCGHHHHHHGCEGGGGG;AGGGGFGGGGFGGGGGGFFFFFFFFF-@@EFEFFFFFFFFFFFF?BFFFEF-;BFFBF/BFF
@M05620:37:000000000-D9766:1:1101:10102:8296 1:N:0:45
AGTGCCAGCTCTCAATCGCACAGGGGACCCAGGGCCTGGCCCCTCCATCCAGAAAACCTATGACCTCACCCGCTACCTGGAGCACCAACTCCGCAGCTTGGCTGGGACCTATGTGAGTATCCAGCGTAGGAATCTGGGAGTTGGGGAGGAGTGAGGAGTTGGGGAAAGACAGTCCTAACCGTGGAGGGTTCTGGTAAATGATGGGGTGAGGAGGGGCTCTTTGGCTCCCACCAGTCCCCCTGTCTGGTCTA
+
CCBCCFFFCFFFGGGGGGGGGGHHGGGGGGHHGGGGGGHHHHGHGGHGHHHHHHHHHGHHHHHHHHHHHHHGGEGGHGHHHHHHHHHHGHHHGGGGGHHHGHHGGGHHGHHHHHHHHHHHHHHHHGGGGGHHHHHHHHHGGHHHGGGGGGGHHHHHHGHHHHGGGGHHHHHHHHHHHHHHGGFGGGGGCFGGGGFFGGGGGGGGGGFFFFFEFFFFFFFFFFFFFFFFFFFFFFFFFFFFFFFFFFFFFFF
@M05620:37:000000000-D9766:1:1101:16772:8345 1:N:0:45
AGTGCCAGCTCTCAATCGCACAGGGGACCCAGGGCCTGGCCCCTCCATCCAGAAAACCTATGACCTCACCCGCTACCTGGAGCACCAACTCCGCAGCTTGGCTGGGACCTATGTGAGTATCCAGCGTAGGAATCTGGGAGTTGGGGAGGAGTGAGGAGTTGGGGAAAGACAGTCCTAACCGTGGAGGGTTCTGGTAAATGATGGGGTGAGGAGGGGCTCTTTGGCTCCCACCAGTCCCCCTGTCTGGTCTA
+
AAAAAFFFBFFFGBGFGGGCGGHFGCFEEGHHBAEEDGHHAHGEGGHHHGHHFHGHHECAFGFHHGHHHFGFE>FEHGHHFGHHHH1?EHHHFGGEFHHG?CEF/EGFEHBFFG3???FD?FD2?B?D//<D2<1@?B0/CGFGGG<C@.CFCFF.CAC<DF--:EEFCFFFH0CGFHFH-CC9;EGG9CF0;FCFFFGGGGBE?9DFFFFFFFF=DAAFFF//9/9AE.ADFFFFFFFD9AFFFF/:FFB
@M05620:37:000000000-D9766:1:1101:4789:8373 1:N:0:45
AGTACCAGCTCTCCATCGCACAGGGTACCCAGCGCCTGGCCCCTCCATCCAGAAACCCTATGACCGCACCCGCCACCTGGGGCACCCTCTCCGCAGCTTGGCTGGGACCTATGTGAGTATCCAGCGTAGGAATCTGGGCGTTGGGGCGGCGTGCGGCGTTGGGGAAAGCCAGTCCTAACCGTGGAGGGTTCTGGTAAATGATGGGGTGAGGAGGGGCTCTTTGGCTCCCACCAGTCCCCCTGTCTGGCTAT
+
>>>3>BFFBFFFGGGFBAE2A2BAF44BF4BF2AAABFGHHHGHGGHHHBFGHHH3BEGHBAFGH0>EEGG>>/>?GHBB1/?EFFE/?FG3/?/E<B3BEGHGGGHHGHHHHHHEGHHHHHHHHGG/>EFDGHHHHH.ADGGHGG.CG9;AD.AF-@@FDFFF..99/A.:FFFFFFFFFFFF.ADFFFFFFFFFFFFFEFFFFFDFFFF/DFFFFFFFFFFFFFFFFFFFFFFFFFFFFFFFFFF/.:B
@M05620:37:000000000-D9766:1:1101:25895:8380 1:N:0:45
AGTGCCAGCTCTCAATCGCACAGGGGACCCAGGGCCTGGCCCCTCCATCCAGAAAACCTATGACCTCACCCGCTACCTGGAGCACCAACTCCGCAGCTTGGCTGGGACCTATGTGAGTATCCAGCGTAGGAATCTGGGAGTTGGGGAGGAGTGAGGAGTTGGGGAAAGACAGTCCTAACCGTGGAGGGTTCTGGTAAATGATGGGGTGAGGAGGGGCTCTTTGGCTCCCACCAGTCCCCCTGTCTGGTCTA
+
BBABBFFFAFFFGFFGGGFAEEHGGGGGGGGHF?EEGGHHHHGHGGGHHHHHHHHHHGHHHHHHHHHHHHHGGEGGHHHHGGHHHHHCFFHHGGGGGHHHGHFGGGHHGHHHHHHHHHHHHHHHHGGGGGHHHHHHHHHGGHHHGGFGGDGHHHHHCGHHHHGGGGHHGFHHHHHHHHHHGGGGGGGGGGGGGGGGGGGGGGGGGGFFFFFFFFFFFFFFFFFFFFFFFFFFFFFFFFFFFFFFFFFFFFF
@M05620:37:000000000-D9766:1:1101:24671:8380 1:N:0:45
ACCACACCTTCTACAATGAGCTGCGTGTGGCTCCCGAGGAGCACCCCGTGCTGCTGACCGAGGCCCCCCTGAACCCCAAGGCCAACCGCGAGAAGATGAGTGGCCCGCTACCTCTTCTGGTGGCCGCCTCCCTCCTTCCTGGCCTCCCGGAGCTGCGCCCTTTCTCACTGGTTCTCTCTTCTGCCGTTTTCCGTAGGACTCTCTTCTCTGACCTGAGTCTCCTTTGGAACTCTGCAGGTTCTAGATCGGAA
+
DDCDDDCCFFFFGGGGGGGGGGHHGGGFHGHHHGGGGGGGGHHHHGGGGGGGHHHHHHHGGGGGGGGGGGGHHHHGGGGHGHHHHGGGGGGGGGHHHHHHHHGGHHGGGGGHHHHHHHGHGHGHHGGGGGHGHHGHHHHHHHHHHHGGGG-CGGGGGGGGGGGFFFFFFFFFFFFHHFFFHHFFFFDFFFFFFFFFFFFFFFFFHFFFFFEFFFFBFFFFFFFFFFFFFFFFHFFFFFFFFFFFFFHFFFF
@M05620:37:000000000-D9766:1:1101:6264:8386 1:N:0:45
GAGGCTGCTTTGGAAGAAACTCATAGATTACTGCAACAGTTCCCCCTGGACCTGGAAAAGTTTCTTGCCTGGCGTACAGAAGCTGAAACAACTGCCAATGGTCACGAAAGGCTACTAGAAGACTCCAAAGAAGTAAAAGAGCTGAGGAAACAAAGGCCAGTAAGTCAGGCAGTACCGCTTTAGCACTCTTGAGGATCCAATTGCACAATTCTCAGCATTTGTACGTGTAACTGACATGCCAGGGACAAAAG
+
A?AAAAFAFDDFGG5BAGGGGBGHHHHHGGEGFGFHFHFFGGDAFEEFEEBGHGEFAA2FFHHHGHGBFG3AF0BA0>DG33BFGFFEB?CFFFHHC33FBFGGB1?EE10?B3B?FFG33BB3BBGH333B?FGHD2BFHB11?0?B0F0@/000/<???111?FG100//0111.A<.F=1=<1<<DGH00<0<GFGCGDC:0G;;0000<;0/;<;00;0;.;/;F;B00;C:090B90...;.9/9/
@M05620:37:000000000-D9766:1:1101:22275:8407 1:N:0:45
AGTGCCAGCTCTAATCGCACAGGGGGCCCCGGGCCTGGCCCCTCCATCCCGAAAACCTCTGACCTCACCCGCTACCTGGAGCACCCACTCCGCAGCTTGGCTGGGACCTATGTGCGTATCCAGCGTCGGAATCTGGGCGTTGGGGCGGCGTGCGGCGTTGGGGCAAGACAGTCCTAACCGTGGAGGGTTCTGGTAAATGATGGGGTGAGGAGGGGCTCTTTGGCTCCCACCAGTCCCCCTGTCTGGTCTAT
+
BBBBBFFFBFFFGGGGG2AEEFHGG2AEEG2AFEGGGH1FGGHGG25DFEE?>EGFGHGHHBGH4BFGHHGGEEGHHHH2BBGFH?FGGFGDDFCGHHHGHFFGG0?EG1?GGH1CFGGHHDGHGG.DG@EEFHHHHAFGFGHGGD?F9BDF?@B-@DFFFFFFFFF.B9BFFFFEFFFFFFF.ADFAFFFFFFFFFFFBFFFFFFDFFF/ADFFF;EFFFFFFFFFFFFFFFFFFFFFFFFFFFFFFFEF
@M05620:37:000000000-D9766:1:1101:14324:8412 1:N:0:45
AGTGCCAGCTCTCAATCGCACAGGGGACCCAGGGCCTGGCCCCTCCATCCAGAAAACCTATGACCTCACCCGCTACCTGGAGCACCAACTCCGCAGCTTGGCTGGGACCTATGTGAGTATCCAGCGTAGGAATCTGGGAGTTGGGGAGGAGTGAGGAGTTGGGGAAAGACAGTCCTAACCGTGGAGGGTTCTGGTAAATGATGGGGTGAGGAGGGGCTCTTTGGCTCCCACCAGTCCCCCTGTCTGGTCTA
+
AABABFFFCFFFGFGGGFGGGCGHGFGGGGHHGGGGGGHHFHGHGGGHHHHHHGFHHGGHHBFHHHHHHHHGGGGGHGHGHGGFFHFHGHHHGGCEGHHHGHHGGGHHGHHHHHHHHHHGHHHHHGCEFGHHGHHHHHHGDHHHGGGGGGGHHHHHGGHHHHGGGGHHGHHHFGHGHHHHGCCFGGGG;AFFGGCFGGGGGGGGGGFFFFFFFFFFFFFFFFFFFFFFFFFFFFFFFFFFFFFFFFFFFFB
@M05620:37:000000000-D9766:1:1101:12142:8483 1:N:0:45
AGTGCCAGCTCTCAATCGCACAGGGGACCCAGGGCCTGGCCCCTCCATCCAGAAAACCTATGACCTCACCCGCTACCTGGAGCACCAACTCCGCAGCTTGGCTGGGACCTATGTGAGTATCCAGCGTAGGAATCTGGGCGTTGGGGAGGAGTGAGGAGTTGGGGAAAGACAGTCCTAACCGTGGAGGGTTCTGGTAAATGATGGGGTGAGGAGGGGCTCTTTGGCTCCCACCAGTCCCCCTGTCTGGTCTA
+
ABAABFFFBFFFGEGGGGGCGGHHGGGGGGHHFGGGGGHGGHGGGGHGHFHHHFHHHGHHHGFHHGGHHHHGGEEGHHFHFHHHHHCGGHGGEGGGFHHHGHHGGGHHGHHHHG3?3GHFH3?FHG//B/FFHHHHH0/<>ADFG?.>-.<G.0<.<CGHHGG-:CC.//:CGHGGGFGGGGGA9CEGEGGGGGBCFGGFFFFFFFFFFFE/DFFFFFFFFFFFFFFFFFFDEFFFFFFFFFFFFFFFFFF
@M05620:37:000000000-D9766:1:1101:15110:8496 1:N:0:45
AGTGCCAGCTCTCAATCGCACAGGGGACCCAGGGCCTGGCCCCTCCATCCAGAAAACCTATGACCTCACCCGCTACCTGGAGCACCAACTCCGCAGCTTGGCTGGGACCTATGTGAGTATCCAGCGTAGGAATCTGGGAGTTGGGGAGGAGTGAGGAGTTGGGGAAAGACAGTCCTAACCGTGGAGGGTTCTGGTAAATGATGGGGTGAGGAGGGGCTCTTTGGCTCCCACCAGTCCCCCTGTCTGGTCTA
+
ABAABFFFBFFFGGGGGGGGGCHFGGGGGFAGFEGGAFHHGHGFGGHHHHCGFFGHHGHHHHFHHHHCHHHEGEEGHHHHHGHHHHHHGHHHGGGGGHFGEHGGDGHHGHHHHHHHGGGHGHHHH@CFGGHHHHHHGHHGGHHFGGGCGGGHHHGHHGHHHHGGGGHHHGHHHHHHHHGGBGEGGGGGCFFGGGFGFFGGGGGGGGF?EAFFDF<?B?FFFFFFFFFFFFFFFFFFFFFFBFFFFFBFFFB
@M05620:37:000000000-D9766:1:1101:19168:8517 1:N:0:45
AGTGCCAGCTCTCAATCGCACAGGGGACCCAGGGCCTGGCCCCTCCATCCAGAAAACCTATGACCTCACCCGCTACCTGGAGCACCAACTCCGCAGCTTGGCTGGGACCTATGTGAGTATCCAGCGTAGGAATCTGGGAGTTGGGGAGGAGTGAGGAGTTGGGGAAAGACAGTCCTAACCGTGGAGGGTTCTGGTAAATGATGGGGTGAGGAGGGGCTCTTTGGCTCCCACCAGTCCCCCTGTCTGGTCTA
+
>A>ABFFFBFCFFGGFGGGGEEHHFGGGGGHHGGGGGDHFGHGHGGGHFHHFHC3GHGCHHHGHFHGHHHHGGGCEHHHFHHHEFGHHGFHHGGEG?FHHGBHGGGHHGHHHHHHHHHHHHHHHHGBGGGHHHHHFHFHGDHHHGCGGGGDGHHFFGGHHHHGGGGHFHHHGHHHHHHHH-9EGD.EGE?FGGGFGGGGGGGGGGGFBFFFFFFBBBBFFFFFFFFFFFFFFFFFFFFFFBFFFFFFFFFB
@M05620:37:000000000-D9766:1:1101:7211:8518 1:N:0:45
AGTGCCAGCTCTCAATCGCACAGGGGACCCAGGGCCTGGCCCCTCCATCCAGAAAACCTATGACCTCACCCGCTACCTGGAGCACCAACTCCGCAGCTTGGCTGGGACCTATGTGAGTATCCAGCGTAGGAATCTGGGAGTTGGGGAGGAGTGAGGAGTTGGGGAAAGACAGTCCTAACCGTGGAGGGTTCTGGTAAATGATGGGGTGAGGAGGGGCTCTTTGGCTCCCACCAGTCCCCCTGTCTGGTCTA
+
>AABCFFFCFFFGGGGGFEFEGHHGGGGGGFHGGGGEFHHHHGHGGHHHGGHHHGHHGHGHHGHGHGHHHHGGGGGHGHHHGHFGGHHGHGHGGEGFBGHGHHEGGHHGHHHHHHHHHHHHHHHHGGGGFHHHGHHHHHGGHHHGGGGGGGHHHHHHGHHHHGGGGHHHHHHHHHHHHHHGAEGGGGGCFGGGGFFGGGGGGGGGGFFFFFFFFFFFAEFFFFFFBFEFFFFFFBFFFFFFFFFFFFF;B:
@M05620:37:000000000-D9766:1:1101:19184:8525 1:N:0:45
AGTGCCAGCTCTCAATCGCACAGGGGACCCAGGGCCTGGCCCCTCCATCCAGAAAACCTATGACCTCACCCGCTACCTGGAGCACCAACTCCGCAGCTTGGCTGGGACCTATGTGAGTATCCAGCGTAGGAATCTGGGAGTTGGGGAGGAGTGAGGAGTTGGGGAAAGACAGTCCTAACCGTGGAGGGTTCTGGTAAATGATGGGGTGAGGAGGGGCTCTTTGGCTCCCACCAGTCCCCCTGTCTGGTCTA
+
AABABFFF@FFFGGGGGFEFGCHFGEGGGGHHGFGGGGGHHHGHGGHHHHHHGHFGHGHGHGGHHHHHHHHGGGGGHHHGHGFFGHFHGHHHGGGGGCHHGHHGGGHHGHHHHHHHHHHHHHHHHGFGGGHHHHHHHHHGFHHHGGGGGGGHHHHHGGHHHHGGGGHHHHHHHHHHHHHGG.;DGGGG;CFGGGFFGGGGGGGGGGFFFFFFFFFFFFFFFFFFFFFFFFFFFFFFFFFFCFFFFFFBFB9
@M05620:37:000000000-D9766:1:1101:22757:8529 1:N:0:45
AGTGCCAGCTCTCAATCGCACAGGGGACCCAGGGCCTGGCCCCTCCATCCAGAAAACCTATGACCTCACCCGCTACCTGGAGCACCAACTCCGCAGCTTGGCTGGGACCTATGTGAGTATCCAGCGTAGGAATCTGGGAGTTGGGGAGGAGTGAGGAGTTGGGGAAAGACAGTCCTAACCGTGGAGGGTTCTGGTAAATGATGGGGTGAGGAGGGGCTCTTTGGCTCCCACCAGTCCCCCTGTCTGGTCTA
+
AAAABFFFBFFFGGGGGGGGGGHHGGGGGGHHGGGGGGGHHHGHGGHHHHHHHGHHHGHHHHHHHHHHHHHGGGGGHHHHHHHHHHHHGHHHGGEGGHHHGHHGGGHHGHHHHHHHHHHHHHHHHGGGGGHHHHHHHHHGGHHHGGGGGGGHHHHHHGHHHHGGGGHHHHHHHHHHHHHHGGGGGGGGCFGGGGGGGGGGGGGGGGFFFFFFFFFFFFFFFFFFFFFFFFFFFFFFFFFFFFFFFFFFFFF
@M05620:37:000000000-D9766:1:1101:9442:8574 1:N:0:45
AGTGCCAGCTCTCAATCGCACAGGGGACCCAGGGCCTGGCCCCTCCATCCAGAAAACCTATGACCTCACCCGCTACCTGGCGCACCCCCTCCGCAGCTTGGCTGGGACCTATGTGAGTATCCAGCGTAGGAATCTGGGAGTTGGGGAGGAGTGAGGAGTTGGGGAAAGACAGTCCTAACCGTGGAGGGTTCTGGTAAATGATGGGGTGAGGAGGGGCTCTTTGGCTCCCACCAGTCCCCCTGTCTGGTCTA
+
>>>1>DF1>FFFG1BGEG11A0BEFEEAAAFG00BB/B/FAGEHGGHBFFGH1C10BEH1FGAGH1FGHHH/E/>EGH1G>>EGGG/EEEF??AC<>BBFCHHFFGHHGHBHHHHFHDGHHHHHHGCACGGFHHHHHGFGGHHHGGACG.CGG0<G;C/CFH@GA::G/C/9FGFGGGGGGGE@;AC?.9CFFFFFFFFFFFFFFBB@EFFFFF@-@@9FFFF/FFF-EFFFFFFFFFFB@FFFFBBFBFB
@M05620:37:000000000-D9766:1:1101:17686:8577 1:N:0:45
AGTGCCAGCTCTCAATCGCACAGGGGACCCAGGGCCTGGCCCCTCCATCCAGAAAACCTATGACCTCACCCGCTACCTGGAGCACCAACTCCGCAGCTTGGCTGGGACCTATGTGAGTATCCAGCGTAGGAATCTGGGAGTTGGGGAGGAGTGAGGAGTTGGGGAAAGACAGTCCTAACCGTGGAGGGTTCTGGTAAATGATGGGGTGAGGAGGGGCTCTTTGGCTCCCACCAGTCCCCCTGTCTGGTCTA
+
AAAABFFFAFFFGGGGGGGGGGHHGGGGGGAGGGGGFGHHFGG1EGHHHHCGHHHHHGFFHHGHHHFBGGHFGFGGHHHHHGHHHHHHGHHHGGCEGHHHGHHGF/FGGHHHHHGHGHHHHHHHHGGGCGHHGHGFHGHGDHHHGGGCGGEHFFFHHGHHHFGGGGHHHHGHHHHHHHHHGFA?DGGGAFGGGGCFGGGGGGGGGGDDEFFFFD=DFDFFFFFFFFFFFFFFEFFFFFFFFFFFFFFFBB:
@M05620:37:000000000-D9766:1:1101:27053:8598 1:N:0:45
AGTGCCAGCTCTCAATCGCACAGGGGACCCCGGGCCTGGCCCCTCCATCCAGAAAACCTATTACCTCACCCGCTACCTGGAGCACAAACCCCGCAGCTTGGCTAGGACATATGTGCGTAACCAGCGCAGGAATCTGGGAGTTGGGGGGGAGTGAGGAGTTAGGGAAAGACAGTCCTAACCGTGGAGGGTTCTGGTAAATGATGGGGTGAGGAGGGGCTCTTTCGCACCCACCAGTCTCACTGTCTAGTCTA
+
>>1>AD1FAFCFFF3FE1AAEAEAAEEA0B00A/EA/ABF0BEGFGGH1F1F10AGFEG1D12DFHG1GGHGGECEHHHB0BGFC0B0?/??E@/E/0FGCFF10BGHFD1GHHF2??A/???/FCC/ACC0CGEHFF<FCFBB?C-9-9;AA/;A;9FF/:--;9-99B9F:FFEF/FA@;---9A--;AFFF999/;FF/B/--A-AFF/-:@;?-AF///9A-;-;A-A-9BF/9/;//;:B/9/;BF
@M05620:37:000000000-D9766:1:1101:20688:8615 1:N:0:45
AGTGCCAGCTTCAATCGCACAGGGGACCCAGGGCCTGGCCCCTCCATCCCGAAAACCTCTGACCTCACCCGCTACCTGGAGCACCAACTCCGCAGCTTGGCTGGGACCTATGTGAGTATCCAGCGTCGGCATCTGGGCGTTGGGGCGGCGTGCGGCGTTGGGGCAAGACAGTCCTAACCGTGGAGGGTTCTGGTAAATGATGGGGTGAGGAGGGGCTCTTTGGCTCCCACCAGTCCCCCTGTCTGGTCTAT
+
AB>ABFFFBFBBGGGGGAFEFGHDGBEEG22F2EFGFHAGGFHGGE5DF1BAAECGGHBGF5GHDGHHHHGGGGGHHHGBBGHHH1?EHHHGGGGGHHGGHHGGG0BCGCHHHH3GGHHHHEGHFC<CD/@CHHHHHACGGGHGG.CF-AAD.AD-@@D>FFF.BEF.B:BFFFFFFFFFAFF.AFFAFFFFFFFFFFFFFFFFFDBEFFFFFFFFAFFFFFFFFFFFFFFFFFFFFFFFEFBFFFBFFFF
@M05620:37:000000000-D9766:1:1101:19780:8650 1:N:0:45
AGTGCCAGCTCTCAATCGCACAGGGGACCCAGGGCCTGGCCCCTCCATCCAGAAAACCTATGACCTCACCCGCTACCTGGAGCACCAACTCCGCAGCTTGGCTGGGACCTATGTGAGTATCCAGCGTAGGAATCTGGGAGTTGGGGAGGAGTGAGGAGTTGGGGAAAGACAGTCCTAACCGTGGAGGGTTCTGGTAAATGATGGGGTGAGGAGGGGCTCTTTGGCTCCCACCAGTCCCCCTGTCTGGTCTA
+
ABCBCFFFCFFFGGGGGGGGGGHHDEGGGGHHGGGGGGHHHHGHGGHHHHHHGGHHHGHHHHHHHHHHHHGGGGGGHHHHHHHFHHFHGHHHGGGGGFHHGHHGGGHHGHHHHHGHHHHHHHHHHGGGGGHHHHHHHHHGGHHHGGGGGGGHHHHHHGHHHHGGGGHHHHHHHHHHHHHHGGEGGGGGEFGGGGCFGGGGGGGGGGDFFFFFFFFFFFFFFFFFFFFFFFFFFFFFFFFFAFFFFFFBFFF
@M05620:37:000000000-D9766:1:1101:7666:8686 1:N:0:45
GAGGCTGCTTTGGAAGAAACTGAAAAGCCAGTGACACAAGATCGGAAGATCACACCTCCGCACTCAAGTCACGAGATTACATCTAGTATCCCTTCTGCTGCTACAAAAAAAAAAACATACTTCCCGGCTCCTCGCCGCCTCCCCTGTCGTCCCCGCGCTGCTGCCCCCCTGTCCAGTACGTCCGGCCTTTCCGCTTTCGCCCTCTTGTGGCTCCGCTTGACCTATTCTCCTCATTGGAACTTGTATATGCC
+
AAAAAACAFFFDGCBFCGCGGDG4B54BBBB4BFDAEGDGBFB2AA2A25BBB3B13B1B1AAAB33BD555B1>1?55BBBBG@B@BB4BB3BG3BBBB3B43BB311>>/><<//2B@22@<2//<</??F//D--AAEGEG/.0<.<<EEG?CCDGGGF0:AEGGAG.0;:0;B//.9AE--:;DFBFF?DFFF:;;..;;:FFF/.;AFE..;.;.BF//:9F/;F/;/:B/9//;FFFFF//9;:;
@M05620:37:000000000-D9766:1:1101:7641:8692 1:N:0:45
GAGGCTGCTTTGGAAGAAACTCACAGGTTAAGGCAAAAGTTGCTCCTGGGCCTGGGTAAGATTACCGACCCCATTAATCAAGCTGAAAAGACTGCCTATGCTCCCCACAAACAAAAGCTTCAAGAAAACACAAATGGAGGAAAAGAGACAATGAAACAATTGCAAATAACAGAGGTAACACGGAAGAACAATATCAACGAACCCACTGAAAAAAGCACATAAACTGAAATGGAAACTTGAAAACTCAGAAG
+
AAAAAAFAFFFFGGGGGGGGG1B1B101AD11BBFH0B0B2ADB1B1B0/BA///A0B0BAAB111///A///0B21D2DBFBG111B10/B1BF01BBFGF11?E0??G0/B>A00B1<11121<0<B/0//01><1B//0000<<0000<1111??<111?1111111110<.11111<.--.<.///<00000=/...:-;=A;000009-..;;/000=000;000900;:/;0//BB////:///9
@M05620:37:000000000-D9766:1:1101:6325:8754 1:N:0:45
AGTGCCAGCTCTCAATCGCACAGGGGACCCAGGGCCTGGCCCCTCCATCCAGAAAACCTATGACCTCACCCGCTACCTGGAGCACCAACTCCGCAGCTTGGCTGGGACCTATGTGAGTATCCAGCGTAGGAATCTGGGAGTTGGGGAGGAGTGAGGAGTTGGGGAAAGACAGTCCTAACCGTGGAGGGTTCTGGTAAATGATGGGGTGAGGAGGGGCTCTTTGGCTCCCACCAGTCCCCCTGTCTGGTCTA
+
ABABBFFFCFFFGGGGGGGCEGHHGEGGFGHHGGGGGGHHGHGHGGGHHHHGFHGHHGHGHHEHHHHHHHHGGGGGHHHHGGFGHHFGGHHHGGGGGHHHGHHFGGHHGHHHHHHHHHHGHHHHHGEGGGHHHHHHHGHGGHHHGGGGGGGHHGHHHGHFHFGGGGEHHHFHHHCHFFHHGGGGDGGGCFFGGGBFGGGFFFFBFGFCEFFFFFAFC-AFFFFF9FFFAFFAEFFFFFFFAFFFFFFFFFB
@M05620:37:000000000-D9766:1:1101:13990:8756 1:N:0:45
AGTGCCAGCTCTCAATCGCACAGGGGACCCAGGGCCTGGCCCCTCCATCCAGAAAACCTATGACCTCACCCGCTACCTGGAGCACCAACTCCGCAGCTTGGCTGGGACCTATGTGAGTATCCAGCGTAGGAATCTGGGAGTTGGGGAGGAGTGAGGAGTTGGGGAAAGACAGTCCTAACCGTGGAGGGTTCTGGTAAATGATGGGGTGAGGAGGGGCTCTTTGGCTCCCACCAGTCCCCCTGTCTGGTCTA
+
BBABBFFFBFFFGGGGGGGGGGHGGGGGGGHHFGGGGGHHHHGHGGHGHHHHGHHHHGHHHHHHHHHHHHHGGEGGHHHHBGHHHHGGFHHHGGGGGGHHGHHGGGGHGHHHHHHHHHHHHHHHHGGGGGHHHHHHHHFGGHHHGGFGGGEHHHHHHGHHHHGGGGEHGHHHHHHHHHHHGGGGGGGGEGGGGGFGGGGGGGGGGGFFFFFFFFFFFFFFFFFFFFFFFFFFFFFFFFFFFFFFFFFFFFB
@M05620:37:000000000-D9766:1:1101:14636:8767 1:N:0:45
AGTGCCAGCTCTCAATCGCACAGGGGACCCAGGGCCTGGCCCCTCCATCCAGAAAACCTATGACCTCACCCGCTACCTGGAGCACCAACTCCGCAGCTTGGCTGGGACCTATGTGAGTATCCAGCGTAGGAATCTGGGAGTTGGGGAGGAGTGAGGAGTTGGGGAAAGACAGTCCTAACCGTGGAGGGTTCTGGTAAATGATGGGGTGAGGAGGGGCTCTTTGGCTCCCACCAGTCCCCCTGTCTGGTCTA
+
ABAABFFFBFFFGGGGFGGGGGHEGEFGGGCHGGGFAFFGHHGHGGEFHHGF33AFGEC3GHBGGHHFHHHGG@EGHHHHGFHHHHHGGHHHGGGGGGHFDHHGGCHGGHHHEHHHHHHHHGGHGGGGGGHHHHHHHEFFGGFHGC.DCFGHHHHHHGHHHHGCCDHHGEHFHHHHHHHHGGGGGGGGDGGGGGBBFGGGFFFFGGFBFFEBDDBBBBFFFFBFFFFFFFFFFFFFFFFFBFFFFFFFFF/
@M05620:37:000000000-D9766:1:1101:8386:8803 1:N:0:45
GAGGCTGCTTTGGAAGAAACTGATAAACCAGGGACACAAGATCGGAAGAGCACACATATGGACTCAAGTCACGGGATTTCATCTGGTATACCTTCTACTGATTAAACAAAAAAAAAACGAAAGAAAACAAACAAAAAATTAAAACAGAAAAAAGAATAAAACAAAGTAAACAAAGAGCAAAAAAGAAAAAAAAAACCGAAAATCATGATCAGAAAAACAGGAAAACATATGTCAATAGGAAAAGGAAAGAC
+
>3AB>>CABBB4G45BFGBGGBG5DA5BABBABE2AAGFGBGAAE22A22BBB2BBB3AD5ABB333BDD55B1>11?@DDD5D5BBF@4BB4BG@4BBB4B44BB33?GB1>/>/<//////@02<2/<@/0/00//0111<11<0<1100-.<.000000.../00000;..////;;C/.9..9//:-;---..--9-9/;///:99/////......9././99///9//9///////./../;./.
@M05620:37:000000000-D9766:1:1101:8264:8811 1:N:0:45
GAGGCTGCTTTGGAAGAAACTGATAAACCAGGGACACAAGATCGGAAGACCACACATCTGTACTCTAGTCAGGTGATTGCATCTCGTATACCGTCTCCTGCTTGAAAAAAAAAAAAACGAAAAAAAAAAATAAATAAAAAAAAACGAAAAAAAAAAACAAAAAAAAAAAAAAGGGGAAAAAAAAAAACAAAAAATCACAAGAGGAAAAAAGGAAAAAACTAAACGAATTGGAGAATTTGAACATGACCAGC
+
>3AA>>CAFFFDF4BBAFFGG5BDDA5B44FEGG22EGFFCFDGG?2E23BBF11B335DDBFG5D5DFGD5B5B55A5@D5@5511BF3@F1?BBB@FG3BF3BFHFHGGGG///<//</?/?<-----.000000000-:--.-...-.---9--......-------9-...;...:.-;----......-./9///.9..../..-...//9.-./////.....//9//.9////////////9..
@M05620:37:000000000-D9766:1:1101:10466:8813 1:N:0:45
AGGGCCAGCTCTCCATCGCACAGGGGACCCAGGGCATGGCCCCTCCATCCAGAAAACCTATGACCTCACCCGCTACCTGGAGCACCCACTCCGCAGATTGGCTGGGACCTATGTGAGTATCCAGCGTAGGAATCTGGGAGTTGGGGAGGAGTGAGGAGTTGGGGAAAGACAGTCCTAACCGTGGAGGGTTCTGGTAAATGATGGGGTGAGGAGGGGCTCTTTGGCTCCCACCAGTCCCCCTGTCTGGTCTA
+
>>1>>AAAAFFFG1F11AA1EEFFCA00A0ABAAE/0BBC0FE/EFHFA0BB10ABFF0ABG2GGDBFHFFGE>/EGHGCBFGGCG/FE>B>EAE//<BFC01?EGAC?GHHFFGHFGF1GBGGHCCGCGDDFDH<FFFFACDG?-<AC.<<.=0<GFGHFFGC..:;CCG/G::GGGHF@.;?.;A@9.CFGGBCFFGFFGGBEBB@EFFFB9@=>=AFFB//9//-EBFFFFFFF/EB@-9BFFFF/9B
@M05620:37:000000000-D9766:1:1101:7702:8826 1:N:0:45
AGTGCCAGCTCTCAATCGCACAGGGGACCCAGGGCCTGGCCCCTCCATCCAGAAAACCTATGACCTCACCCGCTACCTGGAGCACCAACTCCGCAGCTTGGCTGGGACCTATGTGAGTATCCAGCGTAGGAATCTGGGAGTTGGGGAGGAGTGAGGAGTTGGGGAAAGACAGTCCTAACCGTGGAGGGTTCTGGTAAATGATGGGGTGAGGAGGGGCTCTTTGGCTCCCACCAGTCCCCCTGTCTGGTCTA
+
>>>>A5FFBFFFGAFFGFFCEEBFFEGGGFGHFGGGGGHGGHGFGGGHHHGHHEFGHGHHHFFHFGFGHHHGGG?FHHHGGGF???GFG3FGG//EE3FGEFC//?GHFCGHGHHGHHGHGFGHHG/C@CGFG2GDHGHGECGFDGFGGDDGCHHGF<G/DGC?EGHGHHGHCCGGFHHHF;9BDEDFGGGFGGGGGGBFFFFGFDDCEFFFFDDA-@EFFFFFB/FEFFFBF?FF9BEDFFFFFBBFFF9
@M05620:37:000000000-D9766:1:1101:8413:8832 1:N:0:45
AGTGCCAGCTCTCAATCGCACAGGGGACCCAGGGCCTGGCCCCTCCATCCAGAAAACCTATGACCTCACCCGCTACCTGGAGCACCAACTCCGCAGCTTGGCTGGGACCTATGTGAGTATCCAGCGTAGGAATCTGGGAGTTGGGGAGGAGTGAGGAGTTGGGGAAAGACAGTCCTAACCGTGGAGGGTTCTGGTAAATGATGGGGTGAGGAGGGGCTCTTTGGCTCCCACCAGTCCCCCTGTCTGGTCTA
+
ABAABFFFBFFFGFGGGGGGGGHHGGGGGGHHGGGGGGHHHHGHGGHHHHHHHGHHHGHHHHHHHHHHHHHGGGGGHHHHHHGHHHHHGHHHGGGGGGHHGHHGGGHHGHHHHHHHHHHHHHHHHGCGGGHHHHHHHHHGEHHHGGGGGGGHHHHHHGHHHHGGGGHHHHHHHHHHHHHGGDEGGGGGCFFGGGFGGGGGGGGGGGFFFFFFFFFFF@FFFFFFFFFFFFFFFFFFFFFFFFFFFFFFFFF
@M05620:37:000000000-D9766:1:1101:5727:8913 1:N:0:45
AGTGCCAGCTCTCAATCGCACAGGGGACCCAGGGCCTGGCCCCTCCATCCAGAAAACCTATGACCTCACCCGCTACCTGGAGCACCAACTCCGCAGCTTGGCTGGGACCTATGTGAGTATCCAGCGTAGGAATCTGGGAGTTGGGGAGGAGTGAGGAGTTGGGGAAAGACAGTCCTAACCGTGGAGGGTTCTGGTAAATGATGGGGTGAGGAGGGGCTCTTTGGCTCCCACCAGTCCCCCTGTCTGGTCTA
+
AB>ABFFFAFFFGBGGGGGGGGHGGEFEEGHHFAEGCFHHFHGHGGHHHHHHHHHHHGHFHGHHHGHHHHHGGEEGHHHHGHHHHHAGFHHGEECEEGFGGHHGGGHHGHHHHHHHHFHHHHHHHGGGFGHHHHHHHH0FGHHHGG.AF<CGHBGHCGGHHHGGEAGHHHHHHHHHHHHHGFGG9EGG9AFGGGFFGGGGGGGGGDDFFFFFFFFFFFFFFFFFFFFFFFFFFFFFFFFFFFFFFFFFFFF
@M05620:37:000000000-D9766:1:1101:9613:8942 1:N:0:45
ACCACACCTTCTACAATGAGCTGCGTGTGGCTCCCGAGGAGCACCCCGTGCTGCTGACCGAGGCCCCCCTGAACCCCAAGGCCAACCGCGAGAAGATGAACCCAGGTGCGTGTACCTCTCCCGCTTCTCGTGGCCGCCTCCCTCGTTCTCGGCCTCCTGGCCCTGCGCCCTTTCGCCCTGGTTCTCTCTTCTGCCGTTATCAGTCGGCCTCTCTTCTCTGCCCTGCGTCTGATTTGTACATCTGCCGGATC
+
ABBBBABACFFFFG5FGGBAFDGFFEEBAEGFHFGA?E2AAFEBFFGGDEEGFHGHHHHGEGCEGEGGGGGCCFGEEGFHEHFFFFE<<<><//FC>DF22/?/??1<<//<<>GH1FD0G>.-<A.00<.<.<G;--;.:CCF-;9C.0;9...;:/;/...:.9-99--9:/9.9AD?.:BFFFFF//;F//B-....;;/999@-;.AB/9/:/9;B/9;9.ECD=..99/;B///;/9:9F/---:-
@M05620:37:000000000-D9766:1:1101:22472:8967 1:N:0:45
ACCACACGTCGTAACTCCAGTCCCGCGATTCCATCTCGTATGCCTTCTTCTGCTTGACCAAAAAAAAAAAAAAACAAAACCAACTTCCTCTATTTATGAACTAACATATACATCACTTGCAGCTAATGCCATGGGACTTCACAATTGCTCAGTGGATCCGCTCAGTTCTTGCGTCCGGCTTCTCAACTGGAGATAGTGGAGACCTCATGTCCCTCTTCCAGCTCAACTACTATTGCAAAGGACGACTGTAT
+
AAAAAAADBA>>BBAFB1BBABABA0AAABFGHGH1GB/EABDF11BBGFGHH1BF0BGHH/BA@E///>///////B00////012111112222222211111121?1111111111?11101111111110.000110<00<000000/00/00:/...-./0:000;0-.-------/0900/0//;.//0///-/-/--//9///////--//;///////-////9///9////--------//9
@M05620:37:000000000-D9766:1:1101:7963:9003 1:N:0:45
GAGGCTGCTTTGGAAGAGCACACGGCAGAACTGCACTCACTCGATTCCACCGCGTATGCCGTCTTTTGCTTGCTAAATGGAGCACAAACTCCGCCGCTTGGCTGGGACCTATGAGCATCGAGCGCGTGAAGCTCTGTGCTGGGGTGGAGCGAGGAGCGTGGGGAACATAGCTTACTCCGAGGAGGGTTTTAGGGAAAGATCTGGGGAGGAGGGGCTCTCTGTGGCCCCCCCGCGTCCCCGTGTCTGGTATC
+
>1>AA?FAFFBFFFFFCFFGGGFE0A0AABFGBBFCGB0E11A/BDD2AB0/AA/AAF2AA/E0>@1BGDBGG1BGH2B1B00BG00E?FEFEG?@EGAFEHHACCGHGHHHHFD11BF<</?@//////1>111<111>1<AC.<-../:-:--..-..9--.;.:;;0/09000=/.----;--;9-9///-/-9-/9///9B@-;-99------;//://-----;------9@BE-:-AB/////B/
@M05620:37:000000000-D9766:1:1101:11822:9007 1:N:0:45
GAGGCTGCTTTGGAAGAAACTCATAGATTACTGCAACAGTTCCCCCTGGACCTGGAAAAGTTTCTTGCCTGGCTTACAGAAGCTGAAACAACTGCCAATGAACAATGGCAAGTAAGTCAGGCATTTCCGCTTTAGCACTCTTGTGGATCCAATTGAACAATTCTCAGCATTTGTACTTGTAACTGACAAGCCAGGGACAAAAGATCGGAAGAGCACACGTCTGAACTCCAGTCACGAGATTCCATCTCGTA
+
BABBBCFBFFFFGFGGGGGGGGGHHHHHHHHGHHGHGHHHHGHHHGGGGHHHHHHHHFFHFGHHHHHHHGGGHHHFGGFHHHGHHGFHGHHHHHHHHHHHG3FGHHHGHHHGHGHGGHHHFCGGGHFHEEGGGF3BGHHGHHHBGGFBGHBGGGHFGHHHHHGHHGHHG@2@F>@FGH1F?GGHGB?FHHEF00>CF<.G>F<.0DEDGE?GCFHHHH:;:;C0CGFC:GF9;CF.;;;.CC;0;90;C;:
@M05620:37:000000000-D9766:1:1101:13651:9016 1:N:0:45
AGTGCCAGCTCTCAATCGCACAGGGGACCCAGGGCCTGGCCCCTCCATCCAGAAAACCTATGACCTCACCCGCTACCTGGAGCACCAACTCCGCAGCTTGGCTGGGACCTATGTGAGTATCCAGCGTAGGAATCTGGGAGTTGGGGAGGAGTGAGGAGTTGGGGAAAGACAGTCCTAACCGTGGAGGGTTCTGGTAAATGATGGGGTGAGGAGGGGCTCTTTGGCTCCCACCAGTCCCCCTGTCTGGTCTA
+
ABABBFFFBFFFGGGGGGGFGEHCGGGGGGHHGGGGDGHGGHGHGGHHHHHHHHHHHGHHHHHHHHHHHHHGGGGGHHHHHHHHFHHHGGHHGGGGGHHHGHHGGGHHGHHHHHHHHHHFFHHHHGDFGGHHHGHHHHAFCGHHGGGGGGGGF0GGGGHFHHGGFGFFHGHHHGHHHHHHGGGG?EGGDGGGGGB0CFFGGGGGGGFFFFFFFDAFAFFFFFFFFFFFFFFFFFFFFFF?BFFFFFFFFFF
@M05620:37:000000000-D9766:1:1101:24448:9024 1:N:0:45
AGTGCCAGCTCTCAATCGCACAGGGGACCCAGGGCCTGGCCCCTCCATCCAGAAAACCTATGACCTCACCCGCTACCTGGAGCACCAACTCCGCAGCTTGGCTGGGACCTATGTGAGTATCCAGCGTAGGAATCTGGGAGTTGGGGAGGAGTGAGGAGTTGGGGAAAGACAGTCCTAACCGTGGAGGGTTCTGGTAAATGATGGGGTGAGGAGGGGCTCTTTGGCTCCCACCAGTCCCCCTGTCTGGTCTA
+
>ABAAFFFBFFFFEGGG2FGCGCGEEGGGGHHGGGGG2GFHHGHGGGHHHHFHFFHHGFHHHHHHHGHHHHGGGGEHFGFGGG?FGGHGBHHGE/EGFHHGHHGGGHHGHHHHFHGHBGFHHHHHCCEGGGHHHHGHHHGAGHHCGGGGGGHHHHHHGHHHHGGGGHHHHHHGHHHHHHHGCEGFGGG:CFGGGFGGGFGGFGGGFFBFFFFFFBBBBFFFFFFFFFFFFFFFFFFFFFFBFFFFFEBBFB
@M05620:37:000000000-D9766:1:1101:9079:9042 1:N:0:45
GAGGCTGCTTTGGAAGAAACTGACAGGCCAGGGCAACACGATCGGAAGGACACACGTATGAACTCCAGTCACGAGATTCAATCTGGTATACCGGCTAATGCTTGACAACCAATAAAACGAGGCTACTAAACTACTACAGTGGATCAAAAGAGATAATAAAACAATGTAAACAAGGCCAATCACTGCCCCATAACCCCTATTTTCACTACAACTGAACAATAACCAGAATTGGTACTTGCAACTGACAAGCC
+
BBBBBBFBFFFFGGGGGGGGGDE4B4A22BBGF22BFG222BFEAE1B11BF121AB25BAA5D5A33DBF5E1>1FG44FBFG433BB44BEEE/13BF4B4303BG/???3B?3?3/<?@//1B11@@12<111>11210@11?1??0/00??1?<>F1<FE1111>111</<.<../<</000/.;.;/0/:.:..::0000;0;/;0///;9/;/9000;0.:/0;0/0;0CFB00;;/9//:B..9
@M05620:37:000000000-D9766:1:1101:17407:9134 1:N:0:45
AGTGCCAGCTCTCAATCGCACAGGGGACCCAGGGCCTGGCCCCTCCATCCAGAAAACCTATGACCTCACCCGCTACCTGGAGCACCAACTCCGCAGCTTGGCTGGGACCTATGTGAGTATCCAGCGTAGGAATCTGGGAGTTGGGGAGGAGTGAGGAGTTGGGGAAAGACAGTCCTAACCGTGGAGGGTTCTGGTAAATGATGGGGTGAGGAGGGGCTCTTTGGCTCCCACCAGTCCCCCTGTCTGGTCTA
+
BBABCFFFBFFFGGGGGGGGGGHCFGEGGGHGFEGG2FHHHHGHGGHHHGHHHHHHGGHHGHFHHHHHHHHGGEGGHHHHGGHHHHHHGHHHEGGGGHHHGHHGGGHHGHHHHHHHHHHHHHHHHGGGGGHHHHHHHHHGGHHHGGGGGGGHHHHHHGHHHHGGGGHHHHHHHHHHHHHGGGGGGGGGCFGGGGFGGGGGGGGGGGFFFFFFFFFFFFFFFFFFFFFFFFFFFFFFFFFFFFFFFFFFFFF
@M05620:37:000000000-D9766:1:1101:9702:9135 1:N:0:45
AGTGCCAGCTCTCCATCGCACAGGGGACCCAGTGCCTGGCCCCTCCATCCAGAAAACCTATGACCTCACCCGCTACCTGGAGCACCCACTCCGCAGCTTGGCTGGGACCTATGTGAGTATCCAGCGTAGGAATCTGGGAGTTGGGGAGGCGTGCGGAGTTGGGGAAAGACAGTCCTAACCGTGGAGGGTTCTGGTAAATGATGGGGTGAGGAGGGGCTCTTTGGCTCCCACCAGTCCCCCTGTCTGGTCTA
+
>>1>>BFFAFFFG1FEAAEAECHFG00AEBFG1BFADFGHGHGHGGGHFFHGFFF0BEHHGFFHHDBGHHHEE/>FHFFF>BGGGH/??FFB?E?E>F>FFHHGEEHHGH1GHHHGHHHHHHFHHGF/BEDDGHHHHH0?EHHHGGACG.<EG.AC-;EHHHGGE.9C/;/CFGGGGGGGGGGG?CCGEFFFFFFFFFFFFFFFFFF@FFFEFF@?@@FFFFFFFFFFFBFFFFFFFFFF@FFFFFFFFFF
@M05620:37:000000000-D9766:1:1101:12024:9139 1:N:0:45
AGTGCCAGCTCTCAATCGCACAGGGGACCCAGGGCCTGGCCCCTCCATCCAGAAAACCTATGACCTCACCCGCTACCTGGAGCACCAACTCCGCAGCTTGGCTGGGACCTATGTGAGTATCCAGCGTAGGAATCTGGGAGTTGGGGAGGAGTGAGGAGTTGGGGAAAGACAGTCCTAACCGTGGAGGGTTCTGGTAAATGATGGGGTGAGGAGGGGCTCTTTGGCTCCCACCAGTCCCCCTGTCTGGTCTA
+
BBABCFFFCFFFGGGGGGGGGGHHGGGGGGHHGGGGGGHHHHGHGGHGHHHHHHHHHGHHHHHHHHHHHHHGGEGGHHHHHHHHHHHHGHHHGGGGGHHHGHHGGGHHGHHHHHHHHFHEHHHHHG?CFGHHGHHHHHHGGHHHGGGGGGEHHHHHHGHHHHGGGGHHHHHHHHHHHHFGGGGDACEG:FGGGGFGGGFGGFGGGGFFFFFFFFFFFCFFFFFFFFFFFFFFFFFFFFFFFFFFFBFFFFB
@M05620:37:000000000-D9766:1:1101:18493:9162 1:N:0:45
GAGGCTGCTTTGGAAGAAACTGAAAACCCAGGGACACAAGATCGGAAGAGCACACGTCTGCACTCCAGTCACGAGATTCCATCTCGTATTCCGTCTTCTGCTTGAAAAAAAAAAACGTATAACGAGTGAGCATCTGATCTTTGAGACAGCGATCGGCGCTGGGTACCGCCCGTCTTTAGCGTGGCTGATACTGGTTAATGATTGGGAGCGGCTGGGCTCCCTGGTGCCCACCAGTCCCCCTTTCTGGTCTA
+
>1A>>>B11BB@FBBB1FABBDF1BA0BA0AAB0A00BFFBGBAA///00BBABA/BBBA12BBB01BD11@B?>/B12DDB1B@BB?B1BB0BE0?BBBBBBBBB1B>>///<///0@1121/?/</111<?11<1111?111<.100.--.<-.<--;A-::0/;.;--99C..0000-9.-999-:/9//9;//;///:9BF--9-9----9A?-----/9/-////99--/;/;EF@-///9/:F//
@M05620:37:000000000-D9766:1:1101:10026:9193 1:N:0:45
AGTGCCAGCTCTCAATCGCACAGGGGACCCAGGGCCTGGCCCCTCCATCCAGAAAACCTATGACCTCACCCGCTACCTGGAGCACCAACTCCGCAGCTTGGCTGGGACCTATGTGAGTATCCAGCGTAGGAATCTGGGAGTTGGGGAGGAGTGAGGAGTTGGGGAAAGACAGTCCTAACCGTGGAGGGTTCTGGTAAATGATGGGGTGAGGAGGGGCTCTTTGGCTCCCACCAGTCCCCCTGTCTGGTCTA
+
ACAABFFFCFFFGGGGGGGFGGHGGGGGGGHHFFGGGGHHHHGHGGHHHHHHHHHHHGHHHHHHHHHHHHHGGEGGHGHHHHHHHHHHGHHHGGGGGHHHGHHGGGHHGHHHHHHHHHHHHHHHHGGGGGHHHHHHHHHGGHHHGGGGGGGHHHHHHGHHHHGGGGHHHHHHHHHHHHHHGGEGGGGGEGGGGGFFGGGGGGGGGGFFFFFFFFFFFFFFFFFFFFFFFFFFFFFFFFFFFFFFFFFFFFF
@M05620:37:000000000-D9766:1:1101:7577:9205 1:N:0:45
AGTGCCAGCTCTCAATCGCACAGGGGACCCAGGGCCTGGCCCCTCCATCCAGAAAACCTATGACCTCACCCGCTACCTGGAGCACCAACTCCGCAGCTTGGCTGGGACCTATGTGAGTATCCAGCGTAGGAATCTGGGAGTTGGGGAGGAGTGAGGAGTTGGGGAAAGACAGTCCTAACCGTGGAGGGTTCTGGTAAATGATGGGGTGAGGAGGGGCTCTTTGGCTCCCACCAGTCCCCCTGTCTGGTCTA
+
BBABCFFFCFFFGGGGGGGAEFHFGGGGGGHGAEEGGGHHHHGHGGHGHHGHHHHHHGHHHHHHHHHHHHHGGEEGHHHHFGGHHGH1FHHHEGGGGHHHGHHGGGHHGHHHHHHHHHHHHHHHHGGGGGHHGHHHHHFGFHHHGGFGGGGGHHHHHGHGHHGGGGHHHHHHHHHHHHHHGGGGGGGG;FFGGGFGGGGGGGGGGGFFFFFFFFFFFFFFFFFFFFFFFFFFFFFFFFFFFFFFFFFFFFB
@M05620:37:000000000-D9766:1:1101:17893:9224 1:N:0:45
AGTGCCAGCTCTCAATCGCACAGGGGACCCAGGGCCTGGCCCCTCCATCCAGAAAACCTATGACCTCACCCGCTACCTGGAGCACCAACTCCGCAGCTTGGCTGGGACCTATGTGAGTATCCAGCGTAGGAATCTGGGAGTTGGGGAGGAGTGAGGAGTTGGGGAAAGACAGTCCTAACCGTGGAGGGTTCTGGTAAATGATGGGGTGAGGAGGGGCTCTTTGGCTCCCACCAGTCCCCCTGTCTGGTCTA
+
AB>ABFFFBFFFGGGGGGGCGGHGGEGGGGHHFGGGGGHHHHGHGGHHHHHHHHHHHGHHHHHHHHHHHHHGGEGGHHHHFGHHHHGHGHHHEGGGGHHHGHHGGGHHGHHHHHHHHHHHHHHHHGGGGGHHHHHHHHHGGHHHGGEFGFDGHHHHHGHHHHGGGGHHHHHHHHHHHHHHGGEGGGGGEGGGGGFFGGGGGGGGGGDFFFFFFFFFFFFFFFFFFFFFFFFFFFFFFFFFFFFFFFFFFFF
@M05620:37:000000000-D9766:1:1101:23623:9255 1:N:0:45
AGTGCCAGCTCTCAATCGCACAGGGGACCCAGGGCCTGGCCCCTCCATCCAGAAAACCTATGACCTCACCCGCTACCTGGAGCACCAACTCCGCAGCTTGGCTGGGACCTATGTGAGTATCCAGCGTAGGAATCTGGGAGTTGGGGAGGAGTGAGGAGTTGGGGAAAGACAGTCCTAACCGTGGAGGGTTCTGGTAAATGATGGGGTGAGGAGGGGCTCTTTGGCTCCCACCAGTCCCCCTGTCTGGTCTA
+
AA>AAFFFCFFFG4GGGFGCGCHFGGBEGGHHBEEGGGHHHHGHGGHHHGHHHHHHHGHHHGHHHDGHHHHGGEEGHHHHBFGHHHF?EHHHEGCGFHFGGHHGGGHHGHHHHHGHHHHHHHHHHGGGGGHHGHHHHHCFGHHHGGGGGGFHHHHHGGHHHGGGGGHHHHHHHHHHHHHHGGGGGGGGEFGGGGFGGGGGGGGGGGDFFFFFFFFFFFFFFFFFFFFFFFFFFFFFFFFFFFFFFFFFFFF
@M05620:37:000000000-D9766:1:1101:23642:9263 1:N:0:45
AGTGCCAGCTCTCAATCGCACAGGGGACCCAGGGCCTGGCCCCTCCATCCAGAAAACCTATGACCTCACCCGCTACCTGGAGCACCAACTCCGCAGCTTGGCTGGGACCTATGTGAGTATCCAGCGTAGGAATCTGGGAGTTGGGGAGGAGTGAGGAGTTGGGGAAAGACAGTCCTAACCGTGGAGGGTTCTGGTAAATGATGGGGTGAGGAGGGGCTCTTTGGCTCCCACCAGTCCCCCTGTCTGGTCTA
+
>>A>AFFFBFFFG4BGGAAFEEBB2AEFGGHHGFGGEABGGHGHGGGHGHHFECBGHGGFH35GHGFFHHHGGGCGHHG1BFF??GCGG?EHGE/>EFGHDHHF<EBGGHHHGHHHH1GFHHHHHG?CBEHHHHHHHGHGDGFHGGGGGGGGHHHHGEHHHHGGEGHHHHHHHFHHHHHHG9EGDGGG=AFFGGFGGGGFGFGGGGFBFFFFDFBBBBFFFFFFFFFFFFFDFFFFFFFFBFFFFFFB;BB
@M05620:37:000000000-D9766:1:1101:23195:9277 1:N:0:45
AGTGCCAGCTCTCAATCGCACAGGGGACCCAGGGCCTGGCCCCTCCATCCAGAAAACCTATGACCTCACCCGCTACCTGGAGCACCAACTCCGCAGCTTGGCTGGGACCTATGTGAGTATCCAGCGTAGGAATCTGGGAGTTGGGGAGGAGTGAGGAGTTGGGGAAAGACAGTCCTAACCGTGGAGGGTTCTGGTAAATGATGGGGTGAGGAGGGGCTCTTTGGCTCCCACCAGTCCCCCTGTCTGGTCTA
+
AA>ABFFFCFFFGGGGGG2FFGHHGGGEEGHHGFGGDFHHFHGHGGHHHHHHFHHHHGGFGHFHHHHHHHHGGGGGHGHHHHHHHHHHGH3GGGGEEHHHGHHGGGHHGHGHHHHHBFG3GFFHHGBEGCHHGHHHHHAFGHHHGGECCGFHHBHHBDGHGC@GGGEHFHH/GHHHHHHHGGG?AGGGAFGGGGBFGGGGGGGGGGFFFFFFFFFFCFFF/BFFFF/AFFFFFFFFFFFFFF/FFFFFBFF
@M05620:37:000000000-D9766:1:1101:20395:9368 1:N:0:45
AGTGCCAGCTCTCAATCGCACAGGGGACCCAGGGCCTGGCCCCTCCATCCAGAAAACCTATGACCTCACCCGCTACCTGGAGCAGGACCTCCGCAGCTTGGCTGGGACCCATGTGAGTATCCAGCGCAGGAATATGGGAGTTGGGGAGGAGTGAGGAGTTGGGGAAAGACAGTCCTAACCATGGAGGGTTCTGGTAAATGATGGGGTGAGGAGGGGCTCTTTGGCTCCCACCAATCCCCCAGTCTGGACTA
+
>A>AAFFFAFFFG4FFGGGGGGHFG2EEAEEGFAEB2FHH2GG1FFHHGGCGDFC2GEAGFGBGHGHCG1?>E/>EF3FHBF113111?BG?AE/EGHHF/3GFEGCG?//B0BB2112FHHDH0B/<//<?11<?DG?C<F1CD?.<<DAHF0<.<A<GCCD?.:../;;/GGG0;FBF009/99CB.=FGF00;090;00999?F;EFAF..=;>-.//BF///9.9.A.A.;B.F.;-.;9/9B/.:9
@M05620:37:000000000-D9766:1:1101:25637:9394 1:N:0:45
AGTGCCAGCTCTCAATCGCACAGGGGACCCAGGGCCTGGCCCCTCCATCCAGAAAACCTATGACCTCACCCGCTACCTGGAGCACCAACTCCGCAGCTTGGCTGGGACCTATGTGAGTATCCAGCGTAGGAATCTGGGAGTTGGGGAGGAGTGAGGAGTTGGGGAAAGACAGTCCTAACCGTGGAGGGTTCTGGTAAATGATGGGGTGAGGAGGGGCTCTTTGGCTCCCACCAGTCCCCCTGTCTGGTCTA
+
1>>>AFDFAFFFFGGGGFFGGGBHFEEGGGHHGGGGGCGHHHGHGGBGHHHHH0GHF/FGHHHHHHHFHHHGGGGGHHHHHGFGHHGHGHHHGFGGGHHHGGHGGGHHGHHHHHHHHHHHHHHHHGEGGGHHHHHHHHHGEHHHGGGGGGGHHHHHHGHHHHGGGGHHHHHHHHHHHHHHGGGGGGGGCAFGGGFGGGGGGGGGGGF@FFFFFF@@@@FFFFFFFFFFFFFFFFFFFFFF@FFFFFFFFFF
@M05620:37:000000000-D9766:1:1101:19405:9400 1:N:0:45
AGTGCCAGCTCTCAATCGCACAGGGGACCCAGGGCCTGGCCCCTCCATCCAGAAAACCTATGACCTCACCCGCTACCTGGAGCACCAACTCCGCAGCTTGGCTGGGACCTATGTGAGTATCCAGCGTAGGAATCTGGGAGTTGGGGAGGAGTGAGGAGTTGGGGAAAGACAGTCCTAACCGTGGAGGGTTCTGGTAAATGATGGGGTGAGGAGGGGCTCTTTGGCTCCCACCAGTCCCCCTGTCTGGTCTA
+
ACAABFFFCFFFGGGGGGGGGGHGGGGFGGHHFFFGGGHHHHGHGGGHHHHHGHHHHGHHHHGHHHHHHHHGGEEGHHGHGHHHHHC?EHHHGGGGGHHHGHHGGDHHGHHHHHHGHHHHHHHHHGGGGGHHHHHHHHHGGHHHGGFGGFEHHFHHGGHHHHGGGGHFHHHHHHHHHHHHGGGGGGGGGGGGGGGGGGGGFGGGGGDFFFFFFFFFFFFFFFFFFFFFFFFFFFFFFFFFFFFFFFFFFFF
@M05620:37:000000000-D9766:1:1101:5432:9473 1:N:0:45
AGTGCCAGCTCTCAATCGCACAGGGGACCCAGGGCGTGGCCCCTCCATCCAGAAAACCTATGACCTCACCCGCTACCTGGCGCACCCGCTCCGCAGCTTGGCTGGGACCTATGTGAGTATCCAGCGTAGGAATCTGGGAGTTGGGGAGGAGTGAGGAGTTGGGGAAAGACAGTCCTAACCGTGGAGGGTTCTGGTAAATGATGGGGTGAGGAGGGGCTCTTTGGCTCCCACCAGTCCCCCTGTCTGGTCTA
+
>A3>>DFFBFFFG4FGFFG2A2BAF22AAABG2AE2AEGGHHGHGGHHHFHHHHHBFFHHGFHHHFGHHHH/E/>EHHFH1>EEGG//>EE/<E/C@GBGGHHGGGHHGHHHHHHHHHHHHHHHHGGCGGGHHHHHHH0FEHHHGG.CD.CGHGHHFGHHHHGGGGGGFFFGGGGGGGGGG.CBDGDB;FFFFFBFFFFFFFFFFFFBFFFFFFBBBBFFFFFFFFFFFFFFFFFFFFFFBFFFFFFFFF9
@M05620:37:000000000-D9766:1:1101:27086:9481 1:N:0:45
GAGGCTGCTTTGGAAGAAACTCATAGATTACTGCAACAGTTCCCCCTGGACCTGGAAAAGTTTCTTGCCTGGCTTACAGAAGCTGAAACAACTGCCAATGACCGGATGCTACCCCTAAGGAAAGACTCCTAGAATACGCCAAGGGAGAAAAAGAGATGATGAAACAATGGCAAGCAAGTCAGGCATGTCCGCTTTAGCAGTCTCGTGGAGGCAACTCAACAATTCTCAGCATCTGTACTTGTAACTGACAA
+
A3AABACABFDFFFGCGGGFGGHHHDGAEFFEDGFFFFGFGHF3GGAFA2FEHFAG3A2BFHHHGHF5B53BBFGBB5BFHHBGGEBGFGGHFHHEHHHHEF3/>>?/GGG320//?BB3BFHH32BFC3F43B44?///?/?CD/B/@F2<?C?01?1111?110C111<0<F.<F0<1=>/<<0.0==.-.<:0:C00;/00:..;A...9.9/0;C/99090000;/;0000;00;0;09;000;:B9
@M05620:37:000000000-D9766:1:1101:16986:9485 1:N:0:45
GAGGCTGCTTTGGAAGAAACTCATAGATTACTGCAACAGTTCCCCCTGGACCTGGAAAAGTTTCTTGCCTGGCTTACAGAAGCTGAAACAACTGCCAATGAACACTGGCAAGTCCGTCAGTCATTTCCGCTTTCGCCCTCTTGTGGATCCCCTTGAACAATTCTCAGCATTTGTACTTGTCCATGCCACGCCCGGGACACAAGATCGGACGAGCCCCCGTCTGAACTCCAGTCCCGAGATTCCATCTCGTA
+
A>AAAAFBFFFFGFGGEGGGGGHHHHHHHHGHHH4BGHGDGHHHHGGGGFGGHHHEG32BBHHHHHHHHHHHHHHFHHHHHHHHH33GGGHHHHHHCFHH3FGBGBGHHGHF3BFEHGGDFBF44FFH/?EGGFGGE/>/?B1BFF111FGF0@G1F11@1FGHHGHHDDGH1??FGHF<<=1<F1CGFDGF<ACCDGC:GCCHHHHGG-@BBGB.CB@CAFGFF/BFFFFFF//@DBBFFFFFFBBFFEF
@M05620:37:000000000-D9766:1:1101:17006:9485 1:N:0:45
GAGGCTGCTTTGGAAGAAACTCATAGATTACTGCAACAGTTCCCCCTGGACCTGGAAAAGTTTCTTGCCTGGCTTACAGAAGCTGAAACAACTGCCAATGAACAATGGCAAGTAAGTCAGGCATTTCCGCTTTAGCACTCTTGTGGATCCAATTGAACAATTCTCAGCATTTGTACTTGTAACTGACAAGCCAGGGACAAAAGATCGGAAGAGCACACGTCTGAACTCCAGTCACGCGATTCCATCTCGTA
+
AAAAA?FAFF3D1BGFGGFGDGEHHGHFFEGHHGHFFHH1FHHHHGGGE0FGGHGHHHHHHHHHFHBGHFFHHHFGHFHHHHHHCHFHHGCGHFHFFFHHHFHGHGGBGHHGHHFHHHHHHHHGDHHHGGGGGHBDHGHHHHGHHGFFHHHHHGHHFHFFHHHHHHHHHFFGGDHHHHFHGHHHHHGHFHGGBHFCEFGEGF/E<=GCGGGHHHFGHH@CCGGHHHHHHGG0CFFE.-9-AFGGF0;CF9.
@M05620:37:000000000-D9766:1:1101:6647:9510 1:N:0:45
AGTGCCAGCTCTCAATCGCACACGTCTGCACTCCCGTCACGAGATTCCCTCTCGTATGCCGTCTTCTGCTTGAAACAAACCAAACCGCACCAGCGACGGACGCTAGAGCGTTGGTCTAACCAAACCACAGAAGGCTCGAGGAGCGCAGCAAGCAGCATTACCACAGTATCAGAAAGGAATAGACAACGGAACTGAAAGCATATGTTTATGGGGTGCCAAGAGGAGTGAGAGGACAATCTCACTAACCAGGA
+
>>>>>B1CAB@DG1BFAFF1A00AB0B0F2BFFBBAB00BABAAAGHHHB0AB/B/BBFGE/AA/DB1DGE@01@B0FF?>//////////00//////////?/?11?//?/0/1111101///?...01110.10--<--..-----.//./9/.0000000..00000000//.//0000;0/.-----////;/////////:////-----9//---9----////-----;////9////9/---
@M05620:37:000000000-D9766:1:1101:16632:9532 1:N:0:45
AGTGCCAGCTCTCAATCGCACAGGGGACCCAGGGCCTGGCCCCTCCATCCAGAAAACCTATGACCTCACCCGCTACCTGGAGCACCAACTCCGCAGCTTGGCTGGGACCTATGTGAGTATCCAGCGTAGGAATCTGGGAGTTGGGGAGGAGTGAGGAGTTGGGGAAAGACAGTCCTAACCGTGGAGGGTTCTGGTAAATGATGGGGTGAGGAGGGGCTCTTTGGCTCCCACCAGTCCCCCTGTCTGGTCTA
+
AA>AAFFFBFFFGGGGGGGGGGHHGGEEEGHHFEGGGGHHHHGHGGHHHHHHHHHFHGHHHHHHHHHHHHHGGEGGHHHFBGHHHHA1EGHHGGGGGHHHGHHGGGHHGHHHHHHGGGHHHHHHHGGGG?HFHHHHHHHGGHHGGGFDGDEHHGHHHGHFHHGGGGHHCGBFHHHHHHHHGGFGFGGGDFGGGGGFGGGGGFFGGGFFFFFFFFFFFFFFFFF/FFFFFFFFFFFFFFEFFEFFFFEFFFB
@M05620:37:000000000-D9766:1:1101:16633:9553 1:N:0:45
AGTGCCAGCTCTCAATCGCACAGGGGACCCAGGGCCTGGCCCCTCCATCCAGAAAACCTATGACCTCACCCGCTACCTGGAGCACCAACTCCGCAGCTTGGCTGGGACCTATGTGAGTATCCAGCGTAGGAATCTGGGAGTTGGGGAGGAGTGAGGAGTTGGGGAAAGACAGTCCTAACCGTGGAGGGTTCTGGTAAATGATGGGGTGAGGAGGGGCTCTTTGGCTCCCACCAGTCCCCCTGTCTGGTCTA
+
AABACFFFCFFFGGGGGFGGGGGHGGGGGGHHGGGGFGHHHHGHGGHHHHHHGHHHHGHHHHHHHHHFHHHGGFGGHHHHHHHGHHHHGHHHGGGGGGHHGHHG?FHHGHHHHHHHHHHHHHHHHGEFGGHHHHHGHHHGGHHHGGGGGGGHHHHHHGGHHGGGGGHHHHHHHHHGGHHHGGGGGGGGFGFGGGFGBFGGGFGGGGFFFFFFFFFFFFFFFFFFFFFFFFFFFFFFFFFFFFFFFFFFBFB
@M05620:37:000000000-D9766:1:1101:3301:9570 1:N:0:45
GAGGCTGCTTTGGAAGTAACTGACAAGCCAGGGACACAAGATCGGAAGCGCACACGTCTGCACTCCAGTCACGAGATTCCATCTCGTATACCGTCTTCTGCTTTAAAAAAAAAAAGAAACTTATAATAGATGCCTCCCCAGACTTACCAGCTCTGCAGCCTAAAAGTCGATTCTTTGAGGAATTTGAGGTATCGACGTCACGTAGAACCCCTTCAAGAGATCTACGGCTATGTCAAGTGGAGTGATGAGCC
+
AA?ABBFBFFFDGFFCAABABABBB54BBBFEB2FDFGBGGHFBE22AB2A0E0F0BBFA5DBBB23BDBG@B1>?BF44BBBEFBF1B3BBE??GGE@F?B?43BBB3<E/<////00<1111111?111?1111/?.0..<1>1101>.0<=00<//<//<00<00...0000000;;0/:0;00.//00;..--:....9/..09..;.9.;///..//9//9.--.;/;///9////.9.///////
@M05620:37:000000000-D9766:1:1101:23711:9593 1:N:0:45
AGTGCCAGCTCTCAATCGCACAGGGGACCCAGGGCCTGGCCCCTCCATCCAGAAAACCTATGACCTCACCCGCTACCTGGAGCACCAACTCCGCAGCTTGGCTGGGACCTATGTGAGTATCCAGCGTAGGAATCTGGGAGTTGGGGAGGAGTGAGGAGTTGGGGAAAGACAGTCCTAACCGTGGAGGGTTCTGGTAAATGATGGGGTGAGGAGGGGCTCTTTGGCTCCCACCAGTCCCCCTGTCTGGTCTA
+
AAAAAFFFAFFFGGGGGGGG?E0FFGGGF0GHCFGGG/AEC/EAEEHH10BGH0GHH/GHHHFFHHHFHHHGGEFGHHHCBFGGHHHHGHHHGGGGGHHHGHHGCGHHGGHGFHFHHHHHHHHHHGGGGGHHHHHHHHHGGHHHGGGGGGFHHHHHHGHHHHGGGGHHHHHHHHHHHHHHGGGGGGGG;FFGGGFGGGGGGGGGGGF@FFFFFF@@@@FFFFFFFFFFFFFFFFFFFFFF@FFFFFFFFFF
@M05620:37:000000000-D9766:1:1101:13643:9600 1:N:0:45
AGTGCCAGCTCTCAATCGCACAGGGGACCCAGGGCCTGGCCCCTCCATCCAGAAAACCTATGACCTCACCCGCTACCTGGAGCACCAACTCCGCAGCTTGGCTGGGACCTATGTGAGTATCCAGCGTAGGAATCTGGGAGTTGGGGAGGAGTGAGGAGTTGGGGAAAGACAGTCCTAACCGTGGAGGGTTCTGGTAAATGATGGGGTGAGGAGGGGCTCTTTGGCTCCCACCAGTCCCCCTGTCTGGTCTA
+
AA3>AFB@3CFFGFGGGGGFG?HHFGGG?E2A2BEGEGGFAHGFGGEGHHBGF3BFHGHHGHFHHGHGHHHGG/@EHGHHFGHHHHHGGFHHGGEGGHHHG3F///BFE01BGGHHGHBDGHHHGCEFC?<1<<DGFB0/??FHGC.-A<.>GBGFGDGHDGCCGGHHHGGHHCCHBCCG-9;9.ADB9.CFFG;FBFGGGGGEGGF<.A.BDF;-;BFBFFFFFFFF.BFFEFFFFFEFBFFFFF/9/B/
@M05620:37:000000000-D9766:1:1101:3876:9631 1:N:0:45
AGTGCCAGCTCTCAATCGCACAGGGGACCCAGGGCCTGGCCCCTCCATCCAGAAAACCTATGACCTCACCCGCTACCTGGAGCACCAACTCCGCAGCTTGGCTGGGACCTATGTGAGTATCCAGCGTAGGAATCTGGGAGTTGGGGAGGAGTGAGGAGTTGGGGAAAGACAGTCCTAACCGTGGAGGGTTCTGGTAAATGATGGGGTGAGGAGGGGCTCTTTGGCTCCCACCAGTCCCCCTGTCTGGTCTA
+
>>AA>BDFBBCDF4BBGFCGFEGHGAEGGGDGGGEEGGHGHBEGEF2GGGBGGBFHEBFFGFEFHFGFGGHEEFGEGFGFFBB1B?1FEGGHGE/EEGHHGHHFGGGFFGHHHHFDFBFGGFDGBC?/>?FDH@FHFHHG??GFGCEGCFGHHDFHF<CGHGGGCA.GBCFHCCCFCGHHA;CBDAAB.9.CFG;;FFBFEFFFFGADEFFFFFFFF@FFFFFFFFBAEF.;AA;FFFFFFAFFFBFFBFB
@M05620:37:000000000-D9766:1:1101:4267:9632 1:N:0:45
AGTGCCAGCTCTCAATCGCACAGGGGACCCAGGGCCTGGACCCTCCATCCAGAAAACCTATGACCTCACCCGCTACCTGGAGCACCAACTCCGCAGCTTGGCTGGGACCTATGTGAGTATCCAGCGTAGGAATCTGGGAGTTGGGGAGGAGTGAGGAGTTGGGGAAAGACAGTCCTAACCGTGGAGGGTTCTGGTAAATGATGGGGTGAGGAGGGGCTCTTTGGCTCCCACCAGTCCCCCTGTCTGGTCTA
+
ABAAAFFFBFFFGGGGGGGGG2GGGGGGGGHHGGGFGGHHHHGHHGGHHHHHGHHHGGHHHHHHHHHHHHHGGGEGHHHHFHHHHHHEGHHHGGGGGHHHGHHGGGHHGHHHHHHHHHHHHHHFHGGGGGHHHHHHHG0FEGGHGGCCGGDHHFHHHGHHHHGGGGHHHHGHHHHHGHHHGGGG?EGGEFFGGGFFGGGGEGGGGDDFEFFFDFFFFFFFFFFFFFFFFFFFFFFFFFFFFFFFFFFFFFF
@M05620:37:000000000-D9766:1:1101:25237:9635 1:N:0:45
AGTGCCAGCTCTCCATCGCACAGGGGACCCAGGGCCTGGCCCCTCCATCCAGAAAACCTATGACCTCACCCGCTACCTGGCGCACCCCCTCCGCAGCTTGGCTGGGACCTATGTGAGTATCCAGCGTAGGAATCTGGGCGTTGGGGCGGAGTGCGGAGTTGGGGAAAGACAGTCCTAACCGTGGAGGGTTCTGGTAAATGATGGGGTGAGGAGGGGCTCTTTGGCTCCCACCAGTCCCCCTGTCTGGTCTA
+
>A>3>DFFAFFFGCFGBEEAEEHHG22AEBFG2AEEFFHHFHGHGGHHGGHGGHH2BFHHHEGHHDFGHHGEE>EFHHEFB>EGGGE/>EEEEECE>GBF<0GFGGHHEC1DHHGHHGFFHFGHGGG/DGHFGHHHHG.ADGCCDC.AB-;:F0@B-AEGFFGBA.9A/B/;FFFFBFFFBDEB.;DBAFFFFFFFFFFFFFFFFFF=?AF/DFB<BBFFFFFFFFFEEFFDEFFFFFFFBFFFFFFFFFF
@M05620:37:000000000-D9766:1:1101:26109:9716 1:N:0:45
GAGGCTGCTTTGGACGAACCTGATAAACCAGGGAAACAAGATCGGATTGACACGCATAAGTCCTTTAGTCAGGTGATTGCAGCTGGTATCCCTTCTACTGCTTTACAAACCAAAACACAAGGCCAAAACAACATAACAAAGGAGAAAAACAGAGGATAAAACAATAGAAAGGAAGGGAAACAGAGAAGCAATAACACAAATAGCACTTGAAGCGAACAATAAACACAACTGAGACTTTGAACAGACAAGAC
+
A?AA>AC>BDB@G1BAAE0AG0BBD3D10BB0BABFEG/B0BBAFB/A01B11//AB/1B221DAD1BDDB@F1B1DDD1F11BB00BB12B11F1BBB1BBBBB12@1>/?//?0/0//0///?/0<0??//0B1111000<//010@//0?0/0011?1<?.<1<<1<10<00..<..<<////<////:00<=;:..0;0;0;0/000909;9-;/0000;0;...;/09;0;B////9///;9B-9-
@M05620:37:000000000-D9766:1:1101:23407:9719 1:N:0:45
ACCACACCTTCTACAATGAGCACACGGCTGCACTCCAGTCACGAGACTCCATCTCGTCTGCCGTCTTCTGCTTGAAAAAAGAAAACCGCGAGAAGATGCCCAGGTGAGTGGCCCGCTACCTCTTCTGGTGGCCGCCTCCCTCCTTCCTGGCCTCCCGGCGCTGCGCCCTTTCTCACTGGTTCTCTCTTCTGCCGTTTTCCGTAGGACTCTCTTCTCTGCCCTGAGTCTCCTTTGGAACTCTGCAGGTTCTA
+
AAAAAAAAFFFFGGGGGGFGG11F0E0A0F0AFAG0FHH11D/B///B111D111BA//B1AAAE0/DDF1111011BG///0BGGEGEEEEEGHFHGHHHHGAFG1BGHGGHHCGGGGHHHHHHHHHH0AGHGGGGGHGHGGHHHHHDHHHHHHGGC@CAG-E-?CAGGGGGG;FGGGGGGGGGFFFFBFFF@FFFFFFFF-;9/;BFFFFFFFBFF/9EB;;;BBFFFFFFFFFFFFFFFFFFFFFFF/
@M05620:37:000000000-D9766:1:1101:7612:9742 1:N:0:45
GAGGCTGCTTTGGAAGAAACTCATAGATTACTGCAACAGTTCCCCCTGGACCTGGAAAAGTTTCTTGCCTGGATTACAGAAGCTGAAACAACTGCCAATGACCGGATGCTACCCGTACGGAAAGGCTCCTAGAAGACTCCAAGGGAGTAAAAGAGCTGATGAAACAATGGCAAGTAAGTCAGGCATTTCCGCTTTAGCACTCTTGTGGATCCAATTGAACAATTCTCAGCATTTGTACTTGTAACTGACAA
+
BABBABFBFFFFGFBGGGGGGCGAGFAFHHFHGHFHHGCFGBFAGEEGECFGHGE23A2FAFHDBAFABF3ABDGFFFBBFHBFGB3GBB?GHHHGEHHHHBF>>EE/FBFF??AE>/>EFGGFGGBFFFG1BGBCGF11BBGEDGGCGHBGGEG?F?FFGFHFFBEFFCFFHG>>D><>>FCB<<0==0<.AACGGC:;:C;<;CGGF00C;C;;CCBBBF0;;B90;9B;;;0;0;C0FF;9;;;;C9;
@M05620:37:000000000-D9766:1:1101:7587:9742 1:N:0:45
GAGGCTGCTTTGGAAGAAACTGATAACCAACTGACACAAGATCCGCAGATCACGCAACCGTACTTTAGTCGGGGACAATAATCTGGCACACCTTCTACTGCCAGGATGATACCCGTCATGCCAGGATCCTAGCCGCCTCCCCGGGCTTACCCGCGCTGCTGCACCCCTGGCCCTTAAGTCAGGCATTTACGCTTTAGCCCTCTTGTGGATCCCCTTGAACCCTTCTCCGCCTTTGTACTTGTCACTGACCA
+
BBBBBBFBFFFFGBGGGGGGG5B5D5444B2BBAFBGF2F23F3222A23B3A11A0A1A11A15555551>0//>B133B4BF433B31B?3BF34BFGF33F/?F334BB?E/??D01111??/1B0B@@GGAC/AAEFFGGC--<11>>.@?CG-;:;:;;C.-:..;CF.C/0;B0;9CC.=CF0;CFEGGFGGFFF9BFFFBA/FFF.;BFF9/9A.AFFBFFFF9ADFB9;;FFBFBFFFF/;/;
@M05620:37:000000000-D9766:1:1101:3195:9755 1:N:0:45
AGTGCCAGCTCTCAATCGCACAGGGGACCCAGGGCCTGGCCCCTCCATCCAGAAAACCTATGACCTCACCCGCTACCTGGAGCACCAACTCCGCAGCTTGGCTGGGACCTATGTGAGTATCCAGCGTAGGAATCTGGGAGTTGGGGAGGAGTGAGGAGTTGGGGAAAGACAGTCCTAACCGTGGAGGGTTCTGGTAAATGATGGGGTGAGGAGGGGCTCTTTGGCTCCCACCAGTCCCCCTGTCTGGTCTA
+
?AAAAFFFBFFFGFGGFGGFGGHGGGCGDEHHGGG2FGHHHHGHGGGHHHFHFFFEGGEGHHEHHHGFHHHGGFGGHHHHFHHHHHG1E3GHEFEGGHHHEHHCEEHFGHGH2GGBD3BGGDB2B@B?B/22@GGFDGFFGHHF?A.>-.<F.00CCDHHH/<CGGHHHH/CGHGE00/;BEF-.;;-;CFGGGGGFGGGB0;0A?DF.FFFDFFFDFFFFFFEFFFFFFF..9FFFFFFFFFFFBBFF/;
@M05620:37:000000000-D9766:1:1101:12959:9774 1:N:0:45
GAGGCTGCTTTGGAAGAGCACACGTCTGAACTCCAGTCACGCGCTTCCATCTCGTATGCCGTCTTCTGCTTGAAAAAAAAAAAAAAAACGAGACGAAGAAAAGATGAGTGGACCCACATCTATATTAATAATAACCCCTGCCGTACCTCTCATCAAGAAGCCTCGTGTAATACATGAGATGAGCTACCGAGGAGCTGGCTCCGCGCGCCTCTACACGGCAAACACTTTGGTGTTCAGGATGGTCAATGTCT
+
>3>>AAFAFFFFGGGGAGGGGGGFHHHFGEGHHHCGGGHHG222AAEH5FGHHHGGFGHHGBEFFGF5GHHHHHHFHGG>>>>EE/<//////?/////0<<0?111>11.110....<000000000=0000<0/.:..:.-....000/0000000//9.//.;.;/0000000000000000/;.;.---.../.../...----9;.9/9/..----..;9/////..;.///////.;///9////
@M05620:37:000000000-D9766:1:1101:15622:9777 1:N:0:45
AGTGCCAGCTCTCAATCGCACAGGGGACCCAGGGCCTGGCCCCTCCATCCAGAAAACCTATGACCTCACCCGCTACCTGGAGCACCAACTCCGCAGCTTGGCTGGGACCTATGTGAGTATCCAGCGTAGGAATCTGGGAGTTGGGGAGGAGTGAGGAGTTGGGGAAAGACAGTCCTAACCGTGGAGGGTTCTGGTAAATGATGGGGTGAGGAGGGGCTCTTTGGCTCCCACCAGTCCCCCTGTCTGGTCTA
+
ABAABFFFCFFFGGGGGGGGGGHHGGGGGGHGGGGGGGHHHHGHGGHHHHHHHHHHHGHGHHGHHHHHHHHGGGGGHHHHHHHHGHHHGHHHGGGGGHHHGHHGGGHHGHGHHHHHHHHHHGHHHGGGGGGHHHHHHGHGGHGHGGGGGGGHFHHHHGHHHHGGGGHHHHHHHHHHHEHHGGEGDEGGEGGGGGFBFFGGEFGGGGFFFFFFFFFFFFFFFFFFFFFFFFFFFFFFFFFFFFFFFFFFFFF
@M05620:37:000000000-D9766:1:1101:15345:9780 1:N:0:45
AGTGCCAGCTCTCAATCGCACAGGGGACCCAGGGCCTGGCCCCTCCATCCAGAAAACCTATGACCTCACCCGCTACCTGGAGCACCAACTCCGCAGCTTGGCTGGGACCTATGTGAGTATCCAGCGTAGGAATCTGGGAGTTGGGGAGGAGTGAGGAGTTGGGGAAAGACAGTCCTAACCGTGGAGGGTTCTGGTAAATGATGGGGTGAGGAGGGGCTCTTTGGCTCCCACCAGTCCCCCTGTCTGGTCTA
+
AAAABFFFBFFFGGGGGGGGGGHHGGDGGGGHEEGEFGHHHHGHGGHHHHFH3GHHHGHHHHHHHHHGHHHGGGGGHHHHHHHHHHHHGHHHGGFGGHHHGHHGGGHHGHHHHHHHHHHHHHHHHGGGGGHHHHHHHHHGGHHHGGGGGGGHHHHHHGHHHHGGGGHHHHGHHHHHHHHHGGEGGGGGCFGGGGCFGGGGGGGGGGFFFFFFFFFFFFFFFFFFFFFFFFFFFFFFFFFFFFFFFFFFFFB
@M05620:37:000000000-D9766:1:1101:18161:9804 1:N:0:45
AGTGCCAGCTCTCAATCGCACAGGGGACCCAGGGCCTGGCCCCTCCATCCAGAAAACCTATGACCTCACCCGCTACCTGGAGCACCAACTCCGCAGCTTGGCTGGGACCTATGTGAGTATCCAGCGTAGGAATCTGGGAGTTGGGGAGGAGTGAGGAGTTGGGGAAAGACAGTCCTAACCGCGGAGGGTTCTGGTAAATGATGGGGTGAGGAGGGGCTCTTTGGCTCCCACCAGTCCCCCTGTCTGGTCTA
+
AA>AAFFFBFFFFGGGGFGCFGHGGGGGGGHHGGGGDFHFGHGHGGHGHHHHHHEHFGHHHHHHHHHHHHHGGEGGHHHHFGHHFHHHGFFHFGGGGFHHGHHFGGHHGHHHHHHHHHHHHHHHGGGGGGHHHHHHHHHGGHHHGGGGGGEHHHHGHGHHHHGGGGHHHHHHHHHHHHHHGGFGGGGGCFFFFFFFFFFFFFFFFFFFFFFFFFFFFAFFFFFFFFFFFFFFFFFFFFFFFFFFFFBFBFB
@M05620:37:000000000-D9766:1:1101:16782:9818 1:N:0:45
GAGGCTGCTTTGGAAGAAACTCATAGATTACTGCAACAGTTCCCCCTGGACCTGGAAAAGTTTCTTGCCTGGCTTACAGAAGCTGAAACAACTGCCAATGAACAATGGCAAGTAAGTCAGGCATTTCCGCTTTAGCACTCTTGTGGATCCAATTGAACAATTCTCAGCATTTGTACTTGTAACTGACAAGCCAGGGACAAAAGATCGGAAGAGCACACGTCTGAACTCCAGTCACGAGATTCCATCTCGTA
+
BABBBBFBFFFFGGGGGGGGGGHHHHHHHHHHHHHHFHHFGHHHHGGGFHHHHHGHHHHHHHHHHHHHHHHHHHHHHHHHHHHHHHHHHHFHHHHGHHHHHFHHHHHHHHHGHGFGGHFHHFHHF4FHGGGGGHBGGGG3GHHGEBGHGHGHFHFGFFHHHHGHHHHBGGGHG@FGHHHHGHHHGHGHHHGFFHF?GGEHGHGEFHGDGGGHGHHHHHAHECCGH/GHFHF0FFF..9AEFFBCFBFBFE9
@M05620:37:000000000-D9766:1:1101:26341:9914 1:N:0:45
AGTGCCAGCTCTCCATCGCACAGGGGACCCAGGGCCTGGCCCCTCCATCCAGAAAACCTATGACCTCACCCGCTACCTGGAGCACCCACTCCGCAGCTTGGCTGGGACCTATGTGAGTATCCAGCGTAGGAATCTGGGAGTTGGGGCGGAGTGAGGAGTTGGGGACAGCCAGTCCTAACCGTGGAGGGTTCTGGTAAATGATGGGGTGAGGAGGGGCTCTTTGGCTCCCACCAGTCCCCCTGTCTGGTCTA
+
>>1>>DFCAFFFG1FGFEF1E?GGG?AEEAFHAAEECFHHGHGHGGHHHHHHFHF0BFHHFHFHH1FGHHHEE>>EHHFG0BGHHH>/?FH0?EC@>FFGGHHGGGGHGHEHHHH2FGHHHHFHHGG/CGF1FHHHGH0FEGHHGG.<C-;AH0CG0CFFGFGGE-9C.C.;FGGGGGGGGFF@9EB@AFFFFFFBFFFFFFFFFF?@FFFFFF@@@@FFFFFFFFFFFFFFFFFFFFFF@FFFFFFFFFF
@M05620:37:000000000-D9766:1:1101:26332:9929 1:N:0:45
AGTGCCAGCTCTCAATCGCACAGGGGACCCAGGGCCTGGCCCCTCCATCCAGAAAACCTATGACCTCACCCGCTACCTGGAGCACCAACTCCGCAGCTTGGCTGGGACCTATGTGAGTATCCAGCGTAGGAATCTGGGAGTTGGGGAGGAGTGAGGAGTTGGGGAAAGACAGTCCTAACCGTGGAGGGTTCTGGTAAATGATGGGGTGAGGAGGGGCTCTTTGGCTCCCACCAGTCCCCCTGTCTGGTCTA
+
AAAABFFFBFFFGGGGGAFGEEHHFEGGGGHHGGGG2BGGHHGHGGHBEGGHFGFFHGHFHHBGHHHHHHHGGGGGHHHFGGHFHHHGGFHHGG>EFGGHGHHEGEGHGHHHGHHHGHHHHHFHHGCBB?FHHHHGHHHGEHFFGGGGGGGHFHHGGACHHHGGGGGHHHHHHGHFHHHHGGGGGGGG;FFFGGGGGGGGGGGGE?DFFFFFFFFFFFFFFFFFFFFFFFFFFFFFFFFDDFFFF//;;B:
@M05620:37:000000000-D9766:1:1101:15484:9951 1:N:0:45
AGTGCCAGCTCTCAATCGCACAGGGGACCCAGGGCCTGGCCCCTCCATCCAGAAAACCTATGACCTCACCCGCTACCTGGAGCACCAACTCCGCAGCTTGGCTGGGACCTATGTGAGTATCCAGCGTAGGAATCTGGGAGTTGGGGAGGAGTGAGGAGTTGGGGAAAGACAGTCCTAACCGTGGAGGGTTCTGGTAAATGATGGGGTGAGGAGGGGCTCTTTGGCTCCCACCAGTCCCCCTGTCTGGTCTA
+
AAAAAFFFCFFFGGGGGGGGGGHHGGGGGGHHGGGGGGHHHHGHGGHHHHHHHHHHHGHHHHHHHHHHHHHGGGGGHHHHHHHHHHHHGHHHGGGGGHHHGHHGGGHHGHHHHHHHHHHHHHHHHGGGGGHHHGHHHHHGGHHHGGGGGGGHHHHHHGHHHHGGGGHHHHHHHHHHHHHHGGEGGGGG;FFGGGFGGGGGGGGGGGFFFFFFFFFFFFFFFFFFFFFFFFFFFFFFFFFFFFFFFFFFFFF
@M05620:37:000000000-D9766:1:1101:14343:10020 1:N:0:45
GAGGCTGCTTTGGAAGAAACTCACAGGCTACGGCAAAAGTTCCCCCTGGGCCTGGGTAAGAATCCCGCCCACGATATTCAAGCTCAAATGCCGGCCTATGCTTGACAACAACCTACCCGTAAGGAAAGGCTCCTAGAAGACTCCAAGGGAGTAAAAGAGCTGATGAAACAATGGCAAGTAAGTCAGGCATTTCCGCTTTATCACTCTTGTGGATCCAATTGAACAATTCTCAGCATTTGCACTTGTAACTG
+
AAAAAAFAFFFFGGGGGGGGG1B1B1000B0ABEAEGH0B22D10A/B//BA///A0A0BB11111///>////BF/@2BF2FG111B21BB//?//0BG122<FHH1/?//?0<B<B?/<CF1@<C00?1@/F<<<FFF0111<?F?.<>C<>=11<0><<<<=D=<<<<0</<C:.=:;::0:0/;.:0000;;9..;000;0;;=9;:;00;/0900;99CB/90;;09/;9/BFF/9;;;//;BB;B
@M05620:37:000000000-D9766:1:1101:7614:10030 1:N:0:45
AGTCCCAGCTCTCCATCGCACAGGGGACCCAGTGCCTGGCCCCTCCATCCAGAAAACCTATGACCTCACCCGCTACCTGGCGCACCCCCTCCGCAGCTTGGCTGGGACCTATGTGAGTATCCAGCGTCGGAATCTGGGCGTTGGGGCGGCGTGCGGCGTTGGGGACAGCCCGTCCTAACCGTGGCGGGTTCTGGTAAATGATGGGGTGAGGAGGGGCTCTTTGGCTCCCACCAGTCCCCCTGTCTGGTCTA
+
>>>3>BDFFFFFGBGFAAE2E2GCF22AAABG3BFB5BGGEGGHGGFHHBFGF3G2BEGH5BFGHDBBGHH0>0>>GF3B1>?EEEE/>EF//?/</B3BEGHGGGHHGH1FHGH2FGGHHHDGHGG/A@<.FHHHHH.@DDGGGG.CG-ABG.BB-@>BBFBB.-;A.A.;BFFFFBFFBFFB-;BBBFFFFFFBFFFF/FFFFFFBEFF/AFBBBBFFFFFFFFFFFFFFEFFFFFFFBFFFFFFFFFF
@M05620:37:000000000-D9766:1:1101:8114:10032 1:N:0:45
AGTGCCAGCTCTCAATCGCACAGGGGACCCAGGGCCTGGCCCCTCCATCCAGAAAACCTATGACCTCACCCGCTACCTGGAGCACCAACTCCGCAGCTTGGCTGGGACCTATGTGAGTATCCAGCGTAGGAATCTGGGAGTTGGGGAGGAGTGAGGAGTTGGGGAAAGACAGTCCTAACCGTGGAGGGTTCTGGTAAATGATGGGGTGAGGAGGGGCTCTTTGGCTCCCACCAGTCCCCCTGTCTGGTCTA
+
>>1>AB1FAFFFBGGGGCGGEGFHAEGEAEHHGEEG//F00GECFGBFDGHBD0AGFFFGHHFHGHBGHGHGGG?EHHHFHHHE0FGHGCHHG??EC>GHGHF<//FCEGGGFHGHFFDGGGEHG/<?C?DHFGDHFFCE?GDGCCFGGGGHFHHHGCGC0<<@CCHAG/;GGFHHHFFF?EF?EGG@.;FFFGCFFFGGGFEBEAB@FFFFBF??<>AFFB/9B/;9EFFFF?BFBBEF@?FFF//9;B/
@M05620:37:000000000-D9766:1:1101:6329:10096 1:N:0:45
GAGGCTGCTTTGGAAGAAACTGAGAATCCAGGGACACAAGATCGGAAGACCACACCTCTGCACTCCAGTCACGAGATTCCATCTCGTATTCCGTCGCCTGGTTGAAAAAAAAAATGCATCTCTCGTGGCGGCCTCTGGTCTCTGGGCCGGCCTGCGGCGTTGGGGGCCGGTCCTCCTGGCCGTGGCGGGTTCTGGTTACTGATGGGGCGCGTCGGGGCTCCTTGGCTCTCTCCCTGGCCCCTGACTGGTCT
+
A1AAAA>>1DBFEFGGGFG11AA1B31BBFAGE0FC0B0BB1B//B/E00A0/A//0BAA1211B0B12BA1AA>B/D2@2DGDG>/B0@BFF1>//>?F/1GE>2FF>>////0<B12@1F21//?//><->.>111<<=<G<C/.<CC--:EHCG-:9-99-?-9;;--;;B/;-//;;-;-9@?@-@EF//;;///9B/:;;----;-9--9;-9@A9F/9;;/9////9/99--9;@EE-:B9A9B/
@M05620:37:000000000-D9766:1:1101:21907:10104 1:N:0:45
AGTGCCAGCTCTCAATCGCACAGGGGACCAAGGGACTGGCCCCTCCATCCAGAGAACCTATGACCTCACCCGCTACCTGGAGCACCAACTCCGCAGCTTGGCTGGGACCTATGTGAGTATCCAGCGTAGGAATCTGGGAGTTGGGGAGGAGTGAGGAGTTGGGGAAAGACAGTCCTAACCGTGGAGGGTTCTGGTAAATGATGGGGTGAGGAGGGGCTCTTTGGCTCCCACCAGTCCCCCTGTCTGGTCTA
+
BCAABFFFCFFFGGGGGGGGGGBGG2BEEHHHFG2FH22BBFFEAGHHFHHHH1BG31BFEGHDBDA3FGHGG>F/GHH?BGHHHHHGGHHHEGFGGHGHGHHGGGHHGHHHHHFHHHHF3GHHHFBABGFH2FGHHHGFGHGHGGGFGDCFFGDGGFCHHHGGGGHGEHHHHHHFFHHHGGFGDFGGEFGFGGCFFGEFFFFGGGABE9FFDFFFFCFBFFFFFFFFFFFFFFFFFFFFAFFFFFFFFFB
@M05620:37:000000000-D9766:1:1101:13081:10115 1:N:0:45
GAGGCTGCTTTGGAAGAAACTCACAGGCCACGGCAAAAGTTTCTTCTGGACCTGGGAAAGATTCTCGCCCCCCTTATTCAAGCTGAAATACCGGCTAATGCTTGATACTACCCGTAAGGAAAGGCTCCTAGCAGACTCCAAGGGAGTAAAAGAGCTGATGAAACAATGGCAAGAAAGTCAGGCATTTCCGCTTTAGCACTCTTGTGGATCCAATTGAACAATACTCAGCATTTGACCTTGTAACTGACAAG
+
BBBBBBFBFFFFGGGGGGGGG4G4F5422B2AAEEE2F3B55D55D5D35BB22111B1B335D55110A00//BE4@4BF4FH333B443B1EE//BFGG4?FGB??4B4BB/?<??GHFGG0?<@?@<1111@<@<??FD//<?<?<11=<<<><<>=>1F1<.<<<//<</<<C<0<0//.0:0;;;....=<C000FBF0;0.;CF/0;0;09;9;:00:;90;/;00;////;/999;/;/99999
@M05620:37:000000000-D9766:1:1101:16830:10158 1:N:0:45
AGTGCCAGCTCTCAATCGCACAGGGGACCCAGGGCCTGGCCCCTCCATCCAGAAAACCTATGACCTCACCCGCTACCTGGAGCACCAACTCCGCAGCTTGGCTGGGACCTATGTGAGTATCCAGCGTAGGAATCTGGGAGTTGGGGAGGAGTGAGGAGTTGGGGAAAGACAGTCCTAACCGTGGAGGGTTCTGGTAAATGATGGGGTGAGGAGGGGCTCTTTGGCTCCCACCAGTCCCCCTGTCTGGTCTA
+
BCAACFFFCFFFGGGGGGGGGGHHGGGGGGHHGGGGGGHHHHGGGGHHHHHHHHHHHGHGHHHHHHHHHHHGGGGGHHHHHHHHHHHHGHHHGGGGGHHHGHHGGGHHGHHHHFHGHHGHHHHHHGGGGGHHHHHHHHHGGHHHGGEGGGFHHHHHHGHHHHGGGGHHHHHHHHHHHHHHGGGGDGGGFGGGGGGGGGGGGGGGGGDCFFFFFFFFFFFFFFFFFFFFFFFFFFFFFFFFFFFFFFFFFF/
@M05620:37:000000000-D9766:1:1101:15434:10159 1:N:0:45
AGTGCCAGCTCTCAATCGCACAGGGGACCCAGGGCCTGGCCCCTCCATCCAGAAAACCTATGACCTCACCCGCTACCTGGAGCACCAACTCCGCAGCTTGGCTGGGACCTATGTGAGTATCCAGCGTAGGAATCTGGGAGTTGGGGAGGAGTGAGGAGTTGGGGAAAGACAGTCCTAACCGTGGAGGGCTCTGGTAAATGATGGGGTGAGGAGGGGCTCTTTGGCTCCCACCAGTCCCCCTGTCTGGTCTA
+
>>AAAFFFBFFFGGGGGFGGGGHHGGGGFGHHGAEG2FFG2FE1EGHGHHFHFFHHHGFFFHFHHHHHHECEE>EFHGHGFGHFFHHEGFHHGGG/ECGHGHHA/?BGGFF?GHHFHGHHHHGHB<?ECDHHHHDG<FF<??F1C-F?-.>FCF0.CD<C<GC-CACHHHHB:CCGFH/;D:=??:9B...;BB;CFBF0F;FFED.@9:9BDD99-9A/BFFEBFF?EFF?FFFFFFA.BEB9BFFFFFF
@M05620:37:000000000-D9766:1:1101:7865:10163 1:N:0:45
AGTGCCAGTCTCAATCGCACAGGGGACCCAGGGCCTGGCCCCTCCATCCAGAAAACCTATGACCTCACCCGCTACCTGGAGCACCAACTCCGCAGCTTGGATGGGACCTATGTGAGAATCCAGCGTAGGAATCTGGGAGTTGGGGAGGAGTGAGGAGTTGGGGAAAGACAGTCCTAACCGTGGAGGGCTCTGGTAAATGATGGGGCGAGGAGGGGCTCTTTGGCTCCCACCAGTCCCCCTGTCTGGTCTAT
+
AABBBFFCCFFFBAGBFGEGGFBFEEGEECHGEEGA2AFEFGHFGHH5GEHFHEHHGHHHGGHHHG3BFHGGECEHHFHCFBGFHGHGHHFEF/E>3BFE3BF??FGGHHHHHHFH33B3BGHHG<C<B2GHEHHHH0FGHFGG/<ADFCFGFGGCE/C<CF-<DHHGHGFGB0;CFHHG.;BDFGG.CAFGGFFGGFCGGBFF..;@DAFF?B-B-9BFFF/FFF;;F.AAFB/9B.:BF//;;;9;/B/
@M05620:37:000000000-D9766:1:1101:23741:10197 1:N:0:45
GCGGCTGCTTTGGAAGAAACTGACAAGCCAGGGACAAAAGATCGGCAGAGCACACGTCTGAACTCCAGTCACGAGATTCCATCTCGTATGACGTCTTCTGCTTGCAAAAACAACCCGTACGGACCGGCTCCTCGCCGCCTCCCCGGGCGTCCCAGCGCTGCTGCAACCATGGCCATTAAGTCCGGCCTTTCCGCTTTAGCACTCTTGTGGATCCCCTTGAACCATTCTCAGCATTTGTACTTGTACCTGAC
+
A1>AAADAFFFFGFFGEGCGGB1BDFB0FBEAF0BF00BBABBGE/AA//BFGHGABFCF12FFGF@@BEBG?/E/?FGH22FGH>?EC0BGGFE0/FG1FH11/11B0////??E/CC//?BCCGGGGGGHFGG?C-CCCHCCCC-?CGCGBBFF@AEABGFGBFG?EG0;AC//0;/;BFFF@@@FFFFFBBBFEFFFFFFFBBB9:A/;BBBEEFF9BFEFEFFF/B9/9;:FB//9BFF9B/BBBFF
@M05620:37:000000000-D9766:1:1101:6690:10231 1:N:0:45
AGTGCCAGCTCTCCATCGCACAGGGGCCCCAGCGCCTGGCCCCTCCATCCAGAAAACCTATGACCTCACCCGCCACCTGGAGCACCCACTCCGCAGCTTGGCTGGGACCTATGTGAGTATCCAGCGTAGGAATCTGGGAGTTGGGGAGGCGTGCGGAGTTGGGGACAGACCGTCCTAACCGTGGAGGGTTCTGGTAAATGATGGGGTGAGGAGGGGCTCTTTGGCTCCCACCAGTCCCCCTGTCTGGTCTA
+
>A>3>BFFBFFFGGGFAAEAE2FAF22AAAEF2AAA2BGHFHGHGGHH5EHFGFHBBEHHDFGHH@BGHHH>>/>EGFBF1BFGHHE/?GHBAECEEGBFEHHGGGHHGHFHHHH2FDGHHHFHHGG/AFD1GHHHHH0>EHHHGG.<C.<CD.CG-AAHGGGG.-.;/C.AEGGGGGGGBFFB.EFBAFFFFFFFFFFFFFFFF?ABFFFFFFBBBBFFFFFFFFFEFFFFFFFFFFFFBFFFFFFFFFF
@M05620:37:000000000-D9766:1:1101:16250:10248 1:N:0:45
AGTGCCAGCTCTCAATCGCACAGGGGACCCAGGGCCTGGCCCCTCCATCCAGAAAACCTATGACCTCACCCGCTACCTGGAGCACCAACTCCGCAGCTTGGCTGGGACCTATGTGAGTATCCAGCGTAGGAATCTGGGAGTTGGGGAGGAGTGAGGAGTTGGGGAAAGACAGTCCTAACCGTGGAGGGTTCTGGTAAATGATGGGGTGAGGAGGGGCTCTTTGGCTCCCACCAGTCCCCCTGTCTGGTCTA
+
ACAABFFFCFFFGGGGGGGGGGHHGGGGGGHHGGGGGGHHHHGHGGHHHHHHHHHHHGHGHHHHHHHHHHHGGFGGHHHHHHHHHHHHGHHHGGGGGHHHGHHGGGHHGHHHHHHHHHHHHHHHHGGGGGHHHHHHHHHGGHHHGGGGGGGHHHHHHGHHHHGGGGHHHHHHHHHHHHHHGGGGGGGGEGGGGGGGGGGGGGGGGGFFFFFFFFFFFFFFFFFFFFFFFFFFFFFFFFFFFFFFFFFFFFB
@M05620:37:000000000-D9766:1:1101:13771:10265 1:N:0:45
AGTGCCAGCTCTCAATCGCACAGGGGACCCAGGGCCTGGCCCCTCCATCCAGAAAACCTATGACCTCACCCGCTACCTGGAGCACCAACTCCGCAGCTTGGCTGGGACCTATGTGAGTATCCAGCGTAGGAATCTGGGAGTTGGGGAGGAGTGAGGAGTTGGGGAAAGACAGTCCTAACCGTGGAGGGTTCTGGTAAATGATGGGGTGAGGAGGGGCTCTTTGGCTCCCACCAGTCCCCCTGTCTGGTCTA
+
BCABCFFFCFFFGGGGGGGGGGHHGGGGGGHHFGGGGGHHHHGHGGHHHHHHHHHGHGHHHHHHHHHHHHHGGGGGHHHHHHHHHHHHGHHHGGGGGHHHGHHGGGHHGHHHHHHHHHHHHHHHHGGGGGHHHHHHHHHGGHHHGGGGGGGGHHHHHGHHHHGGGGHHHHHHHHHHHHHHGGEGGGGG;AFGGGFGGGGGGGHGGGFFFFFFFFFFFFFFFFFFFFFFFFFFFFFFFFFFFFFFFHFFFFF
@M05620:37:000000000-D9766:1:1101:15578:10274 1:N:0:45
AGTGCCAGCTCTCAATCGCACAGGGGACCCAGGGCCTGGCCCCTCCATCCAGAAAACCTATGACCTCACCCGCTACCTGGAGCACCAACTCCGCAGCTTGGCTGGGACCTATGTGAGTATCCAGCGTAGGAATCTGGGAGTTGGGGAGGAGTGAGGAGTTGGGGAAAGACAGTCCTAACCGTGGAGGGTTCTGGTAAATGATGGGGTGAGGAGGGGCTCTTTGGCTCCCACCAGTCCCCCTGTCTGGTCTA
+
AAAAAFFFBFFFGFGGGGGCGGHHGEGGGGHGGGGGGFHHHHGHGGHHGHHGHHFHHGGHHHHHHHGHHHHGGGGGHEGGHGFFFHFHGHGHGGGGGGHHGHHGGGHHGHHHHHGHGGHHHHHHHGEGGGHHGHHHHHHGGHHHGGGGGGGHHHHHHGHHHHGGGGHHGGHHHHHGHHHHGDEGGGGG:FFGGGGFGGGGGGGGGGFFFFFFFFFFFFFFFFFFFFFFFFFFFFFF/FFDFFFFFFFFFFF
@M05620:37:000000000-D9766:1:1101:18999:10301 1:N:0:45
GAGGCTGCTTTGGAAGAAACTGACAAGCCAGGGACAAAAGATCGGAAGAGCACACGTCTGAACTCCAGTCACGAGATTCCATCTCGTATGCCGTCTTCTGCTTGAAAAAAAAAAAACTTCTCCTCACCTCCTCCCCTTTCTGCCCCTCTCTTCTTCCCCCCTGTCCCTTCCTTCCTTCCTTTCCTCTTTCGCCCTCTTTCTTCTCCCCTTTCCCCCTTCTCCTCCTTTATCCTTGTACCTGCCCCTCCCTT
+
CCCCDDFCFFFFGGGGGGGGGEBBFGBBFHFFFDGGFHHGDHGEEEAFFFHEFFGEHHHGGFGHGG3FFGBFE1EAFHHFHHFHHB?EHFHHGGGGEFGHGGG@BGHFFGGFGC///22222D1?1?C=0?00?CDF01F11=D.F../<<0DG0=0CGFE?.::CG00//C0;:00;:BBFBB:;CBFF.CCEGGGB000:0;C;/;BF0;::;.-:;0;:0::;;;0::BFFF:00B:0;:....../:
@M05620:37:000000000-D9766:1:1101:18987:10317 1:N:0:45
GAGGCTGCTTTGGAAGAAACTGACAACCCAGTGACACAAGATCGGAAGACCACCCCTCTGCACTCCAGTCACGAGATTCCATCTCGTATCACTTCCTCTGATCTAAAAAAAAAACAATCATCCTCGCCGCCTCCCCGTCCTTCCCCTCGCTGCGGCCCCACCGGCCCTTCCTTCCTCCCTTTCCTCGTTCGCCTTCTTGGGGCTCCACTTTACGCCTTCTCCGCATCTGTCCTTGTACCTGCCCAGTCCGT
+
A?AAAACA@DFDGB5BFGFGGAF4AB4ABBAABBDDCFDEBFBCE22A23BAA1B0AA2G3BABBB3BDB3AB1>1?55DDGDGBB?B?1BB3BF33BBB4B@4BG43@>////C?/222BB222///</@/?C//->..>=10<0/.<AC..--A--:....9--:./;/00;/00;;B;FB//;.99..-..9B////.-.-.9/.;/9/9.:;9;FFB/.:9A-9/9/9/////9B//;;./.999..
@M05620:37:000000000-D9766:1:1101:17102:10328 1:N:0:45
AGTGCCAGCTCTCCATCGCACAGGGGACCCAGCGCCTGGCCCCTCCATCCAGAAAACCTATGACCTCACCCGCCACCTGGAGCACCCACTCCGCAGCTTGGCTGCCACCAATGTGAGTGTCGAGCGCAGGAATCTGGGCGGTGGGGAGGAGTGAGGAGTTGGGGTAAGACGGTCCTAACCGTGGAGGGTTCTGGTAAATGATGGGGTGAGAAGGGACTCTTTGGCTCCAACCAGTCCCCCTGTCTGCTCTA
+
>>1>>DD@1CFFGBGDEFC1E?H0F0AA00AA00A//BGH0GG/EGH1AACGBEBBAE01AB2GH1F1F00>>//BG00F00BGHH//?B>>/E///F<BA0<//01B<//<1>221B11@///?C//</<0FH111<.--<<.-;.-A:.9.0;.999/;/-9..;900.9CF;/9/---;A>-A??FFFFFF///BB//B//-9B--:///-9-9;FFB////9/;//9AAA9F//A--;99///9//B
@M05620:37:000000000-D9766:1:1101:25746:10346 1:N:0:45
GAGGCTGCTTTGGAAGAACCTCATAGATTACTGCAACAGTTCCCCCTTGACCTGGAAAAGTTTCTTGCCTGGCTTACAGAAGCTGAAACACCTGCCCATGACAAGATGACCCCCATCGTAAGGCGCCCATAGCAGCCTAAGGGAGCAAAACAGCGCAGATAACAAACTGAACCATGAGACACACATTTGCGCTATCGCACTATTGTGGATACCCTAACAACACTCACCGCATTTACTTGTAACACACAAGA
+
AABBAAFAFFFFGFFFGGFFEGHHHHHGGHHHH5BFGHHHHHGHHGGBBFGHHHHHFBF3BFHHHHHHHHGHHHHEGHHHHHFHHFFFFG?EGH1B?33BB333123BB@3BE//23//0B033/<<<?FHFBBD2?FFG22B/?//2@F@FFA/////11=>F10.111>1>0000<0<///<.<000<-@F-:/:=.:C0;C9B0.0;;00/0//::0...:C//..--9.;////9;//;/:..;A.9
@M05620:37:000000000-D9766:1:1101:28116:10353 1:N:0:45
AGGGCCAGCTCTCCATCGCACAGGGGACCCAGGGCATGGCTCCTCCATCCAGAAAACCTATGACCTCACCCGCTACCTGGAGCACAAACTCCGCAGATTTGCCGGGACATATGAGAGTATACCGAGTAGGAATATGGGAGTTGAGGGGGAGAAAGGAGTTGAGGAAAGAAAGTCCTAAAAGTGGCGGGTTCTGGTAAATGATGGGGTGAGGAGGGGCTCTTAGGATCCCACCAGTCCCCATGTCTGGTCTA
+
>11>AA?A?FFBG1B11AAFEEFFE0B00ABABAA/0BBB0BFCGHGB10BB101BB/0BBB2DBDFFGACEE>E/GFF0BGHHC>>FHFFGG?E/>1B2BF1///<<<F<GG2111<F1222///?0>F11?1@11??/CGF1<0.<--<..</<<C//C0=GHFFCCC/;;GFB0090;FB0.;9-;EFFFF/;BF/;//999BB@EF-/9B---;A9/////BFBF/-A--9//;A--BFFF//9BF9
@M05620:37:000000000-D9766:1:1101:25740:10366 1:N:0:45
GAGGCTGCTTTGGAAGAACCTCATAGATTACTGCAACAGTTCCCCCTGGACCTGGAAAAGTTTCTTGCCTGGCTTACAGAAGCTGAAACACCTGCCAATGACGGGATGCTACCCGTAAGGAAAGGCTCCTAGAAGACTCCAAGGGAGTAAAAGAGCTGATGAAACAATGGCAAGTAAGTCAGGCATTTCCGCTTTAGCACTCTTGTGGATCCAATTGAACAATTCTCAGCATTTGTACTTGTAACTGACAA
+
AAA>AAF>CFFFGGGFCGAFGGGHHHGFGFHHH5BEFGHHHHHHHGG2ACGGHGHBBFFABGHHHHFFGHFHHHHGHHHHHHHHHGHHHHFFHGHBEGHHHHE@EFFGHHHHHHGGE?GFHHHHHAGHGHHHHHHHHGHHHHHGGHGBF>DHGGHHHFFHHFFHFGHGHHHEHGGGGGGGFGFGHHHG=D.DEGGHHGHHHEHGCFGCFGHHHHHHGGFC0;BBFGGGGGGGFGFCBFFFFFFFGGGFBFC
@M05620:37:000000000-D9766:1:1101:28108:10370 1:N:0:45
AGTGCCAGCTCTCAATCGCACAGGGGACCCAGGGCCTGGCCCCTCCATCCAGAAAACCTATGACCTCACCCGCTACCTGGAGCACCAACTCCGCAGCTTGGCCGGGACCTATGTGAGCATCCAGCGTAGGAATCTGGGAGTTGGGGAGGAGTGAGGAGCTGCGGAAAGACAGTCCTAACCGTGGAGGGCTCTGGTAAATGATGGGGTGAGGAGGGGCTCTTTGGCTCCCACCAGTCCCCCTGTCTGGTCTA
+
AAAABFF@AFFFGGGGGFACEEGDFEFEGGHHG2AEFGHHGHGHGGG5FFFHHFHHHGH3GHHHHHFHHHFGGGCGHHHHHGH?GHHHGH3BEEE>EEGHGG3<<CCCGHHGHG2>G1@1@GHHHCGGGGHFFHHHHHHGGHHHGCGC@DDGHBGFED..;/;-@CBFFGFGFG0FFGFG@AEGBEGG.AEFFF9FFFBFFFFFF.ABEAFFDF?>B;EFFFFFFBFEF.9DEFFBF/9;?.BFFFFBFFB
@M05620:37:000000000-D9766:1:1101:10860:10382 1:N:0:45
GAGGCTGCTTTGGAAGAAACTCATAGATTACTGCAACAGTTCCCCCTGGACCTGGAAAAGTTTCTTGCCTGGCTTACAGAAGCTGAAACAACTGCCAATGACAGGATGCTACCCGTAAGGAAAGGCTCCTAGAAGACTCCAAGGGAGTAAAAGAGCTGATGAAACAATGGCAAGTAAGTCAGGCATTTCCGCTTTAGCACTCTTGTGGATCCAATTGAACAATTCTCAGCATTTGTACTTGTAACTGACAA
+
AAAABBFBFFFFGGGGGGGGGGHHHHHHHHHHGHHHHHHFHHHHHGGGGHHHHHHHHHGHGHHHHHHHHHHHHHHHHHHHHHHHHHHHHHHHHHHHHHHHHHFHGGHHHHHHHHGGGGGHHGHHHHHHGHHHHHHHHHHHGHHGGEGGHHHFHGHHHHHHHHGHHHHHHGGHHGHHHHHHHHHHHHHHGHGGGGGHHHHHHHHHDGGGHHHHHHHHHCHHFFHHHHHFFFGGGGGGFGGGGFGGGGG0FFF
@M05620:37:000000000-D9766:1:1101:15294:10392 1:N:0:45
AGTGCCAGCTCTCAATCGCACAGGGGACCCAGGGCCTGGCCCCTCCATCCAGAAAACCTATGACCTCACCCGCTACCTGGAGCACCAACTCCGCAGCTTGGCTGGGACCTATGTGAGTATCCAGCGTAGGAATCTGGGAGTTGGGGAGGAGTGAGGAGTTGGGGAAAGACAGTCCTAACCGTGGAGGGTTCTGGTAAATGATGGGGTGAGGAGGGGCTCTTTGGCTCCCACCAGTCCCCCTGTCTGGTCTA
+
BCBBCFFFCFFFGGGGGGGGGGHHGGGGGGHHGGGGGGHHHHGHGGHHHHHHHHHHHGHHHHHHHHHHHHHGGGGGHHHHHHHHHHHHGHHHGGGGGHHHGHHGGGHHGHHHHHGHHHHHHHHHHGGGGGHHHHHHHHHGGHHHGGGGGGGHHHHHHGHHHHGGGGHEGHHHHHHHHHHHGGGGGGGGGGGGGGBFGGGGFGGGGGFFFFFFFFFFFFFFFFFFFFFFFFFFFFFFFFFFFFFFFFFFFFF
@M05620:37:000000000-D9766:1:1101:10703:10401 1:N:0:45
AGTGCCAGCTCTCAATCGCACAGGGGACCCAGGGCCTGGCCCCTCCATCCAGAAAACCTATGACCTCACCCGCTACCTGGAGCACCAACTCCGCAGCTTGGCTGGGACCTATGTGAGTATCCAGCGTAGGAATCTGGGAGTTGGGGAGGAGTGAGGAGTTGGGGAAAGACAGTCCTAACCGTGGAGGGTTCTGGTAAATGATGGGGTGAGGAGGGGCTCTTTGGCTCCCACCAGTCCCCCTGTCTGGTCTA
+
AAAACFFFBFFFGGGGGFGGGGHHGGGGGGHHGGGGGGHHHHGHGGHGHHHHHGGHHGHGHHFHHHHHHHHGGGGGHHHHHGGGHHHHGHHHGGGGGHHHGHHGGGHHGHHHHHHHHHHHHHHHHGEGGGHHHHHHHHHGGHHHGGGGGGEHHHHHHGHHHHGGGGHHHHHHHHHHHHHHGEEGGGGGEFGGGGFGGGGGGGGGGGFFFFFFFFFFFFFFFFFFFFFFFFFFFFFFFFFFFFFFFFFFFFF
@M05620:37:000000000-D9766:1:1101:4478:10459 1:N:0:45
AGTGCCAGCTCTCCATCGCACAGGGTACCCAGGGCCTGGCCCCTCCATCCAGAAACCCTATGACCTCACCCGCTACCTGGAGCACCCACTCCGCAGCTTGGCTGGGACCTATGTGAGTATCCAGCGTCGGAATCTGGGCGTTGGGGCGGCGTGCGGCGTTGGGGACAGCCAGTCCTAACCGTGGCGGGTTCTGGTAAATGATGGGGTGAGGAGGGGCTCTTTGGCTCCCACCAGTCCCCCTGTCTGGTCTA
+
>A>3>BDFBFFFGGGEBAE2E?GDGA4BFBBG2AEAAFGGGHGHGGHHHBGGGFH3BEGHAADFG5BFHHH>>0>>GF3BBBBFGHF1?FG11?/E>F3B?FHGGGHHEHGHHHH2FGFHHH2?GGG/>C</FGHHHHADGGGGGG.AD-;AB.AB-;BBBFBB.-.;.;.;BFFFF/BFBFFB-@BB@FFFFFBBBFFFBFFFFFDB?FEBDFBBBBFFFFFFFFFFFFFFEFFFFFFFBFFFFFFFFFF
@M05620:37:000000000-D9766:1:1101:17302:10511 1:N:0:45
AGTGCCAGCTCTCAATCGCACAGGGGACCCAGGGCCTGGCCCCTCCATCCAGAAAACCTATGACCTCACCCGCTACCTGGAGCACCAACTCCGCAGCTTGGCTGGGACCTATGTGAGTATCCAGCGTAGGAATCTGGGAGTTGGGGAGGAGTGAGGAGTTGGGGAAAGACAGTCCTAACCGTGGAGGGTTCTGGTAAATGATGGGGTGAGGAGGGGCTCTTTGGCTCCCACCAGTCCCCCTGTCTGGTCTA
+
AA3>AFFFAFFFGGGFFFGCECHEGGGGGGHHDEGGDFHHFHGHGGHHHHHHGEFGHGHHHHHHHHHHHHHEGEGGHHHGFGHGHHFAFGHHGGGC@GGFDHHGGEFHGHHHHHDFHDHHHHGGGGFGGGHHHHHGGHFFDFHHGGFGGFEFFDGHHGGHHHGGGGHHHHHHHFHGGHHHGGFGGGGGGFGGGGFFFGGGGFFGGGFBFFFFFFBBBBFFFFFFFFFFFFFFFFFFFBFFBFFFFFFFFFF
@M05620:37:000000000-D9766:1:1101:5939:10588 1:N:0:45
GAGGCTGCTTTGGAAGAAACTCATAAACCAGGGAAACAATATCGGAAGGACACACATATGTACTTTAGTCACGGGATTGCCTCTTGTATGACGTCTACTGATTAAAAAAAAAAAAGACAAAAGAGCAAGTAAGTCAGACATATGCGAATAAGAAATCTTGTGTATCCAATTGAACAATTCTCAGCATTTGTACTTGTCAATGACACTACAGGTACAAAACATCGTAAGATCACACGTTGGAAGTCCACTCA
+
A@AAAAFAFFFFGCFGGGGGG1F3D3110BFFGCAFGHF11DDFEE/B/0B000//BB2D2A2D2B2BDF2AB/A//B>B1BBB11BB2B2B/?B0?BFG@FGDDGHEE></><</<@0@000/0@@0011?1?1<?11<?1<1>..--.<<11/0<0==0<<<<==000=0<00:;:0:0000;;:0;000000:<0;0;00;;C0/9/9/00;90C..90=9....;009/BB-A---/9/;/;B//9/
@M05620:37:000000000-D9766:1:1101:27934:10603 1:N:0:45
AGTGCCAGCTCTCAATCGCACAGGGGACCCAGGGCCTGGCCCCTCCATCCAGAAAACCTATGACCTCACCCGCTACCTGGAGCACCAACTCCGCAGCTCGGCTGGGACCTATGTGAGTCTCCAGCGTAGGAATCTGGGCGTTGGGGCGGAGTGAGGAGTTGGGGACAGACAGTCCTAACCGTGGAGGGTTCTGGTAAATGATGGGGTGAGGAGGGGCTCTTTGGCTCCCACCAGTCCCCCTGTCTGGTCTA
+
>A1>ADFFAFCFG1EB1AAAE0BCFAAE00AFEFGEFFGF0FEHGGBH1BEBA0B00BGG1B2GHFFFHHH@E//EGHDB>BGHHH0/EFHF?E/E>F1/>C<>EG0B/BFDFGG2FD1@1G1FHCGC@EFBFBGHFF/AGCGACG.@C-;;90BF0CFGFFGG.-.;/;FFFGFFBFB-@BF@-AB@AFFFFFF9BFBF/FFFFB9;-AF/AB@@??EFFFFFBFFEF-FF9AFBFFFF@FBFFFFFEFB
@M05620:37:000000000-D9766:1:1101:5354:10606 1:N:0:45
AGTGCCAGCTCTCAATCGCACAGGGGACCCAGGGCCTGGCCCCTCCATCCAGAAAACCTATGACCTCACCCGCTACCTGGAGCACCAACTCCGCAGCTTGGCTGGGACCTATGTGAGTATCCAGCGTAGGAATCTGTGAGTTGGGGAGGAGTGAGGAGTTGGGGAAAGACAGTCCTAACCGTGGAGGGTTCTGGTAAATGATGGGGTGAGGAGGGGCTCTTTGGCTCCCACCAGTCCCCCTGTCTGGTCTA
+
AAAAA1DFAFFF1ABBF1FCEEAFBEEGGGHH0EGE/AF0FGEHGGGGHGFGHGFGGGHHGFFHHHGHHHHEGGCEHHHFGFF?0F>AE0FG?///>0BGEGB<EAEAEHGHHHBGHFGHFHDFHC??BCBDGGHH1?GGFHGGGGECCCEGHGHFF<GBDCCCCCEHHHGGCGHHGFCGCCEGGGGGCF.FGBCCFGFF09;B?EF@EFFFBF?@@@EFFE/BFBFAEB;BF9BFFFFA@EFFFF/B;BB
@M05620:37:000000000-D9766:1:1101:21474:10612 1:N:0:45
AGTGCCAGCTCTCAATCGCACAGGGGACCCAGGGCCTGGCCCCTCCATCCAGAAAACCTATGACCTCACCCGCTACCTGGAGCACCAACTCCGCAGCTTGGCTGGGACCTATGTGAGTATCCAGCGTAGGAATCTGGGAGTTGGGGAGGAGTGAGGAGTTGGGGAAAGACAGTCCTAACCGTGGAGGGTTCTGGTAAATGATGGGGTGAGGAGGGGCTCTTTGGCTCCCACCAGTCCCCCTGTCTGGTCTA
+
BCCBCFFFCFFFGGGGGFFGGGHHGGGGGGHHGGGGGGHHHHGHGGHHHHHHHHHHHGHHHHHHHHHHHHHGGGGGHHHHHHHHHHHHGHHHGGGGGHHHGHHGGGHHGHHHHHHHHHHHHHHHHGGGGGHHHHHHHHHGGHHHGGGGGGGHHHHHHGHHHHGGGGHHHHHHHHHHHHHHGGGGGGGGEFGGGGGGGGGGGGGGGGFFFFFFFFFFFFFFFFFFFFFFFFFFFFFFFFFFFFFFFFFFFFF
@M05620:37:000000000-D9766:1:1101:10693:10626 1:N:0:45
AGTGCCAGCTCTCAATCGCACAGGGGACCCAGGGCCTGGCCCCTCCATCCAGAAAACCTATGACCTCACCCGCTACCTGGAGCACCAACTCCGCAGCTTGGCTGGGACCTATGTGAGTATCCAGCGTAGGAATCTGGGAGTTGGGGAGGAGTGAGGAGTTGGGGAAAGACAGTCCTAACCGTGGAGGGTTCTGGTAAATGATGGGGTGAGGAGGGGCTCTTTGGCTCCCACCAGTCCCCCTGTCTGGTCTA
+
AA>ABDFFBFFFFGGGGGFGGGFGGFEED?HHGGGDFEHEGHGHGGEH51FFGH3BFECHHHFHHFFGHHHGGE@EHHGFFHHGEF1FFCGHGGCGE3FFGHHFEEHHEHHHF?GHHHHHHHGHHGGGGGHHFHHGEHFCAG1F@GCCGCGHADDGHFHHHH-@:CEACHG/GHHHHFHHGGGGFG?FG.;FGGGGGGGGGGGGAGFFFFFFAFFFFFFFFFFFFFFFFFFFEFBFFFFF=.;BFBFFFFB
@M05620:37:000000000-D9766:1:1101:10980:10650 1:N:0:45
AGTGCCAGCTCTCAATCGCACAGGGGACCCAGGGCCTGGCCCCTCCATCCAGAAAACCTATGACCTCACCCGCTACCTGGAGCACCAACTCCGCAGCTTGGCTGGGACCTATGTGAGTATCCAGCGTAGGAATCTGGGAGTTGGGGAGGAGTGAGGAGTTGGGGAAAGACAGTCCTAACCGTGGAGGGTTCTGGTAAATGATGGGGTGAGGAGGGGCTCTTTGGCTCCCACCAGTCCCCCTGTCTGGTCTA
+
A>>>ABFCAFFFGGGFGGGFGEHGGGEEEEGHEAFE2FH2BGE1EFHHHFGHFHFG3FFAFGGHHHGFHECEE/EGHFGHHGHGFGHEGFDFEE?E@?BFE3FEF??FAGHFDGD2D1BGHB2?0DCDGGHHFHGHFEHG<<GF@@.DGGFHAHFHEDC<GH?DGGHHBCHHCGHHFBCA-CABGGG@EAFFGGGFFG0FBBFGGFFBA9FBADBBB;EFFFBFFFBEFB9.AFF/FBFA9.9/BB/9;BB
@M05620:37:000000000-D9766:1:1101:10963:10657 1:N:0:45
AGTGCCAGCTCTCAATCGCACAGGGGACCCAGGGCCTGGCCCCTCCATCCAGAAAACCTATGACCTCACCCGCTACCTGGAGCACCAACTCCGCAGCTTGGCTGGGACCTATGTGAGTATCCAGCGTAGGAATCTGGGAGTTGGGGAGGAGTGAGGAGTTGGGGAAAGACAGTCCTAACCGTGGAGGGTTCTGGTAAATGATGGGGTGAGGAGGGGCTCTTTGGCTCCCACCAGTCCCCCTGTCTGGTCTA
+
>A>>>DFFBFFFG4GGGFEAFCHGGG?EGGHH2EEECFHHHHGHGGHHHHHHHHHCGFHHBFHHHFGGHHHFE>>EHHFGBBGHGH1?EGHFEFCGEHFHGHHGGGGHGHHHHHHHHHHHHHHHHGGGGGHHHHHHGHAGGHHGGFCDG.CHHHHHGGHHHHGGEGHHBGHHHHHHHHHHCFGGGGGGGGGGGGGGGGGGGGGGGGFFEFFFDFFFFFFFFFFFFFFFFFFFFFFFFFFFFFFFFFFFFFF
@M05620:37:000000000-D9766:1:1101:19579:10695 1:N:0:45
GCGGCTGCTTTGGAAGAAACTGACAAGCCAGGGACAACAGATCGGAAGAGCACACGTCTGAACTCCAGTCACGAGATTCCATCTCGTATGCCGTCTTCTGCTTGACAAACAACACACCTTACTGGCCTCCCTTACATAGAAAATCAGTAAATGGTATCACACAATAAAGACGAAGGAAATAATCTAAACGCTTACCGGAGTCACCTTTGGACAGAAGCACGTACTACACTGACAACTGACACATCCAAAGG
+
>1>1A1DAFFF11GFEB1BGFBBB11BFF0BBF0B0B0/BA1BF/BBF00F1BACFAFCFHBHBBGCBDF1FEF/>/BD2BFFH1F?/F0FGG?>GFBGHEGGH01B10/F//<////01<1121/01B/?0111@221111@1@11222?111?11111<1/?1111=<F.--.>./<0=000000=/.-...<;.---.90;;0;00///0.//////9.;9.C0//090/9/-//////-///9;B/-
@M05620:37:000000000-D9766:1:1101:15781:10699 1:N:0:45
AGTGCCAGCTCTCAATCGCACACGTCTGAACTCCAGTCACGAGATTCCCTCTCGTATGCCGTCTTCTGCTTGAAAAAAAAAAATGAACGACATGCCTATAATTACCCTTACGCAAGAGGGAACAGAACACTTAAATAAAAAAAAAAGACGAAAGAAACAAATCAAGGAAAGTAAGGGGTAAAATGAACAGAAAACTTGATTATCCACTACAGAAACACTAAACATATAATAGGAATATTGAAATGCCAGCG
+
>A>>AFBFAFFFFGGFBAFCEC0AEAGF1AFGHH1BD11DEEGFFHGH11BBFEFGC0FGEEE0BF2DDFGHHHF1GGGE>>EG11110?//<1111B112222BB0B0<B/?<</00?//0/?0?10??1111<111111<<-C-../.-:::/.//9;.00900/.//;000;/.-../0;00/:/;//9/-/9///;F/////////9//;9//-///////://////;/9////;9/9////;/9-
@M05620:37:000000000-D9766:1:1101:23934:10712 1:N:0:45
AGTGCCAGCTCTCAATCGCACAGGGGACCCAGCGCCTGGCCCCTCCATCCAGAAAACCTATGACCTCACCCGCTACCTGGAGCACCAACTCCGCAGCTTGGCTGGGACCTATGTGAGTATCCAGCGTAGGAATCTGGGAGTTGGGGAGGAGTGCGGAGTTGGGGAAAGACAGTCCTAACCGTGGAGGGTTCTGGTAAATGATGGGGTGAGGAGGGGCTCTTTGGCTCCCACCAGTCCCCCTGTCTGGTCTA
+
>>3>>FFFAFFFGEGGFFFCEEGEEE2EEEGH2AE2AGHG2G?EFGGHG1GBBGGHHGHFGHFHH5GGHHHGG?EGHHHH1BGHHH1?EGHGFGGGEH3BEHHGGGGHAGHFHHHHHFHFHFFHHGGGGGGFHHHFHH0?EHHGGG.@@AEC.0<C@CAHH/@DG.CGCFFFGGGGGGGGGDFGFGGG;FFGGGFFFFFFFFFFFFDBFFFFF?B?<BFFFFFFFFFFFFFFEFFFFFFF?FFFFFFFBFF
@M05620:37:000000000-D9766:1:1101:19582:10714 1:N:0:45
GAGGCTGCTTTGGACGAAACTGACAAACCAGAGACACAAGATCGGACGAGCACACATCTGCACTCCAGTCACGGGATTCCATCTCGTATCCCTTCTTCTGCTTTAAAAAAAAAAAAAACAAAAAAAACATTAGTATAAGTGATTAAGTAATATCGAAATCTCATGTAATAATGGTGACCTTGCACGAATTCAGTTTACCACCTCACCACGGAGACCTGCTATCTATATCTGACAACCCCATACCGTTGCTA
+
>1>>1>B>B1B@B11A1E0AFBB1BA0B0AA0B0000BFGBG1AA//////AB00/B1D@1@BBBB1BD111B/>/?01BB21BBB??B0BB1BG1BBB11B11BB11<E<<@/>//-..<<0.>--..00:0000000;000000:00:0000.9:..000000000;009;000000000/00..;.-://////:///---/9-/--------/--///9//9/9/:/9///------/-/--9--//
@M05620:37:000000000-D9766:1:1101:5218:10758 1:N:0:45
AGGTCCAGCTCTCCATCGCACAGGGGTCAAAGTGCATGGCCCCTCCATACAGAAACCCTATGACCGCACCCGCCACCTGGCGCACCCCCTCCGCAGCTGGGCTGGGACCTATGTGAGTATCCAGCGTAGGAATCTGGGCGTTGGGGCGGCGTGCGGCGTTGGGGCCCGCCCGTCCTAACCGTGGCGGGTTCTGGTAAATGCTGGGGTGAGGAGGGGCTCTTTGGCTCCCACCAGTCCCCCTGTCTGGTCTA
+
>33>>BCCCCFFGAG55AAAEEFGG22A23DD5AD5ADFGHHGHGGFH5BBFGHH3BEGHBBFGH0AAECE>>/>BGH3B1>?>EEG/>EE//?/>/B3?<FFDGGHHGH1DFFG2FGHHHHDHHGG/>C11?GFFHH.ADGGHGG.:BBBBGDGB-@BBBFBB.--;-B-@BFFFF/BFBFFB-@BBBFFFFFFBFFFF/;FFFBAB.FA/;DBBBBFFFFFFBFFFF.FD9FFFFFFFBFFFFFFFFFF
@M05620:37:000000000-D9766:1:1101:12764:10786 1:N:0:45
AGTGCCAGCTCTCAATCGCACAGGGGACCCAGGGCCTGGCCCCTCCATCCAGAAAACCTATGACCTCACCCGCTACCTGGAGCACCAACTCCGCAGCTTGGCTGGGACCTATGTGAGTATCCAGCGTAGGAATCTGGGAGTTGGGGAGGAGTGAGGAGTTGGGGAAAGACAGTCCTAACCGTGGAGGGTTCTGGTAAATGATGGGGTGAGGAGGGGCTCTTTGGCTCCCACCAGTCCCCCTGTCTGGTCTA
+
AA>>AFFFBFFFG4GGFCFFGGGHGGDEGGGG2AA2BFAFHHGAEGFFFHHHHFFHGGEFBGGHHFHFGHFGE>>EHHFH2FGEGH11?BEBEEEEE?3??3FFDFHHGHGDFGGFGHGHFHHGHG?<CGB1GGD11?<?EHHGG-.<CCAGHGGGFGFHFFC?EAGCBGFFHHFC00GGGEE-ACDGDFGBFFCFFGGGGGGGGGA;EFFFD.B9BBFBBFFBBFFFFBADFFBFBFADBFBFFFFFFFF
@M05620:37:000000000-D9766:1:1101:10589:10794 1:N:0:45
GAGGCTGCTTTGGAAGAAACTCATAGATTACTGCAACAGTTCCCCTTGGACCTGGACAAGTTTCTTGTTTGGCTTATAGAAGCTGAAACAACTGCCAATGACCAGATGCTAAAAGTACGGAAAGGCTCCTAGAAGACGAGAAGGGAGTAAAAGAGATGATGAAACAATGGCAAGTAAGTCAGGAAGTCCAGATTTAGCAGTCTCGTGGAAACAATGGAACAACTCTCAGTATATATTCTAGAAACACAAAA
+
>3AA>4B>4@B4C4ABBGBBGGHHGCGDFAB5DB444F2DF553A2B23B3BFGAG232BDAFADFG5523BBBB355BDGFAAA33F3B1BGHHCEHHH33B31B33B3B4BB@B44>?11/00?30?3B433333/<///BB/??<?D22>/@22<2>2>F2@0/1<1?01<11111=>=010011<111111=0D000<00<<<<<00;/.0:/:<///./;:00:0900;0;909000009/.;...
@M05620:37:000000000-D9766:1:1101:10568:10800 1:N:0:45
GAGGCTGCTTTGGAAGAAACTGATAGATCAGTGCAACAGTTCCGCCTGAACCTGGAACAGTTTCTTGCCTGGCTTTCAGAAGCTGGCACAACTGCCACTGACAGGATGCTACCCGTAAGGAAAGGCTCCTAGAAGACTCCAAGGGAGTAAAAGAGCTGATGAAACAATGGCCAGTAAGTCAGGCATTTCCGCTTTAGCACTCTTGTGGATCCAATTGAACAATTCTCAGCATTTGTACTTGTAACTGACAA
+
B@BBBBFBFFFFFGGGGGGGG5BAD5B65B4DF55D4FE555D22A2B23B222BBB32BD555D5B53AAA1213BBFDG3GH321BF2BE33FFB3BGD3@GCFFGB@GBB1E?>EA333BGGEHHGHHHB3B3BGGF11BFG/ABB1>2F/FGHHBGHDDDHFHHHBF01CHFHHGH1FGFHGGFHFA?ADGHGD0<CGFHD<GGHFFC00;CF0CCB/;FHHHFFB0CFFGFFGGFGFBFFGG0;BF
@M05620:37:000000000-D9766:1:1101:2811:10816 1:N:0:45
AGTGCCAGCTCTCAATCGCACAGGGGACCCAGGGCCTGGCCCCTCCATCCAGAAAACCTATGACCTCACCCGCTACCTGGAGCACCAACTCCGCAGCTTGGCTGGGACCTATGTGAGTATCCAGCGTAGGAATCTGGGAGTTGGGGAGGAGTGAGGAGTTGGGGAAAGACAGTCCTAACCGTGGAGGGTTCTGGTAAATGATGGGGTGAGGAGGGGCTCTTTGGCTCCCACCAGTCCCCCTGTCTGGTCTA
+
CCCBCFFFCFFFGGGGGGGGGAGHGGGGGGHHGGGGGGHHHHGHGGHHHHHHHHHHHGHHHHHHHHHHHHHGGGGGHHHHHHHHHHHHGHHHGGGGGHHHGHHGGGHHGHGHHHHHHHHHHHHHGGGGGDHHHHHHGHFGGHHHGGAFGGGHHHHHGGHHHHGGGGHHGGHHHHHHHHGHGGGGGGGGFGGGGGGGGGGGGGGGGGFFFFFFFFFFFFFFFFFFFFFFFFFFFFFFFFFFFFFFFFFFFFB
@M05620:37:000000000-D9766:1:1101:22270:10818 1:N:0:45
AGTGCCAGCTCTCAATCGCACAGGGGACCCAGGGCCTGGCCCCTCCATCCAGAAAACCTATGACCTCACCCGCTACCTGGAGCACCAACTCCGCAGCTTGGCTGGGACCTATGTGAGTATCCAGCGTAGGAATCTGGGAGTTGGGGAGGAGTGAGGAGTTGGGGAAAGACAGTCCTAACCGTGGAGGGTTCTGGTAAATGATGGGGTGAGGAGGGGCTCTTTGGCTCCCACCAGTCCCCCTGTCTGGTCTA
+
CCBBCFFFDFFFGGGGGGGGGGHHGGGGGGHHGGGGGGHHHHGHGGHHHHHHHHHHHGHHHHHHHHHHHHHGGGGGHHHHHHHHHHHHGHHHGGGGGHHHGHHGGGHHGHHHHHHHHHHHHHHHHGGGGGHHHHHHHHHGGHHHGGGGGGGHHHHHHGHHHHGGGGHHHHHHHHHHHHHHGGGGGGGGEFGGGGGHGGGHGHHGGGFFFFFFFFFFFFFFFFHFFFFFFFFFFFFFFFFFFFFFFFFFFFF
@M05620:37:000000000-D9766:1:1101:27123:10843 1:N:0:45
AGTGCCAGCTCTCAATCGCACAGGCTGGAGCACACCAGCATGATCTTGGCTCACTGCCCCTGCCACCTCCCTCATTCAAGTGATCCTCCTGCCTCAGCCTCCCACGTAGCTGGGACTGCAGGCGCCTGCCACCATGCCTGAATCCTTTTTGTATTATTAGTAGATACGGGGTTTCACCACGTTGGCCGGTCTGGTCTATCTCCTGCCCTTAGATCGGAAGAGCACACGTCTGAACTCCAGTCACGAGATTC
+
>A>AAFFFBFFFGGGGGFGCECHHAFBEC2FEB22EGFF2FA3DGG5FGHHFGFFGG3AFGGHHHGGBBGGH21@DFHFGDFGD5DFGHGHHH3GFEGHHHHGF1>GGHGHHHGEGHFHHHHGGGGGGHHHHHEHHGHHH0@GB1GHHHHDH<DGFDFHHH1F1<GGFFGG>CDGFHHH.CHHHHGHGGGGGHGGHHHHHHHGFFGFEGGBFFFFGG.CEGFFGGFFGGGGFFFFFFFFFFFFFFFB?EFF
@M05620:37:000000000-D9766:1:1101:22038:10879 1:N:0:45
AGTGCCAGCTCTCAATCGAACAGGGGACCCAGGGCCTGGCCCCTCCAGCCAGAAAACCTATGACCTCACCCGCTACCTGGAGCACCAACTCCGCAGCTTGGCTGGGACCTATGTGAGTATCCAGCGTAGGAATCTGGGAGTTGGGGAGGAGTGAGGAGTTGGGGAAAGACAGTCCTAACCGTGGAGGGTTCTGGTAAATGATGGGGTGAGGAGGGGCTCTTTGGCTCCCACCAGTCCCCCTGTCTGGTCTA
+
AAAAAFF1AFFFGGGGGG1FGGHFGGGGGGGHG?FGGGHHHHGHGGG1FFHHHHHHHGH1FGHHHHHHHHHGGEGGHHHHHHHHHHGHGHHHGGGGGHHHGHHGGGHHGHHHHHHHHHHHHHHHHGGGGGHHHHHHHHHGGHHHGGFCGCGHGFHHHGHHHHGGGGEHHHHHHHHHHHHHGGGGGGGGCFGGGGGGGGGGGGGGGGF@FFFFFF@@@?FFFFFFFFFFFFFFFFFFFFFF@FFFFFFFFFF
@M05620:37:000000000-D9766:1:1101:15640:10880 1:N:0:45
AGTGCCAGCTCTCAATCGCACAGGGGACCCAGGGCCTGGCCCCTCCATCCAGAAAACCTATGACCTCACCCGCTACCTGGAGCACCAACTCCGCAGCTTGGCTGGGACCTATGTGAGTATCCAGCGTAGGAATCTGGGAGTTGGGGAGGAGTGAGGAGTTGGGGAAAGACAGTCCTAACCGTGGAGGGTTCTGGTAAATGATGGGGTGAGGAGGGGCTCTTTGGCTCCCACCAGTCCCCCTGTCTGGTCTA
+
>1>>ADFFAFFFGFGFGAF1EAGHGEGEEEGHEAEEBAFGHHGCEGHHHG1BFHFGHGHHGFGHGGG1GHHEGGGGHFGBGGH?FGFHGGFHEF//EBEG?FHFCGFHGHHHHHGHGGHHHFGHHCCCGGHHHHEHGHHEEHHGGGGCCGGHHHHGHCHFGCCGGCHFHHHHHHHHHHHHGAA@FEGGCAFFBB0CGFFFGGGGFGF@F?FB-A@@@=EFFFFBFFBEFFF-A-BFFFF9-A9FFFF/;B/
@M05620:37:000000000-D9766:1:1101:12939:10885 1:N:0:45
AGTGCCAGCTCTCAATCGCACAGGGGACCCAGGGCCTGGCCCCTCCATCCAGAAAACCTATGACCTCACCCGCTACCTGGAGCACCAACTCCGCAGCTTGGCTGGGACCTATGTGAGTATCCAGCGTAGGAATCTGGGAGTTGGGGAGGAGTGAGGAGTTGGGGAAAGACAGTCCTAACCGTGGAGGGTTCTGGTAAATGATGGGGTGAGGAGGGGCTCTTTGGCTCCCACCAGTCCCCCTGTCTGGTCTA
+
BBAABFFFBFFFGEGGGGGGGGHHGGGGGGHHGGGGGFHHHHGHGGHHHHHHHHHHHGHHHHHHHHHHHHHGGGGGHHHHHHHHHHHHGHHHGGGGGHHHGHHGGGHHGHHHHHHHHHHHHHHHHGGGGGHHHHHHHHGGGHHHGGGGGGGHHHHHHGHHHHGGGGHHHHHHHHHHHHHHGGGGGGGGGGGGGGGGGGGGGGGGGGFFFFFFFFFFFFFFFFFFFFFFFFFFFFFFFFFFFFFFFFFFFFF
@M05620:37:000000000-D9766:1:1101:4096:10896 1:N:0:45
AGTCCCAGCTCTCCATCGCACAGGGTCCCCAGAGCTTGGCCCCTCCATCCAGAAACCCTATGACCACACCCCCAACCTTGCACACCCCCTCAGCAGCTGGGCTGGGACCTATGTGCGTATCCCGCGTCGGCCTCTGGGCGTTGGGGCGGCGTGCGGCGTTGGGGCCCGCCCGTCCTCACCGTGGCGGGTTCTGGTAAATGATGGGGTGAGGCGGGGCTCTTTGGCTCCCCCCAGTCCCCCTGTCTGGTCTA
+
>>1>>BB1FFFFGGGA1AA1A0F0FB00A0BA0BB11BEGCGGEEE0AF0BBFAF0BEFG1ABDG1BBFGG/>//BEF1B11BBFEG/>EE01B1B0B1B/?0EEGC0EF1BFF22?FCEGH1/BCC<>C/<>FGFB0A@CCC.?-A-A9AAGGG@?@@@@-@@A@-;@@??@FFF//;;AFA@@?;;@FFFFFF99BBF/;BBEFA@-A--9@-@@@F/BFFF/FFEF-A@-AFFFFFF@FFFFFFFFF/
@M05620:37:000000000-D9766:1:1101:10871:10898 1:N:0:45
AGTGCCAGCTCTCAATCGCACACGTCTGCACTCCCGTCACCAGATCCCCCCGAGAATGCAGTACCTCGCTTGCAACAAGGAGCACCAACTCCGCAGCTTGGCTGGGACCTATGTGAGTATCCAGCGTAGGAATCTGGGAGTTGGGGCGGAGTGAGGAGATGGGGAAAGACAGTCCTAACCGTGGAGGGTTCTGGTAAATGATGGGGTGAGGAGGGGCTCTTTGACTCCCACCCGTCCCCCTGTCTGGTCTA
+
AAAAAFFFAFFFGGGGGGGGGG0E000A12AABA00B00B11001110BA/////B11111111121/>//B/1B1B/0/>>/?FG0/?FGHEGG/EFF0?FG//CGGGCGFB2F2112@2@2FCB/?//?11?1?G0?F/0=1@-.<:-::.00;09./0;AA...9/99/990;009A9.-9:-;@-;A9B9:9FFBB/BBFF--99A?/--9-9--/;F///;B/;FAA9@9BFFFB-9/9/B//;FB
@M05620:37:000000000-D9766:1:1101:16188:10953 1:N:0:45
AGTGCCAGCTCTCAATCGCACAGGGGACCCAGGGCCTGGCCCCTCCATCCAGAAAACCTATGACCTCACCCGCTACCTGGAGCACCAACTCCGCAGCTTGGCTGGGACCTATGTGAGTATCCAGCGTAGGAATCTGGGAGTTGGGGAGGAGTGAGGAGTTGGGGAAAGACAGTCCTAACCGTGGAGGGTTCTGGTAAATGATGGGGTGAGGAGGGGCTCTTTGGCTCCCACCAGTCCCCCTGTCTGGTCTA
+
AA>AAFFFBFFFGFGGGGGGGGHHGGGGGGHHGGGGGGHHHHGHGGHGHHHHHHHHHGHHHHHHHHHHHHHGGGGGHEGFGGG?GHGHGHHHGGEGGHHHGGHFGGHHGHHHHHHHHHHHHHHHHGGGGGHHHHHHHGHGGHHHGGGGGGGHHHHHHGHHHHGGGGHHHHHHHHHHHHHHGDGGGGGGCFGGGGFGGGGGGGGGGGFFFFFFFFFFFBFFFFFFFFFFFFFFFFFFFFFFFFFFFFFFFFF
@M05620:37:000000000-D9766:1:1101:18242:10977 1:N:0:45
AGTGCCAGCTCTCAATCGCACAGGGGACCCAGGGCCTGGCCCCTCCATCCAGAAAACCTATGACCTCACCCGCTACCTGGAGCACCAACTCCGCAGCTTGGCTGGGACCTATGTGAGTATCCAGCGTAGGAATCTGGGAGTTGGGGAGGAGTGAGGAGTTGGGGAAAGACAGTCCTAACCGTGGAGGGTTCTGGTAAATGATGGGGTGAGGAGGGGCTCTTTGGCTCCCACCAGTCCCCCTGTCTGGTCTA
+
ABBCCFFFBFFFGGGGGGGGGGHHGGGGGGHHGGGGEGHHFHGHGGFHHHHGGHHHHGHHHHHHHHHHHHHGGECGHFHHHHHGHHHHGHHHGGGGGHHHGGHGCAHHGHHHHHHHHFHHHHHHHGGGGGHHHHHHHGHGEHHHGGFGGGGFHHHHHGHHHGGGGGHHHHHHHHHHHHHHGGGGGGGG;FGGGGFGGGGGGGGGGGFFFFFFFFFFFFFFFFFFFFFFFFFFFFBFFFFFFFFFFFFFFFF
@M05620:37:000000000-D9766:1:1101:6102:11000 1:N:0:45
AGTGCCAGCTCTCAATCGCACAGGGGACCCAGGGCCTGGCCCCTCCATCCAGAAAACCTATGACCTCACCCGCTACCTGGAGCACCAACTCCGCAGCTTGGCTGGGACCTATGTGAGTATCCAGCGTAGGAATCTGGGAGTTGGGGAGGAGTGAGGAGTTGGGGAAAGACAGTCCTAACCGTGGAGGGTTCTGGTAAATGATGGGGTGAGGAGGGGCTCTTTGGCTCCCACCAGTCCCCCTGTCTGGTCTA
+
>>AABF5CAF4FG4BGGFF2AA4ABAEGGGECBEEFGEHFFGGHGG2FGHFFHBGGGFGFHFEGBDF@GHHGGE/>BGHFBBF?BFGCFHHGEEEGGHBGG3FFE?GHFHBGGGHGFFHHHHDDGG??CC@GHFFFFGHGGHHHFGFCCEGGHGGHGECHHFGGGDGFHHEF;CCCGB:GGFFGGGGGDFFGGFCCFGFGFCFFEED=EFFFFFFFF@EFFFFFFFFFEBADEAFFBFFFFFFFFFF9BBB
@M05620:37:000000000-D9766:1:1101:6102:11021 1:N:0:45
AGTGCCAGCTCTCAATCGCACAGGGGACCCAGGGCCTGGCCCCTCCATCCAGAAAACCTATGACCTCACCCGCTACCTGGAGCACCAACTCCGCAGCTTGGCTGGGACCTATGTGAGTATCCAGCGTAGGAATCTGGGAGTTGGGGAGGCGTGAGGAGTTGGGGAAAGACCGTCCTAACCGTGGAGGGTTCTGGTAAATGATGGGGTGAGGAGGGGCTCTTTGGCTCCCACCAGTCCCCCTGTCTGGTCTA
+
>A>AAFFF?FFFF4FFBFFCEGHFGCEGF?BG2BEEAFGGGGGFEGHHGGHHHHFGHGGHGGFHHGHGHGHGE>EEHEGGFHHHGH1?EFGBEGGGCHHGFH3FE/GCEHBGHHHFFGFGHHBFHGGC>EF2CG1FGH0FEFHFGG>AC?DGC?E.0EGHCGGFEDCC/:/:EFDDFG/CFDE-.;CDE.AFFF9BBFFFFFFBEFADFFFFFFCAFAFFFFFFF/FEFFFFFFFFFFFFFFFFFFFFFFF
@M05620:37:000000000-D9766:1:1101:28679:11026 1:N:0:45
AGTGCCAGCTCTCAATCGCACAGGGGACCCAGGGCCTGGCCCCTCCATCCAGAAAACCTATGACCTCACCCGCTACCTGGAGCACCAACTCCGCAGCTTGGCTGGGACCTATGTGAGTATCCAGCGTAGGAATCTGGGAGTTGGGGAGGAGTGAGGAGTTGGGGAAAGACAGTCCTAACCGTGGAGGGTTCTGGTAAATGATGGGGTGAGGAGGGGCTCTTTGGCTCCCACCAGTCCCCCTGTCTGGTCTA
+
>A>AAFFFBFFFG4FGBFFAECGHG?2EEFHHGGG?FGHHHHGGGGGHHFFHHGHHHGHFHHHHHHHGHHHGGEEGHHHH2GHHHHFHGHHHGGFGGHHHGHHGGGHHGHHHHHHHHHHHHHGHHGBDGGHHHHHHHHCFGHHHGGFGGDEHHDHHHGHHHHGGG.GHHHGFHHHHHHHHGGGGDGGGEFFGGGFGGGGGGGGGGGFFFFFFFFFFFFFFFFFFFFFFEFFFFFFFFFFFFFFFFFFFFFF
@M05620:37:000000000-D9766:1:1101:17712:11036 1:N:0:45
AGTGCCAGCTCTCAATCGCACAGGGGACCCAGGGCCTGGCCCCTCCATCCAGAAAACCTATGACCTCACCCGCTACCTGGAGCACCAACTCCGCAGCTTGGCTGGGACCTATGTGAGTATCCAGCGTAGGAATCTGGGAGTTGGGGAGGAGTGAGGAGTTGGGGAAAGACAGTCCTAACCGTGGAGGGTTCTGGTAAATGATGGGGTGAGGAGGGGCTCTTTGGCTCCCACCAGTCCCCCTGTCTGGTCTA
+
ABAABFFFCFFFGGGGGGGGGGHHGGGGGGHHGGGGGGGHCHGHGGHHHHHHHHHHHGHHHHHHHHHHHHHGGFGGHGHHHHHHGHHHGHHHGGGGGHHHGHHGGF?EEB?BBG33FGGHHF3FCD/CFGHBG2?GHFFFGGHHGCGCGG.<C0<<0.</0C<CEGAGEC//G:;GHHH.B:CFFGGG:C.0;FB99;FBBFBGG.D=E9.BA?DCF-E9/BF/BF/9;FFD?AFFFFED@.BB/FBFFFB
@M05620:37:000000000-D9766:1:1101:4460:11043 1:N:0:45
AGGGCCAGCTCTCCATAGCACAGGGGACCAAGGGCATGGCCCCTCCATCCAGAAAACCTATGACCTCACCCGCTACCTGGAGCACCCACTCCGCAGCTTGGCTGGGACCTATGTGAGTATCCAGCGTAGGAATCTGGGCGTTGGGGCGGCGTGCGGCGTTGGGGAAAGCCCGTCCTAACCGTGGCGGGTTCTGGTAAATGATGGGGTGAGGCGGGGCTCTTTGGCTCCCACCAGTCCCCCTGTCTGGTCTA
+
>1>1>>AAAFFFF1F13BFFFGHHG00A00BBAAB00BBA0FEGGGFF10BB1B10BE01BF2FGABGHHHEE>>FHE@B0BFGC??/?>F0?A@E>B1FEF1///BG/B<G<2>>FBGHHHFHHCF/<C11<FHHHE/A<//FCC.AC-9AG.99---;@F-9----/;-;99-ABBFF9BE@-;@;@FFFFFFFFFFFFFF/--;@AA--9-;@@@FFFFEFFFF?EBFFFF/BF/--@?/FFBB/FFB
@M05620:37:000000000-D9766:1:1101:4939:11058 1:N:0:45
GAGGCTGCTTTGGAAGAAACTCATAGATTACTGCAACAGTTCCCCCTGGACCTGGAAAAGTTTCTTGCCTGGCTTACAGAAGCTGAAACAACTGCCAATGACACCATGCAACCCGTAAGGAAAGGCCCCTAGAAGACTCCAAGGGAGTAAAAGAGCTCCCGAAACAATGGCAAGTAAGTCAGGCATTTCCGCTTTAGCACTCTTGCGGATACAATAGAACAATTCTCAGCATTTCTTCTTGTAACTCACAA
+
AA3AABFABFFFGFGGFFGGGGHFCFDGHHFHHHHHGFGGHGFGFG?FABGFHFGG3BEGGGHHHGHGHG3FGCGGH5BE3FGHHGGGHHHHHHHHHHHG333311B@B3B311>?@?FFG??BB?/EE/?2BFGHHHH22BFA/CE<@DDDFFH2F22/?ACDCCC<1CG0>F=F11>>1FF/CC<=DD<.C<.=;C00;;:C:0-:-9;C0;F090C:FF0FFFGBF9B0000;000;F09;;C00;/;
@M05620:37:000000000-D9766:1:1101:14789:11062 1:N:0:45
GAGGCTGCTTTGGAAGAAACTGACAGGCCAGGGACAAAAGATCGGAAGGGCACACGTCTGAACTCCAGTCACGAGATTCCATCTCGAATGCCGGCTTCTGCTTGAAAAAAAAAGTAAGGAAAGGCTCCTAGAAGACTCCAAGTGAGTAAAAGAGCTGATGAAACAATGGCAAGTAAGCCATGCATTTCTGCTTTAGCACTCTTGTGGATCCAATTGAACAATCCTCAGCATTTGTCCTTGTAACTGACAAG
+
AAAAAAFAFFFFGGGGGCGGGBF1F1AA0BFCFAAFHHB0/AFE///B/AF//00AB/0B121111112B@1?//B>B22B2BG101B11BG//>>/0BGD1FHH1G>0>////1>FG1FCG00?1@F1<<?11??<???<11>F<>FGHG=FF0>1F0000D0<EBFHFH0C<0:C0:/00/:0;0<0=0C00CCF0;;/;0;90.:90;0C000;;00/9/;CB099C0;//9//;9///;///9;BB-
@M05620:37:000000000-D9766:1:1101:4933:11075 1:N:0:45
GAGGCTGCTTTGGAAGAAACTCATAGATTACTGCAACAGTTCCCCCTGGACCTGGAAAAGTTTCTTGCCTGGCTTACAGAAGCTGAAACAACTTCCAATGCCAGGATGATACCCGTCAGGACAGGCTCATAGACGACTCCACGGGAGTAAAAGAGCTGATGAAACAATGGCACGTAAGTCAGGCATTTCCGCTTTAGCACTCTTGTGGATCCCCTTGAACCCTTCTCAGCATTTGTACTTGTCACTGACAA
+
CABCCCFCFFFFGGGGGGGGGBGFH5AB6F4FGD4FEHCB55FA2A2FBBGGA22BC32BBAABFH5AAFFFAF1GFFH5GFHHG3@FFF1?@5DFB4BG33@F1GG334DGECEG1FG2?/BFFGC0CF4F43?<E//G22CDGA/CFFD22?FGH1?FG1?FGC/1?GGC1<FGFHHHFG/GC0DGFHGGGGGHHH00CGHH00:CGHHH/.:CF0C99.;FFGGFFFFGGGF;CFGFGB0BFFBCFGG
@M05620:37:000000000-D9766:1:1101:19631:11106 1:N:0:45
AGTGCCAGCTCTCAATCGCACAGGGGACCCAGGGCCTGGCCCCTCCATCCAGAAAACCTATGACCTCACCCGCTACCTGGAGCACCAACTCCGCAGCTTGGCTGGGACCTATGTGAGTATCCAGCGTAGGAATCTGGGAGTTGGGGAGGAGTGAGGAGTTGGGGAAAGACAGTCCTAACCGTGGAGGGTTCTGGTAAATGATGGGGTGAGGAGGGGCTCTTTGGCTCCCACCAGTCCCCCTGTCTGGTCTA
+
CCBCCFFFCFFFGGGGGGGGGGHHGGGGGGHHGGGGGGHHHHGHGGHHHHHHHHHHHGHHHHHHHHHHHHHGGEFGHHHHHHHHHHHHGHHHGGGGGHHHGHHGGGHHGHHHHHHHHHHHHHHHHGGGGGHHHHHHHHHGGHHHGGGGGGGHHHHHHGHHHHGGGGHHHHHHHHHHHHHHGGGGGGGGEFGGGGGGGGGGGGGGGGFFFFFFFFFFFFFFFFFFFFFFFFFFFFFFFFFFFFFFFFFFFFF
@M05620:37:000000000-D9766:1:1101:10765:11151 1:N:0:45
GAGGCTGCTTTGGAAGAAACTGACAAGCCCGGGACCCAAGATCGGAAGAGCACACGTCTGAACTCCAGTCACGAGATTCCATCTCGTATGCCGTCTTCTGCTTGAAAAAAAAAAACATACTACCCGGCTCCTCGCCTCCTCCCCTGTCGTCCCCGCGCTGCTGCCCCCCTGTCCCTTCCGTCCTTCCTTTCCGCTTTCGCCCTATTGTGCCCCCACTTGACCTATTCCCCCCTTTGGACCTTGAACTTGCC
+
>>1>A>FAFFFDFGGF1BFGFGFBB10BF0AEFEG/A//B0BGFAEEGABBGHFG/BFGGAAFFFB1BBFD1B>>B?@@BGFHHF0/?>>BFE?EG?BF1FH1B>>1B0/>//////?1<?1<0??>@C.FC0<<C..<<GFGCB.0;.;.:E.-----;BF00;.EG@@-9B//99-/9F?B-/99BF/;/-:AAE/-;A-9-99/;:9//;@9-;/9BFF//;//;/--9-9;////--9//;//9///
@M05620:37:000000000-D9766:1:1101:7911:11172 1:N:0:45
AGTGCCAGCTCTCAATCGCACAGGGGACCCAGGGCCTGGCCCCTCCATCCAGAAAACCTATGACCTCACCCGCTACCTGGAGCACCAACTCCGCAGCTTGGCTGGGACCTATGTGAGTATCCAGCGTAGGAATCTGGGAGTTGGGGAGGCGTGAGGAGTTGGGGAAAGACAGTCCTAACCGTGGAGGGTTCTGGTAAATGATGGGGTGAGGAGGGGCTCTTTGGCTCCCACCAGTCCCCCTGTCTGGTCTA
+
>A>>ADFFBFFFF4FGGFGGGGHHGGDE2EGH2AEE2FHHGHGHGGHHHHHHEHEGFFFGFHFHHGHHHHHGEEEGHGBG2FGHHH11EFHHFEFCEHGHDFHGG/FHGFHDGGHDGHHHFGHHHGBA<<<>FGHHHH0?AGHF/C.<@.<E?.AF0<CCGGFC....:G/;09CGFFGGGGGG.CGGFGGGGGGGGGFFFFFFFFFFF?FB.;9-B-AFFFBBFFFFFFFFFFFFFF.DFFFFFFBFFFF
@M05620:37:000000000-D9766:1:1101:12068:11176 1:N:0:45
GAGGCTGCTTTGGAAGAAACTGACAAGCCAGGGACACAAGATCGGAAGAGCACACGTCTGTACTCCAGTCAGGTGATACCATCTCGTATGCCTTCTTCTGCTTAAAAAAAAAAAACCGCAAGGAAAGGCTCCTAGCAGACTCCACGGGAGTAAAAGAGCTGCTGAAACAATGGCAAGTAAGTCAGGCCTTTCCGCTTTAGCACTCTTGTGGATCCAATTGAACAATTCTCAGCATTTGTACTTGTACCTGA
+
A?AA>AFA@BB@GBBBEGFFGDG4B544BBB4BABAFF2GBAB22A2B2ABAA210B12B555BA33ADB35B5B5D55BB5@D5B?>334B44B34BBFFGG4BF@3>//>/B/<///</</?0000FF0?1?11<<FHHHH10.-<<C./0=0=<;C:;/<0:CCH/.:0:/C0.;00;;;0;//.;C0;BD.EGEF0;FFBB0;90/./999///B/////.;/;BFFB/;//9BF;9;9B///9BB/
@M05620:37:000000000-D9766:1:1101:12049:11181 1:N:0:45
GAGGCTGCTTTGGAAGAAACTCATAGGTTACTGCCAAAGTTCCCCCTGGGCCTGGGAAAGATTCTTGCCTGGCTTACAGAAGCTGAAACGACTGCTCCTACCTGATGCTACCCGTAAGGAAAGGCTCCTACAAGACTCCAAGGGAGTAAAAGAGCTGATGAAACAATGGCAAGTAAGTCAGGCATTCCTGCTTTAGCACTCTTTTTTATCCAATTGAATAATTCTCAGCATTCGTTTTTGTAACTAACAAG
+
AAAAAAFAFFFFGGGGGGGGG1F3D31B1D1DFF0F1001A2D10B/FA/FFA///01/B01AA2211B11/A0BB1A11BGHH111GD//>/EGH1GH1F0@BG1111B1B0//>EGHHHBG0G1BFC11B110B111B1<//FE?0GB21FB@<@<111??1?G<11F01F1>FHFDGGFHG111>0=//00=00<0<C0<000-.<00;:000<;00;:0;0000/;0090;/.;C?/000;;;C/9/
@M05620:37:000000000-D9766:1:1101:11300:11185 1:N:0:45
AGTGCCAGCTCTCAATCGCACAGGGGACCCAGGGCCTGGCCCCTCCATCCAGAAAACCTATGACCTCACCCGCTACCTGGAGCACCAACTCCGCAGCTTGGCTGGGACCTATGTGAGTATCCAGCGTAGGAATCTGGGAGTTGGGGAGGAGTGAGGAGTTGGGGAAAGACAGTCCTAACCGTGGAGGGTTCTGGTAAATGATGGGGTGAGGAGGGGCTCTTTGGCTCCCACCAGTCCCCCTGTCTGGTCTA
+
ACABCFFFCFFFGGGGGGGGGGHHGGGGGGHHGGGGGGHHHHGHGGHGHHHHHHHHHGHHHHHHHHHHHHHGGGGGHHHHHHHHHHHHGHHHGGGGGHHHGHHGGGHHGHHHHHHHHHHHHHHHHGGGGGHHHHHHHHHGGHHHGGGGGGGHHHHHHGHHHHGGGGHHHHHHHHHHHHHHGGGGGGGGEGGGGGGGGGGGGGGGGGFFFFFFFFFFFFFFFFFFFFFFFFFFFFFFFFFFFFFFFFFFFFF
@M05620:37:000000000-D9766:1:1101:6880:11196 1:N:0:45
AGTGCCAGCTCTCAATCGCACAGGGGACCCAGGGCCTGGCCCCTCCATCCAGAAAACCTATGACCTCACCCGCTACCTGGAGCACCAACTCCGCAGCGTGGCTGTTAGCGAGGTGAGAATCCAGCGGAGCAATCTGGGAGCTGGGGAGGAGTGAGGAGTTGGTGAAAGAAAGCGCTAACCGTGGAGGGCTCTCCCAAATGATCGTGTCAGGAGGGGCTCTTTGCCTTCGATCAGTACACCCCTCTTCTCAA
+
3AAAAFFFBFFFGGGGGFGFEAFHFEGGGGHHGGGGGDGHHHGHGGHHHHGHHH3FHGGHHHEHHHHHHHHGGGGGHHHHHHHEFHFHGFHHGGGGGGG/E/0?0B211<>/<?F1G11@@111@A</<->01>1FB00<.0//<<.C-.;::00.0;;/0/:CB009/./:/.-.-./.-;.-.9A?.;E////;B.F////..;A./;;/..--;9E/;///;9/;9A/..9/9///;.-.;.//9//;
@M05620:37:000000000-D9766:1:1101:22318:11212 1:N:0:45
AGTGCCAGCTCTCAATCGCACAGGGGACCCAGGGCCTGGCCCCTCCATCCAGAAAACCTATGACCTCACCCGCTACCTGGAGCACCAACTCCGCAGCTTGGCTGGGACCTATGTGAGTATCCAGCGTAGGAATCTGGGAGTTGGGGAGGAGTGAGGAGTTGGGGAAAGACAGTCCTAACCGTGGAGGGTTCTGGTAAATGATGGGGTGAGGAGGGGCTCTTTGGCTCCCACCAGTCCCCCTGTCTGGTCTA
+
1A>AADDFAFFFFGGGGEFGAEEGCFGGGGHHGGGFGAH00GGFGGFHFHHEGBAGHGBGHHFHFHFHHHFGGG?EGGHFHHHA0GHHGBGHGEEGGCHHFHHGECFHEHHBFGHHGDGHHGFHHGCCCFFHHHGDFCFF?GHHCGECCCCHFHFGHCHHHB--EGEHGHHGHHHHCGHGGG9?AEGGC.CGGFCFGGEFGGGGGGF?EFFFFF@@<>EB/FFFFFFEFFFFEFFFFF-B@E/FFFFBBFF
@M05620:37:000000000-D9766:1:1101:19621:11256 1:N:0:45
AGTGCCAGCTCTCAATCGCACAGGGGACCCAGGGCCTGGCCCCTCCATCCAGAAAACCTATGACCTCACCCGCTACCTGGAGCACCAACTCCGCAGCTTGGCTGGGACCTATGTGAGTATCCAGCGTAGGAATCTGGGAGTTGGGGAGGAGTGAGGAGTTGGGGAAAGACAGTCCTAACCGTGGAGGGTTCTGGTAAATGATGGGGTGAGGAGGGGCTCTTTGGCTCCCACCAGTCCCCCTGTCTGGTCTA
+
AAAAAFFFCFFFGGGGGGEEGGHGGGGGGGHHFEEEGGHHHHGHGGHFHFHHHHHHHGHFGFGHHGHHHHHGGEFEHHHHBGHHHHHEGHHHEGGGGHHHGHHGGGHHGHHHHHHHHGHHHHHHHGGGGGHHHHHHHHFGGHHHGGEGGFGHHHHHHGHHHHGGGGEHHHHHHHHHHHHHGGGGGGGGEGGGGGGGGGGGGGGGGGFFFFFFFFFFFFFFFFFFFFFFFFFFFFFFFFFFFFFFFFFFFFF
@M05620:37:000000000-D9766:1:1101:12861:11270 1:N:0:45
AGTGCCAGCTCTCAATCGCACAGGGGACCCAGGGCCTGGCCCCTCCATCCAGAAAACCTATGACCTCACCCGCTACCTGGAGCACCAACTCCGCAGCTTGGCTGGGACCTATGTGAGTATCCAGCGTAGGAATCTGGGAGTTGGGGAGGAGTGAGGAGTTGGGGAAAGACAGTCCTAACCGTGGAGGGTTCTGGTAAATGATGGGGTGAGGAGGGGCTCTTTGGCTCCCACCAGTCCCCCTGTCTGGTCTA
+
BCCCCFFFCFFFGGGGGGGGGGHHGGGGGGHHGGGGGGHHHHGHGGHHHHHHHHHHHGHHHHHHHHHGHHHGEEEGHGHHEGHHHHHHGHHHGGGGGHHHGHHGGGHHGHHHHHHHHFHHHHHHHGDGGGHHHHGHHHHGGHHHGGGGGGGHHHHHHFHHHHGGGGHHHHHHHHHHHHHHGGGGGGGGFGGGGGFGGGGGGGGGGGDFFFFFFFFFFCFFFFFFFFFFFFFFFFFFFFFFFFFFFFFFFFF
@M05620:37:000000000-D9766:1:1101:16242:11288 1:N:0:45
AGTGCCAGCTCTCAATCGCACAGGGGACCCAGGGCCTGGCCCCTCCATCCAGAAAACCTATGACCTCACCCGCTACCTGGAGCACCAACTCCGCAGCTTGGCTGGGACCTATGTGAGTATCCAGCGTAGGAATCTGGGAGTTGGGGAGGAGTGAGGAGTTGGGGAAAGACAGTCCTAACCGTGGAGGGTTCTGGTAAATGATGGGGTGAGGAGGGGCTCTTTGGCTCCCACCAGTCCCCCTGTCTGGTCTA
+
AAAACFFFCFFFGGGGGGGGGGHHGGGGGGGHGGGGGGHHHHGHGGHHHHHHHHGHHGHHHHGHHHHHHHHGGGGGHHHHHHHFHHHHGHHHGGEGGGHFEHHGGGHHGHHHHHFHHHHGHHHHHGEDGGHHFHFHHHHGDGHHGGGGGGDGHHHHHGHHHGGGGGHHHHHHHHHHHHHHGAAGGGFGGGGGGGGGGGGFGFGFGFFFFFFFFFCAFFEFFFFFFFFEFFFFFAFFFFFFFFFFFFFFFFF
@M05620:37:000000000-D9766:1:1101:16222:11295 1:N:0:45
AGTGCCAGCTCTCCATCGCACAGGGGACCCAGGGCCTGGCCCCTCCATCCAGAAAACCTATGACCTCACCCGCTACCTGGCGCACCCCCTCCGCAGCTTGGCTGGGACCTATGTGAGTATCCAGCGTAGGAATCTGGGAGTTGGGGAGGAGTGAGGAGTTGGGGAAAGACAGTCCTAACCGTGGAGGGTTCTGGTAAATGATGGGGTGAGGAGGGGCTCTTTGGCTCCCACCAGTCCCCCTGTCTGGTCTA
+
>A>>AFDFAFFFG4FFGGEAEEHCGAEEEEEFBEBEFFHHGHGHGG2GHHFHF3FFFEHHFGFHHDFFGHH?E>>EGG3G1>EEEG//>EFEEEEEGHBGGHHE//BGDCCGHHHHGHEGHHHGHGD/DDF1GHHHFG0FEHHHGGCDG?<<G<GHFEHHHHGGA.:FFFBFGGGGGBFGGGGG?EDGGGGGFFFFFFFFBFFFFFFBEFA/ADB-BBFFFFFFFFFFFFFFEFFFFFFFBFFFFFFFFFF
@M05620:37:000000000-D9766:1:1101:16842:11323 1:N:0:45
AGTGCCAGCTCTCAATCGCACAGGGGACCCAGGGCCTGGCCCCTCCATCCAGAAAACCTATGACCTCACCCGCTACCTGGAGCACCAACTCCGCAGCTTGGCTGGGACCTATGTGAGTATCCAGCGTAGGAATCTGGGAGTTGGGGAGGAGTGAGGAGTTGGGGAAAGACAGTCCTAACCGTGGAGGGTTCTGGTAAATGATGGGGTGAGGAGGGGCTCTTTGGCTCCCACCAGTCCCCCTGTCTGGTCTA
+
>A>ABFFFBFFFEGGCD2FFEEGHCGGGGFHHGGGGGCHFCHGHGGEFEFHFFFAFHGBGHHFHHHCHHHHGGGEEHGHFHHHECGHHGFFHGGGGEEGHGHHGGEFHGHGHHHHHHHHHGHHHHGGGGGHHEHHHHFHGDGGHGCFCCEEHHHHHFGHHDF?DGGHHHFHHCGHHGHHHGDEGGGGGDGGGGGFGGGGGGGGGGGFBFFFFFFB;B=FFFFFFFFFFFFFFFFFFFFFFBFFFFFFBFFF
@M05620:37:000000000-D9766:1:1101:19956:11356 1:N:0:45
GAGGCTGCTTTGGAAGAGCACACGTCTGAACTCCAGTAACGAGATTCCGTCTCGTATGCCGTCTTCGGCTTGAAAAAAAAAAATGAAACAACTGCCAATCATTCATCCTCCTAACCACCAGGCAATTCTCCCATAATACTGAAATAGAACAAAAAATTCGATAACACAATCCGACGTCAACCATTTAACAACTACCACATTCTCTCTTCTACACAATATCATACATCTCCACCATTTTGAACATGACCAGC
+
A1>AAAFAFFFFGGGGABGGFG0EA0BF13FGGG1A212BBFFEFGFG01B0BG/B002BEEA0FF//AFEEH11BGGECE/>BG1111B??<BB01F101>22B2B<110011001///<//<<11111?00<01?1?111?11111=10000.-</<.00..0</.:0;:.:---9;.0..00000000.///;0;.909000900000//-;9//////;9///;///---/9/9/-//99/////--
@M05620:37:000000000-D9766:1:1101:16738:11369 1:N:0:45
AGTGCCAGCTCTCAATCGCACAGGGGACCCAGGGCCTGGCCCCTCCATCCAGAAAACCTATGACCTCACCCGCTACCTGGAGCACCAACTCCGCAGCTTGGCTGGGACCTATGTGAGTATCCAGCGTAGGAATCTGGGAGTTGGGGAGGAGTGAGGAGTTGGGGAAAGACAGTCCTAACCGTGGAGGGTTCTGGTAAATGATGGGGTGAGGAGGGGCTCTTTGGCTCCCACCAGTCCCCCTGTCTGGTCTA
+
BCABCFFFCFFFGGGGGGGGGGHHGGGGGGHHGGGGGGHHHHGHGGHHHHHHHHHHGGHHHHHHHHHHHHHGGEGGHFHHHHHHHHFGFHHHGGGGGHHHGGHGGGHHGHHHHHHHHHHHHHHHHGGGGGHHHHHHHHHGGHHHGGGGGGGHHHHHHGFGHHGGGGHHHHHHHHHHHHHHGGGGGGGGEFGGGGGGGGGHHGGGGGFFFFFFFFFFFFFFFFHFFFFFFFFFFFFFFFFFFFFFFFFFFFF
@M05620:37:000000000-D9766:1:1101:12789:11387 1:N:0:45
AGTGCCAGCTCTCAATCGCACAGGGGACCCAGGGCCTGGCCCCTCCATCCAGAAAACCTATGACCTCACCCGCTACCTGGAGCACCAACTCCGCAGCTTGGCTGGGACCTATGTGAGTATCCAGCGTAGGAATCTGGGAGTTGGGGAGGAGTGAGGAGTTGGGGAAAGACAGTCCTAACCGTGGAGGGTTCTGGTAAATGATGGGGTGAGGAGGGGCTCTTTGGCTCCCACCAGTCCCCCTGTCTGGTCTA
+
BBAABFFFBFFFGGGGGGGGGGHFGCGGGGGHGGGGGGHHHHGHGGGHHHHHHHGHHGFFHHHHHHHGHHHGGEGGHGHHFGGHHHHHGHHHGGGGGHHHGHHGGGHHGHHHHHFHHHHHHHHHHGDGGFHHHHHHHHFFEGHHGGGGGGGHHHHHHGHHHHGGGGHHHHHHHHHHHHHHGGGGGGGGGGGGGGFGGGGGGGGGGGFFFFFFFFFFFFFFFFFFFFFFFFFFFFFFFFFFFFFFFFFFFFF
@M05620:37:000000000-D9766:1:1101:7905:11388 1:N:0:45
AGTGCCAGCTCTCAATCGCACAGGGGTCCCAGCGCGTGGCCCCTCCATCCAGAAAACCTATGACCTCACCCGCTACCTGGCGCACCACCTCCGCAGCTTGGCTGGGACCTATGTGAGTATCCAGCGTAGGAATCTGGGAGTTGGGGAGGCGTGAGGAGTTGGGGAAAGACAGTCCTAACCGTGGAGGGTTCTGGTAAATGATGGGGTGAGGAGGGGCTCTTTGGCTCCCACCAGTCCCCCTGTCTGGTCTA
+
>>>3>@DCAFFFFFGGFEFCEGFHAE2BABBG2EG2AAEEEGAGGGGHF1BEBCE2FFGFFHFHHDEGHHHGG?EGHHHF1>EE@EG/?EGHGGGC?CGHGHFEDCHGGHHHHHHHH@GFFGHHHGCDDGHHHGHBGFFF.FGH?CEGG.:CGD?FHGCFFGG@GGG?9F/BFBBFGGGGG9EGDEFB9.;FFF9BFFFFFFFBEDDBFFFFFDB?B-AFFFFFF//.AFFFFFFFFFFFB.FFFFF/9FB
@M05620:37:000000000-D9766:1:1101:12681:11398 1:N:0:45
GAGGCTGCTTTGGAAGAAACTGACAAGCCCGGGACAAAAGATCGGAAGAGCACACGTCTGAACTCCAGTCACGAGATTACATCTCGTATGCCGACTTCTGCTTCCCAAAAAAACATCTGGTGGCCGCCTCCCTCCTTCCTGGCCTCCCGGAGCTGCGCCCTTTCTCACTGGTTCTCTCTTCTGCCGTTTTCCGTAGGACTCTCTTCTCTGACCTGAGTCTCCTTTGGAACTCTGCAGGGTCTAGATCGGAA
+
>>1>A11AFFBFGGGGA1FB1FBGDFGEC0AAAAE/00BBAA1/BEFE0GHEGHCEAG0FA2BFHHHFD111////>11@@2B11B//0B21>///?>BF1B1110100?/<///1BFDD<@CGH//CCFHGCHCFFHHFHFFGEGEFCC-<@<GFCGGGGHFHHHFFGFGBFGGFGFGGFFFFG?EFFFBFEGGGG0/;FFFFFFFFFBFFFFFFFBF;BFFFFFFFFFF9F//;/F-9BFFFFEFA--:
@M05620:37:000000000-D9766:1:1101:21532:11407 1:N:0:45
AGTGCCAGCTCTCAATCGCACAGGGGACCCAGGGCCTGGCCCCTCCATCCAGAAAACCTATGACCTCACCCGCTACCTGGAGCACCAACTCCGCAGCTTGGCTGGGACCTATGTGAGTATCCAGCGTAGGAATCTGGGAGTTGGGGAGGAGTGAGGAGTTGGGGAAAGACAGTCCTAACCGTGGAGGGTTCTGGTAAATGATGGGGTGAGGAGGGGCTCTTTGGCTCCCACCAGTCCCCCTGTCTGGTCTA
+
AAAACFFFCFFFGGGGGGGGGGHHGGGGGEHHGGGGGGHHHHGHGGHHHHHHGHHHHGHHHHGHHHHHHHHGGGGGHHHHHGHHHHHHGHHHGFGGCGGFFHHGGGEHGHHHHHGHHHHGHHHHHGGGGGHFFHHFHHHGGHHHGGGGGGGHHFHFHGGHH0EEEGEHHHGHHHHHHHHHGEGG?AEG.;FGGGFGGFFGGGGGGGFFFFFFFFFFFFFFFFFFFFFFFFFFFFFFFFFDFFFFFFFFFFF
@M05620:37:000000000-D9766:1:1101:26383:11425 1:N:0:45
AGTGCCAGCTCTCAATCGCACAGGGGACCCAGGGCCTGGCCCCTCCATCCAGAAAACCTATGACCTCACCCGCTACCTGGAGCACCAACTCCGCAGCTTGGCTGGGACCTATGTGAGTATCCAGCGTAGGAATCTGGGAGTTGGGGAGGAGTGAGGAGTTGGGGAAAGACAGTCCTAACCGTGGAGGGTTCTGGTAAATGATGGGGTGAGGAGGGGCTCTTTGGCTCCCACCAGTCCCCCTGTCTGGTCTA
+
3A>AAFFFBFFFGGGGGGGAFCGDGGAFGGDHFFGGGGHHHHGHGGFGHHFHGHHHHGHHHHHHHGHFHHHGGEEFHHHHBFFGHHHHGHHHEGCFGHGHGHHGGGHHGHGHHHHGHHHHHHHHHGGGGGFFHHHHHHHGGHHHGGGGGEGHHFHHHGHHHHGGGGHHHHHHHHHHHHHHGGGGGGGGCFFGGGCFFGGGGFGGGGDFFFFFFFFFFFFFFFFFFFFFFFFFFFFFFFFFFFFFFFFFFFB
@M05620:37:000000000-D9766:1:1101:19593:11433 1:N:0:45
AGTGCCAGCTCTCAATCGCACAGGGGACCCAGGGCCTGGCCCCTCCATCCAGAAAACCTATGACCTCACCCGCTACCTGGAGCACCAACTCCGCAGCTTGGCTGGGACCTATGTGAGTATCCAGCGTAGGAATCTGGGAGTTGGGGAGGAGTGAGGAGTTGGGGAAAGACAGTCCTAACCGTGGAGGGTTCTGGTAAATGATGGGGTGAGGAGGGGCTCTTTGGCTCCCACCAGTCCCCCTGTCTGGTCTA
+
ACBBCFFFCFFFGGGGGGGGGGHHGGGGGGHHGGGGGGHHHHGHGGHHHHHHHHGHHGHHHHGHHHHHHHHGGGGGHGHHHHHHGHHHGGHHGGGGGHHHGGHGGGHHGHHHHHHHHHHHHHHHHGGGGGHHHHHHHHHGGHHHGGGGGGGHHHHHHGHHHGGGGGHHHHHHHGHHHHHHGGGGGGGGEGGGGGGGGGGGGGGGGGFFFFFFFFFFFFFFFFFFFFFFFFFFFFFFFFFFFFFFFFFFFFF
@M05620:37:000000000-D9766:1:1101:5742:11441 1:N:0:45
GAGGCTGCTTTGGAAGAAACTGACAAGCCAGGGACACAAGATCGGAAGAGCACACGTCTGCACTCCAGTCACGAGATTCCATCTCGTATGCCGTCTTCTGCTTGAAAAAAAAAAACATATCCCTCGTCGGCCTCTGTGCCTTTTGTCTGCGTGCGGCGTTGGGGCCCTCACTTCCTCCCTGTCTCTTGTTCTGGTTCCTGCTGGGGCGCGTCGGGGCTCTTTGGCTCCCCCCCGTCCCCTGTCCTGGTCTT
+
>1AAAAFAFFFFEGGGGFGG1GB1BABBFGGHGCGGFBEHHFGFEEEF0BBBACGABBGFDABBF0BBDFGDB>>B?G2DDGG1GB>B>0BGG>E0?BFG1BF@0BGHHCG@<////<<@D211@/GC>//C.FF1<1=11=1<1<10<=-..<--:A@-@.-:9@@.9..;;CBF0B./0;//9///:9:/9/F///://;9;B@---9--9-9--9A9/;/FBB/9ABB@-;9ABBF--9:;/F/B///
@M05620:37:000000000-D9766:1:1101:20730:11454 1:N:0:45
AGTGCCAGCTCTCAATCGCACAGGGGACCCAGGGCCTGGCCCCTCCATCCAGAAAACCTATGACCTCACCCGCTACCTGGAGCACCAACTCCGCAGCTTGGCTGGGACCTATGTGAGTATCCAGCGTAGGAATCTGGGAGTTGGGGAGGAGTGAGGAGTTGGGGAAAGACAGTCCTAACCGTGGAGGGTTCTGGTAAATGATGGGGTGAGGAGGGGCTCTTTGGCTCCCACCAGTCCCCCTGTCTGGTCTA
+
ABAABFFFBFFFGGGGFGGGGGHHGGGGGGHHEGGGGGHHGHGHGGHHHGHHHHHHHGHHHHHHHHHHHHHGGEGGHHHHHHHHHHHHGHHHGGGGGHHHGHHGGGHHGHHHHHHHHHHHHHHHHGGGGGHHHHHHHHHGGHHHGGGGGGGHHHHHHGHHHHGGGGHHHHHHHHHHHHHHGGGGGGGGEGGGGGGGGGGGGGGGGGFFFFFFFFFFFFFFFFFFFFFFFFFFFFFFFFFFFFFFFFFFFFF
@M05620:37:000000000-D9766:1:1101:15441:11465 1:N:0:45
AGTGCCAGCTCTCAATCGCACAGGGGACCCAGGGCCTGGCCCCTCCATCCAGAAAACCTATGACCTCACCCGCTACCTGGAGCACCAACTCCGCAGCTTGGCTGGGACCTATGTGAGTATCCAGCGTAGGAATCTGGGAGTTGGGGAGGAGTGAGGAGTTGGGGAAAGACAGTCCTAACCGTGGAGGGTTCTGGTAAATGATGGGGTGAGGAGGGGCTCTTTGGCTCCCACCAGTCCCCCTGTCTGGTCTA
+
BBBBBFFFBFFFGGGGGGGGGGHGGGFGGGHHGGEGDFHHHHGHGGHHHGCGFF3GHEHHFHHHHHHFHHHGGGEGHHHHHHHHHHHHGHHHGGGGGHHHGHHGGGHHGHHHHHHHHHHHHHHHHGGGGGHHHHHHHHHGGHHHGGGGGGGHHHHHGGHHHHGGGGHHHHHHHHHHHHHHGGGGGGGGGGGGGGGGGGGGGGGGGGFFFFFFFFFFFFFFFFFFFFFFFFFFFFFFFFFFFFFFFFFFFFB
@M05620:37:000000000-D9766:1:1101:2298:11474 1:N:0:45
AGTGCCAGCTCTCAATCGCACAGGGGACCCAGGGCCTGGCCCCTCCATCCAGAAAACCTATGACCTCACCCGCTACCTGGAGCACCCACTCCGCAGCTTGGCTGGGACCTATGTGAGTATCCAGCGTAGGAATCTGGGCGTTGGCGCGGAGTGCGGCGTTGGGGCCAGCCAGTCCTCACCGTGGAGGGTTCTGGTAAATGATGGGGTGAGGAGGGGCTCTTTGGCTCCCACCAGTCCCCCTGTCTGGTCTA
+
AAAAAFFBAFFFGEGFGGGGGEHAG22EEEFFGGGGGGHHHHGEGG2GGFFGG33BBEFGFGFHHFGGHHH?E/>EGG@FB1BFFG1?EHHHGGGGEH3B?FGGFGBGGG?FGGD2BBGHHH2?G@E/>C<1?GHGEF/>CAD01<.><-=;G0AG-AB?GFGG.-.9.;.9CFGF/:;FFFF<.;A;DFFFFFFFFEBFBB/9EFDB.F?/;DBBBBFFFFFFFFFFF.AD9FFFFFFFBFFFFFFFFFB
@M05620:37:000000000-D9766:1:1101:13405:11486 1:N:0:45
AGTGCCAGCTCTCAATCGCACAGGGGACCCAGGGCCTGGCCCCTCCATCCAGAAAACCTATGACCTCACCCGCTACCTGGAGCACCAACTCCGCAGCTTGGCTGGGACCTATGTGAGTATCCAGCGTAGGAATCTGGGAGTTGGGGAGGAGTGAGGAGTTGGGGAAAGATAGTCCTAACCGTGGAGGGTTCTGGTAAATGATGGGGTGAGGAGGGGCTCTTTGGCTCCCACCAGTCCCCCTGTCTGGTCTA
+
A>>AAFD@1FFFGGGGFGGCEEHHGGGEEA0AA0EEAFGABGE/EEFAAE1FDE1ABFC1EGFGHHH1F00>E/EEHDGHHGHHFHFEFFFFFGE?@0>0/GBGGGACEGEBB2FG1GH1BF2FCBE/BCEF1FDF1?<FAGBFCCE-AECGCF0.=A</DC?CG.C./00;::CGG0;:@E.-...9E..B009;B0=CB;B0CAC---;BBB--9@-//:/BB:;E-9AAA-/;B/EA=A/B/BF//B/
@M05620:37:000000000-D9766:1:1101:2793:11498 1:N:0:45
AGTGCCAGCTCTCAATCGCACAGGGGACCCAGGGCCTGGCCCCTCCATCCAGAAAACCTATGACCTCACCCGCTACCTGGAGCACCAACTCCGCAGCTTGGCTGGGACCTATGTGAGTATCCAGCGTAGGAATCTGGGAGTTGGGGAGGAGTGAGGAGTTGGGGAAAGACAGTCCTAACCGTGGAGGGTTCTGGTAAATGATGGGGTGAGGAGGGGCTCTTTGGCTCCCACCAGTCCCCCTGTCTGGTCTA
+
ABABBFFFACFFGGGGGFGGGAFGGGG2EFH2F?EGGGGHH2EGAEHHHHHHDGCCHGGHHHHHHHHHHHHGGGGGHHGHHGHHGHHHGHHHGGGGGHHGGHHGGGHHGHHHHHHHHHHHHHHHHGDACCGHHHHHHHHGGHHGGGGGGDGHG0DHFGHHHEFGGGHHHHHHHHHHHHHHGGGGGGGGGFGGGGGGGGGGGGGGGDFFFFFFFFFFFFFFFFFFFFFFFFFFFFFFFFFFFFFFFFFFFFF
@M05620:37:000000000-D9766:1:1101:15403:11501 1:N:0:45
GCGGCTGCTTTGGAAGAAACTGACAAGCCAGGGACAAAAGATCGGAAGAGCACACGTCTGAACTCCAGTCACGAGCTTCCATCTCGTATGCCGTCTTCTGCTCGAAAAAAAACTCCCCTTCCTGCCCGGCTCCTCGCCTCCTCCCCTGGCGTCACCTCGCTGCTGAACCCCTCTCCAGTCCTTCAGGCCTTTCCGCTTTCGCACTCTTGTGTCTCCCATTACCCACTTCTCCCCATTTTTCCTTGTCACTT
+
11>AA>A>FFBDBFG111BBBF1FDAGCFFAAB0F000AEA1BAABBB0BFFGB0EBFAFD2B1FGHA@11E?>E//1FGF2BBGB>/0B2B@>E0/FFH1>1//0?/<//</111FE00001<F@C/<@@CGFGA?C>AHHFHGC/...<C@..;0;.CG.:G000;CA.;.99/09C;000;090;C9BFG0.ABBAF-A-;-9BFBF/-:BFF/-;9//;//;FBFFF//--;BFB9BBB//;9/;B/
@M05620:37:000000000-D9766:1:1101:12488:11525 1:N:0:45
AGTGCCAGCTCTCAATCGCACAGGGGACCCAGGGCCTGGCCCCTCCATCCAGAAAACCTATGACCTCACCCGCTACCTGGAGCACCCCCTCCGCAGCTTGGCTGGGACCTATGTGAGTATCCAGCGTAGGAATCTGGGAGTTGGGGAGGAGTGAGGAGTTGGGGAAAGACAGTCCTAACCGTGGAGGGTTCTGGTAAATGATGGGGTGAGGAGGGGCTCTTTGGCTCCCACCAGTCCCCCTGTCTGGTCTA
+
AA>AAFFFBFFFFGGFGGGGEAGGFGGG2EHHGGGG2AGHFHGHGGEH5FGGD33GHG3GHHDHHHGFHHHGGGCGHHHHG1BGFG1/EEGGGFCEGHEGGHHGGGHHGHHHHHHHE1>>>@>1F@BC/CDFGFGHEEHGGFFHGGGCG..<G0GA0CGCGFGG.?:CCHHHHFGGFFGGGDG@EGGG.CFGE0CFGGGGGGFFFFF?FFFFFFBBB?FFFFFFBFFFFFFFFFFFFFF?BFFFFFFFFFB
@M05620:37:000000000-D9766:1:1101:6528:11526 1:N:0:45
GAGGCTGCTTTGGAAGAAACTGATAAGCCAGGGACACAAGATCGGAAGCACACACCTCTGAACTCCAGTCACGAGCTTCCATCTCGTATACCGTCTTCTGCTTTTAAAGGAAACTACCCGTCCTGAACGGCTCCTCTCCTACTCCCCTGGCGTCCCCGAGCTGCTGCCCCCCTGTCCCGTACGTCCTGCCTTTCCGCTTTCGCACTCTTGTTGCTCCCATTGCACACTTCTCAGCATTTGTACTTGTCCCT
+
>1A>>AFAFFFFGCGGBBFGGFF3B311BFBA0BFCHHAGFEG/AA/E/1BFG///0BAF1BBABA11BA11//>//1@B1DD@BB>/01BBEFEA/BGHDG111B1B11B000B1BCG/E///B111BCCCCGH010@11@FG@??0/?0<EC/AAC->@CG<GHFA<.<;A.:;00;C-.-;C..0;9BFFG9A;CCFBFGG-@BFF///-9BBF-;9/;/;B/;/;9FF/;FF//;/;;;BFFF/9;F
@M05620:37:000000000-D9766:1:1101:19181:11585 1:N:0:45
AGTGCCAGCCTCAATCGCACAGGGGACCCAGGGCCTGGCCCCTCCATCCAGAAAACCTATGACCTCACCCGCTACCTGGAGCACCAACTCCGCAGCTTGGCTGGGACCTATGTGAGTATCCAGCGTAGGAATCTGGGAGTTGGGGAGGAGTGAGGAGTTGGGGAAAGACAGTCCTAACCGTGGAGGGTTCTGGTAAATGATGGGGTGAGGAGGGGCTCTTTGGCTCCCACCAGTCCCCCTGTCTGGTCTAT
+
ACAABFFFBB4CGGGGGFFGGGHGGGGGG2FFGGGGGHFHHGHGGHHHHFGGHHHHGH3FGHHHGHFHHHGGGGGHHHHFGHHHHGHGHHHGGGGGHHHGHHGGGHHGHHHHHHHHHHHHHHHHGEADGHHHHHHHH0FEFGHGGCDG<EHHFHHCEHHHHGGFGHHFGGFHHHHHHHHGGGGGGGGEFGGGGGFGGGGGGGGGGFFFFFFFFFFFFFFFFFFFFFFFFFFFFFFFFFFFFFFFFFFFFFF
@M05620:37:000000000-D9766:1:1101:24478:11634 1:N:0:45
GAGGCTGCTTTGGAAGAAACTGACAAGCCAGGGACGAAAGATAGGAAGAGCACACGTCTGAACTCCAGTCACGAGATTCCATCTCGTATACCGTCTTCTGCTTGCAAAAAAAAAAAAAATGATGCTATCATACTCCAATTCATGAAGAACATAAATTAGCCAATTTCAAGACATAAGAGCATTTCCACTATCGCGCACAGTTTTTAGCCATGACAGAATTCTACTCACTATGACTATTACCACACAAGCCG
+
A1AAAAFAFFFFGGGGG11F1ABA1A0BFABFAAB00A//AA11AF1000B1F0AAA/AABFGF1F1BDBGGEE/?EG2GGHEH1GBEG1BFE?EG/2GGBGHC/BBFF>@<EC</>@/01<1111=10=1=1111<<111>110=0=///00000000//0//0000000//000000//00;00000/99..---;-/;0;0../;99//////9/9/9/////9//////;//////9//--------
@M05620:37:000000000-D9766:1:1101:6063:11657 1:N:0:45
GAGGCTGCTTTGGAAGAGCACACGTCTGAACTGCACTCACTAGAGTGCCTCTCGTATGCCGTCTTTTGCTTGCAAAAAGAAAAGGAAAAAGCTGCCCATTATCCCCCTGATAAAAGACGAAGAGAAATAAATAAAAAATAGAAACAGTAATAAAAATAAAACAAAAAAGAAAAAGTAAAACAAAAACCAAATAACCACGATAGCACAGGAAAATAAAAATAGAGACAGGTAACCATTTGAACTTAACAGAG
+
BABCCCFCFFFFGCGGGGGGFGHGBF4B5FGHBHF3AFGFH53A3DBG5533BBABFFDGFEEHG5DFEGHHB35ACB1?F323>23?2111333113B34B44311//2344333/2////?02334333333332/02222222222222>1110=1?11=/00.-..0000.000=00..........000000..-.:.0;://..///00;0;0.00000//9.000000000900000000:0//
@M05620:37:000000000-D9766:1:1101:4207:11681 1:N:0:45
GAGGCTGCTTTGGAAGAAACTGACAAACCAGGGACACAAGATCGGAAGCCCACACATCTGTACTCTAGTCACGTGATTGCATCTCGTATGCCGTCTCCTGCTTTAAAAAAAAAACAACTAAGGAACCACTATAACACTAAGATACAAACATGAAAAACCCTCCATATAAACACGAAGTAACATAATGCCATAAAACCGATTCTCACGAGAAAAACAACATAACCACATATAACCCTTGAAAAATATCCACC
+
A?ABAAFAFFFBGBAFEGGGG5BBBABBFAFDFAFFBGFHHHGFEA2EG1AAF?E1BFHHABFGD55DDGH5B1B?FG5BEFBGFB?EGBBFEEEH1FGG3BG43BBGHGGGG/</?/11110100<0?10122111101?11??111/011>1110.>.0.</000<0000.<-...00<0000000;000000<.---.0000;.;9;.//....:.;///9/..///////.././///.;//////.
@M05620:37:000000000-D9766:1:1101:15064:11700 1:N:0:45
AGTGCCAGCTCTCAATCGCACAGGGGACCCAGGGCCTGGCCCCTCCATCCAGAAAACCTATGACCTCACCCGCTACCTGGAGCACCAACTCCGCAGCTTGGCTGGGACCTATGTGAGTATCCAGCGTAGGAATCTGGGAGTTGGGGAGGAGTGAGGAGTTGGGGAAAGACAGTCCTAACCGTGGAGGGTTCTGGTAAATGATGGGGTGAGGAGGGGCTCTTTGGCTCCCACCAGTCCCCCTGTCTGGTCTA
+
>A3>AFFFBFFFFGGGGFFGEGHHGGGGDEHHGGGGGFHGHHGHGGEGDAGGFFAFGGFHHHGHHHCHHHHGGGGGHHGGGGHHFHHHGFGGGGGGGFHHGHHGGGHHGHHHHHHHHHHHHHHHHCEGGGHHHHHGGHHGGHHE?CFGGFGHHHHHHGHHHFGGGGHHHHHFHHHHHHHHGGGGGGGGGGFGGGGGGGGGGGGGGGFFFFFFFFFFFFFFFFFFFFFFFFFFFFFFFFFFFFFFFFFFFFF
@M05620:37:000000000-D9766:1:1101:16433:11745 1:N:0:45
AGTGCCAGCTCTCAATCGCACAGGGGACCCAGGGCCTGGCCCCTCCATCCAGAAAACCTATGACCTCACCCGCTACCTGGAGCACCAACTCCGCAGCTTGGCTGGGACCTATGTGAGTATCCAGCGTAGGAATCTGGGAGTTGGGGAGGAGTGAGGAGTTGGGGAAAGACAGTCCTAACCGTGGAGGGTTCTGGTAAATGATGGGGTGAGGAGGGGCTCTTTGGCTCCCACCAGTCCCCCTGTCTGGTCTA
+
ABAABFFFBFFFGGGGGGGGGGHHGGGGGGHHFEGGGGHGHHGGGGHGHHHHHHHGHGHHHHHHHHHHHHHGGEFGHHHHGGHHHHHHGHHHFGGCGHHGGHBFEGHHGHHHHHHHFDHHGHHHHGGGGGHFGHHHHHGGGHHHGG.DGDGHHFHHHGHHHGGGGGFHHHHFHHHHHHHGGGFGGGGGDGGGGGGGGGGGGGGFGGFFFFFFFFF;DFFFFFFFEFFAEFFFFFFFFFFFFFFFFFFFFFB
@M05620:37:000000000-D9766:1:1101:16830:11762 1:N:0:45
AGTGCCAGCTCTCAATCGCACAGGGGACCCAGGGCCTGGCCCCTCCATCCAGAAAACCTATGACCTCACCCGCTACCTGGAGCACCAACTCCGCAGCTTGGCTGGGACCTATGTGAGTATCCAGCGTAGGAATCTGGGAGTTGGGGAGGAGTGAGGAGTTGGGGAAAGACAGTCCTAACCGTGGAGGGTTCTGGTAAATGATGGGGTGAGGAGGGGCTCTTTGGCTCCCACCAGTCCCCCTGTCTGGTCTA
+
AA>AAFDC>FFFG4GEDFFCEEHAFA2EEE2A2AE2AFGFCGGAEG2AB13AFA3ABEAAAFDGHEHCGC1>E//>GDBF?1FHHH1?ECFEAE/@CF??/FCFGGCF<GG11???1GHFHD2?0<E/CAF11FD1100?<FD1/-.<<>EC.0<<0CCCG/-C.:.:/::/::G:;0:;?E.-99.-C9ABB00990C0B000CG.9...99.--@BA9/9/B//9EA.A.99BBBBEA-9/B/BFFFB/
@M05620:37:000000000-D9766:1:1101:3061:11788 1:N:0:45
GAGGCTGCTTTGGAAGAAACTCACAGGCCATGGACAAAAGCTCGGCAGCGCCCACGTAAGATTTCCGGTCAGGTGATTGAAGCTGAAATGCCGGCTTATGCTTGACAACAACATACCCGAAAGGAAACGCCGATAGAAGACCAAAAGATAATAAAATCTCAGAAAAAAAAATGATGAAAAAGACAGACAAATAACCTTTATCTCCCTCGTGGATAAAATGAAACAAATCTGAGCATTTGAACTTCACAAGG
+
A>>1A1CAFFFF1BGCAEGCG1B1B100000BB111BGB00BBEEF/A/AEA////B00B1@1D@2/>>>/0011B2B1BBDBF111BB1BB//>//1BB1B21B1F1/?//<0B1B<?////000@0/>//<>-.=1=100<<..<.00000000</0<0<:0//.--9-.00000000...////;///00009://////;/9;----;:////;9////;/;-;//9///;/BF///;:9//9//--
@M05620:37:000000000-D9766:1:1101:12021:11849 1:N:0:45
GAGGCTGCTTTGGAAGAGCACACGTCTGAACTCCAGTCACTCGCTTCCATCCCGTATGCCGTCTTCTGCTGGCAAAAAAAAACTCCCCCAACTCACATTACAGGATGCTACCCGTCCTGCCCGGCTCCTCGACGACTCCCCTGGAGTCACCGCGCTGATGCCACCCTGGCACGTAAGTCCGTCCTTTCCGCTTTAGCACTCTTGTGGCTCCCATTGCACACTTCTCCGCATTTGTACTTGTCACTGACCAG
+
AAAAAAFAFFFFGGGGGA11AAFEAA0A1FGH1BF1BB11D10////112D0/BBA0BF1AEE0B2D1DG1FE01FBG/>>/?11B?>?/?/01>B122BFGHG0BFGH21BGCE/?/11@F//BCAFG?C//<->CFHEA/..<<<<<00A@-ACC.=C0:<;..;B.;/:.:9.9;F9A.;ABFG9CEFFFF/BBFFFFFFFFF?-;BE--;BF//;BAFF9BB99A-;AFFFFF999F/;BFF////9
@M05620:37:000000000-D9766:1:1101:3808:11877 1:N:0:45
AGTGCCAGCTCTCAATCGCACAGGGGACCCAGGGCCTGGCCCCTCCATCCAGAAAACCTATGACCTCACCCGCTACCTGGAGCACCAACTCCGCAGCTTGGCTGGGACCTATGTGAGTATCCAGCGTAGGAATCTGGGAGTTGGGGAGGAGTGAGGAGTTGGGGAAAGACAGTCCTAACCGTGGAGGGTTCTGGTAAATGATGGGGTGAGGAGGGGCTCTTTGGCTCCCACCAGTCCCCCTGTCTGGTCTA
+
AA>AAFFFCFFFGGGGGGG2ECGGGGEEGEGHBEGEGGHHHHGHGGHHHHGHHHHHHGHHHHHHHGHHHHHGG>EGHHHHBFGHHHHFEHHGEGFGGHHHGHHGGGHHGHHHHHHHHHHHHHHHHGGGGGHHHHHHHHFGGHHHGGEGGAEHHHHHHGHHHHGGGGHHHHHHHHHHHHHHGGGGGGGGEGGGGGGGGGGGHGGGGGFFFFFFFFFFFFFFFHFFFFFFFFFFFFFFFFFFFFFFHFFFFFF
@M05620:37:000000000-D9766:1:1101:8191:11909 1:N:0:45
AGTGCCAGCTCTCAATCGCACAGGGGACCCAGGGCCTGGCCCCTCCATCCAGAAAACCTATGACCTCACCCGCTACCTGGAGCACCAACTCCGCAGCTTGGCTGGGACCTATGTGAGTATCCAGCGTAGGAATCTGGGAGTTGGGGAGGAGTGAGGAGTTGGGGAAAGACAGTCCTAACCGGGGAGGGTTCTGGAAAAGGAGGGGGGAAGGGGGGGCCCTTGGGCCCCAACCAGTCCCCCGGTTTGGCCAA
+
>>AAAF5FBFFFFDFGGAEFAABFBAFGGGCFGGEEFFGGGGEHGGBGHHFFHEHHGGHHHGGGGF@3FGHGGGFEGGGFGGB?CG1G?EHHGECGGHHHGHHFEGHHGHHHHHHFGFFFFHHFHG?EGDGFHHHHHHGGCFGGGGGGGGGHHFHHHGHHHHGGGGHHHHHHHGHHHFG.99A--;-=:99/B//BF9/...;@D;=-.;..9@D----;B.;...;@.AD.../;BFF.---..;.///.
@M05620:37:000000000-D9766:1:1101:22157:11924 1:N:0:45
AGTGCCAGCTCTCAATCGCACAGGGGACCCAGGGCCTGGCCCCTCCATCCAGAAAACCTATGACCTCACCCGCTACCTGGAGCACCAACTCCGCAGCTTGGCTGGGACCTATGTGAGTATCCAGCGTAGGAATCTGGGAGTTGGGGAGGAGTGAGGAGTTGGGGAAAGACAGTCCTAACCGTGGAGGGTTCTGGTAAATGATGGGGTGAGGAGGGGCTCTTTGGCTCCCACCAGTCCCCCTGTCTGGTCTA
+
ABAABFFFBFFFGGGGGGGGGGHHGGGGGGHHGEGGEGHHHHGHGGHHHHHHHHHHHGHHHHHHHHHHHHFGGGGGHHGHFHHHHHGGGHHHGGGGGHHHGHHGGGHHGHHHHHHHHGHHHHHHHGGGGGHHHHHHHHGGGHHHGGEGGGGHHHHHGGHHHHGGGGHHHHHHHHHHHHHHGGGGGGGGAFGGGGGGGGGGGGGGGDDFFFFFFFFCFFFFFFFFFFF.EFFFFFFFFFFFFFFFFFFFFFF
@M05620:37:000000000-D9766:1:1101:6783:11925 1:N:0:45
GAGGCTGCTTTGGAAGAAACTCATAGATTACTGCAACAGTTCCCCCTGGACCTGGAAAAGTTTCTTGCCTGGCTTACAGAAGCTGAAACAACTGCCAATGACAGGATGCTACCCGTAAGGAAAGGCTCCTAGAAGACTCCAAGGGAGTAAAAGAGCTGATGAAACAATGGCAAGTAAGTCAGGCATTTCCGCTTTAGCACTCTTGTGGATCCAATTGAACAATTCTCAGCATTTGTACTTGTAACTGACAA
+
A>>ABAFBFFFFFGGGAGGGGFFAFGFHHHGHBGGFHHHHHHFHHGGGHHHFGFGFHEGGDHFHFDFHHHHGHFEEHHHFFFHHFGHFHFHGEGFFFGGGHHBHFHHHHHHHHHGGGGHGFHHFFAFGFHHHFHGHHHHHFHFFDADGHFHHFGHHHHGHHHHHHHHHGHFHBF?GDHDFDFGHHHHHHGGGGDGFGHHHFHHHHHCAGHHHHGHHHGHHHHGHFHHHHGGGGGGFGGGGGFFGGGGFFFF
@M05620:37:000000000-D9766:1:1101:7821:11956 1:N:0:45
AGGGCCAGCTCTCAATCGCACAGGGGACCCAGGGCCTGGCCCCTCCATCCAGAAAACCTATGACCTCACCCGCTACCTGGAGCACCAACTCCGCAGCTTGGCTGGGACCTATGTGAGTATCCAGCGTAGGAATCTGGGAGTTGGGGAGGAGTGAGGAGTTGGGGAAAGACCGTCCTAACCGTGGAGGGTTCTGGTAAATGATGGGGTGAGGAGGGGCTCTTTGGCTCCCACCAGTCCCCCTGTCTGGTCTA
+
>>3AAAAAAFFDAFGFFFFGAEGCAEGE2AGHGGAA2AF2BGGHGGFH5BGD333BFEBGHHBHFHBHHHGGGGCEGFHFHHHE1?GHGBGHG/?E>?3BEFHE?EHH??GHHHHFHF?12?GGHG/?/?@F1?G110?F/?FHGC.A@E.=.=GHB.//=C?-.;../;/-=;CGFGGGGG.;..=BCFGGGGGGGFF/BFFFA9A=FFFFFF;BB-EFFFFFFFFFFFFFFF/FFFEFB.BFFF///;;
@M05620:37:000000000-D9766:1:1101:8290:11975 1:N:0:45
AGTGCCAGCTCTCCATCGCACAGGGTACCCAGTGCCTGGCCCCTCCATCCAGAAAACCTATGACCTCACCCGCGACCTCGCGCACCCCCTCCGCAGCTTGGCTGGGACCTATGTGAGTATCCAGCGTAGGAATCTGGGCGTTGGGGCGGCGTGCGGCGTTGGGGACAGACAGTCCTACCCGTGGCGGGTTCTGGTAAATGATGGGGTGAGGAGGGGCTCTTTGGCTCCCACCAGTCCCCCTGTCTGGTCTA
+
>>33>BDFBFFFGGGBBAF2E?GCF44BBA3AABBABBGHHHGGGGFHHBEGGHHBBEBGBBFGH5BFHHF0>0>>E?3?/>>EEGG>>EG/<E?C>FBBDHHGGD<GEFF1FFG1?GHH<F?FFGC/><11>FHGGH.AGCGHGG.ABBGBB?B?-;B?BFBB.-.99A.;BFFFF/;AADFB-99B@FFFFFFFFFB/9FFFFFFBFF?/:;BBB<FFBFFFFFFFFFFFAFFFFFFDBFFFFFFFFFF
@M05620:37:000000000-D9766:1:1101:2808:11985 1:N:0:45
AGTGCCAGCTCTCAATCGCACAGGGGACCCAGGGCCTGGCCCCTCCATCCAGAAAACCTATGACCTCACCCGCTACCTGGAGCACCAACTCCGCAGCTTGGCTGGGACCTATGTGAGTATCCAGCGTAGGAATCTGGGAGTTGGGGAGGAGTGAGGAGTTGGGGAAAGACAGTCCTAACCGTGGAGGGTTCTGGTAAATGATGGGGTGAGGAGGGGCTCTTTGGCTCCCACCAGTCCCCCTGTCTGGTCTA
+
>AABBFBCAFCFG4BGGFFFEEBFFEGGGGHHGGGFFFGGGGGHGGEHHHHHHEGHGGHFHHGHHHHHHHHGGG?EHHHHHHG?GHHHGHHHGEEEGGHHGHHFGGHHGHHHHHHHGHHHHHHHHGCDGEHHHHHHFGFFAGHFCGEGGGGHGHHHHDGHHHGGGGHHHHHHHHHHHHHHGEGGGGGGCFGGGFCFFFGFFFFGGGFFEFFFFFFFFBFFFFFFFFFFFFFFFFFFFFFFFFFFFBFB;F:
@M05620:37:000000000-D9766:1:1101:3925:11995 1:N:0:45
AGTGCCCGCTCTCCACCGCCCCGGGTCCACACGGCCTGGCCCCTCCCTCCAGACAACCTACGACCTCACCCGCTCCCTTGACCACCCACTCCGCAGCTTTGCTGGGACCTCTGTGCGTCTCCCTCGTCGGCCTCTGTGCGTTGTGTCTGCGTGCGGCGTTGGGGCCCGCACTTCCTCCCAGTGGCGTGTTCTGGTGCGTGCTGGGGGGCGGCGGGGCTCGCTGGCTCCCCCCCGTCCCCCTGTCTGGTCTA
+
>>3>>B433>>>FF54BA2AEEGAA2223BB1A0EE1BBBBBEAEEFCB1BB@B22BE3@3>B1>?BB?1?>E@EEFB3B33BBFF//?F00??/B>G?11?1?GD0?<???F1<F/F-<FGH0F@G.<<<<CFC000;.;:-../00;0;CD?-@?9;?9.;@DBB-----;FFFB9A./;//.-;-9./BFFF:/-9...BFFB---9-;--9---A--:;>DBBAADD--;..:AED>EFF/FFFBF/
@M05620:37:000000000-D9766:1:1101:20396:12004 1:N:0:45
AGTGCCAGCTCTCAATCGCACAGGGGACCCAGGGCCTGGCCCCTCCATCCAGAAAACCTATGACCTCACCCGCTACCTGGAGCACCAACTCCGCAGCTTGGCTGGGACCTATGTGAGTATCCAGCGTAGGAATCTGGGAGTTGGGGAGGAGTGAGGAGTTGGGGAAAGACAGTCCTAACCGTGGAGGGTTCTGGTAAATGATGGGGTGAGGAGGGGCTCTTTGGCTCCCACCAGTCCCCCTGTCTGGTCTA
+
AB>ABFFFCFFFGGGGGGGGGGHHGGGGGGHHGGGGGGHHHHGHGGHHHHHHHHHHHGHHHHHHHHHHHHHGGEGGHHHHGHHHHHHHGHHHGGGGGHHHGHHGGGHHGHHHHHHHHHHHHHHHHGGGGGHHHHHHHHHGGHHHGGGGGGGHHHHHHGHHHHGGGGHHHHHHHHHHHHHHGGGGGGGGGGGGGGGGGGGGGGGGGGFFFFFFFFFFFFFFFFFFFFFFFFFFFFFFFFFFFFFFFFFFFFF
@M05620:37:000000000-D9766:1:1101:2821:12005 1:N:0:45
AGTGCCAGCTCTCAATCGCACAGGGGACCCAGGGCCTGGCCCCTCCATCCAGAAAACCTATGACCTCACCCGCTACCTGGAGCACCAACTCCGCAGCTTGGCTGGGACCTATGTGAGTATCCAGCGTAGGAATCTGGGAGTTGGGGAGGAGTGCGGAGTTGGGGAAAGACAGTCCTAACCGTGGAGGGTTCTGGTAAATGATGGGGTGAGGAGGGGCTCTTTGGCTCCCACCAGTCCCCCTGTCTGGTCTA
+
>>33>BDFBFFFGEGGDFECEGHHGG2EEEFGAEE?FGHCHHGHGGHHHHHHFHHFGGFHHHHHHFGHHHHGG>EFHHHH2GHHHHC1EEGFEGGGEHFGFHHGGGHHGHHHHHHHHHHHHHHHHGF/BF<GHHHHHH<CEGHHGG.<CAFHF0AD@DGHHHGGE?GG/C:GGGGGFFGGGGGGGGGGEFGGGGFGGGGFFFFFFFFBFFFFFFBBBBFFFFFFFFFFFFFFFFFFFFFFBFFFFFFFFFF
@M05620:37:000000000-D9766:1:1101:5579:12019 1:N:0:45
GAGGCTGCTTTGGAAGAAACTCATAGATTACTGCAACAGTTCCCCCTGGACCTGGAAAAGTTTCTTGCCTGGCTTACAGAAGCTGAAACAACTGCCAATGACCGGATGCTACCCGTAAGGAAAGGCTCCTAGAAGACTCCAAGGGAGTAAAAGAGCTGATGAAACAATGGCAAGTAAGTCAGGCATTTCCGCTTTAGCACTCTTGTGGATCCAATTGAACAATTCTCAGCATTTGTACTTGTAACTGACAA
+
BABCACFCFFFFGCGGGGGGGGHHHFHHHHHHHHGHFHHHHFFGHGGGGHGHHHFHB32GFGHHHHHGFGFFGHHFGFFGHHHHHGFHHHHHHHHHHHHHGF3>EFGEGHGD?BEE>?FHHHHGHHFGGHHBFFDFGGFFBCGGGHGDGHFFHGH2GGGHHHHGGFEGDBGGHGFGFF>FGHHFFFFDH0=AAGGHFHB<CGGGCGHFFBC:CC<<CGHCCFCBFFG0C0C0;;;C;CFGGF:;;CFFGFC
@M05620:37:000000000-D9766:1:1101:17540:12028 1:N:0:45
AGTGCCAGCTCTCAATCGCACAGGGGACCCAGGGCCTGGCCCCTCCATCCAGAAAACCTATGACCTCACCCGCTACCTGGAGCACCAACTCCGCAGCTTGGCTGGGACCTATGTGAGTATCCAGCGTAGGAATCTGGGAGTTGGGGAGGAGTGAGGAGTTGGGGAAAGACAGTCCTAACCGTGGAGGGTTCTGGTAAATGATGGGGTGAGGAGGGGCTCTTTGACTCCCACCAGTCCCCCTGTCTGGTCTA
+
1>1>A@1FAF1@1FGDA1FF1A0A0AFGAECHGE0///F00FEAEGBH1GGAAB1BGEBGHHBGFHFCGGHGGE?EHHGAFHH/0GHHG0GHGFEEGFHHGG1F?<GFEGHHHHFBDFGHBFHHF?CEG/FG<GDG1???CHFH@C<@CCGHADDC<<<<GH?CEGHFFCHHFHHHHHH.-;A@GGGG.CAFFFFFFGGFFGGGG9B@FFFFFF->>@FFBF///BF/EFFFFFFFFFFF@EFFFFEBFFB
@M05620:37:000000000-D9766:1:1101:12077:12055 1:N:0:45
GAGGCTGCTTTTGAAGAGCACACGTCTGAACTCCAGTCACGAGATTCCCTCTCGTATGCCGTCTTCTGCTTGAAAAAAAAAAAAAATCAATAAAGAAAAAAAAAAAGTTACAAGAGCAGGATGCTAACCAATGGAAAATATAAATATCATCTAAGAACCACAAAATGCTGACAGAGATTAACAATAAAAGAAACAACGAGACATAAAAAATTGAATAGTAAGAATGAAATGAGCGAGGATAGAGAAAGTGA
+
A3AAAAFAFFDFGAGEFBGBGFGEHHHF5DFHHHBGGHGHGGGEEHHHFGHHHGGGHHHHGBFHGHGHHHHHGHHDFEG>>>/><<033344?1B10??F//<//-.1111111000<0..0</00=/.0.///000/000000000:0000:00:09...9...000000/00///0900000900000;.9/;;.-...9.///9//-.///////////;;//////////-----////////////
@M05620:37:000000000-D9766:1:1101:11472:12059 1:N:0:45
AGTGCCAGCTCTCAATCGCACAGGGGACCCAGGGCCTGGCCCCGCCATCCAGAAAACCTATGACCTCACCCGCTACCTGGAGCACCAACTCCGCAGCTTGGCTGGGACCTATGTGAGTATCCAGCGTAGGAATCTGGGAGTTGGGGAGGAGTGAGGAGTTGGGGAAAGACAGTCCTAACCGTGGAGGGTTCTGGTAAATGATGGGGTGAGGAGGGGCTCTTTGGCTCCCACCAGTCCCCCTGTCTGGTCTA
+
11>>AF1CAFFBAGG3F1FEAA0B00AEFF0FG0EEFA/00AE//AEFGHB1AFBFFEHCG1@BGG11?G0>>>//F1FFHHHHH/>FEHHHGG@EEHHHEFHGCAGGCFHFHHHHGHHHHHHHHGGGGGHHHHHHHHHGGHHHGGGGGGGHHHHHHGHHHGGGGGHHHHHHGGGGGGGGGGGGGGGGGGGGGGGGGGGFFFFFFFF@FFFFFF@@@@FFFFFFFFFFFFFFFFFFFFFF@FFFFFFFFFB
@M05620:37:000000000-D9766:1:1101:13187:12079 1:N:0:45
AGTGCCAGCTCTCAATCGCACAGGGGACCCAGGGCCTGGCCCCTCCATCCAGAAAACCTATGACCTCACCCGCTACCTGGAGCACCAACTCCGCAGCTTGGCTGGGACCTATGTGAGTATCCAGCGTAGTAATCTGGGAGTTGGGGAGGAGTGAGGAGTTGGGGAAAGACAGTCCTAACCGTGGAGGGTTCTGGTAAATGATGGGGTGAGGAGGGGCTCTTTGGCTCCCACCAGTCCCCCTGTCTGGTCTA
+
3>>>3BDFACFFD4BBGFCFEEBFAAEEGGGHGGGGCAGHHHCHFGFFHHGGHGHHFEFHFBGGHHGFHHHGGGCEGFGFFFB?BGCGFFGFFE@FGHHHGHHGGGHHGHHHHHHHHGGHHGHGGG?BBFFGHGHHHHGGCFGFGGFGGGGHHFHHG<GHHHGGEDEHFCFHBGGFFHHHG9CADFGG.;AFGG;FGGFGGGGGFGGFFFFFFFFFF@EFFFFFFFFEFFFDFFFFFFFFFFFFFFBBBBB
@M05620:37:000000000-D9766:1:1101:13118:12091 1:N:0:45
AGTACCAGCTCTCAATCGCACAGGGGACCCAGGGCCTGGCCCCTCCATCCAGAAAACCTATGACCTCACCCGCTACCTGGCGCACCAACTCCGCAGCTTGGCTGGGACCTATGTGAGTATCCAGCGTAGGAATCTGGGAGTTGGGGAGGAGTGAGGAGTTGGGGAAAGACAGTCCTAACCGTGGAGGGTTCTGGTAAATGATGGGGTGAGGAGGGGCTCTTTGGCTCCCACCAGTCCCCCTGTCTGGTCTA
+
AAAAAFFF?FFFGBGGGGGGGGHHGG2AAE2222BB2FGHCGE1EEGHGGBGFBGCGFBGHGBGHGHFHHG0E>EEHFBG1>EEGGA/?FG3EEEEEF3C/FHFDGHGFHHHFGGFHGHFFHFGHCGGCDHH<GHHFC<?EHFHGGCDDAA<CFHFGECHHBCCEGFHFFCGHGBFFGGGGFEGGAEG.:C0FBFFFGGGFFFFFFFBFFFFDDB>BBABBFFFFFFFFFFFFFFFFFFFBF/BFFFFFFB
@M05620:37:000000000-D9766:1:1101:19543:12167 1:N:0:45
AGTGCCAGCTCTCAATCGCACAGGGGACCCAGGGCCTGGCCCCTCCATCCAGAAAACCTATGACCTCACCCGCTACCTGGAGCACCAACTCCGCAGCTTGGCTGGGACCTATGTGAGTATCCAGCGTAGGAATCTGGGAGTTGGGGAGGAGTGAGGAGTTGGGGAAAGACAGTCCTAACCGTGGAGGGTTCTGGTAAATGATGGGGTGAGGAGGGGCTCTTTGGCTCCCACCAGTCCCCCTGTCTGGTCTA
+
BCABCFFFCFFFGGGGGGGGGGHHGGGGGGHHGGGGGGHHHHGHGGHHHHHHHHHHHGHHGHHHHHHHHHHGGGGGHHHHHHHHHHHHGHHHGGGGGHHHGHHGGGHHGHHHH3GG?GHHF3FHH<EDCDHHHHHHGHCGEHHHGGF@DCG0GH<GFGHHHHCCEGHHHHHHHHHHHHHHGGADDGGGFGGGG0;FGGBFGGGGGGDFFAFFFFAFFFFFFFBFFFFFFFFFFAFFFFFFFFFFFFFF0BB
@M05620:37:000000000-D9766:1:1101:5098:12168 1:N:0:45
GAGGCTGCTTTGGAAGAAACTCATAGATTACTGCAACAGTTCCCCCTGGACCTGGAAAAGTTTCTTGCCTGGCTTACAGAAGCTGAAACAACTGCCAATGACAGGATGCTACCCGTAAGGACAGGCTCCTAGAAGACTCCAAGGGAGTAAAAGCGATGATGAAACAATGGCCAGTAAGTCAGGCATTTCCGCTTTAGCACTCTTGTGGATCCAATTGAACAATTCTAAGCATTTGTACTTGTAACTGACAA
+
CCCCCCFCFFFFGGGGGGGGGGGHHHHHHHHGHHHHFHHHHHHHHGFGHHGHHHHHGHHHHHHHHHHHHHHHHHHGHHHHHHHHHHHHHHHHHHHHHHHHHHHHFHHEH3FHHF>?EEF330B???GHF3B?GHFHH33?B22?DH//2DFDH0C//C@22??1=0=G1CG01?1>FHGFGH0><GHHHHGG.<C0DGGHF/D000;CGHHF0:0GG0CCF/CGHGBFG/00000;9CFFGFGGF00CFGG
@M05620:37:000000000-D9766:1:1101:2940:12171 1:N:0:45
AGTGCCAGCTCTCAATCGCACAGGGGACCCAGGGCCTGGCCCCTCCATCCAGAAAACCTATGACCTCACCCGCTACCTGGAGCACCAACTCCGCAGCTTGGCTGGGACCTATGTGAGTATCCAGCGTAGGAATCTGGGAGTTGGGGAGGAGTGAGGAGTTGGGGAAAGACAGTCCTAACCGTGGAGGGTTCTGGTAAATGATGGGGTGAGGAGGGGCTCTTTGGCTCCCACCAGTCCCCCTGTCTGGTCTA
+
ABAACFFFCFFFGGGGGGGCGGHHGGGGGGHHFGGGGGHHHHGHGGHHHHHHHHHHHGHHHHHHHHHHHHHGGFFGHHHHFGHGHHHFGHHHGGGGGHHHGHHGGGHHGHHHHHHHHHHHHHHHHGGGGGHHHHHHHHHGGHHHGGFGGGGHHHHHHGHHHHGGGGHHHHHHHHHHHHHHGGGGGGGGGGGGGGGGGGHHHGHGGGFFFFFFFFFFFFFFFFHFFFFFFFFFFFFFFFFFFFFFHFFFFFF
@M05620:37:000000000-D9766:1:1101:8888:12206 1:N:0:45
AGTGCCAGCTCTCAATCGCACAGGGGACCCAGTGCCTGGCCCCTCCATCCAGAAAACCTATGACCTCACCCGCTACCTGGAGCACCCCCTCCGCAGCTTGGCTGGGACCTATGTGAGTATCCAGCGTAGGAATCTGGGAGTTGGGGAGGAGTGAGGAGTTGGGGAAAGACAGTCCTAACCGTGGAGGGTTCTGGTAAATGATGGGGTGAGGAGGGGCTCTTTGGCTCCCACCAGTCCCCCTGTCTGGTCTA
+
>A>>>DFFBFFFGGGGGEGAEEHHG2EEEG2F3BBFFGFHFEFHAA2FGHHHHBGFFFFHGDHHH5GHHHH0>>>EHH@F2BFHHH1/>EFEEFCGGHHHGHHGGGHHGHHHHHHFHHHHHHHEHGG/CFHHHHHHHG0FGHHHGG.AG.CGHBGHCEHHHHGGCDCFCGCHHHHHBCHGGGGGDGGGGFGGGGGGGGGGGGGGGFFFFFFFFFFFFFFFFFFFFFFFFFFFFFFFFFFFFFFFFFFFFFB
@M05620:37:000000000-D9766:1:1101:18249:12207 1:N:0:45
AGTGCCAGCTCTCAATCGCACAGGGGACCCAAGGCCTGGCCCCTCCATCCAGAAAACCTATGACCTCACCCGCTACCTGGAGCACCAACTCCGCAGCTTGGCTGGGACCTATGTGAGTATCCAGCGTAGGAATCTGGGAGTTGGGGAGGAGTGAGGAGTTGGGGAAAGACAGTCCTAACCGTGGAGGGTTCTGGTAAATGATGGGGTGAGGAGGGGCTCTTTGGCTCCCACCAGTCCCCCTGTCTGGTCTA
+
ABAABFFFBFFFGGGGGGGGGGHHGGGGGGH2GDHHHGHHHHGHGGHHHHGHHHHHHGHHHHFHHHHHHHHGGGGGHHHHHHHHHHHHGHHHGGGGGHHHGHHGGGHHGHHHHHHHHHHHHHHHHGGGGGHHHHHHHHHGGHHHGGGGGGGHHHHHHGHHHHGGGGHHHHHHHHHHHHHHGGGGGGGGDGGGGGGGGGGGGGGGGGGFFFFFFFFFFFFFFFFFFFFFFFFFFFFFFFFFFFFFFFFFFFF
@M05620:37:000000000-D9766:1:1101:8882:12228 1:N:0:45
AGTTCCAGCTCTCAATCGCACAGGGGACCCAGGGCCTGGCCCCTCCATCCAGAAAACCTATGACCTCACCCGCTACCTGGCGCACCACCTCCGCAGCTTGGCTGGGACCTATGTGAGTATCCAGCGTAGGAATCTGGGAGTTGGGGAGGAGTGAGGAGTTGGGGAAAGACAGTCCTAACCGTGGAGGGTTCTGGTAAATGATGGGGTGAGGAGGGGCTCTTTGGCTCCCACCAGTCCCCCTGTCTGGTCTA
+
3A>3ADFFBFFFFFGGGGGEGGHHG?AAFGHD22BFDGHGGHGHGGHHFHFFFGFEFGHEHFEHHHHHHHHFC>>EGG3F1>FCEEG/FHHGGGGCGCGGGHHED<GGGHHHHHHGHHGHHHHHHG?C/CGFHHHGHHFFECGHGG.A@<DHHHHGHGHHGHGGGGHHHHHHHFGGGFGEGC9B?EFG:FFGGGGGFGFFFFFFEFA@?FFFFFFFFFFFFFFFFFBAFFFFFFBFFFEFA9BFF//F//9
@M05620:37:000000000-D9766:1:1101:22142:12245 1:N:0:45
AGTGCCAGCTCTCAATCGCACAGGGGACCCAGGGCCTGGCCCCTCCATCCAGAAAACCTATGACCTCACCCGCTACCTGGAGCACCAACTCCGCAGCTTGGCTGGGACCTATGTGAGTATCCAGCGTAGGAATCTGGGAGTTGGGGAGGAGTGAGGAGTTGGGGAAAGACAGTCCTAACCGTGGAGGGTTCTGGTAAATGATGGGGTGAGGAGGGGCTCTTTGGCTCCCACCAGTCCCCCTGTCTGGTCTA
+
BBBCBFFFDFFFGGGGGGGGGGHHGGGGGGHHGGGGGGHHHHGHGGHHHHHHHHHFGGHGHHHHHGHHHHHGGEGGHHHHGHHHHHHEGHHHGGGGGHHHGHHGGGHHDHHHHHHHHHHBHHHHHGFGGGHHHHHHHHHGGHHHGGGGGGGHHHHHHGHHBGGGGGHHHHHHHHHHHHHHGGGGGGGGEGGGGGGHGHGHHGGGGGFFFFFFFFFFFFFFFFFFFEFFFFFFFFFFFFFFFFFFHFFFFFB
@M05620:37:000000000-D9766:1:1101:18889:12255 1:N:0:45
AGTGCCAGCTCTCAATCGCACAGGGGACCCAGGGCCTGGCCCCTCCATCCAGAAAACCTATGACCTCACCCGCTACCTGGAGCACCAACTCCGCAGCTTGGCTGGGACCTATGTGAGTATCCAGCGTAGGAATCTGGGAGTTGGGGAGGAGTGAGGAGTTGGGGAAAGACAGTCCTAACCGTGGAGGGTTCTGGTAAATGATGGGGTGAGGAGGGGCTCTTTGGCTCCCACCAGTCCCCCTGTCTGGTCTA
+
BBBBBFFFBFFFGGGGGGGFGFHGGEGGGGHHGGGGFGHHHHGHGGHGHHHHHGHHHGHHHHHHHHHHHHHGGGGGHHHHHHHGHHHHGHHHGGGGGHHHGGHGGGHHGHHHHHHHHHHHHHHHHGGGGGHHHHHHHHHGGHHHGGGGGGGHHHHHHGHHHHGGGGHHHHHHHHHHHHHHGFEGGGGG.FFGGGGGGGGGGGGGGGFFFFFFFFFFFFFFFFFFFFFFFFFFFFFFFFFFFFFFFFFFFFF
@M05620:37:000000000-D9766:1:1101:7544:12267 1:N:0:45
AGTGCCAGCTCTCAATCGCACAGGGGACCCAGGGCCTGGCCCCTCCATCCAGAAAACCTATGACCTCACCCGCTACCTGGAGCACCAACTCCGCAGCTTGGCTGGGACCTATGTGAGTATCCAGCGTAGGAATCTGGGAGTTGGGGAGGAGTGAGGAGTTGGGGAAAGACAGTCCTAACCGTGGAGGGTTCTGGTAAATGATGGGGTGAGGAGGGGCTCTTTGGCTCCCACCAGTCCCCCTGTCTGGTCTA
+
3>AAAFFFBFFFG4BGGAFFEEBFFAFGGGHGGGGEFBGHHHGHGGFGHGFGHGHHHEGHH3FHHHGGHHHGGGGFHHHFHGB?FGCGFHHHGGEGGFHHGHHFFFHHGHHHHHHFFFDHGHFFGG??CCFGHFGHHHGGCGHGGGECADDGHFHHGCGHHHGGCDGGBGFFCCGHFHHHGCEADGGG;9CFGGBCFGCFFCFFEGFFEFFFFFFFFDFFFFFFFFFEFFFFFAFFFFFFFFFFFFFFBBB
@M05620:37:000000000-D9766:1:1101:7533:12282 1:N:0:45
AGTGCCAGCTCTCAATCGCACAGGGGACCCAGGGCCTGGCCCCTCCATCCAGAAAACCTATGACCTCACCCGCTACCTGGAGCACCAACTCCGCAGCTTGGCTGGGACCTATGTGAGTATCCAGCGTAGGAATCTGGGAGTTGGGGAGGAGTGAGGAGTTGGGGAAAGACAGTCCTAACCGTGGAGGGTTCTGGTAAATGATGGGGTGAGGAGGGGCTCTTTGGCTCCCACCAGTCCCCCTGTCTGGTCTA
+
ABAAAFFFCFFFGGGGGGGGGGHHGGGGGGHHAEGGGGHHHHGHGGHHHHHHHHHHHGHHHHHHHHHHHHHGGFGGHHHHEGHHHHGFFHHHGGGGGHHHGHHGGGHHGHHHHHHHHHHHHHHHHGGGGGHHHHHHHHFGGHHHGGFGGFGHHHHHHGHHHHGGGGHHHHHHHHHHHHHHGGGGGGGGEGGGGGGGGGGGGGGGGGFFFFFFFFFFFFFFFFFFFFFFFFFFFFFFFFFFFFFFFFFFFFF
@M05620:37:000000000-D9766:1:1101:12771:12293 1:N:0:45
AGTGCCAGCTCTCAATCGCACAGGGGACCCAGGGCCTGGCCCCTCCATCCAGAAAACCTGTGACCTCACCCGCTACCTGGAGCACCAACTCCGCAGCTTGGCTGGGACCTATGTGAGTATCCAGCGTAGGAATCTGGGAGTTGGGGAGGAGTGAGGAGTTGGGGAAAGACAGTCCTAACCGTGGAGGGTTCTGGTAAATGATGGGGTGAGGAGGGGCTCTTTGGCTCCCACCAGTCCCCCTGTCTGGTCTA
+
AABBBFFFBFFFGGGGGGGEGEHHGGGGGGGHGGGGGGHHHHGHGGHHHHFHHFHHHGH1FHHHHHHGHHHGGGGGHHHHHHHHHHHHGHHHGGFGGHHHGHHGGGGHGHHHHHHHHHHHHHHHHGGGGGHHHHHHHHHGGHHHGGGGGGGHHHHHHGHHHHGGGGHHHHHHHHHHHHHHGGGGGGGGFGGGGGGGGGGGGGGGGGFFFFFFFFFFFFFFFFFFFFFFFFFFFFFFFFFFFFFFFFFFFFB
@M05620:37:000000000-D9766:1:1101:11367:12327 1:N:0:45
AGTGCCAGCTCTCAATCGCACAGGGGACCCAGGGCCTGGCCCCTCCATCCAGAAAACCTATGACCTCACCCGCTACCTGGAGCACCAACTCCGCAGCTTGGCTGGGACCTATGTGAGTATCCAGCGTAGGAATCTGGGAGTTGGGGAGGAGTGAGGAGTTGGGGAAAGACAGTCCTAACCGTGGAGGGTTCTGGTAAATGATGGGGTGAGGAGGGGCTCTTTGGCTCCCACCAGTCCCCCTGTCTGGTCTA
+
ABABAFFFCFFFGGGGGGGGGGHHGGGGGGHHFGEGGGHHHHGHGGHHHHHHHHHHHGHHHHHHHHHHHHHGGEFGHHHHFGHHHHFGFHHHGGGGGHHHGHHGGGHHGHHHHHHHHHHHHHHHHGGGGGHHHHHHHHHGGHHHGGGGGFGHHHHHHGHHHHGGGGHHHHHHHHHHHHHHGGGGGGGGGGGGGGGGGGGGGGGGGGFFFFFFFFFFFFFFFFFFFFFFFFFFFFFFFFFFFFFFFFFFFFB
@M05620:37:000000000-D9766:1:1101:26784:12338 1:N:0:45
AGTGCCAGCTCTCAATCGCACAGGGGACCCAGGGCCTGGCCCCTCCATCCAGAAAACCTATGACCTCACCCGCTACCTGGAGCACCAACTCCGCAGCTTGGCTGGGACCTATGTGAGTATCCAGCGTAGGAATCTGGGAGTTGGGGAGGAGTGAGGAGTTGGGGAAAGACAGTCCTAACCGTGGAGGGTTCTGGTAAATGATGGGGTGAGGAGGGGCTCTTTGGCTCCCACCAGTCCCCCTGTCTGGTCTA
+
BCABCFFFCFFFGGGGBFGCGGHGGGGGGGHHFGGGGGHHHHGHGGHHHGGHHHHHHGHHHHHHHHHGHHHGGEEGHHHHFGGHHHHHGHHHFGGGGHHHGHHGGGHHGHHHHHHHHHHHHHHHHGEGGGHHHHHHHHGGFHHHGGGGGGGHHHHHHGHHHHGGGGHHHHHHHHHHHHHHGGGGGGGGCFFGGGFGGGGGGGGGGGFFFFFFFFFFFFFFFFFFFFFFFFFFFFFFFFFFFFFFFFFFFFF
@M05620:37:000000000-D9766:1:1101:24507:12343 1:N:0:45
AGTGCCAGCTCTCAATCGAACAGGGGACCCAGGGCCTGGCCCCTCCATCCAGAAAACCTATGACCTCACCCGCTACCTGGAGCACCAACTACGCAGCTTGGCTGGGACCTATGTGAGTATCCAGCGTAGGAATCTGGGAGTTGGGGAGGAGTGAGGAGTTGCGGAAAGACAGTCCTAACCGTGGAGGGCTCTGGTAAATGATGGGGTGAGGAGGGGCTCTTTGGCTACCACCAGTCCCCCTGTCTGGTATA
+
AA>ABFFFBFFFGGGGGG4FGGHHGEFAAFHHG2FG2BGHCGGHGGH5FGHHBGFHHGH3FGFHHHHHHHFGGGGGHHHHHHHHHHFHGHHHGGGGGHHGGHHGGGEGGHFHHHHHBG21BB2BGG//B/@G1FGHGH0FEHHH@C.<<CEGH1DG<AHHF0-ADG-C:GHBGHHHFHGGGGF?.;E?.;EGGG0CBFFGGGGGFFDBAFFF.DBB<?FB//;/BB/.BFFFFFFFFFFFBE/;:FF9/;:
@M05620:37:000000000-D9766:1:1101:7628:12377 1:N:0:45
AGTGCCAGCTCTCAATCGCACAGGGGACCCAGGGCCTGGCCCCTCCATCCAGAAAACCTATGACCTCACCCGCTACCTGGAGCACCAACTCCGCAGCTTGGCTGGGACCTATGTGAGTATCCAGCGTAGGAATCTGGGGGTTGGGGAGGAGTGCGGCGTTGGGGAAAGCACATCCTAAACGTGGAGGGTTCTGGTAAATGATGGGGTGAGGAGGGGCTCTTTGGCTCCCACCAGTCCCCCTGTCTGGTCTA
+
AAAABFBFAFFFGGGGGGGGGCHCGGGGGGDHFEFFFFHHCGGAEGHHHHFFFCBGFGHHHHFHHHHEHHFGGEGGHHHHGFHHHHHGGHHHGGGGGHHHGHHGGGHHGHHGHHHB1?B?GH21C@E//?1@1@FGHH/<-><@GG.<A.<<:0-:--;BGGGG.9E.////9=CF0FFFDFEE..:@DFFFFFFFFF/99/BFFFFB?.A/.9@BB?EFFFFFFFFFFBAD..;FFFFFBFFFFFFFFF9
@M05620:37:000000000-D9766:1:1101:19208:12434 1:N:0:45
AGTGCCAGCTCTAATCGCACAGGGGACCCAGGGCCTGGCCCCTCCATCCAGAAAACCTCTGACCTCACCCGCTACCTGGAGCACCAACTCCGCAGCTTGGCTGGGACCTATGTGAGTATCCAGCGTAGGAATCTGGGAGTTGGGGAGGAGTGAGGAGTTGGGGAAAGACAGTCCTAACCGTGGAGGGTTCTGGTAAATGATGGGGTGAGGAGGGGCTCTTTGGCTCCCACCAGTCCCCCTGTCTGGTCTAT
+
CCBBCFFFDFFFGGGGGGGGGGHGGGGGG2FFGGGGGHFHHGHGGHFGHGGGHGHHGH3FGHHHGGHHHHGGGGGHHHHGGHHHHHHGHHHGGGGGHHHGHHGGGHHGHHHHHHHHHHHHHHHHGD?DGHHHHHHHH0?EGHHGGCDGAEHHBHHCEHHHHGGAEHHCGHHHHHHHHHHGGGGGGGGEFGGGGGGGGGGGGGGGGDDFFFFFDFFFAFFFFFFFFFFFFFFFFFFFFFFFFFFFFFFFFFF
@M05620:37:000000000-D9766:1:1101:24092:12463 1:N:0:45
AGTGCCAGCTCTCAATCGCACAGGGGACCCAGGGCCTGGCCCCTCCATCCAGAAAACCTATGACCTCACCCGCTACCTGGAGCACCAACTCCGCAGCTTGGCTGGGACCTATGTGAGTATCCAGCGTAGGAATCTGGGAGTTGGGGAGGAGTGAGGAGTTGGGGAAAGACAGTCCTAACCGTGGAGGGTTCTGGTAAATGATGGGGTGAGGAGGGGCTCTTTGGCTCCCACCAGTCCCCCTGTCTGGTCTA
+
>A>>>DFFBFFFFAGG5FFCEGHHGEDEGEHHEEGDFEHHHHGHGGGHHFFGGHHBGGHHHFHHHBFHHHHGGE@FHHFHBGHHFHECEGHHEGGGEGFHGHHGGGEHGHHHHHHHHHHHHHHHHGG?CGHHHHHHHH0FCGHHGG.CG.CFG0GHCDGHHHGGGDHHEHEGHHHHHHHHGGEGEGGGEGGGGGFGFGGGGGGGGGFBFFFFFFBBBBFFFFFFFFFFFFFFFFFFFFFFBFFFFFFFFFF
@M05620:37:000000000-D9766:1:1101:26616:12474 1:N:0:45
AGTGCCAGCTCTCAATCGCACAGGGGACCCAGGGCCTGGCCCCTCCATCCAGAAAACCTATGACCTCACCCGCTACCTGGAGCACCCACTCCGCAGCTTGGCTGGGACCTATGTGAGTATCCAGCGTAGGAATCTGGGAGTTGGGGAGGAGTGAGGAGTTGGGGAAAGACAGTCCTAACCGTGGAGGGTTCTGGTAAATGATGGGGTGAGGAGGGGCTCTTTGGCTCCCACCAGTCCCCCTGTCTGGTCTA
+
>>1>>DDFAFFFGAGG1FF1E?GGFCEEGBFH0EG/FFGFGHGCGGHHGFHFFFFBFFHHHFFHHFFGHHEEG>>FHFGG0BGEFH/?E0GBEE?E>EBGGHFFEEHC<GBF<GHFGGHHHHHHHCCEGGEGCHHHHH0??FFC-A.>C<CGF0DF0<CGGHCGFFHH/GHHHHHHHEFF@CE?CFGGAFFGFF;CBBFFGF9FFFF?FFFFFF@@@<EFBB/FFB99AFFFAFFEFFEA=FFFFFFFFFE
@M05620:37:000000000-D9766:1:1101:14285:12496 1:N:0:45
AGTGCCAGCTCTCAATCGCACAGGGGACCCAGGGCCTGGCCCCTCCATCCAGAAAACCTATGACCTCACCCGCTACCTGGAGCACCAACTCCGCAGCTTGGCTGGGACCTATGTGAGTATCCAGCGTAGGAATCTGGGAGTTGGGGAGGAGTGAGGAGTTGGGGAAAGACAGTCCTAACCGTGGAGGGTTCTGGTAAATGATGGGGTGAGGAGGGGCTCTTTGGCTCCCACCAGTCCCCCTGTCTGGTCTA
+
ABABCFFFCFFFGGGGGGGGGGHHGGGGGGHHGGGGGGHHHHGHGGHHHHHHHHHHHGHGHHHHHHHHHHHGGFGGHHHHFGHHFHHHGHHHGGGGGHHHGHHGGGHHGHHHHHHHHHHHHHHHHGGGGGHHHHHHHHGGGHHHGGGGGGGHHHFHHGHHHHGGGGHGHHEHHHHHHHHHGGGGGGGGEGGGGGGGGGGGGGGGGGFFFFFFFFFFFFFFFFFFFEFFFFFFFFFFFFFFFFFFFFFFFFB
@M05620:37:000000000-D9766:1:1101:10769:12497 1:N:0:45
AGTGCCAGCTCTCAATCGCACAGGGGACCCAGGGCCTGGCCCCTCCATCCAGAAAACCTATGGCCTCACCCGCTACCTGGCGCACCCACTCCGCAGCTTGGCTGGGACCTATGTGAGTATCCAGCGTAGGAATCTGGGAGTTGGGGAGGAGTGAGGAGTTGGGGAAAGACAGTCCTAACCGTGGAGGGTTCTGGTAAATGATGGGGTGAGGAGGGGCTCTTTGGCTCCCACCAGTCCCCCTGTCTGGTCTA
+
>A>>>DFFBFFFG4FGGGGCGFHGG2AAFEHE2AEEGGHHHHGHGGHFHHHHHGH2FEHGGFHHHBGGHHHEE>>EGGHG1>EFGG//?GFBEFCGGHFGGHHGGGHHGHHHHHHHHHHHHHDHHGGFGGHHHHHHHH0FGHHHGGCDG<EHH0DG0EHHHHGGC.GG/CBFGGGGGFGGGGGGDGGGGGGGGGGGGFFFFFFFFFFFFFFFFFFFFFFFFFFFFFFFFFFFEFFFFFFFFFFFFFFFFFB
@M05620:37:000000000-D9766:1:1101:14302:12504 1:N:0:45
AGTGCCAGCTCTCAATCGCACAGGGGACCCAGGGCCTGGCCCCTCCATCCAGAAAACCTATGACCTCACCCGCTACCTGGAGCACCAACTCCGCAGCTTGGCTGGGACCTATGTGAGTATCCAGCGTAGGAATCTGGGAGTTGGGGAGGAGTGAGGAGTTGGGGAAAGACAGTCCTAACCGTGGAGGGTTCTGGTAAATGATGGGGTGAGGAGGGGCTCTTTGGCTCCCACCAGTCCCCCTGTCTGGTCTA
+
AAAAAFFFCFFFGDGGGFFGGGHHGEGGGGHHGGGGGGHHHHGHGGHHHHHHHHHHHGHHHHHHHHGHHHHGGGGGHHHHHHGFGHFHGHHHGGFGGHHHGHHGGGHHGHHHHHHHHHHHHHHHHGEGGGHHHHHHHH0FEHHHGGGGGGGHHHHHHGHHHHGGGGHHHHHHHHHHHHHHGFGGGGGGEGGGGGFGGGGGGGGGGGFFFFFFFFFFFFFFFFFFFFFFFFFFFFFFFFFFFFFFFFFFFFF
@M05620:37:000000000-D9766:1:1101:17146:12509 1:N:0:45
AGTGCCAGCTCTCAATCGCACAGGGGACCCAGGGCCTGGCCCCTCCATCCAGAAAACCTATGACCTCACCCGCTACCTGGAGCACCAACTCCGCAGCTTGGCTGGGACCTATGTGAGTATCCAGCGTAGGAATCTGGGAGTTGGGGAGGAGTGAGGAGTTGGGGAAAGACAGTCCTAACCGTGGAGGGTTCTGGTAAATGATGGGGTGAGGAGGGGCTCTTTGGCTCCCACCAGTCCCCCTGTCTGGTCTA
+
CCBBCFFFCFFFGGGGGGGGGGHHGGGGGGHHGGGGGGHHHHGHGGHHHHHHHHHHHGHHHHHHHHHHHHHGGGGGHHHHHHHHHHHHGHHHGGGGGHHHGHHGGGHHGHHHHHHHHHHHHHHHHGGGGGHHHHHHHHHGGHHHGGGGGGGHHHHHHGHHHHGGGGHHHHHHHHHHHHHHGGGGGGGGDGGGGGGGGHHGGHGGGGFFFFFFFFFFFFFFFHHFFFFFFFFFFFFFFFFFFFFFHFFFFFF
@M05620:37:000000000-D9766:1:1101:25893:12546 1:N:0:45
ACCACACCTTCTACAATGAGCTGCGTGTGGCTCCCGAGGAGCACCCCGTGCTGCTGACCGAGGCCCCCCTGAACCCCAAGGCCAACCGCGAGAAGATGACCCAGGTGCGTGGCCCGCTACCTCTTCTGGTGGCCGCCTCCCTCCTTCCTGGCCTCCCGGAGCTGCGCCCTTTCTCACTGGTTCTCTCTTCTGCCGTTTTCCGTAGGACTCTCTTCTCTGACCTGCGTCTCCTTTGGAACTCTGCAGGTTCT
+
BBBBBBBBFFFFGGGGGGGGGGHHGEGGHGHHHGGGGGGGGGHHHGGGEEGFHHHHHHHGGGGGGGGGGGGHHHHGGGGHGHHHHGGGGGGGGGHHHHHHHHEGA?11><A@GHHCD?@DHHHHHHHHHFHAGACGGGGHGGGGGGGGGGFFFFGGGG---AFFB>FFFFFFFFFBBFFFFFBFFFFFB9FFFFFFFFFFFFFFFFFFFFFFFFF/FF//;BFB.@D9.FBFBFFFFEFFBFFFFFFFBBF
@M05620:37:000000000-D9766:1:1101:9309:12548 1:N:0:45
AGTGCCAGCTCTCAATCGCACAGGGGACCCAGGGCCTGGCCCCTCCATCCAGAAAACCTATGACCTCACCCGCTACCTGGAGCACCAACTCCGCAGCTTGGCTGGGACCTATGTGAGTATCCAGCGTAGGAATCTGGGAGTTGGGGAGGAGTGAGGAGTTGGGGAAAGACAGTCCTAACCGTGGAGGGTTCTGGTAAATGATGGGGTGAGGAGGGGCTCTTTGGCTCCCACCAGTCCCCCTGTCTGGTCTA
+
>A3>AFDFAFFFEGGFGFFGGEFHE?EGGGFHABE?2AGHGHGHGGFDAGHHHH3FGEHHHHFHHEFFHHH@E>EEHGHHBFGHCGG1EGHHGGGGGHHHGHHGGGHHGHHHHHHHHHHHHHHHHGGGGGHHHHHHHHHGGHHHGGFGGEGHHHHHHGHHHHGGGGHHHHHHHHHHHHHHGGGGDGGGEGGGGGGGGGGGGGGGGGFBFFFFFFBBBBFFFFFFFFFFFFFFFFFFFFFFBFFFFFFFFFB
@M05620:37:000000000-D9766:1:1101:18877:12558 1:N:0:45
AGTGCCAGCTCTCAATCGCACAGGGGACCCAGGGCCTGGCCCCTCCATCCAGAAAACCTATGACCTCACCCGCTACCTGGAGCACCAACTCCGCAGCTTGGCTGGGACCTATGTGAGTATCCAGCGTAGGAATCTGGGAGTTGGGGAGGAGTGAGGAGTTGGGGAAAGACAGTCCTAACCGTGGAGGGTTCTGGTAAATGATGGGGTGAGGAGGGGCTCTTTGGCTCCCACCAGTCCCCCTGTCTGGTCTA
+
AABBBFFFBFFFGGGGGFEGEGFHGGGGGGEHGGGGGFGGHHGHGGGGHHFHHHHHHGHGHHHHHHHHHHHGGGGGHHHHHHHHHHHHGHHHGGEEGHHHGHHGGGHHGHHHGHHGHHHGFHHHHGGG@EGGFGHHHHHGGHGHGGGDGGGHHHHHGGHHGGGCGGGHHHHHHHHHHHHGGEEGGGGGGGGGGGGGGGGGGGGGGGFFFFFFFFFFFFFFFFFFFFFFFFFFFFFFFFFDFFFFFFFFFFF
@M05620:37:000000000-D9766:1:1101:2328:12566 1:N:0:45
GAGGCTGCTTTGGAAGAAACTCATAGACCACTGAAACAGTTCCCCATGGACCCGGATAAGTACTTGGCTTGGCGTACAGAAGCTGACACAACTGCCACTGACAGGATGCTACCCGTAAGGACAGGCTCCTAGAAGACTCCAAGGGAGTACAAGAGCTGATGAAACAATGGCCCGTAAGTCAGGCATTTCCGCTTTAGCACTCTTGTGGATCCAATTGAACACTTCTCAGCATTTGTACTTGTAACTGACAA
+
A?AAAAFAFFFDGBBFGGAGG1B3D3A11B0BF1FFFGFG22D10A0A0ABB///A/B1BA222DAA010/ABE//>BF1B1BFG10B@0/EGFH>11FG@11B/GG101F10B/>/?EB10BEFCGH?FHD11BBGFGFCC@FC/AEHFFHG0?<GG?GGFB1GGHHHGHC.-ACGFGHFHHFEHHF0:AEFGGGHGHHHFHHHGGGGGGF00;FF;FFF/;FGGGGGF0FBFBB0CBFFFGFFFFBFFF
@M05620:37:000000000-D9766:1:1101:6079:12584 1:N:0:45
GAGGCTGCTTTGGAAGAGCACACGTCGGAACTCCAGTCACTAGATTCCAGCTCGTATGCCGTCTTCTGCTTGCAAAAAAAAAAAAATGAGCGAAGAATATTCGTTCGGAATGCTACCATGTGTAATGGTTGTCACCATCCGACCTTTCATCCATACGACATAATTTTCTCACATTCTTTTAGTATGGAACGAATGCGTACGGATTACCGTGGAATCAGGACACACATGTATCGCCGGGTTCTGTGTATATT
+
A?AAAAFBFFFFGBBFABFCABFEBB2AACEH5B33ABF5553BDFDDF5BBBBABFAABAEEGGDFF5DFC?@552?/>//////03333>////22B2?22220/////?111101<111?1111111<.>1111<10..-<.0000000000/...-.:000000000;000000000/0000/00:..../;9..9-...9/9/.;.-.///////..9.:.//;//:...---..9/9//9////9
@M05620:37:000000000-D9766:1:1101:16450:12616 1:N:0:45
GAGGCTGCTTTGGAAGAAACTGACAAGCCAGGGACAAAAGATCGGAAGAGCACACGTCTGAACTCCAGTCACGAGATTCCATCTCGTATGCCGTCTTCTGCTTGAAAAAAAAAAACGTACATACCGTCTACTCGCCGCCTCCCCTGTCGTCCCAGCGCTGCTGCACCACTTGCCATTACGTCCGTCCTTTCCGCTTTAGCACTCTTGTGGCTCACATTGACCTATTCCGCGCCTTTGGACTTGTCTCTCAC
+
BBCCCBFCFFFFGGGGGGGGGGHGHHHHGHEFGFGGHHGHGHHGGEEFGHHHHGHGHHHGFHHHHHFHHHFHE1EEFHGHHHHHHFFGFCGHGFFHFHHEHHFBBBFFEE?E//<?/00//2@@2///0/?@G/<----<.<CA/.00.<:AAC0.--;-C00BF0C..000;:;9=009/;9-.::90000;9:.:0:09;;/:9B00;..0000;0009B09:;B:/.-;-;.00/0:0:00000;0;0
@M05620:37:000000000-D9766:1:1101:6585:12625 1:N:0:45
AGTCCCAGCTCTCCATCGCACAGGGTTCCCAGCGCCCGGCCCCTCCATCCAGAAAACCTATGACCTCACCCGCCACCTCGAGCACCCCCTCCGCAGCTTGGCTGGGACCTATGTGAGTATCCCGCGTCGGAATCTGGGCGTTGGGGCGGCGTGCGGCGTTGGGGCCCGCCCGTCCTAACCGTGGCGGGTTCTGGTAAATGATGGGGTGAGGCGGGGCTCTTTGGCTCCCCCCAGTCCCCCTGTCTGGTCTA
+
>>11>CB11BFFGGG11AE1EAHCFB0011A100A0/AEF?FE/EECGGB1F1BF0BEBF1B2FG1B@FF>/>//BF00?//?EFHF/>>E//E///B10?F1FGGFG?F?GFGD2FHHFGG1<C@C->A<.<DGHFHACCCG.CCA?A9@@=B@@-@@?@->@A9-99@@-;BBF/9;F@FF?-;=;@FFFFFFBBF/F/BFBFF-@-A---@--@@FFFFFFEFFFF-A@;AFFFFFF@FFFFFFFFF9
@M05620:37:000000000-D9766:1:1101:10207:12650 1:N:0:45
AGTGCCAGCTCTCAATCGCACAGGGGACCCAGGGCCTGGCCCCTCCATCCAGAAAACCTATGACCTCACCCGCTACCTGGAGCACCAACTCCGCAGCTTGGCTGGGACCTATGTGAGTATCCAGCGTAGGAATCTGGGAGTTGGGGAGGAGTGAGGAGTTGGGGAAAGACAGTCCTAACCGTGGAGGGTTCTGGTAAATGATGGGGTGAGGAGGGGCTCTTTGGCTCCCACCAGTCCCCCTGTCTGGTCTA
+
ABAABFFFCFFFGGGGGGGGGGHHGGGGGGHHFGGGGGHHHHGHGGHHHHHHHHHHHGHHHHHHHHHHHHHGGEFGHHHHFGHHHHFFFHHHGGGGGHHHGHHGGGHHGHHHHHHHHHHHHHHHHGGGGGHHHHHHHHHGGHHHGGGGGGGHHHHHHGHHHHGGGGHHHHHHHHHHHHHHGGGGGGGGEGGGGGGGGHHHHGHGGGFFFFFFFFFFFFFFFHHFFFFFFFFFFFFFFFFFFFFFHFFFFFF
@M05620:37:000000000-D9766:1:1101:26851:12655 1:N:0:45
AGTGCCAGCTCTCAATCGCACAGGGGACCCAGGGCCTGGCCCCTCCATCCAGAAAACCTATGACCTCACCCGCTACCTGGAGCACCAACTCCGCAGCTTGGCTGGGACCTATGTGAGTATCCAGCGTAGGAATCTGGGAGTTGGGGAGGAGTGAGGAGTTGGGGAAAGACAGTCCTAACCGTGGAGGGTTCTGGTAAATGATGGGGTGAGGAGGGGCTCTTTGGCTCCCACCAGTCCCCCTGTCTGGACTA
+
AAAABFBFBFFFFGGGGEFGCFBG2EFGEGHHGGGGGDGFFHGGGGEHGHHGFBGHHGHHHFBHHHEHHHHGGE/EGBHFHGH?EGHHGGHHGFGGGFHGE3GG//FGG22BFG3B33FGHHFFH@?<//@DHFGHGHGGEHGFGC.CGGECGGF.0<<CDGFCEDFHHHB/<GGBGG/GAEFGGGGGEFGFFF99BFFBBFGGEGFFFFFFFFF-;-:FFFFF9BFAAFFFF.;FF9.A-9//B/9/;:B
@M05620:37:000000000-D9766:1:1101:14410:12661 1:N:0:45
GAGGCTGCTTTGGAAGAAACTCATAGATTACTGCAACAGTTCCCCCTGGACCTGGAAAAGTTTCTTGCCTGGCTTACAGAAGCTGAAACAACTGCCAATGACAGGATGCTACCCGTAAGGAAAGGCTCCTAGAAGACTCCAAGGGAGTAAAAGAGCTGATGAAACAATGGCAAGTAAGTCAGGCATTTCCGCTTTAGCACTCTTGTGGATCCAATTGAACAATTCTCAGCATTTGTACTTGTAACTGACAA
+
A3AABAFBFFFFGGGGGFGGGGGFHHHHHGGHHH4AGHGGHHHHHGEGGCGHGHGGHFFHGHHHGHHHHHHHHHHEGHHGHHHHHHHHHHHHHHHHCEFHGHHHGHHHHHHHHHGGGGHHFGHHHHHHGHHHHHH?GHHHFHHGGGGGGHFHHGHHGHHHHHGGHHHHHGHHHGHHHHHHHHHHHHHHHHGGGGGHHHHHHGHHFGHGHHHGHHHHHHHHHHHHHHHHHGGGGGGGGGGGGGGGGGGEFGG
@M05620:37:000000000-D9766:1:1101:25945:12705 1:N:0:45
AGTGCCAGCTCTCCATCGCACAGGGTACCCAGGGCCTGGCCCCTCCATCCAGAAAACCTATGACCTCACCCGCTACCTTGGGCACCCACTCCGCAGCTTGGCTGGGACCTATGTGAGTATCCAGCGTAGGAATCTGGGCGTTGGGGCGGCGTGCGGAGTTGGGGACCGACCGTCCTAACCGTGGAGGGTTCTGGTAAATGATGGGGTGAGGAGGGGCTCTTTGGCTCCCACCAGTCCCCCTGTCTGGTCTA
+
>>>1>BFFAFFFGCGFBAE1E?GAFBBBEAFG0BBAAFEFHHGCGGHHGCGGGGHABEGGFAFGHDBFGHH>>//>GG1B1/BBEGG/?GH>/?/E>F>B/>EFGG0FEHF1BBF21GFGHH2DGGG<CGGDGHFHHH/ACCCCCG.<C-;AAA@A-;CFFFGG-----;-9ABFFBBFF@FE@-AA@BFFFBFFBBFBF/FFFFFF@?A?/9-@=@@EB9BFFFFFFFBF?AFFFFFFF?FFFFFFFBBB
@M05620:37:000000000-D9766:1:1101:15044:12742 1:N:0:45
GAGGCTGCTTTGGAAGAAACTGACAAGCCAGGGACAAAAGATCGGAAGAGCACACGTCTGAACTCCAGTCACGAGATTCCATCTCGTATGCCGTCTTCTGCTTGAAAAAAAAAAAAAAAATAAAAACATCTTCATTCGTCGAATTATGCCAATTTACCACACCACGTTATTCAGGCTACTCACTCACAAACCATCACACCCCCCACCCCAACGAATACAACGCCACTCCCGTACCCTATGAAACACCCTCC
+
CACBCCFCFFFFGGGGGGGGGGAGGFHHGGGFGFGGGGCHGGHGGGGGHHHHHGHGFHHGHFHGHHCGGHHHGGG?FHHHHHDGGGFEHHHHGEFHGHHHHHHHGHHHHGGGGGC>///-0<1111>.1>1100<0=0/.--.0.:000000000;0:00......9./900;00/.0/::0000/900...:00000:9.----...-........;909---..0;/...-..00/000;00/......
@M05620:37:000000000-D9766:1:1101:27972:12746 1:N:0:45
AGTGCCAGCTCTCAATCGCACAGGGGACCCAGGGCCTGGCCCCTCCATCCAGAAAACCTATGACCTCACCCGCTACCTGGAGCACCAACTCCGCAGCTTGGCTGGGACCTATGTGAGTATCCAGCGTAGGAATCTGGGAGTTGGGGAGGAGTGAGGAGTTGGGGAAAGACAGTCCTAACCGTGGAGGGTTCTGGTAAATGATGGGGTGAGGAGGGGCTCTTTGGCTCCCACCAGTCCCCCTGTCTGGTCTA
+
AAAABFBFBFFFGFGGGFFGEEFGFEGGGGCHGGGGGFHHHHGHGGFGHHGHHBGHHGHHHHHHFHHGHHHGGGCFHHHBGGGGHHFHGHHHGGGGGHHHGHHGEEHHGHHHHHHHHHHHHHHHHGCGGGHHHHHHHHHGEHHHGGGGGGGHHHHHGDGHHHGGGGFHHHHHGHHHFHHHGCEGGGGG:FFGGGFGGGGGFCFGGGFFEFFFFFFFFFFFFFFFFFFFFFFFFFFFFFFFFFFFFFFFFFB
@M05620:37:000000000-D9766:1:1101:12339:12756 1:N:0:45
GAGGCTGCTTTGGAAGAAACTCATAGATTACTGCAACAGTTCCCCCTGGACCTGGAAAAGTTTCTTGCCTGGCTTACAGAAGCTGAAACAACTGCCAATGACCTTATGCGACCCGCACGGAAAGGCACCTACAAGACACAAAGCCAGTAAAAGAACTGATCAAACAACGGCAAGTAAGTCAGTCATTTCCTTTCTCGCACTCCTCTCTATCCAATCGAATAATTCTCAGCATTTCTTTTTGTATCTTACAA
+
AAAABBFBFFFFGGGGGGGGGGFHFHHHHBHHHHHHHHHHHHHHHGGGHHGHHHHHHHHHHHHHHHHHHHHHHHHHHHHGHHHHHHHHHHHHHHHHHFHH3@343343311/>>//>/<</F/BB/0??B222?2@@2@2<@@20@C111?11?0<11?111><10F.--<<-C0<=D00=0=0<00;;=00;0;0..--://0/9/0000/;=C/.;/0.;00;0000900000;09;0-.;9//9;BF/
@M05620:37:000000000-D9766:1:1101:15402:12776 1:N:0:45
AGTGCCAGCTCTCAATCGCACAGGGGACCCAGGGCCTGGCCCCTCCATCCAGAAAACCTATGACCTCACCCGCTACCTGGAGCACCAACTCCGCAGCTTGGCTGGGACCTATGTGAGTATCCAGCGTAGGAATCTGGGAGTTGGGGAGGAGTGAGGAGTTGGGGAAAGACAGTCCTAACCGTGGAGGGTTCTGGTAAATGATGGGGTGAGGAGGGGCTCTTTGGCTCCCACCAGTCCCCCTGTCTGGTCTA
+
AAAABFFFAFFFGGGGGGGGGGFGEGC2EE2F22B2BFFF2BEHGGH55B3FF33BFE3AFFGGCGH3FFHE0/>EHF@GB1BF1FEAFE33EFGC?GDGGH3??/CCFHHGHH3BGGFHGHFHHCGGGDFHFFHGDGHG<GHF@CFGGGGHHHHHHAHHHFCGGGGHHHFGHHHGHFHFGEEGGGGG.;FGGGGGGFFFGGGBF.ADFFFFFFFFFFFFFFFFFFFEFFFFFFFFFFFFFFFFFFFFFFB
@M05620:37:000000000-D9766:1:1101:28056:12776 1:N:0:45
AGTGCCAGCTCTCAATCGCACAGGGGACCCAGGGCCTGGCCCCTCCATCCAGAAAACCTATGCCCTCACCCGCTACCTGGAGCACCAACTCCGCAGCTTGGTTGGGCCCTATGTGAGTTTCCAGCGTAGGAATCTGGGAGTGGGGGAGGAGTGGGGAGTTGGGGAAAGACGGTCTTACCCGGGGGGGGTTCTGGTAAATGATGGGGTGAGGGGGGGCTCTTTGGCTCCACCCGGTCCCCCTGTCGGTTCTT
+
>>1>AFFCAFFFGF3FGFCFEEHHGGGGGEHHGGGEFFGFFH/AEGB1FC1A1BEGHEH1111FHH/0BGCE///>C11B>B>/BFG/>BFFF///EFFG/1FE//0?//011>221121@2210/?/>/111?1@GF?/CCEHG?-=<..<..;@.:C/CFG-CA.;/C.9:C.0FBF/.-;;-;@@@-9BFB/B///9/9BFF?9--;--99==-;9BFFF//9FE/-;9--9;@FEF--//-;---//
@M05620:37:000000000-D9766:1:1101:15267:12794 1:N:0:45
GAGGCTGCTTTGGAAGAAACTGACAAGCCAGGGACAACAGATCGGAAGAGCACACGTCTGAACTCCAGTCACGAGATTCCATCTCGTATGCCGTCTTCTGCTTGAAAAAAAAAAAACAAGACTCATATCCTCCTCCAAATCATTAACAACAAAGAATAACACAAAAGACGACAAGAGATACATTCCGCTAAAACCCACAATGTACACACAATTACCACTACTCCTCGTATGGCCATTTAAATTCCCACGCG
+
CCCCCCFBFFFFGGGGGFFGGG4FFHGHGHHHEFFFE2AGCBFHGGGGAFHHHFHFGGHGGFHHDHBGFGHHGGEEGHH5BD@GFGBEHFGGE?EGGHHHHHHH0BFHHEF/BB/</</2201111<1?G110?00>11<1<1111111....<<.0=000/<.../:/.----././90000900/;.-.900......90000;//...////B//////;//....//..9/:///////////.-.-
@M05620:37:000000000-D9766:1:1101:28014:12818 1:N:0:45
ACCACACCTTCTACAATGAGCTGCGTGTGGCTCCCGAGGAGCACCCCGTGCTGCTGACCGAGGCCCCCCTGAACCCCAAGGCCAACCGCGAGAAGATGACGCTGGGAGGTGCCCTCCCTCATCTTATGGTGGCCGCCCTCCTCCATGGTGTCCCACCGATGGGACCTCTTTCCTACGTGGTCGCTTCTCCTGCTTTTCGCCGGAGCCTCTTCTCTCATGCGCGCCGCTTCTTTTGCAATTCTGGTGGTTGA
+
AA?1AAAABFFFGG1ADGGGGGHGG0AA0AF0BAFE?FEGEHHAGGGGAEEGGHFHHHBE/E?EGEGGG@A>GFGGGCEHGCGFHGEEGGGC?FHG1F1?///?//0<A>.100<<A.0>0<0D00=G<=0.<.-:---;:////;0/00./000..9-;:../../00/;/;//9-9-9;/---;-B///;/99B//---;--;-9/-/;/9;B//9//----9-----;//;//;///9;;/B--9--/
@M05620:37:000000000-D9766:1:1101:14166:12826 1:N:0:45
GAGGCTGCTTTGGAAGAAACTCATAGATTACTGCAACAGTTCCCCCTGGACCTGGAAAAGTTTCTTGCCTGGCTTACAGAAGCTGAAACAACTGCCAATGACAGGATGCTACCCGTAAGGAAAGGCTCCTAGAAGACTCCAAGGGAGTAAAAGAGCTGATGAAACAATGGCAAGTAAGTCAGGCATTTCCGCTTTAGCACTCTTGTGGATCCAATTGAACAATTCTCAGCATTTGTACTTGTAACTGACAA
+
AAABB?FAFFFFGGDCBFGGGGHHHHHHHHHHHH44GHFFGHHHHGEFFGHHHFGHHH2FFGHHGGFHHHHHHHAAGHHHGHHGHFHHHFGHHHHHBGGHHHHHGHHHHHHHHHGGGGHHFEGHHHHHGHHG?GH3GHHHBGHGGEGGFGGHHGHHHHHHHDGGHHHHHGHHCFHHHHHHHGHHHHHHHHGGGGGHHHGHHHHGHHHGHGHHHHHHHBGGHFHHHHHHHGGGGGGFGGGFGGGGGGGGGGG
@M05620:37:000000000-D9766:1:1101:16217:12828 1:N:0:45
AGTGCCAGCTCTCAATCGCACAGGGGACCCAGGGCCTGGCCCCTCCATCCAGAAAACCTATGACCTCACCCGCTACCTGGAGCACCAACTCCGCAGCTTGGCTGGGACCTATGTGAGTATCCAGCGTAGGAATCTGGGAGTTGGGGAGGAGTGAGGAGTTGGGGAAAGACAGTCCTAACCGTGGAGGGTTCTGGTAAATGATGGGGTGAGGAGGGGCTCTTTGGCTCCCACCAGTCCCCCTGTCTGGTCTA
+
AAAAAFFFBFFFGDGGGFGGEABDFFGGGEGHGGGGFEHGHHGHGGGHHHFHHGEHHGHHHHHHHHHHHHHFGGFGHHHHHGHFHHHHGGGHGGCGGHHGGHHE?FHHGHHHFHHHHHHHHHHHHGDFCGHHHHHHFHFCCGHGGGGGGGGHGHFHHGGHHHGGGGHHHHHHHHHHHHHHGCEGGGDF=FFGFGFGGEGFFFGGGGFFEFFFFFFFFFFFFFFFFFFEFFFFE?FFFFFFFFFFFFFFFFB
@M05620:37:000000000-D9766:1:1101:8341:12849 1:N:0:45
AGTGCCAGCTCTCAATCGCACAGGGGACCCAGGGCCTGGCCCCTCCATCCAGAAAACCTATGACCTCACCCGCTACCTGGAGCACCAACTCCGCAGCTTGGCTGGGACCTATGTGAGTATCCAGCGTAGGAATCTGGGAGTTGGGGAGGAGTGAGGAGTTGGGGAAAGACAGTACTAACCGTGGAGGGGTCTGGTAAATGATGGGGTGAGGAGGGGCTCTTTGGCTCCCACCAGTCCCCCTGTCTGGTCTA
+
1>1>AF@CAFC3BEGDFCFEE0B00EGEAEEECEEEFCGAFHGEGGFHEGHED01FHEBFGBDGFH1GHHHEGGCEHHHFHHHEBFGHGFHHGEEEEHEF/0G<AE0</01BFHDGH1F122>BG@/?<CGHF11?D<GE/0?1CCGC-EG<G0<GHCC/</--;:.CB/CGH0;0CC/;A..:;CC@-;EFB/;;CBFB9FGFFFA>AF-F?B@----;BF/9B/;E-9:A9A9B//-A9-99;//9///
@M05620:37:000000000-D9766:1:1101:11514:12868 1:N:0:45
AGTGCCAGCTCTCAATCGCACAGGGGACCCAGGGCCTGGCCCCTCCATCCAGAAAACCTATGACCTCACCCGCTACCTGGAGCACCAACTCCGCAGCTTGGCTGGGACCTATGTGAGTATCCAGCGTAGGAATCTGGGAGTTGGGGAGGAGTGAGGAGTTGGGGAAAGACAGTCCTAACCGTGGAGGGTTCTGGTAAATGATGGGGTGAGGAGGGGCTCTTTGGCTCCCACCAGTCCCCCTGTCTGGTCTA
+
ABAABFFFCFFFGGGGGGGGGGHHGGGGGGHHEFGGGGHHGHGGGGHHHHHHHHHGGGHHGHHHHHHHHHHGGEFGHGHHEGHHGHH1EHHHGGGGGHGHGHHGGGHHGHHHHHHHHHHHHHHHHGGGGGHHHHHHHHHGGHHHGGGGGEGHHGHHHGHHHHGGGGHHHHHHHHHGHGHHGGGGGGGGEFGGGGGGGGGGGGGGGGFFFFFFFFFFFFFFFFFFFFFFFFFFFFFFFFFFFFFFFFFFFFF
@M05620:37:000000000-D9766:1:1101:21190:12872 1:N:0:45
GAGGCTGCTTTGGAAGAAACTGATAGGCCAGGGCAACAGGTCCGCATGGACCCGGGCAAGAATCTTGCCCACGTTATTGAAGCTGAAACACCGTCTTATGGTTGGCAACCAATAAAGAAAGGCTCCTAGAATACTCCAAGGGAGTAAAACATCTGATGAAACAATGGCAAGTAAGTCAGTCATTTACGCTTTAGCACTCTTGTGGATCCAATGGAACAATTCTCATCATTTGTACTTTTCACTCACAAGCC
+
AAAAAAFAFFFFGGGG1GGGG1F3F3011B0BE0BFAFB011B////B01B0/////A/B001@22211B@///BF/B1@F1FG111B10BECGG0/F2112B//B1B/<//1<<1>1B010/1B/1B1B@@11@@@1@@<<<?/0?<D1/11111<>=11>0.<1<<<F<00=0===00=00==0=<.;..00;:C0/;:00:.0;0;000//;0/B9;C009;;C00;;00;;;B0000;;09;;B9-;
@M05620:37:000000000-D9766:1:1101:11040:12880 1:N:0:45
GAGGCTGCTTTGGAAGAAACTCATAGATTACTGCAACAGTTCCCCCTGGACCTGGAAAAGTTTCTTGCCTGGCTTACAGAAGCTGAAACAACTGCCAATGACAGGATGCTACCCGTAAGGAAAGGCTCCTAGAAGACTCCAAGGGAGTAAAAGAGCTGATGAAACAATGGCAAGTAAGTCAGGCATTTCCGCTTTAGCACTCTTGTGGATCCAATTGAACAATTCTCAGCATTTGTACTTGTAACTGACAA
+
BAACCBFCFFFFGGGGGGGGGGFHFHHHHHHHHHFHGFGGHHHHHGGGHFGHHHGHHHEGGHHHHHHHHHHHHHHHHHHHHHHHHHHHHGHHHHHHHHHHHHHHGHHHHHHHHHGGGGHHFHHHHHHHGHHHFHHHHHHHHHHGGHGGHHHHHGHHHHHHHHHHHHHHHHHFEFHHHHHHHHHHHHHHHHGGGGGHHHHHHHHHFHHGHHHHHHHHHHHGBGHHGHHHHGGGGGGGGGGGGGGGGGGFFGG
@M05620:37:000000000-D9766:1:1101:5648:12901 1:N:0:45
GAGGCTGCTTTGGAAGAAACTCATAGATTACTGCAACAGTTCCCCCTGGACCTGGAAAAGTTTCTTGCCTGGCTTACAGAAGCTGAAACAACTGCCAATGACAGGATGCTACCCGTAAGGAAAGGCTCCTAGAAGACTCCAAGGGAGTAAAAGAGCTGATGAAACAATGGCAAGTAAGTCAGGCATTTCCGCTTTAGCACTCTTGTGGATCCAATTGAACAATTCTCAGCATTTGTACTTGTAACTGACAA
+
AAAABBFBFFFFGFGGGGGGGGGHHHFGHGHHFHHFHFHHHHHHHGGGHGHHHHHGGHGHFHHHHGFHHHHHHFFFHHGHHHHHHGGGHHHHHHHHHHHHHH3GFHHHHHGF?FFGCGHHHHHHHHHHGHHFHHHHHHFGGFHEGHGFHHFHGGH@GHHHHHHHHGEHHFGGHGGFFFFGFFHHCF>FFHGGGGGHHHE<CFHFGHHGHEGFHHHGFHHCGHGHHHHHHBFB;FFGFGGGGFFFFGGGGGF
@M05620:37:000000000-D9766:1:1101:15361:12930 1:N:0:45
AGTGCCAGCTCTCAATCGCACAGGGGACCCAGGGCCTGGCCCCTCCATCCAGAAAACCTATGACCTCACCCGCTACCTGGAGCACCAACTCCGCAGCTTGGCTGGGACCTATGTGAGTATCCAGCGTAGGAATCTGGGAGTTGGGGAGGAGTGAGGAGTTGGGGAAAGACAGTCCTAACCGTGGAGGGTTCTGGTAAATGATGGGGTGAGGAGGGGCTCTTTGGCTCCCACCAGTCCCCCTGTCTGGTCTA
+
ABAABFFFBFFFGGGFGGGGGGHHGGGGGGHHEFGDDFHHHHGGGGHHHHHHHHHHHGHHGHHHHHHHHHHGG>EGHHHHFGHHHHHAFHHFEGFGGHHHGHHGGGHHGHHHHHGHHHHHHHHHHGGGGGHHHHHHHHHGDGHHGGFGGDGHHHHHHGHHHHGGGGHHHHHHHHHHHHHGGGGGGGGGGGGGGGGGGGGGGGGGGGFFFFFFFFFFFFFFFFFFFFFFFFFFFFFFFFFFFFFFFFFFFFF
@M05620:37:000000000-D9766:1:1101:11742:12930 1:N:0:45
GAGGCTGCTTTGGAAGAAACTGACAAGCCAGGGACAAAAGATCGGAAGCGCACACGTCTGAACTCCAGTCACGAGATTCCATCTCGTATGCCGTCTTCTGCTTGAAAAAAAAAAAAAAACCACATCTACTACCCACCATACACATTACCTACCTACCTCCACTACAGCCTTTCTCCCTTAATCTCTCTTCTACCTTATTACCTTACACTCTCGACTCTCACCTTCTACTCCGTTTTCCCTCTTCCATATCT
+
AAAAABFAFFFFGFGGGGGGGGGHHHHHGHFGAEGGHGGGGHHHGEFF2AEGGGHGHHHGHFHHHHHHHHGHGEGBFHHHGGFHGFFEGHHHGEEHGHHHHHHHHHHHHGGGC><>//>.....111>0000/.0...00<0;:000:000/.:0/:00://0/;/00:/0B0;00//0/0;000090000000000000//////;/9;/9./-9.////.//9////;;.://;/;//../;;//////
@M05620:37:000000000-D9766:1:1101:16513:12937 1:N:0:45
AGTGCCAGCTCTCAATCGCACAGGGGACCCAGGGCCTGGCCCCTCCATCCAGAAAACCTATGACCTCACCCGCTACCTGGAGCACCAACTCCGCAGCTTGGCTGGGACCTATGTGAGTATCCAGCGTAGGAATCTGGGAGTTGGGGAGGAGTGAGGAGTTGGGGAAAGACAGTCCTAACCGTGGAGGGTTCTGGTAAATGATGGGGTGAGGAGGGGCTCTTTGGCTCCCACCAGTCCCCCTGTCTGGTCTA
+
BCABCFFFCFFFGGGGGGGGGGHHGGGGGGHHGEGGGGHHHHGHGGHHHHHHHHHHHGHHHHHHHHHHHHHGGGGGHHHHHHHHHHHHGHHHEGGFGHHHGHHGGGHHGHHHHHHHHFHHHHHHHGGGGGHHHHHHHHHGGHHHGGGGGGGHHHHHHGHHHHGGGGHHHHHHHHHHHHHHGGGGGGGGGGGGGGGGGGGGGGGGGDFFFFFFFFFFFFFFFFFFFFFEFFFFFFFFFFFFFFFFFFFFFFF
@M05620:37:000000000-D9766:1:1101:23405:12956 1:N:0:45
AGTGCCAGCTCTCAATCGCACAGGGGACCCAGGGCCTGGCCCCTCCATCCAGAAAACCTATGACCTCACCCGCTACCTGGAGCACCAACTCCGCAGCTTGGCTGGGACCTATGTGAGTATCCAGCGTAGGAATCTGGGAGTTGGGGAGGAGTGAGGAGTTGGGGAAAGACAGTCCTAACCGTGGAGGGTTCTGGTAAATGATGGGGTGAGGAGGGGCTCTTTGGCTCCCACCAGTCCCCCTGTCTGGTCTA
+
AA>AAFFFBFFFG4GFFEGCGCHDG22EEEHHEFEEGGHHHHGHGGHHHGHHHGH2FEHHHHHHHGHHHHHEF>EEHH3F2BGHHH1??GHFEFGGGHFGGGHGGGHHGHHHHHHHHHHHHHHHHGGGGGHHHHHHGH0FGHHHGGACG.CGF0DGCFHGHHGGGDHFBGHHHHHGHHHHGGGGGGGGEFGGGGGGGGGFGGGGGGFBFFFFFFBBBBFFFFFFFFFFFFFFFFFFFFFFBFFFFFFFFFB
@M05620:37:000000000-D9766:1:1101:7840:12957 1:N:0:45
GAGGCTGCTTTGGAAGAGCACACGTCTGCACTCCAGTCACGAGATTCCCTCTCGTATGCCGTCTTCTGCTTGAAAAAAAAAGACCCAACCCCGCCGCTTGGTTTGTACCTATGTCAGGAACCAGCGTAGCAAACTGGGGGGTGGGGGGGAATGAGGAGTTGGGGAAAGCACAGCTTAAACCGGGGAGGATTTGGCAAAAGATGGGGTCAAGGAGGGCCCTTTTCCCCCAAACACTCCTCCCCTTTCGCCCC
+
A1AAA>1>BFDDGFF11BGBGGGGG000DDGFAF11FGDGAEEA/FAFG100A/ABFFDFEBEEFD2DGEFHF1F1F//>>//0B/?>//??E>/E>/?/?B<0???FG2>11@221010@/0////?/.>110<<0.---999@-------/////--9//------//---:///;99/-;>-----//9/;/99A-/-/;9A-9--///-;---99:B/////:99-9;--//9/;/--;-//-----
@M05620:37:000000000-D9766:1:1101:23967:12977 1:N:0:45
AGTGCCAGCTCTCAATCGCACAGGGGACCCAGGGCCTGGCCCCTCCATCCAGAAAACCTATGACCTCACCCGCTACCTGGAGCACCAACTCCGCAGCTTGGCTGGGACCTATGTGAGTATCCAGCGTAGGAATCTGGGAGTTGGGGAGGAGTGAGGAGTTGGGGAAAGACAGTCCTAACCGTGGAGGGTTCTGGTAAATGATGGGGTGAGGAGGGGCTCTTTGGCTCCCACCAGTCCCCCTGTCTGGTCTA
+
BBBBBFFFBFFFGGGGGGFGEGGHGGGGGGHHGGGGGGHHHHGHGGFHHHHHFHGHHGFGHHHHHHGHHHHGGGFGHHHHFFHEFHHHGHHHGGCFGHHHGHHGFGHHGHHHHHHHHHHHHHHHHGEGGGHHHHHGHHHGGHHGGGGGGGGHHHHHHGHHHGGGGGHHHHHHHHHHHHHHGGGGGGGF;AFGGGGGGGGGGGGFGGFFFFFFFFFFFFFFFFFFFFFFFFFFFFFFFFFFFFFFFFFFFFB
@M05620:37:000000000-D9766:1:1101:14209:12992 1:N:0:45
GAGGCTGCTTTGGAAGAAACTCATAGATTACTGCAACAGTTCCCCCTGGACCTGGAAAAGTTTCTTGCCTGGCTTACAGAAGCTGAAACAACTGCCCATGACAGGATGCTACCCGTAAGGAAAGGCTCCTAGAAGACTCCAAGGGAGTAAAAGAGCTGATGACACAATGGCAAGTAAGTCAGGCATTTCCGCTTTAGCACTCTTGTGGATCCAATTGAACAATTCTCAGCATTTGTACTTGTAACTGACAA
+
BABCCCFCFFFFGGGGGGGGGGHHGHHHHGHGHHHHHFHHHHHHHGGGHGFHHHGHHHFGGGHHHHHHHHHHHHHHHFHGHHHGHHHHHHHHHHGH13FHGEHFG1FC?@FHHH?E/?0BF3G0GHCG/BGH?GG3FG??22B/F/??FG2FGFHHHH<G2G2FGFEHE1F<</?1FG1=FF0FGHGHHHGGGAEGHHHHHHHHBDGFGHFGCFH0:0<:0/CHH0CCFGEFGGBC90CFB;9BFFBGFBB
@M05620:37:000000000-D9766:1:1101:14858:12996 1:N:0:45
AGTGCCAGCTCTCAATCGCACAGGGGACCCAGGGCCTGGCCCCTCCATCCAGAAAACCTATGACCTCACCCGCTACCTGGAGCACCAACTCCGCAGCTTGGCTGGGACCTATGTGAGTATCCAGCGTAGGAATCTGGGAGTTGGGGAGGAGTGAGGAGTTGGGGAAAGACAGTCCTAACCGTGGAGGGTTCTGGTAAATGATGGGGTGAGGAGGGGCTCTTTGGCTCCCACCAGTCCCCCTGTCTGGTCTA
+
>A>>AFFFAFFFG4FBBFFFEEHEFABEDE2FEEF2FBGHGHGEEGHHFGEGF3AGHGGHHGDGHGG3GF?EE>/FHFHG?FHHFH1?ECGGGGGGGGHHDHHEGEHHDHHFHFGBGGFHHHGFHCBCDGHHFF1?DF0FEFFEDGFCGCDCG0DGCEHHHBCGG.GGHHFGHHHHHFGHGGGGDEDBGGGGGGFBFFFGBFFGGGFBFFFEDF<???FFFFFFFFFFFFFFEFFFFFFFBFFFFFFFFFB
@M05620:37:000000000-D9766:1:1101:7590:13002 1:N:0:45
AGTGCCAGCTCTCAATCGCACAGGGGACCCAGGGCCTGGCCCCTCCATCCAGAAAACCTATGACCTCACCCGCTACCTGGAGCACCAACTCCGCAGCTTGGCTGGGACCTATGTGAGTATCCAGCGTAGGAATCTGGGAGTTGGGGAGGAGTGAGGAGTTGGGGAAAGACAGTCCTAACCGTGGAGGGTTCTGGTAAATGATGGGGTGAGGAGGGGCTCTTTGGCTCCCACCAGTCCCCCTGTCTGGTCTA
+
CCBCCFFFCFFFGGGGGGGGGGHHGGGGGGHHGGGGGGHHHHGHGGHHHHHHHHHHHGHHHHHHHHHHHHHGGGGGHHHHHHHHHHGHGHHHGGGGGHHHGHHGGGHHGHHHHHHHHHHHHHHHHGGGGGHHHHHHHHHGGHHHGGGGGGGHHHHHHGHHHHGGGGHHHHHHHGHHHHHHGGGGGGGGEFGGGGGGGGGGGGGGGGFFFFFFFFFFFFFFFFFFFFFFFFFFFFFFFFFFFFFFFFFFFFF
@M05620:37:000000000-D9766:1:1101:12617:13012 1:N:0:45
AGTGCCAGCTCTCAATCGCACAGGGGACCCAGGGCCTGGCCCCTCCATCCAGAAAACCTATGACCTCACCCGCTACCTGGAGCACCAACTCCGCAGCTTGGCTGGGACCTATGTGAGTATCCAGCGTAGGAATCTGGGAGTTGGGGAGGAGTGAGGAGTTGGGGAAAGACAGTCCTAACCGTGGAGGGTTCTGGTAAATGATGGGGTGAGGAGGGGCTCTTTGGCTCCCACCAGTCCCCCTGTCTGGTCTA
+
>AAAAFFFBFFFGFFGGGGGGGHHGGGGGGGGGDGGGGGHHCEHEGGHHHHHHGFHGGHHHHHFHHFCFGHGG/EEHHFHGHGHHGFGEHHHGGEEGHHHGHHGGGHHGHHFHHHHHGHHHHHHHGCDCDFHHHHHHHGGEHHHGGGGGGGGHHHHHGGHHGGGGGGHHHHHHHHHHHHHGEEGGGGG:CFGGGFGGGGGGFGGGGDAEFFFFFFFFFFFFFFFFFFFFFFFFFFFFFFFFFFFFFFFFFF
@M05620:37:000000000-D9766:1:1101:11670:13012 1:N:0:45
AGTGCCAGCTCTCAATCGCACAGGGGACCCAGGGCCTGGCCCCTCCATCCAGAAAACCTATGACCTCACCCGCTACCTGGAGCACCAACTCCGCAGCTTGGCTGGGACCTATGTGAGTATCCAGCGTAGGAATCTGGGAGTTGGGGAGGAGTGAGGAGTTGGGGAAAGACAGTCCTAACCGTGGAGGGTTCTGGTAAATGATGGGGTGAGGAGGGGCTCTTTGGCTCCCACCAGTCCCCCTGTCTGGTCTA
+
BCBBCFFFCFFFGGGGGGGGGGHHGGGGGGHHGGGGGGHHHHGHGGHHHHHHHHHHHGHHHHHHHHHHHHHGGGGGHHHHHHHHHHHHGHHHGGGGGHHHGHHGGGHHGHHHHHHHHHHHHHHHHGGGGGHHHHHHHHHGGHHHGGGGGGGHHHHHHGHHHHGGGGHHHHHHHHHHHHHHGGGGGGGGDGGGGGGGGGGHHHGGGGFFFFFFFFFFFFFFFHHFFFFFFFFFFFFFFFFFFFFFHHFFFFF
@M05620:37:000000000-D9766:1:1101:4376:13029 1:N:0:45
GCGGCTGCTTTGGCAGAAACTGACAAGCCAGGGACAAAAGATCGGCAGCGCACACGTCTGAACTCCAGTCACGAGATTCCCTACCGTCTGCAGTGTTCTGCTTGTAAAAGACACACCATCCTTACAAGCGCTGCTTCCCCCCTCTCCCATCCTTCCGGCCTTTCCGCTTTCTCCCTCTTGTTTCTCCTGTTGCCGCCTTCTCAACACTTTTCCTTTTGACTGTTCCGCCCTGTCCAAACTCTCGGCTGCGC
+
>1A1>1AAFFFFGGGGAFG0BB1BAAFFFCCG0AA0F0FGCHHAE/AE/EEECEEE0B0FFGHHHH@FBF@EEAE?B@22B110B>//B?1B1B122B2BBFHF012BB1?00<0?//11BBG211>@///<<?111?CGCC@.0>0C0>0C1>0C<--<</<CF..:;.0;;0:/:CGFF;;;BFG0/0909B---:.;;000/9.0://;/9B/;/-9////;/9;--@9//99999:/9BB---;99@
@M05620:37:000000000-D9766:1:1101:4516:13106 1:N:0:45
GAGGCTGCTTTGGAAGAAACTCATAGATTACTGCAACAGTTCCCCCTGGACCTGGAAAAGTTTCTTGCCTGGCTTACAGAAGCTGAAACAACTGCCAATGACAGGATGCTACCCGTAAGGAAAGGCTCCTAGAAGACTCCAAGGGAGTAAAAGAGCTGATGAAACAATGGCAAGTAAGTCAGGCATTTCCGCTTTAGCACTCTTGTGGATCCAATTGAACAATTCTCAGCATTTGTACTTGTAACTGACAA
+
BABBBBFAFFFFFGGGGGGGGGFHHHGFGFHGHBGHCFHHHHHGHGCFFGHGHGFH3FCGHHHHHHHHHHHHHHHHHGGHHHHHHHHHHHEHHHHHFFHHHH3GGFCFGHHHBFEFFGFHHGHHGFHHEHHBGHGFHHGCFCHGGHGGFFFFHFH2FHDHHGGHHHHHFBG??F?DG11@FGHEHHHGHGGGEGGHDGF<GHHHFHHGHHFHGCGHBCGCGGHHHHHHFGG0;FB90=BBGFF9BFGGFB;
@M05620:37:000000000-D9766:1:1101:18053:13140 1:N:0:45
GAGGCTGCTTTGGAAGTAACTGACAAGCCAGGGACAAAAGATCGGAAGAGCACACGTCTGAACTCTAGTCACGAGATTCCATCTCGTATGCCGGCTTCTGCTTGAAAAAAAAAAAACTATCACGCAAATTCATCTACAATATTCCAATTCATGAAAATTTTTCATACAACAATCCTCCCCAATTCAGGCACTTGCACCTTCTCCCTTTTGTCCATCCACTTTAACAACCCCCCTCCTTTCCATTTTTAATC
+
AAAAAAFAFFFFGGGG1FGGGDG1FA0FEACGGFFGAHEFC1BGEAAE00F1A0A/BB0F12A1A1112DGBA/>B/D22F2FG1C/B00BGE/>//0BG1BE10BGHHEE/////<11?FD1/?/<<11<11=F111<11>1=>>10000000<000/==0/0=<000;..://00:.CC./0;00;/..;/0009/;0;9:0/9;000;00000;0/99///;//---9@@9-;-////;//:;/-/9/
@M05620:37:000000000-D9766:1:1101:6994:13140 1:N:0:45
AGTGCCAGCTCTCAATCGCACAGGGGACCCAGGGCCTGGCCCCTCCATCCAGAAAACCTATGACCTCACCCGCTACCTGGAGCACCAACTCCGCAGCTTGGCTGGGACCTATGTGAGTATCCAGCGTAGGAATCTGGGAGTTGGGGAGGAGTGAGGAGTTGGGGAAAGACAGTCCTAACCGTGGAGGGTTCTGGTAAATGATGGGGTGAGGAGGGGCTCTTTGGCTCCCACCAGTCCCCCTGTCTGGTCTA
+
AAABCFFFAFFFGFGGGGFGGEGHFEFGGGGHFGGGGFHHHHGHGGFGHHGHHHHHHGHHHHHHHHHGHHHGGGGGHHHHFGGFGHFGGHGHGGGGGHHHGHHFGGHHGHHHHHHHHHHHHHHHHGEGGGHHHHHHHHHGGHHHGGGGGGGHHHHHHGHHHHGGGGHHHHHHHHHHHHHHGEEGGGGG;FFGGGFFGGEFGFGGGGFFFFFFFFFFFDFFFFFFFFFFFFFFFFFFFFFFFEFFFFFBFFF
@M05620:37:000000000-D9766:1:1101:14571:13146 1:N:0:45
GAGGCTGCTTTGGAAGAAACTGACAAGCCAGGGACAAAAGATCGGAAGAGCACACGTCTGAACTCCAGTCACGAGATTCCATCTCGTATGCCGTCTTCTGCTTGAAAAAAAAAACACTACCTAGTCTATTAACCGCCTCCCTCGTTCCTACCGTCCATTCGCTGAACCATAGCTCTCTGCTTCTATGGTCTTCCTTTTTCCGTCGGACACTCTTCTCTGACTTGACTCCACTTTGCACCTCTGCCGTTTCT
+
A>AABAFAFFFFGGGGGGGGGGHHHFFHGGFHGGGGHGHHGHHGFEFG2GHGHHHGHHHGHDGGHHHHFHFGGAC??FGFH5FBGF?EFHHHG?EGGHH4GDFH03FHF@EE@//?0@@2<222>>222>222?///<//.0>-.<00111.-.<<<0000<...0/..000:000000:00;00000;009C00009;/0.9999---;9///;//B//9/99//////99/:////;;9///:-..///
@M05620:37:000000000-D9766:1:1101:16603:13163 1:N:0:45
AGTGCCAGCTCTCAATCGCACAGGGGACCCAGGGCCTGGCCCCTCCATCCAGAAAACCTATGACCTCACCCGCTACCTGGAGCACCAACTCCGCAGCTTGGCTGGGACCTATGTGAGTATCCAGCGTAGGAATCTGGGAGTTGGGGAGGAGTGAGGAGTTGGGGAAAGACAGTCCTAACCGTGGAGGGTTCTGGTAAATGATGGGGTGAGGAGGGGCTCTTTGGCTCCCACCAGTCCCCCTGTCTGGTCTA
+
AAABAFFFCFFFGGGGGGGFGGGGGGGGGGGHFAEFCFHHHHGHGGHHHGHHHHHHFGGHHGHHHHHHHHFGGEEFHHHHBGGHHGCFFHHHE?C@CFG3EH3FEFFHGHHGHG3DG3GFHHHHHGGGGGHHFHHHHG<FGHHGGGFCDGFHHHHHHGFHFCDCEGHHHHHHFHHHHBGFGFGGGGGGFGGGGGGGGGGGGGGGGADFFFFFFF-9;9EFFFFFFFFEFFFDFFFFFFFFFFFFFFFFFFF
@M05620:37:000000000-D9766:1:1101:23401:13164 1:N:0:45
GAGGCTGCTTTGGAAGAAACTCATAGATTACTGCAACAGTTCCCCCTGGACCTGGAAAAGTTTCTTGCCTGGCTTACAGAAGCTGAAACACCTGCCAATGACGCCAGGCTACCCTCATGGAAAGCAACCTGGAAGACACCAAGGTAGTAAAACAAAGGAGCAAACAAAGGAAAGTAACGCAGTCAATGCATTTTAGCTACTCTTGTACACTTAATCGAATAAATCAAAGCACCTGACTTGCAAAGGTAAAA
+
BBBBBBFAFFFFGGCGGG4FGGHHHHHGHHHGHAFHGHHGHHHHHGG2BFGHHGHHGFHBFHHHHHHHHHHGHHHGHHHHHHHHHGGHHH1EGGHGFH33@311/?/1?BF22B3/0B4FFF3?33BBGC0?BFGBBB2?//B/B32B2@F22?/022@///0??0/00???0<1111><--./0000/0=00=0/00<<0<<C0000::00::;0:;C0.000;9000/9/.9://0;00990//0;0=0
@M05620:37:000000000-D9766:1:1101:28354:13221 1:N:0:45
AGGGCCAGCTCTCAATCGCACAGGGGGCCCAGGGCCTGGCCCCTCCATCCAGAAAACCTATGACCTCACCCGCTACCTGGAGCACCAACTCCGCAGCTTGGCTGGGACCTATGTCAGTATCCAGCGTAGGAATCTGGGCGTTGGGGAGGAGTGAGGCGCTGCGGAAAGCCCGTCCTAACCGTGGAGGGCTCTGGTAAATGATGGGGTGAGGAGGGGCTCTTTGGCTCCCACCAGTCCCCCTGTCTGGTCTA
+
1A1>AAAAAFFFGGGBDFFCE0GAF00AA/EHFEG/AFGHGHGHGGHHGGHHFBB>GGHHDGBHH1FGHHG?G/EEHGHH0>FGHH0/>FG1?E?EEHB0CGBFAEFG/BFFDF2@>FGGHB2@FGCC<AFFGHHFDF.>-<>>@CC@GCCCC0::.;-;A.9@---./;.-9;EF/BFF@FE?-9A>-AAFFF99BFFFF/BFF-9999-9-A9@@<FBFBFFFFFFEFFFEFFFFFFF@FFFFFFFFFB
@M05620:37:000000000-D9766:1:1101:18049:13222 1:N:0:45
AGTGCCAGCTCTCAATCGCACAGGGGACCCAGGGCCTGGCCCCTCCATCCAGAAAACCTATGACCTCACCCGCTACCTGGAGCACCAACTCCGCAGCTTGGCTGGGACCTATGTGAGTATCCAGCGTAGGAATCTGGGAGTTGGGGAGGAGTGAGGAGTTGGGGAAAGACAGTCCTAACCGTGGAGGGTTCTGGTAAATGATGGGGTGAGGAGGGGCTCTTTGGCTCCCACCAGTCCCCCTGTCTGGTCTA
+
ABABBFFFBFFFGFGFGGGCGGHGGGGGGGHHFGEFGGHHHHGFGGHHHGGHHHHGHEBGHHHHHHHHHGHGG>EEHHHHBFHHHH1?EHHHFGGGGHGHDHHGGGHHEHHHGHHHHHHFHHGHHGDGGGGHHHFGFC?FEHHHGGFGGEAGFFFHHGHHFHGCEFHHHHHFHHHFHHHHGGGGAEDGEFGGGGGFGGFGGGGGGGADFFFFFFFFFFFEBFFFFFFFFFFFFFFFFFFFFFFFFFFFFFF
@M05620:37:000000000-D9766:1:1101:20094:13224 1:N:0:45
AGTGCCAGCTCTCAATCGCACAGGGGACCCAGGGCCTGGCCCCTCCATCCAGAAAACCTATGACCTCACCCGCTACCTGGAGCACCAACTCCGCAGCTTGGCTGGGACCTATGTGAGTATCCAGCGTAGGAATCTGGGAGTTGGGGAGGAGTGAGGAGTTGGGGAAAGACAGTCCTAACCGTGGAGGGTTCTGGTAAATGATGGGGTGAGGAGGGGCTCTTTGGCTCCCACCAGTCCCCCTGTCTGGTCTA
+
CCBBCFFFCFFFGGGGGGGGGGHHGGGGGGHHGGGGGGHHHHGHGGHHHHHHHHHHHGHHHHHHHHHHHHHGGEGGHHHHEGHHHHHHGHGHGGGGGHHHGHHGGGHHGHHHHHHHHHHHHHHHHGGGGGHHHHHHHHHGGHHHGGGGGGGHHGHHHGHHHHGGGGHHHHHHHHHHHHHHGGGGGGGGEGGGGGGGGHHHGGGGGGFFFFFFFFFFFFFFFFHFFFFFFFFFFFFFFFFFFFFFHFFFFFF
@M05620:37:000000000-D9766:1:1101:26819:13263 1:N:0:45
AGTGCCAGCTCTCAATCGCACAGGGGACCCAGGGCCTGGCCCCTCCATCCAGAAAACCTATGACCTCACCCGCTACCTGGAGCACCAACTCCGCAGCTTGGCTGGGACCTATGTGAGTATCCAGCGTAGGAATCTGGGAGTTGGGGAGGAGTGAGGAGTTGGGGAAAGACAGTCCTAACCGTGGAGGGTTCTGGTAAATGATGGGGTGAGGAGGGGCTCTTTGGCTCCCACCAGTCCCCCTGTCTGGTCTA
+
CCBCCFFFCFFFGGGGGGGGGGHHGGGGGGGHGGGGGGHHHHGHGGHHHHGHHHHHHGHHHHHHHHHHHHHGGGGGHHHHHHHHHHGHGHHHGGGGGHHHGHHGGGHHGHHHHHHHHGHHHHHHHGCFGGHHHHHHHHHGGHHHGGGGGGGHHHHHHGHHHHGGGGHHHHHHHHHHHHHHGEEGGGGG;AGGGGFGGGGGGGGGGGFFFFFFFFFFFFFFFFFFFFFFFFFFFFFFFFFFFFFFFFFFFFF
@M05620:37:000000000-D9766:1:1101:4906:13275 1:N:0:45
GCGTCTGCTTTGGCAGAAACTGACAAGCCAGGGACAAAAGATCGGCAGCGCACACGTCTGAACTCCAGTCACGAGATTCCCTCTCGTCTGCCGTCTTCTGCTTGAAAAAAACACACCACCAGGCATATAATTATGCCTTCGACCTCCTTTTACTATGCTATTACAGTAAAAACATGTCATAACAGTCAAGACATGCTCACGATACTACCCTGCACTGCAAAGTAAGATATATGTGGAGTGATCTAATAACC
+
>1>1>1>FFFDDGGFEAGGBBBBF1EGGFBGH0AB000BGFFGHG/AFGEGGGGHGGHHGHEHFHHHHGHFGGFG/BFGF11B0BE?/?FG1>?>BFB2BBFGHC<GGFE///0//<?///0///1<1111111111111//.<.1<011111>10000000<00<000000..0/:00000/00000000//0000000;...-000/.09.//0/0000/000000/////////-/-///////////
@M05620:37:000000000-D9766:1:1101:7601:13276 1:N:0:45
AGTGCCAGCTCTCAATCGCACAGGGGACCCAGGGCCTGGCCCCTCCATCCAGAAAACCTATGACCTCACCCGCTACCTGGAGCACCAACTCCGCAGCTTGGCTGGGACCTATGTGAGTATCCAGCGTAGGAATCTGGGAGTTGGGGAGGAGTGAGGAGTTGGGGAAAGACAGTCCTAACCGTGGAGGGTTCTGGTAAATGATGGGGTGAGGAGGGGCTCTTTGGCTCCCACCAGTCCCCCTGTCTGGTCTA
+
ABAAAFFFCFFFGGGGGGGGGGHHGGGGGGHHGGGGGGHHHHGHGGHHHHHHHGHHHGHHGHHHHHHHHHHGGEEGHHHHGHHHHHCFFHHHGGGGGHHHGHHGGGHHGHHHHHHHHHHHHHHHHGGGFGHHHHHHHHFGGHHHGGADG.EHHHHHHGHHHHGGGDEHGHGHHHHHHHHHGGGGGGGGGGGGGGGGGGGGGGGGGGFFFFFFFFFFFFFFFFFFFFFFFFFFFFFFFFFFFFFFFFFFFFF
@M05620:37:000000000-D9766:1:1101:11291:13285 1:N:0:45
AGTGCCAGCTCTCAATCGCACAGGGGACCCAGGGCCTGGCCCCTCCATCCAGAAAACCTATGACCTCACCCGCTACCTGGAGCACCCACTCCGCAGCTTGGCTGGGACCTATGTGAGTATCCAGCGTAGGAATCTGGGAGTTGGGGAGGAGTGAGGAGTTGGGGAAAGACAGTCCTAACCGTGGAGGGTTCTGGTAAATGATGGGGTGAGGAGGGGCTCTTTGGCTCCCACCAGTCCCCCTGTCTGGTCTA
+
>A>>AFFFBFFFG4FFGFFFGGHHFE2AE2AGAEEEFFHHHHG1EGHHGFHGEGGFGDFCAGGFHGGFGFG?E>EFHBBGBFHHHF1??GFCEEEEEHGHGHEGFGGGGHHFHGFFFGHDHFDGFDECGGFFHHFGGH0FFGFGCGA<A.CGHHFGEFHHHHGGEFHEHFCGCHHHHCFGGGA@DED@GFGGGGFFGFFGBFFFGFFBFFFFFF??BBFFFBFFFFFFFFFFEFFFFFFF?FFFFFFFFF9
@M05620:37:000000000-D9766:1:1101:19131:13308 1:N:0:45
AGTGCCAGCTCTCAATCGCACAGGGGACCCAGGGCCTGGCCCCTCCATCCAGAAAACCTATGACCTCACCCGCTACCTGGAGCACCAACTCCGCAGCTTGGCTGGGACCTATGTGAGTATCCAGCGTAGGAATCTGGGAGTTGGGGAGGAGTGAGGAGTTGGGGAAAGACAGTCCTAACCGTGGAGGGTTCTGGTAAATGATGGGGTGAGGAGGGGCTCTTTGGCTCCCACCAGTCCCCCTGTCTGGTCTA
+
AAAABFFFBFFFGGGGGGGGGGHHGGGGGGHHGGGGGGHHHHGHGGHHHHHHHHHHHGHEHHHHHHHHHHHGGFCGHHHHHGHHHHHHGHFHGGGGGHHHGH3FGGHHGHHHHHHHHHHHHHHHHGEGGGHHHHHHHHHGGHHHGGGGGGGHHHHHHGGCHHGGGGHHHHHHHHHHHHHHGGGGGGGGFGGGGGFGGGGGGGGEEGFFFFFFFFFFFFFFFFFFFFFFFFFFFFFFFFFFFFFFFFFFFFF
@M05620:37:000000000-D9766:1:1101:12598:13310 1:N:0:45
AGTGCCAGCTCTCAATCGCACAGGGGACCCAGGGCCTGGCCCCTCCATCCAGAAAACCTATGACCTCACCCGCTACCTGGAGCACCAACTCCGCAGCTTGGCTGGGACCTATGTGAGTATCCAGCGTAGGAATCTGGGAGTTGGGGAGGAGTGAGGAGTTGGGGAAAGACAGTCCTAACCGTGGAGGGTTCTGGTAAATGATGGGGTGAGGAGGGGCTCTTTGGCTCCCACCAGTCCCCCTGTCTGGTCTA
+
BCABBFFFCFFFGGGGGGGGGGHHGGGGGGHHGGGGGGHHHHGHGGHHHHHHHHHHHGHHHHHHHHHHHHHGGFGGHHHHFGHHHHHHGHHHGGGGGHHHGHHGGGHHGHHHHHHHHHHHHHHHHGGGGGHHHHHHHHHGGHHHGGGGGGGHHHHHHGHHHHGGGGHHHHHHHHHGHHHHGGGGGGGGEGGGGGGGGGGGGGGGGGFFFFFFFFFFFFFFFFFFFFFFFFFFFFFFFFFFFFFFFFFFFFF
@M05620:37:000000000-D9766:1:1101:12563:13321 1:N:0:45
AGTGCCAGCTCTCAATCGCACAGGGGACACAAGGCCTGGCCCCTCCATCCAGCAACCCTATGACCGCACCCGCTACCTGGCGCACCAACTCCGCAGCTTGGCTGGGACCTATGTGAGTATCCAGCGTAGGAATCTGGGAGTTGGGGAGGAGTGAGGAGTTGGGGAAAGACAGTCCTAACCGTGGAGGGTTCTGGTAAATGATGGGGTGAGGAGGGGCTCTTTGGCTCCCACCAGTCCCCCTGTCTGGTCTA
+
>1>>AF1BAFCDDGGDGFG1EFAGG0B00A00A0BABA/00AEGGGHHGGHF0000BEGGGGFFH/>EE@FE>E/>>E1B0/?/EGHHCHHGGGGGGHHHGHHGGGHHGHGHHHHHHHHHHHFHHGGGGGHGHHHHHHFFGHHHGGECGCGHHHHHFCHHHHGGECHGBFFGGGGGFFGGGGGGBEGGGGGGFFFFFFFFFFFFFFF@FFFE?B@@@@FFFFFFFFFFFFFFFFFFFFFF@FFFFFFFFFB
@M05620:37:000000000-D9766:1:1101:2219:13334 1:N:0:45
AGTGCCACTTCTCCATCGCCCCGGGTCTTCCTGCCCCGGCTCCCCCATCTCGTCACCCTATGACCTCACCCGCTACCTTGATCACCCACTACGCAGGTTGGCCGGGAACTTTGTCCGTATCCCGCCTCGGTCTCTGGGCGTTGGGGCGGCGTGCGGCGTAGCGGCCCGCACGTCCTCCCCGTGTCGGCTTCTGGTTAATGCTGGGGTGTGTCGGCGCTCTTTGGATCCCCCCCGTTCCCCTGTCTGGTCTA
+
>11>>BD11BDFGGGBBE1AAAEA?A00DF1A11B//AAF/BF/EE/0B1A0////BB/01B2BFBF1B00>>>>>G11BBBBBBGH?EF00?>?//010<B1<<@//??12122?<?FFGF1//-..>><.<>D=0/<-<<<.--;-@-;99A@-@@@----@@-@-;-9999A-;;--9A--;---:;BFFFF9//;9/;9/9999-:-;----;@99/B/BBF/-9-A--9A--;F---BFBFBFF9/
@M05620:37:000000000-D9766:1:1101:15009:13339 1:N:0:45
AGTGCCAGCTCTCAATCGCACAGGGGACCCAGGGCCTGGCCCCTCCATCCAGAAAACCTATGACCTCACCCGCTACCTGGAGCACCAACTCCGCAGCTTGGCTGGGACCTATGTGAGTATCCAGCGTAGGAATCTGGGAGTTGGGGAGGAGTGAGGAGTTGGGGAAAGACAGTCCTAACCGTGGAGGGTTCTGGTAAATGATGGGGTGAGGAGGGGCTCTTTGGCTCCCACCAGTCCCCCTGTCTGGTCTA
+
ACABBFFFCFFFGGGGGGGGGGHHGGGGGGHGGGGGGGHHHHGHGGHGHHGHHHGHHGHHHHHHHHHHHHHGGFGGHHHHHHHHHHHHGHHHGGGGGHHHGHHGGGHHGHHHHHHHHHHHHHHHHGGGGGHHHHHHHHHGGHHHGGFFGGGHHHHHHGHHHHGGGGHHHHHHHHHHHHHHGGGGGGGGGGGGGGGGGGGGGGGGGGFFFFFFFFFFFFFFFFFFFFFFFFFFFFFFFFFFFFFFFFFFFFF
@M05620:37:000000000-D9766:1:1101:5427:13385 1:N:0:45
GCGTCTGCTTTGGCAGAGCACACGTCTGCACTCCAGTCACGAGATTCCCTCTCGTTTGCCGCCTTCTGCTTTAAACCAACCAAACGTCTTCCCCATCCTCTCTTTACCCACTAGTACTTTCCCGATTTTTTAATGTGTGCATTTACGCTCTATGTTCCGTTATTCAGTCAGTCCCTACCCATGTGTGTGGCGTTGACGTTAATTTTGAGGTCCTTTGCCAGTCTCTGCCCCCATACCCGGTTGCAGTACAC
+
>1>>>1>BFFF1FGFA1AG1FBBEGHF0D3FHHB1BDFGGCEE?BDFGGFHGHGE/BAAFA/ABBFBGHF11BD110>F/B?B?//0/0/210>>>00B110B21>11B1/0012B2222111/////11//12222@@1222222?////11111?1/?1.<1>111<11111111.<.0</00<.....-.--.0.../.00009..///00000000000000090..-9-/;//----9-///////
@M05620:37:000000000-D9766:1:1101:2774:13388 1:N:0:45
AGTTCCAGCTCTCCATCGCACAGGGTCCCCAGTGCCTGGCCCCTCCATCCAGAAACCCTATGACCTCACCCTCTACCTGGCGCACCCCCTCCGCAGCTTGGCTGGGACCTATGTGAGTATCCAGCGCCGGAATCTGGGCGTTGGGGAGGCGTGCGGAGTTGGGGACAGCCCGTCCTAACCGTGGAGGGTTCTGGTAAATGATGGGGTGAGGAGGGGCTCTTTGGCTCCCACCAGTCCCCCTGTCTGGTCTA
+
>>>3>BDDFFFFGGGFFEEAECHGF44AAABE3ABBBFGHFHGAEGHHFFGGBHF3BE1ABFDGHDBGHCC1B?BFGFBB1>BEFEE>>EE>EE?@>FBB/33?EEAH/GC3?BF3BFFFHHFFHG//<@</?1??D0<<>CGF--.<<.;CC.-C--=FBF-:.:.E.C.AFFFDF/FFFF9@.;9-;AFFFF99FF9F9BFFFFFC?A./9.=AF-EFBF/BBBFAEFAA.;FBFFEFF?BFFFFFFFB
@M05620:37:000000000-D9766:1:1101:27619:13389 1:N:0:45
GAGGCTGCTTTGGAAGAAACTGACAAACCAGGGACACAAGATCGGAAGAGCACACGTCTGAACTCCAGTCACGATATTCCATCTCGTATTCCGTCTTCTGCTTGAAAAAAAAAAACAATATGTGAAAAAACAAAAATCGTTACAGAGTAAATAGCGGAATTATAAGAAAGCAGGAATTATAAGCTATTGAACTAAGAACCTCAACATACTATCCGAGTACGGTACACGAATCGTCACATCCGTGCGTCGAA
+
A?ABAAC>CBFDGBBBGG4BGBGBFG4BBGGDGABFBGFFFGFGG22BABBBF2F0BBGF5DBGBB3BFGFAE111>55DGH5F3BFFG3BBCGGF1BBG4BB3BGHEHGECE<//?/22222222@20/<</0</01...<.11101111<100--<-.00000000/////../000:0000;;000000000/00:.///0/;/000;00;..-.9/../..//.-..9...;.////...;-.---:
@M05620:37:000000000-D9766:1:1101:9960:13396 1:N:0:45
AGTGCCAGCTCTCAATCGCACAGGGGACCCAGGGCCTGGCCCCTCCATCCAGAAAACCTATGACCTCACCCGCTACCTGGAGCACCAACTCCGCAGCTTGGCTGGGACCTATGTGAGTATCCAGCGTAGGAATCTGGGAGTTGGGGAGGAGTGAGGAGTTGGGGAAAGACAGTCCTAACCGTGGAGGGTTCTGGTAAATGATGGGGTGAGGAGGGGCTCTTTGGCTCCCACCAGTCCCCCTGTCTGGTCTA
+
>A>>AFFFBFFFGAGGGGGCGGHHG?EEGGHH2EEEFFHHHHGHGGHHHHHHHFHCGGHHHHHHHGGHHHHCE>EFHHGH2FGHHH1?EHHHGGGGGHHHGHHGGGHHGHHHHHHHHHHHHHHHHGGGGGHHHHHHHH0FGHHHGGADGEGHHGHHHGHGHHGGGGHHFHHHHHHHHHHHGGGGGGGGGGGGGGGGGGGGFGGGGGFFFFFFFFFFFFFFFFFFFFFFFEFFFFFFFFFFFFFFFFFFFFB
@M05620:37:000000000-D9766:1:1101:20929:13413 1:N:0:45
AGTGCCAGCTCTCAATCGCACAGGGGACCCAGGGCCTGGCCCCTCCATCCAGAAAACCTATGACCTCACCCGCTACCTGGAGCACCAACTACGCAGCTTGGCTGGGACCTATGTGAGTATCCAGCGTAGGAATCTGGGAGTTGGGGAGGAGTGAGGAGTTGGGGAAAGACAGTCCTAACCGTGGAGGGTTCTGGTAAATGATGGGGTGAGGAGGGGCTCTTTGGCTCCCACCAGTCCCCCTGTCTGGTCTA
+
AA>AAFF@>FFFGGGGGGAGEGHHGGGEEEAHG0BEFFGCEHGHGGF1FHHHFHHHHGGAGHFHHHHBHHCEGEEGHHHHHGHHGHHHGG1FEEF@GHHHGGGGGGHGGHFHDH>GH1FFHHHHHGGGGGFHHFGHHBGCEHDFCCFGCEGHHHGEGGHEHHGGGGHHHHHHHHGHHGCGGCG-AEGGCFFGGG0FFFGGGGG0A.;@EFFFFF-=@@FFFFFFFFFFF--AEFFFFFFF@FFFFFFFFF9
@M05620:37:000000000-D9766:1:1101:19779:13438 1:N:0:45
AGTGCCAGCTCTCAATCGCACAGGGGACCCAGGGCCTGGCCCCTCCATCCAGAAAACCTATGACCTCACCCGCTACCTGGAGCACCAACTCCGCAGCTTGGCTGGGACCTATGTGAGTATCCAGCGTAGGAATCTGGGAGTTGGGGAGGAGTGAGGAGTTGGGGAAAGACAGTCCTAACCGTGGAGGGTTCTGGTAAATGATGGGGTGAGGAGGGGCTCTTTGGCTCCCACCAGTCCCCCTGTCTGGTCTA
+
A>>AAFFFAFFFGGGGGGGGGGHHFEEAEEHHFAEFGGGHGHGEGGHHHGGHHHHGGGFFHHHHHGHHHGHGE>EEHEFH2GHHHH1?EGHFEFCEGHHHGHGGGGGGGHHHHHGFGFHHHHHHHGDD/EHGFHHFHF0FGHHE@G.CG.CGHHHHHGCCH/<CFGFAHHHFHHHHHHHHGGGGFGGGEFGGGGFFFGGGGGGGGGFCFFEFFFACFFFFFFFFFFF?EBFFEFFFFFFFFFFFFFFFFF9
@M05620:37:000000000-D9766:1:1101:19759:13443 1:N:0:45
AGTGCCAGCTCTCAATCGCACAGGGGACCCAGGGCCTGGCCCCTCCATCCAGAAAACCTATGACCTCACCCGCTACCTGGAGCACCAACTCCGCAGCTTGGCTGGGACCTATGTGAGTATCCAGCGTAGGAATCTGGGAGTTGGGGAGGAGTGAGGAGTTGGGGAAAGACAGTCCTAACCGTGGAGGGTTCTGGTAAATGATGGGGTGAGGAGGGGCTCTTTGGCTCCCACCAGTCCCCCTGTCTGGTCTA
+
ABAABFFFBFFFGGGGGGGGGGHHGGGGGGHHGGGGGGHHHHGHGGHHHHHHHHHGHGHGHHFHHHHHHHHGGEFGHHHHGGHHHHHHGHHHGGGGGHHHGGHGGGHHGFHHH3GHHHGHHHHHHGEGCGHHHHHHHHHGGHHHGGGGGGGHHHFHHGHGHHGGGGHHHHHHHHHHHHHHGGGGGGGGCAGGGGFGGGGGGFFGGGFFFFFFFF-@DFFFFFFFFFFFFFFDFFFFFFFFFFFFFFBF0FF
@M05620:37:000000000-D9766:1:1101:16792:13448 1:N:0:45
AGTGCCAGCTCTCAATCGCACAGGGGACCCAGGGCCTGGCCCCTCCATCCAGAAAACCTATGACCTCACCCGCTACCTGGAGCACCAACTCCGCAGCTTGGCTGGGACCTATGTGAGTATCCAGCGTAGGAATCTGGGAGTTGGGGAGGAGTGAGGAGTTGGGGAAAGACAGTCCTAACCGTGGAGGGTTCTGGTAAATGATGGGGTGAGGAGGGGCTCTTTGGCTCCCACCAGTCCCCCTGTCTGGTCTA
+
ABAABFFFBFFFGGGGGGGGGGHHGGGGGGHHGGGGGGHHHHGHGGHHHHHHHFHHHGHHHHHHHHHHHHHGGFGGHHHHHHHHHHHHGHHHGGGGGHHHGHHGGGHHGHHHHHHHHHHHHHHHGGGGGGHHHHHHHHHGGHHHGGGGGGGHHHHHHGHHHHGGGGHHHHHHHHHHHHHHGGGGGGGGGGGGGGGGGGGGGGGGGGFFFFFFFFFFFFFFFFFFFFFFFFFFFFFFFFFFFFFFFFFFFFF
@M05620:37:000000000-D9766:1:1101:10614:13459 1:N:0:45
AGTGCCAGCTCTCAATCGCACAGGGGACCCAGGGCCTGGCCCCTCCATCCAGAAAACCTATGACCTCACCCGCTACCTGGAGCACCAACTCCGCAGCTTGGCTGGGACCTATGTGAGTATCCAGCGTAGGAATCTGGGAGTTGGGGAGGAGTGAGGAGTTGGGGAAAGACAGTCCTAACCGTGGAGGGTTCTGGTAAATGATGGGGTGAGGAGGGGCTCTTTGGCTCCCACCAGTCCCCCTGTCTGGTCTA
+
AAAAAFFFAFFFGGGGGGGGGG0G000AEFGH0AF/BAAGF/AAAFF1GCFEFF1GF/01BG2FGECCGEFEE@FGHHHGHHGHHHFHGHHHGEEGGGHHGHHGGGHHGHHHHHHHHGHHHHHHHGEFGGHHHHHHHHGGEHHHGGGGGGGHGHHHHGHHHHGGGGHHGHHHHHHHHHHHGEFGGGGG;FFGGGFFGGGGGFGGGGF@FFFFFF@@@@FFFFFFFFFFFFFFFFFFFFFF@FFFFFFFFFF
@M05620:37:000000000-D9766:1:1101:2694:13464 1:N:0:45
AGTGCCAGCTCTCAATCGCACAGGGGACCCAGGGCCTGGCCCCTCCATCCAGAAAACCTATGACCTCACCCGCTACCTGGAGCACCAACTCCGCAGCTTGGCTGGGACCTATGTGAGTATCCAGCGTAGGAATCTGGGAGTTGGGGAGGAGTGAGGAGTTGGGGAAAGACAGTCCTAACCGTGGAGGGTTCTGGTAAATGATGGGGTGAGGAGGGGCTCTTTGGCTCCCACCAGTCCCCCTGTCTGGTCTA
+
AAABBFFFBFFFGGGGGGGGGGFHFEGE2EEH2BEEFFGHHHGHGGGH5BGGHFHGHGHHHFHHHHHHHHHGGE@EHHHFFHHHHH11?FGGGGGGGEGHGHHGGGHHGHHHHHHHHHHHHHGHHGEDCFHHHHHHGHCGGHHHGGCDG.CGHHHHGGHHHHGGGDHHCGBHHHHHHHHHGGEGGGGGGGGGGGGGGGGGGGGGGGFFFFFFFFFFCDFFFFFFFFFFFFFFFFFFFFFFCFFFFFFFFFB
@M05620:37:000000000-D9766:1:1101:24639:13483 1:N:0:45
ACCACACCTTCTACAATGAGCTGCGTGTGGCTCCCGCGGAGCACCCCGTGCTGCTGACCGAGGCCCCCCTTAACCCCAAGGCCAACCGCGAGAAGCTGACCCCGGTGAGTGGCCCGCCACCTCTTCTGGTGGCCGCCTCCCTCCTTCCTGGCCTCCCGGAGCCGCGCCCTTTCACACTGGCTCTCTCCTCTGCCGTTTTCCGTCACACTCTCTTCTCAGAACTGAGTTTTCTTTATAACTCCGCAGGTTCT
+
AA>AA1?>1@@13E1GFG1BBBB1AA0B0BBB1BB0AAAE/ACF/AAAABB?1B@1BBG>>>/>FE@GGG0G1FGG/??GAGGGG/C@@///<???1??00?<>-->.>=<<<<<<<--.CAGFE<;0<<CC..9@AGGAEFFG/9BB0BBCFGGGE--9@@-@@@@@@?9FF/;;;FFF?BFFFFF/9BFBB/---:AFB-;9--99BBBFF/;/:/;;/9///////9/9/9//9///99-999@-9/9
@M05620:37:000000000-D9766:1:1101:16199:13485 1:N:0:45
GAGGCTGCTTTGGAAGAAACTGACAAGCCAGGGACAAAGGACCGCAAGCGCCCACGTCTGAACTCCACCCACGATATTCAATCTCGAATGCCGGCTTATGCTTGCTACCCACAATAAAAGGCTCCTACAACCATCCAAGTGATTAAAAGAGATGATGAAACAATTTCAAGTAAGTCACGCATTTCCGCTTTAGCACTCTTGTTTATCCCATCTAACAATTCTCATCATTTGTACTTTTAACTTACAATCCC
+
AABBBAFBFFFFBEGGGGGGFDG4F5AFAA4AE2AAEE3222B2220A1AE0A11AAA2B55355@321B1>//1?/B44B4FG413B33BG@/>>/3BG3?FGG3B30BG/??11B11B//1<F1D1@@1//<10<??1D11??<FH1F00>F1><<11<0<>00==0<<=0<==00..;C.;C:.:.:.C000C9;9F0;0;0900;9;/0;99C00;9BB00;900090;CF009:BBF///;:/99/
@M05620:37:000000000-D9766:1:1101:19431:13492 1:N:0:45
AGTGCCAGCTCTCAATCGCACAGGGGACCCAGGGCCTGGCCCCTCCATCCAGAAAACCTATGACCTCACCCGCTACCTGGAGCACCAACTCCGCAGCTTGGCTGGGACCTATGTGAGTATCCAGCGTAGGAATCTGGGAGTTGGGGAGGAGTGAGGAGTTGGGGAAAGACAGTCCTAACCGTGGAGGGTTCTGGTAAATGATGGGGTGAGGAGGGGCTCTTTGGCTCCCACCAGTCCCCCTGTCTGGTCTA
+
BCBBCFFFCFFFGGGGGGGGGGHHGGGGGGHHGGGGGGHHHHGHGGHHHHHHHHHHHGHHHHGHHHHHHHHGGGGGHHHHHHHHHHHHGHGHGGGGGHHHGHHGGGHHGHHHHHHHHHHHHHHHHGGGGGHHHHHHHHHGGHHHGGGGGGGHHHHHHGHHHHGGGGHHHHHHHHHHHHHHGGGGGGGGGGGGGGGHHGGGGGHGGGFFFFFFFFFFFFFFFHHFFFFFFFFFFFFFFFFFFFFFHFFFFFF
@M05620:37:000000000-D9766:1:1101:19409:13494 1:N:0:45
GAGGCTGGCTTGGAAGAACCTAAGAAACCAGGGACATAAGATCGGAATACCACAAACCTATACTCTAGTCAGCTTCAGGAATCTCGTATTCCGCCGCCTGGTTGAAACAAAAGTGAGTATCCAGCGTAGGAATCTGGGAGTTGGGGAGGAGTGAGGAGTTGGGGAAAGACAGTCCTAACCGTGGAGGGTTCTGGTAAATGATGGGGTGAGGAGGGGCTCTTTGGCTCCCACCAGTCCCCCTGTCTGTTCTA
+
>1>A>1B>>BB>111BG10AB1ABB1BBBBABE0AB1AB1BFDGA/A/ABBBAA/0//01111ABADBD1D1AGDB@B11B1B2DB>E>BFB0/?/>>EH?BB?>2>B0/00011><1B1B2BF0<?/<?GHFBDDBB0F/<FBBGA@CCGHA110<A<0FCC@<AAACBGE0<0:C0CGGGECGHGG9..:FB0CB099CFFFE.9@.A.0AB?<@?EFF/BBFFF--;-BFFBB/9E?--/9BB/9/9/
@M05620:37:000000000-D9766:1:1101:9156:13501 1:N:0:45
AGTGCCAGCTCTCAATCGCACAGGGGACCCAGGGCCTGGCCCCTCCATCCAGAAAACCTATGACCTCACCCGCTACCTGGAGCACCAACTCCGCAGCTTGGCTGGGACCTATGTGAGTATCCAGCGTAGGAATCTGGGAGTTGGGGAGGAGTGAGGAGTTGGGGAAAGACAGTCCTAACCGTGGAGGGTTCTGGTAAATGATGGGGTGAGGAGGGGCTCTTTGGCTCCCACCAGTCCCCCTGTCTGGTCTA
+
BBABCFFFCFFFGGGGGGGGGGHHGGGGGGHHGGGGGGHHHHGHGGHHHHHHHHHHHGHGHHHHHHHHHHHGGGGGHGHHHHHHHHHGGHHHGGGGGHHHGHHGGGHHGHHHHHHHHHHHHHHHHGGGGGHHHHHHHHHGGHHHGGGGGGGHHHHGHGHHHHGGGGHHHHHHHHHHHHHHGGGGGGGGGGGGGGGGGGGGGGGGGGFFFFFFFFFFFFFFFFFFFFFFFFFFFFFFFFFFFFFFFFFFFFF
@M05620:37:000000000-D9766:1:1101:18821:13503 1:N:0:45
AGTGCCAGCTCTCAATCGCACACGTCTGAACTCCCGTCACGAGATTCCCTCTCGTATGCCGTCTTCTGCTTGAAAAAAAAAAACCACCTACACCTCTACCCTCCTTTATCTCCCCTCCCAATCTACCCTTTTCGACCTGCACAAATGCATTCCTCACTACTACTCTGCCTTTAAGACCTTAAATTTCTCGTATACTTTGTCCTCATCCTCTCACACTCTCGCTAGATTTCGGTTCTTTTTAACTCTTGTCC
+
AB>AAFFFBFFFGGGGGFGCGCBEGFFFF5BGHHEEGE2BEFGGFHGH3GHHH1FAGFFGEAEFFFF@FGFCGHH5FEG/>/>>////B3332?303322?2?/2333333222?2///22201111010111//.-.000110010000000=00.00/00000:000000000:0/;0000000009...//00000000000000000/:00///99.....///:/;-...///:/.//9///////
@M05620:37:000000000-D9766:1:1101:29009:13529 1:N:0:45
AGTGCCAGCTCTCAATCGCACAGGGGACCCAGGGCCTGGCCCCTCCATCCAGAAAACCTATGACCTCACCCGCTACCTGGAGCACCAACTCCGCAGCTTGGCTGGGACCTATGTGAGTATCCAGCGTAGGAATCTGGGAGTTGGGGAGGAGTGAGGAGTTGGGGAAAGACAGTCCTAACCGTGGAGGGTTCTGGTAAATGATGGGGTGAGGAGGGGCTCTTTGGCTCCCACCAGTCCCCCTGTCTGGTCTA
+
AAAABFFFBFFFFGGGGFGGGFGHCGGGGGHHGFGGGFHHHHGHGGGHHHHHHFGHHGHBHHFHHHHHHHHGGGGGHHHGHHGFFHHHGHFHGGEFGHHHGHHG?AHHGHHHHHGHHHHHHHHHHGGGGGHHHHHHHHHGGHHHGGGGGGGHHHHHH?HHFHGGGGHHHHGGHHHHHHHHGGGGGGGG9AAFGGFGFGGGGGGEG.DFFFFFFFFFFFFFFFFFFFF.EBFFFFFFFFFFFFFFFFBFBF;
@M05620:37:000000000-D9766:1:1101:28984:13530 1:N:0:45
AGTGCCAGCTCTCAATCGCACAGGGGACCCAGGGCCTGGCCCCTCCATCCAGAAAACCTATTACCTCACCCGCTACCTGGAGCACCAACTCCGCAGCTTGGCTGGGACCTATGTGAGTATCCAGCGTAGGAATCTGGGAGTTGGGGAGGAGTGAGGAGTTGGGGAAAGACAGTCCTAACCGTGGAGGGTTCTGGTAAATGATGGGGTGAGGAGGGGCCCTTTGGCACCCACCAGTTCCCCTGTCTGGTCTA
+
>1>1>@@FABC3113BBAAAEEB0CAEGGECAEFABABB0ABEGGEG1FFBFFEFHGEGFH1DGHGFCFGHEEE?>B@BBEE>/>?0?>>BBA?/EE01BE01F/?FGFHFHHHHDF1BBDGDGFG<C@EFFFFHHHHFE/<F1CGEGCCG<GDDGH<<<D/AC:CECBCFB:0CHHHEF@.9?EGG?A.AFGG;;FGBF0;9B?.9;A?FFBB=-@--;;FF///9-9-9AE-//9;F-FA/9FFB/B/B
@M05620:37:000000000-D9766:1:1101:19921:13547 1:N:0:45
AGTGCCAGCTCTCAATCGCACAGGGGACCCAGGGCCTGGCCCCTCCATCCAGAAAACCTATGACCTCACCCGCTACCTGGAGCACCAACTCCGCAGCTTGGCTGGGACCTATGTGAGTATCCAGCGTAGGAATCTGGGAGTTGGGGAGGAGTGAGGAGTTGGGGAAAGACAGTCCTAACCGTGGAGGGTTCTGGTAAATGATGGGGTGAGGAGGGGCTCTTTGGCTCCCACCAGTCCCCCTGTCTGGTCTA
+
ABAABFFFCFFFGGGGGGGGGGHHGGGGGGHHGGGGGGHHHHGHGGHHHHHHHHHHHGGGHHHHHHHHHHHGGGGGHHHHHHHHGHHHGHHHGGGGGHHHGHHGGGHHGHHHHHHHHHHHHHHHHGGGGGHHHHHHHHHGGHHHGGGGGGGHHHHGHGHHHHGGGGHHHHHHHHHHHHHHGGGGGGGGGGGGGGGGGGGGGGGGGGFFFFFFFFFFFFFFFFFFFFFFFFFFFFFFFFFFFFFFFFFFFFF
@M05620:37:000000000-D9766:1:1101:8979:13567 1:N:0:45
AGTGCCAGCTCTCAATCGCACAGGGGACCCAGGGCCTGGCCCCTCCATCCAGAAAACCTATGACCTCACCCGCTACCTGGAGCACCCCCTCCGCAGCTTGGCTGGGACCTATGTGAGTATCCAGCGTAGGAATCTGGGAGTTGGGGAGGAGTGCGGAGTTGGGGAAAGACAGTCCTAACCGTGGAGGGTTCTGGTAAATGATGGGGTGAGGAGGGGCTCTTTGGCTCCCACCAGTCCCCCTGTCTGGTCTA
+
>A>3>DFFBFFFG4FGGGGAECHHGEEEGEGH2BEEFGHHHHGHGGGHHGHHHHHFGFHHFGHHHDGGHHHEE/>EHHHH2BGEHH1/>EGEEGCGCGGHGHHGGGGHGHGHHHHFHHHHHHGHHGFADGHFHHHHHH0?EFHHGG.<D.CGH0=D-CGHHHGG.:CFBF/FGGGGGBGGGGGGAEFGGGGGFFFFFFFFFFFFFFFBEFFFFFBBBBFFFFFFFFFFFFFFFFFFFFFFBFFFFFFFFFF
@M05620:37:000000000-D9766:1:1101:22027:13570 1:N:0:45
GAGGATGCTTTGGACGAAACTGATAAACCAGGGAAACAAGATCGGAAGATGACTCCTGTGGACTTAAGTCACGAGATTTCATATGGTATCACTTCTACTGATCTAAAAAAAAAAAAACGAAAGAACACAACTATAAAAGAAGAAGAGAATAAAGAAAAACACAATTTTGACAGAGTTGAAAAAGGATCAGAAAACAGGAGGATCACGGAGATGACCGAAGAGCTGAATGTGAACCTGTGGGAAGCAAGAGG
+
>3>A3BBBB5B4B44AAE2AG5F5DB544AA2B22AAFGHBG5AB221155DB553B35A23BBB55DD555B1>1155DDF5B5BBFE44B3@F44BBB4B4BBFB3@E/>//>////////?00?0<//111<1111.00100<0<11000<0.//...<..::000.000/:0000000.../0/.0;;///./...../;.;..-.-///;/----..////99/:////././//.;/..////..
@M05620:37:000000000-D9766:1:1101:14688:13571 1:N:0:45
GAGGCTGCTTTGGAAGAGCACACGTCTGAACTCCAGTCACGAGATTCCCTCTCGTATGCCGTCTTCTGCTTGAAAAAAAAAGATGAAACAACTGCCAATGATTCTCCACCAAAAAAAAGAGGACCAGAACACACAAAAAGAGAAAAAAAAATGATAAAAAAAAAGAAAGAAAGAGAGAAACACCTGCACTATAACCCAGTTGGAAGTAAAAGAAAAAAATTCACAATGTTTACACTTAAAACATAAAAAAG
+
BBBBBBFBFFFFGGGGGFGGFGCEGCEF5FGHDGGGF3FBEFGEFHFH3ABAFEAEH3GHGFEGGD5FGHHHF3@FGG/EG1?3@43F3B??3CG3CGFB3444B4B320//////////2/@//?0<0??0///<00...00>1<.-<-;:00000:009-9-...///9////...////../999//9;//9/...;//;////////9../.;9-.///////////;///;B/////./9/;//-.
@M05620:37:000000000-D9766:1:1101:15440:13572 1:N:0:45
GAGGCTGCTTTGGAAGAAACTCATAGATTACTGCAACAGTTCCCCCTGGACCTGGAAAAGTTTCTTGCCTGGCTTACAGAAGCTGAAACAACTGCCAATGACAGGATGCTACCCGTCATGAAAAGCTCCTAGAAGCCTCCCAGGGAGTAAAAGAGATGATGACACAATGGCAAGTAAGTCAGGCATTTACGCTTTAGCACTCTTGTGGATCCAATTGAACACTTCTCAGCATTTGTACTTGTAACTGCCAA
+
CCCDDCFCFFFFGGGGGGGGGGHHHHHHHHHHHHHHHHHHHHHHHGGGHHHHHHHHHHHHGHHHHHHHHHHHHHHHHHHHHHHHHHHHHHHHHHGHHHGGHHGH1GHHH3@BFGGE1>0BF333???3BFGH3FFCG3??/22/<?/E2B332/@2DF2@GHD2FC/1??CCFF1G1FFFGHH0.1111=.>>FEHHHHHH/=DDDGADC0;0<CF00<GG/CCGHFGHHHHGGE;CFFFF;BFFGB0/:;
@M05620:37:000000000-D9766:1:1101:15452:13585 1:N:0:45
GAGGCTGCTTTGGAAGAAACTCATAGATTACTGCAACAGTTCCCCCTGGACCTGGAAAAGTTTCTTGCCTGGCTTACAGAAGCTGAAACAACTGCCAATGACAGGATGCTACCCGTAAGGAAAGGCTCCTAGAAGACTCCAAGGGAGTAAAAGAGCTGATGAAACAATGGCAAGTAAGTCAGGCATTTCCGCTTTAGCACTCTTTCGGATCCAATTGAACAATTCTCAGCATTTGTACTTGTAACTGACAA
+
A>AABBFBFFFFGGGGGGGGGGHHHHHHHGGHHHFHHHHHHHHHHGGGHGHHHHHHHHHHHHHHHHHHHHHHHHHGHHHHHHHHHHHHHHHHHHHHFHHHHHB3?FFGEHHHHF1>>/BGFFFHEHF0FGFF33??GEBF222//?F?2GDD2FBGF222>2@2<GHDBCG0CF1FGHFHHGCGHCG1F1.>.<<=0=0<0GG000.-:::;CC00;;CCGCCC00;09/0;B;090;;FFB0BBFFFCB9
@M05620:37:000000000-D9766:1:1101:8549:13588 1:N:0:45
GAGGCTGCTTTGGAAGAAACTGACAAGCCAGGGACAAAAGATCGGAAGCGCACACGTCTGAACTCCAGTCACGAGATTCCATCTCGTATGCCGTCTTCTGCTTGAAAAAAAAAAAATACCACCTCTACTTCCTCTCCACCCCCGTGTTGTACTCCCCTCATTTTCACCCCTTTCCCCCCCATCCTACTTAGCCTATTTCCCTTGTTCTCTCTTTGCCTCCTCTTCACCTCCCCCTCCCCCTTTCTTTCTTC
+
AAB3AAFBFFFFG4BGFFGFFBABF5BBB4BB22BCFFAFEFGFEBBE2EF?EEHGGGFFF5BDGGEEDBDFE?E>BFGH@BBFFBB?BFGBE>>FCFGHHHHGAFHHHC?@B@//01?11?/?011111=>111001<<.---.....<0<<C/.:/..000000;0.-..0;00/.---9/9//9;9//////99;9////.//9/////9//;///;..//9////:..9.99..9.9./99//////
@M05620:37:000000000-D9766:1:1101:21760:13619 1:N:0:45
GAGGCTGCTTTGGAAGAACCTGACAATCCAGGGAAACAAGATCGGAAGATCACACTTATTGACTTCAGTCACGAGATTCCATCTGGTATACCTTCTACTGCTTTAAAAAAAAAAAAACGAAATAAACAAAATAAAAAAGAAAAAGAGAACAAAGAATAACAAAAACGACAAAGAAGGGAAAGAAGATAAAAGAAACAGAATGTAAGAATAGAAAAAGAAGGAATAAAATATGCAAGGAAAACACCATGTAT
+
>3AA>>B>BBB4F45BBEBAFBF4BA4AABB4B22A3BFHBGAAE22225ABB3B3B5D555DD555DDA35B1A1BD5DDF5D5DBFFB@B4BGF4BB@3BBBBGBB@E/>////</<////>1111/00111<11/>.0000.><<</</./<.0000<0<<..-.---///;/.9....9./9000000.9//////0000000/9///;/...;./..;//9//////////..//./....9////
@M05620:37:000000000-D9766:1:1101:2130:13654 1:N:0:45
AGTGCCAGCTCTCAATCGCACAGGGGACCCAGGGCCTGGCCCCTCCATCCAGAAAACCTATGACCTCACCCGCTACCTGGAGCACCAACTCCGCAGCTTGGCTGGGACCTATGTGAGTATCCAGCGTAGGAATCTGGGAGTTGGGGAGGAGTGAGGAGTTGGGGAAAGACAGTCCTAACCGTGGAGGGTTCTGGTAAATGATGGGGTGAGGAGGGGCTCTTTGGCTCCCACCAGTCCCCCTGTCTGGTCTA
+
ABABAFFFAFF5GGGGGFGGEGFGFCGGGGFFFDEGGGGHHGGGAEFHHHGHFFBGHGFHHHHHHHHHHHHGGFGGHHHHHHHHHHHHGHHHGGGGGHHHGHHGGGHHGHHHHHHHGHHHHHHH2BEGGGHHHHHGFGFGGHHHGGEGGGGHHGHHHGHHHHGGGGHGHHHHHHHHHHHHGGGGGGDGGGGGGGGGGGGGGGGGGGFFFFFFFFFFFFFFFFFFFFFFFFFFFFFFFFFFFFFFFFFFFFF
@M05620:37:000000000-D9766:1:1101:3900:13661 1:N:0:45
GAGACTGCTTTGGAAGAAAGTGACAAGCCAGGCACACAAGATCGGAAGCGCACACGTCTGAACTCCAGTCACGAGATTACGTCTCGTGTGCCGTCTTCTGCTTGAAAAAAAAAAAAACAACATATCTTGTTGATGGCCACCCCCCTACGCGTCCCCCCAGGTCAGCACGCTTTACCCTTGCTGACATTCTCAACGGTTTACGTGACACCTCCTTTCTCGGCTCCGGGTCTCTTTAGAACCTCATAGGCTTT
+
>A>1>1BFFFFFEBFG1CF1BFBDA1BBA0BG0AG0B0FGGHBAEBAEF/AAAAGAFGHFD2BFBB1BDFB1B?>BBFBB/BFF0B?/??BE>//B/B>BBBG1>FGBHCGCC/>//??///011=1=11101111001<..-<;A...---;;..9--..////00.---9999;//:B////-////////---9;-/9-9-99/9-/---9/;:/----;;---;;-/99//////--////////:/
@M05620:37:000000000-D9766:1:1101:17932:13693 1:N:0:45
AGTGCCAGCTCTCAATCGCACAGGGGACCCAGGGCCTGGCCCCTCCATCCAGAAAACCTATGACCTCACCCGCTACCTGGAGCACCAACTCCGCAGCTTGGCTGGGACCTATGTGAGTATCCAGCGTAGGAATCTGGGAGTTGGGGAGGAGTGAGGAGTTGGGGAAAGACAGTCCTAACCGTGGAGGGTTCTGGTAAATGATGGGGTGAGGAGGGGCTCTTTGGCTCCCACCAGTCCCCCTGTCTGGTCTA
+
BBABBFFF@FFFGEGFFFGGGGHHGEAEEEHHGGEFFGHHHHGGFGCFHHHFHEFFFEHHHHHHHHHFHHHGGFEEHHFHGHHHHGAHGHHHGGGGGHHHGHFGGGHHGHHGHHGHHHHHHHGFHGGGGGHHHHHHGFHGGHHHGGGFGGGHGHGHHGHHHEGGGGEHHHHHHHHHHHHHGGGGBFGGGGGGGGGGGGGGGGGGGGFFFFFFFFFFFFFFFFFFFFFFFBFFFFFFFFFFFFFFFFFFFFB
@M05620:37:000000000-D9766:1:1101:11742:13701 1:N:0:45
AGTGCCAGCTCTCAATCGCACAGGGGACCCAGGGCCTGGCCCCTCCATCCAGAAAACCTATGACCTCACCCGCTACCTGGAGCACCAACTCCGCAGCTTGGCTGGGACCTATGTGAGTATCCAGCGTAGGAATCTGGGAGTTGGGGAGGAGTGAGGAGTTGGGGAAAGACAGTCCTAACCGTGGAGGGTTCTGGTAAATGATGGGGTGAGGAGGGGCTCTTTGGCTCCCACCAGTCCCCCTGTCTGGTCTA
+
ABABBFFFCFFFGGGGGGGGGGHHGGGGGGHHGGGGGGHHHHGHGGHHHHHHHHHHHGHHHHHHHHHFHHHGGFEGHHHHGHHHHHFEFHHHGGGGGHHHGHHGGGHHGHHHHHHHHHHHHHHHHGGGGGHHHHHHHHHGGHHHGGGGGGGHHHHHHGHHHHGGGGHHHHHHHHHHHHHHGGGGGGGGGGGGGGGGGGGGGGGGGGFFFFFFFFFFFFFFFFFFFFFFFFFFFFFFFFFFFFFFFFFFFFF
@M05620:37:000000000-D9766:1:1101:23324:13708 1:N:0:45
AGTGCCAGCTCTCAATCGCACAGGGGACCCAGGGCCTGGCCCCTCCATCCAGAAAACCTATGACCTCACCCGCTACCTGGAGCACCAACTCCGCAGCTTGGCTGGGACCTATGTGAGTATCCAGCGTAGGAATCTGGGAGTTGGGGAGGAGTGAGGAGTTGGGGAAAGACAGTCCTAACCGTGGAGGGTTCTGGTAAATGATGGGGTGAGGAGGGGCTCTTTGGCTCCCACCAGTCCCCCTGTCTGGTCTA
+
ABABBFFFBFFFGGGGGGGGGGHHGGGGGGHHGGGGGGHHHHGHGGHHHHHHHHHHFGHHHHHHHHHHHHHGGGGGHHHHFHGHHHHHGHHHGGGGGHHHGHHGGGHHGHHHHHHHHFHGHHHHHGGGGGHHHHHHHHHGGHHHGGGGGGGHHHHHHGHHHHGGGGHHHHHHHHHHHHHHGGGGGGGGCFFGGGFGGGGGGGGGGGFFFFFFFFFFFFFFFFFFFFFFFFFFFFFFFFFFFFFFFFFFFFF
@M05620:37:000000000-D9766:1:1101:17392:13717 1:N:0:45
AGTGCCAGCTCTCAATCGCACAGGGGACCCAGGGCCTGGCCCCTCCATCCAGAAAACCTATGACCTCACCCGCTACCTGGAGCACCAACTCCGCAGCTTGGCTGGGACCTATGTGAGTATCCAGCGTAGGAATCTGGGAGTTGGGGAGGAGTGAGGAGTTGGGGAAAGACAGTCCTAACCGTGGAGGGTTCTGGTAAATGATGGGGTGAGGAGGGGCTCTTTGGCTCCCACCAGTCCCCCTGTCTGGTCTA
+
AA>ABFFFBFFFGGGGGGGGGGHHGGGGGGHHGGGGGGHHHHGHGGHHHHHHHHHHHGGHHHHHHHHHHHHGGEGGHHHHGHHHHHHHGHHHGGGGGHHHGHHGGGHHGHHHHHHHHHHHHHHHHGGGGGHHHHHHHHHGGHHHGGGGGGGHHHHHHGHHHHGGGGHHHHHHHHHHHHHHGGGGGGGGGGGGGGGGGGGGGGGGGGFFFFFFFFFFFFFFFFFFFFFFFFFFFFFFFFFFFFFFFFFFFFB
@M05620:37:000000000-D9766:1:1101:6758:13737 1:N:0:45
AGTGCCAGCTCTCAATCGCACAGGGGACCCAGGGCCTGGCCCCTCCATCCAGAAAACCTATGACCTCACCCGCTACCTGGAGCACCAACTCCGCAGCTTGGCTGGGACCTATGTGAGTATCCAGCGTAGGAATCTGGGAGTTGGGGAGGAGTGAGGAGTTGGGGAAAGACAGTCCTAACCGTGGAGGGTTCTGGTAAATGATGGGGTGAGGAGGGGCTCTTTGGCTCCCACCAGTCCCCCTGTCTGGTCTA
+
ABAABFFFBFFFGGGGGGGFGGHHGFEEGGHHGGGGGGHHHHGHGGHGHHHHHGGGFGHGHGHHHHHHHHHFFEFGHGHGBGHHHH1FEHGGFGGGGHHHGHHGGGHHGHGHHHHHHHHHHHFHHGGDCGFEHHHHHHFFGHHGGGCDG.EHH0DHCDHHHHGGG..CCGFGHHHHCGHHGGGGDGGGEGGGGGGGGGGGGGGGGGFFFFFFFFFFFFFFFFFFFFFFFFFFFFFFFFFFFFFFFFFFFFF
@M05620:37:000000000-D9766:1:1101:6598:13747 1:N:0:45
AGTGCCAGCTCTCAATCGCACAGGGGACCCAGGGCCTGGCCCCTCCATCCAGAAAACCTATGACCTCACCCGCTACCTGGAGCACCAACTCCGCAGCTTGGCTGGGACCTATGTGAGTATCCAGCGTAGGAATCTGGGAGTTGGGGAGGAGTGAGGAGTTGGGGAAAGACAGTCCTAACCGTGGAGGGTTCTGGTAAATGATGGGGTGAGGAGGGGCTCTTTGGCTCCCACCAGTCCCCCTGTCTGGTCTA
+
A?AABFBFBFFFGGGGGGGFGCHFFGGGGGAHGEFGFGHHHHGGGGCFGFFGG3CGHGH3GHGHHHHFHFHGGGCEHHHHHHHHHHHGGGHHGGGGGHHHDHHGFGHHEFHHHFHFFDFGFHFHHCEGGGHGHHHHGGFFGFHFCCCDGDDGFGFHGGCCD/DCGDACCFFFHHFFGHHH@9.@?9A@.;AFFGGGFFFGGGGGGG999AFF9.=9-BABFFFBBFF?FBAFFFFFFFFDBFBFFFFFFFF
@M05620:37:000000000-D9766:1:1101:13478:13761 1:N:0:45
AGTGCCAGCTCTCAATCGCACAGGGGACCCAGGGCCTGGCCCCTCCATCCAGAAAACCTATGACCTCACCCGCTACCTGGAGCACCAACTCCGCAGCTTGGCTGGGACCTATGTGAGTATCCAGCGTAGGAATCTGGGAGTTGGGGAGGAGTGAGGAGTTGGGGAAAGACAGTCCTAACCGTGGAGGGTTCTGGTAAATGATGGGGTGAGGAGGGGCTCTTTGGCTCCCACCAGTCCCCCTGTCTGGTCTA
+
BBBBBFFFBFFFGGGGGGGGGFHHGGGGGGHHGGGGGGHHHHGHGGHHHHHHHHFHHGHHHHHHHHHHHHHGGGGGHHHHHHHHHHHHGHHHGGGGGHHHGHHGGGHHGHHHHHHHHHHHHHHHHGGGGGHHHHHHHHHGGHHHGGGGGGGHHHHHHGHHHHGGGGHHHHHHHHHHHHHHGGGGGGGGGGGGGGGGGGGGGGGGGGFFFFFFFFFFFFFFFFFFFFFFFFFFFFFFFFFFFFFFFFFFFFB
@M05620:37:000000000-D9766:1:1101:11851:13777 1:N:0:45
GAGGCTGCTTTGGAAGAAACTGACAAGCCAGGGACAAAAGATCGGAAGAGCACACGTCTGAACTCCAGTCACGAGATTCCATCTCGTATGCCGTCTTCTGCTTGAAAAAAAAAAAACACCATCATCTTAACGCCATCTCCCACCTTCCTTACCTCCCTCCTCTTCTCCCTTTCTCCCTTTTACTCTCTACAGCATTTTGACATCTACCTCTCTACCACTCCCTTCAACTCCGTTCGCCCTCATCCCTTTCC
+
BBABBBFBFFFFGFGGGGGGGGHHHGHHGHFGEEGGHHFHGHHFGEFG2BGHHHHGHHHGHDGHHHHHGHFHG1>BFFHGHFFDGFFFHHHHGFGHGHHHHHHHFHHHHGGGG<////<?/1??11@1111//>..<1<1>00.00/<000//=0.<//:/:0000:0::0000;;//00000000;90;000/;0;00.;00000099009000000/;:.././////:../..-..-..///.///9/
@M05620:37:000000000-D9766:1:1101:8602:13796 1:N:0:45
GAGGCTGCTTTGGAAGAAACTGACAAGCCAGGGACACAAGATCGGAAGAGCACACGTCTGAACTCCAGTCACGAGATTCCATCTCGTATTCCGTCTTCTGCTTGAAAAAAAAAACATACTCTCCTCCTAACCGGGCTTCCCCTCTCTCCTTCCCCCCTGGCCCCTCCTTACTTCATTTACTCTTTCTCACTCTTGTGGCCCCCATTACCCCCTTCTCCGCCTTTGTCCTGTTCCCTGACCCTCCCGCGCCA
+
>AAAAAFBFFFFGBGG4GGGGFG4B54BB4ABEEFFBGAHFDGAED2ECBBFG2B0BBAF55BAA33BAB35?1>??D@DFGGGFB?B?3BGCB?11BEGBEH@13FDGEGGC?/?11B1121010@F<1<<////</?>0<<.>FD1<11=/CGFGC;..;.-..;/0:;0000;;000;;0;;00F0;;0B0090;9.9;--;B0;9BEBBEBBBFF.D..B/;/;B/;;//999.;/;/;..;---;.
@M05620:37:000000000-D9766:1:1101:17875:13798 1:N:0:45
GAGGCTGCTTTGGAAGAAACTCATAGATTACTGCAACAGTTCCCCCTGGACCTGGAAAAGTTTCTTGCCTGGCTTACAGAAGCTGAAACAACTGCCAATGACAGGATGCTACCCGTAAGGAAAGGCTCCTAGAAGACTCCAAGGGAGTAAAAGAGCTGATGAAACAATGGCAAGTAAGTCAGGCATTTCCGCTTTAGCACTCTTGTGGATCCAATTGAACAATTCTCAGCATTTGTACTTGTAACTGACAA
+
BBBBBBFBFFFFGGGGGGFGGGHHHHHHHHHHHHHHGHHHHHHHHGGFGHHHHHGHGHHHHHHHHHHHHHHHHHHHHHHHHHHHHHHHHHEHHHHHHHHHFHHG1?FGHFDFHAEEEEGFHHGHF/CGGGGHGHFGFGG3CFGC/FFEHHHHDGF2GBDFGHHFHHHFB1GB?F1FHHHDFHHGHHHH1<C.AEFDHHF<GHHHFDCFHFHHGHFF:GFCHGCCGFEHGFGGFFGGGBFGGBFFBFBFGFF
@M05620:37:000000000-D9766:1:1101:9966:13815 1:N:0:45
GAGGCTGCTTTGGAAGAAACTGACAAGCCAGGGACAAAAGATCGGAAGCGCACACGTCTGAACTCCAGTCACGAGATTCCCTCTCGTCTGCCGTCTTCTGCTTGAAAAAAAAAAAAAAAACACAACATCCCACAGACTCACGTCCTCCAGTACTACCCAATATTAGCCCGCAGTGAGCTGACCTCAACTCTGACGTGGCACCTCACGAGATGCTCTACGAGCCAACTGATAAGTATCTAGCAACTAGCACT
+
AAA>>AFBFFFFG4FGFGGBFGGHHHHHGFGG2BFAHFHHGHHHG2BEFEGGGGHGHHHGHHHHHHHHHHHHGFGBFHHH33BFFFF1?FHFEEEHGHHHHHHHFHHHHGGGC@/>/>--.<<...</0/.0.../:/00/.....0;//0000009909/;000;///----./00////.////9.//////....-./.9./..9-../////99...--/9.////9///:////////./////9/
@M05620:37:000000000-D9766:1:1101:6495:13862 1:N:0:45
AGTGCCAGCTCTCAATCGCACAGGGGACCCAGGGCCTGGCCCCTCCATCCAGAAAACCTATGACCTCACCCGCTACCTGGAGCACCAACTCCGCAGCTTGGCTGGGACCTATGTGAGTATCCAGCGTAGGAATCTGGGAGTTGGGGAGGAGTGAGGAGTTGGGGAAAGACAGTCCTAACCGTGGAGGGTTCTGGTAAATGATGGGGTGAGGAGGGGCTCTTTGGCTCCCACCAGTCCCCCTGTCTGGTCTA
+
ABAAAFDFBFFFG4GGGGGFGGGGGGGGGGHHFGFEGGHHHHGHGGBFHHHHHBFHFFFBDFGHHHHHHHHGGEEGHE3FBGHHHGFGGHGFEGFGGHHHGHHGGGGHGHGHHHHHHHHHHHHHHGGGGGHHHHHHHF<FDHHFGGEFG?GHHHHHFGHHHHGGEGEHBHHHHHHGFHHHGGGGDGGGFFGGGGGGGGGGGGGGGGDDFFF9DFFFDBEFFFFFFFFFFFFFFFFFFFFFFFFFFFFFFF;
@M05620:37:000000000-D9766:1:1101:5820:13866 1:N:0:45
GAGGCTGCTTTGGAAGAGCACACGTCTGCACTCCAGTCACGAGATTCCCTCTCGTATGCCGTCTTCTGCTTGAAAAAAAAAAACCCAACCCCTCCTCTTTCATTGCACCGATGTGAGTCTCCATCTCATTAATCTGGGAGGTGGGCAGGATTCAGCATTTTGGTAAAGAAATGACCAACCCTGGAGGTGTCTCTTCCCCAATTTTTTAGACAGTTACCCTTTTTCCCCCACCACTCCCCATTACTCTCCTC
+
BBCCBBFCFFFFGGGGGGFFGGHGGEBAFGHH3FGAGHFHFGFAFHHGH5FGGGFEHFFHGBEGGEGFGGGH?3BFGF?>E/>////?///??/?2B4?22223333B2//>/0>22D2222111??=11@11111?00.-...-.0.-.000000000000-.00000./000:00;:C.././..9.000;000;///./0000-./000/0000;90/000/00/.9:.9.0;9..//0000000/0:
@M05620:37:000000000-D9766:1:1101:5982:13872 1:N:0:45
AGTGCCAGCTCTCAATCGCACAGGGGACCCAGGGCCTGGCCCCTCCATCCAGAAAACCTATGACCTCACCCGCTACCTGGAGCACCCACTCCGCAGCTTGGCTGGGACCTATGTGAGTATCCAGCGTAGGAATCTGGGAGTTGGGGAGGCGTGAGGAGTTGGGGAAAGACAGTCCTAACCGTGGAGGGTTCTGGTAAATGATGGGGTGAGGAGGGGCTCTTTGGCTCCCACCAGTCCCCCTGTCTGGTCTA
+
>A>>ADFFAFFFG4FGGFGFGGHGGAAE2EEG2BEEGFHHHHGHGGHHGHHHHHHBGFHHGFGHHDGHHHHFG>>EHGGF2BFFGH11?FGBEF?E>GFGGHHGGGHHGHHHHHHGHHHHHHFHHGFCBEGHHHHHHH0FEHHGGG.AC.AEG.CH0EGHHGGGC.;G/;CFGGGGGGGGGGGGAEGGCFGGGGGGFFFFFHHFFFFFFFFEFFFFFFFFFFFFFFFFFFFFFFFFFFFFFFFFFFFFFFF
@M05620:37:000000000-D9766:1:1101:21490:13913 1:N:0:45
AGTGCCAGCTCTCAATCGCACAGGGGACCCAGGGCCTGGCCCCTCCATCCAGAAAACCTATGACCTCACCCGCTACCTGGAGCACCAACTCCGCAGCTTGGCTGGGACCTATGTGAGTATCCAGCGTAGGAATCTGGGAGTTGGGGAGGAGTGAGGAGTTGGGGAAAGACAGTCCTAACCGTGGAGGGTTCTGGTAAATGATGGGGTGAGGAGGGGCTCCTTGGCTCCCACCAGTCCCCCTGTCTGGTCTA
+
AB>AAFFFCFFFGGGGGGGCGGHGGEEEEGHHGGGGGGHHHHGHGGHHHGHHHHHFHGHFHHHHHGHHHHHGF>EEHHHH2FHHHH11?GHCEGGGGHHHGHHGGGHHGHHHHHFF?3B33DBBGG//<E2G2@1@FH0/CGGFGG.<D<.>.<0G0E/G<CEG.CG./GC/<:C00CGHGAA@..CF.;.0;C90CF0B0CBGGG.-9AFBDDFFFFE.;FFFFF:EFFFFFFBFFFFF;AFFBBFFFB0
@M05620:37:000000000-D9766:1:1101:20534:13929 1:N:0:45
AGTGCCAGCTCTCAATCGCACAGGGGACCCAGGGCCTGGCCCCTCCAGCCAGAAAACCTGTGACCTCACCCGCTACCTGGAGCACCAACTACGCAGCTTGGCCGGGACCTATGTGAGCATCCAGCGTAGGAATCTGGGAGTTGGGGAGGAGTGAGGAGTCGGGGAAAGACAGTCCTAACCGTGGAGGGTTCTGGTAAATGATGGGGTGAGGAGGGGCTCTTTGGATCTCACCAGTCCCCCTGTCTGGTCTA
+
AA>AAFF1AFFFGGGGGG1FEEHAFGG0AEFHG0BE/AFEAGGHGGH1BFGB00AGHGF0DF2GGHHHHHFGGGEEHFHHHHHHGFHHGGGHGGG/>FHHGH1>E/BCGFHHHHBGH1<FFF1GC@CGGAHGHD1GEC0CCHHH??ACGGGHEHE.GCH/:CCGGGG.FGGGG0FGGGGG@BGGGGG9-9FFFFFFFFFFFBF/;-;@EFFFFB--99AFF/////B/9/;AFA:///-;--;FFFEFFFB
@M05620:37:000000000-D9766:1:1101:6009:13932 1:N:0:45
AGTGCCAGCTCTCAATCGCACAGGGGACCCAGGGCCTGGCCCCTCCATCCAGAAAACCTATGACCTCACCCGCTACCTGGAGCACCAACTCCGCAGCTTGGCTGGGACCTATGTGAGTATCCAGCGCAGCAATCTGGGAGGTGGGGAGGAGTGAGGACTTGGGGAAAGACAGTCCTAACCGTGGAGGGTTCTGGAAAATGATGGGGTGAGGAGGGGCTCTTTGGCTCCCACCAGTCCCCCTGTCTGCTCTA
+
>>>>AFFCAFFFGGGGGGGAEAGHFFEEEEHH2AAEFFHHHHGHGGFFGFHHGFFFGGHBFFGHHHHHHHHGGEEGHHGH2BGHHHA1?FGHEFCEGFGG?3G///BFFECGFHGGGH3BF3B?GC//</?GHHHHHF?F/>GECC>@C<<CFFGHG./0:CGCEFEGFGFHGGGFGGGF-:C?CCGGEFGGGG0CFF/FFFFEE.ABEFABAFFADDFFFFFFFFF..;ADFF/F//;DB?/9BB/9:/B
@M05620:37:000000000-D9766:1:1101:2446:14020 1:N:0:45
GAGGCTGCTTTGGAAGAAACTCACAGATTAGGGCCACAAGTTCGGCAGCCCATACATCTGTTTTTTAGTCAGGTGACTGAAGCTCGAATAACGTGCTCCGCTTAAAAAAAGACTCCTCGAAGACTCCAAGTTATTAAAAGAGCTGATGCAACAATGTCAAGTCAGTCAGGCATTTCCCCTTTAGCACTCTTTTGTATCCAATTCACCAATTCTCCGCATTTGTACTTTTAACTGACCCGCCATTGACAAAA
+
A>A>>AFBFFFDGBFGFGGGG4F4B5A555AAF42AFH2255BAAA2A21B1B323D5A5A55A1A1?5@5@2@B@3@5333BF31/231BFEH11?431?/?/F34BEE//0BBF1?EABFCF1@G1@@12@2@DGFD?FH0?1?DH<GF?<CGF1>>F11==1=<<=<<<<0<<=0<<<CDFHGF:=0:0;0/0:;0:<CG0=<0:;;;;;C0;;@CEFB0;;C;900:F9;;://;-99.//;;;FF9
@M05620:37:000000000-D9766:1:1101:9042:14024 1:N:0:45
GGTGCCAGCTCTCAATCGCACAGGGGCCACAGGGCCTGGCCCCTCAATCCAGAAAACTTATGACCTCACCCGCTACCTGGAGCACCAACTCCGCAGCTTGGCTGGGACCTATGTGAGTATCCAGCGTAGGAATCTGGGAGTTGGGGAGGAGTGAGGAGTTGGGGAAAGACAGTCCTAACCGTGGAGGGCTCTGGTAAATGATGGGGTGAGGAGGGGCTCTTTGGCTCCCACCAGTCCCCCTGTCTGGTCTA
+
1>>>>>1@AB1B113BBAAE1AAB000AEFAFAFEBA/BBFF?EA011DB11F01AE1DFG1FGAA11BBF/>E/>B1B>0>0B0>0>/0BFEEEGEBFGA0G/</FHGHGGHHHDD>>GGHFD<C?CB/FDFFGHGGGGCFHFC?ACCGCHHFHHB<CGGC@@CAGHBGHF;CCFHFGHC;A?BGB@.9.9FFFFGG9B0;;BCBF@FF?FB?@@@;EFFFFFFFFAEFFBFFFFFFFF?FBFF//;9;9
@M05620:37:000000000-D9766:1:1101:28675:14036 1:N:0:45
ACCACACCTTCTACAATGAGCTGCGTGTGGCTCCCGAGGAGCACCCCGTGCTGCTGACCGAGGCCCCCCTGAACCCCGGTGAGTGACGCGCTACCTCTTCTGGTGGCCGGCTCCGTCATTCCTTGTCTCCCGGGGCTGCGCCCTTTCTCCCTGGTTCTCTCTTCTGCCGTTTTCCGTAGGTCTCTCTTCTCTGCTCTGCGTCTCCTCTGGCACTCTGCAGGTTCTTGATCTTACGAGCACCGGTCTGTCCT
+
>AAAAAA>BFB1BGF1AFBFDGGFGEGBB0GEGBFAAEE?FHGHHGE/EAEFHHHHHGFEECGGFGCEGGGHFHHGE//<>/BBB1B/?>/<BB0?1?1?21?10?G0</-->F.><..<0=G0<00=<0/<:--:C.E9-C@?BBFG00;90.9000;0;F0FBBFF-;BBFF9-B-A-/;FFFFFF;B//9///;/;-----/;-;//;-/-/;/9/9-;BB:/:/:B/9//;9A@-;---9-;/99/B
@M05620:37:000000000-D9766:1:1101:12924:14075 1:N:0:45
GAGGCTGCTTTGGAAGAAACTGACAAGCCAGGGACAAAAGATCGGAAGCGCACACGTCTGAACTCCAGTCACGAGATTCCAGCTCGTATGCCGTCTTCCTCTTGGAAAAAAATCCTAGAAGACTCCAAGGGAGTAAAAGAGCTGATGAAACAATGGCAAGTAAGTCAGGCATTTCCGCTTTAGCACTCTTGTGGATCCAATTGAACAATTCTCAGCATTTGTCCTTGTAACTGACAAGCCAGGGACAAAAG
+
AAABBBFAFFFFGGGGGFGGGBAFF54A2FB4BFFGHFAFDDHDE22B2AEEE0BABGCFB5BBF3B@5@35?1>?1@4BBBGHHE/?3BFH/?>B/44334BB33BGH0/<011?FFGDFEH1G11@FF/?A/0111<??CGF1<FGG?>0FGFG0CFFFHGG=>DDHEGGHFHBFDDGGFGFCGGFHHFCGFB0CGCFGGFGF0B;0;F99CC90CCFFF0;CFG0;CBCBFGG;AEE.AADFF?F9::
@M05620:37:000000000-D9766:1:1101:20736:14077 1:N:0:45
AGTGCCAGCTCTCAATCGCACAGGGGACCCAGGGCCTGGCCCCTCCATCCAGAAAACCTATGACCTCACCCGCTACCTGGAGCACCAACTCCGCAGCTTGGCTGGGACCTATGTGAGTATCCAGCGTAGGAATCTGGGAGTTGGGGAGGAGTGAGGAGTTGGGGAAAGACAGTCCTAACCGTGGAGGGTTCTGGTAAATGATGGGGTGAGGAGGGGCTCTTTGGCTCCCACCAGTCCCCCTGTCTGGTCTA
+
ABABCFFFCFFFGGGGGGGGGGHHGGGGGGGHGGGGGGHHFHGAEGGHHHHHGHGHHGHHHHGHHHHHHHHGGEEGHGHHFHHHHHHHGHHHGGCFGHHFEHGGGGHHGHHHGHHHHHHGHHGHGGGGGGGHHHHHGHGFDGHHGGGCGDGFHHHHGGHFHGGGGGHHHHHHHHHHHGHHGGGGGGFGGGGGGGBFFGGGGGGGGGFFFFFFFFFFFFFFFFFFFFFFFFFFFFFFFFFFFFFFFFFFFFF
@M05620:37:000000000-D9766:1:1101:23339:14087 1:N:0:45
AGTGCCAGCTCTCAATCGAACAGGGGACCCAGGGCCTGGCCCCTCCAGCCAGAAAACCTGTGACCTCACCCGCTACCTGGAGCACCAACTCCGCAGCTTGGCTGGGACCTATGTGAGTATCCAGCGTAGGAATCTGGGAGTTGGGGAGGAGTGAGGAGTTGGGGAAAGACAGTCCTAACCGTGGAGGGTTCTGGTAAATGATGGGGTGAGGAGGGGCTCTTTGGCTCCCACCAGTCCCCCTGTCTGGTCTA
+
1A>AAFF1>B@BBGGCGACG1EFCC0AEEC0FF?FC/AAA0AE//BG10AFBFGHHHGH0DABBGGHBGHEGGEEGBGHHGHHEHAGFGHHHGGEGGBGHGBHGGGH0EHHHHHHHHFHHHHHHHGCGGGHHHGHHHHAFGHHHGGACGGGHHHHGHGCFHHGGGGHGHHGHHHHHHHHHGGGGGGGG9AFGGGFGGGGGGGGGGBF@FFFFFF@@@<FFFFFFFFF?EFFFFFFFEFFF@FFFFFFFFFF
@M05620:37:000000000-D9766:1:1101:17024:14087 1:N:0:45
AGTGCCAGCTCTCAATCGCACAGGGGACCCAGGGCCTGGCCCCTCCATCCAGAAAACCTATGACCTCACCCGCTACCTGGAGCACCAACTCCGCAGCTTGGCTGGGACCTATGTGAGTATCCAGCGTAGGAATCTGGGAGTTGGGGAGGAGTGAGGAGTTGGGGAAAGACAGTCCTAACCGTGGAGGGTTCTGGTAAATGATGGGGTGAGGAGGGGCTCTTTGGCTCCCACCAGTCCCCCTGTCTGGTCTA
+
ABAABFFFBFFFGGGFGGGGGGHHGEEFGGHGFGGGGFHHHHGHGGHHHHHHHGHHHGHHHFHHHFHHHHHGGEFGHHHH?GHHHHCGGHHHGGGGGHHHGHHGGGHHGHHHHHHHHHHHHHGHHGGGGGHGHHHHHHFGGHHHGGFGGDEHHHHGHGHHHGGGGGHHHHGHHHHHHHHHGGGGGGGGGGGGGGGGGGGGGGGGGGFFFFFFFFFFFFFFFFFFFFFFFFFFFFFFFFFFFFFFFFFFFFF
@M05620:37:000000000-D9766:1:1101:10940:14099 1:N:0:45
AGTGCCAGCTCTCAATCGCACAGGGGACCCAGGGCCTGGCCCCTCCATCCAGAAAACCTATGACCTCACCCGCTACCTGGAGCACCAACTCCGCAGCTTGGCTGGGACCTATGTGAGTATCCAGCGTAGGAATCTGGGAGTTGGGGAGGAGTGAGGAGTTGGGGAAAGACAGTCCTAACCGTGGAGGGTTCTGGTAAATGATGGGGTGAGGAGGGGCTCTTTGGCTCCCACCAGTCCCCCTGTCTGGTCTA
+
BCABBFFFCFFFGGGGGGGGGGHHGGGGGGHHCEEGGGHHHHGHGGHHHHHHHFGHHGHHHHHHHHHHHHHGGEFGHHHHGGHHHHHGGHHHGGGGGHEHGHHGGGHHGHHGHHHGHGHHHHGHHGEGGGHHHHHHHHGGGHHHGGGGGGGHHHHHHGHHHHGGGGHHHGHHHHHHHHHGGDGAGFGGCFGGGGGGGGGGGGGGGGFFFFFFFFFFFAFFFFFFFFFFFFFFFFFFFFFFFFFFFFFFFFF
@M05620:37:000000000-D9766:1:1101:14229:14135 1:N:0:45
GAGGCTGCTTTGGAAGAAACTCATAGATTACTGCAACAGTTCCCCCTGGACCTGGAAAAGTTTCTTGCCTGGCTTACAGAAGCTGAAACAACTGCCAATGACAGGATGCTACCCGTAAGGAAAGGCTCCTAGAAGACTCCAAGGGAGTAAAAGAGCTGATGAAACAATGGCAAGTAAGTCAGGCATTTCCGCTTTAGCACTCTTGTGGATCCAATTGAACAATTCTCAGCATTTGTACTTGTAACTGACAA
+
BABBBBFBFFFFGGGGGGGGGGGHHHHHHHHHHHHHGHHHHHHHHGGGHHHHHHFHHHFGFHHHHHHHHHHHHHHHHHHHHHHHHHHHHHHHHHHHHHHHHHGHGFHHHHFHGHGGGGHHHHFHHEGHGHHHEGH?GHHHHHHGGHGGHHHHHGHHHGHFHHHHHHHHHHHHHGHHHHFHHHGHHHHHHHFGGGGHHHHHHHHHHHHDHHHGHHE:C;GCCHGHHHHBGBFGGGFGGGGFGGGGGGGFFGG
@M05620:37:000000000-D9766:1:1101:28643:14148 1:N:0:45
AGGGCCAGCTCTCAAGAGAACAGGGGACCAAGGGCACGGCCCCTCCAGCAAGAAAACATATGACCTCACCCGCTAACTGGAGCACACACTACGCAGATTCGCCGGGGCAAATAAGAGCATCCAGAGTAGGGATATGGGCGAAGGGGCGGCGTGAGACGATGGCGACCAACCGACCTAACTGTGGCGGGTTATGGTAAATGATGGAGTGAGACAGGGCTCTTTGGCTCCCACCAGACCCCATAACTCGTCTA
+
1111>>>1>@B3113B1BB1BA0A0000000B0000//A//A/BEFFC000A0000B/112D2DBB1BFFC/>/>/BF100>B?BF0/?0B0EE///112///////>>/0?111<10??GCGB1/?F1<.000>=D00<---..--:;---;--//--;A----99-;-:9---9//B//;BF-@@-9:A/;;9//9/;BFF//-/9:///--:;BFEFBB/;//B-99FF-A-99---9//9//-9AEE
@M05620:37:000000000-D9766:1:1101:19986:14179 1:N:0:45
GAGGCTGCTTTGGAAGAAACTCATAGATTACTGCAACAGTTCCCCCTGGACCTGGAAAAGTTTCTTGCCTGGCTTAAAGAAGCTGAAACACCTGCCAATGACAGGATGCTACCCGTAAGGAAAGGCTCCTAGAAGACTCCAAGGGAGTAAAAGAGCTGATGAAACAATGGCAAGTAAGTCAGGCATTTCCGCTTTAGCACTCTTGTGGATCCAATTGAACAATTCTCAGCATTTGTACTTGTAACTGACAA
+
AAAAAAFAFFFFGGGGAGCGG1B3FB13AF1FGHHHGHCAA2FEBEAFA0FGAF001B0F12BAB1BA1A1/FHHGHE11FCGHE11F@00BFGH01EGHH1@FBBF101FG0C/EEEHHFFFFGABGFHH1BDB<G<BBBFBFCFFCFGFF@C@0F@DFG@GD1CCFGGHCHGFGGFGHFD0>GGHH11.<EGEGHG0<GBDG<DGEH0GHGGG0GGFCGHCCHHHFHFFF;BCFFFCFF9FBFF9CCB0
@M05620:37:000000000-D9766:1:1101:6233:14198 1:N:0:45
AGTGCCAGCTCTCAATCGCACAGGGGACCCAGGGCCTGGCCCCTCCATCCAGAAAACCTATGACCTCACCCGCTACCTGGAGCACCAACTCCGCAGCTTGGCTGGGACCTATGTGAGTATCCAGCGTCGGAATCTGGGCGTTGGGGCGGCGTGCGGAGTTGGGGAAAGCACGTCCTAAACGTGGCGGGTTCTGGTAAATGATGGGGTGAGGAGGGGCTCTTTGGCTCCCACCAGTCCCCCTGTCTGGTCTA
+
AA>ABFFFBFFFGFGGGGGGGAHHG2EE?EGDGGGGGFEHEGFHGGGDHHHH3G3FGDHBGHHHHHHHHHGGGE?GFHBGEHHHHGFHGGHFGGGGGHHHDHHGGGHHGHHEHHF33FGFHH3DGGG//>/?/FGHFF/-<ACHGG.-C?@BA.9D-;DFFFFF..9.99B-;;EF/9/FAFFF--@FFFFFFFFFFF/FB/FFFFFF..A/.AFFFFFFFFFFFFFFF.AF..BFFFFFFFFFFFFFFFB
@M05620:37:000000000-D9766:1:1101:19087:14203 1:N:0:45
AGTGCCAGCTCTCAATCGCACAGGGGACCCAGGGCCTGGCCCCTCCATCCAGAAAACCTATGACCTCACCCGCTACCTGGAGCACCAACTCCGCAGCTTGGCTGGGACCTATGTGAGTATCCAGCGTAGGAATCTGGGAGTTGGGGAGGAGTGAGGAGTTGGGGAAAGACAGTCCTAACCGTGGAGGGTTCTGGTAAATGATGGGGTGAGGAGGGGCTCTTTGGCTCCCACCAGTCCCCCTGTCTGGTCTA
+
ABAABFFFCFFFGGGGGGGGGGHHGGGGGGHHGGGGGGHHHHGHGGHHHHHHHHHHHGHHHHHHHHHHHHGGGGGGHGHHHHHHHHHHGHHHGGGGGHHHGHFGGGHHGHHHHHHHHHHHHHHHHGGGGGHHHHHHHHHGGHHHGGGGGGGHHHHHHGHHHHGGGGGHHHHHHGHHHHHHGGGGGGGGCFGGGGGGGGGGGGGGGGFFFFFFFFFFFFFFFFFFFFFFFFFFFFFFFFFFFFFFFFFFFFF
@M05620:37:000000000-D9766:1:1101:12150:14208 1:N:0:45
AGTGCCAGCTCTCAATCGCCCCGGGGACCCCGGGCCTGGCCCCTCCATCCAGACAACCTATGACCTCCCCCGCGACCTGGCGCACCCACTCCGCAGCTTGGCTGGGACCTATGTGAGTATCCAGCGTAGGAATCTGGGAGTTGGGGCGGAGTGAGGCGTTGGGGACAGACAGTCCTAACCGTGGAGGGTTCTGGTAAATGATGGGGTGCGGAGGGGCTCTTTGGCTCCCACCAGTCCCCCTGTCTGGTCTA
+
>1>AAFFFAFFFGGGGGGGCG0E0EGGEEE//AAAFFFHHFFGFEG0FGG1BB/BBFFFCHHDFHHH/FEE/>//>E?GG0/?CGG/FCHHHCG/ACHBGAGHGGGHHGH1FGD00=GGGGD0GB-<EG?GHHHBCGH..;G0/-;.-9;@FFFF--9A@?F@@---;;F-BFFFFF/BF-BE@---9A-AFF/F;9B/B/BBFFFB@--@9@@??@@FFFFBFEB/99;FB-9:FFFFF@F/BB/BFF/B
@M05620:37:000000000-D9766:1:1101:7231:14216 1:N:0:45
GAGGCTGCTTTGGAAGAAACTGACAAGCCAGGGACAAAAGATCGGCAGCGCACACGTCTGAACTCCAGTCACGAGATTGCAACCTCGACTGCCGCCTTCTGCTTGAAAAATAACCGCTTTAGCACTCTTGTGGATCCAATTGAACAATTCTCCGCCTTTGTACTTGTAACTGACAAGCAAGGGACAAAAGATCGGAAGAGCACACGTCTGACCTCCAGTCACTAATGCGCATCTCGTATGCCGTCTTCTGC
+
AAAAAAFAFFFFG1FGCGGGG1GFH1B00BB0ABFACGCGAGHCE/AE/EEGAEAEAGFFDD@DFF1EDB1BE/E//111F11000///?>GBE/EAA1B111B1B111B0<11B/C/AC1FFHFHHHHFHHGECFGFGHHHBGF1<GHHFHB.E.><GGHHGHHFHH=DFFG/0=CG//;C?GEGH:.:CCC.CE.CA.9CC/:-AEGEB0CBFGFFFFFF/FF9BBBF=--/;-ABBB/B@B@FAFFB/
@M05620:37:000000000-D9766:1:1101:13447:14228 1:N:0:45
AGTGCCAGCTCTCAATCGCACAGGGGACCCAGGGCCTGGCCCCTCCATCCAGAAAACCTATGACCTCACCCGCTACCTGGAGCACCAACTCCGCAGCTTGGCTGGGACCTATGTGAGTATCCAGCGTAGGAATCTGGGAGTTGGGGAGGAGTGAGGAGTTGGGGAAAGACAGTCCTAACCGTGGAGGGTTCTGGTAAATGATGGGGTGAGGAGGGGCTCTTTGGCTCCCACCAGTCCCCCTGTCTGGTCTA
+
BCBBCFFFCFFFGGGGGGGGGGHHGGGGGGHHGGGGGGHHHHGHGGHHHHHHHHHHHGHHHHHHHHHHHHHGGGGGHHHHHHHHHHHHGHHHGGGGGHHHGHHGGGHHGHHHHHHHHHHHHHHHHGGGGGHHHHHHHHHGGHHHGGGGGGGHHHHHHGHHHHGGGGHHHHHHHHHHHHHHGFGGFGGGGGGGGGFGGGGGGGGGGGFFFFFFFFFFFDFFFFFFFFFFFFFFFFFFFFFFFFFFFFFFFFB
@M05620:37:000000000-D9766:1:1101:2459:14239 1:N:0:45
AGTGCCAGCTCTCAATCGCACAGGGGACCCAGGGCCTGGCCCCTCCATCCAGAAAACCTATGACCTCACCCGCTACCTGGAGCACCAACTCCGCAGCTTGGCTGGGACCTATGTGAGTATCCAGCGTAGGAATCTGGGAGTTGGGGAGGAGTGAGGAGTTGGGGAAAGACAGTCCTAACCGTGGAGGGTTCTGGTAAATGATGGGGTGAGGAGGGGCTCTTTGGCTCCCACCAGTCCCCCTGTCTGGTCTA
+
ABABBFFFBFFFGGGGGGGGGAGFGGGGGGHHGGGFFEHGHHGHGGHHHHHFGHFHHGHHHHHHHHHHHHHGGGGGHHHHHHHEFHHHGHHHGGGGGHHHFHHGGGHHGHHHHHHHHHHHFHHHEGDDCDGDGHFHGF0FDGHH??.DFGGHAGEC0AGHHFCGCGHGHGHHHHHHHGHHGGGGGGGGAFGGGGG0BFGFGGGGGGFFFFFFFFFFFFFFFEFFFFFFFFFFFFFFFBEFFEFFFFFFFFB
@M05620:37:000000000-D9766:1:1101:12708:14243 1:N:0:45
AGTGCCAGCTCTCAATCGCACAGGGGACCCAGGGCCTGGCCCCTCCATCCAGAAAACCTATGACCTCACCCGCTACCTGGAGCACCAACTCCGCAGCTTGGCTGGGACCTATGTGAGTATCCAGCGTAGGAATCTGGGAGTTGGGGAGGAGTGAGGAGTTGGGGAAAGACAGTCCTAACCGTGGAGGGTTCTGGTAAATGATGGGGTGAGGAGGGGCTCTTTGGCTCCCACCAGTCCCCCTGTCTGGTCTA
+
ABAABFFFCFFFGGGGGGGGGGHHGGGGGGHHGGGGGGHHHHGHGGGHHHHHHHGHHGHHHHHHHHHHHHHGGGGGHHHHHHHHHHHHGHHHGGFGGHHHGHHGGGHHGHHHHHHHHHHHHHHHHGGGGGHHHHHHHGHGGHHHGGEGGGGHHHHHHGHHHHGGGGHHHHHHHHHHHHHHGGGGGGGGGGGGGGGGGGGGGGGGGGFFFFFFFFFFFFFFFFFFFFFFFFFFFFFFFFFFFFFFFFFFFFB
@M05620:37:000000000-D9766:1:1101:5075:14243 1:N:0:45
GAGGCTGCTTTGGAAGAAACTGACAAGCCAGGGACACAAGATCGGAAGCACACACCTCTGGACTCAAGTCACGAGATTCCATCTCGTATACCGACTTCCGCTTTAAAAAAAAACAGTAACTTCTCCTCGCCGCCTCCCCTTGCTTCCCCGCGCTGCTGCACCACTGGCCCGTCCTTCCGGACTTTCCGCTTTCGCCCTCTTGTGGATCCCCTTGCCCGATTCTACGCCTTTGTTCTGGTCCTTGACATGCC
+
ABBAABFBFFFFGGGG4BFAFGH4BABBBCAGABFEFHDHHDGAAB2BA3BBG1A13BAB3BBA333BAB55>1>B?55D5BFG3B1>33B4E1EEEG31///?3?3BBEG///?0?@2@@FGGEHF0/<>>>CACG<E<>0>1>=CG/ACAAD;AGHC/CC::FF/CC.-AEC?9C/;?.;;BBFF.9AD;BA.;.9;9;FF/AFB;FFFFF./9;.--;;B/9;@?F.;9B.://9999/9;F///9;B
@M05620:37:000000000-D9766:1:1101:17481:14274 1:N:0:45
GAGGCTGCTTTGGAAGAAACTGACAAGTCAGTGACACAAGATCGGAAGAGCACACGTCCGAACTCCAGTCACGAGATTCCATCTAGTATGACGTCTTCTGCTTGAAAAAAAAAAACACCCTCTTCTGGTTGCCGCCTCCCTCCTTCCTCGCCTCCCGGAGCTGCGCCCTTTCTCACTGGTTCTCTCTTCTGCCGTTTTCCGTCGACCTCTCTTCCCTGACCTCCGTCTCTGTTGGTACTGTCCAGGTCCTA
+
AAAAAAFBFDDDG45B4FBFGBFBBG4B5DDDDGDBFGFF2GF2E22B2ABF2B2ABA1A110BABCBB33D?>>1B55D@@BG4BBBD4FG11?2?BBF@BBBFF330E/><<///<////@2222<11?FG/<@.<<<F0<C11><0.--<<G..-;-:./:-;;-A/FFF0;FBF/;:090B090;;;;09.D/AB/./.--:-;/9/BBB/;//.9/;/:.9.;.///:/../////////////:/
@M05620:37:000000000-D9766:1:1101:7683:14295 1:N:0:45
AGTGCCAGCTCTCAATCGCCCCGGGGACCCATGGCCTGGCCCCTCCATCCAGACAACCTATGACCTCACCCGCTACCTGGAGCACCAACTCCGCAGCTTGGCTGGGACCTATGTGCGTATCCAGCGTAGGACTCTGGGGGTTGGGGGGGAGTGAGGAGTTGGGGCAAACAAGTCCTAACCGTGGAGGGTTCTGGTCAATGATGGGGTGAGGAGGGGCTCTTTGGCTCCCACAAGTCCCCCTGTCTGGTCTA
+
1>>>ADF@>FCFGGGAEFGEE0E0AEEA/B/0BBGHFFGC0GGEFG0F1F111/0BFE0FGF2GHHE@GFCEEG/>GFGCHHHGE/GGGGHH?E/<ECGH/FFFC<GGEF1FGGF2??/CC21?0A</>/11><1FB0--<A@C---;@@@F?FB-/::9BF@?-;E-9AEB//;BF/;-99A@AFF-9;AFFFF/9BB/99;/EAF@EFF/--99--AF//9///;-E-AA--/9//-;--;BFFB/;F;
@M05620:37:000000000-D9766:1:1101:12353:14315 1:N:0:45
AGTGCCAGCTCTCAATCGCACAGGGGACCCAGGGCCTGGCCCCTCCATCCAGAAAACCTATGACCTCACCCGCTACCTGGAGCACCAACTCCGCAGCTTGGCTGGGACCTATGTGAGTATCCAGCGTAGGAATCTGGGAGTTGGGGAGGAGTGAGGAGTTGGGGAAAGACAGTCCTAACCGTGGAGGGTTCTGGTAAATGATGGGGTGAGGAGGGGCTCTTTGGCTCCCACCAGTCCCCCTGTCTGGTCTA
+
BCBBCFFFCFFFGGGGGGGGGGHHGGGGGGHHCDGGGGHHHHGHGGHHFHHHHHGHHGHHHHHHHGHHHHHGGEGGHHHHHHHHHHGEGHHHGGGGGHHHGHHGGGHHGHHHHHHHHHHHHHHHHGGGGGHHHHHHHHHGGHGHGGGGGFGHHHHHHGHHHHGGGGHHHHHHHHHHHHHHGGGGGGGGFGGGHGGGHGGHGGGGGGFFFFFFFFFFFFFFFFFFFFFFFFFFFFFFFFFFFFFFFFFFFFB
@M05620:37:000000000-D9766:1:1101:17170:14330 1:N:0:45
AGTGCCAGCTCTCAATCGCACAGGGGACCCAGGGCCTGGCCCCTCCATCCAGAAAACCTATGACCTCACCCGCTACCTGGAGCACCAACTCCGCAGCTTGGCTGGGACCTATGTGAGTATCCAGCGTAGGAATCTGGGAGTTGGGGAGGAGTGAGGAGTTGGGGAAAGACAGTCCTAACCGTGGAGGGTTCTGGTAAATGATGGGGTGAGGAGGGGCTCTTTGGCTCCCACCAGTCCCCCTGTCTGGTCTA
+
A1>AAFF11CFFGGGGGGGGGGHHGGGGGEAGF0EGFGHHHHGCEGBFEFAFG0BGHGCCGHGHHHHCGGEEG@EEHGHHGHHHHHHHGHFHGGECCHFHFH1?EEGFEHHHHG2FGHFHHHHHGCCFGGGHCHHHFHHGCGHGGGGGGGGFFFGCGGFGH/ACFGHGHFHFHHGHHHFHGGEGBGGGCGGFFGFFFFGGGGGEGBB@EFFFFF->@@FFBFFFFFFFEFFFFFFFFFFF@FFFFFFFFFB
@M05620:37:000000000-D9766:1:1101:11344:14341 1:N:0:45
AGTGCCAGCTCTCAATCGCACAGGGGACCCAGGGCCTGGCCCCTCCATCCAGAAAACCTATGACCTCACCCGCTACCTGGAGCACCAACTCCGCAGCTTGGCTGGGACCTATGTGAGTATCCAGCGTAGGAATCTGGGAGTTGGGGAGGAGTGAGGAGTTGGGGAAAGACAGTCCTAACCGTGGAGGGTTCTGGTAAATGATGGGGTGAGGAGGGGCTCTTTGGCTCCCACCAGTCCCCCTGTCTGGTCTA
+
BCBCCFFFCFFFGGGGGGGGGGHHGGGGGGHHGGGGGGHHHHGHGGHHHHHHHHHHHGHHHHHHHHHHHHHGGGGGHHHHHHHHHHHHGHHHGGGGGHHHGHHGGGHHGHHHHHHHHHHHHHHHHGGGGGHHHHHHHHHGGHHHGGGGGGGHHHHHHGHHHHGGGGHHHHHHHHHHHHHHGGGGGGGGGGGGGGGGGGGGGGGGGGFFFFFFFFFFFFFFFFFFFFFFFFFFFFFFFFFFFFFFFFFFFFF
@M05620:37:000000000-D9766:1:1101:24759:14368 1:N:0:45
AGTGCCAGCTCTCAATCGCACAGGGGACCCAGGGCCTGGCCCCTCCATCCAGAAAACCTATGACCTCACCCGCTACCTGGAGCACCAACTCCGCAGCTTGGCTGGGACCTATGTGAGTATCCAGCGTAGGAATCTGGGAGTTGGGGAGGAGTGAGGAGTTGGGGAAAGACAGTCCTAACCGTGGAGGGTTCTGGTAAATGATGGGGTGAGGAGGGGCTCTTTGGCTCCCACCAGTCCCCCTGTCTGGTCTA
+
3>AAADFFBFFFG4BFGFFEFE4GFEEGGGGHGGEEEFHFHHGHGGHGHHHHHGHHHGHHHFGHHGFHHHHGGGCEHHGGHGB?FGEGE?GHGE/EEFHHGHHGE/GHGGHFHHFGH?GHHHHHHG/CCGFGHFHHHHHG?GGGGCEGGGGHFFHHGGCCGFCGEDHHFGFHFFHHHFGHGEEBGGGG99.FFF0;BGFGB;FFEGDBEFFFFFBBBBAFFFFFFFFFEBFFFFFFFFFFBFFFFFF/;9B
@M05620:37:000000000-D9766:1:1101:8210:14450 1:N:0:45
ACCACACGTCTGAACTCCAGTCACGAGATTCCATCTCGTATGCCGTCTTCTGCTTGAAAAAAAAAAAAAAAAACCAACCATCGCATTTGATTCCTCTACCTTCAAACTTATCCATTCCGCTTTAAAATATTTCACCCAGCACCCACCATTCCACCCTACCCATCTCCATTTCTATATTTTATACTCAATCACCTATTGCCCACCTCCACTCGACATTAGCCCAATGAAGCCTTAAGAATGTACCATTCTAT
+
BBBBBBBBFBFBGGGGAGFGFBFHG?FBFGHHHGHHHHDEHHHHABAFFFGHHHHHFHHHGEA?E/>>/>////?/////22/??//222>2>22222??222211111<111111<10/...<11F111111111...</<......0000;0.../:..0//0000;0;900000;00000;;00/;00//0/0=00;00....9../;..-..9/////..9/9///999///9/;////9;//////
@M05620:37:000000000-D9766:1:1101:23052:14452 1:N:0:45
GAGGCTGCTTTGGACGAAACTCATAGATTACTGCAACATTTCACCCTGGACCTGGACTAGTTTCTTGCCTTGCTTACCGAAGCTGAAACAACTGCCAATGGTCATTAAATTCTCCTAGAAGACTCCAAAATAGTAAAAGAGATGATGAAAAAATGGCAACTAAGTAAGGCAATGACGCTTCAGCAATCCTGTGAATCCAATAGCACAATTATCACCACTTGTACTTGTATATGACTAGCAACAGACAAAAG
+
A3AA>>CBBBB4F44AAE?EGGHHHFGHHHBBAG3FFH3DFA5DBBB2EG2BFGFF133BDBG5DFG53BBBBDF533BEE?>BF33FBB1GFHHHGHHH3FG444B4@B44B4B3?43??333?BF???3BBB44B4BCC2??BBB?GF3?/0@<@@@/<@@2>21?1000111??/<..1>110<<<11100=0=C00000==D//0000:0;C0./::0<C000=:0:0:9000//09..//;CFB:/
@M05620:37:000000000-D9766:1:1101:16755:14468 1:N:0:45
GAGGCTGCTTTTGAAGAAACTGACAAGCCAGGGACAAAAGATCGGCAGAGCACACGTCTGAACTCCAGTCACGAGATTCCATCTCGTATGCCGTCTTCTGCTTGAAAAAAAATCCAACAATCCAATCGAGTAAAAGAGATGATGAAACAATGGCAAGCAATTCAGGCATTTCCGCTTTATCACTCTTCTGGATCCCATTGCACAATTCTCAGCATCTCTAATCTTCATCTACAAGCCAGTGACACAAGATC
+
>1>AA>CAFFFFGGGGBGGGGBFGHDBCF00AEAF0EFA0FDFEE/AE/BGEGHGEBFGGHDGGGFG1DBBDE/>?/EFDGBGGGG?E>FEGG?>GFFGHHH1BB>F1><@/01BBF1</1BBD11@/0?@0122@/?01<<F<11?F0?G110>1><0011=1>>CG00<<<..A..<0<00000;:0C0=:0G/<CG00;00;BC0009CB09;00CB0009;0;;00;CFG0.././//;//----9:
@M05620:37:000000000-D9766:1:1101:8430:14477 1:N:0:45
GAGGCTGCTTTGGAAGAAACTGACAAGCCAGGGACAAAAGATCGGAAGCGCACACGTCTGAACTCCAGTCACGAGATTCCATCTCGTATGCCGTCTTCTGCTTGAAAAAAAAAAAAAAAACCACATCAAAAAAATAGCAGGAGGGGATCATGCACCATCTTAACAAAGAAAGACCTAAACGAGGACGGGAAACATAAAAGTACTCACAATGAGGGGCCACCCCCCCGCGAACAAAGGCTAGTAACCTCAGC
+
CBCCCBFCFFFFGGGGGGGFGFFFG5BBFGBBBAFFFGFFGHHGEBBF2AEEEGHFHHHGFFGHHFFGGHHGGDE?FHFHD43BFBB?FHHGEEEHFHHHGHHHHHHHHGGGFC/</<--.<...0<000<.--.:0000.:.:--...:00;00/.0/0000009.//.///;.9://9...--.---.9::////://///////;://///.---....:-9-----;--../.9/:.;///9//9/9
@M05620:37:000000000-D9766:1:1101:24299:14493 1:N:0:45
AGTGCCAGCTCTCAATCGCACATGTGTGCCCTCCCGTTTCGAGACCCCCTCTCCTAACCCTTCCCCCACTGGATACCAGTAGAAACAACGCCTACACTTGCAGGTGAGCGACCTGAGACCTCAGCTGATGAATGCCGCAGGCCTGCAGGACTTACGATTGCTGCAAAGACAGGCACAAACTCTCAGGTTTATCGTATTCGATAGTACTATCATCTGCGACTTAACTCCCATAAACAACTCTGCAGTTGCTC
+
AA3>AFFFAFFFGGGGGFFEGE5ADGA4DDGB42BAA23B2222B2B2A0AFG3BE5BAABBEBB2B0BB3BF5DGGH3BB@4@@B3BB>>>1>B3BBB34330B3B03>////0B01B/??1?BFB?11@>2211//<//</1/001>..01==.....0000/<</////....//..000000/000/00.;.//;/00..;000000000000:-;9C0/////9;F/;//;.;//;//9////9::
@M05620:37:000000000-D9766:1:1101:19047:14496 1:N:0:45
ACACACCTTCTACAATGAGCTGCGTGTGGCTCCCGCGGAGCACCCCGTGCTGCTGACCGAGGCCCCCCTGAACCCCAAGGCCACTCCCAGGTGAGTGGCCCGCTACCTCTTCTGGTGGCCGCCTCCCTCCTTCCTGGCCTCCCGGAGCTGCGCCCTTTCTCACTGGTTCTCTCTTCTGCCGTTTTCCGTAGGCCTCTCTTCTCTGACCTGAGTCTCCTTTGGAACTCTGCAGGTTCTAGATCGGAAGCGCA
+
BBAAABBFFF4BFGGGG5BFABEEEGGGDHHHGFE2AE0AAAGGGGEE1EFHHF3FGHGGGGGGGGGGEF0FGHGGEGFFHHHG?BGH0FF?FGGHHGGHHG>A/<??GHHHHHHHHGHH-<CGGGECGAGGHHHHHHHHHHGGG-9BFGGGGGGGGG0CF;;CFGFFFFFFFFFFFFFFBFFFFFFFF.AD/;FFFFFFFFFFFBFFFF/;FFFFFFFF/B99BFF/:BFFFFFF;FB/9;9DF.A.;B-
@M05620:37:000000000-D9766:1:1101:10460:14511 1:N:0:45
GAGGCTGCTTTGGAAGAGCACACGTCAGAACTGCAGTCACGAGATTCCCCCTCGTATGCCGTCCTTTGCTTGCAAAAAGAAGCACCAACTCCGCCGCATGTCTGGCACCGATGTGAGCATCCAGCGTAGGAATCTGGGAGTTGGGGAGGAGTGAGGAGTTGGGGAAAGACAGTCCTAACCGTGGAGGGCTCTCGTAAATGATGCGCTGAGGAGGCGCTCTTTACCTCCCACCAGTCTCCCTGTCTTGACTA
+
A?>AA1CA1DFFFCGC1BGGGGFEB00A11BB1BG1BB1G0/A//ABF10///AAB0B2FABE/AADDG11B/11BB//?F0B1B/>FE01B////>/?/1B2B0101<//</B1F1<1BFGB1C////<1<111?D00</?11--.>-<.GFHEFF<</D/--.:.CGHFFGGFFFF/F-.;-;EF-.9.B0.9...;/////9-;-;-EB9A--;-9AF///9//-;BFFE-//////-/;/9///;//
@M05620:37:000000000-D9766:1:1101:19356:14511 1:N:0:45
AGTGCCAGCTCTCAATCGCACAGGGGACCCAGGGCCTGGCCCCTCCATCCAGAAAACCTATGACCTCACCCGCTACCTGGAGCACCAACTCCGCAGCTTGGCTGGGACCTATGTGAGTATCCAGCGTAGGAATCTGGGAGTTGGGGAGGAGTGAGGAGTTGGGGAAAGACAGTCCTAACCGTGGAGGGTTCTGGTAAATGATGGGGTGAGGAGGGGCTCTTTGGCTCCCACCAGTCCCCCTGTCTGGTCTA
+
ABAABFFFCFFFGGGGGGGGGGHGGGGGGGHHGGGGGGHHHHGHGGHHHHGHHHHGHGHHHHHHHHHHHHHGGFGGHHHHBGHHHHFFFHHGEGGGGHHHGHHGGGHHGHHHHHHHHHHHHHHHHGGGGGHHHHHHHHFGGHHHGGEGGGGHHGHHHGHHHHGGGGHGHHHHHHHHHHHHGGGGGGGGGGGGGGGGGGGGGGGGGGFFFFFFFFFFFFFFFHFFFFFFFFFFFFFFFFFFFFFFFFFFFFF
@M05620:37:000000000-D9766:1:1101:26938:14587 1:N:0:45
GAGGCTGCTTTGGAAGAAACTCACAGGTTACTGCAAAAGTTCCCCCTGGACCTGGGAAAGATTGTCGCCCCCATTACTGAAGCTGAAACAACTGTCTCTGATCGTTCTACCCCTAACGAAAGGCTCCTACAAGAACCAAAGGGACTAAAACAGATGACCCAACAATGGCAAGGAAGCCATGCATTTACGAGTTACCACTATCGCCCTACAAAATGAACAAAACCCAGTATGTGTATTTGTAAATGACAAGC
+
BBAABBFBFFFFGGGGFFGGD4G4BD4A4BB5BFHBGHBAA5B32B2A22BA22211B1B3B533511A100>2B@D55DFB@F333BB3BB3F4344@4B44111B1BFB0//?B0/?//<0?3B?3B3?11000?0/?00/<?<01@11/001?1??0/?EA/1><001..000.0/00<00000=...<.0;<:;//=0:;:.-/./90.00;0;09..;9.;./0=9000;0;;B00;;;/;;F/..
@M05620:37:000000000-D9766:1:1101:2545:14593 1:N:0:45
AGTGCCAGCTCTCAATCGCACAGGGGACCCAGGGCCTGGCCCCTCCATCCAGAAAACCTATGACCTCACCCGCTACCTGGAGCACCAACTCCGCAGCTTGGCTGGGACCTATGTCAGCATCCAGCGTCGGAATCTGGGAGTTGGGGAGGCGTGAGGAGTTGGCGAAAGACAGTCCTAACCGTGGAGGGCTCTGGTAAATGATGGGGTGAGGAGGGGCCCTTTCGCTCCCACCACTCCCCCTGTCTGGTCTA
+
>AABAFFCAFFFFGGGGGGAEGFFAEEAEEHHA2ED2AGHHHEGGGGBHFGHFHHHHGHGEAFGHGHHHHHCE>EFHFFF2FF1BG1??GGFFGC/E33FAF3?EGHFG2BGB33BB23BGG2FGGE//>/<?GGHHFF.CGHGGG<CC<CGG..C0:C/;//;-;@EFCBCF00;C0;CA9CA.;D-..;B9///;F/BB/9/..;>EA?/AD--;BBFFF/.;.;.;...;.;B..D.;AFFB//9/99
@M05620:37:000000000-D9766:1:1101:8769:14613 1:N:0:45
AGTGCCAGCTCTCAATCGCACAGGGGACCCAGGGCCTGGCCCCTCCATCCAGAAAACCTATGACCTCACCCGCTACCTGGCGCACCAACTCCGCAGCTTGGCTGGGACCTATGTGAGTATCCAGCGTAGGAATCTGGGAGTTGGGGAGGAGTGAGGAGTTGGGGAAAGACAGTCCTAACCGTGGAGGGTTCTGGTAAATGATGGGGTGAGGAGGGGCTCTTTGGCTCCCACCAGTCCCCCTGTCTGGTCTA
+
AB>3AFFFBFFFGFGGGGGCGGHGGG?EGFHH2EEEGFHHHHGHGGHHGGHHHHHFGGHGHHHHHHHHHHHGE>EGHHFG1>EGEG1/?GHFEFEGGHHFGHHGGGHHGHGHHHHFHHHHHHEFHGGAFGHHHHHHHH<FGHHHGGCDG<CGH0GHCEGHHHGGEDGH/CCHHGGGGGGGGGGGDEGGDGGGGGGGGGGGFFFFFFFFFFFFFFFFFFFFFFFFFFFFFBFFFFFFFFFFFFFFFFFFFFB
@M05620:37:000000000-D9766:1:1101:24114:14620 1:N:0:45
AGTGCCAGCTCTCAATCGCACAGGGGACCCAGGGCCTGGCCCCTCCATCCAGAAAACCTATGACCTCACCCGCTACCTGGAGCACCAACTCCGCAGCTTGGCTGGGACCTATGTGAGTATTCAGCGTAGGAATCTGGGAGTTGGGGAGGAGTGACGAGGTGGGGAAAGACAGTCCTAACCGTGGAGGGTTCTGGTAAATGATGGGGTGAGGAGGGGCTCTTTTGCTCCCACCAGTCCCCCTTTCTTGGCTA
+
AAAABFFFBFFFGGGGGGGGGCHCFFGGGGHHGGGGGGHGHHGHGGHHHHHHBHHHHGHHHHHHHHHFHHHGGGGGHHHFHHHHHHHHGHHHGGGGGHHHGHHGEGFHGGHHHH33??333BDGB//<<?2FC@22?FG/<F1FFGEC?..<0<0<.<-<.CFC.CHC/GHEG0B00;;F;:.A.9EG.;900=;;CG000;/9ED.-..;/;A-D-9:/:F/F/;9BE..A..9/BFFF-./9//;////
@M05620:37:000000000-D9766:1:1101:22335:14623 1:N:0:45
AGTGCCAGCTCTCAATCGCACAGGGGACCCAGGGCCTGGCCCCTCCATCCAGAAAACCTATGACCTCACCCGCTACCTGGAGCACCAACTCCGCAGCTTGGCTGGGACCTATGTGAGTATCCAGCGTAGGAATCTGGGAGTTGGGGAGGAGTGAGGAGTTGGGGAAAGACAGTCCTAACCGTGGAGGGTTCTGGTAAATGATGGGGTGAGGAGGGGCTCTTTGGCTCCCACCAGTCCCCCTGTCTGGTCTA
+
AA>AAFFFBFFFGGGGGGGFFFH4FEEEGGDHGGFG2AFFGAEHEGHGHFCH3F3BFEHB5F5DF5BFGGH0E/EEF3FGFGHHHHHGFGGGGGG//FHH<FHGGGHHGHGHHGHHHFHHHHHHHGGGGGHHHHHHHHHGGHHHGCAGGDGHHHHHHGHHHHGGGGHHHHHHHHHHHHHHGGGGGGGGGGGGGGGGGGGGGGGGGGFFFFFFDFFFFFFFFFFFFFFFFFFFFFFFFFFFFFFFFFFFFFF
@M05620:37:000000000-D9766:1:1101:12258:14647 1:N:0:45
CGTGCCAGCTCTCAATCGCACATGTGACCCAGGGCCTTGCCCCTCCATCCAGAAAACCTATGACCTCACCCGCTACCTGTAGCCCCAACTCCGCAGCTTGGCTGTGACCTATGTGAGTATCCAGCGTAGGAATCTGGGAGTTGGGGAGGAGTGAGGATTTGGGGAAAGACAGTCCTAACCGTGGAGGGTTCTGGTAAATGATGGGGTGAGGAGGGGCTCTTTGGCTCCCACCATTCCCCCTGTCTGTTCTA
+
AAAAAAFFAB1BFF3AEAA1EE1BDDFGFFCEGGFFG1AGGGFHGGHFHGGHHHG0FEHBGBFHHHHBGHGEGEGGGHF1BEF1FEEFGHFEAFEGGHDGAFF/B0BBGHHHFG2B1B2FFHHHFCCC//FFHHHHFEGFCHHGGGGGCC<<0=GAG0FG1DC-<<G./<<C<GFF0;GH?C:-:C;?A.99BFFBBFGBBC00..;9;AAF?B@;@@EFFFFBB9:AEBABE//BFFFF@FFBBB/9;B/
@M05620:37:000000000-D9766:1:1101:17156:14661 1:N:0:45
AGTGCCAGCTCTCAATCGCACAGGGGACCCAGGGCCTGGCCCCTCCATCCAGAAACCCTATGACCTCACCCGCTACCTGGAGCACCAACTCCGCAGCTTGGCTGGGACCTATGTGAGTATCCAGCGTAGGAATCTGGGAGTTGGGGAGGAGTGAGGCGTTGGGGAAAGACAGTCCTAACCGTGGAGGGTTCTGGTAAATGATGGGGTGAGGAGGGGCTCTTTGGCTCCCACCAGTCCCCCTGTCTGGTCTA
+
AA3AAFFFBFFFG4FFGGGGGGHHGE?EAEGH2AEE2AGH2FEGGGHHHHGFDCB3BEFFGHFHHEGGHHFEE>EEHHEE2BGFEG11?G@BEE@/>B3B/B3/?/BGGH2GHHHGH?3GFFFGHGG?CFFHGHHG1F0C<FHH/?.>C<AGA0<C.AACGFDD...C/CFFGFGGB0FFADGG.:CC...CFF9B/FFFFFFBEDAFFFFFFAF-BDFFFFFFFFB..9ADFFFFFFFFFFFFFFFFFBB
@M05620:37:000000000-D9766:1:1101:19009:14671 1:N:0:45
AGTGCCAGCTCTCAATCGCACAGGGGACCCAGGGCCTGGCCCCTCCATCCAGAAAACCTATGACCTCACCCGCTACCTGGAGCACCAACTCCGCAGCTTGGCTGGGACCTATGTGAGTATCCAGCGTAGGAATCTGGGAGTTGGGGAGGAGTGAGGAGTTGGGGAAAGACAGTCCTAACCGTGGAGGGTTCTGGTAAATGATGGGGTGAGGAGGGGCTCTTTGGCTCCCACCAGTCCCCCTGTCTGGTCTA
+
>>>>>DF11CFFGAGGBFGGEGHHGAEAAFFCF0EB/AGG0GG/EGFAFHHHBGFGHGGCGGBHHGGGHFCEEEEGHGHHFGHHHH0?E>FGFGC?EGHHCG<FCGFCGHFHFG2BFGHHHFDDC?EG?FHHHHHEDG0FCGHFGGCCG.CHFFHHHGH/G/CGE.GG/CGHHHHB0CHF?FEG.;9-EGGFFBBBB0FFFFGEGG9>AF-9AF-@@@EFF/FF/:9A--FBEFFFFFFB@FBFBFFFFB/
@M05620:37:000000000-D9766:1:1101:17727:14679 1:N:0:45
AGTGCCAGCTCTCAATCGCACAGGGGACCCAGGGCCTGGCCCCTCCATCCAGAAAACCTATGACCTCACCCGCTACCTGGAGCACCAACTCCGCAGCTTGGCTGGGACCTATGTGAGTATCCAGCGTAGGAATCTGGGAGTTGGGGAGGAGTGAGGAGTTGGGGAAAGACAGTCCTAACCGTGGAGGGTTCTGGTAAATGATGGGGTGAGGAGGGGCTCTTTGGCTCCCACCAGTCCCCCTGTCTGGTCTA
+
BCBBCFFFCFFFGGGGGGGGGGHHGGGGGGHHGGGGGGHHHHGHGGHHHHHHHHHHHGHHHHHHHHHHHHHGGGGGHHHHHHHHHHHHGHHHGGGGGHHHGHHGGGHHGHHHHHHHHHHHHHHHHGGGGGHHHHHHHHHGGHHHGGGGGGGHHHHHHGHHHHGGGGHHHHHHHHHHHHHHGGGGGGGGGGGGHGGGGHGGHGGGGGFFFFFFFFFFFFFFFHHFFFFFFFFFFFFFFFFFFFFFHHFFFFF
@M05620:37:000000000-D9766:1:1101:17156:14681 1:N:0:45
AGTGCCAGCTCTCAATCGCACAGGGGACCCAGGGCCTGGCCCCTCCATCCAGAAAACCTATGACCTCACCCGCTACCTGGAGCACCAACTCCGCAGCTTGGCTGGGACCTATGTGAGTATCCAGCGTAGGAATCTGGGAGTTGGGGAGGAGTGAGGAGTTGGGGAAAGACAGTCCTAACCGTGGAGGGTTCTGGTAAATGATGGGGTGAGGAGGGGCTCTTTGGCTCCCACCAGTCCCCCTGTCTGGTCTA
+
A3AABFFFAFFFGGGGGGGGGGGHGGGGGEGHG?EGFGHGGHGGGGHGFGFHHHGHHGFFHHHHHHHFHHHGGFGGHHHHHHHHHHHGGGHHGGGGGHHHGHGFGGHHGHHHGHFHHHHHHHHHHGEGGGGHGHHHHHHGGGFGGGGGGGGHHFGFHGHHHFFDGGHHHHHGCGFHGHHGFDAGGGGGGGGGGGFGFGGGFGGGGGFFFFFFFF=AFFFFFFFFBFFFFFFFFFFFFFFFAFFFFFFFFFF
@M05620:37:000000000-D9766:1:1101:10676:14683 1:N:0:45
GAGGCTGCTTTGGAAGAAACTGACAAGCCAGGGACAAAAGATCGGAAGCGCACACGTCTGAACTCCAGTCACGGGATTCCATCTCGTCTGCCGTCTTCTGCTTGAAAAAAAAAAAAATACCACCTCTGCTGACCGCCTCCCTCCCTCCTGGCCTCCCGGAGACGCGCCCTTTCTCACTGGGTCTCTCCTCTGACGTTTTCCGTAGGACTCTCCTCGCTTACATGAATCTCCGGTTGCCCCCTGCTGGCTCT
+
>AA>>AFAFFFFG4FGCGGFFGFHGFHCDBBF2AFAGGHHGFHEE2AFBEGFFEHGBGGFGEFGHHHHGGHHE?E1?BGG44B3FF?1?FGGG?EGGHFHHFHHCGHHHGDG?////?<1<?1.0>111>11>>-<@D.CEH/:.:C.//;.;:GHGA-9--99;-9-9-/:/;BBB//9.;../;B//.;9/;.;9;.B/9/..;9///;B/;;.-;9.//;:9//:B9/.-9.-AF/.;-.:/;/..;/
@M05620:37:000000000-D9766:1:1101:5008:14684 1:N:0:45
GCGCCTGCTTTGGCAGAAATTGACAAGCCAGGCCCAAAAGATCGGCCGCGCACACGTCTGAACTCCAGTCACGAGATTCCCACTCGTCTGCAGTTTTCCGCTCGAAAAAATCACCCGCTACCCCTTCTCCTTTCCGACTACCTCCATCCTTGACTACCTTAGCTTAGCCCCTTCTCACTAGGTATCGCTTCTGCCGCGTTCCGCAGGACTGGCTTCTCTTACCCTAATCTCCTTTTTCAATCTCCACCATC
+
>111>>ACFFFDGGGA11F11A1DDDG000B000B0AAAE0FFCCE/EAAEEA/B>0BBFG2@BBGFCBF1BEEE//@B211B0B?B/??FB1112B21/?////<//F?01110@/@<</?0//0>111111<1<.-<-//<0=/00<00000;0/;00<0<;0000;:..9:90CF000/;000.;.:9B009---9;-99-;--99:--9--;;9////;/;--9;B/B///9//B//;9/9/9;-/;
@M05620:37:000000000-D9766:1:1101:3089:14727 1:N:0:45
AGTGCCAGCTCTCAATCGCACACGGCACACAGTGCCTCGCCCCTCCATACAGAAAACCTATGACCTCACCCGCTACCTGGAGCACCCCCTCCGCAGCTTGGCTGGGACCTATGTGAGTATCCAGCGTAGGAATCTGGGAGTTGGGGAGGCGTGAGGAGTTGGGGAAAGACAGTCCTAACCGTGGAGGGTTCTGGTAAATGATGGGGTGAGGAGGGGCTCTTTGGCTCCCACCAGTCCCCCTGTCTGGTCTA
+
1>>AA11CAF@D11BGG1FEAA0AA00AABEHBBBBD1AAA/AFEC0G2BFFF1GGFAGGFG21@111BGHEG>/>BBBBBFHEGH//>EE>??@E<FFGEHHGGGGHGHHHHHHHHGFHHHHHHGA/AFHHHGHHHF0F>GHHGG<AC.<EC.CHCFHHHHGGGGGG/BBFFGFFGGGGGACACEGG;AFFFFFFFFBFFFFFFFF>FFFFFF@@?@FFFFFFFFFFFFFFFFFFFFFF@FFFFFF/;FF
@M05620:37:000000000-D9766:1:1101:20138:14736 1:N:0:45
AGTGCCAGCTCTCAATCGCACAGGGGACCCAGGGCCTGGCCCCTCCATCCAGAAAACCTATGACCTCACCCGCTACCTGGAGCACCAACTCCGCAGCTTGGCTGGGACCTATGTGAGTATCCAGCGTAGGAATCTGGGAGTTGGGGGGGAGTGAGGAGTTGGGGAAAGACAGTCCTAACCGTGGAGGGTTCTGGTAAATGATGGGGTGAGGAGGGGCTCTTTGGCTCCCACCAGTCCCCCTGTCTGGTCTA
+
BCBBCFFFDFFFGGGGGGGGGGHHGGGGGGHHGGGGGGHHHHGHGGHHHHHHHHHHHGHHHHHHHHHHHHHGGGGGHHHHHHHHGHHHGHHHGGGGGHHHGHFGGGHHGHHHHHHHHHHHHHHHHGGGGGHHHHHHHHHGGHHHGG-@FFFFFFFFFFFFFFFFFFFFFFFFFFFFHHFFFFFFFFFFDFFFFFFFFHFFFFHFFFFFFFFFFFFFFFFFFFFFFFFFFFFFFFFFFFFFFFFFHFFFFFF
@M05620:37:000000000-D9766:1:1101:24170:14764 1:N:0:45
AGTGCCAGCTCTCAATCGCACAGGGGACCCAGGGCCTGGCCCCTCCATCCAGAAAACCTATGACCTCACCCGCTACCTGGAGCACCAACTCCGCAGCTTGGCTGGGACCTATGTGAGTATCCAGCGTAGGAATCTGGGAGTTGGGGAGGAGTGAGGAGTTGGGGAAAGACAGTCCTAACCGTGGAGGGTTCTGGTAAATGATGGGGTGAGGAGGGGCTCTTTGGCTCCCACCAGTCCCCCTGTCTGGTCTA
+
AA>>AFFFCFFFGBEGFFGAECGDGA2EEGGFBEFEGGHHHHGHGGHHHGGHHHHAGEHHHFHHH5FGHHHGG>EEHHGG2BFGHH1?EGH@?F?FEHBGGHHGGGHHGHHHHHHHHHHHHHHHHGGGGGHHHHHHHH0FGHHHGG.AGAEHH0GHGGHHHHGGGCHHHHHHHHHHHHHHGGGGGGGGEFGGGGFGGGGGGGGGGGFFFFFFFFFFFFFFFFFFFFFFFFFFFFFFFFFFFFFFFFFFFFF
@M05620:37:000000000-D9766:1:1101:7454:14768 1:N:0:45
AGTGCCAGCTCTCAATCGCACAGGGGACCCAGGGCCTGGCCCCTCCATACAGAAAACCTATGACCTCACCCGCTACCTGGAGCACCCACTCCGCAGCTTGGCTGGGACCTATGTGAGTATCCAGCGTAGGAATCTGGGAGTTGGGGAGGAGTGCGGAGTTGGGGAAAGACAGTCCTAACCGTGGAGGGTTCTGGTAAATGATGGGGTGAGGAGGGGCTCTTTGGCTCCCACCAGTCCCCCTGTCTGGTCTA
+
AAAAAFFFAFFFGAGGGGC1EEHHF00AFECGGGGGGFHHHHGHGGFFHFHHHEH0FEHFFFGHHEGGHHG@EFEEHGDFGGHHHH>FGHGHGGGGEHGHGHHGGGHHGHFHHHHFHHHHHHGHHGG/BFHGHHHHGH0FGHHHGGACG.CGH0AC-ACHHHGG...CCH/CGGGGGGGGGGGG9EGGGGGGGGGGGGFFFFFFFFF@?FF/BF@@@@FFFFFFFFFFFFFFFFFFFFFF@FFFFFFFFFF
@M05620:37:000000000-D9766:1:1101:24172:14783 1:N:0:45
AGTGCCAGCTCTCAATCGCACAGGGGACCCAGGGCCTGGCCCCTCCATCCAGAAAACCTATGACCTCACCCGCTACCTGGAGCACCAACTCCGCCGCTTGGCTGGGACCTATGTGAGTATCCAGCGTAGGAATCTGGGAGTTGGGGAGGAGTGAGGAGTTGGGGAAAGACAGTCCTAACCGTGGAGGGTTCTGGTAAATGATGGGGTGAGGAGGGGCTCTTTGGCTCCCACCAGTCCCCCTGTCTGGTCTA
+
>>AAABDFAFCDG4BFGAAFAEBB2AEEGGGHGGGEFAFHHGEHFGBGHHGH33GGGEGHG35FGFBFGHHGGGCEGHG?FGF?BF1??BGHGE/>E>EFGGGFECFGFGHHHHHHHFFHFGFFHG?CACGHHFHHGGFG?FGHGGEGGGGHHDDHFCGGGGFGEDEHHHHHCBFFGGGGGECBDGGG.9CFGGFFGEGGFFFFEFFFFFFFFFFFFDFFFFFBBFFFFFFFFFFFFFFBFEFFFBBBBF/
@M05620:37:000000000-D9766:1:1101:9449:14792 1:N:0:45
AGTGCCAGCTCTCAATCGCACAGGGGACCCAGGGCCTGGCCCCTCCATCCAGAAAACCTATGACCTCACCCGCTACCTGGAGCACCAACTCCGCAGCTTGGCTGGGACCTATGTGAGTATCCAGCGTAGGAATCTGGGAGTTGGGGAGGAGTGAGGAGTTGGGGAAAGACAGTCCTAACCGTGGAGGGTTCTGGTAAATGATGGGGTGAGGAGGGGCTCTTTGGCTCCCACCAGTCCCCCTGTCTGGTCTA
+
AAAAAFFFCFFFGGGGGGGGGGHGGGEGGGHH2EEEFFHHHHGHGGHHHGHHHHHHHGHHGHHHHFHHHHHGE>EFHGHH2FGHGHF1EGHHGGGGGHHHGHHGGGHHGHHHHHHHHHHHHHHHHGEDGGHHHHHHHHGGGHHHGGEGGGGHHFHHHGHHHHGGGGHHHHCGHHHHHHHHGGGGFEGGEFGGGGGGGGGGGGGGGGFFFFFFFFFFFFFFFFFFFFFFFFFFFFFFFFFFFFFFFFFFFFF
@M05620:37:000000000-D9766:1:1101:11137:14796 1:N:0:45
AGTGCCAGCTCTCAATCGCACAGGGGACCCAGGGCCTGGCCCCTCCATCCAGAAAACCTATGACCTCACCCGCTACCTGGAGCACCAACTCCGCAGCTTGGCTGGGACCTATGTGAGTATCCAGCGTAGGAATCTGGGAGTTGGGGAGGAGTGAGGAGTTGGGGAAAGACAGTCCTAACCGTGGAGGGTTCTGGTAAATGATGGGGTGAGGAGGGGCTCTTTGGCTCCCACCAGTCCCCCTGTCTGGTCTA
+
>>A>ADFFAFFFGFGGGGGFGEFAFECEGEHHFEGGEFHGHHGHGFHFGCGHFHFCFEFGGHGHHHHHHFHEEECGHHHHGGGGHHGEFHHHGFGGGCGHGHHGGGEFFHFGFGDDDFGHHFHHFCEDDGFFCHHGFHHE?FGEGGGGGGGFFDDCGGCCHGGGG?GCFGFHCGHHHB;GGFADGGBGCFFGFF;BBFFFFFGFGGD9A9FFFFFFFF?FFFFFFFFEAFFFEFFFFFFFFFFFFFFFFFB
@M05620:37:000000000-D9766:1:1101:11803:14813 1:N:0:45
GAGGCTGCTTTGGAAGTAACTGACAAGCCAGGGACAAAAGATCGGAAGCGCACACGTCTGAACTCCAGTCACGAGATTCCATCTCGTATGCCGTCTTCTGCTTGAAAAAAAAAAAAAAGAAAAAAAATACGGAACAAATAAAAAAAGATTAAATAATAAGTAATGTTCGAGCCTATGCATAATAAAAAAATCATCAGCAAGCTAACGATAACAAAAAGAGAACTAAGTATAGTTAGAGATGCAGCAAGGCT
+
BBBBBBFBFFFFGFGGGGGGGGHHHHHHGGGG2EFDHHGHGHHFFEFEAEEGGGHGHHHGHGHHHHHHHHGHGAGEE@GHFFFGHFF?GGHHGGGHGHHHHHHHHHHHHGGGGCB/>///>00<---<00....-:/.000000--..0;090900;00009909000../.-//////:;///////;-.////////...////....;///.9.....////9//////////////////9...../
@M05620:37:000000000-D9766:1:1101:20271:14818 1:N:0:45
GAGGCTGCTTTGGAAGAAACTGACAAGCCAGGGACAAAAGATCGGAAGAGCACACGTCTGAACTCCAGTCACGAGATTCCATCTCGTATGCCGTCTTCTGCTTGAAAAAAAAAAACATCTTCTGGAGGCAGCCTCACTCCTTCCTGTCCTCCCGGCGCTGCGCCCTTTCTACATTCTTATATCATCTGACGATTTCCGTCGGACTCTCTTCTAGGGCCTGCGTTGCCGTGTGAGTACCTCCGGTTTTAGGT
+
BBBBBBFBFFFFGGGGGGGGGGFHHFGHGBGGGGFGCFHFEGHHGGEEAFGHHGGEGGHGFGHHHHGHHHGHG?E?FF5FFGHDGFFEHHHHGGGGGHHHFHG@FGHFHG@EC?B//2@22222220//////001/1>0<<1<DB1<1>10..----;:.--.;9F0000000000;000000;;0900...:90;9/.-----//;://////..9.:;@..-9/-.9..////9//;;.--..9/://
@M05620:37:000000000-D9766:1:1101:10169:14880 1:N:0:45
AGTGCCAGCTCTCAATCGCACAGGGGACCCAGGGCCTGGCCCCTCCATCCAGAAAACCTATGACCTCACCCGCTACCTGGAGCACCAACTCCGCAGCTTGGCTGGGACCTATGTGAGTATCCAGCGTAGGAATCTGGGAGTTGGGGAGGAGTGAGGAGTTGGGGAAAGACAGTCCTAACCGTGGAGGGTTCTGGTAAATGATGGGGTGAGGAGGGGCTCTTTGGCTCCCACCAGTCCCCCTGTCTGGTCTA
+
>AAAAFFFBFFFG4BGGAFGEEFHFEGGGGHHGGGEGFHHHHGHGGHHHHGHHGHHHGHHHHHHHHFHHHHGGGCFHHHGHHGFGHCHFHHHGGFGGGHHGHHGGGHHGHHHHHHHHGHHHHGHHGEDFDHHHHHHHHGGGHHHGGGGGGGHHHHHGGHHHHGGGGHHFHHHFHHHGHHHGEEGGGGGCFGGGGGGGGGGGGGGGGFFFFFFFFFFFFFFFFFFFFFFFFFFFFFFFFFFFFFFFFFFFFF
@M05620:37:000000000-D9766:1:1101:5889:14890 1:N:0:45
AGTGCCAGCTCTCAATCGCCCAGGGGACCCAGGGCCTGGCCCCTCCATACAGAAAACCTATGACCTCACCCGCTACCTGGAGCACCAACTCCGCAGCTTGGCTGGGACCTATGTGAGTATCCAGCGTAGGAATCTGGGAGTTGGGGAGGAGTGAGGAGTTGGGGAAAGACAGTCCTAACCGTGGAGGGTTCTGGTAAATGATGGGGTGAGGAGGGGCTCTTTGGCTCCCACCAGTCCCCCTGTCTGGTCTA
+
>>AA>@D4ACF5G4BEGFC2AEGDCCEEEECBFBAEABAGGFFHGGHGHGGFFG3BGFHGHFAGHHHHHHHGGGGGGHHHE1B1FGH??FFHGGCCGGHHGHH?EEHHGEHHHHHHHHGHHHHHHGGGDDHHHHHHHHHGDGHGGGGGGGGHHHHGHGHHHHGGGDEHHHHHHHHHGHHHFAABDGGGCF?FFGFGGGGGGGGGGGFFFFFFFFFFFFFFFFFFFFFFFFFFFFFFFFFFFFFFFFF/9F/
@M05620:37:000000000-D9766:1:1101:9937:14921 1:N:0:45
AGTGCCAGCTCTCAATCGCACAGGGGACCCAGGGCCTGGCCCCTCCATCCAGAAAACCTATGACCTCACCCGCTACCTGGAGCACCAACTCCGCAGCTTGGCTGGGACCTATGTGAGTATCCAGCGTAGGAATCTGGGAGTTGGGGAGGAGTGAGGAGTTGGGGAAAGACAGTCCTAACCGTGGAGGGTTCTGGTAAATGATGGGGTGAGGAGGGGCTCTTTGGCTCCCACCAGTCCCCCTGTCTGGTCTA
+
A?AAAFFFBFFFGGFGGFCFGGGHFGGGGFHGGGGEFFFGHGGHGGFFHHFHHFHHFEGCGG5GHHHHHHHGGGGGHGHEHHH1FEHHGGFHEG/@EHHHGHHGGG0GGHHHHHHFHHGHHHHHHGD?//@GHHHHHGFFGHHHGGFGFGGHHHFHGCHHHHCDGGHHHHHCGHHHHGHHGEFGGGGG;C?FGFFFGGGGGGFGGGFFFFFFFFFFFFFFFFFFFFFFFFFFEFFFFFFFFAFFFBBFFF/
@M05620:37:000000000-D9766:1:1101:9929:14937 1:N:0:45
AGTGCCAGCTCTCAATCGCACAGGGGACCCAGGGCCTGGCCCCTCCATCCAGAAAACCTATGACCTCACCCGCTACCTGGAGCACCAACTCCGCAGCTTGGCTGGGACCTATGTGAGTATCCAGCGTAGGAATCTGGGAGTTGGGGAGGAGTGAGGAGTTGGGGAAAGACAGTCCTAACCGTGGAGGGTTCTGGTAAATGATGGGGTGAGGAGGGGCTCTTTGGCTCCCACCAGTCCCCCTGTCTGGTCTA
+
CCCCCFFFCFFFGGGGGGGGGGHHGGGGGGHHGGGGGGHHHHGHGGHHHHHHHHHHHGHHHHHHHHHHHHHGGFGGHHHHHHHHHHHHGHHHGGGGGHHHGHHGGGHHGHHHHHHHHHHHHHHHHGGGGGHHHHHHHHHGGHHHGGGGGGGHHHHHHGHHHHGGGGHHHHHHHHHHHHHHGGGGGGGGGGGGGGGGGGGGGGGGGGFFFFFFFFFFFFFFFHHFFFFFFFFFFFFFFFFFFFFFFFFFFFF
@M05620:37:000000000-D9766:1:1101:19210:14978 1:N:0:45
GAGGCTGCTTTGGACGAACCTCATAGATTACTGCAACAGTTCCCCCTTGACCTGGAAAAGTTTCTTGCCTGGCTTACAGAAGCTGAAACACCTGCCAATGACATGATGCTACCCGTAAGGAAAGGCTCCTAGAAGACTCCAAGGGAGTAAAAGAGATGATGAAACAATGGCAAGTAAGTCAGGCATTTCCGCTTTAGCACTCTTTTGGATCCAATTGAACAATTCTCAGCATTTGTACTTGTAACTTACAA
+
A?AB>>F>B@B4F4AAEFAAEGHHHGH5DGFFGB3B3FAGGFFF2EE2BFBFGGFGB323BBFFGHHGBFGFBGHBBBBGHHBCHBBGBF1BFHH?GHHGE3F4@BFGHGHGCGDGEEGHFFF?EC3FFGF4?3?BF3?B??B/??C?@GFB@F<2@2<?F<FF?<?1FCG?CF>F11=FFD><FGDD10..<C<0<=0<CFGG0:;-:0::;CCCCCBCGF9CFB00;90=0;0;09;0B0=0;B0;;90
@M05620:37:000000000-D9766:1:1101:6241:14982 1:N:0:45
GAGGCTGCTTTGGCAGAAAATGACAAGCCAGGTACAAAAGATCGGAAGCGCACACGTCTGAACTCCAGTCACGAGATGCCCTCTCGTCTGCCGTCTTCTGCTTGAAAAAAAAAAACCAATAACAGAGCCCTTAAAAACGAAGTAAATGACAAACAGTCCAAAAATACTGAGGAGACAGTTAAAGGAACAGATAACAGAAGGCAGAATTCTCAAGAAGATGAAACTAGAATTCCCTTCCTAGAAGTCCTATG
+
>AA3>AFBFFFFGCEE2GG4BBDGFAFBA4BB35D5FFFGFHGEEBBEFEFGEEHEHHFGHHGHHHFHGGFHGGGE1GHF331?BBB1?FG3>?>BFG4BGGHHGHHHGG<BCB<////1?11<10000/0011111.-....000000000<../000000..:000000.0...//0000000//.///000900///...../00;0///////;/9///9////////////.//////9///////
@M05620:37:000000000-D9766:1:1101:12876:15009 1:N:0:45
AGTGCCAGCTCTCAATCGCACAGGGGACCCAGGGCCTGGCCCCTCCATCCAGAAAACCTATGACCTCACCCGCTACCTGGAGCACCAACTCCGCAGCTTGGCTGGGACCTATGTGAGTATCCAGCGTAGGAATCTGGGAGTTGGGGAGGAGTGAGGAGTTGGGGAAAGACAGTCCTAACCGTGGAGGGTTCTGGTAAATGATGGGGTGAGGAGGGGCTCTTTGGCTCCCACCAGTCCCCCTGTCTGGTCTA
+
ABAACFFFCFFFGGGGGGGGGGHHGGGGGGHHGGGGGGHHHHGHGGHHHHHHHHHHHGHHHHHHHHHHHHHGGGGGHHHHHHHHHHHHGHHHGGGGGHHHGHHGGGHHGHHHHHGGHFHHHHBDHGCDG/@GHHHHFH0FEGGHGGCCG>EGGFGHHGGFHFGGCAGHHFHHFHFHFF/;BCEA.CEG:9AFGGGFFFFFFGGGGGDFFFFFFFFFFFFFFFFFFFFFFFF?AFFFFFFFFFFFFFFFFFF
@M05620:37:000000000-D9766:1:1101:3157:15024 1:N:0:45
AGTGCCAGCTCTCAATCGCACAGGGGACCCAGGGCCTGGCCCCTCCATCCAGAAAACCTATGACCTCACCCGCTACCTGGAGCACCAACTCCGCAGCTTGGCTGGGACCTATGTGAGTATCCAGCGTAGGAATCTGGGAGTTGGGGAGGAGTGAGGAGTTGGGGAAAGACAGTCCTAACCGTGGAGGGTTCTGGTAAATGATGGGGTGAGGAGGGGCTCTTTGGCTCCCACCAGTCCCCCTGTCTGGTCTA
+
AAAABFFFCFFFGGGGGGEGGGGHFGGGGGGHFFGGGGHHHHGHGGHGHHGHHGHHHGHHHHHHHHHGHHHGGGCGHHHHHHHHHHHHGHHHGGGGGHHHGHHGGGHHGHHHHHHHHHHHHHHHHGEDGGHHHHHHHHHGGHHHGGGGG.EHHHHHHGHHHHGGGGHHHHBGGHHHHHHHGGGGGGGG;CFGGGFGGGGGGGGGGGFFFFFFFFFFF@FFFFFFFFFFFFFFFFFFFFFFFFFFFFFFFFB
@M05620:37:000000000-D9766:1:1101:9954:15026 1:N:0:45
GAGGCTGCTTTGGAAGAAACTCATAGATTACTGCAACAGTTCCCCCTGGACCTGGAAAAGTTTCTTGCCTGGCTTACAGAAGCTGAAACAACTGCCAATGACAGGATGCTACCCGTAAGGAAAGGCTCCTAGAAGACTCCAAGGGAGTAAAAGAGCTGATGAAACAATGGCAAGTAAGTCAGGCATTTCCGCTTTAGCACTCTTGTGGATCCAATTGAACAATTCTCAGCATTTGTACTTGTAACTGACAA
+
CCCCCCFCFFFFGGGGFGGGGGHHHHHHHBGHHHHHFHHHHHHHHGGGHFHHHHHHHHHHHHHHHHHHHHHHHHHGHHHHHHHHHHHHHHHHHHHGFHHHGHHHGHHHHHHHHHGGGEHHHHHHHHHCGHHFFHHHHHEHHHHGGHGFHHHHHGHHHHHHHHHHHHHHHGHHHGHHHHHHFHHHHHHHHHGGGGGHFHFDHHHHHHCAHFHHHHHHFHHFHHHHGHHHHBGGGGGFGGGGGGGGGGGEFGG
@M05620:37:000000000-D9766:1:1101:9166:15042 1:N:0:45
AGTGCCAGCTCTCAATCGCACAGGGGACCCAGGGCCTGGCCCCTCCATCCAGAAAACCTATGACCTCACCCGCTACCTGGAGCACCAACTCCGCAGCTTGGCTGGGACCTATGTGAGTATCCAGCGTAGGAATCTGGGAGTTGGGGAGGAGTGAGGAGTTGGGGAAAGACAGTCCTAACCGTGGAGGGTTCTGGTAAATGATGGGGTGAGGAGGGGCTCTTTGGCTCCCACCAGTCCCCCTGTCTGGTCTA
+
>>>>>B5FAFBDG4BFGAAFAABA2AEFGEDFGGFEF2BFFGEHFGFHHGFHHFHHGEHHHAFGHFFFGHHEEFCEGFFBFGB?BF1F?BGHGF?FEFHHGGGFFEHHGHHHHHGFFFGHHHHGGF<CDC<2FGHHGHFF?GGECGEGAAAGFBDCFAGHHFGG.?CFGFFFCGGGCGGHGAEGDGGG;CFFGFBFFGFGGFBFEGFBAFFFFFFFF=EFFFFFFFFEEBFDFAFFFFFFCEFFFFF9BF/
@M05620:37:000000000-D9766:1:1101:8701:15063 1:N:0:45
GAGGCTGCTTTGGAAGAAACTGACAAGCCAGGGACAAAAGATCGGAAGAGCACACGTCTGAACTCCAGTCACGAGATTCCATCTCGTATGCCGTCTTCTGCTTGAAAAAAAAAAAAAAAATCCAACTCAAATTGTCATCCGCTTTCCTACTACCTCATTCAATCTCCGTCCTACATCCCCTAATTCAGTGGATGACAGCTCAGTCTAACTGATGAACCGCCTCTCGCCTGAGCATCGCTCTCGCAACCGAA
+
CCCCCCFCFFFFGGGGAGGGGGHHHHHHGHFFEAFGHHCHFHHHGBFG2FHHHHHGHHHGHHHHHHHHHHFHGFE?FD5DFGGHGGFEGHGHGEFHGHHHHHHHFHHFHGGGDB>/<//<0111110111110<000000..<..00:00000;:0000000000;0..;..0000099./C/0;;0000/0000000.000:;000000990;000.---;.0/..9..//;000.....0.9-.-.---
@M05620:37:000000000-D9766:1:1101:20668:15071 1:N:0:45
ACCACACGTCTTAACTCCAGTCACGAGATTCCACCTCGTATGCCCTCTTCTGCTTGACCAACAAAAGAAATACTTACCTCCTCTGACCCCACTGCCCCGTACTACATTCACTTACCATCTCGCCATCTCTTCAAACATAGTACACACACATTCAAATTAATCCTTTGACCTTCGCCCCCACATACGCTTTCACTCCCACTCCTCACTCCTACCACCCACCACCCAAATATCTCCTTTCGACCACCACCTAC
+
AAAAAAA>BA>1B3BFFFFBBB1DBAA0ADGHG1FGHFCEBCGH01B0BFGGF1DFFBF1A//BB00/A011B2D2B011/B011110F>/BB11B///////2111212121110121110?///1112212>21011122B2B1//</12@2@@2111<1@1111@?<1<1/.<><--<.00<.....=0=0<:./../;:;0.;0/00:;00.9...:;.....00;00000000..---------//
@M05620:37:000000000-D9766:1:1101:16633:15077 1:N:0:45
AGTGCCAGCTCTCAATCGCACAGGGGACCCAGGGCCTGGCCCCTCCATCCAGAAAACCTATGACCTCACCCGCTACCTGGAGCACCAACTCCGCAGCTTGGCTGGGACCTATGTGAGTATCCAGCGTAGGAATCTGGGAGTTGGGGAGGAGTGAGGAGTTGGGGAAAGACAGTCCTAACCGTGGAGGGTTCTGGTAAATGATGGGGTGAGGAGGGGCTCTTTGGCTCCCACCAGTCCCCCTGTCTGGTCTA
+
AABAAFF43FFFGGGGGAE2EEGHCEGGGGHGGFGECFHHHHGHGGHFGGGHFHHHGGHHHHGHGHHHHHHGGGGGHEHHHHHGHHFHGHHHGG/EEFHHGGHGGGHHGHHHHHHHHFHHHHHHHGEECGHHHHHHHHGGGHHHGGGGGGGHHHGHHGFHHHGGFGHHGFHF:GHHHHBFC9EFGGGG.FGGGG0BFFFGGGGGGGFF?FFFFFAFFFFFFFFFFFFFEFFFFFFFFFFFFFFFFFFBFFF
@M05620:37:000000000-D9766:1:1101:17960:15083 1:N:0:45
GAGGCTGCTTTGGAAGAAACTCATAGATTACTGCAACAGTTCCCCCTGGACCTGGAAAAGTTTCTTGCCTGGCTTACAGAAGCTGAAACAACTGCCAATGACAGGCTGCTACCCGTCAGGAAAGGATCCTAGCAGCATCACCGGAAGTAACAAAGCTGATGAACCAAAGGCAAGTAAGTAAGGCATTTACGCTTTAGCACTCTTGTGGATCCAATTGAACAATTATCAGCATTTGTATTTGCAACTGACAA
+
BABCCCFCFFFFGGGGGGGGGGHHHHHHHHHHHHHHHHHHHHHHHGGGHHHHHHHHHHGHGGHHHHHHHHHHHHHHHHHHHHHHHHHHHHHHHHHHHHHH3BFG11BF134DGG1?/??GGH3F023BB?DF333B033222<//>C<@G222@22D2@2?1?1?FH/?<GF0>>FHHH1FFGFGHF1>FE?ECEFD000<CF00;C.0CC:G0:00<:00:0000;0;000C00;000=0000:C/;CBB
@M05620:37:000000000-D9766:1:1101:14697:15112 1:N:0:45
AGTGCCAGCTCTCAATCGCACAGGGGACCCAGGGCCTGGCCCCTCCATCCAGAAAACCTATGACCTCACCCGCTACCTGGAGCACCAACTCCGCAGCTTGGCTGGGACCTATGTGAGTATCCAGCGTAGGAATCTGGGAGTTGGGGAGGAGTGAGGAGTTGGGGAAAGACAGTCCTAACCGTGGAGGGTTCTGGTAAATGATGGGGTGAGGAGGGGCTCTTTGGCTCCCACCAGTCCCCCTGTCTGGTCTA
+
AAABBFFFBFFFGGGGGGGGGGHHGGGEGGHFFEEGGGHHHHGDGGHHHHFHGCHHHGHHHHHHHGH3GFGGG>>FHHHHBFHHHH1FEHHHGGGGGGDFDGEEFGFH?GGFHHFFHHHFHHHHFGDDGGHHHHHHHHFGFGGC@?.>@AEHGFHHFFGH0GDFGDAHCHFFHHHHGFGHGGGGGGGGGGGGGFBFGGGBBFGGGGFFFFFFD?DFFFFFFFFFFFFEFFFFFFFFFFEDFAFFFFFFFFF
@M05620:37:000000000-D9766:1:1101:9710:15116 1:N:0:45
AGTGCGAGCTCTCAATCGCACAGGGGACCCAGGGCCTGGCCCCTCCATCCAGAAAACCTATGACCTCACCCGCTACCTGGAGCACCAACTCCGCAGCTTGGCTGGGACCTATGTGAGTATCCAGCGTAGGAATCTGGGAGTTGGGGAGGAGTGAGGAGTTGGGGAAAGACAGTCCTAACCGTGGAGGGTTCTGGTAAATGATGGGGTGAGGAGGGGCTCTTTGGCTCCCACCAGTCCCCCTGTCTGGTCTA
+
CCACCDBBCCFFGGGGGGGGGGHHGGGGGGHGFGGGGGHHHHGHGGHHHHGHHHHHHGHHHHHHHHHHHHHGGGGGHGHHGHHHHHHHGHHHGGGGGHHHGHHGGGHHGHHHHHHHHHHHHHHHHGGGGGHHHHHHHHHGGHHHGGGGGGGHHHHHHGHHHHGGGGHHHHHHHGGGGGGGGGGGGGGGEGGGGGFGGGGHHFFFFFFFFFFFFFFFFFFFFHHFFFFFFFFFFFFFFFFFFFFFHFFFFFF
@M05620:37:000000000-D9766:1:1101:14059:15160 1:N:0:45
AGTGCCAGCTCTCAATCGCACAGGGGACCCAGGGCCTGGCCCCTCCATCCAGAAAACCTATGACCTCACCCGCTACCTGGAGCACCAACTCCGCAGCTTGGCTGGGACCTATGTGAGTATCCAGCGTAGGAATCTGGGAGTTGGGGAGGAGTGAGGAGTTGGGGAAAGACAGTCCTAACCGTGGAGGGTTCTGGTAAATGATGGGGTGAGGAGGGGCTCTTTGGCTCCCACCAGTCCCCCTGTCTGGTCTA
+
BCABCFFFCFFFGGGGGGGGGGHHGGGGGGHHFGGGGGHHHHGGGGHHHHHHGHHHHGHHHHHHHHHHHHHGGFGGHGHHGHHHFHGEGGFFDFGGGHFHGHHGGGHHGHHHHHHHHHHHHHHHHGGGGGHHHHHHHHHGGHHHGGGGGGGHHHHHHGHHHHGGGGHHHHHHHHHHGHHHGGGGGGGGGGGGGGGGGHGGGGGGGGFFFFFFFFFFFFFFFFFFFFFFFFFFFFFFFFFFFFFFFFFFFFB
@M05620:37:000000000-D9766:1:1101:9934:15160 1:N:0:45
AGTGCCAGCTCTCAATCGCACAGGGGACCCAGGGCCTGGCCCCTCCATCCAGAAAACCTATGACCTCACCCGCTACCTGGAGCACCAACTCCGCAGCTTGGCTGGGACCTATGTGAGTATCCAGCGTAGGAATCTGGGAGTTGGGGAGGAGTGAGGAGTTGGGGAAAGACAGTCCTAACCGTGGAGGGTTCTGGTAAATGATGGGGTGAGGAGGGGCTCTTTGGCTCCCACCAGTCCCCCTGTCTGGTCTA
+
AAAAAFFFBFFFGGGGGGGCGGHGGGEFGGHHAEEFGGHHHHGHGGFHHHFHHHHHGGHFHHHHHGHHHHHGE>EGHGHH2FHHHHC?EHHGGGGGGFFFFHHGGGHHGHHHHHFHHGHHHHHHFGEGGGFHHHHHHHFGGGFHGG.CC.EHHGHHHGHHHHGGFGHAGHHH0GGGGGHHGGGGGGGG.;FFGGFG0;9BFFGGGGFF?FFFDFFFFBFFFFFFFFFFFFFFE9BFFFF.BAFBFFFFBBB
@M05620:37:000000000-D9766:1:1101:23051:15173 1:N:0:45
GAGGCTGCTTTGGAAGAAACTCATAGATTACTGCAACAGTTCCCCCTGGACCTGGAAAAGTTTCTTGCCTGGCTTACAGAAGCTGAAACAACTGCCAATGACCGGATGCTACCCCTAAGGAAAGGCTCCTAGAAGACTCCAAGGGAGTAAAAGAGCTGATGAAACAATGGCAAGTAAGTCAGGCATTTCCGCTTTAGCACTCTTGTGGATCCAACTGAACAATTATCAGCATTTGTACTTGTAACTGACAA
+
AABCABFCFFFFGF5BGGFGGGHHHGHHHHGHHHCHGHCHHGGHHGEFGGHHHHGG3A2GBGHHHHHHHHGGHHHFHHGHHHFHHGFHGHFHHHHHHHHHGG3>>EF/FGGGGF/??BGHHGHGFFBGGHHFGGHFHFFFGFGEDFDCFGFHGEFCGCF1F?=1?CGFF?FFFG>GHHFGDFFBGGHGHHGGGGGEHFB<GHH0<;0AGEHHCG0;GGF;GCCC0;B;BBFC;FBFBFFGGFBCFGFFF09
@M05620:37:000000000-D9766:1:1101:14020:15177 1:N:0:45
AGTGCCAGCTCTCAATCGCACAGGGGACCCAGGGCCTGGCCCCTCCATCCAGAAAACCTATGACCTCACCCGCTACCTGGAGCACCAACTCCGCAGCTTGGCTGGGACCTATGTGAGTATCCAGCGTAGGAATCTGGGAGTTGGGGAGGAGTGAGGAGTTGGGGAAAGACAGTCCTAACCGTGGAGGGTTCTGGTAAATGATGGGGTGAGGAGGGGCTCTTTGGCTCCCACCAGTCCCCCTGTCTGGTCTA
+
ABAAAFFFCFFFGGGGGGGGGGHHGGGGGGHHFFGGGGHHHHGHGGHHHHHHHHHGHGHHHHHHHHHHHHHGGFGGHGGHFGHHGHHHGHHHGGGGGHGHGHFGGGHHGHHHHHHHHHHHHHHHHGGGGGHHHHHHHHHGGHHHGGGGGGGHHHHHHGHHHHGGGGHHHHHHHHHHHHHHGGGGGGGGGGGGGGGGGGGGGGGGGGFFFFFFFFFFFFFFFFFFFFFFFFFFFFFFFFFFFFFFFFFFFFB
@M05620:37:000000000-D9766:1:1101:4276:15179 1:N:0:45
GAGGCTGCTTTGGAAGAAACTCACAAGCAAGGCACAGAAGATCGGAAGATCACACATCTGAACTCAAGTCAGGAGATTACTTCTCGTTTGCCGCTTTCGGCTTGAAAAAAGAACAATTCTCAGCCTTTGTACTTGTCACTGACACTCCCGGGCCCACCGATCGGCCGAGCACACGTCTGTACTCCAGTCACATTCTGACATCTCGTATTCCGTCTTCTGCTTGAAAAAAAATCAAGAAATCAAAAGAATAA
+
AAAAAAFAFFFFGGGGGGGGG1B1BE0BAGA000B00ABA1GD0A///0111B11/AA11DAA1F1AFF1F10B//011122D2@?B/B/1B////?1?/////0>FG0//<BFEBE1GHH2FB0BFDHH2FDGGFD2FGF1C1<1@F/<@</>/...><CC-.-.<@-@-;/:ACGFG00;;FF/;C;FFF;BF0;99099BF;.9B/;0/99-;FBF//;FF///--;9-/9////////////--///
@M05620:37:000000000-D9766:1:1101:8895:15180 1:N:0:45
AGTGCCAGCTCTCAATCGCACAGGGGACCCAGGGCCTGGCCCCTCCATCCAGAAAACCTATGACCTCACCCGCTACCTGGAGCACCAACTCCGCAGCTTGGCTGGGACCTATGTGAGTATCCAGCGTAGGAATCTGGGAGTTGGGGAGGAGTGAGGAGTTGGGGAAAGACAGTCCTAACCGTGGAGGGTTCTGGTAAATGATGGGGTGAGGAGGGGCTCTTTGGCTCCCACCAGTCCCCCTGTCTGGTCTA
+
>AAAADDFBFFFG4BFGAEFEEFGEEGGGGDFGGGGGFGGGGEHGGBGHHEBGEHHHGHHHFGHHGCGHHHEFF?EGHHGHGF?BG?GFGHHGFCGGFGHGHHGGGHHGHHHHHHHFFFHHHFFHGBEFDDFHHHHHGHFCHHHGGGGGGDHGFHHHGHHHHGGEGEHEGHHGHHGFHHHGCEFGGDA::CFGGCFGGGGGGGGGGFFAFFFFFFFFDFFFFFFFFFFFFFFFFFFFFFFAEFFFFF:;FF
@M05620:37:000000000-D9766:1:1101:13789:15190 1:N:0:45
GAGGCTGCTTTGGAAGAAACTGACAAGCCAGGGACAAAAGATCGGAAGAGCACACGTCTGAACTCCAGTCACGAGATTCCATCTCGTATGCCGTCTTCTGCTTGAAAAAAAAAAACAACCACTACAATTAGCCACTTCCTTCGTACCTACTATCCCGGAGATGTACCGGCCTTCACCCCCTCTCCCTTAACCCGTTTACACTAGGACTCTCTTCTGTGCCTTGTCTCGCCACCTTCCCTCTACATTTACTC
+
BBBBBBFCFFFFGGGGGGGGGGHHHHHHGHGHEAFGGHHHGHHGGEFG2BGHHHHGHHHGHGHHHHHHGHFHGFGBFGHHGHHGFF?BGGGHGEFHGHHHHHHGFFHHHGEEGB///////?2@0111111<1101?<F1>1.00.<110111></.----/00;::.:--./:000.-9:./////0/00:.-;.9.C0//BB//99;//99/;//////;////;/.-.;..///:9;//;99/;/9B/
@M05620:37:000000000-D9766:1:1101:21123:15195 1:N:0:45
GAGGCTGCTTTGGAAGAAACTCATAGATTACTGCAACAGTTCCCCCTGGACCTGGAAAAGTTTCTTGCCTGGCTTACAGAAGCTGAAACAACTGCCAATGACAGACTGCTACCCGTAAGGAAAGGATCCTAGAAGACTCCAAGGGAGTAAAAGAGATGATGAAACAATGGCAAGTAAGTCAGGCATTTACGCTTTAGCACTCTTGCGGATCCAATCGAACAATTCTCTGCATTTGTATTTGTAACTAACAA
+
CBBCCCFCFFFFGG5BFGGGGGHHHHHHHHHHHHGHGHHHHHHHHGGGHHHHHHHHBFFHFHHHHHHHHHHHHHHHHGGHHHHHHHGHHHHHHHHHHHHHFFF331@BG44GH111>/B3GHFH023BFDG4D33?33?3BFFF/?E?FHGF3?2=F2F@DDGHBGH1?1?GFFGHHHG1@D0FGCD11=.AFGGFGFF0CGDB<0--:AF/CCG/.;:;-:0000;000;0000;00;900;0;C0;FF0
@M05620:37:000000000-D9766:1:1101:6400:15197 1:N:0:45
GAGTCTGCTTTGGAAGAAACTGACAAGCCAGGTACAAAAGATCGGAAGCGCACACGTCTGAACTCCAGTCACGAGATTCCCCATCGTCTGCCGTCTTCGGCTTGAAAAAATAAGAGTATCCAGCGTAGGAATCTGGGAGTTGGGGAGGAGTGAGGAGTTGGGGAAAGACAGTCCTAACCGTGGAGGGTTCTGGTAAATGATGGGGTGAGGAGGGGCTCTTTGGCTCCCACCAGTCCCCCTGTCTGGTCTAT
+
>1A>>BDFFBFDGA1B11F1ABBBFAABF0BBBDD11BFGFHDEEB/AEE?E/AAAF/0B1DFGFHFHFHFHGGG?F1BF1000BBB?GEF1/?>>?@/?EFEGAG1B0E0111BB1B>2FFG0C<A/?1F1BF2GFGEEGHHCGECCC.<>GHHH<CG0/<<<EHHFHEFCB0;:CGG-.:A.EB@9..9000;FGFFGGBFE..9AFAFFF@@@-;;FFFFFBFAAB-AEABBFFFF@-/;FB;/;9F9
@M05620:37:000000000-D9766:1:1101:6416:15209 1:N:0:45
GAGGCTGCTTTGGAAGAAACTGACAAGCCAGGGACAAAAGATCGGAAGCGCACACGTCTGAACTCCAGTCACGAGATTCCATCTCGTATGCCGTCTTCTGCTTGAAAAAAAAAAAAATAATTTATACTCATACCTCCTACCATTACTCCTTACTCAAATACCTTAATCCATGATTCTTTATTCTTCCTTATACCATCTTCCTCACTGCTCGTCCCTACGCCAACTTTATACTTTTGAATTGTCGAATTCCT
+
AAA>AAFBFFFFGFGGAGGBGFGHHABFFFBB2AF2BFFGGHGFEABFEFGGGGHGHHHGHFGHHHFGFGFGEEEBFHGH44@FGBB1BFHFE?EGGHHHHHHHFHHHGGGG?B<><011111111111111101>.C1>F110=0<</000<0=0<00=000000;000;0000000:0:0:0090000;0;000/00;;009.9000;.9...00.9-;.-.///;///;///:.9///9/.../.9/;
@M05620:37:000000000-D9766:1:1101:12576:15220 1:N:0:45
AGTGCCAGCTCTCAATCGCACAGGGGACCCAGGGCCTGGCCCCTCCATCCAGAAAACCTATGACCTCACCCGCTACCTGGAGCACCAACTCCGCAGCTTGGCTGGGACCTATGTGAGTATCCAGCGTAGGAATCTGGGAGTTGGGGAGGAGTGAGGAGTTGTGGAAAGACAGTCCTAACCGTGGAGGGTTCTGGTAAATGATGGGGTGAGGAGGGGCTCTTTGGCTCCCACCAGTCCCCCTGTCTGGTCTA
+
ACAACFFFDFFFGGGGGGGGGGHHGGGGGGHHGGGGGGHHHHGHGGHHHHHHHHHHHGHHHHHHHHHHHHHGGEGGHGHHHHHHHHHHGHHHGGFGGHHHGHHGGGHHGHHHHHHHHHHHHHHHHGGGGGHHHHHHHHHGGHHHGGGGGGGHHHHHHGHHH=EGHHHHHHHHHHHHHHHHGGGGGGGGGGGGHGGGGHGGHHGGGGGFFFFFFFFFFFFFFHHFFFFFFFFFFFFFFFFFFFFFFFFFFFB
@M05620:37:000000000-D9766:1:1101:7318:15243 1:N:0:45
AGTGCCAGCTCTCAATCGCACAGGGGACCCAGGGCCTGGCCCCTCAATACAGAACACCTATGACCTCACCAGCTACCTGGAGCACCCACTCCGCAGCTTGGCTGGGACCTATGTGAGTATCCAGCGTAGGAATCTGGGAGTTGGGGAGGAGTGCGGAGTTGGGGACAGACAGTCCTAACCGTGGAGGGTTCTGGTAAATGATGGGGTGAGGAGGGGCTCTTTGGCTCCCACCAGTCCCCCTGTCTGGTCTA
+
>A3AAFFFAFFFGGGGGGG2EAGAA2BAEF2FF2EFFFGFCEGFAAGHHF355B23BBGBB35BFD33?FBBBGFHHH@FG1FGHA1B>FGHGG//>3GHAGHGGGHHGHHGHHHGHHHHHHF1FDF/BEG1FHHHFH0FEGGFCG/CD.CGH1AD-<EGHHCG.-../;:CGHHHCCHGGGGG.EFGFFFGGGGFGGGGEFGGGFFBFFFEFF?BBBFFFFFFFFFFF.AFEFFFFFFFBFFFFFFFFFB
@M05620:37:000000000-D9766:1:1101:7334:15252 1:N:0:45
AGTGCCAGCTCTCAATCGCACAGGGGACCCAGGGCCTGGCCCCTCCATCCAGAAAACCTATGACCTCACCCGCTACCTGGAGCACCAACTCCGCAGCTTGGCTGGGACCTATGTGAGTATCCAGCGTAGGAATCTGGGAGTTGGGGAGGAGTGAGGAGTTGGGGAAAGACAGTCCTAACCGTGGAGGGTTCTGGTAAATGATGGGGTGAGGAGGGGCTCTTTGGCTCCCACCAGTCCCCCTGTCTGGTCTA
+
AAAABFFFBFFFGFFGFFGFG2FEFGGGGEFGGGFEEFGHHHGGGGHGEFEFHHEHHGFHHHHHHHGHHHHGGGGGHBGHHGGAGHCGGHHHGGGGGHHHGHHFFFHHGHHHHHHHHFHHHHGHHG?BDGHHHHHHHHHCEHHHGGGGGGGHHHHHHGHHHHGFGGHHHHHHHHHHHHHHGDADGGGGCAFGGGFGGGGFEFFGGGFFFFFFFFFFFDFFFFFFFFFFFFFFFFFFFFFFFEFFFFFFBFF
@M05620:37:000000000-D9766:1:1101:16068:15252 1:N:0:45
AGTGCCAGCTCTCAATCGCACAGGGGACCCAGGGCCTGGCCCCTCCATCCAGAAAACCTATGACCTCACCCGCTACCTGGAGCACCAACTCCGCAGCTTGGCTGGGACCTATGTGAGTATCCAGCGTAGGAATCTGGGAGTTGGGGAGGAGTGAGGAGTTGGGGAAAGACAGTCCTAACCGTGGAGGGTTCTGGTAAATGATGGGGTGAGGAGGGGCTCTTTGGCTCCCACCAGTCCCCCTGTCTGGTCTA
+
AA>AAFFFAFFFFGGGGGGGEGGGGGGGDECGFEGGAFFGCEEH1EHHHHGFHHHGFFFGHEGHHHHHHHHGGGGGHFFEBGHGHCFGGHHHGGGGGFHHGHEGGGHHGHHHFGHHHHHHHHHHHGGGGGHHHHHHHHHGGHHHGGFGGGGHHHHHHGHHHHGGGGHHHHHHHHHHHHHHGGGGGGGGEGGGGGGGGGGGGGGGGGFFFFFFFFFFFFFFFFFFFFFFFFFFFFFFFFFFFFFFFFFFFFF
@M05620:37:000000000-D9766:1:1101:23610:15253 1:N:0:45
AGTGCCAGCTCTCAATCGCACAGGGGACCCAGGGCCTGGCCCCTCCATCCAGAAAACCTATGACCTCACCCGCTACCTGGAGCACCAACTCCGCAGCTTGGCTGGGACCTATGTGAGTATCCAGCGTAGGAATCTGGGAGTTGGGGAGGAGTGAGGAGTTGGGGAAAGACAGTCCTAACCGTGGAGGGTTCTGGTAAATGATGGGGTGAGGAGGGGCTCTTTGGCTCCCACCAGTCCCCCTGTCTGGTCTA
+
AA>AAFFFBFFFGGGGGGGCGFHDF22AEECF2EFAFFHHHFGAEFCEGFGHFGCBGA3A5BDGG5FGHFHGG/EGHGFGBBGHHH1??GHFAFCGFHBFFHHFGGGHGHHHHGGHHHHGHHHHHGGGGGHHGHHHHH0FEGHHGG.AG<CGH0GHGGHGHFGGCDEGHHGHHHHHHHHHGGGGGGGGGGGGFGFFFFGGGGGGGGADFFFFFFFFFFFFFFFFFFFFFFFFFFFFFFFFFFFFFFFFFFF
@M05620:37:000000000-D9766:1:1101:23625:15274 1:N:0:45
AGTGCCACCTCTCCATCGAACAGGGGATCCAGGCCCCGGCCCCTCCAGCCAGTAAACCTGTGACCTCACCCGCTACCTGGAGCACCCCCTACGCACCTTGGCCGGGAACTATGTCAGTATCCCGCCTAGGAATCTGGGAGTTGGGGCGGAGTGAGGCGTAGCGGCAAGCCAGTCCTAACCGTGGCGGGTTCTGGTAAATGATGCGGTGAGGCGGCGCTCTTTCGATCCCACCAGTCCCCCTGTCTGGTCTA
+
>>>1>B111BFFG1GDGFGCGEGGFA00001100BB0AEE/EGAEG0BAB0011DAAFC>DB2FGFH1G00>>>/EHF1B0BB/GHA/>>FFEEA/><BB1B<>>//>/F?DDG221>F>GB1?@<?/?01<<FGHDG0<.FF/--.:?-;9:0C9.9C--:-=---9-;-999B///;:@B?--99-@EAFFE/;9:;/9///;@;;--9-9-99;@A9://-;/9AB/;9--;/99AA-AFFFFBBFB/
@M05620:37:000000000-D9766:1:1101:11097:15287 1:N:0:45
AGTGCCAGCTCTCAATCGCACAGGGGACCCAGGGCCTGGCCCCTCCATCCAGAAAACCTATGACCTCACCCGCTACCTGGAGCACCAACTCCGCAGCTTGGCTGGGACCTATGTGAGTATCCAGCGTAGGAATCTGGGAGTTGGGGAGGAGTGAGGAGTTGGGGAAAGACAGTCCTAACCGTGGAGGGTTCTGGTAAATGATGGGGTGAGGAGGGGCTCTTTGGCTCCCACCAGTCCCCCTGTCTGGTCTA
+
>A>AAFFFAFFFFGGCGGGGEGHHGGGFGGHGEEEEFEHHHHEAEGHHHH3GDGFGFEHHHHGHHGFHHHHFE/>EGF3FCCHEEH?CFHHHGG/?EFHHCFHGDGHGGHGHGHHHHHGHHHDBGGGDGGHHHHHHHHFFDHHHGGGGGEFHHDGHFGFHHFGGEGGHHHHHHHHHGFHHGGGGGGGGGFGGGGGGGGGGFGFFGGFFFFFFFFFFFFFFFFFFFFFFFBFFFFFFFFFFFFFFFFFFFFF
@M05620:37:000000000-D9766:1:1101:9937:15290 1:N:0:45
AGTGCCAGCTCTCAATCGCACAGGGGACCCAGGGCCTGGCCCCTCCATCCAGAAAACCTATGACCTCACCCGCTACCTGGAGCACCAACTCCGCAGCTTGGCTGGGACCTATGTGAGTATCCAGCGTAGGAATCTGGGAGTTGGGGAGGAGTGAGGAGTTGGGGAAAGACAGTCCTAACCGTGGAGGGTTCTGGTAAATGATGGGGTGAGGAGGGGCTCTTTGGCTCCCACCAGTCCCCCTGTCTGGTCTA
+
BCCBBFFFCFFFGGGGGGCFGGGHGGGGGGHGGGGGGGHHHHGHGGHFHHHHHHGHGGHGHHHHHHHHHHHGGGGGHGHHHHHHHGHHGHGHGGGGGHHHGHHGGGHHGHHHHHHHHHHHHHHHHGEGCGHHHHHHHHHGGHHHGGGGGGGHHHHHHGHHHHGGGGHHGHHHHHHHHHHHGGGGGGGGFGGGGGGGGGGGGGGGGGFFFFFFFFFFFFFFFFFFFFFFFFFFFFFFFFFFFFFFFFFFFFF
@M05620:37:000000000-D9766:1:1101:2080:15301 1:N:0:45
GAGGCTGCTTTGGCAGAAACTGACAAGCCAGGGACACAAGATCGGAAGCGCACACGTCTGCACTCCAGTCACGAGATTCCCTCTCGTCTTCCGTCTTCTGCTTGAAAAAAAAAAAAACAAACCCCGTCGGCCATGATGCATAATTTCTGCGGACATCGATGTGGCCCTCACTTATACTCGCTGTCTTCCTTGAGTGGCAACACGGCGTCGACGGTCGACAATTCTGCTCCCACGACCTGTGCACTGGTTGT
+
1>A1>1BAFFFFF1BE1FGBAFFBBFBAF0BF0BF0FBFGFHGHGEFGG/A/AAG/BBGG1DBGH0BFGHHGE?EBFGB@11BBFEE/F/F1?B0B/BBFDEGHAEGGGEECCB///?//<....-<.<--<</00<000;00;000CG0-----00;/.;.09..C....0000000;.--;-9///////////---/-----------9-9-9--9--/////////;--9----9/9////;F//-9
@M05620:37:000000000-D9766:1:1101:16215:15327 1:N:0:45
AGTGCCAGCTCTCAATCGCACAGGGGACCCAGGGCCTGGCCCCTCCATCCAGAAAACCTATGACCTCACCCGCTACCTGGAGCACCAACTCCGCAGCTTGGCTGGGACCTATGTGAGTATCCAGCGTAGGAATCTGGGAGTTGGGGAGGAGTGAGGAGTTGGGGAAAGACAGTCCTAACCGTGGAGGGTTCTGGTAAATGATGGGGTGAGGAGGGGCTCTTTGGCTCCCACCAGTCCCCCTGTCTGGTCTA
+
BBAABFFFAFFFGGGGGGGGGGHGGGGEEGHHGEEGFGHHHHGHGGHHHHHHGHHHHGHHHHHHHHHHHHGGGEEGHHHHGHHHHHHHGHHHFGGEFHHFGHHGGGHHGHHH2B?FDGFHHDGHHG<CG/GHHHHHDGCFDGHHGGEGC<CHHHHHFGGHHF<CEGHGFHEHHGHHHHHG?FGGBGD?CFGGGG0BFGGGGFFBFDFFFFFFF.99BFFFFFFFFFFEFFFFFF/9FFFFFFFFFFFFFFF
@M05620:37:000000000-D9766:1:1101:16270:15336 1:N:0:45
GAGGCTGCTTTGGAAGAGCACACGTCTGAACTCCAGTCACGAGATTCCATCTCGTATGCCGTCTTCTGCTTGAAAAAAAAAACAACACCCCCTCCGCCTGCGGATGCTCCCCGTCAGTACCTACTCCTAGAAGCCTCCCCTGGCGTACCAGCGCTGATGACCCCATAGCCCGTCAGTCCGGCCTTTCGTCTTTCTCACTCTTGTGGATCCCATTGCCCCATTCTCCGCAATTGTTCTTGTCTCTGATACTC
+
A>ABAAFCFFFFGGGGGGGGGGHGHHGFFGGHHHBEFGBHGEE2BFGHBFGHHHGGGFHHGFGHGHHGHHHH1BF@GGE///1?1?//?/>/////?/?/B</<>/F2?2FFDD/?/<GFHF1?FF?F1=>GHGHHFE.>0.<GCAC<.0:GCGEC.C0;:;/9.;/9;B/-;::.000:?BD./BF.;;AF/B/;FFFFFF///;9/;:BBFFF/;/.;;B;;B/AD--://;/////;;/9:////9/;
@M05620:37:000000000-D9766:1:1101:10575:15339 1:N:0:45
AGTGCCAGCTCTCAATCGCACAGGGGACCCAGGGCCTGGCCCCTCCATCCAGAAAACCTATGACCTCACCCGCTACCTGGAGCACCAACTCCGCAGCTTGGCTGGGACCTATGTGAGTATCCAGCGTAGGAATCTGGGAGTTGGGGAGGAGTGAGGAGTTGGGGAAAGACAGTCCTAACCGTGGAGGGTTCTGGTAAATGATGGGGTGAGGAGGGGCTCTTTGGCTCCCACCAGTCCCCCTGTCTGGTCTA
+
BCABCFFFCFFFGGGGGGGGGGHHGGGGGGHHGGGGGGHHHHGHGGHHHHHHHHHHHGHFHHHHHHHHHHHGGEGGHHHHGHHHHHHHGHHHGGGGGHHHGHHGGGHHGHHHHHHHHHHHHHHHHGGGGGHHHHHHHHHGGHHHGGGGGGGHHHHHHGHHHHGGGGHHHHHHHHHHHHHHGGGGGGGGGGGGGGGGGGGGGGGGGGFFFFFFFFFFFFFFFFFFFFFFFFFFFFFFFFFFFFFFFFFFFFB
@M05620:37:000000000-D9766:1:1101:8516:15354 1:N:0:45
AGTGCCAGCTCTCAATCGCACAGGGGACCCAGGGCCTGGCCCCTCCATCCAGAAAACCTATGACCTCACCCGCTACCTGGAGCACCAACTCCGCAGCTTGGCTGGGACCTATGTGAGTATCCAGCGTAGGAATCTGGGAGTTGGGGAGGAGTGAGGAGTTGGGGAAAGACAGTCCTAACCGTGGAGGGTTCTGGTAAATGATGGGGTGAGGAGGGGCTCTTTGGCTCCCACCAGTCCCCCTGTCTGGTCTA
+
AAAABFFFBFFFGFGGGGGFEEGHGGGGGGGHCEGGGGHHHHGHGGGHHHGHHGHHHGHHHHHHHHHHHHHGGGCGHGHHGHHHHHHGGHHHGGGGGHHHGHHGGGHHGHHHHHHHHGGHHHGHHGEGGGGHHHHHHHHGEHHHGGGGGGGHHHHHHGHHHHGGGGHHGHHHHHHHHGHHGFGGGGGG;CGGGGGGGGGGGGGGGGFFFFFFFFFFFFFFFFFFFFFFFFFFFFFFFFFFFFFFFFFFFFF
@M05620:37:000000000-D9766:1:1101:15375:15362 1:N:0:45
GAGGCTGCTTTGGAAGAAACTCATAGATTACTGCCACAGTTCCCGCTGGACCTGGAAAAGTTTCTTGCCTGGCTTGCAGAAGCTGGAACAACTGCCAATGAACAATGGCAAGTAAGTCAGGCATTTCCGCTTTAGCACTCTTGTGGATCCAATTGAACAATTCTCAGCATTTGTACTTGTAACTGACAAGCCAGGGACAAAAGATCGGAAGAGCACACGTCTGAACTCCAGTCACGAGATTCCATCTCGTA
+
BBBBBBFBFFFFGGGGGGGGGFHFG5BDDG4DF54BGHA355D32AAE2BB2AFAG332BB555AD553B3AFAB0AEGGHGHGF21FEFEGGBGGC3BG3@BBGBGG?GHE3BGHHHHHBGHHHHHHGGGGGHHHGHHHHHHHHGGHHHFCGHH2GHHHHGFGHHHHHHHHHHHHHHHHHDHHHGHHGGHGHHGGGGGGHGHGHHGGGEGHHFCHHFCGHHGHBFG;0FFBFGGGBAGGGGGFB9FGF;C
@M05620:37:000000000-D9766:1:1101:14577:15415 1:N:0:45
AGTGCCAGCTCTCAATCGCACAGGGGACCCAGGGCCTGGCCCCTCCATCCAGAAAACCTATGACCTCACCCGCTACCTGGAGCACCAACTCCGCAGCTTGGCTGGGACCTATGTGAGTATCCAGCGTAGGAATCTGGGAGTTGGGGAGGAGTGAGGAGTTGGGGAAAGACAGTCCTAACCGTGGAGGGTTCTGGTAAATGATGGGGTGAGGAGGGGCTCTTTGGCGCCCACCAGTCCCCCTGTCTGGTCTA
+
ABAA?DFF@BFFEFGFGGGGGGHHGGGGGGDH2AEGGGGGHF?AEEHHHHHHHHGGFACHGGEHHBFHHHGGGFGGGHGHHHHHCEAGGFHHGGGGGHHBFHFFFCACFHHHHFHFFHFGHHGHF?CGFFHGHHHFHHHGGHBGFGFGGGGHHHGHHFHHHHGGGGHGFHFHHGGHHGFHADGGGGGA.CAFEFFFGGGBGGGGGGDBFFFFFFFFFFFFFFFFF-:@FBEDFFFFFFFFFFFFFBBFFB9
@M05620:37:000000000-D9766:1:1101:4042:15420 1:N:0:45
GAGGCTGCTTTGGAAGAACCTGAAAAGCCAGGGACACAAGATCGGAAGCTCACACCTCTGGACTCGAGTCACGAGATTCCCTCTCGTCTTCCGTCTTCTGCTTGAAAAAAAAAAACTCCAGCGACACGCGCCATACTAACTAATCCATGACATAAATCAGCTCCGCTTGTTCTCATCTAACACTGCAACTGATGCCGCCATCAACCGTGTATTCTCGCACCTCAGTATCTGGCCACGTGATCACTATCCTC
+
>AA3>AFBCFFDGBBF4G4ABCF4BB4BB4BFAAF2AGEHHHHAEA2AA3BBB3F1BEFB3BBFB11BBFFDB1>1BG5DB3?B3BB?B?BB?FGF?BBGFBG3BFFFFCEEGB/?<11110<///>/---<..0<000/0000000000/0;0000;;000//..:...90000000000//00900://90000---9.9///.-;.:.//;/;..-;-99////;////;9/.-:..9///;//;///
@M05620:37:000000000-D9766:1:1101:6865:15422 1:N:0:45
GAGGCTGCTTTGGAAGAAAATGACAAGCCAGGGACAAAGATCGGAAGTGCACACGACTGAACTCCAGTCACGCGATTCCATGTCGTATGCCGTCTTCTGCTTGAAAAAAAAAGTAAGTATCCAGCGTAGCAATCTGGGAGTTGGGGAGGAGTGAGGAGTTGGGGAAAGAAAGGCCTAACCGGGGAGGGTTCTGGTCAATGATGGGGTGAGGAGGGGCTCTTTGGCTCCCACCAGTCCCCCTGTCTGGCCTA
+
A?AAA1CABFFF1FGGGGG1AAFAG10BFGBBA0FF0GF0BFFEB/A1AFGHHHC/A/AE1BDGH1FFHAFF0/>EFB2B21BFGFF0>2F//>0?GH11BB10BBG0<////<2BB2@F222<0//A</?DGFFFBF0//?FF?@<C-<<CC00.<.<CFC--CAE.:.;/..:CFGG.--:9;??-;-9F/////;B//9/;;-A-9AFBAB9@@=EFF///://;AB?-A-/9BFE?=-;BF;//-/9
@M05620:37:000000000-D9766:1:1101:10945:15426 1:N:0:45
AGTGCCAGCTCTCAATCGCACAGGGGACCCAGGGCCTGGCCCCTCCATCCAGAAAACCTATGACCTCACCCGCTACCTGGAGCACCAACTCCGCAGCTTGGCTGGGACCTATGTGAGTATCCAGCGTAGGAATCTGGGAGTTGGGGAGGAGTGAGGAGTTGGGGAAAGACAGTCCTAACCGTGGAGGGTTCTGGTAAATGATGGGGTGAGGAGGGGCTCTTTGGCTCCCACCAGTCCCCCTGTCTGGTCTA
+
AAAAAFFFBFFFGFGGGGGCGGHGFEEGGGHHAEEEGFHHHHGGGGHFHHFHHBFGFEGFHGHHHEGHHHHGF>EEHBFG2FGHHH1?EGHGFGGGGHHHGHHGGGHHGHHHHHHFHHHHHHHHHGG/CFHGHHHHHH0FDGHHGGFDGDGHHFGHCGHHHHGGEDHHHGCGHHHHGCHHGGGGGGGGGGGGGGFFFFGGFGGGGGFFFFFEFDFCFFFFFFFFFFFFFFFFEFFFFFFFFFFFFFFFFFF
@M05620:37:000000000-D9766:1:1101:12478:15441 1:N:0:45
AGTGCCAGCTCTCAATCGCACAGGGGACCCAGGGCCTGGCCCCTCCATCCAGAAAACCTATGACCTCACCCGCTACCTGGAGCACCAACTCCGCAGCTTGGCTGGGACCTATGTGAGTATCCAGCGTAGGAATCTGGGAGTTGGGGAGGAGTGAGGAGTTGGGGAAAGACAGTCCTAACCGTGGAGGGTTCTGGTAAATGATGGGGTGAGGAGGGGCTCTTTGGCTCCCACCAGTCCCCCTGTCTGGTCTA
+
A?>ABFFF?FFFGGGGGGGFGCHGFGGGGEDFFEEGFFHHHHG1EGHHHGEHGBFHHGGHHHGHHHHFHHHGGEEGHHHHHHHHHHHHGHHHGGEGGHHH?G3?EFGFEHHFHHHBGHFGHHEGHGGGGGHEGHEHEGGGGFFGGGA@CGGHHHFFHGHHGHCG.CHH//;:CHHFFCGFGCEGFGGB9CGFFF9BFGFFFG0BEGFBE?FBA?B?BBFFEEFFFFBEFFFF.AFFFFFF?FFFFFFFFF/
@M05620:37:000000000-D9766:1:1101:13154:15470 1:N:0:45
AGTGCCAGCTCTCAATCGCACAGGGGACCCAGGGCCTGGCCCCTCCATCCAGAAAACCTATGACCTCACCCGCTACCTGGAGCACCAACTCCGCAGCTTGGCTGGGACCTATGTGAGTATCCAGCGTAGGAATCTGGGAGTTGGGGAGGAGTGAGGAGTTGGGGAAAGACAGTCCTAACCGTGGAGGGTTCTGGTAAATGATGGGGTGAGGAGGGGCTCTTTGGCTCCCACCAGTCCCCCTGTCTGGTCTA
+
BBABCFFFCFFFGGGGGGGGGGHHGGGGGGHHFGGGGGHHHHGHGGHHHHHHHHHHHGHHHHHHHHHHHHHGGEGGHHHHHHHHHHHHGHHHGGGGGHHHGHHGGGHHGHHHHHHHHHHHHHHHHGEGGGHHHHHHHHGGGHHHGGFGGGGHHHHHHGHHHFGGGGHHHHHHHHHHHHHGGGGGGGGGGGGGGGGGGGGGGGGGGGFFFFFFFFFFFFFFFFFFFFFFFFFFFFFFFFFFFFFFFFFFFFB
@M05620:37:000000000-D9766:1:1101:16372:15519 1:N:0:45
AGTGCCAGCTCTCAATCGCACAGGGGACCCAGGGCCTGGCCCCTCCATCCAGAAAACCTATGACCTCACCCGCTACCTGGAGCACCAACTCCGCAGCTTGGCTGGGACCTATGTGAGTATCCAGCGTAGGAATCTGGGAGTTGGGGAGGAGTGAGGAGTTGGGGAAAGACAGTCCTAACCGTGGAGGGTTCTGGTAAATGATGGGGTGAGGAGGGGCTCTTTGGCTCCCACCAGTCCCCCTGTCTGGTCTA
+
BCAABFFFBFFFGGGGGGGGGGHHGGGGGGHHGGGGDGHHFHGHGGHFHHHHHHHHHGHHHHGHHHHHHHHGGEGGHHHHHHHHHHHHGHHHGGGFGHHHGHCFGGHHGHHHHHFHHHHHHHHHHGGGGGHHHHHHHHHGGHHHGGGGGGGHHHHHHGHHGEGGGGHHHGHHHHHHHHHHGGGGGGGGGGGGGGGGGGGGGGGGGGFFFFFFFFFFFFFFFFFFFFFFFFFFFFFFFFFFFFFFFFFFFFF
@M05620:37:000000000-D9766:1:1101:15785:15527 1:N:0:45
AGTGCCAGCTCTCAATCGCACAGGGGACCCAGGGCCTGGCCCCTCCATCCAGAAAACCTATGACCTCACCCGCTACCTGGAGCACCAACTCCGCAGCTTGGCTGGGACCTATGTGAGTATCCAGCGTAGGAATCTGGGAGTTGGGGAGGAGTGAGGAGTTGGGGAAAGACAGTCCTAACCGTGGAGGGTTCTGGTAAATGATGGGGTGAGGAGGGGCTCTTTGGCTCCCACCAGTCCCCCTGTCTGGTCTA
+
ABAABFFFCFFFGGGGGGGGGGHHGGGGGGHHGGGGGGHHHHGGGGHHHGHHHHHHGGHHGFHHHHHHHHHGGEGGHGHHHHHHHHHHGHHHGGGGGHHHGHHGGGHHGHHHHHHHHHHHHHHHGGGGGGHHHHHHHHHGGHHHGGGGGGGHHHHHHGHHHHGGGGHHHHHHHHHHHHHHGGGGGGGGEGGGGGGGGGGGGGGGGGFFFFFFFFFFFFFFFFFFFFFFFFFFFFFFFFFFFFFFFFFFFFB
@M05620:37:000000000-D9766:1:1101:10524:15534 1:N:0:45
AGTGCCAGCTCTCAATCGCACAGGGGACCCAGGGCCTGGCCCCTCCATCCAGAAAACCTATGACCTCACCCGCTACCTGGAGCACCAACTCCGCAGCTTGGCTGGGACCTATGTGAGTATCCAGCGTAGGAATCTGGGAGTTGGGGAGGAGTGAGGAGTTGGGGAAAGACAGTCCTAACCGTGGAGGGTTCTGGTAAATGATGGGGTGAGGAGGGGCTCTTTGGCTCCCACCAGTCCCCCTGTCTGGTCTA
+
AAABBFFFBFFFGGGGGGGGGGHGGGGGGGHHGGGGGFHHHHGHGGHGHHHHHFHHHFFFHHHHHHHHHHHGGFEEHGHHGHHHHHHFGGHHGGGGGHHHGHHGGGHHGHHHHHHHHHHHHHHHHGGGGGHHHHHHHHHGGFHHGGGGGGGGHGHHHGHHHHGGGGGHHHFHHHHHHHHHGGGGGGGGGGGGGGGGGGGGGGGGGGFFFFFFFFFFFFFFFFFFFFFFFFFFFFFFFFFFFFFFFFFFFFF
@M05620:37:000000000-D9766:1:1101:16387:15535 1:N:0:45
AGTGCCAGCTCTCAATCGCACAGGGGACCCAGGGCCTGGCCCCTCCATCCAGAAAACCTATGACCTCACCCGCTACCTGGAGCACCAACTCCGCAGCTTGGCTGGGACCTATGTGAGTATCCAGCGTAGGAATCTGGGAGTTGGGGAGGAGTGAGGAGTTGGGGAAAGACAGTCCTAACCGTGGAGGGTTCTGGTAAATGATGGGGTGAGGAGGGGCTCTTTGGCTCCCACCAGTCCCCCTGTCTGGTCTA
+
BBBBBFFFBFFFGGGGGGGGGCHHGGGGGGEHGGGGAFGHFHGHGGHHHHGHHHEGHGHFHHGHHHHFHHGGGGEGHGGAGHHHHHHHGHHHGGEEFHHHGH3?EEHHGHHHGH3GHHHHHHHHHGEGGGHHHHHHHHHGGHHHGGGGGGGHHHHGHGHFHFFGGGHHHHHHHHHHHHHHGGGGGGGGEGGGGGGGGGGGGGGBEGFFFFFFFFAFFFFFFFFFEFFFFFFFFFFFFFFFFFFFFFFFFFF
@M05620:37:000000000-D9766:1:1101:10879:15542 1:N:0:45
AGTGCCAGCTCTCAATCGCACAGGGGACCCAGGGCCTGGCCCCTCCATCCAGAAAACCTATGACCTCACCCGCTACCTGGAGCACCAACTCCGCAGCTTGGCTGGGACCTATGTGAGTATCCAGCGTAGGAATCTGGGAGTTGGGGAGGAGTGAGGAGTTGGGGAAAGACAGTCCTAACCGTGGAGGGTTCTGGTAAATGATGGGGTGAGGAGGGGCTCTTTGGCTCCCACCAGTCCCCCTGTCTGGTCTA
+
A1>>AFBCAFFFGGGGFGGGGEHAFGGECEGHCEFEEGHGHHCEEGFGBCGHFCEFGEFFGHEHHFHHHHGGG/EEHHGHGEGHHHHEGFHFEGCEEHHHGHFCFA0FFFCDGH2>GFGFGHHHHGGGCAB@1FGDBHFGEGHFC@CCCG?HHHHFH<GHHBC-ECCHGHFFHHCCFCHAA;9ABEGG99FFFGBGGFBFFGFBE.B@FFABFB@@@@FFFFFFFFFFEFFBFFFFFFAA@FFFBFFBBBB
@M05620:37:000000000-D9766:1:1101:3675:15548 1:N:0:45
AGTGCCAGCTCTCAATCGCACAGGGGACCCAGGGCCTGGCCCCTCCATCCAGAAAACCTATGACCTCACCCGCTACCTGGAGCACCAACTCCGCAGCTTGGCTGGGACCTATGTGAGTATCCAGCGTAGGAATCTGGGAGTTGGGGAGGAGTGAGGAGTTGGGGAAAGACAGTCCTAACCGTGGAGGGTTCTGGTAAATGATGGGGTGAGGAGGGGCTCTTTGGCTCCCACCAGTCCCCCTGTCTGGTCTA
+
>>A>AFFFBFFFGFGGGCFGGGFG2EEGGGHHGGGGGFEGHHGHGGHHHHHHHGHHHGHGHGHHHHGHHHHGGGGGHHHFHGG1?F1?E3FHGF/EFHHHGHHC</BFEHBG?FB3FB3DGHBFHGBA@/@GH2GHHHEC/<F1C-.@>E.<<D0<G.CFGHD-:D.GBCHG:0CC0GCG?CE??ED@;..BF0009FBB0C00..;-9;AB?D@DF-EFFFFF//99EFAAE9:FFFFDFABFF/9;;//
@M05620:37:000000000-D9766:1:1101:20004:15548 1:N:0:45
AGTGCCAGCTCTCAATCGCACAGGGGACCCAGGGCCTGGCCCCTCCATCCAGAAAACCTATGACCTCACCCGCTACCTGGAGCACCAACTCCGCAGCTTGGCTGGGACCTATGTGAGTATCCAGCGTAGGAATCTGGGAGTTGGGGAGGGGTGAGGAGTTGGGGAAAGACAGTCCTAACCGTGGAGGGTTCTGGTAAATGATGGGGTGAGGAGGGGCTCTTTGGCTCCCACCAGTCCCCCTGTCTGGTCTA
+
ABAABFFFCFFFGGGGGGGCGGHGGGGFEGHHGGGGFFHHHHGHGGHHHHHHGHHHHGHHHHFHHHHHHHHGG>EFHHHHBFGHHH1?EGHHEGFEEHHHGHHGGGGHGHHHHHHGHHHHHHHHHGGGGGHHHHHHHHCFGHHGGGFFG-AEGEHHHGHHHHGGGGHHGHGGGGGGGGGGGDGGFFGGAFGGGGGFFFFFFFFFFFFFFFFFFFFFFFFFFFFFFFFFFFFFFFFFFFFFFFFFFFFFFFF
@M05620:37:000000000-D9766:1:1101:5198:15554 1:N:0:45
GAGGCTGCTTTGGAAGAAACTCATAGATTACTGCAACAGTTCCCCCTGGACCTGGAAAAGTTTCTTGCCTGGCTTACAGAAGCTGAAACAACTGCCAATGACAGGATGCTACCCGTAAGGAAAGGCTCCTAGAAGACTCCAAGGGAGTAAAAGAGCTGATGAAACAATGGCAAGTAAGTCAGGCATTTCCGCTTTAGCACTCTTGTGGATCCAATTGAACAATTCTCAGCATTTGTACTTGTAACTGACAA
+
AAA>AAFAFFFFCAGGAFGBGFHDGHFGH5GHDGF4FHHHHHHHHGGGHEHHFGHAGHFHBFGHF5FGHHHHHFHFHHHH3FGHHH33BFGGFFHHEFHHFHHHGHHHHHHHHHGGGGHHHGHHHHHHGHHHGHHHHHHHHHHGGHGGHDGFHEGHHHHHHHHHHHHHHHH0FFGHHHGHHHHHHHHHHHGGGGGHHGHHHHHHHDHGHHHHHHHHHHHHGFHHHHHHHGGGGGGFGGGGGGGGGGGGGGG
@M05620:37:000000000-D9766:1:1101:13382:15561 1:N:0:45
GAGGCTGCTTTGGAAGAGCCCCCGTCTGAACTGCAGTCATAACTGACAAGCCAGGGACAAAAGATCGGAAGAGCCCACGTCTGAACTCCAGTCACGAGATTCAATCTCGTATTCCGGCTTCTGCTGGAAAAAAAAAGCTGATGAACAAATGGCACGTCAGTTCGGCATTTCCGCTTTAGCACTCTTGTGGATCCAATTGAAAAATTCTCAGAATTTGTACTTGTCCCGGACAAGCCAGGGCACAAAGCTCG
+
AAAAAAFAFFFFGGGGGGGFA0E0A00B1FHH1FG1AB1B2DF1DBABA0FF0BG/BFGB00A/F1FAAF/0B00B////?FC1BBBB1G12BG1E/>E/>F1B2B1B0F/B1FG0//>>G11B11BG11BGGG/>/01<1>>1=<10<1=CGC0<...<<0=<@?C-0:CCACECCG0;000/0CC;BAFFCG0F0;CB;;;.;FCB9B;00;;////:;BF////-9;@-FAAE-9-:---:-;/9//:
@M05620:37:000000000-D9766:1:1101:21293:15566 1:N:0:45
AGTGCCAGCTCTCAATCGCACAGGGGACCCAGGGCCTGGCCCCTCCATCCAGAAAACCTATGACCTCACCCGCTACCTGGAGCACCAACTCCGCAGCTTGGCTGGGACCTATGTGAGTATCCAGCGTAGGAATCTGGGAGTTGGGGAGGAGTGAGGAGTTGGGGAAAGACAGTCCTAACCGTGGAGGGTTCTGGTAAATGATGGGGTGAGGAGGGGCTCTTTGGCTCCCACCAGTCCCCCTGTCTGGTCTA
+
11>AAFDCAFB@BGGDGCFF1AA0AEGEEEGHG?0EF/G0ABEHGGG1GHH1101FGG01FGBHCHCGHHGGGGCEGFHFGGG/>>FHGCGHGA//@0GHGHHF//FGEHHHHB2GHBGDHBG10/?ECCHHHHH11?GGFHH1<CFG?AGB.G0GHGHHHECCGGHHHHGHHHHHHHGGGGG@GGG?.AFFGGGGGGGGGFGBABF@FFFFFF?=@@FFFB;/9FFEFFFFEFFFFFFF@FFFFFBFFFB
@M05620:37:000000000-D9766:1:1101:20008:15567 1:N:0:45
AGTGCCAGCTCTCAATCGCACAGGGGACCCAGGGCCTGGCCCCTCCATCCAGAAAACCTATGACCTCACCCGCTACCTGGAGCACCAACTCCGCAGCTTGGCTGGGACCTATGTGAGTATCCAGCGTAGGAATCTGGGAGTTGGGGAGGAGTGAGGAGTTGGGGAAAGACAGTCCTAACCGTGGAGGGTTCTGGTAAATGATGGGGTGAGGAGGGGCTCTTTGGCTCCCACCAGTCCCCCTGTCTGGTCTA
+
AABBBFFFBFFFGGGGGFGEGEHHGGGGGGGHGEGGFGHHHHGHGGHHHHHHHHHHHGHGHHHHHHFHHHGGGGGGHHGHGHHGHHHHGHHHGGGGGHHHGHGFGGHHGHHHHHHHHHHHHHHHHGGGCGHHHHHHHHHGGHHGGGGGGGGHHHHHHGHHHGGGGGHHHHHHHHHFHHHHGEGGFGGGGGGGGEFFGGGGGGGGGGFFFFFFFFFFFFFFFFFBFFFFFFFFFFFFFFFFFFFFFFFFFFB
@M05620:37:000000000-D9766:1:1101:11022:15593 1:N:0:45
AGTGCCAGCTCTCAATCGCACAGGGGACCCAGGGCCTGGCCCCTCCATCCAGAAAACCTATGACCTCACCCGCTACCTGGAGCACCAACTCCGCAGCTTGGCTGGGACCTATGTGAGTATCCAGCGTAGGAATCTGGGAGTTGGGGAGGAGTGAGGAGTTGGGGAAAGACAGTCCTAACCGTGGAGGGTTCTGGTAAATGATGGGGTGAGGAGGGGCTCTTTGGCTCCCACCAGTCCCCCTGTCTGGTCTA
+
ABAABFFFCFFFGGGGGGGCGCHHGGGGGGHH2EEGGFHHHHGHGGHGHHHHHHHHHGHHHHHHHHHHHHHGG>EEHBGFBGHHHGFFFHHGEGFFGHDGGHHGGGHHGHHHHHHHHHHHHHHHHGGGGGHHHHHHHHFGGHHHGGFGGFGHHHHHGGHHHHGGGGHHHGHHHHHHHHHGGGGGGGGGGGGGGGGGGGGGGGGGGGFFFFFFFFFFFFFFFFFFFFFFFFFFFFFFFFFFFFFFFFFFFFB
@M05620:37:000000000-D9766:1:1101:3072:15634 1:N:0:45
AGTGCCAGCTCTCAATCGCACAGGGGACCCAGGGCCTGGCCCCTCCATCCAGAAAACCTATGACCTCACCCGCTACCTGGAGCACCAACTCCGCAGCTTGGCTGGGACCTATGTGAGTATCCAGCGTAGGAATCTGGGAGTTGGGGAGGAGTGAGGAGTTGGGGAAAGACAGTCCTAACCGTGGAGGGTTCTGGTAAATGATGGGGTGAGGAGGGGCTCTTTGGCTCCCACCAGTCCCCCTGTCTGGTCTA
+
AA>AAFFFCFFFGGGGGGFCGGHHGGGGGGHHFEGGGGHHHHGHGGHGHHGHHHHHHGHHHHHHHHHHHHHGGEEGHHHHGHHHHHGGFHHGFGFGGHGHGHHGGGHHGHHHHHHHHHHHHHHHHGEDDGHHHHHHHHGGGHHHGGFGGAEHHDGHHGHHHHGGGGHHHHFHHHHHHHHHGGGGGGGGEGGGGGGGGGGGGGGGGGFFFFFFFFFFFFFFFFFFFFFFFFFFFFFFFFFFFFFFFFFFFFF
@M05620:37:000000000-D9766:1:1101:11236:15664 1:N:0:45
AGTGCCAGCTCTCAATCGCACAGGGGACCCAGGGCCTGGCCCCTCCATCCAGAAAACCTATGACCTCACCCGCTACCTGGAGCACCAACTCCGCAGCTTGGCTGGGACCTATGTGAGTATCCAGCGTAGGAATCTGGGAGTTGGGGAGGAGTGAGGAGTTGGGGAAAGACAGTCCTAACCGTGGAGGGTTCTGGTAAATGATGGGGTGAGGAGGGGCTCTTTGGCTCCCACCAGTCCCCCTGTCTGGTCTA
+
CCBCCFFFCFFFGGGGGGGGGGHHGGGGGGHHGGGGGGHHHHGHGGHHHHHHHHHHHGHHHHHHHHHHHHHGGGGGHGHHGHHHHHHHGHHHGGGGGHHHGHHGGGHHGHHHHHHHHHHHHHHHHGGGGGHHHHHHHHHGGHHHGGGGGGGHHHHHHGHHHHGGGGHHHHHHHHHHHHHHGGGGGGGGGGGGGGGHHHHHGGGGGGFFFFFFFFFFFFFFFHHFFFFFFFFFFFFFFFFFFFFFFFFFFFB
@M05620:37:000000000-D9766:1:1101:18397:15679 1:N:0:45
AGTGCCAGCTCTCAATCGCACAGGGGACCCAGGGCCTGGCCCCTCCATCCAGAAAACCTATGACCTCACCCGCTACCTGGAGCACCAACTCCGCAGCTTGGCTGGGACCTATGTGAGTATCCAGCGTAGGAATCTGGGAGTTGGGGAGGAGTGAGGAGTTGGGGAAAGACAGTCCTAACCGTGGAGGGTTCTGGTAAATGATGGGGTGAGGAGGGGCTCTTTGGCTCCCACCAGTCCCCCTGTCTGGTCTA
+
ACABBFFFCFFFGGGGGGGCGGHGGGEGGGHHFGEFGGHHHHGHGGGHHGHHHGHHHGHHHFHHHGGGHHHGG>EEHHHHBGHFHG??EHHGDFCGGHHHGHHGGGHHGHHHHHHHHHHHHHHHHGGGGGHHHHHHGGFFGHHHGGFFGEGHHGHHGGHHHGGGGFGGHHHHHHHHHHHHGGGGGGGGGGGGGGGGGGGGGGGGGGFFFFFFFFFFFFFFFFFFFFFFFFFFFFFFFFFFFFFFFFFFFFB
@M05620:37:000000000-D9766:1:1101:5581:15691 1:N:0:45
GAGGCTGCTTTGGAAGAAACTCATAGATTACTGCAACAGTTCCCCCTGGACCTGGAAAAGTTTCTTGCCTGGCTTACAGAAGCTGAAACAACCGCCAATGACAGGATGCTACCCGTAAGGAAAGGCTCCTAGAAGACTCCAAGGGAGTAAAAGAGCTGATGAAACAATGGCAAGCAAGTCAGGCATTTCCGCTTTAGCACTCTTGTGGATCCAATTGAACAATTCTCAGCATTTGTACTTGTAACTGACAA
+
AAA3AAFBFFFFGFGGAGG4FFGHHHFHFBHH5FHBEGHHHHHHHGGGHGHHHHHBFGHH3FHHH5DGHHHEGBFGHH3D3BFG@F33BF111>>///3BFFBGEHBHHHBGBGEE@AGFGGFFFHEGGHHBHFHHHHHHGHFADGGGH2>GD/<??GHHHGDDHGFF1<C<FFGHF0>FGGBGHHD=<=<A<EECC0GCFHFHFCHGCC0GFHB990B:CFFBFGBFFGGF;B0CBFFB9FB09CFG/0C
@M05620:37:000000000-D9766:1:1101:3945:15707 1:N:0:45
AGTGCCAGCTCTCAATCGCACAGGGGACCCAGGGCCTGGCCCCTCCATCCAGAAAACCTATGACCTCACCCGCTACCTGGAGCACCAACTCCGCAGCTTGGCTGGGACCTATGTGAGTATCCAGCGTAGGAATCTGGGAGTTGGGGAGGAGTGAGGAGTTGGGGAAAGACAGTCCTAACCGTGGAGGGTTCTGGTAAATGATGGGGTGAGGAGGGGCTCTTTGGCTCCCACCAGTCCCCCTGTCTGGTCTA
+
AB>AAFFFBFFFGGGGGGGCGGHGGGEEEGHHAEGGGGHHHHGHGGHHHGHHHHHGHGHHHHHHHHHHHHHCGEFGHHHHFGHHHHFGFHHGEGGGGHHGGHHGGGHHGHHHHHHGHHHHHHHHHGGGGGHFGHHHHH0FGHHHGGEGGAEHHBGHCGHHHHGGG.CHGHFHHHHHHHHHGGGGFGGGEFFGGGGGGGGGGGGGGGFFFFFFFFFFFFFFFFFFFFFFFFFFFFFFFFFFFFFFFFFFFFE
@M05620:37:000000000-D9766:1:1101:10653:15715 1:N:0:45
AGTGCCAGCTCTCAATCGCACAGGGGACCCAGGGCCTGGCCCCTCCATCCAGAAAACCTATGACCTCACCCGCTACCTGGAGCACCAACTCCGCAGCTTGGCTGGGACCTATGTGAGTATCCAGCGTAGGAATCTGGGAGTTGGGGAGGAGTGAGGAGTTGGGGAAAGACAGTCCTAACCGTGGAGGGTTCTGGTAAATGATGGGGTGAGGAGGGGCTCTTTGGCTCCCACCAGTCCCCCTGTCTGGTCTA
+
AAAABFFFBFFFGGGGFFGGGEFCFFFGGGHHFEGEFGHGFHGGGGHH5BFFHFCHHGCGFHHHHFHFHFEEG@FGHHHHGGHHHHHGGHHHGGGEGHHHGHGGGGFHGHGHFFFFFHHHHFHHHGGFGGFGGHHHFHFFAGFFFGGCGGGHCFGFFGGFHFGGGGHHHHGHHHHHHGHHGGECGGDGGGFGFFCFGFGGGGGGGGDBEAFFFFFFFFFFFFFFFFFFEFFFFFFFFFFFFFFFFFFFFF/
@M05620:37:000000000-D9766:1:1101:5198:15726 1:N:0:45
AGTGCCAGCTCTCAATCGCACAGGGGACCCAGGGCCTGGCCCCTCCATACAGAAAACCTATGACCTCACCCGCTACCTGGAGCACCAACTCCGCAGCTTGGCTGGGACCTATGTGAGTATCCAGCGTAGGAATCTGGGAGTTGGGGAGGAGTGAGGAGTTGGGGAAAGACAGTCCTAACCGTGGAGGGTTCTGGTAAATGATGGGGTGAGGAGGGGCTCTTTGGCTCCCACCAGTCCCCCTGTCTGGTCTA
+
BBABCFFFCFFFGGGGGGGGGEHHGGGGFGHHDGGGGGHHHHGHGGHG5GHHHFHFGGHGHHHHHHHHHHHGGFFGHHGHEGHHGHHHGHHHEGGGGGHHGHHGGGHHGHHHHHHHGHHHHGHHHCFGFDHHHHHHHHHGGHHHGGACDEGHHFHHHGHGHGGGGGGHGHHHHHHHHHHHGGGGDGFGDGGGGGFGGGGGGGGGGGFFFFFFFFFFFFFFFFFFFFFFFFFFFFFFFFFFFFFFFFFFFFF
@M05620:37:000000000-D9766:1:1101:8466:15749 1:N:0:45
AGTGCCAGCTCTCAATCGCACAGGGGACCCAGGGCCTGGCCCCTCCATCCAGAAAACCTATGACCTCACCCGCTACCTGGAGCACCAACTCCGCAGCTTGGCTGGGACCTATGTGAGTATCCAGCGTAGGAATCTGGGGGTTGGGGAGGAGTGAGGAGTTGGGGAAAGAAAGTCCTAACCGTGGAGGGTTCTGGTAAATGATGGGGTGAGGAGGGGCTCTTTGGCTCCCACCAGTCCCCCTGTCTGGTCTA
+
ABBBCFFFCFFFGGGGGGGGGGHHGGGGGGHHGGGGGGHGHHGHGGHHHHHHHHHHHGHHHHHHHHHHHHHGGGGGHHHHHHHHHHHHGHHHGGGGGHHHCHHGEGFHGHHHEDFFHHFHHE32FBE/</@2@FHHFF//ACDGGC.AC.<CC0:.:CGHFFGGEF9.9:/CFFFGF0FFADC-.:A?E.AFFF0FFFF099FFFFDCFFFBDFFCC;EFFFFFFEFE?FF.:AFFFFEFFFFFFFF00B9
@M05620:37:000000000-D9766:1:1101:17160:15792 1:N:0:45
AGTGCCAGCTCTCAATCGCACAGGGGACCCAGGGCCTGGCCCCTCCATCCAGAAAACCTATGACCTCACCCGCTACCTGGAGCACCAACTCCGCAGCTTGGCTGGGACCTATGTGAGTATCCAGCGTAGGAATCTGGGAGTTGGGGAGGAGTGAGGAGTTGGGGAAAGACAGTCCTAACCGTGGAGGGTTCTGGTAAATGATGGGGTGAGGAGGGGCTCTTTGGCTCCCACCAGTCCCCCTGTCTGGTCTA
+
BBABBFFFBFFFGGGGGGGGGGHHGGGGGGHHGEGGDGHHHHGHGGHFHHHHHHHHHGHFHHHHHHHHHHHGGEGGHHHHHHHHHHHHGHGHGGGFGHHHGHHGGGHHGHHHHHFHH?GHHHHHHGFGGGHHHHHHHHHGGHHHGGGGGGGHHHHHHGHHHHGGGGHHHHHHHHHHHHHHGGGGGGGG.FGGGGGGGGGGGGGGGAAFFFFFFFFCFFFFFFFFFFF.EFFFFFFFFFFFFFFFFFFFFFF
@M05620:37:000000000-D9766:1:1101:12826:15833 1:N:0:45
AGTGCCAGCTCTCAATCGCACAGGGGACCCAGGGCCTGGCCCCTCCATCCAGAAAACCTATGACCTCACCCGCTACCTGGAGCACCAACTCCGCAGCTTGGCTGGGACCTATGTGAGTATCCAGCGTAGGAATCTGGGAGTTGGGGAGGAGTGAGGAGTTGGGGAAAGACAGTCCTAACCGTGGAGGGTTCTGGTAAATGATGGGGTGAGGAGGGGCTCTTTGGCTCCCACCAGTCCCCCTGTCTGGTCTA
+
AAAABFFFBFFFGGGGGGGGGGHHGGGGGGHHGGGGGGHHHHGHGGHHHHHHHHHHHGHHHHHHHHHHHHHGGGGGHHHHHHHHHHHHGHHHGGGGGHHHGHHGGGHHGHHHHHHHHHHHHHHHHGGGGGHHHHHHHHHGGHHHGGGGGGGHHHHHHGHHHGGGGGHHHHHHHHHHHHHHGGGGGGGGGGGGGGGGGGGGGGGGGGFFFFFFFFFFFFFFFFFFFFFFFFFFFFFFFFFFFFFFFFFFFFF
@M05620:37:000000000-D9766:1:1101:12478:15848 1:N:0:45
AGTGCCAGCTCTCAATCGCACACGGGACCCAGGGCCTGGCCCCTCCATCCAGAAAACCTATGACCTCACCCGCTACCTGGAGCACCAACTCCGCAGCTTGGCTGGGACCTATGTGAGTATCCAGCGTAGGAATCTGGGAGTTGGGGAGGAGTGAGGAGTTGGGGAAAGACAGTCCTAACCGTGGAGGGTTCTGGTAAATGATGGGGTGAGGAGGGGCTCTTTGGCTCCCACCAGTCCCCCTGTCTGGTCTA
+
>A>>>DDFBFFFGBGGGFCGEF4AACEGGGGGGGGGGGHHHHGHGGGGHGFHHGFHHGHHHGHHHHHHHHHGGGGGHHHFHHHHHFFFGHHHGGGGGHHHGHHGGGHHGHHHHHHHHGHHHHHHHGDGCGFFHHHHHHHGGHHHGGGGGGGHHHHGHDHHHHGGGGHHHHHHHHHHGGGGGGGGGGGGEFGGGGGGGGGGGGGGFFFFFFFFFFFFFFFFFFFFFFFFFFFFFFFFFFFFFFFFFFEFFFF
@M05620:37:000000000-D9766:1:1101:14120:15854 1:N:0:45
AGTGCCAGCTCTCAATCGCACAGGGGACCCAGGGCCTGGCCCCTCCATCCAGAAAACCTATGACCTCACCCGCTACCTGGAGCACCAACTCCGCAGCTTGGCTGGGACCTATGTGAGTATCCAGCGTAGGAATCTGGGAGTTGGGGAGGAGTGAGGAGTTGGGGAAAGACAGTCCTAACCGTGGAGGGTTCTGGTAAATGATGGGGTGAGGAGGGGCTCTTTGGCTCCCACCAGTCCCCCTGTCTGGTCTA
+
AAABBFFFCFFFGGGGGGGGGGHHGGGEEGHHGDGGEF2GHHGGGGHHHHHHHHHGHGHGHHGHHHHHHHHGGGGGHBFHHHHHHHFFGHHHGGGCFHGGGH3FGGHHGHHHHG3FG?FGHHHHHGGFGGHHHHHHHFHGGHHHGGGGGDDGGBGHHGHCHG@CEGHHHFCGGHHHHHHHGDFGGGGC9FGGGGFGGGFFGBFGEFFFFFFEDFA9D@FFFFFFFFF.EBFFFFFFFFFFFFFFFFFFFF/
@M05620:37:000000000-D9766:1:1101:12462:15856 1:N:0:45
AGTGCCAGCTCTCAATCGCACACGGGACCCAGGGCCTGGCCCCTCCATCCAGAAAACCTATGACCTCACCCGCTACCTGGAGCACCAACTCCGCAGCTTGGCTGGGACCTATGTGAGTATCCAGCGTAGGAATCTGGGAGTTGGGGAGGAGTGAGGAGTTGGGGAAAGACAGTCCTAACCGTGGAGGGTTCTGGTAAATGATGGGGTGAGGAGGGGCTCTTTGGCTCCCACCAGTCCCCCTGTCTGGTCTA
+
BBBBCFFFCFFFGGGGGGGGGGHGGGGG?EGHAFEGGGHHHHGHGGHHDHHHGFHHHGHHHHHHHHHHHHHGGFGGHGHHHHHHHHHHGHHHGGGGGHHHGHHGGGHHGHHHHHHHHHHHHHHHHGGFGGHHHHHHHHFGGHHHGGFGGGGHHGHHHGHHHHGGGGHHHHHHHHHHHGGGGGGGGGGGGGGGGGGGGGGGGGGGFFFFFFFFFFFFFFFFFFFFFFFFFFFFFFFFFFFFFFFFFFFFFFF
@M05620:37:000000000-D9766:1:1101:17340:15876 1:N:0:45
AGTGCCAGCTCTAATCGCACAGGGGACCCAGGGCCTGGCCCCTCCATCCAGAAAACCTATGACCTCACCCGCTACCTGGAGCACCAACTCCGCAGCTTGGCTGGGACCTATGTGAGTATCCAGCGTAGGAATCTGGGAGTTGGGGAGGAGTGAGGAGTTGGGGAAAGACAGTCCTAACCGTGGAGGGTTCTGGTAAATGATGGGGTGAGGAGGGGCTCTTTGGCTCCCACCAGTCCCCCTGTCTGGTCTAT
+
BCBBCFFFCFFFGGGGGGCEGGHGGGGGGFHGGGGGFHCHGGHGGHHHHFGHHHHHGHHHGAGHHHHHHHGGCEGHHGHFHHHHHHHGHHHGGGGGHHHGHHGGGHHGHHHHHFGHGHHHHHHHGGGGGHHHHHHHHAFFHHHGGEGGGGHHHHFCEGHHHGGADHHFHHHHHHHHHHHGGGGGGGG9CAFGGGGGGGGGGGGGGDDFFFFFFFFFFFFFFFFFFFFFFFFFFFFFFFFFFFFFFFFFFFF
@M05620:37:000000000-D9766:1:1101:2945:15900 1:N:0:45
AGGACCAGCTCTCCATCGCACAGGGTCCCCAGTGCCTGGCCCCTCCATCCCGAAACCCTATGACCTCACCCCCTACCTCGCACACCCCCTCAGCAGCTTGGCTGGGCCATATGTGCGTATCCCGCGCCGGCCTCTGGGCGTTGGGGAGGCGTGCGGCGTTGGGGACCGCCCGTCCTACCCGTGGAGGCTTCTGGTAAATGATGGGGTGCGGAGGGGCCCTTTGGCTCCCACCAGTCCCCCTGTCTGGTCTA
+
>>>1>>>1>CFFGGG11AA1A0FAFFA0000A11BA1BFGBGGAEF0FF0/B//AABE0B1B2FG1B@FEC/>//BFB1B//>>GEGGGGE0BBEGBBB0?B</EF/?/B1BGHG2E/?/@G1/>@/AC--->FFGFC.<AA-<--.A-;AAAE?A?9A?-A-;-9-;@@;=@FBFF9AF9AA=-9--9;-;FB///;;9//;/ABA---->9--->-99/;/99/F?E-FA-;FBFFAB@-FFB/9B/F/
@M05620:37:000000000-D9766:1:1101:28573:15904 1:N:0:45
AGTGCCAGCTCTCAATCGCACAGGGGACCCAGGGCCTGGCCCCTCCATCCAGAAAACCTATGACCTCACCCGCTACCTGGAGCACCAACTCCGCAGCTTGGCTGGGACCTATGTGAGTATCCAGCGTAGGAATCTGGGAGTTGGGGAGGAGTGAGGAGTTGGGGAAAGACAGTCCTAACCGTGGAGGGTTCTGGTAAATGATGGGGTGAGGAGGGGCTCTTTGGCTCCCACCAGTCCCCCTGTCTGGTCTA
+
ABAAAFFFCFFFGGGGGGGGGGHHGGGGGGGHGGGGGGHHHHGHGGHHHHGHHHHHHGHHHHHHHHHGHHHGGGGGHHHHHHHHHHGHGHHHGGGGGHHHGHBGFGFHGHHHH3FHGH3GHHGHFFC<BGHFCGDDBGFGGFFHGGGGGCDF.GGFGEHBGGGGEDCGC///<CCG0GCCG.;?.CCG:.9:CFFFFFGGB;9FGGADEFFFFDAFFFEFFFFFFBBE.F.DEF9FFFA.=EFFFFFFF0B
@M05620:37:000000000-D9766:1:1101:5968:15905 1:N:0:45
GAGGCTGCTTTGGCAGAGCACACGTCTGCACTCCAGTCACGAGATTCCCTCTCGTCTGCCGTCTTCTGCTTGAAAAAAAACAACCATCACCAATTCAAACCCTTTTATGATCAATCTATGGAGACACGTACAATAAAACTCAAGAACGTGTATCATCTCCGCGATACCATGCGAACGTATCGAAGACGCATACGTTGTACACACCACCCACAGCACATCACAGCACCACCGTACTAATCACGCCTTTACGA
+
AAA>>AFAFFFFG4FECGGFGGHGFHFF5AFHHHHGGHFHGGGDFHHGGFHHHGG1BFGHEAAGGHHGHHH3BFGHHGGC???111333323/3344443?/0333B4?44B434344432322?B2/02//@2222222222@100/?/0011111111..---.-0000<..-:-..0...:.9/.--;.0.;/..00000......9.......//://9........9...//////..9..///.;
@M05620:37:000000000-D9766:1:1101:5529:15923 1:N:0:45
AGTGCCAGCTCTCGATCGGAAGAGCACAACTCTGAACTCCAGCCAAGAAGACCATACCGTATGCCGCCCTCGGCCCGACAAAAACCCCCTCACCACTTCCCCCGGGCCCTCTCCCCCTCCCCCTCCTTGTCCTCTCCTCTCTCCTTCCTCGTTCCCCGTTGCTGCCCCCCCTTCCTCCCGTTCTCTCTTCCTCCTCCTTCCTTCGGTTCCTCTTCTCTCTTCTGCTTCCCCCCTTCCCCCCTTCTGGTTCT
+
AA>AAFFFAFFFGAGFGG1AA00B0100B0111B1211AF110/BF/0BBB0CEBA0BE/A00DFE/E/>///B//////>B0?EAF/>>E<?B1/1BB1BB/</////?/?0<?//<//>.>-..>1<1000=<//=C0/<0/==D/00..../0;::.::00;.C.:-9-.9;/;/---;-9:///;/////--/-;/;99;:----/;BF/BB;B9//9///;/;/:B9--9-BFF--9;B/;/;///
@M05620:37:000000000-D9766:1:1101:16340:15944 1:N:0:45
AGTGCCAGCTCTCAATCGCACAGGGGACCCAGGGCCTGGCCCCTCCATCCAGAAAACCTATGACCTCACCCGCTACCTGGAGCACCAACTCCGCAGCTTGGCTGGGACCTATGTGAGTATCCAGCGTAGGAATCTGGGAGTTGGGGAGGAGTGAGGAGTTGGGGAAAGACAGTCCTAACCGTGGAGGGTTCTGGTAAATGATGGGGTGAGGAGGGGCTCTTTGGCTCCCACCAGTCCCCCTGTCTGGTCTA
+
BCBBCFFFBFFFGGGGGGGGGGHHGGGGGGHHGDGGDGHHHHGHGGHHHHHHHHHHHGHHGHHHHHHHHHHGGFGGHGFHHHHHGHHHGHHGGGGCGHHHGHHGGGHHGHHHHHHHHFHHHHHHHGGGGGHHHHHHHHHGGHHHGGGGGGGHHHHHHGHHHHGGGGHHHHHHHHHHHHHHGGGGGGGGFGGGGGGGGGGGGGGGG.AFFFFFFFFFFFFFFFFFFFFFFFFFFFFFFFFFFFFFFFFFFFF
@M05620:37:000000000-D9766:1:1101:17707:15945 1:N:0:45
AGTGCCAGCTCTCAATCGCACAGGGGACCCAGGGCCTGGCCCCTCCATCCAGAAAACCTATGACCTCACCCGCTACCTGGAGCACCAACTCCGCAGCTTGGCTGGGACCTATGTGAGTATCCAGCGTAGGAATCTGGGAGTTGGGGAGGAGTGAGGAGTTGGGGAAAGACAGTCCTAACCGTGGAGGGTTCTGGTAAATGATGGGGTGAGGAGGGGCTCTTTGGCTCCCACCAGTCCCCCTGTCTGGTCTA
+
ABAACFFFCFFFGGGGGGGGGGHGGGGGGGHHGGGGGGHHHHGHGGHHHHHHHHHHHGHHHHHHHHHHHHHGGFGGHHHHHHHHHHHHGHHHGGGGGHHHGHHGGGHHGHHHHHHHHHHHHHHHHGFGGGHHHHHHHHHGGHHHGGGGGGGHHHHHHGHHHHGGGGHHHHHHHHHHHHHHGGGGGGGGEGGGGGGGGGGGGGGGGGFFFFFFFFFFFFFFFFFFFFFFFFFFFFFFFFFFFFFFFFFFFFF
@M05620:37:000000000-D9766:1:1101:7624:15970 1:N:0:45
AGTGCCAGCTCTCAATCGCACAGGGGACCCAGGGCCTGGCCCCTCCATCCAGAAAACCTATGACCTCACCCGCTACCTGGAGCACCAACTCCGCAGCTTGGCTGGGACCTATGTGAGTATCCAGCGTAGGAATCTGGGAGTTGGGGAGGAGTGAGGAGTTGGGGAAAGACAGTCCTAACCGTGGAGGGTTCTGGTAAATGATGGGGTGAGGAGGGGCTCTTTGGCTCCCACCAGTCCCCCTGTCTGGTCTA
+
BCABCFFFCFFFGGGGGGGGGGHFGGEGFGHHEEFGGGHHHHGHGGHHBHHHHHHHHGHHHHHHHHHHHHHGGEFGHHHHFHHHHHEFFHHHGGGGGHHHGHHGGGHHGHHHHHHHHHHHHHHHHGGGGGHHHHHHHHGGGHHHGGGGGGGHHFHHGGHHHHGGGGHHGHGHHHHHHHHHGGGGGGGGDFGGGGGGGGGGGGGGGGFFFFFFFFFFFFFFFFFFFFFFFFFFFFFFFFFFFFFFFFFFFFF
@M05620:37:000000000-D9766:1:1101:3555:15998 1:N:0:45
GAGTCTGCTTTGGCAGAAACTGACAAGCCAGGTACAAAAGATCGGAAGCGCACACGTCTGAACTCCAGTCACGAGATTCCCTCTCGTCTGCAGTCTTCTGCTTGAAAAAAAAACATCTCCCTCTTAGGTCTCCGGTATTTTTCTATTCTTTCTTCCTTGGCGACCGCCCTTCCTCCCGGTTTCTTTTTATGGGCGCTGCTGGTAGGAGACATTGTTATTGCGTCGTCCCCCTTTGCCCTTTCTGGTGTCTC
+
>>A3>BBBFFFFGGAE2CBBBBBGHGGEA4BF4AF5D3ECFGHHG2FEBEEFEFGFFHFBFAFGHHHHGHHHEEEBBGHG332BBE1?FFF4@@3BBF4BFGHG?BFGFF</<//BB3B22B22<2>@22@22/////1111?111<1>G1111=111<10----<-:-:CC/<0;..;-.;;00009.0;/.9--;;;///9//.;/.9.//////:///..-99...;.-./////9/9////9.;///
@M05620:37:000000000-D9766:1:1101:20221:16002 1:N:0:45
AGTGCCAGCTCTCAATCGCACAGGGGACCCAGGGCCTGGCCCCTCCATCCAGAAAACCTATGACCTCACCCGCTACCTGGAGCACCAACTCCGCAGCTTGGCTGGGACCTATGTGAGTATCCAGCGTAGGAATCTGGGAGTTGGGGAGGAGTGAGGAGTTGGGGAAAGACAGTCCTAACCGTGGAGGGTTCTGGTAAATGATGGGGTGAGGAGGGGCTCTTTGGCTCCCACCAGTCCCCCTGTCTGGTCTA
+
BCABCFFFCFFFGGGGGGGGGGHHGGGGGGHHGGGGGGHHHHGHGGHHHHHHHGHHHGHGHHHHHHHHHHHGGEGGHGGHGHHHHHFHGHHGGGGGGHHHGHHGGGHHGHHHHHGHHHHHHHHHHGGGGGHHHHHHHHHGGHHHGGGGGGGHHHHHHGHHHFGGGGHHHHHHHHHHHHHHGGGGGGGGEGGGGGGGHHHGGHGGGGFFFFFFFFFFFFFFFFHFFFFFFFFFFFFFFFFFFFFFFFFFFFF
@M05620:37:000000000-D9766:1:1101:18484:16017 1:N:0:45
GAGGCTGCTTTGGAAGAAACTCATAGATTACTGCAACAGTTCCCCCTGGACCTGGAAAAGTTTCTTGCCTGGCTTACAGAAGCTGAAACAACTGCCAATGACAGGATGCTACCCGTAAGGAAAGGCTCCTAGAAGACTCCAAGGGAGTAAAAGAGCTGATGAAACAATGGCAAGTAAGTCAGGCATTTCCGCTTTAGCACTCTTGTGGATCCAATTGAACAATTCTCAGCATTTGTACTTGTAACTGACAA
+
AAABBBFBFFFFGGGGGGGGGGHHHHHHHHHHHHHHHHHHFHHHHGGGGHHHHHHGHFFGBHHHHHHHHHHHHFFGHHHHHHHHHGHHHHHHHHHHHHHHHHHHGHHHHHGHHHGGGGHGGHHHGHHHGHHHHHHBGHHHGHFGGAEGHHGGHGHHHHHHHHHHHHHGHGHHFFGHHHHHHGHHGFHHHHGGGGGHHHHHHHHHFDGGHHHHHHHGHHHHHHHHHHHFHGGGGGGGGGGGGGGGGGGGFGF
@M05620:37:000000000-D9766:1:1101:8712:16032 1:N:0:45
GAGTCTGCTTTGGCAGAGCACACGTCTGCACTCCAGTCACGAGATTCCCTCTCGTATGCCGTCTTCTGCTTGAACAAAAACAACCCCCCTCACCTCATCCAGTTTTTTGTCCTGCTACCTCGCCTGATGTCCGCCTCTCTCCTTCCTGTCTTCCCGGATATGCGCCCTCGCTCACTGCTTCGCTCTTCTGCAGTCTCCCGTAGGACTCTATCATCTCACATGCTTCTCCTAGGCACCTCATCATTTTCTCC
+
>AA3>BDFFFFFGFGGAGGBG4GEHHHF55FGGHHHGGHHGGGEFHHHGGHHHEG1BBGGABAFGHHFHHH3BF3DGHGA1FB111?/>/111?3B33333B4444//>2?34B22?322B/////@222@@///?/10?10?1<01<1>1>1>0<<-..<00.<.-<.-;..::00000=-..;.0009;0/0/00;/..9..9/;/00;/////////9////;/99//9//;9;/./9;/////;9//
@M05620:37:000000000-D9766:1:1101:2269:16051 1:N:0:45
GCGTCTGCTTTGGCAGAAAATGACAAGCCAGGCCCACAAGATCGGCAGCGCACACGTCTGAACTCCAGTCACGAGCTTCCCTCTCGTCTGCCGTCTTCTGCTTGAAAAAAAACACACCATCCCCTCTTGTAACCTGCGAGCTCCGTCCTATTCTGCCCTATCATCTCCCCCGCGCTAATCATCGCGCGTCTTCCTAAATGCCGCACAGAGTCGTCTCCTTTCCTACTCGTCCACTTTCCTCCTCATGATCT
+
11>1>>ABFFBDC1BA1BB1BBAG1B0AF00BA0B00ABB01BAB/AEE/E/AEGAABBF12BDBGHBFGFGEG@//BFF0BB0B??///B1>//0?>2BGF1B<1BF<<<///@/?</1@0//0?01111?1?>00--->C0/.....00000000.//0:000000/.:---;--9000;0/.9--9--9/9////;///-9;---///;--;-;/;//;99///:-9;--//9/:9/F/;B////9/9
@M05620:37:000000000-D9766:1:1101:6225:16068 1:N:0:45
AGTGCCAGCTCTCAATCGCACAGGGGACCCAGGGCCTGGCCCCTCCATCCAGAAAACCTATGACCTCACCCGCTACCTGGAGCACCAACTCCGCAGCTTGGCTGGGACCTATGTGAGTATCCAGCGTAGGAATCTGGGAGTTGGGGAGGAGTGAGGAGTTGGGGAAAGACAGTCCTAACCGTGGAGGGTTCTGGTAAATGATGGGGTGAGGAGGGGCTCTTTGGCTCCCACCAGTCCCCCTGTCTGGTCTA
+
AB>AAFFFCFFFGGGGGGGFGGHHGGEGGGHG2EEGGGHHHHGHGGHHHHHHHGHHHGGHHHHHHHHHHHHGGEEGHHHH?FHHHHA?EHHHGGGGGGHHGHHGGGHHGHHHHHHHHHHHHHHHHGGGGGHHHHHHHHGGGHHHGGEFG<EHHEHHHGHHHHGGGGHHHHHHHHHHHHHHGGGGGGGGGGGGGGGGGGGGGGGGGGFFFFFFFFFFFFFFFFFFFFFFFFFFFFFFFFFFFFFFFFFFFFF
@M05620:37:000000000-D9766:1:1101:15063:16076 1:N:0:45
AGTGCCAGCTCTCAATCGCACAGGGGACCCAGGGCCTGGCCCCTCCATCCAGAAAACCTATGACCTCACCCGCTACCTGGAGCACCAACTCCGCAGCTTGGCTGGGACCTATGTGAGTATCCAGCGTAGGAATCTGGGAGTTGGGGAGGAGTGAGGAGTTGGGGAAAGACAGTCCTAACCGTGGAGGGTTCTGGTAAATGATGGGGTGAGGAGGGGCTCTTTGGCTCCCACCAGTCCCCCTGTCTGGTCTA
+
AA3AAFFFCFFFGGGGGGGGGGHGGGGGGGGHGGGGGGHHHHGHGGHGHHHHHHHHFFHHGGHHHHHHHHHGGGGGHEGHHHHFFHHHGHHHGGGGGHHHGHHGGGHHGHHHHHHHHHHHHHGHHGDGGGHHHHHHHHHGGHHHGGGGGGGHHHHHHGHGHHGGGGHHHHHHHHHHHHHHGGGGGGGGEFGGGGGGGGGGGGGGGGFFFFFFFFFFFFFFFFFFFFFFFFFFFFFFFFFFFFFFFFFFFFF
@M05620:37:000000000-D9766:1:1101:8038:16097 1:N:0:45
AGTGCCAGCTCTCAATCGCACAGGGGACCCAGGGCCTGGCCCCTCCATCCAGAAAACCTATGACCTCACCCGCTACCTGGAGCCCCAACTCCGCAGCTTGGCTGGGACCTATGTGAGTATCCAGCGTAGGAATCTGGGAGTTGGGGAGGAGTGAGGAGTTGGGGAAAGACAGTCCTAACCGTGGAGGGTTCTGGTAAATGATGGGGTGAGGAGGGGCTCTTTGGCTCCCACCAGTCCCCCTGTCTGGCCTA
+
ABBBBFFFBFFFGGGGFAFCAAFGFAEEGGAFGEGEFFFGHH?FE1C5GH3AGHHFG1G353AFFE3BGHG@?/EG23FFFF21?EEDE3FFE?EEEHFHECGGGDCGDFC3GFF3FB?FGDB2<</<B/F2C<DGHGAFGHHHGGEGCAD<ADGFFCHCGHGGGGACG//C;G0GGHHGG9C?DEGGG?.9FF9CGF0B09CFGD.99FEBDFFA=-:FF/B/9/BE.9F?9;/BFFFF-;/99FF/9/9
@M05620:37:000000000-D9766:1:1101:22230:16111 1:N:0:45
AGTGCCAGCTCTCAATCGCACAGGGGACCCAGGGCCTGGCCCCTCCATCCAGAAAACCTATGACCTCACCCGCTACCTGGAGCACCAACTCCGCAGCTTGGCTGGGACCTATGTGAGTATCCAGCGTAGGAATCTGGGAGTTGGGGAGGAGTGAGGAGTTGGGGAAAGACAGTCCTAACCGTGGAGGGTTCTGGTAAATGATGGGGTGAGGAGGGGCTCTTTGGCTCCCACCAGTCCCCCTGTCTGGTCTA
+
>>>>AFFFBFFFGGGGGGG2EAHFGEEEEFHHFAEFFFHHHHGHGGHGHHGHGHHFHGGFHGFHHFGHHHGFGEFGHGHHEGHHFHCFEG3@?E?EEGFGFH3FFGHHGHHHHH?HHHHHHHHHHGEGGGHHHHHHHHGGGHHHGGFGGEGHHGHHHGHHH/@FGDHHHHHHHHHHHHHHGGGGGGGGEFGGGGGGGGGGGGGBFGFFFFFFFFCFFFFFFFFFBFFEFFFFFFFFFFFFFFFFFFFFFFF
@M05620:37:000000000-D9766:1:1101:19460:16124 1:N:0:45
GCGGCTGCTTTGGAAGAAACTCATAGATTACTGCCCCAGTTCCCCCTGGACCTGGAACCGTTTCTTGCCTGGCTTCCAGAAGCTGCAACACCTGCCCATGACAGGATGCTACCCGTAAGGAAAGGCTCCTAGAAGCCTCCTCGGGGGTAAAAGAGCTGATGATACAATGGCAAGTAAGTCATGCATTTCCGCTTTAGCACTCTTGTGGATCCAATTGAACACTTCTCAGCATTTGTACTTGTAACTGACAA
+
>1AAA>DAFFF1EFFGA1AFFGFGFGHGH1BFGBA0B0BBDFGHHGAA/BBBFG0BF1AEEGHFBFFFGHGHHFB0FGH1FHH@B@BGGB/BGHGA/BB01F1BFBBFHHDG0FE///0B100<BEFGGG1111F1F10F00<///><<0111<<CDHGHH000=DG0D<:/0.0<00;CC00:0:0;0::C.;E000;09/;F9F9E000990;CB0;00/;0;F///9B//;/;BBFB/B//;FF///;
@M05620:37:000000000-D9766:1:1101:19922:16135 1:N:0:45
AGTGCCAGCTCTCAATCGCACAGGGGACCCAGGGCCTGGCCCCTCCATCCAGAAAACCTATGACCTCACCCGCTACCTGGAGCACCAACTCCGCAGCTTGGCTGGGACCTATGTGAGTATCCAGCGTAGGAATCTGGGAGTTGGGGAGGAGTGAGGAGTTGGGGAAAGACAGTCCTAACCGTGGAGGGTTCTGGTAAATGATGGGGTGAGGAGGGGCTCTTTGGCTCCCACCAGTCCCCCTGTCTGGTCTA
+
ABBBBFFFCFFFGGGGGGGGGGHHGGGGGGHHGGGGGGHHHHGHGGHHHHHHHHHHHGHHHHHHHHHHHHHGGGGGHHHHHHHHHHHHGHHHGGGGGHHHGHHGGGHHGHHHHHHHHHHHHHHHHGGGGGHHHHHHHHHGGHHHGGGGGGGHHHHHHGHHHHGGGGHHHHHHHHHHHHHHGGGGGGGGGGGGGGGGGGGGGGGGGGFFFFFFFFFFFFFFFFFFFFFEFFFFFFFFFFFFFFFFFFFFFFF
@M05620:37:000000000-D9766:1:1101:23354:16179 1:N:0:45
AGTGCCAGCTCTCAATCGCACAGGGGACCCAGGGCCTGGCCCCTCCATCCAGAAAACCTATGACCTCACCCGCTACCTGGAGCACCAACTCCGCAGCTTGGCTGGGACCTATGTGAGTATCCAGCGTAGGAATCTGGGAGTTGGGGAGGAGTGAGGAGTTGTGGAAAGACAGTCCTAACCGTGGAGGGTTCTGGTAAATGATGGGGTGAGGAGGGGCTCTTTGGCTCCCACCAGTCCCCCTGTCTGGTCTA
+
>>AABFBFBFCFGFGGGFEGEEHHGGGGGGDHGGGGGGHGHHGHGGGHHHGGGFGHHGHBGHFHHHGHHHHGGGGGHHHFHHHGHGFHGHHHGG?FGGFGGHHGFGHHGHHHHHHHHGHHHHHHHGDFGGGHHHHHHGHGGHHHGGGGGGGHHHFHHGHHGHGGHHGHHHHHGHHHHHHHG;CFDEGG;CFFGGCFFGGGGGGGGDFFEFFFFFFFF@FFFFFFFFFFFF?DFFFFFFFFFFFFFFFFB99
@M05620:37:000000000-D9766:1:1101:14437:16195 1:N:0:45
AGTGCCAGCTCTCAATCGCACAGGGGACCCAGGGCCTGGCCCCTCCATCCAGAAAACCTATGACCTCACCCGCTACCTGGAGCACCAACTCCGCAGCTTGGCTGGGACCTATGTGAGTATCCAGCGTAGGAATCTGGGAGTTGGGGAGGAGTGAGGAGTTGGGGAAAGACAGTCCTAACCGTGGAGGGTTCTGGTAAATGATGGGGTGAGGAGGGGCTCTTTGGCTCCCACCAGTCCCCCTGTCTGGTCTA
+
AB>ABFFFBFFFGGGGGGGGGGHHGGGGGGHHFFGGGGHHHHGHGGFHHHHHHHHHHGHHHHHHHGHHHHHGGFGGHHHHGHHHHHGGGHHHGGGGGHHHGHHGGGHHGHHHHHHHHHHHHHHHHGGGGGHHHHHHHHHGGHHHGGGGGGGHHHHHHGHHHHGGGGHHHHHHHHHHHHHHGGGGGGGGGGGGGGGGGGGGGGGGGGFFFFFFFFFFFFFFFFFFFFFFFFFFFFFFFFFFFFFFFFFFFFF
@M05620:37:000000000-D9766:1:1101:3826:16199 1:N:0:45
GAGGCTGCTTTGGCAGAAAGTGACAAGCCAGGTACAAAAGATCGGAAGCGCACACGTCTGAACTCCAGTCACGAGATTCCCTCTCGTCTGCCGTCTTCTGCTTGAAAAAAAAAAACTACAAGATAAATGTGTCGGATATAGCATAACTACAAACTACAGACAAGCCGTGGGTAAAACTGGAAACTATAAAGGTAGGTGGCTAATCAAAGTTTATATATGGAGTATTGAGCAGGACAGGAGTCGACTCATAG
+
>>A3>>CAFFFFGGDE2FF4BBDGHHHFF4BG3BD5FBGGFHFGG2AEFEEEEEGGGHFFHHHFHHHHHHHHGGGBFHHH@3?BBEFB?FG3>?>BFG4BGHHHGCGHGGE/////1@1111011111111?1/--..11111111110//00.00//00.//...-.---.0/09000///0/00000000000.00...900000900/////9/////.//////////........./-.-..////
@M05620:37:000000000-D9766:1:1101:17190:16215 1:N:0:45
AGTGCCAGCTCTCAATCGCACAGGGGACCCAGGGCCTGGCCCCTCCATCCAGAAAACCTATGACCTCACCCGCTACCTGGAGCACCAACTCCGCAGCTTGGCTGGGACCTATGTGAGTATCCAGCGTAGGAATCTGGGAGTTGGGGAGGAGTGAGGAGTTGGGGAAAGACAGTCCTAACCGTGGAGGGTTCTGGTAAATGATGGGGTGAGGAGGGGCTCTTTGGCTCCCACCAGTCCCCCTGTCTGGTCTA
+
BCBCCFFFCFFFGGGGGGGGGGHHGGGGGGHHGGGGGGHHHHGHGGHHHHHHHHHHHGHHHHHHHHHHHHHGGGGGHGHHHHHHHHHHGHHHGGGGGHHHGHHGGGHHGHHHHHHHHHHHHHHHHGGGGGHHHHHHHHHGGHHHGGGGGGGHHHHHHGHHHHGGGGHHHHHHHHHHHBHHGGGGGGGGGGGGGGGGGGGGGHHGGGFFFFFFFFFFFFFFFFHFFFFFFFFFFFFFFFFFFFFFHFFFFFF
@M05620:37:000000000-D9766:1:1101:21001:16221 1:N:0:45
AGGGCCAGCTCTCAATCGAACAGGGGACCCAGGGCCTGGCCCCTCCAGCCAGAAAACCTGTGACCTCACCCGCTACCTGGAGCACCAACTCCGCAGCTTGGCTGGGACCTATGTGAGTATCCAGCGTAGGAATCTGGGAGTTGGGGAGGAGTGAGGAGTTGGGGAAAGACAGTCCTAACCGTGGAGGGTTCTGGTAAATGATGGGGTGAGGAGGGGCTCTTTGGCTCCCACCAGTCCCCCTGTCTGGTCTA
+
>>1>AAA1>CFFFFGGGGACGAGFG?EGGG0BFCFA/BF0ABEFEFH1FFHHHGHHFGH0DAFEHFGGFHHGC>F@GHHHBGHHHA0?EHHHGFGGGFGHGHGGGGHFCGHHHFGHHHHHHHHHHGGGGGHHHHHHHHEGGHHHGGEGGGGHHHHHHGHHHFGGGCHHHHHHHHHHHHGGGGGGGGGGEFGGGGGGGGGGGGGGGFF@FFFFFF@@@@FFFFFFFFFFFFFFFFFFFFFF@FFFFFFFFFF
@M05620:37:000000000-D9766:1:1101:4058:16235 1:N:0:45
AGTGCCAGCTCTCAATCGCACAGGGTACCCAGGGCCTGGCCCCTCCATACAGAACACCTATGACCGCACCCGCCACCTCGATCACCCACTCCGCAGCTTGGCTGGGACCTATGTGAGTATCCAGCGTAGGCATCTGGGCGTTGGGGCGGCGTGCGGCGTTGGGGCCCGCCCGTCCTAACCGTGGCGGGTTCTGGTAAATGATGGGGTGAGGAGGGGCTCTTTGGCTCCCACCAGTCCCCCTGTCTGGTCTA
+
AA>AAFFFAFFFGGGG5AFFA2GFFA4BBBGGGFGGCFHHGFGGFEGH523D5B2BBBGGB35DF0A>EF10>>>B?B1B?3BEGHHFFHHHGGFE<BFGEFHGGGHHFGHFGHF3BGFHHH2FGGD/>E11?FHHFGADGDDACC.AD?DA?DFG-@FFFFFF.--;9B-BDFFF//;F=FFF-9@FFFFFFFF:;BBF/FFFFFDF?FF/D?FFFFFFFFFFFFFFFBFFAFFFFFFFFFFFFFFFFF9
@M05620:37:000000000-D9766:1:1101:11780:16259 1:N:0:45
GAGGCTGCTTTGGAAGAAACTGACAAGCCAGGGACAAAAGATCGGAAGCGCACACGTCTGAACTCCAGTCACGAGCTTCCATCTCGTATGCCGTCTTCTGCTTGAAAAAAAAATCACAATCCAGCCTAGGAACCTGCTACCTCGTGGGGAGTCACCATTCGCGTAAAGAAAGTCCTATCCGGGGAGGGTTCTGCTCCCTGCTGCGGTGAGGAGTCTCTCTCTGTCACCCACCAGTCCCCCTGTCTGGTCTA
+
A1AAA1CAFFDFGCGGFGGGBGFGGBFFFBCGGGFFFFFGGFHHEEFEEEECEGHGGGHGFFHFHFEFBFGEE///>B1BG2F1BF/?>GHHG/>G>FGHFDBF0FFGE@EC/01<@111@0110/<@F0110??<?111?>1...<-@.<./=0000000.---::<0.//;900C00;99--:---:--;/////9-/-///9-999A-/--9/;/;;/9B////9;-:-;-/;/FEB?-BB////;//
@M05620:37:000000000-D9766:1:1101:12385:16286 1:N:0:45
AGTGCCAGCTCTCAATCGCACAGGGGACCCAGGGCCTGGCCCCTCCATCCAGAAAACCTATGACCTCACCCGCTACCTGGAGCACCAACTCCGCAGCTTGGCTGGGACCTATGTGAGTATCCAGCGTAGGAATCTGGGAGTTGGGGAGGAGTGAGGAGTTGGGGAAAGACAGTCCTAACCGTGGAGGGTTCTGGTAAATGATGGGGTGAGGAGGGGCTCTTTGGCTCCCACCAGTCCCCCTGTCTGGTCTA
+
AA3>AFFC?FFFGGGFAFFAE?GAFE?EEDHHC2EDDFHFHHGFGGHDGFHHGHFGHGFEFHFHHDHHHFHEG/EEHHHHBBGGHHHEGFHFAE?ECFGHGFCFG/EHGHFGEGF2DDGHHHHFHCE?DDBGGHHHGGFCEHHECCFGGGFFGBFFFDGHHFGGGDHHHHBFHHHHHGHHGGEGGF?BEFFGGFFGFGGGGFGGGGDBFFFFFF?BBBEFFFFFFFFEAFFDFFFFFFFFBFFFFFFFFB9
@M05620:37:000000000-D9766:1:1101:6665:16289 1:N:0:45
AGTGCCAGCTCTCAATCGCACAGGGGACCCAGGGCCTGGCCCCTCCATCCAGAAAACCTATGACCTCACCCGCTACCTGGAGCACCCACTCCGCAGCTTGGCTGGGACCTATGTGAGTATCCAGCGTAGGAATCTGGGAGTTGGGGAGGCGTGCGGAGTTGGGGACAGACAGTCCTAACCGTGGAGGGTTCTGGTAAATGATGGGGTGAGGAGGGGCTCTTTGGCTCCCACCAGTCCCCCTGTCTGGTCTA
+
AB3>AFFFBFFFGDGGGGGEGGHHG22EGFHH2EFFGGHHHHGHGGHFHFHHHHHBGGHEHFFGHGGGHHH?E>>EHBDGBBGHHH1?EGHEFGGGGHHHGHHGGGGHGGFHHHG2FGGHHHFBGCE/BD11FGHHFH0FFHHHGG.>C.AEC.<D-:EFHGGGA-:CFGBFGGGGF9/FGGGG.ADBFFFFFFFFFFFF/FFFFFFB.AF/DFBBBBFFFFFFFFFFFFFF?FFFFFFFBFFFFFFFFFF
@M05620:37:000000000-D9766:1:1101:8894:16293 1:N:0:45
GAGGCTGCTTTGGAAGCAACTGACAAGCCAGGGACAAAAGATCGGAAGCGCACACGTCTGAACTCCAGTCACGAGATTCCAGCTCGTATGCCGTCTTCTGCTTGAAAAAAAAAAGAGTATCCAGCGTAGGAATCTGGGAGTTGGGGAGGAGTGAGGAGTTGGGGAAAGACAGTCCTAACCGTGGAGGATTCTGGTAAATGATGGGGTGAGGAGGGGCTCTTTGGCTCCCACCAGTCCCCCTGTCTGGTCGA
+
A?AAA?C>CFFFGGGG1FG1FAF1G1AGGGBFA0FFCGHFFHHHGEGGHEEE/ECABGHG1GGHH1FEGHF@E/>?BG2FG1FFGE/?>GGHG>EF/FGHDGHH>>F10>BB///?01@12@FGG?/?/??1<1>FGFEF.BDFCGEG-<<GG0<:0;/;CB@A:.?A9CF/0;00;BFGA;9ABAB./0;0;//;;F/9/;/9;--;9AFBA?-9@-;/B/;/:;B--B-A--9B/;--;-B//;//9-;
@M05620:37:000000000-D9766:1:1101:15108:16310 1:N:0:45
GAGGCTGCTTTGGAAGAAACTGACAAGCCAGGGACAAAAGATCGGAAGAGCACACGTCTGAACTCCAGTCACGAGATTCCATCTCGTATGCCGTCTTCTGCTTGAAAAAAAAAAACAACACCTAGTCCTTTCCTCTCCGTCCCATTTACCTACCTTATGCAATTCCCTCACACACGCCCCTATTCTTATAGCTTCCCTCACCTCTTTTCTTGTTTCACATCTCCGCATCTCCCAATACTACTCATTTCCAC
+
AAABBBFBFFFFGGGGGFGGGFDGHGGGFHGHGGGG2A2CFFHGGGGE2BGGHFHEFGGFHFHGHHHHHHFHGEE?FFGHBFH3BG?EGFGHG>EHGHHHHHHHGHHHHGGGG//<//??//221111111111?1?0/.0..11111111>0.00000000000000/<.0/..--.--..0000009000000//0/...0.0000000000/00///////..-9-////././/////:/;//;//9
@M05620:37:000000000-D9766:1:1101:14306:16315 1:N:0:45
AGTGCCAGCTCTCAATCGCACAGGGGACCCAGGGCCTGGCCCCTCCATCCAGAAAACCTATGACCTCACCCGCTACCTGGAGCACCAACTCCGCAGCTTGGCTGGGACCTATGTGAGTATCCAGCGTAGGAATCTGGGAGTTGGGGAGGAGTGAGGAGTTGGGGAAAGACAGTCCTAACCGTGGAGGGTTCTGGTAAATGATGGGGTGAGGAGGGGCTCTTTGGCTCCCACCAGTCCCCCTGTCTGGTCTA
+
AAAABFFFCFFFGGGGGGGGGGHHGGGGGGHHGGGGGGHHHHGHGGHHHHHHHHHHHGHHHHHHHGHHHHHGGFGGHHHHGHHHHHGHGHHHGGGGGHHHGHHGGGHHGHHHHHHHHHHHHHHGHGGGGGHHHHHHHHHGGHHHGGGGGGGHHHHHHGHHHHGGGGHHHHEHHHHHHHHHGGGGGGGGGGGGGGGGGGGGGGGGGGFFFFFFFFFFFFFFFFFFFFFFFFFFFFFFFFFFFFFFFFFFFFF
@M05620:37:000000000-D9766:1:1101:14388:16317 1:N:0:45
AGTGCCAGCTCTCAATCGCACAGGGGACCCAGGGCCTGGCCCCTCCATCCAGAAAACCTATGACCTCACCCGCTACCTGGAGCACCAACTCCGCAGCTTGGCTGGGACCTATGTGAGTATCCAGCGTAGGAATCTGGGAGTTGGGGAGGAGTGAGGAGTTGGGGAAAGACAGTCCTAACCGTGGAGGGTTCTGGTAAATGATGGGGTGAGGAGGGGCTCTTTGGCTCCCACCAGTCCCCCTGTCTGGTCTA
+
AA>ABFFFBFFFGGGGGGGGGGHHGGGGGGHHGGGFGGHHHHGHGGHHHHHHHHHHHGHHHFGHHHHGHHHGGFEGHHHHFGHHHHCGGHHHGGGGGHHHGHHGGGHHGHHHHHHHHHHHHHHHHGGGGGHHHHHHHHHGGHHHGGGGGGGHHHHHHGHHHHGGGGHHHHGHHHHHHHHHGGGGGGGGGGGGGGFGGGGGGGGGGGFFEAFFFFFFFFFFFFFFFFFFF.FFFFFFFFFFFFFFFFFFFFB
@M05620:37:000000000-D9766:1:1101:16453:16329 1:N:0:45
AGTGCCAGCTCTCAATCGCACAGGGGACCCAGGGCCTGGCCCCTCCATCCAGAAAACCTATGACCTCACCCGCTACCTGGAGCACCAACTCCGCAGCTTGGCTGGGACCTATGTGAGTATCCAGCGTAGGAATCTGGGAGTTGGGGAGGAGTGAGGAGTTGGGGAAAGACAGTCCTAACCGTGGAGGGTTCTGGTAAATGATGGGGTGAGGAGGGGCTCTTTGGCTCCCACCAGTCCCCCTGTCTGGTCTA
+
ABABCFFFCFFFGGGGGGGGGGHHGGGGGGHHGGGGGGHHHHGHGGHHHHHHHHHHHGHHHHHHHHHHHHHGGGGGHHHHHHHHHHHHGHHHGGGGGHHHGHHGGGHHGHHHHHGHHHHHHHHHHGGGGGHHHHHHHHHGGHHHGGGGGGGHHHHHHGHHHHGGGGHHHHHHHHHHHHHHGGGGGGGGGGGGGGGGGGGGGGGGGGFFFFFFFFFFFFFFFFFFFFFFFFFFFFFFFFFFFFFFHFFFFFF
@M05620:37:000000000-D9766:1:1101:16466:16343 1:N:0:45
AGTGCCAGCTCTCAATCGCACAGGGGACCCAGGGCCTGGCCCCTCCATCCAGAAAACCTATGACCTCACCCGCTACCTGGAGCACCAACTCCGCAGCTTGGCTGGGACCTATGTCAGTATCCAGCGTAGGAATCTGGGAGTTGGGGAGGAGTGAGGAGTTGGGGAAAGACAGTCCTAACCGTGGAGGGTTCTGGTAAATGATGGGGTGAGGAGGGGCTCTTTGGCTCCCACCAGTCCCCCTGTCTGGTCTA
+
>AAAAFF1ACFFFDFGGAA1AA0B0AEEEEGFG0EECA/FGCEHEGG1DBBEEBCGHGFBGFHGFGGGGG0FEGEEGFGBGHB?>F0FEG1FFECEEFHHCH1???GHGHHHEF2FHFGGHFGFHC/CCFHBFFHHHFHGG0FGGGGGCGGHHHFFF<C/D/<CEGEGGFFFGBCGFHHG@99AGGGG9AAFGFFGBBBFBFF0;.A@FFFFFF-@@@?FFFFFFFFFFFFB-AFFFFFF@FFFFFBBBFB
@M05620:37:000000000-D9766:1:1101:19227:16346 1:N:0:45
AGTGCCAGCTCTCAATCGCACAGGGGACCCAGGGCCTGGCCCCTCCATCCAGAAAACCTATGACCTCACCCGCTACCTGGAGCACCAACTCCGCAGCTTGGCTGGGACCTATGTGAGTATCCAGCGTAGGAATCTGGGAGTTGGGGAGGAGTGAGGAGTTGGGGAAAGACAGTCCTAACCGTGGAGGGTTCTGGTAAATGATGGGGTGAGGAGGGGCTCTTTGGCTCCCACCAGTCCCCCTGTCTGGTCTA
+
ABABCFFFCFFFGGGGGGGGGGHHGGGGGGHHGGGGGGHHHHGHGGHHHHHHGHHHHGHHHGHHHHHHHHHGGGGGHHHHHHHHHHHHGHHHGGGGGHHHGHHGGGHHGHHHHHHHHHHHHHHHHGGGGGHHHHHHHHHGGHHHGGGGGGGHHHHHHGHHHHGGGGHHHHHHHHHHHHHHGGGGGGGGEFGGGGGGGGGGGGGGGGFFFFFFFFFFFFFFFFFFFFFFFFFFFFFFFFFFFFFFFFFFFFB
@M05620:37:000000000-D9766:1:1101:10151:16352 1:N:0:45
AGTGCCAGCTCTCCATCGCACAGGGCACCCAGGGCCTGGCCCCTCCATCCAGACACCCTATGACCTCACCCGCTACCTGGCGCACCCACTCCGCAGCTTGGCTGGGACCTATGTGAGTATCCAGCGTAGGAATCTGGGAGTTGGGGAGGAGTGAGGAGTTGGGGAAAGACAGTCCTAACCGTGGAGGGTTCTGGTAAATGATGGGGTGAGGAGGGGCTCTTTGGCTCCCACCAGTCCCCCTGTCTGGTCTA
+
>AA1>D11>1F3AB1BG11FGGBE000BBAA0BE?EF//BFAEF/E01ABFGH/B0/AF0112DFF@1FHC//E/>>11B>>EEEC/?EB0B?E?/@GF0?F1F//0<?C1B1BGHGHEGGHHBGCGCCGF1??FDGFHG?GGH?@.CC..CFGGHBC;CGFCCEA:.CFHHGFFFBFGEAC.9C.C?;AFGGG0;FBFB/BFFFFA@-FF/9A@;-@FFFFE//BFFFFFBE-9BFFEF@EFFFFFBBFB
@M05620:37:000000000-D9766:1:1101:8693:16400 1:N:0:45
GAGGCTGCTTTGGAAGAAACTCATAGATTACTGCAACAGTTCCCCCTGGACCTGGAAAAGTTTCTTGCCTGGCTTACAGAAGCTGAAACAACTGCCAATGAACAATGGCAAGTAAGTCAGGCATTTCCGATTTAGCACTCTTGTGGATCCAATTGAACAATTCTCAGCATTTGTACTTGTAACTGACAAGCCAGGGACAAAAGATCGGAAGAGCACACGTCTGAACTCCAGTCACGAGATTCCATCTCGTA
+
BABBBBFAFFFFGGGGGGGBGCFHHGGFAGHHHHHHFHHHHHHGHGGGGHHHHGHFHHHGBFGHHHHHHHHHHGCGHFFHHHHHHHHDGHHHHGFFFHHGGHHHGHHEHFFFHHHGDGHHGFGGHHHHG//EFHHHGDBGHGF3B<1BFGHHHGGH1BDGHGGH2FGF11@GHFHHBFD<1<DFGGBB?0GFCG.<FF.>000C<GG.....<CCHECDGHHFHGH0GFGH0BFFGG@?EFGGGBBFGF?9
@M05620:37:000000000-D9766:1:1101:14566:16431 1:N:0:45
GAGGCTGCTTTGGAAGAAACTGACAAGCCAGGGCCAAAATATCGGAAGAGCCCACGTCTGAACTCCAGTCACGAGATTCAATCTCGTATGACGGCTTCTGCTTGAAAAAAAAACCCATAAGGAAATGCTCCTAGAAGACTCCAAGTGAGTAAACAAGCTGATGAAACACTGGCAAGTAAGTCAGGCATTTCCGCTTTCGCACTCTTGTGGATCCAATTGCACAATTCTCTGCATTTGTACTTGTAACTGAC
+
AAABBBFBFFFFGGGGGGGGGFH4GBG4AF4FF2BEEH233DDAAE2EC2G1A1AABBAFF5FBAF33BBBGE?>EFHH5BFGF41?BFCFGE/E//1BFHHE3F3BG0/>/B/?//00@FB1@C11@2F1FGBHH1?<?FC<G11>>>F>FF11<><><10=D0<DC.<0/.<<C:000<;:=//;:<0;0.::;.0.:99;;00;00.090900;000;9;BB//;//://9:9//9/;/999;BF/;F
@M05620:37:000000000-D9766:1:1101:4678:16437 1:N:0:45
AGTGCCAGCTCTCAATCGCACAGGGGACCCAGGGCCTGGCCCCTCCATCCAGAAAACCTATGACCTCACCCGCTACCTGGAGCACCAACTCCGCAGCTTGGCTGGGACCTATGTGAGTATCCAGCGTAGGAATCTGGGAGTTGGGGAGGAGTGAGGAGTTGGGGAAAGACAGTCCTAACCGTGGAGGGTTCTGGTAAATGATGGGGTGAGGAGGGGCTCTTTGGCTCCCACCAGTCCCCCTGTCTGGTCTA
+
AB>AAFFFCFFFGGGGGGGAEGHHGGGGGGGHAEGEFGHHHHGHGGHHHHHHHHHHHGHHHHHHHDGHHHHGG>EFHHHHBBGHHH1?EGHGEGCGEHFHGHHGGGHHGHHHHHHHHHHHHHHHHGGGGGHHHGHHHHGGGHHHGGFGGAEHHHHHHGHHHHGGGGHHHHHHHHHHHHHGGGGGGGGGEGGGGGFGGGGGGGGGGGFFFFFFFFFFFFFFFFHFFFFFFFFFFFFFFFFFFFFFHFFFFFF
@M05620:37:000000000-D9766:1:1101:2873:16465 1:N:0:45
AGTGCCAGCTCTCAATCGCACAGGGGACCCAGGGCCTGGCCCCTCCATCCAGAAAACCTATGACCTCACCCGCTACCTGGAGCACCAACTCCGCAGCTTGGCTGGGACCTATGTGAGTATCCAGCGTAGGAATCTGGGAGTTGGGGAGGAGTGAGGAGTTGGGGAAAGACAGTCCTAACCGTGGAGGGTTCTGGTAAATGATGGGGTGAGGAGGGGCTCTTTGGCTCCCACCAGTCCCCCTGTCTGGTCTA
+
AAAABFFFBFFFGGGGGAFGGGHFGGGGGGHHGEEFFGHHHHGGGGFHHHGGHHFHHGHFHHHHHHHHHHHGGEGGHHHHHGHHHHHHGHHHGGGCEGHHGHHGGDGFFHHHHHHDFHHHHHHGHGGGGDHHHHHFHFFGGHHHFCGGCADHHHHHHGHFHH-CEDHHHHHEGHHGHHHG;EABGAECGGGGGFFFGGGGGGGEGGFCFFFFDFFFDFFFFFBFFFFFFFFFFFFFFFFFFFFFFFFFFF/
@M05620:37:000000000-D9766:1:1101:6733:16502 1:N:0:45
GAGGCTGCTTTGTAAGAAACTGACAAGCCAGGGACAAAAGATCGGAAGCGCACACGTCTGAACTCCAGTCACGAGATTCCATCTCGTATGCCGTCTTCTGCTTGAAAAAAAAAAAAAACTAATGACCTGACCATAGACGTAATCCAGGGATTTAAATATCTGATTAAAAAAAGCCAAAAACGTAAGGCAATTACTCCAGATACCTTATGCCGATTCCATTGACCACAGCAAACCATGTTAACTTTCCCCTC
+
CCCCCCFCFFFFGGGGGGGGGAFFH54BFFBBFFGGHHCGFHHHGEFG2EEGGGHCGHHFDDFGH3AGGHF5E1EBFGBGH4@GHF1BGHHHGFEH1GHHFHHHHHHHGGEDCB>/<//<1111<<1100001>1110<....00<</../:00000:0:0;000000:0--;.9///9;.-....//..///;/;////;//////;///---.//////9/;;....///...:/:///;9:/9/;//;
@M05620:37:000000000-D9766:1:1101:9569:16511 1:N:0:45
AGTGCCAGCTCTCAATCGCACAGGGGACCCAGGGCCTGGCCCCTCCATCCAGAAAACCTATGACCTCACCCGCTACCTGGAGCACCAACTCCGCAGCTTGGCTGGGACCTATGTGAGTATCCAGCGTAGGAATCTGGGAGTTGGGGAGGAGTGAGGAGTTGGGGAAAGACAGTCCTAACCGTGGAGGGTTCTGGTAAATGATGGGGTGAGGAGGGGCTCTTTGGCTCCCACCAGTCCCCCTGTCTGGTCTA
+
AA3>AFFC3FFFGGGGFGGGGCHDGEGEEEGHFEEEFFHHHHGEGGGHFFGGHFCGHGGHHHGHHHHHHHHEGGGGHGGHFGGGHHHGGHHHGG?EEGHHGHHGGGHHGHHHBGFFFHFGGHHHHGCD/?GDGHFHGGFC<FGHGGGGCGGHHHHGHGGHHCCGEDGHHHFFHFHGFH/C@EGGGGFBEFGGGFBCFGGGGFFFF?FBFFFFFF?B?BFFFFFFFFFA?F?DFFBBBFFFBFFFFFFBFF9
@M05620:37:000000000-D9766:1:1101:17453:16514 1:N:0:45
AGTGCCAGCTCTCAATCGCACAGGGGACCCAGGGCCTGGCCCCTCCATCCAGAAAACCTATGACCTCACCCGCTACCTGGAGCACCAACTCCGCAGCTTGGCTGGGACCTATGTGAGTATCCAGCGTAGGAATCTGGGAGTTGGGGAGGAGTGAGGAGTTGGGGAAAGACAGTCCTAACCGTGGAGGGTTCTGGTAAATGATGGGGTGAGGAGGGGCTCTTTGGCTCCCACCAGTCCCCCTGTCTGGTCTA
+
AA>ABFFFCFFFGGGGGGGFGGHHGGGGGGHGFEGGGGHHHHGHGGHHHHHHHHHHGGGHHFHHHFHHHHHGGEEGHHHHFGHHFHCFFGHHEGFGGHHHGHHGGGHHGHHHHHHHHHHHHHHHHGGGGGHHHHGHHGGGGHHHGGFGGEGHHGHHHGHHHHGGGCHHHHHHHHHHHHHHGGGGGFGGGGGGGGGGGGGGGGGGGGFFFFFFFFFFFFFFFFFFFFFFFFFFFFFFFFFFFFFFFFFFFFB
@M05620:37:000000000-D9766:1:1101:9185:16531 1:N:0:45
AGTGCCAGCTCTCAATCGCACAGGGGACCCAGGGCCTGGCCCCTCCATCCAGAAAACCTATGACCTCACCCGCTACCTGGAGCACCAACTCCGCAGCTTGGCTGGGACCTATGTGAGTATCCAGCGTAGGAATCTGGGAGTTGGGGAGGAGTGAGGAGTTGGGGAAAGACAGTCCTAACCGTGGAGGGTTCTGGTAAATGATGGGGTGAGGAGGGGCTCTTTGGCTCCCACCAGTCCCCCTGTCTGGTCTA
+
CCABCFFFCFFFGGGGGGGGGGHHGGGGGGHHGGGGGGHHHHGHGGHGHHHHHHHGHGHGHHHHHHHHHHGGGFGGHGHHFHHHHHHHGHHHGGGGGHHHGHHGGGHHGHHHHHHHHHHHHHHHHGGGGGHHHHHHHHHGGHHHGGGGGGGHHHHHHGHHHHGGGGGHHHHHHGHHHHHHGGGGGGGGGGGGHGGGGGHGGHGGGGFFFFFFFFFFFFFFFFFFFFFFFFFFFFFFFFFFFFFFFFFFFFF
@M05620:37:000000000-D9766:1:1101:16670:16543 1:N:0:45
GAGGCTGCTTTGGAAGAAACTGACAATCCAGGGACACAAGATCGGAAGAGCACACGTCTGCACTCCAGTCACGAGATTCCATCTCGTATGCCTTCTTCTGCTTTAAAAAAAAAAACATAGCATACAACAAGGGAGTCCCCGCGCTGATGACGCCAAGACACGTCAGTCCGACATTTCCGCATTCGCAATCTTGTGGAACCAGTATCACACTTCTCCGCCTTTGTACTTGGACCGGACACTCACGGCAACAC
+
A?A>>AFBFDDDGABBCGCGGGHBBD4AB4B4BAB2BFFHBGB2E22A2BBBB2AABBBB55BBBB3BFB3AB1>1BDDDDFBD3BBEF3BF4BGDBBBB4B@BDF34BE/</>B/?2332D222222//==//?/011//---<-.000<..<.-:.;G/..:..:C:..--:;F0;C.-;900...;00000;900;...900009:0B9000;9..:.00000:0000:/-;99;.0//0..---...
@M05620:37:000000000-D9766:1:1101:17189:16563 1:N:0:45
AGTGCCAGCTCTCAATCGCACAGGGGACCCAGGGCCTGGCCCCTCCATCCAGAAAACCTATGACCTCACCCGCTACCTGGAGCACCAACTCCGCAGCTTGGCTGGGACCTATGTGAGTATCCAGCGTAGGAATCTGGGAGTTGGGGAGGAGTGAGGAGTTGGGGAAAGACAGTCCTAACCGTGGAGGGTTCTGGTAAATGATGGGGTGAGGAGGGGCTCTTTGGCTCCCACCAGTCCCCCTGTCTGGTCTA
+
BCBBCFFFDFFFGGGGGGGGGGHHGGGGGGHHGGGGGGHHHHGHGGHHHHHHHHHHHGHHHHHHHHHHHHHGGGGGHHHHHHHHHHHHGHHHGGGGGHHHGHHGGGHHGHHHHHHHHHHHHHHHHGGGGGHHHHHHHHHGGHHHGGGGGGGHHHHHHGHHHHGGGGHHHHHHHHHHHHHHGGGGGGGGEGGGGGFGGGGHGHHGGGFFFFFFFFFFFFFFFHHFFFFFFFFFFFFFFFFFFFFFFFFFFFF
@M05620:37:000000000-D9766:1:1101:9720:16567 1:N:0:45
GAGGCTGCTTTGGAAGAAACTGACAAGCCAGGGACAAAAGATCGGAAGCGCACACGTCTGAACTCCAGTCACGAGATTCCATCTCGTATGCCGTCTTCTGCTTGAAAAAAAAAAAAAAAAAATATACTCCATCGAACATCACCTCATATGTGTGCCCTCCAACCTCGCGACCCATCGTTGCTACCTACAGAACAATGGGCTACCCCACTCAAAACCTCACCCCACAGAAGACAACAAAAGCCAACATATAC
+
BBCAABFBFFFFGBGGFGGGGGGHHDGGFFFFAAFAGHGHGHHFFDFF2AEGGGHGGHHGHFGHHHFHGHFHGEGEEGHHBEDGHFB?FGHGGGGHGHGHHHHHHHHHHGEDDB<</>->-<.000000</=0.;/.-0:00/0;/0000000.90//..///.//.----;-.//.../;/////////////////.9/.//.;..9/9://../:/...:....///////...../;9//..//;9/
@M05620:37:000000000-D9766:1:1101:8819:16598 1:N:0:45
GAGTCTGCTTTGGAAGAAACTCATAGTTTACTCCAACAGTTCCCCCTGGACCTGGAAAAGGTTCTTGCCTGGCTTACAGACGCTGACCCAACTGCCAATGACAGGATGCTACCCGTAAGGAACGGCTCCTAGAAGACTCCAAGGGAGTACAAGAGCTGATGAAACAATGGCCAGTACGTCAGGCATTTCCGCTTTAGCACTCTTGTGGATCCAATTGAACAATTCTCAGCATTTGTACTTGTAACTGACAA
+
>>A>>1BFFFFFF1BFAFGGFFHHHF3DA3GH1BF1EFHGHHHHHGGGH0GHHHHBBGFH/BGHH1DGHHH/FBBFGH1FB/>EEEF0BGHEGGBGBGF@GHHHGGHHGH@FHHGG?EBGHH0<EEGGGH1FHHHHHHHHHGFFCCCF<>@GF0?CGHHGGHFFHF.<FHHCGHFG1>GH.<CC.CGFHHGGGGG;GHFHHHHHHFHGFGHGGGGGGFFFFGGGGGGGGG0FGGGGGGGFFGGGGGGGGGG
@M05620:37:000000000-D9766:1:1101:8620:16625 1:N:0:45
AGTGCCAGCTCTCAATCGCACAGGGGACCCAGGGCCTGGCCCCTCCATCCAGAAAACCTATGACCTCACCCGCTACCTGGAGCACCACCTCCGCAGCTTGGCTGGGACCTATGTGAGTATCCAGCGTAGAAATCTGGGAGTTGGGGAGGAGTGAGGAGTTGGGGAAAGAAAGTCCTAACCGTGGAGGGTTCTGGTAAATGATGGGGTGAGGAGGGGCTCTTTGGCTCCCACCAGTCCCCCTGTCTGGTCTA
+
AAAAAFFFCFFFGFGGGGGGGGHHGG2EFGCFGGGGGGHHHHGHGFFFHHEHHFHCG1GGFFHHHFGGHHHGG/EEHEGF2BFGGFF?FFFFFGGGGFHHGHHGGGHHGHHHHHHHHGHHHGHFHGDGG/D@>=DGHHFGGGHHGGGGGGGFHEHHHGHHHHGGGGHHGAGHHHHHF:GHG;;-CFFGEFGGGGFFGGGGGFGGGGF=EFFFFFFFFCFFFFFFFFFFFFF?FFFFFFFFFFFFFFFFFFB
@M05620:37:000000000-D9766:1:1101:13262:16645 1:N:0:45
GAGGCTGCTTCGGAAGAGCACACGTCTGAACTCCAGTCACGAGATTCCATCTCGTATGCCGTCTTCTGCTTGAAAAAAAAAAAAAAACAAAATGTCAAAATTCTTATCCTACTAATTCCAGCACCCACTCCAGATCCACTCCAGAACAATATCACAACCAACACTTACCCCCAGTCCCTTAACTAACGCCACATCCCCCTAAACCCTCCCCATTCCAACTACCCTTGTATGAACCTTTACACACACAAACC
+
CCCCCCFCFFFCGGGGGGGGGGHGHHHFGHHHHHHGFHFHGGGEFHHHBGHHHHGGFHHHEBEGGHHHHHHHGFFHGGGG>/>///////00B2222B2222?22222222=2>111?1=?=0=///?0<011111111100<00//</000=0000.:..;;.0<00//.--.00090000;0000.;:...0;/...-;/00/9...:.//000000/00990//00:0000.:000;;F0......:.
@M05620:37:000000000-D9766:1:1101:1836:16648 1:N:0:45
GAGCTGCTTTGGACGAAACTCAAGCCGGGGACAAAAGATCGGAAGCGCCGACGTCTGAACACGAGCCACGGAACTCCAACTCGTATGGCGTGTTGTGCCTGAAAAAAAAGCCCCGAGCTCTCTTCTGGTCGCCGTCTCTCTCTTCCCTCCTCACCCGGCGTCGCGCTCTTTCTCTCTGGCTCTCTCTTGTGTCTTTCCGTGTACCACTCTCTTCTGTCATCTGTGCCCCTTTTCGATCTGTCCAGGCTAGC
+
11>>ABCFFFFFFGGG1AA1F1B1ABAAEEAEFG00BABAFECFE/AA/>EEE>/0?12B1>/>E/>FHE////BBF<110BE<<<F<GB<>/0<?/11??01?<0//-.00..----.0=000000:;C--::;C./0;B090;0/0=.//0:..-;:9-;9--@@-:/://////BB/;/;/9;;9///-///9//-9---/9/;/9B/;BFF/9///////////-;-;//--/-://///;/--/-/
@M05620:37:000000000-D9766:1:1101:27061:16670 1:N:0:45
AGTGCCAGCTCTCAATCGCACAGGGGACCCAGGGCCTGGCCCCTCCATCCAGAAAACCTATGACCTCACCCGCTACCTGGAGCACCAACTCCGCAGCTTGGCTGGGACCTATGTTTGCGTACCCCGCGTAAGAATCTGGGAGGTGGGGCGGAGCGGGGAGGTGGGGAAAGACTGTCCACACCGGGGAGGGCTGGGGAATATGATGGGGAGAGGAGGGTCTCTGGGGCTCCCACCAGTCCCTCTGTCGTGTC
+
>>11>B1CACFFGGGG1FE1A0BABE0AEC00AEEEFFHHHHGHEEGGGA1GDGHBFEGG1FGHHHGFBGHEE/>EGHGGB>FEHHHEG0FF>ECEEGFFEGEGG?HHGHHGHH22F1/??/<1/><///.<11>=1>FH0.-<<ECCC-;;;-;--;----;E9-A-A-;-/9//;//99-;--9-;---;-----9-/;9//9B-;-;9;AABF--9B/9//--9;--;9-99-/;BF/99/9/---99
@M05620:37:000000000-D9766:1:1101:8650:16685 1:N:0:45
AGTGCCAGCTCTCAATCGCACAGGGGACCCAGGGCCTGGCCCCTCCATCCAGAAAACCTATGACCTCACCCGCTACCTGGAGCACCAACTCCGCAGCTTGGCTGGGACCTATGTGAGTATCCAGCGTAGGAATCTGGGAGTTGGGGAGGAGTGAGGAGTTGGGGAAAGACAGTCCTAACCGTGGAGGGTTCTGGTAAATGATGGGGTGAGGAGGGGCTCTTTGGCTCCCACCAGTCCCCCTGTCTGGTCTA
+
3>AA>FFFBFFFGFFGFEEGGGHGGEGGGGFHGGGGGGEGHHGGGGHHHHGHHGHHHGHHHHHHHHHHHHHGGGGGGFHCFHGFFHHHGFGHGGCGGBHHGHHFGGHHGHHHHHHHHGFHHHHHHGADCDGHHHHHHHHGGGHHGGGGGFGHHHGHHGHHHHGGGGHHGHHHHHHGHHHHGCEFGGGGCFGGGGFFGGGFGGGGGGFFFFFFFFFFFFFFFFFFFFFFEFFFFFFFFFFFFFFFFFBF9B:
@M05620:37:000000000-D9766:1:1101:8631:16692 1:N:0:45
AGTGCCAGCTCTCAATCGCACAGGGGACCCAGGGCCTGGCCCCTCCATCCAGAAAACCTATGACCTCACCCGCTACCTGGAGCACCAACTCCGCAGCTTGGCTGGGACCTATGTGAGTATCCAGCGTAGGAATCTGGGAGTTGGGGAGGAGTGAGGAGTTGGGGAAAGACAGTCCTAACCGTGGAGGGTTCTGGTAAATGATGGGGTGAGGAGGGGCTCTTTGGCTCCCACCAGTCCCCCTGTCTGGTCTA
+
ABAABFFFBFFFGGGGGGGGGGHHGGGGGGHHDGGGGGHHHHGHGGHGHHHHHHHHHGHHHHHHHHHHHHHGGEEGHEGHGHHHGHHGGHGHGGGGGHHHGHHGGGHHGHHHHHHHHHHHHHHHHGGGGGHHHHHHHHHGGHHHGGGGGEFHHHHHHGHHHHGGGGHHHHFHHHHHHHHGGGGGGGGGFGGGGGGGGGGGGHGGGGFFFFFFFFFFFFFFFFFFFFFFFFFFFFFFFFFFFFFFFFFFFFF
@M05620:37:000000000-D9766:1:1101:20138:16708 1:N:0:45
AGTGCCAGCTCTCAATCGCACAGGGGACCCAGGGCCTGGCCCCCCCATCCAGAAAACCTATGACCTCCCCCGCTACCTGGAGCACCAACTCCGCAGCTTGGACGGGAGCTTTGTGAGTATCCAGCGTAGGAATCTGCGAGTTGGGGATGCGTGAGGAGTTGCGGAGAGACAGTCATAACCGTGGAGGGTGCTGGTAAATGATGGGGTGTGCAGTGGCTCTCTGGCTCCCACCAGTCCCCCCGTCTGGTCGA
+
>1>AAFF11BCFGGGGGGGGGGGAACG00B00B0BE/BF00BEAEGE00F1B1F@G0E01GH2FFGH/B//>E>>EG1GF>FHFFHFHEBFHCG?/>FGB/11/><//?01?11011?1?G111>->.->110<G00-<-A.0/;-;../-.....0.;/00:----.;F/;0;////;F@BE----;:-;F/B/;F//;/9//;;B--;/;///;;-////;//-;A--;-9A//9/-:-9:A--/:9--
@M05620:37:000000000-D9766:1:1101:9855:16720 1:N:0:45
GAGGCTGCTTTGGAAGAAACTGACAAGCCAGGGACAAAAGATCGGAAGCGCACACGTCTGAACTCCAGTCACGAGATTCCCTCTCGTCTGCCGTCTTCTGCTTGAAAAAACAAAACAACAAACAATACCTCCCAGACTCAACTATTCTCCTATCATCACATTTACCCCCTGCACCACCTGCATTCTAACCCATATCCCTCCAATTCGTCTTCTATTAACCAAATTCACTCCTCTGAGCAGATGAACTACCC
+
>AA>AAFBFFFFGBGGFGGGGFFGHDGFFGB422B2FGGGGHHEFA2BAAEFFAGEFGGFHGGHHHHGFGFHGEEEBGFF3@BGGB?1?FGFEFFHGHGHHGHFHHHHGG/?FGF0//????/0/222@22?/22//11110111111@11<1111<1111111110.-<..///...</.:0000000:..//000/0/.;/000./...000000;000..0000000/0/0////9/9////////..
@M05620:37:000000000-D9766:1:1101:13436:16757 1:N:0:45
AGTGCCAGCTCTCAATCGCACAGGGGACCCAGGGCCTGGCCCCTCCATCCAGAAAACCTATGACCTCACCCGCTACCTGGAGCACCAACTCCGCAGCTTGGCTGGGACCTATGTGAGTATCCAGCGTAGGAATCTGGGAGTTGGGGAGGAGTGAGGAGTTGGGGAAAGACAGTCCTAACCGTGGAGGGTTCTGGTAAATGATGGGGTGAGGAGGGGCTCTTTGGCTCCCACCAGTCCCCCTGTCTGGTCTA
+
BCBBCFFFDFFFGGGGGGGGGGHHGGGGGGHHGGGGGGHHHHGHGGHHHHHHHHHHHGHHHHHHHHHHHHHGGFGGHHHHHHHHHHHHGHHHGGGGGHHHGHHGGGHHGHHHHHHHHHHHHHHHHGGGGGHHHHHHHHHGGHHHGGGGGGGHHHHHHGHHHHGGGGHHHHHHHHHHHHHHGGGGGGGGGGGGGGFGGGHGGGGGGGFFFFFFFFFFFFFFFHHFFFFFFFFFFFFFFFFFFFFFFFFFFFF
@M05620:37:000000000-D9766:1:1101:3398:16766 1:N:0:45
GAGGCTGCTTTGGAAGAAACTCATAGATTACTGCAACAGTTCCCCCTGGACCTGGAAAAGTTTCTTGCCTGGCTTACAGAAGCTGAAACAACTGCCCATGAACAATGGCACGTTAGTCAGACATTTCCGCTATAGCCCAATTGTGGATAAAATTGAACAATTCAACGCCATTGAACTTATAACTGCCCAGCCAGGGACCCAAGATCGGCCAAGCACACGTCTGAACTCCAGTCAAGAGATTACATATCGTA
+
ABAABBFBFFFFGGGGFGGGGGGHHHHHHHHHHHHHHHHHHHHHHGGGHHHHHHHHHHHHHHHHHHHHHHHHHHHHHHHHHHHHHHHHHHHHHH@B13?3B33BBF3F23BE?1B1B4B3332BFFHG/?//??B43B//23B?F/F23B3B3FB2@2@G22@2>>?/<//1?1??G11?111><1>.<>>.00<.<C....<<DCC.-.-;:.//;C?:.;.;;9BF0/;F00990./;09F0;000.;9
@M05620:37:000000000-D9766:1:1101:21447:16769 1:N:0:45
AGTGCCAGCTCTCAATCGCACAGGGGACCCAGGGCCTGGCCCCTCCATCCAGAAAACCTATGACCTCACCCGCTACCTGGAGCACCAACTCCGCAGCTTGGCTGGGACCTATGTGAGTATCCAGCGTAGGAATCTGGGAGTTGGGGAGGAGTGAGGAGTTGGGGAAAGACAGTCCTAACCGTGGAGGGTTCTGGTAAATGATGGGGTGAGGAGGGGCTCTTTGGCTCCCACCAGTCCCCCTGTCTGGTCTA
+
BAAABFFFAFFFGFGFGFECECHDGGGEGEGFCAFEFGHHHHGHGGHFHF3F3EBFHGH3GHFHHHHFHFHEGE@FHHHHHHHHHHHHGHHHGG/EEHGFFHGGGEFGGHHHEHBFBHHHHHFFH/EDG?DDFHGDGEAFEG1FCCFGCDFHHEHFCEHGH/@G.EGGHHFFFFHF0CGHBGGBDAABGGGGBFFFBFFFGGFFGGF?FFEBDF-@BBFFFFFF/BFFFFFF?FFFEFFFBFFFFFFFFF/
@M05620:37:000000000-D9766:1:1101:26979:16771 1:N:0:45
ACCACACCTTCTACAATGAGCTGCGTGTGGCTCCCGAGGAGCACCCCGTGCTGCTGACCGAGGCCCCCCTGAACCCCAAGGCCAACCGCGAGAAGATGACCAGGGGGATTCCCCCTCTACTTTTCCTGTTGCTCCCTCCTTTCCTCCCGGCCCTCCGGGAGCTCTCCCTTTTTCTATCTTTTCCCGCTTTTCCCGGTTCTCTCATGACTGCCCTCTCTCACCTTTGTCCCTTTGGAAATTCTCGATGTGCA
+
AAAAAAAAFFC1FGGGGDBE1F1GG0EBF0GHHGGFGGGCFEHHEFGGGGGGHFGHGGGGGEEGGGGGGGGHHHHGGGGHGHHHHGGGGG<CGCHHHHHF?10??/>-.0111>.-<C0=<D000000<0000=:./:C/00=CHEHG.C--;9.C.----.9900;F-//:////9//9/;//:--;A-////9--;-/9//////;://9-;-9/;//;AB//;/:/;//;9///;/;FFB-9//-/99
@M05620:37:000000000-D9766:1:1101:8800:16778 1:N:0:45
AGTGCCAGCTCTCAATCGCACAGGGGACCCAGGGCCTGGCCCCTCCATCCAGAAAACCTATGACCTCACCCGCTACCTGGAGCACCAACTCCGCAGCTTGGCTGGGACCTATGTGAGTATCCAGCGTAGGAATCTGGGAGTTGGGGAGGAGTGAGGAGTTGGGGAAAGACAGTCCTAACCGTGGAGGGTTCTGGTAAATGATGGGGTGAGGAGGGGCTCTTTGGCTCCCACCAGTCCCCCTGTCTGGTCTA
+
BCBBCFFFCFFFGGGGGGGGGGHHGGGGGGHHEGGGGGHHHHGHGGHHHHHHHHHHHGHHHHHHHHHHHHHGGGGGHHHHBGHHHHHHGHHHGGGGGHHHGHHGGGHHGHHHHHHHHHHHHHHHHGGGGGHHHHHHHHHGGHHHGGGGGGGHHHHHHGHHHHGGGGHHHHHHHHHHHHHHGGGGGGGGGGGGHGGGGGGHHHGGGGFFFFFFFFFFFFFFFFHFFFFFFFFFFFFFFFFFFFFFHFFFFFB
@M05620:37:000000000-D9766:1:1101:5215:16779 1:N:0:45
GAGGCTGCTTTGGAAGAAACTCATAGATTACTGCAACAGTTCCCCCTGGACCTGGAAAAGTTTCTTGCCTGGCTTACAGAAGCTGAAACAACTGCCAATGACAGGATGCTACCCGTAAGGAAAGGCTCCTAGAAGACTCCAAGGGAGTAAAAGAGCTGATGAAACAATGGCAAGTAAGTCAGGCATTTCCGCTTTAGCACTCTTGTGGATCCAATTGAACAATTCTCAGCATTTGTACTTGTAACTGACAA
+
BABBBBFBFFFFGGGGECGGFGHHHHHHGEHGHHHFEHHHHHGHHGGG2BBGHHHHHHHHGHHHHHHHHHHHHHHHHHHHHHHHHHHHHHHHHHHHHHHHHHHHGHG3BGHHHHGGEFHHHHHHHHHHGHHHHHHHHHGHHHHGGHGGHHHHGGHHHHHHHHFHHHHHHGGHHGHHHHGHHHHHHHHHHHGGGGGHHHHHHGHHHGGGHHHHGHHHHHHHHHHHHHHGHGGGGGGGGGGGGFFFGGGGGGF
@M05620:37:000000000-D9766:1:1101:14376:16784 1:N:0:45
AGTGCCAGCTCTCAATCGCACAGGGGACCCAGGGCCTGGCCCCTCCATCCAGAAAACCTATGACCTCACCCGCTACCTGGAGCACCAACTCCGCAGCTTGGCTGGGACCTATGTGAGTATCCAGCGTAGGAATCTGGGAGTTGGGGAGGAGTGAGGAGTTGGGGAAAGACAGTCCTAACCGTGGAGGGTTCTGGTAAATGATGGGGTGAGGAGGGGCTCTTTGGCTCCCACCAGTCCCCCTGTCTGGTCTA
+
BCABCFFFCFFFGGGGGGGGGGHHGGGGGGHHGGGGGGHHHHGHGGHHHHHHHHHHHGHHHHHHHHHHHHHGGGGGHHHHHHHHHHGHGHHHGGGGGHHHGHHGGGHHGHHHHHHHHHHHHHHHHGGGGGHHHHHHHHHGGHHHGGGGGGGHHHHHHGHHHHGGGGHHHHHHHHHHHHHHGGGGGGGGGGGGGGGGGGGGGGGGGGFFFFFFFFFFFFFFFFFFFFFFFFFFFFFFFFFFFFFFFFFFFFF
@M05620:37:000000000-D9766:1:1101:8979:16803 1:N:0:45
AGTGCCAGCTCTCAATCGCACAGGGGACCCAGGGCCTGGCCCCTCCATCCAGAAAACCTATGACCTCACCCGCTACCTGGCGCACCAACTCCGCAGCTTGGCTGGGACCTATGTGAGTATCCAGCGTAGGAATCTGGGAGTTGGGGAGGAGTGAGGAGTTGGGGAAAGACAGTCCTAACCGTGGAGGGTTCTGGTAAATGATGGGGTGAGGAGGGGCTCTTTGGCTCCCACAAGTCCCCCTGTCTGGTCTA
+
AAAAAFFFAFFFGGGGGGGAE0FFGEC0EEGEAAE/AEAGBFE/EECHHF1FG0AGHG0FBGGGHFHEG0>/>/>EGGFGA>EGGG0?EGHHGGEGGHHHEHHGGFHFFHFFHGHFFHHGHF2GG@ECG?GFGHFDDFFFGGDCCG.C-AFGC0<.<AGHHBCGECAGGGCC<CFFGFF?@GF@BEBGGEAFFFFGGG0B/9FFFFB@F-A/AA->@@ABBF9B//9A-9A-9-BBFFFB-AFFEFEFB//
@M05620:37:000000000-D9766:1:1101:4434:16826 1:N:0:45
AGTGCCAGCTCTCAATCGCACAGGGGACCCAGGGCCTGGCCCCTCCATCCAGAAAACCTATGACCTCACCCTCTACCTGGAGCACCCACTCCGCAGCTTGGCTGGGACCTATGTGAGTATCCAGCGTAGGAATCTGGGAGTTGGGGAGGAGTGAGGAGTTGGGGACAGACAGTCCTAACCGTGGAGGGTTCTGGTAAATGATGGGGTGAGGAGGGGCTCTTTGGCTCCCACCAGTCCCCCTGTCTGGTCTA
+
AA>ABFFFBFFFGFGGGGGFGGBH2E2AEFHHGGGGGCHHHHGHGGHFBGGHHHG2BEGFFGHHHBFGHHG1BBBGHHFFGGHHHHAFEFHHGGGGEFHF?GEFEGFHE0GHFFGDGFGDGHHHHG?<BEFHHFFGFH0FDFDFDG/AC.<GG1FGCDHFDFCG.-:;/::CGGHGFHHFCAG@DEDGGGGGGGGF0FFFFFGGGGGBFFFBFFBB<BEFBFFFBFFFFFFFF?FFFFFFBFFF/9BFFFB
@M05620:37:000000000-D9766:1:1101:13677:16844 1:N:0:45
AGTGCCAGCTCTCAATCGCACAGGGGACCCAGGGCCTGGCCCCTCCATCCAGAAAACCTATGACCTCACCCGCTACCTGGAGCACCAACTCCGCAGCTTGGCTGGGACCTATGTGAGTATCCAGCGTAGGAATCTGGGAGTTGGGGAGGAGTGAGGAGTTGGGGAAAGACAGTCCTAACCGTGGAGGGTTCTGGTAAATGATGGGGTGAGGAGGGGCTCTTTGGCTCCCACCAGTCCCCCTGTCTGGTCTA
+
3A>>ADFBAFFFGGGGGGGGEGF4CEEEAEHHG?EGAAFGAGGHGGFHFHHEBEFHFFHFHHFHCGGHHHHGGEEEHHHG?GHHFHG?EFGHGGGCEHHHGHBFGGHHGHHHHHFHHHGHHHHHHGDGGGHHHHGHFGGFFHHHGGGGGFGHEDGHHGHBHHGGGGHHHHHHHHHHHHHHGGGGGGGGDFGGGGGGGGGGGGGBE.ABFFFFFF;@@BFFFFFBBFF.9.AFFFFFFFFFBFFFFFFFFFB
@M05620:37:000000000-D9766:1:1101:19581:16855 1:N:0:45
AGTGCCAGCTCTCAATCGCACAGGGGACCCAGGGCCTGGCCCCTCCATCCAGAAAACCTATGACCTCACCCGCTACCTGGAGCACCAACTCCGCAGCTTGGCTGGGACCTATGTGAGTATCCAGCGTAGGAATCTGGGAGTTGGGGAGGAGTGAGGAGTTGGGGAAAGACAGTCCTAACCGTGGAGGGTTCTGGTAAATGATGGGGTGAGGAGGGGCTCTTTGGCTCCCACCAGTCCCCCTGTCTGGTCTA
+
AAAABFFFCFFFGGGGGGGGGGHHGGGGGGHHGGGGGGHHHHGHGGGHHHHHHHHHHGHGHGHHHHHHHHHGGEFGHGHHGHHHHHHHGHHHEFGGGHHHGHHGGGHHGHFHHDHHGGGBHGHHHGGGGGHHFHHHHGGGEHFGGFFDGCAGHHGFGGCHHFGCGGGFHHFGGHHEGFGHGDFA?EGGEFFGGGGGGFGGGGGGGGFFFFFFFFFFFFFFFFFFFFFFFFFFEFFFFFEF;E/BBFFFFFF
@M05620:37:000000000-D9766:1:1101:7605:16869 1:N:0:45
AGTGCCAGCTCTCAATCGCACAGGGGACCCAGGGCCTGGCCCCTCCATCCAGAAAACCTATGACCTCACCCGCTACCTGGAGCACCAACTCCGCAGCTTGGCTGGGACCTATGTGAGTATCCAGCGTAGGAATCTGGGAGTTGGGGAGGAGTGAGGAGTTGGGGAAAGACAGTCCTAACCGTGGAGGGTTCTGGTAAATGATGGGGTGAGGAGGGGCTCTTTGGCTCCCACCAGTCCCCCTGTCTGGTCTA
+
AAAABFFFCFFFGGGGGGGGGGHHGGGGGGHHFFGGGGHHHHGDGGFHHGHHHFFHHGHHHHHHHHHHHFHGGEEGHHHHHGHHHHFHGHHHGGGFEHHHGHHGGGAGGFHHHHGHHHHHHHHHHGGGGDHGFHHFGHFGGHGHGGC@CDDHCFHGGGHHFFCCEGGHGHHF0GHHHHHHGEFGGEGGAFGGGGBFGFFFFFGGGGFBFFFEFFFFFBFFFFFFFBFFAFFFFFFFFFFFFFFFFFFFFFF
@M05620:37:000000000-D9766:1:1101:3678:16869 1:N:0:45
AGTGCCAGCTCTCAATCGCACAGGGGACCCAGGGCCTGGCCCCTCCATCCAGAAAACCTATGACCTCACCCGCTACCTGGAGCACCCCCTCCGCAGCTTGGCTGGGACCTATGTGAGTATCCAGCGTAGGAATCTGGGAGTTGGGGAGGAGTGAGGAGTTGGGGAAAGACAGTCCTAACCGTGGAGGGTTCTGGTAAATGATGGGGTGAGGAGGGGCTCTTTGGCTCCCACCAGTCCCCCTGTCTGGTCTA
+
>A>>>FFFBFFFGGGGFFF2A2FGFGEEG2BF2BEEFFHHHHGHGGHHHAFHHHHGHGHHHHHHHAFGHHHFG>EFHHHH2BFFHH1/>EE>EFEG@HGHGHHGGGHHGHHHHHHHHHHHHHHHHGEGFGHHGHHHHHGFAHHHGG.AD<EHHHHHFDHHHHGGGGHHGHGHBHGGGGG.@AEGGGGGAFFGGGGGGGGGGGFFFFFFFFFFFFFFFFFFFFFFFFFFFFFFFFFFFFFFFFFFFFFFFFF
@M05620:37:000000000-D9766:1:1101:16691:16881 1:N:0:45
AGTGCCAGCTCTCAATCGCACAGGGGACCCAGGGCCTGGCCCCTCCATCCAGAAAACCTATGACCTCACCCGCTACCTGGAGCACCAACTCCGCAGCTTGGCTGGGACCTATGTGAGTATCCAGCGTAGGAATCTGGGAGTTGGGGAGGAGTGAGGAGTTGGGGAAAGACAGTCCTAACCGTGGAGGGTTCTGGTAAATGATGGGGTGAGGAGGGGCTCTTTGGCTCCCACCAGTCCCCCTGTCTGGTCTA
+
AABABFFFBFFFGGGGGGGFGFGHGFGGGGDHGGGGADGHHHGGGGHGHHGHHHGHHGHFHHHHHHHGHHHGGGGGHHHHHGHHHHHHGHHHGGGCEGHHGHHGGGGHFHHFHHHHHHHHHHHHHGGGGGGHHHHHHHHGGGHHGGGGGGGGGFHHHGHGFHGFGGHHHHHGHHFHHHHHCDFGDEGGEFGGGE;BFFGGGGFGGFDAEFFFFFFFFFFFBFFFFFFEEFFFFFFFFFFFAFBBBFFFFFB
@M05620:37:000000000-D9766:1:1101:3689:16885 1:N:0:45
AGTGCCAGCTCTCAATCGCACAGGGGACCCAGGGCCTGGCCCCTCCATCCAGAAAACCTATGACCTCACCCGCTACCTGGAGCACCCACTCCGCAGCTTGGCTGGGACCTATGTGAGTATCCAGCGTAGGAATCTGGGAGTTGGGGAGGAGTGCGGAGTTGGGGAAAGACAGTCCTAACCGTGGAGGGTTCTGGTAAATGATGGGGTGAGGAGGGGCTCTTTGGCTCCCACCAGTCCCCCTGTCTGGTCTA
+
>A>3>DFFBFFFG4GGGGGCEGHHGEBFFGGHAEGEGGHHHHGHGGHHHHHHHHHGHGHHHGHHHFGHHHHFE>EEHHHHBFHHHH1??GHGEGCG>GFGGHHGGGHHGHHHHHHHHHHHHHGHHGGGDGHHHHHHHHCFGHHHGG.CG.EHH0AG?DGHHHGGG..GCH/CFGGGGGGGGGGGDEGGFFGGGGGGGFFFFFFFFFFBFFFFFFBBBBFFFFFFFFFFFFFFFFFFFFFFBFFFFFFFFFF
@M05620:37:000000000-D9766:1:1101:7105:16906 1:N:0:45
GAGTCTGCTTTGGCAGAAACTGACAAGCCAGGGACAAAAGATCGGAAGCGCACACGTCTGAACTCCAGTCACGAGATTCCCTCTCGTCTGCCGTCTTCTGCTTGAAAAAACAAAACAAGAAACAAAACTACCATAATATAAAATAAGAACAAAGAAGACATAAAGGCAGACAAGAAGGCAAGACAATCAGAAAACGACATGAATACGCGACGCAAAAACGAAAATAGAGTGGGAAGGTGGAAAGAAAAGAG
+
>AA3>BFFFFFFGBFE2GFBFGHHH5FBB4BA2AB2FGFHGHHEEB2BBEEEE0FEHHGFHFFGHHGHHGFHGEE1?FHH332BFBB??FGBEEFHGHBFHGGHFHFGCE/?GFCB//2B2222/0@022222222222211111111?000<?0001001<=111.0.<.//.//<.....///:0/000;/:/-.9-.000000..-9------..:-...-/9/////...9..//..9/./9/.9;.
@M05620:37:000000000-D9766:1:1101:9504:16915 1:N:0:45
AGTGCCAGCTCTCAATCGCACAGGGGACCCAGGGCCTGGCCCCTCCATCCAGAAAACCTATGACCTCACCCGCTACCTGGAGCACCAACTCCGCAGCTTGGCTGGGACCTATGTGAGTATCCAGCGTAGGAATCTGGGAGTTGGGGAGGAGTGAGGAGTTGGGGAAAGACAGTCCTAACCGTGGAGGGTTCTGGTAAATGATGGGGTGAGGAGGGGCTCTTTGGCTCCCACCAGTCCCCCTGTCTGGTCTA
+
CCBCCFFFCFFFGGGGGGGGGGHHGGGGGGHHGGGGGGHHHHGHGGHGHHHHHHHHHGHGHHHHHHHHHHHGGGGGHHHHHHHHHHFHGHHHGGGGGHHHGHHGGGHHGHHHHHHHHHHHHHHHHGGGGGHHHHHHHHHGGHHHGGGGGGGHHHHHHGHHHHGGGGHHHHGHHHHHHHHHGGGGGGGGGGGGHGGGGGGGGGGGGGFFFFFFFFFFFFFFFFHFFFFFFFFFFFFFFFFFFFFFFFFFFFF
@M05620:37:000000000-D9766:1:1101:5561:16928 1:N:0:45
GAGGCTGCTTTGGCAGAAACTTATATCTTACTTCAACAGTTCCCCCTGGACCTGGGAAAGCTTCTCGCCTGACCTACAAAACCTGACACAACTGCCAATGACAGGATGCTCCCCGTCAGGAACTGCTCCTCGAAGACTCCAAGGCAGTACAAGCGCTGCTGAAACCTTGGCCAGTAAGTCAGGCCTTTCCGCTTTAGCACTCTTCTGGCTCCAATTGAACAATTCTCAGCATTTGTACTTGTAACTGACAA
+
>1>1>ACAFFFFFGGEAGGFB1BDFA3DB3GH3DF1GGHHHHFHHGGGF0FGFGF/BBAG011BFBAFEGH0BBAAFG1@00BBCBG@GBG>BBECGH11B@1G/>FH>11FFE/////<1BG1B1FGF1BC/BF/F<1GFF1</0<@@G2>1?C//C/FHHB1FF0>D10>CAGG1=GG00/<.<<G0D.CFGG00;000;CC0;00:CCEF9FFFBB00CBFGGGBB/0;90009;FF00;0BF00/9C
@M05620:37:000000000-D9766:1:1101:24804:16934 1:N:0:45
AGGGCCAGCTCTCCAGCGAACAGGGGACCAAGGGCATGGCCCCTCCATCAAGAAAACCTATGACCTCACCCGCTACCTTGAGCACCCACTCCGCAGATTGGCTGGGACCTATGTGCGTCTCCAGCGTAGGACTCTGGGCGTTGGGGCTGCGTGCGGCGTTGGGGGCCGCCCGTCCTAACCGTGGAGGGTTCTGGTAAATGATGGGGTGAGGCGGGGCTCTTTGGCTCCCCCCAGTCCCCCTGTCTGGTCTA
+
1111>1>>A@1BBBF11A000AA0A0AA0BFCF//AA0F0BGGHGG0EABBA1000B/011B2F@B@BFEF>>//>GH1BB1B1>>>/?00B??/E/1>100EFFEBC/01<<BF2<</<0F11@/<//??1???<10.-<><0<@C-<.<<.;::-;AA-.:---9;-9--;A-A//;F-9-9-;--9;ABBFF99/99/;9BF?:9--9-99-@--9//;B/B/;-A-9-;;BFFFEF@FFFBFF9FF9
@M05620:37:000000000-D9766:1:1101:24790:16945 1:N:0:45
AGTGCCAGCTCTCAATCGCACAGGGGACCCAGGGCCTGGCCCCTCCATCCAGAAAACCTATGACCTCACCCGCTACCTGGAGCACCAACTCCGCAGCTTGGCTGGGACCTATGTGAGTATCCAGCGTAGGAATCTGGGAGTTGGGGAGGAGTGAGGAGTTGGGGAAAGACAGTCCTAACCGTGGAGGGTTCTGGTAAATGATGGGGTGAGGAGGGGCTCTTTGGCTCCCACCAGTCCCCCTGTCTGGTCTA
+
AAABBFFFCFFFGGGGGGGCGCFDGGGGGGHHDGGGGGHHHHGHGGHGHHHHHHHHHGHHHHHHHHHGHHFGGEFGHHHHGGGHHHHHGHHFEECFFHGGGGHGFGHHGHHHHHGHHHHHHHHHHGEGGGHHHGHHHHFFFHHHGG.DGGFHHHHHHGHHHHGGGGHHHHHGHHHHGHHHGEEDDGGGCFGGFGFGGGGGGGGGGFFFFFFFFFFFA>EFFFFEFFFEFFFFFFFEFFFDFFFFFFFFFFB
@M05620:37:000000000-D9766:1:1101:12862:16950 1:N:0:45
GAGGCTGCTTTTGAAGAGCACACGTCTGAACTCCAGTCACGAGATTCCATCTCGTATGCCGTCTTCTGCTTGAAAAAAAAAAAAAGACACGACTATCCCAAGCAACTAAACATTTTTCTAAACAAACTTTATAATAGCATAGAACGGGCGAAAACGACGCACCAACAGTCAACACGGACATAAAACACAGACATCTATAAGAACCATTCTACACCGTAGCAAGTAGTGAGAGCAAATTTCGCAGGCTCATC
+
CABCCCFCFFFFGGGGGGGGGGHGHHHFGGHHHHHHHHGHGGGDFHHHGHHHHHGGHHHHEAFGGHHHHHHHFGHHFGG@E@/>///232/////222222//22022222222222=2?1111/0/111111?11111111111.<.-----</-.------....:00000:..----0000009...0./000000000</..0000000//-<...00<0000/00:0.0/00::0/...-...00<
@M05620:37:000000000-D9766:1:1101:28125:17004 1:N:0:45
GAGGCTGCTTTGGAAGAAACTCATAGATTACTGCAACAGTTCCCCCTGGACCTGGAAAAGTTTCTTGCCTGGCTTACAGAAGCTGAAACAACTGCCAATGAGTGACGCCAATGGGACTGGAAAGTGTAGCAATCAGAGGGTGGCGGAGGAGTGAGGAAATGCGGAAAGACAAGTCTGACAATGGAGCCATCCGCCACATGAAGAGCTGAGGAGGGCAAGTTTAGCTCTCAGACGTCTTACTCACACACCAG
+
A1AAAACA@F@FAFGGGCGGEFBEDHHFEGFAFDGHB0FAFGH1GGCGEH00EFFGAG0FGDFHDHF1FA1FHHFGH1FFHHHFFGFHHCFHBFG0FFHH112@11//>/>1110000>/01B011>>12B1E11111//?/<0/<<////00110?001=1.>-@@.////<=0000=0000/0//./0;.;.;?..:0;090;/9/=..9..-.;..00///////9////-----/;//////--9--
@M05620:37:000000000-D9766:1:1101:5794:17027 1:N:0:45
AGTGCCAGCTCTCCATCGCACAGGGGACCCAGTGCCTGGCCCCTCCATCCAGAAAACCTATGACCTCACCCGCTACCTGGCGCACCCCCTCCGCAGCTTGGCTGGGACCTATGTGAGTATCCAGCGTAGGAATCTGGGAGTTGGGGCGGCGTGCGGCGTTGGGGACAGCCCGTCCTAACCGTGGAGGGTTCTGGTAAATGATGGGGTGAGGAGGGGCTCTTTGGCTCCCACCAGTCCCCCTGTCTGGTCTA
+
>>>1>BDFAFFFG1FB1AE1E?GFGA0AE0AF1BFBFFGHHHGGGGFHHBFGHFGABEGHHFGHH1BEGHH/>>>>GG1BB>EEEG?>>EG??ECE<F<BEGHGGGHHGH1GHHH2FGHHHH2@FCG/AC<1<FHHFE0>EFGGGC.ACCAGG.AA-@@?@F@@---;-;9@@FFFB9FF@FF?-;A@FFFFFFFBBFFFBFFFFFF@?F?/AB@<@@FFFFFFFFFFFFFFEFFFFFFF@FFFFFFFFFF
@M05620:37:000000000-D9766:1:1101:3946:17031 1:N:0:45
GAGTCTGCTTTGGCAGAAAATGACAAGCCAGGTACACAAGATCGGAAGCGCACACGTCTGAACTCCAGTCACGAGATTCCCTCTCGTCTGCCGTCTTCTGCTTGAAAAAAAAAAACTTAACACTGTTCTTTCACTCTTCGTTTTCCCTCCTTTCAGCTATGTGTCCCTCTCCGCCACCATCCTGATTTCCTCATTCCTTACTCGGCCACGCATGTCTCCTTTGCATCCCCCCCGTCCCCCTGCCGGGTCTT
+
>1A1>@DFFFFFFABE1FABBBFBFFBBF0BF11D1ABFAGHGGG/BEGEEEEEHEAGHGDGGGHGHGFGGHE?>B?GFHB1>BFE?B>/F@>/>B?B2BFBFGAFHGC@/>BC@/1111111111111<11<111111.>0..11110.<10=00<0000=00==D0//</..:-...0/.000000090000000000/;0....-;-.-.-//////////////;-------;A9A-9-9-9-9--/
@M05620:37:000000000-D9766:1:1101:20072:17086 1:N:0:45
GAGGCTGCTTTGGAAGAAACTCATAGATTACTGCAACAGTTCCCCCTGGACCTGGAAAAGTTTCTTGCCTGGCTTACAGAAGCTGAAACAACTGCCAATGACAGGATGCTACCCGTAAGGAAAGGCTCCTAGAAGACTCCAAGGGAGTAAAAGAGCTGATGAAACAATGGCAAGTAAGTCAGGCATTTCCGCTTTAGCACTCTTGCGGATCCAATTGAACAATTCTCAGCATTTGTACTTGTAACTGACAA
+
AAAAAABAFFDFFG5A4CGFGGFDGHFHHFHHFHCGHFGGHH5FHGEFHFGGHFGCFFHHAHHHDEAFGHHHG2AGGHGHGBGGHGGFGFGGFHFHFHGHHHFF1BGGHHGHHHGGE/BBFFGFGHHHFHHEGHHHHFGHHHFGDGB?GFHHFFFFHGGFDHHHGFHFH1<GHGGFHFFGDGFHCGFGHF?DDGEBGFDGHHHH00<:DCGHCGC0:C0C0FFBFGG0;;CGFFFGFGFFGGBCFGBBBB9
@M05620:37:000000000-D9766:1:1101:7269:17090 1:N:0:45
AGTGCCAGCTCTCAATCGCACAGGGGACCCAGGGCCTGGCCCCTCCATCCAGAAAACCTATGACCTCACCCGCTACCTGGAGCACCAACTCCGCAGCTTGGCTGGGACCTATGTGAGTATCCAGCGTAGGAATCTGGGAGTTGGGGAGGAGTGAGGAGTTGGGGAAAGACAGTCCTAACCGTGGAGGGTTCTGGTAAATGATGGGGTGAGGAGGGGCTCTTTGGCTCCCACCAGTCCCCCTGTCTGGTCTA
+
BBAABFFFBFFFGGGGGGFFGGHHGGGGGGHHGGGGGGHHHHGHGGHHHGHHHHHHHGHHHHHHHHHHHHHGGGGGHHHHGGHHHHHHGHHHGGGGGHHHGHHGGGHHGHHHHHHHHHHHHGHHHGGGGGHHHHHHHHHGGHHHGGGGGGGHHHHHHGHHHHGGGGHHHHHHHHHHHHHHGFGGGGGGEGGGGGGGGGFGGGGGGGFDFFFFFFFFFFFFFFFFFFFFFFFFFFFFFFFFFFFFFFFFFFF
@M05620:37:000000000-D9766:1:1101:14395:17103 1:N:0:45
AGTGCCAGCTCTCAATCGCACAGGGGACCCAGGGCCTGGCCCCTCCATCCAGAAAACCTATGACCTCACCCGCTACCTGGAGCACCAACTCCGCAGCTTGGCTGGGACCTATGTGAGTATCCAGCGTAGGAATCTGGGAGTTGGGGAGGAGTGAGGAGTTGGGGAAAGACAGTCCTAACCGTGGAGGGTTCTGGTAAATGATGGGGTGAGGAGGGGCTCTTTGGCTCCCACCAGTCCCCCTGTCTGGTCTA
+
ABAABFFFBFFFGGGGGGGGGGHGGGGGGGHHGGGGGGHHHHGHGGHHHHHHHFHHHGHHHHHHHHHHHHHGGGGGHHHHHHHHGHHHGHHHGGGGGHHHGHHGGGHHGHHHHHHHHHHHHHHHHGGGGGHHHHHHHHHGGHHHGGGGGGGHHHHHHGHHHHGGGGHHHHHHHHHHHHHHGGGGGGGGGGGGGGFGGGGGGGGGGGFFFFFFFFFFFFFFFFFFFFFFFFFFFFFFFFFFFFFFFFFFFFB
@M05620:37:000000000-D9766:1:1101:20487:17111 1:N:0:45
AGTGCCAGCTCTCAATCGCACAGGGGACCCAGGGCCTGGCCCCTCCATCCAGAAAACCTATGACCTCACCCGCTACCTGGAGCACCAACTCCGCAGCTTGGCTGGGACCTATGTGAGTATCCAGCGTAGGAATCTGGGAGTTGGGGAGGAGTGAGGAGTTGGGGAAAGACAGTCCTAACCGTGGAGGGTTCTGGTAAATGATGGGGTGAGGAGGGGCTCTTTGGCTCCCACCAGTCCCCCTGTCTGGTCTA
+
ABAABFFFBFFFGGGGGGGGGGHGGGGGGGHHGFGGGGHHGHGGGGHHHHHHHHHHHGHHHHHHHHHHHHHGGGGGHHHHHGHHHHHHGHHHGGGGGHHHGHHGGGHHGHHHHHHHHHHHHHHHHGGGGGHHHHHHHHHGGHGHGGGGGGGHHHHHHGHHFHGGGGHHHHHHHHHHHGHHGGGGGGGGEGGGGGGGGGGGGGGGGGFFFFFFFFFFFFFFFFFFFFFFFFFFFFFFFFFFFFFFFFFFFFF
@M05620:37:000000000-D9766:1:1101:19329:17113 1:N:0:45
AGTGCCAGCTCTCAATCGCACAGGGGACCCAGGGCCTGGCCCCTCCATCCAGAAAACCTATGACCTCACCCGCTACCTGGAGCACCAACTCCGCAGCTTGGCTGGGACCTATGTGAGTATCCAGCGTAGGAATCTGGGAGTTGGGGAGGAGTGAGGAGTTGGGGAAAGACAGTCCTAACCGTGGAGGGTTCTGGTAAATGATGGGGTGAGGAGGGGCTCTTTGGCTCCCACCAGTCCCCCTGTCTGGTCTA
+
>A>A>FFFBFFFGGGGGGGGGGHHGGGGGGHHG2EFFFHGHHGHGGHHHHHHHHGHHGHBHHHHHHHHHHHGGGGGHHHHHHHHHHHHGHGHGGGCGHHHGH3FEFGHGHHHHHHHH3GHHHHHHCCEFFHGHHHHHGHGCGHHGGGGGGGGHHHGHG/GF/AFEGHHHHHHHHGHHHHHGGGGGGGGAFGGGGCFGGGGGFGGG.9BEFFFFFFAFFFFFFFFFFF.ABFFFFFFFFFFFFFFFFFFFFF
@M05620:37:000000000-D9766:1:1101:7915:17117 1:N:0:45
GAGGCTGCTTTGGAAGAAACTGACAAGCCAGGGACAAAAGATCGGCAGCGCACACGTCTGAACTCCAGTCACGTGATTGCAGCTCGTATGCCGTCTTCTGCTTGAAAAAAAAAACAGGATCGAGCGGACGAATAGGGGAGTCGGGGAGGATTCAGGAGCTGGGGAAAGACAGGCATAACCGTCGAGGGTTCCGGCATAAGAAGTCTTGAGGAGCCGCTCGTACAATCCTACGAGTCTGTACTTGTACCTGA
+
BABBBACAFFFFGGGGGGGCGFGFH544AFA4BAFF2G2GFFHEEAAEAEEC00B0BFGF553DF3@B@B35?1?B3B3BBFHGHE/?33@GE/E0/4G4F4G3BF33F//////?0?010/////>----<<.<0.<C-;:---;-9-./00=0;B..CF/.;CEF.;.9B;..///999;.--;--;../.9---//;9//9;/;B/:FF..9-;9---9../9/;/9/.....9//;/9FFFBBFBB/
@M05620:37:000000000-D9766:1:1101:10636:17151 1:N:0:45
GAGGCTGCTTTGGAAGAAACTCATAGATTACTGCAACAGTTCCCCCTGGACCTGGAAAAGTTTCTTGCCTGGCTTACAGAAGCTGAAACAACTGCCAATGAACAATGGCAAGTAAGTCAGGCATTTCCGATTTAGCACTCTTGTGGATCCAATTGAACAATTCTCAGCATTTGTACTTGTAACTGACAAGCCAGGGACAAAAGATCGGAAGAGCACACGTCTGAACTCCAGTCACGAGATTCCATCTCGTA
+
BABCCBFCFFFFGGGGGGGGGGGHHHHHHHHHHHHHHGHHHHHHHGGGHGHHHHHHHHHHGHHHHHHHHHHHHHHHHHHHHHHHHHHHHHHHHHHHHHHHFFHFHHDHHH3FGHHHFFHGHH/FGFG4E/?EFHFHHH3?FFGGFGHHHHHFFHHHFBHHHHHHEGFGH2FHHFGHHFHHHHFHFHHFHECFHHCA.FCCFAFEBGHDACAC.GGHHHCH.GA:CHHG0GHGGGGD?DDFFGF00;BBF.9
@M05620:37:000000000-D9766:1:1101:17405:17173 1:N:0:45
GAGGCTGCTTTGGAAGAACCTGACAAGCCAGGGACAAAAGATCGGAAGAGCACACGTCTGAACTCCAGTCACGAGATTCCATCTCGTATGCCGTCTTCTGCTTGAAAAAAAAAAAAATATCCAACGTCGGCCTCTGGGTGTTGGGGTGGAGTTAGGCGTTTGGTCCTGCCAGTCCTCACCGTGGAGGGTCCTGGCAAATGCTGGGGAGAGGATGGGCTCTTGGGCTCCCACCCGTCCCCCTGGCAGGTCTA
+
BABBBBFACFFFGGGGGG4FGGHFGGBGGFAHGAFGEGFGGHHHGGFAFGHHGHHFHHHAFDFGHHFFGHHHGEEBFHFHHHFHHHGGHGHHGEEFFHHHGGHFCGHHHGGG></>/01111111</</--.>0<11//.<<.<C@.--..:/0;;/AA--9..0000/./0900000;.99A-.;D;./9/BB.;9;/9///;.9.;.9.9//A..:./;//;.99....:;-9A9AED9..;.9-A/;/
@M05620:37:000000000-D9766:1:1101:20261:17183 1:N:0:45
AGTGCCAGCTCTCAATCGCACAGGGGACCCAGGGCCTGGCCCCTCCATCCAGAAAACCTATGACCTCACCCGCTACCTGGAGCACCAACTCCGCAGCTTGGCTGGGACCTATGTGAGTATCCAGCGTAGGAATCTGGGAGTTGGGGAGGAGTGAGGAGTTGCGGAAAGACAGTCCTAACCGTGGAGGGTTCTGGTAAATGATGGGGTGAGGAGGGGCTCTTTGGCTCCCACCAGTCCCCCTGTCTGGTCTA
+
AAAAAFF1AFFFGGGGGG1FGGHHGGGAEFHHG0EGCFHHFHGHGGHDGHHHHHHHHGH1FHHHHHHHHHGGGEGGHHHHFHHHHHHHGH1FEGGEEHHHGH1??EHHGHHHHH>GHGHFHHHFHCEGGGHHHHHHGHFGGHHHGGGGGCGHHHHHHGHE00<ACGGHHHHHHGHHGGGGGGGGGGGG9AFGGGBGGGGGGGGFFBF@FFFFFF-@@@FFFFFFFBFEF-FFFFFFFBEB?AFFFFFFFFF
@M05620:37:000000000-D9766:1:1101:14497:17186 1:N:0:45
AGTGCCAGCTCTCAATCGCACAGGGGACCCAGGGCCTGGCCCCTCCATCCAGAAAACCTATGACCTCACCCGCTACCTGGAGCACCAACTCCGCAGCTTGGCTGGGACCTATGTGAGTATCCAGCGTAGGAATCTGGGAGTTGGGGAGGAGTGAGGAGTTGGGGAAAGACAGTCCTAACCGTGGAGGGTTCTGGTAAATGATGGGGTGAGGAGGGGCTCTTTGGCTCCCACCAGTCCCCCTGTCTGGTCTA
+
AA>ABFFFBFFFGFGGGGGGGGHGGGCFGGHHE?EAFGHHHHGFGGGFHG3FGBFHFGFBHHHHHFHBGFFFG@EFHHHHHHHHHHHGGHHHGG/EEFGHFFGGGGHHGFFFGBFGFGGHHFFHHGGGCGHHHHGGHHAGGGHHGGEDGDGGHHFHHGHHHGGGGDEGHHHHHHFHHHHHAAEADEGACFFGGE0;CFGGF0BFGGFCFFFFFFCFFFFF/B9BFFBEEBA.AAFFBFEDFFFFFFF/;F9
@M05620:37:000000000-D9766:1:1101:19560:17200 1:N:0:45
AGTGCCAGCTCTCAATCGCACAGGGGACCCAGGGCCTGGCCCCTCCATCCAGAAAACCTATGACCTCACCCGCTACCTGGAGCACCAACTCCGCAGCTTGGCTGGGACCTATGTGAGTATCCAGCGTAGGAATCTGGGAGTTGGGGAGGAGTGAGGAGTTGGGGAAAGACAGTCCTAACCGTGGAGGGTTCTGGTAAATGATGGGGTGAGGAGGGGCTCTTTGGCTCCCACCAGTCCCCCTGTCTGGTCTA
+
ABAABFFFCFFFGGGGGGGGGGHHGGGGGGHDGGGGGGHHHHGHGGHHHHHHHGEHHGHGHHHHHHHHHHFGEEGGHHHHHHHHHHHHGHHHGGGGGFHHFHHGGGGHGHHHHDHGFHHGHFHHHGEFGGHFGHFFFHHGGHHHGGGGGFGGHGHHHGHHHH@FGGHHHHHHHHHEFFHHGGGGGGDGGGGGFGGGGFGGFFFFGBFFFFFFFFAFFFFFFFFEFFFFEFFFFFFFFFFFCFFFFFFFFFB
@M05620:37:000000000-D9766:1:1101:19575:17210 1:N:0:45
AGTGCCAGCTCTCAATCGCACAGGGGACCCAGGGCCTGGCCCCTCCATCCAGAAAACCTATGACCTCACCCGCTACCTGGAGCACCAACTCCGCAGCTTGGCTGGGACCTATGTGAGTATCCAGCGTAGGAATCTGGGAGTTGGGGAGGAGTGAGGAGTTGGGGAAAGACAGTCCTAACCGTGGAGGGTTCTGGTAAATGATGGGGTGAGGAGGGGCTCTTTGGCTCCCACCAGTCCCCCTGTCTGGTCTA
+
ABAABFFFBFFFGGGGGFEFGG4FFGGGGGHCFDGAFFGHHHCHGGHFHFFGBGHHHGHHHHEHHHHHHHHGGGGGHHH1FFGGHHHHGHHHGGC?FFHHGGHF/EGHGHHHHHHHHHHHHHHHHGGGGGHHHGHHHHGGGHHHGGGGGGGHHHHHHGHHHHGGGGHHHHHHHHHHHGHHGGGGGGGGCGFGGGGGGGGGGGGGGGFFFFFFFFFFFFFFFFFFBFFFFFFFFFFFFFFFFFFFFFFFBFB
@M05620:37:000000000-D9766:1:1101:5357:17229 1:N:0:45
GAGGCTGCTTTGGAAGAAAATAATAGACCACTGCAACAGTCCCCCCTGGACCCGGAAAAGTTTCTTGCCTCGCTTACAGACGCTGACACACCTGACAATGACAGGATGCTACCCGACAGTACAGGGTACTAGAAGACTCCAAGGGATGACAAGAGCTGTTGAAACAATACACAGTAAATCAGGCATTTCCGCTTTAGACCTCTTGTTGATCCAATTGACCCATTCTCAGCCTTTGTACTTGTTACTGACAA
+
>1A1>AB>1BDFGAABGGCBBAGDG3111B0111BB1FFG1BF0BEE//BAB/A//AA00BD2DFDDBB11?>>>?G11B0>EEE>01B>/?0B0>>1BBBF1F/0B1<G21C0A///<1F1B20/@0<@211@FG0111<??///0/1><=00<<111>F11>1<.00/00<.<0000=00::.0000;:..;C000BB0:0;000:0;0;099B0009/9CFFGG00///09;/9B/9/;/99F//;/9
@M05620:37:000000000-D9766:1:1101:5372:17238 1:N:0:45
GAGGCTGCTTTGGAAGAAACTCATAGATTACTGCAACAGTTCCCCCTGGACCTGGAAAAGTTTCTTGCCTGGCTTACAGAAGCTGAAACAACTGCCAATGACAGGATGCTACCCGTAAGGAAAGGCTCCTAGAAGACTCCAAGGGAGTAAAAGAGCTGATGAAACAATGGCAAGTAAGTCAGGCATTTCCGCTTTAGCACTCTTGTGGATCCAATTGAACAATTCTCAGCATTTGTACTTGTAACTGACAA
+
BBBBBBFBFFFFGGGGFGGGGFHGHHHHFFHHHHHHFHHHHHHHHGGGHHHHHHHHHHHHGHHHHHHHHHHHHHHHHHHHFHHHHHHGHHHHHHHHHHHHHHHHGHHHHHHHHHGGGGHHHHHHHHHGGHHHHHHHHHGHHHHGGHGGH3GHHGHGFHHHHHHHHHHHFFG0FFGHGEGFHHHHHHHHGHGGGGGHHHHHGHHHHHHGHHHHHHHHHHHHHHHHGHHHHGGGGGGGGGGGGGGGGGGGGGG
@M05620:37:000000000-D9766:1:1101:8679:17265 1:N:0:45
GAGGCTGCTTTGGAAGAAACTGACAAGCCAGGGACAAAAGATCGGAAGCGCACACGTCTGAACTCCAGTCACGAGATTCCATCTCGTATGCCGTCTTCTGCTTGAAAAAAAAAAAAAAAAAAGAAAAACCAAAAAAAAGAACAAAAGAAGAAAAAAAAAAAACAGAGGAAATAAAAGGAAAGAAGAAAGAGAAAGGTGAAACAAAAATGTAGAGAGACGGAAAAGAGGGTAGGTATAAAAGAGATCAGGCG
+
ABC>AAFBFFFFGGGGGGGBGGGGHDGFFFBBBAFAGHHHGHHFFEFE2AEGEGHGGHHGHEFGHHFHGHFHGEGECGHH44FGGFB1BGGGGFGHGHHHHHHHHHHHHGEDDCB>>/-<-<.<.//.......;---..:///../../0///.----;:-..///..//0:0000.//;././0//0///000.000000/.....0000000../....-/:./.../.;00:00000.//00;00/-
@M05620:37:000000000-D9766:1:1101:2233:17289 1:N:0:45
AGTGCCAGCTCTCAATCGCACAGGGGACCCAGGGCCTGGCCCCTCCATCCAGAAAACCTATGACCTCACCCGCTACCTGGAGCACCAACTCCGCAGCTTGGCTGGGACCTATGTGAGTATCCAGCGTAGGAATCTGGGAGTTGGGGAGGAGTGAGGAGTTGGGGAAAGACAGTCCTAACCGTGGAGGGTTCTGGTAAATGATGGGGTGAGGAGGGGCTCTTTGGCTCCCACCAGTCCCCCTGTCTGGTCTA
+
BBABCFFFCFFFGGGGGGGGGFHGGGGGGGHHGGGGEGHHHHGHGGHHHHHHHHHHHGHHGHGHHHHGHHHGGGGGHHHHHHHHHHHHGHHHGGGGGHHHGHHGGGHHGHHHHHHFHHHHHHHHHGGGGDEHGHHHHHHGGHHHGGGGCGGHHHHHHGHHGHGGGGHHHHHFHHHHHHHHGGGGGGGGGGGGGGGGGGGGGGGGGGFFFFFFFFFFFFFFFFFFFFFFFFFFFFFFFFFFFFFFFFFFFFB
@M05620:37:000000000-D9766:1:1101:11630:17323 1:N:0:45
AGTGCCAGCTCTCAATCGCACAGGGGACCCAGGGCCTGGCCCCTCCATCCAGAAAACCTATGACCTCACCCGCTACCTGGAGCACCAACTCCGCAGCTTGGCTGGGACCTATGTGAGTATCCAGCGTAGGAATCTGGGAGTTGGGGAGGAGTGAGGAGTTGGGGAAAGACAGTCCTAACCGTGGAGGGTTCTGGTAAATGATGGGGTGAGGAGGGGCTCTTTGGCTCCCACCAGTCCCCCTGTCTGGTCTA
+
CCBBCFFFDFFFGGGGGGGGGGHHGGGGGGHHGGGGGGHHHHGHGGHHHHHHHHHHHGHHHHHHHHHHHHHGGGGGHHHHHHHHHHHHGHGHGGGGGHHHGHHGGGHHGHHHHHHHHHHHHHHHHGGGGGHHHHHHHHHGGHHHGGGGGGGHHHHHHGHHHHGGGGHHHHHHHHHHHHHHGGGGGGGGGGGGGGGGGHGGGGGGGGFFFFFFFFFFFFFFFFFFFFFFFFFFFFFFFFFFFFFFHFFFFFB
@M05620:37:000000000-D9766:1:1101:14390:17325 1:N:0:45
GAGGCTGCTTTGGAAGAAACTGACAAGCCAGGGACAAAAGATCGGAAGAGCACACGTCTGAACTCCAGTCACGAGATTCCATCTCGTATGCCGTCTTCTGCTTGAAAAAAAAAAAAACACATCATACGCATGCTCCCATCAACATTCACATCCTATACCAATCTCACCCTCTATCACCAGTGCGCACCAGTACCGTACACCGTCCCACGCTATTACAAGCTGAGCAATTGCGTCCGTACTGTGCTCATACC
+
A3AABAFBFFFFGGGGGGGGGGGHHFGHGHHHGFFFCBBAFFGHGGGG2BFBGHHGBFGGHHHFGHHGDFGGGGF1FGHDFF@@BF1?GFGGE?EGGGHHHHHH0BGHHGGC?</////<?1111?<0/<<.<111.010><00/000<=00<DB0<0=00/;0000..:.:00000/:.900-----..9000.....0/-9.99/.-....//////.///.///;///.;---...;///9/99//;/
@M05620:37:000000000-D9766:1:1101:15648:17337 1:N:0:45
GAGGCTGCTTTGGAAGAAACTCATAGATTACTGCAACAGTTCCCCCTGGACCTGGAAAAGTTTCTTGCCTGGCTTACAGAAGCTGAAACAACTGCCAATGAACAATGGCAAGTAAGTCAGGCATTTCCGCTTTAGCACTCTTGTGGATCCAATTGAACAATTCTCAGCATTTGTACTTGTAACTGACAAGCCAGGGACAAAAGATCGGAAGAGCACACGTCTGAACTCCAGTCACGAGATTCCATCTCGTA
+
CBCCCCFCFFFFGGGGGGGGGGHHHHHHHHHHHHHBFHGHHHHHHGGGHGHHHHHHHHFHHHHHHHHHHHHHHHHHHHHHHHHHHHHHHHHHHHHHGHHHHHHHHHHHHHHGHHHHHHHHGHHHHHHHGGGGGHHHHHHHHHHHHGHHHHH2GHHHHHHHHHHHHHHHHHHHHHHHHHHHHDGHHHHHFHGGHHGGGGGHHHHGHHHGGGGHGHHHHHGHHHGHHHHHHHHGGGGGGGGGGGGGFFGGGA:
@M05620:37:000000000-D9766:1:1101:2285:17368 1:N:0:45
GAGGCTGCTTTGGAAGAAACTCATAGATTACTGCAACAGTTCCCCCTGGACCTGGAAAAGTTTCTTGCCTGGCTTACAGAAGCTGAAACAACTGCCAATGACAGGATGCTACCTGTACGGAAAGGCCCCTAGATGACTGAAAGGCAGTAAAAGAGCTGATGAAACAAACACTAGTAAGTCAGGCATTCCCGCTTTAGCAATCTTGTGGATCCAACTGAATAACTATCAGCAATCATTCTTGCTACTGACAA
+
A3AAAAFABDDDGFAFGG4FGGHHHGHGHHHHHEFHFHHHHFFFFGGFCGGGHFEFB32BFGHHHHGFBB3FHGHEBBBGHHGHGFFHGG1FHGHHHGHH3B331B3GB3BFF33BB4?/EF/B0F/?</?2B4B4FB33B2BF/BFB3B33BF22<222>2@2@FE0/0?1<?1?GGFGGHCF<11111.-<CE0=GDDGGD0000.0:0/<0/:/C00;:00000:000/090;009;00000C0CF0;
@M05620:37:000000000-D9766:1:1101:19108:17394 1:N:0:45
AGTGCCAGCTCTCAATCGCACAGGGGACCCAGGGCCTGGCCCCTCCATCCAGAAAACCTATGACCTCACCCGCTACCTGGAGCACCAACTCCGCAGCTTGGCTGGGACCTATGTGAGTATCCAGCGTAGGAATCTGGGAGTTGGGGAGGAGTGAGGAGTTGGGGAAAGACAGTCCTAACCGTGGAGGGTTCTGGTAAATGATGGGGTGAGGAGGGGCTCTTTGGCTCCCACCAGTCCCCCTGTCTGGTCTA
+
AA>AAFFFBFFFGGGGGGFAEFHGGGGGGGHHDGGGGGHHHHGHGGHGHHHHHHHGHGHHHFHHHHHHHHHGG>EGHHHHGHHHHGCFFHGCEFCGGHGHGFHGGGGGGHHHHHHHHHHHHHHHHGGGGGHHHHHHHHHGGHHHGFCDGFGHHGHHHGHHHGGGGGHHHHGHHHHHHHHHGGGGGGGGGGGGGGGGGGGGGGGGGGFFFFFFFFFFFFFFFFFFFFFEFFFFFFFFFFFFFFFFFFFFFFF
@M05620:37:000000000-D9766:1:1101:13243:17484 1:N:0:45
AGTGCCAGCTCTCAATCGCACAGGGGACCCAGGGCCTGGCCCCTCCATCCAGAAAACCTATGACCTCACCCGCTACCTGGAGCACCAACTCCGCAGCTTGGCTGGGACCTATGTGAGTATCCAGCGTAGGAATCTGGGAGTTGGGGAGGAGTGAGGAGTTGGGGAAAGACAGTCCTAACCGTGGAGGTTTCTGGTAAATGATGGGGTGAGGAGGGGCTCTTTGGCTCCCACCAGTCCCCCTGTCTGGTCTA
+
BCABCFFFCFFFGGGGGGGGGGHHGGGGGGHHGGGGGGHHHHGHGGHHHHHHHHHHGGHGGHHHHHHHHHHGGEGGHHGHGHHHFHHGGGHGGGGGGHHHGHHGGGHHGHHHHHHHHHHHHHHHHGGGGGHHHHHHHHHGGHHHGGGGGGGHHHHHHGHHHHGGGGHHHHHHHHHHHHHHGGGGGGGCFGGGHGGGGHHGHHGGGGGFFFFFFFFFFFFFFHHFFFFFFFFFFFFFFFFFFFFFFFFFFFF
@M05620:37:000000000-D9766:1:1101:3914:17484 1:N:0:45
GAGGCTGCTTTGGAAGAAACTCATAGATTACTGCAACAGTTCCCCCTGGACCTGGAAAAGTTTCTTGCCTGGCTTACAGAAGCTGAAACAACTGCCAATGACAGGATGCTACCCGTAAGGAAAGGCTCCTAGAAGACTCCAAGGGAGTAAAAGAGCTGATGAAACAATGGCAAGTAAGTCAGGCATTTCCGCTTTAGCACTCTTGTGGATCCAATTGAACAATTCTCAGCATTTGTACTTGTAACTGACAA
+
[truncated: 636,503 more chars]
