# Supplementary material for: Fast but not furious: a streamlined selection method for genome-edited cells
Source: Life Sci Alliance. 2021 Apr 26;4(6):e202101051. doi: 10.26508/lsa.202101051 (PMC8127327; doi:10.26508/lsa.202101051)
Supplement: Supplementary file 1 [file LSA-2021-01051_Supplemental_Data_1.zip › SANGER and Deep Sequencing/ACTB/46_S46_L001_R1_001.fastq]

@M05620:37:000000000-D9766:1:1101:15615:2050 1:N:0:46
AGTGCCAGCTCTCCATCGCACAGGGTACCCAGGGCCTGGCCCCTCCATCCAGAAAACCTATGACCTCACCCGCTACCTGGTGCACCCTCTCCGCAGCTTGGCTGGGACCTATGTGAGTATCCAGCGTAGGAATCTGGGAGTTGGGGCGGAGTGAGGAGTTGGGGAAAGACAGTCCTAACCGTGGAGGGTTCTGGTAAATGATGGGGTGAGGAGGGGCTCTTTGGCTCCCACCAGTCCCCCTGTCTGGTCTT
+
>A>>>BDFACCFGFFFFAA2A2GAF4BBFBBA2BB2BBBFGGEGGGAGGA3FFFH2FEHHB3DDFBBFFGH>>00>FE3B32B@BGE1?FF3>E/E/B?BEHHGGGAF/GCGHHHFGHHHHG3DGCE/BFFHGHHHGH0?EGGHGG/<?-;EF;CG0AGHFHGG.;AACFFFGGGGG0BFGGGF.;ECDFFFFFFFFFFFFFFFFFFCEFF9DFFFFFFFFFFFFFFFE.;A.FFFFFFFFFFFFFFFFF/
@M05620:37:000000000-D9766:1:1101:13595:2095 1:N:0:46
AGTGCCAGCTCTCAATCGCACAGGGGACCCAGGGCCTGGCCCCTCCATCCAGAAAACCTATGACCTCACCCGCTACCTGGAGCACCAACTCCGCAGCTTGGCTGGGACCTATGTGAGTATCCAGCGTAGGAATCTGGGAGTTGGGGAGGAGTGAGGAGTTGGGGAAAGACAGTCCTAACCGTGGAGGGTTCTGGTAAATGATGGGGTGAGGAGGGGCTCTTTGGCTCCCACCAGTCCCCCTGTCTGGTCTA
+
AA>AAFF1AFFFGGGGGGGGAC0EGGGEAEHHGEEEAFEHFHGHGGHH1FGHFF1BGGHFHHBHHHHFHHHGGEEGHHHHGHHEHHFHF01@EE?EGBGGFHHGGGAFEHBG1BBF>GHHHFFHGC/CC<<FGFHHHGHGGGHGGGECGCEHHHHHEGHHHG-AEGAHFHFHHCHG0CGG?GGG9EB-CFGFGG0CFGGGGGFGGGF@FFFFF-9;@-EFFFFFFFFFFFFF?FFFFBEB@FFFFBF/:B;
@M05620:37:000000000-D9766:1:1101:10913:2221 1:N:0:46
GAGGCTGCTTTGGAAGAAACTCATAGATTACTGCAACAGTTCCCCCTGGACCTGGAAAAGTTTCTTGCCTGGCTTACAGAAGCTGAAACAACTGCCCGTGGTCAGGAAACGCTCCTAGCAGACTCCCAAGGAGTACCCGAGCTAATGAAACACTGGCAAGAACATCAGGAATTTCCGCTTTCACACTCTTGTGGATCCAATTGAACAATTCTCAGCATTTGTCCTAGTAACTGACATTGCAAGGACCAAAG
+
BBA?AAFAFFFFGEAB4BCEGFGFFHFHHHGHGHFDGGFGGD5BGGECHFEGHGH2B3FGAGHHHHGFFGFG1BFBBGEGFHBE@3B3B31EFGEHA1>E/B3FB131B3?>EE/BFF3B33BBFB/B3//B?00111?>CDG111@F@>GG0@10<01/0??0??D?F1<111<>ED.AE00==C/C=00=<.<<<CFHH000;C0CGF0;;0:/;;;C0;;;F0;CF0;0CB/0000;;09...99A;9
@M05620:37:000000000-D9766:1:1101:15164:2347 1:N:0:46
AGTGCCAGCTCTCAATCGCACAGGGGACCCAGGGCCTGGCCCCTCCATCCAGAAAACCTATGACCTCACCCGCTACCTGGAGCACCAACTCCGCAGCTTGGCTGGGACCTATGTGAGTATCCAGCGTAGGAATCTGGGAGTTGGGGAGGAGTGAGGAGTTGGGGAAAGACAGTCCTAACCGTGGAGGGTTCTGGTAAATGATGGGGTGAGGAGGGGCTCTTTGGCTCCCACCAGTCCCCCTGTCTGGTCTA
+
BCABBFFFCFFFGFGGGGGFGGHFGGGGFGHHGGGGGFHHGHGHGGHHHHHHGHHHHGHGHHFHHHHHHHHGGEEGHHHABFFGG1BGGGHHEGGG/BFGGGHEFGFHEHGHHHHFHHHGHHHHHGADFDHHHHHHHHFFGHHHGGEGGGEGHGHHGGHHDGDGGGHHHHHHHHHHHHHHGGGGGEGFEGGGGGCFFGGGGGGGGGFFFFFFFFFFFFFFFFBFF/FFFFFFFFFFFFFDCEFFFBBFFFF
@M05620:37:000000000-D9766:1:1101:15441:2371 1:N:0:46
AGGGCCAGCTCTCAATCGCACAGGGGACCCAGGGCCTGGCCCCTCCATCCAGAAAACCTATGACCTCACCCGCTACCTGGAGCACCAACTCCGCAGCTTGGCTGGGACCTATGTGAGTATCAAGCGAAGGAATCTGGGGGTTGGGGGGGAGTGAGGAGTTGGGGAAAGAAAGTCCTAACCGTGGAGGGTTCTGGTAAATGATGGGGTGAGGAGGGGCTCTTTGGCTCCCACCAGTCCCCCTGTCTGGCCTA
+
>11>A>1AAFB3ABFADAFGAEFHAEGGGFHHGGGCGAGFGHGHGGHHHHHFGHHHHGHHHHHHHHHHHHHGGGGGHHHGGHHHHHHGGHHHGGGGGHHHGHHGGGHHGHHHHG2BF>DHHB2@FE/>B/GGFDBGH0/>C<CGG--;--;A-/;-;;BFFF@-;;--/-/;BFFBFBFF@AA9;AB@AFFFFF/BFFF//;FFFFA9AF-/AB@;=9AFFFF/:BFE?BF-AF9FFFFF@FFFFFF/;B:
@M05620:37:000000000-D9766:1:1101:19995:2380 1:N:0:46
AGTGCCAGCTCTCAATCGCACAGGGGACCCAGGGCCTGGCTCCTCCATCCAGAAAACCTGTGACCTCACCCGCTACCTGGAGCACCAACTCCGCAGCTTGGCTGGGACCTATGTGAGTATCCAGCGTAGGAATCTGGGAGTTGGGGGGGAGTGAGGAGTTGGGGAAAGACAGTCCTAACCGTGGAGGGTTCTGGTAAATGATGGGGTGAGGAGGGGCTCTTTGGCTCCCACCAGTCCCCCTGTCTGGTCTA
+
>>1AAFF@1FFDFGGFFG1FEEHGGGG00B0AF00A/AFC0BF1GHF11B1B101B0AA0DF2DFH1BG00ECEEEH1FEGGHE0>FHGH1FE/>@>0GGF0B/?EF0EG<D1B22FGF122B10>?CC/@F1@2>DF0FE?11>C--9@999BF-/-;9/B@=EFE-BFFFF/F/;F-A@9-9A--;AFFFFFF9;BBFEFFFFFF@EF?B-99-=@EF/;//9FFAEFFFFFFFFBEB@FBFB//;B/;
@M05620:37:000000000-D9766:1:1101:12959:2488 1:N:0:46
GAGGCTGCTTTGGAAGAAACTCATAGGCTACGGCAAAAGTTCCCCCTGGACCTGGGAAAGATTCTCGCCCCGCTTACTCAAGCTGAAACACCGGCCAATGCGTGCGACCCACAACAACACGTACTCATAAAAGCCGAAGCGAGGAAAAAAGCGCAGAAAAAAACCGGACACAAGATTCCGACCTTTGCTCTATCACACTCTTGTAGATCACCTAACAACATTCACAACCTGTTCTTTTGACACTGAACCTC
+
AAAAAAFAFFFFG1FGFGBGGBHAGG111BBBEEGG0FGG2DD1BB/A/0BB000/AB/B0B1AA2//A>////BE1@1BB1FF11@B100?>E?///11B/<?//?<BCGC<//?/??//00/?11??1<110><---<<.---//<.:::;----//;.-99.-----;----9//9/----9:/;///////99/9;B/////9/9;/-///;//--//;/;//--;-;/9//;9;-////9;9;--;
@M05620:37:000000000-D9766:1:1101:18323:2599 1:N:0:46
AGTGCCAGCTCTCAATCGCACAGGGGACCCAGGGCCTGGCCCCTCCATCCAGAAAACCTATGACCTCACCCGCTACCTGGAGCACCAACTCCGCAGCTTGGCTGGGACCTATGTGAGTATCCAGCGTAGGAATCTGGGAGTTGGGGAGGAGTGAGGAGTTGGGGAAAGACAGTCCTAACCGTGGAGGGTTCTGGGAAATGATGGGGTGAGGAGGGGCTCTTTGGCTCCCACCAGTCCCCCTGTCTGGTCTA
+
AA>AAFF11CCFBAFF1FFE1AGAFEA00E0F00BA/AGGFGGCGGGD10111010BEC1BF2FHEFGHFFGG/EFHFFEBFHHHH0/ECE1>//>/F>FEGBF<E00EGH1GG2F>GFHHGGHHCCACCD1FG1<?F0FEGHE/A.AC?C<<GFF0AG/DG-AECH.C/CFHFGHGFGH@GG@FGB@GEFGFB/.;EG0;C09ABF<EF-FB---9@FFFFFF//9AEFFFFA/;FFFF??FBBFB/9/;
@M05620:37:000000000-D9766:1:1101:17455:2605 1:N:0:46
AGTGCCAGCTCTCAATCGCACAGGGGACCCAGGGCCTGGCCCCTCCATCCAGAAAACCTATGACCTCACCCGCTACCTGGAGCACCAACTCCGCAGCTTGGCTGGGACCTATGTGAGTATCCAGCGTAGGAATCTGGGAGTTGGGGAGGAGTGAGGAGTTGGGGAAAGACAGTCCTAACCGTGGAGGGTTCTGGTAAATGATGGGGTGAGGAGGGGCTCTTTGGCTCCCACCAGTCCCCCTGTCTGGTCTA
+
AA>AAFFFBFFFCFGGGFGGG?FGEEGGGGHHGDFEGGHHHHGHGGHHHHHGFGEGHGGEFGHHHGFHHHHEEGGGHHFBGGB?BGFHGGGHGE>EEGGHGHHFGGEHGHGHGHHHHFGHGHHGHGCECGHHHHHHFHFG?GHGGGECGDGHGHHHHGGHHHGGGGGHHHFHHHHFFHHHG9;BFGGGCFGGGF0CFGEGGEGGGGFBEFFFFFBBBBFFFFFFFFFFFFFFFFFFFFFDBFFFFEBBB/9
@M05620:37:000000000-D9766:1:1101:14740:2830 1:N:0:46
AGTGCCAGCTCTCAATCGCACAGGGGACCCAGGGCCTGGCCCCTCCATCCAGAAAACCTATGACCTCACCCGCTACCTGGAGCACCAACTCCGCAGCTTGGCTGGGACCTATGTGAGTATCCAGCGTAGGAATCTGGGAGTTGGCGAGGAGTGAGGAGTTGGGGAAAGACAGTCCTAACCGTGGAGGGTTCTGGTAAATGATGGGGTGAGGAGGGGCTCTTTGGCTCCCACCAGTCCCCCTGTCTGGTCTA
+
AA1AAFF11CFFGGGGGGAAE0BFFGG00BAFF0AE/AFG0FEEGGG1AFEF101FGEF1BB2FGHGGHCCEGGGEHGHHHHHHHH0/EG1FEEE@>01BEH1<<EHF/F1FDF2GG>212BFFCC<EGA1F1<FFGB?F?FHH1>@GCGC/C0<G0.<<0/-;:.::///;:CCGGHFFA::A.;9-CFA0BB0;;BFGEBFB.AF?EF-/9-@@?-EF//////;A----E-9;FF--@-;/B/BB/B9
@M05620:37:000000000-D9766:1:1101:13124:3014 1:N:0:46
AGTGCCAGCTCTCAATCGCACAGGGGACCCAGGGCCTGGCCCCTCCATCCAGAAAACCTATGACCTCACCCGCTACCTGGAGCACCAACTCCGCAGCTTGGCTGGGACCTATGAGAGTGGAGAGCGTAGAAAACAGGCAGATGGGGGGGAGTGAGGAGTAGGGGAAAGGCAGAGGTAACCCTGGAGGGCTCTGGCAAATGACGCGGTGAGGAGGAGCTCTTTCCCTCACACCAGACCCGCACACTGCTCTA
+
BBABCFFFCFFFGGGGGGGG?EHHGGGGGGHHGGGGGGHHHHGHGGHHHHHHHHHHHGHHHHHHHHHHHHHGGGGGHHHHHHHHHHHHGHHHGGGGGBG3E33FD/00??G3G3DBG23/2/=??CC///@10?/?=////1=1>.-D--;.;00.0AF/009;D..A.9;A...:0:::.;/A:ADF.FFBF00:;:FFF0..9@DA.FF0.9.9AFFBFB:0;FBA.B:D.A.;.A-;---;/;0;00;
@M05620:37:000000000-D9766:1:1101:18623:3198 1:N:0:46
AGTGCCAGCTCTCAATCGCACACGTGTGACCTCCCGTACCGAGATTCCATCTCGTAGTCCGTCGCCGTCTTGAAACCACGAAATGAAACGCCGCCTTATGGTTGCACCACCTAAAAGTAAGAAGCCCCACAAAATAGAAAGAAGGACAAAAGAAAAAAATAAAAAATGACCGAAGCAACCGAGGGAGGCGCTAGAAAACGTTGCGGTCAAACGGAACAATTTACTGACGAGGGAATTCAAATGGTCAACAC
+
1>AAAFFFAFFFGGGGGGGGGE00B0B03DFDFHGEGA/BBE/AADBA22DDD0/A//DDAAB/>>//>>/@FF1G0>//>//?11@11/>>E////1B112B/B1100//011<1112211@010//???/00<<1?<1100<0<00000/..//.<-.0:;0<-.000/-----/9..----------9---/;/-/---;------//9---9@9-//////9/9------9-;//////////;//-
@M05620:37:000000000-D9766:1:1101:21288:3358 1:N:0:46
AGTGCCAGCTCTCAATCGCACAGGGGACCCAGGGCCTGGCCCCTCCATCCAGAAAACCTATGACCTCACCCGCTACCTGGAGCACCAACTCCGCAGCTTGGCTGGGACCTATGTGAGTATCCAGCGTAGGAATCTGGGAGTTGGGGAGGAGTGAGGAGTTGGGGAAAGACAGTCCTAACCGTGGAGGGTTCTGGTAAATGATGGGGTGAGGAGGGGCTCTTTGGCTCCCACCAGTCCCCCTGTCTGGTCTA
+
AB>AAFFFBFFFGGGGDFGFGCHCGGFGGEEHDFGDFGHHGHGHGGHHHFGFGCGGHGHHGHEHHHHHHHHE?>EGHHHHFBGHHHHCGFHEDE/>E3FFEHHGGGHHGGHGHHHHHHGHHGHHHGGDGFHHHHHHGGFEEGHHGGGGCGEHGHFHHGHHHHCCGGHHHHHHHHHHHGHH?GGFGGGGGGGGGGGGGGGFFFGEFGFFFFFFFFFFFFEFFFFFFFFFFFFFFFFFFFFFFEFFFFFFFF9
@M05620:37:000000000-D9766:1:1101:8599:3387 1:N:0:46
GAGGCTGCTTTGGAAGAAACTCATAAGTTAGGGCAACACTTCAGCATGGACCTGGGAAAGAATCTCGGCCAGGTTATTAAATCTGATATAACTGCAAATGTTCGACAAAAGAAAAATCGCAATTAAAGTGGCAGACAACATCAAAACTGGCCACAAGAAGTAAGGCCATATTTGCCTGGAATTATAACATGCAGTTTTCAGTACGCCTCTCTAACCAACCAAACAACTCTCTTGATTTGCAGCAGGAACTA
+
11>>>>BABBBDF11B1A1FF11AA31B3A3BBB00F00B11211BAF01BBAB0/01/B00B1A1A//////B11BA22@2D2@22@@2D111@11B1B222>B/?/0>0/>00001/>//?1B11B211/B?/<00/?01B1110<B0/01/0/00@01111<?//<1@11111<1F0111><11111<<1=0=0000=000.<-..//:0:;;0...;..9...990099000090900/;;.9/.00
@M05620:37:000000000-D9766:1:1101:16192:3390 1:N:0:46
GAGGCTGCTTTGGAAGAAACTCATAGATTACTGCAACAGTTCCCCCTGGACCTGGAAAAGTTTCTTGCCTGGCTTACAGAAGCTGAAACAACTGCCAATGGTACGGAACGGCTCCTCGACTCCTACAAGGGAGTCCCAGAACTGCTGAAACCCTGACAAGACCGTCAGGCATTTCCGCTTTAGCACTATTGTGGATCCACTTGACCAATTCTCCGACTTTGTCCTAGTAACTGCCAATCCCGGGACAACAG
+
BABCCCFCFFFFGGGGGGGGGGHHHHHHHHHGHHHHHHHGGHFHHGGGHHHHHHHHGGHHBGHHHHHHHHHHHHHHHHHHHHHHHHHHHHHHHHHHGHHHBGHB11?FE1?E/?/B2/?/</B3333B??AGD?B2BF2/2@2@@2222DD0/<00???F0??/>.E.00><111>.<..<00==0CCD0C0<C0:CG0CCGFH00;CGFGBF0;-A-:F0;00;00;;;FFB0/;0/;;9.;AF:...;9
@M05620:37:000000000-D9766:1:1101:22527:3409 1:N:0:46
GCGGCTGCTTTGGAAGCAACTCATAGATTCCTGCCCCAGTTCCCCCTGTCCCTGGAACCGTTTCTTGCCTGGCTTCCAGAAGCTGCAACAACTGCCCGTGGTAAGGAACGGCTCCTAGAATCCTCCCAGGGAGTCCCCGAGCTGCTGCCACCCTGGCCCGTACGTCAGGCATTTCCGCTTTCGCACTCTTGTGGATCCAATTGAACAATTCTCCGCCTTTGTCCTTGTAACTGACAAGCCAGGGACCCCAG
+
>11>A>AAFF3DFGG11BFBAFA3BDGF33DGGF00BEE1ADFFHG/FA1FA1A/BFG/EEE0B2DAFHHHHFG>0FGF1BFGF@CBFH0?FE>BBG?>EE?BFFGHFFEE@@E/B1BG12<B1GF<FHGEGEAGHHH//<AE1?C110?<0?.FGGG.AC<CCCFEGCFEHHHFHCCGGGHCCGG@/CFGGGGE0CFFFBFFGFGGFGFFBBB.9-ABFFFFFFFFFFFFB/BBF/AAE-A-AEEB-;9;
@M05620:37:000000000-D9766:1:1101:11127:3417 1:N:0:46
GAGGCTGCTTTGGAAGAAACTCATAGATTACTGCAACAGTTCCCCCTGGACCTGGAAAAGTTTCTTGCCTGGCTTACAGAAGCTGAAACAACTGCCAATGGCATAGACCGGCTCATCCGCAAGTAAAAGGGAGTAACAGAGCTGAAGCCACCCTGGCAGGTGCGTAAGGAATGTCCGCTATCGCACTCTTGTGGCTCCCATTGACCACTTCTACGCCTTTGTCCTTGTAACAGCATTTGCAGGGAAAACAG
+
BCCCCCFCFFFFGGGGGGGGGGHHHHHHHHHGHHHHHHHGHHHHHGGGHHHHHHHGHHHHHHHHHHHHHHHHHHGHHFHHHHHHHHHHHHHHHHHHHHHHE2?B3343@/>/>>GH?3/?/</DDH4BF/?//?G33BG2?22222@20@2=//0/??//011><.>011>G11>1<-<-./.<C--;0CFHFA..;:.;00900;9.0;0000.--.CFB000000;00;0:9/0000000.-.9;FFAB
@M05620:37:000000000-D9766:1:1101:11139:3433 1:N:0:46
GAGGCTGCTTTGGAAGAAACTCATAGATTACTGCAACAGTTCCCCCTGGACCTGGAAAAGTTTCTTGCCTGGCTTACAGAAGCTGAAACAACTGCCAATGGTAAGGAACGGCTCCTAGACGACTCAAAGGGAGTACAAGAGCTGATGCGACCATGGCAAGTCAGTCAGGCATTTCCGCTTTCGCACTCTTGTGGATCCAATTGAACAATTCTCCGCATTTGTACTTGTAACTGACAAGCCAGGGAGAACAG
+
AAAAAAFACFDFCGGFG11F1F1F3DGEFGGHHFHEC0F1DGHFHGG/GEG0FBBGE10AG2DDAGDDHHHHHHEFGFH1GHHB@1BFHB>F10B>11FGHB221BFC0//>/?/111F1///?/1<GHF/GC<B1B11B0<BGD1>1/?///110?01/<11??=G1<GE1G1F1CAAC.0<.C--/0;:CGG:00/00:CGE0:GFB9;900;C9..;0000;0;0;FFG009;0.9C/FEAE--;/9/
@M05620:37:000000000-D9766:1:1101:22770:3463 1:N:0:46
AGTGCCAGCTCTCAATCGCACAGGGGACCCAGGGCCTGGCCCCTCCATCCAGAAAACCTATGACCTCACCCGCTACCTGGAGCACCAACTCCGCAGCTTGGCTGGGACCTATGTGAGTATCCAGCGTAGGAATCTGGGAGTTGGGGAGGAGTGAGGAGTTGGGCAAGACAGTCCTAACCGTGGAGGGTTCTGGTAAATGATGGGGTGAGGAGGGGCTCTTTGGCTCCCACCAGTCCCCCTGTCTGGTCTAT
+
ABAABFFFCFFFGGGGGGGGGGHHGGGGGGHHGGFGDGHHHHGHGGHHHHHHHHGHHGHHHHHHHHHHHHHGGGGGHHHHHHHHHHHHGHHHGGGGGHHHFFHFAFHGGHHHGHGGFHHBHHHHHGEGGGGHHHHHHHHGDHHHGGGGGGGHHHGHHGHHGFGHGGGCGFHFHHHHGHHGDGGDFGG;CFGGGGFGGFGGGGGFFFAEFFFFDFFF-EFFFFFFFFFEFFDFFFFFFFFFFFFF;/FFBF;
@M05620:37:000000000-D9766:1:1101:17197:3518 1:N:0:46
AGTGCCAGCTCTCAATCGCACACGTCTGACCTCCCGTGCCGCGATTCTATCTCCTACCCCGTGAGCCAATGGACACAAGTAAGAACACCTGTCACATTACTCGTTGTCGTATGCCGTCTTCTACTTGACGAACCCCCGACCTGGGGAGTACTGATGAGTAGGTGAAAGCCAGTCATAACCCGGGAGGGATCTGTTAAATGATGGGAGTAGGAGGTGCCCTTTCACCCCCACCATTCCCGCGCTCTGTACAA
+
BBABBFFFBFFFGGGGGGGGGG4AB4BF5FHHHHGFH2BBA2000AD55BFHHFF3B1BA011B1B33233333BF211B444BGH32E33B@B434BGG4GE0?2?BEFHHHF3<?<CFHH3?BDGH2/?</@//</>--.<0>-.<.<000=0=000000000:CC/.C.0:;G:0//.--9;-9;.:.:009;=B0C0///;.9.9///999.;///;B//;/.---.;9////9.;---9;///://
@M05620:37:000000000-D9766:1:1101:11168:3534 1:N:0:46
GAGGCTGCTTTGGAAGAAACTCATAGATTACTGCAACAGTTCCCCCTGGACCTGGAAAAGTTTCTTGCCTGGCTTACAGAAGCTGAAACAACTGCCAATGGTACGGAACGGCACCTCGAAGCCAACCAGCGAATCACAGCGCTGGTGAGAAAAAGGCCGGTGCGAAAAGCATTTCCGCATTCACACAGTTGTGGATCCACTTGAACAATTATCCGCCTTTATAATTGTAACTGACAAGACCGGGAACTCAG
+
>1>AAAFAFFFFFFG11BGGGGGHFGHGG1FGHHD1BGFADGHHHGEF/0FCE00GH10BGHFHFGGHHHHHHH0AFFHGHHHGGGFGHFGHFFHE1BGGFF22/BE/>?///>F00>EFE/000///?////</1111/<////0?10?1?00<..<<<<---.-<-/;/0;000:.-.;C00;/..=CCFE.0:0/0/000;09;;000;CF.-;AFF////;BFF/F//9////--:;@--9;E///9
@M05620:37:000000000-D9766:1:1101:20173:3573 1:N:0:46
AGTGCCAGCTCTCCATCGCACAGGGGACCCAGGGCCTGGCCCCTCCATCCAGAAAACCTATGACCTCACCCGCTACCTGGGGCACCCACTCCGCAGCTTGGCTGGGACCTATGTGAGTATCCAGCGTAGGAATCTGGGCGTTGGGGAGGAGTGAGGAGTTGGGGAAAGACAGTCCTAACCGTGGAGGGTTCTGGTAAATGATGGGGTGAGGAGGGGCTCTTTGGCTCCCACCAGTCCCCCTGTCTGGTCTA
+
>>>3>BDFBBCFGFFABAA2A?GAF22ABAFEBBBAFBBGHFEHGG2GHFEGHFH2BEGHBAFGHDBCGHH>E/>EGH3B1>?EEF1??BF2/E/E<G?B<CGGGGHGGHHFFGHHHHHHHHFHHGDEGGHGHHHHGG/>@CGHGG.ACA<<C=DG0;CHGGGGADEFBFGGGGGGFGGGGGFGAEAFEFFFGGFFFFFFFFFFFFA=AFF/AFFFFFFFBFFFFBFFFFFFFFFFFFFFFFFEFFFFFFB
@M05620:37:000000000-D9766:1:1101:8179:3599 1:N:0:46
AGTGCCAGCTCTCAATCGCACAGGGGACCCAGGGCCTGGCCCCTCCATCCAGAAAACCTATGACCTCACCCGCTACCTGGAGCACCAACTCCGCAGCTTGGCTGGGACCTATGTGAGTATCCAGCGTAGGAATCTGGGAGTTGGGGAGGAGTGAGGAGTTGGGGAAAGACAGTCCTAACCGTGGAGGGTTCTGGTAAATGATGGGGTGAGGAGGGGCTCTTTGGCTCCCACCAGTCCCCCTGTCTGGTCTA
+
ABAABFFBBFFFGGGGGGGCGCHDFGEGGGGHGGGE2FGAGH?GGGEHHGHFFECFGE3FFGGHHHHHHHHGGGGGHHHHBGHHHHHHGHHHGGGGGHHGFHHGGGHHGHHHHGHFHHHHHHDGHDEFGGDFFHHHHH?FGHHFGGF@G.CGHEHHEGHHGBDGE.CGHGHHHHGHFFHHGGGGDEDBGGGGGFCCFFFGGGGGGGFBEFFBAFBBB?FFFFFFFFFFFFFFFFFFFFFFBFFFFFFFFFB
@M05620:37:000000000-D9766:1:1101:15894:3671 1:N:0:46
AGTGCCAGCTCTCAATCGCACAGGGGACCCAGGGCCTGGCCCCTCCATCCAGAAAACCTATGACCTCACCCGCTACCTGGAGCACCAACTCCGCAGCTTGGCTGGGACCTATGTGAGTATCCAGCGTAGGAATCTGGGAGTTGGGGAGGAGTGAGGAGTTGGGGAAAGACAGTCCTAACCGTGGAGGGTTCTGGTAAATGATGGGGTGAGGAGGGGCTCTTTGGCTCCCACCAGTCCCCCTGTCTGGTCTA
+
AAAAAFFFAFFFGGGGGGAFGGHGFGGAAEFCGAEGAFHHGHGHGGHFHHHHEHFHHGHBFGDHHGHHHFFGG>EEHHHGFGHHHHFFGGHHGGCC>GGGDEFGGFHGGHHGHHGHFDGHFHHHHGBADDHFFFHF1F0FGHHEC@FDGGDGGFHFCE/CFCCCCDCGFHHHHHHHHFHGG9ABAAFG.;ABFF;;CFBFFGFGGG99EFFEDDB;B;./BFFEFFFE.BFDFFFFFFFFBFBFBFFFFFF
@M05620:37:000000000-D9766:1:1101:15923:3672 1:N:0:46
AGTGCCAGCTCTCAATCGCACAGGGGACCCAGGGCCTGGCCCCTCCATCCAGAAAACCTATGACCTCACCCGCTACCTGGAGCACCAACTCCGCAGCTTGGCTGGGACCTATGTGAGTATCCAGCGTAGGAATCTGGGAGTTGGGGAGGAGTGAGGAGTTGGGGAAAGACAGTCCTAACCGTGGAGGGTTCTGGTAAATGATGGGGTGAGGAGGGGCTCTTTGGCTCCCACCAGTCCCCCTGTCTGGTCTA
+
>11>AD1FAFFBFGGFFCFGECFCCEGGEAGHGGGEGAGFCHGFGGBFAEFFGCEGHGBGHHHHHHFGHHHGGGGCHHHFHHHHHHHHGBHHGGGG/0FFFHHGGCGHGHHHHHHHHHHHHHHHH/<CCGHHGHHDGBFFCGHHGCFGGGCGHHGFGFFFHHGCACHFHHHHHHFHHHGH@BGGGFGGBFGGGGCFGGGGGGGGGGB@FFFFF?@@<;EBFF/BFFFEFFFFFFFFFFFF@EFFFFF/FF/
@M05620:37:000000000-D9766:1:1101:21234:3721 1:N:0:46
AGTGCCAGCTCTCAATCGCACAGGGTCCCCAGTGCCTGGCCCCTCCATACAGAAAACCTATGACCTCACCCGCCACCTGGAGCACCCACTCCGCAGCTTGGCTGGGACCTATGTGAGTATCCAGCGTAGGAATCTGGGAGTTGGGGAGGAGTGAGGAGTTGGGGAAAGACAGTCCTAACCGTGGAGGGTTCTGGTAAATGATGGGGTGAGGAGGGGCTCTTTGGCTCCCACCAGTCCCCCTGTCTGGTCTA
+
BBAABFFFBFFFGGGGGGGGGGHCG44444BA3B5FFHFE2FECAAFE523D5AE2BEFHEA5AFDFGE1G0>0>EFFEB2BBFHH11?BG?1?/>>B??EGBGEEFFGHFHFFGGBBFGHGHHGGDDFGHHHHHHHF0?EFHGFG/AGACFF1FG1C/<DGGGED.GCFC:GHGGHFHHGDGC.AEGCFFGGGGFFFGBFGGGGG;B.AFBDFFFFFFFFFFFFFFFFFFFEFFFFFFFFFFFFFFFFFB
@M05620:37:000000000-D9766:1:1101:14606:3746 1:N:0:46
AGGGCCAGCTCTCCATCGCACAGGGTACCCAGTGCCTGGCCCCTCCATCCAGAAAACCTATGACCTCACCCGCTACCTGGAGCACCCACTCCGCAGCTTGGCTGGGACCTATGTGAGTATCCAGCGTAGGAATCTGGGAGTTGGGGAGGAGTGAGGCGTTGGGGAAAGACAGTCCTAACCGTGGAGGGTTCTGGTAAATGATGGGGAGAGGCGGGGCTCTTTGGCTCCCACCAGTCCCCCTGTCTGGTCTA
+
>>11>>AAABFFG11BBAA1E?GEFBBB1BB01BB1AB0G0FEHGGHHHFFFBGF0FECGBB2DB1BFFHF/>/>>FFBBBBBFFGA>EBFE/E/E>B1B>BG/EGHHEHHHHHE>GHHDDFDGHGACCFFHHHFGFH<FCGHHGG/-<C<>C1>G.<.<@GCC..:C/CFGGHHHB9FFABE@.AA@FGFBCF0;;CB0;FFF?--99BB-;@@@-@FFFFFFFFFEAFFFEFFFFFFF@EFFFFFB/;9
@M05620:37:000000000-D9766:1:1101:12439:3806 1:N:0:46
GAGGCTGCTTTGGAAGAAACTGATAGGCCACGGCAACAGTTCCGCATGGACCCGGGAAAGTACCTTGCCCACGTGATTGAATCTGAAATACCGGCTAATGTGTTACAAGAACGGAACCGCAACTAAAAGCCTCCACAAGAGTCCAAGCGCTGATAAAACCCTAGCAAATAAGTGAGGCCAATCCGCTCACGCCCTCTTGAGGATCCACTTGAATCCAACTCAACAATTGTCCTTATAACTACCAAGAACGG
+
AAAAAAFAFFFFGGGGCEGGG1FDED0B1A0AAAA0AG0122D//A/B01B0/////A/B@22D@1111@1////B021BG2BGD22B211B/>///BBF22>0BG1110F0<?<F//></>/@G1@@@<0FG/<?1/<?0?1?<><.<->C>F000=0.<</</D</<;;;:000..C..;:/;.9-.;;9.;AEFGG0;/;//9;/9CFF9/;;//9;;9/9;-;;;;/99//:///;/;-/;:;FFBA
@M05620:37:000000000-D9766:1:1101:17472:3904 1:N:0:46
AGTGCCAGCTCTCAATCGCACATGGGACCCAGGGCCTGGCCCCTCCATCCAGAAAACCTATGACCTCACCCGCTACCTGGAGCACCAACTCCGCAGCTTGGCTGGGACCTATGTGAGTATCCAGCGTAGGAATCTGGGAGTTGGGGAGGAGTGAGGAGTTGGGGAAAGACAGTCCTAACCGTGGAGGGTTCTGGTAAATGATGGGGTGAGGAGGGGCTCTTTGGCTCCCACCAGTCCCCCTGTCTGGTCTA
+
AA>AAFBFAFFFGGGGFGGCGGFFHHFGFEHHGGGEFFHAEHGHGGFHHFHHFCHHHGHHHGBHHHHHHHHGC>EGHHHHBEGHAHH/EFHFEE@EE0FFGHHGGGHHGGGHHHHHHHHHFHHHHGGFGGHFHHHHGGGGGGHHGG/CCCEGHHHHHGHHHHGGGGHHGHHHHHHHHHHHGEEGGGGG;FAFGGBFFGGGGGGGGGG@FFFFFB@@@@FFFFFFFFFFFFFFFFBFFFFF<FFFFFFFFFF
@M05620:37:000000000-D9766:1:1101:23756:3915 1:N:0:46
AGTGCCAGCTCTCAATCGCACAGGGGACCCAGGGCCTGGCCCCTCCATCCAGAAAACCTATGACCTCACCCGCTACCTGGAGCACCAACTCCGCAGCTTGGCTGGGACCTATGTGAGTATCCAGCGTAGGAATCTGGGAGTTGGGGAGGAGTGAGGAGTTGGGGAAAGACAGTCCTAACCGTGGAGGGTTCTGGTAAATGATGGGGTGAGGAGGGGCTCTTTGGCTCCCACCAGTCCCCCTGTCTGGTCTA
+
AA3>AFFFAFFFGGGFFFGFGGHCGGGGGGFHFGGGGGHHHHGHGGHHHHHHHHHHHGHHHHHHHHHHHHHGGGGGHHHHHGHHHHHHGHHHGGGGGHHHGHHGGGHHGHHHHHHHHHHHHHHHHGGGGGHHHHHHHHHGGHHHGGGGGGGGHHHHHGHHHHGGFGHHHHHHHHHHHHGHGGGGGGGGEGFGGGGGGGGGGGGGGGFFFFFFFFFFFFFFFFFFFFFFFFFFFFFFFFFFFFFFFFFFBFF
@M05620:37:000000000-D9766:1:1101:17633:3917 1:N:0:46
AGTGCCAGCTCTCAATCGCACAGGGGACCCAGGGCCTGGCCCCTCCATCCAGAAAACCTATGACCTCACCCGCTACCTGGAGCACCAACTCCGCAGCTTGGCTGGGACCTATGTGAGTATCCAGCGTAGGAATCTGGGAGTTGGGGAGGAGTGAGGAGTTGGGGAAAGACAGTCCTAACCGTGGAGGGTTCTGGTAAATGATGGGGTGAGGAGGGGCTCTTTGGCTCCCACCAGTCCCCCTGTCTGGTCTA
+
AAAABFFFBFFFGGGGGGEGGGHGGGGEEGHHGGGG2FHH2GGHGGHDHGGHDHGHHGG3GHBHHHHHHFGGGGGGHHHHGHHHHGAAFHHHDEEEEGDGGHGGGGGEEHHFHHFHBBFFHBFGHGCEGGHHHHHHGGHGGHFHG@GGGGGFFHFHGG/CGFGCFGHHGHHHHHHHHGHHGECAGAFG:CFFFGCFGGGGGFFGGBFFFFFFFFFFF@.;FFBB/BFEFFADEFBFFFFA>EFFFFFBBFF
@M05620:37:000000000-D9766:1:1101:19635:3941 1:N:0:46
AGTGCCAGCTCTCAATCGCACAGGGGACCCAGGGCCTGGCCCCTCCATCCAGAAAACCTATGACCTCACCCGCTACCTGGAGCACCAACTCCGCAGCTTGGCTGGGACCTATGTGAGTATCCAGCGTAGGAATCTGGGAGTTGGGGAGGAGTGAGGAGTTGGGGAAAGACAGTCCTAACCGTGGAGGGTTCTGGTAAATGATGGGGTGAGGAGGGGCTCTTTGGCTCCCACCAGTCCCCCTGTCTGGTCTA
+
AB>AAFFFCFFFGGGGGGGGGGHFGFEFGGHHFEGGGGHHHHGHGGHHHHHHHHGHHGHHHHHHHHHHHHHGGEEGHHHHGGHHHHGCEHGHEFGGGHHHGHHGGGHHGHHHHHHHHHGHHHHHHGGGGGHHHHHHHHFGGHHHGGGGGGEHHHHHFGHHHHGGGGHHHHHHHHHHHHHHGGGGDGGGEGGGGGFGGGGGGGGGGGFFFFFFFFFFFFFFFFFFFFFFFFFFFFFFFFFFFFFFFFFFFFF
@M05620:37:000000000-D9766:1:1101:19409:4096 1:N:0:46
AGTGCCAGCTCTCAATCGCACAGGGGACCCAGGGCCTGGCCCCTCCATCCAGAAAACCTATGACCTCACCCGCTACCTGGAGCACCAACTCCGCAGCTTGGCTGGGACCTATGTGAGTATCCAGCGTAGGAATCTGGGAGTTGGGGAGGAGTGAGGAGTTGGGGAAAGACAGTCCTAACCGTGGAGGGTTCTGGTAAATGATGGGGTGAGGAGGGGCTCTTTGGCTCCCACCAGTCCCCCTGTCTGGTCTA
+
>A>>ADFFBFFFGEGFGGCCECGFGGAFDEHDCFD?FFHCFHGHGGHHBGHGHG3BGGFHHHHHHFEGHHHGGCEGHHHHBGHEGH1GE3GGGGGGEGHHGHHGGCHHGHHHHHHHHHGHHHHHHGGGGGHHHHHHFF?FGFHGCCFCGGGHHHEHHGHGFF?DGGHGHHEHHHHHHHHHGGGGGGGGEGGGGGGGGGGGGGGGGGFBFFFFFFBBB;EFFFFFFFFFFFFFFFFFFFFFBFFFFFEFFFB
@M05620:37:000000000-D9766:1:1101:9842:4362 1:N:0:46
AGTGCCAGCTCTCAATCGCACAGGGGACCCAGGGCCTGGCCCCTCCATCCAGAAAACCTATGACCTCACCCGCTACCTGGAGCACCAACTCCGCAGCTTGGCTGGGACCTATGTGAGTATCCAGCGTAGGAATCTGGGAGTTGGGGAGGAGTGAGGAGTTGGGGAAAGACAGTCCTAACCGTGGAGGGTTCTGGTAAATGATGGGGTGAGGAGGGGCTCTTTGGCTCCCACCAGTCCCCCTGTCTGGTCTA
+
BBABBFFFBFFFGGGGGGGGGGHHDGGGGGHHGGGGFGHHHHGHGGHHHHHHGHHHHGHHHHHHHHHHHHHGGGGGHHHHHHHHHHHHGHHHGGG?EHHHGHGGFGHHGHHHHHHHHHHHHHFHHGDGGGHHHGHHHHHGGGHHGGGGGGGHHHHHHGHHHHGGGGFHHHHHHHHHHHHHGGFAGGGGCFGGGGFGGGFGGGGGGGFFFFFFFFFFFFEFFFFFFFFFFFFFFFFFFFFFFFFFF9/FFFF
@M05620:37:000000000-D9766:1:1101:17959:4362 1:N:0:46
ACTGCCACTTCTCAATCGACCGGCGGGCCCAGGCCCAGGCACCGCAAGAGCGCACGCCTGAACCCCAACCACGAGCCTCGAGCACCAACGCCGCCGTCTGCCTGGCAACAACCTAAGTCTAAGGGGTAGGAATCCGGCGTTTGGGCACGACCGTGCTGCCCGGGGAAGCATGTGCTAACAGCTGGGGGTCGTGGGCGCTCATTGGGTCCCGCGCGTCCCCCTGGCTCGCCTAGCTCCCCCCCTTAGGTCGG
+
>>>>AC1@@DDFGGGGG1BEE?A0EA/AEG/BF/BE/?>//0B//>EEH0E/>EE//FGA01<??/?<??F////>/?0<?/?>F/??..>CG-<---=C00<G..;<..:..///;;00000;.;.;..00;009----;-9-----::-------//9---9-;---///;///;9///-9;--;------;----;--9/;B-A----9--;-9-:--99-;-/--9--///;9--9--;-/9/;/--
@M05620:37:000000000-D9766:1:1101:23380:4454 1:N:0:46
GAGGCTGCTTTGGAAGAAACTCAGAGATTACTGCCACAGTTCCCCCTGCCCCTGAAACTGTTACCTCCCTGGCTACCAGAAGCTGCAACAACGTCCCCTGGTAAGGAAAGGCTCCTAGAAGCAGCGCAGGGAGTCGGCAGGCTGAGGGGACCCTGGAGAGTACGTCAGGCAGTTCCGCTTTTGCACGCTTGTGGATCCAATTGAACAATTCTCAGCCTTTGTACTTGTAACTGACAAGCCTGTGTCGCCAA
+
11AAAAC>1DDFGGGGFEAABAB1BCG11B1DF1AF1FF12BD1FE///A////0B1B11D22BAD1/A01BGG10B1B0GHHF11BFH0/B////?/BFH112@1B0000/10/11>F11110B//>EG/?/?0//<////0000?/->-..0>>00/./00</.<C/CG.C0C0.....0<0;0.-;E.AFGB009090CF0009/000000;9/;/B/F/9/B/99FF////;/9AE/9////-----
@M05620:37:000000000-D9766:1:1101:17167:4456 1:N:0:46
GAGGCTGCTTTGGAAGAAACTCATAGATTACTGCAACAGTTCCCCCTGGACCTGGAAAAGTTTCTTGCCTGGCTTACAGAAGCTGAAACAACTGCCAATGGTAAGGAAAGGCTCCTAGAAGACTCCAAGGGAGTAAAAGAGCTGATGAAACAATGGCAAGTAAGTCAGGCATTTCCGCTTTAGCACTCTTGTGGATCCAATTGAACAATTCTCAGCATTTGTACTTGTAACTGACAAGCCAGGGACAAAAG
+
>AAA>AFBFBD4G45BCGBGGGHHHGHHHFBFFF4BCHBFGDDF2BACABBFGGEB332FBDGDFFGBBB3FBFG33ABDGGBFG33FBB1FGHGFEHGG3B4BB3@??B1?BBFBB@3?FC?33BBB3/???ABFFHHEE2BBBBFBGF2?F222@@C?>@F2@@>2@2?111<@CAC?C?11>11>111<1.>>FGF00=00=GDCB00====:0<<;;0=C00:;;0;0;;/00...;.9.;9;F/99
@M05620:37:000000000-D9766:1:1101:17275:4484 1:N:0:46
AGTGCCAGCTCTCAATCGCACAGGGGACCAAGGGACTGGCCCCTCCATCCAGAGAACCTATGACCTCACCCGCTAACTGGAGCACCAACTCCGCAGCTTGGCTGGGACCTATGTGAGTATCCAGCGTAGGAATCTGGGAGTTGGGGAGGAGTGAGGAGTTGGGGAAAGACAGTCCTAACCGTGGAGGGTTCTGGTAAATGATGGGGTGAGGAGGGGCTCTTTGGCTCCCACCAGTCCCCCTGTCTGGTCTA
+
AAAAAFFFBFFFGGGGGGGGGG4BF2BEGHHHGGHGH22BBAFHGG2DFGHHH1BGC1BBGHHD3D33BFGFGFG1GHH3BGHHGHHHGGHHGGGGGHHHGHHGGGHHGHHHHHHHHHHHHHHHHGGGGGHHHGHHHHHGGHHHGGGGGGGHHHHHHGHHGGGGGGHHGHHHHHHHHHHHGGGGGGGG;FFGGGFGGGGGGGGGGGGFFFFFFFFFFFFFFFFFFFFFFFFFFFFFFFFFFFFFFFFFFFF
@M05620:37:000000000-D9766:1:1101:23186:4488 1:N:0:46
GAGGCTGCTTTGGAAGAAACTCATAGATTACTGCAACAGTTCCCCCTGGACCTGGAAACGTTTCTTGCCTGGCTTACAGAAGCTGAAACCACTGCCAATGGTAAGTAAAGGCTCCTAGAAGACTCCCAGGGAGTACAAGAGCTGATGAAACAATGGCAAGTCCGTCAGGCATTTCCGCTTTAGCACTCTTGTGGATCCAATTGAACAATTCTCAGCATTTGTCCTTGTAACTGACAAGCCAGGGACACAAG
+
11>AAAFAFFDFCGGCEBBFBBBFDDGHHGHHHHB1FBBADGGHHGAF/0BBGH0FF10BBFGHDFDBGHHHHHB1BGHFGHH11@BFH0FFHGHH1BFGHB@@12BFGFGFHH/@FGHHHFE>GC/0B??FEE0>2110FGDG1BFD1B10/1B100@?F11//<C<CFA1?FDGCE.>F1=1FGFHHHE1><G=CGGC0GH0GGFFFCBFCCGHCCGHGH0;0;:CC;;CCGBF09.9/.;9:A..CE.
@M05620:37:000000000-D9766:1:1101:17487:4599 1:N:0:46
AGTGCCAGCTCTCAATCGCACAGGGGACCCAGGGCCTGGCCCCTCCATCCAGAAAACCTATGACCTCACCCGCTACCTGGAGCACCAACTCCGCAGCTTGGCTGGGACCTATGTGAGTATCCAGCGTAGGAATCTGGGAGTTGGGGAGGAGTGAGGAGTTGGGGAAAGACAGTCCTAACCGTGGAGGGTTCTGGTAAATGATGGGGTGAGGAGGGGCTCTTTGGCTCCCACCAGTCCCCCTGTCTGGTCTA
+
BCBBCFFFCFFFGGGGGGGGGGHHGGGGGGHHGGGGGGHHHHGHGGHHHHHHHHHHHGHHHHHHHHHHHHHGGGGGHHHHHHHHHHHHGHHHGGGGGHHHGHHGGGHHGHHBHHHHHHHHHHHHHGGGGGHHHHHHHHHGGHHHGGGGGGGHHHHHHGHHHHGGGGHHHHHHHHHHHHHHGFEGGGGGCFGGGGFGGGGGGGGGGGFFFFFFFFFFFFFFFFFFFFFFFFFFFFFFFFFFFFFFFFFFFFF
@M05620:37:000000000-D9766:1:1101:12274:4600 1:N:0:46
AGTGCCAGCTCTCAATCGCACAGGGGACCCAGGGCCTGGCCCCTCCATCCAGAAAACCTATGACCTCACCCGCTACCTGGAGCACCAACTCCGCAGCTTGGCTGGGACCTATGTGAGTATCCAGCGTAGGAATCTGGGAGTTGGGGAGGAGTGAGGAGTTGGGGAAAGACAGTCCTAACCGTGGAGGGTTCTGGTAAATGATGGGGTGAGGAGGGGCTCTTTGGCTCCCACCAGTCCCCCTGTCTGGTCTA
+
AB>AAFFFCFFFGGGGGGGAECHCGFFGGGHHAEFEGGHHHHGHGGHGHGHHHHHHHGHHHFHHHFGHHHHGG>EEHHHHBGHHHHHGFHH@>E?EEHBGFHHGGGHHGHHGHHHHHHHHHHHHHGGGGGHHHHHHHHCGGHHHGGCDGEEGHGHHHGHHHHGGGGHHHHHHHHHHHHHHGGEGFGGGEGGGGGFGGGGGGGGGGGFFFFFFFFFFFFFFFFFFFFFFFFFFFFFFFFFFFFFFFFFFFFF
@M05620:37:000000000-D9766:1:1101:8623:4666 1:N:0:46
GAGGCTGCTTTGGAAGAAACTCATAGATTACTGCAACAGTTTCCCATGGACCTGGAGAAGTTTCTTGCTTTGCTTAAAGAAGTTGAAAAAACTGCCAATGGTCAAAAAACGATACTAGAAGACTACAAGAGAGTAAAAGAGATGATGAAAAAATGGCAAGTAAATCAAGAATAGCCGCTTCAGAAATCTTGAGGATCCAATTACACAATAAGCAGCACTTGTACTTGTAACTGACATGCAACGGACAAAAG
+
>3AA3>CABBB4F4BBBG4FGGHHHCGGHH4ADF4BCGBDG5553BB33F3BFGEB232BDBG5DDF55D5B5DF555DBGG5DF55B5B0BGGHFGHHG3BGFB431>1/111>B4433B?3?3BFD3202/B44DFHEE232B3B3FDB?@0222@@/2?F1<?11?1<<1111>A-.<<11111=<0000/<<<<00000==C=.00:000//..:;00;<000;9000;;90000990--.--./.:
@M05620:37:000000000-D9766:1:1101:13402:4691 1:N:0:46
AGTGCCAGCTCTCAATCGCACAGGGGACCCAGGGCCTGGCCCCTCCATCCAGAAAACCTATGACCTCACCCGCTACCTGGAGCACCAACTCCGCAGCTTGGCTGGGACCTATGTGAGTATCCAGCGTAGGAATCTGGGAGTTGGGGAGGAGTGAGGAGTTGGGGAAAGACAGTCCTAACCGTGGAGGGTTCTGGTAAATGATGGGGTGAGGAGGGGCTCTTTGGCTCCCACCAGTCCCCCTGTCTGGTCTA
+
1A>>ADFFAFFFCDFFGCF1E0F0FEEGGFGHCEGEEFHGHHGHGGHHFGFHFHFGHGFHHHHHHHHHHHHGGGGGHHHHHHHHHHHHGHHHGE/>EBGBEHGFFFHGCHHHHHEHHHHHHHHHGGCFGEGHHHHHHHHFAGHFGGGGCGGHGFGFHFFHHHGGGGEHHHHHFGFHHGHGGGG@GGGGCFGGBF0BFFGGGGGG?CB?EFFFAF@@?@EFFFFFFFEEFFFFFFFFFFF-=EFFFFFFFFF
@M05620:37:000000000-D9766:1:1101:13418:4709 1:N:0:46
AGTGCCAGCTCTCAATCGCACAGGGGACCCAGGGCCTGGCCCCTCCATCCAGAAAACCTATGACCTCACCCGCTACCTGGAGCACCAACTCCGCAGCTTGGCTGGGACCTATGTGAGTATCCAGCGTAGGAATCTGGGAGTTGGGGAGGAGTGAGGAGTTGGGGAAAGACAGTCCTAACCGTGGAGGGTTCTGGTAAATGATGGGGTGAGGAGGGGCTCTTTGGCGCCCACCAGTCCCCCTGTCTGGTCTA
+
>>AAADDFBF4FF4BGGAF2AABFFAFFFEAGGGGE2BFAFGGHGGGHHFGHBFCFBEFHGGFH3FBFGHGFGGCGHGFBGHG?BF?GEBGHGE/E@BFGGFC/EEGHGGHBGGH3GBFGFFFGHGGGGEF2@FHFFHHGEGHHGCFFD.DGF0DGBGCCGHGGEAAFGGBGCCFHHH/.?:;B?EFG;CFGFG;CBFBBF0;FG?FFFFFB?FFFF@EFFFBFF-;B@A:AAAFFFFFDDEF/BBF//99
@M05620:37:000000000-D9766:1:1101:13401:4716 1:N:0:46
AGTGCCAGCTCTCAATCGCACAGGGGACCCAGGGCCTGGCCCCTCCATCCAGAAAACCTATGACCTCACCCGCTACCTGGAGCACCAACTCCGCAGCTTGGCTGGGACCTATGTGAGTATCCAGCGTAGGAATCTGGGAGTTGGGGAGGAGTGAGGAGTTGGGGAAAGACAGTCCTAACCGTGGAGGGTTCTGGTAAATGATGGGGTGAGGAGGGGCTCTTTGGCTCCCACCAGTCCCCCTGTCTGGTCTA
+
AB>AAFFFBFFFG4GGGGGCGCHGGGGGGGHHFEEFGGHHHHGHGGHHHHHHHHHGHGHHHFHHHEGFHHHGGEEGHHHHFGHHHHAFEHHGAFCGEGFGGHHGGGHHGHHHHHHHHHHHHHHHHGGGGGHHHHHHHHFFGHHHGGFGGDEHHGHHHGHHHHGGGGHHGHHHHHHHHHHHGGGGDGGGEGGGGGCFGGGGGGGGGGDDFFFFFFFFFFFFFFFFFFFFFFFFFFFFFFFFFFFFFFFFFFF
@M05620:37:000000000-D9766:1:1101:12558:4751 1:N:0:46
AGTGCCAGCTCTCAATCGCACAGGGGACCCAGGGCCTGGCCCCTCCATCCAGAAAACCTATGACCTCACCCGCTACCTGGAGCACCAACTCCGCAGCTTGGCTGGGCCTTTGTGCGTATCCCGCGTAGGAATCTGGGCGTTGGGGCGGGGTGCGGCGTTGGGGCAAGCCCGTCCTAACCGTGGAGGGTTCTGGTAAATGATGGGGTGAGGAGGGGCTCTTTGGCTCCCACCAGTCCCCCTGTCTGGTCTAT
+
AB>AAFFFBFFFFGGGGGGCGCGAF?EEFGHHCEGCEFGHHHGHGGHHHGHHGHHHHEHHHHFHHHHHHHHGE>EGHGGHFEGHFHHFGFHHEECGGHHHGGHGG//FF1?BFB1??BEFG1<@@<//?1?<FFHHHFC<ACGGG<:@---@A@B-9;B?FBB.@FE.9.;99DFFF.FBAA@.:AB.;A:FF//BFBFB/:FFF.BAAF/9DBB=BE/FFFFBFBFFF?DEA/;BFEF;E/FBFFBB/9/
@M05620:37:000000000-D9766:1:1101:22798:4775 1:N:0:46
AGTGCCAGCTCTCAATCGCACAGGGGACCCAGGGCCTGGCCCCTCCATCCAGAAAACCTATGACCTCACCCGCTACCTGGAGCACCAACTCCGCAGCTTGGCTGGGACCTATGTGAGTATCCAGCGTAGGAATCTGGGAGTTGGGGAGGAGTGAGGAGTTGGGGAAAGACAGTCCTAACCGTGGAGGGTTCTGGTAAATGATGGGGTGAGGAGGGGCTCTTTGGCTCCCACCAGTCCCCCTGTCTGGTCTA
+
AA>AAFFFAFFFG4GGGGGGGGHHGGGEEFHGFEGG2FHHAGFHGGHHHHHHFHHHHGHHHHGHHHHHHHFFGEEGHHHHGGHHFHGHFHHGGGGFGHHHGHHGGGHHGHHFHHHHHFHHHHHHHGEGGGHGHHHHHGCFGHHHGGEGGDEGFHHHHG/<DFGGGGHHHHHGHHFFHHHHGACADEGG9FGGGGGGGGGGGGGGGDDFFFFFFFFFFFEFFFF/BFFFFFFFFFFFFFFDFFFFFFFFFFB
@M05620:37:000000000-D9766:1:1101:9165:4848 1:N:0:46
AGTGCCAGCTCTCAATCGCACAGGGGACCCAGGGCCTGGCCCCTCCATCCAGAAAACCTATGACCTCACCCGCTACCTGGAGCACCAACTCCGCAGCTTGGCTGGGACCTATGTGAGTATCCAGCGTAGGAATCTGGGAGTTGGGGAGGAGTGAGGAGTTGGGGAAAGACAGTCCTAACCGTGGAGGGTTCTGGTAAATGATGGGGTGAGGAGGGGCTCTTTGGCTCCCACCAGTCCCCCTGTCTGGTCTA
+
>A3>>DF4ACFDAFDGGGFFFGHHGCGG?FFFFEEGGGGHCFEHGGHHBFFGDGFHFFFHHGDFGGGFGHGFGGFEFGFGFHHHFHGHGGFGEECGEHGHGHFFGGHHGHHHHHHGHHHGHHHFHGGFFGHHHHHHGHFFFGHHGGFCGDGGE0GHGGHGHHGGE.GFHHHHHHHHHHHHFGGF.CDGAFFFGGFFFGGGGGGGGGABEFFFFFFF@=EBFFFFFFFFFFFFFFFFFFFFFFFFFFFFFFF
@M05620:37:000000000-D9766:1:1101:7633:4857 1:N:0:46
GCGGCTGCTTTGGAAGACACTGCCTCGCCAGGGCCCACAGTTCGGAAGAGCACACGTCTGAACTCCAGTCACCTGAATCAATCTCGTATGCCGGCTTCTGCTTGAAAACAAACAAACCGAGAGGAAATCCCCGTAACCGATAACAAGACCAGAATATCCCCCACCATACAACGGGAGAAAACACACGCAATCACCCTTTAGCACCCCTGCCGATCCACTAAACAACATCTGAGCATTTGTACTTCCCCATG
+
AAAAAADAFFD@FGG1A1BB11A01AB0A00BBE/AA/AF12D/EE/E0FG1F0FEBFGGH2F1@FBFDB1F11BB1@B1BFF1B0/?FGEGE/>>>0BB>>>B01B10/?0<B?0/?/<//>/00@11@1//?/?/1/>--<11<<////../000=0=..-:..00/C0/--..9.;///....----.0099--;/;/;/;---9;--9----//;/9://9--:/;/;/9/;999/;//9//;9--9
@M05620:37:000000000-D9766:1:1101:19237:4933 1:N:0:46
AGTGCCAGCTCTCAATCGCACAGGGGACCCAGGGCCTGGCCCCTCCATCCAGAAAACCTATGACCTCACCCGCTACCTGGAGCACCAACTCCGCAGCCTGGCTGCCACCTATGTGAGTATCCAGCGTAGGAATCTGGGAGTTGGGGAGGAGTGAGGAGTTGGGGAAAGACAGTCCTAACCGTGGAGGGTTCTGGTAAATGATGGGGTGAGGAGGGGCTCTTTGGCTCCCACCAGTCCCCCTGTCTGGTCTA
+
>>>AAFFFAFFFGGGGGGGFGGHGGGGEEG2FF2FFDGGHFGG1EFHHGFFHFHHHHGFFHHFGHHHFGFFGE>EGHHHHFFHGHHAGEFGHG/>EE/BG/GH//03BGHFF12BF1FFBHFHBC@CA//FGGG1?1?F<EGFB/A>@@AA<.=DAGDCC0<-<CEHGGHCG:GHGGBBGGG.-9E.@.9;09C00;C0CB;F0A.:@AFFFFA=@BBEF////;B/;9BAD.AFBFFED-.;FFB/:/;B
@M05620:37:000000000-D9766:1:1101:20312:4946 1:N:0:46
AGTGCCAGCTCTCAATCGCACAGGGGACCCAGGGCCTGGCCCCTCCATCCAGAAAACCTATGACCTCACCCGCTACCTGGAGCACCAACTCCGCAGCCTGGCTGAGACCTATGTGAGTATCCAGCGTAGGAATCTGGGAGTTGGGGAGGAGTGAGGAGTTGGGGAAAGACAGACCTAACCGTGGAGGGTTCTGGTAAATGATGGGGTGAGGAGGGGATCTTAGGCTCCCACCAGACCCCCTGTCTGGTCTA
+
33>>A@FFAFFFAGGGGGGGGGCGDGGGDFHHGCAEG2GF2FGHGGGHGHHHHHFGHGEGHFFHHHGHHHHGGGGGHHHGHHHHGHHHFBGHGGG/EEGCFAHG0BFGG3FGGHGHHHHHHHHHH?CEC/@DGHHHFCHGGHHBAC.CDGGHHHHHHCGHH/CFFGHGHHHF/=;0:CCGG.CDGGGGCFAFGGGGGGGGGFFGA.ABEFFFDFAFD9EFE//9;BFFEFADA..;.9D@D./;B;/999B
@M05620:37:000000000-D9766:1:1101:15997:5071 1:N:0:46
GAGGCTGCTTTGGAAGAAACTCATAGATTACTGCAACAGTTCCCCCTGGACCTGGAAAAGTTTCTTGCCTGGCTTCCAGCAGCATGAACCACTTCCCATGGCACGCACAGGATACTCTAAGCCACCAAAAGAGTCCACGAAATAATGCCAACCTAGCCAGTCAGTCAGGCATTTCCGCTTTCGCACACTTGAGGATCCAATTGACCAATTCTCCACCTTTGACCTAGTAACTGACAAGCCAAGGACGCAAG
+
BBAAABFBFFFFGGGFCCBBGFFGFGGGHDGGDGFDFEGEGHEGHGGFFCFFGFGEGFGHFGHHHHEGHHHEHHHFHHFBFFG1@3B5B1FF3533B33B31331/>/>2?BC3BEF4F44332BB?///B?G??FBF/</??3BB?@@FFFG22@@22?1F<<?<DF0?GFB11>.><CF=>AE?-.<000<<<<<GB0;GGE00;.;0CGG00:;90;00;0;0099;FB0099F.9.;/.:;9---;-
@M05620:37:000000000-D9766:1:1101:18693:5090 1:N:0:46
AGTGCCAGCTCTCAATCGCACAGGGGACCCAGGGCCTGGCCCCTCCATCCAGAAAACCTATGACCTCACCCGCTACCTGGAGCACCAACTCCGCAGCTTGGCTGGGACCTATGTGAGTATCCAGCGTAGGAATCTGGGAGTTGGGGAGGAGTGAGGAGTTGGGGAAAGACAGTCGTAACCGTGGAGGGTTCTGGTAAATGATGGGGTGAGGAGGGGCTCTTTGGCTCCCACCAGTCCCCCTGTCTGGTCTA
+
ABBAAFFFBFFFGGGGGFGEGFHHGEGGGGHHGGGGGGHHHHGHGGHGHHHHHHHHHGHGHHHHHHHHHHHGGGGGHEGHHHHHHHFHGHHHGGGGGGHHGHHGGGHHGHHHHHHHHHHHHHHHHGGGGGHHHHHHHHHGEHHHGGGGGGGGHHHHHGHHHHGGGGHHHHHHHH.EGHGGGEEGGGGGCFFGGGCFGGGGGGGGGFFFEFFFFFFFFDFFFFFFFFFFFFFFFFFFFFFFFFFFFFFFFFB
@M05620:37:000000000-D9766:1:1101:16922:5113 1:N:0:46
AGTGCCAGCTCTCAATCGCACAGGGGACCCAGGGCCTGGCCCCTCCATCCAGAAAACCTATGACCTCACCCGCTACCTGGAGCACCAACTCCGCAGCTTGGCTGGGACCTATGTGAGTATCCAGCGTAGGAATCTGGGAGTTGGGGAGGAGTGAGGAGTTGGGGAAAGACAGTCCTAACCGTGGAGGGTTCTGGTAAATGATGGGGTGAGGAGGGGCTCTTTGGCTCCCACCAGTCCCCCTGTCTGGTCTA
+
AA>ABFFFCFFFGGGGGGGGGGHGGGGGGGHHGGGGGGHHHHGHGGHHHHHHHHHHHGHHHHHHHHHHHHHGGEGGHHHHHHGHHHHHGHHHFGGGGHHHGGHGGGHHGHHHHHHHHHHHHHHHHGDGGGHHHHHHHHHGGHHHGGGGGGGGFHHHHGHHHHGGGGHHHHHHHHHHGHHHGFECGGGGCFGGGGCGGGGGGGGGGGDFEFFFFFFFFFFFFFFFFFFFFFFFFFFFFFFFFFFFFFFFFFF
@M05620:37:000000000-D9766:1:1101:20670:5117 1:N:0:46
AGTGCCAGCTCTCAATCGCACAGGGGACCCAGGGCCTGGCCCCTCCATCCAGAAAACCTATGACCTCACCCGCTACCTGGAGCACCAACTCCGCAGCTTGGCTGGGACCTATGTGAGTATCCAGCGTAGGAATCTGGGAGTTGGGGAGGAGTGAGGAGTTGGGGAAAGACAGTCCTAACCGTGGAGGGTTCTGGTAAATGATGGGGTGAGGAGGGGCTCTTTGGCTCCCACCAGTCCCCCTGTCTGGTCTA
+
AAAAAFFFAFFFGGGGGGGGG0GAFEEGEGFHGGGG/EHCAFEHGGHHHFHHFHGFGGFFFFHHHHHHHHHEGGGGHFHHHHHGHCFHG0GHGEEECEHHGGHGECHHGHHFHHHHGFHBGHHHHGCGGGHHHHHHHHGGAGHHGGGGGGGHHHHHHGCGFGGGGGGHHHHHHHHHHHHHGEEGGGG@9;FGGGBGGGEGGGGGGGF@FFFFFF@@<=EFFFFFFFFFFFFFFFFFFFFF-EFFFFBFBFF
@M05620:37:000000000-D9766:1:1101:20018:5186 1:N:0:46
AGTGCCAGCTCTCAATCGCACAGGGGACCCAGGGCCTGGCCCCTCCATCCAGAAAACCTATGACCTCACCCGCTACCTGGAGCACCAACTCCGCAGCTTGACTGGGACACATGTGAGGAAACAGCGCAAGAATATGGGAGGTGGGGAGGAGTGAGGAGTAGGCGAAAGAAAGTAAGAAACGCGGAGGGTTCTGGTAAATGATGGGGTGAGAAGGGGATATTTGGCACCCACCAGACTCCCTGTCTACTATA
+
>A>AAFFC1FFFFGGCGF11A0B0FEG?0EG0FAAE/AGG0FEAEGH1ABGG10AF0AB1BB2FHHFHH0>EGGG@GEGFHHHGF/FHGE1FE>E//0FG01B1??00/001BG2FGAG000000//</>GHF11<10?//.>.ACG--CE/C0<CHCC/000-=--;/9CFGB00;0/:C--9-99--9;FF/;/B9FB/BFFFF-9-9/;:9B----/;B//B//;---;-;-:///;-/:/9///9//
@M05620:37:000000000-D9766:1:1101:13980:5189 1:N:0:46
AGTGCCAGCTCTCAATCGCACAGGGGACCCAGGGCCTGGCCCCTCCATCCAGAAAACCTATGACCTCACCCGCTACCTGGAGCACCAACTCCGCAGCTTGGCTGGGACCTATGTGAGTATCCAGCGTAGGAATCTGGGAGTTGGGGAGGAGTGAGGAGTTGGGGAAAGACAGTCCTAACCGTGGAGGGTTCTGGTAAATGATGGGGTGAGGAGGGGCTCTTTGGCTCCCACCAGTCCCCCTGTCTGGTCTA
+
ABAAAFFFBFFFGGGGFFGAFCGDGGGGGGHHFGGGCGHHHHGHGGHHHGHHHHGHHGHHHHHHHHHHHHHGGEEGHHHHGGHHHHHHGHHHDGCGGGGHGHHGGGHHGHHGHHHHHHHHHHHHHGEGGGHHHHHHHHHGGHHHGGGGGGEGFHHHHGGHHHGGGGHHHHHHHHHHHHHHGGGGGGGGEGGGGGCFGGGGGGGGGGFFFFFFFFFFFFFFFFFFFFFFFFFFFFFFFFFFFFFFFFFFFFF
@M05620:37:000000000-D9766:1:1101:18764:5216 1:N:0:46
AGTGCCAGCTCTCAATCGCACAGGGGACCCAGGGCCTGGCCCCTCCATCCAGAAAACCTATGACCTCACCCGCTACCTGGAGCACCAACTCCGCAGCTTGGCTGGGACCTATGTGAGTATCCAGCGTAGGAATCTGGGAGTTGGGGAGGAGTGAGGAGTTGGGGAAAGACAGTCCTAACCGTGGAGGGTTCTGGTAAATGATGGGGTGAGGAGGGGCTCTTTGGCTCCCACCAGTCCCCCTGTCTGGTCTA
+
ABAABFFFBFFFGGGGGGGGGGFGGEGGGGHHGGGFFFAHHHGHGGHH5BFHHHHHHGHHHHHHHHHHHHHGGGGGHEHHHHHHHHHHGHHHGGGGGHGHGHHGDGHHGHHHHHHHHHHHHHHHHGGGGGHHHHHHHHHGGHHHGGGGGGGHHHHHHGHHHHGGGGHHHHHHHHHGHHHHGGGGGGGGEFGGGGFGGGGGGGGGGGFFFFFFFFFFFFFFFFFFFFFFFFFFFFFFFFFFFFFFFFFFFFF
@M05620:37:000000000-D9766:1:1101:17449:5242 1:N:0:46
AGTGCCAGCTCTCAATCGCACAGGGGACCCAGGGCCTGGCCCCTCCATCCAGAAAACCTATGACCTCACCCGCTACCTGGAGCACCAACTCCGCAGCTTGGCTGGGACCCATGTAAGTATCCAGCGTAGGAATCTGGGAGTTGGGGAGGAGTGAGGAGTTGGGGAAAGACAGTCCTAACCGTGGAGGGTTCTGGTAAATGATGGGGTGAGGAGGGGCTCTTTGGCTCCCACCAGTCCCCCAGTCTGGACTA
+
AAAABFFC3CFFGGGGGGGGGGHAFGAEAEGHFCGGAFHHCGEGGGHH5CEHBG3BGGHHFGBGHG3GHHHCG>EGHFHHGHHGHEHGEHHHEEGGCGHGE3G/EEHHG/FBFH2?BBFHHHHHHGEGC/FGHHFFEHHFFHHGGGAGCGGFHHH.<.=CGH-CFGGHHHH/;G0;CHHGGEEBEFGGD.AFFGCGGFG0FBGBEGFBFFFFFFB-;;;:/9;9BBBAF..AEEBFF/.;-;9;B/B/9;9
@M05620:37:000000000-D9766:1:1101:22015:5252 1:N:0:46
GAGGCTGCTTTGGAAGAAACTCATAGATTACTGCAACAGTTCCCCCTGGACCTGGAAAAGTTTCTTGCCTGGCTTACAGAAGCTGAAACAACTGCCAATGGTAACGAAAGGCTCCTAGAAGACTCCAAGGGAGTACACGAGCTGCTGAAACAATGGCAAGTACGTCAGGCATTTCCGCTTTAGCACTCTTGTGGATCCAATTGAACAATTCTCAGCATTTGTCCTTGTAACTGACAAGCCAGGGACCCAAG
+
AAACAAFCFFFFFBGGGGGGGGHHHFHHHHHGHHCHFHHGGD5GHGGFGGHHHHHHFBFGBFGGHHGHHHHHFHHFHHGHHHGHHB3GBFGHHHHGHHHHBFHF3>?1E?1?GGFGFFBFGHH3BFCH3??/?E33B4?DF/??22BG2FGH/@22@2@??D</?GC<FCGC11F1><>CF11FDF0C0=GDCFGHHHFCG;:0CCGGHBFFHHCGHCGHH:0=00CCB=00;FGG0..;:;9;EE..:E9
@M05620:37:000000000-D9766:1:1101:15271:5271 1:N:0:46
GAGGCTGCTTTGGAAGAAACTCCTAGATTACTGCAACCGTTCCCCCTGGACCTGGAAAAGTTTCTTGCCTGGCTTACAGAAGCTGAAACAACTGCCAATGGTAAGGAAAGGCTCCTAGAAGACTCCAAGGGAGTAAAAGAGCTGATGAAACAATGGCAAGTACGTCAGGCATTTCCGCTTTAGCACTCTTGTGGATCCAATTGAACAATTCTCAGCATTTGTCCTTGTAACTGACAAGCCAGGGACCCAAG
+
BBBBBBFBFFFFGCFGG4FGBF4G4ABFFFGGHHC4B222BABGHGEB22BFGFBFFDGGFHHFHH5AFHHHHHFBBFFHHHHFGHDGG3GGHGFH33BFGH4FFGGHHHFFHHFHHHHHHGGGGGEGFFFGGF3BB4BCFFGH1?BFDBFF<DGHFCGGH22?GGFEHHGFGGHHEDEGGDHGDG<GHFHFHGHCGHHGHGFDGHHHHHHEHGHHGGHHHG0CGHHHGGB0CFGGFFEEBFFGGG..CC.
@M05620:37:000000000-D9766:1:1101:16173:5290 1:N:0:46
GAGGCTGCTTTGGAAGAAACTCATAGATTACTGCAACAGTTCCCCCTGGACCTGGAAAAGTTTCTTGCCTGGCTTACAGAAGCTGAAACAACTGCCAATGGCATGGACCGGCTCATCCACAAGTAAAAGGGAGTACAAGAGCTGATGCCACCAAGGCACGTCAGTCAATAATTGCAACTATCGCACTCTTGTGGATCCCATTGATCAATTCTACGCATTTGAACAAGTAACAGCAAATCCAGGGACAACAG
+
>11>A>CAFFDFGGG11BFGABFGGGHBD1BGGGF1AFGDDFGHHG0B/0F0FGAGH10BGHGGDF1GHHGHHH01BFGDGHH@BBFGHGHHHHHFCGGHH0>@00B1B/>/E>FED11>1/012>BFG/?E/?01211000B<11111@10//0/?@0<?//?11?11<>D11F11<>11<<CF--/0=DGF?000//00:000;;00;00;::CE.CFF09C0/9;0;C0;.99/90;C0/99.;.A-9
@M05620:37:000000000-D9766:1:1101:21688:5305 1:N:0:46
AGTGCCAGCTCTCAATCGCACAGGGGACCCAGGGCCTGGCCCCTCCATCCAGAAAACCTATGACCTCACCCGCTACCTGGAGCACCAACTCCGCAGCTTGGCTGGGACCTATGTGAGTATCCAGCGTAGGAATCTGGGAGTTGGGGAGGAGTGAGGAGTTGGGGAAAGACAGTCCTAACCGTGGAGGGTTCTGGTAAATGATGGGGTGAGGAGGGGCTCTTTGGCTCCCACCAGTCCCCCTGTCTGGTCTA
+
AB>ABFFFBFFFGGGGGGGGGGHFGGGGGGHHGGGGFGHGHHGHGGHHHGHHHHGFHGGHHHHHHHHHHHHGGEGGHHHHGHHHHHHHGHHHGGGGGHHHGHHGGGGHGHHHHHHHHHHHHHHHGGEGCGHHHFHFHGGGGHHHGGGGGGFHHGHHHGHHHHGGGGHHBHHHHHHHHHHFGGEGGGGGEFFGFGFGFGGGGGGGGGFFFFFFFFFFFFFFFFFFFFFFFFFFFFFFFFFFFFFFFFFFFFB
@M05620:37:000000000-D9766:1:1101:11567:5305 1:N:0:46
GAGGCTGCTTTGGAAGAAACTCAGAAACCAGTGACACAAGGTCGGACGACCAACAATCCGTGCTCTCGTCAGATAGGAGAAGCTGGAACTACTTCGCCTGGTAGAACAAAAAAAAAGTATCAAGCGTAGAAATCTGGGAGCTGGGGAGGAGTGAGGAGTTGGGGAAAGACAGCACTAACCGTGGAGGGTTCTGGTAAATGATGGGGTCAGGAGGGGCTCTTTGGCTCCCACAAGTCCCCCAGGCAGGTCTT
+
>1AA>>C>@BBBFB1BF1BBF1B1A110BA0BA1111B000ABA/A/A//A////B1B0/B//>D1@>/?/?121101B>BBB1100B111B11B/??E??B11<BB0<B0//////122222F1//?</?11?111><F.0<0>-<-<<C<.00;:://</--C.:.9/9/./;0C9/.99.-9..:=..9:////;B/:;//9------/9---9-;///99///-::A-E;;/BBA---------///
@M05620:37:000000000-D9766:1:1101:9220:5316 1:N:0:46
GAGGCTGCTTTGGAAGAAACTCATAGATTACTGCAACAGTTCCCCCTGGACCTGGACAAGTTTCTTGCCTTGCTTACAGAAGCTGAAACAACTGCCAATGGTCAGTAAATTCTCCTAGAAGACTCCAAGGGAGTAAAAGAGATGATGAAACAATGGCAAGTAAGTCAGGCATTTCCGCTTTAGAACTCTTGTCGATCCAATTGCACAATTCTCAGCATTTGTACTTGTAACTGACAAGCCATGGACAAAAG
+
>3A>>>CABBB4G4BBAG4GGGHHHFGHHFBBDG4BFHADGB5BBAAA2CABFFEB231BBDHDDDDBBB5B3DD5ABBDBA3BB33FBB1BBFFGFHFG3BGH2B44@444B4BB@B3@B3BB@BB?3////?34?EFFB2BBBBB?F?2B?2222BB/3B@@@2@2<2?222@>////<1?1?11??1111...>.1<110==G0/000<=<0<00=0=0<<;00<CC000::00...;00/9;;C/:;
@M05620:37:000000000-D9766:1:1101:11547:5318 1:N:0:46
AGTGCCAGCTCTCAATCGCACAGGGGACCCAGGGCCTGGCCCCTCCATCCAGAAAACCTATGACCTCACCCGCTACCTGGAGCACCAACTCCGCAGCTTGGCTGGGACCTATGTGAGTATCCAGCGTAGGAATCTGGGAGTTGGGGAGGAGTGAGGAGTTGGGGAAAGACAGTCCTAACCGTGGAGGGTTCTGGTAAATGATGGGGTGAGGAGGGGCTCTTTGGCTCCCACCAGTCCCCCTGTCTGGTCTA
+
AB>AAFFFBFFFGFGGGFGFGCHCGEGGGGHHFGGGFGHHHHGHGGHHHHHHHHHGHGHHHHHHHHHHHHHEEEGGHHGHFGFGFHFFEGHHGFCEG3GGGHHGGGHHGHHHHHHFHGHHHHHHGGGGGGHHHHHHHHHGGHHHGGGGGGGHHHHHHGHHHGGGGGHHHGFGGHHHHHHGGEEGGGGGGGGGGGBFGFFGGGGGGGFFFFFFFFDFFFFFFFFFFFFFFFFFFFFFFFFFFFFFFFFFFFF
@M05620:37:000000000-D9766:1:1101:24060:5325 1:N:0:46
AGTGCCAGCTCTCAATCGCACAGGGGACCCAGGGCCTGGCCCCTCCATCCAGAAAACCTATGACCTCACCCGCTACCTGGAGCACCAACTCCGCAGCTTGGCTGGGACCTATGTGAGTATCCAGCGTAGGAATCTGGGAGTTGGGGAGGAGTGAGGAGTTGGGGAAAGACAGTCCTAACCGTGGAGGGTTCTGGTAAATGATGGGGTGAGGAGGGGCTCTTTGGCTCCCACCAGTCCCCCTGTCTGGTCTA
+
ABAABFFFAFFFGFGGGGGAECGCFGGG2EHHFFGEEGHHAGGHGGHHHGHHEHHHHGHHHHBHHHHHHHHGGEGGHHHHGGHHHHHFFHHHAFGGGFDGGHHGGGHHGHHHHHHHHHHHGHHHHGEGGGGHHHHHGHHGGHHHGGGGGGEHHHHHHGHHHHGGGGHHGHHHHHHHHHHHGEGGGGGGCFGGGGFGGGGGGGGGGGFFFFFFFFFFFFFFFFFFFFFFFFFFFFFFFFFFFFFFFFFFFFF
@M05620:37:000000000-D9766:1:1101:13203:5364 1:N:0:46
AGTGCCAGCTCTCAATCGCACAGGGGACCCAGGGCCTGGCCCCTCCATCCAGAAAACCCATGACCTCACCCGCTACCTGGAGCACCAACTCCGCAGCTTGGCTGGGACCTATGTGAGTATCCAGCGTAGGAATCTGGGAGTTGGGGAGGAGTGAGGAGTTGGGGAAAGACAGTCCTAACCGTGGAGGGTTCTGGTAAATGATGGGGTGAGGAGGGGCTCTTTGGCTCCCACCAGTCCCCCTGTCTGGTCTA
+
AA>AAFDFBFFFGGGGGGGCECGFGGGGGGHHBEEEACHHGHGHGGHHHHHGGHHHHGGGHHHHHGHHHHHGG>>EHHHGFGHHHHHHGGHHF?CEE3BBFGHEG?HHGHHHHHHHHHHHHHHHHG?EF?GHHHHHHHHGEH1GDGFGGGFGHHHHHFGHHHGGGGHHHHGHHGFHHHHGGFEGGGDG;.CFGG;FGGGGGGGGGFDDFFFFFFFFFFFFFFFFFFFFFFFFFFFFFFFFFFFFFF/99B/
@M05620:37:000000000-D9766:1:1101:8010:5397 1:N:0:46
AGTGCCAGCTCTCAATCGCACAGGGGACCCAGGGCCTGGCCCCTCCATCCAGAAAACCTATGACCTCACCCGCTACCTGGAGCACCAACTCCGCAGCTTGGCTGGGACCTCTGTGCGTATCCAGCGTCGGCATCTGGGAGTTGGGGGGGAGTGAGGAGTTGGGGAAAGACGGTCCTAACCGTGGGGGGTTCTGGTAAATGATGGGGTGGGGAGGGGCTCTTTGGCTCCCACCAGTCCCCCTGTCTGGTCTA
+
BAABBFFFBFFFGGGGGGGCE2GHGGGGGEHHGGGGGGHHHHGHGGHHHHHHHFHHHGGFHHHHHHHHHHFGGGGGHHHHHHHHHHHHGHHHGGGGGHHHGFGFGGGCEF1BCFD1?FGDHFHGFDB/<C//<?GGFF0.>FGHGD-9@9;;FBFF/;FBFFBBEF..;;.;9A-//;.9@99;-;9>BBFFFFFBFF/BFFBFFFDB-;-.9@BB?BF/;BFBBFFEFF.AEFFFFFAABFBB9BFF/9/
@M05620:37:000000000-D9766:1:1101:10299:5436 1:N:0:46
GAGGCTGCTTTGGAAGAAACTGATAACCTAGGGAAACAGGTTCGGATGGACCTGGGTATGTATTTTGGTCACGTGATTGAATCTGATATAACGGCCAATGGTTCAAAAAAAAATCAGTCAGCAGAGTGGCACACAAGATGCTAAGGTAGCAAACGAGCGTAGAAGCCACCAGTACTAGACGTACAGAGTTCTGCTATTTCACGCTGTGAGGAGGAACTCTATAACTTCCACCAGTTTTCTTGTCTACTCTT
+
A1AA>AFA@BB@GBABFGCGGBGBDD111BFBG0AFBG001ABA/E/A/010000/BA1BB222D2BAABA1A0//>@DBBBFDF22D222B//E///FGBB11BB@1//>/<01112111110B/11??010@//<0111<111011?1111<...>-<.<.00/<//=<.=CG00000A....;0/;;;;0009009000.9..9;00.0.../;00000009///;9BFA99///9///;///;/9;/
@M05620:37:000000000-D9766:1:1101:10673:5462 1:N:0:46
GAGGCTGCTTTGGAAGAAACTCATAGATTACTGCAACAGTTCCCCCTGGACCTGGAAAAGTTTCTTGCCTGGCTTACAGAAGCTGAAACAACTGCCAATGGCACCGACAGGATCCTACACGCCACCAAAGGAGTCCACAAGATGCTGACACACTAACAAGTCCGTCAAGACAATGCGCATTAGCACACTTATGGCTCCAATTGCACAATTCTCCGCCTTTGTACTTATAACTGACAATCCCGGGACGCAAG
+
BABBBAFBFFDFBFGGGGEGEGGHFHHGHHHHHHHHHHHBGHHGHGGGEGGGH2CGAGBHFHHHBHAFGHFFGHHHHGGFHHHGEHGHHGHHHFHFHHHHH2?31>E/>//FGBFHH3F0?<F/???F/BBFFBGBB11?FCGHHB1@@G1GCG011?101?<???A.<<000111<<-<CG0/=</.<=0=DG./;CG/<0C0CGFGGHGHHF.:9.:B0C00000090;;0CB000CFBE-----;;;-
@M05620:37:000000000-D9766:1:1101:15303:5486 1:N:0:46
AGTGCCAGCTCTCAATCGCACAGGGGACCCAGGGCCTGGCCCCTCCATCCAGAAAACCTATGACCTCACCCGCTACCTGGAGCACCAACTCCGCAGCTTGGCTGGGACCTATGTGAGTATCCAGCGTAGGAATCTGGGAGTTGGGGAGGAGTGAGGAGTTGGGGAAAGACAGTCCTAACCGTGGAGGGTTCTGGTAAATGATGGGGTGAGGAGGGGCTCTTTGGCTCCCACCAGTCCCCCTGTCTGGTCTA
+
BBABBFFFBF4FFGDEGFECAEFDE?EGGGCHFEFGECFEHHGCGEGHHHGFFHH2FE3BFDGHFFCGHHHGGE>EGHHFFGFHHHHHGHHGAECEEGFGGHHGGGHHGHHFHHGHHHHHHGFGHGBDGFHHHHHHHHFGGHHHGGFGGDEFHHHHHGHHHHGCGGGHGFHHHHHFHHHHGGE@FFGGCFGGFG;FGGGGGGGGGGDBFFFFFFBBBBFFFFFFFFFFEFFFFFFFFFFFBFFFFFFFFFF
@M05620:37:000000000-D9766:1:1101:6970:5496 1:N:0:46
AGTGCCAGCTCTCAATCGCACAGGGGACCCAGGGCCTGGCCCCTCCATCCAGAAAACCTATGACCTCACCCGCTACCTGGAGCACCAACTCCGCAGCTTGGCTGGGACCTATGTGAGTATCCAGCGTAGGAATCTGGGCGTTGGGGAGGAGTGAGGAGTTGGGGAAAGACAGTCCTAACCGTGGAGGGTTCTGGTAAATGATGGGGTGAGGAGGGGCTCTTTGGCTCCCACCAGTCCCCCTGTCTGGTCTA
+
AA3AAFFFBFFFGGGGGGGFEEHEGGGGGGHHGGGGGGDGFHGHGGGHGHHHHEHHHGHHHHHHHHHHHHHGGGGGGHHHHHHHHHGHGHHHGGGGGHHHGHHGGGHHGH2GHHHGHHHHHHDGFGGBCDHDCGGHHF/>CFGHGG.<C.AGF0DG0EHHGGGC.:.::C/:GHGGBBFGGGGGAEAFFGGGGGFGGGGGFFFFFFFFFFFFFFFFFAFFFFFFFFFFFBFFFFFFFFFFFFFFFFFFFFF
@M05620:37:000000000-D9766:1:1101:7055:5553 1:N:0:46
GCGGCTGCTTTGGAATCAACTCATAGATTCCTGCCCCAGTTCCCCCTGTCCCTGTAACCGTTTCTTGCCTGGCTTCCAGAAGCTGCAACAACTGCCCCTGGTAAGGAACGGCTCCTAGACGCCTCCAAGGGAGTCCCCGCGCTGATGACACCCTGGCAAGTACGTCAGGCATTTCCGCTTTCGCACTCTTGTGGATCCAATTGAACAATTCTCCGCCTTTGTACTTGTAACTGACAAGCCCGGGACACAAG
+
>>1>A>>>CF311BB1A1B0BA1DDDDGD3DGHHC0BBB1ADFHHG/BB1FABBBDFF1EEGBF2DDBGHHHHGABBGG1BFHB11BFG0BGCBFG//B??BFBFGHH0EEEGGGH1FH1//>GGH0FGECHFGE1@C//>CGG/?G11>F.<GHHH0<CH00<CGGGHHHHHHHGGGGGGCFGGGG;;FGFFGFFGGG0CFFGB9CFGGGGGBEG-BFFFF/;FFFFFFFFFFFFFFFFA@@@@@-;-;9
@M05620:37:000000000-D9766:1:1101:18283:5573 1:N:0:46
ACTGCACCTTCTAAATCGACCGGCGGGCCCGGGCCCAGCAACCTTAAGAGCACACGCCTGAACCCCACCCACGAGCTTCGATCACCAATGCCGCCTTCTGCCTGGTAACTACCCCAGTATCCAGCGTAGTAATCTCGTAGTTCGTGAGTAGTGAGCAGTTGTGGAAAGACAGTCCTAACCTTCGATGGTTCTGGTATATGATTGGGTGAGGCGTGGCTCTTTGGCTCCCACCTTGCCCCCTGGCTGGTCTT
+
1>1>A11BBC@D3BFDFAFEAEAAAAAAEC/>E>>///B000B01BBGBFG10BCE/?GFFBC<?<E/??FB?@/>/?D/?2?<?01<1?FGC-<.<1>>D1>G./==<0=/<.<<</<0C000/-;.:;000C009:...;9.../90;;0/;0/0;;9C0..00/-9-/-;;9///-9/;/-9/:-;9F//;/9/;B////9;---:---9---9A/;/;//B//AE-A--///;/A>@-;;BABF/9/
@M05620:37:000000000-D9766:1:1101:17294:5592 1:N:0:46
AGCGCCAGCTCTCAATCGCACAGGGGACCCAGGGCATGGCCCCTCCATCCAGAAAACCTATGACCTCACCCGCTACCTGGAGCACCCACTCCGCAGCTTGGCTGGGACCTATGTGAGTATCCAGCGTAGGAATCTGGGAGTTGGGGAGGAGTGAGGAGTTGGGGAAAGACAGTCCTAACCGTGGAGGGTTCTGGTAAATGATGGGGTGAGGAGGGGCTCTTTGGCTCCCACCAGTCCCCCTGTCTGGTCTA
+
>A1>AA?DAFFFF1GEBAF0A0FAFABEE0BG/BE/BBBCFHGHGGGHFFHGFEBAGGHHFFFHHBBGHHHGG/>EHHGFB>FF0G//?0BB/E/E>BBFEHGGGGFHGHHGHGHFHHHHHGHHHGGGGGFHGHHHHG<FEGHHCCCCGCEGHHHG<CCGHGCC.EHGFGHHHHHHGGGGGGEGAEGGEFFGFFFGGGGGGFGFFFA@FFFFFF@@@<FFFFFFFFFFFFFFFFFFFFFF@FFFFFFFFFF
@M05620:37:000000000-D9766:1:1101:20879:5626 1:N:0:46
AGTGCCAGCTCTCAATCGCACAGGGGACCCAGGGCCTGGCCCCTCCATCCAGAAAACCTATGACCTCACCCGCTACCTGGAGCACCAACTCCGCAGCTTGGCTGGGACCTATGTGAGTATCCAGCGTAGGAATCTGGGAGTTGGGGAGGAGTGAGGAGTTGGGGAAAGACAGTCCTAACCGTGGAGGGTTCTGGTAAATGATGGGGTGAGGAGGGGCTCTTTGGCTCCCACCAGTCCCCCTGTCTGGTCTA
+
1>1>AD1FAFCDFGGGFEGAA0BAAEEEGGHHFEFCACGACGEHEGHHHCGGEFGHHGHHHHGHHHHFHHHEE@GGHHGGHFFEGHFEGGHHG/@EE0GFEHHGGGHHGHHHHHHHHHHHHHHHHGGGGGHHHHHHHHHGCHHHGGGGGGGHHFHGHGHHHHGGGGHHHGHHGHHHHHGHGGEGGGGGEGFGGGGGGGGGGGGGGGF@FFFFFF@@@@FFFFFFFFFFFFFFFFFFFFFF@FFFFFFFFBB
@M05620:37:000000000-D9766:1:1101:18596:5639 1:N:0:46
AGTGCCAGCTCTCAATCGCACAGGGGACCCAGGGCCTGGCCCCTCCATCCAGAAAACCTATGACCTCACCCGCTACCTGGAGCACCAACTCCGCAGCTTGGCTGGGACCTATGTGAGTATCCAGCGTAGGAATCTGGGAGTTGGGGAGGAGTGAGGAGTTGGGGAAAGACAGTCCTAACCGTGGAGGGTTCTGGTAAATGATGGGGTGAGGAGGGGCTCTTTGGCTCCCACCAGTCCCCCTGTCTGGTCTA
+
AB>AAFFFBFFFGGGGGGGCFCHCGGGGGGHHAEGGGGHHHHGHGGHHHHHHHHHHHGHHHHHHHHHHHHHGG>EGHHHHGGHHHHHHGHHHDGGGGHHHGHHGGEGHGHHHHHHHHHHHHHHHHGGGGGHHHHHHHHHGGHHHGGGGGGGHHHHHHGGHHHGGGGHHHHHGHHHHHHHHGGGGGGGG;FFGGGCFGGGGGGGGGGDFFFFFFFFFF;EFFFFFFFFFFFFFFFFFFFFFFFFFFFFFFFF
@M05620:37:000000000-D9766:1:1101:18613:5642 1:N:0:46
AGTGCCAGCTCTCAATCGCACAGGGGACCCAGGGCCTGGCCCCTCCATCCAGAAAACCTATGACCTCACCCGCTACCTGGAGCACCAACTCCGCAGCTTGGCTGGGACCTATGTGAGTATCCAGCGTAGGAATCTGGGAGTTGGGGAGGAGTGAGGAGTTGGGGAAAGACAGTCCTAACCGTGGAGGGTTCTGGTAAATGATGGGGTGAGGAGGGGCTCTTTGGCTCCCACCAGTCCCCCTGTCTGGTCTA
+
>AAAAFFFBFFFGGGGGGGGGGHCGEGGGGHHGEGGEFHHHHGHGGHHHHHHHHGHHGHHHHHHHHHHHHHEGGGGHHHHHHHHHHHHGHHHGGGGGGHHGHHGGGHHGHHHHHHHHGHHHHHHHGGGGGGHHHHHHHHGAFGHGGGGGGGHHHHHHGGHHHGGGGHHHHHHGHHHHHHFGECDGGGGFFGGGGFGGGGGGFGGGGFFFFFFFFFFFFFFFFFFFFFFFFFFFFFFFFFFFFFFFFFFFFF
@M05620:37:000000000-D9766:1:1101:8607:5711 1:N:0:46
AGTGCCAGCTCTCAATCGCACAGGGGACCCAGGGCCTGGCCCCTCCATCCAGAAAACCTATGACCTCACCCGCTACCTGGAGCACCAACTCCGCAGCTTGGCTGGGACCTATGTGAGTATCCAGCGTAGGAATCTGGGAGTTGGGGAGGAGTGAGGAGTTGGGGAAAGACAGTCCTAACCGTGGAGGGTTCTGGTAAATGATGGGGTGAGGAGGGGCTCTTTGGCTCCCACCAGTCCCCCTGTCTGGTCTA
+
>A>AAFF4AFFFFGGGGGGCE?FFGGEAABGHFAFE2BFG2FFHGGGFEFGF3A3BFEECFF5GGD3GHHGGE>>FGGHFFGHFFH1GEHFHEEG@>FFGGHFGGGHEAGHHHHGHHGHHGHHHHGCDCGHHHHHHHHFADHHHFGA@DEEHH0GHHGH/DFDGGDGHBHHHHHHHHGHHGGADCEGC;AFGGGCFGGGGGGGFFGFFEFFFFF;DFAEFFFFF/FFFEFFFFFFFFFFFFFFFFFFFFFF
@M05620:37:000000000-D9766:1:1101:20707:5726 1:N:0:46
GCGCCTGCTTTGGCAGAAACTGACATGCTACGTCAAAAGTTGCCTCAGGGCCTGGGAAAGATTCCCGCCCCCGATATTCACTCTGACCCACCGGCTTACGCATAAGAGAAACCCCCCAGAAATCATCTCCTTCGACACTAACAACATAATACACTCCCACAAATGCTCCCTAGCACAGTAACTCTCTCATACCCCTTTCCGCATAACACTCTACTCTATCAACAGAATCTTTTCATTCAAACCTCAATATG
+
>111>1>BFFD@GCFE1GG1BBDFG3B113100B00AB0B21D11A1B00AA///A01/BB1122B/////>/////2FFB2B@1@1>0//?/>///11/?//<11B1B11BBB/B///?01?1?1<?11?11/?/.-1<>111..0000=0<C0//.<.<..0:<000.;0//0<//:000;0090;;900/9;:9:C0..-9.0/0;BB;//99//;9///:-//9/;//;///;/////-/;;/////
@M05620:37:000000000-D9766:1:1101:11723:5775 1:N:0:46
AGTGCCAGCTCTCAATCGCACAGGGGACCCAGGGCCTGGCCCCTCCATCCAGAAAACCTATGACCTCACCCGCTACCTGGAGCACCAACTCCGCAGCTTGGCTGGGACCTATGTGAGTATCCAGCGTAGGAATCTGGGAGTTGGGGAGGAGTGAGGAGTTGGGGAAAGACAGTCCTAACCGTGGAGGGTTCTGGTAAATGATGGGGTGAGGAGGGGCTCTTTGGCTCCCACCAGTCCCCCTGTCTGGTCTA
+
>>AABFFFBFCFGGGGGAFGEGGHFEGGGFGHGEEECFGHHHGGGGGHHH3FGCGGGGFHHFFHFGFGHHFFGGCGHHGFHGG?BGGHGGGHGG/EFBGHGHHEEEG?EGGDDHFGFFGHHHGHHG?CD/FHFHFHHFFE?FDFFCEGGGGHHHDCC</<0CC?:EHFHHHHHHHHHFGHD:C@FGGG=CFGGF0FFBFFFBFFEGFAEFFFDFFFF9EFF/BFBBBAEFFFFF9FFFFD;EFFB/FBBF9
@M05620:37:000000000-D9766:1:1101:14987:5858 1:N:0:46
GAGGCTGCTTTGGAAGAAACTCATAGATTACTGCAACAGTTCCCCCTGGACCTGGAAAAGTTTCTTGCCTGGCTTACAGAAGCTGAAACAACTGCCACTGGTCACGAAACGCAACTAGAAGACTCCAAAAGAGTAAAAGAGATGAAGAAACAATAGCAAGTAAGTCAAGCATAGCCGCTTAAGCACTCTTGAGGATCCAATTGAACAATTCTCAACAATTGTCCTTGTAACGGACAAGCAAGGGAAACAAG
+
AAABBBFBFFFFGEBBAGFGGFHFHHHHHFGFGHBFHHHHHGDGHGEEFBBFGGFFB32GBGHFGGFBBGHG1FF3BBFGFFFGFBDDBBCFG3BB@CFGGH3B31?1E/1//>>BBFBBGF33BFF33/B??G43BBG/FF?FB3BF?<@@/@2><@>2>>F@??F1?1F111?<CCCG.>FDDGCG<=D0</</</<G0000=C<C00<;G;0;C.::<;:0<00;C0;.:CDA.;999FE?..:9;C/
@M05620:37:000000000-D9766:1:1101:14969:5859 1:N:0:46
GCGGCTGCTTTGGAAGCAACTCATAGATTACTGCCACAGTTCCCCCTGGACCTGGAACAGTTTCTTGCCTGGCTTACAGAAGCTGAAACAACTCCCACTGGTAAGGAACGGCTACTAGACGCCTCCAAGGGAGTCCCCGCGCTGATGACACCCTGGCAAGTCCGTCAGGCATTTCCGCTTTCGCACTCTTGAGGATCCAATTGAACAATTCTCAGCATTTGTCATTGTAACTGCCAAGCACGGGCAACCAG
+
>>1>A>>>FF@BFGGC1GFG0FFF3DGHH1BGHH01BBFBDFGHHGAB/0BBBFAGH10BDGGHBFGGHHHHHH01BGHGHGH@B1FGHGGHH1B/>GFBG1BB1BF0B/EE//BBF1F1/<<0E<<F1/?F?<GH1/<<C/CGA111??GFAF0FA0>.111<<<../<C000==.AAC.;AACCCFGGG0CBFCFGF09FFGGB99C0CFG00;;0CFFGGFF0/;BBBFB/99/9-9F@@--;-99:-
@M05620:37:000000000-D9766:1:1101:24235:5897 1:N:0:46
GAGGCTGCTTTGGAAGAAACTCATAGATTACTGCAACAGTTCCCCCTGGACCTGGAAAAGTTTCTTGCCTGGCTTACAGAAGTTGAAACAACTGCCAATGGTAAGGAAAGGCTCCTAGAAGACTCCAAGGGAGTAAAAGAGCTGATGAAACAATGGCAAGTAAGTCAGGCATTTCCGCTTTAGCACTCTTGTGGATCCAATTGAACAATTCTCAGCACTTGTACTTGTAACTGACAAGCCAGTGACAAAAG
+
AAAAAAFACFFFGB5FFGFFABBFGAGHHGHGHGCGFFFDFEDGHGGGFHGHHHFHF3CGHGHFFFGBEHGGHHHBBFFHHHHGH55GFGFGHHHGHHHH3FFF33B3B11?BB?FBBBBBEB?BFFH??/??FBFHHHEG2BFBBBDGFFFG2B2B@C?@@22@@>@C2?111@<?C<???DB1>1>1>>11.<>>FFCD=00=<DGDB00==0CC.<;GGCH000;;0:0:CGG0.=99.09;;F0/C9
@M05620:37:000000000-D9766:1:1101:20401:5902 1:N:0:46
AGTGCCAGCTCTCAATCGCACAGGGGACCCAGGGCCTGGCCCCTCCATCCAGAAAACCTATGACCTCACCCGCTACCTGGAGCACCAACTCCGCAGCTTGGCTGGGACCTATGTGAGTATCCAGCGTAGGAATCTGGGAGTTGGGGAGGAGTGAGGAGTTGGGGAAAGACAGTCCTAACCGTGGAGGGTTCTGGTAAATGATGGGGTGAGGAGGGGCTCTTTGGCTCCCACCAGTCCCCCTGTCTGGTCTA
+
>11>AD1FAFFF1FGGFFFGAEAFAEGGEEHHGG0/A/FCCHGHGGGGA0GEG01BGA0BFHHHFHFGHHHGGGE@HHHAFGHEEGHHG0FGGGGGC0GHGHHG/?GHG0FGHHEHHHHHHHHHH/CEGGHHHHBGDBFEEHHH/-FCGGCGAHFFHCGHHH-CGGHGHHHHHHHHHHHG?CEGGGGG.FGGGGFGGGGGGGGGGGF@FFFFFF@?@;EFFF/;BBFFFFFFFFFFFFFB?FFFFFF/FFF
@M05620:37:000000000-D9766:1:1101:17552:5914 1:N:0:46
AGTGCCAGTCTCAATCGCACAGGGGACCCCGGGCCTGGCCCCTCCAGCCCGAAAACCTCTGACCGCACCCGCTACCTGGAGCACCCACTCCGCAGCTTGGCTGGGACCTCTGTGCGTATCCCGCGTCGGAATCTGGGCGTTGGGGCGGCGTGCGGCGTTGGGGCAAGCCAGTCCTAACCGTGGCGGGTTCTGGTAAATGATGGGGTGAGGCGGGGCTCTTTGGCTCCCACCAGTCCCCCTGTCTGGTCTAT
+
AA>AAFFFFF1BFGGGG11AEGFAE0AEFGAAAFEFFH0BGGGEGH1BFEE/>FGGFFFGHHHH/>EEGGGG>EGC1BF0BFGHHG/EF0B?CCGGHFHGHHGGG0?CG1?FGHEEGGGHHFCGGC<AC<CEHHHHHHCCCCFGGGG@=@@@F@@@@@@@F?@F@FFEF-AFFFFFFFF@FF@-@@@@EFFFFBFFFFF/BFFFFB>AFF->@@@@@FFFFFFBFFFFFFF-FFFFFFF@FFFFFFFB9FB
@M05620:37:000000000-D9766:1:1101:15114:5950 1:N:0:46
GAGGCTGCTTTGGAAGAAACTGATAGGTTACGGCAACACTTCCCCATGGACCTGGGCAAGAATCTCGCCCACGTTATTCAATCTGAAATAACTGCTAATGCTTCCCAAAAACAAACTCTTCTGGAAACACCCAAACTAGTAAAAAACCTCAAGGAACAAAGCCATTTATACCAGGTTCTCCCTTCTGAAGAATTCCGTCGGACCATCTTAACAAACCTGAGAATCATTAGTCGCACTTGAAAATCCAACGC
+
AAAAAAFAFFFFFFBB1GGGF1B3F3A11A10AAA0AF0B11A000AB01BB0A0A/B/BB01BABA///////00/22DD2BB@22@211@1B@11@BB1@21BF1>FG///?E/11>1>2B1111000??/<0/1B1222B21///0<1@1<?00<000<??111<>>==11<1>1<110/0<<0==00/0===<<.-::A:;0/<0;0900.../;9/0;090000000.--;::/9////;/;//--
@M05620:37:000000000-D9766:1:1101:20438:5959 1:N:0:46
GAGGCTGCTTTGGAAGAAACTCATAGATTACTGCAACAGTTCCCCCTGGACCTGGAAAAGTTTCTTGCCTGGCTTACAGAAGCTGAAACAACTGCCAATGGTAAGTAAAGGCTCCTAGAAGACTCCAAGGGAGTAAAAGAGCTGATGAAACAATGGCAAGTAAGTCAGGCATTTCCGCTTTAGCACTCTTGTGGATCCAATTGAACAATTCTCAGCATTTGTACTTGTAACTGACAAGCTAGGGACAAAAG
+
BABBBBFBFFFFGGGGGCGGGGFHHHHHHHHHHHHHGHHHHHHHHGGGHHHHHHHHHHHHGHHHHHHHHHHHHHHHHHHHHHHHHHHHHHHHHHHHHHHHBE4BB4BB443?31?BBE3@@G33BFGFB?/?/?BGFFGFB23FF2BFFHD2F?222B2?@F>>2@D>FGHFBHFDD/E/??1?1>CH<1<G1.<1<FGF0=0==GBCGGFFG00<D0;CGGGHH0CGCGCGGGFH0;./=0../;;9FA:
@M05620:37:000000000-D9766:1:1101:8446:5972 1:N:0:46
AGTGCCAGCTCTCAATCGCACAGGGGACCCAGGGCCTGGCCCCTCCATCCAGAAAACCTATGACCTCACCCGCTACCTGGAGCACCAACTCCGCAGCTTGGCTGGGACCTATGTGAGTATCCAGCGTAGGAATCTGGGAGTTGGGGAGGAGTGAGGAGTTGGGGAAAGACAGTCCTAACCGTGGAGGGTTCTGGTAAATGATGGGGTGAGGAGGGGCTCTTTGGCTCCCACCAGTCCCCCTGTCTGGTCTA
+
>AAABFFFBFFFGGGGGGGGFGHHGGGGGGHHGGGEFFGHHHGHGGHHHHHGFHHHHGBGHHEHHHHHHHHGGGEGHHHFFHGGFGHHGFHHGGGGGGHHGHHGGDFGGFHHHBDFHHHGBHHHHGDGG/FGBHHHHGHGAGFHG?F?@.<FHGGFGGFHBGC?EGHHHHGH0;CHHHHHF.EGEGGGEGGGFF;FFFGGGGGGGGFFF.;FFFFFF;FFFFFFFFFFFFFFFF/FBFFDAEFFFFFBFFF
@M05620:37:000000000-D9766:1:1101:23203:5977 1:N:0:46
AGTGCCAGCTCTCAATCGCACAGGGGACCCAGGGCCTGGCCCCTCCATCCAGAAAACCTATGACCTCACCCGCTACCTGGAGCACCAACTCCGCAGCTTGGCTGGGACCTATGTGAGTATCCAGCGTAGGAATCTGGGAGTTGGGGAGGAGTGAGGAGTTGGGGAAAGACAGTCCTAACCGTGGAGGGTTCTGGTAAATGATGGGGTGAGGAGGGGCTCTTTGGCTCCCACCAGTCCCCCTGTCTGGTCTA
+
AB>AAFFFCFFFGGGGGGGCGGHFGAAEGGHHFEGEGGHHGHGHGGHGHHHHHHHFHGHGHFHHHHHHHHHGG>EFHHHHFGHHHHHHGHHFAFFGGGGHGHHGGGHHGHHHHHHGHHHHGHHHHGGGGGHGHHHHHHCFGHHHGGEGGDDCHFHHFGHHHHGGGGHHHHGHHHHHHHHHGGGGAEGGFGGGGGGGGGGGGGGGGGFFFFFFFFFFFFFFFFFFFFFFFFFFFFFFFFFFFFFFFFFFFFB
@M05620:37:000000000-D9766:1:1101:15516:5993 1:N:0:46
AGTGCCAGCTCTCAATCGCACAGGGGACCCAGGGCCTGGCCCCTCCATCCAGAAAACCTATGACCTCACCCGCTACCTGGAGCACCAACTCCGCAGCTTGGCTGGGACCTATGTGAGTATCCAGCGTAGGAATCTGGGAGTTGGGGAGGAGTGAGGAGTTGGGGAAAGACAGTCCTAACCGTGGAGGGTTCTGGTAAATGATGGGGTGAGGAGGGGCTCTTTGGCTCCCACCAGTCCCCCTGTCTGGTCTA
+
AAAABFFFBFFFGGGGGFGGGGHGGGGGGG2GFGEEGGHHHHGHGGHHHHHHHHHHHGHHHHHHHHHHHHHGGGGGHHHHHHHHHHHHGHHHGGGGGHHHGGGGFFHHGFGHHHHHHHFGHHHHHG?DGGHHHHGHHGHGGGHHGGGGGGGHHHHHHGHHGHGGGGHHHHGHHHHHHGHHGDEGGEGG;CAFGGFGGGGGGGGGGGDAFFFFFFF;DBFFFFFFFFFFFFFFFFFFFFFFFFFFFFFFFFF
@M05620:37:000000000-D9766:1:1101:11333:6083 1:N:0:46
AGTGCCAGCTCTCAATCGCACAGGGGACCCAGGGCCTGGCCCCTCCATCCAGAAAACCTATGACCTCACCCGCTACCTGGAGCACCAACTCCGCAGCTTGGCTGGGACCTATGTGAGTATCCAGCGTAGGAATCTGGGAGTTGGGGAGGAGTGAGGAGTTGGGGAAAGACAGTCCTAACCGTGGAGGGTTCTGGTAAATGATGGGGTGAGGAGGGGCTCTTTGGCTCCCACCAGTCCCCCTGTCTGGTCTA
+
BBAABFFFBFFFGGGGGGGCFGFFGGGGGFGHGGFGGGHHHHGFGGGGHHEGF3AEHGHEHHGHHHHHHHHGGGGGHHHHHHHHHHHHGHHHGGGGGHHHGHHGGGHHGHFHHHHHHGHHHEHHHGGGGGHHFHHFHHHGCHGHGGGGGGFCGHHHHGGHGHGGGGHGFHHHHHHHGHHHGGGCGEGGCFGFFFCFGGGGGGGGGGFBEFFFF?DFFFFFFFFFFEFFFFFFFFFFFFFFFFFFFFFFFFF
@M05620:37:000000000-D9766:1:1101:11676:6241 1:N:0:46
GAGGCTGCTTTGGAAGAAACTCATAGATTACTGCAACAGTTCCCCCTGGACCTGGAAAAGTTTCTTGCCTGGCTTACAGAAGCTGAAACAACTGCCAATGGTACCCACAGGCAAATCGACTCCTACCACGGCGACCCAGCAATACTGCCAACCTAACAAGTCCATCAAGCATAGGCGCTTTCGCACTATTATGGATCCCCTTGCACACTTATAAGCCTTTGTCCTTGTAACTGAAAATCACAGGACACCAG
+
A3AABBFBFFFFGGGGGGGGGGHHFGHHHHHHHHHHHHHFHHHHHGGGHHHHHHHHHHHHGHHHHHHHHHHHHHHHHHHGGHHHHHHHHFHHHHHHF@GHGH4B3331?1?F111B3/0/EF?B?30B3?////<>B/?F222211@?011/?011?<1<=>>1<=111<<=110<-@DG.=AE.:DCFC000/0<:C/99C//9;0.90;0;;9;9FBFFB00;CFFG0;CG009;9/9B//9.;.....
@M05620:37:000000000-D9766:1:1101:11244:6270 1:N:0:46
GAGGATGCTCTGGACGAAACTCATAGATTACTGCAACAGTTCCCCCTGGACCTGGACAAGTTTATTGCATTGATTAAAGAAGTTGAAACAACTGCCAATGGTTACACCCCTTAACGACGGGAGCATAGAATAATCCAAGGGAGAAAAACAAATGATTAAAAAATTGCAAGTAAGGCAGTAAATACAACAGTAAAACTCCTTAGCACCAGATTGAACAATTAACAGCATGTGTACATTTAACAAACAAAAAC
+
>11>1BBBB1B1B11A1A0EGFHHHFDGG112DB11BF0DF22B0/A//00BFFE0A10BDDD2D2D11B21ADD2ADDBFB1DD22@1B/BFGGFBFB@1B11BBB>/>/B@11//>/////??1B1>B211B2211B/////@1@0/?/?11?11?<F?1@01>=11111<F1/<./0==00<00<./0000;0::00;000<:...:0;09;;0990;0;;09/;0=90;;;;CF00000..;=.9--
@M05620:37:000000000-D9766:1:1101:9477:6407 1:N:0:46
GAGGTTTCTTTCGACTCAACTGCTCCACCCGGGAACCCAGATCGTAATGACACACATATTCACTCAAGTCACGGGTTTGCATCTTGTATCCCGTCTACTGTTTTCAAACCAAAACAACGGAAGAGAAACCTTAAAAAAATAATACTGACTAAATAATAACAACAAAGAAAGAAAGAGAAGAAAGTATCATAATACGGCGAGTACCCGATACGAAAAGAAAAACCGAATCTAACAATTTTAACATGAAAGTG
+
>11111BB3D331111AFAB30B311BB0B00A0//BB///B1A000/221AB0//11222D1AB0112@21?/>>B>>12B1122F1B22B/??F/BFF2BB022B>1/??//0////////0B011000111111//011111111111111111>111<...000.//<.///////<///0000;00<00;..--9--.;0;.----.-9--/--/-----;---//;//9/9///////////9//
@M05620:37:000000000-D9766:1:1101:12361:6420 1:N:0:46
AGTGCCAGCTCTCAATCGCACAGGGGACCCAGGGCCCGGCCCCTCCATCCAGTAAACCTGTGTCCTCACCCGCTACCTGGAGCACCAACTCCGCAGCTTGGCTGGGACCTCTGTGAGGATCCAGCGTAGGAATCTGGGAGGTGGGGAGGAGTGCGGAGTTGGGGAAAGACAGTACTACACGTGGAGGGTTCTGGTAAATGATGGGGTGAGGAGGGGCTCTTTGGCTCCCACCAGTCCCCCTGTCTGGCATA
+
AAAAAFF11BBFDGGGGC1CAAFCFFG00B00F0EE/AEC/AEAEFF1AG1B2DAFGHF0FC2DFGF1F>0EEEEEHGHGEGHFCGFFGBDG?>E/>FFG/0F//?0B<011BGGFH0F0<<1<0///<CFHH11110<<-<>.C-E--<C<C0-:CC./0/-9;..;//CFF090;0/:;999999---;BF/99B/BB/FFBFFB--9-;-A@;---;9F/9FBFA9-9A-:/9//9;9-;9FB//-//
@M05620:37:000000000-D9766:1:1101:15822:6430 1:N:0:46
GAGGCTGCTTTGGAAGAAACTCATAGATTACTGCAACAGTTCCCCCTGGACCTGGAAAAGTTTCTTGCCTGGCTTACAGAAGCTGAAACAACTGCCAATGGTCAGGAAAGGCTCCTAGAAGACTCCAAGGGAGTAAAAGAGCTGATGAAACAATGGCAAGTAAGTCAGGCATTTCCGCTTTAGCACTCTTGTGGATCCAATTGAACAATTCTCAGCATTTGTACTTGTAACTGACAAGCCAGGGACAAAAG
+
BBBBABFBFFFFGCBFGFFGGG4FGFHHHHGFGHHFF2AGFDDFGFGFFGHHHHHH33EGGGHFHHHGFHGGHHHEGFGGHHHHHFFHGFFHGHHHG@GHBG4BB23BFF1?FCFHGFB?GGEBBFEGE?/GEGHHHGHGGFGH2FGHHHFGHFDCGFGF>F22@DG2F2FFDDHHCADGGFGGFHBGDFDDBDGGHHFFD=<<=G0<DGDGFG=CGCGHHC0<CCGHHCCBFGHG0:.AFCA.EC..C;B
@M05620:37:000000000-D9766:1:1101:15802:6439 1:N:0:46
GAGGCTGCTTTGGAAGAAACTCATAGATTACTGCAACAGTTCCCCCTGGACCTGGAAAAGTTTCTTGCCTGGCTTACAGAAGCTGAAACAACTGCCATTGGTAAGGAACGGCTCCTAGACTCCTCCAAGGGAGTAACCGAGCTGATGACACCATGGCACGACCGTCAGGCATTTCCGCTTTCGCACTCTTGTGGATCCAATTGAACAATTCTACGCCTTTGTCCTTGTAACTGACAAGCCCGGGACCCAAG
+
BBBBBBFBFFFFGGGGGFGGGGDHHGHFHHHHHHH4B2BBDGHHHGGGA2FGHHHHH32FGHHHGHHHHHHHHHHHHGHHHHHHH3GGHBGHHHHH34BFG@E433B3BEE/>E/BEGB34?BF2B2GHEGHG?34FB?@CC/2<2@22@C?<GH2@?1?/<<>>DGGH0GFHHHHDGGGG=ADGGG:G0:;0::;GHH0CFFF0FFGGGGG0B.-;CAGF0;;CGGFFFFGG=BBFFFF.-;BFDDD.;A
@M05620:37:000000000-D9766:1:1101:20141:6470 1:N:0:46
AGTGCCAGCTCTCAATCGCACAGGGGACCCAGGGCCTGGCCCCTCCATCCAGAAAACCTATGACCTCACCCGCTACCTGGAGCACCAACTCCGCAGCTTGGCTGGGACCTATGTGAGTATCCAGCGTAGGAATCTGGGAGTTGGGGAGGAGTGAGGCGTTGGGGAAAGACAGTCCTAACCGTGGAGGGTTCTGGTAAATGATGGGGTGAGGAGGGGCTCTTTGGCTCCCACCAGTCCCCCTGTCTGGTCTA
+
>A1>>D1FAFFFG1GFAFFAECHHGCAE00FGAEF/AFHFAGEEGGEHAGHGBC10FFFHHHBGFFBFHGHGGE?GHHHG0FGG0F0/?EHGECEE>BFGFBG</<BEEFHFFFGGHHEFHGHHBCEC<AFDGGHHHH0/??GFGG.<@>>GHFDG.<<CGHC@.CGHGFFB99:BFFBF@BC?.EE?;AFBFFFCFFFFFFEFFFF@FFE/A-9@@@FFFFFFFFBEA-ABEFFFFFEF@AFFFFBFFFF
@M05620:37:000000000-D9766:1:1101:12345:6477 1:N:0:46
AGTGCCAGCTCTCAATCGCACAGGGGACCCCGGGCCTGGCCCCTCCATCCAGAAAACCTATTACCTCACCCGCTACCTGGAGCACCAACTCCGCAGCTTGGCTTGGACCTATGTCAGTATCCAGCGTAGGAGTCTGGGAGTTGGGGAGGGGTCAGGAGTTGGGGAAAGACAGCCCTAACCGCGTAGGGCTCTGGTAAATGAGGGGGTCAGGATGGGCTCTTTTGCGCCTATCAGTCCCCCCGTGTGGTCCC
+
>>>AABDCAC1BFGGGGAF1EEAB0AEEFG00A/AEFBBBBFE/EECF1F1FFF1B0B0BB1DDBF@1B00>E>EEF1F0>BG/>?0??BFGGG?/EGFGG010B/1BGHC11222@2@2@>21F<ECG/F0??G1000<<F1F--<----...=//;:/0/;-....9CB/.=.;/;/.------9A-;9F/B/:///////:@-;----//;-9;9AFF/999-@B-A/9/;9/:9-;-9;-----//-
@M05620:37:000000000-D9766:1:1101:14962:6555 1:N:0:46
GAGGCTGGCTTGGAAGAACCTCAGAGACCAGGGACATAAGATCGGCATACAAAAAACCTATGATCTCGCCCGCTACCTGCAGCTCGAACTCCGCCGCCTGGCTGAAACCAATGTGAGTATCCAGCGTAGGAATCTGGGAGTTGGGGAGGAGTGAGGAGTTGGGGAAAGACAGTCCTAACCGTGGAGGGTTCTGGTAAATGATGGGGTGAGGAGGGGCTCTTTGGCTCCCACCAGTCCCCCTGTCTGGTCTA
+
>1>A>1B>>BBAA1ABBBBAA0B1B1BBBA0BE0BB1B1112BA/AAA1BA110/A/BFGE122DDD0/>/>>EE/B1B>GGF0@//>B/GF///>E/EHE0B/011<0/<1122FF1FFGFHFFC<CCCDHHBGHGHFGAFHHGGEGGGGHGHHHECGHHHGGFGGHHHHGFBGGFEFF@.;ACGGG;:FGGGC9FFEFFFFFEFF@AFFFBF?@@?FFFFB/;BFEFF?BFAFFFFEB@FFFF/99:B/
@M05620:37:000000000-D9766:1:1101:14936:6563 1:N:0:46
AGTGCCAGCTCTCAATCGCACAGGGGACCCAGGGCCTGGCCCCTCCATCCAGAAAACCTATGACCTCACCCGCTACCTGGAGCACCAACTCCGCAGCTTGGCTGGGACCTATGTGAGTATCCAGCGTAGGAATCTGGGAGTTGGGGAGGAGTGAGGAGTTGGGGAAAGACAGTCCTAACCGTGGAGGGTTCTGGTAAATGATGGGGTGAGGAGGGGCTCTTTGGCTCCCACCAGTCCCCCTGTCTGGTCTA
+
>A3>ADDFBFFFF4FFGFFCEEHDF2FEEEHHBEFEEAGHFHGHGGGHFAGGFF3AGGFHHEBGGFFGHHHEGEEGHHGGBBGHFH1?EFGGEEEGEHGHGHHGGGHHGHHHHGHGHHHHHHHHHGGFGGHHGHHHHF0FGHEHGC.@C<CFG0GFCGHHFHCGCAAGFHCHHHHHHHHHGDGGDEGGEGGGGGCFGGGGGGGGGGFBFFFFFF<???FFFFFFFFFFFFFFFFFFFFFFBFFFFFEBFFB
@M05620:37:000000000-D9766:1:1101:14478:6615 1:N:0:46
AGTGCCAGCTCTCAATCGCACAGGGGACCCAGGGCCTGGCCCCTCCATCCAGAAAACCTATGACCTCACCCGCTACCTGGAGCACCAACTCCGCAGCTTGGCTGGGACCTATGTGAGTATCCAGCGTAGGAATCTGGGAGTTGGGGAGGAGTGAGGAGTTGGGGAAAGACAGTCCTAACCGTGGAGGGTTCTGGTAAATGATGGGGTGAGGAGGGGCTCTTTGGCTCCCACCAGTCCCCCTGTCTGGTCTA
+
AAAAAFFFCFFFGGGGGGGGGGFHGGGGGGCGGGGGGEGHHHGCFGHHGHFHHHGHHGGHHHHHFHHCGGFGGFGGHHHHHHHGHHFHFGHHGGGGCGEGGHHAEFCHGHHHF3DGFFHHFHFGHGGGGGHFCHHFHHHFGHFGGGFFGAAGFFHFGGHHFGGCEDHFHHHGFHHFGHCCFC:-DEDG:CFGGG;CFFFFFFFFGFFFFFFFFFFCBBFFFFBFFBFF.FADFFFFFFFDCFFFFFFFFF/
@M05620:37:000000000-D9766:1:1101:11962:6618 1:N:0:46
AGTGCCAGCTCTCAATCGCACAGGGGACCCAGGGCCTGGCCCCTCCATCCAGAAAACCTATGACCTCACCCGCTACCTGGAGCACCAACTCCGCAGCTTGGCTGGGACCTATGTGTGTATCCAGCGTAGGAATCTGGGAGTTGGGGAGGAGTGAGGAGTTGGGGAAAGACAGTCCTAACCGTGGAGGGCTCTGGTAAATGATGGGGTGAGGAGGGGCTCTTTGGCTCCCACCAGTCCCCCTGTCTGGTCTA
+
ABAABFFFBFFFGGGGFCFFFGHDFGGGGGCGAEGEFFHAAGGGGGHHGHEFGEGGFFGHHHHHHHFEHGFEGEEGHHHGEFHGFHHGGFHHGD@EGFHGDHFFGDAGGHHHHHHDGHHHHHHHHGDGGFHHHHHHHGGFDHFFGGFC@DEGGFFCGGFH0C-@EDHHFHFHGHHGHEGFGDCDDFFGGGGGGG9FGFGGGFFFGFFFFFFFF.AAFDFFFFFFFFFFFFFFFFFFFFFFFFFFFFFFFF/
@M05620:37:000000000-D9766:1:1101:26125:6632 1:N:0:46
AGTGCCAGCTCTCAATCGCACAGGGGACCCAGGGCCTGGCCCCTCCATACAGAAAACCTATGACCTCACCCGATACCTGGAGCACCCACTCCGCAGCTTGGCTGGGACCTATGTGAGTATCCAGCGTAGGAATCTGGGAGTTGGGGAGGAGTGCGGAGTTGGGGAAAGCCAGTCCTAACCGTGGAGGGTTCTGGTAAATGATGGGGTGAGGAGGGGCTCTTTGGCTCCCACCAGTCCCCCTGTCTGGTCTA
+
AA>AAFF@AFFFGGGFGG2FE?FAFAAAEEGHGGGGEGEGEGGGF1FE5AFFGHHBFEHHH3AFHDF3GHCEE>>EGHHHGHHGHH1FEGHHGGGGEHGHGHFFGGHEDHHHHHGHHGHHHHHHHGFGGGHHFHHHGHAFFHHHGG.>@ACGH0AD-<EHHFGGA.:C/;CFFGGGGGGGGGGG.EGGAGGGGGFFFFFFFFFFFFDBFFF/DF;BBBFFFFFFFFFFFFFFFFFFFFFFBFFFFFFFFFB
@M05620:37:000000000-D9766:1:1101:24312:6644 1:N:0:46
AGTGCCAGCTCTCAATCGCACAGGGGACCCAGGGCCTGGCCCCTCCATCCAGAAAACCTATGACCTCACCCGCTACCTGGAGCACCAACTCCGCAGCTTGGCTGGGACCTATGTGAGTATCCAGCGTAGGAATCTGGGAGTTGGGGAGGAGTGAGGAGTTGGGGAAAGACAGTCCTAACCGTGGAGGGTTCTGGTAAATGATGGGGTGAGGAGGGGCTCTTTGGCTCCCACCAGTCCCCCTGTCTGGTCTA
+
>A>AAFFFBFFFGGGGGGGFGCHGGGGGGGHHGGGGGGHHHHGHGGHHHHHHHGBGHGEGHHHHHHHHHHHGGEEGHHHH?FGHFHHHEEGHGGGGGHHHGHHGGGHHGGHHHHHHHHHHHHHHHGGGGGHGHHGHHHFGGHHHGGGGGGFHHHHHHGHHHHGGGGHHHHHHHHHGHHHHGGGGGGDGEGGGGGFGGGGGGGGGGGDBFFFFFFB?BBFFFFFFFFFFFFFFFFFFFFFFBFFFFFFFFFF
@M05620:37:000000000-D9766:1:1101:17871:6648 1:N:0:46
AGTGCCAGCTCTCAATCGCACAGGGGACCCAGGGCCTGGCCCCTCCATCCAGAAAACCTATGACCTCACCCGCTACCTGGAGCACCAACTCCGCAGCTTGGCTGGGACCTATGTGAGTATCCAGCGTAGGAATCTGGGAGTTGGGGAGGAGTGAGGAGTTGGGGAAAGACAGTCCTAACCGTGGAGGGTTCTGGTAAATGATGGGGTGAGGAGGGGCTCTTTGGCTCCCACCAGTCCCCCTGTCTGGTCTA
+
AA3>AFFFBFFFFGGGGEFGFGGHEGGGEEHHGGGGGFHFEHGHGGGGDFGGHF3GGECHHHHHHHGHHHHGGGGGHHHHGHHGFGHHGCHHGGGGEHHHGGHGGGHHFFHHHHEHHHGHFHHHGGGGGGHHHHHHHHHEGHHFGGGCCECCGHHHHGHHF/@@CGHHHHHHHFHHHHHHGG9DEGGGGGGGGGFFGGGGGGGGGGFFFFFFFFFA=DFFFFFFFBFFFFFFFFFFFFFFAEFFFFF/FFF
@M05620:37:000000000-D9766:1:1101:24040:6662 1:N:0:46
AGCGCCAGCTCTCAATCGCACAGGGGACCCAGGGCCTGGCCCCTCCATCCAGAAAACCTATGACCTCACCCGCTACCTGGAGCACCAACTCCGCAGCTTGGCTGGGACCTATGTGAGTATCCAGCGTAGGAATCTGGGAGTTGGGGAGGAGTGAGGAGTTGGGGAAAGACAGTCCTAACCGTGGAGGGTTCTGGTAAATGATGGGGTGAGGAGGGGCTCTTTGGCTCCCACCAGTCCCCCTGTCTGGTCTA
+
>>3>>DADBFFFGGGGGGGGGGHHGGGGFGAHDEEG2FF21AAAAE2FFH3GHHGHH1BGGH5DGBGHHHHGGC/EGGFE1FHAHFE1EB3FEFEGGHHHGHFFEDGG?GFHHHHGFHGHHHHHHGGGG?GGGHBGHHFCDFFFGG.AD<ECGHHFHGHFHHGGG?EHHHHHHHHHFFBFGEGG?FFGEFGFGGGGGGGGGGGFFFFBFFFFFF<?BBFFFFFBFFFFFFFFFFFFFFFFBFFFFFBFBFB
@M05620:37:000000000-D9766:1:1101:15038:6666 1:N:0:46
GAGGCTGCTTTGGAAGAAACTCATAGATTACTGCAACAGTTCCCCCTGGACCTGGAAAAGTTTCTTGCCTGGCTTACAGAAGCTGAAACAACTGCCAATGGTAAGGAAAGTCTCCTAGAAGACTCCAAGGGAGTAAAAGAGCTGATGAAACAATGGCAAGTAAGTCAGGAATTTCCGCTTTAGCACTCTTGTGGATCCAATTGAACAATTCTCAGCATTTGTACTTGTAACTGACAAGCCAGGGACAAAAG
+
AAAAAACBFFFFBFFC4ACCGCFEAGFHHFGFGGBDGCGDGF5FGGEEHBBFFFHAADFG3FFFEFDBBGHG1BA3BGGGFBFFFBE3BBC?FG3FBCGGFF4B33@??B4@FGGBFH@FGCFFBFFBB/E/AEBFHHHGFCEFFGGHFDBFHBB?FFC?>FDD@FH>@1@@@DHFCA//F?11?DFFFF11><>CCFFG00<0=GGHEF000==/D=:;:;<GHBGFF0;BFC/:;CGC=.;.EAA./:;
@M05620:37:000000000-D9766:1:1101:23137:6671 1:N:0:46
AGGGCCAGCTCTCAATCGCACAGGGGACCCAGGGCCTGGCCCCTCCATCCAGAAAACCTATGACCTCACCCGCTACCTGGAGCACCAACTCCGCAGCTTGGCTGGGACCTATGTGAGTATCCAGCGTAGGAATCTGGGAGTTGGGGAGGAGTGAGGAGTTGGGGAAAGACAGTCCTAACCGTGGAGGGTTCTGGTAAATGATGGGGTGAGGAGGGGCTCTTTGGCTCCCACCAGTCCCCCTGTCTGGTCTA
+
>11>AA1AAFC@AGGB1AFFEECGAEAE?0FHCG??FAGCAGEHGGHHD0F1B01BG/0BFGBHGHFGHHHGGECEHHHEBGHEFCFGG0GHGEEG/BFHGHHCEGGHGCG1BBGFHHHFD2F1@B?ECAHHH11F1F<FF01?@CFGGG./.00<<EGHHH?-;CG.:GFH0:CHHHGGG.EAB.;AEFFGGGFFGGGFFGGGGFF@F?FBB--@@@FFFB/BFFFEFFFBFFFFFFFF@FFFFFFFBFF
@M05620:37:000000000-D9766:1:1101:4992:6758 1:N:0:46
AGTGCCAGCTCTCAATCGCACAGGGGACCCAGGGCCTGGCCCCTCCATCCAGAAAACCTATTACCTCACCCGCTACCTGGAGCACCAACTCCGCAGCTTGGCTGGGACCTATGTGAGTATCCAGCGTAGGAATCTGGGAGTTGGGGAGGAGTGAGGAGTTGGGGAAAGACAGTCCTAACCGTGGAGGGTTCTGGTAAATGATGGGGTGAGGAGGGGCTCTTTGGCTCCCACCAGTCCCCCTGTCTGGTCTA
+
3>>AAB5FBFC@A4BFGAFF2AAA2AEEEGFHGGFEGAFCFFEHGG2FFGEFD3AGFEGFG55DBD3BGHHEGG/>FGH1?BB?1?1?E?FHG?/>EBFGGFG?/<BGEGHHHHGDGBFGHHDFHGCED?FDHGHHGHFGCFHFCGEGCGGHGFGHG<<GGHCCCAEGFHHHCCGHFHGH@;CBDGG@99FGGGFFFGBBF;FFEFFBEFFFDB@??=EFFBBFB9BEEBADE:9;BBAAB?FFF99;;//
@M05620:37:000000000-D9766:1:1101:22750:6836 1:N:0:46
AGTTCCAGCTCTCCATCGCACAGGGGACCCAGGGCATGGCCCCTCCATCCAGAAACCCTATGACCTCACCCGCTACCTGGCGCACCCACTCCGCAGCTTGGCTGGGACCTATGTGAGTATCCAGCGTAGGAATCTGGGAGTTGGGGAGGAGTGAGGCGTTGGGGACAGACAGTCCTAACCGTGGAGGGTTCTGGTAAATGATGGGGTGAGGAGGGGCTCTTTGGCTCCCACCAGTCCCCCTGTCTGGTCTA
+
>A3>>BDFFFFFGGGGFAA2A2FAA22AABFFABE2BBFGGHGFGGHHHFHGEBG3BEHHGDGFHDBFHHH0E0>>FHBBB>EEEE>/?BFB/E?E<GBBEBCFAFHHGHGGHHFDFHHHHHHFHGGADGFHBHHHFH0FFHGFGG.<D.<CA0<G.AEDGHGC.-../;/;BFFG0;CGGGEBAE?BAFFFFFFBFFFFBFFFFFFB.FFBDF<?BBFFFFFFFFFFFFFFFFFFFFFFBFFFFFFFFFB
@M05620:37:000000000-D9766:1:1101:11295:6839 1:N:0:46
AGTGCCAGCTCTCAATCGCACAGGGGACCCAGGGCCTGGCCCCTCCATCCAGAAAACCTATGACCTCACCCGCTACCTGGAGCACCAACTCCGCAGCTTGGCTGGGACCTATGTGAGTATCCAGCGTAGGAATCTGGGAGTTGGGGAGGAGTGAGGAGTTGGTGAAAGACAGTCCTAACCGTGGAGGGTTCTGGTAAATGATGGGGTGAGGAGGGGCTCTTTGGCTCCCACCAGTCCCCCTGTCTGGTCTA
+
BBAABFFFBFFFGGGGGGGFGGHGGGGGGGHHEGGGEGHHHHGHGGHHHGHHFHHHHGHHHHHHHHHHHHHGGGGGHHHHFGHHHHHGGGHHGGCEGFHHGHHGGGGHGHHHHHHHHHHHHHHHHGGGGGHHHHHHHHHGFHHHGGGGGFGHHHHHHGHHHHAEHHHHHHHHHHHHHGHHGGHGGGGGGGGGGGFGGGGGGGGGGGGFFFFFFFFFFFFFFFFFFFFFFFFFFFFFFFFFFFFFFFFFFFB
@M05620:37:000000000-D9766:1:1101:25256:6842 1:N:0:46
AGTGCCAGCTCTCAATCGCACAGGGGACCCAGGGCCTGGCCCCTCCATCCAGAAAACCTATGACCTCACCCGCTACCTGGAGCACCAACTCCGCAGCTTGGCTGCGACCTATGTGAGTATCCAGCGTAGGAATCTGGGAGTTGGGGAGGAGTGAGGAGTTGGGGAAAGACAGTCCTAACCGTGGAGGGTTCTGGTAAATGATGGGGTGAGGAGGGGCTCTTTGGCTCCCACCAGTCCCCCTGTCTGGTCTA
+
>AAABFFFBFFFGGGGGAFFFGFHFAEEGGAGGGGGGFFGFHGHGGGHHHAG333GHGGHH35FGHGHHHHGGGFGHHHB2BF1BFF1EFGHGE/>EFGHFFH///>CGA2GHHHHHGGHHFFGHG<DC/FDHHHHHHHGAFFHGGGGGG.CGHHHHEHHGHGGGGEHHHHHCGGGGGGGG9:?DGGG:9CFFGBFGGGGGFFFEDDDFF.FFFF-;;AFFFFFFFFEFFFF?ABFBBAAFEFFFB/;;/B
@M05620:37:000000000-D9766:1:1101:21833:6851 1:N:0:46
AGTGCCAGCTCTCAATCGCACAGGGGACCCAGGGCCTGGCCCCTCCATCCAGAAAACCTATGACCTCACCCGCTACCTGGAGCACCAACTCCGCAGCTTGGCTGGGACCTATGTGAGTATCCAGCGTAGGAATCTGGGAGTTGGGGAGGAGTGAGGAGTTGGGGAAAGACAGTCCTAACCGTGGAGGGTTCTGGTAAATGATGGGGTGAGGAGGGGCTCTTTGGCTCCCACCAGTCCCCCTGTCTGGTCTA
+
AAAABFFFCFFFGGGGGGGGGGHHGGGGGGHHGGGGGGHHHHGHGGHHHHHHHHHHHGHHHHHHHHHHHHHGGGGGHHHHGHHHHHHHGHHHGGGGGHHHGHHGGGHHGHHHHHHHHHHHHHHHHGGGGGHHHHHHHHHGGHHHGGGGGGGHHHHHHGHHHHGGGGHHHHHHHHHHHHHHGGGGGGGGCFGGGGGGGGGGGGGGGGFFFFFFFFFFFFFFFFFFFFFFFFFFFFFFFFFFFFFFFFFFFFF
@M05620:37:000000000-D9766:1:1101:22740:6856 1:N:0:46
AGTGCCAGCTCTCAATCGCACAGGGGACCCAGGGCCTGGCCCCTCCATCCAGAAAACCTATGACCTCACCCGCTACCTGGAGCACCAACTCCGCAGCTTGGCTGGGACCTATGTGAGTATCCAGCGTAGGAATCTGGGAGTTGGGGAGGAGTGAGGAGTTGGGGAAAGACAGTCCTAACCGTGGAGGGTTCTGGTAAATGATGGGGTGAGGAGGGGCTCTTTGGCTCCCACCAGTCCCCCTGTCTGGTCTA
+
AAAABFFFCFFFGFGGGFGGGGHGEEGGGGHHGGGGGGHHHHGHGGHHHHHHHHHHHGHHHHGHHHHHHHHGGGGGHGHHHHHGHHFHGHHHGGGFEHHHGHHGDEGGGHHHHHHFFGGHHHHHHGGGGGHHHHHHHGHGFHHHGGFGGGGHHHHHGGHGHHGFGGHHHHGHHHHHHHHHGGECGGGGCFGGGGGFGGGGGGGEEGDFFFFFFFFFFBFFFFFFFFFFEFFFFFFFFFFFFEFFFBF;;FF
@M05620:37:000000000-D9766:1:1101:13630:6867 1:N:0:46
AGTGCCAGCTCTCAATCGCACAGGGGACCCAGGGCCTGGCCCCTCCATCCAGAAAACCTATGACCTCACCCGCTACCTGGAGCACCAACTCCGCAGCTTGGCTGGGACCTATGTGAGTATCCAGCGTAGGAATCTGGGAGTTGGGGAGGAGTGAGGAGTTGGGGAAAGACAGTCCTAACCGTGGAGGGTTCTGGTAAATGATGGGGTGAGGAGGGGCTCTTTGGCTCCCACCAGTCCCCCTGTCTGGTCTA
+
ABBBBFFFBFFFGGGGGGGG2EHHGGGGGGHHGGGGGGHHHHGHGGHHHHHHHHGHHGHHHHHHHHHHHHHGGGGGHGHHHHHGFHHHGHHHGGGGGHHHGHHGGGHHGHHHHFHFFH3B?3?FGGA?//2@2<1@FHC//0?CCGAD-<AFFDHGG.CB0/<;EAGGHFGBCC0C0;CGFCEFAEGG:;.CF00;C0;BFFGGGGADEFFFFFCCFFFFFB9/F9FEFFFDEFFFFFF?=EFFFF/;9F/
@M05620:37:000000000-D9766:1:1101:19462:6924 1:N:0:46
AGTGCCAGCTCTCAATCGCACAGGGGACCCAGGGCCTGGCCCCTCCATCCAGAAAACCTATGACCTCACCCGCTACCTGGAGCACCAACTCCGCAGCTTGGCTGGGACCTATGTGAGTATCCAGCGTAGGAATCTGGGAGTTGGGGAGGAGTGAGGAGTTGGGGAAAGACAGTCCTAACCGTGGAGGGTTCTGGTAAATGATGGGGTGAGGAGGGGCTCTTTGGCTCCCACCAGTCCCCCTGTCTGGTCTA
+
AA3>AFFFBFFFGFGFDGGCEEHAFGGGGDHHAEFDFGHGFHGHGGFHHFHFFBGHHGHHFHGHHFHFHHHGGCEEHHHHFFHHHHHAEGHHGGECEFHFGHHGGDFHGHHHHHHHHHHHHHGGHGGGGDHHHHGHHGFGGHHHGCCDGACHGGHGHGHHHHGGFGFFHHHHHHHHHGHHGGGGDGGGGGGGGGCFGGGGFGGGGGD?FFFFFFBBBBFFFFFFFFFFFFFFFFFFFFFFBFFFFFFFFF/
@M05620:37:000000000-D9766:1:1101:24377:6926 1:N:0:46
GAGGCTGCTTTGGAAGAACCTCATAGAGTACTGCAACAGTTAGATTTCGACCTGGATAACGTTCTTGCCTGGCTTAAAGAAGCTGAAACAACTGCCAATGTTCCTACAGGATGCTACCCGTAAGGAAAGGCTCCTAGAAGACTCCAAGGGAGTAAAAGAGCTGATGAAACAATGGCAAGTAAGACAGGCATTTCCGCTTTAGCACTCTTGTGGATCCAATTGAACAATTCTCAGCATTTGTACTTGTAACT
+
AAAAAAFAFFFFGBGGGC1F1FGEA31DEGHHDBG11B01D2D12A220/BAAGHH12B1BFB0B1A1BF1BA0B11DFGHH1BF11FB0BBFGHHGFHHHFFGBFGE10B110@2BGGE/>?B1BFF00?B0?GBBB<<BB1<B<1B///?/<>2>1?<0@1<1<1<D??/<?F?CG.>>==<>>><>.<<>0=<<<.<D=D0<C/C:00:;;0:;<CCCGCGB;B99;00;;9;;F;B;;0C;0;;0;9
@M05620:37:000000000-D9766:1:1101:23885:6950 1:N:0:46
AGTGCCAGCTCTCAATCGCACAGGGGACCCAGGGCCTGGCCCCTCCATCCAGAAAACCTATGACCTCACCCGCTACCTGGAGCACCAACTCCGCAGCTTGGCTGGGACCTATGTGAGTATCCAGCGTAGGAATCTGGGAGTTGGGGAGGAGTGAGGAGTTGGGGAAAGACAGTCCTAACCGTGGAGGGTTCTGGTAAATGATGGGGTGAGGAGGGGCTCTTTGGCTCCCACCAGTCCCCCTGTCTGGTCTA
+
AB>AAFFFBFFFGFGGGGGGGGHGGGEEEGHHFGGGGGHHHHGHGGHHHHHHHHGHHGHHHHGHHHHHHHHGGEEGHHHHBGHHHH1?EHHHGGFGGHHHGHHGGGHHGHHHHHHGHHHHHHHHHGGGGGHHHHHHHHCFGHHHGG.CGGGHHGHHFGHHHHGGGGHHFHHHHHHHGHHHGGGGGGGGGGGGGGFFGGGGGGGGGGFFFFFFFFFFFFFFFFFFFFFFFFFFFFFFFFFFFFFFFFFFFFB
@M05620:37:000000000-D9766:1:1101:6859:7007 1:N:0:46
AGTGCCAGCTCTCCATCGCACAGGGGACCCAGGGCCTGGCCCCTCCATCCAGAAAACCTATGACCTCACCCGCTACCTGGAGCACCCACTCCGCAGCTTGGCTGGGACCTATGTGAGTATCCAGCGTAGGAATCTGGGAGTTGGGGCGGAGTGAGGAGTTGGGGAAAGCCAGTCCTAACCGTGGAGGGTTCTGGTAAATGATGGGGTGAGGAGGGGCTCTTTGGCTCCCACCAGTCCCCCTGTCTGGTCTA
+
AA>>AFFFBFFFG4FGGGFAFCHCG?AEEGHHAEEEFGHHHHGHGGHGHGHHHHHFGEHHFBGHH@FGHHHGG>EEHHGGBFHHHH1?EGHBEFCG>GBGFHHGGGHHGHHHHHHFHHHHHH3DHGG?BADFGHHHHH0FEHHGCG.AD-;EG0GH0CFGGGGGE..C/C9CFGGGFFGGGGFF.ADFFFFFFFFFFFFFFFFFFFDFFFF/AFFFFFFFFFFFFFFFFEFFFFFFFFFFFFFFFFFFFFF
@M05620:37:000000000-D9766:1:1101:9471:7014 1:N:0:46
GAGGCTGCTTTGGAAGAAACTCATAGATTACTGCAACAGTTCCCCCTGGACCTGGAAAAGTTTCTTGCCTGGCTTACAGAAGCTGAAACAACTGCCAATGGTCAGGAAAGGCTCCTAGAAGACTCCAAGGGAGTAAAAGAGCTGATGAAACAATGGCAAGTAAGTCAGGCATTTCCGCTTTAGCACTCTTGTGGATCCAATTGCACAATTCTCAGCATTTGTACTTGTAACTGACAAGCCAGGGACAAAAG
+
AAAB>AFBFBDDGBBBAGBGGGHGHGHHHHFFGHBGFHEGHDDFFEAEEFBGHGFF332FBFHDFHHBBF3BBFG3ABBGHHBFG33GBB1GHHHHGHHHFHFHB2B2?11?B??BB43BFGB3?BFFB//?EEBEHHHGF2BBBBBDGGBBG22B2@@?>@F2@@22@2?11?DB?DADC=<<<F1>1><=1.><>FDCG=<0=G=<00====<;00<<<;<CF;;<GC00<<::0...;.;..;;CF99
@M05620:37:000000000-D9766:1:1101:6649:7015 1:N:0:46
GAGGCTGCTTTGGAAGAAACTCATAGATTACTGCAACAGTTCCCCCTGGACCTGGAAAAGTTTCTTGCCTGGCTTACAGAAGCTGAAACAACTGCCAATGGTCCGGAACGGCTCCTAGAAGACTCCAAGGGAGTAACAGAGCTGATGAAACAATGGCCCGTAAGTCAGGCATTTCCGCTTTCGCACTCTTGTGGATCCAATTGCACAATTATCCGACTTTGTACTTGTAACTGACAAGCCAGGACACCAGA
+
BBBBBBFAFFFFGGGGGGFGGGHHHHHHHHHHHHHHHHHGHHHHHGGGHFHHHHHHGHHGHHHHHHHHHHHHHHHHHHGHHHHHHHHHHHHHHHHHHHHHHHF3/>?E/E1>/??F3GEHH3FE3GFFG///?CGH33B2BF22<@@G@>2@G2F2F0/>///0@<G10GHBH1>DCF.<C0..<D-<<CGFH?G0=CB:G0;000;;CB0;C0..:;AF0;C0BBFFFGFBBFF00..::F.9:B.;.;.
@M05620:37:000000000-D9766:1:1101:18895:7043 1:N:0:46
GAGGCTGCTTTGGAAGAAACTCATAGATTACTGCAACAGTTCCCCCTGGACCTGGAAAAGTTTCTTGCCTGGCTTACAGAAGCTGAAACAACTGCCAATGGTAAGGAAAGGCTCCTAGAAGACTCCAAGGGAGTAAAAGAGCTGATGAAACAATGGCAAGTAAGTCAGGCATTTCCGCTTTAGCACTCTTGTGGATCCAATTGAACAATTCTCAGCATTTGTACTTGTAACTGACAAGCCAGGGACAAAAG
+
A3>AAAFAFFFFGGGGEBGGGGGHCFDHHBGHHH4AF2FDGHHHHGEGEFGHHHGHHH2FBGHHHHHHHHHHHHHFHHHGHHHHHFHGHGHHHHHHBBGFFHHH33FGFHHHHHGHGFGHHFHHFHEFGFEA?ECEG4B/GFHHHHFFGGHHFHFFHHFFHE2FFHH1F0FFHHHHGGGGGFHHHHHHHHG1FEF<GHHGHH<GHFFCGGHHFHFHHFHFFGEFFFF;GGFFHGHG:GEFFG??.E.99.;
@M05620:37:000000000-D9766:1:1101:15482:7116 1:N:0:46
AGTGCCAGCTCTCAATCGCACAGGGGACCCAGGGCCTGGCCCCTCCATCCAGAAAACCTATGACCTCACCCGCTACCTGGAGCACCAACTCCGCAGCTTGGCTGGGACCTATGTGAGTATCCAGCGTAGGAATCTGGGAGTTGGGGAGGAGTGAGGAGTTGGGGAAAGACAGTCCTAACCGTGGAGGGTTCTGGTAAATGATGGGGTGAGGAGGGGCTCTTTGGCTCCCACCAGTCCCCCTGTCTGGTCTA
+
ABAABFFFBFFFGGGGGGGGGCHAFEGGGGHHGGGGCFHHHHGHGGHHHHGHHHGHHGHHHHFGHHHGHHHEEGEGHHHGHGHFHHHHGHHHGE/EFHHHEHHGGGHHGHHHHHHHHHHHHHHHHGGGGGHHHHHHHHHGGHHHGGGGGGGHHHHHHGHHFHCGGGHHHHHHHHHHHHHHGGEDDGGGCFGGGGFFGGFGGGGGGGFFFFFFFFFFFFFFFFFFFFFFFFFFFFFFFFFFFFFFFFFFFF/
@M05620:37:000000000-D9766:1:1101:11841:7119 1:N:0:46
AGTGCCAGCTCTCAATCGCACAGGGGACCCAGGGCCTGGCCCCTCCATCCAGAAAACCTATGACCTCACCCGCTACCTGGAGCACCAACTCCGCAGCTTGGCTGGGACCTATGTGAGTATCCAGCGTAGGAATCTGGGAGTTGGGGAGGAGTGAGGAGTTGGGGAAAGACAGTCCTAACCGTGGAGGGTTCTGGTAAATGATGGGGTGAGGAGGGGCTCTTTGGCTCCCACCAGTCCCCCTGTCTGGTCTA
+
AABAAFFFCFFFGGGGGGGGGGHGGGGGGGHHFFGGGGHHGHGHGGHHHHHHGHGHHGHHHHHHHHHHHHHGG>EGHHHHGGHHHHHHGHHHGGGGGHHHGHHFGGHHGHHHHHGHHHHHHHHHHGCEGGHHHHHHHHHGGHHHGGGGGGGHHGHHHGHHHHGGGGHHGHGHHHHHHEHHGFEGDGGG;FGGGGFFGGGGGGGGGGFFFFFFFFFFFFFFFFFFFFFFEFFFFFFFFFFFFFFFFFFFFFF
@M05620:37:000000000-D9766:1:1101:14424:7127 1:N:0:46
AGTGCCAGCTCTCAATCGCACAGGGGACCCAGGGCCTGGCCCCTCCATCCAGAAAACCTATGACCTCACCCGCTACCTGGAGCACCAACTCCGCAGCTTGGCTGGGACCTATGTGAGTATCCAGCGTAGGAATCTGGGAGTTGGGGAGGAGTGAGGAGTTGGGGAAAGACAGTCCTAACCGTGGAGGGTTCTGGTAAATGATGGGGTGAGGAGGGGCTCTTTGGCTCCCACCAGTCCCCCTGTCTGGTCTA
+
ABAAAFFFBFFFGDGGGGGGGGHGGGGGEGHHFEFGDFHHFHGHGGHHHHHHHHHHHGHGGHFHHHHHHHHGG>FGHHHH2GHHGHCFEHHHEGGEEHGHGHHGGGHHGHHHHHHHHHHHHHFHHGGGGGHHHHHHGHFGGHHHGGAFGGEGHGHHFGHFHFGGEGHHGHHHHHHHHHHHGGGGBEGGEGFGGGFFGGGGGGGGGGFFFFFFFFFFFFFFFFFFFFFFFFFFFFFFFFFFFFFFFFFFFFB
@M05620:37:000000000-D9766:1:1101:11054:7128 1:N:0:46
GAGGCTGCTTTGGAAGAAACTCATAGATTACTGCAACAGTTCCCCCTGGACCTGGAAAAGTTTCTTGCCTGGCTTACAGAAGCTGAAACAACTGCCAATGGTCAGGAAAGTCTCCTAGAAGACGCCAAGGAAGTAAAAGAGCTGATGAAACAACGGCAAGTAAGTCAGGCATTCCTGCCGTAGGACGCTTCTGGATCCAATTGCACAATTCTCAGCATTTGTACTTCTAACCGACACGCCAGGCACAAAAG
+
A?ABAAFA4DBFBBFFGFGGGGGHHGHFDHGHGGFHCFGFGFGAGGEFEHBFFGEG332FBGGHGHGBBB3BFGHFGEFFHHEFGFBGFFEHHHHGHGHH3F4FBB3FFB44B4B33BB@BEB/>>EE/?0?B3?44FDAC22B?2B?3D2BC/>>/></<1?11@FG00<111=1>10-<...<<-<<..<DF00:C0:0;0:;C0/<00;<:<;9;090;;CFF0;BF;.-9---9-;.99..;99.9/
@M05620:37:000000000-D9766:1:1101:8168:7162 1:N:0:46
AGTGCCAGCTCTCAATCGCACAGGGGACCCAGGGCCTGGCCCCTCCATCCAGAAAACCTATGACCTCACCCGCTACCTGGAGCACCAACTCCGCAGCTTGGCTGGGACCTATGTGAGTATCCAGCGTAGGAATCTGGGAGTTGGGGAGGAGTGAGGAGTTGGGGAAAGACAGTCCTAACCGTGGAGGGTTCTGGTAAATGATGGGGTGAGGAGGGGCTCTTTGGCTCCCACCAGTCCCCCTGTCTGGTCTA
+
AA3AAFF@AFFFGFGGFGC2E?FCFGEEEDHHA2EAAFHHGHGHGGHBGFHHHHHHHGH3GHHHHHHHHHHEG/EEHHHGBFGHHHFCEHFHEECEEFHHGHHGGGHHGHHHHHHHHDHHHHHHHGGGGDHHHHHHHGGGFHHHGGFDDDEHHHHHHG/CHHGGGGHGHHHHHHHHHHHHGGGGGGGG.AFGGG=FGGGGFBFGG.ABEFFFFFB-BBFFFFFEFFFAEFFFFFFFFFFFBFFFFFFFFFB
@M05620:37:000000000-D9766:1:1101:11069:7168 1:N:0:46
AGTGCCAGCTCTCAATCGCACAGGGGACCCAGGGCCTGGCCCCTCCATCCAGAAAACCTATGACCTCACCCGCTACCTGGAGCACCAACTCCGCAGCTTGGCTGGGACCTATGTGAGTATCCAGCGTAGGAATCTGGGAGTTGGGGAGGAGTGAGGAGTTGGGGAAAGACAGTCCTAACCGTGGAGGGTTCTGGTAAATGATGGGGTGAGGAGGGGCTCTTTGGCTCCCACCAGTCCCCCTGTCTGGTCTA
+
>ABBCFFFBFFFGGGGGGFGGGHHGGGGGGHHGGGGGGHHHHGGGGGGHHHHHGHHHGHHHHHHHHHHHHHGGGGGHHHHHHHFGHHHGHHHGGGGGHHHGHHGGGHHGHHHHHHHHHBGGHHHHGEGGGHHHHHHHHHGGHHHGGGGGGGHHGHHHEGHHHGGGGHGEHFHHFHHGHHHGCCDGGGGEA.FFGCFGGGGGGGEE.DDFFFFFFF;D-EFFFFFFFFFFFFFFFFFFFFFAFFFFFFBBFB
@M05620:37:000000000-D9766:1:1101:23107:7183 1:N:0:46
GAGGCTGCTTTGGAAGAAACTCATAGATTACTGCAACAGTTCCCCCTGGACCTGGAAAAGTTTCTTGCCTGGCTTACAGAAGCTGAAACAACTGCCAATGGTAAGTAAAGGCTCCTAGAAGACTCCAAGGTTGTAAAAGAGCTGATGAAACAATGGCAAGTAAGTCAGGCATTTCCGCTTTAGCACTCTTGTGGATCCAATTGAACAATTCTCAGCATTTGTACTTGCAACTGACAGGCCAGTGACAAAAG
+
CCCCCCFCFFFFGGGGGGGGGGHHHHGHHHHHHHHHGHHHHHHHHGGGHHHHHHHHHHHHGHHHHHHHHHHHHHHHHHHHHHHHHHHHHHFHHHHHHFHHE@BGB444BB31BGGBBDEFGGGH33BBG?332<?B4BD/?23?BBF3GGHH/GG2GGH?G>222@2222<FFFDHE//??F111<<FD1111<<1<FGGHDGHHF0<<0DDDD=GH0<DDHBFGB00=;:GBGHC0..;C.009;09/./
@M05620:37:000000000-D9766:1:1101:10313:7190 1:N:0:46
GAGGCTGCTTTGGAAGAAACTCATAGATTACTGCAACAGTTCCCCCTGGACCTGGAAAAGTTTCTTGCCTGGCTTACAGAAGCTGAAACAACTGCCAATGGTCAGGAAAGTCTCCTAGAAGACTCCAAGGTAGTAAAAGAGCTGATGAAACAATGGCAAGTAAGTCAGGCATTTCCGCTTTAGCACTCTTGTGGACCCAATTGCACAATTATCAGCATTTGTACTTGTAACTGACATGCAATTGACAAAAG
+
BABCABFCFDFDGB5FGGFGGGHHHGHHHHHGHHCHFHGHHFEGHGEFGHGHHHGHA32GBGHGHHHHGHFGGHHEB5BGHHGHHFEHFHFHHHHHHHHH3GGHB2B2BB@BB4DDB4@3BF?3BBGGB?3BEGGBHHHGE2B3FBD?GHB?F2DBBBF?BBF2@@D@2=FHBBDD<AC//=???F1?=>1>>CF1><.FF00<=G0/<<0<==<<D<=GH;CGGC0;C00<<CG00;:0<0009;;BF.:
@M05620:37:000000000-D9766:1:1101:20110:7298 1:N:0:46
AGTGCCAGCTCTCAATCGCACAGGGGACCCAGGGCCTGGCCCCTCCATCCAGAAAACCTATGACCTCACCCGCTACCTGGAGCACCAACTCCGCAGCTTGGCTGGGACCTATGTGAGTATCCAGCGTAGGAATCTGGGAGTTGGGGAGGAGTGAGGAGTTGGGGAAAGACAGTCCTAACCGTGGAGGGTTCTGGTAAATGATGGGGTGAGGAGGGGCTCTTTGGCTCCCACCAGTCCCCCTGTCTGGTCTA
+
AA>AAFFFBFFFGGGGGGGCGCHCGGDGGGHH2EEEFGHHHHGHGGHHHGGHGHHGHGGHHFFHHGHHHHHGG/EEHHHHBFHHHHFFFHHGAEEFEGFFFHHGGGHHGHHHHHHGHHHGHHHGGGGGGGHGGHHGHGFFEGHHGGCDGGDGFFFFGGHHHHGGGGHAHHHHHHHHHHHHGGGGGGGGGGGGGGGGGGGGGGGGGGDFEFFFFFFFFFFFFFFFFFFFFFFFFFFFFFFFAFFFFFFFFFB
@M05620:37:000000000-D9766:1:1101:18753:7310 1:N:0:46
AGTGCCAGCTCTCAATCGCACAGGGGACCCAGGGCCTGGCCCCTCCATCCAGAAAACCTATGACCTCACCCGCTACCTGGAGCACCAACTCCGCAGCTTGGCTGGGACCTATGTGAGTATCCAGCGTAGGAATCTGGGAGTTGGGGAGGAGTGAGGAGTTGGGGAAAGACAGTCCTAACCGTGGAGGGTTCTGGTAAATGATGGGGTGAGGAGGGGCTCTTTGGCTCCCACCAGTCCCCCTGTCTGGTCTA
+
>1>>AFFC1FFFGBGGGGGGGGH0AEEEEEGH0AE/CFHHCHECEGHHHGEHBGGGHGHGFHGHH1GFHGH>E>EEHH1BBFHHHHHHGHHEEEEE?>BGAFHFFFGHGHGFHFGDHDFGHHEFHG<BCGHHHHGHHB0FCFHF@C.AC.CGGFGGHACGFH@CEAGFGHHHHHFBHHFHGBE?;9A@AAFGGGFBFGGGGGGGGGF@AFEBAF@<;>-/BF/FFFB?EBFFFFFFFFEB@EFFBBFFFFB
@M05620:37:000000000-D9766:1:1101:24412:7311 1:N:0:46
GAGGCTGCTTTGGAAGAAACTCATAGATTACTGCAACAGTTCCCCCTGGACCTGGAAAAGTTTCTTGCCTGGCTTACAGAAGCTGAAACAACTGCCAATGGTAAGGAAAGGCTCCTAGAAGACTCCAAGGTAGTAAAAGAGCTGATGAAACAATGGCAAGTAAGTCAGGCATTTCCGCTTTAGCACTCTTGTGGATCCAATTGAACAATTCTCAGCATTTGTACTTGTAACTGACAAGCCAGGGACAAAAG
+
BBCCCBFBFFFFGGGGGGGGGGFHGGGHHHHHHHHGFFHFGHHHHGGGHGHHHHHHHHGHGGHHHHHHHHHHHHHHHHGGHHHHHHHHH3FHHHHHFFHHBF4F33B?B?1?FFFFG43DFFFFHHHCEF3??FFHDHHFF2EFE?FGHHFFH??2BBC=FHF22FH2==GHHFHHEEDAFG1DGHGHFGHG1CGFFCDGF0<DDGGHGHFFHDDFG0DFHCGHH0CGHF0CGHHH<CCC;..:CEGGGAC
@M05620:37:000000000-D9766:1:1101:11205:7334 1:N:0:46
CCTGCGGCTTGTTAATCACCTCATAGATCCCTGCCCCTGCGCCCCCTGTCCAGATAACCGTTCCATACCTGGCTACCAGCAGCTACAACCCCTCCACCTGGTAAGGACCGGCTCCTCGACTCCTCCCAGGGAGTCCCCACGCTGGTGCCACCCTGGCACGTCCGTCAGGCATTTCCGCTTTCGCACTCTTGTGGATCCACTTGACAACTTCTCCGCCTTTGTCCTTGTAACTGACAAGCCCGGGACCCCAG
+
1>1>A11>>>1B1BBBGA1BABADADD2DBBFHABG0/B//ABEEG//BBF211BDFGHAEG0B2D2BBGDFHH1BFCG/BFG01BBGG?>?//?0BBBFGBBBBFH0<EEGGG?B0/CCEAGHHF<?GFGGF?FGHE0<-<EG-</<<=GHGAGHF/<;CC.;;CGGBFCBGGGFGGGGGBEGG@G/=;FFGG0:FF/BFFFF//;9/BFFFFBABBFFBF9/;BB/9;FFF;/BF:EE-@@@?;-;;--
@M05620:37:000000000-D9766:1:1101:11234:7342 1:N:0:46
GAGGCTGCTTTGGAAGAAACTCATAGATTACTGCAACAGTTCCCCCTGGACCTGGAAAAGTTTCTTGCCTGGCTTACAGAAGCTGAAACAACTGCCAATGGTCAGGAAAGTCTCCTAGAAGACTCCAAGGGAGTAAAAGAGCTGATGAAACAATGGCAAGTAAGTCAGGAATTTCCGCTTTAGCACTCTTGTGGATCCAATTGCACAATTCTCAGCATTTGTACTTGTAACTGACATGCAAGGGACAAAAG
+
AAAB>AFBFBB@F4BBCGBGFGHHHFFHGFFFDF4DCGBDFDDABEAFABBFFGFFA32BBFFAFBFBBB3BBFF3BBBFHH3FG33FBB1FGHHGFHHHGHFG22B2BB44B4B@@@BBBCBB?BFF3//?AEBDFHHGF2B?B2BDDDBBFBBBBBC/@>@2@@>2<2@221?F?C<CC<?1=<1>1<1<>.><FFDC<0<0=D<<000==<=<=0<:C:;G0:;CC000<;/:0<<0;;..;9=FB99
@M05620:37:000000000-D9766:1:1101:17496:7342 1:N:0:46
GCGGCTGCTTTGGAAGAAACTCATAGATTACTGCAACAGTTCCCCCTGGACCTGGAAAAGTTTCTTGCCTGGCTTACAGAAGCTGAAACAACTGCCAATGGTAAGGAAAGGCTCCTAGAAGACTCCAAGGGAGTAAAAGAGCTGATGAAACAATGGCAAGTACGTCAGGCATTTCCGCTTTAGCACTCTTGTGGATCCAATTGAACAATTCTCAGCATTTGTACTTGTAACTGACAAGCCAGGGACAAAAG
+
>1>>ADDAFFFDGGGEAFFGFGBGGFGHH1FGHH11BBFDFGHHHGEF/AFGHHFHH10BBHHHFHHHHHHHHHGAGHHGHHHGHHHGHFGHHHHH1@BGHHGHHHHHHHHHHHGHHHFHGCHHHH1GHGGHGGB122B<FHHH1FGF1GFF/FHHHBFGH22?GHGGHHHHHHHHGGGGGBGHHHHHHHHHHGHHHHHHHHHHHHHHHHHHHHHHFHHHHH0GHHHHHHGGGGGGGGGGFGGGGG..BF9
@M05620:37:000000000-D9766:1:1101:8614:7349 1:N:0:46
GAGGCTGCTTTGGAAGAAACTCATAGATTACTGCAACAGTTCCCCCTGGACCTGGAAAAGTTTCTTGCCTGGCTTACAGAAGCTGAAACAACTGCCAATGGTAAGGAAAGGCTCCTAGAAGACTCCAAGAGAGTAAAAGAGCTGATGAAACAATGGCAAGTAAGTCACGCATTTCCGCTTTAGCACTCTTGTGGATCCAATTGAACAATTCTCAGCATTTGTACTTGTAACTGACAAGCCAGGGACACAAG
+
>11>A>CAFFFFC1FC11GADA133G1G31FHFHG1GCFBDFAGHGAFE0GE0BF0GABG1BAFE1BGHHHEF00BGHF11AGG@B11B0F/BB1B11BGF1@@1B1B00BFHHGHHH1FBEFGHHE1F000/1>1221?0<111DDGH1<0/111FFCF1@>FFH21<@//<?FHGCGAFBDFDDGGHHF1>EHHEF0G0D<0DHHGHGG00=CHHFH00::CCH00;0;00C:G0CCA/..;9E?./;.
@M05620:37:000000000-D9766:1:1101:23731:7350 1:N:0:46
AGTGCCAGCTCTCAATCGCACAGGGGACCCAGGGCCTGGCCCCTCCATCCAGAAAACCTATGACCTCACCCGCTACCTGGAGCACCAACTCCGCAGCTTGGCTGGGACCTATGTGAGTATCCAGCGTAGGAATCTGGGAGTTGGGGAGGAGTGAGGAGTTGGGGAAAGACAGTCCTAACCGTGGAGGGTTCTGGTAAATGATGGGGTGAGGAGGGGCTCTTTGGCTCCCACCAGTCCCCCTGTCTGGTCTA
+
AB>AAFFFBFFFGGGGGGGCGFHGGEEGFGHHBFGGFGHHGHGHGGHGHGHHHHHHHGHHHHHHHHHHHHHGGEGGHHHHBGHHHHHHGHHF>ECGGHGHGHHGGGHHGHHHHHHHHHHHHHHHHGGGGGHHHHHHHHFGGHHHGGEGGFEGHHHHGGHHHHGGGGHHHHHHHHHHHHHHGGGGGGGGEFGGGGFGGGGGGGGGGGFFFFFFFFFFFFFFFFFFFFFFFFFFFFFFFFFFFFFFFFFFFFF
@M05620:37:000000000-D9766:1:1101:17509:7354 1:N:0:46
GAGGCTGCTTTGGAAGAAACTCATAGATTACTGAAACAGTTCCCCCTGGACCTGGAAAAGTTTCTTGCCTGGCTTACAGAAGCTGAAACAACTGCCAATGGTCAGAAAAGGCTCCTAGCAGACTACAAAGTAGTAAAAGAGATGATGAAACAATAGCAACTAAGTCAAGAATGTCCGCTTTAGCAATCATGTGAATCCAATTGAACAATTATCAGCATTTGTACTAGTAAATGACATTCCAGGGACAAAAG
+
>1A>1>C>B1B1B1AB1FAFGGHHHCGFF1BAD31AAFADF2A10BAA/0ABGFAB110B1DDBDDFA1BBF0BB11BBDFF1BF11BBB/BFFFCBGGG1B2B011BB0//@0?BB1B1BCB110B>1012BB22EFBC00B1BBB>BBB0C111BB10B1@1@@2211@@11@>?A<</<11?11?111<<1>=F1111111><=<0000=00<00======<00::0;0;;0000:0:0/.:;;CB./
@M05620:37:000000000-D9766:1:1101:7226:7388 1:N:0:46
GAGGCTGCTTTGGAAGAAACTCATAGATTACTGCAACAGTTCCCCCTGGACCTGGAAAAGTTTCTTGCCTGGCTTACAGAAGCTGAAACAACTGCCAATGGTAAGGAACGGCTCCTAGGCAACTCCACGGGCGACACCTCACTGATGCAACACTGGCAAGTAAGTCAGGCCTTTCCGCTTTCGCACTCTTGTGGATCCACTTGAACAATTCTAAGCCTTTGACCTTGTAACTGACAAGCCCGGGACAACAG
+
B@BABBFBFFFFG4EGGGGGGGHHHHHHHHHFHHGHHHHFGHHHHGGGHHHHHHGFHHCGFGHHHHHHHHHHHHHHHHHHHHHHHGFGHHHHHHHHHHHH3B@BB3B3BEEFEGFGG4333B?FGH3B/<<///>/><202/@F<1?<FG10?1?CF><FGHH1=>>1CFF1/0=<<EGG.0<CACG::;C0CE<CGGHFFBCF00;/;CFGBBB///;0000:;;C0;00;C099C;AEEC-;B9.;AEB
@M05620:37:000000000-D9766:1:1101:10662:7410 1:N:0:46
AGTGCCAGCTCTCAATCGCACAGGGGACCCAGGGCCTGGCCCCTCCATCCAGAAAACCTATGACCTCACCCGCTACCTGGAGCACCAACTCCGCAGCTTGGCTGGGACCTATGTGAGTATCCAGCGTAGGAATCTGGGAGTTGGGGAGGAGTGAGGAGTTGGGGAAAGACAGTCCTAACCGTGGAGGGTTCTGGTAAATGATGGGGTGAGGAGGGGCTCTTTGGCTCCCACCAGTCCCCCTGTCTGGTCTA
+
AA3>AFFFBFFFGFGDFFE2E?F4FEAEE?GH2AE?2FHHHHCGGGHHHFHHBHFCHFHHHFFHHGHHHHHGG>EEHHHHBBFGHF1?EGHFAA@?CFDFGHHGGGHHGHHHHHHHHGHHHHHHHGEGGGHHHHHHHHCFCCGFGGFGGEEHHGHHGGHHHHGGGGHHFHHHHHHHHHHHGGFAGGGGEGFGGGGGGGGGGGGGGFDCFFFFFFFFFFFFFFFFFFFFFFFFFFFFFFFFFFFFFFFFFFB
@M05620:37:000000000-D9766:1:1101:23920:7416 1:N:0:46
AGTGCCAGCTCTCAATCGCACAGGGGACCCAGGGCCTGGCCCCTCCATCCAGAAAACCTATGACCTCACCCGCTACCTGGAGCACCAACTCCGCAGCTTTGCTGGGACCTATATGAGTATCCAGCGCAGGAATCTGGGAGTTGGGGAGGCGTGAGGAGTTGGGGAAAGACAGTCCTAACCGTGGAGGGTTCTGGTAAATGATGCGCTGAGGAGAGGCTCTTTGGCTCCCACCAGCCCCCCTGTCTGGACTA
+
ABAAAFFFAFFFGGGGGGGCGCFAF?EEAEHHAEGGCFHG2FGEGGHHHHHHEHF2FEGFHH5GHHHHHHHGG>EGHHHH?FHHHHFHFHGGEGG@EFF4BGDGHG0EEHFH3BBBDF?GH3BBGG/<>//?FGGGBG0??FGHC@><-.<EGFGHBDGFHG-;...:B/9FBBFEFFGG-AFA.CD-;CFFGFBFFFFFF/;/;.;9AFFF?..;;A9FFFF/;9B?EBFA?A.9.9--@EFFF/;/;B;
@M05620:37:000000000-D9766:1:1101:10654:7427 1:N:0:46
AGTGCCAGCTCTCCATCGCACAGGGTACCCAGGGCCTGGCCCCTCCATCCAGAAAACCTATGACCTCACCCGCTACCTGGGGCACCCCCTCCGCAGCTTGGCTGGGACCTATGTGAGTATCCAGCGTAGGAATCTGGGAGTTGGGGAGGCGTGAGGAGTTGGGGAAAGACAGTCCTAACCGTGGAGGGTTCTGGTAAATGATGGGGTGAGGAGGGGCTCTTTGGCTCCCACCAGTCCCCCTGTCTGGTCTA
+
>A>3>BDFBFFFGCGGBEE2E2GAG4BBGFFH2BEBFFGHHHGHGGFHHFHGHFH2FEGHGAFHHDFGHHHEE0>EGHBF1>BEFGA/>EF>>E?EEGBFFHHGGGHHGHGGHHHHFHHHHHHGHGGBDGFHHHHHHG0?EHHHGG.>D.<CC.CG0EHHHHGG..::/C9FFGGGFFGGGGGG9EFGEGFGGFFFFFFFFFFFFFFBEFE9DFB?BBFFFFFFFFFFFEFFAFFFFFFFBFFFFFFFFFF
@M05620:37:000000000-D9766:1:1101:22109:7437 1:N:0:46
ACCACACGTCATAACTCCAGTCCCGCGATTCCATCTCGTATGCCTTCTTCTGCCTGACCAAAAAAAAAAAAAAATGAGACTAACATGTGAGAAGTTATAATAACATCAAGGGACCTTACAGTTCTCCCCAGTATATATTTGGATCTCCTGCAATATCCCAAAAACTCTGACACGTGCTGTAAACGTCAGAACATCCACGTCACAACACGCCACCATGCGAGCTTTGTAATAGCAAGCGAAGCAAACTGTAG
+
AAAAAAADCA1>BBBFG1BB3BBBA0AA0BFGHGHFHFFFBADG1BBGGGHHH1BBBFGFGEGEE@>>/>/>/>01111<111112B>22111<11222222211211111////0<1111111111</0.<>111<111111111100///000000/0/....0000000;.:...000;00.....00//00/0/.....00...-----9-///-9---/9//;///;;//-------//:-/////
@M05620:37:000000000-D9766:1:1101:13086:7490 1:N:0:46
GAGGCTGCTTTGGACGAAACTCATAGATTACTGCAACAGTTGCCCCTGGACCTGGACAAGTTTGTCGCCTGGATTACAGAAGCTGAAACAACTGCCAATGTTCATACAACGCTACTAGGAGACAACAAAGCAGTAAAAGAGATGATGAAAAAATGGCAAGTAAATCAAGAAAGGCCGCTTTAGCACTCAGGAGAATCCAATAGCACCATTATCACCATTTGAACTTGTACAAGACATGCAAAAGACAAAAG
+
>?A>>>CACBB4B4BA2A2EFGHHFC5DFB355B33AF25D55B3BB222BBBFFB131BDDB5B5BAAA1B2DB3B5BDBB3BB33B3B1BFFFF3GBB4B4B443333>/>/>3?433BC/22??/032?2B?3DDFC?2B2B3@>@@2</0210<</<<?1?111?1<010.<<--..<<0000</0//..:;;;0::000<C.:0000090/00;;;0;;000;90000;//;90090//;;;BB./
@M05620:37:000000000-D9766:1:1101:8610:7531 1:N:0:46
GAGGCTGCTTTGGAAGAAACTCATAGATTACTGCAACAGTTCCCCCTGGACCTGGAAAAGTTTCTTGCCTGGCTTACAGAAGCTGAAACAACTGCCAATGGTCAGGAAAGGCTCCTAGAAGACTCCAAGGGAGTAAAAGAGCTGATGAAACAATGGCAAGTAAGTCAGGCATTTCCGCTTTAGCACTCTTGTGGATCCAATTGAACAATTCTCAGCATTTGTACTTGTAACTGACAAGCCAGGGACAAAAG
+
CCBCCCFCFFFFGFGGFGGGGGHGHHHHHHHHHHFHHHHFHGGHHGGFGHHHHHGGBAFHFGHHHHHGGHHHHHHEFGGHHHGHHGEGFGEHHHHHHGHH3B4FB2FCGB1FGFFGGHFGGHGFGGHHGF<FFGGHHHHGHFGHFGHHHHGHHGGHHHHFGGH>GHHHHEHFHHHHFGDEGFGGGHFHHHHHHGHFGHFFH=<0=GDGFG0DDDDGH;GHHHHHHHHHGFG0CGHC;CEFC=..CCEAGFB
@M05620:37:000000000-D9766:1:1101:23798:7535 1:N:0:46
AGTGCCAGCTCTCAATCGCACAGGGGACCCAGGGCCTGGCCCCTCCATCCAGAAAACCTATGACCTCACCCGCTACCTGGAGCACCAACTCCGCAGCTTGGCTGGGACCTATGTGAGTATCCAGCGTAGGAATCTGGGAGTTGGGGAGGAGTGAGGAGTTGGGGAAAGACAGTCCTAACCGTGGAGGGTTCTGGTAAATGATGGGGTGAGGAGGGGCTCTTTGGCTCCCACCAGTCCCCCTGTCTGGTCTA
+
AAAAAFFFAFFFGFGGGFFCE?FGFAEEGFCGF0EEFBGHHHGHGGHHHHGHFHFFGGHGHBGHHHGFHHGEFGEGHGFFGGF?FH>GEBFGFE/EEFGHEGHFGGHHGHHHHHHHH1GHHHHHHGEGGGHHHHHHHHHGCHHHGGGGGGGHHHHHGCGHHHGGGGHHHHHHHHGGHHHHGAEGGGGG9.AFGGGEFGFFFFGGGBF@EFFFFF@?@@FFFFFBFFFEEFEFFFFFFFFF@FFFFFFFBF9
@M05620:37:000000000-D9766:1:1101:15733:7557 1:N:0:46
GCGGCTGCTTTGGAAGAAACTCATAGATTACTGCAACAGTTCCCCCTGGACCTGGAAAAGTTTCTTGCCTGGCTTACAGAAGCTGAAACAACTGCCAATGGTAAGGAAAGGCTCCTAGAAGACTCCAAGGGAGTCCACGAGCTGCTGACACCCTGGCAAGTCAGTCAGGCATTTCCGCTTTAGCACTCTTGTGGATCCAATTGAACAATTCTCAGCATTTGTCCTTGTAACTGACAAGCCAGGGACACAAG
+
A3>AABBBFFFFGGFGFFGGGGHGHHHHHHGFFGAFGHFBFGHHHGGGABGGHHAGF32BBHHHGHHHHHHHHHH3FHHHHHHHH3FGHHHHHHHH3BGGHFFE3FD?3FGHHHGHDHG333BEGH3EFGGGEE?B43?/>?EH2FG22@G//F2FH0?CG11?GHHHHHHHHHGHGGGGGDGHHHHGHHHHHGEHHHH0CHFB;GHHHHHHH00G0GHHHH0FFGGFFFGFFFGGGGGG/CAEEG../C9
@M05620:37:000000000-D9766:1:1101:13587:7607 1:N:0:46
AGTGCCAGCTCTCAATCGCACAGGGGACCCAGGGCCTGGCCCCTCCATCCAGAAAACCTATGACCTCACCCGCTACCTGGAGCACCAACTCCGCAGCTTGGCTGGGACCTATGTGAGTATCCAGCGTAGGAATCTGGGAGTTGGGGAGGAGTGAGGAGTTGGGGAAAGACAGTCCTAACCGTGGAGGGTTCTGGTAAATGATGGGGTGAGGAGGGGCTCTTTGGCTCCCACCAGTCCCCCTGTCTGGTCTA
+
ABAAAFFFCFFFGGGGGGGGGGHHGGGGGGHHGGGGGGHHHHGHGGGHHHHHHFHHHGHHHHHHHHHHHHHGGEEGHGHHFHHHHHFHGHHHGGGGGHHHGHHGGGHHGHFHHHHFHHHHHHFHHGGGGGHGHHHHHHHGGHHGGGEGGDEHHEHHHGHHHHGGGDEHHHHHHHHHHGHHCEEGDFGGCFGGGGF9FFFGGGGGGGFFFFFFFFFFFFFFFFFFFFFFFFFFFFFFFFFFFFFFFFFFFFB
@M05620:37:000000000-D9766:1:1101:12191:7632 1:N:0:46
AGTGCCAGCTCTCAATCGCACAGGGGACCCAGGGCCTGGCCCCTCCATCCAGAAAACCTATGACCTCACCCGCTACCTGGAGCACCAACTCCGCAGCTTGGCTGGGACCTATGTGAGTATCCAGCGTAGGAATCTGGGAGTTGGGGAGGAGTGAGGAGTTGGGGAAAGACAGTCCTAACCGTGGAGGGTTCTGGTAAATGATGGGGTGAGGAGGGGCTCTTTGGCTCCCACCAGTCCCCCTGTCTGGTCTA
+
AA>AAFFFBFFFGEGGGGGGGGHHGGGGGGHG2EEECFHHHHGHGGHHHHHHEHHHGGHHHHGHHGHHHHHGGEEGHFHHBFGHHHFAEFFFEGGGFHGHGHHGGGHHGHFHHHHHHHHHHHHHHGGDGGFHHHHHHGCFGGHHGGFGGGEHHFHHBGHGHHGGGGHHGHFHHHHHHHHGGGGGBFGGEFGGGGFFFGGGFGGGGGFFFFFFFFFFFFFFFFFFFFFFFFFFFFFFFFFFFFFFFFFFFFB
@M05620:37:000000000-D9766:1:1101:16299:7684 1:N:0:46
AGTGCCAGCTCTCAATCGCACAGGGGACCCAGGGCCTGGCCCCTCCATCCAGAAAACCTATGACCTCACCCGCTACCTGGAGCACCAACTCCGCAGCTTGGCTGGGACCTATGTGAGTATCCAGCGTAGGAATCTGGGAGTTGGGGAGGAGTGAGGAGTTGGGGAAAGACAGTCCTAACCGTGGAGGGTTCTGGTAAATGATGGGGTGAGGAGGGGCTCTTTGGCTCCCACCAGTCCCCCTGTCTGGTCTA
+
AAAAAFBFBFFFG4GBFECCGGGFG2EFGGGHABAAFFHHHHGHGGGHHGHHFB3GHEFHHFFHHHHHHHHGG>EEHHHFBGHEHE??EHHFDGGGCFFGGHHGGGAGGHFHFFHHHHHHHHGGHGBEGFHHHHHFHFGGGHFGGGGCGDDCFHGFCEHHHHGF.ECF/GHHGHHHHFHHGGGGGGGGCFGGGGGFGGGGGGFGGFFFFFFFF.@DFCFFFFFFFFFFFFFFEFFFFFFFFFFFFFFFFF;
@M05620:37:000000000-D9766:1:1101:12265:7718 1:N:0:46
AGTGCCAGCTCTCAATCGCACAGGGGACCCAGGGCCTGGCCCCTCCATCCAGAAAACCTATGACCTCACCCGCTACCTGGAGCACCAACTCCGCAGCTTGGCTGGGACCTATGTGAGTATCCAGCGTAGGAATCTGGGAGTTGGGGAGGAGTGAGGAGTTGGGGAAAGACAGTCCTAACCGTGGAGGGTTCTGGTAAATGATGGGGTGAGGAGGGGCTCTTTGGCTCCCACCAGTCCCCCTGTCTGGTCTA
+
AA>>AFFFBFFFGFGGGFGGGGHHGEFEGEHHFFGGFEHHGHGHGGHHHHHGFGFGHGHHHHHHHGHHHHHGGEEGHHHHFHHHHHCGFHHHGGGGEHGHGHHGFGHHGHGHHHHHHHHHHHHHHGDFGGHHHHHHHG0FEHFHCGADGAEHHFHHBGHHHGGGGGHHFHHHHHHHHHHHGGGGDEFG;FGGGGGGGGGGGGFGGGFBFFFFFFBB?BFFFFFFFFFFFFFFFFFFFFFFBFFFFFFFFFF
@M05620:37:000000000-D9766:1:1101:21296:7725 1:N:0:46
GAGGCTGCTTTGGAAGAAACTCATAGATTAGTGACACAGGTCCCCCGGGCCATGTAACCGTTTCCTCCCTGGCTTGCAGAAGCTCGAACAACTGCCCCTGGTAAGGAAAGGCTCCTAGAAGACTCCCAGGGAGTCCCCGCGCTGCTGCCACCCTGGCAAGTCCGTCAGGCATTTCCGCTTTCGCACTCTTGTGGATCCAATTGAACAATTCTCCGCCTTTGTCCTTGTAACTGACAAGCCCGGGACCCAAG
+
BBBBBAFBFFFFGGGGCFFGGG4D55DDFD4DD6FGHG2A33B22B2A2AAAG35DADFEEEB35D531B3BCF101BFBFHHG31/BF/BFGEGHGFHGFGHHG3BFGAGGBGGHEHFGG2FHHHAGFGGGEGFGFHC/@CGGGHH1FGF0<CGHH/<CHDGGHHGGHHHGHHHHGGGGG0DFGGGGGGGGGGGGGGGFGGFGGGGGGGGGF/AF.AFFFFBFFFFBFFFFFFFFFFFF.BF;FF.A.AE
@M05620:37:000000000-D9766:1:1101:6094:7757 1:N:0:46
GAGGCTGCTTTGGAAGAAACTCATAGATTACTGCAACAGTTCCCCCTGGACCTGGAAAAGTTTCTTGCCTGGCTTACAGAAGCTGAAACAACTGCCAATGGTCAACAAAATCTTCTACGAGAGGAAAAGCTAGTAAAAGAGCTGAAGAAAGAATGGAAACTAAGTAAGGAATGGCAGCTAAAGCACGCATTTGGACCCAATCGCACTATTGTAACCAATTGAACAAGTAACAGCCTTTGCACTTACAAAAG
+
AABBABFBFFFFGBBFGGFGGGHHHFHHHHGFHHBHFFFGHFFFGGEEEHFGHHEGB32FFHHFHHH5BF3BBFGB3BBFHHAFG33FBBAGFFHBGHGHFGGF33B1G?B3B44@B411/E//02B??03B3BF4FHHEE2B2F2B3FF22B2322@2@><F2F22222<11????C<<?1GG<0->-..>FDG/CE..</.<CC-00000000<C.;CH0CG0/:;9000:..;900;;00/;;9CF.:
@M05620:37:000000000-D9766:1:1101:5982:7764 1:N:0:46
AGTGCCAGCTCTCAATCGCACAGGGGACCCAGGGCCTGGCCCCTCCATCCAGAAAACCTATGACCTCACCCGCTACCTGGAGCACCAACTCCGCAGCTTGGCTGGGACCTATGTGAGTATCCAGCGTAGGAATCTGGGAGTTGGGGAGGAGTGAGGAGTTGGGGAAAGACAGTCCTAACCGTGGAGGGTTCTGGTAAATGATGGGGTGAGGAGGGGCTCTTTGGCTCCCACCAGTCCCCCTGTCTGGTCTA
+
AAAAAFFFCFFFGGGGGGG2E2FDFGEFGFHGBEEEGGHHHHGHGGHHHHGHHGHHHGHHHHHHHHHHHHHGGE@FHHHH2BGHHHHEFHHHEFCGEHHHGHHGGGHHGHHHHHHHHGHHHHHHHGEGGGHHHHHHHHHGGHHHGGFGGFGHHHHHHFHHHHGGGGHHHHHHHHHHHHHHGGEGGGGG;FFGGGFGGGGGGGGGGGFFFFFFFFFFFFFFFFFFFFFFFFFFFFFFFFFFFFFFFFFFFFB
@M05620:37:000000000-D9766:1:1101:11413:7767 1:N:0:46
GAGGCTGCTTTGGAAGATCCGCCTGCAGAACTACACACACTCCCGCGCACCTGGTATGCGGTGTTGTGCTTGCTGAAAAAACCGCCCACACTCCCATGAGGCAAGGACTGGCTCCTCGACTCCTCCTAGGGCGACCCCTCGCTGTTTCCCCCCTGGCACGTCTGTCCGGCATTTCCGCTTTCGCCCTATTGTGGATCCCCTTGAACACTTCTCCGCCTTGGTTTTTGCACCTGAGAAGCCCGGGATGCCCG
+
>?A>>>BACBB@GBBA11BB1ABB0B0B10BD1B101B00BBAAAAA///A00B1D2AAA/B/?B/B>1B1B>@B1BB1B//?//>>/?//0BB/01011</?0?/0<0?FE0F?@</?/CEHD?<0???G?>-<>CA<.-<<..<;<00;;C-9.C/0:;9/;CFB.---;:CFF?-ABFB-;-;9;;;;:;-/;9;-AB?-:;/;-BBF99/9--;9://--;;@/;/9B//-;:/9---;99---;/9
@M05620:37:000000000-D9766:1:1101:19089:7768 1:N:0:46
GAGGCTGCTTTGGACGAAACTCATAGATTACTGCAACAGTTCCCCCTAGACCTGGATAAGTTTCTTGCCTGGCTTAAAGAAGCTGAAAAAACTGCCAATGGTAAAAAAAGTATACTAGCAGACAGCAAGTAAGTAAAAGAGATGATGAAAAAACATCAAGTAAATCAAGCATAACCGCTTTAAAAATCTTTAGAATCCAATAACACAATTCTCAGCACTTGTACTAGGAAAAGACATTGCAAGGCCAAAAG
+
>1A>1>C>BBB1F1AA1E0AFFHHHCBDF11BDB1B1FADFAAAAAA/A11BFGAB12112BDDDDF11B1/BBB111BB001B@11B1B/BFGF01GBB1B2BB@1/>/12>B2F>>0<B0000/B00B221B>>>D><<011@@@>F>10<//1??11?1?1@11111<<111><-<..=000<.<0000000:;<:00000<;;C0000;:</9.;/09;9900/00///;//;000900..;;CB9/
@M05620:37:000000000-D9766:1:1101:22543:7791 1:N:0:46
AGTGCCAGCTCTCAATCGCACAGGGGACCCAGGGCCTGGCCCCTCCATCCAGAAAACCTATGACCTCACCCGCTACCTGGAGCACCAACTCCGCAACTTGGCTGGGACCTATGTTCGTATTCAGCGGATGCACCCCGGCTCTTGGGACGACTGAGGACTTTGGGAAACACAGTCCTTACCTTCGGCGGTTCCGGTTAATCATTGGGGTGGGAGGGGCTGTTTGGCTCCCACCATTTCCCCTTGCTTGTCTC
+
AAABBFFBAFFFGGGGGFFFGEGHEEEGGF2FFAEGFBBGGHGFGGGFFGCG3GFHGEGEGHFGGHG3FFGGEEEGHHHGHHHFGGHHGGFHGG?/>F33BF?//E0F/0?F??22??G01B22@////>0110//><--.01<>G..=--../:.0.:000;..C:/9..;9CB00;CB00/;.-:-;BE/;9@..B/////9/.-.-99.99---9..9//;/;B.E9.;./9/:;B;BA.////;///
@M05620:37:000000000-D9766:1:1101:16926:7811 1:N:0:46
GAGGCTGCTTTGGAAGAAACTCATAGATTACTGCAACAGTTCCCCCTGGACCTGGAAAAGTTTCTTGCCTGGCTTACAGAAGCTGAAACAACTGCCAATGGTAAGGAAAGGCTCCTAGAAGACTCCAAGGGAGTAAAAGAGCTGATGAAACAATGGCAAGTAAGTCAGGCATTTCCGCTTTAGCACTCTTGTGGATCCAATTGAACAATTCTCAGCATTTGTACTTGTAACTGACAAGCCAGGGACAAAAG
+
CCCBCCFCFFFFGGGGGGGGGGGHGHHHHHHHHHHGFHHGHHHHHGGGHGHHHHHHGHHHHHHHHHHHHHHHGHHGHGGHHHGHHHGHHHHHHHHHHHHHGHHHDEGHHHFHFHGHHHHHHHHGCGFHHGGGGGB4F4FFFHBHHHHHFHHHHHEHHHHGGFGBGFHGHGHHHHHHGGGGGFHHHHFHHGHFHGHHHHHHHHGHHHHHHHHHFHHHHHHHHG0CGHHHHHHGHBFHGCEGGGGGGE..;A9
@M05620:37:000000000-D9766:1:1101:18864:7901 1:N:0:46
AGTGCCAGCTCTCAATCGCACAGGGGACCCAGGGCCTGGCCCCTCCATCCAGAAAACCTATGACCTCACCCGCTACCTGGAGCACCAACTCCGCAGCTTGGCTGGGACCTATGTGAGTATCCAGCGTAGGAATCTGGGAGTTGGGGAGGAGTGAGGAGTTGGGGAAAGACAGTCCTAACCGTGGAGGGTTCTGGTAAATGATGGGGTGAGGAGGGGCTCTTTGGCTCCCACCAGTCCCCCTGTCTGGTCTA
+
ABAABFFFCFFFGGGGGGFGGGHHGGGGGGHHGGGGGGHHHHGHGGHHHHHHHHHHHGHGHHHHHHHHHHHGGGGGHHHHHGHGHHHHGHGHGGGGGHHHGHHGGGHHGHGHHHHHHHHHHHHHHGGGGGHHHHHHHHHGGHHHGGGGGGGHHHHHHGHHHHGGGGHHHHHHHHHHHHHHGGEGGGGG;CFGGGFGGGGGGGGGGGFFFFFFFFFFFFFFFFFFFFFFFFFFFFFFFFFFFFFFFFFFFFF
@M05620:37:000000000-D9766:1:1101:15186:7906 1:N:0:46
AGTGCCAGCTCTCAATCGCACAGGGGACCCAGGGCCTGGCCCCTCCATCCAGAAAACCTATGACCTCACCCGCTACCTGGAGCACCAACTCCGCAGCTTGGCTGGGACCTATGTGAGTATCCAGCGTAGGAATCTGGGAGTTGGGGAGGAGTGAGGAGTTGGGGAAAGACAGTCCTAACCGTGGAGGGTTCTGGTAAATGATGGGGTGAGGAGGGGCTCTTTGGCTCCCACCAGTCCCCCTGTCTGGTCTA
+
ABAABFFFBFFFGGGGGGGGGGHHGGGGGGHHGGGGGGHHHHGHGGGHHHHHFGHHHGHHHHHHHHHHHHHGGGGGHHHHGHHHHHHHGHHHGGGGGHHHGHHGGGHHGHHHHHHGHHHHHHHHHGGGGGHHHHHHHHGFGHHHGGFFGGEHHHHHHGHHHHGGGFHHHHHHHHHHHHHHGGGGGGGGGGGGGGFFFFGGGGGGGGFFFFFFFFFFFFFFFFFFFFFFFFFFFFFFFFFFFFFFFFFFFFB
@M05620:37:000000000-D9766:1:1101:13451:7911 1:N:0:46
AGTGCCAGCTCTCAATCGCACAGGGGACCCAGGGCCTGGCCCCTCCATCCAGAAAACCTATGACCTCACCCGCTACCTGGAGCACCAACTCCGCAGCTTGGCTGGGACCTCTGTGAGTATCCAGCGTAGGAATCTGGGAGTTGGGGAGGAGTGAGGAGTTGGGGAAAGACAGTCCTAACCGTGGAGGGTTCTGGTAAATGATGGGGTGAGGAGGGGCTCTTTGGCTCCCACCAGTCCCCCTGTCTGGTCTA
+
AAAAAFFFAFFFFFGFGGGGGGHHGGGEEGHHGFGGFDHHFHGAGGHHGHFF3FCGHGFHHHFHHHH3GFCGGE@FHHHHGHHHHHCGFHGHGEE@EFHHC3??<EFGAF2F2B33BGHFDFGGGGD/</<@<?DGHH0/<<FFGGFFG.<<CFHHG.CGGFGCEA.CHFFHC0CCFHBGG..B.9ADEFGGGGGFBBFFGB9BAADC?FFB.9@DCFE///9//BFEFFFFFFFFEB.;DFFEFB/F/B/
@M05620:37:000000000-D9766:1:1101:18721:7983 1:N:0:46
AGTGCCAGCTCTCAATCGCACAGGGGACCCAGGGCCTGGCCCCTCCATCCAGAAAACCTATGACCTCACCCGCTACCTGGAGCACCAACTCCGCAGCTTGGCTGGGACCTATGTGAGTATCCAGCGTAGGAATCTGGGAGTTGGGGAGGAGTGAGGAGTTGGGGAAAGACAGTCCTAACCGTGGAGGGTTCTGGTAAATGATGGGGTGAGGAGGGGCTCTTTGGCTCCCACCAGTCCCCCTGTCTGGTCTA
+
>>>>A@BCAFCBAFG3FAFGAEFHCEEE00FGFEG///FC0FEEGGFH10GB1B1BGEFHHHBHFGFGHGHGEE/EHHHHFGHC0FFGFEHHGFGE@EFGGHHEGGHHCHHHHHHGHHHFHHHGHGCGGGHHHHHHHGAFEFF1@@<CCCCFGBGHCCHHH/@CECFHHHHHHHHGHHGHGGF@CEB@9FGGGGFFGGGGGGGGGGF=EFFFAB@@@@FFFFBFFFFFFFFFFFFFFFFF@FFFFFFFFFF
@M05620:37:000000000-D9766:1:1101:8505:8030 1:N:0:46
GAGGCTGCTTTGGACGAAACTCATAGATTACTGCAACAGTTCCCCCTGGACCTGGACAAGTTTCTTGCCTTGCTTACCGAAGCTGAAACAACTGCCAATGATCTCCCACACAATCCTCTGGGGAACAAAACCATAATAGAAGACCACAAGTGAGTAAAACATCTCATAAAAAAAGGGCAAGCAACTAATGTATTTCCTATTCTCCCCTCTAGCGCAACTTAACCAAAAATGATCATTTGATCTTCATCGAC
+
>1AA1>CAB1B1F11AAE0EGFHHG3FFEF1BDF1FCC0BDA210AAA/CABFGAB010BDDF2DFDA11DBBDF21B>BE//BF11B1B/BFHHFEHB112B2BB00B?///>>01B111<///?00B00//B1122B>1B10@<//<01>>1@21???/??1111??111--.>.....<//.//<0:00000<;000<;0;;C.:./0;0--9-;;0009009..9;090;;09;;//;//://9//-
@M05620:37:000000000-D9766:1:1101:15283:8037 1:N:0:46
AGTGCCAGCTCTCAATCGCACAGGGGACCCAGGGCCTGGCCCCTCCATCCAGAAAACCTATGACCTCACCCGCTACCTGGAGCACCAACTCCGCAGCTTGGCTGGGACCTATGTGAGTATCCAGCGTAGGAATCTGGGAGTTGGGGAGGAGTGAGGAGTTGGGGAAAGACAGTCCTAACCGTGGAGGGTTCTGGTAAATGATGGGGTGAGGAGGGGCTCTTTGGCTCCCACCAGTCCCCCTGTCTGGTCTA
+
BCAABFFFCFFFGGGGGGGCGGHGGGGGGGHHFGGGGGHHHHGHGGHHHHHHHHHHHGHHHHHHHGHHHHHGGEEGHHHHGHHHHHFGFHHHGGGGGHFHGHHGGGHHGHHHHHHHHHHHHHHHHGGGGGHHHHHHHHHGGHHHGGGGGGFHHFHHHGHHHHGGGGHHHHHHHHHHHHHHGGGGGGGGEGGGGGFFGGGGGGGGGGFFFFFFFFFFFFFFFFFFFFFFFFFFFFFFFFFFFFFFFFFFFFF
@M05620:37:000000000-D9766:1:1101:6103:8053 1:N:0:46
GAGGCTGCTTTGGAAGAAACTCATAGATTACTGCAACAGTTCCCCCTGGACCTGGAAAAGTTTCTTGCCTTGCTTACAGAAGCTGAAACAACTGCCAATGGTCAGGAAAGTCTCCTAGAAGACTCCAAGGGAGTAAAAGAGCTGATGAAACAATGGCAAGTAAGTCAGGCATTTCCGCTTTAGCACTCTTGTGGATCCAATTGCACAACTCTCAGCATTTGTACTTGTAACTGACACGTCAGGGACAAAAG
+
AA>A>AFAFDDBC4BBBEBAFEDGGHFHHHHBGH4BGFF5FDFGGGEAGBCEFGFGBACGBFHGGFGEBG5BBBGBB5ADGFFEGE3E3BA?BGDGHHHH3FFH22B2?BBBBBBBFB3BFG?BBFFBB?/?/?FGGGHGGBFGG3F?FFFGH1B1BBG?@@G1>@>@@0/1@2>FCDDFFF1F1F1F1>111.><FFGFB<00=D0/.<0=<D0<00;;C:CFBC0CFC:0CGG00;.;;.9..;C?B.9
@M05620:37:000000000-D9766:1:1101:11756:8067 1:N:0:46
GAGGCTGCTTTGGAAGAAACTCATAGATTACTGCAACAGTTCCCCCTGGACCTGGAAAAGTTTCTTGCCTGGCTTACAGAAGCTGAAACAACTGCCAATGGTAAGGAAAGGCTACTCGAAACCTAACAGGGAGACAACGCGCTGATGCAACAATGGCCCGTACGTCAGGCATTTCCGCTTTCGCACTATTGTGGATCCACTTGAACAATTCTCCGAATTTGTCCTTGTAACTGACAAGCCCGGGAAACCAG
+
AAAABAFBFFFFGGGFGGGFBGGHHGFGHGFHEHFHHHFDFFGGHFEFGHHHHGHHGH2FFGHHHHHFHHHHHFGHHFFHHHHHHEGHHHHHHHHHGHHHGBGH33BBEGHEH3BF3EG2//B3332BBGGGE/?B2?//>CD/?FDF2FG0/?1?G0/>D-.>CGFFG/.GHGGHGGD.E0CADGG0CGHCGGCGFGG/CFFG0:C/BFGGGFE-9EGGG00;0CFCFFFFFFFFBAF..@FFF-AB.A9
@M05620:37:000000000-D9766:1:1101:20834:8072 1:N:0:46
GAGGCTGCTTTGGAAGAAACTCATAGATTACTGCAACAGTTCCCCCTGGACCTGGAAAAGTTTCTTGCCTGGCTTAAAGAAGCTGAAACAACTGCCAATGGTAAGGAAAGGCTCCTAGAAGACTCCAAGGGAGTAAAAGAGCTGATGAAACAATGGCAAGTAAGTCAGGAATTTCCGCTTTAGAACTCTTGTGGATCCAATTGAACAATTCTCAGCATTTGTACTTGTAACTGACAAGCCAGGGACAAAAG
+
AAABAAFAFFFFGFBBEGFGGGHHHGHHHHHFHH4FFHHGHDDGHGGEFFBGHHGGA32BBFHFHHGGBFFGFGHE5DABGG3FGBDG3FFGGHHHHHGHBGGHF@GFEB1?FFFHHFFGFHEBBEGG3FEHF/FGHHGFF2BFGFGFHH2BGBBFC@F?>@F@@@DFC2@GGGGHDDGGGF11>1FFGB1GG.F1FF0CD=<DGGHHHHHH0==/;;CGH:;GHHH0;;;0CC/C;:.A;.;9E9EFFA/
@M05620:37:000000000-D9766:1:1101:11171:8102 1:N:0:46
AGTGCCAGCTCTCAATCGCACAGGGGACCCAGGGCCTGGCCCCTCCATCCAGAAAACCTATGACCTCACCCGCTACCTGGAGCACCAACTCCGCAGCTTGGCTGGGACCTATGTGAGTATCCAGCGTAGGAATCTGGGAGTTGGGGAGGAGTGAGGAGTTGGGGAAAGACAGTCCTAACCGTGGAGGGTTCTGGTAAATGATGGGGTGAGGAGGGGCTCTTTGGCTCCCACCAGTCCCCCTGTCTGGTCTA
+
AAABAFBFAFCFGFGGGGGGEEFFFGGGGGHHDGGGGGHGHHGHGGEHHHHGHEFHGGHHHHHHHHHGHHHGGE@EHGHHHGGFGHHHGHHHGEGGGEGHGFHGG?HHGHGHHHHGH3FHHHFHHG?CCAFGGHGHFHFGEFFHGGGGGGGGHGHHGDGHHHGGGFHHHHGFCGCGGFGHGGGGGGGGEFGGGF;CFGGGFFGGGDF@EFFFFFFFFDFFFFFFFFFFFFFFFFFFBFEAC?FFFFF0;BF
@M05620:37:000000000-D9766:1:1101:27447:8136 1:N:0:46
AGTGCCAGCTCTCAATCGCACAGGGGACCCAGGGCCTGGCCCCTCCATCCAGAAAACCTATGACCTCACCCGCTACCTGGAGCACCAACTCCGCAGCTTGGCTGGGACCTATGTGAGTATCCAGCGTAGGAATCTGGGAGTTGGGGAGGAGTGAGGAGTTGGGGAAAGACAGTCCTAACCGTGGAGGGTTCTGGTAAATGATGGGGTGAGGAGGGGCTCTTTGGCTCCCACCAGTCCCCCTGTCTGGTCTA
+
AAAABFFFBFFFGGGGGAFFGEBGAAEGDEGHGEGEFFFG2FFHGGGGHHHHGFHHHGHFHHFHHHHHHHHGGGFGHHH1GGFFGGGGG3BBEE/EE3FGEFHEEEGHGEGHFHHHH3GHHHFHFGCECDGHHHHGHGHGGGHCFGGGGGGHHHHHHE/<GC-:CEEHGHFHGGHFHHHHGAEGGGGG.9AFGGBFGGGGGFFFFDDFFFFFFF;>-9EFFFFFFFF.AFADFFFFFFFFFFFFFE/9BFB
@M05620:37:000000000-D9766:1:1101:11597:8194 1:N:0:46
GAGGCTGCTTTGGAAGAAACTCATAGATTACTGCAACCGTTCCCCCTGGACCTGGCCAAGTTTCTTGCCTGGCTTAAAGAAGCTGAAACAACTGCCAATGGTCAGGAAAGGCTCCTAGAAGACTCCAAGGGAGTAAAAGAGCTGATGAAACAATGGCAAGTAAGTCAGGAATTTCCGCTTTAGCACTCTTGTGGATCCAATTGCACAATTCTCAGCATTTGTACTTGTAACTGACAAGCCAGGGACAAAAG
+
A3AB3AFBFBB4F45BFFBGGGHHHFFHGFBFFHD4B22BEBBBBEAAF2CBGCEB131BBFGDFGGBABBBBBF35DDFGH3BG33FBB1FGHHGGGGH3G@BB2B?F11130?3B4??FFB33BBF3//??E??GGGEF22BB2B?DG2@F22<@@@?@2@@1<1101011111??.<.=>1<11>11110.<0<<<0D0<0=G<<:000;;:::0;;C0;C0;:CG000;:/;0;..;.:..9;FB:9
@M05620:37:000000000-D9766:1:1101:11578:8196 1:N:0:46
GCGGCTGCTTTGGAAGCAACTCATAGATTCCTGCCCCCGTTCCCCCTGTCCCTGTCACCGTTTCTTGCCTGGCTTACAGAAGCTGAAACAACTGCCAATGGTAAGGAAAGGCTCCTAGAAGACTCCAAGGGAGTCAAAGAGCTGATGAAACACTGGCAAGTACGTCAGGCATTTCCGCTTTAGCACTCTTGTGGATCCAATTGAACAATTCTCAGCATTTGTCCTTGTAACTGACAAGCCAGGGACACAAG
+
>11>A>1>FF3BBFB111BFAFBGFG1GGHGHAFGHG0AABFGHHGA/BFFFGB1B211BFGHHDFGGHHHHHH>BGGGFGHH@FFFGH>FHGHHH11BFGG2FHHHHEGFHHFGF1GHBF1GFHHFHHGGHE?012110BFHH1FB21FG001@GF01?G11?FFGGBCGHHHEHFGGGG0DHHHFHHHHHHGHGFHHGGHHGFFHFFHHHH0GH0CFFGG0CCFFFGGFBFFGGFGGG/FEGGEE.CEA
@M05620:37:000000000-D9766:1:1101:5258:8200 1:N:0:46
AGTGCCAGCTCTCAATCGCACAGGGGACCCAGGGCCTGGCCCCTCCATCCAGAAAACCTATGACCTCACCCGCTACCTGGAGCACCAACTCCGCAGCTTGGCTGGGACCTATGTGAGTATCCAGCGTAGGAATCTGGGAGTTGGGGAGGAGTGAGGAGTTGGGGAAAGACAGTCCTAACCGTGGAGGGTTCTGGTAAATGATGGGGTGAGGAGGGGCTCTTTGGCTCCCACCAGTCCCCCTGTCTGGTCTA
+
>AABBFFFCFFFGGGGGFFCECBFFEGGGGHHGGGGGFGHHHGHGGEHHHHHHGHHFGHHHHGHHHHHHHHGGEEGHHHFCFG?GHHEGHHHGGGG?GHHGHHG/EG0EGHHHHHHHFGHHHHHHGGGGFHFHEHHHGHGCHGHGGGGCEFHFHHFHGFHHHGCFGGHHHHHHHFHGHHHGGGGGGGG;CGGFGFFBGGGGGGF?E9=EAFFFFAFF=EFFFFFFFFFFFFDFFFFFFFF;EBBBFFFBBF
@M05620:37:000000000-D9766:1:1101:20831:8200 1:N:0:46
AGTGCCAGCTCTCAATCGCACAGGGGACCCAGGGCCTGGCCCCTCCATCCAGAAAACCTATGACCTCACCCGCTACCTGGAGCACCAACTCCGCAGCTTGGCTGGGACCTATGTGAGTATCCAGCGTAGGAATCTGGGAGTTGGGGAGGAGTGAGGAGTTGGGGAAAGACAGTCCTAACCGTGGAGGGTTCTGGTAAATGATGGGGTGAGGAGGGGCTCTTTGGCTCCCACCAGTCCCCCTGTCTGGTCTA
+
>A>AAFFFBFFFDGGGGGGGGGHHGEGGGGGHGGGGGFEHHHGHGGHHHHGHHHHHHGHGHHGHHHHGHHHGGGGGHHHHHGHHHHHHGHHHGGEGGHHHGHHGGGHHGHHHHHHHHHHHHHHHHGGGGGHHHHHHHGHGGHHHGGGGGGGHHHHHHGHHHHGGGGHHHHHHHHHHHHHHGGFGGGGGEGGGGGGGGGGGGGGGGGFFFFFFFFFFFFFFFFFFFFFFFFFFFFFFFFFFFFFFFFFFFF/
@M05620:37:000000000-D9766:1:1101:14520:8282 1:N:0:46
AGTGCCAGCTCTCAATCGCACAGGGGACCCAGGGCCTGGCCCCTCCATCCAGAAAACCTATGACCTCACCCGCTACCTGGAGCACCAACTCCGCAGCTTGGCTGGGACCTATGTGAGTATCCAGCGTAGGAATCTGGGAGTTGGGGAGGAGTGAGGAGTTGGGGAAAGACAGTCCTAACCGTGGAGGGTTCTGGTAAATGATGGGGTGAGGAGGGGCTCTTTGGCTCCCACCAGTCCCCCTGTCTGGTCTA
+
>>1>ABDFAFFFGGGCBFGAE0B0FGEGGGFHCFG?FEHCFHGHGGEHDGFFB0BGHGFHGHFHHFGBGGHEE@/EHHHHBGHFAHHEGBGGEE/EEBGHGCG/?<0FEHHHGHBFGHHHHHHHHGEFCGFG1FHHFHAFCCGFGC.@GCFHHHBGGFHHDF?@ECHHHHHHFHHHHGHC@GGGGGGGGGGGGGFGFGGGFGFEEGF@FFFBB?@@?@FFFFB/:BBEFFFFFFFFFFFF@?FBF/B;BFF
@M05620:37:000000000-D9766:1:1101:17783:8308 1:N:0:46
GAGGCTGCTTTGGAAGAAACTCATAGATTACTGCAACAGTTCCCCCTGGACCTGGAAAAGTTTCTTGCCTGGCTTACAGAAGCTGAAACAACTGCCAATGGTAAGAAAAGGCTCCTAGAAGACTCCAAGGGAGTAAAAGAGCTGATGAAACAATGGCAAGTAAGTCAGGCATTTCCGCTTTAGCACTCTTGTGGATCCAATTGAACAATTCTCAGCATTTGTACTTGTAACTGAAAAGCCAGGGACAAAAG
+
BAAABBFBFFFFGGGGGGGGGGFHFHHHGGHHHHGHHHHGGFGHHGGGHGHHHHHGFFHHFFHFHHHFHHHHHGHFGHGFHHHHHFFHGHHHHHHGHHHHBGBGB4BEFF1FGFFHHBBFGHFFBFGGFF?GEFGHHBGGEGHFFFGHHHHHHD?GGFGCGG2@@GHGG2GHF1@?CEGFCGHHHHHHFDGFFGFGGHHGG0<=DCDCHD=GFHGCG0;:GCCGHEFGH00CCC0<;/.;;..;CE..BCB
@M05620:37:000000000-D9766:1:1101:3699:8364 1:N:0:46
AGTGCCAGCTCTCAATCGCACAGGGGACCCAGGGCCTGGCCCCTCCATCCAGAAAACCTATGACCTCACCCGCTACCTGGAGCACCAACTCCGCAGCTTGGCTGGGACCTATGTGAGTATCCAGCGTAGGAATCTGGGAGCTGGGGAGGAGTGAGGAGGTGGGGAAAGACAGTCCTAACCGTGGAGGGTTCTGGTAAATGATGGGGTGAGGAGGGGCGCTTTGGCTCCCACCAGTCCCCCGGTCTGGTCTA
+
>AABAFFFAFFFGGGGGGFFFGHHGGGGGGEHFGEEAFFFHHGFGGHGFFGHGF3F3BFBGHFGHHHBGH?EE>EEHBGG?GG?GGCFEGGFFGC//BBBAFGG/?F0/BBFGHHDDDFGHHGHHGGGGF2222<@<F0//?1FA-<<-..><00<CE.C.EC@..;.:C/C:GCGBFG.:E.-.:9@;;FGGGGF09FFF900.A.-;.:/.A-@@-;-AE/B/;BA./.A.9B//;AD-;9-.;B;;;B
@M05620:37:000000000-D9766:1:1101:10615:8366 1:N:0:46
AGTGCCAGCTCTCAATCGCACAGGGTGCCCAGGGCCTGGCCCCTCCATCCAGAAACCCTATGACCCCACCCCCCACCTCGAGCACCCACTCCGCAGCTTGGCTGGGACCTATGTGAGTATCCAGCGTAGGAATCTGGGAGTTGGGGCGGCGTGAGGAGTTGGGGAAAGACCGTCCTAACCGTGGAGGGTTCTGGTAAATGATGGGGTGAGGAGGGGCTCTTTGGCTCCCACCAGTCCCCCTGTCTGGTCTA
+
AA>AAFF1AFFFG1FGGFFGE0B0AA0ABF1BAAEEACAA0AE///BD10AA1FB00AFEB121B0B/>F////>?/00?//?>F/>>?BGHEFEG/<FGF0GGCFHHGHGGFFGBFFDHHHHHHGG/CCFDGHHGHH0>EGHHGC.<A-;;@.;F0;/;CFGG---A/;-;BFFFFFFF@FF@-AB@9FFFFF9BFFFFFFFFFFA>EFF/BF@@@?FFFFFFFFFFFBFB?FFFFFFF@FFFFFFFFFB
@M05620:37:000000000-D9766:1:1101:5623:8372 1:N:0:46
AGTGCCAGCTCTCAATCGCACAGGGGACCCAGGGCCTGGCCCCTCCATCCAGAAAACCTATGACCTCACCCGCTACCTGGAGCACCAACTCCGCAGCTTGGCTGGGACCTATGTGAGTATCCAGCGTAGGAATCTGGGAGTTGGGGAGGAGTGAGGAGTTGGGGAAAGACAGTCCTAACCGTGGAGGGTTCTGGTAAATGATGGGGTGAGGAGGGGCTCTTTGGCTCCCACCAGTCCCCCTGTCTGGTCTA
+
BBAABFFFBFFFGGGGGGGGGFHGGGGGGGHHCGGECGHHHHGHGGHHHGHHHGHHHGHHGGHHHHHHHHHGEEFGHHHHGFGHHHHGGHHHEGEEFGGHGHHGGGHHGHHHHHHHHHHHHHHHHGGGGGGHHHHHHHGFGHHHGGFGGGEHHHHHHGHHHHGGGGHHHHGHHHHHHHGHGGGGGGGGEGGGGGFFGGGGGGGGGGDFFFFFFFFFFFFFFFFFFFFFFFFFFFFFFFFFFFFFFFFFFFF
@M05620:37:000000000-D9766:1:1101:21788:8389 1:N:0:46
GCGGCTGCTTTGGAAGAAACTCATAGATTACTGCAACAGTTCCCCCTGGACCTGGAAAAGTTTCTTGCCTGGCTTACAGAAGCTGCGACAACTGCCAATGGTAAGGAACGGCTCCTAGAAGACTCCAAGGGAGTCCCAGCGCTGCTGCCACCCTGGCCAGTCCGTCAGGCATTTCCGCTTTAGCACTCTTGTGGATCCAATTGAACAATTCTCAGCCTTTGTCCTTGTAACTGACAAGCCCGGGACCAAAG
+
A3A3A@DAFFFFFGGFGBFGGGCHCHHHHCGHHH33FCFDGHHHHGGFA2BFHHGHH32BBFHHHHHHHHHHHHH3GGHHHHHHH30EE@EFFCHH33FGFGHGHFHH0EGGGGGHDHH3B3GHHH3GHGGGB?B2B2@0/BGGA1G1?FH0AGC<G0<GHFC>GHGGHHGHHHHHGGGGF0GHHGHHHHHFGGHHHHG0FGGGGGGGGGGGGFFG/BFGGG0CFFFFGGGGGFGGGGFF.9ADFF;..;B
@M05620:37:000000000-D9766:1:1101:17415:8430 1:N:0:46
GAGGCTGCTTTGGAAGAAACTCATAGATTACTGCAACAGTTCCCCCTGGACCTGGAAAAGTTTCTTGCCTGGCTTACAGAAGCTGAAACAACTGCCAATGGTAAGGAAAGGCTCCTAGAAGACTCCAAGGGAGTAAAAGAGCTGATGAAACAATGGCAAGTAAGTCAGGCATTTCCGCTTTAGCACTCTTGTGGATCCAATTGAACAATTCTCAGCATTTGTACTTGTAACTGACAAGCCAGGGACAAAAG
+
>3AA3>C>CBB4F45B4F4FGGHGHGGGGFBADA4BBGAFGA5BBEABABABGGEBB32BBFGDFGFBBBFFBFG3BBBFGGBFG33FBB?BGGGFFHHH3F4FB3BB?111B1?FBDB?GFBB3BB?3?/?<E??GFFC00BBBBB?GFB0F111@@<?@@F@@@>10<FF11@GC/CAC?11<11<111>F.>1>CD0<0<0=C=<0000=<0:00<;;;;CC0:;:000:C:C0..99..;9;CFB;;
@M05620:37:000000000-D9766:1:1101:16009:8438 1:N:0:46
AGTGCCAGCTCTCAATCGCACAGGGGACCCAGGGCCTGGCCCCTCCATCCAGAAAACCTATGACCTCACCCGCTACCTGGAGCACCAACTCCGCAGCTTGGCTGGGACCTATGTGAGTATCCAGCGTAGGAATCTGGGAGTTGGGGAGGAGTGAGGAGTTGGGGAAAGACAGTCCTAACCGTGGAGGGTTCTGGTAAATGATGGGGTGAGGAGGGGCTCTTTGGCTCCCACCAGTCCCCCTGTCTGGTCTA
+
>11>ADDFAFFDEFG3E1FGAE0E0EGGAEHHGG?/F/BC0FEHGGFG1FGEE01BGE0FGHFHFH1GHHHGGG@EHHG0FGG/0>FHG0FHGC@EC0FGGBGF//BGGGHHHHHHHGHF2FGHHGFCCGHHHFGHHFHGACHCCCFGGGGCGHFHHFGFHHGGGGHAHHHHHHHHHHHHGEEGGGGGCFFGGG;FGGGGGGGGGGF@FFFFFB?@;>EFFFFEBFF?EFFFFFFFFF?B@EFFFBB9FFF
@M05620:37:000000000-D9766:1:1101:13019:8447 1:N:0:46
AGTGCCAGCTCTCAATCGCACAGGGGACCCAGGGCCTGGCCCCTCCATCCAGAAAACCTATGACCTCACCCGCTACCTGGAGCACCAACTCCGCAGCTTGGCTGGGACCTATGTGAGTATCCAGCGTAGGAATCTGGGAGTTGGGGAGGAGTGAGGAGTTGGGGAAAGACAGTCCTAACCGTGGAGGGTTCTGGTAAATGATGGGGTGAGGAGGGGCTCTTTGGCTCCCACCAGTCCCCCTGTCTGGTCTA
+
>A>AADDFBFFFGEGBGCFCEEHHDEEEEAHH2EEEFCHGHHGHGGHGEFGGFC3BGGFHHFHHHGEGHHHGGEEFHHHHFGHGCG1?ECGGFGGG>CFHGHHGGGHHGHHHHHGGHHHHHHHHHGDDGGHHHHGHGG0FFHHHCGADGAEGF0DF0AHHHHCGCDGFFHGHHHHHHHHHGGGGGGGG.FGGGGFFFGGGGGGGGGFBFFFFFFBBBBFFFFFFFFFFFFFFFFFFFFFFBFFFFFFFFFF
@M05620:37:000000000-D9766:1:1101:13959:8497 1:N:0:46
AGTGCCAGCTCTCAATCGCACAGGGGACCCAGGGCCTGGCCCCTCCATCCAGAAAACCTATGACCTCACCCGCTACCTGGAGCACCAACTCCGCAGCTTGGCTGGGACCTATGTGAGTATCCAGCGTAGGAATCTGGGAGTTGGGGAGGAGTGAGGAGTTGGGGAAAGACAGTCCTAACCGTGGAGGGTTCTGGTAAATGATGGGGTGAGGAGGGGCTCTTTGGCTCCCACCAGTCCCCCTGTCTGGTCTA
+
ABAABFFFCFFFGGGGGGGGGGGHGGGGGGEHFFGGGGHGFGEGGGHBEFCE3FHHHGGBFH5GHHFHHHGEGGGGHEGGHHFFFGFHGFGHGGFEGCFHGHHGGGHHGHGHHHHHHBHGHEHHEGBGGGHGEHHHHHHGGHHHGGGGGGGGHGHHHGHHHGGGGDHHGFHHHHHHHHCGGECFFEGG9:AFGGB0CFBBFFGGGGFFEFFFDFFFFFFFFEFFFFFE?F?A?FFFFFFFCFFFFFFBF/B
@M05620:37:000000000-D9766:1:1101:3524:8563 1:N:0:46
AGTGCCAGCTCTCAATCGCACAGGGGACCCAGGGCCTGGCCCCTCCATCCAGAAAACCTATGACCTCACCCGCTACCTGGAGCACCAACTCCGCAGCTTGGCTGGGACCTATGTGAGTATCCAGCGTAGGAATCTGGGGGTGGGGGGGGAGTGAGGAGTTGGGGAAAGAAGGTCCTAACCGTGGAGGGTTCTGGTAAATGATGGGGTGAGGAGGGGCTCTTTGGCTCCCACCAGTCCCCCTGTCTGGTCTA
+
>AAABFBFBFCFGDGGGGGGGGHHFEGGGGGGGGGGGFHHHHGHGGFHHHGHHGHHHGHHHBHHHHHHHHGGGG?EHHHHHGGFGHGHGHHHGFGGGHHHGHGFFGHHGGHHGG3DGGFHH33?FF/CB<GGGFHHHF//A-AFGC->-;;:.0;9;;FFFFFCEF.././;;FFFFBF?F:;-.;DFAFFFFF0;FF00;BFFFFFF.A.0;DFB;9EFFFFBF0BE.FF..ABFFFFFFFFFFFF9990
@M05620:37:000000000-D9766:1:1101:25849:8570 1:N:0:46
AGTGCCAGCTCTCAATCGCACAGGGGACCCAGGGCCTGGCCCCTCCATCCAGAAAACCTATGACCTCACCCGCTACCTGGAGCACCAACTCCGCAGCTTGGCTGGGACCTATGTGAGTATCCAGCGTAGGAATCTGGGAGTTGGGGAGGAGTGAGGAGTTGGGGAAAGACAGTCCTAACCGTGGAGGGTTCTGGTAAATGATGGGGTGAGGAGGGGCTCTTTGGCTCCCACCAGTCCCCCTGTCTGGTCTA
+
AAABBFFFCFFFGGGGGGGGGGHHGGGGGGHHGGGGFGHHHHGHGGHHHHHHGHHHHGHHHHHHHHHHHHHGGGFGHHHHHHHHHHHHGHHHGGGGGHHHGHHGGGGHGHGHHHHGFDHHHHHHHGGGGGHHHHHHHHGGGHHHGGFGG.DHHFHHBDGHHHGGGGHHGHGHHHHHHGHHGGGGGGGGCFFGGGFGEGGGGGGGGGFFEFFFFFFFFFFFFFFFFFFFFFFFEFFFFFFFFFFFFFFFFFB
@M05620:37:000000000-D9766:1:1101:24937:8577 1:N:0:46
GAGGCTGCTTTGGAAGAACATAAGAATGAACTCAAATAAGTTGGGTCCATCACGTATGCCGTCTTCTGCTTGAAGAAATAAAATGGTATCACTTCTACTGATACAACCAACAAAACAAGCATATAAGCAACTCAGCAAGCCCACTACTGCAGACACTAAACTACCTCGGTGATATGTTGATACCGCCAGGACGATACACTTAAGTTAATACGCATAATCGACTACTAGGGGTTCAAAGATCTGATCAAACA
+
AAAAAAFAFFFDGBBGGFF11A1F111BGH1D1B11ADF122D1AEABBADBGABBD0BFAAEH/22D1D1B011D0B1AB11D1B@22@B2@@12DBB12B21BB1//?//>B00?/0/01122221100>111B100/////00<1111110<0101112110@@/?//?11?1<<1111?1.---<<<.--<.-<0000000000000...::000..9.-/000/...-.0;0;;900000000/;;
@M05620:37:000000000-D9766:1:1101:19042:8593 1:N:0:46
AGTGCCAGCTCTCAATCGCACAGGGGACCCAGGGCCTGGCCCCTCCATCCAGAAAACCTATGACCTCACCCGCTACCTGGAGCACCAACTCCGCAGCTTGGCTGGGACCTATGTGAGTATCCAGCGTAGGAATCTGGGAGTTGGGGAGGAGTGAGGAGTTGGGGAAAGACAGTCCTAACCGTGGAGGGTTCTGGTAAATGATGGGGTGAGGAGGGGCTCTTTGGCTCCCACCAGTCCCCCTGTCTGGTCTA
+
BCAAAFFFCFFFGGGGGGGFGGHGGGGGGGHHCEGEGGHHHHGHGGHHHGHHHHHHHGHGHHHHHHHHHHHGGEFGHHHHFGHHHHHHGHHHFGGGGHHHGHHGGGHHGHHHHHHHHHHHHHHHGGGGGGHHHHHHHHFGGHHGGGGGGGGHHHHHHGHHFHGGGGHHHHHHHHHHHHHHGFGGGGGG;FGGGGGGGGGGGGGGGGFFFFFFFFFFFFFFFFFFFFFFFFFFFFFFFFFFFFFFFFFFFFF
@M05620:37:000000000-D9766:1:1101:5709:8626 1:N:0:46
AGTCCCAGCTCTCCATCGCACAGGGGACCCAGTGCCTGGCCCCTCCATCCAGAAAACCTATGACCTCACCCGCAACCTGGCGCACCCCCTCCGCAGCTTGGCTGGGACCTATGTGAGTATCCAGCGTAGGAATCTGGGCGTTGGGGCGGCGTGCGGAGTTGGGGAAAGCCAGTCCTAACCGTGGAGGGCTCTGGTAAATGATGGGGTGAGGAGGGGCTCTTTGGCTCCCACCAGTCCCCCTGTCTGGTCTA
+
>>11>BF1>CFFGGGFBAA1A0BAF000AABF11B11BFGCGGHGGHFHAFGFHHBBEHAABAGH1BFGHF>>/>>GF0B0>?EEGG/>EE/>?/</B<B?GHGGGHHGHHHHHHFHDHHHHFHHGGCCGF1GHHHHH.>CGGHGG.;C-;A@.AG-@-;FF@@---A/;-;FFFFEBFF@FF@-;B@-AEFFFBFFFFFFFFFF-9@EFF/BF@9@@FFFFFEFFF-EBFFFFFFFFFF@FFFFFFFFFB
@M05620:37:000000000-D9766:1:1101:16003:8672 1:N:0:46
ACCACACCTTCTACAATGAGCTGCGTGTGGCTCCCGAGGAGCACCCCGTGCTGCTGACCGAGGCCCCCCTGAACCCCAAGGCCAACCGCGAGAAGATGCCCAGGTGGGTGGCCCCCTTCCTTTTCTGGTGGCCCCCTCCCTCCTTTCCTGCCTTCCCGGACCTCCCCCTTTCCTCATTGGTCTCCTCTCTGCCGTTTTCCCTTAGGCCCCCCTTCCCGGACCTGATTCCCCTTGGAACCCTGCCGGTTTCT
+
BBCCCCCCFFFFGFGGGGGGGGHHGGGEHGHHGGGEGGGCGHGHHGGGGGGGHHHHHHHGGGGGGGGGGGGHGHHGGGGHGHHHHGGGGGGGGGHGHG2FH2/?<1////>0>G---0/<000<000<0/<.C.-;-.;C//:/<0;00;0C00=B/;----/0..;E-FF0009000;0;00000/;/000;-.;FF0B0000;000.---;.///.;-;-/9/0000;/;A/B0;0.../..-;9A.00
@M05620:37:000000000-D9766:1:1101:10003:8679 1:N:0:46
AGTGCCAGCTCTCAATCGCACAGGGGACCCAGGGCCTGGCCCCTCCATCCAGAAAACCTATGACCTCACCCGCTACCTGGAGCACCCACTCCGCAGCTTGGCTGGGACCTATGTGAGTATCCAGCGTAGGAATCTGGGAGTTGGGGAGGAGTGAGGAGTTGGGGAAAGACAGTCCTAACCGTGGAGGGTTCTGGTAAATGATGGGGTGAGGAGGGGCTCTTTGGCTCCCACCAGTCCCCCTGTCTGGTCTA
+
>A>>>DFFBFFFG4FFBFFAECGEF2AEEBFGABEBFFHGGHGHGGHGHFHGHFF2FEHFFAFGHBBGHHHEE>>EGHGGBFGHGH1?EGHBEE?GEHBGGHHGFGHHGHHHHHHGHHHHHHFHHGGADGGDGHHHHF0?EGHHGG.>@.<CG0DG0AGHHHGGAA:G/GCGHHHHGFHGGGGG9CFGGGGGGGGGGGGGGGGGGFFBEFF9DFBBB<FFFFFFFFFFFFFFFFFFFFFFBFFFFFFFFFF
@M05620:37:000000000-D9766:1:1101:15936:8702 1:N:0:46
AGTGCCAGCTCTCAATCGCACAGGGGACCCAGGGCCTGGCCCCTCCATCCAGAAAACCTATGACCTCACCCGCTACCTGGAGCACCAACTCCGCAGCTTGGCTGGGACCTATGTGAGTATCCAGCGTAGGAATCTGGGAGTTGGGGAGGAGTGAGGAGTTGGGGAAAGACAGTCCTAACCGTGGAGGGTTCTGGTAAATGATGGGGTGAGGAGGGGCTCTTTGGCTCCCACCAGTCCCCCTGTCTGGTCTA
+
AA1>AFFFAFFFGGGFAFEFG0G0FEFGEGHHAEGEAFHFGHGFGGFHHHGHFFHHHGHHHHBGHHHHHHHGG@EGHHHHFFGHHHHEGHHGGGGGGBGCEHHGGGHHGHHHHHHHHHHHHHHHHGEGGGHHHHHHGHFGGHHGGGGGGGGHFHHGHGFHHFCCFGHHGHHHHHHHHHHHGGGGGGGGCFGGGGGGGGGGGGGGGGF@FFFFFF@@@@FFFFFFFFFFFFFFFFFFFFFF@FFFFFFFFFF
@M05620:37:000000000-D9766:1:1101:14197:8720 1:N:0:46
GAGGCTGCTTTGGAAGAAACTCATAGATTACTGCAACAGTTCCCCCTGGACCTGGAAAAGTTTCTTGCCTGGCTTACAGAAGCTGAAACAACTGCCAATGGCAAGGAAAGGCTCCTCGAAAACTAAAAGGGCGTACACGATCTGATGCAACAATAGCACGTCAGTAAAGAATGTCCGCTATCGAACTCTTGTGGCTCCAATTGACCAATTCTACCCATTTGACCTTGTAAATGATATGCCATGGACACCAG
+
AAABBBFAFFFFGGGGGGGGGGGHHHHHHFGHHHFFGGGDGHHHHGFGHGGHHHFHHFCGFHHHHHHHHHHHHHHFHHHHHHHHHHHHHHHHHHHHFEGH@23B11B331??GEC@2E/?//3333B33///<///<3///?@>@2@22@20<1111?1/F/?<11>11=<11<11>>.-./../.<=0=00;:.;0:;G00000:/;C0B0000999FB0009000900000900090000:/:0C....
@M05620:37:000000000-D9766:1:1101:5227:8724 1:N:0:46
GAGGCTGCTTTGGAAGAAACTCATAGATTACTGCAACAGTTCCCCCTGGACCTGGAAAAGTTTCTTGCCTGGCTTACAGAAGCTGACACAACTGACAAGTACATCGACCGGCTCCTCTACAGCTCCCCGGGCGACCCAACTCAACTACTCCCATGACTGGTACGTCCATCCTTTCCGCTTTCGACATATTGTGGGTCCACTTGACGACTTATCTCCATTTATTGTTGCTCCTGCCAAACCCGGGACGCCCG
+
AAAAAAFBFFFFG4BFGGGGGGFHH5AFGFGGHHHHHHHDHHHHHGGGHFHHHFH2BB2FBDFGHFFGHHH1BGHEHHFDGFGHHH2@GFGEGG3B3BB344@4413/>/>>>EFFHFFF43B3BB?/>/</></CFE/?0<11>11>111><G01>11<=0=E<<E.0=<<0=C0.CE.C0;.;A.09;0;;9.;9.0;;909;.;AFGFFE0///BF:///99;.;/;9;B/.//.;.A-BCF--;---
@M05620:37:000000000-D9766:1:1101:24508:8741 1:N:0:46
AGTGCCAGCTCTCAATCGCACAGGGGACCCAGGGCCTGGCCCCTCCATCCAGAAAACCTATGACCTCACCCGCTACCTGGAGCACCAACTCCGCAGCTTGGCTGGGACCTATGTGAGTATCCAGCGTAGGAATCTGGGAGTTGGGGAGGAGTGAGGAGTTGGGGAAAGACAGTCCTAACCGTGGAGGGTTCTGGTAAATGATGGGGTGAGGAGGGGCTCTTTGGCTCCCACCAGTCCCCCTGTCTGGTCTA
+
>A>>>DFFBFFFG4GGGFGAFCHGG2EEGGHHAEEEFGHHHHGHGGHHH1FGHHHFGGHHHFHHHGHHHHHFG>FGHHHHBFHHHH1?EFHFEFCGGHGHGHHGGGHHGHHHHHHFHHHHHHHHHGGGGGHHHHHHHH0FGHHHGGCDG<CGH0DG0EHHHHGGG.:GFHFHHHHHHHHHGGGGBFGGEGGGGGGFGGGGGGGGGGADFFFFFFFFFFFFFFFFFFFFFFFFEFFFFFFFFFFFFFFFFFF
@M05620:37:000000000-D9766:1:1101:19624:8744 1:N:0:46
GAGGCTGCTTTGGAAGAAACTCATAGATTACTGCAACAGTTCCCCCTGGACCTGGAAAAGTTTCTTGCCTGGCTTACAGAAGCTGAAACAACTGCCAATGGTAAGCAAACCCTAATAGAAGACTCCAAGAGAATAAAAAAGCAGAAGAAAAAATGACAAGAAAATCAGGAATAACCGCTTCAGCACTCTTGTAGATCCAATTGAACAATAATCAAAAATTGAACATGAAACGGACATGCAACGGACAAAAG
+
A?AAAAFAFFFDGFBBEGBGGGHHHHHHHFFFHGBDFHFHHFFGHGEFACBGHHFFB32FBFHFGGGFFGHHHHGBBBFGHHEFHBDGFFBGGGGG3F@3@BB4BB3?GE1?GHFHH43DF3FE?GFHG00233DBFF3<C02BC2?FF?B0>GG22>>02FF0??1111=C111><--..>><0C0C0=0D0=00=0D0D=0;C00/00:0::0:C..;:0:;0;00;00.;;@-9;00;0--;;@F/./
@M05620:37:000000000-D9766:1:1101:8104:8767 1:N:0:46
GAGGCTGCTTTGGAAGAAACTCATAGATTACTGCAACAGTTCCCCCTGGACCTGGAAAAGTTTCTTGCCTGGCTTACAGAAGCTGAAACAACTGCCAATGGTCAGGAAAGGCTCATAGAAGACTCAAAGGGAGTACAAGAGCTGATGAAACAATGGCAAGTAAGTCAGGAATTTCCGCTTTCGCACTCTTGTGGATCCAATTGAACAATTCTACGCATTTGTACTTGTAACTGACATTCCAGGGACAACAG
+
BAABBBFBFFFFGGGGGGFGGGHGHHHHHGHHHHHGHHHGHHHHHGGFHFHHHHHGHHHHFHHHHHHHHHHHHHHHHGHHHHHHHHHGHHHHHHHHHGHHHB4B22BF31BFGH3F44433B?F33BGH2/GEGF3GEGHFGGHH2F??FH2?F22BF2<>2@GFHH2@2@GF1<GDGD//1<ADGGH1GFDGFBGHHGGHF<00<=CGGFF0::AD.:;G0<C00;<G0;0;0/9000=;0;..CE..CB
@M05620:37:000000000-D9766:1:1101:27228:8777 1:N:0:46
AGTGCCAGCTCTCAATCGCACAGGGGACCCAGGGCCTGGCCCCTCCATCCAGAAAACCTATGACCTCACCCGCTACCTGGAGCACCAACTCCGCAGCTTGGCTGGGACCTATGTGAGTATCCAGCGTAGGAATCTGGGAGTTGGGGAGGAGTGAGGAGTTGGGGAAAGACAGTCCTAACCGTGGAGGGTTCTGGTAAATGATGGGGTGAGGAGGGGCTCTTTGGCTCCCACCAGTCCCCCTGTCTGGTCTA
+
>>>>AFFFBFFFGGGFBAFFEGFHCFFGGEFHGGEEFEGHFHGHGGHHFEHGFGFGHG3FGHHHHHHHHHHGGGGEHHHGHHHHF?GHGFHHGGGG@FHHGECE<EHHGHHH2BBGHHH3?FH22BCDGAHH2F11F00F?G11AF.-C..0.=GACEHF0<D-EGE.CGCGH0GHHH/GGF.AEG.A;AFGGGFGGGGGGGGGGGFFFFEFFFA=DCFF/F/BFFFEEFFFFFFFFFFFFFFFFBBFFFF
@M05620:37:000000000-D9766:1:1101:26434:8778 1:N:0:46
AGTGCCAGCTCTCAATCGCACAGGGGACCCAGGGCCTGGCCCCTCCATCCAGAAAACCTATGACCTCACCCGCTACCTGGAGCACCAACTCCGCAGCTTGGCTGGGACCGATGCGAGTATCCATCGTAGGAATCTCGGAGTTGGGGAGGACTCAGGAGCGGCGGAAAGACAGTCCTAACCGCGGACGGTTCTGGTAAACGATGGGGAGAGGAGGGGCTCTTTGGCTCCCACCAGTACCCCTGTCTGGTCCA
+
>1>AADB11FCFGBFGGFFFGGBEF0EEEGHHF?EEFFFGFHG/EEF1AF1FHF100B0BGGHGFGHEH00>EE?EH1FE0BGFFF>?EBBG?EE@/B1BEG1<?EFHG/////////@11?11?/?FGC1?1>F10..<>01F--<-<<.//0<:/C.---;9-9@A9BF-;/BBBF----;-;--;9A-FBF/99//9-;--;:--------9-;@AFFF///9/:9FF---////;;--////9;;/9
@M05620:37:000000000-D9766:1:1101:25110:8779 1:N:0:46
GAGGCTGCTTTGGAAGAAACTCATAGATTACTGCAACAGTTCCCCCTGGACCTGGAAAAGTTTCTTGCCTGGCTTACAGAAGCTGAAACAACTGCCAATGGTAAGGAAAGGCTCCTAGAAGACTCCAAGGGAGTAAAAGAGCTGATGAAACAACGGCAAGTAAGTCAGGCATTTCCGCTTTAGCACTCTTGTCGATCCAATTGAACAATTCTCAGCAGTTGTACTTCTAATTGACAAGTCAGCGACAAAAG
+
AAA?AACAFFFFGGFGAGFEFCGDGHFHHHGGFGFHHHHFHHAGHGEFHFGFHFHCGFHHBGHHHEGGGHHE1BBFGHFHHBGHFHGHF3FFGGFHBBGC3B4B3BB3BB1F3FF3@43FGH3FGFHC3?///?B??G3FHEDG22B3FDFHC////>BF@<F11@G1<0<1?11@DD.<FD1F1FGG>DB00<<EC.DG0=00<00/0<CGBC0;0.<0:CCH0;09=C0;BCBFCA0;9=0.-;AAF9/
@M05620:37:000000000-D9766:1:1101:23232:8801 1:N:0:46
AGTGCCAGCTCTCAATCGCACAGGGGACCCAGGGCCTGGCCCCTCCATCCAGAAAACCTATGACCTCACCCGCTACCTGGAGCACCAACTCCGCAGCTTGGCTGGGACCTATGTGAGTATCCAGCGTAGGAATCTGGGAGTTGGGGAGGAGTGAGGAGTTGGGGAAAGACAGTCCTAACCGTGGAGGGTTCTGGTAAATGATGGGGTGAGGAGGGGCTCTTTGGCTCCCACCAGTCCCCCTGTCTGGTCTA
+
AA>AAFF4AFFFGGGGFGGFGGHFGGGGGGHHF?EEFGHHHHGHGGGFHGHHHFHHHGHFHHFHHHHHHHHGGEEEHHHHGHHHHHGHGHFHEGGGGHHHGGHGGGHHGHHHHHHHHFHHHHHHHGGGGGHGHHHHGHCFGHHHGG.AGEEHH0GHGGHHHGGGGCEHHHHHHHHHHHHHGGGGGGGGDGGGGGGGGGGGGGGGGDFBFFFFFFB?BBFFFFFFFFFEFFFFFFFFFFFFBFFFFFFFFFF
@M05620:37:000000000-D9766:1:1101:10030:8814 1:N:0:46
AGTGCCAGCTCTCAATCGCACAGGGGACCCAGGGCCTGGCCCCTCCATCCAGAAAACCTATGACCTCACCCGCTACCTGGAGCACCAACTCCGCAGCTTGGCTGGGACCTATGTGAGTATCCAGCGTAGGAATCTGGGAGTTGGGGAGGAGTGAGGAGTTGGGGAAAGACAGTCCTAACCGTGGAGGGTTCTGGTAAATGATGGGGTGAGGAGGGGCTCTTTGGCTCCCACCAGTCCCCCTGTCTGGTCTA
+
AAAAAFFFBFFFGGGGGGGCGGGHFGGGGGHHFFGGGGHHHHGHGGHHHHHHHGFHGGHHHHHHHHHHHHHGGEEGHHHH2FHHHHHHGHHHGGGGGHHHGHHGGGHGGHHHHHHHHHHHHHHHHGDGGGHHHHHHHHHGGHHHGGGGGGGHHHHHHGCHHHGGGGHHHHHHHHHHHHHHGEEGGGGGCFGGGGCGGGGGGGGGGGFFFFFFFFFFFFFFFFFFFFFFFFFFFFFFFFFFFFFFFFFFFFF
@M05620:37:000000000-D9766:1:1101:11829:8825 1:N:0:46
AGGGCCAGCTCTCAAGAGCACAGGGGACCAAGGGCATGGCCCCTCCATCCAGAAAACCTATGACCTCACCCGCTACCTGGAGCACCAACTCCGCAGCTTGGCTGGGACCTATGTGAGTATCCAGCGTAGGAATCTGGGAGTTGGGGAGGAGTGCGGAGTTGGGGAAAGACAGTCCTAACCGTGGAGGGTTCTGGTAAATGATGGGGTGAGGAGGGGCTCTTTGGCTCCCACCAGTCCCCCTGTCTGGTCTA
+
11>>A11AAFC311F11ABGAFAF0EEE00BGFG00A0BA0FEHGGFH10BA101BB/0BFF2GAD1BGHHGGE/>GHH0BGH>0>BFF0FGG?EG/>BFEGFG?<GHGEGHHH2>1F2BGHFH0/C?C/111@22@00??F1?@/.-><.>C1<-<@CG0<@CEA.CHH/GHHFGFFG.AG?AAECGEGGGFGFBFFGGGGGFEFF@FFFFFF-@?@FFBFFFFF/AEFFFFE/FFFFF@FFFF/9/9F9
@M05620:37:000000000-D9766:1:1101:15172:8882 1:N:0:46
GAGGCTGCTTTGGAAGAAACTCATAGATTACTGCAACAGTTCCCCCTGGACCTGGAAAAGTTTCTTGCCTGGCTTACAGAAGCTGAAACAACTGCCAATGGTAAGTAAAGGCTCCTAGAAGACCCTAGGGGAGTAAAAGAGCTGATGAAACAAGCGGAAGTAATTCACGCACCTTCGCGTTAGTACTCTTTCGCACCCAATTGAACCATTCTCACCATTTGTACGCGTAAGTGACAGGACATGGACAAAAG
+
B?ABBB@AFFFFCGFGGFFGGGCHFHHHHGGGHHHFGAGGHHHHHGGGHHGHHHGHHHGHFGHHHHHHHHHHHHHHHHHGHHHHGHHHHHHHHHHHHGHHH444BBF4B@FF3F?3@4BFGF32?3223/??/?3??4BFHGG?G2B?3F2?/2///<>/1??11111<0//-01><.---..00=0==G0=C.C--;.:/;;0;:.;900;9;0;C0;C0;0B..;;-..;0B///..;.9B./;/.../
@M05620:37:000000000-D9766:1:1101:15150:8893 1:N:0:46
GAGGCTGCTTTGGAAGAAACTCATAGATTACTGCAACAGTTCCCCCTGGACCTGGAAAAGTTTCATAGCTGGCTTCCAGAAGCGCAAACCACTTCCAATGGTAAAGAACGGCTCATAGACTGCTCAAAGGGAGTCAACGAACTGATGCAACCCTGGCCAGTCAGTCAGGCATTTCCGCTTTAGCAATCTTGAGGATCCAATTGAACAATTCTCAGCCTTTGTACTTGTAACTGAAAAGCCAGGGACCCAAG
+
CCCCCCFCFFFFGGGGGGGGGGHHHHHHHHHHHHHHHHHGHHHHHGGGHHHHHHHHHHHHG5555D553DBGGH1BFGG3BA3E0>>EEFHGBFGHHH4FHHB444DB21?E//3D4D4343BDFDGHF2??CB2GGG/?/<FGHHHBGHHFBHHHHF1=FGGHHHFFGG.G1FHGGGGGGH0===GGHHH0=CHHHHG0GGGHHHHHHHGGHH0=/<BFGFBFF00:<CFFG00<BF.CFF.EFEFF.C9
@M05620:37:000000000-D9766:1:1101:20829:8899 1:N:0:46
AGTGCCAGCTCTCAATCGCACAGGGGACCCAGGGCCTGGCCCCTCCATCCAGAAAACCTATGACCTCACCCGCTACCTGGAGCACCAACTCCGCAGCTTGGCTGGGACCTATGTGAGTATCCAGCGTAGGAATCTGGGAGTTGGGGAGGAGTGAGGAGTTGGGGAAAGACAGTCCTAACCGTGGAGGGTTCTGGTAAATGATGGGGTGAGGAGGGGCTCTTTGGCTCCCACCAGTCCCCCTGTCTGGTCTA
+
>AAABFFFAFFFGGGGGAFFE?GHGEEEGGCGGEFGFFFGGHGAEGGHHH3GGHFGHGGHHEHHHHGCGCFEGGGGHHGFHGHFGGHHGGHHGG@EFFHHGHHGE/BGGGCHBFHFFBGHHHFHHC?BBEFHCBD1<FFGECGHGCG?GGGGCDDCFA</D<@-CAGHHHFFCGC0CFCH?FF?AEFAGGGFGBCFBBFFFGGGG..-;999DA@DB@EFFFFBBFFE.BAAEAFF/B9A-.:B/:;BB//
@M05620:37:000000000-D9766:1:1101:15168:8905 1:N:0:46
GAGGCTGCTTTGGAAGAAACTCATAGATTACTGCAACAGTTCCCCCTGGACCTGGACAAGTTTCTTGCCTGGCTTACAGAAGCTGAAACAACTGCCAATGGTAAGGAAAGGCTCCTAGAAGACTCCAAGGGAGTAAAAGAGCTGATGAAACAATGGCAAGTAAGTCAGGCATTTCCGCTTTAGCACTCTTGTGGATCCAATTGAACAATTCTCAGCATTTGTACTTGTAACTGACAAGCCAGGGACAAAAG
+
A3ABAAFACDDDGCBFGGFGGGHHHGHGGHBFFF4GFGBFFDFBGGEF2FBFGGAB231BDGFGHHGBBFDFGHHEBAGFHHFGGEBGFCBGHHHFHHHHFG4FB3BFGB1?FBFGFG3BFGB3BFCB3?/?AE3?EFFEG2BG2?FDDGB?F2?B@@2/@2F@@>GDCFHGHDG1?/?<C=1>>F1>DGDGH?G>FHFC<<<0=G=CGD0<D<0;;<:CGG;CCCC;GGFFFGG:0;CA:;..:;EGG99
@M05620:37:000000000-D9766:1:1101:20005:8960 1:N:0:46
AGTTCCAGCTCTCCATCGCACAGGGGACCCAGGGCCTGGCCCCTCCATCCAGAAAACCTATGACCTCACCCGCTACCTGGCGCACCCACTCCGCAGCTTGGCTGGGACCTATGTGAGTATCCAGCGTAGGAATCTGGGAGTTGGGGAGGAGTGAGGAGTTGGGGACAGACAGTCCTAACCGTGGAGGGTTCTGGTAAATGATGGGGTGAGGAGGGGCTCTTTGGCTCCCACCAGTCCCCCTGTCTGGGTCT
+
>>>1>BFFFFFFGBGGGGGGGGHGG00AEEGHAAEFFGHHHHGHGGHHHHHHHHH0FEHEGDGHHBGHHHH/E>>EGHGG0>EGGGE?EGFFEGGGGHBBEGHGGGFGGHEFHGHEHHHGHHHHHGF?CCFHFHFHFH0<CGHHGGC@C.<<.DDH<CHHHBCG.-:C/C/BFGGGGGGGGGGGCEGGCFFGGGFBBBFFBFFFFFA@FFFBBF@@@@F99BBFFFFEEFFFFFFFFFFF?FFFFFFFFFF
@M05620:37:000000000-D9766:1:1101:7841:8973 1:N:0:46
AGTGCCAGCTCTCAATCGCACAGGGGACCCAGGGCCTGGCCCCTCCATCCAGAAAACCTATGACCTCACCCGCTACCTGGAGCACCAACTCCGCAGCTTGGCTGGGACCTATGTGAGTATCCAGCGTAGGAATCTGGGAGTTGGGGAGGAGTGAGGAGTTGGGGAAAGACAGTCCTAACCGTGGAGGGTTCTGGTAAATGATGGGGTGAGGAGGGGCTCTTTGGCTCCCACCAGTCCCCCTGTCTGGTCTA
+
AA>3>FFFBFFFGDGGGGGCGCHGGGGGGGHHBEEGGGHHHHGHGGHGHHHHHHHHHGHHHGHHHGHHHHHGG>FGHHHH?GHHHH1?EHH3?EFGEHGHGHHGGGHHGHHHHHHHHHHHHHHHHGGGGGHHHHHHHHFFGHHHGGFFG.>GHFHHGGHHHHGGEDHHFGGHHHHHHHHHGGGGFGGGGGGGGGFGGGGGGGGGGGFFFFFFFFFFFFFFFFFFFFFFFFFFFFFFFFFFFFFFFFFFFFF
@M05620:37:000000000-D9766:1:1101:8463:8993 1:N:0:46
AGTGCCAGCTCTCCATCGCACAGGGGACCCAGGGCCTGGCCCCTCCATCCAGAAAACCTATGACCTCACCCGCTACCTGGAGCACCAACTCCGCAGCTTGGCTGGGACCTATGTGAGTATCCAGCGTAGGAATCTGGGAGTTGGGGAGGAGTGAGGAGTTGGGGAAAGACAGTCCTAACCGTGGAGGGTTCTGGTAAATGATGGGGTGAGGAGGGGCTCTTTGGCTCCCACCAGTCCCCCTGTCTGGTCTA
+
>33>>DDFBFFFG4FDBAECECFHGEBEEEGHABE22AGHEHGHGGHHHHHFFHFBFGGHGHFHHDFGHHHEE>>EHHFGBGHHFH1?EGHGEFEEEGBGFHHGGGHHGHFHHHHHHHGHHHFHHGGDG/GGHHHHHH0FDHHHGG.@C.>=F0DG0CHHFHGGCECH/C/CGHHHHHHGGGGGAEGGEGGGGGFGGGGGGGGGGGFBFFFFDFBBBBFFFFFFFFFFFFFFFFFFFFFFBFFFFFFFFFB
@M05620:37:000000000-D9766:1:1101:7016:9027 1:N:0:46
GAGGCTGCTTTGGAAGAAACTCATAGATTACTGCAACAGTTCCCCCTGGACCTGGAAAAGTTTCTTGCCTGGCTTACAGAAGCTGAAACAACTGCCAATGAGATCCAACAGCACCTCCACTGCAAGGAAAGCGTCCCAGAAGAGTTTAACCCAGGAAAAGACCGTATGAAATATCGGCATTCAAGCTATTGATGTCCCCCTTGACCACTTCGCCGACCTTATTGTAGAATCTGCAAAGCCCGGGACTGCAG
+
A>ABBBFBFFFFGGGGECGGGGBGGHHHHGHGHHHHHHGDFGHHHGGGEFHHHHGHHHFHHHHHHHHHHHHHHHHGHHHHHHHHHFHHHHHHHHHHFHHH33BB333BF1BB111BB10B43?3?3/B33B3/EEGA?GC01101B12BB?/////0@<F/0@/?<0?1?FF11<.>A--<>1110/D00000=00=0<.AG/:G0:.:GF...;?9-.00;0000;0C0;C9FB0F//;9>;9--..9;/
@M05620:37:000000000-D9766:1:1101:21540:9036 1:N:0:46
AGTGCCAGCTCTCAATCGCACAGGGGACCCAGGGCCTGGCCCCTCCATCCAGAAAACCTATGACCTCACCCGCTACCTGGAGCACCAACTCCGCAGCTTGGCTGGGACCTATGTGAGTATCCAGCGTAGGAATCTGGGAGTTGGGGAGGAGTGAGGAGTTGGGGAAAGACAGTCCTAACCGTGGAGGGTTCTGGTAAATGATGGGGTGAGGAGGGGCTCTTTGGCTCCCACCAGTCCCCCTGTCTGGTCTA
+
AA>AAFFFCFFFGGGGGGCCGGHHGGGGGGHHGGGGGFHHHHGHGGHHHHHHHHHEGGHHHHHHHHHHHHHGGEGGHGHHBGHHHHHGGHHHGGGGGHHHGHHGGGHHGHHHHHHHHHHHHHHGHGGGGGHHHHHHHHGFGHHHGGFGGEGHHGHHHGHHHHGGGDHHFHHHHHHHHHHHGGFGGGGGEFFGGGGGGGGGGGGGGGFFFFFFFFFFFFFFFFFFFFFFFFFFFFFFFFFFFFFFFFFFFFF
@M05620:37:000000000-D9766:1:1101:21246:9069 1:N:0:46
GAGGCTGCTTTGGAAGAAACTCATAGATTACTGCAACAGTTCCCCCTGGACCTGGAAAAGTTTCTTGCCTGGCTTACAGAAGCTGAAACAACTACCCCATGCAACCCGCAGCTAATGGACTCCAGAAAACGCGAACCGACGAAAATACCCCACTAAACAGTCCGAACGAAGTTAGGTCTTTCGCCCTAATGAGGCTCCCCTAGCCCACTTATCAACTTTTATCATTGTAACTTGCAAGCCAGAAACCACGG
+
ABBBABFBFFFFGBBFGGGGGGHHHHHHHFHFHHCHFHFHHHHHHGGGHFFGHHHGGFHHFHHHHHHHHHHHGHHFHGHHHHHHHGHHHHHHH3BG1?1BBB3B311/////33FE4B333F333BB323<///>//////>/.<111>1.<.0//0<=/=00..<--.;.=000/000<GGDD.:B//0009:.C:..././///..:/;/;B/://;///:/9BF//:BF///:;:..;..//;AE9.:
@M05620:37:000000000-D9766:1:1101:21908:9159 1:N:0:46
AGTGCCAGCTCTCAATCGCACAGGGGACCCAGGGCCTGGCCCCTCCATCCAGAAAACCTATGACCTCACCCGCTACCTGGAGCACCAACTCCGCAGCTTGGCTGGGACCTATGTGAGTATCCAGCGTAGGAATCTGGGAGTTGGGGAGGAGTGAGGAGTTGGGGAAAGACAGTCCTAACCGTGGAGGGTTCTGGTAAATGATGGGGTGAGGAGGGGCTCTTTGGCTCCCACCAGTCCCCCTGTCTGGTCTA
+
>AAAAFFFCFFFGFGGGGGGGGHHGGGGGGHHGGGGGGHHHHGHGGHHHHHHHHHHHGHHHHHHHHHHHHGGGGGGHGGHHHGFHHGHGHHHGGGGGHHHGHFFGGHHGHHHHHHHHGHHHHHHHGFGGGHHHHHHHHHGGHHHGGGGGGGHHHHHHGHHHHGGGGHHGHHHHHHHHHHHGGEFGGGG9CFGGGFGGGGGGGGGGGFFFFFFFFFFFFFFFFFFFFFFFFFFFFFFFFFFFFFFFFEFFFF
@M05620:37:000000000-D9766:1:1101:20055:9161 1:N:0:46
AGTGCCAGCTCTCAATCGCACAGGGGACCCAGGCCCTGGCCCCTCCATCCAGAAAACCTATGACCTCACCCGCTACCTGGAGCACCAACTACGCAGCTTGGCTGGGACCTATGTGAGTATCCAGCGTAGGAATCTGGGAGTTGGGGAGGAGTGAGGAGTTGGGGAAAGACAGTCCTAACCGTGGAGGGCTCTGGTAACTGATGGGGGGAGGAGGGGCTCTTTGTCTCCCACCAGTCCCCCTGTCTGGTCTA
+
>1>AAFF1AFCFGDGGGA11A00AAAEAEE00F0BE/BBFFGECEGF1DF1FAFBFFEF1BAFGFGF1FGFEEGEGHHFBGGG?BGFHGE1FEE//EBGH/F1FGE0BEHHBFFGBG121GHHHF/C///@1@GDDD0FF<?GHGGFG-EAFHHHABE/GH/<<CEH./CCFC00CGF/C:9;-A9C@.9./;FGGB0000000;.-;>>@-9------//9//;BFF/9--9-/9/B9---/9//;9;9B
@M05620:37:000000000-D9766:1:1101:20673:9182 1:N:0:46
GAGGCTGCTTTGGAAGAAACTCATAGATTACTGCAACAGTTCCCCCTGGACCTGGAAAAGTTTCTTGCCTGGCTTACAGAAGCTGAAACAACTGCCAATGGTAACGAAAGGCTCCTAGAAGACTAAAAGGGAGTAAAAGAGCTGATGAAACAATGGCAAGTACGTCAGGCATTTCCGCTTTAGCACTCTTGTGGATCCAATTGAACAATTCTCAGCATTTGTACTTGTAACTGACAAGCCAGGGACACAAG
+
CCBCCCFBFFFFGGGGGGGGGGHHHHHHHHGGHHGHHHHHHHHHHGGGHGHHHHHFFFGHFGHHHHHGGHHHHHHEFGGHHHHHHEFFFGFHHHHHGHHHHHGH31B1E??GHAFFHF?GFGH333BFBEFHA/EGG4GFFFH2B?GFHFHFH22@FCGGGF2<FGC/G0<??GHHGGG.>1D11FF0>GHDGGGGHFDFFGBGGHHHFHGHHHH/C;;CG00=GHHGFC00FFFGCF;EFF?.ECG.BE.
@M05620:37:000000000-D9766:1:1101:21992:9211 1:N:0:46
AGTGCCAGCTCTCAATCGCACAGGGGACCCAGGGCCTGGCCCCTCCATCCAGAAAACCTATGACCTCACCCGCTACCTGGAGCACCAACTCCGCAGCTTGGCTGGGACCTATGTGAGTATCCAGCGTAGGAATCTGGGAGTTGGGGAGGAGTGAGGAGTTGGGGAAAGACAGTCCTAACCGTGGAGGGTTCTGGTAAATGATGGGGTGAGGAGGGGCTCTTTGGCTCCCACCAGTCCCCCTGTCTGGTCTA
+
BBABBFFFBFFFGGGGFGGGGGHHGGGGGGEHGGGGFGHGGHGHGGHHHGHHHHHHHGHHHHGHHHHHHHHGGGGGHGHHHGHHHHHHGHHHGGGGGHHHGHHGGGHHGHHHHHHHHHHHHHHHHGGGGGHHGHHHHHHGGHHHGGGGGGGHHHHHHGHHHHGGGGHHHHHHHHHHHHHHGFEGGGGGEGGGGGFGGGGGGGGGGGFFFFFFFFFFFFFFFFFFFFFFFFFFFFFFFFFFFFFFFFFFFFB
@M05620:37:000000000-D9766:1:1101:15895:9214 1:N:0:46
GCGGCTGCTTTGGAAGAAACTCATAGATTACTGCAACAGTTCCCCCTGGACCTGGAAAAGTTTCTTGCCTGGCTTACAGAAGCTGAAACAACTGCCAATGGTAAGGAAAGGCTCCTAGAAGACTCCAAGGGAGTAAACGAGCTGATGAAACAATGGCAAGTAAGTCAGGCATTTCCGCTTTAGCACTCTTGTGGATCCAATTGAACAATTCTCAGCATTTGTACTTGTAACTGACAAGCCAGGGACAAAAG
+
>3>AADDAFFFFFFGEBFBGFGFGBFGHHDGFHH3BFBFDDGHHHGEF2ABBGHAGG32BBFHHDGHHHHHHHHFEGGHGHHHGGDGHHGFGHHHHEBGFHGHHHHHHHHHHHHGHHHHHHFHHHHHHHGGHEE3444??EGGH1GHF>GHF/GHHHFFGHB1?GHHHHHHHHHHHGGGGGGHHHHHHHHHGHGHHHHHHHHHHHHHHHHHHHHHHHHHHHH0GHHHHHGGFGGGGGGGGFGGGGGA.;C9
@M05620:37:000000000-D9766:1:1101:15913:9225 1:N:0:46
GAGGCTGCTTTGGAAGAAACTCATAGATTACTGCAACAGTTCCCCCTGGACCTGGAAAAGTTTCTTGCCTGGCTTACAGAAGCTGAAACACCTGCCAATGGTAAGGAAAGTCTCCTAGAAGACTCCAAGGAAGTAAAAGAGCTGATGAAACAACGGCAAGTAAGTCAGGCATTCCCGCTTTAGCAATCTTGTGGATCCAATTGAACAATTCTCAGCATTTGTACTTGTAACTGACACGCCAGTGACAAAAG
+
>3AA3>F>BBB4F4BBBGABGGHHHFG6BEBBFB4B4FADDDA3AEAB2ABBFF2B332BBDFDDDDBB5AAAGG3AABDFF3BB33FBB1BFB?1CFFG3F4B333BBB44@4BB3@B3@FB?33BBB?030344?DB/B2BB?3B3?B22///>/<//@2@2@><100F111?1/<-.>1<1<1<>111>C.<0<C00=0<==0<<0;00;:;::<:;;:;;<00:C;:00;/0;.9;.9000;;CF9/
@M05620:37:000000000-D9766:1:1101:18948:9226 1:N:0:46
AGTGCCAGCTCTCAATCGCACAGGGGACCCAGGGCCTGGCCCCTCCATCCAGAAAACCTATGACCTCACCCGCTACCTGGAGCACCAACTCCGCAGCTTGGCTGGGACCTATGTGAGTATCCAGCGTAGGAATCTGGGAGTTGGGGAGGAGTGAGGAGTTGGGGAAAGACAGTCCTAACCGTGGAGGGTTCTGGTAAATGATGGGGTGAGGAGGGGCTCTTTGGCTCCCACCAGTCCCCCTGTCTGGTCTA
+
ABAAAFFFCFFFGGGGGGGGGGHGGGGGEGHHFGGGCFHHFHGHGGHHHHHHHHHHHGHHHHHHHHHHHHHGGEEGHHHHBGHHHHHHGHHHGGGGGHFHGHHE//FGG2CGHHHHHHGHHHHHHGDGGDHHHHHHHHGGEHHHGGEGGD<FGHHHHGGHHHGGGGHHHHHHHHHHHHHHGGGGGGGGEGGGGGFGGGGGGGGGGGFFFFFFDFF-@DFFFFFFFFFFFFFFFFFFFFFFFFFFFFFFFFF
@M05620:37:000000000-D9766:1:1101:4707:9228 1:N:0:46
AGTGCCAGCTCTCAATCGCACAGGGGACCCAGGGCCTGGCCCCTCCATCCAGAAAACCTATGACCTCACCCGCTACCTGGAGCACCAACTCCGCAGCTTGGCTGGGCCATATGTGCGTATCCGGCGTCGGCCTCTGGGCAGTGGGGAGGAGTACGGCGTTGGGGACCGCCCATCCTAAACGTGGCGGGTTCTGGTAAATGATGGGGTGAGGAGGGGCTCTTTGGCTCCCACCAGTCCCCCTGTCTGGTCTA
+
BAAABFFFBFFFGGGGGGGGGGHHGGGGGGHGGGGGGGHHHHGHGGHHHHHHHFFHHGHHHHHHHHHHHHHGGGGGHHGHHHHHHHHHGHHHGGGGGHHHGHHG///F/F2BGH33??CGH2//>C//<><.>GHHEF././<<CFG-=AFG/;.;-;:BD.-;.-.--;;.;BFF///;9.;.-;DF-;FFFFF/;BFFF/FFFFA-A..:.A=BFFFFFFFFFFFFFFFF.FFFFFFFFFFFFFFFFFF
@M05620:37:000000000-D9766:1:1101:7319:9281 1:N:0:46
GAGGCTGCTTTGGAAGAAACTGATAAATTACTGACACAGGACCCGCTGACCATGTAACCGTATCTTGCCTGGCGTCCAGAAGCTGGCACAACTGCCACTGGTAAGGAAAGGCTCCTCGACTCCTCCAAGGGAGTCCCCTCGCTGATGCAACCCTGGCACGTCAGTCAGGCATTTCCGCTTTCGCACTCTTGTGGATCCACTTGAACAATTCTCCGCCTTTGTACTTGTAACTGACAAGCCCGGGACACCAG
+
BBBBBBFBFFFFGGGGGGGGGBGDD55D6B5DD5BFFH2222B222AA22B3355DADFEB111A5B53B31B>10>E33B3BGB21BF22BF3BB@BGGHHHB33FGG0B/3?/F2<F?/?FHHG2BBFFGE?2D2G2</BFG??<<<1?0?GHHH>1>F..>FGFFHHFHHHHHGGGGGFGGEGGCGHHCGG;FGGF/CFGG09;/CFGGG0CA.CFGGG0;;FF;BBFFF/9FFFFF.DFFF=9:;A.
@M05620:37:000000000-D9766:1:1101:10926:9298 1:N:0:46
AGTGCCAGCTCTCCATCGCACAGGGGCCCCCGGGCCTGGCCCCTCCATCCCGAAAACCTATGACCTCACCCGCTACCTGGAGCACCCACTCCGCAGCTTGGCTGGGACCTTTGTGCGTATCCAGCGTAGGACTCTGGGAGTTGGGGAGGAGTGCGGAGGTGGGGACAGCCAGTCCTAACCGTGGAGGGTTCTGGTAAATGATGGGGTGAGGAGGGGCTCTTCGGCTTCCACCAGTCCCCCCGTCTGGTCTA
+
>>>3>DDFAFFFGGGFGGGAECHEF22AAE2AAAAA1AFFFFE1BE2EAFEEE0EEB?33@BFFCBF3F1B>>>/>F3BBBBBFGGE??FG0?E?CDFFHGG?</EH0/F111@01/?/?GH<GHC<.>?110>0=0/...=0/<-.:@.;G.0---;-..;9-.-...;..;BF/B/.A=DA-.;.B.;9B/B//9/;/;/;F.DF-..:/..-;;9.BB/9A;.-99/BF9A/;BB9.-;A99.;F;F/
@M05620:37:000000000-D9766:1:1101:25942:9305 1:N:0:46
AGTGCCAGCTCTCAATCGCACAGGGGACCCAGGGCCTGGCCCCTCCATCCAGAAAACCTATGACCTCACCCGCTACCTGGAGCACCAACTCCGCAGCTTGGCTGGGACCTATGTGAGTATCCAGCGTAGGAATCTGGGAGTTGGGGAGGAGTGAGGAGTTGGGGAAAGACAGTCCTAACCGTGGAGGGTTCTGGTAAATGATGGGGTGAGGAGGGGCTCTTTGGCTCCCACCAGTCCCCCTGTCTGGTCTA
+
BBBBBFFFBFFFGGGGGFGGGGHHGEGGGGHHGEGEDGHHHHGHGGHHHHGHHHEHHGHHHHHHHHHHHHHGGGGGHHHHHHGHHHGHGHHHGG??FGHHGHHFEEGHGHHHHHHHGGHHHHHHHGGGFDFGHGHHGHHGGGHHGGGGCGFHHDDGHDGHHHFGGFEGFHHFHHHHGHGHGCEGDGGGFFGGGGBFFGGGGFGGGGFFFFFFFDCFFFFFFFFFFFFFFFFFFFFFFFFFFFFFFFFFF/9
@M05620:37:000000000-D9766:1:1101:13240:9308 1:N:0:46
GAGGCTGCTTTGGAAGAAACTCATAGATTACTGCAACAGTTCCCCCTGGACCTGGAAAAGTTTCTTGCCTGGCTTACAGAAGCTGAAACAACTGCCAATGGTAAGGAAAGGCTCCTAGAAGACTCCAAGGGAGTAAAAGAGCTGATGAAACAATGGCAAGTAAGTCAGGCATTTCCGCTTTAGCACTCTTGTGGATCCAATTGAACAATTCTCAGCATTTGTACTTGTAACTGACACGCCAGGGACAAAAG
+
AAAA>AFAFBBDE4BBGGFGGGHHHGHGFFBAFF4FFGGGHDDFGGAFCFBFGGFFB32FBFFFGHFBBBGFGHHBBAFEGHBFGBBGB?BFHGGFFFGHFH4BBBBCFB11FBFG@FB?FGB3BFGG3?/FFG??EFGEF22BBBFDDGB?CBB2F<2?@2@>@@FD<2?1??G1????F<>=F11>DGDF1A<>FGDCDD<0=CDC<0<=D=<:;;;<GGCGCFEGG;;;;C:00;;E9;..9:AFGA9
@M05620:37:000000000-D9766:1:1101:26772:9310 1:N:0:46
AGTGCCAGCTCTCAATCGCACAGGGGACCCAGGGCCTGGCCCCTCCATCCAGAAAACCTATGACCTCACCCGCTACCTGGAGCACCAACTCCGCAGCTTGGCTGGGACCTATGTGAGTATCCAGCGTAGGAATCTGGGAGTTGGGGAGGAGTGAGGAGTTGGGGAAAGACAGTCCTAACCGTGGAGGGTTCTGGTAAATGATGGGGTGAGGAGGGGCTCTTTGGCTCCCACCAGTCCCCCTGTCTGGTCTA
+
AA>AAFFFBFFFGGGGGGGAECHEGG2EEEFHGGGA2FGAGHGHGGHHGCHHFHGEHGHHHHGHHHHHHHHGGEGGHHHHHGHHHHHAEFGGEEE?EEGGGGHGGGHHGHHGHHGHHGHHHHHHGGGCGFFDHHHHHHHGEHHHGGFFGDEHHHHHHGGBHHGGGGHHGHHHHHHHHHHHGGGGGGGGCGGGGGFFGGGGGGGEGGFDFFFFFFFFFFFFFFFFFEFFEFFFFFFEFFFFFFFFFFFFFFF
@M05620:37:000000000-D9766:1:1101:8238:9324 1:N:0:46
AGGGCCAGCTCTCAATCGCACAGGGGACCCAGGGCCTGGCCCCTCCATCCAGAAAACCTATGACCTCACCCGCTACCTGGAGCACCAACTCCGCAGCTTGGCTGGGACCTATGTGAGTATCCAGCGTAGGAATCTGGGAGTTGGGGAGGAGTGAGGAGTTGGGGAAAGACAGTCCTAACCGTGGAGGGTTCTGGTAAATGATGGGGTGAGGAGGGGCTCTTTGGCTACCACCAGTCCCCCTGTCTGGTCTA
+
111>AA1AAFFBAGGB1AFEAECE0EGGA0FHFGA/A/BCAGGHGGFH1BFBD01BFA0BGHFHFH1GHHHGGG//FGH0BGHC0>FHGCGHGEG?/0BGGHHA/EHHGBG1GHBHHGHFHHHHH/??C/GHHHHHHHHFC01F@CFGGE<CHHHHH?/<0<-AEGHHHHH:0CGHHFFG?.EAG?BG;.;CFF;FGGGGGGGGGFF@FFFFFF@@@-AFF//;FF/;FFFFFFFFFFF?@FFFFBBFFFF
@M05620:37:000000000-D9766:1:1101:8223:9341 1:N:0:46
AGTGCCAGCTCTCAATCGCACAGGGGACCCAGGGCCTGGCCCCTCCATCCAGAAAACCTATGACCTCACCCGCTACCTGGAGCACCAACTCCGCAGCTTGGCTGGGACCTATGTGAGTATCCAGCGTAGGAATCTGGGAGTTGGGGAGGAGTGAGGAGTTGGGGAAAGACAGTCCTAACCGGGGAGGGTTCTGGTAAATGATGGGGTGAGGGGGGGCTCTTTGGCTCCCCCCAGTCCCCCTGTCTGGTCTA
+
AB>ABFFFBFFFGGGGGGGGGGHHGGGGGGHHGGGEFGCGHHGHGGHFHHFHHHHHGGHHHHHHHHHHHHHGGGEGHHHHFHHHHHHHGHHHGGGGGHHHFHHGGGHHGHHHHHHHGHHHHHHHHGGGGGHHHHHHHHHGGHHHGGGGGGGHHHHACEHBFGD-CE.:CC/:CGHHHEHH?-A--;ABGFFFFF/9F99//;FFFD.-.;..9B?9@9EFFFFBFBFF..;--;9FFFFFBFFBBFFBFF9
@M05620:37:000000000-D9766:1:1101:12873:9349 1:N:0:46
GAGGCTGCTTTGGAAGAAACTCATAGATTACTGCAACAGTTCCCCCTGGACCTGGAAAAGTTTCTTGCCTGGCTTACAGAAGCTGAAACAACTGCCAATGGTCACAAAACGCTCCTAGAAGACTCCAAGGTAGTAAAAGAGCTGATGAAACAATGGCAAGAAAGTCAAGAATTTCCGCTTTATCACTCATGATAACCCAATACCACAATTCCCACCATTTGAACTTGTACATGACATGCGAGGGACAAAAG
+
>3AA3>CACBB4F4BBB4BBGFGHHFGHHF4DFF4BCF2DGDABBEAA222BGGFB332BBFF5DFFBBABFFFF3B5BDGF3BF33F@B?BEFGFFHGG3B4B3331B1//?113BB33BCB33BBB3/3B?B?BGFFCF2?2B?B3?B2??22222</2<@2@2>2@1<11111?<??/<1==11>0<<111>1>FE</0/0<C.<<000<:...;;0;0<C0;<:00000;/00;9.;-9-9;9CB./
@M05620:37:000000000-D9766:1:1101:26208:9365 1:N:0:46
AGTGCCAGCTCTCAATCGCACAGGGGACCCAGGGCCTGGCCCCTCCATCCAGAAAACCTATGACCTCACCCGCTACCTGGAGCACCAACTCCGCAGCTTGGCTGGGACCTATGTGAGTATCCAGCGTAGGAATCTGGGAGTTGGGGAGGAGTGAGGAGTTGGGGAAAGACAGTCCTAACCGTGGAGGGTTCTGGTAAATGATGGGGTGAGGAGGGGCTCTTTGGCTCCCACCAGTCCCCCTGTCTGGTCTA
+
BCABBFFFCFFFGGGGGGGGGGHHGGGGGGGHGGGGGGHHHHGHGGHHHHHHHHHHHGHHHHHHHHHHHHHGGGGGHHHHHHHHHHHHGHHHGGGGGHHHGHHGGGHHGHHHHHHHHHHHHHHHHGEGGGHHHHHHGHHGGHHHGGGGGGGHHHHHHGHHHHGGGGHHHHHHHHHHHHHHGGGGGGGGEFFGGGFGGGGHGGGGGGDFFFFFFFFFFFFFFFHFFFFFFFFFFFFFFFFFFFFFHFFFFFF
@M05620:37:000000000-D9766:1:1101:12617:9387 1:N:0:46
GAGGCTGCTTTGGAAGAAACTCATAGATTACTGCAACAGTTCCCCCTGGACCTGGAAAAGTTTCTTGCCTGGCTTACAGAAGCTGAAACAACTGCCAATGGTAAGGAAAGGCTCCTAGAAGACTCCAAGGGAGTAACAGCGCTGCTGAAACACTGGCAAGTCCGTCAGGCATTTCCGCTTTCGCACTCTTGTGGATCCAATTGAACAATTCTCAGCCTTTGTCCTTGTAACTGACAAGCCCGGGACACAAG
+
?3A@ABFBFFFFGBGGGGGGGGFHFHHHHHHFHHHHHFHGHHHHHGGGHHGGHHHGHHHHFGHHHHHHHHHHHHHHHHHHHHHHHHHHHHHHHHHHHHHHHF@FGFHHH??GHH1F3F3B3FGHHHH3GGG/?/3??B30>B///2B3B2220@FGHHFFH2</?FA/?F/F<GBGGGGGG1CEDGGHHHHDHGFHHHH0CGCFHHHHHFCHH0CF/CFGGFBFFGGCFFFFGBGGGGGG.;DGFF...;:
@M05620:37:000000000-D9766:1:1101:21162:9398 1:N:0:46
GAGGCTGCTTTGGAAGAAACTCATAGATTACTGCAACAGTTCCCCCTGGACCTGGAAAAGTTTCTTGCCTGGCTTACAGAAGCTGAAACAACTGCCAATGGTAAGGAAAGGCTCCTAGAAGACTCCAAGGGAGTAAAAGAGCTGATGAAACAATGGCAAGTAAGTCAGGCATTTCCGCTTTAGCACTCTTGTGGATCCAATTGAACAATTCTCAGCATTTGTACTTGTAACTGACAAGCCAGGGACAAAAG
+
AABBABFAFFDDGBBFGGFGGGHHHGGGGFFGHB4FFHGHHFFGHGFF2FBGHHEFB32FBFHFGHGBBFHHHHHBBBFGHHBGGB3GBFBGHHHFFHHHHHGHB@GHFBBFFCFHHHFFGFGFFGGGBFEHFGBGHHHGG2GHFFGHHHBCGBB2FFGFF@G@FGDDGFHCGHGHEGGGGFFFD<GGFBGDGGHGHGBCGDDGGCHHHGFHHDDCC;C<GHGHHHG<:<;0CCGF<CEE;;;:EEGGGFB
@M05620:37:000000000-D9766:1:1101:18394:9407 1:N:0:46
AGTGCCAGCTCTCAATCGCACAGGGGACCCAGGGCCTGGCCCCTCCATCCAGAAAACCTATGACCTCACCCGCTACCTGGAGCACCAACTCCGCAGCTTGGCTGGGACCTATGTGAGTATCCAGCGTAGGAATCTGGGAGTTGGGGAGGAGTGAGGAGTTGGGGAAAGACAGTCCTAACCGTGGAGGGTTCTGGTAAATGATGGGGTGAGGTGGGGCTCTTTGGCTCCCACCAGTCCCCCTGTCTGGTCTA
+
AAAAAF1FAFFFGGGGGGGGGGHHGGGGGFGHGGGGEGHHFHGGGGHHHHGHDGGGHGHHHHBGHHHFHHHGGGGGHHHHHHHHHHHGGHHHGGGGGFFHEGHGEGHHCHHHHHHHHGFHHHHHHCECCGHGHHHHHHHGGHHHGGGGGGGHHHHHGGHFHFGGGGHHGHHHHHHHHHHHGBE@FGGGCFFGFGFFGGGGGGGGGGF@FFF/AE@@B=FFFFFFFFFFFFFFFFFFFFFF@FFFFFFFFFF
@M05620:37:000000000-D9766:1:1101:17395:9431 1:N:0:46
AGTGCCAGCTCTCAATCGCACAGGGGACCCAGGGCCTGGCCCCTCCATCCAGAAAACCTATGACCTCACCCGCTACCTGGAGCACCAACTCCGCAGCTTGGCTGGGACCTATGTGAGTATCCAGCGTAGGAATCTTGGAGTTGGGGAGGAGTGAGGAGTTTGGGAAAGACAGTCCTAACCGTGGAGGGTTCTGGTAAATGATGGGGTGAGGAGGGGGTCCTTGGCTCCCACCAGTCCCCCTGTCTGGTCTT
+
>A1>AFBFAFFFGDGGBFG1EAG0FAAE?AAG0EF/AEGFFHGCEGEHGCFFFFFCGFHHFGBHHFGGHFGEE/@FHHHH0FHHHH0/E0GCEEEEEFGCEHFFGFGHGHFDFH221B2B2F210<//>CDG1G11???0FC11@A.@C..<0=0<0</<0=CE.<:./://:0CC0;;:-CCA;.C@C.90;CF0;F0;009FGF9---;/-;@?--;-;B9B///;E-9AAF:9BFFF--99///9///
@M05620:37:000000000-D9766:1:1101:15960:9442 1:N:0:46
GAGGCTGCTTTGGAAGAAACTCATAGATTACTGCAACAGTTCCCCCTGGACCTGGAAAAGTTTCTTGCCTGGCTTACAGAAGCTGAAACAACTGCCAATGGTAAGGAAAGGCTCCTAGAAGACTCCAAGGGAGTAAAAGAGCTGATGAAACAATGGCAAGTAAGTCAGGCATTTCCGCTTTAGCACTCTTGTGGATCCAATTGAACAATTCTCAGCATTTGTACTTGTAACTGACAAGCCAGGGACAAAAG
+
A3AAAAFAFFFFGGGGGGGGGGHHHHHHHFHHHHFFGGGDGHHHHGGFGGHHHHGHHGFGBHHHHHHHHHHHHHHGHHHHHHHHHHHHHGGHHHHHGGHGHHHHHHHHHHHHHHGHHHHHHHHHHHHHHGGHEEFD??GFHHHHFHHFGHHGEHHHHHHGHF2GHHHHHFHHHHHHGGGGGHHHHHHHHHHFHGHHHHHHHHHHHHHHHHGHHHHHHHHHHH0GHHHGHHGFHHHHHHGGFGGGGGE.CFF
@M05620:37:000000000-D9766:1:1101:24855:9534 1:N:0:46
GAGGCTGCTTTGGAAGAAACTCCTACATTACTGACACAGTTCCCCCTGGACATGGAACCGTTTCTTGCCTGGCTTACAGCAGCTGACACAACTGCCACTGGTAAGGACAGGCTCCTCGAAGACTCCAAGGGCGTCAACGAGCTGATGAAACACTGGCAAGTAAGTCAGGCATTTCCGCTTTAGCACTCTTGTGGATCCACTTGAACAATTCTCAGCATTTGTACTTGTAACTGACAATCCAGGGACAACAG
+
AAA1AAFAFFFFG1BFA1BFBBAGB1ADG1DFF3BFFFEA2AFFCA/F/0BBFBBA11AAA/FF2DEBFHFAFG0GHHH10B>GBB01B0BEHHHH1@GHCBF21BB0B>//>GGH0//0?/0111B1FF//<>///1?/<<?F111?11?<0?10?01/>>1<FFD1<F.FGGHGFGGGED0DDFGC0=:C0.0;::0/;00<::GBGHGGGB0C00CFG90FB0;FB0;BF0;B90/;90/;99.---;
@M05620:37:000000000-D9766:1:1101:15671:9561 1:N:0:46
AGTGCCAGCTCTCAATCGCACAGGGGACCCAGGGCCTGGCCCCTCCATCCAGAAAACCTATGACCTCACCCGCTACCTGGAGCACCAACTCCGCAGCTTGGCTGGGACCTATGTGAGTATCCAGCGTAGGAATCTGGGAGTTGGGGAGGAGTGAGGAGTTGGGGAAAGACAGTCCTAACCGTGGAGGGTTCTGGTAAATGATGGGGTGAGGAGGGGCTCTTTGGCTCCCACCAGTCCCCCTGTCTGGTCTA
+
ABAAAFFFBFFFGGGBGGGGGGHGGGGGGGHHGGGGGGHHHHGHGGHHHHHHHHHHHGHHHHHHHHHHHHHGGFGGHHHHFGHHHHHHGHHHGGGGGHHHGHHGGGHHGHHHHHHHHHHHHHHHHGGGGGHHHHHHHHHGGHHHGGGGGGGHHHHHGGHHHHGGEGHHHHHHHHHHHHHHGGGGGGGGFGGGGGFGGGGGGGGGGGFFFFFFFFFFFFFFFFFFFFFFFFFFFFFFFFFFFFFFFFFFFFF
@M05620:37:000000000-D9766:1:1101:18119:9564 1:N:0:46
GAGGCTGCTTTGGAAGAAACTCATAGATTACTGCAACAGTTCCCCCTGGACCTGGAAAAGTTTCTTGCCTGACTTACAGAAGCTGAAACACCTGCCAATGGTAATGAAAGGCTCGTAGCAGACTCAAAGGGAGTAAAAGAGCTGACGAAACAACGGCAAGTAACTCAGGCACTCACGCTTTAGCACTCTTGTGGATCCAATTGAAACATTCTCAGCATTTGTACTTCTAATTGACAAGCCAGGGACAAAAG
+
A?AAAAF>BBB@GBBBAG4BBFHHHHFFGDGAGBABEGGHHGDFGGE222BFGFFAB323BDFGFFFABFGAGGFDFGHHGGFFGFFGHCBBGGGB3FCF@F4B4BB3@B1FBE/>/?/BEG?GB33B30//</?B4G?F0BB110///?<@///>//<?11111?>>F0.0<00><0<.C=0=0D0<<<D00.0;;CGFHE0:0;0/0::CC;0/;0000;900;09;90;BB00;..;/;....;9B./
@M05620:37:000000000-D9766:1:1101:27613:9570 1:N:0:46
GAGGCTGCTTTGGAAGAAACTCATAGATTACTGCAACAGTTCCCCCTGGACCTGGAAAAGTTTCTTGCCTGGCTTACAGAAGCTGAAACAACTGCCAATGGTAAGGAAAGGCTCCTAGAAGACTCCAAGGGAGTAAAAGAGCTGATGAAACAATGGCAAGTAAGTCAGGCATTTCCGCTTTAGCACTCTTGTGGATCCAATTGAACAATTCTCAGCATTTGTACTTGTAACTGACAAGCCAGGGACAAAAG
+
BCBCBCFAFFFFGFGGFG4FGGHHHFGGGHHHHAFGFHHGHDG3AEGFEGHHHHHHFFGCGGHFHHH5BGHGHHCBGHGHHHHHHB3GFGBGHHHHHFHHGH4G@3FFF?1?FGFFFHFDGFGBFFFG??/?EGGHHHHGH2GFH2FFHHBGHBBGF@CFGGF2FGDDGFEFFG11CEE?F?GBDFCFDFGFHGF<GGGFG=<GH0=CGBDBGDD:C0=CFGGHGGF0:;:CCGHG;.;C;;;.EGGGFFB
@M05620:37:000000000-D9766:1:1101:16325:9582 1:N:0:46
AGTGCCAGCTCTCAATCGCACAGGGGACCCAGGGCCTGGCCCCTCCATCCAGAAAACCTATGACCTCACCCGCTACCTGGAGCACCAACTCCGCAGCTTGGCTGGGACCTATGTGAGTATCCAGCGTAGGAATCTGGGAGTTGGGGAGGAGTGAGGAGTTGGGGAAAGACAGTCCTAACCGTGGAGGGTTCTGGTAAATGATGGGGTGAGGAGGGGCTCTTTGGCTCCCACCAGTCCCCCTGTCTGGTCTA
+
BAAABFFFCFFFGGGGGGGGGGHGGGGGGGHHGGGGGGHHHHGHGGHHHHHHHHHHHGHHHHHHHHHHHHHGGGGGHHHHGHHHHHHHGHHHGGGGGHHHGHHGGEHHGHHHHHHHHHHHHHHHHGGGGGHHHHHHHHHGGHHHGGGGGGEHHHGHGGHHHGGGGGHHHHHHHHHHHHHHGGGGGGGGCFGGGGFFGGGGGGGGGGFFFFFFFFFFFFFFFFFFFFFFFFFFFFFFFFFFFFFFFFFFFFB
@M05620:37:000000000-D9766:1:1101:9902:9585 1:N:0:46
AGTGCCAGCTCTCAATCGCACAGGGGACCCAGGGCCTGGCCCCTCCATCCAGAAAACCTATGACCTCACCCGCTACCTGGAGCACCAACTCCGCAGCTTGGCTGGGACCTATGTGAGTATCCAGCGTAGGAATCTGGGAGTTGGGGAGGAGTGAGGAGTTGGGGAAAGACAGTCCTAACCGTGGAGGGTTCTGGTAAATGATGGGGTGAGGAGGGGCTCTTTGGCTCCCACCAGTCCCCCTGTCTGGTCTA
+
BCBCCFFFCFFFGGGGGGGGGGHHGGGGGGHHDGGGGGHHHHGHGGHHHHHHHHGHGGGGHHGHHHHHHHHGGEEGHGHHHHHHFHHFGGHFGGGGGHHHGHHGGGHHGHHHHHHGGHHHHHHHHGGGGGHHHHHHHHGFGHHHGGGGGCEHHFHHHGHHHHGGGFHFHHFHHHHHHHHHGGGGGGGGCFGGGGGGGGGGGGGGGGFFFFFFFFFFFFFFFFFFFFFFFFFFFFFFFFFFFFFFFFFFFFF
@M05620:37:000000000-D9766:1:1101:15415:9598 1:N:0:46
AGTGCCAGCTCTCAATCGCACAGGGGACCCAGGGCCTGGCCCCTCCATCCAGAAAACCTATGACCTCACCCGCTACCTGGAGCACCAACTCCGCAGCTTGGCTGGGACCTATGTGAGTATCCAGCGTAGGAATCTGGGAGTTGGGGAGGAGTGAGGAGTTGGGGAAAGACAGTCCTAACCGTGGAGGGTTCTGGTAAATGATGGGGTGAGGAGGGGCTCTTTGGCTCCCACCAGTCCCCCTGTCTGGTCTA
+
>1>>AFFFAFFFGGGGGGGCG?HGGEGGGG0GFEEF/FGHGHGGGGFHHH1FFECFHGCFGHFGHHH1GGHEGEEGHHGGHHHGHHHHGGHHGEEEGGHHGHHGGGHHGGHHHGHHHGFHHHFHHGEGGGHFHHFHGFHGGEFFGCGGGGGHHGFHGGHHGFGGGGFHFGHHHHHFHHFHGGEGGEBGAAFGGGFFFFGGGGGGGGF@FFFFFF@@@;EFFFFFFFFFFFFFFFFFFFFF@FFFFFFFFB9
@M05620:37:000000000-D9766:1:1101:19625:9648 1:N:0:46
AGTGCCAGCTCTCAATCGCACAGGGGACCCAGGGCCTGGCCCCTCCATCCAGAAAACCTATGACCTCACCCGCTACCTGGAGCACCAACTCCGCAGCTTGGCTGGGACCTATGTGAGTATCCAGCGTAGGAATCTGGGAGTTGGGGAGGAGTGAGGAGTTGGGGAAAGACAGTCCTAACCGTGGAGGGTTCTGGTAAATGATGGGGTGAGGAGGGGCTCTTTGGCTCCCACCAGTCCCCCTGTCTGGTCTA
+
AB>AAFFFBFFFGGGGGGGGGGHGGGGGGGHHGGGGGGHHHHGHGGHGHHHHHHHHHGHHHHHHHHHHHHHGGEGGHGHHFGHHHGGFGHHHFGGGGHHHGGHGGGHHGHHGHHHGHHHHHHHHHGGGGGHHHHHHHHHGGHHHGGEFGGGHHHHHHGHHHHGGGGHHHHGHHHHHHHHHGGGGGGGGCFGGGGFFGGGGGGGGGGFFFFFFFFFFFFFFFFFFFFFFFFFFFFFFFFFFFFFFFFFFFFB
@M05620:37:000000000-D9766:1:1101:3257:9648 1:N:0:46
GAGGCTGCTTTGGAAGAAACTCATAGATTACTGCAACAGTTCCCCCTGGACCTGGAAAAGTTTCTTGCCTGGCTTACAGAAGCTGAAACAACTGCCATGTTCTAGGAAAGGCTCCTAGAAGACTCCAAGGGAGTAAAAGAGCTGATGAAACAATGGCAAGTAAGTCAGGCATTTCCGCTTTAGCACTCTTGTGGATCCAATTGAACAATTCTCAGCATTTGTACTTGTAACTGACAAGCCAGGGACAAAAG
+
CCCCCCFBFFFFGFEGGGGGGGHHHHHHHHGHHHFHFHHHHHHHHGEGGGHHHHHHADFHHHHHHHHHHHHHHHHGGDGHHGGHHFFHHHHHHHHHH43B444BBFHDGF?FGEFHHHHGGHHHHHHHHFEHGGHFHHHGHFHHHHHHGHGHHHHHHHHGHGHHGHGHHGHHHHHHEGFFGHHGFHEGFGHDGFG>FGHHHGG0<GHHHH0GFGHHHGGHHGGGBGFHGHGEGHHH0:GGGGAAECAFGFF
@M05620:37:000000000-D9766:1:1101:4150:9649 1:N:0:46
AGCACCAGCTCTCCATCGCACAGGGTGCCGAGCGCGTGGCCCCTCCATCTAGAAATCCTATGACCGCACCCACCACCTCGGCCACCCGCTCTGCAGGTGGGCTGGGACCTCTGTGCGTATCCCGCGTCGGAATCTGGGCGTTGGGGCGGCGTGCGGCGTTGGGGCCCGCCCGTCCTCACCGTGGCGGGTTCTGGTAAATGCTGGGGTGAGGCGGGGCTCTTTGGCTCCCCCCAGTCCCCCTGTCTGGTCTA
+
>>33>>>CACCFGGGB5A22A2F4FBABB2A22AA2AAEEBGEGGG2DF5DDB5@@DBDG535DF/>>EEF1?11?FG0?//?>FFF/>EE/1B2B0B1///0BEG0G/F1??@D1CC<AGH1.>AD-<A<.<:;CCGGCDCD.?-C@@9;;@DB=9?BBBFBB.-9-99--;DDF//;99FF<@@-@BEFFBFF//99B/BFFFB9@.A?.9BBB?;E99B/FBBFEE.A=;AB/FFFFBFFFFFFFFF/
@M05620:37:000000000-D9766:1:1101:15809:9660 1:N:0:46
AGTGCCAGCTCTCAATCGCACAGGGGACCCAGGGCCTGGCCCCTCCATCCAGAAAACCTATGACCTCACCCGCTACCTGGAGCACCAACTCCGCAGCTTGGCTGGGACCTATGTGAGTATCCAGCGTAGGAATCTGGGAGTTGGGGAGGAGTGAGGAGTTGGGGAAAGACAGTCCTAACCGTGGAGGGTTCTGGTAAATGATGGGGTGAGGAGGGGCTCTTTGGCTCCCACCAGTCCCCCTGTCTGGTCTA
+
AA>AAFFFBFFFGGGGGGGGGGHHGGGGGGHHFGGGGGHHHHGEFGHHHGHHHGFHHGHFHHHHHHHHHHHGGEGGHHHHHGHHHHHHGHHHGGGGGGHGGHHGGGHHGHHHHHHEHGHHHHHHHGGGCGHGHHHHHGGGGGFHGGFCGGEHHHHHGG<GHFGGGGHFHHHFHHHHHHHEGDEFGGGG9CFGGGFGGGGGGGGGGGFFFFFFFDABFFFFFFFFFFFFFFFFFFFFFFFFFFFFFFFFFFB
@M05620:37:000000000-D9766:1:1101:3278:9665 1:N:0:46
GAGGCTGCTTTGGAAGAAACTCATAGATTACTGCAACAGTTCCCCCTGGACCTGGAAAAGTTTCTTGCCTGGCTTACAGAAGCTGAAACAACTGCCAATGGTCAGGAAAGGCTCCTAGAAGACTCCAAGGGAGTAAAAGAGCTGATGAAACAATGGCAAGTCAGTCAGGCATTTCCGCTTTAGCACTCTTGTGGATCCAATTGAACAATTCTCAGCATTTGTACTTGTAACTGACAAGCCAGGTACAAAAG
+
3>>3AAFBFFFFGGGGFGFGFGHHHHFGHFGGFGGDFGHHGFGHHGGAGEFHHHGABFCBBDHHHAFHHH3AFFHFGFHHBGHHHGFGHH?FFGHF3BGHFH@F2B3?BB1?FGFGDGF3FFHHHGGEG?/?EEG4??DFHFHGHHHGGBHHAGGFGHF?G2@@FGGGHH/FFGEHGGGGGB<FHGGHHGF>C>>>CG0CHHD0==DGHHDFDGCGHCGHHGHGFCFHHGGFHHGH0;AEB:9/0;BF0F;
@M05620:37:000000000-D9766:1:1101:19160:9704 1:N:0:46
GAGGCTGCTTTGGAAGAAACTGACAAGCCAGTGACAAAAGATCGGAAGAGCACACGTCTGAACTCCAGTCACGAGGTTCCATCTCGTATGCCGTCTTCTGCTTGAAAAAAAAAAAAAATAAAGATAACATGGGAAACTTTAACATTCATGTCATTTCACAACTACTATCTTTCTTGCTGGAACACTCATCAGATGTCTGACGTCCCCCTCTCTTCTGAGCCCACTAGTGCGATAGTGACTATGCAAAATCT
+
BAAABACBFFFFGGGGFGGGGFBFGHHHGHG4BFHHHHGGEGHHGGGGHHHFHHHGHHHGHHHGHHCHGHHHE100??BHHFGHHFBEHHHHGFFHGHHHHHHFCGHHHGCGFC@///?1111?11111110.01<01111111110000000<00=<<00.///000000000000;0/;////0//000000000;009.;.....-./;000//////..../////-...9///9////////;///
@M05620:37:000000000-D9766:1:1101:22434:9728 1:N:0:46
AGTGCCAGCTCTCAATCGCACAGGGGACCCAGGGCCTGGCCCCTCCATCCAGAAAACCTATGACCTCACCCGCTACCTGGAGCACCAACTCCGCAGCTTGGCTGGGACCTATGTGAGTATCCAGCGTAGGAATCTGGGAGTTGGGGAGGAGTGAGGAGTTGGGGAAAGACAGTCCTAACCGTGGAGGGTTCTGGTAAATGATGGGGTGAGGAGGGGCTCTTTGGCTCCCACCAGTCCCCCTGTCTGGTCTA
+
1>AAAFBFAFFFGFGGGFF1E0GHFEFGGFHHGCGEFGHHHHGGGGBHHG1EEFHGHGHEHH2GHHHGHHHGGGGGHHHFHHHGHHFHGGFGGG/EE>GHCHGFE?GGGHHHHHHHFDDFHHHBHGEGCCGHHHHHGHHGFHGHGGGGCGGHHHHGHGHFHBCCGGHHHHHHHHHGHHHHGBEGGGGGBGEGGGFGFFGGGGGGGGF@FFFFFF@?@@FFFFFFFFFE-FFBE?FFFFFF@EFFFF//BF9
@M05620:37:000000000-D9766:1:1101:21277:9760 1:N:0:46
AGTGCCAGCTCTCAATCGCACAGGGGACCCAGGGCCTGGCCCCTCCATCCAGAAAACCTATGACCTCACCCGCTACCTGGAGCACCAACTCCGCAGCTTGGCTGGGACCTATGTGAGTATCCAGCGTAGGAATCTGGGAGTTGGGGAGGAGTGAGGAGTTGGGGAAAGACAGTCCTAACCGTGGAGGGTTCTGGTAAATGATGGGGTGAGGAGGGGCTCTTTGGCTCCCACCAGTCCCCCTGTCTGGTCTT
+
>11>AFFFAFFFFFG3BAFFEGHGFGGG00GHGGC/EAGG0GGHGGHHBEGFEG1FHFBGHHBHFHGGHHHGGEEEHHHCGHHHFEG/EBGHGEEE/BFHGGHGG?GHGHHHHHHHHHHHHFHHH?CEGGHHHHHBHEGGAGGHG?FCGA<GHFB.CEGHGHGGF?G.GHHFHHGHHHHHGBF@B.EGG.FGGGGFGGGGGGGGGGF@AFFFFF@@@?FFFFFFFFFFFFFFFFFFFFFF@EFFFFFFBFF
@M05620:37:000000000-D9766:1:1101:18625:9775 1:N:0:46
AGTGCCAGCTCTCAATCGCACAGGGGACCCAGGGCCTGGCCCCTCCATCCAGAAAACCTATGACCTCACCCGCTACCTGGAGCACCAACTCCGCAGCTTGGCTGGGACCTATGTGAGTATCCAGCGTAGGAATCTGGGAGTTGGGGAGGAGTGAGGAGTTGGGGAAAGACAGTCCTAACCGTGGAGGGTTCTGGTAAATGATGGGGTGAGGAGGGGCTCTTTGGCTCCCACCAGTCCCCCTGTCTGGTCTA
+
AA>AAFFFAFFFGFGGGFGCGCHCG2BEFGHHGGGGGFHHEGGHGGGHHHHHGFHHHGHHHHFHHGHHHHHEF>>EHHHHBFHHHH1?EHHGAFGGGHGHGHFGGGHHGHHHHHHHGHHHHHHFHGGGGGHHGHHHHGFGGGHHGG.CGDCFGBHHGGHGHHGG.CCG/GGHHHHH0GHHGGGGGGGGGGGGGGFGGGGGGGGGGGFFFFEFFFFFFFFFFFFFFFFFFFFFFFFFFFFFFFFFF/BFFFB
@M05620:37:000000000-D9766:1:1101:27113:9830 1:N:0:46
AGTGCCAGCTCTCAATCGCACAGGGGACCCAGGGCCTGGCCCCTCCATCCAGAAAACCTATGACCTCACCCGCTACCTGGAGCACCAACTCCGCAGCTTGGCTGGGACCTATGTGAGTATCCAGCGTAGGAATCTGGGAGTTGGGGAGGAGTGAGGAGTTGGGGAAAGACAGTCCTAACCGTGGAGGGTTCTGGTAAATGATGGGGTGAGGAGGGGCTCTTTGGCTCCCACCAGTCCCCCTGTCTGGTCTA
+
ABBBBFFFBFFFFFGGGFFGGGGH2AFGGGHHGGGGGFHHHHGHGGFHHHHHHGHHHGHGHGGHHHHHHHHGGGGGHHHFFGGFFHFHGGGHGG@EGGHHGHHFFGHHGHHHHHHHHGHHHHHHHGCEDGHHGHHHHHHGEHHHGGGGGGGHHHHHHDHHHHGGFGGHHHHHHHHHHHHHG;EGGGGG:AFFGGGGGGGGGFGGGFFFFFFFFFFFFFFFFFFFFFFFFFFFFFFFFFFFFFFFFFFFFFF
@M05620:37:000000000-D9766:1:1101:5243:9855 1:N:0:46
GAGGCTGCTTTGGAAGAAACTCATAGATTACTGCAACAGTTCCCCCTGGACCTGGAAAAGTTTCTTGCCTGGCTTACAGAAGCTGAAACAACTGCCAATGGTCAGGAAAGGCTCCTAGAAGACTCCAAGGGAGTAAAAGAGCTGATGAAACAATGGCAAGTAAGTCAGGCATTTCCGCTTTAGCACTCTTGTGGATCCAATTGCACAATTCTCAGCATTTGTACTTGTAACTGACACGCCAGGGACAAAAG
+
ABABABFBFFFFGBBGFGFGGGEGHFHHHGGHGHGFCHHFHFFFGGFFGHGHHHFHB3BGHHHHHHHFBGBBFGHEFFFHHHGHHEBGBGHHHHHHGHHHHHHHB?FFH11?BB?FGHFGHHGBFFHHG?/?EFGFHHHGHBGGHFGHHGFFHFGHGGH?FFGFGF>FGFHFF<FHDDACFFHG<F1F=D<FG?F<FGDFFDD0=G=C<=0DDGDGH;;GHGGHGGFHFE00CGG:0;;CC9..;;EFFF9
@M05620:37:000000000-D9766:1:1101:3413:9866 1:N:0:46
AGTGCCAGCTCTCAATCGCACAGGGGACCCAGGGCCTGGCCCCTCCATCCAGAAAACCTATGACCTCACCCGCTACCTGGAGCACCAACTCCGCAGCTTGGCTGGGACCTATGTGAGTATCCAGCGTAGGAATCTGGGAGTTGGGGAGGAGTGAGGAGTTGGGGAAAGACAGTCCTAACCGTGGAGGGTTCTGGTAAATGATGGGGTGAGGAGGGGCTCTTTGGCTCCCACCAGTCCCCCTGTCTGGTCTA
+
AA>AAFFFAFFFG1GGG1AAE0AFE0AA0AFGFEG//FGC0GEFEGHHGFHHFEFBBFGHBDFGHHHHHHA/E>EEHGDG0EGHFGF/ECGCEE/>EG1BEH1FGGEHGHFBHDGHHFGDGD>1FCGFCE11@GHDGF0?CGGC/C.<C.>FG0DC0CCFDFGC...::CCCGGHHBG/.;CE@.9C@;FGGFF;;BBBFG0FGGFA@AFFEAB@@@<EFFBFFF/;AA-A?9?FBFFFF@FFFFFFFFFF
@M05620:37:000000000-D9766:1:1101:12153:9889 1:N:0:46
AGTGCCAGCTCTCAATCGCACAGGGGACCCAGGGCCTGGCCCCTCCATCCAGAAAACCTATGACCTCACCCGCTACCTGGAGCACCAACTCCGCAGCTTGGCTGGGACCTATGTGAGTATCCAGCGTAGGAATCTGGGAGTTGGGGAGGAGTGAGGAGTTGGGGAAAGACAGTCCTAACCGTGGAGGGTTCTGGTAAATGATGGGGTGAGGAGGGGCTCTTTGGCTCCCACCAGTCCCCCTGTCTGGTCTA
+
AA>AAFFCAFFFGGGGGGGFGGHGGGGGGGHHGEFFDFHHFHGHGGHDGFCHEHHGHFFGHHHHHHHFHHGGG>EFHHHHBFHGHHHHGFHHGGGGGHGCEH3/?EGF/??FGGBFH3D3FHGDGC/?DGHGBHGHDGAGDGGB/<.<-.>GCFFFG.</0<--;ECCGHHHHHHFHFBGGGGCDEG-CFGGGF90CFFGG0FFADA9EFFFA.==D-99///;B//.EBFFFFFFFF.AF.FBF/BBFF9
@M05620:37:000000000-D9766:1:1101:6182:9899 1:N:0:46
AGTGCCAGCTCTCCATCGCACAGGGTACCCAGTGCCTGGCCCCTCCATCCAGAAACCCTATGACCGCACCCGCCACCTTGGGCACCCACTCCGCAGCTGGGCTGGGACCTATGTGCGTATCCCGCGTCGGACTCTGGGCGTTGGGGCTGCGTGCGGCGTTGGGGCCCGCCCGTCCTCACCGTGGCGGGTTCTGGTAAATGATGGGGTGAGGAGGGGCTCTTTGGCTCCCCCCAGTCCCCCTGTCTGGTCTA
+
>>11>B@C?CCFGFF1AAA1A0B0FB0BB1BF1ABABBAGBGEHGG01D0BFG01BBAFB11DDG/AAEEG/E//?BF1B1/BBEFG/?FB0/?/>/B10/?CAEGCGCG1BGBF2?FCCGH1/BCG@CG-<>CDF1<C-CGG.<-C-=:;;:A@@AGA@@.@AB@=-@@9@;BFFB9AAAFF@@@-9@FFFFFF9/;FB/9FFFF;@-;-/;A@<@?F::/FFFFFAE-A?-;BFFFFF@FBFFFFFFEB
@M05620:37:000000000-D9766:1:1101:19128:9905 1:N:0:46
GCGGCTGCTTTGGAAGAAACTCATAGATTACTGCAACAGTTCCCCCTGGACCTGGAAAAGTTTCTTGCCTGGCTTACAGAAGCTGAAACAACTGCCAATGGTAAGGAAAGGCTCCTAGAAGACTCCAAGGGAGTACAAGAGCTGATGAAACCATGGCAAGTCAGTCAGGCATTTCCGCTTTAGCACTCTTGTGGATCCAATTGAACAATTCTCAGCATTTGTACTTGTAACTGACAAGCCAGGGACAAAAG
+
>1>>A>1AFFD1F1FGAFGFFFGFGHHHHHGHHH1FGHGBFGHHHGEFAGGFGFAFG1AFBGHHFGFHHHHHHHF1FHHHHHHHG1@GGCHH1F101@BF@1FF11FHHGHGFHFGBFGBGBHH1>CEGEGHEEB1B110<GHFFFB21>B0/@1CGFFFG1@GGHDFGFHHHHHHCCCAA1F1FGHHD1<>F.FHGGHGDFDHHCGCG:FC00:/:GFC:C0CGFH:C0CGFBFFFAGA/9?.EAAF/.;
@M05620:37:000000000-D9766:1:1101:13507:9917 1:N:0:46
GAGGCTGCTTTGGAAGACACTCATAGATTCCTGCAACAGTTCCCCCTGGACCTGGAAAAGTTTCTTGCCTGGCTTACAGAAGCTGAAACAACTGCCAATGGTAAGGAAAGGCTCCTAGAAGACTCCAAGGGAGTCCACGAGCTGATGAAACAATGGCAAGTAAGTCAGGCATTTCCGCTTTAGCACTCTTGTGGATCCAATTGAACAATTCTCAGCATTTGTACTTGTAACTGACAAGCCAGGGACACAAG
+
11>AAA1AFFFFBGGGF1BGGGFGHHHHG3DGHHF1BAFBFGHHHGEGEAGHHBFHHHHHGHHHGHHHHHHHHHHFHHHHHHHEH1FHHGHHHHHHCBFGFE2FGFHHBH0EFGFHHHGHHEFHHH1FGGGHEE0111?/BCGH1GHFHHHHCBDGHHFGHF>FGGFFHHHHHHHGCCEGGGGGHHHHHHHHHGHGHHHHHHHHHHHHHHHHHHHHFHHFHH0<GGHGGHFGGGGGFGEGFGGGGGE.9EA
@M05620:37:000000000-D9766:1:1101:13488:9921 1:N:0:46
GAGGCTGCTTTGGAAGAAACTCATAGATTACTGCAACAGTTCCCCCTGGACCTGGAAAAGTTTCTTGCCTGGCTTACAGAAGCTGAAACAACTGCCAATGGTACGGAAAGGCTCCTCGACGCCTCAAAGGGAGACCCAGCACTGCTGCCACCCTGGCAAGTCCGTCAGGCATTTCCGCTTTCGCACTATTGTGGATCCAATTGAACAATTCTAAGCCTTTGTACTTGTAACTGACAAGCCCGGGACACCAG
+
AAABBBFBFFFFGCGGGGGGGGHHHHHHHHGHHHHFHHHGHHHHHGEGHGHHHHHHHHGHHHHHHHHHHHHHHHHEHHHHHHHHHHHHHHHHHHHHHHHHHHE411??>1GH31?B0/?>//>F/33?BGDC//?/??/0001011@@0@1C//0/???FGGH.>>A.><FG110D.DGGG0EFECC0<C0;<D0CGHH0CGB0FFFFFB0;0;CBBFFFGFFBCFGFFBFFG0/:C....-9;-@A..99
@M05620:37:000000000-D9766:1:1101:21719:9958 1:N:0:46
AGTGCCAGCTCTCAATCGCACAGGGGACCCAGGGCCTGGCCCCTCCATCCAGAAAACCTATGACCTCACCCGCTACCTGGAGCACCAACTCCGCAGCTTGGCTGGGACCTATGTGAGTATCCAGCGTAGGAATCTGGGAGTTGGGGAGGAGTGAGGAGTTGGGGAAAGACAGTCCTAACCGTGGAGGGTTCTGGTAAATGATGGGGTGAGGAGGGGCTCTTTGGCTCCCACCAGTCCCCCTGTCTGGTCTA
+
BCBBBFFFDFFFGGGGGGGGGGHHGGGGGGHHGGGGGGHHHHGHGGHHHHHHHHHHHGHHHHHHHHHHHHHGGFGGHHHHHHHHHHHHGHHHGGGGGHHHGHHGGGHHGHHHHHHHHHHHHHHHHGGGGGHHHHHHHHGGGHHHGGGGGGGHHHHHHGHHHHGGGGHHHHHHHHHGHHHHGGEGGGGGGGGGGGGGGGGGGHGGGGFFFFFFFFFFFFFFFFFFFFFFFFFFFFFFFFFFFFFFFFFFFFF
@M05620:37:000000000-D9766:1:1101:16871:9970 1:N:0:46
GAGGCTGCTTTGGAAGAAACTCATAGATTACTGCAACAGTTCCCCCTGGACCTGGAAAAGTTTCTTGCCTGGCGGAAAGCCTCCTACAACACTCCCACGGGTAAAAAAAGGCTACTAGACAACTCCAAGGGAGTCACCGATCTGCTGCCAACCTGGCCCGTCCATCAAGCATTACCGCTTTCACCATCTTGAGGTTCCACTTGCACAATTCTCAGAATTTATCCTTGTAACTGACAAGCCAAGGACACCCA
+
CCCCCCFCFFFFGGGGGGGGGGHHHHGHHHHHHHHHHHHGHHHHHGGGHHHHHHHHHHHHGHHHHHHHH531BEFG0EH3B3F?BG3G33BFG3BFH1/>/>/F44B<>A//B2BBG3FG3B?22@GHHE/CCEHHB?/>/>F1GF1<<1><C0..C<.=DD<.;C000::000<0.:ADGG0009;:;9C09://:;F9FF00=0;/00;0;C9CF0000;B;0000;0B00;FB0:..:/...;B....
@M05620:37:000000000-D9766:1:1101:16899:9982 1:N:0:46
GAGGCTGCTTTGGACGAAACTCATAGATTACTGCAACAGTTCCCCCTGGACCTGGAAAAGTTTCTTGCCTGGCTTACAGAAGCTGAAACACCTGCCAATGGTAAGAAAAGGCTCCTAGCAGACGCCAAGGGAGTAAAAGAGCTGATGAAACAATGGCAAGTAAGTCAGGCATGTCCGCTTAAGAACTCTTGTGGATCCAATTGAACAATTCTCAGCATTTGTACTTGTAACTGACAATCCAGGGACAAAAG
+
>1A>1>C>BBB1F1AA1E0AFFHHHFGDFDA2D11B1FBDGA2BBEAB/0ABFGEBA10ABBFDDDFABBBBBFG1BBBFHF1BG11GBB>BFFEBCGHGFG2B11@0B>/?B0/EB>1>BFF/</?>///??B<>DGBC0011@@@>D@1<?@11??1<<1@1??<100><01>F<A<>.==0=/0=00<=0.<<<GBCG:0<C0;CG00<;;0/;;<;F9;;C;009;009C/000/9909.9.;CF./
@M05620:37:000000000-D9766:1:1101:13229:9995 1:N:0:46
AGTGCCAGCTCTCAATCGCACAGGGGACCCAGGGCCTGGCCCCTCCATCCAGAAAACCTATGACCTCACCCGCTACCTGGAGCACCAACTCCGCAGCTTGGCTGGGACCTATGTGAGTATCCAGCGTAGGAATCTGGGAGTTGGGGAGGAGTGAGGAGTTGGGGAAAGACAGTCCTAACCGTGGAGGGTTCTGGTAAATGATGGGGTGAGGAGGGGCTCTTTGGCTCCCACCAGTCCCCCTGTCTGGTCTA
+
ABAAAFFFCFFFGFGGGGGGGGHHGEGGGGHHGGGGGGHHHHGHGGHHHHHHHHGHHGHHHHHHHHHHHHHGGGGGHHHHHHGGHHFHGHHHGGGGGHHHGHHGGGHHGHHHHHHHHFHGHHHHHGEGGGHHGHHHHHHGDHHHGGGGGGGHHHHHHGHHHHGGGGHHHHHHHFHGHHHHGGEGGGGG:FGGGGFGGGGGGGGGGGFFFFFFFFFFFFFFFFFFFFFFFFFFFFFFFFFFFFFFFFFFFFF
@M05620:37:000000000-D9766:1:1101:22275:10020 1:N:0:46
GAGGCTGCTTTGGAAGAAACTCATAGATTACTGCAACAGTTCCCCCTGGACCTGGAAAAGTTTCTTGCCTGGCTTACAGAAGCTGAAACAACTGCCAATGGTAATGAAAGGCTCCTAGAAGACTCCAAGGGAGTAAAAGAGCTGATGAAACAACGGCAAGTAAGTCAGGCATTTCCGCTTTAGCACTCTTGTGGATCCAATTGAACAACTCTCAGCATTTGTACTTGTAACTGACAAGCCAGGGACAAAAG
+
A?AAAAB>BB3BCBB11ABAAEEFAGEAFAFBF11AFFBDFF2BGGA/A0BBGBC0B10BBGHHAGDBBFGF0BA1FFGDE1BFFFFEFB/>BGFFCFGFBF@B222BB@0?GFF1@B1BFGB>F>G11?E><EFGFFEFG0BFBBB>DFBBC/<>></?@2@?@@G1?0C1?1@1?<.>F=11>>1F1FB00<0<<CBGFG<DDCB/.:0:::0::0;:;GCG0:0;C0;FFCB09.;A:.9..;C9F./
@M05620:37:000000000-D9766:1:1101:6113:10044 1:N:0:46
GAGGCTGCTTTGGAAGAAACTGAGAAACCAGGGACACAAGATCGGAAGACCACACATCTGTACTCTAGTCACGTGATTCCATCTCGTATCCCGTCTCCTGCTTTAAAAAAAAAAAAACGAAAAGAAAATAAATTAAGGAGAAGAGGAGCACAAAAGACTCACCGAATGAAAAAGCGTAACCAGGAGTAAAATGAAAAAAAACGTATCCGGGGAAAGAACGCAAACAATCAGTACCCGTACAAATTTCCAGC
+
A3AB>AFCFDDDG4BBFGCGGBG4DDABFGGEGCAFFGFHFHBGF22EF3BBF1B1BBFFABFGAD5DFFF5B1B1BF5DFGBD@B?EF1BBEFFC2BGH3BFBBGGBGGGGF?<//?///?/0/0<01??1@111111..<010.0....//..<./0<0/..--./0000.....:..00..../900000000;.;--.-.9/./.----..././..---:9.//////9//.:-..///////://
@M05620:37:000000000-D9766:1:1101:21494:10056 1:N:0:46
AGTGCCAGCTCTCAATCGCACAGGGGACCCAGGGCCTGGCCCCTCCATCCAGAAAACCTATGACCTCACCCGCTACCTGGAGCACCAACTCCGCAGCTTGGCTGGGACCTATGTGAGTATCCAGCGTAGGAATCTGGGAGTTGGGGAGGAGTGAGGAGTTGGGGAAAGACAGTCCTAACCGTGGAGGGTTCTGGTAAATGATGGGGTGAGGAGGGGCTCTTTGGCTCCCACCAGTCCCCCTGTCTGGTCTA
+
AB>AAFFFCFFFGGGGGGGGGGHGGGGGGGHHFGGGGGHHHHGHGGHHHHHHHGHHHGHHHHHHHHHHHHHGGEEGHHHHFGHFFHHHGGHHGGGGGHHHGHHGGGHHGHHHHHHHHHHHHHHGHGGGGGHHHHHHHHGGGGHHGGGGGGGGHHHHHGHHHHGGGGHHHHHHHHHHHHHHGGGGGGGGFGGGFGFGGGGGGGGGGGFFFFFFFFFFFFFFFFFFFFFFFFFFFFFFFFFFFFFFFFFFFFF
@M05620:37:000000000-D9766:1:1101:21521:10076 1:N:0:46
ACCACACGTCCTAACTCCAGTCTCTGATGCGCATCTCGTATGCCTTCTTCTGCCTGACCAATAAATAAACCGCTCAAAGAAGGCCAAACCCCTGCTCCTGTTTTCTACCCAATTTAAGCGGAAGCTAAATATACTGTTAGAGTAATAGAATTAATTATATTGCTAAAAAAAAGAATAAACAGTAAAGATAATTAACCCAGAAGTATTTATACAAGTAAATTATCCAACTCGAATTCTCGGTATCTATCAAC
+
BBBAAABBCA>>BFFGG4BBAB5DD5DD5F2B2BEADBFE33DG5ABFGHHHH3B3BBAGE3BBG55B533A0A0133D3BB11111B11>B?1?3BBB3@3B14444B0B/0?44433///<//1B112B22222222@111212221@211>2211111111?1111-<-...<<<000/00000=0=000000:....:/000<;0000000000000000090//0.:/0.;00....90;0////;
@M05620:37:000000000-D9766:1:1101:19052:10107 1:N:0:46
GAGGCTGCTTTGGAAGAAACTGACAAGCCAGGGACACAAGATCGGAAGAGCACACGTCTGAACTCCAGTCACGAGATTCCATCTCGTATTCCGTCTTCTGCTTGAAAAAAAAAAACTCCTCCCTCTTCCCCCTCTTTTCTTTTTCTCTTCTATCATCCTCTTCCCCCTCCCTTGCTCCCCCCTACTTCATCTTCTCCCAACACCCCTTCTTCTGACCCCCATCCACCTCTCACCATTCCCACTCCTATATC
+
AAAAA?CAFFFF1F1FGG1FEABABA0AAFBBEAFF0FFBABFFEBBAG0BABFG/0BBFDDFGHBBFDGGG?/>BFG2FGFGBFB>EF1BFF1FA?BGD1BB101F1F//>E?/<111100/0<01@1?0<//011111<=1101111>111111<111<0<0/<<-<.C/;/:;CG.;.-9.;90;00;0900;0;//9..9.99C/0/;/9;/B-----;-:;-99/9BBF////9//;9/;/;/;9/
@M05620:37:000000000-D9766:1:1101:22661:10127 1:N:0:46
AGTGCCAGCTCTCAATCGCACAGGGGACCCAGGGCCTGGCCCCTCCATCCAGAAAACCTATGACCTCACCCGCTACCTGGAGCACCAACTCCGCAGCTTGGCTGGGACCTATGTGAGTATCCAGCGTAGGAATCTGGGAGTTGGGGAGGAGTGAGGAGTTGGGGAAAGACAGTCCTAACCGTGGAGGGTTCTGGTAAATGATGGGGTGAGGAGGGGCTCTTTGGCTCCCACCAGTCCCCCTGTCTGGTCTA
+
AA>AAFFFBFFFGGGGGGGGGGHHGGGGEEHHGGFGAEHFGHGHGGGHHHHHHHHHHGFHHHFHHHHHHHHGGGFGHGHHHHHGGHHHGGHHGGGEEGH3EGHGEDHHGHHHHHHHHFHHHHHEHGEGGGHHHHHHFHHGGFHHGGGGGGGCHHHGFGFHHHGGGGHHHHHHHHHHHHHHGGEGEGGCCFGGGGFFGGGGGGGGGGFFFFFFFFFFFFFFFFFFFFFFFFFFFFFFFFFFFFFFFFFFFFF
@M05620:37:000000000-D9766:1:1101:12921:10137 1:N:0:46
AGTGCCAGCTCTCAATCGCACAGGGGACCCAGGGCCTGGCCCCTCCATCCAGAAAACCTATGACCTCACCCGCTACCTGGAGCACCAACTCCGCAGCTTGGCTGGGACCTATGTGAGTATCCAGCGTAGGAATCTGGGAGTTGGGGAGGAGTGAGGAGTTGGGGAAAGACAGTCCTAACCGTGGAGGGTTCTGGTAAATGATGGGGTGAGGAGGGGCTCTTTGGCTCCCACCAGTCCCCCTGTCTGGTCTA
+
AA3>AFFFBFFFGGGFDGGAEAHAFGDGDAHH2EE?2FHF2GEAEGHHFAGH3EACGFGHFHDHHFHHHHHE?/EEHHFH2?FHFHH1E3GCAA/EE?FBEHHGGFGHGHHHGDGFGHHFHFHHFCGGGFGFGHHHHFCECGGGGCFC@AC<CFGGHGGHHFCGEDHFHFBGGFHHHFBGGGEGFEDGGFGGGFCFFBGFGGGFGGD>EFFFFF?<BBEFBBBFFFFFEFFDEF9BBBED?E9FFFFFFF/
@M05620:37:000000000-D9766:1:1101:19938:10155 1:N:0:46
AGTGCCAGCTCTCAATCGCACAGGGGACCCAGGGCCTGGCCCCTCCATCCAGAAAACCTATGACCTCACCCGCTACCTGGAGCACCAACTCCGCAGCTTGGCTGGGACCTATGTGAGTATCCAGCGTAGGAATCTGGGAGTTGGGGAGGAGTGAGGAGTTGGGGAAAGACAGTCCTAACCGTGGAGGGTTCTGGTAAATGATGGGGTGAGGAGGGGCTCTTTGGCTCCCACCAGTCCCCCTGTCTGGTCTA
+
ACABBFFFCFFFGGGGGGGGGGHHGGGGGGHHGGGGEFHHGHGHGGHHHGHHHHHHHGHHHHHHHHHHHHHGGGGGHHHHFGGHHHHHGHHHFGGGGHHHGH3FGGHHGHHHHHFHHHHHHHHHHGGGGGHHHHHHHHHGGHHHGGGGGGGHHHHHHG<CGHGGGGHHHHHHHHHHHHHHGGEGGGGGEFGGFGFFGGGGGGGGG9;CFFFFFF;ADFFFFFFBFFF.EBFFFFFFFFFFFFFFFFFBFFF
@M05620:37:000000000-D9766:1:1101:16284:10160 1:N:0:46
AGTGCCAGCTCTCAATCGCACAGGGGACCCAGGGCCTGGCCCCTCCATCCAGAAAACCTATGACCTCACCCGCTACCTGGAGCACCAACTCCGCAGCTTGGCTGGGACCTATGTGAGTATCCAGCGTAGGAATCTGGGAGTTGGGGAGGAGTGAGGAGTTGGGGAAAGACAGTCCTAACCGTGGAGGGTTCTGGTAAATGATGGGGTGAGGAGGGGCTCTTTGGCTCCCACCAGTCCCCCTGTCTGGTCTA
+
ABA?AFFFBFFFGFGGGGGFGGHGGGGGGGHHFGGGEFHHHHGHGGHHHGHHHHHHHGHHHHHHHGHHHHHGGEFGHHHHFGHHHHFGFHHHGGGGEHGHGHHGGGHHGHHHHHHHHHHHHHHHHGGGGGHHHHHHHHGGGHHHGGFGGDEFHHHHFGHHHHGGGGHHHHHHHHHHHHHHGGEGDGGGGGGGGGFFGGGGGGGGGGFFFFFFFFFFFFFFFFFFFFFFFFFFFFFFFFFFFFFFFFFFFFF
@M05620:37:000000000-D9766:1:1101:17921:10165 1:N:0:46
AGTGCCAGCTCTCAATCGCACAGGGGACCCAGGGCCTGGCCCCTCCATCCAGAAAACCTATGACCTCACCCGCTACCTGGAGCACCAACTCCGCAGCTTGGCTGGGACCTATGTGAGTATCCAGCGTAGGAATCTGGGAGTTGGGGAGGAGTGAGGAGTTGGGGAAAGACAGTCCTAACCGTGGAGGGTTCTGGTAAATGATGGGGTGAGGAGGGGCTCTTTGGCTCCCACCAGTCCCCCTGTCTGGTCTA
+
ABAABFFFCFFFGGGGGGGGGGHGGEEGGEHHAEEFGFHHHHGHGGHGHGHHHHHHGGHHHFHHHGHHHHHGG>FFHHHGBFGHHHF?FHHFEFCGEHDGGHHGGGHHGHHHHHHHHHHHHHHHHGGGGGHHHHHHHHHGGHHHGGEGGGEGHHHHGGHHHHGGGGHHHHHHHHHHHHHHGGFGGGGGDFGGFGCFGGGGGGHGGGFFFFFFFFFFFFFFFHFFFFFFFFFFFFFFFFFFFFFFFFFFFFF
@M05620:37:000000000-D9766:1:1101:26545:10174 1:N:0:46
GAGGCTGCTTTGGAAGAAACTCATAGATTACTGCAACAGTTCCCCCTGGACCTGGAAAAGTTTCTTGCCTGGCTTACAGAAGCTGAAACAACTTCCCATGGTAAAGAAAAGCTCCTCGAAACCTCCCAGGGAGTCAAAACACTGCAGCAAACATGGCCAGTCAATCAAGCCTTTCCGCTTTCACAATCTTGTGGATCCAATTGAACAATTCTCCACCTTTGTCCTTGTAACTGACAAGCCCGGGACCAAAG
+
>A3>AAFBFFFFGGGGGGGGGGHHHHFGHHHHHHHHGHHGHHHHHGGGHGHHHHHGHHFHFHHHHHHHHHFHHHGHHGHHBEHHHHHFHFHHHHDBBBBFGG4B4BBEF2?BGFGH2112//BFGHGG3FEA/?BGGH3B/BBGG2BBBBGFG2FGGHHHFGH2??11?F/1?FHHAEAGGF1=<1>CGHHFHGFHHG0<GGHFHHHFHHHHHE0;;.:<:C0CGHHGFFBFF09CFFGGE-;;99EEFG9
@M05620:37:000000000-D9766:1:1101:24456:10189 1:N:0:46
AGTGCCAGCTCTCAATCGCACAGGGGACCCAGGGCCTGGCCCCTCCATCCAGAAAACCTATGACCTCACCCGCTACCTGGCGCACCAACTCCGCAGCTTGGCTGGGACCTATGTGAGTATCCAGCGTAGGAATCTGGGAGTTGGGGAGGAGTGCGGAGTTGGGGAAAGACAGTCCTAACCGTGGAGGGTTCTGGTAAATGATGGGGTGAGGAGGGGCTCTTTGGCTCCCACCAGTCCCCCTGTCTGGTCTA
+
BBABBFFFBFFFG4FEE2FFGGFDGEEEEFHHFEEG2FHFGHGEDFH5GFHGBGHHHGHGFGDGHFGHHHH>>>>>GF3B1>?EGG1GA3BB>EEE>?FFEHFGGGHHGCG1GGHH>FG1FGD1GCBA/?GH1GHHHH0?<GHHGG.-@.<<G0-A-;EGHFCGEFGA99//;FGGFG/CBFFG..EBEGGFFFFFFFFFFFFFFFFBFAFFAFBBB?FFFFFFFFFFFFFFFAFFFFFFBFFFFFFFFFF
@M05620:37:000000000-D9766:1:1101:21228:10203 1:N:0:46
GAGGGTGCTATGGACGAAACTGATAATCCAGTGATACAAGATTGGAGGAACACGCCTGTGCACTGTAGTCACGAGATTTCATTTCGTATACCTTCTACTGATTAAAAAAAAAAAATAATAAATAAAATAAATATAAAATGAAAAAATAAAAAAGAATAAAAAAATGGCTAGAGAGGGTAAAAGAGAGAAACTATCAGTAGGTAAACATGGACTAAAGAAAGAATGTAAAATGCGAACATGAGAATACTATT
+
>3>>>>>>B5B5B54A2EAAB5B5DD5A5AB5B55A5DGGBGDAF332222BB10AB1335A3B355DD555B1>1?5@DDF@D5BBB?B4B4@F@4BBB4BB@BB43/>>////0B1?2212211121@1>222>2@2111110/01<1=1><.0100000<<.00//0;00:....//000./9.9//;09000000009000000//00;/0///.///.//;///////.:---//99////9//;/
@M05620:37:000000000-D9766:1:1101:28155:10207 1:N:0:46
AGTGCCAGCTCTCAATCGCACAGGGGACCCAGGGCCTGGCCCCTCCATCCAGAAAACCTATGACCTCACCCGCTACCTGGAGCACCAACTCCGCAGCTTGGCTGGGACCTATGTGAGTATCCAGCGTAGTAATCTGGGAGTTGGGGAGGAGTGAGGAGTTGGGGAAAGACAGTCCTAACCGTGGAGGGTTCTGGTAAATGATGGGGTGAGGAGGGGCTCTTTGGCTCCCACCAGTCCCCCTGTCTGGTCTA
+
AAAABFFFCFFFGGGGGGGGGGHGGGGGGGHHGGGGFFHHHHGHGGGHHHGHHGHHHGHHHHHHHHHGHHHGGGGGHHHHHGGGHHGHGHHHFFGGGHHHGHHGGGHHGHHHHHHHHHHHHFHHHGEGGGHHHHHHHGGGEHHHGGGGGGGHHHHHHGHHHHGGGGHHHHHHHHGHHHHGGCGGGGGG;AFGGGFGGGGFFFGGGGGFFFFFFFFFFFFFFFFFFFFFFFFFFFFFFFFFFFFFFFFFFFF
@M05620:37:000000000-D9766:1:1101:23076:10209 1:N:0:46
AGTGCCAGCTCTCAATCGCACAGGGGACCCAGGGCCTGGCCCCTCCATCCAGAAAACCTATGACCTCACCCGCTACCTGGAGCACCAACTCCGCAGCTTGGCTGGGACCTATGTGAGTATCCAGCGTAGGAATCTGGGAGTTGGGGAGGAGTGAGGAGTTGGGGAAAGACAGTCCTAACCGTGGAGGGTTCTGGTAAATGATGGGGTGAGGAGGGGCTCTTTGGCTCCCACCAGTCCCCCTGTCTGGTCTA
+
ABAABFFFCFFFGGGGGGGGGGHGGGGGGGHHGGGGGGHHHHGHGGHHHHHHHGHHHGHHHHHHHHHHHHHGGEGGHHHHFGHHHHHHGHHGGGGGGHHFGHHGGGHHGHHHHFHHFHHGHHHHHGGGGGHHFHHHHHGFDGHHGGGFGFFGHHHHGGHHHHGGGGGHHHHHHHHHHHHHGGFGDGGGGGGGFGGFFGGGGGGGGGFFFFFFFFFFFFFFFFFFFFFFFFFFFFFFFFFFFFFFFFFFFFF
@M05620:37:000000000-D9766:1:1101:12489:10209 1:N:0:46
GAGGCTGCTTTGGAAGAAACTGACAAGCCAGGGACACAAGATCGGAAGAGCACACGTCTGAACTCCAGTCACGAGATTCCATCTCGTATGCCGTCTTCTGCTTGAAAAAAAAAAAAAAAAAAGAACATCCTTATAACTAAGAAACAAACTATAAAATCACACAACAAAAAAAGTGCGTAAAATTGTTTCAAAACCTCCACTATCCCATCCAGCATAAGATAAACTTGTTCATACATTTAAGAGAACAAACC
+
AABBABFBFFFFGCFGGGGGGGF4BG4FFHHHGFFFGHCGFGGGGCCEFBEFGBGAGFGF5DFHGA3BGHHGB1>1FFBFGH@FFFFEGBFGEEEG?FGH4BF3BGHFHGGGGBB/>//>--..</<00/000000000;/:0///...000<00<0/0/0/.99.....-;.000-....//////./////.:;/..9///////9/.///./////////://://///:////9/////.///....
@M05620:37:000000000-D9766:1:1101:17619:10224 1:N:0:46
GAGGCTGCTTTGGAAGAAACTCATAGATTACTGCAACAGTTCCCCCTGGACCTGGAAAAGTTTCTTGCCTGGCTTACAGAAGCTGAAACAACTGCCAATGGTAAGGAAAGGCTCCTAGAAGACTCCAAGGGAGTAAAAGAGCTGATGAAACAATGGCAAGTAAGTCAGGCATTTCCGCTTTAGCACTCTTGTGGATCCAATTGAACAATTCTCAGCATTTGTACTTGTAACTGACAAGCCAGGGACAAAAG
+
AAABAAFAFFDDGBABEGBFGGHHHGHGGHHHHA4FFHHHHDFGFGEFCFEGHHFBA32BBFHDFGFBBFFGFHHBBBFGHH3BGBBFBFBGHGHFFHHHHHFHBBB3BBB?FGGHGBB?GF?B3BBF?//FEGBEHHHGF2FBGBGHHHFCGB2B@@CF@@G@DFGGG=C??11=?EDEF?F11<>G1>F11.>>FCFGHF0<GCGCDG=GF==:00<;C:<;00C;:;0::C:C;:.C;.;CEAEFGFB
@M05620:37:000000000-D9766:1:1101:12479:10224 1:N:0:46
GAGGCTGCTTTGGAAGAAACTGACAAGCCAGGGACAAAAGATCGGAAGAGCACACGTCTGAACTCCAGTCACGAGATTCCATCTCGTATGCCGTCTTCTGCTTGAAAAAAAAAAAGAACATAAATACCCTCCAGACAATAAGTGCAAACTAGCGACGAAAAGCACGTACAGACACCATATAATAGCACGAGAAACACGCTAACACAGACTATGAAAAAGGAATGTATATGAGTCAATTGGTAATCACAGAA
+
>1>>AAFAFFFFG1GGCGGGGGHHHHHHGHHGEFGGHHFHGHHHGEFE0BFHHBHEFGHFGHHGHHHHHHHHEEG>FGHHHG1FGGFGHGGGGEGHGHFFHHGHHHHHHGE/B<///0001<11221?1<//011/00111111111101=10<-----.-/.//-.;..00.//..0000009;000-9-../;9..---;///--/-////////----///;////////////9///9/////;//9
@M05620:37:000000000-D9766:1:1101:7758:10232 1:N:0:46
AGTGCCAGCTCTCCATCGCACAGGGGACCCAGGGCCTGGCCCCTCCATCCAGAAAACCTATGACCTCACCCGCTACCTGGAGCACCAACTCCGCAGCTTGGCTGGGACCTATGTGAGTATCCAGCGTAGGAATCTGGGAGTTGGGGAGGAGTGAGGAGTTGGGGAAAGACAGTCCTAACCGTGGAGGGTTCTGGTAAATGATGGGGTGAGGAGGGGCTCTTTGGCTCCCACCAGTCCCCCTGTCTGGTCTA
+
>>11>BFFAFFFF1BFBAEAECFHGE0AA0BGABE//AGF0GGHGGGHEBGGDFBAFEFHGGDHHFFGHHHEE/>EGEGH>FHEFG0??GHFEEEE>E>FEHFCEGHH?HHHHHHHHGH1FFGHHG/?BBGGHHGFHF?CEHHH?C<@?.>CGBHHB.<G0C?CECHHCGFHHGHHHHHGGEGGAEG?;CFGGG;FGGGGGGGGEBF@FFFFF?@?@@FFEFEFFBFEFFFFFFFFFFFF??FFFEFFFFF
@M05620:37:000000000-D9766:1:1101:17470:10236 1:N:0:46
AGTGCCAGCTCTCAATCGCACAGGGGACCCAGGGCCTGGCCCCTCCATCCAGAAAACCTATGACCTCACCCGCTACCTGGAGCACCAACTCCGCAGCTTGGCTGGGACCTATGTGAGTATCCAGCGTAGGAATCTGGGAGTTGGGGAGGAGTGAGGAGTTGGGGAAAGACAGTCCTAACCGTGGAGGGTTCTGGTAAATGATGGGGTGAGGAGGGGCTCTTTGGCTCCCACCAGTCCCCCTGTCTGGTCTA
+
>A>>AFDFBFFFDGGFGFFFAAFGCAEEGGAHGCGDFDHFFCEA1EGHFHFFGHFFCFHHGFGFHHCFFGFEE/FGHHBGHHHEHE1GAHGHGGEEG3GHG3GGGFHHGHGHHHGHHHHHHHHHHGEGGGHHHHHHHHHGGHHHGGGGGGGHHHHHHGHHHHGGGGHHHHHHHHHHHHHHGGGGGGGG;FFGGGFGGGGGGGGGGGFBFFFFFFBBBBFFFFFFFFFFFFFFFFFFFFFFBFFFFFFFFFF
@M05620:37:000000000-D9766:1:1101:6306:10256 1:N:0:46
GAGGCTGCTTTGGAAGAAACTCATAGATTACTGCAACAGTTCCCCCTGGACCTGGATAAGTTTCTTGCCTGGCTTATTGAAGCTGAAATAACTGCCAATGGTCAGGAAAGACTCCTAGAAGACTCCAAGGTAGTAAAAGAGCTGATGAAAAAAGGGAAAGAAATTAAGGAATTCCGGCTTAAGAACTCTTGTGAACCCAATGACACAATTATAACAATTTGACCTTTAAACGACACTGCAAGTGCAAAAGG
+
AAABABFBFFDFGCAFGGGGGGHGHFF66F4ADFFHHH2DF5D32BAF2EBF2B2B5A3BDA5DDFB5353ABBEB55DFGGEGF33F5DFGBGHFFHHHBHBGB?B2G132BBBBB@BBFGBBBBGFF?B?EGFBGHHGE2BCGBGFF33?>?</?@/0<<@22@2@2@011?D0//>-<11=>0=FB11<<1><C...</0<0<<.0:00;0000:<:0000;000;0:..-;-::0;000;;0;C//.
@M05620:37:000000000-D9766:1:1101:27126:10278 1:N:0:46
GAGGCTGCTTTGGAAGAAACTCATAGATTACTGCAACAGTTCCCCCTGGACCTGGAAAAGTTTCTTGCCTGGCTTACAGAAGCTGAAACAACTGCCAATGGTAAGGAAAGGCTCCTAGAAGACTCCAAGGGAGTAAAAGAGCTGATGAAACAATGGCAAGTAAGTCAGGCATTTCCGCTTTAGCACTCTTGTGGATCCAATTGAACAATTCTCAGCATTTGTACTTGTAACTGACAAGCCAGGGACAAAAG
+
BBBCBBFCFFFFGFGGGGFGGGHHHFHHHFGGHHCFGHHHHGHHHGGGEFGHHHGHFBBHGHHHHHHFGHHGHHHEFFFGHHFGHB3GB3FGHHHGHHHHGH@FDBFCGB1?@B?GFFFDGHFBFGGHG???EGGHHHHGF?DFGBBDHHBCGBBCCFGFGFFF@G2>CGG1?1FHEDA?F?FF<>1G1FFFGGG<FGFBG<<=D<D<<=00D=DCG<CHGHGHCFC;;C00CGHFC.;EC;;9ACEFGG9
@M05620:37:000000000-D9766:1:1101:10713:10292 1:N:0:46
AGTGCCAGCTCTCAATCGCACAGGGGACCCAGGGCCTGGCCCCTCCATCCAGAAAACCTATGACCTCACCCGCTACCTGGAGCACCAACTCCGCAGCTTGGCTGGGACCTATGTGAGTATCCAGCGTAGGAATCTGGGAGTTGGGGAGGAGTGAGTAGTTGGGGAAAGACAGTCCTAACCGTGGAGGGTTCTGGTAAATGATGGGGTGAGGAGGGGCTCTTTGGCTCCCACCAGTCCCCCTGTCTGGTCTA
+
>>3>AFFFBFFFGFGGGFFCGGGHGGEFGGHHGGGGFFHGFHGHGGHHFGHHHEAFHGFHHHHHHHFHHHHGGEFGHHHHGFHHFHGFGFHHGGGGEFFGGHHGGGHHGHHHHHHHHHHHGFHHHGFD?DHHHHHHGEGAEGHHGGGGGFCFGFGGHHHHFHGFEGHHHHHHGHHHHHHHGGFGGGDGCFFGGGGGGGGGGGGGGGGFFFFFFFFFFFFFFFFFFFFFFFFFFFFFFFFFFFFFFFFFFFB
@M05620:37:000000000-D9766:1:1101:16403:10304 1:N:0:46
AGTGCCAGCTCTCAATCGCACAGGGGACCCAGGGCCTGGCCCCTCCATCCAGAAAACCTATGACCTCACCCGCTACCTGGAGCACCAACTCCGCAGCTTGGCTGGGACCTATGTGAGTATCCAGCGTAGGAATCTGGGAGTTGGGGAGGAGTGAGGAGTTGGGGAAAGACAGTCCTAACCGTGGAGGGTTCTGGTAAATGATGGGGTGAGGAGGGGCTCTTTGGCTCCCACCAGTCCCCCTGTCTGGTCTA
+
CCABBFFFCFFFGGGGGGCFGGHHGGGGGGHHGGGGGGHHHHGHGGHHHHHHHHHHHGHGHHHHHHHHHHHGGGGGHGHHHHHHHHHHGHHHGGGGGHGHGHHGGGHHGHHHHHFHHHHHHHHHHGGGGGHHHHHHHHHGGHHHGGGFGGGHHHGHHGHHHHGGGGHHHHHHHHHHHHHHGGGGGGGGFGGGGGGGGGGGGGGGGGFFFFFFFFFFFFFFFFFFFFFFFFFFFFFFFFFFFFFFFFFFFFB
@M05620:37:000000000-D9766:1:1101:19902:10331 1:N:0:46
GAGGCTGCTTTGGAAGAAACTCATAGATTACTGCCACAGGTCCCCCTGGCCATGGAAACGTTTCTTGCCTGGCTTCCAGAAGCTGGAACCACTGCCCCTGGTAAGGAAAGGCTCCTAGAAGACTCCAAGGGAGTCCACGAGCTGCTGACACACTGGCCAGTCCGTCAGGCATTTCCGCTTTAGCACTCTTGTGGATCCAATTGAACAATTCTCAGCATTTGTCCTTGTAACTGACAAGCCAGGGACCCAAG
+
?ABBBBFAFFFFGGGGGFGGGGHAG5DGGC4FHBAFFFB2B3B22BAB22B3B33BE33B1BFBADDABGFEHGB2BFGBFGHHB2BFG1BFF3BG11BFHHHHFFHHHHHHGHGHBHHHH3GFHH3FGGGHGF3332?/>CGH2GH22@G2/@GHHC1GG<1CHHGGHHGHHHHHGGGGG0DHHHHHHHHFHGHHHHHHHHHHHHHHHHGHH0GHBFFGGGEGFGFFGFGGGGGGGGGG/FGGGG...;9
@M05620:37:000000000-D9766:1:1101:27893:10333 1:N:0:46
AGTGCCAGCTCTCAATCGCACAGGGGACCCAGGGCCTGGCCCCTCCATCCAGAAAACCTATGACCTCACCCGCTACCTGGAGCACCAACTCCGCAGCTTGGCTGGGACCTATGTGAGTATCCAGCGTAGGAATCTGGGAGTTGGGGAGGAGTGAGGAGTTGGGGAAAGACAGTCCTAACCGTGGAGGGTTCTGGTAAATGATGGGGTGAGGAGGGGCTCTTTGGCTCCCACCAGTCCCCCTGTCTGGTCTA
+
ABAABFFFAFFFG4FGAFFAECGHGGEEEBGGFEEA2BGHAHGGGGHHHHHHBF3BFEFHHHBHHHHGHHHGG>EGHHHHEGHHGHHFEEGFEFGEEFHHGGHGEFHFGHHHHHHHHHHHHHGHHGEDGGGHHHHHHHAFCHHHGGFGGACHH0GHGGHGHFCGGAGHCHHHHHHEGHHHGGGGGGGG;AFGGGGGGGGGEGGGGGFFFFFFFFFFFFFFFFFFBFFFFFFFFFFFFFFFFEFFFFFFFFF
@M05620:37:000000000-D9766:1:1101:16412:10354 1:N:0:46
AGTGCCAGCTCTCAATCGCACAGGGGACCCAGGGCCTGGCCCCTCCATCCAGAAAACCTATGACCTCACCCGCTACCTGGAGCACCCACTCCGCAGCTTGGCTGGGACCTATGTGAGTATCCAGCGTAGGAATCTGGGAGTTGGGGAGGAGTGAGGAGTTGGGGAAAGACAGTCCTAACCGTGGAGGGTTCTGGTAAATGATGGGGTGAGGAGGGGCTCTTTGGCTCCCACCAGTCCCCCTGTCTGGTCTA
+
AA3>AFFFBFFFG4GFGGGCGCHCGEFEEEGHAEEEEGHHFHGHGGHHHHHHFGHHHGHHHGFHHGHHHHHEE/>EGFEG2BGHHH11?FHFEGGGGHFGGHHGGGHHGHHHHHHHFHHHHGHHGGGGGGHHHHHHHH0FDGHHGGACGECGGBGHHGHHHHGGA?CGFHHHHHHHFHHGGGGGGGGGEGGGGGFGGGGGGGGGGFFBEFEFFFBBBBFFFFFFFFFFFFFFFFFFFFFFBFFFFFFFFF9
@M05620:37:000000000-D9766:1:1101:4019:10362 1:N:0:46
GAGGCTGCTTTGGAAGAAACTCATAGATTACTGCAACAGTTCCCCCTGGACCTGGAAAAGTTTCTTGCCTGGCTTACAGAAGCTGAAACAACTGCCAATGGTCAGGAAAGGCTCCTAGAAGACTCCAAGGGAGTAAAAGAGCTGATGAAACAATGGCAAGTAAGTCAGGCATTTCCGCTTTAGCACTCTTGTGGATCCAATTGCACAATTCTCAGCATTTGTACTTGTAACTGACACGCCAGGGACAAAAG
+
AABAABFAFFFFGCBFFGFCGGHHGGHHHHHHGHFHEGGGGFFGHGGFEGHHHHGG3ABGFFHHHFGFGHDGHHHEFFFG3EFGHEE3FGEHHHHFGHHHGHFHBBFCGB1?F??FGHFHHHHFHGHHHF/?EFHHHHEGHFHHHFFHHHHFHGGFGFHCHFHFFHFGHHHHFDGHGGAEGGHHFG1GFFBFGGH<FGHGHDD0DGDFDDF0DGHHHCGHHHHHEGFHHGG0CHHG0;:CE@.A?AEGGFB
@M05620:37:000000000-D9766:1:1101:12611:10406 1:N:0:46
AGTGCCAGCTCTCAATCGCACAGGGGACCCAGGGCCTGGCCCCTCCATCCAGAAAACCTATGACCTCACCCGCTACCTGGAGCACCAACTCCGCAGCTTGGCTGGGACCTATGTGAGTATCCAGCGTAGGAATCTGGGAGTTGGGGAGGAGTGAGGAGTTGGGGAAAGACAGTCCTAACCGTGGAGGGTTCTGGTAAATGATGGGGTGAGGAGGGGCTCTTTGGCTCCCACCAGTCCCCCTGTCTGGTCTA
+
AAAAAFFFBFFFGGGGGGGGGCHFGGGGGGDCFGEGGGHHHHGEEGGHHHFHGHHHHGHHHHHHHHHFHHHGGGGGHHHHHHHHHHHHGHHHGGGGGHHHDHHEGGHHGHHHHHHFHHHHHHHHHGDDGGHBHHHHGGFGGGGHGGGGGGGHHHHHHGHHHHGGGGHHBGHHHHHHHHHHGGGGGGGG;FGGGGGBFGGGGGGGGGFFFFFFFFFFDFFFFFFFFFFFFFFFFFFFFFFFFFFFFFFFFFB
@M05620:37:000000000-D9766:1:1101:20632:10415 1:N:0:46
AGTGCCAGCTCTCAATCGCACAGGGGACCCAGGGCCTGGCCCCTCCATCCAGAAAACCTATGACCTCACCCGCTACCTGGAGCACCAACTCCGCAGCTTGGCTGGGACCTATGTGAGTATCCAGCGTAGGAATCTGGGAGTTGGGGAGGAGTGAGGAGTTGGGGAAAGACAGTCCTAACCGTGGAGGGTTCTGGTAAATGATGGGGTGAGGAGGGGCTCTTTGGCTCCCACCAGTCCCCCTGTCTGGTCTA
+
AA>AAFFFBFFFGGGGGGGGEGHHGGGGGGHHGGGGGFHHHHGHGGHHHHHHHHHHHGHHHHHHHHHHHHHGGEGGHHHHHHHHHHHHGEFHGGGGGGHGGHHGGGHHGHHHHHHHHHHHHHHHHGGGGGHGHHGHHHHGDHHHGGFGGGGHHHHHHGHHHHGGGGHHHHHHHHHHHGHHGGEGGGGGDGGGGGFGGGGGGGGGGGFCEFFFFFFFFFFFFFFFFFFFFFFFFFFFFFFFFFFFFFFFFFF
@M05620:37:000000000-D9766:1:1101:6408:10420 1:N:0:46
GAGGCTGCTTTGGAAGAAACTGACAAGCCAGGGACACAAGATCGGAAGAGCACACATCTGAACTCCAGTCACGAGATTCCATCTCGTATGCCGTCTTCTGCTTGAAAAAAAAAAAAACTAAAGAAACATACACAGAAATAAAAAAATAAGAAAGTACACAAAAAAATAAAGAGAGAGTAAAGAAGAACAAAGTAATTCAATATCACAATAACACAATAGGCAATAAAAACGATCTATGGACAATGTAAGGC
+
AABCAAFBFFFDGBBFGGFGG5B4BFBBAFFGFGBEGHGGFGFGE22EFBBBG2F1BAFF5BBGBB3BFBD5B1>1?DDDGG5FEBBECBBGGFGG?BFH4BB3BGHFHGFGGCB<</2?1111000?111111011<1111<1<<.0=000/0000000.;.:;-.00000//..:9000009/0////./00000900000090009000;0..000000.0:0000.-....0009000.:000900/
@M05620:37:000000000-D9766:1:1101:16372:10428 1:N:0:46
GAGGCTGCTTTGGAAGAAACTCATAGATTACTGCAACAGTTCCCCCTGGACCTGGAAAAGTTTCTTGCCTGGCTTACAGAAGCTGAAACAACTGCCAATGGTAAGGAAAGGCTCCTAGAAGACTCCAAGGGAGTAAAAGAGCTGATGAAACAATGGCAAGTAAGTCAGGCATTTCCGCTTTAGCACTCTTGTGGATCCAATTGAACAATTCTCAGCATTTGTACTTGTAACTGACAAGCCAGGGACAAAAG
+
>3AAAAFAFFFFGGGGGGGGGGGHHGHHHHHHHHDFGGGDGHHHHGGGGGHHHHGHHD2FBHHHGHHHHHHHHHGHHHHHHHHGHGHHHGHHHHHHBEGGHHHHHHHHHHHHHHGHHHHHHFHHHHHHHGGHGGFEE4??GHHHBHHFGHHH/GHHHFHGHGDGHHHHHHHHHHHHGGGGGFHHHHHHHHHGHGHHHHHHHHHHHHHHHHHHHHHHGHHHHH0GHHHGHHHHHHHHHFGGFGGGGGA.B?9
@M05620:37:000000000-D9766:1:1101:6735:10434 1:N:0:46
GAGGCTGCTTTGGACGAAACTCATAGATTACTGCAACAGTTGCCCCTGGACCTGGACAAGTTTCTTGCCGTGCTTAACGAAGCTGAAAAAACTGCCAATGGTCACAAAAACATACTAGAAGACGCCAAGGTAGTAAAAGAGATGATGAAAAAAGGGCAAATAAATCAGGCATTGCGGCATTAGCAATCGTGTGGAGCCAATTGCACCAGTATCAGCACTTGTACTTGTAACAGACATGGCACGTACACAAG
+
11>A1>1ABBB1F11A1AAEDGEGF3EDF112DB11AABDF11B1BAA/00BFFAG010BDFHADFG11AAAABF21B?BFF/BF11B@0/?GGHF@CHHEGHE11B0F///BBBB2111BCB?/>C@//<1<BB2BGHEB0@@G2@2DD10//?//><0=1<11111<<.00<=.-<--0;;:000<.;...:;9;C//:00;;F/..000;;BFB.;:C;FF000;9000:;A-/;-;9/---;9//-9
@M05620:37:000000000-D9766:1:1101:20251:10435 1:N:0:46
GAGGCTGCTTTGGAAGAAACTCATAGATTACTGCAACAGTTCCCCCTGGACCTGGAAAAGTTTCTTGCCGTAATTAACGAATCTGAGACAACTCCAAAGGAGTACAAGAGCTGATGCAACACTAAACAGTAAGACAAGCCTTTAAGCTTTCAACATCTTGTAGCTCCCATTGCCCACTTATCCACCTATGTCCTTGTAACTGCCACGCCCGTGCCAACCGAACGGCCGAGCACACGTCTGCCCTCCACTCA
+
A?A3>AFBB@B4FB5AA44GGFGGG5ABGDFB5FGECG2DFFDHHFFEHHEGHHG23BCGFEFHG5FFFEGEEFGBFBE111B5DD5@B2BBB3BBE33?21BBFGDCHFFHHHHH43B?F/F33?B?2B44?4BF20//BFFGG32F3BB3B3BB<FGF@2@2@@</22@111?G/?1?GGG1??>1>>>1>GHHHHHGF11</<-DECC-.:;CH:.:----.---99?-;F?BFE9./99;E.B.9:/
@M05620:37:000000000-D9766:1:1101:16384:10440 1:N:0:46
GAGGCTGCTTTGGAAGAAACTCATAGATTACTGCAACAGTTCCCCCTGGACCTGGAAAAGTTTCTTGCCTGGCTTACAGAAGCTGAAACAACTGCCAATGGTAAGGAAAGGCTCCTAGAAGACTCCAAGGGAGTAAAAGAGCTGATGAAACAATGGCAAGTAAGTCAGGCATTTCCGCTTTAGCACTCTTGTGGATCCAATTGAACAATTCTCAGCATTTGTACTTGTAACTGACAAGCCAGGGACAAAAG
+
A?AA3AFAFBB4G4BBCGBFGGHHHGFDGFBEGB4FCGAFGBDBBEABCCAFGGFFA32BBDFDFGFBBFGGGFH3BBGFHFBFGB3GBFBFGHHFFHHHHHFGBBFBFB1?BCCHFDBBGHBB3BBF3?>FEF??GHGFFBFGBBFFFFF?GB?2@@<?@>@2@@D2F2FFG1FH?AAEG?>1=<1FBD1DC.G<GFFBF<<DD0=<DD0DD==::;;=C<;=:::<:;00;G:G0..;:9..;9CFF./
@M05620:37:000000000-D9766:1:1101:19682:10444 1:N:0:46
AGTGCCAGCTCTCAATCGCACAGGGGACCCAGGGCCTGGCCCCTCCATCCAGAAAACCTATGACCTCACCCGCTACCTGGAGCACCAACTCCGCAGCTTGGCTGGGACCTATGTGAGTATCCAGCGTAGGAATCTGGGAGTTGGGGAGGAGTGAGGAGTTGGGGAAAGACAGTCCTAACCGTGGAGGGTTCTGGTAAATGATGGGGTGAGGAGGGGCTCTTTGGCTCCCACCAGTCCCCCTGTCTGGTCTA
+
BBAABFFFBFFFGGGGGCFGEGBGGGGGGGHGFGGEGGFFHHGHGGFHDHHHGF3GHGHHHHGHHHHHHHHGGGGGHGHHGHHHHHHHGFHHGGGGGBFGGHHGGGHHGHHGHHGHHHHHHHHHHGGGGDHHHHHHHHHGGHHHGGGGGGGHHHHHHGHHHHGGGGHHHHHHFHHHHHHHGGFGGGGGCFGGGGFGGGGGGGGGGGFBFFFFFFBB<BFFFFFFFFFFFFFFFFFFFFFFBFFFFFFFFFF
@M05620:37:000000000-D9766:1:1101:7520:10445 1:N:0:46
AGTGCCAGCTCTCAATCGCACAGGGGACCCAGGGCCTGGCCCCTCCATCCAGAAAACCTATGACCTCACCCGCTACCTGGAGCACCAACTCCGCAGCTTGGCTGGGACCTATGTGAGTATCCAGCGTAGGAATCTGGGAGTTGGGGAGGAGTGAGGAGTTGGGGAAAGACAGTCCTAACCGTGGAGGGTTCTGGTAAATGATGGGGTGAGGAGGGGCTCTTTGGCTCCCACCAGTCCCCCTGTCTGGTCTA
+
AAAAAFFFA@CFFDFGGACFAABEBAEEFEGHFEEE/BGCGGEHGGHHHHBGHCEFFEHHG1GHHG@GGHHEEGC>FGF>GGB>>/0??BGGF?/EEBGHGGHGEEGHFHHHHHHDG1D12FDFGC?CC/@FGDGHHHFGCGGGGGEGCCGCHDDGFCCG0C?-:CEGH/:F0C0GCFCC?.;AGGGG;9AFGG;BGGEGG0FFGGF@9AABBB@?@-EFBFFFBB/----9A-BFB9E?@?FFFF/B/BB
@M05620:37:000000000-D9766:1:1101:10748:10460 1:N:0:46
AGTGCCAGCTCTCAATCGCACAGGGGACCCAGGGCCTGGCCCCTCCATCCAGAAAACCTATGACCTCACCCGCTACCTGGAGCACCAACTCCGCAGCTTGGCTGGGACCTATGTGAGTATCCAGCGTAGGAATCTGGGAGTTGGGGAGGAGTGAGGAGTTGGGGAAAGACAGTCCTAACCGTGGAGGGTTCTGGTAAATGATGGGGTGAGGAGGGGCTCTTTGGCTCCCACCAGTCCCCCTGTCTGGTCTA
+
>A>3>DFFBFFFGFGFGGGCEEHHGC?FFEHH2BEEFGHHHHGHGGHGHHHHGHEGGGHHFHHHHFGHHHHGE>FEHHHH2FHHHH11?FFBEGEGEHGHGHHGGGHHGHEHHHHFHHHHHHGHHGGACGFGHHHHHH0FGHHHGG.CG.>GH0DG0EGHHHGGEAGHCG/GHHHHGFHHGGGGAEGGCFGGGGGFGGGGGGGGGGFBFFFFFFBBBBFFFFFFFFFFFFFFFFFFFFFFBFFFFFFFFFF
@M05620:37:000000000-D9766:1:1101:9456:10501 1:N:0:46
AGTGCCAGCTCTCAATCGCACAGGGGACCCAGGGCCTGGCCCCTCCATCCAGAAAACCTATGACCTCACCCGCTACCTGGAGCACCCACTCCGCAGCTTGGCTGGGACCTATGTGAGTATCCAGCGTAGGAATCTGGGAGTTGGGGAGGAGTGAGGAGTTGGGGAAAGACAGTCCTAACCGTGGAGGGTTCTGGTAAATGATGGGGTGAGGAGGGGCTCTTTGGCTCCCACCAGTCCCCCTGTCTGGTCTA
+
>A11>DFFAFFFG1FG1AFAECHHGEEEG0FHABE//FGHGHGGGGHHHHHHHCHGGGHHFGHHHAFGHHHGE>>EHHHH>FGHHH//?GHEEECGEHBGGHHGGGHHGHHHHHHHHHHHHHGHHGGGGGHHHHHHHHHGGHHGGGCCGACGHFHHFGHHHGGGF.GHCHHHHHHHGGHGGGGGCFGGEGGGGGFGGGGGGGGGGFF@FFFFFF@@@@FFFFFFFFFFFFFFFFFFFFFF@FFFFFFFFFF
@M05620:37:000000000-D9766:1:1101:16937:10525 1:N:0:46
GAGGCTGCTTTGGAAGACACTCCTCCATAACTGCACCCGTTCCCCCGGACCCCGTAACCGTTCCTTTCCTGGCTTACAGAAGCTACAACCACTTCCCCTGGCATTTAACGTCTCCTCTACCCCTCCCAGGGAGCCCGCTCGCTGCTGCCACCCTGGCCCCTCCGTCAGGCATTTCCGCTTTCGCACTCTTGTGTATCCAATTGAACAATTCTCCGCCTTTGTCCTTGTAACTGACAAGCCCGGGACCCCAG
+
A@AAAAFAFFFFGGGGA1BBBBFB00BA31BGFGAEGE0ABBFF0E/A/AA//ABE//BE>E00DDF1BG1GGB01BBG1FGG11B1BF??FB1BFGBGGH0C112221?0/00B1<1B11B<<CG?0FF<///?F/>/<<@.<.1<<FCCGCC/..<<-CEC...:.:/.0:0;:.:E.C;E.E--;0;909/0=0F00;9:C0BB-99FFF/BF-:AFBFB/FBF9BFFFF/BFFAEE-@=?;@-9-:-
@M05620:37:000000000-D9766:1:1101:16764:10549 1:N:0:46
AGTGCCAGCTCTCAATCGCACAGGGGACCCAGGGCCTGGCCCCTCCATCCAGAAAACCTATGACCTCACCCGCTACCTGGAGCACCAACTCCGCAGCTTGGCTGGGACCTATGTGAGTATCCAGCGTAGGAATCTGGGAGTTGGGGAGGAGTGAGGAGTTGGGGAAAGACAGTCCTAACCGTGGAGGGTTCTGGTAAATGATGGGGTGAGGAGGGGCTCTTTGGCTCCCACCAGTCCCCCTGTCTGGTCTA
+
AAAAAFFFBFFFGFGGGGGGGCGHGEGFGGHHG?GGAFHHHHGHGGHHHHHHHHHHHGHHHGHHHHHGHGHGGFFGHHHGHGHFFHHHGEGHGEE>EHEEEHHGGGHCECFDHHEHHHHHHHHFHGA<@DHHEFGG1GHG?FHHGGGGCGEGHHFHHGC/GCCFG?AGHHHHHFHGFHHFGAEDFEA?=AFGGGFBFBFGFGGGGGDCFFFFFDFFF=EFFFFBFFFFE/ADEFFFB/ADFEFFFFB/BB/
@M05620:37:000000000-D9766:1:1101:2631:10566 1:N:0:46
GAGGCTGCTTTGGAAGAAACTGATAACCCAGGGACACAAGATCGGAAGCACACACATCTGGACTCTAGTCACGAGATTCCATCTCGTATTCCGTCTTCTGCTTGAAAAAAAAAAAAAGAAAGAAACACAACCATAAAAGAAGAACAGACAAAATTTTCAAAACAAGTAGACAAAGGGTAACAAAAAACAAAAAACAACGACAACACGTGAAGAACATATGAACCAAATATAACAATTTGAGAGTTCCAAGC
+
A@AAAAFAFFFDGBFGGGG1G113D31B0BGFAF0AB0ABBFFGC?//A1BBF/BAF1FG1BBG011D2DA1B/>//D22D21F1>/BF1B2BBBF?BFGDGF1E1BG0EG/<<B<///0010<<000/?//.111111.0010>0//<///.0/0000000...:0:0000////..//000...-......-....-------;-----///-///B9///9--9//;///9/B9B//--////;///-
@M05620:37:000000000-D9766:1:1101:23057:10653 1:N:0:46
AGTGCCAGCTCTCAATCGCACAGGGGACCCAGGGCCTGGCCCCTCCATCCAGAAAACCTATGACCTCACCCGCTACCTGGAGCACCAACTACGCAGCTTGGCCGGGACCTATGTGAGCATCCAGCGTAGGAATCTGGGAGTTGGGGAGGAGTGAGGAGTTGGGGAAAGACAGTCCTAACCGTGGAGGGTTCTGGTAAATGATGGGCTGAGGAGGGGCTCTTTGGCTCTCACCAGTCCCCCTGTCTGGTCTA
+
>A>AAFF1>FFFGGGGGGAEGGHHGGGEEGEH00BE/FEHGHGHGGHBGHHHHGHFEEHCGHHHHDHHHHFEE>EEHBFH0FHEGHH/EG1FEGG/EGGHGH1<<>CC/FGHHD2@G1<1FGHHHC/?CGHHHHHHHHHGGGHH<AFGG.CGHBGHH.G/0;-AEFHHHHGGGGGGGGGGGGGGBGG@..FFGGBGFFFFF/F/A--;AFFFFF--9-AFBF/9/9B///BFFFFFFFFF?-FFFFFFFFF
@M05620:37:000000000-D9766:1:1101:7856:10657 1:N:0:46
AGTGCCAGCTCTCAATCGCACAGGGGACCCAGGGCCTGGCCCCTCCATCCAGAAAACCTATGACCTCACCCGCTACCTGGAGCACCAACTCCGCAGCTTGGCTGGGACCTATGTGAGTATCCAGCGTAGGAATCTGGGAGTTGGGGAGGAGTGAGGAGTTGGGGAAAGACAGTCCTAACCGTGGAGGGTTCTGGTAAATGATGGGGTGAGGAGGGGCTCTTTGGCTCCCACCAGTCCCCCTGTCTGGTCTA
+
A>1>A1DFAFFFDGGDEFGAE?F0BE0EAEEH0EFA/BBB0FEGGGHHH0BFBFE0BEHHBGBHH1FHHHHG//>EGHHHBBGGHHHEG0BBEEE//>FEAGFGGGGHGHHHFGHHHHHHHGHHHGEGGCGHHHHHHHHGEHHHGGGGGGGGHHHHHGHHHHGGGGGHHHHHGHHHHHHHGGEGGGGGAFGGGGBFGGGGGFGGGGF@FFFFFF@@@@FFFFFFFFFFEFFFFFFFFFFF@FFFFFFFBB/
@M05620:37:000000000-D9766:1:1101:21992:10687 1:N:0:46
AGTGCCAGCTCTCAATCGCACAGGGGACCCAGGGCCTGGCCCCTCCATCCAGAAAACCTATGACCTCACCCGCTACCTGGAGCACCAACTCCGCAGCTTGGCTGGGACCTATGTGAGTATCCAGCGTAGGAATCTGGGAGTTGGGGAGGAGTGAGGAGTTGGGGAAAGACAGTCCTAACCGTGGAGGGTTCTGGTAAATGATGGGGTGAGGAGGGGCTCTTTGGCTCCCACCAGTCCCCCTGTCTGGTCTA
+
CCABCFFFDFFFGGGGGGGGGGHHGGGGGGHHGGGGGGHHHHGHGGHHHHHHGHHHHGHHHHGHHHHHHHHGGGGGHHHHHHHGHHHHGHHHGGGGGHHHGHHGGGHHGHHHHHGHHHHHHHHHHGGGGGHHHHHHHHHGGHHHGGGGGGGHHHGHHGGHHHGGGGHHHHHHHHHHHHHHGGGGGGGGDGGGGGGGGHHGHHGGGDFFFFFFFFAFFFFFFHHFFFFFFFFFFFFFFFFFFFFFFFFFFFF
@M05620:37:000000000-D9766:1:1101:16042:10690 1:N:0:46
GAGGCTGCTTTGGAAGAAACTCATAGATTACTGCAACAGTTCCCCCTGGACCTGGAAAAGTTTCTTGCCTGGCTTACAGAAGCTGAAACAACTGCCAATGGTAAGGAAAGGCTCCTAGAAGACTCCAAGGGAGTAAAAGAGCTGATGAAACAATGGCAAGTAAGTCAGGCATTTCCGCTTTAGCACTCTTGTGGATCCAATTGAACAATTCTCAGCATTTGTACTTGTAACTGACAAGCCAGGGACAAAAG
+
CBBCCCFCFFFFGGGGGGGGGGHHHHHHHHHGHHHHHHHHHHHHHGGGHHHHHHHHHHHHGHHHHHHHHHHHHHHHHHHHHHHHHHHHHHHHHHHHHHHHHHHHHHHHHHHHHHGHHHHHHHHHHHHHHGGHGGHGHHHGHHHHHHHHHHHHHHHHHHHGHHHHHHHHHFHHHHHHEGGGGHHHHHHHHHHGHGHHHHHHHHFHHHHHHHHHHHHHHHHHHHFHGHHHHHHGHHHHHHGGGGGGGGGFGGF
@M05620:37:000000000-D9766:1:1101:9998:10696 1:N:0:46
AGTGCCAGCTCTCCATCGCACAGGGGACCCAGGGCCTGGCCCCTCCATCCAGAAAACCTATGACCTCACCCGCTACCTGGAGCACCCACTCCGCAGCTTGGCTGGGACCTATGTGAGTACCCAGCGTAGGAATCTGGGAGTTGGGGAGGAGTGAGGAGTTGGGGAAAGACAGTCCTAACCGTGGAGGGTTCTGGTAAATGATGGGGTGAGGAGGGGCTCTTTGGCTCCCACCAGTCCCCCTGTCTGGTCTA
+
>>>1>DFFAFFFG1GGFGGCGCHGG0BEFCEH0BABFFHHGHGGGGFHHHGGHFHBFEEFFFGHHDGHHHHEE>>EGDBF0BFHHH//?GHBAE?@EHGHGHHGGGHHGHHHHHHFHHHHHHFHHGGACGHHHHHHGG0CEGDFGG.CG.CHH0GFCCHHHHGGE..C/C:GGHHHCFGGGGGGAECGFFGGGGGBFGGFGGGGFFF@FFFFFB@@@@FFFFFFFFFFFFFFFFFFFFFF?FFFFFFFFF/
@M05620:37:000000000-D9766:1:1101:21975:10699 1:N:0:46
AGTGCCAGCTCTCAATCGCACAGGGGACCCAGGGCCTGGCCCCTCCATCCAGAAAACCTATGACCTCACCCGCTACCTGGAGCACCAACTCCGCAGCTTGGCTGGGACCTATGTGAGTATCCAGCGTAGGAATCTGGGAGTTGGGGAGGAGTGAGGAGTTGGGGAAAGACAGTCCTAACCGTGGAGGGTTCTGGTAAATGATGGGGTGAGGAGGGGCTCTTTGGCTCCCACCAGTCCCCCTGTCTGGTCTA
+
AA>>>@DFBFFFFFGDBFGEGGGFGGDE?AGHCEFA2BG2AGEGGGHHHCGGFGHFHGHHHHHHHHHHHHHE@>EEHHGHFEFGHHHFGEHGEGE/EFGEEHHGGGHHGHHHHHHFHHHHHBGHFGGGGGDFHHHHGHHG?GGGGGGCGGGHHDDGHGHHHFCGGAGHFGCGGGHHHFBGGGGGGGGGGGGFGGGGGGGGGGGGGGD?FFFFFBBBBBFFBFFFFFFFFFFFFFBBFFFFBFFFFFFFFFB
@M05620:37:000000000-D9766:1:1101:16048:10707 1:N:0:46
GAGGCTGCTTTGGACGAAACTCATAGATTACTGCAACAGTTCCCCCTGGACCTGGAAAAGTTTCTTGCCTGGCTTACAGAAGCTGAAACACCTGCCAATGGTAAGGAAAGGCTCCTAGCAGACTCCAAGGGAGTAAAAGAGCTGATGAAACAATGGCAAGTAAGTCAGGCATTTCCGCTTTAGCACTCTTGTGGATCCAATTGAACAATTCTCAGCATTTGTACTTGTAACTGACACGCCAGGGACAAAAG
+
A1A>>AF11BB@FB1AEEAEGGHHHGGFFGBEGB1F1GBDGDFBFGEB/EBFFFAB110BBDGGFGFBBBBGHHHEB1GGHGGFFBDGFB0BFF>>GGHH1G2F11@CB>0/FGAG>B11>GFBFGBB1??<E?012DB/F0BFBBF>B@<0<111@@1?@2<<?@F10CGFH<FDAACCF1><>1CFHFDGC.00<GD0D0<DD<CCCC00C:;:<CCGHHGCCG00;;0;BF9009AE.:999C99F?/
@M05620:37:000000000-D9766:1:1101:8423:10718 1:N:0:46
GAGGCTGCTTTGGAAGAAACTCATAGATTACTGCAACAGTTCCCCCTGGACCTGGAAAAGTTTCTTGCCTGGCTTACAGAAGCTGAAACAACTGCCAATGGTAAGGAAAAGCTCCTAGAAGACTACAAGGGAGTAAAAGAGCTGATGAAAAAATGGCAAGTAAGTCAGGCATTTCCGCTTTAGAACTCTTGTGGATCCAATTGCACAATTCTCAGCATTTGTACTTGTAACTGACAAGCCAGGGACAAAAG
+
BABCABFBFFFFGBFGGGGGGGHHHGHHHHHGHHFHFHHHHGFGHGGGGHHGHHGGB32GGHHHHHHGFFEFGHHEBABGHHFHHEEHFGHHHHHHHHHH3B4@F3FGH2?BGFBFH4EFHHBG3FGHGE>FFGHFGFDFFF3BB2BFGH?BD<GBFHH/FGHF2FDGGHHG11?@CE?.>DG1><1FD1<1>.=<=GFEGGG00<DGFG0CGHHGH0GG00;;000:CC;0;GFF;CFGFF?DAEG?CFB
@M05620:37:000000000-D9766:1:1101:14874:10741 1:N:0:46
AGCGCCAGCTCTCAATCGCACAGGGGACCCAGGGCCTGGCCCCTCCATCCAGAAAACCTATGACCTCACCCGCTACCTGGAGCACCAACTCCGCAGCTTGGCTGGGACCTATGTGAGTATCCAGCGTAGGAATCTGGGAGTTGGGGAGGAGTGAGGAGTTGGGGAAAGACAGTCCTAACCGTGGAGGGTTCTGGTAAATGATGGGGTGAGGAGGGGCTCTTTGGCTCCCACCAGTCCCCCTGTCTGGTCTA
+
A>1>AA>>1FFFGGGCAFGEGCH0FGAEEEEFAEEE/FG0AGEEEFHDG01E1B1ABEEAAG@GHFHFHFGE/>EEHGFHFGHHGHHCG0GEE//>@0BGGHGGGGGHGFFHFHHGFHEHGFFHHG/CC<FGHHFFFGHEEHFCCGGCCGGGFGHHHCGHHHGGGGHHHFHHGFHHGFGE@GGGGFGGBFAFGFGGGGGFFFGFEBF@FFFFBA@@@@FFFFFFFFFEFFFFFFFFFFFB@FBFFFEF999
@M05620:37:000000000-D9766:1:1101:18235:10796 1:N:0:46
AGTGCCAGCTCTCAATCGCACAGGGGACCCAGGGCCTGGCCCCTCCATCCAGAAAACCTATGACCTCACCCGCTACCTGGAGCACCAACTCCGCAGCTTGGCTGGGACCTATGTGAGTATCCAGCGTAGGAATCTGGGAGTTGGGGAGGAGTGAGGAGTTGGGGAAAGACAGTCCTAACCGTGGAGGGTTCTGGTAAATGATGGGGTGAGGAGGGGCTCTTTGGCTCCCACCAGTCCCCCTGTCTGGTCTA
+
AB>ABFFFCFFFGGGGGGGFGGHGGGGGGGHGFGGGGGHHHHGHGGHHHHHHHHHHHGHHHHFHHHHHHHHGGFFGHHHHFHHHHHHHGHHHGGGGGHGHGHHGGGHHGHHHHHHHHHHHHHHHHGGGGGHHHHHHHHHGGHHHGGGGGGGHHHHHHGHFHHGGGGHHHHHHHHHHHHHHGGGGGGGGGGGGGGGGGHHHHHHGGGFFFFFFFFFFFFFFFFHFFFFFFFFFFFFFFFFFFFFFFFFFFFF
@M05620:37:000000000-D9766:1:1101:7934:10808 1:N:0:46
AGTCCCAGCTCTCAATCGCACAGGGGACCCAGGGCCTGGCCCCTCCATCCAGAAAACCTATGACCTCACCCGCTACCTGGCGCACCCACTCCGCAGCTTGGCTGGGACCTATGTGAGTATCCAGCGTAGGAATCTGGGAGTTGGGGAGGAGTGCGGAGTTGGGGAAAGCCAGTCCTAACCGTGGAGGGTTCTGGTAAATGATGGGGTGAGGAGGGGCTCTTTGGCTCCCACCAGTCCCCCTGTCTGGTCTA
+
>A>3>BBFFFFFF4FGGFFAEEHGG22A2AFHAAEB2BGHFGEHEEGHHGHHHGF2BF3FBBFHH5BFHHH0>>>EGH@F1>EEEGA/?GH0?E?E/FBBEGHGGGHHGGCHHHHFHHHHHHBHHGG?CGFFHHHHGH0FEGHFCG.<C.CGH0<C-CEHHGGG..99/;/;FGGGFGGGGGGG?EDGGFFFFFFFFFFFEFFFFFFBFFFFFFBBBBFFFFFFFFFFFEFFFFFFFFFDBFFFFFFFFFF
@M05620:37:000000000-D9766:1:1101:14916:10819 1:N:0:46
AGTGCCAGCTCTCAATCGCACAGGGGACCCAGGGCCTGGCCCCTCCATCCAGAAAACCTATGACCTCACCCGCTACCTGGAGCACCAACTCCGCAGCTTGGCTGGGACCTATGTGAGTATCCAGCGTAGGAATCTGGGAGTTGGGGAGGAGTGAGGAGTTGGGGAAAGACAGTCCTAACCGTGGAGGGTTCTGGTAAATGATGGGGTGAGGAGGGGCTCTTTGGCTCCCACCAGTCCCCCTGTCTGGTCTA
+
ABAABFFFBFFFGFGGGGGCAEGGGGGGGGHHGGGGGDHGHHGHGGGHHHHHHGHHHGHHHHGHHHHHHHGFGGGGHHHGHHHGGHHHGHHHGGGGGHHHGGHGGGHHGHHHHHHHHHHHHHHHHGGGGGHHHHGHHHHGGHHHGGGGGGGFHHHHHGHHHHGGGGHHHHHHHHHHHHGHGGEGGGGGEFGGGGFFGGGGGFGGGGFFFFFFFFFFFFFFFFFFFFFFFFFFFFFFFFFFFFFFFFFFFFF
@M05620:37:000000000-D9766:1:1101:5633:10821 1:N:0:46
GAGGCTGCTTTGGAAGAAACTCATAGATTACTGCAACAGTTCCCCCTGGACCTGGAAAAGTTTCTTGCCTGGCTTACAGAAGCTGAAACAACTGCCAATGGTAAGGAAAGGCTCCTAGAAGACTCCAAGGGAGTAAAAGAGCTGATGAAACAATGGCAAGTAAGTCAGGCATTTCCGCTTTAGCACTCTTGTGGATCCAATTGAACAATTCTCAGCATTTGTACTTGTAACTGACAAGCCAGGGACAAAAG
+
BCCCCCFCFFFFGGGGGGGGGGHHHHHHHHHHHHHHGGHHHHHHHGGGHHHHHHHHHHHHGHHHHHHHHHHHHHHHHHHHHHHHHHHHHHHHHHHHHHHHHG4FGHHHHG1GHGFHHHHHHHHHHHHHHGEGGGGHHHHGHHHHHHHHHHHHHHHHHHHGHHHHHHHHHHHHHHHHGGGEGHHHHHHHHHHHHGHCFGHHHHGHHHGHHHHFGHHHHHHHHHHHHHHHHHHBGHHHGHGGGFEGGGGGGGF
@M05620:37:000000000-D9766:1:1101:8106:10855 1:N:0:46
GAGGCTGCTTTGGAAGAAACTCATAGATTACTGCAACAGTTCCCCCTGGACCTGGAAAAGTTTCTTGCCTGGCTTACAGAAGCTGAAACAACTGCCAATGGTCAGGAAAGGCTCCTAGAAGACTCCAAGGGAGTAAAAGAGCTGATGAAACAATGGCAAGTAAGTCAGGCATTTCCGCTTTAGCACTCTTGTGGATCCAATTGAACAATTCTCAGCATTTGTACTTGTAACTGACAAGCCAGGGACAAAAG
+
BBBBBBFBFFFFGGGGGGGGGGHHHHHHHHHHHHHHFHHHHHHHHGGGHHHHHHHHFHFHHHHHHHHHHHHGHHHGHHFHHHHHHGFHHHHHHHHHHHHHHH4FGGHHHF1?FFFGHHHHHHHHHHHHHF/FGGHHHHHGHFHGHGHHHHGHHFGHHHHGHHHFHHFHHHHHHHHHGGCEGHHHGGGHHHGHHGHFGHFGHGG0DHHGGGFGGHHHHCHHHHHHHHHHGHGFHHHH;CFGFG?AEEGFFFB
@M05620:37:000000000-D9766:1:1101:25069:10861 1:N:0:46
AGTGCCAGCTCTCAATCGCACAGGGGACCCAGGGCCTGGCCCCTCCATCCAGAAAACCTATGACCTCACCCGCTACCTGGAGCACCAACTCCGCAGCTTGGCTGGGACCTATGTGAGTATCCAGCGTAGGAATCTGGGAGTTGGGGAGGAGTGAGGAGTTGGGGAAAGACAGTCCTAACCGTGGAGGGTTCTGGTAAATGATGGGGTGAGGAGGGGCTCTTTGGCTCCCACCAGTCCCCCTGTCTGGTCTA
+
BCABCFFFCFFFGGGGGGGGGGHHGGGGGGHHGGGGGGHHHHGHGGHHHHHHHHHHHGHHHHHHHHHHHHHGGFGGHHHHHHHHHHHHGHHHGGGGGHHHGHHGGGHHGHHHHHHHHHHHHHHHHGGGGGHHHHHHHHGGGHHHGGGGGGGHHHHHHGHHGHGGGGHHHHHHHHHHHHHHGGGGGGGGAFGGGGFGGGGGGGGGGGFFFFFFFFFFFCFFFFFFFFFFFFFFFFFFFFFFFFFFHFFFFFF
@M05620:37:000000000-D9766:1:1101:4734:10865 1:N:0:46
GAGGCTGCTTTGGAAGAGCCCCCTTGTGAACTCCAGCCACTGACACTCGAGCGGCAAAAGATCGTAGGAGCACACAACGGAACTCCAGCAACTAGATTCCACCTGGTATGACGCGTTCTGATTGCCTCCTACAAGACTCCAAGGGAGTAAAAGAGATGATGAAACAATGACAAGCAACTCAGGCATTTCCTCTTTAGCACTCTTGTTGAAACAATTGAACAATTCTCAGCATCCTTCCTATCACCTGACAA
+
AAAAAAFAFFFFGGFGFCBF1A0A00AA3DFGBGHA000AB1FHBC10//A/A//AA0BF/B1>00//@B//B00//B>/?/>G111@00>B011B2>22210B00B1>BGH///>/</@222@1@1@F0@1@F1FB<F1<?GE/>A<FGBBFCG011>=0GH0<CED<0=<0<.<:./<;CF/::00<00:;C;=0;0;;;990;0;900;;A9000;0090;C0;099C00//9/9////99:B/;B//
@M05620:37:000000000-D9766:1:1101:20450:10868 1:N:0:46
ACCACACCTTCTACAATGAGCTGCGTGTGGCTCCCGAGGAGCACCCCGTGCTGCTGACCGAGGCCCCCCTGAACCCCAAGGCCAACCGCGAGAAGATGACCCAGGTGGGTGGCCCGCTACCTCTTCTGGTGGCCGCCTCCCTCCTTCCTGGCCTCCCGGACCTGCGCCCTTTCTCACTGGTTCTCTCTTCTGCCGTTTTCCGTAGGACTCTCTTCTCTGACCTGAGTCTCCTTTGGAACTCTGCAGGTTCT
+
CCDDDCCCFFFFGGGGGGGGGGHHGFGGHGHHHGGGGGGGGHHHHGGGGGGGHHHHHHHGGGGGGGGGGGGHHHHGGGGHGHHHHGGGGGGGGGHHHHFHHGAGFGC/>EF-FHG-<--<C<DGF0DFDGH.CC-CG.EFEFGAFBFFFGBFGBFGEA---<B/A>DFFFFBFFB0BFFFFBBBB:BF00FFFFCFFFEFED0AD.0<<FB:F0<0:B00<:B///00:BBFFFFFFB:<FFFFFFFF0BB
@M05620:37:000000000-D9766:1:1101:21097:10904 1:N:0:46
AGTGCCAGCTCTCAATCGCACAGGGGACCCAGGGCCTGGCCCCTCCATCCAGAAAACCTATGACCTCACCCGCTACCTGGAGCACCCACTCCGCAGCTTGGCTGGGACCTATGTGAGTATCCAGCGTAGGAATCTGGGAGTTGGGGAGGAGTGAGGAGTTGGGGAAAGACAGTCCTAACCGTGGAGGGTTCTGGTAAATGATGGGGTGAGGAGGGGCTCTTTGGATCCCACCAGTCCCCCTGTCTGGTCTA
+
>>>>AFF43CFFGFGFGGGGGGHHGGC?AAFFF2EE2BGH2FE1EFHFGGCH3EFFGFCBEGDHHGHFG1?EE>EEHFFH2GGHHH11?GHFEGGC@G3C/G3F/AGHGHE?FF2F?FGHHED?C/C?@BGHCHHFDHACDGF1@@.<<<C<GBHA0CGCH/<CCE.G/:/CCFHCGHHGGGGGGG?B.CAFG0;0BFGFG099EDFBA9A/9A-;@@99//:B/BFFFFFFFAFFFFAF?EFFEFBFB/9
@M05620:37:000000000-D9766:1:1101:15722:10905 1:N:0:46
AGTGCCAGCTCTCAATCGCACAGGGGACCCAGGGCCTGGCCCCTCCATCCAGAAAACCTATGACCTCACCCGCTACCTGGAGCACCAACTCCGCAGCTTGGCTGGGACCTATGTGAGTATCCAGCGTAGGAATCTGGGAGTTGGGGAGGAGTGAGGAGTTGGGGAAAGACAGTCCTAACCGTGGAGGGTTCTGGTAAATGATGGGGTGAGGAGGGGCTCTTTGGCTCCCACCAGTCCCCCTGTCTGGTCTA
+
BBABBFFBAFFFGGGGGGGGGGHHGGGGGGHHGGGGGGHHHHGHGGHGHHHHHHGHHGHGHHHHHHHHHHHGGGGGHHHHHHHGFHHHGHHHGGGGGHHHGHHGGGHHGHHHGHHHHHHHHHHHHGGGGGHHHHHHGHHGGHHHGGGGGGGHHHHHHGHHHGGGGGHHHHHHHHHHHHHHGGGGGGGGGGGGGGFGGGGGGGGGGGFFFFFFFFFFFFFFFFFFFFFFFFFFFFFFFFFFFFFFFFFFFFB
@M05620:37:000000000-D9766:1:1101:9942:10930 1:N:0:46
AGTGCCAGCTCTCAATCGCACAGGGGACCCAGGGCCTGGCCCCTCCATCCAGAAAACCTATGACCTCACCCGCTACCTGGAGCACCAACTCCGCAGCTTGGCTGGGACCTATGTGAGTATCCAGCGTAGGAATCTGGGAGTTGGGGAGGAGTGAGGAGTTGGGGAAAGACAGTCCTAACCGTGGAGGGTTCTGGTAAATGATGGGGTGAGGAGGGGCTCTTTGGCTCCCACCAGTCCCCCTGTCTGGTCTA
+
ABAAAFFFBFFFGGGGGGGGGGHHGGGGGGHHGGGGGGHHHHGHGGHHHHHHHGHHHGHHHHHHHHHHHHHGGEEGHHHHGHHHHHCGFHHHGGGGGHHHGHHGGGHHGHHHHHHHHHHHHHHHHGGGGGHHHHHHHHHGGHHHGGGGGFGHHHHHHGHHHHGGFGGHHHGHHHHHHGHHGGGGGGGGGGGGGGGGGGGGGGGGGGFFFFFFFFFFFFFFFFFFFFFFFFFFFFFFFFFFFFFFFFFFFFB
@M05620:37:000000000-D9766:1:1101:17231:10947 1:N:0:46
AGTGCCAGCTCTCAATCGCACAGGGGACCCAGGGCCTGGCCCCTCCATCCAGAAAACCTATGACCTCACCCGCTACCTGGAGCACCAACTCCGCAGCTTGGCTGGGACCTATGTGAGTATCCAGCGTAGGAATCTGGGAGTTGGGGAGGAGTGAGGAGTTGGGGAAAGACAGTCCTAACCGTGGAGGGTTCTGGTAAATGATGGGGTGAGGAGGGGCTCTTTGGCTCCCACCAGTCCCCCTGTCTGGTCTA
+
BBABBFFFBFFFGGGGGGGGGGHHGFGGGGHHGGGGGGHGHGFHGGHHHHHFHHHHHGHGHHHHHHHHHHHGGGGGGHHHHHHHHHHHGHHHGGGGGHHHGHHGGGHHGHHHHHHHHHHHHHHHHGGGGGHHHHHHHHHGGHHHGGGGGGGHHHHHHGHHHHGGGGHHHHHHHHHHHHHHGGGGGGGGEFGGGGGGGGGGGGGGGGFFFFFFFFFFFFFFFFFFFFFFFFFFFFFFFFFFFFFFFFFFFFF
@M05620:37:000000000-D9766:1:1101:11680:10967 1:N:0:46
AGTGCCAGCTCTCAATCGCACAGGGGACCCAGGGCCTGGCCCCTCCATCCAGAAAACCTATGACCTCACCCGCTACCTGGAGCACCAACTCCGCAGCTTGGCTGGGACCTATGTGAGTATCCAGCGTAGGAATCTGGGAGTTGGGGAGGAGTGAGGAGTTGGGGAAAGACAGTCCTAACCGTGGAGGGTTCTGGTAAATGATGGGGTGAGGAGGGGCTCTTTGGCTCCCACCAGTCCCCCTGTCTGGTCTA
+
AA>AAFFFBFFFGGGGGGGCGGHGGGGGGGFHAEEFEGHHGHGEGGHHHHHHGGHHHGHHHHHHHFHFHHHGG>EGHHHH2BGGHHFGFHHHGGFGGHHHGHHC/?GHGCGHHHHHHH3DHFHDFG<CG/GHHHHHHGHG/0GHGGGFGD.>CGHHHAGGFHGGGGHHHHHHHHHHHHHH?EGGGEGGGGGGGGBFGGGGGGGGGGFAFFAFDFF-9@FFFFFFFFFFFFFFFFFFFFFFFFFFFF/BFB:
@M05620:37:000000000-D9766:1:1101:5989:10984 1:N:0:46
AGTGCCAGCTCTCAATCGCACAGGGGACCCAGGGCCTGGCCCCTCCATCCAGAAAACCTATGACCTCACCCGCTACCTGGAGCACCAACTCCGCAGCTTGGCTGGGACCTATGTGAGTATCCAGCGTAGGAATCTGGGAGTTGGGGAGGAGTGAGGAGTTGGGGAAAGACAGTCCTAACCGTGGAGGGTTCTGGTAAATGATGGGGTGAGGAGGGGCTCTTTGGCTCCCACCAGTCCCCCTGTCTGGTCTA
+
AA>AAFFFBFFFGGGGGFGFFGHFGGGGGGHHGGGGGGHHHHGHGGHHHHHHHHHHHGHHGFGHHHHHHHHGGEFGHHHHFFHHHHAGGHHHEGFGGHGFEHEGGGHHGHHHHHHHHHHHHHHHHGGGDDFFHHHHGH0FGHHHGG.CGEEHHGHHFGGHGHGGCEEHFHHHHHHHHHHHGGGGAEGGGGGGGGGGGGGGGGGGGGDFFFFBAFFFFFFFFFFFFFFFFFFFFFFFFFFFFFFFFFFFFFF
@M05620:37:000000000-D9766:1:1101:12737:10990 1:N:0:46
AGTGCCAGCTCTCAATCGCACAGGGGACCCAGGGCCTGGCCCCTCCATCCAGAAAACCTATGACCTCACCCGCTACCTGGAGCACCAACTCCGCAGCTTGGCTGGGACCTATGTGAGTATCCAGCGTAGGAATCTGGGAGTTGGGGAGGAGTGAGGAGTTGGGGAAAGACAGTCCTAACCGTGGAGGGTTCTGGTAAATGATGGGGTGAGGAGGGGCTCTTTGGCTCCCACCAGTCCCCCTGTCTGGTCTA
+
ABAAAFFFBFFFGGGGGGGGGGHHGGGGGGHHBEEGGGHHHHGHGGGGHHHHHHHHHGHHHGHHHHHHHHHGGEEGHHHHFGHGHHC?EHHHFGGGGHHHGHHGGGHHGHHHHHHHHHHHHHHHHGGGGGHHHHHHHHHGGHHHGGGGGGGHHGHHHGHHHHGGGGHHHHHHHHHHHHHHGGGGGGGGGGGGGGGGGGGGGGGGGGDFFFFFFFFFFFFFFFFFFFFFFFFFFFFFFFFFFFFFFFFFFFB
@M05620:37:000000000-D9766:1:1101:18733:11011 1:N:0:46
GAGGCTGCTTTGGAAGAAACTCATAGATTACTGCAACAGTTCCCCCTGGACCTGGAAAAGTTTCTTGCCTGGCTTACAGAAGCTGAAACAACTGCCAATGGTAAGGAAAGGCTCCTAGAAGACTCCAAGGGAGTACACGAGCTGCTGACACAATGGCAAGTCAGTCAGGCATTTCCGCTTTAGCACTCTTGTGGATCCAATTGAACAATTCTCAGCATTTGTACTTGTAACTGACAAGCCAGGGACAAAAG
+
BABBBBFAFFFFGGFFGGGGGGCHCHHHHGHHHHGFGCGGHHGHHGGGHGHHHHHHHHCFGHHHHHHHHHHHHHHHHHHHHHHHHHHHHHHHHHHHHHHHHGHHHHHHGGHEHHGHHHHHHHH3FG3FGEGHGAG3F4//></G2BG?2BFHFHBGH2FFH2>2?GHFHHHHHFHHGGGGGGHHHGHGHHGFHGHGHHHHHHGHHHHHHHHHHHGH0GHHG00GHHHHHHHFGGGGGGGGFFFGGG..;FF
@M05620:37:000000000-D9766:1:1101:18742:11033 1:N:0:46
GAGGCTGCTTTGGATGAAACTCATAGATTACTGCAACAGTTTCCCCTGGACCTGGAAAAGTTTCTTGCTTGGCTTACAGAAGCTGAAACAACTGCCAATGGTAAGGAAAGGCTCCTAGAAGACTCCAAGGGAGTAAAAGAGCTGATGAAACAATGGCAAGTAAGTCAGGCATGTCCGCTTTAGCACTCTTGTGGATCCAATTGAACAATTCTCAGCATTTGTACTTGTAAATGACAAGCCAGGGACAAAAG
+
A?AAAAC>BBB1FB1BE11BFGFHHFFFFDFFH11FBF0DE22210B0AABBGHFBB100AAD2DDBA1DFE0FG1BABFHH1BF11F@BBBGGGGHHHHCH@F11B0>0>?@>?FFDB@GFCB11BB>//FEE<>FGGFF0FFBBFGHHF0GB11<B1?@@G>>@21F0FB011<?AA?FF<<1<<F11<11.><FGDFD<<<D0=<0=00<<=/0<=;CCCGH0GCC;00;CCG;:.:/;;;;.CFFA9
@M05620:37:000000000-D9766:1:1101:18604:11041 1:N:0:46
AGTGCCAGCTCTCAATCGCACAGGGGACCCAGGGCCTGGCCCCTCCATCCAGAAAACCTATGACCTCACCCGCTACCTGGAGCACCAACTCCGCAGCTTGGCTGGGACCTATGTGAGTATCCAGCGTAGGAATCTGGGAGTTGGGGAGGAGTGAGGAGTTGGGGAAAGACAGTCCTAACCGTGGAGGGTTCTGGTAAATGATGGGGTGAGGAGGGGCTCTTTGGCTCCCACCAGTCCCCCTGTCTGGTCTA
+
ABAAAFFFCFFFGGGGGGGGGGGGGGGGGGHHGGGGGGHHGHGHGGHHHHHHHHHHHGHHGHHHHHHHHHHGGFGGHGHHGHHHHHHGGHHHGGGGGHHHGHHGGGHGGHHHHHHHHHHHHHHHHGEGGGHHHHHHHHHGGHHHGGGGGGGHHHHHHGHHHHGGGGHHHHHHHHHHHHHHGFGGGGGGDFGGGGGGGGGGGGGGGGFFFFFFFFFFFFFFFFFFFFFFFFFFFFFFFFFFFFFFFFFFFFF
@M05620:37:000000000-D9766:1:1101:18050:11064 1:N:0:46
AGTGCCAGCTCTCCATCGCACAGGGGACCCAGGGCCTGGCCCCTCCATCCAGAAAACCTATGACCTCACCCGCTACCTGGAGCACCCACTCCGCAGCTTGGCTGGGACCTATGTGAGTATCCAGCGTAGGAATCTGGGAGTTGGGGAGGAGTGAGGAGTTGGGGAAAGACAGTCCTAACCGTGGAGGGTTCTGGTAAATGATGGGGTGAGGAGGGGCTCTTTGGCTCCCACCAGTCCCCCTGTCTGGTCTA
+
AA3AAFFFBFFFG4FDFEGCGFHCG2BEEFGH2BEEEFHHFGGCFGFHHFHHGBGGHFBGFBDGH5FGHFGEE/>EHHEB2BFGHG11?GHB/E??/F3B<BFFGGHF<FF3BFGFD3F??G3GGDEAFGEFB1DDF0?CDBDGC-.>@AA<.00<0<//=<@-.;CC/:C/CG0:;CB.A.:-..9?9;.BBFFFEEB00C0CG..-.9./A9B=--.9/BF//FFAEBA9.F;BFFEFFF///BBFFFB
@M05620:37:000000000-D9766:1:1101:24187:11093 1:N:0:46
GAGGCTGCTTTGGAAGAAACTCATAGATTACTGCAACAGTTCACCCTGGACCTGGAAAAGTTTCTTGCCTGGATTACAGAAGCTGAAACAACTGCCAATGGTCATGAAAGGCTCCTAGAAGACTCTAAAGGAGTAAAAGAGCTGACGAAAAAACGCCAAGTAAGTCAGGCACTCCCGCGTTAGCACTCCTGCGGATCCAATTGAACAATTCTCAGCACTTGTACTTGTAAATGACAAGCCAGCTACAAAAG
+
>>>>>>BAFBBDGBB44BABBCEFGFFFF5BDBG44BB2BADBDBFABC2BBBBC2332B3DDDDADABB3A2AA3BABDB3BBB33@BB1?@FBB3FBF3B4BB4B3@31?B113343BBG33B3?44B3?/B?B4FBFF03??0?////B/<////<?11<11@?1?0/0000<<>-<<<.=0<0<C0//:-:@:/0C0;00;;0/0;0;0;0;0.9/0;;C000=;00;C;900......//;/9F./
@M05620:37:000000000-D9766:1:1101:25477:11118 1:N:0:46
AGTGCCACCTCTCAATCGAACAGGGGACCCAGGCCCTGGCCCCTCCAGCCAGAAAACCTGTGACCTCACCCGCTACCTGGAGCACCAACTACGCAGCTTGGCTGGGACCTATGTGAGCATCCAGCGCAGGAATCTGGGGGTTGGCGCGGAGTGAGGAGCCGGGGAAAGCCCGTCCTAACCCTGGAGGGCTCTGGTAAATGATGGGGTGAGGAGGGCCTCTTTGGCCCCCACCAGCCCCCCTGTCTGGTCTA
+
AA>AAFF4BBFFGGGFGFGFGFHHFEE2BEEGG2BEEGHHFGG2EGFEFFCHFBGHHGH1DBDGHGHFHF1EFEEGHHHGFCHHHHAGGHHGFGGCEHEG/FH?//BFEHHDGHH2F1B1BBGBGC//<//0??FG1C/>@ACC/<.<:-;C.0<G0;..;-;@;..;/..99A.D/;FF.AFF..9B.AEFFFF////;:FB/.;9-.;./9A?.;;FFBFF/F/9---9A......--9./9BFF//9/
@M05620:37:000000000-D9766:1:1101:16671:11170 1:N:0:46
GAGGCTGCTTTGGAAGAAACTGACAAGCCAGGGACAAAAGATCGGAAGCGCACACGTCTGAACTCCAGTCACGAGATTCCATCTCGTATGCCGTCTTCTGCTTGAAAAAAAAAAAAGTATACAACGTAAAAATATTAAAATAGGGGATGAAATAATATTTAGGAACAGACAGACCTAACCGTGAAGAGTTCTTGTCACTGATTTGATTAAGACGGACTCTTTGGCTCCCACCAGTCCCCCTGTCTTATATC
+
AAAAAAFBFFFFGGGGCGGGGGHHH5BGG4GGGFF2FBABFBGG?2BE2AFEGAAEAGCFBDGFFF@BDFHHE1E?FGF4FFGFBG?EC3GHG1>GE4FGBEGGFHHHFEG?></>/1<11?@1F</00.1101<<11>111<10.<.<<000=00000=0000<.//::/:/;:C0:CF;CA..00.;0;C09;0009;0099009;000009..;-;BFF/B;9;EE9FDE.;;FF.9-.9////////
@M05620:37:000000000-D9766:1:1101:10589:11200 1:N:0:46
AGTGCCAGCTCTCAATCGCACAGGGGACCCAGGGCCTGGCCCCTCCATCCAGAAAACCTATGACCTCACCCGCTACCTGGAGCACCAACTCCGCAGCTTGGCTGGGACCTATGTGAGTATCCAGCGTAGGAATCTGGGAGTTGGGGAGGAGTGAGGAGTTGGGGAAAGACAGTCCTAACCGTGGAGGGTTCTGGTAAATGATGGGGTGAGGAGGGGCTCTTTGGCTCCCACCAGTCCCCCTGTCTGGTCTA
+
AAAAAFFFBFFFGGGGGGFGEGGFFGGGGGHHGGFGAFHHHHGEGGHHHGGHHHGHHFHHHHHHHHHGHHHGGGGGHHHFGGHGHHHHGHGHGGGGGHHHEHHGGGHHGHHEHHHGHGFHGHHHHGGGGGHGHHGHHHHFDHHHGGGGGGGFGHHHHGHHHHGGGGGHHHHHHHFHGHHHGGGGGGGGEGGGGGGGGGGGGGGGGGFFFFFFFFAFF@FFFFFFFFFEFFFFFFFFFFFFFFFFFFFFBBF
@M05620:37:000000000-D9766:1:1101:8027:11231 1:N:0:46
GCGGCTGCTTTGGAAGAAACTCATAGATTACTGCCACAGTTCCCCCTGGACCTGGAACCGTTTCTTGCCTGGCTTACAGAAGCTGAAACAACTGCCAATGGTACGGAACGGCTCCTAGACTCCTCCAAGGGCGTCCACGCGCTGATACACCCCTGGAAAGTACGTCAGGCATTTCCGCTTTCGCACTCTTGTGGCTCCCCTTGACCAATTCTCCGCCTTTGTCATTGTAACTGGCAAGCCCGGGACCCCAG
+
>>>>>>>>CFDBA1BB1BBFFFBF33ADG1BG2B01BBFFGHHHHGAF/0BFGG0BF1/ABEGGDAEFHHHFH0F1BGF@1FGFC1@1B>FFFGFG11@F1FG2?/?//?E//??1F111>BFFFGFGGF//B<///1?//<</<111<>F.A..</<DA000<<C<./;CCCFFH?AC.C0.C.9;9009;09.;FGEGGFEG09C9/CF/9/9-:A-99;//;9BF//9//:-9/--;-;-9@--;9BA
@M05620:37:000000000-D9766:1:1101:12276:11272 1:N:0:46
AGTGCCAGCTCTCAATCGCACAGGGGACCCAGGGCCTGGCCCCTCCATCCAGAAAACCTATGACCTCACCCGCTACCTGGAGCACCAACTCCGCAGCTTGGCTGGGACCTATGTGAGTATCCAGCGTAGGAATCTGGGAGTTGGGGAGGAGTGAGGAGTTGGGGAAAGACAGTCCTAACCGTGGAGGGTTCTGGTAAATGATGGGGTGAGGAGGGGCTCTTTGGCTCCCACCAGTCCCCCTGTCTGGTCTA
+
BBAABFFFBFFFGGGGGGGFGGEH2A2AEEAG2AE2BBGHHH2FAEGBGFBDBH3GHG33GG5GHABFGFHEECGGHGFBGGFFFGEFFFGHGFEEGFGHGHHGGGHHGHGHHHHGHFHHHHHGGGEADGFFGGFHHHGGGHHHGGGCFGGHGFHHGGHHHHGGGGHGFHHHHHHFHFHHGGGGGGGGEGFGGGFFFGFGGGGGGGFFFFFFFFFFFBEFFFFFFFFFFFFFFFFFFFFFFFFFFFFFFFF
@M05620:37:000000000-D9766:1:1101:12257:11274 1:N:0:46
AGTGCCAGCTCTCAATCGCACAGGGGACCCAGTGCCTGGCCCCTCCATCCAGAAAACCTATGACCTCACCCGCTACCTGGCGCACCACCTCCGCAGCTTGGCTGGGACCTATGTGAGTATCCAGCGTAGGAATCTGGGAGTTGGGGAGGAGTGAGGAGTTGGGGAAAGACAGTCCTAACCGTGGAGGGTTCTGGTAAATGATGGGGTGAGGAGGGGCTCTTTGGCTCCCACCAGTCCCCCTGTCTGGTCTA
+
>>11>BFFAFFFG1GFGFGCECG0F0AEEEFG1BBFGFCGHHEHEGCGHFAGFB1BFEHHAABGGDBFGHH/E/>>GH1B0>EEEG0/?FHGEGEEEHFGCHHGGGHHGHHGHHHFHHHHHHHHHGGCGGGFGHFHHH0FFHHHGGACGAFCCDGH0CGFHHGGE..C:GFFHHHHBBFFAFG@EEG@GFGFGGGGGFFFFFGGFFA?EFFFFF@@@@FFFFFFFFFFEBFFFFFFFFFF@FFFFFFFFFF
@M05620:37:000000000-D9766:1:1101:12524:11276 1:N:0:46
AGTGCCAGCTCTCAATCGCACAGGGGACCCAGGGCCTGGCCCCTCCATCCAGAAAACCTATGACCTCACCCGCTACCTGGAGCACCAACTCCGCAGCTTGGCTGGGACCTATGTGAGTATCCAGCGTAGGAATCTGGGAGTTGGGGAGGAGTGAGGAGTTGGGGAAAGACAGTCCTAACCGTGGAGGGTTCTGGTAAATGATGGGGTGAGGAGGGGCTCTTTGGCTCCCACCAGTCCCCCTGTCTGGTCTA
+
BCABCFFFCFFFGGGGGGGGGGHHGGGGGGHHGGGGGGHHHHGHGGHHHHHHHHHHHGHHHHHHHHHHHHHGGGGGHHHHHHHHHHHHGHHHGGGGGHHHGHHGGGHHGHHHHHHHHHHHHHHHHGGGGGHHHHHHHHHGGHHHGGGGGGGHHHHHHGHHHHGGGGHHHHHHHHHHHHHHGGGGGGGGGGGGHGGGGGGGGGGGGGFFFFFFFFFFFFFFFFHFFFFFFFFFFFFFFFFFFFFFFFFFFFF
@M05620:37:000000000-D9766:1:1101:20783:11281 1:N:0:46
AGTGCCAGCTCTCAATCGCACAGGGGACCCAGGGCCTGGCCCCTCCATCCAGAAAACCTATGACCTCACCCGCTACCTGGAGCACCAACTCCGCAGCTTGGCTGGGACCTATGGGAGAATCCAGGGTAGGAACCTGGGAGTTGGGGAGGAGTGAGGAGTGGGGGAAAGACAGTCTAAACGGGGGAGGGTTTTGGTAAATGATGGGGTGAGGAGGGGCTCTTTGGCTCCAACCAGTCCCCCGGCCTGGCCAA
+
ABBBCFFFCFFFGFGGGFGGGGHHGEGGGGHHGGGGGGGFHHGHGGHHHHHHHHHHHGHHHHHHHHGHHHHGGGGGHHHHHHHHHHHHGHHHGGGGGHHHGHHGGGHHGHHH22B2?/02D=222/22?/F20=0?G/0?E0FGG?.A<.<<.0=<0.<.<CE:@G..FF/90;00;;F...;--;BBF...;-.;F00000;FF..-.A.0AFF>-9.BF0B;00;A:0B...0;FFF.----.;...0.
@M05620:37:000000000-D9766:1:1101:23986:11290 1:N:0:46
AGTGCCAGCTCTCAATCGCACAGGGGACCCAGGGCCTGGCCCCTCCATCCAGAAAACCTATGACCTCACCCGCTACCTGGAGCACCAACTCCGCAGCTTGGCTGGGACCTATGTGAGTATCCAGTGTAGGAATCTGGGAGTTGGGGAGGAGTGAGGAGTTGGGGAAAGACAGTCCTAACCGTGGAGGGTTCTGGTAAATGATGGGGTGAGGAGGGGCTCTTTGGCTCCCACCAGTCCCCCTGTCTGGTCTA
+
BCBBBFFFBFFFGGGGGGGGGGHHGGGGGGHHGGGGGGHHHHGHGGHHHHHHGHHHHGHHHHFHHHHHHHHGGGGGHHHHFHHHHHHHGHHHGGGGGHHHGHHGGGHHGHHHHHHHHHHHHHHHHHHHHHHHHHHHHHFGGHHHGGFGGDGHHFFHGGHHHHGGGGHHHHHHHHHHHHHHGGHGGGGGDGGGGGFGGGGGGGGGGGGFFFFFFFFFFFFFFFFFFFFFFFFFFFFFFFFFFFFFFFFFFFB
@M05620:37:000000000-D9766:1:1101:28080:11306 1:N:0:46
GAGGCTGCTTTGGAAGAAACTCATAGCTTACTGCAACAGTTCCCCCTGGACCTGGAAAAGTTTCTTGCCTGGCTTACAGACGCTGAAACACCTGCCAATGGTATGCTCAGTGTCAGCGACGACTCAACGGAGGTACAAGAGCTGAAGCAGCAATGGCAAGTAAGTGAGGCGTCTCCGCGGTATCTCTGATTTCGATCTCATGGAGAACTTCTTAGCAATTGCACTGTATATTGACAAGTCAGTGACAAGAG
+
>1>>>AFAFFFFG1BB1111ABFHHH13D1BFDEF1BEGHHGGHHGFFHEFHGBG0BBFHFGHHHHFFBGEGHHGBGGHH0>EEEE1@BG0BCBBB1GEHH1D212211>12BBB11/>///>EA<10?<////@1@F1@GG1@111110?<0?F?00<<1<11>1=1<.-<-./0<.--:..0:;000;090=90;.99C000999/00;C0000;09CF0000//////9;/BB/-;;//;;B/9F---
@M05620:37:000000000-D9766:1:1101:13433:11326 1:N:0:46
AGTGCCAGCTCTCAATCGCACAGGGGACCCAGGGCCTGGCCCCTCCATCCAGAAAACCTATGACCTCACCCGCTACCTGGAGCACCAACTCCGCAGCTTGGCTGGGACCTATGTGAGTATCCAGCGTAGGAATCTGGGAGTTGGGGAGGAGTGAGGAGTTGGGGAAAGACAGTCCTAACCGTGGAGGGTTCTGGTAAATGATGGGGTGAGGAGGGGCTCTTTGGCTCCCACCAGTCCCCCTGTCTGGTCTA
+
AAAAAFFFAFFFGFDGGGGCGAGFFGGG0BFFG?EGGGHHHHGEGGHFHHGHHHHHHGHHHHHHHHHHHHHGGGGGHHHHHHHHHHHHGHHHGGGGGHHHGHHGGGHHGHHHHHHHHHHHHHHHHGGFGGHHHHHHHHHGGHHHGGGGGGGHHHHHHGHHHHGGGGHHHHHHHHHHHHHHGGGGGGGGGGGGGGGGGGGGGGGGGGF@FFFFFF@@@@FFFFFFFFFFFFFFFFFFFFFF?FFFFFFFFFB
@M05620:37:000000000-D9766:1:1101:21787:11335 1:N:0:46
AGTGCCAGCTCTCAATCGCACAGGGGACCCAGGGCCTGGCCCCTCCATCCAGAAAACCTATGACCTCACCCGCTACCTGGAGCACCAACTCCGCAGCTTGGCTGGGACCTATGTGAGTATCCAGCGTAGGAATCTGGGAGTTGGGGAGGAGTGAGGAGTTGGGGAAAGACAGTCCTAACCGTGGAGGGTTCTGGTAAATGATGGGGTGAGGAGGGGCTCTTTGGCTCCCACCAGTCCCCCTGTCTGGTCTA
+
ACAAAFFFCFFFGGGGGGGCGGHGGEEGGGHHGGFGGGHHHHGHGGHHHGHHHHHHHGHHHHHHHGHHHHHGGEFGHHHH?FHHHHFGFHHHEGGGGHGHGHHGGGHHGHHHHHHHHHHHHHHHHGGGGGHHHHHHHHGGGHHHGGEGGFGHHHHHGGHHHHGGGGHHGHHHHHHHHHHHGGGGGGGGFGGGFGGGGGGGGGGGGGFFFFFFFFFFFFFFFFFFFFFFFFFFFFFFFFFFFFFFFFFFFFF
@M05620:37:000000000-D9766:1:1101:16057:11338 1:N:0:46
GAGGCTGCTTTGGAAGAAACTCATAGATTACTGCCACAGTTCCCCCTGGACCTGGAAACGTTTCTTGCCTGGCTTACAGAAGCTGAAACAACTGCCAATGGTAAGGAAAGGCTCCTAGAAGACTCCAAGGGAGTCCCCGAGCTGCTGAAACAATGGCAAGTACGTCAGGCATTTCCGCTTTAGCACTCTTGTGGATCCAATTGAACAATTCTCAGCATTTGTACTTGTAACTGACAAGCCAGGGACAAAAG
+
11>>A>CAFFFD1FGF1ABGGGDGBFGHH1BGHH01B0BBFGHHHGEFF0FFHGAGH10BBFHHFHHFHHHHHHG1BGHFFHHFH1FHH0FHHHHH11FFHGHHHHHHHHHHHHGHFGHBG1GHHHEGHGGHEE011/>/>BGH1FG11@GB/@GFH0FFH11?GHGGHHGFHHHHGGGGGBGHHHHHHHHGHGGHHHHCGHHHHHHGHHHHHHHGFHHHHH0CFGGGGGGGGGGGGGGGBFFGGGA./;;
@M05620:37:000000000-D9766:1:1101:19999:11374 1:N:0:46
GAGGCTGCTTTGGAAGAAACTCATAGATTACTGCAACAGTTCCCCCTGGACCTGGAAAAGTTTCTTGCCTGGCTTACAGAAGCTGAAACAACTGCCAATGGTAAGGAAAGGCTCCTAGAAGACTCCAAGGGAGTAAAAGAGCTGATGAAACAATGGCAAGTAAGTCAGGCATTTCCGCTTTAGCACTCTTGTGGATCCAATTGAACAATTCTCAGCATTTGTACTTGTAACTGACAAGCCAGGGACAAAAG
+
AAAAAAFACFDDGC5BFGFGGGHHHGGGHGHHHH4FFHGHHDEFGGEFCFGGHHFFB32BBGHHHHGBBGFGHHHEFGGGHHGGHEFHFFBGHGGHFHHHFH4F3@FFFB1?GFFHD43BFHGFGGFGFE//EGBDFHGGH?FFFBGFBGBCE2BB@<C?@@G2@@DFGFHHFFGHCDDGGD1FDDGFGHHFF?GFGFDGHF0GHFGFGFFFH<<;00;;GH:CFFGGH:0;;GHG;.;C9:;;CFEFGA/
@M05620:37:000000000-D9766:1:1101:6987:11381 1:N:0:46
AGTGCCAGCTCTCAATCGCACAGGGGACCCAGGGCCTGGCCCCTCCATCCAGAAAACCTATGACCTCACCCGCTACCTGGAGCACCAACTCCGCAGCTTGGCTGGGACCTATGTGAGTATCCAGCGTAGGAATCTGGGAGTTGGGGAGGAGTGAGGAGTTGGGGAAAGACAGTCCTAACCGTGGAGGGTTCTGGTAAATGATGGGGTGAGGAGGGGCTCTTTGGTTCCCACCAGTCCCCCTGTCTGGTCTA
+
>>AABFFFBFCFGGGGGFGFE2BF2EFGGGHHGGGGGFGGHHGAFGFHHHHHGFFHFFFGHEGGGHEEGF1EGGCGHHHFHGH?FGGHGFHHGG/EEFHHGHHEDFAFFGFBB?FFHGGFHHHBGFGGCDHG<FHFF0GGDGDGC-CDG<AG.<GGFGCGFHGCAAGCG/:/:GGGCHCGBA.?.A?G;F.C0C;BF0BBFFFGGGFFFEA/ADDFF-AFFFBFAABFBF.AE9FFFFEA9AFFFFBBBF/
@M05620:37:000000000-D9766:1:1101:14671:11396 1:N:0:46
AGTGCCAGCTCTCAATCGCACAGGGGACCCAGGGCCTGGCCCCTCCATCCAGAAAACCTATGACCTCACCCGCTACCTGGAGCACCAACTCCGCAGCTTGGCTGGGACCTATGTGAGTATCCAGCGTAGGAATCTGGGAGTTGGGGAGGAGTGAGGAGTTGGGGAAAGACAGTCCTAACCGTGGAGGGTTCTGGTAAATGATGGGGTGAGGAGGGGCTCTTTGGCTCCCACCAGTCCCCCTGTCTGGTCTA
+
ABAABFFFCFFFGGGGGGFGGGHHGGGGGGHGFGGGGFHHHHGHGGGGHHHHHGFHHGGHHHHHHHHHHHHGGGGGHGHHFGHHHHFGGGFHGGGGGHHHGHHGGGHHGHHHHHHHHHHHHHHHHGGGGGHHHHHHHHHGGHHHGGGGGGGHHHHHHGHHHGGGGGHHHHHHHHHHHHHHGGGGGGGGGGGGGGGGGGGGGGGGGGFFFFFFFFFFFFFFFFFFFFFFFFFFFFFFFFFFFFFFFFFFFFB
@M05620:37:000000000-D9766:1:1101:6852:11424 1:N:0:46
GAGGCTGCTTTGGAAGAGCACACGTCTGCACTCCAGTAACTGACAAGCCAGGGACAAAAGATCGGAAGAGCACACGTCTGAACTCCAGTCACGAGATTCCATCTCGTATGCCGTCTTCTGCTTGAAAAAAAAAAAACAGTAAAACAGATTTACCATCCACTACTCCCTGATAGTAACTATCGTACAACACTAAACTCCAACCTCAACACATCTACCTCTCTACCGCATGTCATCATTGCAAATCATACTCG
+
>3A3>AFAFFFFGBGGGGGGGGHGHHHF5DFG3GEGHFGHHH3BGHHHGGGHCFFAB21FFGHGG?EEGHGFFBGEGHGG55BBGH3BGHHHGEE1FGHFHHEHHHGGHHHHGGGHGHHHHGFHGFG30<//<//>..0111111.<010000000/<0/0//00/./0/000:<0:000;./.:.09..0//0/000/9/.///0/0..00000000/////;---9.///////9////99/9/////.
@M05620:37:000000000-D9766:1:1101:15552:11446 1:N:0:46
GAGGCTGCTTTGGAAGAAACTCATAGATTACTGCAACAGTTCCCCCTGGACCTGGAAAAGTTTCTTGCCTGGCTTACAGAAGCTGAAACAACTGCCAATGGTAAGGAAAGGCTCCTAGAAGACTCCAAGGGAGTAAAAGAGCTGATGAAACAATGGCAAGTAAGTCAGGCATTTCCGCTTTAGCACTCTTGTGGATCCAATTGAACAATTCTCAGCATTTGTACTTGTAACTGACAAGCCAGGGACAAAAG
+
BAAABBFBFFFFGGGGGCGGGGBADGFFDBGHHHHCGCHHHGFGGGGGACHHGFF2BF2G3EFHEBEBBFD1BFGFCAFFHHHH@DDGGF1FBFHFBGHHHHFFGGHHHGFHHHGHHHHHHHHGFFHHHGGHEEHHHHHGHGHHHHHHHHHGHFHHGHHGHHHHHHHHHHHHHGHHFGGGGHHHGHFFFGHFHFHGGGFHHHGHHHHHHGGFHFHHHHHHHHHHHHHCGFGFGHHHFHGGFFGGGGGGGGF
@M05620:37:000000000-D9766:1:1101:21533:11480 1:N:0:46
AGTGCCAGCTCTCAATCGCACAGGGGACCCAGGGCCTGGCCCCTCCATCCAGAAAACCTATGACCTCACCCGCTACCTGGAGCACCAACTCCGCAGCTTGGCTGGGACCTATGTGAGTATCCAGCGTAGGAATCTGGGAGTTGGGGAGGAGTGAGGAGTTGGGGAAAGACAGTCCTAACCGTGGAGGGTTCTGGTAAATGATGGGGTGAGGAGGGGCTCTTTGGCTCCCACCAGTCCCCCTGTCTGGTCTA
+
BCAABFFFCFFFGGGGGGGGGGHHGGGGGGHHGGGGGGHHHHGHGGHGHHGHHHHHHGHGHHHHHHHHHHHGGGGGHGHHHGGGHHHHGHHHGGGGGHHHGHHGGGHHGHHHHHHHHHHHHHHHHGGGGGHHHHHHHHHGGHHHGGGGGGGHHHHHHGHHHHGGGGHHHHHHHHHHHHHHGGGGGGGGGGGGGGGGGGGGGGGGGGFFFFFFFFFAFFFFFFFFFFFFFFFFFFFFFFFFAFFFFFFFFFF
@M05620:37:000000000-D9766:1:1101:24852:11484 1:N:0:46
GAGGCTGCTTTGGAAGAGCACACGTCTGAACTCCAGTCACTAGATTCCATCTCGTATGCCGTCTTCTGCTTGCAAAAAAAAAAACACACTACTCGCCCTCTCCTCTCGGCTGCTCGACTACAGCAACGGATACTCTCTCCCTCCCTGACATTCTCCCCGATCCTTACACACTCTCACTTTATCACTACCATACCACTTTCCCTCTCTATCTTCTCCCCTCACACACATCTCACCATCTCTCCACTTCCTCT
+
BABBBBFBFFFFGFBGGBABFCFE4B4BFHHHBGC3DBGGFFGFGGD5DADDDBBBFHD3ABEGGDFGFHHG13AAFG0>E///11B/>3333B/>////0333010/?/?//11/////0<1100?///?.11<F1110<00.</0</0000000/<---;.000:0:0.//000;0;000;0;00;;090;;0C/000000//9000////;B//....9/9...9;9///.///9//;//.//////:
@M05620:37:000000000-D9766:1:1101:16619:11526 1:N:0:46
GAGGCTGCTTTGGAAGAAACTCATAGATTACTGCAACAGTTCCCCCTGGACCTGGAAAAGTTTCTTGCCTGGCTTACAGAAGCTGAAACAACTGCCAATGGTCAGGAGAGTCTCCTAGAAGACCCTAAGGTAGTAAAAGAGCTGATGAAACAACGGCAAGTAAGGCAGGCATTTCCGCTTTAGCACTCTTCTGGAGCCAATCGAAGAATTCTCAGCACTTGTACTTGTAACTGACAGGACACTGACAAAAG
+
AAAABACBFFFFFFGC4BFAFCBAAFBGFBGHFHH4FFGGHHEGHGEGHBHHFFH2GHHHABDHF5DGHHHEAFEGHHFECAGEBFG3F3F1@B333@B33@4BFGC1??33BBG3@43B3F30/3?0BF44B?B4FGBF0FH33F1GHB10?/</>B/?>2@11?0//?/FG11F<AG..11>1FGHHH0DG00././///<.=..;0;GHG00;0.</:0;0009;00;990/00..;/9:C0/09/./
@M05620:37:000000000-D9766:1:1101:13089:11546 1:N:0:46
GAGGCTGCTTTGGAAGAAACTGACAAGCCAGGGACAAAAGATCGGAAGAGCACACGTCTGAACTCCAGTCACGAGATTCCATCTCGTATGCCGTCTTCTGCTTGAAAAAAAAAAAAAAAGCCCCCTCGAATACTCCCCGGGAGTCCAATAGCTGCTTAACCACTGCCCCGCAAGTCATTCCTTTCCGCTTTCGCACTCTTGTGGCTCCAATTGACCCCTTCTCCGCATTTCCACTTGTCACTTCCCCTCCC
+
BBBBBAFBFFFFGGGGGGGGGGF4GFFGFHBAFFGFHHCHGHHEEEFFBFHHHHHGFHHGFDFGH3AFFGDDE1EBFEEGHFFHHBBFCGHHG1EG1GGH4FGHE3GHFFE@DD/></>/0>..>>.-</0<DFG/<A----:./0;0;<;0C0/:00;0009/;0;..-----/;///;/;9/;B.;;AA999.99FF//9/..9;ABFFEF//9..AFBBBF.9-../////B9/9;/9//9FB9.;.9
@M05620:37:000000000-D9766:1:1101:6371:11557 1:N:0:46
GAGGCTGCTTTGGAAGAAACTCATAGATTACTGCAACAGTTCCCCCTGGACCTGGAAAAGTTTCTTGCCTGGCTTACAGAAGCTGAAACAACTGCCAATGGTCAGGAAAGGCTCCTAGAAGACTCCAAGGGAGTAAAAGAGCTGATGAAACAATGGCAAGTAAGTCAGGCATTTCCGCTTTAGCACTCTTGTGGATCCAATTGAACAATTCTCAGCATTTGTACTTGTAACTGACAAGCCAGGGACAAAAG
+
BBCCBCFCFFFFGCGGGGGGGGFHHHHHHHHHHHGHFHHHHFDGHGGGGGGHHHGHFFFHGHHHHHHHHHHHHHHGHHGHHHHHHGFHHHHHHHHHGHHHGH4GFGHHHFBFGFFGGHGHGHHGHHHHHGFHGGHFHHHGHFHHHFGHHHHGHFGHHHHGHHHHHHHHHHHHHFGHGGEGGGHFDGBGGHHHHGG>FHFGHGG0DHGGDGBFGGHHHFGHHHBHHGGHGFCCGGHH;GEGFC..9CEGGGB
@M05620:37:000000000-D9766:1:1101:16666:11564 1:N:0:46
GAGGCTGCTTTGGAAGAAACTCATAGATTACTGCAACAGTTCCCCCTGGACCTGGAAAAGTTTCTTGCCTGGCTTACAGAAGCTGAAACAACTGCCAATGGTAAGGAAAGGCTCCTAGAAGACTCCAAGGGAGTAAAAGAGCTGATGAAACAATGGCAAGTAAGTCAGGCATTTCCGCTTTAGCACTCTTGTGGATCCAATTGAACAATTCTCAGCATTTGTACTTGTAACTGACAAGCCAGGGACAAAAG
+
A3AAAAFAFFFFGGGGFGGGGGHHHGHHHGHHHHFHHHGHHHHHHGGGGGHHHHHHHHEFBHHHHHHHHHHHHHH3GHHHHHHHHHHHHHHHHHHHHHHHHHHHHHHHHHHHHHGHGHHHHHHHHHHHHGGHGGFDGHHGHGHHFHHHHHHHEHHHHHHGHFGHHHHHHGHHHHHHGGGGGHHGHHHHHHHHHGHHHHHHHHGHHHHHHHHHHHHGHHHHGHGHHHHHHGHGGHHHHGGEFGGGGGGGGGB
@M05620:37:000000000-D9766:1:1101:8177:11572 1:N:0:46
AGTGCCAGCTCTCAATCGCACAGGGGACCCAGGGCCTGGCCCCTCCATCCAGAAAACCTATGACCTCACCCGCTACCTGGAGCACCCACTCCGCAGCTTGGCTGGGACCTATGTGAGTATCCAGCGTAGGAATCTGGGAGTTGGGGAGGAGTGAGGAGTTGGGGAAAGACAGTCCTAACCGTGGAGGGTTCTGGTAAATGATGGGGTGAGGAGGGGCTCTTTGGCTCCCACCAGTCCCCCTGTCTGGTCTA
+
>A>3>FFFBFFFGFBGGGGGGGHHGEEEEGGGFEEGGGCGHHGHGGHHHGHHHHF2FEHHHFFHHHHHHHHEGEEEHFGFGHHHHH1?EHGHFGGGGHHHGGHGGGHHGHHHHHHHHHHHHHHHHGDDDGFFGHHHGHFFGHHHGGCCG.CGHBFHCDHHHHGGEDGH/CHHHHHHHEHGGGGGFGFGGGFGGGGGGFGGGGGGGFFBFFFBDD?BBBFFFFFFFFFFFFFFFFFFFFFFBFFFFFFFFF/
@M05620:37:000000000-D9766:1:1101:24379:11577 1:N:0:46
AGTGCCAGCTCTCAATCGCACAGGGGACCCAGGGCCTGGCCCCTCCATCCAGAAAACCTATGACCTCACCCGCTACCTGGAGCACCAACTCCGCAGCTTGGCTGGGACCTATGTGAGTATCCAGCGTAGGAATCTGGGAGTTGGGGAGGAGTGAGGAGTTGGGGAAAGACAGTCCTAACCGTGGAGGGTTCTGGTAAATGATGGGGTGAGGAGGGGCTCTTTGGCTCCCACCAGTCCCCCTGTCTGGTCTA
+
ABAABFFFBFFFGGGGGGGGGGHHEEGGGGHHGGGGGGHHHHGHGGFHHHFFHFHHHGHHGHHHHHEHHHHGGEGGGGHHHHHGHHHHGFHHGFGGGHHHGHHGGFHHGHFHHHHHHGHHHHGFFF<EGGGHHHHHHGFGEGGHGGFGCFGHHFHHGGHGHFGGGGHHHHHHHHGHFHHHG:CDAGGGCFGGGFCFGGFGFFGGGGFFFFFFFFFFFBEFFFFFFFFFEFFFFFFFFFFFFFFFFFFBBFF
@M05620:37:000000000-D9766:1:1101:22501:11598 1:N:0:46
ACCACACGTCTTAACTCCAGTCACGAGATTCCATCTCGTATGCCGTCTTCTGCTTGACCAAAAAAAAAAAATATTAACTCATGTTAGCTAGTTTCTGCAATACACCCAACTACATCACCAATGCGACCACCTAAATACTAACAAAAGAAAAAAGTATCTCAAATCTCAGACAAATAGCACCGCAACTCAGCAGACGCAATTCTCCCCATAAGATAATACAACCTCCATATGCCCATTGAGTAAACCCATAG
+
AAAAAAADCAB1BFDGG1FFBB1DB0ABBGHHGHHFHGFEFEDG/AAEGHHHHBFGE11FGAHE?E/////0122221211112221112112222212121B110////B111121101/111/////?/<<1111<1??111000.0000<.0000000000000000/://0;0:00.-----/00090./.----.0;000/---/9////9//////-//--:/;///9/9/////9////--///
@M05620:37:000000000-D9766:1:1101:25599:11636 1:N:0:46
GAGGCTGCTTTGGAAGAAACTCATAGATTACTGCAACAGTACCCCCTGGACCTGGAAAAGTATCTTGCCTGGCTTACAGAAGCTGACACAACTGCCAATGGTCAGGAAAAGGAAATGCTCCCCTAACAGGCCGACGCATCAATACATCCCACCTAACAGGTGCATCGGCCTTTTCCACTTTCGCTCTATTGTGGCTCCCCTTGAAAAATTCTCAGCCTTTGCATTTGTACCTGTCAAGCCCGGGCCAGCGG
+
AAAABBFBFFFFGGGF4FGFG4BFA55A6D4DFAAAGEC55ADBA2AF2AB22BF2B32BB55DB5DFEH311BB3BGEFF3G3C32@FB1ECBGBEB@33B442231B131133B3?433?/0/0B3BE////>/>///111>@12@@<10/011?11?1?F11>..-<<<111>0<GHDDAC.<CGD<0:<..:0...::/0000..C09;90999;00090;BFB00009;/;0009:9@B--99.>-
@M05620:37:000000000-D9766:1:1101:12293:11646 1:N:0:46
GAGGCTGCTTTGGAAGAAACTGACAAGCCAGGGACAAAAGATCGGAAGAGCACACGTCTGAACTCCAGTCACGAGATTCCATCTCGTATGCCGTCTTCTGCTTGAAAAAAAAAAAGCCGCCTGTAAAGGCTCCTACATCCCTCCAACCTCGCACACCATCTTATCCCACATTGTCCCTGGATTCCTCCACTGCCGTTTTCGCCCTCTTTCTCATCCAAGACAACAATTCCCTTCATTTGTACGTACATTCT
+
BBAAABFAFFFFGFGFFGGGFGHFGFFEFGBBEFFF2BFGADBAAAAE2BGFGB1EGHHFF5BFAB3BDB3DB?>AFF5DDBBF3B?>BBBFE?EF1EGHBFFFGFHGAE?E<>>/00//<//11@111/10?1<<<110<1>E<11.//.----..:0:0<0000;0:.0:;:C0:C0./;B09909//;0;/-..;A;-;..-;.///99/9B/;//..9.9..9///:/;B///://9/9./..///;
@M05620:37:000000000-D9766:1:1101:25591:11655 1:N:0:46
GAGGCTGCTTTGGAAGAACCTCATAGATTACTGCAACAGTTCCCCCTGGACCTGGAAAAGTTTCTTGCCTGGCTTACAGAAGCTGAAACACCTGCCAATGGTAAGGAAAGGCTCCTAGAAGACTCCAAGGGAGTAAAAGAGCTGATGAAACAATGGCAAGTAAGTCAGGCATTTCCGCTTTAGCACTCTTGTGGATCCAATTGAACAATTCTCAGCATTTGTACTTGTAACTGACAAGCCAGGGACAAAAG
+
BBABBBFAFFFFGGGGGG4FFGHHHHHHHHHHHFHHHHHFHHHHHGGAFHHGHHHGHHHEHHHHHHHHHHHHHHHHHHHHHHHHHHHHHG113FGHHHHHHHBGDGHHHHEHHHGFDGHDHEHFHEHFHGGCEEB4FEB/FFHF2FGHFHHHAFGHHHGGGG2FHHHHHBEHFHHHGFGGGHHEGHHFHHHHGGHHHHFHHGGHH0=CHHHHHFH/GFFHGHFHGGH0;CGGHHHHCCFAFGEEGGGGGGF
@M05620:37:000000000-D9766:1:1101:23135:11681 1:N:0:46
GAGGCTGCTTTGGAAGAAACTCATAGATTACTGCAACAGTTCCCCCTGGACCTGGAAAAGTTTCTTGCCTGGCTTACAGAAGCTGAAACACCTGCCAATGATAATGAAACACTCAAAGAAGACTGCAAAGCAGAAAAAAAGCTGATGAAACAATGGAAAGAAAATCAGGAATTACCGCATTAGCACGCTTTTTAAGCCAATGGAATAATTAGCAGAACTTGTACCAGGAATCGAAATTGCAACTACAAAAG
+
BBBBBBFAFFFFGFGGGGAFGGHDGH5AAGHHHBEFFGCHEDFFFEE222BGFGE23A2BAAEDFBFBBFB11BFFBGAGHHGHGB3GF?BEHHGC3FHH3B44BB43B33B3B333@3?33333B3F3B03?3?F?G///0F1B11?1@@0?11111100<00?1??11???1<?<<-..>10<1--<..<0.<0<C/;://<00:;GBC0:<0/;/0;0090000../00.9/.;B90900///9;F.;
@M05620:37:000000000-D9766:1:1101:11535:11685 1:N:0:46
AGTGCCAGCTCTCCATCGCACAGGGGACCCAGTGCCTGGCCCCTCCATCCAGAAAACCTATGACCTCACCCGCTACCTGGCGCACCCCCTCCGCAGCTTGGCTGGGACCTATGTGAGTATCCAGCGTAGGAATCTGGGAGTTGGGGAGGAGTGAGGAGTTGGGGAAAGACAGTCCTAACCGTGGAGGGTTCTGGTAAATGATGGGGTGAGGAGGGGCTCTTTGGCTCCCACCAGTCCCCCTGTCTGGTCTA
+
>A>1>DFFAFFFF1FFBEEAECHHG0AEABFG1BFA1BFGFHEGGGFHHFGHBEFBBEGH1BFGH1BFHHHE>/>>GH1F0>EEEGA/>EF>EEEC/F1BEGHGGGHHGHHHHHHFHHHHHHHHHGGCCGH1GHHHHHCFGHHHGG.CG.<GH0GHFE:GHHGGE.CGBGFFGGGGFFFGGGGG?EAAGGGGGGGFGFFFFFFFFFF@FFFFFF@@@@FFFFFFFFFFFFFFFFFFFFFF@FFFFFFFFFF
@M05620:37:000000000-D9766:1:1101:18713:11695 1:N:0:46
GAGGCTGCTTTGGAAGAAACTGACAAGCCAGGGACAAAAGATCGGAAGGGCACACGTCTGAACTCCAGTCACGAGATTCCATCTCGTATGCCGGCTTATGCTTGAAAAAAAAAAACTTCTCCCTGAACGACCCCTCCTTACAAGACTCACAGACATCAATAAATTCCACCCAACCTCCCCAACTGACGTATTCAGAACGACTTTGTTCTCTCACGTCACTCAATTTTCTACCTCTCCCCCTTCCAGCTCGG
+
AAAAAAFAFFDFCFGGGFGGDGGFHAFHCHFHGFFGHGBB01BE/A/E//F/A00EBB0FFDC1AB1AAB1GE?/B?FG2FGGF@B?EC0BGE/EE/1FGGFHHG1F1>EEB///<112111<0101<0?--->..<<00<00=/<<<0<00/.::0000<00<0;00;CE....//..;/.9;/9;;..0;0;00;/.;-B-/;/;//BF///-;---;/////;//9//9/9;/9/----;////::-9
@M05620:37:000000000-D9766:1:1101:6311:11730 1:N:0:46
AGTGCCAGCTCTCAATCGCACAGGGGACCCAGGGCCTGGCCCCTCCATCCAGAAAACCTATGACCTCACCCGCTACCTGGAGCACCAACTCCGCAGCTTGGCTGGGACCTATGTGAGTATCCAGCGTAGGAATCTGGGAGTTGGGGAGGAGTGAGGAGTTGGGGAAAGACAGTCCTAACCGTGGAGGGTTCTGGTAAATGATGGGGTGAGGAGGGGCTCTTTGGCTCCCACCAGTCCCCCTGTCTGGTCTA
+
>>>AADFBAFFFGGGGGFFFGFGHFGGFGGHHEAEEEFHFGHGDGGHHHFGHHHFHHGHCGHHHHHHFHHFGGGGGHHHFGFG1FGHGGHHHGG/EECGGGGHFEEEGEFHHHHHHH3?BFHHHHGEDG?GFHHHHFFFFEHHH?DEG-E.FCGHHHGCHHFGGGGEHGHEFGHCHFHHHG9EADGDD;;FGGFGGGGFGGGGFA?ADFFFFFBCFA-AFFFFFFFFFE.ADEFFFFFFFFEFFFB9FFFB
@M05620:37:000000000-D9766:1:1101:18435:11735 1:N:0:46
GCGGCTGCTTTGGAAGAAACTCATAGATTCCTGCCCCAGTTCCCCCTGGCCCTGGAAACGTTTCTTGCCTGGCTTCCAGAAGCTGCAACAACTGCCAATGGTAAGGAAAGGCTCCTAGAAGACTCCAAGGGAGTCCACGAGCTGATGAAACAATGGCAAGTACGTCAGGCATTTCCGCTTTAGCACTCTCGTGGATCCAATTGAACAATTCTCAGCATTTGTACTTGTAACTGACAAGCCAGGGACAAAAG
+
11>AA1>AFFBFGGGB11BFBF1DADGHH3FGHH00FABBDGGHHGEF/0BBGHAGH1AFFFHGDFDFHHHHHHB0BGHBGGHF11BFF0?FHGGG11BFHGHGHHHF0GFHHHGHDHH1D>GHHH1GHGGHGC0111//<CFH1@G2>FH0/@GHH0FFHB1CGHGGHHGHHHHHGGGGG0DHHHHFHCCCHGGHHHHHHHHHHHHFHHHHGGGGFGGGGG0FFGGGGGGGGFGGGGGGBFGGGG.--A9
@M05620:37:000000000-D9766:1:1101:8581:11760 1:N:0:46
AGTGCCAGCTCTCAATCGCACAGGGGACCCAGGGCCTGGCCCCTCCATCCAGAAAACCTATGACCTCACCCGCTACCTGGAGCACCAACTCCGCAGCTTGGCTGGGACCTATGTGAGTATCCAGCGTAGGAATCTGGGAGTTGGGGAGGAGTGAGGAGTTGGGGAAAGACAGTCCTAACCGTGGAGGGTTCTGGTAAATGATGGGGTGAGGAGGGGCTCTTTGGCTCCCACCAGTCCCCCTGTCTGGTCTA
+
ABAABFFFCFFFGGGGGGGGGGHHGGGGGGHHFGGGGGHHHHGHGGHGHHHHHHHHHGHGHHHHHHHHHHGGGEEGHGHHHHHHHHHHGHGHFGGGGHHHGHHGGGHHGHHHHHHHHHHHHHHHHGGGGGHHHHHHHHHGGHHHGGFGGGGHHHHHHGHHHHGGGGHHHHHHHHHHHHHHGGGGGGGGDFGGGGGGGGGGGGGGGGFFFFFFFFFFFFFFFFFFFFFFFFFFFFFFFFFFFFFFFFFFFFB
@M05620:37:000000000-D9766:1:1101:10845:11788 1:N:0:46
GAGGCTGCTTTGGAAGAAACTCATAGATTACTGCAACAGTTCCCCCTGGACCTGGAAAAGTTTCTTGCCTGGCTTACAGAAGCTGAAACAACTGCCAATGGTAAGGAAAGGCTCCTAGAAGACTCCAAGGGAGTAAAAGAGCTGATGAAACAATGGCAAGTAAGTCAGGCATTTCCGCTTTAGCACTCTTGTGGATCCAATTGAACAATTCTCAGCATTTGTACTTGTAACTGACAAGCCAGGGACAAAAG
+
A@BCAAFBFFFFGBBGGFGGGGHHHFHHHHGHGFDFCHGHHFEGFGEGFFFGHHG2332FBFHFGFGGBGFCFHHEBBBGHHGHHEBGBFAHHHHHBHHHGH@GDFFHHG1FGBFFFFGHHHHDCFHHFEAFFAGBGGHEGEFHHG3GGHFBGB2CGGHFG>G>@FGDGFHHFBGHFGDGGGGFHFFFGFDFCEH1<GHBFDD0=C=CDF00D=DGFCGHHHHHHGFGHECC0CHH:CA.::=D9:ACFC/
@M05620:37:000000000-D9766:1:1101:10808:11806 1:N:0:46
GAGGCTGCTTTGGAAGAAACTGACAAGCCAGGGATACAAGATCGGAAGAGCACACGTCTGAACTCCAGTCACGAGATTCCATCTCGTATGCCGTCTTCTGCTTGAAAAAAAAAAAACAGCTAGAAAAGCCTCCCATAACATCTCAACCCATGAACAGACCATACGACATTTCGGCATTCAAGCTATTCAGGCCCCCTTAACCCATCTCTCCTACTTAGTCCAACAATTTGCAGCATTTGTACCACTAACTC
+
BABBBBFBFFFFGGGGGFGGGGHAGFFFF4BGGFF23DGFFHHFGEAE2BFGH2FABFEFDDFFGC33FGGFE1EBFGHDBFGF51BEH3F@E1>F?4GHFHHFH3FFCEE?</><</202@21<?00001?F/0101111<11<10>..//00=0//.<<0<C..:-:000/-;-@B00;00/00;CB90:.;---9/000..//0//;B///////://9/9..//99/9;/.////://9F//;////
@M05620:37:000000000-D9766:1:1101:17997:11836 1:N:0:46
AGTGCCAGCTCTCAATCGCACAGGGGACCCAGGGCCTGGCCCCTCCATCCAGAAAACCTATGACCTCACCCGCTACCTGGAGCACCAACTCCGCAGCTTGGCTGGGACCTATGTGAGTATCCAGCGTAGGAATCTGGGAGTTGGGGAGGAGTGAGGAGTTGGGGAAAGACAGTCCTAACCGTGGAGGGTTCTGGTAAATGATGGGGTGAGGAGGGGCTCTTTGGCTCCCACCAGTCCCCCTGTCTGGTCTA
+
BAABBFFFBFFFGGGGGFGCGFFHGGGGGGGHGCGGFFHHHHGHGGHGHHHHHHGGHGHFHHHHHHHFHHHGGGGGHHHFHHHHHHHHGHHHGG@EEHHHGHBFGGHHGHHHHHGHHHHHHHHHHGEGGGHHHHHHHHGGGHHHGGGGGGGHHFHHHGHHHHGGGGHHHHHHGHHHHFFHGGGGGGGGGGGGGGGGGGGGGGGGGDFFFFFFFFA=DFFFFFFFFFFAEFFFFFFFFFFFFFFFFFFFFFF
@M05620:37:000000000-D9766:1:1101:8782:11931 1:N:0:46
GAGGCTGCTTTGGAAGAAACTCATAGATTACTGCAACAGTTCCCCCTGGACCTGGAAAAGTTTCTTGCCTGGCTTACAGAAGCTGAAACAACTGCCAATGGTAAGGAAAGGCTCCTAGAAGACTCCAAGGGAGTAAAAGAGCTGATGAAACAATGGCAAGTAAGTCAGGCATTTCCGCTTTAGCACTCTTGTGGATCCAATTGAACAATTCTCAGCATTTGTACTTGTAACTGACAAGCCAGGGACAAAAG
+
BBCCBCFCFFFFGCFGGGGGGGHHHHHHHGHHHHGHFHHHHHHHHGGGGHHHHHGHFFFHHHHHHHHHHHHHHHHGHHFGHHGHHGFHHHHHHHHHFHHHFGDHHHGHHHGCGGFHGHHGHHHEHHHHHG/FFGHFHHHGH2DGHFHHHHGFEFFHFHHGGHHHHHHEHGHGBDHFGGGGAGHBF11FH1DFGDHHHHHFHHGDGHFGHGHHHDGGHGHHGGGHHHFGHG0CGHHHGHG.BFEDGEEGGF9
@M05620:37:000000000-D9766:1:1101:13033:11935 1:N:0:46
AGTGCCAGCTCTCAATCGCACAGGGGACCCAGGGCCTGGCCCCTCCATCCAGAAAACCTATGACCTCACCCGCTACCTGGAGCACCAACTCCGCAGCTTGGCTGGGACCTATGTGAGTATCCAGCGTAGGAATCTGGGAGTTGGGGAGGAGTGAGGAGTTGGGGAAAGACAGTCCTAACCGTGGAGGGTTCTGGTAAATGATGGGGTGAGGAGGGGCTCTTTGGCTCCCACCAGTCCCCCTGTCTGGTCTA
+
3>3AAFFFAFFFDGGFGGGGGGGHCE22AAAFAEEAFA2BGC21AABGHFGGHFGHF1FF5GHFGHHCGGEEG?FGHHHHHGGGHHHHGHHHGGGGGHHHGHHGGGHHGHHHHHHHHHHHHHHHHGGGGGHHHHHHHHHGGHHHGGGGGGGHHHHHHGHHHHGGGGHHHHHHHHHHHHHHGGGGGGGGGGGGGGGGGGGGGGGGGGFBFFFFFFBBBBFFFFFFFFFFFFFFFFFFFFFFBFFFFFFFFF/
@M05620:37:000000000-D9766:1:1101:9456:12018 1:N:0:46
GAGGCTGCTTTGGAAGAAACTCATAGATTACTGCAACAGTTCCCCCTGGACCTGGAAAAGTTTCTTGCCTGGCTTACAGAAGCTGAAACAACTGCCAATGGTAAGGAAAGGCTCCTAGAAGACTCCAAGGGAGTAAAAGAGCTGATGAAACAATGGCAAGTAAGTCAGGCATTTCCGCTTTAGCACTCTTGTGGATCCAATTGAACAATTCTCAGCATTTGTACTTGTAACTGACAAGCCAGGGACAAAAG
+
AABABBFBFFFFGGGGGGGGGGGHHHGHHHHHHHHHHGHHHHHHHGGGHHHHHHHGHHHHBHHHHHFHHHHHHHHHHHHHHHHHHHHHHHHHHHHHHHHHHHHGHHHHHHGHHHGHHHHHHHHHHHGHHGGHGGHHHHHGHGHHHHHHHHHHGHHHHHHGHHHHHHHHGHHHHHHHGGGGGGHGHHHHHHHHHGGGHHHHHHHHHHHHHHHHHGHHHHHHHHHHHHHHHHHHHHHHGHGGGGGGGGGGGF9
@M05620:37:000000000-D9766:1:1101:10512:12028 1:N:0:46
AGTCCCAGCTCTCCATCGCACAGGGGCCCCAGTGCCTGGCCCCTCCATCCAGAAAACCTATGACCTCACCCGCTACCTGGCGCACCCCCTCCGCAGCTTGGCTGGGACCTATGTGAGTATCCAGCGTAGGAATCTGGGAGTTGGGGAGGAGTGAGGAGTTGGGGAAAGCCAGTCCTAACCGTGGAGGGTTCTGGTAAATGATGGGGTGAGGAGGGGCTCTTTGGCTCCCACCAGTCCCCCTGTCTGGTCTA
+
>>>3>B@CFFFFGGGFFEEAE?GFF22AAEEE3BFBFGHHHHGHGGFHGGFHF3G2BEFGDFFHHDFEGGH0>0/>G33BB>?EEGE>>EG?EE?EEG3BCBFFGGHHGGFHHHHFHHHGHHFFHGG/@DDGHHHHEH0FDGGHFC.<@.<CH0DF0:CGHFCG.;:C/;/9FFGGBBFFGGGG.CECGGGGGGFFFFFF/FFFFFAD?FE/;D;FFFFFFFFFFFFFFBFFAFFFFFFFFFFFFFFFFF/
@M05620:37:000000000-D9766:1:1101:18167:12032 1:N:0:46
AGTGCCAGCTCTCAATCGCACAGGGGACCCAGGGCCTGGCCCCTCCATCCAGAAAACCTATGACCTCACCCGCTACCTGGAGCACCAACTCCGCAGCTTGGCTGGGACCTATGTGAGTATCCAGCGTAGGAATCTGGGAGTTGGGGAGGAGTGAGGAGTTGGGGAAAGACAGTCCTAACCGTGGAGGGTTCTGGTAAATGATGGGGTGAGGAGGGGCTCTTTGGCTCCCACCAGTCCCCCTGTCTGGTCTA
+
AA1AAFFCAFFFGGGGFGCCECHCGGGGGGHHG0EEFGHHHHGHGGG1GFGHFH1FHGHBGHEHHHHHHHHGG>EEHFHEFHHHHGHFGHFHEGEGGGHGGH1FEFGHGHHHHH2FHHHHHHHHF@FGGCHHHHHHGGFFCHGHGGECCEGGHFHFHGHGH/-CCCGHHHHHHGHHHFHHGGG@GGBGGGGGGGGGGGGFGGGFEGF@FFFFF?-9@@FFFFFFFFFFFFFFFFFFFFFF@FFFFFFFFFB
@M05620:37:000000000-D9766:1:1101:18149:12037 1:N:0:46
AGTGCCAGCTCTCAATCGCACAGGGGACCCAGGGCCTGGCCCCTCCATCCAGAAAACCTATGACCTCACCCGCTACCTGGAGCACCAACTCCGCAGCTTGGCTGGGACCTATGTGAGTATCCAGCGTAGGAATCTGGGAGTTGGGGAGGAGTGAGGAGTTGGGGAAAGACAGTCCTAACCGTGGAGGGTTCTGGTAAATGATGGGGTGAGGAGGGGCTCTTTGGCTCCCACCAGTCCCCCTGTCTGGTCTA
+
BCAABFFFCFFFGGGGGGGGGGHHGGGGGGHHGGGGGGHHHHGHGGHHHHHHHHHHHGHHHHHHHHHHHHHGG>EGHHHHFGHHGHHHGHHHFGGGGHHHGHHGGGHHGHHHHHHHHHHHHHHHHGGGGGHHHHHHHHHGGHHHGGGGGGGHHHHHHGHHHHGGGGHHHHHHHHHHHHHHGGGGGGGGGGGGGGGGGGGGGGGGGGFFFFFFFFFFFFFFFFFFFFFFFFFFFFFFFFFFFFFFFFFFFFF
@M05620:37:000000000-D9766:1:1101:20482:12046 1:N:0:46
AGTGCCAGCTCTCAATCGCACAGGGGACCCAGGGCCTGGCCCCTCCATCCAGAAAACCTATGACCTCACCCGCTACCTGGAGCACCCACTCCGCAGCTTGGCTGGGACCTATGTGAGTATCCAGCGTAGGAATCTGGGAGTTGGGGAGGAGTGAGGAGTTGGGGAAAGACAGTCCTAACCGTGGAGGGTTCTGGTAAATGATGGGGTGAGGAGGGGCTCTTTGGCTCCCACCAGTCCCCCTGTCTGGTCTA
+
>A11>FFFAFFFG1GGGFGAGCHCGAEEFGGHAEEAFFEHFHGEFGHHHGHHGHFFGECGGGGHHFGHHHHEG/EEHFGGBBGHHH/?EHHFAECEEHGG/G1FG?GHGFF1BFFGHHHHGFFHHGCCBAFHHHHHFH0FEHHHGG.AC.EH.0DFGCHHHHGGFAGFHHFHGHGGHFFGGGGGBCCGEGGGGGFFGGGGFGGGFFF@FF?BAF@?@-AFFFFFFFFEFFFFFFFFFFFB@FFFFF/FFFB
@M05620:37:000000000-D9766:1:1101:17730:12071 1:N:0:46
GAGGCTGCTTTGGAAGAAACTCATAGATTACTGCAACAGTTCCCCCTGGACCTGGAAAAGTTTCTTGCCTGGCTTACAGAAGCTGAAACACCTGCCAATGGTCAGGAAAGTCTCCTAGAAGACTCCAAGGTAGTAAAAGAGCTGATGAAACAATGGCAAGTAAGTCAGGCATTTCCGCTTTAGCACTCGTGTTGATCCAATTTCACAATTCTCAGTATTTGTACTTCCACCTGACAATCCAGGGACAAAAG
+
AAAA?AFACBBDGB5B4FBBGFGFHHGGHDFEGG4DCG2DFBDFGGEBACFGFFFB3A2ABDGHHHFBAFAFGGGBBBFFGFFGGFBHGC1?BFFB3GGH3G4G?232BB4BFGGHHF3@FGH3BG??B??F?F4BEBFF2BG3?3BGDGF2C222BB2/B@222@@2@2<@2FGFD?/?FD111?CF.0><0<F1>GH1<=00<00<DGDFHD<0===00=0;000000..:C/<00//;;/...9CF9/
@M05620:37:000000000-D9766:1:1101:10724:12116 1:N:0:46
AGTGCCAGCTCTCAATCGCACAGGGGACCCAGGGCCTGGCCCCTCCATCCAGAAAACCTATGACCTCACCCGCTACCTGGAGCACCAACTCCGCAGCTTGGCTGGGACCTATGTTGAGAACCCAGCTCAGGAATCTGGGAGTTGGGGAGGATGGAGGATTTGGGGAAAGACAGCCTTAACCGTGGAGGGTCTTGTAAAATGATGGGGTGAGGAGGGGCCTTTGGCCTCCCACCATCCCCCTGTCTGGTCTT
+
ABBAAFFFBFFFGFGGGGGEGEHHGGGGGGHGGDGFGGHHHHGHGGHGHHHHHFBFHGFFHHDHHHHHHHHGGFCGHGHHHHHHFHHHGHGHGGGGGHHHGHHGGGEHGHHHHH333B/32??//02@2@2@2211@GB0?D<GHG?.A-.01./<../=0=GF-;E..CG/::C/0;GHCC.C-.;D-E//0;90;C00000;CE..-.;./ADF---.;B/;///;AA.AD.9/AEFF-.99//;////
@M05620:37:000000000-D9766:1:1101:26416:12122 1:N:0:46
GAGGCTGCTTTGGAAGAAACTCATAGATTACTGCAACAGTTCCCCCTGGACCTGGAAAAGTTTCTTGCCTGGCTTACAGAAGCTGAAACAACTGCCAATGGTCAGTAAAGGCTCCTAGAAGACTTCAAGGTATCACAAGCGTTGATGAAACAATGGCAAATAATCCACGCATTTCCGCGTTACTACTCTTCTGGAGCCAATTGAACAATTCTCAGCATTTGTACTTTCAACTGACAGCCCATTGACAAAAG
+
A1AAAAFAFFFFGCG11BFGGGFHBFGHHHHHHH1ABFGDGHHHHGGGGGHHHHHEG10BFHHHHHHHHHHHHHH1FFHFGHHHH1FGGFEHHHHHEBGH11B@0B22221/BBF11@F1F1BG21>1F1B12122110////</2221>B0/BB1FF10@1<22@11///?CGFH///><<.11F1F=<000<0<<C<//0D00<0/00000:0;000<0G0<0000;CCF/;F00..;./900;009./
@M05620:37:000000000-D9766:1:1101:8691:12187 1:N:0:46
GAGGCTGCTTTGGCAGAAACTGACAAGCCAGGGACAAAAGATCGGAAGCGCACACGTCTGAACTCCAGTCACGAGATTCCATCTCGTATGCCGTCTTCTGCTTGAAAAAAAAAAAACTACCTACCCATCTACTCTCCTCCTCCCCTTTCTTCCCCTAACTTCTCCCCCTCTACCACTTCCTTCCTCCCTTTCCACTTTCTCCCTCTTTGTTCTCAGCTTGCCTCCTCCTCCTCCTAGATCCTTATTGTTTC
+
>1A1>AFAFFFFG1FEFGGBGFBGHHHHGGBBAAFCHFHFFGHFE/BEAEEGGGHGHHHGHHHHHHHHHHHHFEG>FGHH2BBGGF?/BGHFEEEGGHHHHHHHFHHHHGGGC//>/11??110?0100=111<11<1000><<./.0000<D<G/.//00;00;/;C-.;0000;/;0;C0C/00:99000;00000;00099//0;09-//;///9//9;9/9;-/--9--/-//://;/;////9/-9
@M05620:37:000000000-D9766:1:1101:11815:12207 1:N:0:46
AGTGCCAGCTCTCAATCGCACAGGGGACCCAGGGCCTGGCCCCTCCATCCAGAAAACCTATGACCTCACCCGCTACCTGGAGCACCAACTCCGCAGCTTGGCTGGGACCTATGTGAGTATCCAGCGTAGGAATCTGGGAGTTGGGGAGGAGTGAGGAGTTGGGGAAAGACAGTCCTAACCGTGGAGGGTTCTGGTAAATGATGGGGTGAGGAGGGGCTCTTTGGCTCCCACCAGTCCCCCTGTCTGGTCTA
+
AA>AAFDFAFFFGGGFFGGAEEH4FE2AA22F2EE2AFHCCHEFFG2FF1ABA33AAEA3AFAGHGHCHC100/>EGFEG2BGHFG1?EFGCAA>>EE?GGF3?EA0BEFFHFHFGDHFHDG2GEC///?@GFGFGDBA?EF11<@>-<..0<=0.C.H/DG@@E..://CG0::;0;G.:E.-...A...;C0FFFBFFBBB0..;-9.9/..@-BB?B/BFF//;..:.;E?/BFF.:9A/9B9/99//
@M05620:37:000000000-D9766:1:1101:20556:12237 1:N:0:46
GAGGCTGCTTTGGAAGAAACTCATAGATTACTGCAACAGTTCCCCCTGGACCTGGAAAAGTTTCTTGCCTGGCTTACAGAAGCTGAAACAACTGCCAATGGTAAGGAAAGGCTCCTAGAAGACTCCAAGGGAGTAAAAGAGCTGATGAAACAATGGCAAGTAAGTCAGGCACTTCCGCTTTAGCACTCTTGTGGATCCAATTGAACAATTCTCAGCACTTGTACTTGTATCTGACAAGCCACGGACAAAAG
+
AABAABFBFFFFFBBB4FFGGGGHHHGHHDHGGHFFHHEGHHGHHGEGHBFGHGHABEFHBGGHHHFGGH3FGFGFG5GFGGGGGFGFGEFGFGFEGGFGGH4BB3BBBB1?3GFFF43?FG3B33B3B?>?/?3?GHHFF2DFF2BDHH?BC2BB@@F/@@F2@@>>FF/00?<D??A//111><FFHH1>F.>FCG00=<<0<00<0==GH<:;C.CGCCCCC00<C00<CGB;0...9/-9-;@FF:/
@M05620:37:000000000-D9766:1:1101:18801:12237 1:N:0:46
GAGGCTGCTTTGGAAGAACCTCATAGATTACTGCAACAGTTCCCCCTGGACCTGGAAAAGTTTCTTGCCTGGCTTACAGAAGCTGAAACACCTGCCAATGGTAAGGAAAGGCTCCTAGAAGACTCCAAGGGAGTAAAAGAGCTGATGAAACAATGGCAAGTAAGTCAGGCATTTCCGCTTTAGCACTCTTGTGGATCCAATTGAACAATTCTCAGCATTTGTACTTGTAACTGACAAGCCAGGGACAAAAG
+
A?AA>AC>BBB1F11BBG1AFGHHHGHDGGAEG11B1G0DFB2ABBA//BABFGEGB10BBDFDDGGBBBFFCGH1BBBFHH@FG11FBF0BGGHFHHHH1GBG11BFBB0?BFCBBDBDGGB1BBFGB>/?EF<DDFGEF0DGFBBDDGBCC111@<@?@2@@@221<0?111<F?/C/F<>1=>1>111>B.<FCHDFG<<DF0=CDFG0D:;/;;<;GCCFG00;CF00CGFGC.;9;;;9:CEGFFB
@M05620:37:000000000-D9766:1:1101:19111:12246 1:N:0:46
GAGGCTGCTTTGGAAGAAACTCATAGATTACTGCAACAGTTCCCCCTGGACCTGGAAAAGTTTCTTGCCTGGCTTACAGAAGCTGAAACAACTGCCAATGGTAAGGAAAGGCTCCTAGAAGACTCCAAGGGAGTAAAAGAGCTGATGAAACAATGGCAAGTAAGTCAGGCATTTCCGCTTTAGCACTCTTGTGGATCCAATTGAACAATTCTCAGCATTTGTACTTGTAACTGACAAGCCAGGGACAAAAG
+
3>AABAFBFFFFGGGFCCFGGGAGGGHHH5GFHH44BBFFGHHHHGFGH2GHHHGHHEBFFGHHGHHHHHHHHHG3GFHGHHH3FGHHHGHHHHHH3FGGHFDGHHHHHHHHHHGHHHHGHHHGHHHHHGGGEE3FGGHGHGHHBGHHHGHHHHHHHGHGH2FHHHHHHHHHHHHHGGGGGHHHHHHHHHGFHGFHHHHHHHHHHHHHHHGHHHHHGHHGHHHHHHGHHHFHHHHHHHGGGGGGGGEFFGB
@M05620:37:000000000-D9766:1:1101:4837:12258 1:N:0:46
AGTGCCAGCTCTCAATCGCACAGGGTCCCCAGGGCCTGGCCCCTCCATCCAGAAACCCTATGACCGCACCCGCTACCTGGCGCACCACCTCCGCAGCTTGGCTGGGACCTATGTGAGTATCCAGCGTAGGAATCTGGGGGTTGGGGGGGCGTGCGGAGTTGGGGAAAGCACGTCCTAACCGTGGAGGGTTCTGGTAAATGATGGGGTGAGGAGGGGCTCTTTGGCTCCCACCAGTCCCCCTGTCTGGTCTA
+
AAABBFFCAFCFGGGGA2AFE2FHG4BGHGAEF?E2BFAGHHGHGDBGGAFDGHHHH11BAADGF0>EEGG0/>>>2BGA1>?EE/GHGCG/>E/<>B?FFBHGGFCGEFGHFH22@FGHH22@GGA/>/?<GGHHHE->D@DGG?-;99@B-.@9-;DFFFB-EF..//.@FFFFFFFFBFF-.;DBAFFFFF/BFFF//BFFFFFBFF./AFBBBBFFFFFFFFFFEFF.:FFFFFFFBFFFFFF/BFB
@M05620:37:000000000-D9766:1:1101:19119:12264 1:N:0:46
GAGGCTGCTTTGGAAGAAACTCATAGATTACTGCAACAGTTCCCCCTGGACCTGGAAAAGTTTCTTGCCTGGCTTACAGAAGCTGAAACAACTGCCAATGGTCATGAAAGTCTCCTAGAAGACTTCAAGGGAGTAAAAGAGCTGATGAAACAATGGCAAGTAAGTCAGGCATTTCAGCTTTAGCAATCTTGTGAATCCAATTGAAACATTCTCAGCATTTGTACTTTCAATTGACATGCCAGCGACAAAAG
+
AAABABFACFDFGFABFG4BGGHHHG5FGHHGHFBGFHGHHGFHHGGFFCFHHHGFBDBBBFHHHHHGFGHHHHHFG5GGHHGFHFFHGG1FGGGHGHHH@G4B44@DFG4B44DDFF3@33B3444F4?///>BBFBFA22D3B3??D?B2/B2B2?2/BD2D@DF2F2?@FDH2D1??F11??<11?1??11>FG111F=<FG11>1F10==0/==D0<0=00000000=:00000000<.:;A?DG?F
@M05620:37:000000000-D9766:1:1101:13570:12264 1:N:0:46
GAGGCTGCTTTGGAAGAAACTCATAGATTACTGCAACAGTTCCCCCTGGACCTGGAAAAGTTTCTTGCCTGGCTTACAGAAGCTGAAACAACTGCCAATGGTAAGGAAAGGCTCCTAGAAGACTCCAAGGGAGTAAAAGAGCTGATGAAACAATGGCAAGTAAGTCAGGCATTTCCGCTTTAGCACTCTTGTGGATCCAATTGAACAATTCTCAGCATTTGTACTTGTAACTGACAAGCCATGGACAAAAG
+
AAB@BBFAFFFFBFAFGGAFGGHHHGHHFHHHGBAGBGGHHFFFHGGFAGFGHHEFBEBGFHHHHHHHHHHGGHHFGGGFHGHHHFFHHF1FGGGFHGHHHGBGGGHHHCFGH1EGFGFFGHGBFGGHHFFGGGEFFFGEH0FGF?GHHHHFH?FGHGCF@2F@@@DGEGH1FGFDA/?EGDF1FGFBFGHHH?<<FGBFGGDHHHHHGEGFGDG:C0CGHGCGHGH:<GG0CGGG0C.CFCFFBFGGB9:
@M05620:37:000000000-D9766:1:1101:20200:12273 1:N:0:46
GAGGCTGCTTTGGAAGAAACTCATAGACTACTGCAACAGTTCCCCCTGGACCTGGAAAAGATTCTTGCCTGGCTTACAGAAGCTGAAACACCTGCCAATGGTAAGGAAAGGCTCCTAGAAGACTCCAAGGGAGTAAAAGAGCTGATGAAACAATGGCAAGTAAGTCAGGCATTTCCGCTTTAGCACTCTTGTGGATCCAATTGAAAAATTCTCAGCATTTGTACTTGTAACTGACAAGCCAGGGACAAAAG
+
AAAAAAFAFFFFGGGGGGFGG1B3FF11AB01BFGHHHHEAAFDEEABA0FE0B001B0B/1BDA2AB1A1A0BFGFGAGHGHHE11G@0BEFGHC1FGHCH@2B@FGHF0?GCFHHHBGHHGGHHHHG/EGEEGFHHHGHGHHHFGHGHGFHFFGHCGFF@GFGHEFGFHHHHGHCAEFGFGFFFFHHHHHH?GHHGDGHGGFH0<GGHHHHCC;C;GHHHHHHHB0;;:GGHHHC.;9C9;EFGGGGFB
@M05620:37:000000000-D9766:1:1101:3110:12305 1:N:0:46
GAGGCTGCTTTGGAAGAAACTCATAGATTACTGCAACAGTTCCCCCTGGACCTGGAAAAGTTTCTTGCCTGGCTTACAGAAGCTGAAACAACTGCCAATGGTAAGGAAAGGCTCCTCGAAGACTCCAAGGGAGTAAAAGAGCTGATGAAACAATGGCAAGTAAGTCAGGCATTTCCGCTTTAGCACTCTTGTGGATCCAATTGAACAATTCTCAGCATTTGTACTTGTAACTGACAAGCCAGGGACAACAG
+
A3>AB@FBFFFFGGGFGFGFGGHHHHHHDHGHHHHGHHGGGHHHHGGGHHHHHHHHHHEHHGFHHHHHHHHGHHHFHHHFGHHHHDGFGGEHGHGBCHHHHFGGHHHHBFAHHHGF2?E2?/BFHGHGGFDHGEC4443/FGHFDGB3BBG2/2FGHHFFHEHHDDGH0GHFHHHHGGGGG1FHHHGBHHHFHGHHHHE0DGHHHCDGFHGBH0CGCHHHHHHHHHHCGGHHHCHGFFGEBFGGGGGGEC/
@M05620:37:000000000-D9766:1:1101:4896:12322 1:N:0:46
GAGGCTGCTTTGGAAGAAACTCATAGATTACTGCAACAGTTCCCCCTGGACCTGGAAAAGTTTCTTGCCTGGCTTACAGAAGCTGAAACAACTGCCAATGGTAAGGAAAGGCTCCTAGAAGACTCCAAGGGAGTAAAAGAGCTGATGAAACAATGGCAAGTAAGTCAGGCATTTCCGCTTTAGCACTCTTGTGGATCCAATTGAACAATTCTCAGCATTTGTACTTGTAACTGACAAGCCAGGGACAAAAG
+
BABBABFCFFFFGGGGGFGGGGGHHHHHHHHHHHHHFHHHHHHHHGGGHHHHHHHGGHHHHHHHHHHHHHHHHGHHHHHHHGHHHHHGHHHHHHHHHHHHHHFHHHHHHHFHHHGHGHHHHFHHHHHHHGFHGGHHGHHGHHHHHHHHHFHHHHHHHHFGHHHHHHHHHHHHHHHHGGGGGHHHHHHGHHHHHGHFGHHHHHHHHHHHHHHHHHHHHHHHHHHHHHHHHHHHHHHHHHGGGGGGGGGGGGF
@M05620:37:000000000-D9766:1:1101:4882:12336 1:N:0:46
GAGGCTGCTTTGGAAGAAACTCATAGATTACTGCAACAGTTCCCCCTGGACCTGGAAAAGTTTCTTGCCTGGCTTACAGAAGCTGAAACAACTGACCTTTAGAAGGCTACGCGCATCGAAAGGTCCCTGGAAGACCCCAAGCGAGTAAAACACTGGATCGAACAACCGCAAGTACGGCATTCACCCTCTTGTTACTACCCTTGACCACTTAACCGAACATTTCCTAGTATCTGAAATTGCAAGGAACAAGG
+
BCCCCCFCFFFFGGGGGGGGGGGHHHHHHHHHHHHHGHHHHHHHHGGGHGHHHHHHHHHHHHHHHHHHHHHHHHHHHHHHGHHHHHHHHHFHHH3BF433333B@F13B21>//>//?BF//0BBFG32?2BF0B2?B/?G////>0=FHFH011?=11/.>>-0<.>--=-=0=..;-;0;0;;;;G/BGH0000;;9AFGFB00;.;C0000;-C--00;:000;0;0;BF0900:09B09.9/;FF/.
@M05620:37:000000000-D9766:1:1101:3162:12336 1:N:0:46
GAGGCTGCTTTGGAAGAAACTCATAGATTACTGCAACAGTTCCCCCTGGACCTGGAAAAGTTTCTTGCCTGGCTTACAGAAGCTGAAACAACTGCCAATGGTCAGGAAAGGCTCCTAGAAGACTCCAAGGGAGTAAAAGAGCTGATGAAACAATGGCAAGTAAGTCAGGCATTTCCGCTTTAGCACTCTTGTGGATCCAATTGAACAATTCTCAGCATTTGTACTTGTAACTGACAAGCCAGGGACAAAAG
+
BBBBBBFBFFFFGFEGFGGGGGHHHFGDGHHHHHGHFHHHHGGFGGGGFHHGGHGHA32FFGHHHHHHGGFBGHHFFABGHHFHHGFHHHGHHHHHHHHHHHDGHGGHHB1?BB?EGHHFHHHBGHHHHE<?EGHFHHGGG?GCGBGHHHBFHBGHBGF?GGFHGH>GFGHFGFGGDD??FGHF=F1FDG>GGGH<FGBCGGG0DGDCDG<DDHHHHGHHFHHHFHGGGCG;;GH00;CAFF?A9CEGFG/
@M05620:37:000000000-D9766:1:1101:15336:12341 1:N:0:46
AGTGCCAGCTCTCAATCGCACAGGGGACCCAGGCCCTGGCCCCTCCATCCAGAAAACCTATGACCTCACCCGCTACCTGGAGCACCCACTACGCAGCTTGGCTGGGACCTACGTGAGTATCCAGTGTAGGAATCTGGGAGTTGGGGAGGAGTGAGGAGCTGCGGACAGACAGTCCTAACCGTGGCGGGTTCTGGTAAATGATGGGCTGAGGAGGGGCTCTTCGGCTCTCACCAGTCCCCCTGTCTGGTCTA
+
>>>1>DF@AFBFFGFGG111EEBE0AFAEEAGF0AEEFGHHHGCGGG1AFFGFHFFGEB1FFFHHHFBGCAEE>>EHFHF0FGGGG//EB>GEEA/EBFGEF1//?0BE0F0/FGF<12BG2>1212>1@F1GH221F0F?GH1//<C-..>GGFHB...//<<:-;././/<;C0C0CF-E?--:--@FFB////:/BFE/B/A--9A--BA---;@-/;/-9@--/;/;A9-B/9/9;@E99;;/9;B/
@M05620:37:000000000-D9766:1:1101:20646:12343 1:N:0:46
GAGGTTGCTTTGGACGAAACTGACAATCCAGGGAAACAAGATCGGACGATCACACCTCTTCACTCCAGTCACGAGATTCCATATCGTATCACTTCTTCTGCTCAAAAAAACAAACTACCAAGGATCCTACTCGAGTTTCCAGTGCTCGATAACCACTCCCACAATGCCCGCACACCCTGAATAACAAACCCACACCTAACCCCCCCCCAGTCTTCCACTCAGCCAAATATCACGATTTGTACTCCCCAGAA
+
>1>>1BBB11B1F11A1EAAFBB1BB1101B0BA00AB/GCG1AB/////ABBAB/A0111BBDB01BF11@B/>/>12BB@2BBBBBB02B1BGB1BB@1BB1BB1/>>/<F</BB10110?B10012@@1///1/1222111111//0//111.<<<>0<..11/0<.-<--.:..//0000000.....9.9.;9//...;-9----//9/:9//;;;///---;/;///-----;//;///-----/
@M05620:37:000000000-D9766:1:1101:18441:12353 1:N:0:46
GAGGCTGCTTTGGAAGAAACTCCTAGATTACTGCAACCGTTCCCCCTGGACCTGGAAGCGTTTCTTGCCTGGCTTACAGAAGCTGAAACAACTGCCAATGGTAAGGAAAGGCTCCTAGAAGACTCCAAGGGAGTAAAAGAGCTGATGAAACAATGGCAAGTAAGTCAGGCATTTCCGCTTTAGCACTCTTGTGGATCCAATTGAACAATTCTCAGCATTTGTACTTGTAACTGACAAGCCAGGGACAAAAG
+
AAAAAAFAFFFFGFGGG1BGAF1FA1BG3FGFFHH1B0ABEGHHCG/F/BBGHGGHF0/AAEECHHF1GFHHHGCGHHHHHHHFGHHGH>FHGHHH1BGHHHFHHHHHHHGHHHGHHHHGHHHHHHBGHGGHGG01>BF/FHHH1FGF1FG0?GGHHHHGH11FGHHHHHGHHHGHGGGGGDGFHHHHHHGHHGFHHHHHHHHGHHHHHHHHHHHHHHHHHHBGHHHGGFGFGFGGGGGGFGGGGGE?FGB
@M05620:37:000000000-D9766:1:1101:15335:12362 1:N:0:46
AGTGCCAGCTCTCAATCGCACAGGGGACCCAGGGCCTGGCCCCTCCATCCAGAAAACCTATGACCTCACCCGCTACCTGGAGCACCAACTCCGCAGCTTGGCTGGGACCTATGTGAGTATCCAGCGTAGGAATCTGGGAGTTGGGGAGGAGTGAGGAGTTGGGGAAAGACAGTCCTAACCGTGGAGGGTTCTGGTAAATGATGGGGTGAGGAGGGGCTCTTTGGCTCCCACCAGTCCCCCTGTCTGGTCTA
+
ABAAAFFFBFFFGGGGGGGGGGHGG?EFFFHHAEEEFGHGGHGHGGGHGHFHHGBFGDGHHHHHGHGHHHHGGGGGHHHHFGHHHHHHGHHHGGGEGHHHGHHGGGHHGHHGHHHHHGHHHHHHGGEA@GHHHHHHHHHGFHHGGGFGGGGHHHHHGGHHHBCGGGHGHHHFHHHGHHHHGGGGGGGGGGGGGGFGGGGGGGGGG.ADFFFFFFABFFFFFFFFFFFAFFFFFFFFFFFFFFFFFFFFFFB
@M05620:37:000000000-D9766:1:1101:7557:12383 1:N:0:46
GAGGCTGCTTTGGAAGAAACTCATAGATTACTGCAACAGTTCCCCCTGGACCTGGAAAAGTTTCTTGCCTGGCTTACAGAAGCTGAAACAACTGCCAATGGTAAGGAAAGGCTCCTAGAAGACTCCAAGGGAGTAAAAGAGCTGATGAAACAATGGCAAGTAAGTCAGGCATTTCCGCTTTAGCACTCTTGTGGATCCAATTGAACAATTCTCAGCATTTGTACTTGTAACTGACAAGCCAGGGACAAAAG
+
AAAAA1CAFFDF11FGGGGGGGHHHHGHHHHHHHHHFHHDHHHHHGCGHHGHHHGGBGFHFHHHHFFHHHHHHGHGHHHGHHHHFGFHHGHHGBGFHFHHHF2@FFHHHA>FGGFFFHHHHFHHHHHHHG/GGGFHHHHGH0GGFHHHGHHHH1GHHHHGGGHHFHHHGHHHHDGFAFCEGFHFGGFHHGGGFGH1GGDGFHHDGHHFBFFHHDHHHHFHHHHHHHBGHHHFHGHHCCFEBF.AAEEFGA/
@M05620:37:000000000-D9766:1:1101:12275:12412 1:N:0:46
GAGGCTGCTTTGGAAGAAACTGACAAGCCAGGGACACAAGATCGGAAGAGCACACCTCTGAACTCTAGTCACGAGATTCCATCTCGTATGCCGTCTGCTGGTTGAAAAAAAAAAAAGTCTCCTAGCCGCCTCCCCGTGCTTCCCCTCGCTGCTGCCCCCATGGCCCGTACGTCCTTCATTTCCGCTTTCGCCCTCTTGTGTCTCCCATTGCCCCCTTCTCCTCCTTTGTCCTTGTAACTTCCCAGCCCTTT
+
AAAAAAFAFFFFFCGGAFABFBF1BA00A0BBEFFCFHAGFBG/EA/E00BFF0E/BF1F12BBA11ADD21A/>B>D@DFGFGFB?E00BF>/EC/BGC1BF?GH1B0>E?/><</1@FDGF1?1?///?CGE.-.<..=D///<.--..::0:..:--;//;/9-;-A-9CE.9;9;CFFFGGB?AB?A-;@AF:9//-//9B99BF///:A-@A-/FFB99-;;/9/;BB/F//;9/99B//9-:-//
@M05620:37:000000000-D9766:1:1101:6800:12426 1:N:0:46
AGTGCCAGCTCTCAATCGCACAGGGGACCCAGGGCCTGGCCCCTCCATCCAGAAAACCTATGACCTCACCCGCTACCTGGAGCACCAACTCCGCAGCTTGGCTGGGACCTATGTGAGTATCCAGCGTAGGAATCTGGGAGTTGGGGAGGAGTGAGGAGTTGGGGAAAGACAGTCCTAAACGTGGAGGGTTCTGGTAAATGATGGGGTGAGGAGGGGCTCTTTGGCTCCCACCAGTCCCCCTGTCTGGTCTA
+
AA>AADFFBFFFGGGGGFGFEAGHFGGGFGHHGGGG2FHHHHGHGGGHFFHFFFBHHGFHHHGHHHFHHHHGGGGGHHHGHHHHFGHHGHHHGGGGGHHHGHHGDEHHGHFHHBGDHFGDFG3?CCE/>EDGG2GBBGHGGHBBCG.AC.>FAGFHHGHHHEGGG?HHH//;;GHHFC0;EGG..;EDCFFGGGGGGG0CFBFGGGGFFFFFFFF;DFFFFB9BFFFFFFFFFAFFFFF.DFFFFFFFFFB
@M05620:37:000000000-D9766:1:1101:27231:12428 1:N:0:46
AGTGCCAGCTCTCAATCGCACAGGGGACCCAGGGCCTGGCCCCTCCATCCAGAAAACCTATGACCTCACCCGCTACCTGGAGCACCAACTCCGCAGCTTGGCTGGGACCTATGTGAGTATCCAGCGTAGGAATCTGGGAGTTGGGGAGGAGTGAGGAGTTGGGGAAAGACAGTCCTAACCGTGGAGGGTTCTGGTAAATGATGGGGTGAGGAGGGGCTCTTTGGCTCCCACCAGTCCCCCTGTCTGGTCTA
+
>A>>AFFFBFFFGGGGGGGCFCGHGGDEFFHHFGGGGGHHHHGHGGHHHGGHGHGGHGHHHHHHHHGFHHHGGGFGHHHHFGHHHHHGGHHHEGGGGHHHGHHGGGHHGHHHHHHHHHHHHHHHHGGGGGHGHHHHHHCFCHHHGGGGGDEHHHHHHGHHHHGGGGHHHHHHHHHHHHHHGGEGGGGGCFFGGGFGGGGGGGGGGGFFFFFFFFFFFFFFFFFBFFFFFFFFFFFFFFFFFFFFFFFFFFF
@M05620:37:000000000-D9766:1:1101:16471:12450 1:N:0:46
AGTGCCAGCTCTCAATCGCACAGGGGACCCAGGGCCTGGCCCCTCCATCCAGAAAACCTATGACCTCACCCGCTACCTGGAGCACCAACTCCGCAGCTTGGCTGGGACCTATGTGAGTATCCAGCGTAGGAATCTGGGAGTTGGGGAGGAGTGAGGAGTTGGGGAAAGACAGTCCTAACCGTGGAGGGTTCTGGTAAATGATGGGGTGAGGAGGGGCTCTTTGGCTCCCACCAGTCCCCCTGTCTGGTCTA
+
BBAABFFFCFFFGGGGGGGGGGHHGGGGGGHHGGGGGGHHHHGHGGHHHHHHGHGHHGHHHHHHHHHHHHHGGGGGHHHHGHHHHHHHGHHHGGGGGHHHGHHGGGHHGHHHHHHHHHHHHHHHHGGGGGHHHHHHHHHGGHHHGGGGGGGHHHHHHGHHHHGGGGHHHHHHHHHHHHGHGGGGGGGGGGGGGGGGGGGGGGGGGGFFFFFFFFFFFFFFFFFFFFFFFFFFFFFFFFFFFFFFFFFFFFB
@M05620:37:000000000-D9766:1:1101:6977:12501 1:N:0:46
GAGGCTGCTTTGGAAGAAACTCATAGATTACTGCAACAGTTCCCCCTGGACCTGGAAAAGTTTCTTGCCTGGCTTACAGAAGCTGAAACAACTGCCAATGGTAAGGAAAGGCTCCTAGAAGACTCCAAGGGAGTAAAAGAGCTGATGAAACAATGGCAAGTAAGTCAGGCATTTCCGCTTTAGCACTCTTGTGGATCCAATTGAACAATTCTCAGCATTTGTACTTGTAACTGACAAGCCAGGGACAAAAG
+
CBBCCCFCFFFFGGGGGGGGGGHHHGHHHHHGHHHHHHHHHHHHHGGGHHHHHHHHHHHHHHHHHHHHHHHHHHHHHHHHHHHHHHGHHHHHHHHHHGHHHH4FFGHHHHHHHHFHHHHHHHHHHHHHHG?HGGHHHHHGHHHHHHHHHHHHHHHHHHHGHHHHHHHHHGHHHHHHGGDFFHHGHHHHHHHHHGHHGHHHHHH0GHHHHHHHHHHHHGHHHHHHGHHHHHGGHHGHCHGGGFEDEFEGGFB
@M05620:37:000000000-D9766:1:1101:15503:12533 1:N:0:46
GAGGCTGCTTTGGACGAACCTCATAGATTACTGAAACAGTTCCCCCTGGACCTGGAAAATTTTCTTGCCTGGCTTACAGAAGCTGAAACACCTGCCAATGTCCTACAGGATGCTACCCGTAAGGAAAGGCTCCTAGAAGACTACAAGGGAGTAAAAGAGCTGATGAAACAATGGCAAGTAAGTCAGGCATTTCCGCGGTAGCACTCTTGTGGATCAAATTGAACAATGCTCAGCATTTGTACTTGCAACTG
+
>1A11>C111B111BAAA0ACGFHFFFDDG1AD21B1FBFF22AAAA//BBBAF001101B1DDDEFA111B0BE111BDFF1BF11FBB0B0BF0FGHGF@B@BGG10FGE0>2100??>/E110B00/<F/B<BFDGF011BB<G/<?<<<>22@??0<?FFFB11?C<FBC<0<>1>FB11110B.0<<00<<--.::/;C0/<CC::AB00.;=FFFGGFFGF9:0099BB9CFGC;;9B90=;9/9
@M05620:37:000000000-D9766:1:1101:4425:12571 1:N:0:46
GAGGCTGCTTTGGAAGAAACTCATAGATTACTGCAACAGTTCCCCCTGGACCTGGAAAAGTTTCTTGCCTGGCTTACAGAAGCTGAAACAACTGCCAATGGTAAGGAAAGGCTCCTCGAAGCCTCCAAGAGAGTCAAATCGCTGATGAACCACTGGCAAGTAAGTCAGGACTTTCCGCTTTAGCACTCTTGTGGATCCCCTTGAACAATTCTCAGCATTTGTACTTGTAACTGACAAGCCAGGGACAACAG
+
A>AAAAFAFFFFGBGGFBFGGGFHGGEGHHGHHHFHHGGHHHHHHGGGHHHHHHHFGA0FFGHHHHHHHHHGHHHFGHHHHHHGHF@GGHHHHHGHFH1BGFGGHFHHCFGHHHFG0?E>F/FGHHGGG0B0?B112121?FGEEH12B1?C/FGFGFCF>2?1FF1?01/?B1GGFFGGGBDG1FHFGHHHFA0GHH/<<GGHFHGBGBBHHBGF0;GHHHHHHHFCBBGGGFGGFGGEBFGGGGEG.CB
@M05620:37:000000000-D9766:1:1101:8070:12574 1:N:0:46
GAGGCTGCTTTGGAAGCAACTCATAAATTCGTGCCACAGTTCCCCATGAACCTGGAACAGTTTCTTGCCTGGCTTCCATATGCTGAACCCACTGCCCATGGTAAGGAAAGGCTCCTAGACGCCTCCAAGGGAGTAAACGAGCTGATGCACCAATGGCAAGTAAGTCAGGCATTTCCGCTTTAGCACTCTTGTGGATCCACTTGAACAATTCTCAGCATTTGTACTTGTAACTGACAAGCCAGGGACACCAG
+
>>1>AAFAFFFFGFFF1BFBG1ADE3A3310BB001BFFAB2F1000A11B/0000110BD22AD1BAG1BF0BB0112D2D22@1B1B?/?FBFF/BBF0B22@BG>FB0>@FFHHBB1>/>GG>B11?///?0121//?CEF1@F1F1FA/<@@G<FFD1DGHG110?/?G1GH.C<<F1FGFGHGHHBDC.00<<D<DGB:0:0::CGFGFFF0GGHHHC;GFBFF0F;FBF0BFEE/:........;
@M05620:37:000000000-D9766:1:1101:8079:12598 1:N:0:46
GAGGCTGCTTTGGAAGAAACTCATAGATTACTGCAACAGTTCCCCCTGGACCTGGAAAAGTTTCTTGCCTGGCTTACAGAAGCTGAAACAACTGCCAATGGTAAGGAAAGGCTCCTAGAAGACTCCAAGGGAGTAAAAGAGCTGATGAAACAATGGCAAGTAAGTCAGGCATTTCCGCTTTAGCACTCTTGTGGATCCAATTGAACAATTCTCAGCATTTGTACTTGTAACTGACAAGCCAGGGACAAAAG
+
BBCCC@FBFFFFGGGGGGGGGGHHHHHHHHHHHHHHFHHHHHHHHGGG2FGHHHHFHHFGFHHHHHHHHHHHHGHHHHHHHHHHHHHHHHHHHHHHHHHHHHDHHHHHHHHHHHGHHHHHHHHGHHHHHGGHGGHHHFGFHHHHHHHHHGHHEHHHHHHGHHHHHHHHHHGHHHHHGGGGGHHHHHHGHHHGHGHHHHHFHHHFHHHHHHHHHHHHHHHHHHHHHHHHHHHHHHHHHHGGGGGGGGGGGGB
@M05620:37:000000000-D9766:1:1101:5023:12603 1:N:0:46
AGTGCCAGCTCTCAATCGCACAGGGGACCCAGGGCCTGGCCCCTCTATCCAGAAAACCTATGACCTCACCCGCTACCTGGAGCACCAACTCCGCAGCTTGGCTGGGACCTATGTGAGTATCCAGCGTAGGAATCTGGGAGTTGGGGAGGAGTGAGGAGTTGGGGAAAGACAGTCCTAACCGTGGAGGGTTCTGGTAAATGATGGGGTGAGGAGGGGCTCTTTGGCTCCCACCAGTCCCCCTGTCTGGTCTA
+
>A>AAFFFBFFFFABFFFCAEEBCBEEGGDFGFFGGAFGFFGGHGFFFHGHHHGHHHGHHHHEHHHHHHHHGGCCFHHHGGFFFGHHFGHHHFEECFFHHGHHEEEGHGHHHHHHHHGHHHHGHHGEFGGHHHHHHGHHGCGHHGGGFDEGHHHHHHGHHHHGGGGGHFHGHGHHHHHHHG;CFGGGGCFFGGFFFGGGGGGGGGGGFFFFFFFFFA=EFFFFFFFFFFFFFFFFFFFFFFFFFFFFFBFB
@M05620:37:000000000-D9766:1:1101:6461:12608 1:N:0:46
GAGGCTGCTTTGGAAGAGCACACGTCTGAACTCCAGTCACGAGATTCCCTCTCGTATGCCGTCTTCTGCTTGCAAAAAAAAAAGTGTCAACCTTCACAATTAACTCGGGGCACCTCAACTTATTTAAGTTTTGCATTTCAGAATTATCTGTCATACCACGATTTCCTCGTTTAGGCTCGCACCATACTGCAACTGCGCACCATTATGACATGAATTGGGCCATTGATAACATGCAGCAGGGTCCCATATCG
+
BABABCFCFFFFGCGGGGGFBFGGFGBBAFGHBFF3FGBB2BAAFGFH3BBFFEAEGHGHEAFHGDFDBDGF?35EBB0>///1344B443033333433444D43///////?20222@2222222222110111111111111111111<1=1<011.-...0000.<...0000.---<-.00/000000//0.--<-.0000000000<000:0..../:000000000:000...9//..00/00.
@M05620:37:000000000-D9766:1:1101:10807:12615 1:N:0:46
GAGGCTGCTTTGGAAGAAACTGACAAGCCCGGGACAAAAGATCGGAAGAGCACACGTCTGAACTCCAGTCACGAGATTCCATCTCGTATGCCGTCTTCTGCTTGAAAAAAAAAAAAAGAACAAACATAAGAAGAGGTTATGTGTATAGGAGATAGGAGTTCGGGAAAAAAAATCCCAAAAATTGAGTATGCTTGTGCCAGCGGGGGATCTGCGGGGCTCGGAGGCTGCCACCAGGACACATGTCTGGCTGA
+
AA>AAAFAFFFFGBGCABEFGEFFGFEGG0EEGCG/0BFGCHHHGEGG0BFHHGH/FGHGAFGHH1BFGGDEE/E>BG@GGHGGHH/EG>FGG?EG/FGH>GHG>BFD0EECB//>//?000<0.011111<010<//0000=000<000/./;0/;///0:-;-:;/.;--./;00;.9../09/;//;////-/////9---;;---///-99;@-9---9----9-:/------:--9:9;;:9/--9
@M05620:37:000000000-D9766:1:1101:11002:12633 1:N:0:46
GAGGCTGCTTTGGAAGAAACTCATAGATTACTGCAACAGTTCCCCCTGGACCTGGAAAAGTTTCTTGCCTGGCTTACAGAAGCTGAAACAACTGCCAATGGTAAGGAAAGGCTCCTAGAAGACTCCAAGGGAGTAAAAGAGCTGATGAAACAATGGCAAGTAAGTCAGGCATTTCCGCTTTAGCACTCTTGTGGATCCAATTGAACAATTCTCAGCATTTGTACTTGTAACTGACAAGCCAGGGACAAAAG
+
AAAAAAFBFFFFFGGGFGGGGFGHHHBEFHGFGHHHFHHHHHHGHGGG2BBGFCGAGGFGBFHHHGHHHHHHHHHHHHHHHGHHHHHHHHHHHHHHHHGHHHHHHGHHHHGHHHGHHHHGGFHHFHHHHGGHGGFHHHHGHHHHHHHHHHHHFHHHHHHGHHHHHHHHHFHHHHHHGGGGGHHGHHHHHHHFGGHHHHHHHHGHHHGHHHHGHHHHHHHHHHHHHHHHHHHFHHHHHGEEGGGGGGGGGGB
@M05620:37:000000000-D9766:1:1101:17418:12660 1:N:0:46
GAGGCTGCTTTGGAAGAAACTCATAGATTACTGCAACAGTTCCCCCTGGACCTGGAAAAGTTTCTTGCCTGGCTTACAGAAGCTGAAACAACTGCCAATGGTAAGGAAAGGCTCCTAGAAGACTCCAAGGGAGTAAAAGAGCTGATGAAACAATGGCAAGTAAGTCAGGCATTTCCGCTTTAGCACTCTTGTGGATCCAATTGAACAATTCTCAGCATTTGTACTTGTAACTGACAAGCCAGGGACAAAAG
+
AAAABAFBFFFFGGGGGGGGGGHHHHHHHHHHHHF4GGGFHHHHHGGGHHHHHHHHHHFHEHHHHHHHHHHHHHHHHHHHHHHHHFHHHFGHHHHHFHHHHFGHHHHGHHHHHHGHHHHHHHHHHHGHHGGHGG34GDGFHHHHGHHHHHHHHHHHHHHGHHHHHHHHHHHHHHHHGGGGGEHHHHHHHHHGHGHHHHHHHHHHHFFHHHHHHHHHHHHHHHFHHHHHGHHHHHHHHGGGGGGGGGGGFFB
@M05620:37:000000000-D9766:1:1101:18618:12671 1:N:0:46
AGTGCCAGCTCTCAATCGCACAGGGGACCCAGGGCCTGGCCCCTCCATCCAGAAAACCTATGACCTCACCCGCTACCTGGAGCACCAACTCCGCAGCTTGGCTGGGACCTATGTGAGTATCCAGCGTAGGAATCTGGGAGTTGGGGAGGAGTGAGGAGTTGGGGAAAGACAGTCCTAACCGTGGAGGGTTCTGGTAAATGATGGGGTGAGGAGGGGCTCTTTGGCTCCCACCAGTCCCCCTGTCTGGTCTA
+
AB>?AFFFBFFFGFGFGGGFGGHGGGGGGGHHGGGGGGHHFHGHGGHHHHHHHHHGHGHHHHGHHHHHHHHGGEEGHHHHGHHHHHA1EHHHEGGGGHHHGHHGGGHHGHHHHHHHHHHHHHHHHGGGGGHHHHHHHHHGGHHHGGFGGGGHHHHHHGGHHGGGGGHHHHHHHHHHHHHHGDGGGGGGGGGGGGGGGGGGGGGGGGAFFFFFFFFFFFFFFFFFFFFFFFFFFFFFFFFFFFFFFFFFFFF
@M05620:37:000000000-D9766:1:1101:15158:12702 1:N:0:46
GAGGCTGCTTTGGAAGAGCACACGTCTGACCTCCAGTCACGAGATTCCATCTCGTATGCCGTCTTCTGCTTGCAAAAAAAAAACCCCCCTCTCCACTTCGTTGCCCTCTACCTACCTTGGTGGCATCCCCCCGACTCTCTGGACACCCATACCTGAGCCCTCGCTCCCTTCCCTTATATTCGTCTCTTCAGCTACTGCCTCCCTTCTCTCACCCCATCTTTCCATATGCATCTTCCTGTTAAATATCATAC
+
1>>>A11>CFDF1EFGFFGGGGGGGAEFA1FGF00FFGDF0A//ABGGF2DFEG/EBAGHEAEGFDF1AGDA/1D1BF/>>/>//>//>/?00010111/000<B11/01?111@011111//00100/?/<--><.0<<000.<..;.///:00/:/::/:-;..;A/;///;0/00=CC//..;00;90;00//://;/9;9/://;/;/;--9-////;//;////////9//9/////9//99////
@M05620:37:000000000-D9766:1:1101:9400:12703 1:N:0:46
GAGGCTGCTTTGGAAGAAACTCATAGATTACTGCAACAGTTCCCCCTGGACCTGGACAAGTTTCTTGCCTGGCTTACAGAAGCTGAAACAACTGCCAATGGTAAGGAAATGCTCCTAGAAGACTCCAAGGAAGTAAAAGAGCTGATGAAACAATGGCAAGTAAGTCAGGCATTTCCGCTTTAGCACTCTTGTGGATCCAATTGAACAATTCTCAGCATTTGTACTTGTAACTGACACGCCAGGGACAAAAG
+
A?AAA1CABF@F1FGFGF1FBFEGHHHFF1GHGFHDCAGEGHFAGEEEEEGGHGFH0FAFHHGH2F1GHGDFFHFEHGBDGHHH1FFHHF/FHEGG1FGGHF2BFHGFG111BBEGFGHFFHHFHHFHHF0B0BEFFFFEH0FCF1FFFGB0FBFH0GC<>@@G@DFGEFHCH2F@CCC?/<G???1>DH<FGCF<<F11>F00DCGFDGG0D0GHHHHHGGGFGGF;CGG:CCGC0.AEBG.;9EEFC.9
@M05620:37:000000000-D9766:1:1101:19794:12713 1:N:0:46
GCGGCTGCTTTGGAAGCAACTCATAGATTCCTGCCCCAGTTCCCCCTGGACCTGGAACCGTTTCTTGCCTGGCTTCCAGAAGCTGCAACAACTGCCCATGGTAAGGAAAGGCTCCTAGAAGACTCCAAGGGAGTCCCCGAGCTGATGAAACAATGGCAAGTACGTCAGGCATTTCCGCTTTAGCACTCTTGTGGATCCAATTGAACAATTCTCAGCATTTGTACTTGTAACTGACAAGCCAGGACAAAAGA
+
11>AA1>AFFB11BF1110FFG1D3DFGH3DGHGC0B0BBDGHHHGEFA0B0FGAGH1/EEFHHBGGFHHHHHFB0BGH1GGH1B1BFG0/BGHGH/1BFHFDBFHHF0GHHHHGHFHG111FGHH1FGGGHCE011///>BEH1FD21@G0/?FHHBHGH11>FGGGFHHHHHHHGGGGG0DHHHHHHHHGHGGHHHH0GHFFG0CGHHGGGEFG0FGGGGBBFFG;BFGGGBFGGCEE/CAGGG-9-;A
@M05620:37:000000000-D9766:1:1101:16215:12728 1:N:0:46
AGTGCCAGCTCTCAATCGCACAGGGGACCCAGGGCCTGGCCCCTCCATCCAGAAAACCTATGACCTCACCCGCTACCTGGAGCACCAACTCCGCAGCTTGGCTGGGACCTATGTGAGTATCCAGCGTAGGAATCTGGGAGTTGGGGAGGAGTGAGGAGTTGGGGAAAGGCAGTCCTAACCGTGGAGGGTTCTGGTAAATGATGGGGTGAGGAGGGGCTCTTTGGCTCCCACCAGTCCCCCTGTCTGGTCTA
+
ABAABFFFBFFFGGGGGGGGGGHHGGGGGGGHGGFGGGHHHHGHGGFHHHGHHFHHGGHGHHHHHHHFHHHGGE>EHFHHGGHFHHHHGHHHGGGGGHHHGHHGGGHHGHHHHHHHHHHHHHHHHGCEGGHHHHHHHHHGGHHHGGGGGGGHHGHHHGHHHGGGGGHHHHHGHHHHHFHGGGGGGGGGGGGGGGGGGGGGGGGGGFFFFFFFFFFFFFFFFFFFFFFFFFFFFFFFFFFFFFFFFFFFFFF
@M05620:37:000000000-D9766:1:1101:19798:12733 1:N:0:46
GAGGCTGCTTTGGACGAAACTCATAGATTACTGCAACAGTTCCCCCTGGACCTGGAAAAGTTTCTTGCCTGGCTTACAGAAGCTGAAACACCTGCCAATGGTCAGGAAAGGCTACTAGAAGACTCCAAGGGAGTAAAAGAGCTGATGAAACAATGGCAAGTAAGTCAGGCATTTCCGCTTTAGCACTCTTGAGGATCCAATCGAACAATTCTCACCACTTGTACTTGTAACTGACATGGCACAACAAAAGA
+
AAABAAFACFDFGBAAEFEEGGHHHGHGHFFFHF3FFHBGGDAFGGEFCCCGHHEFB32AB5GDDGFA3A3FGHHB3@BFHG@BF33G@BBEGGGFFHFF@G44B2BEB11??3BFF43BG3FF3?BB3??/?EBDGFHGF2BFBBFGGF22F2@2@<2/@@G1@@B1FBGFD1DG?.AEG<><D1>F<1>0</</CCDCF/.<C.:;CCBCG:0::.:;CGCG0000;;00;F9B00/990/9.;CFFF.
@M05620:37:000000000-D9766:1:1101:19382:12734 1:N:0:46
GCGGCTGCTTTGGAAGACACTCATAGATTACTGCCACAGTTCCCCCTGGACATGGAACAGTTTCTTGCCTGGCTTCCAGAAGCTGAAACCACTGCCCATGGTAAGGAAAGGCTCCTAGAAGACTCCAAGGGAGTCCAAGCGCTGCTGAAACAATGGCCAGTCCGTCAGGCATTTCCGCTTTAGCACTCTTGTGGATCCAATTGAACAATTCTCAGCATTTGTCCTTGTAACTGACAAGCCAGGGACAAAAG
+
>11AA>>>FFF1BFG11BFGBF0D33DDGHAGHHCAB0BBDFGHHGGG/FF1BF01F1BFADFHHF1BGHHHGGB0BFHHGHHB@BGHB0GFGFGG/1BFHHHHHFGHE>GHHHGHBDH1FGHHHHHGHEGHEE011<F/?CGG/1F1@GH0<GG1G01FGB1/?GC/GCGGHGHHGGGGG0GFFHHHHHHFHGGHHHBGHHHHHHHFGHFHHBHHBGHHGG0CFBFGGGGGGFGGGGGG/CF?EG..;C9
@M05620:37:000000000-D9766:1:1101:9495:12756 1:N:0:46
AGTGCCAGCTCTCAATCGCACAGGGGACCCAGGGCCTGGCCCCTCCATCCAGAAAACCTATGACCTCACCCGCTACCTGGAGCACCAACTCCGCAGCTTGGCTGGGACCTATGTGAGTATCCAGCGTAGGAATCTGGGAGTTGGGGAGGAGTGAGGAGTTGGGGAAAGACAGTCCTAACCGTGGAGGGTTCTGGTAAATGATGGGGTGAGGAGGGGCTCTTTGGCTCCCACCAGTCCCCCTGTCTGGTCTA
+
AAA?AFFFBFFFGAGFGGEFGGHDFFGGGGHH2EEGGGHHHHGHGGFFHGHHHFHHHGHGHGHHHHHHHHHCG>EFHFHHFGHHHHFGFHHHGGGGGHHHGHHGGGHHGHHHHHHHHHHHHHHHHGGGGGHHHHHHHHHGGHHHGGGGGGGHHHHHHGHHHHGGGGHHHHHHHHHHHHHHGGGGGGGGCFGGGGGGGGGGGGGGGGFFFFFFFFFFFFFFFFFFFFFFFFFFFFFFFFFFFFFFFFFFFFF
@M05620:37:000000000-D9766:1:1101:8402:12763 1:N:0:46
AGTGCCAGCTCTCAATCGCACAGGGGACCCAGGGCCTGGCCCCTCCATCCAGAAAACCTATGACCTCACCCGCTACCTGGAGCACCAACTCCGCAGCTTGGCTGGGACCTATGTGTGTATCCAGCGTAGGAATCTGGGAGTTGGGGAGGAGTGAGGAGTTGGGGAAAGACAGTCCTAACCGTGGAGGGTTCTGGTAAATGATGGGGTGAGGAGGGGCTCTTTGGCTCCCACCAGTCCCCCTGTCTGGTCTA
+
ABAABFFFCFFFGGGGGFGGGGHHGGGGGGHHGGGGGGHHHHGHGGHHHHHHHHHHHGHHHHHHHHHHHHHGGGGGHHHHHHGHHHHHGHHHGGGGGHHHGHHGGGHHGHHHHHH3FGHHHHHHHGGGGGHHHHHHHHHGGHHHGGGGGGGHHHHHHGHHHHGGGGHHGHHHHHHHHHHHGGGGGGGGEFGGGGGGGGGGGGGGGGFFFFFFFFFFFFFFFFFFFFFFFFFFFFFFFFFFFFFFFFFFFFF
@M05620:37:000000000-D9766:1:1101:17409:12845 1:N:0:46
AGTGCCAGCTCTCAATCGCACAGGGGACCCAGGGCCTGGCCCCTCCATCCAGAAAACCTATGACCTCACCCGCTACCTGGAGCACCAACTCCGCAGCTTGGCTGGGACCTATGTGAGTATCCAGCGTAGGAATCTGGGAGTTGGGGAGGAGTGAGGAGTTGGGGAAAGACAGTCCTAACCGTGGAGGGTTCTGGTAAATGATGGGGTGAGGAGGGGCTCTTTGGCTCCCACCAGTCCCCCTGTCTGGTCTA
+
BCBBCFFFCFFFGGGGGGGGGGHHGGGGGGHHGGGGGGHHHHGHGGHHHHHHHHHHHGHHHHHHHHHHHHHGGGGGHHHHBGHHHHHHGHHHGGGGGHHHGHHGGGHHGHHHHHHHHHHHHHHHHGGGGGHHHHHHHHHGGHHHGGGGGGGHHHHHGGHHHHGGGGHHHHHHHHHHHHHHGGGGGGGGGGGGGGGGGHGHHGGGGGFFFFFFFFFFFFFFFHFFFFFFFFFFFFFFFFFFFFFFFFFFFHF
@M05620:37:000000000-D9766:1:1101:9623:12851 1:N:0:46
GAGGCTGCTTTGGAAGAAACTCATAGATTACTGCAACAGTTCCCCCTGGACCTGGAAAAGTTTCTTGCCTGGCTTACAGAAGCTGAAACAACTGCCAATGGTAAGGAAAGGCTCCTAGAAGACTCCAAGGGAGTAAAAGAGCTGATGAAACAATGGCAAGTAAGTCAGGCATTTCCGCTTTAGCACTCTTGTGGATCCAATTGAACAATTCTCAGCATTTGTACTTGTAACTGACAAGCCAGGGACAAAAG
+
AABBBBFBFFFFGGGGGGGGGGGHHHHHHHHHHHHFGFGHHHHHHGGGHHHHHHHHHHHHHHHHHHHHHHHHHHHHHHGHHHHHHHGHHHHHHHHHFHHHHGFHHHHHHHGHHGGHHHGHHHHGHHHHHGGHGGHHHHHGHFHFGGGHHFGHHFHHHHHGHHHHHHGHHHHHHHHHGGEGGHHHFGGHHHHHHGHGGHFGHHHFGGHHGGHHHHHHHHHHHHHHHHHGHGHFHHHHHHGGGGGFGGGGGGB
@M05620:37:000000000-D9766:1:1101:15680:12858 1:N:0:46
AGTGCCAGCTCTCAATCGCACAGGGGACCCAGGGCCTGGCCCCTCCATCCAGAAAACCTATGACCTCACCCGCTACCTGGAGCACCAACTCCGCAGCTTGGCTGGGACCTATGTGAGTATCCAGCGTAGGAATCTGGGAGTTGGGGAGGAGTGAGGAGTTGGGGAAAGACAGTCCTAACCGTGGAGGGTTCTGGTAAATGATGGGGTGAGGAGGGGCTCTTTGGCTCCCACCAGTCCCCCTGTCTGGTCTA
+
BCABBFFFCFFFGGGGGGGGGGHHGGGGGGHHGGGGGGHHHHGHGGGHHHHHHHHHHGHHHHHHHHHHHHHGGGGGHHHHHHHHHHHHGHHHGGGGGHHHGHHGGGHHGHHGHHHHHHHHHHHHHGGGGGHHHHHHHHHGGHHHGGGGGGGHHHHHHGHHHHGGGGHHHHHHHHHHHHHHGGGGGGGGGGGGHGGGGGHHHGHGGGFFFFFFFFFFFFFFFHHFFFFFFFFFFFFFFFFFFFFFHHFFFFF
@M05620:37:000000000-D9766:1:1101:9613:12866 1:N:0:46
GAGGCTGCTTTGGAAGAAACTCATAGATTACTGCAACAGTTCCCCCTGGACCTGGAAAAGTTTCTTGCCTGGCTTACAGAAGCTGAAACAACTGCCAATGGTAAGGAAAGGCTCCTAGAAGACTCCAAGGGAGTAAAAGAGCTGATGAAACAATGGCAAGTAAGTCAGGCATTTCCGCTTTAGCACTCTTGTGGATCCAATTGAACAATTCTCAGCATTTGTACTTGTAACTGACAAGCCAGGGACAAAAG
+
A1AAAAC>BFFFFGGCAFG1FAFBGHHDAFGHHFEHEGGFEHHFHG0FCAFEEBEGH10FGHHHGHHHHGFHHGA1GFHHHHHHH1BGGGHH1FGH1EGHHFFFHHHHGGEEEFGHBFH1G>FDHGFHHGCHGEBEB21/0<DGD1D2FGHHA<GHFHHGGFHHDDGH0FGFHFHH//ECEGHHHFB0GHHHHGF1<<D0<GGHHHHBDBFBGGHGHHGHCHHHHHFCGHHHECGHGCEGGGGGEGFG/C/
@M05620:37:000000000-D9766:1:1101:12700:12894 1:N:0:46
AGTGCCAGCTCTCAATCGCACAGGGGACCCAGGGCCTGGCCCCTCCATCCAGAAAACCTATGACCTCACCCGCTACCTGGAGCACCAACTCCGCAGCTTGGCTGGGACCTATGTGAGTATCCAGCGTAGGAATCTGGGAGTTGGGGAGGAGTGAGGAGTTGGGGAAAGACAGTCCTAACCGTGGAGGGTTCTGGTAAATGATGGGGTGAGGAGGGGCTCTTTGGCTCCCACCAGTCCCCCTGTCTGGTCTA
+
BCABBFFFCFFFGGGGGGGGGGHHGGGGGGHHGGGGGGHHHHGHGGHHHHHHHHHHHGHHHHHHHHHHHHHGGGGGHHHHHHHHHHHHGHHHGGGGGHHHGHHGGGHHGHHHHHHHHHHHHHHHHGGGGGHHHHHHHHHGGHHHGGGGGGGHHHHHHGHHHHGGGGHHHHHHHHHHHHHHGGGGGGGGGGGGGGGGGGGGGGGGGGFFFFFFFFFFFFFFFFFFFFFFFFFFFFFFFFFFFFFFFFFFFFB
@M05620:37:000000000-D9766:1:1101:13006:12898 1:N:0:46
GAGTCTGCTTTGGAAGAGCACACGTCTGCACTCCAGTAACGAGATTCCCTCTCGGATGCCGTCTTCTGCTTGAAAAAAAAAACTGAAACACCTGCCAATGTCCTACTGTATGCTACCCGGAAGCAAATGCTCCTAAAAGACTCAACGTAAGTACAAGAGCTAATGCCACAGTGGCAAGTAAATCATACATTACCACTTTAGCACTCTTGTGGATCCAATTGAACAATTCTCAGCATTTGTACTTGTAAATG
+
1111>B@FFFF@1CG1ABFFFG1E0ACF13BGFH11A12AAFEAAGFH11B0AE//E/AB?E/0FF2ADFD1011B0>/>///1B1B11>0?0B0B1F11>2B2BE1B2>F2F2FFCAF/</?/10@11>@@GB<1?FFF<11?10..00<1>1=<>G0C00==D00<<<.00<<C0.0000000000:0:;0000/;00000;0:;0;09CB09/0;;9;CB;;FFF0900;CFFFFFBB/9;//9://;
@M05620:37:000000000-D9766:1:1101:11186:12909 1:N:0:46
AGTGCCAGCTCTCAATCGCACAGGGGACCCAGGGCCTGGCCCCTCCATCCAGAAAACCTATGACCTCACCCGCTACCTGGAGCACCAACTCCGCAGCTTGGCTGGGACCTATGTGAGTATCCAGCGTAGGAATCTGGGAGTTGGGGAGGAGTGAGGAGTTGGGGAAAGAAAGTCCTAACCGTGGAGGGTTCTGGTAAATGATGGGGTGAGGAGGGGCTCTTTGGCTCCCACCAGTCCCCCTGTCTGGTCTA
+
>>1>11@1ABCDD13BGF11EEB0A?EEGECAF0AE/CAAEFCCAEG1AEBB1GBGBEHEHHHHHFGBFAHECCCEF1@FGHG/0EAGE>DHGFGGG0DGGHHGGCFH?GHEHHHHHB2GDBGFCC<E??FHHFHFGFCA<CGFCCCCCCGFCGFEGCGHHHGGGGGAC.C/;0C:CGBC@;E@?EGG...CFEB00;0009FFGG99AAFFAA@@@?-BFBFFEBB--BA-EABFFFEF;EFFFFF/BF/
@M05620:37:000000000-D9766:1:1101:22777:12909 1:N:0:46
AGTGCCAGCTCTCAATCGCACAGGGGACCCAGGGCCTGGCCCCTCCATCCAGAAAACCTATGACCTCACCCGCTACCTGGAGCACCAACTCCGCAGCTTGGCTGGGACCTATGTGAGTATCCAGCGTAGGAATCTGGGAGTTGGGGAGGAGTGAGGAGTTGGGGAAAGACAGTCCTAACCGTGGAGGGTTCTGGTAAATGATGGGGTGAGGAGGGGCTCTTTGGCTCCCACCAGTCCCCCTGTCTGGTCTA
+
>AAABFFFBFFFGGGGGFFFEEFFFEFGGGEFFFGGFFHFHHGCEGFHHH3GFHGHHGHHGDGGHHG@GC1EEGEGHFGGHGGFGHHHGGHHGG@EEFHHGCFF/?EGGHEDDGHHF3DGHFGG2C?CBGHHHHDDFHFG?GHFD-FGGD<GHHHHHDCGDGCGEDECBCGCCCHHBFHH-EE-EGA?EGGG00;;C9FGEFG0ED9=E?FFDADFDF?BF/FFFB/..:.;E9FFFFFDFFBFBFFBB;/
@M05620:37:000000000-D9766:1:1101:13009:12918 1:N:0:46
GAGGCTGCTTTGGAAGAGCACACGTCTGAACTCCAGTCACGAGATTCCATCTCGTATGCCGTCTTCTGCTTGAAAAAAAAAGCACCAACTCCTCCCCTGATCCTCCCCGTAAGGGAAGGCTCCTCGTAGACTTCTCGGGAGTCACAGAGCTGATGCAACTATGGCAAGTAAGTCATGCCTTTCCGCTTTTCCACTCTAGTGTATCCAATTGAGCCCTTCTCAGCCTTCGACCTTTCCCCTTGCCTGCCCTG
+
AAAAA1FAFFFFFGGGGGG1FAF0BA0FAFGHFHHHEG1B0AAB/1DAA2DFEBBEFADBEEEAFEFBFGGH01BFGE/E//0BB/0FE0>C10B>E>/BD11110??/?@/F10?0<//1@FGFC/?F/?11?1??F><->>1>11<>FG11<=0<00//==CEFFC00:CGG00:;0;:C::CAC.;000;0;B000;0;000;09009009/./;CF00;//9//-----////;B---/9//--;/-
@M05620:37:000000000-D9766:1:1101:17363:12964 1:N:0:46
AGTGCCAGCTCTCAATCGCACAGGGGACCCAGGGCCTGGCCCCTCCATCCAGAAAACCTATGACCTCACCCGCTACCTGGAGCACCAACTCCGCAGCTTGGCTGGGACCTATGTGAGTATCCAGCGTAGGAATCTGGGAGTTGGGGAGGAGTGAGGAGTTGGGGAAAGACAGTCCTAACCGTGGAGGGTTCTGGTAAATGATGGGGTGAGGAGGGGCTCTTTGGCTCCCACCAGTCCCCCTGTCTGGTCTA
+
AA3>AFFFBFFFGGGGGGGFGGHHGGGGGGHHFEGEGGHCFHGHGGHHHGHHHGFGHGHHHHHHHHHHHHHGGGGGHHHHHGHHHHHGGHHHGGGGGHHHGHHGGGHHGHHHHHHHHGHHHHHHGGGGGGHHHHHHHHHGGHHHGGGGGGGHGHHHHGHHGHGGGGHGHHHHHHHHHHHHGGGGGGGG;FFFGGFGGGGGGGGGGFFFFFFFFFFCFFFFFFFFFFFEFFFFFFFFFFFFFFFFFFFFFFB
@M05620:37:000000000-D9766:1:1101:9231:12988 1:N:0:46
AGTGCCAGCTCTCAATCGCACAGGGGACCCAGGGCCTGGCCCCTCCATCCAGAAAACCTATGACCTCACCCGCTACCTGGAGCACCAACTCCGCAGCTTGGCTGGGACCTATGTGAGTATCCAGCGTAGGAATCTGGGAGTTGGGGAGGAGTGAGGAGTTGGGGAAAGACAGTCCTAACCGTGGAGGGTTCTGGTAAATGATGGGGTGAGGAGGGGCTCTTTGGCTCCCACCAGTCCCCCTGTCTGGTCTA
+
>3>AAFFFBFFFGDGGGAFGEFBFAEEGGGHHGGGGGFGGHHGCGGEGHHGFHECHGGCGHEHHFGFGHHHGGGCGHHH1FFG1BFGHGGHHGFEGGFHHA3?FE/?GEFGD?FHHDGFDHHFHHGCE@D2F2<?1GBG/<FGHGGE@@EAG<0<CBCHFDCC@EGAHBGHFGGGFFBGHGD.9.;EF;CFGGG;BFGBFGGGGGGF>...BAD=FF9E//B9B/BFEFF?A.AFFFF?DFFBFFFB;;9/
@M05620:37:000000000-D9766:1:1101:14768:13009 1:N:0:46
AGTGCCAGCTCTCAATCGCACAGGGGACCCAGGGCCTGGCCCCTCCATCCAGAAAACCTATGACCTCACCCGCTACCTGGAGCACCAACTCCGCAGCTTGGCTGGGACCTATGTGAGTATCCAGCGTAGGAATCTGGGAGTTGGGGAGGAGTGAGGAGTTGGGGAAAGACAGTCCTAACCGTGGAGGGTTCTGGTAAATGATGGGGTGAGGAGGGGCTCTTTGGCTCCCACCAGTCCCCCTGTCTGGTCTA
+
CCBCCFFFCFFFGGGGGGGGGGHHGGGGGGHHGGGGGGHHHHGHGGHHHHHHHHHHHGHHHHHHHHHHHHHGGGGGHGHHHHHHHHHHGHHHGGGGGHHHGHHGGGHHGHHHHHHHHHHHHHHHHGGGGGHHHHHHHHHGGHHHGGCDGGGHHHHHHGHHHHGGGGHHHHHHHHHHHHHHGGGGGGGGGGGGGGGGGGGGGGGGGGFFFFFFFFFFFFFFFFFFFFFFFFFFFFFFFFFFFFFFFFFFFFB
@M05620:37:000000000-D9766:1:1101:11085:13024 1:N:0:46
GAGGCTGCTTTGGAAGAAACTCATAGATTACTGCAACAGTTCCCCCTGGACCTGGAAAAGTTTCTTGCCTGGCTTACAGAAGCTGAAACAACTGCCAATGGTAAGGAAAGGCTCCTAGAAGACTCCAAGGGAGTAAAAGAGCTGATGAAACAATGGCAAGTAAGTCAGGCATTTCCGCTTTAGCACTCTTGTGGATCCAATTGAACAATTCTCAGCATTTGTACTTGTAACTGACAAGCCAGGGACAAAAG
+
BCCBBCFCFFFFGGGGGGGGGGHHHHHHFHHGHHHHGHHHHHHHHGGGGHHHHHHHHHHHFHHHHHGHHHHHHHGHHHHHHHHHHHHHHHHHHHHHHHHHHHHHHHHHHHHHHHGHHHHHHHHHHHGHHGGHGGHFHHHGHHHHHHHHGHHHHHHHHHHGHFHHHHHHHHHHHHHHGGGGGHHHHHGHHHHHHGFGHHHGHHHHHHHHHHHHHGHHHHHHHHHHHHHHHHFCGHHHHHGGFGGGGFGGGGB
@M05620:37:000000000-D9766:1:1101:23611:13032 1:N:0:46
AGTGCCAGCTCTCAATCGCACAGGGGACCCAGGGCCTGGCCCCTCCATCCAGAAAACCTATGACCTCACCCGCTACCTGGAGCACCAACTCCGCAGCTTGGCTGGGACCTATGTGAGTATCCAGCGTAGGAATCTGGGAGTTGGGGAGGAGTGAGGAGTTGGGGAAAGACAGTCCTAACCGTGGAGGGTTCTGGTAAATGATGGGGTGAGGAGGGGCTCTTTGGCTCCCACCAGTCCCCCTGTCTGGTCTA
+
AB>AAFFFBFFFGGGGFFFFEEGGGGGGGGHHEEE2FGFHHHGHGGHHGGHHHEEGHGHHHHHHHHHHHHGGG/FGHGHH2FGHHHGAEBGHFGGGGHFHGHHGGGHHGHHHHHHHHHHHHHHHHGGGGGHHHHHHHHGGGHHHGGEGGDEGHFHHGGGHHFGGGGHHHHHHHHHHHHHHGGGGGGFGCFGGGGFFGGGGGGGGGDFFFFFFFFFFFFFFFFFFFFFFFFFFFFFFFFFFFFFFFFFFFFF
@M05620:37:000000000-D9766:1:1101:16995:13120 1:N:0:46
AGTGCCAGCTCTCAATCGCACAGGGGACCCAGGGCCTGGCCCCTCCATCCAGAAAACCTATGACCTCACCCGCTACCTGGAGCACCAACTCCGCAGCTTGGCTGGGACCTATGTGAGTATCCAGCGTAGGAATCTGGGAGTTGGGGAGGAGTGAGGAGTTGGGGAAAGACAGTCCTAACCGTGGAGGGTTCTGGTAAATGATGGGGTGAGGAGGGGCTCTTTGGCTCCCACCAGTCCCCCTGTCTGGTCTA
+
BCABBFFFCFFFGGGGGGGGGGHHGGGGGGHHGGGGGGHHHHGHGGHHHHHHHHHHHGHHHHHHHHHHHHHGGFGGHHHHFGHHHHHHGHHHGGGGGHHHGHHGGGHHGHHHHHHHHHHHHHHHHGGGGGHHHHHHHHHGGHHHGGGGGGGHHHHHHGHHHHGGGGHHHHHHHHHHHHHHGGGGGGGGGGGGGGFGGGGGGGGGGGFFFFFFFFFFFFFFFFFFFFFFFFFFFFFFFFFFFFFFFFFFFFF
@M05620:37:000000000-D9766:1:1101:18714:13141 1:N:0:46
GAGGCTGCTTTGGAAGAAACTCATAGATTACTGCAACAGTTCCCCCTGGACCTGGAAAAGTTTCTTGCCTGGCTTACAGAAGCTGAAACAACTGCCAATGGTAAGGAAAGGCTCCTAGAAGACTCCAAGGGAGTAAAAGAGCTGATGAAACAATGGCAAGTAAGTCAGGCATTTCCGCTTTAGCACTCTTGTGGATCCAATTGAACAATTCTCAGCATTTGTACTTGTAACTGACAAGCCAGGGACAAAAG
+
CCCCCCFCFFFFGGGGGGGGGGHHHHHHHHHHHHHHHHHHHHHHHGGGHHHHHHHHHHHHHHHHHHHHHHHHHHHHHHHHHHHHHHHHHHHHHHHHHHHHHHHHHHHFHHHHHHGHHHHHHHHBGHHHHGGHGGHFHHHGHGHGGFHHHHHHHHHHHHHGHHGHHHHHHHHHHHHHGGGGGHHHHHEGFGHFHGFHHHGHHHHHHHHHHHGHHHHHHHHHHHHHHHHGGHHGHHHHHHGGGGGGGGGGGGF
@M05620:37:000000000-D9766:1:1101:10578:13144 1:N:0:46
AGTGCCAGCTCTCAATCGCACAGGGGACCCAGGGCCTGGCCCCTCCATCCAGAAAACCTATGACCTCACCCGCTACCTGGAGCACCAACTCCGCAGCTTGGCTGGGACCTATGTGAGTATCCAGCGTAGGAATCTGGGAGTTGGGGAGGAGTGAGGAGTTGGGGAAAGACAGTCCTAACCGTGGAGGGTTCTGGTAAATGATGGGGTGAGGAGGGGCTCTTTGGCTCCCACCAGTCCCCCTGTCTGGTCTA
+
AAAABFFFCFFFGBGGGFGGGGGHGGGGGGHHGGGGGGHHHHGHGGGHHHHHHGHHHGHHHHHHHHGHHHHGGGCGHHHGHHFFGHFHGHHHGGGGGGHHGHHGGGHHGHHHHHGHHGHHHHGHHGCGGGHGHHHHHGHGEHHGGGGGGGGHHHHHGGHHHHGGGGHHHHHHHHHHHHHHGGGGGGGGCFGGGGGGGGGGGGGGGGFFFFFFFFFFFFFFFFFFFFFFFFFFFFBFFFFFFFFFFFFFFFF
@M05620:37:000000000-D9766:1:1101:18243:13144 1:N:0:46
GAGGCTGCTTTGGAAGAAACTCATAGATTACTGCAACAGTTCCCCCTGGACCTGGAAAAGTTTCTTGCCTGGCTTACAGAAGCTGAAACAACTGCCAATGGTACGGAAAGGCTCCTAGAAGACTCCAAGGGAGGAAAAGAGCTGATGAAACAATGGCAAGTAAGTCAGGCATTTCCGCTTTAGCACTCTTGTGGTTCCAATTGAATAATTCTCAGAATTTATACTTGTAAGTGACAATCCAGGGACATAAG
+
CCCDDCFCFFFFGGGGGGGGGGHHHHHHHGHHHHHHHHHHHHHHHGGGHHHHHHHHHHHHGHHHHHHHHHHHHHHHHHHHHHHHHHHHHHHHHHHHHHHH3GG41B1?/B113BF?3BGHH3B3?33?3/////??2?2/2BD222DG3>>FG>GB=@2?221111=101/11111?...F1=11F10>F00=./<0<0<000000<:::0CGCB00=0000<0<GCGCG0::000000<00<.C..00=0
@M05620:37:000000000-D9766:1:1101:21996:13150 1:N:0:46
GAGGCTGCTTTGGAAGAAACGCCTAGATTACTGCAACAGTTCCCCCTGGACATGGAAGAGTTTCTTGCCTGGCTTACAGAAGCTGAAACCACTGCCAATGGTAAGGAAAGGCTCCTAGAAGACTCCAAGGGAGTAAAAGAGCTGCTGAAACAATGGCAAGTCCGTCAGGCATTTCCGCTTTAGCACTCTTGTGGATCCAATTGAACAATTATCAGCATTTGTACTTGTAACTGACAAGCCAGGGACAAAAG
+
AAAAAAFAFFFFGGGEBGGG1E0BEGDG311DDGHGHHHDFHG1B/ABAFG1BFA1A0FGDFFHF11FHHHHH0A1BGHHHHH11@1GH0>FF1GGB1BFFH2G11FGGGHHFGFHHFFHHFHF1FFHHAEHEE01>FHFGHHF1FGH1BGFFHHGH0GEG11?FGGGHEHGHEHGGGGGG11GFGFHHHHHHGHHHHHHHHHHHHHHHHHHHHHF0GHHEH0CGFHGGFFGGFGEFFEGEFGGGG?ABAF
@M05620:37:000000000-D9766:1:1101:19240:13182 1:N:0:46
AGTGCCAGCTCTCAATCGAACAGGGGACCCAGGCCCTGGCCCCTCCAGCCAGAAAACCTGTGACCTCACCCGCTACCTGGAGCACCAACTACGCAGCTTGGCTGGGACCTATGTGAGTATCCAGCGTAGGAATCTGGGAGTTGGGGAGGAGTGAGGAGTTGGGGAAAGACAGTCCTAACCGTGGAGGGCTCTGGTAAATGATGGGGTGAGGAGGGGCTCTTTGGCTCTCACCAGTCCCCCTGTCTGGTCTA
+
AAAAAFF4>CFFGGGGGGFFGGHGGGG2EEFHG2AE2BGFGHGHGGHHFFFHFHHHHGF1DFGHHHHFHF1EFEEEHGHHHHHGHH1?EBGGEEE/CGFHGGHGFDHHGHHFHHGFH1BGFHHHHC?E@DGFGHHHHFCCDHHE/CFCCEDGFHHGGD<GF/--;EHFFHH:GHHFHHGHGDE?AEDG.AEGGG00FFGGGGGGG.ABFFFFFFB-==A/BFFBFFF/99;AFFFFFFFFBAFFFFBFBF/
@M05620:37:000000000-D9766:1:1101:18677:13196 1:N:0:46
AGTGCCAGCTCTCAATCGCACAGGGGACCCAGGGCCTGGCCCCTCCATCCAGAAAACCTATGACCTCACCCGCTACCTGGAGCACCAACTCCGCAGCTTGGCTGGGACCTATGTGAGTATCCAGCGTAGGAATCTGGGAGTTGGGGAGGAGTGAGGAGTTGGGGAAAGACAGTCCTAACCGTGGAGGGTTCTGGTAAATGATGGGGTGAGGAGGGGCTCTTTGGCTCCCACCAGTCCCCCTGTCTGGTCTA
+
BCBBCFFFDFFFGGGGGGGGGGHHGGGGGGHHGGGGGGHHHHGHGGHHHHHHHHHHHGHHHHHHHHHHHHHGGGGGHHHHHHHHHHHHGHHHGGGGGHHHGHHGGGHHGHHHHHHHHHHHHHHHHGGGGGHHHHHHHHHGGHHHGGGGGGGHHHHHHGHHHHGGGGHHHHHHHHHHHHHHGGGGGGGGFGGGHGGGGHHGGGGGGGFFFFFFFFFFFFFFFHHFFFFFFFFFFFFFFFFFFFFFHFFFFFF
@M05620:37:000000000-D9766:1:1101:25567:13204 1:N:0:46
AGTGCCAGCTCTCAATCGCACAGGGGACCCAGCGCGTGGCCCCTCCATCCAGAAAACCTATGACCTCACCCGCTACCTGGAGCACCAACTCCGCAGCTTGGCTGGGACCTATGTGAGTATCCAGCGTAGGAATCTGGGAGTTGGGGAGGAGTGAGGAGTTGGGGAAAGACAGTCCTAACCGTGGAGGGTTCTGGTAAATGATGGGGTGAGGAGGGGCTCTTTGGCTCCCACCAGTCCCCCTGTCTGGTCTA
+
BBAABFFFAFFFGFGGGGGCFCGEAE2AEGHH2AE2AEFGHHGGGGGHHAGGFHFGHGFHHHGHHBHHHFGGG?EGHHHHBFHHHHHCEHHHGGGCEHHHGHFGGGHAGHHHHHDGHGHHHHHHHCEGGGHHHHHHGHCFCGHHGGACG.CGGFHHHGHCGCFGFGHHFGGGGGGGGGGGGGEGFGGGCFGGGF9FFFFFFFFEFFFFFFFFFF;DFFFFFFFFEFFFEFFFFFFFFFFFFFFFFFFFFFF
@M05620:37:000000000-D9766:1:1101:15184:13218 1:N:0:46
AGTGCCAGCTCTCAATCGCACAGGGGACCCAGGGCCTGGCCCCTCCATCCAGAAAACCTATGACCTCACCCGCTACCTGGAGCACCAACTCCGCAGCTTGGCTGGGACCTATGTGAGTATCCAGCGTAGGAATCTGGGAGTTGGGGAGGAGTGAGGAGTTGGGGAAAGACAGTCCTAACCGTGGAGGGTTCTGGTAAATGATGGGGTGAGGAGGGGCTCTTTGGCTCCCACCAGTCCCCCTGTCTGGTCTA
+
>A>>AFFFBFFFGGGGGGGGGGHGGGGGDEGHFGGGFGHGHHGHGGGHHHHHGHHHHGHHHHHHHHHHHHHGGEGGHGHHHGHHHHHHGHHHGGGGGHHGGHHGGGHHGHHHHHHHHHHHHHHHHGGGGGHHHHHHHHHGGHHGGGGGGGGHHHHHGGHHHHGGGGHHHHGHHHHHHHHHGGGGGGGGGGGGGGGGGGGGGGFGGGFBFFFFFFBBBBFFFFFFFFFFFFFFFFFFFFFFBFFFFFFFFFB
@M05620:37:000000000-D9766:1:1101:12828:13243 1:N:0:46
GAGGCTGCTTTGGAAGAAACTGACAAGCCAGGGACAAAAGATCGGAAGCGCACACGTCTGAACTCCAGTCACGAGATTCCAGCTCGTATGCCGTCTTCTGTTCGAAAAAAAAATACCCGTAAGGAAAGGCTCCTAGAAGACTCCAAGGGAGTAAACGACCTGATGAAACAACGGCAAGTAAGTCAGGCCTTTCCCCCTTACCCCCCTTGTGGATCCAATTGAACAATTCCCAGCATTTGTACTTTTAACTG
+
BBBBBBFBFFFFGGGGGGGGGBGCG5442BBAEFGG2GAHAFGAAA2B2AEE0A10BGCF553AA33@D@3511>B134BF4BGC?/E33BG@>E0/BGH4B4//0?/0E/</01GFF?A@A0F1?<00/10?<1111110111111<...<CD00..-;.::000<CGFG.AB--A.00;090;0;/./;C;C0;.;AB/;/;-9-;.::AB/9B//BFBB/B/.;B///;/9./BF/9/B/;/B/9;//
@M05620:37:000000000-D9766:1:1101:12392:13249 1:N:0:46
AGTGCCAGCTCTCAATCGCACAGGGGACCCAGGGCCTGGCCCCTCCATCCAGAAAACCTATGACCTCACCCGCTACCTGGAGCACCAACTCCGCAGCTTGGCTGGGACCTATGTGAGTATCCAGCGTAGGAATCTGGGAGTTGGGGAGGAGTGAGGAGTTGGGGAAAGACAGTCCTAACCGTGGAGGGTTCTGGTAAATGATGGGGTGAGGAGGGGCTCTTTGGCTCCCACCAGTCCCCCTGTCTGGTCTA
+
CCBCCFFFCFFFGGGGGGGGGGHHGGGGGGHHGGGGGGHHHHGHGGHHHHHHHHHHHGHEHHHHHHHHHHHGGFGGHHHHHHHHHHHHGHHHGGGGGHHHGHHGGGHHGHHHHHHHGHHHHHHHHGFGGGHHHHHHHHFGGHHHGGGGGGGHHHHHHGHHHHGGGGHHHHHHHHHHHHHGGGFGGGGGGGGGGGGGGGGGHGGGGGFFFFFFFFFFFFFFFHHFFFFFFFFFFFFFFFFFFFFFHFFFFFF
@M05620:37:000000000-D9766:1:1101:15357:13260 1:N:0:46
GAGGCTGCTTTGGAAGAAACTCATAGATTACTGCAACAGTTCCCCCTGGACCTGGAAAAGTTTCTTGCCTGGCTTACAGAAGCTGAAACAACTGCCAATGGTAAGGAAAGGCTCCTAGAAGACTCCAAGGGAGTAAAAGAGCTGATGAAACAATGGCAAGTAAGTCAGGCATTTCCGCTTTAGCACTCTTGTGGATCCAATTGAACAATTCTCAGCATTTGTACTTGTAACTGACAAGCCAGGGACAAAAG
+
BBABBBFBFFFFGGGGFFGGGGHHHHGHHHHHHHHHHHHHHHFGHGGGHFHHHHHFGFHHGHGHHHHHHHHHHHHGHHHHGHHHHHHFHGHHHHHHHHHHHHHHHHHHHHHHHHGHHHHHHGHHHHHHHGGHFFHHHHHGHHHHHHHHHHHGGHHHHHGFHFHHHHHHHHHHHGHHGGGGGGHHHFHHHHHGHGHHHHHHHGHHHHHGGHGHHD0;GCHHHHHGHHHGHGCGHHHHGHGGFFEGGGGGGGB
@M05620:37:000000000-D9766:1:1101:20191:13281 1:N:0:46
AGTGCCAGCTCTCAATCGCACAGGGGACCCAGGGCCTGGCCCCTCCATCCAGAAAACCTATGACCTCACCCGCTACCTGGAGCACCAACTCCGCAGCTTGGCCGGGACCTATGTGAGTATCCAGCGTAGGAATCTGGGAGTTGGGGAGGAGTGAGGAGTTGGGGAAAGACAGTCCTAACCGTGGAGGGTTCTGGTAAATGATGGGGTGAGGAGGGGCTCTTTGGCTCCCACCAGTCCCCCTGTCTGGTCTA
+
ABAABFF4AFFFGGGGGGGGGGHHGGGEGGHHG2EE2FHHHHGHGGH5GHHHHHHHHGHBGHHHHHHHHHAFGEGGHHHHFGHHHHHHGH3FEFFEFHFHGH3>EDGGGHHHHH2FHHHHHHHHHCEGGGHHHHHHHHGGGHHHGGGGGDFHHHHHHGHGF/ADGGHHHHHGGGGGGGGGGGGGGGGGGGGGGGGGGFFFFFFBEFFFFFFFFF-@FFFFFFFFEFFEFFFFFFFFFFFFFFFFFFFFFFF
@M05620:37:000000000-D9766:1:1101:22290:13300 1:N:0:46
AGTGCCAGCTCTCAATCGCACAGGGGACCCAGGGCCTGGCCCCTCCATCCAGAAAACCTATGACCTCACCCGCTACCTGGAGCACCAACTCCGCAGCTTGGCTGGGACCTATGTGAGTATCCAGCGTAGGAATCTGGGAGTTGGGGAGGAGTGAGGAGTTGGGGAAAGACAGTCCTAACCGTGGAGGGTTCTGGTAAATGATGGGGTGAGGAGGGGATCTTTGGCTCCCACCAGTCCCCCTGTCTGGTCTA
+
AAAABFFFAFFFFFGGGCFGEGHHFEGGEGHHGDFGAAGFGHFHGGHGHHHFFFBGHGEGGHFHHHHHHHHGGGGGHEHGFGGEFHHHGGFHGGFCF3GHGH3?/?FGGHHHHHFHH3GHHHHHGFEGG/GHHHFHHGFFGHHHCFFGGGGHFHHGHGHHG/<AGGHHHHHG0GHFHHHHGDFGGGGG.CFGGGFGGGGGGGGFGGFFFFFFFFAD.;EFF/:/FFFEFBFFFFBFFFFFFEFFFFBF/BF
@M05620:37:000000000-D9766:1:1101:11449:13305 1:N:0:46
GAGGCTGCTTTGGAAGAAACTCATAGATTACTGCAACAGTTCCCCCTGGACCTGGAAAAGTTTCTTGCCTGGCTTACAGAAGCTGAAACAACTGCCAATGGTATGGAAAGGCTCATCGACAACTCAAAGGGAGTAGAAGAGCTGATGAAACAATAACAAGTAAGTAAAGAATGTCAGCTTTGTCACTCTTGTGGATCCAATTAAACAAGTCTAAGCATTTGTACTTGTAACAGCAAAGCCAGGTACAACAG
+
BBCCCCFCFFFFGGGGGGGGGGBGHHHHHHHHHHHGGHHHHHHHHGGGHHHHHHHHHHGHHHHHHHHHHHHHHHHHHHHHHHHHHHHHHHHHHHHHHHHH34B432B33111B13B3@3//>/333B3B2//<?G3BFHHGBFBG2G3?B?2G222@@2@F2@2>2@22@GH11@11<?1111@F11>1>1F1.11<<1>1<000<<./=00000CGDHHH0;G000=:0C0<:/:///:;:./0;CF/.;
@M05620:37:000000000-D9766:1:1101:19760:13307 1:N:0:46
AGTGCCAGCTCTCAATCGCACAGGGGACCAGGGCCTGGCCCCTCCATCCAGAAAACCTATGACCTCACCCGCTACCTGGAGCACCAACTCCGCAGCTTGGCTGGGACCTATGTGAGTATCCAGCGTAGGAATCTGGGAGTTGGGGAGGAGTGAGGAGTTGGGGAAAGACAGTCCTAACCGTGGAGGGTTCTGGTAAATGATGGGGTGAGGAGGGGCTCTTTGGCTCCCACCAGTCCCCCTGTCTGGTCTAT
+
ABBABFFFCFFFGGGGGGGFGGHHGGGGGHHFGEGFGHGHHGHEGHHFHHHHGHHHGHFEGGGHHGFGHHCEEEGHFHHGHGHHHHHGHHHEG//EBGHGGFE/EFHGHHHHHFFGFFHHHFGFG?DGGHGHHHHHHHGGHHHGGGGGGDFGGHGFFHHHHGGGGGHHHGHGHCHHHHGGGGGFGGGCFGGGGFFGGGFFGGGGG.@EFFFFFFFFFFFFFFFFFFFFFFFFFBFFFFFFFFFFFFFFFF;
@M05620:37:000000000-D9766:1:1101:8756:13310 1:N:0:46
GAGGCTGCTTTGGAAGAAACTCATAGATTACTGCAACAGTTCCCCCTGGACCTGGAAAAGTTTCTTGCCTGGCTTACAGAAGCTGAAACAACTGCCAATGGTAAGGAAAGGCTCCTAGAAGACTCCAAGGGAGTAAAAGAGCTGATGAAACAATGGCAAGTAAGTCAGGCATTTCCGCTTTAGCACTCTTGTGGATCCAATTGAACAATTCTCAGCATTTGTACTTGTAACTGACAAGCCAGGGACAAAAG
+
CCCCCCFCFFFFGGGGGGGGGGGHHHGHHHHHHHHHHHHHHHHHHGGGHHHHHHHGHHHHGGHHHHHHHHHHHHHHHHHHHHHHHHHHHHHHHHHHHHHHHHFHHHHHHHGHHHGHHHHFHFHHHHHHHGGHGGHHHHHGHEHHHHHHHHHHHHHGHHHGGHHHFHHHFHGHHFGHGGGGGHHEHHHHHHHHHGFHHHGHHFFFHHHHHHHHFHGHHHHHHHHHHHHHHHHHHHHHHHGGGGEDFEGGGG/
@M05620:37:000000000-D9766:1:1101:18981:13316 1:N:0:46
GAGGCTGCTTTGGAAGAAACTGACAATCCAGGGACACAAGATCGGAAGAGCACACGTCTGAACTCCAGTCACGAGATTCCATCTCGTATTACGTCTTCTGCTCTAAAAAAAAAACAATATCCCACCTCTTTCTCTACTCTTTGTTTCTTCTTGCGGCGCAGCGGCCCACTCGTCCTCACCTTGTCTATCTCTGTCCAATGCTTCCCATACGCGGCGCTCCACGCACCTCCCCCTGCCCCCTGTCCCTGCTC
+
A3AAAAFACFDFGB5BEFBGGAF4BA4ABBFBECFEABFGGHGGFABB22BBBBB0BBGF5DBGFBAFFG3DB>>1BD5DFFFFFB?EF34BB2FC?BGDBB34BBBBFE/<E///?233B3B20?@0222@2FG222?@1?1100@11<1111--<----;:--;:.:./..;E.00A.0;0;00900;0B0000000///99/.//9.;.9-;;9-;9/...;--/..;9.;..;;AD9.9;////.//
@M05620:37:000000000-D9766:1:1101:11465:13320 1:N:0:46
GAGGCTGCTTTGGAAGAAACTCATAGATTACTGCAACAGTTCCCCCTGGACCTGGAAAAGTTTCTTGCCTGGCTTACAGAAGCTGAAACAACTGCCAATGGTAAGGAAAGGCTCCTAGAAGACTCCAAGGGAGTAAAAGAGCTGATGAAACAATGGCAAGTAAGTCAGGCATTTCCGCTTTAGCACTCTTGTGGATCCAATTGAACAATTCTCAGCATTTGTACTTGTAACTGACAAGCCAGGGACAAAAG
+
AABCAAFAFFFFGFGFGGGGGGGHHFHGHHGFG54FFHHHHHFGHGFGEHFHHGFGA3CGFHHHHHHHFGGGGHHFFFGHHHFHHFBGBGFGHHHGGGHHHGHHHHHHHF1FGAGFBF@GGGHGHHHHGGGHGG?DGFHGHEGGFDGFHHFFF2BGHFFFF>GG@FGHFCGHHHHHDGEDEDFDGFFHHHHFG?<<FGBB0=<GHGHFBF0=B=D/CFGHHHHFHHH;;<;0CCGH:;EGB;AEGEGGF;/
@M05620:37:000000000-D9766:1:1101:13545:13327 1:N:0:46
AGTGCCAGCTCTCAATCGCACAGGGGACCCAGGGCCTGGCCCCTCCATCCAGAAAACCTATGACCTCACCCGCTACCTGGAGCACCAACTCCGCAGCTTGGCTGGGACCTATGTGAGTATCCAGCGTAGGAATCTGGGAGTTGGGGAGGAGTGAGGAGTTGGGGAAAGACAGTCCTAACCGTGGAGGGTTCTGGTAAATGATGGGGTGAGGAGGGGCTCTTTGGCTCCCACCAGTCCCCCTGTCTGGTCTA
+
>A>>AFDFBFFFDGGBGGFFGEGHGGCAEE2AFGGGGGDGHHCFEEA5DGCGB3EGFEH35GBGGHHHHHHEGEGGHHHHHHHHFHHHGGHHGGEGGHHHGHHGGGHHGHGHHHHGHHHHHHHHHGEFGGHHHHHHHHGEEHHHGGGGGGGHHHHGHGHHHHGGGGHEFFHHHHHHHHGHGGGGGGGGAFGGGGGGGGGGGGGGGGFBFFFFFFBBBBFFFFFFFFFFFFFFFFFFFFFFBFFFFFFFFFB
@M05620:37:000000000-D9766:1:1101:29526:13345 1:N:0:46
GAGGCTGCTTTGGAAGAAACTCATAGATTACTGCAACAGTTCCCCCTGGACCTGGAAAAGTTTCTTGCCTGGCTTACAGAAGCTGAAACAACAGACAATGGTAAACACAGGCTCATCCGCAAGTAAAAGCGCGTACAAGAGCTGATGCAACCATAACAGGTGAGTAAAGAATTTCCGCTATCGCACTCTTGTGGATCCCATCGAACACTTCTAAGCAATTGAACTAGTATCAGCATTTGCACGGACAACAG
+
AABBAAFAFFFFGGGGFGGGGGHHHHHGHHHHGHDGFHHGHHFHHGGGGGGFHGHGF3FGFHHHHHGFGHHHHHHEFGHHHHHHHBBGFG?F1B31BB3BF@B444BB11??B1FG33/?/>/?BGGBB0//<BD/CGHH0FHHH2@22@@0?111<?1/?1?FG1F11>>F11>1.>C-./<<E@?G0=CCGF;0<;C;C/::/.;/;CF000;BB/;FF0;C009;00C0;0900;0;;09:;-;A..B
@M05620:37:000000000-D9766:1:1101:15463:13356 1:N:0:46
GAGGCTGCTTTGGAAGAAACTCATAGATTACTGCCACAGTTCCCCCTGGACCTGGAACCGTTTCTTGCCTGGCTTACAGAAGCTGGAACAACTGCCAATGGTAAGGAAAGGCTCCTAGAAGACTCCAAGGGAGTCAACGCGCTGATGAAACAATGGCAAGTAAGTCAGGCATTTCCGCTTTAGCACTCTTGTGGATCCAATTGAACAATTCTCAGCATTTGTCCTTGTAACTGACAAGCCCGGGACACAAG
+
BABBBAFBFFFFGGGGGGGGGGBGFEGHHF4DGA4BGH235BG32EAF2AB2BFAFE31ABA3BBFB5BGDGHHE3BFGEGHHHF2BFG?FHGBGG33BGCF4BE3BBGFFHH?FGBFFFD3B3B?BBFCAGE/33B2//<>CB?FH2@@GF/?DHF?1?GF1?=FGDCGHHHHFHGGDEG0DDGHH/=GH0<E0CGCF0C;:0;:CBGGFFC;B/9FFGBF00;CF;FBFBFGFFFG?C.-@FF-E..:.
@M05620:37:000000000-D9766:1:1101:29506:13363 1:N:0:46
GAGGCTGCTTTGGAAGAAACTCATAGATTACTGCAACAGTTCACCCTGGACCTGGAAAAGTTTCTTGCCTGGCTTACAGAAGCTGAAACAACTGCCAATGGTAAGGAAATGCTCCTAGAAGACTCCAAGTGAGTAAAAGAGCTGATGAAACAATGGCAAGTAAGTCAGGCATTTCCGCGTTAGCACTCTTTTGGATCCAATTGAACAATTCTCAGCATTTGTACTTGTAACTGACAAGCCAGGGACAAAAG
+
AAAAAAFAFFFFGFBBCF1BGG1GGAED3AFGFB1AF0FA222DFGHHFGFCFBFF1AECAFAADAF1FHHGEAFBBFFGGHHHHFEGGG/B1FDG1GFHFHHH11BFF@@1FGHFFGEGEFBBBFFCG11B1B2BGHHGF0B1F<FGHD1BCB11GGB?>FGHFB21GFE<1@G2?//<>?FFGD1><1<>D->1<<BGH=<DF<=CD======/D;0CHCGHF;0;0;:CGEGC0.=.:;..;;EABF;
@M05620:37:000000000-D9766:1:1101:15462:13381 1:N:0:46
GAGGCTGCTTTGGAAGAAACTCATAGATTACTGCAACAGTTCCCCCTGGACCTGGAAAAGTTTCTTGCCTGGCTTACAGAAGCTGAAACAACTGCCAATGGTAAGGAAAGGCTCCTAGAAGACTCCAAGGGAGTAAAAGAGCTGATGAAACAATGGCAAGTAAGTCAGGCATTTCCGCTTTAGCACTCTTGTGGATCCAATTGAACAATTCTCAGCATTTGTACTTGTAACTGACAAGCCAGGGACAAAAG
+
AABAAAFAFFDFG4ABEGGGGGGHHHBGHHHFHGBGFFGHHFFGHGEEHFFGHHHGB3FGBGHHHHHFGFHHHHHEFGHHHHGGHEGHHGFHGHHHBGHHFHHHF@FEEFGHHHGHHHFGHHHFGHHGDF?GEEEGHHHGHBGHHGHHHHHFHG?FGFGGGGH@GHHFHGHHHEHHEGGDGGFFFGHHFGGFG.FHGHFGHHDGHHHHHHGFHD<CC0CGHHGHHGHCG;0:GHFHFFAE9;;.EEGGGFF
@M05620:37:000000000-D9766:1:1101:20556:13392 1:N:0:46
GAGGCTGCTTTGGAAGAAACTCATAGATTACTGCAACAGTTCCCCCTGGACCTGGAAAAGTTTCTTGCCTGGCTTACAGAAGCTGAAACAACTGCCAATGGTAAGGAAAGCCTCCTAGAAGACTCCAATGCAGTAAAAGAGCTGATGAAACAATGGCAAGTAAGTCAGGCATCTCCGCTGTAGCACTCTTGCGCATCCAATTTCACAATTCTCAGCATTTGTACTTGTAACTGACAGGCCATGTACAAAAG
+
CCCCCBFCFFFFGGGGFFCGGGGHHHHHHHHHHHHHHHHHHHHHHGGGGHHHHHHHHHHHHHHHHHHHHHHHHHHHHHHHHHHHHHHHHHCHHHHHHHHF3GHH3F3F3B313B?23BFGGBB3B3BB4?343BDGDFB/2?33B3DGD3?GH2D22B2F@@222>D222/=222=?/?/?F111F><>G11<--E-<0<=000<<00<0=DGG<C0C00:0=GCG0;CG000:0:0..:./;0;FFF0;/
@M05620:37:000000000-D9766:1:1101:5926:13397 1:N:0:46
GAGGCTGCTTTGGAAGAAACTCATAGATTACTGCAACAGTTCCCCCTGGACCTGGAAAAGTTTCTTGCCTGGCTTACAGAAGCTGAAACAACCGCTAAGGGTAAGGAAAGGCTCATCCGCAACTAAACGCGCGTACAAGATCTGATGCAACCATAACACGTGAGTAAAGAATTTCCACTTTCGCACTCTTGTGGATCCCATTGACCACTTCTACGCATTTGAACTTGTCTCTGCAAATCCACGGACAACAG
+
BAABBCFCFFFFGGGGGGGGGGFGHHHHHHHHHHHHHFHHHHHHHGGGHGHHHHHHHHHHHHHHHHHHHHHHHHHHHHHHHHHHHHHHHHHH1/>/>>@G1?3333B?310?B03BF3/?/</333B3?/<<CGF/??C0??<?G1?111?0.111><1.>.><00=00=CG00=<0<D000.=C--;0;GH0A00;;C:00990;9./;000;.AE.CFG0;C00;;0/;/9;///:/:B/9-;-9FE.9
@M05620:37:000000000-D9766:1:1101:28901:13403 1:N:0:46
AGCGCCAGCTCTCCATCGCACAGGGGACCCAGGGCCTGGCCCCTCCATCCAGAAAACCTATGACCTCACCCGCTACCTGGAGCACCCACTCCGCAGCTTGGCTGGGACCTATGTGAGTATCCAGCGTAGGAATCTGGGAGTTGGGGCGGCGTGAGGAGTTGGGGACCGACAGTCCTAACCGTGGAGGGTTCTGGTAAATGATGGGGTGAGGAGGGGCTCTTTGGCTCCCACCAGTCCCCCTGTCTGGTCTA
+
>A3>>AADAFFFGCGFAAEAE2GDG22EEECG2AE2FFGHGHGCFGFHHBGGG3FFGGHH@BFGHDGHHFC>E/>EGHFGB1FGHHD??CGB?E/E<B3BEFBFGGCFEH1BD?DFBGBGGHFGFCE/CG11FGF11F0/>F<FCC.<A-;:A.;F09CBGGGG?-.9-;-9BFFF/;FF?FFB.;AB.;FFFFFFFFBFFFFFFFFB?.?/ADBBB<FBFFEFFF/A..AD.AFEFFFFBFFFFFFFFFB
@M05620:37:000000000-D9766:1:1101:24979:13407 1:N:0:46
AGTGCCAGCTCTCAATCGCACAGGGGACCCAGGCCCTGGCCCCTCCATCCAGAAAACCTATGACCTCACCCGCTACCTGGAGCACCAACTCCGCAGCTTGGCTGGGACCTATGTGAGTATCCAGCGTAGGAATCTGGGAGTTGGGGAGGAGTGAGGAGTTGGGGAAAGACAGTCCTAACCGTGGAGGGTTCTGGTAAATGATGGGGTGAGGAGGGGCTCTTTGGCTCCCACCAGTCCCCCTGTCTGGTCTA
+
AA>AAFF1>CFFGBGGGFFEEGGHG?FEEGFHG0BE/GGHFHGAEGH1DGGHGHFBFFF1FGHHHHHFHFFGGEGGHHHHGGHHHHCFEG1GEFGEGHHHGB1/EFHHFHFH<G2BG1GHHHHHHGCACGBHEHBHFG0<?FFGGGACCCEFCDDGCCC/DFGCEACC/GGGHHFHHHFFABFG?EF@GFGGBFFBFFFBFGEFEGF@FFFFFF-==-:FB9FBBB9EFFFFEFFBFFEB@FFFFB/BFFF
@M05620:37:000000000-D9766:1:1101:11431:13410 1:N:0:46
AGTGCCAGCTCTCAATCGCACAGGGGACCCAGGGCCTGGCCCCTCCATCCAGAAAACCTATGACCTCACCCGCTACCTGGAGCACCAACTCCGCAGCTTGGCTGGGACCTATGTGAGTATCCAGCGTAGGAATCTGGGAGTTGGGGAGGAGTGAGGAGTTGGGGAAAGACAGTCCTAACCGTGGAGGGTTCTGGTAAATGATGGGGTGAGGAGGGGCTCTTTGGCTCCCACCAGTCCCCCTGTCTGGTCTA
+
AAAAAFFFCFFFGGGGGGGFGGHEFGEGGGGHGGGGGGHHHHGHGGHGHHHHHFHHGGHEGHFHHHHFHHHGGEEGHGFHGHHHHH?1EGFHFGGGGHHHGHHGCEHHGHHHHHHHHGGHHHFFHGGDGGHHHHHHGHEEGHHHGG.@C?GHFHHHHGHHHHGGAFHFFHEHHHHHHGHHGGGGGGGGEGGGGGGGGGGGGGGGGGFFFFFFFFFFFFFFFFFFFFFFFFFFFFFFFFFFFFFFFFFFFFF
@M05620:37:000000000-D9766:1:1101:15459:13412 1:N:0:46
GAGGCTGCTTTGGAAGAAACTGACAAGCCAGGGACAAAAGATCGGAAGAGCACACGTCTGAACTCCAGTCACGAGATTCCATCTCGTATGCCGTCTTCTGCTTGAAAAAAAAACAATCCCTCTACAGTTTGCCTCCTCCCTCCTTCCTCTCCTCCCATCCCCCCCCCCTTTCTCACTGATTCACTATTCTGCCTTTTTCCATCTCCCTCTCTTCTCTGCCCTGAGTCTCCCTTGGAACGCTTCCTGTTCTA
+
A3>AAACAFFFFGGGGFGGGFFBGFFHHGFGHFGFFGFFGFHHHGGFG2GHHHHHGGHHGHGHHHHHHGHGHGEE1FGHFG5G@FFBAGGGGE?>FGFGFHHGHFFHHHGGC//?/2BB?222<222@2@22@2<?CBGGCFD01FGF11<F>00F01><...<----:;0000009000;;0;0090;00;09;BBBB///;//;/99BF/9BBBB:9:./...//;///9/.9//9.9;.;/9/9B/B/
@M05620:37:000000000-D9766:1:1101:23998:13429 1:N:0:46
AGTGCCAGCTCTCAATCGCACAGGGGACCCAGGGCCTGGCCCCTCCATCCAGAAAACCTATGACCTCACCCGCTACCTGGAGCACCAACTCCGCAGCTTGGCTGGGACCTATGTGAGTATCCAGCGTAGGAATCTGGGAGTTGGGGAGGAGTGAGGAGTTGGGGAAAGACAGTCCTAACCGTGGAGGGTTCTGGTAAATGATGGGGTGAGGAGGGGCTCTTTGGCTCCCACCAGTCCCCCTGTCTGGTCTA
+
AAAAAFFFBFFDGGGGGCGFECEGE2BEEEHHFEEGGGGHFHGHAEEGHHHHF3GBGGCFHGFHHHHHHHHGGEEEHHHHFGHHHHFEEHHGEGGGGHHHGHHGGGHHGHHHHHHHGHHHHHHHHGGDGGHHHHHHHHCFGHHGGG.CGGFHHBGHFGHHHHGGGD:GCHGHHHHHHHHHGGGGDFGGGGGGGGGFGFGGGGGGGGFBFFFFFFB?BBFFFFFFFFFFFFFFFFFFFFFFBFFFFFFFFFB
@M05620:37:000000000-D9766:1:1101:13155:13441 1:N:0:46
GAGGCTGCTTTGGAAGAAACTCATAGATTACTGCAACAGTTCCCCCTGGACCTGGAAAAGTTTCTTGCCTGGCTTACAGAAGCTGAAACAACTGCCAATGGTAAGGAAAGGCTCCTAGAAGACTCCAAGGGAGTAAAAGAGCTGATGAAACAATGGCAAGTAAGTCAGGCATTTCCGCTTTAGCACTCTTGTGGATCCAATTGAACAATTCTCAGCATTTGTACTTGTAACTGACAAGCCAGGGACAAAAG
+
AAABBAFCFFFFGGGGGGGGGGHHHHHHHHHHHHGHFHHHHHHHHGGGHHHHHHHHHGHHGHHHHHHHHGHHHHHHHHHHHHHHHHHHHHHHHHHHHHHHHGHHHHHHHHHHHHGHHHHFHHHHHHHHHGGHGGHHHFHGHHHHHHHHHHHHHHHHHHHGHHHHHHHHHGGHHHGHGGGGGHHGHHHHHHHHHGHHHHHHHHFHHHHHHHHHHHHHHHHHHHHHHHHHHHHGHHHHHHGGGGGGGGGGGFB
@M05620:37:000000000-D9766:1:1101:19671:13443 1:N:0:46
GAGGCTGCTTTGGAAGAAACTCATAGATTACTGCAACAGTTCCCCCTGGACCTGGAAAAGTTTCTTGCCTGGCTTACAGAAGCTGAAACAACTGCCAATGGTAAGGAAAGGCTCCTAGAAGACTCCAAGGGAGTAAAAGAGCTGATGAAACAATGGCAAGTAAGTCAGGCATTTCCGCTTTAGCACTCTTGTGGATCCAATTGAACAATTCTCAGCATTTGTACTTGTAACTGACAAGCCAGTGACAAAAG
+
BBBBBBFBFFFFGGGGGG4FGGHHGHHHHHHHHHHHGGHHHHHHHGGGHHHHHHHHGHFHGHHHHHGHHHHHHHHHHHHHHHHHHHHHHHFHHHHHHHHHFB4BBGEEG1BGHHGFGG3GFGFBGFBFG/??E/3EFBEFHHFGH2FBGFBGH22GG2G/@@DG>FG>CF/1?1F1C/</<1=GB1>CGG111CHHEFFBD=<0GC0<D0=<D==GGHHHHGFG0GC0;;0CBGCG;.ACF.0;0BFGF9/
@M05620:37:000000000-D9766:1:1101:11270:13465 1:N:0:46
GAGGCTGCTTTGGAAGAAACTGACAAGCCAGGGACAAAAGATCGGAAGCGCACACGTCTGAACTCCAGTCACGAGATTCCATCTCGTATGCCGTCTTCTGCTTGAAAAAAAAAAAAGAATCCAGCGTAGAAATATGGGAGTTGGGGAGGATTGAGGAGTTGGGTAAAGAAAGGACGAACCGTGGAGGGTTCTTGAAAATGATGTGATAAGAAAGAGATCTTTAGCTCCCACCAAGCCCCCTATTTCCTCAT
+
AABBB4FBFFFFGGFFEGGGGDFGHAEGGFFHGDGDFFEGGHHHGEGGAEGGGGHCGHHGFDGHHCGHGHHFE1E?BG4BG4BBFG1EFHHHGEEHEGHHEGHHCFGHCEGG@>>C//?111<10/.<-.1<>1=>1>0<./=G@-.:;:/<:00:0.//<:9.9/0009//./.--;-;:..9..9;.;.9///99////////////////9/99//;/;/9/;B/.9..;......--.9////////
@M05620:37:000000000-D9766:1:1101:23171:13465 1:N:0:46
GAGGCTGCTTTGGAAGAAACTCATAAATTAGTGACACAGGACCCGCTGACCATGTAACCGTATCTTGCCTGGCTGACAGAAGCTGGCACCACTTCCCCTGGTAAGGATAGGCTCCTCGAATGCTCCCTGGGAGACCCCACGCTGGTACCACCCTGGCTGATCCGTCAGGCATTTCCGCTTTCGCACTCTTGTGGATCCTCTTGAGGAATTCTCCGCATTTGTCCTTGCATCTGTCAATGCCGGGACGAAAG
+
BBBBBBFBFFFFGGGGGGGGGFHDD5ADDF4DDADGEG2A22B222AA22BFF55D5DFEA111DB553B3ABFFGFDF3B3FGB21BB1BFB3FF2?211B4B3333B3BB3B/B2?E233343B?23?/FF/?/?F<<BDA?/@221@1<//0?C0/01=FC.0.>0<.<GDD<<C<.CGD..:-;C00CC.0:0;09CFG0;/9/990;90;.-.9;0CF090C;C0;BB////////--------..
@M05620:37:000000000-D9766:1:1101:17633:13467 1:N:0:46
GAGGCTGCTTTGGAAGAACCTCATAGATTACTGAAACAGTTCCCCCTTGACCTGGAAAATTTTCTTGCCGAACGGACAGGCTCCTAGAATCCTCCAACGGAGTAAAAGAGCTGATGAAACAATGGCAAGTAAGTCAGGCATTTCCGCTTTAGCACTCTTGTGGATCCAATTGAACAATTCTCAGCATTTGTACTTGTAACTGAAAAGCCAGGGACAAAAGATCGGAAGAGCACACATCTGCACTCCAGTCA
+
BBBBBBF3BBBDGF5FGGFGGGHGHFFB6DA5G5FG3B2G55DB2BA22FGGDAGHFHF53DDABGHEGG000AE10>E1BGH1F34FG4BBG3G1F31>?1?3BFFFFFFBGFHHF3BEGEHHCFGFCGGHFBFGFCCCGHHH@<?EGGGHHHHGCHHBGFDBGFCGFDD1FDGHGHHGHGGFFGF=GGDDGHGGHBDGHFH0<0CG.GFHGG;..:C/.9F?.99.9./CAGG.09;000C0F/:/;B/
@M05620:37:000000000-D9766:1:1101:8932:13491 1:N:0:46
AGTGCCAGCTCTCAATCGCACAGGGGACCCAGGGCCTGGCCCCTCCATCCAGAAAACCTATGACCTCACCCGCTACCTGGAGCACCAACTCCGCAGCTTGGCTGGGACCTATGTGAGTATCCAGCGTAGGAATCTGGGAGTTGGGGAGGAGTGAGGAGTTGGGGAAAGACAGTCCTAACCGTGGAGGGTTATGGTAAATGATGGGGTGAGGAGGGGCTCTTTGGCTCCCACCAGTCCCCCTGTCTGGTCTA
+
ABAABFFFBFFFGGGGGGGGGCHGGGGGGEHHGGGGGGHGHHGHGGHHHHHHGHHHHGHHHHHHHHHHHHHGGGGGHHHHHHHHHHHHGHHHGGGGGGHHGHHGGGHHGHGFHHHHBGGHHHHHHGGG/?FGHHHGHH0FDHHHGGGGGAEHHHHHHGHHGGGGGGHA:GH/<CHHHHHHGFGGGGGGDF.;FFFGGGGGGGGGGGFFFFFF.?DACFFFFFFFFFFFFFFB.FFFFFFFFFFFFFFFFFF
@M05620:37:000000000-D9766:1:1101:13847:13492 1:N:0:46
GAGGCTGCTTTGGAAGAAACTCATAGATTACTGCAACAGTTCCCCCTGGACCTGGAAAAGTTTCTTGCCTGGCTTACAGAAGCTGAAACAACTGCCAATGGTAAGGAAAGGCTCCTAGAAGACTCCAAGGGAGTAAAAGAGCTGATGAAACAATGGCAAGTAAGTCAGGCATTTCCGCTTTAGCACTCTTGTGGATCCAATTGAACAATTCTCAGCATTTGTACTTGTAACTGACAAGCCAGGGACAAAAG
+
AAA?AAFAFFFFGGGGGCFGGGHHGHHHHHHGHH4FGFFGHHHHHGGGFGGHHHFHHBAFFHHHHHHHHHHGHGHAGHHHFGHHHHHHHHHHHHHHHGHHHHHGHHHHFHHHHHGHE4GFGFHHHHHHHGGHFEF4FBFEGFHHGHHHHHHH/GHHHHHGGB2GGHHHHHGHHHHHGGGGGHHHHHHHHHHGHGFHHHHGHHHHGHHGHHHHHHHHHHHGFHGHHHHHHHHHGHHHGGGGGGGGFGGFFGB
@M05620:37:000000000-D9766:1:1101:18291:13503 1:N:0:46
AGTGCCAGCTCTCAATCGCACAGGGGACCCAGGGCCTGGCCCCTCCATCCAGAAAACCTATGACCTCACCCGCTACCTGGAGCACCAACTCCGCAGCTTGGCTGGGACCTATGTGAGTATCCAGCGTAGGAATCTGGGAGTTGGGGAGGAGTGAGGAGTTGGGGAAAGACAGTCCTAACCGTGGAGGGTTCTGGTAAATGATGGGGTGAGGAGGGGCTCTTTGGCTCCCACCAGTCCCCCTGTCTGGTCTA
+
ABAABFFFCFFFGGGGGFFGGGHHGGGGGGHHGGGGGGHHHHGHGGHHHHHHHHHHHGHHHHGHHHHHHHHGGGGGHHHHHHHGHHHHGHHHGGGGGHHHGHHGGGGHGHHHHHHHHHHHHHHHHGFGGFHHHHHHHHHGGHHHGGGGGGGHHHHHHGHHHHGGGGHHHHHHHHHHHHHHGGGGGGGGEGGGGGGGGGGGGGGGGGFFFFFFFFFFFFFFFFFFFFFFFFFFFFFFFFFFFFFFFFFFFFF
@M05620:37:000000000-D9766:1:1101:14815:13510 1:N:0:46
GCGGCTGCTTTGGAAGAAACTGACAAGCCAGGGACAAAAGATCGGAAGAGCACACGTCTGAACTCCAGTCACGAGATTCCATCTCGTATGCCGTCTTCTGCTTGAAAAAAAAAAAACCAATCCTTCCTTCCTTTCCTCTCTCTCCCTCTTGTCGCTCCCCTTTCCCGCTTCTCCTCCCTTGTCCTTTTCCCTGCCCAGCCCCTTCCAACCCATCTCTCTCACCCTAGTCTGCCTTCACACCCCATTCCTCC
+
>3>>A3AAFFFFGCGGFGGGGGBFFEFAF2AFEFFBFFGHGBGFEEFGAGGGHHHCGGFGGHHHHH33DFFFFEG1?DBGGHHFH?1B?G4GEEEFFHHEF4GE03BDGE@/////?///?F01@FG111<<<DFG1>>01<FGF0<C/G00<...<<C./:00:0.::.:;9B0C/.9C;;0;B090;9C;0;C.;.;9.9...;/9:.../9///;////;A..:9FF/;//;/////.9@../;/;:/
@M05620:37:000000000-D9766:1:1101:8698:13516 1:N:0:46
GAGGCTGCTTTGGAAGAAACTCATAGATTACTGCAACAGTTCCCCCTGGACCTGGAAAAGTTTCTTGCCTGGCTTACAGAAGCTGAAACAACTGCCAATGGTAAGGAAAGGCTCCTAGACGACTCCAAGGGAGTAAAAGAGCTGATGAAACAATGGCAAGTAAGTCAGGCATTTCCGCTTTAGCACTCTTGTGGATCCAATTGAACAATTCTCAGCATTTGTACTTGTAACTGACAAGCCAGGGACAAAAG
+
>3>3>A?AFFFFGFGFG4GGGGHHGHHGHHFGGH4FGFFGGFHHHGFGCGGHHHFFH3EGGHHHGHHGHHHFGFE3FGHHHHHHH33BBFGHHHHHHHHHHHHHHHHGFHHHHHGHFFH3/>>EGGH33/E?EEBFGB1/FGHHHHGFH1FF/FGHHG1?GGHHHHHHEH/FHHHHGGGGGDFHGHHHHHHFHDDHHHG0DGDGGFHFHHHHHHHHHHHHHHCGHHHGFCGHGBFGGFFGGGGGEGGG/9/
@M05620:37:000000000-D9766:1:1101:8716:13519 1:N:0:46
GAGGCTGCTTTGGAAGAAACTCATAGATTACTGCAACAGTTCCCCCTGGACCTGGAAAAGTTTCTTGCCTGGCTTACAGAAGCTGAAACAACTGCCAATGGTAAGGAAAGGCTCCTAGAAGACTCCAAGGGAGTAAAAGAGCTGATGAAACAATGGCAAGTAAGTCAGGCATTTCCGCTTTAGCACTCTTGTGGATCCAATTGAACAATTCTCAGCATTTGTACTTGTAACTGACACGCCAGGGACAAAAG
+
AABBBBFBFFFFGGGGGGGFGGFGHHHHHGHGHFHGGHHHHHHHHGGGHGGHHHHHFHHHHHHHFHFHHFHFHHFFGGFFHHHHGHFGHHEGHHHH3FFGGB4BFHGHH11?FFFFBGGFGFHHHHHHHGDGEECDGHFGHFHFFGDDGFFFG2FHHHHC22FG@GFFFFFGHFH1?E??F1GD<FGHHHGGHGB1>G0F0DD0=CDC0D0=G<GFHHCGHHHHHHHFGFH;CGFC0.AEDF??;.CFFG/
@M05620:37:000000000-D9766:1:1101:21198:13525 1:N:0:46
GAGGCTGCTTTGGACGAAACTCATAGATTACTGCAACAGTTCCCCCTGGACCTGGAAAAGTTTCTTGCCTGGCTTACAGAAGCTGAAACACCTGCCAATGGTAAGGAAAGTCTCCTAGAAGACTCCAAGGGAGTAAAAGAGCTGATGAAACAATGGCAAGTAAGTCAGGCATTTCCGCTTTAGCACTCTTGTGGATCCAATTGAAAAATTCTCAGCATTTGTACTTGGAACTGACAATCCAGTGACAAAAG
+
AAAA1AFAFDBDG11AEEAAGGHHHCGDFGADG11BCG0DFABFFAAAAGFFGGEGB100BAFDFGHGEFAFGHHBB1@FGH1FHBBGBFBEGHHBGGHHFHB@@1BEFB@22@BGBDBFGHGFG1BF1?/?<EFBGHHGFCFGDBFFBGBCG111F<@?@2@>2@<???GF11@G?/<>C=<1=1<01>1=G.00CCDGH<<0D==CGBB0CC0/;:;CGHCCG000;;::0CFF00//;;00;FFFFFF
@M05620:37:000000000-D9766:1:1101:18175:13533 1:N:0:46
AGTGCCAGCTCTCAATCGCACAGGGGACCCAGGGCCTGGCCCCTCCATCCAGAAAACCTATGACCTCACCCGCTACCTGGAGCACCAACTCCGCAGCTTGGCTGGGACCTATGTGAGTATCCAGCGTAGGAATCTGGGAGTTGGGGAGGAGTGAGGAGTTGGGGAAAGACAGTCCTAACCGTGGAGGGTTCTGGTAAATGATGGGGTGAGGAGGGGCTCTTTGGCTCCCACCAGTCCCCCTGTCTGGTCTA
+
AAAAAFBFAFFFGGGGGGG1E0GGGGGGGGHHGGGGEGHHHHGHGG0GHHEGFBBFHGHGHHHHHHHEHHHGGGGGHHGHHGHHHHHHGHHHGG??EHHHGHGGGGHHGHGHHHHFHHHHHFGGHGC/CGFFGHHFFFFFGHHFGGGGCCCHHFFHHCGHHGCCGCHHFHHHHHHHHFCG?9C?B?FGACGGGBBB0CFFFFFGGGF@FFFEBF@@@@FFFFFBFFBFEFFFFFFFFFFF?FFFF/BFFF/
@M05620:37:000000000-D9766:1:1101:10579:13565 1:N:0:46
GAGGCTGCTTTGGAAGAAACTCATAGATTACTGCAACAGTTCCCCCTGGACCTGGAAAAGTTTCTTGCCTGGCTTACAGAAGCTGAAACAACTGCCAATGGTAAGGAAAGGCTCCTAGAAGACTCCAAGGGAGTAAAAGAGCTGATGAAACAATGGCAAGTAAGTCAGGCATTTCCGCTTTAGCACTCTTGTGGATCCAATTGAACAATTCTCAGCATTTGTACTTGTAACTGACAAGCCAGGGACAAAAG
+
AAAAA?CACFFF1GGFGG1EGGHGHHHFFFHHHHHF1EHGFHGFHGEFE0BBBFFE1FAFGFFHFHDGHGFHHHHGHFGFHHHHFGHHHFCGFBDE@1GHHGEDHHHFC0B/FGEHHHHFHFHEHFGHHGCHAEGGHFFFFFHHFFHHHHHHEHHHHFHC>FGHGHHHHHHFHGHDECCCFHHFHFBCGHFGHGFCCGFFGHHFGFHFHFHGGDHHHHGHGHFFHHE;CGHGFFFHF:EEFGEAEEGGBF/
@M05620:37:000000000-D9766:1:1101:18881:13568 1:N:0:46
AGTGCCAGCTCTCAATCGCACAGGGGACCCAGGGCCTGGCCCCTCCATCCAGAAAACCTATGACCTCACCCGCTACCTGGAGCACCAACTCCGCAGCTTGGCTGGGACCTATGTGAGTATCCAGCGTAGGAATCTGGGAGTTGGGGAGGAGTGAGGAGTTGGGGAAAGACAGTCCTAACCGTGGAGGGTTCTGGTAAATGATGGGGTGAGGAGGGGCTCTTTGGCTCCCACCAGTCCCCCTGTCTGGTCTA
+
1>1>AFFCAFFFFGGDGEFGAEFGEFGEAAGHGE0A/ABEAGGHGGFH1BGAA01BGE0BGHBHFHFGHHGGGG?EHGH>FHHC0?FGGCGHGCEEEEHHGH1F?/GHGBGHHHFFH>DH2FDHE<?EG/GGHF1F100/?GHH@-<ACEGH.=0.<<C/GHCGGGGAGHFHHFHHHHHA@EGGGGG?.=FGGGGGGGGFGBF9EBF@FFFFBF?9-9EFF///9/B-A-FBEABF/99B9-FFFFE9FFF
@M05620:37:000000000-D9766:1:1101:17894:13600 1:N:0:46
AGTGCCAGCTCTCAATCGCACAGGGGACCCAGGGCCTGGCCCCTCCATCCAGAAAACCTATGACCTCACCCGCTACCTGGAGCACCAACTCCGCAGCTTGGCTGGGACCTATGTGAGTATCCAGCGTAGGAATCTGGGAGTTGGGGAGGAGTGAGGAGTTGGGGAAAGACAGTCCTAACCGTGGAGGGTTCTGGTAAATGATGGGGTGAGGAGGGGCTCTTTGGCTCCCACCAGTCCCCCTGTCTGGTCTA
+
3>3>AFFCAFFFGGFGGFFGGGGDEEGGGGHHG2EFGGHGHHGHGGHBGHHHHHHGHGHBGHGHHHHHHHHGGEEGGHHHFGHFFHHHGHGHGGGGGHHHGH3FEGHFGHHHHHHHHHHHHGHHHCEGGGHHHHHHHHHGGHHHCGFDGGGHHHHHGGCCD/@CGGHHHHHHHHHHHGHHGDGGGGGG.FGGGGGGGGGGGGGGGAABFFFFFFBBBBFFFFFFFFFFFFFFFFFFFFFFBFFFFFFFFFB
@M05620:37:000000000-D9766:1:1101:17872:13606 1:N:0:46
AGTGCCAGCTCTCAATCGCACAGGGGACCCAGGGCCTGGCCCCTCCATCCAGAAAACCTATGACCTCACCCGCTACCTGGAGCACCAACTCCGCAGCTTGGCTGGGACCTATGTGAGTATCCAGCGTAGGAATCTGGGGGTTGGGGAGGAGTGAGGAGTTGGGGAAAGACAGTCCTAACCGTGGAGGGTTCTGGTAAATGATGGGGTGAGGAGGGGCTCTTTGGCTCCCACCAGTCCCCCTGTCTGGTCTA
+
ABAAAFFFCFFFGGGGGGGGGGHHGGGGGGHHGGGGGGHHHHGHGGHHHHHHHHHHHGHHHHHHHHHHHHHGGFGGHHHHHHHHHHHHGHHHGGGGGHHHGHHGGGHHGHHHHHHHHHHHHHHHHGGGGGHHHHHHHH/ACFGGGGGGGGGHHHHHHGHGHGGGGGGGGGGGGGGGGGGGGGGGGGGGGGFFFFFFFFFFFFFFFFFFFFFFFFFFFFFFFFFFFFFFFFFFFFFFFFFFFFFFFFFFFFF
@M05620:37:000000000-D9766:1:1101:8848:13608 1:N:0:46
AGTGCCAGCTCTCAATCGCACAGGGGACCCAGGGCCTGGCCCCTCCATCCAGAAAACCTATGACCTCACCCGCTACCTGGAGCACCAACTCCGCAGCTTGGCTGGGACCTATGTGAGTATCCAGCGTAGGAATCTGGGAGTTGGGGAGGAGTGAGGAGTTGGGGAAAGACAGTCCTAACCGTGGAGGGTTCTGGTAAATGATGGGGTGAGGAGGGGCTCTTTGGCTCCCACCAGTCCCCCTGTCTGGTCTA
+
ACA?AFFFCFFFGGGGGGFCGGHHGGGGGGHHFEFGGGHHHHGHGGHFGHHHHHHGFEFGFGHHHHHHHHHGEEFGGFHH?FHHGHG1?EFGFGGGGHHHGHHGGGHHGHGHHHGHHHHHHHHHHGGGGGHHHHHHHGFGGHHHGGFCGEGHHBDGHGHHHHGGGGHHHHFHHHHHHHHHGGGADEGGEGGGGGGGGGGGGGGGGGFFFFFFFFFFFFFFFFFFFFFFFFFFFFFFFFFFFFFFFFFFFFB
@M05620:37:000000000-D9766:1:1101:17526:13627 1:N:0:46
GAGGCTGCTTTGGAAGAGCACACGTCTGAACTCCAGTCACGAGATTCCATCTCGTATGCCGTCTTCTGCTTGAAAAAAAAAAACAAAGCGACTACTCGTATGCTTTCCTCCGTCTTCCTGAAGAATACTCTCAACTTTCTAACTTTGCAGCGTATCTTCCTTTATTCCTATTGTGCTCATCATCCATTCTACATCTCCATCACCTCTCCACCTATCACCACCACAAACCTGATACTACTTATTCCTTAACC
+
AAAABACAFFFFGGGGAGGGGGHGHHHFF5FHHFAFGHHHGGGGGHHHGGHHGGFFHGHGGBEBFGHEGHAFFFFFGGG>E/>///032/////333/0/2B233333332//00<2@222222@21?111111011111@<111111111-....00000=00000000000<00;00;0000000000000000:0000:0/0.0//0/../0000;0...9...;././;/:;///////////////
@M05620:37:000000000-D9766:1:1101:25300:13678 1:N:0:46
AGTGCCAGCTCTCAATCGCACAGGGGACCCAGGGCCTGGCCCCTCCATCCAGAAAACCTATGACCTCACCCGCTACCTGGAGCACCCACTCCGCAGCTTGGCTGGGACCTATGTGAGTATCCAGCGTAGGAATCTGGGAGTTGGGGAGGAGTGAGGAGTTGGGGAAAGACAGTCCTAACCGTGGAGGGTTCTGGTAAATGATGGGGTGAGGAGGGGCTCTTTGGCTCCCACCAGTCCCCCTGTCTGGTCTA
+
>A>>>FFFBFFFGCGGGGGAEEHHGC?EEEHHFEGGGGHHHHGHGGHHHHHHHHHFHGHHHHHHHHHHHHHGGEEGHHHH?FHHHH1??FGGEGGGGHGHGHHGGGHHGHHHHHHHHHHHHHHHHGFDGGHHHHHHHH0FCHHHGGCDG.<GH0GHGGHHHHGGGGHHEHHHHHHHGHHGGEEGGGGG;FGGGGBFGGGGGGGGGFFBFFFFFFBBBBFFFFFFFFFFFFFFFFFFFFFFBFFFFFFFFFF
@M05620:37:000000000-D9766:1:1101:14014:13682 1:N:0:46
AGTGCCAGCTCTCAATCGCACAGGGGACCCAGGGCCTGGCCCCTCCATCCAGAAAACCTATGACCTCACCCGCTACCTGGAGCCCCAACTCCGCAGCTTGGCTGGGACCTATGTGAGTATCCAGCGTAGGAATCTGGGAGTTGGGGAGGAGTGAGGAGTTGGGGAAAGACAGTCCTAACCGTGGAGGGTTCTGGTAAATGATGGGGTGAGGAGGGGCTCTTTGGCTCCCACCAGTCCCCCTGTCTGGTCTA
+
>AA33D543BB5ABFFGA2FEE4BAAAEEGA22?EFGFGGGE2GABABGHBGFBFCCEF3FA5DFFGF?BG00>?@2F3121211??1?CBEEDEEGGH3ECF//??FFHHHEHFFG3?FFGFHGG?EDCBFGHHBFBFCDHFHCFED?..<.0DHFAGFFGC-:.;CCGHHHHHGHFHFCCA?..AA;.CF0FFFGGGGFFBFFDFFFFFFFBFFFFFFFBFB9/B9ABFBFFFFFFED-.F/B/9BFB;
@M05620:37:000000000-D9766:1:1101:17488:13696 1:N:0:46
GAGGCTGCTTTGGACGAAACTCATAGATTACTGCAACAGTTCCCCCTGGACCTGGAAAAGTTTCTTGCCTGGCTTACAGAAGCTGAAACAACTGCCAATGAGTTTCGGGAAATGGGCTGGAGGGTCTCACAAATAGTAGGTCAAGTGTGGAGTGATAAATGAGGACCTGAGCTTTGGAAGACTTTATAGGCCGACACATCCGCAGTTCCAAATGGCTCGAAATGATAGCTGGGGCCTGGCTCAGGCACTGT
+
>A1>1>>ACBB1FABA1AAAFCBDHG1FFDDDGBFDFGAFGDDGFGAAA0BFGFHFB1FH1BGDFFFDA1FGHHH1B1F1GB1BGBDGFG/?EFGFFHHFH1@F1B/>/>>FGG1>00?/0GF/?FBBFGB1BFG<2BF<11B<@2@2@?@?@FFGFFG@1?101?FGFFH1=1=>F110>CFF1>>==0/<--<<@:00;.:--.<:;CC9009/CF--C.;09;0;0;BFG-.-;-A;99FB;/AFBF/
@M05620:37:000000000-D9766:1:1101:14002:13697 1:N:0:46
AGTGCCAGCTCTCAATCGCACAGGGGACCCAGGGCCTGGCCCCTCCATCCAGAAAACCTATGACCTCACCCGCTACCTGGAGCACCAACTCCGCAGCTTGGCTGGGACCTATGTGAGTATCCAGCGTAGGAATCTGGGAGTTGGGGAGGAGTGAGGAGTTGGGGAAAGACAGTCCTAACCGTGGAGGGTTCTGGTAAATGATGGGGTGAGGAGGGGCTCTTTGGCTCCCACCAGTCCCCCTGTCTGGTCTA
+
>>AAAFFFAFFFGGGGGGGAE0F0FFGGFG0AFEFGGEHGGHGEEGBHFH1FGFGGGGHHHHHHHHH@GGFFGGEGHFHHHHHHGHHHGHHHGG?EGHHHGCHGCGAHFH1GDF22BGDGHFD1F<EA@EHHHFHHBFGFCGGHCCGGGCCHCD<.<ECGD/ACGGEHHFHHHGHHCCGC@BE?GE.-EAAFFFFGGF00000FEG-99--99-@@-999BFFFFFBFFFAAAAF/9:-9@FFBBFFFFFF
@M05620:37:000000000-D9766:1:1101:9633:13702 1:N:0:46
AGTGCCAGCTCTCAATCGCACAGGGGACCCAGGGCCTGGCCCCTCCATCCAGAAAACCTATGACCTCACCCGCTACCTGGAGCACCCCCTCCGCAGCTTGGCTGGGACCTATGTGAGTATCCAGCGTAGGAATCTGGGAGTTGGGGAGGAGTGAGGAGTTGGGGAAAGACAGTCCTAACCGTGGAGGGTTCTGGTAAATGATGGGGTGAGGAGGGGCTCTTTGGCTCCCACCAGTCCCCCTGTCTGGTCTA
+
AA>3ADDFAFFFG4FGGGGCGGHHG?AFGGGH2EEEGGHHHHGHGGFHHHHHHFHGGGHHGGGHHFGEHHHEE>EEHGGG?FGHHH1/>EFEEGFGEHFHGHHGGGHHGHHHHHHGHHHHHHGHHGGDGGHFHHHHHG0FGHHHGG.CGAEHHDGH0EHHHHGGGC.GCHFHHHGGGGGGGGGGDFGGFGGGGGGGGGGGEGFFFFFFFFFFFFFFFFFFFFFFFFFFFFFFFFFFFFFFFFFFFFFFFFF
@M05620:37:000000000-D9766:1:1101:16909:13739 1:N:0:46
GAGGCTGCTTTGGAAGAAACTCATAGATTACTGCAACAGTTCCCCCTGGACCTGGAAAAGTTTCTTGCCTGGCTTACAGAAGCTGAAACAACTGCCAATGGTAAGGAAAGGCTCCTAGAAGACTCCAAGGGAGTAAAAGAGCTGATGAAACAATGGCAAGTAAGTCAGGCATTTCCGCTTTAGCACTCTTGTGGATCCAATTGAACAATTCTCAGCATTTGTACTTGTAACTGACAATCCAGGGACAAAAG
+
A1>AAAFAFFFFGGGGFGGGGCD3BF1DFHFHHH1GFHHHBGHHGGCFC0FECCF0F1GF1DFG211FGHHCCGFAGHDEGFHHCBGGH0/BFGHF@GGHHHHE11B0000FGH/F1GGFFHHHG11FG//FEEF>FEGFHHHFF1G2DGGCGGDGCH<?FFHGHHHFHBGHHHHHGGGFGDGFHHHHDDGGFCHGHGHGEGBDGBGHHHFHHEFFHHHHHGHGHFHCGBFFHGHH00//9CFBG.AFFFB
@M05620:37:000000000-D9766:1:1101:13174:13751 1:N:0:46
AGTGCCAGCTCTCAATCGCACAGGGGACCCAGGGCCTGGCCCCTCCATCCAGAAAACCTATGACCTCACCCGCTACCTGGAGCACCAACTCCGCAGCTTGGCTGGGACCTATGTGAGTATCCAGCGTAGGAATCTGGGAGTTGGGGAGGAGTGAGGAGTTGGGGAAAGACAGTCCTAACCGTGGAGGGTTCTGGTAAATGATGGGGTGAGGAGGGGCTCTTTGGCTCCCACCAGTCCCCCTGTCTGGTCTA
+
AA1>AFFFAFFFGBGFFFGCGCHCGE?ECE0F0AE/AFHHHHGAEGFGFF1FDAFFGECAFGFHHGH1GC>EE>>EHGGH0BGHHH0/?GHGEGCECFFCEGBGGECE<GCFDFGFFHHFHD>BFCG?CCGGCGFDFB0?CGDC/@.@-.C>C0DCCEGCGC?C:.:C::C:::GBCCCC@GE?9.99E.99BFBFBFFBB9;0EGA=AAABAA-9@@?9B99F/9BA9BFAEAFFBBEB>ABF/FFFFB/
@M05620:37:000000000-D9766:1:1101:3842:13779 1:N:0:46
AGTGCCAGCTCTCAATCGCACAGGGGACCCAGGGCCTGGCCCCTCCATCCAGAAAACCTATGACCTCACCCGCTACCTGGAGCACCAACTCCGCAGCTTGGCTGGGACCTATGTGAGTATCCAGCGTAGGAATCTGGGAGTTGGGGAGGAGTGAGGAGTTGGGGACAGACAGTCCTAACCGTGGAGGGTTCTGGTAAATGATGGGGTGAGGAGGGGCTCTTTGGCTCCCACCAGTCCCCCTGTCTGGTCTA
+
BCAABFFFCFFFGGGGGGGGGGHHGGGGGGHHGGGGGGHHHHGHGGHHHHHHHHHHHGHHHHHHHHHHHHHGGGGGHHHHHHHEHHHHGHHHGGGGGHHHGHHGGGHHGHHHHHHHHHHHHHHHHGGGGGHHHHHHHHHGGHHHGGGGGFGHHHHHHGHHHHGGGCGGHHHHHHHHHHHGGGGGGGGGGGGGGGGGGGGGGGGGGFFFFFFFFFFFFFFFFFFFFFFFFFFFFFFFFFFFFFFFFFFFFFF
@M05620:37:000000000-D9766:1:1101:13298:13789 1:N:0:46
GAGGCTGCTTTGGAAGAAACTCATAGATTACTGCAACAGTTCCCCCTGGACCTGGAAAAGTTTCTTGCCTGGCTTACAGAAGCTGAAACAACTGCCAATGGTAAGGAAAGGCTCCTAGAAGACTCCAAGGGAGTAAAAGAGCTGATGAAACAATGGCAAGTAAGTCAGGCATTTCCGCTTTAGCACTCTTGTGGATCCAATTGAACAATTCTCAGCATTTGTACTTGTAACTGACAAGCCAGGGACAAAAG
+
AAAAA1CAFFFFGGGGGGBFFGFGHGHGG1FGHGDACGGGHHHHHGE/GBGHHHHHHFHHHHHHAGDGHHHHHHF1FHGGHHHG@FGGHG/FGGHG1BFGHBDFGHHHFHHHHHGHHHFGHGHHHHHHHGGHGGHGHHHGHGHHGHHHGHHHHHHHGFHGHGHHGHHHGFHHHHHHGGGGGHHEHHHHHHHHHGEFHHFGHHHGH0DGHHHHHHHHGHFHHHHHHHG;<GGGHHHHHFGGGGGGGGGGGFB
@M05620:37:000000000-D9766:1:1101:6109:13798 1:N:0:46
AGTGCCAGCTCTCAATCGCACAGGGGACCCAGGGCCTGGCCCCTCCATCCAGAAAACCTATGACCTCACCCGCTACCTGGAGCACCAACTCCGCAGCTTGGCTGGGACCTATGTGAGTATCCAGCGTAGGAATCTGGGAGTTGGGGAGGAGTGAGGAGTTGGGGAAAGACAGTCCTAACCGTGGAGGGTTCTGGTAAATGATGGGGTGAGGAGGGGCTCTTTGGCTCCCACCAGTCCCCCTGTCTGGTCTA
+
AB3AAFFFBFFFGFGFGGCEFGHGGGDG?EHH2EGG2FHFHHGHGGGFGFFHGHFGHGGHGHGHHHHHHHHEGEEGHGGGHGGGGHFHGHFGGGGGGHHHGHHGGGFHGHHHHFEHFHHFHHFHHGCBDDDGHGHHHGHGGGGHGFFGCAEHHHHHGGHHFHGDFFHGHGHF0CHHFFGFGFEGFGGG9:AFGGGGGGGFGFGGGGFFF?FFFFFFFFFFFFFFFFFFFFFFFFBFFFFDAFFFFFBBFFF
@M05620:37:000000000-D9766:1:1101:16274:13869 1:N:0:46
GAGGCTGCTTTGGAAGAAACTCATAGATTACTGCAACAGTTCCCCCTGGACCTGGAAAAGTTTCTTGCCTGGCTTACAGAAGCTGAAACAACTGCCAATGGTAAGGAAAGGCTCCTAGAAGACTCCAAGGGAGTAAAAGAGCTGATGAAACAATGGCAAGTAAGTCAGGCATTTCCGCTTTAGCACTCTTGTGGATCCAATTGAACAATTCTCAGCATTTGTACTTGTAACTGACAAGCCAGGGACAAAAG
+
AABBBCFCFFFFGGGGGGGGGGFHGHHHHGHHHHHFFFHHHHHHHGGGHHHHHHHHHHGHHHHHHHHHHHHHHHHHHHHHHHHHHHHHHHHHHHHHHHHHHHHHHGHHHHGHHHGHHHHGHFHHHHHHHGGHGFFDEGFEHHHHFHHGHHHHGHHHHHHGHHGHHHHHHHHHHHHHGGGGGHHHHHHHHHHHHGHHHHHFHHHHHHHHHHHGHHHHHHHHHHGHHHHGHHHHHHHHHHGGGGGGGGGGGGB
@M05620:37:000000000-D9766:1:1101:2199:13874 1:N:0:46
AGTTCCAGCTCTCCATCGCACAGGGGACCCAGTGCATGGCCCCTCCATCCAGAAAACCTATGACCTCACCCGCTACCTGGCGCACCCCCTCCGCAGCTTGGCTGGGACCTATGTGAGTATCCAGCGCAGGAATCTGGGCGTTGGCGCGGCGTGCGGAGTTGGCGAAAGCCCGTCCTAACCGTGGAGGGTTCTGGTAAATGATGGGGTGAGGAGGGGCTCTTTCGCTCCCACCAGTCCCCCTGTCTGGTCTA
+
>>>1>BF1FFFFGBGGBAE1E?GHG0BAABBF11B22DFGGHGHGGHHFBFGDGHBBEHHBFEHH1BGHHC>E/>EGHFG0>EEEGE/>EE/?E?</BBBEH1/CFGHGHGHHH22F>F1FHDBGG//>AF0FHHHHH.ACGGH/<.<--;AG.AG--=;BF/:--9A/;-;@FFFF/FF@FF@-AF-;AFFFF/;FFFFF/BFEFF@?FFBAB@=?9EF/F/;BBFBFBFFFFFFFFFF@-FFFFFFFFF
@M05620:37:000000000-D9766:1:1101:7734:13878 1:N:0:46
GAGGCTGCTTTGGAAGAAACTCATAGATTACTGCAACAGTTCCCCCTGGACCTGGAAAAGTTTCTTGCCTGGCTTACAGAAGCTGAAACAACTGCCAATGGTAAGGAAAGGCTCCTAGAAGACTCCAAGGGAGTAAAAGAGCTGATGAAACAATGGCAAGTAAGTCAGGCATTTCCGCTTTAGCACTCTTGTGGATCCAATTGAACAATTCTCAGCATTTGTACTTGTAACTGACAAGCCAGGGACAAAAG
+
AABBCCFCFFFFGGGGGGGGGGHHGHHHHHHHHHHHGHHHHHHHHGGGHHHHHHHHHHHHHHHHHHHHHHHHHHHHHHHHHHHGHHHHHHHHHHHHHHHHHHFHHHHHHHHHHHGHHHHHHHHHHHHHHAEHGEHHHHGGHGHHHHGHHHHHHHHHHHHGHHHHHHHHFHFHHHHHGGGGGHHHHGHGHHHFHGHHHHHHHHHHHHHHHHHGHHHHHHHHHHHHHHFGGGGEHHHHHHFGGGGGGGGGGGB
@M05620:37:000000000-D9766:1:1101:1948:13890 1:N:0:46
AGTGCCAGCTCTCAATCGCACAGGGGACCCAGGGCCTGGCCCCTCCATCCAGAAAACCTATGACCTCACCCGCTACCTGGAGCACCAACTCCGCAGCTTGGCTGGGACCTATGTGAGTATCCAGCGTAGGAATCTGGGAGTTGGGGAGGAGTGAGGAGTTGCGGAAAGACAGTCCTAACCGTGGAGGGTTCTGGTAAATGATGGGGTGAGGAGGCGCTCTTTGGCTCCCACCAGTCCCCCTGTCTGGTCTA
+
AAAABFF4AFFFGGFGGGGGEGHDGG?EFGHHD2EEFGEGHHGHGGHHHFGFFGHGFGHCGHHHHHHHHHHG0/>EHHGGHGGGHHFEGFHFFGEGGGHGEH??EAHHGHHHGH2F?FHGHHHHH/CDG?GGHHHHHHHGDHHHGGGGCGGHGHHFHGHGG0<CGGGHHHHHHHHHGGGGGGGGGGGGGGGGGGFCFFGGGGF/EDFB?FFFFF.-@>DFFFFFFFFFFFFFFFBFFFFFBFFFFFFFFFB
@M05620:37:000000000-D9766:1:1101:6065:13892 1:N:0:46
AGTGCCAGCTCTCAATCGCACAGGGGACCCAGTGCCTGGCCCCTCCATCCAGAAAACCTATGACCTCACCCGCTACCTGGAGCACCACCTCCGCAGCTTGGCTGGGACCTATGTGAGTATCCAGCGTAGGAATCTGGGAGTTGGGGAGGAGTGAGGAGTTGGGGAAAGACAGTCCTAACCGTGGAGGGTTCTGGTAAATGATGGGGTGAGGAGGGGCTCTTTGGCTCCCACCAGTCCCCCTGTCTGGTCTA
+
>A>3>BFFBFFFGFGGBFF2E?FGGEEEFEFG3BFBDGHHHHGHGGHHHGHHHHHGGGHHFHHHHFGHHHHFE>>EHHGH2BGHHH11?GHFEECGEGFGGGHGFEHHGHHHHHHHHHHHHHGHHGD?CAGHHHHHHHGGDHHHGGFGG<CHHEHHHGHHHHGGGGHHFHGHHHHHHHHHCEFGGGGGCFGGGGFGGGGGGGGGGGGFFFEFFFFFFFFFFFFFFFFFFFFFFFFFFFFFFFFFFFFFFFF
@M05620:37:000000000-D9766:1:1101:3944:13949 1:N:0:46
GAGTCTGCTTTGGCAGAGCACACGTCTGCACTCCAGTCACGAGATTCCCTCTCGTCTGCCGTCTTCTGCTTGCAAAAAAACAAACCCGCTAACCGATTAACAGGGTGCTTCCCCTCCTTCCCCTCTCCTCGCCGCCTCCCCTTTCTCCCCCCCTCCCGTGCCTCCCCTTGCCTTCCTTGGTTCCTTTTCTCTTTTTTCCTCTTTGGCCTCCCTTTTCGCACTTTTTCCCCTTTGTACCTTTGCCTGGTCTT
+
>>33>BFFFFFFGFGG2GG4F4FEBA4BA5FG3BG3FFEH2AAAABGFD5B2FEB1AAFGA1AAB5BDDFFBBFFGFH0>1111??1/>>//30/////4B43//B//B33BBB2//22@<22@/22222?///-<A.C.<000000</.<:--:.......0:99././//090/000/;:BB0;B0//9///;/-/9/;9;//;/;/9.9.;9F/-9.;-9/;///9;BFB/9999;/9///9;AF///
@M05620:37:000000000-D9766:1:1101:6761:13969 1:N:0:46
GAGGCTGCTTTGGAAGAAACTCATAGATTACTGCAACAGTTCCCCCTGGACCTGGAAAAGTTTCTTGCCTGGCTTACAGAAGCTGAAACAACTGCCAATGGTCAGGAAAGGCTCCTAGAAGACTCCAAGGGAGTAAAAGAGCTGATGAAACAACGGCAAGTAAGTCAGGCATTCCCGCTTTAGCACTCTTGTGGATCCAATTGAACAATTCTCAGCATTTGTACTTGTAACTGACAGGCCAGGGACAAAAG
+
CBCCCCFCFFFFGGGGGGGGGGFHHHHHHFGHHHHGHHHHHHHHHGGGHHHHHHHHHHHHHHHHHHHHHHHHHHHHHHGHHHHHHHHHHHHH3F3333@BB@4FG2FGEH1?@B?3343???FB?FH3B?/?E/?FDD3?2EGBF2DDH3?BC//<B@/F1FHHHHHHHHHHH1?1.-<>FGD11>FGD000<.<=<<DC0=0;;00;0:<:00;0C;000;0;0;0;000;;FF;09CEGG..;AEAG?/
@M05620:37:000000000-D9766:1:1101:6744:13979 1:N:0:46
GAGGCTGCTTTGGAAGAAACTCATAGATTACTGCAACAGTTCCCCCTGGACCTGGAAAAGTTTCTTGCCTGGCTTACAGAAGCTGAAACAACTGCCAATGGTAAGGAAAGGCTCCTAGAAGACTCCAAGGGAGTAAAAGAGCTGATGAAACAATGGCAAGTAAGTCAGGCATTTCCGCTTTAGCACTCTTGTGGATCCACTTGAACAATTCTCAGCATTTGTACTTGTAACTGACAAGCCAGGGACAACAG
+
A3ABBBFBFFFFGGGFCCGGGGCGCGHHFHHHHHFHHGGHHHHHHGEGHCHHHGHHHEBFGHHHHHHHHHHHHHEFHFHHHGHEHDGHHGHHEGHHGHHHHHHFHHHHGHGHHHGF3@F3B3BGHHGGHEGGF?BGF43/0FGHHH12F1FF/1FHHHHGHHHHFGHH0FAGHHHHGGGGGHHHHHHHHHHHHGHFHHH/<GGHHHGCFHHEHFFHHHHHHHHHHHGGHGHHH:FHHHGGGGGGGGGG.CF
@M05620:37:000000000-D9766:1:1101:3745:14018 1:N:0:46
AGTGCCAGCTCTCAATCGCCCCGGGGACTCAGGCCCTGGCCCCTCCCTCCAGAAAACCTATGACCTCACCCGCTACCTGGAGCACCAACTCCGCAGCTTGGCTGGGACCTATGTGCGTATCCCGCGTAGGACTCTGGGGGTTGGGGCGGAGTGAGGAGTTGGGGCAAGCAAGTCCTAACCGTGGAGGGTTCTGGTCAATGATGGGGTGAGGAGGGGCTCTTTGGCTCCCACAAGTCCCCCTGTCTGGTCTA
+
>>>>AF11>FFFFAFBFFEEEAE0AEGA0BB1B0FE/B/BAFEBEE/F0/01101BFE01FG2FGHH1BB0@EG/EG1BFHFHHGGGFEBFH/E/EEEGG?GGGCA<F???FGHF2<//?C11?<<C->.11<<FG0/-<=CA---.A@@@F-/;A/;9BFF@@-9--;;B-BFFF//---AA;F?B;-AFFFFF/;BB//;BBF-;9-:A/-;@-;@FFF/B/BFF?E-;-9-/:9:AB;EFFFFFFFF9
@M05620:37:000000000-D9766:1:1101:24520:14038 1:N:0:46
GAGGCTGCTTTGGAAGAAACTGATAGGTCACGGCAACAGTTCCTCCAGCGCCTAGGCCTGTTTCCTGCCCCCCTTACTGAAGCTGAAACACCGGCCACTGGACGCTAAATATCCCAAAAAGATCCCCGTTGATCAAAAGATTGGACCAAAGAACGTGACAAAATCGCGCCACTCCCACCCGATTCCGCTTCTGCCCTCTTGCGGACTACGTTGAGCACTTATCCGACTCTGCCATCGCCCACGACAAAATA
+
AAAAAAF>BFDFFGGCBFB1A1B3DF013BAAEEAE0EG12AD2DF0B0/AA//00B11B1A12211BA/////B@BE2FG1FF1BB@B00EE/E///B1000//??<B22222B1B0?///11@0///0//111<?<0/1110110>.<F000.<..<0</<0/..;--..///./..:---.00/;.9.000;:/:/0;0;-9--//--/--/9;F/B/F/9--;--///////---:------;--//
@M05620:37:000000000-D9766:1:1101:22916:14048 1:N:0:46
GAGGCTGCTTTGGAAGAAACTCATAGATTACTGCAACAGTTCCCCCTGGACCTGGAAAAGTTTCTTGCCTGGCTTACAGAAGCTGAAACAACTGCCAATGGTAAGGAAAGGCTCCTAGAAGACTCCAAGGGAGTAAAAGAGCTGATGAAACAATGGCAAGTAAGTCAGGCATTTCCGCTTTAGCACTCTTGTGGATCCAATTGAACAATTCTCAGCATTTGTACTTGTAACTGACAAGCCAGGGACAAAAG
+
A3AABBFAFFFFGGGGGG4GGGFHCFGHHGHHHHGFBBGHHHFHHGGEGGHHHHHGFFHFBFHHHHHHHHFHHHHGHHHHHHHHHFGHHF1FGHHHGFHHHH4BFFFBGGHHHHGHH4DGHHHHGGFHGFGHGGGGHHHGFBGH2BGHDGGHHHFFHFHFH2@GHHFGHGHHHGEHDGGGGHHHGHHHH1GFGFGHHHHHHGH0=GHHGHHHHHHHHHHHHH0CBCFHHECCHHHGEH.EGFEDGGGFFGF
@M05620:37:000000000-D9766:1:1101:11908:14064 1:N:0:46
GAGGCTGCTTTGGAAGAAACTCATAGATTACTGCAACAGTTCCCCCTGGACCTGGAAAAGTTTCTTGCCTGGCTTACAGAAGCTGAAACAACTGCCAATGGTAAGGAAAGGCTCCTAGAAGACTCCAAGGGAGTAAAAGAGCTGATGAAACAATGGCAAGTAAGTCAGGCATTTCCGCTTTAGCACTCTTGTGGATCCAATTGAACAATTCTCAGCATTTGTACTTGTAACTGACAAGCCAGGGACAAAAG
+
AABBBAFAFFFFCGGGGGGGGCHHHHHDDHHHHHHHCHHHFHHFHGGGEGHHFGFEFGFGFHGHFHFHHHGHHHHHHGHHFHHHGHHGHFHHFFFGGFHHHGFGHHHHHGHHHHGHHHHGHFGHHHFHHGGHGE?DGGGFHFHHFGHHFGGFHGHHHGHFHFGHGGHHHHHHHFHGDDDEGGHHHHFHHHHHHCFCGFFFHHHGGHHHHFGHHFHHHHHHHHGHHHHCGHHGHHFHGFFGFGGDFGGGGG/
@M05620:37:000000000-D9766:1:1101:6533:14079 1:N:0:46
GAGGCTGCTTTGGAAGAAACTCATAGATTACTGCAACAGTTCCCCCTGGACCTGGAAAAGTTTCTTGCCTGGCTTACAGAAGCTGAAACAACTGCCAATGGTAAGGAAAGGCTCCTAGAAGACTCCAAGGGAGTAAAAGAGCTGATGAAACAATGGCAAGTAAGTCAGGCATTTCCGCTTTAGCACTCTTGTGGATCCAATTGAACAATTCTCAGCATTTGTACTTGTAACTGACAAGCCAGGGACAAAAG
+
AABAABFBFFFFGCGGGFGGGGHHHHGHHHHHHHHHFHHHHHHHHGGGHHHHHHHFGHGFFGHHHHHHHHHHHHHHHGHHHHHHHHHGHHHHHHHHHHHHHHFFHHHHHHGGHHFHEFHHGFGEHHHCGEEFEEHHFHGEHGHHHHHHG3FGGFHHHHGFHHHHGGHFFF/FGFHHGDDGGHHHGHEHHHHHHGHFHHHGHHGHHHGHHHHHHHHHHHHHHHHHHGHHHFHHHBGGCGEFGGGGGGGG/AB
@M05620:37:000000000-D9766:1:1101:7406:14096 1:N:0:46
GAGGCTGCTTTGGAAGAAACTCATAGATTACTGCAACAGTTCCCCCTGGACCTGGAAAAGTTTCTTGCCTGGCTTACAGAAGCTGAAACAACTGCCAATGGTAAGAAAAGGCTACTCGAAAGCTACACGGGCGACAAGACTCTAAGGGACCAAAAGAAAGTAAGAAAGAACGGTCCGCATTAGAGCTATTGTGGCTCCACTAGACCAATTCTCCCAATTTGACCTTGTACATGACAAGCACGGGAAACTAG
+
BABBCCFBFFFFGGGGGGGGGGHHHHHHHHHHHHHHGHHHHHHHHGGGHGHHHHHHHHHHGHHHHHHHHHHHHHHHHHHHHHHHHHHHHHHHHHHHHHHH@44D34BBBFGHH3F@@E/B//333332///<<//>>0222@F2@2@0???F<//?/00<1>=>11>1000....-<--..00:00:0=GF0;;:G;:=/9/0;00/.;000;0//;CF900009CF09B000;/00A.::--C.-;////
@M05620:37:000000000-D9766:1:1101:9199:14130 1:N:0:46
GAGGCTGCTTTGGAAGAAACTCATAGATTACTGCAACAGTTCCCCCTGGACCTGGAAAAGTTTCTTGCCTGGCTTACAGAAGCTGAAACAACTGCCAATGGTAAGGAAAGGCTCCTAGAAGACTCCAAGGGAGTAAAAGAGCTGATGAAACAATGGCAAGTAAGTCAGGCATTTCCGCTTTAGCACTCTTGTGGATCCAATTGAACAATTCTCAGCATTTGTACTTGTAACTGACAAGCCAGGGACAAAAG
+
AABBBAFBFFFFFGGGGGGGGGHHHHFHHGHFHHHHFFGGGHHHHGGG2BFGHFHGHHGHFHHHFHAGHHHHHHAGHHHGHHHHGGHHHGHHHGHHHFHHHGGHHHHHHHHHHHGHHHHHHGHHHHHHHGGHGEHFFHHGHGHHHHHHHHHHHHHHHHHGHFHHGHHHHHHHHDHGGGGGGHHHHHHHHHGDHGHHHH0CGHGHHHHFHHHHHHHHHHHHHHHHHHHGHHHHHGHHHEGFFGFGGGGGGF/
@M05620:37:000000000-D9766:1:1101:2893:14132 1:N:0:46
GAGGCTGCTTTGGAAGAAACTCATAGATTACTGCAACAGTTCCCCCTGGACCTGGAAAAGTTTCTTGCCTGGCTTACAGAAGCTGAAACAACTGCCAATGGTAAGGACACGATCCTAGACGAATCTAGGCGAGTACAATAGCTGATAAAACAATGGCAAATAAGACAAGCCTAACCGATTTAGCCATCTTGTGGATACCATTGAATAATTCTCAGCATTTGTCATCGTATCTGCCAAGCCCGGGACAAAAG
+
BBBBBBFBFFFFGGGGGGGGGGHHHHHHHGHGHHHHHHHHHHFHHGGGHHHHFGHGGHHHGHHHHGHHHHHHHHHHHHHHHHHHHHHHHHHHGHGHHHHHG4B4B3F121?/1??F44B3?/>/EB4433>E@/03?333?33BB2222@2<<22<@FF01??11??0?//1110>---..=<</0=CGHH0<C0<0=0:CGFB<0:0;0<;:C:CC;CB000000/;;/90;00/0..9.;?---9.../
@M05620:37:000000000-D9766:1:1101:16994:14153 1:N:0:46
GAGGCTGCTTTGGAAGAAACTCATAGATTACTGCAACAGTTCCCCCTGGACCTGGAAAAGTTTCTTGCCTGGCTTACAGAAGCTGAAACAACTGCCAATGGTAAGGAAAGGCTCCTAGAAGACTCCAAGGGAGTAAAAGAGCTGATGAAACAATGGCAAGTAAGTCAGGCATTTCCGCTTTAGCACTCTTGTGGATCCAATTGAACAATTCTCAGCATTTGTACTTGTAACTGACAAGCCAGGGACAAAAG
+
BBCCCCFCFFFFGGGGGGGGGGGHHHHHHHHHHHHHGHHHHHHHHGGGHHHHHHHHHHHHFGHHHHHHHHHHHGHHHGHGHHHHHHHHHHHHHHHHHHHHHHHFHHHGHGHHHHGHHHHHHHHGHHGHHGGHGFHHHHHGHHHHHHHHHGHHHHHHHHHGHHHHHHHHGFHHHHHHGGGGGGHGHHHHHHHHHGHHHHHGGHGHHHHHHHHGHHHHHHHHHHHHHHHHHHHHHHHHHHGGGGGGGGGGGGB
@M05620:37:000000000-D9766:1:1101:13170:14207 1:N:0:46
AGTGCCAGCTCTCAATCGCACAGGGGACCCAGGGCCTGGCCCCTCCATCCAGAAAACCTATGACCTCACCCGCTACCTGGAGCACCAACTCCGCAGCTTGGCTGGGACCTATGTGAGTATCCAGCGTAGGAATCTGGGAGTTGGGGAGGAGTGAGGAGTTGGGGAAAGACAGTCCTAACCGTGGAGGGTTCTGGTAAATGATGGGGTGAGGAGGGGCTCTTTGGCTCCCACCAGTCCCCCTGTCTGGTCTA
+
>>11>1B1>F@@DDGGGGGEAAF0EG0EEA0F0AEEFGHHGAEFEGBGDFFGH01EGGGFFGHBG1F1/00>@//>011B00FGFH0/?BFHEG?EEHBBEFHG?/F</FGF1BDGHHHHHFGH0<EGGGHHHFGHHFCECCF1<@FCCEGHFHF<GFGFGHGGGGHAGHHHGHGGHFCGABFGBE?GC.CBFGFGFGGFGFGGGGB@FFFFFF@@@@FFFFFFFFFEFFEFFFFFFFFF@FFFFFFFFFF
@M05620:37:000000000-D9766:1:1101:12583:14209 1:N:0:46
GAGGCTGCTTTGGAAGAAACTCATAGATTACTGCAACAGTTCCCCCTGGACCTGGAAAAGTTTCTTGCCTGGCTTACAGAAGCTGAAACAACTGCCAATGGTAAGGAAAGGCTCCTAGAAGACTCCAAGGGAGTAAAAGAGCTGATGAAACAATGGCAAGTAAGTCAGGCATTTCCGCTTTAGCACTCTTGTGGATCCAATTGAACAATTCTCAGCATTTGTACTTGTAACTGACAAGCCAGGGACAAAAG
+
BABBBAFAFFFFGGFGFGFGGGHGHHHHHHHHHHHHCHHHHHHGHGGGHHHHHHGGGFHHGHHHHHHHHHHHHHHHHGHHHHHHFHHHHHCHHFFHFFHHHGDGHHHHHGHFHHGHHHFHHHHFHHHHHGGHGEEFFHHGHEGHGHHHGHHHHHHHGCGGHFFGGGHHFHHGHGHGGCEGGHHHHHGFHHHHHGGHHHFGHHHHGHHHHHGFHFGHHHGHHHHHHHHCGFHHHHHHHFGGGGFDEGGGFC9
@M05620:37:000000000-D9766:1:1101:12537:14219 1:N:0:46
AGTGCCAGCTCTCAATCGCACAGGGGACCCAGGGCCTGGCCCCTCCATCCAGAAAACCTATGACCTCACCCGCTACCTGGAGCACCAACTCCGCAGCTTGGCTGGGACCTATGTGAGTATCCAGCGTAGGAATCTGGGAGTTGGGGAGGAGTGAGGAGTTGGGGAAAGACAGTCCTAACCGTGGAGGGTTCTGGTAAATGATGGGGTGAGGAGGGGCTCTTTGGCTCCCACCAGTCCCCCTGTCTGGTCTA
+
BCB@AFFFCFFFGGGGGGGGGGHHGGGGGGHHGGGGGGHHHHGHGGHHHHHHHHHHHGHHHHHHHHHHHHHGGGGGHGHHHHHHHHHHGHHHGGGGGHHHGHHGGGHHGHHHHHHHHHHHHHHHHGGGGGHHHHHHHHHGGHHHGGGGGGGHHHHHHGHHHHGGGGHHHHHHHHHHHHHHGGGGGGGGGGGGGGFGGGGGGGGGGGFFFFFFFFFFFFFFFFFFFFFFFFFFFFFFFFFFFFFFFFFFFFF
@M05620:37:000000000-D9766:1:1101:15779:14230 1:N:0:46
GAGGCTGCTTTGGAAGAAACTCATAGATTACTGCAACAGTTCCCCCTGGACCTGGAAAAGTTTCTTGCCTGGCTTACAGAAGCTGAAACAACTGCCAATGGTAAGGAAAGGCTCCTAGAAGACTCCAAGGGAGTAAAAGAGCTGATGAAACAATGGCAAGTAAGTCAGGCATTTCCGCTTTAGCACTCTTGTGGATCCAATTGAACAATTCTCAGCATTTGTACTTGTAACTGACAAGCCAGGGACAAAAG
+
BABCBBFCFFFFGGGGGGGGGGHHHHHHHHHHHHHHFHHHHHHHHGGGHHHHHHHHHHHHGHHHHHHHHHHHHHHHHHHHHHHHHHHHHHHHHHHHHHHHHHHHHHHHHHHHHHGHHHHHHFHGHHHHHGGHGGHHHHHGHHHHHHHHHHHHEHHHHHHGHHHHHHHHHHGHHHHHGGGGGHHHHHHHHHHHHGHGHHHGHHHHHHHGHHHHHHHHHHHHHHHHHHHHHGHHHHHHHHGGGGGGGGGGGGF
@M05620:37:000000000-D9766:1:1101:4711:14241 1:N:0:46
AGTGCCAGCTCTCAATCGCACAGGGGACCCAGGGCCTGGCCCCTCCATCCAGAAAACCTATGACCTCACCCGCTACCTGGAGCACCAACTCCGCAGCTTGGCTGGGACCTATGTGAGTATCCAGCGTAGGAATCTGGGAGTTGGGGAGGAGTGAGGAGTTGGGGAAAGACAGTCCTAACCGTGGAGGGTTCTGGTAAATGATGGGGTGAGGAGGGGCTCTTTGGCTCCCACCAGTCCCCCTGTCTGGTCTA
+
BCAABFFFCFFFGGGGGGGGGEHHGGGGGGHHGGGGGGHHHHGHGGHHHHHHHHHHHGHHHHHHHHHHHHHGGGGGHHHHHHHHHHHHGHHHGGGGGHHHGHHGGGHHGHHHHHHHHHHHHHHHHGGGGGHHHHHHHHCFGHHHGGFGGGGHHGHHBGHHHHGGCEGHHHHHHHHHHHHHGGGGGGGGGGGGGGGGGGGGGGGGGGFFFFFFFFFFFFFFFFFFFFFFFFFFFFFFFFFFFFFFFFFFFFF
@M05620:37:000000000-D9766:1:1101:10366:14256 1:N:0:46
GAGGCCGCTTTGGAAGAAACTCATAGATTACTGCAACAGTTCCCCCTGGACCTGGAAAAGTTTCTTGCCTGGCTTACAGAAGCTGAAACAACTGCCAATGGTAAGGAAAGGCTCCTAGAAGACTCCAAGGGAGTAAAAGAGCTGATGAAACAATGGCAAGTAAGTCAGGCATTTCCGCTTTAGCACTCTTGTGGATCCAATTGAACAATTCTCAGCATTTGTACTTGTAACTGACAAGCCAGGGACAAAAG
+
AABBBBBDAAAF4FGGGCEFBFEHEHHHGFHHHHHHFFGFFHHEHGEFEFHFHGFGCBEGHHFHDGAFHGGHGGCFHFHFGHHF3FHHHF?GG?FFC@GHHBBDGHHGHAFAFGEHFHHFFFHFHFEHHGFHA<EDFFFGGBFGFFHGGHGFHHHHHGFFDDDGDDHHGHHHH1GFDFADFFHHHGBGGHFHHFF<CHEFHHHHFFHHHFFHHCGGHHGHFHFFHHE:CHHFFGGF0.CEFGE?E?EFFF/
@M05620:37:000000000-D9766:1:1101:16142:14260 1:N:0:46
AGTGCCAGCTCTCAATCGCACAGGGGACCCAGGGCCTGGCCCCTCCATCCAGAAAACCTATGACCTCACCCGCTACCTGGAGCACCAACTCCGCAGCTTGGCTGGGACCTATGTGAGTATCCAGCGTAGGAATCTGGGAGTTGGGGAGGAGTGAGGAGTTGGGGAAAGACAGTCCTAACCGTGGAGGGTTCTGGTAAATGATGGGGTGAGGAGGGGCTCTTTGGCTCCCACCAGTCCCCCTGTCTGGTCTA
+
ABBAAFFFCFFFFGGGGGGGGGHHGGGGGGHHGGGGGGHHHHGHGGHHHHHHHHGHHGHHHHGHHHHHHHHGGGGGHGHHHHGGFHHHGHHHGGGGGHHHGHHGGGHHGHHHHHHHHHHHHHHHHGGGGGHHHHHHHHHGGHHHGGGGGGGHHHHHHGHHHHGGGGHHHHHHHHHHHHHHGGGGGGGGGGGGGGGGGGGGGGGGGGFFFFFFFFFFFFFFFFFFFFFFFFFFFFFFFFFFFFFFFFFFFFF
@M05620:37:000000000-D9766:1:1101:3936:14264 1:N:0:46
AGTGCCAGCTCTCAATCGCACAGGGGACCCAGGGCCTGGCCCCTCCATCCAGAAAACCTATGACCTCACCCGCGACCTGGAGCACCAACTCCGCAGCTTGGCTGGGACCTATGTGAGTATCCAGCGTAGGAATCTGGGAGTTGGGGAGGAGTGAGGAGTTGGGGAAAGACAGTCCTAACCGTGGAGGGTTCTGGTAAATGATGGGGTGAGGAGGGGCTCTTTGGCTCCCACCAGTCCCCCTGTCTGGTCTA
+
A?AABFFFBFFFDGGGGGGEEGGHFAEAEECGGGGGGGHHHFFFEEGHHHHHHF3BBEHHF3FGHFHHHH1>E?EEFGGGHCHHHHFHGHHHGGGGGFHHGHHGGGHHGHHHGHHHHHHHHHHHHGGADFHHHHHHHHCFGHHHGG.CG.CGH0GHFGHHHHGGGDGH/B/CFGGGGGGGGGGGDGGGEFGGGFFFFFFFFFFFFFFFFFFFFFFFFFFFFFFFFFFFFFFFFFFFFFFFFFFFFFFFFFF
@M05620:37:000000000-D9766:1:1101:12455:14264 1:N:0:46
GAGGCTGCTTTGGAAGAAACTCATAGATTACTGCAACAGTTCCCCCTGGACCTGGAAAAGTTTCTTGCCTGGCTTACAGAAGCTGAAACAACTGCCAATGGTAAGGAAAGGCTCCTAGAAGACTCCAAGGGAGTAAAAGAGCTGATGAAACAATGGCAAGTAAGTCAGGCATTTCCGCTTTAGCACTCTTGTGGATCCAATTGAACAATTCTCAGCATTTGTACTTGTAACTGACAAGCCAGGGACAAAAG
+
AAB@A@FBFFFFGGGGGGGGGGGHCHHHHHHHHHHHFFHHHHHHHGGGHHHHHHHGHHHHFGHHHHHHHHHGHHHHHHHGFHHHHHHGHHHHHHHHFHHHHHHHHHHHHHHHHHGHGHHGHHHHHHHFHGGGGGHHFHFGHHHHHFHHHFHHHGHHHHHGHHHHFHGFFHEHHHHHGGGGGHFHGHHHHHHGGGGHHHHFFHFHGHHHHHHHHHHGHHHHHHHHHHHHHHHHGHGHGGGGGGGGGGGGGG/
@M05620:37:000000000-D9766:1:1101:5526:14276 1:N:0:46
GAGGCTGCTTTGGAAGAAACTCATAGATTACTGCAACAGTTCCCCCTGGACCTGGAAAAGTTTCTTGCCTTGCTTACAGAAGCTGAAACAACTGCCAATGGTCAGGAAAGTCTCCTAGAAGACTCCAAGGGAGTAAAAGAGCTGATGAAACAATGGCAAGTAAGTCAGGCATTTCCGCTTTAGCACTCTTGTGGATCCAATTGCACAATTCTCAGCATTTGTACTTGTAACTGACCCGCCAGGGACAAAAG
+
AAAAAAFAFFFFGBAB1GGFGGFGHFHFG1GHFGF1FGFHHGHGHGGGGFHGHHHH110FGHHHHHHHHF1BBFGBBBBDGHAFGE1FBBBFGHHH1FGGHGEGFBFFH>1BBBFG@BEFHHGBFHHFG?/>/?FDEGHGH0GFFBFDGBB<CBBF0BF<@@GFFG2DGFE@F@F1CC??FFGF1?<F>G1=G?<<>FBCG=D0=G<<<=00=<GHG=DGHHCGBGCGCB:0;CG//;AA99..9;9;B99
@M05620:37:000000000-D9766:1:1101:5514:14290 1:N:0:46
GAGGCTGCTTTGGAAGAAACTCATAGATTACTGCAACAGTTCCCCCTGGACCTGGAAAAGTTTCTTGCCTGGCTTACAGAAGCTGAAACAACTGCCAATGGTAAGGAAAGGCTCCTAGAAGACTCCAAGGGAGTAAAAGAGCTGATGAAACAATGGCAAGTAAGTCAGGCATTTCCGCTTTAGCACTCTTGTGGATCCAATTGAACAATTCTCAGCATTTGTACTTGTAACTGACAAGCCAGGGACAAAAG
+
AAB3AAFBFFFFG4FGFGGGGGGHHHDHHHHHDGHHFFHHHHHHHGGGHHHHHHHAGHHHAFHHHGGHHHHCFBGGHHHH3AFHHHD3FGHEHHHHHHGHHGHHHHHHHHHHHHGH3FHBHFHHHHH3FFGHGGHHEG3/EHHHHGFBG3FG/FGHHHHGHGHHHHHHHHAGHHHHGGGGGHHHHHHHHHHHHGHHHHFFHHHHHHHGHHHHHHHHHHHHHHHHHHHGHHHHH0GHHHGGGGGGGGGGEF/
@M05620:37:000000000-D9766:1:1101:10257:14315 1:N:0:46
GAGGCTGCTTTGGAAGAAACTCATAGATTACTGCAACAGTTCCCCCTGGACCTGGAAAAGTTTCTTGCCTGGCTTACAGAAGCTGAAACAACTGCCAATGGTAAGGAAAGGCTCCTAGAAGACTCCAAGGGAGTAAAAGAGCTGATGAAACAATGGCAAGTAAGTCAGGCATTTCCGCTTTAGCACTCTTGTGGATCCAATTGAACAATTCTCAGCATTTGTACTTGTAACTGACAAGCCAGGGACAAAAG
+
BABBBBFCFFFFGCGGGGGGDGFGHFGHH5GGGGH4CHGHHGHGHGGGHGHHHHGHFHHHDGHHHHHFFHHHHHFCGFGGGHGGGFBGFGHHHHHGGFHHHGGHHHHHHHHHHHGHFGGHHHHBGHHHHGGHGFHDHHHGHFGFHDGHHFFFGDHHHHEFGDHHGGDGGGGFGDFHEGCFGFHFDFCFFHHFGGFFGHFFGGGHGCFGGF0GHDGCGGGHHHHHGHHC;F;0CGGHHHGGFGGGGGGGFFB
@M05620:37:000000000-D9766:1:1101:4749:14324 1:N:0:46
AGTGCCAGCTCTCAATCGCACAGGGGACCCAGGGCCTGGCCCCTCCATCCAGAAAACCTATGACCTCACCCGCTACCTGGAGCACCAACTCCGCAGCTTGGCTGGGACCTATGTGAGTATCCAGCGTAGGAATCTGGGAGTTGGGGAGGAGTGAGGAGTTGGGGAAAGACAGTCCTAACCGTGGAGGGTTCTGGTAAATGATGGGGTGAGGAGGGGCTCTTTGGCTCCCACCAGTCCCCCTGTCTGGTCTA
+
ABBAAFFFCFFFGFGGGFGGGEGHFFGGGGHHGGGEFGHHHHGHGGHHHGGGHGFHHGHHHHFHHHHHHHHGGGGGHHHHHHGGHHCHFHHHGGCFEFHHGHHGGGHHGHHHHHHFHHHHHHHHHGGGGGGFHHHHHHHGGHHHGGGGGGGHHGHHHEHHHHGGGGHHFHFHGHHHHHHHGFGGGGGGEGGGGGGFGGGGGGGGGGFFFFFFFFFFFFFFFFFFFFFFFFFFFFFFFFFFFFFFFFFFFFB
@M05620:37:000000000-D9766:1:1101:4729:14335 1:N:0:46
AGTGCCAGCTCTCCATCGCACAGGGGACCCAGGGCCTGGCCCCTCCATACAGAAAACCTATGACCTCACCCGCTACCTGGGGCACCCACTCCGCAGCTTGGCTGGGACCTATGTGAGTATCCAGCGTAGGAATCTGGGCGTTGGGGCGGCGTGCGGCGTTGGGGACAGCCAGTCCTAACCGTGGCGGGTTCTGGTAAATGATGGGGTGAGGAGGGGCTCTTTGGCTCCCACCAGTCCCCCTGTCTGGTCTA
+
>>11>BFFAFFFGGGBBAEAE?GGF00ABBBG0BEBBBGHGHGHGGCG2BBFG1GBBEFHABFGH1BFGGH/>/>EGHBB/>?EFGG/EGH0>E/E>BBBEGFFGGHHGHFHHHHDFHHHHH2GHGG/>C11?GHHHH/ACGGHGG.CG:AAGFGG-@@@@F@@---A-A-;FFFFB/BF@FF@-@@@@FFFFFFFFFFF/FFFFFF@?FF/AB@@@@FFFFFFFFFFFFFFFFFFFFFF@FFFFFFFFFF
@M05620:37:000000000-D9766:1:1101:6628:14364 1:N:0:46
GAGGCTGCTTTGGAAGAAACTCATAGATTACTGCAACAGTTCCCCCTGGACCTGGAAAAGTTTCTTGCCTGGCTTACAGAAGCTGAAACAACTGCCAATGGTAAGGAAAGGCTCCTAGAAGACTCCAAGGGAGTAAAAGAGCTGATGAAACAATGGCAAGTAAGTCAGGCATTTCCGCTTTAGCACTCTTGTGGATCCAATTGAACAATTCTCAGCATTTGTACTTGTAACTGACAAGCCAGGGACAAAAG
+
AAAABBFBFFFFGGGGGGGGGGHGHHGHHFHHGHHGHHHHHHHHHGGGHHHHHGHGHHHHGHHHHGHHHHHHHFHHHHHHHHHHHHHHHHHHHHHHHHHHHH4FGHHHHGHHHHGHHHHHHFHGHHHHHGEHGGHHHHHGHFHFHHHHGHHHHHHHHHHGHHHHHHHHHHHHHHHHGGFGGGHGHHHHHHHGHGHGHHFHHHHGHHHHHHHHHHHHHHHHHHHHHHHGGHHGHHHHHHGEGGFGGGGGGGB
@M05620:37:000000000-D9766:1:1101:12665:14380 1:N:0:46
AGTGCCAGCTCTCAATCGCACAGGGGACCCAGGGCCTGGCCCCTCCATCCAGAAAACCTATGACCTCACCCGCTACCTGGAGCACCAACTCCGCAGCTTGGCTGGGACCTATGTGAGTATCCAGTGTAGGAATCTGGGAGTTGGGGAGGAGTGAGGAGTTGGGGAAAGACAGTCCTAACCGTGGAGGGTTCTGGTAAATGATGGGGTGAGGAGGGGCTCTTTGGCTCCCACCAGTCCCCCTGTCTGGTCTA
+
BCAABFFFCFFFGGGGGGGGGGGHGGGGGGHGGGFGGGHHHHGHGGGHHHHHGFHHHGHGHHHHHHHHHHHGGGGGHHHHGHHHHHHHGHHHGGGGGHHHGHGGGGHHGHHHHHHHHHHHHHHHHHHHHHHHHHHHHHHGGHHHGGGGGGGHHHHHHGHHHHGGGGHGHHHHHHHHHHHHGGHGGGGGGGGGGGGGGGGGGGGGGGGFFFFFFFFFDFFFFFFFFFFFFFFFFFFFFFFFFFFFFFFFFFF
@M05620:37:000000000-D9766:1:1101:7881:14385 1:N:0:46
GAGGCTGCTTTGGAAGAAACTCATAGATTACTGCAACAGTTCCCCCTGGACCTGGAAAAGTTTCTTGCCTGGCTTACAGAAGCTGAAACAACTGGCAATGGAGAGGAGAATCTCCTAGAAGACACTATGGTGGTAACAGAGCTGATGAAATAATGGTAAGTACGTCAGGCTTTCACGCCTTAGCACTCTGCTCGATCCAACTCAACAATTCTCAGCAGTTGCACCTGTAACTGACGAGTCAGGGCCTATAG
+
AAAAAAFBFFFFGBFGFGGGGGHHHHHHHGHHDGGFGHHHHHHHHGGGHHHHHHHBGFGHFHHHHFHHHHHEGFHHHHHH3FGHHHGDFHHHHH3FGGCH33231111?1@3BGH3343333F3B3344BB3?/443B333?3222333333B333333@FH2/@0//2@0?0111?F/0?1FG1F1<111>1>-0>.<0/<0<//0.<0D0D00CG.C00000///000;C00C..-9/;0C..../09;
@M05620:37:000000000-D9766:1:1101:21172:14397 1:N:0:46
GAGGCTGCTTTGGACGAAACTCATAGATTACTGCAACAGTTCCCCCTGGACCTGGAAAAGTTTCTTGCCTTGCTTAACGAAGCTGAAACAACTGCCAATGGTCAACAAAAGCTACTACGAAACTAAAAGCGAGTACAAGAGCAGAAGACACCAAAACACATCAGTCAAGAATGGCCGCTAAAGCACTCATGTAGCCCCAATCGCACAATTAGAACCAATTGAACAAGTATCAGCATTGCCACGTCCAAAAA
+
A?AA3AF>@BB4GCBAEA2EGGFHHGHFGF3DDB3FFGBDGD5BA2AAAAABGFE2332BBDFDFGGB3BAGBGG55BB?FE>FG3BFBB1BBFGGFGCE3@B@@B31B130?33BB4/>/>/BB3BB?0///>??B?FFBB2@<2<@@G2/<///0?0/1?11?1<11>FD110>-<A-.000</0=/0;000:0;...;/.:C;-:0000;00;..;;90;;0//;0;00;009;90009-9.;9B9;.
@M05620:37:000000000-D9766:1:1101:21200:14412 1:N:0:46
GAGGCTGCTTTGGAAGAACCTCATAGATTACTGCAACAGTTCCCCCTGGACCTGGAAAAGTTTCTTGCCTGGCTTACAGAAGCTGAAACACCTGCCAATGGTAAGGACCGGCTCCTAGAAGCCTCCAAGGGAGTCACAGCGCTGATGAAACACTGGCAAGTAAGTCAGGCATTTCCGCTTTAGCACTCTTGTGGATCCAATTGAAAAATTCTCAGACTTTGTACTTGTAACTGACAAGCCAGGGACAAAAG
+
AA?AAAFBFFDFCGGGGG4FGGHHHHHDGFHHHFFGHHHHHHHHHGGAFFHHGGHHFHHAGGHHHHHHHHGHHHHGHHHHHHHHHGHHHG?FHHHFHHHHFD44FEG11/>E?E/B3FH3E3BEG?0BGCEH<?011B1/>B/B<112FG100<F0F?FF11?1@FGGFCGF11FFEGFGEHHGHHGGHHHFCGCCHHHBGHHE00=.:/:GHHB0//CFFGGGGGG;CFGGGGFGB.;CCFEGGGEF.99
@M05620:37:000000000-D9766:1:1101:15834:14439 1:N:0:46
GCGGCTGCTTTGGAAGAAACTCATAGATTACTGCCACAGTTCCCCCTGGACCTGGAAACGTTTCTTGCCTGGCTTCCAGAAGCTGCAACAACTGCCAATGGTAAGGAAAGGCTCCTAGAAGACTCCAAGGGAGTCCACGCGCTGATGAAACAATGGCAAGTAAGTCAGGCATTTCCGCTTTAGCACTCTTGTGGATCCAATTGAACAATTCTCAGCATTTGTACTTGTAACTGACAAGCCAGGGACCAAAG
+
>1>>A>DAFFD@EEFBB1BGGG1GFF1FH1BGGH0BBBBBBGHHHGEF/BBBGGFGG10BBGHGDDFFGHHHHHF0FGHFHHHBF1BFGBFGGGGH11BFHGHFHHHHGHHHHHGHFGG1F1>GHHBGHGGHE?0111</<BCG/@FD>FHF/FGHH<GGG11<FGHGEHHHHHHHGGGGGDGHHHHGGHHGGGEGHHH0CHGHFHHHHHHHHGGG0FCFGG0CCFFBFFGGFFGGGF?E/FEBEG.;9A/
@M05620:37:000000000-D9766:1:1101:9035:14441 1:N:0:46
AGTGCCAGCTCTCAATCGCACAGGGGACCCAGGGCCTGGCCCCTCCATCCAGAAAACCTATGACCTCACCCGCTACCTGGAGCACCAACTCCGCAGCTTGGCTGGGACCTATGTGAGTATCCAGCGTAGGAATCTGGGAGTTGGGGAGGAGTGAGGAGTTGGGGAAAGACAGTCCTAACCGTGGAGGGCTCTGGTAAATGATGGGGTGAGGAGGGGCTCTTTGGCTCCCACCAGTCCCCCTGTCTGGTCTA
+
A11>A@FC1FFFGGGFBAF1EAF0AFEEEAGH0AE/AFG0BFA/EEHHDCGHBG1BFEGGGHBHHAFGHFF@E>EGHGHHC>BGCGH/E0FCA/>//01<<BEFGGHC?<BBDBGHGDG>FH2FFC?/BFBG1D1?GFF<E0<FC?FCG?.<<G0<<ECGBHG-CEHFB:/CGHFCFHF.-.9;9AC@.;C/09;000;90BBFGB-;AF-BF?@@--;//;FFFFFEFFF--;/9/;-A=E/9BFBFFF/
@M05620:37:000000000-D9766:1:1101:8626:14445 1:N:0:46
AGTGCCAGCTCTCAATCGCACAGGGGACCCAGGGCCTGGCCCCTCCATCCAGAAAACCTATGACCTCACCCGCTACCTGGAGCACCAACTCCGCAGCTTGGCTGGGACCTATGTGAGTATCCAGCGTAGGAATCTGGGAGTTGGGGAGGAGTGAGGAGTTGGGGAAAGACAGTCCTAACCGTGGAGGGTTCTGGTAAATGATGGGGTGAGGAGGGGCTCTTTGGCTCCCACCAGTCCCCCTGTCTGGTCTA
+
AA>>AFFFBFFFGFGGGGFCGGHHGGGGGGHHBEFGGGHHHHGHGGHHHHHHHHHGHGHHHHHHHHHHHHHGE>EGHHFG?GHHHHA1?GHGFGGGGHHHGHHGGGHHGHHHHHHHHHHHHHHHGGGGGGHHHHHHHHGGGHHHGGEGG.EHHFHHFGHHHHGGGDHHHHEHHHHHHHHHGGGGGGGGGGGGGGGGGGGGGGGGGGFFFFFFFFFFFFFFFFFFFFFFFFFFFFFFFFFFFFFFFFFFFFB
@M05620:37:000000000-D9766:1:1101:15844:14456 1:N:0:46
GAGGCTGCTTTGGAAGAACCTCATAGTTTACTGCAACAGTTCCCCCTTGACCTGGAAAAGTTTCTTGCCTGGCTTACAGAAGCTGAAACACCTGCCAATGGTAGGGAAAGGCTCCTAGAAGACTCCAAGGGAGTAAAAGAGCTGATGAAACAATGGCAAGTAAGTCAGGCATTTCCGCTTTAGCACTCTTGTGGATCCAATTGAAAAATTCTCAGCATTTGTACTTGTAACTGACAAGCCAGGGACAAAAG
+
AABAAAF3BBDFGB5FGGBAGGHHHGADFGGFG54B3FFHHGFBEEEBBFBBGFEHBDBBBFHGHHHFGGHGHHHBFEFGGGFGHEBGGFFFHHHB@GHHHHE3?1G1?BFFFGFEGHFHHFHFHFFHFFEFE?FGHHEFFFFGGDGHHHHFFFFGEHFGH>@@DGFHHFG1GFFFEDEGGHHFGHHCGDGF1.FCCCGFHHHFG==.CC0GGCG/=GHHHHFCGHG:0;;:CCGF:.CFGGFGEEGGBA/
@M05620:37:000000000-D9766:1:1101:29177:14462 1:N:0:46
GAGGCTGCTTTGGAAGAAACTCATAGATTACTGCAACAGTTCCCCTTGGACCTGGAAAAGTTTCTTGCCTGGCTTACAGAAGCTGAAACAACTGCCAATGGTCAGGAAAGTCTCCTAGAAGACTCCAAGGGAGTAAAAGAGCTGATGAAACAATGGCAAGTAAGTCAGGCATTTCCGCTTTAGCACTCTTGTGGATCCAATTGAACAATTCTCAGCATTTGTACTTGTAACTGACAAGCCAGAGACAAAAG
+
AAABAAFBCDFDGBFFFGCGGGHHHFGGHHBGGH4FFHBDGDDBFGFFBGBFGGABB32BBFGDFGFBBBBBGHHBBBBFGHFGGB3GFFFHHHHGGHHHCD4@B2B2G14BF@BFF43EEEFBBFGG3//?EECFHGHEG2BEGBB?GH2BFB2BBBG?BFH2@D2@FFH2222@?E/<<?G1D?1F11>1>EG>>FBFG10DFHFC0000===CF0<=DGGH0::<:000;CGG0.;.;..::;FBFF/
@M05620:37:000000000-D9766:1:1101:18470:14476 1:N:0:46
GAGGCTGCTTTGGAAGAAACTCATAGATTACTGCAACAGTTCCCCCTGGACCTGGAAAAGTTTCTTGCCTGGCTTACAGAAGCTGAAACAACTGCCAATGGTAAGGAAAGGCTCCTAGAAGACTCCAAGGGAGTAAAAGAGCTGATGAAACAATGGCAAGTAAGTCAGGCATGTCCGCTTTATCACTCTTGTTGATCCAATTGAACAATTCTCAGCACTTGTACTTGTAACTGACTAGCCAGGGACAAAAG
+
>>AABAFBFFFFFGGG44FGGGGHHGHHH5FHHHG4FGGFGHHHHGCGG2FGHFHHH32BGHHHFHGHHHHHHHH3GGHHHHHHHEHGHGHHGHHH3BFGHFDDHFFF3BBEFGF3FD3FDGH3BF3B?FF//E34B4FGHGGHFGGHHB??/B2?2@2/@22@22F2@2/10??GDC/?/11<1<=11G1<1>1DGHF0=00=<CDF000=00<CD.CCCC:G000:G00;:GF0<;CC0.A..CE./.9
@M05620:37:000000000-D9766:1:1101:26579:14487 1:N:0:46
AGTGCCAGCTCTCAATCGCACAGGGGACCCAGGGCCTGGCCCCTCCATCCAGAAAACCTATGACCTCACCCGCTACCTGGCGCACCAACTCCGCAGCTTGGCTGGGACCTATGTGAGTATCCAGCGTAGGAATCTGGGAGTTGGGGAGGAGTGAGGAGTTGGGGAAAGACAGTCCTAACCGTGGAGGGTTCTGGTAAATGATGGGGTGAGGAGGGGCTCTTTGGCTCCCACCAGTCCCCCTGTCTGGTCTA
+
>A>>AFBFBFFFGGGGGGGCFGHHGG2EEFHHGGGGGGHHGHGHGGHHHHHHFGF2GGHHHHHHHHHHHHHGGEGGHHHH1>EEFGAGFHHHEGFGGFGHGHHGGGFHGHHHHHHHHFGHHHHHHGEGGGGHHHHHHHGGDHHGGGGGGGGHHHHHHGHHHHGGGGHHHHHHHGGGGFGGGFFGGGGGCFGGGGCFGGGGFFFFFFFFFFFFFFFFFFFFFFFFFFFFFFFFFFBFFFFFFFFFFFFFFFF
@M05620:37:000000000-D9766:1:1101:19030:14541 1:N:0:46
GCGGCTGCTTTGGAAGCAACTCATAGATTCCTGCCCCAGTTCCCCCTGGCCCTGGAACCGTTTCTTGCCTGGCTTACAGAAGCTGAAACAACTGCCCATGGTAAGGAAAGGCTCCTAGAAGACTCCAAGGGAGTAAAAGAGCTGATGAAACAATGGCAAGTAAGTCAGGCATTTCCGCTTTAGCACTCTTGTGGATCCAATTGAACAATTCTCAGCATTTGTACTTGTAACTGACAAGCCAGGGACAAAAG
+
>11>A1>AFFBD1FG111BFBF1D3DGBB3FGHHC0F0BBDFGFHG/AE0BBFHEGH1/AEEGGFGFGHHHHHHF1BFH@GHH@B1BGH0BGGHGH/1BFHB2FGHHH0GFHHHGHGHHFH1GFHHFHHGCHGC0B221/BFGH1@D>1FG0/1FHCFGFH11?<FHHFHHHHHHHGGGGGDHHHHHHHHGHHGHHHHHGHHHHHHHHHHHFHHHH0GHHHH0GFGG;BFGGGFGGGFGGEFGGGGEF9FB
@M05620:37:000000000-D9766:1:1101:19038:14558 1:N:0:46
GAGGCTGCTTTGGAAGAACCTCATAGATTACTGCAACAGTTCCCCCTTGACCTGGAAAAGTTTCTTGCCTGGCTTACAGAAGCTGAAACACCTGCCAATGTTAAGGACAGGCTCCTAGAAGACTCCAAGGGAGTAAAAGAGCTGATGAAACAATGGCAAGTAAGTCAGGCATTTCCGCTTTAGCACTCTTGTGGATCCAATTGAAAAATTCTCAGCATTTGTACTTGTAACTGACAATCCAGGGACAAAAG
+
??ABABFAFFFFGGBGGGFGGGFGHHHDGHGFHBGHFGHHHHHHHGG2BFFHHHHHHHH3BEGHHHHGHHGHHHHHHGHGHHHHGHHHHHHGGGH?F33B4@44BGF1BFFGHH?FFHG33FGHH3GHBFEAEEGHFFGFHGHHHHHFFHHHEGBFGGFFGDGGHHHFHGGHHHHHGGGGGHHGHGHFGHEFCDHHGHHBHHDB0==<GGHHHEB/:CCHHHHHHGE0;;CFGGHHH0;B0B/..EEFF?F
@M05620:37:000000000-D9766:1:1101:10297:14558 1:N:0:46
GAGGCTGCTTTGGAAGAAACTCATAGATTACTGCAACAGTTCCCCCTGGACCTGGAAAAGTTTCTTGCCTGGCTTACAGAAGCTGAAACAACTGCCAATGGTAAGGAAAGGCTCCTAGAAGACTCCAAGGGAGTAAAAGAGCTGATGAAACAATGGCAAGTAAGTCAGGCATTTCCGCTTTAGCACTCTTGTGGATCTAATTGAACAATTCTCAGCATTTGTACTTGCAACTGACAAGCCAGGGACAAAAG
+
A>AAA1CACFDFAGGGGFGFEGHHGHHFFHHHHHFHFHGFFHHFHGEFEGHHGGHHHFFGFHHH2HDGHHHHHHHBGGHGHHHFGBGHHFGHFCGHFCHHH1F2GF1E000/FCFBBGHFHGHGHH1BGE?/?/0B2F1/G0BF111>GFFC/FHG0BG/@FFFF22@0GFGF1F1/<//??F11F1<=FBGFGB1>0D0DGDBD<<C0DBD00DC:G0C0;0C:C00;;0/:GGFCF.CFF.AEEGGGG/
@M05620:37:000000000-D9766:1:1101:18215:14599 1:N:0:46
AGTGCCAGCTCTCAATCGCACAGGGGACCCAGGGCCTGGCCCCTCCATCCAGAAAACCTATGACCTCACCCGCTACCTGGAGCACCAACTCCGCAGCTTGGCTGGGACCTATGTGAGTATCCAGCGTAGGAATCTGGGAGTTGGGGAGGAGTGAGGAGTTGGGGAAAGACAGTCCTAACCGTGGAGGGTTCTGGTAAATGATGGGGTGAGGAGGGGCTCTTTGGCTCCCACCAGTCCCCCTGTCTGGTCTA
+
ABAAAFFFCFFFGGGGGGGGGGHHGGGGGGHHGGGGGGHHHHGHGGGHHHHHHHHGHGHHHGHHHHHHHHHGF>EGHEHHGHHFHHHHGGHHGGGGGHHHGHGGGGHHGHHHHHGHHHHHHHHHHGEGGGHHHHHHHHGFGHHHGGFDGFGHHHHHHGHHHHGGGGHHHGHHHHHHHHHHGEGGGGGGEGGGGGGGGGGGGGGGGGFFFFFFFFFFFFFFFFFFFFFFFFFFFFFFFFFFFFFFFFFFFFF
@M05620:37:000000000-D9766:1:1101:5015:14602 1:N:0:46
AGTTCCAGCTCTCCATCGCACAGGGGCCCCAGGGCCTGGCCCCTCCATCCAGAAAACCTATGACCTCACCCGCTACCTGGCGCACCCACTCCGCAGCTTGGCTGGGACCTATGTGAGTATCCAGCGTAGGAATCTGGGAGTTGGGGCGGCGTGCGGAGTTGGGGAAAGCCAGTCCTAACCGTGGAGGGTTCTGGTAAATGATGGGGTGAGGAGGGGCTCTTTGGCTCCCACCAGTCCCCCTGTCTGGTCTA
+
>A>3>BDFFFFFGCGFBAE2EAGFF22AEABE2AA2BFGHHHGHGGHGHBFGHCH2BEHHBBFHH5BGHHH>>>>EGH3B1>?EEGE/?FG2?E?E/FBBEGHGGGHHGHHHHHHBGHHHHHGFHGG/ADGFHHHHHG0>EHHHCG.<C-ADG.AF-AEFFFFF..9A/A.AFFFFFFFFFFFF.EFFFFFFFFFFFFFFEFFFFFFCAFF/ADFFFFFFFFFFFFFFFBFFEFFFFFFFFFFFFFFFFFF
@M05620:37:000000000-D9766:1:1101:6295:14607 1:N:0:46
GAGGCTGCTTTGGAAGAAACTCATAGATTACTGCAACAGTTCCCCCTGGACCTGGAAAAGTTTCTTGCCTGGCTTACAGAAGCTGAAACAACTGCCAATGGTAAGGAAAGGCTCCTAGAAGACTCCAAGGGAGTAAAAGAGCTGATGAAACAATGGCAAGTAAGTCAGGCATTTCCGCTTTAGCACTCTTGTGGATCCAATTGAACAATTCTCAGCATTTGTACTTGTAACTGACAAGCCAGGGACAAAAG
+
CCCCCBFCFFFFGGGGGGGGGGHHHHHHFHFFGHHHFFHHHHGHHGCGEHGHHFHGGHHHHHFHHGHGFHHGHHHHHHHHFHGHHHHGHHHHHHHHHGHHHG4FGHHHHFFEGHFHHHHGHGHHHGHHGFGHGEHHHH?FHFHHHHHHGFHHEHHHHGHGHHHHHHHHHHEGHGHGDGGGGHHGFFHHHHHHHGHFGHHHGHHGHHHHHHHHHHHGHHHHHHHHHGHGGCGBHGHHFHGGGGGGGGGGFGF
@M05620:37:000000000-D9766:1:1101:23343:14621 1:N:0:46
AGTGCCAGCTCTCAATCGCACAGGGGACCCAGGGCCTGGCCCCTCCATCCAGAAAACCTATGACCTCACCCGCTACCTGGAGCACCAACTCCGCAGCTTGGCTGGGACCTATGTGAGTATCCAGCGTAGGAATCTGGGAGTTGGGGAGGAGTGAGGAGTTGGGGAAAGACAGTCCTAACCGTGGAGGGTTCTGGTAAATGATGGGGTGAGGAGGGGCTCTTTGGCTCCCACCAGTCCCCCTGTCTGGTCTA
+
ABBCCFFFCFFFGGGGGFFGGGHHGEFGGGHHGGGFGGHHHHGHGGHHHHHHFHHHHGHHHHGHHHHHHHHGGGGGHGHHHHHHHHHHGHHHGG@FGHHHGHHGGGHHGHHHHHHHHHHHHHHHHGCGGGHHHHHHHHHGGHHHGGGGGGGHHHHHHGHHHHGGGGHHHHHHHHHHHHHGGGGGGGGG:AFGGGFGGGGGGGFFGGFFFFFFFDFFFFFFFFFFFFFFFFFFFFFFFFFFFFFFFFFBBF;
@M05620:37:000000000-D9766:1:1101:10625:14645 1:N:0:46
AGTGCCAGCTCTCAATCGCACAGGGGACCCAGGGCCTGGCCCCTCCATCCAGAAAACCTATGACCTCACCCGCTACCTGGAGCACCAACTCCGCAGCTTGGCTGGGACCTATGTGAGTATCCAGCGTAGGAATCTGGGAGTTGGGGAGGAGTGAGGAGTTGGGGAAAGACAGTCCTAACCGTGGAGGGTTCTGGTAAATGATGGGGTGAGGAGGGGCTCTTTGGCTCCCACCAGTCCCCCTGTCTGGTCTA
+
>>>AADDBAFFFGGGGGGGGEFGGDGGGGGHHGAEGCDHFFHG1EGF5FGHFFFCHFGHCHHFHGFHGHCFGGECGHHHGFGHGHHHHGHDGGEGGGFHHGHGGGG0GGBHFHFF3GBGDGFHFHCGGGDHBFGHFDFFFEHGHGGFCGFGH<0DFCGFFF/<@:?E:GHBGCHHHHHHHGAEG.:AD9FFFFFFFGBCGFGGGGGF-AA?/ADAAF@EFF/B/BBFF?9.A9ABBFFEDDEFFFBBFF//
@M05620:37:000000000-D9766:1:1101:2329:14663 1:N:0:46
AGCGCCAGCTCTCAATCGCACAGGGGACCCAGGGCCTGGCCCCTCCATCCAGAAAACCTATGACCTCACCCGCTACCTGGAGCACCAACTCCGCAGCTTGGCTGGGACCTATGTGAGTATCCAGCGTCGGCATCTGGGCGTTGGGGCGGCGTGAGGCGTTGGGGAAAGACAGTCCTAACCGTGGCGGGTTCTGGTAAATGATGGGGTGAGGAGGGGCTCTTTGGCTCCCACCAGTCCCCCTGTCTGGTCTA
+
>A1>ADA@AFFFG1GFFFF0EEHHGEFE0AFFFAEA/FGFFGGGGGGHFCGF1FFFGGHFFF2GHHHHHHFGGFGGHHHGGHHHGH0?EGGCEFC@<FFGCH1?EGFFEG1FDF2>FGHEHHHHFCE/></<<GHHHG.>CCCHGG.@A:AA@9EF.-A@@F@@AA-9/;/;FBFFFF-;@BE@-@?@@EFFFFFBBFFFFFFFFFF@EFF/BF;@@@FFBFBFFFFFFFFFFFFFFFFF@FFFFFBFFFF
@M05620:37:000000000-D9766:1:1101:7968:14675 1:N:0:46
AGTGCCAGCTCTCAATCGCCCAGGGACCCCGGGGCCTGGCCCCTCAATCCAGAAACCCTATGACCTCACCCGCAACCGGGCGCACCACCTCCGCAGCTTGGCTGGGACCTATGTGAGTATCCAGCGTAGGAATCTGGGGGTTGGGGGGGCGTGCGGCGTTGGGGAAAGCACGTCCTACCCGTGGGGGGTTCTGGTAAATGATGGGGTGAGGAGGGGCTCTTTGGCTCCCACCAGTCCCCCTGTCTGGTCTA
+
BBABBFFF>@CDGGCBBAF2AAGGG2AEGE2EEAEAAF1FHHEBE13AFFA3BGHGH11?335DFD3@FGF////>1/>E/>>EECHHC?G?<DCBBF1?C<GGGF0FCF<F<=11=FDGG1110<<.=.D0<<DGHF--=-CGG?-;--;9-.;--;BBBFB<FF..//.-;AEDF/FFA.;--;@9BBFFFF/FFFB//;FFFFA-.A./;DB;B=EFFFFBFFFF..;..;;FFFFFBFFFFFF/BB9
@M05620:37:000000000-D9766:1:1101:7343:14684 1:N:0:46
GAGCCTGCTTTGGCAGAAACTGACAAGCCAGGCACAAAAGATCGGAAGCGCACACGTCTGAACTCCAGTCACGAGATTCCCTCTCGTCTGCCGTCTTCTGCTTGAAAAAAAAAACGCTACCTCTGCTCGTGTCCGACTATCTCCCTCCTCGACTCACCTAGCTGCGCTCCCTCTCACAAGATCTCTCCTCTTACGCCATTCGTCGGACTCTCTTCTCTTAACTGATTCTCCACTTTCTCTCTTCACGTTCT
+
>>A3>4CFFFFFFGGFAGG4BBBGH5FAA4BA2AB2FFAEDGGFEAAEAEEGAEGFFHFFHFFGHHHGFFDHEEGBB@GF3BB2BB?>?FH@>1>0FF44BDEHAFGHEE/B@<///<?/<1?11??1?/.>01.<---00<00///./<<.:..0/.;/:/00/A--..:///99C00./00;0CB90/00;0..9.9/9//.-9---/////:/9//9////99;B////;//9///////://.9...
@M05620:37:000000000-D9766:1:1101:6099:14724 1:N:0:46
GAGGCTGCTTTGGAAGAAACTCATAGATAACTGCAACAGTTCCTCCTGAACCTGGAAAAGTTTCTTGCCTGGCTTAAAGAAGCTGAAACAACTGCCAATGGTAAGGAAAGGCTCCTAGAAGACTCCAAGGGAGTAAAAGAGCTGATGAAACAATGGCAAGTAAGTCAGGCATTTCCGCTTTAGCACTCTTGTGGATCCAATTGAACAATTCTCAGCATTTGTACTTGTAACTGACAAGCCAGGGACAAAAG
+
BBBBBBFBFFFFGBFGFGEAGAAFFDGB6ABGDGFH3AGGHHCG53B35BBF2BGHA3BABF5BFHFEGHFBFFAB5DFGHHGHHEFHHGHHHHHHHHHHHGFHHGHHHHHHHHGHHHHHHHHHHGFHFEEGGGHFGHGGHHHFFGHHFGGGHGHHHEBFHDFGFGFHHGHHHGHHEGDGGHHHHHGHHHHHHGHBGHHHGHGHHHHHHHHEHFHHHGHHHHHHHHHCCFCCGHHHFHGFHGEDAEGFBA/
@M05620:37:000000000-D9766:1:1101:10679:14757 1:N:0:46
GAGGCTGCTTTGGAAGAAACTCATAGATTACTGCAACAGTTCCCCCTGGACCTGGAAAAGTTTCTTGCCTGGCTTACAGAAGCTGAAACAACTGCCAATGGTAAGGAAAGGCTCCTAGAAGACTCCAAGGGAGTAAAAGAGCTGATGAAACAATGGCAAGTAAGTCAGGCATTTCCGCTTTAGCACTCTTGTGGATCCAATTGAACAATTCTCAGCATTTGTACTTGTAACTGACAAGCCAGGGACAAAAG
+
AABBB?FBFFFFBGGGFGGGGGGHHHHHFFHHHHHCCGHDGHGGHGGGEFHHHHGGGHFHFHHHHHFHHHHGFHHHHHHHGHHHFGHGHFEGFCFHBCGHHHHHHHHHGGHEHHGHHHHHHHHHHHHGHAEEEFHFHHHGGHHHHHGHHHHHHHHHHHGGHGHHHHHHGFEHHDHGGGGGGHGHHHHGHHGGGGHHHHHHHHGHHGHHHHFHHHHHHHFHHHHHHHGCGGHGHHHHFCGGGGGGGGGGGG/
@M05620:37:000000000-D9766:1:1101:10334:14768 1:N:0:46
GAGGCTGCTTTGGAAGAAACTCATAGATTACTGCAACAGTTCCCCCTGGACCTGGAAAAGTTTCTTGCCTGGCTTACAGAAGCTGAAACAACTGCCAATGGTAAGGAAAGGCTCCTAGAAGACTCCAAGGGAGTAAAAGAGCTGATGAAATAATGGCAAGTAAGTCAGGCATTTCCGCTTTAGCACTCTTGTGGATCCAATTGAACAATTCTCAGCATTTGTACTTGTAACTGACAAGCCAGGGACAAAAG
+
AABBBAFCFFFFGGGGGFGGGGHHHHHHHHHGHHHHHHHHHHHHHGGGHHHHHHGGHHHHGGFHHGHHHHHHHGHHHGHHCHHGHHFGHHHHHHHHHHHHHGHGHHHHHHHHHHGHHHHHHHHHHHGHFGEHGEHHHHHGHGHHHHHHHHHHHHHHHHHGHHHHHHHHFHHHHHHHGGGGGHHEGHHHHHHHHGHFGHHHHHHHHFHHHHFHGFHHHHHHHHHHHHHCGHHFHHHHHHHGGGGGGGGGGGF
@M05620:37:000000000-D9766:1:1101:10141:14778 1:N:0:46
GGCGGCTTTGGAAGAAACTCATAGATTACTGCAACAGTTCCCCCTGGACCTGGAAAAGTTTCTTGCCTGGCTTACAGAAGCTGAAACAACTGCCAATGGTAAGGAAAGGCTCCTAGAAGACTCCAAGGGCGTAAAAGAGCTGATGAAACAATGGCAAGTAAGTCAGGCATTTCCGCTTTAGCACTCTTGTGGATCCAATTGAACAATTCTCAGCATTTGTACTTGTAACTGACAAGCCAGGGACAAAAGAT
+
AAA3ADBBFFFFGCFFGGFGGGHHHHFGH5FG3DGFGGHHHHHGGGGBHHHHGHHHHBBFHHGHGBGGHEH2GFHDF5@G3BFHHHFHGHGGHHHGFHHBGGHHGHHHHGHHGHHHHHHHHHHGHHHGG/>>@FEHHGGGHHHFHHHGHHHHHHHHHGHHHHHHHHGHHHFHHHGGGGGHHHHHHGHHHHHGHHHHHHHHHGHHHHHHHHHHHHHGGHHHGGGGGGFCFGGBFGFFGGGGGGGGGFGGFFC
@M05620:37:000000000-D9766:1:1101:10082:14785 1:N:0:46
AGTGCCAGCTCTCCATCGCACAGGGGACCCAGGGCCTGGCCCCTCCATCCAGAAAACCTATGACCTCACCCGCTACCTGGAGCACCAACTCCGCAGCTTGGCTGGGACCTATGTGAGTATCCAGCGTAGGAATCTGGGAGTTGGGGAGGAGTGAGGAGTTGGGGAAAGACAGTCCTAACCGTGGAGGGTTCTGGTAAATGATGGGGTGAGGAGGGGCTCTTTGGCTCCCACCAGTCCCCCTGTCTGGTCCA
+
>A>1>B@CAFFFG1B1GFEFEEGFFE0AEGHH0BEEGGHHHHGGGG0EHHHHH010BEGGHGHHHGHHHHH/E>>EHE1FBFGHFH0/?GHHFGGGGHFFFGHGGGGHGHBHHHHDGHFHHHFGHGG?CGHFHHFGHF0FEHHFCCCCC.EHG0<G0EHHHHGGECAF/=/GHHHHEFGGGGEGBGGGFGFGGGGGFFFGBFGGGGB@AAFBFF@?@@FFFFFFFFFFF-FF??FFFFFF@FFFFFFFFF/
@M05620:37:000000000-D9766:1:1101:25207:14804 1:N:0:46
AGTGCCAGCTCTCAATCGCACAGGGGACCCAGGGCCTGGCCCCTCCATCCAGAAAACCTATGACCTCACCCGCTACCTGGAGCAACAACTACGCAGCTTGGCTGGGACCTATGTGAGTATCCAGCGTAGGAATCTGGGAGTTGGGGAGGAGTGAGGAGTTGGGGAAAGACAGTCCTAACCGTGGAGGGTTCTGGTAAATGATGGGGTGAGGAGGGGCTCTTTGGCTCCCACCAGTCCCCCTGTCTGGTCTA
+
>>>AAFF11CFFCGGGGFACEEBFFEGAEE0GF0EE//BFAGG/EGG1AGCGEFCGAFE1FHFGHHHFHHGEGG?FHHHH0FG/0B0/?F11?/EEEG1FEHBFGEHHGHFHH>>GHBDGHHHHGG<EG/GGFHFFHHFF<FHF@C.->.>F0DDGF<C/=G@CEAGH/:CCHGCHCG:GAAE?.9C@:.FFBB;C99CBFFF09.99A-A9B----;E/BFF///B--BFFFFFF/BEB;A9//;BB9/9
@M05620:37:000000000-D9766:1:1101:14768:14809 1:N:0:46
AGTGCCAGCTCTCAATCGCACAGGGGACCCAGGGCCTGGCCCCTCCATCCAGAAAACCTATGACCTCACCCGCTACCTGGAGCACCAACTCCGCAGCTTGGCTGGGACCTATGTGAGTATCCAGCGTAGGAATCTGGGAGTTGGGGAGGAGTGAGGAGTTGGGGAAAGACAGTCCTAACCGTGGAGGGTTCTGGTAAATGATGGGGTGAGGAGGGGCTCTTTGGCTCCCACCAGTCCCCCTGTCTGGTCTA
+
AA>AAFFFAFFFGGGGGFGGGGGHCGGGGGHHGDGFGGHHHHGHGGHHHHHHHHHHHGHHHHHHHHHHHHHGGGGGHHHHHHHEHHHHGHHHGGGGGHFHGHHGGGHHGHHHHHHHHHHHHHHHHGGGGGHHHHHHHHHGGHHHGGGGGGGHHHHHHGHHHFGGGGHHHHHHHHHHHHHHGGGGGGGGGGGGGGGGGGGGGGGGGGFFFFFFFFFFFFFFFFFFFFFEFFFFFFFFFFFFFFFFFFFFFF/
@M05620:37:000000000-D9766:1:1101:14742:14814 1:N:0:46
GAGGCTGCTTTGGAAGAAACTCATAGATTACTGCAACAGTTCCCCCTGGACCTGGAAAAGTTTCTTGCCTGGCTTACAGAAGCTGAAACAACTGCCAATGGTAAGGAAAGGCTCCTAGAAGACTCCAAGGGAGTAAAAGAGCTGATGAAACAATGGCAAGTAAGTCAGGCATTTCCGCTTTAGCACTCTTGTGGATCCAATTGAACAATTCTCAGCATTTGTACTTGTAACTGACAAGCCAGGGACAAAAG
+
??ABBA?BFFFFGGGGGFCGGGFHCGHGHFFFHGB4FFGHHHHHHGGGHEGHFHFHHFBGHHHHHHHHHHHHHHHGHHHFFHHHHEH3BGCGHGHHFHHHHGFGHHHHHHHHHHGHHGHFHFHHHHHHHGGHGEE4?BGEGHHHFHHFGHHHAHHHHHHGHHFHHGHHHHGHHHHHGGGGGHHGHHHHHHHGHGHHHHHHHHGHHHHGHHHHHHHFHHHHHHHHHHH;CGHHHHHHHGGGGGGGGGGGFFB
@M05620:37:000000000-D9766:1:1101:24082:14831 1:N:0:46
GAGGCTGCTTTGGAAGAAACTCATAGATTACTGCAACAGTTCCCCCTGGACCTGGAAAAGTTTCTTGCCTGGCTTACAGAAGCTGAAACAACTGCCAATGGTCAGGAAAGTCTCCTAGAAGACTCCAAGGGAGTAAAAGAGCTGATGAAACAATGGCAAGTAAGTCAGGCAGTTCCGCTTTAGCACTCTTGTGGATCCAATTGCACAATTATCAGCACTTGTACTTGTAACTGACAAGGCACAGACAAAAG
+
A?AA>AFAFDB4G45BBGBFGGHHHGHGHHBFFB4BEGBBGDDBBEABAGBBGGEGB32BBDHDFHGB3BFBBBG33BBFGH3BG33FBBBBGHHHFHHHCG@F22B2B14BB4BB@@B@FC?33BBB?//?<E?BDFGEF2BBF2B?GF2??2BB2B@?@@F@@>2>F2//?1?@?A<?<?11111>11111.<1>F0CG0<0=D0/0000===<:.;:::<G00;;:000;<;0:..:9./9/;;F/9/
@M05620:37:000000000-D9766:1:1101:24100:14837 1:N:0:46
GAGGTTGATTTGGACGAACCTCATAGATTACTGAAACAGTTCACCCTTGACCTGGAAAACTTTCTTGCCTGGCTTAGCGAAGTTGAAACACCTGCCAATGTTACACAAAGTCTCATAGAAGACTCAAAGGAAGTAAAAGAGGTGAAGAAACAATGGAAAGTAAGTCAGGCAGTAACGCTATAGCACTAGTGTGGACCCAATTGAAAAAGTAGCAGCATTTGTACTTTGAAATGACCATTCAGCGACACAAG
+
>3AA>BB45@B5F44AEA2EGGHHHCH6DDABF53B3BADA5553BB3BF3BABAC33233AB5DFG53B3B1BF333>0E01DD44B3B1EGHH1BFGH4F@443B1B3B4F4B?BBBBFG33B?BF?22?0???FF3/2/2?32BB2BB<<2222220>>22221<00<??111?/>.>>><1111<>11<.</<<.<F00<00=::000:;C/.0;0;;C;00000909;0;//000;90.-;;-B..
@M05620:37:000000000-D9766:1:1101:2589:14856 1:N:0:46
AGTGCCAGCTCTCAATCGCACAGGGGACCCAGGGCCTGGCCCCTCCATCCAGAAAACCTATGACCTCACCCGCTACCTGGAGCACCAACTCCGCAGCTTGGCTGGGACCTATGTGAGTATCCAGCGTAGGAATCTGGGAGTTGGGGAGGCGTGAGGAGTTGGGGAAAGACAGTCCTAACCGTGGAGGGTTCTGGTAAATGATGGGGTGAGGAGGGGCTCTTTGGCTCCCACCAGTCCCCCTGTCTGGTCTA
+
>A>ABFFFCFFFGGGGGGGGGGGHFGFEFGHHGGGGGEHHHHGHGGGHHHHHGFGGHGHHHHHHHHHHHHFGGG?EHHHHHHHEHHHHGHHHGGCGGHGHG33F/A?FECHHGHGHHHHHHHHHHG<CDE2FG2GGHHHFDHHH/AFDG.<EF?DHFGHFHH?FG?GCGHFFFGGGGGGGGGGGDGGA;A.CGGFFGGFFFFFFFFDDEFFFFFADFCFFFFFFEFFFFFFFFFFFFFFFFFFFFFFFFFF
@M05620:37:000000000-D9766:1:1101:16100:14858 1:N:0:46
AGTGCCAGCTCTCAATCGCACAGGGGACCCAGGGCCTGGCCCCTCCATCCAGAAAACCTATGACCTCACCCGCTACCTGGAGCACCAACTCCGCAGCTTGGCTGGGACCTATGTGAGTATCCAGCGTAGGAATCTGGGAGTTGGGGAGGAGTGAGGAGTTGGGGAAAGACAGTCCTAACCGTGGAGGGTTCTGGTAAATGATGGGGTGAGGAGGGGCTCTTTGGCTCCCACCAGTCCCCCTGTCTGGTCTA
+
AAAAAFFFBFFFGGGGGGGCEGHGGFGGGGHHGGEFGGHHFHGGGGBHHHHHGFHFGGHHHGFHHEGGHHHGG>EEHHHH2BGHHH1?EHHHGGGGGHHHGHHGGGHHGHHHHHHHHHHHHHHHHGGCGGHHHHGHGH<FGHHHGCCFGDGHHHHHBDHHHHGGFDEHBGFHHHHHHGHHGGGGDEGGGGGGGGGGGGGGGGGGGGFFFFFBDFFFFFFFFFFFFFFFFFFFFFFFFFFFFFFFFFFFFFF
@M05620:37:000000000-D9766:1:1101:16120:14864 1:N:0:46
AGTGCCAGCTCTCAATCGCACAGGGGACCCAGGGCCTGGCCCCTCCATCCAGAAAACCTATGACCTCACCCGCTACCTGGAGCACCAACTCCGCAGCTTGGCTGGGACCTATGTGAGTATCCAGCGTAGGAATCTGGGAGTTGGGGAGGAGTGAGGAGTTGGGGAAAGACAGTCCTAACCGTGGAGGGTTCTGGTAAATGATGGGGTGAGGAGGGGCTCTTTGGCTCCCACCAGTCCCCCTGTCTGGTCTA
+
>A>AAFF4AFFFGGGGGGCGGGHHGGGCEGHHG2EGDFHGFHGGGGH5FHGHGFHHHGH3GHHHHHGHHFFGGEEGHHHHHHHGGHHHGHFC>EEEGGFHFGFGGGHFEGGFFHFFHFFFGDFHHGEBGGGGHFHHHGGFGHGFGGGC@EGHHGHGHGH/DHC@EDECHHFGFH0CFGHHGDE@DADGEG?FFF9CFGGFFFG09.A@EFFFFA;==BAFFB9/;FFEFB.AAFFFFFFFBFFFF/BFBF9
@M05620:37:000000000-D9766:1:1101:7881:14888 1:N:0:46
GAGGCTGCTTTGGAAGAAACTCATAGATTACTGCAACAGTTCCCCCTGGACCTGGAAAAGTTTCTTGCCTGGCTTACAGAAGCTGAAACAACTGCCAATGGTAAGGAAAGGCTCCTAGAAGACTCCAAGGGAGTAAAAGAGCTGATGAAACAATGGCAAGTAAGTCAGGCATTTCCGCTTTAGCACTCTTGTGGATCCAATTGAACAATTCTCAGCATTTGTACTTGTAACTGACAAGCCAGGGACAAAAG
+
BBCBBCFCFFFFGFGGGGGGGGHHHHHHHHHHHHHGFHHHHHHHHGGGHHHHHHHGHHHHFGHHHGHHHHHHHHHHHHHHAGHHHHHHHHHHHHHHHHHHHHFFHF3GHGHAGGFFGFF?FEEFHHFHGEGE<EBGGFGFFBFCD2BFHHHHFHHFHHHGFGFHGHFHFHEBF<1FEG<CFFFHFGGHHHG<GF1>FGHHHHFDHHBCDGDHHFHHFCCG:GHHHFF:CF0CGHHFCC?.9FCA9CAFBF/
@M05620:37:000000000-D9766:1:1101:13279:14895 1:N:0:46
AGTGCCAGCTCTCAATCGCACAGGGGACCCAGGGCCTGGCCCCTCCATCCAGAAAACCTATGACCTCACCCGCTACCTGGAGCACCAACTCCGCAGCTTGGCTGGGACCTATGTGAGTATCCAGCGTAGGAATCTGGGAGTTGGGGAGGAGTGAGGAGTTGGGGAAAGACAGTCCTAACCGTGGAGGGTTCTGGTAAATGATGGGGTGAGGAGGGGCTCTTTGGCTCCCACCAGTCCCCCTGTCTGGTCTA
+
111>A1@CAF131FG3A1FF1EAA0EGE00BFFE0///B00FE/EGCG10B1101BFA0AFG2GCG1@G>CEEE/>GGG>FGH/0/B/E011/E@E>G1</E1//E0F/FF11>FGDHHDD2B10><?B<FHCGHHDHC//01?/A<@CGGHCH0.G.<CGG--:AG::CFC:CGGF0/C?C9@AA.A;.CFEFGFFFFFBB9B??B@FFAF?-?=;;AF//9//BF-A99AEA9F/9EB--9F//B9FF/
@M05620:37:000000000-D9766:1:1101:18350:14917 1:N:0:46
GAGGCTGCTTTGGAAGAAACTCATAGATTACTGCAACAGTTCCCCCTGGACCTGGAAAAGTTTCTTGCCTGGCTTACAGAAGCTGAAACACCTGCCAATGGTAAGGAAAGGCTCCTAGAAGACTCCAAGGGAGTAAAAGAGCTGATGAAACAATGGCAAGTAAGTCAGGCATTTCCGCTTTAGCACTCTTGTGGATCCAATTGAACAATTCTCAGCATTTGTACTTGTAACTGACAAGCCAGGGACAAAAG
+
>1AAAAFAFFFFGGGGCFGGGGGHBFGDF1FFHHG1FGGHBGFHHGGGHEHHHGHHFFBFGFGHHHFHHHFHHHGFGGHBHHHHHHFGHHGGHHHHFHHHHHBBGHHHHHHHHHGHHHHFFHHHHHHHHGGHGE0BE2DFHHHHHHGFHGHFEHHHHHGGHGDGHHHHHHHHHHHHGGGGGFHHHHHHGHHHHGGHHHHHHHHGH0=GHHHHHHHCGHHHHHHHHHH;<CGFHHHHH.EE/FFGGGGFBFB
@M05620:37:000000000-D9766:1:1101:20484:14927 1:N:0:46
GAGGCTGCTTTGGAAGAAACTCATAGATTACTGCAACAGTTCCCCCTGGACCTGGAAAAGGTTCTTGCCTGGCTTACAGAAGCTGAAACAACTGCCAATGGTCAGGAAAGGCTCCTAGAAGACTCCAAGGGAGTAAAAGAGCTGATGAAACAATGGCAAGTAAGTCAGGCATTGCCGCTTTAGCACTCTTGTGGATCCAATTGAACAATTCTCAGCATTTGTACTTGTAACTGACATTCCAGTGACAACAG
+
BBBBBBFBFFFFGGGGGGEGGG4FGFF66FGHHHHHF2AFFD5FG2AEAEGHHGHHF3FG1BFGHHHFHHHHHGFHHHHHHHHHHHHHHHHHHHHHHHHHF@@@22B?311?B11B34333B3B33B?F//?/EG?GHHGB0B1F1BB1F1BFB11@F1/@2F1@@G10<FHG1FD@CG..>DGHGBG1G1G1.<0<<0CD0000<<CFHGFG00;G0CHHCGH000C00<0C0;00000=00900;F..;
@M05620:37:000000000-D9766:1:1101:27447:14931 1:N:0:46
AGTGCCAGCTCTCAATCGCACAGGGGACCCAGGGCCTGGCCCCTCCATCCAGAAAACCTATGACCTCACCCGCTACCTGGAGCACCAACTCCGCAGCTTGGCTGGGACCTATGTGAGTATCCAGCGTAGGAATCTGGGAGTTGGGGAGGAGTGAGGAGTTGGGGAAAGACAGTCCTAACCGTGGAGGGTTCTGGTAAATGATGGGGTGAGGAGGGGCTCTTTGGCTCCCACCAGTCCCCCTGTCTGGTCTA
+
>>>1>DFFAFFFGFGGFF11E?GCGGEAAAFGBAE/AFGHFHGHGGHGGGFHEFHBGECCBGBHHGGFHHH?E>EEHHGH0BGHHFFCEGFGEFC>>FBFGHHGGGHGGHHHHFFHH>GBGHHHHGGGGGHHGHHHHH<FFHGHGGECG<<FHHHGGG<C0/<CCEHHHHHHFHFHHHHHGEFGFGGG.AFGFG9CGGGGGGGGGGF@FFFFFF@<@?FFFFFB/FFEFBFFFFFFFFFF@FFFFFFBFFF
@M05620:37:000000000-D9766:1:1101:26313:14945 1:N:0:46
GAGGCTGCTTTGGAAGAAACTCATAGATTACTGCAACAGTTCCCCCTGGACCTGGAAAAGTTTCTTGCCTGGCTTACAGAAGCTGAAACAACTGCCAAGGATACGGACCGGCTCCTCGACAGCTCCCAGGGAGACCCAACGCTGCTACACCCATGGCCAGTACGTCCAGCCTTTCCGCTTTCGCACTCTTGTGGATCCACTTGACAACTTATCCGCATTTATCCTTGTATCTGCCAAGCCCGGGACACCAG
+
BBBBBAFACFDDBGFGGG4BBFDG5DDDG5EGHG4BGFFDGHHHHGEFCFGGHHABFF2BBFHHFFGHHHHGGFFGGHHHHHHGHH3FGHFGFG3BB31113B311>>>/>>>FFHC/?E//?BB??2BFG/?/?FGC/?/<//?11?10?<<GG0<01>>1>EGHE./<.<0<=GDGGGGCD..--/0;0;0C0;BF0BF0;0;;;.=F0CC9.CDGGE0;/;/;;9///:B/;99.;A9-9DC@.9A.;
@M05620:37:000000000-D9766:1:1101:11551:14955 1:N:0:46
AGTGCCAGCTCTCAATCGCACAGGGGACCCAGGGCCTGGCCCCTCCATCCAGAAAACCTATGACCTCACCCGCTACCTGGAGCACCAACTCCGCAGCTTGGCTGGGACCTATGTGAGTATCCAGCGTAGGAATCTGGGAGTTGGGGAGGAGTGAGGAGTTGGGGAAAGACAGTCCTAACCGTGGAGGGTTCTGGTAAATGATGGGGTGAGGAGGGGCTCTTTGGCTCCCACCAGTCCCCCTGTCTGGTCTA
+
BBAABFFFCFFFGGGGGGGGGGHHGFEGGGGHGGGGGGHHHHGHGGHG5FFHGHHGGGHGFGGHHHHHHHHGF>FFHBDGGHHHHH1FFHHHGGGGGGHHGHHGGGHHGHHHHHHHHHHHHHHHHGGGGGHHHHHHGHGGGGHHGGFGGDEHHHHHHGHGHHGGGGHHHHHHHHHHHHHHGGGGGGGGGGGGGGGGGGGGGGGGGGFFFFFFFFFFFFFFFFFFFFFFFFFFFFFFFFFFFFFFFFFFFF/
@M05620:37:000000000-D9766:1:1101:21899:15013 1:N:0:46
GAGGCTGCTTTGGAAGAAACTCCTAGATTACTGCAGCAGTGCCCCCTGGACCTGGAAGAGTTTCTTGCCTGGCTTACAGAAGCTGAAACAACTGCCAATGGTAAGGACCGGCTCCTAGACGCCTCCAAGGGAGTCCACGAGCTGATGAAACCCTGGCAAGTAAGTCAGGCATTTCCGCTTTCGCACTCCTGTGGATCCAATTGAACAATTCTCAGCATTTGTACTTGTAACTGACAAGCCCGGGACAACAG
+
AAAAAAFAFFFFGGGGG1FG1F1B111D3FGHAGH1B00A11ABF0/B/0BBBF0FC00BAFGEHG1AFHHHHGEHHHHGHHHHH1FGHGGHGGHH1BGGHB2BBBF0/>>ECFFGF1B1//>FECFFDACHCE0B>1?/>BEHHFFF1?F0/F<CGFGG1FDFFGHGGFGHFHBGFGGGFDAFGGG:/;C0GFFHHHC0;CCBBFGGGFGGG09FCFBFGG00;9BFGFFFG09BF.9=.;@?@@E--;-
@M05620:37:000000000-D9766:1:1101:15173:15046 1:N:0:46
AGTGCCAGCTCTCAATCGCACAGGGGACCCAGGGCCTGGCCCCTCCATCCAGAAAACCTATGACCTCACCCGCTACCTGGAGCACCAACTCCGCAGCTTGGCTGGGACCTATGTGAGTATCCAGCGTAGGAATCTGGGAGTTGGGGAGGAGTGAGGAGTTGGGGAAAGACAGTCCTAACCGTGGAGGGTTCTGGTAAATGATGGGGTGAGGAGGGGCTCTTTGGCTCCCACCAGTCCCCCTGTCTGGTCTA
+
CCBBBFFFCFFFGGGGGGGGGGHHGGGGGGHHGGGGGGHHHHGHGGHHHHHHHHHHHGHHHHHHHHHHHHHGGGGGHHHHHHHHHHHHGHHHGGGGGHHHGHHGGGHHGHHHHHHHHHHHHHHHHGEGGGHHHHHHHHHGGHHHGGGGGGGHHHHHHGHHHHGGGGHHHHHHHHHHHHHHGGGGGGGGEGGGGGGGGGGGGGGGGGFFFFFFFFFFFFFFFFFFFFFFFFFFFFFFFFFFFFFFFFFFFFF
@M05620:37:000000000-D9766:1:1101:8341:15077 1:N:0:46
GAGGCTGCTTTGGAAGAAACTCATAGATTACTGCAACAGTTCCCCCTGGACCTGGAAAAGTTTCTTGCCTGGCTTACAGAAGCTGAAACAACTGCCAATGGTAAGGAAAGGCTCCTAGAAGACTCCAAGGGAGTAAAAGAGCTGATGAAACAATGGCAAGTAAGTCAGGCATTTCCGCTTTAGCACTCTTGTGGATCCAATTGAACAATTCTCAGCATTTGTACTTGTAACTGACAAGCCAGGGACAAAAG
+
>>AAAAFBFFFFGGFGCGGGGGFFDBGGFFHFHHHHHHHHHHGHHGCGHGHHHGHHFHHHHHHHGHFFHFHGHHHFGHGGHHHHHGDGFGHHHHHHCHHGHGDGHHHHHHHHHHGHFGHHHHHGHGHFHGEHGGHHHHHGHGHHHGHHHFGHHFGHHHGGFFFHGGFGHFA<GFGFGGGGGHHGDGGHHHHHHDHGHHFHHHFFGGHCDGGFHGHHHHHHHHHHHHGHHHF0GGHHGHGGFFGGGGGGFFB
@M05620:37:000000000-D9766:1:1101:8317:15084 1:N:0:46
GAGGCTGCTTTGGAAGAAACTCATAGATTACTGCAACAGTTCCCCCTGAACCTGGAAAAGTTTCTTGCCTGGCTTACAGAAGCTGACACAACTGCCAATGGTAAGGAAAGGCTCCTCGACGACTCCAAGGGAGTAAAATAGCTGATGAACCAATGGCAAGTAAGTCAGGCATTTCCGCTTTAGCACTCTTGTGGATCCACTTGAACAATTCTCAGCATTTGTACTTGTAACTGACAAGCCAGGGACAACAG
+
B?BBBBFBFFFFGCGGGGGGGEDDD55DBGHHHHHHFFHHFHHHHGCG2BBFFGHAFGHHGBGHHFGHHHH1BBFFHHGHHHHHHG2BFGGGGHHHHHHHGHHHHHHHGHFHHHGG2/E/>/EEGHG3BFF/C?GHHF322BFHFH22@2FHAGHHHH1FHHGHDG1?0G/?GHHHCGGGGHHH1DFFHHHHHG0CFG0/=GHHEHH/CHFHFHFHGHHHHHHHGGGFF0CFG9BFGFGEGGGGGGGG.A/
@M05620:37:000000000-D9766:1:1101:1965:15085 1:N:0:46
GAGGCTGCTTTGGAAGAAACTGACAAGCCAGGGACACAAGATCGGAAGCGCACACGTCTGAACTCCAGTCACGAGATTCCATCTCGTATGCCGTCTTCTGCTTGAAAAAAAAAAAAAACACATACTTAGATAGCTCTCACGCCTTTATCAGTTAGCATGGCTACAACCTATGTCCCTCTCTTTCTTTTTTCGCTTATTTCATTTTGCTATCATGTATCCGCTTTGTGTCACTTGTGAACCGTCATGTGCTT
+
AABBBBFAFFFFGGGGFGG4F5BBBF4BFFHFEAFABBFHBHHHGGEGH0A0E0G0BFGG5AFHH3@GGHHD?1>?FG4BF4EGHGFEH3BGE?EG/BGGBGHFFHHHHGGGD/<B/<<.0.111111111111<<00<0..<.<00000000;00000../0/::/.//00900;0///000000;00-/-....000/9///9/://;B/9//////..9../9..//9///9////.-;.../;/B//
@M05620:37:000000000-D9766:1:1101:5719:15096 1:N:0:46
AGTGCCAGCTCTCAATCGCACAGGGGACCCAGGGCCTGGCCCCTCCATCCAGAAAACCTATGACCTCACCCGCTACCTGGAGCACCAACTCCGCAGCTTGGCTGGGACCTATGTGAGTATCCAGCGTAGGAATCTGGGAGTTGGGGAGGCGTGCGGAGTTGGGGACAGACAGTCCTAACCGTGGAGGGTTCTGGTAAATGATGGGGTGAGGAGGGGCTCTTTGGCTCCCACCAGTCCCCCTGTCTGGTCTA
+
AB>AAFFFBFFFGAGFGGGGGFHGFEEEAEHHFFEEGGHHHHGHGGHHFHHHHHHHHGHHHHHHHHHHHHGGGEEEHGFGHHHHHH1FFGHGFGGGGHHHGHFGGGFHGHHHHHHHHHHHHHFHH@EABFFHHHHHHH0FEGHHGG.AD.AEG.AD-AEGHFGGC-9E/C/CFGGGFFGGGGGGAEGGFFFFFFFFFFFFFFFFFFFFFFFFFFFFFFFFFFFFFFFFFFFFFFFFFFFFFFFFFFFFFFF
@M05620:37:000000000-D9766:1:1101:27986:15106 1:N:0:46
GAGGCTGCTTTGGAAGAAACTCATAGATTACTGCAACAGTTCCCCCTGGACCTGGAAAAGTTTCTTGCCTGGCTTACAGAAGCTGAAACACCTGCCAATGGTACCGACAAGCAAATCGACTCCTAAAAGGGAGACCCAGCACTGATGCACCCCTAACAAGTACGTCCAGCATTTCCGCTTTCGCCCTATTGTGGATCCCCTTGAAAACTTATAAGTCTTTGTACTTGGAACTGAAAATCCCAGGACAACAG
+
AAA3AAFAFFFBGGFGGGGGGCHHHFFFDGGHEFFFFHHHHHHHHGGGHGHHGGAFFGHHBFHHHHHHHHDFGFHFHHHHHFHHHH3FGFEECHF1BBBGHHFD31?/>/BF03?B?>FE?/BG34B33?E///???/F00010@21>1<0<<//0?1<??<?/0?<.1<0<111>AFDEGB?D.<C/GH00<C<=CGCCCGHFC009C009990090CFFGG0;BB000;;B0909;C/00;;9EF...9
@M05620:37:000000000-D9766:1:1101:12921:15106 1:N:0:46
GAGGCTGCTTTGGAAGAAACTCATAGATTACTGCAACAGTTCCCCCTGGACCTGGAAAAGTTTCTTGCCTGGCTTACAGAAGCTGAAACAACTGCCAATGGTAAGGAAAGGCTCCTAGAAGACTCCAAGGGAGTAAAAGAGCTGATGAAACAATGGCAAGTAAGTCAGGCATTTCCGCTTTAGCACTCTTGTGGATCCAATTGAACAATTCTCAGCATTTGTACTTGTAACTGACAAGCCAGGGACAAAAG
+
BBC@BCFCFFFFGGGGGGGGGGHHGHFHHHHHGHHHFHHHHHGHHGGGHHHHHHHHGHHHFHHHHHHHHHHHHHHHHHHHFHHHHHHHHHHHHHHHHHHHHHHHGHHHHHHHHHGHHHHHHGHHHHHHHGGHGGHHHHHGHHHHHHHHHHHHHHHHHHHGHHHHHHHGHHHHHGHHGGGGGHHHHHHHHHHHHGHHHHHFHHHHHHHHHGHHHHHHHHHHHHHHHHHHHHHGHHHHHHGGGGGGGGGGGFB
@M05620:37:000000000-D9766:1:1101:25312:15132 1:N:0:46
AGGGCCAGCTCTCAATCGCACAGGGTCCCCAGGGCCTGGCCCCTCCATCCAGAAACCCTATGACCTCACCCGCTACCTGGAGCACCCACTCCGCAGCTTGGCTGGGACCTATGTGAGTATCCAGCGTAGGAATCTGGGCGTTGGGGCGGCGTGCGGAGTTGGGGACCGACAGTCCTAACCGTGGAGGGTTCTGGTAAATGATGGGGTGAGGAGGGGCTCTTTGGCTCCCACCAGTCCCCCTGTCTGGTCTA
+
>>3>AAA>AFFFG4FB5AF2ECFEF44ABAFE22BBBAFH2GGHGGGHFGHGFFHBFEFHGFDFGABGHHF>E>>E?F3B2BBFGHG??FHB>E/E>GBB?FCFGDBGEFGBGHHDGGHHGG2GHGG?BBFFHHHHHH/AGGDHGG.<D-;B?.BG-=CFGGGB?-.9-@-;FFFFBBFFBFFB.EFBFFFFFFFBFFFFEFFFFFFBFFFEDFB?B-EBFFFFFFFFF.FFEFFFFFFFBFFFFFFFFFF
@M05620:37:000000000-D9766:1:1101:4391:15137 1:N:0:46
GAGGCTGCTTTGGAAGAAACTCATAGATTACTGCAACAGTTCCCCCTGGACCTGGAAAAGTTTCTTGCCTGGCTTACAGAAGCTGAAACAACTGCCAATGGTAAGGAAAGGCTCCTAGAAGACTCCAAGGGAGTAAAAGAGCTGATGAAACAATGGCAAGTAAGTCAGGCATTTCCGCTTTAGCACTCTTGTGGATCCAATTGAACAATTCTCAGCATTTGTACTTGTAACTGACAAGCCAGGGACAAAAG
+
AAB@BAFAFFFFGGGGFGGGGGHHHHHHGHHHHHGHCGGGHHHGHGGGHGHHHHGGAGHGFHHHHGHHHHHHHGGHHHHHFGHHFHHBGGHHGFEGGFHHHG@GHHHHHFEGGHGHHHHHHGHFHHGHHGEGEFHHFGFFHEHHDFHHHHHHHGHHHHHEHHGHGGHHGHHHHGHGGGDFGHHHHHGFHHGHHGHGGHHHHHHFHHHHHFHHHFHHHHHHHHGHHHGGGHHFHHGGBGGGGG?EEGGGGG9
@M05620:37:000000000-D9766:1:1101:7351:15170 1:N:0:46
GAGGCTGCTTTGGAAGAAACTCATAGATTACTGCAACAGTTCCCCCTGGACCTGGAAAAGTTTCTTGCCTGGCTTACAGACGCTGAAACAACTGCCAATGGTAAGGAAAGGCTCCTAGAAGACTCCAAGGGAGTAAAAGAGCTGATGAAACAATGGCAAGTAAGTCAGGCATTTCCGCTTTAGCACTCTTGTGGATCCAATTGAACAATTCTCAGCATTTGTACTTGTAACTGACAAGCCAGGGACAAAAG
+
AAA3AAFBFFFFG4FGAGGBFGFHGHAFGBGHBFGFFHHHHHHHHGGGHFHHHHHBFGHHBEHHHFGHHHHFGBFGHHHH1>EDGG33BFHFCFEGFHGHHHFHHHHHHHHHHHGHFHHFHFHHHHHBGFGHFEHHHHFFGHHHHHHFH3GHEHHHHHHGHHHHHHHHHH/GHHHHGGGGGHHHHHHGHHHFHGHHHHH0GHHHHHHHHHH0GGHHHHHHHHHHHHHFHFHHHFGGGGGGGGGGGGGGBGF
@M05620:37:000000000-D9766:1:1101:18754:15175 1:N:0:46
GAGGCTGCTTTGGAAGAAACTCATAGATTACTGCAACAGTTCCCCCTGGACCTGGAAAAGTTTCTTGCCTGGCTTACAGAAGCTGAAACAACTGCCAATGGTAAGGAAAGGCTCCTAGAAGACTCCAAGGGAGTAAAAGATCTGATGAAACAATGGCAAGTACGTCAGGCATTTCCGCTTTAGCACTCTTGTGGATCCAATTGAACAATTCTCAGCATTTGTACTTGTAACTGACAAGCCAGGGACAAAAG
+
A1>AAAFAFFF1FFGGGCFGFGHHCHHHH1GFHHFFFFGGHHHHHGGGHGHHHHHGHH0BBFHHGHHHHHHHHHHFHHHHHHHGHHFHHGEGGHHHCFGHHHDHHHHHHHHHGHGHHHHHHGHHHHGHHGGHGGB1B2FE1FGH2FHHBHHFAHGHHFCGH22?FHGFHHHHHHHHGGGGGHGHHHHHHHHHHGGGHHHHHHGHHHHHHHHHHHEHHHHHHHFHFHHHHGHHHGHHGGGGGGGGGGGFBFF
@M05620:37:000000000-D9766:1:1101:15274:15214 1:N:0:46
AGTGCCAGCTCTCAATCGCACAGGGGACCCAGGGCCTGGCCCCTCCATCCAGAAAACCTATGACCTCACCCGCTACCTGGAGCACCAACTCCGCAGCTTGGCTGGGACCTATGTGAGTATCCAGCGTAGGAATCTGGGAGTTGGGGAGGAGTGAGGAGTTGGGGAAAGACAGTCCTAACCGTGGAGGGTTCTGGTAAATGATGGGGTGAGGAGGGGCTCTTTGGCTCCCACCAGTCCCCCTGTCTGGTCTA
+
BCABBFFFCFFFGGGGGGGGGGHHGGGGGGHHGGGGGGHHHHGHGGHHHHHHHGHHHGHHHHFHHHHHHHHGGGGGHHHHHHHGHHHHGHHHGGGGGHHHGHHGGGHHGHHHHHHHHHHHHHHHHGGGGGHHHHHHHHHGGHHGGGGGGGGHHHHHHGHHHHGGGGHHHHHHHHHHHHHHGGGGGGGGGGGGGGGGGGGGGGGGGGFFFFFFFFFFFFFFFFFFFFFFFFFFFFFFFFFFFFFFFFFFFFB
@M05620:37:000000000-D9766:1:1101:10618:15229 1:N:0:46
GAGGCTGCTTTGGAAGAAACTCATAGATTACTGCAACAGTTCCCCCTGGACCTGGAAAAGTTTCTTGCCTGGCTTACAGAAGCTGAAACAACTGCCAATGGTAAGGAAAGGCTCCTAGAAGACTCCAAGGGAGTAAAAGAGCTGATGAAACAATGGCAAGTAAGTCAGGCATTTCCGCTTTAGCACTCTTGTGGATCCAATTGAACAATTCTCAGCATTTGTACTTGTAACTGACAAGCCAGGGACAAAAG
+
BCCCBCFCFFFFGGGGGGGGGGHHHHHHHHHHHHHHFHHHHHHHHGGGHHHHHHHHHHHHHHHHHHHHHHHHHFHHHHHHHHHHHHHGHHHHHHHHHHHHHHHHHHHHHHHHHHGHHHHHHHHHHHHHHGGHGGHHHHHGGHHHHHHHHHHHHHHHHHHGHHHHHHHHGHHHHHHHGGGGGHHHHHHHHHHHHGHHHHHHHHFHHHHHHHGHHHHHHHHHHHHHHHHGHHHHHHHHHHGGGGGGGGGGGG/
@M05620:37:000000000-D9766:1:1101:24480:15238 1:N:0:46
AGTGCCAGCTCTCAATCGCACAGGGGACCCAGGGCCTGGCCCCTCCATCCAGAAAACCTATGACCTCACCCGCTACCTGGAGCACCAACTCCGCAGCTTGGCTGGGACCTATGTGAGTATCCAGCGTAGGAATCTGGGAGTTGGGGAGGAGTGAGGAGTTGGGGAAAGACAGTCCTAACCGTGGAGGGTTCTGGTAAATGATGGGGTGAGGAGGGGCTCTTTGGCTCCCACCAGTCCCCCTGTCTGGTCTA
+
AA>AAFFFCFFFGGGGGGFAFCGDFGGEFEHHFEGGGGGHHHGHGGHHHHHHHHHFHGHHHHGHHHHHHHHGGEEGHHHHHHHHHHHFFHHHFGGGGHGGGGHE//FGG2GHHHHHFGBBH3FGFG/AC/FGHBHHGHHGAGHHGGECG?.>GHHHGD<BGHGGGGHHHHGGGFFHHHFHGEEDDGGG;C.BGG;FFGGGGGGGGGFFFF.BDFF-;@AFFFFFFFF?EFFFFFFFFFFFFFFFFF/;FBB
@M05620:37:000000000-D9766:1:1101:18324:15249 1:N:0:46
GAGGCTGCTTTGGAAGAAACTCATAGATTACTGCAACAGTTCCCCCTGGACCTGGAAAAGTTTCTTGCCTGGCTTACAGAAGCTGAAACAACTGCCAATGGCCAGGAGAGTCTCCTAGGAGACTCCAAGGTACTAAAAGAGTTGATGAAACAATGGCAACTAATGCAGGCATTTCCGCTTTAGCACTCTTGTCGACCCAATTGAACAATTCTCAGCATTTGTACTTGTAACTGACAATGTACTTGCAAAAG
+
AABBCCFCFFFFGGGGGGGGGGFHGHHHHHHHHHHHHHHHHHHHHGGGHGHHHHHHHGHHGHHHHHHHHHHHHHHHHHHHHHHHHHHHHHHHHHHHHHHH323311?111@@34B334333?/3?3F3F/343DD4BFGG2443D3DB3F22?2222B2/@2F222D20/?G11@1</C/=11>F11>1F1>1..---.</0000<0/0<00000;C0CHH0GH000<00;0C9000000;0;000;C0/;
@M05620:37:000000000-D9766:1:1101:15866:15263 1:N:0:46
GAGGCGCTTTGGAAGAAACTCATAGATTACTGCAACAGTTCCCCCTGGACCTGGAAAAGTTTCTTGCCTGGCTTACAGAAGCTGAAACAACTGCCAATGGTAAGGAAAGGCTCCTAGAAGACTCCAAGGGAGTAAAAGAGCTGATGAAACAATGGCAAGTAAGTCAGGCATTTCCGCTTTAGCACTCTTGTGGATCCAATTGAACAATTCTCAGCATTTGTACTTGTAACTGACAAGCCAGGGACAAAAGA
+
AAABBBBCCCFFGGGGGGGGGGHHHGHHHHHHGHGHHHFGHHHHGGGHHHHHHHHHHFFBFHHHHFHHHHHHHHHHHHHGHHHHHHHFHHHHHHHHHHHHHHGHHHHFHHHHHGHHHHHGBGHHHHHHGGHGFH33?GGHHHHFHHHFHHHHHHHHHGGDG1GHHHHHHHHHHHHGGGGGHHHHHHHHHHGHDHHHHHHHHHHHFHHHHHHGHHHHHHHHHFHHHHHHGGGGGGGGGGGGGGGGGGFFFFE
@M05620:37:000000000-D9766:1:1101:7526:15298 1:N:0:46
AGTGCCAGCTCTCAATCGCACAGGGGACCCAGGGCCTGGCCCCTCCATCCAGAAAACCTATGACCTCACCCGCTACCTGGAGCACCAACTCCGCAGCTTGGCTGGGACCTATGTGAGTATCCAGCGTAGGAATCTGGGAGTTGGGGAGGAGTGAGGAGTTGGGGAAAGACAGTCCTAACCGTGGAGGGTTCTGGTAAATGATGGGGTGAGGAGGGGCTCTTTGGCTCCCACCAGTCCCCCTGTCTGGTCTA
+
AAA?AFFCAFFFGGGGGGGGGGHHFGGCAEAGEAFGDEHFHHGCFGGHHHHGFHHHHGFCGGBGGHHHHGHEFF?GHHHHHHHHFHHEGCGHGG@CGFFHGFHGFDGHGEFHH3GHGHHFHHHHHGC/BBGGFHFBHH0FGHGFFG.AF.<GFFGHHCHHHFGFEGACB//;:0CGHFFHA.9BGA?AFFGGGGGGGGG9BCF0EGAAFFFFF?=ACDEFFFFFFFFEFFFFFFFFFFEDFFFFBB/FFFE
@M05620:37:000000000-D9766:1:1101:14289:15340 1:N:0:46
AGTGCCAGCTCTCAATCGCACAGGGGACCCAGGGCCTGGCCCCTCCATCCAGAAAACCTATGACCTCACCCGCTACCTGGAGCACCAACTCCGCAGCTTGGCTGGGACCTATGTGAGTATCCAGCGTAGGAATCTGGGAGTTGGGGAGGAGTGAGGAGTTGGGGAAAGACAGTCCTAACCGTGGAGGGTTCTGGTAAATGATGGGGTGAGGAGGGGCTCTTTGGCTCCCACCAGTCCCCCTGTCTGGTCTA
+
BCBBCFFFCFFFGGGGGGGGGGHHGGGGGGHHGGGGGGHHHHGHGGHHHHHHHHHHHGHHHHHHHHHHHHHGGGGGHHHHHHHHHHHHGHHHGGGGGHHHGHHGGGHHGHHHHHHHHHHHHHHHHGGGGGHHHHHHHHHGGHHHGGGGGGGHHHHHHGHHHHGGGGHHHHHHHHHHHHHHGGGGGGGGGGGGGGGGGGGGGGGGGGFFFFFFFFFFFFFFFFFFFFFFFFFFFFFFFFFFFFFFFFFFFFF
@M05620:37:000000000-D9766:1:1101:13167:15345 1:N:0:46
AGTGCCAGCTCTCAATCGCACAGGGGACCCAGGGCCTGGCCCCTCCATCCAGAAAACCTATGACCTCACCCGCTACCTGGAGCACCAACTCCGCAGCTTGGCTGGGACCTATGTGAGTATCCAGCGTAGGAATCTGGGAGTTGGGGAGGAGTGAGGAGTTGGGGAAAGACAGTCCTAACCGTGGAGGGTTCTGGTAAATGATGGGGTGAGGAGGGGCTCTTTGGCTCCCACCAGTCCCCCTGTCTGGTCTA
+
BCABCFFFCFFFGGGGGGGGGGHHGGGGGGHHGGGGGGHHHHGHGGHGHHHHHHHHHGHGHHHHHHHHHHHGGGGGHHHHHHHHHHHHGHHHGGGGGHHHGHHGGGHHGHHHHHHHHHHHHHHHHGGGGGHHHHHHHHHGGHHHGGFGGGGHHHHHHGHHHHGGGGHHHHHHHHHHHHHHGGGGGGGGFGGGGGGGGHGHHHGGGGFFFFFFFFFFFFFFFFHFFFFFFFFFFFFFFFFFFFFFFFFFFFF
@M05620:37:000000000-D9766:1:1101:17143:15354 1:N:0:46
AGTGCCAGCTCTCAATCGCACAGGGGACCCAGGGCCTGGCCCCTCCATCCAGAAAACCTATGACCTCACCCGCTACCTGGAGCACCAACTCCGCAGCTTGGCTGGGACCTATGTGAGTATCCAGCGTAGGAATCTGGGAGTTGGGGAGGAGTGAGGAGTTGGGGAAAGACAGTCCTAACCGTGGAGGGTTCTGGTAAATGATGGGGTGAGGAGGGGCTCTTTGGCTCCCACCAGTCCCCCTGTCTGGTCTA
+
ABAAAFFFBFFFGGGFGGGGGGHGGGGGGGHHGGGGGGHHHHGHGGHHHHHHHHHHHGHGHHHHHHHHHHHGGGGGHHHHHHHHHHHHGHGHFGGGGHHHGH3FFGHHGHHHHHFHHHHHHHHHHGGGGGHHHHHHHHHGGHHHGGGGGGGHHHHHHGHHHCFGGGHHHHHHHHHHHHHHGGGGGGGGFGGGGGGGGGGGGGGGGGFFFFFFFFFFFFFFFFFFFFFFFFFFFFFFFFFFFFFFFFFFFFF
@M05620:37:000000000-D9766:1:1101:24410:15384 1:N:0:46
GAGGCTGCTTTGGAAGAAACTCATAGATTACTGCAACAGTTCCCCCTGGACCTGGAAAAGTTTCTTGCCTGGCTTACAGAAGCTGAAACAACTGCCAATGGTAAGGAACGGCTCATAGACGACTAAAAGGGAGTACAAGAGCTGATGCCACCATGGCAAGTCAGTCAGGAATTTCCGCTTTCGCACTCTTGTGGATCCCATTGAACAATTCTCAGCATTTGAACTTGTAACTGCCAAGCCAGGGACAACAG
+
BAABBBFBFFFFGGGGGGGGGGHHHHHHHHHHHHHHHHHFHHHHHGGGHGHHHHHHHHHHHHHHHHHHHHHHHHHHHHHHHHHHHHHHHHHHHHHHGHHHGB4433BB11?EEE3F4443/>>E/3BFG/E?CGFFH3GFFHHHF2@22@F0/222@@@?G?<GHDG101?G1?GH?EG..1>CDGGH0=DDGGGHHHBGHFGGGHCFHHHF00<GH0CFG0;CF0CFFFG000/:0.9AF.CDEEFF.A9
@M05620:37:000000000-D9766:1:1101:17196:15399 1:N:0:46
GAGGCTGCTTTGGAAGAAACTCATAGATTACTGCAACAGTTCCCCCTGGACCTGGAAAAGTTTCTTGCCGGGCGGAAAGACGCCTAGAAGACTCCCAGGGGGAAGAAAAGGCTACTAGACAACTCCAAGGGAGTCAGCGAGCTGCTGTAAAGCTGTCAAGTAAGTCAAGCATTACCGCTTTCACAATCTTGAGGATCCACTTGAACAATACTCAGAATTTATCCTTGTAACAGACAAGCCAAGTACAACAA
+
CBCCCCFCFFFFGGGGGGGGGGHHHHHHHHHHHHHHGHHHHHHHHGGGHHHHHHHHHHHHGHHHHHHHH00AA>EGEFH321>/BE3F33BFH3B?G3/?///?/0?2?G//2222D2F11?/11?GHHA/FEFFH11.>--C0C0<000000000<00=C000;;0000/:00<0.-A.E00990C;C0900/0//;C0=900;0;/90:0;B09B0000::0900:;0;09;FB/...:/.00;B00..
@M05620:37:000000000-D9766:1:1101:17202:15420 1:N:0:46
GAGGCTGCTTTGGAAGAACCTCATAGATTACTGCAACAGTTCCCCCTGGACCTGGAAAAGTTTCTTGCCTGGCTTACAGAAGCTGAAACACCTGCCAATGGTAAGGAAAGGCTCCTAGAAGACTCCAAGGTAGTAAAAGAGCTGATGAAACAATGACAAGTAAGTCAGGCATTTCCGCTTTAGCACTCTTGTGTATCCAATTGAACAATTCTCAGCATTTGTACTTGCAACTGACAAGCCAGTGACAAAAG
+
BABBBCF>FFFFGGGGGGGGGGGHHHHFHFHHHBFDFFHHHHHHHGGCECHHHHHHGHHCGHHHHHHHHHHHHHHHHHHHHHHHHHHHHHGGHHHHFHHH@BBEGHHGCB1?FHGCFDGFHHCEF3BEB?3DF?FBHFFFFHGHB2DB?GHHHFFGHB3@F2F22DG2=2FC2>1?</?EFGGFHEFHG11<101><<GGBG0000<<<DGFGHGB<0<00;GFG;00<;CGBFC0;.;.:A00;FB0C?/
@M05620:37:000000000-D9766:1:1101:2312:15423 1:N:0:46
AGTGCCAACTCTCAATCGCCCCGGGGACACAGGGACTGGCCCCTCCATACAGTAAACAGATGACCTCACCCGCTACCTGGAGCACAAAATCCGCAGCTTGGCTGGGACATATGTGAGTATAAGGCGCCGGCATCTGGGGGTTGGCGCGGAGTGAGGAGTTGGGGCAAGCAAGTCCTAACCGTGGAGGGTTCTGGTCAATGATGGGGTGAGGAGGGGCTCTTTGGATCTCTCAAGACTCCCTGTCTGGTCTA
+
>>>A>1B1>CDFGDBBFCC?1AA00AE//B0FGFAB0/F/0AEBE/BGDGG122ADD@00B@@B@BBG/00>E>>>01B>GHC/000B01>1EF@EGHFF/01?//BB?11222@2@1>@2@210///</<--0<>1F---:-;:-.;?@GG.;09;.;/CF-9=;E-;9/-//;9F/-9-9:-BE--:--;;B;//BB///;/--A@F?FF-;----9;9///////;/9F///-///;-/;;BF//9B/
@M05620:37:000000000-D9766:1:1101:24150:15429 1:N:0:46
AGTGCCAGCTCTCAATCGAACAGGGGACCCAGGCCCTGGCCCCTCCAGCCAGAAAACCTGTGACCTCACCCGCTACCTGGAGCACCAACTACGCAGCTTGGCCGGGACCTATGTCAGTATCCAGCGTAGGAATCTGGGAGTTGGGGAGGAGTGAGGAGTAGCGGAAAGACAGTCCTAACCGTGGAGGGTTCTGGTAAATGATGGGGTGAGGAGGCGCTCTTTGGCTCCCACCAGTCCCCCTGTCTGGTCTA
+
AA>AAFF1>BFFGGGGGGCFGGHHGGG0EEHHG0BE/FGHGHGHGGHCGEHHHHHHHGH0DGGHHHHHHHFEGEGGHHHHHHHHHHHHGHBGEGG@EHGHGH1>EEC/CHHHHH2BFGHHHHHHH/??CFHHHHHHHHFGCHHHGGEGCGGHGHHHHGH/;0;CCGGHHGGGGGGGGGGGGGGGGGGGEGGGGG/FFFFFFFF/;AF?FFFFFF-;@@FFFFFF/BFEEFFFFFFFFFFF@FFFFFFFFFF
@M05620:37:000000000-D9766:1:1101:16812:15471 1:N:0:46
AGTGCCAGCTCTCAATCGCACAGGGGACCCAGGGCCTGGCCCCTCCATCCAGAAAACCTATGACCTCACCCGCTACCTGGAGCACCAACTCCGCAGCTTGGCTGGGACCTATGTGAGTATCCAGCGTAGGAATCTGGGAGTTGGGGAGGAGTGAGGAGTTGGGGAAAGACAGTCCTAACCGTGGAGGGTTCTGGTAAATGATGGGGTGAGGAGGGGCTCTTTGGCTCCCACCAGTCCCCCTGTCTGGTCTA
+
AA3>AFFFAFFFGGGGGGGCGFHDGGGFGGHHFEGEFGGHHHGHGGHHHGHHHFHHHGHHHHHHHGGHHHHGG>EEHHHH2FHHHH1?EHHHEGFGGHGHFGHGGGGGAGGHHHHHHHHFHHHHHGDFGGHHHHHHHHAFFGGFFFACFEEHGFFGFDHHFHGGEDGHCHHHHHHHHHHHGGEDFGGFGGGGGGBFFFFGFFGGGGFFFFFBDDFFFCEFFFFFFFFFFFFFFFFFFFFFFFFFFFFFFFB
@M05620:37:000000000-D9766:1:1101:12507:15561 1:N:0:46
AGTGCCAGCTCTCAATCGCACAGGGGACCCAGGGCCTGGCCCCTCCATCCAGAAAACCTATGACCTCACCCGCTACCTGGAGCACCAACTCCGCAGCTTGGCTGGGACCTATGTGAGTATCCAGCGTAGGAATCTGGGAGTTGGGGAGGAGTGAGGAGTTGGGGAAAGACAGTCCTAACCGTGGAGGGTTCTGGTAAATGATGGGGTGAGGAGGGGCTCTTTGGCTCCCACCAGTCCCCCTGTCTGGTCTA
+
AA>AAFFFBFFFGGGGGGGGGGHHGGGGGGHHFEGGGGHHHHGHGGHHHHHHHHHHHGHHHHHHHHHHHHHGGEEGHHHH2FHHHHFEFHHHGGGGGHHHGHHGGGHHGHHHHHHHHFHHHHHHHGGGGDHHHHHHHHGGGHHHGGADGDGHHGHHHGHHHGGGGGGHGGHHHHHHHHHHGGGGGGGGGGGGGGFGGGGGGGGGGGFFFFFFFFFFFFFFFFFFFFFFFFFFFFFFFFFFFFFFFFFFFFB
@M05620:37:000000000-D9766:1:1101:5002:15583 1:N:0:46
AGTCCCAGCTCTCCATAGCACAGGGTCCCAAGTGCATGGCCCCTCCATCCAGAAACCCTATGACCTCACCCGCCACCTGGCGCACCCCCTCCGCAGCTTGGCTGGGACCTCTGTGCGTATCCAGCGTCGGCCTCTGGGCGTTGGGGCGGCGTGCGGCGTTGGGGCCAGCCCGTCCTACCCGTGGCGGGTTCTGGTAAATGATGGGGTGAGGAGGGGCTCTTTGGCTCCCACCAGTCCCCCTGTCTGGTCTA
+
>>11>BBCFFFFFEG1ABF1F1GFFB0AAAAA1AD22DFGEGGFEGFHG0ABA0E0BEFGBBDGH1BBGGG/A/>BFG0B0>BEEGG@EEG/?E?E/B1B/GHE/?FGEF1GCGG1CFCCHF2@FCACC<//CGHFFHC--<CFCGCCAA?AGGGG-9;=@F@@-9BEFFB?@FFFB/9A-BB=-@9@@FFFFF/9BBFB/BFFFFF@EF-/;;@>@@FFFFFFFFFF?9FB-A9FFFFF@FFFFF/BFFF
@M05620:37:000000000-D9766:1:1101:7473:15585 1:N:0:46
GAGGCTGCTTTGGAAGAAACTCATAGATTACTGCAACAGTTCCCCCTGGACCTGGAAAAGTTTCTTGCCTGGCTTACAGAAGCTGAAACAACTGCCAATGGTAAGGAAAGGCTCCTAGAAGACTCCAAGGGAGTAAAAGAGCTGATGAAACAATGGCAAGTAAGTCAGGCATTTCCGCTTTAGCACTCTTGTGGATCCAATTGAACAATTCTCAGCATTTGTACTTGTAACTGACAAGCCAGGGACAAAAG
+
@BBABBFCFFFFGGGGGGGGGGHHHHHHHHHHHHHHGFHHHHHHHGGGHHHHHHHGHHHHFFHHHHHGHHHHHHHHHHHHGHHGHHGHHHHHHHHHHHHHHHHHHHHHHHHHHHGHHHHHHHHHHHHHHGGHFEHHHHHGHGHHHHHHHHGHHHHHHHHGHHHHHHHHHHHHHHHHGGGGGHHGHHHHHHHDHGHHHHHHHHHHHGHHHHHHHHHHHHHHHHHHHHGGGGGFHHHHHHGGGGGGGGGGGGF
@M05620:37:000000000-D9766:1:1101:26390:15586 1:N:0:46
GAGGCTGCTTTGGAAGAAACTCATAGATTACTGCAACAGTTCCCCCTGGACCTGGAAAAGTTTCTTGCCTGGCTTACAGAAGCTGAAACAACTGCCAATGGCATGCAACGGCTCATCCACAACTAAAAGCGAGTACAAGAGCTGATGCCACCATGACACGTCAGTCAAGAATGTCCGCTTTCGCACTCATGTGGCTCCCATCGACCAATTCTCCGCATTTGAACTTGTCACTGCCAATCCACGGACAACAG
+
BABBBBFBFFFFFGGGGGGGGGHHHHHHHHHHHHHHGHHGHHHHHGGGHHHHHHHHHHGHHHHHHHHHHHHHHHHHHHHHHHHHHHHHHHCHHHHHHHHH323313B33///>/3B33333//333B??0</<BC3B?FF0BGGB2@22@20/222@<2/?//?F1?111?F1>G1.<E..1<<E@-C/=DFFH..:;.::/.:-;-./;00009;B.CFF00;00;;00;0;:9/09//9/9---9.A.:
@M05620:37:000000000-D9766:1:1101:18090:15609 1:N:0:46
AGTGCCAGCTCTCAATCGCACAGGGGACCCAGGGCCTGGCCCCTCCATCCAGAAAACCTATGACCTCACCCGCTACCTGGAGCACCAACTCCGCAGCTTGGCTGGGACCTATGTGAGTATCCAGCGTAGGAATCTGGGAGTTGGGGAGGAGTGAGGAGTTGGGGAAAGACAGTCCTAACCGTGGAGGGTTCTGGTAAATGATGGGGTGAGAAGGGGCTCTTTGGCTCCCACCAGTCCCCCTGTCTGGTCTA
+
CCBCCFFFCFFFGGGGGGGGGGHHGGGGGGHHGCGGGGHHHHGHGGHGHHHHHHHHHGHHHHHHHHHHHHHGGEGGHHHHHHHHHHHHGHHHGGGGGHHHGHCGEGHHGHHHHHFHHFHHHHHHHGGGGGHHHHHHHHHGGHHHGGGGGGGHHHHHHGHHHHGGGGHHHHHHHHHHHHHHGGGGGGGGDGGGGGGGGGGGGGGFGFFFFF/;FFFFFFFFFFFFFFFEFFFFFFFFFFFFFFFFFFFFFFF
@M05620:37:000000000-D9766:1:1101:7035:15612 1:N:0:46
GAGGCTGCTTTGGAAGAAACTCATAGATTACTGCAACAGTTCCCCCTGGACCTGGAAAAGTTTCTTGCCTGGCTTACAGAAGCTGAAACAACTGCCAATGGTAAGGAAAGGCACCTCTAAGGATCCACGCGTGTAAGAACGCTGATGAAACACAGGCCTGTAAGAACAACGTTTCCGATTTAGCGCTCTTGTGGTTCACCATTATCACTTCTCAGCATTTGTACTTGTCACTGTCAAGACTGGGAACACAG
+
>1>AAAFAFFFFGGGF1AFGGGDGFGGGH1GHHHF1AEGGGHHGHGCGH0GHHGHHH10BGHHHHHHHHHHHHHGHHHHHHHHHHEHHHHHHFHHHCHH@1BF21F1F0B0/0BF001B1B01B>01B?////?0B2110/?///11211@@0/<<//1?111111000<-.00<1....C<00-<..<G00<./:000:000000:0000:C00/0;;900;0;F0C0;000000000;00;.C/.//;-
@M05620:37:000000000-D9766:1:1101:26320:15617 1:N:0:46
AGTGCCAGCTCTCAATCGCACAGGGGACCCAGGGCCTGGCCCCTCCATCCAGAAAACCTATGACCTCACCCGCTACCTGGAGCACCAACTCCGCAGCTTGGCTGGGACCTATGTGAGTATCCAGCGTAGGAATCTGGGAGTTGGGGAGGAGTGAGGAGTTGGGGAAAGACAGTCCTAACCGTGGAGGGTTCTGGTAAATGATGGGGTGAGGAGGGGCTCTTTGGCTCCCACCAGTCCCCCTGTCTGGTCTA
+
>11>AFFFAFFFAFG31FFCGGFAF?EEE0FHAE?CFA/F0BEH?EHH1CGHHEHHHEGHHHGFGDFCHHHGG/EEGGHGEGHHHHHGFHHHGGGGGHFGEHFGGGHHGHHGHHHHHHHHHHHHHGGGGGHHHHHHHHFGGHHHGG.CGCEFH0GHHGHHHHGGGFEGGHHHHHHHHHHHGGGGFGGGCFFGGGGGGGGGGGGGGGF@FFFFFF@@@@FFFFFFFFFFFFFFFFFFFFFB@FFFFFFFFFF
@M05620:37:000000000-D9766:1:1101:18490:15628 1:N:0:46
AGTGCCAGCTCTCAATCGCACAGGGGACCCAGGGCCTGGCCCCTCCATCCAGAAAACCTATGACCTCACCCGCTACCTGGAGCACCAACTACGCAGCTTGGCTGGGACCTATGTGAGTATCCAGCGTAGGAATCTGGGAGTTGGGGAGGAGTGAGGAGTTGGGGAAAGACAGTCCTAACCGTGGAGGGTTCTGGTAAATGATGGGGTGAGGAGGGGCTCTTTGGCTCCCACCAGTCCCCCTGTCTGGTCTA
+
AA>AAFF4>FFFGGGGGFECEGHHGGGAAEGHF2FE2BGH2GGCGGH5FGGH3GGHHGH3BG5GHFGGHFFFF>EFHHHGBFGHHH1?EH3FEEG/EHGHEHHFGGHGGHHHHF2DDGHHHHGHHGGGGGHBHHHHGHFGGGHHGG.ADAEHHEGHGGCGHHCGEDEHHHGHHGHHHHHHGGGGGGGGGGGGGGFFGGGGGGG9ADDBFFFFFFBBBBFFFFFFFFFFFEFFEFFFFFFFBFFFFFFFFFF
@M05620:37:000000000-D9766:1:1101:20821:15638 1:N:0:46
AGTGCCAGCTCTCAATCGCACAGGGGACCCAGGGCCTGGCCCCTCCATCCAGAAAACCTATGACCTCACCCGCTACCTGGAGCACCAACTCCGCAGCTTGGCTGGGACCTATGTGAGTATCCAGCGTAGGAATCTGGGAGTTGGGGAGGAGTGAGGAGTTGGGGAAAGACAGTCCTAACCGTGGAGGGTTCTGGTAAATGATGGGGTGAGGAGGGGCTCTTTGGCTCCCACCAGTCCCCCTGTCTGGTCTA
+
AA>AAFBCAFFFGGGGGGGGGGHGGGGGGFHHGAEEFGHHFHGHGGHHHGHHGHGHHGHBFHFHHHHHHHHGGGGGHHHHHHHHHHHHGHHHGGGGGHHHGHHGGGHHGHHHHHHHHHHHHHHHHGGGGGHHHHHHHHHGGHHHGGGGGGGHHHHHHGHHHHGGGGHHHHHHHHHHHHHHGGGGGGGGAFGGGGGGGGGGGGGGGFFFFFFFFFFFFFFFFFFFFFFAEFFFFFFFFFFFFFFFFFFFFFF
@M05620:37:000000000-D9766:1:1101:19345:15679 1:N:0:46
AGTGCCAGCTCTCAATCGCACAGGGGACCCAGGGCCTGGCCCCTCCATCCAGAAAACCTATGACCTCACCCGCTACCTGGAGCACCAACTCCGCAGCTTGGCTGGGACCTATGTGAGTATCCAGCGTAGGAATCTGGGAGTTGGGGAGGAGTGAGGAGTTGGGGAAAGACAGTCCTAACCGTGGAGGGTTCTGGTAAATGATGGGGTGAGGAGGGGCTCTTTGGCTCCCACCAGTCCCCCTGTCTGGTCTA
+
>>>AADDFAF1@AGGFFCF1A0AAAEGGEEEEGG0AE/F0BGGGGGBGEEE1AE1GHE01FGDHCHFFHHHEGG/EGHHFHHHC0FGHGBHHFCEEGFHHCHHG/EHEEFHGFDDGHHHHHHHHHCC/C/DDGDHGFHFGGHHEGGGGG..0<DG.CCCGHFC?CEGGGHFFCGFHHGHH?9E-..9-.9;99FCFGB0;C0;:EFB@F-AFF?-@>@EFFFFFFB9EFFFFE-:FFFEB@FFFFFFFBFF
@M05620:37:000000000-D9766:1:1101:16315:15704 1:N:0:46
GAGGCTGCTTTGGAAGAAACTGACAACCCAGGGACACAAGATCGGACGACCACACGTCTGAACTCCAGTCACGAGATTCCATCTCGTATGCCGTCTTCTGCTTGAAAAAACAAAACGTACCCACCGTCTGCTCGTGGCCTTCGGGGTGGTCTCAGCGGTGGTGCAACCAAGGCCCTAACGTTGGGCGTTTCCGCTATAGCAGTGTTGTGGCTGCGTCTCTTGTGCTCCCACCAGTCCCCCTTCTTGTTGTC
+
B@ABBAFBFFDFGG5FGG4GFFGABA4BBFAAB2FEBBCFFEECAB2AA0AAAAA0BABF55BBBBGEDB3BB1>BFB4BFFGFHB???BBG>?EG/BGFGF3BBF3B?E</CB00/B0//1@/?/0?0/1?F////<<F11<..----.0000=<A-;-..;0<GG..;9..=..//9.9/..-.-9;9B/...-./;BF/;//99:.A....-.-9.//////;;9A...;.;9/FAD?..//;99../
@M05620:37:000000000-D9766:1:1101:13653:15713 1:N:0:46
GAGGCTGCTTTGGAAGAAACTCATAGATTACTGCAACAGTTCCCCCTGGACCTGGAAAAGTTTCTTGCCTGGCTTACAGAAGCTGAAACAACTGCCAATGGTAAGGAAAGGCTCCTAGAAGACTCCAAGGGAGTAAAAGAGCTGATGAAACAATGGCAAGTAAGTCAGGCATTTCCGCTTTAGCACTCTTGTGGATCCAATTGAACAATTCTCAGCATTTGTACTTGTAACTGACAAGCCAGGGACAAAAG
+
CCCBBCFBFFFFGFGGGGGGGGHHHHHHHHHHHHHHFHHHHHHHHGGGHHHHHHHGHHHHBGHHHHHHHHHHHHHHHHHHHHHHHHHHHHHHHHHHHHHHEH4EGHDGHHHHGHFHGHEFGHHHHHF33?EEGFFGHHHGHHHHHFFHHBGGHHFFGHHFHHHGDGDFFCFGHHHHGGGGGHDGFHHHHHF=>AGGHHHFHHBD<CGHHHHHHHBGFHGGFHHHHHHHG0:GFHHHHGGGGFFBFFGGG99
@M05620:37:000000000-D9766:1:1101:21704:15748 1:N:0:46
TATGCTGCTTTGGAAGAAACTCATAGATTACTGCAACAGTTCCCCCTGGACCTGGAAAAGTTTCTTGCCTGGCTTACAGAAGCTGAAACAACTGCCAATGGTTAGGAAATGCTCCTAGAAGACTCCAAGGTAGTAAAAGAGCTGATGAAAGAATGGCAAGTAAGTCAGGCATTCCTGCTTTAGCACTCTTCTGGATCCAATTGAACAATTCTCAGCATTTGTACTTGTAACTGACAAGCCAGTGACAAAAG
+
A?ABBFFFCFFFFGGGGGFEGGHHHHHDEHDGGGHFCGHHFHHDHGEEAFGGGGFHAG2FGHGHDHFFHE3GHHGHH5FGHHHGGHHHHFGHFBG333FGF43BB?B3F3334BB33B333333BBF???3B33?444?/F03BG344BD3B01B1?BF/B2?B2@>@0FE1F2@21<@<<?11?1<<<111<1?FFH111>>1<>F0>111==</=<=D0GBFDG0<DHHGB0/:0.:C:;000;;GG./
@M05620:37:000000000-D9766:1:1101:22210:15757 1:N:0:46
AGTGCCAGCTCCTCAATCGCACAGGGGACCCAGGGCCTGGCCCCTCCATCCAGAAAACCTATGACCTCACCCGCTACCTGGAGCACCAACTCCGCAGCTTGGCTGGGACCTATGTGAGTATCCAGCGTAGGAATCTGGGAGTTGGGGAGGAGTGAGGAGTTGGGGAAAGACAGTCCTAACCGTGGAGGGTTCTGGTAAATGATGGGGTGAGGAGGGGCTCTTTGGCTCCCACCAGTCCCCCTGTCTTGTCT
+
AAAABFDFBFFFGGGGGFEFFEEFFFEFGGGHHC?EEFGFGHHGHGGFFGHH3FAFGHGHGH3FHGFHHHHEE>EEGHHF1FGGGHHHFGHHBEE>EEGH3EFGFEDFHFFHHHG3FHFDDGHHHHGGGC?GFGHHFGGCF<FGGCCFD?GGC<DGGHG<GHHGCGGGHHHHHCGGGFCGFG9CBAEEG9FFG0FFFFCGFFFFB.DD@EFFFD?B;BFFFFFFFFFFFFFFFFAFFFFFFFFFFF//BF/
@M05620:37:000000000-D9766:1:1101:10732:15764 1:N:0:46
GAGGCTGCTTTGGAAGAGCACACGTCTGCACTCCAGTCACGAGATTCCCTCTCGTATGCCGTCTTCTGCTTGAACAAAAACAAACCGCGCTATTCTGAACCCAGTTGCGTTGCCCGCTACCTCTTCTTTTTCCAGCCTCCCTCCTTCCTCGCCTCCCTTATCTGCGCCCTCTCTCACTTGGTCTCTCATCTCCTGCGTTCCGTAGTCCTCTCTTCTCTGCCCTGCATCTCCGCTTGCTCTCGGCAGATGCT
+
>AA1>>FAFFFFG1GGCGG1GFGEHCHFDDGFHHCEDGHHFGEAFGHHFAFHHGGGFFFFEBEGGHHFFFG1BF1FGH0BEF?0/?/>/////22B>B21/?//>111<////1<?//>/0@<111@11@1012>@/<?//<0/0?1011.>-<..</</00000<<.;-.//:;FF00000000000;00;00//-.;.;.0...0;000;:000;////-/---9;/;9------//9B-:9---9///
@M05620:37:000000000-D9766:1:1101:16024:15774 1:N:0:46
GAGGCTGCTTTGGAAGAAACTCATAGATTACTGCAACAGTTCCCCCTGGACCTGGAAAAGTTTCTTGCCTGGCTTACAGAAGCTGAAACAACTGCCAATGGTAAGGAAAGGCTCCTAGAAGACTCCAAGGGAGTAAAAGAGCTGATGAAACAATGGCAAGTAAGTCAGGCATTTCCGCTTTAGCACTCTTGTGGATCCAATTGAACAATTCTCAGCATTTGTACTTGTAACTGACAAGCCAGGGACAAAAG
+
A3ABBBFBFFFFGFGGGGFGGGHHHHHHHHHHHHHHHHGHHHHHHGGGGHHHHHHHHHFGBGHHHHHHHHHHHHHHHHHHGHHHHHHHHHHHHHHHFHHHHHHHHHHFHHHHHHGHHEHFHFHHHHHHHGGHEEFDGFFFHGHHGHHHFHHHAHHHHFHGHDFHHHHHHHHHHGHHGGGGGHHHHHHHHHHDGG1GHHHGHHHHHHHHHHHHHFBGHHHHHHFHHHHHHHHHEHHHHHGGGGGGGGGGGGB
@M05620:37:000000000-D9766:1:1101:14506:15777 1:N:0:46
AGTGCCAGCTCTCAATCGCACAGGGGACCCCGGCCCTGGCCCCTCCATCCCGAAAACCTATGACCTCACCCGCTACCTGGAGCACCAACTCCGCAGCTTGGCTGGGACCTATGTGAGTATCCAGCGTAGGAATCTGGGGGTTGGGGGGGGGTGAGGAGTTGGGGAAAGACAGTCCTAACCGTGGAGGGTTCTGGTAAATGATGGGGTGAGGCGGGGCTCTTTGGCTCCCACCAGTCCCCCTGTCTGGTCTA
+
>>>>AFD1>BFFGGGGGGA1E0G0FFG00E00A/AE/AFG0GE/BE0B1F/E///EGF011FBFGHH1F00>EE>EH1FGHHHCGGHHGCGHA?/>EGHG/B1/?/0<C01112>2FF21@2FGF/<C//11<<1FHF--<--<C;-----;@F?-9AB9B/--A9-9B-/-::9/B/---9;----9-:-99/;////;FF//;-;---9--;--;@F///;//;/9--9---;BFB?9-999///B//;
@M05620:37:000000000-D9766:1:1101:9427:15780 1:N:0:46
AGTGCCAGCTCTCAATCGCACAGGGGACCCAGGGCCTGGCCCCTCCATCCAGAAAACCTATGACCTCACCCGCTACCTGGAGCACCAACTCCGCAGCTTGGCTGGGACCTATGTGAGTATCCAGCGTAGGAATCTGGGAGTTGGGGAGGAGTGAGGAGTTGGGGAAAGACAGTCCTAACCGTGGAGGGTTCTGGTAAATGATGGGGTGAGGAGGGGCTCTTTGGCTCCCACCAGTCCCCCTGTCTGGTCTA
+
A3>AAFBCAFFFGGGFFGGAEAGAF?EEEEFHFEFDEFHAGHEEEGHH5CEGHH3BGEGFGEEHHDGHHHHEG/EEHFFGGFHHFHEEFFHGEA@EC3FGEHHGGGHHGHGGDFFGHHHGHEFFFCGGGGHGCHHDBGFC?GDC@CF<CADFC<GCCEGFHFCG.:GFC::CCFHHHFCFBGABDG?BFFGFFB;99BF0FFGEGGF?AFFFFF;?BBFF/9FFFFFFFFFBEFFFFFEDBFFFFFFFFB/
@M05620:37:000000000-D9766:1:1101:5839:15785 1:N:0:46
AGTGCCAGCTCTCAATCGCACAGGGGACCCAGGGCCTGGCCCCTCCATCCAGAAAACCTATGACCTCACCCGCTACCTGGAGCACCAACTCCGCAGCTTGGCTGGGACCTATGTGAGTATCCAGCGTAGGAATCTGGGAGTTGGGGAGGAGTGAGGAGTTGGGGAAAGACAGTCCTAACCGTGGAGGGTTCTGGTAAATGATGGGGTGAGGAGGGGCTCTTTGGCTCCCACCAGTCCCCCTGTCTGGTCTA
+
ACBBBFFFCFFFGGGGGGGGGGHHGGGGGGHHGGGGGGHHHHGHGGHGHHHHHHHHHGHHHHHHHHHHHHGGGEGGHGHHHHHHHHHHGHHHGGGGGHHHGHHGGGHHGHHHHHHHHFHHHHHHHGGGGGHHHHHHHHHGGHHHGGGGGGGHHHHHHGHHHHGGGGHHHHHHHHHHHHHHGGGGGGGGEGGGGGGGGGGGGGGGGGFFFFFFFFFFFFFFFFFFFFFFFFFFFFFFFFFFFFFFFFFFFFF
@M05620:37:000000000-D9766:1:1101:12347:15790 1:N:0:46
GAGGCTGCTTTGGAAGAAACTCATAGATTACTGCAACAGTTCCCCCTGGACCTGGAAAAGTTTCTTGCCTGGCTTACAGAAGCTGAAACAACTGCCAATGGTAAGGAAAGGCTCCTAGAAGACTCCAAGGGAGTAAAAGAGCTGATGAAACAATGGCAAGTAAGTCAGGCATTTCCGCTTTAGCACTCTTGTGGATCCAATTGAACAATTCTCAGCATTTGTACTTGTAACTGACAAGCCAGGGACAAAAG
+
>1AAAA?>CFFFFGGG1FGGGGHHHGHFFAFHGFGE1GGGBHHHHGEGGFHGFHFHGFCGGHHHGHGHHHFHHHFBGFHHHHHHHFHGHGHHHFHHFHHHHGF2GGHH0CCAFG/FGBGFGFHFH1FGHGFFF/0FFFFFGEFC<1DGFFFFGGHHHBGF12DGGFGHFHHBGBHFCGGGAGHHHFFHGHHHHCFBGF0<GHFHF<DCHFD<GGHGBC;GGHHHHCFGHHHFFFHHC.CEBFEB.CAFGF/
@M05620:37:000000000-D9766:1:1101:7918:15802 1:N:0:46
GAGGCTGCTTTGGAAGAAACTCATAGATTACTGCAACAGTTCCCCCTGGACCTGGAAAAGTTTCTTGCCTGGCTTACAGAAGCTGAAACAACTGCCAATGGTAAGGAAAGGCTCCTAGAAGACTCCAAGGGAGTAAAAGAGCTGATGAAACAATGGCAAGTAAGTCAGGCATTTCCGCTTTAGCACTCTTGTGGATCCAATTGAACAATTCTCAGCATTTGTACTTGTAACTGACAAGCCAGGGACAAAAG
+
AAAAABFBFFFFGGGGGGGGGGHHHHHHHHHHHHHHHHHHHHHHHGGGHHHHHHHHHHHHGHHHHHHHHHHHHHHHHHHHHHHHHHHHHHHHHHHHHHHHHGFHHHHHHHHHHHGHGHHHGFHHHHHHHGGHGEHHHHFEHHHGFHHHHHHHEFHHHHHGHGHHHHHHGHHHHHHHGGGGGHHHHHHHHHHHHGHHHHHFHHHHHHHHHHHHHHHHHHHHHHGHHHHHGGHFHHHHHHGGGGGGGGGGGGF
@M05620:37:000000000-D9766:1:1101:11399:15806 1:N:0:46
AGTGCCAGCTCTCAATCGCACAGGGGACCCAGGGCCTGGCCCCTCCATCCAGAAAACCTATGACCTCACCCGCTACCTGGAGCACCAACTCCGCAGCTTGGCTGGGACCTATGTGAGTATCCAGCGTAGGAATCTGGGAGTTGGGGAGGAGTGAGGAGTTGGGGAAAGACAGTCCTAACCGTGGAGGGTTCTGGTAAATGATGGGGTGAGGAGGGGCTCTTTGGCTCCCACCAGTCCCCCTGTCTGGTCTA
+
BBAABFFFBFFFFGGGGGGGEGFEFGEFFGHHEEFG2EGFFHEGGGGHHHHGHGHGHGHGHHFHHGHHHHHGGE@FHBFHBGHGFHHAFFHHGFEEFFHHGHFEEEGHGHHHHHHHHFHHHHHHHGDGGGHHHHHHHHFFGHHHGGFGGFGHHHHHHGHHHHGGGGHHGHHHHHHHHHHGAEGFGGGGCFGGGGFFGGGGGGGBEDAFFFFFFFFFFFFFFFFFFFFFFFFFFFFFFFFFFFFFBFFFFFF
@M05620:37:000000000-D9766:1:1101:10927:15809 1:N:0:46
AGTGCCAGCTCTCAATCGCACAGGGGACCCAGGGCCTGGCCCCTCCATCCAGAAAACCTATGACCTCACCCGCTACCTGGAGCACCAACTCCGCAGCTTGGCTGGGACCTATGTGAGTATCCAGCGTAGGAATCTGGGAGTTGGGGAGGAGTGAGGAGTTGGGGAAAGACAGTCCTAACCGTGGAGGGTTCTGGTAAATGATGGGGTGAGGAGGGGCTCTTTGGCTCCCACCAGTCCCCCTGTCTGGTCTA
+
AAAABFFFBFFFGGGGGGGGGGHHGGGGGGHHGGGGGGHHHHGGGGGHHHHFHGHHHGHHHHHHHHHHHHHGGGCGHGHHHHHFGHHHGHHHGGGGGHHHGGHGGGHHGHHHHHHHGHHHHHHGHGEGGGHHHHHHGHHGGHHGGGGGGGGHHHHHHGGGHHGGGGHHFHHHHHHHHHHHGGGGGGGGEGGGGFCFGGGGGGGGGDADFFFFFFFFFFFFFFFFFFFFFFFFFFFFFFFFFFFFFFFFFFF
@M05620:37:000000000-D9766:1:1101:12211:15848 1:N:0:46
AGTGCCAGCTCTCAATCGCACAGGGGACCCAGGGCCTGGCCCCTCCATCCAGAAAACCTATGACCTCACCCGCTACCTGGAGCACCAACTCCGCAGCTTGGCTGGGACCTATGTGAGTATCCAGCGTAGGAATCTGGGAGTTGGGGAGGAGTGAGGAGTTGGGGAAAGACAGTCCTAACCGTGGAGGGTTCTGGTAAATGATGGGGTGAGGAGGGGCTCTTTGGCTCCCACCAGTCCCCCTGTCTGGTCTA
+
ABAAAFFFBFFFGGGGGGGGGGHGGGGGGGHHGGGGGGHHHHGHGGHHHHHHHHHHHGHHHHHHHHHHHHHGGGGGHHHHHHHHHHHHGHHHGGGGGHHHGHHGGGHHGHHHHHHHHHHHHHHHGGGGGGHHHHHHHHHGFHHGGGGGGGGHHHHHHGHHHHGGGGHHHHGHHHHHHGHHGGGGGGGGGGGGGGFGGGGGGGGGGGFFFFFFFFFFFFFFFFFFFFFFFFFFFFFFFFFFFFFFFFFFFFF
@M05620:37:000000000-D9766:1:1101:10512:15848 1:N:0:46
GAGGCTGCTTTGGAAGAAACTCATAGATTACTGCAACAGTTCCCCCTGGACCTGGAAAAGTTTCTTGCCTGGCTTACAGAAGCTGAAACAACTGCCAATGGTAAGGAAAGGCTCCTAGAAGACTCCAAGGGAGTAAAAGAGCTGATGAAACAATGGCAAGTAAGTCAGGCATTTCCGCTTTAGCACTCTTGTGGATCCAATTGAACAATTCTCAGCATTTGTACTTGTAACTGACAAGCCAGGGACAAAAG
+
BBBBBAFCFFFFGGGGGGGGGGGHHHHGHHGGHHHFFGGGHHHHHGGGHGHHHHHHHGHHHHHHHHHHHHHHHHHEHHHHHHHHHHHHHHHHHHHHFHHHHFGHHHHHHHHHHHGHHHHHHHHHHHHHFGGHGGHHHHHGHHHHHHHHHHGHHHHHHHHGHGHHHHHHHHHHHHHHGGGGGHHGGHHHHHHHHGHHHHFHHHHHHHHHHHHHHHHGHHHHHHHHHHHCGHHFHHHHHHGGGGGGGGGGGGF
@M05620:37:000000000-D9766:1:1101:3610:15852 1:N:0:46
AGTGCCAGCTCTCAATGGCCCAGGGTCCCCAGGGCATGGCCCCTCCATCCAGAAACCCTATGACCGCACCCTCGCCCTGGGGCACCACCTCAGCAGCTTGGCTGGGACCTATGTGCGTATCCCGCGTAGAACTCTGGGCGTTGGGGCGGCGTGCGGCGTTGGGGACCGCACGTCCTACCCGTGGCGGGTTCTGGTAAATGCTGGGGTGAGGCGGGGCTCTTTGGCTCCCCCCAGTCCCCCTGTCTGGTCTA
+
AA>AAFDFAFFFG1F33BA1A1FBEAFFFGFFGGGABBFHFGGHGG0DFHGGG0FGH/BFB1DDG/AAEEE?B//>>/0B?>?>EF0?FGFB>F1B0B1B?FHFGGBGEG1BFHF2CFGGHH1?CCC/>/11?FGHHF.@CGCA@C.@@;AAGGGG??@@@F@@--:-@--@FFFFFFF?AFF;-;-@?AFFFFB9//B9/9FFF@-@-A----@--@FFFFFFFFFFE-B=-;BFFFFF@FFFFFFFFFB
@M05620:37:000000000-D9766:1:1101:8494:15858 1:N:0:46
AGTGCCAGCTCTCAATCGCACAGGGGACCCAGGGCCTGGCCCCTCCATCCAGAAAACCTATGACCTCACCCGCTACCTGGCGCACCCCCTCCGCAGCTTGGCTGGGACCTATGTGAGCATCCAGCGTAGGAATCTGGGAGTTGGGGAGGAGTGAGGAGTTGGGGAAAGACAGTCCTAACCGTGGAGGATTCTGGTAAATGATGGGGCGAGGAGGGGCTCTTTGGCTCCCACCAGTCCCCCTGTCTGGTCTA
+
>>11>@1@>FCFFFGGGGGCAGFGCC0A00AA00B///B0AFE/EEC11GF110C00BA1FGBGADF1F00>>>>EG@BCBEG@EEA>>EEEFFG/>FGFFBG/C/GH/<GFH2>2D1<<FGHHE///AAGFB1=GD00.C011--.<<<.CGB0:0A:C0/@CC.;.//;/9;B099/9-.;?.9C./00C90=0/;/BBFFF?B-9-@--9A-?>>A9/:////BAEFF--AFF/9AB@FBBFFBFB//
@M05620:37:000000000-D9766:1:1101:14672:15870 1:N:0:46
GAGGCTGCTTTGGAAGAAACTCATAGATTACTGCAACAGTTCCCCCTGGACCTGGAAAAGTTTCTTGCCTGGCTTACAGAAGCTGAAACAACTGCCAATGGTAAGGAAAGGCTCCTAGAAGACTCCAAGGGAGTAAAAGAGCTGATGAAACAATGGCAAGTAAGTCAGGCATTTCCGCTTTAGCACTCTTGTGGATCCAATTGAACAATTCTCAGCATTTGTACTTGTAACTGACAAGCCAGGGACAAAAG
+
A?ABBBFBFFFFGGGGGGGGGGHHHHHFFGHHHHHHCFHHGHHFHGEGFHHHHGHHHHHFHHHHGHFHHFFHHHGHHGHHHHHHHGGHHGHHHHHHBEHHHGGFHHHHHHFHHHGHGGHHGEHGHHGHHGGHGEGGHHDFHFHHFFHGHHHHEGHHHHHGHHHHFFHHHHHHHHHGGGGGGFHHHHFHHHGHHGEBGHHFGHHHHHHGHHEFGDFGHHHHFHHHHHHCGHHHHGHHHEGGGGGGGGGGGGB
@M05620:37:000000000-D9766:1:1101:14284:15880 1:N:0:46
GAGGCTGCTTTGGAAGAATCTCATAGATTACTGCAACAGTTCCCCCTGGACCTGGAAAAGTTTCTTGCCTGGCTTACAGAAGCTGAAACAACTGCCAATGGTAAGGAAAGGCTCCTAGAAGACTCCAAGGGAGTAAAAGAGCTGATGAAACAATGGCAAGTAAGTCAGGCATTTCCGCTTTAGCACTCTTGTGGATCCAATTGAACAATTCTCAGCATTTGTACTTGTAACTGACAAGCCAGGGACAAAAG
+
BABBBBFBFFFFGGGGGG4GGGHHHHGHHHHHHHHHGHHHHHHHHGGGHHHHHHHGHHHHFGHHHHHHHHHHHHHHHHHHFGHGHHHHHHHHHHHHHHHHHHHHHHHHHHHHHHGHGHHHHGHHHHHHHGGGEFHGHHHGHHHHHHHHHHHHHHGHHHHGHHHHHHHHHHGHHHHHGGGGGHHGHHHHHHHHHGHHHHHHHHHHHHHHHHHHHHHHHHHHHHHHHHHGHHHGHHHHHHHGGGGGGGGGGGB
@M05620:37:000000000-D9766:1:1101:15790:15897 1:N:0:46
AGTGCCAGCTCTCAATCGCACAGGGGACCCAGGGCCTGGCCCCTCCATCCAGAAAACCTATGACCTCACCCGCTACCTGGAGCACCAACTCCGCAGCTTGGCTGGGACCTATGTGAGTATCCAGCGTAGGAATCTGGGAGTTGGGGAGGAGTGAGGAGTTGGGGAAAGACAGTCCTAACCGTGGAGGGTTCTGGTAAATGATGGGGTGAGGAGGGGCTCTTTGGCTCCCACCAGTCCCCCTGTCTGGTCTA
+
AA>ABFFCAFFFGGGGGGFEGGHHGGGEGGHHGAFGGFHHGHGHGGHGHGHHHHHHHGHFHHFHHHHHHHHGGGGGHGHHGHHHHHHHGHHHFGGGGHHHGHHGGGHHGHHHHHFHHGHHHHHHHGGGGGHHHHHHHGHGGHHHGGGCGGGHHHHHHGHFHFCCEGFHHHHHHHFHHHHHGGGGGGGGAFGGGGFGGGGGGGGGGGFBEFFFFFBBBBFFFFFFFFFEFFFFFFFFFFFFBFFFFFFFFFF
@M05620:37:000000000-D9766:1:1101:14286:15898 1:N:0:46
GAGGCTGCTTTGGAAGAAACTCATAGATTACTGCAACAGTTCCCCCTGGACCTGGAAAAGTTTCTTGCCTGGCTTACAGAAGCTGAAACAACTGCCAATGGTAAGGAAAGGCTCCTAGAAGACTCCAAGGGAGTAAAAGAGCTGATGAAACAATGGCAAGTAAGTCAGGCATTTCCGCTTTAGCACTCTTGTGGATCCAATTGAACAATTCTCAGCATTTGTACTTGTAACTGACAAGCCAGGGACAAAAG
+
BBB@ABFBFFFFGGGGGG4GGGHHHGFHHHHHHHCGFHHHHGFHHGGGHGHHHHHGGFFHBGHHHHHGHHHHHHHGGHHHHGHHHGHHHHHHHHHHGHHHFHHHGGHFHGFHHHGHHHHHHHHHHHHGGFGHEEGHHHHGHGHHHHHHHHHGHGFFHHHGHGHHHHHFHHGHHGHHGGGGGHHHHHHHHHHHH?FHHHFHHFGHHHHFFFGGHDDGFGHGHHHHHHHHHGGFHHHGGHFGFCEDGGGGGGF
@M05620:37:000000000-D9766:1:1101:19249:15910 1:N:0:46
GAGGCTGCTTTGGAAGAAACTCATAGATTACTGCAACAGTTCCCCCTGGACCTGGAAAAGTTTCTTGCCTGGCTTACAGAAGCTGAAACAACTGCCAATGGTAAGGAAAGGCTCCTAGAAGACTCCAAGGGAGTAAAAGAGCTGATGAAACAATGGCAAGTAAGTCAGGCATTTCCGCTTTAGCACTCTTGTGGATCCAATTGAACAATTCTCAGCATTTGTACTTGTAACTGACAAGCCAGGGACAAAAG
+
AABBBAFBFFFFGGGGGGGGGGHHGGHHHHHHHHHHHHHHHHHHHGGGHHHHGHHHHHHHGHHHHHHHHHHHHHHHHHHHHHHHHHHHHHHHHHHHHHHHHHHHHHHHHGFHHHGHHHHHHHHHHHHHHGGHFEHHHGHGHHHHHHHHHHHHHHHHHGHGHHFHHHHGHHHHHHHHGGGGGHHHHHHHHHHHHGHHHHHHHHHHHHHHHHHHHGHHHHHHHHHHHHHGGHHGHHHHHHGGGGGGGGGGGGF
@M05620:37:000000000-D9766:1:1101:18116:15945 1:N:0:46
GCGGCTGCTTTGGAAGAAACTCATAGATTACTGCAACAGTTCCCCCTGGACCTGGAAACGTTTCTTGCCTGGCTTACAGAAGCTGAAACAACTGCCAATGGTAAGGAAAGGCTCCTAGAAGACTCCAAGGGAGTCCAAGAGCTGATGAAACAATGGCAAGTAAGTCAGGCATTTCCGCTTTAGCACTCTTGTGGATCCAATTGAACAATTCTCAGCATTTGTACTTGTAACTGACAAGCCAGGGACAAAAG
+
>3>?A?@AFFDD4GFGEGGGGGCGFGFHHGGHHH3BGCFDFHFHHGEF22BFGH1CG33BBGHHDGFHHHHHHFBBFHHDGHH3B3BFGEGEFHHHFGHGGBGGHHHHGHHHHHGHGHHDFFHHHHGHHGGHGE33?1?0GHHH1GGBGHH0/FGHHFHGHH2FGHHHHHHHHHHHGGGGGFHHHHHHHHHHHGHFHHHHHHHHHHHHGHHHHHHHGHHHHHGHHHHCGHHHGGGGGGGG/FGGGGGF/C9
@M05620:37:000000000-D9766:1:1101:4827:15959 1:N:0:46
GAGGCTGCTTTGGAAGCAACTCATAGATTCCTGCACCAGTTCCCCCTGGCCCTGGAAAAGTTTCTTGCCTGGCTTACAGAAGCTGAAACAACTGCCCATGGTCAGGAAAGGCTCCTAGAAGACTCCAAGGGAGTAAAAGAGCTGATGAAACAATGGCAAGTAAGTCAGGCATTTCCGCTTTAGCACTCTTGTGGATCCAATTGCACAATTCTCAGCATTTGTACTTGTAACTGACAAGCCAGGGACAAAAG
+
>>1>>AFAFFFFG1BB1BGBBBBDFBGDF3FGFFF1FFHHHHHHHGGGE0BGHHGHAFGGHHHHHHGGHHHBGHFBFFBDFHFFGE1FBBFGHHGG/BFGHF2GGFFHH0>?FBFGGHHHHHHFHH1BFF/?<EHFDGGFFBGF1BFFB>BBGFHHHGHFHH2DGG>FFGE?F?GHFC?CFHHH=><GGHGHHGG<CGDFGGF0=GDFDB<0CCGHHHHHHHFHHHFHCFC:CGH:0;EEGG.CEC..9;9
@M05620:37:000000000-D9766:1:1101:29211:15978 1:N:0:46
AGTGCCAGCTCTCAATCGCACAGGGGACCCAGGGCCTGGCCCCTCCATCCAGAAAACCTATGACCTCACCCGCTACCTGGAGCACCAACTCCGCAGCTTGGCTGGGACCTATGTGAGTATCCAGCGTAGGAATCTGGGAGGTGGGGAGGAGTGAGGAGTTGGGGAAAGACAGTCCTAACCGTGGAGGGCTCTGGTAAATGATGGGGTGAGGAGGGGCTCTTTTGCGCCTATCAGTCCCCCTGTCTGGTCTA
+
>>>>AFBFAFBFFF5FGAFFEEAA2AEEEFHEFAEEE2B2BGG1EF2BFFGEF3AC3E33F3DGFF@GHC?EGG?EHBG?FGGEFGCCG?FGGEEEEBGGEFB/?<0BEBG11?G2F1FFDGGGH/EED/F11@G<<<GE/?FF-<.-<.<<.0<<0C</0=--...:CGFF0:0CFF/9-.:-...;.;9F090;C0009//;ADD-;../.;-9@;.BF//;;-@..:/9/9/;/9..-.;//;/:99/
@M05620:37:000000000-D9766:1:1101:14350:15982 1:N:0:46
GAGGCTGCTTTGGAAGAAACTGACAAGCCAGGGACAAAAGATCGGAAGAGCACACGTCTGAACTCCAGTCACGAGATTCCATCTCGTATGCCGTCTTCTGCTTGAAAAAAAAAAAACCCAGTTCATACTCCCCTCCAACTTACTAACATCTCCTACTCCAACACTCCCTTTCCGTCCTTTATTCCCTCTACAATCTTGCTCCTCTCCCCACCCACCAATCCCCCTAATCTGTTCCTTTTACTATCAACTCC
+
>1>>AAFAFFFFGGGGAF1FFGGFGFHCGCFGFFGGHHCFGGHFEGGGFHHGHGHGBGHGHHGDFG1BDBAGFGG?FGFGHFFHHH/?FGEGG?EGFFHHHHHH0CG>B/E/C?///<//<11111111<1/<0C.011011=11>11100000<000///<..0//./;:00.0C..=C;;00000//00;009;009090//0;//./...--;--//-;----:;9;9//:/:/9//////;////;/
@M05620:37:000000000-D9766:1:1101:14372:15994 1:N:0:46
GAGGCTGCTTTGGAAGAAACTCATAGATTACTGCAACAGTTCCCCCTGGACCTGGAAAAGTTTCTTGCCTGGCTTACAGAAGCTGAAACAACTGCCAATGGTAAGGAAAGGCTCCTAGAAGACTCCAAGGGAGTCCAAGAGCTGATGAAACAATGGCAAGTAAGTCAGGCATTTCCGCTTTAGCACTCTTGTGGATCCAATTGAACAATTCTCAGCATTTGTCCTTGTAACTTGACAAGCCAGGGACACAA
+
A3AABBFBFFFFGGGGGGGGGGHHHHHHHHGHHHBGHHGHHHHHHGCGGHHHHHGHHHFHHHHHHHHHHHHHHHFHHHHHFHHHHHHHHHHHHHHHHHHHH@4@3BF331BE3?1BF4F3F3?BG3FEFAFHFGB3BEFCGGHHH2DF?FF2/B2BFHHA@GGHDGF2FCGF11?GEGGG/1>1FGHHHHH1FAHFFGG0<DGBG0=<D0<DGGDGHGHHFH00;:;;;::GFF0000..;/;9.E.9.:C
@M05620:37:000000000-D9766:1:1101:19106:16002 1:N:0:46
GAGGCTGCTTTGGAAGAAACTCATAGATTACTGCAACAGTTCCCCCTGGACCTGGAAAAGTTTCTTGCCTGGCTTACAGAAGCTGAAACAACTGCCAATGGTAAGGAAAGGCTCCTAGAAGACTCCAAGGGAGTAAAAGAGCTGATGAAACAATGGCAAGTAAGTCAGGCATTTCCGCTTTAGCACTCTTGTGGATCCAATTGAACAATTCTCAGCATTTGTACTTGTAACTGACAAGCCAGGGACAAAAG
+
>>AAB?CAFFFFFGGGGGGGGGFHHHHHHHHHHHBGGGGGHHHHHGEFHHHHHHHHHHBGFHHHGHFHHHHHHHHHHHHGHHHHHHHGHHHHHHHHHFHHH@FFHHHHHHHHHHGHHHHHHHHGHHHHHGGGE?FBGGHCGHHHBGHHHHHHHHGHHHHGHHGGGHHGHHHHHHHHGGGGGHHHHHHHHHHHGGHHHHHHHHHHHHHHHGHHHHGHHHHHFHHHHHHGGGFFHGHHHHGGGGGFGGGGGG9
@M05620:37:000000000-D9766:1:1101:4639:16004 1:N:0:46
AGTGCCAGCTCTCAATCGCACAGGGGACCCAGGGCCTGGCCCCTCCATCCAGAAAACCTATGACCTCACCCGCTACCTGGAGCACCAACTCCGCAGCTTGGCTGGGACCTATGTGAGTATCCAGCGTAGGAATCTGGGAGTTGGGGAGGAGTGAGGAGTTGGGGAAAGACAGTCCTAACCGTGGAGGGTTCTGGTAAATGATGGGGTGAGGAGGGGCTCTTTGGCTCCCACCAGTCCCCCTGTCTGGTCTA
+
>>>AAFFFBFFFGBBGGAFFEEBGFAEGGGGHGGGGGFHHHHGHGGFHHHGHHGHHHGHHHGHHHHGFHHHGGGCFHHHFHHG?GHFHGGHHGGGGGHHHGHHGFGHHGHHHHHHHHFHHHHHHHGDEGGHHHHHHHHHGGHHHGGGGGGGHHHHHHGHHHHGGGGGHHHHHGHHHGHHHGEFGGGGG;FFGGGFFGGGGGGGGGGFFFFFFFFFFFDFFFFFFFFFFFFFFFFFFFFFFFFFFFFFFBFF
@M05620:37:000000000-D9766:1:1101:8501:16009 1:N:0:46
AGTGCCAGCTCTCAATCGCACAGGGGACCCAGGGCCTGGCCCCTCCATCCAGAAAACCTATGACCTCACCCGCTACCTGGAGCACCAACTCCGCAGCTTGGCTGGGACCTATGTGAGTATCCAGCGTAGGAATCTGGGAGTTGGGGAGGAGTGAGGAGTTGGGGAAAGACAGTCCTAACCGTGGAGGGTTCTGGTAAATGATGGGGTGAGGAGGGGCTCTTTGGCTCCCACCAGTCCCCCTGTCTGGTCTA
+
AA>AAFFFAFFFGGGGGGFCGEGHGGGGGGHHFGGGGFHHHHGGGGHGHHHHHGHHHGHHHHHHHHHHHHGGGEEGHGHHHHHHHHHHGHHHEGGGGHFFFHHGGGGHGHHHHGHHHGFBFHHHHGEGGGHGHHHHHGFFDHHHGGECCADHGHHHHGFGGFFGGGHGHHHHHHHHHHGFGDEGGGGGEFGGFGFGGGGGGFGGGGFAFFFFFFFFFFFFFFFFFFFFFFFFFFFFFFFFFFFFFFFFFFF
@M05620:37:000000000-D9766:1:1101:4185:16033 1:N:0:46
AGTGCCAGCTCTCAATCGCACAGGGGACCCAGGGCCTGGCCCCTCCATCCAGAAAACCTATGACCTCACCCGCTACCTGGAGCACCAACTCCGCAGCTTGGCTGGGACCTATGTGAGTATCCAGCGTAGGAATCTGGGAGTTGGGGAGGAGTGAGGAGTTGGGGAAAGACAGTCCTAACCGTGGAGGGTTCTGGTAAATGATGGGGTGAGGAGGGGCTCTTTGGCTCCCACCAGTCCCCCTGTCTGGTCTA
+
>>AAADFFBFFFGDGGGFGFG2BF2AEEFGHHGDGEFFFHGHGHGGGHHHHHHHHHHGHHHFHHHHHHHHHGGGGGHHHFHHHGGHFGGFHHGFEGGCGHGHHFAEGHGCGHHHFHF3?GHGFHGGCE//@GHHHHHFCGEGGHFGGGGGDHHHHHHGHFHC-AEGHHFHG/;CCGFHHHD;EGGGG?.;FFFG9CGGFGGFFFEGFFA?FFFF;;D>AFFF/9F//.;9ADF.BFBFFDFFFFFB/;;B9
@M05620:37:000000000-D9766:1:1101:7022:16041 1:N:0:46
GAGGCTGCTTTGGAAGAAACTCATAGATTACTGCAACAGTTCCCCCTGGACCTGGAAAAGTTTCTTGCCTGGCTTACAGAAGCTGAAACAACTGCCAATGGTAAGGAAAGGCTCCTAGAAGACTCCAAGGGAGTAAAAGAGCTGATGAAACAATGGCAAGTAAGTCAGGCATTTCCGCTTTAGCACTCTTGTGGATCCAATTGAACAATTCTCAGCATTTGTACTTGTAACTGACAAGCCAGGGACAAAAG
+
AABAAAFBFFFFGGGGGGGGGGHHHHFHHHHHGHFHGGHHHHHHHGGGHHHHHHHGHFGGBGHHHHHHHHHHGFGHHHHHFHHHHHFBGHHHHHHHHHHHHHGHHGHHHHHHHHGHGHHFGFHHHHGFGFGGFGHHHFF/FGHHFHHGH3FGFHHHHHHGHHHHHHFGHH/FGHHHGGGGGHHHHGHHHHHGHGGHHHHGHGHHHHHHHHHHHHHHHHHHHHHHHHHHHGHHHHHHHHGGGGGGGGFGFGB
@M05620:37:000000000-D9766:1:1101:5002:16061 1:N:0:46
AGTGCCAGCTCTCAATCGCACAGGGGACCCAGGGCCTGGCCCCTCCATCCAGAAAACCTATGACCTCACCCGCTACCTGGCGCACCACCTCCGCAGCTTGGCTGGGACCTATGTGAGTATCCAGCGTAGGAATCTGGGAGTTGGGGAGGCGTGAGGAGTTGGGGAAAGACAGTCCTAACCGTGGAGGGTTCTGGTAAATGATGGGGTGAGGAGGGGCTCTTTGGCTCCCACCAGTCCCCCTGTCTGGTCTA
+
>A>>>DFFBFFFG4FFBFF2EAGFGEAEEEGH2EEBEFHHHHGHGGHHHFHHHFH2BEGHFGHHHDFHHHHEE>EEHGFF1>EFGG1/?FHFEFCGEHGHGHHGGGHHGHHHHHH2GHHHHHFHHGG?CDFHHHHHHH0FGHHHGG.AF.AEG.AGCEHHHHGGE.9F/;/FGGGGGFGGGGGGDEGGGFFFFFFFFFFFFFFFFFFFFFFFFFFFFFFFFFFFFFFFFFFFFFFFFFFFFFFFFFFFFFF
@M05620:37:000000000-D9766:1:1101:21710:16073 1:N:0:46
GAGGCTGCTTTGGAAGAAACTCATAGATTACTGCAACAGTTCCCCCTGGACCTGGAAAAGTTTCTTGCCTGGCTTACAGAAGCTGAAACAACTGCCAATGGTAAGGAAAGGCTCCTAGAAGACTCCAAGGGAGTAAAAGAGCTGCTGAAACAATGGCAAGTAAGTCAGGCATTTCCGCTTTAGCACTCTTGTGGATCCAATTGAAAAATTCTCAGCATTTGTACTTGTAACTGACAAGCAAGGGACAAAAG
+
>>ABBBFBFFFFGGGGGGGGGGGHGGHHHHHHHH4BBFFGGHHHHGEGEFGHHHHHHFBFFGHHGHFHHHHHHHHEHHHHHHHHH3BGHGHHHHHB33BFH@4BFFH33?FEHHGHF4BGHBGHGHBGFEGHGEGD44?FEHEH2FHHGGHCFHHHHB@/22@FFGHHHHHGHHHHGGGGG1GHHHHE1>FGHGBGHHHBGDGB0<=CGFFHH0CFHHHHGHC<<:CGG0;GHCGCC.;///;DG;.C/;/
@M05620:37:000000000-D9766:1:1101:20397:16076 1:N:0:46
GAGGCTGCTTTGGAAGAACCTCATAGATTACTGCAACAGTTCCCCCTGGACCTGGAAAAGTTTCTTGCCTGGCTTACAGAAGCTGAAACACCTGCCAATGGTAAGGAAAGGCTCCTAGAAGACTCCAAGGGAGTAAAAGAGCTGATGAAACAATGGCAAGTAAGTCAGGCATTTCCGCTTTAGCACTCTTGTGGATCCAATTGAAAAATTCTCAGCATTTGTACTTGCAACTGACAAGCCAGGGACAAAAG
+
>AAAABFAFFFFGGGGGG4AFGGHHFHAFDGFHBFGFHHHHHHHHGG2FHHHHHHHHHH3BFHHHHFHHHHHGHFGHGFHHGHHGGHFHH1EGHHGGHHHHFB4FGGCGCAGHHGHHHGGHHHHHFGGGFDEEEHHEHHGF2GFBGGFFGGHHGGHHHEGHHHHHHGGFFFHHHHB?ACEGHHHGGHGGDBGHGFHHFBGGGGFD==CGGGHHFHBCGHHHFFGHHB0:<:FGFHGF.;.:.CDGGGFBFC
@M05620:37:000000000-D9766:1:1101:9922:16098 1:N:0:46
GAGGCTGCTTTGGAAGAAACTCATAGATTACTGCAACAGTTCCCCCTGGACCTGGAAAAGTTTCTTGCCTGGCTTACAGAAGCTGAAACAACTGCCAATGGTAAGGAAAGGCTCCTAGAAGACTCCAAGGGAGTAAAAGAGCTGATGAAACAATGGCAAGTAAGTCAGGCATTTCCGCTTTAGCACTCTTGTGGATCCAATTGAACAATTCTCAGCATTTGTACTTGTAACTGACAAGCCAGGGACAAAAG
+
AAABCCFCFFFFGGGGGGGGGGHHHHGHHHHHHHHGFHHHHHHHHGGGHHHHHHHHHHGHGHHHHHHHHHHHHHHHHHHHHHHHHHHHHHHHHHHHHHHHHHHHHHHHHHHHHHGHHHHGHHHHHHHHHGGHGGHHHHHGHGHHHHHHHHHHEHHHHHHGHHHHHHHHHHHHHHHHGGGGGHHHHHHHHHHHHGHHHHHHHHHHHHHHHHHHHHHHHHHHHHHHGHHGHHHGHHHHHHGGGGGGGGGGGGB
@M05620:37:000000000-D9766:1:1101:15174:16099 1:N:0:46
GAGGCTGCTTTGGAAGAAACTCATAGATTACTGCAACAGTTCCCCCTGGACCTGGAAAAGTTTCTTGCCTGGCTTACAGAAGCTGAAACAACTGCCAATGGTAAGGAAAGGCTCCTAGAAGACTCCAAGGGAGTAAAAGAGCTGATGAAACAATGGCAAGTAAGTCAGGCATTTCCGCTTTAGCACTCTTGTGGATCCAATTGAACAATTCTCAGCATTTGTACTTGTAACTGACAAGCCAGGGACAAAAG
+
>3AAAAFBFFFFGGGGGGFGGGGGFGFFGDFGHF4EFFFDFGHHHGCEEHGFEGFHHHCF3FEHFGHHHHHHHHF3FGGEGHH3@BGGHHEHGCGGFGHGHFFGHHHHHHHGHHGGHHHGHGHHHHGHHGGHEEEFEGHFHHHHHHHFGGHHEHHHHHGGHHHHHHHHHHHHHHHHGGGGGHHGHHHHHHHHHGHHHHHHHHHFH0DGHHHHHHHFGHHHHHHHHHH:CGHGHGHHHFGGFGGGGGEFFGF
@M05620:37:000000000-D9766:1:1101:14801:16102 1:N:0:46
GAGGCTGCTTTGGAAGAGCACACGTCTGAACTCGACAAGCCAGGGACAAACGATCGGAAGAGCACACGTCTGAACTCCAGTCACGAGATTCCATCTCGTATGCCGTCTTCTGCTTGAAAAAACAAAAGCAGCCCGCCTCCCCCTTCCTTGCCTCCCCGGACTTGCCCCCTTTCTAACTGGTTCTCTCTTCTGCCGTTTTCCGTAGAACTCTCTTTTCTGCCCTGCGTCTCCTTTGGAATTCTCACGGTTCT
+
AAAAAAFAFFFFGFGFAFF1B0BAFGGFBDFGHACEEEGGFHGAECFFCF///BFEEECE0GHHHHH>GBFFGHHGHHHHEGHHGEE/?1FGHHHHHHFFFHDF>EGHGHHFHHHHEFDGGG/<?<00@100//////?///>-<001111<11<..-----;00/;.--.0;00000;/;0;0009B;090;B-9A/.;0.0.9-//////;//;////9-9-99--9B/;//B/;9/////;/--;;AF
@M05620:37:000000000-D9766:1:1101:16740:16108 1:N:0:46
GAGGCTGCTTTGGAAGAAACTCATAGATTACTGCAACAGTTCCCCCTGGACCTGGAAAAGTTTCTTGCCTGGCTTACAGAAGCTGAAACAACTGCCAATGGTAAGGAAAGGCTCCTAGAAGACTCCAAGGGAGTAAAAGAGCTGATGAAACAATGGCAAGTAAGTCAGGCATTTCCGCTTTAGCACTCTTGTGGATCCAATTGAACAATTCTCAGCATTTGTACTTGTAACTGACAAGCCAGGGACAAAAG
+
BBBBBCFBFFFFGGGFFGFGGGHHHHHGHHHGHHGHGHHHHHHHHGGGHGHHHHHGGFFBFGHHHHHHHHHHHHHGHHHHHHHHHFGHHHFHHHHHHHHHHHBHGGFFHCEHHHFHH@BGGFEFGHHGGEEEGEFHHGHGHFHFGFGHHHGGHGFGHFFFFDGFFFFDCCGFHGDGEDADFD<DFGHHHHFDGDFFHHHFFD<DDGFHHFHHHFDGF0CCGGCHHFHGFGGHGHHHHHGGFC.EEGGFFGB
@M05620:37:000000000-D9766:1:1101:10412:16136 1:N:0:46
GAGGCTGCTTTGGAAGCAACTCATAGATTCCTGCACCAGTTCCCCCTGGCCCTGGAAAAGTTTCTTGCCTGGCTTACAGAAGCTGAAACAACTGCCCATGGTAAGGAAAGGCTCCTAGAAGACTCCAAGGGAGTAAAAGAGCTGATGAAACAATGGCAAGTAAGTCAGGCATTTCCGCTTTAGCACTCTTGTGGATCCAATTGAACAATTCTCAGCATTTGTACTTGTAACTGACAAGCCAGGGACAAAAG
+
>>AAAAFAFFFFGCG11BABBFADFFGDDAGHGA01AGFBFHHHHG/FG0FGHHHHGFGHHHHHDDEHHGHFHHA1BFFDFHGBFF@BBB/FGGGB/BBFHB2FGHHG0GHHHHGHGHGHHHHHHHHFFEEFFEFHHFFFHFHFBBFGGBBB?FGHFHGGHHFFFGDGHHFGHHHFGGGGGHHHDFFGHHHGHGF<GHEFGHFFHGHGHHGHHHGGFHHHHHGHHHF<CFGCFHHHFFGGGGGGGGGECFC
@M05620:37:000000000-D9766:1:1101:6346:16143 1:N:0:46
AGTGCCAGCTCTCAATCGCACCGGGGACCCAGGGCCTGGCCCCTCCATCCAGAAAACCTATGACCTCACCCGCTACCTGGAGCACCAACTCCGCAGCTTGGCTGGGACCTATGTGAGTATCCAGCGTAGGAATCTGGGAGTTGGGGAGGAGTGAGGAGTTGGGGAAAGAAAGTCCTAAACGTGGAGGGTTCTGGTAAATGATGGGGTGAGGAGGGGCTCTTTGGCTCCCACCAGTCCCCCTGTCTGGTCTA
+
>AAAAFFF?FFFGFGGGFA1A00AAAFEGEBFF/AEBBAGHHGFGGHBGFBFFGHGFEG1FGGHHHGHHHEFEG>EH1@FGHGFGHAGEFFHFGEGEG<FAGHGGGFHGF1GHHHHHGFHHHHGHG<//?FGHFHGHFGGAGHHGGGGGGGHHFDGHGHFFF@CE?EHC.FGG0CFB00;CCAEGGG?9C?FB0C0C/;FFFFFFFB@FF-BBF@@@@EFFFFEFFFAEFFFFFFFFFFF?EFFFF/BBF/
@M05620:37:000000000-D9766:1:1101:28885:16166 1:N:0:46
AGTGCCAGCTCTCAATCGAACAGGGGACCCAGGCCCTGGCCCCTCCAGCCAGAAAACCTGTGACCTCACCCGCTACCTGGAGCACAAACTACGCAGCTTGGCTGGGACCTATGTGAGCATCCAGCGTAGGAATCTGGGAGTTGGCGAGGAGTGAGGAGAAGCGGAAAGACAGTCCTAACCGTGGAGGCTTCAGGCAAATGATGGGGTGAGGAGGCCATCTTTGGCTCTCAGCAGTCCCCATGTCTAGTCTA
+
>A1>>DB1>BFBGBFBGFGGGGFHGGG0EECFF0BB/BFACHGHGGFAGFFHFFHHGAG0D1AFHGGFGHCEFGC/FGGFHHGHF00F?FGH/>E/>BFGAFHGEGHFGFFGDBGF11F1FHHHHG/A//FGC1GGFHFG/<FF1><<>AEGFGHHF..<</--;:C.;CGFC0=BFF/F-;CGGGF.;/;0;;/;FGGGFFGG-9;>A-AFB----/:FBF//;//9///9;-9/;9--:B/FB//9;FF
@M05620:37:000000000-D9766:1:1101:3029:16175 1:N:0:46
GACAGGAGCACACGTCTGAACTCCAGTCCAGACATTCCATCTCGTATGCCGTCTTCTGCTTGAAAAAAAAACAAAAAACCTCAACATGTATTATTAACATACGGAGACTTAATCGACAATAAAACGAAAGAATGTAAGAGCGCGAAAGAACTGTGCACGACTATCAAGTCAGCCATGAACTTGGAGGAATCCAGCAAAAGCTCAACCGAGCACATTAACACAGATCTCCCTACCCAGGACGCTCAACTTCC
+
>AA3>>CAAAFFGEGFBFA5B5BABGDF45BB22D5ADFH5GGFBBF3D32A2BB5DAB5BBFFFFGA@00111111/113333?33BB4BE44444?44330/////B43342/0///11?111//<//00?1<111110//----</./<000000..-.-0000<00000/.000;;0;000/../0;000//;///.0000/.-;---..///////;./:9////./.../...9--..././/9/
@M05620:37:000000000-D9766:1:1101:10926:16193 1:N:0:46
GAGGCTGCTTTGGAAGAAACTCATAGATTACTGCAACAGTTCCCCCTGGACCTGGAAAAGTTTCTTGCCTGGCTTACAGAAGCTGAAACAACTGCCAATGGTAAGGAAAGGCTCCTAGAAGACTCCAAGGGAGTAAAAGAGCTGATGAAACAATGGCAAGTAAGTCAGGCATTTCCGCTTTAGCACTCTTGTGGATCCAATTGAACAATTCTCAGCATTTGTACTTGTAACTGACAAGCCAGGGACAAAAG
+
ABC@ABFCFFFFGGGGGGGGGGHHGHHHHHHGHHHHFHHHHHHHHGGGHHHHHHHGHHHHGHHHHHHHHHHHHHHHHHHHFHHHHHHGHHHHHHHHHHHHHGHHHHHHHHHHHHGHHHHGHHHHHHHHHGGHGGHHHFHEFHHHHHHHHHHHHHGHHHHGHHHHHHGGHHEHHHHHGGGGGHHHHHHHHGHGGGGHHHHHHHHHHHHHHGHHHHHFHHHHHHGHHHHCGHHHHHHHHFGEGGGGGGGGGG9
@M05620:37:000000000-D9766:1:1101:19058:16199 1:N:0:46
AGTGCCAGCTCTCAATCGCACAGGGGACCCAGGGCCTGGCCCCTCCATCCAGAAAACCTATGACCTCACCCGCTACCTGGAGCACCAACTCCGCAGCTTGGCTGGGACCTATGTGAGTATCCAGCGTAGGAATCTGGGAGTTGGGGAGGAGTGAGGAGTTGGGGAAAGACAGTCCTAACCGTGGAGGGTTCTGGTAAATGATGGGGTGAGGAGGGGCTCTTTGGCTCCCACCAGTCCCCCTGTCTGGTCTA
+
BBAABFFFCFFFGGGGGGGGGGHHGGGGGGHHGGGGGGHHHHGHGGHHHGHHHHHHHGHHHHHHHHHHHHHGGEGGHHHHHHHHHHHGGHHHGGGGGHHHGHHGGGHHGHHHHHHHHHHHHHHHHGGGGGHHHHHHHHHGGHHHGGGGGGGHHHHHHGHHHHGGGGHHHHHHHHHHHHHHGGGGGGGGEFGGGGFGGGGGGGGGGGFFFFFFFFFFFFFFFFFFFFFFEFFFFFFFFFFF-EFFFFFFFFF
@M05620:37:000000000-D9766:1:1101:10942:16208 1:N:0:46
GAGGCTGCTTTGGAAGAAACTCATAGATTACTGCAACAGTTCCCCCTGGCCCTGGAAAAGTTTCTTGCCTGGCTTACAGAAGCTGAAACAACTGCCCATGGTAAGGAAAGGCTCCTAGAAGACTCCAAGGGAGTAAAAGAGCTGATGAAACAATGGCAAGTAAGTCAGGCATTTCCGCTTTAGCACTCTTGTGGATCCAATTGAACAATTCTCAGCATTTGTACTTGTAACTGACAAGCCAGGGACAAAAG
+
A3AAAAFBFFFFGGGGGGFFGGFHHHHHHFGHHE44BGBFGHHHHGEFE2BFGHGHH3BGHHHHFGHHHHHHHHF3FGGFGHHGGDGHHG1FGHHF1BFGHBDGHHHGFHHHHHGHHHHHHHHHHHHHHGGHGGFHEBGFHHHHGHHHHHHHHHHHHHGGHG@FFGHHHHGHHHHHGGGGGHHHGHHGHHGHHGHGGHHFHHHHHGHHGHGHHHHHFHHHHHHHHHH:<GHGHHHHHGGGGGGGEEE.;FB
@M05620:37:000000000-D9766:1:1101:14980:16240 1:N:0:46
AGTGCCAGCTCTCAATCGCACAGGGGACCCAGGGCCTGGCCCCTCCATCCAGAAAACCTATGACCTCACCCGCTACCTGGAGCACCAACTCCGCAGCTTGGCTGGGACCTATGTGAGTATCCAGCGTAGGAATCTGGGAGTTGGGGAGGAGTGAGGAGTTGGGGAAAGACAGTCCTAACCGTGGAGGGTTCTGGTAAATGATGGGGTGAGGAGGGGCTCTTTGGCTCCCACCAGTCCCCCTGTCTGGTCTA
+
AA>AAFFFAFFFDGGBGGGGGGFHGAEEFEHHGFEEECAGFHGEGDFGHHHHGFHHFAGHGHHHHHHHHHFGGFGGHGHHHHHHHHHHGHHHGGGGGHHHGHHGGGHHGHHHHHHHHHHHHHHHHGGGGGHHHHHHHHHGGHHHGGGGGGGHHHHHHGHHHHGGGGHHHHHHHHHHHHHHGGGGGGGGGGGGGGGGGGGGGGGGGGFBFFFFFFBBBBFFFFFFFFFFFFFFFFFFFFFFBFFFFFFFFFF
@M05620:37:000000000-D9766:1:1101:7260:16284 1:N:0:46
AGTGCCAGCTCTCAATCGCACAGGGGACCCAGGGCCTGGCCCCTCCATCCAGAAAACCTATGACCTCACCCGCTACCTGGAGCACCAACTCCGCAGCTTGGCTGGGACCTATGTGAGTATCCAGCGTAGGAATCTGGGAGTTGGGGAGGAGTGAGGAGTTGGGGAAAGACAGTCCTAACCGTGGAGGGTTCTGGTAAATGATGGGGTGAGGAGGGGCTCTTTGGCTCCCACCAGTCCCCCTGTCTGGTCTA
+
BBBBBFDFBFFFGGFGGFFEG2GGGGGGGGHHGGGGEGHHHHEHGGHHHHHHDGHHGGHHHHHHHHHHHHHGGEEGHHGHHHHGFHHHGHHHGGCEGHHGGHHGGGHHGHHHHHHHHHHHHHHGHGGGGFHHHHHHGHHGGHHHGGGGGGGHHHHHGGHHHHGGEAGHHHHHHHHHHHHHGGGGGGGGFFGGGGGGGGGGGGFGGGFBFFFFFFBBBBFFFFFFFFFFFFFFFFFFFFFFBFFFFFEFFFB
@M05620:37:000000000-D9766:1:1101:19115:16291 1:N:0:46
AGTGCCAGCTCTCAATCGCACAGGGGACCCAGGGCCTGGCCCCTCCATCCAGAAAACCTATGACCTCACCCGCTACCTGGAGCACCAACTCCGCAGCTTGGCTGGGACCTATGTGAGTATCCAGCGTAGGAATCTGGGAGTTGGGGAGGAGTGAGGAGTTGGGGAAAGACAGTCCTAACCGTGGAGGGTTCTGGTAAATGATGGGGTGAGGAGGGGCTCTTTGGCTCCCACCAGTCCCCCTGTCTGGTCTA
+
AAAABFFFBFFFGGGGGGGGGGHHGGGGGGHHGGGGGGHHHHGHGGHGHHGHHHHHHGHHHHHHHHHHHHHGGGGGHGHHHHHHHHHHGHHHGGGGGHHHGHHGGGGHGHHHHHHHHHHHHHHHHGGGGGHHHHHHHHHGGHHHGGGGGGGHHHHHHGGFHHGGGGHHHHHHHHHHHHHHGGGGGGGGEFGGGGFGGGGGGGGGGFFFFFFFFFFFFFFFFFFFFFFFFFFFFFFFFFFFFFFFFFFFFFF
@M05620:37:000000000-D9766:1:1101:5499:16292 1:N:0:46
GAGGCTGCTTTGGAAGAAACTCATAGATTACTGCAACAGTTCCCCCTGGACCTGGAAAAGTTTCTTGCCTGGCTTACAGAAGCTGAAACAACTGCCAATGGTAAGGAAAGGCTCCTAGAAGACTCCAAGGGAGTAAAAGAGCTGATGAAACAATGGCAAGTAAGTCAGGCATTTCCGCTTTAGCACTCTTGTGGATCCAATTGAACAATTCTCAGCATTTGTACTTGTAACTGACAAGCCAGGGACAAAAG
+
BABAB?FAFFFFFGGGGGF4BAGHHHHFAFHHHGFFBFHHGHHFHGEGCHFGEFFFFHBGFHHHHHHHHHGHHHHHHHHHHHHHHHHHHH1GGG3GHHHHHGHHHHHFHHFHHHGF3@G3G3GFHGFFHGDGE?FGGH3CEFHHFHFFD?FGFHHGHB@FFDBG2FGHFHGHHHHGDDEDFHHHHHGGHHGHHGBGFGD0=GGHFHHEFHHEHFHHHGFHHHHHHHHCCHHHHFHHHHGEFGEDEGGGFF9
@M05620:37:000000000-D9766:1:1101:15676:16316 1:N:0:46
AGTGCCAGCTCTCAATCGCACAGGGGACCCAGGGCCTGGCCCCTCCATCCAGAAAACCTATGACCTCACCCGCTACCTGGAGCACCAACTCCGCAGCTTGGCTGGGACCTATGTGAGTATCCAGCGTAGGAATCTGGGAGTTGGGGAGGAGTGAGGAGTTGGGGAAAGACAGTCCTAACCGTGGAGGGTTCTGGTAAATGATGGGGTGAGGAGGGGCTCTTTGGCTCCCACCAGTCCCCCTGTCTGGTCTA
+
AAAAAFFFAFFFGGGGGGGFGGHHGGGGGGHHGEGGAFHHGHGHGGHFHHHHHHHHHGHGHHGHHHHHHHHGGEEGHHHHGHHHHHFHGHHGFFEFGHHHGHCFGGGHGHHHHH?HHHHHHHHHHGGGGGHHGHHHHHHGGHHHGGGGGGGHHHHHHGHHHFGGGGHHHHHHHHHHHHHHGGGGGGGGGGGGGGGGGGGGGGGEGGFFFFFFFFADFFFFFFFFFFFFFFFFFFFFFFFFFFFFFFFFFFF
@M05620:37:000000000-D9766:1:1101:21909:16339 1:N:0:46
GAGGTTGCTTTGGACGAAACTCATAGATTAATGCAACACTTTCTCCTGGAACTGGACAAGTTTCTTGACTTGCTTACCGAAGCTGAAACAACTGCCAATGATAAAAAAAAGCTACTACTAGACGCCAAGGAAGTAAAAGAGATGATGAAACAAGGGCAAATAAGTCAGGCATTGCCGCTTCAGCAATCTTCAGAATCCAATAGCCCAATTATCATCATTTGTACATATAACGGACCCGCAAGAGACAAAAG
+
>1A11BBFB1B1F1AAAE0EGGCHFBGGHH12DF1BCG0BB1A22BBA0CBBBFBGB10BDBFBFGH211DB1DF2A0AA>?>B@11@1B/BFGHGGGGH1@@2111/>>/011B11111>B1//>BC//00<@>2@2FAF01@>>@>FH<</0/<<//>11<1<11<0<G11110-<-..=<00/;:;00000000;00C:;:0:..;0900000;0;;00;C000;9;0.-99-;-;-;----;BFFAB
@M05620:37:000000000-D9766:1:1101:16369:16365 1:N:0:46
AGTGCCAGCTCTCAATCGCACAGGGGACCCAGGGCCTGGCCCCTCCATCCAGAAAACCTTTGACCTCACCCGCTACCTGGAGCACCAACTCCGCAGCTTGGCTGGGACCTATGTGAGTATCCAGCGTAGGAATCTGGGAGTTGGGGAGGAGTGAGGAGTTGGGGAAAGACAGTCCTAACCGTGGAGGGTTCTGGTAAATGATGGGGTGAGGAGGGGCTCTTTGGCTCCCACCAGTCCCCCTGTCTGGTCTA
+
AAAABFFFBFFFGGGGGGGGGCHGGGGGGGHHGGGGFGHHHHGGGGFFGHHHHEHHHGG3BDFGHHHHHHGGGG/FHHHHHHHHHHGHGHHHGGGGGHHHGHGGGGHHGHHHHHHHHHHHHHHGFGD<B?2GHHHHBHHGGHHHGGC<CEGHHHHHHGHHHHGGGGHHHHFCGHHGGHHHGDEFGEGGGGGGGGGGGGGFFFFFGGFFFFFFDFFFAAFFFFFFFFFFFFFFFFFFFFFFFFFFFFFFFFB
@M05620:37:000000000-D9766:1:1101:5503:16371 1:N:0:46
AGTGCCAGCTCTCAATCGCACAGGGGACCCAGGGCCTGGCCCCTCCATCCAGAAAACCTATGACCTCACCCGCTACCTGGAGCACCAACTCCGCAGCTTGGCTGGGACCTATGTGAGTATCCAGCGTAGGAATCTGGGAGTTGGGGAGGAGTGAGGAGTTGGGGAAAGACAGTCCTAACCGTGGAGGGTTCTGGTAAATGATGGGGTGAGGAGGGGCTCTTTGGCTCCCACCAGTCCCCCTGTCTGGTCTA
+
AA>3ADFFCFFFGGGGGGE2EEGHGGEGGEFH2EFGGGHHHHGHGGGHHFGHHHHGFGGHFHHHHEHFHHHGG>EGHFHH2BGHFHH1EFHHGGGGGHHHGHHG/EHHGHHHHHHHHHHHHHHHHGEGGGHHHHHHHHHGGHHHGGFGGAGHHHHHHGHHHHGGGGHGHHHHFHHHHHHHGGGGGGGG:CFGGGGGGGGGGGGGGGFBFFFFFFFFFDFFFFFFFFFFFFFFFAFFFFFFFFFFFFFFFFB
@M05620:37:000000000-D9766:1:1101:7241:16378 1:N:0:46
GAGGCTGCTTTGGAAGAAACTCATAGATTCCTGCACCAGTTCCCCCTGGACCTGGAAAAGTTTCTTGCCTGGCTTACAGAAGCTGAAACAACTGCCAATGGTAAGGAAAGGCTCCTAGAAGACTCCAAGGGAGTAAAAGAGCTGATGAAACAATGGCAAGTAAGTCAGGCATTTCCGCTTTAGCACTCTTGTGGATCCAATTGAACAATTCTCAGCATTTGTACTTGTAACTGACAAGCCAGGGACAAAAG
+
>33AAAFBFFFFGBB44FGBBFBFGFGFG5DGFAB4BFHHHHHHHGGGHBGHHHHHAGFHHGHHHGFHHHHFGHBBAFBDFHGGHG3FFGFGHGGF3FFGHG4FFHHHH?1FBFFHFGGFHHH3FGEFHE??EEHHFGFFE0FC?BFGFDBFGBFGFGFGHF2FFGDGFCC1F<GFEE??FHHB<>1GFFFHHG<<>GBGGGH0DGD<<0<DGGHFHHHHHGHHHHHGCFC0CCGC;CAEFGADEE?9:FB
@M05620:37:000000000-D9766:1:1101:9202:16379 1:N:0:46
GAGGCTGCTTTGGAAGAAACTCATAGATTACTGCAACAGTTCCCCCTGGACCTGGAAAAGTTTCTTGCCTGGCTTACAGAAGCTGAAACAACTGCCAATGGTAAGGAAAGGCTCCTAGAAGACTCCAAGGGAGTAAAAGAGCTGATGAAACAATGGCAAGTAAGTCAGGCATTTCCGCTTTAGCACTCTTGTGGATCCAATTGAACAATTCTCAGCATTTGTACTTGTAACTGTCAAGCCAGGGACAAAAG
+
>>A1>>CACFFFBGGGGGG1F1GGFHGDAGHH3FGH1GHHHHHGHGCF/CGGGGGFFGCGGHGHHHFGHHFHHGGGHHHH1GFFHF1@FGCHCBGHFGHHH1DFGHHHFCEEGG/GFFBGGHBGH1G1B//<?EFGDGGEFBGFBFGGHFFBGHBCCGBFD>2122@10</1?F1FAEAEEFG1<1CHHBD=GCGF1<0CHFGFHEBC000DGGHHB:;GGHHHGCCCG0<:CCHHHBGEFG.9AAEAFG;
@M05620:37:000000000-D9766:1:1101:17311:16404 1:N:0:46
GAGGCTGCTTTGGAAGAAACTCATAGATTACTGCAACAGTTCCCCCTGGACCTGGAAAAGTTTCTTGCCTTGGTCAGAGGAGTCAGAACCCCTACGCCTGGCAAGAAACGTCTCCTAGACCCCACGAAGGGAGACAACGAACTGAAGAAACACTAGCAAGTCAGTCAGTCATTTCCGCTTACGCACTCTTGTGGATCCAATCGAATAATACTAAGCATTTGTACATGTAACTGACAAGGCACAGAAAAAAG
+
CBCCCBFBFFFFGGGGGGGGGGHHHHHHHHHHHHHHFHHHHHHHHGGGHHHHHHHHHHHGFHHHHHHHH553335D2531AA2355552?11?1B1>>CGH1?FF2BF311/BGGE34B33///</<?EF/G///B?F///</2@2<??F00010?0?GHG1DH1>GD1<F<111<.<C<.<<CD--;;:0<::C0:/0<0/.;/0;;000090:/0;000C00000;0CF009;0CF..:.//://;.::
@M05620:37:000000000-D9766:1:1101:17512:16412 1:N:0:46
AGTGCCAGCTCTCAATCGCACAGGGGACCCAGGGCCTGGCCCCTCCATCCAGAAAACCTATGACCTCACCCGCTACCTGGAGCACCAACTCCGCAGCTTGGCTGGGACCTATGTGAGTATCCAGCGTAGGAATCTGGGAGTTGGGGAGGAGTGAGGAGTTGGGGAAAGACAGTCCTAACCGTGGAGGGTTCTGGTAAATGATGGGGTGAGGAGGGGCTCTTTGGCTCCCACCAGTCCCCCTGTCTGGTCTA
+
BBAABDFFCCFFFGGGGGGGGGHHGGGGGGGGGGGGFGHHHHGHGGHHHHHHHHGEFGHHHGHHHHHGHHGGGEFGHHHHHGGGFHHHGHHHGGGGGHHHGHFFGGHHGHHHHHGHHGHHHHHHHGEFGGHHHGHHHHHGGHHHGGGGGGGHHHHHHGHHHFGGGGHHHHHHHHFHHFHHGGE?EEGGGGGGGGGGGGGGGGGGGGFDFFFFFFFFFFFFFFFFFFFFFFFFFFFFFFFFFFFFFFFFFFF
@M05620:37:000000000-D9766:1:1101:28432:16414 1:N:0:46
AGTGCCAGCTCTCAATCGCACAGGGGCCCCAGGGCCTGGCCCCTCCATCCAGAAAACCTATGACCTCACCCGCTACCTGGCGCACCCACTCCGCAGCTTGGCTGGGACCTATGTGAGTATCCAGCGTAGGAATCTGGGAGTTGGGGAGGAGTGAGGAGTTGGGGAAAGACAGTCCTAACCGTGGAGGGTTCTGGTAAATGATGGGGTGAGGAGGGGCTCTTTGGCTCCCACCAGTCCCCCTGTCTGGTCTA
+
>>3>>B@BABCDGBFE5AA2A?GGG22AAA2BBABAAAFGFGGHGGHFFE3FBFG2BBBEAB5DF5B3BFC>F>>>BG3B?>EEEE//?GEF>?/<>B3BEGHFDGFHGHFHFFDGH>DFGHHHHCCADGHDGGFGHH0F>GFHGC.AD.CCGHGH0C/CGFGGGGFG/GFFFFGGGGGGGEEG?CDB..CBFF;BFFFFF/BFF?A>EFFFFFBBB=EFFFFEF/F.EFFFFFFFFFFFBEBFFFEFFFF
@M05620:37:000000000-D9766:1:1101:2229:16430 1:N:0:46
GAGGCTGCTTTGGAAGAGCACACGTCTGCACTCCAGTCACTCGATTCCCTCTCGTATGCCGTCTTCTGCTTGCAAAAAAAAAAACACGCACGACAAAAAAACGGGGGCTTTGCGGCTTATACCAAATTGTGCGCGAATCATTTAATCAACGAACAACGTGGAGGCCCTCTCTTCCACGCATTTTCCTATCCGGCTCGCTGCTGGGGGGCTTCTTTTTTCCTAGGGTCCCCCTCGGGACCCTGCCTGGTTTA
+
AAAAAAFBFFDFGGGGAFF4B4BF4BAB55BGBBF3DBGH552ABFGHG5BABA1ABBBFEAEGF55DGDFGBAEGH10//>/>//?///</////20//<?//?/--->000----:/00;000.0<;00:;----=.009000;;00/...9-.9999.....A....////9//..-.://////9//.9--.--;..///9---9-.9/9///-/////9.//;9AD-.-.--9.:;..9;B.//./
@M05620:37:000000000-D9766:1:1101:18907:16442 1:N:0:46
GAGGCTGCTTTGGAAGAGCACACGTCTGAACTCCAGTCACGAGATTCCATCTCGTATGCCGTCTTCTGCTTGAAAAAAAAAACACAATTGCTGCTTTGTCCCTGTTCCCTACCCAACACAACACGTCTTTGCTCTCCTACCTCCTGATTGATCACTCTTTCTGTCTCCCAGCTCCACAGCGCCGTGCTGCTACTGTTTCAATATTACTATTCTCTTCACAGTAGCACGCCAGGTTCAATTCATCATTTCCA
+
AAABBAFBFFFFGGGGGGGGGFH2BF4AFGHFHH3C5BFHEEAAFABDG5DFGC11B35FAAEA1DAGHD5B13BFG@//E>11B??34B?43333B344BB3?334B333BFE1//////<///0/0/2111<110111011?01111111<101=11>11<11<F1/<0.0<<<//..------..000000000900000000000000000;009;0000000--..-.9/9/:9/////99////9
@M05620:37:000000000-D9766:1:1101:10567:16448 1:N:0:46
GAGGCTGCTTTGGAAGAGCACACGTCTGAACTCCAGTCACGAGATTCCATCTCGTATGCCGTCTTCTGCTTGAAAAAAAAAAATGAAACAACGGTCATTGGTCAACACTACAGTACGTGCTCATAAACTCAACTAATGAATGAAAATATATAATGACACCATTTACAGACAGTCATAACTGGCGACGTAAGCACCAATTGATAGCCCCATGAGCACTTCGCAGCATATCTCCAATTACCTAACACACACTA
+
BBBBBBFBFFFFGGGGGGGGGGGGFHHF5FHHFHHHFHFFDGGEFHGH5BF5EBFEHHHHEBEGGHFFGHHHHGFHHGGG@/>03?B33?/?////?4443BB4BD2?222?23B3/22//>>2@22222@2011?1111??11<11111<111111<>.<11111=00<//0<0000/00/.-----...0;/.;./000000;;/..//000;.9/0.;9.-.:/;//9;////;/9///./:....;/
@M05620:37:000000000-D9766:1:1101:18903:16496 1:N:0:46
GAGGCTGCTTTGGAAGAACCTGACAAGCCAGGGACAAAAGATCGGAATAGCACACGTCTGAACTCCAGTCACGAGATTCCATCTCGTATGCCGTCTTCTGCTTGAAAAAAAAATAAGTATCCAGCGTACGAATCTTGTCTTTGCGTAGCAGTGCTGTCTTGGGGATCGCCAGTCCTCACCGTGGAGGGTTCTGTTAAATGATGGGCTGAGGAGGGGCTCTTTGCCTCTCTCCAGTCCCCCTGTCTCGTCTA
+
>>AAA1CACFDFEGGGAGFGCCGGHFGGG0AFG0F00FCFFGHHFGG/B1GGHFHEAFH/DDFDGFEFBFGHEE@/FGHGHGH1FCFEGFGHG/>F>GHHGHHF0FG>CEGE/01B<2B>GHH10@?////?//F1<111<111</.-.1111111111<1<.<....<C.-:C0C00;.::;CBE.-.9.0;09;00;B0090../9.;.0.A----;B/;9/:/9////;//////-9--;:B/9-;--
@M05620:37:000000000-D9766:1:1101:23079:16503 1:N:0:46
AGTGCCAGCTCTCAATCGCACAGGGGACCCAGGGCCTGGCCCCCCCATCCAGAAAACCTATGACCTCACCCGCTACCTGGAGCACCAACTCCGCAGCTTGGCTGGGACCTGTGTGAGTATCCAGCGTAGGAAGCTGCGAGCTGGGGAGGAGCGACGAGATGCGGAAAGACAGCTCTAAGCGTGTAGGGTTCTGCTAAATGATGGGCTGAGTAGGGGCTCTTTGGCTCCTACTAGTCCCCCCTTCTGGTTCA
+
>1>>AFD11CFFGGGGGCCFGE0A0AEAAE00B0EC/BAG0BE/AEE0FF1B1B1EFE01FGBGHHH1G>0EEEEGH1FEFBFFGHHHFB<GFE@/BF1FAG1FC/00/?011>011>@1@1@1C/////110.1<1>->-<C/<@<--AA.---:-?..;0:----;CF/9-/:9////9A9--//;;F-////;/;BBFBB/------/99/--;9-//;9/99BA9///;/;///;----;//;///;
@M05620:37:000000000-D9766:1:1101:8390:16571 1:N:0:46
GAGGCTGCTTTGGAAGAAACTCATAGATTCCTGCACCAGTTCCCCCTGGACCTGGAAAAGTTTCTTGCCTGGCTTACAGAAGCTGAAACAACTGCCCATGGTAAGGACAGGCTCCTAGAAGACTCTAAGAGAGTAAAAGAGCTGATGAAACAATGGCAAGTAAGTCAGGCATTTCCGCTTTAGCACTCTTGTGGATCCAATTGAACAATTCTCAGCATTTGTACTTGTAACTGACAGGCCAGGGCCAAAAG
+
>>?AAA?AFFFFGFBE4BEBFGBG5FGHH5FFHGF4ABGHHHHHHGGGH2BGHFHH3F2GHFHHFGGGGFBFHHGBGFGDFFHFHFFGHF1BGGGG13BGFB4B@3B11111BGFFGB?BGFE?G3?G43BB<G44??DCHHHH1??GGGBG/1B1B<G/1@>1>@GD0GE1F1<FDEAA/1F1FGFHHHB1><F1>FB00DD=D00<<00=DGDBD:GHCG00000=00;0::/00.:AA..99;.././
@M05620:37:000000000-D9766:1:1101:16969:16575 1:N:0:46
AGTGCCAGCTCTCAATCGCACAGGGGACCCAGGGCCTGGCCCCTCCATCCAGAAAACCTATGACCTCACCCGCTACCTGGAGCACCAACTCCGCAGCTTGGCTGGGACCTATGTGAGTATCCAGCGTAGGAATCTGGGAGTTGGGGAGGAGTGAGGAGTTGGGGAAAGACAGTCCTAACCGTGGAGGGTTCTGGTAAATGATGGGGTGAGGAGGGGCTCTTTGGCTCCCACCAGTCCCCCTGTCTGGTCTA
+
AAABBFFFBFFFGGGGGGGFGGHHGGGGGGHHGGGGAFHHHHEGFGHHHGHHFG3FGGHHHHDHHHFHHHHGGEGGHFGHHHHHHHHHGHHHGGGGGHHHGHHGGGHHGHHHHHHHHHHHHHHHHGGGGGHHHHHHHGHGGHHHGGGGGGGHHHHHHGHHHHGGGGHHHHHHHHHHHHHGGGGGGGGGFGGGGGGGGGGGGGGGGGFFFFFFFFFFFFFFFFFFFFFFFFFFFFFFFFFFFFFFFFFFFFF
@M05620:37:000000000-D9766:1:1101:14758:16588 1:N:0:46
GAGGCTGCTTTGGAAGAAACTGACAAATTAGTGACACAAGATCGGATGAGCATGGATCTGTATTCCAGTTACGCTCTACAAGCTGGTACGACTTCCTCTGGTAAGAAAAAGATCCTACAAGCCTCCAAGGGAGTCAAAGCGCTTCTGCAACCATGGCCAGTCAGTCAGGCATTTCCGCTTTAGCACTCTTGTGGATCCAATTGAACAATTCTCAGCATTTGTACTTGTAACTGACAAGCCAGGGACAAAAG
+
AAAAAAFAFFFFGGGGFGFGG1G1B1013B1DD3DAGH0001B00//A11BA1101111D222222212D22///A/D1DF1?F100D2/BE//B11BGH@G1@11BFH0?/1BBGG1BD1/?FGH0FHGGGGE012110?>EG?GD12@F0/@FFH01FC11?FGHHFHHHHHHHEGGGG1FGHHGHHHGDGGFHHH0CGGGHHHHFHHHHHHFHCHHHEH0CCGHGB0FF0FGGGFE./:9A.A.999/
@M05620:37:000000000-D9766:1:1101:8387:16592 1:N:0:46
GAGGCTGCTTTGGAAGAAACTCATAGATTACTGCAACAGTTCCCCCTGGACCTGGAAAAGTTTCTTGCCTGGCTTACAGAAGCTGAAACAACTGCCAATGGTAAGGAAAGGCTCCTAGAAGACTCCAAGGGAGTAAAAGAGCTGATGAAACAATGGCAAGTAAGTCAGGCATTTCCGCTTTAGCACTCTTGTGGATCCAATTGAACAATTCTCAGCATTTGTACTTGTAACTGACAAGCCAGGGACAAAAG
+
AABBBCFCFFFFGGGGGGGGGGHHHHFHHHHHHHHHHHHHHHHHHGGGHGHHHHHFGHHHBFHHHHHHHHHHHHHHHHHHHHHHHHHHHHHHHHHHHHHHHHHHHHHHHHHHHHGHHHHHHHHHHHHHHGGHEFHHGHHGHHHHHHHHHHHHHHHHHHHGHHHHHHHHHHGHHHHHGGGGGHHHHHGHHHHFHGHHHHHHHHHHHHHHHHHHHHHHHHHHHHHHHHHGHHHGHFHHGHGGGGGGGGGGGGF
@M05620:37:000000000-D9766:1:1101:6823:16595 1:N:0:46
AGTGCCAGCTCTCAATCGCACAGGGGACCCAGGGCCTGGCCCCTCCATCCAGAAAACCTATGACCTCACCCGCTACCTGGAGCACCAACTCCGCAGCTTGGCTGGGACCTATGTGAGTATCCAGCGTAGGAATCTGGGAGTTGGGGAGGAGTGAGGAGTTGGGGAAAGACAGTCCTAACCGTGGAGGGTTCTGGTAAATGATGGGGTGAGGAGGGGCTCTTTGGCTCCCACCAGTCCCCCTGTCTGGTCTA
+
AA>3ADFFBFFFGGGGGGGCGGHHGF2EGGHH2AEAFFHHHHGHGGHHHHHHHBHFHGHFHHHHHFGFHHHGE>EGHEFG2BGHHH11EGHGFGGGGHGHGHHGGGHHGHHHHHHHHHHHHHHHHGGABEGFHHHHHHFGGHHHGGECGAEHHBGHCFHHHHGGEDHHBHBGHHHHHHHGGGGGGGGGGGGGGGGGGGGGGGGGGGFFFFFEFFFFFFFFFFFFFFFFFFFFFFFFFFFFFFFFFFFFFFB
@M05620:37:000000000-D9766:1:1101:2325:16601 1:N:0:46
GAGGCTGCTTTGGAAGAAACTCATAGATTACTGCAACAGTTCCCCCTGGACCTGGAAAAGTTTCTTGCCTGGCTTACAGAAGCTGAACCAACTGCCAATGGTAAGGAAAGGCTCCTAGAAGACTCCAAGGGAGTAAAAGAGCTGATGAAACAATGGCAAGTAAGTCAGGCATTTCCGCTTTAGCACTCTTGTGGATCCAATTGAACAATTCTCAGCATTTGTACTTGTAACTGACACGCCAGTGACAAAAG
+
AABBAAFAFFFFGFBFCG4GGBGHHG5DDGHHHHFBCHHHHFFFGGGGAGGGHHF2A32BFFHHHFFFGGGGFAFBBBFH3BFGHEF3BG?AGG3FFHHHHH4BGEGHG1??FBFHHHHHHHHFGHCGH//?EFFFHHHGHBGHFGGHFGGFGBFHHBFFGDGH2FGGG2GCFFHHGGGEG<GDFGHGHFFGHGF><GHFHHHFHHHHHHBGH0CGGCGHHHGGHHGGGFG0CHHH0;DFAA0;;FFGGFB
@M05620:37:000000000-D9766:1:1101:19085:16607 1:N:0:46
GAGGCTGCTTTGGAAGAAACTCATAGATTACTGCAACAGTTCCCCCTGGACCTGGAAAAGTTTCTTGCCTGGCTTACAGAAGCTGAAACAACTGCCAATGGTAAGGAAAGGCTCCTAGAAGACTCCAAGGGAGTAAAAGAGCTGCTGAAACAATGGCAAGTACGTCAGGCATTTCCGCTTTAGCACTCTTGTGGATCCAATTGACAAATTCTCAGCATTTGTACTTGGAACTGACAAGCCAGGGACAAAAG
+
BBBBBBFBFFFFGGDGGFGGGGHHFHHHHHHGHHBHFHHHHFGHHGFGGHHHHHHHCDGHGFHHHHHGHHHHHHHGHHHHHHHHHGFHGHHHHHHHHHHH3B4@33B3B1BGHFFHHHG333BFGB3FFCEGF/3?4B?FFH2222B3FGGBGHH2FGCFH22?GGCAFBGGFHGHGGGCGBHHFHE0DFHHEAGHGHGGH0<<0==CHH00CG0;GGFH:CCCGF00:<;FGGGGB.;CB..CFGA.;FB
@M05620:37:000000000-D9766:1:1101:4021:16609 1:N:0:46
CGTGCCAGCTCTCAATCGCACAGGGGACCCAGGGCCTGGCCCCTCCATCCAGAAAACCTATTACCTCACCCGCTACCTGGAGCCCCAACTCCGCAGCTTGGCTGGGACCTATGTGAGTATCCAGCGTAGGAATCTGGGAGTTGGGGAGGAGTGAGGAGTTGGGGAAAGACAGTCCTAACCGTGGAGGGTTCTGGTAAATGATGGGGTGAGGAGGGGCTCTTTGGCTCCCACCAGTCCCCCTGTCTGGTCTA
+
1>>AA?1FAC@B11BBG1AFAABAA0EEFGFHFGEEGAA0FFCHEE0FGHEBD0BGCEFGFDFFBD11BFGEEE/>BFF>BBB//?/??CGGG?/EGFGHCGH?EEGHGHHHHHGDGBFFFHDFFC?BB/FFH1GGGHFG<FGGCGECCGCHFFHHF<GFHGCCE?AGFHGG0:CGFHHGG;A@GGG@9.ACFBCCFGFF0;CC;BF@AFFFBF?@@@FFFFFBBBFFFBA?A-;BFFFB=?BFF/;;;/;
@M05620:37:000000000-D9766:1:1101:23329:16629 1:N:0:46
AGTGCCAGCTCTCAATCGCACAGGGGACCCAGGGCCTGGCCCCTCCATCCAGAAAACCTATGACCTCACCCGCTACCTGGAGCACCAACTCCGCAGCTTGGCTGGGACCTATGTGAGTATCCAGCGTAGGAATCTGGGAGTTGGGGAGGAGTGAGGAGTTGGGGAAAGACAGTCCTAACCGTGGAGGGTTCTGGTAAATGATGGGGTGAGGAGGGGCTCTTTGGCTCCCACCAGTCCCCCTGTCTGGTCTA
+
>A>>AFFCAFFFGGGGGGGFGGGHGGGGGGGHGGGGGGHHHHGHGGHHHHFHFFHHGGHHHHHHHHHGHHHGGGGGHHHHGHHHHHHHGHHHEGFGGHHHGHGGGGHHGHHHHHHHHHHHHHHHHGGGGGHHHHHHHHFGGHHHGGEGGEGHHHHHHGHHHHGGGGHHHHHHHHHHHHHHGGEGGGGGEGGGGGFGGGGGGGGGGGDFFFFFFFFFFFFFFFFFFFFFFFFFFFFFFFFFFFFFFFFFFFF
@M05620:37:000000000-D9766:1:1101:21286:16634 1:N:0:46
GAGGCTGCTTTGGAAGAAACTCATAGATTACTGCAACAGTTCCCCCTGGACCTGGAAAAGTTTCTTGCCTGGCTTACAGAAGCTGAAACAACTGCCAATGGTAAGGAAAGGCTCCTAGAAGACTCCAAGGGAGTAAAAGAGCTGATGAAACAATGGCAAGTAAGTCAGGCATTTCCGCTTTAGCACTCTTGTGGATCCAATTGAACAATTCTCAGCATTTGTACTTGTAACTGACAAGCCAGGGACAAAAG
+
A1AAA1C>CF@FBGGGGCGGFG1GAGGGHHFHHGHHGEGGHHHFHGCGGHHGFFFF1FFFGEFHBGBBGHBHHHHHHHGAGHHFFGHHHFFHHC@FGHHHHFG2GHHHHCFHFH>GHHHHHHHHHHHHHGFHGFHHHHHGHBFHHHHHBHFHHHHHGFHF@F2GGHHHHHGHHGHGGGEGE<GHHHFGHHFHHGHEGHHFHHHFG0GGHFFHHHHGHHHHHHFHHHG:CGHHHFHHCCGGFFEFAA.9F?/
@M05620:37:000000000-D9766:1:1101:19408:16636 1:N:0:46
AGTGCCAGCTCTCAATCGCACAGGGGACCCAGGGCCTGGCCCCTCCATCCAGAAAACCTATGACCTCACCCGCTACCTGGAGCACCAACTCCGCAGCTTGGCTGGGACCTATGTGAGTATCCAGCGTAGGAATCTGGGAGTTGGGGAGGAGTGAGGAGTTGGGGAAAGACAGTCCTAACCGTGGAGGGTTCTGGTAAATGATGGGGTGAGGAGGGGCTCTTTTGCTCCCACCAGTCCCCCTGTCTGGTCTA
+
BBAABFFFCFFFGGGGGGGGGGHGGGGGGGHHGGGGGGHHHHGHGGHHHHHHHHHHHGHHHHHHHHHHHHHGGEGGHHHHHHHHHHHHGHHHGGGGGHHHGHHGGGHHGHHHHHHHHHHHHHHHHGGGGGHHHHHHHHHGGHHHGGGGGGGHHHHHHGHHHHGGGGHHHHHHHHHHHHHHGGGGGGGGGGGGGGGGGGGHHGGGGGFFFFFFFFFFFFFFFHFFFFFFFFFFFFFFFFFFFFFFFFFFFFF
@M05620:37:000000000-D9766:1:1101:17989:16640 1:N:0:46
GAGGCTGCTTTGGAAGAAACTCATAGATTACTGCAACAGTTCCCCCTGGACCTGGAAAAGTTTCTTGCCTGGCTTACAGAAGCTGAAACAACTGCCAATGGTAAGGAAAGTCTCCTAGAAGACTCCAAGGTAGTAAAAGAGCTGATGAAACAATGGCAAGTAAGGCAGGCATTTCCGCTTTAGCACTCTTGTGGATCCAATTGAACAATTCTCAGCATTTGTACTTGTAACTGACAAGCCAGTGACAAAAG
+
BABBBBFBFFFFGGGGGGGGGGHHHHHGHHHHHHHHHHHHHHHHHGGGHGHHHHHHHHGHHHHHHHHHHHHHHHHGHHHHHHHHHHHHHHCHHHHHGHHH3B4@BBB3314444B@BF33EG33FGH3G?343BD4B4GF22B3F3FD?G2???222B2?F?F22<@/<??GD<G1?/CAF11FG11FFG<G1.11<<1C0=0=<CG/<G0=D0<GGGGHH:GHFC0;0;FCCCGGCA..;99900;FF.C
@M05620:37:000000000-D9766:1:1101:18272:16664 1:N:0:46
GAGGCTGCTTTGGAAGAAACTCATAGATTACTGCAACAGTTCCCCCTGGACCTGGAAAAGTTTCTTGCCTGGCTTACAGAAGCTGAAACAACTGCCAATGGTAAGGAAAGGCTCCTAGAAGACTCCAAGGGAGTAAAAGAGCTGATGAAACAATGGCAAGTAAGTCAGGCATTTCCGCTTTAGCACTCTTGTGGATCCAATTGAACAATTCTCAGCATTTGTACTTGTAACTGACAAGCCAGGGACAAAAG
+
BBBBBBFAFFFFGGGGGGGGGGGHFHHHHHHH5AGHHHHGHHHHHGCFHGFFHGFHHHHGGFGHHHHHHHHHHHHHHHHHHHHGHHHHHHEHHHGHHHHHHGFHHHHHHHHHHHGHHHHHHHHHHHHHHGGHFGFFFFHGHHHHFHHHHHFHHHGHHHHGHHHHHHHHHGHHHHHHEGGGGHHGHHHHHHHGGGHHHHGHHHGHHFGHHHFHFHHFHHHHHHHHHHHCHHHGHHHHGHGGGGFGGGGGGGF
@M05620:37:000000000-D9766:1:1101:18499:16680 1:N:0:46
AGGGCCAGCTCTCAATCGCACAGGGGACCCAGGGCCTGGCCCCTCCATCCAGAAAACCTATGACCTCACCCGCTACCTGGAGCACCAACTCCGCAGCTTGGCTGGGACCTATGTGAGTATCCAGCGTAGGAATCTGGGAGTTGGGGAGGAGTGAGGAGTTGGGGAAAGACAGTCCTAACCGTGGAGGGTTCTGGTAAATGATGGGGTGAGGAGGGGCTCTTTGGCTCCCACCAGTCCCCCTGTCTGGTCTA
+
>11>AAAAAF@BAFG3FAFFEGFHCGGEA0FGGEA//AFEAGGHGGFD10FA101BGA01FGBHEG@GHHFGGEE>GHHFGHHA0/BFE0BGFCE@/0FHGE1?/?GHGHHH1G2FHHHB22F<0CEGGAGHBH11F0?FEH11ACF-CE./.DG.CCGHBGG-;EHFFHHHHHHHHGGGGG.AGG.ACFGGGGGGGGGGGEFBGFF@FFFFFF<?@@FF/B/9BFF-EF?BFFFFFFFF@FFFF/BFFFB
@M05620:37:000000000-D9766:1:1101:15258:16684 1:N:0:46
GAGGCTGCTTTGGAAGAAACTCATAGATTACTGCAACAGTTCCCCCTGGACCTGGAAAAGTTTCTTGCCTGGCTTACAGAAGCTGAAACACCTGCCAATGGTAAGGAAAGGCTCCTAGAAGACTCCAAGGGAGTACAAGAGCTGATGAAACAATGGCAAGTAAGTCAGGCATTTCCGCTTTAGCACTCTTGTGGATCCAATTGAACAATTCTCAGCATTTGTACTTGTAACTGACAAGCCAGGGACAAAAG
+
AAAAAAFAFF3D1AGGAFCGAGGHHGGHHHHHHHFHHHHHFHHHHGEAAFGHFGFHH1AGGHHHEGFHHHHHHHG1GHHGHHHHG1GGHH0EGFHHFHHGHB22BGHFCEHHHHFGHHHF11BGH1BGHGGHGE0121B0<CGHGHHB1BG0/BGHHGHFGFFGHGHHHHHGHFHHGGGGG1FGGHH<FGGFHGFHHHHHHHHGH<DGHHHHHGH;0CGHHHFGGHH;CHHHHHGHG:EE/FEFGFA9/A/
@M05620:37:000000000-D9766:1:1101:21236:16690 1:N:0:46
GAGGCTGGTTTGGAAGAACCTCATAGATTACTGGAACAGTTCCCCCTTGACCTGGAAAAATTTCTTGCCTGGCTTACAGAAGCTGAAACACCTGCCAATGGTAAGGAAAGGCTCCTAGAAGACTCCAAGGGAGTAAAAGAGCTGATGAAACAATGGCAAGTAAGTCAGGCATTCCCGCTTTAGCACTCTTGTGGATCCAATTGAAGAATTCTCAGCATTTGTACTTGAAACTGACAAGTCAGCGACAAAAG
+
1>1AA1F1BD1>1BGGFCBF0B1AAGHAAF1FF1BF1BGFFHHFHG?BAGAF1BFF1F00BB1F2D11FGBFGHFGHGF1GHHCFEGHHFGGHGF0GGGGFF22BFFGG>0?1B/11FDDEG0BG11FFF/?E<EBDGFFHBBG11>2DD<</1@FC01/122@>>FGGBF1?1??C/<<<=1><<<<1F111<<<0/DCB0<0=<=/<<GHHFHE:FHFCGFCCG00;:0:GFG00.00900;-9A?F./
@M05620:37:000000000-D9766:1:1101:12576:16708 1:N:0:46
GAGGCTGCTTTGGAAGAAACTCATAGATTACTGCAACAGTTCCCCCTGGACCTGGAAAAGTTTCTTGCCTGGCTTACAGAAGCTGAAACAACTGCCAATGGTAAGGAAAGGCTCCTAGAAGACTCCAAGGGAGTAAAAGAGCTGATGAAACAATGGCAAGTAAGTCAGGCATTTCCGCTTTAGCACTCTTGTGGATCCAATTGAACAATTCTCAGCATTTGTACTTGTAACTGACAAGCCAGGGACAAAAG
+
AAB@ABFBFFFFGGGGGGGGGGHHHHHHHHHHHHHHGHHHHHGHHGGGHHHHHHHGHHHHFHHHHHHHHHHHHGHHHHHHGHHHHHHGHHHHHHHHHGHHHHHHHHHHHHHHHHGHHHHHHHHHHHHHHGGHGGHHHHHGHHHHHHHHHHHHHHHHHHHGHHHHHHHHHHHHHHHHGGGGGHHHHHHHHHHGHGGHHHHHHHFHHFGHHHHHHHHHHHHHHHHHHHHGGGHFGHHHHHGGGGGFGGGGGGB
@M05620:37:000000000-D9766:1:1101:13694:16717 1:N:0:46
AGTGCCAGCTCTCAATCGCACAGGGGACCCAGGGCCTGGCCCCTCCATCCAGAAAACCTATGACCTCACCCGCTACCTGGAGCACCAACTCCGCAGCTTGGCTGGGACCTATGTGAGTATCCAGCGTAGGAATCTGGGAGTTGGGGAGGAGTGAGGAGTTGGGGAAAGACAGTCCTAACCGTGGAGGGTTCTGGTAAATGATGGGGTGAGGAGGGGCTCTTTGGCTCCCACCAGTCCCCCTGTCTGGTCTA
+
A1>AAF1CAFFFG1GGGGGGGEHHFGCGGG0GEAEGGGHHHHGHGG0FHHFFH0FGGGHBFHHHHHHHHHHGGE/EHHHGGHHGHHGGGGHHGGEGGHHHGGCFGGHHGHHHHHHGHHHHHHGHHGG?GGHHHHHHHHFFGHHGGGGGGGGHGHHHFGHHHGGGGGHGHHFHHHHHHHHHGGGGGGGGGGGGGGFFGGGGGGGGGGF@FFFFFF@@@@FFFFFFFFFFFFFFFFFFFFFF@FFFFFFFFFF
@M05620:37:000000000-D9766:1:1101:14952:16726 1:N:0:46
AGTGCCAGCTCTCAATCGCACAGGGGACCCAGGGCCTGGCCCCTCCATCCAGAAAACCTATGACCTCACCCGCTACCTGGAGCACCAACTCCGCAGCTTGGCTGGGACCTATGTGAGTATCCAGCGTAGGAATCTGGGAGTTGGGGAGGAGTGAGGAGTTGGGGAAAGACAGTCCTAACCGTGGAGGGTTCTGGTAAATGATGGGGTGAGGAGGGGCTCTTTGGCTCCCACCAGTCCCCCTGTCTGGTCTA
+
AAAABFFFBFFFGGGGGGGGGGHHGGF?2EGHG2EEFFHHHGGGFGHBFHHHEHGGHGHEHHGHHHHHHHFGGEEGHHHHHGGGHHHHGGFHGGGEGHHHGH3?EDHHGHHHHHHHHFHHHHHHHGCEGGHHHHHHGHFGFHHHCFCGGGGHHHHHHGFHHGGGGGHHHHGHHGHHHHHHGEFGGGGG.FGGGGFGGGGGGGGFEGFFFFFFFFF;D;FFFFFFFFE.:FFFFFFFFFFFFFFFFFFFFFF
@M05620:37:000000000-D9766:1:1101:24178:16753 1:N:0:46
AGTGCCAGCTCTCAATCGCACAGGGGACCCAGGGCCTGGCCCCTCCATCCAGAAAACCTATGACCTCACCCGCTACCTGGAGCACCAACTCCGCAGCTTGGCTGGGACCTATGTGAGTATCCAGCGTAGGAATCTGGGAGTTGGGGAGGAGTGAGGAGTTGGGGAAAGACAGTCCTAACCGTGGAGGGTTCTGGTAAATGATGGGGTGAGGAGGGGCTCTTTGGCTCCCACCAGTCCCCCTGTCTGGTCTA
+
>>>A>BDFBFFFG4BFGAFFAABAAAAFGEFHGGGE22ABFFFHEGFHHEFHGFHEBEGHGFGGHFGFGHHGGGCEHHGBFGB?FG1FE?GHGE/EEFHHEFGGEAGHGHGGHHGFHFGHHHFFGG?CBBFGHGHHGGFGC<GHGGGGDGGHHDGHGCCCGHGGGDEHFHFGCCCHCHHHG9;BFGGG;CFFGG0CFGBFFCF9CDFFAFFFFFFFF@EFFFFFFBFEEBADF.:FFFFD;EFFFFFBBF:
@M05620:37:000000000-D9766:1:1101:6639:16753 1:N:0:46
AGTGCCAGCTCTCAATCGCACAGGGGACCCAGGGCCTGGCCCCTCCATCCAGAAAACCTATGACCTCACCCGCTACCTGGAGCACCAACTCCGCAGCTTGGCTGGGACCTATGTGAGTATCCAGCGTAGAAATCTGGGGGTTGGGGGGGAGTGAGGAGTTGGGGAAAGAAAGTCCTAACCGTGGAGGGTTCTGGTAAATGATGGGGTGAGGAGGGGCTCTTTGGCTCCCACCAGTCCCCCTGTCTGGTCTA
+
CCACCFFFCFFFGGGGGGGGGGHHGGGGGGGHGGGGGGHHHHGHGGHHHHHHHHHHHGHHHHHHHHHHHHHGGGGGHHHHHHHHHHHHGHHHGGGGGHHHGHHGGGHHGHHHHFHHHHHHHFBHFGEBB/D2DFHHHH/<A<AFGF-;B-;AF0FF0AFFFFFFFF.9/.:;FFFFF0B:D.;-.;A@DFFFFF0;FFF0;FFFFFF@AF?0ADFFFAEFFFFFFBFF.:F.;FFFFFFFFFFFFFFBFFB
@M05620:37:000000000-D9766:1:1101:4502:16762 1:N:0:46
AGTGCCAGCTCTCAATCGCCCCGGGGACCCAGGGCCTGGCCCCTCCATCCAGAAAACCTATGACCTCACCCGCTACCTGGAGCACCAACTCCGCAGCTTGGCTGGGACCTATGTGCATATCCCGCGTAAACATCTGGGGGGTGGCGAGGAGTGCGGAGATGGGGACCAACCATCCTAACCGTGGAGGCTTCTGGACAATGATGGGGTGAAGAGGGGCTCTTTCGCCACCTCCACTCCCCATGTCTGGTCTA
+
AAAAAFB4AFFFGGGGGFG?EAEAEGGA2EEAF1EEAFHH1GGEEG2GGHEG33BFFFFFHGBGHHHGHFFFGG/EH3GFGHHGHHHHGBHHAE/<E3FHGGHG//FGG01?1@F22@@D>G1/>//-..1><11<=>-A-;@-.9;-@BFB./9----/;9...-..;99.//9;B/;;-A.-.9;.9FB/;9/.9.;9/BFF.999A//;;..-9-.B;B/...;.;...;.B9...;.;BF///9;B;
@M05620:37:000000000-D9766:1:1101:12428:16772 1:N:0:46
AGTGCCAGCTCTCAATCGCACAGGGGACCCAGGGCCTGGCCCCTCCATCCAGAAAACCTATGACCTCACCCGCTACCTGGAGCACCAACTCCGCAGCTTGGCTGGGACCTATGTGAGTATCCAGCGTAGGAATCTGGGAGTTGGGGAGGAGTGAGGAGTTGGGGAAAGACAGTCCTAACCGTGGAGGGTTCTGGTAAATGATGGGGTGAGGAGGGGCTCTTTGGCTCCCACCAGTCCCCCTGTCTGGTCTA
+
BBAABFFFCFFFGGGGGGGGGGHHGGGGGGHHGGGGGGHHHHGHGGHHHHGHHHHHHGHHHHHHHHHHHHHGGGGGHHHHHHHHHHHHGHHHGGGGGHHHGHHGGGHHGHHHHHHHHHHHHHHHHGGGGGHHHHHHHHHGGHHHGGGGGGGHHHHHHGHHHHGGGGHHHHHHHHHHHHHHGGGGGGGGGGGGGGGGGGGGGGGGGGFFFFFFFFFFFFFFFFFFFFFFFFFFFFFFFFFFFFFFFFFFFFB
@M05620:37:000000000-D9766:1:1101:17269:16778 1:N:0:46
GCGGCTGCTTTGGAAGAAACTCATAGATTACTGCCACAGTTCCCCCTGGACCTGGAAAAGTTTCTTGCCTGGCTTACAGAAGCTGAAACAACTGCCAATGGTAAGGAAAGGCTCCTAGAAGACTCCAAGGGAGTAAAAGAGCTGATGAAACAATGGCAAGTAAGTCAGGCATTTCCGCTTTAGCACTCTTGTGGATCCAATTGAACAATTCTCAGCATTTGTACTTGTAACTGACAAGCCAGGGACAAAAG
+
A3AABDDBFFFFBGGGGGGGFGHHHFGHHD4DGH33BGFGFHHH2EEFGHHHHHHHC3FGFHFGHGHFHHHHHHFBGHHHHHHGHFHHHHHHHHHHHHGGHGHHHHHHHHHHHHGHHHHBGFHHHHHHHGGHGE3444B/FGHHDGHGFGH0/FGHHHHGHBFGHHHHGHHHHHHHGGGGGBGHHHHHHHHGHGHHHHGGHHHHHHHGHHHGHHHHGHHHHHHHHHGGFHHHHHGGGGGGGGGGGGGGGGF
@M05620:37:000000000-D9766:1:1101:17267:16797 1:N:0:46
GAGGCTGCTTTGGAAGAAACTCATAGATTACTGCAACAGTTCCCCCTGGACCTGGAAAAGTTTCTTGCCTGGCTTACAGAAGCTGAAACAACTGCCAATGGTCAGGAAAGGCTCCTAGAAGACTCCAAGGGAGTAAAAGAGCTGATGAAACAATGGCAAGTAAGTCAGGCATTTCCGCTTTAGCACTCTTGTGGATCCAATTGCACAATTCTCAGCATTTGTACTTGTAACTGACAAGCCAGGGACAAAAG
+
BBBAABFCFFFFGCBBFGFGGGHHHHHHHHHGHHCFFHFHHGFHHGGFGFGGHHHFB3CGBGHHHHGFBGFHHHHFFGGGGHGGHEEHGGEHHHHHGHHHHH4FBBECF??CHG?FGG3EGFCFFGHFB?EHGGFGHHHGGCGHGDGHHHHFHGFFHFHFF@G@FHFFHFHHHGGHGGGGGGDFGHHGFFFGF.<GHHBGHD<0=DGHGFHGHF=CC0CCHFCGFCGHHC0CHHHF0GEE:.9:9=EGGFB
@M05620:37:000000000-D9766:1:1101:24647:16798 1:N:0:46
AGTGCCAGCTCTCAATCGCACAGGGGACCCAGGGCCTGGCCCCTCCATCCAGAAAACCTATGACCTCACCCGCTACCTGGAGCACCAACTCCGCAGCTTGGCTGGGACCTATGTGAGTATCCAGCGTAGGAATCTGGGAGTTGGGGAGGAGTGAGGAGTTGGGGAAAGACAGTCCTAACCGTGGAGGGTTCTGGTAAATGATGGGGTGAGGAGGGGCTCTTTGGCTCCCACCAGTCCCCCTGTCTGGTCTA
+
AAABBFFFBFFFGFGGGGGGCGFGCEFGGGHHGGGGGFHGHHGHGGEHHHGHHEHHHGHHHHHHHHHHHHHGGGCEHHHGHHHEFHFHGGHHGGGGGHHHGHHGGGHHGFHHHHHHHFHHGHHHGG?EFGHGHHHHHHHGCGHGGGGGGGGHHHHHHGHHHHGGGGHHHHHHHHHHHHFHGCCDGGGG=CFGGG;FGGGGGGGGGGFFFFFFFFFFFBFFFFFFFFFFFFFFFFFFFFFFFFFFFFFFFFF
@M05620:37:000000000-D9766:1:1101:9563:16799 1:N:0:46
AGTGCCAGCTCTCAATCGCACAGGGGACCCAGGGCCTGGCCCCTCCATCCAGAAAACCTATGACCTCACCCGCTACCTGGAGCACCAACTCCGCAGCTTGGCTGGGACCTATGTGAGTATCCAGCGTAGGAATCTGGGAGTTGGGGAGGAGTGAGGAGTTGGGGAAAGACAGTCCTAACCGTGGAGGGTTCTGGTAAATGATGGGGTGAGGAGGGGCTCTTTGGCTCCCACCAGTCCCCCTGTCTGGTCTA
+
ABABBFFFCFFFGBGGGGGFGGHFGGGGGGHHEEGGGGHHHHGHGGHFHHHHHHHHHGHGHHHHHHHFHHHGGEFGHHHHHHHHHH11EGHHGGGGGHHHGHHGGGHHGHHHHHHHHHHHHHHHHGGG/?FGHHHHHGGFGGHGGGGGGGGHHHHGHGHHHGGGGGACHHBGHHHHGHHHGGGGGGGGGGGGGGFFGGGGGGGGGGDFFFFFFFFFFFFFFFFFFFFFFFFFFFFFFFFFFFFFFFFFFFB
@M05620:37:000000000-D9766:1:1101:17210:16820 1:N:0:46
AGTGCCAGCTCTCAATCGCACAGGGGACCCAGGGCCTGGCCCCTCCATCCAGAAAACCTATGACCTCACCCGCTACCTGGAGCACCAACTCCGCAGCTTGGCTGGGACCTATGTGAGTATCCAGCGTAGGAATCTGGGAGTTGGGGAGGAGTGAGGAGTTGGGGAAAGACAGTCCTAACCGTGGAGGGTTCTGGTAAATGATGGGGTGAGGAGGGGCTCTTTGGCTCCCACCAGTCCCCCTGTCTGGTCTA
+
AA>ABFFFAFFFGGGGGGGGGGHGGGEEEGHHGEGGGGHGFHGDGGHGHFHHGHHHHGHGHGFHHHHHHGHFGEGGHFHHGHHHHHFHGHHHGGGGGHHHDHEFDGHHDHHGFFGHHFHHHHHGHGEAGGHFHHHGHFGGEGHHGGCCGADGGHHGHDHHHHGGGGHHHHGHFHHHHHHHGEEDFEDGGGGGGFFFFGGFGGGFG.ADEFFFADFAAFFFBBFF/FFEFFFFFFFFFFFDFFFFFFFFFFF
@M05620:37:000000000-D9766:1:1101:16501:16843 1:N:0:46
GAGGCTGCTTTGGAAGAAACTCATAGATTACTGCAACAGTTCCCCCTGGACCTGGAAAAGTTTCTTGCCTGGCTTACAGAAGCTGAAACAACTGCCAATGGTAAGGAAAGGCTCCTAGAAGACTCCAAGGGAGTAAAAGAGCTGATGAAACAATGGCAAGTAAGTCAGGCATTTCCGCTTTAGCACTCTTGTGGATCCAATTGAACAATTCTCAGCATTTGTACTTGTAACTGACAAGCCAGGGACAAAAG
+
BBBBBBFBFFFFGGGGFGGGGGHHHHFGGFHHHHHGHHHHHHHHHGGGHEHHHFHBBGFHAFHHFABGHHEFHHFHHHFHGHHHFHGHHFHHHHHHBGHHEGFF@FGHFFGHFHGHHF@GGHEHHHHGEFDGEEGHHHHGHHHHHFGFHHHHHHFGHGHGGGHFHGHDGFHFHHGHGGGGGHFHFHHHHHHFFDGHHGHHHHGFHHHFFHHHHFFHFGHGHHHHGHHHFGCGGHHHHFAFFCEGGGGFGFB
@M05620:37:000000000-D9766:1:1101:14475:16872 1:N:0:46
AGTGCCAGCTCTCAATCGCACAGGGGACCCAGGGCCTGGCCCCTCCATCCAGAAAACCTATGACCTCACCCGCTACCTGGAGCACCAACTCCGCAGCTTGGCTGGGACCTATGTGAGTATCCAGCGTAGGAATCTGGGAGTTGGGGAGGAGTGAGGAGTTGGGGAAAGACAGTCCTAACCGTGGAGGGTTCTGGTAAATGATGGGGTGAGGAGGGGCTCTTTGGCTCCCACCAGTCCCCCTGTCTGGTCTA
+
BBAABFBCBFFFGGGGGFGGGGHHGGGGGGHHGGGFGGHHHHGHGGHHHHGHHHHHHGHHHHFHHHHHHHHGGGGGHHHHHHHHHHHHGHHHGGGGGHHHGHHGGGGHGHHHHHHHHHHHHHHHHGGGGGHHHHHHHHGGGHHHGGGGGGGHHHHHHGHHHHGGGGHHHHHHHHHHHHHHGGGGGGGGGGGGGGGGGGGGGGGGGGFFFFFFFFFFFFFFFFFFFFFFFFFFFFFFFFFFFFFFFFFFFFF
@M05620:37:000000000-D9766:1:1101:16954:16899 1:N:0:46
AGTGCCAGCTCTCAATCGCACAGGGGACCCAGGGCCTGGCCCCTCCATCCAGAAAACCTATGACCTCACCCGCTACCTGGAGCACCAACTCCGCAGCTTGGCTGGGACCTATGTGAGTATCCAGCGTAGGAATCTGGGAGTTGGGGAGGAGTGAGGAGTTGGGGAAAGACAGTCCTAACCGTGGAGGGTTCTGGTAAATGATGGGGTGAGGAGGGGCTCTTTGGCTCCCACCAGTCCCCCTGTCTGGTCTA
+
ACAABFFCAFFFGGGGGGGGGGHHGGGGGGHHGAEGAFHHHHGHGGHDHHHHHHHHHGHCGHHHHHHHHHFGGFGGHGHHHHHHHHHHGHBGEGGGGHHHGHHG?DHHGHHHHHHHHHFHHFHHHGCGGDHHHHHHHHHGGHHHGGGGGGGHHHHHHF//DHGGGGHHHHHHHHHHHHHHGGGGGGGGCFGGGGBFGGGGGGGGG?DFFFFFFFFFFFFFFFFFFFFFFFFFFFFFFBFFFFFFFFFFFFF
@M05620:37:000000000-D9766:1:1101:14607:16915 1:N:0:46
AGTGCCAGCTCTCAATCGCACAGGGGACCCAGGGCCTGGCCCCTCCATCCAGAAAACCTATGACCTCACCCGCTACCTGGAGCACCAACTCCGCAGCTTGGCTGGGACCTATGTGAGTATCCAGCGTAGGAATCTGGGAGTTGGGGAGGAGTGAGGAGTTGGGGAAAGACAGTCCTAACCGTGGAGGGTTCTGGTAAATGATGGGGTGAGGAGGGGCTCTTTGGCTCCCACCAGTCCCCCTGTCTGGTCTA
+
CCBBCFFFCFFFGGGGGGGGGGHHGGGGGGHHGGGGGGHHHHGHGGHHHHHHHHHHHGHHHHHHHHHHHHHGGGGGHHHHHHHHHHHHGHHHGGGGGHHHGHHGGGHHGHHHHHHHHHHHHHHHHGGGGGHHHHHHHHHGGHHHGGGGGGGHHHHHHGHHHHGGGGHHHHHHHHHHHHHHGGGGGGGGGGGGGGGGGGGGGGGGGGFFFFFFFFFFFFFFFFFFFFFFFFFFFFFFFFFFFFFFFFFFFFF
@M05620:37:000000000-D9766:1:1101:12279:16918 1:N:0:46
GAGGCTGCTTTGGAAGAAACTCATAGATTACTGCAACAGTTCCCCCTGGACCTGGAAAAGTTTCTTGCCTGGCTTACAGAAGCTGAAACAACTGCCAATGGTAAGGAAAGGCTCCTAGAAGACTCCAAGGGAGTAAAAGAGCTGATGAAACAATGGCAAGTAAGTCAGGCATTTCCGCTTTAGCACTCTTGTGGATCCAATTGAACAATTCTCAGCATTTGTACTTGTAACTGACAAGCCAGGGACAAAAG
+
BABBBBFBFFFFGGGGGGGGGGHHHHFGGHHHHGHHFHHHHHHGHGGGFHGGGGHAFHGHGHHHHHHHHHHHHHFHHHHHFHHHHHGHHGHHHGGGHHHHHHHHFFHHHHGGFFCHFGGHHFFGHGFHHGGGGEGFGFGGHGFHHHHHHHFHGHHEHHHGGHHHFHHGHGHHHHGHGCGFEHHHHGFFHHGFFGGEHHHBHHHGHHHHHGGFFHHGFBGHHHGHHGHFHFHHHGHHHCEEFAAEFGGGGG/
@M05620:37:000000000-D9766:1:1101:21272:16920 1:N:0:46
GAGGCTGCTTTGGAAGAAACTCATAGGTTACTGCAAAAGTTCCCCCTGGACCTGGAAAAGATTCTTGCCTGGATTACAGAAGCTGAAACAACTGCCAATGGTAAGGAAAGTCTCCTAGAAGACTCCAAGGTAGTAAAAGAGCTGATGAAACAATGGCAAATAAGTCAGGCATTGCCGCTTTAGCACTCTTGTGGATCCAATTGAACAATTCTCAGCACTTGTACTTGTATCTGACTTGCCACTGACAAAAG
+
BBBBBBFBFFFFGGGGFGGGGCG5DF4DDFFFGHHHDGFGDDFBFE2FA2BFGBC2BB2F1BGF555BBA31BD3AB5A5BFGH3BBGF3?FFHG33BGH3B4433BFF14BF@GHF43BEF???BFF3/3BEFFBGHHGF0FFGBFFGFB?G??BFBG0B1F1@F2@00CCF1>D<CD?/1??1FGGF>11<>1<>>11=><0=<0G000DG00=0.<;FCCH00;=G00<;CH00:0/00/9;:BFBA9
@M05620:37:000000000-D9766:1:1101:17423:16937 1:N:0:46
GAGGCTGCTTTGGAAGAAACTCATAGATTACTGCAACAGTTCCCCCTGGACCTGGAAAAGTTTCTTGCCTGGCTTACAGAAGCTGAAACAACTGCCAATGACAGAGACCAGCTCGTAGGAAAGTCTCAGGGAATACCCTAACTGATTAAAACATGGCAAGAAAGTCAGGCATTTCCGCTTTCGAACTCTTGTGGATCCCCTTGATTAATTCTACGCAATTATCCTTATCACTGTTAATCCCAAGAAACAAG
+
A>A>AAFBCFFFGGGGFGGGGGFHGHDFHHHGHHHGHHHHHHHHHGGGHHHHHHHBFHHGBGHHHFGHHHHFGHHGHHHHAGGHHH3BFHHHHFHHHHGH333B33BB?2??3F?>EF/B3B0BFBB4B3B?0?BGFG3B2BBB?G?BF3FGHHB2CF@/22@@@@220FG111<DDD/.<1..0>FG11<=1C0CGG/.<<C00000;0;GG0:-;-.:0<0;:00;0;0C000;0=;F90/..:=;F./
@M05620:37:000000000-D9766:1:1101:21394:16989 1:N:0:46
AGTGCCAGCTCTCAATCGCACAGGGGACCCAGGGCCTGGCCCCTCCATCCAGAAAACCTATGACCTCACCCGCTACCTGGAGCACCAACTCCGCAGCTTGGCTGGGACCTATGTGAGTATCCAGCGTAGGAATCTGGGAGTTGGGGAGGAGTGAGGAGTTGGGGAAAGACAGTCCTAACCGTGGAGGGTTCTGGTAAATGATGGGGTGAGGAGGGGCTCTTTGGCTCCCACCAGTCCCCCTGTCTGGTCTA
+
>A3>ADFFBFFFGGFGGGGGEGHHGGGEEEHHGFGGAFHFEGGHGGHHFHHFFC3FHGC3GHEHHHFHHHHGGGEGHHHHGHHFFGHHGHGHGGGEEHHHGH3F<EHHEGHHE2BGHGHHHHHHHGGGCGHHHHHHHFFGDFDBC?FGGGDHHGFACEGHHHCCEGHGHHHHHHGHHHHHGGGGGGGGGGGGGGGGGGGGGGG0A.;BFFFFFFBBBBFFFFFFFFF?EFFFFFFFFFFFBFFFFBFFFFB
@M05620:37:000000000-D9766:1:1101:21282:17040 1:N:0:46
AGTGCCAGCTCTCAATCGCACAGGGGACCCAGGGCCTGGCCCCTCCATCCAGAAAACCTATGACCTCACCCGCTACCTGGAGCACCAACTCCGCAGCTTGGCTGGGACCTATGTGAGTATCCAGCGTAGGAATCTGGGAGTTGGGGAGGAGTGAGGAGTTGGGGAAAGACAGTCCTAACCGTGGAGGGTTCTGGTAAATGATGGGGTGAGGAGGGGCTCTTTGGCTCCCACCAGTCCCCCTGTCTGGTCTA
+
AAAABDFFAFCFFGGGGFFCEAFAFEGGGGAEFEGGFDFBFGG1EFFHBGAGGGFG3EF3GGHHGHGCGFCFGGFGHFHGHHHFGHHHGGHHGG/EEGHH?33/?EBBEHGHHDGB?GDHHGDGH@?</CG2FGH1?C<FEHDCC-F@-CD<<00.<.GCDHG?E.CCFHCGCGFHEFHHGGGFG?.B;AFG0F9FGGBFGBFBGDF-.A9FD.@DB-99///;;FBFAFFD99B/99::9ABF///;:9/
@M05620:37:000000000-D9766:1:1101:12358:17076 1:N:0:46
AGTGCCAGCTCTCAATCGCACAGGGGACCCAGGGCCTGGCCCCTCCATCCAGAAAACCTATGACCTCACCCGCTACCTGGAGCACCAACTCCGCAGCTTGGCTGGGACCTATGTGAGTATCCAGCGTAGGAATCTGGGAGTTGGGGAGGAGTGAGGAGTTGGGGAAAGACAGTCCTAACCGTGGAGGGTTCTGGTAAATGATGGGGTGAGGAGGGGCTCTTTGGCTCCCACCAGTCCCCCTGTCTGGTCTA
+
[truncated: 611,279 more chars]
