# Supplementary material for: Fast but not furious: a streamlined selection method for genome-edited cells
Source: Life Sci Alliance. 2021 Apr 26;4(6):e202101051. doi: 10.26508/lsa.202101051 (PMC8127327; doi:10.26508/lsa.202101051)
Supplement: Supplementary file 1 [file LSA-2021-01051_Supplemental_Data_1.zip › SANGER and Deep Sequencing/ACTB/47_S47_L001_R1_001.fastq]

@M05620:37:000000000-D9766:1:1101:13585:1945 1:N:0:47
ACCACACCTTCTACAATGAGCTGCGTGTGGCTCCCGAGGAGCACCCCGTGCTGCTGACCGATGCCCCCCTGAACCCCAATGCCACTCCCTGGTGAGTGGCCCGCTTCCTCTTCTGGTGGCCGCCTCCCTCCTTCCTGGCCTCCCGGAGCTGCGCCCTTTCTCCCTGGTTCTCTCTTCTGCCGTTTTCCGTCGGCCTCTCTTCTCTGACCTGAGTCTCCTTTGGAACTCTTCAGGTTCTAGCTCGGTTGAGC
+
3>AABBBBFFFFGGGFFGGFGFHFGGGFFDHHFGGCFGGGFHHHHGGGGFGFGFHHHHHE001B@?CEEGF1331?E//?33B333BBG0?/B030B3//B?//>/<?GFDGFG11@C/<G/<@EDEFG0<FGGGH0/<CGFGE.---::::-:A@BFFFGG09FF.CFBFFGGGGGF009-;CFFF/.:.---9;ABFFFBF/B//9:FFEFFFFFFBFF///9:BBF/////;B/B/;/F/.-..-/9/
@M05620:37:000000000-D9766:1:1101:16126:2064 1:N:0:47
ACCACACCTTCTACAATGAGCTGCGTGTGGCTCCCGAGGAGCACCCCGTGCTGCTGACCGAGGCCCCCCTGAACCCCAAGGCCAACCGCGAGAAGATGCCCAGGTGAGTGGCCCGCTACCTCTTCTGGTGGCCGCCTCCCTCCTTCCTTGCCTCCCGGCGCTGCGCCCTTTCTCACTGGTTCTCTCTTCTGCCGTTTTCCGTAGGACTCTCTTCTCTGACCTGAGTCTCCTTTGGAACTCTGCAGGTTCTT
+
AABBABBAFFFFGGFGGGGGGGHHGAEBAFHHEBFE?EGGGHHHHGGGGEGGGGFHGHFA>EEGGEGGGGGHGCGGGGEFA?GE/FFGGG?C/AGFFD<CGGA?G1<FF1/?FG<CCCGHHHHHHHDDGFDGCA@CFGHGHHFHHFFG0099FGGG;---:A>A@DFFAFFFFFFFF//:FFFFFFFFBFFBB@AFFFFFFFF..BFFFFFFFFFEF/:BFF//B;B/;BFFF9;BBFFFFFFF/;FFFF/
@M05620:37:000000000-D9766:1:1101:17098:2187 1:N:0:47
ACCACACCTTCTACAATGAGCTGCGTGTGGCTCCCGAGGAGCACCCCGTGCTGCTGACCGAGGCCCCCCTGAACCCCAAGGCCAACCGCGAGAAGATGCCCAGGTGAGTGGCCCGCTACCTCTTCTGGTGGCCGCCTCCCTCCTTCCTGGCCTCCCGGCGCTGCGCCCTTTCTCACTGGTTCTCTCTTCTGCCGTTTTCCGTAGGACTCTCTTCTCTGACCTGAGTCTCCTTTGGAACTCTGCAGGTTCTA
+
AAA1AAA1BCFFGFGF3G11F1GFG0A000BF10BA0AEECGHHHGGGFEEEBGFEHHHA>ECGGCGGGEEBGCGGGGAH//GGHG//BC/<<CGB11DCCGHF?GGFGHGGGHGGGGGHHGHHHHHGHHFHGGGGGGEEHGGFHGBFFBFFGFFFBA-A@@@F@=B??FFFFFFFFFFFFFFFBBFFFFFFF@FFFFFFFFFFFBFFFFFBBFFBBFFFFFFEBFF9FFFFEFFFFFFFFFFFFFFFFFF
@M05620:37:000000000-D9766:1:1101:16691:2189 1:N:0:47
ACCACACCTTCTACAATGAGCTGCGTGTGGCTCCCGAGGAGCACCCCGTGCTGCTGACCGAGGCCCCCCTGAACCCCAAGGCCAACCGCGAGAAGATGCCCAGGCGAGTGGCCCGCGAGCTCTTCTCGCGGCCGCCTCCCTCCTCGCTGGGCTCCCGGTGCTGAGCCCTTTCTCACTGGTTCGCTCTGCTGACGTTTTCCGTAGGACTCTCTACTCTGACCTGGGTCTCCTTTGGATCTCTGCAGGTACTA
+
A11>A11AFFCDDGGB3BBBEEBBEBEE00AAFA0A0AE/EGGCHGGG/AA/111BGC0AEE/EEE>>EEFFHHGEGAE??/FE<F//>/B@/<<111110?/?/@C?<...0<@C----;;00C00:.:??-9--....9-9-----9--:-9-:9@--9//9:99-;9///9//;/-9//--9--//;//-;;;:9//-:-9-/9/;/99//9/;/////B--/;:F////;BB/9//B////A-//9;
@M05620:37:000000000-D9766:1:1101:10866:2203 1:N:0:47
ACCACACCTTCTACAATGAGCTGCGTGTGGCTCCCGAGGAGCACCCCGTGCTGCTGACCGAGGCCCCCCTGAACCCCAAGGCCAACCGCGCGAAGATGCCCAGGTGAGTGGCCCGCTACCTCTTCTGGTGGCCGCCTCCCTCCTTCCTGGCCTCCCGGGGCTGCGCCCTTTCTCACTGGTTCTCTCTTCTGCCGTTTTCCGTAGGACTCTCTTCTCTGACCTGTGTCCCCTTTGGAACTCTGCAGGTTCTA
+
?ABBBAB3FFFFGGGGGGGGGGHHGGGBAEGHFFFEGGGGGHHHHGGAEFGGHHHHHHHEEFFGGGGGGGGFFHHGGGGEGHHHHGGGGF/>CBCAG1??GHH/GHHFHHFG0C-A@-CHHHGFFHHGGHFFECFGGGHGGGDFBBFGCF9CFAA9;-;-9BD?@F.9BFFFFFBBB/BBBB9BFEBF9:FBBB9DFFFFFFA.A/;FFBFFFFE;:9/;F:9/;BF/;AFFFFFFFEFFFFFFF.;BFFB
@M05620:37:000000000-D9766:1:1101:13811:2240 1:N:0:47
ACCACACCTTCTACAATGAGCTGCGTGTGGCTCCCGAGGAGCACCCCGTGCTGCTGACCGAGGCCCCCCTGAACCCCAAGGCCACACGCGGGAAAGTGGCCCGCTACCTGTTCTGGTGTCCGCCTCCCTACTTCCTGGCCTCCCGGAGCTGCGCCCTTTATCCCTGGTTCTCTCTTCTGCCGTTTTCTGTCGGCATCTCTTCTTTGACCTGAGTCTCCTTTGGAACTCTGCAGGTTCTAGCTCGGGAGCGC
+
BBBBBBBBFFFFGGGGGGGGGFHHG2AEGGHHFGGGGGGGGHHHHGGGGGGGHHHHHHHGGGGGGGGGEFGBGEGGGGEG?FCE/B//>//<///0?FBEFGC->-<<>1<>GFFH0/.<<<@?ED..C:.:CFHBGCFFH.CE?---A.:CDGBFGF000;9;BFF9B:/BFFFFFFFE9-99999;/;/;@9-;BBBFFFF/9/:BBFF/F9B/BF/:BBFF/FFFBF//:A.;///;B/BDB--;.;-
@M05620:37:000000000-D9766:1:1101:16326:2363 1:N:0:47
ACCACACCTTCTACAATGCGCTGCGTGTGGCTCCCGAGGAGCACCCCGTGCTGCTGACCGAGGCCCCCCTGAACCCCAAGGCCAACCGCGAGAAGATGCCCAGGCGAGTGGTCCGCTACCTCTTCTGGTGGCCGCCTCCCTCCTTCCTGGGCTCCCGGCGCTGCGCCCTTTCTCACTGGTTCTCTCTTCTGCCGTTTTCCGTAGGACTCTCTTCTATGACCTGAGTCTCCTTTGGAACTCTGCAGGCTCTA
+
AAA1AAAA>CFFGGGG3F11E0EAE0A0A0BBA0B//EE/EHHHHGGGEAE/EGF1GHG@/EEFG/EEE@>0GCHGGC?G//FG/F//>B///<01111<01FE//A@<..><<AC?--<G0DFH0;00:CC:?@@A.9CFF.FB09;FF../C99A@-9--@9-9A-9BFFFFFFFFFBFBB/://;;BB//@;ABABBAF9BF//////;/9//9/9:BFF:-;F/;BFBFFBFBFFFFFBBFF-AFFF
@M05620:37:000000000-D9766:1:1101:16521:2365 1:N:0:47
ACCACACCTTCTACAATGAGCTGCGTGTGGCTCCCGAGGAGCACCCCGTGCTGCTGACCGAGGCCCCCCTGAACCCCAAGGCCACCCGCGGGAAAGTGGCCCGATTGCTCCTCTGGCTTCCTCGTCGCCCCTTCCCCGCCTCCCGGGCCTGCGCCCTCTGCCCCCGTTTCTATTGTCTGTCGCTTTCGCCCGGCTTCTCATGTCTCTCTTGTCTCTCCTTAGGCCCTCTTCGGGCTCTGTCTGGGCTGGAC
+
CCCDDDDEFFFFGGGGGGGGGGHHGEGEHGHHHGGGGGGGGHHHHGGGGGGGHHHHHHHGGGGGGGGGGGGHHHHGGGGHGHHHGFF/></>/>/0?F1/0/>AD><11>11>G0<0<.<011..<--.<-../=//-ADG.EG.@--<EAF--<<-.<000<B-9.:/01<11<1<B:1<..<B.1<...<--9-<101111<B11<0<010<11<BFB1:0<<DE.<11...-<<<01111//<<.9.<
@M05620:37:000000000-D9766:1:1101:19030:2377 1:N:0:47
ACCACACCTTCTACAATGAGCTGCGTGTGGCTCCCGAGGAGCACCCCGTGCTGCTGACCGAGGCCCCCCTGAACCCCAAGGCCACACCCAGGGCAGTGGCCCGCTTCCTCTTCTGGTGTCCGCCTCCCTCCTTCCTGGCCTCCCGGAGCTGCGCCCTTTCTCCCTGGTTCTCTCTTCTGCCGTTTTCCGTCGGCCTCTCTTCTCTGACCTGAGTCTCCTTTGGAACTCTGCCGGTTCTAGCTCGGCCGAGC
+
BBBCCCBBFFFFGGGFGGGGGGHHGGGGHGHHHGGGGGGGGHHHHGGGGGGGHHHGHHHGGGGGGGGGGGGHHHHGGGGFGHHHG0??E/??/??<BFCFHHG/>???F??GHHDGFF/FH.ADGGCFH<CGHHHH<GHHBGHGGG?-AHHH?DGGAGE0CF9BBFA;0;FFFGGFGGFEFBAAFFF/A:.@9DAFAFFFBBF/FFFFFFFBBFFFFFFFF9B:BFFFFFF/;>FDF9//BFFF=;.;-;;
@M05620:37:000000000-D9766:1:1101:12905:2391 1:N:0:47
ACCACACCTTCTACAATGCGCTGCGTGTGGCTCCCGAGGAGCACCCCGTGCTGCTGACCGAGGCCCCCCTGAACCCCAAGGCCACCCCCTGGGCAGTGGCCCGCTGCCTCTTCTGGTGTCCGCCTCCCTCCTTCCTGGCCTCCCGGAGCTGCGCCCTTTCTCCCTGGTTCTCTCTTCTGCCGTTTTCTGTCGGCCTCTCTTCTCTGACCTGAGTCTCCTTTGGACCTCTGCCGGTTCTAGCTCGGCTGCGC
+
BBBBBBBAFFFFGGGGGG4EFGGGGFG22BGHHFGE?EFGCGHHHGGGEFGGFHGHGFG>EECEGGGGGGGHHHHGGGGHGHHHG0?>B/??//2??G2FHEG<A>?FF?F<GHHHHF.FH.<CEE<CH/<CGHGHFFHFHGHFGC-AFGFGDGG?@FG00;0;;FEBFFGFFFFFFFFB/-9:FEF/;;/AB-.;ABFFF/F/9/FFFFB/;BF9BBFFFFE/FFF/F/9/=BD.9//9FFFFF..;9-=
@M05620:37:000000000-D9766:1:1101:20511:2679 1:N:0:47
ACCACACCTTCTACAATGAGCTGCGTGTGGCTCCCGAGGAGCACCCCGTGCTGCTGACCGAGGCCCCCCTGAACCCCAAGGCCAACCGCGAGAAGATGCCCAGGTGAGTGGCCCGCTACCTCTTCTGGTGGCCGCCTCCCTCCTTCCTGGCCTCCCGGCGCTGCGCCCTTTCTCACTGGTTCTCTCTTCTGCCGTTTTCCGTAGGACTCTCTTCTCTGACCTGAGTCTCCTTTGGAACTCTGCAGGTTCTA
+
CCCCCCBCFFFFGGGGGGGGGGHHGFGEGFHHHGGEFGGGGHHHHGGGGGGGHHHHHHHGGGGGGGFGGGGHGHHGGGGHGHHHHGGGGGDGGGHHHGHHHHHGHHHHHHGGHHGGGGGHHHHHHHHHHHGHGGGGGGHGHHGHHGGGGGGGGGGGGG-ADFFFFFFFFFFFFFFFFFFFFFFFFFFFFFFFFFFFFFFFFFFFFFFFFFFFFFFFFFFFFFFBBFFFFFFFFFFFFFFFFFFFFFFFFFF
@M05620:37:000000000-D9766:1:1101:13922:2682 1:N:0:47
ACCACACCTTCTACAATGCGCTGCGTGGGGCTCCCGAGGAGCACCCCGTGCTGCTGACCGAGGCCCCCCTGAACCCCAAGGCCAACCGCGCGAAGATGCCCAGGTGAGTGGCCCGCTACCTCTTCTGGTGGCCGCCTCCCTCCTTCCTGGCCTCCCGGCGCTGCGCCCTTTCTCACTGGTTCTCTCTTCTGCCGTTTTCCGTAGGACTCTCTTCTCTGACCTGAGTCACCTTTGGAACTCTGCAGGGTCTA
+
BBBBBBB>BCCFGGGGGG4AFAEFGEE22AEEFBFE2AEEDEHHHGGEAEFGEHGHEGF>>ECFGGEGGEEHFHCEGGGHGHHHHGGCDC/>AGGCFH1<<FH<>FDF<F..GC-AF?CFHH0C0;CB0:AAH---CEG.9CGGFGGBFF.CF.EA.;99@F;A>FFFA/BBB/B//BB;B//B/;BF//;/9@..:./B?/..9/BFFFFBFBB/BB9FFF./;/;/9B9FEFFB//FFFF/FFF-;BF/
@M05620:37:000000000-D9766:1:1101:20504:2699 1:N:0:47
ACCACACCTTCTACAATGAGCTGCGTGTGGCTCCCGAGGAGCACCCCGTGCTGCTGACCGAGGCCCCCCTGAACCCCAAGGCCAACCGCGAGAAGATGCCCAGGTGAGTGGCCCGCTACCTCTTCTGGTTGCCGCCTCCCTCCTTCCTGGCCTCCCGGAGCTGCGCCCTTTCTCACTGGGTCTCTCTTCTGCCGTTTTCCTTAGGACTCTCTTCTCTGACCTGAGTCTCCTTTTGAAATCTTCAGGTTCTA
+
AAA3AAAAFFFFGGGGG4GGFFBCEAEA4EGHHGG22A2E2FEHH1EEEEGCBGHHHGHEECCCGGGGG/FFFFHGGGGFEGHHHEEFFG@@DGHFHB2FGHC/<11?11?/GH@-ACCHF<<GBD<D00<<D--=.:.CGGD/;CHC0/ACFFGG.---;.//--:@-BFFF/FFB/F.BBBFFF/BB/BFF@.9FFFF//B9/BF/BFBBFFBBB///;/.99BB/:F/BF//;B/;/BB99/B///9B
@M05620:37:000000000-D9766:1:1101:16882:2701 1:N:0:47
ACCACACCTTCTACAATGAGCTGCGTGTGGCTCCCGAGGAGCACCCCGTGCTGCTGACCGAGGCCCCCCTGAACCCCAAGGCCAACCGCGAGAAGATGCCCAGGCGAGTGGCCCGCTACCTCTTCTGGTGGCCGCCTCCCTCCTTCCTGGCCTCCCGGGGCTGCGCCCTTTCTCACTGGTTCTCTCTTTTGCCGGTTTCCGTAGGACTCTCTTCTCTGACCTGAGTCCCCCTTGGAACTCTGCAGGATCTA
+
BBBBBBBACFFFGGGGGGBGGGHHGFGBGEHGHGGGFGGGGHHHHGGGGGGGHHHHHHHGGGGGGGGGGGGHHHHGGGGHGHHHHGGGGGCGG/GFH22FHE<F///<<.F<GH<@---=000D<0<G0:CCG?@F?.EGGBE/B9F00;.C:9EF.A-;--.:-9AF;FFB9///9;F/B//99/9B//:/;--;DFBF9/..A///9:9/B/9////9;/./9////;.;A.B9F//////9BA.;///
@M05620:37:000000000-D9766:1:1101:21072:2716 1:N:0:47
ACCACACCTTCTACAATGAGCTGCGTGTGGCTCCCGAGGAGCACCCCGTGCTGCTGACCGAGGCCCCCCTGAACCCCAAGGCCAACCGCGGGAAGGTGGCCCGGTGACTCTTCTGGTGCCTCTCTCCCTCCTTCCTTCCCTCCCCGCGCTGCTCCCTTTCACCCTGGCTTTCTCTCCTGCTGTCTTCCGTGCGGCTTTCTTCTCTGATCTCTTTCCTCTTTGGAGTTCTGCAGGTTATAGCTCGGCAGCGC
+
BBCCCCDDFFFFGGGGGGGGGGHHGGGBGGHHHGGGFGGGGHHHHGGGFFGGHHHHHHHGGGGGGGGGGGGHHHHGGGGHGHHH/?E<CGCG/<//?G/?G/A->-.111<1>0=0=/0/000/00</</./00<000<CHHG..---999C0CFFB0::00:BA/..<.<FFFF0/:B00:<0B0009<..---<-<F0:0000<00<B000000000000/</0/000000<.:000000<9@.--.--
@M05620:37:000000000-D9766:1:1101:13012:2750 1:N:0:47
ACCACACCTTCTACAATGAGCTGCGTGTGGCTCCCGAGGAGCACCCCGTGCTGCTGACCGAGGCCCCCCTGAACCCCAAGGCCACTCCCCGGTGAGTGGCCCGCTCCCTCTTCTGGTGTCCGCCTCCCTCCTTCCTGGCCTCCCGGAGCTGCGCCCTTTCTCCCTGGTTCTCTCTTCTGCCGTTTTCCGTCGGCCTCTCTTCTCTGACCTGAGTCTCCTTTGGACCTCAGGTTCTAGATCGGAAGCGCCCA
+
ABBCCBBCFFFFGGGGGGGGGGHHGGGEHGHHHGGGGGGGGHHHHGGGGGGGHHHHHHHGGFGGGGGGGGGHHHHGGGGHGHHHG3BFG/<>>/?BFHFGHHGBD/?FG?FHHHGHGF.>G<DDGGGGH/CGHGHHFHHHHHHGGGGGGGGGGGGGGGBFGG0;FGGCFFFGGGGFFFFFFFFDFFF/::.;DCDDFFFFFFFFFFFFFFFFEFFFFFFFFFFF/BFFFFFFFBFFFFFFFF9ED.;@-@.
@M05620:37:000000000-D9766:1:1101:20617:2754 1:N:0:47
ACCACACCTTCTACAATGAGCTGCGTGTGGCTCCCGAGGAGCACCCCGTGCTGCTGACCGAGGCCCCCCTGAACCCCAAGGCCAACCGCGAGAAGATGCCCAGGTGAGTGGCCCGCTACCTCTTCTGGTGGCCGCCTCCCTCCTTCCTGGCCTCCCGGCGCTGCGCCCTTTCTCACTGGTTCTCTCTTCTGCCGTTTTCCGTAGGACTCTCTTCTCTGACCTGAGTCTCCTTTGGAACTCTGCAGGTTCTA
+
BBBBBBBAFFFFGGGGGGFGGGHHGFGBAEHHGGGGCEGGGHHHHGGFEEGGHHGHHHHEEGGGGDGGGGGFHHHGGGFHGCHHHGDEGGDDCGHFGFFFHHHGHHHGHHGGHHGGGGGHHHHHHHHHHHGHHGGGDEHGHHGHHGFGGGFGGGGGFG-ADFFFFFFFFFFFFFFFFFFFFFFFFFFFFFFFFDFFFFFFFFFFFFFFFFFFFFFFFFBFFFF;FFFFFFFFFFFFFFFFFFFFFFFFFFB
@M05620:37:000000000-D9766:1:1101:18882:2792 1:N:0:47
ACCACACCTTCTACAATGAGCTGCGTGTGGCTCCCGAGGAGCACCCCGTGCTGCTGACCGAGGCCCCCCTGAACCCCAAGGCCAACCGCGGGAAGATGGCCCGCTTCCTCTTCTGGTGGCCGCCTCCCTCCTTCCTGTCCTCCCGTACCTGCGCCCTTTCTCCCTGGCTTTCCTTTCTGGCGCTTTCCGCAGCCCTCTCTTCTCTGACCTGATTCTCCTTTGGAACTCTGCAGTGGATAGCTCGGGCGAGC
+
ABBCCCCCFFFFGGGGGGGGGGHHGGGFHGHHHGGGGGGGGHHHHGGGGGGGHHHHHHHGGGGGGGGGGGGHGHHGGGGHGHHH//E/><>C/@/0?F1FHH/-<..><<F1F11>0<.<G-A-CG..//./0</000;C00CF..-.90;C--;C9/0;0C0:/B../.;00000;BF00;.;.;F0..-;-..;.;:000B00BFF/0//0;BFFB0000/0;0BFFBF0::0/000::F0.-------
@M05620:37:000000000-D9766:1:1101:10926:2900 1:N:0:47
GAGGCTGCTTTGGAAGAAACTCATAGATTACTGCAACAGTTCCCCCTGGACCTGGAAAAGTTTCTTGCCTGGCTTACAGAAGCTGAAACAACTGCCAATGTACTATAGGAGGCTGCACGTAAGGCCCGGAGCATAGCCGAACCCACGAGAACAACCGAGCAAATGAAACAAAGGCAAGGACGTAAGGCCTTTCCACTTTAGCACTCTTGTGGATCCAATTATCCACATCTTAGCATTTGCAATTGAACATG
+
>AAAAACAFFFF1GGFA1FBGGDG3F1GGBGHGHH1GEGDFGAGHGGFH0FFFFF0GFHHGHFHHHFHHHHE0FFGHHBABFFB1FFEF0E>@0EECBGHH222F2BD1B0>?C0/01?00BF>0//E<//>/B1<1BECC///??<//</10</.-<><-0<DGBD0<<..</..<C.C.;C.;./:CB/0000;CBFBGE000/9900;.09;CFBGF000;09/9/;//;/;;9B/////;9//;/9/
@M05620:37:000000000-D9766:1:1101:11638:2955 1:N:0:47
ACCACACCTTCTACAATGAGCTGCGTGTGGCTCCCGAGGAGCACCCCGTGCTGCTGACCGAGGCCCCCCTGAACCCCAAGGCCAACCGCGAGAAGATGCCCAGGTGAGTGGCCCGCTACCTCTTCTGGTGGCCGCCTCCCTCCTTCCTGGCCTCCCGGCGCTGCGCCCTTTCTCACTGGTTCTCTCTTCTGCCGTTTTCCGTAGGACTCTCTTCTCTGACCTGAGTCTCCTTTGGAACTCTGCAGGTTCTA
+
BBBBBBBAFFFFGGGGGGBGGGHHGFGA4EGGFFFECGGGGHHHHGGGFEFGFHHHHHGGEGCGGFGGGGGFHHHGGGCHGCHHHGAEDG<<BGGF>FG2CCH<?<F?GDCGFHCGG?@<G00GHHFFHBEFCFGGGGHGBCDHHGGGGGGFGGGGG-;9BFFF;B.;-F/9FFFFFFFFFFBBFBFFFFFFFFADFAFFDF?..B:FFBFFFFB/FF//BFFBBFF/;FFFFFBFF/FFFFFFFF9BFBB
@M05620:37:000000000-D9766:1:1101:16712:2988 1:N:0:47
ACCACACCTTCTACAATGAGCTGCGTGTGGCTCCCGAGGAGCACCCCGTGCTGCTGACCGAGGCCCCCCTGAACCCCAAGGCCACTCCCCGGTGAGTGGCCCGCTCCCTCTTCTGGTGTCCGCCTCCCTCCTTCCTGGCCTCCCGGAGCTGCGCCCTTTCTCCCCGGTTCTCTCTTCTGCCGTTTTCCGTAGGCCTCTCTTCTCTGACCTGAGTCTCCTTTGGAACTCTGCAGGTTCTAGCTCGGACGAGC
+
BBCCCCCDFFFFGGGGGGGGGGHHGGGGGGHHHGGGGGGGGHHHHGGGGGGGHHHHHHHGGFGGGGGGGGGHHHHGGGGHGHHHGBBFH/<B/<?B?GFGHHGBD/?FG?FHHHHHHG.FHDFGGGHGHFGHHHHHHHHHHHHGGCGCGGGGGGGGGGGGGGCCEGGFFFFFFFFFFHFFFFFFFFF0DF.<D0BFFFFFFFFFFFFFFFEFFFFFFFFFFFFFFFFFFFFFFFFFFFFFFFFFF.<<-@=
@M05620:37:000000000-D9766:1:1101:21180:3054 1:N:0:47
ACCACACCTTCTACAATGAGCTGCGTGTGGCTCCCGAGGAGCACCCCGTGCTGCTGACCGAGGCCCCCCTGAACCCCAAGGCCAACCGCGAGAAGATGACCGGTGAGTGGCCCGCTGCCTCTTCTGGCGGCCGCCTCCCTCCTTCCTGGCCTCCCGGCGCTGTGCCCTTTCTCCTTTGTTCTCGCTTTTGCCGTTTTCCGCATTTCTCTCTTCTCTGTCCTGTGTCTCCCTTGGGACTCTGCAGGTTCTGA
+
BBBBBBBBFFFFGGGGGGEFFDG4EBEB4EGHFGGE?EGFDHHHHGGGGEGGGHHHHHHGGGGGGGGGGGGHHHHGGDGHGHHHHGGGGFBC@FHHHHH22/<<A?011/.>.-<A-..0<<G0D<00-:-=--99E.:/FDG;CF0FC.;F.A.99B--@-;99;/9/;9B/B//9/9;/;;.99EAB//:@:.9.:B..-../;;9/F/F/9/;B/;BF//B9BBF//;/./..9;;;////../99//
@M05620:37:000000000-D9766:1:1101:16144:3070 1:N:0:47
ACCACACCTTCTACAATGAGCTGCGTGCGGCTCCCGAGGAGCACCCCGTGCTGCTGACCGAGGCCCCCCTGAACCCCAAGGCCAACCGCGAGAAGATGCCCAGGTGAGTGGCCCGCTACCTCTTCTGGTGGCCGCCTCCCTCCTTCCTGGCCTCCCGGTGCTGCGCCCTTTCTCACTGGTTCTCTCTTCTGCCGTTTTCCGTAGGACTCTCTTCTCTGACCTGAGTCCCCTTTGGAACTCTGCAGGTTCTA
+
AAAAAAA11CCFEGGGGG1BGDGFEEE00AEAE/FE/EE//GHFHGG//EE/1F1FGHF/EE/FFEE>E@/BGHGGG?EHFHHHCFGCGG<BCA01?1FF0FGG1FGFFGEE<GCG?-CHHHHHHBGD=GCHA@-@A:CAFFAB09FBGF.A0FA9EG-;99FF@@F@@FFFFFFFFFFF/99/B/9/9BFB/@A-BABBAF9BFBFBBFBFBBB9BB/BBFF/-BF/;ABAFF/F/F/FFFFBBFAFFFF
@M05620:37:000000000-D9766:1:1101:22028:3076 1:N:0:47
ACCACACCTTCTACAATGAGCTGCGTGTGGCTCCAGAGGAGCACCCCGTGCTGCTGACCGAGGCCCCCCTGAACCCCAAGGCCACACCCAGGTGAGTGGCCCGCTCCCTCTTCTGGTGTCCGCCTCCCTCCTTCCTGGCCTCCCGGAGCTGCGCCCTTTCTCCCTGGTTCTCTCTTCTGCCGTTTTCCGTAGGCCTCTCTTCTCTGACCTGAGTCTCCTTTGGACCTCTGCAGGTTCTAGCTCGGCAGCGC
+
>1>>A11AFFC1AFG13AB111110BABG0FGCF11BAF0FHHHHGCGE/E/GAGGH00EEGEG/E>EGGGHHHEEGGG/EGHA?0?/??FFB1BB11?FGEGG/>EEG0?FGH1DHGCF1<CC...>><CCGFCD0/<<DHGG.<-:AFGH-;.-@FFFGG0;FGE/;CFGFGFFFGG0B-CAFFF/-9AA-/;FFFFFFFFFFBFBFFB/-9BFF/9BFBBB/9BFFF///A;/FFFFFE/B@----9@
@M05620:37:000000000-D9766:1:1101:11772:3082 1:N:0:47
ACCACACCTTCTACAATGCGCTGCGTGTGGCTCCCGAGGAGCACCCCGTGCTGCTGACCGAGGCCCCCCTGAACCCCAAGGCCAACCGCGAGAAGATGCCCAGGTGAGTGGCCCGCTACCTCTTCTGGTGGCCGCCTCCCTCCTTCCTGGCCTACCGGCGCTGCGCCCTTTCTGACTGGTTCTCTCCTTTGCCGTTTTCCGTAGGACTCTCTTCTCTGACCTGCGTCTCCTTTGGAACTCTGCAGGTTCTT
+
AAAAAAA>BFCFGGGFFG1AAAEEEEEBAEHHCBFE?EG?EHHHHGGGGEGGHFHHHHHCCGGGGCEGGGGGHFFGGGGEFFHHHGG@CG>BCGHHHH11C</?11101FCCCG->--<GG00=0D0<=/<:C-@C.AGG/BF/BCFF09CAB/CF-A-@;-----;@-/;/////9/9B9//99//9/99/B--;FE/;;/---///99;BF//9BB/9F/--9A-:-BF/B9//;/9/////99;B///
@M05620:37:000000000-D9766:1:1101:20400:3083 1:N:0:47
ACCACACCTTCTACAATGAGCTGCGTGTGGCTCCCGAGGAGCATCCCGTGCTGCTGACCGAGGCCCCCCTGAACCCCAAGGCCAACCGCGAGAAGATGACCCAGTTGGTGGCCCGCCTCCCTCTTCTGGTGGCCGCTTCCCCCTTCCCTGCCTTCCCGAGCTTCCGCCCTTTCTCCCTGGTTCTTCCTCCGGCCGTTTTCCGAGGACTTCTCTCTCCTACCCTAGTCTCCTTTTGAAATTCTGCGGGTTCT
+
CCCCCCCCFFFFGGGGGGGGGGHHGGGEFGHHHGGGGGGGGHD3BGHGHGGGHHHHHHGEGGGGGGGGGGGHHHHGGGGHGHHHHGGGGGCGGGHHFH2FH2/?222?//?0?G/--..>.00>00=D00<.C.-;-.=C//;-;/;/9C.C00=C/;.--.000.;C-;F00000//:.;000000;0/.-;--;DF.B0..-;-./0000;000/900;.0//0000;0;F0B.;0000:00-;-;..0
@M05620:37:000000000-D9766:1:1101:10118:3100 1:N:0:47
ACCACACCTTCTACAATGAGCTGCGTGTGGCTCCCGAGGAGCACCCCGTGCTGCTGACCGAGGCCCCCCTGAACCCCAAGGCCACTCCCGGGAGAGTGGCCCGCTACCTCTTCTGGTGGCCGCCTCCCTCCTTCCTGGCCTCCCGGAGCTGCGCCCTTTCTCACTGGTTCTCTCTTCTGCCGTTTTCCGTAGGCCTCTCTTCTCTGACCTGAGTCTCCTTTGGACCTCTGCAGGTTCTAGCTCGGAAGAGC
+
ABCCCCCCFFFFGGGGGGEGGGHHGGGBEGHHHGFEEGGGGHHHHGGGGGGGHHHHGHHFGGGGGGGGGGGEHHHGGGGGGHHHE?B2F/>C////FHFGHHGGD>>GH?FGHHHBGC.>G-CFGGGGHCDHHHHHCHHHHHHG:@--;FGGAFGGGGGFGG;=CFBFGFFFFFFFFFFFFFDFFFF::9.A.0;FFFFFFFFFF00BFFBB9FFFFFFFFFF00;FFFFFBFAFFFF0BBFFFF9.;.;F
@M05620:37:000000000-D9766:1:1101:21678:3129 1:N:0:47
ACCACACCTTCTACAATGAGCTGCGTGTGGCTCCCGAGGAGCACCCCGTGCTGCTGACCGAGGCCCCCCTGAACCCCAAGGCCACTCCCAGGTAAGTGGCCCGCTACCTCTTCTGGTGTCCGCCTCCCTCCTTCCTGGCCTCCCGGAGCTGCGCCCTTTCTCCCTGGTTCTCTCTTCTGCCGTTTTCCGTCGGACTCTCTTCTCTGACCTGAGTCTCCTTTGGAACTCTGCAGGTTCTAGCTCGGACGAGC
+
AAAAB@BBFFFFFGGF545FEFCFAFGEHAHHHGGAEEFCGHHHHGGGEEGFHGHHHHHGGGGGGGGGGGGHHHHGGGGHEHHHG3BFG0FF11?B22BFHHGCC<>FHGHHHHHFHFCGH?DGGGHGHGEHHHHHBFHHHHHGGGCGGHHHCGGGGGGGGGCFGGGGGGGGGGGGGGFGGBGGFFFFFF.@B-@BFFFFFFFFFFFFFFFFFFFEFFFFFFFFFFFFFFFFFFFFFFFFFFFFB99@-;B
@M05620:37:000000000-D9766:1:1101:11251:3158 1:N:0:47
ACCACACCTTCTACAATGAGCTGCGTGTGGCTCCCGCGGAGCACCCCGTGCTGCTGACCGCTGCCCCCCTGACCCCCAAGGCCACTCCCAGGTGCGTGGCCCGCTACCTCTTCTGGTGGCCGCCTCCCTCCTTCCTGGCCTCCCGGAGCTGCGCCCTTTCTCACTGGTTCTCTCTTCTGCCGTTTTCCGTAGGACTCTCTTCTCTGACCTGAGTCTCCTTTGGAACTCTGCAGGTTCTAGATCGGAAGAGC
+
1>>>A>>>CFBFGGGFEGABB1BFAEEE00BGABBE0EEEEE/FGGGAABEB1B@FFHGE//>BF/FEEEF00>B?EE<<</?FFGHBFFF/GF1>??>>GF?>@CCHHHHHHHFFFCEFF@AC?CGGCGGHG0GGHHHFHHHGCC@AA;9C@GGGGFFFGG0;FFG99/BBBFFFFFBBB@;AF?BFBBA9;FF;FFFFFFBF9//;FFFFBFF;BBBFFFBBFFF/B/9;F-;;9;BBB9B-::--;A-
@M05620:37:000000000-D9766:1:1101:11228:3163 1:N:0:47
ACCACACGCTCTACAATGCGCTGCGTGCGGCGCGCGAGGAGCACCCCTTGCTGCTGACCGAGGCCCCCCTGAACCCCAAGGCCACCCCCTGGGCAGTGGCCCGGTGACTTTTCTGGTTTCCCAGTGTCTGATTCCGGGCCTCCCGGAGGTGCGCCCTTTTTGGCTGGGTCTCTCTTCTGCGTGGTTCGGTCGGCCTCTCTTTTGTGACCTGAGTGTCTTTTGGGCTTCTGCCGGTCCCCGCTCGGGAGCTC
+
A@AAAAA>1>AAGGGFGGA0E0E0EEEA0AA/E/AE/>EEAGH0GGG/0B111B1FHH0/>>/EGEG/C//BFH/CG/AGGCHHG?C<><.>.>0>><0<0=@-<-.;00:C0:GC00.0<000::00000;=F0/;A@-EA..;A-A-;;/@@---9B/99-//9--9B9/;99FB//B;---9-/9-;A9@----9://9//9;B///B/FB/9;;/;B/@-;--;:/;B-@@-@9----9-----;-;
@M05620:37:000000000-D9766:1:1101:13470:3209 1:N:0:47
ACCACACCTTCTACAATGAGCTGCGTGTGGCTCCCGAGGAGCACCCCGTGCTGCTGACCGAGGCCCCCCTGAACCCCAAGGCCAACCGCGAGAAGATGCCCAGGTGAGTGGCCCGCTACCTCTTCTGGTGGCCGCCTCCCTCCTTCCTGGCCTCCCGGCGCTGCGCCCTTTCTCACTGGTTCTCTCTTCTGCCGTTTTCCGTAGGACTCTCTTCTCTGACCTGAGTCTCCTTTGGAACTCTGCAGGTTCTA
+
BBBBBBBACFCFGGGGGG5FGGHHGFGA4EHGHEGGCFGFGHHHHGGGDEGGFHFHHHGAEECFGGGGGGGFHHHGGGGHGHHHGGGGGG/DGGH2>DG?CGGF<<FGHHGGGHGGGGGBHHHHHHHH<GGHHGGGGGHGHHFHHGGGGFFGGGGGG?-;;>FFFFFFFFFFFFFFFFFFFFFFFFFF/BBFFDADFFFFFB?DDFFFFEFFFFBFFFBFFBB/;BF/BF9FBFEBBBFFFFFFFFFFFFB
@M05620:37:000000000-D9766:1:1101:17188:3269 1:N:0:47
ACCACACCTTCTACAATGAGCTGCGTGTGGCTCCCGAGGAGCACCCCGAGCTGCTGAGCGAGGCCCCCCTGAACCCCAAGGCCAACCGCGAGAAGATGCCCAGGTGAGTGGCCCACTACCTCTTCTGGTGGCCGCCTCCCTCCTTCCTGGCCTCCCGGCGCTGCGCCCTTTCTCACTGGTTCTCTCTTCTGCCGTTTTCCGTAGGACTCTCTTCTATGACCTGAGTCTCCTTTGGAACTCTGCAGGTTCTA
+
AAA?AAAAFFFFGGGFFFF1A1B1EAEAA00FGGGAAEE///BGH////AEEGGFFG0B>@EEGG?EGGGGHHHH/?EEE//GEGGGGG/>CC/GFG11GF1<FCFGF11?/0/.>>GHHGHHHHHHHHFGHHGGGGFHGHHGHHGHHHHHGGGG?B@9;@GGG@@F@@FFFFFBFFFFFFFFFFFFFFFFFF@BFFFFFFFFBFFFFFFFFFFF/BFFFFFF/FFFFFFFFFFFFFFFF//;BF-;/:99
@M05620:37:000000000-D9766:1:1101:22314:3295 1:N:0:47
ACTGCCACTTCTAAATCCACGCCCCGATCCCTGCCCATGACCCCCCAGTCCCTATGACCGATTCCTCCCTGGCTACCAGAAGCACCAACGACTACCCCTGTCCTCCAGGCTGCTCCCCGTAAGGACCGGCTCCTCGCCGCCTCCCCGGGAGTCACCGCGCTGCTGAAACAATGGCAAGTACGTCAGGCCTTTCCGCTTTAGCACTCTTGTGGATCCACTTGCCCACTTCTCAGCATTTGTCCTTGTCCCTG
+
1>>>A1BBBD1B3BBBF1BB11000A0A0BGEHGHG10BB1BBEEG/B11BA1A11DF@E/E/BF@BGGG1>G01BFG10BBG1B?>FE/FE//BB</?FG1FD><BFF/FFFH1GFG@C//@F1?/@CCGGFHBEGGG-CGGHGGGGGGGCGFFF??@@GAGGGGGFFFFFFFFFFFF/BBBFEAFF-BFFFF??B?AB/BFFFFFFFFFB/9FF/9BFF/BFB-A/BF/BFF/FFFFF/;BFBB/BFFF
@M05620:37:000000000-D9766:1:1101:18803:3317 1:N:0:47
GAGGCTGCTTTGGAAGAAACTCATAGATTACTGCAACAGTTCCCCCTGGACCTGGAAAAGTTTCTTGCCTGGCTTACAGAAGCTGAAACAACTGCCAATGTCCTACAGGATGCTACCCGTAAGGAAAGGCTCCTAGAAGACTCCCAGGCAGTAAAAGAGCTGATGAAACAATGGCAAGTAAGTCAGGCATTTCCGCTTTAGCACTCTTGTGGATCCAATTGACCAATTCTCAGCATTTGTACTTGTAATTG
+
A1>AAAFAFFFFCFGF1FAFGFEDAFGHHGFFHHHHGGHGGDDFGFEEHGFHHHHGFFGFBFHFHHHFGGFGGHHEGFHHHHHHHEBGB0/FFHHHHCHHH2@22B@B>BBFCGFBGHE///FB>>0B0?BBFGF111GFG<1F/<B//</B@FHG1?0<<11@1>@<FF/<<G0<1??<<D<FB=0>F<FG1F.ACE.0<=<G0CGHGF0CG0;:0:CCGH0CBGGF:C:9;BFGGGG0;FBFC00000;
@M05620:37:000000000-D9766:1:1101:16769:3400 1:N:0:47
ACCACACCTTCTACAATGAGCTGCGTGTGGCTCCCGAGGAGCACCCCGTGCTGCTGACCGAGGCCCCCCTGAACCCCAAGGCCAACCGCGAGAAGATGCCCAGGTGAGTGGCCCGCTACCTCTTCTGGTGGCCGCCTCCCTCCTTCCTGGCCTCCCGGCGCTGCGCCCTTTCTCACTGGTTCTCTCTTCTGCCGTTTTCCGTAGGACTCTCTTCTCTGACCTGAGTCTCCTTTGGAACTCTGCAGGTTCTA
+
BABABAA>>FFFGGGGGGBFGBGBGEE24AFFF2FA2EFE?HHFGFGA1EEFBGBGHHFAEE?EGEGEGECCHHHGGFEHEFHHEFGEGG/<@DG1?FGHGHHGCGHGFFGEGEGCDCCHGHHHHHHHDCDHHGCCFGHGGGGFFGGGGFFFGGFGG?-;?-BFBBFBBFFFFFBFFFF;F9BFFBBF9/B/B?9DFFBFF/:DFEFFFFFF/B/BFFBBFFF;BFF/;F/BB/BFFFB//BFFFFFFBF/
@M05620:37:000000000-D9766:1:1101:14253:3411 1:N:0:47
ACCACACCTTCTACAATGAGCTGCGTGTGGCTCCCGAGGAGCACCCCGTGCTGCTGACCGAGGCCCCCCTGAACCCCAAGGCCACACCCGGGTAAGTGGCCCGCTACCTCTTCTGGTGGCCGCCTCCCTCCTTCCTGGCCTCCCGGAGCTGCGCCCTTTCTCCCTGGTTCTCTCTTCTGCCGTTTTCCGTCGGCCTCTCTTCTCTGACCTGAGTCTCCTTTGGACCTCTGCAGGTTCTAGCTCGGACGAGC
+
CCCCCCCCFFFFGGGGGGGGGGHHGEGFHGHHHGGGGGGGGHHHHGGGGGGGHHHHHHHGGGGGGGGGGGGHGHHGGGGHGHHHG0?<E//>?/2?>F2FHHG>A>>FGFFGGGHHG<.FF-@CGGAEH<<GHHHGGCHHHHHGGC-9DGFGGGGGAG0;BF;;BFE;FFFFFFFFFFFFFBFDFFF09;.;@-ADFFFFEFFFFEFFFFFEFBF9B0BFFFFF0BFFFB0:BFFBF;0;FFFDF.:;-;-
@M05620:37:000000000-D9766:1:1101:20564:3412 1:N:0:47
ACCACACCTTCTACAATGAGCTGCGTGTGGCTCCCGAGGAGCACCCCGTGCTGCTGACCGAGGCCCCCCTGAACCCCAAGGCCAACCGCGAGAAGATGCCCAGGTGAGTGGCCCGCTACCTCTTCTGGTGGCCGCCTCCCTCCTTCCTGGCCTCCCGGAGCTGCCCCCTTTCTTACTGGTTCTCTCTTCTGCCGTTTTCCGTAGGACTCTCTTCTCTGACCTGAGTCTCCTTTGGAACTCTGCAGGTTCTA
+
1A1AAA?AFFFDFGG1AGGGGGHFGEGFH0FFHGGEEEGCGHHHHGAEEEFGHAFGGGHGGGGGCG?EGGGHHHEEGGGHGHHFEGEGGGGG?/?11?1FHFCF1<1?FFA?GH-@CCCHH00=0=0<</<.C--;.:CE//:/00C009.=B.CE.-;:;./9.9;>-FFF//;F/FF;BB/BFB9B9;FFF;9BFFBF-;9--;//////;B;BBB/BFB-:BBB//;/BF/FFF/99//;//99;/;/
@M05620:37:000000000-D9766:1:1101:15600:3490 1:N:0:47
GAGGCTGCTTTGGAAGCAACTCATAGATTACTGCAACAGTTCCCCCTGGACCTGGAAAAGTTTCTTGCCTGGCTTACAGAAGCTGCAACACCTGCCAATGTCCTAGAGGATGCTACCCTTCCGGCCCGGCTCCTCGACACCTCCGCAGGAGTCACAGCGCTGCTGAACACATGTCAAGTCAGTCAGGAATTTCCGCTTTCGCACTCTTGTGGTTACCCTTGCAACCTCCTCCGCCTTGTTCCTTGTCCCTG
+
AAAAAAF?FFFFGGBA1AB1FGHFGFHHG11DGEFHFFGBGFHGAEE/A0BAB0AGHHF0F2BFFHGHHDDGHHE1FDHFHHHHF1>FGA/B0BE>11FG2G2@F1BBE0>FFBBBEB1F0F/>E>/<<<>/F1BE////?GFG///>@F?0<GD11.--<A<C<GHH0<C<<0=DGD:G00<:CCG/:<;GGBFCCBG09;E-:9;;B9C.9CF00/;FBF00/;;/;-;/;--;-/9;//;;BF:;;B:
@M05620:37:000000000-D9766:1:1101:11879:3566 1:N:0:47
GAGGCTGCGTTGGCCGAACCTCATAGGCTATGGCAAAAGTTACTTCTTGACCTGGGAAAGATTGTCGCCCCCGATATTCACTCTGAGATACCGGCTACTGCATGGGACATACCCCGAACAGATTGCACGATTACAAAACATATAATGAACAAATTACAACCAAACTGTTTCTTTAACACGCACCCATCACTGCAACCTGAGTGCACTATGTTCACCACGACGACTAGTGCTTCCAGGAGCAGCAGCAAACA
+
>1>1>>B1>>>1F11A0A00B0B1FA1111111A01BB0B222B2D2D121B100BA1/0B111BDA//?>>//>/>B@B121BB11111BB?>///0<<11120?0B/B1101<////<@0@11111//?/?111100<11<1<>1<1<>>0111100/..<..00000000000:0/.--;-;./;0;000000:99//;00;900000000990.999-99--/////9/////----/--:99-/--
@M05620:37:000000000-D9766:1:1101:16035:3573 1:N:0:47
ACCACACCTTCTACAATGAGCTGCGTGTGGCTCCCGAGGAGCACCCCGTGCTGCTGACCGAGGCCCCCCTGAACCCCAAGGCCAACCGCGAGAAGATGCCCAGGTGAGTGGCCCGCTACCTCTTCTGGTGGCCGCCTCCCTCCTTCCTGGCCTCCCGGCGCTGCGCCCTTTCTCACTGGTTCTCTCTTCTGCCGTTTTCCGTAGGACTCTCTTCTCTGACCTGAGTCTCCTTTGGAACTCTGCAGGTTCTA
+
CCCCDDDDFFFFGGGGGGGGGGHHGGGEHGHHHGGGGGGGGHHHHGGGGGGGHHHHHHHGGGGGGGGGGGGHHHHGGGGHGHHHHGGGGGGGGGHHHHGHHHA??FF=?GGEHH-CCGGGHHHHF<DHGHGGHCGG.EHGFGD/CBFBBFFGFGGGD?;-;-:DDFFFCFFFFF:FFFFBFBFFFFFF0BFFF>9AFFFFD0:.AFFFFFFFFF:FFF::F0B:/;:;BFFFFFFFFBFFFFFFFFFFFF:
@M05620:37:000000000-D9766:1:1101:15079:3672 1:N:0:47
GAGGCTGCTTTGGAAGAAACTCATAGATTACTGCAACAGTTCCCCCTGGACCTGGAAAAGTTTCTTGCCTGGCTTACAGAAGCTGAAACAACTGCCAATGCTCCCACAGATGCTACCCGGCAGGGAAAGCTCCTAACAACATCCCAAGGGAGAAAAAAACTGCAGAAAAAAAGGGAAGTAAATCCAGCCATTCCCCTTTAGCCCCCTTGGTGAACCCAATGCAAAAATCTTAGCCTTTGGCATTGTCAACG
+
AABBAAFCFFFFGFBBAGFGGGHHHHHHHFGGHH4DFHHGHFFGHGFGEFBFHHFBB32GBFGFHHHFBGHHHHH3BBGGHHGGGBBFBBAGHHHHFHHF3BFF1B11?3BB@343BB/>//></?F/0332B223?B2/?222?@2?/////??B0<-<111111>>0>A-.<..;:0;;00000:/;.<;;<9//;;0000;C?@F/00;;9;:;;.;00:90;.;00090000;B0/0;0:09;;:09
@M05620:37:000000000-D9766:1:1101:13589:3710 1:N:0:47
GAGGCTGCTTTGGAAGAAACTCATAGATTACTGCAACAGTTCCCCCTGGACCTGGAAAAGTTTCTTGCCTGGCTTACAGAAGCTGAAACAACTGCCAATGTTCTACAGGATGATACCCGTAAGGACAGGCTCCTAGCAGACTAACAGGGAGTAAAAGAGCTGATGAAACAATGGCAAGTAAGACAGGCATTTCCGCTTTAGCACTCTTGTGGATCAAATTGAACAATTCTCAGCATTTGTACTTGTCACTG
+
AAAAAAFAFFFFGGGGGGGGGBD3GF13AGFEFHHHHHBGFDGB00AFA0FGFFF0AA0FA2BDDADBFA1ABGGHC1BFGCGHFDDGDEFGFHGFFHHHE2@@FDGCBEEGEGFEFGGE/EFFHA0/>?F0/BF11BFF0GHD11B//?//@1FB1/@@1@11@FBGGHGHFFGHFF?F1F1>FG.>.><FD=AE..<<0DGHB/GDGCG?CB0.00:CGHHHH/<C0BFFFFFFGGGB0FGGB00000;
@M05620:37:000000000-D9766:1:1101:13567:3711 1:N:0:47
GAGGCTGCTTTGGAAGAAACTCATAGATTACTGCAACAGTTCCCCCTGGACCTGGAAAAGTTTCTTGCCTGGCTTACAGAAGCTGAAACAACTGCCAATGTCCTCAAGGATGCTCCCCTTAGGGCCCGGCTCCTCGCAGCCTAACAGGGAGTAACAGCGATGCTGAAAACATAACAAGTACGTCAGAAATTTCCGCTTTCGCACTCTTGTGGCTCCACTTACCACCTTCTCCGCCTTTTTCCTTGTCCCTG
+
BBBBBBFBFFFFGGGGGGGGGGFFHHBFGHHHHHHHHHHHHHHHHGFGFFHHHGHFGHFHFHHHHGFHHHHFHFGHHHHHHHHHHHHHHFHH3GGGFFGG4444BGBFFHFHFFGHF?B03330??>EEG<A?3B?BB//?<FFGHGAE??<0F?GEHC//.><>G1D10<<1111<<0=<./.<.0=<=0;;GEDGGG0.C;B-/;CFC09;99CF9B00;/;0;.;;0;09..;A9/9;FFFF/BFFFB
@M05620:37:000000000-D9766:1:1101:21078:3715 1:N:0:47
GCTGCTCCTTCTAAATCCACTCGTGGATTCCTGCCCCTGATCCCCCCGTCCTTCTAACCGTTTCCTGCCTGGCTTCCAGCAGCAACAACCACTGCCCCTGTCCTCCAGGCTGCTCCCCGTCCGGCCCGGCTCCTCGCCGCCTCCCCGGGAGTCACCGCGCTGCTGAAACAATGGCAAGTCCGTCAGGCCTTTCCGCTTTAGCACTCTTGTGGATCCCCTTGCCCACTTCTCAGCATTTGTCCTTGTCCCTG
+
>>>>A1@BBFBB3BBAF1BB1B1B0BBGBFGHHHHHG0B01DDGGG/ABEF/DBBDFGHGGGBBAD1BBGHHHHBBF1B>BFH0>BBFH/?FF1BFH??FGFHHBBBFGCHHGHGHGG//?/<B<CCCCCGGFHHGGGGCCGGHGGCGGGGAGFHHA?A@AGGGGGGFGGGGGFFFGGFFFFFFFAFFFFFFFFBFFFFFFFFFFFFFFFFF/FFFEEFFF/F9BFFFFFFFFFBFFFEFFFFFFFFFFFF
@M05620:37:000000000-D9766:1:1101:14130:3717 1:N:0:47
ACCACACCTTCTACAATGAGCTGCGTGTGGCTCCCGAGGAGCACCCCGTGCTGCTGACCGAGGCCCCCCTGAACCCCAAGGCCAACCGCGAGAAGATGCCCAGGTGAGTGGCCCGCTACCTCTTCTGGTGGCCGCCTCCCTCCTTCCTGGCCTCCCGGAGCTGCGCCCTTTCTCACTGGTTCTCTCTTCTGCCGTTTTCCGTAGGACTCTCTTCTCTGACCTGAGTCTCCTTTGGAACTCTGCAGGTTCTA
+
ABBBBBBBFFFFGGGBGFGGGFHHGFGEGEHHHGGDGGGCFHHHHGGGGFGGHHHHHHHGGGGGGG/EGGGHHHGGGGGGGHHGAFGGGFDGGGHHFFHHHGHGFFHHHHGGHGCGGGGHHHHHHHHHHHGHHGGGGGHGHHDHHGGGGGGGGGGGG?-;BGFGGGFFFFFFFFFFFFFFFFFFFFFFFFFFFFDFFFFFFFFFFFFFFFFFFFFFFFFFFFFFFFFFFFFFFFFFFFFFFFFFFF?FFFB
@M05620:37:000000000-D9766:1:1101:14142:3731 1:N:0:47
ACCACACCTTCTACAATGAGCTGCGTGTGGCTCCCGCGGAGCACCCCGTGCTGCTGACCGAGGCCCCCCTGAACCCCAAGGCCAACCGCGAGAAGATGCCCAGGTGAGTGGCCCGCTACCTCTTCTGGTGGCCGCCTCCCTCCTTCCTGGCCTCCCGGAGCTGCGCCCTTTCTCACTGGTTCTCTCTTCTGCCGTTTTCCGTAGGACTCTCTTCTCTGACCTGAGTCTCCTTTGGAACTCTGCAGGTTCTA
+
>A>>A4A>FFCFGGGGFGDFGFFFGGGG4EGGAFFE2EEE0E1FGGGAB?E?5FBEEGHE>//>FFEGGGE23GGGGGGGGHHHHGGGGG@>@AG11?FHCFH.FGFFGFACFHFDG-CCFFHGHHGHHHGHHFGGGECEFFDGFCCFFGFGGGGGGDGFDFBFCFFFFFFFFFBFFFFFFFFFFFFFFFFFFFDFFEFFFBF;./;FFFFFFFFFB9BFBFFFFFFFFFFFFFFFFFBBFFFFFA:FFFB
@M05620:37:000000000-D9766:1:1101:23455:3748 1:N:0:47
ACCACACCTTCTACAATGAGCTGCGTGTGGCTCCCGAGGAGCACCCCGTGCTGCTGACCGAGGCCCCCCTGAACCCCAAGGCCAACCGCGAGAAGATGCCCAGGTGAGTGGCCCGCTACCTCTTCTGGAGGCCGCCTCCCTCCTTCCTGGACTCCCGGCGCTGCGCCCTTTCTCACTGGTTCTCTCTTCTGCCGTTTTCCGTAGGACTCTCTTCTCTGACCTGAGTCTCCTTTGGAACTCTGCAGGTTCTA
+
AAAAAAAAFFFFGGGGGGG1G1FFGFGGH0GHFFG?EEGGGHHHHGGGGGGGHHGCGHHGGGGGGEGGGGGHHFHGGGGHCFHHHGCEG/B@BGHHFFFHHGHFGHHEFFGGHEGGGGG0GGF0DG<D0<CE.CCGGGHGHHGGFGGGFE/AFGBEF@-:@@@F;@F@;/BFFFFFFFFFFFF/BFFFFFFFF@BFFFBBBFFFBBFFFF9FFFFFFFFFFFB/FFFFFFFFFFBBFFFFFFFFFA9BBF9
@M05620:37:000000000-D9766:1:1101:13382:3773 1:N:0:47
ACCACACCTTCTACAATGAGCTGCGTGTGGCTCCCGAGGAGCACCCCGTGCTGCTGACCGAGGCCCCCCTGAACCCCAAGGCCAACCGCGAGAAGATGCCCAGTTGAGTGGCCCGCTACCTCTGCTGGGGGCCGCCTCCCTCCTTCCGGGCCTCCCGGGGCTGCGCACTTTCTCACTGGTTCTCTCGTCTGCCGTTTTCCGTAGGACTCTCTTCTCTGACCTGAGTCTCCTTTGGAACTCCGCAGGTTCTA
+
AAA?AAAAFFFFGGGF3GG1G1GGGAEEG0FG1FGEFGGCGHHHHGGGGAEFHHHFHHHG@EEEF/FEGGGFHCGGGG?GE<GGGFE@CC//>C0F1?11<?<1?FFG1?//?/->-<@<<GF0D0<G.<-AC@G-.C;E//=/;;B.A---..;EF;----;-;9-;=///99/9/B9/;/;F//-;AA-/B---BE/BB/;--;/;/://B/9F//9///-/-:/;B////;/99FF//;-9;-9;BF/
@M05620:37:000000000-D9766:1:1101:18536:3774 1:N:0:47
GCGGCTGCTTTGGAAGAAACTCATAGATTACTGCAACAGTTCCCCCTGGACCTGGAAAAGTTTCTTGCCTGGCTTACAGAAGCTGAAACAACTGCCAATGTCCTACAGGATGCTACCCGTAAGGACCGGCTCCTAGCCGACTCCACGGGAGTAACAGAGCTGATGAAACAATGGCAAGTACGTCAGGCCTTTCCGCTTTAGCACTCTTGTGGATCCAATTGCCCACTTCTCAGCATTTGTCCTTGTACCTG
+
A3>AADBAFFFFGGGGGGGGGGGHFGHHHHHHHHHHGHHGHHHHHGGGHGHHHHHHHHGGBGHHHHHHHHHHHHHHHHHHHHHHHHHHHHHHHHHGHHHHHHHHHHHHHHHHHH4GFHGEFGHHEG/EEEGGEHFHFCDC/>EHC<E</C/?<F11>FGHB1FGHHHGHHHHHHHHHGDG0DCGEEHH.CGHHHGGGGGGGGGGFGGGGGGGGGGGGGGGF09CB..FFGGGGGFFFFFF/9BFFFFF/FF
@M05620:37:000000000-D9766:1:1101:17378:3782 1:N:0:47
GCTGCTGCTTTGTAATCCACTCATAGATTCCTGCCCCAGTTCCCCCTGTCCCTGTAACCGTTTCTTGCCTGGCTTACAGAAGCTGAAACCACTGCCCCTGTCCTCCAGGATGCTACCCGTAAGGACAGGCTCCTCGCCGACTCCCCGGGAGTCAAAGAGCTGCTGAAACAATGGCAAGTACGTCAGGCCTTTCCGCTTTAGCACTCTTGTGGATCCACTTGACCACTTCTCAGCATTTGTCCTTGTCCCTG
+
1>>AAB1BCFB13BB3F3BB1B1D3DDGFGHFHHFHG0BBDDGGHGAA1AB1BB1DF21AEEFGBDDBGHHHHHB1BFF1BGGBBBBFGBFFHFFHG/BFHGHH1BFGHEGGHH2FGHEECGGH1E0?FFHHGH0E/<B/CCGHE/>@CGCE0F11=0>GHH1FGGFGHHHHHHHFHGGB0::GFEHH.:GHHHGGGGGGGGGGGGGGGFGGFGGG0/;FF09CF.;BBFFFFFEFFFFE/BFFFF//9BF
@M05620:37:000000000-D9766:1:1101:17081:3786 1:N:0:47
ACCACACCTTCTACAATGAGCTGCGTGTGGCTCCCGAGGAGCACCCCGTGCTGCTGACCGAGGCCCCCCTGAACCCCAAGGCCAACCGCGAGAAGATGCCCAGGTGAGTGGCCCGCTACCTCTTCTGGTGGCCGCCTCCCTCCTTCCTGGCCTCCCGGAGCTGCGCCCTTTCTCACTGGTTCTCTCTTCTGCCGTTTTCCGTAGGACTCTCTTCTCTGACCTGAGTCTCCTTTGGAACTCTGCAGGTTCTA
+
ABBBBAAAFFFFFGGGGGGGGGHFEFGGHCGHHGGG?FGGGHHHHGGEEFGGFGHHFHHGEEEGGGGGGGGHGHHGGGGHGHHHHGGGGGGGGGHHHHHHFHHFGFHHGHGGHHGGFFGHHHHHHHHHHHCHHGGGGGHGHHGHFFGGGGGGGGGGGG-9BFFGGGFFFFFFFFFFFFFFFFFFFFFFFFFFFFFFFFFFFFFFDFFFFFFFFFFFFFFFFFFFBBFFFFFFFFFFFFFFFFFFFFFBFFF
@M05620:37:000000000-D9766:1:1101:9717:3800 1:N:0:47
ACCACACCTTCTACAATGAGCTGCGTGTGGCTCCCGCGGAGCACCCCGTGCTGCTGACCGAGGCCCCCCTGAACCCCAAGGCCAACCGCGAGAAGCTGCCCAGGCGAGTGTCCCCCTACCTCTTCTGGTGGCCGCCTCCCTCCTTCCTGGCCTCCCGGAGCTCCTCCCTTTCTCACTGGTTCTCTCTTCTGCCGTTTTCCGTCCGACTCTCTTCTCTGACCTGAGTCTCCTTTGGAACTCTGCAGGTTCTA
+
>A1>A11>CF@@3GGA3BB1B1A10AEE00BG1BB00/E//A/FGG/AB>E/B11BFGHF>//>/?>EEGGB1B?EEEEEECGAFCFGGC@<//??11??/?G..<>@<.0==D.<-<.=DGC0GH00CG.:.-;;.9;.CFAB0;CFC/;CBFFG.9-;@-/:/9/--;;BFFFB9/99BFFF/;/9BB/BF@BFFFF;-;---99@AFBF///;/99F/9BF-B/;:/BF/9///9;:///9/-A/BB9
@M05620:37:000000000-D9766:1:1101:11532:3818 1:N:0:47
GAGGCTGCTTTGGAAGAAACTCATAGATTACTGCAACAGTTCCCCCTGGACCTGGAAAAGTTTCTTGCCTTGCTTAAAGAAGCTGAAACAACTGCCAATGATGCTACCCGTAAGAAACGGATCCAAAAAAACAAAAACGGAGAAAAAAAGATAATAAAACAATGGCAAGAAAGTCAGGCACTTCCAACTAAGAACTCTTGTGGCACCACATGAACAACTCTAACCATTTTGACCTTTTAATAACCAACAAG
+
>3AA3>CA@BB4G4BBAF4GGGHHHFDGGF45DF4BEHADF55BBAAA2CBBFGABB32BBDFADDFABA5BBDF55DDBBB3BB33BBB1BFGHFBGGB3F4B3BB2111>>1433B?>//>B3B3/?/>?//00?/>/??/0@2@/<<?<1111<>>GAG111000./<</00<=</..//0:00/;/0/00;0;;00;0.:/;.9;.0090CFB.;900;9.90;0;0.;00:;;/;//9//;.;9.;
@M05620:37:000000000-D9766:1:1101:20042:3835 1:N:0:47
GAGGCTGCTTTGGAAGAAACTCATAGATTACTGCAACAGTTCCCCCTGGACCTGGAAAAGTTTCTTGCCTGGCTTACAGAAGCTGAAACAACTGCCAATGATCTTAAGGCTGATACACGTCCTGCACGACTCCTCGCAGCCTCCAAAGGAGTCACCAAACAGATGAAACCAAGTCAAGTACGTCAGGCCTATCAGCTTTCGCACTCTTGTGGAACAAATTGCACCCTTCTCACCCTTTATCCTTGAACCTG
+
>AABBAFBFFFFGGGFGGGGGGHHHHHHHHHHHHHHGHHDFHHHHGGGGHHHHHHHHHGHHHHHHHHHHHHHHHHHHHHHHHHHHHHHHHHHHHHHHHHH34@444B4@3B11344BB>1?F/3?2B?///?EDG<//C//22/2?2<22?F2F@22//?0001FDGH10?.<>FH1G=11.>><EC/<</=<D0<<GH0..::@GC00;:EH0:B/.CC0C0;/.;9/0:F0..;C00;9;00900;9.:
@M05620:37:000000000-D9766:1:1101:12985:3859 1:N:0:47
GAGGCTGCTTTGGAAGAAACTCCTAGATTACTGCACCAGTTCCCCCGGGCCCTGGAAACGTTTCTTGCCTGGCTTACAGAAGCTGAAACAACTGCCAATGTCATACAGTATGCTACCCGCAAGGAAGGTCTCCGCGACGACCCCGAGGGAGTCAACGCTCTGGTGAAACAATGGCAAGTGCGCCAGGCTTCCGCTTTATAGCACTCTTGGGGATCCATGTGAACATTTCTCAGCATTTGCTCGTATATGTG
+
AAABBBFAFFFFGGGGGBFGBF4FFBGGFHHHHHH4F2BADFGHFG2A20AAFF1BB33BBFFFGH5@FGHHHHB@FGGHHHHB33BFGBFGFFGH3BGG444@433BB4?4B44B00?/////000/1B11B///////>->E-->-<.../D0:;-.:;00;/CG0G/.009//0.;00--..-...;//.;..;////;/;FB/;F/.-..;B//9///99////;/99///9/;B///.;.;/////
@M05620:37:000000000-D9766:1:1101:23019:3874 1:N:0:47
ACCACACCTTCTACAATGAGCTGCGTGTGGCTCCCGAGGAGCACCCCGTGCTGCTGACCGAGGCCCCCCTGAACCCCAAGGCCAACCGCGAGAAGATGCCCAGGTGAGTGGCCCGCTACCTCTTCTGGTGGCCGCCTCCCTCCTTCCTGGACTCCCGGAGCTGAGCCATTTCTCGCTGGTTATCTCTTCTGCCGTTTTCCGTAGGACTCTCTTCTCTGACCTGAGTCTCCTTTGGAACTCTGCAGGTTCTA
+
AAAAAAAAFFFFGGGFEGGDG1B1AAAB00GGAF0EEEGCEHHHHGGGA/EC1FGGH00AEE?EEA@EGGGHHFC/EEFF/FHHF/?<B@<@/<?FFDFHC1?/?BG?GHGGHH-ACCGFB0DHF<<DDGCHECCCF.:ECGAGE0C00//;CFB.9AGG?FF9.CF/;BF//9-;AF@FF/BFF/BFF/BFF@ABFFFFBFAB?FFFFFFFFB//B//;FFFFF99BFFFFFE/FB/BF//BBFFA9/99
@M05620:37:000000000-D9766:1:1101:21986:3900 1:N:0:47
ACCACACCTTCTACAATGAGCTGCGTGTGGCTCCCGAGGAGCACCCCGTGCTGCTGACCGAGGCCCCCCTGAACCCCAAGGCCAACCGCGAGAAGCTGCCCAGGTGAGTGGCCCGCTACCTCTTCTGGTGGCCGCCTCCCTCCTTCCTGGCCTCCCGGAGCTGCGCCCTTTCTCACTGGTTCTCTCTTCTGCCGTTTTCCGTAGGACTCTCTTCTCTGACCTGAGTCTCCTTTGGAACTCTGCAGGTTCTA
+
AAAAAAAAFFFFGGGGFGGDDGFGGGGGH?GHHGGGDEG?EHEHHGGE1AEFBGHHHHHGGE?FEGGGGGGHHHHGGGGH/GGH/??/B</BBDF11FCGHHH/GGGFGHAFHHGCGCGHBGHHFHFFHH?GGCDCGDHGHHGHFFBFFBAFFFGGD-?;@FBFB?DBBFFFFFEFB/.FFFFFFFFFFFFFFBDFBFFB.;F..9BFFFFF9FFFFBFFFFFF.;FBFFFFFF/BB9B/9/9BB9ABFF9
@M05620:37:000000000-D9766:1:1101:14142:3911 1:N:0:47
ACCACACCTTCTACAATGAGCTGCGGGTGGCTCCCGAGGAGCACCCCGTGCTGCTGACCGAGGCCCCCCTGAACCCCAAGGCCAACCGCGAGAAGATGCCCAGGTGAGTGGCCCGCTACCTCTGCTGGTGGCCGCCTCCCTCCTTCCTGGCCTCCCGGAGCTGCGCCCTTTCTCACTGGTTCTCTCTTCTGCCGTTTTCCGTAGGACTCTCTTCTCTGACCTGAGTACCCTTTGGAACTCTGCAGGTTCTA
+
AAA1AAAAFFFFG3GD3FA1G1FFG00AA0BF1BFAAFGGGHHHHGGGCEFFHHGBGHHE/ECGG/EGGGG0G>FGGGAG//FGHG//>B@//C0C1<110GA/<1F0<1.<CA-<--AF0DD0<0<///;:C@@CBG.999EB0;/00/::9.999--99ABF--A--;/FFFFFFFFFBFF999BFBFF//;9:;AFFBFF-AFB//BB//9/BBB/FFFE/BF//;BFFBBBFF//B9FFFFFAB//B
@M05620:37:000000000-D9766:1:1101:17597:3917 1:N:0:47
ACCACACTTTCTACAATGAGCTGCGTGGGGCTCCCGAGGAGCACCCCGTGCTGCTGACCGAGGCCCCCCTGAACCCCAAGGCCAACCGCGCGAAGATGCCCAGGTGAGTGGCCCGCTACCTCTTCTGGTGGCCGCCTCCCTCCTTCCTGGCCTCCCGGCGCTGCGCCCTTTCTCACTGGTTCTCTCTTCTGCCGTTTTCCGTAGGACTCTCTTCTCTGACCTGAGTCTCCTTTGGAACTCTGCAGGTTCTA
+
ABBCAAA4BBBFGFDGGG5BGGHHGFGA2EEABAAB2EAEAFAFFFFAAEBFBHGHHHH0>>?EFGGGG@?B3GHGEFEHGHGHHGGGDG/>DGG?FFHHHHHGGHHFHGGGHHGGGGGHHHHHGHHHHHGHGGGGGGGGGGGGGGGGFGFGGGGGGG-:BFFFFFFFFFFFFF/BFFFFFBFFFFFFBFFFFFDFFFFFFFAAFFFFFFFFFFFFFF:FFFF/;FF/BFFFFFFFFFFBFFFFFFFFFFB
@M05620:37:000000000-D9766:1:1101:11082:3925 1:N:0:47
ACTGCACCTTCTAAATCGACCCGTGGATTCCTGCCCCGGCTCCCCCTGTCCGTCTAACCGTTTCCTCCCTGGCTACCAGGAGCAACAACCACTGCCCGTGTCCTCAAGGTTGCTCCCCTTCCGGACGGGCTCCTCGCCACCTCCCCGGGAGTCAACACGCTGCTGAACACATGCCAAGACGGTCAGGCCTTTCCCCTTTAGAACTCTTGTGGCTCCCCTTGCCAACTTCTCAGCATTTTACCTTGTCCCTG
+
1>1>A@@BBFBBBBFFG1B110AABABFBFGHHGGCF/A/ABFFFG/B1BF/A00ADEF>BE>G2D1BFHHHHG@BFGG/??G/0BBFH/?F11BBF/>?0B121BFG111B0<FGF/B000?</>////<<<<F<C-..<<<G.<<C--C.:C000..-9..:0;BCB/;0C00:0;./..;-9;B/;BBF///;9A//9////9;/;9;---;9--;A-/;B9-BBFB///9/;B///;/B9/9/:9/;
@M05620:37:000000000-D9766:1:1101:18383:3925 1:N:0:47
ACCACACCTTCTACAATGAGCTGCGTGTGGCTCCCGAGGAGCACCCCGTGCTGCTGACCGAGGCCCCCCTGAACCCCAAGGCCACTCCCAGGTAAGTGGCCCGCTACCTCTTCTGGTGGCCGCCTCCCTCCTTCCTGGCCTCCCGGAGCAGCGCCCTTTCTCCCTGGTTCTCTCTTCTGCCGTTTTCCGTAGGACTCTCTTCTCTGACCTGAGTCTCCTTTGGAACTCTGCAGGGTCTAGCTCGGACGAGC
+
BBBBBBBBFFFFFGGGGGGGGGHHGGGGHDHHHGGEGGGGGHHHHGGGGFGGHHHHHHHGGGGGGGGGGGGHHHHGGGGHGHHHE3B?G23F2222?FDFHHGCC//FFHHHHHFHFGDHHGC@EGFCCFDBFHFGFEHHECGG?C?CGHHGABFGA/BFFF0CBF.:09FF009BFFGFFF9DFEFFD/;D.:BFBFFBBFFF/FFFF/.B9BFFFFBFFF/BFFFFFFFFFA-;;F/;/;FDA.-;-@;
@M05620:37:000000000-D9766:1:1101:12863:3976 1:N:0:47
ACCACACCTTCTACAATGAGCTGCGTGCGGCTCCCGAGGAGCACCCCGTGCTGCTGACCGAGGCCCCCCTGAACCCCAAGGCCAACCGCGAGAAGATGCCCAGGTGAGTGGCCCGCTACCTCTTCTGGTGGCCGCCTCCCTCCTTCCTGGCCTCCCGGAGCTGCGCCCTTTCTCACTGGTTCTCTCTTCTGCCGTTTTCCGTAGGACTCTCTTCTCTGACCTGAGTCTCCTTTGGAACTCTGCAGGTTCTA
+
BBBBBAB>BFCFGGGGGG5BGFHHGGG22AEEEAFE2EEEDHHHHGGGDEEEDGFHGHFCGC?FGGGEGEEHHHHGGFGHGGHHHGGGGG/B@/G11<GHGHHFC?DGHHGGHHGGGGGHHHHHHHEHGCEGGCGGGGGGGG?FBFGGGGGGGGGGGG9A@FFFBBFBBFFFFF/BFFFFFFFBFFEFB9BFFBDFFFFFFFFFD/FFFFFFFFFBBF/BFFF/BFF;BFFFFFFEBFBFFBFFFF./;B9
@M05620:37:000000000-D9766:1:1101:23124:3991 1:N:0:47
ACCACACCTTCTACAATGAGCTGCGTGTGGCTCCCGAGGAGCACCCCGTGCTGCTGACCGAGGCCCCCCTGAACCCCAAGGCCACACCCCGGTGAGTGGCCCGCTACCTCTTCTGGTGTCCGCCTCCCTCCTTCCTGGCCTCCCGGAGCTGCGCCCTTTCTCCCTGGTTCTCTCTTCTGCCGTTTTCCGTCGGCCTCTCTTCTCTGACCTGAGTCTCCTTTGGAACTCTGCAGGTTCTAGCTCGGACGAGC
+
ABBBBBBBFFFFGGGGGGGFGDGFGEEFHGHHGGGGDGGGGHHHHGGGGGGGFHHHHHHGGG0EGGGGGGGHHHHGGGGHAGHHG0E/E<BD>/??>?FFHHGDG<>GG?GHHHHHHHGCH.>EGACEHCEHHHHFGFFHBHHGGGGGGGGGGGAFGGGFGGFFFGG/FFFBGFFFFFFFF;DFF?FBD/.@D-ADFFFFFFFFFFFFFFFFFFFFFFFFFFFFFFBFFFFFFFFFFFFFFBFFD9>9@DF
@M05620:37:000000000-D9766:1:1101:20409:4067 1:N:0:47
ACCACACCTTCTACAATGAGCTGCGTGTGGCTCCCGAGGAGCACCCCGTGCTGCTGACCGAGGCCCCCCTGAACCCCAAGGCCAACCGCGAGAAGATGCCCAGGTGAGTGGCCCGCTACCTCTTCTGGTGGCCGCCTCCCTCCTTCCTGGCCTCCCGGAGCTGCGCCCTTTCTCACTGGTTCTCTCTTCTGCCGTTTTCCGTACGACTCTCTTCTCTGACCTGAGTCTCCTTTGGAACTCTGCAGATTCTA
+
ABAABBBAFFFFGGGGGGGGGGHFEAAECEHHBFFGAEEE2GHHHGGFEAEF5BGFFFHG?00>FAGFGGG2E?EEGG/??/FFGAECFCC@/B<2><FGGBC/1<1<?GCCG/<C?->GFFG00DHGFFD..-;A.EH./CFGGBFB0/CFBF.AD9--;C/9:AF-9B9B//;/BB./;B/:/B/F9FFFF-:AFE9BA/..9.9D?B/:99/FFB//;/.;.9/;9B//;///;//:B//9///;///
@M05620:37:000000000-D9766:1:1101:17490:4208 1:N:0:47
ACCACACCTTCTACAATGAGCTGCGTGTGGCTCCCGAGGAGCACCCCGTGCTGCTGACCGAGGCCCCCCTGAACCCCAAGGCCAACCGCGAGAAGATGCCCAGGTGAGTGGCCCGCTACCTCTTCTGGTGGCCGCCTCCCTCCTTCCTGGCCTCCCGGAGCTGCGCCCTTTCTCACTGGTTCTCTCTTCTGCCGTTTTCCGTAGGACTCTCTTCTCTGACCTGAGTCTCCTTTGGAACTCTGCAGGTTCTA
+
AAABBBBBFFFFGGGGGGGGFFHFFFGBGDHHHGGEGGGGGHGHHGEGEEGFHGGHHCGGGGGGGG@GGGGHHHEEGGGFGHHEFFGFGFGGCDHHEDGHHHHF<GHHHFGGHHGGGGGHGHHHHHFHGFGHHGGGDDHGHHGHFFGFGGGGGGGGGA9?B?9FGGFFFFFFFFFFFFFFBFFFFFFFFFFFFFDDFFFFFFFFFFFFFFFFFFEFFBFFFFFFFFFFFFFFFFFFFFFFFFFFFFAFFFF
@M05620:37:000000000-D9766:1:1101:20705:4240 1:N:0:47
ACCACACCTTCTACAATGAGCTGCGTGTGGCTCCCGAGGAGCACCCCGTGCTGCTGACCGAGGCCCCCCTGAACCCCAAGGCCAACCGCGAGAAGATGCCCAGGTGAGTGGCCCGCTACCTCTTCTGGTGGCCGCCTCCCTCCTTCCTGGCCTCCCGGCGCTGCGCCCTTTCTCCCTGGTTCTCTCTTCTGCCGTTTTCCGTAGGACTCTCTTCTCTGACCTGAGTCTCCTTTGGAACTCTGCAGGTTCTA
+
BBBBBBBBFFFFGGGGGGGGGGHGGFGBCEHHHGGGFGGGGGGHHGGGGFGGGHHHHH3EGGGGGGGGGGGGFHHGGGGHGHHHHGGGGGGGGGHGHHFHH2/FGF1<?GGCGH?@<-<FF00D=00D=<ECHC-C.:GEBCG/G0F90C9FFAEGDC--9--;--AF>FFB////./A/F///9//;//:/F9:DFF/F.9..;/9/9/:9BB/:9:;/;/::.;;/9F/BFBFBF999/:9/9A.;B//
@M05620:37:000000000-D9766:1:1101:14713:4289 1:N:0:47
ACCACACCTTCTACAATGAGCTGCGTGTGGCTCCCGAGGAGCACCCCGTGCTGCTGACCGAGGCCCCCCTGAACCCCAAGGCCACCCGCGGGAAGGTGGCCCGCTCCCTATTCTGGTGGCCGCCTCCCTCCTTCCTGGCCTCCCGGAGCTGCGCCCTTTCTCCCTGGTTCTCTCTTCTGCCGTTTTCCGTAGGCCTCTCTTCTCTCACCTGAGTCTCCTTTGGAACTCTGCAGGTTCTAGCTCGGGCGAGC
+
BCCDDDDDFFFFGGGGGGGGGGHHGGGFHGHHHGGGGGGGGHHHHGGGGGGGHHHHHHHGGGGGGGGGGGGHGHHGGGGHGHHH/B?/>//B////?F/FHFCC--CFG1C1DDG0G/.=.A-@EGECGHF/1FG11/CFFFGGD---<.009ADF-/0<1B1<B09<<BFFFEF111:B:-<<F.B0.<.<.00BFFFBBB1010<BAF/BB1<11<1<1<:FBBF:1B01<AF0<<1BBFBDC-<--9<
@M05620:37:000000000-D9766:1:1101:12994:4291 1:N:0:47
ACCACACCTTCTACAATGAGCTGCGTGTGGCTCCCGAGGAGCACCCCGTGCTGCTGACCGAGGCCCCCCTGAACCCCAAGGCCAACCGCGAGAAGATGCCCAGGTGAGTGGCCCGCTACCTCTTCTGGTGGCCGCCTCCCTCCTTCCTGGCCTCCCGGCGCTGCGCCCTTTCTCACTGGTTCTCTCTTCTGCCGTTTTCCGTAGGACTCTCTTCTCTGACCTGAGTCTCCTTTGGAACTCTGCAGGTTCTA
+
AA?AAAAAFFFD3FG1BFBFDGFHAEEACEFGHGGEEEG//ECGHGGGCGGFFHFGHGHGGGCEGGGEGGGHGHHGGGGHGHHHACEEGG@CGFHHF1GHHHHGHHHHHGGGHHGGGGGHHHHHHHHHGHGHHGGGGGHGHHGHHGGGGGGGGGGGGGAGA@@F@@F@@FFFFFFFFFFFFFFFFFFFFFFFF@BBFFFFFFFFBFFFFFFFFFFFFFFFFFFFFFFFFFFFFFFFFFFFFFFFFFFFFFF
@M05620:37:000000000-D9766:1:1101:13002:4307 1:N:0:47
ACCACACCTTCTACAATGAGCTGCGTGTGGCTCCCGAGGAGCACCCCGTGCTGCTGACCGAGGCCCCCCTGAACCCCAAGGCCAACCGCGAGAAGCTGCCCAGGTGAGTGGCCCGCTACCTCTTCTGGTGGCCGCCTCCCTCCTTCCTGGCCTCCCGGAGCTGCGCCCTTTCTCACTGGTTCTCTCTTCTGCCGTTTTCCGTAGGACTCTCTTCTCTGACCTGAGTCTCCTTTGGAACTCTGCAGGTTCTA
+
>A>>A4>>FFFFCFGFFFGFGGGGGFGGDGFHEFFA2EE2AB2FHGGGEFGFEGHGHHHG>F@FGFGGGGG23BFEGG/FFHHH/FE@D/C>//<2?FGHHHHFGHGHHHEFHHGGG<DFHHHHHHHHHHDGFCGGGECEHHGHFFFGGB:;FFGGGDGFBFGGCFFFFFBFFFFFFFFFFFFFFFFFFFFFFFDDFFFFFFFFF/;FFFFFFFFFFFFFFFFFFFFFFFFBFFEFFFFFFFFFFFAFFF;
@M05620:37:000000000-D9766:1:1101:24183:4308 1:N:0:47
ACCACACCTTCTACAATGAGCTGCGTGTGGCTCCCGAGGAGCACCCCGTGCTGCTGACCGAGGCCCCCCTGAACCCCAAGGCCAACCGCGAGAAGATGACCAGGGGAGGAGCCCGCTACCTCTTCTGGGGGCCGCCTCCCTCCTTCCTGGCCTCCCGGCGCTGCGCCCTTTCTCACTGGGTCTCTCTTCTGCCGTTTTCCGTAGGGCTCTCTTCTCTGACCTGAGGCTCCTTTGGAACTCTGCAGGGTCTA
+
BCBCCCCCFFFFGFFGGGGGGGFGGGGEFGHHHGGGGGGGGHHHHGGGGGGGHHHHHHHGGGGGGGGGGGGHGHHGGGGHGHHFHGGGGGGGGGHHHH2?GB0////>/.>.FGG<A--<<0<GDG0</-A-;;-;CAEFFBE/FFGBBB.;C.EF.B-:999.--;@-FFB/B////B.B9BF/9BF////;99AFFFF./9.A./.99/:F/B////;B///;.9:;AFFF/F/B/:B/////;-BFF/
@M05620:37:000000000-D9766:1:1101:12413:4324 1:N:0:47
ACCACACCTTCTACAATGAGCTGCGTGGGGCTCCCGAGGAGCACCCCGTGCTGCTGACCGAGGCCCCCCTGAACCCCAAGGCCACACCCCGGAAAGTGGCCCGCTCCCTCTTCTGGTGTCGTCCTCCCTCCTTCCTGGCCTCCCGACGCTGCGCCCTTTCTACCTGGTTCTCTCTTCTGCCGTTTTCCGACGGCCTCTCTTCTCTGACCTGAGTCTCCTTTGAACCTCTGCGGGTTTTAACTCGGATGCGC
+
ABBABBBBFFFFGFGGFG5DGBGFGAF22AEGHGGGC?2EGHHHEGAE1EFGFGGFECHEEE>EEFECGGGFHHHGEEGGFHHHG0?/C/<>///<?G1FHC/>/<CEG0FFFFHFGH.<..<<EHHE/CABCGHGFBGGHHHGF.---.CABGG@GG00:BFFFFAFF//BFFFBBFFFB-AAFEF/9.9;-;999:BFFF//;/BFFF./.999B/9B/B/;/9;9B/9-;B>..9////9ADD.-.;.
@M05620:37:000000000-D9766:1:1101:14815:4386 1:N:0:47
GAGGCTGCTTTGGAAGAAACTCATAGATTACTGCAACAGTTCCCCCTGGACCTGGAAAAGTTTCTTGCCTGGCTTACAGAAGCTGAAACAACTGCCAATGTCCTACAGGCTGCTACCCGTACGGCCCGGCTCCTCGCCGACTCACCGGGAGTCACCGCGCAGCTGAAACAATGGCAAGTACGACAGGCCTTTCCGCTTTAGCACTCTTGTGGATCAAATTGCCCAATTCTCAGCATTTGTACTTGTCACTG
+
BACCCCFCFFFFGGGGGGGGGGHHHHHHHHHHHHHHFHHFHHHHHGGGHHHHHGHGHHGHFHHHHHFGHHHHHHHHHHHHHHHHHHHHHHHHFGFFH3BF4FGF4BFF31BGGHHHHHEEE/>E/<<</B@FG22CB?DFGGG110<-->>.<F00<-<@--:/;=G0CHHHH/GFGGC00;.:;DGE9BFFF9DAEFGBFFFFFFFFFF9D/9B.B/;FF/9/;EFFFFFFFFFFFFFFF/FFF/:BBFF
@M05620:37:000000000-D9766:1:1101:9044:4388 1:N:0:47
ACCACACATTCTACAATGCGCTGCGTGAGGCTCCCGAGGAGCACCCCGTGCTGCTGACCGAGGCCCCCCTGAACCCCAAGGCCACTCCCCGGAAAGTGGCCCGCTACCTCTTCTGGTGTCCGCCTCCCTACTTCCTGGCCTCCCGGCGCTGCGCCCTTTCTCCCTGGTTCTCTCTTCTGCCGTTTTCAGTCGGCCTCTCTTCTCTGACCTGAGTCTCCTTTGGACCTCTGCAGGTCCTAGCTCGGTTGCGC
+
BBBBAAB3BBBFGFBGGG4AEAFGGEE22BFFG2BE?2EEDHHHHGG0AEEGEHGFFHH>>@?EGEGGGGGHBFFDEGGHGHGGG3?2??>>///??22?FGG/>/>FG1>>GGHHGGGGF.<<A<.<<0<<GHHGFFFGGFHGAC-9A?DB--CDAFF/;;/;9BA9B99BFFFFFFFB/;:ABEF/;BBABD.;AFFFF/:/;FFFBFFFFFFFFFFFFFFEF..;9///;AA:B//9/9BD-..-.9-
@M05620:37:000000000-D9766:1:1101:17855:4388 1:N:0:47
ACCACACATTCTACAATGCGCTGCGTGGGGCTCCCGAGGAGCACCCCGTGCTGCTGACCGAGGCCCCCCTGAACCCCAAGGCCAACCGCGAGAAGATGCCCAGGTGAGTGGCCCGCTACCTCTTCTGGTGGCCGCCTCCCTCCTTCCTGGCCTCCCGGCGCTGCGCCCTTTCTCACTGGTTCTCTCTTCTGCCGTTTTCCGTAGGACTCTCTTCTCTGCCCTGAGTCTCCTTTGGAACTCTGCAGGTTCTA
+
AAAB>AB34BBDGFBGGG4AEEGGGEE22ABABBAB2EAEAGABBEE0ABBFFGFHDGG0>/@>FGGGG>?B3GHGGEEHGHGFFFGGBC/>ADHBFGHHHHHGGHGHHHFGHHGGGGGHHHHHHHHHHHGHHCCDGGGGGGGGGFGGFGFGGGGGGG-@BBBFBBFBBFFFFF9FFFFFFBFFFFFFBFBFFBFFFFFFFF;DFBFBFFFFFFF;BF/9EFF9;;F/BFBFFFFFFFBFFFFFFF?FFFB
@M05620:37:000000000-D9766:1:1101:19065:4388 1:N:0:47
ACCACACCTTCTACAATGAGCTTCGTGTGGCTCCCGAGGAGCACCCCGTGCTGCTGACCGAGGCCCCCCTGAACCCCAAGGCCACCCCCGGGAGAGTGGCCCGCTCCCTCTTCTGGTGGCCGCCTCCCTCCTTCCTGGCCTCCCGGAGCTGCGCCCTTTCTCCCTGGTTCTCTCTTCTGCCGTTTTCCGTAGGACTCTCTTCTCTGACCTGAGTCTCCTTTGGAACTCTGCAGGTTCTAGATCGGACGAGC
+
BCCCCCCCFFFFGGGGGGGGGG4GEGGHHGHHHGGGGGGGGHHHHGGGAEGGHHHHHHHGGGGGGGGGGGGHHHHGGGGHGHHHC0?/E/>B////?GFGHHGGG/>FFFHEGHFGFGDHH@@CDDHEFHGHHHHGGBFHGGHGD??-AFFB-CDC9BBFFFFFFBE9BFFFFFFBF00BBFA:FEBBDBADD0FFFFFFFFFBBFFFFFFFFFF90;FFBFBB9FFFFFFFF.A0BBFF0::EDD-C;DC
@M05620:37:000000000-D9766:1:1101:17875:4392 1:N:0:47
ACCACCCCTTCTACAATGAGCTGCGTGTGGCTCCCGAGGAGCCCCCCGTGCTGCTGACCGAGGCCCCCCTGACCCCCAAGGCCAACCGCGAGAAGATGCGCCGTTGAGGGTCCCCCCACTCCTGCTGGGGTCCGCCTCCCTTCCTCCGGGGTCCCCGCAGCGGCGCCCTCTCTCACTGTCTCTCTGGTCTGCCGGTTTCCGTAGTATTGTCTCCTCCGACCCGACTTTCCCCTGCAACTTCGTAGTTTCTA
+
3>>>>3>>AFCFGGGABABFGGFGGGEGHEBGBFFB2AAAABAFGGAEEEEB@FFFGHHG>/>>??E>EGGB?BB?EG??//????D<B<B>/?011?1//.-->.>>/../<..<--../;0/;/::.-.;C-A..;.;/0=/9;9.;---..;AB-------;>-;-../;//:/;////;B///:;F//;-9-;D/BD/;.99/;/;/////;/.-----;--.;B//....9/;;//...;://;B/
@M05620:37:000000000-D9766:1:1101:22152:4423 1:N:0:47
ACCACACCTTCTACAATGAGCTGCGTGTGGCTCCCGAGGAGCACCCCGTGCTGCTGACCGAGGCCCCCCTGAACCCCAAGGCCACTCCCCGGTCAGTGGCCCGCTCCCTCTTCTGGTGTCCGCCTCCCTCCTTCCTGGCCTCCCGGAGCTGCGCCCTTTCTCCCTGGTTCTCTCTTCTGCCGTTTTCCGTCGGCCTCTCTTCTCTGACCTGAGTCTCCTTTGGAACTCTGCAGGTTCTAGCTCGGCCGCGC
+
CCCCCDDDFFFFGGGGGGGGGGHHGGGEEFHHHGGGGGFGGHHHHGGGGGGGHHGHHHHGGGGGGGGGGGGHFHHGGGGHGHHHG3BFG/>B///B?FFFHHG<C/?FGFGHHHHFHH<FG.CGGGHGH<EHHHHHHHHHHHHGGGCCGGGGAGGGGGGGGGBFGGGGFGGGGGGFHHFFFFFDFFFBDF.<C-<DFFFFFHHFFFFFFFFFFFFFFFFFFFFFFFFFFFFBFFFFFFFFFFFFF.<<-<@
@M05620:37:000000000-D9766:1:1101:10322:4452 1:N:0:47
ACCACACCTTCTACAATGAGCTGCGTGTGGCTCCCGAGGAGCACCCCGTGCTGCTGACCGAGGCCCCCCTGAACCCCAAGGCCACCCACGGGGCAGTGTCCCGGTTCCTTTTCTGGCTTCCTCCTCTATTCTTCCTGGCCTCCCGGAGCTGCGACCTTTATCGCTGGGTCTCTCTTCTGCGGCTTTCGGTCGGCGTCTCTTTTCTGACCTGAGTCTCTTTTGGACCTCTGCCGGTTCCAGCTCGGGGGCGC
+
AAA?AAA1CFFFGFGFAG1BGBGHG0000AFFE0FE0EGCCHHFHGGEA/BEDGF1FHFA/E/EGAFEGGE0FEFFGE>G>/?GFG//?//////?0?>??GC/>?/<1?1?FG11100>F110><>1=100<=00=<.<<.<CAC@--.;::-:9.0C00;....-.///09009;09B-----99---9;-9-9-:-///9//;BF//;9B/B/B99///9//-;BF/B/-;@-;///9B/--------
@M05620:37:000000000-D9766:1:1101:19148:4472 1:N:0:47
ACCACACCTTCTACAATGAGCTGCGTGTGGCTCCCGAGGAGCACCCCGTGCTGCTGACCGAGGCCCCCCTGAACCCCAAGGCCAACCGCGAGAAGATGCCCAGGTGAGTGGCCCGCTACCTCTTCTGGTGGCCGCCTCCCTCCTTCCTGGCCTCCCGGAGCTGCGCCCTTTCTCACTGGTTCTCTCTTCTGCCGTTTTCCGTAGGACTCTCTTCTCTGACCTGAGTCTCCTTTGGAACTCTGCAGGTTCTA
+
BBBBBBBBFFFFGGGGFGGFGFG4EBEBEAGHFGGFGGGCGHHHHGGGAEGFHHGHHHGGCGGGGGGGGGGHHHHGGGGEECHHHGGGGGGC?FHHHGFHHHHGHHHHHHGGHGFGGGGHHHHHHHHHHHGHFGGGGDHGHHGHHGGGFGGGFFGGGG?ADGGGGGFFFFFFFFFFFFFFFFEFFFFFFFFFFFFFFFFFFFFFFFFFFFEFFFFFFFFFFFFFFFFFFFFFFFFFFFFFFFFFFFFFFFB
@M05620:37:000000000-D9766:1:1101:9250:4489 1:N:0:47
ACCACACGTTCTACAATGCGCTGCGTGCGGCTCGCGAGGAGCACCCCTTGCGGCTGACCAAGGCCCCCCTGAACCCCAAGGCCACCCCCTGGGCAGTGGCCCGGTGCCTTTTCTGGTGGCCGCCTCTCTGCTTCCTGGCCTCCCGGCGCTGCGCCCTTTTTGGCTGGGTCTCTCTTCTGCGGTTTTCGGTCGGGTTCTCTTCTGGGACCTGAGTGTCCTTTGGACGTCTGCCGGTCCCAGCTCGGGGGAGC
+
AAAAA1A>>CFAFGGGFGFEF?FCGGG00AA/BAAA/AE//F/BGGE/0BF//>/>FHC1/F/?G/EEG?/<B1<CF?AG</FHG?CCC/</??0?01?<0F---<-<00<<0=GH0/..<-;-../:00;0<F/0;CF9F.A.;A-;--;;@=--;/;//--9;A--:FEBFFFFFFFF----9-9@-AB-;--9-;F/F/;//-:9B--/9//9;//;F/B/9-;AF-/;-@@---//-//9------;
@M05620:37:000000000-D9766:1:1101:17873:4491 1:N:0:47
GAGGCTGCTTTGGACGAAACTCATAGATTACTGCAACAGTTCCCCCTGGACCTGGAAAAGTTTCTTGCCTGGCTTACAGAAGCTGAAACAACTGCCAATGTCCTACAGGATGCTACCCGTAAGGAAAGGCTCCTATAAGACTCCAAGGAAGTAAAACAGCTGATGAAACAATGGCAAGTAAGTAAGGCATTTCCGCTTCAGCACTCTTGTGGATCCAATTGAACAATTCTCAGCATTTGTACTTGTAACTG
+
>3>>>>BAB5B@F4BA2A2ABBGGHDDGF5BBDB33AGADGD5BA2AA222BFFEBB32BBDDBDADABB3BABB335BDB3@BB33BBB1?@FBE3FBBB4B4BBB@3B3@2B43BB?///BB?BE0??BB/3?3?BB323B2B?B/0@0@>@>22?@<22?11<1<10/11<0?<<>1=<<1>11><<>=10.<<..00=<<0;C:C00::00;0::;:0<C09;;;;;9;CB;FGG0;09=9=;;;09
@M05620:37:000000000-D9766:1:1101:16090:4500 1:N:0:47
ACCACACCTTCTACAATGAGCTGCGTGTGGCTCCCGAGGAGCACCCCGTGCTGCTGACCGAGGCCCCCCTGAACCCCAAGGCCAACCGCGAGAAGATGCCCAGATGAGTGGCCCGCTACCTCTTCTGGTGGCCGCCTCCCTCCTTCCTGGCCTCCCGGCGCTGCGCCCTTTCTCACTGGTTCTCTCTTCTGCCGTTTTCCGTAGGACTCTCTTCTCTGACCTGAGTCTCCTTTGGAACTCTGCAGGTTCTA
+
CCCCCCCCFFFFGGGGGGGGGGHHGGGBEEHHHGGGDGGGGHHHHGGGGGGGHHHHHHHGGGGGGGGGGGGHFHHGGGGHGHHHHGGGGGGGGGHHHHHBHHC/??DF1?FFHHCGGGF0GHHFHHBBDGGHGGGGGGGGHHGG0<FF0FFFGGGGG--;-A-;DFFFFFFFFFFFFFFFFFFFFFFFBFFFFF9.BFFFF0;A.0F/FFFFFFFFFB0B/;//;9;BFBBFFFFFFFBFFFFFF.;BFFB
@M05620:37:000000000-D9766:1:1101:14118:4505 1:N:0:47
GAGGCTGCTTTGGAAGAAACTCATAGATTACTGCAACAGTTCCCCCTGGACCTGGAAAAGTTTCTTGCCTGGCTTACAGAAGCTGAAACAACTTCCCATGTCCACCAGGATGCAACCCTTCCTACAAGACTCCAAGCCACCAAAACGGGAGACAAAGCAATGCTGAACCAATTAGAAGTCCGTCAGGCATTACCGCTTTCGCACCCTTGTAGCAACCCTTACCACCTTCTCAGCATTTTTACTTGTCACTG
+
A?A>>AFA@BB@GABB4GBBGFHHHDAFG5BDF544BFFGHDDBFGEAA2BFGFFBB32BBDFFHFDBBBBGHHFBBBFFFEFFFFBBFBBBF5D323BBFG@4BFBGEFBBF3BB11B?BF343?BF2BFHF3BF?/22B/???0/?//>/?2@2<@2@??1<?GGCCF/G11111<<FDCFG?EH0<<00==.<@AE0C.AD-CHHHF00000.;::///:;0CA9;0C00;00;;00;:00=0;099:
@M05620:37:000000000-D9766:1:1101:22831:4517 1:N:0:47
ACCACACCTTCTACAATGAGCTGCGTGTGGCTCCCGAGGAGCACCCCGTGCTGCTGACAGAGGCCCCCCTGAACCCCAAGGCCAACCGCGAGAAGATGCCCAGGTGAGTGGCCCGCTACCTCTTCTGGTGGCCGCCTACCTCCTTACTGGCCTCCCGGCGCTGCGCCCTTTCTCACTGGTTCTCTCTTCTGCCGTTTTCCGTAGGACTCTCTTCTCTGACCTGAGTCTCCTTTGGAACTCTGCAGGTTCTA
+
AAAAAA1AFF@DEGGFFF1AE1E1A0BA00BFEFFEAE??EHHHHG/EE/BADEGFHHBHBGFG/>EEGEGBG@FEFE?/>CHFG>EEEEE</CFFF1<CGCGFCGHHH1FFGH/>C@GHFHHHG11>FGGHHG-C..<CCHHG00;G0=CH0;:.;9-AAG@?AGG?@FFFFFFFFFFFFFFFFFFFFFFFF@BBFFFFFFEFFFFFFFFFFFFFFFBFFFF/;FFFFFFFFFFFFFFFFFFFFFFFFFF
@M05620:37:000000000-D9766:1:1101:19626:4579 1:N:0:47
GAGGCTGCTTTGGAAGAAACTCATAGATTACTGCAACAGTTCCCCCTGGACCTGGAAAAGTTTCTTGCCTGGCTTACAGAAGCTGAAACAACTGCCAATGCATCCCACAGGATGATACCCGAAAGAAAAGGCCCATAAAAGACTAAAAGGGAACAAAAGAGCAGATGAAACAAGGGCAAAAAAGTCACACATTTCCGCTTTAACACTCTTCGACACAAAATAAAAAAATTTTCAGCTTTTACACTTAAAAC
+
>>>>>ACBFBDDGB5B4BBFFEHFHFBFGBBDGH44FGBGGDABBEAAA2BFGHFBB32BBDFDFDDBBBGHBGB3BBFDBFBFGBBBBB??EGFH3GBB344B31B1111?3@34BB3B>/>>/3B3B3??//?3B23BB??B2?B2B//?0/@20@2?00100?1<?11?/0.....00>-.<=000<.<0==0;....<:<CB:/:C0..;9-9.99900;00--.;;;/;///;////://9//9//
@M05620:37:000000000-D9766:1:1101:22931:4588 1:N:0:47
ACCACACCTTCTACAATGCGCTGCGTGTGGCTCCCGAGGAGCACCCCGTGCTGCTGACCGAGGCCCCCCTGAACCCCAAGGCCAACCGCGCGAAGATGCCCAGGTGAGTGGCCCGCTACCTGTTCTGGAGGCCGCCTCCCTCCTTCCTGGCCTCCCGGCGCTGCGCCCTTTCTCACTGGTTGTCGCTTCTGCCGTTTGCCGTAGGACTCTCTTCTCTGTCCTGTGTCACCTGTGGAACTCTGCAGGCTCTA
+
A1AAA1AA1FFFGGGGFG1AE?ECEAAA00FGFFFEEEGC?HHFHGGG/AE/BFFEEG0>>E/EG>EEG/>0E>FGGA/F</FH/FC@CC///<@AF11<?<CF1FHA<1<.0.<---<G00<000=G0..;.=--....//./09/0;/..9.;..--;9-----9;>/;FB/B///BFF-9/--9AFFFB/99;F-/9;;-;A/////9/B9/9/9/;/////9;/:B//;9-;9FF/;///9--;-:/
@M05620:37:000000000-D9766:1:1101:10471:4593 1:N:0:47
ACCACACCTTCTAAAATGCGCTGCGTGGGGCTCCCGAGGAGCACCGCATGCTGCTGACCGAGGCCCCCCTGAACCCCAAGGCCAACCGCGCGAAGATGCCCAGGTGAGTGGCCCGCTACCTCTTCTGGTGGCCGCCTCCCTCCTTCCTGGCCTCCCGGCGCTGCGCCCTTTCTCACTGGTTCTCTCTTCTGCCGTTTTCCGTAGGACTCTCTTCTCTGACCTGAGTCCCCTTTGGAACTCTGCAGGTTCTA
+
1>A1AAAAFFFFE3GDBGF?E0E?E0BF00BEHGEF/A/////BF/A//BFG1FG110B//>//>E//EGE0BFCE/EFGCHHHHGGGGG/BCGG/FFGHHHGFGFHGHHGGHHCGGCGHHHHHHGHHHHGHHGGGGGGGGGGGGGGGFGGGGGGGG@-;@@?F@@F@@FFFFFFFFFFFFFFFFBFFBBFFF@FFFFFFFFFBBBFFFFFFFFF;BFBFFFE/9BB/;ABFFFFFFFFFF/FFFFFFFFB
@M05620:37:000000000-D9766:1:1101:19440:4643 1:N:0:47
ACCACACCTTCTACAATGAGCTGCGTGTGGCTCCCGAGGAGCACCCCGTGCTGCTGACCGAGGCCCCCCTGAACCCCAAGGCCACACCCCGGTCAGTGGCCCGCTCCCTCTTCTGGTGTCCGCCTCCCTCCTTCCTGGCCTCCCGGAGCTGCGCCCTTTCTCCCTGGTTCTCTCTTCTGCCGTTTTCCGTCGGCCTCTCTTCTCTGACCTGAGTCTCCTTTGGAACTCTGCAGGTTCTAGCTCGGCCGCGC
+
CCCCCCCCFFFFGGGGGGGGGGHHGGGGHGHHHGGGGGGGGHHHHGGGGGGGHHHHHHHGGGCEGGGGGGGHHHHGGGGHGHHHG0EFG<<B//<=>?GGHHG><>CFG0?DGHHGHB<>F<<EFG<EG<DCFFGFGGHHHHHGDD-9AFFFGGGGGGGGGG;CFGE0;;FGFFFFFFFFF;DDFEF0:BA@@CDDFFFFFFFFFFFFFFFEF0FFFFFFFFFFBBFFFFF0;FFBFFFBFFF?F.;--;@
@M05620:37:000000000-D9766:1:1101:12598:4661 1:N:0:47
GAGGCTGCTTTGGAAGAAACTCATAGATTACTGCCACAGGTCCCCCTGGCCCTGGAAAAGTTTCTTGCCTGGCTTACAGCAGCTGAAACAACTGCCCCTGTCCTACAGGATGCTACCCGTAAGGACAGGCTCCTAGCCGACTCCCAGGGAGTAAAAGAGCTGCTGAAACAATGGCAAGTACGTCAGGCATTTCCGCTTTAGCACTCTTGTGGATCCACTTGACCACTTCTCAGCATTTGTACTTGTACCTG
+
BBBBABFAFFFFGCGGGGGGGGHGH5GGGG4EGD4BBG22A3F22B2B2BB2FFGGC32BBGG55DD5BBFHHHHFBGF3BGGGB33BB3?GHFGH11FFG3FHH3GF3FGB2D4DGHGFFGHHGF2FFFHHGH2F22?BCCDH/2@FEFGE0=?11/?FDGBGHHHHHHHHHHHFHGDD0A<CCEGH.<DGHHFGAEGCGHHHHHHHH:FG0CFG009CFB9FF.CBBFFFGGBFGGGF0FFGGF099BF
@M05620:37:000000000-D9766:1:1101:12599:4679 1:N:0:47
GAGGCTGCTTTGGAAGAAACTCATAGATTACTGCAACAGTTCCCCCTGGACCTGGAAAAGTTTCTTGCCTGGCTTAAAGAAGCTGAAACAACTGCCAATGTCCTACAGGATGCTACCCGTAAGGAAAGACTCCTAGAAGACTCCAAGTGAATACAAGAGCTGATGAAACACTGGCAAGTAAGTCATACATTTCCGCTTGAGCACTCTTGTGGATCCAATTGAACAATTCTCAGCATTTGTACTTTAAACGG
+
3>A>3>BAFBF4F4BA4A4FGFHHHD5DF5AAGH4AEGBDFA5ABAA2ECABFGFB332FBDFADDD5BB3FFFF35ADBFBBBF33BBB1?FF@?3FBBB4B4BF333BB32BB3BGE?>/?3?FGBBBBBFBB4BF3FB33BBG233333B2B22<0@22@<@2@@22011?/?1/?1@111?11=>1111=.><<.<0<0<0<==000.<0</0:;<0<;C0G0;00;00;C:GGG0;B09;0;00.9
@M05620:37:000000000-D9766:1:1101:11458:4721 1:N:0:47
ACCACACTCTCTACAATGCGCTGCGTGCGGCGCGCGAGGAGCACCCCTTGATGCTGACCAAGGCCCCCCCGAACCCCAAGGCCAACCGCGCGAAGATGCCCAGGGGAGTGGCCCGCTTCCTCTTCGGGGGGCCGCCTCCCTCCGTCCTGGCCTCCCGGGGCTGCGCCCTTTCTCTCTGGTTTTCTGTTGTGCCGTTTTCCGTAGGACTCTCTTCTTTGCCCTGGGTCCCCTTTGGAACCCGGCATGGTCTA
+
A>AAAAA4B@BBBBBBGG42EEGGGFGA2E2AA0AA0>>>1B1?B>E??F3B3F3FFG3B?11?FEG/>//>/BCCD/CGGH?GHFAC>A<ACGG.==<C/CE:.C.-.;..9:??-.::B9BB0.;.--9---;-.;;.99A9..;D/;9A/;.;A=-@9@..-9A-B9B/B9/////;/../;///;9A//-99/.9/.;.../9/9/B9/:///;;/:B...;......9/9//B..-----..//;/
@M05620:37:000000000-D9766:1:1101:10878:4725 1:N:0:47
ACCACACCTTCTACAATGAGCTGCGTGTGGCTCCCGAGGAGCACCCCGTGCTGCTGACCGAGGCCCCCCTGAACCCCAAGGCCACACACAGGTGAGTGTCCCGTTCCCTATTCTGGTCGCCAGCTCCCTCCTTCCTGGCCTCCCGGAGCTGCGACCTTTCTCACTGGATCTCTCTTCTGCCGTTTTCCGTCGGCCTCTCTTCTCTCACCTGAGTCTCCTTTGGCACTCTGCAGGTTCTAGCTCGGTAGCGC
+
A>>ABAABFFFFFEGEEDGAF5FFAAABF?GGCFEEEEEEGHHHHGGGGEGFHGBFHFHG?EEGE1>EGGGEHBFEEGD//?FG/0//??0/BBB01112?F//<?0<11??GHBF11<@////1<1<FG.<11<<<<..<CHG.<-=:.:C---:EFFGG90;B0//000;00900C;00;E./.0;.B.9-@99;BF/BFBFF//9AFF/.BF//;BFB///:/B/9/9/F..;/;////;.@.;.:--
@M05620:37:000000000-D9766:1:1101:10775:4734 1:N:0:47
ACCACACCTTCTACAATGAGCTGCGTGTGGCTCCCGAGGAGCACCCCGTGCTGCTGACCGAGGCCCCCCTGAACCCCAAGGCCAACCGCGAGAAGATGCCCAGGTGAGTGGCCCGCTACCTCTTCTGGTGGCCGCCTCCCTCCTTCCTGGCCTCCCGGGGCTGCGCCCTTTCTCACTGGTTCTCTCTTCTGCCGTTTTCCGTAGGACTCTCTTCTCTGACCTGAGTCTCCTTTGGAACTCTGCAGGGTCTA
+
CCCCCCCAFFFFGGGGGG5FGFHHGEEBAEHHHFFG?FGFDHHHHGGEEGGGGHHHHHHEEGCGGGGGGGGFHFHGGGEHGHHHHGGEGG/>@DHEFG2CHBA/<?GG1G/<CGDFCGGHFHHD0DG00<...<A:DCCGFC.:;0/99/:;9FAEC--;A-;?DFDF-FBBFF/FFF//;9BFFFFF/BBBFDD.BEFB.B..;99BFFFFFFFBF//9FBB/9;/;BFFBF/////:BFFFBF.-/9B9
@M05620:37:000000000-D9766:1:1101:17196:4753 1:N:0:47
GCGGCTGCTTTGGAAGAAACTCATAGATTACTGCAACAGTTCCCCCTGGACCTGGAAAAGTTTCTTGCCTGGCTTACAGAAGCTGAAACAACTGCCAATGATCTTAAGGCTGATCCACGGCCGGCACGACTCCTCGACGCAGCCAAGGAAGTCACCGAACAGCTGAAACCAAGTCAAGTACGTCAGGTCTATCAGCTTTAGCACTCTTGTGGAACAACTTGCACCATTCTCAGCCTTAATCCTTGACCCTG
+
>11>A>AAFFBDBGFC11BGFG1D3DGHH1FGHH1AB0BDDGHHHGAFCEFFGHHHHH0BBFGHEHHGHHHHHHEFGHHBGHHBGFHHHGHH1GFHFCGG12B21B21F0B0B@F1BFE/EEC////<///?F@G/<<>A//</0<..0<>>GB1G.<-=-/<<<0D0:.;.;0<G0;0<0;:CACB0/000;009;FF0F0;0;FB09;FBE0CBF.CCBFFB/-BB9/;FB//;///:;;/9//999/;
@M05620:37:000000000-D9766:1:1101:20815:4766 1:N:0:47
ACCACACCTTCTACAATGAGCTGCGTGTGGCTCCCGAGGAGCACCCCGTGCTGCTGACCGAGGCCCCCCTGAACCCCAAGGCCAACCGCGAGAAGATGCCCAGGTGAGTGGCCCGCTACCTCTTCTGGTGGCCGCCTCCCTCCTTCCTGGCCTCCCGGAGCTGCGCCCTTTCTCACTGGTTCTCTCTTCTGCCGTTTTCCGTAGGACTCTCTTCTCTGACCTGAGTCTCCTTTGGAACTCTGCAGGTTCTA
+
AAAAAAABFFFFGGGCBGGBGBECEAE242FGCFFD?EECAGHHHGGG1EFFADAGHHFGEE0EFAGGGC?BGFGGGGDH//FGCFD?DCC//CBFDD1CFHGGFHHF<FFFGEGGCGCHHHHBGHHGHHDHFGGGFGCGHHGGFFFBFFFGEFGGFG-ABGGG-9A?BFFFFFFFFFF;BFFFFFFFFFFEFBFFFFFFFFFFFFFFFFFFFFFFFFFFFFFFFFFFFFFBFFFFFFFFFFFFFFAFFFF
@M05620:37:000000000-D9766:1:1101:12352:4789 1:N:0:47
ACCACACCTTCTACAATGAGCTGCGTGTGGCTCCCGAGGAGCACCCCGTGCTGCTGACCGAGGCCCCCCTGAACCCCAAGGCCAACCGCGAGAAGATGAGCGAGTGGCCGGCTCGCTATTCTTGTGGCTGCCTCCCTCCTTCCTGGCCTCCCGGCGCTGGGCGCTTTCTCCCTTTTTCTCTCTTCTGTCGGTTTTCGTCGGTCTGTCTTCTCTGTCCTGACTGTCTTTTGTCAGTCGCCCGGTACTTGCTC
+
BBBBBBB>BFB4FGGGGGBGDFGHGAEAB2FBFBFEDEEEGGGHCEG0AEEGFEFHHE3A>@?EGGGGGEGHFHHGGGGHGHHHHGGGDG/BDGHGHHF22//>>G//0->A-C-<E..<<=D0<0C..;.;00CGHHGCFGGG0/;.09CE?-A--9@-..;;-.9BF//;B///;/9/BFFB9///;.--..9/;FF-B-..//;FFFBBF/9;/9///;9;////9/;//::/.-.99@9-.://;F:
@M05620:37:000000000-D9766:1:1101:21757:4807 1:N:0:47
ACCACACCTTCTACAATGAGCTGCGTGTGGCTCCCGAGGAGCACCCCGTGCTGCTGACCGAGGCCCCCCTGAACCCCAAGGCCAATCCCGGGTGGATGGCCCGCGACCTCTTCTGGCGGCCGCCTCCCTCCTTCCTGTCCTCCCTGACCTGCGCCCTTTCTCCCTGGCTTTTCTTTCTGGCGCTTTCCGCAGCACTCTCTTCTCTGACCTGAGTCTCCTTTGTAACTCTGCAGTGTTTAGATCGGAAGAGC
+
BCCCCCCCFFFFGGGFGGGGGGHHGGGGHGHHHGGGDGGGGHHHHGGGGGGGFHHHHHHGGGGGGGGGGGGHHHHGGGGHGHHHCEH2F//>////??/?GH/</<->.>11>11>0<<C@CD-CEA./;9/0;/000;;00=E/0///0=C--;D-//;/B//9B../.://///;BF/99.;.AF9..-;-;:B/B9/9/BF/BFF/////;BFFE////9/;/;BF/F/:;::/;;;BB/.;...../
@M05620:37:000000000-D9766:1:1101:11020:4812 1:N:0:47
ACCACACCTTCTACAATGAGCTGCGTGTGGCTCCCGAGGAGCACCCCGGGCTGCGGAAAGAGGCCCCCCTGAACCCCAAGGCCAAACGCGAGAAGAAGCCCAGGTCAGTCGCCAGCTACATCTTCTGGTAGCAGCCTACCTCATTACAAGACTCCAGGAAATAAGCCCTTTCTCACTGGTTATCTCTTCTGCCGTTTTCCGTAGGACTCTATTCTCTAACCTGCATCTCCTTTAGAACTAACCAGGATCTA
+
1>1>A?1AFFF13BF13AFDD1A10BEF00FGEF0A0AE//GFHHG/E//A////>E//BBB/E>E/>EGGGHF//EFG/<FH//0??B<<<//?<001?FG/F?1<0?1><E.-<FFH11<0DD0=DD0=C=GFHE/CFFC/<G0C00:::FGH//C?//00009BEF/00000;0;F000CBFC0FFFBF0;-;BFFFB999B/FFF///BF//;/9;AB---/9/9/;FF////;9///9;A--/9//
@M05620:37:000000000-D9766:1:1101:17863:4821 1:N:0:47
ACCACACCTTCTACAATGAGCTGCGTGTGGCTCCCGAGGAGCACCCCGTGCTGCTGACCGAGGCCCCCCTGAACCCCAAGGCCAACCGCGAGAAGATGCCCAGGTGAGAGGCCCGCTACATCTTCTGGTGGCCGCCTCCCTCCTTCCTGGCCTCCCGGCGCTGCGCCCTTTCTCACTGGTTCTCTCTTCTGCCGTTTTCCGTAGGACTCTCTTCTCTGACCTGAGACTCCTTTGGAACTCTGCAGGTTCTA
+
ABBBBBBBFFFFGGGGGGGGGFHHGGFEFGHHHGGGGGGCGHHHHGGGEEGGHGHHHHHGGGGGGGGGGGGGHHHGGGGHFHHHHGGFGGGGGGHHHHHHHHG/1?GG1??AFGFGCCC1DGHHHG0GDHGHHGGGGGHGHHGH0FFGGGGGGGGGG--;-9-ADFFFFFFFFFFFFFFFFFFFFFFBFFFFFDAAFFFFFFFF?FFBFFFFFFFFFF/F/B.;;/;;FB9BFFEFFFFFFFFFF.;BFFF
@M05620:37:000000000-D9766:1:1101:10031:4839 1:N:0:47
ACCACACCTTCTACAATGAGCTGCGTGTGGCTCCCGAGGAGCACCCCGTGCTGCTGACCGAGGCCCCCCTGAACCCCAAGGCCACGCCCCGGTTAGTGGCACGCTCCCTCTTCTCGTCTCCGCCTCACTACTTCCTGGCCTCCCGGCGCTGCGCCCTTTCTCACTGGTTCTCTCTTCTGCCGTTTTCCCTCGGCCTCTCTTCTCTCACCTGAGTCTCATTTGGACCTCTGCCGGTTCTAGCTCGGCGGAGC
+
ABAABBABFFFFFGGFFGGGGFHHCEFEHDHHGGG?EEGGGHHHHGGGEEGGHFHHFGHGG>EEFGEGGGGHHHGGGGGCFGFHG/?/>/><///0>?0?22C@E/C/<??1>11<..<<<.<.C</<<=<DGHHHBCC.;:GC.::-AB-C-B.?@/0;;F/9BF.;99FFF/99FFFF9-ADFFF//;9-.A.;.9B/B/////:BFF//.B//;/::/;//;.B9/FBB->-.9/;//9FDD;-;9--
@M05620:37:000000000-D9766:1:1101:9532:4863 1:N:0:47
ACCACACCTTCTACAATGAGCTGCGTGTGGCTCCCGAGGAGCACCCCGTGCTGCTGACCGAGGCCCCCCTGAACCCCAAGGCCAACCGCGAGAAGATGCCCAGGCGAGTGGCCCGCTACCTCTTCTGGTGGCCGCCTCCCTCCTTCCTGGCCTCCCGGCGCTGCGCCCTTTCTCACTGGTTCTCTCTTCTGCCGTTTTCCGTAGGACTCTCTTCTCTGACCTGAGTCTCCTTTGGAACTCTGCAGGTTCTA
+
BCBCBCCAFFFFGFGGGG5FGGHHGGGBFEHHHEFE?FGGGHHHHGGEGGGGGHHHHHHAECCGGGGGGGGGFHHGGGGHGGHHHGGGCG/CG?GBF2GHHHHF//AACHGGHHGGGGGHHHHHHHFHHHGHHGGGGGGGGGGGFGGEFFFGGGGGG?-;BDFFFFFFFFFFFFFFFFFFFFFFFFFFFFFFFFFFFFFFFFFFBFFFFFFFFFF//F9FFFFFF/B:BFFFFFFFFFFFFFFFF..:BF/
@M05620:37:000000000-D9766:1:1101:8017:4864 1:N:0:47
ACCACACCTTCTACAATGAGCTGCGTGTGGCTCCCGAGGAGCACCCCGTGCTGCTGACCGAGGCCCCCCTGAACCCCAAGGCCAACCGCGAGAAGATGCGGGTACGTGGCCCGCCACCTCTTCTGGTGGCCCCTCCCCTCCTTCCCGGCCCCCCGGGCTTGCCCCCTTTTCACCTGGTTTCCCCTTCTCCCGTTTTCCGAAGGCTCTTCTTTCTCGCCCTACGCTTCTTTTGGACTCTGGCGGGTTTTCAA
+
BBCBCCCCFFFFGGGGGGGGGGHHGGGGHGHHHGGGFGGFGHHHHGGGGGGGGHHHHHHGCGGGGGGGGGGHHHHGGGGHGGHHHGGEGGGGDDHHHH2/>///1>0<.<GC----<<..<=00;00/..;.:..;C./;C9CF:/99;--:=999---.-90;E-;FB00;F00:.;:.000/;./00;/AEFF.BB...;..09/00990:;0..@.-/.;-..;0:;00-BF0;0000-:-;.9.000
@M05620:37:000000000-D9766:1:1101:19680:4869 1:N:0:47
GAGGCTGCTTTGGAAGAAACTCATAGATTACTGCAACAGTTCCCCCTGGACCTGGAAAAGTTTCTTGCCTGGCTTACAGAAGCTGAAACAACTGCCAATGTCCTACAGGATGCTACCCGTAAGGAAAGGCTCCTAGAAGACTAAAAGGGAGTAAAAGAGCTGATGAAACAATGGCAAGTAAGTAAGGCATTTCCGCTTTAGCACTCTTGTGGATCCAATTGAACAATTCTCAGCATTTGTACTTGAAACTG
+
A?AA>AFAC@B@GB5BBGBGGGHHHGHHFFBDGE4ACGBFGDABBBAA22BBGHEBA32BBDDDFDDBBBBFHHF3BBFFFGABG33BBB?BGGHFBEFFB@B@BBB@3BBB23BBBB??/>?3?BGB0?BBFF?B?FGF3322BFG</?</2@22>?@@<2@@@>?<?<?1?C0<1?<<=1<1<=1><1>>11.<.<<000=G0<D0G=0:;0:/0<;<;0<<BF<0;;09BBFBFGG;9C9C00;;909
@M05620:37:000000000-D9766:1:1101:17820:4993 1:N:0:47
ACCACACCTTCTACAATGAGCTGCGTGTGGCTCCCGAGGAGCACCCCGTGCTGCTGACCGAGGCCCCCCTGAACCCCAAGGCCAACCCCGGGAAGATGGCCCGCTACGTCGCCTGGTGGCCGCCCCCCTCCTTCCTGGCCTCCCGGAGCTGCTCCCTTTCCCCCTGGTTCTCTCTTCTGCCGTTTTCCGTAGGACTCTCTTCTCTGACCTGATCCCTCTTCGGAACTCGCAGGTTCTCGATCGGAAGAGCA
+
BBBABBBBFFFFGGGGGGGGGGHHGEGEEEHHEGGGGGGGAGHFH?EEAEEFGHFHHHHGG@EGGGGGGG1GHFHGGGGHGHHH//E/?//<///0??22F/>@CD//<>--<>GE>/.<<A-<--;-BF./00900/9CBAGE.----:/B/9BE.B/;//.;-..///9;99:9999//9A.;A9/.;A..;/9:9B///;F/BF/BF.9///./..9/.;AA=F/.--.-.//:/;B/A-.:.A...9
@M05620:37:000000000-D9766:1:1101:12919:5001 1:N:0:47
ACCACACCTTCTACAATGAGCTGCGTGTGGCTCCCGAGGAGCACCCCGTGCTGCTGACCGAGGCCCCCCTGAACCCCAAGGCCACTCCCGGGGGAGTGGCCCGCTACCTCTTCTGGTGGCCGCCTCCCTCCTTCCTGGCCTCCCGGAGCTGCGCCCTTTCTCCCTGGTTCTCTCTTCTGCCGTTTTCCGTAGGCCTCTCTTCTCTGACCTGAGTCTCCTTTGGAACTCTGCAGGTTCTAGCTCGGACGAGC
+
BBBABBBBFFFFGGGGFGG5GDHHGEE24AA23FFEEEEG?GHHGFGG?FGE5F3FFHCEG00>FG?CG@1F@GHGDGGF//GHG?B0//<///><CFE.GFC-C-<CDDFGHHHHHH.CGCGGGGHGHBDGGGGGGGGGGGGGDG-ABFGGBBFBBFFFFF/;BFFFFFFFFFFFFFFFFBFFFFF9AB.;ABBFFFFFFFFFFFFFFFFBFFFFFFFFFFFFFFFFFFFFFFFBFBFFBFFFB.-;-;=
@M05620:37:000000000-D9766:1:1101:15456:5016 1:N:0:47
GCTGCTGCTTTTGAATCACTTAAAAGCCAGCGACCCAAGAGCGCACTATCACACTTATGAACGCCAGCCACGAGACTCCGTCGCAACTGACGCAAGCTACGCAAGCACCTATTCTAGACTCCACGGGAGTAACCGCGCTGCTGCTCCCATGGCACGGTCGTTTGGCATTTCCTCTTTAGCACTCTTGTGGCTCCAATTGCACAATTCTCCGCCTTTGTACTTGTCTCGGGACATGCCATTGGCAATTGCTC
+
1>1>>BBBCFBB11B3BBB1AB1B11BAA0CEEEFA0/B00BA//A/A1DA2B1A1121D2B0B>///BF>E>@/>111?F0/>>//BB1>?/<//<B11/>//>/B0?G11>F22>2FGHHGF/>C/AE<FGHCACC@CG<GB0=<E/;::C/GC-.;;;..9;F09CFFG0CFGG0BB0=;CFFBFBB.FFF///BFB//;-;BFFBF?B-;BFFB/;:FBBB/;/:--9A/999B//9/9;F///:9;
@M05620:37:000000000-D9766:1:1101:24356:5020 1:N:0:47
ACCACACCTTCTACAATGAGCTGCGTGTGGCTCCCGAGGAGCACCCCGTGCTGCTGACCGAGGCCCCCCTGAACCCCAAGGCCAACCGCGAGAAGATGCCCAGGTGAGTGGCCCGCTACCTCTTCTGGTGGCCGCCTCCCTCCTTCCTGGCCTCCCGGCGCTGCGCCCTTTCTCACTGGTTCTCTCTTCTGCCGTTTTCCGTAGGACTCTCTTCTCTGACCTGAGTCTCCTTTGGAACTCTGCAGGTTCTA
+
BBBABBBBFFFFGGGGGGGGGGHGGEEACEHHCFGEDGGCDHHHHGGGEEGGGHHHHHGGCGCGGDGGGGGCHFHGGGGHEEHHHGFEGDGCCFGHDFFCHHHGHHHHHHGGGHGGGDGHHHHGHHHHHHGHHGGGGGHGHHGHHGGGGGGGGGGGDG-;@DFFFFFFCFFFFFFFFFFFFFFFFFFFFFFFFFDFFFFFFFFFFFFFFFFFFFFFFEFFFFFFFFFFFFFFFFFFFFFFFFFFFFFFFFF
@M05620:37:000000000-D9766:1:1101:11778:5020 1:N:0:47
ACCACACCTTCTACAATGAGCTGCGTGTGGCTCCCGAGGAGCACCCCGTGCTGCTGACCGAGGCCCCCCTGAACCCCAAGGCCAACCGCGAGAAGCTGCCCAGGTGAGTGGCCCGCTACCTCTTCTGGTGGCCGCCTCCCTCCTTCCTGGCCTCCCGGAGCTGCGCCCTTTCTCACTGGTTCTCTCTTCTGCCGTTTTCCGTAGGACTCTCTTCTCTGACCTGAGTCTCCTTTGGAACTCTGCAGGTTCTA
+
BCBABCCAFFFFGGGGGGGGGGHHGGGGHGHHHGGG2EGGGHFHHGGGFGGGHHHHHHHGGGGFGGGGGGGHHHHGGGGHGHHHHGGGGGGDDGF2<<GHHGH/G1FCHFFGHHGGGGGH0GHHHHHHG/EGHGGGGGEFHHGH0CFF0FFFGGGGG--9:9/B-DFFFFFFBFFBFFFFFFFFBBBFFBBF/@FFFFFF.;.9:9;/BFFFF//;B:BFFFBF///:F/FFFFFF/999/;::B.A/;;/
@M05620:37:000000000-D9766:1:1101:15474:5072 1:N:0:47
GAGGCTGCCTTGGAAGAACCTCATAGACTACTGCAACAGTTCCCCCTTGACCTGGAAAAGTTTCTTGCCTGGCTTACAGAAGCTGCAACACCTGCGAATGTCCTCAAGGCTGCTCACCTTCCAGCACGGGTCCACGACACCTCAACAGGAGTAACCGGGTTGGTGAACACATTTCAAGTCGGTCAGGACTTTCCGCTTTCGCATTCTTGTGAGTCACCTTGAGGCCTCCACCGATTTGTTCCTTGTACCTG
+
A1AAAAF11BDFGGGG1GGGGFHFHHH13BFAF1BBBBFDDFHFGGG0EGHHBBBFBGC0BGFDGHFHH11FGFFBGAFGHHHHG1FGHFEGCFG/>>EG@B2@FBGBB/BBF111BBB>>B1B000/>/<<<1<////<?FF1101@/FF<0?11//>.>--<.DHD0<C000=0DD<0<:-:CCG/.=0<C0ABBFGF..;.:;;;0BC00;9000999B0/;9;9;-;99----9/-;/;/:///;;/
@M05620:37:000000000-D9766:1:1101:19249:5085 1:N:0:47
ACCACACCTTCTACAATGAGCTGCGTGTGGCTCCCGAGGAGCACCCCGTGCTGCTGACCGAGGCCCCCCTGAACCCCAAGGCCACTCACCGGGCAGTGGCCCGCTACCTCTTCTGGTGGCCGCCTCCCTCCTTCCTGGCCTCCCGGAGCTGCGCCCTTTCTCCCTGGTTCTCTCTTCTGCCGTTTTCCGTCGGCCTCTCTTCTCTGACCTGAGTCTCCTTTGGAACTCTGCAGGTTCTAGCTCGGCCGCGC
+
AABBBBBBCFFFGGGGGGGGGFHHGEGAAEHGHGGG?EEAEHHHHGGGEEGGHHFHHHHGGGGGGGGGGGGHHHHGGGGHGHHHG3BBG0?>/</??GGGHHGBF>>GG?FGHHHHHF.<F-CGDGEEHCEHHHHHHHHHHHHGGGAAGGGGGGGGGGGFGG;FFGGBFFFFFFFFFFFFFADFFEF/AF?BF9DFFFFFFFFFFFFFFFFFFFFFFFFFFFFF/BFFFFF/FFFBFF/9BFFFF.99-;=
@M05620:37:000000000-D9766:1:1101:12810:5094 1:N:0:47
ACCACACCTTCTACAATGAGCTGCGTGTGGCTCCCGAGGAGCACCCCGTGCTGCTGACCGAGGCCCCCCTGAACCCCAAGGCCACCCCCCGGTGAGTGGCCCGCTACCTCTTCTCGTGTCCGCCTCCCTCCTTCCTGGCCTCCCGGAGCTGCGCCCTTTCTCCCTGGTTCTCTCTTCTGCCGTTTTCCGTCGGCCTCTCTTCTCTGACCTGAGTCTCCTTTGGAACTCTGCAGGTTCTAGCTCGGGCGCGC
+
AAAAAABAFFFFGGGFGGGGGGHHGFGFHGHHHGFGGGGCDGGHHGGGEFGEGHGHHHHGFE@EGGGGGGFC3GHGGGGHEHHHG0?EE//>//?0?DFFHH@/>-<<>1FFGH1F<C<GF.@DGE:CH:EFHHHHFFHHHGHGGA?-;ABF9BGGGGF0CF/;9BFFFFFFFFFFFFBFFADDFFF:DFAA--;D?FFFBFFBFFFFFB.BBFBFFB/9FB//9BBFFFF/;FFFF////BFFC--;--@
@M05620:37:000000000-D9766:1:1101:19685:5134 1:N:0:47
ACCACACCTTCTACAATGAGCTGCGTGTGGCTCCCGAGGAGCACCCCGTGCTGCTGACCGAGGCCCCCCTGAACCCCAAGGCCAACCGCGAGAAGATGCCCAGGTGAGTGGCCCGCTACCTCTTCTGGTGGCCGCCTCCCTCCTTCCTGGCCTCCCGGCGCTGCGCCCTTTCTCACTGGTTCTCTCTTCTGCCGTTTTCCGTAGGACTCTCTTCTCTGACCTGAGTCTCCTTTGGAACTCTGCAGGTTCTA
+
BBBABBBBFFFFGGGFDGGFGGHHGEEAA2FHFGF?EFGGGHHHHGGGEEGGGHGHHHGGCGGGGFGGGCFFHFHGGGGHGGHHGGGEGGG@CGFF2FDCGGHGGHHEGHECGHGGGGGHHHFHHHHGHHGFHCCGFGHGHHGGHGFFGGGFGGGF?B-AGFFFFFFF=BFFFF/BBFFFFFBFFFFFFFFBB@DDFFBFDFFFFFFFFFFFFFFFFFFFBFFBBFFFFFFBBFEFFFFFFFFFFFFFFF;
@M05620:37:000000000-D9766:1:1101:15603:5138 1:N:0:47
ACCACACCTTCTACAATGAGCTGCGTGTGGCTCCCGAGGAGCACCCCGTGCTGCTGACCGAGGCCCCCCTGAACCCCAAGGCCAACCGCGAGAAGATGCCCAGGTGAGTGGCCCGCTACCTCTTCTGGTGGCCGCCTCCCTCCTTCCTGGCCTCACGGCGCTGCGCCCTTTCTCACTGGTTCACTCTTCTGCCGTTTTCCGTAGGACTCTCTTCTCTGACCTGAGTCTCCTTTGGAACTCTGCAGGTTCTA
+
AAABB>AAFFFFGGGGGGGGGGHHGEEEDFHHHGGGCGGEFHAGHGEGEGGGHHHHHHHGFGGGGGGGGGGHGHHGGGGHGGHHHGGGGGGGFGFF>GHFF2FF1<1?1?FFH/A?A@@H10<0000<0<<G.-DG.;;EHF.:0;;00;..0:/;.A-@?D-.;9DFFB//9BBFFFFFB9/;;B/BFB///;:99AFFD9.DFBFFBFFFFFBBB99;BF.;9;BFFFFBBFFB99BFF/BFF..9/9/
@M05620:37:000000000-D9766:1:1101:14118:5161 1:N:0:47
ACCACACCTTCTACAATGAGCTGCGTGTGGCTCCCGAGGAGCACCCCGTGCTGCTGACCGAGGCCCCCCTGAACCCCAAGGCCAACCGCGAGAAGATGCCCAGGTGAGTGGCCCGCTACCTCTTCTGGTGGCCGCCTCCCTCCTTCCTGGCCTCCCGGAGCTGCGCCCTTTCTCACTGGTTCTCTCTTCTGCCGTTTTCCGTAGGACTCTCTTCTCTGACCTGAGTCTCCTTTGGAACTCTGCAGGTTCTA
+
CCCCCCDDFFFFGGGGGGGGGGHHGFGEGFHHHGGEEGGGGHHHHGGGEEGGHHHHHHGGGGGGGGGGGGGHHHHGGGGHGHHHHGGGGGGGGGGGHHHHHHHFGHHFDHGGGHGGGGGHGHHHHHHHHHGHHGGG?EHGHHGHHGGGGGGGGGGGGGGGGGGGGGFFFFFFFFFFFFF9FFFFFFFFFFFFFFDFFFFFFFFFFFFFFFFFHFFFHFFFFFFFFFFFFFFFFFFFFFFFFFFFFFFFFFF
@M05620:37:000000000-D9766:1:1101:8075:5227 1:N:0:47
ACCACACCTTCTACAATGAGCTGCGTGTGGCTCCCGAGGAGCACCCCGTGCTGCTGACCGAGGCCCCCCTGAACCCCAAGGCCAACCGCGAGAAGATGCCCAGGTGAGTGGCCCGCTACCTCTTCTGGTGGCCGCCTCCCTCCTTCCTGGCCTCCCGGCGCTGCGCCCTTTCTCACTGGTTCTCTCTTCTGCCGATTTCCGTAGGACTCTATTCTCTGACCTGAGTCACCTTTGGAAGTCTGCAGGCTCTA
+
BBBBBBB3CFFFGGGGGGBGGGHHGGGBGGHHHFFFFGGGGHGHHGGGGGGGHHHHHHHGGGGGGGGGGGGHGHHGGGGHGHHHHGGGGGFGGGH2??2222F/1<?FG1AFCGGGC-<0F000=D00=/.C<CGCGGHE//=CGGGGGG.9CFAFG-;-@DFFFF.BFFBFFFFFFFFF/99FF/BF/;BFFF-;.9FBDBFF?FBBF////://;BBBFBF/999//BFBFF/B//;FFF/BFF.;?9B
@M05620:37:000000000-D9766:1:1101:24640:5258 1:N:0:47
GAGGCTGCTTTGGAAGAAACTCATAGATTACTGCAACAGTTCCCCCTGGACCTGGAAAAGTTTCTTGCCTGGCTTACAGAAGCTGAAACAACTGCCAATGTCCTACAGGATGCTACCCGTAAGGAAAGGCTCCTAGAAGACTCCAAGGGAGTAAAAGAGCTGATGAAACAATGGCAAGTAAGTCAGGCATTTCCGCTTTAGCACTCTTGTGGATCCAATTGAACAATTCTCAGCATTTGTACTTGTAACTG
+
AAAAA>CAFF3F1GGG1FFGFGFHFDFHH1GHHH1ABFGDGHHHHGGFHFHGHHHHHH0BBGHHFHGHHHHHHHHHHHHGHHHHHHHHH0GHHHHHHFHHHHHHGHHHHGHHHHGHHHGEEGHHHFGHHHHHGHGHF1GHHGHHHFHGGHGGFHGHHGHHHH1GHHGHHHHHHHHHHGGGFHGHHHHHHFHHHHGGGGGHGHHHHHHHHDHGHHHHHBGHHHFHHBHGGHGGGGGGGGGGGGGGFFF0FFG
@M05620:37:000000000-D9766:1:1101:16697:5261 1:N:0:47
ACCACACCTTCTACAATGAGCTGCGTGTGGCTCCCGAGGAGCACCCCGTGCTGCTGACCGAGGCCCCCCTGAACCCCAAGGCCACACCCAGGTGAGTGGCCCGCTCCCTCTTCTGGTGGCCGCCTCCCTCCTTCCTGGCCTCCCGGAGCTGCGCCCTTTCTCACTGGATCTCTCTTCTGCCGTTTTCCGTAGGCCTCTCTTCTCTGACCTGAGTCTCCTTTGGAACTCTGCAGGTTCTAGATCGGAAGAGC
+
AAAAAAAAFFFFEGGDGGGFGAF1EBEEHCHHFGFEGGGGGHHHHGGGEEEFHFHHHGGGGGEGGGGGGGGHGHHEGFGE>GHHG0?<E/<<BBFF11FFHHCCC/?FHBGHHHDGFGCH0-<A.<.CHHGGHGFHF/<:GHHGGCCGGGGG-A.@GFGGFF0;FFG/;0CFFBFGGFFBB@BBFFFFBF-BB/;FFFFFFFFFFBFFFFFFFFFF//BFFFBFFFFFFFFFFF-BBFFF/BFEF9---F-
@M05620:37:000000000-D9766:1:1101:14504:5264 1:N:0:47
GAGGCTGCTTTGGAAGAAACTCATAGATTACTGCAACAGTTCCCCCTGGACCTGGAAAAGTTTCTTGCCTGGCTTACAGAAGCTGAAACAACTGCCAATGTTCCAAAAGATGCTTCCCTGCAGGCAAAGGCCCCCAGAAGATCCCAAGGGGGCAAAGGACTGGAGAAAACAATGGAAGTCAAGCCGGGCATTCCCCCTTCGCACCCTTGGGGGAACCAATGCAACAATCTCCAGCATTTGCATTGTGAATG
+
>1AAA1FACFDF11BFFCFGBFAG3GGGFFHHHHGHFGHAFHHGHGGGFGGFFFFBAFBGB2DFEFABFFEHHHFHHFHAFGHCCGHFHFHHHC1BCGFH@2B@2@1/B/111121BB1B>F1B/>F0>0/<<<////0<BFBGGHCGG////>?00000?</001>F0>E.><11</<<=000.-<-:-/<000/.:;/...--.9B//99--.;-;-;//;BFA-B///9/;9-;B///9/////9;//
@M05620:37:000000000-D9766:1:1101:23090:5265 1:N:0:47
GAGGCTGCTTTGGAAGAAACTCATAGATTACTGCAACAGTTCCCCCTGGACCTGGAAAAGTTTCTTGCCTGGCTTACAGAAGCTGAAACAACTGCCAATGTCCTACAGGATGCTACCCGTAAGGAAAGGCTCCTAGAAGACTCAAAGGGAGTAAAAGAGCTGATGAAACAATGGCAAGTAAGTCAGGCATTTCCGCTTTAGCACTCTTGTGGATCCAATTGAACAATTCTCAGCATTTGTACTTGTAACTG
+
A?AA>AFAFFDDGABBAGBGGGHHHGGGHD4FGF44CGFFGBDBBEEBEBBFGGFF332FBFHDFFG5AFGHHHGBBFGGGFGFH33FBFBFGHHGFGGHG@FH43@F3FGF?FBFGGE?>EGCGHFBB?BGGFHFGGHH???2BFG??FGF@DGB>F@FH2>@GHHFDFFDFF=FCFH?FF>=G<0FF>>=<GAEAEE=<=GH<GGDH=GEG::::CCCHGCCFGG00C;9FFGFGGGFFFFGC;CB;CG
@M05620:37:000000000-D9766:1:1101:13498:5272 1:N:0:47
ACCACACCTTCTACAATGAGCTGCGTGTGGCTCCCGAGGAGCACCCCGTGCTGCTGACCGAGGCCCCCCTGAACCCCAAGGCCACTCCCGGGTGAGTGGCCCGCTACCTCTTCTGGTGGCCGCCTCCCTCCTTCCTGGCCTCCCGGAGCTGCGCCCTTTCTCCCTGGTTCTCTCTTCTGCCGTTTTCCGTCGGCCTCTCTTCTCTGACCTGAGTCTCCTTTGGACCTCTGCAGGTTCTAGCTCGGCCGCGC
+
BBBABBBAFFFFGGGGFGBBGBHHGAEA42FFAFFA2EEEDHHHHGGEEEGGFHHHHHGA>E?FGEGGGGGGHFHGGGGHEEHHG3B0?/<<//?BBF/?GHG<C<>FG?GHHHHHGF.>G-<@EGGEHCEHHHHHHHHHHHHGGGGGGEGGG?EB@GGBFG;;BFGBBFFFFFFFFEFFFBFFFFF/9B.@B?ADFFFFFFFFFFFFFFFFFFFFFFFFFFFF/9FFFFF//FF/BBBFFFFF<..9-;@
@M05620:37:000000000-D9766:1:1101:22851:5276 1:N:0:47
GCGGCTGCTTTGGAAGAAACTCATAGATTCCTGCAACAGTTCCCCCTGGACCTGGAAAAGTTTCTTGCCTGGCTTACAGAAGCTGAAACAACTGCCAATGTCCTACAGGATGCTACCCGTAAGGAAAGGCTCCTAGAAGACTCCAAGGGAGTAAAAGAGCTGATGAAACAATGGCAAGTAAGTCAGGCATTTCCGCTTTAGCACTCTTGTGGATCCACTTGACCAATTCTCAGCATTTGTACTTGTACCTG
+
>3>>A>3>FF@BGGGGAGFGFFBFFFGHG5FGGH23B2F5AFGHHGABF2B2GGHHHD2BAFFHAFAGHHHHHHABFHGBFGHBBFEFGBEHG?GH3@FGHFHH4FGHHFHHHHGHHHGFGEHHH33BGGFHGHBG?1BFHHHH11FFEHGGFH2DF/GHHH1FFHHHHHHHHHEHHGHH1GGHHHHHEHGHHHGGGGEDDGHHGHHHHFHGHHHHF/;GHHCHHEGGGGGFFGGGGGGGGGFGFB00;BF
@M05620:37:000000000-D9766:1:1101:15743:5280 1:N:0:47
ACCACACCTTCTACAATGAGCTGCGTGTGGCTCCCGAGGAGCACCCCGTGCTGCTGACCGAGGCCCCCCTGAACCCCAAGGCCACTACCAGGTGAGTGGCCCGCTACCTCTTCTGGTGGCCGCCTCCCTCCTTCCTGGCCTCCCGGAGCTGCGCCCTTTCTCCCTGGTTCTCTCTTCTGCCGTTTTCCGTAGGACTCTCTTCTCTGACCTGAGTCTCCTTTGGAACTCTGCAGGTTCTAGCTCGGAAGAGC
+
ABBBBBBBFFFFFGGGGGGGGGHHGFGFGGGHHGGEGFGGGHHHHGGEEFGGHHHHFHHGGGFFGGGGGGGHHHHGGGGHGHHGG3BGH?BFB2FFFDFGHHGGGGGHHHHHHHHHHHGHHGGGGGHGHHGHHHHHHHHHHHHGGGGGGHHHGGGGGGGGGGBFGGGFFGGGGGGGGGGGFFDFFFFFFFFFF/BFFFFFFFFFFFFFFFFFFFFFFFFFFFFFFFFFFFFFFFFFFFFF/BFFFA.;FFB
@M05620:37:000000000-D9766:1:1101:10430:5305 1:N:0:47
ACCACACCTTCTACAATGAGCTGCGTGTGGCTCCCGAGGAGCACCCCGTGCTGCTGACCGAGGCCCCCCTGAACCCCAAGGCCAACCGCGAGAAGATGCCCAGGTGAGTGGCCCGCTACCTCTTCTGGTGGCCGCCTCCCTCCTTCCTGGCCTCCCGGAGCTGCGCCCTTTCTCACTGGTTCTCTCTTCTGCCGTTTTCCGTAGGACTCTCTTCTCTGACCTGAGTCTCCTTTGGAACTCTGCAGGTTCTA
+
AAAAA>>>CFFFGGGGFGG5FBGGAEGEGEGHHGE2E2ECAGGHHGGEEEGGHHHHHHHGGGCGGGGGGGGFHHHGGGGG/GGHHGGGGGGGGGGHHBDCGH/<?GGC<</FGGCDGC@GFGFDG0=D0<<CG?-;:;:;CGGH:CFGGFFGGGGG?--;?F/9-BFBBBFBB:BB/BB/BF9FFFFFFB//B@AAF.BF?/:9./BFFFFEFFFFFB/FFFFFFFFFF99F/B9BB9;FFFFFFFFFFB;
@M05620:37:000000000-D9766:1:1101:17345:5337 1:N:0:47
GCTGCTTCTTTTGAATCAACTCATAGATTCCTGCCCCAGATCCCCCTGTCCCTGTAACCGTTTCTTGCCTGGCTTCCAGAAGCTGCAACAACTGCCCATGTCCTACAGGATGCTACCCGTAAGGACAGGCTCCTCGCCGACTCCCCGGGAGTCAACGCGCTGCTGAAACAATGGCAAGTAAGTCAGGCCTTTCCGCTTTAGCACTCTTGTGGATCCACTTGACCACTTCTCAGCATCTGTACTTGTACCTG
+
1>>>A11BBD311AB3B1BFAB1A3DDGDGFFGHHHG0B0BBGHGG/BBBF1BA1BDFGEBEFGDDABFHHHHHBBFBGBBGH@11BFH0BFBBBFFBBFHHHH2FFGHFHGHH2FHHGF/EGH>C0FFGHHGH0E//B/BCGH//ACGGCE0F11<-<@GG.CGHHFHHHHHHHHHGC00;CCGGGF.CFGGGGGGGGGGGGGGGGGGFGGFGGG//9FF//;B-;BFFFFFFFFFFFF/;FFFF/9:FF
@M05620:37:000000000-D9766:1:1101:7618:5355 1:N:0:47
GAGGCTGCTTTGGAAGAAACTCATAGATTACTGCAACAGTTCCCCCTGGACCTGGAAAAGTTTCTTGCCTGGCTTACAGAAGCTGAAACAACTGCCAATGTCCTAAAGGATGCTCCCCTGCAGGCAAGGATCCTCGCAACATCCCAGGGAATCAAAGCGCTGCTGAAACAAAGGCAAGTCAATCAGGACATTCCGCTTTCGCACCCTTGTGGCACCCATTGCACCAATCTCAGCCTTTGTCATTGTGAATG
+
BBABBBFBFFFFGGGGGCGFGFGFFHGHFHHHGHHFHFHEFHGHHGGGHHHHHGHGFHHHFHHHHHFHHHHHHHFFHHHHHHHHHGHFGEGGFFHHGHHH44B44BB3B23BGG3@CEB1?B3F/FFFF0BBFHH/>>/<0BB?GG2?C/0@@<FHH2/><A/1??FGF0>0<>.>>FF1>1>=G0</</<==D/<<CE0DDGG-.;:C99AE/9;.9;FBFB0/;.;:;CFFFB/CF0BF0BFFF/;/BB
@M05620:37:000000000-D9766:1:1101:10972:5371 1:N:0:47
ACCACACCTTCTACAATGAGCTGCGTGTGGCTCCCGAGGAGCACCCCGTGCTGCTGACCGAGGCCCCCCTGAACCCCAAGGCCAACAGCGAGAAGATGCCCAGGTGAGTGGCCCGCTACCTCTTCTGGTGGCCGCCTCCCTCCTTCCTGGCCTCCCGGCGCTGCGCCCTTTCTCACTGGTTCTCTCTTCTGCCGTTTTCCGTAGGACTCTCTTCTCTGACCTGAGTCTCCTTTGGAACTCTGCAGGTTCTA
+
AAA1AAAAFFFFGGGF3GBBG1GFG0A00AFGABF00EEECH/FGFG?EEEGEHGHHFFAEE?GGFGGGCCFFBHGGG/G/FGHHG/BFE/>/CGB1BBGCGHFGHHGGHFGHHGGGGGHHHHHHHHHHHGHHGGGGGGGHHGHHHHHHHHHHHGGGG-AAGGGG@F@<FFFFFFFFFFFFFFFFFFFFFFFF@FFFFFFFFFFFFFFFFFFFFFFFFFFFFFFFFF9FFFFFFFFFFFFFFFFFFFFFFE
@M05620:37:000000000-D9766:1:1101:11712:5425 1:N:0:47
ACCACACCTTCTACAATGAGCTGCGTGGGGCTCCCGAGGAGCACCCCGTGCTGCTGACCGAGGCCCCCCTGAACCCCAAGGCCACCCCCAGGAAAGTGGCCCGCTTACTCTTCTGGTGTCCGCCTCCCTCCTTCCTGGCCTCCCGGCGCTGCGCCCTTTCTACCTGGTTCTCTCTTCTGCCGTTTTCCGTCGGCCTCTCTTCTCTGACCTGAGTCTCCTTTGGACCTCTGCAGGTTCCAGCTCGGATGCGC
+
BAABBBAAFFFFFGGGBGB5BGHHGD222AA2A2BE2EAAEH1GF100BAAF5B335?B00//>FGFE/E/FGHHGGGAFFGHHAB//>/??/22??F2<0F//>//<??1?FDHGH0.>1.>AA<<<G<<<GFHG0:GHHHHA:@-@A?AG?DGFBBGBF09;/:9BF/BFFFFFFFFEB=DAFFF/;B?9@-.;.BFFFFF/BBFFFFE/.;BBB///9:FB/;.BB/9/9A.:9/////;AB..-;9.
@M05620:37:000000000-D9766:1:1101:24499:5427 1:N:0:47
GAGGCTGCTTTGGAAGAAACTCATAGATTCCTGCACCAGTTCCCCCTGGACCTGGAAAAGTTTCTTGCCTGGCTTACAGAAGCTGAAACCACTGCCAATGTCCTACAGGATGCTACCCGTAAGGAAAGGCTCCTAGAAGACTCCCAGGGAGTAAAAGAGCTGATGAAACAATGGCAAGTAAGTCAGGCATTTCCGCTTTAGCACTCTTGTGGATCCAATTGAACAATTCTCAGCATTTGTACTTGTAACTG
+
>>>AA4BAFFBFBBGG4BGFABBFFDFGH5FGHHB4BBFBDGHHHGEFA2FGGGHHGHFGFGHHDDDGHHHHHHBFGHGGHHH3FGFGH1BFHHHHFGGHHDHHBFFFHHHHHHHFHHE>>EHFGFH0FGHHGHGFFDEGCFGH/BFFEGGGHFHFBFCHFH1<FHGGGHH1?F?GGGFFDF>FH1FGHBGHGHGGDEGHHHHHCHHHHCHAG:<GGHHHHH0CHHFCFGFFFGGGGGGBFBFGG0B00;C
@M05620:37:000000000-D9766:1:1101:6915:5432 1:N:0:47
ACCACACGTTCTACAATGCGCTGCGTGTGGCTCGCGAGGAGCACCCCGTGCTGCTGACCGAGGCCCCCCTGAACCCCAAGGCCAACCGCGCGAAGATGCCCAGGTGAGTGGCCCGCTACCTCTTCTGGTGGCCGCCTCCCTCCTTCCTGGCCTCCCGGAGCTGCGCCCTTTCTCACTGGTTCTCTCTTCTGCCGTTTTCCGTAGGACTCTCTTCTCTGACCTGAGTCTCCTTTGGAACTCTGCAGGTTCTA
+
AAAAAAA1>BBAGGGGGGCEGEGGGEG00BGFG/AA/EEECHHHHGG//EEGFHFHHHG/>E?EGGGGGGAGHHHGGGGHGHHHHGGGGGCGCGG.=GDGHHFFFHECDHFGGHGG??CHHHGHHFHHGHGGF@G@GBGGGGG/BFGFGGFGFFFEB@-9;AFF@@F@@FFFFFFFFFFFFFFBFFEB/;FFB@BFFFFFFFFFFBFBFEFFFFF9BFBFFFF/9FF/;9FFFFFFFFFFFFFFFFFFFF;
@M05620:37:000000000-D9766:1:1101:15152:5436 1:N:0:47
GAGGCTGCTTTGGAAGAAACTCATAGATTACTGCCACAGGTCCCCCTGTCCATCTAACCGTTTCCTCCCTGGCTACCAGAAGCTGCAACCACTGCCCCTGTCCTAAAGGATGCTCCCCGTAAGGCCAGGCTCCTCGCCGCCTCCCGGGGAGTCACCGCGCTGCTGAAACAATGGCAAGTACGTCAGGCCTTTCCGCTTTAGCACTCTTGTGGATCCCCTTGCCCACTTCTCAGCATTTGTCCTTGTCCCTG
+
AAAAAACAFFFFFGGGGGGGGFF3D3DDDF1FG1FGEG001BBE0BAB11BBF1DDBGHEBBBB2DD0AFFGHG10BBGBBGHF11BFG0BFG1FFGFHGHFHHH1FG1FGFEF1FFGGG//BG0?/?FHHHGHGGCGG/CFGHACGGGGCEHH1DA-CGGGEHHHH0GCHHHGHHHGC09CFFFGGFAFFGGGGGGGGGGGGGFGGFFFFF/BFF-;BFF/99;9FFFFFFFFFFFFFF/BFFFF;:;FF
@M05620:37:000000000-D9766:1:1101:18491:5445 1:N:0:47
ACCACACCTTCTACAATGAGCTGCGTGTGGCTCCCGAGGAGCACCCCGTGCTGCTGACCGAGGCCCCCCTGAACCCCAAGGCCAACCGCGAGAAGATGCCAAGGTGAGTGGCCCGCACCCTCTTCTGGTGGCCGCCTCCCTCCTTCCTGGCCTCCCGGCGCTGCGCCCTTTCTCCCTGGTTCTCTCTTCTGCCGTTTTCCGAAGGACTCTCTTCCCTGCCCTGAGTCTCCTTTGGAACTCTGAAGGTTCTA
+
CCDCCDCCFFFFGGGGGGGGGGHHGGGFGGHHHGGGGGGGGHHHHGGGGGGGHHHHHHHGGGGGGGGGGGGHHHHGGEGHGHHGHGGGGGGGGGGGGFFH22?F=11?1?/FGC---->..CHDDFHGDG.C.-C@:EHEFGDG0CFFGBF.9FGED-;-:@-:-@DBCFFBB00//BEFBB0B0BF09:0B0@DFF?FB?..;...;900B000/90.;.B./:090B9FF0;/;;90:B000;BF0000
@M05620:37:000000000-D9766:1:1101:24323:5459 1:N:0:47
ACCACACCTTCTACAATGAGCTGCGTGTGGCTCCCGAGGAGCACCCCGTGCTGCTGACCGAGGCCCCCCTGAACCCCAAGGCCAACCGCGAGAAGATGACCATGGTAGGGGCCCCCCACCTTCTCCTGGTGCCCCCCCCCTCCTTCCTGGCCTCCCCGAACCTCGCCCCTTCCTACCTGGTCTCTCCTCCTGCGGTTTCCCGAAGACTTCTCTCCCCTACCTTAAGCCTCCTTTGGAATTTTGAGGGTCCT
+
ABBCCCCBFFFFGGGGGGGGGGHHGGGFFEHHHGGGGGGGGHHHHGGEEFGGFDFHHHHGGG?GGGGGGGGGHHHGGGGHGHHHEGGGGCGGFGHGHH2?F22?0?==//?/CF----.<.0<<000</0;0;/.=--:;-.;/;0:00;.;0.;A.9----//.-:A:AF//0;B.0;?F900:0/:///0:--ACF0:09.9;./00000:0//9;..;00000000;.:09B/;000090..:AA/.0
@M05620:37:000000000-D9766:1:1101:21391:5464 1:N:0:47
ACCACACCTTCTACAATGAGCTGCGTGTGGCTCCCGAGGAGCACCCCGTGCTGCTGACCGAGGCCCCCCTGAACCCCAAGGCCAACCGCGGGAAGATGAGCCGCTGCCTCCTCTTTCTTTCTCCCGCCTCCCTCCTTGCTTCCCGCCGGGGGGCGCGTTCTTTCTCACTCGCTCTTTCTTCTGCCGCTTTCCGTCTGACTCTTTTGTCCTGAGTGCCTCTTGTTTGGCCCCCGGTCCGATCTCGGTCGCGA
+
BBBBBABAFFFFGGGGFGAGGFHGGAEAAAGGGFFEAEG?DHHHHGGG?EEGFHFGGHFE0ECEGEGGGEECHFHGGEEHFEHH/FE?DC/</</0<?111<>/<-.><1.0011=00=000=0<.-<C:C.;GAG00;0:0;G.----------9---9A//;F///;/.-;EE//9//:/9//---.;F/A;.../;B/9//B/9;////.;/////;////./.;/.-9-;9---..9A/A.;9;9;=
@M05620:37:000000000-D9766:1:1101:9875:5477 1:N:0:47
GAGGCTGCTTTGGAAGAAACTCATAGATTACTGCAACAGTTCCCCCTGGACCTGGAAAAGTTTCTTGCCTGGCTTACAGAAGCTGAAACAACTTCCAATGTTCCATAGTACAATCCGCGAGCAGCACGGCCCATCAAATAATAAACGGGAAAAACCGCAAAGAAAAAAACAAAAAAAGACCGACAGGTCTTTCAGTTTTAGCACACTTGTGGCTAACATTAAAATCATCAGCACTTTTAACATTGACAATG
+
BBCCBBFCFFFFGFGGGGGGGGHHHHHHHHHHHHGHHHHHHHGHHGGGHHHHHHHHFFGHHHHHHHHHHHHGHHHGHGHHHHHHHFFHGHGHH5FH3FHHB444F4434B444BB?1?/////3200//>>/?2?2222222>222?/////?</?/<--->F000><A<..:..--..:/-----.9;0099009;000/0///.//::/..:;//;/////////:B9///:/;//////:;//B////
@M05620:37:000000000-D9766:1:1101:9054:5484 1:N:0:47
GAGGCTGCTTTGGAAGAAACTCATAGATCACTGCAACAGTTCCCCCTGGACCTGGACAAGTTTCTTGACTCGCTTACTGAAGCTGAAACAACTGCCAATGTCCTACAGGATTGTACCCGTAAGGAAAGGCTCCTAGAAGACTGGAAGGGAGTAAAAGATCTGATGAAACAATGGCAAGCAAGTGAGGCATTTGCGCAATATCACGCTTGTGGAGCCAATTGAACAATTCTCAGCATTTGCACTTTTACCTG
+
>1AAAAFA1DDFBFBFGGGGEGBGHGHDFG0BDAFG1FG1BFG1FEAG/A000F0G0B0BFG2GDH12B11BEFEEG1DFGHGC1FFGGEGHF>D0B@GHE@B2BFH10>B10B222B?EEGEGHBF0<<10/B1FBEGB0B1/B<FACGGE0D221<1@2@F21@D1?GH1?1F0F/.><F11>FG.CF1F00-<--<00=0:.:C...<.0.;:G/9C000;F/0;9CCF09FBBBB0;9C/0000:C;
@M05620:37:000000000-D9766:1:1101:25478:5484 1:N:0:47
ACCACACCTTCTACAATGAGCTGCGTGTGGCTCCCGAGGAGCACCCCGTGCTGCTGACCGAGGCCCCCCTGAACCCCAAGGCCAACCGCGAGAAGATGCCCAGGTGAGTGGCCCGCTACCTCTTCTGGTGGCCGCCTCCCTCCTTCCTGGCCTCCCGGAGCTGCGCCCTTTCTCACTGGTTCTCTCTTCTGCCGTTTTCCGTAGGACTCTCTTCTCTGACCTGAGTCTCCTTTGGAACTCTGCAGGTTCTA
+
ABBBBBBBFFFFGGGC5GFGGGHHGEGGH2FGHGEEEE2EEHHHHGGFEEGGHHHHHHHGGGGGGGGGGGGHHHHGGGGHGHHHHGGGGG@DGGHHGFBGCCGG1GFGFGGGHHGGGGGHFHHHHGBGGHGCF<CGEEEGHHGGGFGFFGFGGGGGDGGGGGGG@DFFDFFFFFFFBBF9BFFFFFFFFFBFFFDFFFFFB9A.ABFFFFFFFFFFF/:BFFBF;/BFFFFFF/FFFBBFFE//BF?BFFB
@M05620:37:000000000-D9766:1:1101:9884:5492 1:N:0:47
GAGGCTGCTTTGGAAGAAACTCATAGATTACTGCAACAGTTCCCCCTGGACCTGGAAAAGTTTCTTGCCTGGCTTACAGAAGCTGAAACAACTGCCAATGTTCTACAGGCTGATACCCGAGAGGACAGGCTCATAACAGACTAAAAGAGAAAAAAAGCGCAGAAGAAACAATGGCAAGTACGACAGACCTTTCCGCTTTAGCACTCTTGTGGATACACTTAAACACTTCTCAGCATTTGTACTTGACCCTG
+
BBCCBCFCFFFFGFEGGGFGGGHHHHHHHHHHHHCHFHHHHGGHHGGGGHHHHHHHF3CGFGHGHHHGFHHGHHHEGFGHHHGHHFEHFGFHHHHHHHHHH4B4F4F331BGA34DFH1///>/B/B/??0FFGG43D2202FB223/2B22@@>//0?</<-0<>0G0FCD11<CC.0<0<.<<:/:.;CF0;.:.;CC0CFF;FFGF00=0000:0;F00;CF.0;:C:;:00;CF000;BF:000:;B
@M05620:37:000000000-D9766:1:1101:12890:5524 1:N:0:47
ACCACACCTTCTACAATGAGCTGCGTGTGGCTCCCGAGGAGCACCCCGTGCTGCTGACCGAGGCCCCCCTGAACCCCAAGGCCAACCGCGAGAAGATGCCCAGGTGAGTGGCCCGCTACCTCTTCTGGTGGCCGCCTCCCTCCTTCCTGGCCTCCCGGCGCTGCGCCCTTTCTCACTGGTTCTCTCTTCTGCCGTTTTCCGTAGGACTCTCTTCTCTGACCTGAGTCTCCTTTGGAACTCTGCAGGTTCTA
+
BBBBBBBBFFFFGGGGGGGGGFHHGGEBGEHHHGGGGGGGGHHHHGGGGGGGHHHHHHHGGGGGGGFGGGGGHHHGGGGHGHHHGGGEFCBCCDFFGFHHHHEFHGHHHGGGHGGGGGGFFDHHHGHHFGEHHGGGGGGGHGDFGGFBFGGGBFGGGG-9ADCFFFFFFEFFFFFFFFFFFFFFFFFFFFFFFFFFFFFFFFFFDFFFFFFFFFFFFFFFFFFFFFFFFFFFFFFFFFFFFFFFFFFFFFF
@M05620:37:000000000-D9766:1:1101:18789:5539 1:N:0:47
GAGGCTGCTTTGGAAGAAACTCATAGATTACTGCAACAGTTCCCCCTGGACCTGGAAAAGTTTCTTGCCTGGCTTACAGAAGCTGAAACAACTGCCAATGTCCTACAGGATGCTACCCGTAAGGAAATGCTCCTATAAGACTCCAAGGGAGTAAAAGAGCTGATGAAACAATGGCAAGTAAGTCAGGCATTTCCGCTTTAGCACTCTTGTGGATCCAATTGAACAATTCTCAGCATTTGTACTTGTAACTG
+
A3A>>AFAFBB4F45A4FAGGGHHHFFGGBBDFG44CGBGHDDBFFAAEBBFGGFBB32BBDFDFDDBBBBGHHF3BBFFFGGFGBBFBFBFGGGF3GF3BBBFBF3B3BBBBF@BBB?/>/B?3FF33BBB3BB4BFBF333BB?F//????B?22?<@@@@@@@22@F?<FFFF??11??<1=1>><1>>1>AECCE=0<=G<<GHH0<<0<<C:C0:<:CCBG::<C0:CCFBFGGB;;9;;9;C;;;
@M05620:37:000000000-D9766:1:1101:16651:5547 1:N:0:47
ACCACACCTTCTACAATGAGCTGCGTGTGGCTCCCGAGGAGCACCCCGTGCTGCTGACCGAGGCCCCCCTGAACCCCAAGGCCAACCGCGAGAAGATGCCCAGGTGAGTGGCCCGCTACCGCTTCTGGTGGCCGACTCCCTCCTTACAGGCATCCCGAAGCTGCGCCCTTTCTCACTGGTTATCTCTTCTGCCGTTTTCCGTAGGACTCTCTTATCTGACCTGAGTCTCCTTTGGAACTCTGCAGGATCTA
+
AAAAAAAAFFFFGGGGGGGFG1F10AAEHEGH1FGEGGGGGHHHHGGGEEGFFHHHFHHGGCCGGAEGGGGEH1GGGGFF//GFHGC@CCG//<<C?1<FHHEFG1?F1??/0?-@-@-0-<<AC0GF<<AFGGCCG./;G/;B0090;;A.9CFFB.;--9CFA;B@<FFFF//BFBFBB/BFFFBFB/BB/@BBFFFFF;F:AFBBFF/BF/;BFFFFFFEFFFFFFEF/F/BFFF/BF/BFFF-9FFF
@M05620:37:000000000-D9766:1:1101:17393:5554 1:N:0:47
AGTGCCAGCTCTCAATCGCACACGTCTGACCTCCCGTGACGAGATTCCATCTCATACTCCGTCCCCCCCTTGAAACAAAGAAAACACCCTCACCACTTGGGTCGGGCCTTTGGTAGGATACAGCGCTTGAATCTTGGGGTTTGGGAGGAGGGAGGACGTAGGGGAACACAGTCCCAACCGGGGGGGGTTCTGGGAAATTACTGGGGGAGGAGGGGCTCCTTGGGATCCCCCAGTCCCCCCTGCCTGTCTAT
+
BBBBBFFFBFFFGGGGGGGGGG4AB44A5GGHHHGGFA2B2A2E25GGF55555AD55BBB11A1FE0>>1F3@GHHAB3BB31B111//?0/B3/3333/?0</////1110/11/111@111////<0?11111>C-.<..<C.<<..<-..;..;;.9.C...9/;.9B0C/0/.C-----9;>-;.99BF./A/////;/9;9--9...9;--../9/;../;B.;;-.//;/AD--.9./://///
@M05620:37:000000000-D9766:1:1101:7964:5573 1:N:0:47
ACCACACGTTCTACAATGCGCTGCGGGCGGCTCCCGAGGAGCACCCCGTGCTGCTGACCAAGGCCCCCCTGAACCCCAAGGCCAACAGCGCGAAGATGCCCAAGGGAGGGGCCCGCTACCTTTTCTGGGTGCCGCCTCCCTCCTTCCCGGGCCCCCGGGGCTTCGCCCTTTCCCACTGGGTCTCTCGTTTGCCGGTTTCCGGAGGACTCTCTTCTCTCACCTTAGGTCCCTTTTGAAATCTTCAGGGTCTA
+
AAA1AAA1BCFAGAGF3F11E0E?G00///A///B>/>EE?GHFHGG/>>EEDFCBGHF1/B/GH/EECCA0G1?CGC/G//FGHG/0?C</-><.1>00/0.<....-;:-AC--9--CB09C0C09/99.9--;--:;-9:-9//----;--;@?----;-9;-9A-:9////;-/;-F--9:9-;---/;9-99BB/----;--/;/9;:/:/9///;9///////;/9BFB-9//////9/B-;/9/
@M05620:37:000000000-D9766:1:1101:21244:5588 1:N:0:47
ACCACACCTTCTACAATGAGCTGCGTGTGGCTCCCGAGGAGCACCCCGTGCTGCTGACCGAGGCCCCCCTGAACCCCAAGGCCACCCCCGGGAAAGTGGCCCGCTTCCTCTTCTGGTGTCCGCCTCCCTCCTTCCTGGCCTCCCGGAGCTGCGCCCTTTCTCCCTGGTTCTCTCTTCTGCCGTTTTCCGTCGGCCTCTCTTCTCTGACCTGAGTCTCCTTTGGAACTCTGCCGGTTCTAGCTCGGACGCGC
+
BCCCCCBCBFFFGGGGGGGGGGHHGEGA4EGGGFGFD?AEDGFHHGGGDFEGFHFHHHHAE0EFFGGGGEAFCGHGGGGHGHHHG0?<>/>B///??G2FHHGAC/?FG>DGHHHHHFGHH.AEEGHFH<EHHHHHHGFHHHHGDC-;BGGGGGGGAFGFGGBFGGGGFFFFFFFFFFFFFFDAFFFBFBA>D-DFFFFFFFFBFFFFFFFFBFFFFFFFFFF;BFFFFFF0@A:AE90:BFFFF.:C-9@
@M05620:37:000000000-D9766:1:1101:17325:5612 1:N:0:47
ACCACACCTTCTACAATGAGCTGCGTGTGGCTCCCGAGGAGCACCCCGTGCTGCTGACCGAGGCCCCCCTGAACCCCAAGGCCACTCCCCGGTGAGTGGCCCGCTACCTCTTCTGGTGGCCGCCTCCCTCCTTCCTGGCCTCCCGGAGCTGCGCCCTTTCTCCCTGGTTCTCTCTTCTGCCGTTTTCCGTAGGACTCTCTTCTCTGACCTGAGTCTCCTTTGGAACTCTGCAGGTTCTAGATCGGACGAGC
+
CCCDDDCDFFFFGGGGGGGGGGHHGGGEGGHHHGGGGGGGGHHHHGGGGGGGHHHHGHHGGGGGGGGGGGGHGHHGGGGHGHHHG3BGH/<B>>?F?GFGHHGGG/AHHHHHHHHHGHCHHGGGGGHGHHGHHHHHHHHHHHHGGGGGGGGGGGGGGGGGGG0CGFGBFFFFFFFFFFFFFFDFFFFFFFAADBFFFFFFFHHFFFFFFFFFFFFFHFFFFHFFFFFFFFFFFFFFFFFF0;FFF;-@AF>
@M05620:37:000000000-D9766:1:1101:7021:5651 1:N:0:47
GAGGTTGCTATGGAAGAAACTCATAGATTAGTGCAACACTTGGGTATGGAGCTGGACAAGTTTTTTGGTGTGGTTAAAGAAGCGGAAAACACTTCCCATGTTCCACAGCCTATAACACGTAAGGAACACCACATAGAAGACAAACAGGCAATAAAAGCACTGCAGAAAGAATGGGAAGTACGAGAGGCCTTAAACCACAATCACCCTAGAAGAAACACTTGACCAAATATGAGCCTTTGAAATTGAACATG
+
11>A11>BB331B11ABF1B11BE331DF11ADD31A00AB11001110B00BB0B0100A2BD////B//B/A/112B1B01////>00/FD1G1>BBC2BF221>0/?011121BB/0B0B1B0000</<?1BBF1D10000<<@//<0<1<11101?10?1110110<111<01.0==...<-.<./:000;/....0/0;/;;//00;///9/.9;000;C..;090;;9/;CFG0B/9B//:/9/;
@M05620:37:000000000-D9766:1:1101:7013:5672 1:N:0:47
GAGGCTGCTTTGGAAGAAACTCATAGATTACTGCCACAGGATCCCATGACCATGTATAAGTTTCTTGGTTGGCTTACAGAAGCTGGAACAACTGCCCCTGGTCTACCAGCTGCAACCCTAGGTGCCTAGAACATCGCCAGGGCCGCAGACATCCGCGCGATCCTGAGCAAGTAACACATCCGTCAGGGCTTTACGATTTCGCACTCTTGAGTCGCCCCTTTCTCACTACTCGGACTTGTACCTTGTACCTG
+
>>>>AAFAFFFFGBBF1BAGG1BDF3DDAD1AF101BB0001B0011B1BBB112D222DD2A22D111B/A1B011ABGGFGHB00BB0BBF0BB//BF/1BG11111/1110110?0000>BBF11BB1>B<1??////////////001@0////<--..1>1/<D//=000=/.00<.;C..:.;FHF0:...;C0/.9--/=;00000--.99-;///9//:/9B9-;A@@FBF//;B//9;:9BB
@M05620:37:000000000-D9766:1:1101:17629:5688 1:N:0:47
ACCACACCTTCTACAATGAGCTGCGTGTGGCTCCCGAGGAGCACCCCGTGCTGCTGACCGAGGCCCCCCTGAACCCCAAGGCCAACCGCGAGAAGATGCCCAGGTGAGTGGCCCGCTACCTCTTCTGGTGGCCGCCTCCCTCCTTCCTGGCCTCCCGACGCTGCGCCCTTTCTCACTGGTTCTCTCTTCTGCCGTTTTCCGTAGGACTCTCTTCTCTGACCTGAGTCTCCTTTGGAACTCTGCAGGTTCTA
+
BBBBBBBBFFFFGGGGGGGGGGHHGEFAAEHGGGGGDFCCEHHHHGGG?EFGGHFHGHGGECEEFGGGGFEFFHHGGGFHGHHHHGGGGGDGFGHFHHHHHEHGF11FDHEFHHCG-@FHHGHFGHHGHHDHHGGGGGHFHHFH0CFFGGGFGGGGG.9:;E.CBFFFFFFFFB/FFFFFF:FFFFFFFFFFFFFFFFFFFBAFBBBBBBFFFFFFF//;BFB/;;BBFFFFFFFFFB/BFFFFFFFFFFB
@M05620:37:000000000-D9766:1:1101:17644:5697 1:N:0:47
ACCACACCTTCTACAATGAGCTGCGTGTGGCTCCCGAGGAGCACCCCGTGCTGCTGACCGAGGCCCCCCTGAACCCCAAGGCCAACCGCGAGAAGATGCCCAGGTGAGTGGCCCGCTACCTCTTCTGGTGGCCGCCTCCCTCCTTCCTGGCCTCCCGGAGCTGCGCCCTTTCTCACTGGTTCTCTCTTCTGCCGTTTTCCGTAGGACTCTCTTCTCTGACCTGAGTCTCCTTTGGAACTCTGCAGGTTCTA
+
CCCCCCCCFFFFGGGGGGGGGGHHGGGFFGHGHGGGGGGGGHHHHGGGEFGGHHHHHHHGGGGGGGGGGGGHFHHGGGGHGHHGHGGGGGGGGGHHHHHHHHHGCGHGGFGGHHGGGGGHHHHHHHHHHHGHHGGGGGHGHHGHHGGGGGGGGGGGGGAGGGGGGGFFFFFFFFFFFFFFFFFFFFFFFFFFFFDFFFFFFFFFFFFFFFFFFFFFFFFFFFFFFFFFFFFFFFFFFFFFFFFFFFFFFFF
@M05620:37:000000000-D9766:1:1101:15939:5701 1:N:0:47
GAGGCTGCTTTGGAAGAAACTCATAGATTACTGCAACAGTTCCCCCTGGACCTGGAAAAGTTTCTTGCCTGGCTTACAGAAGCTGAAACAACTGCCAATGTCCTACAGGATGCTACCCGTCAGGCAAGGCTCCTCGCAGCCTCCCAGGGAGTCAAAGCGCTGCTGAAACAATGGCAAGTAAGTCAGGCCTTTCCGCTTTAGCACTCTTGTGGATCCAATTGCACAATTCTCAGCATTTGTCCTTGTCACTG
+
A3>ABBFBFFFFGGGGFGGGGGHHHHGHHHHHHHHFHHGDDGHHHGFFGGHGHHHHHHFGFGGHDHHHHHHHHHHGHHHHHHHHHHHHHHHHGHHHHHHHHHHH43FGHBGGHH4FHHDG/?EH3/BFFHHHGHC///C/?FHH/2@FGGCCCG2>F0?CGG/<GHHDGGHHHHHHHGD0=<DGHHHH.<GHHHGGGGGGHHHHHHHHHHHGBBFG0;FGG0CFF/FFGGGGGGGGGGGF0;FGGG0;BFF
@M05620:37:000000000-D9766:1:1101:16764:5709 1:N:0:47
ACCACACCTTCTACAATGAGCTGCGTGTGGCTCCCGAGGAGCACCCCGTGCTGCTGACCGAGGCCCCCCTGAACCCCAAGGCCACGCCCGGGAAAGTGGCCCGCTACCTCTTCTGGTGGCCGCCTCCCTCCTTCCTGGCCTCCCGGAGCTGCGCCCTTTCTCCCTGGTTCTCTCTTCTGCCGTTTTCCGTAGGGCTCTCTTCTCTGACCTGAGTCTCCTTTGGAACTCTGCAGGTTCTAGCTCGGACGAGC
+
BBBABBBBFFFFFGGFGGGGGGFHFEFEGEFGFFGGEFEE2AFCEAEG1BE1FHHHGHHGG0>EGGGEEG1FHHEEDEGHEFHH//?/>//>///<?>DFHAC@D/AFFF1FFFHFHF.F0-<<.CCEHFDB0CG0GBGHHHHGD-9-@./;9BDGC/BFFGBFFFA9B9FFFFFFF/BFF-A9FAFBAF.9..:FEFFF/9BB/;BBFF.9.:BBBB//9FFFBF/BFF//BF99/999/9;AA9;--@-
@M05620:37:000000000-D9766:1:1101:20532:5716 1:N:0:47
ACCACACCTTCTACAATGAGCTGCGTGTGGCTCCCGAGGAGCACCCCGTGCTGCTGACCGAGGCCCCCCTGAACCCCAAGGCCAACCGCGAGAAGATGCCCAGGTGAGTGGCCCGCTACCTCTTCTGGTGGCCGCCTCCCTCCTTCCTGGCCTCCCGGCGCTGCGCCCTTTCTCACTGGTTCTCTCTTCTGCCGTTTTCCGTAGGACTCTCTTCTCTGACCTGAGTCTCCTTTGGAACTCTGCAGGTTCTA
+
AAAAAAAACFFFGGDGGG1AF1FAFFEBABFC1FFE?CEE?FCGHGGECEEGFHHHHHHGGGCEGGGGGEGHFFHGGGFHEHHHHGGECC<>/CFFHHFHHHHEHHHGHHGGHHGGGGGHHHHHHHGHHHGHHGGGGGHGHHGHHGGGGGGGGGGGG@-9@@@F@?F@@FFFFFFFFFFFFFFFFFFFFFFFF@BFFFFFFFFBFFFFFFFFFFFFFF/9FFF9BFF/FFBFFFFFFFFFFFFFFFFFFF;
@M05620:37:000000000-D9766:1:1101:14031:5726 1:N:0:47
GAGGCTGCTTTGGACCAAAGCCGCGAGTACCTCAACCGGTGCCCCCGGAGCTTGTAAACGATGTTGCCCTGCTCCCAACAGCCGCAACAACGTCGCTTCCATGATGAGACGCCCACTACAAGTTCCCGAGGCCACCTCCATCCATCCAAGCATCCCGGAAAACAGCCCTATCTAACTGAATCACTCTCCTGCCATTTTCCTTAGGACTCTATTCTAACAACTCAGACTATTTTGACTTGCAACAGACAATA
+
>111>>BAFB@BC1111A11BAA0A0AA011D1B10BAAAAA0BF?AE//>0BB0122B////0B2BB1B>/11B>>0//0B/><//<B//>///>/????2?12??<1?//<</?00>>1111=1<>.><<<.<<.<:;00:0:0.000.;:C/..---;//:9..9//;0;;909000;;09;;//;9/FA///;////;/;B///:/;//;;;/99/-///;/;;//://;-/9/9B//;-;/;-;//
@M05620:37:000000000-D9766:1:1101:20518:5731 1:N:0:47
ACCACACCTTCTACAATGAGCTGCGTGTGGCTCCCGAGGAGCACCCCGTGCTGCTGACCGAGGCCCCCCTGAACCCCAAGGCCAACCGCGAGAAGATGCCCAGGTGAGTGGCCCGCTACCTCTTCTGGTGGCCGCCTCCCTCCTTCCTGGCCTCCCGGCGCTGCGCCCTTTCTCACTGGTTCTCTCTTCTGCCGTTTTCCGTAGGACTCTCTTCTCTGACCTGAGTCTCCTTTGGAACTCTGCAGGTTCTA
+
BBBBBBBBBFFFGFGFGGGGGGHHGGGBAEHGGGGGCFAEDHEHHGGGDEGGFHGHHHHEFCFGGGGGGEGHFHHGGGGHGHHHHGGGGGGGGGHGHFHHHHHFGHHHHHGGHHGGGGGHHHHHHHHHGHFHHGGGGGHGHHGHHGGGGGGGGGGGGG@FDFFFFFFFFFFFFFFFFFFFFFFFFFFFFFFFFFFFFFFFFFFFFFFFFFFFFFFFFFFFFFFFFFFFFFFFFFFFFFFFFFFFFFFFFFF
@M05620:37:000000000-D9766:1:1101:14018:5746 1:N:0:47
ACCACACCTTCTACAATGAGCTGCGTGTGGCTCCCGAGGAGCACCCCGTGCTGCTGACCGAGGCCCCCCTGAACCCCAAGGCCAACCGCGAGAAGATGCCCAGGTGAGTGGCCCGCTACCTCTTCTGGTGGCCGCCTCCCTCCTTCCTGGCCTCCCGGAGCTGCGCCCTTTCTCACTGGTTCTCTCTTCTGCCGTTTTCCGTAGGACTCTCTTCTCTGACCTGAGTCTCCTTTGGAACTCTGCAGGTTCTA
+
ABB?AABBFFFFGGGFGGGGGGHHGGGFHGHHHGGGGGGGGHHHHGGGGGGGHHHHHHHGGGGGGGGGGGGHHHHGGGGHGHHHHGGGGGGGGGHHHHHHHHHGGHHHHHGGHHGGGGGHHHHHHHHHHHGHHGGGGGHGHHGHHGGGGGGGGGGGGGDGFFFGAGFFFFFFFFFFFFFFFFFFFFFFFFFFFFDFFFFFFFFFDFFFFFFFFFFFFFFFFFFFFFFFFFFFFFFFFFFFFFFFFFFFFFF
@M05620:37:000000000-D9766:1:1101:7445:5751 1:N:0:47
GAGGCTGCTTTGGAAGAAACTCATAGATTACTGCAACAGTTCCCCCTGGACCTGGAAAAGTTTCTTGCCTGGCTTACAGAAGCTGAAACAACTGCCAATGTCCTACAGGATGCTACCCGTAAGGAAAGGCTCCTAGAAGACTCCAAGGGAGTAAAAGAGCTGATGAAACAATGGCAAGTAAGTCAGGCATTTCCGCTTTAGCACTCTTGTGGATCCAATTGAACAATTCTCAGCATTTGTACTTGTAACTG
+
BABBBBFBFFFFC4544BGGFGEHHEGGGFHHHHGFCGHGHHFHHGGGGCGHHHHHBDFGHHHHHGHGGHFFGHHEFGBBGHFGHF3GBFGHHHHGCHHHHBGHHHHFFGHHBFGHHHEEGGHGHHHCFGGHEBFEFFFHEF?CGHGEAHGGG1FFBFGGHHHHHFBGFHHGGGGFHG<FFFFD==GGAGGH=FDC<<<=GGHHCGGHHDGGGCGHH0CGHH0CH/0<0;;;FFBGGGGFFFGGF;C0;9F
@M05620:37:000000000-D9766:1:1101:9164:5758 1:N:0:47
GAGGCTGCTTTGGAAGAAACTCATAGATTACTGCAACAGTTCCCCCTGGACCTGGAAAAGTTTCTTGCCTGGCTTACAGAAGCTGAAACAACTGCCAATGTCCTCAAGGGTGCTCCCCTAACGGAAGGCCTCCACAACACCTCAACGGGAGAAAACGCGCTGCTGAACAAATGTCAAGAACGTAAGGACTTTCCGCTTTCGCACCCTTGTGGCTCAACTTAACAACTTCTCAGACTTTTTCCTTGAACCTG
+
BAABBBFAFFFFGFGG4GGGGGFGGHHHGFHHHHHFHGHBGHHHHGGGGHHHHHFFHHHHGHHHHHHHHHHHHHHHHHHHHHHHHHHHHHHHHHHHHHHEDGG43FGH31B?E3BFF10/B0?/??/</?BFF0B3??/?E0F1BFFG//</0FFF///<>-.>1FGC0CCBD<=D0G0<<<C.:;CFC/GFHH..AD.0;..--.9;/CF..AC99;FF0;C099F;9///;9;;B9//999FB//BEFA
@M05620:37:000000000-D9766:1:1101:9510:5772 1:N:0:47
ACCACACCTTCTACAATGAGCTGCGTGTGGCTCCCGAGGAGCACCCCGTGCTGCTGACCGAGGCCCCCCTGAACCCCAAGGCCACCCCCGGGTCAGTGGCCCGCTACCTCTTCTGGTTACCTCCTCTCTTCTTCCTGGCCTCCCGGCGCTGCGCCCTTTCTCTCTGGTTCTCTCTTCTGCCGTTTTCTGTCGGCCTCTCTTCTCTGACCTGAGTCTCTTTTGGACCTCTGCCGGTTCAAGCTCGGGGGTGC
+
BBBBBABBFFFFGGGGGGFGGGHHGGGEFGHHHGGGGGGGGHHHHGGGGGGGHHHHHHHEGGGGGGGGGGGHHHHGGGGHGHHHG0?<><<>//0<?G??GHC/>/>>F1>FGF<G<11>F1FEHH0<D0==DGFD0/<GFFHG.----:AE-9ED?FF09F9:0C9B//BFBBB9FFFB/-.;9EF9/9/;;D.;9FFF/9;99BFFFB./.;FFF/999B-//.;FF/B99-@.E///;FF?--;9-9;
@M05620:37:000000000-D9766:1:1101:25582:5784 1:N:0:47
ACCACACCTTCTACAATGAGCTGCGTGTGGCTCCCGAGGGGCACCCGGGGCTGCTGAGCGAGGCGCCCCTGAACGCCAAGGCCGCGCCCAGGTCAGTGGCACGCTACCTCTACTGGTGGCCGCCTCCCTCCTTCCTGGCCTCCCGGCGCTGCGCCCTTTCTCCCTGGTTCTCGCTTCTGACGTTTTCCGTCGGCCTCTCTTCTCTGACCTGAGTCTCCTTTGGAACTCTTCGGGTTCTAGCTCGGACGCGC
+
BBBBBBBBBCFFGGGGGGGGGFHFGFDE4EHABFF2EGG2AE0B110A00>>?1GHH13>/>/////>EFFHHF0/>?</FHH//>/<</?<?11??<0F01<->.</0<D0==0C=<CH.-;:CDEGHHGB0CF0FBFGGGGAG?--99@F-9ABFFEFFFFFFFE9BBFF....;B99FA.9BEBB9/;-;@FBAFB9FF/FBFFFFFFEBFF/BB/9//B:9BFFF//.;9.:F9/B//BDC.9;--;
@M05620:37:000000000-D9766:1:1101:17290:5802 1:N:0:47
ACCACACCTTCTACAATGAGCTGCGTGTGGCTCCCGAGGAGCACCCCGTGCTGCTGACCGAGGCCCCCCTGAACCCCAAGGCCACTCCCCGGTGAGTGGCCCGCTACCTCTTCTGGTGGCCGCCTCCCTCCTTCCTGGCCTCCCGGAGCTGCGCCCTTTCTCCCTGGTTCTCTCTTCTGCCGTTTTCCGTAGGCCTCTCTTCTCTGACCTGAGTCTCCTTTGGAACTCTGCAGGTTCTAGCTCGGACGGCA
+
BBBBBBBBFFFFGGGGGGGGGGHHGGGEFGHHHGGGGGGGGHHHHGGGGGGGHHGHHHHGGGFGGGGGGGGHHHHGGGGHGHHHG3BFH/<></?B?GGGHHGDG<>GHHHHHHHHHHDGHDGGGGHGHHGHHHHHHHHHHHHGGGGGGGGGGGGGGGGGGGFGGGGBFFFFFFFFFFFFFFAFFFFFFF.AD/;FFFFFFFFFFFFFFFFFFFFFFFFFFFFFFFFFFFFFFFFFFFEF:FFFF9-;@F;
@M05620:37:000000000-D9766:1:1101:19745:5810 1:N:0:47
ACCACACCTTCTACAATGAGCTGCGTGTGGCTCCCGAGGAGCACCCCGTGCTGCTGACCGAGGCCCCCCTGAACCCCAAGGCCAACCGCGAGAAGATGCCCAGGTGAGTGGGCCCCTACCTCTTCTGGGGGCCGGCTCCCTCCTTCCTGGGCTCCCGGCGCCGCCCCCTTTCTCACTGGTTTTCTCTTTTGGCGTTTTCCGTAGGACTCTCTTCTCTGAACCGCATCCCCTTTGGAACTTTTCAGGTTTTT
+
AA>AA1>AFFFF3GG1A1FADDCCA0AEE0FGEGG?A/EEEEGHGGEGGGGFBFFFHGHGGCGEFFGGGGGGHHHGGGGHACHEEGG@CCGGCCHHG11FHB/?1110<1F/?G--..0>111=111</-<-;--;-;CE//E/C;FB0C.;/.9C9---------9@-;B///////:/B--//9/;//9-;--;@F/B9/--9///////;//9////;----9-/-;-;F/BBF////////;/B/--
@M05620:37:000000000-D9766:1:1101:15800:5865 1:N:0:47
ACCACACCTTCTACAATGAGCTGCGTGTGGCTCCCGAGGAGCACCCCGTGCTGCTGACCGAGGCCCCCCTGAACCCCAAGGCCAACCGCGAGAAGATGCCCAGGTGAGTGGCCCGCTACCTCTTCTGGTGGCCGCCTCCCTCCTTCCTGGCCTCCCGGAGCTGCGCCCTTTCTCACTGGTTCTCTCTTCTGCCGTTTTCCGTAGGACTCTCTTCTCTGACCTGAGTCTCCTTTGGAACTCTGCAGGTTCTA
+
AA3AAAAAFFFFFGG45BGGGGHHEEGEG2GGHGD2EAEEGHGHHGEGE1EEGAGHGFEEGGGGGGEGGGGHGHGEGGGEGHHHFGGGG@CGGFHHBGHHHHHF<FGHHHGGHHCDGGGHHHHHHHGGGHFHHGCCGGHGHHDGCBFFGGGGGGGGF--;@FFGGGFBBFFFFFFFFFFFFFFFFFFFFFFFFBDFFFFFFFFFDFFFFFFFFFFFFFFFFFFFFFFFFFFFFFFFFFFFFFFFFFFFF/;
@M05620:37:000000000-D9766:1:1101:24417:5894 1:N:0:47
ACCACACCTTCTACAATGAGCTGCGTGTGGCTCCCGAGGAGCACCCCGTGCTGCTGACCGAGGCCCCCCTGAACCCCAAGGCCAACCGCGAGAAGATGCCCAGGTGAGTGGCCCGCTACCTCTTCTGGTGGCCGCCTCCCTCCTTCCTGGCCTCCCGGCGCTGCGCCCTTTCTCACTGGTTCTCTCTTCTGCCGTTTTCCGTAGGACTCTCTTCTCTGACCTGAGTCTCCTTTGGAACTCTGCAGGTTCTA
+
BCCDCDCCFFFFGGGGGGGGGGHHGGGEEFHGHGGEFGFEDGDHHGGGEEEGHHHHHHHGGGGGGGGGGGGHFHHGGGGHGHHHHGGGGGGGGGHHHHHHHHHGHHHHHHGGHHGGGGGHHHHHHHHHHHGHHGGGGGHGHHGHHGGGGGGGGGGGGG-CCFFFFFFFFFFFFFFFFFFFFFFFFFFFFFFFFFFFFFHFFFFFFFFFFFFFFHHFHFFFFFF/BFFFFFFFFFFFFFFFFFFFFFFFFFF
@M05620:37:000000000-D9766:1:1101:12094:5904 1:N:0:47
ACCACACCTTCTACAATGAGCTGCGTGTGGCTCCCGAGGAGCACCCCGTGCTGCTGACCGAGGCCCCCCTGAACCCCAAGGCCACTCCCAGGTGAGTGGCCCGCTACCTCTTCTGGTGGCCGCCTCCCTCCTTCCTGGCCTCCCGGAGCTGCGCCCTTTCTCACTGGTTCTCTCTTCTGCCGTTTTCCGTCGGCCTCTCTTCTCTGACCTGAGTCTCCTTTGGAACTCTGCAGGTTCTAGCTCGGAAGAGC
+
CCCCCCCCFFFFGGGGGGEGGGHHGGGECFHHHGGGGGEGGHHHHGGGGGGGGHHHHHHEFGCGGGGGGGGHGHHGGGGGGHHHGBFGGBFFB22FFHGGHHGGG>BGHHHHHHHHHH/GHCGGGGHGHCEHHHHHHHHHHHHGGGCFGHHHGGGGGGGGGG0=FGGFGGGGGGGGHHGGGFFFFFFBDF.@F-DFFFFFFFFFFFFFFFFFFFFFFFFFFFFFBFFFFFFFFFFFFFFFBFFFF..;.;F
@M05620:37:000000000-D9766:1:1101:15600:5913 1:N:0:47
ACCACACCTTCTACAATGAGCTGCGTGTGGCTCCCGAGGAGCACCCCGTGCTGCTGACCGAGGCCCCCCTGAACCCCAAGGCCAACCGCGAGAAGATGCCCAGGTGAGTGGCCCGCTACCTCTTCTGGTGGCCGCCTCCCTCCTTCCTGGCCTCCCGGCGCTGCGCCCTTTCTCACTGGTTCTCTCTTCTGCCGTTTTCCGTAGGACTCTCTTCTCTGACCTGAGTCTCCTTTGGAACTCTGCAGGTTCTA
+
CCCCCCCAFFFFGGGGGG5FGFHHGFGBAEGFFFFE2EEEDHDGHGGEEEFGFHHHHHHAEECEGGGGGGGHFHHGGGGHGHFGHGGGFGBDGGHFDGGHHHHEGFHGGHGGHHGGGGGHHHHHHHHHHGGHHGGGGGHGHHGHHGGGGGGGGGGGGG-ADFFFFFFFFFFFFFFFFFFFFFFFFFFFFFFFFFFFFFFFFFFFFFFFFFFFFFFFFFFFFFFFBFFBFFFFFFFFFFFFFFFFFFFFFFB
@M05620:37:000000000-D9766:1:1101:15818:5918 1:N:0:47
GAGGTTGCTATGGACGAAACTCATAGCTTATTGCAACACTTCGCCATGGACCTGGAAAAGGTTGTGGCTTGGGTTAAAGAAGGTGACCAAGCTGCCAAGTACGCCACCTATTATAGAGGCAGCAACCCTCCTGACAAACAAGAACAAACCAAACAATATCTACCTGGATCGCACATGTCACGAACAAAAGAGAACCCCATTACCCTAACTAAATCAACTTAGAAACTCTGCAGACTTTAGACGTGACAAGC
+
>1111BBBB3B1B1111A00B1BFH31DD1121111AB0BB10A//B1011BBBA0110B/1B0B/B/00////B/12@B>BBBB1111B0/BB101B?1@2/?>E?00>B12B22210//</B0BB?0??F110110/0/0<@0000//////0/111>><=1<100>1>>.<-00=0<=...--/;.;.///;...:B000;90///00000000;9000000/00000;/0-;/999B/----9//9-
@M05620:37:000000000-D9766:1:1101:24035:5919 1:N:0:47
ACCACACCTTCTACAATGAGCTGCGTGTGGCTCCCGAGGAGCACCCCGTGCTGCTGACCGAGGCCCCCCTGAACCCCAAGGCCACACCCAGGTGAGTGGCCCGTTTCCTCTTCTGGTTTCCGCCTCCCTCCTTCCTGGCCTCCCGGAGCTGCGCCCTTTCTCACTGGTTCTCTCTTCTGCCGTTTTCCGTCGGCCTCTCTTCTCTGACCTGAGTCTCCTTTGGAACTCTGCAGGTTCTAGCTCGGTTGCGC
+
AAAAA?AAFC1DDEA1AFGG11B1AF?A0AF0BAF0AA//E/BGGCAEFC?A1BFHHHHGG//E>EEGGGGHHH/EEGGCEEHA<<?/?/?FBBBFB1FCFHG/?0??>FFDGHHHF10?D/<CEGFFG><0FGHG0/CGHAHGC@-CGHHGCGGG?CBFGF0;0C9BFFFFFGGFGGFFFGGBFGBBBF-@?--AFFFFBFFFFFBBFFFFFFFFFFFFFFF/BFFFF/B/FFFFFBB/9BF?@--9---
@M05620:37:000000000-D9766:1:1101:15796:5932 1:N:0:47
ACCACACCTTCTACAATGAGCTGCGTGTGGCTCCCGAGGAGCACCCCGTGCTGCTGACCGAGGCCCCCCTGAACCCCAAGGCCACACCCAGGTGAGTGGCCCGCTACCTCTTCTGGTGGCCGCCTCCCTCCTTCCTGGCCTCCCGGAGCTGCGCCCTTTCTCCCTGGTTCTCTCTTCTGCCGTTTTCCGTAGGCCTCTCTTCTCTGACCTGAGTCTCCTTTGGAACTCTGCAGGTTCTAGCTCGGACGAGC
+
ABABBBABFFFFGGGGGGGFGFHFEEEFHDHHGGFEEGGGGHHHHGGGEEFFHGHHHGHGGG?EGGEGGGGHHHHGGGGFFHHHG0?EE/??BBGC?DFGAGFGCCGHH1GHHHHHHH/GADGFGGHGHFGHHFHHHCGHHHECA?CCGGGG?GGGGGGGGGGGGGG/FFGGFGGGGFFFFFFFFEF/ABFFF/;FFFFFFFFFBFFFFFFFFFFFFFFFFFFFFFFFFFFFFFFFFFFFBFFFF.;@9DC
@M05620:37:000000000-D9766:1:1101:23208:5941 1:N:0:47
GAGGCTGCTTTGGAAGAAACTCATAGATTACTGCAACAGTTCCCCCTGGACCTGGAAAAGTTTCTTGCCTGGCTTACAGAAGCTGAAACAACTGCCACTGTCCTACAGGATGCTACCCGTAAGGACAGGCTCCTAGCCGACTCAAAGGGAGTAAAAGAGCTGCTGAAACAATGGCAAGTACGTCAGGCCTTTCCGCTTTAGCACTCTTGTGGATCCACTTGACCAATTCTCAGCATTTGTACTTGTCCCTG
+
AAAAAAFAFFFFGGGGGBGGGGHHBGEHHHHGHHHHHHHFHHHHHGGGHHHHHHHHHHHGBGHHHHHHHHHHHHHHHHHHHHHHHHHHHHHHHHHHH@GHHHHHHHHHH0FEGHHHHHGE@AFGHFHGFFHHGHB11BECGG/1BDGBCHGGHH2@GFHH1GCGHHHDHHFFHHHHHGHFDEHHGGHH./CGHHGGGGGGFHHHHHHHHGGGHH0/0/;FGFFGG.FCFGGGGGFGGGGG0FGGGF009FG
@M05620:37:000000000-D9766:1:1101:18708:5945 1:N:0:47
ACCACACCTTCTACAATGAGCTGCGTGTGGCTCCCGAGGAGCACCCCGTGCTGCTGACCGATGCCCCCCTGAACCCCAAGGCCACTCCCAGGTGAGTGGCCCGCTACCTCTTCTGGTGGCCGCCTCCCTCCTTCCTGGCCTCCCGGAGCTGCGCCCTTTCTCCCTGGTTCTCTCTTCTGCCGTTTTCCGTAGGACTCTCTTCTCTGACCTGAGTCTCCTTTGGAACTCTGCAGGTTCTAGATCGGACGAGC
+
>A>AA>>AFF1DGFGA3FG1FBGCEECFA0BGBFFEAAAAAFEGHGEAABEF1DFFBGHGE/>BGHGEEGGGHGHGGEE>>FGHFFHFG0FCGH1FBBFFGHCC@CGHHHHHHHHHF?E??A>ACEGGGHGHHFGGGFFHHHHGAC:@CGHHGGGGGGFGGG0CFGG;BFGF0FFFGGBF=?;;BEFFFBA-;BF/F9FFFFFF/9:BFFFBB;FBFFFFFFFFBFF:BF;;BA;B/BBB//:9AA--;@-
@M05620:37:000000000-D9766:1:1101:23191:5951 1:N:0:47
GAGGCTGCTTTGGAAGAAACTCATAGATTACTGCAACAGTTCCCCCTGGACCTGGAAAAGTTTCTTGCCTGGCTTACAGAAGCTGAAACAACTGCCAATGTTCTACAGGCTACTACACGTCCGGACAGGACCCTAACCGAGTAAAAGAGAGTAACAGAGCAGCTGAACCAATGACAGGACCGTCAGGCCATTACGCTTTAGCACCCTTGTGGATAACCTTGACCACTTCTAAGCCTTTGTCATTGTCCAGG
+
AABBBBFBFFFFBCDGGGGGGG4GFFGHHHHGHHBGFG2DFFDEHGEEEFGGHHGHE32BBFGHHHHGFDBAGHH3BBGHHHFGH33FBFCHHHHHE333B4FFFGFB?113B3BBF2?1//>>?>>//0/?/3F22B<>//@@GHD/<@?2@@@21?001?00??D1?<F<11<11.0>><.<<</CC.<:;:;;;..:;CGH.;:/;00;;0;C0/0;9:;;BC/00;0CCB/90000;;=0//;BF/;
@M05620:37:000000000-D9766:1:1101:7693:5971 1:N:0:47
ACCACACCTTCTACAATGAGCTGCGTGTGGCTCCCGAGGAGCACCCCGTGCTGCTGACCGAGGCCCCCCTGAACCCCAAGGCCACTCCCTGGGCAGTGGCCCGGTGCATCTTCTGGTTACCTCCTCTCTGCTTCCTGGCCTCCCGGCGCTGCGCCCTTTATCGCTGGTTCTCTCTTCTGCGTTTTTCGGTCGGCCTCTCTTCTCTGACCTGAGTCTCTTTTGGACCTCTGCCGGTTCCAGCTCGGGGGCGC
+
AA1AA1>AFFFFGFG1FGFGGGHGEEE0B0FGHEF0AEF?EHHHHGGGAEE/1B1GHHHGCG/EFGGGGGFHHHGGGGGGGHHHG1B0?01?//0<BB0FFH//>/<1@1?FDG1F?11?F1?CHC10<1>=GHG1F0GFHHHGEC-A@CCGG@G@@9F00C.:.C:/9BFFGGFGGFFF9---:9B9-;:@@?-9:/9/9/9B/;FFFFF/-9BBF9/:BB@//9;BFBFF-@@-A///9/F?-99-9-9
@M05620:37:000000000-D9766:1:1101:9567:5975 1:N:0:47
ACCACACCTTCTACAATGAGCTGCGTGTGGCTCCCGAGGAGCACCCCGTGCTGCTGACCGAGGCCCCCCTGAACCCCAAGGCCAACCGCGAGAAGATGCCCAGGTGAGTGGCCCGCTACCTCTTCTGGTGGCCGCCTCCCTCCTTCCTGGCCTCCCGGAGCTGCGCCCTTTCTCACTGGTTCTCTCTTCTGCCGTTTTCCGTAGGACTCTCTTCTCTGACCTGAGTCTCCTTTGGAACTCTGCAGGTTCTA
+
AA1AAA>>CFCFEGFBDG1BEGGHEEGAB0GFGBF00EE/EHCGHGEAA/BAGA1GHFGEEEGGEG@EGEGHFHFEGGGHGHHGGGGGGC/BCCHEB1GHHHHGHFHHHHGGHHGGGGGHHGHHHBBGGHGHGGGCF.GGFHGHHFGGGGGGGGGGG@9AAGGGGGF@@FFFFFFFFFFFBBFFFFFFFFFFF@FFFFFFFFFFFFFFFFFFFFFFFB/FFF-:B/9/BFFFFFFFFFFFFEFFFFF/BFB
@M05620:37:000000000-D9766:1:1101:17119:5976 1:N:0:47
ACCACACCTTCTACAATGAGCTGCGTGTGGCTCCCGAGGAGCACCCCGTGCTGCTGACCGAGGCCCCCCTGAACCCCAAGGCCACCCCCCGGGTAGTCTCCTGGCCCCTCTTCTGGTTCCCGGCTCCCTCCTTCCTGGCCTCCCCGAACTGCGCCCTTTCTCCCTGGTTCTCTGTTCTGCCGTTTTCCGTCGGCCTCTCTTCTCTGACCAGACTCCACTTTGGACATCTGCAGATTCCAGCTCGGAACCGC
+
CCCDDDDDFFFFGGGGGGFGGGHHGFGFHGHHHGGGGGEGGHGHHGGGGGGGHHHHHHHGGGGGGGGGGGGHGHHGGGGHGHHHG0?/E////?<FG=?1=1?10??A<.01>G1<>11>>E-<-<CE/<<::GG:0CGHFFHC.:--=CFBC?FA-<0:<F0:/0<CB0BFB0<:000<<-<.BEF0.<A-9<.<<0<<BF00<BFFF0...<:0<:0BFBFF0<FF0F0<F0<0<0<<:FFDFFF-<<<
@M05620:37:000000000-D9766:1:1101:9583:5983 1:N:0:47
ACCACACCTTCTACAATGAGCTGCGTGTGGCTCCCGAGGAGCACCCCGTGCTGCTGACCGAGGCCCCCCTGAACCCCAAGGCCAACCGCGAGAAGATGCCCAGGTGAGTGGCCCCCTCCCTCTTCTGGTGGCCGCCTCCCTCCTTCCTGGCCTCCCGGAGCTGCGCCCTTTCTCACTGGTTCTCTCTTCTGCCGTTTTCCGTAGGCCTCTCTTCTCTGACCTGAGTCTCCTTTGGAACTCTGCAGGTTCTC
+
>AAABBBAFFFFDFGGGFFGGGHHGGGE42GHHFFG?EAEGHHHHGGGAEGGHHFHHFHG@EEGGGGGGGEHHHHGGGGGFHHGHGGEGGGGGGHFHHHHHFAC1F10FHGEHH-AC.EFFFC1D00G0/<GHCCGDACEFCECCCGF0:9CFGGG.99-;./;;ADFFFFFFFFFFFFFFFBFBB;B;;BBF>9DFFFFDB..;//;FFFFFF/BBB/FFF.BFBFBFB/BF/B/B/FFF/9/;AA//;/
@M05620:37:000000000-D9766:1:1101:10726:6020 1:N:0:47
ACCACACCTTCTACAATGAGCTGCGTGTGGCTCCCGAGGAGCACCCCGTGCTGCTGACCGAGGCCCCCCTGAACCCCAAGGCCAACCGCGAGAAGATGCCCAGGTGAGTGGCCCGCTACCTCTTCTGGTGGCCGCCTCCCTCCTTCCTGGCCTCCCGGCGCTGCGCCCTTTCTCACTGGTTCTCTCTTCTGCCGTTTTCCGTAGGACTCTCTTCTCTGACCTGAGTCTCCTTTGGAACTCTGCAGGTTCTA
+
AAAAAAAAFFFFGGGGDGABG1GFGEEA00FGAAF0?EEEEHHHHGGEEEEGGHGHHHHE@GCGGEGGGGGFHCGGGGCHCCHHHG?<CG/<@CFF>GBGHFGGHFDGHHGGHHGGGGGHHGHHHFGFGHGGHGGGGGGGGGGHHGGGGEFGGEGGBG-;A@@F@@F@?FFFFFBFFFFFFFFFFFFFBBFFF@;BFFFFFFFFFEFFFFFFFFFFFFBBFFF/BFF9BFFFFFFFFFFFFFFFFFFFFFF
@M05620:37:000000000-D9766:1:1101:10503:6029 1:N:0:47
GAGGCTGCTTTGGAAGAAACTGATAAATTAGTGCCACAGGACCGCCTGAACACGGAACCGTACCTTGCCTGGCTTCCAGAAGCTGGTACACCTGCCCCTGTTCTAAAGAATGATCCCCTTCCGGCACGGCTCCTCGCCGACTCCTCTGGAGTCACCGCGCTGATGAACCCATGGCAAGTCAGTCAGGCCTTTCCGCTTTCGCACTCTTGTGGCTCCACTTGCCCCCTTCTCAGCCTCTTTCCTTGTCCCTG
+
BABBBBFBFFFFGGGGGGGGG5BAD5566B4DF5BDFGA222B222AB23BB2A001A1AB111DD533B3?1?12@BBFG3FGB23B@B4BB3B1?1?FF3B?B4BB3?333B4B?FEF2BA<E</?<<BDF2FE?C//>A.11>111FF1FBGGDAD<CCEGGFGHEDGGG/;GCGB0;CFFFGG/.CBGGGGFGGG0;CDADBBBFBF..F/9/.;BF//9.-;.;:9/:;/..;/;/BBFFF9/9BF
@M05620:37:000000000-D9766:1:1101:22399:6030 1:N:0:47
ACCACACCTTCTACAATGAGCTGCGTGTGGCTCCCGAGGAGCACCCCGTGCTGCTGACCGAGGCCCCCCTGAACCCCAAGGCCAACCGCGAGAAGATGCCCAGGTGAGTGGCCCGCTACCTCTTCTGGTGGCCGCCTCCCTCCTTCCTGGCCTCCCGGCGCTGCGCCCTTTCTCACTGGTTCTCTCTTCTGCCGTTTTCCGTAGGACTCTCTTCTCTGACCTGAGTCTCCTTTGGAACTCTGCAGGTTCTA
+
BBBABBBBFFFFGGGGEGGAGAGCGAAA4AGGAFFEAEGGDHHHHGGGEEEGGHHHGGHGCGGGGDGGGCFBFCGEGGEH/?FGHG//>B>>@DGFFGDGHHEG?CGFFHGCHHGCDCGHHFHFGH0D0/CFHCCGGCEEGHGHHCFFBB:CC.;EC?ABGB?F??DBBFF;FF9FFBFFF//9BFFFFB/BFB:DFFFFFF.AF/BBFFBFBFFFFF/;BFF;99BFFFBFFBFBFFBFF/B/BF.BFF/
@M05620:37:000000000-D9766:1:1101:22416:6040 1:N:0:47
ACCACACCTTCTACAATGAGCTGCGTGTGGCTCCCGAGGAGCCCCCCGTGCTTCTGACCGAGGCCCCCCTGAACCCCAAGGCCAACCGCGAGAAGATGCCCAGGTGAGTGGCCCGCTACCTCTTCTGGTGGCCGCCTCCCTCCTTCCTGGCCTCCCGGAGCTGCGCCCTTTCTCACTGGTTCTCTCTTCTGCCGTTTTCCGTAGGACTCTCTTCTCTGACCTGAGTCTCCTTTGTAACTCTGCAGGTTCTA
+
>A>3AAAAFFBFGFGGGFFBGGGGGEEE42BFGFGA2AA22BAFGGGGGGEB5DGDFHHGGE/>?EE>EGG2?FGEGGEGCFFFGFG@CBC><DGF1F1GHHE/G<FFHG.>CH-A-@FFHHHFFG<G;;.;G?DGGGGGGGGFFFGGB/9CFFGG.:9?CFFF-CFFAFFF/BFF/:/;FFFFBBFFFFFFFFDFFFFFF/.;;BFFBBFFBBBBF:/FFB/B/;BFFFFFFF/;FFF//:BFFAA/BF:
@M05620:37:000000000-D9766:1:1101:24219:6043 1:N:0:47
ACCACACCTTCTACAATGAGCTGCGTGTGGCTCCCGAGGAGCACCCCGTGCTGCTGACCGAGGCCCCCCTGAACCCCAAGGCCAACCGCGCGAAGATGCCCAGGTGAGTGGCCCGCTCCCTCTTCTGGTGGCCGCCTCCCTCCTTCCTGGCCTCCCGGCGCTGCGCCCTTTCTCACTGGTTCTCTCTTCTGCCGCTTTCCGTAGGACTCTCTTCTCTGACCTGCGTCTCCTTTGGAACTCTGCAGGTTCTA
+
ABBBBBBBFFFFGGGFFGGGGFHCEFGEHEHHFFGGGGGCGHHHHGGGFAFGHHHHHHHGGGGGGGEGGGGHHGGGGG//FGCEEFGCDC/////?111??1??<G1<?1.<GH-A@-<.<GFHH0<00/.;CCCCE?EFFFGGG0FF0/;.BA?..--;@B=A9-DBBFFFFF/:F9F/;BFFFFFFFFBBBB--;EBFD9...99;BB9/9//9//BBFFF.;9@..BFFF/BFBFFF//9;B?.9FB/
@M05620:37:000000000-D9766:1:1101:19422:6043 1:N:0:47
ACCACACCTTCTACAATGAGCTGCGTGTGGCTCCCGAGGAGCACCCCGTGCTGCTGACCGAGGCCCCCCTGAACCCCAAGGCCACTCCCTGGCGAGTGGCCCGCTCCCTCTTCTGGTGTCCTCCTCCCTCCTTCCTGGCCTCCCGGAGCTGCGCCCTTTCTCTCTGGTTCTCTCTTCTGCCGTTTTCCGTCGGCCTCTCTTCTCTGACCTGAGTCTCCTTTGGAACTCTGCAGGTTCTAGCTCGGACGTGC
+
CCCCCCCCFFFFGGGGGGFGGGHHGGGBCEHGFFGGDGGGGHHHHGGEEGGGGHHHGHHGECFGGGGGGFGHFHHGGGGGFHGHG3B2?2B?0//>BGFFHHG>C/?FG?FBGHHHHF.>F1FGHHFGH/AGGDGHFFHHHHHGG?--AGHHCAGGGGGGGG0;9FGFF0CFFBFGGGGGBDADFFF0;99;9:.AFFFFFFFFFFFFFFFBBFFFFFBFFFB9BBFFFBF00AA0:000:BFFF.-;.::
@M05620:37:000000000-D9766:1:1101:15424:6056 1:N:0:47
ACCACACCTTCTACAATGAGCTGCGTGTGGCTCCCGAGGAGCACCCCGTGCTGCTGACCGAGGCCCCCCTGAACCCCAAGGCCACGCCCGGGGTAGTGGCCCGCTACCTCTTCTGGTGTCCTCCTCCCTCCTTCCTGGCCTCCCGGAGCTGCGCCCTTTCTCCCTGGTTCTCTCTTCTGCCGTTTTCCGTCGGCCTCTCTTCTCTGACCTGAGTCTCCTTTGGACCTCTGCCGGTTCTAGCTCGGCCGCGC
+
3AABBBAAFFFFGGGBGGBFAFGHGFGB42ABBAFEEEEEACH1FGGEEEGGFHGHHHHAE@?@FGGEEEGGBFGEEEGCFHGEG/E/>//>/</???0?GFG/A/<FF11<FHGGF<>>F1=GGGCCGCEGHHHHHHGHHHHGGG-@BGFGGGGGBGGFGFBCFFGFFBFFGFFFFFFFF?.AFEF/:;A@BB;:FFFFFFFFFFFFFFF/FFFFFFFFFFFB/BFFFFFB?>999;9BFFBF?..;-9@
@M05620:37:000000000-D9766:1:1101:20547:6078 1:N:0:47
ACCACACCTTCTACAATGAGCTGCGTGTGGCTCCCGAGGAGCACCCCGTGCTGCTGACCGAGGCCCCCCTGAACCCCAAGGCCAACCGCGAGAAGATGCCCAGGCGAGTGGCAAGCTACCTCTACTGGTGGCAGCCTCCATCATTCCTGGCCTCACGGAGCTGCGCCATTTATCACTGGTTCTCTCTTCTGCCGTTTTCCGTAGGACTCTCTACTCTGACCTGAGTCTCCTTTGGAACTCTGCAGGTTCTA
+
1111A11>>FFFBGG1ABB1F1B1A00A00BF1AFE0AE//B/BGGCE//E/1BBBAA0A/>/EF/>>E@/0F1>/EEA///FE//?/B/>///0111???GGC/AC@-...01>FCFCCF0000<0<=<CG/<.C/:C/:00;0;CCHC.C0;/9C.-99.9/:;E.9BF0;FB;B999/BB9F9//;/9/9@A;99B/AF?BFBBBF/;9/:9;;/B9B/999FFBFBB9B//9/BBB///B/A:FFFF
@M05620:37:000000000-D9766:1:1101:14966:6093 1:N:0:47
ACCACACCTTCTACAATGAGCTGCGTGTGGCTCCCGAGGAGCACCCCGTGCTGCTGACCGAGGCCCCCCTGAACCCCAAGGCCAACCGCGAGAAGATGCCCAGGTGAGTGGCCCGCTACCTCTTCTGGTGGCCGCCTCCCTCCTTCCTGGCCTCCCGGAGCTGCGCCCTTTCTCACTGGTTCTCTCTTCTGCCGTTTTCCGTAGGACTCTCTTCTCTGACCTGAGTCTCCTTTGGAACTCTGCAGGTTCTA
+
BBBCCCCCFFFFGGGGGGGGGGHHGGGFHGHHHGGGGGGCGHHHHGGGGGGGHHHHHHHGGGGGGGGGGGGHGHHGGGGHGHHGHGGGGGDGGGHHHHHHHHHGGHHHHHGGHHGGGGGHHHHHHHHHHHGHHGGGGGHGHHGHHGGGGGGGGGGGGGADFGGGGGFFFFFFFFFFFFFFFFFFFFFFFFFFFFAFFFFFFFFFFFFFFFFFFFFFFFFFFFFFFFFFFFFFFFFFFFFFFFFFFFAFFFF
@M05620:37:000000000-D9766:1:1101:16566:6097 1:N:0:47
ACCACACCTTCTACAATGAGCTGCGTGTGGCTCCCGAGGAGCACCCCGTGCTGCTGACCGAGGCCCCCCTGAACCCCAAGGCCAACCGCGAGAAGATGCCCAGGTTAGTTGCCCGCTACCTCTTCTGTTGGCCGCCTCCCTCCTTCCTGGCCTCCCGGAGCTGCGCCCTTTCTCACCGGTTCTCTCTTCTGCCGTTTTCCGGAGGACTCTCTTCTCTGACCTGAGGCTCCTTTTGAACTCTGCAGGTTCTC
+
CCCCCCBBFFFFGGGGGGGGGGHHGGGEFGHHHGGGGGGCGHHHHGGGEGGGHHHHHHHECFGGGGGGGGGHFHHGGGGHGHHHHGGGGGGG</?2??2?2F==?11?11?11?CD<ADHHH1<11=0=0.00AFGGGHGHGGFG0;0</;FG..C.--;:.CB-C.DF/B9000B.;-@D.:;00009000B-9AF.0;.-;--../9;FF9FFBFF09B0/9/.;...;B000.;;9;0;;00A;F;:0
@M05620:37:000000000-D9766:1:1101:21212:6103 1:N:0:47
ACCACACCTTCTACAATGAGCTGCGTGTGGCTCCCGAGGAGCACCCCGTGCTGCTGACCGAGGCCCCCCTGAACCCCAAGGCCAACCGCGAGAAGATGCCCAGGTGAGTGGCTCGCTACCTCTTCTGCTGGCCGCCTCCCTCCTTCCTTGCCTCCCGGAGCTGCGCCCTTTCTCACTGGTTCTCTCTTCTGCCGTTGTCCGTATGACTCTCTTCTCTGACCTGAGTCTCCTTTGTAACTCTGCACTTTCTC
+
CCCCCCCCFFFFGGGGGGGGGGHHGGGGGGHHHGGGGGGGGHGHHGGGGGGGHHHHHHHGGGGGGGGGGGGHHHHGGGGHGHHHHGGGGGGGGGHHHH2<?</?GHB<1??F0?->FA-011<0D0D00=/=.-ADGGHCGHGH0:F000;C00C..---:./;--.;C/;BFB/:F///;BFB///;;/:/9-:..;/:D;A.//;FF///;9BF9//99B///99;9////://:/9;/;//////;B/
@M05620:37:000000000-D9766:1:1101:17717:6151 1:N:0:47
ACCACACCTTCTACAATGAGCTGCGTGTGGCTCCCGAGGAGCACCCCGTGCTGCTGACCGAGGCCCCCCTGAACCCCAAGGCCACTCCCCGGTGAGTGGCCCGCTCCCTCTTCTGGTGTCCGCCTCCCTCCTTCCTGGCCTCCCGGAGCTGCGCCCTTTCTCCCTGGTTCTCTCTTCTGCCGTTTTCCGTCGGCCTCTCTTCTCTGACCTGAGTCTCCTTTGGAACTCTGCAGGTTCTAGCTCGGCCGCGC
+
DDDDDDDDFFFFGGGGGGGGGGHHGGGFHGHHHGGGGGGGGHHHHGGGGGGGHHHHHHHGEEEEGGGGGGGHHHHGGGGHGHHHG3BFG/<>>/?B>?FFHHGCG/?FHGHHHHHHFH.FGFGGGGHGHHGHHHHHHHHHHHHGGGGGGGGGGGGGGGGFGGGGGGFFGGGGGGGFHHFFFFADFFFFFF?@D-DFFFFFFFFFFFFFFFF/FFFFFFFFFFF0:FFFFFFFFFFFFFFBBFFFF9;@-;;
@M05620:37:000000000-D9766:1:1101:25146:6177 1:N:0:47
GAGGCTGCTTTGGAAGAAACTCATAGATTACTGCAACAGTTCCCCCTGGACCTGGAAAAGTTTCTTGCCTGGCTTACAGAAGCTGAAACAACTGCCAATGTCCTACAGGATGCTACCCGTAAGGAAAGGCTCCTAGAAGACTCCAAGGGAGTAAAAGAGCTGATGAAACAATGGCAAGTAAGTCAGGCATTTCCGCTTTAGCACTCTTGTGGATCCAATTGAACAATTCTCAGCATTTGTACTTGTAACTG
+
33AABAFBFFFFGGGGGFGGGGHHHGGHHCGHHHGBFFGDGHHHHGEGHGHHHHHGFG2FBGHHHHHHHHHHHHHHHHHHFHHHHHHHHFEGHHHHFHHHHHHHBGHHHFHHHHHHHHGEGGHHHGFGGFHHGHFG33FGHHHHBFHGFHGGH>FGHFHHHHBHHHHHGHHHHHHHFFGFHGFGHHHHHHHHHHDGGGGHFHHHHHHHHFHGHHHHHBHHHHFHHHHGGHFGFFGGGGGGGGGGGFBBFGG
@M05620:37:000000000-D9766:1:1101:16861:6194 1:N:0:47
GAGGCTGCTTTGGAAGAAACTCATAGATTACTGCAACAGTTCCCCCTGGACCTGGAAAAGTTTCTTGCCTGGCTTACAGAAGCTGAAACAACTGCCAATGTCCTACAGGATGCTACCCGTAAGGAAAGGCTCCTAGAAGACTCCAAGGGAGTAAAAGAGCTGATGAAACAATGGCAAGTAAGTCAGGCATTTCCGCTTTAGCACTCTTGTGGATCCAATTGAACAATTCTCAGCATTTGTACTTGTAACTG
+
A3AA>AFAFBB4F4BB4FCGGGGHHFHHGFBAF54FCHBFG55BBAAAACAFGHEBB32BBDG5DFGBBB3FFGH3ABBFGHBBG33FBB?GGHHGG3GGGBB4BF3@3BBB2FBBGHE?/>F3?FC?0?BBFGFBBGHF3B2?2BB?/?/?@@@22?@@@@<@FGH?DCF1<C<??/?<>>11=10>F1<=1<.CCEG<0=<D0<GFHD0:C::::CCCG;:GFH:C0<00;CFFFGG;;F;F;009;;;
@M05620:37:000000000-D9766:1:1101:24535:6284 1:N:0:47
ACCACACCTTCTACAATGAGCTGCGTGTGGCTCCCGAGGAGCACCCCGTGCTGCTGACCGAGGCCCCCCTGAACCCCAAGGCCAACCGCGAGAAGATGCCCAGGTGAGTGGCCCGCTACCTCTTCTGGTGGCCGCCTCCCTCCTTCCTGGCCTCCCGGAGCTGCGCCCTTTCTCACTGGTTCTCTCTTCTGCCGTTTTCCGTAGGACTCTCTTCTCTGACCTGAGTCTCCTTTGGAACTCTGCAGGTTCTA
+
BBBBBBBBFFFFGGGGGGGGGFHFGEGFDEHGFGGGFGGGGHHHHGGGEGGGHHHHHHHGGGGGGGGGGGGGHHHGGGGHGHHHHGGGFCGGCGHHFGFHHHHGHHGHGHGGHHGGGGGHHHHHHHHHHHGHHGGGGGHGHHGHHGGGGGGGGGGGGG-DFGGGGGFFFFFFFFFFFFFFFFFFFFFFFFFFFFDFFFFFFFFFFFFFFFFFFFFFFFFFFFEFFFFFFFFFFFFFFFFFFFFFFFFFFFF
@M05620:37:000000000-D9766:1:1101:19684:6305 1:N:0:47
ACCACACCTTCTACAATGAGCTGCGTGTGGCTCCCGAGGAGCACCCCGTGCTGCTGACCGAGGCCCCCCTGAACCCCAAGGCCAACCGCGAGAAGATGCCCAGGTGAGTGGCCCGCTACCTCTTCTGGTGGCCGCCTCCCTCCTTCCTGGCCTCCCGGCGCTGCGCCCTTTCTCACTGGTTCTCTCTTCTGCCGTTTTCCGTAGGACTCTCTTCTCTGACCTGAGTCTCCTTTGGAACTCTGCAGGTTCTT
+
BBBBBBBBFFFFGGGGCGGGGGGHGGGGHCHHHGGDGGGGGHHHHGGGGGGGHHHHHHHGGGGGGGGGGGGHHHHGGGGHGHHHHGGGGGGGGGHHHG2GH2/FF11?<<F<GH-<--<F<0<D000D=/<<C--A:.GG/:E/G0F00C.F9.EF.A--9--9--;D-BF/////9/;9B///9//;////;-9AFF/F.;9.;//9//9/B9//////;/.9./9//B/BF/B/B/9///9/9A9F///
@M05620:37:000000000-D9766:1:1101:23769:6309 1:N:0:47
ACCACACCTTCTACAATGAGCTGCGTGTGGCTCCCGAGGAGCACCCCGTGCTGCTGACCGAGGCCCCCCTGAACCCCAAGGCCACTCCCCGGTGAGTGGCCCGCTCCCTCTTCTGGTGGCCGCCTCCCTCCTTCCTGGCCTCCCGGAGCTGCGCCCTTTCTCCCTGGTTCTCTCTTCTGCCGTTTTCCGTAGGACTCTCTTCTCTGACCTGAGTCTCCTTTGGAACTCTGCAGGTTCTAGCTCGGACGAGC
+
AAABBBBBFFFFGGGGGGGGGGHFGEGGHGHHFGGGGGGGGHHHHGGGEEFGHHHHHHHGGGFGFGEFGGGHHGEGGGGHGHHHF3FGHEFD><?F>FFGHHGGG/CFHFHHHHFHGHFHF?CGGGHGHHGHHHHHHHHHHHHGGGGGGGGGAGFGGGGGGGFGGGGFFFFFFFFFFFFFFBDDFFFFFF.DF/BFFFFFFFFFFFFFFFFFFFFFFFFFFFFFFFFFFFFFFFAFFFEF/BFFF;-@-B;
@M05620:37:000000000-D9766:1:1101:18074:6315 1:N:0:47
ACCACACCTTCTACAATGAGCTGCGTGTGGCTCCCGAGGAGCACCCCGTGCTGCTGACCGAGGCCCCCCTGAACCCCAAGGCCAACCGCGAGAAGATGCCCAGGTGAGTGGCCCGCTACCTCTTCTGGTGGCCGCCTCCCTCCTTCCTGGCCTCCCGGCGCTGCGCCCTTTCTCACTGGTTCTCTCTTCTGCCGTTTTCCGTAGGACTCTCTTCTCTGACCTGAGTCTCCTTTGGAACTCTGCAGGTTCTA
+
CDDDDDDDFFFFGGGGGGGGGGHHGGGFDGHHHGGGGGGGGHHHHGGGGGGGHHHHGHHGGGGGGGGGGGGHHHHGGGGHGHHHHGGGGGGGGGHHHGHHHHHGHHHHHHGGHHGGGGGHHHHHHHHHHHGHHGGGGGHGHHGHHGGGGGGGGGGGGG-CCFFFFFFFFFFFFFFHFHFFFFFFHFFFFFFFFFFFFFHFFFFFFFFFFFFFHHHFHFFFFHFFFFFFFFFFFHFFFFFFFHFHFFFFFFF
@M05620:37:000000000-D9766:1:1101:9034:6335 1:N:0:47
ACCACACCTTCTACAATGAGCTGCGTGTGGCTCCCGAGGAGCACCCCGTGCTGCTGACCGAGGCCCCCCTGAACCCCAAGGCCAACCGCGAGAAGATGCCCAGGTGAGTGGCCCGCTACCTCTTCTCGTGGCCGCCTCCCTCCTTCCTGGCCTCCCGGCGCTGCGCCCTTTCTCACTGGTTCTCTCTTCTGCCGTTTTCCGCAGGACTCTCTTCTCTGACCTGAGTCTCCTTTGGAACTCTGCAGGTTCTA
+
ABAABBABFFFFGGGGFGGGGGHHGGDEHGHHFGGGGGGCGHHFHGGGFGGGHHHHHHHGGGGGGDGEGGGEHHHGGGGHGHHHGGGGGGGCB/?<G22<?<GA11??FGFGHC-AFCCHHB0DGH0<.<EFHFGFFGHGHGGG0;F00;9AFGGFGAGAA-9DCFFFFFFFF//9FFB9BFFFFFFFFFF/B@ADFFFFB.-9-.9FB/;B/BFF/;;9BBFFF///:BB99/9FFFBFFFF/B..9B9/
@M05620:37:000000000-D9766:1:1101:13702:6339 1:N:0:47
ACCACACCTTCTACAATGAGCTGCGTGTGGCTCCCGAGGAGCACCCCGTGCTGCTGACCGAGGCCCCCCTGAACCCCAAGGCCAATCCCGGGAGGATGGCCCGCTGCCTCTTCTGGTGGCCGCCTCCCTCCTTCCTGGCCTCCCGGAGCTGCGCCCTTTCTCGCTGGTTCTCTCTTCTGCCGTTTTCCGTAGGACTCTCTTCTCTGCCCTGAGTCTCCTTTGGAACTCTGCAGGGTCTAGTTCGGGTTAGC
+
CCCCCCBCFFFFGGGGGGGGGGHHGGGFHDHHHGGFGGGGGHHHHGGGGFGGHHHHHHHEGGGGGGGGGGGGHHHGGGGHGHHH/3B2B//<////??/?G/D/C/??GC11FDG1FF.>0---..<<GC./00C00;CGHHH..---;.9C-;EGA/CBBB.;A.-/;/;FFFF///B//;D.B.//;B.../:;/BF/99B////:;F.//99;/9;///;B/;/BB////;-9//////;;C.....:
@M05620:37:000000000-D9766:1:1101:24478:6344 1:N:0:47
ACCACACCTTCTACAATGAGCTGCGTGTGGCTCCCGAGGAGCACCCCGTGCTGCTGACCGAGGCCCCCCTGAACCCCAAGGCCAACCGCGAGAAGATGCCCAGGTGAGTGGCCCGCTACCTCTTCTGGTGGCCGCCTCCCTCCTTCCTGGCCTCCCGGCGCTGCGCCCTTTCTCACTGGTTCTCTCTTCTGCCGTTTTCCGTAGGACTCTCTTCTCTGACCTGAGTCTCCTTTGGAACTCTGCAGGTTCTA
+
CCCCDDCDFFFFGGGGGGGGGGHHGGGFCFHHHGGGGGGGGHDHHGCFEEEFFHHHHHHGGGGGAEGGGGGHBGHGGGGHGHHHHGGGC/@DGGHHHHHHHGHGHHHHHFGGHHGGGGGHHHHHHHHHHHGHHGGGGGHGHHGHHGGGEFGGEGGGGG-;CFFFFFFFFFFFFFFHFFFFFFFFFFFHHHFFFFFFFFFFFFFFFFFFFFFFHHHFHFFFFHFFFFFFFFFFFHFFFFFFFHFFFFFFFFF
@M05620:37:000000000-D9766:1:1101:19685:6359 1:N:0:47
AGTGCCAGCTCTCAATCGCACGGCTGAACTCCAGTCAGGAGATTCCATCTCGTATGCCGTCGTCCGCTTGAACAACAAAGAACACCCACTCCGCAGCTTGGCTGGGACCTATGCGTCTCCCTCGTCGGCATCTGGGCGTTTGGGCGTCGTGCGGCGTTGGGGGCCGCCAGTCCTCCCCGTGTCGGGTTCTGGTCCATGCTGGGGTGAGTCGTGGCTCTTTTGCTCCCCCCCTTCCCCCTGTCTGGTCTCTC
+
AAAAAFFFAFFFGGGGGGGGGA000AFGHDDFFGEG11B1/ABGHHHHHBGGAE0BGGG/A/ABAEE//?BB@@GHE/BBB00BGF//?BF0/E/E@G10?<GGGGFHGHGFFHGG??GHGFGCHGCG/<>FHFG0<-><@..C.<<<:AEGC-:AAA@.A9-----9--:BFF//AB@FF-BB-9;EFFFF;9/;FFFF;BB@9@EF/B@AAF@FFFB////;FBEBF@--;-/;9B--99B/;F9;BB/
@M05620:37:000000000-D9766:1:1101:10714:6400 1:N:0:47
ACCACACCTTCTACAATGAGCTGCGTGTGGCTCCCGAGGAGCACCCCGTGCTGCTGACCGAGGCCCCCCTGAACCCCAAGGCCAACCGCGAGAAGATGCCCAGGTGAGTGGCCCGCTACCTCTTCTGGTGGCCGCCTCCCTCCTTCCTGGCCTCCCGGCGCTGCGCCCTTTCTCACTGGTTCTCTCTTCTGCCGTTTTCCGTAGGACTCTCTTCTCTGACCTGAGTCTCCTTTGGAACTCTGCAGGTTCTA
+
ABBBBBBACFFFGGGGGG5BF5GCEBE24AGGCFFE?EEGFHHHHGGGDEGGBHFHHHGAEGCGGGGGGEFHGFHGGGGHEHHHHGGEGG/<@DHFFHHHHHHCHHHHGFGGHHGGGGGHHHHHHHHHHHGHEGGGGGHEHHFHHGGGGFGGGGGGG?-;ABBF?BFBBFFFFFB9FBFFFFFFFFFFFFFFFBFFFFBFFFFDFFFFFFFFFFFFFFFFFFE99FFBBF/BBBFFFFFFFFFEFFFFFF/
@M05620:37:000000000-D9766:1:1101:10700:6411 1:N:0:47
ACCACACGCTCTACAATGCGCTGCGTGCGGCTCGCGAGGAGCACCCCTTGCTGCTGACCAAGGCCCCCCTGAACCCCAAGGCCAACCGCGCGAAGATGCCCAGGTGAGTGGCCCGCTACCTCTTCTGGTGGCCGCCTCCCTCCTTCCTGGCCTCCCGGTGCTGCGCCCTTTCTCCCTGGTTCTCTCTTCTGCCGTTTTCCGTAGGACTCTCTTCTCTGCCCTGAGTCCCCTTTGGAACTCTGCAGGTTCTA
+
A11AAA111>>>EAGDBEB0E0A?A0AA0/AA//A//AE//EG>GGG/00B11FE1FHB1/B/FG/EEE//0B1?EG//?//GHEF/<CC<//<@.1<1<<CCFFGH<<<..<<@-<-:/CHC0GGGC:G...---9.9.FFA/B0/;FB.CC.:9-@9-99FB9-B9-99/BF/9-9-9B///9/9B/;9//@AABABB?F-AF/:FFBFFFFB/9B//9FF--;F9;9-:FFEFBF/FFFFEFF9FFF9
@M05620:37:000000000-D9766:1:1101:11496:6418 1:N:0:47
ACCACACCTTCTACAATGAGCTGCGTGTGGCTCCCGAGGAGCACCCCGTGCTGCTGACCGAGGCCCCCCTGAACCCCAAGGCCAACCGCGAGAAGATGCCCAGGTGAGTGGCCCGCTACCTCTTCTGGTGGCCGCCTCCCTCCTTCCTGGCCTCCCGGCGCTGCGCCCTTTCTCACTGGTTCTCTCTTCTGCCGTTTTCCGTAGGACTCTCTTCTCTGACCTGAGTCTCCTTTGGAACTCTGCAGGTTCTA
+
ABAABBAAFFFFGGGBFGFFFEGFFEGEHDGHHGGFGGGCGHHHHGFGEDFEHFGHHHHFGGGGFG@FGGGHHHCEGGGHGHHE/FGGGGBDCAFHFGHHHHHGGFHHHHGGHHGGGC-GFGFHGHHGHFGHHCCFDDGGHHGHGFFGGFGGFFEE??-99BDF;DF;CBFFFFFFFFB/;BFFFFFF/BFFFFFFFFFFFFFDD/BFFFFFFFFFFF/FFFF/.;BFFBFFFBFFB9BFFBFFFFFFFF/
@M05620:37:000000000-D9766:1:1101:26373:6431 1:N:0:47
ACCACACCTTCTACAATGAGCTGCGTGTGGCTCCCGAGGAGCACCCCGTGCTGCTGACCGAGGCCCCCCTGAACCCCAAGGCCACCCCCCGGGCAGTGGCCCGCTTCCTCTTCTGGTGTCCGCCTCCCTCCTTCCTGGCCTCCCGGCGCTGCGCCCTTTCTCCCTGGTTCTCTCTTCTGCCGTTTTCCGTCGGCCTCTCTTCTCTGACCTGAGTCTCCTGTGGAACTCTGCGGGTTCTTGCTCGGACGTGC
+
AAB?AAABFFFFGGGGFGG5GFHHGGGG42BGHFGGFGG2EGGHHGGG1BEF5GGBGHHGG00>FFGGGGGHHHHGGGGG/?GGG0E/></>////??F<GHC->..1>111><>0</<<D.-<<E..:/;/;;/00;CGHHHG.9-;A--E-AD>@BFFBF/9.99/;FBBFF/9/B/:B-9./:BB.B.---;;.BFFFB/9;//99BB/./;/FBF///.BFBFFF/99--;AFB/9BFBA-.-9..;
@M05620:37:000000000-D9766:1:1101:10570:6443 1:N:0:47
ACCACACCTTCTACAATGAGCTGCGTGTGGCTCCCGAGGAGCACCCCGTGCTGCTGACCGAGGCCCCCCTGAACCCCAAGGCCAACCGCGAGAAGATGCCCAGGTGAGTGGCCCGCTACCTCTTCTGGTGGCCGCCTCCCTCCTTCCTGGCCTCCCGGCGCTGCGCCCTTTCTCACTGGTTCTCTCTTCTGCCGTTTTCCGTAGGACTCTCTTCTCTGACCTGATTCACCTTTGCAACTCTGCAGGTTCTA
+
CCCDDDDCFFFFGGGGGGGGGGHHGGGEGGHHHGGGGGGGGHHHHGGGGGGGHHHHHHHGGGGGGGGGGGGHHHHGGGGHGHHHFGGGCGCCGGFHFHHC=2F/111?FD/F0G---<<0F0<0<0=0D/.C.<C-CEG./:;CHGGFGGG?0;9AF----;-A-@.;CF00:FBFFB/B000:00;F0:0;0-:A9AF09F?..;0//00:0000000:B0//0900:BF0BF0;;0;000:0:.;000B
@M05620:37:000000000-D9766:1:1101:13701:6446 1:N:0:47
ACCACACCTTCTACAATGAGCTGCGTGTGGCTCCCGAGGAGCACCCCGTGCTGCTGACCGAGGCCCCCCTGAACCCCAAGGCCACACCCAGGTGAGTGGCCCGCTCCCTATTCTGGTGGCCGCCTCCCTCCTTCCTGGCCTCCCGGAGCTGCGCCCTTTCTCCCTGGTTCTCTCTTCTGCCGTTTTCCGTCGGCCTCTCTTCTCTGACCTGAGTCTCCTTTGGACCTCTGCCGGTTCTAGCTCGGCCGCGC
+
CCBCCCCBFFFFGGGGGGBGGGHHGGGFHGHHHGGGGGGGGHHHHGGGEEFGHHHHHHHGGGGGGGGGGGGHHHHGGGGHGHHHG0?<E???B2202BFAGEGG/BEGH1?DGHHBGB/0<<<CDGHGHHGBHFHHFEFHHFEGDG-;DF0C?DGGG/;FFB0;FFGFFFGGGGGFFFBBF;DDFEF0;FFFF;.AFFFFFFF0B0BFFFE/:BB0:9:BFFB:;FBFFFF0@DD?ABF0:B9AD9;@-;-
@M05620:37:000000000-D9766:1:1101:8804:6449 1:N:0:47
GAGGCTGCTTTGGAAGAAACTCATAGATTACTGCAACAGTTCCCCCTGGACCTGGACAAGTTTCTTGCCTGGCTTACAGAAGCTGAAACAACTGCCAATGTCCTACAGGATGCTACCCGTAAGGAAAGGCTCCTAGAAGACTCCAAGGGAGTAAAAGAGCTGATGAAACAATGGCAAGTAAGTCAGGCATTTCCTCTTTAGCACTCTTGTGGATCCAATTGAACAATTCTCAGCATTTGTACTTGTAACTG
+
A?ABAAFBFFFFGF5FGGGGGGHHHGHHGHFHHHFHFHFFGDFBGGEFEHFGFGEF231FDFFFGHGBBG3BFGHEBBFGHHGGHBEGFGEHHHHFGHHHH@FBGHH3BBFB2BFFFGE?EGFGHHH00?BFCBDBFGHG3B2?BBF/?FFG<FB22?2@2@DG2DF1GGF?FFGBF??>FFF>>FF>GF<D111>10=<0==<<<GDB=CDD0<GFC;CHCGHEG:<0C0;;CGFGGG0;CBB00=0;BB
@M05620:37:000000000-D9766:1:1101:17262:6485 1:N:0:47
GAGGCTGCTTTGGAAGAAACTCATAGATTACTGCAACAGTTCCCCCTGGACCTGGAAAAGTTTCTTGCCTGGCTTACAGAAGCTGAAACAACTGCCAATGTCCTACAGGATGCTACCCGTAAGGAAAGGCTCCTAGAAGACTCCAAGGGAGTAAAAGAGCTGATGAAACAATGGCAAGTAAGTCAGGCATTTCCGCTTTAGCACTCTTGTGGATCCAATTGAACAATTCTCAGCATTTGTACTTGTAACTG
+
>1>AAAFAFFDFFGGFAGFGFGFHFGGHH1FGHHA1BAFDFGHHHG?FF0FFGHHHHG0BBFHHGHHHHHHHHHHGHGHGHHHHHHHGHFGHHHHHE1FGHHHHHHHHHHHHHHHHHHGEGGHHHFGGFGHHGHGH11FFHHHHC1FFFHGGFHHGHEHHHH1FHHHHHHHHHHHHFFGGGHHHHHHHGHHHHHGGGGGHEHHHGHHHHHHFHHHHH0GHHH0GHHHHHHGFGGGGGGGGGGGGGF00;FG
@M05620:37:000000000-D9766:1:1101:23532:6509 1:N:0:47
ACCACACCTTCTACAATGAGCTGCGTGTGGCTCCCGAGGAGCACCCCGTGCTGCTGACCGAGGCCCCCCTGAACCCCAAGGCCAACCGCGAGAAGATGCCCAGGTGAGTGGCCCGCTACCTCTTCTGGTGGCCGCCTCCCTCCTTCCTGGCCTCCCGGCGCTGCGCCCTTTCTCACTGGTTCTCTCTTCTGCCGTTTTCCGTAGGACTCTCTTCTCTGACCTGAGTCTCCTTTGGAACTCTGCAGGTTCTA
+
ABBABBAACFFFGGGFFGGDGGFFEEGEDEHGEFAEEEC?EHHHHGEE1AEFGGFHHGEEGEEGEGGGGGAGFGFGGGGHAGGGFGGCC/CFGGHH2<GHHHHGFHHHGHGGFHGGGCGHHHH0=DGHGHGHAD--;:GGHHF/CFGFFGG?0CFEGG-BAFF?ADFAFFFFFFFFFFFFFFBFFF/FFFFFFFDFFFFFFFFFF/BFFFFFFFFFFFFFFFE/BFFFFFFFFFFFFFFFFFFFFFFFFFF
@M05620:37:000000000-D9766:1:1101:14812:6543 1:N:0:47
ACCACACCTTCTACAATGAGCTGCGTGTGGCTCCCGAGGAGCACCCCGTGCTGCTGACCGAGGCCCCCCTGAACCCCAAGGCCACTCCCTGGGCAGTGGCCCGCTACCTCTTCTGGTGGCCGCCTCCCTCCTTCCTGGCCTCCCGGAGCTGCGCCCTTTCTCCCTGGTTCTCTCTTCTGCCGTTTTCCGTAGGACTCTCTTCTCTGACCTGAGTCTCCTTTGGAACTCTGCAGGTTCTAGCTCGGACGAGC
+
BAABBABBFFFFGGGGGGFDGFHHGFGAAEHHHGGGCFGCEHHHHGGGAEGGGHFHHHHEEGCEGGGGGGGHHHHGGGGHGHHHG3FGG2BF//??BFFGHHGGG/>FF<GHHHHHHH/FH?GFDDGGHFGHHHHHFHHHHFHGGGCCGGGGGGGFGGGFGG;FFGGFGGGGGGGGGGFFFFDFFFFBDF.9D:FFFFFFFBFFBFFFFFFFFFFFFFFFFFF//BFFFFFBFFFEFB/:/;FDD.-9-;;
@M05620:37:000000000-D9766:1:1101:20594:6548 1:N:0:47
ACCACACCTTCTACAATGAGCTGCGTGTGGCTCCCGAGGAGCACCCCGTGCTGCTGACCGAGGCCCCCCTGAACCCCAAGGCCAACAGCGAGAAGATGCCCAGGTGAGTGGCCCGCTACCTCTTCTGGAGGCCGCCTCCCTCCTTCCTGGCCTCCCGGCGCTCAGCCCTTTCTAACTGGTTCTCTCTTCTGCCGTTTTCCGTAGGACTCTCTTCTCTGACCTGAGTCTCCTTTGGAACGCTGCAGGCTCTA
+
AAA1AAAAFFFFGDGGGGG1FAF1E0AFHEHH1FEEEGG?FHHHHGEGEAEEGGHGHEFEC?EGC>EEGGGBGCFEEG/F//GHFC/<F@C@//FCDGHH01G/GHDG11?FFF/AC->0111>>F1D1>?CC-<@CG..//;:;G/00/;:CFFG??-9--..:/99-/;BFBF/BF/;FF/;FFF/9BBFB-;:;AFF9F-ABFFFFF/;FFF///;BFF-/9//;9:FFFF////-9--A/F----/9
@M05620:37:000000000-D9766:1:1101:17912:6564 1:N:0:47
ACCACACCTTCTACAATGAGCTGCGTGTGGCTCCCGAGGAGCACCCCGTGCTGCTGACCGAGGCCCCCCTGAACCCCAAGGCCAACCGCGAGAAGATGCCCAGGTGAGTGGCCCGCTACCTCTTCTGGTGGCCGCCTCCCTCCTTCCTGGCCTCCCGGCGCTGCGCCCTTTCTCACTGGTTCTCTCTTCTGCCGTTTTCCGTAGGACTCTCTTCTCTGACCTGAGTCTCCTTTGGAACTCTGCAGGTTCTA
+
DDDDDDCDFFFFGGGGGGGGGGHHGGGFGGHHHGGGGGGGGHHHHGGGGGGGHHGHHHHGGGGGGGGGGGGHHHHGGGGHGHHHHGGGGGGGGGHHHHHHHHHGHHGHHHGGHHFGFGGHHHFHHHHHHHGHHGGGFGHGHHGHHGGGGGGGGGGGGG-;DAFFFFFFFFFFFFFFFFFFFFFFFFFFFFFFFDDFFFFFFFFFFFFFFFFFFFFFFFFFFFFFFFFFBFFFFFFFFFFFBFFFFFFFFFB
@M05620:37:000000000-D9766:1:1101:18352:6587 1:N:0:47
ACCACACCTTCTACAATGAGCTGCGTGTGGCTCCCGAGGAGCACCCCGTGCTGCTGACCGAGGCCCCCCTGAACCCCAAGGCCAACCGCGAGAAGATGCCCAGGTGAGTGGCCCGCTACCTCTTCTGGTGGCCGCCTCCCTCCTTCCTGGCCTCCCGGAGCTGCGCCCTTTCTCACTGGTTCTCTCTTCTGCCGTTTTCCGTAGGACTCTCTTCTCTGACCTGAGTCTCCTTTGGAACTCTGCAGGTTCTA
+
DDDDDCCCFFFFGGGGGGGGGGHHGGGGHGHHHGGGGGGGGHHHHGGGGGGGHHHHHHHGGGGGGGGGGGGHHHHGGGGHGHHHHGGGGGGGGGHHHFHHHGHGCBHHHBFGHHGGGGGHHHHHHHHHHHGHHGGGGGHGHHGHHGGGGGGGGGGGGG-ADGGGGGFFFFFFFFHHHHFFFFFHHFFFHHFHFFFFFFFFFFFFFFFFFFFFFHHFFFFFFHFFFHHHHFFFHFFFFFFFFFFHFFFFFFB
@M05620:37:000000000-D9766:1:1101:13008:6602 1:N:0:47
ACCACACCTTCTACAATGAGCTGCGTGTGGCTCCCGAGGAGCACCCCGTGCTGCTGACCGAGGCCCCCCTGAACCCCAAGGCCACTCCCAGGTGAGTGGCCCGCTACCTCTTCTGGTGGCCGCCTCCCTCCTTCCTGGCCTCCCGGAGCTGCGCCCTTTCTCCCTGGTTCTCTCTTCTGCCGTTTTCCGTAGGACTCTCTTCTCTGACCTGAGTCTCCTTTGGAACTCTGCAGGTTCTAGATCGGAAGAGC
+
AAAAA1AAFFFFBGGDGGGGGFGCEEEEGGGHHFGG?EF/EG/FGGGGAEGEGHFHHHFGFEEGGEEGGGEG1FGFGGFHGHHHF<G<G01F11<0B1FF<FCC?CCHFFGHHHHBFGC0GCCCFCFGHFGHHHHHHHHFHCCCFGGGCCF:@AB??BFBBF0/909;0C9;FF0FGB09B>:A/ABBAF?-B/9BFBFFFFFB/B9FBBFEFFFFFF/BFFB/BFFF/BFBFFFFFBBBBBFA-9--9AB
@M05620:37:000000000-D9766:1:1101:15680:6613 1:N:0:47
ACCACACCTTCTACAATGAGCTGCGTGTGGCTCCCGAGGAGCACCCCGTGCTGCTGACCGAGGCCCCCCTGAACCCCAAGGCCAACCGCGAGAAGATGCCCAGGTGAGTGGCCCGCTACCTCTTCTGGTGGCCGCCTCCCTCCTTCCTGGCCTCCCGGCGCTGCGCCCTTTCTCACTGGTTCTCTCTTCTGCCGTTTTCCGTAGGACTCTCTTCTCTGACCTGAGTCTCCTTTGGAACTCTGCAGGTTCTA
+
BBAABAABFFFFGGGFGGGGGGHHGGGGHGHHHGGGEGGFGHHHHGGGFFGGHFHGHHHGGGGGGGGGGGGHHHHGGGGHGHHHEFGFGGGGGGHHHGHHHGEFHHHCHHGGHHCGGGGHHHHHHFGHHHGHGGGGGGHGHGGHHGGGGGGGGGGGGG--;@BFFFFFFFFFFFFFFFFFFFFFFFFFFFFEFFDFFFFFDBFDFFFFFFFFFFFFFEFFFBF;9FBBFFF/FFEFFFFFFFFFFFABFF/
@M05620:37:000000000-D9766:1:1101:13003:6622 1:N:0:47
ACCACACCTTCTACAATGAGCTGCGTGTGGCTCCCGAGGAGCCCCCCGTGCTGCTGACCGAGGCCCCCCTGAACCCCAAGGCCACCCCCAGGTGAGCGGCCCGCTACCTCTTCTGGTGGCCGCCTCCCTCCTTCCTGGCCTCCCGGAGCTGCGCCCTTTCTCGCTGGTTCTCTCTTCTGCCGTTTTCCGTAGGACTCTCTTCTCTGACCTGAGTCTCCTTTGGAACTCTGCAGGTTCTAGATCGGAAGAGC
+
AAAAA>ABFFFFGGGGGFGGGGGHEEEFHGFHGFGGEFG2EH2FEGGGGGGFGFHGGHHGFGEEGEEGGGGF3FGEGGEHEGGHG0CCF//<?2?C2/@DCCG?D-AGHFFHFD<0=<.<C-:-.CCGBFGH0G9;0/CABC9E9--9;.BF?DFFFB/B/B.9EFFFBFBBFFF/BFFFF-:DBEFBD/...9BBFFBFFFBF////9B./B9BFFF/FFFBFBF/9F/9/:A;//9/;/;;....;.;.
@M05620:37:000000000-D9766:1:1101:13270:6651 1:N:0:47
ACCACACCTTCTACAATGAGCTGCGTGTGGCTCCCGAGGAGCACCCCGTGCTGCTGACCGAGGCCCCCCTGAACCCCAAGGCCAACCGCGAGAAGATGCCCAGGTGAGTGGCCCGCTACCTCTTCTGGTGGCCGCCTCCCTCCTTCCTGGCCTCCCGGCGCTGCGCCCTTTCTCACTGGTTCTCTCTTCTGCCGTTTTCCGTAGGACTCTCTTCTCTGACCTGAGTCTCCTTTGGAACTCTGCAGGTTCTA
+
AAAAAAAAFFFFGGGGBGE1G1GFG0BA00FG1FFAAEGECHHHHGGGFEEGEHGFHHHE/E?GG/EGGGG0F1GGGGAG//GHHFEEGG//<C0C1?1?FFEFHGHHHHGGHHGGGGGHHHHHHHHHHHGHHGGGGGEGHHGHHGGGGGGGGGGGGG-@A@@F?@F@;FFFFFFFFFFFFFFFFFFFFFFFF@FFFFFFFFFFFFFFFFFFFFFFFFBFFFFFFFFFFFFFFFFFFFFFFFFFFFFFFF;
@M05620:37:000000000-D9766:1:1101:16882:6686 1:N:0:47
ACCACACCTTCTACAATGAGCTGCGTGTGGCTCCCGAGGAGCACCCCGTGCTGCTGACCGAGGCCCCCCTGAACCCCAAGGCCAACCGCGAGAAGATGAACCGGGGAGTGTCCCGCTACCCCTTCTGTTGTCCGCCTCCCTCCTTCCTGGCCTCCCCGAGCTGCGCCCCTTCTCACTGGGTCTCTCTTCTCCCGTGTTCCCTAGGACTCTCTTCTCTGAGCTGAGTGTCCCTTTTGGCTCTGCAGGGTCTC
+
BBBBBBBBFFFFGGGGGGGGGGHHGGGGHGHHHGGGGGGFGHHHHGGGFEGFHHHHHHHGGGCGGGGGGGGHHHHGGGGHGHHHHGGGGGGGGGHHHH22?////>-A.F111>-A---<.<E::G:00</00.;.:;.;/F./;0/00/..0;.C.:--:.//:>.@-.:.;F/B//../.;FFFF9/B///...;F////9.;:/:BFFF//;FF///;/:/::/;FB//;///-/9;F////.-.9;/
@M05620:37:000000000-D9766:1:1101:26350:6689 1:N:0:47
ACCACACCTTCTACAATGAGCTGCGTGTGGCTCCCGAGGAGCACCCCGTGCTGCTGACCGAGGCCCCCCTGAACCCCAAGGCCAACCGCGAGAAGATGCCCAGGTGAGTGGCCCGCTACCTCTTCTGGTGGCCGCCTCCCTCCTTCCTGGCCTCCCGGTGCTGCGCCCTTGCTCAGTGGTTCTCGCTTCTGCCGTTTTGCGTAGGACTCTCTTCTCTGACCTGAGTCTCCTTTGGAACTCTCAGGTTCTAG
+
1A>AA1>AFFCD3GG13BBF1FA1ABAE00BGGGF00AE//FAGHGEGA/E/1BABGGFGGG/E/E/FGGGF1FEEFGAGFEGHAFGGG/BC/BHF1?D<<1//1<1??G?/FGCA--@C1<<DGDG0D/...AC-:CH.:GGF09/0F/ACBFAEG@-=@GGF-9E@?F-:BBF/;///;B//-:-A9FBFB9BFFE-B9;-9-//;9/BFBFF/F///:/;B-;FFFFF/9/////9;B/////:9/;/
@M05620:37:000000000-D9766:1:1101:16820:6695 1:N:0:47
ACCACACCTTCTACAATGAGCTGCGTGTGGCTCCCGAGGAGCACCCCGTGCTGCTGACCGAGGCCCCCCTGAACCCCAAGGCCAACCGCGAGAAGATACCCAGGTGAGTGGCCCGCTACCTCTTCTGGTGGCCGCCTCCCTCCTTCCTGGCCTCCCGGCGCTGCGCCCTTTCTCACTGGTTCTCTCTTCTGCCGTTTTCCGTAGGACTCTCTTCTCTGACCTGCGTCTCCTTTGGAACTCTGCAGGTTCTA
+
BBBBBBBBFFFFGGGFFGGGGGHHGGGFHFHGHGGGGGGGGHHHHGGGFEGGHGGHHHHGGGGGGGGGGGGHHHHG//?FFGE///?/CD<CFG<2>22?22GCGF1<F1</FHCC<-<FHHHHBD000/.<<-:@EAHFHHGHHGGG09FAFAEAA-@?BFAF-=DFAFFFFF//BFFF/FFFFFFFFFFFF-..BA/B.::..99BBF/BB/9BB9FFFFF.99>.:F9BFBFFFFEB//::9AF///:
@M05620:37:000000000-D9766:1:1101:26365:6699 1:N:0:47
ACCACACCTTCTACAATGAGCTGCGTGTGGCTCCCGAGGAGCACCCCGGGCTTCGGACCGAGTCCCCCCTGAACCCCAAGGCCCGCCTCACCAGCATGCCCACGTTAGTGGCCCGCTACCTCTTCTGGTGGCCGCCTCCCTCCTTCCTGGCCTCCCGTAGCCGCGCCCTTTCTCACTGGTTCTCTCTTCTCCCGTTTTCCGTAGGACTCTCTTCTCTTACCTGAGTCTCCTTTGTAACTCTCAGGTTCTAG
+
1AAAA1>AFFFFGGG13BGBE11BAEEG00BFHGF0AAEC/B/BGG?G//A//0/?BEGGGG/FDG>EEGGC1F/EFGA//?F//>B/?1/010/011?<0?/>/0?/11??GG-A<--00DG0DD=0D/AFH-:A.;:.;G;G0C/BF/.CCFEFG.-.909:@@@@-/;B//9B/9-;//:BFFF9BB/:/-;;BEFFFFFFFFFBB9BF/B//;/:/BFBB-99/B/BF///9/9;FFBEBBBFB/99
@M05620:37:000000000-D9766:1:1101:23085:6724 1:N:0:47
ACCACACCTTCTACAATGAGCTGCGTGTGGCTCCCGAGGAGCACCCCGTGCTGCTGACCGAGGCCCCCCTGAACCCCAAGGCCACTCCCAGGTGAGTGGCCCGCTACCTCTTCTGGTGGCCGCCTCCCTCCTTCCTGGCCTCCCGGAGCTGCGCCCTTTCTCCCTGGTTCTCTCTTCTGCCGTTTTCCGTAGGACTCTCTTCTCTGACCTGAGTCTCCTTTGGAACTCTGCAGGTTCTAGATCGGACGAGC
+
ABBBBABBFFFFGGGFGGGGGGHHGGGGHGHHHGGGDEGEEGGHHGGGEGGGHHHFHHHGGFEEGGGGGGGGHHHGGGGHEHHHGGHHH2BEFGFHFGGGHHGGC/CHHHHHHHHHGGDHHGGGGGHGHHGHHHHHHHHHHHHGGGCGGHHHGGGGGGGGGG0CFGE;BBFGGGGGGGGGFFFDFFFFFFFFBFFFFFFFFFFFFEFFFFFFFFFFFFFFFFFFFFFFFFFFFF.FFFFB/BFFFD-@=D@
@M05620:37:000000000-D9766:1:1101:24395:6794 1:N:0:47
GAGGCTGCTTTGGAAGAAACTCCTACATAACTGCAACCGTTCCCCCTGTCCCTGTAAGCGGTCCTTTCCTGGCTTACAGAAGCTGCAACAACTGCCCATGTCCTACAGGCTGCTCCCCTTCCGGCCCGGCTCCTCGCCGCCTCCCCGGGAGTCACCGCGCTGCTGAACCAATGGCAAGTCCGTCAGGCCTTTCCGCTTTCGCACTCTTGTGGCTCCCCTTGCCCACTTCTCAGCCTTTGTCCTTGTCCCTG
+
A1AAAAFAFFFFG1FGFCGBFG1GF1B33DBG1B1AB000BBGH0AAA11BB1BBA22AA/B//BD21BGHGHB>1BFBEE@B@1B0@B>?B10BB?1FFHHHH2BBFG/BGGHHHGG0BGHCGGGCGGCCGGHHG?C?CGGGHGGCGG@AEFDHHGGGGGGGHHFGGG.9C9/CFFGFGEFGGGGG/CFGGGGGFFFFBBFF@@FFFFFF?-AFFABFFFFFFFFFFFFFFFF/;BBFFFFFFFF;BBF/
@M05620:37:000000000-D9766:1:1101:22142:6800 1:N:0:47
ACCACACCTTCTACAATGAGCTGCGTGTGGCTCCCGAGGAGCACCCCGTGCTGCTGACCGAGGCCCCCCTGAACCCCAAGGCCAACCGCGAGAAGATGCCCAGGTGAGTGGCCCGCTACCTCTTCTGGTGGCCGCCTCCCTCCTTCCTGGCCTCCCGGCGCTGCGCCCTTTCTCACTGGTTCTCTCTTCTGCCGTTTTCCGTAGGACTCTCTTCTCTGACCTGAGTCTCCTTTGGAACTCTGCAGGTTCTA
+
BBBABBBBFFFFGGGGFGGGGCHFGAAA4AGFFFGAAFGGCHHHHGGGDGGGGHGHHHGG?GCGGDGGGGGEGFHGGGEHEEHHHGE@FGF@@GFFDGGFHHHGHHHHHHGGHHGGGCGHHHGHHHGEHHGGHGGGGGCEHHGHHGGGGGGGGFFGBG9@FFFFFFFF;FFFFFFFFFFFFFFFFFFFFFFFFFFFFFFFFFFFF/BFFFFFFFFFFFFFFFF/BFFFFFFFFFFFFFFFFFFFFFFFFFB
@M05620:37:000000000-D9766:1:1101:12246:6804 1:N:0:47
GAGGCTGCTTTGGAAGAAACTCATAGATTACTGCAACAGTTCCCCCTGGACCTGGAAAAGTTTCTTGCCTGGCTTACAGAAGCTGAAACAACTGCCAAGGTCCTACAACATTCTCCAGTAAGGGAGACACTCCTAGAATAGTACACTGGAGTACACAATCTGATAAAACCCAGCCAAGTCAGTCGGACCTTTCAACCCAAGCACACTAGAGGGGCAAATTACACAATTCTACGCATTTCACCTTGTAACTG
+
>1AAA1CAFFDD1FGGFFGGFGGHBGGGFFHHHHFFABG1DGFGHGGGFFHFFFGGEGGFBGFHDHDFGGFHHHGFHFHFHHHHFHHHHBHHHFFCF1/BB1BG21B11/0112@1B12121>0?///00B0F11B112B1BBG2B11F0B1B1211?11122@2@11@///?0<00/<1?1?1/---->111>10....<<CC/<G/;00/.---..;90009;.0;0000=:.9.9000;0009;0009
@M05620:37:000000000-D9766:1:1101:12294:6844 1:N:0:47
GAGGCTGCTTTGGACGAACCTCCTACAGAAATGCAACCACTAGATTTCAATCTGGATGACGTTTTATGTTTGCTTAACGAATTTGATATATCTTCCATGAATTAAATCATCTAATCACTTAAGAGCACATAATAAAAATAGATACGGGACAGGTAACTCTAACATCAATACGAACTACCAGAACCAACAGAAGTACGCATCATTACGTCAACAACAAACGATCTTAACGTCACAACCCCGAATCTTAGATC
+
>1>>1>BAB1B1B1AA100ABBFF1B1B1A1AAD1A1AB/B011DD2D222D1D1BBB11AA/BB2AD22AB111211/BB//2222B2222@2B1121112BB1B22B222112@11B111111010011B22>111011122B//<///?/112121@111@>111121///</11011<0>.0.<.00<1110....<0000=./...00......:....00;0./9..=09..9--9;9//9////
@M05620:37:000000000-D9766:1:1101:22556:6848 1:N:0:47
ACCACACCTTCTACAATGAGCTGCGTGTGGCTCCCGAGGAGCACCCCGTGCTGCTGACCGAGGCCCCCCTGAACCCCAAGGCCACTCCCCGGTCAGTGGCCCGCTCCCTATTCTGGTGGCCGCCTCCCTCCTTCCTGGCCTCCCGGAGCTGCGCCCTTTCTCCCTGGTTCTCTCTTCTGCCGTTTTCCGTCGGCCTCTCTTCTCTGACCTGAGTCACCTTTGGAACTCTGCAGGTTCTAGCTCGGACGAGC
+
BBBBBBBBFFFFGGGGGGGGGGHHGEGGHFHHHGGGDGGAGHHHHGGGFGGGGHHHHHHGGGEEGGGGGGGHHHHGGGGHEHHHG3BGH/>B/<?2?FGFH/CG/>EGH11GHHHHHHGHGGFGGGHGHHGHHHHHHHHHHHHGDC:AFG/=;@GGGFGGGGGGGGGFFFFFFFFFFFFFFFDDFFFFFFFFF-D.FFFFFFFFFBFEFFB/9FF/;BBFFFE/FFFFFFF9FFFFBF9FFFFDC9@=-;@
@M05620:37:000000000-D9766:1:1101:9364:6856 1:N:0:47
ACCACACCTTCTACAATGAGCTGCGTGTGGCTCCCGAGGAGCACCCCGGGCTGCTGACCGAGGCCCCCCTGAACCCCAAGGCCAACCGCGAGAAGATGCCCAGGTGAGTGGCCCGCTACCTCTTCTGGTGGCAGCCTACCTCCTTCCTGGCCTCCCGGAAATGCGCCCTTTCTCACTGGTTATCTCTTCTGCCGTTTTCCGTAGGACTCTCTTCTATGACCTGAGTCACCTTTGGAACTATGCAGGATCTA
+
A11>A?1AFFF1AFG131BEDB1A0BEFH0GFGG00E/E/FHHHHGCE//A/E/1BF>>EGGGGEG/EGGGHHHA/?EG<FGHF/?C@C/>>@/0FH1FGHHAFG1<<F1>FH.<@CGG/0<DFG0=DH/EA/::C:/;CFG.GH0F90/.CBFEEB@@--0009:C@@/FF///:/BFF//BBFFBFFFFF/@-;FFFFAB9-AFFFF//FFF/9B9BF//9/-;B//9BFF////9B/9;9FF--////
@M05620:37:000000000-D9766:1:1101:14469:6865 1:N:0:47
GAGGCTGCTTTGGAAGAAACTCATAGATTACTGCAACAGTTCCCCCTGGACCTGGAAAAGTTTCTTGCCTGGCTTACAGAAGCTGAAACAACTGCCACTGTCCTACAGGATGCTACCCGTAAGGAAAGGCTCCTAGACGACTCCAAGGGAGTAAAAGAGCTGATGAAACAATGGCAAGTAAGTCAGGCATTTCCGCTTTAGCACTCTTGTGGATCCACTTGACCAATTCTCAGCATTTGTACTTGTACCTG
+
BBBBBBFBFFFFGFGGFFGGFFHEGA5FGG4EB544BGF5D5F32B2F22F2G22EEE2BBFHAD5D5BGFHAF13FHGHHGHHG3BFG?EGHCHH3@FGHDGHHFHHFHHFEHDGHHGEEFGHF33?FFHHGHD?33?BFGGH22FFCFGF2FFDG<GFGF1FBGHHHHHHFHFHFF1=1>=FGHHFEHHGHHDGGGGG0DDGCGHHHCCACHFGH/CGHH0BF.CBCFFBFGGGGGGB0CFGB;;09BF
@M05620:37:000000000-D9766:1:1101:25741:6884 1:N:0:47
ACCACACCTTCTACAATGAGCTGCGTGTGGCTCCCGAGGAGCACCCCGTGCTGCTGACCGAGGCCCCCCTGAACCCCAAGGCCAACCGCGAGAAGATGCCCAGGTGAGTGGCCCGCTACCTCTTCTGGTGGCCGCCTCCCTCCTTCCTGGCCTCCCGGCGCTGCGCCCTTTCTCACTGGTTCTCTCTTCTGCCGTTTTCCGTAGGACTCTCTTCTCTGCCCTGCGTCTCCTTTGGAACTCTGCAGGTTCTA
+
BBBBB@AABFFFGGGGGGGFGFHHGEEA4EECGCFGDGGC2GHEHGGG1EEEDA3GHHFEFGCGGGGEGG1FFGHGGAEHGEHHCFGGGC/B/?C<FBGHH2FF<GF011</?F@D?-<F<GFGHHDH0GDHHC@@AAEFHGGB00CBFF?FFGEA9B---9BA9=DB;FFBFF/9//BBB9/BBBB9BBF/9@AAFF/FDF9DF/BBF/B/BBFF9B/;EFF.9;DAFF/BFFFBFFFBFFE/BFFFFF9
@M05620:37:000000000-D9766:1:1101:19824:6896 1:N:0:47
ACCACACCTTCTACAATGAGCTGCGTGTGGCTCCCGAGGAGCACCCCGTGCTGCTGACCGAGGCCCCCCTGAACCCCAAGGCCACTCCCCGGTCAGTGGCCCGCTCCCTCTTCTGGTGTCCGCCTCCCTCCTTCCTGGCCTCCCGGAGCTGCGCCCTTTCTCCCTGGTTCTCTCTTCTGCCGTTTTCCGTCGGACTCTCTTCTCTGACCTGAGTCTCCTTTGGAACTCTGCAGGTTCTAGCTCGGACGCGC
+
BBBAABBBFFFFGGGGFGEEGFHFGEFBCEHHFGGEGGGGGHGHHGGGGGGGHHHHHHGAEFEEFEGGGGGHHGHGGGGGACHHGBFEG?><>/?B?GHFHHGGG<?FGGHHHHHHHH.FHGGGGGHGHHGHHHHHHHHHHHHGGGGGGGGGG@DGGGGGFGFGGFFFGGFGGGGFFFFEFBFFFEFFFF?BB-;BFFFFFFFFFBFFFFFFFFFFFFFFFFF99FFFFFFFFFFFFFFFFFFFB.;9-;;
@M05620:37:000000000-D9766:1:1101:16475:6915 1:N:0:47
ACCACACCTTCTACAATGAGCTGCGTGTGGCTCCCGAGGAGCACCCCGTGCTGCTGACCGAGGCCCCCCTGAACCCCAAGGCCAACCGCGAGAAGATGCCCAGGTGAGTGGCCCGCTACCTCTTCTGGTGGCCGCCTCCCTCCTTCCTGGCCTCCCGGAGCTGCGCCCTTTCTCACTGGTTCTCTCTTCTGCCGTTTTCCGTAGGACTCTCTTCTCTGACCTGAGTCTCCTTTGGAACTCTGCAGGTTCTA
+
CCCCCCCCFFFFGGGGGGGGGGHHGFGEGGHHHGGGGGGGGHHHHGGGGGGGHHGHHHHFGGGGGGGGGGGHHHHGGGGHGHHHHGGGGGFGGGHHHHHHHHHGHHHHHHGGHHGGGGGHHHHHHHHHHHGHHGGGGGHGHHGHHGGGGGGGGGGGGG9CCGGGFGFFFFFFFFFFFFFFFFFFFFFFFFFFFFFFFFFFFFFFFFFFFFFFFFFFFFFFFFFFFFFFFFFFFFFFFFFFFFFFFFFFFFF
@M05620:37:000000000-D9766:1:1101:10090:6918 1:N:0:47
ACCACACCTTCTACAATGAGCTGCGTGTGGCTCCCGAGGAGCACCCCGTGCTGCTGACCGAGGCCCCCCTGAACCCCAAGGCCACCCCCTGGGCAGTGGCCCGGTTCCTTTTCTGGTTACCTCCTCTCTTCTTCCTGGCCTCCCGGCGCTGCGCCCTTTCTCTCTGGTTCTCTCTTCTGCGTTTTTCGGTCGGCGTCTCTTTTCTGACCTTCGTCTCTTTTGGACCTCTGCCGGTCCCCGCTCGGGGGCGC
+
BBBBBBBBCFFFGGGGGGEFGEHGFEG2AFHHHGGG?GGFGHHFHGGGAEGGHHHHHHFAFGGGGGGGGCFGHHHGGGGHGHHHGBE/></?/?2/BB2?FG//>???F1FGHH1?<11>F1F.>G><F<>1FG0=0/CGF.<EA-----;A?BGA-9009;900;0900;BB90;CFBB-9.;.9B--99@BF-;-9.9///:/;FFF///.;DFF9/:B/-//.;;F/B/@AB-@..-9@----;9---
@M05620:37:000000000-D9766:1:1101:20666:6931 1:N:0:47
ACCACACCTTCTACAATGAGCTGCGTGTGGCTCCCGAGGAGCACCCCGTGCTGCTGACCGAGGCCCCCCTGAACCCCAAGGCCACTCCCCGGTGAGTGGCCCGCTCCCTCTTCTGGTGGCCGCCTCCCTCCTTCCTGGCCTCCCGGAGCTGCGCCCTTTCTCCCTGGTTCTCTCTTCTGCCGTTTTCCGTAGGCCTCTCTTCTCTGACCTGAGTCTCCTTTGGAACTCTGCAGGTTCTAGCTCGGACGAGC
+
DCCDDDDDFFFFGGGGGGGGGGHHGGGECFHHHGGGGGGGGHHHHGGGDGGGHHGHHGHGGGGGGGGGGGGHHHHGGGGHGHHHGFHHH?>B//?BGHGGHHGFF/?FGHHHHHHHHH.GHGGGGGHGHHGHHHHHHGHHHHHGGGDAGGGGGGGGGGGGGGGGGGGGFFFFFFFHFHFFFFFFFFFFFF.BD0<FFFFFFFFFFFFFFFFFFFFFFFFFFHFBFFFFFFFBFFFFFFFFEFFFF.9<-@B
@M05620:37:000000000-D9766:1:1101:10791:6947 1:N:0:47
ACCACACCTTCTACAATGAGCTGCGTGTGGCTCCCGAGGAGCACCCCGTGCTGCTGACCGAGGCCCCCCTGAACCCCAAGGCCAATCCCAGGAGGGTGGCCCGCTACCTCTTCTGTGGGCCGCCCCCCTCCTTCCTGGCCTCCCGGAGCTGCGCCCTTTCTCACTGGGTCTCTCTTCTCCCGGTTGCCGTAGGACGCTCTTCTCTGACCTGAGTCTCCTTTGGAACTCTGCAGGTTCTAGATCGTAAGAGC
+
BBAABAAACFFFGGGFFGGDGFHFGFEEAAF2GFGG?EEEEHFEHGEG11A1A33GGHCA0E?EGAEGGEECCGGGGEEHGFHH/3B0F33?////??/00<<><@/G<G1<1?<11<>.<<---<<@@EDFHHF:C:C.;.9.99B9@.//--.9-/;BBF/FF9;.;9.9BFFB////:.--.-./9AD.;/;--.;9B///;9/://9BFB9/::/;9//;9B/B//9//AA//:;B/BFE..AFBB.
@M05620:37:000000000-D9766:1:1101:8670:6957 1:N:0:47
ACCACACCTTCTACAATGAGCTGCGTGTGGCTCCCGAGGAGCACCCCGTGCTGCTGACCGAGGCCCCCCTGAACCCCAAGGCCAACCGCGAGAAGATGCCCAGGTGAGTGGCCCGCTACCTCTTCTGGTGGCCGCCTCCCTCCTTCCTGGCCTCCCGGCGCTGCGCCCTTTCTCACTGGTTCTCTCTTCTGCCGTTTTCCGTAGGACTCTCTTCTCTGACCTGAGTCTCCTTTGGAACTCTGCAGGTTCTA
+
CBCCCCCAFFFFGGGGGGFGGGHHGGGBAEHHHFFEDEGGGHHHHGGGGFGGGHHHHHHEGGCGGGGGGGGHHHHGGGGHGHHHHGGGGG/BDGHFHHHHHHHGHHHHHHGGHHGGGFGHHHHHHHGHHHGHHGGGGGHGHHGHHGGGGGGGGGGGGG-;DFFFFFFFFFFFFFFFFFFFFFFFFFFFBBFFFFFFFFFFFFFBFFFFFFFFFFFFFFFFFFFEFFF0;FFFFFFFFFFFFEFFFFFFFF:
@M05620:37:000000000-D9766:1:1101:6857:6960 1:N:0:47
ACCACACCTTCTACAATGAGCTGCGTGTGGCTCCCGAGGAGCACCCCGTGCTGCTGACCGAGGCCCCCCTGAACCCCAAGGCCAACCGCGAGAAGATGCCCAGGTGAGTGGCCCGCTACCTCTTCTGGTGGCCGCCTCCCTCCTTCCTGGCCTCCCGGCGCTGCGCCCTTTCTCACTGGTTCTCTCTTCTGCCGTTTTCCGTAGGACTCTCTTCTCTGACCTGAGTCTCCTTTGGAACTCTGCAGGTTCTA
+
BBBBBBB3CFFFGGGGGGBFGGHHGGGBAEGFGFFE?EEGFHGHHGG0EEEGHHGHGHHAECGGGGGGGGGHFHHGGGGHGHGHHGGGGG<@DGHEHFHHHHHGHHHGHGGGHHGGGGGHHHHHHHHHHBFHHGGGGGHGHHGHHGGGFGGGGGGGGG?BGFFFFFFFFFFFFFFFFFFFFFFFFFFF;BFFFFFFFFFFFFFDDFFFFFFFFFF;BF9BFFF/;FF/;BFFFFFFFFFFFEFFFFFFEF9
@M05620:37:000000000-D9766:1:1101:7438:6968 1:N:0:47
ACCACACCTTCTACAATGAGCTGCGTGTGGCTCCCGAGGAGCACCCCGTGCTGCTGACCGAGGCCCCCCTGAACCCCAAGGCCACTCCCAGGACAGTGGCCCGCTACCTCTTCTGGTCTCCTCCTCCCTCCTTCCTGGCCTCCCGGCGCTGCGCCCTTTCTCCCTGGTTCTCTCTTCTGCCGTTTTCTGTCGGCCTCTCTTCTCTGACCTGAGTCTCCTTTGGACCTCTGCCGGTTCTAGCTCGGCTGCGC
+
CCCCDDCBFFFFGGGGGGFGGGHHGFGBGGHHHGGGGGGGGHHHHGGGGGGGHHHHHHHGGGGGGGGGGGGHHHHGGGGHGHHHG3BB?2B?//2/BF2FGHG/>/<?F1?FGHHHG11?F1FGGF<>F0<<FGHHDGHHHHHGDCCCD@EGCGGGGGB:<00<<BAFFFFGGGGGGGGFB=DFFFF00<FFDD<DFFFFF:B<B:FFFFF//<:0<0<0BFFFFFFBFFF09BF<B0::FFFFF.<<9CC
@M05620:37:000000000-D9766:1:1101:4923:6975 1:N:0:47
ACCACACCTTCTACAATGAGCTGCGTGTGGCTCCCGAGGAGCACCCCGTGCTGCTGACCGAGGCCCCCCTGAACCCCAAGGCCAACCGCGAGAAGATGCCCAGGTGAGTGGCCCGCTACCTCTTCTGGTGGCCGCCTCCCTCCTTCCTGGCCTCCCGGGGCTGCGCCCTTTCTCACTGGTTCTCTCTTCTGCCGTTTTCCGTAGGACTCTCTTCTCTGACCTGGGTCACCTTTGGAACTCTGCAGGTTCTA
+
AB?ABBABFFFFGFGGFGEFDFFGEGGEGEHHHFGGGGGAEHHHHGE0AEGGHFHFFHHAEECGGGGGGGGGHHHGGGGGGHHHHGGGG?>@?DFB11GHHHAFH1???1?FCA@CCGGHHHHHHFDDDCE..@DGGAGGHHG/;BFF0CFGGGGGEG--9-:;-@ABBFFFFFFFFFF/BBFFFFFFFFFFFBA.9EFF?BF.A/9BFFFFFFF/;B9FFF...9B.9;BFF//9BBFF//;BFF9/;/;
@M05620:37:000000000-D9766:1:1101:16568:6988 1:N:0:47
ACCACACCTTCTACAATGAGCTGCGTGTGGCTCCCGAGGAGCACCCCGTGCTGCTGACCGAGGCCCCCCTGAACCCCAAGGCCACTCCCCGGTGAGTGGCCCGCTACCTCTTCTGGTGGCCGCCTCCCTCCTTCCTGGCCTCCCGGAGCTGCGCCCTTTCTCCCTGGTTCTCTCTTCTGCCGTTTTCCGTCGGACTCTCTTCTCTGACCTGAGTCTCCTTTGGAACTCTGCAGGTTCTAGCTCGGACGCGC
+
AAAAAAAAFFFFGEGFAGDFGCHGGE0000BG1FFEAFGCCHCGHGGG?EEABGFAEGFA/E/EF/EEGGF0@>FEGGAG//FHG<<<F///>/?B11//<G@/C/>FFFFHHHHDGF.<G@?@AEHFHGCHHHHHHHFFHHGGGGGGGGGFG?A?@GGBFG0;BBAB9FBBFFFFFFBFF@ABFEB9AF-9@-;-BFFFFFFFFFBFFFFFFFFFFFBFFFF;/9;FFEF/BFFEFFBB/BBA?:-;-9@
@M05620:37:000000000-D9766:1:1101:12959:6990 1:N:0:47
GAGGCTGCTTTGGAAGAAACTCATAGATTACTGCAACAGTTTCCCCTGGACCTGGACAAGTTTCTTGGTTGGCTTACAGAAGTTGAAACAACTGCCAATGTTCTACAGGATGATACCCGTAAGGAAAGGCTCCTAGAAGAATAAAAGGAAGTACAAGAACTGAGGAAACAATGGCAAGGAAGTCAGGCATTTGGGCTTTAGCCCTCTTGGTGAGCCAATTGAACAATTCTCAGCATTTGTACTTGGAACTG
+
>3>>>>B>BBB4B45A4B4BFBFGG5AFG54DD5444B2DD5DA3BBA22ABFFA2232BDAD5DDD33B1A3GB33BBDBB5BD55B3B1?BBB?3FB3B4B4B4433BB334@B3B>>//??3BB?0?3B?BB??BBC33B3BBB/2???33?32<2@2<<2/@2222?1?<001?/0?011110><1>111.00<<00=/</</0<00.0.;;/:/0;:;C0/0<0<0:0;90CFF00000009;/;0
@M05620:37:000000000-D9766:1:1101:15597:7002 1:N:0:47
GAGGCTGCTTTGGAAGAGCCCCCTTCTGAACTCCACTCACTCCCTCGAATCTCGTATGCCGTCTTTTGCTGGCAAAAAGAAGCTGCCACAACTTCCCCTGTCCTCCAGGCTGCTCCCCTTCCTGCCCGGCTCCTCGCCGCCTCCCCTGGCGTCCCCGCGCTGCTGAACCCATGTCAAGTCCGTCAGGACTTTCCGCTTTCGCACTCTTGTGGCTCCCCTTGCTACCTTCTCCGCCTATTTCCTTGTTGCTG
+
BBBBBBFBFFFFGGGGGBBBAAA24A4D5FGHABG25B33DFF222A223B55BBE3BD3AEE1B5D5BG5BE23B?F1BF3B33B?BB1??BBB3B111BFHH33BBF?BGGHGHGGEHHH3?FG/?B/>EFCGEGG/>ADGH?>0>F0>CC-CCC<A@DG.<G0<GG??C/0;90CFFC.AF.AF/;;CFFFDGGFFFFDF>B/BFFFFFAAFEEDFFFF/;/9B;B9B/:ADD9//9;/;BFF/.;;/
@M05620:37:000000000-D9766:1:1101:15611:7013 1:N:0:47
GAGGCTGCTTTGGAAGAAACTCCTAGATTACTGCACCCGCTCCCCCTGGCCCTGGAACAGTTTCTTGCCTGGCTTACAGAAGCTGAAACAACTGCCCATGTCCTGCAGCATGCTACCCGTAAGGACAAGCTCCTAGACGACTTGCAGGGAGTCAAGGAGCTGCTGAAACAATGGCAAGTAAGGCAGTCATGTGGGCTTTATCACTCTTGTGGATCCAATTGAACAATTCTCAGCATTTGCACTTGTACCTG
+
AAAAAAFAFFFFGGGGG1FGBF1G1BFGFGHHHHH1B0A0AEECAF/F/0BAFFGHB10BDGFFGH1FGHHHHHBFHHHHHHH111BFG0FHC0FC/1FG2BF211B110B11121B>>/</<11000B/1<1B1111?@///111@0/F/<011110?<?<1111>1<<CG1CGC0.=<0=/<C</<0=0=00:././;000:0;:;CG:.000;00;FF00;9/0;09C0CFFBB000009/0;00;0/
@M05620:37:000000000-D9766:1:1101:5761:7013 1:N:0:47
ACCACACCTTCTACAATGAGCTGCGTGTGGCTCCCGAGGAGCACCCCGTGCTGCTGACCGAGGCCCCCCTGAACCCCAAGGCCAACCGCGAGAAGATGCCCAGGTGAGTGGCCCGCTACCTCTTCTGGTGGCCGCCTCCCTCCTTCCTGGCCTCCCGGAGCTGCGCCCTTTCTCACTGGTTCTCTCTTCTGCCGTTTTCCGTAGGACTCTCTTCTCTGACCTGAGTCTCCTTTGGAACTCTGCAGGTTCTA
+
EEEEEECDFFFFGGGGGGGGGGHHGGGGHGHHHGGGGGGGGHHHHGGGGGGGHHHHGHHGGGGGGGGGGGGHHHHGGGGHGHHHHGGGGGCCGGHHHHHHGGFFGFGFGHEFHHCCG-CHHFHHGHHHHHDHHGGGGGHGHHGHHGGGFBFGGGGGG@-?CFFGCGFFFFFFFFFFFFFFFFFFFFFFFFFFFFFFFFFFFF.<A0FFFFFFFFFFFFFFFFFFFFFBFFFFFFFFFFFFFFFFFFFFFF1
@M05620:37:000000000-D9766:1:1101:16524:7033 1:N:0:47
GAGGCTGCTTTGGAAGAAACTCATAGATTACTGCAACAGTTCCCCCTGGACCTGGAAAAGTTTCTTGCCTGGCTTACAGAAGCTGAAACAACTGCCAATGTCCTACAGGATGCTACCCGTAAGGAAAGGCTCCTAGAAGACTCCAAGGGAGTCAACGAGCTGATGAAACAATGGCAAGTAAGTCAGGCATTTCCGCTTTAGCACTCTTGTGGATCCAATTGAACAATTCTCAGCATTTGTACTTGTAACTG
+
>AAAA1BAFFBFAAGGGGGGFGFFFHHHHHHHHHDFFGHAFGHHHGEF/BGGHHHHH10BBFHHEHFHHHHHHHF1GHHHHHHHFGHHHHHHHGHHG1FHHHHH@GHHHAGHHH2FHHFG?/FG10>FGHHHGH1F11B1F<GHF1DCFFEG0F@1<<ACGGDGHHHFHHHHHHHHFFGB1HHHHFHH.GHFHHGGCGGHFHHHHHHHHFHGGHHHG0GHHF0CGBFFGGGGFGGGGGGG0FGGFF00;FF
@M05620:37:000000000-D9766:1:1101:19865:7076 1:N:0:47
ACCACACCTTCTACAATGAGCTGCGTGTGGCTCCCGAGGAGCACCCCGTGCTGCTGACCGAGGCCCCCCTGAACCCCAAGGCCAACCGCGAGAAGATGCCCCGGTGAGTGGCCCCCTACCTCTTCTGGTGGCCGCCTCCCTCCTTCCTGGCCTCCCGGGGCTGCGCCCTTTCTCCCTGGTTCTCTCTTCTGCCGTTTTCCGTAAGACTCTCTTCCCTGACCTTAGTCTCCTTTTGAACCCTGCCGGTCTAG
+
DCCDDCCDFFFFGGGGGGGGGGHHGGGEDGHHHGGGGGGGGHHHHGGGGGGGHHGHHHHGGGGGGGGGGGGHHHHGGGGHGHHHHGGGGGGGGGHHGHBGH//>//=0<<.<GH---.<C0<0D000<=/<:C--;..CE/9C/C0C00;.F09CE.;--9-..--AD-BF00009/099F000000;0000;-.AFF0B.0..;0009000;00/00//;00000009B0;F0B9B0.../..-;--;00
@M05620:37:000000000-D9766:1:1101:7244:7088 1:N:0:47
GAGGCTGCTTTGGAAGAAACTCATAGATTACTGCAACAGTTCCCCCTGGACCTGGAAAAGTTTCTTGCCTGGCTTACAGAAGCTGAAACAACTGCCAATGTCCTACAGGATGCTACCCGTAAGGAAAGGCTCCTAGAAGACTCCAAGGGAGTAAAAGAGCTGATGAAACAATGGCAAGGAAGTCAGGCATTTCCGCTTTAGCACTCTTGTGGATCCAATTGAACAATTCTCAGCATTTGTACTTGTAACTG
+
A3>AAAFAFFFFGGGAFFFGGGHGHHHD6DFAGHAEGHGDFGHGHG2B2BFBA22BG32BBFAHEH5BGGFHHGFEGEHFHHHHFHHHGEHH3BG3FGFGH4BFGGH33F3FGFGFGHGEEEGGHEHHHH3FFHE4?3FGGFHFH1???FEAFFHHHGGGHHFGHEHFHHCDDGCHHG/>FGHEGDGHFHHFGG<EGFGDGHGGCGHCF0;AG<CHH0GHFHFHCBGGBFF0;FFGGGGC;FFF0;F090C
@M05620:37:000000000-D9766:1:1101:22662:7126 1:N:0:47
ACCACACCTTCTACAATGAGCTGCGTGTGGCTCCCGAGGAGCACCCCGTGCTGCTGACCGAGGCCCCCCTGAACCCCAAGGCCAACCGCGAGAAGATGCCCAGGTGAGTGGCCCGCTACCTCTTCTGGTGGCCGCCTCCCTCCTTCCTGGCCTCCCGGCGCTGCGCCCTTTCTCACTGGTTCTCTCTTCTGCCGTTTTCCGTAGGACTCTCTTCTCTGACCTGAGTCTCCTTTGGAACTCTGCAGGTTCTA
+
CCCCCCCCFFFFGGGGGGGGGGHHGGGEHGHHHGGFGGGGGHHHHGGGEFGGHGHHHHHGGGGGGGGGGGGHHHGGGGGHGGHHHGGGGGGGGGHHHHGHHGHEHHHFHHGGHHGGGCGHHHHHHHHHHHGGHGGGGGHGHHGHHGGFFGGFGGGGBG-CGCFFFFFFFFFFFFFFFFFFFFFFFFFFFFFFFFFFFFFFFFFFDFFFFFFFFFFFFFBFFFFFFBFFFFFFFFFFFFFFFFFFFFFFFFB
@M05620:37:000000000-D9766:1:1101:23522:7129 1:N:0:47
ACCACACCTTCTACAATGAGCTGCGTGTGGCTCCCGAGGAGCACCCCGTGCTGCTGACCGAGGCCCCCCTGAACCCCAAGGCCACTCCCCGGTGAGTGGCCCGCTACCTCTTCTGGTGTCCGCCTCCCTCCTTCCTGGCCTCCCGGAGCTGCGCCCTTTCTCCCTGGTTCTCTCTTCTGCCGTTTTCCGTCGGCCTCTCTTCTCTGACCTGAGTCTCCTTTGGAACTCTGCAGGTTCTAGCTCGGACGCGC
+
1AAAAAAAFFFFDGGAFFGGFGG1EGGFHGHGHGGGGGGCGHHHHGAGEAGEHDGHHHHGGGGGEG@EGGGHHHEGGGGEGHHFC1BFG?<C>/<FF1FFHHGCC/AGH1DGGFHHDF.>G.AFCGEGHGGHHHHFD/CGFHEGGC-;CGGB-A.@AFFGGB0FFBACB;FFGFFFFFFFF=BFBFF/9BF@=-9AFFFFFFFFFFFFFFFFBBFFFFFFFFFB/FFFFFB/;AFBFFBBBBFF?-9;-;;
@M05620:37:000000000-D9766:1:1101:21754:7131 1:N:0:47
GAGGCTGCTTTGGAAGAACCTCATAGATTACTGCAACAGTTCCCCCTTGACCTGGAAAAGTTTCTTGCCTGGCTTACAGAAGCTGAAACACCTGCCAATGTTCTACAGGATGATACCCGTAAGAAAAGACTCATAAAAGAATAAAAGAAAAAAAAAGAGCAGATGAAACAATGGCAAGTAAGACAAACATTTCCGCTTTATCACTCTTGTAGATAAAATTGAACAATGCTCAGCATTTGTACTTGAAACTG
+
>3A>>>C>BBB4F4BA4F4ABEGHHFDDD5BBD5443F2DFA5ABAA2A3BBDFAA3323BBD5DDDAABAABFB3B5BDB3BBF33BBBBBBFF?3FBBBB@4BB@B3BB@BG4@33?1/>B4BCG3/B?F3GB4B?BE03BBDGG/?B00/////?<?10?11<>1<<<1>1<0<.0<<00<<//<<<=<=0.;..:<0;CG000;CG0:C09;BFF:0;;;0;:0/;099BF9;FG0;;;B000;00;
@M05620:37:000000000-D9766:1:1101:18823:7144 1:N:0:47
ACCACACCTTCTACAATGAGCTGCGTGTGGCTCCCGAGGAGCACCCCGTGCTGCTGACCGAGGCCCCCCTGAACCCCAAGGCCACTCCCCGGTGAGTGGCCCGCTCCCTCTTCTGGTGGCCGCCTCCCTCCTTCCTGGCCTCCCGGAGCTGCGCCCTTTCTCCCTGGTTCTCTCTTCTGCCGTTTTCCGTCGGACTCTCTTCTCTGACCTGAGTCTCCTTTGGAACTCTGCAGGTTCTAGCTCGGACGAGC
+
BBBBBBBBFFFFGGGGGGGGGGHGGGGGGGHHHGGGGGGGGHHHHGGGGGGGHHHHHHHGGGGGGGGGGGGHHHHGGGGHEHHHGFHHG?>C>/?BFHGGHHGGG/?FHHHHHHHGHH.FFFGGGGHGHHGHHHHHHHHHHHHGGGAFGGGGGGGGGGGGGGFFGGGGFFFFFFFFFFFFFFFFFFFFFF.BF-BFFFFFFFFFFEFFFFFFFFFFFFFFFFFFEFFFFFFFFFFFFFFFFFFFF.;>-@B
@M05620:37:000000000-D9766:1:1101:16089:7145 1:N:0:47
ACCACACCTTCTACAATGAGCTGCGTGTGGCTCCCGAGGAGCACCCCGTGCTGCTGACCGAGGCCCCCCTGAACCCCAAGGCCAACCGCGGGAAAATGAACCGATGTGTGTGCCCCGGTCCCTCTTCTTCCTTCCTCGCCTCCCGTTCCTGCCCCCCTGCTCCTGCGCCCTCTCTCCCTGCGTCTCTCTTCTGCCGTTTTCCTTTGGCCTCTCTTCTCTGTGGTACTCTGCCGTTTGAAGTTTGGAGGATC
+
BBBBBBBBFFFFGGGGGGFGGFHHGEG2ABFHHGGGFEFGGFHFHGAEEGGGFHHHHFHEEE0EFGGFGGEFHFHGGGGHGHEH/?E/B>/C>B/0?G11FG//-<011<<0110.--<<@.0;C0C000000<C:0.-;.;.;.9./CFG/.;.;--..://///;-.;@.;BF///./.-;-;./:/:;/B/F-.;/;/;//;;//;B.//;///;9///../;////;/-.;/./;/;//;./;;./9
@M05620:37:000000000-D9766:1:1101:15740:7154 1:N:0:47
ACCACACCTTCTACAATGAGCTGCGTGTGGCTCCCGAGGAGCACCCCGTGCTGCTGACCGAGGCCCCCCTGAACCCCAAGGCCAACCGCGAGAAGATGCCCAGGTGAGTGGCCCGCTACCTCTTCTGGTGGCCGCCTCCCTCCTTCCTGGCCTCCCGGCGCTGCGCCCTTTCTCACTGGTTCTCTCTTCTGCCGTTTTCCGTAGGACTCTCTTCTCTGACCTGAGTCTCCTTTGGAACTCTGCAGGTTCTA
+
BBBBBAABFFFFFFGDBGGGFGHHGEGFHGFFHGGEAEGGGGHHHGGGEGGGHHHHGHHGGGGEGGGCGGGHHHEGGGGFGHHGHFGGGGGGGGHHHHHHHHHFGHHHHGGGHHGGGGGHHHHHHHHHHHGHHGGGGGHGHHGHHGGGGGGGGGGGGG-;BFFFFFFFFFFFFFFFFFFFFFFFFFFFFFFFFFDFFFFFFFFFFFFFFFFFFFFFFFFFFFFFFFFFFFFFFFFFFFFFFFFFFFFFFFB
@M05620:37:000000000-D9766:1:1101:20211:7162 1:N:0:47
GAGGCTGCTTTGGAAGAAACTCATAGATTACTGCAACAGTTCCCCCTGGACCTGGAAAAGTTTCTTGCCTGGCTTACAGAAGCTGAAACAACTGCCCTTGACCATTAGACTGCTACCGTAAGGGCCCGACTCCACGCCAACTCACCAAAAGACACCACGAAACAGTACCAATTACGAGACCGACAGGCGTTTCAGCTTTCGCACTCTTGTAGCTCAACTTGCCCAATTCTCAGCATTTGTAATTGACAATG
+
BBBBBBFBFFFFGGGGFGGGGGHHHHHHHHHHHHHHHHHFHHHHHGGGHHHHHHHGHHHHGHHHHHHHHHHHHHHHHHHHHHHHHHHHHHHHHH3FG33233B3B3444BB33FH@B/?/?0B0/?E//<<<?2B/CF/B/22@2@2//?F/000///?//.>0<11=>GHE11=....<.---;:.C-9ADBFGGE0F0...99BBF90000;9CFF0///;//:://;//;/;9BFFFFF9FF/BF///
@M05620:37:000000000-D9766:1:1101:25693:7162 1:N:0:47
ACCACACCTTCTACAATGAGCTGCGTGTGGCTCCCGAGGAGCACCCCGTGCTGCTGACCGAGGCCCCCCTGAACCCCAAGGCCACTCCCCGGTGAGTGGCCCGCTCCCTCTTCTGGTGGCCGCCTCCCTCCTTCCTGGCCTCCCGGAGCTGCGCCCTTTCTCCCTGGTTCTCTCTTCTGCCGTTTTCCGTAGGACTCTCTTCTCTGACCTGAGTCTCCTTTGGAACTCTGCAGGTTCTAGCTCGGACGAGC
+
BBBBBBBBFFFFGGGGGGGGGGHCFGGGHFGHHGGFGGGCGHFHHGGGGGGFHHHHHHHGGGFGEGGGGGGHHHHGGGGGFHHGF3FFGGFG//?B2FEGHHGGG/CFHGHHHGDF=G?GHGCGDGHGHFGHGHHHHGHHHHHGGGBGGGGGGGGGGGGFGG0BFFFCFFFFFFFFFFFFFFDFFFFFFB.AA/BFFFFFFFFFFFFFFFFFFFFFFFFFFFFFBFFFFFF9FFAFFFFF/BFDDD-;-@9
@M05620:37:000000000-D9766:1:1101:15269:7184 1:N:0:47
ACCACACCTTCTACAATGAGCTGCGTGTGGCTCCCGAGGAGCACCCCGTGCTGCTGACCGAGGCCCCCCTGAACCCCAAGGCCAACCGCGAGAAGATGCCCAGGTGAGTGGCCCGCTACCTCTTCTGGTGGCCGCCTCCCTCCTTCCTGGCCTCCCGGAGCTGCGCCCTTTCTCACTGGTTCTCTCTTCTGCCGTTTTCCGTAGGACTCTCTTCTCTGACCTGAGTCTCCTTTGGAACTCTGCAGGTTCTA
+
BBBBBABBFFFFGGGGGGGGGGHHGGGGHGGHHGGGDGGGGFHHHGGGEGGGHHHHGHHGGGGGGGGGGGGHHHHGGGGHGHHHFGGGGGGGGGHHHHHHHGFFHFHHHHGGHHGGGGGHHHGHHGHHHHGHHGGGGGHGHHGHHGGGGGGGGGGGFB99?FGGAGFF;FFFFFFFFFFFFFFFFFFFFFFFFFDFFFFFFFFBDFFFFFFFFFFFFFFFFFFFFFFFFFFFFFFFFFFFFFFFFFFFFFB
@M05620:37:000000000-D9766:1:1101:15850:7200 1:N:0:47
ACCACACCTTCTACAATGAGCTGCGTGTGGCTCCCGAGGAGCACCCCGTGCTGCTGACCGAGGCCCCCCTGAACCCCAAGGCCAACCGCGAGAAGATGCCCAGGTGAGTGGCCCGCTACCTCTTCTGGTGGCCGCCTCCCTCCTTCCTGGCCTCCCGGCGCTGCGCCCTTTCTCACTGGTTCTCTCTTCTGCCGTTTTCCGTAGGACTCTCTTCTCTGACCTGAGTCTCCTTTGGAACTCTGCAGGTTCTA
+
BBBBBBBBFFFFGGGGGGBGGFHHGGFBAEHHGGGEDEGGFHHHHGGGEEGGGHHHHHGFGGGGGGGGGGGFHHHGGGGHFHHHHGFEGGCCCGHFDGGHHHHGHHHHHHGGHHGGGGGHHHHHHHHHHHGHHGGGGGHGHHGHHGGGGGGGGGGGGG-AFFFFFFFFFFFFFFFFFFFFFFFFFFFFFFFFFFFFFFFFFFFFFFFFFFFFFFFFFFFFFFFBFFFFFFFFFFFFFFFFFFFFFFFFFFF
@M05620:37:000000000-D9766:1:1101:20329:7224 1:N:0:47
ACCACACCTTCTACAATGAGCTGCGTGTGGCTCCCGAGGAGCACCCCGTGCTGCTGACCGAGGCCCCCCTGAACCCCAAGGCCACTCCCAGGTGAGTGGCCCGCTACCTCTTCTGGTGGCCGCCTCCCTCCTTCCTGCCCTCCCGGCGCTGCGCCCTTTCTCACTGGTTCTCTCTTCTGCCGTTTTCCGTAGGACTCTCTTCTCTGACCTCATTCTCCTTTGGAACTCTGCAGGTTCTTGATCGGAAGCGC
+
BBCCCCCCFFFFGGGGGGGGGGHHGGGGHGHHHGGGGGGGGHHHHGGGGGGGFHHHHHHGGGGGGGGGGGGHHHHGGGGHGHHHE3F2F23F2?2BFF/FHHGCGF?BGHF1G<11GG?G0---..F.CFA/00<00/<GHHGC.------C-AEG?/B009;CB0/0//;FFFF///;/:-;.;./9.:;..//;/BF//:///;//;B////:/:B9//9;F9B/9B///9A.:B9//;BF;D9;..-;
@M05620:37:000000000-D9766:1:1101:12224:7233 1:N:0:47
ACCACACCTTCTACAATGCGCTGCGTGTGGCTCCCGAGGAGCACCCCTTGCTGCTGACCTAGGCCCCCCTGAACCCCAAGGCCACTCCCCGGAAAGTGGCCCGCTCCCTCTTCTGGTGTCCACCTCCCTCCTTCCTGGCCTCCCGGAGCTGCGCCCTTTCTCACTGGTTCTCTCTTCTGCCGTTTTCCGTCGGCCTCTCTTCTCTGACCTGAGTCTCCTTTGGCACTCTGCAGGTTCTAGATCGGGCGCGC
+
AA>ABAA>BCBFEG5AGGAAE2EEEAEABEGGFAFFFEE0BFHGHGGA1BGDGFFGFHF5BFGHGE@EGEC1FC?EG?>G/GGC/3B0?/>E///0B?1FGEG/B/?FGCCGHHF?FG/F11?0FAGFHHDGGHHGGFHHHHHGGC?CGFGH-CF?BBFFGG0=00/9F0FGGGGFGBFFFBEGGGGFDF.-9-..99FBFFFFB//BFF./BFBF//;BF/9//;BFBFFFFF.;B/BB/9F.A--;9-9
@M05620:37:000000000-D9766:1:1101:18366:7251 1:N:0:47
GAGGCTGCTTTGGAAGAAACTCATAGATTACTGCAACAGTTCCCCCTGGACCTGGAAAAGTTTCTTGCCTGGCTTACAGAAGCTGAAACAACTGCCAATGTCCTACAGGATGCTACCCGTAAGGAAAGGCTCCTAGAAGACTCCAAGGGAGTAAAAGAGCTGATGAAACAATGGCAAGTAAGTCAGGCATTTCCGCTTTAGCACTCTTGTGGATCCAATTGAACAATTCTCAGCATTTGTACTTGTAACTG
+
CCCCCDFDFFFFGGGGGGGGGGBHHHHHHHHGHHHHHGHGHHHHHGGGHHHHHHHHHEFGBHHHHHHGHHHHHHHHHHHHHHHHHHHHHHHHHHHHHHHHHHHHHHHHHHHHHHHHHHGDGGHHHHHHGHHHGHHHHDGHHHHHFEHGGHFGFHHHGFHHHHFHHHHHHHHHHHHHHGHHHHHHHHHHHHHHHHGGGGGHHHHHHHHHHHHGHHHHH0GHGHFHHFHHHHGFGGGGGGHGGGGGGFFFFGG
@M05620:37:000000000-D9766:1:1101:8867:7256 1:N:0:47
ACCACACCTTCTACAATGAGCTGCGTGTGGCTCCCGAGGAGCACCCCGTGCTGCTGACCGAGGCCCCCCTGAACCCCAAGGCCAACCGCGAGAAGATGCCCAGGTGAGTGGCCCGCTACCTCTTCTGGTGGCCGCCTCCCTCCTTCCTGGCCTCCCGGAGCTGCGCCCTTTCTCACTGGTTCTCTCTTCTGCCGTTTTCCGTAGGACTCTCTTCTCTGACCTGAGTCTCCTTTGGAACTCTGCAGGTTCTA
+
CCCCCCCCFFFFGGGGGGDBGGHHGGGEFGHGHGGGGGGGGHHHHGGGGGFGHHHHHHGGGGGGGGGGGGGHHHHGGGGHGHHHHGGGGGCGGGHHHHHHHHHGHHHHHHGGHHGGGGGHHHHHHHHHHHGHH-CCGGHGHHGHHGGGGGGGGGGGGGGFGGGGGGFFFFFFFFBFFFFFFFFFFFFFFFFFFFFFFFFFFFFDF/FFFFFFFFFFFFFFFFFBFFFFFFFFFFFFFFFFFFFFFFFFFF;
@M05620:37:000000000-D9766:1:1101:21583:7287 1:N:0:47
ACCACACCTTCTACAATGAGCTGCGTGTGGCTCCCGAGGAGCACCCCGTGCTGCTGACCGAGGCCCCCCTGAACCCCAAGGCCAACCGCGAGAAGATGCCCAGGTGAGTGGCCCGCTACCTCTTCTGGTGGCCGCCTCCCTCCTTCCTGGCCTCCCGGAGCTGCGCCCTTTCTCACTGGTTCTCTCTTCTGCCGTTTTCCGTAGGACTCTCTTCTCTGACCTGAGTCTCCTTTGGAACTCTGCAGGTTCTA
+
ABABBAABFFFFGGGCFGGGGGHHFEGEHDHHHGG?EEG?EHHHHGGGEEGFHHHHHHHGGGGGEGCGGGGHHHEGGGGHGHHEEGGGGGGGGGHHHHGHHHHGGFHHHHGGHHGGGGGHHHHHHFHFHHGHHGCG?DHGHHGHEFGGGGGGFGGEDGBAFGEGGGFFFFFFFFFFFFFFEFFFFFFFFFFFFFFFFFFFFFFFFFFFFFFFFFFFFFFFFFFFFFFFFFFFFFFFFFFFFFFFFFFFFFF
@M05620:37:000000000-D9766:1:1101:5297:7287 1:N:0:47
GAGGCTGCTTTGGAAGAAACTCATAGATTACTGCAACAGTTCCCCCTGGACCTGGAAAAGTTTCTTGCCTGGCTTACAGAAGCTGAAACAACTGCCAATGTCCTGAAGGCTGCTCCACGTCCGGCAAGGCTCCTCGACGCCTCAAAGGGAGTCACCGAGCTGCTGAAACCATGGCAAGTAAGTCAGGCCTTTCAGCTTTCGCACTCTTGTGGAACAACTTGCACCATTCTCAGCCTTTTTCCTTGTTCCTG
+
BABBBBFBFFFFGGGGFGGGGGGHHHHHHHHHHHHGHHGFGHHHHGGGGHHHHHHHHHHHGHHHHHHHHHHHHHHHHHHHHHHHHHHHHHHHHHHHHHHH44B433BFF1B11B3@3BE?/?E@>E///?BFFGF//><</0C1F11@//?CGHDG/<->.11>>1F1F.C0=/<GCF0=0=D=DGF/.;/0=00;;0C0:AE?BFGGGFGGG0;/B.;BF9F0/.CFGFGGG//9B///;/:BF///9BF
@M05620:37:000000000-D9766:1:1101:12647:7294 1:N:0:47
GAGGCTGCTTTGGAAGAAACTCATAGATTACTGCAACAGTTCCCCCTGGACCTGGACAAGTTTCTTGCCTGGCTTACAGAAGCTGAAACAACTGCCAATGTCCTACAGGATGCTACCCGTAAGGAAAGGCTCCTAGAAGAATACAAGGGAGTAAAAGATCTGATGAAACAATGGCAAGTAAGTCAGGCATTTACCCTTTAGCACTCTTGTGGATCCAATTGAACAATTCTCAGCATTTGTACTTGTAACTG
+
A3AB>AFBCBB@GBBAAGBGGGHHHGGHGHBDFG4FFHBDFDDBFEA22CABEGABB31BDDGDFFFBBBBBBFG3B5BFGCBBB33GBB1?FGGFFHHHGBBBBG3B3BBF2FBBBBE/>AG?3FG0??B0?F34BEGB32B2BBF?///?<2222?2@22@@2@2>?<?1<C<?1/?<<?>11<<F.111>1101>0<000=<<=0D=0<<0;::C<<C;GHBG:<:<<:<CGFFGG;0;;;;0;C;;;
@M05620:37:000000000-D9766:1:1101:17130:7329 1:N:0:47
ACCACACCTTCTACAATGAGCTGCGTGTGGCTCCCGAGGAGCACCCCGTGCTGCTGACCGAGGCCCCCCTGAACCCCAAGGCCACCCCCCGGGCAGCGGCCCGGTTCCTCTTCTGGTGCCCTCCTCCCTTCTTCCTGGCCTCCCGGATCTGCGCCCTTTCTCCCTGGTTCTCTCTTCTGCGGTTTTCCGTCGGTCTCTCTTCTCTGACCTGAGTCTCCTTTGGACCTCTGCCGGTTCTACCTCGGTCGCGC
+
BBBBBBBBFFFFGGGGFGEGGGHHGEEA4AGGHGFECFGGDHHHHGGGCEEGFHEHHHFEEFCFGFGGGEFHHHHGGGGHGHHHGFG>E//>//>?////->--<<<<00==GHG00/0::/;C///;/0;0:C0CF/..9.AEA--.;9909-.-;FB///:/;/.//;//;9FBF//9--9-;.//.;F-9-..;/9///;/FB///BFBFBBFF//9BBF//99B///BBFF..//////.9;9-9;-
@M05620:37:000000000-D9766:1:1101:10966:7332 1:N:0:47
GAGGCTGCTTTGGAAGAAACTCATAGATTACTGCAACAGTTCCCCATGGACCTGGACAAGTTTCTTGCCTGGCTTAAAGAAGCTGAAACAACTGCCAATGTCCTACAGGATGATACCCGTAAGGAAAGACTCCTAGAAGACTAAAAGGGAGTAAAAGATCTGATTAAACAATGGCAAGAAAGTAAGGCATTTACGCCTTAGCACTCTTGTGGAGCCAATTGAACAATTCTCAGCATTTGTACTTGTAACTG
+
>3AA>>CACBB4F45BBGBGGGHHHCGHHHAADF4FBH2DF5AB22BA3FBBEGABA32BDEEDDFFA3B3BABF355DBGH3BF33F@B1FGHHGHHHFF4BBBG333BB334BB3B??>/EB?FG03BB?3B???FGB33B3B?E//?/?2?333?2@22@22>@2@<?22?00??0<?111?1?>F11111.>-0.00<=<0=<DG00<<.::/C;<;:CHBG0;0;0;;:CFGGG;0;9;00;;;9;
@M05620:37:000000000-D9766:1:1101:25565:7361 1:N:0:47
ACCACACCTTCTACAATGAGCTGCGTGTGGCTCCCGAGGAGCACCCCGTGCTGCTGACCGAGGCCCCCCTGAACCCCAAGGCCACTCCCCGGTGAGTGGCCCGCTACCTCTTCTGGTGGCCGCCTCCCTCCTTCCTGGCCTCCCGGAGCTGCGCCCTTTCTCCCTGGTTCTCTCTTCTGCCGTTTTCCGTCGGACTCTCTTCTCTGACCTGAGTCTCCTTTGGAACTCTGCAGGTTCTAGATCGGAAGAGC
+
CCCCCCCCFFFFGGGGGGGGGGHHGFGEEEHHHGGGGGGGGHHHHGGGDGGGHHGHHHHGGGEGGGGGGGGHHHHGGGGHGHHHGFHHHFGG<>/FFGGGHHGCG/<FHHHHHHHHHHGHHGGGGGHGHFGHHHHHHHHHHHHGGG-DGGGGGGGGGGGGGG0CFGFFFFFFFFFFFFFFFFDFFFFFFF.@;-CFFFFFFFFFFEFFFFFFFFFFFFFFFFFFFFFFFFF0BFFFFFF00;BFD..;.;;
@M05620:37:000000000-D9766:1:1101:13353:7366 1:N:0:47
ACCACACCTTCTACAATGAGCTGCGTGTGGCTCCCGAGGAGCACCCCGTGCTGCTGACCGAGGCCCCCCTGAACCCCAAGGCCAACCGCGAGAAGATGCCCAGGTGAGTGGCCCGCTACCTCTTCTGGTGGCCGCCTCCCTCCTTCCTGGCCTCCCGGCGCTGCGCCCTTTCTCACTGGTTCTCTCTTCTGCCGTTTTCCGTAGGACTCTCTTCTCTGACCTGAGTCTCCTTTGGAACTCTGCAGGTTCTA
+
AAAAAAA>CFFFGGGGDG11F1FAFFEAAAGGCFFE?EGGCHHHHGGG?EFGFHFGHHH?EGCGGEGGGEFFHGHGGGGHGGHHHGGGGGC@@GFFFHFGHHHFHHHHHHFGGHGGGGGHHHGHHHHHHHGHHGGGGGHGHHGHHGGGGGGGGGGGGG-A@@@F?@F@@FFFFFFFEFFFFFFFFFFFFFFFF@BBFFFFFFFFFFFFFFFFFFFFFFFFFFFFFFFFFFFFFFFFFFFFFFFFFFFFFFB
@M05620:37:000000000-D9766:1:1101:26609:7403 1:N:0:47
GAGGCTGCTTTGGAAGAAACTCATCGATTACTGACCCAGTTCCCCCTGGACCTGTAAACGTTTCCTCCCTGGCTTCCAGAAGCTTCAACCACTGCCCCTGTCCTCCAGGATGCTACCCGTAAGGCCCGGCTCCTCGCCGCCTCCCCGGGAGTCACCGCGCTGCTGAAACAATGGCAAGTCCGTCAGGCCTTTCCGCTTTAGCACTCTTGTGGATCCCCTTGACCACTTCTCAGCATTTGTCCTTGTCCCTG
+
BBBBBBFBFFFFGFGGFGGGGGHABBFGGA4FF5BFGGA35DF3BE2BFGH2BBFDFHHGFGH35D53BFHHHHBABFHHGHH3B5@FGHFGGBBGGFHGHEHH@GGGEGHHEHBDHHGG/?FG3GEEGGGGGHHGCFG/AFGHFGGGGGCEHH00A-AFGGDHHHH0CGEHHHEGFGG0;EGFGGGGEFFGGGDGGGEFGGFFFFFFFFFF/BFF99FFF/;FB.BFFFFFFFFFFFFF/FFFFF//9BB
@M05620:37:000000000-D9766:1:1101:25411:7413 1:N:0:47
TCTGCCACTTATCAATCCACCCTGAGATTCCTGCCCCTGCTCCCCCAGTCCGTATAACCGTTTCCTACCTGGCTACCAGTAGCCCCAACCACTCCCCCTGTCCTCCAGGCTGCTCCCCGTCCGGCCCGGCTCCTCGCCGCCTCCCCGGGAGTCACCGCGCTGCTGAACCAATGGCAAGTCCGTCAGGCCTTTCCGCTTTAGCACTCTTGTGGCTCCCCTTGCCCACTTCTCAGCATTTGTCCTTGTCCCTG
+
1>>>A11BBD1B1BBBF1B11A100BAFAFGHHHHGG0B0BBBFGG/BBBF/BBB1DHHEBEBF2D2BBGHHHHBBFGH1BDG10B?EFEF>10BBE/>?GHHHB>BGH/BGGHHHGG/EE/ECCGCCGGGGGHHGGG/-@EGHGGGGGGCCGHGHACGGGGEGGFG9E9EFFFGGGGFBFFGGGGFFFFFFFFFFFFF/BFFFFFFFFFFF-AFF;BFFF/BFF9FFFFFB/B/FBFFFFFFFFF;BBF/
@M05620:37:000000000-D9766:1:1101:13323:7455 1:N:0:47
ACCACACCTTCTACAATGAGCTGCGTGTGGCTCCCGAGGAGCACCCCGTGCTGCTGACCGAGGCCCCCCTGAACCCCAAGGCCACCCCCGGGCCAGTGGCCCGTTTCCTCTTATGGTTTCCGCCTCCCTCCTTCCTGGCCTCCCGGCTCTGCGCCCTTCCTCCCTGGTTATCTGTTCTGCCGTTTTCCGTCGGCCTCTCTTCTCTCACCTCCGACTCCTTTGGCCCTCTGCAGGTTCCAGCTCGGACGCGG
+
BBBBBBBBFFFFGGGGGGGGGFHHGGGEGGHGHGGGGGGGGHHHHGGGGGGGHHHHHHHGGGGGGGGGGGGHHHHGGGGHGHHHGB?/>//>////?F2<FCC/?0?FG11>111111<F1C.<<<GFHHGHBHHH0/..:;CCE-:-=/09:BFDGG//0;F.90.;000000;BFFB/B-A.BFFFFF.D-@FA.;FFFFFFF///;F...-9-.;::FE//;.A..B/9/;.;/9;B9FFFFF-----
@M05620:37:000000000-D9766:1:1101:16653:7469 1:N:0:47
GAGGCTGCTTTGGAAGAAACTCATAGATTACTGCAACAGTTCCCCCTGGACCTGGAAAAGTTTCTTGCCTGGCTTACAGAAGCTGAAACAACTGCCAATGTCCTACAGGATGATACCCGTCAGGAAAGGCTCCTCGACGACTCCAAGGGAGTCAAAGAGCTGCTGAAACAATGGCAAGTAAGTCAGGCATTTCAGCTTTAGCACTCTTGTGGAACAACTTGAACAATTCTCAGCATTTGTACTTGAACCTG
+
AAAAAAFAFFFFBGGGGGGGGGFFFGGHGGHHHHGBBFGAFGHGHGGGHHHGHHGHHHFFBGHHFHHHHHHHHHHHHGHHHHHHHHHHHEHHHFHFC1GHE2@2B1B@0>B11@2B1FE///>01B000?BF<B0/?/>////1@FBF/??E0?111?0?111<?DFHFGH1F1FC<<1>1<>GHHFEAG0DG00D0DGD0CGHHHH0:GGCH0C:G.;;900:CFFFFFFF0:;0C0000;;9;0009CF
@M05620:37:000000000-D9766:1:1101:13914:7479 1:N:0:47
ACCACACCTTCTACAATGAGCTGCGTGTGGCTCCCGAGGAGCACCCCGTGCTGCTGACCGAGGCCCCCCTGAACCCCAAGGCCACTCCCAGGTGAGTGGCCCGCTACCTCTTCTGGTGGCCGCCTCCCTCCTTCCTGGCCTCCCGGAGCTGCGCCCTTTCTCCCTGGTTCTCTCTTCTGCCGTTTTCCGTAGGACTCTCTTCTCTGACCTGAGTCTCCTTTGGAACTCTGCAGGTTCTAGCTCGGACGAGC
+
BBBBCCCCFFFFGGGGGGGGGGHHGGGFFGHHHGGGGGGGGHHHHGGGGGGGGHGHHHHEGGFGGGGGGGGHHHHGGGGHGHHHGHHHH2BFBBBFFGFGHHGGG<BGHGGHHHHHHH/GHFGGGGHGHHGHHHHHHHHHHHHGGGFGGHHHGGGGGGGGGG;FGGGGGGGGGGGGGGFGFFDFFFFFFF.AD/BFFFFFFFFFFFFFFFFFFFFFFFFFFFFFFFFFFFFFFFFFFFFFBFFFF.-;9CB
@M05620:37:000000000-D9766:1:1101:20266:7485 1:N:0:47
ACCACACCTTCTACAATGAGCTGCGTGTGGCTCCCGAGGAGCACCCCGTGCTGCTGACCGAGGCCCCCCTGAACCCCAAGGCCACACCCCGGTGAGTGGCCCGCTCCCTCTTCTGGTGCCCGCCGCCCTCCTTCCTGGCCTCCCGGAGCTGCTCCCTTTCTCCCTGGTTATCTCTTCTGCCGTTTTCTGTCGGCCTCTCTTCTCTGACCTGAGACTCCTTTGCAACTCTGCAGGTTCTTGCTCGGCCGCGG
+
?AAAAA?AFFFFGGGGGGGDDAF1E0BBFEHHBFGEGEGEEHHHHGGGEEFEBFBGHFHGG>/EE?EEGGGHGFC?EGGE/<GEE0//?///><??>FFAGH@//>CCF00=FD1<FH1<F.-----::C./00;CHGACG.9A.A@GGGG/09099990;;9;90AFF//::/9/;9///---/;:///9---:A-9BFF/BF//9/;F-F-/9;:FF//;/;/9B/;BF//;F9F//;/999@9B;-;-
@M05620:37:000000000-D9766:1:1101:19149:7491 1:N:0:47
ACCACACCTTCTACAATGAGCTGCGTGTGGCTCCCGAGGAGCACCCCGTGCTGCTGACCGAGGCCCCCCTGAACCCCAAGGCCACCCCCGGGTCAGTGGCCCGCTTCCTCTTCTGGTGTCCTCCTCCCTCCTTCCTGGCCTCCCGGAGCTGCGCCCTTTCTCCCTGGTTCTCTCTTCTGCCGTTTTCCGTTGGCCTCTCTTCTCTGACCTGAGTCTCCTTTGGAACTCTGCAGGTTCTAGCTCGGCCGTGC
+
BBBBBBBBFFFFGGGGGGFGGGHHGFGEFFHHHGGGGGGGGHHHHGGGGGGGHHHHHHHGGGGGGGGGGGGHHHHGGGGHGHHHG0?<E/<>/><?FHGFHHC<C/??G1FDGFFH10.>F1F0CG/<G/<CDHFF0/GHFFHGD@---9CF?-ED-FFBFF0:BF.;90;09909BFFB9@.;/AF/9//;./9B?F//9:F/BFFFF/9/.BFFFFF9FB//;9BFFBF//.;9F9B/;FB.-..;--9
@M05620:37:000000000-D9766:1:1101:24392:7503 1:N:0:47
ACCACACCTTCTACGATGAGCTGCGTGTGGCTCCCGAGGAGCACCCCGTGCTGCTGACCGAGGCCCCCCTGAACCCCAAGGCCACTCCCCGGTAAGTGGCCCGCTCCCTCTTCTGGTGGCCGCCTCCCTCCTTCCTGGCCTCCCGGAGCTGCGCCCTTTCTCCCTGGTTCTCTCTTCTGCCGTTTTCCGTAGGCCTCTCTTCTCTGACCTGAGTCTCCTTTGGAACTCTGCAGGTTCTAGCTCGGACGCGC
+
@BBBBBBBFFFFGG2AAFFGGFHCEFGGGGHGHGGGGGGGEHGHHG?EEEFFHHHHFHHGGGGG1EE@EGGHFHEEGGGGFHHHG3B?F/<B///?@GGGHH/>A/?FGGBHHHFDF0.<<@?DGFHEHHGBCCGHHHHHHHHGFF-DGGGGGGGGGFFGGBFFGGF;BBFFFFFFBFFFBBDAFFFF?F;A9/;99FFBFFFFF/BFFFFFFFFBFFFFFFFFFFF//BF/9F.BBFFF/BFFF.-;-;9
@M05620:37:000000000-D9766:1:1101:26747:7508 1:N:0:47
ACCACACCTTCTACAATGAGCTGCGTGTGGCTCCCGAGGAGCACCCCGTGCTGCTGACCGAGGCCCCCCTGAACCCCAAGGCCACTCCCCGGTCAGTGGCCCGCTCCCTCTTCTGGTGTCCGCCTCCCTCCTTCCTGGCCTCCCGGAGCTGCGCCCTTTCTCCCTGGTTCTCTCTTCTGCCGTTTTCCGTCGGCCTCTCTTCTCTGACCTGAGTCTCCTTTGGAACTCTGCCGGTTCTAGCTCGGACGCGC
+
BCBCCCCAFFFFGGGGGGBFGGHHGEGAAEFBBBFEAFFGGHCGGFGGGEEFHHGHHHHEFCFGGGGGGGGHFHHGGGGHGHHHG3B2?/>B///B?FCFHHGBD/??G?FGHHFHF0.>F<CGEACGHCEGFHHHHHHHGHHGGG-ACGFGGGGGGGGFGFCCFGGFFCFGGGGFFFFFFFFFFFFBDFFBF;;A9FFBFFFBFFFFFFF/BFFBFBFFFFFFFFFFFFF/-;@;EB/B/BFDF.:--:@
@M05620:37:000000000-D9766:1:1101:21680:7510 1:N:0:47
ACCACACCTTCTACAATGAGCTGCGTGTGGCTCCCGAGGAGCACCCCGTGCTGCTGACCGAGGCCCCCCTGAACCCCAAGGCCAACCGCGAGAAGATGCCCAGGTGAGTGGCCCGCTACCTCTTCTGGTGGCCGCCTCCCTCCTTCCTGGCCTCCCGGAGCTGCGCCCTTTCTCACTGGTTCTCTCTTCTGCCGTTTTCCGTAGGACTCTCTTCTCTGACCTGAGTCTCCTTTGGAACTCTGCAGGTTCTA
+
CCCCCCCCFFFFGGGGGGGGGGHHGGGFHGHGHGGGGGGGGHHHHGGGGGGGFHHHHHHGGGGGGGGGGGGHHHHGGGGHGHHHHGGGGGGGGGHHHHHHHHHGHHHHHHGGHHGGGGGHHHHHHHHHHHGHHGGGGGHGHHGHHGGGGGGGGGGGGG?DGGGGGGFFFFFFFFFFFFFFFFFFFFFFFFFFFFFFFFFFFFFFFFFFFFFFFFFFFFFFFFFFFFFFFFFFFFFFFFFFFFFFFFFFFFF
@M05620:37:000000000-D9766:1:1101:19919:7514 1:N:0:47
GAGGCTGCTTTGGAAGAAACTCATAGATTACTGCAACAGTTCCCCCTGGACCTGGAAAAGTTTCTTGCCTGGCTTACAGAAGCTGAAACAACTGCCCATGTCCTCCAGGCTGCTACCCGTACGGCCCGGCTCCTCGCCAACTCACCGGGAGTCACCGCGCTGCTGAACCAATGACAAGTCCGACAGGCCTTTCAGCTTTAGCACTCTTGTGGCTCAACTTGACCAATTCTCAGCATTTGTACTTGTCACTG
+
BABBBBFBFFFFGGGGGGGGGGHHHHHHHHHHHHHHGHHBFHHHHGFGHHHHHGHGEAFGHHHHFHFHHHFHHHHFHFHHGHHHH3GHHFHHFGFEG3BF4@@F3BFC31?GEHHGHF//>/>ECEEF?DCGG22C///<FCF110?//>>.<>>>.<AD--.0<;G;G:GF/0<:CF0;0C.9;DGE.;BFB;FFFFFB0B0CFFFGFF0..:;/BBBF//:B/.:BFFFBFFBBFFFFF/;FB/BBFF/
@M05620:37:000000000-D9766:1:1101:8560:7517 1:N:0:47
GAGGCTGCTTTGGAAGAAACTCCTACATAACTGCAACCGTTCCCCCTGACCCTGGAACCGTTTCTTTCCTGGCTTACAGAAGCTGCAACAACTGCCAATGTCCTACAGGATGCTACCCGTCCGGCAAGGCTCCTCGCCGCCTCCACGGGAGTCACCGCGCTGATGAACCAATGGCAAGTAAGTCAGGCATTTCCGCTTTAGCACTCTTGTGGATCCACTTGCACACTTCTCAGCATTTGTCCTTGTACCTG
+
BBBBBBFBFFFFGGGGGBBF5BAFA4BD6BFGBFD3BB2BAABFHEFG23BBBB1B331A1EA3DD55BFGFHA?B@FEGFGH333?BF1FFFGDFCEGFGHHHGGGGHBFHHH4GHHAE//<E/<<?FFGHGH2C////>EGG00?CGDACFF1<D-<CGG.CGGHBH.;GH/GGGGF09CFFGGGB.;FGGGGGGGG9FGGFGGGGGFGF9FFF//:BF/99/.;9BFFFFFEFBF/F/BFFFF;/;FF
@M05620:37:000000000-D9766:1:1101:12123:7521 1:N:0:47
ACCACACCTTTACAATGAGCTGCGTGTGGCTCCCGCGGAGCACCCCGTGCTGCTGACCGAGGCCCCCCTGAACCCCAAGGCCACTCCCAGGTGAGTGGCCCGCTACCTCTTCTGGTGGCCGCCTCCCTCCTTCCTGGCCTCCCGGAGCTGCGCCCTTTCTCCCTGGTTCTCTCTTCTGCCGTTTTCCGTAGGACTCTCTTCTCTGACCTGAGTCTCCTTTGGCACTCTGCAGGTTCTAGATCGGAAGAGCA
+
ABAAAAABFFBBFGGGGGGGBA4AAEBFEGHH2FE2EE0EEGHHGGGGEFGFH3@FGHGGGGGGGEEEEFCFGEEFGGHFHFHEBFHHFHE1?FAFGFFHHGCD<<?F<GGHHH1>GEHH?GGGGHGGHGHHHHFHBGHFHHGGG--AFGFGGGGGGGGEF0FFFFFFFFFFFFFFFEFFBFFFFEFFF.ADFBFFBFFFFFFFBBBFFB/BBBFFFF/BBB/;9BFFFFFFF.BBFB/FFFE?D.A.;F/
@M05620:37:000000000-D9766:1:1101:24546:7553 1:N:0:47
ACCACACCTTCTACAATGAGCTGCGTGTGGCTCCCGAGGAGCACCCCGTGCTGCTGACCGAGGCCCCCCTGAACCCCAAGGCCAACCGCGAGAAGATGCCCAGGTGAGTGGCCCGCTACCTCTTCTGGTGGCCGCCTCCCTCCTTCCTGGCCTCCCGGCGCTGCGCCCTTTCTCCCTGGTTTTCTCTTCTGCCGTTTTCCGTAGGACTCTCTTCTCTGCCCTGCGTCTCCCTTGGAACTCTGCAGGTTCTA
+
AAAABBABFFFFFGG4BEAGGGFCEEGEC2GHHGF22AE2?GHGHGGG1AEAGA3FGCAEEGGGGG>>E@CGFHFGGGGEFFHH/FGEG/<>C?GGF1FHH1GFGGG0?1</CC-C?-->1D0DDG0G0GGHG--;A:CAC/;/C;CFGG.FFF?E.9----@.--;B-BFBFB//.;EBB.;//9BB/:F/B9:AFF/;?F.:D/9/BF//9;BBBB//ABF.-;9.9B/99FF/BF/;9B///A9FFF9
@M05620:37:000000000-D9766:1:1101:22416:7605 1:N:0:47
ACCACACCTTCTACAATGAGCTGCGTGTGGCTCCCGAGGAGCACCCCGTGCTGCTGACCGAGGCCCCCCTGAACCCCAAGGCCACACCCAGGTGAGTGGCCCGCTCCCTCTTCTGGTGTCCGCCTCCCTCCTTCCTGGCCTCCCGGAGCTGCGCCCTTTCTCACTGGTTCTCTCTTCTGCCGTTTTCAGTCGGACTCTCTTCTCTGACCTGAGTCTCCTTTGGAACTCTGCCGGTTCTAGCTCGGACGAGC
+
AAA3AA>AFFFBEGGBEGFDF5FEEAAEHGHHFGCAAEGEGHHHHGGGFEGFHFHFHFEEGGGGCEEGGGEGFFEEGGGHCEHGF0?/?///BBBB1B??GHG?D<CFGCHFEH1FGH/<=D@AFDHGGCEHEGHHEFCAGH...A--AHH/;-;@?FBFFG0C09/;0;CFGGFGGG0;0A999.F/9B/AB-;BBFBFF/BB9BBFFFFEFFFF/BFFBB/;BFFFFE//99;A9///9B/A?AB----
@M05620:37:000000000-D9766:1:1101:9222:7608 1:N:0:47
GCGGCTGTTTGGAAGAAACTCATAGATTACTGCAACCGTTCCCCCTGGACCTGGAAAAGTTTCTTGCCTGGCTTACAGAAGCTGAAACAACTGCCCATGTCCTACAGGATGCTACCCGTAAGGAAAGGCTCCTAGAAGACTCCAAGGGAGTAAAAGAGCTGATGAAACAATGGCAAGTAAGTCAGGCATTTCCGCTTTAGCACTCTTGTGGATCCAATTGAACAATTCTCAGCATTTGTACTTGTAACTGA
+
>1>>AA1CFFFA1BBB1BBABFFFFFHGGHHHBEBF0AFGHHHHGGGHGHGB0FGHHHBBGHHHHFBFHHHHHHFHHE1BBFFG1B@GH?GBFDF>1BFBFFBFFGHHEB1EBFGHFGFCAGHHF0F<?<GFGG1<1FHFGHGF1GFCHF<@1FGFE0?FGFHHHHHHGEFFFBGHG=FD><>DGFHHHHHHHGEGEA=0CGGCFHHFGGCF:CGH0CHFGBFFGGGBFGBFGGGGGGFCFFGB0BFCBF0
@M05620:37:000000000-D9766:1:1101:15908:7622 1:N:0:47
ACCACACCTTCTACAATGAGCTGCGTGTGGCTCCCGAGGAGCACCCCGTGCTGCTGACCGAGGCCCCCCTGAACCCCAAGGCCAACCGCGAGAAGATGCCCAGGTGAGTGGCCCGCTACCTCTTCTGGTGGCCGCCTCCCTCCTTCCTGGCCTCCCGGCGCTGCGCCCTTTCTCACTGGTTCTCTCTTCTGCCGTTTTCCGTAGGACTCTCTTCTCTGACCTGAGTCTCCTTTGGAACTCTGCAGGTTCTA
+
BBBABBBBFFFFGGGGGG5AGFGFGEEB4EHHFFGFDEGCDHHHHGGGDEGGGHFHHHGEFGGGGEGGGGGFHFHGGGGHEEHHHGEEGG@DGGHFFGHHHHHEHHHHDFGFF/<C--<F1<GFD0<<0<AFGDGCDD.EFC:C09/00B?.9C.AD?9ADF;.;BDFFFFFFFFFFBFFFB/;FFFFFFF/B999FF//99.9DBFFBFFFF9BFFB/:BF./;9:BFFBBFFBFFFFFF//;BF.;/B9
@M05620:37:000000000-D9766:1:1101:22134:7635 1:N:0:47
ACCACACCTTCTACAATGAGCTGCGTGTGGCTCCCGAGGAGCACCCCGTGCTGCTGACCGAGGCCCCCCTGAACCCCAAGGCCACTCCCCGGTAAGTGGCCCGCTCCCTCTTCTGGTGTCCGCCTCCCTCCTTCCTGGCCTCCCGGAGCTGCGCCCTTTCTCCCTGGTTCTCTCTTCTGCCGTTTTCCGTAGGCCTCTCTTCTCTGACCTGAGTCTCCTTTGGAACTCTGCAGGTTCTAGCTCGGCCGAGC
+
BBCCCCCCFFFFGGGGGGGFGFHHGGGGHGHGHGGGGGGGGHHHHGGGGGGGHHHHGHHGGGGGGGGGGGGHHHGGGGGHGHHHG3BBF<>B/<?BFHEFHHGDD/?FGGFHHHHGDH.>G.ADDGHGHCEHHHHG0CHHHHHGDC--AFGGBGFGGGGGGGFFGGECFCFGGGGGFFFBFFADFFFBD:.;:/BFFFFFFFFFFFFFFBBBBBFFFFFFFFEBFFFFFFFBFFFFFFF/BFFFA..@-@>
@M05620:37:000000000-D9766:1:1101:5579:7653 1:N:0:47
ACCACACCTTCTACAATGAGCTGCGTGTGGCTCCCGAGGAGCACCCCGTGCTGCTGACCGAGGCCCCCCTGAACCCCAAGGCCAACCGCGAGAAGATGCCCAGGTGAGTGGCCCGCTACCTCTTCTGGTGGCCGCCTCCCTCCTTCCTGGCCTCCCGGCGCTGCGCCCTTTCTCACTGGTTCTCTCTTCTGCCGTTTTCCGTAGGACTCTCTTCTCTGACCTCAGTCTCCTTTGGAACTCTGCAGGTTCTA
+
BBBBBBBBFFFFGGGGGGGFGFHGGGGEHGHGHGGGGGGGGHHHHGGGGGGGHHHHHHHGGGGGGGGGGGGHHHHGGGGHGHHHHGGGGGFGGGHHHHHHHH//?F?F1FFGFHCDDC?0FGHBGG0<DGDGHGGCGGEGHHFH0FFG0BFAFFEGG--;-9-;DFABAFFFFFFFB/BBFFFFFFFB;BFBFF.AFFFBD/:99FF/FFFFFFFFE//:/B/9;9BFF/FFFFF//BBFF/BFF?AFFF/
@M05620:37:000000000-D9766:1:1101:20384:7663 1:N:0:47
ACCACACCTTCTACAATGAGCTGCGTGTGGCTCCCGAGGAGCACCCCGTGCTGCTGACCGAGGCCCCCCTGAACCCCAAGGCCAACCGCGAGAAGATGCCCAGGTGAGTGGCCCGCTACCTCTTCTGGTGGCCGCCTCCCTCCTTCCTGGCCTCCCGGAGCTGCGCCCTTTCTCACTGGTTCTCTCTTCTGCCGTTTTCCGTAGGACTCTCTTCTCTGACCTGAGTCTCCTTTGGAACTCTGCAGGTTTCT
+
1>1>AA1AFFF1AFGA3BGGB1B1AA0EG0FGFGG0AEE?AGHHHGCGEEFEABFGHHHGGG?EEE>EGGGGHC>?EGGCFGHEEFEEGGGC?AFGD1FFFCGFB<DGH1??GH-C@<-G1D<D0D=GDCAGH-@CCAECGHGHHGGGGFFF0FFFG?-:9FFF@AF?@/FFFF/BFFE/9BBFFFFF/FBBF@BFFFFFF9FBB/FFBFFFFFFFBB/FFBF/99BFFFFFFF//9/9FFFF/FF:BBFF
@M05620:37:000000000-D9766:1:1101:16627:7677 1:N:0:47
ACCACACCTTCTACAATGAGCTGCGTGTGGCTCCCGAGGAGCACCCCGTGCTGCTGACCGAGGCCCCCCTGAACCCCAAGGCCAACCGCGAGAAGATGCCCAGGTGAGTGGCCCGCTACCTCTTCTGGTGGCCGCCTCCCTCCTTCCTGGCCTCCCGGCGCTGCGCCCTTTCTCACTGGTTCTCTCTTCTGCCGTTTTCCGTAGGACTCTCTTCTCTGACCTGAGTCTCCTTTGGAACTCTGCAGGTTCTA
+
CDDDDBCCFFFFGGGGGGGGGGHHGGGGHGHHHGGGGGGGGHHHHGGGFGGGHHHHHHHGGGGGGGGGGGGHHHHGGGGHGHHHHGGGGGGGGGHHHHHHHGHGHHHHHHGGHHGGGCGHHHHHHHHGHHGHHGGGGGHGHHGHHGGGFGGGGGGGGG-;CFFFFFFFFFFFFFBFFFFFFFFFFFFFFFFFFFFFFFHFFFFDFFFFFFFFHFFFFFFFFFFFFFFFFFFFFFFFFFFFFFFFFFFFFFB
@M05620:37:000000000-D9766:1:1101:8437:7683 1:N:0:47
ACCACACCTTCTACAATGAGCTGCGTGTGGCTCCCGAGGAGCACCCCGTGCTGCTGACCGAGGCCCCCCTGAACCCCAAGGCCACTCCCCGGTCAGTGGCCCGCTACCTCTTCTGGTGTCCTCCTCCCTCCTTCCTGGCCTCCCGGCGCTGCGCCCTTTCTCTCTGGTTCTCTCTTCTGCCGTTTTCCGTCGGCCTCTCTTCTCTGACCTGAGTCTCCTTTGGACCTCTGCCGGTTCTAGCTCGGCCGCGC
+
BBBBBBBAFFFFGGGGGGFAGFHHGEGBEEHHHFGFFEAEGHHHHGGEFGGGHHHHHHHAEEGGGFGGGGGHGHHGGGGHFHHFF?BB??><>/<B?DGFHECCF/>FF??FGHFFG0<FG1<CFH>>F<AGHHHHH/CGFHHGGG?-?ABGCFGGAGGFFG0;;FBB00CFFFFBBFFFB=FAFEF9;;FDAFADEFFFFFFBFFEFFFB/:BBFF/B/FFF//;BFFFF/;DFFF//9BFFFA;.;9@D
@M05620:37:000000000-D9766:1:1101:19503:7705 1:N:0:47
ACCACACCTTCTACAATGAGCTGCGTGTGGCTCCCGAGGAGCACCCCGTGCTGCTGACCGAGGCCCCCCTGAACCCCAAGGCCAACCGCGAGAAGATGCCCAGGTGAGTGGCCCGCTACCTCTTCTGGTGGCCGCCTCCCTCCTTCCTGGCCTCCCGGAGCTGCGCCCTTTCTCACTGGTTCTCTCTTCTGCCGTTTTCCGTAGGACTCTCTTCTCTGACCTGAGTCTCCTTTGGAACTCTGCAGGTTCTA
+
CCCCCCCCFFFFGGGGGGGGGGHHGGGGHGHHHGGGGGGGGHHHHGGGGGGGHHHHHHHGGGGGGGGGGGGHGHHGGGGHGHHHHGGGGGGGGGHHHHFHFHHGHHHHHHGGHHGGGGGHHHHHHGHHHHGHHCGGGGHGHHGHFGGGGGGGGGGGBCADGGGGFGFFFFFFFFFFFFFFFFFFFFFFFFFFFFFFFFFFBBF?DFFFFFFFFFFFFFFFFFFBFFFFFFFFFFFFFFFFFFFFFFFFFFF
@M05620:37:000000000-D9766:1:1101:24434:7711 1:N:0:47
ACCACACCTTCTACAATGAGCTGCGTGTGGCTCCCGAGGAGCACCCCGTGCTGCTGACCGAGGCCCCCCTGAACCCCAAGGCCACCCCCCGGTCAGTGGCCCGCTCCCTCTTCTGGTGTCCGCCTCCCTCCTTCCTGGCCTCCCGGAGCTGCGCCCTTTCTACCTGGTTCTCTCTTCTGCCGTTTTCCGTCGGCCTCTCTTCTCTGACCTGAGTCTCCTTTGGAACTCTGCCGGTTCTAGCTCGGACGCGC
+
AAAAAAAA1FFFGGGCFG1FGGHFGEEACEHHFGGGGGG?CGGHHGGGEEGGHHFHHHFE@GEEGEGGGEEEHFHGGGCHEEHHG0?/><<</<?F??GEHHG?<>CFF<CHHHGGG/<<D<AECGHGHGGHHHHHHHHHHHHGG?-AAGGF@GG@GGGBG09FBFFFFFFFFFFFFFFFF?FFFEF/A/A@--;AFBFFFFFBFFFFFF-9FFFFF//FFFFB/9BFFFFB@@@BE//99FFB?99;-9@
@M05620:37:000000000-D9766:1:1101:6004:7713 1:N:0:47
ACCACACCTTCTACAATGAGCTGCGTGTGGCTCCCGAGGAGCACCCCGTGCTGCTGACCGAGGCCCCCCTGAACCCCAAGGCCACTCCCAGGTGAGTGGCCCGCTACCTCTTCTGGTGGCCGCCTCCCTCCTTCCTGGCCTCCCGGAGCTGCGCCCTTTCTCACTGGTTCTCTCTTCTGCCGTTTTCCGTCGGACTCTCTTCTCTGACCTGAGTCTCCTTTGGACCTCTGCAGGTTCTAGCTCGGAAGCGC
+
ABABBBBBFFFFGGGGFGGGGGHHGDGBAEHHHFFAEFGGFHHHHGGGGGGGHHHHHHHGGFFGGGGGGGGHHHHGGGGHGHHHGGHBF?BF222BBFFFHHGGGBCHHGHHHHHHGH/FH@GGGGHFHCEHHHHHHHHHHHHGGG-:DHHHGGGGGGGBBC9;FGFFGGGGGGGGGGGGFDFFFFF9AF.@C-@@FFFFFFF:FFFFFFFFFFFFFFFFFFFFBFFFFFFFFFFFFBBB/BFF;;9;.;9
@M05620:37:000000000-D9766:1:1101:7144:7719 1:N:0:47
ACCACACCTTCTACAATGAGCTGCGTGTGGCTCCCGAGGAGCACCCCGTGCTGCTGACCGAGGCCCCCCTGAACCCCAAGGCCAACCGCGAGAAGATGCCCAGGTGAGTGGCCCGCTACCTCTTCTGGTGGCCGCCTCCCTCCTTCCTGGCCTCCCGGAGCTGCGCCCTTTCTCACTGGTTCTCTCTTCTGCCGTTTTCCGTAGGACTCTCTTCTCTGACCTGAGTCTCCTTTGGAACTCTGCAGGTTCTA
+
BBBABBBBFFFFGGGGFGGGGFGHFAAACEGHFGFGDFGGGHHHHGGGE1FGHHHBHHGG?FFGGEGGGGGFHFHGGGEHECHHHFEEGGGCGGHHFHFHHHHGHHHGGFEGFHGGFGGHHHGHHHHFHHAFFGGGGDGEHHGHHFBFFBFGGAEGBF?FGGGG??DF-9/BFFFFF/BBFFFFFFFFFFFFFFFFFFFFFFFFFFFFFFFFFFFFFFFFFFFFFFFFFFFFFFFFFFFFFFFFFFFFFFF
@M05620:37:000000000-D9766:1:1101:26908:7735 1:N:0:47
GAGGCTGCTTTGGAAGAAACTCATAGATTACTGCAACAGTTCCCCCTGGACCTGGAAAAGTTTCTTGCCTGGCTTACAGAAGCTGAAACAACTGCCAATGTTCTACAGGCTGATCCCCGTCAGAACCGGCTCATAGCAGCCTAACCGGGAGAAACAGCGCTGCTGAAACAATGGCAAGTCCGACAGGCCTTTCCGCTTTAGCACTCTTGTGGCTAACCTTGCACACTTCTCAGCATTTGTCCTTGTCCCTG
+
BAABBBFBFFFFGGGGGGGGGGGHFHHHHHHHHHHFGFGFGHHHHGGGHHHHHHHHHHHHHHHHHHHHHHHHHHHHHHHHHHHHHHHHHFHHHHHHHHHHH4B@B@BFF1BG?D@FHG?///?3BB?EEEEG3G33BB?2?C22BGD/<///<?<<<<CG.>C1><>GHC.DD/C/CG<=DD.;A@.;;/CGHHGGGGGBFGGGGGGGGC0C.CB99?CBF/;FF?FFFFFBFFFFFFFF/9FFF/B/9B9
@M05620:37:000000000-D9766:1:1101:13566:7749 1:N:0:47
ACCACACCTTCTACAATGAGCTGCGTGTGGCTCCCGAGGAGCACCCCGTGCTGCTGACCGAGGCCCCCCTGAACCCCAAGGCCACTCCCAGGTGAGTGGCCCGCTCCCTCTTCTGGTGTCCGCCTCCCTCCTTCCTGGCCTCCCGGAGCTGCGCCCTTTCTCCCTGGTTCTCTCTTCTGCCGTTTTCCGTCGGCCTCTCTTCTCTGACCTGAGTCTCCTTTGGAACTCTGCAGGTTCTAGCTCGGTAGCGC
+
BBBABBBBFFFFGGGGGGGEG5GFGEEBAEHHFFGFGGGGGHHHHGGGGGGGHHHHHHHEEGGGGGGGGGGGHFHGGGGGEEHHG3B2?2B?BBBBBGFFHHGBB/?FH?GHHHFHHE/?G/>EEDFFHFFHHHHHFFHHHHHGFGCCGHHHCGGGGGGGGG9CFGGBFGGGGGGGGGFGFFFFFFFFDFFFF;DFFFFFFFFBFEFFFFF/BFFFFFFFFFF//BFFFFFFFFFFFFFF/BFFF..;/;B
@M05620:37:000000000-D9766:1:1101:26904:7760 1:N:0:47
GAGGCTGCTTTGGACGAAACTCATAGATTACTGAAACAGTTCCCCCTGGACCTGGAAAAGTTTCTTGCCTGGCTTACAGAAGCTGAAACAACTGCCAATGTTCTACAGGATGATACCCGTAAGGAAATGCTCGTAGAAGAATAAAAGGAAATAAAATAGCTGATGAAACAAAGGCAATTAAGTCAGGCATTTACGCGCGATCACTATTGTGGAGCCAATTGAACAATGATTAGCATTTGTACTTGTAAAGG
+
A3AB>AF>BBBDG4AAAE2AGGHHHGHDGGBBF53BAGBDG5DBBAA22A2BFGAFA32ABBF5DFG53BBABBF3BBBFGB3BF33B3B1BFFHCEHHHG4B4BBFB3B33@@@@BB?///B3?BGB3B4B/></??GC01B1B?B/000111112@112@@11111?0<00</<01>>>111110><11111.=-----:;C00<0<00:9././;;;90CCBF0;9009;;C0CFF090;;00;;00/
@M05620:37:000000000-D9766:1:1101:4485:7763 1:N:0:47
ACCACACCTTCTACAATGAGCTGCGTGTGGCTCCCGAGGAGCACCCCGTGCTGCTGACCGAGGCCCCCCTGAACCCCAAGGCCACCCTCCAGGAAGTGGCCCGTTACATATTCTCGTTACCTCCTCCCTCCTTCCTGGCCTCCCTGCGCTGACCCCTTCATCTCTGTCTCTCTCTTCTGCTTTTTTCCTTCGGCGTCTCTTCTCTCACCTTCCTCTCCTTTGGAACTCTTCCGGTTCCAGCTAGGGACAGC
+
AA?ABAAAFFFFFGGFFGGGG5FCEFGGDAGHHGEA2AFAAHHHGGCEBEFC5B3FHFGFC>0E?EEEGGGGHHE>EFGEFHHHF0?/??0B0?0?BB1?FF//<//12>@?@11<////111<>FHFF>.FD1CH1/<.<<CE/<.--:-./;:A.:/:0C;00;90009CB0CBF0FF00;9B9F9000;9>-;-AF9;/;///BF?////BB//B/BFB//;BF/////.;;.999/;//;A;/....
@M05620:37:000000000-D9766:1:1101:14200:7795 1:N:0:47
GAGGCTGCTTTGGAAGAAACTCATAGATTACTGCAACAGTTCCCCCTGGACCTGGAAAAGTTTCTTGCCTGGCTTACAGAAGCTGAAACAACTGCCAATGTCCTCCAGGCTGCTCCCCGTCAGGCCCGGCTCCTCGCCGACTCCCCGGGAGTAACCGCGCTGCTGAAACAATGGCAAGTAAGTCAGGCCTTTCCGCTTTAGCACTCTTGTGGATCCCCTTGCCCACTTCTCAGCATTTGTCCTTGTCACTG
+
A1>AAAFAFFFFGGGGEFGGGGBG3FHHHBGHHH11FCGBGHHHHGEGE0FGHHGHHF0GHHHHHHHHHHHHHHHCGHHGGHHHHGHHHBGHHHHH11FGHHHH1FFH0/BGGH1FFG/E//?G0F/E/ECEACB//B///>/FG/@/<-AF0F11-<@CCG.:CFH0CCAGH/=GHFG009;BFGGG.:9B00EEEFGFFFBFFFGGGGFF/F/99-;AF/9FF-AFFFFFFFBFFFFB/;FFFB9/9FB
@M05620:37:000000000-D9766:1:1101:9743:7811 1:N:0:47
GAGGCTGCTTTGGACGAAACTCATAGATTACTTCAACACTTTCCTTTGGACCTGGAAAAGTTTCTTGTGTTGGTTAAAGAAGCTGAAACAACTGCCAATGTCCTACAGGATGCTACCCGTAAGGAAAGGCTCCTAGAAGACTCCAAGGGAGTAAAAGAGCTGATGAAACAATGGCAAGGAAGTCAGGCATTTCCGCTTTATCACTCTTGTGGATCCAATTGAACAATTCTCAGCATTTGTACTTTTAACTG
+
A?AB>ACAFBB@G44AAE?EBBGBDD5DGGBA5DBDDB2353BB5A5ABA3BF2ABB32BBFFDDFDB3F31AEG55BDFGB3B@33B3?1?EFHHHHHGH4DGGHHG31@FBGGFHHG>EAFF33F00??0FG343DGF01BGFFF/?FF/@1@F@FFGHEHHGGBGHFFF1F0?FC.<0><>==CBF1DDGGDA<CED0=0=<:C0<0::CCGHHHFFHH0GC/0;;C9;FFEBFFGFFGFF00900;;
@M05620:37:000000000-D9766:1:1101:23408:7812 1:N:0:47
ACCACACCTTCTACAATGAGCTGCGTGTGGCTCCCGAGGAGCACCCCGTGCTGCTGACCGAGGCCCCCCTGAACCCCAAGGCCAACCGCGAGAAGATGCCCAGGTGAGTGGCCCGCTACCTCTTCTGGTGGCCGCCTCCCTCCTTCCTGGCCTCCCGGCGCTGCGCCCTTTCTCACTGGTTCTCTCTTCTGCCGTTTTCCGTAGGACTCTCTTCTCTGACCTGAGTCTCCTTTGGAACTCTGCAGGTTCTA
+
BBBBBBBBFFFFGGGGFGGGGGHBEEFEEEHFHGFEGGGFGHHHHGGGE?EEHGHHHHHGGGGGGGGGGGGHHHGFGGGHGHHHHGGGGFCGCGHHFGHHHHHGGFHGHHGGHHGGG?FHBHHHH0=DGGGHHGCG.CHGHHGH0;CBFGG.BF9EDC-;BA-9;BFAFFFFFFFFFFFFFFBFFFFFFFFFFDDFFFFFFFFFF/BFFFFFFFFFBFBFFFFFFFFFFFFFFFFFFFFFFFFFFFFFFFF
@M05620:37:000000000-D9766:1:1101:24043:7833 1:N:0:47
ACCACACCTTCTACAATGAGCTGCGTGTGGCTCCCGAGGAGCACCCCGTGCTGCTGACCGAGGCCCCCCTGAACCCCAAGGCCACTCACCGGTCAGTGGCCCGCTCCCTCTTCTGGTGTCCGCCTCCCTCCTTCCTGGCCTCCCGGAGCTGCGCCCTTTCTCCCTGGTTCTCTCTTCTGCCGTTTTCCGTCGGCCTCCCTTCTCTGACCTGAGTCTCCTTTGGAACTCTGCCGGTTCTAGCTCGGCCGCGC
+
AAA1AAAAFFFFGAGD3FG1GBGCG0AA0AFF1FFA?EGCCHHHHGGG?EEFBGFEGHFE@E/EG/EEGEFEH1GGGGEG//FHG100BB?/</?BBF0<CHC/B/?FF?FFHHHHH0<FH.<<CGGCH<<CGHHHHHFFHHHGGGGGGHHGG@GG?FGFGG;;9BA99C9FGGGGGGGFF@FFF-FBAFF@@@BBFFFFFFFFFFBFFFFFFFFFFFFFFFF/BFFFFFF/-@@BF/BFFFFF@--;-;@
@M05620:37:000000000-D9766:1:1101:17328:7837 1:N:0:47
ACCACACCTTCTACAATGAGCTGCGTGTGGCTCCCGAGGAGCACCCCGTGCTGCTGACCGAGGCCCCCCTGAACCCCAAGGCCACCCCCGGGTAAGTGGCCCGCTTCCTCTTCTGGTGGCCGCCTCCCTCCTTCCTGGCCTCCCGGAGCTGCGCCCTTTCTCCCTGGTTCTCTCTTCTGCCGTTTTCCGTCGGCCTCTCTTCTCTGACCTGAGTCTCCTTTGGAACTCTGCAGGTTCTAGCTCGGACGAGC
+
DCCDDDDDFFFFGGGGGGGGGGHHGGGEFGHHHGGGGGGGGHHHHGGGGGGGHHHHHHHGGGGGGGGGGGGHHHHGGGGHGHHHG0E/E/>B//2>FHEFHHC<C/?GFFFFHFHHGC.>G-A<EG.CG<AGCHGC:/CGGCHG.---<<FG--CD-BFFFG0</<A0:0BFBBBBFFFBB-.<<BF09:.<--9BFFB:<0FFFFFFF0//:BFFF00000/:<BFFFFF0:.BBF000:BF.<.-----
@M05620:37:000000000-D9766:1:1101:12963:7876 1:N:0:47
ACCACCCCTTCTACAATGAGCTGCGTGTGGCTCCCGAGGAGCCCCCCGTGCTGCTGACCGAGGCCCCCCTGAACCCCAAGGCCACTCCCAGGTGAGTGGCCCGCTACCTCTTCTGGTGGCCGCCTCCCTCCTTCCTGGCCTCCCGGAGCTGCGCCCTTTCTCCCTGGTTCTCTCTTCTGCCGTTTTCCGTAGGACTCTCTTCTCTGACCTGAGTCTCCTTTGGAACTCTCAGGTTCTAGATCGGAAGCGCA
+
ABA@A3>DBFFFFGGGGGFFGFBGGEGGCEFGHGGGDEG2AF1FEGGGEEEGBFGGHHHGEE/EFEGGGGGE3FGGGGEHFHHEGCGHH0BF1<FG?1FFFHCCGDDHHHHHHHGHFG.FHCGGGFHGHHGHHHHHHGHHHHHGGGGGGGGFGGGGGGGGGGBFFGFFFFFFFFFFFFEFFBFFFFFFFFADFBFFFFFFFFFFFEBFFFFFFFFFFFFFFFFFFFFFBFFFFBFFF:BBFFEBD.AEBB-
@M05620:37:000000000-D9766:1:1101:10356:7908 1:N:0:47
ACCACACCTTCTACAATGAGCTGCGTGTGGCTCCCGAGGAGCACCCCGTGCTGCTGACCGAGGCCCCCCTGAACCCCAAGGCCAACCGCGAGAAGATGCCCAGGTGAGTGGCCCGCTACCTCTTCTGGTGGCCGCCTCCCTCCTTCCTGGCCTCCCGGCGCTGCGCCCTTTCTCACTGGTTCTCTCTTCTGCCGTTTTCCGTAGGACTCTCTTCTCTGACCTGAGTCTCCTTTGGAACTCTGCAGGTTCTA
+
BCBCCCCCFFFFGGGGGGGGGGHHGGGGHGFHHGGGGGGGGHHHHGGGGGGGHHHHHHHGGGGGGGGGGGGHHHHGGGGHGHHHHGGGGGGGGGHHHHHHHHHE1<FHHFEGHHGGGG@FHFHGHHFFHCDHHGGGGGHGGFGHHGGGGGEFFGGGG?-:BFFFFFFFFFFFFFFFFFFFFFFFFFFFFFFFFFFFFFFFFFFDDFFFFFBFFFFBFFFFFFFFFFFFFFFFFFFFFFFFFFFFFFAFFFB
@M05620:37:000000000-D9766:1:1101:25151:7943 1:N:0:47
ACCACACCTTCTACAATGAGCTGCGTGTGGCTCCCGAGGAGCACCCCGTGCTGCTGACCGAGGCCCCCATGAACCCCAAGGCCAACCGCGAGAAGATGCCCAGGTGAGTGGCCCGCTACCTCTTCTGGTGGCCGCCTCCCTCCTTCCTGGCCTCCCGGAGCTGCGCCCTTTCTCACTGGTTCTCTCTTCTGCCGTTTTCCGTAGGACTCTCTTCTCTGACCTGAGTCTCCTTTGGAACTCTGCAGGTTCTA
+
BBBBBBBBFFFFGGGGGGGFGFHHGEGGHDHHHGGGGGGGGHHHHGGGGGGGGHHHHHHGGGGGGGGGGHHHGHHGGGCHGHHHFGGGGGGGGGHHHHHHHHHGFHFHHHGGHHGGGGGHGHHHHHHHH0CHHGGGGGHGHHGHHHHHBBGHHGGGGGGGGGGGGGGGGGFFFFFFFFFFFFFFFFFFFFFFFFDFFFFFFFFFFFFFFFFFFFFFFFFFFFFFFFFFFFFFFFFFFFFFFFFFFFFFBFB
@M05620:37:000000000-D9766:1:1101:9594:7945 1:N:0:47
ACCACACCTTCTACAATGAGCTGCGGGTGGCTCCCGAGGAGCACCCCGTGCTGCTGACCGAGGCCCCCCTGGACCCCAGGGCCAACAGCGAGAAGATGCGCTGCTGAGTGCCACCCTACATGTTCTGCTCGTAGCCGCCTTCCTCCGTGGACTACCGCTGCTGAAACCATGCTAAGTAATTCTCTCTTTTGCCGTTTTCCGCTCTTCTCTATCCTCTGTCACCAGTCTCAGTTGGTACACTGCAGACTGTC
+
>AA1AAAAFFFDGAGFFGG1A1B1A00AE?GH1FFEAEEAEHHHHGGGEEGEEEE1F>EF//>EE/>EGGG/B0<EEG////?<<F/0BBC//<0?111/////1?1<>F111>0C.<>110000000=0.-.<.0.;;..;/00/..9-./0//:A9-;.;9000;9.;0/9/;/;///;F///;/9/;/;/-9AF-/:-----//;///;/B99F//9////-9BFF/9////-///;B/////-;///
@M05620:37:000000000-D9766:1:1101:8549:7947 1:N:0:47
ACCACACCTTCTACAATGAGCTGCGTGTGGCTCCCGAGGAGCACCCCGTGCTGCTGACCGAGGCCCCCCTGAACCCCAAGGCCAACCGCGAGAAGATGCCAAGGTGAGTGGCCCGCTACCTCTTCTGGTGGCCGCCTCCCTCCTTCCTGGCCTCCCGGAGCTGCGCCCTTTCTCACTGGTTCTCTCTTCTGCCGTTTTCCGTAGGACTCTCTTCTCTGACCTGAGTCTCCTTTGGAACTCTGCAGGTTCTA
+
AA1AAA>AFFFFAGFA3FGFFEECEBEFH0GHGGC0AAEAEHHHHGCGEAEEHE1GHGGGGGGGEG@EGGGBHHEEGGGGGAHE<?ECC<@@/<GHD11?1FGF<11F?1/?0G-A-@-F<0<0GH0<DGGFF-@C..:CHH./00:CCB?FBFGE??-;A.//9@A>?/FFBFFFF/F/BBFBBF9//BB/F@BFFFFFB/9--/;BFFBFBB9B/B/B//;F-FB9B9BFFFBB9FFFF/BF/9FFFF9
@M05620:37:000000000-D9766:1:1101:12289:7954 1:N:0:47
ACCACACCTTCTACAATGAGCTGCGGGTGGCTCCCGAGGAGCACCCCGTGCTGCTGACCGAGGCCCCCCTGAACCCCAAGGCCAACAGCGAGAAGATGCCCAGGTGAGTGGCCCGCTGCAGCTTCTGGTGGCCGCCTCCCGCCTTCCTGACCTCCCGAAGCTGCGCACGTTCTCACTGGTTCTCTCTTCTGCCGTTTTACGTAGACCTCTCTTCTCTGACCTGCGTCTCCTTTAGAACTCTGCAGGTTCTA
+
>AA1A1?AFFFFDFGEFFG111B1A00EECHG1FFEEGGEFHHHHG?GEAF/FFFEGEFG?>EGF/>EGGGBG1/?EG/<//G/FF/0B<C//<0?>11101//?FG<1?FG0G----<///<DG000=<C.<--:::...=9..C/000;/0;:.;.-A?00;-@-;-9-;AF/B//-FF/9B/;F/;;FFB@-A/-:/-;/--/9/9BFF//9B/B///;---A9A-9BF///;F/BF9FFFF--9/9/
@M05620:37:000000000-D9766:1:1101:18164:8008 1:N:0:47
GAGGCTGCTTTGGAAGAAACTCATAGATTACTGCAACAGTTCCCCCTGGACCTGGAAAAGTTTCTTGCCTGGCTTACAGAAGCTGAAACAACTGCCAATGTCCTACAGGATGCTACCCGTAAGGAAAGGCTCCTAGAAGACTCCAAGGGAGTAAAGGAGCTGATGAAACAATGGCAAGTAAGTCAGGCATTTCCGCTTTAGCACTCTTGTGGATCCAATTGAACAATTCTCAGCATTTGTACTTGTAACTG
+
ABAABAFBFFFFGGGGGGGGGGHHHHHHHHHHHHHHHHHGHHHHHGGGHGHHHHHGHHHGFHHHHHHHHHHHHHHHHHHHHHHHHHHHHHHHHHHHHHHHHHHHHHHHBGHHHHHHHHGEEAGHFHFHGHHHGHHGH3BGGHHGHBFFGHDFHFH2@@FHHHHHHGHHHHHGHHHGGGGHHGHHHHHHHHHHHHGGGGEGFEHHHHGHHHFFHFHHHFHHFHHHHHHHHGFGGGGGGGGFGGGGGGGGGGF
@M05620:37:000000000-D9766:1:1101:18964:8023 1:N:0:47
ACCACACCTTCTACAATGAGCTGCGTGTGGCTCCCGAGGAGCACCCCGTGCTGCTGACCGAGGCCCCCCTGAACCCCAAGGCCACTCCCCGGTCAGTGGCCCGCTCCCTCTTCTGGTGTCCGCCTCCCTCCTTCCTGGCCTCCCGGAGCTGCGCCCTTTCTCCCTGGTTCTCTCTTCTGCCGTTTTCCGTCGGCCTCTCTTCTCTGACCTGAGTCTCCTTTGGAACTCTGCAGGTTCTAGCTCGGACGAGC
+
BBBABBBBFFFFGGGGFGGEG5GFEAE24AGG3FFEDGGGDHHHHGGG?EGGFHFFHHHECECEGAEGGGGFHEHGGGDF?/GHGBB?G/><>/?B?FFEHHGDG/?FFGHHGHHHHH.<FDGGGGHGHGGHHHHHHHFGHGHGGGGGGFGFGGG@BGGFGGGGGGGFGGGGGGGFFFFFFBFFFFFFFF.@B-9.FFFFFFFFFFFFFFFFFFFFFFFFFFF9BFFFFFFFFFFFFBBFBFFFB.;@-9B
@M05620:37:000000000-D9766:1:1101:27368:8025 1:N:0:47
ACCACACCTTCTACAATGAGCTGCGTGTGGCTCCCGAGGAGCACCCCGTGCTGCTGACCGAGGCCCCCCTGAACCCCAAGGCCAACCGCGAGAAGATGCCCAGGTGAGTGGCCCGCTACCTCTTCTGGTGGCCGCCTCCCTCCTTCCTGGCCTCCCGGCGCTGCGCCCTTTCTCACTGGTTCTCTCTTCTGCCGTTTTCCGTAGGACTCTCTTCTCTGACCTGAGTCTCCTTTGGAACTCTGCAGGTTCTA
+
CCCCCCBBFFFFFGGGGGFGGGHHGGGBGEHFHGGFDGGGGHGHHGGGGEEFHHHHGHHGGGGGGGGGGGGHGHHGGGGHGHHHHGGGGGFGCGGH2FHHHHGFFHF?GHGGGHGFGGGHHHHHHHHHHHGHHFGGGGHGHHGHHGGGGGGGGGGGGG-;CFFFFFFFFFFFFFFFFFFFFFFFFFFFBFFFFFDFFFFFFFFDFFFFFFFFFFFFFFBFFFFFFFFFFFFFFFFFBBFFFFFFFFFBBF;
@M05620:37:000000000-D9766:1:1101:21321:8042 1:N:0:47
ACCACACCTTCTACAATGAGCTGCGTGTGGCTCCCGAGGAGCACCCCGTGCTGCTGACCGAGGCCCCCCTGAACCCCAAGGCCACACTCTGGATAGTGGCCCGCTTCCTATTCTGGTTTCCTCCTCCCTCCTTCCTGTCCTCCCGTCGCTGCGCCCTTTCTCTCTGGTTCTCTCTTCTGCCTTTTTCTGACGGCCTCTCTTCTCTGACCTGAGTCTCTTTTGGTACTCTGCCTGTTCACTCTCGGCCGCGC
+
AAA?AAAA4BB@FFBFGG5FFGFHGAEBAEF2BFBEEF2AAB2AFAAABEAFFGFHGBFE>0@EGEEFG/1B3FHEE/?FFHFGG0<BB3BB3222BF0??FC/></FF22??FGBHB01FFDB?F0<<0<><GFD11>GHHGGD..<AEGG-:AA-CGGBB0=9CFB;0BFGGGGGGF09009:C/090;;-9BF.BBF:/B/;9/BBB./.;BFF//9/:B./99:/99//;/99////;B..99=--@
@M05620:37:000000000-D9766:1:1101:20989:8047 1:N:0:47
GAGGCTGCTTTGGAAGAAACTCATAGATTACTGCAACAGTTCCCCCTGGACCTGGAAAAGTTTCTTGCCTGGCTTACAGAAGCTGAAACAACTGCCAATGTCCTACAGGATGCTACCCGTAAGGAAAGGCTCCTAGAAGACTCCAAGGGAGTAAAAGAGCTGATGAAACAATGGCAAGTAAGTCAGGCATTTCCGCTTTAGCACTCTTGTGGATCCAATTGAACAATTCTCAGCATTTGTACTTGTAACTG
+
AAAABBFBFFFFFCGGGF4FEGHHBFBFFHHGHFHBBGHEEDEGHGGCAAGGHHGABAGGFGGHHHGFHHHHHHGGHHHHFHGGHGHHHH?FGGHFHBHHHHBGDGGGGGFHGHDGGFE?EEH?FHH00?FHGHHFGHHHFFGGHHHA?CFGF@@D1F@CGHHHGHHGFH/DFFHGGGF?GD>GH1GGC<FGFHDGDDGDDDHGHCDGHDFFHC:C;GFGHGHGFHH;;;FFFGGGGGGBFFFGCCFFGFF
@M05620:37:000000000-D9766:1:1101:23591:8066 1:N:0:47
ACCACACCTTCTACAATGAGCTGCGTGTGGCTCCCGAGGAGCACCCCGTGCTGCTGACCGAGGCCCCCCTGAACCCCAAGGCCAACCGCGAGAAGATGCCCAGGTGAGTGGCCCGCTACCTCTTCTGGTGGCCGCCTCCCTCCTTCCTGGCCTCCCGGCGCTGCGCCCTTTCTCACTGGTTCTCTCTTCTGCCGTTTTCCGTAGGACTCTCTTCTCTGACCTGAGTCTCCTTTGGAACTCTGCAGGTTCTA
+
CCCBCCCCFFFFGGGGGGFFGGHHGGGEFFHHHGGGGGGGGHGHHGGGGGGGHHGHHHHGGGGGGGGGGGGHHHHGGGGHGHHHHGGGGGGGGGHHHHHHHHHGHHGHHHGGHHGGGGGHHHHHHHHHHHGGHGGGGGHGHHGHHGGGGGGGGGGGGG?FGFFFFFFFFFFFFFFFFFFFFFFFFFFFFFFFFFDFFFFFFFAAFBFFFFFFFFFFFFBBFFFFFFFFFFEFFFFFFFFFFFFFFFFFFFF
@M05620:37:000000000-D9766:1:1101:9917:8080 1:N:0:47
GAGGCTGCTTTGGAAGAAACTCATAGATTACTGCAACAGTTCCCCCTGGACCTGGAAAAGTTTCTTGCCTGGCTTACAGAAGCTGAAACAACTGCCAATGTTCCCCAGAATCAAACCCTTCCAGAACACTTCAACGCAGCAAAAGAGGGCATCAAAGAACTGCAGAAAACATAGGCATTCCGTCAGGACTATCCGCTTTCGCACACTTGAACAACCCCTTGCATCCTTCTCCGCATTTGACATTGCACCTG
+
AAAABBFBFFFFGGGGFGGGGGGFGGHHHHHHHHGFHHHFGHHHHGGGHHHHHHGHHHGHHHHHHHHHHHHHHHHGHHHHHHHHGFHFHFHHHFHHFFHHB@@4FG211?@3B3@3?EG3F33B??23233BB34?</E@02B2B/B////@2@@G@G02@FG11<0??</11111<111>><><.0G.</==<.<.CC0...;-:;CG000;/:.;999CF009;;C0990;.;..;C0;C090/;/9//
@M05620:37:000000000-D9766:1:1101:23599:8082 1:N:0:47
ACCACACCTTCTACAATGAGCTGCGTGTGGCTCCCGAGGAGCACCCCGTGCTGCTGACCGAGGCCCCCCTGAACCCCAAGGCCAACCGCGAGAAGATGCCCAGGTGAGTGGCCCGCTACCTCTTCTGGTGGCCGCCTCCCTCCTTCCTGGCCTCCCGGAGCTGCGCCCTTTCTCACTGGTTCTCTCTTCTGCCGTTTTCCGTAGGACTCTCTTCTCTGACCTGAGTCTCCTTTGGAACTCTGCAGTTTCTA
+
CCCDDDCDFFFFGGGGGGGGGGHHGGGGHGHHHGGGGGGGGHHHHGGGGGGGHHHHHHHGGGGGGGGGGGGHHHHGGGGHGHHHHGGGGGGGGGHHHH2?GHF?FHHG=?FFFHGG@@DHBD<GGHF0GC.<<@@DFEGGHBFGG:F0:/<FGGEED-<-AAGGGGDF=BFFB0::0<<<F0BBFFBFFFB0B@F.<BBFAF?..<BFFFFBFFFFH0BFFFFF/<BBFFF0FF/BFFFFFFFFF0:BBF0
@M05620:37:000000000-D9766:1:1101:13132:8082 1:N:0:47
ACCACACCTTCTACAATGAGCTGCGTGTGGTTCCCGAGGAGCACCCCGTGCTGCTGACCGAGGCCCCCCTGAACCCCAAGGCCACTCCCAGGTGAGTGGCCCGCTACCTCTTCTGGTGGCCGCCTCCCTCCTTCCTGGCCTCCCGGAGCTGCGCCCTTTCTCCCTGGTCCTCTCTTCTGCCGTTTTCCGTAGGACTCTCTTCTCTGACCTGAGTCTACTTTGGAACTCTGCAGGTTCTAGATCGGACGAGC
+
AA3ABAAAFFFBFGGB5BFGFGFFEBEEHAAFGHD2EEF?FHHHHGEGEAEEHEAGH2AEGGGGEG?EGGGHHHEEGGGAFHHH/3F0G0BF311??F/FGG@DC/>CFFG?GF1<<?/C0<-AGDHA0CA/00CD0<..<C.:;----CG/9A9B-90C000/90;;00;BF/F0F000;B..BABFAFF?FFF//BBFBFFBBFBFFFEB.FF//;B/BB///:/;B/FFF.9//;BBF/9E.A--99@
@M05620:37:000000000-D9766:1:1101:9933:8093 1:N:0:47
GAGGCTGCTTTGGAAGAAACTCATAGATTACTGCAACAGTTCACCCTGGACCTGGAAAAGTTTCTTGCCTGGCTTACAGAAGCTGAAACAACTGCCAATGTCCTACAGGATACTACCCGTAAGGAAAGGCTCCTAGAAGACTCCAAGGGAGTAAAAGAGCTGATGAAACAATGGCAAGTAAGTCAGGCATTTCCGCTTTAGCACTCTTGTGGATCCAATTGAACAATTCTCAGCATTTGTACTTGTAACTG
+
A>>1A1BAFFDFBGGG1FGCF1BAAG1GF1GHBHH1GGHDBG2DGHFHHBGFFGH0FHHGAFDHFDFGHHHAF0FGHHHHCEGCFGG@G0GE@FEGFFGGGHHHHHGHHHHGHHGHHHGEGGHHHHHHGHF0FGHHFFHFHHHGGFHGCEFCFHHHHFHGHGGHHHHHHFHHGHHGFF?FGGFHGHGHGHHGHHGGGGGHGHHHCCHGHDGFHFHHHGFFFHHHHBHHHHHFHFFFFGGGGGGGCBFBBFF
@M05620:37:000000000-D9766:1:1101:13119:8094 1:N:0:47
ACCACACCTTCTACAATGAGCTGCGTGTGGTTCCCGAGGAGCACCCCGTGCTGCTGACCGAGGCCCCCCTGAACCCCAAGGCCACTCCCAGGAGAGTGGCCCGCTCCCTCTTCTGGTGTCCGCCTCCCTCCTTCCTGGCCTCCCGGCGCTGCGCCCTTTCTCCCTGGTTCTCTCTTCTGCCGTTTTCCGTCGGACTCTCTTCTCTGACCTGAGTCTCCTTTGGAACTCTGCAGGTTCTAGCTCGGACGAGC
+
BCCCCCCAFFFFGGGGGGGGGGHHGEGBAEBBGHFEDFGGGHGHHGGGGFEGGHHHGHHEGGGGGGGGGGGHEHHGGGGHGHHHG?B2F2BF/?/?FGEGHHGDG/?FGGGGHHHHHH/?F.@EEGFGH>CFHHHHHHHHHHHGF?-@DBGGGGGGGFGGGG;CFFEFFFFGFFFFFFFFFCDFFFF9DF.;--;BFFFFFFFFFFFFFFFFFFFFFFFFFFFF0FFFFFFBFFF:F:9BBFFFA;-;-;@
@M05620:37:000000000-D9766:1:1101:9958:8113 1:N:0:47
ACCACACCTTCTACAATGAGCTGCGTGTGGCTCCCGAGGAGCACCCCGTGCTGCTGACCGAGGCCCCCCTGAACCCCAAGGCCAACCGCGAGAAGATGCCCAGGTGAGTGGCCCGCTACCTCTTCTGGTGGCCGCCTCCCTCCTTCCTGGCCTCCCGGCGCTGCGCCCTTTCTCACTGGTTCTCTCTTCTGCCGTTTTCCGTAGGACTCTCTTCTCTGACCTGAGTCTCCTTTGGAACTCTGCAGGTTCTA
+
BBBABBBAFFFFGGGGFGDAGBGHGEEBAEGH3FFEAE2AEGHHHGGGGGGGGHGHHHHEEGCGGGGGGGGHHFHGGGGHEFHHHGGCGG/BCGGFHHHHHHHGHHHHHHGGHHGGGGGHHHHHHHHHHGGHHGGGGGHGHHGHHGGGGGGGGGGGGG-BBBBFBBFBBFFFFFFFFFFFFFFFFFFFFFFFFBFFFFFFFFFFFFFFFFFFFFFFFFFFFFFFFFFFFFFFFFFFFFFFFFFFFFFFFFF
@M05620:37:000000000-D9766:1:1101:18215:8115 1:N:0:47
ACCACACCTTCTACAATGAGCTGCGTGTGGCTCCCGAGGAGCACCCCGTGCTGCTGACCGAGGCCCCCCTGAACCCCAAGGCCACTCCCAGGTGAGTGGCCCGCTCCCTCTTCTGGTGGCCGCCTCCCTCCTTCCTGGCCTCCCGGAGCTGCGCCCTTTCTCCCTGGTTCTCTCTTCTGCCGTTTTCCGTCGGACTCTCTTCTCTGACCTGAGTCTCCTTTGGAACTCTGCAGGTTCTAGATCGGACGAGC
+
AA>ABAAAFFC@FGG45EFFFGFFEFGEG2FFGGF2EEGCGHGHHGEGE1EFH3FHHHGGGGGGGGEGGGGHHHGEGGGHGHHGC3BFGBFFBBFGGHFGHHGCG/?FGHHHHHGHHH/F<CGGGGHGHGGHHHHHHHHHHHH.EGCCCGGFGGGGGGGGFBCBFGGGGGGGGGGGGGGFFB.AFFFFFF.@BBBBFFFFFFFFFFFFFFFFFFFB/BFFFFFFFFFFFFFFFFFFFFFF//FFFDB--@B
@M05620:37:000000000-D9766:1:1101:11864:8115 1:N:0:47
ACCACACCTTCTACAATGAGCTGCGTGTGGCTCCCGAGGAGCACCCCGTGCTGCTGACCGAGGCCCCCCTGAACCCCAAGGCCAACCGCGAGAAGATGCCCAGGTGAGTGGCCCGCTACCTCTTCTGGTGGCCGCCTCCCTCCTTCCTGGCCTCCCGGAGCTGCGCCCTTTCTCACTGGTTCTCTCTTCTGCCGTTTTCCGTAGGACTCTCTTCTCTGACCTGAGTCTCCTTTGGAACTCTGCAGGTTCTA
+
CCDDDDDDFFFFGGGGGGGGGGHHGFGEGFHHHGGGGGGGGHHHHGGGFGGGHHHHHHHGGGGGGGGGGGGHHHHGGGGHGHHHHGGGGGDGGGHHHHHHHHHGHHHHHHGGHHGGGFGHHHHHHHHHHHGHHGGGGGHGHHGHHGGGGGGGGGGGGG-DGGGGGGFFFFFFFFFFFHFFFFFFFFFFFHFFFFFFFFFFFFEFF0FFFFFFFFFFFFFFFFFFFFFFFFFFFFFFFFFFFFFFFFFFFFB
@M05620:37:000000000-D9766:1:1101:24544:8130 1:N:0:47
GAGGCTGCTTTGGAAGAAACTCATAGATTACTGCAACAGTTCCCCCTGGACCTGGAAAAGTTTCTTGCCTGGCTTACAGAAGCTGAAACAACTGCCCCTGTCCTACAGGATGCTACCCGTCAGGACCGGCTCCTAGACGCCTCCAAGGGAGTCAAAGCGCTGCTGAACCAATGGCAAGTCCGTCAGGCCTTTCCGCTTTAGCACTCTTGTGGATCCCCTTGACCAATTCTCAGCATTTGTCCTTGTACCTG
+
>3>>AAFAFFFFGGGGGCGGGGHHBGFGA5FGHH44BBFD5FGHHAAF22BFEAGAF32BB5DDFFBGHHAAGHGA3FHFHFHHHB3BGG1GFHHHG1FFGFBGF3FFF1BFHF4FGHGG//E0BF?ECEGGGEDH1FE/C0CHHFFG/??CFD1<F0?DFG.1FBG1F0GGHGHHGGH00<<GGGHH:GHHHHGGGGGBFGGGGGGGGFFD00CF/.;CG0;9CAC;FGGFGFFFFFFF/;FFFFF/;FF
@M05620:37:000000000-D9766:1:1101:11165:8133 1:N:0:47
ACCACACCTTCTACAATGAGCTGCGTGTGGCTCCCGAGGAGCACCCCGTGCTGCTGACCGAGGCCCCCCTGAACCCCAAGGCCAACCGCGAGAAGATGCCCAGGTGAGTGGCCCGCTACCTCTTCTGGTGGCCGCCTCCCTCCTTCCTGGCCTCCCGGAGCTGCGCCCTTTCTCACTGGTTCTCTCTTCTGCCGTTTTCCGTAGGACTCTCTTCTCTGACCTGAGTCTCCTTTGGAACTCTGCAGGTTCTA
+
ABAABBBACFFFEGGGGGGGGGHHFEFBAEHFHGGEDGGFGHGHHGGGFEEFHFHHFGHGGGGGGGGGGGGHGHHGGEGHFHHHHGGGGGCGFFHGFGHHHHHGGHHHHHGGHHGGGGGGHHHHHHHHHHGHHGGGGGHGHHGFHGGGGGFGGGGGGG-B?FFGGGFFFFFFFFFFFFFFFFFFFFFFFFFFFDDFFFFFFFFFFFFFFFFFFFFFFFFFFFFFFFFFFFFFFBFFFFFFFFFFFFFBBFF
@M05620:37:000000000-D9766:1:1101:7965:8138 1:N:0:47
GAGGCTGCTTTGGAAGAAACTCATAGATTACTGCCACAGTTCCCCCTGAACCTGGAACCGTTTCTTGCCTGGCTTACAGAAGCTGGAACAACTGCCACTGTCCTACAGGATGCTACCCGTAAGGCAAGGCTCCTCGCCGACTCCACGGGAGTCACCGAGCTGATGAACCAATGGCAAGTAAGTCAGGCCTTTCCGCTTTAGCACTCTTGTGGATCCCCTTGCACACTTCTCAGCATTTGTCCTTGTAACTG
+
CCCCCCFBFFFFGGGGGGGGGCHEG5AD6FBGGB4ABG235ADAAB2B2BBA222FB3AAABBAD555AFGGHBBGHGF5BGHHF21FF?GGGBHHF3GHHGHHHBGFFHGHFH4GHH/F//BG3B?FFHHHGH2C/<</>CGH@2<AF/>E0=11><ADGH0DFDG0C.<CGFHHHGHB0CGGGHG;.;CGHHGGGGG0CFGGGGGGGGGG0CFG/.;CG/009:BBFFFFFF/;FFFF/BFFFF;/;BF
@M05620:37:000000000-D9766:1:1101:14210:8148 1:N:0:47
ACCACACCTTCTACAATGAGCTGCGTGTGGCTCCCGAGGAGCACCCCGTGCTGCTGACCGAGGCCCCCCTGAACCCCAAGGCCAACCGCGAGAAGATGCCCAGGTGAGTGGCCCGCTACCTCTTCTGGTGGCCGCCTCCCTCCTTCCTGGCCTCCCGGCGCTGCGCCCTTTCTCACTGGTTCTCTCTTCTGCCGTTTTCCGTAGGACTCTCTTCTCTGACCTGAGTCTCCTTTGGAACTCTGCAGGTTCTA
+
BBAABBBBCFFFGGGGFGFDG5GFGEE24AFGFFFE?EGGFHHHHGGGAAEGEHFHHHFE?GCGG?GGGEEFHFHGGGGHGEHHHGGGGGD<?DFE1F1GHHHEHGHFDHGGHGGGGGGHHHHHHHHHHHGHHGCGGGHGHGGHGGGGGGGFGGGGGG-;@BBBBBFBBFFFFF/:BFFFFFFFFFFFFFFBFBDDFAFFFFFFFFFFFFFFFFFFFF/BBFFBBFFEFF/BFFFFFFFFFFFFFFFFFF;
@M05620:37:000000000-D9766:1:1101:5105:8166 1:N:0:47
ACCACACCTTCTACAATGCGCTGCGTGTGGCTCCCGAGGAGCACCCCGTGCTGCTGACCGAGGCCCCCCTGAACCCCAAGGCCACCCCCGGGGCAGTGGCCCGGTTCCTTTTCTGGTTACCTCCTCTCTCCTTCCTGGCCTCCCGGCGCTGCGCCCTTTATCTCTGGTTCTCTCTTCTGCGTTTTTCGGTCGGCCTCTCTTCTCTGACCTGCGTCTCCTTTGGACCTCTGCCGGTTCCAGCTCGGGGGCGC
+
BBBBBBB>CFFFGGGGGG4EECGGGEG22BGHHFFF?EEEFHHHHGGE1EEGHHHHHHH>EGEEGGGGGGGHHHHGGGGHGHHHG0?/>/<>///???0?GH?->>><=0=DGD0D=00=D=GCGH0;:0;;GHFG0/CGHFHG?--99?AD;BFF=FF9/B/9/;99/9;FBFB/FFFB-.9;9EF9-9:@@B.;9BBBB/B/9BFFFF..-AADF/9;BFB//.;9F/B9@DFBE///;BFA=--;-99
@M05620:37:000000000-D9766:1:1101:9473:8166 1:N:0:47
GAGGCTGCTTTGGAAGAAACTCATAGATTACTGCAACAGTTCCCCCTGGACCTGGAGAAGTTTCTTGCCTGGCTTACCGAAGCTGAAACAACTGCCAATGTCCTACAGGATGCTACCCGTAAGGAAAGTCTCCTAGAAGACTACAAGGGAGTAAAATAGCTGATGAAACAATGGCAAGTAAGTAAGGCATTTCCGCTTTAGCACTCTTGTGGATCCAATTGAACAATTCTCAGCATTTGTACTTGTAACTG
+
>3A>>>CBFBBDG45BEGBGGGHHHFFHHGAAFG4DCGBDF55BBBA2A2ABEGEB231BDDFDDBFBBB3BBAF3B3AA>0>BB33FBB1FFHGFFHGBGBB@FBB3BB@BBEBB?BE?>/G33FG04BBBBF?BB?FG2B2BB?F?/?/?@2@22@@<@2@??1D1?<?<<F???.1>><11=11>><>11>.<<<C<0==<0==0C00::0<;:G<:;;CGBG0;0;09;/;BFGG;;C09;0;;;;;
@M05620:37:000000000-D9766:1:1101:11752:8171 1:N:0:47
GAGGCTGCTTTGGAAGAAACTCATAGATTACTGCAACAGTTCCCCCTGGACCTGGAAAAGTTTCTTGCCTGGCTTACAGAAGCTGAAACAACTGCCAATGTCCTCCAGGATGCTACCCGTAAGGACCGGCTCCTAGCAGACTAACAGGGAGTAAAAGAGCTACTGAAACAATGGCAAGGAAGTAAGGAATTTCCGCCTTAGCACCCTTGTAGATCCACTTGACCAATTCTTAGCATTTGAACTTGTACCTG
+
CBCCBCFCFFFFGFGGGGGGGGHHHHHHHHHHHHGHHHHHHGGHHGEFFHGHHHGHGFFHBHHGHHHHGGHGHHHEGHGHHHGHHGFHGHGHHHHHHHHH44BF33?33?FHBF43B11?>/B3B0//<EE/?2232DBB02BDFGF//=C<@2221/=?F1=?111F1F.>11><1..>00>0<000<<0==0.<.;.000;;..;:C00:00;:F00C0009C.;C0;0;;00;F0000;B;090;000
@M05620:37:000000000-D9766:1:1101:6540:8205 1:N:0:47
GAGGCTGCTTTGGAAGAAACTCATAGATTACTGCAACAGTTCCCCCTGGACCTGGAAAAGTTTCTTGCCTGGCTTACAGAAGCTGAAACAACTGCCAATGTCCTACAGGATGCTCCCCTTAAGGCAAGGCTCCTCGCAGACTCCCAGGGAGTCAAAGAGCTGCTGAAACAATGGCAAGTAAGTCAGGCCTTTCCGCTTTAGCACTCTTGTGGCTCCCATTGAACAATTCTCAGCCTTTGTCCTTGTAACTG
+
AABBAAFAFFFFFGGFGGGGGGHHFFGHHGHHHHGHFFGFGHHHHGGGHHHHHHHHBFFFBGHHHHHHHHGHHHHFHFHHHHHHHHHHHFHHHHHHFFHHFEGFB3BCE1FGHH3FFG2B3FGF30B/?FHHGHBE/<//0BFG/FGFGG<E2FDGH22<?11<FGHGH0G1?FFHHGG1F>FGHGHF./=GHHDGEGFFHHHHEGGHH0GG..CE.:CHG0;C0/0;CFFGGG/CFGGG00CFFFC0BFG
@M05620:37:000000000-D9766:1:1101:10364:8207 1:N:0:47
GAGGCTGCTTTGGAAGAAACTCATACAGAACTGCAACAATTAGATTTGAACCTGGATGAGGTTTTTGGCTTGCTTAACTAAGCTGAAACAACTGCCAATAGTCCACCACTACATCTTCTAGGGAACGCCCCCATAATACTTGAACTGACCAAACTATCCCATAACTCACTGGTAGTCCATTCAGGCACTTTCAGTAAGACTCTCTTTTCTAACCAACATCACAATTATAAGCCATTTTAATCTTTACCGGC
+
A?AA>AFA@BB@GBBBEB1BFG13BDBD1BBDBB111AA1D1A1DDF121BB0B0FA1B1BGBDF/A/1BGEADD2A12DB@B@B1BBBB//BBB01F111B22110/?100B1B12@22B1/0B?/?/>?/<BGF2212211B111B101</<112@0@@@01?1?<11<011111111111=10.<<1111>1=0000=<<<0<<=0<000.0..:;000=0;0000000:/000000;09;0;99.--
@M05620:37:000000000-D9766:1:1101:13704:8214 1:N:0:47
ACCACACCTTCTACAATGAGCTGCGTGTGGCTCCCGAGGAGCACCCCGTGCTGCTGACCGAGGCCCCCCTGAACCCCAAGGCCAACCGCGAGAAGATGCCCAGGTGAGTGGCCCGCTACCTCTTCTGGTGGCCGCCTCCCTCCTTCCTGGCCTCCCGGCGCTGCGCCCTTTCTCACTGGTTCTCTCTTCTGCCGTTTTCCGTAGGACTCTCTTCTCTGACCTGAGTCTCCTTTGGAACTCTGCAGGTTCTA
+
AAAAAAAACFFFGGGGDG1AF1GFGAA000BAAAFA0EGC?GHGHGGGCEEGEHFHHHHAEE?GGAEGGEFCGFHGGGFHFEHHHGGCGG/</ACB1?DFG<GGGHHCDGEEHHGGGGCHHHFHHHHHHGGHHGCGGCHGHHGHHGGGGGGGGGGGGG9A@?@F@@F@@FFFFFBFFFFFFBFFFBFFFFFFF@BFFFFFFF-BF/FFFFFFFFFFFF/BFFF9B9F/FFBFFFF/BFFFFFFFFF-FFFB
@M05620:37:000000000-D9766:1:1101:6555:8219 1:N:0:47
GAGGCTGCTTTGGAAGAAACTCATAGATTACTGCAACAGTTCCCCCTGGACCTGGACAAGTTTCTTGCCTGGCTTACAGAAGCTGAAACAACTGCCAATGTCCTACAGGATGCTACCCGTAAGGAAAGGCTCCTAGAAGACTCCAAGGGAGTAAAAGAGCTGATGAAACAATGGCAAGTAAGTCAGGCATTTGCGCTTTAGCACTCTTGTGGATCCAATTGAACAATTCTCAGCATTTGTACTTGTAACTG
+
A3AAAAFACDDFGFFGGGGGGGHHHHHHGHFGGHCHBGHEGGGAGGFFEGBBGGEF2B1FDFGHFHF5BF3BGHHFF5FFHHHHGFFHHFEHHGFBGFHHHHGFGGH3?BB32BBBBFEEEGFGHFHBBFBFFBEBFFHFBFB2BBGFEHGGCGB22?2@2FGD2GHDHHHDGCF0F<<>>F1<FGFFGF1F1=><<<<<0=<D0<G0C<CAF0<GFC:GG:CGHH<CBFFF;FFFFGF99CBB9;;CFFF
@M05620:37:000000000-D9766:1:1101:5509:8232 1:N:0:47
ACCACACCTTCTACAATGAGCTGCGTGTGGCTCCCGAGGAGCACCCCGTGCTGCTGACCGAGGCCCCCCTGAACCCCAAGGCCAACCGCGAGAAGATGACCCGGTGAGCTGCCCGATACCTCTTCCTGGGGACCCCTCCCTCCGTCCTGGCCGCCCGGGACCGCGCCCTTTCTCCCTGGGTCTCCCTTTTGCCGTTTTTCGTAGGACTCTCGTCCTCTACCTGGATCCCCCTTGGAACTCTGCAGGGTCTA
+
BBBBBBBBFFFFGGGGFGAEGFHGGAAAAAGHHFGGEGGGGHHGHGGGAAEFHHHFHC3A0EGGGGGGGG12BF?EEEGHG/FHHF/EFG/CCGFF2F2?G2>>///011110F.----<0<00000=/.<.;.....;.//:.A...:/..--9@?----.----;@-9B/////./..9..///./////99../;./-;..;/////:.;...////;B/.9/;..;.9.99/:///9////;-;/:/
@M05620:37:000000000-D9766:1:1101:27177:8252 1:N:0:47
ACCACACCTTCTACAATGAGCTGCGTGGGGCTCCCGAGGAGCACCCCGTGCTGCTGACCGAGGCCCCCCTGAACCCCAAGGCCACTCCCCGGGAAGTGGCCCGCTCCCTCTTCTGGTGGCCGCCTCCCTCCTTCCTGGCCTCCCGGAGCTGCGCCCTTTCTCCCTGGTTCTCTCTTCTGCCGTTTTCCGTCGGCCTCTCTTCTCTGACCTGAGTCTCCTTTGGAACTCTGCAGGTTCTAGCTCGGACGCGC
+
1A1AAAAAFFFDFGGDEGGGGGHHGEE000EEHGFFCECGGHCGFAGEAFGGG1EHB0FE?EC/>E@/EGGHFHHGGGGHGHHHG1B<F?<C///??GEGHHCAC<>FGGHHHHHHGGCGHGGGGGHGHHGHHHHHHHHHHHGGGG-@GGGGGGGGGGGFFFFFFFFFFFFFFFFFFFFFF@9BFFFFFFF@@-;AFFFFFFFFFFFFFFFFFFFFFFFFFFFFFFFFFBF/;A:BFFFFFFFF@:99--9
@M05620:37:000000000-D9766:1:1101:9715:8260 1:N:0:47
ACCACACCTTCTACAATGAGCTGCGTGTGGCTCCCGAGGAGCACCCCGTGCTGCTGACCGAGGCCCCCCTGAACCCCAAGGCCACTCCCCGGGGAGTGGCCCGCTCCCTCTTCTGGTGGCCGCCTCCCTCCTTCCTGGCCTCCCGGAGCTGCGCCCTTTCTCCCTGGTTCTCTCTTCTGCCGTTTTCCGTCGGCCTCTCTTCTCTGACCTGAGTCTCCTTTGGACCTCTGCCGGTTCTAGCTCGGCCGCGC
+
CCBCCCCCFFFFGGGGGGGGGGHHGGGGHGHHHGGGGGGGGHHHHGGGEGGGHHHGHHHGGGGGGGGGGGGHHHHGGGGHGHHHG3B??//>////???FGHGCC<>FG0>=GHGHHB.<C@<CADHGHGGCGFHHF:GHGGGGG---:CBF?FGGGB0BBB;;FFEFFBFFFFFFFFFFFAFDFFF09;FBFF.AFFFFFBF0B0:FFFF//:B0FFFFFFFFFFFBB900;BDDE00;FFBDF.;;-@=
@M05620:37:000000000-D9766:1:1101:23350:8275 1:N:0:47
GAGGCTGCTTTGGACGAACCTCATAGATTACTGAAACAGTTCCCCCTGGACCTGGAAAAGTTTCTTGCTTGGCTTAAGGAAGCTGAAAAACCTGCCAATGTCTTACAGAATGCTACCGGTAAGGAAAGCCTCCTAGAAGACTCCAAGGGATTAAAAGAGCTGATGAAACAATGGAAGGTAAGTCAGGCATTTCCGCTTAAGAACTTTTGTGGATCCAATTGAACAATGTTAAGCATTTGTACTTTTAACGG
+
A?AA>AF1CFD1FB1AAA0AGGFGFCGGFH1DF21BGHBGGDAFBAAB/BBGHGEF1100BDFDD1FA11BE0BG111BBGG/@F11@10?BGGHCEHEGGB22@B1B1BB11>BBE/>></B1BFGB0B1BFG<>BDBG<<11BFG?//00@@F11?0?1<?1<?<F?C<?<<1<0>1>><111100<=00=0.<<C.<00;:00;<G//::00/::=<B;F90/;00;0000BFFFB0=;;B00;;0.-
@M05620:37:000000000-D9766:1:1101:11744:8280 1:N:0:47
ACCACACCTTCTACAATGAGCTGCGTGTGGCTCCCGAGGAGCACCCCGTGCTGCTGACCGAGGCCCCCCTGAACCCCAAGGCCACTCGCGGGAGAGTGGCCCGCTACCTCTTCTGGTGGCCGCCTCCCTCCTTCCTGGCCTCCCGGAGCTGCGCCCTTTCTCACTGGTTCTCTCTTTTTCCGTTTTCCGGAGGACTCTCTTCTCTGACCTGAGTCTCTTTTGGAACTCTGCAGGTTCTAGGTCGGAAGAGC
+
BCABCCCCFFFFGGGFFGGGGGHHGEEEGDHHHGGFGGGGGHHHHGGGGFGGHHGHHHHGGGGGGGGGGGGHHHHGGGGHGHHH/3B/E/<>////<?/??///>--><G11<1>0DG..C--:E::EC/EGHHH00/C.=FF9EG---./;D-E--B:F/B/;F///;F:BF/FF///;/:BF/ABFF-A--.A//;B9BF////////////;9B///9:@//BFBFF9::AF//;B///;9--.9:9B
@M05620:37:000000000-D9766:1:1101:17938:8313 1:N:0:47
ACCACACCTTCTACAATGAGCTGCGTGTGGCTCCCGAGGAGCACCCCGTGCTGCTGACCGAGGCCCCCCTGAACCCCAAGGCCAACCGCGAGAAGATGCCCAGGTGAGTGGCCCGCTACCTCTTCTGGTGGCCGCCTCCCTCCTTCCTGGCCTCCCGGAGCTGCGCCCTTTCTCACTGGTTCTCTCTTCTGCCGTTTTCCGTAGGACTCTCTTCTCTGACCTGAGTCTCCTTTGGAACTCTGCAGGTTCTA
+
CBCCDDDDFFFFGGGGGGGGGGHHGGGEGGHHHGGGGGGGGHHHHGGGFGGGHHGHHHHGGGGGGGGGGGGHHHHGGGGHGHHHHGGGGGDGGGHHHHHHHHHGHHHHHHGGHHGGGGGHHHHHHHHHHHGHHGGGGGHGHHGHHGGGGGGGGGGGGG-ADGGGGGFFFFFFFFFFFFFFFFFFFFFFFHFFFFFDFEFFFFFFFFFFFFFFHHHFFFFFFFFFFFFFFFFFFFFFFFFFFFFFFFFFFFF
@M05620:37:000000000-D9766:1:1101:24469:8325 1:N:0:47
ACCACACCTTCTACAATGAGCTGCGTGTGGCTCCCGAGGAGCACCCCGTGCTGCTGACCGAGGCCCCCCTGAACCCCAAGGCCACCCGCCGGAAAGTGGCCCGCTCCCTCTTCAGGTGTCCGCCTCCCTCCTTCCTGGCCTCCCGGAGCTGCGCACTTTCTCCCTGGTTCTCTCTTCCGCCGTTCTCCGTCGGTCTCTCTTACCTCACCTGAGTATCCTTTGGAACTCTGCAGGTTCTAGCTCGGTAGACA
+
DCCCDDDCFFFFGGGGGGGGGGHHGFGGHGHHHGGGGGGGGHHHHGGGGGGGHHHHHHHGGGGGGGGGGGGHHHHGGGGHGHHH/0?/E/<B<>/=?G2/0/><@/<>FGF11111=111=.-<A<GE/<E/CHHF0/C.CGHGCA--9.:<--9B?:0<F0<CFB?0<FBFFB:000..<-<9/90:.B.-<-<.<<0BB00/000<.</<<FB00<:<BB/0<:0BFB0<0.<:00:0:BB.-.<ABBB
@M05620:37:000000000-D9766:1:1101:13354:8326 1:N:0:47
ACCACACCTTCTACAATGAGCTGCGTGTGGCTCCCGAGGAGCACCCCGTGCTGCTGACCGAGGCCCCCCTGAACCCCAAGGCCACTCCCCGGTGAGTGGCCCGCTACCTCTTCTGGTGGCCGCCTCCCTCCTTCCTGGCCTCCCGGAGCTGCGCCCTTTCTCCCTGGTTCTCTCTTCTGCCGTTTTCCGTCGGACTCTCTTCTCTGACCTGAGTCTCCTTTGGAACTCTGCAGGTTCTAGCTCGGACGAGC
+
CCCCCCCCFFFFGGGGGGFGGGHHGGGEEGHHHGGGGGEGGHHHHGGGGGGGGHHHHHHEGGCGGGGGGGGHHHHGGGGHGHHHGGHHH?>C>/?F?GGGHHGGG/AGHHHHHHHHHH.GHDGGGGHGHHGHHHHHHHHHHHHGGGGGGGGGGGGGGGGGGG0CGGGGGFFFFFFFFFFFFFFFFFFFFF.;D-;CFFFFFFFBFFFFFFFFFFFFFFFFFFFFBFFFFFFFFFFFFBBF0FFFF;-;-@@
@M05620:37:000000000-D9766:1:1101:8603:8334 1:N:0:47
GAGGCTGCTTTGGAAGAAACTCATAGATTACTGCAACAGTTCCCCCTGGACCTGGAAAAGTTTCTTGCCTGGCTTACAGAAGCTGAAACAACTGCCACTGTCCTACAGGATGCTACCCGTAGGAGACGGCTCCTAGCCAAATCCACTGACGTAACAGAGCTAATGAACCCATGGCAAGTAAGTCAGGCATTTCCGCTTACGCACTCTTGTAGATCCAATTACACACATCTCAGACTTTGTAATTGTACATG
+
CBBBCCFBFFFFGGGGGGGGGGFHHHHHHHHGHHHHHHHGHHHHHGGGHHGHHHHHHHHHGGHHHHHHHHHHHHHHHHHHHHHHHHHHHGHH@F@E3BB34BG4F3B@GGC32@4D2F1>E//33/?E/////F33222B22B2223222</<F/222@?11??GHH1F/F0G0FF1FF<1<FB11>FCGHGB0ADD?.0;CD@F/00::000<C<:CF00;000..;:=0;000=;CB090;;FFB0;;F
@M05620:37:000000000-D9766:1:1101:4539:8344 1:N:0:47
GAGGCTGCTTTGGAAGAAACTCATAGATTACTGCACCAGTTCCCCCTGGCCCTGGAAAAGTTTCTTGCCTGGCTTACAGAAGCTGAAACAACTGCCAATGTCCTACACCATGCTACCCGTAAGGAAAAGCTCCTAGAAGACTCCAAGGGAGTAAAAAAGCTGATGAAACAAGGGCAATGAAGTCAGGCATTTGCTCAATAGCACTCTTGTGGAGCCAATTGAACAATTCTCAGCATTTGTACTTTTAACTG
+
A>>AAAF?CFFFFBBB1BBBFF1ABBGE31BFGFGB00011AF1FE0//0B//0B01B0BGG2DHHH1GDBFFHCFC1BGHHFFHHFHHHHH1FGB1BGHE@2FGCF00?111BE10F/E//0F>0G0BF11<FBE1111B<111B<FEG/EB1221>?0GFF111?1?0F0/ACE.111>111<1<0CC0D000<00000=0<0/:0000.0.:;//;G0GBCBB0C0BBF;CFFFGGBFF0900;9C00
@M05620:37:000000000-D9766:1:1101:20533:8391 1:N:0:47
ACCACACCTTCTACAATGAGCTGCGTGCGGCTCCCGAGGAGCACCCCGTGCTGCTGACCGAGGCCCCCCTGAACCCCAAGGCCAACCGCGAGAAGATGACCCAGGGGAGTGGCCCGTTACCCCTTCTGGGGGCCGCCTCCCTCCTTCCTGGCCTCCCGGTGCTGCGCCCTTTCCCCCTGGTTCTCTCTTTTGCGTTTTTCCGTGGGACTCTCTTCTCTGCCCTGCGCCCCCTTTGGACCTTTGCAGGTCTT
+
A@1>A1AA1CCFAGGF3FGGGFHHGEG000AAAAF/AE?//FG0FEEG/EEE1B1F1F0E?//EFFGEG//BGHHFE/?GFGHH/FC?C@/B//?1<11?F0/F//-.-.0.<F.--<CC0/.:./;CB/;--9---.:A.99.:0C/0;9A-/9-9B----//:-;A-9F///9--99-99/////;B///9---;-A/9-/-;@---///9///9B//9-/;---9-;9-;/9///:-///;/;AF///
@M05620:37:000000000-D9766:1:1101:19446:8402 1:N:0:47
ACCACACCTTCTACAATGAGCTGCGTGTGGCTCCCGAGGAGCACCCCGTGCTGCTGACCGAGGCCCCCCTGAACCCCAAGGCCAACCGCGAGAAGATGCCCAGGTGAGTGGCCCGCTACCTCTTCTGGTGGCCGCCTCCCTCCTTCCTGGCCTCCCGGCGCTGCGCCCTTTCTCACTGGTTCTCTCTTCTGCCGTTTTCCGTAGGACTCTCTTCTCTGACCTGAGTCTCCTTTGGAACTCTGCAGGTTCTA
+
AAAABAABFFFFFGG4ABGGFFECEEEGH2GHFGCAEEE?EHHHHGAEE1E1GBFGHEEGGGGGAE>EGGGFHHC>EGGFAGH/CFEED@CGCDHHB<FHHHEGFFHHHFFGHHCGG-<GBGHHGFFHHFGHHC@DDACEHHGHFBFGGGGGGGEGFG-;BB?FBBF;>/FFFFFFFFF/BFFFFFFF/FFFFBFFFFFFFFFBF/FFFFFFFFFFEFBFFBF/BBFFFFFFFFFBFFFFEFFFFFFFFFB
@M05620:37:000000000-D9766:1:1101:20526:8413 1:N:0:47
ACCACACCTTCTACAATGCGCTGCGTGTGGCTCCCGAGGAGCACCCCGTGCTGCTGACCGAGGCCCCCCTGAACCCCAAGGCCAACCGCGAGAAGATGCCCAGGTGAGTGGCCCGCTACCTCTTCTGGTGGCCGCCTCCCTCCTTCCTGGCCTCCCGGAGCTGCGCCCTTTCTCCCTGGTTCTCTCTTCTGCCGTTTTCCGTAGGACTCTCTTCTCTGCCCTGAGTCTCCTTTGGCACTCTGCAGGTTCTA
+
AAAAAAAA>FFFGGGFFG11E0EAFE0AAEGFFEFF/EE/AGEFGGG/A/E/1FFE1FE//E>EGEEGGE/>>BGEG</FC/GH/FCCGC@C//??11?F01/F<GH011..<.@@@-</0<<0GB0<=G?C.-:-.:C.FF?B0;B9FB..0:9.:@---9BB99A--///;B//;/-99/////9B9B///;BA:://-;-AB//////9/9/B///99BF9-;F/BB///B///;-:FF///;AFFFF
@M05620:37:000000000-D9766:1:1101:24883:8480 1:N:0:47
ACCACACCTTCTACAATGAGCTGCGTGTGGCTCCCGAGGAGCACCCCGTGCTGCTGACCGAGGCCCCCCTGAACCCCAAGGCCAACCGCGAGAAGATGCCCAGGTGAGTGGCCCGCTACCTCTTCTGGCGGCCGCCTCCCTCCTTCCTGGCCTCCCGGAGCTGCGCCCTTTCTCACTGGTTCTCTCTTCTGCCGTTTTCCGTAGGACTCTCTTCTCTGACCTGAGTCTCCTTTGGAACTCTGCAGGTTCTA
+
BBBCDCCCFFFFGGGGGGGGGGHHGGGGHGHHHGGGGGGGGHHHHGGEEFGGGHHHHHHGGGGGGGGGGGGHHHHGGGGHGHHHHGGGGGGGGGHGHHHHHHHGHGHHHHGGHHGGGGGHHHHHHHHH0AFGGGGGGGGGGGGGGGGGGGGGGGGGGFAFFFFFFFFFFFFFFFFHHHFFFFFFHFFHFFFFFFDFFFFFFFFFFBFFFFFFFFHFFFFFFFFFFFFFFFFFFFFFFFFFFFFFFFFFFFF
@M05620:37:000000000-D9766:1:1101:8536:8486 1:N:0:47
GAGGCTGCTTTGGAAGAAACTCATAGATTACTGCAACAGTTCCCCCTGAACCTGGAAAAGTTTCTTGCCTGGCTTACAGAAGCTGAAACAACTGCCAATGTCCTACAGGATGCTACCCGTAAGGAAAGGCTCCTAGAAGACTCCAAGGGAGTAAAAGAGCTGATGAAACAATGGCAAGTAAGTCAGGCATTTCCGCTTTAGCACTCTTGTGGATCCAATTGAACAATTCTCAGCATTTGTACTTGTAACTG
+
ABCCBBFBFFFFGGGGGGFGG4FDF5DFGH4DGGGHGHF5AAG32BEF2AB2BGHBAFCBB5FAF5F5AFFAGH1AFEFHF3FGH33BFGEHHHHGFFHHHFHHH3GFFHHHFHHHHHG?EGHCFG3FFGHHGHGGFB?GFHHHGCFAD/CE<2@FFGHHFHHHGDGHFFFHHHGH?FGHHHHHGFHHHHHHHHFGGGGFFHHHHHHHHHEDHGHHHHHHHHHGCCFHBGFGGGGFGGGFFGGGGGBFGGG
@M05620:37:000000000-D9766:1:1101:22990:8486 1:N:0:47
ACCACACCTTCTACAATGAGCTGCGTGTGGCTCCCGAGGAGCACCCCGTGCTGCTGACCGAGGCCCCCCTGAACCCCAAGGCCACTCCCAGGTGAGTGGCCCGCTCCCTCTTCTGGTGGCCGCCTCCCTCCTTCCTGGCCTCCCGGAGCTGCGCCCTTTCTCCCTGGTTCTCTCTTCTGCCGTTTTCCGTAGGCCTCTCTTCTCTGACCTGAGTCTCCTTTGGAACTCTGCAGGTTCTAGATCGGACGCGC
+
3AAAAAAAFFFFGGGGFGGGFDGGGEEGDAGHFFGGDGGCEGGHHGGGFGGFDGHFHHHGGE0EEA@EGGGFF??EGGD?AEGEE3F0F0???1B0????0F//</?FGGHHHHB110/<F-<@EEHGHHA<<0<DBC<CDFHGCC-DGGGB-BFGGEGGGF0BFFE99B9BFGBBBFBBFBF.BEFFBF.99/;/:FFFFFFFF//9BFFFBFFBBFFFFFB/FFFBBBFFF.9B/BB9///.;.---;9
@M05620:37:000000000-D9766:1:1101:15244:8492 1:N:0:47
ACCACACCTTCTACAATGAGCTGCGTGTGGCTCCCGAGGAGCACCCCGTGCTGCTGACCGAGGCCCCCCTGAACCCCAAGGCCAACCGCGAGAAGATGCCCAGGTGAGTGGCCCGCTACCTCTTCTGGTGGCCGCCTCCCTCCTTCCTGGCCTCCCGGAGCTGCGCCCTTTCTCACTGGTTCTCTCTTCTGCCGTTTTCCGTAGGACTCTCTTCTCTGACCTGAGTCTCCTTTGGAACTCTGCAGGTTCTA
+
CBCCCCCCFFFFGGGGGGGGGGHHGGGEDGHHHGGGGGGGGHHHHGGGFGGGHHGHHHHGGFFGGGGGGGGHGHHGGGGHGHHHHGGGGGGGGGHGGHHHHHHGHHHHHHGGHHGGGGGHHHHHHHHHHHGHHGGGGGHGHHGHHGGGGGGGGGGGGG-=AFGGGGFFFFFFFFFFFFFFFFFFFFFFFFFFFFDFFFFFFFFDFFFFFFFFFFFFFFFFFFFFFFFFFFFFFFFFFFFFFFFFFFFFFFF
@M05620:37:000000000-D9766:1:1101:13661:8520 1:N:0:47
GAGGCTGCTTTGGAAGAAACTCCTACAGAACTGAAACCAGACCCCCGGACCAGGTATGCGGTCTTGTGCTGGCTTACAAAATCTACCACGCCTTCACCTGTCCTAAAGGATGCTCCCCTTCCTGCCGGGGTCCTCGCCTCCTCCTCTGGCGTCCCCGCGCTGCTGAACCCCTTTCAAGTCCGTCAGGCCTTTCCGCTTTCGCACTCTTGTGTCTCCCCTTGCTACCTTCACCGCCTATTTCCTTGTTCCTT
+
AAAAABFBCFDDG4BA4BBBBBABB44A5A4DB4B33A2B22B22AEE00AB1BB553BB0101D5D35D53B2B@@F3313B@@4B3@11111333???B?3F4FHF3BFB?G3FFFFHGHEHHC/>>/>CGDGDGG/?GHHF<>=>G1><@-CEC<;ADG;<F00:;..;.;B00=BF;.=C.;C/;BBFB;AADDFFD;.-;:9B/;/9:;:9B.;9.;//;;B9B/;/9-;9./;:B;;BFF//;;/
@M05620:37:000000000-D9766:1:1101:18642:8531 1:N:0:47
ACCACACCTTCTACAATGAGCTGCGTGTGGCTCCCGAGGAGCACCCCGTGCTGCTGACCGAGGCCCCCCTGAACCCCAAGGCCAACCGCGAGAAGATGCCCAGGTGACTGGCCCGCCTCCTCTTCTCGTGGCCCCCTCCCTCCTTCCTGGCCTCCCGGCCCTGCGCCCTTTCTCACTGGTTCTCTCTTCTGCCGTTTTCCGTCGGCCTCTCTTCTCTGCCCTGTGTCTCCTTTGGAACTCTGCAGGTTCTA
+
BBBBBBBBFFFFGGGCGGGGGGHHGFGEHGHHHGGFGGGGGHHHHGGGGGGGHHHHHHHGGGGGGGGGGGGHHHHGGGGHGHHHHGGGGGGGGGHHHHEFF2F/?111??/?<G---.<<F00<DD0.<..<C.;@@DGECBE/CFH00/;A0.9E.-A-9:.;-:AD=FF/BB/;9/.BB//9//:B/:/BF=:DBFFF.9.--;A..///;/;FFE/;E/./;BBB/B/:FFBFFBF//:///.9://:
@M05620:37:000000000-D9766:1:1101:17754:8533 1:N:0:47
GAGGCTGCTTTGGAAGAAACTCATAGATTACTGCAACAGTTCCCCCTGGACCTGGAAAAGTTTCTTGCCTGGCTTACAGAAGCTGAAACAACTGCCAATGTCCTACAGGATGCTACCCGTAAGGAAAGGCTCCTAGAAGACTCCAAGGGAGTAAAAGAGCTGATGAAACAATGGCAAGTAAGTCAGGCATTTCCGCTTTAGCACTCTTGTGGATCCAATTGAACAATTCTCAGCATTTGTACTTGTAACTG
+
AABB>AFAFFFFGCFGFBFGGGGGHFHFFHFDGA4GCFGHHFDGGGEFCGGGHHGGA3GGFGHGHHHFBGHHGHHEBGGHHHFFHBDGBGFGHHHHHFHHHFEGGHHGGHHHGHDFGFE/EEHFGHHB?FGHGHHHHGHHGFGFGHHFDCDGGHHGFGFFHHHHGHGHHHHFFFCGFFG?GD=GG>FGGFGHGHDGADE<=DHHCFGFH<CEH::C:GHFHHFGGCG0;GBFFGGGGGGBFGFGF;0;CFG
@M05620:37:000000000-D9766:1:1101:20220:8575 1:N:0:47
GAGGCTGCTTTGGAAGAAACTCATAGATTACTGCAACAGTTCCCCCTGGACCTGGAAAAGTTTCTTGCCTGGCTTACAGAAGCTGAAACAACTGCCAATGTCCTACAGGATGCTACCCGTAAGGAAAGGCTCCTAGAAGACTCCAAGGGAGTAAAAGAGCTGATGAAACAATGGCAAGTAAGTCAGGCATTTCCGCTTTAGCACTCTTGTGGATCCAATTGAACAATTCTCAGCATTTGTACTTGTAACTG
+
B@BBBAFACFBFEBBFGFBGGGHHHHHFGFGHHGFHFHHGHHHHHGFFCFFGHGEBBACGFHHHGHFBGGGHHHHGHFHHHHHHFHGHHG1FHCFFFHHHHHFGGHGFCFHFHHBFFFEEEEHFGFF?B?FHGGGFGHHHFFFGCGGFDEEGF@FB2F@@GHGFFHFDGHCHHGHFGGF?DFFGHHHH<<>G=FAECEGD00GGGHGHHGHDHGBC;CGGHGHFHHG0CCGGFGGFFFG9BCFF;CFFGGG
@M05620:37:000000000-D9766:1:1101:12350:8617 1:N:0:47
ACCGCACCTTCTACAATGAGCTGCGGGTGGCTCCCGAGGAGCACCCCGTGCTGCTGACCGAGGCCCCCCTGAACCCCAAGACCACTCACCGGTGAGTGGCCCGCTACCTCTTCTGGTGTCCGCCTCCCTCCTTCCTGGCCTCCCGGAGCTGCGCCCTTTCTCCCTGGTTCTCTCTTCTGCCGTTTTCCGTAGGCCTCTCTTCTCTGACCTGAGTCTCCTTTGGAACTCTGCAGGTTCTAGCTCGGCCGAGC
+
AAA?ADDDFFFFGGGG3FB1F1FFE00A0/BG1BF?EEGEGH/GHGGGEGFGHGH1FHH>/EEEFAEGGGG0B<GEGG/?00FGCC00B0//>//??1/<GH@CG->FDGHGFGGDGF<CHFC<CCHEHHGGGHHHFH.:CCCEFG@?GFGB@?B@AFFGGGFG//-;/99BFFFFFF/;F@FB/AFFFF--:/;;AFFFFFFFFBFFFFFFFFFFFFFFFEF//;BF;FFFFFFFFFEF/BFB--:9-@@
@M05620:37:000000000-D9766:1:1101:12340:8635 1:N:0:47
ACCACACCTTCTACAATGAGCTGCGTGTGGCTCCCGAGGAGCACCCCGTGCTGCTGACCGAGGCCCCCCTGAACCCCAAGGCCACTCCCAGGTGAGTGGCCCGCTACCTCTTCTGGTGGCCGCCTCCCTCCTTCCTGGCCTCCCGGAGCTGCGCCCTTTCTCACTGGTTCTCTCTTCTGCCGTTTTCCGTAGGACTCTCTTCTCTGACCTGAGTCTCCTTTGGAACTCTGCAGGTTCTAGATCGGAAGAGC
+
>1>AAA>AFFFFDGG1EAFAA1BAEBEBG0GHFGFAEEE?FHHHHGCGAAEEGEBGHGBEGGGGEF/EGGGGHHEEGGGEEHHF/1BGHHHGFBFG1<FFHHGG@<BHHHHHFGHHFH/GC@CGGGEGG/CHHHHHB/<GHGHG??;-CHHHGGGGGFGGG0CFGGGBFGFBFFGGGGGGE@FBFFFFFF-;ABFFFFFFFFFFFFFFFFFFF99FF/BFFFFFBFBFFFFFFFFFFFFE/BFFFFEB-AB
@M05620:37:000000000-D9766:1:1101:20345:8637 1:N:0:47
ACCACACCTTCTACAATGAGCTGCGTGTGGCTCCCGAGGAGCACCCCGTGCTGCTGACCGAGGCCCCCCTGAACCCCAAGGCCACTCCCAGGTGAGTGGCCCGCTACCTCTTCTGGTGGCCGCCTCCCTCCTTCCTGGCCTCCCGGAGCTGCGCCCTTTCTCACTGGTTCTCTCTTCTGCCGTTTTCCGTAGGACTCTCTTCTCTGACCTGAGTCTCCTTTGGAACTCTGCAGGTTCTAGATCGGAAGAGC
+
ABAAA4AAFFFFFGGG5FGGFFHHGGDGH2BGGGG22AEAEGFHHGGGGDGF5EHBGHHGGGEEFGGGGGGHHHHGGGGHGHHHGHGHHHGFGHFH22?CGHFFGGGHHHHHHHFGHHGHFCDGFGHGHHGHHHHGHGHHHHHGGGGGGGHHGGGGFGFGGGFGGFFCFGGGGGGFFG0FFFFFFFFFFFFFFFFFFFFFFFFFE/FFFFFFFFFFFFFFFFEFFFFFFFFFFFFFFFFFFFF??D.AF?F
@M05620:37:000000000-D9766:1:1101:11578:8655 1:N:0:47
GAGGCTGCTTTGGAAGAAACTCATAGATTACTGCAACAGTTCCCCCTGGACCTGGAAAAGTTTCTTGCCTGGCTTACAGAAGCTGAAACAACTGCCAATGTCCTACAGGATGCTACCCGTAAGGAAAGGCTCCTAGAAGACTCCAAGGGAGTAAAAGAGCTGATGAAACAATGGCAAGTAAGTCAGGCATTTCCGCTTTAGCACTCTTGTGGATCCAATTGAACAATTCTCAGCATTTGTACTTGTAACTG
+
>33>A4FAFFFFBGGCGBGGGGBGGFGHHDGHHHE4BAFDDGHHHGGGFBGHHHHHHHFFFHHHGHHHHHHHHHHHHHGGHHHHHHHHHFGHHHFGEFEFHGGHGHHHHHHHBGFHHHGEEGHHH3?EFGHHGH3G33F3CGFHG?GGDHGFHHHHHGHHHG2GGEFGHHHHHHHFHGGGDFFGDHGHHGHHGHGG?AEDDFGHGGHHHDFGH0GHFCHHHG0CG/:GBF9BFGFGGGGFBFGGG9BBFGG
@M05620:37:000000000-D9766:1:1101:13428:8664 1:N:0:47
ACCACACCTTCTACAATGAGCTGCGTGTGGCTCCCGAGGAGCACCCCGTGCTGCTGACCGAGGCCCCCCTGAACCCCAAGGCCAACCGCGAGAAGATGTCCAGGTGAGTGGCCCGCTACCTCTTCTGGTGGCCGCCTCCCTCCTTCCTGGCCTCCCGGAGCTGCGCCCTTTCTCACTGGTTCTCTCTTCTGCCGTTTTCCGTAGGACTCTCTTCTCTGACCTGAGTCTCCTTTGGAACTCTGCAGGTTCTA
+
AB?AB@ABFFFFGFGEFGGGGGGH2EEGHCBFGGG2EEEEFGEHFGGGDGGFHHGGHHHGEGGGGEGGGGGG3GHEGGGHGGHHHEFEGGGGDGHHHBGHHHHFHHHGHGEGHHGDGGGHHHGHHHHBHHCGHGGGGGHGHHGHHHHGGEFGGGGGGB-ABGGGGGFBBFFFFFFFFFFFFFFFFFFFFFFFFBFFFFFFFFFFFBFFFFFFFFFFFFFFFFFFFFFFFFFFFF/;FFFFFFFFFFFFFFB
@M05620:37:000000000-D9766:1:1101:18981:8697 1:N:0:47
ACCACACCTTCTACAATGAGCTGCGTGTGGCTCCCGAGGAGCACCCCGTGCTGCTGACCGAGGCCCCCCTGAACCCCAAGGCCACTCCCAGGTGAGTGGCCCGCTACCTCTTCTGGTGGCCGCCTCCCTCCTTCCTGGCCTCCCGGAGCTGCGCCCTTTCTCCCTGGTTCTCTCTTCTGCCGTTTTCCGTAGGACTCTCTTCTCTGACCTGAGTCTCCTTTGGAACTCTGCAGGTTCTAGATCGGAAGAGC
+
CCCCDDDDFFFFGGGGGGGGGGHHGGGGHGHHHGGGGGGGGHHHHGGGGGGGHHHHHHHGGGGGGGGGGGGHGHHGGGGHGHHHGHHHH2FFBGHHGHGGHHGGGDGHHHHHHHHGHHGHHGGGGGHGHHGHHHHHHHHHHHHGGGGGGHHHGGGGGGGGGG0FGGGFGGGGGGGGHHGGFFDFFFFFFFFFFFFFFFFFFFFFFFFFFFFFFFFFFFFFFFFFFFFFFFFFFFFFFFFFFFFFFF.DFFF
@M05620:37:000000000-D9766:1:1101:24252:8746 1:N:0:47
ACCACACCTTCTACAATGAGCTGCGTGTGGCTCCCGAGGAGCACCCCGTGCTGCTGACCGAGGCCCCCCTGAACCCCAAGGCCACTCCCCGGTGAGTGGCCCGCTACCTCTTCTGGTGGCCGCCTCCCTCCTTCCTGGCCTCCCGGAGCTGCGCCCTTTCTCCCTGGTTCTCTCTTCTGCCGTTTTCCGTCGGACTCTCTTCTCTGACCTGAGTCTCCTTTGGAACTCTGCAGGTTCTAGCTCGGAAGAGC
+
BBBBBBBBFFFFGGGGGGDGGGHHGGGFHGHHHGGGGGGGGHHHHGGGGGGGHHHHHHHFGGFEGGGGGGGHHHHGGGGHGHHHGGHHHDDG/<?F?GGGHHGGG/>GHHHHHHHHGHDHHGGGGGHGHHGHHHHHHHHHHHHGGGCGGGGGGGGGGGGGGGBFFGGFGFFFFFFFFFFFFFDFFFFFFF.;B-@FFFFFFFFFFFFFFFFFFFFFFFFFFFFFFFFFFFFBFFFFFFEF/BFFFA.;.;;
@M05620:37:000000000-D9766:1:1101:11793:8751 1:N:0:47
ACCACACCTTCTACAATGAGCTGCGTGTGGCTCCCGAGGAGCACCCCGTGCTGCTGACCGAGGCCCCCCTGAACCCCAAGGCCACTCACCGGTGAGTGGCCCGCTACCTCTTCTGGTGTCCGCCTCCCTCCTTCCTGGCCTCCCGGAGCTGCGCCCTTTCTCACTGGTTCTCTCTTCTGCCGTTTTCCGTCGGCCTCTCTTCTCTGACCTGAGTCTCCTTTGGAACTCTGCAGGTTCTAGCTCGGCCGAGC
+
AAA1AAAAFFFFGFGF3FF1G1FFG0AB00FG1BF00EGCGHHHHGGGGEGGGHHBGHHG/FCGG/EGGGG0G>GGGG??//?GG100B0?/>>?F>FECGHG@C>>GGFGHHHF1?G.>G.-<EFCFG<CGFHHHHHFGHHHGGGGGGAGHG?EA@GGGGG0;B0/00C00FFGGGGFGF@FFFEF/AFA@?-BAFFFFFFFFFFFFFFFFFFFFFFFFFFFF/FFFFFE//AFFFFFFBFFF@;-;-;-
@M05620:37:000000000-D9766:1:1101:27952:8771 1:N:0:47
ACCACACCTTCTACAATGAGCTGCGTGTGGCTCCCGAGGAGCACCCCGTGCTGCTGACTGAGGCCCCCCTGAACCCCAAGGCCAACCGCGAGAAGATGCCCAGGTGAGTGGCCCCCTACCTCTTCTGGTGGCCGCCTCCCTCCTTCCTGGCCTCCCGGCGCCGCGCCCTTTCTCACTGGTTCTCTCTTCTGCCGCTTTCCGCAGGACTCTCTTCTCTGACCTGAGTCTCCTTTGGAACTCTGCAGGTTCTA
+
BBBBBBBBFFFFGGGGGGGGGGHHGGGGHGHHHGGGGGGGGHHHHGGGGGGGHHHHGH5FHHGGGGGGGGGHHHHGGGGHGHHHHGGGGGGGGGHHHHEHHHHGFH2FFHGGHH/>@/GHHFHHHHDGGBDFHCGGDGHGHHGHHHHH0;GFFHHGGG?FG--;AFFFFFFFFFFFFFBFBBFFFFF/;BFFFF-@D.FF?.9-9.;FFFFFFF/;FBFFFFFFFFFFFFFFFF9/;FFFFEFFFAABFF;
@M05620:37:000000000-D9766:1:1101:15526:8778 1:N:0:47
GAGGCTGCTTTGGAAGAAACTCATAGATTACTGCAACAGTTCCCCCTGGACCTGGAAAAGTTTCTTGCCTGGCTTACAGAAGCTGAAACAACTGCCAATGTCCTACAGGATGCTACCCGTAAGGAAAGGCTCCTAGAAGACTCCAAGGGAGTAAAAGAGCTGATGAAACAATGGCAAGTAAGTCAGGCATTTCCGCTTTAGCACTCTTGTGGATCCAATTGAACAATTCTCAGCATTTGTACTTGTAACTG
+
BBCCCCFDFFFFGGGGGGGGGGHHHHHHHHHGHHGHFFHHHGGHHGGGHHHHHHHHHHHHGHHHHHHHHHHHHHHFHHHHHHHHHGFHHHHHHHHHHFHHHHHHGHHHHHHHHHHHHHGEFGHHHHEFGGHHGHFGF3GHHFHHFCGFDHGGHHHGHGGHHHHHHHHHHHHGFHHHGGFFGFFFHHHHHHHHHHGGGGGGGGGHFHHHHGHGHGHHGHHHHHCHHHHFGHBFGGGGGGHFGGGGGB::FFG
@M05620:37:000000000-D9766:1:1101:15851:8807 1:N:0:47
ACCACACCTTCTACAATGAGCTGCGGGCGGCTCCCGAGGAGCACCCCGTGCTGCTGACCGAGGCCCCCCTGAACCCCAAGGCCAACCGCGAGAAGATGCCCAGGTGAGTGGCCCGCTACCTCTTCTGGTGGCCGCCCCCATCCTTCCTGGCCTCCCGGCGCTGCGCCCTTTATCACTGGTTCTCTCTTCTGCCGTTTTCCGTAGGACTCTCTTCTCTGACCTGAGTCTCCTTTGGAACTCTGCAGGTTCTA
+
>111>1>A>FCFFDG13BB1B1F1E000//AA/ABAAEE//FEBGGC>/?E/111@BF0>/E/EE/<<C/<0B1/?CB/?//?C/F//>/---.0<0000/0.C/<0<<0.CHHGGG-;GF00CFG;B9/.C.A-AGG@--9FF/99//;-;/;9EF;-----9-;B@-B9/9F9F/B-/B9FFFFFFFFFFF@BBFFFFFFFFFFFBBFFF/9BFB/9;FFFBFFEFFFFFFFFFFFFFF/BBBF?F/F;
@M05620:37:000000000-D9766:1:1101:15853:8826 1:N:0:47
ACCACACCTTCTACAATGAGCTGCGTGTGGCTCCCGAGGAGCACCCCGTGCTGCTGACCGAGGCCCCCCTGAACCCCAAGGCCAACCGCGAGAAGATGCCCAGGCAGGAGGCCCCCCACCTTCTTCAGGTGCCCCCCTCACACCTCCATGCCACCCCGGGCAACCCCCCTTACTCCCGGTTTCTCCCTTCTGCCTTTTTCCGTAGACCTCTCTTCTCTGCCCTGCGTCTCCTTTGAACCTCTGCGGTTTCT
+
ABBABAABFFFFGGGGGGGFGDGFGEFFHGHHFGGGGGGGGHHHHGGGEGGGHGHHHHHGGGGGGGGGGGGHHGGGGGFHGHHHHGGCGGGGGFFHHF2FG2/F///</<<.FD<---.<.0/<000=0:/0;/.:A-;..0;.;.;/0;/C00.;-;---9....;--@.////9..--9./////;/.//;//;FF/B/./...9/////////////;.9..-9-.:/;F9B/;/../9//-;.@9/9
@M05620:37:000000000-D9766:1:1101:13562:8855 1:N:0:47
ACCACACCTTCTACAATGAGCTGCGTGTGGCTCCCGAGGAGCACCCCGTGCTGCTGACCGAGGCCCCCCTGAACCCCAAGGCCAACCGCGAGAAGATGCCCAGGTGAGTGGCCCGCTACCTCTTCTGGTGGCCGACTCCCTCCTTCCTGGCCTCCCGGCAATGCGCCCTTTCTCACTGGTTCTCTCTTCTGCCGTTTTCCGTACGACTCTCTTCTCTGACCTGCGTCTCCTTTGGAACTCTGCAGGCTCTA
+
BBBBBBBBFFFFGGGGGG5FEFHHGEGAAEGGFFFECGGGGHHHHGGGDFGGFHGHHHHEEG?GGGGGGFGHHHHGGGGHGHHHHGGGGG/>BFHHFHHHHHEEGC1?FGGCH/@-<@-<<0<G0<GH0/<C.--;-CGH//;/GFFB0B.FFFGFDD9--/0;9.AC-9FB/////9B9;9//9/9BB9FFF-.;BEFF./..-.AAAFEBB9/9B//9B/.;9A-.:99FFB/;B//;/;B/BF.;;:/
@M05620:37:000000000-D9766:1:1101:7154:8855 1:N:0:47
GAGGCTGCTTTGGAAGAAACTCATAGATTACTGCAACAGTTCACCCTGGACCTGGAAAAGTTTCTTGCCTGGCTTACAGAAGCTGAAACAACTGCCAATGTCCTACAGGATGCTACCCGTAAGGAAAGGCTCCTAGAAGACTCCAAGGTAGTAAAAGAGCTGATGAAACAATGGCAAGTAAGTCAGGCATTTCCGCTTTACCACTCTTGTGGATCCAATTGAACAATTCTCAGCATTTGTACTTGGAACTG
+
A?>>A>BAFF@DCF5B4BCGECDEDGAFGBGHFGFFHFCEGG5DGHAGEBBFGFFEBA2G3DFGEAABBFBA1BBBBBBDF3BABDFFBFAFFFFHFHHFGFF@FG3BBB3BEFF3BB?1>/C3?FEBB?30?B34BDFGBBBFB?B/1?B1B?D21?0@1<@112@@FC<@1FCCF/11?1?1@1<<.1>1=>AC.CF=0<=</<=<<<<<00<CCC0;:;CFFF<;0;;00::0GFB;BF0000:;/0;
@M05620:37:000000000-D9766:1:1101:12873:8866 1:N:0:47
ACCACACCTTCTACAATGAGCTGCGTGTGGCTCCCGCGGAGCCCCCCGTGCTGCTGACCGAGTCCCCCCTGAACCCCAAGGCCACTCCCAGGTGAGTGGCCCGCTACCTCTTCTGGTGGCCGCCTCCCTCCTTCCTGGCCTCCCGGAGCTGCGCCCTTTCTCACTGGTTCTCTCTTCTGCCGTTTTCCGTAGGACTCTCTTCTCTGACCTGAGTCTCCTTTGGAACTCTGCAGGTTCTAGATCGGAAGAGC
+
>AA1>1>>FFFFFGGGGGGGGAGGEECF0BBGFFFE0AE//A/BEGGG?EEF1BFG@GHGEG/BFBGEGGGB1BGGGGEF/??GCFHHHGBCFCFA???CGHCCCGGHGGGHHHGFHGFFHCGGGCGGGHGHHEHHGGFFHGHE9?GGGEGBAAFG:BFFGG0CB/FF/B/BFF/FFF/BF@BFBEFFFFFFFEF/FFFFFFFFBBBFFFFFFBB9FF/BFFFFFFFFEFFFF?F9/BFFFBBE-A?BFFF
@M05620:37:000000000-D9766:1:1101:19418:8874 1:N:0:47
ACCACACCTTCTACAATGAGCTGCGTGTGGCTCCCGAGGAGCACCCCGTGCTGCTGACCGAGGCCCCCCTGAACCCCAAGGCCACTCCCCGGTGAGTGGCCCGCTACCTCTTCTGGTGGCCGCCTCCCTCCTTCCTGGCCTCCCGGAGCTGCGCCCTTTCTCCCTGGTTCTCTCTTCTGCCGTTTTCCGTCGGACTCTCTTCTCTGACCTGAGTCTCCTTTGGAACTCTGCAGGTTCTAGCTCGGACGAGC
+
BBBBBBBBFFFFGGGGFGGGGFHFGFGB4EHHHGGEFGGGDHHHHGGGDEGGHHHHHHHGGGGFGFGGGGGHGHHGGGGHGHHHGBGHH?>B><?BFGGGHHGGG/>GGGFHHHGFHH.FGGGGGGHGHHGHHHHHFHHHHHHGGGGGFGGGGGGGGGGGGGBFGGGGGFFFFFFFFFFFFFFFFFFFFF.@D-@DFFFFFFFFFFFFFFFFFFFFFFFFFFFFFFFFFFFBFFFFFFFFBFFFF:;@-@D
@M05620:37:000000000-D9766:1:1101:18174:8903 1:N:0:47
GAGGCTGCTTTGGAAGAAACTCATAGATTACTGCAACATTTCCCCCTGGACCTGGAAAAGTTTCTTGCCTGGCTTACAGAAGCTGAAACAACTGCCAATGTCCTACAGGATGCTACCCGTAAGGAAAGGCTCCTAGAAGACTCCAAGGGAGTAAAAGAGCTGATGAAACAATGGCAAGTAAGTCAGGCATTTCCGCTTTAGCACTCTTGTGGATGCAATTGAACAATGCTCAGCATTTGGACTTGTAACTG
+
>3A>>>F>BBB4G45BAG4BFGHHHFDFFDABF54AAF3DFDBBBAABA2AFGGEBB32BBDGDFGFBBBBFGFG3ABBDGFBBF33FBBBBFGGC@GF@FBBBBFB3BB@@2343BB?//?B?B?F00?BB/G?BBFBC332BBB?//?<?@@>22?@2@@@@2@F<?FC1?F?CCCF<<11=>10><11>=1<=..<<0<=D0<=DGG0C;://:;:;;0;C;::0/090CFF0CFF0;;;C00;;;0;
@M05620:37:000000000-D9766:1:1101:24743:8908 1:N:0:47
ACCACACCTTCTACAATGAGCTGCGTGTGGCTCCCGAGGAGCACCCCGTGCTGCTGACCGAGGCCCCCCTGAACCCCAAGGCCAACCGCGAGAAGATGCCCAGGTGAGTGGCCCGCTACCTCTTCTGGTGGCCGCCTCCCTCCTTCCTGGCCTCCCGGAGCTGCGCCCTTTCTCACTGGTTCTCTCTTCTGCCGTTTTCCGTAGGACTCTCTTCTCTGACCTGAGTCTCCTTTGGAACTCTGCAGGTTCTA
+
BBAABBBBFFFFGGGGDGGDGDGGGAEECEGGFFGAEEGGGHHHHGGGDEGGHHGFHHGG0ECGGAEGGGGFHFHGGGGHCCGHHGDEDCGCCGGHFHHHHHHGHHHHHHGGHHGGGCGHHHHHHHHHHHGHHGGGGGHGHHGHHGGGGGGGGGGGFB-ABGGGGGFB?FFFFFFFFFFFFFFFFFFFFFFFFBFFFFFFFFFFFBFFFFFFFFFFFFFFFFFFFFFFFFFFFFFFFFFFFFFFFFFFFFB
@M05620:37:000000000-D9766:1:1101:18109:8912 1:N:0:47
ACCACACCTTCTACAATGAGCTGCGTGTGGCTCCCGAGGAGCACCCCGTGCTGCTGACCGAGGCCCCCCTGAACCCCAAGGCCAACCGCGAGAAGATGCCCAGGTGAGTGGCCCGCTACCTCTTCTGGTGGCCGCCTCCCTCCTTCCTGGCCTCCCGGAGCTGCGCCCTTTCTCACTGGTTCTCTCTTCTGCCGTTTTCCGTAGGACTCTCTTCTCTGACCTGAGTCTCCTTTGGAACTCTGCAGGTTCTA
+
BBCCCBCBFFFFGGGGGGGGGGHHGGGGHGHGHGGGGGGGGHHHHGGGGGGGHHHHGHHGGGGGGGGGGGGHHHHGGGGHGGHHHGGGGGGGGGHHHHHHHHHGHHHHHHGGHHGGGGGHHHHHHHHHHHGHHGGGGGHGHHGHHGGGGGGGGGGGGGCGGGGGGGFFFFFFFFFFFFFFFFFFFFFFFFFFFFDDFFFFFFFFFFFFFFFFFFFFFFFFFFFFFFFFFFFFFFFFFFFFFFFFFFFFFF:
@M05620:37:000000000-D9766:1:1101:11204:8916 1:N:0:47
ACCACACCTTCTACAATGAGCTGCGTGTGGCTCCCGAGGAGCACCCCGTGCTGCTGACCGAGGCCCCCCTGAACCCCAAGGCCAACCGCGAGAAGATGCCCAAGTGAGGGGCCCGCTACCTCTTCTGGTGGCCGCCTCCCTCCTTCCTGGCCTCCCGGAGCTGCGCCCTTTCTCACTGGGTCTCTCTTCTGCCGTTTTCCGTAGGACCCTCTTCTCTGACCTGAGTCCCCTTTGGAACTCTGCAGGTTCTA
+
BBBBBBBAFFFFGGGGGGDGGGHHGGG24AGFFFFE?EEGDHHHHGGEAEFGFHGHHHHAEECGGGGGGGGHHHHGGGGHGHHHHGGGGG/BDGHFBG2GH2/?11<<0/><CFC@<-@GD0<GFF0<<<C.C--A.:CEBBFBGBF9;F.FB9EGAG-;@F99;-AD;FF/99/B//;.B..99/9B////;=;AFF/FD/9.;/B.;999FBBB////;/./99//9;.AF/B/B//9;///9A9B/9/
@M05620:37:000000000-D9766:1:1101:10540:8925 1:N:0:47
GAGGCTGCTTTGGAAGAAACTCATAGATTACTGCAACAGTTCCCCCTGGACCTGGAAAAGTTTCTTGCCTGGCTTACAGAAGCTGAAACAACTGCCAATGTCCTACAGGATGCTACCCGTAAGGAAAGGCTCCTAGAAGACTCCAAGGGAGTAAAAGAGCTGATGAAACAATGGCAAGTAAGTCAGGCATTTCCGCTTTAGCACTCTTGTGGATCCAATTGAACAATTCTCAGCATTTGTACTTGTAACTG
+
AA>1AACACF3DFGGG11F11113BGDED1BGAFG1F0F12G2AFGCGCBB00BE0BFCF1BGH2BABFFD/00AFGEBAAAFF@GGDGBGC@BFFCFFCEGBBFHF@>BB@GEGGGEE/EECFFGE>BF1<F<EBGHHH0FFFFB<<?FF/FGGB1?@@@GD1>@GDGFFFGCGFHF1?FD1<>>GGECFGDGCAACG=0==D<CG0D<C.00CGCF0;;;GGFHFFHHFF0;B0CFB09;;B000;9;9
@M05620:37:000000000-D9766:1:1101:13197:8933 1:N:0:47
ACCACACCTTCTACAATGAGCTGCGTGTGGCTCCCGAGGAGCACCCCGTGCTGCTGACCGAGGCCCCCCTGAACCCCAAGGCCACTCCCAGGTGAGTGGCCCGCTACCTCTTCTGGTGGCCGCCTCCCTCCTTCCTGGCCTCCCGGAGCTGCGCCCTTTCTCCCTGGTTCTCTCTTCTGCCGTTTTCCGTAGGACTCTCTTCTCTGACCTGAGTCTCCTTTGGAACTCTGCAGGTTCTAGCTCGGAAGAGC
+
CCCDCCCCFFFFGGGGGGGGGGHHGGGBCFHHHGGFGGGGGHGHHGGGFGGGGHGHGHHGGGFGGGGGGGGHFHHGGGGHGHHHGFFFGBBF?B2FFHEGHHGGG/BGGGHHHHHHHH/FG@FGGGHGHGGHHHHHHHHHHHHGGGCCGHHGGGGGGGGGGG0CFGGGGGGGGGGGGGGGFFFFFFFFFF.<A0BFFFFFFFFFFFFFFFFFFFFHFFFFFFFFFFFFEFFFFFFFFFFF0BFBF99<.B/
@M05620:37:000000000-D9766:1:1101:9805:8952 1:N:0:47
ACCACACCTTCTACAATGAGCTGCGTGTGGCTCCCGAGGAGCACCCCGTGCTGCTGACCGAGGCCCCCCTGAACCCCAAGGCCAACCGCGAGAAGATGCCCAGGTGAGTGGCCCGCTACCTCTTCTGGTGGCCGCCTCCCTCCTTCCTGGCCTCCCGGCGCTGCGCCCTTTCTCACTGGTTCTCTCTTCTGCCGTTTTCCGTAGGACTCTCTTCTCTGACCTGAGTCTCCTTTGGAACTCTGCAGGTTCTA
+
CCCCCCBCFFFFGGGGGGGGGGHHGGGBEFHGHGGEFGGFGGHHHGGGGFGGHHHHGHHGGGGGGGGGGGGHFHHGGGGHGHHHHGGGGGDGGGHHHHHHHHHGHHHHHHGGHHGGGGGHHHHHHHHHHHGHHGGGGGHGHHGHHGGGGGGGGGGGGG-CDFFFFFFFFFFFFFFFFFFFFFFFFFFFFFFFFFFFFFFFFFFFFFFFFFFFFFFFFFFFFFFFFFFFFFFFFFFFFFFFFFFFFFFFFFB
@M05620:37:000000000-D9766:1:1101:13224:8980 1:N:0:47
ACCACACCTTCTACAATGAGCTGCGTGTGGCTCCCGAGGAGCACCCCGTGCTGCTGACCGAGGCCCCCCTGAACCCCAAGGCCAACCGCGAGAAGATGCCCAGGTGAGTGGCCCGCTACCTCTTCTGGTGGCCGCCTCACTCCTTCCTGGCCTCCCGGCGCTGCGCCCTTTCTCACTGGTTCTCTCTTCTGCCGTTTTCCGCAGGACTCTCTTCTCTGACCTGAGTCTCCTTTGGAACTCTGCAGGTTCTA
+
1A1AAAAAFFFDAGGBDGGFF1G1A0AFHCGGCFGF0EFEEGFHHGGGFEFAFDCGHCGGEE?EE/EEGGGFG>/EGF?HE/<FEFG@CGCCCCHHE11?G1//??F0FHEE0?->--@0<0GFG0DHDH...<-;.C/;CG/CFG:BFFGGGGGGGG?--;-B--B-@FFFFFF//:BBFFFFFFBBFFBBB>9;:E/FA-;>-9-BBFB/9:BBF/BFFF9/-9;/BB/BFF/BFFBFFFFFFFAFFBB
@M05620:37:000000000-D9766:1:1101:11678:8982 1:N:0:47
GCGGCTGCTTTGGAAGAAACTCATAGATTACTGCAACAGTTCCCCCTGGACCTGGAAAAGTTTCTTGCCTGGCTTACAGAAGCTGAAACAACTGCCAATGTCCTACAGGATGCTACCCGTAAGGAAAGGCTCCTAGAAGACTCCAAGGGAGTAAAAGAGCTGATGAAACAATGGCAAGTAAGTCAGGCATTTCCGCTTTAGCACTCTTGTGGATCCAATTGAACAATTCTCAGCATTTGTACTTGTAACTG
+
>33>AD@AFFFFFGGGAGGGGGFFFFFHHCHFHHA3GGGAFGHHHGCFCFHFGCFGHHCGFHGHHHHHHHHHHHGHHHHHHHHHCHHGHBGHGBEGFBCGHHHHGHHHHFHHHHFGHHGGEFHHG3?GHGGHGHBG31FCHHHHFBGFGHGGCFDGHGHHHHBGGHHGHGHHGFHHGEFFFHFHHHGHHGHHHGGGGGGGBGGFHHHHHFHGEHHHH0CHHF0GG/CFFGGFGGGGGGGGBFFGFFF0CFG
@M05620:37:000000000-D9766:1:1101:15950:8991 1:N:0:47
ACCACACCTTCTACAATGAGCTGCGTGTGGCTCCCGAGGAGCACCCCGTGCTGCTGACCGAGGCCCCCCTGAACCCCAAGGCCAACCGCGAGAAGATGCCCAGGTGAGTGGCCCGCTACCTCTTCTGGTGGCCGCCTCCCTCCTTCCTGGCCTCCCGGCGCTGCGCCCTTTCTCACTGGTTCTCTCTTCTGCCGTTTTCCGTAGGACTCTCTTCTCTGACCCGAGTCTCCTTTGGAACTCTGCAGGTTCTA
+
AAAABBBAFFFFGGGGDGGGG5GGGGFEGAGHHFG?EGGGGHHHHGGGFEFGHGGHHHGEEGGGGEEEGGGGHFHEGGGHGHHHHFGGGGGCCGCH1??CCF//1?1?1??/GG-<AC?GFB0GGD0<=/..G-:@?EHA/GGFHGG0BFGF0AEEE?-;B-;A-9DB?FFF/B/;/;FF/FFEFFBFFF/BF=AFFFFFDB.:DF/;B/BFBF9B///B/.---9BBFFFFFFB/;9BB///B/..;///
@M05620:37:000000000-D9766:1:1101:17435:9014 1:N:0:47
GCGGCTGCTTTGGAAGAAACTCATAGATTCCTGCAACAGTTCCCCCTGGACCTGGAAACGTTTCTTGCCTGGCTTCCAGAAGCTGAAACAACTGCCAATGTCCTACAGGATGCTACCCGTAAGGACAGGCTCCTCGCCGACTCCCCGGGAGTCAAAGAGCTGCTGAAACAATGGCAAGTAAGTCAGGCATTTCCGCTTTAGCACTCTTGTGGATCCAATTGACCAATTCTCAGCATTTGTCCTTGTCACTG
+
111>A>1>FFDFAGG111BFBF1F3DFHH3FFHH01B0BDDFGHHGEF/0BBFA0GH10BBEHHDFFGHHHHHHG0FGGBFHH1GFHHH0FHHHGH1BGHHHHH2BGHHAGHHH2GHHGG?>GHB00?FGHHGH0C//</>CGH//<ACGGG0F11>0FGHH/CGGH0GHEHHGHHHGHC0CCGHHHH.CGHHHGGGGGGGGGGGGGGGGGGBFGG00=FFB0:C.CBFFFFFFFFFFFF/BFFFF//;FB
@M05620:37:000000000-D9766:1:1101:25630:9027 1:N:0:47
ACCACACCTTCTACAATGAGCTGCGTGTGGCTCCCGAGGAGCACCCCGTGCTGCTGACCGAGGCCCCCCTGAACCCCAAGGCCAACCGCGAGAAGATGCCCAGGTGAGTGGCCCGCTCCCTCTTCTGGTGGCCGCCTCCCTCCTTCCTGGCCTCCCGGAGCTGCGCCCTTTCTCACTGGTTCTCTCTTCTGCCGTTTTCCGTAGGACTCTCTTCTCTGACCTGAGTCTCCTTTGGAACTCTGCAGGTTCTA
+
CCCCCCBCFFFFGGGGGGFFGGHHGGGGHGHHHGGGGGGGGHHHHGGGFGGGGHHHHHHGGGFGGGGGGGGHHHHGGGGHGHHHHGGGGCCFGGGGGBGFGH/??F1FFGFCGHCCC->F///=GFHHD/AFH@-@AEHGCHG/FGG00;FABGGG.;--;FGG?;AD-:FF00BF00/BFFFFFBBBF0BFF-;D/E0F.F.:D09BB9B0BFFBB0;0;0;/BF0BBFBFF0BFFFFB0:B00;9090:
@M05620:37:000000000-D9766:1:1101:21889:9029 1:N:0:47
ACCACACCTTCTACAATGAGCGGCGTGTGGCGCCCGAGAGGCAGCCCGTGCTGCTGACTGAGGCCCACCTACGCCCTTAGGCCAACCGCGAGAAGATCAGCTCGGTGAGTGGCCCGCTACCTCTTCTGGTGGCCGCCTCCCTCCTTCCTGGCCTCCCGGAGCTGCGCCCTTTCTCACTGGTTCTCTCTTCTGCCGTTTTCCGTCGGACTCTCTTCTCTGACCTGAGTCTCCTTTGGAACTCTGCAGGTTCT
+
1A11A>1AFFFBDAF13EG1AAAFA0A//A/A/AAEEE///////>/E/EE/111B1F1BG1//?E///010///>/01111FF/////>B///01?111?11?>//?011.<<F-A@CGHFHHHHHGDGHGHHGGGGGGGGGGGGGGGGGGGGGGGGG-@AFFF@@F@@FFFFFFFFFFFFFFFFFFFFFFFF?FFFFFFAF-;9@@@FFFFFFFFFFBFFFFFFFFFFFFFFFEFFFFFFFFBFFFFFF
@M05620:37:000000000-D9766:1:1101:8650:9046 1:N:0:47
GAGGCTGCTTTGGAAGAAACTCATAGATTACTGCAACAGTTCCCCCTGGACCTGGAAAAGTTTCTTGCCTGGCTTACAGAAGCTGAAACAACTGCCAATGTCCTACAGGATGCTACCCGTAAGGAAAGGCTCCTAGAAGATTCCAAGGGAGTAAAAGAGCTGATGAAACAATGGCAAGTAAGTCAGGCATTTGGGCGTTAGCACTCTTGTGGATCCAATTGAACAACTCTCAGCATTTGTACTTGTAACTG
+
11AAA?CAFF3D1FGGG1EG1G1F3FFGHHGHGHGGF0FAFGHFGGCFEFGBGCCF1B0FB2DG2F1BFGBGHHGHHFG1FGG1@FGFGBFGG01>E1FGFFF2B@F10BB10B2BB>?>EECGHFF0B<<B?BFFBFD11B>22B1?EGCCCD22@?0@1FB11FGDFCFFGB<01/????11>GHECF1=11<F-<<..0000<C0C;G.C00;CC0CGCB:CB.:0;:9;/BBFFB09;0900;;CF0
@M05620:37:000000000-D9766:1:1101:18883:9062 1:N:0:47
GAGGCTGCTTTGGAAGAAACTCATAGATTACTGCAACAGTTCCCCCTGGACCTGGAAAAGTTTCTTGCCTGGCTTACAGAAGCTGAAACAACTGCCAATGTCCTAAAGGATGCTCCCCGTAAGGACCGGCTCCTCGAAGACTCCCCGGGAGTCAACGCGCTGCTGAAACAATGGCAAGTAAGTCAGGCATTTCCGCTTTAGCACTCTTGTGGATCCCATTGACCACTTCTCAGCATTTGTACTTGTACCTG
+
BBBBCCFCFFFFGGGGGGGGGGHHHHHHHHHHHHHHGHHGHHHHHGGGHHHHHHHHHHHHFGHHHHHHHHHHHHHHHHHHHHHHHHHHHHHHHHHHHHHHHHHHH4FGBGHHHH3FGGGEEFH330/><<EGGB?CFHGGG2@G//>CGG</0?G1<->E-A.0<GHDGGHHFGHHHGG00<GCGH/;.<FGFGGGGGGGGGGGGGGGGBGG9FG//0;FG09FF.BFFFFFFFFFFFFF0FFFFFF00;0
@M05620:37:000000000-D9766:1:1101:19420:9090 1:N:0:47
GCGGCTGCTTTGGAAGAAACTCATAGATTCCTGCCCCAGTTCCCCCTGGCCCTGGAACAGTTTCTTGCCTGGCTTACAGAAGCTGAAACAACTGCCAATGTCCTACAGGATGCTACCCGTAAGGACAGGCTCCTCGACGACTCCACGGGAGTAAAAGAGCTGCTGAAACAATGGCGAGTAAGTCAGGCATTTCCGCTTTAGCACTCTTGTGGATCCAATTGACCAATTCTCAGCATTTGTACTTGTAACTG
+
>1>AA>A>FFDFFGG111BGFGAFFFGHH3DGHH00BABBDGHHHGAF/0BBFGAHH10BDFHHAGGGHHHHHH01FGHBGHHFFBGHH>FH101F11@BGHHH@GGHH0GHHHFHHHGGEFHHB00?FFHHGH0?//<<CCGH10?AGGCG0FF1=.>GHH1FHHHHHHGHHHH-<CC.0GHHHHHHEHHHHHGGGGGGGGGGGGGGGGGGEGGGG0;FGB0CF.CBFFFFFFFFFFFFBFFFFFB/;FF
@M05620:37:000000000-D9766:1:1101:27247:9116 1:N:0:47
ACCACACCTTCTACAATGAGCTGCGTGTGGCTCCCGAGGAGCACCCCGTGCTGCTGACCGAGGCCCCCCTGAACCCCAAGGCCAACCGCGAGAAGATGCCCAGGCGAGTGGCCCGCTACCTCTTCTGGTGGCCGCCTCCCTCCTTCCTGGCCTCCCGGCGCTGCGCCCTTTCTCACTGGTTCTCTCTTATGACGTTTTCCGCAGGACTCACTTCTCTGACCTGAGTCTCCTTTGGAACTCTGCAGGTTCTA
+
>>>AAA?AFFF@AGG131BFEGBF0BFEH0GHHGA00/AAEHHHHGGG//BADACGGCFEGGCGEFCGGGGHGHFEGGGFGHHEEFGGG/C/>/011111?1<C//<<-.<FHH-CC?CHF0<DG00<0;C.C?-::.EEGGGGB9F00;;F0CEEG@?@@--;@@B@@FFFF/::FB-//BFFFFFF/;FBFF;EBEFFF-;@=-A/F/;;BBF//9/;BBBBF///;B//9/;9FFFFFFF/F--/9B;
@M05620:37:000000000-D9766:1:1101:24872:9129 1:N:0:47
ACCACACCTTCTACAATGAGCTGCGTGTGGCTCCCGAGGAGCACCCCGTGCTGCTGACCGAGGCCCCCCTGAACCCCAAGGCCACCCCCCGGCAAGTGGCCCGCTCCCTCTTCTGGTGGCCGCCTCCCTCCTTCCTGGCCTCCCGGAGCTGCGCCCTTTCTCCCTGGTTCTCTCTTCTGCCGTTTTCCGTCGGCCTCTCTTCTCTGACCTGAGTCTCCTTTGGAACTCTGCAGGTTCTAGCTCGGACGCGC
+
BBBBBBBBFFFFGGGGGGGGGGHGGFEGF?HHHFGGEEGGGHHHHGGGAAEGHHHHHHHGCFGGGFGGGGGHFHHGGGGFFGHHG0EEE</>///??FFGHH?/>->FHFHGHH0DG/..<--;CECGF;.GHGHCGGAFGGGG.A-:BFFGGGGFCBFFFB;BFBFFFFFFFFFFEFFEFFDD/EFF.::BF-;DFFFFFFFFFFFFFBF/FFF/BFBBFFEBFFF/BB///.;9F/////;AF;-;---
@M05620:37:000000000-D9766:1:1101:10792:9130 1:N:0:47
ACCACACCTTCTACAATGCGCTGCGTGTGGCTCCCGAGGAGCACCCCTTGCTGCTGACCGAGGCCCCCCTGAACCCCAAGGCCAACCGCGCGAAGATGCCCAGGTGAGTGGCCCGCTACCTCTTCTGGTGGCCGCCTCCCTCCTTCCTGGCCTCCCGGTGCTGCGCCCTTTCTCACTGGTTCTCTCTTCTGCCGTTTTCCGTAGGACTCTCTTCTCTGACCTGAGTCTCCTTTGGACCCTGCAGGTTCTAG
+
AAA1AAA>CFFFGFGF3F1AF0EEG0AA00BF1ABA/EECCHHHHGG/0BFHBGGFHHG>/E?EG/EGGEC0G1GGGE?H//GHHGE/BC</<CC?1?11FFCGHHHCFGFGHHCCCCGHGHHHHHHGHHFFFGCGGGFGGFBFGFBFFBAAF?F?BA-;@FFF-@B@-99BFFBFFFF/9BFFFFFFFFB/B@BFFEFFBFFFFFFFFFFBFFFBBF/;FFF:-BF/BFBFFFB/F-;BF?-;-9B99;/
@M05620:37:000000000-D9766:1:1101:18709:9153 1:N:0:47
ACCACACCTTCTACAATGAGCTGCGTGTGGCTCCCGAGGAGCACCCCGTGCTGCTGACCGAGGCCCCCCTGAACCCCAAGGCCACTCCCAGGTGAGTGGCCCGCTACCTCTTCTGGTGGCCGCCTCCCTCCTTCCTGGCCTCCCGGAGCTGCGCCCTTTCTCCCTGGTTCTCTCTTCTGCCGTTTTCCGTAGGACTCTCTTCTCTGACCTGAGTCTCCTTTGGAACTCTGCAGGTTCTAGATCGGAAGAGC
+
EEEEEECCFFFFGGGGGGGGGGHHGGGFHGHHHGGGGGGGGHHHHGGGFGGGHHHHHHHGGGGGGGGGGGGHHHHGGGGHGHHHGFHBH2GG?FDGHHGGHHGGGGGGHHHFHHH1FC?CHF-CDFHGHHGHHHHHFCGHFHCCA:-CDFCC-CGCCFFGGF1CB0<FGBBBBGGGFF11<99BBEFFFFA.DFBFFBFFFFFFFB1FB:FBBFFFBFFBFF/BBFFFFFBFFFFFFFFEBBFEFF.<:FB
@M05620:37:000000000-D9766:1:1101:8792:9167 1:N:0:47
ACCACACCTTCTACAATGCGCTGCGTGTGGCTCCCGAGGAGCACCCCGTGCTGCTGACCGAGGCCCCCCTGAACCCCAAGGCCAACCGCGAGAAGATGCCCAGGTGAGTGGCCCGCTACCTCTTCTGGTGGCCGCCTCCCTCCTTCCTGGCCTCCCGGCGCTGCGCCCTTTCTCACTGGTTCTCTCTTCTGCCGTTTTCCGTAGGACTCTCTTCTCTGACCTGAGTCTCCTTTGGAACTCTGCAGGTTCTA
+
AAAAAAA11BBDGGGGGG1AEGGGGFG00EBBBAAB/E/EEGCGHFEAAEEFBHGHFGH/>//EFGGGGEFGBHHGGGGHGHHHHGGGBC/>CGHBGHGHHHHEGGDGHHGGHHGGGGGHHHHHGHHHGHGHHGGGGGHGGGGGGGGGBFFGGGGG?;9A@@@F?@F@@FFFFFBFFFFFFFFFFFFFFFFFF@FFFFFFFFFBABBBFFFFFFFFFF/BFFF9BFF;BFFFFFFFFFFFFEFFFFFBFF9
@M05620:37:000000000-D9766:1:1101:7812:9187 1:N:0:47
ACCACACCTTCTACAATGAGCTGCGTGTGGCTCCCGAGGAGCACCCCGTGCTGCTGACCGAGGCCCCCCTGAACCCCAAGGCCACTCCCAGGTGAGTGGCCCGCTACCTCTTCTGGTGGCCGCCTCCCTCCTTCCTGGCCTCCCCGAGCTGCGCCCTCTCTCCCTGGCCCTCTCTTCTGCCGTTTTCCGTAGCACTCTCTTCTCTGACCTGAGTCTCCTTTGCAACTCTGCAGGGTCTAGATCGGAAGAGC
+
AAABBAAAFFFFGGGFGGGGGFHHGGGGHGHHHFGG?EGEDGGHHGGGEEGGDHHHHHHG>>@EFGGGGGGGFHHGGGFGFHHF/?F2F2B?2B20BF?FGH<</@BG2?<?FG1F1?CFGCC@DEGC<CDC0=<D0/CG0.=E.:@-@.;C-9EGA./CBF/;B09..9.9//00BFFFFF:./9BBA:.:.;9;9F//;;BFBFFFB9BF.FFBFB9:B//:9BFFF/BBB.-;/;/;//:.:AA9AAB
@M05620:37:000000000-D9766:1:1101:12410:9191 1:N:0:47
ACCACACCTTCTACAATGAGCTGCGTGTGGCTCCCGAGGAGCACCCCGTGCTGCTGACCGAGGCCCCCCTGAACCCCAAGGCCAACCGCGAGAAGATGCCCAGGTGAGTGGCCTCCTACCTCTTCTCGTGGACGCCTCCCTCCTCCCTCGCCTCCCGGCGCTGCGCGCTTTCTCACTGGTTCTCTCTTCTGCCGTTTTCCGCCTGACTCTCTTCTCTGACCTGAGTCTCCTTTGGAACTCTGCTGATTCTA
+
BBBABBBBFFFFGGGGGGFGGFHHGEEEGGHHFGGGGGGGGHHHHGGGGGGGHHHHHHHGGGGGGGGGGGGHHHHGGGGHFHHHHGGEGGG///22?22222?F11?011/?GH0GH1FGH111FH1..<C./---..=C/:.C/:C//---C9E.9-;----9-;--9DFFB////9./;FFFFF/9FFFFFBF9/.9B......////;B///;/B9///.;B//9//////;/;F/B/9B/;//////
@M05620:37:000000000-D9766:1:1101:18670:9196 1:N:0:47
ACCACACCTTCTACAATGAGCTGCGTGTGGCTCCCGAGGAGCACCCCGTGCTGCTGACCGAGGCCCCCCTGAACCCCAAGGCCAACCGCGAGAAGATGCCCAGGTGAGTGGCCCGCTACCTCTTCTGGTGGCCGCCTCCCTCCTTCCTGGCCTCCCGGAGCTGCGCCCTTTCTCACTGGTTCTCTCTTCTGCCGTTTTCCGTAGGACTCTCTTCTCTGACCTGAGTCTCCTTTGGAACTCTGCAGGTTCTA
+
BBBABBBBFFFFGGGGGGGDGEHFGEEECEHHFGGEEGGGGHHHHGGGDEGGHHGHHHHGGGGGGDGGGGGGHFHGGGGHEHHHHGF<DGGCCGFFFGHHHHHGHHHHHHGGHHGGGGGHHHHHHHHHHHGHHGGGGGGGHHGHHGGGGGGGGGGGGG-ABGGGGGFBBFFFFFFFFFFFFFFFFFFFFFFFFBFFFFFFFFFFFFFFFFFFFFFFFFFFFFFFFFFFFFFFFFFFFFFFFFFFFFFFFFF
@M05620:37:000000000-D9766:1:1101:7807:9204 1:N:0:47
ACCACACCTTCTACAATGAGCTGCGTGTGGCTCCCGAGGAGCACCCCGTGCTGCTGACCGAGGCCCCCCTGAACCCCAAGGCCACCCCCAGGAGATTGGCCCGCTACCTCGCCCGGTGGCCGCTTCCCTCCTCCCTTCCCTCCCTCCTCGCCTCCCTGTCTCACTGCCTTTCTCTCCTGCCGTTTTCCTTGGCACTTTCTTCTCTGACCTCCTTCTCCTCCTGAACTCTCCTTGGTATAGATCGGGATATC
+
BBBCCCCCFFFFGFGGGGDDGGHHGGGECFHHHGGGGGGGGHHHHGGGEGGGHHHGHHHAECFGGGGGG?1F@FHGGGEH/?/FF0</////??/22B0?F/</>//=D1//>.>-<-.<.---.<0/;/.///;/0/;CCHGA9/;/9.-;.:EE/0090;0;000/90;BBB0090;09-;./:000000/00B0FF0000:000:9:0./09;90:///0:000;00909900:000009.;--.900
@M05620:37:000000000-D9766:1:1101:3403:9209 1:N:0:47
ACCACACCTTCTACAATGAGCTGCGTGTGGCTCCCGAGGAGCACCCCGTGCTGCTGACCGAGGCCCCCCTGAACCCCAAGGCCAACCGCGAGAAGATGCCCAGGTTGGGGGCCCGCTACCTCTTCTGGGTGCCGCCTCCCTCCTTCCTTGCCTCCCGGGGCCGCGCCCTTTCTCACTGGTTCTCTCTTTTTCCGGTTTCCGGAAGACTCTCTTCTCTGACCTTAGGCCCCTTTTGAAATCTGCAGGGTCTA
+
CCCABCBAFFFFGGGGGGGGGGHHGGGEGEHFGFFEDGGGGHHHHGGGGGGGHHHHGHHFGCGGGGGGGGGHHHHGGGGHGHHHHGGGGGCGGGHGHH2FHH/F110//<A-AF-----<:00<000<//;.C;-;A.EGF9EBFBFB0B/FB0EE9C--------;@FFF////9//:9B//////;////;:-@DFBF.-.-;./9/:9;F9//////;9//;///.;9FF/;.B//////;9A-B///
@M05620:37:000000000-D9766:1:1101:25601:9215 1:N:0:47
ACCACACCTTCTACAATGAGCTGCGTGTGGCTCCCGAGGAGCACCCCGTGCTGCTGACCGAGGCCCCCCTGAACCCCAAGGCCACTCCCCGGTCAGTGGCCCGCTACCTCTTCTGGTGGCCGCCTCCCTCCTTCCTGGCCTCCCGGAGCTGCGCCCTTTCTCCCTGGTTCTCTCTTCTGCCGTTTTCCGTAGGACTCTCTTCTCTGACCTGAGTCTCCTTTGGAACTCTGCAGGTTCTAGATCGGAAGAGC
+
BBBBBBBBFFFFGGGGGGGGGFHHGEEFHGHHGGGGFGGGGHHHHGGGEFGGHHGHHHHGGGEEGFGGGGEFHHHGGGGGGGHHG3FCGG/>>/<B??<FGHC>C>AGFGHHHFGFG<<FHCDGGDHGHHFGGHFHGHHHHHHGGG@?FFFFGG.9DGB0B;CFGFE9BFFFFFEFFFFFFBDDFFFF.F.9D:B9FFFFF///B/99BFFFFF//FFBFFFFFEFB99BFFFFFBF/FB/;99.AAFAFB
@M05620:37:000000000-D9766:1:1101:23456:9221 1:N:0:47
ACCACACCTTCTACAATGAGCTGCGTGTGGCTCCCGAGGAGCACCCCGTGCTGCTGACCGAGGCCCCCCTGAACCCCAAGGCCAACCGCGAGAAGATGCCCAGGTGAGTGGCCCGCTACCTCTTCTGGTGGCCGCCTCCCTCCTTCCTGGCCTCCCGGAGCTGCGCCCTTTCTCACTGGTTCTCTCTTCTGCCGTTTTCCGTAGGACTCTCTTCTCTGACCTGAGTCTCCTTTGGAACTCTGCAGGTTCTA
+
BBBBBABBBFCFDGGFFGFGGGHHGEGA4AGGFFFEFEECAGHFEEFE1EFGFHFHHHCECC?EFEEFG/1FHHHGGGGHGHHHHGGGGGGGGGHHEHHHHFHGFFHHDFEEHHCGGCGHEHFHHHHGGHGHHCCGGFHGHHGHHFGGGGGGGGGGDG-:DFGGFGFFCBFFFFFFFFF/FBFFFFFFFFFFFDDDFFFF?FFFFFFFFFFFFFFFFFFFFFFFFFFBFF/:9BFFFFFFFFFFFFAFFFB
@M05620:37:000000000-D9766:1:1101:23015:9224 1:N:0:47
ACCACACCTTCTACAATGAGCTGCGTGTGGCTCCCGAGGAGCACCCCGTGCTGCTGACCGAGGCCCCCCTGAACCCCAAGGCCAACCGCGAGAAGATGCCCAGGTGAGTGGCCCGCTACCTCTTCTGGTGGCCGCCTCCCTCCTTCCTGGCCTCCCGGAGCTGCGCCCTTTCTCACTGGTTCTCTCTTCTGCCGTTTTCCGTAGGACTCTCTTCTCTGACCTGAGTCTCCTTTGGAACTCTGCAGGTTCTA
+
ABABBBBBFFFFGGGGGGGGGGHFGEGEGEHHHGGEFFG?GHHHHGGGEEGFHHHHHHHGGGGGGGEGGGGHHHHGGGGHGHHHHGGGGGGGGGHHFHHHHHHGGHFGHHGGHHGGGGGHHHHHHHHHGHGHGGGGDDHGHHGHHGGGGGGFGGGGGG-BAGGGGGFFFFFFFFFFFFFFFFFFFFFFFFFFFDFFFFFFFFFFFFFFFFFFFFFFFFFFFFFFFFFFFFFFFFFFFFFFFFFFFFFFFFF
@M05620:37:000000000-D9766:1:1101:12403:9258 1:N:0:47
ACCACACCTTCTACAATGAGCTGCGTGTGGCTCCCGAGGAGCACCCCGTGCTGCTGACCGAGGCCCCCCTGAACCCCAAGGCCAACCGCGAGAAGATGCCCAGGTGAGTGGCCCGCAACCTCTTCTGGTGGCAGCCTCCCTCCTTCCTGGCCTCCCGACGCTCCGCCCTTTATACCTGGTCCTCTCTTCTGCCGTTTTCCGAAGGACTCTCTTCTCTGCCCTGAGTCTCCTTTGGAACTCTGCAGGTTCTA
+
ABBBBAABFFFFGGGGFGFBFFFGEEEEEEGHHGGGGGGEGHHHHGGGGEGGHHHHHHHGFGGGGGGGGGGHHHHGGGGHGHHHHGEEGG/B@DFFBGFH2<F/F110F1/FG/----<./<D0<0DB0<.</.;./C..:C.;0C/0</..9F....;--....;D--9/////:/9.B//99B/FF///B/=FFF./9...;..;9///9//999//;A/...///;//:////9/BFFB/99.;/99/
@M05620:37:000000000-D9766:1:1101:12591:9274 1:N:0:47
ACCACACCTTCTACAATGAGCTGCGTGTGGCTCCCGAGGAGCACCCCGTGCTGCTGACCGAGGCCCCCCTGAACCCCAAGGCCACTCCCAGGTGAGTGGCCCGCTACCTCTTCTGGTGGCCGCCTCCCTCCTTCCTGGCCTCCCGGAGCTGCGCCCTTTCTCACTGGTTCTCTCTTCTGCCGTTTTCCGTCGGACTCTCTTCTCTGACCTGAGTCTCCTTTGGAACTCTGCAGGTTCTAGCTCGGACGAGC
+
BBBBBBBBFFFFGGFGFGDGGGHHGGGBAEHGHGGEEGAEGHHHHGGGAEEGHHGHHHHFEECGGGGGGGGHGHHGGGGHGHHHGFGBG2BFBBBGDHEGHHGGG/BGGHGHHHHHHH/FHCGGGGHGHHGGHHHHFFHGHHHGGCCCDHHH?FGGGGGGFG0=BFFFGGGGGGGFGGGGGFDAFFFBDB.;B9@BFFFFFFFBFBFFFFF/9FFFFFBFFFFB/:FFFFF/BFFEFFBFBFFFF.-;-;B
@M05620:37:000000000-D9766:1:1101:14403:9274 1:N:0:47
ACCACACCTTCTACAATGAGCTGCGTGTGGCTCCCGAGGAGCACCCCGTGCTGCTGACCGAGGCCCCCCTGAACCCCAAGGCCAACCGCGAGAAGATGCCCAGGTGAGTGGCCCGCTACCTCTTCTGGTGGCCGCCTCCCTCCTTCCTGGCCTCCCGGCGCTGCGCCCTTTCTCACTGGTTCTCTCTTCTGCCGTTTTCCGTAGGACTCTCTTCTCTGACCTGAGTCTCCTTTGGAACTCTGCAGGTTCTA
+
BBBBBBABFFFFGGGFGGGGGGHHGEGEHGHHHGGGGGGGGHHHHGGGEDGGHHHGHHHGGGGGGGGGGGGHHHHGGGGHEHHHHGGGGG@FGGHHHGFHHHHGHHHHHHGGHGCFGGGHHHHHHHHHHHGHHGGGGGHGHHGHHGGGGGGGGGGGGG-ADFAFFFFFFFFFFFFFFFFFFFFFFFFFFFFFFFFDFFFFF9ADF//FFFFFFFFFFFEFFFFFFFFFFFFFFFFFFFFFFFFFFFFFFF9
@M05620:37:000000000-D9766:1:1101:16914:9279 1:N:0:47
GAGGCTGCTTTGGAAGAAACTCATAGATTACTGCAACAGTTCCCCCTGGACCTGGAAAAGTTTCTTGCCTGGCTTACAGAAGCTGAAACAACTGCCAATGTCCTACAGGATGCTACCCGTAAGGAAAGGCTCCTAGAAGACTCCAAGGGAGTAAAAGAGCTGATGAAACAATGGCAAGTAAGTCAGGCATTTCCGCTTTAGCACTCTTGTGGATCCAATTGAACAATTCTCAGCATTTGTACTTGTAACTG
+
AAAAABFCFFFFGGGGGGGGGGHHHFHHHHHHHHHHHHHGHHHHHGGGHHHHHHHHHHHHGHHHHHHHHHHHHHHGHHHHHHHHHHEHGHHHHHHHHFHHHHHHHHHHHHHHGHHHHHGEEFHHHHHHGHHHGHHHHHHHFFHHHHHGGGGGHFHHGGHHHHHHHGGHHHHHFHGHHGBGHHGHFGGHHHHHHHGGGGGGFHHGGHHHHGHGHGHHHHHHHHHHHHHHGHGFGGGGGGGGFGGGGBFFGGG
@M05620:37:000000000-D9766:1:1101:14388:9291 1:N:0:47
ACCACACCTTCTACAATGAGCTGCGTGTGGCTCCCGAGGAGCACCCCGTGCTGCTGACCGAGGCCCCCCTGAACCCCAAGGCCAACCGCGAGAAGATGCCCAGGTGAGTGGCCCGCTACCTCTTCTGGTGGCCGCCTCCCTCCTTCCTGGCCTCCCGGCGCTGCGCCCTTTCTCACTGGTTCTCTCTTCTGCCGTTTTCCGTAGGACTCTCTTCTCTGACCTGAGTCTCCTTTGGAACTCTGCAGGTTCTA
+
CCCCCBBBFFFFGGGGGGGGGGHHGGGB4EHGHGGGDGEGFHHHHGGGDGGGFHGHHHHFFGCEGGGGGGGHGHHGGGGHGHHHHGGGGGFGGGHGHHHHHHHGHHHHHHGGHHGGGGGHHHHHHHHHHHGHHGGGGGHGHHGHHGGGGGGGGGGGGG-ACFFFFFFFFFFFFFFFFFFFFFFFFFFFFFFFFFDFFFFFFFFFFFFFFFFFFFFFFFFFFFFFFFFFFFFFFFFFFFFFFFFFFFFFFFB
@M05620:37:000000000-D9766:1:1101:22103:9310 1:N:0:47
ACCACACCTTCTACAATGAGCTGCGTGTGGCTCCCGAGGAGCACCCCGTGCTGCTGACCGAGGCCCCCCTGAACCCCAAGGCCACCCCCCGGCCAGTGGCCCGCTCCCTCTTCTGGTTTCCCCCTCCCTCCTTCCTGGCCTCCCGGCGCTGCGCCCTTTCTCCCTGGTTCTCTCTTCTGCCGTTTTCTCTCGGCCTCTCTTTTCTGACCTGAGTCTCCATTGGACCTCCCCCTGTTCTTGCTCGGTCGCGC
+
BBBBBBBBFFFFGGGGGG5GGFHHGEGEHGHHHGGGFGGGGHHHHGGGEEGGHHHHHHHGGG?EGGGGGGGHHHHGGGGHGHHHG0E<>//>/<//?F0?FGG/>-.<>001>1D0D<.=<</.-..;G/;/;0G;0/CGHHH?A----9:A-BFFBF//9//;./9/;BFFFF//9/B//-;.;A///;BAA.9;;BFFF///B9//;F././////////;F/..9...:-;B/B//9/9/.;;.99--
@M05620:37:000000000-D9766:1:1101:26436:9313 1:N:0:47
ACCACACCTTCTACAATGAGCTGCGTGTGGCTCCCGAGGAGCACCCCGTGCTGCTGACCGAGGCCCCCCTGAACCCCAAGGCCAACCGCGAGAAGATGCCCAGGTGAGTGGCCCGCTACCTCTTCTGGTGGCCGCCTCCCTCCTTCCTGGCCTCCCGGCGCTGCGCCCTTTCTCACTGGTTCTCTCTTCTGCCGTTTTCCGTAGGACTCTCTTCTCTGACCTGAGTCTCCTTTGGAACTCTGCAGGTTCTA
+
AABABBBBFFFFGGGGFGFBGFHHGGGGHCGHHGGGGGGGGHHHGGGGGFGGHHGHHGHGGGGGGGGGE/FGHHHGGGGHEGGH/?/E/</<@DH22?FGFFEE1G10FBFAFF-AF?CHHHFGDGG0D<<.C-:-.=:CGHGHHFGGGFFGGGGG.B-9;D-.-@D=B/FB9/9BB/.:;/:B/BFF/BBB/@DAB./B.;..9/BFFFFBFFFFFB/BFFB/BBFFFFBF/99/9BBFFBFFBFABFF9
@M05620:37:000000000-D9766:1:1101:12412:9340 1:N:0:47
GAGGCTGCTTTGGAAGAAACTCATAGATTACTGCAACAGTTCCCCCTGGACCTGGAAAAGTTTCTTGCCTGGCTTCCAGCAGCTTCAACCACTTCCCATGTCCTCCAGGATGCTCCCCTTGCGGCCAGGATCCTCGACGAATCAACGGGAGTCAACGCGCTGATGAACCCATGACAAGTCCGTCAGGCCTTTCCGCTTTAGCACTCTTGTGGCTACCCTTGACCAATTCTCAGCCTTTGTCATTGTCCCTG
+
A3>AAAFAFFFFGGGGFGGGGGHHGGHHHFGHHHHFFHGBFHHHHGGGEGGHHHHHHDFGGHHHHHHHHHHHHBFGHGHHHHG3B55D5F?F@BGHFBBB44B@3BFG31B3B3B@FG2023>//>>F//BFFHHGABC?//?<@@DG?E/??GDG?C-AD@CGHBGGAAEGB0:CGHH00;GGFE/:;C/0;9CDD..;000:0;FFGGG?.C0C9.BF.9B//9;/;BF/BB/B;/////;;B9/9/9;
@M05620:37:000000000-D9766:1:1101:21991:9345 1:N:0:47
ACCACACCTTCTACAATGAGCTGCGTGTGGCTCCCGAGGAGCACCCCGTGCTGCTGACCGAGGCCCCCCTGAACCCCAAGGCCAACCGCGAGAAGATGCCCAGGTGAGTGGCCCGCTACCTCTTCTGGTGGCCGCCTCCCTCCTTCCTGGCCTCCCGGAGCTGCGCCCTTTCTCACTGGTTCTCTCTTCTGCCGTTTTCCGTAGGACTCTCTTCTCTGACCTGAGTCTCCTTTGGAACTCTGCAGGTTCTA
+
BBBBBBBBFFFFGGGGGGGGGGHHGGGGHGHHHGGGGGGFGHHHHGGGFGGGFHGHHHHGGGGGGGGGGGGHHHHGGGGHGHHHHGGGGGGGGGHHHHHHHHHGHHHHHHGGHHGGGGGHHHHHHHHHHHGHHGGGGGHGHHGHHGGGGGGGGGGGGGDGGGGGGGFFFFFFFFFFFFFFFFFFFFFFFFFFFFFFFFFFFFFDDFFFFFFFFFFFFFFFFFFFFFFFFFFFFFFFFFFFFFFFFFFFFFF
@M05620:37:000000000-D9766:1:1101:12429:9350 1:N:0:47
GAGGCTGCTTTGGAAGAAACTCATAGATTACTGCAACAGTTCCCCCTGGACCTGGAAAAGTTTCTTGCCTGGCTTACAGAAGCTGAAACAACTGCCAATGTCCTACAGGATGCTACCCGTAAGGAAAGGCTCCTAGAAGACTCCAAGGGAGTAAAAGAGCTGATGAAACAATGGCAAGTAAGTCAGGCATTTCCGCTTTAGCACTCTTGTGGATCCAATTGAACAATTCTCAGCATTTGTACTTGTAACTG
+
B@BCBBFCFFFDGCFFGGGGGGHHGGGHHHHGHHCHFHHHHDFFGGEFEFEGHHFFB32GBGHFHGGFFGHHHHHBBGGHHGGGHEBGGGEHHHHGGHHHHFGHHHHFHHHHBGFFGHF?EEHHHHHFBFFGEGGFGHHHFF2FFGHFDHGGFFHE@F@FFHHHHGEFGFGFGFCFCE??GF>DFFGHHFFH<H?ECEG==DGH<GHHHDGFH:GHCGGCHHHHHHGHBHB:CFGGGGGCFGFGCBCFFFG
@M05620:37:000000000-D9766:1:1101:17874:9393 1:N:0:47
ACCACACCTTCTACAATGAGCTTCGTGTGGCTCCCGAGGAGCACCCCGTGCTGCTGACCGAGGCCCCCCTGAACCCCAAGGCCACTCCCAGGTGAGTGGCCCGCTACCTCTTCTGGTGGCCGCCTCCCTCCTTCCTGGCCTCCCGGAGCTGCGCCCTTTCTCCCTGGTTCTCTCTTCTGCCGTTTTCCGTCGGACTCTCTTCTCTGACCTGAGTCTCCTTTGGAACTCTGCAGGTTCTAGCTCGGACGAGC
+
CDCDDDCDFFFFGGGGGGGGGGGHGHGGHGHHHGGGGGGGGHHHHGGGGGGGHHHHHHHGGGGGGGGGGGGHFHHGGGGHGHHHGFGHH2BFB3BFBGFGHHGGG/>GHHHHHHHHHH?GHCGGGGHGHHGHHHHHHHHHHHHGGG?FGHHHGGGGGGGGGGBFGGGFGGGGGGGGGHGGGFFFFFFFFF.CF-CFFFFFFFFFFFFFFFFFFFFFFFFFFFFFFFFFFFFFFFFFFFFF0BFFF:-@-@@
@M05620:37:000000000-D9766:1:1101:22856:9407 1:N:0:47
ACCACACCTTCTACAATGAGCTGCGTGTGGCTCCCGAGGAGCACCCCGTGCTGCTGACCGAGGCCCCCCTGAACCCCAAGGCCAACCGCGAGAAGATGCCCAGGTGAGTGGCCCGCTACCTCTTCTGGTGGCCGCCTCCCTCCTTCCTGGCCTCCCGGAGCTGCGCCCTTTCTCACTGGTTCTCTCTTCTGCCGTTTTCCGTAGGACTCTCTTCTCTGACCTGAGTCTCCTTTGGAACTCTGCAGGTTCTA
+
ABA@A4AAFFFFGGGGBGD5EFGHEEEFC2FGGFG2AEE22AAGHGGCEGFF5GHHEGHEEE0EFGGGGGGHHHHGGGGHGHHGHGGGGG?@DGHGFGHHHGHFGHHHHHEGHEGGGGGGHHHHHHHFHHGHHGGGGGHGHHGHHGGGGGGGGGGGGB@GGGGGGGFB?FFFFFFFFFFFFFFFFFFFFFFFFBFFFFFFFFFFDFFFFFFFFFFFFFFFFFFFBFF/FFFFFFFFFFFFFFFFFFFFFFF
@M05620:37:000000000-D9766:1:1101:5932:9423 1:N:0:47
GAGGCTGCTTTGGAAGAAACTCATAGATTACTGCAACAGTTCCCCCTGGACCTGGAAAAGTTTCTTGCCTGGCTTACAGAAGCTGAAACAACTGCCAATGTCCTACAGGATGCTACCCGTAAGGAAAGGCTCCTAGAAGACTCCAAGGGAGTAAAAGAGCTGATGAAACAATGGCAAGTAAGTCAGGCATTTCCGCTTTAGCACTCTTGTGGATCCAATTGAACAATTCTCAGCATTTGTACTTGTAACTG
+
AAAAAAFAFFFFGGGB1BGGGFHHHGHF3AGHHHG1AFHFGHHFHG?F/0BBFCFHFH0FGHHHHHHHHHFHHHABGGGHHHHFHGHHHHHHBGFFBGHHHHHHHHGHHHFHEHFHGHGG/?0G10G0FHFGGHBH1111FGFGF1<FEHGGBHB2DFHGHHHHHHH1<0?FGGHHGFF1>GH=GHHBGHHHHHGCAAEFDGEHGGGHE=CC00CG0:GHG0CC:/CGHFGFFGFGGGFG0FGGGGGEFFF
@M05620:37:000000000-D9766:1:1101:18714:9436 1:N:0:47
GAGGCTGCTTTGGAAGAAACTCATAGATTACTGCAACAGTTCCCCCTGGACCTGGAAAAGTTTCTTGCCTGGCTTACAGAAGCTGAAACAACTGCCAATGTCCTACAGGATGCTACCCGTAAGGAAAGGCTCCTAGAAGACTCCAAGGGAGTAAAAGAGCTGATGAAACAATGGCAAGTAAGTCAGGCATTTCCGCTTTAGCACTCTTGTGGATCCAATTGAACAATTCTCAGCATTTGTACTTGTAACTG
+
A?AB>AF>BBB4G4BBEGBGGGHHHGGDGFBFGB4BEGFGHDBFGGAAACBFGGFBB32BBDFDFFFABBFGGHH3BBBFGG3BG33FBBBBGGHFCHGHHFFFDGGE3FFGFH@DBFE?>?G?BEGB0?BEFHFDFGHF?3BBBGH?/FFF@DD22?@@DGFFHHGDDFG==G?FGF1?F<1=F1FG<<><1=>E<EE=DGHHGFGHHFGEG;:::CGGHGHGFHG0;CC;BFGCFGG9;CCFC;CC;;C
@M05620:37:000000000-D9766:1:1101:15807:9453 1:N:0:47
ACCACACCTTCTACAATGAGCTGCGTGTGGCTCCCGAGGAGCACCCCGTGCTGCTGACCGAGGCCCCCCTGAACCCCAAGGCCAACCGCGAGAAGATGCCCAGGTGAGTGGCCCGCTACCTCTTCTGGTGGCCGCCTCCCTCCTTCCTGGCCTCCCGGCGCTGCGCCCTTTCTCACTGGTTCTCTCTTCTGCCGTTTTCCGTAGGACTCTCTTCTCTGACCTGAGTCTCCTTTGGAACTCTGCAGGTTCTA
+
BBBABBBBFFFFGGGGGGGEGDGHGEEBCEHH3FGGFGGGGHHHHGGGEGGGHHGHHHHGGGGGGGGGGGGFHGGGGGEHCCHHHGGEGGB@CGFHGHHHHHHGHHHGHHGGHHGGGGGHHHHHHHGHHHGHHCFGGGHGHGGHHGGGGGGGGGGGGG-ABFFFFFFFFFFFFFBFFFFFFFFFFFFFFFFEFBDDFFBFDFFFFFFFFFFFFFFFFFFFFFFFFFFEFFBFFFFFFFFFFFFFFFFFFF9
@M05620:37:000000000-D9766:1:1101:24454:9457 1:N:0:47
ACCACACCTTCTACAATGAGCTGCGTGTGGCTCCCGAGGAGCACCCCGTGCTGCTGACCGAGGCCCCCCTGAACCCCAAGGCCAACCGCGAGAAGATGCCCAGGTGAGTGGCCCGCTACCTCTTCTGGTGGCCGCCTCCCTCCTTCCTGGCCTCCCGGAGCTGCGCCCTTTCTCACTGGTTCTCTCTTCTGCCGTTTTCCGTAGGACTCTCTTCTCTGACCTGAGTCTCCTTTGGAACTCTGCAGGTTCTA
+
ABB?A4ABFFFFGGG4DGG5GFGHGEGGCDGFFFGGDEGA2F2FHGGGAEEF5FF3FHHGGG0EFGGGGGGBGFHGGGGGAGGHCGE/B<<BDFHFH2?GHHHA?<GHFGEGHHGGGGGHHHHHHDGH0<EGHCDGGGGGHHGHGGGGGGGGGGGFD-?D-AFFGGFFFEFFFFFFFFFBBFFFFFFF/FFFFDDAFFFFF/AADFFFFFFFFFFFFFBBBBFFFBFFFFFFF///BFFFFFFFFFAFFBB
@M05620:37:000000000-D9766:1:1101:9946:9503 1:N:0:47
GAGGCTGCTTTGGAAGAAACTCATAGATTACTGCAACAGTTCACCCTGGACCTGGAAAAGTTTCTTGCCTGGCTTACAGAAGCTGAAACAACTGCCAATGTCCTACAGGATGCTACCCGTAAGGAAAGGCTCCTAGAAGACTCCAAGGGAGTAAAAGAGCTGATGAAACAATGGCAAGTAAGTCAGGCATTTCCGCTTTAGCACTCTTGTGGATCCAATTGAACAATTCTCAGCATTTGTACTTGTAACTG
+
AAAAAAFAFFFFGGGGFBGG1GGHBG1DGFGF3FF1BFG1DD2DGG0BA0F0BGFHGFFGGHGFHEHGHHHHFFF1GHGGHHFHHFBHGGGHHHHHBGHHHFGHHHGGHGHHEGHHHHGEEGHGHCFB>?FHGGEGHHHHEHCG1FGFCHGGHFHFBFGGHHFHHGFHHHHGFGHFHGDGDFDG<GFHEHHHDGCE<<E=0DDGCGHHHDGGFBGHHBHHHH0GH/CFCGCCFFGGGGG;CFFGBCB0;FF
@M05620:37:000000000-D9766:1:1101:26486:9513 1:N:0:47
ACCACACCTTCTACAATGCGCTGCGTGTGGCTCCCGAGGAGCACCCCGTGCTGCTGACCGAGGCCCCCCTGAACCCCAAGGCCAACCGCGCGAAGATGCACAGGTGAGTGGCCCGCTACCTCTTCTGGTGGCCGCCTCCCTCCTTCCTGGCCTCCCGGCGCTGCGCCCTTTCTCACTGGTTCTCTCTTCTGCCGTTTTCCGTAGGACTCTCTTCTCTGACCTGAGTCTCCTTTGGAACTCTGCAGGTTCTA
+
AB>AAAB>CFFFGGBFGG4AEGGGGFG2AAGCGEFAAEE?EHFHHGG0B1EFFHHHHHHEECEEGGGGGGGHGHHGGEFHGHHHGGGGCC/>@ADDGGHBGHFGGG<>GHGGHH?CCCDHHHHHHHFFHCEHHGCGGGGGGGGGGGGG0BFGGGGGF@;=BB;FBBFBBFFFFFFFFFFFFFFFFFFFB/BFFBDFFFFFDF?DFFFFFFFFFFFBBF/BFFF;BFF;9FFFFBFBFFFFFEFFFFFFFF;
@M05620:37:000000000-D9766:1:1101:19059:9516 1:N:0:47
ACCACACCTTCTACAATGAGCTGCGTGTGGCTCCCGAGGAGCACCCCGTGCTGCTGACCGAGGCCCCCCTGAACCCCAAGGCCAACCGCGAGAAGATGCCCAGGTGAGTGGCCCGCTACCTCTTCTGGTGGCCGCCTCCCTCCTTCCTGGCCTCCCGGAGCTGCGCCCTTTCTCACTGGTTCTCTCTTCTGCCGTTTTCCGTAGGACTCTCTTCTCTGACCTGAGTCTCCTTTGGAACTCTGCAGGTTCTA
+
AAAAA?AAFFC@DGG13AFGEGGGEEEEH0FHHGG0AEE/EGHHHGGGA/FEH1BEHHFGGGGGGGEFGGGHHHFGGGGEGHHHAGGGGCCGGGHHF1GFHHHGGGHHGHGGHHGCGCGHHHHHHBDDGHGHHGGC?EHGFHGF0BFGGFFGGGGGG@@@@?FG@GF@@FFFFFFFFFFFFFFFFFFFFFFFF@FFFFFFFFFFFFFFFFFFFFFFFEFFFFFFFFFFFFFFFFFFFFFFFFFFFFFFFFF
@M05620:37:000000000-D9766:1:1101:24054:9531 1:N:0:47
ACCACACCTTCTACAATGAGCTGCGTGTGGCTCCCGAGGAGCACCCCGTGCTGCTGACCGAGGCCCCCCTGAACCCCAAGGCCAACCGCGAGAAGATGCCCAGGTGAGTGGCCCGCTACCTCTTCTGGTGGCCGCCTCCCTCCTTCCTGGCCTCCCGGAGCTGCGCCCTTTCTCACTGGTTCTCTCTTCTGCCGTTTTCCGTAGGACTCTCTTCTCTGACCTGAGTCTCCTTTGGAACTCTGCAGGTTCTA
+
CCCDDDDDFFFFGGGGGGGGGGHHGGGEHGHHHGGGGGGGGHHHHGGGGGGGHHHHHHHGGGGGGGGGGGGHGHHGGGGHGHHHHGGGGGCGGGHHHHHHHHHGHGHHHHGGHHGGGGGHHHHHHHHHHHGHHGGGGGHGHHGHHGGGEGGGGGGGGG?FFGGGGGFFFFFFFFHHFHFFFFFFFFFHFFFHFFDFFFFFFFFFFFFFFFFFHFFFFFFFFFFFFFFFFFFFFFFFFFFFBFFFFFFBFF;
@M05620:37:000000000-D9766:1:1101:20843:9538 1:N:0:47
ACCACACCTTCTACAATGAGCTGCGTGTGGCTCCCGAGGAGCACCCCGTGCTGCTGACCGAGGCCCCCCTGAACCCCAAGGCCAACCGCGAGAAGATGCCCAGGTGAGTGGCCCGCTACCTCTTCTGGTGGCCGCCTCCCTCCTTCCTGGCCTCCCGGAGCTGCGCCCTTTCTCACTGGTTCTCTCTTCTGCCGTTTTCCGTAGGACTCTCTTCTCTGACCTGAGTCTCCTTTGGAACTCTGCAGGTTCTA
+
CCCDDDCDFFFFGGGGGGGGGGHHGGGGHGHHHGGGGGGGGHHHHGGGGGGGHHHHHHHGGGGGGGGGGGGHGHHGGGGHGHHHHGGGGGGGGGHHHHHHHHHGHHHHHHGGHHGGGGGHHHHHHHHHHHGHHGGGGGHGHHGHHGGGGGGGGGGGGC:@FGGGGGFFFFFFFFFFFFFFFFFFFFFFFFFHFFFFFFHFFFFFFFFFFFFFHHFFFFFFFFFFFFFFFFFFHHFFFFFFFFFFFFFFFFF
@M05620:37:000000000-D9766:1:1101:12891:9545 1:N:0:47
ACCACACCTTCTACAATGAGCTGCGTGTGGCTCCCGAGGAGCACCCCGTGCTGCTGACCGAGGCCCCCCTGAACCCCAAGGCCAACCGCGAGAAGATGCCCAGGTGAGTGGCCCGCTACCTCTTCTGGTGGCCGCCTCCCTCCTTCCTGGCCTCCCGGCGCTGCGCCCTTTCTCACTGGTTCTCTCTTCTGCCGTTTTCCGTAGGACTCTCTTCTCTGACCTGAGTCTCCTTTGGAACTCTGCAGGTTCTA
+
CCCCCCCCFFFFGGGGGGGGGGHHGGGGHGHHHGGGGGGGGHHHHGGGGGGGHHHHHHHGGGGGGGGGGGGHHHHGGGGHGHHHHGGGGGFGGGHHHEHHHHHFHHHHHHGGHHGGGGGHHHHHHHHHHHGHHGGGGGHGHHGHHGGGGGGGGGGGGG-ACFFFFFFFFFFFFFFFFFFFFFFFFFFFFFFFFFFFFFFFFFFFFBFFFFFFFFFFFFFFFFFFFFFFFFFFFFFFFFFFFFFFFFFFFFB
@M05620:37:000000000-D9766:1:1101:12347:9566 1:N:0:47
ACCACACCTTCTACAATGAGCTGCGTGTGGCTCCCGAGGAGCACCCCGTGCTGCTGACCGAGGCCCCCCTGAACCCCAAGGCCAACCGCGAGAAGATGCCCAGGTGAGTGGCCCGCTACCTCTTCTGGTGGCCGCCTCCCTCCTTCCTGGCCTCCCGGAGCTGCGCCCTTTCTCACTGGTTCTCTCTTCTGCCGTTTTCCGTAGGACTCTCTTCTCTGACCTGAGTCTCCTTTGGAACTCTGCAGGTTCTA
+
BBBBBBBBFFFFGGGGGGGGFGFHGGGGHFHHHGGDEGGCGHHHHGGGAEFFHHGHHHGGGGGGGGEGGGGHHHHGGGGHGHHHGGGGGGGGGGHHHHDGH2CFHB<F?BEGHHGCD-@HGB0=0D0FGFD<G--AD.CCGCGHH0FBBFFFGFEG.9@-BFFF-ADF-:F//BFF//B/999B999B////BBAFFF/F.9.:ABFBBBB/;FBBB/9BFF.FF/9/BF/;F/B9BB/9;/9/BF9BBF/
@M05620:37:000000000-D9766:1:1101:19312:9568 1:N:0:47
ACCACACCTTCTACAATGAGCTGCGTGTGGCTCCCGAGGAGCACCCCGTGCTGCTGACCGAGGCCCCCCTGAACCCCAAGGCCACTCCCCGGTGAGTGGCCCGCTACCTCTTCTGGTGGCCGCCTCCCTCCTTCCTGGCCTCCCGGAGCTGCGCCCTTTCTCCCTGGTTCTCTCTTCTGCCGTTTTCCGTCGGACTCTCTTCTCTGACCTGAGTCTCCTTTGGAACTCTGCAGGTTCTAGCTCGGACGAGC
+
DCDDDDDDFFFFGGGGGGGGGGHHGGGGGGHHHGGGGGGGGHHHHGGGEGGGHHHHHHGGGGGGGGGGGGGHGHHGGGGHGHHHGFGHH/>C<<?F?GFGHHGGG<AGHHHHHHHHHHCGHGGGGGHGHHGHHHHHHHHHHHHGGGGGGGGGGGGGGGGGGGGGGGGGGFFFFFFHHHFFFFFFFFFFFF.@D@DFFFFFHHHFFFFFFFFFFFFFFFFFFFFBFFFFFFFFFFFFFFFF0BFFF.-@-<@
@M05620:37:000000000-D9766:1:1101:21098:9583 1:N:0:47
ACCACACCTTCTACAATGAGCTGCGTGTGGCTCCCGAGGAGCACCCCGTGCTGCTGACCGAGGCCCCCCTGAACCCCAAGGCCAACCGCGAGAAGATGCCCAGGTGAGTGGCCCGCTACCTCTTCTGGTGGCCGCCTCCCTCCTTCCTGGCCTCCCGGAGCTGCGCCCTTTCTCACTGGTTCTCTCTTCTGCCGTTTTCCGTAGGACTCTCTTCTCTGACCTGAGTCTCCTTTGGAACTCTGCAGGTTCTA
+
CCCCCCCCFFFFGGGGGGGGGGHHGGGGHGHHHGGGGGGCGHHHHGGGGGGGHHHHHHHGGGGGGGGGGGGHHHHGGGGHGHHHHGGGGGGGGGHHHHHHHHHGHHHHHHGGHHGGGGGHHHHHHHHHHHGHHGGGGGHGHHGHHGGGGGGGGGGGGGCGFGGGGGFFFFFFFFFFFFFFFFFFFFFFFFFFFFFFFFFFFFFFFFFFFFFFFFFFFFFFFFFFFFFFFFFFFFFFFFFFFFFFFFFFFFB
@M05620:37:000000000-D9766:1:1101:26977:9593 1:N:0:47
ACCACACCTTCTACAATGAGCTGCGTGTGGCTCCCGAGGAGCACCCCGTGCTGCTGACCGAGGCCCCCCTGAACCCCAAGGCCACTCCCCGGTGAGTGGCCCGCTACCTCTTCTGGTGGCCGCCTCCCTCCTTCCTGGCCTCCCGGAGCTGCGCCCTTTCTCCCTGGTTCTCTCTTCTGCCGTTTTCCGTCGGACTCTCTTCTCTGACCTGAGTCTCCTTTGGAACTCTGCAGGTTCTAGCTCGGACGAGC
+
CCCDCDBCFFFFGGGGGGGGGGHHGGGGGGHHHFEGGGGGGHHHHGGGEGGGHHGHGHHGGGEEGGGGGGGHGHHGGGGHGHHHGBBFGEFG//?B??CFHHGGG/>GHHHHHHHHHHGHHGGGGEHGHHGHHHHHHHHHHHHGGGDGFGGGGGGGGGGGGGGGGGGFGFFFFFFFFFFFFFAFFFFFFF?DF-;DFFFFFFFFFFFFFFFFFFFFFFFFFFEF:FFFF0:0BFFFFFFBFFFFFDFFFAF
@M05620:37:000000000-D9766:1:1101:5373:9603 1:N:0:47
ACCACACCTTCTACAATGAGCTGCGTGTGGCTCCCGAGGAGCACCCCGTGCTGCTGACCGAGGCCCCCCTGAACCCCAAGGCCAACCGCGAGAAGATGACCAGGTGAGTGGCCCGCTACCTCTTCTGGTGGCCGCCTCCCTCCTTCCTGGCCTCCCGGCGCTGCGCCCTTTCTCACTGGTTCTCTCTTCTGCCGTTTTCCGTAGGACTCTCTTCTCTGACCTGAGTCTCCTTTGGAACTCTGCAGGTTCTA
+
CCCCCCCCFFFFGGGGGGGGGGHHGGGEDFHHHGGGGGGGGHHHHGGGGEGGHHGHHHHFCGGGGGGGGGGHHHHGGGGHGHHHHGGGGGGGGGHGHH2?G=0?11=?11?FHHGCCDCHFE<GDD0DD/A.C@@DDAHGFHGHGFGFBFFGFFGGF?-;;@AFFAFF@BFFF0FFB0F0BFFFFB9FFB99FF:DFFFFF0A9DFF9FBFFFFFEB009BFBB/999:FBFFBF0F099:00BFF.B0B0
@M05620:37:000000000-D9766:1:1101:6236:9611 1:N:0:47
ACCACACCTTCTACAATGAGCTGCGTGTGGCTCCCGAGGAGCACCCCGTGCTGCTGACCGAGGCCCCCCTGAACCCCAAGGCCAACCGCGAGAAGATGCCCAGGTGAGTGGCCCGCTACCTCTTCTGGTGGCCGCCTCCCTCCTTCCTGGCCTCCCGGCGCTGCGCCCTTTCTCACTGGTTCTCTCTTCTGCCGTTTTCCGTAGGACTCTCTTCTCTGACCTGAGTCTCCTTTGGAACTCTGCAGGTTCTA
+
BCCCCCCAFFFFGGGGGGGGGGHHGGGBEEHHHFGGGGGGGHHHHGGGGGGGHHHHHBGEGGGGGGGGGGGHHHHGGGGHGHHHHGGGGGBDGGHGFGHHHHHGHHHHHFGGHHGGGGGHHHHHHHHHHFGHHGGGGGHGHHGHHGGGFGGGGGGGGB-ADFFFFFFFFFFFFFFFFHFFFFFHHFFHHHHFFFFFFFFFFFFF?FFFFFFFHHHFFBFFFFFFFFFFFFFFFEFFFFFFFFFFFFFFFFF
@M05620:37:000000000-D9766:1:1101:20329:9625 1:N:0:47
ACCACACCTTCTACAATGAGCTGCGTGTGGCTCCCGAGGAGCACCCCGTGCTGCTGACCGAGGCCCCCCTGAACCCCAAGGCCAACCGCGAGAAGATGCCCAGGTGAGTGGCCCGCTACCTCTTCTGGTGGCCGCCTCCCTCCTTCCTGGCCTCCCGGCGCTGCGCCCTTTCTCACTGGTTCTCTCTTCTGCCGTTTTCCGTAGGACTCTCTTCTCTGACCTGAGTCTCCTTTGGAACTCTGCAGGTTCTA
+
BBB@BBBBFFFFGGGGFGG5GDHGGEEEAAHHEFGDEEGGFHHHHGGGDGGGGHGBHFGFGGCGGDGGGGGFHHHGGGGHAFHHHGE<CDGCCGFHFHHHHHEFHHHHHHGGHHGGG?DHHHHHHGFEHHGHHGGGGGHGHHGHGGGGGGGGGGGGBB-9BBBF<BFB?FFFFFFFFFFFFFFFFFFFFFFFFBFFFFFF?FA?DBFFFFFFFFFFFF/FFFBBFFFFFFFFFFFFFFFFFFFFFFFFFFF
@M05620:37:000000000-D9766:1:1101:27245:9645 1:N:0:47
ACCACACCTTCTACAATGAGCTGCGTGTGGCTCCCGAGGAGCACCCCGTGCTGCTGACCGAGGCCCCCCTGAACCCCAAGGCCAACCGCGCGAAGATGCCCAGGTGAGTGGCCCGCTACCTCTTCTGGTGGCCGCCTCCCTCCTTCCTGGCCTCCCGGAGCTGCGCCCTTTCTCACTGGTTCTCTCTTCTGCCGTTTTCCGTAGGACTCTCTTCTCTGACCTGAGTCTCCTTTGGAACTCTGCAGGTTCTA
+
AAA1AAA>FFFFGAGF3AGDG1FFGE00A0BFABF0EGGGEGEHHGG/BAEED1F1DGHAEEEEG/>EEGE0B1?EGGAG//FFFG//>>///</<11<<FFEFGHHGFGEGHHGCG-AGHGBGHHGFGH.GHGGGGGGGGGGGEF/FG/FFG.EGC@;@AFBF;-9@-B/BFFFFFFFFFFFFFFFF9BFFF@BFFFFFFFFBF/BFFFFFFFF;FFFFFFFEBBF//;FFEFFFFFFFFFFFFFAFFFB
@M05620:37:000000000-D9766:1:1101:17518:9674 1:N:0:47
GAGGCTGCTTTGGAAGAGCACACGTCTGAACTCCAGTCACGAGATTCCATCTCGTATGCCGTCTTCTGCTTGCAAAAAAAAAAACCTCCTAAGCAGCTGTTCAGGGCCCTATGTTCGTATCCCTCGTCTGTCTCTGGTCGTTGTTGCTGCGCTCGGCGTTGGTGCCCGCCCTTCCTACCCTTGGCGGGTTCTGGTAAATGCTGGGGAGAGGAGGGGCTCTTTGGTTCCCCCCCGTCCCCCTGTCTGGTCTA
+
A?AAA1>>BF@F1GGGFGFGGGFEAFFAFAFG1BGAGAGH0BA/BGEAG2B1DFABBFAAEBAF/AA1DB1B/ABFFF//>///?/B0/B110B1F<0111B2B<0/?/?0B1222/<0<@211@/?///1<?1111<F/>>0.<01>1><--.<-<--:AC..://.;--9BFBF009.0;;//------/;B;//////;//;----9----;9--9//:9B99BBB9->-;9--AEB?F;//B////9
@M05620:37:000000000-D9766:1:1101:17415:9683 1:N:0:47
ACCACACCTTCTACAATGAGCTGCGTGTGGCTCCCGAGGAGCACCCCGTGCTGCTGACCGAGGCCCCCCTGAACCCCAAGGCCAACCGCGAGAAGATGCCCAGGTGAGTGGCCCGCTACCTCTTCTGGTGGCCGCCTCCCTCCTTCCTGGCCTCCCGGAGCTGCGCCCTTTCTCACTGGTTCTCTCTTCTGCCGTTTTCCGTAGGACTCTCTTCTCTGACCTGAGTCTCCTTTGGAACTCTGCAGGTTCTA
+
BBBBBBBBFFFFGGGGGGGFGFHHGEGEHGHFHGGGGGGGGHHHHGEGGGGFFHHHHHHGGGGGGGGGGGGHHHHGGGGHGHHHHGGGGGGGGGHHHHHHHHHGHHHHHHEFHHGGGCGHHHHHHHHHHHGHHGGGGGHGHHGHHGGGGGGGGGGGFB-DBGGGGGFFFFFFFFFFFFFFFFFFFFFFFFFFFFFFFFFFDBFDDFFFFFFFFFFFFFFFFFFFFFFFFFFFFFFFFFFFFFFFFFFFFFB
@M05620:37:000000000-D9766:1:1101:14283:9687 1:N:0:47
GAGGCTGCTTTGGAAGAAACTCATAGATTACTGCAACAGTTCCCCCTGGACCTGGAAAAGTTTCTTGCCTGGCTTACAGAAGCTGAAACAACTGCCAATGTCCTAAAGGATGCGACCCTACAGGGCCGACTCATCGACGCATCCCCGGGAGACCACGCGCTGCTGTCCAAATGACAAGTCCGTAGGACCTTTACGCTTAAGCACCCTTGTAGATACAATTGACCACAACTCAGCATTTGTCAATGCCACTG
+
BAAABBFBFFFFGGGFCGGGGGHHHHHHHFHHHHHGHHHFHHHHHGFGHGHHGGHGHHHHFHHHHHHHHHHHHHHGHHHHHHHHHHHGHHGHGHHHHHHHHFDGHHHBGHD32/?>>>320B33/<?//<><B?F?B/B<>E/<FFG//--.<.>F.<<@<-.;000;0<0<C000<:G0;..;..0:9=9BFGAA.9.;000/.9.9.//:/99BFF//;B/B/;...///9;F//B9:/;////;F/F/
@M05620:37:000000000-D9766:1:1101:17011:9702 1:N:0:47
ACCACACCTTCTACAATGAGCTGCGTGCGGCTCCCGAGGAGCACCCCGTGCTGCTGACCGAGGCCCCCCTGAACCCCAAGGCCAACAGCGAGAAGATGCCCAGGTGAGTGGCCCGCTACCTCTTCTGGTGGCCGCCTCCCTCCTTCCTGGCCTCCCGGAGCTGCGCCCTTTCTCACTGGTTCTCTCTTCTGCCGTTTTCCGTAGGACTCTCTTCTCTGACCTGAGTCTCCTTTGGAACTCTGCAGGTTCTA
+
AA?1A1AACFFFGEG1AG11B1FFE0A000AA/BFA/EEC/EGAFGGG/AEF1F1@FG0>/E/EF/EGG//BB1GGGE/E//FHFF/0BB///A011?1<FFCFGHH01?//GGGCGGCFFHFFHHHGGHFHFC?CEC.:GFFHHHFFGFEFF..9.A-;?FGF@-9@-BBFFFFFBBF9FFFFFFFFFFFBF@BBFEFFBFFFFFFFFBFFFFFFFFBBBFFBBFFBFFBFFFFFBF/BFFFBFFFFFFF
@M05620:37:000000000-D9766:1:1101:13463:9703 1:N:0:47
ACCACACCTTCTACAATGAGCTGCGTGTGGCTCCCGAGGAGCACCCCGTGCTGCTGACCGAGGCCCCCCTGAACCCCAAGGCCAACCGCGAGAAGATGCCCAGGTGAGTGGCCCGCTACCTCTTCTGGTGGCCGCCTCCCTCCTTCCTGGCCTCCCGGCGCTGCGCCCTTTCTCACTGGTTCTCTCTTCTGCCGTTTTCCGTAGGACTCTCTTCTCTGACCTGAGTCTCCTTTGGAACTCTGCAGGTTCTA
+
CCCCCCCCFFFFGGGGGGGGGGHHGGGEEEHHHGGGGGEFGHHHHGGGDEGGGHGHHHHGGGGGGGGGGGGHHHHGGGGHGHHHHGGGGGCGGGHHHHHHHHHGHHHGHHGGHHGGGFGHHHHHHHHHHFGHGGGGGGHGHHGHHGGGFGGGGGGGGG-9CFFFAFFFFFFFFFFFFFFFFFFFFFFFFFFFFFFFFFFFFFFFFBFFFFFFFFFFFFBFFFFFFFFFFFFFFFFFFFFFFFFFFFFFFFB
@M05620:37:000000000-D9766:1:1101:19285:9708 1:N:0:47
ACCACACCTTCTACAATGAGCTGCGTGTGGCTCCCGAGGAGCACCCCGTGCTGCTGACCGAGGCCCCCCTGAACCCCAAGGCCACCCCCCGGATAGTGGCCCGCTCCCTCTTCTGGTGTCCGCCTCCCTCCTTCCTGGCCTCCCGGCGCTGCGCCCTTTCTCCCTGGTTCTCTCTTCTGCCGTTTTCCGTCGGCCTCTCTTCTCTGACCTGAGTCTCCTTTGGAACTCTGCCGGTTCTAGCTCGGCCGCGC
+
BBBCCCCCFFFFGGGGFGGGGGHHGGGGHGHHHGGGGFGGGHFHHGGGFGGGGHGHHHHGGF?EFGGGGGGHHHHGGGGEFHHHG0?>>//>///2@FAFHGC/><>.>001><11=/.<D.-AAE<C:/;/;GG00/:CHHHE.---A?-C-;DC=F000B0BFB.9BFFFFFB0BFFFB-9.BEF9.B.---;DAFFFB0000090BFB//0;0B0;009/0F0BFF0:;-;CFE00;;FFFF..:-;>
@M05620:37:000000000-D9766:1:1101:24326:9711 1:N:0:47
GAGGCTGCTTTGGAAGAAACTCATAGATTACTGCAACAGTTCCCCCTGGACCTGGAAAAGTTTCTTGCCTGGCTTACAGAAGCTGAAACACCTGCCAATGTCCTACAGGATGCTACCCGTAAGGAAAGGCTCCTAGAAGACTCCAAGGGAGTAAAAGAGCTGATGAAACAATGGCAAGTAAGTCAGGCATTTCCGCTTTAGCACTCTTGTGGATCCAATTGAACAATGCTCAGCATTTGTACTTGTAACTG
+
A1AAAAFAFFFFBFFGF11FGGEGFGGHHHGHGG1FHGFBFHHHHGGFHHHGHHHFHF0FFHHHHGGGHHHGHGG1FGHHHHHHHHHHHE0BFGHFFCGGHHFGGHHHHHHHHHHHHFEF@?GHFHHHHHHHGH1F111BGHHHH1FFGHEE0D>2F/GFGHFHHGH1GGEHHHHHFGHGHHHHHHHHHHHHHHGGGGGFHHHGHCDFHFHGFH0C:GGHHHFGCCC09;;FFGGGGGGG0;FGGGGGGGG
@M05620:37:000000000-D9766:1:1101:5315:9717 1:N:0:47
GAGGCTGCTTTGGAAGAAACTCATAGATTACTGCAACAGTTCCCCCTGGACCTGGACAAGTTTCTTGCCTTGCTTAACGAAGCTGAAAAAACTGCCAATGTCCTACATGATGATACACGTAAGGAAAAGCTCCTAGAAGAATAAAAGGGAGTAAAATATCTGATTAAACAATGGCAAGAAAGTCAGGCATTTACCCATTATCACCCTTGTGGATCCAATTGAACAATTCTCAGCATTTGTACTTGAAACTG
+
>3AA>>CAB5B4B4BBBGBGGGHHHFHGHHBDDF4F4GADF55B22AA2EBBFHAG231BDEHDDGGA3BDBADG5DBBBFG0BF33B5B/EHHHGHHHHH@BBBGF44BB44BBB3BEB??E3DHH23B3B3B?BFFGF22B3??F////?<2222@2@@2@22222<?A1<C001/0??<111<0FG11=111>1/00<=0=/<<</00CG0<C0C:CC00GB:0;0<00;=GFGGG09C0;00:;00;
@M05620:37:000000000-D9766:1:1101:17123:9724 1:N:0:47
ACCACACCTTCTACAATGAGCTGCGTGTGGCTCCCGAGGAGCACCCCGTGCTGCTGACCGAGGCCCCCCTGAACCCCAAGGCCAACCGCGAGAAGATGCCAAGGTGAGTGGCCCGCTACCTCTTCTGGTGGCCGCCTCCCTCCTTCCTGGCCTCCCGGCGCTGCGCCCTTTCTCACTGGTTCTCTCTTCTGCCGTTTTCCGTAGGACTCTCTTCTCTGACCTGAGTCTCCTTTGGAACTCTGCAGGTTCTA
+
CCCCCCCCFFFFGGGGGGGGGGHHFEEBFFHHGGGGGGEEGHHHHGGGGFGGHHHHHHHGGGGGGGGGGGGHHHHGGGGHGHHHHGGGGGGGGGHHHHHG2FGFHHHHHHGGHHGFGCFHHHHHHHHGGHGHHGGGGGHGHHGHHHGGGGGGGGGGGC-9DFFFFFFFFFFFFFFFFFFFFFFFFFFFFFFFFFFFFFFFFFFFFFFFFFFFFFFFFFBFFFFFFFFFFFFFFFFFFFFFFFFFFFFFFFB
@M05620:37:000000000-D9766:1:1101:5303:9730 1:N:0:47
GAGGCTGCTTTGGAAGAAACTCATAGATTACTGCAACAGTTCCCCCTGGACCTGGAAAAGTTTCTTGCCTGGCTTACAGAAGCTGAAACAACTGCCAATGTCCTACAGGATGCTACCCGTAAGGAAAGGCTCCTAGAAGACTCCAAGGGAGTAAAAGAGCTGATGAAACAATGGCAAGTAAGTCAGGCATTTCCGCTTTAGCACTCTTGTGGATCCAATTGAACAATTCTCAGCATTTGTACTTGTAACTG
+
A?AABAFAFFFFGGGGGGGFGGHHHHHHHGHHHHHGFHHFGHHHHGGFHHHHHHHGHHHHFHHHHHHHHHHHHGFHHHHHGHHHHHHHHHHHHHHGHHHHHHHHHHHHHHHHHHGHHHGGCEHHFGHFHHHHGHFHDFEGHHHHH2DFGHFGFGFHG/GGHHHHHHHFH0FHHHHHHGHBHHHGHHHHEHHHHHFGDGGFGHHHHHHHHGHGCGHHHBGHHFHBGGHHHHGGGGGGGGFGBFGGGFGGGGF
@M05620:37:000000000-D9766:1:1101:6404:9740 1:N:0:47
ACCACACCTTCTACAATGAGCTGCGTGTGGCTCCCGAGGAGCACCCCGTGCTGCTGACCGAGGCCCCCCTGAACCCCAAGGCCACCCCCTGGGCAGTGGCCCGTTACCTATTCTAGTCTACGCCTCCCTCCTTCCTGGCCTCCCGGCGCTGCGCCCTTTCTCTCTGGTTCTCTCTTCTGCCGTTTTCTGTCGGCCTCTCTTCTCTGACCTGGGTCTCCTTTGGACCTCTGCCGGTTCCAGCTCGGCCGCGC
+
BBBABBBBFFFFGGGGFG5FGFHHGGEAAAGHHGFEEGGGGHHHHGGE?EEFHHGHHHHAEEEEGGGGGGGHHHHGGGGHGHHHG0E<>/??//2/BFF/0<</?/??111?F11<@1111>@-0>.>>GFCGHC0</.GGFHFGG-A@-@ABGAB?/CCB00;9CF99CFFFG///;/9/-.;9EF;9;;E-;.;FFFFFFFFFBFB9FB..;9;BFFFBFFFFFFFFBFFD-;9E//9B/F.=.;--99
@M05620:37:000000000-D9766:1:1101:27215:9746 1:N:0:47
GAGGCTGCTTTGGCAGAAACTCATAGATTACTGCAACAGTTCCCCCTGGACCTGGAAAAGTTTCTTGCCTGTCGCACATGGTTAAGCGCCACTACCCCTGTCATTAAGGCTGCTCCCCGTCCGACCCGGCTCCTCACCTCATCAAAGAACGTCAACGAGCTGATGCACCCCTGGCAAGTCAGTCAGGCCTTTCCGCTTTAGCACTCTTGTGGATCCCCATGCCACATTCTCAGCCTTTGTACTTGTAACTG
+
3AA3AAFBFFFFG4FEAGGCFAFFHD5GH5GHDGH4GHHFHHHHHGGGHEHHHHH2BFHHAFGHHDDGHHH33AAA0A532555@5B00>?>B3BB??1?BBBB4BBGH3BFFB3BF//?E///>//>>/<C/1@1?@1?1FHFDG1000??F.<FDC.<</<DHD0<F.<.<..:0;:;C0CG00:/;C/CGG?DGGG0C;F0;/;;99F.099;9./9/9///ABFF9B/99/;/B9B/:;B9//:;F/
@M05620:37:000000000-D9766:1:1101:25932:9792 1:N:0:47
ACCACACCTTCTACAATGAGCTGCGTGTGGCTCCCGAGGAGCACCCCGTGCTGCTGACCGAGGCCCCCCTGAACCCCAAGGCCAACCGCGAGAAGATGCCCAGGTGAGTGGCCCGCTACCTCTTCTGGTGGCCGCCTCCCTCCTTCCTGGCCTCCCGGAGCTGCGCCCTTTCTCACTGGTTCTCTCTTCTGCCGTTTTCCGTAGGACTCTCTTCTCTGACCTGAGTCTCCTTTGGAACTCTGCAGGTTCTA
+
AABBBABBFFFFGGGGGGGGFGHHGEGEGGHHHGGGGGG?EHFHHGGEEEGEHHHHHHHGGCGGFGEGGGFHGHHGGGGHGHHGHGGGG/<BGGHGHBFHHHHGHHHFGHGGHHGGGGGHHHHHHHHHHHGHHGGGGGHGHHGHHGGGGGGGGGGGGG-ADGGGGGFFFFFFFFFFFFFFFFFFFFFFFFFFFFFFFFFFFFFDFFFFFFFFFFFFFFFFFFFEFFF;BFFFFFFFFFFFFFFFFFFFFFB
@M05620:37:000000000-D9766:1:1101:23971:9797 1:N:0:47
ACCACACCTTCTACAATGAGCTGCGTGTGGCTCCCGAGGAGCACCCCGTGCTGCTGACCGAGGCCCCCCTGAACCCCAAGGCCAATCGCGGGTGGATGGCCCGCTACCGCTTCTTCTGGCCGCCTCCCTCCTCCCTCTTCCTCCCCACCCGGCCCCTTTCTCTCTCTCCCTCTCTTTCTCCGCTTTCCGTATCACTCGCTTCTCTTTCCCGAGCCTGCGTCTCAACTCTGCAGCTGCTAGATCTAAATAGC
+
BBBBBBBBFFFFGGGGGGGGGGHHGGGGHGGHHGGGFGGEGHHHHGGGAFGGHHHHHHHECGGFGGGGGGGHHHHGGGGHGHHH/3B/?//>////?F/??//<-<>G->C.C0<0DD00.<-;.;C./C.//;.//90=0009../.=.;---;-../;/;//;////;BBF/;B//;B/..;..;/.;.:.:/BB.-.../////;//..--;B.A-;-..//.;//;;///;/;B9;/FF////9/;/
@M05620:37:000000000-D9766:1:1101:6249:9798 1:N:0:47
ACCACACCTTCTACAATGAGCTGCGTGTGGCTCCCGAGGAGCACCCCGTGCTGCTGACCGAGGCCCCCCTGAACCCCAAGGCCAACCGCGAGAAGATGCCCAGGTGAGTGGCCCGCTACCTCTTCTGGTGGCCGCCTCCCTCCTTCCTGGCCTCCCGGAGCTGCGCCCTTTCTCACTGGTTCTCTCTTCTGCCGTTTTCCGTAGGACTCTCTTCTCTGACCTGAGTCTCCTTTGGAACTCTGCAGGTTCTA
+
AAAAAAAAF1CFGFDEDGG1F1FGEFFEFAGA1AFEEFEEEFHHHGEGGG?C1FHHHHHGGG?EGEEGGGGHHFGGGGGHFEHHAGGGGGGC/AHHHHHHHGHEHHHHHHEGHHGCC-AHFGHHHFFF0=.CH?CGCFHGFHGHHGGGCFGGGGGGGA-AAFFGGGF@@FFFFFFFFFFFFFFFFFFFFFFFF@FBFFFFFFF--/;FFFFFFFFFFFFFFFFFFFFFFFFFFFFFFFFFEFFFFFAFFFB
@M05620:37:000000000-D9766:1:1101:15949:9825 1:N:0:47
ACCACACCTTCTACAATGAGCTGCGTGTGGCTCCCGAGGAGCACCCCGTGCTGCTGACCGAGGCCCCCCTGAACCCCAAGGCCACTCCCAGGTGAGTGGCCCGCTACCTCTTCTGGTGGCCGCCTCCCTCCTTCCTGGCCTCCCGGAGCTGCGCCCTTTCTCACTGGTTCTCTCTTCTGCCGTTTTCCGTAGGACTCTCTTCTCTGACCTGAGTCTCCTTTGGAACTCTGCAGGTTCTAGATCGGAAGAGC
+
AAAAAAAAFFFFGGGGGGGGFFHGGGDGEDFGHGGDEEGCGHGHHGGGEEFF5EGFHHHGGG?EEFEEGGGHHHFGGGGCCGHHEFHHHHHGHHGHFFGGHHGGGCFHHHHHHHDF1FEHHGGGGGHGHHGHFHHBBCHHHHHGGFC-DHFFDGGGGGGGGG0CFGGFGGGFGGGGGGFGGFAAFFFFFFFFFBFEFFFFFFFFFFFFBBBFFFFFFFFFFF/FFFFFFFFFFFFFFFFFFBFEDFADFFF
@M05620:37:000000000-D9766:1:1101:4048:9831 1:N:0:47
GAGGCTGCTTTGGAAGAAACTCATAGATTACTGCAACAGTTCCCCCTGGACCTGGAAAAGTTTCTTGCCTGGCTTACAGAAGCTGAAACAACTGCCAATGTCCTACAGGATGCTACCCGTAAGGAAAGGCTCCTAGAAGACTCCAAGGGAGTAAAAGAGCTGATGAAACAATGGCAAGTAAGTCAGGCATTTCCGCTTTAGCACTCTTGTGGATCCAATTGAACAATTCTCAGCATTTGTACTTGTAACTG
+
A?ABAAFBFFFDGCBFGGGGGGHHHGHHHHHHHHCHFHGGHFEFGGEFEGFGGGEF332FGHHHHHHBBG3BFHHEBBBGHHBGGBBGFGFHHHHGHHHHHFFHHHH33BF32@BFCFGEEGFFHGH0??BFCFGHHHHF3?BB?FF??GFGHHFB2?2@GCGHDGFFDCH1?GGGF?1=>F=DFFFGHFGG1><<.<<<0=<D0CHGF<CEH0:CFFGHHFFHGB0<0C9FBFGGGGG9CFFG99;FGFF
@M05620:37:000000000-D9766:1:1101:28420:9844 1:N:0:47
AGTGCCAGCTCTCAATCGCACAGGTGTTCCCTCCCGTGGCTCTTCTCTCTCTCCTGCCCTTGGAACCAAAGATCACCCGTAGGAACAACCGCCATGCGAGTCCTTCACGTATGCCGTCGTCTGCTTGACCAACTCGCCGACTCGCTGGGAGTAAAAGAGCTGCTGAAAAAACGGCAAGTCCGTCAGGCATTTCGGCAATAGCACGCTTGCGGAGCCAATTGACCAATTCTCAGCATTTGTACTTCTAACTG
+
AA>>AFDFAFFFGDGFGFFCGG0ABF103DFG0AFAA0A/BB01B2BDFEGHBBFAFHHFF01B1A/BA/B0A1BF00EBE?/FGH0>GE@/>E/@BE/>ECH2><1<?<01B21><B/>//?1>@101@1?EFD/</>>->..-><<.<.</000<.<<:GBC0:0:0;@.;9---.000;;..:;B:0;009----//;9/9----:-;9@@-9/-//99/9/-;9/9/9;9/:BFB//;/9//////:
@M05620:37:000000000-D9766:1:1101:25532:9849 1:N:0:47
GAGGCTGCTTTGGAAGAAACTCATAGATTACTGCAACAGTTCCCCCTGGACCTGGAAAAGGTTCTTGCCTGGCTTACAGAAGCTGAAACAACTGCCAATGTCCTACAGGATGCTACCCGAAAGGAACGGCTCCTAGAAGACTCCCAGGGAGTAAAAGCGCTGCTGAACCCATGGCAAGTAAGTCAGGCATTTCCGCTTTAGCACTCTTGTGGATACAATTGAACCATTCTCCGCATTTGTACTTGTAACTG
+
AAAAAAFAFFFFGG1B1FBCGGBGH31A3ABG3FDBF00BGGGH0EAF/ABGEBFG11FG/BFEFDD1FHHHHGGFGHGGGGHGHG11BCGFGHGHHHHEHHG22BFGG0GHHH2FCHE///?0FF0<?EEGGH11111B<GCG/@1F//??F1F2F0C/?@/1G111>.<GHHGHHEHBDDGHBHHHHGFHFF..CEE:GGF00/;0;<CF0;0;C0CF0009.9C9FGG0;C?CBF0FFFGGF/9BBBB
@M05620:37:000000000-D9766:1:1101:17510:9855 1:N:0:47
ACCACACCTTCTACAATGAGCTGCGTGTGGCTCCCGAGGAGCACCCCGTGCTGCTGACCGAGGCCCCCCTGAACCCCAAGGCCACTCCCAGGTGAGTGGCCCGCTACCTCTTCTGGTGGCCGCCTCCCTCCTTCCTGGCCTCCCGGAGCTGCGCCCTTTCTCACTGGTTCTCTCTTCTGCCGTTTTCCGTAGGACTCTCTTCTCTGACCTGAGTCTCCTTTGGAACTCTGCAGGTTCTAGATCGGAAGAGC
+
CCCCCCCCFFFFGGGGGGGGGGHHGGGGHGHHHGGGDGGGGHHHHGGGEFGGHHHHHHHGGGCEGGGGGGGHHHHGGGGHGHHHGHHHHHGGFGHGFGGGHHGGGGGHHHHHHHGGHGDHHGGGGGHGHHGHHHHHHHHHHHHGGGGGGHHHGGGGGGGGGGFGGGGGGGGGGGGGGGFGGFDFFFFFFFFFFFFFFFFFFFFFFFFFFFFFFFFFFFFFFFFFFFFFFFFFFFFFFFFFFFFEFFFFFFF
@M05620:37:000000000-D9766:1:1101:5754:9856 1:N:0:47
ACCACACCTTCTACAATGAGCTGCGTGTGGCTCCCGAGGAGCACCCCGTGCTGCTGACCGAGGCCCCCCTGAACCCCAAGGCCACTCCCAGGGGAGTGGCCCGCTACCTCTTCTGGTGTCCGCCTCCCTCCTTCCTGGCCTCCCGGAGCTGCGCCCTTTCTCACTGGTTCTCTCTTCTGCCGTTTTCCGTCGGCCTCTCTTCTCTGACCTGAGTCTCCTTTGGACCTCTGCCGGTTCTAGCTCGGTCGCGC
+
BBBBBBBBFFFFGGGGGGGGGGHHGFGEFEHHHGGGDGGGGHHHHGGGDEEGHHHHHHHGGGFGGGGGGGGHHHHGGGGHGHHHGBG2?BB?////?F?FHHG/C>>GG??GHHHHF0<>G.ADEE<CG/<GHHHHHHHHHHHGGG-;CGGFGGGGGGF0CC9;FFFCBFFGGGGGGGGFF;DDFFF;9;ABF=:;AFFFFBF/F/BFFFFFFFFBFBFFFFFFFFFFFFFFFFF.A////BBDD..;-@@
@M05620:37:000000000-D9766:1:1101:25519:9862 1:N:0:47
GAGGCTGCTTTGGAAGAAACTCATAGATTACTGCAACAGTTCCCCCTGGACCTGGAAAAGTTTCTTGCCTGGCTTACAGAAGCTGAAACAACTGCCAATGTCCTACAGGATGCTACCCGTAAGGAAAGGCTCCTAGAAGACTACAAGGAAGTAAAAGAGCTGATGAAACAATGGCAAGTAAGTCAGGCATTTCCGCTTTAGCACTCTTGTGGATCCAATTGAACAATTCTCAGCATTTGTACTTGTAACTG
+
A3AB>AFBCBB4F45BBGBFGGHHHCGFFGBDDB4BCGBDF55322A22BBBFGEG3323BDFDDHG53B3BBFG3BABDGFAFG33F3B?FGHHEHHHHH4BEGHH3?BB32DDD2BE/>>E3?GH00?BB/BB4BFHF33B?B?G?0BBB?3D22?2@D@F2>222@<C?<C?<1<<?FF1<1><>F>1>=1>>.<.00==G0<GHF0<A:;0:0<:;C0:GBH:00;=::;B0FGF00=0;;9;C=0;
@M05620:37:000000000-D9766:1:1101:19883:9868 1:N:0:47
ACCACACCTTCTACAATGAGCTGCGTGTGGCTCCCGAGGAGCACCCCGTGCTGCTGACCGAGGCCCCCCTGAACCCCAAGGCCAACCGCGAGAAGATGCCCAGGTGAGTGGCCCGCTACCTCTTCTGGTGGCCGCCTCCCTCCTTCCTGGCCTCCCGGAGCTGCGCCCTTTCTCACTGGTTCTCTCTTCTGCCGTTTTCCGTAGGACTCTCTTCTCTGACCTGAGTCTCCTTTGGAACTCTGCAGGTTCTA
+
CCCCCCCCFFFFGGGGGGFGGGHHGEFGHGHHHGGGGGGFGHHHHGGGEEGEHHHHHHHGGGGGGGFGGGGHGHGGGGGHGHHHHGGGGGGGGGHHHEHHHHHGHHHHHHGGHHGGGCGHHHHHHHHHHHGHHGGGGGHGHHGGHGGGGGGGGGGGGG-AFGGGGGFFFFFFFFFFFFFFFFFFFFFFFFFFFFFFFFFFFFFFF/FFFFFFFFFFFFFFFFFFFFFFFFFFFFFFFFFFFFFFFFFFFFB
@M05620:37:000000000-D9766:1:1101:17614:9876 1:N:0:47
GCGGCTGCTTTGGAAGCAACTCATAGATTCCTGCCCCAGTTCCCCCTGGCCCTGGAACCGTTTCTTGCCTGGCTTCCAGAAGCTGAAACAACTGCCCATGTCCTACAGGATGCTACCCGTAAGGAAAGGCTCCTAGACGACTCCCCGGGAGTCAAAGCGCTGATGAAACAATGGCAAGTAAGTCAGGCATTTCCGCTTTAGCACTCTTGTGGATCCACTTGACCAATTCTCAGCATTTGTACTTGTACCTG
+
111>A1>>CFB@1BF1A1BGFG1F3DFHF3DFHH00A0BBDFFHHGAF/0BBFF/AG1AAEEGGDFDFGHHGHHB0BFG@CHH1B1BGH0BGFGGH/1BFGHHG2FGHHHHHHH2FHHGG?<FG100BFGHHGH1G11?/>CGH//<ACGCG0G1110<AFG.<GHH0GFEHHGHHHGH00CFGHHHHAGHHHBCFGGGGGGGGFGGGGGGFFFFG0/;FG00;B.;;FFFFFFFFFFFF/BFFFF///;9
@M05620:37:000000000-D9766:1:1101:12292:9886 1:N:0:47
GAGGCTGCTTTGGAAGAAACTCATAGATTACTGCAACAGTTCCCCCTGGACCTGGAAAAGTTTCTTGCCTGGCTTACAGAAGCTGAAACAACTGCCAATGTCCTACAGGATGCTACCCGTAAGGAAAGGCTCCTAGAAGACTCCAAGGGAGTAAAAGAGCTGATGAAACAATGGCAAGTAAGTCAGGCATTTCCGCTTTAGCACTCTTGTGGATCCAATTGAACAATTCTCAGCATTTGTACTTGTAACTG
+
CCCCCCFCFFFFGGGGGGGGGGHHHHHHHHHGHHHHGHHFHHHHHGGGHHHHHHHHHGGHGHHHHHHHHHHHHHHHHHHHHHHHHHHHHHHHHHHHHHHHHHHHHHHHHHHHHHHHHHGEGGHHHHHHFGHHGHHHHHHHHHHHHFHGGHGGHHHGGGHHHHHHHHHHHHHHHHHHHGGGHHGHHHHHHHHHHHGGGGGDFHHHHHHHHHHGHHHHHHHHHHHHHHHHHHGFGGGGGGGGGGGGFBGFFFG
@M05620:37:000000000-D9766:1:1101:26524:9892 1:N:0:47
ACCACACCTTCTACAATGAGCTGCGTGTGGCTCCCGAGGAGCACCCCGTGCTGCTGACCGAGGCCCCCCTGAACCCCAAGGCCAACCGCGAGAAGATGCCCAGGTGAGTGGCCCGCTACCTCTTCTGGTGGCCGCCTCCCTCCTTCCTGGCCTCCCGGAGCTGCGCCCTTTCTCACTGGTTCTCTCTTCTGCCGTTTTCCGTAGGACTCTCTTCTCTGACCTGAGTCTCCTTTGGAACTCTGCAGGTTCTA
+
BBBBBBBBFFFFGGGGGG5GGGHHGGGGFEGHHGGGGGGGGHHHHGGGGGGGFGHHHHHAFGGGGGGGGGGGHHGGGGGHGHHHHGGGGC/>CGHHHHHHHHHFHF10GHEGHHGDCCGHHHHHHHHHHFGHHGGGGGHGHHGHHGGG9FFGGGGGFFABDGGFGGFFFFFFFFFFFFFFFFFFFFFFFFFFFFFFFFFFFBFADBFFFFFFFFFFFFFFFFFF.FF;;FFFFFFFFFFFFFFFFFFFFF;
@M05620:37:000000000-D9766:1:1101:7330:9893 1:N:0:47
ACCACACCTTCTACAATGAGCTGCGTGTGGCTCCCGAGGAGCACCCCGTGCTGCTGACCGAGGCCCCCCTGAACCCCAAGGCCAACCGCGAGAAGATGCCCAGGTGAGTGGCCCGCTACCTCTTCTGGTGGCCGCCTCCCTCCTTCCTGGCCTCCCGGCGCTGCGCCCTTTCTCACTGGTTCTCTCTTCTGCCGTTTTCCGTAGGACTCTCTTCTCTGACCTGAGTCTCCTTTGGAACTCTGCAGGTTCTA
+
BBBBB4AAFFFFGGGGGGFGGGHHGFGBAEHHHFFEEGGGGGHHHGGGFGGGHHHHHHGEEGGGGGGGGGGHHHHGGGGHGHHHHGGGGG@DGGGFGHHGHHHGHHHHHHGGHHGGGGGHHHHHHHHGFHGHHGGGGGHGHHGHHGGGGFFGGGGGGB-9ABBFBBFBBFFFFFFFFFFFFFFFFFFFFFFFFBDDFFFFFFFFDFFFFFFFFFFFFFFFFFF/BFFFFFFFFFFEFFFFFFFFFFFFFFB
@M05620:37:000000000-D9766:1:1101:7321:9908 1:N:0:47
ACCACACCTTCTACAATGAGCTGCGTGTGGCTCCCGAGGAGCACCCCGTGCTGCTGACCGAGGCCCCCCTGAACCCCAAGGCCAACCGCGAGAAGATGCCCAGGTGAGTGGCCCGCTACCTCTTCTGGTGGCCGCCTCCCTCCTTCCTGGCCTCCCGGAGCTGCGCCCTTTCTCACTGGTTCTCTCTTCTGCCGTTTTCCGTAGGACTCTCTTCTCTGACCTGAGTCTCCTTTGGAACTCTGCAGGTTCTA
+
CCCCCCCAFFFFGGGGGGFGGFHHGGGBEEHHHFFEDGGGGHHHHGGGGGGGHHHHHHHEGCGGGGGGGGGHGHHGGGGHGHHHHGGGGG>CGGHFHHHHHHHGHHHHHHGGHHGGGGGHHHHHHHHHHGGHGGGGGGHGHHGHHGGGGGGGGGGGGG-;CGGGGGFFFFFFFFFFFFFFFFFFFFFFFFFFFFFFFFFFFBFDFFFFFFFFFFFFFFFFFFFFFFFBFFFFFFFFFFFFFFFFFFFFFFF
@M05620:37:000000000-D9766:1:1101:28502:9920 1:N:0:47
ACCACACCTTCTACAATGAGCTGCGTGTGGCTCCCGAGGAGCACCCCGTGCTGCTGACCGAGGCCCCCCTGAACCCCAAGGCCAACCGCGAGAAGATGCCCACATGAGAGGCCCGCTACATCTTCTCGTGGCCGCCTCCCTCCTCCCTCGCCTCCCGCCGCTCCGCCCTTTCTCACTGGTTCTCTCTTCTGCCGCTTTCCGCAGAACACTCTTCTCTGTCATCAGACTCCTTTGGAACACTCCAGGTTCTA
+
1AA>AA>AFFFDAFGFFBFF1BFBEEEFHEHHGGCEGGE?GHGHHGAEEEFEG1AFFFGGGGGGEE>EGGGHFHEEGGGH/GHECFE/CBCCCCFHFDG1GH//??1?1?<?CE->---1>GH0=D0<<CFCHGC-.:.CGH.///.//9;@?C.AA--;----:A-@-/FFFF/B//99;9BFFFF//;9/B--;BFF9A--9-/-/;BFF/9BFF//9///9;//BF///;BF//9-9B/-///:::F/
@M05620:37:000000000-D9766:1:1101:11057:9924 1:N:0:47
GAGGCTGCTTTGGACGAAACTCATAGATTACTGCAACAGTTCCCCCTGGACCTGGAAAAGTTTCTTGCCTGGCTTAAAGAAGCTGAAACAACTGCCAATGTCCTACAGGATGCTACCCGTAAGGAAAGGCTCCTAGAAGAATCCAAGGGAGTAAAAGAGCTGATGAAACAAAGGCAAGTAAGTCAGGCATTTCACCCTTAGCACTCTTGTGGATCCAATTGAACAATTCTCAGCATTTGTACTTGTAACTG
+
>3AA3>CABBB4G44AEEAEFGHHHBGGHHAADB3BBF2DFA5BBAAA2FBBGFAG332BBGHDEGGAAAABBBF355DFGH3BF33FBB1FHHHFHHHHGBB4FGFFBBB31BB3BBE>>/G3EFG00?3B/B??BGGF0111BBG?/F?<<1D21?@?D1F1?<11?<?0?<.0<.1>><111<0><00=000<..</00<=0;C0;;<AC0<C0C;;G;GHEG0;0;09;9CBFGG;;90;00;;90;
@M05620:37:000000000-D9766:1:1101:5977:9925 1:N:0:47
ACCACACCTTCTACAATGAGCTGCGTGTGGCTCCCGCGGAGCACCCCGTGCTGCTGACCGAGGCCCCCCTGAACCCCAAGGCCAACCGCGAGAAGATGACCCAGTGAGGGGCCCCCCACCCCTTCCTGGTGCCTCCTCCCTCCCTCCTTGCCCCCCCGAGCCGCGCCCCTTTCCACCTGGTCCTCCTTCTTCCGTTTTCCTGAAGAACCCTTTCCCCTAACTGAGGCTCCCTTTGGAATTCTCCAGTTCCA
+
AAAAAABAFFFFGGGGFGFGGGHGFGGGECFHGFFE2EEE?EAGHGGFEEEF5FGBGHHG>E/EFGGGGGGB3GHFGGEHGHHHEFGDGCGFC/FGGH1FH0?F11=<0.A-<A----.;.-:C//0<//;0:00;;/=EB/;.:/;/0;9C0.;@-=--------;@-;F///:9.9/.;9/////B//:/;./;9./B////;///.../:9/://./;9///....:.:F/B/9/;//////:/9///
@M05620:37:000000000-D9766:1:1101:20339:9927 1:N:0:47
GAGGCTGCTTTGGAAGAAACTCATAGATTACTGCAACAGTTCCCCCTGGACCTGGAAAAGTTTCTTGCCTGGCTTACAGAAGCTGAAACAACTGCCAATGTCATACAGGATGCTACCTGCAAGGAAAGGCTCCTAGAAGACTCCAAGGGAGTAAAAGAGCTGATGAAACAATGGCAAGTAAGTCAGGCAGTTCCGCTCTAGCACTCTTGTGGATCCAATTGAACAATTCTCAGCATTTGTACTTGTAACTG
+
A@AAABF>BFDDG4ABFGBFGGHHHHHHHHGHHB4GFHHHHFGHHGGBAFFHHHGFBDCBBGHHHHHGGHHHHHHEGGHHHHFHHEFHGH1BGHHGFHHGGHBFB@B@3BG31B@FG3B1BFDFGHHF?F?GAFG4BGGHBBFG?FH//?//?1B21?<@FFF1F2@@GCF1?10FF/G?F11@F1>G<.>11<><.-<0<=D0</=<D00CC0;:0<;;GCGGCGG0:;;:;CFFGGG0;;;F;;;C;99
@M05620:37:000000000-D9766:1:1101:21500:9939 1:N:0:47
GAGGCTGCTTTGGACGAACCTCATAGATTACTGAAACAGTTCACCCTTGACCTGGAAAATATTCTTGCCTGGATTACAGAAGCTGAAACACCTGCCAATCCATCCAAGAGTACCACAACCGCTACTAAAGTCCGCCACAATACTTCAAGTCATCAAGAAGCAACGCCAAACAACGGTGATTAACTCATGTACCGTTTCCCTAAGAACTCTCTTCATTAAACTAAGCAACCTTTAGAATTCTACATTTAATC
+
>111>>B1BBB1F1B11AAAB0BAGADDD112B211BB0DDD2DBEA0B1BB1BCA11011DDBD2DBBB1A0DB1BBBDF1@BB11@1>0?0FB01@10B12BB1110>1B112B//?EE////112112B>/<</?B?1<<22@@1@2@@2@@1@1?0?100///>-0.>.<--...0==0==<0<00000;:.//:000;/00/;;G0C0;0000;0900;//;9..99090000;;00900;00;09
@M05620:37:000000000-D9766:1:1101:4075:9971 1:N:0:47
GAGGCTGCTTTGGAAGAAACTCATAGATTACTGCAACAGTTCCCCCTGGACCTGGAAAAGTTTCTTGCCTGGCTTACAGAAGCTGAAACAACTGCCAATGTCCTACAGGATGCTACCCGTAAGGAAAGGCTCCTAGAAGACTCCAAGGGAGTAAAAGAGCTGATGAAACAATGGCAAGTAAGTCAGGCATTTCCGCTTTAGCACTCTTGTGGATCCAATTGAACAATTCTCAGCATTTGTACTTGTAACTG
+
AABBAAFBFFFFGGGGGGGGGGFHHHHHBGHFHHGHGHHFHHHHHGGGCFGHHGFHABCHHHHHHHHHHHDGHHHHHFFGHHGHHGHHHGHHHHHHHHHHHHHHHHHFFGHFHGHHHHGGGGHHHHHBFGFHGGHHHGHHHHFCGFHGGHGGHHHGFGGGHHHHHBGHHFGHHHHGHFFDGHGHGHHHHHHHGGDC.<CD<GGHGHHHHFGGHCGHHHHHHHGHHGHHFHGFGGGGGGGFFFGGC;FGGFF
@M05620:37:000000000-D9766:1:1101:22348:9978 1:N:0:47
ACCACACCTTCTACAATGAGCTGCGTGTGGCTCCCGAGGAGCACCCCGTGCTGCTGACCGAGGCCCCCCTGAACCCCAAGGCCACCCACCGGCCAGTGCCCCGCTCCCTCTTCTGGTGGCCTCCTCCCTCCTTCCTGGCCTCCCGGAGCTGCGCCCTTTCTCCCTGGTTCTCTCTTCTGCCGTTTTCCGTCGGCCTCTCTTCTCTGACCTGAGTCTCCTTTGGAACTCTGCTGGTTCTAGCTCGGACGCGC
+
AAA1AAAAFFFFGGGFGGGDGDGHGFE0A0BBAFF?EEGGGHAGHGAEAEGFBAAFGHH/>//>FEGGGGE0FFHGGGG?/EGHG0E/?/<><///??1?0F?/>/?<??FDGDGE10.>F<FFGHGFH/CCGHH00<GGFHHGC----CFG?-CA?GGGGEBFFG?;BFFBBB9BBFF/9>9;/AF/:/-;-@9AFFF/B;B/99FFBBB/;FFFF9B/99B//;;FFFF//9BFFF/9BFFF;-9@--9
@M05620:37:000000000-D9766:1:1101:10664:9980 1:N:0:47
GAGGCTGCTTTGGAAGTAACTGACAAGCCAGTGACACAAGATAGGACGAGCAGCTGTCCGAAGTCCAGTCAAGCGATAACACCTAGTATGCCATCATCTGCTTGAAAAAACAAAGCTTCCTCTTCTGGTCCCTCCCTCCCTCCTTCCTGGCCTCCCGGCGCTGCTCCCTTTCTCCCTCGTTTGCCGTTTTGCCGTTTTCCCTCTGTCCCTACTTTTTGCTCTGTGTCCCCTCTGGAACTCTGCCGGTTCTA
+
>>11>11ABD3B1BB1B3B33B1B11BB00A11BD1100F0AB10B1A/AA/000B1F1BB//ADG1AB11D@B/B//B@11B011122BB11111BB21@B11BF11>>/?F0001<F1FD1FGE11B11<10?/B<C/<0?0@1G1@GGC10/?<@/--<-<0=0<<FFDD=0<//-....00-::::.90-.;B.000;9/0;00000.;0000-;0;//;//9//:--;://;///9///;99--99
@M05620:37:000000000-D9766:1:1101:4059:9980 1:N:0:47
GAGGCTGCTTTGGAAGAACAGACGTCCGAACTTCAATCATCTGCCGTTACCCCGTAAGCGGTCCTTTCCTGGCGAACAGAAGCTGCCACAACCGCAAATGTCCTTCAGGATGCTCCCCTTCCTGCCCGGCTCCTCGCCTCCTCCACTGGCGTCCCCGCGCTGCTGCACCCCTGTCAAGTCGGTCCGGCCTTTCCGCTTTCGCACTCTTGTGTCTCCCCTTGCAACCTGCTCCGCCTAGTTCCTTGTAGCTG
+
A1AAAAFAFFFFGGGGG1BBABBA0000BEEH1DD12D12D21DB/////B0AABF/0B//BE/B2D1BGGHH//>/>BBB1BB1BBBB>>///<///1BBB2B21BBF1BFGFBBF/<FGH1<G@/?><>?F1?EGG>EGHHH0<=CH<<<C@GHG:;;;A.;C0/;CA9;.9;F0;FC.9AA-@<-9;BFFFF9BFFFF-B-;/;B9FF9BB;9;-;;BF/9;-;9;/9:--9--//;:/;;BF/9;;/
@M05620:37:000000000-D9766:1:1101:22411:10021 1:N:0:47
GAGGCTGCTTTGGAAGAAACTCATAGATTACTGCAACAGTTCCCCCTGGACCTGGAAAAGTTTCTTGCCTGGCTTACAGAAGCTGAAACAACTGCCAATGTCCTACAGGATGCTACCCGTAAGGAAAGGCTCCTAGAAGACTCCCAGGGAGTAAAAGAGCTGATGAAACAATGGCAAGGAAGTCAGGCATTTCCGCTTTAGCACTCTTGTGGATCCAATTGAACAATTCTCAGCATTTGTACTTGTAACTG
+
>1AAA1CAFF3D1GGGA1FGDG1GFFHHH1FHHHGFECG1FGHHHGEFHGHGHFHHHFHGFHHH2GAGHFGHHHECGHHFHHHFCGHHHFHHHFFFC1GHHHHFGGHC>GHHHBEDGFE/>EEGF00GBFGHGHBG1<GFFHGF/BFAFEF/F1@2@/GGHH1FD1GGHF/111<GGA.<<G1GGHHFEHBDDGAEG.C<GHHFGHFHG0CCHCHFHFHHHGBGGFBFFFFBFGGFGFGFFGGGGG00FGF
@M05620:37:000000000-D9766:1:1101:28165:10023 1:N:0:47
ACCACACCTTCTACATTGAGCTGCGTGTGGCTCCCGAGGAGCACCCCGTGCTGCTGACCGAGGCCCCCCTGAACCCCAAGGCCACCCACCGGGCAGTGGCCCGCTGCCTCTTCTGGTTGCCGCCTCCCTCCTTCCTGGCCTCCCGGAGCTGCGCCCTTTCTCCCTGGTTCTCTCTTCTGCCGTTTTCCGTCGGCCTCTCTTCTCTGACCTGAGTCTCCTTTGGAACTCTGCCGGTTCTAGCTCGGACGCTC
+
BBAABABA>CFFGGGE6FGFGCHCGAA24AF23AFE2EEE?GHAHGGE1EEFEHBEGH3A0E0EG?EEG?1?GEHGGEAHC/GHG0?/?</<</>?<?0/FH//>/<??11FDGFB<1<0F---<A.<C/<<DHC;CHA:GFACEG-B@.CBB-.--9;0;0;B/;./9;/9BFBFB/9FBB.9/A//9BF-B-999/;BB/:BF///9/BBFB9BF:/;F9F//9BB9/;9-;@.A///9:/A;.---.9
@M05620:37:000000000-D9766:1:1101:6006:10025 1:N:0:47
GAGGCTGCTTTGGAAGAAACTCATAGATAACTGCAGCAGTTCCCCCTGGACCTGGAAAAGTTTCTTGCCTGGCTTACAGAAGCTGAAACAACTGCCAATGTCCTACAGGATGCTACCCGTAAGGAAAGGCTCCTAGAAGACTCCAAGGGAGTAAAAGAGCTGATGAAACAATGGCAAGTAAGTCAGGCATTTCCGCTTTAGCACTCTTGTGGACCCAATTGAACAATTCTCAGCATTTGTACTTATAACTG
+
AA?AAAFAFFFFGGGGGBGGGG1FAB1F3DFGDGG1F00BD2FGHGFG/0BBFFAGGGHHHHHGHHHHHGFGAGCGHHGHHHHHHHFHHHHHHHHHH1FFH2FGHHH1F>C10BFGHHG?>AEBGBF>BG1<FFG>DFBG0BGHGFHABA<?C12@@?0@<C111?DF10?1F1?01<111>1>11>0.111>>.<CE.0=0D0<C<0<<C.:/;C..:GCG0::/CC0C9C0/0;009C0C0000;0;0=
@M05620:37:000000000-D9766:1:1101:20542:10035 1:N:0:47
ACCACACCTTTCTACACTGAGCTGCGTGTGGCTCCCGAGGAGCACCCCGTGCTGCTGCCCGAGGCCCCCCTGAACCCCAAGGCCACCCGCGAGAAGCTGCCCAGGTGAGTGGCCCGCTACCTCTTCTGGTGGCCGCCTCCCTCCTTCCTGGCCTCCCGGAGCTGCGCCCTTTCTCACTGGTTCTCTCTTCTGCCGTTTTCCGTAGGACTCTCTTCTCTGACCTGAGTCTCCTTTGGAACTCTGCAGGTTCT
+
BBBBBBBBFFBB5BEGFDGDABEG4EEFEGEFFGGFE2AA2AFGHHGG0AE1B5BFF3FGG?ECGGGGGGGGHHHHGGG/?FGHHEGGEEBCCGGH2FFHHHHEFFGHH1GGGHHGGGGGFHHHHHHHHDHGHFGDGGGHGHHGGGGGBFGGGGGGGGGGGGGGGGFFFFFFFFFFFFFFFFFFFFFFFFFFBFFDFFFFFFFFFBFFFFFFFBFFFFFFFFFFEBFFFFFFFFFFFFFF/FFFFFF.BFF
@M05620:37:000000000-D9766:1:1101:22904:10041 1:N:0:47
ACCACACCTTCTACAATGAGCTGCGTGTGGCTCCCGAGGAGCACCCCGTGCTGCTGACCGAGGCCCCCCTGAACCCCAAGGCCAACCGCGAGAAGATGCCCAGGCGAGTGGCCCGCTACCTCTTCTGGTGGCCGCCTCCCTCCTTCCTGGCCTCCCGGAGCTGCGCCCTTTCTCACTGGTTCTCTCTTCTGCCGTTTTCCGTAGGACTCTCTTCTCTGACCTGAGTCTCCTTTGGAACTCTGCAGGTTCTA
+
AAAAAAABFFFFGGGFGGGGGGHHGGEEAEFHHGGGGGG?EH2GHGGGGFGFAGHHHHHGGE?EGGGGGGGFCGHGGGE?CGGGFGGEGG/><DHFGFHHHFHE//>CC.CFHGGGCCGHGHHHHHGED/AGGGGGGGEGGGGGGGGGGE.FGGGGGBDFFFFFFFFF;FFFFFFFFFFFFFFFFFFFFFFFFFDDFFFFFFFF?BFFFFBFFFF/BFBFFFEFFFFB/FFFFFEFFFFFFBFFB;.BFFB
@M05620:37:000000000-D9766:1:1101:19176:10043 1:N:0:47
ACCACACCTTCTACAATGAGCTGCGTGTGGCTCCCGAGGAGCACCCCGTGCTGCTGACCGAGGCCCCCCTGAACCCCAAGGCCACTCCCAGGTGAGTGGCCCGCTACCTCTTCTGGTGGCCGCCTCCCTCCTTCCTGGCCTCCCGGAGCTGCGCCCTTTCTCCCTGGTTCTCTCTTCTGCCGTTTTCCGTAGGACTCTCTTCTCTGACCTGAGTCTCCTTTGGAACTCTGCAGGTTCTAGCTCGGACGAGC
+
DDDDDDDDFFFFGGGGGGGGGGHHGGGGHGHHHGGGGGGGGHHHHGGGGGGGHHHHHHHGGGGGGGGGGGGHHHHGGGGHGHHHGFGHH2BFBBBFFGEGCHGGGCGHHHHHHHHGGB/FHGGGGGHGHHGHHHHHHHHHHHHGGGCGGHHHGGGGGGGGGGBGGFGGGGGGGGGGGHGGFFFFFFFFFF.BF0FFFFFFFFFFFFFFFFFFFFFFFFFFFFFFFFFFFFFFFFFFFFFF0BFDFD-<-CF
@M05620:37:000000000-D9766:1:1101:5167:10054 1:N:0:47
ACCACACCTTCTACAATGAGCTGCGTGTGGCTCCCGAGGAGCACCCCGTGCTGCTGACCGAGGCCCCCCTGAACCCCAAGGCCAACCGCGAGAAGATGCCCAGGTGAGTGGCCCGCTACCTCTTCTGGTGGCCGCCTCCCTCCTTCCTGGCCTCCCGGAGCTGCGCCCTTTCTCACTGGTTCTCTCTTCTGCCGTTTTCCGTAGGACTCTCTTCTCTGACCTGAGTCTCCTTTGGAACTCTGCAGGTTCTA
+
CCCCCCCBFFFFGGGGGGFGGGHHGGGBFFHHHGGEFGGGGHFHHGGGGGGGHHHHGHHFGGGGGGGGGGGHGHHGGGGHGHHHHGGGGG>DGGHGHHHHHHHGHHHHHHGGHHGGGGGHHHHHHHHHHHGHHGGGGGHGHHGHHGGGGGGGGGGGGG-;AGGGGGFFFFFFFFFFFFFFFFFFFFFFFFFFFFFFFFFFFFFFFFFFFFFFFFFFFFFFFFFFFFFFFFFFFFFFFFFFFFFFFFFBFFF
@M05620:37:000000000-D9766:1:1101:24893:10056 1:N:0:47
ACCACACCTTCTACAATGAGCTGCGTGTGGCTCCCGAGGAGCACCCCGTGCTGCTGACCGAGGCCCCCCTGAACCCCAAGGCCAACCGCGAGAAGATGCCCAGGTGAGTGGCCCGCTACCTCTTCTGGTGGCCGCCTCCCTCCTTCCTGGCCTCCCGGAGCTGCGCCCTTTCTCACTGGTTCTCTCTTCTGCCGTTTTCCGTAGGACTCTCTTCTCTGACCTGAGTCTCCTTTGGAACTCTGCAGGTTCTA
+
AAA?AAA>CFFFGFGG3G1BG1GFGEA000BBABFA0EEECFHGHGGG?ABFFHGFFHHE?ECFG/EGGGF0F>GGGGEHCEGHHG/<><<<<CCC1FDGHHHGHHHHFHGGHHGGGGGHHHHHHHHHHHFHFGGGGGEGHHGHHGEGGBFGGFGEBA:AGGGG?@B@;FBFFFFFFFFBFFFFFFFFFFFFF@ABFFFFFFFFFFFFFFFFFFFFFFFFFFFFFFFFFFFFFFFFFFFFFFFFFFFFFFF
@M05620:37:000000000-D9766:1:1101:19172:10066 1:N:0:47
ACCACACCTTCTACAATGAGCTGCGTGTGGCTCCCGCGGAGCACCCCGTGCTGCTGACCGAGGCCCCCCTGAACCCCAAGGCCACTCCCAGGTGAGTGGCCCGCTACCTCTTCTGCTGGCCGCCGCCCTCCTTCCTGGCCTCCCGGAGCTGCGCCCTTTCTCACTGGTCCTCTCTTCTTCCGTTTTCCGTAGCACTCTCTTCTCTTACCTGAGTCTCCTTTGGAACTCTGCAGGTTCTAGATCGGAAGAGC
+
AAAABBBAFFFFFGGGGFGGGGHHGGGGHGGHHGGG2AAA0EFGHGGGEEFG5FGHHHHGC>/>FGGGGGGBEHHGGGF//?GAFFGGHHFFGF20?2/<??<><<@<GGH11=>11<<<0><A-<A@:CGG00;;;/C9FF9CDF-9;.;;9?EG9F9FFFBFFFFB/:/;/;FFB9/;;D9//9;;.BF../;9;BFFFF99B//;;/B9.;/:BBF/FF///;BFF/BF/.;;B99BF9/..9.999.
@M05620:37:000000000-D9766:1:1101:24891:10077 1:N:0:47
ACCACACCTTCTACAATGAGCTGCGTGTGGCTCCCGCGGAGCACCCCGTGCTGCTGACCGAGGCCCCCCTGAACCCCAAGGCCAACCGCGAGAAGATGCCCAGGTGAGTGGCCCGCTACCTCTTCTGGTGGCCGCCTCCCTCCTTCCTGGCCTCCCGGAGCTGCGCCCTTTCTCACTGGTTCTCTCTTCTGCCGTTTTCCGTAGGACTCTCTTCTCTGACCTGAGTCTCCTTTGGAACTCTGCAGGTTCTA
+
AAAAAAAAFFFFGGGGFGEEG5FHGGFF4EFFFFFD2EE00A1FGGGEBBEF5BGGGHHEE//>FEGGGGGFHFHFGGGGFHHHHGG@D/<>ADF1?FDBCGHFHHGHFGEGAGGDDCCFFHFHHHHFFHGGH@DGGGEEFGDGGGGGGFAAFFGFGBB@BFFFBBFBBFBFFFFFEBBBBFFFFFFFFFFBFBA./9FBA:AA.;FFFFF/BFFF99/;/BBBB9BFFFFBB/:FBFEFFFFFFAABBFB
@M05620:37:000000000-D9766:1:1101:11512:10081 1:N:0:47
ACCACACCTTCTACAATGAGCTGCGTGTGGCTCCCGAGGAGCACCCCGTGCTGCTGACCGAGGCCCCCCTGAACCCCAAGGCCACTCCCAGGTGAGTGGCCCGCTACCTCTTCTGGTGGCCGCCTCCCTCCTTCCTGGCCTCCCGGCGCTGCGCCCTTTCTCACTGGTTCTCTCTTCTGCCGTTTTCCGTCGGACTCTCTTCTCTGACCTGAGTCTCCTTTGGAACTCTGCAGGTTCTAGCTCGGAAGAGC
+
CCCDCCCAFFFFGGGGGGGGGGHHGGGECFHFHGGGFGFGGHHHHGGGGGGGGHHHHHHEECCGGGGGGGGHGHHGGGGGGHHHGFGFHBFFBB2BFHEGHHGGG<CGHHHHHHHHHH?GHCGGGGHGHGGHHHHHHFHHHHHGDC-:ADGGCGGGGGGGGG0;FGGGGFFFFFFFFFFFFADFFFF:DB.;@-;CFFFFFFFFFFFFFFFFFFFFFFFFFFFFFFFFFFF0;FFFFFFF0BFFF;:;.;B
@M05620:37:000000000-D9766:1:1101:24803:10102 1:N:0:47
GAGGCTGCTTTGGAAGAACCTGACAGGCCATGGCAAAACTTGCTTCTGGGCCCGGGTAAGATCGCCGCTCCCGATATTCAAGCTGAAATGCCGGCTTATGATTGATAACAACCAACACAGGCAATTCCTCTTTAGCACTCTTGACGATCCAATTTAAAAATACTCAGCAATTGAACTTTTAACTGACAAGCCATGGACAACAGATCTGAAGCACACGACTGAACTCCATTCACCACTTATTAACTCCCATG
+
A>A1AAFAFFFFGCGGFB1FGBB0B1AA0A0BBB0EA00B11D11D1A10BB///A/A0AA21//B///>?>//EE/@2BB2BF111121BB>EG//BBG2BB1G2BBBGHA/FC?///0//?0@1@G2@@F1?1<?1?0??111/<.<>1F1>11=1<1<0<=<DC/0/00<0=<=<;0;;;:;:CCB..:;0:/0;9C.;/90/90;;99;;9;--9.99;;;;;///9:BB/AF/B//;///;9-::;
@M05620:37:000000000-D9766:1:1101:7693:10108 1:N:0:47
GAGGCTGCTTTGGAAGAAACTCATAGATTACTGCAACAGTTCCCCCTGGACCTGGAAAAGTTTCTTGCCTGGCTTACAGAAGCTGAAACAACTGCCAATGTCCTACAGGATGCTACCCGTAAGGAAAGGCTCCTAGAAGACTCCAAGGGAGTAAAAGAGCTGATGAAACAATGGCAAGTAAGTCAGGCATTTCCGCTTTAGCACTCTTGTGGATCCAATTGAACAATTCTCAGCATTTGTACTTGTAACTG
+
AA>AAA1AFFDFFGGFAFGFABDAEGFGHFHGFHHFHGH1GHDGHG?FHEHCEAF0FHHHAFFHD1AFGHHEGEBGHHGDC1GFFHHFHFHFFFFGGGHGGHHHHHHFHGHHHFHHHHG/EEGGFHFGHHCGGGHGHHHHHHHHFHFFBEGBGFHHEEHHHHFGFHHHHHEHFHHGGF?<FG<FGGFFA1FGHHGGCGGGBGHHFHHFH0GCFGHHHGHHFGHHHHHHHHGFBFFGGGFFFGGGFCBFBCF
@M05620:37:000000000-D9766:1:1101:17522:10109 1:N:0:47
GAGGCTGCTTTGGAAGAAACTCATAGATTACTGCAACAGTTCCCCCTGGACCTGGAAAAGTTTCTTGCCTGGCTTACAGAAGCTGAAACAACTGCCAATGTCCTACAGGATGCTACCCGTAAGGAAAGGCTCCTAGAAGACTCCAAGGGAGTAAAAGAGCTGATGAAACAATGGCAAGTAAGTCAGGCATTTCCGCTTTAGCACTCTTGTGGATCCAATTGAACAATTCTCAGCATTTGTACTTGTAACTG
+
AAAABBCAFFFFEGGGGFGGFFFHFHFHHHHFDGHFFFHEHHHHHGEGHHGGHGHHHHHHFHHHBDAGHHHHHF1FHHHGHHHHFHHGHHHHGHGHHFHGGHHHHHHHHHHHHGHHHHG/EEFFGHHHFHHHGHHDGFFHHHHHGE1FAGECGFHHEFHHHGGFFHHHHFGGHHGHHGGFGHGHHHHHGHHGHHFGGGGH00GHCGFHHDGDBCHGHHHFCGGHHHHCGFF0BFFFGGGFFGGGF0C09B9
@M05620:37:000000000-D9766:1:1101:8481:10112 1:N:0:47
ACCACACCTTCTACAATGAGCTGCGTGTGGCTCCCGAGGAGCACCCCGTGCTGCTGACCGAGGCCCCCCTGAACCCCAAGGCCAACCGCGAGAAGATGCCCAGGTGAGTGGCCCGCTACCTCTTCTGGTGGCCGCCTCCCTCCTTCCTGGCCTCCCGGAGCTGCGCCCTTTCTCACTGGTTCTCTCTTCTGCCGTTTTCCGTAGGACTCTCTTCTCTGACCTGAGTCTCCTTTGGAACTCTGCAGGTTCTA
+
BBBCDDCDFFFFGGGGGGGGGGHHGEGEFGHHHGGGGGGGGHHHHGGGFGGGGHGHHHHGGGGGGGGGGGGHGHHGGGGHGHHHHGGGGGGGGGHHHHHHHHHGGHHHHHGGHHGGGGGHHHHHHHHHHHGHHGGGGGHGHHGHHGGGGGGGGGGGGG?AFGGGGGFFFFFFFFFFFFFFFFFFFFFFFFFFFFFFFFHFFFFFFFFFFFFFFFFFFFFFFFFFFFFFFFFFFFFFFFFFFFFFFFFFFFF
@M05620:37:000000000-D9766:1:1101:24787:10115 1:N:0:47
GAGGCTGCTTTGGAAGAAACTGATACGCCAGGGCAACACGATCGTATGGACCCACGTAAGAACTTCATTCACGATATTCAATCTGATATACCGGCTAATGCTTGACAAAAAAAAAAACAAGAAAAACCACATCAAAAATACATAAAAAACAATAAAGAAAAAAACATAATCAGAACCTTTAAATGAAAACTAATATCCAACACAATCATATCACAAAAACCAACTAAATGGACCAGTGATAATCACAAACT
+
>AAA>AFACDFFG45BFF4GG5B5D52B2A2FE2A22F2A22B2213A25BBA11A1B1BBAB555555D@BF1B10F4BBB3B444B4@BFE?E>13BG44B3B3B3BFEE/<B/>//<000?0<//?</1111<1.0<111>=<11-...000000./:.--..0;0000000/.;0099;000000/0000900000/:...///99//9/9/.9....99/////////.;.9///999;/9//../
@M05620:37:000000000-D9766:1:1101:13610:10129 1:N:0:47
GAGGCTGCTTTGGAAGAAACTCATAGATTACTGCAACAGTTCCCCCTGGACCTGGACAAGTTTCTTGCCTGGCTTACAGAAGCTGAAACAACTGCCAATGTCCTACAGGATGCTACCCGTAAGAAAAGGCTCCTAGAAGACTCAAAGGGAGTAAAAGAGCTGATGAAACAATGGCAAGTAAGTCAGGCATTTCCGCTTTAGCACTCTTGTGGATCCAATTGAACAATTCTCAGCATTTGTACTTTTAACTG
+
A3AAA>FABBBDABBBAGBFGGHHHHGFGGFDHG4FBGADGDFBGGEB2FBFGGEB231BDFGFGHFBBBAFGHGB3BBDGGFFGBDGFEBFHGGFFHHGGGHFBGEBBBFGFG4BBF??>EG4BCG3??BGFHBBBDFF3B11BBF0/?CE<@>21/0@1<@1>F1<?C??FFGF1/??<>>1>10>.>>>1>.<<.E=000<0<GGGD0A:<0C:C0<C0CGFF::;;;;0BB0CFF0;=;;00;=;9;
@M05620:37:000000000-D9766:1:1101:15417:10133 1:N:0:47
GAGGATGCTTTGGAAGAAACTCATAGATTACTGCAACAGTTCCCCCTGGACCTGGAAAAGTTTCTTGCCTGGCTTACAGAAGCTGAAACAACTGCCAATGTCCTACAGGATGCTACCCGTAAGGAAAGGCTCCTAGAAGACTCCAAGGGAGTAAAAGAGCTGATGAAACAATGGCAAGTAAGTCAGGCATTTCCGCTTTAGCACTCTTGTGGATCCAATTGAACAATTCTCAGCATTTGTACTTGTAACTG
+
AAAA3CCFFFFFGGGGFFGGFGHGHHHHHGHHGGHHHHHFHHHHHGGGHHHHHGHGHHHHHHHHHHGHHHHHHHHGHHGHHGHHHHHHHHHHHHHHGHHHHHHHGHHHHHHGHHHHHHGAEGHHFHHHFHHHGHHHHDHHHHHHHGHGGHGGHHHHHGHHHHHHHHHHHGHHHHHHHGBFDHHHHHHHHHHHHHFGGGGGGFHHHHHHGHHGHGHHHFGHHHGHHHHHHHHFGGGGGGGGGGGGGFFBFGG
@M05620:37:000000000-D9766:1:1101:21817:10139 1:N:0:47
ACCACACCTTCTACAATGAGCTGCGTGTGGCTCCCGAGGAGCACCCCGTGCTGCTGACCGAGGCCCCCCTGAACCCCAAGGCCACTCCCCGGCGAGTGGCCCGCTTCCTCTTCTGGTGGCCGCCTCCCTCCTTCCTGGCCTCCCGGCGCTGCGCCCTTTCTCCCTGGTTCTCTCTTCTGCCGTTTTCCGTCGGCCTCTCTTCTCTGACCTGAGTCTCCTTTGGACCTCTGCCGGTTCTAGCTCGGACGCGC
+
CCCCCCBAFFFFFFGGGG5FGGHHGEFBFEHFHGGEDEAEGHDHHGGEEEGGHHGHHHHAFEFGGGGGGGGHGHHGGGGFFGHHG3FFG?>C///<>GCFHHGCC.<FGGHHHHHGHE.<G-@@EGHGH:EHHFHGFFHGGGGGGG-;D@FGAFFFFFFFFFFFFFEFFFFFFFFFFFFFFFDFFFFBDF.;@-ADFFFFFBBBFEFFFFBBFFFFFFFFFFEB0;BFFFF0@FFDA0BFEFFFF.-@-@B
@M05620:37:000000000-D9766:1:1101:17788:10172 1:N:0:47
GAGGCTGCTTTGGAAGAAACTCATAGATTACTGCAACAGTTCCCCCTGGACCTGGAAAAGTTTCTTGCCTGGCTTACAGAAGCTGAAACAACTGCCAATGTCCTACAGGATGCTACCCGTAAGGAAAGGCTCCTAGAAGACTCCAAGGGAGTAAAAGAGCTGATGAAACAATGGCAAGTAAGTCAGGCATTTCCGCTTTAGCACTCTTGTGGATCCAATTGAACAATTCTCAGCATTTGTACTTGTAACTG
+
A3A?>AF>BBB4FA5BFGBFGGHHHGGFFFFFG54B4FBBEDABGFEF2CBFGFAB332BBBFDGHFBABFFFHH3BBBFFGAEG33GBB?BGHHECHFGGFGHBGGGBFFCCGBBBF??>EFFBCF00?BFEFBBFFGGB?B??BF?/?EC@@D22?2@FCFDGGG<?CF??F0CGF??F1<<>=CG<11>=1>CCAF<0DGGBCGHHHGAC::/:;;::;CGFFC<<CFBFFBBFGG0;;CF09;CC;;
@M05620:37:000000000-D9766:1:1101:9992:10173 1:N:0:47
ACCACACCTTCTACAATGAGCTGCGTGTGGCTCCCGAGGAGCACCCCGTGCTGCTGACCGAGGCCCCCCTGAACCCCAAGGCCAACCGCGAGAAGATGCCCAGGTGAGTGGCCCGCTACCTCTTCTGGTGGCCGCCTCCCTCCTTCCTGGCCTCCCGGCGCTGCGCCCTTTCTCACTGGTTCTCTCTTCTGCCGTTTTCCGTAGGACTCTCTTCTCTGACCTGAGTCTCCTTTGGAACTCTGCAGGTTCTA
+
CCCDDDCCFFFFGGGGGGGGGGHHGGGEHGHHHGGGGGGGGHHHHGGGGGGGHHHHHHHGGGGGGGGGGGGHGHHGGGGHGHHHHGGGGGGGGGHHHHHHHHHE1?GHHFGGHGGGGGCHHHHHHHFHHHGHHGGGGGHGHHGHHGGGGGGGGGGGGC-<BFFFFFFFFFFFFFFHFHFFFFFFHFFFHHFHFFFFFFFFFFFFFBFFFFFFFFFBFFFFFHFFFFFFFFFFHHFFFFFFFHFHFF:FFFB
@M05620:37:000000000-D9766:1:1101:28133:10176 1:N:0:47
GAGACTGCTTTGGCAGAAACTGACAAGTTACTCCCACAGGGTACGCCGGTCATCTGACCGATTTCCCGCTGAACCCCAACGCCTAGCCCCAGAACCACGACTCAAAAGAGTCACCCTCCATCTCCTCGTGTCCTCCCCTCTCATCCTTCGGCTCACGCAGCTCCGCGTCGTCTCACAGGTTCTCTCTCCTGCCGCTTTCAGCACAACTCTCTTCTCTCACATCATACTCTTTGTATTTTATCCAGATTATC
+
1>>1ADCCFFFFEFB111B1A1B1BB0DD3ADDFB0BA000A010BAA//A/DEB12BBA/>//2B1//>//@B/>/E>?//>B>>100?///00?0?/<//?B11B0/01111@@///@11@11<?/<//01?<0..0><01<><1=>..-.<0<.<-;-:;/;C----;9.;0;00.000;900C9/0/9.:;---9//;9-;--/:9/9/9;;/;/:;/;////:/9///9///9//:;;////////
@M05620:37:000000000-D9766:1:1101:17833:10188 1:N:0:47
ACCACACCTTCTACAATGAGCTGCGTGTGGCTCCCGAGGAGCACCCCGTGCTGCTGACCGAGGCCCCCCTGAACCCCAAGGCCAACCGCGAGAAGATGCCCAGGTGAGTGGCCCGCTACCTCTTCTGGTGGCCGCCTCCCTCCTTCCTGGCCTCCCGGAGCTGCGCCCTTTCTCACTGGTTCTCTCTTCTGCCGTTTTCCGTAGGACTCTCTTCTCTGACCTGAGTCTCCTTTGGAACTCTGCAGGTTCTA
+
AA@ABAAAFFFFGGGCGGBFGFFGGFEBGFHCFGEDFEEGEHHHHGGGAEGFHHFHHHHGGGGGGGGGGGGHHHHGGGGHFHHHHGGGGGGGGGHHHHHHHHHGGHHHHHGGHHGGGGGHHHHHHHHGHHGHHGGGGGHGHHGHHGGGGGGGGGGGGGGGGGGGGGFBBFFFFFFFFFFFFFFFFFFFFFFFFBFFFFFFFFFFFFFFFFFFFFFFFFFFFFFFFFFFFFFFFFFFFFFFFFFFFFFFFFB
@M05620:37:000000000-D9766:1:1101:22968:10196 1:N:0:47
ACCACACCTTCTACAATGAGCTGCGTGTGGCTCCCGAGGAGCACCCCGTGCTGCTGACCGAGGCCCCCCTGAACCCCAAGGCCACCCCCCGGCCAGTGGCCCGCTTCCTCTTCTGGTTTCCTCCTCCCTCCTTCCTGGCCTCCCGGCGCTGCGCCCTTTCTCCCTGGTTCTCTCTTCTGCCGCTTTCCGTCGGCCTCTCTTCTCTGACCTGCGTCTCCTTTGGAACTCTGCTTGTTCTAGCTCGGACGTGC
+
CCCCCBCBFFFFGGGGGGGGGGHHGEGEGGHHHGGGGGGGGHHHHGGFGEGGHHHHHHHEFFEGGGGGGGGHGHHGGGGHGHHHG0?/>/<>///??G0FHHC<C.>FG<GGG1FG10.=D0DCGH/CG/<C:GG00/;GCCHGA?---ACG--EG-FFFEB/:/;./;/;BB///BFF/9--;.AF/./.;9B.A.FF/9;B/;FFFF/9.;A>DF/9//////BBFFBF//;A/F///:BF.-.-9...
@M05620:37:000000000-D9766:1:1101:20629:10210 1:N:0:47
GCGGCTGCTTTGGAAGAAACACATAGATTCCTGCCACAGTTCCCCCTGGCCCTGGAACCGTTTCTTGCCTGGCTTCCAGAAGCTGCAACAACTGCCACTGTCCTACAGGATGCTACCCGTAAGGACAGGCTCCTCGCCGACTCCCCGGGAGTCACCGCGCTGCTGAAACAATGGCAAGTAAGTCAGGCATTTCCGCTTTAGCACTCTTGTGGATCCACTTGAACACTTCTCAGCATTTGTACTTGTAACTG
+
>>1AA>DAFFB11AB111BFFG0BBBGHH3DGHHC1BABADFGHHGEF/0BBFH/FG1AEEFHHDGFGHHHHHHB0FGHFHHHFF1BGHBFGGGHH11BFHHHH2FGHH0GHHH2GHHGG/?GH100FFGHHGH0E//>/CCGH//>CGGCE0F10<-<CGG.CHHHCHFHHHHHHHGG00FGGGGGG.FGGGGGGGGGGGGGGGGGGGGGFFFFFB/;FFB/;F-;FFFFFFFFFFFFFEFFFFF9/;FB
@M05620:37:000000000-D9766:1:1101:27423:10218 1:N:0:47
ACCACACCTTCTACAATGAGCTGCGGGTGGCTCCCGAGGAGCACCCCGTGCTGCTGACCGAGGCCCCCCTGAACCCCAAGGCCACTACCCGGTCAGCGGCCCGCTCCCTCTTCTGGTGGCCGCCTCCCTCCTTCCTGGCCTCCCGGAGCTGCGCCCTTTCTCCCTGGTTCTCTCTTCTGCCGTTTTCCGTCGGACTCTCTTCTCTGACCTGAGTCTCCTTTGGAACTCTGCAGGTTCTAGCTCGGACGAGC
+
AAA1AAAAFFFFGDGB3FGDG1GFG?0AA0FF1BFAEEGGEGHGHGGG/AEFGHH1GHFE?>/EF/EEGGG0F1FGGG/<//?FF100BGC///<?1/</>C?CGAAFFGGHHHFG=GCHFGGGGGHGHFCHFGFFFG.9FFEEA@@GG.B/?-;>9FFBFFFFFBE//;/;FFEFFFFFF@9BBEBFBF-9@-;=F/BFFFFF//99BFFFFBFFFFFFFFFFFF/BFBB/FFA9BFBF/;/B???--9@
@M05620:37:000000000-D9766:1:1101:28571:10218 1:N:0:47
ACCACACCTTCTACAATGAGCTGCGTGTGGCTCCCGAGGAGCACCCCGTGCTGCTGACCGAGGCCCCCCTGAACCCCAAGGCCAACCGCGAGAAGATGCCCAGGTGAGTGGCCCGCTACCTCTTCTGGTGGCCGCCTCCCTCCTTCCTGGCCTCCCGGAGCTGCGCCCTTTCTCACTGGTTCTCTCTTCTGCCGTTTTCCGTAGGACTCTCTTCTCTGACCTGAGTCTCCTTTGGAACTCTGCAGGTTCTA
+
CCCCCCCBFFFFGGGGGGDDGGHHGFEEHEHHHGGGGGGGGGHHHGGGGGGGHHHHHHHGGGGGGGGGGGGHHHHGGGGHGHHHHGGFGCFFGGHGH2GHHHHGHHGHHHGGHHGGFGGGHHHBHHHH0GGH.DGGGGGGHHGHHGGEFGFGGGFGGF-ADGGGGGF;=/F/BFFFFFBBFFFFFFFFFFFFFFDFFFFFFFFFFFFFFFFFEFFFFFFFFFFFFFFFFFFFFFFFFFFFFFFFFFFFFFB
@M05620:37:000000000-D9766:1:1101:20634:10228 1:N:0:47
GAGGCTGCTTTGGAAGAAACACATAGATTACTGCAACAGTTCCCCCTGGACCTGGAAAAGTTTCTTGCCTGGCTTACAGAAGCTGAAACAACTGCCAATGTCCTACAGGATGCTATCTGCAAGGAAATGCTCCTAGAAGACCCCAAGGGAGCAAAAGATCTGATGAAACAACGGCAAGTAAGCCAGGCATTTCCTCTTTAGCACTCTTGTGGATCCAATTGAACAATTCTCAGCATTTGTACTTGTAACTG
+
CBCCCCFCFFFFGGGGGGGG4BGHHHHHHHHHHHHHGHHFHHHHHGGGHHHHHHHHHHHHGHHHHHHHHHHHHHHHHHHHHHHHHHHHHHGHHHHHHHHHGEFFHH3@BG33B344B4444?3/03B33DG33BG4B3DFG2F/EA/FF/</?BGHHF2F2@G2FH2GFHH/ACG--.1>111>00.>C00<=G00=0=D0==<</000;:.0<G/0:CGHHHHHHF09CF9BFGBFFG9CFFGF;CFFCF
@M05620:37:000000000-D9766:1:1101:16894:10241 1:N:0:47
TCTGCTGCTTTTGAGACCCTCATAGATTACTGCACCAGTTCCCCCTGGACCTGTAAACGTTTCTTGCCTGGCTTACAGAGGCTGACACACCTGCCACTGTCCTACAGGATGCTCCCCGTACGGACCGGCTCCTAGCCGACTCCCCGGGCGTCCACGAGCTGCTGAAACAATGGCAAGTACGTCAGGCCTTTCCGCTTTAGCACTCTTGTGGATCCACTTGACCAATTCTCAGCATTTGTACTTGTACCTGA
+
1>1>>31BBF3BAAAFF1AFGFHHH1FFHFHHH1BEEFB1DFGHGGFHBCGHH1DDGFEFGHH21DBGEFGHHFGFHHH0BE/>FC1CG>EGEHGFGHHFHHHHHBGG0GHHH1GGGCG?//?//<EGGGGGHBGF0CCGGGHCAC/C-A@-<<0<@CGGH/GHHHHHG.CGFGFBEGG0CFFAFGG.;FFGGGGGGGFGGGGFFFFFFFFFFFF/9BFFF/BFEFFFFFFFFBFFBFFBFFFFFF9BFFF
@M05620:37:000000000-D9766:1:1101:5731:10244 1:N:0:47
ACCACACCTTCTACAATGAGCTGCGTGTGGCTCCCGAGGAGCACCCCGTGCTGCTGACCGAGGCCCCCCTGAACCCCAAGGCCACTCCCAGGTGAGTGGCCCGCTACCTCTTCTGGTGGCCGCCTCCCTCCTTCCTGGCCTCCCGGAGCTGCGCCCTTTCTCACTGGTTCTCTCTTCTGCCGTTTTCCGTAGGACTCTCTTCTCTGACCTGAGTCTCCTTTGGAACTCTGCAGGTTCTAGATCGGAAGAGC
+
AAAABCCCFFFFGGGGGGGGGGHHGGGGHGHHHGGGGGGGGHHHHGGGFGGGHHHHHHHGFGEEGGGGGGGFHHHGGGGGGGHHGHHHHHHGBGDHBFEGHHGGGGGHHHHHHHHHGHGHHGGGGGHGHHGHHHHHHHHHHHHGGG@DCGHHGGGGGGGGGGBFGGGFGGGGGGGGGGFGGFFFFFFFFF.ADEFFFFFFFFFFFFFFFFFFFFFFFFFFFFFFFFFFFFFFFFFFFFFFBFFFFFEFFFF
@M05620:37:000000000-D9766:1:1101:28582:10249 1:N:0:47
ACCACACCTTCTACAATGCGCTGCGTGTGGCTCCCGAGGAGCACCCCGAGCTGCTGACCGAGGCCCCCCTGAACCCCAAGGCCAACCGCGCGAAGATGCCCAGGTGAGTGGCCCGCTACCTCTTCTGGTGGCCGCCTCCCTCCTTCCTGGCCTCCCGGAGCTGCGCCCTTTCTCACTGGTTCTCTCTTCTGCCGTTTTCCGTAGGACTCTCTTCTCTGACCTGAGTCTCCTTTGGAACTCTGCAGGTTCTA
+
BBBAABB3CFFFGGGGGG4AEAEFGEGAFFEGHABBEFGGGHDGHEGE0AAEHHHEGHHGGFGGGGGGGGGHGHHGFGGHFHHHHGGGGG/>DGGDHHHHHHHGGHFGHHGGHHGGGGGHHHHHHHHHHHGHHGGGGGGGGGGGGGGGGGGGGGGGGG-@BFFFFFFFFFFFFFFFFFFFFFFFFFFFBBFFFFFFFFFFFFFFFBFFFFFFFFFFFFFFFFFFFFF9BFFFFFFFFFFFFFFFFFFFFFB
@M05620:37:000000000-D9766:1:1101:20402:10261 1:N:0:47
ACCACACCTTCTACAATGAGCTGCGTGTGGCTCCCGAGGAGCACCCCGTGCTGCTGACCGAGGCCCCCCTGAACCCCAAGGCCACTCCCCGGTGAGTGGCCCGCTACCTCTTCTGGTGGCCGCCTCCCTCCTTCCTGGCCTCCCGGAGCTGCGCCCTTTCTCCCTGGTTCTCTCTTCTGCCGTTTTCCGTAGGACTCTCTTCTCTGACCTGAGTCTCCTTTGGAACTCTGCAGGTTCTAGATCGGAAGCGC
+
CCCCCDCCFFFFGGGGGGGGGGHHGFGBEGHHHGGGGGGGGHHHHGGGGGGGHHGHHHHGGGGGGGGGGGGHGHHGGGGHGHHHGFGFH/>B//?BFGFGHHGGG/AGHHHHHHHHHFCHHGGGGGHGHHGHHHHHHHHHHHHGGGCGGGGGGGGGGGGGGG0FGGGGGFFFFFFFFFFFFFFFFFFFFF.AD:FFFFFFFFFFFEFFFFFFFFFFHFFFFFFFFFFFFHFFFFFFFFFF0BFEF;.;.;@
@M05620:37:000000000-D9766:1:1101:16904:10262 1:N:0:47
GAGGCTGCTTTGGAGAAACTCGTAGATTACTGCAACAGTTCCCCCTGGACCTCGCAAAGTTTCTTGCCTGGCTTACAGAAGCTGAAACAACTGCCAATGTCCTACAGGATGCTACCCGTAAGGAAAGGCTCCTAGAAGACTCCAAGGGAGTAAAAGAGCTGATGAAACAATGGCAAGTAAGTCAGGCATTTCCGCTTTAGCACTCTTGTGGATCCAATTGAACAATTCTCAGCATTTGTACTTGTAACTGA
+
AAAAAAFAFFFFGGB1BGG1B0BAEA33DGGHAAFGGGAFEDFBEEAFA0FB1A//AEFDA2GHD11AB1AFFAF1111B@1BG111F0>G1BBB11@BBF2BEGHFFHB1FGGHHHAEEGHHHGHBBFFGGHBBFHFGFGFHBGFFEHFE@GGG@F?FGHF??FFF?CC?<<0<FFF<F><>1=0><<<DDGCFCEG==CCC;GGGGGHCHBCH:C;CCF;:FGBF9BB9FFGFGG0;;C;FF;;FGFG0
@M05620:37:000000000-D9766:1:1101:15937:10282 1:N:0:47
GAGGCTGCTTTGGAAGAAACTCATAGATTACTGCAACAGTTCCCCCTGGACCTGGAAAAGTTTCTTGCCTGGCTTACAGAAGCTGAAACAACTGCCAATGTCCTACAGGATGCTACCCGTAAGGAAAGGCTCCTAGAAGACTCCAAGGGAGTAAAAGAGCTGATGAAACAATGGCAAGTAAGTCAGGCATTTCCGCTTTAGCACTCTTGTGGATCCAATTGAACAATTCTCAGCATTTGTACTTGTAACTG
+
A?ABCCFBFFFFGGGGGGGGGGHHHHHHHHHGHHHHHHHHHHHHHGGGHHHHHHHHHHHHFGHHHHHHHHHHHHHHHHHHHHHHHHHHHHHHHHHHHFHHHHHHGHHHHHHHHHGHHHGGGGHHHHBHHHHHGHFFH3FGHHHHF2FGGHGFHHHFHFHHHH2GHHHHHHHHHHHHHGFGDGGHHHHHHHHHHHGGGGGHGHHHFHHHHHHGHHHHH0GHHHBGHFHHHHGGGGGGGGGGBFGGGGF0CGG
@M05620:37:000000000-D9766:1:1101:26314:10297 1:N:0:47
ACCACACCTTCTACAATGAGCTGCGTGTGGCTCCCGAGGAGCACCCCGTGCTGCTGACCGAGGCCCCCCTGAACCCCAAGGCCAACCGCGAGAAGATGCCCAGGTGAGTGGCCCGCTACCTCTTCTGGTGGCCGCCTCCCTCCTTCCTGGCCTCCCGGAGCTGCGCCCTTTCTCACTGGTTCTCTCTTCTGCCGTTTTCCGTAGGACTCTCTTCTCTGACCTGAGTCTCCTTTGGAACTCTGCAGGTTCTA
+
3AABBAAAFFFFFGGFFG5FGGFHE2EA4E2FF2FEAECCEAGAAEEEEEGFHHFHEFFFECEEGGGGGG?CBGHGFGGHGGHHHGGGGG?CDGHEFFHHHHHGGFHHHFGGHHGGGGGHHHHHHGHHHHGHHGGGGGHGHHGHHGGGGGGGGGGGGG-BBGGGGGFBBFFFFFFFFFFFFFFFFFFFFFFFFBADFFFFFFFFFFFFFFFFFFFFFFFFFFFFFFFFFFFFFFFFFFFFFFFFFFFFFFF
@M05620:37:000000000-D9766:1:1101:13605:10312 1:N:0:47
GAGGCTGCTTTGGAAGAAACTCATAGATTACTGCAACAGTTCCCCCTGGACCTGGAAAAGTTTCTTGCCTGGCTTACAGAAGCTGAAACAACTGCCAATGTCCTCCAGGATGCTCCCCGTCCGGACAGGCTCCTCGCAGCCTACACGGGAGTCACCGCGCTGCTGAACCCATGGCAAGTACGTCAGGCATTTCCGCTTTAGCACTCTTGTGGCTCCCATTGAACACTTCTCAGCATTTGTCCTTGTACCTG
+
AAAABBFBFFFFGGGGGGGGGGGHHHHHHHHHHHHHHHHGHHHHHGGGHHHHHHHCHHHHFHHHHHHHHHHHHHHHHHHHGHHHHGHHHHHHHHHHHGHHHHHH33BF3CGHHH3EFG/E//>EFE/?FFGHGHB//B//?F2F22/B/</<0?11<-->C-.<GDH/C.<CH/CGGGHF0;CC..CH.0;0FBFGGGG0FFBF0FGGGGGB.CFG.CFFFBBFF.9BFFFFFF/FFBFF/BFFFF/9;FB
@M05620:37:000000000-D9766:1:1101:5491:10336 1:N:0:47
ACCACACCTTCTACAATGAGCTGCGTGTGGCTCCCGAGGAGCACCCCGTGCTGCTGACCGAGGCCCCCCTGAACCCCAAGGCCACTCGCAGGTGAGTGGCCCGCTACCTCTTCTGGTGGCCGCCTCCCTCCTTCCTGGCCTCCCGGAGCTGCGCCCTTTCTCACTGGTTCTCTCTTCTGCCGTTTTCCGTCGGCCTCTCTTCTCTGACCTGAGTCTCCTTTGGACCTCTGCCGGTTCTAGATCGGAAGCGC
+
AAA1AAA>BFFFFGGGDGB1F1FFGEAAA0FF10FA0EE?AHHHHGGGCEEGHHFGHHGEEEEGGCGGGGGBHCGGGGGG>AGHGFG/>/?<<<1B>F<FHHGCC/AGHFGHHHHHGH.FH-CCGGHGC<CGHHHHGHGHHHHGCG-@@FGGGGGGGGGBFF0CFFFFG09BFGGGF/9BB>BFFEF9-9-@@--:;9BFF9B9BBFFFFFEFFBFFBBFFFFF/;BFFFF9;@@?E9;//;BE---;-;9
@M05620:37:000000000-D9766:1:1101:5380:10354 1:N:0:47
GAGGCTGCTTTGGAAGAAACTCATAGATTACTGCAACAGTTCCCCCTGGACCTGGAAAAGTTTCTTGCCTGGCTTACAGAAGCTGAAACAACTGCCAATGTCCTACAGGATGCTACCCGTAAGGAAAGGCTCCTAGAAGACTCCAAGGGAGTAAAAGAGCTGATGAAACAATGGCAAGTAAGTCAGGCATTTCCGCTTTAGCACTCTTGTGGATCCAATTGAACAATTCTCAGCATTTGTACTTGTAACTG
+
BABBBBFBFFFFGGGGGGGGGGHHHHHHHHHHHHHHHHHEHHHHHGGGHHHHHGHHFHGHHHHHHHHHHHHHHHHHHHGHGHHFHHHHHHHHHHHHHHHHHHHHHHHGFGHHHGHHFHGGEEHHHHFBFGHHGHHHHFHHHHHHEGHEGHGGHHHHHGHHHHHHGFHGHFFDGHHHHGGEHFGHGHHHHHHG>GDE<CEDDGDHGHGHHDCFC=GHFGHHHHHH0:GHHHFGGGFGGGFFCGGGB;F0CFG
@M05620:37:000000000-D9766:1:1101:10360:10363 1:N:0:47
GAGGCTGCTTTGGAAGAAACTCATAGATTACTGCAACAGTTCCCCCTGGACCTGGAAACGTTTCTTGCCTGGCTTCCAGAAGCTGAAACAACTGCCAATGTCCTACAGGATGCTACCCGTCAGGAAAGGCTCCTCGCAGCCTCCAAGGGAGTCAAAGAGCTGATGAACCAATGGCAAGTAAGTCAGGCATTTCCGCTTTCGCACTCTTGTGGCTCCAATTGCACACTTCTCAGCATTTGTCCTTGTAACTG
+
111>AAFAFFFFGBBFAGGGGGHHGGHHHHFHDG1FGFFADGHHHGEF/BFFBG0BF10BBFGGGGHGHHHGHGG0BGGGFHHHH1@FGFHHHHHHHFHHHHHHFFHHH>GHHH2FHH/?/>?F10BBGHHHGH0E////?FHH01@FG/?C0@21?0?GHH?FH<G1?0<<FBGHFGH11=GGFFHH.CGHHHGGGGG0CEGGCHHHHHHC.;FG/9CFG0;FB.9=FFFFGGBFGGEG0;CFGG00;F/
@M05620:37:000000000-D9766:1:1101:16638:10369 1:N:0:47
ACCACACCTTCTACAATGAGCTGCGTGTGGCTCCCGAGGAGCACCCCGTGCTGCTGACCGAGGCCCCCCTGAACCCCAAGGCCACTCCCAGGTGAGTGGCCCGCTACCTCTTCTGGTGGCCGCCTCCCTCCTTCCTGGCCTCCCGGAGCTGCGCCCTTTCTCCCTGGTTCTCTCTTCTGCCGTTTTCCGTAGGACTCTCTTCTCTGACCTGAGTCTCCTTTGGAACTCTGCAGGTTCTAGATCGGACGAGC
+
CCDDDCCCFFFFGGGGGGGGGGHHGGGEHGHHHGGGGGGGGHHHHGGGGGGGHHHHHHHGGGFFGGGGGGGHHHHGGGGHGHHHGHHHH2FFBFGHGHGGHHGGGCGHHHHHHHHGHHCHHGGGGGHGHHGHHHHHHHHHHHHGGGGFGHHHGGGGGGGGGG0CFGGGGGGGGGGGGGFGFFFFFFFFFF?FFFFFFFFFFFFFFFFFFFFFFFFFFFFFFHFFFFFFFFFFFFFFFFFF0FFEFF-@BFF
@M05620:37:000000000-D9766:1:1101:24743:10387 1:N:0:47
ACCACACCTTCTACAATGAGCTGCGTGTGGCTCCCGAGGAGCACCCCGTGCTGCTGACCGAGGCCCCCCTGAACCCCAAGGCCAACCGCGAGAAGATGCCCAGGTGAGTGGCCCGCTACCTCTTCTGGTGGCCGCCTCCCTCCTTCCTGGCCTCCCGGCGCTGCGCCCTTTCTCACTGGTTCTCTCTTCTGCCGTTTTCCGTAGGACTCTCTTCTCTGACCTGAGTCTCCTTTGGAACTCTGCAGGTTCTA
+
ABBBBBBBFFFFFGFBDGFGGGHHGEGEH?HGHGGEEGFFGHHHHGGGGAFGHHHHHHHGGGGGGGGGGGGHFHFFGGGHGHHGHGGGGCDGGGHGHFHHHHHGHHHHHHGGHHGGGGGHHHHHHHHHHHGHHGGCGGHGHHGHHGGGEFGGGGGGGD-ABB;DFFFFFFFFFFFFFFFFFFFFFFFFFFFFFFFFFFFFFFFFFFFFFFFFFFFFFFFFFFFFFFFFFFFFFFFFFFFFFFFFFFFFFF/
@M05620:37:000000000-D9766:1:1101:23226:10395 1:N:0:47
ACCACACCTTCTACAATGAGCTGCGTGTGGCTCCCGAGGAGCACCCCGTGCTGCTGACCGAGGCCCCCCTGAACCCCAAGGCCAACCGCGAGAAGATTCCCAGGTGAGTGGCCCGCTACCTCTTCTGGTGGCCGCCTCCCTCCTTCCTGGCCTCCCGGCGCTGCGCCCTTTATCACTGGTTCTCTCTTCTGCCGTTTTCCGTAGGACTCTCTTCTCTGACCTGAGTCTCCTTTGGAACTCTGCAGGTTCTA
+
CCCCCDCDFFFFGGGGGGGGGGHHGEGFGGHHHGGGGGGGGHHHHGGGEGGGHHGHHHHGGGGGGGGGGGGHHHHGGGGHGHHHHGGGGCGGCGHHGHHGHHHCGHHHGDCFHGCFGGGHHHHGHHHHD/EHHGGGGGHGHHGHHHFGFGGGGGGGGA-;CG=FFFFFFFF0BFBFFFFFFFFFFFFHHHHHFFFFFFF0DFF.99BFFFFFFHFFFF:FBFF/FFFFFF0FF09BFFBB0BFFFAFFFFF
@M05620:37:000000000-D9766:1:1101:10336:10415 1:N:0:47
ACCACACCTTCTACAATGAGCTGCGTGTGGCTCCCGAGGAGCACCCCGTGCTGCTGACCGAGGCCCCCCTGAACCCCAAGGCCAACCGCGAGAAGATGCCCAGGTGAGTGGCCCGCTACCTCTTCTGGTGGCCGCCTCCCTCCTTCCTGGCCTCCCGGAGCTGCGCCCTTTCTCACTGGTTCTCTCTTCTGCCGTTTTCCGTAGGACTCTCTTCTCTGACCTGAGTCTCCTTTGGAACTCTGCAGGTTCTA
+
BBBBB@BAFFFFGGGBGGGGGGHHGGGGHGHHHGGG2EG?FHHHHGGGBEGGFHHHHHHGEGFGGGGGGGGHHHHGGGGHGHHGHGGGGGGGFGHHHHGHHE/FF1?<?GFAHG@FCDGHGD0DGDDHHFGHH?-C:AGGFGGFFBFBFFAGFFGG??DBG.CFACFF-9/B9BFF/9F9FF/9///;9//BF9;DFFFF?BA?F///////;B/;;BFFFFFFFBBB9B/FFBBBF///9FFFFFAFF//
@M05620:37:000000000-D9766:1:1101:8015:10418 1:N:0:47
ACCACACCTTCTACAATGAGCTGCGTGTGGCTCCCGAGGAGCACCCCGTGCTGCTGACCGAGGCCCCCCTGAACCCCAAGGCCAACCGCGAGAAGATGCCCAGGTGAGTGGCCCGCTACCTCTTCTGGTGGCCGCCTCCCTCCTTCCTGGCCTCCCGGAGCTGCGCCCTTTCTCACTGGTTCTCTCTTCTGCCGTTTTCCGTAGGACTCTCTTCTCTGACCTGAGTCTCCTTTGGAACTCTGCAGGTTCTA
+
ABAABABBFFFFGGGFGGGFGGHHGGGGGGGFFGGGEGGFDHEHHGGG1BEFBFHHHHHGEEEEGGGGGGGHHHHGGGGHEHHHHGGGGGGGCGHFHFHHHHHGHHHHHHGGHHGGGCGHHHHHHHHHHHFGHGGGGGHGHHGHHGGGGGGGGGGGGGAFDGGGGGFFFFFFFFFFFFFFFFFFFFFFFFFFFFFFFFFFFFFFD/BFFFFFFFFFFFFFFFFFFFFFFFFFFFFFFFFFFFFFFFFFFFB
@M05620:37:000000000-D9766:1:1101:22018:10419 1:N:0:47
GAGGCTGCTTTGGAAGAAACTCATAGATTACTGCAACAGTTCCCCCTGGACCTGGAAAAGTTTCTTGCCTGGCTTACAGAAGCTGAAACAACTGCCAATGTCCTACAGGATGCTACCCGTAAGGAAAGGCTCCTAGAAGACTCCAAGGGAGTAAAAGAGCTGATGAAACAATGGCAAGTAAGTCAGGCATTTCCGCTTTAGCACTCTTGTGGATCCAATTGAACAATTCTCAGCATTTGTACTTGTAACTG
+
AAAA>AFACDBDG4BBBGBBGGHGHGHDGFFFFF4BCGBDGBDFGGEBACBBFFAAB32BBFHFFGFBBFGFFGG3BBFGHHFGGBBGBF?BFGFGCCGGGFBGFGHHGGHGFHDFFGE?>EGFGFH00?BFEGFBFGHGBB?B?FG/<?EF<DFB>C2@@GFGGHF<DBG?FGGHFFF?FB>>D1>F<>>=>F.<.AC<0=GHCHHHF<CDC:0;:<:;CCGF<GCC0GB9CFF0FFF09;;;;;CCCBF
@M05620:37:000000000-D9766:1:1101:17160:10420 1:N:0:47
ACCACACCTTCTACAATGAGCTGCGTGTGGCTCCCGAGGAGCACCCCGTGCTGCTGACCGAGGCCCCCCTGAACCCCAAGGCCAACCGCGAGAAGATGCCCAGGTGAGTGGCCCGCTACCTCTTCTGGTGGCCGCCTCCCTCCTTCCTGGCCTCCCGGAGCTGCGCCCTTTCTCACTGGTTCTCTCTTCTGCCGTTTTCCGTAGGACTCTCTTCTCTGACCTGAGTCTCCTTTGGAACTCTGCAGGTTCTA
+
DDDDDDCDFFFFGGGGGGGGGGHHGGGGHGHHHGGGGGGGGHHHHGGGGGGGHHHHHHHGGGGGGGGGGGGHHHHGGGGHGHHHHGGGGGGGGGHHHHHHHHHGHHHHHHGGHHGGGGGHHHHHHHHHHHGHHGGGGGHGHHGHHGGGGGGGGGGGGG@DGGGGGGFFFFFFFFFFFFFFFFFFFFFFFFFHFFFFFFFFFFFFFFFFFFFFFFFFFFFFFFFFFFFFFFFFFFFFFFFFFFFFFFFFFFF
@M05620:37:000000000-D9766:1:1101:13344:10433 1:N:0:47
GAGGCTGCTTTGGAAGAAACTCATAGATTACTGCAACAGTTCCCCCTGGACCTGGAAAAGTTTCCTGCCTGGCTTACAGAAGCTGAAACAACTGCCACTGTCCTAAAGGATGCTACCCGTGAGGACAGGATCCTAGAAGAATACCAGGGCGTACAAGAGCAGGTGAAACAATGACAAGCACGTCAGGCATCTCGGCTTTAGAACTCTAGAAGATCCAATTGAACAATTCTCAGCATTTGAACTTGTAACTG
+
>1AAA1CACF3D1BGGGBGGEGAF3FGFFHHHHFHHC0G1DFGAGGCGCGFAFCAF1B0FB2DG2D1AFBAGHGFHH1G1FHHF@GGHHBBGF>1011BE@GG221B1B>110B2B0B?//?>FH/0//<1<01BFBB1B01B11BB/?///</?1100?10/01?<<FG/111>110.00->.CEC/<C/=0....-;0:0:000<00000/;;C;00;00000;00;CFFBB00000009F09009C00
@M05620:37:000000000-D9766:1:1101:19069:10440 1:N:0:47
ACCACACCTTCTACAATGAGCTGCGTGTGGCTCCCGAGGAGCACCCCGTGCTGCTGACCGAGGCCCCCCTGAACCCCAAGGCCAACCGCGAGAAGATGCCCAGGTGAGTGGCCCGCTACCTCTTCTGGTGGCCGCCTCCCTCCTTCCTGGCCTCCCGGAGCTGCGCCCTTTCTCACTGGTTCTCTCTTCTGCCGTTTTCCGTAGGACTCTCTTCTCTGACCTGAGTCTCCTTTGGAACTCTGCAGGTTCTA
+
CCCCCCCCFFFFGGGGGGGGGGHHGFGFHGHHHGGGGGGGGHHHHGGG1EEGHHHHHHHGGGGGGGGGGGGHGHHGGGGHGHHHHGGGGGGGGGHHHHHHHHHGHHHHHHGGHHGGGGGHHHHHHHHHHHGHHGGGGGHGHHGHHGGGGGGGGGGGGG?DGGGGGGFFFFFFFFFFFFFFFFFFFFFFFFFFFFFFFFFFFFFFFFFFFFFFFFFFFFFFFFFFFFFFFFFFFFFFFFFFFFFFFFFFFFF
@M05620:37:000000000-D9766:1:1101:16885:10451 1:N:0:47
GAGGCTGCTTTGGAAGAAACTCATAGATTACTGCAACAGTTCCCCCTGGACCTGGAAAAGTTTCTTGCCTGGCTTACAGAAGCTGAAACAACTGCCAATGTCCTACAGGATGCTACCCGTAAGGAAAGGCTCCTAGAAGACTCCAAGGGAGTAAAAGAGCTGATGAAACAATGGCAAGTAAGTCAGGCATTTCCGCTTTAGCACTCTTGTGGATCCAATTGAACAATTCTCAGCATTTGTACTTGTAACTG
+
B@BBB@FBFFFFFGGGGGGGGGHHHHHHHHHHHHHHFHHGHGHHHGGGGHHHHHGGGHGHGHHHHHFHHHHHHHHHHHHHHHHHGHHHHHHHHGHFHHHHHHHHHHHHHHFHHHFHHHGEEGHHHHHGGHHHGHHHHHHHHHHHHHEFFHGGHHHGHGHHHHHHGHHHHHHHHGHFGGGGHHFHGGHHHHGHHFGGFGGDDGHGCGHHHHHFHGGHGHHHHHHHHHHCGFFFFGGFGGG0CFGGGFGGGGG
@M05620:37:000000000-D9766:1:1101:5172:10458 1:N:0:47
GAGGCTGCTTTGGAAGAAACTCATAGATTACTGCAACAGTTCCCCCTGGACCTGGAAAAGTTTCTTGCCTGGCTTACAGAAGCTGAAACAACTGCCAATGTCCTACAGGATGCTACCCGTAAGGAAAGGCTCCTAGAAGACTCCAAGGGAGTAAAAGAGCTGATGAAACAATGGCAAGTAAGTCAGGCATTTCCGCTTTAGCACTCTTGTGGATCCAATTGAACAATTCTCAGCATTTGTACTTGTAACTG
+
?ABBBBFBFFFFGGGGGGGGGGGHHHHHHHHHHHHHFGHFHHGHHGGGHGHHHHHGFHHHGHHHHHHHHHHHHHHHHHHHHHHHHHHHHHHHHHHHHHHHHGGFGHHEHHHHBFGHFHC?EEGHFHHFBGFGGHHGFFHHFG?F2?GFFHFGHHHHHE2FGHFHGFHHH0FFGHHHHF<FGFGGGFHGAGGH>G.C<<CGDHDG<GGHHHHGG0CGFCGHHHH00:CCGHGGGG0FGGB;FFGGB9C9FGF
@M05620:37:000000000-D9766:1:1101:4189:10465 1:N:0:47
ACCACACCTTCTACAATGAGCTGCGTGTGGCTCCCGAGGAGCACCCCGTGCTGCTGACCGAGGCCCCCCTGAACCCCAAGGCCAACCGCGAGAAGATGCCCAGGTGAGTGGCCCGCTACATCTTCTGGTGGACGCCTCCCTCCGTCCTGGCCTCCCGCAGCTGCGCCCTTTCTCACTGGTTCTCTCTTCTGCCGTTTTCCGTAGAACTCTCTTCTCTCACCTCAGTCTCCTTTGGAACTCTGCAGGTTCTA
+
>AA1AAAAFFFDFGGGFGG1D11AAAAFCCGHCFFFCEE?EHHHHGCG/EFCEEGFH0AE/E/EE/>EGGGBGC>EFG/>//FE/FA/B@C//?0?D11<?G//<1??11/?F<<-A--1>FF<GH0<=<E.<@CGHGGFC/..:.990/.99.C.C--;-//;--9--//;/BFF/999//;FFFFBFFB/:>-9B-B/A/-9-/9/;BF/9FF/B/;B-F-;B/F/F/FFFFFFFFF/F/FFFEAFFB/
@M05620:37:000000000-D9766:1:1101:8863:10477 1:N:0:47
ACCACACCTTCTACAATGAGCTGCGTGTGGCTCCCGAGGAGCACCCCGTGCTGCTGACCGAGGCCCCCCTGAACCCCAAGGCCACCCACTGCCTCTTCTCCCGCTCCCTCTCCTCGTTCCCGCCTCCCTGCTTCCGCGCCTCCCCTCACTGCTCCCTTTTTCTCTGGTTCTCTCTTGTGCCGTTTTCCGTCGGCCTCTCTTCTTTTACAACTCTGTCGTTTGTACCTCGGAAGGTCCCAGGTCGGAAGTGC
+
BBBBBBBBFFFFGGGGGGGFGGHHGGGBEEHHFGGGGGEGGGHHHGGGGGGGGHHHHHHEGGGGGGGGGGGHHHHGGGGHEGHHG0E/?032222?B22222?//</F2200?F0/?/0?1<->..>F01</0=/..<CGA..../..;CH009;./;00;C0900;CF0CF90C00;0;0-;.CEF/.;.---.9./9/;B//;////////;//;.;AE?.;/;BF.;.;A.//99;/.BB-;99.//;
@M05620:37:000000000-D9766:1:1101:19841:10482 1:N:0:47
GAGGCTGCTTTGGACGAACCTGATAACCCAGTGAAACAAGATCGGATAAACACGCCTAATAACTTCAGTCACTCCGCGCAATCTCGTATACCTTCTTCTGTTTTAAATAATAAAACTACCAACTAAAATTTCATAATACAAACAAACTACATACACCAACAAAATCCCACCCACACTCTCACACCCTTAAGACGTCCGCATACCTACACTATTCAATAGCCAAATGCACCTTCTACCCTCAACAATTACTC
+
>1A11>B1B1B1B111AE0EFCG1DF110AB1B12AABAB0B1AB///111BA///BB112ABDD22DD11DDB0B///>>/BF1B??B12B11B>1BB12B10BB122B2BB1F<11<011/0111121122B222>1@11/0/@/11<11??F1?/////0<1<111>...>..//00000/.../;000;.:..--:..9/00///0900000000000//00009//0/0909-/--/-/-/////9
@M05620:37:000000000-D9766:1:1101:25045:10493 1:N:0:47
ACCACACCTTCTACAATGAGCTGCGTGTGGCTCCCGAGGAGCACCCCGTGCTGCTGACCGAGGCCCCCCTGAACCCCAAGGCCACTCCCAGGTGAGTGGCCCGCTACCTCTTCTGGTGGCCGCCTCCCTCCTTCCTGGCCTCCCGGCGCTGCGCCCTTTCTCACTGGTTCTCTCTTCTGCCGTTTTCCGTCGGCCTCTCTTCTCTGACCTGAGTCTCCTTTGGAACTCTGCCGGTTCTAGCTCGGAAGCGC
+
BBBBBBBBFFFFGGGGGGGGGGHHGEGBCDHGGFGECFFCFHHHHGGEFGGGFGHHHHHEECFGFGFGGGGHFHHGGGGHGHHHFBBBF2BF?B2BBFFFHH<>B/<?G?GHHHHHHH/GH-A@DEGGH<EGHHHFFHHHHHHGGG-CABFGFGGGGGGFFG9CFGGBCFFFFFFFFFFFFFFFFFF:AFFDF-;AFFFFFFF/FFFFFFFBFFFFF;BFFFFBBFBFFFF/->D:E99//FFFF:.;.;9
@M05620:37:000000000-D9766:1:1101:5632:10498 1:N:0:47
ACCACACCTTCTACAATGAGCTGCGTGTGGCTCCCGAGGAGCACCCCGTGCTACTGACCGAGGCCCCCCTGAACCCCAAGGCCACTCCCAGGAGAGTGGCCCGCTACCTCTTCTGGTGGCCGCCTCCCTCCTTCCTGGCCTCCCGGAGCTGCGCCCTTTCTCACTGGTTCTCTCTTCTGCCGTTTTCCGTAGGACTCTCTTCTCCGACCTGAGTCTCCTTTGGAACTCTGCAGGTTCTAGATCGGAAGAGC
+
ABAABAAAFFFFGGGGGGGGGFFFFEFG42FHHGGC2AF22FFGHGCG1EEFGDCGHHHGGG0EFFFGGGGGGHFGGGGHGHHGEGHFH23?/?/A2??FHA/>DGGHGFHFGF1??FCACF?DCAFFFHFHHHHHFBHHHHC:E-;:DFBFGGGGGG00C09F9FBBF09B0B9FGF09BDDAF9FF?FADDFF9FFF/BFB:/.9-9DFF.;/;9BB/BFFBFBBF/9/BFF.///BBFFFFDAFFFFF
@M05620:37:000000000-D9766:1:1101:10756:10501 1:N:0:47
GAGGCTGCTTTGGAAGAAACTCATAGATTACTGCAACAGTTCCCCCTGGACCTGGAAAAGTTTCTTGCCTGGCTTACAGAAGCTGAAACAACTGCCAATGTCCTACAGGATGCTACCCGTAAGGAAAGGCTCCTAGAAGACTCCAAGGGAGTAAAAGAGCTGATGAAACAATGGCAAGTAAGTCAGGCATTTCCGCTTTAGCACTCTTGTGGATCCAATTGAACAATTCTCAGCATTTGTACTTGTAACTG
+
BABABBFBFFFFGGGGGGGGGGGHHHHHHGHGHHHHFFHFGHHHHGGGHHHHHHHHHHHHHHHHHHHHHHHHHHHHHHHHHHHHHHHHHHHHHHHHHHHHHHHGBHHHHFFHEH4GHHGE//EGFFFFGGGHGHBDE3BCHHFHF2GEGHFFFHHHHCHHGHFHFHHGFGFHHFHHHG1<=GFFGHHHGHHHHHGGGGGHHHHHGHHHHHFGEHGCH0GGHC0;G/CHHHGGGGFGGGGGFGGGGBF0FBC
@M05620:37:000000000-D9766:1:1101:8365:10505 1:N:0:47
ACCACACCTTCTACAATGAGCTGCGTGTGGCTCCCGAGGAGCACCCCGTGCTGCTGACCGAGGCCCCCCTGAACCCCAAGGCCAACCGCGAGAAGATGCCCAGGTGAGTGGCCCGCTACCTCTTCTGGTGGCCGCCTCCCTCCTTCCTGGCCTCCCGGCGCTGCGCCCTTTCTCACTGGTTCTCTCTTCTGCCGTTTTCCGTAGGACTCTCTTCTCTGACCTGAGTCTCCTTTGGAACTCTGCAGGTTCTA
+
BBBABBBAFFFFGGGGFGG5GAGHGGGBEEHGAFGEFGGGGHGHHGGGFGGGHHHHHHHGGGGGGGGGGGGGFGHGGGGHEHHHHGG<BDBDCGHGGHHHHHHFHHGGHHGGHHGGGGGHHHHHHHHHHHGHHGGGGGHGHHGHHGGGGGGGGGGGGG-ABBBFBBFBBFFFFFFFFFFFFFFFFFFFFFFFFBFFFFFFFFFFFFFFFFFFFFFFFFFFFFFFFFFFFFFFFFFFFFFFFFFFFFFFFFF
@M05620:37:000000000-D9766:1:1101:6222:10505 1:N:0:47
ACCACACCTTCTACAATGAGCTGCGTGTGGCTCCCGAGGAGCACCCCGTGCTGCTGACCGAGGCCCCCCTGAACCCCAAGGCCAACCGCGAGAAGATGCCCAGGTGAGTGGCCCGCTACCTCTTCTGGTGGCCGCCTCCCTCCTTCCTGGCCTCCCGGCGCTGCGCCCTTTCTCACTGGTTCTCTCTTCTGCCGTTTTCCGTAGGACTCTCTTCTCTGACCTGAGTCTCCTTTGGAACTCTGCAGGTTCTA
+
AAA1AAAAFFFFGGGGDGFAG1GHGEEBA0FG1BFAAEGGGHHHHGGGGGGGHHHHHHHGGGGGGEGGGGGHHFHGGGGHEEHHHGF/BGBCCGHFFHHHHHHGHHHHHHGGHHGGGGGHHHHHHHHHGGGHHGGGGGGGHHGHHGGGGGGGGGGGGG-AA@@F@@F@?FFFFFFFFFFFFFFFFFFFFFFFF@BFFFFFFFFFFFFFFFFFFFFFFFFFFFFFFFFFFFFFFFFFFFFFFFFFFFFFFFF
@M05620:37:000000000-D9766:1:1101:5618:10511 1:N:0:47
ACCACACCTTCTACAATGCGCTGCGTGTGGCTCCCGAGGAGCACCCCGTGCTACTGACCGAGGCCCCCCTGAACCCCAAGGCCACTCCCAGGCGAGTGGCCCGCTTCCTCTTCTGGTGTCCTCCTCCCTCCTTCCTGGCCTCCCGGCGCTGCGCCCTTTCTCACTGGTTCTCTCTTCTGCCGTTTTCCGTCGGCCTCTCTTCTCTGACCTGCGTCTCCTTTGGACCTCTGCCGGTTCTAGCTCGGAAGCGC
+
AAAAAAA1BCCFGFGGGG1AEGGGGEGAABGBFAAE/EEFCGCGGEFAAEEFHHGHHHH>>@EFGGGGGGGHFHHGGGGGGHHHG1B0?BB?/>/>>G/?GHC>>/?FF=>FGGHHH0.>=1>GGG<CG/<CGHHHBCGHHHHG?CC@@@AGAGGG@GG;FF0;CFFFFFFFFFFFFFFF;-AAFEF/;:A@@@9AAFFFFBF/BFFFFFB--9@AF/BFFFFBFFBFFFEF?@@-A///9BFF@--;-@@
@M05620:37:000000000-D9766:1:1101:10167:10520 1:N:0:47
ACCACACCTTCTACAATGAGCTGCGTGTGGCTCCCGAGGAGCACCCCGTGCTGCTGACCGAGGCCCCCCTGAACCCCAAGGCCACTCCCAGGTGAGTGGCCCGCTACCTCTTCTGGTGGCCGCCTCCCTCCTTCCTGGCCTCCCGGAGCTGCGCCCTTTCTCACTGGTTCTCTCTTCTGCCGTTTTCCGTAGGACTCTCTTCTCTGACCTGAGTCTCCTTTGGAACTCTGCAGGTTCTAGATCGGAAGAGC
+
AAAAAAAAFFFFGGGD3FGGG1FGGA0BA0GHHFGG0FGGEFGHHGGGEEEFFHHHHHHGGGEFGGGGGGGHHGHGGGGHFHHHGHHHHHHGGGHHBFFGHHGGGGGHHHHHHHHHGHGHHGGGGFHGHHGHHHHHHHHHHHHGGGGGGHHGGGGGGGGGGGGGGGGGFGGFFGGGGGGGF@BFFFFFFFFFFFFFFFFFFFFFFFFFFFFFFFFFFFFFFFFFFFFFFFBFFFFFFFFFFFBEFFFFFFE
@M05620:37:000000000-D9766:1:1101:16752:10522 1:N:0:47
ACCACACCTTCTACAATGAGCTGCGTGTGGCTCCCGAGGAGCACCCCGTGCTGCTGACCGAGGCCCCCCTGAACCCCAAGGCCACTCCCAGGTGAGTGGCCCGCTACCTCTTCTGGTGGCCGCCTCCCTCCTTCCTGGCCTCCCGGAGCTGCGCCCTTTCTCCCTGGTTCTCTCTTCTGCCGTTTTCCGTAGGACTCTCTTCTCTGACCTGAGTCTCCTTTGGAACTCTGCAGGTTCTAGATCGGACGAGC
+
CCCCCCCCFFFFFGGGGGGGGGHHGFGGHDHHHGGGGGGGGHHHHGGGGGGGHGFHHHHGGGGGFGGGGGGGHHHGGGGHGHHHGFHGH2FFB?BGGHFGHHGGGDGHHHHHHHHGHHFHHFGGGGHGHHGFHHHHGGHHHHHGGGCFGGHH?DGGGGGGGG0CFFGGGFGGGGGGGGGGFFFFFFFFFFEDFFFFFFFFFFFFFFFFFFFFFFFFFFFFFFFFFFFFFFFFFFFFFFFFBFFFFF-@->=
@M05620:37:000000000-D9766:1:1101:4587:10530 1:N:0:47
ACCACACCTTCTACAATGAGCTGCGTGTGGCTCCCGAGGAGCACCCCGTGCTGCTGACCGAGGCCCCCCTGAACCCCAAGGCCACCCGCGGGCAAGTGCCCCGGTTCGTGTCCTGGTACCTCCCTCGCTGCCCCCCTCCCTCCCTCCTCTCCTCCCTTTGCTGCTGCTTTTCTCTCCTGTTCTCTCCTCTCGGCTTCTCCTCTCTGACCTCTGCCTCCTCTGGAGCTCTGTTGGGACCTCCTCGGGTGCGC
+
DDDDDDCCFFFFGGGGGGGGGGHHGGGEHGHHHGGGGGGGGHHHHGGGGGGGHHHHGHHGGGGGGGGGGGGGHHHGGGGHGHHHGEE/>//>////?F1?G/<->..-<../=0</<00=<0..//--<.....=--.CEGGG.//<//0/<0<FE/<00000<0000<0<BFF:0/0<0<0<0<0/0/</...<</<F00/0/<000<F0000000.//0<<F./.0<0000<-..</0</<.D-<-B>-
@M05620:37:000000000-D9766:1:1101:9862:10538 1:N:0:47
ACCACACCTTCTACAATGAGCTGCGTGTGGCTCCCGAGGAGCACCCCGTGCTGCTGACCGAGGCCCCCCTGAACCCCAAGGCCACCCGCGAGAAGCTGCCCGGGCCACTACCCCGCTAGCTCGTCTCGTCGCCGCCTCCCTCCTTCCTGGACTCCCGCCCCTGCGCCCTGTCTCACTGTTTCTCTCTTCTGCCGTGGTCCGTCGGCCTCTCTCCTCTGACCCGAGTCTCCTTTGGAACTCTGCAGGCTCTA
+
>A3>A4AAFFFFFGGFEGGGGGHHGEGE4AGHBFFEEGG2AGCGHGGGAEEF5F3CGHFG?E0EFEGGGEF2BFFFGGEHECFH/FFCGCGG?/C2FG20?/<//-<.>00><<----./=0.-;;//;.-;:---=EE.:/C/;CF0BF/.99=ED---;A.E-B9DC.//9B/BF/9;/9:F//BFBF/B/9.--9;/-;.--9.999/////./9;BB.-;-.://BFBFF/9//;////9/9.A9/;
@M05620:37:000000000-D9766:1:1101:5385:10552 1:N:0:47
ACCACACCTTCTACAATGAGCTGCGTGTGGCTCCCGAGGAGCACCCCGTGCTGCTGACCGAGGCCCCCCTGAACCCCAAGGCCAACCGCGAGAAGATGCCCAGGTGAGTGGCCCGCTACCTCTTCTGGTGGCCGCCTCCCTCCTTCCTGGCCTCCCGGCGCTGCGCCCTTTCTCACTGGTTCTCTCTTCTGCCGTTTTCCGTAGGACCCTCTTCTCTGACCTGAGTCCCCTTTGGAAATCTGCAGGTTCTA
+
BBBBBBBBFFFFGGGGGGFGGGGHGGGBAEHHHGFGC?FGGHHHHGGGEGGGGHFGHHHEECCGGGGGGGGHHHHGGGGHGHHHGFFEGG/<CDGGFHBHHHHGCF<FDGEFGHGC-->G<<<GGHHFHHF.G<:C.AHGFCF/:CGF0FFG0AFGDB-;ADAFA;DF=FFF/:FFBFF/99BF/B/BB//BFB:AFEFF.9;.A/:../9.B9B9/BBBF/:/9:///;.FFBF/:/;//9:FF.AFBB/
@M05620:37:000000000-D9766:1:1101:22128:10567 1:N:0:47
ACCACACCTTCTACAATGAGCTGCGTGTGGCTCCCGAGGAGCACCCCGTGCTGCTGACCGAGGCCCCCCTGAACCCCAAGGCCAACCGCGAGAAGATGCCCAGGTGAGTGGCCCGCTACCTCTTCTGGTGGCCGCCTCCCTCCTTCCTGGCCTCCCGGAGCTGCGCCCTTTCTCACTGGTTCTCTCTTCTGCCGTTTTCCGTAGGACTCTCTTCTCTGACCTGAGTCTCCTTTGGAACTCTGCAGGTTCTA
+
CCCCCCCCFFFFGGGGGGGGGGHHGGGEHGHHHGGGGGGGDHHHHGGGAEGGHHHHHHHGGGGGGGGGGGGGHHHGGGGHGHHHHGGGGG@DFGHHHHHHHHHFHHHGHHGGHHGGGGGHHHHHHHHHHHGHHGGGGGHGHHGHHGGGGGGGGGGGGGCGGGGGGGFFFFFFFFFFFFFFFFFFFFFFFFFFFFFFFFFFFFFFFFFFFFFFFFFFFFFFFFFFFFF:FFFFFFFFFFFFFFFFFFFFFFB
@M05620:37:000000000-D9766:1:1101:27166:10582 1:N:0:47
GCGGCTGCTTTGGAAGAAACTCATAGATTACTGCCACAGTTCCCCCTGGACCTGGAACCGTTTCTTGCCTGGCTTACAGAAGCTGAAACCACTGCCAATGTCCTCCTGGCTGCACCCCGTCAGGCCCGGCTCCTCGCCTCCTCCCCGGGCGTCACCGAGCTCCTGAACCACTGGCAAGTCCGCCAGGCCTTTCCGCTTGCGCACTCTTGTGACTCCCCTTGCCCACTACTTGTACTTTGTCCTTGTAAGTC
+
A>AAAADAFFFFGCFG1ABFGGCH3FAFHGFGGHGGFBFBFGHFGGAFA0BBBGFFF1FEBFHGDFGEHHHHHF>1BGG1BFGEF111B0BBFGHH@1BFH2BB1>0@0>>CA0>0E>/////BBF<//</C/10?@//?/<00?//-----<.<D.---.0//;00;.../:/AF0.CFG.-.--..;9/CF0.;C----;-9-/;9/////;B/9----9/9/9;/9;////9;FF/9/;B//9;9///
@M05620:37:000000000-D9766:1:1101:7194:10587 1:N:0:47
ACCACCCCTTCTCCAATGAGCTGCGTGTTGCTCCCGCGGCGCCCCCCGTGCTGCTGACCGAGGCCCCCCTGACCCCCAAGGCCACTCCCAGGTGAGTTGCCCGCTACCTCTTCTGGTGGCCGCCTCCCTCCTTCCTGGCCTCCCGGAGCTGCGCCCTTTCTCACTGGTTCTCTCTTCTGCCGTTTTCCGTAGGACTCTCTTCTCTGACCTGAGTCTCCTTTGGAACTCTGCAGGTTCTAGATCGGAAGAGC
+
>A>3>>AAAFFF4BGABBGAFABBAEAE2BDF5BF2AEG00A0FFGFFB???3BE@BBFE/>/>F/>EGGG22?GCGG/F//?GGFFFHG??1<=F<1<FGGF@@DGHDDGGGGGGGHDCGGGGECHG/FGFGGGGGGGGFA9EAFBGA.;;B@;;-/FFFFBF//BB/B/9FFFFF:/;BD9ABEFFDFF.9BF;B9BFFFFFBFFFFFFFFFF/BFFFFBBFFFFF//BFFFFFFFBFF/BAD?EAFFF
@M05620:37:000000000-D9766:1:1101:12441:10604 1:N:0:47
GAGGCTGCTTTGGAAGAAACTCATAGATTACTGCAACAGTTCCCCCTGGACCTGGAAAAGTTTCTTGCCTGGCTTACAGAAGCTGAAACAACTGCCAATGTCCTACAGGATGCTACCCGTAAGGAAAGGCTCCTAGAAGACTCCAAGGGAGTAAAAGAGCTGATGAAACAATGGCAAGTAAGTCAGGCATTTCCGCTTTAGCACTCTTGTGGATCCAATTGAACAATTCTCAGCATTTGTACTTGTAACTG
+
BBBBBBFBFFFFGGGGGGGGGGHHHHHHHHHGHHHHHHHHHHHHHGGGGHHHHHHHGHHHGHHHHHHHHHHHHHHHHHHHHHHHHHHHHHHHHHHHHHHHHHHHHHHHHHHHHHHHHHE?EFHGGHHGAGHHGHHHHHHHHHHHHHHGGHGGHHHHHGHHGHHHHHHHHHHHHHHHHGGFHHHHHGHHHFHHHHGGDGGHHHHHHHHHHHHGHHHHHHHHHHHHGHHHHHGGGGGGGGGGGGGGGFFGFGG
@M05620:37:000000000-D9766:1:1101:22677:10608 1:N:0:47
GAGGCTGCTTTGGAAGAAACTCATAGATTACTGCCACAGTTCCCCCTGGACCTGGAACCGTTTCTTGCCTGGCTTACAGAAGCTGAAACAACTGCCAATGTCCTACAGGATGCTACCCGTCAGGCAAGGCTCCTCGCCGCCTCCCAGGGAGTCAACGCGCTGCTGAAACAATGGCAAGTCAGTCAGGCCTTTCCGCTTTAGCACTCTTGTGGATCCCATTGCACAATTCTCAGCATTTGTCCTTGTAACTG
+
>11>A>1>FFF@F1BF11FGGGHGBGHHHCFGHH01FCFBEGHHHGEG/AFGHHAGG1/ABEHHFHGFHHHGHHF1BGHGFHHGG11BFBGHGGGH1@FGHHHH2BFGHBFHHH2FHHGG/AEH0/B?FHHHGHFC?/>/BCGHF0FFGGGGFH11?->CGG<CGHG0G/GGDFHHGGH00:CGHGHH.CHHHGGGGGG0CFGGGGGGGFGB0BFG/0CFG00CF-;BFFFFEF/FFFFF/BFFFF/9BFB
@M05620:37:000000000-D9766:1:1101:15705:10619 1:N:0:47
ACCACACCTTCTACAATGAGCTGCGTGTGGCTCCCGAGGAGCACCCCGTGCTGCTGACCGAGGCCCCCCTGAACCCCAAGGCCAACCGCGAGAAGATGCCCAGGTGAGTGGCCCGCTACCTCTTCTGGTGGCCGCCTCCCTCCTTCCTGGCCTCCCGGGGCTGCGCCCTTTCTCACTGGTTCTCTCTTCTGCCGTTTTCCGTAGGACTCTCTTCTCTGACCTGAGTCTCCTTTGGAACTCTGCAGGTTCTA
+
CCCCCCCCFFFFGGGGGGGGGGHHGFGFHGHHHGGGGGEGGHGHHGGGFGGGHHHHHHHGGGGGGGGGG>1?@?FFG/E/ECGCGEGF///<>CFF2FFHHFAFFFB011F/FH---<<GGDDG<00DD<C.C@-;.:GGFGGCHFGF0C.FBAEGDG--9-.A--;BBFFF900009B0;B0:9B0FFB00F-.;FFFFD0..;00//099FFB9:B:9B0/:/00:9B9FFBFBF0B0000:0A;FFB0
@M05620:37:000000000-D9766:1:1101:5649:10620 1:N:0:47
GAGGCTGCTTTGGAAGAAACTGATAAACCAGTGACACAGGACCCGATGAACCCGCCACCGTACTTTGCCTGGCTTCCAGAATCTGGCACACCTTCCACTGTTATAAAAAATGATACCCGTACGGCAAGGCGCCTCGCCTCCTCCATTGGCGTCTACGAGCTGATGCACCCATTTCAAGTTTGTCAGGCTTTTCCGCTTTCGCAATCTTGTGGCTCCCTTTGCACTCTTCTCTGCCAATGTCCTTGTAACTG
+
BBBBBBFBFFFFGGGGGGGGG5FBD55ABA4BBFBFFH2222A22A2B55B2A0000A1B1111D5353B31?BBBC5BFH4FH@33BBB1?33B33@43B44BF4F33/0334B4B?/</?E//<>??//><AB</</<?00<0111>0-<<.<0.<<-<C<<C0;<CE.;0:CCB;GB0:CC00//.;/;=BC.;;.0:.;CE0000;0.:9/;.9:BF//9///:;/;/B:9//////////;//;;B
@M05620:37:000000000-D9766:1:1101:16510:10621 1:N:0:47
ACCACACCTTCTACAATGAGCTGCGTGTGGCTCCCGAGGAGCACCCCGTGCTGCTGACCGAGGCCCCCCTGAACCCCAAGGCCACTCCCAGGAGAGTGGCCCGCTACCTCTTCTGGTGGCCGCCTCCCTCCTTCCTCGCCTCCCGGAGCTGCGCCCTTTCTCACTGGTTTTCTCTTCTGCCGCTTTCCGTAGCACTCTCTTCTCTGACCTGATTCTCCTTTGGAACTCTGCAGGGTCTCGATCGGAAGAGC
+
CCCCCCCCFFFFGGGGGGGGGGHHGGGGHGHHHGGGGGGGGHHHHGGGFGGGGGHHHHHGGGGGGGGGGGGHHHHGGGGHGHHH/3B2F23?////?F/FGH/</<B0FG11F11?1=/FH-C-AC..<<</0=<00.;CDDHG.:---.;F--CD-/0BBF000;/00.;00000BFF00--;.;F0.9.9.;0B/BB00:BF0FBFB0//0;FFF00000/0;0;FF0B00.-9990/0;.-9...../
@M05620:37:000000000-D9766:1:1101:23931:10633 1:N:0:47
GAGGCTGCTTTGGAAGAACCTCATAGATTACTGCAACAGTTCCCCCTGGACCTGGAAAAGTTTCTTGCCTGGCTTACAGAAGCTGAAACACCTGCCAATGTCCTACAGGATGCTACCCGTAAGGAAAGGCTCCTAGAAGACTCCAAGGGAGTAAAAGAGCTGATGAAACAATGGCAAGTAAGTCAGGCATTTCCGCTTTAGCACTCTTGTGGATCCAATTGAACAATTCTCAGCATTTGTACTTGTAACTG
+
B@ABABFAFFFDGC5BGG4AFGGHHCGF6DGHHB4FCA2DGEDGHFF22BBFGGFHA3C3BFGGHGHFFHHFHHHEFAGGHHHHHHFHHHFEHHHGHFHHHGGFGHHH?GHGHFFHHHEEGGHHHHHBB?FHGHHHHHGHFHFHCGHGDHGGHHHGDG@GFGDHHHHGHHHHFGHFHGHGHHDHHGFHHHHHHH.C<EEGGHHHCGDFGGHGGGGHHHHHHHHH0CH:;FFGGG0FGGGFFGGGC;BFGFF
@M05620:37:000000000-D9766:1:1101:22678:10635 1:N:0:47
GAGGCTGCTTTGGAAGAAACTCATAGATTACTGCAACAGTTCCCCCTGGACCTGGAAAAGTTTCTTGCCTGGCTTACAGAAGCTGAAACAACTGCCAATGTACTACAGGATGCTACCCGCAAGGAAAGGCTCCTAGAAGACTCCAAGGGAGTAAAAGAGCTCATGAAACAATGGCAAGTAAGTCAGGCACTTCCGCTCTAGCACCCTCGTGGATCTAATTGAACAATTTTCAGCATTTGTACTTGTAACTG
+
BBBBBBFBFFFFGGGFFGGGGGHGHHHHHHHHHHFHHHHHHGHHHGGGHHHHHHGGBDGHGGHHHHHHHHFGHHHGHFGGHHGHHGHFHHHHHHHHHHHH@4BFHBGB3?332BB3B11/////0BG0B?3B?3B4F33F23B2BGB/?/</22@G2?<2@11<111?GHF111001.11<111110>.00<<0.=.-<00<<G.:;.:CGDA0C0<F00C00;BF900;C09C900FBF00000=;0C00
@M05620:37:000000000-D9766:1:1101:11066:10648 1:N:0:47
ACCACACCTTCTACAATGAGCTGCGTGTGGCTCCCGAGGAGCACCCCGTGCTGCTGACCGAGGCCCCCCTGAACCCCAAGGCCACTCCCAGGTGAGTGGCCCGCTACCTCTTCTGGTGGCCGCCTCCCTCCTTCCTGGCCTCCCGGAGCTGCGCCCTTTCTCACTGGTTCTCTCTTCTGCCGTTTTCCGTAGGACTCTCTTCTCTGACCTGAGTCTCCTTTGGAACTCTGCAGGTTCTAGATCGGAAGAGC
+
CCCCDDDCFFFFGGGGGGGGGGHHGEGEEGHHHGGGGGGGGHHHHGGGFGGGHHHHHHHEGGEGGGGGGGGHHHHGGGGHGHHHGHHGHFGGBF2GGHFFHHGGGDGHHHHHHHHHHFDGHGGGGGHGHHGHHHHHGHHHHHHGGGCGGHHHGGGGGGGGGGFFGGGGGGGGGGGGGHGGGFFFFFFFFF.DABFFFFFFFFFFFFFFFFFFFFFFFFFFFFEFFFFFFFFFFFFFFFEF0BFFD.9B.FF
@M05620:37:000000000-D9766:1:1101:11812:10652 1:N:0:47
ACCACACCTTCTACAATGAGCTGCGTGTGGCTCCCGAGGAGCACCCCGTGCTGCTGACCGAGGCCCCCCTGAACCCCAAGGCCAACCGCGAGAAGATGCCCAGGTGAGTGGCCCGCTACCTCTTCTGGTGGCCGCCTCCCTCCTTCCTGGCCTCCCGGAGCTGCGCCCTTTCTCACTGGTTCTCTCTTCTGCCGTTTTCCGTAGGACTCTCTTCTCTGACCTGAGTCTCCTTTGGAACTCTGCAGGTTCTA
+
AA1AA?AAFFFFCGGFGDGGGGGGEEFEH?GHHGGCCEG?/GCGGGGGEEGFGGGHHHHGGGGGGGEFEGGHGHHGGGFGFFHH/FFEGCGGGGHHHGHHHHHGGHHHHFGFHHGGGGGFHHHHHHHHGHGHHGGGGGHGHHGFHGFGGFGGGGFGGGGGGGGGGGF@@FFFFFFFFFFFFFFFFFFFFFFFF@FFFFFFFFFFFFFFFFFFFFFFFBFFFFFFFFFFFFFFFFBFBFFFFFFFFFFFFFF
@M05620:37:000000000-D9766:1:1101:18020:10663 1:N:0:47
GAGGCTGCTTTGGAAGAAACTCATAGATTACTGCAACAGTTCCCCCTGGACCTGGAAAAGTTTCTTGCCTGGCTTACAGAAGCTGAAACAACTGCCAATGTCCTACAGGATGCTACCCGTAAGGAAAGGCTCCTAGAAGACTCCAAGGGAGTAAAAGAGCTGATGAAACAATGGCAAGTAAGTCAGGCATTTCCGCTTTAGCACTCTTGTGGATCCAATTGAACAATTCTCAGCATTTGTACTTGTAACTG
+
AABBBBFCFFFFGGGGGGGGGGHHGGHHHHHHHGHGFGHHHHGHHGGGHHHHHHHHHHHHHHHHHHHHHHHHHHHHHHHHHHHHHHGHHHHHHHHHHHHHHHHHHHHHHHHHHHHHHHGFGGHHHHHEGHHHGHHHHHHHHHHHHHHGGHGGHGHHHGHHHHHHHHHHHHHHHHHHHGGHHHHHGGHHHHHHGHGGGGGHHHHHGHHHHGHGHHHHHHHHHHHHHHHHHHGGGGGGGGGGGGGGGFGGGGG
@M05620:37:000000000-D9766:1:1101:23993:10668 1:N:0:47
ACCACACCTTCTACAATGAGCTGCGTGTGGCTCCCGAGGAGCACCCCGTGCTGCTGACCGAGGCCCCCCTGAACCCCAAGGCCAACCGCGAGAAGATGCCCAGGTGAGTGGCCCGCTACCTCTTCTGGTGGCCGCCTCCCTCCTTCCTGGCCTCCCGGAGCTGCGCCCTTTCTCACTGGTTCTCTCTTCTGCCGTTTTCCGTAGGACTCTCTTCTCTGACCTGAGTCTCCTTTGGAACTCTGCAGGTTCTA
+
BBBBBBBBFFFFGGGGGGBGGGHHGGGEGGHHHGGGGGGGGHHHHGGGGGGGHHHHHHHEGGGGGGGGGGGHHHHGGGGHGHHHHGGGGG<DFGHHHHHHHHHGHHHHHHGGHHGGGGGHHHGHHHHHHHGHHGGGGGHGHHGHHGGGGGGGGGGGGA-BBGFGGGFFFFFFFFFFFFFFFFFFFFFFFFFFFFFFFFFFFFFDDFFFFFFFFFFFFFFFFFFFFFFBFFFFFFFFFFFFFFFFFFFFFF9
@M05620:37:000000000-D9766:1:1101:11543:10678 1:N:0:47
ACCACACCTTCTACAATGAGCTGCGTGTGGCTCCCGAGGAGCACCCCGTGCTGCTGACCGAGGCCCCCCTGAACCCCAAGGCCACTCCCAGGTGAGTGGCCCGCTACCTCTTCTGGTGGCCGCCTCCCTCCTTCCTGGCCTCCCGGAGCTGCGCCCTTTCTCACTGGTTCTCTCTTCTGCCGTTTTCCGTAGGACTCTCTTCTCTGACCTGAGTCTCCTTTGGAACTCTGCAGGTTCTAGATCGGAAGAGC
+
BCCCCCBCFFFFGGGGGGGGGCHHGGGGCGGHHGGGFGGGGHHHHGGGEEFGFGHHHHHGGGFFGGGGGGGHHHHGGGGHGHHHGHHHHHGGGHHHFHGGHHGGGGGHHHHHHHHHHHGHHGGGGGHGHHGHHHHHHHHHHHHGGGGGGHHGGGGG?FGGGGFGGGGFFGGGGGGGGGFGGFFFFFFFFFFFDFFFFFFFFFFFFFFFFFFFFFFFFFFFFFFFFFFFFFFFFFFFFFFFFFFFFFFFFFF
@M05620:37:000000000-D9766:1:1101:24942:10686 1:N:0:47
ACCACACCTTCTACAATGCGCTGCGTGCGGCTCCCGAGGAGCACCCCGTGCTGCTGACCGAGGCCCCCCTGAACCCCAAGGCCACCCGCGGGAAAGTGACCCGGTACCTTTTCTGGTGACCGCCTCTCTCCTTCCTGGCCTCCCGGAGCTGCGACCTTTCTCTCTGGGTCTCTCTTCTGCCGTTTTCGGTCGGCGTCTCTTTTTTGACATGAGTCTCCTTTGGACCTCTGCCGGTCCTCGCTCGGGGGCGC
+
AAA?AABACFFFGFGF5G4AEAEFGA2222AAAAFA1AE??GHFHGG01?EEBGECGHC>/E/EF1EEG//?FEGGGF?G//FG/0//><///>.0<=1<=F--<-.=000<DD<<0/00=---:.//:0/0;FB0FBF9C.CAE@-;-9;BB-99.:F//9///9/./;./BF/;9//B/;.9/99--999-9-9;A9///9/-;.9//;9BF/9B//;9///;.:BF//B--@-9//9-AA----9-9;
@M05620:37:000000000-D9766:1:1101:22136:10695 1:N:0:47
GAGGCTGCTTTGGAAGCAACTCATAAATCAGTGACACAGGACCGGCAGACCATATAACCGTACTCTAGCTGGCTTGCAGCAGCTCGTACCACTTCCCCTGTCCTAAAGGATGCTACCCGTCCGGCCCGGCTCCTCGCCGCCTCCCCGGGAGTCACCGCGCTGCTGAACCCATGGCAAGTCCGTCAGGCCTTTCCGCTTTCGCACTCTTGTGGCTCCCCTTGCCCACTTCTCCGCATTTGTCCTTGTATCTG
+
BBBBBAC>CFFFGGGGAFBGG4F5D5565B4DDBGHFH2A22B2222A1BBG33555D3AA111DD555D321B10BBGFHAGG31/??14BB@FBGHHGF3?BB4FG3GG3?B4BGG/EE//BC<<<B></FHHGCG?CCEDE.C-<CCDGHGHHA:ABBG;9FGGFEAEF//=BFECF0:ECDFFFABFFFFDDDDF/A9D@BFFFFFF..;BFE9BF.//:/9;;F/F/.;9AAB/BFBBBFF9/;B9
@M05620:37:000000000-D9766:1:1101:15351:10696 1:N:0:47
GAGGCTGCTTTGGAAGAAACTCATAGATTACTGCAACAGTTCCCCCTGGACCTGGAAAAGTTTCTTGCCTGGCTTACAGAAGCTGAAACAACTGCCAATGTCCTACAGGATGCTACCCGTAAGGAAAGGCTCCTAGAAGACTCCAAGGGAGTAAAAGAGCTGATGAAACAATGGCAAGTAAGTCAGGCATTTCCGCTTTAGCACTCTTGTGGATCCAATTGAACAATTCTCAGCATTTGTACTTGTAACTG
+
AABBBBFBFFFFGGGGGGGGGGGGHHHHHFGFHHBBFFGGGHHHHGFGHGHHHGHGHHEGBGHHHHHHHHHHHHHHHHHHHHHHHHHHHHHHHHHHFHHHHHHHGHHHHHHHHHHHHHGFGGHHHGBHHHHHGHGHG3FGHHHHG2GGGHGGHHFFHGHHHHBGHHHHHHHHHHHHFGHH1GGHHHHHHHHHHGGGGGGHGHHHHHHGGFHGGHHHHBHHHHEHGCGCGHGGGGGGGGGGGGGGFFFFGGF
@M05620:37:000000000-D9766:1:1101:21233:10700 1:N:0:47
GAGGCTGCTTTGGAAGAACCTCATAGATTACTGCAACAGTTCCCCCTGGACCTGGAAAAGTTTCTTGCCTGGCTTACAGAAGCTGAAACACCTGCCAATGTCCTACAGGATGCTACCCGTAAGGAAAGGCTCCTAGAAGACTCCAAGGGAGTAAAAGAGCTGATGAAACAATGGCAAGTAAGTCAGGCATTTCCGCTTTAGCACTCTTGTGGATCCAATTGAACAATCCTCAGCATTTGTACTTGTAACTG
+
B@AABBF>BDBDGCBBGG4FGGHHHHHFGGGHHAAB3FFGGGGGHGE2AFBFGGEB332ABFHHHHHBFGDGHHHEFFGGHHGGHFFGGGBEHHH1FHHHHG@FFGGFBBFEGG4BBB??>EFFGBFB0?FHGHDBFDFC2BBG?CFF<GDG@FDF2<2@@F<@<FG<GFGFGHHHHGHFFGFFG1FG.1<G1<.C<<E<0DGDG<=DG0C.GC0;<C:CGFF:0:C/90;9CFF0CFF0;;;;9;;9BBF
@M05620:37:000000000-D9766:1:1101:14787:10707 1:N:0:47
ACCACACCTTCTACAATGAGCTGCGTGTGGCTCCCGAGGAGCACCCCGTGCTGCTGACCGAGGCCCCCCTGAACCCCAAGGCCAACCGCGAGAAGATGCCCAGGTGAGTGGCCCGCTACCTCTTCTGGTGGCCGCCTCCCTCCTTCCTGGCCTCCCGGAGCTGCGCCCTTTCTCACTGGTTCTCTCTTCTGCCGTTTTCCGTAGGACTCTCTTCTCTGACCTGAGTCTCCTTTGGAACTCTGCAGGTTCTA
+
BBBBBBBBFFFFEGGFBGGGGGGFGAEBE2FFHGCED22EFDHFHGGGEFGGGGHHGFHGGGGGFGFCGGGHHHHGGGGHGHHHHGGGGGGGGGHHHHHHHHHGHHHHHHGGHHGGGGGHHHHHHHHHHHGHHGGGGGHGHHGHHGGGGGGGGGGGGG-ABGGGGGFFFFFFFFFFFFFFFFFFFFFFFFFFFFFFFFFFFFFFFFFFFFFFFFFFFFFFFFFFFFFFFFFFFFFFFFFFFFFFFFFFFFB
@M05620:37:000000000-D9766:1:1101:7453:10727 1:N:0:47
GAGGCTGCTTTGGAAGAAACTCCTAGATAACTGCAACCGTTCCCCCGGGACCTGGAACCGTTTCTTGCCTGGCTTACAGAAGCTGCCCCAACTGCCAATGTCCTACAGGATGCTACCCGTAAGGAAAGGCTCCTCGACGCCTCCAAGGGAGTAAACGAGCTGATGAACCCATGGCAAGTAAGTCAGGCATTTCCGCTTTAGCACTCTTGTGGCTCCAATTGAACACTTCTCAGCCTTTGTCCTTGTACCTG
+
>>A>AAFAFFFFG1GFFB1B1F1FA1133ABGDBB1B0AABFGF0B/A/AA/AB0BBA/AEE0BFD1BFGG>FBBBBGBG11BBB10/???/BBFGHHHGHHGHFFFGHGHHHHGHHHGG//<F1BFGGHHHGH0C////>FGH011>E.>E0=11<.CCEH<DG0G0G.:CG/CHHGHFFCGHHHH9.;FGGGGGGGG0FFGCGBCFGGGG.CCE/9;BF/9;/9;9BFFFFF/:BB/;/;;FFFB/;BF
@M05620:37:000000000-D9766:1:1101:7474:10727 1:N:0:47
GAGGCTGCTTTGGAAGAAACTCATAGATTACTGCAACAGTTCCCCCTGGACCTGGAAAAGTTTCTTGCCTGGCTTACAGAAGCTGAAACAACTGCCAATGTCCTACAGGATGCTACCCGTAAGGAAAGGCTCCTAGAAGACTCCAAGGGAGTAAAAGAGCTGATGAAACAATGGCAAGTAAGTCAGGCATTTCCGCTTTAGCACTCTTGTGGATCCAATTGAACAATTCTCAGCATTTGTACTTGTAACTG
+
A?ABBAFBFF@FFGGFFGGGGGFFFHHGHHHHGHGHHFGHFHEGHGEGEFGGHGFFBBBGGHHHHHDBFFGFABFFGFFGHFGGFHFGFGHGHGHHHHHHHHHHHHH@BBCFFFEFFFA/EAEFDGGBBG3BFB3BGDFHBFBFFCD?/FEDCDFF2<@FFFDD2DGDGFFGFHHFH/11>F>1>=CF.1>>=>DC<<E=<DDG<CHDGDG:0:CGCG:CFFGHHHGFCCFB9CFFFGE;9C0B;9;CB;C
@M05620:37:000000000-D9766:1:1101:13885:10728 1:N:0:47
ACCACACCTTCTACAATGAGCTGCGTGTGGCTCCCGAGGAGCACCCCGTGCTGCTGACCGAGGCCCCCCTGAACCCCAAGGCCAACCGCGAGAAGATGCCCAGGTGAGTGGCCCGCTACCTCTTCTGGTGGCCGCCTCCCTCCTTCCTGGCCTCCCGGAGCTGCGCCCTTTCTCACTGGTTCTCTCTTCTGCCGTTTTCCGTAGGACTCTCTTCTCTGACCTGAGTCTCCTTTGGAACTCTGCAGGTTCTA
+
ABAABBBBFFFFGGGFFGGGGGFHGAE2AAGHHGGFDE2EEDHHHEFG?EGGFGHHGCGEEFFFFGGCGGFGHHHGGGGHGHHHHGGGGGGGGGHHFHHHHHHGHHHHHHGGHHGGGGGHHHHHHHHHHHGHHGFGGGHGHHGHHGGGGGGGGGGGGGBGGGGGGGFFFFFFFFFFFFFFFFFFFFFFFFFFFFFFFFFFFFFFFFFFFFFFFFFFFFFFFFFFFFFFFFFFFFFFFFFFFFFFFFFFFFB
@M05620:37:000000000-D9766:1:1101:28549:10737 1:N:0:47
ACCACACCTTCTACAATGAGCTGCGTGTGCCTCCCGAGGAGCACCCCGTGCTGCTGACCGAGGCCCCCCTGAACCCCAAGGCCAACCACGAGAAGATGCCCAGGTGAGTGGCCCGCTACCTCTTCTGATGGCCGCCTCCCTCCTTCCTGGCCTCCCGGCACCGCGCCCTTTCTCACTGGTTCTCTCTTCTGCCGTTTTCCGTAGGACTCTCTTCCCTGACCTGAGTCTCCTTTGGAACTCTGCAGGTTCTA
+
BBAABAAACFFFFGGFFGF5GDHHGGDEE5DFCAFE2EE2BGGHHGGEAAECGGECGHGEEEEGGGGGGGGGEGHGGGDHFFHG/FC/?///<<B111BFFG/F<FBFF1CFFF@D/@CGFG1<GFH11>10>-DDGDAEHHGHHG/0GG:CCCGCF-999.-9-AB?-//9BF/9BB99/;9/BFF/;BFFFBF9/;BFFB9:./99FFFFFB/;F/;FFF.9B9FBFFFFFFBFBF//;9/;BF9BFFB
@M05620:37:000000000-D9766:1:1101:9987:10740 1:N:0:47
ACCACACCTTCTACAATGAGCTGCGTGTGGCTCCCGAGGAGCACCCCGTGCTGCTGACCGAGGCCCCCCTGAACCCCAAGGCCAACCGCGAGAAGATGCCCAGGTGAGTGGCCCGCTACCTCTTCTGGTGGCCGCCTCCCTCCTTCCTGGCCTCCCGGAGCTGCGCCCTTTCTCACTGGTTCTCTCTTCTGCCGTTTTCCGTAGGACTCTCTTCTCTGACCTGAGTCTCCTTTGGAACTCTGCAGGTTCTA
+
CCDEEEDEFFFFGGGGGGGGGGHHGGGEHGHHHGGGGGGGGHHHHGGGGGGGHHHHHHHGGGGGGGGGGGGHHHHGGGGHGHHHHGGGGGGGGGHHHHHHHHHGHHHHHHGGHHGGGGGHHHHHHHHHHHGHHGGGGGHGHHGHHGGGGGGGGGGGGGGGGGGGGGFFFFFFFFHHFHFFFFFHHFFHHHHHFFFFFFHFFFFFFFFFFFFFHHHFHFFFFHFFFHHFFFFFHHFFFFFFFHFFFFFFFFF
@M05620:37:000000000-D9766:1:1101:16622:10753 1:N:0:47
ACCACACCTTCTACAATGAGCTGCGTGTGGCTCCCGAGGAGCACCCCGTGCTGCTGACCGAGGCCCCCCTGAACCCCAAGGCCACTCCCCGGTGAGTGGCCCGCTACCTCTTCTGGTGGCCGCCTCCCTCCTTCCTGGCCTCCCGGAGCTGCGCCCTTTCTCCCTGGTTCTCTCTTCTGCCGTTTTCCGTAGGACTCTCTTCTCTGACCTGAGTCTCCTTTGGAACTCTGCAGGTTCTAGCTCGGACGAGC
+
BBBBBBBBFFFFGGGGFGGFGGHHGEEBCEGHFGGEGGGGGHHHHGGGDFGGHHHHHHHGGGGGGGGGGGGHHFHGGGGHCFHHGHHFG/><>>?GGHGFHHGGF<AHHHHHHHHHGHDHHGGGGGHGHHGHHHHHHHHHHHHGGGGGGGGGGGGGGGGGGG0FFGGBFFFFFFFFFFFFFFFFFFFFFF.ADFFFFFFFFFFFFFFFFFFFFFFFFFFFFFFFFFFFFFFFFFFFFFFF/BFFFD-@-@D
@M05620:37:000000000-D9766:1:1101:10662:10760 1:N:0:47
GCGGCTGCTTTGGAAGAAACTCATAGATTACTGCAACAGTTCCCCCTGGACCTGGAAAAGTTTCTTGCCTGGCTTACAGAAGCTGAAACAACTGCCAATGTCCTACAGGATGCTACCCGTAAGGAAAGGCTCCTCGACGACTCCAAGGGAGTCAACGCGCTGATGAACCAATGGCAAGTAAGTCAGGCATTTCCGCTTTAGCACTCTTGTGGATCCAATTGCACAATTCTCAGCATTTGTACTTGTAACTG
+
>1>AA>1>FFFFCFB11BFGGGHHHHHHHHFGGH1FGHGFGHHHHGEF/BFGEG0FF10BBFGGFGHGHHHHHGHCGHHHHHHHGDEGGGHHHHHHGGHHFGFEGGEGB0FHFG2BGHEE//BE>00BCHEGFF0E//>/>BGH11</CFCC0FF1?/>@CC.GGHH0C.GHF/CGFGG00;:GHFFC.<GCGHCCGGG0CFGGGGGGGFGB09BB09;9B0C0C/;CFGGBFE/BBFBF/9FFBFB/;BB
@M05620:37:000000000-D9766:1:1101:6047:10761 1:N:0:47
GCTGCTGCTTTGGAATCAACTCATAGATTCCTGCCCCAGTTCCCCCTGGCCCTGGAACCGTTTCTTGCCTGGCTTCCAGAAGCTGCAACAACTGCCCATGTCCTACAGGATGCTACCCGTCCGGCAAGGCTCCTCGACAACTCCACGGGAGTCACCGAGCTGATGAACACATGGCAAGTCAGTCAGGCATTTCCGCTTTAGCACTCTTGTGGCTCCCATTGCACCCTTCTCAGCCTTTGTCCTTGTAACTG
+
1>1>A1BBBF@BBAF1BBF1BA133DFA33DFHF0EE0BB1DGFHG0A/BF//0/BFA/AEFABBFAFGHFHHG00BBGBBFGBB1BFG0?G1BFF/BFGGHFGBBBFCB1FHH21BE/E///<//</?<10?GCE////?FDG10/<ACCG0G1>.-><>G<<<GF00<CCD/CGHE;00;CGHHH;.;GHHHG..AE09CFFFBCFFCB..:;A./;;F000/.;;B/B/9;/9B//;/;BFFFF/;BF
@M05620:37:000000000-D9766:1:1101:10472:10768 1:N:0:47
ACCACACCTTCTACAATGAGCTGCGTGTGGCTCCCGAGGAGCACCCCGTGCTGCTGACCGAGGCCCCCCTGAACCCCAAGGCCAACCGCGAGAAGATGCCCAGGTGAGTGGCCCGCTACCTCTTCTGGTGGCCGCCTCCCTCCTTCCTGGCCTCCCGGAGCTGCGCCCTTTCTCACTGGTTCTCTCTTCTGCCGTTTTCCGTAGGACTCTCTTCTCTGACCTGAGTCTCCTTTGGAACTCTGCAGGTTCTA
+
BBBBBBBBFFFFGGGGGG5GGGHHGFGBAEHGHFGEDFEGGHFHHGGGEEEFHHGHHGHEEEGGGGGGGGGHCGHGGGGEFHHHHGGGDG>BDGHHHHHHHHHGHHHHHGGGHHGGGGGHHHHGHHHHFHDHHGGGGGHGHHGHHGGGGGGGGGGGGGAGDFGGGGFFFFFFFFFFFFFFFFFFFFFFFFFFFFFFFFFFFFFFFFFFFFFFFFFFFFFFFFBBFFFFFFFFFFFFFFFFFFFFFFFFFFB
@M05620:37:000000000-D9766:1:1101:19311:10797 1:N:0:47
GAGGCTGCTTTGGAAGAAACTCATAGATTACTGCAACAGTTCCCCCTGGACCTGGAAAAGTTTCTTGCCTGGCTTACAGAAGCTGAAACAACTGCCAATGTCCTACAGGATGCTACCCGTAAGGAAAGGCTCCTAGAAGACTCCAAGGGAGTAAAAGAGCTGATGAAACAATGGCAAGTAAGTCAGGCATTTCCGCTTTAGCACTCTTGTGGATCCAATTGAACAATTCTCAGCATTTGTACTTGTAACTG
+
>3AAAAFAFFFFGGGGCGGGGGDHHHHHHHHHHHGHGGGGGHHHHGFGFCGHHHGHHF2FBHHHHHHHHHHHHHHEGHHHHHHHHFHHHHHHHHHHCCHHHHHHHHHHHHHHHHFHHHGGGGHHH3GFHHHHGH3FF3FGGHHHB2FGGHGGFHF2F/GHHHBGHHHGHHHHGHHHHGHFGHHHHHHHEHHHHHGGGGGHHHHHHHHHHHHGHHHHHFHHHGFHHEHHHHGGGGGGGGGGGGGGGGGFFGB
@M05620:37:000000000-D9766:1:1101:8446:10797 1:N:0:47
GAGGCTGCTTTGGAAGAAACTCATAGATTACTGCAACAGTTCCCCCTGGACCTGGAAAAGTTTCTTGCCTGGCTTACAGAAGCTGAAACAACTGCCAATGTCCTACAGGATGCTACCCGTAAGGAAAGGCTCCTAGAAGACTCCAAGGGAGTAAAAGAGCTGATGAAACAATGGCAAGTAAGTCAGGCATTTCCGCTTTAGCACTCTTGTGGATCCAATTGAACAATTCTCAGCATTTGTACTTGTAACTG
+
BACBCCFBFFFFGGGGGGGGGFF5FF5DFHGHHHHH4AGHHGGGHGCGG2FHFFC2BB2G3BFFAAAFFGGAFHACGBGHHHHHCFFHH3GHGHHGCHHHFFGHHHHGHHHHHHHHHHG?EEHGHHHFFGHHGHHHHHHHHHHHHHHGGHGGHHHHGGGHHHHHHHGGHHHHHHHFGGGFGHGHHHHHHHHHFHDGDFGGGFGHFGHHHFHGHGHHFHHHHHHHFHHHHHFFFFGGGGGGFGGGFFFGGGG
@M05620:37:000000000-D9766:1:1101:18073:10809 1:N:0:47
ACCACACCTTCTACAATGAGCTGCGTGTGGCTCCCGAGGAGCACCCCGTGCTGCTGACCGAGGCCCCCCTGAACCCCAAGGCCAACCGCGAGAAGATGCCCAGGTGAGTGGCCCGCTACCTCTTCTGGTGGCCGCCTCCCTCCTTCCTGGCCTCCCGGAGCTGCGCCCTTTCTCACTGGTTCTCTCTTCTGCCGTTTTCCGTAGGACTCTCTTCTCTGACCTGAGTCTCCTTTGGAACTCTGCAGGTTCTA
+
AAAAAAAAFFFFGGGG3GGAG1FGEEEA0AFGFFFAEECGCHHHHGGG?EEF1FAGHHGEEG@EGGGEGCFHHFGGGGGHGHHHHGGGGGGCGGFFFHFHHHHGHGHHFHEGHHGGGGGHHHHHHHHGHFCHHGGGGGHGHHGHHGGGGGGGGGGGGG9AG?FFGGB@@FFFFFFFFFFFFFFFFFFFFFFFF@FFFFFFFFFFFFFFFFFFFFFFFFFFFFFFFFFFFFFFFFFFFFFFFFFFFFFFFFB
@M05620:37:000000000-D9766:1:1101:24665:10829 1:N:0:47
ACCACACCTTCTACAATGAGCTGCGTGTGGCTCCCGAGGAGCACCCCGTGCTGCTGACCGAGGCCCCCCTGAACCCCAAGGCCAACCGCGAGAAGATGCCCAGGTGAGTGGCCCGCTACATCTTCTGGTGGCCGCCTCCCTCCTTCCTGGCCTCCCGGCGCCGCGCCCTTTCTCACTGGTTTCTTCTTCTGCCGTTTTGCGTCGCACCCTCTTCCCGGACCTCAGTCTCCATTGGAACTATGCAGGTTCTA
+
BBBABBBBFFFFFGGGGGGFGEGFEEEFHGHHFFGFEFEEGHHHHGGGFGGFHHHHHHHGGGGGGGGGGGGHFGHGGGGHGHHHHGGEDGFGGGGHHHB2GF/<<11<1?/?G/->C-A1>1=D00=D0<.<G--;...;/:;C0C/09/..BCA?EA?;A----;-;-/;B9//;F/.9;.///;//9BB/FA.A/..;-;---9--...;BF/9.99--:///9//////;/////;///;/999:B//
@M05620:37:000000000-D9766:1:1101:22753:10834 1:N:0:47
ACCACACCTTCTACAATGAGCTGCGTGTGGCTCCCGAGGAGCACCCCGTGCTGCTGACCGAGGCCCCCCTGAACCCCAAGGCCACTCCCCGGTGAGTGGCCCGCTCCCTCTTCTGGTGGCCGCCTCCCTCCTTCCTGGCCTCCCGGAGCTGCGCCCTTTCTCCCTGGTTCTCTCTTCTGCCGTTTTCCGTCGGCCTCTCTTCTCTGACCTGAGTCTCCTTTGGAACTCTGCCGGTTCTAGCTCGGACGCGC
+
AAA?AAAAFFFFGGGF3FABG1GFGA0A0AFFEFGE?EGGCHHHHGGG?AFGEHGGGHGE>>?FGAGGGGGFHFHGGGCF/<GHG<B0?/><</?B1FAFFHGCG/?FGGFHHHHHGB.FG<--CCGEHGCHHHHHHHAGHHHGGGGGGFGGG@GG@GFCFFCFBBEB/FBFFFFFFFFFF@FFFFFFFF->@-ABFFFFFFFBFFFFFFFFFFFFFFFFFFFF/BFFFFF/9@@AEFEF/FFF@--;-;9
@M05620:37:000000000-D9766:1:1101:7949:10847 1:N:0:47
ACCACACCTTCTACAATGAGCTGCGTGTGGCTCCCGAGGAGCACCCCGTGCTGCTGACCGAGGCCCCCCTGAACCCCAAGGCCACTCCCAGGCGACTGGCCCGCTAACTCTTCTGGTCTCCCCCTCCCTCCTTCCTTCCCTCCCGTCGCTGCGCCCTTTCTCCCTGGTTCTCTCTTCTGCCCTTTTCCCTCGGCCTCTCTTCTCTGACCTGCGTCTCCTTTGGACCTCTGCCGGTTCTAGCTCGGAAGCGC
+
CCCCCCBCFFFFGGGGGGGGGGHHGGGFHGHHHGGGGGGGGHHHHGGGGGGGHHHHHHHGGGGGGGGGGGGHHHHGGGGHGHHHG3BB?2??////>C/?GHG<A</????1??FDG>1>>0<C<<>CC/</=0<=00<GHHGG..:--;:D-;AGAG0;090=:9.;;;;FGGF00CF0;.;9FBF:0;B-:A9A.FFBB099B0B:FF/.-.9.9;90;0BF0;:0;:B09@D:A0000BBDF.9;:--
@M05620:37:000000000-D9766:1:1101:17809:10864 1:N:0:47
ACCACACCTTCTACAATGAGCTGCGTGTGGCTCCCGAGGAGCACCCCGTGCTGCTGACCGAGGCCCCCCTGAACCCCAAGGCCACTCCCCGGTGAGTGGCCCGCTACCTCTTCTGGAGGCCTCCTCCCTCCTTCCTGGCCTCCCGGAGCTGCGCCCTTTCTCCCTGGTTCTCTCTTCTGCCGTTTTCCGTCGGCCTCTCTTCTCTGACCTGAGTCTCCTTTGGAACTCTGCAGGTTCTAGCTCGGACGCGC
+
CCCCCCCCFFFFGGGGGGGGGGHHGGGGHGHHHGGGGGGGGHHHHGGGEGGGHHHHHHHGGGGGGGGGGGGHHHHGGGGHGHHHG?FGG?>B>>??FHEF0/</AFGFHF1<GF1110.<>10>GFGFHGGCGHHHD/GFFHEE.:-;@.:/9AGGA/CFGFGGFBEGGB0;90;FBFB/B-9;BEBF.:.:A-:DF9FFF/B9B//;BBBF/FFFF/::FFB;/BFFF///;F.:BF/////;D.-----
@M05620:37:000000000-D9766:1:1101:17490:10873 1:N:0:47
ACCACACCTTCTACAATGAGCTGCGTGTGGCTCCCGAGGAGCACCCCGTGCTGCTGACCGAGGCCCCCCTGAACCCCAAGGCCACTCCCAGGTGAGTGGCCCGCTACCTCTTCTGGTGGCCGCCTCCCTCCTTCCTGGCCTCCCGGAGCTGCGCCCTTTCTCCCTGGTTCTCTCTTCTGCCGTTTTCCGTAGGACTCTCTTCTCTGACCTGAGTCTCCTTTGGAACTCTGCAGGTTCTAGATCGGAAGAGC
+
BBBBB@ABFFFFGGGGGGFEGGHHGEFEEFHHHGGGGGGCGHHHHGGGEGGGHHHHHHGEGGGEGGGGGGGHHHHGGGGHFHHHGHHHH2FFFCGHGFGGHHGGGGGHHHHHHHGHHFGHHGGGGGHGHHGHHHHHHHHHHHHGGGGGGHHHGGGGGGGFGG0CFGGGGGGGGGGGGGFGFFFFFFFFFF.ADFFFFFFFFFFFFFFFFFFFFFFFFFFFFFFFFFFFFFFFFFFFFFFFBFFFFF.AAFE
@M05620:37:000000000-D9766:1:1101:6293:10883 1:N:0:47
ACCACACCTTCTACAATGAGCTGCGTGTGGCTCCCGAGGAGCACCCCGTGCTGCTGACCGAGGCCCCCCTGAACCCCAAGGCCAACCGCGAGAAGATGCCCAGGTGAGTGGCCCGCTACCTCTTCTGGTGGCCGCCTCCCTCCTTCCTGGCCTCCCGGCGCTGCGCCCTTTCTCACTGGTTCTCTCTTCTGCCGTTTTCCGTAGGACTCTCTTCTCTGACCTGAGTCTCCTTTGGAACTCTGCAGGTTCTA
+
BBBBBBBAFFFFGGGGGG5BGGHHGGGBEEHFEFFE?EGGGHHHHGGGGEGGHHHHHHHEFGGGGGGGGGGHHHHGGGGGFFHHHGGGFC/>CGHGFHGHHHGFGHH0FHGGHHGGC?DHHHHHHFHHHHGHHGGGGGHGHHGFHGGFFFGGGGGGGG-:A>>DFFFFFFFFFFFFFFFFFFFFFFFFFFFFFFDFFFFFFBAADEFFFFFFFFFFBFFFFFFFFFFB:FFFFFFFFFFFFEFFFFFFFF9
@M05620:37:000000000-D9766:1:1101:19788:10887 1:N:0:47
GAGGCTGCTTTGGAAGAAACTCATAGATTACTGCAACAGTTCCCCCTGGACCTGGAAAAGTTTCTTGCCTGGCTTACAGAAGCTGAAACAACTGCCAATGTCCTACAGGATGCTACCCGTAAGGAAAGGCTCCTAGAAGACTCCAAGGGAGTAAAAGAGCTGATGAAACAATGGCAAGTAAGTCAGGCATTTCCGCTTTAGCACTCTTGTGGATCCAATTGAACAATTCTCAGCATTTGTACTTGTAACTG
+
AAAABAFAFFFFGGGGFGGGGGFFGHGHHHHHHHHGHHHHFHHHHGCGHHHHGHHGHHHHGHHHHHHHHHHHHHFHHHHFHHHHHHHFHHHHHHHHGHHFHGHHHHHHGHHHHHHHHHGEEEHHGHHCGGHFGHHGHHHHHHGHGHHFDEDFFDFGGGBGH2DGHHHHGHGHHGGHHGHFHHHHHHHHHHHHFHAEEG.==<G<GGHFHFFGHHHHGFHHHHHHGHH:CHFFGGGGGBGGFGGGGFFGGGG
@M05620:37:000000000-D9766:1:1101:14507:10889 1:N:0:47
ACCACACCTTCTACAATGAGCTGCGTGTGGCTCCCGAGGAGCACCCCGTGCTGCTGACCGAGGCCCCCCTGAACCCCAAGGCCACTCCCAGGTGAGTGGCCCGCTACCTCTTCTGGTGGCCGCCTCCCTCCTTCCTGGCCTCCCGGAGCTGCGCCCTTTCTCCCTGGTTCTCTCTTCTGCCGTTTTCCGTCGGCCTCTCTTCTCTGACCTGAGTCTCCTTTGGAACTCTGCAGGTTCTTGCTCGGACGCGC
+
CCCCCBBCFFFFGGGGGGGGGGHHGGGGHGHHHGGGGGGGGHHHHGGGGGGGHHHHHHHGGGFGGGGGGGGHHHHGGGGHGHHHG3BBG2BFB220FG?FHHGBC/<?F1FFGGHHH0/??--<<<>FGCFCDDG<0<CGHHHG.---:::G-AFG?G0;090=:;.;=;FFGGFBBBFFB-DDFAB/.BFD-:AD?FFF/:BFF//:BFB/99;/BFB/9/BFF9BBB////;FFF//9/BFDF.-9--:
@M05620:37:000000000-D9766:1:1101:5804:10891 1:N:0:47
GAGGCTGCTTTGGAAGAAACTCATAGATTACTGCAACAGTTCCCCCTGGACCTGGAAAAGTTTCTTGCCTGGCTTACAGAAGCTGAAACAACTGCCAATGTCCTACAGGATGCTACCCGTAAGGAAAGGCTCCTAGAAGACTCCAAGGGAGTAAAAGAGCTGATGAAACAATGGCAAGTAAGTCAGGCATTTCCGCTTTAGCACTCTTGTGGATCCAATTGAACAATTCTCAGCATTTGTACTTGTAACTG
+
AAABBBFBFFFFGGBFGGGGEGGFHHHHHHHGGHFHGGHHHHHHHGGGGHGHHEFG3BBFBHFHFHFGHGHGHHFHGGGGHHHHFFFGGHHHHHHHHHHHHHHHHHH@BFCFGFGHBGEEEGHHHHH?FGFGFGFHHGHHFG22FGHGCHGGCGFF@FGHHHHHHHHFHHHHHFGEGC?FGHFDF>GGHGGH1FCC<<C<0=DG<GHHG=GDHGGHFHHHHFHHGHGHFHFFBFGGGGG;;FFG;9CFFFG
@M05620:37:000000000-D9766:1:1101:5786:10900 1:N:0:47
GAGGCTGCTTTGGAAGAAACTCATAGATTACTGCAACAGTTCCCCCTGGACCTGGAAAAGTTTCTTGCCTGGCTTACAGAAGCTGAAACAACTGCCAATGTCCTAAAGGATGCTACCCGTAAGGCAAGGCTCCTCGCCTCCTCCAAGGGAGACACCGAGCTGAAGAACCCCTAGCAAGTCAGTCAGGCCTTTCCGCTTACGCACTCTTGTGGATCCAATTGAACAATTCTCAGCCTTTGTCCTTGTAACTG
+
A3>AAAFBFFFFGGGGFGGGGGHHHHHHHHHGHHHHHHHHHHHHHGGGHFHHHHHHHHHHHHHHHHHHHHHHHHHHHHHHHHHHHGHHHHHHHHHHHHHH4FHHB4@GD13BGG4F1BE/>E0F?0B//?3B/3B///?//0BB??F</?///@0/>///?1?1<>FCGAC..<>GHHGFHHHHHFC<.CGHHHG.C:.0;CD-;:CGBF0.CBFFBFBB0;0009;0;000;//:::/;/9:FFFBBBBB
@M05620:37:000000000-D9766:1:1101:21862:10913 1:N:0:47
GAGGCTGCTTTGGAAGAAACTCATAGATTACTGCAACAGTTCCCCCTGGACCTGGAAAAGTTTCTTGCCTGGCTTACAGAAGCTGAAACAACTGCCAATGTCCTACAGGATGCTCCACGTAAGGCCCGGATCATAGCCGAATCCACGGGAGTAAAAGAGCTGATGAAACAAAGGCAAGTAGGTAAGGCCTTTCCGCTTTCGCACTCTTGTGGATCCAATTGTCCACACCTCAGCATTTGTAATTGTACATG
+
AABBBAFBFFFFGGGGGGGGFGGHGHHHFHHHHHHHFGHGHHHGHGEGFHHHHHHHHHFHFHHHFHFHHHFHHHHHHHGHHHHHGHHHHGGHHHHHHCFB4B44@3B33F3@2F@3@2>1BFGG3?/>E/</BF?G22/>>//222///?/?0111</F011><1>=1>0>0>0.0..0=0<<=DDHG.<CG00.C..;0:..--/;09;0.000:CB090;0;B0/.;;:/9/00;;B/////;;B/9//
@M05620:37:000000000-D9766:1:1101:26198:10932 1:N:0:47
GAGGCTGCTTTGGACGAACCTCATAGATTACTGCAACAGTTCCCGCTGGACCTGGATAAGTTTCTTGCCTGGCTTACAGAAGCTGAAACACCTGCCAATGTTCTACAGGATGCTACCCGTAAGGAAAGGCTCCTAGAAGACTACAAGGGAGTAAAAGAGCTGATGAAACAATGGCAAGTAAGTCAGGCATTTCCGCTTTAGCACTCTTGTGGATCCAATTGAACAATTCTCAGCATTTGTACTTGTAACTG
+
A1AAAAF>BFDBGC1A1E0AFCHFHCAAFA1EGABECEBFF2D1/AE//ABFCGAB1211D2A2FFD1111B0FFB11BBFFEFF11@1B0BGHHAFFHHH22BFGG1BB>>0F2BBFEE<EHFHFHBB?<FAGDBGHHG<11@@FGF/GFC<@D11?0?F<?<<FB1?GH<<10<FFGFFF=><DGHC<<D<D<<.<.=:GHGF/<GC;CCH::;CFFFFGGG0;:0;B;;BFFFGGG0CFFG;0;CFBF
@M05620:37:000000000-D9766:1:1101:10016:10933 1:N:0:47
GAGGCTGCTTTGGAAGAAACTCATAGATTACTGCAACAGTTCCCCCTGGACCTGGAAAAGTTTCTTGCCTGGCTTACAGAAGCTGAAACAACTGCCAATGTCCTACAGGATGCTACCCGTAAGGAAAGGCTCCTAGAAGACTCCAAGGGAGTAAAAGAGCTGATGAAACAATGGCAAGTAAGTCAGGCATTTCCGCTTTAGCACTCTTGTGGATCCAATTGAACAATTCTCAGCATTTGTACTTGTAACTG
+
BABBBBFBFFFFGGGGFGGGGGHHHHHHHHHGHHHHHHHHHHHHHGGGEHHHHHHHHHHHFHHHHHHHHHHHHHHHHHHHHHHHHHHHHHHHHHHHHHHHHHHHHHHHHHHHHHHHHHGEGGHHHHHHGHHHGHHHHHHHHHHHHHHGGHGGHHHHHGHHHHHHHHGHHHHHGHHHHGHHHHHHHHHHHHHHHHGGGGGHHHHHHHHHHFGGHHHHHHHHHHHHFGHHHHGGGGGGGGGGGGGGGGGGGGG
@M05620:37:000000000-D9766:1:1101:9981:10937 1:N:0:47
ACCACACCTTCTACAATGAGCTGCGTGTGGCTCCCGAGGAGCACCCCGTGCTGCTGACCGAGGCCCCCCTGAACCCCAAGGCCACTCCCAGGTGAGTGGCCCGCTACCTCTTCTGGTGTCCGCCTCCCTCCTTCCTGGCCTCCCGGAGCTGCGCCCTTTCTCACTGGTTCTCTCTTCTGCCGTTTTCCGTCGGCCTCTCTTCTCTGACCTGAGTCTCCTTTGGAACTCTGCAGGTTCTAGCTCGGAAGAGC
+
AAAABBBBFFFFGFFGGG5FGGHHGAE24EFGGGFGAAAEAGHHHFGEAEEFAG3FFHF0E00EFGGGGGEBGHHGGGGHGHHHGFF2F2BFB?2BFG/FGGGCG/>FFFG1GFGDFG/<F?CDGGHGHFEFHHHG=CGGHHHGDC--:CGF@@FGGEFFFG0;FFFFFFGGGGGFFFGFFFDGFFEFF9.99-ADFFFFEFF/:FFFFFF/BFFFFFFFFFBF/BFFFFF/BFFFFF9B/BFFA..;.;F
@M05620:37:000000000-D9766:1:1101:23653:10943 1:N:0:47
ACCACACCTTCTACAATGAGCTGCGTGTGGCTCCCGAGCAGCACCCCGGGCTGCTGACCGAGGCCCCCCTGAACCCCAAGGCCAACCGCGAGAAGATGCCCACGTGAGTGGCCCGCTACCTCTTCTGGTGGCCGCCTCCCTCCTTCCTGGCCTCCCGGAGCCGCGCCCTTTCTCACTGGTTCTCTCTTCTGCCGTTTTCCGTAGGACTCTCTTCTATGACCTGAGTCTCCTTTGGAACTCTGCAGGTTCTA
+
AAA1AAAAFFFFGGGGFGGEG1FFGAAEEEGHFG0E0E/EGGCHHEAE//AEE/FGH0BE@E/ECE/EGGGHHH/?EGCA/?GA/<B/BC@B/CG1DDG<G1/>?/CEDD.FFH-ACG-/<<DGH0=DD/CC.:C-CCEFBBCBBCGF0/;AGGGGG?-;A-9@@@>@@FFFB/FBFFF/9/BFFFFB/;FFF@FFFFFFFBF-9BFFFFFFFF//9BFFFFFFFFFBFFFFFBFFFFFFFEFFFFFFFFF
@M05620:37:000000000-D9766:1:1101:15176:10979 1:N:0:47
ACCACACCTTCTACAATGAGCTGCGTGTGGCTCCCGAGGAGCACCCCGTGCTGCTGACCGAGGCCCCCCTGAACCCCAAGGCCAACCGCGAGAAGATGCCCAGGTGAGTGGCCCGCTACCTCTTCTGGTGGCCGCCTCCCTCCTTCCTGGCCTCCCGGAGCTGCGCCCTTTCTCACTGGTTCTCTCTTCTGCCGTTTTCCGTAGGACTCTCTTCTCTGACCTGAGTCCCCTTTGGAACTCTGCAGGTTCTA
+
AAA1A?AA1FFFGGGGFGA1FBGBEAA0AAGH1AFE?EGCEHHFHGGE/AEEFGGCFHCE@EEEG>EEGE>>G>EGGC?G/<GHEGFEGG/</CFF1G1?FCFF?GG0?1//FGCGG-@FFG0GHH0BDGFF.--;AAGFG:EFEFFFGGFGFFGGB@-:9ABB-?A@?FFFFF//9B-9://:9BFF/;99B@FFFE/B-F?BFEFB//B//9FB/9999FFB-9F/BA-99BFFBF/BFFB/9F-BFFF
@M05620:37:000000000-D9766:1:1101:18224:10982 1:N:0:47
GAGGCTGCTTTGGAAGAAACTCATAGATTACTGCAACAGTTCCCCCTGGACCTGGAAAAGTTTCTTGCCTGGCTTACAGAAGCTGAAACAACTGCCAATGTCCTACAGGATGCTACCCGTAAGGAAAGGCTCCTAGCAGCCTCACCGGGAGTAAAAGCGCTGCTGAAACAATGGCAAGTAAGTCAGGCTTTTCCGCTTTAGCACTCTTGTGGATCAAATTGAACAATTCTCAGCATTTGTACTTGTCACTG
+
AAABBAFBFFFFGGGGGGGGGGHHHHHHHHHHHHHHHHHGHHHHHGGGHHHHHHHHHHHHGHHHHHHHHHHHHHHHHHHHHHHHHHHHHHEHHHHHHHHHHDFDHFGHHBGH2FFGGHG///B3B33BGHHHAGF43BB2?G22/0?/BB//@G2@G0?@/>/1?GGFHCHHHCFFHG10<=0=0D/C.<CDHFDAGGGH0CFCC/<GFHCE090.00;000;0C9FB99BFBB0CFGGB0;CFF00;00;
@M05620:37:000000000-D9766:1:1101:13135:10983 1:N:0:47
ACCACACCTTCTACAATGAGCTGCGTGTGGCTCCCGAGGAGCACCCCGTGCTGCTGACCGAGGCCCCCCTGAACCCCAAGGCCACTCCCAGGTGAGTGGCCCGCTACCTCTTCTGGTGGCCGCCTCCCTCCTTCCTGGCCTCCCGGAGCTGCGCCCTTTCTCACTGGTTCTCTCTTCTGCCGTTTTCCGTAGGACTCTCTTCTCTGACCTGAGTCTCCTTTGGAACTCTGCAGGTTCTAGATCGGAAGAGC
+
CCCCCCCBFFFFGFGGGGGGGGHHGGGEGGHFHGGGGGGGGHGHHGGGEGGGHHGHGHHGGFGGGGGGGGGHGHHGGGGHGHHHGGGGGGGG?BDGHHEFHHGGGCGHHHHHHHHHHHGHHGGGGGHGHHGHHHHGGHHHHHHGGG?CCHHHGGGGGGGGGGBFFGGFGGGGGGGGGGGGGFFFFFFFFF?D.:FFFFFFFFFFFFFFFFFEFFFFFFFFFFFFFFFFFFFFFFFFFFFF9FFFFAADAFF
@M05620:37:000000000-D9766:1:1101:8192:10985 1:N:0:47
GAGGCTGCTTTGGAAGAAACTCATAGATTACTGCAACAGTTCCCCCTGGACCTGGAAAAGTTTCTTGCCTGGCTTACAGAAGCTGAAACAACTGCCAATGTCCTACAGGATGCTACCCGTAAGGAAAGGCTCCTAGAAGACTCCAAGGGAGTAAAAGAGCTGATGAAACAATGGCAAGTAAGTCAGGCATTTCCGCTTTAGCACTCTTGTGGATCCAATTGAACAATTCTCAGCATTTGTACTTGTAACTG
+
ABBABAFBFFFFGGGGGGFFGGGHFGFHHHHHHHGFHGHHFGFHHGGGHEHHHHHFGFGHEHHHHFGGHHHH1GGFGGFGHHGFHFFEGEEFFGHHHHHHHHHHHHHFGHFHHHHGHHE?EAGHFHHGHHFFGHHFHGHHHGFHGGFECCGDGFHHGGHHHGHHHFGHHHGHFHHGHG11FG=FFGFHHGFFHHGGGGGGDGHHCGHFH<GDHBGHFGGGFGHHFHHHGHGBCFBFGGGGGGFGFCFFGFG
@M05620:37:000000000-D9766:1:1101:13552:10985 1:N:0:47
ACCACACCTTCTACAATGAGCTGCGTGTGGGTCCCGAGGAGCACCCCGTGCTGCTGACCGAGGCCCCCCTGAACCCCAAGGCCACTCCCAGGTGAGTGGCCCGCTACCTCTTCTGGTGGCCGCCTCCCTCCTTCCTGGCCTCCCGGAGCTGCGCCCTTTCTCACTGGTTCTCTCTTCTGCCGTTTTCCGTAGGACTCTCTTCTCTGACCTGAGTCTCCTTTGGAACTCTGCAGGTTCTAGATCGGAAGAGC
+
CCCCDCDDFFFFGGGGGGGGGGHHGGGGHGEGHHHGGGGGGHHHHGGGGGGGHHHHHHHGGGGGGGGGGGGHHHHGGGGHGHHHGHHHHHHGBGHHHHGGHHGGGGGHHHHHHHHHHHGHHGGGGGHGHHGHHHHHHHHHHHHGGGGGGHGGGGGGGGGGGGFGGGGFGGGGGGGHHHGGFFFFFFHFFFFFFFFFFFFFHHHFFFFFFHFFFFHHFFFFHHFFFFFFFFFFFFFFFFFFFFFFFFFFFFF
@M05620:37:000000000-D9766:1:1101:8088:11013 1:N:0:47
ACCACACCTTCTACAATGAGCTGCGTGTGGCTCCCGAGGAGCACCCCGTGCTGCTGACCGAGGCCCCCCTGAACCCCAAGGCCAACCGCGAGAAGATGCCCAGGTGAGTGGCCCGCTACCTCTTCTGGTGGCCGCCTCCCTCCTTCCTGGCCTCCCGGCGCTGCGCCCTTTCTCACTGGTTCTCTCTTCTGCCGTTTTCCGTAGGACTCTCTTCTCTGACCTGAGTCTCCTTTGGAACTCTGCAGGTTCTA
+
BBBBBBBBFFFFGGGGGGGGGGHHGGEGHFHHHGGGGGGGGHHHHGGGGGGGHHHHHHHGGGGGGGGGGGGHHHHGGGGHGHHHHGGGGGGGGGHHHHHHHHHGHHHHHHGGHHGGGGGHHHHHHHHGGBGHHGGGGGHGHHGHHGGGGGGGGGGGGGCCDFFFFFFFFFFFFFFFFFFFFFFFFFFFFFFFFFFFFFFFFFFFFBFFFFFFFFFFFFFFFFFFFFFFFFFFFFFFFFFFFFFFFFFFFFF
@M05620:37:000000000-D9766:1:1101:12827:11024 1:N:0:47
ACCACACCTTCTACAATGAGCTGCGTGTGGCTCCCGAGGAGCACCCCGTGCTGCTGACCGAGGCCCCCCTGAACCCCAAGGCCACTCCCAGGTGAGTGGCCCGCTACCTCTTCTGGTGGCCGCCTCCCTCCTTCCTGGCCTCCCGGAGCTGCGCCCTTTCTCACTGGTTCTCTCTTCTGCCGTTTTCCGTCGGCCTCTCTTCTCTGACCTGAGTCTCCTTTGGAACTCTGCAGGTTCTAGCTCGGAAGAGC
+
BBBBBBBBFFFFGGGGGGEFGFHHGEEECEHHAFFEDGEGGHGHHGGGEGGGGHHHHHHEEGGGGFGGGGGFFHHGGGGG/EGHGGH2F2BFBBFHGHFFHHGGG@DHHHHHHHHHHH?FHFGGGGHGHCGHHHHHHGHHHHHGGG-CGHHHGGGGGGGGGG0CFFGFFGFGGGGGGGGGGFFFFFFFDF?FD-ADFFFFFFFFFFFFFFFFFFFFFFFFFFFFFFFFFFFBFFFFFFE9/BFFF..;9AF
@M05620:37:000000000-D9766:1:1101:24032:11028 1:N:0:47
ACCACACCTTCTACAATGAGCTGCGTGTGGCTCCCGAGGAGCACCCCGTGCTGCTGACCGAGGCCCCCCTGAACCCCAAGGCCAACCGCGAGAAGATGCCCAGGTTGGTGGCCCCCTACCTCTTCTGGTGGCCGCCTCCCTCCTTCCTCTCCTCCCGCTGCTGCGCCCCTTCTCACTTGTTCTCTCTTCTGCCGTTTTCCGTACGCCTCTCTTCTCTCACCTGCTTCTCCGTTGCTCCTCTGCAGGTTCTA
+
AABBBAABCFCDEGF4FAEFGGHHGGEBC?GGGEGEEE22EGHHHGGGEFGGGGFBGHHGEC?EGGGGGGGCFHHGGE/FFGH/?FFGGGCC@BGCG1?CCHHA110>?//0FC?D-.><GHHFBF000/<CG-ADA.GGHFG/GFFB00;FFBBFE?99;00;--9--;;F//9FF//;9//9BFFBF/BFF-DDFEBFDFF.-.-..BFFBB/BF//;9B/./9;FB/.AB;.//;/;BFBF/.;FFF/
@M05620:37:000000000-D9766:1:1101:24009:11029 1:N:0:47
ACCACACCTTCTACAATGAGCTGCGTGTGGCTCCCGAGGAGCACCCCGTGCTGCTGACCGAGGCCCCCCTGAACCCCAAGGCCAACCGCGAGAAGATGCCCAGGTGAGTGGCCCGCTACCTCTTCTGGTGGCCGCCTCCCTCCTTCCTGGCCTCCCGGAGCTGCGCCCTTTCTCACTGGTTCTCTCTTCTGCCGTTTTCCGTAGGACTCTCTTCTCTGACCTGAGTCTCCTTTGGAACTCTGCAGGTTCTA
+
AABBBAABFFFFGGGGGGGGGGHHGGGEHGHHHGGGGGGGGHHHHGGGGGGGHHHHHHHGGGGGGGGGGGGHHHHGGGGHGHHHHGGGGGGGGGHHHHHHHHHGHGHHHHGGHHGGG@DHHHHHHHHHHHGHHGGGGGHGHHGHHGGGGGGGGGGGGG?DGGGGGGFFFFFFFFFFFFFFFFFFFFFFFFFFFDAFFFFFFF?DF/BFFFFFFFFFFFFFFFFFFFFFFFFFFFFFFFFFFFFFFFFFFFF
@M05620:37:000000000-D9766:1:1101:13126:11031 1:N:0:47
ACCACACCTTCTACAATGAGCTGCGTGTGGCTCCCGAGGAGCACCCCGTGCTGCTGACCGAGGCCCCCCTGAACCCCAAGGCCAACCGCGAGAAGATGCCCAGGTGAGTGGCCCGCTACCTCTTCTGGTGGCCGCCTCCCTCCTTCCTGGCCTCCCGGAGCTGCGCCCTTTCTCACTGGTTCTCTCTTCTGCCGTTTTCCGTAGGACTCTCTTCTCTGACCTGAGTCTCCTTTGGAACTCTGCAGGTTCTA
+
CCCCCCCCFFFFGGGGGGGGGGHHGFGEHGHHHGGEGGGGGHHHHGGGEGGGHHHHGHHGGGGGGGGGGGGHGHHGGGGHGHHHHGGGGGGGCGHHHHHHHHHGHHHHHHGGHHGGGGGHHHHHHHHHHHGHHGGGGGHGHHGHHGGGGGGGGGGGGGGGGGGGGGFFFFFFFFFFFFFFFFFFFFFFFFFFFFFFFFFFFFFFFFFFFFFFFFFFFFFFFFFFFFFFFFFFFFFFFFFFFFFFFFFFFFB
@M05620:37:000000000-D9766:1:1101:14900:11031 1:N:0:47
ACCACACCTTCTACAATGAGCTGCGTGTGGCTCCCGAGGAGCACCCCGTGCTGCTGACCGAGGCCCCCCTGAACCCCAAGGCCAACCGCGAGAAGATGCCCAGGTGAGTGGCCCGCTACCTCTTCTGGTGGCCGCCTCCCTCCTTCCTGGCCTCCCGGAGCTGCGCCCTTTCTCACTGGTTCTCTCTTCTGCCGTTTTCCGTAGGACTCTCTTCTCTGACCTGAGTCTCCTTTGGAACTCTGCAGGTTCTA
+
CDCCCDCCFFFFGGGGGGGGGGHHGGGGHGHHHGGGGGGGGHHHHGGGFFGGHHHHHHHGGGGGGGGGGGGHHHHGGGGHGHHHHGGGGGGGGGHHGGHHGGHGGFHHHHGGHGGGGGGHHHHHHHHHHHGHHGGGGGHGHHGHHGGGGGGGGGGGGGGGGGFGGGFFFFFFFFFFFFFFFFFFFFFFFFFFFFFFFFFFFFFFFFFFFFFFFFFFFFFFFFFFFFFEFFFFFFFFFFFFFFFFFFFFFFB
@M05620:37:000000000-D9766:1:1101:19687:11040 1:N:0:47
GAGGCTGTTTTGGACGAAACTCATAAAAAAGCGAGACAAGTGCGGCTAAACACGGTGATGTATTCTAGTCAACGGTAATTATCTTGTATACCTTCTACTGATTAAAACAACAAATGACCAAATAGCAAATAAATAAGGCATTTCCTGATCAGCAATCTTGTCTATCCAAACAAACAATACTCAGCATATGTACTTCCCACTAACACCTCATGAACAAATTATCGTAATACCACACTTTTGAACTCCACACC
+
A?AAAAC>BBB1AB1A1AEEDAD3F3111A0B/B//AE0011D/AAA/11110B/>//2B222@2222B122BB//B?222B@22@BB22BB11F1BFBG2>>2BF11??///011B11B<?11111BB>111>21110<11@2@1111121110?1111<1111@0?11.0.0<>.111110<<000000==<=00<<.;://:/./:;0;000;/C00909.9;..00000;./00;0=C:;B9B//;.
@M05620:37:000000000-D9766:1:1101:9836:11049 1:N:0:47
ACCACACCTTCTACAATGCGCTGCGTGTGGCTCCCGAGGAGCACCCCGTGCTGCTGACCGAGGCCCCCCTGAACCCCAAGGCCAACCGCGAGAAGATGCCCAGGTGAGTGGCCCGCTACCTCTTCTGGTGGCCGCCTCCCTCCTTCCTGGCCTCCCGGCGCTGCGCCCTTTCTCACTGGTTCTCTCTTCTGCCGTTTTCCGTAGGACTCTCTTCTCTGACCTGAGTCTCCTTTGGAACTCTGCAGGTTCTA
+
BBBBBBAAFFFFGGGGGG4AEEGGGGGBEEGHHFFGGGGGGHHHHGGAEEGGGGGHHHH>EEFGGGGGGGGHHHHGGGGHGHHHHGGGGGBFGGHGHHHHHHHGHHHHHHGGHHGGGGGHHHHHHHHGHHGHHGGGGGHGGGGGGGGGGGGGGGGGGG-ADFFFFFFDFFFFFFFFFFFFFFFFFFFFFFFFFFFFFFFFFFFFFFFFFFFFFFFFFFBFFFFFFFFFFFFFFFFFFFFFFFFFFFFFFFF
@M05620:37:000000000-D9766:1:1101:20653:11050 1:N:0:47
GAGGCTGCTTTGGAAGCAACTCATAGATTCCTGCACCAGTTCCCCCTGGACCTGGAAAAGTTTCTTGCCTGGCTTACAGAAGCTGAAACAACTGCCAATGTCCTACAGGATGCTACCCGTAAGGAAAGGCTCCTAGAAGACTCCAAGGGAGTAAAAGAGCTGCTGAAACAATGGCAAGTAAGTCAGGCATTTCCGCTTTAGCACTCTTGTGGATCCAATTGAACAATTCTCAGCATTTGTACTTGTAACTG
+
>1>>A>CAFFDFEFGB11BFBF1D3DFGG3DGHHA1B0FBGHHHHGEFB0FGFFGHHE0BBFGHGHHHHHHHHHFBGFGFGHHFGFEFG0?GGGGHB@FGHHHHGHHHHHHHHH2GHHGEGGHHH0BFFHHHGH1G1<FFHHHH1<BFGHGGBFF2>/FGHH1FGHHHHHHHHHHGHGHEDGHHHHHH.FHHHHGGGGGGHHHHHHHHHGFFHGHHHGHHHHFHF/CGFGGGGGGGGGGGGGGGGGGFGGG
@M05620:37:000000000-D9766:1:1101:20671:11061 1:N:0:47
GAGGCTGCTTTGGAAGAACCTCATAGATTACTGCAACAGTTCCCCCTTGACCTGGAAAAGTTTCTTGCCTGGCTTACAGAAGCTGAAACACCTGCCAATGTCCTACAGGATGCTACCCGTAAGGAAAGGCTCCTAGAAGACTCCAAGGGAGTAAAAGAGCTGATGAAACAATGGCAAGTAAGTCAGGCATTTCCGCTTTAGCACTCTTGTGGATCCAATTGAACAATTCTCAGCATTTGTACTTGTAACTG
+
>3A>>>F3BBB4F4BBAGBAGGHHHGHBF5BBG54A3FAFGDABFGE2AABBFFABB323BDFGFGFBBBEGHHH3BBGFGGFFGB@FBBBEGGGFCGGGFG4FBFFB3BFFBG4BBB??>AF??3C?0?BCFH?BBDBC?B?B2BB?/FBE2@>D2<2@@@<@2@F1?CF?FFGFGGH<<===FDFG.1>>1>.C.<A=0=D0C/=GHDCAG0:;0::;::C:0:C0<;C9;FF0FFG00;;F;;;9;;;
@M05620:37:000000000-D9766:1:1101:9850:11062 1:N:0:47
ACCACACCTTCTACAATGAGCTGCGTGTGGCTCCCGAGGAGCACCCCGTGCTGCTGACCGAGGCCCCCCTGAACCCCAAGGCCAACCGCGAGAAGATGACCAGGTGAGTGGCCCGCTACCTCTTCTGGTGGCCCCCTCCCTCCTTCCTGGCCTCCCGGAGCTGCGCCCTTTCTCACTGTTTCTCTCTTCTGCCGTTTTCCGTAGTACTCTCTTCTCTGACCTGATGCTCCTTTGGAGCTCTGCAGTTTCTA
+
CCCCCABCFFFFGGGGGGGGGGHHGGGGHGHHHGGGGGGGGHHHHGGGGGGGHHHHHHHGGGGGGGGGGGGHHHHGGGGHGHHHHGGGGGGGGGHHHH2??2???=?0F?/?0F----->FDH0=<<0=<.<..=-;EE.;CF/GHH0GGG.0.:CE-@--C0=-=DFF/09BF0BF09;900B00BF0B0B9-;./:;0.;...00009;0000;00;9F0//0009BFF0FF/;/:;000;000;000B
@M05620:37:000000000-D9766:1:1101:25126:11066 1:N:0:47
ACCACACCTTCTACAATGAGCTGCGTGTGGCTCCCGAGGAGCACCCCGTGCTGCTGACCGAGGCCCCCCTGAACCCCAAGGCCAACCGCGAGAAGATGACCCAGGGAGGGGCCCGCTACCCCCTCTTGTTGCCGGCTTCCTCCTTCCTTGCCTTCCGGGCCTTGGCCCTTTTTCACCGGGTTTCCCTTCTGGCGTTTTTCCGAGGACTCTTCTCTCCTACCTGACGCCCCCTTTGGACCCTTGCGGGTCTT
+
BBBABBBBFFFFGFGFFGGEGBHCGEA2A2GGCFGEEGGGFHHHHGGGEAFGHHGFHHFGCGCGGAEGGGFFHCHGGG?H//GHHGD/BG?</DFF1G1<F0/?/////-<->@----<C..-;.;0:00.0;--9--;C00;9C0900;/;00;B.9---.////:9.;:////9/.9-;.:////;.9///;.;BE.F/..-;-./////;/;//9//;////..--;-9A/;/:/.9;/./-;-;-9/
@M05620:37:000000000-D9766:1:1101:27458:11084 1:N:0:47
ACCACACCTTCTACAATGAGCTGCGTGTGGCTCCCGAGGAGCACCCCGTGCTGCTGACCGAGGCCCCCCTGAACCCCAAGGCCAACCGCGAGAAGATGCCCAGGTGAGTGGCCCGCTACCTCTTCTGGTGGCCGCCTCCCTCCTTCCTGGCCTCCCGGAGCTGCGCCCTTTCTCACTGGTTCTCTCTTCTGCCGTTTTCCGTAGGACTCTCTTCTCTGACCTGAGTCTCCTTTGGAACTCTGCAGGTTCTA
+
>AAAAAABFFFFGDBFFGFBBDGFGEBBAAEABAFAEEECGHGHHGGEEAEFHHFFHHHAEE@EGE/EEEFFGFGEEGEH/CFGGA/<>B/<BDCFGDFFGHHGFFGFGFEGFHGC<@DHHHHHFGDGD/<.<CCCGGGGHFGHGGGGGBFGGFGGE@;@B?/C?BFBBFB;/FFFFFFFFF/9FFFFFFFFFB;DFFFFFBADFB//9BFFFFFFFFBFFFE9BF/9BFBFFFFFFFBFFFFFFFAB9B9
@M05620:37:000000000-D9766:1:1101:16057:11087 1:N:0:47
ACCACACCTTCTACAATGAGCTGCGTGTGGCTCCCGAGGAGCACCCCGTGCTGCTGACCGAGGCCCCCCTGAACCCCAAGGCCAACCGCGAGAAGATGCCCAGGTGAGTGGCCCGCTACCTCTTCTGGTGGCCGCCTCCCTCCTTCCTGGCCTCCCGGAGCTGCGCCCTTTCTCACTGGTTCTCTCTTCTGCCGTTTTCCGTAGGACTCTCTTCTCTGACCTGAGTCTCCTTTGGAACTCTGCAGGTTCTA
+
CCCCDDCCFFFFGGGGGGGGGGHHGGGGHGHGHGGGGGGGGHHHHGGGEGGGHHHHGHHGGGGGGGGGGGGHGHHGGGGHGHHHHGGGGGGGGGHHHHHHHHHGHHHHHHGGHHGGGGGHHHHHHHHHHHGHHGGGGGHGHHGHHGGGGGGGGGGGGGGGGGGGGGFFFFFFFFHHHFFFFFFFHFFFFFFFFFFFFFHFFFFFFFFFFFFFFFFFHFFHFHFFFFFFFFFFFFFFFFFFFFFFFFFFFFF
@M05620:37:000000000-D9766:1:1101:15532:11123 1:N:0:47
ACCACACCTTCTACAATGAGCTGCGTGTGGCTCCCGAGGAGCACCCCGTGCTGCTGACCGAGGCCCCCCTGAACCCCAAGGCCAACCGCGAGAAGATGCCCAGGTGAGTGGCCCGCTACCTCTTCTGGTGGCCGCCTCCCTCCTTCCTGGCCTCCCGGAGCTGCGCCCTTTCTCACTGGTTCTCTCTTCTGCCGTTTTCCGTAGGACTCTCTTCTCTGACCTGAGTCTCCTTTGGAACTCTGCAGGTTCTA
+
BBBABABBFFFFGGGGGGEFGCHGGEEAE2GGFGFEAEGAEHHHHGGGAAFGGHHFHHGC?GGGGAEGGEE2GCHGGG?HEEHHHGEEGGFCCDFF2FFHHHHGHHHHDGEEHGGGGGGFFHHHHHHEGHDHF@@DDFHGHHGHHGGGGGGGGGGGDG;DCGGGGFFFCBFFFFFFFFF:FFFFFFFFFFFFFFFFFFFFFFFFFFFFFFFFFFFFFFFFFFFFFFF/FFBBFFFFFFFFFFFFFFFFFF;
@M05620:37:000000000-D9766:1:1101:26300:11169 1:N:0:47
GAGGCTGCTTTGGACGACCCTCCGACAGAACTCCACACACTTGATTCCAGCTCGTATGACGTCTTCTGCTGGATAAAAAAACACAACGAGTTACGATGACCACTTACAGCGGCCCCCCCCATCTTCTGTATGCTGCCTCCCTCCCTCCGAGCATCCCCGCTTTTCTCCCACTGTCCCGGCCGTCAATTCCTGTCGTTTTCCCTCTCCTCTGCTTCCCCCTCCTCACATCCCTTTGGACCTCTGCTGTATCT
+
>1>>>>C>BBB1B11A10A0B0A00A0A0ABD1B101BB/B1B11DDDDDB11BAAABB1BA>FF2DF@D1B>121111>/?/0?/E/////>2/F//B11B<1111111///>///</--0011=0<000=00=<.00../:..//..--:-9;9;.---..9000=//..09;00-9-----;-///9/9//--;AA////:-99/-/;/99/9-------9:-////-/9////9--///9//9///9
@M05620:37:000000000-D9766:1:1101:8058:11172 1:N:0:47
GAGGCTGCTTTGGAAGAAACTCATAGATTACTGCAACAGTTCCCCCTGGACCTGGAAAAGTTTCTTGCCTGGCTTACAGAAGCTGAAACAACTGCCAATGTCCTACAGGATGCTACCCGTAAGGAAAGGCTCCTAGAAGACTCCAAGGGAGTAAAAGAGCTGATGAAACAATGGCAAGTAAGTCAGGCATTTCCGCTTTAGCACTCTTGTGGATCCAATTGAACAATTCTCAGCATTTGTACTTGTAACTG
+
BBABBBFBFFFFGCGGAGGGGGBGGFHHHBDFHHHBFGHHHGHHHGGGHFHGHHHH3A2GGHHHHHHGGFGBGHHGHGBGHHFHHFBGFGGHHHHHHHHHHFHHHHHFBFHHCBGGGHGEEEHFHHH0BFBGAFHHHHHH3F?BBCGFAFFGHFFF>F@GFHHHHDBFHHGFFFFFFF?<FG===FGHHG>G<=<C<<<====GCGGGG0CDHCGHFGGHHGFHHHHGGHG9;FGGGGGCFGFGB;CFFFG
@M05620:37:000000000-D9766:1:1101:19220:11174 1:N:0:47
ACCACACCTTCTACAATGAGCTGCGTGTGGCTCCCGAGGAGCACCCCGTGCTGCTGACCGAGGCCCCCCTGAACCCCAAGGCCAACCGCGAGAAGATGCCCAGGTGAGTGGCCCGCTACCTCTTCTGGTGGCCGCCTCCCTCCTTCCTGGCCTCCCGGAGCTGCGCCCTTTCTCACTGGTTCTCTCTTCTGCCGTTTTCCGTAGGACTCTCTTCTCTGACCTGAGTCTCCTTTGGAACTCTGCAGGTTCTA
+
?A>AA1AAFFC@AGG13BGGFEFAEFGGE0GHHGEE0AFAEGGHHGGG//E/1BBFGGEFGG?ECE>FGGGHHHCEGGGCFHHC/FGGG/CC?/GG11FG0?GEH1GGGGGC0GGGCGGHHHHHH0=D<GFHHGG@.EGGBHG/09BF0/FGGGGGG@GG@.;F@GF=?FFBFFFFFFFBFFFFFFFFFF/FF=BFFFFFFFFFFFFFFFFFF/F//9FFFFBBFFFFFFFFFFFFFFFFFFFFFFFBFFF
@M05620:37:000000000-D9766:1:1101:27975:11175 1:N:0:47
ACCACACCTTCTACAATGAGCTGCGTGTGGCTCCCGAGGAGCACCCCGTGCTGCTGACCGAGGCCCCCCTGAACCCCAAGGCCAACCGCGAGAAGATGCCCAGGTGAGTGGCCCGCTACCTCTTCTGGTGGCCGCCTCCCTCCTTCCTGGCCTCCCGGAGCTGCGCCCTTTCTCACTGGTTCTCTCTTCTGCCGTTTTCCGTAGGCCTCTCTTCTCTGACCTGAGTCTCCTTTGGAACTCTGCAGGTTCTA
+
BCCCBCCCFFFFGGGGGGCGGGHHGEGEFGHBBFFEFGGGGHFGGGGGEFFGHHHHFGHGGGGGGGGGGGGHBHHGGGGHGHHHHGGGGGFGGGHGHHHHHHAEFGGFGHGGHHGGGGGHGHHHHHGHHHGHHGGGGGGGHHGHHGFG0/FFGGGGGG-;D.BFGGFFFFFFFFFFFFFFFFFFFFFFFFFFFFFFFFFFFFFA90:BFFFFFFFFFFFFFFF/FFFFFFFFFFFFFFFFFFFFFFFF0FB
@M05620:37:000000000-D9766:1:1101:16593:11176 1:N:0:47
ACCACACCTTCTACAATGAGCTGCGTGTGGCTCCCGAGGAGCACCCCGTGCTGCTGACCGAGGCCCCCCTGAACCCCAAGGCCAACCGCGAGAAGATGCCCAGGTGAGTGGCCCGCTACCTCTTCTGGTGGCCGCCTCCCTCCTTCCTGGCCTCCCGGAGCTGCGCCCTTTCTCACTGGTTCTCTCTTCTGCCGTTTTCCGTAGGACTCTCTTCTCTGACCTGAGTCTCCTTTGGAACTCTGCAGGTTCTA
+
CCCDDCCCFFFFGGGGGGGGGGHHGGGEFFHHHGGGGGGGGHHHHGGGDEGGHHGHHHHGGGGGGGGGGGGHGHHGGGGHGGHHHGGGGGCFGGHHHHHHHHHGHHGHHHGGHHGGGGGHHHHHHHHHHHGHHGGGGGHGHHGHHGGGGGGGGGGGGG-CDGGGGGFFFFFFFFFFFFFFFFFFFFFFFFHHFFFFFFHFFFFFFFFFFFFFFFFFFFFFFHFFFHFFFFFFFFFFFFFFFFFHFFFFFF0
@M05620:37:000000000-D9766:1:1101:8062:11190 1:N:0:47
GAGGCTGCTTTGGAAGAAACTCATAAATTAGTGCAACAGTTCCGGATGAACCTGGAAAAGTATCTTGGCTGGCTTAAAGAAGCTGATACAACTGCCAATGTCCTACAGGATGATACCCGTAAGGAAAGGCTCCTAGAAGACTCCAAGGGAGTAAAAGAGCTGATGAAACAATGGCAAGTAAGTCAGGCATTTCCGCTTTAGCACTCTTGTGGATCCAATTGAACAATTCTCAGCATTTGTACTTGTAACTG
+
AABBAAFBFFFFGCFGFGGGG4FDF5D66F4DF5DABG2B55D22BAE35B222A23B2BB555DD53331BBFHFB5DBG3BGG33D5DCGC3GFG3FHF4BFH3G33BB334BBFGG/EEHHHHHFGHHHGHHFHFDHGFHHHFFFG/?DC1@GHGGHHGHHH1FGHG<GHHHF?FFGHHHHFHGHHFHHHHDGGGGHHHHHGGHGHGHGHFGHFCC:CGHCGHHHGGFFGFGGGGGCFGGGGFFGGBF
@M05620:37:000000000-D9766:1:1101:28421:11203 1:N:0:47
ACCACACCTTCTACAATGAGCTGCGTGTGGCTCCCGAGGAGCACCCCGTGCTGCTGACCGAGGCCCCCCTGAACCCCAAGGCCAACCGCGAGAAGATGCCCAGGTGAGTGGCCCGCTACCTCTTCTGGTGGACGCCTCCCTCCTTCCTGGCCTACCGGAGCTGCGCCCATTCTCACTGGTTCTCTCTTCTGACGTTTTACGTACAACTCTCTTCCCTGACCTGAGTATCCTTTGGAACTCTGCAGGTTCTA
+
AAB3ABBBFFFFGGGGGGGFGBHGG2AFHEHHCFGGCGGGGHHHHGGGEEGFHGHEGHHGCGGGGDGGGGGHHHHG/E>GEEHHHGGE/CC<@DCGFD1<0FE/<?GH1FF/?<@C->-FD0DDF0<0<<..<-@CFAHEHHD/0:CGFFFFB/;A-B-9@.FFBBGB.;FBFB///;F9BFFB///F99B/BAEFFE/FEFF..9;9B/99F9/.9/BB/;./;BB//B//9///9BFFF9FFF.;BFFF
@M05620:37:000000000-D9766:1:1101:22189:11213 1:N:0:47
ACCACACCTTCTACAATGAGCTGCGTGTGGCTCCCGAGGAGCACCCCGTGCTGCTGACCGAGGCCCCCCTGAACCCCAAGGCCAACCGCGAGAAGATGCCCAGGTGAGTGGCCCGCTACCTCTTCTGGTGGCCGCCTCCCTCCTTCCTGGCCTCCCGGAGCTGCGCCCTTTCTCACTGGTTCTCTCTTCTGCCGTTTTCCGTAGGACTCTCTTCTCTGACCTGAGTCTCCTTTGGAACTCTGCAGGTTCTA
+
BBCCCCCCFFFFGGGGGGGGGGHGGFGGHGHHHGGGGGFGGHGHHGGGEGGGHHHHHHHGGGGGGGGGGGGHGHHGGGGHGHHHHGGGGGGGGGHHHHHHHH/?FGG0FGGGHH-@CCGGHHHHH0GGHGGHHGGGGGHGHHGHHGGGFGGGGGGGGG9-A.;FGGFFFFFFFFFFFFFFFFFFFFFFFFFFFFFFFFFFFFF.AFFFFFFFFF/BFFFFFFFF9BFFFFFFFFFEFFFFFFFFFFFFFFB
@M05620:37:000000000-D9766:1:1101:24835:11217 1:N:0:47
ACCACACCTTCTACAATGAGCTGCGTGTGGCTCCCGAGGAGCACCCCGTGCTGCTGACCGAGGCCCCCCTGAACCCCAAGGCCAACCGCGAGAAGATGCCCAGGTGAGTGGCCCGCTACCTCTTCTGGTGGCCGCCTCCCTCCTTCCTGGCCTCCCGGAGCTGCGCCCTTTCTCACTGGTTCTCTCTTCTGCCGTTTTCCGTAGGACTCTCTTCTCTGACCTGAGTCTCCTTTGGAACTCTGCAGGTTCTA
+
CCCCCCCCFFFFGGGGGGGGGGHHGGGGEFHHHGGGGGGGGHGHHGGGGGGGHHHHGHHGGGGGGGGGGGGHFHHGGGGHGHHHHGGGGGCGGGHGHHGHHHHGHHHHHHGGHHGGGGGHHHHHHHHHHHGHHGGGGGHGHHGHHGGGGGGGGGGGGGACGGGGAGFFFFFFFFFFFFFFFFFFFFFFFFFFFFD9FEFFDFFFDFFFFFFFFFFFFBFFFFFFFFFFFFFFFFFFFFFFFFFFFFFFFFF
@M05620:37:000000000-D9766:1:1101:27129:11220 1:N:0:47
GAGGCTGCTTTGGAAGAAACTCATAGGTTACTGCAACAGTTCCCCCTGGACCTGGGAAAGATTCTTGCCTGGCTTACAGAAGCTGAAACAACTGCCAATGTCCGACAGGATGCTACCCGTAAGGAAAGGCTCCTAGAAGACTCCAAGGGAGTAAAAGAGCTGATGAAACAATGGCAAGTAAGTCAGGCATTTCCGCTTTAGCACTCTTGTGGATCCAATTGAACAATTCTCAGCATTTGTACTTGTAACTG
+
AABBBBFBFFFFGGGGGGGGGCF5DG4DFGGHHHHF3BFFGGHHHGCFE2BBFAA2BF1G3BGGA5ABBFF1B2ACGEGGGHHHBDEGH3B?FGHH3FGHF@E11/>>?GHHGHHHHHE>EEHFHHHBBGGHGHD1?BGH0FGFFFHF/GDDGFHFGGCCGF11FGHFHGHGFGHHHGGHH1>>F1FGH0GFDGEFCDFCCGGH<:GFH:GAG0GGHHHGGGGGGGFFCFGFGGGGGGGGFGGGFCFFFFG
@M05620:37:000000000-D9766:1:1101:7156:11220 1:N:0:47
ACCACACCTTCTACAATGAGCTGCGTGTGGCTCCCGAGGAGCACCCCGTGCTGCTGACCGAGGCCCCCCTGAACCCCAAGGCCACTCCCAGGTGAGTGGCCCGCTACCTCTTCTGGTGGCCGCCTCCCTCCTTCCTGGCCTCCCGGAGCTGCGCCCTTTCTCACTGGTTCTCTCTTCTGCCGTTTTCCGTAGGACTCTCTTCTCTGACCTGAGTCTCCTTTGGAACTCTGCAGGTTCTAGATCGGAAGAGC
+
BBBBBBBBFFFFGGGGGGGFGFHHGFGEHGHHFGGGGGGGGHHHHGGGGGGGHGHHHHHGGGGGGGGGGGGHHHHGGGGHEHHHGHHBGHHGBFDHGHGGHHGGGGGHHHHHHHHHHHGGHGGGGGHGHHGGHHHHHHHHHHHGGG?CDHHHGGGGGGGGGGGGGGGFGBFGGGGGGGGGGFFFFFFFFF.DFFFFFFFFFFFFFFFFFFFBFFFFFFFFFFFFFFFFFFFFFFFFFFFFFFFFFDFFFFF
@M05620:37:000000000-D9766:1:1101:18558:11224 1:N:0:47
ACCACACCTTCTACAATGCGCTGCGTGTGGCTCCCGAGGAGCACCCCGTGCTGCTGACCGAGGCCCCCCTGAACCCCAAGGCCAACCGCGCGAAGATGCCCAGGTGAGTGGCCCGCTACCTCTTCTGGTGGCCGCCTCCCTCCTTCCTGGCCTCCCGGAGCTGCGCCCTTTCTCACTGGTTCTCTCTTCTGCCGTTTTCCGTAGGACTCTCTTCTCTGACCTGAGTCTCCTTTGGAACTCTGCAGGTTCTA
+
BBBAABB>BCCFGFFGGGBAEGGGGEG22EFAF2AE?EFGCHEGHGGA1EEEBGEHHGF>E??EGGGGGGEHBHHGGGGHGHGHHEDGFG/>DGGDHHHHHHHGHHHHHHGGGHGGGGGHHHHHHHHHGHGHGGGGGGGGGGGGGGGGGGGGGGGGGG--;FFFFFFFFFFFFFFFFFFFFFFFFFFFFFFFFFFFFFFFFFFFFFFFFFFFFFFFFF/BFFFEFFF;;FFFFFFFFFFFFFFFFFFFFFF
@M05620:37:000000000-D9766:1:1101:17078:11231 1:N:0:47
ACCACACCTTCTACAATGAGCTGCGTGTGGCTCCCGAGGAGCACCCCGTGCTGCTGACCGAGGCCCCCCTGAACCCCAAGGCCAACCGCGAGAAGATGCCCAGGTGAGTGGCCCGCTACCTCTTCTGGTGGCCGCCTCCCTCCTTCCTGGCCTCCCGGAGCTGCGCCCTTTCTCACTGGTTCTCTCTTCTGCCGTTTTCCGTAGGACTCTCTTCTCTGACCTGAGTCTCCTTTGGAACTCTGCAGGTTCTA
+
CCDDDDBCFFFFGGGGGGGGGGHHGGGEHGHHHGGGGGGGGHHHHGGGGGGGHHHHHHHGGGGGGGGGGGGHHHHGGGGHGHHHHGGGGGGGGGHHHHHHHHHGHHHHHHGGHHGGGGGHHHHHHHHHHHGHHGGGGGHGHHGHHGGGGGGGGGGGGGGGGGGGGGFFFFFFFFHHHFFFFHFHHFFHHHHHFFFFFFHFFFFFFFFFFFFFHHHFHHHFFFFFFHHHHFFFHHFFFFFFHHFFFFFFFFF
@M05620:37:000000000-D9766:1:1101:27882:11234 1:N:0:47
ACCACACCTTCTACAATGAGCTGCGTGTGGCTCCCGAGGAGCACCCCGTGCTGCTGACCGAGGCCCCCCTGAACCCCAAGGCCAACCGCGAGAAGATGCCCAGGTGAGTGGCCCGCTACCTCTTCTGGTGGCCGCCTCCCTCCTTCCTGGCCTCCCGGAGCTGCGCCCTTTCTCACTGGTTCTCTCTTCTGCCGTTTTCCGTAGGACTCTCTTCTCTGACCTGAGTCTCCTTTGGAACTCTGCAGGTTCTA
+
?AA1A1AAFF@BA3F1DAG111BBEE0BF0GH1F0EEEE?FHHHHG?FE?F/GFB1FB0E@EGGE/>EGGG0G1/EGG?E//F<?F//>/>/<CFG111<GHHGBFHHDG/CGHGCGGGHHHHHHFH0GF.CH-@CCGEEHHGHBFBGF/:CF.EGB@-AAA/C--9@-:/;FFFFFFF/BFFFBFFFFFFFF@BBFFFFBBFBFFFFFFFBFFFFFFFFFFFFFFFFFFFFBBBFFFFFFFFFFFFFFFB
@M05620:37:000000000-D9766:1:1101:14815:11237 1:N:0:47
GAGGCTGCTTTGGAAGAAACTCATAGATTACTGCAACAGTTCCCCCTGGACCTGGAAAAGTTTCTTGCCTGGCTTACAGAAGCTGAAACAACTGCCAATGTCCTCAAGGATGCTCCCCGTAGGGAACGGCTCCTAGCAGACTAACAGGGAGTAAAAGAGCTGCTGAAACAATGGCAAGTAAGTCAGACATTTCCGCTTTAGAACTCTTGTGGATCCAATTAACAAATTCTCAGCATTTGTCCTTGTACCTG
+
BABCCCFCFFFFGGGGGGGGGGFHHHHHHHHGHHHGFHHHHHHHHGGGHHHHHHHHHHHHGGHHHHHHHHHHHHHHHHHHHHHGHHHHHHHHHHFHHHCB44@D33@FFGHCCG3@FE/EE/>/30///>E//22?2D22B2222B2//?/?@22D2/=0?11?=??GD0?<1><F1<<>1>=1=110<<0=G=DDAE.D00:00;<00<0:0;CHH0GG0000=9;9;F0CCF9BF0000;CFBF000;0
@M05620:37:000000000-D9766:1:1101:20356:11275 1:N:0:47
ACCACACCTTCTACAATGAGCTGCGTGTGGCTCCCGAGGAGCACCCCGTGCTGCTGACCGAGGCCCCCCTGAACCCCAAGGCCAACCGCGAGAAGATGCCCAGGTGAGTTGCCCGCTTCCTCTTCTCCTGGCCGCCTCCCTCCTTCCTGGCCTCCCCGCTCTGCCCCCTTTCTCACTGGTTCTCTCTTCTGCCGTTTTCCGTCGTCCTCTCTTCGCTGACCTTAGTCTCCTTTGGAACACTGCAGGTTCTC
+
CCCDDCCDFFFFGGGGGGGGGGHHGGGGHGHHHGGGGGGGGHHHHGGGGGGGHHHHHHHGGGGGGGGGGGGHHHHGGGGHGHHHHGGGG?B<//22?2222?FG1110111?F1/AD.>GHF=<GH110<C.<---..<E//.C<0C00/..<.C..----<000<.-<AGFB00<0</0<FFFF00<FFFFF-B</.0<.0.--..<00BF00.<9A.//00<<<0:00000:<0BF/<00B0B..<000
@M05620:37:000000000-D9766:1:1101:21744:11280 1:N:0:47
GAGGCTGCTTTGGAAGAAACTCATAGATTACTGCAACAGTTCCCCCTGGACCTGGAAAAGTTTCTTGCCTGGCTTACAGAAGCTGAAACAACTGCCAATGTCCTACAGGATGCTACCCGTAAGGAAAGGCTCCTAGAAGACTCCAAGGGAGTAAAAGAGCTGATGAAACAATGGCAAGTAAGTCAGGCATTTCCGCTTTAGCACTCTTGTGGATCCAATTGAACAATTCTCAGCATTTGTACTTGTAACTG
+
BBABBBFBFFFFGGGGFGGGGGHHHHHHHHHGHGHHHHHHHHHHHGGGHGHHHGHFGHHHFHHHHHFHHHHHHHFHHHHHHHHHGHHFHH1FFHHHHHHHHGGHHHHHHHHHHHHHG1??EFGHHHHHHHHHGHGHGHHHHHHHFFHGGHGGHHHHHGHHHHHHHHHHHFEDHGFHGGGHHGHHGGHFHGHHHHGGGGGGHHHGGHGHGFFGHB0C:CGHFFHGHHH0CCFBGGGFGGGBFFGGGGFFGGG
@M05620:37:000000000-D9766:1:1101:17039:11290 1:N:0:47
ACCACACCTTCTACAATGAGCTGCGTGTGGCTCCCGAGGAGCACCCCGTGCTGCTGACCGAGGCCCCCCTGAACCCCAAGGCCAACCGCGAGAAGATGCCCAGGTGAGTGGCCCGCTACCTCTTCTGGTGGCCGCCTCCCTCCTTCCTGGCCTCCCGGAGCTGCGCCCTTTCTCACTGGTTCTCTCTTCTGCCGTTTTCCGTAGGACTCTCTTCTCTGACCTGAGTCTCCTTTGGAACTCTGCAGGTTCTA
+
CCCCCCDCFFFFGGGGGGGGGGHHGGGGHGHHHGGGGGGGGHHHHGGGGGGGHHHHHHHGGGGGGGGGGGGHHHHGGGGHGHHHHGGGGGGGGGHHHGHHHHHGHHHHHHGGHHGGGGGHHHHHHHHHHHGHHGGGGGHGHHGHHGGGGGGGGGGGGG?ACGGGGGFFFFFFFFFFFFFFFFFFFFFFFHHFFFFFFFFFFFFFFFFFFFFFFFFFFFEFFFFFFFBFFFFFFFFFFFFFFFFFFFFFFFB
@M05620:37:000000000-D9766:1:1101:12623:11335 1:N:0:47
ACCACACCTTCTACAATGAGCTGCGTGTGGCTCCCGAGGAGCACCCCGTGCTGCTGACCGAGGCCCCCCTGAACCCCAAGGCCAACCGCGAGAAGATGCCCAGGTGAGTGGCCCGCTACCTCTTCTGGTGGCCGCCTCCCTCCTTCCTGGCCTCCCGGAGCTGCGCCCTTTCTCACTGGTTCTCTTTTCTGCCGTTTTCCGTAGGACTCTCTTCTCTGACCTGAGTCTCCTTTGGAACTCTGCAGGTTCTA
+
BBBBBBBBFFFFGGGGGGFGGGHHGGGGHGHHHGGGGGGGGHHHHGGGEGGGHHHHHHHGGGGGGGGGGGGHHHHGGGGHGHHHHGGGGGGGGGHHHGHHHHHGHHHGHHGGHHGGGGGHHHHHHHHHHHGHHGGGGGHGHHGHHGGGGGGGGGGGGG?DCGGGGGFFFFFFFFFFFFFFFFFFF/BFFFFFFFFFFFFFFFFFFFFFFFFFFFFFFFFFFFFFBFFFFFFFFFFFFFFFFFFFFFFFFF9
@M05620:37:000000000-D9766:1:1101:22819:11345 1:N:0:47
ACCACACCTTCTACAATGAGCTGCGTGTGGCTCCCGAGGAGCACCCCGTGCTGCTGACCGAGGCCCCCCTGAACCCCAAGGCCACTCCCCGGTGAGTGGCCCGCTACCTCTTCTGGTGGCCGCCTCCCTCCTTCCTGGCCTCCCGGAGCTGCGCCCTTTCTCCCTGGTTCTCTCTTCTGCCGTTTTCCGTAGGACTCTCTTCTCTGACCTGAGTCTCCTTTGGAACTCTGCAGGTTCTAGATCGGACGAGC
+
BBBABBBAFFFFGGGGFGAFGGHHGFFBAEHHHFFE?EGGGHHHHGGGFEGGGHGHHHHGGGCGGGGGGGGGHHHGGGEGEFHHG3F2G/><>/???GGGHHGGG/>GHGHHHDGH1FEHHDFGGGHGHCEHHGHHHHHHGHHGGGCFGGGGGGGGGGGFFFBFGGGGGFFFFFFFFFFFFFFFFFFF.B.AFFBFFFFFFFFBFFFFFFFFFFFFFFFFFF//FFFBFFF/BA:BFFFF/;FFFD-@CFC
@M05620:37:000000000-D9766:1:1101:12208:11353 1:N:0:47
ACCACACCTTCTACAATGAGCTGCGTGTGGCTCCCGAGGAGCACCCCGTGCTGCTGACCGAGGCCCCCCTGAACCCCAAGGCCAACCGCGAGAAGATGCCCAGGTGAGTGGCCCGCTACCTCTTCTGGTGGCCGCCTCCCTCCTTCCTGGCCTCCCGGCGCTGCGCCCTTTCTCACTGGTTCTCTCTTCTGCCGTTTTCCGTAGGACTCTCTTCTCTGACCTGAGTCTCCTTTGGAACTCTGCAGGTTCTA
+
CCCDDCDDFFFFGGGGGGGGGGHHGGGEFGHHHGGGGGFGGHHHHGGGGGGGHHHHHHHGGGGGGGGGGGGHHHHGGGGHGHHHHGGGGGDGGGHHGHHHHHHGHHHHHHGGHHGGGGGHHHHHHHHHHHGHHGGGGGHGHHGHHGGGGGGGGGGGGG-ADFFFFFFFFFFFFFHFFHFFFFFHFFFFHHFFFFFFFFHFFFFFFFFFFFFFHFHFHHFFFFFFFFFFFFFFFFFFFFFFFFFFFFFFFFB
@M05620:37:000000000-D9766:1:1101:28031:11353 1:N:0:47
GAGGCTGATTTGGAAGAACCTCATAGATTACTGTAAAAGTTCCCCCTTGACCTGGAAAAGTTTCTTGCCTGGCTTACAGAAGCTGAAACACCCGCCAATGTCTTACAGGATGCTACCAGTCAAGCAAGGCTCCTCGCCTCCACCACTGGAGTCGACGAGCTGATGCAACAATGACAAGTAAGACAGGCATTTCCGCTTTCGCACTATTGTGGATGGAATTGCACCCTGCGCAGCAATTGTCATTGTACCTG
+
A3AAABF4BFFFFGFFFGFGGGBGAGGADFFFH6DA6ADFGHGHGGGBFFFGHFHFGHFBFGGHHHGFFHDGGHHGHHFGHHHHHFFHHHHG1>E>>EGHFG@FE4BB3B@32B4BBB3B3B4B32BFFG3?FFGE/</<F2BF/G2@@2@GB///</</<>1111>><0<>11<F<CD00=0<</<<<0<GF0CAADE0..:-;;;999F.09;.9;C0C0B0;.;/.-99-;..99/;;B//BBFBFFF
@M05620:37:000000000-D9766:1:1101:7044:11357 1:N:0:47
ACCACACCTTCTACAATGAGCTGCGTGTGGCTCCCGAGGAGCACCCCGTGCTGCTGACCGAGGCCCCCCTGAACCCCAAGGCCAACCGCGAGAAGATGCCCAGGTGAGTGGCCCGCTACCTCTTCTGGTGGCCGCCTCCCTCCTTCCTGGCCTCCCGGCGCTGCGCCCTTTCTCACTGGTTCTCTCTTCTGCCGTTTTCCGTAGGACTCTCTTCTCTGACCTGAGTCTCCTTTGGAACTCTGCAGGTTCTA
+
BBBBBBB>BFCFGFFGGGBFGGHHGFG24BGBFBAE?EFGGHDHHGGAEEEGGHGGHHHA@?CFGGGGGGGGBHHGGGCHGHGHHGGGGG/<BDHHHHHHHHGGGHFHHHGGHHGGGCGHHHHHHHFFF<DHHGGGGGHGHHGHHGGG9BFGGGGGG?ADGF=DFFFFFFFFFFFFFFFFFFFFFFFFFFFFFFFFFFFFFF?..FBBFFFFFFF9FF9FFFF/;FF:BFFFFBFFFFFFFFFFFFFFFF9
@M05620:37:000000000-D9766:1:1101:6826:11381 1:N:0:47
ACCACACCTTCTACAATGAGCTGCGTGTGGCTCCCGAGGAGCACCCCGTGCTGCTGACCGAGGCCCCCCTGAACCCCAAGGCCAACCGCGAGAAGATGCCCAGGTGAGTGGCCCGCTACCTCTTCTGGTGGCCGCCTCCCTCCTTCCTGGCCTCCCGGCGCTGCGCCCTTTCTCACTGGTTCTCTCTTCTGCCGTTTTCCGTAGGACTCTCTTCTCTGACCTGAGTCTCCTTTGGAACTCTGCAGGTTCTA
+
CCCCCCCCFFFFGGGGGGFFGGHHGGGEGGHGHFGGGGGGGHHHHGGGGGGGHHHHGHHEGGGGGGGGGGGHGHHGGGGHGHHHHGGGGG<CCGGHHHHHHHHGHHHHHHGGHHGGGGGHHHHHHHHHHHGHHGGGGGHGHHGHHGGGFGGGGGGGGG-=CFFFFFFFFFFFFFFFFFFFFFFFFFFFFFFFFFFFFFFFFFFFDFFFFFFFFFFFFFFFFFFFFFFFFFFFFFFFFFFFFFFFFFFFFF;
@M05620:37:000000000-D9766:1:1101:23141:11395 1:N:0:47
ACCACACCTTCTACAATGCGCTGCGTGTGGCTCCCGAGGAGCACCCCGTGCTGCTGACCGAGGCCCCCCTGAACCCCAAGGCCAACCGCGAGAAGATGCCCAGGTTAGTGGCCCGCTACCTCTTCTGGTGGCCGCCTCCCTCCTTCCTGGCCTCCCGGAGCTGCGCCCTTTCTCACTGGGTCTCTCTTCTGCCGTTTTCCGTAGGACTCTCTTCTCTGACCTGAGTCCCCTTTGGAACTCTGCAGGTTCTA
+
AAAAA?AAFFCFFGGFDD1AAAEEEEFEGCGHHAF/BEE/EHHHHGGCB/EEHHGHHHFGGGGGFGGGGGGHHHHGGGGEGHHHGGGGGG/>BCHHGHDHH1/?11??<1>CGH-<@<<GDHBGFG0<0<C;G--AA.GGG/EGBBF0BF.FGAEF.A---C/B=@F@-BFFFFFF/;F-99FF/BBF//;/F>ABFFFFBBF?B/BFFFB9BFFB//9;BF-/-;F/9ABFF9B//99BF//9;F-BFEB
@M05620:37:000000000-D9766:1:1101:24717:11405 1:N:0:47
ACCACACCTTCTACAATGAGCTGCGTGTGGCTCCCGAGGAGCACCCCGTGCTGCTGACCGAGGCCCCCCTGAACCCCAAGGCCACCCGCGGGAAAGTGGCCCGCTCCCTCTTCTGGTGCCTGCCTCCCTCCTTCCTGGCCTCCCGGCGCTGCGCCCTTTCTCCCTGGCTCTCTCTTCTGTCGTTTTCTGTTGGCCTCTCTTCTCTGACCTGAGTCTCCTTTGGAACTCTGTTTGTTCCAGCTCGGATGCGC
+
BBBBBBBBFFFFGGGGGG5FGFHHGEFBGFHHHFGEFGGGGHHHHGGGGGGGHHHHHHHEGGGGGGGGGGGHHHHGGGGHGHHHA?E/>//>/>/0?F1FG/@-A-..>000D0=0D/0<00..0<.:C/.;00C00/;GGHH?.---;--C-AFF9FF////;9B9.B/;FFFEB//B//.;.E.9/;B//.;;;.BF/9/BB//9/;B./.9/;/////9/B///99//99B.9//////;9>..;.-;
@M05620:37:000000000-D9766:1:1101:14549:11448 1:N:0:47
ACCACACCTTCTACAATGAGCTGCGTGTGGCTCCCGAGGAGCACCCCGTGCTGCTGACCGAGGCCCCCCTGAACCCCAAGGCCACTCCCAGGTGAGTGGCCCGCTACCTCTTCTGGTGGCCGCCTCCCTCCTTCCTGGCCTCCCGGAGCTGCGCCCTTTCTCACTGGTTCTCTCTTCTGCCGTTTTCCGTAGGACTCTCTTCTCTGACCTGAGTCTCCTTTGGAACTCTGCAGGTTCTAGATCGGAAGAGC
+
DDDCDCCDFFFFGGGGGGGGGGHHGGGGHGHHHGGGGGGGGHHHHGGGGGGGHHHHHHHGGGGFGGGGGGGHHHHGGGGHGHHHGHHHHHHGFGHHHHGGHHGGGGGHHHHHHHHHHFDHHGGGGGHGHHGHHHHHHHHHHHHGGGFGGHHHGGGGGGGGGGFGGGGGGGGGGGGHHHGGGFFFFFFFFFFFFFFFFFFFHHHFFFFFFFFFFFFFFFFFHFFFFFFFHFFFFFFFFFFFFFFFFFEFFFF
@M05620:37:000000000-D9766:1:1101:13309:11452 1:N:0:47
GAGGCTGCTTTGGAAGAAACTCATAGATTACTGCAACAGTTCCCCCTGGACCTGGAAAAGTTTCTTGCCTGGCTTACAGAAGCTGAAACAACTGCCAATGTCCTACAGGATGCTACCCGTAAGGAAAGGCTCCTAGAAGACTCCAAGGGAGTAAAAGAGCTGATGAAACAATGGCAAGTAAGTCAGGCATTTCCGCTTTAGCACTCTTGTGGATCCAATTGAACAATTCTCAGCATTTGTACTTGTAACTG
+
AAAAAA?ACF3DBGGGFBGB11133FGDBGHHEFHHGCHHCHHDHGCGECGFBCGEAFEFFBDH2F1BGFGHHFCFHFGFFFHFFHHFHBGHEFHBBBGGFHBGFHHFFAEGHHHHHCE>EEFHFG0BGEFFFC1GFFFGHHHE1CFFCHGGHHHHFAGBFGB<FHHHHGHHHHHGHA??1<=FGGHF.1>GBGC?AAFFDFHHFFDDFDGCFCCCG00CBGBCHBHCGFGGGGE0BFB9BCGB0909BFB
@M05620:37:000000000-D9766:1:1101:27321:11469 1:N:0:47
ACCACACCTTCTACAATGAGCTGCGTGTGGCTCCCGAGGAGCACCCCGTGCTGCTGACCGAGGCCCCCCTGAACCCCAAGGCCACCCCCCGGTGAGTGGCCCGCTGCCTCTTCTCGTTGCCGCCTCCCTCCTTCCTGGCCTCCCGGCGCTGCGCCCTCTCTCCCTGGTTCTCTCTTCTGCCGTTTTCTGTCGGCCTCTCTTCTCTGACCTGCGTCTCCTTTGGACCTCTGCCGGTTCTAGCTCGGACGCGC
+
BBBBBBBBFFFFGGGGGGGGGGHGGEGEHGHHHGGGGGGFGHHHHGGGGGGGHHGHHHHGGGGGGGGGGGGHHHHGGGGHGHHHG0?/>//>///0????FG/<A-.0><<FGD1F../.0<<CE:.CGCGHFGG0GCHFFGGGGG9--;BG-@ADF.;;;//;.B.99/BFBFFFFFF//99;/AF//:BADF.;;99/9BFFFFFFFFF.9;BD./;B///99.;/9///-@FDFB9/BFFFA;;9--@
@M05620:37:000000000-D9766:1:1101:21449:11473 1:N:0:47
ACCACACCTTCTACAATGAGCTGCGTGTGGCTCCCGAGGAGCACCCCGTGCTGCTGACCGAGGCCCCCCTGAACCCCAAGGCCAACCGCGAGAAGATGCCCAGGTGAGTGGCCCGCTACCTCTTCTGGTGGCCGCCTCCCTCCTTCCTGGCCTCCCGGAGCTGCGCCCTTTCTCACTGGTTCTCTCTTCTGCCGTTTTCCGTAGGACTCTCTTCTCTGACCTGAGTCTCCTTTGGAACTCTGCAGGTTCTA
+
AAAACCBCFFFFGGGGGGGGGGHHGGGGHGHHHGGGGGGGGHHHHGGGGGGGHHHHHHHGGGGGGGGGGGGHGHHGGGGHGHHHHGGGGGGGFGHFHHHHHH/FGHHHHHGGHH@FG@FHHHHHHHHHHHGHHGGGGGHGHHGHHGGGGGGGGGGGGG-@DAFGGGFFFFFFFFFFFFFFFFFFFFFFFFFFFFFFFFFFFFF.ABFFFFFFFFFFFFFFFFFFFFFFFFFFFFFFFFFFFFFFFFFFFFB
@M05620:37:000000000-D9766:1:1101:22041:11474 1:N:0:47
ACCACACCTTCTACAATGAGCTGCGTGTGGCTCCCGAGGAGCACCCCGTGCTGCTGACCGAGGCCCCCCTGAACCCCAAGGCCACTCCCAGGAGAGTGGCCCGCTACCTCTTCTGGTGGCCGCCTCCCTCCTTCCTGGCCTCCCGGAGCTGCGCCCTTTCTCACTGGTTCTCTCTTCTGCCGTTTTCCGTAGGACTCTCTTCTCTGACCTGAGTCTCCTTTGGAACTCTGCAGGTTCTAGATCGGAAGAGC
+
CCCCCCCCFFFFGGGGGGGGGGHHGGGFGGHHHGGGGGGGGHHHHGGGGGGGHHHHHHHEGGGGGGGGGGGHGHHGGGGHGHHHG3G2G23F/?//GHAFHH?BF/CHHHHHHH1G=FGHHGGGGGCEHGGHFHHHFCHHFGHGGCC@CHGGGFGGGGGBFGBFFFF;F0CFFFFFGGGFFF.ABEFBD0:D.BBFBFFFFFFFFFFFFBB9BFFFFBFBBBB0FBFFFFFFFFFFFFBF0BFFFDED.;9
@M05620:37:000000000-D9766:1:1101:9460:11484 1:N:0:47
GAGGCTGCTTTGGAAGAAACTCATAGATTACTGCAACAGTTCCCCCTGGACCTGGAAAAGTTTCTTGCCTGGCTTACAGAAGCTGAAACAACTGCCAATGTCCTACAGGATGCTACCCGTAAGGAAAGGCTCCTAGAAGACTCCAAGGGAGTAAAAGAGCTGATGAAACAATGGCAAGTAAGTCAGGCATTTCCGCTTTAGCACTCTTGTGGATCCAATTGAACAATTCTCAGCATTTGTACTTGTAACTG
+
?AAAA1CAFF@F1FGGG1FGAG1G3GHHHHHHHHHHC0GFGHHGHG?FFFHFH0CG1BCGGEGH2F1BGFGHHHC1GDGBHHHF1EGHHEGHH0GFFEHHHHHHHFH@B0FFFFDHFFAEGGFHHECBGCEGFBDGBDFE0BBBFBDFGHGGFHEFFF<C1FDDFHHGHHHHHBFBHF<?1FFGGHHHEHDG1=.<<<<0<0=DCCGFFGHGGFGHHC;GF0:CHCC:GFGGFFBB;9090CFB00;0CGB
@M05620:37:000000000-D9766:1:1101:27307:11484 1:N:0:47
ACCACACCTTCTACAATGAGCTGCGTGTGGCTCCCGAGGAGCACCCCGTGCTGCTGACCGAGGCCCCCCTGAACCCCAAGGCCACTCCCCGGTGAGTGGCCCGCTACCTCTTCTGGTGGCCGCCTCCCTCCTTCCTGGCCTCCCGGAGCTGCGCCCGTTCTCCCTGGTTCTCTCTTCTGCCGTTTTCCGCAGGACTCTCTTCTCTGACCTGAGTCTCCTTTGGAACTCTGCAGGGTCTAGATCGGACGAGC
+
ABBABBAAFFFFGGGFGGGGGGHFGGGGHGGHFGGGGGFCEGFHHGGGEGGGHHHHHHHGE0EEFEGEGGGFGGHGGGGFFFGHG3GGH//><B?C?DFF0F/@D//FFGH1<FGE=C?0G@CGGACEGHD/DDGH:/;CC.:.:-:99CG/9BGC-;FFEBBFBFG/;BFFFFFF//;/:@:999FFA.-9-..9B99//;BB9/9/;F.BB9FBBFF/BBBF9BBBF////.-9:BFF/;FADF-9;-@
@M05620:37:000000000-D9766:1:1101:18489:11490 1:N:0:47
ACCACACCTTCTACAATGAGCTGCGTGTGGCTCCCGAGGAGCACCCCGTGCTGCTGACCGAGGCCCCCCTGAACCCCAAGGCCAACCGCGAGAAGATGCCCAGGTGAGTGGCCCGCTACCTCTTCTGGTGGCCGCCTCCCTCCTTCCTGGCCTCCCGGAGCTGCGCCCTTTCTCACTGGTTCTCTCTTCTGCCGTTTTCCGTAGGACTCTCTTCTCTGACCTGAGTCTCCTTTGGAACTCTGCAGGTTCTA
+
CCCCCCCCFFFFGGGGGGGGGGHHGGGGHGHHHGGGGGGGGHHHHGGGGGGGHHHHHHHGGGGGGGGGGGGHHHHGGGGHGHHHHGGGGGGGGGHHHHHHHHHGHHHHHHGGHHGGGGGHHHHHHHHHHHGHHGGGGGHGHHGHHGGGGGGGGGGGGGFGGGGGGGFFFFFFFFFFFFFFFFFFFFFFFFFFFFFFFFFFFFFFFFFFFFFFFFFFFFFFFFFFFFFFFFFFFFFFFFFFFFFFFFFFFF;
@M05620:37:000000000-D9766:1:1101:14957:11500 1:N:0:47
ACCACACCTTCTACAATGAGCTGCGTGTGGCTCCCGAGGAGCACCCCGTGCTGCTGACCGAGGCCCCCCTGAACCCCAAGGCCAACCGCGAGAAGATGCCCAGGTGAGTGGCCCGCTACCTCTTCTGGTGGCCGCCTCCCTCCTTCCTGGCCTCCCGGAGCTGCGCCCTTTCTCACTGGTTCTCTCTTCTGCCGTTTTCCGTAGGACTCTCTTCTCTGACCTGAGTCTCCTTTGGAACTCTGCAGGTTCTA
+
BBBBBBBBFFFFGGGGFGGGGGHHGEGECAGHFFGEDGGGFHHHHGGGDEGFFHFHHHFFFFCGGGGGGGFGHHHGGGGHGFHHHGGGGGGFGGHHGFGHHHHGGHHFGHFFFGGGGCDHHHHHHHGFGHFHGFCDDFHEHHFHHFGFGGGGGGEFDG-@BFGF?DFC@FBBFFBFFFFFFFFFFFFFFFFFFFFFFFFF?FFFFFFFFFFFFFFFFFBFFFFBFFFFFFFFFFFFFFFFFFFFFFFFFFB
@M05620:37:000000000-D9766:1:1101:6838:11503 1:N:0:47
ACCACACCTTCTACAATGAGCTGCGTGTGGCTCCCGAGGAGCACCCCGTGCTGCTGACCGAGGCCCCCCTGAACCCCAAGGCCACTCACAGGTGAGTGGCCCGCTACCTCTTCTGGTTTCCTCCTCCCTCCTTCCTGGCCTCCCGGCGCTGCGCCCTTTCTCACTGGTTTTCTCTTCTGCCGTTTTCCGTCGGCCTCTCTTCTTTGACCTGAGTCTCCTTTGGACCTCTGCCGGTTCTAGCTCGGTTGCGC
+
AAAAAAA1BCFFFGGGAG11BBGHGAAA00AA1BA00AAECGCHHGGAABEFFHGHGHH/>>@EGEGGGGGFCEGFGGE?/FFGGEGBGBB<11<B>B/?FGG/B/>FF1??F?GHH10?F1FHGF<>C0>FGHHH10CGHHHG.-<-;:@E-AEG@GG0000=;B/CC.;CFGFGGGGF0-;AFFF/9;A?->-;;BFFF/;/;/BFFF-/-;9;F;BBBFFBBB;BFEB/;;@-;///;BFF?--;9-@
@M05620:37:000000000-D9766:1:1101:6033:11506 1:N:0:47
GAGGCTGCTTTGGAAGAAACTCATAGATTACTGCAACAGTTCCCCCTGGACCTGGACAAGTTTCTTGCCTGGCTTACAGAAGCTGAAACAACTGCCAATGTCCTACATGATGCTACCCGTAAGGAAAGGCTCCTAGAAGACTCCAAGGGAGTAAAAGATCTGATGAAACAATGGCAAGTAAGTCAGGCATTTCTGCTTTAGCACTCTTGTGGATCCAATTGAACAATTCTCAGCATTTGTACTTGTAACTG
+
A@AAAAFAFFFFCGGGF1FGAGGHCF1FHHGHEGF1AFFFA2B1BEAFAABFGHGHBCAGFGGGGAFBFG1BFGAEHABFHHGGGEDHGGEHHHHFHHHHHGGEGHH12BB21BFF0BEEEFFGGHH0BFBF?B1>BDFF0B11B1<FCHGGBGEB1?1@2@G21FG1FHH?GBGBG/<?@F1>>FGGHF<F111>11><0==D<<DGE=CCD0<CBG;CG0CGBG0<0C;C;CFCGHF00;9C;0;CFB;
@M05620:37:000000000-D9766:1:1101:14972:11509 1:N:0:47
ACCACACCTTCTACAATGAGCTGCGTGTGGCTCCCGAGGAGCACCCCGTGCTGCTGACCGAGGCCCCCCTGAACCCCAAGGCCAACCGCGAGAAGATGCCCAGGTGAGTGGCCCGCTACCTCTTCTGGTGGCCGCCTCCCTCCTTCCTGGCCTCCCGGAGCTGCGCCCTTTCTCACTGGTTCTCTCTTCTGCCGTTTTCCGTAGGACTCTCTTCTCTGACCTGAGTCTCCTTTGGAACTCTGCAGGTTCTA
+
BBBCCBBCFFFFGGGGGGGGGGHHGGGGHGHHHGGGGGGGCHHHHGGGEGGGHHHHHHHGGGCGGGGGGGGHHHHGGGGHGHHHHGGGGGGGGGHHHHHHHHHGHHHHHHGGHHGGGGGHHHHHHHHHHHGHHGGGGGHGHHGHHGGGGGGGGGGGGGGGGGGGGGFFFFFFFFFFFFFFFFFFFFFFFFFFFFFFFFFFFFFFFFFFFFFFFFFFFFFFFFFFFFFFFFFFFFFFFFFFFFFFFFFFFFB
@M05620:37:000000000-D9766:1:1101:18212:11522 1:N:0:47
ACCACACCTTCTACAATGAGCTGCGTGTGGCTCCCGAGGAGCACCCCGTGCTGCTGACCGAGGCCCCCCTGAACCCCAAGGCCAACCGCGAGAAGATGCCCAGGTGAGTGGCCCGCTACCTCTTCTGGTGGCCGCCTCCCTCCTTCCTGGCCTCCCGGAGCTGCGCCCTTTCTCACTGGTTCTCTCTTCTGCCGTTTTCCGTAGGACTCTCTTCTCTGACCTGAGTCTCCTTTGGAACTCTGCAGGTTCTA
+
BBBBBBBBFFFFGGGGDGGGGGHHGGGGHGHGHGGGGGGGGHHHHGGGEGGGHHGHHHHGGGGGGGGGGGGFHHHGGGGHGHHHHGGGGGGGGGHHGHHHHHHGHHHHHHGGHHGGGCGHHHHHHHHHHHGHHGGGGGHGHHGHHGGGGGGGGGGGGG-DFFGGGGFFFFFFFFFFFFFFFFFFFFFFFFFFFFDFFFFFFFFDDBFFFFFFFFFFFFFFFFFFFFFFFFFFFFFFFFFFFFFFFFFFFFF
@M05620:37:000000000-D9766:1:1101:15377:11531 1:N:0:47
ACCACACCTTCTACAATGAGCTGCGTGTGGCTCCCGAGGAGCACCCCGTGCTGCTGACCGAGGCCCCCCTAAACCCCAAGGCCAACAGCGAGAAGATGCCCAGGTGAGTGGCCCGCTACCTCTTCTGGTGGCCGCCTCCCTCCTTCCTGGCCTCCCGGAGCTGCGCCCTTTCTCACTGGTTCTCTCTTCTGCCGTTTTCCGTAGGACTCTCTTCTCTGACCTGAGTCTCCTTTGGAACTCTGCAGGTTCTA
+
DCDCDDDDFFFFGGGGGGGGGGHHGFGFHGHHHGGGGGGGGHHHHGGGGGGGHHHHHHHGGGGGGGGGGGGHHHHGGGGHGHHHHGFGHGGGGGHHHHHHHHHGHHHHHHGGHHGGGGGHHHHHHHHHHHGHHGGGGGHGHHGHHHHHHHHHHHGGGG-DGGGGGGGGGGGFFFFFFHFFFFFHHFFHHHFHFFFFFFHFFFFFFFFFFFFFFFHFFFFFFFFFFFFFFFFFHHFFFFFFFFFFFFFFFFF
@M05620:37:000000000-D9766:1:1101:15343:11534 1:N:0:47
GAGGCTGCTTTGGAAGAAACTCATAGATTACTGCAACAGTTCCCCCTGGACCTGGAAAAGTTTCTTGCCTGGCTTACAGAAGCTGAAACAACTGCCAATGTCCTACAGGATGCTACCCGTAAGGAAAGGCTCCTAGAAGACTCCAAGGGAGTAAAAGAGCTGATGAAACAATGGCAAGTAAGTCAGGCATTTCCGCTTTAGCACTCTTGTGGATCCAATTGAACAATTCTCAGCATTTGTACTTGTAACTG
+
A3AABAFBFFFFGGGGGCGGGGBGHHHHHGHHHHFFG2GGHHHHHGGGHFHHHHHHHGFGBGHHHHHHHHHGHHHGHHHHHHHGHHHHHFHHHHHHGFHHHHHHGGHHHHHHHHHHHHGGCGHHHHHGHHHHGHHHFFFFHFHHFFHGGHGGBHHFFEHHHHDGHHHHHHHHHHHHHGHGGHHHHHHHGHHHHHGGGGGHHHHHHHHHHHHGHFHHHBHHHFGHHHHHHHGGGGGGGGGGGGGGGGG0FFC
@M05620:37:000000000-D9766:1:1101:14080:11535 1:N:0:47
ACCACACCTTCTACAATGAGCTGCGTGTGGCTCCCGAGGAGCACCCCGTGCTGCTGACCGAGGCCCCCCTGAACCCCAAGGCCACTCCCAGGTGAGTGGCCCGCTACCTCTTCTGGTGGCCGCCTCCCTCCTTCCTGGCCTCCCGGAGCTGCGCCCTTTCTCACTGGTTCTCTCTTCTGCCGTTTTCCGTAGGACTCTCTTCTCTGACCTGAGTCTCCTTTGGAACTCTGCAGGTTCTAGATCGGAAGAGC
+
CCCCCCBCFFFFGGGGGGGGGGHHGGGGHGHHHGGGGGGGGHHHHGGGGGGGHHHHHHHGGGGGGGEGGGGHHHHGGGGHGHHHGHHHHHHGBGHHFHGGHHGGGDGHHHHHHHHHHHDGHGGGGGHGHHGHHHHHHHHHHHHGGGGGGHHHGGGGGGGGGGBFGGGGGGGGGGGGGGGGGFFFFFFFFF?DFFFFFFFFFFFFFFFFFFFFFFFFFFFFFFFFFFFFFFFBFFFFFFFFBFFFFFEFEFF
@M05620:37:000000000-D9766:1:1101:17818:11541 1:N:0:47
ACCACACCTTCTACAATGAGCTGCGTGTGGCTCCCGAGGAGCACCCCGTGCTGCTGACCGAGGCCCCCCTGAACCCCAAGGCCACTCCCAGGTGAGTGGCCCGCTACCTCTTCTGGTGGCCGCCTCCCTCCTTCCTGGCCTCCCGGAGCTGCGCCCTTTCTCACTGGTTCTCTCTTCTGCCGTTTTCCGTAGGACTCTCTTCTCTGACCTGAGTCTCCTTTGGAACTCTGCAGGTTCTAGATCGGAAGAGC
+
CCCCDDCDFFFFGGGGGGGGGGHHGGGEHGHHHGGGGGGGGHHHHGGGGGGGHHGHHHHGGGGGGGGGGGGHHHHGGGGHGHHHGHHHH2BFBBFGGHGGHHGGG/CHHHHHHHHHHHGHHGGGGGHGHHGHHHHHHHHHHHHGGGGGGHHHGGGGGGGGGG0CFGFGGGGGGGGHHHGGGFFFFFFFFFFFFFFFFFFFHHHFFFFFFFFFFFFFFFFFFHFFFFFFHHFFFFFFFFHF0BFFFF?DFFF
@M05620:37:000000000-D9766:1:1101:9605:11543 1:N:0:47
ACCACACCTCTACAATGAGCTGCGTGTGGCTCCCGAGGAGCACCCCGTGCTGCTGACCGAGGCCCCCCTGAACCCCAAGGCCAACCGCGAGAAGATGCCCAGGTGAGTGGCCCGCTCCCTCTTCTGGTGGCCGCCTCCCTCCTTCCTGGCCTCCCGGAGCTGCGCCCTTTCTCCCTGGTTCTCTCTTCTGCCGTTTTCCGTAGGACTCTCTTCTCTGACCTGAGTCTCCTTTGGAACTCTGCAGGTTCTAG
+
AAA>AAAAFFF@EBGFE1BBF1BEEFCHGH0BAFE0AEABAGHHGGEEAEFGDABGGHC@EGEGG/EE>F>1F>EG/EGF>/FHFGE@@<B@BG<D11101?FGH1?GGFGHH?CC-CFHFF00DGDDFFHHGCGGCE:CHGHG0BBFGFFFF..9A@@GGGG@@B@@FB/BB/;BBEB9/;FF/BBFFFFF@FFFEFF-;9BA/B;BFFFFFFFBF/;9FE/99FFFFFF/B9/99BFBFF/BAFFFFFB
@M05620:37:000000000-D9766:1:1101:11621:11543 1:N:0:47
GAGGCTGCTTTGGAAGAGCACACGTCTGAACTCCAGTCACGAGATTCCCTCTCGTATGCCGTCTTCTGCTTGAAAAAAAAAAACTCCGACAACCGACCCCCCGCAAGTAAGACCTCCTCCAAGATTCCAAGGGAGTAAAAGAACTTCCTAAACCAATACAACTACGTCAATAATGTCTGGTTTACAACACTGTTGTTTCCCACTCAACCATTAACATCGACATTACTCTTAACTAGCTCTAAACCAAAACG
+
BBBBBBFBFFFFGGGGGGGGFGAEBGGF5FGHDHHHHGGFEGEBFHFH35BAGGAEHFGHEEEHGGDFHHHHFB5GHGEGG?>/?B3//>///?</////////>>-11<<11011.<000/0<0000000..<<./0:<0:./:00000<0//:./0/00////9....9099900;0/00./00;;../////;..:///;.///..9////9///./-..9//////;/://9/9///////;;..;-
@M05620:37:000000000-D9766:1:1101:4134:11546 1:N:0:47
GAGGCTGCTTTGGAAGAACACACGTCTGAACTACATTCACTCCGCGAATACCCGTATGCCGTCTTATGCTGGCGAAAAGACACTGCCCCAATCGCCAAAGTCCTACAGGATGCTCCCCTTCCTGCCAGGCTCCTCGCCTCCTCCACTGGCGTCCCCGCGCTGATGCCCCCCTGTCACGTCAGTCCGGCCTTTCCGCTTTCGCAATCTTGTGTCTCCCATTGCATCCTGCTCCGCCTGATTCTTTGTTGCTG
+
AAAAAAFAFFFFGBFGG1BA1AE?AA00DAFG1BB1AD21DBG/B/////B1BBAA00D1AEE0F2D1BF1B>//>>>0?00B1BBB/??/00//?/<00BB1B211BF0BFGB1BF<0@FF11@0@@?/@?F??/>CCEGGHH0>>FGEGFCCGHG-::AC.=CFBFG9@A.0;B;CG;..;;B---9;BBFFF;ABFFF-9-;BFF/B99B;/9;;;/;;//9/;/9/;;;9----:9/9;9BF--9;/
@M05620:37:000000000-D9766:1:1101:14448:11559 1:N:0:47
ACCACACCTTCTACAATGAGCTGCGTGTGGCTCCCGAGGAGCACCCCGTGCTGCTGACCGAGGCCCCCCTGAACCCCAAGGCCACTCCCAGGTGAGTGGCCCGCTACCTCTTCTGGTGGCCGCCTCCCTCCTTCCTGGCCTCCCGGAGCTGCGCCCTTTCTCACTGGTTCTCTCTTCTGCCGTTTTCCGTCGGACTCTCTTCTCTGACCTGAGTCTCCTTTGGAACTCTGCGGGTTCTAGATCGGACGAGC
+
AAA?AAAAFFFFG3GB3GGFGGHHGAAA0AFF1BF0AEGGCHHHHGGGCEFGFHGFHHFEEG?EG/FGGGF0GCGGGGAH//GHGF00?0B/BBFG1G/<CHGGGCGHHHFHGDGF10/?0>C?E.>F//<CHHHH0GGGFGHF.C--;GH/A?.AAGGFGGG09CBC9CFGGGGGGFFFF@-;BEFFFF-@-@@>BF9BFFFFFFFFF9F/FFFFFFFFFFB9BFFFFF/-99@-FF/B/9/AB---;@@
@M05620:37:000000000-D9766:1:1101:26349:11561 1:N:0:47
GAGGCTGCTTTGGAAGAACCTCATAGATTACTGAAACAGTTCCCCCTTGACCTGGAAAATTTTCTTGCCTGGCTTACAGAAGCTGAAACACCTGCCAATGTCCTACAGGCTGCTACCCGTAAGGAAAGGCTCCTAGAAGACTACAAGGGAGTAAAAGAGCTGATGAAACAATGACAAGTAAGTCAGGCATTTCCGCTTTAGCACTATTGTGGATACAATTGAACCATGCTCAGCATTTGTCCTTGTAACTG
+
AAAABBF3BDFFGG5BFGGGGGHGHHFAFDGFH5BFFGFGHFHHHGF2BECGHHHBFDG5ADGHHHGGFHGHGHHEGHHHHHHHHEEGHFBEHHHFGHHHHG44@FGHH1F1?FGHHBEE/EG33B?B0FGHG3FGH33B?32BF22CDG//@2@2>?G2@GG2@FGHH0?G11??FHHFH1>FG1<<FGHHHHCGDGGFFFH0<<=DG<DG00;:0CGHHHH;:;G0/:BCFFFGGGB009CFFBFFBFG
@M05620:37:000000000-D9766:1:1101:10763:11570 1:N:0:47
ACCACACCTTCTACAATGAGCTGCGTGTGGCTCCCGAGGAGCACCCCGTGCTGCTGACCGAGGCCCCCCTGAACCCCAAGGCCAACCGCGAGAAGATGCCCAGGTGAGTGGCCCGCTACCTCTTCTGGTGGCCGCCTCCCTCCTTCCTGGCCTCCCGGAGCTGCGCCCTTTCTCACTGGTTCTCTCTTCTGCCGTTTTCCGTAGGACTCTCTTCTCTGACCTGAGTCTCCTTTGGAACTCTGCAGGTTCTA
+
BBBBBBBBFFFFFGGFGGGAG5GGEEGEHGHHAFGFGGGGGHGHHGGGGFGGHHHHHHHGGGGGGGGGGGGHHHHGGFGGAHHHGGGEGGBGGGHHHFHHHHHGHHHHHHGGHHGGGGGHGHHHHHHHHHGHGGGGGGHGHHGGHFGGGGGGGGGGGG9BB?FEBGFBBFFFFFFFFFFFFFFFFFFFFFEFFBFFFFFFFFFFFFFFFFFFFFFFFFFFFFFFFFFFFFFFFFFFFFFFFFFFFFFFFFB
@M05620:37:000000000-D9766:1:1101:11654:11575 1:N:0:47
GAGGCTGCTTTGGAAGAAACTCATAGATTACTGCAACAGTTCCCCCTGGACCTGGAAAAGTTTCTTGCCTGGCTTACAGAAGCTGAAACAACTGCCAATGTCCTACAGGATGCTACCCGTAAGGAAAGGCTCCTAGAAGACTCCAAGGGAGTAAAAGAGCTGATGAAACAATGGCAAGTAAGTCAGGCATTTCCGCTTTAGCACTCTTGTGGATCCAATTGAACAATTCTCAGCATTTGTACTTGTAACTG
+
BABCCCFCFFFFGGGGGGGGGGGHGHHHHHHHHHHHGHHHHHHHHGGGHHHHHHHHHHEGFHHHHHHHHHHHHHHHHHHHHHHHHHHHHHHHHHHHFHHHHGHHHHFGBE@GFHHHFGE?EFC?GGE0FHCGFBDBF?GGGFHEGFFEAGFDG>FG2FGHHGHHFHHGHHFHEFFH1/?DGFHHHFBFGHHHHGD.<ECD=GHHFHGHFDCAC0GHHHGHFHFHHGHGBG00CFFGGGGGGGGGF;FGFF0
@M05620:37:000000000-D9766:1:1101:14685:11582 1:N:0:47
GAGGCTGCTTTGGAAGAAACTCATAGATTACTGCAACAGTTCCCCCTGGACCTGGAAAAGTTTCTTGCCTGGCTTACAGAAGCTGAGACAACTGCCAATGTCCTACAGGATGCTACCCGTCAGGACAGGCTCCTCGACGACTCCACGGGAGTCAACGAGCTGATGAAACAATGGCAAGTAAGTCAGGCATTTCCGCTTTAGCACTCTTGTGGATCCAATTGAACAATTCTCAGCATTTGTACTTGTAACTG
+
>1>1AAFAFFFFFGGG1GGGGG1FBFGHH1FGHH11FCEGHHHHHGGGH0FGHFHHH10BFGHHGHHHHHHHHHG1GHHBFHHFG1>FGFHHHHHH11FGHHHH2BFGHGGHHH2GHHAF/?EGH/EFGGHHGH0E<///BAEH10?CGGGG0FD1/<CCGH1<GGH1G0.<<GHHHGH00=GHHHGG.:CHHGGGGGGHHHHHGGFGGFG?0FGGF0;FGF0FF9CFGGG0FFFGGGGGBFFFFF//;B9
@M05620:37:000000000-D9766:1:1101:22396:11590 1:N:0:47
GAGGCTGCTTTGGAAGAAACTCATAGATTACTGCAACAGTTCCCCCTGGACCTGGAAAAGTTTCTTGCCTGGCTTACAGAAGCTGAAACAACTGCCAATGTCCTACAGGATGCTACCCGTAAGGACAGGCTCCTAGAAGACTACCAGGGAGTAAAAGCGCTGATGAAACAATGGCAAGTAAGTCAGGCCTTTCCGCTTTAGCACTCTTGTGGATCCAATTGAACAATTCTCAGCATTTGTACTTGTAACTG
+
AAAAABFAFFFFGGGGGGFGGGGHHFGHHHHHHHHHGHHHHHFGHGGFHHGHHHHHGFFGFHHHHHHHHHBGHHHGGDBGHHHHHHHHHGAGHHHHHBHHHGHH4GHHHFHFGG4BFBFEEGG3?B2??FGHGGHHHFHHHB2FBFGFEFAAGHGGF0?BFGG1DGFFHHHHFCCBGFGHD1>GGBFH./CGDHGDDFGFBDCG<CFGH;GDHBCGB:CHHFBF0;9F0F;BFGGGGGGFFFFGFFFFFGG
@M05620:37:000000000-D9766:1:1101:10557:11592 1:N:0:47
GAGGCTGCTTTGGAAGAAACTCATAGATTACTGCAACAGTTCCCCCTGGACCTGGAAAAGTTTCTTGCCTGGCTTCCGGAAGCTGAACCACCGGCCAATTTCCTACAGGATGCTACCCGTAGGAAAAGGCTCCTAGAGAACTCAAGGGGAGTAAAAGAGCTGATGAAAAAATGCCAAGAAAGTAAGGCATTTCCGCTTTAGAACTCTTGTGAATCCAATTGAACAATTCTCAGCATTTGTACTTGTAACTG
+
AABBB?CBFFFFCGGGGFGGGGGHGHHHHHHHHHHHGHHHHHHHHGEGHHHHHHGGCFGHGHHHDHAGHHHHCH1231AB0?133BFG111?1/>EE133BB4443BF30B3034BF0?/</?3BF0F//1B?111B11@1@F1F1@E//</?GH11/0011111>G<1<-.<0<D0..</<=00=//:CGGB0.;CE.0000:9;CB;0;0;;C0;0;C0;00;/;9F0000/0;C00000=///;/9//
@M05620:37:000000000-D9766:1:1101:18634:11611 1:N:0:47
ACCACACCTTCTACAATGAGCTGCGTGTGGCTCCCGAGGAGCACCCCGTGCTGCTGACCGAGGCCCCCCTGAACCCCAAGGCCAACCGCGAGAAGATGCCCAGGTGAGTGGCCCGCTACCTCTTCTGGTGGCCGCCTCCCTCCTTCCTGGCCTCCCGGCGCTGCGCCCTTTCTCACTGGTTCTCTCTTCTGCCGTTTTCCGTAGGACTCTCTTCTCTGACCTGAGTCTCCTTTGGAACTCTGCAGGTTCTT
+
CCDCDDCDFFFFGGGGGGGGGGHHGGGGHGHHHGGGGGGGGHHHHGGGGGGGHHHHHHHGGGGGGGGGGGGGHHHGGGGHGHHHHGGGGGGGGGHHHGGHHB/FGFH0?GGGHH-@@-AGHHDHF<DGDGGHHCFGGGGGHHGBHFGEBBAFFAGG.C--;9-D;@FFCFFFFF0B9BFFFFFFFFFFFFFFFFDFFFBF?BA.D09:BFFFFF0BFFBFFBB:/;BFFF0FFFFBFF00;0;0B.AF000
@M05620:37:000000000-D9766:1:1101:7169:11660 1:N:0:47
ACCACACCTTCTACAATGAGCTGCGTGTGGCTCCCGAGGAGCACCCCGTGCTGCTGACCGAGGCCCCCCTGAACCCCAAGGCCAACCGCGAGAAGATGCCCAGGTGAGTGGCCCGCTACCTCTTCTGGTGGCCGCCTCCCTCCTTCCTGGCCTCCCGGCGCTGCGCCCTTTCTCACTGGTTCTCTCTTCTGCCGTTTTCCGTAGGACTCTCTTCTCTGACCTGAGTCTCCTTTGGAACTCTGCAGGTTCTA
+
BBBBBBB>CFFFGGGGGGBGGGHHGGGBAEHFHFFE?EEGGHHHHGGFEEGGGHGHHHHEECFGGGGGGGGGFHHGGGGHGHHHHGGGGG<BDGHHHHHHHHHGHHHHHHGGHHGGGCGHHHHHHHHHHHGHHGGGGGHGHHGHHGGGCFGGGGGGGG-ADDBDCFFFFFFFFFFFFEFFFFFFFFFFFFFFFFFFFFFFFFFFDFFFFFFFFFFFFFFFFFF;BFF/;FFFFFFFFFFFFFFFFFFFFF/
@M05620:37:000000000-D9766:1:1101:26612:11669 1:N:0:47
ACCACACCTTCTACAATGAGCTGCGTGTGGCTCCCGAGGAGCACCCCGTGCTGCTGACCGAGGCCCCCCTGAACCCCAAGGCCAACCGCGGGAAGGTGACCCGGTACCTCTTCTCGTGGCCTCCTCTCTCCTTCCTGGCCTCCCGGCGTTGCGCCCTTTATCTCTGGCTCTCTCTTCTGCTGTTTTCTGCCGGCGTCTCTTGTCTGACCTGAGTCTCCTTTGGACGTCTGCTGGGGAACGCTCGGGGGTGC
+
BBBBBBBBFFFFGGGGGGFGGGHHGGGBFEHHHGGEFGGGGHGHHGGEGEGGHHHHHHHFGGGGGGGGGGGHBHHGGGGHGHHH//?<C//B<///?F1?GH/-<-.11<1=F=1<<..=C0<.<G0/:0/;:<:00/;GGCGGA-9--9=E:-EF-//;/B/:/B//:/;B999/FFF////;/BF/B//;-;:;-;B/9/;//;FFB/./:BFFF////:///-;AF.9/:/.-....99:@>----:9
@M05620:37:000000000-D9766:1:1101:15748:11699 1:N:0:47
ACCACACCTTCTACAATGAGCTGCGTGTGGCTCCCGAGGAGCACCCCGTGCTGCTGACCGAGGCCCCCCTGAACCCCAAGGCCACTCCCAGGTGAGTGGCCCGCTACCTCTTCTGGTGGCCGCCTCCCTCCTTCCTGGCCTCCCGGAGCTGCGCCCTTTCTCCCTGGTTCTCTCTTCTGCCGTTTTCCGTCGGACTCTCTTCTCTGACCTGAGTCTCCTTTGGAACTCTGCCGGTTCTAGCTCGGAAGCGC
+
BBBABBBBFFFFGGGGFGEGGGHGGAEAAAGGEFFEAFGEDHHGHGGGDEGGHHGHHHGFFGFGGDGGGGFCGCHGGGEHACHHG3G2F2B??2BGBG/?CHFDG><FGFHHHHHHD0/<G-<-.CFFHCDHHHHHHHHHHHHGGGGGCHHGGAGBBGGFGG0;CFEF0FGGGGGGGGFGF=FFFFF9DF.9>-;=FFFFFFFFFFEBFFFFFFFFFBBFFFF;/:FFFFF/9@FFFFBF/;FFF;...;;
@M05620:37:000000000-D9766:1:1101:15622:11699 1:N:0:47
ACCACACCTTCTACAATGAGCTGCGTGTGGCTCCCGAGGAGCACCCCGTGCTGCTGACCGAGGCCCCCCTGAACCCCAAGGCCAACCGCGAGAAGATGCCCAGGTGAGTGGCCCGCTACCTCTTCTGGTGGCCGCCTCCCTCCTTCCTGGCCTCCCGGAGCTGCGCCCTTTCTCACTGGTTCTCTCTTCTGCCGTTTTCCGTAGGACTCTCTTCTCTGACCTGAGTCTCCTTTGGAACTCTGCAGGTTCTA
+
CCCDDDDDFFFFGGGGGGGGGGHHGGGFHGHHHGGGGGGGGHHHHGGGGGGGHHHHHHHGGGGGGGGGGGGHHHHGGGGHGHHHHGGGGGGGGGHHHGHHHHHGHHHHHHGGHHGGGGGHHHHHHHHHHHGHHGGGGGHGHHGHHGGGGGGGGGGGGGAGGGGGGGFFFFFFFFFHHHFFFFFFFFFHFHFFFFFFFFFFFFFFFFFFFFFFHHHFFFFFFFFFFFFFFFFFHHFFFFFFFFFFFFFFFFB
@M05620:37:000000000-D9766:1:1101:19020:11717 1:N:0:47
ACCACACCTTCTACAATGAGCTGCGTGTGGCTCCCGAGGAGCACCCCGTGCTGCTGACCGAGGCCCCCCTGAACCCCAAGGCCAACCGCGAGAAGATGCCCAGGTGAGTGGCCCGCTACCTCTTCTGGTGGCCGCCTCCCTCCTTCCTGGCCTCCCGGAGCTGCGCCCTTTCTCACTGGTTCTCTCTTCTGCCGTTTTCCGTAGGACTCTCTTCTCTGACCTGAGTCTCCTTTGGAACTCTGCAGGTTCTA
+
CCCCDDCDFFFFGGGGGGGGGGHHGGGEHGHHGGGGGGGGGHHHHGGGGGGGHHGHHHHGGGGGGGGGGGGHGHHGGGGHGHHHHGGGGGDGGGHHHHHHHHHGHHHHHHGGHHGGGGGHHHHHHHHHHHGHHGGGGGHGHHGHHGGGGGGGGGGGGGGGGGGGGGFFFFFFFFHHHHFFFFFHHFFFHHHHFFFFFFHFFFFFFFFFFFFFFFHFHFFHFHFFFFFFFFFFFHFFFFFFFFFHFFFFFFF
@M05620:37:000000000-D9766:1:1101:12454:11720 1:N:0:47
ACCACACCTTCTACAATGAGCTGCGTGTGGCTCCCGAGGAGCACCCCGTGCTGCTGACCGAGGCCCCCCTGAACCCCAAGGCCACTCCCAGGTGAGTGGCCCGCTACCTCTTCTGGTGGCCGCCTCCCTCCTTCCTGGCCTCCCGGAGCTGCGCCCTTTCTCACTGGTTCTCTCTTCTGCCGTTTTCCGTAGGACTCTCTTCTCTGACCTGAGTCTCCTTTGGAACTCTGCAGGTTCTAGATCGGAAGAGC
+
BBBABBBBFFFFGGGGGGGFGFHHGEEEHGHHFGGGGGGGGHHHHGGGFGGGHHHHHHHGGGGGGGGGGGGHHHHGGGGGCHHHGHHFHHHGGHHHHHGGHHGGFCGHHHHHHHHHHHFHHGGGGGHGF/DHHHHHHHHHHHHGGGGGGHHHGGGGGGGGGGFGGGGGGGGFGGGGGGGGGFFFFFFFFFFDDFFFFFFFFFFFFFFFFFFFFFFFFFFFFFFFFFFFFFFFFFFFFFFFBFFFFFFFEFF
@M05620:37:000000000-D9766:1:1101:8996:11736 1:N:0:47
ACCACACCTTCTACAATGAGCTGCGTGTGGCTCCCGAGGAGCACCCCGTGCTGCTGACCGAGGCCCCCCTGAACCCCAAGGCCAACCGCGAGAAGATGCCCAGGTGAGTGGCCCGCTACCTCTTCTGGTGGCCGCCTCCCTCCTTCCTGGCCTCCCGGCGCTGCGCCCTTTCTCACTGGTTCTCTCTTCTGCCGTTTTCCGTAGGACTCTCTTCTCTGCCCTGAGTCTCCTTTGGAACTCTGCAGGTTCTA
+
DDDCDCBBFFFFGGGGGGGGGGHHGGGGHGHHHGGGGGGGGHHHHGGGGGGGHHHHHHHGGGGGGGGGGGGHHHHGGGGHGHHHHGGGGGDGGGHHHHHGFFHF?11=?1/F0GD----0>0<=GG00D/<G<@C-EGHCGBECHGGBFGFA9:EEG-:-9@-D-DDFF/::FF0FF09FB9FF0BFF0B0FFB9ABEFBAF...90//;:000;0090:AB./:;00:BFFFFBFB0:B00B:0A.000;
@M05620:37:000000000-D9766:1:1101:2577:11737 1:N:0:47
ACCACACCTTCTACAATGAGCTGCGTGTGGCTCCCGAGGAGCACCCCGTGCTGCTGACCGAGGCCCCCCTGAACCCCAAGGCCAACCGCGAGAAGCTTACCCGGTGAGTGGCCCGCTACCTCTTCTGGTGGCCTCCTCCCTCCTTCCTGTCCTCCCGGAGCTGCGCCCTTTCTCACTTTTTCTCTCTTCTGCCGTTTTCCGTAGGACTCTCTTCTCTGACCTGATTCTCCTTTGTACCTCTGCATGTTCTA
+
CCCCCCCCFFFFGFGGGGGGGGHHGGGEHGHHHGFGGGGGGHHHHGGGGGGGHHHHHHHGGGGGGGGGGGGHHHHGGGGHGHHHGGGEGF@BDBFC?22?22?////??1..>FDCA-CCHHHHHHHB=C?CG0CGC/GGHFGEHHFFFBFGFFBED-9BDFCF-:C--;0;BB0FF00;;:00BFFBFFFFF-AAF.9BD9F?.FFBBFFFFB0BB0;0;99F0B;B9BFB0;:09BFFFF0000;BBF0
@M05620:37:000000000-D9766:1:1101:11161:11740 1:N:0:47
ACCACACCTTCTACAATGAGCTGCGTGTGGCTCCCGAGGAGCACCCCGTGCTGCTGACCGAGGCCCCCCTGAACCCCAAGGCCAACCGCGAGAAGATGCCCAGGTGAGTGGCCCGCTACCTCTTCTGGTGGCCGCCTCCCTCCTTCCTGGCCTCCCGGAGCTGCGCCCTTTCTCACTGGTTCTCTCTTCTGCCGTTTTCCGTAGGACTCTCTTCTCTGACCTGAGTCTCCTTTGGAACTCTGCAGGTTCTA
+
CCCCCCCCFFFFGGGGGGFGGGHHGFGEHGHHHGGGGGGGGHHHHGGGGGGGHHHHHHHGGGGGGGGGGGGGHHHGGGGHGHHHHGGGGGDGGGHHHHHHHHHGHHHHHHGGHHGGGGGHHHHHHHHHHHGHHGGGGGHGHHGHHGGGGGGGGGGGGG-CDGGGGGFFFFFFFFFFFFFFFFFFFFFFFFFFFFFFFFFFFFAFFFFFFFFFFFFFFFFFFFFFFFFFFFFFFFFFFFFFFFFFFFFFFFB
@M05620:37:000000000-D9766:1:1101:14816:11757 1:N:0:47
ACCACACCTTCTACAATGAGCTGCGTGTGGCTCCCGAGGAGCACCCCGTGCTGCTGACCGAGGCCCCCCTGAACCCCAAGGCCAACCGCGAGAAGATGCCCAGGTGAGTGGCCCGCTACCTCTTCTGGTGGCCGCCTCCCTCCTTCCTGGCCTCCCGGAGCTGCGCCCTTTCTCACTGGTTCTCTCTTCTGCCGTTTTCCGTAGGACTCTCTTCTCTGACCTGAGTCTCCTTTGGAACTCTGCAGGTTCTA
+
BBBABBBBFFFFGGGGGGGEGFHHGFFEGEHHFGGGGGGGGHHHHGGGDEGGHHHHHHHGGGGGGGGGGGGGHFHGGGGHEHHHHGGGGGCDCGHHGHFHHHHGHHGHHHGGHHGGGGGHHHHHHHHHHHGHHGGGGGHGHHGHHGGGGGGGGGGGGGDGGGGGGGFFFFFFFFFFFFFFFFFFFFFFFFFFFFFFFFFFFFFFFFFFFFFFFFFFFFFFFFFFFFFFFFFFFFFFFFFFFFFFFFFFFF;
@M05620:37:000000000-D9766:1:1101:8288:11768 1:N:0:47
ACCACACCTTCTACAATGAGCTGCGTGTGGCTCCCGAGGAGCACCCCGTGCTGCTGACCGAGGCCCCCCTGAACCCCAAGGCCAACCGCGAGAAGATGCCCAGCTGAGTGCCCCGCCACCTCTTCTGGTGGCCGCCTCCCTCCCTCCTGGCCCCCCGCCCCTGCTCCCTTTCTCTCTGGTTCTCTCTTTTGCCGTTTTCCGTCTTACTCTCTTTTATGCCCTTTGTCTCCTTTGCAAGTCTTCAGTTTCAA
+
BBCCCCCCFFFFGGGGDGGGGGHHGGGBCEGGFFGEEGEGGHHHHGGGFEGGHHHHHHHGGGGGGGGGGGGHHHHGGGGHGHHHHGGFGGGGGGHHHH2222?01110?11?0?----.0>.00DD00=/.=.-=-CFHAG/C.;FG/:BA..--;A-@--;.;/;BFFB/9BF/;F//;//:B//;F/:/;/-..9:B/.;.9.////://////////;////////;F/BF/B//;///////////;
@M05620:37:000000000-D9766:1:1101:11879:11803 1:N:0:47
ACCACACCTTCTACAATGAGCTGCGTGTGGCTCCCGAGGAGCACCCCGTGCTGCTGACCGAGGCCCCCCTGAACCCCAAGGCCAACCGCGAGAAGATGCCCAGGTGAGTGGCCCGCTACCTCTTCTGGTGGCCGCCTCCCTCCTTCCTGGCCTCCCGGAGCTGCGCCCTTTCTCACTGGTTCTCTCTTCTGCCGTTTTCCGTAGGACTCTCTTCTCTGACCTGAGTCTCCTTTGGAACTCTGCAGGTTCTA
+
BBB>AABBFFFFGGGGGGGFFDHHGEEEGDHH3FFFEGGGGHHHHGGGEEGGHHHHHHFGGGGGGDEGGGGFHCGGGGFHCCHHEG<<CCC<@DHHGHEHHFHGHFFGFHFGHHGFGCFHFFHHHGBGFCDHHGGCF.GFHHGHHFFGGBFFG?EGGGADGGFGGCFFFFF/BF9FFFFBB/BFFFFFFFFFFFFFFFFFFFFFFFFFFFFFFFFFFEFFFFBBBBF9FFBFFFFFFF/BF///BFFBFF9
@M05620:37:000000000-D9766:1:1101:13806:11810 1:N:0:47
GAGGCTGCTTTGGAAGAAACTCATAGATTACTGCAACAGTTCCCCCTGGACCTGGAAAAGTTTCTTGCCTGGCTTACAGAAGCTGAAACAACTGCCAATGTCCTACAGGATGCTACCCGTAAGGAAAGGCTCCTAGAAGACTCCAAGGGAGTAAAAGAGCTGATGAAACAATGGCAAGTAAGTCAGGCATTTCCGCTTTAGCACTCTTGTGGATCCAATTGAACAATTCTCAGCATTTGTACTTGTAACTG
+
ABBBCBFCFFFFGGGGGGGGGGFHHHHHHGHHHHHHFFHHHHGHHGGGHEHHHHHHHHHHGFHHHHHHHHHHHHHHHHHHGHHGHHHHHHHHHHHHHHHHHHHHHHHHHHHHHHHHHHGGGGHHHHHHHHHHGHFHGHGGHHHHFGHGGHGGFHHHGEFHHHFHHHHHHHHHHHHHHGHGHHHHHHHHHHHHHHGGGGGHHHHHHHHHHHHGHHHHHGHHHHHHHHHHHHGGGGGGGGGGGGGGGGGGGGF
@M05620:37:000000000-D9766:1:1101:3682:11814 1:N:0:47
ACCACACCTTCTACAATGAGCTGCGTGTGGCTCCCGAGGAGCACCCCGTGCTGCTGACCGAGGCCCCCCTGAACCCCAAGGCCAACCGCGAGAAGATGCCCAGGTGAGTGGCCCGCTACCTCTTCTGGTGGCCGCCTCCCTCCTTCCTGGCCTCCCGGAGCTGCGCCCTTTCTCACTGGTTCTCTCTTCTGCCGTTTTCCGTAGGACTCTCTTCTCTGACCTGAGTCTCCTTTGGAACTCTGCAGGTTCTA
+
BABBBBBBFFFFGGGGFGBFGGHHGFGEFEE2FFCAEE2AEHHHHEGGDEGEHHGHGFHFGFG@FEEEEEFFFHHDEEEHGHHGHG?EDG</@DCFDFHHHFEC?11??1FFHHA?DGGHHHHHHHGHD<CGHGGGGGHGHHGHHGGGCBFGGGGGGG-@DGEFGGFFFFFFFFFFFFFFFFFFFFFFFFBFFFFFFFFFFFFDDFFFFFFFFFFFFF/BFFFBFFFBFFFFFBFFFFFFFFFFFFFB/B/
@M05620:37:000000000-D9766:1:1101:7434:11819 1:N:0:47
ACCACACCTTCTACAATGAGCTGCGTGTGGCTCCCGAGGAGCACCCCGTGCTGCTGACCGAGGCCCCCCTGAACCCCAAGGCCAACCGCGAGAAGATGCCCAGGTGAGTGGCCCGCTACCTCTTCTGGTGGCCGCCTCCCTCCTTCCTGGCCTCCCGGAGCTGCGCCCTTTCTCACTGGTTCTCTCTTCTGCCGTTTTCCGTAGGACTCTCTTCTCTGACCTGAGTCTCCTTTGGAACTCTGCAGGTTCTA
+
BBBBBBBBFFFFGGGGGGGEFGHHGEGBCECGFGGGGGGGGDHFHFEFEGFFGHFHFHHEGCECGGGGFGFHBGHGGGGHGEHHHGDECCCF?BFFHGHGHFHF<?FGHHGEHHCGGGGHHHGHHHFFGHDHHGGGGGHGHHGHHFGGFFGGFGGGF--9AAFGGGFFFFFFFFFFFFFFBFFFFFFFFFFFFFFFFFFFFFFA?FFFFFFFFFFFFFFFFFFFFFFBFFFFFFFFFFFFFEFFFFFFFFF
@M05620:37:000000000-D9766:1:1101:26581:11829 1:N:0:47
ACCACACCTTCTACAATGAGCTGCGTGTGGCTCCCGAGGAGCACCCCGTGCTGCTGACCGAGGCCCCCCTGAACCCCAAGGCCAACCGCGAGAAGATGCCCAGGTGAGTGGCCCGCTACCTCTTCTGGTGGCCGCCTCCCTCCTTCCTGGCCTCCCGGAGCTGCGCCCTTTCTCACTGGTTCTCTCTTCTGCCGTTTTCCGTAGGACTCTCTTCTCTGACCTGAGTCTCCTTTGGAACTCTGCAGGTTCTA
+
>AAAA1>AFF1@AGGBEFGGBGFFEEEEH0GHHGF?EEG?FHGHHGAGEEFAGFGHHHHGGGGG/E/EGGGGHHCEGGGHGHH//FGGGCBGCAHGGFHHHH/F?FGFGHGGHHGGGGGHGHHHGGHHHHGHHG@G?CHFHHGHGFGGGGGGBFFEGG?AGF/FAGF@@FFFFFFFFFFFFFFFFFFFBFFFF@AFFFFFFFFBFFFFFFFFFFFFFFFFFFFFFFFFFFFFFFFFFFFFFFFFFFAFFFF
@M05620:37:000000000-D9766:1:1101:22039:11831 1:N:0:47
GAGGCTGCTTTGGAAGAGCACACGTCTGAACTCCAGTCACGAGATTCCAGCTCGTATGCCGTCTTCTGCTTGAAAAAAAAAACAACCGCGCGAAGATGCCGGATGCTCTCCGTCTTTAACTTCTCCTCTTCGCCTCTCCGTTCGTCCCGGCGCTGCTGCCCTTCTGCCTCGTTCTTCCGGCCTTTCCTTTTTCTCCCTCTTGTGGATCCCCTTGGCCCCTTCTTCGCCTCTGTGCAGGTCCTTGCTACTCC
+
A1>AA1CAFFBDGGGC1FGCFFCEA00B13FHHH1FGDFFEEEAABGGF1BFAEEEAAHGEEE0AF21DG1G0BG1BE?>//?F/GGCEC//////B111////<??F11C??F0/111>=1>FG=>C111..<<./<G.<CC.;.C:-:A?A@-A9:F?E//9C00;09.;.:A///9-9-;BFF///;///////-;B//9/-/;;FBEFF-/99-9;AFF:FABB--;/;/;/9-;99B/B99///;/
@M05620:37:000000000-D9766:1:1101:12667:11851 1:N:0:47
ACCACACCTTCTACAATGAGCTGCGTGTGGCTCCCGAGGAGCACCCCGTGCTGCTGACCGAGGCCCCCCTGAACCCCAAGGCCAACCGCGAGAAGATGCCCAGGTGAGTGGCCCGCTACCTCTTCTGGTGGCCGCCTCCCTCCTTCCTGGCCTCCCGGAGCTGCGCCCTTTCTCACTGGTTCTCTCTTCTGCCGTTTTCCGTAGGACTCTCTTCTCTGACCTGAGTCTCCTTTGGAACTCTGCAGGTTCTA
+
BBBBBBBBFFFFGGGFDGFFGFHHGEEEG2GGGFGEEGGGDHHFHGGGAEEEHHHHHHHGEGGGGEGGGGGEHFHGGGDHGFHHHGFGGGGGGGHGDHHHHHHGHHHHHHFGHHGGGFCHHHHGHHHEGHAGGGGGDDGEHHGGGFFFGEGGGFEGDG9DGFGGAADF;FBBFFFFFFFFFFFFFFFFFFFFFFFFFFFFFFFFFFFFFFFFFFFFFFFFFFFFFFFFFFFFFFFFFFFFFFFFFFFFFFB
@M05620:37:000000000-D9766:1:1101:25056:11856 1:N:0:47
GAGGCTGCTTTGGAAGAACCTCATAGATTACTGCAACAGTTCCCCCTTGACCTGGAAAAGTTTCTTGCCTGGCTTACAGAAGCTGAAACACCTGCCAATGTCCTACAGGATGCTACCCGTAAGGAAAGGCTCCTAGAAGACTCCAAGGGAGTAAAAGAGCTGATGAAACAATGGCAAGTAAGTCAGGCATTTCCGCTTTAGCACTATTGTGGATCCAATTGAACAATGCTCAGCATTTGTACTTGTAACTG
+
A?ABBBF3BFDDGCFGGGBGGGHHHGHDGHGHH5AFFHHHHGGHHGG2BBFGHHFFBDC3BGGHHHGFGHGHHHHEGGHHHHHHHFEHGGGGHHHFGHHHHHBBFHHHHHHHHHBGGB??EGHHHGH0BFFHGHHHHHHHCDGFFGHGEHGGHHHFFE@FGHHHHHHGHHHHHHHHHGHHHGGGGHHHEGHHFGDE.<EDDGHDG0=DGDGGHG0/;CHHHHHG0CH::<FCFGGFGGF0CBFFFCCFFGG
@M05620:37:000000000-D9766:1:1101:21805:11858 1:N:0:47
GAGGCTGCTTTGGAAGAAACTCATAGATTACTGCAACAGTTCCCCCTGGACCTGGAAAAGTTTCTTGCCTGGCTTACAGAAGCTGAAACAACTGCCAATGTCCTACAGGATGCTACCCGTAAGGAAAGGCTCCTAGAAGACTCCAAGGGAGTAAAAGAGCTGATGAAACAATGGCAAGTAAGTCAGGCATTTCCGCTTTAGCACTCTTGTGGATCCAATTGAACAATTCTCAGCATTTGTACTTGTAACTG
+
AAABBBFBFFFFGGGGGGGG5FFHFFBGHHHHFHHHCGHHHHHGHGGEEFHHHHHHBDGGFGHHHHHHHHHGHHHHHHGHHHGHHFEGFGEHHHHHHHHHHHGGHHHHHHHHHHDFFGE?EFHGFFHECGGHGHHHHHHHFF?G2GHGAGGGHGFGGF<GF2@FHHEFGFGGHFGHFGGHGGFHDGHHHHHHDG.EEGGDGHHHCGHHHDGGHFHHFHHHHFCGHHHHBGCFFGGGGGGFBFFGGFFGGGG
@M05620:37:000000000-D9766:1:1101:11306:11869 1:N:0:47
GAGGCTGCTTTGGAAGAAACTCATAGATTACTGCAACAGTTCCCCCTGGACCTGGACAAGTTTCTTGCCTGGCTTACAGAAGCTGAAACAACTGCCAATGTCCTACAGGATGCTACCCGTAAGGAAAGGCTCCTAGAAGACTCCAAGGGAGTAAAAGAGCTGATGAAACAATGGCAAGTAAGTCAGGCATTTCCGCTTTAGCACTCTTGTGGATCCAATTGAACAATTCTCAGCATTTGTACTTGTAACTG
+
BBBBB@FBFFFFFGGGAGGGFGGHHFFFEHGHHFEGHHFBFFGAAFAFAFGHGFEF2B1FBEGH5F5FFGHAGHHCHEGGHHHHC@EGGG1GHFHFEFGHE4@DDFH@F?331F4FFG1EEFFHHHH0FG?GGE3B3FB33B1?BGFGGGGD0GFF1/@<D11@GGHH1FGFDBFGHE1=FG11>GHEFGGH<1>A.<<00=GF0<DGHCHGB<:GGF0G00CGGGBGHFBC0/;0CBF;09CF000;FF0
@M05620:37:000000000-D9766:1:1101:28418:11870 1:N:0:47
ACCACACCTTCTACAATGAGCTGCGTGTGGCTCCCGAGGAGCACCCCGTGCTGCTGACCGAGGCCCCCCTGAACCCCAAGGCCAACCGCGAGAAGATGCCCAGGTGAGTGGCCCGCTACCTCTTCTGGTGGCCGCCTCCCTCCTTCCTGGCCTCCCGGCGCCGCGCCCTTTCTCACTGGTTCTCTCTTCTGCCGTTTTCCGTAGGACTCTCTTCTCTGACCTGAGTCTCCTTTGGAACTCTGCAGGTTCTA
+
>AAA>4AACCBFBFDFGGCGBFHGGEEEGGFBFFFBEFEEEA2FFEEEEEEFHHHHGFHEGGCEFEFEGGGG3FEEEFGHGHHEHGGE>B@FGGHHHGHHHHEFGF1?FDEEGH-<<CG0FGGFF0DGGHDCGCFFGGHGHHGHHGGG0CFGGGFGGA--;-9;@CADFFFFFFFFFFFFFFFFFFFFFFFFFF.AFFFFFF;DF/BFFFFFFFFFFEBFFFF/99B9B/;BFFEFB;//;9FFFF9FFFB
@M05620:37:000000000-D9766:1:1101:22926:11878 1:N:0:47
GAGGCTGCTCTGGACGAAACTCATAGATTACTGCAACATTTCACCCTGGACCTGGACAAGTTTCTTGCCTTGATTACAGAAGCTGAAACAACTGCCAATGATTCTACGTGTAAGCAACGGTCTCCAGAAAACCGCAACGCAGCAAAATAGCCGACCAAACAAGCGCAATTAAGCACTGCATCTCTCTCCTACCACTCTCCTCACGACACTCGAACAATTCCTACAAATCTTACGTTTTTCTGAAGATCCTG
+
>1>A1>>AF1B1B1BA1AAAFGFFGFCGHGFBBF1FGHBDFD2DFGA0A0AFHFFB01001DFDFBFABA1B1DB211BAF1BBF11F1B/>FFFEB1@1BFBBBB2?00BB@21100/////11B11<10B//<>/>/<//>0@F01@111/>///<><CG0..<-<.00==00<0/000;;0::;0;C0:;0<//:C/0/0...9--9/..;.;/00;0009/9/;9////--9:-9/9/9//:/9///
@M05620:37:000000000-D9766:1:1101:5959:11880 1:N:0:47
ACCACACCTTCTACAATGAGCTGCGTGTGGCTCCCGAGGAGCACCCCGTGCTGCTGACCGAGGCCCCCCTGAACCCCAAGGCCACTCACAGGTGAGTGGCCCGCTACCTCTTCTGGTGGCCGCCTCCCTACTTCCTGGCCTCCCGGCGCTGCGCCCTTTCTCACTGGTTCTCTCTTCTGCCGTTTTCCGTCGGCCTCTCTTCTCTGACCTGAGTCTCCTTTGGAACTCTGCCGGTTCTAGATCGGAAGAGC
+
AAAAAAAAFFFFGGGGGGGAFEGHGEEBFEHG1FGEEGEEGHGHHGGGGGGGHHHHHHHGGGGGGCGGGGGHGCFEGGGG/FGHGHCFFGGEBBGHGF/FHHGCC>CHHFHHHHHHFB/FG/>CEGHGHDGHFHHHFCHHHGHGGG-@A?AG@GGGGGGGGGBFGFFGGEF/BFFFFFFBF;B-FFFFFF-@>-;AFFFFFFFFFFFFFFFB-BFFF//BFFFF/B/BFFF/9@@BFFFB/BFFF-;9FAB
@M05620:37:000000000-D9766:1:1101:28407:11885 1:N:0:47
ACCACACCTTCTACAATGAGCTGCGTGTGGCTCCCGAGGAGCACCCCGTGCTGCTGACCGAGGCCCCCCTGAACCCCAAGGCCAACCGCGAGAAGATGCCCAGGTGAGTGGCCCGCTACCTCTTCTGGTGGCCGCCTCCCTCCTTCCTGGCCTCCCGGAGCTGCGCCCTTTCTCACTGGTTCTCTCTTCTGCCGTTTTCCGTAGGACTCTCTTCTCTGACCTGAGTCTCCTTTGGAACTCTGCAGGTTCTA
+
ACCCCCCCFFFFGGGGGGGGGGHHGGGGHGHHHGGGGGGGGHHHHGGFEFGGHHHHHHHGGGGGGGGGGGGHFHHGGGGHGHHHHGGGGGGGGGHHHHHHHHHGHHHHHHGGHHGGGGGHHHGHHHHHHHGHHGGGGGHGHHGHHGGGFGGGGGGGG?-9CFGGGGFFFFFFFFFFFFFFFFFFFFFFFFFFFFAFFFFFFFFFFEFFFFFFFFFFFFFFFFFFFFFFFFFFFFFFFFFFFFFFFFFFFFF
@M05620:37:000000000-D9766:1:1101:12952:11889 1:N:0:47
GAGGCCGCTTTGGAAGAAACTCATAGATTACTGCAACAGTTCCCCCTGGACCTGGAAAAGTTTCTTGCCTGGCTTACAGAAGCTGAAACAACTGCCAATGTCCTACAGGATGCTACCCGTAAGGAAAGGCTCCTAGAAGACTCCAAGGGAGTAAAAGAGCTGATGAAACAATGGCAAGTAAGTCAGGCATTTCCGCTTTAGCACTCTTGTGGATCCAATTGAACAATTCTCAGCATTTGTACTTGTAACTG
+
3>AAAADBBBBFBFG444GFGG4GBGFHFCGHHHFFEEGHGHFHHGGGHBGHHHHGHGHGBFHHFFFGHGGFHGFGHHHGFGHFHHHHHHHGFFHHB3GHHHHHHHHHHEHHHHGHHHGGGGHHHGHGHHHHGHGHHEFFHGHHHFHGGGGGFHHHHGHHHHFHHHHDGCGHHHHHGGHGHHHHHHHHHHHHHHGGGGGHHHHHHHHHHHHGHHGHGHHHHHGGGFGGGGGGGGGGGGGGGGGGGGGGFGF
@M05620:37:000000000-D9766:1:1101:6016:11929 1:N:0:47
ACCACACCTTCTACAATGAGCTGCGTGTGGCTCCCGAGGAGCACCCCGTGCTGCTGACCGAGGCCCCCCTGAACCCCAAGGCCAACCGCGAGAAGATGCCCAGGTGAGTGGCCCGCTACCTCTTCTGGTGGCCGCCTCCCTCCTTCCTGGCCTCCCGGCGCTGCGCCCTTTCTCACTGGTTCTCTCTTCTGCCGTTTTCCGTAGGACTCTCTTCTCTGACCTGAGTCTCCTTTGGAACTCTGCAGGTTCTA
+
ABBAABB>BFFFGGGGGG5BFGHHGDGBABFBF2AB?EEEFHDAFFFAAEECFHGHGHGAE0CEGGGGGGGHEGHGFGGHGEHHHGGCDG<>DGHFGHHHHHHGHHHHHHGGHHGGGGGHHHHHHHHHFHGHHGGGGGHGHHGHHGGGFGGGGGGGGG-ADFAFFFFFFFFFFFFFFFFFFFFFFFFFFBFFFFFFFFFFFFFDFBFFFFFFFFFFFFFFFFFFFFFBFFFFFFFFFFFFFFFFFFFFFFF
@M05620:37:000000000-D9766:1:1101:3343:11933 1:N:0:47
ACCACACATTCTACAATGAGCTGCGTGTGGCTCCCGAGGAGCACCCCGTGCTGCTGACCGAGGCCCCCCTGAACCCCAAGGCCAACCGCGAGAAGATGCCCAGGTGAGTGGCCCGCTACCTCTTCTGGTGGCCGCCTCCCTCCTTCCTGGCCTCCCGGCGCTGCGCCCTTTCTCACTGGTTCTCTCTTCTGCCGTTTTCCGTAGGACTCTCTTCTCTGACCTGAGTCTCCTTTGGAACTCTGCAGGTTCTA
+
BBBBBBB3BDDFGFFGGG5FGGHHGGGBAEGFHABB2EFGGHDGGGGAEEFGFHGHGHHAECCFGGGGGGGHFHHGGGGHGHHHHGGGFG><CGHFHHGHHGHFGHHHHHGGHHGGGCGHHHHHHHHHGHGHHGGGGGHGHHGHGHGGFGGGGGGGGG-;BGAFFFFFFFFFFFFFFFFFFFFFFFFF9BFFFFFFFFFFFFF?D/FFFFFFFFF;BFFFFFFBFFF/:BFFFFFFFFFFFEFFFFFFFFB
@M05620:37:000000000-D9766:1:1101:16479:11955 1:N:0:47
ACCACACCTTCTACAATGAGCTGCGTGTGGCTCCCGAGGAGCACCCCGTGCTGCTGACCGAGGCCCCCCTGAACCCCAAGGCCAACCGCGAGAAGATGCCCAGGTGAGTGGCCCGCTACCTCTTCTGGTGGCCGCCTCCCTCCTTCCTGGCCTCCCGGAGCTGCGCCCTTTCTCACTGGTTCTCTCTTCTGCCGTTTTCCGTAGGACTCTCTTCTCTGACCTGAGTCTCCTTTGGAACTCTGCAGGTTCTA
+
DCDDDCCDFFFFGGGGGGGGGGHHGGGGHGHHHGGGGGGGGHHHHGGGGGGGHHHHHHHGGGGGGGGGGGGHHHHGGGGHGHHHHGGGGGGGGGHGHHHHHHHGHHHHHHGGGHGGGGGHHHHHHHHHHHGHHGGGGGHGHGGHHGGGGGGGGGGGGGGGGGGGGGFFFFFFFFFHHHFFFFFHFFFFFHHHFFFFFFHFFFFFFFFFFFFFHFHFHFFFFFFFFFFHFFFFHHFFFFFFFFFFFFFFFFF
@M05620:37:000000000-D9766:1:1101:11672:11959 1:N:0:47
GAGGCTGCTTTGGAAGCAACTCATAGATTACTGCAACAGTTCCCCCTGGCCCTGGAAAAGTTTCTTGCCTGGCTTACAGAAGCTGAAACAACTGCCAATGTCCTACAGGATGCTACCCGTAAGGAAAGGCTCCTAGAAGACTCCAAGGGAGTAAAAGAGCTGATGAAACAATGGCAAGTAAGTCAGGCATTTCCGCTTTAGCACTCTTGTGGATCCAATTGAACAATTCTCAGCATTTGTACTTGTAACTG
+
1>1>AAFAFFFFFFGC1ABGGGAGBDGFE1FGHG11BBFFGHHHHGCGA0BGHGHHH10BGHHHGHFHHHHHHHA1FGFDGHHFFEFGHEHHHHHH1FFHHHHHGHHHHFCGHGFGHGGGCGHHHHHCFHFGGHHHH11GFHHHF11FGHGGHFFGFFHEGGFGHHHG1<FGHHHHHFFFHHHHFGHHHHHHGHGGCCGHHHHHHHGGG;CACGFHGHHHGFHHHFHHGGFGGGGGGGGGGGGGGGGBFGF
@M05620:37:000000000-D9766:1:1101:11369:11981 1:N:0:47
GAGGCTGCTTTGGAAGAAACTCATAGATTACTGCAACAGTTCCCCCTGGACCTGGAAAAGTTTCTTGCCTGGCTTACAGAAGCTGAAACAACTGCCAATGTCCTACAGGATGCTACCCGTAAGGAAAGGCTCCTAGAAGACTCCAAGGGAGTAAAAGAGCTGATGAAACAATGGCAAGTAAGTCAGGCATTTCCGCTTTAGCACTCTTGTGGATCCAATTGAACAATTCTCAGCATTTGTACTTGTAACTG
+
A@BBBAFAFFFF4GGGGGGGFGFHFGHFFHHHHGGHFFGFGHHFHGEGEFHHHEFH3GBGGGHHDHDGHGHGHHFGHGGFHHHHFGHHHGGHHFHHH3GGHD4FE3@FHFGHFGFFGAE?E?GHBGCGCHF0FGHHE3ECFFHHGFHGG/EDF2@>GEFFFB2<F21BFCCGBHCGBF11FH1<11FFHHGDHF?E<.CG0GGHHHG<D=CFHHG:GCF0GFHHHFH;:C0CFGGFFFF;CGFFGGGBFBB
@M05620:37:000000000-D9766:1:1101:3346:11992 1:N:0:47
GAGGCTGCTTTGGAAGAAACTCATAGATTACTGCAACAGTTCCCCCTGGACCTGGACAAGTTTCTTGCCTGGCTTACAGAAGCTGAAACAACTGCCAATGTCCTACAGGATGCTACCCGTAAGGAAAGGCTCCTAGAAGACTCCAAGGGAGTAAAAGAGCTGATGAAACAATGGCAAGTAAGTCAGGCATTTCCGCTTTAGCACTCTTGTGGATCCAATTGAACAATTCTCAGCATTTGTACTTGTAACTG
+
AABBABFCFFFFGB5BGGGGGGHHHFGGHHGHHHCHFHGHHDFBFGFGAHFGHHEG231FFGHGHHHFFE3BGHHEB5BFFGFGHBBFGHHHHHHHHHHHHBGHHHH33BF3BDFFBGFGFGHGGHH0BFBFABGHHHHG3D2BBFGE?GGGFFFE2F2@GFHHFDBFFCHFFFGCC?1>FF<F<FFFHFFG1=>=<<<<0==G<GGDF;:DH;GHFHHHGFGHHHFHBF0CBFGGGGG;FFGG0;;BFGF
@M05620:37:000000000-D9766:1:1101:22498:11996 1:N:0:47
GAGGCTGCTTTGGAAGAAACTCATAGATTACTGCAACAGTTCCCCCTGGACCTGGAAAAGTTTCTTGCCTGGCTTACAGAAGCTGAAACAACTGCCAATGTCCTACAGGATGCTACCCGTAAGGAAAGGCTCCTAGAAGACTCCAAGGGAGTAAAAGAGCTGATGAAACAATGGCAAGTAAGTCAGGCATTTCCGCTTTAGCACTCTTGTGGATCCAATTGAACAATTCTCAGCATTTGTACTTGTAACTG
+
AAABBAF@FFFFGGGGGFGGGGAG5FGHHHHHHGHGGAFGHHHHHGGGHHHGHHHHHH2FGHHHHHGHHHHHHHHHHHHHHHHHHHHHHH1GHHHHHHHHHHGHHHHHHHHHHHHHHHFEGGHHHHHHHHHHGHHHFFHHHHHHGFHGGHGGHHHGHGHHHHHHHHHHHHHHHHHHHGHHHHHHHHHHHHHHHHGGGGGHHHHHHHGGHGHGHHGHHHHHHHHHHHHCHHGGGGGGGGGGGGGGGGGGGGG
@M05620:37:000000000-D9766:1:1101:10880:12059 1:N:0:47
ACCACACCTTCTACAATGAGCTGCGTGTGGCTCCCGAGGAGCACCCCGTGCTGCTGACCGAGGCCCCCCTGAACCCCAAGGCCAACCGCGAGAAGATGCCCAGGTGAGTGGCCCGCTACCTCTTCTGGTGGCCGCCTCCCTCCTTCCTGGCCTCCCGGCGCTGCGCCCTTTCTCACTGGTTCTCTCTTCTGCCGTTTTCCGTAGGACTCTCTTCTCTGACCTGAGTCTCCTTTGGAACTCTGCAGGTTCTA
+
CCCBCCCCFFFFGGGGGGGGGGHHGGGGHEHHFGGGGGGGGHHHHGGGGGGGHHGHHHHGGGGGGGGGGGGGHHHGGGGHGHHHHGGGGGGGGGHHHHGFHHA/FGFH1FFFFH@DCCC<GHHHGHDD0/AGGGGGGGEGHGDH09FFBBA.BFAEA--;-@-ADFFFFFFFFFFFF/FFFFBFFFFFFFFFFCA:FFFBA:;A.B/9BFFFFFFFF//B/;./;:FFFFBBFF/BBFBFFB/:/.ABFF/
@M05620:37:000000000-D9766:1:1101:14574:12062 1:N:0:47
ACCACACCTTCTACAATGAGCTGCGTGTGGCTCCCGAGGAGCACCCCGTGCTGCTGACCGAGGCCCCCCTGAACCCCAAGGCCACTCCCAGGTGAGTGGCCCGCTACCTCTTCTGGTGGCCGCCTCCCTCCTTCCTGGCCTCCCGGAGCTGCGCCCTTTCTCACTGGTTCTCTCTTCTGCCGTTTTCCGTCGGACTCTCTTCTCTGACCTGAGTCTCCTTTGGAACTCTGCAGGTTCTAGATCGGAGCACA
+
CCCCCCCCFFFFGGGGGGGGGGHHGGGEGFHHHGGGGGEGGHHHHGGGGGGGHHGHHHHGGGGGGGGGGGGHHHHGGGGHGHHHGHHHH?FFBBFGGHGGHHGGGCGHHHHHHHHHHC/FHCGGGGHGHHGHHHHHHGHHHHHGGGCGGHHHGGGGGGGGGG0CFGGGGGGGGGGGGGGGGFFFFFFFFF.@DBFFFFFFFFFFFFFFFFFFFFFFFFFFFFFFFFFFFFFBFFFFFFFF0FFFF.CF.F9
@M05620:37:000000000-D9766:1:1101:7015:12078 1:N:0:47
GAGGCTGCTTTGGAAGAAACTCATAGATTACTGCAACAGTTCCCCCTGGACCTGGAAAAGTTTCTTGCCTGGCTTACAGAAGCTGAAACAACTGCCAATGTCCTACAGGATGCTACCCGTAAGGAAAGGCTCCTAGAAGACTCCAAGGGAGTAAAAGAGCTGATGAAACAATGGCAAGTAAGTCAGGCATTTCCGCTTTAGCACTCTTGTGGATCCAATTGAACAATTCTCAGCATTTGTACTTGTAACTG
+
A3>ABBFBFFFFGGGGFGGGGGHFHHHHHHHHBGHHHHHHHHHHHGGGHHHHHFHGHHGHGHFHHFGHHHHHHHHHHHHHGHHHHHHHHHHHGHHHHHHHHHHHHHHHHHHHHHHHHHGGGGHHHHHGHHHHGHHHHHHFGHHHHGHGGHGGGHHHHGHHHHHHHHHGHHHHHHHHHGFH1>FHGGGHHHHHHHGGGGGHGGHHHHHHHGGGHHHHHHHHHHHHHHHHHHGGGGGGGGGGGGGGFFGGGGF
@M05620:37:000000000-D9766:1:1101:18931:12086 1:N:0:47
ACCACACCTTCTACAATGAGCTGCGTGTGGCTCCCGAGGAGCACCCCGTGCTGCTGACCGAGGCCCCCCTGAACCCCAAGGCCAACCGCGAGAAGATGCCCAGGTGAGTGGCCCGCTACCTCTTCTGGTGGCCGCCTCCCTCCTTCCTGGCCTCCCGGAGCTGCGCCCTTTCTCACTGGTTCTCTCTTCTGCCGTTTTCCGTAGGACTCTCTTCTCTGACCTGAGTCTCCTTTGGAACTCTGCAGGTTCTA
+
ABBBBBBBFFFFGGGGFGGAGDGGGFGGHEGHGGGGGGGEGHHHHGGGGFGFHHHGGHHGCGGGF1EEGGGFHEGGGGGHGFHGHGGGGGC@<DCF1FDFHFHEFGFH<F<F0GGGCGGHHHFGHHHHDHFHHGGGGGHEGH.GGFGFFE.AFFGGG@GGGGBFGGFBBFFFBFFBFFFFFF/9//BFFFFFB-9;FEBFDBF99F9999FFBFF/FFBFFFFFFBF//;:/:FFFFFFFFFFFFFFFFF;
@M05620:37:000000000-D9766:1:1101:4203:12091 1:N:0:47
ACCACACCTTCTACAATGAGCTGCGTGTGGCTCCCGAGGAGCACCCCGTGCTGCTGACCGAGGCCCCCCTGAACCCCAAGGCCACTCCCAGGCGAGTGGCCCGCTACCTCTTCTGGTGGCCGCCTCCCTCCTTCCTGGCCTCCCGGCGCTGCGCCCTTTCTCACTGGTTCTCTCTTCTGCCGTTTTCCGTCGGCCTCTCTTCTCTGACCTGAGTCTCCTTTGGACCTCTGCCGGTTCTAGCTCGGAAGCGC
+
BBBBBBB3CFFFGGGGGG5FGGHHGGGBAEHHHBFF?EFGGHHHHGGEEGGGGHGHHHHAFCEGGGGGGGGHGHHGGGGHGHHHGGHB?2BF/</>BG/FHHG>C>AGG?FHHHHHH0.>F-AFFGCEH<EGHHHHCGHHHHHG?C-?DGGGFGGGGGF;BB/;BFFFFBFFFFFFFFFF;-ADFFF:ABFFCA9AFFFFF;B:BFFFFFF/9B;BF9BFFFFB/BBFFFF9@CF:A;//9BFFF..;.;;
@M05620:37:000000000-D9766:1:1101:4220:12093 1:N:0:47
ACCACACCTTCTACAATGAGCTGCGTGTTGCTCCCGCGGAGCCCCCCGTGCTTCTGACCGAGGCCCCCCTGACCCCCAAGGCCACTCCCAGGTGAGTGGCCCGCTACCTCTTCTGGTGGCCGCCTCCCTCCTTCCTGGCCTCCCGGAGCTGCGCCCTTTCTCACTGGTTCTCTCTTCTGCCGTTTTCCGTAGGACTCTCTTCTCTGACCTGAGTCTCCTTTGGAACTCTGCAGGTTCTAGATCGGAAGAGC
+
>>>>>1>>FFFF3FGBBFGFGFGGGGEF0BDGBBFA0EG//A/BEGGEBBEF1FG@FGHG/>/>FEGGGGE00FGGGG<FFHGGFHHHHHF???GF?1??FH?ACCGHHHHHHHGHHHGHHGGGGEHGGHGHHHHHHHHGFGGGBGGGACGFGGGG@FFFFF/FFFFFFFFFFFFFFFBFF@FFFFFFFFFBFFFBFFFFFFFFFBFFFFFFFFBBFFFFFFFFFFFFFFFFFFFFFFFFFFFEBFFBFFF
@M05620:37:000000000-D9766:1:1101:18271:12107 1:N:0:47
GAGGCTGCTTTGGAAGAACCTCATAGATTACTGCAACAGTTCCCCCTGGACCTGGAAAAGTTTCTTGCCTGGCTTACAGAAGCTGAAACACCTGCCAATGTCCTCCAGGATGCTACCGGTAAGGAAATGCTCCTAGAAGACTCAAAGAAAGTAAAAGAGCAAATGAAACAATGACAAGAAAGACAGGCATTTCAGCTTTAGCACTCTTGTGGATCAAATTGAACCATTCTCAGCATTTGTACTTGTAAATG
+
AABABBF3BDBDGBBBFG4AGGHHHHHFGHHGHBAGFG2FGDFGHGEBAFFGHHGB33E3BFHHHHHGGGHHHHHGHEGHHHHHHGFHHH?EHHHGHHHHFFB43B?33?FF1BGHG/>/>?3B3B?333BGF3B?FG3B01B?G1100B11?FF@@?<@10@11@GHHHHHH1?FF00?FH00<0<F<GDG1<>FDD<G0<G<G/==GD0=GH:.<:;GCCCC.;G0;CCGFGHBFG0;;0;C;00;0;;
@M05620:37:000000000-D9766:1:1101:10756:12108 1:N:0:47
GAGGCTGCTTTGGAAGAAACTCATAGATTACTGCAACAGTTCCCCCTGGACCTGGAAAAGTTTCTTGCCTGGCTTACAGAAGCTGAAACAACTGCCAATGTCCTACAGGATCCTACCCGTAAGGAAAGGCTCCTAGAAGATTCCAAGGGAGTAAAAGACCTGATGAAATAAGGGCAATCAAGCTAGGCATTTTCGCTTTACCACTTTCGCGGATCCAATTCAAGAACCTTCACCATTTGCACTTATAACTC
+
AA?ABAFBFFFFFGGF4EGGGGFHHHHHG5FHGHF4AGHHHHGHHGFGH2GHHHHHCFHHHHHHHHGHHHHHHHH3GGGHHHHHHDGHHCGHFGHHGCHHBF4BFG3B31332B4BF11/>/03B33??/?BF3GHG333333BB32//F//2FGG2/2@22@2@2@D1111<<F//1?<<<11>F0>1<111>-..<C00000<0<0..--;--/0090000009/./09:0;0000000;0/0;;0CF/
@M05620:37:000000000-D9766:1:1101:18258:12119 1:N:0:47
GAGGCTGCTTTGGAAGAAACTCATAGATTACTGCAACAGTTCCCCCTGGACCTGGAAAAGTTTCTTGCCTGGCTTACAGAAGCTGAAACAACTGCCAATGTCCTACAGGATGCTACCCGTAAGGAAAGGCTCCTAGAAGACTCCAAGGGAGTAAAAGAGCTGATGAAACAATGGCAAGTAAGTCAGGCATTTCCGCTTTAGCACTCTTGTGGATCCAATTGAACAATTCTCAGCATTTGTACTTGTAACTG
+
BAABBBFBFFDFG4BFFGFGGGHGHHGGHFHHHBADFGGHHGGHHGGFEBFGHGGFBDFFBFHHGHHHGHHHFHHFGHGGHHFGHFGFGFBFHHGGFHHHHHHHGFGGE?EBFGGFGH?>>EHFHHF?B?GHGHBBEGHFBB2FFFG??GFF@@DD2F@GGH<FGHFFDFC<??FF<FF1<FF<FFGHC1>>GF<AEDGD0DDGFHDGHDHGHCHH::C<GCGGGCGCCGF0CFGGGGGGGGGG;;;FBCB
@M05620:37:000000000-D9766:1:1101:7860:12122 1:N:0:47
GAGGCTGCTTTGGAAGAAACTCATAGATTACTGCAACAGTTCCCCCTGGACCTGGAAAAGTTTCTTGCCTGGCTTACAGAAGCTGAAACAACTGCCAATGTCCTACAGGATGCTACCCGTAAGGAAAGGCTCCTAGAAGACTCCAAGGGAGTAAAAGAGCTGATGAAACAATGGCAAGTAAGTCAGGCATTTCCGCTTTAGCACTCTTGTGGATCCAATTGAACAATTCTCAGCATTTGTACTTGTAACTG
+
AABAABFBFFFFGFGGGGGGGGHHHHHHHHHGHHHHHHHHHHHHHGGGHHHHHHHGGHHGBGHHHHHGHHHHHHHHHHHHHHHHHHHHHHHHHHHHHHHHHHHHHHHHGHHHHHHHHHGFGGHHHHHHHHHHGHHHHHGHHGHGHHHGGHGGHHHHHGHHHHHHHHHHHHHHHHHHHGHHHHHHHEHHHHHHGHGGGGGHHHHHHHHHHHHGHHHHHHHHHHHHHHHHGHGGGGGGGGGGGGGGGGGGGGG
@M05620:37:000000000-D9766:1:1101:24368:12136 1:N:0:47
ACCACACCTTCTACAATGAGCTGCGTGTGGCTCCCGAGGAGCACCCCGTGCTGCTGACCGAGGCCCCCCTGAACCCCAAGGCCAACCGCGCGAAGATGCCCAGGTGAGTGGCCCGCTACCTCTTCTGGTGGCCGCCTCCCTCCTTCCTGGCCTCCCGGCGCTGCGCCCTTTCTCACTGGTTCTCTCTTCTGCCGTTTTCCGTAGGACTCTCTTCTCTGACCTGAGTCTCCTTTGGAACTCTGCAGGTTCTA
+
BBBABBBAFFFFGGGGEG5BGEHHGEEAAAGFFEFE?EEGEHHHHGGAAEEGGHHFHHGEEGCFGDGGGGFHFFHGGGGHCEGHHGGEFG/>BGC?<G1?GHHGHHGCGHGGHEGGGGGHFGHHHHHH<GGHFGGGGGGGFBFEBCFGFFFFBFGGEA-9BFFFFFFFFFFFBF/FFFFFFFFFFFEFFFFFFFFFFFFFFBA.A/BFFFFFFFFFFFFFFFFFB9FBFFFFFFEFFFFFFFFFFFFFFF9
@M05620:37:000000000-D9766:1:1101:9457:12137 1:N:0:47
ACCACACCTTCTACAATGAGCTGCGTGTGGCTCCCGAGGAGCACCCCGTGCTGCTGACCGAGGCCCCCCTGAACCCCAAGGCCACTCCCAGGTGAGTGGCCCGCTACCTCTTCTGGTGGCCGCCTCCCTCCTTCCTGGCCTCCCGGAGCTGCGCCCTTTCTCACTGGTTCTCTCTTCTGCCGTTTTCCGTAGGACTCTCTTCTCTGACCTGAGTCTCCTTTGGAACTCTGCAGGTTCTAGATCGGAAGAGC
+
CCCCCCCCFFFFGGGGGGGGGGHHGGGEHGHHHGGGGGGGGHGHHGGGEGGGHHHHHHHGGGGGGGGGGGGHHHHGGGGHGHHHGHHHHHHGBGHHGHGGHHGGGGGHHHHHHHHHHHGHHGGGGGHGHHGHHHHHHHHHHHHGGGGGGHHHGGGGGGGGGGGGGGEFFGGGGGGGGGGGGFFFFFFFFFFFFFFFFFFFFFFFFFFFFFFFFFFFFFFFFFFFFFFFFFFFFFFFFFFFFFFFFFFDFFF
@M05620:37:000000000-D9766:1:1101:26941:12143 1:N:0:47
GAGGCTGCTTTGGAAGAAACTCATAGATTACTGCAACAGTTCCCCCTTGACCTGGGAAAGTTTCTTGCCTGGCTTACAGAAGCTGAAACAGCTGCCAATGTCCTACAGGATGCTACCCGTAAGGAAAGGCTCCTAGAAGACTCCAAGGGAGTAAAAGAGCTGATGAAACAATGGCAAGTAAGTCAGGCATTTCCGCTTTAGCACTCTTGTGGATCCAATTGAACAATTCTCAGCATTTGTACTTGTAACTG
+
AAAAAAFAFFFFGGGA1F1BA1BFEG1DF113F1BGBGHHHGHHHG?0B1BBFGH/BEG0FHGFBHHBFGHHHCHEGHFA1FBFFDFHHH0C1B10FHEHHHBFHFHHEG1FHHGHH>E?EFHHHHHBGH1FF1FFHHHHHFHEFGFA?/C<GEGHB<GGFGBHDHEF<?<<FFFHEFH<GHGDGFFHHFHH1=AC..<=<<G00<<GHFHGH0:/0;CC:CGHGHH0CGGBFFGG0;F0CFGFG0;FFBG
@M05620:37:000000000-D9766:1:1101:16801:12144 1:N:0:47
ACCACACCTTCTACAATGAGCTGCGTGTGGCTCCCGAGGAGCACCCCGTGCTGCTGACCGAGGCCCCCCTGAACCCCAAGGCCAACCGCGAGAAGATGCCCAGGTGAGTGGCCCGCTACCTCTTCTGGTGGCCGCCTCCCTCCTTCCTGGCCTCCCGGAGCTGCGCCCTTTCTCACTGGTTCTCTCTTCTGCCGTTTTCCGTAGGACTCTCTTCTCTGACCTGAGTCTCCTTTGGAACTCTGCAGGTTCTA
+
BABCCDBBFFFFGGGGGGGGGGHHGFFEGGGHHFFGGGGGGHGHHGGGGGGGFGHHHHHGGGGGGGGGGGGHGHHGGGGHGHHHHGGGGGDGGGHHHHHHHHHGHHHHHHGGHHGGGGGHHHHHHHHHHHGHHGGGGGHGHHGHHGGGGGGGGGGGGGCGGGGGGGFFFFFFFFHHFFFFFFFFFFFFFFFHFFFFFFFFFFFFFFFFFFFFFHHFFFFFFFFFFFFFFFFFFFFFFFFFFFFFFFFFFFB
@M05620:37:000000000-D9766:1:1101:15577:12155 1:N:0:47
GAGGCTGCTTTGGAAGAAACTCATAGATTACTGCAACAGTTCCCCCTGGACCTGGAAAAGTTTCTTGCCTGGCTTACAGAAGCTGAAACAACTGCCAATGTCCTACAGGATGCTACCCGTAAGGAAAGGCTCCTAGAAGACTCCAAGGGAGTAAAAGAGCTGATGAAACAATGGCAAGTAAGTCAGGCATTTCCGCTTTAGCACTCTTGTGGATCCAATTGAACAATTCTCAGCATTTGTACTTGTAACTG
+
A>AAA?CAFF3D1BGGE11FAFGHFGBGHHHHGGEFFFHGHHHHHGGGFHHHHHHGFHHHEHHHHHHHHHHHHHHHHHHHHHHHHHHHHHHHHHHHHHHHHHHHHHHHHHHHHHHHHHGFGGHHHHHHHHHHGHHHHHHHHHHHHHHGGHGGHHHHHGHHHHHHHHHHHHHHHHHHHGFHHHHHHHHHHHHHHHGGGCEHHGHHHHGHHGHGHHHHHHHHHHHHHHHHHHGGGGGGGGGGGGGGGGGGGGG
@M05620:37:000000000-D9766:1:1101:20329:12158 1:N:0:47
GAGGCTGCTTTGGAAGAAACTCATAGATTACTGCAACAGTTACCCCTGGATCTGGAAAAGTTTCTTGCCTGGCTTACAGAAGCTGAAACAACTGCCAATGTCCTACAGGATGCTACCCGTAAGGAAAGGCTCCTAGAAGACTCCAAGGGAGTAAAAGAGCTGATGAAACAATGGCAAGTAAGTCAGGCATTTCCGCTTTAGCACTCTTGTGGATCCAATTGAACAATTCTCAGCATTTGTACTTGTAACTG
+
A?AA>AF>CBB@G45BBG4FGGHHHGGGGFDFHA4BEGFGHFEBFFBBAC5BGGFB3323BDHFGHGBBBFGGGHBBBFGHFBBGB3GBG?BGHHGHHHHHG4GGHHHGGHGEH@BBFE?EAGHDFGBB?FGEGDBFFGF3B3?BFG??FBEBDFF2F@@GGFGGGF>FFG<FHGFGGH<GFDDG1FG<>>F1<.C<CE<<DHGF<=DH0CCGC0CCCGCFFHHGHG::CC;GHGFGGG09;=FB;FFC;F
@M05620:37:000000000-D9766:1:1101:27599:12171 1:N:0:47
ACCACACCTTCTACAATGAGCTGCGTGTGGCTCCCGAGGAGCACCCCGTGCTGCTGACCGAGGCCCCCCTGAACCCCAAGGCCACTCCCAGGGGAGTGGCCCGCTACCTCTTCTGGTGGCCGCCTCCCTCCTTCCTGGCCTCCCGGAGCTGCGCCCTTTCTCCCTGGTTCTCTCTTCTGCCGTTTTCCGTCGGCCTCTCTTCTCTGACCTGAGTCTCCTTTGGAACTCTGCAGGTTCTAGCTCGGAAGAGC
+
CCCCCCCAFFFFGGGGGG5FGGHHGGGEGGHHHFFFEGGCGHHHHGGGGGGGHHHHHHHEEFEGGGGGGGGHGHHGGGGHGHHHGBFBF2BF/</>??CFHHGCD<>FHGHHHHHHHBEHH-CGGGHGHGGHHHHHHHHHHHHGGG-CGGGGGGGGGGG;B;0;BFGCGGGFFFFFFFFFFBADFFFBDFACF-:AFFFFFBFBFFFFFFFFFFFFFFFFFFFF0BFFFFF0;FFBFFFF0FFFF9.;.AB
@M05620:37:000000000-D9766:1:1101:19342:12177 1:N:0:47
ACCACACCTTCTACAATGAGCTGCGTGTGGCTCCCGAGGAGCACCCCGTGCTGCTGACCGAGGCCCCCCTGAACCCCAAGGCCACCCCCGGGTGAGTGGCCCGCTACCTCTTCTGCCGGCTGCCTCCCTCCTTCCTGGCCTCCCGGAGCTCCGCCCTTTCTCACTGGCTCTCTTTCCTGCCGTTTTCCGCAGCACTCTCTTCTCTTACCTCACTCTCCTTTGGAACTCGGCAGGTTCTAGATCGGACGAGC
+
CCDDDCCCFFFFGGGGGGGGGGHHGGGEHGHHHGGGGGGGGHHHHGGGGGGGHHHHHHHGGGGGGGGGGGGHHHHGGGGHGHHHA0?/E/<D<>/0FH/C0?>C<C?0FDF11<F11--A--CHHHE./:;CC0:00:CGHHHG.-9-9.0:;.;BG/:CFB0;:0;./;/:00;00000.:;9B90B9.---.;:B0;:F00B000;/B00.;;F0::0;B/0:000.99---:;0;0;000;..99:@-
@M05620:37:000000000-D9766:1:1101:27583:12178 1:N:0:47
ACCACCCCTTCTACAATGAGCTGCGTGTGGCTCCCGCGGAGCACCCCGTGCTGCTGACCGAGGCCCCCCTGAACCCCAAGGCCACTCCCAGGGGAGTCGCCCGCTACCTCTTCTGGTGGCCGCCTCCCTCCTTCCTGGCCTCCCGGAGCTGCGCCCTTTCTCCCTGGTTCTCTCTTCTGCCGTTTTCCGTAGGACTCTCTTCTCTGACCTGAGTCTCCTTTGGAACTCTTCAGGTTCTAGATCGGAAGAGC
+
>A3>A3>>AFFFFGGFFGF5F5F4FFABEBFGGAFB2AF00A1BGGCE?BE15FBGFHFEEE/EFEEEGG/HEHGGGGGH/GHGFBFGH0B?//?C?0>>CD//-->GFFGHHHHGGHA<GCACCCGGBGGGHHHHHHGGGGGGDGGGB;FCBGGGBFFFFFFFFFFBBFBFFFBFFFBFBB.9;EFBAFFDABF;B;9/FF9B/;B/FFFFFBB99B;BFBFB9FBB//;BBF9;BBFF//9..9..;..
@M05620:37:000000000-D9766:1:1101:23761:12192 1:N:0:47
GAGGCTGCTTTGGAAGAAACTCATAGATTACTGCAACAGTTCCCCCTGGACCTGGACAAGTTTCTTGCCTGGCTTACAGAAGCTGAAACAACTGCCAATGTCCTACAGGATGCTACCCGTAAGGAAAGGCTCCTAGAAGACTGCAAGGGAGTAAAAGAGCTGATGAAACAATGGCAAGTAAGTCAGGCATTTGCTCATTAGCACGCTTGTGGATCCAATTGAACAATTCTCAGCATTTGCACTTTTAACTG
+
A1AAAAC?1F@F1FFGGFAFFGGHFHHEFHEGFBAG1CFBFGH1FGE//BBBEFAF0B0BDAEG2GAAB11BGHGGH1BAGHGGBDFHGE/BGB@0GFHHHHE2BFH10>B10B@B0B>EEGFHHFF>B?BF<B1B<BGF0B1BB1FFEHGG0GB21<0<<FF1@FG1?FG<FBG0F/1?<F11>FGGC>1>111>10=00<0<-<CC.;CC000:;C0=G0;CG/0:;CFF0900;BB009;900;0;C9
@M05620:37:000000000-D9766:1:1101:14181:12192 1:N:0:47
GAGGCTGCTTTGGCAGAAACTCCTAGATTACTGCAACAGTTCCCCCTGGACCTGGAAAGTTTCTTGCCTGGCTTACAGAAGCTGAAACAACTGCCAATGTCCTACAGGATGCTACCCGTAAGGAAAGGCTCCTAGAAGACTCCAAGGGAGTACAAGAGCTGATGAAACACTGGCAAGTAAGTCAGGCATTTCCGCTTTAGCACTCTTGTGGATCCAATTGAACAATTCTCAGCATTTGTACTTGTAACTGA
+
>>A1>AFAFFFFG1FFGGFGGG1B11BFHFGHABBAFBAD2BGHHGAF/0FGHHABB1BDDGHGHGFGFHHHFB1FGFHHHHHFH11B0FFHFHHHFHG@FHHHHHHHHHHHGFHHHFEC/FCGGCGHHHGGFHH11B<FHHHGBGECFEEF1>1FCGHFH1GGGFGHF0?GBGFFFHHDFHHHEHHHHGHHGGGGGGGHHHHHFHFHHH?BGHHC0GHHHEHHHHHHGGGFFFGFFGGGGGGGFFFGFGF
@M05620:37:000000000-D9766:1:1101:6591:12208 1:N:0:47
GAGGCTGCTTTGGAAGAAACTCATAGATTACTGCAACAGTTCCCCCTGGACCTGGAAAAGTTTCTTGCCTGGCTTACAGAAGCTGAAACAACTGCCAATGTCTTACAGGATGCTACCCGTAAGGAAAGGCTCCTAGCAGACTCCAAGGGAGTAAAAGAAATGATGAAACAATGACAACCAAGCCAGGCATTACAGCTTTAGCACCCTTGTGGACCCAATTGAACAATTCTCAGCATTTGTACTTGTAACTG
+
BBBBCCFCFFFFGGGGGGGGGGGHHHHHHHHHHHHHHHHHHHHHHGGGHHHHHHHGHHHHGHHHHHHHHHHHHHHHHHHHHHHHHHHHHHHHHHHHHHHH4@4D44D33BG3FG4B2B?E//BEG330B/3B?G343D3BF222222//?//=F22F/02@2222@F110/FG1=11//>.<..>0FH.<F0=00<G00=00=D.<</:C0:00/..;:00CG0CGF9;FFFGFGGGGGGGGGGGGGGFFF
@M05620:37:000000000-D9766:1:1101:10893:12235 1:N:0:47
GAGGCTGCTTTGGAAGAAACTCATAGATTACTGCAACAGTTCCCCCTGGACCTGGAAAAGTTTCTTGCCTGGCTTACAGAAGCTGAAACAACTGCCAATGTCCTACAGGATGCTACCCGTAAGGAAAGGCTCCTAGAAGACTCCAAGGGAGTAAAAGAGCTGATGAAACAATGGCAAGTAAGTCAGGCATTTCCGCTTTAGCACTCTTGTGGATCCAATTGAACAATTCTCAGCATTTGTACTTGTAACTG
+
AAABBBFBFFFFGGGGGGGGGGGHGGHHHBHHHHHFFHHHHHHHHGGGHGHHHHHHHHHHHHHHHHHHHHHHHHHHHHFGHHHHHHFHHHHHHHHH3FGHHHHHHHHHHHHHHHHHHHGGGGHGHHHHEHHHGHFHHGFHEHHHHHHGGHGGGHHHFGHHHHGFHHHHHHHHHHHHHGFGHHHGGHGHGHHHHHGGGGGHHHHHHHHHHHGFGEHGHHHHGHFHHHGHHGGGGGGGGGGGGGGGGFFFFGF
@M05620:37:000000000-D9766:1:1101:19063:12243 1:N:0:47
ACCACACCTTCTACAATGAGCTGCGTGTGGCTCCCGAGGAGCACCCCGTGCTGCTGACCGAGGCCCCCCTGAACCCCAAGGCCAACCGCGAGAAGATGCCCAGGTGAGTGGCCCGCTACCTCTTCTGGTGGCCGCCTCCCTCCTTCCTGGCCTCCCGGAGCTGCGCCCTTTCTCACTGGTTCTCTCTTCTGCCGTTTTCCGTAGGACTCTCTTCTCTGACCTGAGTCTCCTTTGGAACTCTGCAGGTTCTA
+
AAABBAABFFFDBFGBDFFAADCEAEGGH2FFHGFAEEGCFHHHHGCGE1EAFDAGHFGGGGGGFG>EGGGHHHEEFGGEGHHEEFFGG?>B?BGHB1GHHFHFGCGHHHGFFHGGGGGHHHHHG0DG0CEHHGG-:CGGFHG/00CFBFGGGGGGG-BB@.CBBGFB<FFBBFFFEFFBFFFFFFFFFE/BFBFFFFFFFFFFDFFFFFFFFFFBFFFFFF.;BBBFFFFFFFFFFFFFFEFFFFFFFFB
@M05620:37:000000000-D9766:1:1101:10626:12247 1:N:0:47
GAGGCTGCTTTGGAAGAAACTCATAGATTACTGCAACAGTTCCCCCTGGACCTGGAAAAGTTTCTTGCCTGGCTTACAGAAGCTGAAACAACTGCCAATGTCCTACAGGATGCTACCCGTAAGGAAAGGCTCCTAGAAGACTCCAAGGGAGTAAAAGAGCTGATGAAACAATGGCAAGTAAGTCAGGCATTTCCGCTTTAGCACTCTTGTGGATCCAATTGAACAATTCTCAGCATTTGTACTTGTAACTG
+
ABBBBBFBFFFFFGGGGGGGFGGHFHFHFGHGHHFGFFGHHHGHHGGG22FHHHHHHHHHDGHHHHHHHHGHFHHBHFHHHHHHHHHGHHHHHHHHEFHHHHHHHHHHHGHHHHHHHGGGGGHGHFHHGGHHGHBHH3BFFGHHHGHFGHGGHHHGFFGHHGDGHHHHH0GHHHHHHGHHHHHHHHHHHHHHGHGGGGGHHHHGGHHHHHHGFHHHHFHHHHFHH/CGHHGGGGEGGGGGGGGGFFFFCF0
@M05620:37:000000000-D9766:1:1101:8516:12250 1:N:0:47
ACCACACCTTCTACAATGAGCTGCGTGTGGCTCCCGAGGAGCACCCCGTGCTGCTGACCGAGGCCCCCCTGAACCCCAAGGCCAACCGCGAGAAGATGCCCAGGTGAGTGGCCCGCTACCTCTTCTGGTGGCCGCCTCCCTCCTTCCTGGCCTCCCGGCGCTGCGCCCTTTCTCACTGGTTCTCTCTTCTGCCGTTTTCCGTAGGACTCTCTTCTCTGACCTGAGTCTCCTTTGGAACTCTGCAGGTTCTA
+
BBCCBCCAFFFFGGGGGGFEGGHHGGGBAEHGGFGEDEAEEHGHHGGEEFEGFHGHHHGAE?EFGGGGGGGGGHHGGGGGGHHHHGFGDG>BGGHGHHHHHHGFGHHHHHGGHHGG?DGHHHHHHHHHHFGHHGGGGGHGHHGFHGGGFGGGFGGGGG-;BFBFFFFFFFFFFF0FFFFFFFFFFFFFFFFFFFFFFFFFFBFDFFFFFFFFFFFFFFBFFFF/::9;BFFFFFFFFFFBFFFFFFFFFF0
@M05620:37:000000000-D9766:1:1101:16121:12252 1:N:0:47
ACCACACCTTCTACAATGAGCTGCGTGTGGCTCCCGAGGAGCACCCCGTGCTGCTGACCGAGGCCCCCCTGAACCCCAAGGCCAACCGCGAGAAGATGCCCAGGTGAGTGGCCCGCTACCTCTTCTGGTGGCCGCCTCCCTCCTTCCTGGCCTCCCGGAGCTGCGCCCTTTCTCACTGGTTCTCTCTTCTGCCGTTTTCCGTAGGACTCTCTTCTCTGACCTGAGTCTCCTTTGGAACTCTGCAGGTTCTA
+
CCCCCCBCFFFFGGGGGGGFGGHHGFGFFGHHHGGFGGGGGHHHHGGGEGGGHHHHHHHGGGGGGGGGGGGHHHHGGGGHGHHHHGGGGGGGGGGHGHHHHHHGHHHHHHGGHHGGGGGHHHHHHHHHHHGHHGGGGGHGHHGHHGGGGGGGGGGGGGBGGGGGGGFFFFFFFFFFFFFFFFFFFFFFFFFFFFFFFFFFFFFFFFFFFFFFFFFFFFFFFFFFFFFFFFFFFFFFFFFFFFFFFFFFFFF
@M05620:37:000000000-D9766:1:1101:16658:12257 1:N:0:47
TGAGGCTGCTTTGGAAGAAACTCATAGATTACTGCAACAGTTCCCCCTGGACCTGGAAAAGTTTCTTGCCTGGCTTACAGAAGCTGAAACAACTGCCAATGTCCTACAGGATGCTACCCGTAAGGAAAGGCTCCTAGAAGACTCCAAGGGAGTAAAAGAGCTGATGAAACAATGGCAAGTAAGTCAGGCATTTCCGCTTTAGCACTCTTGTGGATCCAATTGAACAATTCTCAGCATTTGTACTTGTAACT
+
BBB@AA>CAFDDG44BG4ABGGFHHGGHHHHHGHHGGGFHFDGHHHGGFGFGHHFFFB3GFFHHHHHHHHHHHHCHFHHHFHHHGHGBGHBGHGHHHGHHHHGEHHHHHHHGHHHHHHHGGGGHE?GHHFHHHGHDHBHHHHHGHHGHGGFGGHGFHHGHHHGEHHHHHHHHHHHHHHGHHGHHHHHHGHHHHHHGGGGGHHHFHHHHHHHHGGHHHEHHHG0CBGHGCCBFGGGGGGGGGBFGGGG0FGF
@M05620:37:000000000-D9766:1:1101:15749:12261 1:N:0:47
ACCACACCTTCTACAATGAGCTGCGTGTGGCTCCCGAGGAGCACCCTGTGCTGCTGACCGAGGCCCCCCTGAACCCCAAGGCCAACCGCGAGAAGATGCCCAGGTGAGTGGCCCGCTACCTCTTCTGGTGGCCGCCTCCCTCCTTCCTGGCCTCCCGGAGCTGCGCCCTTTCTCACTGGTTCTCTCTTCTGCCGTTTTCCGTAGGACTCTCTTCTCTGACCTGAGTCTCCTTTGGAACTCTGCAGGTTCTA
+
CBCBCCCCFFFFGGGGGGGGGGHHGGGGHGHHHGGGGGGGGHHHHGGHHHHHHHHHHHHGGGGGGGGGGGGGHHHGGGGHGHHHHGGGGGGGGGHHHHGHHHHGHHHHHHGGHHGGGCGHHHHHHHHHGGGHHGGGDFHGHGGHHHHFHHGGFFGGGGCFDFGGACGG>FFBFFFFFFFFFB0:BFFFFFFFFCFFFFFFFFFFFFEBFFBFFFFFBFFFFFEFFFFFBFBFFFFFFFFFBFFFFFFFFF0
@M05620:37:000000000-D9766:1:1101:8132:12262 1:N:0:47
GAGGCTGCTTTGGAAGAAACTCATAGATTACTGCAACAGTTCCCCCTGGACCTGGAAAAGTTTCTTGCCTGGCTTACAGAAGCTGAAACAACTGCCAATGTCCTACAGGATGCTACCCGTAAGGAAAGGCTCCTAGAAGACTCCAAGGGAGTAAAAGAGCTGATGAAACAATGGCAAGTAAGTCAGGCATTTCCGCTTTAGCACTCTTGTGGATCCAATTGAACAATTCTCAGCATTTGTACTTGTAACTG
+
A>AABBFBFFFFGFGGGGGGGGHHGHFHHHHHHHFFFHGGGHHHHGGGHGHHHHHHHHHHGHHHHHHHHHHHHHHHHHHHHHHHHHHHHHHHHHHHHHHHHHHHHHHHHHHHHHHHHHGGGGHHHHHHHHHHGHGHHHHHGHHHHHHGGHGGGHHHHGHHHHGHHHHFHHHHHHHHHGGHHHHHHHGHHHHHGHGGGGGHHGHHHHGHHGHGHHHHHHHHHHHHHHHHHHGGGGGGGGGGFGGGGGGGGGG
@M05620:37:000000000-D9766:1:1101:28375:12265 1:N:0:47
GAGGCTGCTTTGGAAGAAACTCATAGATTACTGCAACAGTTCCCCCTGGACCTGGAAAAGTTTCTTGCCTTGCTTACAGAAGCTGAAACAACTGCCAATGTCCTACAGGATGATACACGTAAGGAAATGCTCCTAGAAGACTACAAGGGAGTAAAAGAGCTGATGAAACAAAGGCAAGTAAGTCAGGCATTTACGCTCTATCACTCTTGAGGATCCAATTGAACAATTCTCAGCATTTGTACTTGAAACTG
+
>3AA>>CABBB4F4BBFGBFGGHHHGHGGHBDDB4BCGBDF5ABBAAA2FBBFGAG332BBDFDDGGA3B5BBDF5BBBDGH3BF33F3B?FHHHFF3FHH@BBBGH33BB3BBDB3B>B21E3?GH?3DBD3BBDBDGE3333B?F//?/??3333??@>2@>2222@==020/00?1?@==@=1??G1<=<1.>...11===0=DDF0<<<</<0C<;G0;G0G0;0<00:;GHHHG00;0;00;;09;
@M05620:37:000000000-D9766:1:1101:27806:12270 1:N:0:47
GAGGCTGCTTTGGAAGAACCTCATAGGCTACTGCAAAAGTTCCCCCTTGGCCTGGGAAAGTTTCCTGCCTGGATTACAGGAGCTGAAACACCTGCCAATGTCTGACAGGATGCTACCCGTAAGGAAAGGCTCCTAGAAGACTCCAAGGGAGTAAAAGAGCTGATGAAACAATGGCAAGTAAGTCAGGCATTTCCGCTATAGCAGTGTTGTGGATGGAATTGAACCATCCACAGCATTTGTACTTGTAACTG
+
>1>1AA11@BDFG1FFGFG1B0B1DG111BAAG1BG1FGDEGH1GE/001BA1///0B/B1BAG2111B11/0DBBG110BBGF11B1F0BE0B001BFGFG21BFGG/BF1BF2BF0?EE/BFGBBBBFGFFFGGHGFHBGHHBCGGF/CFHFHB1/00@F1DGHHDH0GFG1FBGF1<DG<<GHG<.11D0=.C.-<=DDD00/<<C;ECG0/./0:GHE00;CF/:0;9AEF;BF0099CB;;90FFG
@M05620:37:000000000-D9766:1:1101:7094:12273 1:N:0:47
GAGGCTGCTTTGGAAGAAACTCATAGATTACTGCAACAGTTCCCCCTGGACCTGGAAAAGTTTCTTGCCTGGCTTACAGAAGCTGAAACAACTGCCAATATCCTACAGGATGCTACCCGTAAGGAAAGGCTCCTAGAAGACTCCAAGGGAGTAAAAGAGCTGATGAAACCATGGCAAGTAAGTCAGGCATTTCCGCTTTAGCACTCTTGTGGATCCAATTGAACAATTCTCAGCATTTGTACTTGTAACTG
+
>AA3AAFBFFFFGGGGGGGGFGFHFHGHHHHHFHFHFHHHHHHGHGGGGHHHHFFF3BCGFGHHFGEGHHHHHGHHHGHH3BGGFGH3FFGHHHHGHHHEGHHHHHHCFAHFGFGHGHGGGEGHHHHFGHGHGGHHHHHH3FBBCGHGG/EGHHHHHGHGFHHHHHHGH0/?GFGFHFFFGHHHGHHHHHGH1>CC<.<GFEGHFHGHFGHGFHHHHHHHHGHHCFGHHHGGGGEFFFFBFGGFFFGGFGF
[truncated: 1,666,585 more chars]
