# Supplementary material for: Fast but not furious: a streamlined selection method for genome-edited cells
Source: Life Sci Alliance. 2021 Apr 26;4(6):e202101051. doi: 10.26508/lsa.202101051 (PMC8127327; doi:10.26508/lsa.202101051)
Supplement: Supplementary file 1 [file LSA-2021-01051_Supplemental_Data_1.zip › SANGER and Deep Sequencing/ACTB/48_S48_L001_R1_001.fastq]

@M05620:37:000000000-D9766:1:1101:21649:2649 1:N:0:48
ACCACACCTTCTACAATGAGCTGCGTGTGGCTCCCGAGGAGCACCCCGTGCTGCTGACCGAGGCCCCCCTGAACCCCAAGGCCAACCGCGAGAAGATGACCCAGGTGAGTGGCCCGCTACCTCTTCTGGTGGCCGCCTCCCTCCTTCCTGGCCTCCCGGAGCTGCGCCCTTTCTCACTGGTTCTCTCTTCTGCCGTTTTCCGTAGGACTCTCTTCTCTGACCTGAGTCTCCTTTGGAACTCTGCAGGTTCT
+
BBBBB4ABFFFFGGGGGGGCGGHHGGGGHGHHGGGGGGG?EGHHHGGGDFGFGGHHHHHGGG0EGGGGGGGF@GHGGGGHGHHH/FGEC/DC//22?2FGHHHGGHHFHHHGEHHGGGGGHGHFHGHDDD<DCH?CDGGHGHHGFFGGFBFGGGGGGG??CGGGGFFFFFBFFFFFFF/F/B9/FFFFFFFB9F-;DFFFFABFFFFFFFFFFFFFFFBFFFBFFFFFFFFFFB/BBFFFFF9BBBFFFFF
@M05620:37:000000000-D9766:1:1101:8046:3971 1:N:0:48
ACCACACCTTCTACAATGAGCTGCGTGTGGCTCCCGAGGAGCACCCCGTGCTGCTGACCGAGGCCCCCCTGAACCCCAAGGCCAACCGCGAGAAGATGACCCAGGTGAGTGGCCCGCTACCTCTTCTGGTGGCCGCCTCCCTCCTTCCTGGCCTCCCGGAGCTGCGCCCTTTCTCACTGGTTCTCTCTTCTGCCGTTTTCCGTAGGACTCTCTTCTCTGACCTGCGTCTCCTTTGGAACTCTGCAGGTTCT
+
BBBBABB?CFFFGGGFGGFGGGHHGEFACEFEFFFEEGGGGHCGHFFEEEAFHHHHGFFEEGGGGGGGGEFF3GHEFGGGGH?GHGEEFGBC?DHFGHHHHHGA/?F?FGFEFH<ACFCFHHHHHHB0GGHDHCD?DGFEGHFCFFEFBFFFGGGGE.@-9-CFFFF.-;FFFFF/BFFFFFFBBFB/BFFFFFF.DFEFFFFFDDFFFFFFFFBBBFFFFFFF.;D;FFFFFFFFFFFFFFFFFFE9BFB
@M05620:37:000000000-D9766:1:1101:17476:4179 1:N:0:48
ACCACACCTTCTACAATGAGCTGCGTGTGGCTCCCGAGGAGCACCCCGTGCTGCTGACCGAGGCCCCCCTGAACCCCAAGGCCAACCGCGAGAAGATGACCCAGGTGAGTGGCCCGCTACCTCTTCTGGTGGCCGCCTCCCTCCTTCCTGGCCTCCCGGAGCTGCGCCCTTTCTCACTGGTTCTCTCTTCTGCCGTTTTCCGTAGGACTCTCTTCTCTGACCTGAGTCTCCTTTGGAACTCTGCAGGTTCT
+
CCCDCCCDFFFFGGGGGGGGGGHHGGGEHGHHHGGGGGGGGHHHHGGGGGGGHHHHHHHGGGGGGGGGGGGHGHHGGGGHGHHHHGGGGGGGGGHHDGHHHHHHGHHFHHHGGHHGGGGGHHHHHHHHHHHGHHGGGGGHGHHGHGGGGGGGGGGGGGGGGGGGGGFFFFFFFFHHHHFFFFFFFFFFFFFFFFFFFFFFFFFFFFFFFFFFFHHFFFFFFFHFFFFFFFFFFFFFFFFFFFFFFFFFFFF
@M05620:37:000000000-D9766:1:1101:17499:4186 1:N:0:48
ACCACACCTTCTACAATGAGCTGCGTGTGGCTCCCGAGGAGCACCCCGTGCTTCTGACCGAGGCCCCCCTGAACCCCAAGGCCAACCGCGAGAAGCAGACCAAGGTGAGGGGCCCGCTACCTCTCCTGGTGGCCGCCTCCCCCCTTCCTGGCCTCCCGGAGCGGCGCCCTTTCTCACTGGTTCCCTCTTCTGCCGTTTTCGGTAGAACTCTCTTCTCTGACCGGAGCCTCCTTTGAAACTCTGCAGGTTCT
+
ABAABAA>CFFFGGGGEGGBGFGFGGGG4EGHGFGE2EEE2BEGHGGEBEEF5FGGFGHGEE0EFFGEGGG?BGHGGGGGGHHHHGGGGGB>BCG2222?F2/?/1<100?/ACC-@--</0<D/<0<<::.;.-A@.CA?.;?-.;/0C/F?0;EA9-;9@--9;@B>DF/9BFF9/BBF/////../;//;B9ADFEF--;.;/9BFF9FBB;;BB9B/F-----./;.;F///;/////9//9.9/99
@M05620:37:000000000-D9766:1:1101:21573:4754 1:N:0:48
AGTGCCAGCTCTCAATCGCCCCGCGGACGCACGGCCGGGCCCACCCCTTCAGACCACCCATGACCTCCCCTGCTACCTGGAGCACCAAGTCCGCAACTTGGGTAGGACATATGTGAATATAAAGCGTAGGAATCTGGGAGTTGGGGAGGAGTGAGGATTTGGGGAAAAACAGTACTAATCGTGGAGGGTGCTGGTAAAAGATACAATGAAGAGGGGCCATATCGCTAGCACAAACCTCCCTGTTTCCGCTA
+
A1>>ADFFAFFFGGGGG1AAAA000A///A//AAEEE/>>/E//BE/F0B@B2B/B>?/?0B>11BB?F/0//11B0BBB0BB/0/</0?1>?<//>01<1<?1</><011>F<1111>>111<1..<-.<D000<=FHEFHB/-:::-ACB.9:.;/;009C-.../9..;00:/9;/:--9A--9-A--/9/;//9//-////;////;/-----9-:/:/-----//99-9-:/;---////;/----
@M05620:37:000000000-D9766:1:1101:13907:4903 1:N:0:48
ACTGCCACTTCTCAATCGCACAGGTGTGACCTCCCGTGCCGAGATTCCCCCTCATACGCCGGCCCTCACTTGCAACAAAGAGAACCAACTCCGCAGCTTGGATGGGAACTATGCGATCATCCAGCGTAGGAATCTGGGAGTTGGGGAGGACCGAGGAGTTGGGGAAAGAAAGTGATAACCCCGGAGGGCTCTGGTAAAAGATGGGGTGAGGAGGGACCCTTTGGCCCCCACCAGCCCCCCGGTCTGTCCTA
+
3>>AA>@4BB@B4BFGGGGFGGBAB4425DGHECF2G22B2EEE2DF5321ABBDD51AA00>>/1?1BB4F43BG1?1BF11BBF0F>??G/?/E>BBG/33??/01?1BF21<<//?>>@CD@/<<</11?F11<00.EFH1<@F--..<--;:C.:/0/--.;.9;.//;009000/.;---9--;..//;:::/;/9/99A..;A.9FD.9.;..;//9/99.9@B;....;9;-@-99-9////;F
@M05620:37:000000000-D9766:1:1101:9546:5008 1:N:0:48
ACTGCCACTTATCAATCGCACACGTGTGCCCTCCCGTATACCTTACAGTCCAGTTACCCAAGAGCGAAAGAGCACCCGGTTGAACACCCGTCACGAGATTCCATCTCGTCTGCCGTCTTCTGCTTGCACTAACCCCGCGTACAACCGCCACTGAAAACCAACCTACTAACGCACGGGACGCCGGGTACGCACTCCAGAGGATACACTTGAATCACCACGAGACCATCTCCTCGACCTTGAACATCCCGGGC
+
1>>>AB1BBD1B1BBBFFF1E?0AB0BF3DBGHGGF00BB2DF1BGH1DBF1B2DDDGHDGHA0B//AAB>BFCGHGG//BEGHH1B?/E?EEEEFE??BBFH21BBBF/?FGHCGGHGFH1>FGB/@@1<<@0?</<//->.11.<---.<<<0<;/....:/:/0:0/.------.---9-----;---9-/-///-;-//;//////;;//9-/-----;--9/;///-----;B///;/;//9-9-9
@M05620:37:000000000-D9766:1:1101:12441:5178 1:N:0:48
ACCACACCTTCTACAATGAGCTGCGTGTGGCTCCCGAGGAGCACCCCGTGCTGCTGACCGAGGCCCCCCTGAACCCCAAGGCCAACCGCGAGAAGATGACCCAGCTGAGTGGCCCGCTACCTCTTCTGGTGGCCGCCTCCCTCCTTCCTGGCCTCCCGGAGCTGCGCCCTTTCTCACTGGTTCTCTCTTCTGCCGTTTTCCGTAGGACTCTCTTCTATGACCTGCGTCTCCTTTGGAACTCTGCAGGTTCT
+
BBCCBCCCFFFFGGGGGGGGGGHHGGGEGGHHHGGGGGGGGHHHHGGGGGGGHHHHGHHGGGGGGGGGGGGHGHHGGGGHGHHHHGGGGGFGGGHGGHHHHFHG01??GFHGGHHGGGGG0FHHHHHHDGHGHHGGGGGHGHHG/FGGGGG.FGGGGFG-AFGGGGF.@DFFFFFFFFFFFFFFFFFFFFFFFFFFFFFFFFFFDFFFFFFFFFFF0BFFFFBB.@DFFFFFFFFFFF0FFFFFFFFFFFF
@M05620:37:000000000-D9766:1:1101:7538:5335 1:N:0:48
ACCACACATTCTACAATGAGCTGCGTGTGGCTCCCGAGGAGCACCCCGTGCTGCTGACCGAGGCCCCCCTGAACCCCAAGGCCAACCGCGAGAAGATGACCCAGGTGAGTGGCCCGCTACCTCTTCTGGTGGCCGCCTCCCTCCTTCCTGGCCTCCCGGAGCTGCGCCCTTTCTCACTGGTTCTCTCTTCTGCCGTTTTCCGTAGGACTCTCTTCTCTGACCTGCGTCTCCTTTGGAACTCTGCAGGTTCT
+
AAAAAAA>@DDFGEGGDGAAF1BCGAA000BF1BBA0AAE?GCHHFGEEEFGFHFHHFGA/ECGGAEGGCEFFEGGGGGHEGHHHGA<BC/</C<1>?>GHHHF<GG1??FFGH<>CGGGHHHHHHHHHHHGHHGGGGGHGHHGHHGGGGEGGGGGG?@;9AFFFG@F@@FFFFFFFFFFFFFFFFFFFFFFFF@FFFFFFFFFA?FFEFFFFF/BFFFFFFFF-=A@FFFFFFFFFFFFFFFFFFFAFFF
@M05620:37:000000000-D9766:1:1101:15270:5606 1:N:0:48
GAGGCTGCTTTGGCAGAAACTCATAGATTACTGCAACAGTTCCCCCTGGACCTGGAAAAGTTTCTTGCCTGGCTTACAGAAGCTGAAACAACTGCCAATGACAGGGTGCCAACCGTAATGGAAAGCCCCTAGCAACATCCCAAGGCGTCAAAACACTGCTGCAACAAAGGCCAGGAAGTCCAGCAATTCCGCTTTAGCAATCTTGTGGAACCCAATGCACAAATCTCAGCATTTGTCCTTGTAACTGCAAA
+
>3>3>4B>4BB@FBAA2FB4BBADB5D6D5BDDF4ACC2BDDDFHGEB2CBBBA22332AB5BDADBBBA3BA2B3A5BABBB@B@BBFB?BBB3B@FFG3B33?1B?E3BF11>EGF/B3BF3BB0?E/FF3330B0B?/10??//?/</@10/<??1<?F0FC?/00<>.<..<<<>DD0</</<<<<C?.:EFCHH0:GH0GFGGH0;C.;.9;/;;0;.0;9FFFF0;9CB00;900;;B00;00/9
@M05620:37:000000000-D9766:1:1101:24600:6201 1:N:0:48
GAGGCTGCTTTGGAAGAAACTCATAGATTACTGCAACAGTTCCCCCTGGACCTGGAAAAGTTTCTTGCCGTAAGGAAAGGCTCCTAGAAGACTCCAAGGGAGTAAAAGAGCTGATGAAACAATGGCAAGTAAGTCAGGCATTTCCGCTTTAGCACTCTTGTGGATCCAATTGAACAATTCTCAGCATTTGTACTTGTCACTGACAAGCCAGGGACAAAAGATCGGAAGAGCACACGTCTGAACTCCAGTCC
+
>>A3>AC34D5@FBBBBB4FGGBGBG5FDEFFH54FFHHHGFAGHGEAACBGGHF2A3E3BFFDFFFFBEB11BF3B3BBFGGBB3@3B@@FF@BF@@FEE1?B@FBFFHHHCFGHFBBG?FGFGBG3?BFGGDGG?2F?FFFHHCGGGGHFF@GCHFHHFFB<FGFFCGHHFFFG0FG1FGF1<GGBDDGFHHHHH1>GHGB/<<CEEHGH<C.:CGGHEFF.AEGD.F9CFBFBFACFGGGGFGFBFF0
@M05620:37:000000000-D9766:1:1101:8225:6313 1:N:0:48
ACCACCCGTCCTCCCTCGCGCAGCGGACCTTTATCTTGTACGCCCTCTTCTGCCTGACCAAGAACACACCCCCTCCCTAGATCACCCACTCGGCAGCTTGGCTGGGCCCTCTGTGCTTATCCCTCGTTGGACTCTTTTCTTTTTTTCGGGGTGCGGCGTTGGGGCCCTCCATTCCTCCCCTTGGCGTGTTCTGGTCAATGCTGGGGGTCGTCGTGTCTCTTTGGCTCCCCCACGTCCCCCTGTCTGGTCTA
+
A1>AA1AD1>>A1BFFBEF?G0EEA/AAEB1BDFED2DA1A/B///BB1DFGFB1F0B0B>0>000BB>>E>>/?>C01B12B>BFG/EBB//?///F1</B1?EC/?BC/?1@111<11?FF<G/?.<0><<F1111><<F1<--<--.;A-.---9:--.-;B@--A;-:9:BF//A--;-//-9-;AFB/9F///;/9BBFF@---;9--9---9F/BBFFFFFEF?B-;;EEEFEF@FFFFFFFFF/
@M05620:37:000000000-D9766:1:1101:13694:6393 1:N:0:48
ACCACACCTTCTACAATGCGCTGCGTGTGGCTCCCGAGGAGCACCCCGTGCTGCTGACCGAGGCCCCCCTGAACCCCAAGGCCAACCGCGAGAAGATGACCCAGGTGAGTGGCCCGCTACCTCTTCTGGTGGCCGCCTCCCTCCTTCCTGGCCTCCCGGAGCTGCGCCCTTTCTCACTGGTTCTCTCTTCTGCCGTTTTCCGTAGGACTCTCTTCTCTGACCTGCGTCTCCTTTGGAACTCTGCAGGTTCT
+
BBBBBBB>BFCFGGGGGG4AEGGGGGGA2EGGGBFEDFEGDHDGHGG0AEEGEHGHHHH>E??EFGGGGGGHFHHGGGGHGHHHHGGGGG/>DGHFHHHHHHHGGHH1FGHGGHHGGGGGHHHHHHHHBGHGHHGGGEGHGGGGGGGGGGGGGGGGGDG-;BFFFFFFFFFFFFFFFFFFFFFFFFFFFFFFFFFFFFFFFFFFDFFFFFFFFFFFFFFFFFFF.@DFFFFFFFFFFFFFFFFFFFFFFFF
@M05620:37:000000000-D9766:1:1101:10030:6547 1:N:0:48
ACCACACCTTCTACAATGAGCTGCGTGTGGCTCCCGAGGAGCACCCCGTGCTGCTGACCGAGGCCCCCCTGAACCCCAAGGCCAACCGCGAGAAGATGACCCAGGTGAGTGGCCCGCTACCTCTTCTGGTGGCCGCCTCCCTCCTTCCTGGCCTCCCGGAGCTGCGCCCTTTCTCACTGGTTCTCTCTTCTGCCGTTTTCCGTAGGACTCTCTTCTCTGACCTGCGTCTCCTTTGGAACTCTGCAGGTTCT
+
BBBABBAAFFFFGGGFGGBDGDGEEFGBGEGHHFGGGGGCGHHHHGGGGGGGHHHHHHHEGGGGGE@EGGGFHFFGGGGHFHHHEGGGGCDG?DFHGHHHHCGGGHHHHHHGEHHGGGGGCGHDFHHHHGHGFHG@DGGHGHHGHGGGGGGFFFGGGGGAFGGEGGFFFFFFFFFEFFFFFFFFFFFFFFFFFFFFFFFFFFFFFFFFFFFFFFFFFFFFFFFF.;DFFFFFFFFFFFFFFFFFFFFFFFF
@M05620:37:000000000-D9766:1:1101:17976:6718 1:N:0:48
ACCACACCTTCTACAATGAGCTGCGTGTGGCTCCCGAGGAGCACCCCGTGCTGCTGACCGAGGCCCCCCTGAACCCCAAGGCCAACCGCGAGAAGATGACCCAGGTGAGTGGCCCGCTACCTCTTCTGGTGGCCGCCTCCCTCCTTCCTGGCCTCCCGGAGCTGCGCCCTTTCTCACTGGTTCTCTCTTCTGCCGTTTTCCGTAGGACTCTCTTCTCTGACCTGAGTCTCCTTTGGAACTCTGCAGGTTCT
+
CCCABBCCFFFFGGGGGGGGGGHHGGGEEGHHHGGGGGGGGHHHHGGGGGGGHHHHHHHGGGGGGGGGGGGHHHHGGGGHGHHHHGGGGGGGGGHHFHHHHHHGGHHGHHHGGHHGGGGGHHHHHHHHHHGGHHGGGGGHGHHGHGGGGGGGGGGGGGGGGGGGGGFFFFFFFFFFFFFFFFFFFFFFFFFFFFFDFFFFFFFFFFFFFFFFFFFFFFFFFFFFFFFFFFFFFFFFFFFFFFFFFFFFFFF
@M05620:37:000000000-D9766:1:1101:5630:6776 1:N:0:48
GAGGCTGCTTTGGAAGAAACTCATAGATTATGGCAACACTTGCTTCTGGACCTGGAGAAGTTTGTTGTCACGATTATCGAAGTTGAAAGAACTGCCAATGTGCTACAACAACATAACCGTAAGGAAAAGCGCATAAAAGAATAAAAGGAAGTAAAATAGCTGAATAAACAAAGGCAAGAAAGAAAGACAATTAACCTTCAGCACACTAGAAGATCCAATTGAACAAATATGAGCATTTGTACTTTAAAATG
+
A3AAAAFBFFFFGCFGGGGGGFHBGCD66A5DFGCHHH2A53D5555D35BB222A2A2B5555B2BBB55ABA115DBFFCBBD55@5?B?5@33B333FB444BF33?11?3B33B>?//?33BG23B///?/33?FAB2?3?3B/220@22222@2@22@21111?<?00</?0.00>10<010>>010=00<00/00<0<<<//:00;/0=<0::::0:<0C.<0;000;:BFGE00;0;0;;;000
@M05620:37:000000000-D9766:1:1101:20380:7063 1:N:0:48
GAGGCTGCTTTGGAAGAAACTCATAGATTACTGCAACAGTTCCCCCTGGACCTGGAAAAGTTTCTTGCCGTTAGGAAAGTCTCCTACAAGACTACCACGGATAAAACGATCGCATGAAACAACTTCAAGTAAGTCACTCACTCCCTCCTTAGCACCCTGGTATATCCACTTTAACAATTATCAGCACTTGTACTGTTCACTGACAAGCTATGTACAAAAGATCGTAAGAGCACACGTTTGAACTCCAGTCT
+
>3AA>>B3B@B@FBAA4BBBFFHFHFDDFBBAD544BFBBFB5BFEABA22BGGFAB32ABDDDDDDBB0A11AB5ABB5D@D3B33B332BBB?B33>/>1>BBG3/11///?//BB333//33B?34B44433BB3BBB332?2B/2222222/?/@/?1?111??1111<1??11=11>11<101<1>1>10==000000/<=<</=00;:<0;B./;0:./:..00:/.;.-;./.;0000;;/090
@M05620:37:000000000-D9766:1:1101:15493:7410 1:N:0:48
ACCACACCTTCTACAATGAGCTGCGTGTGGCTCCCGAGGAGCACCCCGGGCTGCTGACCGAGGCCCCCCTGAACCCCAAGGCCAACCGCGAGAAGATGACCCAGGTGAGTCGCCCTCCCTCTCCTCTTGTCCGCGTCTCTCCTTCTTCTCGTCCCGCCGATCTGCGCTCTCTCTCACTTTTTCTCTCTTGTGGCTTTTCGCGTAGCACTCTCCTCTCTCCTCTGAGTCTTCTTTGTCACTGTGCATTATCT
+
>A1>A11AFFF13GG131BFDG1BAEEGE0BFGGC00/A/AGHHHGCG//AAB/1BFGCEEGCE>E>EGGGHHHC>EGG/FHHC/FCGG/>CC?HH1?GHH0//<??<G<1->.>-<../<C//=/00<000.:-::.C00/00000000.99.;---=----9B-;--;/BF/F//////;BFFF//;///---;B//---9---/;BFF//;FF/////-/9//;B///;///;//;;/////99/;;/
@M05620:37:000000000-D9766:1:1101:15123:7598 1:N:0:48
ACCACACCTTCTACAATGAGCTGCGTGTGGCTCCCGAGGAGCACCCCGTGCTGCTGACCGAGGCCCCCCTGAACCCCAAGGCCAACCGCGAGAAGATGACCCCGGTGAGGGGCCCGCCACCTCTTCTGGTGGCCGCCTCCCTCCATCCTGGCCTCCCAGAGCAGCCCCCTTTCTCACCGGTTTCCTTCTCTGCCGTTTTCCCTAGGACTCTCTTCCATTACCTCAGTTTCCTTTGGAACTATGCAGGGTCT
+
AAAAA??AFFF@AGGDEFG111B1AAEFHAGHFGEEEEG?EHHHHGCGE/ECGAFGHEFGGGGGCA@EGGGGHF/?EGFEEFHCEFFEGCC@/<?F11>1FF//</</<0.><CC-<--<...0;000:0/;..---...://;/;0.00;..0.=C/;.-;//--99;-9B////9---;9-/////:////;--9BE/9///-////////:9/////;9////////;/B//;//9///9/9/--;/-
@M05620:37:000000000-D9766:1:1101:18285:7642 1:N:0:48
ACCACACCTTCTACAATGAGCTGCGTGTGGCTCCCGAGGAGCACCCCGTGCTGCTGACCGAGGCCCCCCTGAACCCCAAGGCCAACCGCGAGAAGATGACCCAGGTGAGTGGCCCGCTACCTCTTCTGGTGGCCGCCTCCCTCCTTCCTGGCCTCCCGGAGCTGCGCCCTTTCTCACTGGTTCTCTCTTCTGCCGTTTTCCGTAGGACTCTCTTCTCTGACCTGAGTCTCCTTTGGAACTCTGCAGGTTCT
+
BBBBBBBBFFCDGFGGGGGGFGFHGEFEGGHHGFGEGGGGGHHHEGGGGGGGHFHHHHHGGGGGGGGGGGGHHHHGGGGHGHHHHGGGGGGGGGHHHHHHHHHHGHHDHHHGGHHGGGGGHHHHHHHHGHHGHHGGGGGHGHHGHGGGGGGGGGGGGGG?FGGGGGFFFFFFFFFFFFFFFFFFFFFFFFFFFFFFFFFFFFFFFFFFFFFFFFFFFFFFFFFFFFFFFFFFFFFFFFFFFFFFFFFFFFF
@M05620:37:000000000-D9766:1:1101:18065:7735 1:N:0:48
GAGGCTGCTTTGGAAGAAACTCATAGATTACTGCAACAGTTCCCCCTGGACCTGGAAAAGTTTCTTGCCTGGCTTACAGAAGCTGAAACAACTGCCAAGGAACTCAAGCATTCTCCCCTTAGGACCCTGCTCCAGCCAATCGAACAAGGATCAACAGGTCTACTTAAAAAATACAAGCCAGGCACAAAATATCCGCTCAAGAACCGTTTTAGATCCACTTACCAAATCGTAAGCATTTGGCCGTGTCCCGG
+
CBCCCCFCFFFFGGGGGGGGGGHHHHHHHHHHHHGHGHHHHHHHHGGGHHHHHHGGGGHHGHHHHHHHHHHHHHHHHHHHHHHHHHHHHHHHHHFGHH11131B@FF33BG44DF3BE2F3D33B//?2/B3?333?B?33/BBFC22/?22=22@2=2@22@@222?11/=111??<.>0<.<000<<0000=.<<-.000/::-=./;0/0;:00;;000/0;.;0.;...00;CFB00;-;-;/00--
@M05620:37:000000000-D9766:1:1101:20180:7751 1:N:0:48
ACCACACCTTCTACAATGAGCTGCGTGTGGCTCCCGAGGAGCACCCCGTGCTGCTGACCGAGGCCCCCCTGAACCCCAAGGCCAACCGCGAGAAGATGACCCAGGTGAGTGGCCCGCTACCTCTTCTGGTGGCCGCCTCCCTCCTTCCTGGCCTCCCGGAGCTGCGCCCTTTCTCACTGGTTCTCTCTTCTGCCGTTTTCCGTAGGACTCTCTTCTCTGACCTGAGTCTCCTTTGGAACTCTGCAGGTTCT
+
CCCCCCCCFFFFGGGGGGGGGGHHGGGGGGHHHGGGGGGGGHHHHGGGGGGGHHHHHHHGGGGGGGGGGGGHHHHGGGGHGHHHHGGGGGGGGGHHHGHHHHHHGHHGHHHGGHHGGGGGHHHHHHHHHHHGHHGGGGGHGHHGHGGGGGGGGGGGGGGGGGGGGGFFFFFFFFFFFFFFFFFFFFFFFFFFFFFFFFFFFFFFFFFFFFFFFFFFFFFFFFFFFFFFFFFFFFFFFFFFFFFFFFFFFFF
@M05620:37:000000000-D9766:1:1101:16611:7810 1:N:0:48
AGTGCCAGCTCTCAATCGCACACGTCTGAGTCTGGTCTATCTCCTGCCCTTAGATCGGCAGAGCACACGTCTGAACTCCCGTCACGAGATTCCATCTCGTATGCCGTCTTCTGCTTGAAAAAACCACAAAACTCATGGAGTTTCCGAGGAGTGAGGACTTGGGAAAAAAAAATAATACAAATGAAGGACACTGTACACGAATTGGATCAGGAGGAGCTCTTCGCGACCCACCAGTCCCCATCTCTGGTCTA
+
AAAAAFFFAFFFGEGGGGGCE0BEF0CBG1FGEHH1D212DFGGGHGHHFGB1FGGGEAEEGBGGEAFEGHHEDGHHHC//BFEGCA>E>FG2B2B1FFFEFFGFEGGHGHHHHHHHFFG1<C//////0<0111@1<10101??/?//<<<0=101.0111.././.-;--.0;0000000;990/../.000099;.-.9.0:090.90/---9--/9;/----9;-;-9--////;-9/////9////
@M05620:37:000000000-D9766:1:1101:25281:8094 1:N:0:48
ACTGCCACTTCTCAATCGCACACGTGTGACCTCCCGTGGCGAGTTCCCCTCTCATAGTCCGTCCCCCCCTTGAAACAAAGAGAACCAACTCCGCAGCTTGTCTGGGACCTATGTGAGTATCCAGCGTAGGAATCTGGGAGTTGGTGAGGAGTGAGGAGTTGGGGAAAGACAGTCCTAACCGTGGAGGGTTCTGGTAAATGATGGGGTGAGGAGGGGCTCTTTGGCTCCCACCAGTCCCCCTGTCTGGTCTA
+
1>>>A11BBDBBBBFFFFGCGG0AB0BB3BFGCFGAG0/AAE/A/B21B0A0FAAD222DEAFA?/B/>>FG@@GHHC0>B00>1?0>>0B>////EFFB0B>1<0AFEFGBDF221@>FG@GBFCCE@/F1<F1<1<C.CC1<..1>0C.<.=0.0CFFGF--:CE.GGC/CCCGH:/.-.A-..:AAAAFFFFB00;0CBBFGFA--AFFAB-@;@?B/B9/9BFA---:9;/B/FEB@?FFFF/:///
@M05620:37:000000000-D9766:1:1101:10135:8188 1:N:0:48
AGTGCCAGCTCTCAATCGCACAAGTGTGCCCTCCCGTAGCGAATTCTTCTCTCGTAAGCCGTCCTCGCCTTGCAACCAACAGCTACAACAACTGCCCATGTCCTACAGTATGCTCCCCTTAAGGACAGGCTCCTCGCCGACTCCAAGGGAGTCAAAGAGCTGATGAACCAATGGCAAGTCAGTCAGGCATTTCCGCTTTAGCACTCTTGTGGATCCCCTTGACCACTTCTCAGCATTTGTACTTTTACCTG
+
>A>1>FF@AFFFGFGGFFF1EC0BDD3D3ABG0EFE000AA////DA2A2BEB/AE00A1AEEEB1>>>E/B11BFGF//B>>11@BEG/?GF0GB/BBFGHHHBFF<2BB2>B1FFGBG11>F1B0/?CGHGH0?/<//<AFHG11FEHGG0F111//<GG0<<GF0<.<GF/;/GA;0;CCGCCG;.;CGFF.;.CEFGGEFFBCGGBF909BF/.CFF0/;/99BFFFFEF/BF9/9/;BF/;;;FFB
@M05620:37:000000000-D9766:1:1101:5512:8506 1:N:0:48
AGTGCCAGCTCTCCATCGCACACGTGTCCGACGGGTTTGCCCCCCCCCCTTGGATAGCCAGGGCACCCCCCGCAACCCCGGGCACCCGCTTCCATGTTGGGCGGGGTCTTATGCTTGAATCCAGCGTAGGAATCTGGGAGTTGGGGAGGAGTGAGGAGTTGGGGAAAGACAGTCCTAACCGTGGAGGGCTCTGGTAAATGATGGGGTGAGGAGGGGCTCTTTGGCTCCCACCAGTCCCCCTGTCTGGTCTA
+
>A3>>DFFAFFFGCGGFAEAE?4ABAB4D2222AA2AB15BBA0A>0/>/1?3B33333B0//??E////>//<BD0/<<>>ADG<C@DD../=00=00<-.-;;;:C9F0FF///9.;/;FF/F?9A-9;FBFFFBB9A.;BB;>AB@.AF9BFAF.;BFF;BEFFFFFFFBBFFFFFFBAA=:AD;.9AFFB99FF/;B/B/;..@AAFFDF;;@9AFFFBBFBB.EBFFF.99FBFD;EF9F/B;;B/
@M05620:37:000000000-D9766:1:1101:20624:8509 1:N:0:48
GAGGCTGCTTTGGAAGAAACTGACAAGCCAGGGACACAAGATCGGAAGAGCACACGTCTGAACTCCAGTCACGAGATTCCATATCGTATGCCGTCTTCTGCTTGAAAAAAAAAAACAACAAAGAAAACACGCAAAAAACAAAAAAACAACAAACAACAACAAAAACTTCCCACAGCCATACATATAAAAAAGTACAACAAAATCTCGCAAACTAAAGACGGAAACAACCCCACAACTCGGATATCAAACCC
+
AABBAAFBFFFFGFGGGGGGGFGBGH4FFHFFFCAF2BCFBBBFFC2E22BBF210BA2BABBG5B3BFFDFE>E?FG5BFG5B4?BGH3BGEEFH1BGHFFG@FGHGFEE?DCC?<///<02200<0?<///--0.-<.<.<.--:...:...........:...0000/0....9:00/900000000-.//////....9///;9-.-./9///;9:.9.-//...;...;.AB/.9...//////..
@M05620:37:000000000-D9766:1:1101:11873:8516 1:N:0:48
GAGGCTGCTTTGGAAGAAACTCATAGATTAGTGCAACAGTTCCGGCTGGACCTGGAAAAGTGTCTTGGCGTGCGGAAAGAATCTTATAATACTTCCACGGATTAAAAAAACAGAGGACAAAACGGCAAGGAAGCCAGGCATTTCCGCTGTAGCACGCGTGGGGATCCAATTGAACAATTCGTAGCATGTGTAGGTGTAACTGACACGGCAGCGACAAAAGATCGCAACAGCACACTCCCGAACTCCAGTCA
+
>3AA>>BACBBBFBBA4ABGF4ADA55DF54DD5B5CF2555D222AA2AB2FAAB3B2BB5D555A33AA01>>0>>F31BG444B@B4BFG44@33AE@/>?4B43</?/0BB/0/B0BFB//>/<?/@FF/0<?//<??<1>...-.1>><1---A---@..:::00090;BB/000.//.9000;;0000;90900900:00.----.;-;-@.;9.9:;..;-;..BA.;//;..9--.;////99
@M05620:37:000000000-D9766:1:1101:10594:8686 1:N:0:48
ACCACACCTTCTACAATGAGCTGCGTGTGGCTCCCGAGGAGCACCCCGTGCTGCTGACCGAGGCCCCCCTGAACCCCAAGGCCAACCGCGAGAAGATGACCCAGGTGAGTGGCCCGCTACCTCTTCTGGTGGCCGCCTCCCTCCTTCCTGGCCTCCCGGAGCTGCGCCCTTTCTCACTGGTTCTCTCTTCTGCCGTTTTCCGTAGGACTCTCTTCTCTGACCTGCGTCTCCTTTGGAACTCTGCAGGTTCT
+
AAA1AAAAFFF@FGGEFGG1B1BAE0AEHEHH1FFFGGGCGHHHHGGGEEGCGFGBGEGGGGGGFA>EGGGFHFEEFG?F/<GGFFA/><CB/BGGBFHHHHHH/GH1G<FG/0FC-@GC0DHGHHFH00<CHFGG@A.CC/CEF9;/CFGGGG?EG.-;;-9BFG@B?@F//9;FFFFFBFFFFFFFFFF/FF@BFFFFFF9A-AFFF/BFFB/:B9FFFFFF-9-9BFBFFFFFFFF/BFFFFFFFFFF
@M05620:37:000000000-D9766:1:1101:16400:8727 1:N:0:48
ACCACACCTTCTACAATGAGCTGCGTGTGGCTCCCGAGGAGCACCCCGTGCTGCTGACCGAGGCCCCCCTGAACCCCAAGGCCAACCGCGAGAAGATGACCCAGGTGAGTGGCCCGCTACCTCTTCTGGTGGCCGCCTCCCTCCTTCCTGGCCTCCCGGAGCTGCGCCCTTTCTCACTGGTTCTCTCTTCTGCCGTTTTCCGTAGGACTCTCTTCTCTGACCTGAGTCTCCTTTGGAACTCTGCAGGTTCT
+
AA>3AAABFFFFGGGFFGGFGDGFEEGFHDFHGGGGDGGCEGCGHGGGFGGFGGHHHHHGFG?EFEGFGGGF3FFEGGFHEGGFGGGEDBCCCGGFDH2DGGAF/FFHHHHGGHHGD?@@GFHHFHHHHHB.CGGFGDAHGHHGGFGGGGGFGFGGADB-DAFGGGFFFFFFFBFFFFFFFFFFFFFFFFFEFBBDFFFEFFFA..BFFFFFFEFFFF/BBFBF99BFFFFEFFB//FFFFF/FFFFFFFF
@M05620:37:000000000-D9766:1:1101:21625:8775 1:N:0:48
ACCACACCTTCTACAATGAGCTGCGTGTGGCTCCCGAGGAGCACCCCGTGCTGCTGACCGAGGCCCCCCTGAACCCCAAGGCCAACCGCGAGAAGATGACCCAGGTGAGTGGCCCGCTACCTCTTCTGGTGGCCGCCTCCCTCCTTCCTGGCCTCCCGGAGCTGCGCCCTTTCTCACTGGTTCTCTCTTCTGCCGTTTTCCGTAGGACTCTCTTCTCTGACCTGAGTCTCCTTTGGAACTCTGCAGGTTCT
+
DDCCCDDCFFFFGGGGGGGGGGHHGGGEGGHHHGGGGGGGGHHHHGGGEGGGHHHHHHHGGGGGGGGGGGGHHHHGGGGHGHHHHGGGGGGGGGHHHHFHHHHHGHHGHHHGGHHGGFGGHHHHHHHHFHHGHHCGGDGHGHHGHGGGGGGGFGGGGGABAFGGGGFFFFFFFFFFFFFFFFFFFFFFFFFFFFFFFFFFFFFFDABFFFFFFFFFFFFBFFFFBFFFFFFFFFHFFFFFFFFFFFFFFFF
@M05620:37:000000000-D9766:1:1101:22167:9029 1:N:0:48
ACCACACCTTCTACAATGAGCTGCGTGTGGCTCCCGAGGAGCACCCCGTGCTGCTGACCGAGGCCCCCCTGAACCCCAAGGCCAACCGCGAGAAGATGACCCAGGTGAGTGGCCCGCTACCTCTTCTGGTGGCCGCCTCCCTCCTTCCTGGCCTCCCGGAGCTGCGCCCTTTCTCACTGGTTCTCTCTTCTGCCGTTTTCCGTAGGACTCTCTTCTCTGACCTGAGTCTCCTTTGGAACTCTGCAGGTTCT
+
CBCCCCCCFFFFGGGGGGGGGGHHGFGEAAGFGGGEEEGCDHHHHGGGDEGGGHGHHHFGCGFGGGGGGFEHHGHGGGGHGHHHHGGGGGGGGGHHBGHHHHGHGHHHHHHGGHHGGGGGHHHHHHHHHHGGGHGGGGGGGHHGGGGGGGGGGGGEGG?-BGGGGGFFFFFFFFFFFFFFFFFFFFFFFFFFFFAFFFFFFFFFFBFFFFFFEFFFFFFFFFFFFBFB;FFFFFFFFFFFFFFFBFFFFFF
@M05620:37:000000000-D9766:1:1101:13571:9076 1:N:0:48
ACCACACCTTCTACAATGAGCTGCGTGTGGCTCCCGAGGAGCACCCCGTGCTGCTGACCGAGGCCCCCCTGAACCCCAAGGCCAACCGCGAGAAGATGACCCAGGTGAGTGGCCCGCTACCTCTTCTGGTGGCCGCCTCCCTCCTTCCTGGCCTCCCGGAGCTGCGCCCTTTCTCACTGGTTCTCTCTTCTGCCGTTTTCCGTAGGACTCTCTTCTCTGACCTGAGTCTCCTTTGGAACTCTGCAGGTTCT
+
EEEEEEEEFFFFGGGGGGGGGGHHGGGGHGHHHGGGGGGGGHHHHGGGGGGGHHHHHHHGGGGGGGGGGGGHHHHGGGGHGHHHHGGGGGGGGGHHHHHHHHEHGHHHHHHGGHHGGGGGHHHHHHHHHHHGHHGGGGGHGHHGHGGGGGGGGGGGGGGGGGGGGGFFFFFFFFHHHHFFFFFFHHFFFFFFFFFFFFFFFFFFFFFFFFFFFHFFFFFFFFFFFFFFFFFFFHFEFFFFFFFFFFFFFFF
@M05620:37:000000000-D9766:1:1101:13567:9107 1:N:0:48
GAGGCTGCTTTGGAAGAGCACACGTCTGAACTCACTGACAAGCCAGGGACAAAAGATCGGTAGAGTACACGTCTGAACTCCAGTCACAAGACTCCGACTCGTATGCCGTCTTCTGCTTGAAAAAAAAAAAAATCTGGGAGTTGGGGAGGAGTGAGGAGTTGAAGAAAGACAGTCCTAACCGTGGAGGGTCCTGGTAAATGATGGGGTGAGGAGAAGAACTTTGGCTCCCACCAGTCCCCCTGTCTAATCTT
+
A1AAAAFABFFFGFGGG1F1AFFE0A0AFGAF11B11BB1BBGAGBCE/FFGG0AFAB/E/A/BD1DDFG?0FGFFH1FFF1BGFFB1B000B@B///>/?F/>0BF//>0F2BF>1BF0FFH0B/<B//>@01<<10>>.01/--<--::CG0CGF.:;;00;0:/BFFF/90;0CFFE-9:-9AA?./;0;::9/:/9F///--B@-9AFF--99/:;BF//://:-BFA??:BBBEA--9BB//9;//
@M05620:37:000000000-D9766:1:1101:17562:9124 1:N:0:48
ACCACACCTTCTACAATGAGCTGCGTGTGGCTCCCGAGGAGCACCCCGTGCTGCTGACCGAGGCCCCCCTGAACCCCAAGGCCAACCGCGAGAAGATGACCCAGGTGAGTGGCCCGCTACCTCTTCTGGTGGCCGCCTCCCTCCTTCCTGGCCTCCCGGAGCTGCGCCCTTTCTCACTGGTTCTCTCTTCTGCCGTTTTCCGTAGGACTCTCTTCTCTGACCTGAGTCTCCTTTGGAACTCTGCAGGTTCT
+
CCCCCCCCFFFFGGGGGGGGGGHHGGGGHGHHHGGGGGGGGHHHHGGGGGGGHHHHHHHGGGGGGGGGGGGHHHHGGGGHGHHHHGGGGGGGGGHHHHGHHHHHGHHHHHHGGHHGGGGGHHHHHHHHHHHGHHGGGGGHGHHGHGGGGGGGGGGGGGGGGGGGG?DFFFFFFFFFFFFFFFFFFFFFFFFFFFFFFFFFFFFFFFFFFFFFFFFFFFFFFFFFFFFFFFFFFFFFFFFFFFFFFFFFFFF
@M05620:37:000000000-D9766:1:1101:17570:9192 1:N:0:48
ACCACACCTTCTACAATGAGCTGCGTGTGGCTCCCGAGGAGCACCCCGTGCTGCTGACCGAGGCCCCCCTGAACCCCAAGGCCAACCGCGAGAAGATGACCCAGGTGAGTGGCCCGCTACCTCTTCTGGTGGCCGCCTCCCTCCTTCCTGGCCTCCCGGAGCTGCGCCCTTTCTCACTGGTTCTCTCTTCTGCCGTTTTCCGTAGGACTCTCTTCTCTGACCAGAGTCTCCTTTTGAACTCTGCAGGTTCT
+
BBBBBBBBFFFFGGGFGGGGGGHHGEGFHGHHHGGGGGGGGHHHHGGGGGGGHHGHHHHGGGGGGGGGGGGHHHHGGGGHGHHHHGGGGG///?F<2?2?FHG?FG110<1?FGGFG-<CGHHF0D000D/.<GCGGGGHGHHGE00;0;/FFGAAG.-=--.CB?D?DF/B//9:F9B.BFB/BFF/BFB//B-.AFA9F.;A9./9BFFFFFFFEFBBFF/...9;BBBFFB//.B//;/;BBBA.9B/
@M05620:37:000000000-D9766:1:1101:25731:9217 1:N:0:48
GAGGCTGCTTTGGAAGAACATAAGACTGAACTGCAATACCAAGCCAGGGACCAGGAAAAGGAAGTGGACACGTTTGAACACCAGGAACGAGATGCCAATTCGTATACCGTCTTCTGCTTGAAAAAAAAACAAGGAGAACAAGCGAAAATGTCACAACAGTACATATGACACAAACTTCAAAAAACTACACCTTGTGGATCCACCAGAGAACATTTAAACATTACTGTCTTGAACTATGCCAAACGAAACAC
+
AAAAAAFAFFFFGGGGGB1B1BFB111B1BGH1BEG21111BBBFH0GEFG//0//B0BFF0001B1BGFGEB0B/DD11>/B0/FEC/E/>FBGFD@1@BF0B01B2//?FFB2BGBGHHHHEHC@/</</0/0//01??0/??--->11111=1.</00=000<000<0/<..00000;0.-.0;/:/;/0;;9.00;/9/;9...///900000090000///////9//;//////;/-------9-
@M05620:37:000000000-D9766:1:1101:4416:9320 1:N:0:48
AGTGCCAGCTCTCAATCGCACACGTCTGCACTGCACTCACTCGCTTCCCTCTCGTATGCCGTCTTCTGCTGGCAAAAAAAAACCACCACACCCTCACTAGTCATTTAGGCTGCTTCCTTTCCTTCCCGGATCCTCGCCTCCTCCTCTCGCGTCCCCGCGCTGTTGCCCCCCTTTCACGTCTTTCCTTTCTTTCCGCTTTCGGATTCTTTTGTCTTCCTTTGCTGCGTGCCCCGTGGAATTCTTTGTTTCTG
+
33>>ADFFBFFFGGGGGAF2A2BABAABDFFH3BA3BFAB55A22AAB2AB2BEF13BDBEAE1B5D5DG3B??312B////?1?????/?////0/443?BBB44BBB1B???1BBBB2BFB2F0<?>/?>?1?/>@.CGHHH<>=0><<<A@DGC:--:9.;9;BFE?B@;CFGFEA.;./;9////9;;;BD9AF.BA-:.;/9//;/./;//9/;//;//;-;...;999.-.9/;9///:;..;9/
@M05620:37:000000000-D9766:1:1101:20461:9666 1:N:0:48
GAGGCTGCTTTGGAAGAGCACACGTCTGAACTCCAGTCACTAGATTCCATCTCGTATGCCGTCTTCTGCTGGAAAAAAAAAAAAACCGCGAGAAGCTGATGAGTGGCCCGCTACCTCTTCTGGTGGCCGCCTCCCTCCTTCCTGGCCTCCCGGAGCTGCGCCCTTTCTCACTGGTTCTCTCTTCTTCCGTTTTCCGAAGGACTCTCTTCTCTGACCTGAGTCTCCTTTGGAACTCTTCAGGTTCTAGATCG
+
AABBBAFBFFBFBFGGGGGGGGGEGFGB5BGGBFGHFFHH5DBABGGFF5DFFFFEFGH3ABAFFGHHHH3F1GGHHEE//>/>>/?/////</B1111BB21><CFGC/A>//???1FDB<11<<>F-=A<..<FGGHH0/CGCG.;;C.::--9;;CB-9;;BF0FFCB0CF99BBFFF9B9B/;BD9;BEBB;.;9.FABF/;BBFFF//99//;9BFFFFB//;BBF9F/BB//;BF/;99B9;B/.
@M05620:37:000000000-D9766:1:1101:17176:10040 1:N:0:48
GAGGCTGCTTTGGAAGAGCACACGTCTGAACTCCAGTCACGAGATTCCATCTCGTATGCCGTCTTCTGCTTGAAAAAAAAAAATGATCAAGATGCCAAGCTTATACTAGCGAAAATTCTCAGAATAAAAATTGAAAACATAACAAATAATAAATAATACCAATATTGTAACGAAGAGTTAAAAAATATCGAAATCCCCGATCCCCCTCACACATAAAATAGACCTGATAGGAGCACCTAAAAACTAAAGGG
+
ABBBBBFBFFFFGFFGAFGGGGGFFGHAD5FHHHHGHHGFGGEAFHFHHEFEGHFEHBHHEBFGFHHHHHHHGFFGFGG?EE/0334B4?3?33333?//3334444443/<///32>22222@2>22>20221<<?0/11111<01<111<11111111<1111100000.....<0000000-.<00../..0/0.-;--./..-..;9/900//////////.///9///;9..//////./;99//.
@M05620:37:000000000-D9766:1:1101:20225:10169 1:N:0:48
GAGGCTGCTTTGGAAGAGCACACGTCTGAACTCCAGTCACGAGATTCCAGCTCGTATGCCGTCTTCTGCTTGAAAAAAAAACAAACCGCGAGACGACCCTTTCATGGCCCGCTTACTCTTCTCTTGTCCCCCTCCCTCCTTCCTCTCCCCCCGTCACTGCGCCCTTTCTCCATCGGTCTCCCTTCTTCCTTCTTCCGTCAGCCTCCCTTCTCTGCACTGCATCCCCCTCTGCCACCTTCCAGTTCCCACTC
+
?A>1A?BAFF3FFFFF1FG1G0B00B0B1BGHHHGFFAF10A/AAGHFF1BGCAAAFFGBABAB/FEFGHGHEG1BGE//////0/?E@@/E</?//>/00B122210??//</??1F1?DD?1?111>1.>>.<.0/</=0/00<///<C--;..;0099;C9-;0900;B009..;.00/-/B/;/9///9/9B-99-://-9---/;;B/;BB//://///-;-9--9;B;/--/////;;////--9
@M05620:37:000000000-D9766:1:1101:15214:10267 1:N:0:48
AGTGCCAGCTCTCAATCGCACACGTCTGAACTCCCGTCACGAGATTCCCTCTCGTATGCCGTCTTCTGCTTGAAACAAAACAATGACCCACCTGCCAATACTCCAACAGGTATCTCCCTGTACAAACCCTCTACAAAAGTACTCCACACTAAACACCCAAATCATGCACCCCTGTCCCTTAAATCAACCCTTTCCTCTTTCGCCCTCTTTTGCCTCCCTTTAACCAGTTCTCCACATTTGACCTTTTACCT
+
>A3>AFFFBFFFGGGGGGGGGG4EFBCF55BGHH2EA22BEEEEFGHH3AFFEEGGGFGFGEE1BF55DFGFFFF3BGG11?B33BF3FG11B3?BBBB3BFFB333/B/344B44BC0BB44443//?0/?1?1B10012221@101/0011??0////011<111<<0<<.<1<>D00/000=<0/<.<<0CG0<000<.:..-;:0;09000;../0099990.;;0;090;/;C0;00000//////
@M05620:37:000000000-D9766:1:1101:14492:10314 1:N:0:48
ACCACACCTTCTACAATGAGCACACGTCTGAACTCCAGTCACGAGATTCCATCTCGTATGCCGTCTTCTGCTTGAAAAAAAAAAACAACACGTACTTCTCACCATCTCTTCACCCTCCTCCTCTTCTCAACTACACATAACGACTTCCTTAACTACCTTCAATGCACCCATTCTCTCTCTTTCTCTCTTCCTTCGTTTTCCATTTGACTATCTTCTCTCCCCTGCGTCTCCATTGTACCTCTTCCTTATCC
+
BBBBBBBBFFFFGGGGGGGFGFHHHEGHHFAAGGHFHFFHBGGAEE2GGHFFG5FGB1FGFHGBAF1B5FEGHFBAGGHEEG/@@//?F/?/0B//4B4B?30B333333B?B?F///2222@2<FG22222@2<011111///.<11<1111111011100=0/00/<.<=D0D0<0000;;C0000;C0000.;/.90;000000;000C00;0090//.;..-.-..;////9//;/9//;////;;/
@M05620:37:000000000-D9766:1:1101:13392:10409 1:N:0:48
GCGGCTGCTTTGGAAGAGCACACGTGTGCACTCCCCTGACAAGCCCGGGACAAAAGATCGGAAGAGCACACGTCTGAACTACAGGCACGAGATTCCATCTCGTATGCCGTCTTCTGCTTGCCACCCAAAAAACTCCAAGGGAGTAAAACATATGATGAAACAATGCCAAGCAAGTCAGACATTTCCGCTTTAGCACTCTTGATGATCAAATGGAACAATTCACAGCATTTGAACTTTTAACTGACAAGCAG
+
>11>AAAAFFF1F1BBBBGGEG0AA0BF12BFBG0ABA0B1BGHGC/A//A/A0ABF1AFG//>C0BBGFCGE>B>1B@E1BF10??0?>>?F1BF221>FGGF<BGHG/<G/>FH1GHH/<B10/F/FG<>/FG1?CG</C<.<=1D<<11<==<<<DG0<.<</=<0..:;C:0000::000;0.:...900;F0;0000;;;0900000099;/90;00;;0.-//;B//9/;//;/;////;B---/
@M05620:37:000000000-D9766:1:1101:20998:10473 1:N:0:48
ACCACACCTTCTACAATGAGCTGCGTGTGGCTCCCGAGGAGCACCCCGTGCTGCTGACCGAGGCCCCCCTGAACCCCAAGGCCAACCGCTACCTCTTCTGGTGGCCGCCTCCCTCCTTCCTGGCCTCCCGGAGCTGCGCCCTTTCTCCCTGGTTCTCTCTTCTGCCGTTTTCCGTAGGACTCTCTTCTCTGACCTGAGTCTCCTTTGGAACTCTGCCGGTTCTAGATCGGAAGAGCACACGTCTGACCTCC
+
AAAAAAAAFFFFGGGFBGGAGAGFGAABAEHHFFGEEGGGGHHHHGGGFEGGGHGHHHHGCGGGGAGGGGGBHFHGGGGHEEHHHGC<CCGGG1BFFFGHH<FE<FBCCGGGGHHGHHHHHHFHHHHHEGCGGGHHHGGGGGHHHHHBFGGGBBFFFGGGGGGGGGGEGGEFGGGG.ABFFFFFFFFFFFFBFFFFFFFFFFFFFFFEFFFFFFFF/@@@FFFFF/;BFFFEBFFFFFFF@FEFF9/;BFF
@M05620:37:000000000-D9766:1:1101:21190:10477 1:N:0:48
GCGGCTGCTTTGGAAGAGCACACGTCTGAACTCCCGTCACGAGATTCCATCTCGTATGCCGTCTTCTGCTTGAAAAAAAAAAAAACCTCATTCCGAAGATTTGCACCCTGCCTCTCTTCCTCCAATCCTACCCCCATCCTTTCATCCCACCACCACCTCTCTTCTCCCTGGTTCCCCCTTACTCCCCTTTCCGTTGGACTCTCTTATCTGTCTTGTGTCGCATTCGCCACTCTCCAGCTTCTACATCTGCC
+
11>AA1>AFFD@FGGF1BFFGFFEHCGFF2FGHH0AFEEEFGEEFGHH2AFGHCGGGHFHEAA0BF2BFHHHHHF1FEE>/>>////0<112220////11>12210/<0/<1?101<11<10011??1<<00<--<0><00000<<<0..........0/0;;:0;//:./9;/0/.-;//0;/;./.0;C.00..0;09/;9B/9/9///////9-;-----//----:;/////////9/9////://
@M05620:37:000000000-D9766:1:1101:16759:10655 1:N:0:48
ACCACACCTTCTACAATGAGCTGCGTGTGGCTCCCGAGGAGCACCCCGTGCTGCTGACCGAGGCCCCCCTGAACCCCAAGGCCAACCGCGAGAAGATGACCCAGGTGAGTGGCCCGCTACCTCTTCTGGTGGCCGCCTCCCTCCTTCCTGGCCTCCCGGAGCTGCGCCCTTTCTCACTGGTTCTCTCTTCTGCCGTTTTCCGTAGGACTCTCTTCTCTGACCTGAGTCTCCTTTGGAACTCTGCAGGTTCT
+
CCCCCCDCFFFFGGGGGGGGGGHHGFGFHGHHHGGGGGGGGHHHHGGGGGGGHHHHHHHGGGGGGGGGGGGHHHHGGGGHGHHHHGGGGGGGGGHHHHHHHHHHGHHHHHHGGHHGGGGGHHHHHHHHHHHGHHGGGGGHGHHGHGGGGGGGGGGGGGGGGGGGGGFFFFFFFFHFHHFFFFFFHHFFFFHFFFFFFFFHFFFFFFFFFFFFFFHFFFFFFFFFFFFFHHFFFFFFFFFFFFFFHFFFFFF
@M05620:37:000000000-D9766:1:1101:27422:10727 1:N:0:48
GAGGCTGCTTTGGAAGAACATAAGACAGAACTGCAATAATTAGATTTCGAACCGGATAACGTCTTTGGCTTGCTTAATGAAGATGAAACAACTGAGAATGGTCCGACCATAAGAGAGCATCAAGCAAAAGAATATACAAGATGGGAAGGCATGAAAAGACGGGACCAAAAAATCGTCACAAAGGCAGGAACTGGCAAATGCTGCGCAGAGGAGACGCACTTTACAAATGCCACGCCCTCCTATCTGGAATA
+
A3AA>AFA@DDDGB5BFBBFAFB554BB4BB54B335AA5B5B5DDDF222B2A0F113BBF1BBDD3ABAAB555@5@DB55DB55D3?1?3B3334BB3BB3/1>//B333330/?B?3?33303B0B/011?2221B0111/0<///01@111<0/0////-<..>.<-</...<<=0.//..:-./.;0:.:0.090090---999..:.:;9--;;/////9///;//-;.-9..9/////9/9//
@M05620:37:000000000-D9766:1:1101:8710:10903 1:N:0:48
ACCACACCTTCTACAATGAGCTGCGTGTGGCTCCCGAGGAGCACCCCGTGCTGCTGACCGAGGCCCCCCTGAACCCCAAGGCCAACCGCGAGAAGATGACCCAGGTGAGTGGCCCGCTACCTCTTCTGGTGGCCGCCTCCCTCCTTCCTGGCCTCCCGGAGCTGCGCCCTTTCTCACTGGTTCTCTCTTCTGCCGTTTTCCGTAGGACTCTCTTCTCTGACCTGAGTCTCCTTTGGAACTCTGCAGGTTCT
+
BBBBBBBBFFFFGGGGGGGGGGHHGGGBGFHHHGGEGGGGGHHHHGGGGGGGHHHHHHHGGGGGGGGGGGGHGHHGGGGHGHHHHGGGGGGGGGHHHHHHHHHHGHHHHHHGGHHGGGGGHHHHHHHHBHHGHHGGGGGHGHHGHGGGGGGGGGGGGGG?BGGGGGFFFFFFFFFFFFFFFFFFFFFFFFFFFFFFFFFFFFFFFFFFFFFFFFFFFFFFFFFFFFFFFFFFFFFFFFFFFFFFFFFFFFF
@M05620:37:000000000-D9766:1:1101:21508:11113 1:N:0:48
ACCACACCTTCTACAATGAGCTGCGTGTGGCTCCCGAGGAGCACCCCGTGCTGCTGACCGAGCCCCCCCTGAACCCCAAGGCCAACCGCGAGAAGTTGACCCAGGTGAGTGGCCCGCTACCTCTTCTGGTGGCCGCCTCCCTCCTTCCTGCCCTCCCGGAGCTCCGCCCTTTCTCACTGGTTCTCCCTTCTGCCGCTTTCCGTAGTACTCTCCTCTCTGACCTGAGTCTCCTTTGGAACTCTGCAGGTTCT
+
DDDDDDCDFFFFGGGGGGGGGGHHGGGGHGHHHGGGGGGGGHHHHGGGGGAGHHHGHHHGGG?GGGGGGGGGHHHGGDEEF/?FGGE<CFG/B/=222??10/?F?=FH?1/>GH-><--<00<<D=0<=/<<GGG-:D:E/;.BFG/000.:0..;.9---=00;DF-BFF00BB0:BF:00000/;0/000;;-;..:0.B.:.000;0:/;FF/0:0:;B///0;FFB:0:B/::0:;:B0:0;;:BB
@M05620:37:000000000-D9766:1:1101:5699:11420 1:N:0:48
ACCACACCTTCTACAATGAGCTGCGTGTGGCTCCCGAGGAGCACCCCGTGCTGCTGACCGAGGCCCCCCTGAACCCCAAGGCCAACCGCGAGAAGATGACCCAGGTGAGTGGCCCGCTACCTCTTCTGGTGGCCGCCTCCCTCCTTCCTGGCCTCCCGGAGCTGCGCCCTTTCTCACTGGTTCTCTCTTCTGCCGTTTTCCGTAGGACTCTCTTCTCTGACCTGCGTCTCCTTTGGAACTCTGCAGGTTCT
+
BBBBBBBAFFFFGGGGGG5GGGHHGGGAAEHHHFFGDGGGGHHHHGGEEFGGGHHHHHHEECGGGGGGGGGHHHHGGGGHGHHHHGGGGG/@CDFHHFFHHHGHGHHFHHHGGHHDGGGGHHHHHHHHHHHGHHGGGGGHGHHGGGGGGGGGGGGGGGGA9@FFGGFFFFFFFFFFFFFFFFFFFFFFFFFFFFFFFFFFFFFFFFFFFFFFFFBFFFFFFFFF?DFFFFFFFFFFFFFFFFFFFFFFFFF
@M05620:37:000000000-D9766:1:1101:8555:11582 1:N:0:48
GAGGCTGCTTTGGAAGAGCACATGACAAGCCAGGGACAACAGATCGGAAGAGCACACGTCTGAACTCCAGTCACGAGATTCCATCTCGTATGCCGTCTTCTGCTTGAAAAAAAAAAAAAAAAGAAAAAAACTAAAAAAATAAAAAAAACATACAAAACAAAAAAATGAAAGAAATGGCACAAAAGACAAGAAAAGCCTGACACCATACGAGAAAAAAATGAGAATGAAATGACACTTTGTATATCATAAGC
+
A11AAAFAF13BEF1ABGBGFGF1GCGH0AAGCBEBCFABAFBBFFEEBB0FGHFFHEFGHGFBAFEGCGG1G1B/>BF12222B@@0?EFB@B/EEFFBBGHHH>FEGHHGGC/<>////-..0000--.000000--.00000---.9000000...9;.-9--/////9-///99//----/;-/---9/-/--/-;///--//--9--9/--;--////////////////////////////////
@M05620:37:000000000-D9766:1:1101:17411:11605 1:N:0:48
ACCACACCTTCTACAATGAGCTGCGTGTGGCTCCCGAGGAGCACCCCGTGCTGCTGACCGAGGCCCCCCTGAACCCCAAGGCCAACCGCGAGAAGATGACCCAGGTGAGTGGCCCGCTACCTCTTCTGGTGGCCGCCTCCCTCCTTCCTGGCCTCCCGGAGCTGCGCCCTTTCTCACTGGTTCTCTCTTCTGCCGTTTTCCGTAGGACTCTCTTCTCTGACCTGAGTCTCCTTTGGAACTCTGCAGGTTCT
+
ABBCCCCAFFFFGGGFGGGGGGHHGFGGHGHHHGGGDGEGGHHHHGGGEEGGHHHGHHHGCCGGGGGGGGGFHHHGGGDHGGHHHGGGGGGGGGHHEFFHHE/GFHGHHGHGGGGFGGGGHHHHHHHHEHHGHGFGGFGHGHHGHGGGGGGGGGGGGGFAFAAFFGFFFFFFFFFFFFFFFFFFFFFFFFFFFFFFFFFFFDF?ADBFFFFFFFFFFFFFFFFFFFFFFFFFFFFFFFFFFFFFFFEFBFF
@M05620:37:000000000-D9766:1:1101:6737:11914 1:N:0:48
ACCACACCTTCTACAATGAGCTGCGTGTGGCTCCCGAGGAGCACCCCGTGCTGCTGACCGAGGCCCCCCTGAACCCCAAGGCCAACCGCGAGAAGATGACCCAGGTGAGTGGCCCGCTACCTCTTCTGGTGGCCGCCTCCCTCCTTCCTGGCCTCCCGGCGCTGCGCCCTTTCTCACTGGTTCTCTCTTCTGCCGTTTTCCGTAGGACTCTCTTCTCTGACCTGCGTCTCCTTTGGAACTCTGCAGGTTCT
+
BBBABBBBFFFFGGGGGGGFGGHGGEGGHFHHGGGG2EEEGHGHHGGGAEGFDHHHHHHGGGCFGDGGGGGHFHHGGGGHGEHHHGGGGGGC@DF?GHHHHHHHE1?10?<<CFGCGFFGGFHH0DDDG<C<GF@FC.CGEHHGHBFGBFFGGGGGGD?-9-@-?-;D=BFFB/FFFFFF/B::FBBFB/9/FFFFFFEFFA;.D./BBBFFFF9/:BB/9FFF.B:@?BFFFFFFEFFBFFFFFF?AFF9
@M05620:37:000000000-D9766:1:1101:13949:11936 1:N:0:48
GAGGCTGCTTTGGAAGAGCACACGTCTGAACTCCAGTCACGAGATTCCATCTCGTATGCCGTCTTCTGCTTGCAAAAAAAAACCCCAACCCCTCCCCCTCCTACTGGCTGCTCCCCGTCCTCACCGGCTCCTCGCCGCCTCCCCGGACGTCCCAGCGCTGCTGCAACCACGGCCATTACGTCCGGCCTTTCCGCTTTATCACTCTTGTGGCTCCCCTTGACCCCTTCTCAGCATTCGTACTTGTATTTCCC
+
>>AAAAFAFFFFGGGE1BGGGGGGGHCBDFGHAG1ABF1DEAAA/1DA22DDGHFGGAFAEEE0B2FAFHFH/1D1BF/>//>//?/>E//?//??E/>?E0111B1/B/<F11<//C///11??//>A<.F0.-><@-CA<.<:C-;:...90:.9-;-.990/09A..--9@-///;-BFE@-9@BFFF/;-AA-B/9B/FFFF/9/::-/9;B-;-///--9::9B//;/BF///-;A;/////:///
@M05620:37:000000000-D9766:1:1101:8676:11989 1:N:0:48
GAGGCTGCTTTGGAAGAGCACACGGCGGAACTCACGAACAAGACAGGGACAAAAGATCGGAAGAGCACACGAATGAACTCCAGTAACGAGAGTCCCCCTCGTCTGCCGTCTTCTGCTTGAAAAAAAAAAAATCCCTCCATCCTGGCCTCACGGAGCTGCGCCCTTTCTACATTTTTCTCTATTCTGCAGTTTTCCGTAGTCCTCTCTTCTCTGCACTGCGTCTCCTTTGGCCCTCTGCATGTTCTTGCTCG
+
>A>>A>BAFFDFACFF1BG1G0B00A0A//AG1BF///AA0A0BFF/F//B00BF/1F?E>/BBB>GHHCE///BBDF1B1FF21BFEFGG/BFH1//><>?/?FFH/</<FHD?11FGG111C-@CC<C-.;/00:C/0<;9:/:.;./;..99;.;CA@A;@///;//////;BB;/;/9;B//;//;:;/;;-9-;-/://999/9;99/9/;9//;;9A-;B//;//B99A;9B/BBBFFF/B/;B-
@M05620:37:000000000-D9766:1:1101:13076:12226 1:N:0:48
GAGGCTGCTTTGGAAGAGCACACGTCTGAACTCCAGTCACGAGATTCCATCTCGTATGCCGTCTTCTGCTTGAAAAAAAAAAACAGAAATCGACGATGGAATATGTTCTGACCCAAGCCAATCTTTTTAACGGATCTAAATGACTTCATCCCTTCCCATCGCTCGAGGTGTCCTTAGTTTTACACACACCTGCTACTTCACTCTTTCCCCAGTATAATCCCCGGTACAAGTCCTACACTCACCCGACTGCC
+
A?AA>AFAFFFFGBDGGGGGBBGGBFFAAFBFBFC3AFBD2AEAFGDGD55BDFBAFGGFEAEHGEGFDDFB13BD1>>>E>///233343/?<///?/2222333333?3322/////@<2222221/11////<11<11111111111>.11///00/....--.-:.0/00000000000900....//./000000;90000000//./00//9///.----.//////////.////.;----.//
@M05620:37:000000000-D9766:1:1101:13248:12258 1:N:0:48
ACCACACCTTCTACAATGAGCTGCGTGTGGCTCCCGAGGAGCACCCCGTGCTGCTGACCGAGGCCCCCCTGAACCCCAAGGCCAACCGCGAGAAGATGACCCAGGTGAGTGGCCCGCTACCTCTTCTGGTGGCCGCCTCCCTCCTTCCTGGCCTCCCGGAGCTGCGCCCTTTCTCACTGGTTCTCTCTTCTGCCGTTTTCCGTAGGACTCTCTTCTCTGACCTGAGTCTCCTTTGGAACTCTGCAGGTTCT
+
AABBBBBBFFFFGGGGGGGGGGHHGEGAFEHHFGGGGGGGGHHHHGGGAEGGFGGHHHHGFGGGGFEGGEEHHHHGGGGHGGHHGGGGGG?CDGHHHGHHHGHHGHHEFHHFGHHGGGGGHHHHHHHHFFGGFHGGGGGHGHHGEGGGGGGGGGGGGGGFGGGGGGFFFFFFBBFFFFFFFFFFFFFFFFFFFFFDFFFFFFFFFFFFFFFFFFFFFFFBFFFFBFFFFFFFFFFFFFFFFFFFFFFFBFF
@M05620:37:000000000-D9766:1:1101:12083:12352 1:N:0:48
GAGGCTGCTTTGGAAGAGCACACGTCTGAACTCCAGTCACGAGATTCCCTCTCGTATGCCGTCTTCTGCTTGAAAAAAAAAAAGACCCCACACTTCATCTCGCAAATTCCGACCCGACTCCTCTCCGCTTCCCCGTACTTCCCCCCTCTCCTTCCCCCCCGTCCCTTCCTTCCTTCCTTTCCTCTTTCTCCCTCTTTTCTCACCCCTTTCCCCCTTCACCCCATTTTTCCTTTTACCTTCCCCTCTCCTTC
+
AABAAAFAFFFFGGGGGGGFGFHGHHHFDGGHHHHHHHFGGGGEGHHH3BFHHGGGHGHGEBEGFFHGHHHHGFFGHGFE/>>//B2///</?33B444430////3B3B2//>C//AA?11010=....><F0-.-<.0=<CG.:;C//:000CB;.9--.;.90;9/09B/009/BFFFB0:090900;B/;/FB00000:..@A.0;:;9.-./000.-.9000BBB09000:0090/;9/9/:;00:
@M05620:37:000000000-D9766:1:1101:2816:12390 1:N:0:48
ACCACACGTTCTACAATGAGCAGAGTGCGGAACTCGAGTAGCGAGCATCGATGTTGACTGCCGTCCCCTGCAACACCAAGGCAAACCGAGCGAAGATGACCAAGTTGTGTGCCCGGCTACTTTTTTTGTTGGCCGCCTCCCTCCTTCCTGCCCTCCCGGTCTTCCGCCTTTTCTTCTTGTGTCTCTCTTCTGCTGTTTGCCTTAGGACTCTCTTATTTGCCCTTTGTCTCTTTTGGAACTGTGAAGTTTCT
+
AAAAAAA1BCCAGGGGGG1AF1AAAD1DEEEEGBGG/BA01D///A/BAEGE202D211100/B>B/>0B>B1B0//BF0?/BBF0/>>>/>ECG?FFHH1B/0<2B1/0B11F//<//@1@21?/>A>G<F11<-<CAC</<.<0CH0:/;;GC::::--.90;;.E;;C00;0;0;C00;;099909B//;/;//;/:;/;/;//;99//9B/9////;////:;/BF9;;/;-/99//://9/9/99/
@M05620:37:000000000-D9766:1:1101:13041:12672 1:N:0:48
GAGGCTGCTTTGGAAGAGCACTGACAAGCCAGGGACAAAAGATCGGAAGAGCACACGTCTGAACTCCAGTCACGAGATTCCATATCGTATGCCGTCTTCTGCTTGAAAAAAAAACACTACCTCTTCTGTTGGCCCCCTCCCTCCTTCCTGGCCTCCCGGCGCTTCGCCCTTTCTCACTGGTTCTCTCTTCTGCCGTTTTCCTTCTCCCTCTCTTCTTGGCCCTTTGTCTCCTTTGGAACTCTACATTTTCT
+
>A1>AABAFFDFFGGGAGGFGGHHFFFHGCGGEE00FAEGHGHHHEEFEGGGHHFGGHHHFFFHGHHHHHHHHG/EEFFF@G@22BF0FFFBBEE>G/@BEHHHH0>GFFEEE///0<0B0<FBGFFH221/F1/<ACCEE?FAFHFGH1>0CGGHF<--<;:..-:CCAF0FFF00C0/9CFFGBFGFF00;;-;CB?BC00////;;B-B/9:F////;--///;;/BFFFFFFF/BBFB/:/;9BBFF
@M05620:37:000000000-D9766:1:1101:4721:12685 1:N:0:48
ACCACACCTTCTACAATGAGCTGCGTGTGGCTCCCGAGGAGCACCCCGTGCTGCTGACCGAGGCCCCCCTGACCCCCAAGGCCAACCGCGAGAAGATGACCCAGGTGAGTGGCCCGCTACCTCTTCTGGTGGCCGCCTCCCTCCTTCCTGGCCTCCCGGAGCTGCGCCCTTTCTCACTGGTTCTCTCTTCTGCCGTTTTCCGTAGGACTCTCTTCTCTGACCTGAGTCTCCTTTGGAACTCTGCAGGTTCT
+
AAA1A>AAFFFFCGGC3GF1G1GEF0AFE0BGFFG00EE//AAFGEEG/EEE1BF1FFHCCE/>F/EEGGG00BFEGE?GCHHHCCF/BCCCCGH1GFHHHGEHGHHHHHHGGHHGGCGGHHHHHHHHHGGGHHGCGGGHGHHG/FGGGGFGGGGGGGG@GGGGG@@F@@FFFFFFFFBFFFFFFFFFFFFFFF@FFFFFFFFFFBFFFFFFFFFFFFFFFFFF/BFBFFFFFFFFFFFFFFFFFFFFFFF
@M05620:37:000000000-D9766:1:1101:7073:12780 1:N:0:48
GAGGCTGCTTTGGAAGAGCACTGACAAGCCAGGGACAAAAGATCGGAAGAGCACACGTCTGAACTCCAGTCACGAGATTCCATCTCGTATGCCGTCTTCTGCTTGAAAAAAAAAAAAATAAAAAAAAAAAATAAAAAGAAAAAGATTAATTAAGAATAGAAAAATAGAGAAAGTAGAAATAAAGTAAGAGAGAAGTGGAACAACATAAACAGAATAAAAGAAAAAGAGTGAGACAGTTGGACATCACGAGG
+
A?AAABFBFFFFGFFGGGGFBAFBGABBFFFGGFDF2BF23ABFBE2FFGHHHFHHGHHHFGHGHFF3FDBAFE?E1FHHHBFFHG1B>F3GFE?EBFBFGGHHHHHHHHGGGGB?>/0?111?/>--<--:0:000...//...00090009000:00900/..00000/9/00;0000;90////////..;/////////../////9/////////..//...////////;/////////;/..--
@M05620:37:000000000-D9766:1:1101:9880:12840 1:N:0:48
ACCACACCTTCTACAATGAGCTGCGTGTGGCTCCCGAGGAGCACCCCGTGCTGCTGACCGAGGCCCCCCTGAACCCCAAGGCCAACCGCGAGAAGATGACCCAGGTGAGTGGCCCGCTACCTCTTCTGGTGGCCGCCTCCCTCCTTCCTGGCCTCCCGGAGCTGCGCCCTTTCTCACTGGTTCTCTCTTCTGCCGTTTTCCGTAGGACTCTCTTCTCTGACCTGAGTCTCCTTTGGAACTCTGCAGGTTCT
+
BBBBBBBBFFFFGGGGGGGGGGHHGGGGHGGHHGGGGFGGGHHHHGGGGGGGHHHHHHHGGGCFGGGGGGGHHHHGGGGHGHHHHGGGGGGGGGHGHHBGHHEHGHBGHHHFFFGCGGGGHFHHFHHHGHHCGF@CGDGHGGHGHFGGGGFGGGGGGG?-9@FFFBDFFFFFFFFFFFFFFFFB//;FFBFFFF=FFFFFFAFAFBFFFFFFFFFFFFF/FFFB9.BBBFBFFFFFFBFBFFFFFFFF/9;
@M05620:37:000000000-D9766:1:1101:15701:12862 1:N:0:48
GAGGCTGCTTTGGAAGAAACTGACAAGCCAGGGACAAAAGATCGGAAGAGCACACGTCTGAACTCCAGTCACGAGATTCCATCTCGTATGCCGTCTTCTGCTTGAAAAAAAAAAAAAAATCCAACGACCGCATCTGGTAACTGGGGTAGAGTTAGTGCCTCGATACCGTCCGTCCCAACCGGGAACAGATCTCTGAAATTAATCTTCCATGAGTACCTCTTACTCTCTCACCCTTCCCCCTACCTTTACTT
+
AAAABAFAFFFFGGGF4FFGGGBGFGGHG4FGEFFECBFFFGHHGGGG2FGGHHHGGHHGFFGGHHFHHHHHGCE1BGHHHFGGFFBFHHHHG?EHGHHHHHHHFGHHHGGGC/<////01<111..----<.-000=0000C:.-:..000000000000../.-09..999...0/;A-----..///;///////////////9////9////://////////////9..9.9;BAB..;//9////
@M05620:37:000000000-D9766:1:1101:15866:12929 1:N:0:48
GAGGCTGCTTTGGAAGAAACTGACAAGCCAGGGACAAAAGATCGGAAGAGCACACGTCTGAACTCCAGTCACGAGATTCCATCTCGTATGCCGTCTTCTGCTTGAAAAAAAAAAAAAAAAGAAAGCAACAAGGTATATATAATAACGTCTCAAAAGTCCCAAAAATTGGCCAAGTTGCAAAAGACGAGGATAAAAGGCGAAACTCTTCAGATCGAGAACGGGAGTAGGAGAAATCCGGGAGACGCAAGTGG
+
AAABBAFAFFFFGGFFE4BGGF4BBGGHGFFGEFG2A2ABC3FGGFGG2BGFHHHGFGHGHGHFHHCGGHHHGGE?FGHGGG5@BGFFFFGGE?EGGHHHHHHHBGGHHGGGGD<><//-.><0<>F00>./.0000000=00000././/0000:000/0:..../0//0/..0000000//./.9---/00///..-----//////////...../9...-./////..////.----...----///
@M05620:37:000000000-D9766:1:1101:18052:12943 1:N:0:48
ACCACACCTTCTACAATGAGCTGCGTGTGGCTCCCGAGGAGCACCCCGTGCTGCTGACCGAGGCCCCCCTGAACCCCAAGGCCAACCGCGAGAAGATGACCCAGGTGAGTGGCCCGCTACCTCTTCTGGTGGCCGCCTCCCTCCTTCCTGGCCTCCCGGAGCTGCGCCCTTTCTCACTGGTTCTCTCTTCTGCCGTTTTCCGTAGGACTCTCTTCTCTGACCTGAGTCTCCTTTGGAACTCTGCAGGTTCT
+
ABABCBCAFFFFGGGGGGGGGGHHGGGGHGHHHGGGFGGGDHHHHGGEBFGGFGHHHHHGFGFGGGGGGGGHHHHGGGGGGGHHHGGGGG@CDGHCGGHHGH/?FFHFGFGGGHF@GGGGHHHHHHHHHHHGHHGGGGGHGHHGHGGGGGGGGGGGGGGGGGGGGGFFFFFFFFFFFFFFFFFFFFFFFFFFFFFFFFFFFFF?ADFFFFFFFFFFFFFFBFFFB;FFFFFFFFFFFFFFFFFFFFFFFFB
@M05620:37:000000000-D9766:1:1101:15876:12944 1:N:0:48
GAGGCTGCTTTGGAAGAAACTGACAAGCCAGTGACACAAGATCGGAAGAGCACACGTCTGAACTCCAGTCACGAGATTCCATCTCGTATGCCGTCTTCTGCTTGAAAAAAAAAAAGACGCCTCCCCTGACGTCACCTCCCTTCTTCCACCCTTCCCTGTCCTGCCCCCTTTTCCGCTTTTTCCCTCTTCTGGCTCCTACTGCCCCCTTCTCCTCCTTTGTCCTTGTCTCTGCCCCGCCACTTACACCCCTT
+
A?AAAAFBFFDDFB5A4GFFGGGBBA44ABB4BAD5BFAGBFFAAAAB22BBB210BF2F5ABDBB3BDB3DAA>1F@5DFEGHFB?BB34B>EE?1BFFFFFBGG3B0E/<E<///2///0////0?00</<..<BF.FB10F>DD00<..</<C0<0/000/;..:-CGC0CAD.9.00/09CFFF00000/;./09090/9.;9;BFF9/;B99;////9BFFF//BF/9..;-;9.///9;//.-..
@M05620:37:000000000-D9766:1:1101:25852:12971 1:N:0:48
ACCACACCTTCTACAATGAGCTGCGTGTGGCTCCCGAGGAGCACCCCGTGCTGCTGACCGAGGCCCCCCTGAACCCCAAGGCCAACCGCGAGAAGATGACCCAGGTGAGTGGCCCGCTACCTCTTCTGGTGGCCGCCTCCCTCCTTCCTGGCCTCCCGGCGCTGCGCCCTTTCTCACTGGTTCTCTCTTCTGCCGTTTTCCGTAGCACTCTCTTCTCTGACCTGAGTCTCCTTTGGGACTCTGCAGGTTCT
+
AABBBBBBFFFFGGGFFGGGFGHHGGGEHFHHHGGEGGGGGGHHHGGGEFGGHHHHHHFGGGGGGGFGGGGHHHHGGGGHGHHHGGGGGGBDCGHHGHHGHHCF/??<0?1?FGC->@@CFHG0GHF00=/.<GC-:.CAEHHDGFGGFFE?AFFGGA--;9;@9->DB-BFFF/9BB/./;9BFFFFFB///:9.9B./B./9..99FFFFFF//9B/:FFF./;:FFFFFFF9/.99;FF//B99.9B9
@M05620:37:000000000-D9766:1:1101:13730:13395 1:N:0:48
GGATGTGAACTCATTTGCTGGAGGTCACCCAGGGCTCTTTCAAGATAGTAAAAACAGTGACTTGTACAGCATAATGAAAAACCTAGGCATTGATTTTGAAGACATCAGACAATGAAAAATTTTTCAGAAATGATTTTTCTGGTGAGGTTGACTTCAGAGACATTGACTTAACGGATGAAATCCTGACGTATGTCCAAGATTCTTTAAGTAAGTCTCCCTTCATACCTTCAGATTATCAACAGCAACAGTCC
+
>AAA@4DBFFFFGGDGGGGFGGHGGGHHHHGHEAEHHHHHHHGHHHEHH5GHHGFEHFGGHGHHGGGHHHHHHHHHHGHH1FFEHHHHGFHHFDGHHHGHHHHEGFGHHHHHHHGHHHHHHHHHHHHHHFFHBGHHHHHHHHHEHHFHHHHHHHHHHHGHHHHHHFHHH2GHGGDGGGHHHHHHHGHGGHHHHFHHHHHHHHHHHHHHHHFGHGHHHHHHHHHHHHHGHHHEHHHHHHEGHHHHHHHHGGG
@M05620:37:000000000-D9766:1:1101:13788:13500 1:N:0:48
GAGGCTGCTTTGGAAGAGCACACGTCTGAACTCCAGTCACGAGATTCCATCTCGTATGCCGTCTTCTGCTTGCAAAAAAAAAAACCAACTCAGCAGCTTTGCTGTGACCTATGTGAGTATCCAGCGAAGGAATCTGGGAGTTGGGGAGGAGTGAGGAGTTGGGGAAAGACAGTCCTAACCGTGGAGGGTTCTGGTAAATGATGGGGGGAGGAGGGGCTCTTTGGCGCCCACCAGTCCCCCTGTCTGGTCTA
+
B?ABBAFAFFFFFGGGGGGGGGHGGHFFGHHHHHHHHGBGA2A2BFGHDEFGGGAEGGFGEBEGGGHGHGFH1BFHHE>E>>/EE?//?3B3333BBG?4BBE?434FFDGH2B3333?FGFHBGC/>/AF0<GDGFEHG/B1GCFF--<<=.00<0.<<0/;-.:../;CGCCCC0;CA?.9-.9:-.9.BFB0CFGBBFF0/9.--9;-AAD@C;-9//;B/F-.-;AE9AFBBFFE9-.B/9;/;;B/
@M05620:37:000000000-D9766:1:1101:9704:13613 1:N:0:48
GAGGCTGCTTTGGAAGAGCACATGACAAGCCAGGGACAACAGATCGGACGAGCACACGTCTGAACACCAGTCCCGAGATTCCATCTCGTATGCCGTCTTCTGCTTGAAAAAAAAAACAACATCACCTGTGGACGGCCCTCCCCCTTCCAACCCTCCCTGCCATCCTCTTTCCATGCTTGGATCCTCCGTCCGCCTTAGCCACAATAACAGCTCCTCTGAGCCTTGGCGTCCTTTCGAACTCTGATGTGCCC
+
ABA@AAFAFFFFGCGFGGG4BADFF4FFBCFCGGE2FF22BG3BFFDG2AAAE0CFFABGHFHHCBFEEFB33B>1>>?FB4BBB3B??EE34DEGEHFBGBBFHF0B3FFF//>/??/?/?1<10101101>---<<.<CAE.<.//00:....;./0../0;.00000000;09090.00::;BC....-9...//99/.;;//;///;;/;;./;//;;9////-.--.9//..;.;/999/9/;///
@M05620:37:000000000-D9766:1:1101:5394:13653 1:N:0:48
GAGGCTGCTTTGGAAGAGCACATGACAAGCCAGGGACAACAGCTCGGACGAGCACACGTCTGAACTCCAGTCCCGAGATTCCATCTCGTATGCCGTCTTCTGCTTGAAAAAAAAAAACAAACATCAATTGTACTCCTCCCTCTTCCCTACCCTCCCTCATCTCCTCCACTTCTCACTCGTTCTCTCTTCTGCATTTCTCCTTCCACCTCTCACCCCGCACATCAGACTCCGTTGACCCTCTCCTGCGCAAC
+
ABCAAAFBFFFFGGGGCGG4BCDGGGHFABF4BAEAFEFBFG2BGEEAE0EEG0GFHEFFFFHHHFHHHHHH3F>BE>BGFBGGHHF1?EG3BGEEEHGHHHHHHHHHHHHGGFCD////0<011111<1>1<1111>>>0</0=</=0...0<<.:/;000=C0CC//;::0CB000.9...00C00;00000;000;0;0B/9:..;09//:.;--9--//;///;//.;/.9//.;..9////9----
@M05620:37:000000000-D9766:1:1101:24992:13655 1:N:0:48
ACCACACCTTCTACAATGAGCTGCGTGTGGCTCCCGAGGAGCACCCCGTGCTGCTGACCGAGGCCCCCCTGAACCCCAAGGCCAACCGCGAGAAGATGACCCAGGTGAGTGGCCCGACACCTCTTCTGGTGGCCGCCTCCCTCCCTCCTGGCCTCCCGGAGCTGCGCCCTTTCTGACTGGTTCTCTCTTCTGCCCTTTTCCGTCACACTCTCTTCTCTGACCTGAGACTTCTTTGGAACTCTGCAGGTTCT
+
AAAABBBBFFFFGGGFFGFFGFHFFAAEFEHHCFFEDFGEGHHHHGGFAEFGFFGHHHHFC@EGGG@FGGECGFHFGGGGAEGHGFE/BD?@CDC2?FGGHHG//??10??/?GF@-->A.<.<GHGBGHHGHHGGCF.:./;C.C/.CBFFFGAEA.;A@ACF/BD?--9//;/9;9/AB/;BFFFFFF/BFF.;FFFFFFF...9;FFFFFFBFF/999FFB9./99/;BF/;FF/FFFF/;9BFF/;;
@M05620:37:000000000-D9766:1:1101:26867:13661 1:N:0:48
ACCACACATTCTACAATGCGCTGCGTGCGGCTCCCGAGGAGCACCCCTTGCTGCTGACCGAGGCCCCCCTGAACCCCAAGGCCAACCGCGCGAAGATGACCCAGGTGCGTGGCCGGCTACCTCTTTGGGTGGCCGCCTCCCTCCTTCCTGCCCTCCCTGAGATGCGCCCTTTCTCACTGGTTCTCTCTTCTGCCGTTTTCCGTAGGACTCTCTTGTCTGACCTGCGTCTCCTTTGGAACTCTGCAGGTTCT
+
AABCAAC3BBDFGGFGGGFEFFGGGGG2AAEAE2BB1AEEFHGHHGGBBFGHBGFHHHH0>//EFGGGGGEFBGHFGGGHGHGHHGGGDF>CCGF/?GGHHH.F.1<<@FE-CG--:-;GGHCGG00/;:.?AFFG9:EGE:FDEGGGGB0;:FFDF/;/:0;009AA-@BBFFFF0B0/;FBFFFFFFFF0BB=ADFAFBDB...0;;BFFF00;BFFFFFE/9:D-A/0;;F0/0;BBB00000.9;BB
@M05620:37:000000000-D9766:1:1101:16957:13664 1:N:0:48
GAGGCTGCTTTGGAAGAGCACATGACAAGCCAGGGACAAAAGATCGGAAGAGCACACGTCTGAACTCCAGTCACGAGATTCCATCTCGTATGCCGTCTTCTGCTTGAAAAAAAAAAACACCTCTCCACATCCCCTGTCATCCCCTCTCTTCTGCCCCCCTCTCCCTTCCTTCCTTCCTTTCCTCTTTCCCCCTCTTTTTTCTCCCCTTACCCCCTTCTCCTCCTTTATCCTTTTCCCTTCCCCCCTCGTAC
+
BBCCCAFBFFFFGGGGGGGGGGHHHHHFHHGGHHGEFFHHFFBBGGGGEEHHHHHHHGFGHGGHHHHHHHHHHHG?EEFHHHH4FDFGBEGHHHGFGHGHHHHHHHGFHHHGE</<>//0/2022?101=??/=0/?<11=FCF0>0FGDHF0<DC.<--.//:/:0;;;CGH00C/BFF0FF9B0900:/:;.:F900-:0;C/;/;0:B/:@B./0;F0B//:9900:FFB9000::BF//.--:-..;
@M05620:37:000000000-D9766:1:1101:11883:13729 1:N:0:48
AGTGCCAGCTCTCAATCGCACACGTCTGAACTCCAGTCACGAGATTCCCTCTCGTATGCCGTCTTCTGCTTGAAAAAAAAAAAAACAACCCCGTCGCCTGGACTCTTCCTATTCTATGCTACAGCACAAAAAGACGACAGAGGCGAAGTAGTCATTAATTCCATATAGAAAACCCTGTCTGGCAAGCACGCTTAAAACAGAGGATTTGATCAGACGCTCTTCCCCGCCAACCCAACTGCGACTACCCCAGC
+
BCAABFFFCFFFGGGGGGGGGGHGHHHFADGHFHHFFHFHGGGEFHHHBFGHHGGGHGHHGBEHGHHHHHHHHCGFHGG>E/>/<</?//?///?/>/??/2022222D1111111?11111?1?00<0<><..0.<---</..--:-.<0009000;;0;00000000;0//;../0900/0/9..:/--...0009.///../0000000900--.9.000//-----..:...//0.----//.....
@M05620:37:000000000-D9766:1:1101:11452:13763 1:N:0:48
ACCACACCTTCTACAATGAGCTGCGTGTGGCTCCCGAGGAGCACCCCGTGCTGCTGACCGAGGCCCCCCTGAACCCCAAGGCCAACCGCGAGAAGATGACCCAGGTGAGTGGCCCGCTACCTCTTCTGGTGGCCGCCTCCCTCCTTCCTGGCCTCCCGGAGCTGCGCCCTTTCTCACTGGTTCTCTCTTCTGCCGTTTTCCGTAGGACTCTCTTCTCTGACCTGAGTCTCCTTTGGAACTCTGCAGGTTCT
+
BBBABBBBFFFFGGGGFGGFGGHHGEFEHEHHFGGGGGGGGHHHHGGGEEGGHHHHHHHGGGGGGGGGGGGGHHHGGGGHGHHHHGGFGGGGGGGHHHHHHHHHGHHHHHHGGHHGGGGGHHHHHHHHHHHGHHGGGGGHGHHGHGGGGGGGGGGGGGGGGGGGGGFFFFFFFFFFFFFFFFFFFFFFFFFFFFFFFFFFFFFFFFFFFFFFFFFFFFFFFFFFFFFFFFFFFFFFFFFFFFFFFFFFFFF
@M05620:37:000000000-D9766:1:1101:5587:14009 1:N:0:48
ACCACACCTTCTACAATGAGCTGCGTGTGGCTCCCGAGGAGCACCCCGTGCTGCTGACCGAGGCCCCCCTGAACCCCAAGGCCAACCGCGAGAAGATGACCCAGGTGAGTGGCCCGCTACCTCTTCTGGTGGCCGCCTCCCTCCTTCCTGGCCTCCCGGAGCTGCGCCCTTTCTCACTGGTTCTCTCTTCTGCCGTTTTCCGTAGGACTCTCTTCTCTGACCTGAGTCTCCTTTGGAACTCTGCAGGTTCT
+
AABBABBBFFFFGGGGGGGGGGHHGEGEHGHGHGGFEEEGGHGGHGFGEEFGHHHHGHHGGGGGGGGGGGGHFHHGGGGHGHHGHGGGFGGGGGHHHHHHHHHGGHHFHDGEGHHGGGGGHHHHHGHHHHHGHHGGGGGHGHHGHGGGGGGGGGGGGGGGGGGGGGFFFFFFFFFFFFFFFFFFFFFFFFFFFFFFFFFFFFFFFFFFFFFFFFFFFFFFFFFFFFFFFFFFFFFFFFFFFFFFFFFFFFF
@M05620:37:000000000-D9766:1:1101:12590:14093 1:N:0:48
GAGGCTGCTTTGGAAGAAACTGACAAGCCAGGGACAAAAGATCGGAAGCGCACACGTCTGAACTCCAGTCACGAGATTCCATCTCGTATGCCGTCTTCTGCTTGAAAAAAAAAAAAAACAACCTCTATTACCCTTCCTCTCCATACCTCCCCTCCCTTAACCACCCCACTCTCTGCCCTTCAATCATTACAACTACCCCTCCTATACTCTCCCCTATGCCCCAATACGCCTTCCACCCGTAACCACTCCCC
+
AAA3AAFAFFFFG4FGGGGGGGGHHHHHGGFF2AFDHHGHGHHHGEAE2AEGGFHGHHHFHDGHHHHHHHGHGGGBFFHH4BB3FF?1BFFGFEEHGHFGHHHFFHHHGG@CC@////?..<.00111111<01/</0<0</000</00..:/.../0/0000...-..9/000;00.///09000000000////..9.:..//////////..;9/9/;A...//9.-;.//;/.9-.-../;.//...
@M05620:37:000000000-D9766:1:1101:12954:14114 1:N:0:48
ACCACACCTTCTACAATGAGCTGCGTGTGGCTCCCGAGGAGCACCCCGTGCTGCTGACCGAGGCCCCCCTGAACCCCAAGGCCAACCGCGAGAAGATGACCCAGGTGAGTGGCCCGCTACCTCTTCTGGTGGCCGCCTCCCTCCTTCCTGGCCTCCCGGAGCTGCGCCCTTTCTCACTGGTTCTCTCTTCTGCCGTTTTCCGTAGGACTCTCTTCTCTGACCTGAGTCTCCTTTGGAACTCTGCGGGTTCT
+
CCCCCCCCFFFFGGGGGGGGGGHHGGGGHGHGHGGGGGGGGHHHHGGGEGGGHHHHGHHGGGGGGGGGGGGHHHHGGGGHGHHHHGGGGGGGGGHHHHHGHHGHGHHFHGDAGGHGGC-<GHHHHHHGHFF?GHG?DFGEGFHDBFFGGB/.C0FEEGGGGFGGG?FD=DBFFFFFFFFFFFFFFFBFFFB0BBBFFB9BBDFF9DFFFFFFFFFFFBBFBBFFFFFF0B9FFFFEFFFFFFBB-:9@:AB
@M05620:37:000000000-D9766:1:1101:12945:14164 1:N:0:48
GAGGCTGCTTTGGAAGAGCACACGTCTGAACTCCCGTCACGAGATTCCCTCTCGTATGCCGTCTTCTGCTTGAAAAAAAAAACCCCCGCTACAACATGTTTTGCCCCCCACCTCTCTTCTTGGCCTCCTCCCTCCTTCCTGTTTTTCCTTATTCTTCCCCTTTCCCCTTTCTTGTCCCACTCTCCTTTTTCCTTTGCCCTCTCTTCTTCTCCCTGACTCTTCTTTATCCCTACAGCCCCCCTACATCTTCC
+
>>AA>>BAFFFFG1FGGGGFGGHGHHHFDABGHH0EGEAEGGG//BGGAAFHHAFEFBHFGBE0/F21DG@FGHF1BEE>/////?E/>///111/B122B0<<1</>//??00<01?111>10<1F<00<<0>.<0=<00=00/.<00000000000;/:.000://.0000000000../90/;0;CBB00000000/.//9C0:////;;-/-/;B//;F////////;-//9--;--99-//////;
@M05620:37:000000000-D9766:1:1101:6229:14217 1:N:0:48
GAGGCTGCTTTGGAAGAGCACATGACAAGCCAGGGACAAAAGATCGGACGAGCACACGTCTGAACTCCAGTCACGAGAGTACATCTAGTATGCCGTCTTCTGCTTGAAAAAAAAAAAGCATCCAGCCTATTAATCTGGGAGTTGGGGAGTAGTGAGTAAATGAAGAAAGACAGACCTAACCGTGGAGGGCTCTGTGAAATTATCTTTTGAGGAGAGGCTCTTTATCTCCCACCACTCCCCCTATCTCGACT
+
A@ABBAFBFFFFGGGFGGGGGGHHF4B5AFFHHHG2CFGFHGFGHHG2EAEGGGHHHEFGHFHGHHHHHGD3B5?1>1/FF3B4BG44BBF@EHCEGHGBHHHHHHHF3GHFG?//>/0<1<?F1F/0?111<>11>=00.<<1<@@C<.<<0<DC00:;000000//;/C///..99/;C-.999..-.../0;09;0;0::///;9;99;B....;..;9///;/9/:.9;E.;:....-.:;//./;.
@M05620:37:000000000-D9766:1:1101:10181:14351 1:N:0:48
GAGGCTGCTTTGGAAGAGCACACGTCTGCACTCCAGTCACGAGATTCCCCCTCGTATGCCGTCTTTTGCTTGAAAAAAGAAGCACCAACTCCGCCGCTTGGCTTGGACCTATGTGAGCATCCAGCGTAGGAATCTGGGAGTTGGGGAGGAGTGAGGAGTTGGGGAAAGACAGTCCTAACCGTGGAGGGTTCTGGTAAATGATGGCCTGAGGAGGGGCTCTTTGGCTCCCACCAGTCCCCCTGTCTCACCTA
+
A>AAA>C>@FFFGGGF1FGGGGHGGA0A1DFF0BF1DFFH0EE/FG2FF0//A/AEFFDAEBAAF2DFGHBG>1BBB//BF>110?0??>1B/??@E/?FE0<0>/BB<<<<1B2>11BBB0<<G?/</<<>1?<1100/??<1>-C-<<.<<0<.<.</0<--::..:/::;00;0CCF-..-.9??.9.B09;;CCB00000///9-;-BA--9--AF////;9BEF--AE99BFFE---;B////9//
@M05620:37:000000000-D9766:1:1101:15067:14693 1:N:0:48
GAGGCTGCTTTGGAAGAGCACACGTCTGAACTCCAGTCACGAGATTCCATCTCGTATGCCGTCTTCTGCTTGAAAAAAAAAACTGACCCAACTGCTCCTACAGGATGCTACCCGTAATGCAAGTCTCCTCGACGACTCCCCGGGCGTCACCGCGCTGCTGCCACACTGGCCCTTAATTCAGGCATTTCCGCTTTAGCACTCTTGTGGCTCCACTTGACCCATTCTCCTCATTTGTACTTGTCACTGACCAT
+
BBBBBBFBFFFFGGFGGGBGCGGGGGFF5GHHFGHH5F3ABEE22BA55BF5ABFFCGH3EBA1FEEAFHFH135FHGCE>/1333B?GE????DGHHHGHHHC0BFBG4GHH/?//?2111@1@GHHG<B?/@/ADGH..->--<A-..0:--;CB?FG0./;9AC9/;...//09CF0;0;.9CFFF?DDFF/9BFFFFFFB;/.E.FFF.BFB//;..;BFFF//:/9FFFFEFFF/B9FFFF/BBB/
@M05620:37:000000000-D9766:1:1101:16430:14693 1:N:0:48
GAGGCTGCTTTGGAAGAGCACACGTCTGAACTCCAGTCACGAGATTCCATCTCGTATGCCGTCTTCTGCTTGAAAAAAAAAAAAAAATAATTGTTCATCAGACTAACTAATTTATTACTGGAGAGTATTCTTAACTAGATTATAACCTCATAAACTTCCCTACCATTATACCAGTTGCTTACAAGGAAGAGAATAGGAGATACCCCGAATCTCATCACTTGGTCTAATGTAGCAATGTGGATAGTTTGAAC
+
CCCCCBFCFFFFGGGGGGGFGGGGHGHFGGHHHHHGGGHHGGGEFGHH5FFHHHGGHHHHGEGGEHBHHHHHEHHHFGG//>/////033?22B22222222?222222<22222222222201/111111111111111111<111101111111000/00..00000000<0:000000000;../.:.//00000/;:009/.---..00;000009000//:///:////////////;:9//////
@M05620:37:000000000-D9766:1:1101:26735:14774 1:N:0:48
AGTGCCAGCTCTCAATCGCACACGTGTGCGTCGGGCATTTCTCCTGCCCTTAGATAGGCAGCGCACACGTCGGAACTCCAGGCACGAGCTTCCATATCGTCTGCCGTCTTCTGCTTGAACCCACCACATCAAGACGACAGCGCGCTACCAACTAATACATACCAAAAGACAGGAGTAAACCCGCAAGTGCCTCTCACAACAACCACTAAAGAACAATAAACGTCACATAATAAAATTGGAGCATGACCAGG
+
BAAABFFFAFFFGGGGGG2FGG4AB44AE2AA2AA2AB35D5DB53BAF3G3AFFFB3B3110EF0>G>B?>>/?E@B@333?FG/?//?BG3F4B4B/B?/?3?>EFGGHHHGHFHGGG/<FCA//?11?1110.----.-------/:0.//0000000<900..;.///...//009/.---;-///;////////....9..//////../99////....9/;//99;9///:9B/;9////9/..
@M05620:37:000000000-D9766:1:1101:8001:14877 1:N:0:48
GAGGCTGCTTTGGCAGAGCACATGACAAGCCAGGGACAAAAGATCGGCCGAGCACACGTCTGAACTCCAGTCACGAGATTCCATCTCGTATGCCGTCTTCTGCTTGAAAAAAAAAAGAATACAGCATAGTAGTTTATGAGTTGGGGAGAAATGATGATTTAGGTAAAGACAGTCCTAACCGTGGAGGGTTCTGGTAAATGATTTTGTACGGAGGGGCACTTTAGCTCCAACCAGTCCCCCTGTCTTTCCGC
+
>AA3>>FBFFFFG4FFEGGCGGHGGG45BBFG2BEEEGFEHHFFHHG2BEEEEGHBFABFBFEFHBGHHFDGFHF1E?1BBBFBDGHGFEHHHHGEEHFHHGHHHHHHHG0EDGD@/?<11?11?0?F11?1@111111>>G1CD-.-../0=000=00000000=0CFF/C:00000:;-..-..9-9.;9000;090;B00;90;90..99-;---..////9//9/;/...:99B..9.///////..
@M05620:37:000000000-D9766:1:1101:14181:14930 1:N:0:48
GAGGCTGCTTTGGAAGAGCACACGTCTGCACTCCAGTCACGAGATTCCCTCTCGTATGCCGTCTTCTGCTTGAAACAAAAAAACCGAACCACTCCCCTTGACTTATCCCTATTTTCACTGCAAACTTCCTCCTTTTAGTTGATACGAGAATAAATAATCCTCATAAAAACCGTCCTAAACGTGGATGTCTCTTTCCCCATACCATCTGAGTGGTCCACCTTTATACCTCTACACCCCTCCTTTTTTTCCTC
+
>111AAFAFFFB1BGB1BFFGGAEHCCF13BFGH1BDB1DEFG?FHHHFBGHHGGCBFFHCBEFBBDFGHFGFGG1FGH0//>///////0/100//0BB11121211111112222>211<11011>111@0121>01212@21/F///?<11111111=<1111111..-....000<.....://<000000;0//////00:900000.009;0..00000;9;000;0//.-----////--/://
@M05620:37:000000000-D9766:1:1101:15630:14982 1:N:0:48
GAGGCTGCTTTGGAAGAGCACACGTCTGAACTCCAGTCACGAGATTCCATCTCGTATGCCGTCTTCTGCTTGAAAAAAAAAAAAATTAACTACCTTGCCTTAGTACCGTACACTTGAACGTATTCAAAAAAGCAATATTACATCTATGACAGCCTTAACACTACGCTACACCACTGCGTTAGAAGAATAAAAAAAGCACTTCTAACATGAAGAACCGCACTCTCGCAGGTGTCTACCTCGAAGAGCTGCAG
+
AAAABBFBFFFFGGGGFGFGGGHGHHHGH5GHHHFGHHHHGG22AA5DGGHHHHGGHHHHGBEGFHHHGHHHGHGGFGG/>E?>>0B34B44B23433?32223333/?///2222222@/02222111///010111111111111=1111../00000/0//.-..-0//../0:..;9.000;/000000-9..//0/0////////////..-----///..-.-;///;/////....9../////
@M05620:37:000000000-D9766:1:1101:19077:15161 1:N:0:48
ACCACACCTTCTACAATGAGCTGCGTGTGGCTCCCGAGGAGCACCCCGTGCTGCTGACCGAGGCCCCCCTGAACCCCAAGGCCAACCGCGAGAAGATGACCCAGGTGAGTGGCCCGCTACCTCTTCTGGTGGCCGCCTCCCTCCTTCCTGGCCTCCCGGAGCTGCGCCCTTTCTCACTGGTTCTCTCTTCTGCCGTTTTCCGTAGGACTCTCTTCTCTGACCTGAGTCTCCTTTGGAACTCTGCAGGTTCT
+
DCDDDDDDFFFFGGGGGGGGGGHHGGGFHGHHHGGGGGGGGHHHHGGGGGGGHHHHHHHGGGGGGGGGGGGHHHHGGGGHGHHHHGGGGGGGGGHHHHHHHHGHGHHHHHHGGHHGGGGGHHHHHHHHHHHGHHGGGGGHGHHGHGGGGGGGGGGGGGG?FGGGGGFFFFFFFFFHHHFFFFFFHFFFFFHFHFFFFFFFFFFFFFFFFFFFFFFFFFFFFFFFEFFFFHFFFHHFFFFFFFFFFFFFFFF
@M05620:37:000000000-D9766:1:1101:14031:15252 1:N:0:48
GAGGCTGCTTTGGAAGAGCACTGACAAGCCAGGGACAAAAGATCGGAAGAGCACACGTCTGAACTCCAGTCACGAGATTCCATCTCGTATGCCGTCTTCTGCTTGAAAAAAAAAAAGAATCCAGCATAAGAATCTGGGAGTTGGGGAGGAGTGAGGAAACAGGGCAAAACAAGCCTAACCTTGGAGGGTTATGATACCTGATGGGGCGAGGAAGCACTCCTTAGCACCTACCATTCTCCCTGTCTCGCCTC
+
B@BBBAFBFFFFFGGGGGGGGGHCHAGFFFFHGGGGGHFFFGBGFFA2AEGFGHFFEBGFFBFHHHHHGFFDGEEEBF5G54B@3F11BEEHBE1>?F4@BEHHFFFFHEEE@/<>//@222@2201?<1F11?11100?.011-<.<-..<.=0.C<////...:../.:./.;//9/:00090/.99CA00000000;9CF0...-9---.../;9/.9//////.///.9/;//;99.9/9//;.-..
@M05620:37:000000000-D9766:1:1101:19207:15280 1:N:0:48
ACCACACCTTCTACAATGAGCTGCGTGTGGCTCCCGAGGAGCACCCCGTGCTGCTGACCGAGGCCCCCCTGAACCCCAAGGCCAACCGCGAGAAGATGACCCAGGTGAGTGGCCCGCTACCTCTTCTGGTGGCCGCCTCCCTCCTTCCTGGCCTCCCGGAGCTGCGCCCTTTCTCACTGGTTCTCTCTTCTGCCGTTTTCCGTAGGACTCTCTTCTCTGACCTGAGTCTCCTTTGGAACTCTGCAGGTTCT
+
CCCCCCCAFFFFGGGGGGGGGGHHGGGBGGHHHFFGDGGCGHHHHGGEEGGGHHGHHHHGGGGGGGGGGGGHHHHGGGGHGHHHHGGGGG/CGGHHHHHHHHFGFHHHHHHGGHHGGGGGHHHHHHHHHHHGHHGGGGGHGHHGHGGGGGGGGGGGGGGGGGGGGGFFFFFFFFFFFFFFFFFFFFFFFFFFFFFFFFFFFFFFFFEFFFFFFFFFFFFFFFFFFFFFFFFFFFFFFFFFFFFFFFFFFFF
@M05620:37:000000000-D9766:1:1101:19931:15495 1:N:0:48
ACCACACCTTCTACAATGAGCTGCGTGTGGCTCCCGAGGAGCACCCCGTGCTGCTGACCGAGGCCCCCCTGAACCCCAAGGCCAACCGCGCGAAGATGACCCAGGTGCGCGGCCAGCTACCTCTTCTGCCGGCCGCCTCCCTCCTTCCTGGCCTCACGGAGGTGCGCCCTTACTCGCTGGTTCTCTCTTCTGCCGTTTTACGTAGGTCTCTCTTCTCTGACCTGTGTCTCCTTTGGAACTCTGCAGGTTCT
+
CCCCCCCAFFFFGGGGGG5FGGHHGGGEGGGHHFFGGGGGGHHHHGGAEFGGHHHHHHHAFGGGGGGGGGGHHHHGGGGHGHHHHGGGGG/DGGGGHHHBB0//?GH1--->C-<.CGFCC::000;G00;@D--ADGGGGGGGGG0C90/AF0A0:.:-.-..;--.;D/0;B0.;A99/;FFB9:9:FFF09-..;A0:A/B?A0;F99:0;00;00;0:FB00:;BBB0900/0BFFFBF0009.0;0
@M05620:37:000000000-D9766:1:1101:4023:15542 1:N:0:48
ACCACACCTTCTACAATGAGCACACGTCTGAACTCCAGTCACGAGCTTCCATATCGTCTGCCGTCTTCTGCGTTACCAAAAGCACCAACTCCGCCGCTTGGGTTGAATCTATGTCAGCCTCCACCGTAGGAATCTGCGAGCCGGCCAGGACTCAGGACTCTGCGAAAGACAGCCCTAACCCTGGAGGCTGCTGTTAAACGAAGGACTGACGACGCGCCCTTTCGCCCCCTTCAGACCTCCGCATTTTCCAG
+
AAA1AAAACFFFGFGA3BBAGGGFF00A00DB11FE1GFHBGE0/AAFHHFD222AB/BA1BA/AB/A2DBE?/E/B@1BB00@0BFFE01B/>?>>/??//??<0B2B2B22BB21B0BF/000<<<?/@FFD2@1/</////--->.<.=/<0C/<</<=D<CCC?/;:C..:G/B/..;/.9.9.9..009;9;0;...;-;;F-//:--;99--99B//;---9@--;;///;/9--;9-99/;B//
@M05620:37:000000000-D9766:1:1101:9177:15618 1:N:0:48
GAGGCTGCTTTGGAAGAGCACTGACAAGCCAGGGACAAAAGATCGGAAGAGCACACGTCTGAACTCCAGTCACGAGATTCCATCTCGTATGCCGTCTTCTGCTTGAAAAAAAAAAAAACCAATAAAATATTTCAATCTCCCACCATCCTTTACTCACTAACCATCTTCTTTTCTCCCTTTTACCTTCATATCCCATTATCTTCCATCCTCCCATCCCATCCCTCTCGCTCCGTTCTAACGCTCTCCCGTCC
+
>AA1>ACAFFFFG1FFAGGBGGHHHFBGFAGH0EFFFGHHHGHHHGBAEFGHHHFCEBGHCFFHHHHHHHFHHGEEAFEGFGGHHHGFGHHBGEEGHGHHHHHHHHGHHHGGGG@>/>//</1<111111111111111100<..<<F00000=00<00//.00:0000;C00;0</CF00000;0/:;0900/00;000009;000.0;/9/9/..0;9.-/9-9------:/--///----99//----
@M05620:37:000000000-D9766:1:1101:9762:15622 1:N:0:48
GAGGCTGCTTTGGAAGAGCACACGTCTGCACTCCAGTCACGAGATTCCATCTCGTATGCCGTCTTCTGCTTGAAAAAAAAATAAACCATTCCGCCTACTTTCCCTCACCTATACCTTTCTACCATTTAAGTCACATTTACTTTATACTCCCTACTCCTCCTATACCACCCCTTCCCCGTGACCTATCTATCCCAGTCCCCCCTCGCACCCTCTTCTCTCCCATGTTCACCCCGTTCCCCCCGGCTGGGTGT
+
AAABBAFBFFFFGGGGGFF4FFGEGHGABDGH3BF3DFFHEEEAFGHHHFHFHGA1BBBEEAAFFHGFHHF3AF5GHG/>E1B33@3133BB3//?/?B44B33320/B33333444B?3333233333?3?322222222222222222/0<<1?11000111>111..-<00<0/-....000000000//<0/:0:::--.9---9.../;00009/:/09/////9.--..9.9B.---99-99/.-
@M05620:37:000000000-D9766:1:1101:4064:15671 1:N:0:48
AGAACTCTGCAGGTTCTAGATCGGAAGAGTACACGTCTGAACTCCCGTCACGTGATCCCATTTCGAATGCCGTCTTCTGCTGGACACCCAAACCACGTTAACCCATTAATTTGTCCGCTACCGCGGCCGTTATCTGCGTAAATACGTACCTTGCTTACTTAGCTAAGGCCCGTAGTACACGGAAGAGCGGCTGCCCCATTTCGTAGTAAGAGCAGCACTTAACCCAATCTCCGTTTTCAATCTTCCCCAGC
+
AAAAA1D3BFFFABAFG3B3B3B100A003ADDGEFGFGH2F1GH/EFE/AE0A/02DBB11ADF/AAAB1A/A0FF211@1@00BFFE//0//////B0/11//012122222B>>EA//B/>//>/////?11?1///..11>.11<.1111100=0000=000<//<<-:-.::00<.--....9-----.;9../00:;:9--////;-//:-;;;//;/---;///9--//;////;/;//-;---
@M05620:37:000000000-D9766:1:1101:12784:15828 1:N:0:48
GAGGCTGCTTTGGAAGAGCACATGACAAGCCAGGGACAAAAGATCGGAAGAGCACACGTCTGAACTCCAGTCACGCGATTCCATCTCGTATGCCGTCTTCTGCTTGAAAAAAAACAAAAACCTCTTCTGACGGCCGCCTCCCTCCTTCCTTGCCTCCCGTATCTGCGCCCTTTCTCCCTGTTTCTCTCTTCTGCCGTTTTCCTTAGGACTCTCTTCTCTGACCTGAGTCTCCTTTGGAACTCTGCATGCTC
+
11>>A1BAFF3BFGGB1BGGGGHHABBEGHGFHHG0BAFFFEFGHHAA/EGHHHGHH/FGHGHHHHHHHH2AGH/0>EEHHHH2@1BF/?BGHHGGGHGBFF>GGHG111FE<///?00?/<001112121/>@C/--..>.FC.B00/00</<=0CC..;;.00C--::-9CFF0;9/0;CFB0990CBBC0;:-.:B;BFFFF///;;/:/;/9///9;/:/-/-9;/BF/9;////;F/B//B9//9/
@M05620:37:000000000-D9766:1:1101:18715:15978 1:N:0:48
ACCACACCTTCTACAATGAGCTGCGTGTGGCTCCCGAGGAGCACCCCGTGCTGCTGACCGAGGCCCCCCTGAACCCCAAGGCCAACCGCGAGAAGATGACCCAGGTGAGTGGCCCGCTACCTCTTCTGGTGGCCGCCTCCCTCCTTCCTGGCCTCCCGGAGCTGCGCCCTTTCTCACTGGTTCTCTCTTCTGCCGTTTTCCGTAGGACTCTCTTCTCTGACCTGAGTCTCCTTTGGAACTCTGCAGGTTCT
+
CCCACCCCFFFFGGGGGGGGGGHHGGGEHEHHHGGGGGGGGHHHHGGGEEGGHHHHHHGFEGGGGGGGGGFHHHHGGGGHFHHHGGGGGGGGGGHHHHGHHHEHGHHHHHHGGHHGGGGGHGHHHHHHHHGGHHGGGGGHGHHGHGGGGGGGGGGGGGGGGGGGGGFFFFFFFFFFFFFFFFFFFFFFFFFFFFFFFFFFFFFFDFFFFFFFFFFFFFFBFFFFFFFFFFFFFFFFFFFFFFFFFFFFFFF
@M05620:37:000000000-D9766:1:1101:12221:16017 1:N:0:48
GAGGCTGCTTTGGAAGAGCACACGTCTGAACTCCAGTCACGAGATTCCCTCTCGTATGCCGTCTTCTGCTTGAAAAAAAAAAACCACTATTACCTCTTCCCCCTTTTTTATACTCTCTCCATCATCTTAATTCCTCCTACCACCATTCTTTCCTCCCTCCTCTTCTCCCTAACTCCCTTTTTCTCTCATCTACCTTATACCCTCTCCCTCTCCTCTACTCCCTTACTCTCTTTTCTCCCTATTCCTTTTCC
+
AAA3AACBFFFFGFGGFGGGGGHGHHHFAEGHHHHHFHDGGGFEFHHH3FGHHEFEFHHHEAEGFHHGHHHGFGHHFEE//>>?//?33444??3333?422//0222</3332@2222<222222222111@11?001101?<.<1>1111=1><<00.<=0=0<00<<0/<0=:./0:00;0;0:0:0:0::0:0000;/9:///;/;///090:99BF./0//000;////////99///////////
@M05620:37:000000000-D9766:1:1101:20296:16139 1:N:0:48
GAGGCTGCTTTGGAAGAAACTGACAAACCCGGGCCACAAGATCGGAAGAGCACACGTCTGTACTCTAGTCACGTGATTCCATCTCGTATCACGTCCTCTGCTTGAAAAAAAAAACAACGAAGCGGAGGAATCATGAAGCTGGCGAGGACGTACGAGCTCTGCAAACACACTCTACAGCCAGGATGGCCAGTTCACATTATCCGCCTAGGAAGTGCCATTTAACCACATCCAGCCCTTGTATCTGTACTAGC
+
>3AA>>B>BBBDBBGGG44BB5B4B544B2A2E2A2BBFG2BFGDFFA11BFG2G0BGHB5ADFF5BDFG55?1??BF4BG4B3BF1BB1BF1B?11BGHFGG3BBGFHC/B/<?/?//?<?///>/<.<1<1>11<1100<.-<---:;...-:.-9;009000...9.//0000:0....90/..;/.;///://///:/..9:.////.//;;/999//;;/9;//9/9/;.;/9////9;//;////
@M05620:37:000000000-D9766:1:1101:17214:16140 1:N:0:48
ACCACACCTTCTACAATGAGCTGCGTGTGGCTCCCGAGGAGCACCCCGTGCTGCTGACCGAGGCCCCCCTGAACCCCAAGGCCAACCGCGAGAAGATGACCCAGGTGAGTCGCCCGCTACCTCTTCTCTTCCCCCCTTCCCTCCTCCCGGGCCTCCCGGATCTCCCCCCGTTTTCACTGTTTCTCGCTTTTCCCGGTTTCCTTTTGTCTGTCTTCTCTCACCTTAGGCTCCTTTCGGACTCTGCATGGTCA
+
BBBBBBBBFFFFGGGGFGGGGFHHGGGBFEGHHFFEDGGGGHHHHGGGGGGGHHHHHHHGGGGGGDGGGGGHHHHGGGGHGGHHHGGGGGG@CGCFBGF22?///??10?1//>.->C<-/GHD0<=00=00/=.--.;/:;CFH/CE.;--;E.;..-;.-;/9/.;--9;/.//////9;//B..;E.////.--../;/9/9/.;:/;B/B/;/;//;AF//:/9/A./;//.-.9;BF//://./9/
@M05620:37:000000000-D9766:1:1101:23700:16207 1:N:0:48
AGTGCCAGCTCTCAATCGCACACGTCAGAACTGCCCTCACGCGCTTCGACCTCGTATGCGGTCCTTTGCTTGCTAAAAGAAGCACCAACCACTTGCCTTCCGTACGAACAGGCTCCTCGACGACTCCACGGGCGTCACAGCTCTGCTGCACCCATGACCAGTCCATCCACCCTTTCCGCTTTCGCCGTCTTGTGGATCCAATTGACCAATTCTCCGCCTTTGTACTCTCAACTGCCAAGCCCGTGACCCAA
+
>>>AA@111CBBAABFGA1AAEGGF00AB1BG1G001F0E/A////////AAB/FE00A/>BE/B@B1BF1BF1221@1/B0110/BFE?/F1B1>11110?B0?>/?</0//<GC1<////</??FF0?/-->A-.<DDCB/0DD0<CFG/::GH0;/GFCB:009.0/9.;/;009;..C09.:--;A;B9B-//:;/;FBFFB/;-///:9BBF;-;F//:BF///9/;9B/;//:--;@--9-/--;
@M05620:37:000000000-D9766:1:1101:11854:16224 1:N:0:48
ACCACACCTTCTACAATGAGCTGCGTGTGGCTCCCGAGGAGCACCCCGTGCTGCTGACCGAGGCCCCCCTGAACCCCAAGGCCAACCGCGAGAAGATGACCCAGGTGAGTGGCCCGCTACCTCTTCTGGTGGCCGCCTCCCTCCTTCCTGGCCTCCCGGAGCTGCGCCCTTTCTCACTGGTTCTCTCTTCTGCCGTTTTCCGTAGGACTCTCTTCTCTGACCTGAGTCTCCTTTGGAACTCTGCAGGTTCT
+
CCCCCCCCFFFFGGGGGGGGGGHHGGGGHGHHHGGGGGGGGHHHHGGGGGGGHGHHHHHGGGGGGGGGGGEHHHHGGGGHGHHHHGGGGGGGGGHGHHGHHHHHGGHHHGHGGHHGGGCFHHHHHHHHHHHGHGGGGFGHGHHGGGGGGGGGGGGGGGGGGGGGGGFFFFFFFFFFFFFFFFFFFFFFFFFFFFFFFFFFFFFFFFFFFFFFFFFFFFFFFFFFFFFFFFFFFFFFFFFFFFFFFFFFFFF
@M05620:37:000000000-D9766:1:1101:20015:16337 1:N:0:48
GAGGCTGCTTTGGAAGAACCTGACACGCCAGGGAAAACAGATCGGAAGAGCACACGTCTGAACTCCAGTCACGAGATTACATCTCGTATGCCGCCTTCTGCTTGAAACAAAAAAAAAAATCCCCCTTTACGATCGACATGTTGTACCCTCGTTCGTCCCCTCCGCCCACGCATCCTCACCCTGTCGGCTTTCGGCCACTTCCGACCCCACTAGCGCCACTCTCCACCTCTCTCCTCCCCCTTTCTGGTCTC
+
AAAAAAFAFFFFGGGGGB1FFG00F1EAAE0AEF0AB0FB01BB//F/EHHHH0B/B/BB1FGGD1CF2BF1EA>EEHHEH2FDFG?E0CFGG/>EEGHHGFGFB>B10/B<///////<FC<///0111...>-.-..0=00<00000.-:...:.;;./.;..9;.;-.-.-90009.../0:-9---;;---A--;///--9-----;///--9--:/;///----/9;B//9/--B-9:B///;9//
@M05620:37:000000000-D9766:1:1101:19100:16480 1:N:0:48
AGTGCCAGCTCTCAATCGCACAGGGGACCCAGGGCCTGGCCCCTCCATCCAGAAAACCTATGACCTCACCCGCTACCTGGAGCACCAACTCCGCAGCTTGGCTGGGACCTATGTGAGTATCCAGCGTAGGAATCTGGGAGTTGGGGAGGAGTGAGGAGTTGGGGAAAGACAGTCCTAACCGTGGAGGGTTCTGGTAAATGATGGGGTGAGGAGGGGCTCTTTGGCTCCCACCAGTCCCCCTGTCTGGTCTA
+
BCBBBFFFDFFFGGGGGGGGGGHHGGGGGGHHGGGGGGHHHHGHGGHHHHHHHHHHHGHHHHHHHHHHHHHGGEGGHHHHGHHHHHHHGHHHFGGGGHHHGHHGGGHHGHHHHHHHHHHHHHHHHGGGGGHHHHHHHHHGGHHHGGGGGDGHHHFHHGHHHHGGGGHHHHHHHHHHHHHHGGGGGGGGGGGGGGGGGGGGGGGGGGFFFFFFFFFFFFFFFFFFFFFFFFFFFFFFFFFFFFFFFFFFFFF
@M05620:37:000000000-D9766:1:1101:19100:16499 1:N:0:48
AGTGCCAGCTCTCAATCGCACAGGGGACCCAGGGCCTGGCCCCTCCATCCAGAAAACCTATGACCTCACCCGCTACCTGGAGCACCAACTCCGCAGCTTGGCTGGGACCTATGTGAGTATCCAGCGTAGGAATCTGGGAGTTGGGGAGGAGTGAGGAGTTGGGGAAAGACAGTCCTAACCGTGGAGGGTTCTGGTAAATGATGGGGTGAGGAGGGGCTCTTTGGCTCCCACCAGTCCCCCTGTCTGGTCTA
+
>AAAAFFFAFFFG1FGGAF1E0AF0AEEGGHHGCEEFBGGHHGHGGGHHHEGHHHGHGHFHFDGHGEGHHHEGGGGHHH>GGFFGH0GEGHHGF/>EGHHGHHFEEGHGHHHHHGHHFHHHGGHGGEECGGHHHHHHHGGEHHHGGAGGGGGHFGHHCHHHHGGGCEGGGHHGGHHHHGHGGGGFGGG;FGGGFBFGGGGGGGF?EF@FFFFFF@@@@FFFFFFF:FEABAAEFFFFFFF@FFFFF/;;B;
@M05620:37:000000000-D9766:1:1101:6030:16626 1:N:0:48
ACCACACCTTCTACAATGAGCTGCGTGTGGCTCCCGAGGAGCACCCCGTGCTGCTGACCGAGGCCCCCCTGAACCCCAAGGCCAACCGCGAGAAGATGACCCAGGTGAGTGGCCCGCTACCTCTTCTGGTGGCCGCCTCCCTCCTTCCTGGCCTCCCGGAGCTGCGCCCTTTCTCACTGGTTCTCTCTTCTGCCGTTTTCCGTAGGACTCTCTTCTCTGACCTGAGTCTCCTTTGGAACTCTGCAGGTTCT
+
BBBCCCCCFFFFGGGGGGGGGGHHGFGFHGHHHGGGGGGGGHHHHGGGGGGGHHHHHHHGGGGGGGGGGGGHHHHGGGGHGHHHHGGGGGGGGGHHHHHFHHFHGHHHFFHGGGHGGGGGGGHHHHHHGHGFHHGGGGGHGHHGHGGGGGFGGGGGGGGGGGGGGGFFFFFFFFFFFFFFFFFFFFFFFFFFFFFDFFFFFFFFFFFFFFFFFFFFFFFFEFFFFFFFFFFFFFFFFFFFFFFFFFFFFFF
@M05620:37:000000000-D9766:1:1101:6031:16645 1:N:0:48
ACCACACCTTCTACAATGAGCTGCGTGTGGCTCCCGAGGAGCACCCCGTGCTGCTGACCGAGGCCCCCCTGAACCCCAAGGCCAACCGCGAGAAGATGACCCAGGTGAGTGGCCCGCTACCTCTTCTGGTGGCCGCCTCCCTCCTTCCTGGCCTCCCGGAGCTGCGCCCTTTCTCACTGGTTCTCTCTTCTGCCGTTTTCCGTAGGACTCTCTTCTCTGACCTGAGTCTCCTTTGGAACTCTGCAGGTTCT
+
AAAABBBBFFFFGGGGGGGGGGHHGGGGHGHHHGGGGGGGGHDGGGGGGFGGHHGHHHHGGGGGGGGGGGGHGHHGGGGHGHHHHGGGGGGGGGHHH2FGHHHHFH<GHGGGGHGGGGGGHHHHHHHHHHHGHHGGGGGHGHHGHGGGGGGGGGGGGGGGGGGGGGFFFFFFFFFFFFFFFFFFFFFFFFFFFFFFFFFFFFFEFDFFFFFFFFFFFFFFFFFFBFFFFFFFFFFEFFFFFFFFFFFFFFF
@M05620:37:000000000-D9766:1:1101:14007:16941 1:N:0:48
GAGGCTGCTTTGGAAGAGCACACGTCTGAACTCCCTGACAAGCCAGGGACAAAAGATCGGAAGAGCACACGTCTGAACTCCAGTCACGAGATTCCATCTCGTATGCCGTCTTCTGCTTGAAAAAAAAAAAAAAAACAAAAACACAAACAATAAGAGTAATTAAAACAATAGAAAAGTTTAAACATACCCTACAAAATCCCTACTACCATAATACTAGATCGGACTTATGCTAGTCCTTTACCCTATCAGGC
+
CCCCCBFCFFFFGGGGGGGGGGHGHHHGHFHHHHHHHFGFGGGGGHHGFFGHHHHGHHHGGGGGHHHHHHGHHGGHFHHHHHHBGHHGFF?FHHHGFBGHHGDHHHHGGGHGHHHHHHHHHHHHGGGGCA/>-<-<....<....;.:..0:00;0000009;000..000090//00000000:00/00/.900.000000.000/0000000000;00...9:009000000;:000000;0/000;0/
@M05620:37:000000000-D9766:1:1101:11538:17243 1:N:0:48
ACCACACGTCTGAACTCCAGTCACGGACCTTTATCTCGTATGCCGTCTTCTGCTTGAAAAAAAAAACCACGAAACCCAAGCACACCCGCGCGCCGACGCCCAGGTGAGCGGCCCGCTACTCCTTCTGGTGGCTGCGTCACTCCTTCATGCCTTCCTGGATCTGCCCCTCTCATCCCAGGCTCTCCTTTTTCCCGTTACCGGTAGGACTCTCGGCTTCGCCTTGGGTCCCCCTTGTACCCCTGTAGGGTCTA
+
AAAAAAADFA1AGDGGFFGGABAGEAAE0BFGHEGCFBBEFEGHAAFFGGFFFDEHHEFGFA//>>?B>?//?//BE>?//0>B>/E/E/////<//</<<..>FFF01-----:---:00:00;0000/....;-;-.9;0/:000;C00;90/90/-///;;/;-9--/9;B/-/9--;-9///9//;///-;-9-/----9-/9/9//-------9---9/-;B-9--9:-////9-;?////-9/9/
@M05620:37:000000000-D9766:1:1101:3796:17477 1:N:0:48
GAGGCTGCTTTGGAAGAGCACACGTCTGCACTGCAGTCACGAGATTCCCTCTCGTATACCGTCTTCTGCTTGAAAAAAAAATATGAAATACCTGCTACTGTTTTACACAAAAATAAACGTAAGGAAAAACAAATAGAAGACGTAAAGGAAATAAAAGAGATTATAAAAGAATGGCAAAGAAGTAAGACATAATAGACCAATCACTATTGTGAAGTCAATTGAACAAATCGTAGCATTTGTACTTGTAACTG
+
1AAAAAFAFFFFGGGGCAF1AB00BABABDGH0BAAABBDEEE/B1AG1AG0FE/AB12DBAEBFG2DDDABF11B0>/>E012222B2BBB11BBB1B1BBBB21B>1?00/01BB1/000<<<<0<0///0@@11@110/?/0?1?0?011?111.0011111>1=1.<1=///0.//./00<000/0000;0000/./::/00;:0000000;0009;09909.0;....900;90;000;0;;B///
@M05620:37:000000000-D9766:1:1101:27794:17574 1:N:0:48
ACCACACCTTCTACAATGAGCTGCGTGTGGCTCCCGAGGAGCACCCCGTGCTGCTGACCGAGGCCCCCCTGAACCCCAAGGCCAACCGCGAGAAGATGACCCAGGTGCGTGGCCCGCTACCTCTTCTGGTGGCCGCCTCCCTCCTTCCTGGCCTCCCGGAGGTGCGCCCTTTCTCACTGGTTCTCTCTTCTGCCGTTTTCCGTAGCACTCTCTTCTCTGACCTGCGTCTCCTTTGGAACTCTGCAGGTTCT
+
AABABBB>FFFFGGGGGGB5FGHHGGGAAFGAF2FE2EE?EHDGGGGAEDFFEFHHHHHCEC?EFFEEEGFHFHHGGGCHGHHHHGGCDCBD/A<2?GFHHH/FFGH1<<C@FH<>@--<CGBHF==G0=CDHACDFDFHFGGGGGGGGGGGGGGG?A?;--;9/-;DDFFFFFF/BFFFFFFBBBFFFFFFFFFFFFFFFF99D.9/FBFFFFFFFFFFFFFB.9DFDFFFFB//BBBBFFFF/BFFFFF
@M05620:37:000000000-D9766:1:1101:14770:17585 1:N:0:48
GAGGCTGCTTTGGAAGAAACTGACAAGCCAGGGACAAAAGATCGGAAGCGCACACGTCTGAACTCCAGTCACGAGATTCCATCTCGTATGCCGTCTTCTGCTTGAAAAAAAAAAAAAACAGGTAACCCTCCTATCCTACTTCATCACTACATACAATCCCACAACTCCCTTATAGCTCATCACATATTCAGCATCTTAACTCACCCCTCTCTCCACTATCCTCCATGTGTGATTCTTCTGACCTCCAATCG
+
AABBBBFBFFFFGGGGGCGGGGFGBGFCCFAFFGFFE2232BBGFGGF2AE0EEGEAFCFHGHFFGFEFGBFGF>BFEF4B4BFB1?>FB@FE?>??4BGGH3FBBFGHGG//B/////.0.<1111.0..0000/0<0000=00=000//000000/:0;C.../00./0/;0;0;000;;0009;0000000;090000;0/.;-.;./////./://///:.//9/:9/////:/;////9/:.9//.
@M05620:37:000000000-D9766:1:1101:7483:17760 1:N:0:48
AGTGCCAGCTCTCAATCTCATGCCCTTCGATCGGAAGAGCACACGTCTGAACTCCAGGCACGAGATTCCCTCTCGTATGCAGTCTTATGCTTGAAAAAAAAATAAAACCTATGTTAGCATCCAGCGTAGAAATCTGGGAGGTGGGGAGGAGTGAGGATTTGGGGAAAGACAGGACTAACCGAGGAGGGCTCTGGAAAATGATGGGGTGAGGAGGGGCTCTTTAGCTCCGACCAATCCCCCTATCTTCTCTC
+
AA3>ADFFBFFFGFFGGFG5BBGCHC44A46FAEACEHHHFFGEAA2BADDAAB3AB311ABAEEFGAGA52BBBB?EGGEFHFGH@4B3@4@B@FDC//>/0?33?3/3B?3B44433B2B2?B//<//@2FFDHEE0F/?F//-.--.>0<0<<<<=<DF.-...:///:..:;::/;:-9--:.-9..;;90:;B;;90//9.9-..9/.9--;-;BB/9//9/;.-;;@./B./..9.9//;//;//
@M05620:37:000000000-D9766:1:1101:2391:17805 1:N:0:48
GAGGCTGCTTTGGAAGAGCACACGTCTGCACTGCACTCACACTGCCATGCCAAGGACAAATGATCGGACGAGCTCACGTCAGCACTCCCTCCGCACCATTCCATCTCCCATTGCGCGTTTCCCTCGAAGGAAACAGGGAGTTTGCGACCCGTCCTGACTTGGCGACAGCCCATCCTACCCGTGTACGCTTCTGGCAACTTCCGGGGTACGGAGGGCCCCTTTCGCTCCCACCAGTCCCCCTCTCTGGTCTA
+
11>>>11>1D3FA1FGFBGBGGFGBA00A3BF01B1FAAFFH0B1BG11BBF1A/BBF0F1DG2DFAEA/>E>/1BFH>>/B1EG1B0/B0?/?///0BB>B221B11001111?//<</12110</0//000<00//?<?01<=-----<<...00/=D00/-:;-:....;;99B0:..;.9:0..9;CG0:090-;9//---9--/-9-------999//-----;-;B--999BAB@-;;9/;9/F/
@M05620:37:000000000-D9766:1:1101:5805:17870 1:N:0:48
ACCACACCTTCTACAATGAGCTGCGTGTGGCTCCCGAGGAGCACCCCGTGCTGCTGACCGAGGCCCCCCTGAACCCCAAGGCCAACCGCGAGAAGATGACCCAGGTGAGTGGCCCGCTACCTCTTCTGGTGGCCGCCTCCCTCCTTCCTGGCCTCCCGGAGCTGCGCCCTTTCTCACTGGTTCTCTCTTCTGCCGTTTTCCGTAGGACTCTCTTCTCTGACCTGAGTCTCCTTTGGAACTCTGCAGGTTCT
+
BCCCAACCFFFFGGGGGGGGGGHHGGGEHGHHHGGGGGGGGHDHHGGGGGEGHHHGGGHGGGGGGGGGGGGHFHHGGGGHGHGHFGGGFFCGGGHHHHHHHHGFFHHHHGGFGHHGGGGGHHHHHHHHHHHGHHGGGGGHGHHGHGGGGGGGGGGGGGGGGGGGGGFFFFFFFFFFFFFFFFFFFFFFHFFFFFFFFFFFFFFF.;;FFFFFFFFFFFFFFFFFFFFFFFFFFFFFFFFFEFFFFFFABFF
@M05620:37:000000000-D9766:1:1101:19624:18087 1:N:0:48
ACCACACCTTCTACAATGAGCTGCGTGTGGCTCCCGAGGAGCACCCCGTGCTGCTGACCGAGGCCCCCCTGAACCCCAAGGCCAACCGCGAGAAGATGAAGGTGAGTGGCCCGCTACCTCTTCTGGTGGCCGCCTCCCTCCTTCCTGGCCTCCCGGAGCTGCGCCCTTTCTCACTGGTTCTCTCTTCTGCCGTTTTCCGTAGGACTCTCTTCTCTGCCCTGAGTCTCCTTTGGAACTCTGCAGGTTCTAGA
+
AAAAAAAAFFFFBGGGGG1F1FG1EEEEGEHHHFFEEEGCGHHHHGGEEEFCGHHHHHHEEGGGEA@EGGGGHFCEGGGHGHHAEFGEGC/<<BGHGFEHHF1?1<FGEFHHCCCCGFHHHHHHGFHHCGHGCGGGHGBHCHHHCF:/;AFFG?C-;9AF/F@AG@@BFFFFBFFFB:B/;FFFFFFB9B/@A?FFFF-FFF-BFFFFFBBFFFFF/BEFE--BF/BFF9BF/9/BB/BFFBFF-/;FFF/
@M05620:37:000000000-D9766:1:1101:12609:18194 1:N:0:48
ACCACACCTTCTACAATGAGCTGCGTGTGGCTCCCGAGGAGCACCCCGTGCTGCTGACCGAGGCCCCCCTGAACCCCAAGGCCAACCGCGAGAAGATGACCCAGGTGAGTGGCCCGCTACCTCTTCTGGTGGCCGCCTCCCTCCTTCCTGGCCTCCCGGAGCTGCGCCCTTTCTCACTGGTTCTCTCTTCTGCCGTTTTCCGTAGGACTCTCTTCTCTGACCTGAGTCTCCTTTGGAACTCCTGCAGGTTC
+
BBBBBAABFFFFGGGGFGGGGGGHGGGGH?GHHGFAEGGCGHHHHGGGGEGAGFGHHHHGGGGGCGFGGGGHHHCEGGGHGHHEHGGGGGGGGGHGBFFHHHGGFHHHGHHGGGGGGGGGHHGHHHHHFFHGHHGGGFGHEHHGHGGGGGGGGFFGGGGAGGGGFGFFFFFFFFFFFFFFFFFFFFFFFFFFFFFFFFFFFFFEDAFFFFFFFFFFFFFFFFFFFFFFFFFFFFFFFFFFFFFFFFFFFF/
@M05620:37:000000000-D9766:1:1101:26374:18379 1:N:0:48
GAGGCTGCTTTGGAAGAAACTGATAAGTCAGGGCAACAAGATAGGAAGAGCACAGGTATGAATTTCAGTTAATTTCGAGCATCTGGTATAACTGCCACTGCTCTTACAAATTATCGACTAAGGCACGCTGCTTGCTGGCATCACGGAGCTGCGCCCTTACTCACTGGTTCTATCTTTTGCAGGTTTAACTCAGACTCTCTTATCACATCTGAGTCCCATTTGGCGCTTCGCCGGTTTTGACTAGGCAGCGC
+
1>>?>1BACB@FGFFA1B11BBF3D31A3A10AA00BA0001A10B1B00B1000/BA2B222222222222A2D20/B/A1BD@1@B2B2B11@01BB11B111B1@1B111@2//>?>BB0000/>///BB1?E11/01FC1/////01<///</011?1<<1<0??FH1>1>11=F1110<GG100000<0//<GFG000=<;00;00;0000/0;;000/-;-:.;..--;..9.-///9B//--9-
@M05620:37:000000000-D9766:1:1101:15768:18485 1:N:0:48
ACCACACCTTCTACAATGAGCTGCGTGTGGCTCCCGAGGAGCACCCCGTGCTGCTGACCGAGGCCCCCCTGAACCCCAAGGCCAACCGCGAGAAGATGACCCAGGTGAGTGGCCCGCTACCTCTTCTGGTGGCCGCCTCCCTCCTTCCTGGCCTCCCGGAGCTGCGCCCTTTCTCACTGGTTCTCTCTTCTGCCGTTTTCCGTAGGACTCTCTTCTCTGACCTGAGTCTCCTTTGGAACTCTGCAGGTTCT
+
BBBBBBBAFFFFGGGGGGBGGGHHGGGBGGHHHGGGGGGGGHGHHGGEEGGGHHHHHHHFGGGGGGGGGGGHGHHGGGGHGHHHHGGGGG/BDGHGHHHHHHEGGHHFHHHGGHHGGGGGHHHHHHHHHHHGHHGGGGGHGHHGHGGGGGGGGGGGGGGGCGGGGGFFFFFFFFFFFFFFFFFFFFFFFFFFFFFFFFFFFFFFDFFFFFFFFFFFFFFFFFFFFFFFFFFFFFFFFFFFFFFFFFFFFFF
@M05620:37:000000000-D9766:1:1101:13084:18513 1:N:0:48
AGTGCCAGCTCTCAATCGCACAGGGGACCCAGGGCCTGGCCCCTCCATCCAGAAAACCTATGACCTCACCCGCTACCTGGAGCACCAACTCCGCAGCTTGGCTGGGACCTATGTGAGTATCCAGCGTAGGAATCTGGGAGTTGGGGAGGAGTGAGGAGTTGGGGAAAGACAGTCCTAACCGTGGAGGGTTCTGGTAAATGATGGGGTGAGGAGGGGCTCTTTGGCTCCCACCAGTCCCCCTGTCTGGTCTA
+
AB>ABFF@3FFFGGGGGGGGGGHCFGGGGGHHGDGGAFHHHHGHGGHHHGHHHHHHHGHGFFHHHHHHHHHGGEGGHFFHHHHHGGFHGFHHG?EGGHHHGHHGGCHHGHHHHHHHHHGHHHHHHGGGGGHHHHHHHHHGGHHHFGGGGGGHHHHHHGHHHHGGGGHHHHHHHHHHHHHHFGGGGGGGFGGGGGGGGGGGGGGGGGFFFFFFFFFFFFFFFFFFFFFFFFFFFFFFFFFFFFFFFFFFFFF
@M05620:37:000000000-D9766:1:1101:10608:18605 1:N:0:48
GAGGCTGCTTTGGAAGAGCACACGTCTGCACTCCAGTCACGAGATTCCCTCTCGTATGCCGTCTTCTGCTTGAAAAAAGAAGCCCCAACTCCGCCGCTTGCCTGGTCCCTATTCGATTATCCATCGTCGTAATCTCGCTGTTGTGGATGACTTAGCATTTTTGTCAGCACATTCCTAACCGCGTGCGGGTCTGGTAACAAATGGTGTGAGGAGCCGCTCTTTGGCTCCCACCCGTCCCCCCTTCTCTTCTA
+
AAABB?CAFFFFFGGGFGGBGBHGHA4A5BFH3FG3DFBGDEA2ABG5B5BFGEAE3AA3AEE1B5DBFGBG13BFGE1BF3B1?1>???BFEE1/>/?F/33?/B3BBBB3440222/B2BF21/?///00?F210///??F?/DHC111111>1>11<11-/0=00=.<000<000/<---:-.---9:///;09900;0=000.;;/9BD..-;;;;;B9;;//:AF.;.-.;:AEF-9FFB///9;/
@M05620:37:000000000-D9766:1:1101:12344:18636 1:N:0:48
ACCACACCTTCTACAATGAGCTGCGTGTGGCTCCCGAGGAGCACCCCGTGCTGCTGACCGAGGCCCCCCTGAACCCCAAGGCCAACCGCGAGAAGATGACCCAGGTGAGTGGCCCGCTACCTCTTCTGGTGGCCGCCTCCCTCCTTCCTGGCCTCCCGGAGCTGCGCCCTTTCTCACTGGTTCTCTCTTCTGCCGTTTTCCGTAGGACTCTCTTCTCTGACCTGAGTCTCCTTTGGAACTCTGCAGGTTCT
+
CCCCCCDAFFFFGGGGGGGGGGHHGGGBEEHHHFFFDGGGGHHHHGGGGEGGHHHHHHHGGGGGGGGGGGGHHHHGGGGHGHHHHGGGGGBDGGHGFHHGHHEGGHHHHHHGGHHGGGGGHGHHHHHHHHHGHHGGGGGHGHHGHGGGGGGGGGGGGGGGGGGGGGFFFFFFFFFFHFHFFFFFHFFFFFFFFFFFFFFFFFFFFFFFFFFFFFFFFFFFFFHFFFFFFFFFFFHFFFFFFHFFFFFFFFF
@M05620:37:000000000-D9766:1:1101:26247:18902 1:N:0:48
GAGGCTGCTTTGGAAGAACATAATAGAGTACTGCAACAGTTCGCCCTGGACCTGGAAAAGGTTCTTGCCTTGCTTACAGAAGCTGAAACAACTGCCAATGATGCCATACACCCTCGTTCCAGAACACCCGCACATGCAACACAACACTGTGGAAAAATGTTACACTGATCACAGGCGTGATTCCTAAAATGTGCTGCGCGTACCCTCGAGATCAGCAAATTCTCAAAGGGAAGACATTACGAGTTGACACC
+
BBBABAFBFFFFGG5FE4B4B5F5DA55DAFH5FD44BBDDA2222A2222B2BFF33F31B33B5F5BG5B3D5A3B3DG3BBBD@@B??BEGH33EGH3BB4B@43BB@3?11///00?433B30///////11B1110///?//1121<11100?1<?<?<F1111110<1..-.-./000=0=0<000==D00-:-:--.00.-9...;00;0/90000;0;00/;....///9//...99//9/;9
@M05620:37:000000000-D9766:1:1101:12322:18953 1:N:0:48
AGTGCCAGCTCTCAATCGCACACGTCTGACCTCCCGTCACGAGATTCCATCTCGTATGCCGTCTTCTGCTTGAAACAAAAAAAAACAACTCCAATATTCTCCGCGTACGTACCCGCTACTCTACTCGCAAAATGTCGTACCCGCGCTGCTGCCACCATGTCTCTCAAGTCAGTCATTTCCGCTTACGATCGCTTGTGGATCTCATTGCACCATTTTCCGCCTTTTTCCTGTTACCGCAACCGCCCGGGCCA
+
ABAABFFFAFFFGGGGGGGFGABEHFGFF5FHFA2AABAEEEFEFHHFD5FHHHGGA3DGFBE1BAD5DGEFGBG3GEA1B////?EGCFD33343BB4?4B///<///2?//2</</<<1<1<11//>.->1<<1<.>..CA@-@C@.00:.:;.C00:<0000:;009900;0C00;;.:CE.0;...-;;...9.//B/;/9/;//;/:://///.:.:AB:F//:/://9/.----;-:;@-----.
@M05620:37:000000000-D9766:1:1101:15761:18962 1:N:0:48
ACCACACCTTCTACAATGAGCTGCGTGTGGCTCCCGAGGAGCACCCCGTGCTGCTGACCGAGGCCCCCCTGAACCCCAAGGCCAACCGCGAGAAGATGACCCAGGTGAGTGGCCCGCTACCTCTTCTGGTGGCCGCCTCCCTCCTTCCTGGCCTCCCGGAGCTGCGCCCTTTCTCACTGGTTCTCTCTTCTGCCGTTTTCCGTAGGACTCTCTTCTCTGACCTGAGTCTCCTTTGGAACTCTGCAGGTTCT
+
CCBCC@BBFFFFGGGGGGGGGGHHGGGEHEFGHGGGDGGFGHHHHGGGFGGGHHHHHHHGGGGGGGGGGGGHHHHGGGGHGHHHHGGGGGGGGGHHHHHHHHECA?GGHHHEGHFCG@FGHHHHHHHHHDGGHHGGGGGHGHHGBGGGGGGGGGGGGG?-;BFGGGFFFFFFFFFFFFFFFFFFFFFFFFFFFFFFFFFFFFFF?DFFFFFFFFFFFFFFFFFFFFFFFFFFFFFFFFFFFFFFFFFFFFF
@M05620:37:000000000-D9766:1:1101:21553:18987 1:N:0:48
ACCACACCTTCTACAATGAGCTGCGTGTGGCTCCCGAGGAGCACCCCGTGCTGCTGACCGAGGCCCCCCTGAACCCCAAGGCCAACCGCGAGAAGATGCCCCGGGGGAGGGGCCGGCTACCTCTTCTGGTGGCCGCCTCCCTCCTTCCTGGCCTCCCGGAGCTGCGCCCTTTCTCACTGGTTCTCTCTTCTGCCGTTTTCCGTAGGACTCTCTTCTCGGACCTGAGTCTCCTTTGGAACTCTGCAGGTTCT
+
CCCCCCCCFFFFGGGGGGGGGGHHGGGFHGHHHGGGGGGGGHHHHGGGGGGGHHHHHHHEGGGGGGGGGGGHHHHGGGGHGHHHHGGGGGBFGDHFHB2?G////-----;-;C---9.;/00;990;0;;.C.-;-.;E./;9/0B:0B/A.0AE9D;---.09-;D-CF0000:00;/B000009B0900:0-ADF.B0.9.;A09//09;00:0..9;-////9;9B0FF0B/;00000009B.AB00
@M05620:37:000000000-D9766:1:1101:10722:19011 1:N:0:48
ACCACACCTTCTACAATGAGCTGCGTGTGGCTCCCGAGGAGCACCCCGTGCTGCTGACCGAGGCCCCCCTGAACCCCAAGGCCAACCGCGAGAAGATGACCCAGGTGAGTGGCCCGCTACCTCTTCTGGTGGCCGCCTCCCTCCTTCCTGGCCTCCCGGAGCTGCGCCCTTTCTCACTGGTTCTCTCTTCTGCCGTTTTCCGTAGGACTCTCTTCTCTGACCTGAGTCTCCTTTGGAACTCTGCAGGTTCT
+
DDDDDCDDFFFFGGGGGGGGGGHHGGGFHGHHHGGGGGGGGHHHHGGGGGGGHHHHHHHGGGGGGGGGGGGHHHHGGGGHGHHHHGGGGGGGGGHHHHHHHHHHGGHHHHHGGHHGGGGGHHHHHHHHHHHGHHGGGGGHGHHGHGGGGGGGGGGGGGGGGGGGGGFFFFFFFFHHHHHFFFFFHHFFFHFHHFFFFFFHFFFFFFFFFFFFFHHHFFFFFFFFFFFHHHFFFFHFFFFFFFFFHFFFFFF
@M05620:37:000000000-D9766:1:1101:12713:19109 1:N:0:48
GCGGCTGCTTTGGAAGAGCACACGTCTGAACTCCCGTCACGAGATTCCATCTCGTATTCCGTCTTCGGCTTGAAAAAAAAAAAAAACGCAAGAGGAAACCCAGTCGAGTCACAAGCTCCTGCTTCTACCGGCCGCCAACCTACCAACTGCCCTCACTGCAGCGCGCCCTTGCTCATCAGTACTCTCTCTTGACGTTGTCCGTAGGACTCTCTTAACAGCACTGCTTCTCTGGTGGAACCCTGCGGGATCTA
+
11>AA>AAFFD1B1BBEBFFGGAEGACFF2BGHH0BA/BAEB/EFGFE22DDGGFE01DBF1BBBF//>F>FFG11BEE?>>///<?<B/@CF0/?00?0//?11///101==<<.1<11>F>1>1000<---:-;--..://.99A//0/.9;A.9000//---99@-/-9/9///////;//:9;9/9/:;;9---/9:--:A//;/:FF9//://9--//////;////:-;-//-9----9--;-;/
@M05620:37:000000000-D9766:1:1101:21906:19182 1:N:0:48
GAGGCTGCTTTGGAAGAACATAAGACTGAACTGCAACAAGTTGGGGTAGACCCGGAGAACGTCTTCGGGTTGCTTAAAGACATTGATCAAACTGACACTTTTCGAAAAAACAAAAAACGAGGGGTACAGCGAATAATAGAAAAGAATAAAATACAACAACACAAAATGGAAAGTGTGTCAAACACTTCCCATAGCTATCGATGGACAATAACATAATACAATGCGTACCTCATAGTTTCAACACTCAAAAT
+
A?AAAAFAFFDDGCBFGB1111A1A1AB1B1DAAE110A012A10//A/1BB/EAA//B1B/A0BD///BB@0112B@1BB01B11@12B1BBB1B@1BB1BG>/0//0><</0B?<<////////1111///<.111111100>011><000000<.....<..:00000:.0000.0;000..0000/00/9;000/..99./00.90099;000///;//;-----/9/;//////////9;///;/;
@M05620:37:000000000-D9766:1:1101:18514:19254 1:N:0:48
GAGGCTGCTTTGGAAGAAACTGACAAGCCAGGGACAAAAGATCGGAAGAGCACACGTCTGAACTCCAGTCACGAGATTCCATCTCGTATGCCGTCTTCTGCTTGAAAAAAAAAAAAACTTACTGAGAGACAACAAGATACGTGACTAGATGTGAGTAAGCACCTATAAACAGTTCTCGGGGGAAAGGGCACTCGGAAAGCGCGTACAGAGGCGAGCCATTTAGTCGGTGTCTTGGGTAGCGGGATGAACTA
+
AABBBCFBFFFFGFGGGGFGGGFBFDBFFGFHGGGG2GHH2BFFE?BECGHHHHFGHHGFDDBFBB3FGF3FE?E1FGHHHHHGFHGFHHHHGFGHFHHHGHH@FHFFGGEG?>//</1111111111/<0<...00111.10.<0</0000000000<00/://000000/00;00..----........//....-:/.-----.///..-----////////.-;.;////;9A9.9--9-..////:
@M05620:37:000000000-D9766:1:1101:9549:19390 1:N:0:48
ACCACACCTTCTACAATGAGCTGCGTGTGGCTCCCGAGGAGCACCCCGTGCTGCTGACCGAGGCCCCCCTGAACCCCAAGGCCAACCGCGAGAAGATGACCCAGGTGAGTGGCCCGCTACCTCTTCTGGTGGCCGCCTCCCTCCTTCCTGGCCTCCCGGAGCTGCGCCCTTTCTCACTGGTTCTCTCTTCTGCCGTTTTCCGTAGGACTCTCTTCTCTGACCTGAGTCTCCTTTGGAACTCTGCAGGTTCT
+
BAAABBBAFFFFGGGGDGAFGFHHGEFECAFGEFGEDGGGGHHHHGGGAEEGGGFHHHGGCGGGGDGGGGFFHFHGGGFHGFHHHG?EGGCGCGHGFHHHHHGHGHHHHHBFFHHGGGGGHGBGHHHGHHFDHHGGCDDHGHHGFGFGGFGGFFFGEDG?BBEGF@?FBBFFFFFFFFFFBFFFFFFFFFFFFFBDABFFF?BADFFFFFFB/BFBBFFFFFFFFFFFFFFFFFFFFFFFFFFFFFFFFFF
@M05620:37:000000000-D9766:1:1101:20955:19703 1:N:0:48
ACCACACCTTCTACAATGAGCTGCGTGTGGCTCCCGAGGAGCACCCCGTGCTGCTGACCGAGGCCCCCCTGAACCCCAAGGCCAACCGCGAGAAGATGACCCAGGTGAGTGGCCCGCTACCTCTTCTGGTGGCCGCCTCCCTCCTTCCTGGCCTCCCGGAGCTGCGCCCTTTCTCACTGGTTCTCTCTTCTGCCGTTTTCCGTAGGACTCTCTTCTCTGACCTGAGTCTCCTTTGGAACTCTGCAGGTTCT
+
AAAAA11A1FFFFGGDEGBFGGHCGEE0AAFG1EFE0EEAAGGAGGG//AEFFFFHHHF??ECGG/EEE@CEGEGFGECHEAHHEGGGGC/<@AGF>D1?GGEHGGH1<GHFGFHCGGGCHGHHHHHFHHFCCHCCGGCEEHHGHGGGGGGFGGGGGGG-A@FGGG@F@?FFFFFEFFBBFFFFFFFFFFFFFF@AAFEFFFFEFFFFFFFFFFFEFFB/BFFFBFBFFFFFFFFF/FFFBFFFFFFFFFF
@M05620:37:000000000-D9766:1:1101:3093:19824 1:N:0:48
GAGGCTGCTTTGGCAGAGCACACGTCTGGACTCCAGTCACGAGATTCCCTCTCGTTTGCCGTCTTCTGCTTGAAAAAAAACAAAAATTTATGCCTTAAAGAGTATATGAACTAAATTCGGAGTAAAATTCTAATATAAATAAAAAAGAATTAATAGTACATCAATCTTATAAGTGGGATTAAAGCAAAGATGTAAAGCGACACAACGCATAAATCTGATGCAAGTAGTATAAATATAGGTACATAATATAC
+
>AA3>>FBFFFFGBFE2FB4B4BEGHHF45BBGGCGDGFGGEEEFHHHBABFABF1BEGBAB0BFGHFFHH@1B551EE/1111111334443344333432444?4444?4333444/0///B333323333322222222222//?0111111111111111111111111>11..//00000/////00000000..---/..---..0000000;9000000000000000000000009///9///
@M05620:37:000000000-D9766:1:1101:5881:19953 1:N:0:48
AGTGCCAGCTCTCAATCGCCCCGGGGACCCAGGGCCTGGCCCCTCCATCCAGACAACCTATGACCTCACCCGCTACCTGGAGCACCAACTCCGCAGCTTGGCTGGGACCTATGTGCGTATCCAGCGTAGGAATCTGGGAGTTGGGGAGGAGTGAGGAGTTGGGGAAAGCAAGTCCTAACCGTGGAGGGTTCTGGTCAATGATGGGGTGAGGAGGGGCCCTTTGGCTCCCACAAGTCCCCCTGTCTGGTCTA
+
ABBABFFFBFFFGGGGGGGCG2EAEEGEEEAAFEGEFGHHGHGFEFBGFG3FF1FFGGCFGHFGHHH3GFGFGG>EHHHHHHHHHHHHGGHHDG/EEGHH/GG/AEGHGH1FGGF2?FGGHH<FHDD/>A11>1FHFE0>CGGH?C.=CGGH.C0CGDHHCHG@.=E./;FB;FGGG;/;-.9-;CG-:FFFFFF/9;B/9;BFFFF;.AF/.9@BB-;E9BFFFBBEF.A...:FFFFF;EFFFFFFFF/
@M05620:37:000000000-D9766:1:1101:25951:19959 1:N:0:48
ACCACACCTTCTACAATGAGCTGCGTGTGGCTCCCGAGGAGCACCCCGTGCTGCTGACCGAGGCCCCCCTGAACCCCAAGGCCAACCGCGAGAAGATGACACAGGAGAGAGGCCCGCTACAGCTTCTGGTGGCAGCCTCCCTCCCTACTGGCCTCCCGGAGCCGCGCCCTTTCTCACTGGTTCTCTCTTCTGCCGTTTTCCGTCGGACTCTCTTCCATGAACTGAGTCTCCTTTGGAACTCTGCAGGTTCT
+
AA>3AA3>CFFFGGGFFGGGGBGFEAEE42GCEEAE2AE22FHFHGCG1AE1BB3FHC3E@E0EFE>EGEEFHFE/EE/EF/GFE?E<DGGC?DF1111F1FCH/0?<//?/?F<ACDC@000<<00=D<GFF/.AG//..//:./0;00;E.9A.9E?-@9.B?BB--9F////9BB99/;//;///99/;B/@99;./:./.-;9@=9/99FB//;FB/;BFF//;BFBFBB///BFBF/;BFFF9FFF
@M05620:37:000000000-D9766:1:1101:9775:19975 1:N:0:48
ACCACACCTTCTACAATGAGCTGCGTGTGGCTCCCGAGGAGCACCCCGTGCTGCTGACCGAGGCCCCCCTGAACCCCAAGGCCAACCGCGAGAAGATGACCCAGGTGAGTGGCCCGCTACCTCTTCTGGTGGCCGCCTCCCTCCTTCCTGGCCTCCCGGAGCTGCGCCCTTTCTCACTGGTTCTCTCTTCTGCCGTTTTCCGTAGGACTCTCTTCTCTGACCTGAGTCTCCTTTGGAACTCTGCAGGTTCT
+
AAABBBBBFFFFGGGGGGGGGGFHGEGFHCHHHGGGGAEFEHHHHGGGFGGGGGFHHHHGGGGGFEEGGGFHGHHGGGGHGHGHHGGGCGCFGGFFFGFHHGHHE<1?GFFFGHHDCG@DHFHHDDGGD0<ACGDCFGGHFCGGHGGG0;9FFFAEEGGGGAFBF?-ABCFF//;///BFFFB/F/9FF9/9/B-DDBEFF?/9DDBBFB/FFFFFFEB/BFBFB9/B/BFBFBFFFFFBBBBFFBFFB//
@M05620:37:000000000-D9766:1:1101:5293:20367 1:N:0:48
ACCACACCTTCTACAATGAGCTGCGTGTGGCTCCCGAGGAGCACCCCGTGCTGCTGACCGAGGCCCCCCTGAACCCCAAGGCCAACCGCGAGAAGATGACCCAGGTGAGTGGCCCGCTACCTCTTCTGGTGGCCGCCTCCCTCCTTCCTGGCCTCCCGGAGCTGCGCCCTTTCTCACTGGTTCTCTCTTCTGCCGTTTTCCGTAGGACTCTCTTCTCTGACCTGAGTCTCCTTTGGAACTCTGCAGGTTCT
+
BBBABBBBFFFFGGGGGGGGGGHHGGGEEEHHFFGEDGGGFHHHHGGGDEFGHHGHHHHGGGGGGGGGGGGHHHHGGGGHEHHHHGG?DGGGGGHHFHHHHHHHGHHHHHHGGHHGGGGGHHHHHHHGHHHGHHGGGGGHGHHGHGGGGGGGGFGGGGGGGGGGGGFFFFFFFFFFFFFFFFFFFFFFFFFFFFFFFFFFFFFFFFFFFFFFFFFFFFFFFFFFFFFFFFFFFFFFFFFFFFFFFFFFFFF
@M05620:37:000000000-D9766:1:1101:19942:20542 1:N:0:48
ACCACACCTTCTACAATGCGCTGCGTGCGGCTCCCGAGGAGCACCCCGTGCTGCTGACCGAGGCCCCCCCGAACCCCAAGGCCAACCGCGCGAAGATGACCCAGGTGCGTGGCCGGCTACCTCTTCTGGTGGCCGCCTCCCTCCTTCCTGGCCTCCCGGTGCTGCGCCCTTTCTCACTGGTTCTCTCTTCTGCCGTTTTCCGTAGGACTCTCTTCTCTGACCTGCGTCTCCTTTGGAACTCTGCAGGTTCT
+
AAAAA1A>1CFFGGGFEG1AE?FGG0A000AA/ABA/EE?/FF0FFGE/?B/1F1EGH0/>E?EGCGEG//<B<BFG?/FC/GH/F<<CC@<-@@.<G0<CGAGE<CFCEGGCF-;A-EBFFFFB9CFFCFGFF@-ABBEAFFBFFFFFFEFFFFFFF@-;-;9B?@A?99BFFFBFFBFBFFFF/BB/9999B@;;FA/9BFFFAB/FBFBFF/;BFB/99FF?@A99BF9BFFB9FFEFFFFFFFFFFF
@M05620:37:000000000-D9766:1:1101:7583:20750 1:N:0:48
ACCACACCTTCTACAATGAGCTGCGTGTGGCTCCCGAGGAGCACCCCGTGCTGCTGACCGAGGCCCCCCTGAACCCCAAGGCCAACCGCGAGAAGATGACCCAGGTGAGTGGCCCGCTACCTCTTCTGGTGGCCGCCTCCCTCCTTCCTGGCCTCCCGGAGCTGCGCCCTTTCTCACTGGTTCTCTCTTCTGCCGTTTTCCGTAGGACTCTCTTCTCTGACCTGAGTCTCCTTTGGAACTCTGCAGGTTCT
+
CCCCCCCBFFFFGGGGGGEGGGHHGFGBFEHHHFFGDFGGGHHHHGGEEGGGHHHHGHHGGGGGGGGGGGGHHHHGGGGHGHHHHGGGGG@FGGHGGHHHHHGHGGHHHHHGGHHGGGGGHHHHHHHHHGHGHHGGGGGHGHHGHGGGGGGGGGGGGGGGGGGGGGFFFDFFFFFFFFFFFFFFFFFFFFFFFFFDFFFFFFFFFFFFFFFFFFFFFFFFFFFFFFFFFFFFFFFFFFFFFFFFFFFFFFF
@M05620:37:000000000-D9766:1:1101:11324:20854 1:N:0:48
ACCACACCTTCTACAATGAGCTGCGTGTGGCTCCCGAGGAGCACCCCGTGCTGCTGACCGAGGCCCCCCTGAACCCCAAGGCCAACCGCGAGAAGATGACCCAGGTGAGTGGCCCGCTAACTCCTCCGGTGGCCGCCTCCCTCCTTCCCGGCCTCCCCGAGCTGCGCCCTTTCTCACTGGTTCTCTCTTCTGCCGTTTTCCGTAGGACTCTCCTCCCTGACCTGAGTCTCCTTTGGAACTCTGCAGGTTCT
+
CCCCCCCCFFFFGGGGGGGGGGHHGGGGHGHHHGGGGGGGGHHHHGGGGGGGHHHHHHHGGGGGGGGGGGGHHHHGGGGHGHHHHGGGGGGGGGHHHHH2CF//?1?1011?/GH?D--.>0=0D</.<<CDFH--;..;EFBE/C9F/9A-AA.CA.9---.;0-9AD-BF0000;00;0;00::00;90:0B-::BE0;.0...009/0:/;//./0//;09//0:90;0;F0F0B9BF0B000.;BF0
@M05620:37:000000000-D9766:1:1101:11900:21194 1:N:0:48
ACCACACATTCTACAATGCGCTGCGTGCGGCTCTCGAGGAGCACCCCTTGCTGCTGACCTAGGCCCCCCTGAACCCCAAGGCCAACCGCGCGAAGATGACCCAGGTGCGTGGCCTGCTACCTCTTCTGGTGGCCGCCTCCCTCCTTCCTGGCCTCCCGGAGGTGCGCCCTTTCTCACTGGTTCTCTCTTCTGCCGTTTTCCGTAGGACTCTCTTTTCTGACCTGCGTCTCCTTTGGAACTCTGCAGGTTCT
+
>>AAAAA3BBDFGGGGGGGGGGGGEEE22AEAE3BB3EEE1GHFGGGF1FGH5F33FGE5B@3FGGGGG/1BBGGGGE?FFHHHEF/>EE/<C/C/2<?F22/F/FFF/?D@-01.<1=GGDGDG<D00=/<<CCG?EGHEGHDHGFHB0;F.99CAA?---::B-:A=-BFEFF/FBFBFFFFFFFFFFB/F/-:./;FBABA9.//;/;BBB/;;FFBFFFB.BA=A.:F/FFEFBFFFFBB/FFFFFF
@M05620:37:000000000-D9766:1:1101:11896:21215 1:N:0:48
ACCACACCTTCTACAATGAGCTGCGTGTGGCTCCCGAGGAGCACCCCGTGCTGCTGACCGAGGCCCCCCTGAACCCCAAGGCCAACCGCGAGAAGATGACCCAGGTGCGTGGCCCGCTACCTCTTCTGGTGGCCGCCTCCCTCCTTCCTGGCCTCCCGGAGCTGCGCCCTTTCTCACTGGTTCTCTCTTCTGCCGTTTTCCGTAGGACTCTCTTCTCTGACCTGCGTCTCCTTTGGAACTCTGCAGGTTCT
+
ABBCBBCAFFFFGGGGGG5BFGHHEEGBEFHGHFGGFGGGGHHHHGGEEEGGGHHHHHHEFGGGGGGGGGGHHHHGGGGHGHHHHGGGGG/BDGHEGDGFHHFHCFG1AFGGGHHFGGGGHHHHHHHHHHHGGHGGGGGHGGGGGGGFGGGGGGGGGGA;:CFFFFFFFFFFFFFFFFFFFFFFFFFFFFFFFFFFFFFFFFFFFFFFFFFFFF;BFFFFFFFF.9DDFFFFFFFFFFFFFFFFFFFFFFF
@M05620:37:000000000-D9766:1:1101:11883:21229 1:N:0:48
ACCACACCTTCTACAATGAGCTGCGTGTGGCTCCCGAGGAGCACCCCGTGCTGCTGACCGAGGCCCCCCTGAACCCCAAGGCCAACCGCGAGAAGATCACCCAGCTGAGTGGCCCGCTACCTCTTCTGGTGGCCGCCTCCCTCCTTCCTGGCCTCCCGGAGCTGCGCCCTTTCTCACTGGTTCTCTCTTCTGCCGTTTTCCGTAGGACTCTCTTCCATGACCTGAGTCTCCTTTGGAACTCTGCAGATTCT
+
>>A?AAAAFFFFFGGGFGGFGGHHGEEA4AGHEFG2EEGFDHDGHGGG1EEF5FEHFHFGG00EFG>EGFE?GHHGGGEG/EGHHGG@CFCC//??G2?FHFEH011?C11/FGG>D@@FHDGFHH0=0=CDHGCFGGGHGHHG/CF/0;;FGGGGG.--;=;99BDFFFFFFBFFFFFF9FBBFFFF/;F/;F>FFFFFB.9.;9;/BBFBFFF/99/BFFF.B.;/B99FFFF/FFB;BBFEF//99FF
@M05620:37:000000000-D9766:1:1101:5854:21555 1:N:0:48
ACCACACCTTCTACAATGAGCTGCGTGTGGCTCCCGAGGAGCACCCCGTGCTGCTGACCGAGGCCCCCCTGAACCCCAAGGCCAACCGCGAGATGATCTGGTGGCCAGCGGCCTGCTACCTGGTCTCCCGGCGGTGCGCCCCTTCTCACTGGTTCCGGCGTCGCGCGCTTTCTGTCGGGCTCTCTTCTCTGACGTGTGTCGCCGTAGTAACTCTTCAGGTCCGAGACCGGAAGAGAACACGGCTGAACTCC
+
CCDDDDDCFFFFGGGGGGGGGGHHGGGGHGHHHGGGGGGGGHHHHGGGGGGGHHHHHHHGGGGGGFGGGGGHFGHGGEEHGHHFEFGGG/<///22@?2222?BC01////>A..>G1>GH0<0=G00/<C-------=E--.=/0<0000/<0<0.-<--<---<--<DFF0:009<--<9FFF00BFFFFF.B./..<...--...00<F000<0<0000-<<-.9<---<.</B<//.-@-<.0:000
@M05620:37:000000000-D9766:1:1101:20796:21974 1:N:0:48
ACCACACCTTCTACAATGCGCTGCGTGTGGCTCCCGAGGAGCACCCCGTGCTGCTGACCCAGGCCCCCCTGAACCCCAAGGCCAACCGCGCGAAGATGACCCAGGGGGGGGGCAGCATACAGCTTATGGGGGCCGCATCCCCCCATCATGGACTACCGGGCTAACGCCCTTTCTCACTGGTTCTCTCTTCTGCGGTTTTCCGTAGGACTCTCTTCTCTGACCCGAGTCTCCTTTGGAACTCGGCAGCTTCT
+
BBBBBBB3BCFFGGGGGG4AEAEDGEEAAAGHFABB2EEGEHGHHGG0AEEGGHGHHFH2BFEHGEGGGGEFHGHGGGGHGHHHHGGGGG@@?DC??GDHH0/F//>-9-9-@9...//;///:///;/;A-B;-;-.;FE.;>-://:;//9/9;.@9---.//.;B-;BB//9///;BF//////B////:--ABFEF/./.;.;9////;/9B/9B/F/.9--;./;9BF/BBFF//9.9.-;.://9
@M05620:37:000000000-D9766:1:1101:10748:22241 1:N:0:48
GAGACTGCTTTGGCAGAAAGTTATATGTTAATCCAACATTTCACCCTGGACCTGGGAAAGATTCTCGCCTTAACTACAAAGCCTGACGCAAGAGGCTAACATCCGCGAATGGACCGCCACAGCTTATGCCGGCAGCCTCACTAACTCATGGACCCCCGCAGCAGCGCCCTTTCGGACTGAATCTCACAACTGCCCTTTTCCGTCCGACTCTCTTACAAGACATGAATCTCCTTTGTTGCTATGCAAGTTCT
+
111>>1BCD1B@FAB11A1BB3BA33ADF333DD11B001A22DBBAAF0BAABEAA1/F01DDA2A/AA/B1BD1BB11AABBB>B?///>0B///B1BB210/>>///1<B<0//</?GHHHHFF<11/</<//<00?<1>F1><<=11>10.<--<-??.;:-:-A-CCB9-.9-./00;;00;909;99/./9/;//-/-----;A/9FB:////--;////;//99:9//9--9/9/9:/9/9/9:
@M05620:37:000000000-D9766:1:1101:10752:22261 1:N:0:48
ACCACACCTTCTACAATGAGCTGCGTGTGGCTCCCGAGGAGCACCCCGTGCTGCTGACCGAGGCCCCCCTGAACCCCAAGGCCAACCGCGAGAAGATGACCCAGGTGAGTGGCCCGCTACCTCTTCTGGTGGCCGCCTCCCTCCTTCCTGGCCTCCCGGAGCTGCGCCCTTTCTCACTGGTTCTCTCTTCTGCCGTTTTCCGTAGGACTCTCTTCTCTGACCTGAGTCTCCTTTGGAACTCTGCAGGTTCT
+
BBBBBBBAFFFFGGGGGG5FGGHHGFGBEEFHHDGF?FGGGHGGHGG?EEEGFHFHHHHEGGCGGGGFGEEHHHHGGGGHGHHHHGGGGG?DCGGEGHGHGHHHGGHGHHFGGHECCGGGHHHHHGHFHHHGHHGGCGGGGHHGHGGGGGGGGGGGEGGCBAFGGGFDFFFFFFFFFFFFFFBFFFFFFFFFFFFFFFFFFFFFFFFFFFFFFFFFFFFFFFFFBFFFFFFFFFFFFFFFFFFFFFFFFFF
@M05620:37:000000000-D9766:1:1101:12455:22509 1:N:0:48
ACCACACGTCTTAACTCAAGTCCCGCATTCTTACCTCGTATGCCCTCTTCTGCGTGACCAACAAACAATCTCACCACCCACCCCGACCGCACGGCCACCCATCACCTAACTACACTACGAGGTCTCCCCCTGAGCCCCCACCACCCTACTCCCCCACCCCACCCCCCCTTTTCAGCCTTTCACTTCTCCTTCCCCTTTCCTCCCACTCTCCTCACCTAACAACCAAATCTGTTCATTGGAACATGCCCTCT
+
BABBBBB@BAB>5FGGFA4BBADBA2222DD5D5BF3AA23BFGA3BB5D5D501BAFD3G1AAB1113355@51@1?11?1?//>/>/////>/<//0//?B110B1101111@10@/////01?10//<.001<>.--<.<.<../.<0/...:...-::..-----;000000/./9;//////;/;://.;;.////;/::;.;9/9:./99;B/.//.....;/;/;;;/;B////:;//////..
@M05620:37:000000000-D9766:1:1101:20176:22566 1:N:0:48
ACCACACCTTCTACAATGCGCTGCGTGTGGCTCCCGAGGAGCACCCCGTGCTGCTGACCGAGGCCCCCCTGAACCCCAAGGCCAACCGCGCGAAGATGACCCAGGTGCGTGGCCCGCTACCTCTTCTGGTGGCCGCCTCCCTCCTTCCTGGCCTCCCGGGGCTGCGCCCTTTCTCACTGGTTCTCTCTTCTGCCGTTTTCCGTAGGACTCTCTCTTCTGACCTGCGTCTCCTTTGGAACTCTGCAGGTTCT
+
AABAABB>CFCFEGGGGGBEFGGGGEEAFEHHHBFE?FEGGHDGHGGAEEEFGHHHGHH0>EEFGGGGGGGHFHHGGGGHGHHHHGGGGG/BFGGCGHHHHGEHFFC1<>C-CH.<<<CFFHGHC0;CGGHDHA@D9DGGGBFDGFGGGG/FABFFEG;---;.ADFF=DFBFFBBBBFFF/B//9BFFFFFFFFFFFFFFFBAD.BBFFB9F//9/BB:BB:9.@;BDFBFFFFEFFBFFFB//BFFFF9
@M05620:37:000000000-D9766:1:1101:20158:22573 1:N:0:48
ACCACACCTTCTACAATGAGCTGCGTGTGGCTCCCGAGGAGCACCCCGTGCTGCTGACCGAGGCCCCCCTGAACCCCAAGGCCAACCGCGAGAAGATGACCCAGGTGAGTGGCCCGCTACCTCTTCTGGTGGCCGCCTCCCTCCTTCCTGGCCTCCCGGAGCTGCGCCCTTTCTCACTGGTTCTCTCTTCTGCCGTTTTCCGTAGGACTCTCTTCTCTGACCTGAGTCTCCTTTGGAACTCTGCAGGTTCT
+
AA>3AA3>C@FFGGFFFGDGGDGFGEFEAE2FBAFE2EGC?HCFHGEEAAAC5ABFGHHG>>0EFGGCGEFFFGHGGGGHGHHHEGGGGCGGGGB1?GFHHH<F?<11?FFFFHHGG-DCHGG0D==0D</.CFDGDGGACCGD;CBG00;?CF?EGA-?9?.:9B?FBBFFFFFBFFFFFFBFFFBB/BBBB;;:AFFFFDB.9.9F/FFFBFF/BBFFFBB.F./9/9:/;B9/:;9FBBFFFFAFFB;
@M05620:37:000000000-D9766:1:1101:20174:22588 1:N:0:48
ACCACACATTCTACAATGCGCTGCGTGCGGCTCGCGAGGAGCACCCCTTGCTGCTGACCTAGGCCCCCCTGAACCCCAAGGCCAACCGCGCGAAGATGACCCAGGTGCGTGGCCCGCTACCTCTTCTGGTGGCCGCCTCCCTCCTTCCTGGCCTCCCGGAGGTGCGCCCTTTCTCACTGGTTCTCTCTTCTGCCGTTTTCCGTAGGACTCTCTTCTCTGACCTGCGTCTCCTTTGGAACTCTGCAGGTTCT
+
CCBCCCC3BDFFGGGGGGGCGGGFGEG2AEFEG2AE0EECDHHHHGGFHHHHEHFHHHG4B@BGHGGGGGAGHHHGGGGHGHHHHGGGGGGGGGGCGGHHHHGHGHG1CGGGGH.<AGGGHHHHHCGHHHGGHHGFGGGGGGGGFFGGFFGGGGGGGFF-:-;AFFFFFFFFFFFFFFFFFFFFFFFFFFFFFFFDFFFFFFFFDFFFFFFFFF/;BFFFFFFFFFFADFFFFFFFBFFFFFFFFFFFFFF
@M05620:37:000000000-D9766:1:1101:9613:22757 1:N:0:48
ACCACACCTTCTACAATGAGCTGCGTGTGGCTCCCGAGGAGCACCCCGTGCTGCTGACCGAGGCCCCCCTGAACCCCAAGGCCAACCGCGAGAAGATGACCCAGGTGAGTGGCCCGCTACCTCTTCTGGTGGCCGCCTCCCTCCTTCCTGGCCTCCCGGAGCTGCGCCCTTTCTCACTGGTTCTCTCTTCTGCCGTTTTCCGTAGGACTCTCTTCTCTGACCTGAGTCTCCTTTGGAACTCTGCAGGTTCT
+
BBBBBBBBFFFFGGGGGGGGGGHHGGGGHGHHHGGGGGGGGHHHHGGGGDGGHHHHGHHGGGGGGGGGGGGHHHHGGGGHGHHHHGGGGGGGGGHHHGHHHHCGFGHDHGHGGHHGGGGGHHHHHHHHHDGGHHGGGGGHGHHGHGGGGGGGGGGGGFGAFCGGGGFFFFFFFFFFFFFFFFFFFFFFFFFFFFFDFFFFFFFAADFFFFFFFFFFFFFFFFFFFFFFFFFFFFFFFFFFFFFFFFFFFFF
@M05620:37:000000000-D9766:1:1101:15679:23462 1:N:0:48
AGTGCCAGCTCTCAATCGCACAGGGGACCCAGGGCCTGGCCCCTCCATCCAGAAAACCTATGACCTCACCCGCTACCTGGAGCACCAACTCCGCAGCTTGGCTGGGACCTATGTGAGTATCCAGCGTAGGAATCTGGGAGTTGGGGAGGAGTGAGGAGTTGGGGAAAGACAGTCCTAACCGTGGAGGGTTCTGGTAAATGATGGGGTGAGGAGGGGCTCTTTGGCTCCCACCAGTCCCCCTGTCTGGTCTA
+
AAAAAFFF@CFFGFGCFFGCF?F42EEAEDHHC2EEFFDFFHGDFGH5DEFFFHH2GEBGHHFFFHEFFGF@FCEGHHHAFFHHGHFGEHHHAE?ECHFFGGFGGGGFGGHGFHEHHFHHHGHGHGDGGGHHGHHHBFGEDFHHCGEGGGGHFHBAGGCHHHGGGGHHHHHHHGEHHGHHGCEFDFGG9CFGGGGGGGGGGGFFGGFFFFFFFDF-BFFFFFFFFEFEFFFDFFFFFFFFFFFFFBFFFFF
@M05620:37:000000000-D9766:1:1101:10584:23644 1:N:0:48
GAGGCTGCTTTGGAAGAAACTCATAGGTTACTGCAACAGTTCCCCCTGGACCTGGAAAAGTTTCTCGCCGTAAGTAAAGACTCTGAGAAGACTGCCAGGGAGTACAAGAGCTGAAGAAAAAGGGGCCAGTAAGACAAGCATTTAAGCTATCAAAATCTTGAAGATCCAATTGAACAATTATCAGCATATGTACTTGTAACTGACAAGCCAGGGCCAACAGAACCGAAGATCACACGTTTGAACTCAAATCC
+
AAABBBFAFFFFGGGGFGCGG4FAGH4DDG4DGGGHHHCGG5FFA2AFE2BGFGE2AF2G35DDF5BAA0011BFD55G@GHH3F5@5433BGFH333BEF1?FGGG3F1B?BF3BGHB?B////<<?/1BFF1B?00?FFGHB21@11@022@<1@111111??GGFFHHFE?>GFGHH1GFHHHG1><FHH00==DGFH0<<DDGEGH.A..;C.:.;C/;.-;99C00BFF/-=./.;C0BF0/90;/
@M05620:37:000000000-D9766:1:1101:8372:25491 1:N:0:48
ACCACACCTTCTACAATGAGCTGCGTGTGGCTCCCGAGGAGCACCCCTTGCTGCTGACCGAGGCCCCCCTGAACCCCAAGGCCAACCGCGAGAAGATGCCCAGGTGAGTGGCCCGGTTACCCTTCTGGTGGCCGCCTCCCTTCTTCCCGGCCCCCCGGGGCTGCGGCCTTTCTCCCTGGTTCCCTTCTTCGCCGTTTTTCGTTGGACTCTCTTCTCCGACCTGAGTCCCCCTTGGAACTCCGCAGGGTCTT
+
BABBBBBACFFFGGGGGG5BGFHHGEDAAEEEBAFE?GGGGHHHHGG1ABFHFHFHHHG0>E?EGFGGGGGHHGHGGGGHEGHHHGGCGG/>@DHFDF2?G2/?2?101<F/?F<--..>101<000<0/<.<--:..:;/0:0;0</.--;---9-9----..--;9.://////.9./9/////.;//..9-;;9A.B-A/.;/9/9///;////.--;.././/:/;AFF.B/B////..-9B-B/./
@M05620:37:000000000-D9766:1:1102:10799:2346 1:N:0:48
ACCACACCTTCTACAATGAGCTGCGTGTGGCTCCCGAGGAGCACCNCGTGCTGCTGNCCGAGGCCCCCCTGAACCCCAAGGCCAACCGCGAGAAGATGACCCAGGTGAGTGGCCCGCTACCTCTTCTGGTGGCCGCCTCCCTCCTTCCTGGCCTCCCGGCGCTGCGCCCTTTCTCACTGGTTCTCTCTTCTGCCGTTTTCCGTAGGACTCTCTTCTCTGACCTNCGTCTCCTTTGGAACTCTGCAGGTTCT
+
BBBBBBBBFFFFGGGGGGGGGGHHGEEEFGHHHGGGDGGGGHHHH#BFFGGGGHHH#BBFGGGGGGGGGGGHHHHGGGGHGGHHHGGEGGGGGGHGHHHHGHEFGHHHHGFGGHHGGGGGHHHHHHGFHGHGGHGGGGGHGHHGHHHHHGHHGGGGGG-:@DFGGFFFBFFFFFFFFFFFBFFFFFFFFFFFFFFFFFFFFDFFFFFFFFFFFFFFFFFFFFF#.;AEFFFFFFFFFFFFFFFFFFFFFFF
@M05620:37:000000000-D9766:1:1102:20232:2625 1:N:0:48
ACCACACCTTCTACAATGAGCTGCGTGTGGCTCCCGCGGAGCACCNCGTGCTGCTGACCGAGGCCCCCCTGAACCCCAAGGCCAACCGCGAGAAGCCGATTGGTCGGGCCTTTCTTCTTTCTTCCGACCGCCGCCTTCCTTGCCCCCTGCTGCGGCTCCCTTTTTGACTCTGTCTCGCTTGGGCCGTCTGCCGGCAAGCGCCCTCCTCTGCGCTGCGTCTCCTNTTGAGCACTGCAGGTGCCAGATTGTGA
+
>A1>A>>>FFBFDFG1BFG1F1BAEEGFHEGFBEFE0EFE/AGHH#BBBFFCFEFHHHHE>E/EE>>E/EF0>GGEGG<EFHHG/FCCG@CC//<10<////>>1->--<./<=00=GHH0=0<C..:-:---99..;FGG0BF0;A---//;9-;----;///;--:///;/9//9---9-999----;;/------9-9-;---;BFFF-;--;-----;B#--;--:/-/9//;AF/;///-;/B///
@M05620:37:000000000-D9766:1:1102:17771:3020 1:N:0:48
GAGGCTGCTTTGGAAGAGCACACGTCTGCACTCCAGTCACGAAAGNCCACCTCGTATGCCGGCTTCTGCTTGAAAAAAAAAGCAAAAGCGCCGAGACGAGCCAGGTGAGTGGCCCGCTACCTCGTCTAGTAGCCTCCGAGCTCCGGACTAGCCACCAGTAGCTGAGACATATCTCACTGGGTCTCTCTTCAGCGACTTTACATAAGACACGGTTCTCTGACCTNAGCCTCCCAAGGAACTCTGCAGGCTCT
+
111AAACAFFFFFGGFAFGFGGFEAA0B13BGFHGADEAF00///#BA//AFEFGC00BF?/A/>>@1FGBBHBGDF>//>/0B01B0BE@/////?////>0<C11F011//0//-<>-FB1..<C.00000<0/..<--::/;-:-;/;/;0/..900900;:9009000;9;0000/;/9-/////9///-----///9///////;--999/B/B//9/#9--9--9--/---/;99//:/;?--:/
@M05620:37:000000000-D9766:1:1102:18397:3180 1:N:0:48
ACCACACCTTCTACAATGAGCTGCGTGTGGCTCCCGAGGAGCACCNCGTGCTGCTGACCGAGGCCCCCCTGAACCCCAAGGCCAACCGCGAGAAGATGACACAGGAGAGTGGCCCGATACCTCTTCTGGTGGCCCCCTCCCTCCCTCCTGGCCTCCCAGAGCCGCGCCCTTTCACACTGGCTCTCTCCTCTGCCGTTTTCCATAGGACTCTCTTCTCAGACCANAGTCTCCTTTAGATCTCTGCAGGCTCT
+
A1>AA1>>CFFFGFG1FGF1G1FFEBE00AABFFFG0AFA/GH0F#AB/AF/1FAGFH0AEF?FGGGEE?/BGHAEGEAGFHHHEGGGGC/>//?111FH?1?FFECG/?1//0/<<>C-GF00<<G0D0/..C.---;.:;/../:;9999.;..C/;.;99@A--9;-9/9/;////99B//////;99/99;-99A/;///;BF////://9/B///9--#-:;AA/B//;//;/;9B//;:FF---9
@M05620:37:000000000-D9766:1:1102:17003:3689 1:N:0:48
ACCACACCTTCTACAATGAGCTGCGGGTGGCTCCCGAGGAGCACCNCGTGCTGCTGACCGAGGCCCCCCTGAACCCCAAGGCCAACAGCGAGAAGATGACACAGGTGAGTGGCCCGCTACCTCTTCTGGTGGCCGACTCCCGCCTTACTGGCCTCCAGGCGCTGAGCCATTTCTCACTGGTTCTCTCTTCTGCCGTTTTCCATAGGACTCTCTTCTCTGACCTNCGTCTCCTTTGGAACTCTGCAGGTTCT
+
AAB>AAABFFFFG5GDBGGDGBGFG2AAAAGGAFFE?EGGGHFFH#BBFEFEGFHCGH3E0EEGG1EEGGG0FEFEFE/?//?FGF/0BBD//B0C1F111?GHG1CGG1<CFHA@-A--GHDDD0DDG0<<..--:-.CG.-;C.0/;0/:;CF?FG/.-;9@9:99CBFFFFBBBFFB/B/;9F/BFFFF/BB9DFEFF/9:FFFFFFEFFF/BFFFF/BB#.;.;ABF/9:/BFFFFFFFFFFF.FFB
@M05620:37:000000000-D9766:1:1102:20340:3947 1:N:0:48
ACCACACCTTCTACAATGAGCTGCGTGTGGCTCCCGAGGAGCACCNCGTGCTGCTGACCGAGGCCCCCCTGAACCCCAAGGCCAACCGCGAGAAGATGACCCAGGTGAGTGACCCGCTACCTCTTCTAAAGGCCGCCTCCCTCCTTCCTAGCCTCCCCGAGCTGCGCCCTTTCTCACTGGTTCTCTATTCAACCGTTTACCGTACGATTCTCTTATCTGACCTNAGTCTCCTTTGGAACACTGCAGGTTCT
+
AAA1AA>AFFFDFGGBBDG1A1A1AA0BG?HH1FAEEEG?FHHHH#ABAAFEHHFCHFGF?@CGG/>FEGGCFGEGGGG////FCCEG/<>/<?<GGHFH10F/?1?10?F1<1F<C@@-0<11<=1110<<CHG--C.:./;./;0;:00/;0/99.-9;?.9C-?E-;FFF//9/9/-BF/FFF/;/F///;9AB/9//9:----;-BFFBF/:BFFF/9/#--::-:BFEFFFFB/-;/9;9/-9///
@M05620:37:000000000-D9766:1:1102:22057:4197 1:N:0:48
AGTGCCAGCTCTCCATCGCACATGTGTGCGCCGGGTCTGCCCCCCNCCCTTGGATAGCCAGCGCACACCTCGCAACCCCGGGCACCCGCTTCCATCTTTGTGGGGGTCTTCTGCTTGAATCCACCCTCGGAATCTGGGCGCTGGCGAGCCTTGAGTCCATTGGGCATGCCAGTCCTCATTCCGCAGGGTGATGATCAAATAAGGCCATCGGCCGCCTTATTTGNATTCATAGAGTCCCCGTGTCACGCATA
+
>>1>>DF@AFFFGGGGBAE1E?BBA3A03A00AAAAAFBDBABAA#B/A//BBGB21D11B/>>>>/B?>C/>/?EB>>//>>EF<<<BC//1<2?1?2120//>@->0>GHFD<1<0<<GHD/G.<C@CEEEHB00:.;-@@@.?---:/;9090900;0009-B--/;9/B9/9//////;-;-9-B--/:/9//;////;//--//--9----9;//;9/#-:---/;/;/9//99-;-9-//;9--:
@M05620:37:000000000-D9766:1:1102:19833:4786 1:N:0:48
ACCACACCTTCTACAATGAGCTGCGTGTGGCTCCCGAGGAGCACCNCGTGCTGCTGACCGAGGCCCCCCTGAACCCCAAGGCCAACCGCGAGAAGATGACCCAGGTGAGTGGCCCGCTACCTCTTCTGGTGGCCGCCTCCCTCCTTCCTGGCCTCCCGGAGCTGCGCCCTTTCTCACTGGTTCTCTCTTCTGCCGTTTTCCGTAGGACTCTCTTCTCTGACCTNAGTCTCCTTTGGAACTCTGCAGGTTCT
+
CCCCCCCCFFFFGGGGGGGGGGHHGGGGHGHHHGGGAFGGGHHHH#BBFFGGHHHHHHHGGGGGGGGGGGGHHHHGGGGHGHHHGGGGGGGGGGHFHHEHHHHEEHHHHHHFGHHGGGGGHHHHHHHHHHHGHHGGGGGHGHHGHHHHHGGGGGGGGFGGAGGGGGGGFFFFFFFFFFFFFFFFFFFFFFFFFFFFFFFFFFFFFFFFFFFFFFFFFFFFFFF#:;:EFFFFFFFBFFEFFFFFFFFFFFF
@M05620:37:000000000-D9766:1:1102:19840:4805 1:N:0:48
ACCACACCTTCTACAATGAGCTGCGTGTGGCTCCCGAGGAGCACCNCGTGCTGCTGACCGAGGCCCCCCTGAACCCCAAGGCCAACCGCGAGAAGATGACCCAGGTGAGTGGCCCGCTACCTCTTCTGGTGGCCGCCTCCCTCCTTCCTGGCCTCCCGGAGCTGCGCCCTTTCTCACTGGTTCTCTATTCTGCCGTTTTCCGTAGGACTCTCTTCTCTGACCTNGGTCTCCTTTGGAACTCTGCAGGTTCT
+
CCCCCCCCFFFFGGGGGGGGGGHHGGGFHGHHHGGGGGGGFHHHH#BBFFGGHHHHHHHGGGGGGGGGGGGHGHHGGGGHGHHHHGGGGGGGGGHGHHDGHFEFF=11?=?/?GF@-A@>0<1G10<G0=GDHA-C?EGH./C;/<CCCFBFFBFGFG?-;-.:F?BFADFB00B09BFBFFF0000:BB0:F0-:DF9FFABF..0B//0:F9B90BB09/0#..:99BBFFFFBFBFBFBBB:BFFFF0
@M05620:37:000000000-D9766:1:1102:11786:5616 1:N:0:48
GAGGCTGCTTTGGAAGAGCACACGTCTGAACTCCAGTCACAATGANCCCTCTCGTATGCCGTCTTCTGCTTGAAAAAAAAAAACCAGCTACCGCCTTAGGATTCCCCACACAAAAGAGGGCGGTAACACCATAAAAATATGGAACAAACAACAATAAAATAACGAGTATAAAGAGGGTAACTAACACCAGAAATACTCAAAGATAACAGTACATAATAAGAACNAGACCCAACCCATTGTAACTTACAACC
+
BABBBBFBFFFFGGGGGGGFG4BEFHHGCHHHHHHGBHFH53335#BB2BBGGEEEHFDFEEEFFHGHHFFEHHHHAE/>>@>/>///33BB</<E/33B2BBB3D2??/</?002/2<//>--..>1><.<<0<00.00000<<:/.....:.000000000..9..0000009.;9//;000///..../;/9////9//////////9/;/;///////.#9..9......;.;;B//:////;///.
@M05620:37:000000000-D9766:1:1102:6893:5692 1:N:0:48
ACCACACCTTCTACAATGAGCTGCGTGTGGCTCCCGAGGAGCACCNCGTGCTGCTGACCGAGGCCCCCCTGAACCCCAAGGCCAACCGCGAGAAGATGACCCAGGTGAGTGGCCCGCTACCTCTTCTGGTGGCCGCCTCCCTCCTTCCTGGCCTCCCGGAGCTGCGCCCTTTCTCACTGGTTCTCTCTTCTGCCGTTTTCCGTAGGACTCTCTTCTCTGACCTNAGTCTCCTTTGGAACTCTGCAGGTTCT
+
BBBBB@BBFFFFGGGGGGGGGGHHGGGEHGHHHGGGGGGGGHFHH#BBFGGGHHHHHHHGGGGGGGGGGGGHGHHGGGGHGHHHHGGGGGGGGGHHHHHHHHGHGHF1?FGEGHHGGGGGHHHHHHHHGHHGHCDGGFGHGHHGHHHHHGGGGGGGGGA-ADFFGGGGFFFFFFF/FFFFFFFFFFFFFFFFFFFFFFFFFFFF.9BFFFFFFFFFFFF9FFF#.;;9AFFFFFFFFFFFFFFFFFFFFFF
@M05620:37:000000000-D9766:1:1102:25856:5709 1:N:0:48
ACCACACGTCCTAACTCGAGCCGCTGTCGCGCATCCCGTAAGCCCNCTTCTGCCTGACCATTAAATCAAAAGATCATGGAAGACCAAAAGTCTACGCCTGATGGCGTGACCAGCTCAGTAATCATGCACCCGAATAAAACAGTCCTACAATAAATGATATGTCAACTAAAAAGCTGGTAACCAATAACACAATTATCCAACAGAATCTCAAGAATGAACCACGNTTACTTTAGACGTTGAAAGGTTCCAGA
+
AAA1AAADFA>>BGFEF1A0AA0AAA0FCE/A/BE0/BFEAABFB#BBBCAFF1@1BBBG11DD12@1111>?1B1BBB1BB0B00/?/01BB2B/>>B/0B110/?//<B10/11<0B222212111<0////??1111/?1<?F1111111111111<>111000/0<0<..0<//0;000;/0;00/:.00:;00:0/99;:0;B0;090C0;0;9.;..#...9;90////-;-;-//9-//:9B//
@M05620:37:000000000-D9766:1:1102:24914:6080 1:N:0:48
ACCACACCTTCTACAATGAGCTGCGTGTGGCTCCCGAGGAGCACCNCGTGCTGCTGACCGAGGCCCCCCTGAACCCCAAGGCCAACCGCGAGAAGATGACCCAGGTGAGTGGCCCGCTACCTCTTCTGGTGGCCGCCTCCCTCCTTCCTGGCCTCCCGGAGCTGCGCCCTTTCTCACTGGTTCTCTCTTCTGCCGTTTTCCGTAGGACTCTCTTCTCTGACCTNAGTCTCCTTTGGAACTCTGCAGGTTCT
+
CCCCCDCCFFFFGGGGGGGGGGHGGGGFHGHHHGGGGGGGGHHHH#BBFFGGHHHHGHHGGGGGGGGGGGGHHHHGGGGHGHHHHGGGGGGGGGHHHHHHHHHHGHHHGGGGGHHGGGGGHHHHHHHH<GHGHHGGGGGHGHHG/GHHHGGGGGGGGGGGGGFGGGGGFFFFFFFFFFFF:FFFFFFFFFFFFFFFFFFFFFFFDFFFFFFFFFFFFFFFFFB#::AEFFFFFFFFFFFFFFFFFFFAFFF
@M05620:37:000000000-D9766:1:1102:16709:6727 1:N:0:48
GAGGCTGCTTTGGAAGAGCACATGAAAAGCCAGGGCCACACGATCNGCCGAGCGCACATCTGAACGCCAGTCACTAAACTACAGCAAGAATGCCGTATTCTGCTTGAACAACCCAACAGGAAGAAAATACTTAAAAAAAAAGAAAAAAAAAAAAAAAAACAAAAAGCATAAAGGGGCTAAAAAACAACACAAAAAAGCAACATCAAAATAAGACAAAACCAACNAAAGTCGAGCACTTGAAACATAAAACA
+
A1AAAAFAFFFFGBFBF1B1BFDF111B000BB0000000AAABF#///BBA////A/1FDF2210?E/EFF11B21B121B11@00B0>BF1B/?/0B2B>BGF1BBF>BGGGE/?/0/00<000@111222>11<//<-.<<><0<<:-:9----9-99;;-:--///////-;;;;/;/;;--;:--9;-;----;9-;///;///;//9/9--9-:-9-#--9--9---;;-;;BBB9////;///-
@M05620:37:000000000-D9766:1:1102:6727:7088 1:N:0:48
ACCACACCTTCTACAATGAGCTGCGTGTGGCTCCCGAGGAGCACCNCGTGCTGCTGACCGAGGCCCCCCTGAACCCCAAGGCCAACCGCGAGAAGATGACCCAGGTGAGTGGCCCGCTACCTCTTCTGGTGGCCGCCTCCCTCCTTCCTGGCCTCCCGGAGCTGCGCCCTTTCTCACTGGTTCTCTCTTCTGCCGTTTTCCGTAGGACTCTCTTCTCTGACCTNAGTCTCCTTTGGAACTCTGCAGGTTCT
+
DDDDDDDCFFFFGGGGGGGGGGHHGEGGHGHHHGGGGGGGGHGHH#BFFGGGHHHHHHHGGGGGGGGGGGGHHHHGGGGHGHHHHGGGGGGGGGHHHHHHHHFHGHHHHFGFGHHCG-A@<G1FHHBHHGHGG<@GGGGHE/CGCGGHF0BFGGGGGGGFAG.00-AEFF/BBFFFFFFFFFFFFBBFFFFFEFADFFFFEFFFDDFFFFFFFFFFFFBFFFF#:;9AAFFFFFFBF0;;FFFFFFF.0BB
@M05620:37:000000000-D9766:1:1102:7136:7193 1:N:0:48
ACCACACCTTCTACAATGAGCTGCGTGTGGCTCCCGAGGAGCACCNCGTGCTGCTGACCGAGGCCCCCCTGAACCCCAAGGCCAACCCCGAGAAGATGGCCCACGACCGCGGCTCGCGGCCGCCTCCCGCCGCCGCCTCCCTCCTTACCGGCCTCCCGGCTCTGCGGCCCTTCTCTCTGCCGCTCTCCTCAGCACTCTTCCCTCGGACTCGATTCTCCGTCCTNACTCTCCAGTGTATCGATGCAGGTACT
+
CCCCC4AAFFFFGGGGGGGGGGHHGEEGHGGHHGGG?FGFFGHHH#BBFGGGHHHH5FHGEFFGGGGGGGGHHHHGGGGHGHHHG/E/E//>//22BB2BGH?////><//->-<A<--;C-A-;C...----;---.;E?BFF/////:;@-.AE.;-;-;///9--;-9//99/;BF/9:-;=EF////;/;99/;:///;/-;DF-/.;/;BFF9...::#;9;AF/://;:/;//9.;/.:/.9///
@M05620:37:000000000-D9766:1:1102:19234:7305 1:N:0:48
ACCACACCTTCTACAATGAGCTGCGTGTGGCTCCCGAGGAGCACCNCGTGCTGCTGACCGAGGCCCCCCTGAACCCCAAGGCCAACAGCGAGAAGATGACCCAGGTGAGTGGCCCGCTACCTCTTCTGGTGGCCGCCTCCCTCCTTCCTGGCCTCCAGGAGCTGAGCCATTTCTCACTGGTTCTCTCTTCTGCCGTTTTCCGTAGGACTCTCTTCTCTGACCTNAGTCTCCTTTGGAACTCTGCAGGTTCT
+
AAAAAAAAFFFFGGGGDGG1G1FFGAAEC0FFFGGAEGGGGHGHH#BBFEFGEHHFHHHGCECEGCGGGGGFHFHGGG?G/>GHHG/<FEGC@GFHBG11F</???G10>??FHH?/>@A<G1GF1F1<>C.GC@GCA<GEBGAGC0/;0/::0CG/;9...9/0.;F/C09;CFBBBF/CFBB9BBFFFF0FF?FFF?FEAFF--//////FBBBBB9/BB/#--;;EFBFFFF/F//BFFFF/F-FFFF
@M05620:37:000000000-D9766:1:1102:10280:7422 1:N:0:48
ACCACACCTTCTACAATGAGCTGCGTGTGGCTCCCGAGGAGCACCNCGTGCTGCTGACCGAGGCCCCCCTGAACCCCAAGGCCAACCGCGAGAAGATGACCCAGGTGAGTGGCCCGCTACCTCTTCTGGTGGCCGCCTCCCTCCTTCCTGGCCTCCCGGCGCTGCGCCCTTTCTCACTGGTTCTCTCTTCTGCCGTTTTCCGTAGGACTCTCTTCTCTGACCTNCGTCTCCTTTGGAAGTCTGCAGGTTCT
+
ABBBBBABFFFFGGGGGGFFGBGFE2ABFAHHCFFE?EEFGHGHH#ABBFGGHFEFHGGGCGGGGA@EGGGFHFGEFG/???GGEF/<><><<BCFDF22FHHHE<GDHGHGGH/@FG-@011><0<DG0CAHH?A-.::EHHGE00CG0FGG09;E?A:ADDFF;B.@-/F//BBFFF./BFFFFFB/FFFFFFFFFF/BAFFFFFFFFF/9BFFB/FFF//#..;AEFF/;//B///;/;FFFFF.FFF
@M05620:37:000000000-D9766:1:1102:20310:7450 1:N:0:48
GAGGCTGCTTTGGAAGAAACTGACAAGCCAGGGACAAAGGATCGCNAGCGCACACGTCTGAACCCCACCCACGGTCCTCAATCTCGCACGCCGGCTTCTGCGTGTAATCAAAGTCAGTACGATCACTTCGAAGCCTCACCTTACGTCACCGAGCTGCTAACAACCTGGCCCGTCATACCCGCCTTTCATCTATCACACTCTAGTGGATCACATTGCACAATTCNCTGCATTTGCTCACTACCCTGTATCTC
+
AABBBBFBFFFFGGGGGCGGGGHFHAGAAF4AE2AFHH3223B22#2B2AF00A1A1BAFF531A?>11>1E//1?>33BBFGGE11E//>FC/>/>2?2F/?B?232222222@F2222/////01<1//</>0<<1>01111./<.<G.--<./:000//0;C/.::CC?9?.9009/.--..99000;090009/999//;99//99BF///////.;B/#9..;9/9////9/////;.9.///9/;
@M05620:37:000000000-D9766:1:1102:17133:7835 1:N:0:48
ACCACACCTTCTACAATGAGCTGCGTGTGGCTCCCGAGGAGCACCNCGTGCTGCTGACCGAGGCCCCCCTGAACCCCAAGGCCAACCGCGAGAAGATGACCCAGGTGAGTGGCCCGCTACCTCTTCTGGTGGCCGCCTCCCTCCTTCCTGGCCTCCCGGAGCTGCGCCCTTTCTCACTGGTTCTCTCTTCTGCCGTTTTCCGTAGGACTCTCTTCTCTGACCTNAGTCTCCTTTGGAACTCTGCAGGTTCT
+
AAA?AAAAFFFFFGGBDGG1G1BCEEEGCAGHHGGG0AFC/GHHH#ABAFFFHHHGHHHGCEGGFGGGGGGFHHHGGGFFGHHHHGGEGGGGCGHCFHHGHHCFEHCGHHHEGHFCC-ACHHHBDGHDGH/.GHCCGCGEEGFE:CGHHGGFGGGGGG@@?AGGFG?F@-9BFFB9/FFFFFFFFFFFBFFF/B---BE/BBFA-99BFFFFFFFFF////:;#--;;AFFB/BBBBFB/;/B/9BFFFFF
@M05620:37:000000000-D9766:1:1102:5170:8101 1:N:0:48
ACCACACCTTCTACAATGAGCTGCGTGTGGCTCCCGAGGAGCACCNCGTGCTGCTGACCGAGGCCCCCCTGAACCCCAAGGCCAACCGCGAGAAGATGACCCAGGTGAGTGGCCCGCTACCTCTTCTGGTGGCCGCCTCCCTCCTTCCTGGCCTCCCGGCGCTGCGCCCTTTCTCACTGGTTCTCTCTTCTGCCGTTTTCCGTAGGACTCTCTTCTCTGACCTNCGTCTCCTTTGGAACTCTGCAGGTTCT
+
CCCCCCCCFFFFGGGFGGGFGGHHGGFE4EFAGFGGDGEEGFFHH#BAFCFG5GHHHHHGGC@EGGGGGEGHHHHGGGGHGHHHHGGGGGFGGGHGGH2FGB/F/2?1?1?FFFHGGGC@GFBHHHBFDDHFGCCGGFGHGFHFHGHHHGGGGGGGGGG?DF?DDFFFFFFFFFFFF/FB:FFFFFFFFFF/FF;FFFFFFDFFDABFFFFFFFFFF/BBFFB#.;;EFFFFFFB/BFFFFEFFBF?AFFF
@M05620:37:000000000-D9766:1:1102:4978:8187 1:N:0:48
ACTGCCACTTCTCCATCGCACAGGGGAGCCCTGCCGCGGCTCCACNCCCCCGCCGACCCCGGCCCTCACTTGCAACCAGGAGCACCAACTCCGCAGCTTGACTGGACTCTCTGCGTATCCCTCCTGGGGCTCTGGTCCATTATTCCTCGTGCGACGATGGGGCCCACCATTCCACCGAGTCTCGAGTCCTGGTCGATGCTGAGGCGTGTCTTCTCTACTTTGANCCCCCTCTTCACCTTTTCAGGTTCCAG
+
>11>>BBBBFFFGBG11AACE?FC000A0BAF0AF//AAA///BB#A/B////>/>E/>/>E/>E/?0?1BFG11FG/<FF/?FFG</C01?/?>/>???01??G0010>1111<<AAGFGGC.C/<.-.-:;C00::000:00=000;...;.=A-....;CA?--;-//;B/9:--;;;;B//-/-9:/;;/--;/99//9;9---;B//9/;://9/9;/#9--;A-9-//;;B////;//;;/////
@M05620:37:000000000-D9766:1:1102:13452:8225 1:N:0:48
GAGGCTGCTTTGGAAGAAACTGATAGACTACGGCAACAGTTCCCCNTGGACCTGGACAAGTTTCTTGCCCCGCTTACTGAAGCTGAAACACCGGCTAATTCTTGAGAACGAAAGGACAAGCACCTAAACCACACCCCGAACATACCCTGGAAGCAGACACAAAGACCAATACTACAGGACCTAACACCAACGCAATCTTATAGAGCCCCATGTCACAACCTTCNCATTTGTACAAGTAGCTACCAAAACCG
+
BABBBBFBFFFFGGGGGGGGG5AADEB45B4BEEFGHHFF55D3B#2B2AFG2A1A131BB55B5B5BB3AA>>AEFBBGHHHHCBBHB3BE/>E/?FH44FE?43/B3/////B20200?2B?2F2B2B/?/???<C////1??0110.01>>1>00<<CE.//<<<.<<<;:0/0/...;0;///...;9-;-909;000;00;;.9.;/00;0;/.;//9#99...////9//////9/:;/;.9..-
@M05620:37:000000000-D9766:1:1102:22201:8545 1:N:0:48
ACCACACCTTCTACAATGAGCTGCGTGTGGCTCCCGAGGAGCACCNCGTGCTGCTGACCGAGGCCCCCCTGAACCCCAAGGCCAACCGCGAGAAGATGACCCAGGTGAGTGGCCCGCTACCTCTTCTGGTGGCCGCCTCCCTCCTTCCTGGCCTCCCGGAGCTGCGCCCTTTCTCACTGGTTCTCTCTTCTGCCGTTTTCCGTAGGACTCTCTTCTCTGACCTNAGTCTCCTTTGGAACTCTGCAGGTTCT
+
CCCCCDDDFFFFGGGGGGGGGGHHGGGGCGHHHGGGGGGGFHHHH#BBFFGG5GFHHHHGG?0EGGGGGGGHHHHGGGGHGHHHHGGGGGGGGGHHHGHHHHHHGHHHHHHGGHHGGGGGHHHHHHHHFHHGHHGGGGGHGHHGHHHHHGGGGGGGGGGACGFGGGGGFFFFFFFFFHFFFFFFFFFFFFFFFFFFFFFFFFFFFFFFFFFFFFFHFFFFFFF#.:AEFFFFFHHFFFFFFFFFFFFFFFF
@M05620:37:000000000-D9766:1:1102:26379:8667 1:N:0:48
GAGGCTGCTTTGGAAGAGCACATGAGAAGACAGGGACAAATGATCNTACGAGTACACATCTGAACTCCAGTCACTAAAGTACATGAAGGATGCCGTATCCTGCCTGAAAAACCCCAAGAAGACAAAAACCATAGAAAAGAGAGAATGAAAAAAGAAGAACCAAAATGAAAACGAGGCGAACATACAACAAAAACACACAACAACAGGTGAAGAACAAGGGAGANAAACTAGAGACGTTGAAAGTGCAAACG
+
AAAAAAFAFFFFGGGGG1BG1F1BFBFDFGHHHF0A0B001ADFG#B//AA//01DD11BDD2B1D1BFHG1A1DD1BB2D2DG21D11BB101/B?F02BBG0BB01B1B?EE//?>0BBB0000B////1B11>>CBCC0//B1@<D11@<//001<0<<?//1111110-.<<--<-;:0;0<0;...;9.;...;:.;.9:/.0/90909////.----#--9--////;;-;;9-9;///;/99--
@M05620:37:000000000-D9766:1:1102:4549:9262 1:N:0:48
ACCACACCTTCTACAATGAGCTGCGTGTGGCTCCCGAGGAGCACCNCGTGCTGCTGACCGAGGCCCCCCTGAACCCCAAGGCCAACCGCGAGAAGATGACCCAGGTGCGTGGCCCGCTACCTCTTCTGCTGGCCGCCTCCCGCCCTCCTGGCCTCCCGGCGCTGCGCCCTGTCTCACTGGCTCTCTCTTCTGCCGTTTTCCGTAGGACTCTCTTCTCTGACCTNCGTCTCCTTTGGAACTCTGCAGGCTCT
+
AAABAAAACFFFGGGFFGGFGFHHGFGE4EFHFGGF2EG22BFFH#BBAAFFEFGHGHHG@>0>FAFGGGGF3FGEGG/GF/FGGGGGGFG@@DF2?222??CCE?11>F?<CAGCF?--<<000=G00=0<C.;-;:.CE.;9-A.EFFFAFBFGAE-;9D;D.99.;-.;BBFBF//;.FFFF/9;9//9:B=A?B9BF.:9ADF/BBFFFFF/BFFF/;B#9.9.;9F///:B9///9/9BBFF.9./
@M05620:37:000000000-D9766:1:1102:13158:9419 1:N:0:48
CCACTTCGGCTCATCTCTCTTTGCTTTCTCATACCGGTCTCTCCTNTTTCTCGCAGCTCAGCTCCACACGGCCATGGCCCCCGCCTTCTCCTCCCCCTTGTCGATCATTCGCGTGGCTATCTCCCCCTGGTCTGCCTTCTCTGTCTGCCCCCTCGGGCGGGGGCTGCCGCCCTTCTGGGGCGGCTCGTCCTCTCCGTGCCTCTTCAATTTCTTCCCGTCCCCCNCCTCCAGGTAGATCTGCAGAGCCCACG
+
ABABB5BAAB>>G5BBBF4BBBFGGHHH5DFGHHHGGE22D5BBB#2B2BBDAFEGG3BFGBDFGFHHGGGGGG3B3?B1/>>EG1?B??BBFH??E/B0BBEHC0?DFB2BDGG?@HH<FHBGHG/<F/1?GHHHHHHGHHHHHH11GHGGGGGGCCGGGBB?B..;BBBB-BF/B/9B.BB--;@;AFFFF//9;;D.;BFFFFFFFFFBFFFF.:A9A.;#;;AFFFFF/;/FFFF;//9BFBF..99
@M05620:37:000000000-D9766:1:1102:18339:9543 1:N:0:48
ACCACACCTTCTACAATGAGCTGCGTGTGGCTCCCGAGGAGCACCNCGTGCTGCTGACCGAGGCCCCCCTGAACCCCAAGGCCAACCGCGAGAAGATGACCCAGGTGAGTGGCCCGCTACCTCTTCTGGTGGCCGCCTCCCTCCTTCCTGGCCTCCCGGAGCTGCGCCCTTTCTCACTGGTTATCTATTCTGCCGTTTTCCGTAGGACTCTCTTCTCTGACCTNAGTCTCCTTTGGAACTCTGCAGGTTCT
+
AAAABBABFFFDBGG4FFGFFDFFEBEEHGHHGGGGFEGEEGHHH#BBAFFEHFEFHHHGGGGGGGEGGGGHHHEAEGGGEGHEEF<EEEDCCAGGFDFHHGF</GGHHHFG/GHGGGG-F1FDDHHGFDCD.G--=.EHGHFDGHHFHF/.90FEEEGG-BF/B?BG?BFFFBF/FF/BBF/9FF/;FFFFFF<FFFFFFFFF.AFFFFFFFFFFFFBB/;/#;;;AFFFFFFFFFFFFFFFFFF?FFFF
@M05620:37:000000000-D9766:1:1102:22773:9616 1:N:0:48
GAGGCTGCTTTGGAAGAAACTGACAGGCCACGGCAAAAGTTGCTCNAGGGCCTACGAATGACTCCCACCCCCCATACTCAAGCTCAAACACCGGCTTATGACTGCCAACAACATCCAGTAAGGAACCAAATCATAGCAGAAGACCCTAAAGTACCAAAACAGCTAAACAAATGACGAGAACGAAAGAAATAAAAACTTAAGAACTCTTGAGGATCAAATTAACNCAATCTCAGCATTTGTCATTGTCCATG
+
1>AAA1FAFFDFG1BCBCGGG1B11A0A0B0AAE00FGBB21DBB#/B//BB/00/A//B11211/0B/B>///>B>B1B1BF11111B0BE?CG@/BFHB1>10BBC/F</<<<B11>121@1@<F0/?@FG<111?1?0FF<0/00<111==111>.>./<000=/=<G000<<;-:;:;.;.::./00000990000;0;/0;C0B0090/9C00;C000#-:-:;:9/9BFB/;;///BB///;99B
@M05620:37:000000000-D9766:1:1102:13978:9668 1:N:0:48
ACCACACCTTCTACAATGAGCTGCGTGTGGCTCCCGAGGAGCACCNCGTGCTGCTGACCGAGGCCCCCCTGAACCCCAAGGCCAACCGCGAGAAGATGACCCAGGTGAGTGGCCCGCTACCTCTTCTGGTGGCCGCCTCCCTCCTTCCTGGCCTCCCGGAGCTGCGCCCTTTCTCACTGGTTCTCTCTTCTGCCGTTTTCCGTAGGACTCTCTTCTCTGACCTNAGTCTCCTTTGGAACTCTGCAGGTTCT
+
BBBBBBBBFFFFGGGFGGGBGDHHGGGECFHFHGGGGGGGGHHHH#BBFGGGGHGHHHHGGGFGGGGGGGGHHHHGGGGHGHHHHGGGGGDGCGFBHFFHFHHEFHGFCHBCFGG-AFC?GFF11D<<<G/.GH?CDDGEEHHF/;CGHFGGFGAEGG--9A.CF--.@=/9FFFFFF/.BFFFFFF/FFFFFF>.DFEFBDFFFFFFBBB9BFFFFFFB/B/#...;EBFB9FFB/BFFFFFFFFFFFFF
@M05620:37:000000000-D9766:1:1102:19406:9732 1:N:0:48
ACCACACCTTCTACAATGAGCTGCGTGTGGCTCCCGAGGAGCACCNCGTGCTGCTGACCGAGGCCCCCCTGAACCCCAAGGCCAACCGCGAGAAGATGACCCAGGTGAGTGGCCCGCTACCTCTTCTGGTGGCCGCCTCCCTCCTTCCTGGCCTCCCGGAGCTGCGCCCTTTCTCACTGGTTCTCTCTTCTGACGTTTTCCGTAGGACTCTCTTCTCTGACCTNAGTCTCCTTTGGAACTCTGCAGGTTCT
+
AAABBBBBFFFFFGGDGGGGFDGFEEEFHGHHHGGGGGGGGHHHH#ABBFFFHHHHGGHGGGGGGGEGGGGHHHHGGGGHFHHHHGGGGGGGGGHHFGHHHHHHGHHHHDGGG0FCGGGGHFHHHHHGHGFFFHGGGDDHFHHGHFGGGF/CGGGGGG?@-DFBFFGGFAFFFBBFFFFF//BFFFFFFFFF/FDEFFFFFDFF?DFFFBBFFFF/FB/;FFF#;;AEFFFFFFFFFFFBBFFFFF.;FFF
@M05620:37:000000000-D9766:1:1102:4021:9817 1:N:0:48
GAGGCTGCTTTGGAAGAAACTCATAGATTACTGCAACAGTTCCCCNTGGACCTGGAAAAGTTTCTTGCCTGGCTTACAGAAGCTGAAACAACTGCCACATTTCCGTGAATGGCCCGAGAAGACTTCAAGTTTCTAAAAGAGTCCATGAAAGAATCCCAAAGAAGCGAACAATCTCACTGGCACTATCCTCTTCCACCTAACCTCCTACTCTCAACTACTAGCANAGTCTTCTCACTTTCTACTCACAAACT
+
A?ABABFBCFBFGF5BAFFGGGHGGGFFGHHGHGFFFFADGDABE#BBA2EGHFFF332FBFHFDFGBBF3BBFF3BBABGFGGGBEGBBBFGHHHF31B44441@1?1@4323?>>>/E33B34B434?44444BF3?F23BB3B3B?33FGB@2<22@2@<22/?/>/0111=1>11<.0>011=>1<=0=000../<<.=/./:000;C00;0;/000;;#9...;00;0;0;090;;0000=C0.;0
@M05620:37:000000000-D9766:1:1102:4000:9822 1:N:0:48
ACCACACCTTCTACAATGAGCTGCGTGTGGCTCCCGAGGAGCACCNCGTGCTGCTGACCGAGGCCCCCCTGAACCCCAAGGCCAACCGCGAGAAGATGACCCAGGTGAGTGGCCCGCGACCTCTTCTGGTGGCTGCCTCCCTCCTTCCTGGCCTCCCGGCGCTGCGCCCTTTCTCCCTGGTTCTCTCTTCTGCCGTTTTCCGTAGGACTCTCTTCTCTGACCTNCGTCTCCTTTGGAACTCTGCAGGTTCT
+
BBBABBBBFFFFGGGGGGGGGFHHGAEGHGHHFGGGGGGGGHHHH#BBFFGGHGHHHHHGGGGGGGGGGGGEHFHGGG/FF/GHGGGGGGGGGGHHFHGF2G/FFG1??FG/FHH?-<@C-.GH0DHBGFH?C..;C0:;.:;.9;0CF0/;ABAAED---;@-.--A-99BBF///99AF//9//9B9BFFFF-D?B?//9;F..BFBB9BF///9;B//9;#.;...;BF99//B9:/FFFFFBF99//
@M05620:37:000000000-D9766:1:1102:5451:9913 1:N:0:48
GCGGCTGCTTTGGCAGAGCACATGAGAAGACAGGGACATACGATCNTCCGAGCACACATCTGAACTCCAGTCACTAGAGTACATCACGGATGCCGTCTCCTGCTTGAACCACCAACCATAGGCGTAAATAAGACGTGATAGGATAATAACAGCCCACCAAACAAGCTTAACTAAGTGTACCATCCAACAGTGATCCGGAACTCTATGTCAACACAACATCCAANAGTATGTTCACTTTCAACCCCCAATCT
+
11>>>>AAFFFDCGEECAB1A01G1113BBFF0B0ABB1BAABGG#AB/AAA//00B/1B1B2BA11BFGDFGGD21@BB2DBB21BB/>BEFHGE/>BBBBGHHCBBBGFGF/////1<B11/////2B1@11///?@2201111?1?11<0<<//.<.<.>>0.11000<<0<<0000<<0/.00/./00;000:;.--9009;;090;B;C.9../0/00#.....00009;/;;/;/;--9-;--//
@M05620:37:000000000-D9766:1:1102:22882:9919 1:N:0:48
GAGGCTGCACTGGACGCCCCTCATACATTAATGCAACACTTTCTGNTCGACCTTGATAACGATTTTGTTTTGCTTAACGAAGTTGAAATACCTGCTAAGTATCCCACCAATAACACAAGTAGTAAACACACCTAAAAAAAAGAACAAACAAAACAATAACCACTATCAAGGTAAGGTCAACATACAAAAAAGAAACCCAACACCACCGCAACAAAAAAGCAACNAAACATGACCCATTGAAACTGCCCAAT
+
111>1>BA11B1B11A10AAAAGDA1B2DD1AD11B10A1BB12D#A////A/A111221////BDDB00001BD21B/>//B1B22B2B1BBF>1@BBB2222BB0/?>1>B11B//0>2B2B22B1B///011B1B//</<<FC00/0/0<<..11<111>1011110/0=<0<00<<00/=0<<0:.:.:./:..;9.;..;:..--;-9....;--9/-#-----/////;-;9;////////9/--
@M05620:37:000000000-D9766:1:1102:18487:10069 1:N:0:48
ACCACACCTTCTACAATGAGCTGCGTGTGGCTCCCGAGGAGCACCNCGTGCTGCTGACCGAGGCCCCCCTGAACCCCAAGGCCAACCGCGAGAAGATGACCCAGGTGAGTGGCCCGCTACCTCTTCTGGTGGCCGCCTCCCTCCTTCCTGGCCTCCCGGAGCTGCGCCCTTTCTCACTGGTTCTCTCTTCTGCCGTTTTCCGTAGGACTCTCTTCTCTGACCTNAGTCTCCTTTGGAACTCTGCAGGTTCT
+
CCCDDCCCFFFFGGGGGGGGGGHHGGGGHGHHHGGGGGGGGHHHH#BBFFGGGHHHHHHGGGGGGGGGGGGHHHHGGGGHGHHHHGGGGGGGGGHHHH2FHC/F/2?101?/FGC--<<C<<1F100D0=C.C.<C-.CH./CAGCG/CF/F.0CEAE----:0:-AE=FFB:00:00B/FB:000:B:::0B:-ADF.FB.:.9.00::0:BBB::000B/0#....9;:BF0F/B000:000;F.A0::
@M05620:37:000000000-D9766:1:1102:23688:10088 1:N:0:48
ACTGCCACTTATCAATCGCACACGTGTGCCCTCCCGTCCCGATACNCCCCCTCATACCCCGTCCTCCCCTTGAAACAAGAAGAACAAATCCCTCCCCTTGTTTCCAACAAATTTACAGAACAAAAACACAAAAATGGAAGGGTTCAAGAACTAAGAACTTAGCAAACAAAACGACGAAACCAAAAAACATAATAAAACAAAAGTCTTGAAAGCAGTCCCTATCNCACCCAGACACCTTGATCATTCCCCAA
+
>>>AAB1BBF1BBBBBGAFEGC0AB00ADA0F0BF0A0/B/EA//#ABA/A/E0BD10BB>/B//10BBBFFH1BGHG00B0B000001@BBB0?/?0BBB1<22>2B//0111222B11B<BB0/<?0??<0/011110?/00??11<<01<1111<1111<>110..<<.<.-;-;;:;:.;:;-;.0;;00;00;;..;/00009;0;;/;//;/;///;#-;--;;-;--;-;//9/:////9;---
@M05620:37:000000000-D9766:1:1102:19273:10108 1:N:0:48
AGGGCCAGCTCTCCATAGCACAGGGTCCCCAGCGCTTGGCCCCTCNATCCAGAAATCCTAGGACCCCACCCCCAACCTCGCTCACCCCCTCAGCAGATGGGCTGCCACCAATGTGAGTGGCCAGCGCCGCAATCTGGGCGGTGGGGCGGCGTGCGGCGTTGGGGCAAGCCCGTCCTAACCCTGGAGGGCTCTGGAAAATGATGGGGTGAGGAGGGGCTCTTTGNCTCCCACCAGCCCCCCTGTCTGCTCTA
+
>>11>>AAAFFFGGGG3BB1F1BAFF0A000A00A00BBBFGE/E#BBA/AB1FB1DBAD1B1BF/B/B///>/BBEBBB>/??EGH/>>E01B100B1B/0B//0B1<//B1F2F1B1/?01?FB/<A//<.1<FF0.<-<-:@:.=AG-;;B--9-;--A@??@FFFFF@@FFFFFBF--9-BFF@-;9F/99//;:/9//9--A9A--/----9-;FB/B#;9-9ABFB-A-:9--@9AFB9//;;B/
@M05620:37:000000000-D9766:1:1102:8246:10143 1:N:0:48
GAGGCTGCTTTGGAAGAGCACACGTCTGAACTCCAGTCACTAGATNCCATCTCGTATGCCGTCTTCTGCTTGAAAAAAAAAAAAAATAACGCTACATGTCCCGCCCCGTCGCCCACACCGTCTTCTCTCCGCAGCCTCCCTCCTCTCTTGCCTCCCGACACACATCCCTTTCAGGCTTATCATCTATCATGCCATTTTCCGTCTACCTCTCGTATCAACCCTCNTTATCCTTTCCCATCCTACCGCCCATC
+
AAAAAACBFFFFGCBF44BFFFGEBBBBEGHHGHC3BBFDF5BBD#B2BBBDDBBBGGF3AEEHGD5F5FGB13A510/>>///><B33B<///<1B22221/<>>//??//?..<...-0..<0<00</.<-;-./:..//.//0/:00=;00.9..---/;.0;/;0;;0///9.///;///////://////;;//:9/9.;;B/://;9./9///;A..#....9BF/;9B////99/99-999.//
@M05620:37:000000000-D9766:1:1102:18344:10186 1:N:0:48
ACCACACGTCATACCTTTAGCAGCGCGAGTCCATCTCGTACGCCCNCTTTTGCCTGACCAACAAAAAAAACAAAAGACATTCAAAGGTGTGAAATTATCACCATGCAATGTCCCATCACCTACCGATTTGCACGCTGACTCCCCTTGCGGTTCCCTCTTCCCTCGCAAGCCGCCTGAACCTGTACAAGACTGACTTCGGCCTCTATCATCTCACGTGTACAGANCTGGTGCGATCAATATGCACATGTCGT
+
AAAAAAADFA1BBEGGB1BB111BA0AA0AFGHGFFHGFF//BA/#BBA/BFG1BBFGFHHGGFGBF>>//?/BB0/>B1212221011B/121B112222011B1112B22211101101100/////1111/////0111..0001--.-./<0//000/0/---.-..--;../09.;9000000//00//000..--9-/;//9////;/---/-/9//#----;-/-----////////://;/-9
@M05620:37:000000000-D9766:1:1102:14175:10279 1:N:0:48
AGTGCCAGTCTCAATCGCACAGGGGACCCAGTGCCTGGCCCCTCCNTCCAGAACACCTATGACCTCACCCGCTACCTGGAGCACCAACTCCGCAGCTTGGCTGGGACCTATGTGACTATCCAGCGTAGGACTCTGGGAGTTGTGTAGTAGTGAGGAGTTGGTGAACGACAGTCCTACCCGTGGAGGTTTCTGGTACCTGATGGGGTGAGGAGTGGCTCTTTTGNTCCCACCAGTCCCCCTGTCTGGTCTAT
+
A>AAAF1B@B@DEGGGCEAAAGG0AEEEECGBFFHHF0BGCEFFG#ABFF/A000BEFFFBFGHBH1GHH/EF?EHHGGCGH/FGGHEFFGEG/>EHHBEBG?/<BGFHHG1>GF2B11FGGF0/?C</<10@GG100/<F??/<1??@G1<<10>.GFB1<<0<=.<@@<<:GHF0:..C.-;.../;;FF90;;0;;900:..;-A..9:/--;:FFBF//#-:;9-:A--;;BFFF--;FBB/;;;9/
@M05620:37:000000000-D9766:1:1102:9126:10371 1:N:0:48
ACCACACCTTCTACAATGAGCTGCGTGTGGCTCCCGAGGAGCACCNCGTGCTGCTGACCGAGGCCCCCCTGAACCCCAAGGCCAACCGCGAGAAGATGACCCAGGTGAGTGGCCCGCTACCTCTTCTGGTGGTCGCCTCCCTCCTTCCTGGCCTCCCGGCGCTGCGCCCTTTCTCACTGGTTCTCTCTTCTGCCGTTTTCCGTAAGACTCTCTTCTCTGACCCNCGTCTCCTTTGGAACTCTGCAGGTTCT
+
CCCCCCCCFFFFGGGGGGGGGGHHGEGEEGHFHGGGGGGEGGHHH#BBFFGGHGHHHHHGGGGGGGGGGGGHHHHGGGGHGHHGHGGGGGGGGGHHHFDGHHHHE2<?<11/CG/-@C@FH1DG1DDFD0CA<0-CE.EHEGHG/CGFCHBFFBFFGGD-:---9-@DCFFFB/;/FFFFBFF/BFBBBBBBFB=DDFEFF.;..;:/BBBFFFFBFF9/F//#.9:9.BFFFEF/FEFBFFFB/FFF999
@M05620:37:000000000-D9766:1:1102:20885:10380 1:N:0:48
ACCACACCTTCTACAATGAGCTGCGTGTGGCTCCCGAGGAGCACCNCGTGCTGCTGACCGAGGCCCCCCTGAACCCCAAGGCCAACCGCGAGAAGATGACACAGGAGAGTGGCCCGATACCTCTTCTGGTGGCCGCCTCCCTCCCTCCTGGCCTCCCGGAGCCGCGCCCTTTCTCACTGGCTCTCTCTTCTGCCGTTTTCCATAAGACTCTCTTCTCTGACCTNAGTCTCCTTTAGAACTCTGCAGGCTCT
+
CCCCCCCCFFFFGGGGGGGGGGHHGGGGGGHHHGGGGGGGCEFHH#BBAFGGHHHHHHHGGGGGGGGGGGGHHHHGGGGHGHHHHGGGGGGGGGHHFHHHG2FFF0FGDGHFGHHG@CGGHHHHHHHHHHHGHFGGGGGHGHHG.CFGGGGGGGGGG.;AAG.ADFFFFFFFF/;/BFFF.FFFFFF/BFFFFFFFFFEFF/;;/;BFFFFFFFFFF/:BFF/#;;EFFFFFFF//B/;FFFFFFFF.AFF
@M05620:37:000000000-D9766:1:1102:16886:10419 1:N:0:48
ACCACACCTTCTACAATGAGCTGCGTGTGGCTCCCGAGGAGCACCNCGTGCTGCTGACCGAGGCCCCCCTGAACCCCAAGGCCAACCGCGAGAAGATGACCCAGGTGAGTGGCCCGCTACCTCTTCTGGTGGCCGCCTCCCTCCTTCCTGGCCTCCCGGAGCTGCGCCCTTTCTCACTGGTTCTCTCTTCTGCCGTTTTCCGTAGGACTCTCTTCTCTGACCTNAGTCTCCTTTGGAACTCTGCAGGTTCT
+
BBBBBABBFFFFGGG4AFGGGFGHGGGGFGHHHFGGEGGEGHHHH#BBFFFGBHHHHHHGE00FFGGEEEGHFHHGGGGHGHHHHFGGGGGCCGFCGHHGHB//<?G?0?1F/GHG?-DCC11FGDF0DG/..GDGGD?HCGCA:;GC00/;.CAEF.-A--C/C-9;BBFFFFF//FFEFBFFFBFF9B/9FFB.9/.9/./.../9/B///9B9F/B/BFF#;..99B//;BFB///9FBB/FFFF/9B
@M05620:37:000000000-D9766:1:1102:26623:10947 1:N:0:48
ACCACACCTTCTACAATGAGCTGCGTGTGGCTCCCGAGGAGCACCNCGTGCTGCTGACCGAGGCCCCCCTGAACCCCAAGGCCAACCGCGAGAAGATGACCCAGGTGAGTGGCCCGCTACCTCTTCTGGTGGCCGCCTCCCTCCTTCCTGGCCTCCCGGAGCTGCGCCCTTTCTCACTGGCTCTCTCTTCTGCCATTTTCCGTAGGACTCTCTTCTCTGACCTNAGTCTCCTTTGGAACTCTGCAGGTTCT
+
BBBBBBBBFFFFGGGGGGGGGDGHGEFGEAGHFGGGGGGGGHHHH#BBFFGGHHHHHHHGGGGGGGGGGGGHHHHGGGGHGFHHHGGGGGGGGGHHHFF2?2GHE2?GHBGFGHHGGGG->G1>GH0GH0CEHHGGGGGH.:GGGHHHHBBFGGGGGGAGFGGGGGGGFFEFFFFFFFFF.BFBFFFFFFFFFF/;BFFFFDFFFFFFFFFFFFFFFFEFFFB#;;EFFFFFFF/:;BFFFFFFFFEFFFF
@M05620:37:000000000-D9766:1:1102:22197:11065 1:N:0:48
ACCACACCTTCTACAATGAGCTGCGTGTGGCTCCCGAGGAGCACCNCGTGCTGCTGACCGAGGCCCCCCTGAACCCCAAGGCCAACCGCGAGAAGATGACCCAGGTGAGTGGCCCGCTACCTCTTCTGGTGGCCGCCTCCCTCCTTCCTGGCCTCCCGGAGCTGCGCCCTTTCTCACTGGTTCTCTCTTCTGCCGTTTTCCGTAAGACTCTCTTCTCTGACCTNAGTCTCCTTTGGAACTCTGCAGGTTCT
+
AA1AAAAAFFF1BGGBFGGGG1GGGAGE00FFHGGGGEAEGHHFH#BBFFGGGGFHGGHGG?@EFGGEGGGHHHHGGGGHGHHHHGGGGGGGGGHHHHHHHHHHGHHHHHHGGHHGGGGGHHHHHHHHHHHGHHGGGGGHGHHGFHHHHGGGGGGGGGG@AGGGGGGG@@FFFFFFFFFFFFFFFFFFFFFFFF@FFFFFFFFF-;FFFFFFFFFFFFFFFFF#9;AEFFFFFFFFFFFFFFFFFFFFFFF
@M05620:37:000000000-D9766:1:1102:6992:11119 1:N:0:48
GAGGCTGCTTAGGAAGAGCACACGTCTGAACTCCAGTCACGATATNCCATCTCGTATGCCGTCTTCTGCTTGAAAAAAAAAAAAACCGTCCGACGATGACCCACGTGCGGGGTCATTACCTTCTTATCTTGGACGTACCTTACTTCCTTGTCCTTCCGATCCTCGGTCGTTTCCTCCCGGTATTTTTTTTAGCTTTGTCCCGTGGTCCCTCCTCTCGTCACGTNGGCCTCTTTCTAACCCTTGCCTTTTCC
+
AABCCCFCFF5BBFGGGGEFGGHGGHGFGHHHFHHFHGHHAA2AE#BB2BBGFFFGHHHHGAEGFGEGHHHH1EHHHGEE/E/>//?</////<//??2222////////---..000=D00;C0000:00:0;-...;0;0;CB;C09900;;09:...-.00...99-.;/////.9---.////9;-.///9//9//;-;.-.//./:.;/9/.......#9:..9;/://://;.;.////9:/://
@M05620:37:000000000-D9766:1:1102:8353:11155 1:N:0:48
GAGGCTGCTTTGGAAGAAACTCATAGATTACTGCAACAGTTCCCCNTGGACCTGGACAAGTTTCTTGCCTGGCTTACAGAAGCTGAAACAACTGCCAATGGGATCCTACCCGTAAGAAAAGGCTCCAAAAAGACTCAAAGGGAGAAAAAAAGCTAATAAAAAAATGGAAAGAAAGTCAGGCATTTCCCCTTAAACACTCTTGTGGATCCAATTAAAAAATTCCNAGAATTTGTACTTGTAACTTACACGCC
+
A3AA3ACAB@@4FBAFFGBFGGGEGGG6GHHFFB4FGH2DFDDFF#BABFFFGGHFBACFGGH5FDHB3B3A1BF3BBBFGHBFGB3GBBBBEGHFGHGH3?2BBGGFHBB>1>??4B3BB>?BBF3?3??/??3BBB?B0//?/BCGC/<<FF1?F1@GG<CCF><<<<G/</C0=00//<<<00=0CCH/=0;:G</<G0<0.:;BF;B090;;;;?AC00#;;9.9C;;99CFF//9;B//;/;/.9;
@M05620:37:000000000-D9766:1:1102:16667:11681 1:N:0:48
ACTGCCACTTCTCCATCGCACAGAGGAGCCAGGGCCAGTAGATCCNAATCGGACAACCCTGCACCCCACTCACTACATGTAACCCCGTCTGCCCTCTTCGGCTTGTAACTACCCCTCTCCCGCGTCTGAATCTTGGCGTTGGGGAGGCGAGCGGAGTTGGGGACAGACAGACCTAACCATGGCGGGTTCTGGTACCTGATGTGGAGATGAGGGGCTCTTTGGCNCCCACCAGCCCCCCTGTCTGGTCTCTC
+
>1>1>B1B@DBDBFBFFEFAE?HF0A00BBFFBBEA0/1D1DABB#B//AB/BEFBAAABFAGHB>>E?>BCGDBB1BB2B@21?B/>?GCB@?BF0F1/?EFGE0B2F>B10F//?0BGF/<<>>//11@?<11<0CA@->-->--.<-------.9;9--9:9.99/:/9;9C9FF0/:9--9--9-99;F///99/FF////-//;/;/-;@@-;BFF//#9;9-;9A?-;9:@@@ABFF//999/;9
@M05620:37:000000000-D9766:1:1102:8728:11696 1:N:0:48
ACCACACCTTCTACAATGAGCTGCGTGTGGCTCCCGAGGAGCACCNCGTGCTGCTGACCGAGGCCCCCCTGAACCCCAAGGCCAACCGCGAGAAGATGACCCAGGTGAGTGGCCCGCTACCTCTTCTGGTGGCCGCCTCCCTCCTTCCTGGCCTCCCGGCGCTGCGCCCTTTCTCACTGGTTCTCTCTTCTGCCGTTTTCCGTAGGACTCTCTTCTCTGACCTNCGTCTCCTTTGGAACTCTGCAGGTTCT
+
BBBBBBBBFFFFGGGFFGGGGGHHGEEE4EGHEFGGCGGGDHHHH#BBFFGGGHGHHHGGGGCGGEGGGGGGHHHGGGGHEEHHHGGEGGFGGGFHFHFHHHHHGHHHCGGGGHH-ACGGHHGHHHHGHHB.GHGGGGGEGHHGHHFHHFGGGEFGGGG-ACGFF--;BFFFFFFFFBFFFFFFBFFFFFFFFFFFFFFFFFFFFFFFFFFFFFFFFFFFFFF#9;AEFFFFFFFFFFFFFFFFFFFFFFF
@M05620:37:000000000-D9766:1:1102:18480:11703 1:N:0:48
ACCACACCTTCTACAATGAGCTGCGTGTGGCTCCCGAGGAGCACCNCGTGCTGCTGACCGAGGCCCCCCTGAACCCCAAGGCCAACCGCGAGAAGATGACCCAGGTGAGTGGCCCGCTACCTCTTCTGGTGGCCGCCTCCCTCCTTCCTGGCCTCCCGGAGCTGCGCCCTTTCTCACTGGTTCTCTCTTCTGCCGTTTTCCGTAGGACTCTCTTCTCTGACCTNAGTCTCCTTTGGAACTCTGCAGGTTCT
+
BBBBBBBBFFFFGGGGGGGGGGHHGGGGHGHHHGGGGGGGGHGHH#BBFFGGFHHHHHHGGGFGGGGGGGGHHHHGGGGHGHHHHGGGGGGGGGHHHHHHHHHHGHHHHHHGGHHGGGGGHGHHHHHHHHHGHHGGGGGHGHHGGHHHHGGGGGGGGG-@DGFGGGGGFFFFFFFFFFFFFFFFFFFFFFFFFFBDFFFFFFFFFFFFFFFFFFFFFFFFFFF#;;AEFFFFFFFFFFFFFFFFFFFFFFF
@M05620:37:000000000-D9766:1:1102:18492:11716 1:N:0:48
ACCACACCTTCTACAATGAGCTGCGTGTGGCTCCCGAGGAGCACCNCGTGCTGCTGACCGAGGCCCCCCTGAACCCCAAGGCCAACCGCGAGAAGATGACCCAGGTGAGTGGCCCGCTACCTCTTCTGGTGGCCGCCTCCCTCCTTCCTGGCCTCCCGAAGCTGCGCCCTTTCTCACTGGTTCTCTCTTCTGCCGTTTTCCGTAGGACTCTCTTCTCTGACCTNAGTCTCCTTTGGAACTCTGCAGGTTCT
+
CCCCCCCCFFFFGGGGGGGGGGHHGGGGHGHHHGGGGGGGGHHHH#BBFGGGGHHHHHHGGGGGGGGGGGGHHHHGGGGHGHHHHGGGGGGGGGHHHHGHHHGHEGB==GGEGHHCGGGGGDFHFHFHHGH?GF@CCDGHGGHGHGHHHGGGGFGGFF.-;90CFDDGGFFFFFFFFFFBBF99FFEFFFFFFF;FFFFFFDFFFFFBB:BBFFFBFFFBFB0#..;:.BFFFFFFFEFBFFFB:FFAB0;
@M05620:37:000000000-D9766:1:1102:23396:11807 1:N:0:48
GAGGCTGAAGTGGACGAACCTCATAGACTATCGAAAGATTTCATCNTGGATCTGGACAACTTTCTTGAAACGCTTAACGAAGCTGAAAAAGCTGCTAATGATGCACCTCACAATACAGGGAAGTAAAAACAAACATAAGAAGAAAAGAAAAGAAAAAAATAAAAAACAAAATGGCGCCAAAAAAGAACATAAAAACACAACACTATTTAAAGAAAAAACTAAANCAAACACACCACTTGTAACGCCAAATC
+
>33A>>C4B4B@B4BAAE2ABFHFHFHB5A55B23AAB3DABBB5#AA2B1BAD5F131ABFD5DDF53BAB>BB155BBFG/BF33B3B>BBGH3BFGH4444BB330B/?333BB3B//0?3??4?3?//0/01??BD1010@<@/0000<0000<>011>11>.....0<</<.:;:;..;.;.;99;000;9.99..;90:099000;;.//.9.///;#99.9:....;;.;BB/9:/.--;;./9
@M05620:37:000000000-D9766:1:1102:18226:12203 1:N:0:48
ACCACACCTTCTACAATGAGCTGCGTGTGGCTCCCGAGGAGCACCNCGTGCTGCTGACCGAGGCCCCCCTGAACCCCAAGGCCAACCGCGAGAAGATGACCCAGGTGAGTGGCCCGCTACCTCTTCTGGTGGCCGCCTCCCTCCTTCCTGGCCTCCCGGAGCTGCGCCCTTTCTCACTGGTTCTCTCTTCTGCCGTTTTCCGTAGGACTCTCTTCTCTGACCTNAGTCTCCTTTGGAACTCTGCAGGTTCT
+
CCCCCCCCFFFFGGGGGGGGGGHHGGGFDGHGHGGGGGGGGHHHH#BBFGGGHHHHHHHGGFGGGGGGGGGHHHHGGGGHGHHHHGGGGGGGGGHHFHHHHHHGGHHHHHHGGHHGGGGGHHHHHHHHHHHGHHGGGGGGGHHGGHHHHGGGGGGGGGGGGGGGGGGGFFFFFFFFFFFFFFFFFFFFFFFFFFFFFFFFFFFFBFFFFFFFFFFFFFFFFFF#9:AEFFFFFFFFFFFFFFFFFFFFFFF
@M05620:37:000000000-D9766:1:1102:14461:12353 1:N:0:48
ACCACACCTTCTACAATGAGCTGCGTGTGGCTCCCGAGGAGCACCNCGTGCTGCTGACCGAGGCCCCCCTGAACCCCAAGGCCAACCGCGAGAAGATGACCCAGGTGAGTGGCCCGCTACCTCTTCTGGTGGCCGCCTCCCTCCTTCCTGGCCTCCCGGAGCTGCGCCCTTTCTCACTGGTTCTCTCTTCTGCCGTTTTCCGTAGGACTCTCTTCTCTGACCTNGGTCTCCTTTGGAACTCTGCAGGTTCT
+
DDDDDCDDFFFFGGGGGGGGGGHHGGGGHGHHHGGGGGGGGHHHH#BFFGGGHHHHHHHGGGGGGGGGGGGHHHHGGGGHGHHHHGGGGGGGGGHHHHHHHHHHGHHHHHHGGHHGGGGGHHHHHHHHHHHGHHGGGGGHGHHGHHHHHGGGGGGGGGGGGGGGGGGGFFFFFFHHHFFFFFFFFFFFFFFFFFFFFFFHFFFFBFFFFFFFFHFHFFFFFFF#.<BEFFFFFFFFFFFFFFFFFFFFFFF
@M05620:37:000000000-D9766:1:1102:16166:12842 1:N:0:48
AGTGCCAGCTCTCAATCGCACAGGTGAGCCCTGCCGTGGCGCCACNCCCCCTCCTACCCCGGCCCTCCCTTGCTACCAGGAGCACCAACTCCGCCGCTTGCCTGGTACCTATGTCGCTATCTCGCCTAGTAATCTGCTACCTCCTTACTAGTGACCAGTTGCTGAGCGACATTCCTACACGTCTCTCGTCCTGCTCAATGCTTAGGTGTCTCTTCTCTCTTTTNCTCCCCCCCTTCCCCCTTTCTGGTTCT
+
A?>AAFBFBFFFGGGGGGGGGE4B4F54ABFG22F2A22A22A1B#B1A1AA112BBC110>0EE1B>B23B334B?@31??GG0FGHG3?F/</<</?C/B1B/?1B<>>1122//?C/F110//?/?<?11<<1<1=10>1.0>11=<D00000/<00=00=<./-:-:.00<000/;.;.//00.=..90//00090;0009;000////9//;B/9///#99.;..;---../.B.-.;B//B////
@M05620:37:000000000-D9766:1:1102:4433:12898 1:N:0:48
GAGGCTGCTTTGGAAGAAACTTACAAGCTAGGGACAACAGTTCGGNAGAGCATCCGTCTGAACTCCCGTCCCGAGATTCCAGCTCGAAGGCCTTCTTCTGCTGGAACCAACCCCTAAGCGGATCCACATTATAAAAAAAAGAATATGAAATAAGATAAAATAATCAGACAAAAATGCCAACGCAATACACTATAACCCAATACCCTCTCAAGAACCACTTGACNACTAAGAAACCTTTGAACCTGCCAAGC
+
AA@AAAF@FFFFGGGF11BBF11B1ABAAAF0B00F00001DFFE#/B/AA11BAB/00/B21DA1BABEEB///>/DB2@101B//B//>>11B@BBFB1FB101>?0?E////?B00////>0111121222>1@//>..<1111>FF1>111100000<00<000////..:00000..---.0/0009000;99.9/0/0/0.//;000//...////9#-----///9/-/;://;/--9--//--
@M05620:37:000000000-D9766:1:1102:21278:12987 1:N:0:48
AGGACCAGCTCTCCATAGCACAAGTGTGCGTCGGGTCTTTCGCCCNCCCTTCGATAGACAGCGCACACATCGTAACACCAGGCACACGCTTCCATCTCCACAGCTGTCTTCTGCTTGAACCCACCCAACCACCTAAAAGAGCGTCCGAAATAACACAAACCAACGTTATAACTATGCAAGCACAAAACATCCATAGGCAATAAGAACGCAATAACAAGAGAGCNCCAAGGAGAACGTTGAAATAGCACAGA
+
>>33>>ACBFFFGFGGBBF5B4ABD5DF5EAAAA2BEF55D2BA1#BAABFABFG115BDC1@E@EEH1BBB1BBE4B??B1??E21>/?F/?BF3FBBBB3B/3BFFHHHHHHHHB0B?/EGGD?////?//0?111?/00-.>->..-.0000/..<.......;/.00000000000.//9/9.;.00/09;00/9.9000;0/..--./9///......#.9.......;;...../////;//../
@M05620:37:000000000-D9766:1:1102:11215:13012 1:N:0:48
ACCACACCTTCTACAATGAGCTGCGTGTGGCTCCCGAGGAGCACCNCGTGCTGCTGACCGAGGCCCCCCTGAACCCCAAGGCCAACCGCGAGAAGATGACCCAGGTGAGTGGCCCGCTACCTCTTCTGGTGGCCGCCTCCCTCCTTCCTGGCCTCCCGGCGCTGCGCCCTTTCTCACTGGTTCTCTCTTCTGCCGTTTTCCGTAGGACTCTCTTCTCTGACCTNCGTCTCCTTTGGAACTCTGCAGGTTCT
+
CCCDCCCDFFFFGGGGGGGGGGHHGEGFHGHHHGGGGGGGGHGHH#BBFGGGHHHHHHHGGGGGGGGGGGGHFHHGGGGHGHHHHGGGGGGGGGHHH2?FGHHHGHHHHHHGGHHGGGGGHHHHHHHHHHHFHFGGGGGHGGHGHHHHHGGGGGGGGG--:;?@FFFFFFFFFFFFFFFFFFFFFFFFFFFFFFFFFFFFFFFF?AFFFFFFFFFFFFFBFF;#.;;:EFFFFFFFFFFFFFFFFFFFFFF
@M05620:37:000000000-D9766:1:1102:7753:13165 1:N:0:48
ACATCCACTTCTCCATCGCACAGGTTTGCCCTCCCGTGGCGACACNCCCTCTCATCCCCCGGCCCCCCCTTCCAACCAAGCACACCCCCTCCGGAGCCTGTCTCGCACCTCTGTGCGTATCCAGCGCCGCCCTCTGGGCTTTATGGCGGCGTGCGGCGATGGGGCCCGCCCGTCCTACCCGTGGCGATTACTGGTAAATGCTGGAGTGCGGCGGGGCTCCATGNCTCCCCCCCGACCCCCTATCTGCACTA
+
>111>B1@1B@DFBG11AA1A0B0B1DAB1ABBAFFGA/AAA//A#BAB//0B121A///E>>>>EE/>/000>BG>/?B/00FGEE<>>A////<</00<??10/<<AF01>GGD.<.>FH1<GC-<<---;CFF0B9/.:000/.:9-@?@B-9-9-----;-@9-@@@@@B-;9/;A-A?@@?--9-9;;9/;/9;B/;BF9;;;9;--@-@@@@E-/;;#-;--A--;-9-;;-A@@-:;B///9:;
@M05620:37:000000000-D9766:1:1102:16053:13212 1:N:0:48
ACCACACCTTCTACAATGAGCTGCGTGTGGCTCCCGAGGAGCACCNCGTGCTGCTGACCGAGGCCCCCCTGAACCCCAAGGCCAACCGCCAGAACACGATCCAGGTGAGCGGCCCGCTACCTCTTCTGCTGGCCGACTCCCGCCCTCCTGGACTCCCGGAGCCGCGCCCTTTCTCACTGATTATCTCCTCTGCCGTTTTCCGTAGGACTCTGAACTCTGAACTNAGTCTCCTTTAGAAGTATGCAGCTTCT
+
BBBBBBBBFFFFGG5FGGGGGFHGGGGEGEG2FFFEAFEEDFHHH#BBFFAF5GGHHHHGG0>EGGGGGGGHHHGGGGGHGHHHHGGGG/<<000B?<<//?<<FGHGF<@@C@C-<CCCGGHFHH000=0/:=CDC?.CC;-@9B..9B/;FGFFED@---9----;@9FFFF/BFFB//;;/9///;./;B/99./;/BAFF..;BB/////;;FFF/BB/#.9;AEFFBFF/;///;9//BB9///;/
@M05620:37:000000000-D9766:1:1102:13515:13437 1:N:0:48
ACCACACCTTCTACAATGAGCTGCGTGTGGCTCCCGAGGAGCACCNCGTGCTGCTGACCGAGGCCCCCCTGAACCCCAAGGCCAACCGCGAGAAGATGACCCAGGTGAGTGGCCCGCTACCTCTTCTGGTGGCCGCCTCCCTCCTTCCTGGCCTCCCGGAGCTGCGCCCTTTCTCACTGGTTCTCTCTTCTGCCGTTTTCCGTAAGACTCTCTTCTCTGACCTNAGTCTCCTTTGGAACTCTGCAGGCTCT
+
BBBBBBBBFFFFFGGCDGFAEAFCEBEEGFHHFGFFGGGCAGHHH#ABBFGFBFGFHHGGGGCGGEEGGGGHHHGGGGEEFFHHHGEEEEGCCDFGFGBFHHGHEHHGHFHGGHHG?---01>GHH0BD=CD.C-ADGG.CCGGFHHF00/;9FGGG.A9-9.F/9BGBB/9/BFFFFF.;FF/BFF/FFFFFF;DFFFFFFFF.;;FFFFF/BFFF/B;/BB#.;.;EFFFFFFFF/BBF//BBFF..:;
@M05620:37:000000000-D9766:1:1102:16626:13617 1:N:0:48
GAGGCTGCTTTGGAAGAGCACATGACAAGCCAGGGACAAACGATCNTACGAGCACACGTCTGAACTCCAGTCACGAGATTCCATCTCGTATGCCGTCTTCTGCTTGAACAACACAAAACCAAAAACATTCCTGACCTCCAGATCATTCAAACACCATACATCACATGATAGTCGGGTCAATAATGCAAAGACAAACGCAAGCACAAAAGAAGACATTACAACTNCGAAATGACTCATGGTAAAGCAACGAC
+
AAAAAAFAFFFFG4BBBBGFGGHH4BEFGHGHFGGAFF2FAEFHH#BBAFFGGGHGHGHHGFHFHGHHGHHHHHG?0EFHHHG4FGFG?EGHHHGGGHGHHHHHHGHH3BF////?0B0////////2333333<22@<222222222111100//?1011111111>11111.>-.-.00000000<0//////:.----.//;/../..////000000//#;.....9////////////////.-.-
@M05620:37:000000000-D9766:1:1102:12436:13666 1:N:0:48
GAGGCTGCTTTGGAAGAGCACACGTCTGAACTCCAGTCACGAGGGNGCATCTCGTATGCCGTCTTCTGCTTGAAAAAAAAAAATATTATATCCCCTCATCTTACTTCTACCAAAATGATAAAGAGACTCCAAAATAATACAAGACATAAAAAAACTGAAATAAAAGAAGAGAAAAAGATAAAAAAGACAAAATCATAAAAACAAAATTGTCGATGAGATGAGANTAAGAAGAGAAAGTGAAAGTTACGGTG
+
AAAAAAFAFFFFGGGGGGG1G0FEGGFFBEHGHHHGFGHHGEG//#/ABBAGHHFEHGGGEFGHGGGHGHHFEHGFGGGGGE/0B22222222B/0?B112221121222111?/<1122211@0@@111111/11?1111110??111111<-.00000=00=00..//:////...<C:000-..////.0/;000000...9.9/000.--///////9/#-----///--////////////9-9-9
@M05620:37:000000000-D9766:1:1102:17755:13675 1:N:0:48
ACCACACCTTCTACAATGAGCTGCGTGTGGCTCCCGAGGAGCACCNCGTGCTGCTGACCGAGGCCCCCCTGAACCCCAAGGCCAACCGCGAGAAGATGACCCAGGTGAGTGGCCCGCTACCTCTTCTGGTGGCCGCCTCCCTCCTTCCTGGCCTCCCGGAGCTGCGCCCTTTCTCACTGGTTCTCTCTTCTGCCGTTTTCCGTAGGACTCTCTTCTCTGACCTNAGTCTCCTTTGGAACTCTGCAGGTTCT
+
CCCCCDCCFFFFGGGGGGGGGGHHGFGFGGHHHGGGGGGGGHHHH#BFFGGGHHGHHHHGGGGGGGGGGGGHHHHGGGGHGHHHHGGGGGGGGGHHHHHHHHHHGHHHHHHGGHHGGGGGHHHHHHHHHHHGHHGGGGGHGHHGHHHHHGGGGGGGGGGGGGGGGGGGFFFFFFHHHHFFFFFFFFFFFFFFFFFFFFFFFFFF?DFFFFFFFFFFFFHFFFF#;;EFFFFFFHFFFFFFFFFFFFFFFFF
@M05620:37:000000000-D9766:1:1102:26137:13707 1:N:0:48
ACCACACCTTCTACAATGAGCTGCGTGTGGCTCCCGAGGAGCACCNCGTGCTGCTGACCGAGGCCCCCCTGAACCCCAAGGCCAACCGCGAGAAGATGACCCAGGTGAGTGGCCCGCTACCTCTTCTGGTGGCCGCCTCCCTCCTTCCTGGCCTCCCGGAGCTGCGCCCTTTCTCACTGGTTCTCTCTTCTGCCGTTTTCCGTAGGACTCTCTTCTCCGACCTNAGTATTCTTTGGAACTCCGCAGGTTCT
+
ABBBBABBFFFFGGGGGGGGGGHGGGGGHGHHHGGG?EGFGHHHH#BBFFGGFHHHHHHGGGGGGEGGGGGHHHGGGGGHGHHHHGGGGGGGGGHFHHG2G2//?211011?/FGFC?@DHGF1FD=0D0/<<C@?A:.CECGECG0C0;C9CB.EECB9-A;;BA-;B-BFBB/;F//;/;/;//9;;B99/B-99;E/:9/9.:/F/B9//BB/9/.--;;#9..;./;/BF/:9B/BF/..9-@;BF9
@M05620:37:000000000-D9766:1:1102:11651:13727 1:N:0:48
ACCACACCTTCTACAATGAGCTGCGTGTGGCTCCCGAGGAGCACCNCGTGCTGCTGACCGAGGCCCCCCTGAACCCCAAGGCCAACCGCGAGAAGATGACCCAGGTGAGTGGCCCGCTACCTCTTCTGGTGGCCGCCTCCCTCCTTCCTGGCCTCCCGGAGCTGCGCCCTTTCTCACTGGTTCTCTCTTCTGCCGTTTTCCGTAGGACTCTCTTCTCTGACCTNAGTCTCCTTTGGAACTCTGCAGGTTCT
+
BAABBBAAFFFFGGGGGGGFGDGFEEFFHGHFHGGGGGGGGHHHH#ABBFFFFGFGHHHGGGGGGGGGGGGHHHGGGGGHGHHHHGGGGGGGGGHHHHHHHHHHGHHHHFHGGHHGGGGGHHHHHHHGHGHGHHGGGGGHGHHGFHHHGGGGGGGGGGGGAFAFGGGGFFFFFFFFFFFFFFFFFFFFFFFFFFFFFFFFFFFFFFFFFFFFFFFFFFFFFFB#.;AEFFFFFFFFFFFFFFFFFFFFFFF
@M05620:37:000000000-D9766:1:1102:28556:13807 1:N:0:48
ACCACACCTTCTACAATGAGCTGCGTGTGGCTCCCGAGGAGCCCCNCGTGCTGCTGACCGAGGCCCCCCTGACCCCCAAGGCCAACCGCGAGAAGCTGCCGGAGGTTACTCGCCCGGAACCTCTCCTCGGAGCCTCCCCGTTCGTCCCCGCGCTGCTGCACCGCCGGCCCGTCCCTCAGGTCTTTCCGCTTTCGCACTCTTGTGGATCCCCTTGCCCCATTCTNAGCCTCTTTGGTAGTCCGTGAGGTGCC
+
>1>>>11>BFFF3GG13FGAGB1AEEEE00BABAFE0/AAAB/AE#BB/BF/11ABDGCE>E/>FAEEEEAB0>BEEC?//F?F/FE<E/<</<?1?110////>/01111.-<<@--<@.//0:/CCE:.;-CCGE.C9.99.;.C?.@--;>-9/;/:/9---9--9--9-9-/;-9////////--9-9B9---9////999/9B-----9B/;---/9/#-9-99-//9//;/////-;----;-/9
@M05620:37:000000000-D9766:1:1102:20330:14039 1:N:0:48
ACCACACGTCTTACCTCCAGCCCCGTCGCAACATCTCGTATGCCGNCTTCTGCGTGACCAACAAAAAGAACGCCCACCGAAGCCCCAACTCCGCATCTCGTCTTCTCCCTATGTTGCTTCTCCCGCGTTCTACTCTCGTCTTTTCGTCTGCGTGCGTCGTTGTCTAACGCCCTTCCTACCTGTGGCATGGTCTTGTACCTGCTTACGTGCGTCGGGTCTCTTTNGCTTCCACCTGTCCCCCTGTCTTGTCT
+
AAAAAAADCAB>BFGG11BB00ABAA0AAA0ABBGGHFAE00DEA#BBF/BFG/AE/CDGHCFA0B//>0B?B>//?///>/>0?>//?011/?//<1>0/??/BBB100?11@>2@1@1@@<0??/--..=><G11<.<<.<00-<...0-;.:-::--99.000;;.;-;-/99CF;F0000-;9;9-/99////;/9/-//9/-9B--9;9---9-9///#-;--;99BF-/;/BBAA;-;BF9/;/9
@M05620:37:000000000-D9766:1:1102:21750:14067 1:N:0:48
ACCACACCTTCTACAATGAGCTGCGTGTGGCTCCCGAGGAGCACCNCGTGCTGCTGACCGAGGCCCCCCTGAACCCCAAGGCCAACCGCGAGAAGATGACCCAGGTGAGTGGCCCGCTACCTCTTCTGGTGGCCGCCTCCCTCCTTCCTGGCCTCCCGGAGCTGCGCCCTTTCTCACTGGTTCTCTCTTCTGCCGTTTTCCGTAGGACTCTCTTCTCTGACCTNAGTCTCCTTTGGAACTCTGCAGGTTCT
+
A>1>AAAAFFF13BG13ABA1G1GC0FBAA0BAAFEEEAA/AF0A#BB/FFEFHGHGHHGG/>/FGG>EG/GBGHC/???FHHHHECEEGGGGCHHH1FGHFHHE1FF<?G/?FGGGGGGHHHHHHHHGHHGHHGGGGGHGHHGHHHHHGGGGGGGGGG@AGGGGGGG@@FFFFFFFFFFFFFFFFFFFFFFFF@FFFFFFFFFFFFFFFFFFFFFFFFFFFF#-;;EFFFFFFFFFFEFFFFFFFFFFFF
@M05620:37:000000000-D9766:1:1102:7831:14305 1:N:0:48
GAGGCTGCTTTGGAAGAACACACGTCTGAACTCCAGTCACTAGATNCCATCTCGTATGCCGTCTTCTGCTTGCAAAAACAAACAAACGACGGCAGATGCCTGGAAAGCTCCCTCTTCTTCTTTCAGACTACCTCCTTCCTTCCCTCCCTGCCCTTCGACCCTTTTCCCTGTTTCTCTCTTTTTCCCTTTTCCGTCGGCCTCTCTTCTCTGCCCTGCGGCTCCTNTTGTCCTTTGCAGTTTCTCGCTTGGCA
+
AABBAAFBFFFDGBBFGGGGB4EE4BBBAGGHBF335BBBA5B3D#BBB2BADFBBFGDBEBEHG5DDADFF1AA52B1B?1?B1BB11//>/>/?F33343/2?303B3?F2?EGGEBB33?3333B22?<D2FFFEB2222210//01/0?100..>--<<1<><00<0=D<FGFFBG<00<00;:C000.0:---9..9/90;0;;0;0./.;----../#..9.99/9;F/:/99;;/9.9...9/B
@M05620:37:000000000-D9766:1:1102:16456:14437 1:N:0:48
GAGGCTGCTTTGGAAGAGCACATGAGAAGACAGGGACAAACGATCNTACGAGCACACATCTGAACTGCAGTCACTACAGTACATGAAGCATGCGGTATTCTGCTTGAATCACAACAATTGGCTGCTACAAGACGCCAAGCGAGGAAAACACGCGATGAAGCAACCATAACCAAGAAGTCCAGCCTATCCGCATTAGCACTCTTGTGGATACGCAAGAACACTCNTCAGCATTTCTATTCATCACTAAACAC
+
AAAAAAFAFFFFGGGGG1FF1A1BG1GB01BEGE0BFFB00ABAG#/A//A///0BB/1BDD2F1G1BFGF1@12D0B1221DF21111BB11//?//B2@@BF11012BBFBG/??111101/<BBB1BBBB/<@/>///////00??F0/>->>.=111><=<.<00<<<<G<<:<00;/;:;/0=/;C-;;;0;09;9BF009.00;;.9.-;;C999/9#-9999/:/;//;9;///9//99B///-
@M05620:37:000000000-D9766:1:1102:21687:14611 1:N:0:48
ACCACACCTTCTACAATGAGCTGCGTGTGGCTCCCGAGGAGCACCNCGTGCTGCTGACCGAGGCCCCCCTGAACCCCAAGGCCAACCGCGAGAAGATGACCCAGGTGAGTGGCCCTCTACCTCCTGTGGTGCCCCTCCCTCTCCTCCCTGCGCTCCCGGAGCTGCCCCTTGTCTCACTTTTTCTCTTTTCCCGCGTTTCCCGTAGGTCTCTCCTCTCTGACCTNAGTCTCCTTGGGCGCTGCAGGTTCTAG
+
BCCCCCCCFFFFGGGGGGGGGGHHGGGGHGHHHGGGGGGGEHHHH#BBFEGGDGHHHHHGGGCGGGGGGGGHHHHGGGGHGHHHHGGGGGGGGGHHFHFGC<///??<011/<0</?F11=F1.>1110>.1/<.<..</</GBF/CE/0.:::.;..----;/9.;C../=00000000;;/9B//:;///.-----//;..-..9;BB/B/FBB9F////:#.:9:.B/9:/:..--;-.BFEFFB/F/
@M05620:37:000000000-D9766:1:1102:25788:14634 1:N:0:48
ACCACACCTTCTACAATGAGCTGCGTGTGGCTCCCGAGGAGCACCNCGTGCTGCTGACCGAGGCCCCCCTGAACCCCAAGGCCAACCGCGAGAAGATGACCCAGGTGAGTGGCCAGCTACCTCTTATGGTGGCCGCCTCCCTCCTTCCTGGCCTCACGGAGCTGCGCACTTTCTCACTGGTTCTCTCTTCTGCCGTTTTCCGTAGGACTCTCTTCTCTGACCTNCGTCTCCTTTGGAACTCTGCAGGTTCT
+
A>>AAA>AFFC1ABF131BFDA1A000B00FFEFC0A/EAEHHHH#AB//BAG11BG00EGGGGEE/EGGGHHFE>EGC/>FHE//?/>/BBC/FG1<?FGGHH/<F?G1?FFH1FFH1G<<GH111=G=GGHH-<<.<.;CGF/0;GHFHH.C./9.;-9@AFG@G-:-FGF0FFGGGB9BFFFFFF/BFFFF@FFFF/FBFFFFFFFFFF/BFFF/FFF//#--;AEFFFFF/;BB/B/BFFFF--;FF
@M05620:37:000000000-D9766:1:1102:15642:14709 1:N:0:48
GAGGCTGCTTTGGAAGAGCACACGTCTGAACTCCAGTCACGAGATNCCATCTCGTATGCCGTCTTCTGCTTGAAAAAAAAAAAAACCCACGATCGCTCGTTCGCTTCTTATCCCCTTCCATGCATTCTATTCAACTCCCCCACTTACTTGCCCTCTCTGCTTGCCCCCTTTCCGAACCATACCACCATACAACTGTGTACGTACATGCACACCCCTTACCCCTNTGTCCTCCTACGTACGTCAAGCGTGCC
+
CCCCCCFCFFFFGGGGGGGGGGHGHHGGFHHHHHHHHHHHGDAAF#BBFBFGHGFGGHHHGGGHGHHGGGHHFFGHGGEGFE>>//////<//?//0////0/////?11=F1?/?=00<111111<<11=1111100.<<-<.0000000000;//000;00.:0.:9.00;...--.00//00.90090090/;000:./0:900000099.-..09//..#..;:.009/00..09-/...00.9...
@M05620:37:000000000-D9766:1:1102:11305:15025 1:N:0:48
ACCACACCTTCTACAATGAGCTGCGTGTGGCTCCCGAGGAGCACCNCGTGCTGCTGACCGAGGCCCCCCTGAACCCCAAGGCCAACCGCGAGAAGATGACCCAGGTGAGTGGCCCGCTACCTCTTCTGGTGGCCGCCTCCCTCCTTCCTGGCCTCCCGGAGCTGCGCCCTTTCTCACTGGTTCTCTCTTCTGCCGTTTTCCGTAAGACTCTCTTCTCTGACCTNAGTCTCCTTTGGAACTCTGCAGGTTCT
+
AAAABAABFFFFFGG4FFG545F4EAEEHEGFFFGGGEGE2FCHH#ABFFEC5GFFHHHGGG?EEEEEEGGHHHGGGFGHGEHHHGGGGG@CCF01>1DGHHH?/GFHF1DFGGHCCCCG0FFDFHHHHGFCGADGGGGGEFFGEFFFC0FFGFFGGA@G?-.FF?BGBBF/B/FFFBFEFFFFFFFBFFFFFFBFFBFFFDBF../;BFFFBFFFE/F/9B/#:9.:EFFB/BFBFBFFBFFFFB.:/;/
@M05620:37:000000000-D9766:1:1102:14070:15054 1:N:0:48
GAGGCTGCTTTGGAAGAAACTGACAAGCCAGGGACAAAAGATCGGNAGAGCACACGTCTGAACTCCAGTCACGAGATTCCATCTCGTATGCCGTCTTCTGCTTGAAAAAAAAAACAAATCCATCTAATATTCTCTCCTCCACCCCATACTTCCCCTCTCTTCCTCCCTCCTAACCCTTCCGTACAACCATACCTCTTACTCCCCATTTTATCACCCCTTCACCNCTTCTCCTCCTTCCTCATTGTCCATCC
+
AABBAAFAFFFFGFGGGCGGGGFHFHHHGFGHEFFFGCFHEHHHG#BBFFGHHHHGEHHGHHHHHHFHGHGHGGGBFFHFFGE3BF?EHHHFE1EEFFBGHHHHFGHHAEGCC////0@@22222@2222222@11?<0?000/A.<<G11><>00.0000000=/.//</00/...///.0...0/..00//00000;0;/:.//99000909/9-../0;/#.....9/99/.///99///;//////.
@M05620:37:000000000-D9766:1:1102:27047:15167 1:N:0:48
ACCACACCTTCTACAATGAGCTGCGTGCCGCTCCCGAGGAGCACCNCGTGCTGCTGACTGAGGCCCCCCTCAACCCCAAGGCCAACCGCGAGAAGATGCCCAGGTGAGTGGCCCGCTACCTCTTCTGGTGGCCGCCTCCCTCCTTCCTGGCCTCCCGGCGCTGCGCCCTTTCTCACTGGTTCTCTCTTCTGCCGTTTTCCGTAGGACTCTCTTCTCTGACCTGNGTCTCCTTTGGAACTCTGCAGGTTCTA
+
AAAAAAAA>FFFGGGBAGGGGGHHGEE24AA2AAFE2FG?AGE1G#1A1AF1533BGG5B331FFE@EE/1BGFHGG11GEEGHAFFGGE/</?B11?1BFG/F1?F01?/?CCCGCCGHHHHHHFFB=GGHF?-CDDHGHGGHFFFFHHAC0GEA.B-9--AD-;D>-BBFFFFBFFFB/9BBFFFBFF9B9@;A9999.BADF/B9BFFFBBB/BF/BBFB#99A;AFBBFFEFFFFFFFFB/F:FFFF
@M05620:37:000000000-D9766:1:1102:21882:15188 1:N:0:48
ACCACACCTTCTACAATGAGCTGCGTGTGGCTCCCGAGGAGCACCNCGTGCTGCTGACCGAGGCCCCCCTGAACCCCAAGGCCAACCGCGAGAAGATGACCCAGGTGAGTGGCCCGCTACCTCTTCTGGTGGCCGCCTCCCTCCTTCCTGGCCTCCCGGAGCTGCGCCCTTTCTCACTGGTTCTCTCTTCTGCCGTTTTCCGTAGGACTCTCTTCTCTGACCTNAGTCTCCTTTGGAACTCTGCAGGTTCT
+
BBBABBBBFFFFGGGGGGGGGGHHGFGEDEHHHGGGGGGGGHGHH#BBFGGGHHHHHHHGGGGGGGGGGGGHGHHGGGGHGHHHHGGGGGGGGGHHHHHHHHHHGHHHHHHGGHHGGGGGHHHHHHHHHHHGHHGGGGGHGHHGHHHHHGGGGGGGGGGGGGGGGGGGFFFFFFFFFFFFFFFFFFFFFFFFFFFFFFFFFFFFFFFFFFFFFFFFFFFFFFF#:;AEFFFFFFFFFFFFFFFFFFFFFFF
@M05620:37:000000000-D9766:1:1102:21188:15308 1:N:0:48
ACCACACCTTCTACAATGAGCTGCGTGTGGCTCCCGAGGAGCACCNCGTGCTGCTGACCGAGGCCCCCCTGAACCCCAAGGCCAACCGCGAGAAGATGACACAGGTGCGTGGCCCGCTAACTCTTCCGGTGGCCGCCTCCCTCCCTCCTGGCCTCCCGGCGCCGCGCCCTTTCTCACTGGTTCTCTATTCTGCCGTTTTCCATAGGACTCTCTTCTCTGAACTNCGTCTCCTTTGGAACTCTGCAGGTTCT
+
BBBABAABFFFFFGGFFGGFFAEAE2AFGDHHGGGGGEGE2FGHH#ABBFFE5FGFHHHGCE0EFEEGGGGFHFHGDE/FC//?EFE?EE<<@A01>?FG11F0??11////AGGCD?@.>DH0DG0<<<-CGFCGGD.:C/99.9/;/BBAA0F.EA-------@BB-BFFFBF9F9FE/9B/:///;B9F/F=.;FAFF/;////:/99/BFFFFB//;B/#..:.AFFFBB/9//BBF/B/;9F.BFB
@M05620:37:000000000-D9766:1:1102:15895:15375 1:N:0:48
ACCACACCTTCTACAATGAGCTGCGTGTGGCTCCCGAGGAGCACCNCGTGCTGCTGACCGAGGCCCCCCTGAACCCCAAGGCCAACCGCGAGAAGATGACCCAGGTGAGTGGCCCGCTACCTCTTCTGGTGGCCGCCTCCCTCCTTCCTGGCCTCCCGGAGCTGCGCCCTTTCTCACTGGTTCTCTCTTCTGCCGTTTTCCGTAAGACTCTCTTCTCTGACCTNAGTCTCCTTTGGAACTCTGCAGGTTCT
+
CDDCCDDCFFFFGGGGGGGGGGHHGEGFHGHHHGGGGGGGGHFHH#BBFGGGHHHHHHHGGGGGGGGGGGGHHHHGGGGHGHHHHGGGGGGGGGHHHHHHHHHHGHHHHHHGGHHGGGGGHHHHHHHHHHHGHHGGGGGHGHHGHHHHHGGGGGGGGGGGGGGGGGGGFFFFFFHFHFFFFFFFFFFFFFFFHFFFFFFFFFFF.;FFFFFFFFFFFFHFFFF#9;EFFFFFFHHFFFFFFFFFFFFFFFF
@M05620:37:000000000-D9766:1:1102:7086:15414 1:N:0:48
GAGGCTGCTTTGGAAGAACATCATAGAGTAAGGGAACACTTATCTNTAGAGCTGGACAATGTTCTTGAGTCGCTTAATGAAGTTGAAACAGCTGCCAATTGCTCCAAAACACTACACGTAAGGAAACACCCCGACAAGAAAAAAAGGGACCAAAAGAGCGGACAAAAAAACAGAGAGCAAGGAAGAAAGAAAAACGGCAATACCCTTCGAGAAAAAACTTAACNAAAACCAACAATTTGATATTTAACAGC
+
A1AA>AF1CDBDGBBBFAF1BEF3F3F13DDDB00FFH0BFDFAD#/ABFBD1B0001BBB22DGGGDBDFAEEG/12BDG12DD22B10>BBFFHFHFH1BF1FGB1?B>BBB>10/0>0B1>0EB>B///////<000000/<///</?<<//0.00-->--./..--..:://..///.99../;//9//.;-.---=;////;------/----/////#--------9;;:;;/9//9//9:B//-
@M05620:37:000000000-D9766:1:1102:19213:15532 1:N:0:48
GAGGCTGCTTTGGAAGAACCTCATAGATTACTGCAACAGTTCCCCNTCGACCTGGAAAAGGTTCTTGCCTTGCTTAAAGAAGCTGAAACAACTGCCTACAGTATGCTACCCGTAAGGAAAGGCTCCTAGAAGACTCCAAGGGAGCAAAAGAGCTGATGAAACAATGGCAAGTAAGTCAGGCATTTAAGCTTTAGAACTCTTGTGGATCCAATTGAACAATTCTNAGAATTTGTACTTTGAACTGACAAGCC
+
AAAAAAFAFFFFGFGGCE1A1FF13A13AAGH3GGB1BEAA221B#0/A/FE/FGH11B0/B1BBAFBFG1B1DDDAGFGHH1FHB1GBBBBFHH>1B0@@@BFFBFB1BB??>EBBFGBFGFBF/B<BBBEB<BBEFG1/<G?/?FGH0<@@1FFGGH1@@FG1???0</?<DG@@?10>><1>1111=DG><1<<D00=0=<.DGHHDG0;;GFCG/<:00#:..;EHG0;;=0;00;C;=;C;FG.CE
@M05620:37:000000000-D9766:1:1102:8955:15715 1:N:0:48
GAGGCTGCTTTGGAAGAGCACATGACAAGCCAGGGACAAAAGCTCNGAAGAGCACACGTCTGAACTCCAGTCACGAGATTCCATCTCGTATGCCGTCTTCTGCTTGAAAAAAAAAAAACACGCTCTTACCCCACTCTTATTGTTTTCTAGAGTCTACGAAGCCACCCCCACTTACTCCGACATTCCTTCTGTAGCCCCCTCTGGGATTCAACTTTACACTTTCNAGCCCCCGCACTTCCATCTCGCCAATC
+
AAABA4CAFFFFCGGGFGGGGGGHHHHFAFFFHHGDFF222B2BG#BA2BBGGFHHHGGHHGHHHHHHHHHG3D?B>?FFH5DFGGHFFGHGBG/EEGG4BDFFF3BG33GG?EC</>/?0///</11<00/..001111111>0000000000000<<..-.//..--;..0000;9;-;-.90000900;C0;F9.--..//..//9///9;//;9/;9;/#..;...9-----/////;9/:99.-/9
@M05620:37:000000000-D9766:1:1102:15097:15806 1:N:0:48
GAGGCTGCTTTGGAAGAACCTCATAGATTACTGCAAGAGATGCCANTGGAACTGGATAAGTTTATTGCACGGCTTAACGAAGGTGAAACAACTCCAAATGGTACAGCGTCTTATGCTTAAGGAAAGGCTCCTAGAAGAATCCAAGGGAGTAAAAGAGCTGATGAAACAATGGCACGTAAGTCAGGCACTTCAGATTTAGAAATCATGTGGATCCAATTGAACANTTATCAGAATTTTTACTTGTAACTGAC
+
AAAAAAFAFFFFGGGGC1B1101133133DFH3BB11B001BBF1#AB///B11FG1F1B2222121DAAEEEG?F1F//A/>B1BB110//B1B111F1BBE21BB>E//?>21B2F2B1>>FG00/1B?<B1BEBF<111<B1/?F?/<@FB@/0<1@@111<??<<<1?001>0><0>1<1>0<0//00=0<=<D00=00=<==0;::00/:000:0::;#:.9;E0;0F9090;.0009;0;C;0:=
@M05620:37:000000000-D9766:1:1102:12214:15851 1:N:0:48
ACCACACCTTCTACAATGAGCTGCGTGTGGCTCCCGAGGAGCACCNCGTGCTGCTGACCGAGGCCCCCCTGAACCCCAAGGCCAACCGCGAGAAGATGACCCAGGTGAGTGGCCCGCTACCTCTTCTGGTGGCCGCCTCCCTCCTTCCTGGCCTCCCGGAGCTGCGCCCTTTCTCACTGGTTCTCTCTTCTGCCGTTTTCCGTAAGACTCTCTTCTCTGACCTNAGTCTCCTTTGGAACTCTGCAGGTTCT
+
BBBBBBBBFFFFGGGGGGGGGFHHGGGBEEHGHGGEDGGGGHHHH#BBFFGGHHHHHHHGGGGGGGGGGGGGHHHGGGGHGHHHHGGGGGGGGGHGBGGHHHHHGHHGHHGGGHHGGGGGHGHHHHHHHHHGHHGGGGGHGHHGHHHHHGGGGGGGGGGAFGGGGGGGFFFFFFFFFFFFFFFFFFFFFFFFFFFFFFFFFFFF.;BFFFFFFFFFFFFFFFF#.:;AEFFFFFFFFFFFFFFFFFFFFFF
@M05620:37:000000000-D9766:1:1102:3148:15962 1:N:0:48
ACCACACCTTCTACAATGAGCTGCGTGTGGCTCCCGAGGAGCACCNCGTGCTGCTGACCGAGGCCCCCCTGAACCCCAAGGCCAACCGCGAGAAGATGACCCAGGTGAGTGGCCCGCTACCTCTTCTGGTGGCCGCCTCCCTCCTTCCTGGCCTCCCGGCGCTGCGCCCTTTCTCACTGGTTCTCTCTTCTGCCGTTTTCCGTAAGACTCTCTTCTCTGACCTNAGTCTCCTTTGGAACTCTGCAGGTTCT
+
ABAABABBFFFFFGGFGGGFGGHFEGGGHGHGHGGGDFGAEGHHH#ABFFGFHFHFGGHGFCEFEEEFGGGHHHCFGGFHGHHEFGGGG/CDCGHGHFHHHHAFFHHHHHFGGHHGGGGGHHHHHHHGGGFDGHGGGGGHFHHGFHHHHFEFFGGGGDB-DD-BD>FFFFFFFFFFFFFFFFFFFFFFFFFFFFFDFFFFFFFF.;BFFFFFFFFFFEBFFFF#.:;AEFFFFFFEFFFFFFFFFFFFBFF
@M05620:37:000000000-D9766:1:1102:15601:15990 1:N:0:48
GAGGCTGCTTTGGAAGAGCACACGTCTGAACTCCAGTCACGAGATNCCATCTCGTATGCCGTCTTCTGCTTGAAAAAAAAAAACAACCAACATCATGACAAGATTCCTCATTTTCAAGTACTCACCACAACACCTTGCTAAACCGGTCTCTTGCTTCTCTGTACCAATCCCCCAGTCTTCACGCTGTCGCCCTCTCAAGGATCCAATTCCCCCATTCTCAGCTNTTGTCCTCGTCACTTCCCTGCTCGGTC
+
CCBCCCFBFFFFGGGGGGGGGGHGHHH2DGHHHHHHHHHHGGEAF#BBFFFHHGFEGHHHGEFHGHHGGGHHFFFHHG??//>/////////3334443330223333B23333?333>2@222@02?/////<?111?11110-->-.1111000<00000000000//<.:-.0000000....:0..C9:.:/0000.09/00;00009.-/0;0:0000#...:.000.....000;900.00.-..
@M05620:37:000000000-D9766:1:1102:9667:16073 1:N:0:48
ACCACACCTTCTACAATGAGCTGCGTGTGGCTCCCGCGGAGCACCNCGTGCTGCTGACCGAGGCCCCCCTGAACCCCAAGGCCAACCGCGAGAAGCTGACCCAGGTGAGTGGCCAGCTACCTCTTCTGGTGGCCGCCTCCCTCCTTCCTGGCCTCCCGGAGCTGCGCCCTTTCTCACTGGTTCTCTCTTCTGCCGTTTTCCGTAGGACTCTCTTCTCTGACCTNAGTCTCCTTTGGAACTCTGCAGGTTCT
+
A3>AAABAFFFFGGGGGGGGGFHGEEGGAFHHHGGG2EGA0AAGH#BBBFF?5FBFGHHG?E/>FFGEGGGF3BGEGGGHGHHHHGGFGGGGCDG1FFHHFGAFCGBDAGGGEFFFFFGFHHHHHD=DHDFFEHGCDDGHGHHG/FGGBFF?FFGGGAA?FG.FGFFFFBBFFFFFFFFFFEFFFFFFFFFFFFF.AFAFFFF..DFFFFFFFFFFF;/B9F/#;;;AEBFBBFFFB9BBFFFEFFF.BF:
@M05620:37:000000000-D9766:1:1102:9668:16092 1:N:0:48
ACCACACCTTCTACAATGAGCTGCGTGTGGCTCCCGAGGAGCACCNCGTGCTGCTGACCGAGGCCCCCCTGAACCCCAAGGCCAACCGCGAGAAGATGACCCAGGTGAGTGGCCAGCTACCTCTTCTGGTGGCCGCCTCCCTCCTTCCTGGCCTCCCGGAGCTGCGCCCTTTCTCACTGGTTCTCTCTTCTGCCGTTTTCCGTAGGACTCTCTTCTCTGACCTNAGTCTCCTTTGGAACTCTGCAGGTTCT
+
CCCCCCCCFFFFGGGGGGGGGGHGGGGGHGHHHGGGGGGGGHHHH#BBFFGGHHHHHHHGGGGGGGGGGGGHHHHGGGGHGHHHHGGGGGGGGGHHHHHHHHGHGHHHHHHGGHBGGHHHHHHHHHHHHHHGHHGGGGGHGHHGHHHHHHHHHHHHGGGGGGFGGGGGGGGGGGFFFFFFFFFFFFFFFFFFFFFFFFFFFFFFFFFFFFFFFFFFFFFFFFF#.;AFFFFFFFFFFFFFFFFFFFFFFFF
@M05620:37:000000000-D9766:1:1102:17573:16217 1:N:0:48
GAGGCTGCTTTGGAAGAGCACTGACAATACCGGGACACAAGATCGNAAAAGCACAAACCGGAACTCCCCTCACGCGATTCCACCTCGTCTGCCGTCTTCTGCCTTAAACAACCCTACCCCTCAGGCGCGGCTCCCCGCCGTCCCTCCGGGCCTCCCCGCGCTGCTGACCCCCTTTCAAGTTCGCCCGGCCTTTCCGCTTCAGCACTCTTGCTGCTCCCATTGTNCCCTTCTCAGGAACTGTCCTTGTTCAT
+
>AAAAACAFFFFGGGGCG1BG1A111ABB11000A0FB0FGA1B/#/////0B0000/B/A/>>BGC//B/>G>0////1@@100B/>/>/>1>/>B?F21111111B11?///<0B0G/FF010F////>AA..>-=C--:.:0:..A-A-;A9E.-;;@A=AF//B/9-9-99F///;/9---:---9-9//;9-99-////9B//9//BBFFF/-;////#--;-9;B////;--/:BB/;/FF/;//
@M05620:37:000000000-D9766:1:1102:14350:16264 1:N:0:48
GAGGCTGCTTTGGAAGAGCACACGTCTTAACTCACTGACAAGCCANGGACAAAAGATCGGAAGAGCACACGTCTGAACTCCAGTCACGAGATTCCATCTCGTATGCCGTCTTCTGCTTGAAATAAAAAAAGCCTCCCTCCTTCCTGTCCTCCCGGCGCTGCGCCCTTTCTCCCTTTTTCTCTCTTCTGCCGTTTTCCGTCGGACTCTCTTCTCTGCCCTGCGTNTCCTTTGGACCTCTTCCGGTTCTCGCT
+
>AAAAACAFFDFFGGFFGGGGBEAAAA03DFGHFHGFFHHG0BFA#ABAFAB00BFGHEGF/ACEGHH0AEEEC>DFHFFFCCE@GHGGGGAD2EGGEFFGG?0GF1E/>0/FH1F1EBA1<2>1>B1///0<10?FFGGGHHFD11?CFFHE//A-CC?.<AA@;GHHFFHGF;00::GCHGGGGG0BB@.CCGGGB::-A-;-;BFFFFFFFBBFFF-?@B#;;9EFF/9/;-;F;/;/---99;/--9
@M05620:37:000000000-D9766:1:1102:14601:16316 1:N:0:48
GAGGCTGCTTTGGAAGTAACTGACAAGCCAGGGACAAAAGATCGGNAGAGCACACGTCTGAACTCCAGTCACGAGATTCCATCTCGTATGCCGTCTTCTGCTTGAAAAAAAAAAGAATATCAGAAGACTCCCACTTATCAAAAACGCTGATTAAAGAATTGACACACACTAAGGCTGCCTCTACCAACTACGTGTTACTACTTTCGTGCAGCACGGCTCTTAGNGTCCCACACAACTCCCTAGCTAGTCTA
+
AABBBAFBFFFFGGGGFGGGG5FGFFFHGHFHGDGGGHHG2GHHG#BB2FFHHHHGHHGGHHHHHHHHHHHHGDGEGHHHHFGHGHGGHHGHG1EHGHHHGHH3BBG3GEEEDD//0112>@21@1101@1?00011??1111///<>><111>11>0<00000</<.<</<;///...0=/00000:///;./;.090000000;:...0/..;---;////#...;;/...;9;//B../.;;9/9/9/
@M05620:37:000000000-D9766:1:1102:24307:16421 1:N:0:48
ACCACACCTTCTACAATGAGCTGCGTGTGGCTCCCGAGGAGCACCNCGTGCTGCTGACCGAGGCCCCCCTGAACCCCAAGGCCAACCGCGAGAAGATGACCCAGGTGAGTGGCCCGCTACCTCTTCTGGTGGCCGCCTCCCTCCTTCCTGGCCTCCCGGAGCTGCGCCCTTTCTCACTGGTTCTCTCTTCTGCCGTTTTCCGTAGGACTCTCTTCTCTGCCCTNAGTCTCCTTTGGAACTCTGCAGGTTCT
+
ABBBBABBFFFFGGGGGGGGGGHHGEGEHEHHGGGFDGGFGHDHH#BBFFGGHHHHHHHGGGGGGFGGGGGHGHHGGGGHGGGHHGGFGGDFGGHBFGBGHEHHFGHFHFGAFHC@?C-<<<<FD0GGGDHGHHGG?DDHA/G.:;:CFBFGAFFGG?A---FFG?DE-BFFBB//9:FFFFF/F/FBFF:/9/-;DFFFFDBADF/B/B//B/////:/;:9#.:::.BBFFBFBFFFBFFBFBFFFB9/
@M05620:37:000000000-D9766:1:1102:8240:16435 1:N:0:48
GAGGCTGCTTTGGAAGAGCACATGACAAGCCAGGGACCATAGATCNGAAGAGCACACGTCTGAACTCCAGTCACGAGATTCCATCTCGTATGCCGTCCTCTGCTTGAAACAAAACAAAGTCCTAAAAAAAACAACACCCCCCCTCCTTTCCTCCCCACCCTTCACCCCCTCTCTCCCTTTCTCTCTTCTTCCCTTTTTCCTCCTACTCTCTTCTCTGCCCTCCNCCTCCTTTTTCCCCCTCCCGCTTCTCT
+
BBBBBBFBFFFFGFGGGGGGGG5FBFGF44FFGG22B2B33B5DF#AA2AFHGBFHH?FGHGHEFE5B3G5B3DB1>BF5DFBDB3@BFFH343>?E1?@FEHHHGGF33F?0B?F?034444?4?33///?/<?/<///<>C->CG00=0=DGF./<.;./:00;;-;;AC/0;9//;BF09900009000/009;0;00;/9;900/;//;9B//;9;/.9#.;;.;;/9999;/.9;.9..-;.;///
@M05620:37:000000000-D9766:1:1102:4782:16438 1:N:0:48
GCGGCTGCTTTGGCAGAGCACAAGTGTGTACTCCAGTATCGATACNCCGTCCCGGACAACGTTGTCGTCTTGAAAACAAAAAATGAAATACCTGCCAATGTTCCCATCCACTAAAAACCAGGCAAAAACCCCATAACAAAAAAACAGAACAAAAAAACACAACAATGAACAAAGGGAAACAAAACAACGATAAACCCCAATCTCATTTGAAGAAAACACTATANAAACATGACCCTTTGGTATTCACAACG
+
>1>A>ADAFFF@GFBEAABC0AFG13DG0DDG1G1A2D22AA/A/#/B//A//AA///0AEF0/B1B/BBF1F11B>B/B0/>BF11B@B1BFGHB>FFG2B2B<<1<B1BF0<<BB<//?///<00//??//0011<100//->.0<1>00>..--;.;:.;:.000:0::://9..;/;9.;....-..;.;9/...--//;/;;99/9;///-9;-9//;#-99--;:/9:-;;B//-;/;/9;//--
@M05620:37:000000000-D9766:1:1102:29658:16452 1:N:0:48
GAGGCTGCTTTGGAAGAAACTCATAGATTACGGCAATAGTTCACCNTGGACCTGGAAAAGTTTGTTGACCCGATTACAGAAGCTGAAAGAGCTGCACTCGAGTCTGAGACATGCAGCGTAAGGACACTAGACGACGACAAGGCAAAAAAAGAGAGGAAGCAACAACGGAAATGAAGAGAAGAACATTCATCTGAACATAAGTAGGGTTCGAGGAGAAAAAATCNAAGTCTCAGCAGTTGCAACTGACAATA
+
AAAA>ACAFDDFFFGFG1BBAAADEF133DA0AA0EC1AA2B2AB#ABAEBBAB00B10BBFF1BFBDB10A/>B/B1B1F11BGFBG1F>FBG10B10/?/1B1B@B1B0111111>?/?0F100B1B111///<></>CA/?0<0/<-><00.../..</<..<--.:-0;:0;0:;////:/00;0000000/000000000.;.999;--.;-;9-;-;#-:-9-/////9-;;F/99//99;9B//
@M05620:37:000000000-D9766:1:1102:7696:16555 1:N:0:48
ACCACACCTTCTACAATGAGCTGCGGGTGGCTCCCGAGGAGCACCNCGTGCTGCTGACCGAGGCCCCCCTGAACCCCAAGGCCAACAGCGAGAAGATGACCCAGGTGAGTGGCCCGCTACCTCTTCTGGTGGCCGCCTCCCTCCTTCCTGGCCTCCCGGCGCTGCGCCATTTCTCACTGGTTCTCTCTTCTGCCGTTTTCCGTAGGACTCTCTTCTCTGACCTNCGTCTCCTTTGGAACTCTGCAGGTTCT
+
AAA1AAAAFFFFG3GF3GFDGBHGG00A00FF1FFA/EEEFHHGH#BBFAFFFHF@GHGG/E?EG/EGGGG0B1FFGG/G//?GHG/0B<C/<C0F1?11?GFHFHHBGHHGGFH@CGGGHHGHFHH0<DGCFHGGGG.:EGHGHH0CF0CFF0;A.CA-A@@@-9@B-;/:FFFFFBFFFFFFFFFFFFFFFF@A-BEFFFFFBFFFFFFFFFFFFFFEFFF#-;;AFFFFFFFFFFFFFFFFFFFFFFF
@M05620:37:000000000-D9766:1:1102:15882:16718 1:N:0:48
GAGGCTGCTTTGGAAGAGCACACGTCTTAACTCCAGTCACGAGATNCCATCTCGTATGCCGTCTTCTGCTTGAAAAAAAAAAAACACTCTCCGCAGATCCTCTCTCCCCCATGTGATTCTCCAGCGTCTGTATCTGGTAGATGGGGAATCTTGCGGCTATATCTCACGCCCGTACTCACCCTGTCGGGTTCTTGTAACTGATTCATTGCAGCGGAGCTCTTTCNCTCCCACCCTTCTCCCTTTCTCATCTC
+
BBBBBAFBCFFFGGGGGGGGGGHGHHHA5FHFHHFHGHGHGDFDF#BAAAADFFBEFGAEEAEFGHFGHHBGGFHHF@@E/>>///033333////>22222222222<//?2@>2221<<?11<<?//.1><1<=<11=1>11<.../00=0=A-C:.000;0:;0...999-9C0;/F../0/9--9C.909BFB/////:/:/9/////----9.9/9//#:9;:ABFD../:///BB/99////9;/
@M05620:37:000000000-D9766:1:1102:5857:16848 1:N:0:48
AGATCCACTCACACTCGTAAAAGGTTGACATCCCGTCTTCCGATANCCTCTTGAATCCCGCCCGCATCATGAAAACCAATCAACACCCGTCACCTCGTCCACCTTTCCCTCTTTTTTACATCAACCGCATCCTGCTTACGACTACATCCCCATCTTCCAACACTCCATTCCATACTACCCAAATACACAACATCCCACACATTCATCACATACGATCCATTTCNTCACACGCACCTTTACTCACTCTCGAC
+
>>>1>BDFFF1BFFGGG1A1A3D01BB0B13BBFEH0002D0EE/#BBF/B1B2BD1BBE/A//>>/>1DDFFHHG/FH10B10B>///?///110/////<<0111111B01111</B22211@0/<//<011111?1<</.<><110..00/0000=0/.<0//<0000000:000:.0..0;00<0...90/=9....0000000000009....0;00/#-----/99--99/99/://////;-/-
@M05620:37:000000000-D9766:1:1102:20635:16946 1:N:0:48
GAGGCTGCTTTGGAAGAAACTCACAAGCCAGGGACACAAGATCGGNAGAGCACACGTCTGACTCCAGTCAAGAGATTCCATCTCGTATGCCGTCTTCTGCTTGCAAAAAACAAAACAAAATGACAAACTACTCGCCACCTCACAGGTCGTACCGGAGCAGCTACCACACTGGCGAACACGTCCAGCATTAAAACATGAGAACTCTTGTGGATCCCCTCGACCANTGCGCAGCATCTTAAGTTGTACCTGAC
+
AABBAAFA@BB@GBBBGGFGG4BBBGBAABBABAAB2BAFGHBAE#ABFFCHHBGEHBBBA5FGE3FFFB5BAB2BF55G@5D@F?1B3FB/?>1?B@B4BB@?FG@F?E/?GF?B//0033B3332?2BFG2/////@002/22/?</<?////---.000<</=0<</</.----;:;....9//000000;.0/0000/990000;.00://99:-9--9#....;9--.//9//////9//////9/
@M05620:37:000000000-D9766:1:1102:9042:16981 1:N:0:48
ACCACACCTTCTACAATGAGCTGCGTGTGGCTCCCGAGGAGCACCNCGTGCTGCTGACCGAGGCCCCCCTGAACCCCAAGGCCAACCGCGAGAAGATGACCCAGGTGAGTGGCCCGCTACCTCTTCTGGTGGCCGCCTCCCTCCTTCCTGGCCTCCCGGAGCTGCGCCCTTTCTCACTGGTTCTCTCTTCTGCCGTTTTCCGTAGGACTCTCTTCTCTGACCTNAGTCTCCTTTGGAACTCTGCAGGTTCT
+
BBBBBBBBFFFFGGGGGGGGGGHHGGGFHGHHHGGGGGGGGHHHH#BFFGGGHHHHHHHGGGGGGGGGGGGHHHHGGGGHGHHHHGGGGGGGGGHHHFHHHHHHGHHHHHHGGHHGGGGGHHHHHHHHHHGGHHGGGGGHGHHGFHHHHGGGGGGGGGGFGGFGGGGGFFFFFFFFFFFFFFFFFFFFFFFFFFFFFFFFFFFFFFFFFFFFFFFFFFFFFFF#;;AEFFFFFFFFFFFFFFFFFFFFFFF
@M05620:37:000000000-D9766:1:1102:13498:17243 1:N:0:48
GAGGCTGCTTTGGAAGAGCACTGACAAGCCAGGGACAAAAGATCGNAAGAGCACACTTCTGAACTCCAGTCACGAGATTCCATCTCGTATGCCGTCTTCTGCTTGAAAAAAAAAAAAAGAAGAAAACAAAAAAAAAGAAAAGACCTACAAAAGAAAAAACAAAAATAAACAAAAGGGATACTAAAAAATAACATAAACAAGAGGACTCCAGCAGAAGACAGGCNCAAGCTCACACCTTGAGACTCCCCACC
+
DCDCDAFBFFFFGGGGGGGGGGHGHFGFGGHHHGGGGHHHHGHHH#ABFGGHHHHHGHHHHGHHHHHGHHHHHGEE1FHHHGGHHHHGFHHHHGGGHGHHHHHGHHHHHHGGGEB<@<//0010000//00/----...///.//00/000./..//.-.......00000.../...//0000000-.00000:0000.//..:.;/0:0//./:00///..#9.9..000000.:;000.:000:./..
@M05620:37:000000000-D9766:1:1102:18373:17312 1:N:0:48
ACCACACCTTCTACAATGAGCTGCGTGTGGCTCCCGAGGAGCACCNCGTGCTGCTGACCGAGGCCCCCCTGAACCCCAAGGCCAACCGCGAGAAGATGACCCAGGTGAGTGGCCCGCTACCTCTTCTGGTGGCCGCCTCCCTCCTTCCTGGCCTCCCGGAGCTGCGCCCTTTCTCACTGGTTCTCTCTTCTGCCGTTTTCCGTAAGACTCTCTTCTCTGACCTNAGTCTCCTTTGGAACTCTGCAGGTTCT
+
BBBBBBBBFFFFGFGGFGGGGGHHGEEFHEHHFGGGGGGGGHGHH#BFFGGGHHHHHHHGGGGGGGGGGGGHHHHGGGGHGHHHHGGGGGGGGGHHFHHHHHHHGHHHHHHGGHHGGGGGHHHHHHHEDGHGHHGGGGGHGHHGHHGHHEGGGGGGGGGGGGGGGGGGFFBFFFFFFFFFFFFFFFFFFFFFFFDFFFFFFFFF.;FFFFFFFFFFFFFFFFF#.;AEFFFFFFFFFFFFFFFFFFFFFFF
@M05620:37:000000000-D9766:1:1102:3410:17467 1:N:0:48
GAGGCTGCTTTGGACGAACCTCATAGAGTACTGAAACATTTATATNTCGACCTGGACAACTTTCTTGACTTGATTACCGAAGCTGAAAAACCTGCCAATTTTCCACTAACCTAAAAAGGAGGAAATCCACCGATAAAAATAAAACAGAAAAAAAGATCTTAGCAAACAACCAGAGGAAACCGATGAAATGAATACCCAAAAATCATTTGAACACAACACTAAANACATCAGAAAATTTGATATTCACCAAC
+
>3AA>AF>4BB@FC4AEEAABGHHGFD5DFBBB53A3F3ADD5D5#2BAAAAAGFF1311BFG5DAG5BA5B3DD5B5BBEG/BF33B3B1BFGHBFHH34B4BBBB?B3B3?3B33>/??</?33BB?BB//>//1110@<1>@/@<110</-..11111<1111....<....<<<:/;-:-.0:00:;00;00/9...;9;09000000;/.....9//;#.9...//9//./;;/://99/;99/..
@M05620:37:000000000-D9766:1:1102:8602:17595 1:N:0:48
ACACACCTTCTACCATGAGCTGCGTGTGGCTCCCGCGGAGCACCCNGTTCTGCTTACCGAGGCCCCCCTGAACCCCAAGGCCAACCGCGAGAAGATGCCCCAGGTGAGTGGCCCGCTACCTCTTCTGGTGGCCGCCTCCCTCCTTCCTGGCCTCCCGGCGCTGCGCCCTTTCTCACTGGTTCTCTCTTCTGCCGTTTTCCGTAGGACTCTCTTCTCTGACCTGNGTCTCCTTTGGAACTCTGCAGGTTCTA
+
AAAAAAAFFFBBG1FBG1BBBB10B0BG?FGGGGF0AE/AAAGHG#AAAFFHH1B@BFFGCCGGGGGG>F0BGHGG?E<?<FGHGGC@C/>/C01?G<?GFCGGHHHHHHGGHGGGGGGGHHHFHHHHHHGHGCGCCGHEFGGGGGGGGFGFFFGGGGA?@@@F@@F@@FFFFFFFFFFFFFFBBBFF9FFFF@FFFFFFFFFF-;9/:BFFFBBFFFFFFEF#;:;-AFFFFFFFFFFFFFFFFFFFFFB
@M05620:37:000000000-D9766:1:1102:22912:17867 1:N:0:48
GCGGCTGCTTTTGCATAGCACACGTCTGCACTCCCTGCCACGCCANTGCCACAATCTCGGACGATCACACGTCTACACTCCAGTCCCGCGATGCAATCTCGTATGCCGTCTTCTGCTTTCCCACCCCCCCAACCCCCCTCCACCCTGCGTACCAACCTTAGACTCTACTAATGGGGATATCAAACCACTCCACAATATACCACATAACACAGCAATTATACACNTGTCTTCATCCATACACTTCCAAAACT
+
>>>1>>>>CFB1BBF33BB1F0BAFFG01ABGHHHHHFABFEGGG#BABAB1B/B1DDFFE?E?/BEGHHG0B>/BBB1B>BB2BBFEEEEG/?1BB<1BB??FG2B>C>GG2BGHHHHGG1@FACG/>A-..<..<--../;.../.-..-909.;/0000;0000;00000;..../0;0090--;//-/9/-///;/9;;-/99///---9-/;///;/;#--:--;9///;/;/-////9/;/;-:/
@M05620:37:000000000-D9766:1:1102:4734:17977 1:N:0:48
ACCACACCTTCTACAATGAGCTGCGTGTGGCTCCCGAGGAGCACCNCGTGCTGCTGACCGAGGCCCCCCTGAACCCCAAGGCCAACCGCGAGAAGATGACCCAGGTGAGTGGCCCGCTACCTCTTCTGGTGGCCGCCTCCCTCCCTCCTGGCCTCCCGGCGCCGCGCCCTTTCTCACTGGTTCTCTCTTCTGCCGTTTTCCGTAGGACTCTCTTCTCTGACCCNAATCTCCTTTGGAACTCTGCAGGTTCT
+
ABBABAABFFFFGGGGFGGGFFHFEAEEGEHHFGGGAEGC2GGHH#A1BBFC5EGHHFFGG?0EEE?FG/?FHFCEEGDEFEHEHFECG/>@/AF<F<2?2?G//?1<011?FGC<D---0<1>GB0=D0C.C.-:-:ACEGHC./:CFGGGEFAEEDCG-;9@B>B>DAFFBBFFFFFEB9:BFFF/;9FFFFFAFFFFFD9FD?FF/BF/9FF/B/BB//.#..;.9/;9B/9////;9//B//99FB9
@M05620:37:000000000-D9766:1:1102:8875:18083 1:N:0:48
ACCACACCTTCTACAATGAGCTGCGTGTGGCTCCCGAGGAGCACCNCGTGCTGCTGACCGAGGCCCCCCTGAACCCCAAGGCCAACCGCGAGAAGATGACCCAGGTGAGTGGCCCGCTACCTCTTCTGGTGGCCGCCTCCCTCCTTCCTGGCCTCCCGGCGCTGCGCCCTTTCTCACTGGTTCTCTCTTCTGCCGTTTTCCGTAGGACTCTCTTCTCTGACCTNCGTCTCCTTTGGAACTCTGCAGGTTCT
+
BBBABABBFFFFGGGFDGGGGFHHGGEED2FHFGGFGGGGGGHHH#BBFFGGHHHHHHHGGGGGGGGGGGGHHHHGGGGHEGHHHGEEGGGC@FHHDFGHHHEHE111<?F/FHC<@<->FBGH1=DBD<<.GECGC?DHEGH?HFHFBBBFFBFGGG------A-@D@@BFFF//;/FFFFFFFFFFF/FFFB9AFFEFFD9.A.BB/9/;FBB9FF//;B/#..9..;9FF///FB//9BBBBFFFB99
@M05620:37:000000000-D9766:1:1102:11804:18123 1:N:0:48
GAGGCTGCTTTGGAAGAAACTGACAAGCCAGGGACACAAGATCGGNAGAGCACACGTCTGTACTCTAGTCACGTGATTGCATCTCGTATTCCGTCTCCTGGTTGAAAAAAAAGTGAGTATCCAGCGTCGGAATCTGGGAGTTGGGGAGGAGTGCGGAGTTGGGGAAAGCCCGTCCTAACCGTGGAGGGTTCTGGTAAATGATGGAGTGAGGAGGGGCTCTTTGNCTACCACCAGTCCCCCTGTCTGGTCTA
+
>1>AAAC>1FDFFGGGGG1FD111B10BFEAGG0FC0BAB01GGE#AA///BBCF/ABGAA2BBF2FB2FG1/0/B0F1BF2FDFB/E01BGH1B0B@FH0BFE02FF0/>//11B11BGGFF1BC??/B>CC1@G1F0??F<G?CF--CCHH1<-<<.<=G--.:../;:@A.CECF/F-9.AA?EGGFFFFF0FFFFFF/9B/;;9FF-/9-@@@@FFFFF#;--9-BFAF-9FFF?A@EFFF//;/B;
@M05620:37:000000000-D9766:1:1102:12468:18197 1:N:0:48
ACCACACCTTCTACAATGAGCTGCGTGTGGCTCCCGAGGAGCACCNCGTGCTGCTGACCGAGGCCCCCCTGAACCCCAAGGCCAACCGCGAGAAGATGACCCAGGTGAGTGGCCCGCTACCTCTTCTGGTGGCCGCCTCCCTCCTTCCTGGCCTCCCGGAGCTGCGCCCTTTCTCACTGGTTCTCTCTTCTGCCGTTTTCCGTAGGACTCTCTTCTCTGACCTNAGTCTCCTTTGGAACTCTGCAGGTTCT
+
CCCCCCCCFFFFGGGGGGGGGGHHGFGFGGHHHGGGGGGGGHHHH#BBFGGGHHHHHHHGGGGGGGGGGGGHHHHGGGGHGHHHHGGGGGGGGGHHHHHHHHHHGHHGHHHGGHHGGGGGHHHHHHHHHHHGHHGGGGGHGHHGHHHHHGGGGGGGGGG?FFGGGGGGFFFFFFFFFFFFFFFFFFFFF0FFFFFFFFFFFFFFFFFFFFFFFFFFFFFFFFF#.;AEFFFFFFFFFFFFFFFFFFFFFFF
@M05620:37:000000000-D9766:1:1102:10906:18203 1:N:0:48
GAGGCTGCTTTGGAAGAGCACACGTCTGAACTCCAGTCACTAGATNCCATCTCGTATGCCGTCTTCTGCTTGCAAAAAGAAAACCCAACTCCCCAGCTTGGCTGGGCCCTATGTGAGTATCCAGCGTAGGAATCTTTGCTTTTGGGAGGAGTGAGTCGTTTGTGAAATACATTCCTACCCGTGGATGGTTCGTTTAACTGCTTTAGTTCGTCGGGGCTCTTTGNCTCCCACCCTTCCCCCTGTCTGGATCC
+
B3ABBACACFFFFFGGGGGGGGHGBG4AGHGHEGF3DFGG5AB3D#BAA2ABDBBBAF5AEBEHF5DFEAAFA3DEG?1BF3??E>?1>3@31B1?1F331B31?//?>??33B44?344BF433/?//?111??22111>@1@///////00?111/?A.<00111111>11FDD00.<.<.-.0/.;;0-./:.:0;0000000;;0.E.99--9-A/9//#99.::.:D?.9BFFFD=.99/:9/99.
@M05620:37:000000000-D9766:1:1102:7740:18244 1:N:0:48
GAGGCTGCTTTGGAAGAAACTCATAGACTACGGCAACAGTTCCTCNTGGACCTGGACAAGTTTCCTGCCCCCCATTGGCACTTGCTTCATCATCATTACGCCTGGCAACAAACTGCTTCAAAGTAGCCTCCCTCTAACCATTATGGGTACGTGATGAAACAAGGCCAAGAAAGCCAGCCATTTACGATTTATAACCCCTGCTGGGCTAATTGAACAATCCTTANCACTCCCACGTCTCAATGACTAGCATA
+
>1AAA1>AFF3FABGGGFGGDCDAEG113B00BEFGFE0BADD2D#/B//BA0000BB0BA2222111BAAEEEB1D1BB1B1B11@BB2BB2B22B21??>BF/BFF?BFB/B1<B1111FB1B2BB1B/?BBB111B1B@22210@11/@0?0111110/0?<?<..00<><>00.><0=<0<<..<<=00<0/;.::.;0/../.:0:9099090//;09#9...;/.9;-9.;/;0;//9///;9//
@M05620:37:000000000-D9766:1:1102:16471:18427 1:N:0:48
AGTGCCAGCTCTCAATCGCACAGGGGACCCAGGGCCTGGCCCCTCNATCCAGAAAACCTATGACCTCACCCGCTACCTGGAGCACCAACTCCGCAGCTTGGCTGGGACCTATGTGAGTATCCAGCGTAGGAATCTGGGAGTTGGGGAGGAGTGAGGAGTTGGGGAAAGACAGTCCTAACCGTGGAGGGTTCTGGTAAATGATGGGGTGAGGAGGGGCTCTTTGNCTCCCACCAGTCCCCCTGTCTGGTCTA
+
AAAABFFF?FFFGGGGGGGGGEHFGGGGGGFDFAEEFFHGGHGFG#1BAFFFFFFHHGFHHHHHHHHFHGHGGGEFHGHHHHHHHHHHGHHHGGGGEHHHEHHFGGHHGHGHHHHFHHHHHHHFHGGGGGHHHHHHHGEFFHHFGGGGCGGGCDGFGGHGFHGGGDHHCHHHHHHHHHFGGGFGGGGGGGGGGGCFFGGGGFGGGFAAEAFFD.B=DCEFF9B#9;AEFFFFFFFFFFFDFFFFFFFFFFB
@M05620:37:000000000-D9766:1:1102:26969:18627 1:N:0:48
ACCACACCTTCTACAATGAGCTGCGTGTGGCTCCCGAGGAGCACCNCGTGCTGCTGACCGAGGCCCCCCTGAACCCCAAGGCCAACCGCGAGAAGATGACCCAGGTGCGTGGCCCGCTACCTATTCTGGTGGCCGCCTCCCTCCTTCCTGGCCTCCCGGCGCTGCGACCTTTCTCACTGGTTCTCTCTTCTGCCGTTTTCCGTAGGACTCTCTTCTCTGACCTNCGTCTACTTTGGAACTCTGCAGGTTCT
+
AAAAAAAAFFFFGGG1GG11B1BFEFG00AAAGFGG?EGECHHCG#BB/BFF1BBGHHEEEC/EGGGEGGCGFFEEGGEHGHHHHGGGGGGG@FGFFHHHBHFEGH<1<?/<@GE->ACCHG00=DGGHG/.<<@--CEEGHH?9BFBFFGFFFFEGGG-AA?@F---;9//FFFF///-9B9/////BFFFFF@-99EB/AFFBBBB/99//9BFFFFFFFF#-;AEF-F//;FFFFFFFFFFFFFFBFF
@M05620:37:000000000-D9766:1:1102:12112:18833 1:N:0:48
GCGGCTGCTTTGGAAGAGCACACGTCTGAACTCCCGTCACGATATNCCATCTCGTATGCCGTCCTCTCCTTGAAACAAAAACCAACCACCACTCCCTCTCTACCCGTAAGGACCGCCTCCTCGTCGCCTCCACGGCCCTCTCCTCGCTGCTGCCCCCCTGGCCCGTACGTCCGCCATTTCCGCTTCATCCCTCTTTTGCCTCCACTTTAACAATTCTCAGCATNTGTTCTTTTCACTCCCTCGCCCTGTGC
+
>1>A>>>>FFDDG1BF1BGGGAGCHFH012BFEH0E0E/E/A///#B//ABGEGGG00G1EEE/>@@0BGFG1@F10B00//B//?>/??//1B0?00001BBB0////<110?//</?GH0//?///??G0<<<---<<0<<0/.<CC.0<0..;-::...:9---.-9;.--.-.;B//---9-9///-/;-B9B///;;A--/////;//9BFFFF/;/;#9---;/B/9//;B/-;-:9;;---99:
@M05620:37:000000000-D9766:1:1102:6872:18867 1:N:0:48
ACCACACCTTCTACAATGAGCTGCGTGTGGCTCCCGAGGAGCACCNCGTGCTGCTGACCGAGGCCCCCCTGAACCCCAAGGCCAACCGCGAGAAGATGACCCAGGTGAGTGGCCCGCTACCTCTTCTGGTGGCCGCCTCCCTCCTTCCTGGCCTCCCGGAGCCGCGCCCTTTCTCACTGGCTCTCTCTTCTGCCGTTTTCCGTACGACTCTCATCTCTGACCTNAGTCTCCTTTGGAACTTGCAGGTTCTA
+
AAB?ABABFFFFFGGGFGGGF544EABEHGHHCGGGGGGGGHHHH#BBFFGFGGHFHHHGGGGGGEEGGGGFHGHGGG?E/?GHEFA/E/CCGDH1DGB1GF///111011?/<?<<--<GF111<<00</=..--;..CC//:/;0C:;/.C0..C.--;9.---9--9BF/////99B.BBBFB//;B///B-;DFFBFA/..;.9..////99;//9/B/#.:;A.9FBFF//99//://;9.99BF/
@M05620:37:000000000-D9766:1:1102:9672:18901 1:N:0:48
ACCACACCTTCTACAATGAGCTGCGTGTGGCTCCCGAGGAGCACCNCGTGCTGCTGACCGAGGCCCCCCTGAACCCCAAGGCCAACCGCGAGAAGATGACCCGTGTGAGGCCCCCTCCCTCTCTTCGTGGGCGCGCCCCTCCTTTCTCTGCTCTCCGCGCTCTGCCCTCTTTCTCACGTTTTCTCTCTTGTCCCTTTTCCCGTACCTCTCTCTTCTCTCACCCNACTCTCTTGGCACCTCTCCGGTTCTTG
+
CCCACCCBFFFFGGGGGGGGGGHHGGGGHGGHHGGGGGGGGHHHH#ABFFFGFHHHHHHGGGCFGGGFGGGHHHHGGGGHGGHHHGGGGGGGGGHHHHHHF2/<??F1G0//?/><C..0>F01==./<.-.-;--=-=.C./0000;0000;0;/..;--..;B/A/.;/;B/B//.../;;FFF//;/9///9:F////..9../;BFF//;BF/////..#..;;.//;////9././//.:-;.///
@M05620:37:000000000-D9766:1:1102:16417:18929 1:N:0:48
GAGGCTGCTTTGGAAGAGCACACGTCTGAACTCCAGTCACGAGATNCCATCTCGTATGCCGTCTTCTGCTTGAAAAAAAAAGAAGAAACACCTCCCACTGATTCTACCCGCTTCGCACCGTACTCAAATTCTCCTATAATACTCCAATAAATCAAAATAGCTCATCCAACAATGGCCCACCATACAGCCATGTCTCCATGCACCCCTGCTTGTATCCACTTTANCAATCCCCCGCCTTCCTACTTTTCACC
+
AAABAAFBFFFFGGGGFGGGGGHGHHH2GGGHHHHEGFHHGGFEF#BB2AAFGHFGFHHHGEE1FABEGHFHFCGGHG/E/11133B333B?B0??20B3B44BB4B3?/////</?//<0<</?1<F1111??<11?F1@111>1><11111<1<<00000=00=<0<C.C00C//.....;0;;0:..00;90;9000/909.-..;/09:00;09C0;00#9.9.../A?-9-9.;//9;/;///://
@M05620:37:000000000-D9766:1:1102:14982:18935 1:N:0:48
ACCACACCTTCTACAATGAGCTGCGTGTGGCTCCCGAGGAGCACCNCGTGCTGCTGACCGAGGCCCCCCTGAACCCCAAGGCCAACCGCGAGAAGATGACCCAGGTGAGGGCCCCGCCCCCTTTTCTGGTGCCCCCCCCCCCCTTCCCTCGCCCCCCGGAGCTGCCCCCTTTCTCACTGTTTCTCTTTTCTCCCGTTTCCCGTAAGACTCTTTTCTCTCCCCTNACTCCCTTTTGGAACTCCGCAGGTTCT
+
DDDDDDCCFFFFGGGGGGGGGGHHGGGGHGHHHGGGGGGGGHHHH#BBFGGGHHHHHHHGGGGGGGGGGGGGHHHGGGGHGHHHHGGGGGGGGGHHHHFHHF/?C2?1?0//?/A-----<-.<<000<</0:;.::-A-:-:-:/:/0/--9.@>--9---.0;.AA-;.::0;000:00:::B:0:;000:/.;A/0:0:;-..0::::00:::0:0/;./#...:.9/;00;-00::00..---::0:
@M05620:37:000000000-D9766:1:1102:26152:19100 1:N:0:48
ACCACACCTTCTACAATGAGCTGCGTGTGGCTCCCGAGGAGCACCNCGTGCTGCTGACCGAGGCCCCCCTGAACCCAAAGGCCAACCGCGAGAAGATGACCCACGTGCGTGGCCCGCTACCTCTTCTGGTGGCCGCCTCCCTCCTTCCTGGCCTCCCGGCGCTGCGCCCTTTCTCACTGGTTCTCTCTTCTGCCGTTTTCCGTAGGACTCTCTTCTCTGACCTNGGTCTCCTTTGGAACTCTGCAGGTTCT
+
BBBBBABAFFCFGFG4FGGEFGHGGEABFEHBBFGF2EECAGDGH#BBFFFGBHHFGHFA>E?EGGGFGEFGBGHG/FBFGHHHHGGFEEBDGGH2FFGGECC/>?C/<?/>CFH??@GCFHHEFGHGFHFDHHGGGFGGGHFG/;9B00FFGGFGFD@9BFADDFFFFFFFFFF/;9BF/;F9FFFFFFBBBB@FFFEFFDB..9/;FFFFFFFFFFFFFBB#..:;9/;BFEFBFBBF///9BFF./;9
@M05620:37:000000000-D9766:1:1102:19467:19106 1:N:0:48
GAGGCTGCTTTGGAAGAGCACACGTCTCAACTCCACTGACAAGCCNGGGACAAAAGATCGGAAGAGCACACGTCTGAACTCCAGTCACGAGATTCCATCTCGTATGCCGTCTTCTGCTTGACAAAAAAAAAATCTGGGAGTTGGGGCGGCGTGCGGCGTTGGGGCAAGCCCGTCCTAACCGTGGAGGGTTCTGGTAAATGATGGAGTGAGGAGGGGCTCTTTGNCTCCCACCAGTCCCCCTGTCTTGTCTA
+
>>AAAAFA1BDFFGGFAFFFFGGGGHH0DFGFFGCGHGGH11FAF#AAABFEGHHHGGGGGEG?HFGHHHHGFGFFHDGHHHHHBG@GE/>?>1FE2GFGH0F/CFFHCGEHEBGGHHH101B100////>>0?11<00/?F1C--.--:-;-.:--9@=--;-B@-EEEF???BF/;-;;;-9---;:;-;9B/99BF///:F9-:;BF?/AB=9@-9BBF/#:;;99BFB-AFFFFFF@?FFF//:/;;
@M05620:37:000000000-D9766:1:1102:26162:19125 1:N:0:48
ACCACACCTTCTACAATGAGCTGCGTGTGGCTCCCGAGGAGCACCNCGTGCTGCTGACCGAGGCCCCCCTGAACCCCAAGGCCAACCGCGAGAAGATGACCCAGGCGAGCGGCCCGCTACGTCTTCTGGCGGCCGCCTGCCTCCCTGCAGGCCTCCCGGCGCTGAGCCCTTTCTCACTGGTTCTCTCTTCTGACGTTTTCCGTAGGACTCTCTACTCTGACCTNCAACTCCTTTGGTTCTATGCAGGAACT
+
AAAAA11>CFFFGFGFG1BEFGGFCE0EC0GHFGGEAEGECHHHH#BBA/FGEHGFHCGEEGCGGGCEGGGGHHHGGGFEFHHHHGGEGCGCC/GGBDD1?GC/?/@CC@A@CC@CG?--.;;CGFFH00A@GG@?AG..=BFE99/;-99AEBFFFF@-@@9=-;FBEFBFFFFFFFFB/BFBFFF/BFFF/BBAFFEBFFFEBBFFFEFFF/;:BBFBFBB#---:;/BBF/9B--///9BFFFF--;;
@M05620:37:000000000-D9766:1:1102:25053:19174 1:N:0:48
ACCACACCTTCTACAATGAGCTGCGTGTGGCTCCCGAGGAGCACCNCGTGCTGCTGACCGAGGCCCCCCTGAACCCCAAGGCCAACCGCGAGAAGATGACCCACGTGGATGGCCCGCCTACTCCTCCGGTGGCCGGCCTCCTCCCTTCCTGGCTCCCCGGACCGCGGCCCTTCTTACTTGTTCTCTTCTCCTGCCGTTTTCCGACGGCTCTTCTCCTCTAACCNGATCCTCTTTTGTAATCCTGCAGGTCT
+
CCCBCCBAFFFFFGDGGGFGGGHHGGGGAFHHHGGGGGGFDHHHH#BBFFFGFGHFFHHGGEEGGGGGGGGHHHHGGGGGGHHHGGGGGGGGGGHFFFHHGH//<///?11?0?F---.<F<0<G/<.<--..;--:-.;E//;9C0C90;/C90:EDF-9-;--9-;@-;FBB/////;/;/////9B////:A-ADBE99..;:---99/BF//:;//:/;#:.9..9;/:://///9/99//B9;;9/
@M05620:37:000000000-D9766:1:1102:14392:19294 1:N:0:48
GAGGCTGCTTTGGAAGAGCACACGTCTGAACTCCAGTCACGAGATNCCATCTCGTATGCCGTCTTCTGCTTGAAAAAAAAAAACCCACCATACCAGCTCCCATTTACTTTTCCCTATCCCACTACTTTACAATTCGTCCCTCCGGGATGAGCTCCAATCTGTGCAAACTTAGTCCCAACCGCGGACTGCTGCCGTATACTTTCTATCTAGATTCTCTTCCCTANCCCTCATCCTTAACTCTTCATTTTCTC
+
BCCCCAFBFFFFGGGGGGGGGGHGHHG2FHHHHHHHHHHHGGGGG#BBFEEGHHFFFHHHGEEHGHFHHHHHHHHHHGG/E>>/////<?332333?333/223B3B3F33?22?2222220<2<2222111111/0/???0..---../0000///0<00000<00:00;0000/0/:.-------.;900.-99.///9:/;9//;:///////;/9/.//#..:...///////9//:////9//9//
@M05620:37:000000000-D9766:1:1102:14267:19731 1:N:0:48
AGTGCCAGCTCTCAATCGCACATGGGACCCAGGGCCTGGCCCCTCNATCCAGAAAACCTATGACCTCACCCGCTACCTGGAGCACCAACTCCGCAGCTTGGCTGGGACCTATGTGAGTATCCAGCGTCGGAATCTGGGAGTTGGGGAGGAGTGAGGAGTTGGGGAAAGACCGTCCTAACCGTGGAGGGTTCTGGTAAATGATGGAGTGAGGAGGGGCTCTTTGNCTCCCACCAGTCCCCCTGTCTGGTCTA
+
A@A?AFFFBFFFGGGGGFEGGG5BF4EGGGDHCGGGGFGHGGEFE#BAFG1FAGC2FEHFH35FHHHHHHHGGGGGHGH1FFHEFHHHGGHHGG/EEGHGDHHE?EFHGHFHHHHHHHHHHHHHHGE/<BDGGGHHHHHGGHHHGGGGD..CGBGHGDHHHH@?.CGGCG/;AFGDFBGGG9EGGEGGEFGGFFFFFFFFFFFF/9BFFFFFFFFFFFFFFFF#:9AEEFFFFFFFFFFFFEFFFB;BBF9
@M05620:37:000000000-D9766:1:1102:12278:19802 1:N:0:48
GAGGCTGCTTTGGAAGAGCACACGTCTAAAGTCAAGCCACGGTATNCAGACCCGTATACCGCCCGTTTGTAGTACAGAAACATTCACAAATCTCGTATGCCGTCTTCTGCTTTAAAAAAAAACAATACCTTCGCCTCTCCCCTTTACTTCCCTCTTCTGATCCCCCCTTGGCCCTACCGTCCTTCTTTTCCGTTTTCCCCCTCTATTTGTTCTCTTGTCCCCTNTCTCACCTTTTGACCTTTACATTGCCA
+
BBBBBBFBFFFFGGGGGGGGGGGGG444554ADDFF3BG222222#A222A11AAEF35DE0A00>131?55BB4B443BGBEF4@3BFG3BFE11?BG43//>FFGHFFF34BB?4B//<<///22222?1?<<//100<<0011<11>1<10/0=000000/<CC-;///:.;;.:-....0;0;0CCB.0:;.;09999.90;////.9////////9..#.9.;./A//9/9.;B//9////9/;9/
@M05620:37:000000000-D9766:1:1102:12143:19862 1:N:0:48
GAGGCTGCTTTGGAAGAGCACACGTCTTAACTCACTGACAAGCCANGGACAAAAGATCGGAAGAGCACACGTCTGAACTCCAGTCACGAGATTCCATCTCGTATGCCGTCTTCTGCTTGAAAAAAAAAACTTGTACAAGACAAGAAAGGAAAAAAAGATCTGAATAGAACACGGCAGAACACCAGTACAGAACATCTAAATCCCATGTCGAGATCCAATTGAANAAAAATAAACATTTGTACTGTAAAGAC
+
A3ABBBFAFFFFGGGGGGGGEGFFFCG2ABFHH3G5DAGBB2ABF#2B2AA2A1FFHFAE1A1GAB3GGAEFGHGHHHGFHFHHFHHF1>E1GFGG43F3?FEGBGHGGEHGFHFHHHHHHHHHGCC/</111?D111?F00?000010000<><-..<=D0000;00;0;/:-:-;9B///.9.00009099:00090900/0;0;00;.-..////;;BBB#..9.9.:999;9;//9;9/9///;//.
@M05620:37:000000000-D9766:1:1102:9562:20560 1:N:0:48
ACCACACCTTCTACAATGAGCTGCGTGTGGCTCCCGAGGAGCACCNCGTGCTGCTGACCGAGGCCCCCCTGAACCCCAAGGCCAACCGCGAGAAGATGACCCAGGTGAGTGGCCCGCTACCTCTTCTGGTGGCCGCCTCCCTCCTTCCTGGCCTCCCGGAGCTGCGCCCTTTCTCACTGGTTCTCTCTTCTGCCGTTTTCCGTAGGACTCTCTTCTCTGACCTNAGTCTCCTTTGGAACTCTGCAGGTTCT
+
BBBBBBBBFFFFGGGGGGGGGFHHGGGEGGHHHGGGGGGGGHHHH#BFFFGGGHHHHHHGGGGGGGGGGGGHHHHGGGGHGGHHHGGGGGGGGGGGFHHHHHHHGHHFGGGGGHHGGGGGHHHHHHHHHHHGHHGGGGGHGHHGHHHHHGGGGGGGGGG?FGGGGGGGFFFFFFFFFFFFFFFFFFFFFFFFFFFDFFFFFFFFFFFFFFFFFFFFFFFFFFF#9;AEFFFFFFFFFFFFFFFFFFFFFFF
@M05620:37:000000000-D9766:1:1102:13332:20583 1:N:0:48
ACCACACCTTCTACAATGAGCTGCGTGTGGCTCCCGAGGAGCACCNCGTGCTGCTGACCGAGGCCCCCCTGAACCCCAAGGCCAACCGCGAGAAGATGACCCAGGTGAGTGGCCCGCTACCTCTTCTGGTGGCCGCCTCCCTCCTTCCTGGCCTCCCGGAGCTGCGCCCTTTCTCACTGGTTCTCTCTTCTGCCGTTTTCCGTAGGACTCTCTTCTCTGACCTNAGTCTCCTTTGGAACTCTGCAGGTTCT
+
CCCCCCCCFFFFGGGGGGGGGGHHGFEACEHGHGGGGGGFGH2BG#BBBFFGFHHHHHHGGGGGGGGGGGGHHHHGGGGHGHHHHGGGGGGGGGHGFHHHHHHHGFG1GDGFFHHCGGGGHHHHHHHHHHHGHHGGGGGHGHHGHHHHHGGGGBFGGGGBFGGGGGGGFFFFFFFFFFFFFFFFFFFFFFFFFFFFFFFFFFFFFFFFFFFFFFFFFFFFFFF#.;;A?FFFFFFFFFFFFFFFFFFFFFF
@M05620:37:000000000-D9766:1:1102:18411:20815 1:N:0:48
GAGGTGCTTTGGAAGAGCACATGACAAGCCAGGGACAAAAGATCGNAAGAGCACACTTCTGAACTCCAGTCACGAGATTCCATCTCGTATGCCGTCTTCTGCTTGAAAAAAAAAAAAAAACCAAACAAAATAATCGCTACCTCCACTGGCGTCCCCGCGCTGGTACACGCCTGTCAATTCAGTCCGTACTATCCGATATCGCAATCTTGTGTCGCCCCTTGCANGCTTATTCGACTGGTTCATGGTCACTG
+
1AAA>1@BFF1C1GG1GGGGCGFGBFFGHGFHHG0FFFH0EAHFH#BB/BF0FGHHHFFGFHHFGHHCFGHHHG/E/FHGHF2111BB/GGHH@EEHE@GHFHHFGHHHHGGC/</<///////..<.0011111....<<00.//00/.:;AC..-------;00;0.-;9.9/;//////;B/-;--;//99--;--9-9---//////-;--------;/#--;9-///;9-9-;//99/////////
@M05620:37:000000000-D9766:1:1102:15641:21500 1:N:0:48
ACCACACCTTCTACAATGAGCTGCGTGTGGCTCCCGAGGAGCACCNCGTGCTGCTGACCGAGGCCCCCCTGAACCCCAAGGCCAACCGCGAGAAGATGACCCAGGTGAGTGGCCCGCTACCTCTTCTGGTGGCCGCCTCCCTCCTTCCTGGCCTCCCGGAGCTGCGCCCTTTCTCACTGGTTCTCTCTTCTGCCGTTTTCCGTAGGACTCTCTTCTCTGACCTNGGTCTCCTTTGGAACTCTGCAGGTTCT
+
1>>AAA>AFCCF3FFFDGFGGGEGGEEAF0GGHGFEAAEGGHCFG#BBAFFGFFFHHFFECEG?FEEEGEF01B?>?EAGFGGFEFEE></CC?GF>FDFCB/?C?F<C?FAFFC@@@<AGGHFHHFGB0C.<<@:-.EHEBG.CBCHFFGFFB.EGG??A@GFBAG:@@FFFFFFFFFF;:BBFFFBBBBB/B@9AFFFFA;--BFBFFFFFFFFF/BFB/;#-:9;AFBFF/;/BF/9;9/9BBF9BBB
@M05620:37:000000000-D9766:1:1102:15648:21519 1:N:0:48
ACCACACCTTCTACAATGAGCTGCGTGTGGCTCCCGAGGAGCACCNCGTGCTGCTGACCGAGGCCCCCCTGAACCCCAAGGCCAACCGCGAGAAGATGACCCAGGTGAGGGGCCCGCTACCTCTTCTGGTGGCCGCCTCCCTCCTTCCTGGCCTCCCGGAGCTGCGCCCTTTCTCACTGGTTCTCTCTTCTGCCGTTTTCCGTAGGACTCTCTTCTCTGACCTNGGTCTCCTTTGGAACTCTGCAGGTTCT
+
ABCCCCCCFFFFGGGGGGGGGGHHGGGGHGHHHGGGGGGGGHDHH#BBFFGGHHHHHHHGGGGGGGGGGGGHFGGGGEFHGHHEHGGGGGFGGDHFHHHHH2=FFFF1G0?@FGCCDGGGB<DGFHFGHHHGH.@CDGGHECFAF0FFFFFFFFFGEF--9@FFGAFFCFFFFFFF90BFFFFFBFFFFFFBFFFFFFFFBDB.D?FFBFFFFFFF9BBFFB0#.;;AEFFFFFFFFFEFBBFBBFFFFB0
@M05620:37:000000000-D9766:1:1102:15943:22007 1:N:0:48
ACCACACGTCTGAACTCCAGTCACGGGATTCCATCTCGTATGCCGNCTTCTGCTTGAAAAAAAAATCACCCGCTAACTGAAGCCCAAACTCCGCCGCTTGGCTGGGACCTATGTGAGTCTCCAGCGAAGGAATCTGGGAGGTGGGGAGGAGTGAGGAATTGGGGAAAGACAGTCCTAACCGTGGAGGGTTCTGGTCAATGATGTGGTGAGGAGGAGCTCTTTGNCTCCCACCAGTCCCCCTGTCTGGTCTC
+
A>>1AAADB>1>AFGGGFGBBFBFE00AA0BD2AD1ABBA00D1/#AB/FFGF1DBBA1B0/A//>BBBBG>EE//BGF1BGB0//?F>1FF//</</CFC0B///0?<FH11>@211>@11?<0<///.00>DB<10<.-<CC-<E-;:A:.C0.:/00:F9-;99./;B/990;0CFF-.99AE-@-;-9/9////9/:///;/;;B-ABFB-:A-/;BF;#;9-;9:9B--99FB---99BF999/:/
@M05620:37:000000000-D9766:1:1102:23319:22056 1:N:0:48
ACCACACCTTCGACAATGAGCTGCGTGTGGCTCCCGAGGAGCACCNCGTGCTGCTGACCGAGGCCCCCCTGAACCCCAAGGCCAACCGCGAGAAGATGACCCAGGTGCGGGGCCAGCTACCTCTTATGGTGGCCGCATCCCTCCTTCCTGGCCTCACGGGGCTGCGCCCTTTCTCACTGGTTCTCTCTTCTGCCGTTTTCCGTAGGACTCTCTTCTCTGACCANGGTCTCCTTTGGAACTATGCAGGTTCT
+
>1>>>>1AFCB11AA11A1BA1BFEBEBB0A0BF0A//A/EA/BA#BBBABBGBFGF0B>EECEEE>>EEGF1FF?EEFEFHG<A/?<><<BCFFE1<?GH0/?/??1//>-AC<C.:0;;C0FGCBCC<GGGA-A-99/:9FCF0CB0B/A.FG/9.---;-99@?---B9;F//9/;-//99/9B9/;//FF@BFFAB/BB?BAFFFFFEB/////99;;/#9-;9:B/9BB9FBBBF/9//BF-;BFB
@M05620:37:000000000-D9766:1:1102:23318:22079 1:N:0:48
ACCACACCTTCTACAATGAGCTGCGTGTGGCTCCCGAGGAGCACCNCGTGCTGCTGACCGAGGCCCCCCTGAACCCCAAGGCCAACCGCGAGAAGATGACCCAGGTGAGTGGCCCGCTACCTCTTCTGGTGGCCGCCTCCCTCCTTCCTGGCCTCCCGGAGCTGCGCCCTTTCTCACTGGTTCTCTCTTCTGCCGTTTTCCGTAGGACTCTCTTCTCTGACCCNAGTCTCCTTTGGAACTCTGCAGGTTCT
+
BCCCCCCCFFFFFGGGGGGGGGHHGEGEGGHHHGGGGGGGGGCHG#BBFFGGHHHGHHHGGGGGGGGGGGGHEHHEGGGHGHHHHFGGGGGGGGHHGH2GGG//??FBG?FFFHGGGG@DFHFHHHHHGDHDHCCGCFGHGGHGHHHHGFFGGFFGFF--::.:B?CGAFFFFFFF0FFFFBBB0;:9BFFFFFFDFFFFBDFFFFFFBFFBFB:B00BBFF9#.;:.;BFFFFFFFFFFFFFBFFFFFFF
@M05620:37:000000000-D9766:1:1102:11953:22138 1:N:0:48
ACCACACCTTCTACAATGAGCTGCGTGTGGCTCCCGAGGAGCACCNCGTGCTGCTGACCGAGGCCCCCCTGAACCCCAAGGCCAACCGCGAGAAGATGACCCAGGTGAGTGGCCCGCTACCTCTTCTGGTGGCCGCCTCCCTCCTTCCTGGCCTCCCGGAGCTGCGCCCTTTCTCACTGGTTCTCTCTTCTGCCGTTTTCCGTAGGACTCTCTTCTCTGACCTNAGTCTCCTTTGGAACTCTGCAGGTTCT
+
BBBBBBBBFFFFGGFGGFGFGGHHGDEEEEGGHGGGGGGGGHAGH#ABBAFFFHHHHFGGGFCGEGGGGGGHEHHGGGGGGHHHHFGGEECGGFHHHHHHHBHHGHHHHFHGGHEGGGGGHFFHHHHHHHHGHHGGGDAHGFHGHBGHFGGGGGGGGGGFGGGFGGGGFFFFFFFFFFFFFFFFFFFFFFFFFFFFFFFFFFFFFFFFFFFFFFFFFFFFFFF#.;AEFFFFFFFFFFFFFFFFFFFFFFF
@M05620:37:000000000-D9766:1:1102:10973:22185 1:N:0:48
ACCACACCTTCTACAATGAGCTGCGTGTGGCTCCCGAGGAGCACCNCGTGCTGCTGACCGAGGCCCCCCTGAACCCCAAGGCCAACCGCGAGAAGATGACCCAGGTGAGTGGCCCGCTACCTCTTCTGGTGGCCGCCTCCCTCCTTCCTGGCCTCCCGGAGCTGCGCCCTTTCTCACTGGTTCTCTCTTCTGCCGTTTTCCGTAGTACTCTCTTCTCTGACCTNAGTCTCCTTTGGAACTCTGCAGGTTCT
+
1111A11>FFFFFFG1AGGFGBBGEAE0AAFGHFEFC/AEEGHCH#BBAFFFH1GGDFEE@EEC>EEEGGGFHHHGGGGHFHHHHGGGGGGGGGHGGFFGHHHHGGFGHHHGGHHGGGGGGGHFHHGGGGHGHGGCCGAEGHGGHHHHHGGFGGGGGGGGGGGGGGGG@@FFFFFFFFFFBFFFFFFFFFFFFF@BBFFFFFFFBEBFFFFFFFFFFFFFBFF#-;AFFFFBFFFFFFFFFFFEFFFFFFF
@M05620:37:000000000-D9766:1:1102:10961:22199 1:N:0:48
ACCACACCTTCTACAATGAGCTGCGTGTGGCTCCCGAGGAGCACCNCGTGCTGCTGACCGAGGCCCCCCTGAACCCCAAGGCCAACCGCGAGAAGATGACCCAGGTGAGTGGCCCGCTACCTCTTCTGGTGGCCGCCTCCCTCCTTCCTGGCCTCCCGGAGCTGCGCCCTTTCTCACTGGTTCTCTCTTCTGCCGTTTTCCGTAGTACTCTCTTCTCTGACCTNAGTCTCCTTTGGAACTCTGCAGGTTCT
+
BCCCCCCCFFFFGGGGGGGGGGHHGGGGHGHHHGGGGGGGGHHHH#BBFFGGHHHHHHHGGGGGGGGGGGGHGHHGGGGHGHHHHGGGGGGGGGHHHHGHHHHHGHHHHHHGGHHGGGGGHHHHHHHHHHHGHHGGGGGHGHHGHHHHHGGGGGGGGGGGGGGGGGGGFFFFFFFFFFFFFFFFFFFFFFFFFFFFFFFFFFFFF.;FFFFFFFFFFFFFFFF#;;AEFFFFFFFFFFFFFFFFFFFFFFF
@M05620:37:000000000-D9766:1:1102:6048:22403 1:N:0:48
ACCACACCTTCTACAATGAGCTGCGTGTGGCTCCCGAGGAGCACCNCGTGCTGCTGACCGAGGCCCCCCTGAACCCCAAGGCCAACAGCGAGAAGATGACCCAGGTGAGTGGCCCGCTACCTCTTCTGGTGGACGCCTCCCTCCTTCCTGGCCTCCCGGAGCTGAGCCATTTCTCACTAGTTATCTCTTCTGCCGTTTTCCGTAAGACTCTCTTCTCTGACCTNAGTCTCCTTTGGAACTCTGCAGGTTCT
+
AAA1AAAAFFF13ABBDFF1F11AA0ABFAGG1FAAEEECGHAGG#ABBAFEFGHCFBAE?EGGGA@GGGG0CEF/?E/>//?CC//0B<E<//0F1<1FG0C//?FGHHEG/FGGGGG-<<F11>GFG<<E.<--<<CGGHBAGH0/CG/..0;.;:A;-AF/0.C//;FGG0;0;C0;;C0CFGBFFFFFFF@BFFFFFFFF-;BFFF/;BF//9FFF/B/#9;AEFBFFFFFEBF/BFFFFFB-AFBF
@M05620:37:000000000-D9766:1:1102:20616:22518 1:N:0:48
ACCACACCTTCTACAATGAGCTGCGTGTGGCTCCCGAGGAGCACCNCGTGCTGCTGACCGAGGCCCCCCTGAACCCCAAGGCCAACCGCGAGAAGATGACCCAGGTGAGGGGCCCGCTACCTCTTCTGGTGGCCGCCTCCCTCCTTCCTGGCCTCCCGGAGCTGCGCCCTTTCTCACTGGTTCTCTCTTCTGCCGTTTTCCGTAGGACTCTCTTCTCTGACCTNAGTCTCCTTTGGAACTCTGCAGGTTCT
+
111AA?>AFF1D3FF1FFGGBGE1ABEFFCHHFFFCEGG?EFEFH#/BA/F/GDEHFFHGGGGG/E/EEGGHHG/?EFCEFHHA/?EEGEGGGCHHFFFHHHHGA<?FG0?CCCCGGGGGFHHHHHBGHGHGH.AC-.:CEFGGBBCFFFFGGGGFGBG?@?.BF@@F@@FFFF/BFFFF/BB9BFFFFFFFBF@FFFFFEBFF?BFFFEFBB9BF/9FFFF;#-;;AAFFFFFFEBBBFFFFFFF?FFFF
@M05620:37:000000000-D9766:1:1102:10479:22620 1:N:0:48
ACCACACCTTCTACAATGAGCTGCGTGTGGCTCCCGAGGAGCACCNCGTGCTGCTGACCGAGGCCCCCCTGAACCCCAAGGCCAACCGCGAGAAGATGACCCAGGTGAGTGGCCCGCTACCTCTTCTGGTGGCCGCCTCCCTCCTTCCTGGCCTCCCGGAGCTGCGCCCTTTCTCACTGGTTCTCTCTTCTGCCGTTTTCCGTAGGACTCTCTTCTCTGACCTNAGTCTCCTTTGGAACTCTGCAGGTTCT
+
AAAAABABFFFFFAGFDGFBG5GFEBEBE?HGAFGEDGGGGHHHH#BBFFGFGHHHHHHGCGGGG1EEGGGCHCEEGGEHC/FGFF/<EED<@DHFDFD<FGGHF1FDCFGFFHHGCCCCHHHHFGFFHDGEFHCCC?CCCFHGFHCHE0BFG0FEGFGGGGGFBB-E-;BBFFFF/FFFFFFFFFFBFFFFBBBAAFFFFFFF?DFBFFFFFFFFFFFFFBF#99;EFBFFFFFFFFFFFBBBFFFAFBB
@M05620:37:000000000-D9766:1:1102:10492:22640 1:N:0:48
ACCACACCTTCTACAATGAGCTGCGTGTTGCTCCCGAGGATCACCNCGTGCTTCTGACCGAGTCCCCCCTGCACCCCACGGCCAACCGCGAGAAGATGACCCAGGTGAGTGGCCCGCTACCTCTTCTGGTGGCCGCCTCCCTCCTTCCTGGCCTCCCGGAGCTGCGCCCTTTCTCACTGGTTCTCTCTTCTGCCGTTTTCCGTAGGACTCTCTTCTCTGACCTNAGTCTCCTTTTGAACTCTGCAGGCTCT
+
ABBBBA>>FFFFGGGBG455GGHFABEE44ABGGFAE2AE3B2EG#BB1BFB5FAFDG3EE0?FFGHEEE11BBGGE11>>EEE//?@EE<B?BCFGBDFGG/FC?1?011/?0?@DG@-<1FGHFF11=0...<ACF.../;:/<;;0;/;CF.;ED-;-?.;F--.:BFB;FFFFF/./;9FFFB/BBFFFFB;AFE/BDF..9///;//BFBFFB/////#99AEEBFFF///.9/;/;BB//A.9A9
@M05620:37:000000000-D9766:1:1102:12651:22643 1:N:0:48
ACCACACCTTCTACAATGAGCTGCGTGTGGCTCCCGAGGAGCACCNCGTGCTGCTGACCGAGGCCCCCCTGAACCCCAAGGCCAACCGCGAGAAGATGACCCAGGTGAGTGGCCCGCTACCTCTTCTGGTGGCCGCCTCCCTCCTTCCTGGCCTCCCGGAGCTGCGCCCTTTCTCACTGGTTCTCTCTTCTGCCGTTTTCCGTAGGACTCTCTTCTCTGACCTNAGTCTCCTTTGGAACTCTGCAGGTTCT
+
CCCCCCCCFFFFGGGGGGGGGGHHGGGGHGHHHGGGGGGGGHHHH#BBFFGGHHHHHHHGGGGGGGGGGGGHHHHGGGGHGHHHHGGGGGGGGDHHHHHHHHHHGHHHHHHGGHHGGGGGHHHHHHHHHHHGHHGGGGGHGHHGHHHHHGGGGGGGGGGGGGGGGGGGFFFFFFFFFFFFFFFFFFFFFFFFFFFDFFFFFFFFBFFFFFFFFFFFFFFFFFF#9;AEFFFFFFFFFFFFFFFFFFFFFFF
@M05620:37:000000000-D9766:1:1102:18424:22709 1:N:0:48
GAGGCTGCTTTGGAAGAGCACATGACAAGCCAGGGACAAAATATCNGAAGAGCACACGTCTGAACTCCAGTCACGAGATTCCATCTCGTATGCCGTCTTCTGCTTGAAAAAAAAAAAAGAGATAAACGCCACAAAGAAAAAAAAAAAAATAAAGAAACAAAAAAATAAAAGAAAGGAATTCAAACAACGAGAAGCATCAAGAACAAATCAACAAAAAAACAAANAAAGAACATCGTTTGTAACATCAAACC
+
A@AAAAFABDDDGFFGGGGF10AAGHHHFHGGFH?FFGHB01BGH#AAAFB0F1AFGCAGHE1GEGBGHHHHHGF?EBFDGBGHB1BBFEGGF1>?/FF2GHH1BFGBFEH?EEC<<///001?11?/<///0.000000<-<<:----.00000.9/:....---/////-9/9--;//////:-9------//////:///9/--//////----;--;--#-------/9/---999/////////9-
@M05620:37:000000000-D9766:1:1102:15273:22851 1:N:0:48
GAGGCTGCTTTGGAAGAGCACTGACAAGCCAGGGACAAAAGATCGNGAGAGCACACTTCTGAACTCCAGTCACGAGATTCCATCTCGTATGCCGTCTTCTGCTTGAAAAAAAAAAAAAGGAAGAGTCCTCCATAGTGTGTGGACGAGTACAAAATAAACATATATCCTAGCTAATGTCATCTACCAGTTTACTTAGAAATATCTACTTTAACATGAGTCTTCANTGTACATCACCTTTGTCTATACCAGAG
+
A@ABBBFBFFFFGFGGGGGGGGHHHHHAGFHHHGGFFFFGHGHHH#BBFFGHHHHHEDGHHFFHHHHGHHHHHGDEEFHHHFGDHHGFGHHHHGBEHGFF4DHH3GHHHHFGEE//<<//0000011111001?1=11100.11>--..0000.000=<0;00000:000/00;0000:000000000;;000000900;000090;0000000/00000900#.:...///9///://////;:////..
@M05620:37:000000000-D9766:1:1102:11286:22941 1:N:0:48
ACCACACCTTCTACAATGAGCTGCGTGTGGCTCCCGAGGAGCACCNCGTGCTGCTGACCGAGGCCCCCCTGAACCCCAAGGCCAACCGCGAGAAGATGACCCAGGTGAGTGGCCCGCTACCTCTTCTGGTGGCCGCCTCCCTCCTTCCTGGCCTCCCGGAGCTGCGCCCTTTCTCACTGGTTCTCTCTTCTGCCGTTTTCCGTAGGACTCTCTTCTCTGACCTNAGTCTCCTTTGGAACTCTGCAGGTTCT
+
33>ABAAAFFFFDGGFFFGFFDFCEEGGCEHHFGGGGGGCEHHHH#ABBEFCGB3GFGHGGGGGEE@EEGGHHHEEGGEEFEHH/FEEE/<B@?F1BDGHH0/FFGG1F?FCFHHCCCCCHFHHHGEHFHHGHFC@@AEGAGH?HEHHHGGG?FFGFGG@-BGEFBGGBBFFFEBFBFFFFFB/9/:BFFBBFFBFFFFFFD:AD9FB//9;FFFFFBBBFFF#..;:AFFFFFF/B//BFFFBBFFAFFF
@M05620:37:000000000-D9766:1:1102:6572:23050 1:N:0:48
ACCACACCTTCTACAATGAGCTGCGTGTGGCTCCCGAGGAGCACCNCGTGCTGCTGACCGAGGCCCCCCTGAACCCCAAGGCCAACCGCGAGAAGATGACCCAGGTGGGTGGCCCGCTACCTCTTCTGGTGGCCGCCTCCCTCCTTCCTGGCCTCCCGGGGCTGCGCCCTTTCTCACTGGTTCTCTCTTCTGCCGTTTTCCGTAAGACTCTCTTCTCTGACCTNGGTCTCCTTTGGAACTCTGCAGGTTCT
+
ABCCABCCFFFFGGAGGGFGGGHHGEFFFGHHHGGFCGEGEGDGG#BBFFFGFHGHHHHGGGGGGGGGGGGHGHHGGGGHGHHHHGGGGGCGGGHGHHGHHFAGFFC/>CECHHF@@CDDFGDGGDGHFGHDHACCDGGHGFGGGGGGFGGGGGGGGG?--9@AEBFF=FFFFF///;FFFFFBFBFFFFFBFFFFFF?FBDFF..:9BB9BFBFFBFB/BB/#.;;9.FFFFFFFFFBFFFB:/FFFFBF
@M05620:37:000000000-D9766:1:1102:13599:23292 1:N:0:48
GAGGCTGCTTTGGAAGAAACTGACAAGCCAGGGACACAAGATCGGNAGAGCACACGTCTGAACTCCAGTCACGAGATTCCATCTCGTATGCCGTCTTCTGCTTGAAAAAAAAAAATAATATACAAAAGCAGGATATCTGTAGAAAAGTCAATATAATAACAAAAAGTAGAGAAGAGGTAAAACATAATCAGAAAAGAGATGACAAAAATCATAATGTGGGGATNGAAGGTAGCCAGTGGGATAGCAAATGG
+
A3AA>ACAFBDDGBBBGGFGGGHFFGBBFFGHGFAA2BFHFHHHG#2AAAFCG2FAGA2FADFGBAABDGGFE>E1?FFFGG@F3B?EG?BFEEEF?FGH4BBBFGDBCE/>C/@0222222222202010//111111111111<011111<1<1>F11110<<.000000///.</00000.00000:000/:/.//00000;/.../900000000.-..#..;..////;/.///..////;//;//
@M05620:37:000000000-D9766:1:1102:10709:23400 1:N:0:48
ACCACACCTTCTACAATGAGCTGCGTGTGGCTCCCGAGGAGCACCNCGTGCTGCTGACCGAGGCCCCCCTGAACCCCAAGGCCAACCGCGAGAAGATGACCCAGGTGAGTGGCCCGCTACCTCTTCTGGTGGCCGCCTCCCTCCTTCCTGGCCTCCCGGAGCTGCGCCCTTTCTCACTGGTTCTCTCTTCTGCCGTTTTCCGTAGGACTCTCTTCTCTGACCTNGGTCTCCTTTGGAACTCTGCAGGTTCT
+
ABAABAABFFFFFGGFFGGFF5FEEABA4EGA3FFEDFFCGHHGH#1BBBFFGEFHGHGGGGGGGE/FGGGFCEFEEGAGFEHFHFEEEEBCCDGFHHEDGGH//2<FA<<?FGHGCG?@GFHHFFGB<GHGHHG--CAHE/GGFGCGCFEFGFFEFDAAFDAFGGGGFAFFBFFFFFF.:BBFFFFFFFFFFBBAFBEFBDFFAA9FFFFB/9BF/BF/FFF#..;EFFFFFFFFFFBBBBFFFBAABFB
@M05620:37:000000000-D9766:1:1102:7991:23405 1:N:0:48
ACCACACCTTCTACAATGAGCTGCGTGTGGCTCCCGAGGAGCACCNCGTGCTGCTGACCGAGGCCCCCCTGAACCCCAAGGCCAACCGCGAGAAGATGACCCAGGTGAGTGGCCCGCTACCTCTTCTGGTGGCCGCCTCCCTCCTTCCTGGCCTCCCGGAGCTGCGCCCTTTCTCACTGGTTCTCTCTTCTGCCGTTTTCCGTAGGACTCTCTTCTCTGACCTNAGTCTCCTTTGGAACTCTGCAGGTTCT
+
BBBAABBBFFFFFGFBFFDGG5AGEAEEDFDGGGFAFEECEGHHF#A1BAFEHHHBFFEEEE@EFGEEGGGHBCEEEEGFCGHHHGGGGGGGGGHGHHHHHHG/FFG<<?GGGHHGGGC@HHGFHHDGHGGEFHGGGGGHGGGG/CCH0BF?FGGGGAB9@B.FFG@GBBFFFFFFFFFFBFFFFFFBFFFFFF>9DFFFFDBFAFBFFFFFFFFFFFFFBF/#.99AEFFFFFFFFF/BFFFFFBFFFFF
@M05620:37:000000000-D9766:1:1102:7978:23420 1:N:0:48
ACCACACCTTCTACAATGAGCTGCGTGTGGCTCCCGAGGAGCACCNCGTGCTGCTGACCGAGGCCCCCCTGAACCCCAAGGCCAACCGCGAGAAGATGACCCAGCCGAGTGGCCCGCTACCTCTTCTGCTGGCTGCCTCCCGCCCTCCTGGCCTCCCGGAGCTGCGCACTTTCTCACTGGTTCTCTCTTCTGCCGTTTACCGTAGGACTCTCTTCTCTGACCCNAGTCTCCTTTGGAAGTCTGCAGGCTCT
+
ABBABBBBFFFFDG5FEGGGGD4FEEEAFEFFHGGGFGGGFHHHF#AABFEFHHHHG2GGGGG0FFGGG/FF3GGGGDGHGHHHHGGGGGCGGGHHHHHHH0FG0/<ADFHA.GG@DGG-/<00=GHH0=0CC/CCGHHHE.C@-AEG/FG.:FFGE?@?BGGGF-@BB>9FBFBFFFFF9BFFFFBFFFFFFB-99F.;:.A.DFFFFFFFFFFF/FFFFF.#;9;.9/9BFFFFFE/;FFFFF/F.9AF
@M05620:37:000000000-D9766:1:1102:26069:23437 1:N:0:48
GAGGCTGCTTTGGAAGAAACTCATAGATTACTGCAACATTTAGCCNTGGACCTGGAAAAGTTTCTTGCCTGGATTAAAGAAGCTGAAAAAACTGCCAATGATCCAAAAAAAAAAAAAAGGAAAGAAAAAAATAAAAAAAGAGAAAAGAGAAAGAAAAAAACGCAAAAAACAAAGGCAAAACATCAAGCCAAATGCCATCAGACCCACTGAAGAATCAAAATAANAAATATGAACATTTGATACTGCACAGG
+
>>AA>>CA@BB1C1BBBAB1ABAF3ADAA1BBDBA1AC01B2211#A0/BA0ABGFB1BBFGBDDDF1BB1BBD11A1DBFG1BF11B10>BBFFB@1FG1@111BB///>////>////000@0<?00>-0<1111--../<//</.//;//:.//.:-.--;-9/.-..9./99----9-////;/;---//9//9/////9;---//;////;//;///9#9--A9;/9//9/;B/9//:/9;;/;--
@M05620:37:000000000-D9766:1:1102:21694:23522 1:N:0:48
GAGGCTGCTTTGGAAGAAACTCATAGAATACTGCAACAATTCACCNTAGACCTGGAAAAGTTTCTTGCCTTGACTAGATAACCTGAAATATCTGCAAATGTGCTCGAGACAAAAGCAACGGCTTCTAGAAGCCTCCAAGCGACTAAAAGAGCTCACGAAACAATGCCAATTAAGACAGGCAGTCTCTCCTGACGACTTCCGTAGCACTCACTTAACAATCCTCNGCATCCTTTCGTTTTAATCAGAATCTC
+
AA11>>FAFDBDGBBA1111A113D3A13DA3D111FGA111A1B#00A//11BAF1100B2D22BBBB111A111112A11BDA0B12D222B12@BB1B2@21/>/?/00BB0B100/>///>1B2>G11<10/0B<?//</<F111/0@@@@1<//<<0?1????1?<=1=1>0>..>.<C0000/=/0<..-::00;0::.0::C/:;:;0;009/;99#...9./;00;.;/9.0009909;99:/
@M05620:37:000000000-D9766:1:1102:20930:23735 1:N:0:48
ACCACACCTTCTACAATGAGCTGCGTGTGGCTCCCGAGGAGCACCNCGTGCTGCTGACCGAGGCCCCCCTGAACCCCAAGGCCAACCGCGAGAAGATGACCCAGGTGCGTGGCCCGCTACCTCTTCTGGTGGCCGCCTCCCTCCTTCCTGGCCTCCCGGAGCTGCGCCCTTTCTCACTGGTTCTCTCTTCTGCCGTTTTCCGTAGGACTCTCTTCTCTGACCTNCGTCTCCTTTGGAACTCTGCAGGTTCT
+
A@AAAA11CCCFGGGGGGG1GEGGEEEA0AF0BEFE0EEE/GCEG#ABFF/F1FCGHHHEE>/EFGGGGGFHHHHGGGGHGHHHHGGGGGCGGCB<FHHHFFFGG1F1<FEGGGHGCCCCHHHFHFGHH<GCAGCCCGGEGHHFFGFFGGGGGGEEGG@-;?.BF@@B??FFBFFBFFBF9BB/BFF9FFFF//@9A9AFFBF-ABF/BFFFFBF/FFFBBB/#9:99A-F/BBFEEFF/B/FFFFFFEFB
@M05620:37:000000000-D9766:1:1102:21246:23778 1:N:0:48
ACCACACCTTCTACAATGAGCTGCGTGTGGCTCCCGAGGAGCACCNCGTGCTGCTGACCGAGGCCCCCCTGAACCCCAAGGCCAACCGCGAGAAGATGACCCAGGTGGGGGGCCCGCAACCTTTTCTGGTGGCCGCCTCCCTCCTTCCTGGCCTCCCGGGGCTGCGCCTTTTCTCACTGGTCCTCTTTTCTGCCGTTTTCCGAAGGACCCTCTCCTCTGCCCTNGGTCTCCTTTGGAACTCTGCAGGTTCT
+
?A>ABAABFFFFEGGFDBFGGFBGABEBEAGHEFFE??FEFHDHH#BBFFGGFGHFHGHGGGGGGGEGGGGHFHHGGGFHGHHHHGGGCEDGGGHEDG2??2/<?21<//<-;@-9--9;.//9////:9....-;-9DE..;999B/9B/9./;99A;----..-;:.;F///:B//;.B/9/9//;BB//;/9ADF.B/...;..9../.9/9/.///:./#;9...9//9///B9//;////9.::/9
@M05620:37:000000000-D9766:1:1102:17347:23917 1:N:0:48
GAGGCTGCTTTGGAAGAGCACACGTCTTAACTCCAGTCACGATATNCCATCTCGTATGCCGTCTTCTGCTTGAAAAAAAAAGAAAAAAACCCTGCGCCTGTATCACCACAATGAAGAAGACACAGAAGCCAATTAGGAGTAGTACAGGATGAAGTATAACAACAGAAACAGAGAGAGCAGTGTAGGGGTCGGTAGCCGGATAGAACGAAGAGTGGCACGTGCCNACATATGAGTCGCAGTATGTAAGCCAG
+
BBBBBBFA4FFFG4BFFGGGGGFGH4FBAFGHFHHHHHHHG2BAE#BBA22FGGGEFGFHCEEHGFHEHGGGA3BGFFEF?1?1321/////02///??G22233322///2?222222222200<1110001111110>0111111>01111000=00000<.//////////....:/0::000....;--../0.--.9////....:.//.../.;.9.#;;.:./99///---../////////..
@M05620:37:000000000-D9766:1:1102:8554:24279 1:N:0:48
GAGGCTGCTTTGGACGAAACTCATAGCGTAGTGCAACAATTGCCTNTTGACCTGGATAAGTTTCTTGGCTTGCTTAAAGAAGTTGAAATAACTGCCAATGTTCTACAGTATGATACACGGAAGGAAAACCTCATAGAAGAATAAAAGAAAGTAAAAAAGCTGATGAAAAAATGGCAAGAAAGTAAGGCATTTACGCTTTAGAACACTTGAAGAACCAATTGAANAATTCTCAGCATTTGTAATTGCAAATG
+
AAAB>AFAFBB@B4BA2AAEGGHGHB4E2A2AB55AAA2ADB535#B2AA1B5BABA53355A5BD53331A1D555D@BEG5@D54B4B3BBGG3FGGH@4B4BBB@4BB4@44433?///?/03F03?333?4411BC0111B1?/001@22>21//011?11?<110<01100<.00<110=0<<.0<0==..<..:00<:/;C0;00;;//..9/009C#9..;.00099C;;FB;909000;;00;
@M05620:37:000000000-D9766:1:1102:11845:24553 1:N:0:48
AGTGCCAGCTCTCAATCGCACAGGGGACCGACGGGCTTGCCCCTCNCCCCTGGATACCTATGGCATCCCTCGCTACCCGGGGCACCAGCTCCCAAGCTTGCCGGGGTCTTCTGCTTGAATCCAGCGTAGGAATCTGGGAGTTGGGGAGGAGTGAGGAGTTGGGGAAAGACAGTCCTAACCGTGGAGGGTTCTGGTAAATGATGGGGTGAGGAGGGGCTCTTTGNCTCCCACCAGTCCCCCTGTCTGGTCTA
+
A?>AADFFBFFFGFFGFGGGFGEG2A2AA222AE000AAABAB1A#11B11B1B5FBF4BF33B3333B3BEE1?EF0/>/<>EF?B0?F2F/22//??G/?<//>/?0F1FH111<0<1>GH1>-<<<<DFHHHHGHGGGFFF-@C?;99;.CBFF:FGF/A?9;CFBBBBFFFFB/B?>D?BDEFFFFFFFF/B/BFF9F/F?D;DEF./..@B-9.BFFF#9.AEEFFF.AFFFFEFDEFEFF///B/
@M05620:37:000000000-D9766:1:1102:11856:24568 1:N:0:48
AGTGCCAGCTCTCAATCGCACAGGGCTCCCAGTGCCTGGCCCCTCNATCCAGAAACCCTAGGACCTCACCCTGTACCTCGGGCACCAGCTCCGCAGCTGTGCTGGGACCTATGTGAGTATCCAGCGTAGGAATCTGGGCGTTGGGGCGGCGTGCGGCGTTGGGGCAAGCCCGTCCTAACCGTGGAGGGTTCTGGTAAATGATGGGGTGAGGAGGGGCTCTTTGNCTCCCACCAGTCCCCCTGTCTGGTCTA
+
AB>AAFFFBFFFGGGGGGGGGG4GA24AA2A33B555B22B2EA2#22B11A3F3FF11B233FF2BF1?F123DF55311/>EE1111B3F1?///33B33443?0F/G3FGB44FEG422B10>D/CGEHHHHHHE/>CCAC@C.<C-:=B.AB-B@BBFBBABAE.A.;@FFFFFFFBFFBFFFBFFFFFFFFFFFFFFFFFF.@EF?FFFB<BBEFFFF#;;AEE.FFFFFFFFFFBFFFFFFFFFB
@M05620:37:000000000-D9766:1:1102:9907:24996 1:N:0:48
ACCACACCTTCTACAATGAGCTGCGTGTGGCTCCCGAGGAGCACCNCGTGCTGCTGACCGAGGCCCCCCTGAACCCCAAGGCCAACCGCGAGAAGATGACCCAGGTGAGTGGCCCGCTACCTCTTCTGGTGGCCGCCTCCCTCCTTCCTGGCCTCCCGGAGCTGCGCCCTTTCTCACTGGTTCTCTCTTCTGCCGTTTTCCGTAGGACTCTCTTCTCTGACCTNAGTCTCCTTTGGAACTCTGCAGGTTCT
+
BBBBBBBBFFFFGGGGGGFGGGHHGEFGHGHHHGGGGGGGGHHGH#BBFFGGGHHHHHHFFFGGGGGGGGGHGHHGGGGHGHHHHGGGGGGGGGHHHHHF2?/GF<FF01</?FGCFGCGB1FFGHDD00/.CG-ACADHGHHGFFHHGGBF9FFEA.;--@F//-AE-@FFEF//9;/.;;B9FFFFFFB/BB@DDF./B.;..99BFFFF9BFFB9/9FF/#.;;A9FBFF//99F/;FFFBF/.:BFB
@M05620:37:000000000-D9766:1:1102:11833:25711 1:N:0:48
ACCACACCTTCTACAATGAGCTGCGTGTGGCTCCCGAGGAGCACCNCGTGCTGCTGACCGAGGCCCCCCTGAACCCCAAGGCCAACCGCGAGAAGATGACCCAGGTGAGTGGCCCGCTACCTCTTCTGGTGGCCGCCTCCCTCCTTCCTGGCCTCCCGGAGCTGCGCCCTTTCTCACTGGTTCTCTCTTCTGCCGTTTTCCGTAGGACTCTCTTCTCTGACCTNAGTCTCCTTTGGAACTCTGCAGGTTCT
+
AAA3A>>>FFFFFGGFFGGGGFHGGGDEGAGFCEFF?EEAEGHHH#BBBFFGFFGFHHHGEEEEGAEGGGGB@F1EFGEHGHHHHGGGEEGGGGHBDGFGHHHHEGFDF1</<FE@@C@CCBDBGHHHG=C?CH-CC.E.ECCEGFHFFGFFFFGEGG:--999/B9ABBF//;B/FBFFB99BFF99FFFFEFBA.BFE/99AAA/;B9FF9BBBBBB/99/#...9AB/999FFFF/;/9B//;.;/BF
