# Supplementary material for: Fast but not furious: a streamlined selection method for genome-edited cells
Source: Life Sci Alliance. 2021 Apr 26;4(6):e202101051. doi: 10.26508/lsa.202101051 (PMC8127327; doi:10.26508/lsa.202101051)
Supplement: Supplementary file 1 [file LSA-2021-01051_Supplemental_Data_1.zip › SANGER and Deep Sequencing/ACTB/49_S49_L001_R1_001.fastq]

@M05620:37:000000000-D9766:1:1101:18863:1885 1:N:0:49
TGTGCCAGCTCTCAATCGCACAGGGGACCCAGGGCCTGGCCCCTCCATCCAGAAAACCTATTTCCTCCCCCGCTTCCTGTCGCTCCCACTCCGCACCTTTTCTTTTTCCTTTTTTAGTATCCAGCGTAGTAATCTGTTAGTTGGCTTTTAGTTAGGACTTGTCGAAAGACAGTCCTATCCTTTGAGGCTTCTTGTAAATGATTGTGTTTGGAGGGGCTCTTTCTCTCCCTCCTTTCCCCCTTTCTTGTCTT
+
33AABFFFAFFFGGFGGGGGEGGDFFGE2ECGGCEG2AFA2AEFEGEHGG333B3AFEF3B55BAFD3?110>>1?B@3331?11?12BBBB////<3B33?B4?43?3B3B2B//2B2@>@222/<///11?<?11111??111100110>111011><110..<../</<DGFG000/0;000./.;;:C00;000;00;0000;///.//.--9-9;FF//999//..../;///.9;.9/;//;99/
@M05620:37:000000000-D9766:1:1101:17173:1939 1:N:0:49
ACCACACCTTCTACAATGAGCTGCGTGTGGCTCCCGAGGAGCACCCCGTGCTGCTGACCGAGGCCCCCCTGAACCCCAAGGCCAACCGCGAGAAGATGTCCCACCCGCGTGGCCCGCTGCCTCTTCTGTCGGCCTCCTCCCTCCTTCCTGGCCTCCCCCCGTTGCGCCCTTTCTCACTGTTTCTCTCTTCTTCCGTTTTCCGTTGGACTCTCTTCACTGTCCTTAGTCTCCTTTGGTTCTCTTCAGCTTCT
+
A1>AA?1AFFFFFGG13FGGFGGFEEEEC0GGHFF00AE/EGFGHG?EEAFA1BGHHHFG/E/E>/@EGGF0@1/EE//F//F/?FGGC/////0?>1222110/////--->0.--<-..00C000:00.-:..:.;:/./B./;0BBB/99BAE...----;-9>B>@F/BFBBBB///:/9/9/BF/:/9/-;FFEB/-:/--//:///9BB/////9/:///9//9/9BB//--//:;/////99/:
@M05620:37:000000000-D9766:1:1101:13139:2106 1:N:0:49
AGTGCCAGCTCTCAATCGCACAGGGGACCCAGGGCCTGGCCCCTCCATCCAGAAAACCTATGACCTCACCCGCTACCTGGAGCACCAACTCCGCAGCTTGGCTGGGACCTATGTGAGTATCCAGCGTAGGAATCTGGGAGTTGGGGAGGAGTGAGGAGTTGGGGAAAGACAGTCCTAACCGTGGAGGGTTCTGGTAAATGATGGGGTGAGGAGGGGCTCTTTGGCTCCCACCAGTCCCCCTGTCTGGTCTA
+
>?>ABFFFBFFFGGGGGGFGGGHHFEGGGGHHGGGGGFGFGHGDFGHHFHHHHHGHHGHHHHFHHHGGHHHGGGEFHHHGGGHGHHHHGGHHGGGGGHHHDHH/EEGC<GFFHHHDHGHHHHHHHCGFGGEFHHHHFHFEAFHGG?.AFDDHAGHHFDCHHHGCCEHGHHHHFHHGHGHH?.9?EEGA;CFGFGB;FFGGEFGGGGFAEFFFFBFFFCFF/FFFBFFEFBFFEFBFFFFFFFFFB9BFBF9
@M05620:37:000000000-D9766:1:1101:17836:2153 1:N:0:49
ACCACACCTTCTACAATGAGCTGCGTGTGGCTCCCGAGGAGCACCCCGTGCTGCTGACCGAGGCCCCCCTGAACCCCAAGGCCAACCGCGAGAAGATGACCCAGGTGAGTGGCCAGCTACCTCTTCTGGTGGCCGCCTCCCTCCTTCCTGGCCTACCGGAGCTGCGCCCTTTCGCACTGGTTCTCTCTTCTGCCGTTTTCCGTAGGACTCTCTTCTCTGACCTGAGTCTCCTTTGGAACTCTGCAGGTTCT
+
ABBBBBBBFFFFGGGGGGGGGGHFGAEEHGHHCGGFEGGCFHHHHGGGEGGGHHHHHHHGFGCGG1EEGGGFHFFGGG?FEEHGEFE<DFGC/??FFFF<FGHHE<F1?1FGGF1>FF1>011<<FGHF1GFH.-ACD.::GHGBG0GCCGH.B/99?A--?.FFGGDG?FFB.;AFCFB/BFFFFB/;BFFFFF:DFFEFFFFFDFFEFFF/BF//;FF///.;9F/FBB/;//9///;/BFBFF.9;F/
@M05620:37:000000000-D9766:1:1101:11319:2197 1:N:0:49
ACCACACCTTCTACAATGAGCTGCGTGTGGCTCCCGAGGAGCACCCCGTGCTGCTGACCGAGGCCCCCCTGAACCCCAAGGCCAACCGCGAGAAGATGACCCAGGCGCGCGGCCAGCTACCGCTTCCGGCGGCCGCCTCCCTCCTTCCTGGCCTCCCGCAGCCGCGCCCTTTCTCACTGGCTCTCTCTTCTGCCGTTTTCCGTAGGACTCACTTGACTGACCTGAGTATCCTTTGGTACTCTGCAGGATCT
+
AA>AAA1AFFF13BGEGFGFFCGCEBEEA0GFCF0B?EE?EHHHHGCGAEEAF11FGF0E/ECGCAEGGGGFFFGGGEA?F<GGEC?ECBCC@CH1>1?1?0//?/>/>---<--<<G0;C---:./::--@-A@-@BBE-9-9-9B////;9/--;------9-;-9@;FBF/B/BFFE-B//9///;BBB/9-:A:EBF-9---/9://;://///;/;F/-/-9/;/B9FF/F-/9;/;//B/--9/;
@M05620:37:000000000-D9766:1:1101:13642:2248 1:N:0:49
AGTGCCAGCTCTCAATCGCACAGGGGACCCAGGGCCTGGCCCCTCCATCCAGAAAACCTATGACCTCACCCGCTACCTGGAGCACCAACTCCGCAGCTTGGCTGGGACCTATGTGAGTATCCAGCGTAGGAATCTGGGAGTTGGGGAGGAGTGAGGAGTTGGGGAAAGACAGTCCTAACCGTGGAGGGTTCTGGTAAATGATGGGGTGAGGAGGGGCTCTTTGGCTCCCACCAGTCCCCCTGTCTGGTCTA
+
ABAABFFCBFFFGDGGGGGCECGCGEEAABFEBAE2AFGFCHGHGGHHHHHHDG3BGGHF5F5GHF@GHHHGG/>FHHHGBEHECGFFEBFF>E?E>3BFEFHGGGHHGHHGHHFGHHHHHHHHHGEEGGHHHHHHHHFFDHHHGGCDGEC>GDGHFGHFHHGGEGHHHHHHHHHHHHHHGEEBDEEG;FFGGGFGGGGGGGGGGGFBFFFFFFBBB<FFFFFFFEFEFFFFFFFFFFFFBFFFFFFBFFB
@M05620:37:000000000-D9766:1:1101:18963:2442 1:N:0:49
GAGGCTGCTTTGGAAGAAACTCATAGCGTACTGCAACACTTGTCAGTAGACCTGGAAAAGGTTCTCGCCTTGATTAAAGAAGTTGAAATAACTGCCAATGCTTCCCCCAAGATGATACGCGACAAAACATGCATACAAGAGAATCAGAAGAAACAACAAAACAAAGCACACAAGGGCGAAAAAACAACACAGTACCTCCTTATCACTCTATCAAATAAAAAAAAAAAATTCACAGCTTGTAAACTGAAAAC
+
>?AA>AFBF5B@GCBA4FBABFGFH542AAAF5G333F2BA3DBDDD555BBBGHF3323BBF3B5B1ABBFB5D55D5B?35DD5555D53@BBB3BB33B4BB22>/11133@4??///////2?0?22223?2?22202222@2<222<000//?/?00/.0001>00..0<<<----:.-........00;000./000;;F00;000009009000-9--9--.;;//9/.9;/;///////;///
@M05620:37:000000000-D9766:1:1101:18733:2604 1:N:0:49
ACCACACCTTCTACAATGAGCTGCGTGTGGCTCCCGAGGAGCACCCCGTGCTGCTGACCGAGGCCCCCCTGAACCCCAAGGCCAACCGCGAGAAGATGACCCAGGTGGGTGGCCCGCTACCTCTTCTGGTGGCCGCCTCCCTCCTTCCTGGCCTCCCGGGGTTGCGCCCTTTCTACCTGGTTCTTTTTTCGGCCGTTTTCCGTAGGACTCTCTTTCCTGCCCTGGGTCTCCTTTGGAACTCTGAGGGTTCT
+
ABBABBBBFFFFGGGGGGGFG5FHGEEA4ACEABFEFGECAFGEG1EE1BEFDFEGFHGGG0>>FF>EGE1B3GHGEE>GEFHHHGGEBC/<<DGBGFDDHF/F?F1///?->G.----A/D0D<0=D<=G?G.-A-.=E./C.;0C9;F/C.9CE.E------9-@D-BFB/://9/B.F//////;-/--;.9@FF.B/:/.;.//////;///////;./...99.;/;FBF/BB///////;9D..9
@M05620:37:000000000-D9766:1:1101:20981:2654 1:N:0:49
AGTGCCAGCTCTCAATCGCACAGGGGACCCAGGGCCTGGCCCCTCCATCCAGAAAACCTATGACCTCACCCGCTACCTGGAGCACCAACTCCGCAGCTTGGCTGGGACCTATGTGAGTATCCAGCGTAGGAATCTGGGAGTTGGGGAGGAGTGAGGAGTTGGGGAAAGACAGTCCTAACCGTGGAGGGTTCTGGTAAATGATGGGGTGAGGAGGGGCTCTTTGGCTCCCACCAGTCCCCCTGTCTGGTTAT
+
AAA1AFBFAFFFG1FEFFGAE?FAA0AEGGHG0EFFEGHGHHGHGGFH1AFFEBGFFGHHHFGGHGGGHHHC/>>EGGDF0>GGHH0/E0GE?E?CEBFFEGEGGFHHGGHHHHHHHHHHHGHGHGGGGGGHHHHHHB?FGGHHC@FCGGEGHHHHCFGHHHCGGGHHHHHHHHHHFFHHGGGGGGGGGGFGGGFGGGGGGGGGGGF@FFFFBB@@@@FFFFFFFFFFFFFFFFFFFFFF@EFFFFFFFBF
@M05620:37:000000000-D9766:1:1101:16159:2663 1:N:0:49
AGTGCCAGCTCTCAATCGCACAGGGGACCCAGGGCCTGGCCCCTCCATCCAGAAAACCTATGACCTCACCCGCTACCTGGAGCACCAACTCCGCAGCCTGGCTCCCACCTATGTGAGTATCCAGCGCAGGAATCTGGGAGTTGGGGAGGAGTGAGGAGTTGGGGAAAGACAGTCCTAACCGTGGAGGGTTCTGGTAAATGATGGGGTGAGGAGGGGCTCTTTGGCTCCCACCAGTCCCCCTGTCTGGTCTA
+
>AAABFF4AFFFGGGGGGGGGGHHGGGGEECGF?EG2BBB2FECEGFGGHFHEGFHHGHFFHEGGHHFGFFFFEEGHHHBGGH?FFGHGGHHG/E///BBEHH3//B0?BF3B?FGHF3GHHDDFF/<<//?FGHHHHFGGFGF-><@@.<<.=DCCCC/=CF?EDCCGHFHFGGFFGG.-;.;.9A?9.;BBFBBB0FGGFB99.9-9FFFFAB;=DFFB/;99BB.:BFDAABB/9A.-./;/;;//9/
@M05620:37:000000000-D9766:1:1101:12097:2758 1:N:0:49
AGTGCCAGCTCTCAATCGCACAGGGGACCCAGGGCCTGGCCCCTCCATCCAGAAAACCTATGACCTCACCCGCTACCTGGAGCACCAACTCCGCAGCTTGGCTGGGACCTATGTGAGTATCCAGCGTAGGAATCTGGGAGTTGGGGAGGAGTGAGGAGTTGGGGAAAGACAGTCCTAACCGTGGAGGGTTCTGGTAAATGATGGGGTGAGGAGGGGCTCTTTGGCTCCCACCAGTCCCCCTGTCTGGTCTA
+
BBBBCFFFCFFFGGGGGGGGGGHHGGGGGGHHGGGGGGHHHHGHGGHHHGHHHHHHHGHHHHHHHHHHHHHGGGGGHHHHFGGHHHHHGHHHGGGGGHHHGHHGGGHHGHHHHHHHHHHHHHHHHGEGGGHHHHHHHHGGGHHHGGGGGFEHHGHHHGHHHHGGGGHHHHHHHHHHHHHHGGEFEFGG:FGGGGFGGGGGGGGGGGFFFFFFFFFFFFFFFFFFFFFFFFFFFFFFFFFFFFFFFFFFFFB
@M05620:37:000000000-D9766:1:1101:17331:2787 1:N:0:49
ACCACACCTTCTACAATGAGCTGCGTGTGGCTCCCGAGGAGCACCCCGTGCTGCTGACCGAGGCCCCCCTGAACCCCAAGGCCAACCGCGAGAAGATGACCCAGGTGAGTGGCCCGCTACCTCTTCTGGTGGCCGCCTCCCTCCTTCCTGGCCTCCCGGAGCTGCGCCCTTTCTCACTGGTTCTCTCTTCTGCCGTTTTCCGTAGGACTCTCTTCTCTGACCTGAGTCTCCTTTGGAACTCTGCAGGTTCT
+
CCCDDDDDFFFFGGGGGGGGGGHHGFGEHGHHHGGGGGGGGHHHHGGGFGFGHHHHHHHGGGGGGGGGGGGHHHHGGGGHGHHHHGGGGGCGGGHHHHHHHHFHGHH1GGHFGHHGGFGGHHHHHHHHHHHGHGGGGGGHGHHGHGGGGGGGGGGGGG--9<FFGGFFFFFFFFFFFFFFFFFFFFFFFFFFFFFFFFFFFFFFFFFFFFFFFFFFFFF<FFFB<BFFFFFFFFFFFFFFFHFFFFFFFFF
@M05620:37:000000000-D9766:1:1101:21324:2801 1:N:0:49
AGTGCCAGCTCTCAATCGCACAGGGGACCCAGGGCCTGGCCCCTCCATCCAGAAAACCTATGACCTCACCCGCTACCTGGAGCACCAACTCCGCAGCTTGGCTGGGACCTATGTGAGTATCCAGCGTAGGAATCTGGGAGTTGGGGAGGAGTGAGGAGTTGGGGAAAGACAGTCCTAACCGTGGAGGGTTCTGGTAAATGATGGGGTGAGGAGGGGCTCTTTGGCTCCCACCAGTCCCCCTGTCTGGTCTA
+
A@AABFFFBFFFGGGGGGGGGGHEFGFGGGHHGGGGGGHHFHGHGGHHGHHHHC3GHGFFHHHHHHGHHHHGGGGFHHHHBGHHGHHGGHHHGE/EGFHHGGHGEACGGHFGHHHHGHHHHHHFHGGGGGHHHHHFHGG/EH1?CGGFGGAHHGHFG.GHFHGGGGHFHHHHHFHHHFHHGEGGDEDGDAAFGGGGGGGGGGGGGGFFEFFFFFFFFFFFFFFFFFFFFFFF?FFFFFFFFEFFFFF/BFB
@M05620:37:000000000-D9766:1:1101:17321:2802 1:N:0:49
ACCACACCTTCTACAATGAGCTGCGTGTGGCTCCCGAGGAGCACCCCGTGCTGCTGACCGAGGCCCCCCTGAACCCCAAGGCCAACCGCGAGAAGATGACCCAGGTGCGTGGCCCGCTACCTCTTCTGGTGGCCGCCTCCCTCCTTCCTGGCCTCCCGACGCTGCGCCCTTTCTCACTGGTTCTCTCTTCTGCCGTTTTCCGTAGGACTCTCTTCTCTGACCTGCGTCTCCTTTGGAACTCTGCAGGTTCT
+
>AAB>AABFFFFGGGGGGGGGGHHGFGBGEGGGFGEEGAEGHHHHGGGGEEGHHHHHFGEFGGGGGGGGGGHFHHEEGGHGHGHHFGEBB<BCGHHBGHHHHEF/FG1>FE/CHCC?@-ACGHHHDDHFHHDHGCCGGGHGFGGGGGGBFBAGGGGGD.---:;A>BFFFFFFFFFFEFFBBFFFFFFFFFFFFFFFFFFFF/.A.BFFFFFFF;9BB9/B;/.:9ABFFFFFFFEFFEFFFFFFFFFFFF
@M05620:37:000000000-D9766:1:1101:10237:2811 1:N:0:49
GAGGCTGCTTTGGAAGAAACTCATAGATTATGGCAACAGTTCCCTATGGACCTGGAGAAGTTTCTTGTTTTGTTTACGGAATCTGAAATAACTGCCTATGTTCTTCTACCAATAAGACGAGGCTACTAAAATATTACAAAGGAACAAAATAGCTAATAAAACAATGGAAAGAAAGTCAAACATATCCACTTTAGCACTATTCTCACTACAATTAAAGAATTACCACAATTGAGACTTTTAACTTACAAGCC
+
A?AA>AFAFDFFG11B1F1GGCFGHBDAAF33BF0FGGBDB2D1BB1A1ABBA000010BA1DADD11100B0BF21/AAF/BDF22BDD1GBGHB1BB1B@2@1B22@B11@1B@1@>/>>>/BB1B>BB2<2>2BB110<<0BB00B1111221BB@@DFGE@1<11<<0<0C1?111?<?1?111>11111>1>11>><=11==0/<D000==0=.<000<0<:.0<000;:CG000:C000;;B0:9
@M05620:37:000000000-D9766:1:1101:14780:2837 1:N:0:49
AGTGCCAGCTCTCAATCGCACAGGGGACCCAGGGCCTGGCCCCTCCATCCAGAAAACCTATGACCTCACCCGCTACCTGGAGCACCAACTCCGCAGCTTGGCTGGGACCTATGTGAGTATCCAGCGTAGGAATCTGGGAGTTGGGGAGGAGTGAGGAGTTGGGGAAAGACAGTCCTAACCGTGGAGGGTTCTGGTAAATGATGGGGTGAGGAGGGGCTCTTTGGCTCCCACCAGTCCCCCTGTCTGGTCTA
+
>>AABFFFBFFFGGGGGFGGGE4GFEEEGGGGF2EEFFHHHHGHGGHHHH3FGHGGHGEFGGBGHHFGHHHEGFEEHHGFGGG?FGCGGFGHFEE@E?FG/CGFDEGHDHHGEDGHHGHHH332FF<EGDGFHHHHHGAFDCHHFC.DGGG<<GDGFEGHHHGFFGGCFFCCCGGHHCGHA.;ADEBG99FFFF;0FGGBFFFGEFFFF?AFFFF-@-EFFFFFFBFEEFFFFF/FFBE?@AFFFFF/B/B
@M05620:37:000000000-D9766:1:1101:17173:2843 1:N:0:49
GAGGCTGCTTTGGAAGAAACTAATAGACCAAGGAAACAAGATCGGAAGAACATGGACAAGTATCCTGACCAGCTTAATGAAGCTGAAACACCGGCGAATGGTTCAAAAATAAATGAGTATGGAGAATAGCAAACTAGGAGATGAGGGGGAGAGAGGAAATAAGAAAAAACAGTACTAACAGGGGAGGGTTCTGAGAAATGATGGGGTGAGGAGAGAATCTTTAGCTCTCAGCAGTCTCCCTGTCTACTCTA
+
A11AAACACFFFFCA1AFGGG1B3D3AB1A0BB0B0AB0001B0/E/A0B00110B1A0BB2222B110BBCG111DDD2FGBF111B10BE/>E/>/>G1B>11>>1/0B1122B122120B0101B11B1101110<@/<1110///<-..><.000100<0<<<.<..:00;0;G/:C..;.9-9...;C00;CF0000;09AAA-;-/----;;99///;;///////9-:///9/9BB////////
@M05620:37:000000000-D9766:1:1101:15691:2846 1:N:0:49
AGTGCCAGCTCTCAATCGCACAGGGGACCCAGGGCCTGGCCCCTCCATCCAGAAAACCTATGACCTCACCCGCTACCTGGAGCACCAACTCCGCAGCTTGGCTGGGACCTATGTGAGTATCCAGCGTAGGAATCTGGGAGTTGGGGAGGAGTGAGGAGTTGGGGAAAGACAGTCCTAACCGTGGAGGGTTCTGGTAAATGATGGGGTGAGGAGGGGCTCTTTGGCTCCCACCAGTCCCCCTGTCTGGTCTA
+
ABAABFFFBFFFGGGGGGGGGGHGGGGGGGHHGGGGGGHHHHGHGGHHHHHHG3GHHGHHHHHHHHHHHHHGGGGGHHHHHHGHHHHHGHHHFFGGGHHHGHHGGGHHGHHHHHHHHHHGHHHHHGDDGGHHHGHHGHCFDGHHGGGGGGGGHGHHFGHHHHGGEGHHHHHHHHGHHHHGGGEGCEFGCFGGGGFFFGGGGGGGGGDFFFFFFFFFFFFFFFFFFFFFFFFFFFFFFFFFFFFFFFFFFFB
@M05620:37:000000000-D9766:1:1101:16561:2869 1:N:0:49
AGTGCCAGCTCTCAATCGCACAGGGGACCCAGGGCCTGGCCCCTCCATCCAGAAAACCTATGACCTCACCCGCTACCTGGAGCACCAACTCCGCAGCTTGGCTGGGACCTATGTGAGTATCCAGCGTAGGAATCTGGGAGTTGGGGAGGAGTGAGGAGTTGGGGAAAGACAGTCCTAACCGTGGAGGGTTCTGGTAAATGATAGGGTGAGGAGGGGCTCTTTGGCTCCCACCAGTCCCCCTGTCTGGTCTA
+
AAA3AFFFAFFFGGGGGGGCGFHCDE2AAEHHFFGECFHGFHGHGGHHHGGHGHHHHGHFHHHHHHHHHHGGGEGGHHHHFGHHHHFEGHHH?EEFGFGGDHHGGGHHGHHHHHHGHHFHHHHHHGGGGGHHHHHHHHHGGHHHGGFGGGFHHHHHHG/<GHGGGGHGHHHHHHHHHHHHGDEFEGGGAFFGGGFGGGGGGGGGGEFFFFFFFFFFF;EFFFFFEFFEFFFFFFFFFFFFFFFFFFFFFFB
@M05620:37:000000000-D9766:1:1101:17077:2947 1:N:0:49
ACCACACCTTCTACAATGAGCTGCGTGTGGCTCCCGAGGAGCACCCCGTGCTGCTGACCGAGGCCCCCCTGAACCCCAAGGCCAACCGCGAGAAGATGACCCAGGTGCGCGGCCAGCTACCTCTTCTGGTGGCCGCCTCCCTGCTTCCTGGCCTCCCGGAGCTGCGCCCTTTCTCACTGGCTCTCTCTTCTGGCGTTTTCCGGAGGACTCTCTTCTCTGTCCTGAGTCTCCTTTGGAACTCTGCAGATTCT
+
>11>A>1>CFC1ABF13B1A11B1AAABFAGG1B0AAAF?EHHHHGCE/AE/DB1BG00A/E@EE/>EGGGBGCE?EGEC><GFC?/<B@</</0?11>11?/F/1<1//>-@<<CEFHGC0<0=0DG:0;..:-CC.C../0.:;0/00/;.0;..;---;-/9;@F=-;////9//B---/;BF/;B/BF/B@9@=EB/---;;BA/9/9/9//;///;/;//99;F//F///B/BFB/BF/////9;/
@M05620:37:000000000-D9766:1:1101:19184:2990 1:N:0:49
ACCACACCTTCTACAATGAGCTGCGTGTGGCTCCCGAGGAGCACCCCGTGCTGCTGACCGAGGCCCCCCTGAACCCCAAGGCCAACCGCGAGAAGATGACCCAGGTGAGCGGCCAGCTACCTCTTCTGGTGGCCGCCTCCCTCCTTCCTGGCCTCCCGGAGCCGCGCCCTTTCTCACTGGTTCTCTCTTCTGCCGTTTTCCGTAGGACTCTCTTCTCTGACCTGAGTCTCCTTTGGAACTATGCAGGTTCT
+
BCCCCCCCFFFFGGGGGGGGGGHHGGFEHGHHHGGGGGGGGHHHHGGGFFEGHHHHHHHGGGGGGGGGGGGFHHHGGGGHGHHHHGGGGGGGFGHHHHHDG2?/?GH1G1AFGD-CFHHHHHHHHHHH00<CH.CGGGGHGHHGGGBGBFGGGGF.C.;-9@.;CBFFFFF0;F00BFFF0BFFFFFFFFFFFFFDDFF0BDF.::BFFFFFFFB0;:B;09F/::FFFBBBF00:;00;0BFFF0..0:B
@M05620:37:000000000-D9766:1:1101:18989:3061 1:N:0:49
AGTGCCAGCTCTCAATCGCACAGGGGACCCAGGGCCTGGCCCCTCCATCCAGAAAACCTATGACCTCACCCGCTACCTGGAGCACCAACTCCGCAGCTTGGCTGGGACCTATGTGAGTATCCAGCGTAGGAATCTGGGAGTTGGGGAGGAGTGAGGAGTTGGGGAAAGACAGTCCTAACCGTGGAGGGTTCTGGTAAATGATGGGGTGAGGAGGGGCTCTTTGGCTCCCACCAGTCCCCCTGTCTGGTCTA
+
BCBBCFFFCFFFGGGGGGGCGGHCGGGGGGHHFGGGGGHHHHGHGGHHHGHHHHHHHGHHHHHHHHHHHHHGGEGGHHHHGHHHHHFGGHHHDGGGGHGHGGHGGGHHGHHHHHHHHHHHHHHHHGGGGGHHHHHHHHHGGHHHGGGGGGEGHGHHBEGHHHGGGGHHHHHHHHHHHHHHGGGGDGGGFGGGGGGGGGGGGGGGGGFFFFFFFFFFFFFFFFFFFFFFFFFFFFFFFFFFFFFFFFFFFFF
@M05620:37:000000000-D9766:1:1101:11654:3117 1:N:0:49
ACCACACCTTCTACAATGAGCTGCGTGTGGCTCCCGAGGAGCACCCCGTGCTGCTGACCGAGGCCCCCCTGAACCCCAAGGCCAACCGCGAGAAGATGACCCAGGTGCGTGGCCCGCTACCTCTTGTGGTGGCCGCCTCCCTCCTTCCGGGCCTCCAGGACTTGCGCCCTTTCTCACTGGTTCTCTCTTCTGCCGTTTTCCGTAGGACTCGATTCTCTGACCTGCGTCTCCTTTGGAACTCTGCAGGTTCT
+
CBBCCCCCFFFFGGGGGGBFGGHHGEEBGGHHHFFGFGGGGHHHHGGGGGGGHHHHFHGFFGGGGGGGGGGBGHHGGG?HF/GEHFFGGG/DCGCF2F2?=2/?C11?CF//-0.-@--</0<D0<<0C<<.CF-C-.:G.9FDG09B.:--:EAA/;/..;0:;-:.--/0000009B/FFF0000;BF00B0-:AF.:0.0.;.00B9../9000;00;/0/.-;-:FB0BFFBFFFF0B00;FFF000
@M05620:37:000000000-D9766:1:1101:16282:3127 1:N:0:49
AGTGCCAGCTCTCAATCGCACAGGGGACCCAGGGCCTGGCCCCTCCATCCAGAAAACCTATGACCTCACCCGCTACCTGGAGCACCAACTCCGCAGCTTGGCTGGGACCTATGTGAGTATCCAGCGTAGGAATCTGGGAGTTGGGGAGGAGTGAGGAGTTGGGGAAAGACAGTCCTAACCGTGGAGGGTTCTGGTAAATGATGGGGTGAGGAGGGGCTCTTTGGCTCCCACCAGTCCCCCTGTCTGGTCTA
+
ACBBCFFFCFFFGFGGGGGGGGHHGEGGGGHHGGGGFGHHHHGHGGGHHHGHHHHHHGHHHHHHHHGHHHHGGGGGHHHHHHGGHHGHGHHHGGGGGGHHGGHGGGHHGHHHHHHHHHHHHHHHHGEGGGHHHHHHHHHGGHHHGGGGGGGHHHHHHGGHHHGGGGHHGHHHHHHHHHHHGECGGGGG=FFGGGCGGGGGGGGGGGFFEFFFFFFFFFFFFFFFFFFFFFFFFFFFFFFFFFFFFFFFFFF
@M05620:37:000000000-D9766:1:1101:11032:3128 1:N:0:49
GAGGCTGCTTTGGAAGAAACTGATCAGCCCTGGACCCACTATCGGAAGAGCCCTCGTCTGAATTTCGGTCACCTGAAGAAATCGCGTATGCCGTCTTCTGCTTGAAAAAAAACACAAAAAGATGAAGTCAATCGATCAAACAATGAAACAGAAAAAGAAAACTAGTGACGGAAGAGGATTAAGTGAGAGCAAATGAGAGAGCAAAGCGTCTGATAATCAGAGAAAATAGTTATATGTGGAAAAGGAAGAGG
+
AAAA>AFBFFFFGBFFFGFG5545A54BA24BFFG22BA2B5DE2EAB22B1A2BA1E1B5D5D5D20BEECFF3BBB5?35F??/>EE3FG/1>?F4FHHHH3BF3BF//<//0?/B0?//111@1212@21/0/0/111</11111100>1100...///000=0=0.-......./000000<0</.///00000/9;.9////.9...;00000////.//;//////////9/////./../....
@M05620:37:000000000-D9766:1:1101:9158:3136 1:N:0:49
ACCACACCTTCTACAATGAGCTGCGTGTGGCTCCCGAGGAGCACCCCGTGCTGCTGACCGAGGCCCCCCTGAACCCCAAGGCCAACCGCGAGAAGATGACCCAGGTGAGTGGCCCGCTACCTCTTCTGGTGGCCGCCTCCCTCCTTCCTGGCCTCCCGGAGCTGCGCCCTTTCTCACTGGTTCTCTCTTCTGCCGTTTTCCGTAGGACTCTCTTCTCTGACCTGAGTCTCCTTTGGAACTCTGCAGGTTCT
+
BBBABBBAFFFFGGGGGGGGGGHHGEGGHGHHHGGGGGGGGHHHHGGGFEFGHHHHHHHGCGGGGFGGGGGFHHHGGGGHECHHEGAEGFGFCDHFFFF<FH/F??CGHFDAFHHGGCGCGHGGHHGGFFFGHHCGG.ECE:GC/;BFGB/CFBFEE.B9BFAB/--A-@B/9FFFFFFFFFFFFFF/BFFFBFB9DBEFFFB.999BBFFFFFFFFFFFFFBB/.BFF/BFFFFBBFFFFFFB/B..;;B
@M05620:37:000000000-D9766:1:1101:9116:3140 1:N:0:49
ACCACACCTTCTACAATGCGCTGCGGGTGGCTCCCGAGGAGCACCCCGTGCTGCTGACCGAGGCCCCCCTGAACCCCAAGGCCAACAGCGCGAAGATGACCCAGGTGCGTGGCCCGCTACCTCTTCTGGTGGCCGCCTCCCTCCTTCCTGGCCTCCCGGGGCTGCGCCATTTCTCACTGGTTCTCTCTTCTGCCGTTTTCCGTAGGACTCTCTTCTCTGACCTGCGTCTCCTTTGGAACTCTGCAGGTTCT
+
>111>A1>BBCDFFGCBGAAE0AAE00AA/FG1BAA/EECFHHGHGG>//BFGFF@GGF>/>EGG/>EGEE0F1??EF/?//?FGFC0?B///>//1111>0>.FGH1@FA-AG.<<ACGHEBGC0;:GHHGFFG-9.:;.FGG/00:9;/;F0;A99--;-;---;--;;/;FF/F9/99BFBBBFFFFFFBF@BFFEFF?FAA-BFEFFFFE/BFF//BB/FF-9@--BB9BFF//B//99B9BAABFF
@M05620:37:000000000-D9766:1:1101:16276:3145 1:N:0:49
AGTGCCAGCTCTCAATCGCACAGGGGACCCAGGGCCTGGCCCCTCCATCCAGAAAACCTATGACCTCACCCGCTACCTGGAGCACCAACTCCGCAGCTTGGCTGGGACCTATGTGAGTATCCAGCGTAGGAATCTGGGAGTTGGGGAGGAGTGAGGAGTTGGGGAAAGACAGTCCTAACCGTGGAGGGTTCTGGTAAATGATGGGGTGAGGAGGGGCTCTTTGGCTCCCACCAGTCCCCCTGTCTGGTCTA
+
AABABFFFCFFFGGGGGFGGGGHHGGGGGGHGGGGGGGHHHHGHGGHHHHGHFHHHHGHEGHGHHHHHHHHEGFEGHHHHHHHGHHHHGHHHGGFGGGHHGFHGGGHHGHHGHHHGHHHHHHHHHGGGGGGHHHHHHHGGGHHHGGGGGGGHHGHHHGHHHGGGGGEHHHHHHHHHHHHHGDACFGGGEFFGGGBFGGGGGFGGGGFCFFFFFFFFDCFFFFFFFFFFFFFFFFFFFFFFFFFFFFFFFFF
@M05620:37:000000000-D9766:1:1101:17110:3145 1:N:0:49
ACCACACGTTCTACAATGAGCTGCGTGCGGCTCGCGAGGAGCACCCCTTGCTGCTGACCAAGGCCCCCCTGAACCCCAAGGCCAACCGCGCGAAGATGACCCAGGTGCGTGGCCCGCTACCTCTTCTGGTGGCCGCCTCCCTCCTTCCTGGCCTCCCGGTGCTGCGCCCTTTCTCACTGGTTCTCTCTTCTGCCGTTTTCCGTAGGACTCTCTTCTCTGACCTGCGTCTCCTTTGGAACTCTGCAGGTTCT
+
AAAAAAA>BBCAGFGA3F1BGBGGGB0B00E/B/AA/EEE?FGFHGG/0>BD1FBFHHF1>>/FH?EEG//>GFHGGCCHFAGHHG/<CG/<<CC/1?DDCG/GG<B1-F.-<C.--=CCHCC000=CHC/..G@--::9AFF./00/00CA.99..E@;;-/;B9999-9/99F//999/B/999//B/9;//9;9BA/9AB-ABB//9/9BF//;F////9FF@9@--FBBFFEB/F//:FFBFFFFEF
@M05620:37:000000000-D9766:1:1101:17031:3199 1:N:0:49
GAGGCTGGCTTGGAAGAACCTCATAGACCAAGGGAATAGTTCCTCCTTGAACTGGACAAATTTCTTGACCCGCTTACTGAAGCTGAAACACCTGCGAATGGCTGACACCAATGTAAGTGTAAAGAAAAGGAATCAGAAAGTTGGAAAGGAGTAAAGAATTGGAGAAAGACAGTCCTAACAATGGAGGGATCTGGTAAATGATGGGGTGAGGAGGGGAACTTAACCACCCACCAGACTCCCAGTCTCAACTA
+
>1>A>AB>>BBAE1BB1EF0B0BFFFHF1B00BBAF0BBD2DFDGHBB1B1A1B0BBA00BB1DAFD2BBAAAE/ABBDBGHFGFFBGFCFE0B>>E>EH1BF/001BF//FFG2BFB2B>>GF<00BB?FG1B1B11111B1B111@0</@0@22@0??1?1?<FC1?0CC<1<FGHG111>>C<E?.<<G0G=DFFH0;;GCE.C:C:CB.999..;;B000;0;99..9EA--///;-/;9B///9;/
@M05620:37:000000000-D9766:1:1101:12013:3207 1:N:0:49
GAGGCTGCTTTGGAAGAAACTCATAGGTTATGGCAACAGTTCCTCCTGGACCTGGGCAAGATTCTCGACCCGCTTACGGAAGCTGAAACAACGGCCAATGCTCCTAAACGACCCGACCCGTACGGAAACGCTCCTATAAGACTCCAAGGGAGTAAAAGAGCTGATGAAAAAATGGCAAGTAAGGCAGCCAGTACCTCTTTAACCCCCTTTTGTATCTAATGAAAGAATCTTAAGCATTGGTACTTGCAACT
+
AAA?AACAFDFFG1FFFCFFG1133D111D1DBFCF0AB122D2DB0B00BAA00//A/B011222/1A/A/AEEEF///B?BB111B10>?/EE//?BE1B1111BB1??//</>/>>/<</<<??>0////.1<<=11=>11><<1<..<.<<0=0<//;/:0<;00;.:.;://0.0;;0//...;..000;09000009;:.---//9-9/;/9////;9/::B///////9;;9//;;////;//9
@M05620:37:000000000-D9766:1:1101:8921:3270 1:N:0:49
AGTGCCAGCTCTCAATCGCACAGGGGACCCAGGGCCTGGCCCCTCCATCCCGAAAACCTATGACCTCACCCGCTACCTGGAGCACCCACTCCGCAGCTTGGCTGGGACCTATGTGCGTATCCATCGTAGGAATCTGGGAGTTGGGGCGGAGTGCGGAGTTGGGGACCGACAGTCCTAACCGTGGCGGGTTCTGGTAAATGCTGGGGTGAGGAGGGGCTCTTTGGCTCCCACCAGTCCCCCTGTCTGGTCTA
+
>>>1>FBFAFFFG1FFGFFAEAF0F00AA0000AB/AFHHEHGFEG01F0/A//A/BEF@@BDFGBF1FFC/E>/>F11B0BBGHH?/?CG>AE/E@F<0?B1FFGEFCF11FBF2<?ECGH22@<G0FC11?FGG100.>F=1--.---;;.0;9-;.;C/:A.-.--9--;FFF//:99BA--;--9AFBFF99/;;B//9BF@-9-9-99-9-@>EBBFFFFFFEF-AB9;BBFFFF@FFFBFFFFF/
@M05620:37:000000000-D9766:1:1101:19510:3287 1:N:0:49
ACCACACCTTCTACAATGAGCTGCGTGTGGCTCCCGAGGAGCACCCCGTGCTGCTGACCGAGGCCCCCCTGAACCCCAAGGCCAACCGCGAGAAGATGACCCAGGTGAGTGGCCCGCTACCTCTTCTGGTGGCCGCCTCCCTCCTTCCTGGCCTCCCGGAGCTGCGCCCTTTCTCACTGGTTCTCTCTTCTGCCGTTTTCCGTAGGACTCTCTTCTCTGACCTGAGTCTCCTTTGGAACTCTGCAGGTTCT
+
BBBCCBBBFFFFGGGGGGGGGGHHGFGGHGHHHGGGGGGGGHHHHGGGEGGGHHHHHHHGGGGGGGGGGGGHHHHGGGGHGHHHHGGGGGGGGGHFH2GHHHEGGHHHGFGGGHHGGGGGHHHHHHHHHHHGHHGGGGGHGHHGHGGGGGGGGGGGGGGGGGGGGGFFFFFFFFFFFFFFFFFFFFFFFFFFFFFDFFFFFFFFFFFFFFFFFFFFFFFFFFFFFFFFFFFFFFFFFFFFFFFFFFFFFFF
@M05620:37:000000000-D9766:1:1101:15074:3324 1:N:0:49
ACCACACCTTCTACAATGCGCTGCGTGTGGCTCCCGAGGAGCACCCCGTGCTGCTGACCGAGGCCCCCCTGAACCCCAAGGCCAACCGCGAGAAGATGACCCAGGTGCGTGGCCCGCTACCTCTTCTGGTGGCCGCCTCCCTCCTTCCTGGCCTCCCGGAGCTGCGCCCTTTCTCACTGGTTCTCTCTTCTGCCGTTTTCCGTAGGACTCTCTTCTCTGACCTGCGTCTCCTTTGGAACTCTGCAGGTTCT
+
BBBBBBB>CFFFFGGGGG4AECFFGEEAAEGFGAFB2EEAEHGGHGGEEEFGFHHHHHH>EECFGGGGGFFGFHHGGGGHGHHHHGGGGG/BDGHEFFHHHHHGGHH1>FGGGHHFGGGGHHHHHHHGHHHGHHGCGGGGGGGGGGGGGGGGGGGGGGG-@BAFFFFFFFFFFFFFFFFFBFFFFFFFFFFFFFFFFFFFFFFFFFFFFFFFFFFFFFFFFFEF.DFFFFFFFFFFFFFFFFFFFFFFFFF
@M05620:37:000000000-D9766:1:1101:10079:3348 1:N:0:49
AGTGCCAGCTCTCAATCGCACAGGGGACCCAGGGCCTGGCCCCTCCATCCAGAAAACCTATGACCTCACCCGCTACCTGGAGCACCAACTCCGCAGCTTGGCTGGGACCTATGTGAGTATCCAGCGTAGGAATCTGGGAGTTGGGGAGGAGTGAGGAGTTGGGGAAAGACAGTCCTAACCGTGGAGGGTTCTGGTAAATGATGGGGTGAGGAGGGGCTCTTTGGCTCCCACCAGTCCCCCTGTCTGGTCTA
+
BBABBFFFBFFFGGGGGFGGGGHHGGGGGGHHGGGFGGHHHHGHGGHHHHHHGHHHHGHGHHHHHHHHHHHGGEGGHHHGFHHHGHHGFHHHGGGGGHHHGHHGGGHHGHHHHHHFHHHHHHHHHGGGGGGHHHHHHHHGGHHHGGEFGDEHHHHHHGHHHHGGEGHHHHHFHHHHGHHHGGGGDFGGEGGGGGBFFGGGGGGGGGFFFFFFFFFFFFFFFFFFFFFFFFFFFFFFFFFFFFFFFFFFFF/
@M05620:37:000000000-D9766:1:1101:14038:3392 1:N:0:49
ACCACACCTTCTACAATGAGCTGCGTGTGGCTCCCGAGGAGCACCCCGTGCTGCTGAACGAGGCCCCCCTGAACCCCAAGGCCAACCGCGAGAAGATGACCCAGGTGAGTGGCCCGCTACCTCTTCTGGTGGCCGACTCCCTCCTTCCTGGCCTCCCGGAGATGCGCCCTTTCTCACTGGTTCTCTCTTCTGCCGTTTTCCGTAGGACTCTCTTCTCTGACCTGCGTCTCCTTTGGAACTCTGCAGGTTCT
+
1>>AAAA>FFBB3GG13BBB1FE1ABEBG0FFGF00AAE/FHHHHGAE//B/F11FH11BEEGG>E/>EEGHFHC?EEG/?GH>/?E@E/>B@?GF11FHGFGAF1F1FFHC?GCC@C-@GHHHH1FHEDGGHHG--AAHEHH./0=C0CGHGGGGG.----;CGGGCGGFFFFFFFFFBBFFFFFFFFFEFFF@FFFFFFFFFFFFFFFFFE/B//BFFFF/F--;@BFFFFFFFFFFFFEFFFFFFFF/
@M05620:37:000000000-D9766:1:1101:15654:3398 1:N:0:49
AGTGCCAGCTCTCAATCGCACAGGGGACCCAGGGCCTGGCCCCTCCATCCAGAAAACCTATGACCTCACCCGCTACCTGGAGCACCAACTCCGCAGCTTGGCTGGGACCTATGTGAGTATCCAGCGTAGGAATCTGGGAGTTGGGGAGGAGTGAGGAGTTGGGGAAAGACAGTCCTAACCGTGGAGGGTTCTGGTAAATGATGGGGTGAGGAGGGGCTCTTTGGCTCCCACCAGTCCCCCTGTCTGGTCTA
+
AABBCFFFCFFFGGGGGGGGGGHHGGGGGGHHGGGEFF2GFHGGGGHHHH3FGGFGHGHFHHFGHHHHHHHGGGGGHHHHHGHGHHHHGHHHGGCGGFGHFHHF//FGG22BDHFFHGBGHFHHHG??DEFFHHHHHHHEEHHHGGFGGGDGGHHHF<GFFHFFEGEGHHGHHHHBGHBGFCEBDEGG;CGGGGGGFFFBC;;FAGF;AF?FDF;-;@EFFBBBBFFFFF?FEFFFFFFDFFFFFB/;9B9
@M05620:37:000000000-D9766:1:1101:16819:3455 1:N:0:49
ACTGCCACTTCTCAATCGAACGGCGGGCCCAGGCCCAGGCCCCTCAAGCGCGCACGCCTGAACCCCAACCACATACCGAGATCACCCACGCCGCAGTTTGCCTGGGAACTACGTGAGTATCCAGCGTAGGAATCTGGGAGTTGGGGCGGAGTGCGGAGTTAGGGCAAGCCAGTCCTAACCGTGGAGGGTTCTGGTAAATGATGGGGTGAGGAGGGGCTCTTTGGATCCCACCAGTCCCCCTGTCTGGTCTA
+
>1>AAFC@@DBFGDFFGFAAG0B0A/AAAA/BA/BE/GBF//>B/0BBBE/>/>/>>FGCB11<??????/?/BBB0??CB/?FF?0?//<<<>>->10=0<=D<<<<E<D/../;:;GFHHBGF-;;AEFFGGGGFG.9.:BF@G.;@9@-;/;@9@A///;;-;;A-9-9BFFFBBFF@BE@-;A@9AFFFBBFFFFFFFE/9A-;AFFEBF-@@@E9/;9BF/BFF9FF-F9BFFFF;EFFFBFB///
@M05620:37:000000000-D9766:1:1101:15453:3465 1:N:0:49
ACCACACCTTCTACAATGAGCTGCGTGTGGCTCCCGAGGAGCACCCCGTGCTGCTGACCGAGGCCCCCCTGAACCCCAAGGCCAACCGCGAGAAGATGACCCAGGTGCGTGGCCCGCTACCTCTTCTGGTGGCCGCCTCCCTCCTTCCTGGCCTCCCGGAGCTGCGCCCTTTCTCACTGGTTCTCTCTTCTGCCGTTTTCCGTAGGACTCTCTTCTCTGACCTGAGTCTCCTTTGGAACTCTGCAGGTTCT
+
CCCCCCCAFFFFGGGGGG5GGGHHGEGBCEHHHGGEDGGGGHHHHGGGGEEGGHGHHHHGGGGGGGGGGGGHGHHGGGGHGHHHHGGGGGFGGGHHHHHHHHHHGFC1>FECDHECFG?DHHHHHHHHHFHFHHGGGGGHGGGGGGGGBGGGGFFGGGG-9;AFFDFFFFFFFFFFFBFFFFFFFFFFFFFFFB>DFFFFFFB.DBFFBFFFFFFBFFFBFFB/;BBBBFFFFBFFFFFFFFFFFFFFFFF
@M05620:37:000000000-D9766:1:1101:23157:3499 1:N:0:49
ACCACACCTTCTACAATGAGCTGCGTGTGGCTCCCGAGGAGCACCCCGTGCTGCTGACCGAGGCCCCCCTGAACCCCAAGGCCAACCGCGAGAAGATGACCCAGGTGAGTGGCCCGCTACCTCTTCTGGTGGCCGCCTCCCTCCTTCCTGGCCTCCCGGAGCTGCGCCCTTTCTCACTGGTTCTCTCTTCTGCCGTTTTCCGTAGGACTCTCTTCTCTGACCTGAGTCTCCTTTGGAACTCTGCAGGTTCT
+
AAAAABBAFFFFGGGGGGGFGGHHGGGA4AFFFEGEDGGCCGHHHGGGGGGGFFFGHGHEGE?EGGGEGGGFFHHGGGGHGHHHHGGGG?BCCDCCGGHHEHHHGFHFHHHGGHHGGGGGHHHHHHHHHGHGHHGGGGGHGHHGGGGGGGGGGGGGGGGBGGFGGGFFFFFFFFFFFFFFFFFFFFFBFFFFFFFFFFFFFFFFFFEFFFFFFFFFFFFBFFFF/FFFFFFFFFFFEFFFFFFFFFFFFFF
@M05620:37:000000000-D9766:1:1101:21098:3586 1:N:0:49
ACCACACCTTCTACAATGAGCTGCGTGTGGCTCCCGAGGAGCACCCCGTGCTGCTGACCGAGGCCCCCCTGAACCCCAAGGCCAACCGCGAGAAGATGACCCAGGTGAGTGGCCCGCTACCTCTTCTGGTGGCCGCCTCCCTCCTTCCTGGCCTCCCGGAGCTGCGCCCTTTCTCACTGGTTCTCTCTTCTGCCGTTTTCCGTAGGACTCTCTTCTCTGACCTGAGTCTCCTTTGGAACTCTGCAGGTTCT
+
ABBBBBBBFFFFGGGGGGGGGGHHGEGEHDHHHGGGGEGGGHHHHGGGGGGGHGHHHHHGGGGGGGGGGGGHHHHGGGGHGHHHHGGGGGGGGGHHHHHHGHHHGCHGHHHGGHHGCGGGHHHHHHHHHHHGHHGGGGGHGHHGHGGGGGGGGGGGGBD@DGGGGGFFFFFFFFFFFFFFFFFFFFFFFFFFFFFFFFFFFFFFFFFFFFFFFFFFFEFFFFBFBFFFFFFFFFFFFFFFFFFFFFFFFFF
@M05620:37:000000000-D9766:1:1101:14289:3622 1:N:0:49
AGTGCCAGCTCTCAATCGCACAGGGGACCCAGGGCCTGGCCCCTCCATCCAGAAAACCTATGACCTCACCCGCTACCTGGAGCACCAACTCCGCAGCTTGGCTGGGACCTATGTGAGTATCCAGCGTAGGAATCTGGGAGTTGGGGAGGAGTGAGGAGTTGGGGAAAGACAGTCCTAACCGTGGAGGGTTCTGGTAAATGATGGGGTGAGGAGGGGCTCTTTGGCTCCCACCAGTCCCCCTGTCTGGTCTA
+
AAAAAFF1AFFFGGGGGGCFE0B0A0AAEG0GFEGGCFEC0BE/AAG1A0GDGGGBFEHFB1DDGA@CGH0>/>/>BFFGGFHHHE0GGGHHEEEG?EHHFBHGGGHCEGHHHHHHHHHHHHHHHGEGGGFHHHHHHH0FGHHHGGACGCCFGDGHCGHHHHGGGGHHGHHHHHHHHHHHGGGGBEGGCFGGFGCFGGGGGGGGGGF@FFFFFF@@@@FFFFFFFFFFFFFFFFFFFFFF@FFFFFFFFFF
@M05620:37:000000000-D9766:1:1101:16677:3631 1:N:0:49
AGTGCCAGCTCTCAATCGCACAGGGGACCCAGGGCCTGGCCCCTCCATCCAGAAAACCTATGACCTCACCCGCTACCTGGAGCACCAACTCCGCAGCTTGGCTGGGACCTATGTGAGTATCCAGCGTAAGAATCTGGGAGCTGGGGAGGAGTGAGGAGTTGGGGAAAGACAGTCCTAACCGTGGAGGGTTCTGGTAAATGATGGGGTGAGGAGGGGCTCTTTGGCTCCCACCAGTCCCCCTGTCTGGTCTA
+
3>A>AFFFBFFFGGGFFGGCE2CADFGEDF2AAEEDFAGACGG1EGFHEFCGG33FAEFFGHGGFG33B?1>EG/EH3B?GGHF1?GHGCBFDA/EEBFG/F3?EA?GEG1112B?FB?1F2FHH@<?B0DBDF2FGFFF/?10?>.--.>FGHD.<C<CGH?<EAG.C:/;:CCBGCGGCE;9C.DB..CFF9BB9B0CFGBB??F-.;99DD?;@BFB////9FFA9B?9..//BFFF-;;//9B/9/9
@M05620:37:000000000-D9766:1:1101:14420:3686 1:N:0:49
AGTGCCAGCTCTCAATCGCACAGGGGACCCAGGGCCTGGCCCCTCCATCCAGAAAACCTATGACCTCACCCGCTACCTGGAGCACCAACTCCGCAGCTTGGCTGGGACCTATGTGAGTATCCAGCGTAGGAATCTGGGAGTTGGGGAGGAGTGAGGAGTTGGGGAAAGACAGTCCTAACCGTGGAGGGTTCTGGTAAATGATGGGGTGAGGAGGGGCTCTTTGGCTCCCACCAGTCCCCCTGTCTGGTCTA
+
ABAAAFFFCFFFGGGGGGGGGGHGGFGEAEHHFGGGDGHHFHGHGGHHHHHHFHHHHGHHHHFHHHHHHHHGG>EGHHHHFGHHHHFHGHHHDGGGFHGHGGHGGGHHGHHHHHHHHHHHHHHHHGEGGGHHHHHHHHGGGHHHGGGGGGEFHHHHHGBGHHGGGGHHHHHHHHHHHHHHGGGGDEGGCFGGGGCFGGGGGGGGGGFFFFFFFFFFFFFFFFFFFFFFFFFFFFFFFFFFFFFFFFFFFFF
@M05620:37:000000000-D9766:1:1101:16865:3687 1:N:0:49
ACCACACCTTCTACAATGAGCTGCGTGTGGCTCCCGAGGAGCACCCCGTGCTGCTGACCGAGGCCCCCCTGAACCCCAAGGCCAACCGCGAGAAGATGACCCAGGTGAGTGGCCCGCTACCTCTTCTGGTGGCCGCCTCCCTCCTTCCTGGCCTCCCGGAGCTGCGCCCTTTCTCACTGGTTCTCTCTTCTGCCGTTTTCCGTAGGACTCTCTTCTCTGACCTGAGTCTCCTTTGGAACTCTGCAGGTTCT
+
BBBABBBBFFFFGGGGFGABGDHFGEEBAAGHFFGEDFGGGHHHHGGGGEGGHHHHHHHGGGGGGGGGGGGGHGHGGGGHGHHHHGEEDGBBCGFFDGHHHHGHFHHFHGGGGHHGGGGGHHHHHHHHHHHGHHGGGGGHGGHGHGGGGGGGGGGGGGGADFGGGGFFFFFFFFFFFFFFFFFFFFFFFFFFFFFFFFFFFFFFFFFFFFFFFFFFFFFFFFFFBFFFFFFFFFFFFFFFFFFFFFFFFFF
@M05620:37:000000000-D9766:1:1101:14174:3713 1:N:0:49
AGTGCCAGCTCTCAATCGCACAGGGGACCCAGGGCCTGGCCCCTCCATCCAGAAAACCTATGACCTCACCCGCTACCTGGAGCACCAACTCCGCAGCTTGGCTGGGACCTATGTGAGTATCCAGCGTAGGAATCTGGGAGTTGGGGAGGAGTGAGGAGTTGGGGAAAGACAGTCCTAACCGTGGAGGGTTCTGGTAAATGATGGGGTGAGGAGGGGCTCTTTGGCTCCCACCAGTCCCCCTGTCTGGTCTA
+
ACABBFFFCFFFGGGGGGGGGGHGGGGGGGHHGGGGGGHHHHGHGGHHHHHHHHHHHGHHHHHHHHHHHHHGGEGGHHHHHHHHHHHHGHHHFGGGGHHHGHHGGGHHGHHHHHHHHHHHHHHHHGDGGGHHHHHHHHHGGHHHGGGGGGGGHHHHHGHHHHGGGGHHHHHHHHHHHHGHGGGGGFGGEFFGGGFGGGGGGGGGGGFFFFFFFFFFFFFFFFFFFFFFFFFFFFFFFFFFFFFFFFFFFFF
@M05620:37:000000000-D9766:1:1101:10317:3757 1:N:0:49
AGTGCCAGCTCTCAATCGCACAGGGGACCCAGGGCCTGGCCCCTCCATCCAGAAAACCTATGACCTCACCCGCTACCTGGAGCACCAACTCCGCAGCTTGGCTGGGACCTATGTGAGTATCCAGCGTAGGAATCTGGGAGTTGGGGAGGAGTGAGGAGTTGGGGAAAGACAGTCCTAACCGTGGAGGGTTCTGGTAAATGATGGGGTGAGGAGGGGCTCTTTGGCTCCCACCAGTCCCCCTGTCTGGTCTA
+
AAAAAFFCAFFFG4FGFFFAECGEGGFGEEHHFEEAFFHHFHGEGGHHGHHHGEEGHGHHGFGHHGGHHHHGG>>FHHHHCGHHFH1FEGHEEECEEGBGGHH///GBE2?FHG3F3FFHHDGGF///>EE2<GDGHH0FDGFBCCC@@A<FF0GGFAHFHF?@EDEHHGFHHGHHHCFHADED.:DFA?F0;F;FF0FGBFB0..:@.FABDDDFD-A9B9/BB/BE9FFDF.FFFFFFFFFFB///;B/
@M05620:37:000000000-D9766:1:1101:18823:3776 1:N:0:49
ACCACACCTTCTACAATGAGCTGCGTGTGGCTCCCGAGGAGCACCCCGTGCTGCTGACCGAGGCCCCCCTGAACCCCAAGGCCAACCGCGAGAAGATGACACAGGTGAGTGGCCCGATACCTCTTCTGGTGGCCGCCTCCCTCCTTCCTGGCCTCCCGGCGCTGCGCCCTTTCTCACTGGTTCTCTCTTCTGCCGTTTTCCGTAGGACTCTCTTCTCTGACCTGCGTCTCCTTTGGAACTCTGCAGGTTCT
+
AAAAA1AAFFFFBFGGGGGGGGFHGGGGHGHHHGGGGG?EEGGHHGGGFGGGHHHHHHHGEE@GGGGGGGGHHHHGGFAGGHHHHGGGGGGGGGHHHHHH11FGEBG?CGFEFFGG-<<CGHHBGHHHHHHGHHGCGGGHGGHG/;CFGGGGGGGGGB?-;@-@F<@F@@FFFBFBBFFFBFFFFFF/FFFFFF@FFFFFF9BA--/BFFFFBFFFFFF/BFFF-9A@FFFFFF/;:/BFFBBFBBF-;BB
@M05620:37:000000000-D9766:1:1101:9075:3822 1:N:0:49
AGTGCCAGCTCTCAATCGCACAGGGGACCCAGGGCCTGGCCCCTCCATCCAGAAAACCTATGACCTCACCCGCTACCTGGAGCACCAACTCCGCAGCTTGGCTGGGACCTATGTGAGTATCCAGCGTAGGAATCTGGGAGTTGGGGAGGAGTGAGGAGTTGGGGAAAGACAGTCCTAACCGTGGAGGGTTCTGGTAAATGATGGGGTGAGGAGGGGCTCTTTGGCTCCCACCAGTCCCCCTGTCTGGTCTA
+
AAABBFFCAFFFGBGGGGGAEAFGAAEEEECGBEFEAA2GAGEHGGHHFHGHFBFHFGGFHHGHHHGFHHHGGFCEHHHHHGGFFHHHGHHHFEGFEGHHGHHGGGHHGHHHHHHHHGHHGHHGGGCEGGHGHGHHHHHGEHHHGGGGGGGFHHHHHGHHGHGGGGGHHHHHGHHHHHHHGEEFFGGG=AFGGGCGGGGGFFGGGGFDFFFFFFFFFFFFFFFFFFFFFFFFFFFFFFFFFFFFFEFBBFB
@M05620:37:000000000-D9766:1:1101:22263:3828 1:N:0:49
ACCACACCTTCTACAATGAGCTGCGTGCCGCGCCCGAGGAGCACCCCGTGCTACTTCTGGAGGCCCCCCTCAACCCCAAGGCCAACCTGGCGACGATTCCTAGGTGAGTCGCCAGCTACCTCTTCTGGTGGCCGCCTCCCTCCTTCCTGGCCTCACGGAGCTCCGCCCTTTCTCGCTGGTTCTCTCTTCTGCCGTTTTCCGTCGGACTCTCTTCACTGACCTGAGTCTCCTTTGGAACTCTGCAGGATCTA
+
AAAAB?ABFFFFGGGEGGGGGFGGEAB24A2AAEEAEEAA1B111BE0E11B5DB55553B11BF1>>E/1B3?BE>EEG/??/?FE30B0>>/////1@22?<?1?0<1/>C/<FGDCHHHFHHGFB<CAGADGGGGHGHHGHHHHHG/GHGFGGAE-9@F0:..:BGGGGG0.;:.@BFFFFFFFBFFFFFBD?FFFFFB.;-;@BFFFFFF/;;F9B/F./;BBFBFFFFFFF/:/9BFFBFF.;/;/
@M05620:37:000000000-D9766:1:1101:9072:3844 1:N:0:49
AGGGCCAGCTCTCCATAGCACAGGGGACCAAGGGCATGGCCCCTCCATCAAGAAAACCTATGACCTCACCCGCTACCTGGAGCACCCACTCCGCAGCTTGGCTGGGACCTATGTGAGTATCCAGCGTAGGAATCTGGGCGTTGGGGAGGAGTGAGGAGTTGGGGACAGACAGTCCTAACCGTGGAGGGTTCTGGTAAATGATGGGGTGAGGAGGGGCTCTTTGGCTCCCACCAGTCCCCCTGTCTGGTCTA
+
>111>>>?AFFFBBG13BB1A1FFE0BAABBG0BF0BBGCEHGHGG0G11BAB00BBBFFBEFGFABBGHH>E//>GG@B>BB>BGG/E0G0>?/E/B1BAGHGGGHHEHHHHH22BFGHHHHGHGGACGFBGHHHEG//CCCACC.>C<C<C0<G0AGFF/CG.-../;/CGGHHBFGG?CE-EEBGGGGGGGCBBFFGFFGGFFB@FFFBBF@-@;FFFFEFF/BEFBFFEFFFFFFF@FFFFFF/9B;
@M05620:37:000000000-D9766:1:1101:18901:3883 1:N:0:49
ACCACACCTTCTACAATGAGCTGCGTGTGGCTCCCGAGGAGCACCCCGTGCTGCTGACCGAGGCCCCCCTGAACCCCAAGGCCAACCGCGAGAAGATGACCCAGGTGCATGGCCCGCTACCTCTTCTGGTGGCCGCCTCCCTCCTTCCTGGCCTCCCGGCGCTGCGCCCTTTCTCACTGGTTCTCTCTTCTGCCGTTTTCCGTAGGACTCTCTTCTCTGACCTGCGTCTCCTTTGGAACTCTGCAGGTTCT
+
AAACBBCACFCFGGGGGG5BGGHHGEGBBFHFFBFEEGAEGHFGHGGGEBBFHHHHHHHGGGGGGGGFGEFGBGHGGGGHGHHHHGGGDD<BCFHFGHHHHHH/CGH?1@?GHHHGGGG?GHHGHDDGGHHGHHGFGEGHGHHG/CFGGGGGGGGGGGG9-;9;DCFFFFFFFFF0FFFFFFFFFFFFFFFFFFDFFFFFFFFFDFEFFFFFFFFFFFF09;9FF-::;BFFFFFFFFFFFFFFB0AFFFF
@M05620:37:000000000-D9766:1:1101:9717:3886 1:N:0:49
ACCACACGTTCTACAATGCGCTGCGTGCGGCTCCCGAGGAGCACCCCGTGCTGCTGACCGAGGCCCCCCTGAACCCCAAGGCCAACCGCGCGAAGATGACCCAGGTGCGTGGCCCGCTACCTCTTGTGGTGGCCGCCTCCCTCCTTCCTGGCCTCCCGGTGGTGCGCCCTTTCTCACTGGTTCTCGCTTCTGCCGTTTTCCGTAGGACTCTCTTCTCTGACCTGCGTCTCCTTTGGAACTCTGCAGGTTCT
+
A11AAA@1BCFAGGGGGG11EAEAEGG0AE//E/BA/EE?AHHCHGC/?E//111FGHC//@/EFGG@E?/FGHAEG??GG<GH/FGGG?/A/>-.111<FGAGE1C0<C.--<.:-A@-GGF0;0<0E/.9.C---.;99FB./0C/BFFF-BA-9A;-;--;/@?-@@F/BBFBF//:/;//;---;A////9-9/A9B-:-BFB99//;/99/B/://B/F?--;AFFFFB//99BFFBFFFFFFBFF
@M05620:37:000000000-D9766:1:1101:16535:3891 1:N:0:49
ACCACACCTTCTACAATGAGCTGCGTGTGGCTCCCGAGGAGCACCCCGTGCTGCTGACCGAGGCCCCCCTGAACCCCAAGGCCAACCGCGAGAAGATGACCCAGGTGAGTGGCCCGCTACCTCTTCTGGTGGCCGCCTCCCTCCTTCCTGGCCTCCCGGAGCTGCGCCCTTTCTCACTGGTTCTCTCTTCTGCCGTTTTCCGTAGGACTCTCTTCTCTGACCTGCGTCTCCTTTGGAACTCTGCAGGTTCT
+
BCCCCCCBFFFFGGGGGGFGGGHHGGGBAEHGGFFE?EFGDHHHHGGFGFGGGHHHHHHEGGGGGGGGGGGHFHHGGGGHGHHHHGGGGGBCGGHGHHHHHHGFEFG1F=GFGHHGGGGGHHHHHHHHHHHGHHGGGGGHGHHGHGGGGGGGGGGGGGG-<DGGGGFFFFFFFFFFFFFFFFFFFFFFHFFFFFFFFFFFFFFFFFFFFFFFFFFFFFFFFFFF.@DFFFFFFHHFFFFFFFFFFFFFFFF
@M05620:37:000000000-D9766:1:1101:13827:3967 1:N:0:49
ACCACACCTTCTACAATGAGCTGCGTGTGGCTCCCGAGGAGCACCCCGTGCTGCTGACCGAGGCCCCCCTGAACCCCAAGGCCAACCGCGAGAAGATGACCCAGGTGAGTGGCCCGCTACCTCTTCTGGTGGCCGCCTCCCTCCTTCCTGGCCTCCCGGAGCTGCGCCCTTTCTCACTGGTTCTCTCTTCTGCCGTTTTCCGTAGGACTCTCTTCTCTGACCTGCGTCTCCTTTGGAACTCTGCAGGTTCT
+
CCCCCCCCFFFFGGGGGGGGGGHHGGGEEEHHHGGGGGGGGHHHHGGGGGGGGHHHGHHEGGGGGGGGGGGGHHHGGGGHGHHHHGGGGGDGGGHGHHHHHHHHGHHDHGHGGHHGGGGGHHHHHHHHHHHGHHGGGGGHGHHGHGGGGGGGGGGGGD?-;BGGGGFFFFFFFFFFFFFFFFFFFFFFFFFFFFFDFFFFFFFFDDFFFFFFFFFFFFFFFFEF.;DFFFFFFFFFFFFFFFFFFFFFFFF
@M05620:37:000000000-D9766:1:1101:18126:3969 1:N:0:49
AGTGCCAGCTCTCAATCGCACAGGGGACCCAGGGCCTGGCCCCTCCATCCAGAAAACCTATGACCTCACCCGCGACCTGGAGCACCAACTCCGCAGCTTGGCTGGGACCTATGTGAGTATCCAGCGTAGGAATCTGGGAGTTGGGGAGGAGTGAGGAGTTGGGGAAAGACAGTCCTAACCGTGGAGGGTTCTGGTAAATGATGGGGTGAGGAGGGGCTCTTTGGCTCCCACCAGTCCCCCTGTCTGGTCTA
+
1>1>>BDFAFFFEEGFGFFGAFFHGGGGAEHHFEA//AFF0BEHGGGH1FGEDA1AFE0FHHDHHF1GHHGGG//>>EHH>FGHF/0GFHHHGGGG/GBFCHHEA?GHCHHHH2GHGHHHFDHHHG/CCGHHHHH1GHC.CGHHCGCCGG<<GGHHBGHGHHGCEGHHGGGGBBGGGGGGGG9AEAFGCFF0FFFFFFFFFFFFFF-@FFFFF??;9-;BBFFFFBFAEFFFFFFFFFFF;-BFFFBFFFF
@M05620:37:000000000-D9766:1:1101:14003:3980 1:N:0:49
AGTGCCAGCTCTCAATCGCACAGGGGACCCAGGGCCTGGCCCCTCCATCCAGAAAACCTATGACCTCACCCGCTACCTGGAGCACCAACTCCGCAGCTTGGCTGGGACCTATGTGAGTATCCAGCGTAGGAATCTGGGAGTTGGGGAGGAGTGAGGAGTTGGGGAAAGACAGTCCTAACCGTGGAGGGTTCTGGTAAATGATGGGGTGAGGAGGGGCTCTTTGGCTCCCACCAGTCCCCCTGTCTGGTCTA
+
>11>AF1FAFFFAGGGF1FGECAAAEGGFAHHGGA?F/GFFHGHGGFH1BGEFA1FGE0GHHHHHHEHHHHGGGE@GHHFFHHHHHHHG0GHGGGG@0FGGHHGEGHHGHHHHHHHHHHHHHHHH/?EGGHHHHHHFFGG?GHBCGGGGGFGGHHHHGHHHHGGGGHHHHHHHHHHHHHHGFCGGGG@CFFGGGCFGGGGGGGGGGF@FFFFFF@=@;EFFFFFF/FFFFFFFFFFFFFF@FFFFFB/FFF
@M05620:37:000000000-D9766:1:1101:15225:4005 1:N:0:49
AGTGCCACTTCTCAATCGCACAGGGCAGACCTCCCCTGGCCCCTCCATACAGAAAACCTAGGACCTCACTCGCAACCTGGAGCACCCACTCCGCAGCTTGGCTGGGACCTATGTGAGTATCCAGCGTAGGAATCTGGGCGTTGGGGAGGAGTGAGGAGTTGGGGAAAGACAGTCCTAACCGTGGAGGGTTCTGGTAAATGATGGGGTGAGGAGGGGCTCTTTGGCTCCCACCAGTCCCCCTGTCTGGTCTA
+
11>>ADF11DFFGGGGGGGGGGGFF000AF0110B00AAFF/A/E/BD201B111B0/011A1BFBA1B11BE/B>00BBECGHFG//EB0B/>/>>01>/0F/EEFHGB<F1BBGDB2G22B<GCG/C/@F1F2210/>///?CC.-><<<<00.<<<<=<C@..:.//::CGB000CFGG?-.9;A..90;09=;FBBFGGFFAB-99-/;-----A9////;BFFEFFFFFFFFFFA=E/BBBF/BFF
@M05620:37:000000000-D9766:1:1101:20487:4068 1:N:0:49
ACCACACCTTCTACAATGAGCTGCGTGTGGCTCCCGAGGAGCACCCCGTGCTGCTGACCGAGGCCCCCCTGAACCCCAAGGCCAACCGCGAGAAGATGACCCAGGTGAGTGGCCCGCTACCTCTTCTGGTGGCCGCCTCCCTCCTTCCTGGCCTCCCGGAGCTGCGCCCTTTCTCACTGGTTCTCTCTTCTGCCGTTTTCCGTAGGACTCTCTTCTCTGACCTGAGTCTCCTTTGGAACTCTGCAGGTTCT
+
BBBABBBBFFFFGGGGGGGGGFHCGAEBCEHHFGGGGGGGGHHHHGGGGGGGHHHHGHHGGGGGGGGGGGGGHGHGGGGHEHHHHGEEGDGG?FGHHFHHHHHHGHHHH?GFGHHGGGGGHEHHFHHHGHHGHGGGGGGHGHHGHGGGGEFGGGGGGGGGGGGGGGBFBBFFFFFFFFFBBFFFFFFFFFFFFFBFFFFFFFFFFFFFFFFFFFFFFFFFFFFFFFFFFFFFFFFEFFFFFFFBFFFFFFF
@M05620:37:000000000-D9766:1:1101:20475:4081 1:N:0:49
ACCACACCTTCTACAATGAGCTGCGTGTGGCTCCCGAGGAGCACCCCGTGCTGCTGACCGAGGCCCCCCTGAACCCCAAGGCCAACCGCGAGAAGATGACCCAGGTGAGTGGCCCGCTACCTCTTCTGGTGGCCGCCTCCCTCCTTCCTGGCCTCCCGGAGCTGCGCCCTTTCTCACTGGTTCTCTCTTCTGCCGTTTTCCGTAGGACTCTCTTCTCTGACCTGCGTCTCCTTTGGAACTCTGCAGGTTCT
+
BBBABBBBFFFFGGGGGGGGGFHHGAABFEHHCFGEDGGGGHHHHGGGGEGGHHHHHHHGFGGGGEGGGGG?FFHGGGGHFFHHHGCEDG@@?DFFFHFHHHHAFGHB0??FGHHGGGGCGFHHHHHHHHHGHHGGGGAGGHHGGGGGFEGGGGGGGGG--;9CEDFFFFFFFFFFFFFFFFFFFFFFFFBFFFFFFFFFFFFFFFFFFFFFFFFFFFFFFFBF?-9@DFFFFFFFFFFFFFFF/9AFFFF
@M05620:37:000000000-D9766:1:1101:11094:4085 1:N:0:49
AGTGCCAGCTCTCAATCGCACAGGGGACCCAGGGCCTGGCCCCTCCATCCAGAAAACCTATGACCTCACCCGCTACCTGGAGCACCCACTCCGCAGCTTGGCTGGGACCTATGTGAGTATCCAGCGTAGGAATCTGGGAGTTGGGGAGGAGTGAGGAGTTGGGGAAAGACAGTCCTAACCGTGGAGGGTTCTGGTAAATGATGGGGTGAGGAGGGGCTCTTTGGCTCCCACCAGTCCCCCTGTCTGGTCTA
+
>A>3>DFFBFFFG4FGGFF2E?GCFAAEFEGHABEBFFHHHHGHGGHHHFHHHHHBFFHHDFHHHDFHHHHEE>>EHHGG?FGHHH1??GHB>E?EEHBGFHHGGGHHGHHGHHHHHHHHHHHHHGGFGGHHHHHHHH0FGHHHGG.CGGCCHDGHCGHHHHGGEFHGHHHHHHHHHHHGGGGGDEGGGGGGGGBFGGGGGGGGGFFFFFFFFFFFFFFFFFFFFFFFFFFFFFFFFFFFFFFFFFFFFFF
@M05620:37:000000000-D9766:1:1101:23468:4126 1:N:0:49
AGTGCCAGCTCTCAATCGCACAGGGGACCCAGGGCCTGGCCCCTCCATCCAGAAAACCTATGACCTCACCCGCTACCTGGAGCACCAACTCCGCAGCTTGGCTGGGACCTATGTGAGTATCCAGCGTAGGAATCTGGGAGTTGGGGAGGAGTGAGGAGTTGGGGAAAGACAGTCCTAACCGTGGAGGGTTCTGGTAAATGATGGGGTGAGGAGGGGCTCTTTGGCTCCCACCAGTCCCCCTGTCTGGTCTA
+
BCABCFFFCFFFGGGGGGGGGGHGGGGGGGHHGGGGGGHHHHGHGGHHHHHHHHHHHGHHHHGHHHHHHHHGGGGGHHHHHHHHHHHHGGHHEGGGGHHHGGHGGGHHGHHHHHHHHHHHHHHHHGGGGGHHHHHHHHHGGHHHGGGGGGGHHHHHHGHHHHGGGGHHGHHHHHHHHHHHGGGGGGGGEFGGGGGGGGGGGGHGGGFFFFFFFFFFFFFFFHHFFFFFFFFFFFFFFFFFFFFFFFFFFFF
@M05620:37:000000000-D9766:1:1101:10304:4145 1:N:0:49
ACCACACCTTCTACAATGAGCTGCGTGTGGCTCCCGAGGAGCACCCCGTGCTGCTGACCGAGGCCCCCCTGAACCCCAAGGCCAACCGCGAGAAGATGACCCAGGTGAGTGGCCCGCTACCTCTTCTGGTGGCCGCCTCCCTCCTTCCTGGCCTCCCGGAGCTGCGCCCTTTCTCACTGGTTCTCTCTTCTGCCGTTTTCCGTAGGACTCTCTTCTCTGACCTGCGTCTCCTTTGGAACTCTGCTGGTTCT
+
1A1AAA>>FF1@AGG13B1B1EEEEEGBG0GGHGEAAEE/FHHHHGCE//B/F1AFGGHGGGGGAF/EGGGHFH/EEGGEGHH//?EEG@>BC/FF1?GHHHHHA1G1G1GGGHHGGGGGHHHHHHHHHHHGHGGGG.EHGHHCFBFGGGGGFGGGGGG:@-;FGG@F@@FFFFFFFFFEFFFFFFFFFFFFFF@FFFFFFFFFFFFFFFFFFFFFFFFFFFFF-@F@FFFFFFFFFFFFFFFFFFFFFFF
@M05620:37:000000000-D9766:1:1101:14649:4171 1:N:0:49
ACCACACCTTCTACAATGAGCTGCGTGTGGCTCCCGAGGAGCACCCCGTGCTGCTGACCGAGGCCCCCCTGAACCCCAAGGCCAACCGCGAGAAGATGACCCAGGTGAGTGGCCCGCTACCTCTTCTGGTGGCCGCCTCCCTCCTTCCTGGCCTCCCGGAGCTGCGCCCTTTCTCACTGGTTCTCTCTTCTGCCGTTTTCCGTAGGACTCTCTTCTCTGACCTGCGTCTCCTTTGGAACTCTGCAGGTTCT
+
BBBBBBBAFFFFGGGGGGBGGFHHGEEB4BGGGFFE?EFGCGHHHGGCEEGGFHGHHHGEEFCFGEGGGGGHHHHGGGGHGHHHHGGEFG/CDGHEDGHHHHHHGHHBGGGGGHHCGGGGHHHHHHHHHHHGHHGGGGGHGHHGHGFGGGGGGFGGGGGABFGGGGFFFFFFFFFFFFFFFFFFFFFFFFFFFFFFFFFFFFFFFFFFFFFFFFFFFFFFFFFF.@DFFFFFFFFFFFFFFFFFFFFFFFF
@M05620:37:000000000-D9766:1:1101:12359:4217 1:N:0:49
AGTGCCAGCTCTCAATCGCACAGGGGACCCAGGGCCTGGCCCCTCCATCCAGAAAACCTATGACCTCACCCGCTACCTGGAGCACCAACTCCGCAGCTTGGCTGGGACCTATGTGAGTATCCAGCGTAGGAATCTGGGAGTTGGGGAGGAGTGAGGAGTTGGGGAAAGACAGTCCTAACCGTGGAGGGTTCTGGTAAATGATGGGGTGAGGAGGGGCTCTTTGGCTCCCACCAGTCCCCCTGTCTGGTCTA
+
AAAAAFFFAFF3GGGGGGGGEG0A0EAEGGHHFGGGGGHHFGGHEGHHHHHHHFFFHE0FGHHHHHHHHHHGGEGGHHHHHHHHHHHHGHHHEGGGGHHHGHHGGGHHGHHHHHHHHHHHHHHHHGGGGGHHHHHHHHHGGHHHGGGGGGFGHHHHHGHHHHGGGGHHHHHHHHHHHHHHGFFGGGGG;FGGGGFGGGGGGGGGGGF@FFFFFF@@@@FFFFFFFFFFFFFFFFFFFFFF@FFFFFFF/;B
@M05620:37:000000000-D9766:1:1101:13484:4227 1:N:0:49
AGTGCCAGCTCTCAATCGCACAGGGGACCCAGGGCGTGGCCCCTCCATCCAGAAAACCTATGACCTCACCCGCTACCTGGAGCACCAACTCCGCAGCTTGGCTGGGACATATGTGAGTATCCAGCGCAGGAATCTGGGAGTTGGCGAGGAGTGAGGACTTGGCGAAAGACAGTCCTAACCGTGGAGGGTTCTGGTAAATGATGGGGTGAGGAGGGGCTCTTTCGCTCCCACCAGTCCCCCTGTCTGGTCTA
+
AAA3AFFCAFFFGFGGGGGAECFACF?AAEHH22E2AAEFCHGHGGH5GFHGBHGHHGH3FHFHHEHHHHHGG>EEHGFHFFHHHHFGGHFGAEEEECGHGH3/?ECG/GHHHH2GH>F1@GHFHG/ADGGHFHHHHHFFEHHG1>>D-<CCGFHHH.;:0=/;AD@GGGGGGGGGGGGGGGFGGEG-;CFFFF/BFFFFF/BF.DDBFFFFDFB;B-AF/B/;A.9.A.FFFFFF/FED?.;FF/BBFFB
@M05620:37:000000000-D9766:1:1101:18425:4275 1:N:0:49
ACCACACCTTCTACAATGAGCTGCGTGTGGCTCCCGAGGAGCACCCCGTGCTGCTGACCGAGGCCCCCCTGAACCCCAAGGCCAACCGCGAGAAGATGACCCAGGTGAGTGGCCCGCTACCTCTTCTGGTGGCCGCCTCCCTCCTTCCTGGCCTCCCGGAGCTGCGCCCTTTCTCACTGGTTCTCTCTTCTGCCGTTTTCCGTAGGACTCTCTTCTCTGACCTGAGTCTCCTTTGGAACTCTGCAGGTTCT
+
ABBABBBBFFFFGGGGGGGDEDFCEEEBEAGHEFGECEGGFHHHHGCGEEFGGFHHHHHEGGGGGFGGGGGHHGHGGGGHFGHHHGGEDCDC?BGHHHGHHHHHGGHHHFHGGHHGGGGGHHHHHHHHHHHGHHGGGGGHGHHGHGGGGGGGGGGGGGGG@GGGGGBFBBFFFFFFFFFFFFFFFFFFFFFFFFBFFFFFFFFFFFFFFFFFFFFFFFFFFFFF/FFFFFFFFFFFFFFFFFFFFFFFFFF
@M05620:37:000000000-D9766:1:1101:13387:4287 1:N:0:49
AGTGCCAGCTCTCAATCGCACAGGGGACCCAGGGCCTGGCCCCTCCATCCAGAAAACCTATGACCTCACCCGCTACCTGGAGCACCAACTCCGCAGCTTGGCTGGGACCTATGTGAGTATCCAGCGTAGGAATCTGGGAGGTGGGGAGGAGTGAGGAGTTGGGGAAAGACAGTCCTAACCGTGGAGGGTTCTGGTAAATGATGGGGTGAGGAGGGGCTCTTTGGCTCCCACCAGTCCCCCTGTATGGTCTA
+
A3AABFFBAFFFGGGGGGGGACGFDEGCAEGEF2F?22FA2GGCEGFFFHHB3BFGHGFFHF5GHHHHHFFEGGEGHHHGHHHFGEGHGF3FEEEEGFHH?HH/EE0GEGC1FBDFH1B1FHHGFC<CGAGHHHHFFC0</?/F-@.@-<C<G0DGGA//<GCDEACCGBG/0;:CFFGG?.=?EAFG..;BFGGGGGFFFG/FADD=EAFFDFBBB?EFFF//9//.;FA?A.FFF/A.@9FBF/.FB/9
@M05620:37:000000000-D9766:1:1101:17563:4305 1:N:0:49
ACCACACCTTCTACAATGAGCTGCGTGTGGCTCCCGAGGAGCACCCCGTGCTGCTGACCGAGGCCCCCCTGAACCCCAAGGCCAACCGCGAGAAGATGACCCAGGTGAGTGGCCCGCTACCTCTTCTGGTGGCCGCCTCCCTCCTTCCTGGCCTCCCGGAGCTGCGCCCTTTCTCACTGGTTCTCTCTTCTGCCGTTTTCCGTAGGACTCTCTTCTCTGACCTGAGTCTCCTTTGGAACTCTGCAGGTTCT
+
BCCCBCBCFFFFGGGGGGGGGGHHGFGAFEHHHGGEEGGGGHHHHGGGGGGGHHHHHHHGGGGGGGGGGGGHGHHGGGGHGHHHHGGGGGBDGGHGHHHHHHHHGGHHHGHGGHHGGGGGHHHHHHHHHHHGHHGGGGGHGHHGHGGGGGGGGGGGGGGFGGGGGGFFFFFFFFFFFFFFFFFFFFFFFFFFFFFFFFFFFFFFFFFFFFFFFFFFFFFFFFFFFFFFFFFFFFFFFFFFFFFFFFFFFFF
@M05620:37:000000000-D9766:1:1101:14947:4311 1:N:0:49
ACCACACCTTCTACAATGAGCTGCGTGTGGCTCCCGAGGAGCACCCCGTGCTGCTGACCGAGGCCCCCCTGAACCCCAAGGCCAACCGCGAGAAGATGACCCAGGTGAGTGGCCCGCTACCTCTTCTGGTGGCCGCCTCCCTCCTTCCTGGCCTCCGGGAGCTGCGCCCTTTCTCACTGGGTCTCTCTTCTGCCGTTTTCCGTAGGACTCTCTTCTCTGACCTGAGTCTCCTTTGGAACTCTGCAGGTTCT
+
3AABBAAAFFBDDGGDGGGGGGFGEEFGHGHHHGGCE2EAEGGHHGGGEEGFHFCGHHHGGGGGGFEEGGGHHHHEGGFHGHHHGFGGGGGGGDHHHF1FHHAGFHFFH1??FGCCC@@-GHF0DDDDGGGDC<AGCGGHG/CF/90:CB;FGCFGG?G?BD.C/>BD=-99FBF9:FBB.9;FFB9BBFFBBFBF.9AFFDBAAA9F/B/FFFFFFBFBFFFF9B9BFFFFFBFF9FF/F/BFFFF.9F/
@M05620:37:000000000-D9766:1:1101:21513:4358 1:N:0:49
ACCACACCTTCTACAATGAGCTGCGTGTGGCTCCCGAGGAGCACCCCGTGCTGCTGACCGAGGCCCCCCTGAACCCCAAGGCCAACCGCGAGAAGATGACCCAGGTGAGTGGCCCGCTACCTCTTCTGGTGGCCGCCTCCCTCCTTCCTGGCCTCCCGGAGCTGCGCCCTTTCTCACTGGTTCTCTCTTCTGCCGTTTTCCGTAGGACTCTCTTCTCTGACCTGAGTCTCCTTTGGAACTCTGCAGGTTCT
+
CCCCCDDDFFFFGGGGGGGGGGHHGGGECFHHHGGGGGGGGHHHHGGGGGGGHHGHHHHGGGGGGGGGGGGHGHHGGGGHGHHHHGGGGGGGGGHHHHHHHHHHGHHHHHHGGHHGGGGGHHHHHHHHHHHGHHGGGGGHGHHGHGGGGGGGGGGGGGGGGGGGGGFFFFFFFFFFFFFFFFFFFHFFFFFFFFFDFFFFFFFFFFFFFFFFFFFFFFFFFFFFBFFFHHFFFFHFFFFFFFFFFFFFFFF
@M05620:37:000000000-D9766:1:1101:18168:4430 1:N:0:49
AGTGCCAGCTCTCAATCGCACAGGGGACCCAGGGCCTGGCCCCTCCATCCAGAAAACCTATGACCTCACCCGCTACCTGGAGCACCAACTCCGCAGCTTGGCTGGGACCTATGTGAGTATCCAGCGTAGGAATCTGGGAGTTGGGGAGGAGTGAGGAGTTGGGGAAAGACAGTCCTAACCGTGGAGGGTTCTGGTAAATGATGGGGTGAGGAGGGGCTCTTTGGCTCCCACCAGTCCCCCTGTCTGGTCTA
+
3?ABBFFFBFFBAAFGGCGGCGFH2EEGEGHHGGGEAAGFFHGHGGFHHGHGFFFHGFHHHHGHHHFGHHHEGGGGHHHHHGGCFCFHGHHHGEEEGFHHGFHGGGHHGHHHHHHHHHHGHHFGHGCEGGHHHHHHHGGG?GHHGGFGGGGGHHHHHGGHGHGGGGFHHHFHHBCGFHHHGCCBGGGG9CFGGGCFGGGGGGGGGGFB?FFFFFBBBB.FFFFFFFFFFF?DEFFFFFFDBFFFFFFFFFF
@M05620:37:000000000-D9766:1:1101:18161:4447 1:N:0:49
AGTGCCAGCTCTCAATCGCACAGGGGACCCAGGGCCTGGCCCCTCCATCCAGAAAACCTATGACCTCACCCGCTACCTGGAGCACCAACTCCGCAGCTTGGCTGGGACCTATGTGAGTATCCAGCGTAGGAATCTGGGAGTTGGGGAGGAGTGAGGAGTTGGGGAAAGACAGTCCTAACCGTGGAGGGTTCTGGTAAATGATGGGGTGAGGAGGGGCTCTTTGGCTCCCACCAGTCCCCCTGTCTGGTCTA
+
ABBBBFFFCFFFGDGGGFGGGFHHGEGGGGHHGGGEFEHHHHGHGGHHGHHHHGHHHGHHHHHHHHFHHHHFGGGGHHGGGHGFGHCGFHHHGG@FGGHHGHHGGGHHGHHHHHHHHGHHHHHHHGDGGGHHHHHHHHGGCGHHGGGGGGGHHGHHHGGHHHGGGGHHHHHHHHHHHHGHGEADGGGGCFFGGGFGGGGGGFFGGGFFFFFFFFFFFFFFFFFFFBFFFFFFFFFFFFFFFFFFFFFFFFF
@M05620:37:000000000-D9766:1:1101:19002:4473 1:N:0:49
ACCACACCTTCTACAATGAGCTGCGTGCGGCTCCCGAGGAGCACCCCGTGCTGCTGACCGAGGCCCCCCTGAACCCCAAGGCCAACCGCGAGAAGATGACCCAGGTGCGTGGCCCGCTACCTCTTCTGGTGGCCGCCTCCCTCCTTCCTGGCCTCCCGGCGCTGCGCCCTTTCTCACTGTTCTCTCTTCTGCCGTTTTCCGTAGGACTCTCTTCTCTGCCCTGAGTCTCCTTTGGAACTCTGCAGGTTCTA
+
AAAAA?AA1CFFGFGGGGAFG1GFGFG00AEAEFCF/EEA/FHHHGGEAEEF1GFHHHE?E@/EFFEEGCEHHHHGGFGHGHHGAECGGG/BCCFF1FGHHGEHG1C1<FEGCHACCCCCHDGHFEFHGCGCAGCC@ABFEFFBFFGGEGFFFFFEGG@-;->@F@@F@?FF/9B/FBFFF/9/BFFF/999/@AFFFFFBF-ABFFFFFFFFBFFFE/BEF?-;BF/BB/9BFFFFF/;FF//BFAFFFB
@M05620:37:000000000-D9766:1:1101:13399:4490 1:N:0:49
ACCACACCTTCTACAATGAGCTGCGTGTGGCTCCCGAGGAGCACCCCGTGCTGCTGACCGAGGCCCCCCTGAACCCCAAGGCCAACCGCGAGAAGATGACCCAGGTGAGTGGCCCGCTACCTCTTCTGGTGGCCGCCTCCCTCCTTCCTGGCCTCCCGGAGCTGCGCCCTTTCTCACTGGTTCTCTCTTCTGCCGTTTTCCGTAGGACTCTCTTCTCTGACCTGAGTCTCCTTTGGAACTCTGCAGGTTCT
+
ABAABAAAFFFBGGGCFGGFGFHGGGGGFEGHHFFF2EF?2GGHHGGGAEEFGHHHHHHGGGCGFGGGGGGHHHHGGGGFGHHHHGGGGGGGGGHC22FGFH/?/FGGHGGFGHHGGGGGHHHHHHHFHHHGHHGGGGGHGHHGFFGGGGGGGGGFGGAGCGGEGGFFFBBFFFFFFFFFFFFFFFFFFFFFFFFDFFFFFFF.;AFFFFFFFFFFFFFFFFFFFFFFFFFFFFFFEBFFFFFFFFF9FFB
@M05620:37:000000000-D9766:1:1101:7575:4491 1:N:0:49
ACCACACCTTCTACAATGAGCTGCGGGTGGCTCCCGAGGAGCACCCCGTGCTGCTGACCGAGGCCCCCCTGAACCCCAAGGCCAACAGCGAGAAGATGAGGCAGGTAAGTGGCCCGCTACCTCTTCTAGTGACTGCCCCCGCCCTTGCTAGCCTCCCGAGGCTGCGACGTATCTCCGTGGTTCCACCTTCTGCCGTTCACCGGAGCACTCTTCCGCCTGTCCTATGGTAACTTTGGAACTCTGCAGGCTAG
+
AAA>AAAAFF1BFFGFDGGGGFHHG00AF0GH1FGFGGGGGHHHHGGGGAEFHHH1FGHG/EEGG/EEGGG0F1FEGG/?//?FGGA0FCC//B<F1F110//<A<1111@1.F<---></0<G0=D0=0=0<00</..:----;9//900;9CB.;;.9--9-----9--/-;9/999-A?//9/-;//////-;--///--99-;-B9////9-;;-///;////9//;B////;/BBFBB;F/A--/-
@M05620:37:000000000-D9766:1:1101:24284:4507 1:N:0:49
ACCACACCTTCTACAATGAGCTGCGTGTGGCTCCCGAGGAGCACCCCGTGCTGCTGACCGAGGCCCCCCTGAACCCCAAGGCCAACCGCGAGAAGATGACCCAGGTGAGGGGCCCGCTACCTCTTCTGGTGGCCGCCTCCCTCCTTCCTGGCCTCCCGGAGCTGCGCCCTTTCTCAGTGGTTCTCTCTTCTGCCGTTTTCCGTAGGACTCTCTTCTCTGACCTGAGTCTCCTGTGGAACTCTGCAGGTTCT
+
CDDCDDDDFFFFGGGGGGGGGGHHGGGEFGHHHGGGGGGGGHHHHGGGGGGGHHHHHHHGGGGGGGGGGGGHGHHGGGGHGHHHHGGGGGGGGGHHHHHH22/?F1F1F0</A->-<@DCHHD0D<00<=:C.C@-<:E.E/:.<:0:00/..0<.9<A-<@:BF-D.9C/BFBF00:</<BFFFF0:B00:00-<D<90<.0..90BFFF0<FFFB0<00/<B//BFB00<0<:/00<B0<0000..<00
@M05620:37:000000000-D9766:1:1101:8454:4523 1:N:0:49
AGTGCCAGCTCTCAATCGCACAGGGGACCCAGGGCCTGGCCCCTCCATCCAGAAAACCTATGACCTCACCCGCTACCTGGATCACCCACTCCGCAGCTTGGCTGGGACCTATGTGAGTATCCAGCGTAGGAATCTGGGAGTTGGGGAGGAGCGAGGAGTTGGGGAAAGACAGTCCTAACCGTGGAGGGTTCTGGTAAATGATGGGGTGAGGAGGGGCTCTTTGGCTCCCACCAGTCCCCCTGTCTGGTCTA
+
AAAAAFFFBFFFGDGGGGGCG2BAF2AAEEAGBEFGGGHHGEEC?AGHHAGAAFGABEHHB3FFHDB@FG1>0>>>2BGHG3BFHE1FEGHHEGGG>FGHGEHGGGHHGHHHHHHHHHHHHHGHHGFDGGHHHHHHHH0FEHHHGG.AF.>.A-AD<EHHHHGGE.CG/CFFGGGGGGGGGGGG.EGGEGFGGGFGGFFFFFFFFFFFFFFFFFFFFFFFFFFFFFFFFFFFFFFFFFFFFFFFFFFFFFB
@M05620:37:000000000-D9766:1:1101:11734:4537 1:N:0:49
ACCACACTTTCTACAATGCGCTGCGTGCGGCTCCCGAGGAGCACCCCGTGCTGCTGACCTAGGCCCCCCTGAACCCCAAGGCCAACCGCGCGAAGATGACCCAGGTGCGTGGCCCGCTACCTCTTCTGGTGGCCGCCTCCCTCCTTCCTGGCCTCCCGGAGCTGCGCCCTTTCTCACTGGTTCTCTCTTCTGCCGTTTTCCGTAGGACTCTCTTCTCTGACCTGCGTCTCCTTTGGAACTCTGCAGGTTCT
+
>AAAAAA1BBBFEGGGGG1EFEGGGEG00AEAB/BB/EAECHCFHGG/BBEFFHGHHHH1B@BBGGGGGGEGBGHGGGGHGHHHHGGGCC<>BCG?FGHHHHFGFHH1@FCGGH.ACGCGHHHHHCFHHHGGHHGGGGGGGGGGGGGGGGGGGGGGGGG-;99BF@@F@@FFFFFFFFFFFFFFFFFFFFFFFF?FFFFFFFF?BBFFFFFFFF9;FFFFFFFFF@F@FFFFFFFFFFFFFFFFFFFFFFF
@M05620:37:000000000-D9766:1:1101:23801:4546 1:N:0:49
AGTGCCAGCTCTCAATCGCACAGGGGACCCCGGGCCTGGCCCCTCCATCCCGAAAACCTATGACCTCACCCGCTACCTGGAGCACCAACTCCGCAGCTTGGCTGGTACCTGTGTGAGTATCCAGCGTAGGAATCTGGGAGTTGGGGAGGAGCGAGGAGTTGGGGAAAGACAGTCCTAAGCGTGTAGGGTTCTGGTAAATGATGGGGTCAGGAGGGGCTCTTTAGCTCCCACCAGTCCCCCTGTCTGGGCTA
+
>>A>AF5C?CCFFGGGFFGGGGFHFAFEAE2AEAEEEFBA1BF1EEF5BF1B100E3B33B34BFHH3F11>EEEEH3FBFFGFFGHHGBFHGGGEDCGFGBCF/0BFGG1?12@1@>@F>F2<F/?/<?1?1><1>0>FC0F1A-<-ADA.-----:/:0/9-....=9//90;9B0/;9;..;0;ABF99;B;B//9//BFFE.;.;../;9--;-.;/;///;;/.9..;9B/9/.:-./////...;
@M05620:37:000000000-D9766:1:1101:11556:4717 1:N:0:49
GAGGCTGCTTTGGAAGAAACTCATATATTACTGCAACAGTTCCCCCTGGACCTGGAAAAGTTTCTAGCCTGGCTTACAGAAGCTGACACAACTGCCACGATGCTACCCGTCAGGAAAGGCTCCTAGACGACTCCAAAAGAGTACACCAGCTGATGACACAAAAGCAAGTAAGTCAGGCCTTTCCGCTTTAGCACTCTTTGGGATCCAATTGAAAAATTCTCAACATTTTTACTTGTAACTGACAACAAAGG
+
3>>3>ACAFFFFF4FB44FGGGHHH66DFBGHDBGDEGFFGHHHHGGGHBGHHHGABEEG3DDGG5DFGGA1F2BFGH3DF3BFFD23BFC1BGGG33>E?1BB4FFF>>11/B32300?F0FFGFGB</<EDHHG3/2?2B32@22/0?22<F@21<FG/00??F0<?F1>==>10F.><1>1.<<.<BDDDGCCGF00/;C/;CC0CG00:00..9;0;;0;0:C;099FFFBFGFBC09CFF....;/
@M05620:37:000000000-D9766:1:1101:21847:4802 1:N:0:49
AGTGCCAGCTCTCAATCGCACAGGGGACCCAGGGCCTGGCCCCTCCATCCAGAAAACCTATGACCTCACCCGCTACCTGGAGCACCAACTCCGCAGCTTGGCTGGGACCTATGTGAGTATCCAGCGTAGGAATCTGGGAGTTGGGGAGGAGTGAGGAGTTGGGGAAAGACAGTCCTAACCGTGGAGGGTTCTGGTAAATGATGGGGTGAGGAGGGGCTCTTTGGCTCCCACCAGTCCCCCTGTCTGGTCTA
+
ABAAAFFFAFFFG4FGGGGCGGHGGGEE2FGHAEFGEFHHAGGHGGHHHHHHFHHCHGHHHHFHHHHHHHHGGEFGHHHH?FHHHHF1EGHFEEGEEFGGGFHFGGHHGHHHHHHGHHHHHHHGHGDGGGHHHHHHHHFGGHHHGGEGGGFHHHHHHGHHHGCGGFHHHHHHHHHHHHHHGGGGGEGA;AFGGGBFGGGGGGGGGGFFFFFFFFFFFFFFFFFFFFFFFFFFFFFFFFEDFFFFFFFBFFF
@M05620:37:000000000-D9766:1:1101:22982:4824 1:N:0:49
GAGGCTGCTTTGGAAGAAACTCATAGATTACTGCAACAGTTCCCCCTGGACCTGGAAAAGTTTCTTGCCTGGCTTACAGAAGCTGAAACAACTACCACAAGTATCTGAGCTGAACGAAAGGTCCTCAGAATGCTGCAAGCGACCAAAATAACCTACCAAACAATTGCACGGAAGTACTGGATCTCTCCTCTACCACTTTTTGTAATACTATCTAACAATAACCAAGAATTTTTCGTTTAACTGGCAACGCT
+
>AA3>AFBFBBDGBBA4FBFGFHGHFDGGBBFGG44FGAAFDBBAEACG2ABGHHB33CF3DFDFDDABGHGGGB3BF3DF3BFG3BBBB?BB3323B?1134BB4444B3BBF3B???/0?B33?3B?BBB344BB?3///>////?2222<2@2022??<F11?1?1///?>1>1=1<<>1<=1100<=00<<<<0000<C<:0;0CC00;0;0::0000/;.../=000;/-.9;.0000/.:;.-:.
@M05620:37:000000000-D9766:1:1101:24543:4836 1:N:0:49
ACCACACCTTCTACAATGAGCTGCGTGTGGCTCCCGAGGAGCACCCCGTGCTGCTGACCGAGGCCCCCCTGAACCCCAAGGCCAACCGCGAGAAGATGCCACAGCGAAGTGACCGGCCCCTCTTCATGGCGGCCGCACCCTCCCTTCTGGGCTCCCGGGACTGAGGCCTTTCCCCATTGGTTTTTTCTCCTGCCGTTTTCGGTAGGACTCACTCTCCTGACTGGAGCCTCCTTGGGAACCAACCAGGTTCT
+
CCCACCCCFFFFGGGGGGGGGGHHGEEFHGHHGGGGGGGFGHHHHGGGEGGGGHHGHHHGGGFGGGGGGGGHHHHGGGGHEHHHHGGGGCGCGGHHHGFF2<00////<.>1>G?----<../=000=0.:-=-9;---C..=./0;00;/:/.;A.;---..//.;A/;F///:9//;/:....-/B//:/B.-;AF.F--;.9.//////;///////;//./././;.;B/:../.......;.////
@M05620:37:000000000-D9766:1:1101:24022:4864 1:N:0:49
ACCACACCTTCTACAATGAGCTGCGTGTGGCTCCCGAGGAGCACCCCGTGCTGCTGACCGAGGCCCCCCTGAACCCCAAGGCCAACCGCGAGAAGATGACCCAGGGGAGTGGCCCGCTACCTCTTCTTGTTGCCGCCTCCCTCCTTCCTTACCTCCCGGAGCTGCGCCCTTTCTCACTTGTTCTCTCTTCTGCCGTTTTCCGTAGGACTCTCTTCTCTGACCTTAGTCTCCTTTTGAACTCTGCAGGTTCT
+
AAAAAAAAFFFFGGGGGGGGGGHHGGGGHGHHHGGG?EFCGHHHHGGGGGGGFHHHHHHGFGCGGGGGGGGHHHGGGGGHGHHGHGGGG?BFFGHEFBG<GH//F//<<.0>.FE@-<<CH000==<0=00;;GFCC..CE/CD9C0C000:;90CE;BA?@9//9@FF9FF///BFF/;/9BB/99/;B99/;-.;BFBF./A;A/FFFFF/;//;9//9B;/9;;B9/;9BF/;.;F9B//9F9A;F/;
@M05620:37:000000000-D9766:1:1101:18649:4885 1:N:0:49
ACCACACCTTCTACAATGAGCTGCGTGTGGCTCCCGAGGAGCACCCCGTGCTGCTGACCGAGGCCCCCCTGAACCCCAAGGCCAACCGCGAGAAGATGACCCAGGTGAGTGGCCCGCTACCTCTTCTGGTGGCCGCCTCCCTCCTTCCTGGCCTCCCGGAGCTGCGCCCTTTCTCACTGGTTCTCTCTTCTGCCGTTTTCCGTAGGACTCTCTTCTCTGACCTGAGTCTCCTTTGGAACTCTGCAGGTTCT
+
CDDDCCCDFFFFGGGGGGGGGGHHGGGBEFHHHGGGGGGGGHHHHGGGGGGGHHHHHHHGGGGGGGGGGGGHGHHGGGGHGHHHHGGGGGGGGGHHHHHHHHHHGHHHHHHGGHHGGGGGHHHHHHHHHHHGHHGGGGGHGHHGHGGGGGGGGGGGGGGGGGGGGGFFFFFFFFHHHHHFFFFFHHFFFFFFFFFFFFFHFFFFFFFFFFFFFHHHFHHFFFHFFFFFFFFFFFHFFFFFFFFFFFFFFFF
@M05620:37:000000000-D9766:1:1101:18669:4887 1:N:0:49
ACCACACCTTCTACAATGAGCTGCGTGTGGCTCCCGAGGAGCACCCCGTGCTGCTGACCGAGGCCCCCCTGAACCCCAAGGCCAACCGCGAGAAGATGACCCAGGTGAGTGGCCCGCTACCTCTTCTGGTGGCCGCCTCCCTCCTTCCTGGCCTCCCGGAGCTGCGCCCTTTCTCACTGGTTCTCTCTTCTGCCGTTTTCCGTAGGACTCTCTTCTCTGACCTGAGTCTCCTTTGGAACTCTGCAGGTTCT
+
AAAABAAAFFFFGGGGGGGGGGHHGGGGDGGHHFGG2EFE?GGHHGGEEEGF5FGHDGHGEE0EFFGGGGGFFHHGGEEHGHHHHGGGGGGGBDG22FFHHHEFFGGDG?FFGHHGGGGGGHHHHDDDGGFEFHGGGGGHEHHGFGGGGGGGGGGGGADBDGFFGFFFFFFFFFFFFFFFFFFFFFFFFFFFFFFAFFFFFFFFAAFFFFFFFFFFFFFFFFFFBFFFFFFFFFFEFFFFFFFFFFAFFFB
@M05620:37:000000000-D9766:1:1101:24100:4905 1:N:0:49
ACCACACCTTCTACAATGAGCTGCGTGTGGCTCCCGAGGAGCACCCCGTGCTGCTGACCGAGGCCCCCCTGAACCCCAAGGCCAACCGCGAGAAGATGACCCAGGTGAGGGGCCCGCTACCTCTTCTGTTGGCCGCCTCCCTCCTTCCTGGCCTCCCGGAGCTGCGCCCTTTCTCACTGGTTCTCTCTTCTGCCGTTTTCCGTAGGACTCTCTTCTCTGACCGGAGTCTCCTTTGGAACTCTGCAGGTTCT
+
BBBBBBBBFFFFGGGGGGGGGFHFEFGEHGHHGGGGGGGGGHHHHGGGGCGGHHHHHHHGGGGGGGGGGGGHHHHGGGGHGHHHHGGGGGGGGGHHFG2FHC/G/<<100?<A@-<---<<<<GDD0G00<.:0:A-:EHEFB.CBF/0=;FAFFE..----.//9@D==FB/;BFB/;.FFB99FBFF9//9/-;DFFF/./.;.////9:F9/99///;/----999FBFF/B/B////////;.;//9
@M05620:37:000000000-D9766:1:1101:16479:4908 1:N:0:49
ACCACACCTTCTACAATGAGCTGGGTCTCTACAGGTTGTAGATCCGAATCGGACACGTCTGAACCCCAGTCACAACCAGGAACCCCGTCTGCCCTCTTCTGCTTGGAACTACCCGAGTATCCAGCGTAGGAATCTGCGAGTTGGGGAGGAGTGAGGAGTTGGGGCAAGCCCGTCCTAACCGTGGAGGGTTCTGGTAAATGATGGGGTGAGGAGGGGCTCTCTGGCTCCCCCCAGTCCCCCTGTCTGGTCTA
+
AAAAAAAA>CFFGGGGGG1BGFGCBBB0DD3DFFGEGBBG2GBD1ABA/EFBBEEF/0ABF1FG/BFG/BFGHH1BB?F?BF0/>B/B/BCB@?1/BFG@GFHBG>B1GBF10</>/<B1BF2BFCF?/C1@FFH@1>//<??B/@/-<.>0<1><1C<C=B--.-..::.-:;EG0;C.-EA@GGG@AFFFB0CB0;FC0;0BEB99-A-/--9-9-9B/999/BFEE--@?BBBBFEF@EFB9BF9B9/
@M05620:37:000000000-D9766:1:1101:8249:4911 1:N:0:49
ACCACACCTTCTACAATGAGCTGCGCGTGGCTCCCGAGGAGCACCCCGTGCTGCTGACCGAGGCCCCCCTGAACCCCAAGGCCAACCGCGAGAAGATGACCCAGGTGAGTGGCCCGCTACCTCTTCTGGGGGCCTCCTCCCTCCTTCCTGGCCTCCCTGAGCTGCGCCCCTTCTCACTCGTTCTCTCGTCTGCCGTTTTGCGTAGGACTCTCTTCTCTGACCTGCGTCTCCTTTTGCACTCGGCAGGGTCT
+
AAAAAAA>CFC@G3FA3BG1D11AE000000BBCFF/EEGCCHFCAEEEAE/11BGH00>E>/EGGGEEGGFHH/EGCGGGHHHEFGGGGCG/BGB<FH1<GCHA1F10FF..>GCCGC-GD00=0<0</-;-;.9./;/9FF?/0;;00/;9CF../;/9B0//;-------/9/9B/--;9-BBB-;9--//9--/--9-:;9AFFBB/9//;/;:BFF99B-9;>--//9//9//9;9--;9-@--/;
@M05620:37:000000000-D9766:1:1101:8754:4949 1:N:0:49
AGTGCCAGCTCTCAATCGCACAGGGGACCCAGGGCCTGGCCCCTCCATCCAGAAAACCTATGACCTCACCCGCTACCTGGAGCACCAACTCCGCAGCTTGGCTGGGACCTATGTGAGTATCCAGCGTAGGAATCTGGGAGTTGGGGAGGAGTGAGGAGTTGGGGAAAGACAGTCCTAACCGTGGAGGGTTCTGGTAAATGATGGGGTGAGGAGGGGCTCTTTGGCTCCCACCAGTCCCCCTGTCTGGTCTA
+
>AABBFBFBFFBGAFGGCGGEEFHAEFGGGHHGGEFGCHAGGGHGGBGHHHFG3FHHGHHHBEHHHGHHHHGGGCGHHHBGGG?EG?GGHHHGE/EEGHHGHHGEGGHGHHHHHHFHFGHGHHHHGEGGFHFHHHHHHGGEHHHGGGGGGGHHGHHGGHHHHGGGFGHHHGHHHHHGHHHGCCBFGGG;AGGGGFGGGGGGGGGGGFBFFFFFFBBB@EFFFFFFFFFFBAFFFFFFFF?BFFFFFEF;F/
@M05620:37:000000000-D9766:1:1101:8742:4966 1:N:0:49
AGTGCCAGCTCTCAATCGCACAGGGGACCCAGGGCCTGGCCCCTCCATCCAGAAAACCTATGACCTCACCCGCTACCTGGAGCACCAACTCCGCAGCTTGGCTGGGACCTATGTGAGTATCCAGCGTAGGAATCTGGGAGTTGGGGAGGAGTGAGGAGTTGGGGAAAGACAGTCCTAACCGTGGAGGGTTCTGGTAAATGATGGGGTGAGGAGGGGCTCTTTGGCTCCCACCAGTCCCCCTGTCTGGTCTA
+
ABBBBFFFBFFFGGGGGGGGGCHHGGGGGGHHGGGGGGHHHHGHGGHHHHHHHHHHHGHHHHHHHHHHHHHGGGEGHHHHHHHHHHHHGHHHGGGGGHHHGHHGGGHHGHHHHHHHHHHGHHHHHGGGGGHHHHHHHHHGGHHFGGGCCGEHFGHHFGHHHHGGEDHGHHHHHGHHHGHHGGGGGEGGGGGGGGGGFGGGFFGGGGFFEFFFFFFFFFFFFFFFFFFFFFFFFFFFFFFFFFFFFFFFFFF
@M05620:37:000000000-D9766:1:1101:12551:4980 1:N:0:49
AGTGCCAGCTCTCAATCGCACAGGGGACCCAGGGCCTGGCCCCTCCATCCAGAAAACCTATGACCTCACCCGCTACCTGGAGCACCAACTCCGCAGCTTGGCTGGGACCTATGTGAGTATCCAGCGTAGGAATCTGGGAGTTGGGGAGGAGTGAGGAGTTGGGGAAAGACAGTCCTAACCGTGGAGGGTTCTGGTAAATGATGGGGTGAGGAGGGGCTCTTTGGCTCCCACCAGTCCCCCTGTCTGGTCTA
+
3>>AABF4AFFFGFGGGGFGC?FEFEFE2EHHGAAA2EHCAGGFGGGHEGHB3BEGGDEGGD5GHHFHHHHEE>>EHHHGFGFG1?F1>3FFE/?EE3FGEFFEE/BGEHHBGD2FHFH122??FC/C</@FGHHHEH0/?0F<<?.A@D.0<G0CG</<GHCGGGHHGHHHHB0CGHHHGGEGBE?B9C.0CFCGGG09FFGGFBDBFFFFFF;-B?FFF//9/:F.AFFFFFFFFFF.-9:FF/FF/B;
@M05620:37:000000000-D9766:1:1101:6686:4984 1:N:0:49
AGGGCCAGCTCTCCAGAGCACAGGGGACCAAGGGCATGGCCCCTCCATCAAGAAAACCTATGACCTCACCCGCTACCTGGAGCACCCACTCCGCAGATTGGCTGGGACCTATGTGAGTATCCAGCGTAGGAATCTGGGAGTTGGGGCGGAGTGCGGCGTTGGGGACAGCCCGTCCTAACCGTGGAGGGTTCTGGTAAATGATGGGGTGAGGAGGGGCTCTTTGGCTCCCACCAGTCCCCCTGTCTGGTCTA
+
11>1>>1>AF@3ABG1BAB11BAGA0AA0ABF0ABBA0F00FGEGGBG11BA100BBABBBFBGCDBFGFH>F>>>GHB>0>B>>FE/?0BB?E?E>BBBCHFG?FHHGEFHDFHDFGHHGGFGFC</>?@>FGGHG00???GHCC.<@-;CH0@C-9-;@A?G;-.:-9-99AFFFFFF;BE9-;A@BFF/BF;/BFFFFFFFFFB@FFFFB9>@--:9BBFFFFFEEEFFAFFFFFFF@FFFFBBFFF9
@M05620:37:000000000-D9766:1:1101:17217:5050 1:N:0:49
AGTGCCAGCTCTCAATCGCACAGGGGACCCAGGAAACGGGCCGTCGGTGAAGAGAACGTAGGACGGCACCCGCTGCCTGGAGCGCGAACTCCGCAGCTTGGTTGGGACCTAAGTAAGTGTCCAGCGTAGCAAACTAGGAGTTGGGGAGGAGTGAGGAGTTGGCGAAAGACAGGACTAACAGAGGAGGGAACTGGTAAATGATGGGGTGAGGAGGGGCTCTTTCGCTCCCACCAGACCCCCTGTCTGGTCTA
+
AA>AAFFFBFFFGGGGGFGGGGHAFGGGGGHHG2A33AB22A0A000A11BDG1?@F1BB1B3B///>>?>/E///B33/B?F////<>FD2<B?C<G?C/1</>A.FAHF1>11<>11>=DGHBCEDF.<=/=;0;:0;CGGHGG:BG.C;FGGGF./;CF/9-?DDFFBF..;/;FFF//9A;.DF..;;FB/99F/9BFFF.A9;EFFBAFF-;@EB/B/;A.A.E.FDFA..;EF;-9:BFFFFFFB
@M05620:37:000000000-D9766:1:1101:20989:5136 1:N:0:49
ACCACACCTTCTACAATGAGCTGCGTGTGGCTCCCGAGGAGCACCCCGTGCTGCTGACCGAGGCCCCCCTGAACCCCAAGGCCAACCGCGAGAAGATGACCCACCCGATACGCCCTCTACCTCTTCTCTTGCCCGTCTCCCTCCTTCCTGGCCTCCCGGAGCTCCGCCCTGTCTCACTTTCTCTCGCTTCTCCCGTGTCTCTTATCACTCTCCTCTCTCACCTTAGGCTCCTTTGAGACTCTGCATCGTCA
+
CCCCCCCCFFFFGGGGGGGGGGHHGEGEHGGHHGGGGGGGGHHHHGGGFGGGHHHHHHHGGGGGGGGGGGGHHHHGGGGHGHHHHGGGGGGGGDHHH2G>?2////<//--..>--=G0000<0<<=000000<.-..;0:/:EH0CG0C/.;F.C..----;00.;C--.;000000000;00;..;A.900/..../0;000000;FB0F/;/0/;00BFF00B0:0A.0;000..0;BB90;00..;.
@M05620:37:000000000-D9766:1:1101:15186:5152 1:N:0:49
ACCACACCTTCTACAATGCGCTGCGTGGGGCTCCCGAGAAGCACCCCTGGCTGCTGACCGAGGCCCCCCGGAACCCCAAGGCCAACCGCGAGAAGATAACCCAGGTGCGTGGCCCGCTACCTCTTCTGGTGGCCGCCTCCCTCCTTCCTGGCCTCCCGGCGCTGCGCCCTTTCTCCCTGGTTCTCTCTTCTGCCGTTTTCCGTAGGACGCTCTTATCTGACCTGCGTCTCCTTTGGAACTCTGCAGGTTCT
+
AAAAAAA>BB@@FGGGGFBA00AAEAB0AAA/BBAA/E//BFFHHG///ABBC/1BFBB/>>@EFFGGC//>@EGFFG?G<G?GHGG@@//></C1?1=>FGEGFHFB-<<CC.<<--@;GCGHH0GCCCG?F.--AACGGGGGGEFFBFGEFFFF-;9-9-;=-;;A@@FFFBF/B-FFFFB/BF/FFBBBFB@BFFFFFB/9BA/B-;AAEFFFFF//BBFFF@F?-BFFFFFBBFBFFEEBBF--:9B
@M05620:37:000000000-D9766:1:1101:23267:5196 1:N:0:49
AGTGCCAGCTCTCAATCGCACAGGGGACCCAGGGCCTGGCCCCTCCATCCAGAAAACCTATGACCTCACCCGCTACCTGGAGCACCAACTCCGCAGCTTGGCTGGGACCTATGTGAGTATCCAGCGTAGGAATCTGGGAGTTGGGGAGGAGTGAGGAGTTGGGGAAAGACAGTCCTAACCGTGGAGGGTTCTGGTAAATGATGGGGTGAGGAGGGGCTCTTTGGCTCCCACCAGTCCCCCTGTCTGGTCTA
+
AAAAADFB3FFFG4GGGFFCGGHCF2FEFGHHFEEEEGHFCHGCGGFHHGBFFHHHHEFHHHHHHGHFHHHEGEGGHHHHHGHHHHFHGHHHDEGG?F3CEHGGGGFGGFGGHD??FFG1GFGFHGGGGGH1<GHFGH0FEHHHGGE@CDDGC0G<CG<CGCDGGGHGGGFHGGCGFHHHGEF@GGGG9CFGFF0BBBFGGGFFG?D>E?AF?F?BBBFFFF/FB/BE;FFFFFFFFFFA=AFFFBBBBF/
@M05620:37:000000000-D9766:1:1101:10247:5197 1:N:0:49
ACCACACCTTCTACAATGAGCTGCGTGTGGCTCCCGAGGAGCACCCCGTGCTGCTGACCGAGGCCCCCCTGAACCCCAAGGCCAACCGCGAGAAGATGACCCAGGTGAGTGGCCCGCTACCTCTTCTGGTGGCCGCCTCCCTCCTTCCTGGCCTCCCGGAGCTGCGCCCTTTCTCACTGGTTCTCTCTTCTGCCGTTTTCCGTAGGACTCTCTTCTCTGACCTGAGTCTCCTTTGGAACTCTGCAGGTTCT
+
CCCCCCCCFFFFGGGGGGGGGGHHGGGBGEHHHFGEDGGGGHHHHGGGGEGGFHHHGHHGGGGGGGGGGGGHGHHGGGGHGHHHHGGGGGCGGGHGHHHHHHHGCCC1G1?FGHHGGGGGHHHHHEHFHGCECHGGGGGHGFFGHGFGGEGGGGGFGEG?@GGGFCFFFFFFFFFFFFBFFFFFFFFFFFFFFFF9DFFFFDFFFFFFFFFFFFBFFFFFFFF//;9FFFFFFFBFFFFEFFFFFFFFFFF
@M05620:37:000000000-D9766:1:1101:24698:5200 1:N:0:49
AGTGCCAGCTCTCAATCGCACAGGGGACCCAGGGCCTGGCCCCTCCATCCAGAAAACCTATGACCTCACCCGCTACCTGGAGCACCAACTCCGCAGCTTGGCTGGGACCTATGTGAGTATCCAGCGTAGGAATCTGGGAGTTGGGGAGGAGTGAGGAGTTGGGGAAAGACAGTCCTAACCGTGGAGGGTTCTGGTAAATGATGGGGTGAGGAGGGGCTCTTTGGCTCCCACCAGTCCCCCTGTCTGGTCTA
+
AA>3AFFFBFFFGGGGGGGGEEHFGGEGGFHHFGGGGFHFFHEGGGHHGGHHHHFGFGFHFHFHHHHHHHAECEFGHHBGFGHHHHHGGFHHGGEEEGDGGHBGGEEGAHFFGHHHHHHHHHHHGGGDGGHFHHHHHHHGGGHHGGFGGGGGHGHHHGBFHHGGGGHHHHHHHHHHHHHEGGGGFGGGGGGGGGBFGFGGGEG0EGA>EFFFFFFFFFFFFFFFFFFFABFFFFFBFFFFFF9FFFFFFFB
@M05620:37:000000000-D9766:1:1101:16285:5205 1:N:0:49
ACCACACCTTCTACAATGAGCTGCGTGTGGCTCCCGAGGAGCACCCCGTGCTGCTGACCGAGGCCCCCCTGAACCCCAAGGCCAACCGCGAGAAGATGACCCAGGTGAGTGGCCCGCTACCTCTTCTGGTGGCCGCCTCCCTCCTTCCTGGCCTCCCGGAGCTGCGCCCTTTCTCACTGGTTCTCTCTTCTGCCGTTTTCCGTAGGACTCTCTTATCTGACCTGAGTCTCCTTTGGAACTCTGCAGGTTCT
+
CCDCCDDDFFFFGGGGGGGGGGHHGGGEFGHHHGGGGGEGGHHHHGGGGGGGHHHHHHHGGGGGGGGGGGGHFHHGGGGHGHHHHGGGGGDGGGHGHHFHHGEHFCGDG1FAF0/<@@CDF0<GD0DH0<CAHC?DCDGHGCHDHFGFFGFGF0:CEGC---:0F9DFFFFFFB0BBFFFFFFBB:::BFBBFBBFFFFFFD<AADBB/BBFF00<<BFFFFFF/B:B0BFFFFFEFFBB00<:BF.BBBB
@M05620:37:000000000-D9766:1:1101:16768:5223 1:N:0:49
AGTGCCAGCTCTCAATCGCACAGGGGACCCAGGGCCTGGCCCCTCCATCCAGAAAACCTATGACCTCACCCGCTACCTGGAGCACCAACTCCGCAGCTTGGCTGGGACCTATGTGAGTATCCAGCGTAGGAATCTGGGAGTTGGGGAGGAGTGAGGAGTTGGGGAAAGACAGTCCTAACCGTGGAGGGTTCTGGTAAATGATGGGGTGAGGAGGGGCTCTTTGGCTCCCACCAGTCCCCCTGTCTGGTCTA
+
BBBCCFFFCFFFGGGGGGGGGGHHGGGGGGHHGGGGGGHHHHGHGGHHHHHHHHHHHGHHHHHHHHHHHHHGGGGGHHHHGHGHHHHHGHHHGGGGGHHHGHHGGGHHGHHHHHHHHHHHHHHHHGFGGGHHHHHHHHGGGHHHGGGGGGGHHHHHHGHHHHGGGGGHHHHHHHHHHHHHGGEGGGGGCFFGGGFGGGGGGGGGGGFFFFFFFFFFFFFFFFFFFFFFFFFFFFFFFFFFFFFFFFFFFFF
@M05620:37:000000000-D9766:1:1101:17545:5227 1:N:0:49
ACCACACCTTCTACAATGAGCTGCGTGTGGCTCCCGAGGAGCACCCCGTGCTGCTGACCGAGGCCCCCCTGAACCCCAAGGCCAACCGCGAGAAGATGACCCAGGTGAGTGGCCCGCTACCTCTTCTGGTGGCCGCCTCCCTCCTTCCTGGCCTCCCGGAGCTGCGCCCTTTCTCACTGGTTCTCTCTTCTGCCGTTTTCCGTAGGACTCTCTTCTCTGACCTGAGTCTCCTTTGGAACTCTGCAGGTTCT
+
BCCBCCCCFFFFGGGGGGGGGGHHGGFBEEHHHGGGFGGGDHHHHGGGFEGGGHGHHHHGGGGGGGGGGGGHGHHGGGGHGHHHHGGGGGFGGGHGHHHHHHHHGHHHHHHG/GHGGGGGHHHHHHHHHHHGHHGGGGGHGHHGHGGGGGGGGGGGGGGGGGGGGGFFFFFFFFFFFFFFFFFFFFFFFFFFFFFADFFFFFFFFFFFFFFFFFFFFFFFFFFFFFFFFFFFFFFFFFFFFFFFFFFFFFF
@M05620:37:000000000-D9766:1:1101:17595:5241 1:N:0:49
AGTGCCAGCTCTCAATCGCACAGGGGACCCAGGGCCTGGCCCCTCCATCCAGAAAACCTATGACCTCACCCGCTACCTGGAGCACCAACTCCGCAGCTTGGCTGGGACCTATGTGAGTATCCAGCGTAGGAATCTGGGAGTTGGGGAGGAGTGAGGAGTTGGGGAAAGACAGTCCTAACCGTGGAGGGTTCTGGTAAATGATGGGGTGAGGAGGGGCTCTTTGGCTCCCACCAGTCCCCCTGTCTGGTCTA
+
CCCCCFFFCFFFGGGGGGGGGGGHGGGGGGHHGGGGGGHHHHGHGGHHHHHHHHHHHGHHHHHHHHHHHHHGGFGGHHHHHHHHHHHHGHHHFGGGGHHHGHHGGGHHGHHHHHHHHHHHHHHHHGGGGGHHHHHHHFHGAGHHGGGGGGEGHHHHHGHHH/CGGGHHHHHHHHHHHHHHAACGGGGGCFGGGGFGGGGGGFGGGGFFFFFFFDFFFFFFFFFFFFFFFFFFFFFFFFFFFFFFFFFFFFF
@M05620:37:000000000-D9766:1:1101:24011:5255 1:N:0:49
ACCACACCTTCTACAATGAGCTGCGTGTGGCTCCCGAGGAGCACCCCGTGCTGCTGACCGAGGCCCCCCTGAACCCCAAGGCCAACCGCGAGAAGATGCCCCAGCTGAGGGGCCCGCTACCTCTTCTGGGGGCCGCCTCCCTCCTTCCTGGCCTCCCGGAGCTGCGCCCTTTCTCACTGGTTCTCTCTTCTGCCGTTTTCCGTAGGACTCTCTTCTCTGACCTGAGTCTCCTTTGGAACTCGGAAGGTTCT
+
ABBBBBBBFFFFGGGGGGGGGGHHGGGGGEHHHGGGGGGGGHHHHGGG1EGGDHHHHHHGGGCGGGGGGGGHHHHGGGGHGHHHHGGGGGFGGGGHHH2FG//?01110/?<A@-<-<-A/0<D000=0/;-=--;@:EGE/FDG0FB0;;AABFF9D-9--./9-BF;DF///BFB/B:FFF/99BFFFB/B/-;DFEF/.;.AA/BBB/BF;/:;//;FF/;/.;;BFFFF/B/9/9B/....;9BF9/
@M05620:37:000000000-D9766:1:1101:11024:5260 1:N:0:49
AGTGCCAGCTCTCAATCGCACAGGGGACCCAGGGCCTGGCCCCTCCATCCAGAAAACCTATGACCTCACCCGCTACCTGGAGCACCAACTCCGCAGCTTGGCTGGGACCTATGTGAGTATCCAGCGTAGGAATCTGGGAGTTGGGGAGGAGTGAGGAGTTGGGGAAAGACAGTCCTAACCGTGGAGGGTTCTGGTAAATGATGGGGTGAGGAGGGGCTCTTTGGCTCCCACCAGTCCCCCTGTCTGGTCTA
+
AAAAAFF1>CFFGGGFFF11A?B0FEGE0EHHE0EE/FGH0GGHGGH1FFGHBFHHHGH1FB2GHHGHHHHEGEGGHHHGGFFGHHHAGHFGEEGEG0FGGHHFFGHHGHHHHHGHH>FHHHHHHGEFGGFHHHHHHHHGFHHHGGGGGGGHHHGHGC/<=G@GECHHHHHGGGHHHHHHGFE@FGG@.9FGGG;FGGFGFCFFF.;@EFFFFF?-;@AFFFF/FFF-9FFFF-BFFFFF@EFFFFF/BF/
@M05620:37:000000000-D9766:1:1101:19616:5272 1:N:0:49
AGTGCCAGCTCTCAATCGCACAGGGGACCCAGGGCCTGGCCCCTCCATCCAGAAAACCTATGACCTCACCCGCTACCTGGAGCACCAACTCCGCAGCTTGGCTGGGACCTATGTGAGTATCCAGCGTAGGAATCTGGGAGTTGGGGAGGAGTGAGGAGTTGGGGAAAGACAGTCCTAACCGTGGAGGGTTCTGGTAAATGATGGGGTGAGGAGGGGCTCTTTGGCTCCCACCAGTCCCCCTGTCTGGTCTA
+
AAA3AFFCAFFFGGGGGGGFGCGAFGGFAEFGFEEE2FHHAGGCGGHHHGHHBGFHHGGEGGDHHGHGHFFFGEEGHGHHGHHHHHFFEHHHEGCEEHGGEFCFGGHHEHGDFGHHG3GGGHFHHGCEFGGHHFHHGFFFGGHECCFCGDAFC0GGCG/<=CDCCDEGHHHFHHBFGFHFG9C?AA?C.CAFFGGGFGFFFGBFG?;@EFFBD?B;@AAFFFF/BFFEFFFFFFFFFFEFFFFFFFFFFFB
@M05620:37:000000000-D9766:1:1101:12213:5331 1:N:0:49
AGTGCCAGCTCTCAATCGCACAGGGGACCCAGGGCCTGGCCCCTCCATCCAGAAAACCAATGACCTCACCCGCTACCTGGAGCACCAACTCCGCAGCTTGGCTGCGACCAATGTGAGTATCCAGCGTAGGAATCTGGGAGTTGGGGAGGAGTGAGGAGTTGGGGAAAGACAGTCCTAACCGTGGAGGGTTCTGGTAAATGATGGGGTGAGGAGGGGCTCTTTGGCTCCCACCAGTCCCCCTGTCTGGTCTA
+
BBCCCFFFCFFFGFGGGGGGGGHGGGGEAEHHFGGGDGHHFHGHGGGFHHHHEFHHHG1ABB5GGHHHHHHGGFCFHHHHHGGFHHHHGHHHGGGGGHHHGFH///>BG/?FHHHHHH2@D2@FGG/ED/GHHHHHHHHGDHHHGGGGGG.<CHHHH.::GHGGGGHHHHHGGGGGGGGGFCCFEFGGCFGGGGBFGGFFFFFFFFFFFF.FDFF-@@EFFFFFFFFFEFFFFFFFFBADFFFFFF/;9FB
@M05620:37:000000000-D9766:1:1101:13913:5332 1:N:0:49
ACCACACCTTCTAGAATGAGCTGCGTGTGGCTCCCGAGGAGCACCCCGTGCTGCTGACCGAGGCCCCCCTGAACCCCAAGGCCAACCGCGAGAAGATGACCCAGGTGAGTGGCCCGCTACCTCTTCTGGTGGCCGCCTACCTCCTTCCTGGCCTCCCGGAGCTGCGCCCTTTCTCACTGGTTCTCTCTTCTGCCGTTTTCCGTAGGACTCTCTTCTCTGACCTGAGTCTCCTTTGGAACTCTGCAGGTTCT
+
3AB?>AAAFFFFG5BBGGGFGGHHG?EBGGHG3BFAEE?AEAGHHGGEFEGEEDGHFCFE0EC/F1>/EEF23B?A/EEHAG?GEC?</<B/DDHHHHHB<GC/?GCGHD</<0?<@-><00000D0=00/<<.A:-C.:::CC:C0B0BFA.0;C.;---:.;/-9AD;9B/;BBFFFB;B9FF///9FFF/9DD.9.;B.9;.9F9/;/:BFFFF/FF/9BF/B/;F//;9////9B//:BFFFF:/B/
@M05620:37:000000000-D9766:1:1101:21122:5337 1:N:0:49
ACTGCCACTTCTCAATCGAACGGCGGGCCCCGGCCCAGGCCCCTCCAGCGCGCACGACTGAACCCCAACCCCATACCGAGAGCACCAACGCCGCCTTTTGCTTGCCACCAACCCGACTGTCGACCGCATCAATCTGGCAGGGGCGCACGAAGCAGGACCCGGGCAAAGACAGTCCTAACCCTGGAGGGTTCTGGAAAATGATCGGCTGAGAACGGACTCTTTGGCTCAAACCAGCCCGCCCGACAGCTCTA
+
>11>AB1BBD1DAABAFAB1BA0AAAAAEC/>>>E@A/?/>B>???FGB>E>/>@E?>CBC1B??C</??<CC?0?0?</>/>>>>0><<AC@<-..0;=00<0.:C0:.:A.;----.0;..9=@@---//;B////:------9;--;---/;--9--------9/9-999:/9//--9;F--A-@BFFBF/9BBF///;/-:-;--;///-:-99BFB//////;/;/;EE-------9-----///9
@M05620:37:000000000-D9766:1:1101:13334:5367 1:N:0:49
AGTGCCAGCTCTCAATCGCACAGGGGACCCAGGGCCTGGCCCCTCCATCCAGAAAACCTATGACCTCACCCGCTACCTGGAGCACCAACTCCGCAGCTTGGCTGGGACCTATGTGAGTATCCAGCGTAGGAATCTGGGAGTTGGGGAGGAGTGAGGAGTTGGGGAAAGACAGTCCTAACCGTGGAGGGTTCTGGTAAATGATGGGGTGAGGAGGGGCTCTTTGGCTCCCACCAGTCCCCCTGTCTGGTCTA
+
AAAAAFFFACFFFFFGGGGAE0G0FEGGGGGHGGGFGGHHHHGHGGHGGHFHHHHGHGHGHHGHHHHHHHHEEGEGHGGHHHFGHH0GEGHHGGGGGBHHGFHGGGGHGHHHHHHHHDFFF2FFGGCGGGHHHFHFHHGGFHHHGGEGGGGHHFHHGGHHHBCGGGHEFFGHGHHHHHHH@GEGGGFG:CFGGGCBFGGBFGGGGGF@EFFFFF@@?@FFFFFFFFFFFFFBFFFFFFFF@FFFFFFFFFF
@M05620:37:000000000-D9766:1:1101:23037:5377 1:N:0:49
AGTGCCAGCTCTCAATCGCACAGGGGACCCAGGGCCTGGCCCCTCCATCCAGAAAACCTATGACCTCACCCGCTACCTGGAGCACCAACTCCGCAGCTTGGCTGGGACCTATGTGAGTATCCAGCGTAGGAATCTGGGAGTTGGGGAGGAGTGAGGAGTTGGGGAAAGACAGTCCTAACCGTGGAGGGTTCTGGTAAATGATGGGGTGAGGAGGGGCTCTTTGGCTCCCACCAGTCCCCCTGTCTGGTCTA
+
BBBBBFFFBFFFGGGGGGGGGGHGFGGGGGHHGGGGGGHHHHGGGGGHHHHGHHHHHGHHHHHHHHHHHHHGGGGGHHHHHHHHHHHHGHHHAAE>E3?GFHHGG?GHFCHFHHHHGGFGHGHHHGE/CDHH2GGGFGHGE<GHGFEGCAE>CFHCH?//GHFGFGHHGHHHHHHHEGHHG9EGAAFG;.FBFFFGFBFFGGGFEBAFEFFFFFF;D@AFFFF/:FFFEFFFFFFFFFFFCFFFFFFFFFF
@M05620:37:000000000-D9766:1:1101:10298:5403 1:N:0:49
GAGGCTGCCTTGGACGAAACTCATAGATTAAGGCAACAGTTCCTCCTTGCACTGGACATGTTTCTTGGTCCGCTTACTGAAGCTGAAACAACTGCCCATGGTCACAGCCCATATAAGCAACAAGAGCACCAATAAGAAAGCAGAAGAGAAAAAAAAAATTGGAAAAAAAAAGAAGGAAACAAGGAGGGTTCTGGAAAATGATGCGGTGAGGAGAAGATCTTAACCAACCAGCAACCTTCCTTTCTCCAATC
+
11>A1>B111B@B11A1AA0BEGBFDH331B1B00A000DA222100A111B100B0111DD22DBB11B1AABA/11D2BF1@B11BBB?BB>@0/BB0012@@11////00BBFF1100>?0B<0B<GHA111<1101B100011<0@100///-<<111<1<0<---;;../.:C/9/./.9.9-...0;0;/0/00;000--;9---9---////9;/B///------;---9////////9///99
@M05620:37:000000000-D9766:1:1101:19089:5445 1:N:0:49
ACCACACCTTCTACAATGAGCTGCGTGTGGCTCCCGAGGAGCACCCCGTGCTGCTGACCGAGGCCCCCCTGAACCCCAAGGCCAACCGCGAGAAGATGACCCAGGTGAGTGGCCCGCTACCTCTTCTGGTGGCCGCCTCCCTCCTTCCTGGCCTCCCGGAGCTGCGCCCTTTCTCACTGGTTCTCTCTTCTGCCGTTTTCCGTAGGACTCTCTTCTCTGACCTGAGTCTCCTTTGGAACTCTGCAGGTTCT
+
CCCCCCCCFFFFGGGGGGGGGGHHGGFBGFHHHGGGGGGGGHHHHGGGEFGGHHHHHHHGGGGGGGGGGGGHHHHGGGGHGHHHHGGGGGGGGGHHHHHHHHHHGHHHHHHGGHHGGGGGHHHHHHHGHHGGHHGGGGGHGHHGHGGGGGGGGGGGGGGGGGGGGGFFFFFFFFFFFFFFFFFFFFFFFFFFFFFDFFFFFFFFFFFFFFFFFFFFFFFFFFFFFFFFFFFFFFFFFFFFFFFFFFFFFFF
@M05620:37:000000000-D9766:1:1101:12587:5468 1:N:0:49
GAGGCTGCTTTGGAAGAAACTCATAGATTAATGCAACAGTTTCGGATGGAACTGGAGAAGTTTCTTGCGTTGATTAATGAAGCTGAAACAACTGCCCCTGATCAAATCCCCAGAAAAGGAAAGAACAAAAAAAAAAAGAGGAGAAAAAAAATAAAAGAAATACACAAAGAAAAGCTAAAACAGAAAGAAAGAAGCACAGAAAGCACTGCAAGCAGAAAGTGAACCAATCTAACAACTCGAAAGCTAAAACG
+
>3AA>>CA45B4B45BBG4FGGHHGBG6DF56DD5B4F2DB5A222BA233BBF3B231A55D5DDDB011ABDD555DDFB3BB33B3B1BFGFB11?1234@BF4333?B113303/03B030030B0?<///////0/0//<10<->-.00000<.<00;000:./:;:/:.00:::0.//////.///./;//9/////;;/9/0909..///:////;/..9//////;:.//..9:.:/9;/;/-
@M05620:37:000000000-D9766:1:1101:13956:5511 1:N:0:49
AGTGCCAGCTCTCAATCGCACAGGGGACCCAGGGCCTGGCCCCTCCATCCAGAAAACCTATGACCTCACCCGCTACCTGGAGCACCAACTCCGCAGCTTGGCTGGGACCTATGTGAGTATCCAGCGTAGGAATCTGGGAGTTGGGGAGGAGTGAGGAGTTGGGGAAAGACAGTCCTAACCGTGGAGGGTTCTGGTAAATGATGGGGTGAGGAGGGGCTCTTTGGCTCCCACCAGTCCCCCTGTCTGGTCTA
+
BCBBCFFFCFFFGGGGGGGGGGHGGGGGGGHHGGGGGGHHHHGHGGHHHHHHGHHHHGHHHHGHHGGHHHHGGEEGHHHHGGHHHHFHGGHHEFFGEHDGGHHGGGHHG2C32BFFFGHB3FFHHC?/>/DGH2?=10?=E=GCDGGCGGG0<D<.0<<CGHG@EAC:FCHC0<G0CCGCGCC?ACFF<F.<BFCFF0:FFFFFGDA-<AAFFFFFF-<FFFFFFFFFEFFFFFFFFFFFFFFFFFFFBBB
@M05620:37:000000000-D9766:1:1101:13710:5542 1:N:0:49
GAGGCTGGCTTGGAAGAACATAAGAGACTAAGGGAATAGTTCCTCCTTGAACTGGACAAATGTCTTGACCCGCTTACTGAAGCTGAAACACCGGAGAATGGCTGGCAGGCAGCTACCTGTCCAGCGAGGGTCTCCGGACCATAGGACAGCGTGCGAGGGTAGATGAAGACATTACTAGTCGAGGAGGGATCTAGGCAATCACGGTGTGAGGAGTAACACTTCGGCATCCACCGGTCCCCTAGTCGTAACTA
+
>1>1>111>B1>A1AB1BBAA1A1B1BB11ABBFA00BB22DD2DGAB11B11A00BB0BAD2D22B2BBA/E/A>B1221BF11F1BF0B>>>>>/01B10B/>/B//////01101<1112B0//////0011?/////<111110..-<<.-.-=-:/:000;:00:C000;0=:0C9.;--;C-.;.B000/0.;00/.;-:;-//-9:-//;//9//----;9;BFF--9-;-----;;9---:;/
@M05620:37:000000000-D9766:1:1101:9555:5600 1:N:0:49
AGTGCCAGCTCTCAATCGCACAGGGGACCCAGGGCCTGGCCCCTCCATCCAGAAAACCTATGACCTCACCCGCTACCTGGAGCACCCACTCCGCAGCTTGGCTGGGACCTATGTGAGTATCCAGCGTGGGAATCTGGGAGTTGGGGAGGAGTGAGGAGTTGGGGAACGACAGTCCTAACCGTGGAGGGTTCTGGTAAATGATGGGGTGAGGAGGGGCTCTTTGGCTCCCACCAGTCCCCCTGTCTGGTCTA
+
AAAAAFFF?FFFGDGGGFCFEEHHGGGCFGHFGEGGCFHHFHG/EEGEFHEFBGFHCEFCGHFHHHHHHA0FEEEGH1GHFGGHHH/FEHBGEE?@EGFGGHHGGGHHGGFHHDGF1BG1FG2<GCB//><<CGD?DGFFCFHHG?C@GC</<=0C<A</=CCC...;:;:99099F;BF@GEG.9=;EGF0FF0;9BFFFFFFFFA9EFF/BB?@@=AFFF//;/9AAFAAEFFFFFAA9AFFBBFBF/B
@M05620:37:000000000-D9766:1:1101:17372:5626 1:N:0:49
AGTGCCAGCTCTCAATCGCACAGGGGACCCAGGGCCTGGCCCCTCCATCCAGAAAACCTATGACCTCACCCGCTACCTGGAGCACCAACTCCGCAGCTTGGCTGGGACCTATGTGAGTATCCAGCGTAGGAATCTGGGAGTTGGGGAGGAGTGAGGAGTTGGGGAAAGACAGTCCTAACCGTGGGGGGTTCTGGTAAATGATGGGGTGAGGAGGGGCTCTTTGGCTCCCACCAGTCCCCCTGTCTGGTCTA
+
BCBBCFFFCFFFGGGGGFGGGGHCGGGGGGFHFGGGAFGHGGG1EGHHHGGHHHFHHGHHHHGHHHHBGHGEGEFGHGHHFHHHHGHGGFHHEE?EGH33<BFFGGHHGHHEHHFHHHHDHBHH2<C?DGHHHHGHDHG<CHHEGCG<@GE<CHFHGG/=G<-@EAHHFHHHHHFHFHHGGE9BG?9D@-;FFF/;FFFBFFFFFF.@FAAFB?CDFDF9FFFFFB9A:FF??ABFBFFFBFFFFFFFFFB
@M05620:37:000000000-D9766:1:1101:25035:5658 1:N:0:49
AGTGCCAGCTCTCAATCGCACAGGGGACCCAGGGCCTGGCCCCTCCATCCAGAAAACCTATGACCTCACCCGCTACCTGGAGCACCAACTCCGCAGCTTGGCTGGGACCTATGTGAGTATCCAGCGTAGGAATCTGGGAGTTGGGGAGGAGTGAGGAGTTGGGGAAAGACAGTCCTAACCGTGGAGGGTTCTGGTAAATGATGGGGTGAGGAGGGGCTCTTTGGCTCCCACCAGTCCCCCTGTCTGGTCTA
+
>3AAAFFFBFFFGFGGGFFFGEBGFAEEGGGGGEEEF2FFGHGHGGGHHHHHHEFH3EFGH3GHHGCGHHFEGGFEHEF1BGGEE??FFEHHG//EE3GHGHF?EEFGF2FGDGEDGBGHEFHHHGBDDGFGCGHHBBFF<<DG?CEF-EDGFFHGH.</0<<CAEHHFHHGFGHH0CGFG.=@EGGGDFFGGG;BFFFFFGG0.C9DEFFFF?FF;BFFFFBBFFFEEFF?.9BBBFFD@EBB/9//;//
@M05620:37:000000000-D9766:1:1101:21603:5659 1:N:0:49
AGTGCCAGCTCTCAATCGCACAGGGGACCCAGGGCCTGGCCCCTCCATCCAGAAAACCTATGACCTCACCCGCTACCTGGAGCACCAACTCCGCAGCTTGGCTGGGACCTATGTGAGTATCCAGCGTAGGAATCTGGGAGTTGGGGAGGAGTGAGGAGTTGGGGAAAGACAGTCCTAACCGTGGAGGGTTCTGGTAAATGATGGGGTGAGGAGGGGCTCTTTGGCTCCCACCAGTCCCCCTGTCTGGTCTA
+
ABAACFFFDFFFGGGGGGGGGGHGGGGGGGHHGGGGGGHHHHGHGGHHHHHHHHHHHGHHHHHHHHHHHHHGGEGGHHHHFGHHHHHGGHHHFGGGGFGHGHHGGGHHGHHHHHHGHHHHHHHHHGGGGGHHHHHHHHHGGHHHGGGGGGGGHFHHHGHHHHGGGGHHHHHHHHHHHHHHGGGGGGGGEGGGGGGGGGGGGGGGGGFFFFFFFFFFFFFFFFFFFFFFFFFFFFFFFFFFFFFFFFFFFFF
@M05620:37:000000000-D9766:1:1101:14397:5715 1:N:0:49
ACCACACCTTCTACAATGAGCTGCGTGTGGCTCCCGAGGAGCACCCCGTGCTGCTGACCGAGGCCCCCCTGAACCCCAAGGCCAACCGCGAGAAGATGACCCAGGTGAGTGGCCCGCTACCTCTTCTGGTGGCCGCCTCCCTCCTTCCTGGCCTCCCGGAGCTGCGCCCTTTCTCACTGGTTCTCTCTTCTGCCGTTTTCCGTAGGACTCTCTTCTCTGACCTGAGTCTCCTTTGGAACTCTGCAGGTTCT
+
BBBBBBBBFFFFGGGGGGGGGGHHGEEBCFHHFGGGFGGGGHHHHGGGFGGGGHHHHHHGGGGGGGGGGGGHGHHGGGGHGGHHHGGEDFCCFGHFGHHHHHHHGHHHHHHGGHHGGGGGHGHHHHHHHHHGHHGGGFGHGHHGHGGGGGGGGGGGGGGGGGGGGGFFFFFFFFFFFFFFFFFFFFFFFFFFFFFFFFFFFFFFFFFFFFFFFFFFFFFFFFFFFFFFFFFFFFFFFFFFFFFFFFFFFFF
@M05620:37:000000000-D9766:1:1101:23012:5770 1:N:0:49
AGTGCCAGCTCTCAATCGCACAGGGGACCCAGGGCCTGGCCCCTCCATCCAGAAAACCTATGACCTCACCCGCTACCTGGAGCACCAACTCCGCAGCTTGGCTGGGACCTATGTGAGTATCCAGCGTAGGAATCTGGGAGTTGGGGAGGAGTGAGGAGTTGGGGAAAGACAGTCCTAACCGTGGAGGGTTCTGGTAAATGATGGGGTGAGGAGGGGCTCTTTGGCTCCCACCAGTCCCCCTGTCTGGTCTA
+
ACABAFFFCFFFGGGGGGGFGGHGGGGGGGHHFGGGGGHHHHGHGGHHHGHHHHHHHGHHHHHHHHHHHHHGGEGGHHHHHHHHHHHHGHHHEGCGGHHHGHHGGGHHGHHHHHHHHHHHHHHHHGGGGGHHHHHHHHHGGHHHGGGGGGEHHHHHHGHHHHGGGGHHHHHHHHHHHHHHGGGGGGGGEFFGGGGGGGGGGGGGGGFFFFFFFFFFFFFFFFFFFFFFFFFFFFFFFFFFFFFFFFFFFFB
@M05620:37:000000000-D9766:1:1101:12716:5791 1:N:0:49
ACCACACCTTCTACAATGAGCTGCGTGTGGCTCCCGAGGAGCACCCCGTGCTGCTGACCGAGGCCCCCCTGAACCCCAAGGCCAACCGCGAGAAGATGACCCCGGTGAGTGGCCCGCTACCTCTTCTGGTGGCCGCCTCCCTCCTTCCTGGCCTCCCGGAGCTGCGCCCTTTCTCACTGGTTCTCTCTTCTGCCGTTTTCCGTAGGACTCTCTTCTCTGACCTGAGTCTCCTTTGGAACTCTGCAGGTTCT
+
BBBABAABFFFFFGGGGGGGGGHHGGGEHGHHHGGGGGGGGHHHHGGGGGGGHHHHHHHGGGGGGGGGGGGHHHHGGGGHGHHHHGGGGGGGGGHHH22?GG//>ADGH=F.>GG@F?@@GHF<DG<0D::..;-AC:ECE/;.909FBF/.C0FEA:BGGF;FFAFD-B/BFFFFF//.:;BFFFF;FB9/99-AFBAB/AB.9;/BFFFFFFFF/99/9//BBFFFBBBFF////9;FB99F/;.9;BB
@M05620:37:000000000-D9766:1:1101:12718:5809 1:N:0:49
ACCACACCTTCTACAATGAGCTGCGTGTGGCTCCCGAGGAGCACCCCGTGCTGCTGACCGAGGCCCCCCTGAACCCCAAGGCCAACCGCGAGAAGATGACCCAGGTGAGTGGCCCGCTACCTCTTCTGGTGGCCGCCTCCCTCCTTCCTGGCCTCCCGGAGCTGCGCCCTTTCTCACTGGTTCTCTCTTCTGCCGTTTTCCGTAGGACTCTCTTCTCTGACCTGAGTCTCCTTTGGAACTCTGCAGGTTCT
+
ABBABAABFFFFGGGFGGGGGGHHGGGGHGHHHGGGGGGGGHHHHGGGFFGGHHHHFHHGGGGGGGGGGGGHHHHGGGGHGGHHHGGGGGGGGGHHHHHHHHAF?GHHHHHGGHHGGGGGHHHHHHHHHHHGHHGGGGGHGHHGFGGGGGGGGGGGGDGGGGGGGGFFFFFFFFFFFFFFFFFFFFFFFFFFFFFDFFFFFFF.;AFFFFFFFFFFFFFFFFFFFFFFFFFFFFFFFFFFFFFFFFFFFFF
@M05620:37:000000000-D9766:1:1101:19898:5845 1:N:0:49
ACCACACCTTCTACAATGAGCTGCGTGTGGCTCCCGAGGAGCACCCCGTGCTGCTGACAGAGGCCCCCCTGAACCCCAAGGCCAACAGCGAGAAGATGACCCAGGTGAGTGGCCCGCTACCTCTTCTGGTGGCCGCCTCCCTCCTTCCTGGCCTCCCGGAGCTGCGCCCTTTCTCACTGGTTCTCTCTTCTGCCGTTTTCCGTAGGACTCTCTTCTCTGACCTGAGTCTCCTTTGGAACTCTGCAGGTTCT
+
1>?1A1AABC@D3GG1AB1111110AAAA0FFABAA0AE/AGHHHG/EEAEAAF1AGH1BAGFG/E>EGEC>GC>EFG?E/CG>>F/0B<<//<0<BD1DGHHHEGGHF>GGGGHGGGGGHFHHFHBHFHHGHH?CCAAGFHHG/0;CGGHHECGHG.CA@GFGG@?C?GFGFGGGGGGF0FFFFFFFFFFFFF@AAFFFFFFFFFFFFFFFFFFFFFFFFFFFEFFFFFFFFFFFFFFFFFFFFFFFFFF
@M05620:37:000000000-D9766:1:1101:9314:5880 1:N:0:49
ACCACACCTTCTACAATGAGCTGCGTGTGGCTCCCGAGGAGCACCCCGTGCTGCTGACCGAGGCCCCCCTGAACCCCAAGGCCAACCGCGAGAAGATGACCCAGGTGAGTGGCCCGCTACCTCTTCTGGTGGCCGCCTCCCTCCTTCCTGGCCTCCCGGAGCTGCGCCCTTTCTCACTGGTTCTCTCTTCTGCCGTTTTCCGTAGGACTCTCTTCTCTGACCTGCGTCTCCTTTGGAACTCTGCAGGTTCT
+
1>11A11>FF@13FF13AB111AF00EAA00BB0BBAC?ACEGGEGGGAEFEFHHHFGHEGGCCGGGEEGGHGHHGGGGHEGHEHEEECG@CCCGFG1FHHFHHFCGHF1DFGHHGGGGGHHHFHHGHHHFFFHGGGGGHGHHGGGGGGGGGGGGGGGG@?AFFGG@F@@FFFFFFFFFFFFFFFFFFFFFFFF@AB/EFFFFFFFFFFFFFFFFFFFFFFFFE9@F@FFFFFFFFFFFFFFFBBFF?FFF
@M05620:37:000000000-D9766:1:1101:12519:5889 1:N:0:49
AGTGCCAGCTCTCAATCGCACAGGGGACCCAGGGCCTGGCCCCTCCATCCAGAAAACCTATGACCTCACCCTCGACCTGGTTCACCCACTCGGCAGCTAGGCTGGGACCTATGTGAGTATCCAGCGTAGGAATCTGGGTGTTGGGGAGGAGGGAGGAGTTGGGGAAAGACCGTCCTAACCGTGGAGGGGTCTGGTAAATGATGGGGTGAGGAGGGGCTCTTTGGCTCCCACCAGTCCCCCTCTCTGGTCTA
+
>>>AAFF11CCFFFGGFFFCA00AAEFA0AA0BAEGA/FC0FE/EEFG1BAF10BFFAEAGHBGGHHBG00>/>/>/E0B11@@FDC//B0/?/>EEB1BFH10E<F0EH1F1B>FH>2FGHHG0B<CC/GHFD2>G00?/?G<<?.--.>.-=<A<<:/;/-;..;./:/-9;.C0C9F?.9-..;@--;FF//;9///;///--9---;/;----@-9BFF//9B--BF-AF/BB/9----//9BFF//
@M05620:37:000000000-D9766:1:1101:7520:5950 1:N:0:49
AGTGCCAGCTCTCAATCGCACAGGGGACCCAGGGCCTGGCCCCTCCATCCAGAAAACCTATGACCTCACCCGCTACCTGGAGCACCAACTCCGCAGCTTGGCTGGGACCTATGTGAGTATCCAGCGTAGGAATCTGGGAGTTGGGGAGGAGTGAGGAGTTGGGGAAAGACAGTCCTAACCGTGGAGGGTTCTGGTAAATGATGGGGTGAGGAGGGGCTCTTTGGCTCCCACCAGTCCCCCTGTCTGGTCTA
+
AA>>AFFFBFFFGGGGFGF2E2BCFE2AEEHHAEFE2FHHHHGHGGHHHAFHHGFAGGHHFHHHHGHHHHHGG/EEHHHHCEFGFHHCE3BB?E?EEGGHGGHGGGHHGHHHHHGHHGHHHHHHHGEGFEGHHGHHHHCGGHHHGGGGGGGHHGHHHGHGHHGGGGHHHHHHHHHHHHHHGFGGGGGGEGFFGGCGGGGGGGGGGGFFFFFFFFFFFFFFFFFFFBFFFFFFFFFFFFFFFFFFFFFFFFF
@M05620:37:000000000-D9766:1:1101:10964:5976 1:N:0:49
ACCACACCTTCTACAATGAGCTGCGTGTGGCTCCCGAGGAGCACCCCGTGCTGCTGACCGAGGCCCCCCTGAACCCCAAGGCCAACCGCGAGAAGATGACCCAGGTGAGTGGCCCGCTACCTCTTCTGGTGGCCGCCTCCCTCCTTCCTGGCCTCCCGGAGCTGCGCCCTTTCTCACTGGTTCTCTCTTCTGCCGTTTTCCGTAGGACTCTCTTCTCTGACCTGCGTCTCCTTTGGAACTCTGCAGGTTCT
+
CCCCCBBCFFFFGGGGGGGGGGHHGGGGHGGHHGGGGGGGGHHHHGGGEGGGHHHHHHHGGGGGGGGGGGGHHHHGGGGHGHHHHGGGGGGGGGHGHGHHHHEGGHHBHHHGGHHGGCGGHHHHHHHHHHHGHHGGGGGHGHHGHGGGGGGGGGGGGG--:AFGGGFFFFFFFFFFFFFFFFFFFFFFFFFFFFFFFFFFFFFFFDFFFFFFFFF0FF0BFFFF.:D>FFFFFFFFFFFFFFFFFFFFFFF
@M05620:37:000000000-D9766:1:1101:14742:5988 1:N:0:49
AGTGCCAGCTCTCAATCGCACAGGGGACCCAGGGCCTGGCCCCTCCATCCAGAAAACCTATGACCTCACCCGCTACCTGGAGCACCAACTCCGCAGCTTGGCTGGGACCTATGTGAGTATCCAGCGTAGGAATCTGGGAGTTGGGGAGGAGTGAGGAGTTGGGGAAAGACAGTCCTAACCGTGGAGGGTTCTGGTAAATGATGGGGTGAGGAGGGGCTCTTTGGCTCCCACCAGTCCCCCTGTCTGGTCTA
+
AAAAAFFB3FFFGBGGGGACEEGDF2EAEECGFAFE2FHHAGGEEGH5GFGHFFHGHGH3BFFHHHHHHHHGGEFGHHHHBGHHHHFGGHGHAGCEEFGHGBFGGGHFDHHHFG2D?GHHHGFHF@EDGGHFHHGGDHCF<FFFGGFGGFEFFFFGCGG/=/DGA?CG:GFHGHHBHHHHGGABDEDGEAFFFB0CFFGFFFGEGGA@FFFFFF;?BBFBFFFF//BEFFFFFFFFFFFFBFFFFFFFFF9
@M05620:37:000000000-D9766:1:1101:17753:6013 1:N:0:49
AGTGCCAGCTCTCAATCGCACAGGGGACCCAGGGCCTGGCCCCTCCATCCAGAAAACCTATGACCTCACCCGCTACCTGGAGCACCAACTCCGCAGCTTGGCTGGGACCTATGTGAGTATCCAGCGTAGGAATCTGGGAGTTGGGGAGGAGTGAGGAGTTGGGGAAAGACAGTCCTAACCGTGGAGGGTTCTGGTAAATGATGGGGTGAGGAGGGGCTCTTTGGCTCCCACCAGTCCCCCTGTCTGGTCTA
+
ABAAAFFFDFFFGGGGGGGGGGHGGGGGGGHHGGGGGGHHHHGHGGHHHHHHHHHHHGHHHFHHHHHHHHHGGFGGHHHHHGGHHHHHGHHHEGGGGHHHGGHGGGHHGHHHHHHHHHHHHHHHHGDGGGHHHHHHHHHGEHHHGGGGGGGHHHHHHGHHHHGGGGHHHHHHHHHHHHHHGGFGGGGGCAFGGGFFGGGGGGGGGGFFFFFFFFFFFFFFFFFFFFFFFFFFFFFFFFFFFFFFFFFFFFF
@M05620:37:000000000-D9766:1:1101:19610:6027 1:N:0:49
ACCACACCTTCTACAATGAGCTGCGTGTGGCTCCCGAGGAGCACCCCGTGCTGCTGACCGAGGCCCCCCTGAACCCCAAGGCCAACCGCGAGAAGATGACCCAGGTGCGTGGCCCGCTACCTCTTCTGGTGGCCGCCTCCCTCCTTCCTGGCCTCCCGGAGCTGCGCCCTTTCTCCCTGGTTCTCTCTTCTGCCGTTTTCCGTAGGACTCTCTTCTCTGACCTGCGTCTCCTTTGGAACTCTGCAGGTTCT
+
BABBBBB>BBBDGFBGGG5BGGHHGEGB4EHBBBCEDGEC?GHHHGGAEEEFFHFFFFFA>@?EFGGGGEFF3GHGEEEFGHGHHGGGDGBDGGHFFHHHG2FCFFGH/??/->.-AD--<DD<DBGD0=/<.;---:C../FGGBFGBFB?FG.A9;---9C//9@F;>FFFF///.99/;B9FFBFFF99/9@D.9./;AB.;9/;F/BB/FBFBFB/;FF..;9@.;/BFFFBBBFBFFFFFFE9B/B
@M05620:37:000000000-D9766:1:1101:19215:6057 1:N:0:49
ACCACACCTTCTACAATGAGCTGCGTGTGGCTCCCGAGGAGCACCCCGTGCTGCTGACCGAGGCCCCCCTGAACCCCAAGGCCAACCGCGAGAAGATGACCCAGGTGAGTGGCCCGCTACCTCTTCTGGTGGCCGCCTCCCTCCTTCCTGGCCTCCCGGAGCTGCGCCCTTTCTCACTGGTTCTCTCTTCTGCCGTTTTCCGTAGGACTCTCTTCTCTGACCTGAGTCTCCTTTGGAACTCTGCAGGTTCT
+
AAABBAA>BCCFGGFFFGBGGGHHGEGBE?GGGEGA?EE?EHHHHGEAEEEGFFGHHHHEEEFGGGFFGFGHFHGEGGGHGHGGGFFEC?<>DGHFGBHHHHHHGHH1FGHGGHHGGGGGHHHHHDFGHHHGHHGGG.EHGHHGHFGGGGGGGGGGGGG:@DGGGGFFFFFFFFFFFFFF/FFFFFFFFFFFFFFDFFEFFFFFFFFFFFFFFFFFFFFFFFBF/BFFFFFFFFFFFFFFFFFFFFFEFFF
@M05620:37:000000000-D9766:1:1101:10538:6067 1:N:0:49
GAGGCTGCTTTGGAAGAACCTCATAGATTACAGCAACAGTTCCAACTGGAGCTGGAGAAGACTCTTGCACTCCATACACAAGCTGAAACAACTGATACCGTCCTCTAGATTGCCCCAATAGATGCCAGGATCCTAAAAGAGTCCACGAAAGAACCCGAACTAATGAACCCATTTCAAGTCCATCAGGCGTTTCCACTTAAGCACACTAGTGGCACCACTTGCACCCTTATCCGACTTGTTACTTGCAAATG
+
AAAAAAFAFFFFG1GGFBA1A0BGH31D3BF111AFEGHHFH222BB00B0A0FHB0BG0101BADB11110B1D2FG1F/BBEGHFG1B/B@F1B2BBB?/>/1B112@21B1B/?/011B2BBBFE//B00FB1BDBF01B<>B?//<?0@0?<>>/>?1???1??//?011>11>>D1111<>F<-<<<C000=00=;0;C;G;/0;0.:/0.:9/;00;;9..;/9;;;:--.09;;;;0;0C9:;9
@M05620:37:000000000-D9766:1:1101:20118:6071 1:N:0:49
AGTGCCAGCTCTCAATCGCACAGGGGACCCAGGGCCTGGCCCCTCCATCCAGAAAACCTATGACCTCACCCGCTACCTGGAGCACCAACTCCGCAGCTTGGCTGGGACCTATGTGAGTATCCAGCGTAGGAATCTGGGGGTTGGGGAGGAGTGAGGAGTTGGGGAAAGACAGTCCTAACCGTGGAGGGTTATGGTAAATGATGGGGTGAGGAGGGGCTCTTTGGCTCCCACCAGTCCCCCTGTCTGGTCTA
+
BBAABFFF?FFFGGGGGGGEG2GDFEGEAEFFFEGG2FGH2GGCEGCGFHFG3AFGHGHFHFFHHHHHHFFGGGGEHFHFHHHHH1FGGF@GFEEEEEHHG3F///?F/?BD?2BBG1BGHGHH0<?E/C<D11?FHF/><-->CC.AC?<GHH0.C./;GH-:EDE.;CFF009;FFBF-.;9;EG@9;.:FFFFFFFFFFB/.9ABF../.9;9BBFF9BBBFFFFAFFFEF/:B9..;./;///;F/B
@M05620:37:000000000-D9766:1:1101:13133:6072 1:N:0:49
ACCACACCTTCTACAATGAGCTGCGTGTGGCTCCCGAGGAGCACCCCGTGCTGCTGACCGAGGCCCCCCTGAACCCCAAGGCCAACCGCGAGAAGATGACCCAGGTGAGTGGCCCGCTACCTCTTCTGGTGGCCGCCTCCCTCCTTCCTGGCCTCCCGGAGCTGCGCCCTTTCTCACTGGTTCTCTCTTCTGCCGTTTTCCGTAGGACTCTCTTCTCTGACCTGAGTCTCCTTTGGAACTCTGCAGGTTCT
+
BBBBBBBBFFFFGGGGGGFGGGHHGEGBEEHHHGGGEGGCGHHHHGGGEEGGGHHHHHHGGGCFGGGGGGGHGHHGGGGHGHHHHGGGGGCGGGHGGHHHHHHGGHHHHGHGGHHGGGGGHHHHHHHHHHHGHHGGGGGHGHHGHGGGGGGGGGGGGGGGGGGGGGFFFFFFFFFFFFFFFFFFFFFFFFFFFFFFFFFFFFFFFFFFFFFFFFFFFFFFFFFFFFFFFFFFFFFFFFFFFFFFFFFFFFF
@M05620:37:000000000-D9766:1:1101:20377:6094 1:N:0:49
AGTGCCAGCTCTCAATCGCACAGGGGACCCAGGGCCTGGCCCCTCCATCCAGAAAACCTATGACCTCACCCGCTACCTGGAGCACCAACTCCGCAGCTTGGCTGGGACCTATGTGAGTATCCAGCGTAGGAATCTGGGAGTTGGGGAGGAGTGAGGAGTTGGGGAAAGACAGTCCTAACCGTGGAGGGTTCTGGTAAATGATGGGATGAGGAGGGGCTCTTTGGCTCCCACCAGTCCCCCTGTCTGGTCTA
+
ABAAAFFFBFFFGAGGGGGGGGHGGGGGGGHHFGGGGGHHHHGHGGFHHHHHFCH2FEHFHHHHHHHHHHHGG>EEHHHHBGHHHHFEGHHFEFCGGHGHGHHGGGHHGHHHHHHHHHHHHHGGHGGGGGHHHHHHHHEGGHHHGGEGGGEGHGHHHGHHHHGGGFHHFHGHHHHHHHHHGGGGGGGGEGGGGGFGGGGGGGGGGGGFFFFBFFFFFFFFFFFFFFFFFFFFFFFFFFFFFFFFFFFFFFF
@M05620:37:000000000-D9766:1:1101:17058:6104 1:N:0:49
ACCACACCTTCTACAATGAGCTGCGTGTGGCTCCCGAGGAGCACCCCGTGCTGCTGACCGAGGCCCCCCTGAACCCCAAGGCCAACCGCGAGAAGATGCCCAAGTGGAGGGGCCCGCTCCTTCTTCGGTGGCCGGCCTCCCCCCTTCCGGGCCCCCCGGACCGCCGCCCTTCCCCCCGGGTTCCCTCTTCGGCGGTTTTCGGTAGAATCCTCTCCTCGGACCGGATCCTCCTTGGGAATTCGGCAGGTCCT
+
CCCDDDDDFFFFGGGGGGGGGGHHGGGFHGHHHGGGGGGGGHHHHGGGFGGGHHHHHHHGGGGGGGGGGGGHGHHGGGGHGHHHHGGGGGGGGGHHGH2FH2/?1=11//>->D-----<000=00.<..<.=--<-.<E..<-A.</.<-<--<B-<--------<@-<F///:.--<-B..000/<00..<-9@DF.B--..<0000000<//0/..9@----.-/0</<F0B.<0/00..--<-<000
@M05620:37:000000000-D9766:1:1101:19599:6141 1:N:0:49
AGTGCCAGCTCTCAATCGCACAGGGGACCCAGGGCCTGGCCCCTCCATCCAGAAAACCTATGACCTCCCCCGCTACCTGGAGCACCAACTCCGCAGCTTGGCTGGGACCTATGTGCGTATCCAGCGTAGGAATCTGGGAGTTGGGGAGGAGTGCGGAGATGGGGAAAGACAGTCCTAACCGCGGAGGGCTCTGGTAAATGATGGGGTGAGGAGGGGCTCTTTGGCTCCCACCAGTCCCCCTGTCTGGTCTA
+
>1>1AFD11BFFGBGFFFGGGGGAFCA00E0AC0EE/FGH0FE/EG01BC1A101AFE01BF2FGEH/F//>F>>EH1FGBGHHHHEEFHGHFGC<<C1B/E<FEGH0?011<>F2/<//0@2FG@?A@FF11?11100.>011--.-AC.<<0-::C-/0/:.:...9://;FB000/99-9------;999BF/B9/9/B/FF-:@9--/----9-9/9;F/9FF?FB--9FFFFF-A@F/9/BBFFFF
@M05620:37:000000000-D9766:1:1101:9805:6150 1:N:0:49
ACCACACCTTCTACAATGAGCTGCGTGTGGCTCCCGAGGAGCACCCCGTGCTGCTGACCGAGGCCCCCCTGAACCCCAAGGCCAACCGCGAGAAGATGACCCAGGTGAGCGGCCCGCTACCTCTTCTGCCGGCTGCCTCCCTCCCTCCTGGCCTCCCGGCGCTGCGCCCTTTCTCACTGGTTCTCTCTTCTGCCGTTTTCCGTAGCACTCTCTTCTCTGACCTGCGACTCCTTTGGTTCTCTGCAGGCTCT
+
ABBBBAABFFFFFGGGGGFFGGFGEEEEHEGHHGGGEFF2EGHHHGGGEEGGFHGHHHHE0FGGGGGGGGG2CGHGGGGHGHHHGGGGGGFGGGHHHHH2<G//?11F01<<@<C-----/<<DGHHB00-:@-:CGG0;EFBD.9/9/;B.9CFGG.-9-;99.=-:-;FBFFF/BFFFBBF/FBBF/;;B//@A.;A9FFFA../;BFFFF//9BFB/99FFAA-9;AFB9///..;F9F//;BA..9;
@M05620:37:000000000-D9766:1:1101:23139:6157 1:N:0:49
ACCACACCTTCTACAATGAGCTGCGTGTGGCTCCCGAGGAGCACCCCGTGCTGCTGACCGAGGCCCCCCTGAACCCCAAGGCCAACCGCGAGAAGATGACCCAGGTGAGTGGCCCGCTACCTCTTCTGGTGGCCGCCTCCCTCCTTCCTGGCCTCCCGGAGCTGCGCCCTTTCTCACTGGTTCTCTCTTCTGCCGTTTTCCGTAGGACTCTCTTCTCTGACCTGAGTCTCCTTTGGAACTCTGCAGGTTCT
+
BBBABBBBFFFFGGGGFGGGGFHHGGEEAEHHFGGGGGGGGHHHHGGGEEGGHHGHGHHGCGGGGGGGGGGHHHHGGGGHEHHHHGA@FGGGGGHHFHHHHHHHGHHHHGFGGHHGGGGGHHHHHHHHHHHGHHGGGGGHGHHGHGGGGGEGGGGGGGGGFGGGGFFFFFFFFFFFFFFFFFFFFFFFFFFFFFFFFFFFFFFFFFFFFFFFFFFFFFFFFFFFBFFFFFFFFFFFFFFFFFFFFFFFFFF
@M05620:37:000000000-D9766:1:1101:22093:6159 1:N:0:49
AGTGCCAGCTCTCAATCGCACAGGGGACCCAGGGCCTGGCCCCTCCATCCAGAAAACCTATGACCTCACCCGCTACCTGGAGCACCAACTCCGCAGCTTGGCTGGGACCTATGTGAGTATCCAGCGTAGGAATCTGGGAGTTGGGGAGGAGTGAGGAGTTGGGGAAAGACAGTCCTAACCGTGGAGGGTTCTGGTAAATGATGGGGTGAGGAGGGGCTCTTTGGCTCCCACCAGTCCCCCTGTCTGGTCTA
+
CCCCCFFFDFFFGGGGGGGGGGHGGGGGGGHHGGGGGGHHHHGHGGHHHHHHHHHHHGHGHHGHHHHHHHHGGEGGHHHHHHHHHHHHGHHHGGGGGHHHGHHGDEHHGHHHHHHGHHHHHHHHHGGGGGHHHHHHHHHGGHHHGCFGGGGHHHHHGGHHHBCGGGHHHHHHHHHHGHHHGGGGGGGGE?FGGGFGFGGGGGGGGGFFFFFFFFFFFFFFFFFFFFFFFFFFFFFFFFFFFFFFFFFBFFF
@M05620:37:000000000-D9766:1:1101:20049:6184 1:N:0:49
ACCACACCTTCTACAATGAGCTGCGTGTGGCTCCCGAGGAGCACCCCGTGCTGCTGACCGAGGCCCCCCTGAACCCCAAGGCCAACCGCGAGAAGATGACCCAGGTGAGTGGCCCGCTACCTCTTCTGGTGGCCGCCTCCCTCCTTCCTGGCCTCCCGGAGCTGCGCCCTTTCTCACTGGTTCTCTCTTCTGCCGTTTTCCGTAGGACTCTCTTCTCTGACCTGAGTCTCCTTTGGAACTCTGCAGGTTCT
+
BBCCCCCCFFFFGGGGGGGGGGHHGEGEDGHGHGGGGGGCDHHHHGGGFGGGHHHHHHHGGGGGGGGGGGGHHHHGGG?HGHHHFGGGGGGGGGHHHHGHHHEGGHHGHFHGGHHGGGGGHHHHHHHHGHHGHHGGGGGHGHHGHGGGGGGGGGGGGFD-BFGGGGFFFFFFFFFFFFFFFFFFFFFFFFFFFFFFFFFFFFFEADFFFFFFFFFFFFFFFFFFFFFFFFFFFFFFFFFFFFFFFFFFFFF
@M05620:37:000000000-D9766:1:1101:10445:6185 1:N:0:49
AGTGCCAGCTCTCATCGCACCGGGGACCCAGGGCCTTGCCCCTCCATCCAGAAAACCTATGACCTCACCCGCTACCTGGAGCACCAACTCCGCCACTTGGCTTGGACCTATGTGAGTATCCAGCGTAGGAATCTTGGAGTTGGGGAGGAGGGAGGAGGTGGGGAAAGACAGTCCTAACCGGGGAGGGGTCTGGGAAATGATTGGGGTAGGAGGGGCTCTTTGGCTCCCACCAGGCCCCCTGTCTTGTCTAT
+
AAAAAFFFAFFFFGG1B1AA0AAEEEGGGHHGGAEA1BGHHGF?EHBAGH11BBGHGF@@G21F@1B>GH/>>>/B@1F0>B/B?FGEC>G?/?/<1BBF0B0>C1BFC1F12>2B>2@2@FFF@//>?1<FGF1?F1?FGGFCGFCC.<.<.<C...=.;AC.CAFFGFBB0CB09CG9--;-9@@@F?9/B-9/9B//:/;FF----;B/A?@@@A/FF/B9BBEF-AF-9-9;B@@--/99/;/;//;
@M05620:37:000000000-D9766:1:1101:24543:6213 1:N:0:49
AGTTCCAGCTCTCAATCGCACAGGGGACCCAGGGCCTGGCCCCTCCATCCAGAAAACCTATGACCTCACCCGCTACCTGGAGCACCAACTCCGCAGCCTGGCTGGGACCTATGTGAGTATCCAGCGTAGGAATCTGGGCGTTGGGGCGGAGTGCGGAGTTGGGGAAAGACAGTCCTAACCGTGGAGGGTTCTGGTAAATGATGGGGTGAGGAGGGGCTCTTTGGCTCCCACCAGTCCCCCTGTCTGGTCTA
+
>AA1>FFFFFFFGBGGGECCGGHHG?FEG0EGGGGGGGHHHHGHGGHFHHHG1B1CFEFBGHDHHHHGHHHGGGGGGFFHBFHHHHA/E>DBEGEGG?0GEHHGGGFGGHHHHHHDGHFHHGFHGGCAGG11@DHHHG/>CCGHGC.AC-;CC0;A@GEGGGGGGGGGFGGGGFFFFFFF@FF@BFF@AFFFFFFB9/BFFFFFFFF@FFFBBF@@<@FFFFFFFFFEF-FFEFFFFFFF@FFFFFE:BF/
@M05620:37:000000000-D9766:1:1101:20848:6227 1:N:0:49
ACCACACCTTCTACAATGAGCTGCGTGTGGCTCCCGAGGAGCACCCCGTGCTGCTGACCGAGGCCCCCCTGAACCCCAAGGCCAACCGCGAGAAGATGACCCAGGTGAGTGGCCCGCTACCTCTTCTGGTGGCCGCCTCCCTCCTTCCTGGCCTCCCGGAGCTGCGCCCTTTCTCACTGGTTCTCTCTTCTGCCGTTTTCCGTAGGACTCTCTTCTCTGACCTGAGTCTCCTTTGGAACTCTGCAGGTTCT
+
CCCCCCCCFFFFGGGGGGGGGGHHGGGEDGHHHGGGGGGGGHHHHGGGFGGGHHGHHHHGGGGGGGGGGGGHGHHGGGGHGHHHHGGGGGGGGGHHGHGHHHHHGHHHHHHGGHHGGGGGHHHHHHHHHHHGHHGGGGGHGHHGHGGGGGGGGGGGGGGAGGGGGGFFFFFFFFFFFFFFFFFFFFFFFFFFFFFFFFFFFFFFFFFFFFFFFFFFFFFBFFFFBFFFFFFFFFFFFFFFFFFFFFFFFFF
@M05620:37:000000000-D9766:1:1101:16432:6230 1:N:0:49
AGTGCCAGCTCTCAATCGCACAGGGGACCCAGGGCCTGGCCCCTCCATCCAGAAAACCTATGACCTCACCCGCTACCTGGAGCACCAACTCCGCAGCTTGGCTGGGACCTATGTGAGTATCCAGCGTAGGAATCTGGGAGTTGGGGAGGAGTGAGGAGTTGGGGAAAGACAGTCCTAACCGTGGAGGGTTCTGGTAAATGATGGGGTGAGGAGGGGCTCTTTGGCTCCCACCAGTCCCCCTGTCTGGTCTA
+
BCACBFFFCFFFGGGGGGGGGGHHGGGGGGHHGGGGGGGHHHGHGGGHHHFHHFHFHGHGHHHHHHHHHHHGGGGGHHHHEHHCHHEHGHHHGGGGGHHHGHHGGGHHGHHHHHHFHHHHHH3GHGGDGGFHGHHHHHFFGHHHGGFGGGGHGGHHFEHGHHGGEGHHFHHFHHHHHCGHGGGG?FGGFGGGGGGFFFGGGGGGGGFFEFFFFFFFFFFFFFFFFFFFFFFD.AFFFFFFFFFFFFFFFF0
@M05620:37:000000000-D9766:1:1101:16412:6233 1:N:0:49
AGTGCCAGCTCTCAATCGCACAGGGGACCCAGGGCCTGGCCCCTCCATCCAGAAAACCTATGACCTCACCCGCTACCTGGAGCACCAACTCCGCAGCTTGGCTGGGACCTATGTGAGTATCCAGCGTAGGAATCTGGGAGTTGGGGAGGAGTGAGGAGTTGGGGAAAGACAGTCCTAACCGTGGAGGGTTCTGGTAAATGATGGGGTGAGGAGGGGCTCTTTGGCTCCCACCAGTCCCCCTGTCTGGTCTA
+
BBBBBFFFBFFFGGGGGGGGE2F4FEGGFGEHGEGGGGHGGHGGGGGHHHFGGHFHHGHFHHHHHHHHHHHGGGCGHHHHHHHEFHHHGHHHGGEEGFFGEHHGEEHHGGFHFGDGDHGHGF2FGG<?CGBHHFHGFHHGGHHHCCGGGACGFHHHEGHHGHGGEDEGHHHHHHHHECGGGAEB.9AB:9FFFGCFFFGGFFFFEGFBEFFFFF?BBBEFFFFFFFBEE.AFAFFFFFFFBEFFBFF99B/
@M05620:37:000000000-D9766:1:1101:16712:6270 1:N:0:49
ACCACACCTTCTACAATGAGCTGCGTGTGGCTCCCGAGGAGCACCCCGTGCTGCTGACCGAGGCCCCCCTGAACCCCAAGGCCAACCGCGAGAAGATGACCCAGGTGAGTGGCCCGCTACCTCTTCTGGTGGCCGCCTCCCTCCTTCCTGGCCTCCCGGAGCTGCGCCCTTTCTCACTGGTTCTCTCTTCTGCCGTTTTCCGTAGGACTCTCTTCTCTGACCTGAGTCTCCTTTGGAACTCTGCAGGTTCT
+
BBBBBBABFFFFGGGFFGGGGFHHGFGGGGGHHGGFEGGCEHHHHGGGEFGFBEGHHHHGGG?EFGGGGGGHHHEGGGGGGGHEEFGGGGGGGGHBBFFHHHGHGHHHHHHGGHHGGGGGHHHHHHHHHHHGHHGFGGGHGHHGHGGGGFGGGGGGGFADGGGGGGFFFFFFFFFFFFFFFFFFFFFFFFFFFFFDFFFFFFFFFFFFFFFFFFFFFFFEFFFFEFFFFFFFFFFFFFFFFFFFFFFAFFF
@M05620:37:000000000-D9766:1:1101:23324:6286 1:N:0:49
AGTGCCAGCTCTCAATCGCACAGGGGACCCAGGGCCTGGCCCCTCCATCCAGAAAACCTATGACCTCACCCGCTACCTGGAGCACCAACTCCGCAGCTTGGCTGGGACCTATGTGAGTATCCAGCGTAGGAATCTGGGAGTTGGGGAGGAGTGAGGAGTTGGGGAAAGACAGTCCTAACCGTGGAGGGTTCTGGTAAATGATGGGGTGAGGAGGGGCTCTTTGGCTCCCACCAGTCCCCCTGTCTGGTCTA
+
BCBBAFFFCFFFGGGGGGGGGGHGGGGGGGHHFGGFGGHHHHGHGGHHHHHHHHHGHGHHHHHHHHHHHHHGGEEFHHHHFGHHHHGGFHHFEGGGGHHHGHHGGGHHGHHHHHHHHHHHHHHHHGGGGGGHHHHHHHFGGHHHGGGGGGEHHHHHFGHHHHGGGFHHHHHHHHHHHHHHGGGGGGGGFGGGGGGGGGGGGGGGGGFFFFFFFFFFFFFFFFFFFFFFFFFFFFFFFFFFFFFFFFFFFFF
@M05620:37:000000000-D9766:1:1101:14172:6293 1:N:0:49
ACCACACCTTCTACAATGAGCTGCGTGTGGCTCCCGAGGAGCACCCCGTGCTGCTGACCGAGGCCCCCCTGAACCCCAAGGCCAACCGCGAGAAGATGACCCAGGTGAGTGGCCCGCTACCTCTTCTGGTGGCCGCCTCCCTCCTCCCTGGCCTCCCGGAGCTGCGCCCTTTCTCACTGGTTCTCTCTTCTGCCGTTTTCCTTGGGCTCCCCTCCCCTGCCCTGCTTCCCTTTGGAACTTCTCCGGTTTTT
+
AAA1AAAAFFFFGGGCDG11F1GFGAAEC0FG1FFEEGGCEGCGHGGGGFGFGHGFHHHG?ECGG/EGGGG0@1FFGF/G//GE/F</BCB/<?0F>D1?FF/G/F<1<<GAFHECCCCGBBGH0DGHEGH?CC-ACCCHCCGAG/9.;0.A.0CE.99=-99/;9@B?@BB/9/9BBFFFB/9/9/F9/B/B/9;BFEFF9//;-------;----9--;-/--////;/;F///;///////-9-----
@M05620:37:000000000-D9766:1:1101:10379:6344 1:N:0:49
AGGACCAGCTCTCCCTGGCACAGGGTCCCGAGTGCATGGCCCCTCCATCCAGAAAGCCTACGACCACACCCCCCACCTTGGACACCCTCTCAGCAGCTCAGCTGGGACCTATGTGCGTATCCCGCGTAGGCATCTGGGCGTTGGGGCGGCGTGCGGCGTTGGGGCCCGCCCGTCCTCACCGTGGCGGGTTCTGGTAAATGATGGGGTGAGTCGGGGCTCTTTGGCTCCCCCCAGTCCCCCTGTCTGGTCTA
+
>11>>>>BA1BDGB1B1A11B0B0B00B00BA0AD2DD0B0BAGGF0BF01BB0A1BFGF0/AEE/BBEEE/>//?EG1B11BBFFA/?BF12B1B0B11BBFGHGFFCG1DGFFB<F<CHH1?B/C///?1<FGHHF.ACC@HC?.@@-;-;C@@@@@?@F=@B=9=-9-@@FFFF/AFFFF@-;9@@FFFFFFB9BFFBFFFFFB@?F//--@;@;E/9FFFEBBA--9=-AFEFFFF@EBFFFF/FF/
@M05620:37:000000000-D9766:1:1101:18063:6401 1:N:0:49
ACCACACCTTCTACAATGAGCTGCGTGTGGCTCCCGAGGAGCACCCCGTGCTGCTGACCGAGGCCCCCCTGAACCCCAAGGCCAACCGCGAGAAGATGACCCACCCGCGAGGCCCGCTGCCGCTTCTGGCGGCCGCCTCCCTCCTTCCTGACCTCCCGGCGCTGCGCCCTTTCTCACTGGCTCTCTCTTCTGCCGTTTTCCGTAGGACTCTCTTCACTGACCTGCGTCTCCTTTGGAACTCTGCAGCTTCT
+
BBBBBBBBFFFFGGGGGGGGGGHHGGGGHGHHHGGGGGGGGGHHHGGGEGGGFGHHHHHGGGEGGGGGGGGHHHHGGGGHGHHHHGGGGGGGGGHHHFF2<2?///>/--<<-CA@DG-.:--::A0000--9A?-@9A..:FFFBFFFF/:;BFFE.----B=.-9ACBBFFBFBFB:..BBBFFFFFB/BBB-:AFEBF./.../;BF/;/BB/9BB/BFFF.@DB?FBBFFEF//9BFF//FB/99/:
@M05620:37:000000000-D9766:1:1101:8272:6421 1:N:0:49
ACCACACCTTCTACATGAGCTGAGTGTGGCTCCCGAGGAGCACCCCGTGCTGCTGACCGAGGCCCCCCTGAACCCCAAGGCCAACCGCGAGAAGATGACCCAGGTGAGTGGCCCGCTACCTCTTCTGGTGGCCGCCTCCCTCCTTCCTGGCCTCCAGGAGCTGCGCCCTTTCTCACTGGTTCTCTCTTCTGCCGTTTTCCGTAGGACTCTCTTCTCTGACCTGAGTCTCCTTTGGAACTCTGCAGGTTCTA
+
>AA>AA>AFFFDEGGFFAFGGB1BAGFGFFHGCF00AAAAAFGHGGCGEEFAG1BGHC/AFE?FEE>E>FGGHC>?EEH/>FG///>/EBCCCHHFDGHHHCGC1<FH1<FF0//AC@GHHHHHH1FG<GGH.-CGGACEB:./C0CGHH?FFGA/B/:CEF//AAG?@GGG0;0BFFFFFFFFFFFFFFFFF@FFFFFFFFFBAFFFFFFF//FFFFFFFFFFFFFFFFFFFFBFFB/9B/;BFA:FFFB
@M05620:37:000000000-D9766:1:1101:19002:6459 1:N:0:49
ACCACACCTTCTACAATGAGCTGCGTGTGGCTCCCGAGGAGCACCCCGTGCTGCTGACCGAGGCCCCCCTGAACCCCAAGGCCAACCGCGAGAAGATGACCCAAGTGGGCGGCCAGCTACCTCTTCTGCCGGCTGCCTCCCTCCTTCCTGGCCTCACCGCGCCGCGCCCTTACTGGCTGGTTCTCTCTTCTGCCGTTTTACGTCGGACTCTCTTCACTGACCTCTGTCTCCTTAGGATGTATGCACGATCT
+
ABBBBBABFFFFGGGGGGGGGGHHGGGGHGGGHGGGGGGGGHHHHGFGEGGFFHFHHHHGGGGGFGFGGGGHHHEFGGGHGHHHHGGGGGGGGGHGHHH2?2?/?GF1?</AD-@.<G0<<:0G0:CC00;-A--;FGGGEGGGGG0B00/;F0A/..:--;--;--9@D//;B//.:;9/;FF//9B/FBB//-../:9/E..---;@////B//;////;;///;/;///;//////9/;F/:/....:
@M05620:37:000000000-D9766:1:1101:12893:6483 1:N:0:49
ACCACACCTTCTACAATGAGCTGCGTGTGGCTCCCGAGGAGCACCCCGTGCTGCTGACCGAGGCCCCCCTGAACCCCAAGGCCAACCGCGAGAAGATGACCCAGGTGAGTGGCCCGCTACCTCTTCTGGTGGCCGCCTCCCTCCTTCCTGGCCTCCCGGAGCTGCGCCCTTTCTCACTGGTTCTCTCTTCTGCCGTTTTCCGTAGGACTCTCTTCTCTGACCTGAGTCTCCTTTGGAACTCTGCAGGTTCT
+
BBBBBABAFFFFGGBGGGGGGGHHGGGGCGHGHGGGGGG?EHFHHGGG1EDFHHFBHHHGGE?EGGGGGGGFHHHGGFGHGHHHHGGGGGGG?DFHFHBGHGAGGGGGHGBFGHHGGG<CHHGFHHHGG=CDCHGCGGGHGHFEGFBFFBBAFFGEGGGGCAFGGGFDFFBFFFFFFFFFBFFFFFFFFFFFFFBFFFFFFFFFDFFFFFFFFFFFFFFFFFFFFFFFFFFFFFFFFFFFFFFFFB.:BFF
@M05620:37:000000000-D9766:1:1101:16940:6492 1:N:0:49
GAGGCTGCTTTGGCAGAAACTGACAGGCTACGGCAAAACTTCCTCATGGGCCCGGGCATGAATCCCGCCCACATTAAGAAATCTGACATACCGGCTAATGCCTGCAAACAATCCCCGCTAACTATTCTGGTGGACGCATCCCAACATCCTGGACTACCTTCACTCCGACCCTTCTCACTATTTACAAAATATGCCGCTTTCAGCCGTCCTACCTTCACTGACCTGAGCCTCCTTTCTCCCTCTCCGGTTTC
+
?>AAAA>AFFDFF1BECFGGD1A1B1B00A0ABFEAHF0112B1111D1/BB///A//0BB1211B/>/>BFEB2B1BG1>1B@2@@B21BB?/>//1B111><FC<B0</110B?</B/?01@2@@>>1@0/?1/>/?-0.1<>.>10110<<</<<00/0<<0<.-AC-;/;000;000;;;0;0;.;;;009---.;F000/-.-:;B/-9/9//9/////-/-/;/;E-99////;BFF/9--9;-/
@M05620:37:000000000-D9766:1:1101:12473:6509 1:N:0:49
ACCACACCTTCTACAATGAGCTGCGTGTGGCTCCCGAGGAGCACCCCGTGCTGCTGACCGAGGCCCCCCTGAACCCCAAGGCCAACCGCGAGAAGATGACCCAGGTGAGTGGCCCGCTACCTCTTCTGGTGGCCGCCTCCCTCCTTCCTGGCCTCCCGGAGCTGCGCCCTTTCTCACTGGTTCTCTCTTCTGCCGTTTTCCGTAGGACTCTCTTCTCTGACCTGAGTCTCCTTTGGAACTCTGCAGGTTCT
+
ABAABABBFFFFGGGGFGDGGCHHGGGAAAGHHGGGGGGGGCGGHDGEEFGGHHHHGFHGCGEGGGGGGGGFHHHGGGGHGHHHHGGGGGGGGGHHHHHHHHHHGHHDHFGGGHHGGGGGHHHHHHHHHHHGHHGGGGGHGHHGHGGGGGGGGGGGGG--;BFGGGBFBBFFFFFFFFFFFFFFFFFFFFFFFFBFFFFFFFFFFFFFFFFFFFFFFFEFFFFF/BFFFFFFFFFFFFFFFFFFFFFFFFF
@M05620:37:000000000-D9766:1:1101:23964:6522 1:N:0:49
ACCACACCTTCTACAATGAGCTGCGTGTGGCTCCCGAGGAGCACCCCGTGCTGCTGACCGAGGCCCCCCTGAACCCCAAGGCCAACCGCGAGAAGATGACCCAGGTGAGTGGCCCGCTACCTCTTCTGGTGGCCGCCTCCCTCCTTCCTGGCCTCCCGGAGCTGCGCCCTTTCTCCCTGGTTCTCTCTTCTGCCGTTTTCCGTAGGACTCTCTTCTCTGCCCTGAGTCTCCTTTGGAACTCTGCAGGTTCT
+
AABBBABBFFFFFGGGGGGGGGHHGGGGHGHHHGGGGGGCGHFHHGGGGGGGFHHHHHHGEGGGGGGGGGGHHHHGGGGHGHHHHGGGGCDGGGHHH2FGHGEHEGE101?/FGE---<ACDBGDDGH0DG?G.-A:.CHC/GAH0FBBF/CABFGEG----;//-;DFFFBBB//99B?F999//9BF/FBF/-DFFEFF99;:.//////B9B9/F//;.B...9//B9FFFFFF//9:B///:AFBBB
@M05620:37:000000000-D9766:1:1101:12111:6541 1:N:0:49
ACCACACCTTCTAAATGGGCCCGAGGTCGGCAGGTTATCACTCTGCAGCGCACACGCCTGAACCCCACCCCCATCCCGAGATCACCAATGCCGACTTGTGCTTGGCACCCACCCCACACGCTTCTCGTTACCGCCGCCACCCTCGCTCGACTCACGACGCTGCACAAAATATCACTTATTCTCTTTCCTCCCGCTTTCCGTCGGTATCCCTCTTATGACCTCGTCCTCCATTTGTACCCTGTCTGTTCTTT
+
AAAAAAA>CFFFG3GD3ABBA0A00AAB0AAEAEG1BBA221B11BD11AE/AEFE/BFB>1@/B?E//?/>EFBB?E>>>/B1B01<<BFEE<<</1><DBBB?0?1?/?AA///???/>...<1<...<0.<<--:-.:...-;..9-;..9/..---:--//B9--///9/9//////9:///:/99/------;/-9------////--//;//999/-9---;/:9///9/;/9/-////99////
@M05620:37:000000000-D9766:1:1101:20629:6553 1:N:0:49
AGTGCCAGCTCTCAATCGCACAGGGGACCCAGGGCCTGGCCCCTCCATCCAGAAAACCTATGACCTCCCCCGCTACCTGGAGCCCCAACTCCGCCGCTTGGCTGGTACCTATGTGAGTATCCAGCGTAGGAATCTGGGAGTTGGGGAGGAGTGAGGAGTTGGGTAAAGACAGTCCTAACCGTGGAGGGTTCTGGTAAATGATGGGGGGAGGAGGGGCTCTTTGGCTCCCACCAGTCCCCCTTTCTGTTCTA
+
1>AAAFDFAFBDFFGGGAF1A0BFFEEEGE0AFAFEFBFGGHG/EFBFFF1BFGBFFE0FGAFFFGB/B?EEEGEFHGGFGGH//?EEGBGHGE/>><EFA0B?<0BBFGHFD>>B>>FF2FHB0/??A<11?GD1?00<CGHBCGGC-A./.0<.C./;0/;.:;00C///;0:000/.;..-.99@9.;99C90C0;0B:FB---;@?@FF---@-;B/BF;;//;AF---;9;/B;A--;9F9;//;/
@M05620:37:000000000-D9766:1:1101:5935:6614 1:N:0:49
AGTGCCAGCTCTCAATCGCACAGGGGACCCAGGGCCTGGCCCCTCCATCCAGAAAACCTATGACCTCACCCGCGACCTGGAGCACCAACTCCGCAGCTTGGCTGGGACCTATGTGAGTATCCAGCGTAGGAATCTGGGAGTTGGGGAGGAGTGAGGAGTTGGGGAAAGACAGTCCTAACCGTGGAGGGTTCTGGTAAATGATGGGGTGAGGAGGGGCTCTTTGGCTCCCACCAGTCCCCCTGTCTGGTCTA
+
33AAAFBFBFCFF4BBGAFEEEBBAAAEEGDGFDEFGFGFGF2BB12FGHGD33B2B1AGH35GF5@BFFHGG//>>EGBFFF?CG0GGHHHGGFEGHHF?FG??BFGFGHHHHHHGFFHHHHHHG?EGEGHHHHHGHGGEHHGGGGGGFGHHHHHHDHHHHGGGGHHGGGGFFGGGGGGA;ADGGGG;;AFGF;BFFFFFFFFFFFFFFFFFFFFF@EFFFFFFFFFEBFDEABFFFFDFEFFFBFB;/;
@M05620:37:000000000-D9766:1:1101:5947:6629 1:N:0:49
GAGGCTGCTTTGGAAGAAACTGAGACCATCGGGAAACAATCTGGCGAGCACACGGCTGAATTCCCGTCCCTGCGAGATGACTCGTATACCCCTTACCCTTTTCAAACAAAAAATAAGTATCCAGCGTAGGAATCTGGGAGGTGGGGAGGAGTGAGGAGTTGGGGAAAGACAGTCCTAACCGAGGAGGGTACTGTAAAAGATAGGGTTAGGGGGGGACCCTTGACCACCAACCCATCCCCCGCTTTCTCCAA
+
>3>A34BA4BB@F4BBBGCGG5G4DFFA4AA22A2A33AB35553A2AAEAA1A0AAE13DDDD31B1?13B?//>/1B434@?B1?34BB?/?3?33B33B?FHH3BGHE//02B3333322@2///</?<11?1?<FF/?..-<F-<CA/.D0.<.;/::--C.C.GC/;00:FFGGG?-9--.9-9/:009/;;//.//;/./......-----..;;.//9/.....:..//.9.9-9-..//:///
@M05620:37:000000000-D9766:1:1101:25777:6659 1:N:0:49
ACCACACCTTCTACAATGAGCTGCGTGTGGCTCCCGAGGAGCACCCCGTGCTGCTGACCGAGGCCCCCCTGAACCCCAAGGCCAACCGCGAGAAGATGACCCAGGTGAGTGGCCCGCTACCTCTTCTGGTGGCCGCCTCCCTCCTTCCTGGCCTCCCGGAGCTGCGCCCTTTCTCACTGGTTCTCTCTTCTGCCGTTTTCCGTAGGACTCTCTTCTCTGACCTGAGTCTCCTTTGGAACTCTGCAGGTTCT
+
CCCCCCCCFFFFGGGGGGGGGGHGGGGEEGHHHGGGGGGGGHHHHGGGGGGGHHHGHHHGGGGGGGGGGGGHHHHGGGGHGHHHHGGGGGCGGGHHHHHHHHHHGHHHHGHGGHHGGGGGHHHHHHHFHHHGHHGGGGGHGHHGHGGGGGGGGGGGGFGGFGGGGGFFFFFFFFFFFFFFFFFFFFFFFFFFFFFFFFFFFFFFFFFFFFFFFFFFFFFFFFFFFFFFFFFFFFFFEFFFFFFFFFFFFFF
@M05620:37:000000000-D9766:1:1101:7744:6662 1:N:0:49
AGTGCCAGCTCTCAATCGCACAGGGGACCCAGGGCCTGGCCCCTCCATCCAGAAAACCTATGACCTCACCCGCTACCTGGAGCACCAACTCCGCAGCTTGGCTGGGACCTATGTCAGTATCCAGCGTAGGAATCTGGGAGTTGGGGAGGAGTGAGGAGTTGGGGAAAGACAGTCCTAACCGTGGAGGGTTCTGGTAAATGATGGGGTGAGGAGGGGCTCTTTGGCTCCCACCAGTCCCCCTGTCTGGTCTA
+
>>>>>DF1>FFFGDGGGGFAE?CCFCG0AEFG00AB/BBFAGEFGGGEFHHHFFHHHFG1FFFGHGH1GHFGE>>EHGHGGGG?GG0/?B@C?E@/EG1FCF1/</B0<GCF<G2B>FDGHHHHH/??BCBD<FDGBC0<<?GGCCFACACG.DDC0.C/0<<-.;G.CGGBGFHGHGHHA.A-AEG@.;AFFF09CFGFFFFB.EB=-FFBAA-;@99B99BFB/9AFFFFFFFFFFEB9EFFFBBF;B/
@M05620:37:000000000-D9766:1:1101:20826:6706 1:N:0:49
ACCACACCTTCTACAATGAGCTGCGTGTGGCTCCCGAGGAGCACCCCGTGCTGCTGACCGAGGCCCCCCTGAACCCCAAGGCCAACCGCGAGAAGATGACCCAGGTGAGTGGCCCGCTACCTCTTCTGGTGGCCGCCTCCCTCCTTCCTGGCCTCCCGGAGCTGCGCCCTTTCTCACTGGTTCTCTCTTCTGCCGTTTTCCGTAGGACTCTCTTCTCTGACCTGAGTCTCCTTTGGAACTCTGCAGGTTCT
+
BBBABBBBFFFFGGGGGGGFG5GBEAEEDEHHFGGGGGGGGHHHHGGGGGGGHHGHHHHGGGGGGAGGGGGGHCHGGGGHCEHHHGDEGGG@/DFHFFFHHHHHGHHBHFHCGHHGGGGGHHHGHHHHHHHGHFGGGGGHGHHGHGGGGGGGGGGGGGGGGGGFGGBDBBFFFFFFFFFFFFFFFFFFFFFFFFBDDFFFFFFFFFFFFFFFFFFFFFFFFFFFEFFFFFFFFFFEFFFFFFFFFFFFFFF
@M05620:37:000000000-D9766:1:1101:23238:6757 1:N:0:49
ACCACACCTTCTACAATGAGCTGCGTGTGGCTCCCGAGGAGCACCCCGTGCTGCTGACCGAGGCCCCCCTGAACCCCAAGGCCAACCGCGAGAAGATGACCCAGGTGAGTGGCCCGCTACCTCTTCTGGTGGCCGCCTCCCTCCTTCCTGGCCTCCCGGAGCTGCGCCCTTTCTCACTGGTTCTCTCTTCTGCCGTTTTCCGTAGGACTCTCTTCTCTGACCTGAGTCTCCTTTGGAACTCTGCAGGTTCT
+
BBBABBBACFCFGGFFFFBBEDG4EBEB4AGFAFABEEG??HHHHGCGEEGGFHHHHHGGCGGGCEEGGGGFHEFFGGFHCEHFEGCEC//</C?CGBGGHHHHEHG1FGFGGHHGGGGGHHHHHHHHHHHGHHGGGGDHGHHDHGGGGGGGGGGGGGG?BGGGGGBFBBFFFFFBFFFFFFFFFFFFFFFFFF<DFFFFFFFFFFFFFFFFFFFFFFFEFFFF/;FFFFFFFFFFFFFFFFFFFFFFFFF
@M05620:37:000000000-D9766:1:1101:25081:6765 1:N:0:49
AGTGCCAGCTCTCAATCGCACAGGGGACCCAGGGCCTGGCCCCTCCATCCAGAAAACCTATGACCTCACCCGCTACCTGGAGCACCAACTCCGCAGCTTGGCTGGGACCTATGTGAGTATCCAGCGTAGGAATCTGGGAGTTGGGGAGGAGTGAGGAGTTGGGGAAAGACAGTCCTAACCGTGGAGGGTTCTGGTAAATGATGGGGTGAGGAGGGGCTCTTTGGCTCCCACCAGTCCCCCTGTCTGGTCTA
+
AAAABFFFBFFFGGGGFFFCGGHCGGGGGEGHGDGGFGHGGHGGGGHHBFFGEHBGHGHHHFEHHHHHHHHGGGGGHHGGHHHHGHHHGG33///>/?E?EFHEEGCGGHFGFHFHBGHGHFHHFGEGGGDFGFHFHHHGGHGFGGFGCGGHHHHHGACHHGGGGGHGHHHGHHHGHGGF?EFGGGFA.;FFGG;FFGGFGGGGGBDCFF?BDDFFFDFFFFF/FFFEFFFFFFFF//ADFFBFFFFFBFF
@M05620:37:000000000-D9766:1:1101:8445:6786 1:N:0:49
ACCACACCTTCTACAATGAGCTGCGTGTGGCTCCCGAGGAGCACCCCGTGCTGCTGACCGAGGCCCCCCTGAACCCCAAGGCCAACCGCGAGAAGATGACCCAGGTGAGTGGCCCGCTACCTCTTCTGGTGGCCGCCTCCCTCCTTCCTGGCCTCCCGGAGCTGCGCCCTTTCTCACTGGTTCTCTCTTCTGCCGTTTTCCGTAGGACTCTCTTCTCTGACCTGCGTCTCCTTTGGAACTCTGCAGGTTCT
+
1>>1AA?>BFC13BG1DFB1A1B1A0ABB?HH1BAAAAGCGHHHHGCGAAEAGFEBGAG/>EE/FE/EEEFE1>G>EEGEGEHHH/<//<<>/<?C>FDGCCFE/1?1?FHGG0<A-@CGHHHD0=GH0=CG.<-;-;AGA/GG/00;00BFGG?.EB?@AA./;A@-@@FFF/FFFFBFB/BFFFFFFFFBFF@BFFFFFAFF-BFFFF/BB/9BFFFFFFFFF--;AFFFF/BFFF/FF9FFFF-F/BB
@M05620:37:000000000-D9766:1:1101:22483:6788 1:N:0:49
AGTGCCAGCTCTCAATCGCACAGGGGACCCAGGGCCTGGCCCCTCCATCCAGAAAACCTATGACCTCACCCGCTACCTGGAGCACCAACTCCGTCGCCTGGCTGCGACCTATGTGAGTATCCAGCGTAGGAATCTGGGAGTTGGGGAGGAGTGAGGAGTTGGGGAAAGACAGTCCTAACCGTGGAGGGTTCTGGTAAATGATGGGGTGAGGAGGGGATCTTTGGCTCCCACCAGTCCCCCTGTCTGGTCTA
+
AAAABDDFBFFFGDFGGFGCE24BAAEFFEABAAEEABFGFHGHGGHHHGGH3FGFHGFBFDDGHGFBGHGEEGFEHHFBFFF?BF?FE?GGG/0>E/EG?CHF//BDGGHHHHFHH@FFGFHHHGEGGGHHHHHHHGHGFFHHCGGCCGGHHHHHHGHHHFGGGGHHFFFHFFGEFGFGG9ABDGFG.;ACFGFFFGGFFFFFFFFBFFFFFFBB.:EFFFFFF/BAEF?DEF/FFFFABEFFFF/;BF;
@M05620:37:000000000-D9766:1:1101:15963:6835 1:N:0:49
ACCACACCTTCTACAATGAGCTGCGTGTGGCTCCCGAGGAGCACCCCGTGCTGCTGACCGAGGCCCCCCTGAACCCCAAGGCCAACCGCGAGAAGATGACCCAGGTGAGTGGCCCGCTACCTCTTCTGGTGGCCGCCTCCCTCCTTCCTGGCCTCCCGGAGCTGCGCCCTTTCTCACTGGTTCTCTCTTCTGCCGTTTTCCGTAGGACTCTCTTCTCTGACATGAGTCTCCTTTGGAACTCTGCAGGTTCT
+
AABABAABFFFFFGGFFGFF4AFAABEEGAGHCFGEACE2EFHHHGAFEEGCFFFHHHFGEG?E1E/EGGGFHC/EGGGEEEHCEFGED@></DCGD11GBGEGA<F1F<FGGHCDGG?CC0DGFDDGFDGDHF-:-:;.CGHFB9;CBFGF.CAAE?B-ABAFG@B.B=FF/BFFFFF.99FFFFFFBFFFFFBDFFFEFFFFD?/BBFFFBFFFBBB/B/://9FFFFFFFF/B/9;F/BBBBFFAFFF
@M05620:37:000000000-D9766:1:1101:5423:6890 1:N:0:49
ACCACACATTCTACAATGCGCTGCGTGTGGCTCCCGAGGAGCACCCCGTGCTGCTGACCGAGGCCCCCCTGAACCCCAAGGCCAACCGCGCGAAGATGACCCAGGTGCGTGGCCAGCTACCTCTTCTGGTGGCCGCCTCCCTCCTTCCTGGCCTCCCGGAGCTGCGCCCTTTCTCACTGGTTCTCTCTTCTGCCGTTTTCCGTAGGACTCTCTTCTCTGACCTGCGTCTCCTTTGGAACTCTGCAGGTTCT
+
AAAAAAA1BBDFGGGGGG1EFCEFGEGAABGHHBBE/FECCHHHHGG/AFGGGGGHGHH>EECEGGGGGGGHHHHGGGGHGHHHHGGGGG/>@CG/FGHFHFACFGF1><<CGC/<EHFHHHHHHFHHF0CCHFGGGGGGGGGGGGBFFFGGGGGGGGA-9-;:F@@F@@FBFFFFFFFF9FFFFFFEFFFFFF=-AFF/FB;FFFFFFFFFFF/9BBFFFFEF-9B@FFFFFBBFFFFFFFFFFFFFFFF
@M05620:37:000000000-D9766:1:1101:14769:6892 1:N:0:49
AGTGCCAGCTCTCAATCGCACACGTCTGACCTCCCGTCCCATTCAGAAGTCTCGTATGCCGTCTTCGCCTTGCAACAAAAAAATGAAACAACTTCCACTGATACCCTATCTAATCGTAAAGGAAACCCCCTGATAACACCAGAACTGACGAAAAAAGCCGACCAGAGAGTGCCATGGAAATAACGCACCGAATCTTCTCAGCCCTTAACAATCAAAACGTAAAAGAACATGAGATATTATCTCTGAACACC
+
1>>AABBFAF1@FGG3GFGGAF0A00BF11BGGH0AA0/AA1BFGG2A1AD2ABAB00BBEE/0BDA/BBEH1B1@0G>BG//BFB111>/?B1B111B11B2B1B101B12B2B//00?B100B0B/?B>/01221<<//000<11<?///.-0-.0>--<--.../.:0000:0/000000:.------:.:00000;0//;///0/99///;;F-;---9/;---/:////://9///////;;9/9;
@M05620:37:000000000-D9766:1:1101:14127:6903 1:N:0:49
AGTGCCAGCTCTCAATCGCACAGGGGACCCAGGGCCTGGCCCCTCCATCCAGAAAACCTATGACCTCACCCGCTACCTGGAGCACCAACTCCGCAGCTTGGCTGGGACCTATGTGAGTATCCAGCGTAGGAATCTGGGAGTTGGGGAGGAGTGAGGAGTTGGGGAAAGACAGTCCTAACCGTGGAGGGTTCTGGTAAATGATGGGGTGAGGAGGGGCTCTTTGGCTCCCACCAGTCCCCCTGTCTGGTCTA
+
BBBBBFFFBFFFGGGGGGGFEGHGEGGGGGHHGGGGGGHHHHGHGGHHHHHHHGGHHGGHHHHHHHHHHHHGGEEGHHHHHHHHHHFGGHHHGGGGGHHHGHHGGGHHGHHHHHHHHHHHHHFHHGGGGGGHHHHHHHHGGHHHGGFDGGEGHGHHHGHHHHGGGGHHHHHHHHHHHFHHGGGGGGGGFGGGGGFFGGGGGGGGGGFFFFFFFFFFFFFFFFFFFFFFFFFFFFFFFFFFFFFFFFFFFF9
@M05620:37:000000000-D9766:1:1101:9477:6939 1:N:0:49
GAGGCTGCTTTGGACGAAACTCATAGATTACTGCAACAGTTCACCCTGGACCTGGAAAAGTTTCTTGCCTGGATTACAGAAGCTGAAACAACTGCCAGGATGCTACCCGTAAGGAAAGGCCTCTAGAAAACTCCAAGGGAGCAAAAGATCTGATGAAACAAAGGCAAGTAAGTAAGGCATTCTTGTTTTAGCATTCGTGTGAATCCCATTGAAAAAATCTAAACAATTGTACTTTTTTCTGAAACACCAGG
+
>A>>>>>ACDBDFB111AAAE1A3BGAGHFFFBFBDGE0BFF2DGHAFGBAAFAG0B10G1FGFBBDBBB1A0DA1BBBGC1BBBDBDB0/>@B1>11?/B1B12B>F?//?0>BB00B//101<12B1BGC11FB1/<///?0B0<F1@2>D212@@1@/000/00/???1@11><G01>111=1100100000=0<.<.00<=<<0000;:0:C-::;0009;.;CCFBC00090-;0;000:/;;A..
@M05620:37:000000000-D9766:1:1101:9839:6957 1:N:0:49
GAGGCTGCTTTGGAAGAAACTGCTAAAGAAGTGAAACCAGATCGGAGGACCACGCCTGTGGACTTATGTTAGCTTAAGTAATCTAGTATGACTTCCTCTGATCTAATAAAAAAAAAGCTAACGCTAATGATTTACGGCTGGATCCATCCTTGCGTCCAACCGCTTTGGCCGGTCTAACTCGTTCTACCATATGCAGTATTCCGTAGGACTCGCTGCACTGGACTACGGCTCAGTTTCGAGTCCTCCGGATC
+
>1AA>>BABBB1F11B1B1BB11BD3111ABBBB3DEBFA0FA0E//A///B/B//BB1B011BB1ABD2211BD1112DDF@B2DDE@22D2@F11BBB1B1@1B22B@11/>>//B1110///<<1122221B//////0110111?1111/<--.11.--<..0/<0----.00;::.....000000000000009;0/0...0///.9...//9/-/-//;--;9-//////---/-//9/-----
@M05620:37:000000000-D9766:1:1101:8305:6966 1:N:0:49
GAGGCTGCTTTGGAAGAAACTCATAGATTCCTGCAACAGTTCCCCCTGGACCTGGAAAAGTTTCTTGCCTGGCTTACAGAAGCTGAAACAACTGCCAATGCTCCCCGTAAGGAAAGGCTCCTAGAAGACTCCAAGGGAGTAAAAGAGCTGATGAAACAATGGCAAGTAAGTCAGGCATTTCCGATTTAGCACTCTTGTGGATCCACTTGAACAACTCTCAGCATTTGTACCTGTATTTGACAAGCCAGGGC
+
>>1>>>B11@3@E1BB1BFBBBBDAAFFA3BBBGF1FFADDB2FBA0AAAFCG0AG110BGHHDFFABB11B0BB111BFGF@FEB1FB0>GGEFGBBG11B@FFGE/>E>BBFH>0?B0/1BF1>1<<<F1BFB//<C/FBGH1<F0B@1@12@1@FF111@0?/1?@1<1@?B???11>1...<.=>1100/==<=C?GC0<</=0CCCCCB::00:::/000:0;;00000;00;900;;..;C...;
@M05620:37:000000000-D9766:1:1101:8971:6968 1:N:0:49
ACCACACCTTCTACAATGCGCTGCGTGTGGCTCCCGAGGAGCACCCCGTGCTGCTGACCGAGGCCCCCCTGAACCCCAAGGCCAACCGCGCGAAGATGACCCAGGTGCGTGGCCCGCTACCTCTTCTGGTGGCCGCCTCCCTCCTTCCTGGCCTCCCGGAGCTGCGCCCTTTCTCACTGGTTCTCTCTTCTGCCGTTTTCCGTAGGACTCTCTTCTCTGACCTGCGTCTCCTTTGGAACTCTGCAGGTTCT
+
BBBBBBB>BCBFGFFFGG4AEEGGGFGBAEGGH2BB2EECEHGGHGF0AEEFFHHHHHH0>??EGGGGGGGHFHHGGGGHGHHHHGGGGG/>CGG?GGHHHHAFFHH1AFGGGH<<AFGFHHHHH:;CCHHGHHGGGGGGGGGGGGGGGGGGGGGGGBF;;-9BFFFFFFFFFFFBFFFFFFFFFFFFFFFFFFFFFFFFFFFFDBFFFFFFFF9;FBFBFFFEFAFAFFFFFFFFEFFFFFFFFFFFFFF
@M05620:37:000000000-D9766:1:1101:24665:7001 1:N:0:49
ACCACACCTTCTACAATGAGCTGCGTGTGGCTCCCGAGGAGCACCCCGTGCTGCTGACCGAGGCCCCCCTGAACCCCAAGGCCAACCGCGAGAAGCCGGCTACCTCTGCGGGCCGCCGCCTCTCTCCTTCCCCGCCTCCCGCCGCTGCGCCCTCTCTCACCGGTGCCCTCTCTCGCTGTTTTTCTCTTCTCTCTCTTTTCTTACCTGACTCTCCTCTGTAACTCGTCACGTTCTAGATTCTAAGAGCTCAC
+
BCCCCCCBFFFFGGGGGGGGGGHHGGGGHCHHHGGGEGGFGHDHHGGGGGGGGGHHHHHGGGCGGGGGGGGGHHHGGGGHGHHHHGGGGCCF/BG20//A/?<0?1111-----<A---AFG//00:0;;///;ABGGEG.------.:-;>D./;/:B/..;--;/;F.B///.;.;.:;/.;/9//////;/;BF//;//;9:////;FFBFF/B::/;//:..;...;;/.////////;//;//B/:
@M05620:37:000000000-D9766:1:1101:6283:7032 1:N:0:49
ACCACACCTTCTACAATGCGCTGCGTGCGGCTCCCGAGGAGCACCCCGTGCTGCTGACCGAGGCCCCCCTGAACCCCAAGGCCAACCGCGCGAAGATGACCCAGGTGCGTGGCCCGCTACCTCTTCTGGTGGCCGCCTCCCTCCTTCCTGGCCTCCCGGAGCTGCGCCCTTTCTCACTGGTTCTCTCTTCTGCCGTTTTCCGTAGGACTCTCTTCTCTGACCTGCGTCTCCTTTGGAACTCTGCAGGTTCT
+
AAA>AAA>BCFFGFGGDG1AA0EEGAA000AE/BBA/AEECHHHHGG/EEEGGHGHHHH/>ECGGAEGGGGFH<GGGGGHCEHHHG/<BG<</C@?<F1GHHHGGHH1AEGGGH.<CGGGHHHHHGHEHHFGGGGGGGGGGGGGGGGGGGGGFFFFF?@-9;AFF@@F@@FFFFFFFFFFFFFFFFFFFFFFFF@FFFFFFFFEFFFFFFFFFF;;FFFFFFFFF@F@FFFFFFFFFFFFFFFFFFFFFFF
@M05620:37:000000000-D9766:1:1101:5423:7033 1:N:0:49
ACCACACCTTCTACAATGAGCTGCGTGTGGCTCCCGAGGAGCACCCCGTGCTGCTGACCGAGGCCCCCCTGAACCCCAAGGCCAACCGCGAGAAGATGCCCAGGTTGGTTGCCCCGTTACTTCTCCGGGTGCCGCCCTCCTCCCTTCCTGGCCCCCCGGACCTCCGCCCTTTTTCACTGTTCTCCCCTTTTCCGTTTTCCCTTAGACTCTCCTCTTCGACCCTAGTTCTCCTTTGAACTTTTCAGGTTTCA
+
AAA?AAAAFFFFGGGGFGF1B1BFEBEBAAGGCBFAAEGGGHGHHGGGGEGGHHHHHHHEEGGGGGGGGGGHFFHGGGGHEFHHHGGECC/<<CCC>G1FH1/??10///?0?GF-.0.>1<1=00<<<CC.C--;--;E//=.C0;/;;/C..:A-@----9/--;A-9B///9///;9;/////-;-///;-:9/-/////9////////;-///9-9;-9--////;/;F9B/F//////;/BBF///
@M05620:37:000000000-D9766:1:1101:6272:7051 1:N:0:49
ACCACACCTTCTACAATGCGCTGCGTGTGGCTCCCGAGGAGCACCCCGTGCTGCTGACCGAGGCCCCCCTGAACCCCAAGGCCAACCGCGCGAAGATGACCCAGGTGCGCGGCCAGCTGCCTCTTCTGGTGGACGACTCCCTCATTCCTGGCCTCCCGGCGCTGCGCACTTTCTCACTGGTTCTCTCTTCTGCCGTTTTCCGTAGGACTCTCTTATCTGACCTGCGTCTCCTTTGGAACTCTGCAGGTTCT
+
1>>1>>11BBB1BGG1FFBAA0EAE0AABAFAA0/A/AAAEGCFGEA//BBFGA1FG>0>>>@EC>>>E>EECCC>?EEE<<?/</?<></<//<AB11FFHGGGHHH--<<@?@:EH/:G0;/C;;;BCFC./--9.;;.9/.;0;=0;/;;0F.C--9@>--9;@-@@FF/B//;BFFFFFFBBBBFFFFB9;BFFFFFBFF?AFBF/BFFF/;9BFBFFFFF@F-ABFFFFFEFFFFFFFFFFFFFFF
@M05620:37:000000000-D9766:1:1101:12258:7052 1:N:0:49
AGTGCCAGCTCTCAATCGCACAGGGGACCCAGGGCCTGGCCCCTCCATCCAGAAAACCTATGACCTCACCCGCTACCTGGAGCACCAACTCCGCAGCTTGGCTGGGACCTATGTGAGTATCCAGCGTAGGAATCTGGGAGTTGGGGAGGAGTGAGGAGTTGGGGAAAGACAGTCCTAACCGTGGAGGGTTCTGGTAAATGATGGGGTGAGGAGGGGCTCTTTGGCTCCCACCAGTCCCCCTGTCTGGTCTA
+
AA3>AFFFAFFFGGGFDFGAE?GAFEAEDDHHAEG?EGHHGHGHGGHHHGHHFFHFHGHHGFEHHFHHHHHGG/EEHFFH?BGHHH1?EGHGAECECH3FAHHGGGHHGHHHHHHHGHHHHHGHHGEGGGHHHGHHHGFFGHHHGGGGGGEGGGHFHGHHHHGGGGHGFHHHHHHHHHHHGDGBAEGGCFFGGGGGGGGGGGGGGGFBFFFFFFBBBBFFFFFFFFFFFFFFFFFFFFFFBFFFFFFFFFF
@M05620:37:000000000-D9766:1:1101:20245:7054 1:N:0:49
ACCACACCTTCTACAATGAGCTGCGTGTGGCTCCCGAGGAGCACCCCGTGCTGCTGACCGAGGCCCCCCTGAACCCCAAGGCCAACCGCGAGAAGATGACCCAGGTGAGTGGCCCGCTACCTCTTCTGGTGGCCGCCTCCCTCCTTCCTGGCCTCCCGGAGCTGCGCCCTTTCTCACTGGTTCTCTCTTCTGCCGTTTTCCGTAGGACTCTCTTCTCTGACCTGAGTCTCCTTTGGAACTCTGCAGGTTCT
+
CCCCCCCCFFFFGGGGGGGGGGHHGGGFHGHHHGGGGGGGGHHHHGGGEGGGHHHHHHHGGGGGGGGGGGGHHHHGGGGHGHHHHGGGGGGGCGHHHHHHHHHHGHHHGHGGGHHGGGGGHHHHHHHFHHHGHHGGGGGHGHHGHGGGGGGGGGGGGFGGGGGGGGFFFFFFFFFFFFFFFFFFFFFFFFFFFFFDFFFFFFFFDFFFFFFFFFFFFFFFFFFFFFFFFFFFFFFEFFFFFFFFFFFFFFB
@M05620:37:000000000-D9766:1:1101:23209:7102 1:N:0:49
AGTGCCAGCTCTCAATCGCACAGGGGACCCAGGGCCTGGCCCCTCCATCCAGAAAACCTATGACCTCACCCGCTACCTGGAGCACCAACTCCGCAGCTTGGCTGGGACCTATGTGAGTATCCAGCGTAGGAATCTGGGAGTTGGGGAGGAGTGAGGAGTTGGGGAAAGACAGTCCTAACCGTGGAGGGTTCTGGTAAATGATGGGGTGAGGAGGGGCTCTTTGGCTCCCACCAGTCCCCCTGTCTGGTCTA
+
AAAAAFFFBFFFG4GGGFGAGCGCCE2FGGHHFEFAFGHHHHGHGGHHHGHHHFHHHGHHHFHHHGHHHHHGG>EEHHHH2BGHHG1?EGHB>FEGGHHHGGHGGGHHGHGHHHHHHHHHHHHHHGGGGGHHHHHHHH0FGHHHGGADGACGHDHHGGHHHHGGEDCHHHFHHHHHHHHHGGGGGGGGFGGGGGGGGGGGGGGGGGFFFFFFFFFFFFFFFFFFFFFFFFFFFFFFFFFFFFFFFFFFFFB
@M05620:37:000000000-D9766:1:1101:15447:7108 1:N:0:49
AGTGCCAGCTCTCAATCGCACAGGGGACCCAGGGCCTGGCCCCTCCATCCAGAAAACCTATGACCTCACCCGCTACCTGGAGCACCAACTCCGCAGCTTGGCTGGGACCTATGTGAGTATCCAGCGTAGGAATCTGGGAGTTGGGGAGGAGTGAGGAGTTGGGGAAAGACAGTCCTAACCGTGGAGGGTTCTGGTAAATGATGGGGTGAGGAGGGGCTCTTTGGCTCCCACCAGTCCCCCTGTCTGGTCTA
+
CCCCCFFFCFFFGGGGGGGGGGHHGGGGGGHHGGGGGGHHHHGHGGGHHHHHHHGHHGHHHHHHHHHHHHHGGGFGHHHHHHHHHHHHGHHHGGGGGHHHGHHGGGHHGHHHHHHHHHHHHHHHHGGGGGHHHHHHHHHFGHHHGGFGGGGHHHHHHGHHHHGGFGGHHHHHHHHHHGHHGGGGGGGGFGGGGGFFFGGGGGGGGGFFFFFFFFFFFFFFFFFFFFFFFFFFFFFFFFFFFFFFFFFFFF0
@M05620:37:000000000-D9766:1:1101:19298:7114 1:N:0:49
ACCACACCTTCTACAATGAGCTGCGTGTGGCTCCCGAGGAGCACCCCGTGCTGCTGACCGAGGCCCCCCTGAACCCCAAGGCCAACCGCGAGAAGATGACCCAGGTGAGTGGCCCGCTACCTCTTCTGGTGGCCGCCTCCCTCCTTCCTGGCCTCCCGGAGCTGCGCCCTTTCTCACTGGTTCTCTCTTCTGCCGTTTTCCGTAGGACTCTCTTCTCTGACCTGAGTCTCCTTTGGAACTCTGCAGGTTCT
+
ABAABBBAFFFFGGGB5BGFFFEGEEGGG2FGGGG22AF2AFCGHGGEE?ECAFGFFHHGEG?EFGGGGGGHHHHGGGGHGHHG/FEEGCGCCDH111BGHHFFGHHHHGFFGHHGGGGGHHHHHHHHHHFAGHGGGGGHGHHGHGGGGGGGGGGGGDB@GGGGGGBFBBFFFFFFFFEFFFFFFFFFFFFFFFBFFFFFFFFFADFFFFFFFFFFFFFFFFFEFFFFFFFFFFF//BFFFFFFFFFABFB
@M05620:37:000000000-D9766:1:1101:14615:7140 1:N:0:49
AGTGCCAGCTCTCAATCGCACAGGGGACCCAGGGCCTGGCCCCTCCATCCAGAAAACCTATGACCTCACCCGCTACCTGGAGCACCAACTCCGCAGCTTGGCTGGGACCTATGTGAGTATCCAGCGTAGGAATCTGGGAGTTGGGGAGGAGTGAGGAGTTGGGGAAAGACAGTCCTAACCGTGGAGGGTTCTGGTAAATGATGGGGTGAGGAGGGGCTCTTTGGCTCCCACCAGTCCCCCTGTCTGGTCTA
+
>11>>D1FAFFFGAGE1AFCEEFFE?EGGEEHFCG/BACGFGGHEGFHHHHHHHGHHGHHHHHHHGHGHHHGGEEEHHHHGHHHHH0?EHHGEGGGGHHHGHHGGGHHGHHHHHHGHHHHHHHHHGGGGGHGHHHHHGFGGHHHGGECGGFHHDGHGGHHHGGGGCEFHHHHHHHHHHHHGGGG?EGGEGGGGGGGGGGGFGGGGGF@FFFFFF@?@@FFFFFFFFFFFFFFFFFFFFFF@FFFFFFFFFF
@M05620:37:000000000-D9766:1:1101:7682:7194 1:N:0:49
ACCACACCTTCTACAATGAGCTGCGTGTGGCTCCCGAGGAGCACCCCGTGCTGCTGACCGAGGCCCCCCTGAACCCCAAGGCCAACCGCGAGAAGATGACCCAGGTGCGTGGCCGGCTCCCTCTTTTGGTGGCCGCCTCCCTCCTTCCTGGCCTCCCGGGGTTGCGCCCTTTCTCACTGGTTCTCTCTTCTGCCGTTTTCCGTAGGACTCTCTTTTCTGCCCTGCGTCTCCTTTGGAACTCTGCAGGTTCT
+
BCCBBCCAFFFFGGGGGGGFGGHHGEGBAEHGHFGFEGEGGHGHHGGGGFGGHHGGGHHEEGGGGGGGGGGGEHHGGGGHGHHHHGGGGG>B@GHHHHHHHHEHFH11>?C/@F<---.=<CFHF0=D@GG.G.@D@.EGEBFAFBFBFF9FA9FF?A----;-.-;D=FF/BFB/9BFFFB//9/9B/9:/F/:AFFAF/A/.;.//////B////://;9/..;.-.;9BFFFEFF/BBFB/9FFF//:
@M05620:37:000000000-D9766:1:1101:7217:7202 1:N:0:49
ACCACACCTTCTACAATGAGCTGCGTGTGGCTCCCGAGGAGCACCCCGGGCTGCTGACCGAGGCCCCCCTGAACCCCAAGGCCAACCGCGAGAAGATGACCCAGGTGAGTGGCCCGCTACCTCTTATGGTGGCCGCCTCCCTCCTTCCTGGCCTCACGGCGCTGCGCACTTTCTCACTGGTTCTCTCTTATGCCGTTTTCCGTAGGACTCTCTTCTCTGACCTGCGTCTCCTTTGGAACTCTGCAGGTTCT
+
>1>>>11>BFB1BFF13BB1E1B1EAEEF0FFEE0AEAEAEGCHHG?E/AAAE/1BE0BEEG/E/E?EEGGHFFA/?EG<AFGFE/C<B<@C?ACH111FGCC/?1<?FFFGGF.>@-<-<0<GF0<DHHHGHHG-;.;C.CFF/9;CFF/F?F./;9.---;-9@@-@=F/B//:BFFF//BFF/BF//BFFF9BFFFEFFF---BFFFFFF/;/;/;;F9/-;---;:9FFFEF//;BF/9BFFF-/;;
@M05620:37:000000000-D9766:1:1101:8893:7226 1:N:0:49
AGTACCAGCTCTCCATCGCACAGGGTACCCAGCGCCTGGCCCCTCCATCCAGAAAACCTATGACCTCACCCGCCACCTGGGGCACCCGCTCCGCAGCTTGGCTGGGACCTATGTGAGTATCCAGCGTAGGAATCTGGGAGTTGGCGCGGCGTGCGGAGTTGGGGACAGACCGTCCTAACCGTGGAGGGTTCTGGTAAATGATGGGGTGAGGAGGGGCTCTTTGGCTCCCACCAGTCCCCCTGTCTGGTCTA
+
>>>1>BD1AFFFGGGFBAA1A0FAF0AAB1BG00AA/BFHAGGFGGGHHCGHEHH0BFHCBB2GHDBBGHF>E/>EHHBB//EEGGG/>EE//?///B1B/BFFG/FHGHBGHH2>11@GHHBGHGG?CG<<GHHHHH0FEGHF1>.<A-;AC.C?9-=:FG-;.-.9/;.;A-BFBBFF=BE@-;A-;;FFFFFFBFFEFFFF--A@AFFBAB>@@-;/BF9BFFFFF-FF?F/;B9AB@AFFFFF/FFB
@M05620:37:000000000-D9766:1:1101:19767:7258 1:N:0:49
ACCACACCTTCTACAATGAGCTGCGTGTGGCTCCCGAGGAGCACCCCGTGCTGCTGACCGAGGCCCCCCTGAACCCCAAGGCCAACCGCGAGAAGATGACCCAGGTGCGTGGCCCGCTACCTCTTCTGGTGGCCGCCTCCCTCCTTCCTGGCCTCCCGGAGCTGCGCCCTTTCTCACTGGTTCTCTCTTCTGCCGTTTTCCGTAGGACTCTCTTCTCTGACCTGCGTCTCCTTTGGAACTCTGCAGGTTCT
+
BBBBBBBABBCFGGGGGGBEGGHHGEGA4ECAFEEF?EA22GHGHGGG?EEGEHEFHGGAE@?FFGFGGGEHHHHGGGGHGHHHFGFGDF<BDDFFDHHHHHHHGHG1@FFGGHG@GG-CFHHHHHHHHGHGFHGGGFAGEGGGGGFGGGGGGGGGGDF-;?FFF9BDFFFFFFF/BFFFFFFFFFFFFFFBBFDADFFFFFFE?DBFFFFFFFFFFFFFFFFE.9ABAFFFFFFF//BBBFFFBFFFFFF
@M05620:37:000000000-D9766:1:1101:24533:7289 1:N:0:49
AGTGCCAGCTCTCAATCGCACAGGGGACCCAGGGCCTGGCCCCTCCATCCAGAAAACCTATGACCTCACCCGCTACCTGGAGCACCAACTCCGCAGCTTGGCTGGGACCTATGTGAGTATCCAGCGTAGGAATCTGGGAGTTGGGGAGGAGTGAGGAGTTGGGGAAAGACAGTCCTAACCGTGGAGGGTTCTGGTAAATGATGGGGTGAGGAGGGGCTCTTTGGCTCCCACCAGTCCCCCTGTCTGGTCTA
+
BBAABFFFBFFFG4BFGGEFGEHGGGG?EFHHGEEG2FGHGHGDGGHHH1BGBGHHHGHHHGFHHHHHHHHGGE@EHHHHHHHHHHGHGH3FEGCEEHBF<3GEFGFFEG1FGHFHHGH1F?2FFC<?/?FGFGGHFHHGDGHHGGGGCGE>G0<GHGG/D/-AG..C//;GH0CGG0/;BDEG.CEB;FGGGFBBGGGGGGGGGGABEF.BDFBBB-.;BFBFFFFFEBFFEFBFFFADBFFFFFBB/B9
@M05620:37:000000000-D9766:1:1101:7112:7322 1:N:0:49
GAGGCTGCTTTGGAAGAGCCCCCTGCGGAACTCCAGACATTTAGCCGCAGCCGGGATGACATGTTCTGCTTGACCAAAAAACCAAAAGCGAGTGGCAATGCTCCCGTAACGGAACCGTACGGAATGACTCCTAGACGACCGACAGGGAGCACTAGCGAAAAAGAAATAATTGCTAGCAATTTAGGTACTCCACTCTTAGCAGACTTGCGGCTCAATTGGACCCCTGCTGAGTATGGATCTGTCTAAATGAC
+
>1>1>>BACBBDF1BA111110A00AA00AAB1B1A1/012DD2DBA///A////>>?@11D1BD22B1BGB>111>B/?//?//??0B///>//?B1<1121</////////?/?//?//<CFF11111><1111.>>----:-.:....::00/-:-;-....90;00000000/00999//:9////;/-;;;F//B///-////;---9/////;//;--;--/;/;/9B/9/;9/:9////9/B/9
@M05620:37:000000000-D9766:1:1101:13387:7348 1:N:0:49
AGTGCCAGCTCTCAATCGCACAGGGGACCCAGGGCCTGGCCCCTCCATCCAGAAAACCTATGACCTCACCCGCTACCTGGAGCACCAACTCCGCAGCTTGGCTGGGACCTATGTGAGTATCCAGCGTAGGAATCTGGGAGTTGGGGAGGAGTGAGGAGTTGGGGAAAGACAGTCCTAACCGTGGAGGGTTCTGGTAAATGATGGGGTGAGGAGGGGCTCTTTGGCTCCCACCAGTCCCCCTGTCTGGTCTA
+
AAA>ADFFCFFFGGGGGGGCGGHGGE2EEEHHAFEEEFHHFHGHGGHHHHHHHHHHGGHHFGFHHFGHHHHGG>EEHHHHBFGHFHGCEHHGEGFGFHGHGHHGGGHH?HHHHHHHHHHFHHGHHGFGGGHHHHHHHHGGGHHHFGFDGFEGHGHHGDHHDGGGEDHHGHHHHHHHHHHHGGGGDEGGCFGGGGGGGGGGGGGGGGFFFFFFFFFFFFFFFFFFFBFFFFFFFFFFFFFFFFFFFFFBFFB
@M05620:37:000000000-D9766:1:1101:14151:7377 1:N:0:49
ACCAACCTTCTACAATGAGCTGCGTGTGGCTCCCGAGGAGCACCCCGTGCTGCTGACCGAGGCCCCCCTGAACCCCAAGGCCAACCGCGAGAAGATGACCCAGGTGAGTGGCCCGCTACCTCTTCTGGTGGCCGCCTCCCTCCTTCCTGGCCTCCCGGAGCTGCGCCCTTTCTCACTGGTTCTCTCTTCTGCCGTTTTCCGTAGGACTCTCTTCTCTGACCTGAGTCTCCTTTGGAACTCTGCAGGTTCTA
+
ABAAABBFFFFFGGGGGDGGFFBEBEBFEGHHFFG2EG?EHHHHGGFEEFGHHGHGHHGEGGGGGEGGGGH3FFGGGGHGHGGHGGGGG/@D?FHHHBFFFCGGGHHHHGEGHHGGGGGHHHGHHHFGHHGHHGGGGGHGHHGHHGGGGGGGGGGGFGGGGGGGGGFFFFFFFFFFFFFFFFFFFFFFFFFFFDDDFFFFFFFFFBFFFFFFFFFFFFFFFFFFFFFFFFFFFFFB9FFFFFFFFFAFFFF
@M05620:37:000000000-D9766:1:1101:5495:7379 1:N:0:49
GAGGCTGCTTTGGAAGAAACTCATAGATTACTGCAACAGTTCCGCCTGGACCTGGAAAAGTTTCCTGCCCGGCTTACAGAAGCTGAACCCTCGCCTATGGTCCCCTTAATTAAATCCTCTCAGAAGACTCCTACGCAGTAAAACAGTGGATGAAACAATTGCAACTAACCCAGGCACTCCCTTCTTAGCACTGTGTCTCATCTCATACTATAACGCTCATCATTCGGACTCGCAACTGTCAACACAGTCGT
+
?AAAA@CAFFDFFGGGFCGGE1A3FFA33D13DAFGHCB122F00A/F/0GG0000BB0B1D2221110////A>@11@BF1GF@11B/?0B//>?/11B22@0?00BF2BBB1BBBB110B2BG11<1BB111</<//12B21?0>@@1@11@110<???GF110111?...>.<<0>0>00/000=<0<<<000=00=00;00000::;0;0.-.:.;;00;0;9C?99;-;A;9C0;0000-99/;;9
@M05620:37:000000000-D9766:1:1101:16301:7462 1:N:0:49
ACCACACCTTCTACAATGAGCTGCGTGTGGCTCCCGAGGAGCACCCCGTGCTGCTGACCGAGGCCCCCCTGAACCCCAAGGCCAACCGCGAGAAGATCACCCAGGTGAGTGGCCCGCTACCTCTTCTGGTGGCCGCCTCCCTCCTTCATGGCCTCCCGGAGCTGCGCCCTTTCTCACTGGTTCTCTCTTCTGCCGTTTTCCGTAGGACTCTCTTCTATGACCTGAGTCTCCTTTGGAACTCTGCAGGTTCT
+
BBBBBBABFFFFGGGGGGGCFEGFGEGGHGGHHGGGGGGFGHHHHGFGFEGFBFFHHHHGGG0EFFGGGGGHHHEGGGGGGGHGHGGGGGGCC/<FF2???0?//11<01<FGHHCGGC@B0<DDG0<0DC.<C@-AA..C/:./FFB00;9C9FEAE?B?A./9-;.@;9FF/BBFFBB:B/99FFBBFF//;>.AFEF/AFF9.9////:FFFF/BFF/FFB/.;9B/BF/9;///BFBF/99/..;B9
@M05620:37:000000000-D9766:1:1101:10765:7475 1:N:0:49
ACCACACCTTCTACAATGAGCTGCGTGCGGCTCCCGAGGAGCACCCCGTGCTGCTGACCGAGGCCCCCCTGAACCCCAAGGCCAACCGCGAGAAGATGACCCAGGTGCGTGGCCCGCTACCTCTTCTGGTGGCCGCCTCCCTCCTTCCTGGCCTCCCGGGGCTGCGCCATTTCTCACTGGTTCTCTCTTCTGCCGTTTTCCGTAGGACTATCTTCTCTGACCTGCGTCTCCTTTGGAACTCTGCAGGTTCT
+
AAAAAAAAFFFFGFGF3F1BGBHHG0000AEEAAFE?EFGFHHHHGGEFEEGEHGCHHF>/E?GG/EGGGE0GFHGGG?HCAGHHF/<BG<<<CHB1F1?FG/GC?<1-.>-A0.--<-=/000;0:G00;.;.AC-.AA./;.FB9/9BBA.0CA.C?---;--@-A-;F/BFFBF/FBF//////B//9/B/-ABF-B/AB-BF/9////B/99BB//;9/-9-9--;/9F/BBFB//9//;/F-F/9;
@M05620:37:000000000-D9766:1:1101:16698:7490 1:N:0:49
AGTGCCAGCTCTCAATCGCACAGGGGACCCAGGGCCTGGCCCCTCCATCCAGAAAACCTATGACCTCACCCGCTACCTGGAGCACCAACTCCGCAGCTTGGCTGGGACCTATGTGAGTATCCAGCGTAGGAATCTGGGAGTTGGGGAGGAGTGAGGAGTTGGGGAAAGACAGTCCTAACCGTGGAGGGTTCTGGTAAATGATGGGGTGAGGAGGGGCTCTTTGGCTCCCACCAGTCCCCCTGTCTGGTCTA
+
CCCCCFFFCFFFGGGGGGGGGGHHGGGGGGHHGGGGGGHHHHGHGGHHHHHHHHHHHGHHHHHHHHHHHHHGGGGGHHHHHHHHHHHHGHHHGGGGGHHHGHHGGGHHGHHHHHHHHHHHHHHHHGGGGGHHHHHHHHHGGHGHGGGGGGGHGHHHHGHHHHGGGGHHHHHHHHHHHHHHGGGGGGGGEGGGGGFGGGGGGGGGGGFFFFFFFFFFFFFFFFFFFFFFFFFFFFFFFFFFFFFFFFFFFFB
@M05620:37:000000000-D9766:1:1101:14281:7546 1:N:0:49
ACCACACCTTCTACAATGAGCTGCGTGTGGCTCCCGAGGAGCACCCCGTGCTGCTGACCGAGGCCCCCCTGAACCCCAAGGCCAACCGCGAGAAGATGACCCAGGTGAGTGGCCCGCTACCTCTTCTGGTGGCCGCCTCCCTCCTTCCTGGCCTCCCGGAGCTGCGCCCTTTCTCACTGGTTCTCTCTTCTGCCGTTTTCCGTAGGACTCTCTTCTCTGACCTGAGTCTCCTTTGGAACTCTGCAGGTTCT
+
?AAABAABFFFFFGGFGGGFFGH4EEGGHFHHFGGGGGG?EHHHHGEEBEEEFFGHHGHGEG?FFE>EGGGHHG?EGGGFCGHECFEEDCGGCDGHFFFGC?FCFFFHHGG/<FGGCGC@HHHHHGHHFGHGHHG?@GAGFCFDBBBFFGGGGGGGGA??-AFGGGBD@BFF/FFFFFFBFFFFFFFFFFFFFF?DAFFFFFFFFAFFFFFFB/B//FBFFFFFEBFFFFFBFFFFBFFFFFFFFFF9FFB
@M05620:37:000000000-D9766:1:1101:21882:7582 1:N:0:49
ACCACACCTTCTACAATGAGCTGCGTGTGGCTCCCGAGGAGCACCCCGTGCTGCTGACCGAGGCCCCCCTGAACCCCAAGGCCAACCGCGAGAAGATGACCCAGGTGAGTGGCCCGCTACCTCTTCTGGTGGCCGCCTCCCTCCTTCCTGGCCTCCCGGAGCTGCGCCCTTTCTCACTGGTTCTCTCTTCTGCCGTTTTCCGTAGCACTCTCTTCTCTGACCTGAGTCTCCTTTGGAACTCTGCAGGTTCT
+
AAAABABBFFFFGFGGGGGFGDCF2E2EFDFGFFGE2EE2AFFHHGECA1EFDDGGHHHGEEEFGFGGGGGFFHHGGGGHGHHHHGGEGGGGGGFHHH2GHHGHACGGC?FFGHGGG-<CGDGHEDGHFGH.CCCGFFGHGFHGHFFFGGEGGEGFEE-;-;FBF-@FFFFFFFFEFFFFFFFFFFFFFFFFFFCFFFFFFDBFA./;BFFFFFF/:BFFFFFFFFF/BFFFFFFFFFBBFFFFFF.FFFF
@M05620:37:000000000-D9766:1:1101:16428:7588 1:N:0:49
ACCACACCTTCTACAATGAGCTGCGTGTGGCTCCCGAGGAGCACCCCGTGCTGCTGACCGAGGCCCCCCTGAACCCCAAGGCCAACCGCGAGAAGATGACCCAGGTGAGTGGCCCGCTACCTCTTCTGGTGGCCGCCTCCCTCCTTCCTGGCCTCCCGGAGCTGCGCCCTTTCTCACTGGTTCTCTCTTCTGCCGTTTTCCGTAGGACTCTCTTCTCTGACCTGAGTCTCCTTTGGAACTCTGCAGGTTCT
+
CBCCCBBBFFFFGGGGGGDGGGHHGGGBCEHHHGGGGGGGGHHHHGGGGGGGHHGHHHHGGGGGGGGGGGGGHHHGGGGHGHHHHGGGGGDGGGHHHGHHHHHHGHHBGHHGGHHGGGGGHHHHHHHHHHHGHHGGGGGHGHHGHGGGGGGGGGGGGGG@FGGGGGFFFFFFFFFFFFFFFFFFFFFFFFFFFFFFFFFFFFFFFFFFFFFFFFFFFFFFFFFFEFFFFFFFFFFFFFFFFFFFFFFFFFF
@M05620:37:000000000-D9766:1:1101:21862:7591 1:N:0:49
ACCACACCTTCTACAATGAGCTGCGTGTGGCTCCCGAGGAGCACCCCGTGCTGCTGACCGAGGCCCCCCTGAACCCCAAGGCCAACCGCGAGAAGATGACCCAGGTGAGTGGCCCGCTACCTCTTCTGGTGGCCGCCTCCCTCCTTCCTGGCCTCCCGGAGCTGCGCCCTTTCTCACTGGTTCTCTCTTCTGCCGTTTTCCGTAGGACTCTCTTCTCTGACCTGAGTCTCCTTTGGAACTCTGCAGGTTCT
+
BCCBCCCCFFFFGGGGGGGGGGHGGGGGHGHHHGGGGGGGGGHHHGGGFGGGHHHHHHHGGGGGGGGGGGGHHHHGGGGHGHHHHGGGGGGGGGHHHHHHHHHHGHHHHHHGGHHGGGGGHHHHHHHHHHHGHHGGGGGHGHHGHGGGGGGGGGGGGGGGGGGGGGFFFFFFFFFFFFFFFFFFFFFFFFFFFFFFFFFFFFFFFFFFFFFFFFFFFFFFFFFFFFFFFFFFFFFFFFFFFFFFFFFFFFF
@M05620:37:000000000-D9766:1:1101:22976:7677 1:N:0:49
AGTGCCAGCTCTCAATCGCACAGGGGACCCAGGGCCTGGCCCCTCCATCCAGAAAACCTATGACCTCACCCGCTACCTGGAGCACCAACTCCGCAGCTTGGCTGGGACCTATGTGAGTATCCAGCGTAGGAATCTGGGAGTTGGGGAGGAGTGAGGAGTTGGGGAACGACAGTCCTAACCGTGGAGGGTTCTGGTAAATGATGGGGTGAGGAGGGGCTCTTTGGCTCCCACCAGTCCCCCTGTCTGGTCTA
+
>A>3>DFFBFFFGGGGGGFCGFHCEAEEEEHEFEG2ECEFHHGGGGHFHHFHFHH2BAGHBGHHHHHHHGHEE@EEHFDHGHHHHHAHGHFGFGFGGHHHGHHGGGGHGHBDGGF3BF3GHHDHHGGDFGE2CGHHHFFFGHHBGG.@@.>FHDGG0CGHHBCC.;.:.;-AGHFG09FGCGEG.CDGEFGGGGGFFFGGBFFEFFAB?FFEFBFFFFFFFEFFFFFFF.AD?FFFFFFFFFFFFFBBBB9
@M05620:37:000000000-D9766:1:1101:5634:7684 1:N:0:49
ACCACACCTTCTACAATGAGCTGCGTGTGGCTCCCGAGGAGCACCCCGTGCTGCTGACCGAGGCCCCCCTGAACCCCAAGGCCAACCGCGAGAAGATGACCCAGGTGAGTGGCCCGCTACCTCTTCTGGTGGCCGCCTCCCTCCTTCCTGGCCTCCCGGAGCTGCGCCCTTTCTCACTGGTTCTCTCTTCTGCCGTTTTCCGTAGGACTCTCTTCTCTGACCTGAGTCTCCTTTGGAACTCTGCAGGTTCT
+
AAA1>AAAFFFFGDGD3FBDGBGGG0AAA0BB1BFAAEEGGHHHHGGGC/BFHHFAGHFE/FGGG/EGGGG0G1FGGG>G//FGHG//BCC/@CFC1F1?GHFGFHHFCG1FGHHGCGGGHHFFHHHDHH/.CHGCCGCCGHHCHFBFG0CFG0CE.CA@GGGGE-;B-@/9FFFFF/BFFFFFFF9BFFFFFF@BBFFFFFFFFFFFEFFFFFFFFFFFFFFF/BFFFFFFFFFFFFFFFFFFFFFFFFF
@M05620:37:000000000-D9766:1:1101:23261:7689 1:N:0:49
ACCACACCTTCTACAATGAGCTGCGTGTGGCTCCCGAGGAGCACCCCGTGCTGCTGACCGAGGCCCCCCTGAACCCCAAGGCCAACCGCGAGAAGATGACCCAGGTGAGTGGCCCGCTACCTCTTCTGGTGGCCGCCTCCCTCCTTCCTGGCCTCCCGGAGCTGCGCCCTTTCTCACTGGTTCTCTCTTCTGCCGTTTTCCGTAGGACTCTCTTCTCTGACCTGAGTCTCCTTTGGAACTCTGCAGGTTCT
+
DDDDDCCCFFFFGGGGGGGGGGHHGGGGEDHHHGGGGGGGGHHHHGGGGGGGHHGHHHHGGGGGGGGGGGGHGHHGGGGHGHHHHGGGGGGGGGHHHHHHHHHHGHHHHHHGGHHGGGGGHHHHHHHHHHHGHHGGGGGHGHHGHGGGGGGGGGGGGGGFGGGGGGFFFFFFFFFFFFFFFFFFFHFFFFFFFFFFFFFHFFFFFFFFFFFFFHHFFFFFFFFFFFFFFFFFFHHFFFFFFFFFFFFFFFF
@M05620:37:000000000-D9766:1:1101:4643:7730 1:N:0:49
ACCACACCTTCTACAATGAGCTGCGTGTGGCTCCCGAGGAGCACCCCGTGCTGCTGACCGAGGCCCCCCTGAACCCCAAGGCCAACCGCGAGAAGATGACCCAGGTGAGTGGCCCGCTACCTCTTCTGGTGGCCGCCTCCCTCCTTCCTGGCCTCCCGGAGCTGCGCCCTTTCTCACTGGTTCTCTCTTCTGCCGTTTTCCGTAGGACTCTCTTCTCTGACCTGAGTCTCCTTTGGAACTCTGCAGGTTCT
+
AAA>AAAAFFFFGFGFAGGFGCHGGA0ABAGH1FFEEGGGGHHHHGGGGEFGHHHFHHHG/FGGG/EGGGG0GCGGGG/F//GGHG//BCB<@FCG1F1FGHEFFHHGHHFGGHH?CGGGHHGHHHHBHHG.GHGGGGCHGHHGBGGGG0CGG0CEACAAGGGGG?=F-@BFFFFFFBFFFFFFFFFFFFFFFF@BFFFFFFFFFFFFFFFFFFFFFFFFFFFF/FFFFFFFFFFFFFFFFFFFFFFFFFF
@M05620:37:000000000-D9766:1:1101:16021:7807 1:N:0:49
AGTGCCAGCTCTCAATCGCACAGGGGACCCAGGGCCTGGCCCCTCCATCCAGAAAACCTATGACCTCACCCGCTACCTGGAGCACCAACTCCGCAGCTTGGCTGGGACCTATGTGAGTATCCAGCGTAGGAATCTGGGAGTTGGGGAGGAGTGAGGAGTTGGGGAAAGACAGTCCTAACCGTGGAGGGTTCTGGTAAATGATGGGGTGAGGAGGGGCTCTTTGGCTCCCACCAGTCCCCCTGTCTGGTCTA
+
AAAAAFFF@FFFGGGGGGGCEFHFGFGGEGFH2EEFCFHHCHGHGGHHHHHHHHHHHGHHHHGHHHHGHHHGE>EEHHGHGGHGFHFGFHHHEG@GGHHHFFHA//BBF2?GHHHHHH3BGDFGHGDAB<GHHHHHHGHFDHHHGGGGGG.<CGFHH?GHHHGGFGHHHHHHFHHHHHHHGGFGFGGG;FFGGG;0FFGGGGGGFGFFFF?/AAD-;9EFFFFFFFFFFFFFFFFFFFFFFFFFFB9BBF;
@M05620:37:000000000-D9766:1:1101:20706:7819 1:N:0:49
AGTGCCAGCTCTCAATCGCACAGGGGACCCAGGGCCTGGCCCCTCCATCCAGAAAACCTATGACCTCACCCGCTACCTGGAGCACCAACTCCGCAGCTTGGCTGGGACCTATGTGAGTATCCAGCGTAGGAATCTGGGAGTTGGGGAGGAGTGAGGAGTTGGGGAAAGACAGTCCTAACCGTGGAGGGTTCTGGTAAATGATGGGGTGAGGAGGGGCTCTTTGGCTCCCACCAGTCCCCCTGTCTGGTCTA
+
A?>ABFFFBFFFFGGGGGGGAEFHGGGGGFHHGGGGGDHFGHGHGGEHHHHFHFBHHGFGHHHHHHHGHHHGGGGGHGHHHGHHFHHHGHHHGGGGEHHHGHHGGGGHGHHHHHHGHHHHHHGHHGGGGGHHHHHFHHHGGHHHGGGGGGGHHHHHHGHHHHGGGGHHHHHHHHHHHHHHGGFGGGGGCFGGGGFGGGGGGGGGGGFBFFFFFFBBBBFFFFFFFFFFFFFFFFFFFFFFBFFFFFFFFF9
@M05620:37:000000000-D9766:1:1101:26957:7847 1:N:0:49
ACCACACCTTCTACAATGAGCTGCGTGTGGCTCCCGAGGAGCACCCCGTGCTGCTGACCGAGGCCCCCCTGAACCCCAAGGCCAACCGCGAGAAGATGACCCAGGTGAGTGGCCCGCTACCTCTTCTGGTGGCCGCCTCCCTCCTTCCTGGCCTCCCGGAGCTGCGCCCTTTCTCACTGGTTCTCTCTTCTGCCGTTTTCCGTAGGACTCTCTTCTCTGACCTGAGTCTCCTTTGGAACTCTGCAGGTTCT
+
3A3ABAABFFFFFGGDDGGGGGHCEFGGH2GHHGG?FGGCFHHHHGCG11EFGE3FFFGGGGEGEG/EGGGHHHCEGGGEGHHH/FGGG/CGCAGHHBBHHGHGFHHHHHHGG0?CGGGGHHHHHHHHHHHGHHGGG.DHGHHGHBFG0C/FFGFGGGGGGG?BFGBFBBFFFFFFFFFFF/BFFFFFFFFFFFBFFFFFFFFFFFFFFFFFFF/BFB/BFFFFFFFFFFF/FFFFFFFFFFFFFF.:/BB
@M05620:37:000000000-D9766:1:1101:24255:7853 1:N:0:49
ACCACACCTTCTACAATGAGCTGCGTGTGGCTCCCGAGGAGCACCCCGTGCTGCTGACCGAGGCCCCCCTGAACCCCAAGGCCAACCGCGAGAAGATGACCCAGGTGAGTGGCCCGCTACCTCTTCTGGTGGCCGCCTCCCTCCTTCCTGGCCTCCCGGAGCTGCGCCCTTTCTCACTGGTTCTCTCTTCTGCCGTTTTCCGTAGGACTCTCTTCTCTGACCTGAGTCTCCTTTGGAACTCTGCAGGTTCT
+
ABAABBBBCFFFGGGGFGGFGFHFGFEEAAGHFGGGDGGGCHHHHGGGFGGGGHFHHHGGCGCGGEGGGGGHHHHGGFGHFEHHHGGGGCCF?DGGDDGHHHGF/FG1FFGGGGHGGGGGHHHGHHHFHHHGGHGCCGGHGHFFBFGGGFGFFGGEEFFGAC.BFGFFFDFFFFFFFFFFFFFFFFFFFFFFFFFDDFFFFFF?DFFFFFFFFFFFFFFFFFFF/FFFFFFFFFFFFFFFFFFFFFFFFFF
@M05620:37:000000000-D9766:1:1101:17050:7866 1:N:0:49
ACCACACCTTCTACAATGAGCTGCGTGTGGCTCCCGAGGAGCACCCCGTGCTGCTGACCGAGGCCCCCCTGAACCCCAAGGCCAACCGCGAGAAGATGACCCAGTTGAGTGGCCCGCTACCTCTTCTGGTGGCCGCCTCCCTCCTTCCTGGCCTCCCGGAGCTGCGCCCTTTCTCACTGGTTCTCTCTTCTGCCGTTTTCCGTAGGACTCTCTTCTCGGACCTGAGTCTCCTTTGGAACTCTGCAGGTTCT
+
DDCCDDCDFFFFGGGGGGGGGGHHGGGEHGHHHGGGGGGGGHHHHGGGGGGGHHGHHHHGGGGGGGGGGGGHHHHGGGGHGHHHHGGGGGGG</F22?2FGG/?1?1=FHHGGFC<CG@D<<GDGHH00=/.<<-CCDGHGHHGCGCFC0/FAFFEE.-9-@.0B-9D><FFFFFFFF:/<FFBBFFBFFF0FB>DFFFFBDF.9.0BFFBBBBFFF.BDFFFFBFBFB<BF0F0FFFFFB0BFFFFF<F<
@M05620:37:000000000-D9766:1:1101:21405:7887 1:N:0:49
AGTGCCAGCTCTCAATCGCACAGGGGACCCAGGGCCTGGCCCCTCCATCCAGAAAACCTATGACCTCACCCGCTACCTGGAGCACCAACTCCGCAGCTTGGCTGGGACCTATGTGAGTATCCAGCGTAGGAATCTGGGAGTTGGGGAGGAGTGAGGAGTTGGGGAAAGACAGTCCTAACCGTGGAGGGTTCTGGTAAATGATGGGGTGAGGAGGGGCTCTTTGGCTCCCACCAGTCCCCCTGTCTGGTCTA
+
ABBBAFFFBFFFGDGGGGGGGGHCGGEFGGHHGGEFEGHHHHGHGGHHHGFHHHHFGGHHHGHHHGHHHHHGGE@EGHGHBGHHHH1?EHHHEGGGGHHHGGHGGGHHGHHHHHHHHHHHHHHHHGG?DGHHHHHHHHFGGHHHGGEGGDEHHDGHBFHHHHGGGDEHHHHHHHHHHHHHGGGGAFGGGGGGGGGGGGGGGGGGGGFFFFFFFFFFFFFFFFFFFFFFF.FFEFFFFFFFFFFFFFEFFF/
@M05620:37:000000000-D9766:1:1101:5755:7936 1:N:0:49
AGTGCCAGCTCTCAATCGCACAGGGGACCCAGTGCCTGGCCCCTCCATCCAGAAAACCTATGACCTCACCCGCTACCTGGAGCACCAACTCCGCAGCTTGGCTGGGACCTATGTGAGTATCCAGCGTAGGAATCTGGGAGTTGGGGAGGAGTGAGGAGTTGGGGAAAGACAGTCCTAACCGTGGAGGGTTCTGGTAAATGATGGGGTGAGGAGGGGCTCTTTGGCTCCCACCAGTCCCCCTGTCTGGTCTA
+
>>>3>DDFBCCFGGGGGGG2A2BABABAEBAF3BBBDFGHHGGHEG2FGFFFHBGBFEHHFFHHH5FEGHHEE0>>GGFG2BFHFH11?FG3>?@E>GBFEGGGGGHHGHHHHHHHGGHHHHHFFG?<BFHHHHHHHH0FEHHHGG?CGACGG1FG<CGHGHGGGGHHGHGGHHHHHHHHGCFCEAGG;;FGFGCFGGGGGGGGGGGFFFFFFFFFFFFFFFFFFFFFFFFFFFFFFFFFFFFFFFFBBFB
@M05620:37:000000000-D9766:1:1101:5753:7957 1:N:0:49
AGTGCCAGCTCTCAATCGCACAGGGGACCCAGGGCCTGGCCCCTCCATCCAGAAAACCTATGACCTCACCCGCTACCTGGAGCACCCACTCCGCAGCTTGGCTGGGACCTATGTGAGTATCCAGCGTAGGAATCTGGGAGTTGGGGAGGAGTGAGGAGTTGGGGAAAGACAGTCCTAACCGTGGAGGGTTCTGGTAAATGATGGGGTGAGGAGGGGCTCTTTGGCTCCCACCAGTCCCCCTGTCTGGTCTA
+
ABAAAFFFCFFFG4GFGGGCGCHGGEFGGGHHBEEEGGHHHHGHGGHHHHHHHHHHHGHHHHHHHFGHHHHEE>>EHGGGBFGHHH11?GHBEFCGGHHHGHHGGGHHGHHHHHFGFFHHHHFHHGGAB/>FGHHHHH0FGHHHGG.CG.CGH0GEFFHHHHGGGDGHEGGHHHHHHBHGGGGGAEGGGGGGGGFGGGGGGGGGGFFFFFFFFFFFFFFFFFFFFFFFFFFFFFFFFFFFCEFFFFFFFFB
@M05620:37:000000000-D9766:1:1101:20340:7962 1:N:0:49
ACCACACCTTCTACAATGAGCTGCGTGTGGCTCCCGAGGAGCACCCCGTGCTGCTGACCGAGGCCCCCCTGAACCCCAAGGCCAACCGCGAGAAGATGACCCAGGTGAGTGGCCCGCTACCTCTTCTGGTGGCCGCCTCCCTCCTTCCTGGCCTCCCGGAGCTGCGCCCTTTCTCACTGGTTCTCTCTTCTGCCGTTTTCCGTAGGACTCTCTTCTCTGACCTGAGTCTCCTTTGGAACTCTGCAGGTTCT
+
CCDDDCDDFFFFGGGGGGGGGGHHGGGGHGHHHGGGGGGGGHHHHGGGGGGGHHHHHHHGGGGGGGGGGGGHHHHGGGGHGHHHHGGGGGGGGGHHHHFHHHHHG1FGHHHGGHHGGGGGHHHHHHHFHHHGHH?GGGGHGHHGHGGGGGGGGGGGGGCGGGGGGGFFFFFFFFFFFHFFFFFFFFFFFFFFFFFFFFFHFFFFFDFFFFFFFHHHFFFFFFE/:FFFFFFFFHFFFFFFFFFFFFFFFFF
@M05620:37:000000000-D9766:1:1101:5232:8021 1:N:0:49
ACCACACCTTCTACAATGAGCTGCGTGTGGCTCCCGAGGAGCACCCCGTGCTGCTGACCGAGGCCCCCCTGAACCCCAAGGCCAACCGCGAGAAGATGACCCAGGTGAGTGGCCCGCTACCTCTTCTGGTGGCCGCCTCCCTCCTTCCTGGCCTCCCGGAGCTGCGCCCTTTCTCACTGGTTCTCTCTTCTGCCGTTTTCCGTAGGACTCTCTTCTCTGACCTGCGTCTCCTTTGGAACTCTGCAGGTTCT
+
CCCCCCCAFFFFGGGGGGFGGGHHGGGBEEHHHFFEDFGGGHHHHGGFGGGGHHHHHHHGGGGGGGGGGGGHHHHGGGGHGHHHHGGGGG/BDGHFHHHHHHHHFHHFHHHGGHHGGGGGHHHHHHHHHHHGHHGGGGGHGHHGHGGGGGGGGGGGGGG;@DGGGGFFFFFFFFFFFFFFFFFFFFFFFFFFFFFFFFFFFFFFFFFFFFFFFFFFFFFFFFFF.CFFFFFFFFFFFFFFFFFFFFFFFFF
@M05620:37:000000000-D9766:1:1101:23053:8058 1:N:0:49
AGTGCCAGCTCTCAATCGCACAGGGGACCCAGGGCCTGGCCCCTCCATCCAGAAAACCTATGACCTCACCCGCTACCTGGAGCACCAACTCCGCAGCTTGGCTGGGACCTATGTGAGTATCCAGCGTAGGAATCTGGGAGTTGGGGAGGAGTGAGGAGTTGGGGAAAGACAGTCCTAACCGTGGAGGGTTCTGGTAAATGATGGGGTGAGGAGGGGCTCTTTGGCTCCCACCAGTCCCCCTGTCTGGTCTA
+
BCABCFFFCFFFGGGGGGGGGGHGGGGGGGHHGGGGGGHHHHGHGGHHHHHHHHHHHGHHHHHHHHHHHHHGGGGGHHHHHHHHHHHHGHHHGGGGGHHHGHHGGGHHGHHHHHHHHHHHHHHHHGGGGGHHHHHHHHHGGHHHGGGGGGGHHHHHHGHHHHGGGGHHHHHHHHHHHHHHGGGGGGGGEFGGGGGGGGGGGGGGGGFFFFFFFFFFFFFFFFFFFFFFFFFFFFFFFFFFFFFFFFFFFFB
@M05620:37:000000000-D9766:1:1101:12630:8066 1:N:0:49
AGTGCCAGCTCTCAATCGCACAGGGGACCCAGGGCATGGCCCCTCCATCCAGAAAACCTATGACCTCACCCGCTACCTGGCGCACCAACTCCGCAGCTTGGCTGGGACCTATGTGAGTATCCAGCGTAGGAATCTGGGAGTTGGGGAGGAGTGAGGAGTTGGGGAAAGACAGTCCTAACCGTGGAGGGTTCTGGTAAATGATGGGGTGAGGAGGGGCTCTTTGGCTCCCACCAGTCCCCCTGTCTGGTCTA
+
111>>B11A1CBAF3BBA11EEBCAEEEE0A0AA0/BA00BAEFBE01DBBFGB1BAEFFGFGEBDACFGH>E/>>GHBF0>E/>>B?EBBFEECGECGEEHHF??CFEHEHHHHBFHFGHHHHHGEGGG1GHFGHHEGFCFFHGGECCCEFFFHHGGHHEF-::AGHHHHFHHGGFBFGAAE@GGGG9AAFBF;FGGGGGGFFFFB@FFFFFF--@-AFFFFFFFBEFFF-EFFFFFFF@EFFFF/9FF/
@M05620:37:000000000-D9766:1:1101:12624:8085 1:N:0:49
AGTGCCAGCTCTCAATCGCACAGGGGACCCAGGGCCTGGCCCCTCCATCCAGAAAACCTATGACCTCACCCGCTACCTGGAGCACCAACTCCGCAGCTTGGCTGGGACCTATGTGAGTATCCAGCGTAGGAATCTGGGAGTTGGGGAGGAGTGAGGAGTTGGGGAAAGACAGTCCTAACCGTGGAGGGTTCTGGTAAATGATGGGGTGAGGAGGGGCTCTTTGGCTCCCACCAGTCCCCCTGTCTGGTCTA
+
BBBBBFFFBFFFGDGGGGGCGGHGGGGGGGHHFGGGGGHHHHGHGGHHHHHHHFHHHGHHHHHHHHHHHHHGGEEEHHHHHHHHHHFHGHHHGGGGGHHHGHHGGGHHGHHHHHHHHHHHHHHHHGGGGGHHHHHHHHGGGHHHGGGGGGEGHGHHHGHHHHGGGGHHHHHHHHHHHHHHGGFGFGGGEGGGGGFGGGGGGGGGGGFFFFFFFFFFFFFFFFFFFFFFFFFFFFFFFFFFFFFFFFFFFFB
@M05620:37:000000000-D9766:1:1101:13481:8087 1:N:0:49
AGTGCCAGCTCTCAATCGCACAGGGGACCCAGGGCCTGGCCCCTCCATCCAGAAAACCTATGACCTCACCCGCTACCTGGAGCACCAACTCCGCAGCTTGGCTGGGACCTATGTGAGTATCCAGCGTAGGAATCTGGGAGTTGGGGAGGAGTGAGGAGTTGGGGAAAGACAGTCCTAACCGTGGAGGGTTCTGGTAAATGATGGGGTGAGGAGGGGCTCTTTGGCTCCCACCAGTCCCCCTGTCTGGTCTA
+
>ABBBFFFBFFFGFGGGGGGGGHHGEFGGGHHGGGGFGHHHHGHGGHHHHHHHHHHHGHHHHGHHHFHHHHGGEGGHHHGHGGFHHHHGHHHGGCFGGHHGHHGGGHHGHHHHHHHHHHHHHHHHGEGGGHHHHHHHHHGGHHHGGGGGGGHHHHHHGHHHHGGGGHHHHHHHHHHHHHHGGGGGGGGEFGGGGFGGGEGGGGGGGFFFFFFFFFFFFFFFFFFFFFFFFFFFFFFFFFFFFFFFFFFBF/
@M05620:37:000000000-D9766:1:1101:14199:8094 1:N:0:49
ACCACACCTTCTACAATGAGCTGCGTGTGGCTCCCGAGGAGCACCCCGTGCTGCTGACCGAGGCCCCCCTGAACCCCAAGGCCAACCGCGAGAAGATGACCCAGGTGAGTGGCCCGCTACCTCTTCTGGTGGCCGCCTCCCTCCTTCCTGGCCTCCCGGAGCTGCGCCCTTTCTCACTGGTTCTCTCTTCTGCCGTTTTCCGTAGGACTCTCTTCTCTGACCTGAGTCTCCTTTGGAACTCTGCAGGTTCT
+
CCDCCDCCFFFFGGGGGGGGGGHHGGGEDGHHHGGGGGGGGHHHHGGGGGGGGHHHHHHGGGGGGGGGGGGHGHHGGGGHGHHHHGGGGGGGGGHHHHHHHHGHGHHGHHHGGHHGGGGGHHHHHHHHHHHGHHGGGGGHGHHGHGGGGGGGGGGGGGGCGGGGGGFFFFFFFFHFFFFFFFFFHHFFHHHHFFFFFFFHFFFFFFFFFFFFFHHHFFFFFFHFEFFFFFFFFHHFFFFFFHHFFFFFFFF
@M05620:37:000000000-D9766:1:1101:5245:8105 1:N:0:49
ACCACACCTTCTACAATGAGCTGCGTGTGGCTCCCGAGGAGCACCCCGTGCTGCTGACCGAGGCCCCCCTGAACCCCAAGGCCAACCGCGAGAAGATGACACAGGAGCGTGGCCCGACACCTCCTGTGGTGGCCGCCTCCCTCCCTCCTCGCCTCCCAGCGGCGCGCCCTCTCACACTGGCTCTCTCCTCTGCCGTTTTCCGTAACACTCTCCTCTCTGACCAGCCTCTTCTTTAGATCTCCACAGGATCT
+
AABBBBBAFFFFGGGGGGGBGBGFGFGEHGHFHFGGFGGGGHHFHGGGAEEFFHFHHHFGEGGGGGGGGGGHHHHGGGGHGHHHHGGGGGGGCGHFHHHHB22?F0C/AC/<C0FCC-<-CGC.</=CHG...C@-;.C.EB/..99.;/9-:.A.;/;AA--;@=A-99.;F/;//;9B.FFFFFB/BB/9//>AD/://.9.../;9BB9/;BF9//////;..;B9/9:/F/9:/;B;//.9;9.9/B
@M05620:37:000000000-D9766:1:1101:11866:8152 1:N:0:49
GAGGCTGCTTTGGAAGAAACTGACAAGCCAGGGACACAAGATCGGAAGAGCACACGTCTGGACTCCAGTCACCTTCAGGAATCTCGTATGCCGTCTTCTGCTTGAAAAAAAAAAAAAGGAAAAAAGATAACAAAACGAAACCAACGGAATACAAGACCTAGGAGAAGAAAGGCAGGTAAGAAAGAAGAAGGCGGTATAGGACTAGGGCGGATTGAATGGAACAGAAAGTAACGAAGGACCGAGAACCAGGC
+
>A>A>AFACBD4F4BFCGBGGFF4BB4AFEFGFFBFGHGGFHFFGD2ECBBFF2F0BBCF3BBGB33BFFFA3BF33D3BBG3DBBBEG3BB>EEF1BFGBBB31B?DGFEECF/////?0000/..111111000-...-..<..-...00;00:/;000/0/..9////....-.00090///.////..---..//////9//..----..//://///./////////........--9-./.....
@M05620:37:000000000-D9766:1:1101:19334:8197 1:N:0:49
AGTGCCAGCTCTCAATCGCACAGGGGACCCAGGGCCTGGCCCCTCCATCCAGAAAACCTATGACCTCACCCGCTACCTGGAGCACCAACTCCGCAGCTTGGCTGGGACCTATGTGAGTATCCAGCGTAGGAATCTGGGAGTTGGGGAGGAGTGAGGAGTTGGGGAAAGACAGTCCTAACCGTGGAGGGTTCTGGTAAATGATGGGGTGAGGAGGGGCTCTTTGGCTCCCACCAGTCCCCCTGTCTGGTCTA
+
AAAAAFFFAFFFG4GGGGGGGGHGGEFEEGHHCEFGGGHHGHGCEGHHHHBGFHHAFEGFHHHHHHHHHFFFG>EEHGFGBGHHHHA?EGFHEGGEEHEGGFH///BFE22BFGGHHH3FH33?CD</>/@@GHFFHG0?<?GFGG.@G..>C0DGC<CCGHGF..CHHFBGHHGHHBCG-EFG.CDGGGGGGG0CBFGFBGBFGDFF?F.99AF-9BFFFFFFFFFE.9FDAF9FBBFFFF/BBF/;9/;
@M05620:37:000000000-D9766:1:1101:5427:8216 1:N:0:49
AGTGCCAGCTCTCAATCGCACAGGGGACCCAGGGCCTGGCCCCTCCATCCAGAAAACCTATGACCTCACCCGCTACCTGGAGCACCAACTCCGCAGCTTGGCTGGGACCTATGTGAGTATCCAGCGTAGGAATCTGGGAGTTGGGGAGGAGTGAGGAGTTGGGGAAAGACAGTCCTAACCGTGGAGGGTTCTGGTAAATGATGGGGTGAGGAGGGGCTCTTTGGCTCCCACCAGTCCCCCTGTCTGGTCTA
+
>AABBFFFBFFFG4BFG2FFEGFGBEEGGGHHGGGGCBGGHHGHGGGHHHHHEFHHHGHGHGFHHHFHHHHEFFGGHHGBGGG?FHCGGHHHGF/@EBGHGHHE?FHHGHFHHHHGHFGHHHHHHG?EGGHHHHHHHHHGGHHHGGGGGGGHHGHHHDHHGHGGEFGHHHHHHHHHHHHHGDGGGGGG:FGGGGCFGGGFFBFGGGFFEFFFFFFFFFFFFFF/BFFFFFFFFFFFFFFFFFFFF9;;;/9
@M05620:37:000000000-D9766:1:1101:5407:8221 1:N:0:49
AGTCCCAGCTCTCCATCGCACAGGGTACCCAGAGCCTGGCCCCTCCATCCAGAAAACCTATGACCTCACCCGCTACCTGGTGCACCCCCTCCGCAGCTTGGCTGGGACCTATGTGAGTATCCAGCGTAGGAATCTGGGCGTTGGGGCGGCGTGCGGCGTTGGGGCCAGCCAGTCCTAACCGTGGAGGGTTCTGGTAAATGATGGGGTGAGGAGGGGCTCTTTGGCTCCCACCAGTCCCCCTGTCTGGTCTA
+
>>11>BB1CFFFGGGB1AA1A0F0FA0BBBBF0ABBBBGHGHGGGGHHHBFGGHHABEGA1ADGH1BFHGF/>/>>GF@B1BBFGHG>>E>//?/>>B1B>FGGGGHHGHGHHHG2FFHHHHFGHGG?BE@>FHHHHH/CGGGHGG.CG:;;AAAG-A=@@F@@---9-;::FFFFFFFF@BF@-;B@-AFFFFFFFFFFFFFFF?;@AFFBBB@@@@FFFFFFFFFEFBFFFFFFFFFF@FFFFFFFFFB
@M05620:37:000000000-D9766:1:1101:13902:8264 1:N:0:49
GAGGCTGCTTTGGACAAGCCAGGGACAAAAGATCGGAAGAGCACACGTCTGAACTCCAGTCACATTCAGAAATCTCGTATGCCGTCTTCTGCTTGAAAAAAAAAAAAACTATTTGATTATCCAGCGTCGTCCTCTGGTCTTTGGGGCTGAATGCGTCTTTGGTGCCATCCCGTCCTCACCGTGGAGGGTACTGGTACCTGATGTTGTGCTTCTGGGCTCTTTGGCTCCCCCCAGTCCCCCTTTCTTTTCTC
+
>>>>A1C>CF@F1GGF1FGGGBFEBFGHHAFEGGHE0FFAGHHHEHGGHFFFHFHHH1BDFFFGFGHHGHHBA1DDBBEGHFHE>EFFHHHHGBB011F0E>/<//<//1122@>>2@22@121</A/<@..<<<<1<11>1=>.-<-..0<<0:.:..;;/:.0/;0:G.;=EGB00C9AFE9..9-9/:0;/9///;B/;//;B-;///////----/BBF/B//;?B?---;9BBE-@-/9//:/9//
@M05620:37:000000000-D9766:1:1101:14692:8279 1:N:0:49
ACCACACCTTCTACAATGAGCTGCGTGTGGCTCCCGAGGAGCACCCCGTGCTGCTGACCGAGGCCCCCCTGAACCCCAAGGCCAACCGCGAGAAGATGACCCAGGTGAGTGGCCCGCTACCTCTTCTGGTGGCCGCCTCCCTCCTTCCTGGCCTCCCGGAGCTGCGCCCTTTCTCACTGGTTCTCTCTTCTGCCGTTTTCCGTAGGACTCTCTTCTCTGACCTGAGTCTCCTTTGGAACTCTGCAGGTTCT
+
BCCCCCCBFFFFGGGGGGGGGGHHGGGGHGHHHGGGGGGGGHHHHGGGGGGGHHHHHHHGGGGGGGGGGGGHHHHGGGGHGHHHHGGGGGGGGGHHHHHHHHCGGHHHHHFGGHHGGGGGHHHHHHHFGHEGHHGGGGGHGHHGHGGGGGGGGGGGGGGGGGGGGGFFFFFFFFFFFFFFFFFFFFFFFFFFFFFFFFFFFFFEDFFFFFFFFFFFFFFFFFFFFFFFFFFFFFFBBFFFFFFFFFFFFFF
@M05620:37:000000000-D9766:1:1101:14714:8284 1:N:0:49
ACCACACCTTCTACAATGAGCTGCGTGTGGCTCCCGAGGAGCACCCCGTGCTGCTGACCGAGGCCCCCCTGAACCCCAAGGCCAACCGCGAGAAGATGACCCAGGTGAGTGGCCCGCTACCTCTTCTGGTGGCCGCCTCCCTCCTTCCTGGCCTCCCGGAGCTGCGCCCTTTCTCACTGGTTCTCTCTTCTGCCGTTTTCCGTAGGACTCTCTTCTCTGACCTGAGTCTCCTTTGGAACTCTGCAGGTTCT
+
CDDDDDCCFFFFGGGGGGGGGGHHGGGGHGHHHGGGGGGGGHHHHGGGGGGGHHHHHHHGGGGGGGGGGGGHGHHGGGGHGHHHHGGGGGGGGGHHHHHHHFEGGFG=FF1/FAF<-<<>GHF0GHHHHHB.CGF-CAGEGHFA/0<FGBB?FBGGGDA-<AAFF?FDAFBFFFFE00BB0<FFFFF:FFFBFFDDF/9BBDFFD.0BFFFFBFFFF:<0BBFFB/BFF:<FFFFFFFFFF:0BBFF.<BB
@M05620:37:000000000-D9766:1:1101:12554:8337 1:N:0:49
ACCACACCTTCTACAATGAGCTGCGTGTGGCTCCCGAGGAGCACCCCGTGCTGCTGACCGAGGCCCCCCTGAACCCCAAGGCCAACCGCGAGAAGATGACCCAGGTGAGTGGCCCGCTACCTCTTCTGGTGGCCGCCTCCCTCCTTCCTGGCCTCCCGGAGCTGCGCCCTTTCTCACTGGTTCTCTCTTCTGCCGTTTTCCGTAGGACTCTCTTCTCTGACCTGAGTCTCCTTTGGAACTCTGCAGGTTCT
+
CCCCCBCCFFFFGGGGGGFGGGHHGGGEFFHHHGGGGGGGGHHHHGGGGGGGHHGHHHHGGGGGGGGGGGGHHHHGGGGHGHHHHGGGGGDGGGHHHHHHHHEGGHHDHHHGGHHGGGGGHHHHHHHHHHHGHHGGGGGHGHHGGGGGGGGGGGGGGGG@DGFGGGFFFFFFFFFFFFFFFFFFFFFFFFFFFFFFFFFFFFFFFFFFFFFFFFFFFFFFFFFF/BFFFFFFFFFFFFFFFFFFFFFFFFF
@M05620:37:000000000-D9766:1:1101:20344:8338 1:N:0:49
ACCACACCTTCTACAATGAGCTGCGTGTGGCTCCCGAGGAGCACCCCGTGCTGCTGACCGAGGCCCCCCTGAACCCCAAGGCCAACCGCGAGAAGATGACCCAGGTGAGTGGCCCGCTACCTCTTCTGGTGGCCGCCTCCCTCCTTCCTGGCCTCCCGGAGCTGCGCCCTTTCTCACTGGTTCTCTCTTCTGCCGTTTTCCGTAGGACTCTCTTCTCTGACCTGAGTCTCCTTTGGAACTCTGCAGGTTCT
+
ABBBBBBBFFFFGGGGGGGFGFHFGEFEGGHHHGGGGGGGGHHHHGGGGGGGHHHHHHHGGGGGGGGGGGGHHHGGGGGHGHHHHGGGGGDDCGHHHHHHHHHHFGHFHHHGGHHGGGGGHHHHHHHHHHHGHHGGGGGHGHHGHGGGGGGGGGGGGGCGGGGGGGFFFFFFFFFFFFFFFFFFFFFFFFFFFFFFFFFFFFFFFFFFFFFFFFFFFFFFFFFF/FFFFFFFFFFFFFFFFFFFFFFFFFF
@M05620:37:000000000-D9766:1:1101:23406:8355 1:N:0:49
AGTGCCAGCTCTCAATCTCACAGGGGACCCAGGGCCTGGCCCCTCCATCCAGAAAACCTATGACCTCACCCGCTACCTGGAGCACCAACTCCGCAGCTTGGCTGGGACCTATGTGAGTATCCAGCGTAGGAATCTGGGAGTTGGGGAGGAGTGAGGAGTTGGGGAAAGACAGTCCTAACCGTGGAGGGTTCTGGTAAATGATGGGGTGAGGAGGGGCTCTTTGGCTCCCACCAGTCCCCCTGTCTGGTCTA
+
BBAABFFF?FFFGFGGGGGGGGHFGCEEAFHFDAGGCGHHAHG2EGHHGGFHEGBFFFCFFHBGHFHHHCCEF0FEHEGHFHHHHHA?EGHGDGGEEHGHGGG/EECF/BFGGHF2FFD1BG2?CC<<BA1GFHFH1F0/?FHB<D/@-<CG01FGH?GC0<<AEGEHHHHHHEGEFHHGGGHGD..-A?FFGGFFGGGEGFFGEDG;EFFB.9B<B-AF/B/;B/;.E.FDEFFFFFFDBAFFF/;BFF/
@M05620:37:000000000-D9766:1:1101:13819:8357 1:N:0:49
AGTGCCAGCTCTCAATCGCACAGGGGACCCAGGGCCTGGCCCCTCCATCCAGAAAACCTATGACCTCACCCGCTACCTGGAGCACCAACTCCGCAGCTTGGCTGGGACCTATGTGAGTATCCAGCGTAGGAATCTGGGAGTTGGGGAGGAGTGAGGAGTTGGGGAAAGACAGTCCTAACCGTGGAGGGTTCTGGTAAATGATGGGGTGAGGAGGGGCTCTTTGGCTCCCACCAGTCCCCCTGTCTGGTCTA
+
BABBAFFFBFFFGGGGGGGGEGHHGGGG2EHHFEGGABFGEGGFFGHHHHHHBHFHHGHHHH5GHHHHHGHGGEFGHHHHHHHHGHHHGHHHGGGCGHHHDHHGGGHHGHHHHHHHHHHHGFEGGGGGGDFHHFHHHHFFGHHHGGADGGGHHHHHHG/<GHGGEGHHBFHHHHHHHHHGGGGGGGGG;FGGGGFFGGGGGGGGGGFFFFFBDFFCFFFFFFFFFFFFFFFFFFFFFFEFFEFFFFFFFFB
@M05620:37:000000000-D9766:1:1101:23267:8392 1:N:0:49
AGTGCCAGCTCTCAATCGCACAGGGGACCCAGGGCCTGGCCCCTCCATCCAGAAAACCTATGACCTCACCCGCTACCTGGAGCACCAACTCCGCAGCTTGGCTGGGACCTATGAGAGGATGAAGAGTAGGAATCTGGGGGAAGAGAGGGCGAACGGCGTTGGGGAAAGGCAGACCTAACCGTGACGAGTTCTGGTAAATGATGGGGTGAGGAGGGGCTCTGTGGCACCCACCAGTCCCCCAGTCTGATATA
+
3A>ABFDFBFFFGGGGGGGGCECHEEGGGGHHGGGGGFHFCHGHGGGHGFFGHEBGHGGHHH5GGHFFHHHGGGCGHHHHFHHACHHHGFHHGGGGGHHHGHHGGGHGGHGFG2FGE/00111@1FG@1@<FFFHHHG///.>0<0.>>.<--<:C-=C9BFGG.9.;.;C..9.9;9BFGFE..:.;.9;FF/BBBFB/B/9B.DA-.AF/;A>=?BFF/;F.A./;.9DD?.9F//9.-;;BF//;///
@M05620:37:000000000-D9766:1:1101:14788:8400 1:N:0:49
ACCACACCTTCTACAATGAGCTGCGTGTGGCTCCCGAGGAGCACCCCGTGCTGCTGACCGAGGCCCCCCTGAACCCCAAGGCCAACCGCGAGAAGATGACCCAGGTGAGTGGCCCGCTACCTCTTCTGGTGGCCGCCTCCCTCCTTCCTGGCCTCCCGGAGCTGCGCCCTTTCTCACTGGTTCTCTCTTCTGCCGTTTTCCGTAGGACTCTCTTCTCTGACCTGAGTCTCCTTTGGAACTCTGCAGGTTCT
+
BCCCCABBFFFFGFGGGGGGGGHHGGGEGGHHHGGGGGGCFHCGHGGGEGGGHHGHHHHGGGGGGGGGGGGHHHHGGGGHGHHHEGGGGGGGGDHHHGHHHHEGGFFHHHGGGHHGGGGGHHHHHHHHHHHGHHGGGGGHGHHGHGGGGGGGGGGGGGGGGGGGGGFFFFFFFFFFFFFFFFFFFFFFFFFFFFFFFFFFFFFFFFFFFFFFFFFFFFEFFFFFFFFFFFFFFF/B9FFFFFFFFFFFFFF
@M05620:37:000000000-D9766:1:1101:25729:8429 1:N:0:49
AGTGCCAGCTCTCAATCGCACAGGGGACCCAGGGCCTGGCCCCTCCATCCAGAAAACCTATGACCTCACCCGCTACCTGGAGCACCAACTCCGCAGCCTGGCTGGGACCTATGTGAGTATCCAGCGTAGGAATCTGGGAGTTGGGGAGGAGTGAGGAGTTGGGGAAAGACAGTCCTAACCGTGGAGGGTTCTGGTAAATGATGGGGTGAGGAGGGGCTCTTTGGCTCCCACCAGTCCCCCTGTCTGGACTA
+
BBBBBFFFBFFFGGGGGGGGGGHGGGGGCGHHGGGGGFHHAGGGGGFHHHHHHGHHHGHHHHGHHHHHHHHGGEEGHHHHHHHHGHHHGHGHG/>EG/BFHHHCF/EGGHHHHHHHH?HHHHHGHC?D@AGFHHHHHHHGGH1FDGFCGFD<GGHHFGFHHHGGFGHHHHHHHHHGHHHGGGEFGG.A9.CFGFCFGGGGGGGGGGFFFFFFFFFFFFFFFFFFFFFFFFFFFFFFFFFFF.;BFF//;9B
@M05620:37:000000000-D9766:1:1101:22311:8437 1:N:0:49
ACCACACCTTCTACAATGAGCTGCGTGTGGCTCCCGAGGAGCACCCCGTGCTGCTGACCGAGGCCCCCCTGAACCCCAAGGCCAACCGCGAGAAGATGACCCAGGTGAGTGGCCCGCTACCTCTTCTGGTGGCCGCCTCCCTCCTTCCTGGCCTCCCGGAGCTGCGCCCTTTCTCACTGGTTCTCTCTTCTGCCGTTTTCCGTAGGACTCTCTTCTCTGACCTGAGTCTCCTTTGGAACTCTGCAGGTTCT
+
ABBBBBBBFFFFGGGGGGGFGGHHGGGGHGHHHGGGGGGGGHHHHGGGGGGGHHHHHHHGGGGGGGGGGGGHHHHGGGGHGHHHHGGFGGGGGGHHHHHHHHHHGHHHHHHGGHHGGGGGHHHHHHHHGHHGHHGGGGGHGHHGHGGGGGGGGGGGGGGGGGGGGGFFFFFFFFFFFFFFFFFFFFFFFFFFFFFFFFFFFFFFFFFFFFFFFFFFFFFFFFFFEFFFFFFFFFFFFFFFFFFFFFFFFFF
@M05620:37:000000000-D9766:1:1101:15097:8472 1:N:0:49
AGTGCCAGCTCTCAATCGCACAGGGGACCCAGGGCCTGGCCCCTCCATCCAGAAAACCTATGACCTCACCCGCTACCTGGAGCACCAACTCCGCAGCTTGGCTGGGACCTATGTGAGTATCCAGCGTAGGAATCTGGGAGTTGGGGAGGAGTGAGGAGTTGGGGAAAGACAGTCCTAACCGTGGAGGGTTCTGGTAAATGATGGGGTGAGGAGGGGCTCTTTGGCTCCCACCAGTCCCCCTGTCTGGTCTA
+
AAA>AFFFAFFFG4FFGGGCECHCGEEEAEGHABEE2FHHEHGHGGFHHGHHBGHGGGHFGHEHHFGHHHHGG/EEHHHH2FHHHH1??GHGEGCCEHFGGHHGGGHGGGGHHHHHHHFHHHHHHGGGGGHHHHHHHHCGGHHHGGADGC>FG0DGCF/<GHGGGDEHFHFHHHHHHHHHGFEGDEGGCFGGGGFFGGGGGGGGGGFAEFFFFFFFFFFFFFFFFFFFFFFFFFFFFFFFFFFFFFFFFFB
@M05620:37:000000000-D9766:1:1101:19435:8501 1:N:0:49
AGTGCCAGCTCTCAATCGCACAGGGGACCCAGGGCCTGGCCCCTCCATCCAGAAAACCTATGACCTCACCCGCTACCTGGAGCACCAACTCCGCAGCTTGGCTGGGACCTATGTGAGTATCCAGCGTAGGAATCTGGGAGTTGGGGAGGAGTGAGGAGTTGGGGAAAGACAGTCCTAACCGTGGAGGGTTCTGGTAAATGATGGGGTGAGGAGGGGCTCTTTGGCTCCCACCAGTCCCCCTGTCTGGTCTA
+
BBBBBFFFBFFFGGGGGGGCGGHFGGGEGGHHFGGGGGHHHHGHGGHHHHHHHHHHHGHGHHHHHHHHHHHGG>EFHHHHFGHHHHAFFHHHEGGGGHFGGGHGGGHHGHHHHHGHFHHHHHHHHGGGGGHHHHHHHHGGGHHHGGCDGGFHHFHHHGHHHHGGFGHHHHHHHHHHHHHHGGGGGGGGGGGGGGGGGGGGGGGGGGFFFFFFFFFFFFFFFFFFFFFFFFFFFFFFFFFFFFFFFFFFFFB
@M05620:37:000000000-D9766:1:1101:4340:8519 1:N:0:49
AGTTCCAGCTCTCCATCGCACAGGGTACCCAGTGCATGGCCCCTCCATCCAGAAAACCTATGACCGCACCCGCGACCTGGCGCACCCCCTCCGCAGCTTGGCTGGGACCTATGTGCGTATCCCGCGTAGGAATCTGGGCGTTGGGGCGGCGTGCGGCGTTGGGGCCAGCCCGTCCTAACCGTGGCGGGTTCTGGTAAATGATGGGGTGAGGAGGGGCTCTTTGGCTCCCACCAGTCCCCCTGTCTGGTCTA
+
>>>3>BD5>FFFGGGFBAE2E2FAFB4AABB2A3B55DBGAFGFFGHFGBBFEGHBBEFF5BAGH0AAEED>>/>>EEBB1>?EEGG/>EE?<E/<>B1B?F1?EGG0CF?GHH11?FFGHH1<A-C-<<<0=GGHGF.CGDGHGC.AB-;;@ABB-BB>B.BBA9.9AE.9@FFF/9BFBFFB-@@BBFFFFFB;BFFFBFFFFFFB.FF/;D-@BBFFFFFFBFFFF.ADEFFFFFFFBFFFFFFFFF9
@M05620:37:000000000-D9766:1:1101:16811:8531 1:N:0:49
AGTGCCAGCTCTCAATCGCACAGGGGACCCAGGGCCTGGCCCCTCCATCCAGAAAACCTATGACCTCACCCGCTACCTGGAGCACCAACTCCGCAGCTTGGCTGGGACCTATGTGAGTATCCAGCGTAGGAATCTGGGAGTTGGGGAGGAGTGAGGAGTTGGGGAAAGACAGTCCTAACCGTGGAGGGTTCTGGTAAATGATGGGGTGAGGAGGGGCTCTTTGGCTCCCACCAGTCCCCCTGTCTGGTCTA
+
111>AD1F?FCDDGGDGAFFC?CGFGGGEEGGGGCAF/F0BGGEGGEFDFGEG0AGHGEFHHHHHHCFHHHGGG?EHFGHHGHGFHHHG0GHGEGGCBFGGHHGC?HHGHHHHDHHHHHHHHHGH/?CGCHHGH1FFGHFGHHHCGGGGGFGFGFHHGHHGGCCGGHHHHGHHHGGHHHG@FFGGEG@.:FGGGCFGGGGGGGGGGF@FFFFFF@@@@FFFFBBFFFFFFFFFFFFFFFB@FFFFFF/BF/
@M05620:37:000000000-D9766:1:1101:21575:8578 1:N:0:49
AGTGCCAGCTCTCAATCGCACAGGGGACCCAGGGCCTGGCCCCTCCATCCAGAAAACCTATGACCTCACCCGCTACCTGGAGCACCAACTCCGCAGCTTGGCTGGGACCTATGTGAGTATCCAGCGTAGGAATCTGGGAGTTGGGGAGGAGTGAGGAGTTGGGGAAAGACAGTCCTAACCGTGGAGGGTTCTGGTAAATGATGGGGTGAGGAGGGGCTCTTTGGCTCCCACCAGTCCCCCTGTCTGGTCTA
+
CCCCCFFFCFFFGGGGGGGGGGHHGGGGGGHHGGGGGGHHHHGHGGHHHHHHHHHHHGGHHHHHHHHHHHHGGFGGHHHHHHHHHHHHGHHHGGGGGHHHGHHGGGHHGHHHHHHHHHHHHHHHHGGGGGHHHHHHHHHGGHHHGGGGGGGHHHHHHGHHHHGGGGHHHHHHHHHHHHHHGGGGGGGGCFFGGGGGGGGGGGGGGGFFFFFFFFFFFFFFFFFFFFFFFFFFFFFFFFFFFFFFFFFFFFF
@M05620:37:000000000-D9766:1:1101:23062:8593 1:N:0:49
GAGGGTGTCATGGACGAACCTCATAGACCATCGAAATATTTACGCTTTGATCAGGACAACTTTATTGACCCTCTTACGGAATCTGAAACACCTCCCACTTTTTTAACCCTCTTATCTGATAACACAACTCACACAATTTAGGTTTTACAAATAAAAATATTTAAAAAACCATAACGAAAATAATAACTGTCTTAAACCTTCATATTTTCTACAAAAAACTTATCCACCCACCCAACCCCCTATCTCAACTC
+
>1111>>113B3BAAAAF0ABBBFG2111011A00A/D2AA22//AB/122DAB1B/00/1122B2D211B0/0111//??/1BB22B1>0B00?/B0BB111/>B11/0/B112122222B111///11111<//112221111/2121111111<0111111111-.>.1111..<.-00000000000000000;/0/0:00;00:000000.:-.0900000/:..;.9;9;;A---9//////-//
@M05620:37:000000000-D9766:1:1101:21579:8596 1:N:0:49
AGTGCCAGCTCTCAATCGCACAGGGGACCCAGGGCCTGGCCCCTCCATCCAGAAAACCTATGACCTCACCCGCTACCTGGAGCACCAACTCCGCCGCTTGGCTGGGACCTATGTGAGTATCCAGCGTAGGAATCTGGGAGTTGGGGAGGAGTGAGGAGTTGGGGAAAGACAGTCCTAACCGTGGAGGGTTCTGGTAAATGATGGGGTGAGGAGGGGCTCTTTGGCTCCCACCAGTCCCCCTGTCTGTTCTA
+
>3AAAFFFBFFFGGGGGAEEECGHFEGGGGGGGEGEEFHHHHGHGGHDGGBBGCEFGFHCGB5FCDG3FGG>>E/EFFFB?BB1BGFGEGHFD//EEEFGEGHEE?CGDFHFFGFH1?>GGHFGG/?C/AGDGGHHHHGGGHHHCGFCGGGFGDGEB.</CFGGGGEGHEFHGFBFFGGFBDEBAEFGGFGGGB;C090FB/BF?DF?FFFFDFB?;9AFFFFF/;BEEBFFFFFBFFFB-.:;BF/9///
@M05620:37:000000000-D9766:1:1101:16726:8602 1:N:0:49
AGTGCCAGCTCTCAATCGCACAGGGTGGAGCACCCCAGCATGATCTCGTCTCACTGCCCCTGCCACCTCCCTGGCTCAAGTGAACCTCCTGCCTCAGCCTCCCATGTAGCTGGGCCTGCAGGCGCCTGCCACCATGCCTGCCTCCTTTTTGTCTTCTTAGTCGCTACGGGGTTTCACCACGTTGGCCGGTCTGGTCTATCTCCTGCCCTTAGATCGGCAGAGCACACGTCTGAACTCCAGTCACATTCAGA
+
AA>>AFFFAFFFGFGGGGGCGGGCAGFG2FGFGAEFCGGB5A3AFF5B1A12DDEHGGHEAFHHHHHAHHGGF1??GGHHBGG43F23BGFFH3BGFBG2FHGH3BFDGFHFFA/FFFH?30?@CDEEFFHHHADGCHHH00@2<GGHHHGH1DG<GHFHF1C-CDFDGGG-AADGFHH.C:CGHHFGCGGGGGGGGGGGGGFFGEGGFF/B0;BEG-B=9AFFF.AD9EFFFFFFFFFBFFFFFFFF//B
@M05620:37:000000000-D9766:1:1101:8576:8616 1:N:0:49
AGTGCCAGCTCTCAATCGCACAGGGGACCCAGGGCCTGGCCCCTCCATCCAGAAAACCTATGACCTCACCCGCTACCTGGAGCACCAACTCCGCAGCTTGGCTGGGACCTATGTGAGTATCCAGCGTAGGAATCTGGGAGTTGGGGAGGAGTGAGGAGTTGGGGAAAGACAGTCCTAACAGTGGAGGGATCTGGTAAATGATGGGGTGAGGAGGGGATCTTTGGATCCCACCAGTCCCCCTGTCTGGACTA
+
1>1>AD@@1FF3AAGFF1AFE0A0AEFE0EGHGC0A/AFC0FEHGGFB1AFE101BFA01BB2GFGBFHFHFGGC>GHGCHHGA0/>FE>1FE/E>/0FHGHBF//FFE0GGHH2GH12B222B0/<?C/DHHF1F10</?FHH/-<CCGGH.D0.C<</=G-@EFH.;/;C00<:GHH/00;CFGG?.9CFGGCFGGG090;0;.;@EFFB-----9;FB/9///;-:/;-;-////-;--;9BB//;F9
@M05620:37:000000000-D9766:1:1101:15563:8620 1:N:0:49
ACCACACCTTCTACAATGAGCTGCGTGTGGCTCCCGAGGAGCACCCCGTGCTGCTGACCGAGGCCCCCCTGAACCCCAAGGCCAACCGCGAGAAGATGACCCAGGTGAGTGGCCCGCTACCTCTTCTGGTGGCCGCCTCCCTCCTTCCTGGCCTCCCGGAGCTGCGCCCTTTCTCACTGGTTCTCTCTTCTGCCGTTTTCCGTAGGACTCTCTTCTCTGACCTGAGTCTCCTTTGGAACTCTGCAGGTTCT
+
BBBBBBBBFFFFGGGGGFGGGGHHGGGGHCHHHGGDGGGGGHHHHGGGGFGGHHHHHHHGGGGGGGGGGGGHHHHGGGGHGHHHHGGGGGGGGGHHEFGHHHEHAGHGHHHGGHHGGGGGHGHHHHHGFGGGHHCGGDGHGHHGGGGGGGGGGGGGGGF-;AFFGGFFFFFFFFFFFFFFFFFFFFFFFFFFFFFFFFFFFFFADFFFFFFFFFFFFFFBFFFFFFFFFFFFFFEBBFFF/BFFFFF.BFF
@M05620:37:000000000-D9766:1:1101:7706:8651 1:N:0:49
ACCACACCTTCTACAATGAGCTGCGTGTGGCTCCCGAGGAGCACCCCGTGCTGCTGACCGAGGCCCCCCTGAACCCCAAGGCCAACCGCGAGAAGATGACCCAGGTGAGTGGCCCGCTACCTCTTCTGGTGGCCGCCTCCCTCCTTCCTGGCCTCCCGGAGCTGCGCCCTTTCTCACTGGTTCTCTCTTCTGCCGTTTTCCGTAGGACTCTCTTCTCTGACCTGCGTCTCCTTTGGAACTCTGCAGGTTCT
+
BBBABBB>FFFFGGGGGGF5GAGGGGGBAAGHEBFA?EGGGHHHHGGGGFGGGHHHHHHEEGGGGGGGGGGFHHHGGGCHAGHHHGDECD>BCGHFFHHHHHHHGHH1GGHGGHHCGGGGHHHHHHHHHHHGHHGGGGGHGHHGHGGGGGGGGGGGGGG-;BGGGGBFBBFFFFFFFFFFFFFFFFFFFFFFFFBDFFFFFFFFFFFFFFFFFF;BFFFFFFFF.@DBFFFFFFFFFFFFFFFFFFFFFFF
@M05620:37:000000000-D9766:1:1101:16605:8679 1:N:0:49
ACCACACCTTCTACAATGAGCTGCGTGTGGCTCCCGAGGAGCACCCCGTGCTGCTGACCGAGGCCCCCCTGAACCCCAAGGCCAACCGCGAGAAGATGACCTAAGTGGACGGCCAGCTACCTCTTCTGCTGGCTCCCTCCCTCCTTCCTGGCCTCACGGAGCCGCTCCCTTTCTCGCTAGCTCTCTCTTCTGCAGTTTTACGTCGGACTCTCTTCACCGACCTGCATCTTCTTTGGTTGTATGTAGCATCT
+
ABAABAABFFFFGGGGGGGDFAF4EAEFFEHHFGGGGGGC?GGHHGGGFFGE5FGFHGHGGC0EEEEEGGGFGE?EGGEFCEHFHGG@GGGC/?GH1DF11111?@F11?/><->.F1110100<DB<00</</0<CC::.:G.CH0/00::C0./C..-.-.-:--.;/00;0/.99../9;F/9B/BFFB//////;//;:.9--9;B//9F//9/.---..../99//:////...;/9;/9/////9
@M05620:37:000000000-D9766:1:1101:4611:8706 1:N:0:49
AGTGCCAGCTCTCAATCGCACAGGGGACCCAGGGCCTGGCCCCTCCATCCAGAAAACCTATGACCTCACCCGCTACCTGGAGCACCAACTCCGCAGCTTGGCTGGGACCTATGTGAGTATCCAGCGTAGGAATCTGGGAGTTGGGGAGGAGTGAGGAGTTGGGGAAAGACAGTCCTAACCGTGGAGGGTTCTGGTAAATGATGGGGTGAGGAGGGGCTCTTTGGCTCCCACCAGTCCCCCTGTCTGGTCTA
+
AAAABFFFBFFFGGGGGGGFAFGGDGEGGGHHGGGGGGHFHHGGGGBGGHFFHBEGHEGGGGHHHHGHHHHGEFCGHHHGHGF?FHHHGHHHGEF?FGHHGHHGGEHHGHFHHHHFHFGGHHGFFGDDGAHFHGGGHHHGEHHHGGGGDGFHHHHHHDGHGHGGGGGHHHGHHHHHHHGHGFEGGGGGEGGGGG;FGGGGFCFGGGFCFFFFFFFFFCEFFFFFFFFEFFFFFFFFFFFFFFFFFFEFFF/
@M05620:37:000000000-D9766:1:1101:19022:8762 1:N:0:49
AGTGCCAGCTCTCAATCGCACAGGGGACCCAGGGCCTGGCCCCTCCATCCAGAAAACCTATGACCTCACCCGCTACCTGGAGCACCAACTCCGCAGCTTGGCTGGGACCTATGTGAGTATCCAGCGTAGGAATCTGGGAGTTGGGGAGGAGTGAGGAGTTGGGGAAAGACAGTCCTAACCGTGGAGGGTTCTGGTAAATGATGGGGTGAGGAGGGGCTCTTTGGCTCCCACCAGTCCCCCTGTCTGGTCTA
+
AAAABFFFBFFFGGGGGGGGGGHHGGGGFEHHFEGGGEHHFHGHGGHHHHHHHHBGHGFHHHHHHHGHHHHGGEEGHHGHGHHHFHHHGCGFGGGGGFGHGHHG/<FFG2FGHHHHHHFHHHHHHGDDGFHHHHHGHGHGFHHHGGFGGGAGHHGHGGHHHHGGGGHHHHGHHHHHHHHHGGGGGGGGEGGGGGFGGGGGGGGGGGFFFFFFFFF-@DFFFFFFFFFFFFFFFFFFFFFFFFFFFFFFBFB
@M05620:37:000000000-D9766:1:1101:21692:8776 1:N:0:49
AGTGCCAGCTCTCAATCGCACAGGGGACCCAGGGCCTGGCCCCTCCATCCAGAAAACCTATGACCTCACCCGCTACCTGGAGCACCAACTCCGCAGCTTGGCTGGGACCTATGTGAGTATCCAGCGTAGGAATCTGGGAGTTGGGGAGGAGTGAGGAGTTGGGGAAAGACAGTCCTAACCGTGGAGGGTTCTGGTAAATGATGGGGTGAGGAGGGGCTCTTTGGCTCCCACCAGTCCCCCTGTCTGGTCTA
+
>1>>ADDFAFCDBFGB11FCAE0F0AEGG0FGFEA/A/BEGHGHGGFHBFGDH01BFF0BGHHHEFBFHHHGGE?FHGHFBGHECGGGE0FGFFGGC0GHGHHFAEHHGHHHHHHGHHHHHHHGH??BCAGHHHH11GFFFGHB/CFC?AEGF0DHHGHHHBCGGGHHEHHHHHHHHHHGGGGGFGG@CFGGGGGGGGGGGGGGGGF@FFFFFF@?@@FFFFFFFFFFFFFFFFFFFFFF@FFFFFFFFFF
@M05620:37:000000000-D9766:1:1101:16799:8785 1:N:0:49
ACCACACCTTCTACAATGAGCTGCGTGTGGCTCCCGAGGAGCACCCCGTGCTGCTGACCGAGGCCCCCCTGAACCCCAAGGCCAACCGCGAGAAGATGACCCAGGTGAGTGGCCCGCTACCTCTTCTGGTGGCCGCCTCCCTCCTTCCTGGCCTCCCGGAGCTGCGCCCTTTCTCACTGGTTCTCTCTTCTGCCGTTTTCCGTAGGACTCTCTTCTCTGACCTGAGTCTCCTTTGGAACTCTGCAGGTTCT
+
CCCDDCDDFFFFGGGGGGGGGGHHGGGEHGHHHGGGGGGGGHHHHGGGGGGGHHHHHHHGGGGGGGGGGGGHHHHGGGGHGHHHHGGGGGGGGGHHHHGHHHGHGHHGHHHGGHHGGGGGHHHHHHHGHHHGHHGGGGGHGHHGHGGGGGGGGGGGGGGGGGGGGGFFFFFFFFHHFFFFFFFFFHFFHHHFFFFFFFFHFFFFFBFFFFFFFFFHFFFFFFFFFFFFFFFFFHHFFFFFFFFFFFFFFFF
@M05620:37:000000000-D9766:1:1101:21423:8789 1:N:0:49
ACCACACCTTCTACAATGAGCTGCGTGTGGCTCCCGAGGAGCACCCCGTGCTGCTGACCGAGGCCCCCCTGAACCCCAAGGCCAACCGCGAGAAGATGACCCAGGTGAGTGGCCCGCTACCTCTTCTGGTGGCCGCCTCCCTCCTTCCTGGCCTCCCGGAGCTGCGCCCTTTCTCACTGCTTCTCTCTTCTGCCGTTTTCCGTAGGACTCTCTTCTCTGACCTGAGTCTCCTTTGGAACTCTGCAGGTTCT
+
BBBBBBBBFFFFGGGGGGG5GBHFGGGEFEGFHGGFGGEGGHHHHGGGGGGGHHHHHHHGGGGGGGGGGGGHHHHGGGGHGHHHHGGCGGBD?GHHHHHHHHHHFHFGHHHGGHHGGGGGHHHHHHHHGHFDHHGGGGGHGHHGHGGGGGGGGGGGGGG?DGGGGGFFFFFFFFFFFFF/FFFFFFFFFFFFFFFFFFFFFFFFDDFFFFFFFFFFFFFFFFFF/BFFFFFFFFFFFFFFFFFFFFFFFFF
@M05620:37:000000000-D9766:1:1101:21414:8805 1:N:0:49
ACCACACCTTCTACAATGAGCTGCGTGTGGCTCCCGAGGAGCACCCCGTGCTGCTGACCGAGGCCCCCCTGAACCCCAAGGCCAACCGCGAGAAGATGACCCAGGTGAGTGGCCCGCTACCTCTTCTGGTGGCCGCCTCCCTCCTTCCTGGCCTCCCGGAGCTGCGCCCTTTCTCACTGATTCTCTCTTCTGCCGTTTTCCGTAGGACTCTCTTCTCTGACCTGAGTCTCCTTTGGAACTCTGCAGGTTCT
+
DDDDDDCCFFFFGGGGGGGGGGHHGGGGHGHHHGGGGGGGGHHHHGGGEGGGHHHHHHHGGGGGGGGGGGGHHHHGGGGHGHHHHGGGGGGGGGHHHHHHHHCGFHHHHHHGGHGDGGGGHHHHHHHHHHHGHHGGGGGHGHHGHGGGGGGGGGGGGGGFGGGGGGFFFFFFFFFFFFF0BFFFFFFFFFFFFFFDFFFFFFF?DBFFFFFFFHFFFFFFFFFFFFFFFFFFFFFFFFFFFFBFFFFFFFF
@M05620:37:000000000-D9766:1:1101:15201:8805 1:N:0:49
GAGGCTGCTTTGGCAGAAACTCATAGGTTACTGCAACAGTTCACCCTGGACCTGGGAAAGATTCTTGCCTGACTTACAAAACCTGACACAACTGCCAATCACAAAAGAGTGGCACGAGACCTCAACTGATGGAAACATCCCACCAACCAGGCCCAACGAAGCCACGCACTTTCGCACTAGCACTCTCTTCTGCCGTTTTCCATCAGACTCACCACTCTGACCTGAAACTCCTCAGGAAGTCAGCAAATACT
+
>A?1>>BAFDDFE1B111B1B113331DD1AA3FF1BB0DFF2FGGAFF0BFFBG/BECHB1DFF2DBBGE001A1BE1A00BBBFB1B>?/1>1B1@10111@B>0?B11//BF////>ECF11BB01>11<<1BBBB0/10<//<?////?/?<///??/000<<@C>1F1<CGC-00/0<<<DFBG0;00<-.:/;CH000;00/9C0/.0;;FF0CF/0;/009;000/0:///-/;/9/9-///9/
@M05620:37:000000000-D9766:1:1101:15184:8809 1:N:0:49
ACCACACCTTCTACAATGAGCTGCGTGTGGCTCCCGAGGAGCACCCCGTGCTGCTGACCGAGGCCCCCCTGAACCCCAAGGCCAACCGCGAGAAGATGACCCAGGTGAGTGGCCCGCTACCTCTTCTGGTGGCCGCCTCCCTCCTTCCTGGCCTCCCGGAGCTGCGCCCTTTCTCACTGGTTCTCTCTTCTGCCGTTTTCCGTAGGACTCTCTTCTCTGACCTGAGTCTCCTTTGGAACTCTGCAGGTTCT
+
ABAABAABFFFFFGGFFFGFFEFGEFFGHEHHHGGE2AECGHHHHGGGEEGEHEGHHHHGGGGGGGEGGGGGHFEGGGGEFHHGGGGGGCFCCDGHFBGH22C//?FFCHFFECHC?CFGHHHFFHHHGHHDFG@@@FGHGFHGFBFGEFGGGGFGGG-BGG?BFGFFFFFFFFFFFFFF9BFFFFFFFFFFFF=9AFFFF?B.9.BFFFFFBBFFFFFFFFFF/9FFFFFFFFFFFFFFFFFFFFFFFFF
@M05620:37:000000000-D9766:1:1101:12205:8829 1:N:0:49
ACCACACCTTCTACAATGAGCTGCGTGTGGCTCCCGAGGAGCACCCCGTGCTGCTGACCGAGGCCCCCCTGAACCCCAAGGCCAACCGCGAGAAGATGACCCAGGTGAGTGGCCCGCTACCTCTTCTGGTGGCCGCCTCCCTCCTTCCTGGCCTCCCGGAGCTGCGCCCTTTCTCACTGGTTCTCTCTTCTGCCGTTTTCCGTAGGACTCTCTTCTCTGACCTGAGTCTCCTTTGGAACTCTGCAGGTTCT
+
CCDCCCBCFFFFGGGGGGGGGGHHGGGEGGHHHGGGGGGGGHHHHGGGGGGGHHHGHHHGGGGGGGGGGGGGHHHGGGGHGHHHHGGGGGCGFGHHHHHHHHGHGHHFHHHGGHHGGGGGHHHHHHHHGHHGHHGGGGGHGHHGHGGGGGGGGGGGGGGCGGGGGGFFFFFFFFFFFFFFFFFFHFFFFHHHFFFFFFFFFFFFFFFFFFFFFHHHFHFFFFFF/FFFFFFFFFFFFFFFFFHFFFFFFFF
@M05620:37:000000000-D9766:1:1101:21942:8837 1:N:0:49
ACCACACCTTCTACAATGAGCTGCGTCTCTCCAGGTTGTAGATCCCCGTGGTACACGCCTGAACCCCAGTCACACCCAGGGACCACGTCTGCCAGCTTCGTCTCCCACTACCTCTTCTGGCGGCCGCCTCCCTCCTTCCTGGCCCCCCGTAGCTGCTCCCTTTCTCACTGGTTCTCTCTTCTGCCGTTTTCCGTAGGACTCTCTTCTCTGACCTGAGTCTCCTTTGGAACTCTTCATGGTCCAGATCGGAA
+
AAAAAAAAFFFFGGGGGGGGGGH1000A0310110110BFFE2F10//B///ADD1//B0/B1BABF//B1GGB1/BF/>/>///B>//0/1BB1/B1>/0//01>B00<0<1<11B>G<1<BC//><?CECBGGHHH<=100F.<<A-.:.;B0;0<CGGC:0FFFF;;/09;BF0FFEC;0BFABAFEFEF09;-9/;B/FFBBFF//9:B9-/-9;FFF/;//9/;/9BB/://9/;;/////:;;--
@M05620:37:000000000-D9766:1:1101:27996:8870 1:N:0:49
ACCACACCTTCTACAATGAGCTGCGTGTGGCTCCCGAGGAGCACCCCGTGCTGCTGACCGAGGCCCCCCTGAACCCCAAGGCCAACCGCGAGAAGATGACCCAGGTGCTCGGCCCGCTACCTCTTCAGGTGGCCGCCTCCCTCCTTCCTGGCCTCCCGGAGCTGCGCCCTTTCTCACTGGTTCTCTCTTCTGCCGTGTTCCGTAGGACTCTCTTATCTGACCTGAGTCTCCTTTGGAACTCTGCAACTTCT
+
BBBBBBBBFFFFGGGGGGAGGGHHGFGFHGHHHGGGGGGGGHHHHGGGGGGGHHHHHHHGGGGGGGGGGGGHHHHGGGGHGHHHHGGGGGCDGGHHHHGEF2<?CHG111<//C--@D--<DFDGF000=/<:G:-:A::CFGGGBGGBGF?FG?EAC-A?-;/B->.9-9BFB//9B/.9;B/;9BFFFF//99;-;.9F.B.../;BBFFFFFFBF//;FFB/;9/BF/;F/BB/;FBFFB/B////:/
@M05620:37:000000000-D9766:1:1101:7517:8872 1:N:0:49
AGTGCCAGCTCTCCATCGCACAGGGGACCCAGTGCCTGGCCCCTCCATCCAGAAAACCTATGACCGCACCCGCGACCTGGCGCACCCACTCCGCAGCTTGGCTGGGACCTATGTGAGTATCCAGCGTAGGAATCTGGGCGTTGGGGAGGCGTGCGGCGTTGGGGACAGCCCGTCCTAACCGTGGCGGGTTCTGGTAAATGATGGGGTGAGGAGGGGCTCTTTGGCTCCCACCAGTCCCCCTGTCTGGTCTA
+
>>>3>B5FAFFFGBGFAAE2E2G4F2AAABBF3BBBBBGHBGGHGGHFHBBFFCGBBEGH5BAGH0>EEEG0>/>>EEBB0>?EEGE??FG0/C/B>BBB<GHGGGHGGHHHHHH1FGHHHHFHHGGCCG<<GHHHGH.ADGGGCC.;C.;;B.BG-BBGBFBB.-.;.A.;@DFFBFFFBFFB-;=B9EFFFFF;BFFFBFFFFFABEFF9DDBBBBFBFFFFFFFEFBFFEFFFFFFFBFFFFFFFFFF
@M05620:37:000000000-D9766:1:1101:8361:8897 1:N:0:49
AGTGCCAGCTCTCAATCGCACAGGGGACCCAGGGCCTGGCCCCTCCATCCAGAAAACCTATGACCTCACCCGCTACCTGGAGCACCAACTCCGCAGCTTGGCTGGGACCTATGTGAGTATCCAGCGTAGGAATCTGGGAGTTGGGGAGGAGTGAGGAGTTGGGGAAAGACAGTCCTAACCGTGGAGGGTTCTGGTAAATGATGGGGTGAGGAGGGGCTCTTTGGCTCCCACCAGTCCCCCTGTCTGGTCTA
+
>A3>AFDCAFFFGGGGCGGCGEFGGGFGD?HHEEFDFFFFAEGFGGHHHHHHFH3FGGHFGHHHHHHHHHG?EEEEHHFF2GGHHEFEFFHGE/>EEBGFGEHGGEHFGFHHHHHHHHBHFHHHHGCGGGHHHHHHHHHGGHHHGGGGGGGHHHHHHGHHHHGGGGHHHHHHHHHHHHHHGGGGGGGGCFFGGGFGGGGGGGGGGGFBFFFFFFBBBBFFFFFFFFFFFFFFFFFFFFFFBFFFFFFFFFF
@M05620:37:000000000-D9766:1:1101:3558:8924 1:N:0:49
ACCACACGTTCTACAATGCGCTGCGTGCGGCTCGCGAGGAGCACCCCGTGCTGCTGACCGAGGCCCCCCTGAACCCCAAGGCCAACCGCGCGAAGATGACCCAGGTGAGTGGCCGGCTACCTCTTCTGGTGGCCGCCTCCCTCCTTCCTGGCCTCCCGGGGCTGCGCCCTTTCTCACTGGTTCTCTCTTCTGCCGTTTTCCGTAGGACTCTCTTCTCTGACCTGCGTCTCCTTTGGAACTCTGCAGGTTCT
+
AAAAAAA1BBCAGGDBBF1AE0FEGE000AEEB/AA/AE//BFFHGG/>?EF1GFHHHF//E/EGGGGGGA<FGHGGGCGGHHHHGGGGC/CCCG.1D0DHGAGE<G0<<DEGH-:@?FFGFFGF0;;FCF?FF@@@GGEFGGFFFFFFFFFFFFE?F@----;->=B@@/BFFFFFFFEFFFFFFFFFFFFFE;ABFFFF-:-A-BFFFFFFF/;;B/BBFBFF;B=BBFBBFF/BFFFFB/BBBAFFBF
@M05620:37:000000000-D9766:1:1101:14882:8924 1:N:0:49
ACCACACCTTCTACAATGAGCTGCGTGTGGCTCCCGAGGAGCACCCCGTGCTGCTGACCGAGGCCCCCCTGAACCCCAAGGCCAACCGCGAGAAGATGACCCAGGTGAGTGGCCCGCTACCTCTTCTGGTGGCCGCCTCCCTCCTTCCTGGCCTCCCGGAGCTGCGCCCTTTCTCACTGGTTCTCTCTTCTGCCGTTTTCCGTAGGACTCTCTTCTCTGACCTGAGTCTCCTTTGGAACTCTGCAGGTTCT
+
DDDDDDCDFFFFGGGGGGGGGGHHGGGEEGHHHGGGGGGGGHHHHGGGGGGGGHHHHHHEGFGGGGGGGGGHGHHGGGGHGHHHHGGGGGCGGGHHGHHHHHGHGHHGHGHGGHHGGGGGHHHHHHHGFHHGHHGGGGGHGHHGHGGGGGGGGGGGGGGACGGGGGFFFFFFFFHFFFFFFFFFFFFFHFFFFFFFFFFFFFFFFFFFFFFFFFFHFFFFFFFF/BFFFFFFFFFFFFFFFHHFFFFFFFF
@M05620:37:000000000-D9766:1:1101:21856:8951 1:N:0:49
ACCACACCTTCTACAATGAGCTGCGTGTGGCTCCCGAGGAGCACCCCGTGCTGCTGACCGAGGCCCCCCTGAACCCCAAGGCCAACCGCGAGAAGATGACCCAGGTGAGTGGCCCGCTACCTCTTCTGGTGGCCGCCTCCCTCCTTCCTGGCCTCCCGGAGCTGCGCCCTTTCTCACTGGTTCTCTCTTCTGCCGTTTTCCGTAGGACTCTCTTCTCTGACCTGAGTCTCCTTTGGAACTCTGCAGGTTCT
+
AA?1AAAAFFFFGGGGBGGDG1GFFAAA00FG1FGAAEEGCHHFHGGGAEEGFHFFHHFGCGCGGCGGGEE0GBGGGGEHEFHHHG?ECGG@?FFF>GFFHHHHGHHHHHGGGFHGGCGGHHGHHHHHHHGGHHC@@C:GGHHGHGGGGGGFFFFEEGG?AAGGFG@F?@FFFFFFFFFFFFFFFFFFFFFFFF@BFFFFFFFFFFEFFFFBFFFFFFFFFFFFBFFFFFFFFFFFFFFFFFFFFFFFFFF
@M05620:37:000000000-D9766:1:1101:27341:8955 1:N:0:49
ACCACACCTTCTACAATGAGCTGCGTGTGGCTCCCGAGGAGCACCCCGTGCTGCTGACCGAGGCCCCCCTGAACCCCAAGGCCAACCGCGAGAAGATGACCCAAGTGAGCGGCCAGCTACCTCTTCTGCCGGCTGCCTCCCTCCTTGCTGGCCTCACCGACGCGCGCCCTTACTGACTGGCTCTCTCTTCTGCCGTTTTACGTCGGTCTCTCTTCACCGAACTCTGTCTTGTTAGGATGTATGCACGATAT
+
BBBBBBBBFFFFGGGCGGGGGGHHGFGGHGHHHGGFDGGFGHHHHGGGGGGGHHHHHHHGGGGGGGEGGGGHHHHGGGGHGHHFGGGGGGGGGGHHHEH222?/??G<<</>D-<.FH<CCB<0<0=G0<A@F--CGHHHGHHGGB0=0;/CF0999.9-----;--9BF//;;//99/9.BFFB/9/9FFF/999./;B9A..---;DEFF/;//;/9-99A///9/;//;///.9//99;B/9/;...;
@M05620:37:000000000-D9766:1:1101:27337:8977 1:N:0:49
ACCACACCTTCTACAATGAGCTGCGTGTGGCTCCCGAGGAGCACCCCGTGCTGCTGACCGAGGCCCCCCTGAACCCCAAGGCCAACCGCGCGAAGATTACCCAGGTGAGTGGCCCGCTACCTCTTCTTGTGGCCGCCTCCCTCCTTCCTGGCCTCCCGGAGCTGCGCCCTTTCTCACTGGTTCTCTCTTCTGCCGTTGTCCGTAGGACTCTCTTCTCTTACCTGAATCTCCGTTGAAAATCTGCAGGTTCT
+
BBBBBBBBFFFFGGGGGG5GGGGHGGGGAEGGHAFFAEGF2F2FHGGGGCEG5FGHGHHGGF0FGGGGGGGFHHHGG/??//?FA/?<BB//>/>/?1<FD01/??FFF1>.>GE-><--CD0<0==0==0:.;DGF.C.A/C.FGG/;;/.:09.;.9---;//@DF-BFFFBF/9:9F////99;BB/9//;;9A.9/9.EF..9///99/;FFB9////;9////;F/.;;9.////99B/B/A./;B
@M05620:37:000000000-D9766:1:1101:26028:8983 1:N:0:49
ACCACACCTTCTACAATGAGCTGCGTGTGGCTCCCGAGGAGCACCCCGTGCTGCTGACCGAGGCCCCCCTGAACCCCAAGGCCAACCGCGAGAAGATGACCCAGGTGAGTGGCCCGCTACCTCTTCTGGTGGCCGCCTCCCTCCTTCCTGGCCTCCCGGAGCTGCGCCCTTTCTCACTGGTTCTCTCTTCTGCCGTTTTCCGTAGGACTCTCTTCTCTGACCTGAGTCTCCTTTGGAACTCTGCAGGTTCT
+
BBBBABBACFFFGGGGFGGEGEHFGEEB4EGFFFFA?EEFDHHHHGGGFEEGFHGHHHHGGGGGGEGGGGGHBFHEEGFHGGHHHGAECG<>/DGFGGHHHHHHGHHBGHHGGHHGGGGGHHHHHHHHHHHGHHGGGGGHGHHGHGGGGGFGGGGGGGGDGGGGGGFDF;FFFFFFFFFFFFFFFFFFFFFFFFFDFFFFFFFFFFFFFFFFFFFFFFFFFFFFFFFFFFFFFFFFFFFFFFFFFFFFFFF
@M05620:37:000000000-D9766:1:1101:3272:8987 1:N:0:49
ACCACACCTTCTACAATGCGCTGCGTGTGGCTCCCGAGGAGCACCCCGTGCTGCTGACCGAGGCCCCCCTGAACCCCAAGGCCAACCGCGCGAAGATGACCCAGGTGAGTGGCCCGCTACCTCTTCTGGTGGCCGCCTCCCTCCTTCCTGGCCTCCCGGAGCTGCGCCCTTTCTCACTGGTTCTCTCTTCTGCCGTTTTCCGTAGGACTCTCTTCTCTGACCTGCGTCTCCTTTGGAACTCTGCAGGTTCT
+
AAAAAA?1>CFFGGGGGGAAE0EAEEE0AE00B0BB/EEEGGAAGEG/ABABFGCGFHF/>EEEFGGCGEAG1G?EGCEHGHHHHGGCBC/>/CG?FGHHHHHHGHH1>>DFEH<A@CGGHHFCGFHFHGHAGGGC-AFEFGF.CBFFGGGGFFA9EB@9;-AFE@--;@FFFFFBFBFFFFF/BF/BFFFFFF@-ABEBFFBFFFFBFF9BBB:FFFFFFBFF-;B?FEFFFFFFFFFFFFFFFFFFFFF
@M05620:37:000000000-D9766:1:1101:26020:9000 1:N:0:49
ACCACACCTTCTACAATGAGCTGCGTGTGGCTCCCGAGGAGCACCCCGTGCTGCTGACCGAGGCCCCCCTGAACCCCAAGGCCAACCGCGAGAAGATGACCCAGGTGAGTGGCCCGCTACCTCTTCTGGTGGCCGCCTCCCTCCTTCCTGGCCTCCCGGAGCTGCGCCCTTTCTCACTGGTTCTCTCTTCTGCCGTTTTCCGTAGGACTCTCTTCTCTGACCTGAGTCTCCTTTGGAACTCTGCAGGTTCT
+
BBBBBAABFFFFBGGGGGGFGFHGGGGGHGGHHEGGCFG?AFAGHGGG1EGFDFCGGHEEEE0EGEEGGEAGFHHGGGGHGHHH/FGGG/<BDABGG1FGHGFHGGHHGHHEFHGGGGGCHBGHHGHGHGGFEGC@DDGHGHGGHGGGGGFAFFGEGG??GGFFGGBDB-;BFFFFFB9FBFFFFFFFFFF99B-;9B;BFDF?FDFFFFFFFFFFFFBFBB/FFFFFFFFFFFB//9FFFFBFBFFFFBB
@M05620:37:000000000-D9766:1:1101:22470:9005 1:N:0:49
AGTGCCAGCTCTCAATCGCACAGGGGACCCAGGGCCTGGCCCCTCCATCCAGAAAACCTATGACCTCACCCGCTACCTGGAGCACCAACACCGCAGCTTGGCTGGGACCTATGTGAGTATCCAGCGTAGGAATCTGGGAGTTGGGGAGGAGTGAGGAGTTGGGGAAAGACAGTCCTAACCGTGGAGGGTTCTGGTAAATGATGGGGTGAGGAGGGGCTCTTTGGCTCCCACCAGTCCCCCTGTCTGGTCTA
+
BCBCCFFFDFFFGGFGGGGGGGHGGGGGGGHHGGGGGGHHHHGHGGHHHGHHHHHGHGHHHHHHHHHHHHHGGFGGHHHHFGHHHHHHG?FFEGGGGHHHGHHGGGHHGHHHHHHHHHHHHHHHHGGGGGHHHHHHHHHGGHHHGGGGGGGHHHHHHGHHHHGGGGHHHHHHHHHHHHGGGGGGGGGGCFFGGGFFGGGGGGGGFFFFFFFFFFFFFFFFFHFFFFFFFFFFFFFFFFFFFFFFHHFFFFF
@M05620:37:000000000-D9766:1:1101:11958:9021 1:N:0:49
AGTGCCAGCTCTCCATCGCACAGGGGACCCAGTGCCTGGCCCCTCCATCCAGAAAACCTATGACCTCACCCGCTACCTGGAGCACCAACTCCGCAGCTTGGCTGGGACCTATGTGAGTATCCAGCGTAGGAATCTGGGAGTTGGGGAGGAGTGAGGAGTTGGGGAAAGACAGTCCTAACCGTGGAGGGTTCTGGTAAATGATGGGGTGAGGAGGGGCTCTTTGGCTCCCACCAGTCCCCCTGTCTGGTCTA
+
ABAAABDFBFFFG4BGGGGCGCHCGEEEGFHH3BFFGGFHHHGHGGGHHHHHHFHFGGHHHFHHHFGHHHHGG>>EHHGGBFGHHH1?EGHGEFEGEH?GGGHGGGHHGHHHHGHHHHHHHHFHHGG<CGGBGHHHHH0FGHHHGGCCFDEHHBGH0EHHHHGGE:CGGHHHHHHHFCHHGGGGAEGGGGGGGGGFGGGGFGFGGGGFFFFFFFFFFFFFFFFFFFFFFFFFEFFFFFFFFFFFFFFFFF/
@M05620:37:000000000-D9766:1:1101:19928:9045 1:N:0:49
AGTGCCAGCTCTCAATCGCACAGGGGACCCAGGGCCTGGCCCCTCCATCCAGAAAACCTATGACCTCACCCGCTACCTGGAGCACCAACTCCGCAGCTTGGCTGGGACCTATGTGAGTATCCAGCGTAGGAATCTGGGAGTTGGGGAGGAGTGAGGAGTTGGGGAAAGACAGTCCTAACCGTGGAGGGTTCTGGTAAATGATGGGGTGAGGAGGGGCTCTTTGGCTCCCACCAGTCCCCCTGTCTGGTCTA
+
ABABBFFFCFFFGGGGGGGGGGHGGGGGEGHHFGGGFGHHCHGHGGHHHHHHHHHHHGHHHHFHHHHHHHHGGEGGHHHHGGHHHHHHGHHGGGGGGHHHGHHGGGHHGHHHHHHHHHHHHHHHHGGGGGHHHHHHHHHGGHHHGGGGGGEGHHHHHGHHHHGGGGHHHHHHHHHHHHHHGGGGGGGGCFGGGGGGGGGGGGGGGGFFFFFFFFFFFFFFFFFFFFFFFFFFFFFFFFFFFFFFFFFFFFF
@M05620:37:000000000-D9766:1:1101:13787:9067 1:N:0:49
AGTGCCAGCTCTCAATCGCACAGGGGACCCAGGGCCTGGCCCCTCCATCCAGAAAACCTATGACCTCACCCGCTACCTGGAGCACCAACTCCGCAGCTTGGCTGGGACCTATGTGAGTATCCAGCGTAGGAATCTGGGAGTTGGGGAGGAGTGAGGAGTTGGGGAAAGACAGTCCTAACCGTGGAGGGTTCTGGTAAATGATGGGGTGAGGAGGGGCTCTTTGGCTCCCACCAGTCCCCCTGTCTGGTCTA
+
ABBBBFFFBFFFGGGGGGGFGGHHCGGGGGHHGGGGDFHHHHGHGGHHHHHHHHHHHGHHHHGHHHHGHHHGGGGGHGHHFHHEGHHHGHHHGG?FGHHHFHHGGGHHGHHHHHHHHHHHHEHGHGEG?GHHHHHHHHHGGHHHGGGGGGGGHHHHHDHHHHGGGGHGHHGHHHHHHHHHGGGGGGDG;CFGGG9FFGGGGGGGGGFFFFFEFFFFFFFFFFFFFFFFFFFFFFFFFFFF=EFFF/BFFF/
@M05620:37:000000000-D9766:1:1101:13790:9091 1:N:0:49
AGTGCCAGCTCTCAATCGCACAGGGGACCCAGGGCCTGGCCCCTCCATCCAGAAAACCTATGACCTCACCCGCTACCTGGAGCACCAACTCCGCAGCTTGGCTGGGACCTATGTGAGTATCCAGCGTAGGAATCTGGGAGTTGGGGAGGAGTGAGGAGTTGGGGAAAGACAGTCCTAACCGTGGAGGGTTCTGGTAAATGATGGGGTGAGGAGGGGCTCTTTGGCTCCCACCAGTCCCCCTGTCTGGTCTA
+
11>>A@1CAFB31FG3EAFGAE0F0EGGAEHHGGECF/G0BGGHGGFH1BGAA01BGA0FGHBHFHBGHHHGGE/EHHHCGHGH0>FFEEFHGCEGGHHHGHHGG/GHGHHDHBGHHHHF2FDDHGAE//FGHHHHBG0//0?1/AEGGG.FHH0GHG/GHHCGFGGHFHHHHBFHHHHHGGGGGGBGCFA0CGFGGGG0BFGGGGF@FFFFFF-@@@FFF/;FF/BFFFFFFFFFFFFF--FFFFFFFFF
@M05620:37:000000000-D9766:1:1101:14225:9112 1:N:0:49
ACCACACCTTCTACAATGAGCTGCGTGTGGCTCCCGAGGAGCACCCCGTGCTGCTGACCGAGGCCCCCCTGAACCCCAAGGCCAACCGCGAGAAGATGACCCAGGTGAGTGGCCCGCTACCTCTTCTGGTGGCCGCCTCCCTCCTTCCTGGCCTCCCGGAGCTGCGCCCTTTCTCACTGGTTCTCTCTTCTGCCGTTTTCCGTAGGACTCTCTTCTCTGACCTGAGTCTCCTTTGGAACTCTGCAGGTTCT
+
CCCCCCCCFFFFGGGGGGGGGGHHGGGGHGHHHGGGGGGGGHHHHGGGGGGGHHHHHHHGGGGGGGGGGGGHHHHGGGGHGHHHHGGGGGGGGGHHGHHHHHEGFHHHHHHGGHHGGGGGHHHHHHHHFHHGHHGGGGGHGHHGHGGGGGGGGGGGGGGGGGGGGGFFFFFFFFFFFFFFFFFFFFFFFFFFFFFFFFFFFFFFDFFFFFFFFFFFFFFFFFFFFFFFFFFFFFFFFFFFFFFFFFFFFFF
@M05620:37:000000000-D9766:1:1101:11359:9167 1:N:0:49
AGTGCCAGCTCTCAATCGCACAGGGGACCCAGGGCCTGGCCCCTCCATCCAGAAAACCTATGACCTCACCCGCTACCTGGAGCACCAACTCCGCAGCTTGGCTGGGACCTATGTGAGTATCCAGCGTAGGAATCTGGGAGTTGGGGAGGAGTGAGGAGTTGGGGACAGACAGTCCTAACCGTGGAGGGTTCTGGTAAATGATGGGGTGAGGAGGGGCTCTTTGGCTCCCACCAGTCCCCCTGTCTGGTCTA
+
>AA1>DFFAFFFG1FGGGGGGGHHGGGEEEFH0BEECFHHCHECGGHHGGHHDGHGFFGHHHGHHGHHHHHGE>EEHBGG0BGHGH0/?FHGEGGEEHFGGHHGGGHGGHFHHHHFHHHHHH2FHGEFGGG1GHHHGH0FEHHHGGFGG<>FH0DGFFCFGHGGC-:C/CCGHHHHGHHGGGG@.CEGGGGGGGFCFFGGGGGGGFB>FF?FAB@@@@FFFEFFFBFFFBFB-FFFFFFF@FFFFFFFBBB
@M05620:37:000000000-D9766:1:1101:21481:9169 1:N:0:49
ACCACACCTTCTACAATGAGCTGCGTGTGGCTCCCGAGGAGCACCCCGTGCTGCTGACCGAGGCCCCCCTGAACCCCAAGGCCAACCGCGAGAAGATGACCCAGGTGCGTGGCCCGCTACCTCTTCTGGTGGCCGCCTCCCTCCTTCCTGGCCTCCCGGAGCTGCGCCCTTTCTCACTGGTTCTCTCTTCTGCCGTTTTCCGTAGGACTCTCTTCTCTGACCTGCGTCTCCTTTGGAACTCTGCAGGTTCT
+
ABBBBBABFFFFFF5DFG5FGFHHGF?BADGFGGFFGGFGDDHFHGGEAEGGHHFGHHHAECE@FGGGGGGHHHHDGGCAFHHGHCECCG/DCFHHGBGGHGGGFHH1>FFCDHG@DCCCHHHHHHHEDFBDFHGGGGGHGGGGGGGGG;BFGGGGG?--;AGGFB?FBBFFFFFFFFBFFFFFFFFFFFFFFFBDFFFFFDFF..9FFFFFFFFBFFFBFFFF.@DBFFFFFFFFFFFFFFFFFF?FFFF
@M05620:37:000000000-D9766:1:1101:5614:9187 1:N:0:49
AGTGCCAGCTCTCAATCGCACAGGGGACCCAGGGCCTGGCCCCTCCATCCAGAAAACCTATGACCTCACCCGCTACCTGGAGCACCAACTCCGCAGCTTGGCTGGGACCTATGTGAGTATCCAGCGTAGGAATCTGGGAGTTGGGGAGGCGTGAGGAGTTGGGGACAGACAGTCCTAACCGTGGAGGGTTCTGGTAAATGATGGGGTGAGGAGGGGCTCTTTGGCTCCCACCAGTCCCCCTGTCTGGTCTA
+
AA>>ADFFBFFFG4GGFFGCFCHHGGFFEEGHFFGEFFHHHHGHGGHHHFHHHHHGHGEHHHHHHHGHHHHGGEEGHHHHFHHHFHCFEHHHGGGGEHHHGGHGGGFHGHHHHHHHHHHHHHFHHGGGDG<GGHHGHFFFFHHHGF<CG.<<DDFF<EGHHHGF.-;CGHFFGGGGGGGGGFGG..CFCFFGGGFFFFFFFFFFFFDFFFFEFFFFFFFFFFFFFFFFFFFFFFFFFFFFFFFFFFFFFFB
@M05620:37:000000000-D9766:1:1101:24732:9199 1:N:0:49
ACCACACCTTCTACAATGAGCTGCGTGTGGCTCCAGAGGAGCACCCCGTGCTGCTGACCGAGGCCCCCCTGAACCCCAAGGCCAACCGCGAGAAGATGACCCAGGTGAGTGGCCCGCTACCTCTTCTGGTGGCCGCCTCCCTCCTTCCTGGCCTCCCGGAGCTGCGCCCTTTCTCACTGGTTCTCTCTTCTGCCGTTTTCCGTAGGACTCTCTTCTCTGACCTGAGTCTCCTTTGGAACTCTGCAGGTTCT
+
ABBAABBBFFFFGGGGFGGDG5EBE2ABEAFGFF3BA2EGFHGHHGCFEEEGHDGFF2FEEFGC?>>EFGGBFFHEGGDGEEGHHGAEEGGBCFGFFGFGHHHHGHHHGHHGGHHGGGGGHHHHHHHHGHFGHHGGGGGHGHHGHHFHHFHHGBFGGGGGGGGGGCBGFFFFFFFFFFFFFFFFFFFFFFFFFFFFFFFFFFFFFFFFFFFFFFFFFFFFFFFFFFFFFFFFFFFFFFFFFFFFFFFFFFF
@M05620:37:000000000-D9766:1:1101:15800:9203 1:N:0:49
ACCACACCTTCTACAATGAGCTGCGTGTGGCTCCCGAGGAGCACCCCGTGCTGCTGACCGAGGCCCCCCTGAACCCCAAGGCCAACCGCGAGAAGATGACACAGGAGAGTGGCCCGATACCTCTTCTGGTGGCCGACTCACTCCCTCCTGGCCTCCCGGCGCTGCGCCCTTTCACACTGGTTCTCTCTTCTGCCGTTTTCCGTAGGACTCTCTTCTCAGACCTGAGTCTCCTTTGGAACTCTGCAGGTTCT
+
1>1AA11AFFC1BGG13BFB1AA1AABF00FHCFC0AAE/EGHHHG/E//B/111BF00EEE/E/?/EEGGGHF/>EFE>?EH//<?>C/B@/CGG1?GHF1FC/0F/??1?F0><@->@00<0DF0=GD/A.<--;AG0GGCG.:9AGF/.ABFEE.;-9:--A-@-@@FFB/;9/;9B9B/BF/9/B/99BB9AFBAF/-;9--/BFFFFFBFF//:/:;/9/-9;B/9//9/;//;B////9/--;/9
@M05620:37:000000000-D9766:1:1101:22537:9203 1:N:0:49
AGTGCCAGCTCTCAATCGCACAGGGGACCCAGGGCCTGGCCCCTCCATCCAGAAAACCTATGACCTCACCCGCTACCTGGAGCACCAACTCCGCAGCTTGGCTGGGACCTATGTGAGTATCCAGCGTAGGAATCTGGGAGTTGGGGAGGAGTGAGGAGTTGGGGAAAGACAGTCCTAACCGTGGAGGGTTCTGGTAAATGATGGGGTGAGGAGGGGCTCTTTGGCTCCCACCAGTCCCCCTGTCTGGTCTA
+
AABABFFFBFFFGDFGGFFFEAGH2AEGGEHHGGGEFFHHHHGHGGGHHHEGGHFGHGHHHFFHHHGHHHHFGGGGHHHGHHGFGHFHGHHHGE/EEFGHFHHFGGHHGHHHHHHHHHHFHHHGHGCEGGGHHHHHHHHGEHHHGGGGGGGHHHHHHGGHHFCGGGHGHHHHHHHHHHHHGAEGGGGGCFFGGGFGFGGGGGGGGGFBFFFFFFBBBBFFFFFFFFFEEFFFFFFFFFFFBFFFFFFF9B;
@M05620:37:000000000-D9766:1:1101:28040:9204 1:N:0:49
AGTGCCAGCTCTCAGTCGCACAGGGGACCCAGGGCCTGGCCCCTCCATCCAGAAAACCTATGACCTCACCCGCTACCTGGAGCACCAACTCCGCAGCTTGGCTGGGACCTATGTGAGTATCCAGCGTAGGAATCTGGGAGTTGGGGAGGAGTGAGGAGTTGGGGAAAGACAGTCCTAACCGTGGAGGGTTCTGGTAAATGATGGGGTGAGGAGGGGCTCTTTGGCTCCCACCAGTCCCCCTGTCTGGTCTA
+
ABBAAFFFBFFFGA5BGECGCGAGAAEGGGCDGGABFBEEGFGHGG2GHGFGHFHHGEHHHFHGHHG3BGHFEG?>BFGBFGB?FG1F?3FGEE/EE?FG?GHFFGHHGHFHHHHFHBFFHHFGHG?BBBGFBGHHHGFGCFGHGGEDCDGHHFGHFCGGHGGGEDEGFGFG0CCGFHFGGEGGGGGG99FGGGFFGGFFFBFFGFFFEFFFFDDFFFFFFFFFFFBAE.9AEFFFFFF?FEFFFFFFBFF
@M05620:37:000000000-D9766:1:1101:10746:9209 1:N:0:49
GAGGCTGCTTTGGAAGAAACTGATAAACTAGGGAAACAAGATCGGATGGACACGGATAAGTATTTTGGTCAGCTTAAGGAATCTGGTATATCTGCCAATGTTTTACAAAATAAAACCCGTAAGGAAAGACTCCTAGAAGACTCCAAGGAAGTACAAGAGCTGATGACACAATGGCAAGTAAGTCAAGCATTTCCGCTTTAGCCCTCTTGTAGATCCAATTGAACAATTCTCAGCATTTGTACTTGTAACTG
+
A?AB>AFBFDDBG4BBGGFGG5GDFBA45BF4B4BFFHB22BB2A?2A23BA2100BA3BB55BDD5ABA52BDGDF@@BF@BFG55DBF4B4@F333BF4B4BD3B33B33@3B@1?>>/?F3BFBB3BBFBGFDBF3G23?2BFB/020@@@D>2@0@22@@>11?10?1?<?0<FD1F1<>>11>>=<11>.<DDE=DB/</<<00;00;0;0:CC:0<CH0C:<<C09;B9BFGG9;;0;;0;;0;;
@M05620:37:000000000-D9766:1:1101:28058:9212 1:N:0:49
AGTGCCAGCTCTCAATCGCACAGGGGACCCAGGGCCTGGCCCCTCCATCCAGAAAACCTATGACCTCACCCGCTACCTGGAGCACCAACTCCGCAGCTTGGCTGGGACCTATGTGAGTATCCAGCGTAGGAATCTGGGAGTTGGGGAGGAGTGAGGAGTTGGGGAAAGACAGTCCTAACCGTGGAGGGTTCTGGTAAATGATGGGGTGAGGAGGGGCTCTTTGGCTCCCACCAGTCCCCCTGTCTGGTCTA
+
A?BBBFFFBFFFGGGGGFFGGGHHCEFGGGHHGGGGGFHHHHGHGGHHHHGHGHEHHGHEHFHHHHHHHHHGGGGGHHHGGGFFGHHEGHHHGGEGGEHHGHHEEEGHGHHGHHHHHHHHHHHHHGEGFGHHGHHHHHHGFHHHGGGGDGGHHHHGHGHHHFDCGGHHHHHHFHHHHHHHDEGGGGGGCFFGFGFGGGGGFFFFGGFFFFFFFFFFFFFFFFFFFFFFFFFFFFFFFFFFFFFFFBFFBFB
@M05620:37:000000000-D9766:1:1101:6559:9218 1:N:0:49
ACCACACCTTCTACAATGAGCTGCGTGTGGCTCCCGAGGAGCACCCCGTGCTGCTGACCGAGGCCCCCCTGAACCCCAAGGCCAACCGCGAGAAGATGACCCAGGTGAGTGGCCCGCTACCTCTTCTGGTGGCCGCCTCCCTCCTTCCTGGCCTCCCGGAGCTGCGCCCTTTCTCACTGGTTCTCTCTTCTGCCGTTTTCCGTAGGACTCTCTTCTCTGACCTGAGTCTCCTTTGGAACTCTGCAGGTTCT
+
BBABB4AAFFFFDGGGGGGGGGHGGGFGHGGHHGGGDFG2EHHHHGGGEGGGFGGGHHHG>E>FGGEGGGGFFHHGGGGHGGHH/FGEGCGC/<C1F11GHH/?FHHHHHHGGHHGGGCGHHHHHGHFHGFDHHGGGGGHGHHGHGGGGGGGGGGGGGGGGBGGGGBFBBFFFFFFFFFFFFFFFFFFFFFFFFBDDFFFFFF.DFFFFFFFFFFFFFFFFFFFFFFFFFFFFFFFFFFFFFFFFFFFFFF
@M05620:37:000000000-D9766:1:1101:10062:9229 1:N:0:49
AGTGCCAGCTCTCAATCGCACAGGGGACCCAGGGCCTGGCCCCTCCATCCAGAAAACCTATGACCTCACCCGCTACCTGGAGCACCAACTCCGCAGCTTGGCTGGGACCTATGTGAGTATCCAGCGTAGGAATCTGGGAGTTGGGGAGGAGTGAGGAGTTGGGGAAAGACAGTCCTAACCGTGGAGGGTTCTGGTAAATGATGGGGTGAGGAGGGGCTCTTTGGCTCCCACCAGTCCCCCTGTCTGGTCTA
+
AAAAADFFBFFFGFGGGGGFGGHHGGGGGGHHAEEEFGHGHHGHGGHHHHHHHHHHHGHHHHHHHGHHHHHGG>EGHHHHGHHHHHC?EHHHFGGGEHFGGHHGGGHHGHHHHFHHHHHHHHHHHGGEGGHHHHHHHHGGGGGHGGFGG.>FH0DGHGHHHHGGGGHHHHEGHHHHHHHHGGFGAEGGCFGFGGCFGGGGGGGGGGFFFFFFFFFFFFFFFFFFFFFFFFFFFFFFFFFFFFFFFFFFFFF
@M05620:37:000000000-D9766:1:1101:19234:9299 1:N:0:49
AGTGCCAGCTCTCAATCGCACAGGGGACCCAGGGCCTGGCCCCTCCATCCAGAAAACCTATGACCTCACCCGCTACCTGGAGCACCAACTCCGCAGCTTGGCTGGGACCTATGTGAGTATCCAGCGTAGGAATCTGGGAGTTGGGGAGGAGTGAGGAGTTGGGGAAAGACAGTCCTAACCGTGGAGGGTTCTGGTAAATGATGGGGTGAGGAGGGGCTCTTTGGCTCCCACCAGTCCCCCTGTCTGGTCTA
+
ABAAAFFFBFFFGBGGGGGCGCHCGGEGGGHHDGGGGFHHHHGHGGHHHGHHHFHHHGHHHFHHHGHHHHHGG>EEHHHHBFHHHHC?EHHGAFCGGHGHGHHGGGHHGHHGHHHHHHHHHHHGHGGGGGGHHHGHHG0FGHHHGGADGGCFHFHGGGHHHHGGGDAHHHHHHHHHHHHHGGGGDGGGGGGGGGFGGGGGGGGGGGFFFFFFFFFFFFFFFFFFFFFFFFFFFFFFFFFFFEFFFFFFFF/
@M05620:37:000000000-D9766:1:1101:12169:9314 1:N:0:49
ACCACACCTTCTACAATGAGCTGCGTGTGGCTCCCGAGGAGCACCCCGTGCTGCTGACCGAGGCCCCCCTGAACCCCAAGGCCAACCGCGAGAAGATGACCCAGGTGAGTGGCCCGCTACCTCTTCTGGTGGCCGCCTCCCTCCTTCCTGGCCTCCCGGAGCTGCGCCCTTTCTCACTGGTTCTCTCTTCTGCCGTTTTCCGTAGGACTCTCTTCTCTGACCTGCGTCTCCTTTGGAACTCTGCAGGTTCT
+
DCDDDDBCFFFFGGGGGGGGGGHHGGGGHGHHHGGGGGGGGHHHHGGGEGGGHHHHHHHGGGGGGGGGGGGHHHHGGGGHGGHHHGGGGGFGGGHHHHHB?GHGFH1?0=1//?F@GG-CFDDGBG00=0/.CHC-AA..CC/:CBF/00;.AFFE9:-:-A.0:-@9B-/B::BBFFBF0;:BFFF0BFFF0F-;.B?B0.F...0:::BBB0B00::0:FF/.-;-./:::B0/0:00:FBF:0AAFFB
@M05620:37:000000000-D9766:1:1101:19462:9323 1:N:0:49
ACCACACCTTCTACAATGAGCTGCGTGTGGCTCCCGAGGAGCACCCCGTGCTGCTGACCGAGGCCCCCCTGAACCCCAAGGCCAACCGCGAGAAGATGACCCAGGTGAGTGGCCCGCTACCTCTTCTGGTGGCCGCCTCCCTCCTTCCTGGCCTCCCGGAGCTGCGCCCTTTCTCACTGGTTCTCTCTTCTGCCGTTTTCCGTAGGACTCTCTTCTCTGACCTGAGTCTCCTTTGGAACTCTGCAGGTTCT
+
AAABBAAAFFFFGGGBDDGGDGFHCGGGH2GHHGG2EEECFHHHHGGGEEGEGBFHGGHGGGGGGGEGGGGHHHGGGGGHGHHGHGGGG?BDGGHHE1GHHHHHFHHHHGHGGHHGGGGGHHHHHHGHHHHGHHGGGCFHGHHGFFGGGGGGGGGGGGGGG@FGGGBFBBFFFFFFFFFFFFFFFFFFFFFFFF?DFFFFFFFFFFFFFFFFFFFFFFFFFFFFFFFFFFFFFFFFFFFFFFFFFFFFFFF
@M05620:37:000000000-D9766:1:1101:15203:9367 1:N:0:49
ACCACACCTTCTACAATGAGCTGCGTGTGGCTCCCGAGGAGCACCCCGTGCTGCTGACCGAGGCCCCCCTGAACCCCAAGGCCAACCGCGAGAAGATGACCCAGGTGAGTGGCCCGCTACCTCTTCTGGTGGCCGCCTCCCTCCTTCCTGGCCTCCCGGAGCTGCGCCCTTTCTCACTGGTTCTCTCTTCTGCCGTTTTCCGTAGGACTCTCTTCTCTGACCTGAGTCTCCTTTGGAACTCTGCAGGTTCT
+
ABABBBBBFFFFFGGGGGGGGGHFEEEGHFHHHGGEGGGCEHHHHGGGEEGFHGHHHHHGGGGGGGEGGGGHHHGGGGGEGHHHFCFGDBBCCDHHHHHHEFFEF?CFFFGFGFHGGGGGFHHGHHHHBDHGHHGGCFGC:/G.CFFGGGEFGGFFGGABGGFGGGFFFFFFFFFFFFFFFFFFFFFFFFFFFFFADFFFFFFFDDFFFFFFFFFFFFFFF/9BBFFFFFFFFFFFFFFFBBFFFFFFFFF
@M05620:37:000000000-D9766:1:1101:19814:9384 1:N:0:49
AGTGCCAGCTCTCAATCGCACAGGGGACCCAGGGCCTGGCCCCTCCATCCAGAAAACCTATGACCTCACCCGCTACCTGGAGCACCAACTCCGCAGCTTGGCTGGGACCTATGTGAGTATCCAGCGTAGGAATCTGGGAGTTGGGGAGGAGTGAGGAGTTGGGGAAAGACAGTCCTAACCGTGGAGGGTTCTGGTAAATGATGGGGTGAGGAGGGGCTCTTTGGCTCCCACCAGTCCCCCTGTCTGGTCTA
+
BBACCFFFCFFFGGGGGGGGGGHHGGGGGGHHGGGGGGHHHHGHGGHHHHHHHHHHHGHHHHHHHHHHHHHGGEGGHHHHFGHHHHHHGHHHGGGGGHFHGHHGGGHHGHHHHHHHHHHHHHHHHGGGGGHHHHHHHHHGGHHHGGGGGGGHHHHHHGHHHHGGGGHHHHHHHHHHHHHHGGGGFGGGCFGGGGFGGGGHHHHGGGFFFFFFFFFFFFFFFFFFFFFFFFFFFFFFFFFFFFFFFFFFFFF
@M05620:37:000000000-D9766:1:1101:8882:9394 1:N:0:49
AGTGCCAGCTCTCAATCGCACAGGGGACCCAGGGCCTGGCCCCTCCATCCAGAAAACCTATGACCTCACCCGCTACCTGGAGCACCAACTCCGCAGCTTGGCTGGGACCTATGTGAGTATCCAGCGTAGGAATCTGGGAGTTGGGGAGGAGTGAGGAGTTGGGGAAAGACAGTCCTAACCGTGGAGGGTTCTGGTAAATGATGGGGTGAGGAGGGGCTCTTTGGCTCCCACCAGTCCCCCTGTCTGGTCTA
+
AAAAAFFFCFFFGGGGGGGFGGHHGGGGGGHHDGGGGGHHHHGHGGHHHHHHHHGHHGHHHHHHHHHHHHHGGEGGHHHHGHHHHHH1EHHHGGGGGHHHGHHGGGHHGHHHHHHHHHHHHHHHHGGGGGHHHHHHHGGGGHHHGGGCGDEHHFHHHGHHHGGGGGGHHHHHHHHHHHHHGGFGDEGGEGGGGGFGGGGGGGGGGGFFFFFFFFFFFFFFFFFFFFFFFFFFFFFFFFFFFFFFFFFFFFB
@M05620:37:000000000-D9766:1:1101:12767:9409 1:N:0:49
AGTGCCAGCTCTCAATCGCACAGGGGACCCAGGGCCTGGCCCCTCCATCCAGAAAACCTATGACCTCACCCGCTACCTGGAGCACCAACTCCGCAGCTTGGCTGGGACCTATGTGAGTATCCAGCGTAGGAATCTGGGAGTTGGGGAGGAGTGAGGAGTTGGGGAAAGACAGTCCTAACCGTGGAGGGTTCTGGTAAATGATGGGGTGAGGAGGGGCTCTTTGGCTCCCACCAGTCCCCCTGTCTGGTCTA
+
ABBBBFFFBFFFGGGGGFEFGFHGGGGGGGHHGGGGDFHHHHGHGGHGHHGHHHFHHGHGHHEHHHHHHHHGGGGGHHHHHGGFGHGHGHHHGG?EGHHHGGHFGGGHGHHHHHHHHHHHHHHHHGGGGGHHHHHHHHHGGHHHGGGGGGGHHHHHHGHHHHGGGGHHHHHHHHHHHHHHGGGGGGGG;CFGGGFFGGGGGGGGGGFFFFFFFFFFFFFFFFFFFFFFFFFFFFFFFFFFFFFFFFFFFFF
@M05620:37:000000000-D9766:1:1101:10063:9429 1:N:0:49
GAGGCTGCTTTGGAAGAAACTCACAGGTTACGGCAAAAATTTCGTCTGGGCCTGGGTAAGATTCTCGGCCACATTACGAAAGCTGAAATAACGGCCAATGCTTGAAAAGAACTGATGAAACAATGGCAAGTAATTCAGGCACTTCCGCTTTAGCACTCTTGTGGATCAAACTGAACAATTCTCAGCACTTATACTTGTAACTGCCCAGCCAGGGACAAAAGATCGGAAGAGAACACTTCTGAACTCCAGTC
+
BAABBBFBFFFFGGGGGGGGG4G4F5444F4ABEEEHH2A35D22B2B32BA11113B3BA55555111A01BBGH@11BE>FG333B44BB1>E//??F34B?BGGH3?0?33BB44??B???11BB?/BB222??2@0<0<1@1?/</??11<1????111.<1>01<1<=<1>1>00=0000/0.<<0<0=<=00;:0;<:;.0.:.:..;9;.A9./90=..9...9//;9/:;00;99/9;BB//9
@M05620:37:000000000-D9766:1:1101:9633:9437 1:N:0:49
AGTGCCAGCCCTCAATCGCACAGGGGACCCAGGGCCTGGCCCCTCCATCCAGAAAACCTATGACCTCACCCGCTACCTGGAGCACCAACTCCGCAGCTTGGCTGGGACCTATGTGAGTATCCAGCGTAGGAATCTGGGAGTTGGGGAGGAGTGAGGAGTTGGGGAAAGACAGTCCTAACCGTGGAGGGTTCTGGTAAATGATGGGGTGAGGAGGGGCTCTTTGGCTCCCACCAGTCCCCCTGTCTGGTCTA
+
AAAAAFFFAAAFGGGGGGGAE0GEGEGGGGGCGGGGGGHHHHGGGGGHHHFHGHFHHGHHHHFHHHHHHHHGGGEGHHHHHHHHHHHHGHHHGGCEGHHHEFHGGGHHGHFHHHHHHGFHHHHHHGFGGG1?GBHHHHFFEHHHGGGGGGEHHHFHHGHHHHGGGGHEGFHHFHHHHHGG@FEAAEG@CFFGFGFFEGFGGGGGGFF@---BBF@?@@FFFFFFFFFFFFFFFFFFFFFB@FFFFFFFFFF
@M05620:37:000000000-D9766:1:1101:21793:9477 1:N:0:49
GAGTCTGCTTTGGCCGAACCTTAGAACTCAGCAGGATATGTTTGGGAAGAGCAGACGTCTGACTTCCGGTCCCATTCAGAAATTTGTCATTCTGTCTCCTGTTTAAAAAAAAAAAAACGGAAGAAAATAAGAAAAAAAGAAATAAAGAAAAATGAATAGAGAAATGTGGAGAATGCGGGAAACATAAAAAAGAAACAGAGCAAACCTATAGATAATAATCCATTAATGTTAATAAACGGTAAAGATAAAGT
+
>>11>B@@BDBDGAB11AAAB1B1DDBAB1BB1000112222B0AA/BAE0010BB///0AF11D11BA/>/01B12DDFH@EBEF@2222B2B2B2@@B11BG2B@B@E>/<///////<//00?01?1111000--.<./000=00.//..000;00000:/0000:0.;.000.----./9000;0:----/9/-://///--//////////////////;/////://9//9-----;//;/;///
@M05620:37:000000000-D9766:1:1101:8850:9486 1:N:0:49
ACCACACCTTCTACAATGAGCTGCGTGCGGCTCCCGAGGAGCACCCCGTGCTGCTGACCGAGGCCCCCCTGAACCCCAAGGCCAACCGCGAGAAGATGACCCAGGTGCGTGGCCCGCTACCTCTTCTGGTGGCCGCCTCCCTCCTTCCTGGCCTCCCGGCGCTGCGCCCTTTCTCACTGGTTCTCTCTTCTGCCGTTTTCCGTAGGACTCTCTTCTCTGACCTGCGTCTCCTTTGGAACTCTGCAGGTTCT
+
AAAAAAA?CFFFGGGFGG11FEGGGFG00AEAEAFE/EECCHHFHGGAAAAFBGEGHHB//E?EGGGGGE/EHHHGGFGHGHHHHGGGGG/B/CHB?GHHFHEHGHG1>F<ACAF-<CGCHGFHF0CCGHFAFHG@-CCEGGGBFFGFGGGGFFFAAEA-;@;@B<?9@>FFFFFFFFF-;F99:B9BFFFFFF@BBFFF/BFFBFEB/99BBF/9FFFBFFFF?@A@FBFFFFFFFFFFFFFFFFFFFFF
@M05620:37:000000000-D9766:1:1101:16244:9488 1:N:0:49
AGTGCCAGCTCTCAATCGCACAGGGGACCCAGGGCCTGGCCCCTCCATCCAGAAAACCTATGACCTCACCCGCTACCTGGAGCACCAACTCCGCAGCTTGGCTGGGACCTATGTGAGTATCCAGCGTAGGAATCTGGGAGTTGGGGAGGAGTGAGGAGTTGGGGAAAGACAGTCCTAACCGTGGAGGGTTCTGTTAAATGATGGGGTGAGGAGGGGCTCTTTGGCTCCCACCAGTCCCCCTGTCTGGTCTA
+
ABAABFFFCFFFGGGGGGFGGGHHGGGGGGHHGGGGGGHHHHGHGGHHHHHHGHGHHGGGHHHHHHHHHHHGGGGGHGHHHHHHGHHHGHHHGGGGGHHHGHHGGGHHGHHHHHHHHHHHHHHHHGGGGGHHHHHHHHHGGHHHGGGGGGGHHHHHHGHHHHGGGGHHHHHHHHHHHHHHGGGGGGGGEFGGG9FFGFGGGGGGGGFFFFFFFFFFFFFFFFFFFFFFFFFFFFFFFFFFFFFFFFFFFFF
@M05620:37:000000000-D9766:1:1101:4467:9621 1:N:0:49
ACCACACCTTCTACAATGAGCTGCGTGTGGCTCCCGAGGAGCACCCCGTGCTGCTGACCGAGGCCCCCCTGAACCCCAAGGCCAACCGCGAGAAGATGACCCACGTGCGCGGCCCGCTGCCTCTTCTGGCGGCCGCCTCCCTCCCTCCTGGCCTCCCCGAGCCGCGCCCTTTCTCACTGGTTCTCTCTTCTGCAGTTTTCCGTAGGACTCTCTTATCTGACCTGCGTCTCCTTTGGAACTCTGCAGGTTCT
+
BBBBBBBBFFFFGGGGGGGDGFGHGEEECEHHHFGGDEGCGHHHHGGGEEGGGHHHHHHG?GGGGGGGGGGHHHHGGGDHGFHHHGGEGGCDCGHHHHF2<<G//?<?//-<A--<<@-:.:;:GG0;00-9BFGCFGF9.FFD.BFAF/;AFBFE..--;--;9-9@-@FFFFFFFFF.;FFFFFBFFFFFFBFBBFFFE9BF.;BFB/9BFF/:F/B/FFFFFF.9:.BFF/////;FF/BFF/A9/;9
@M05620:37:000000000-D9766:1:1101:20546:9630 1:N:0:49
ACCACACCTTCTACAATGAGCTGCGTGTGGCTCCCGAGGAGCACCCCGTGCTGCTGACCGAGGCCCCCCTGAACCCCAAGGCCAACCGCGAGAAGATGACCCAGGTGAGTGGCCCGCTACCTCTTCTGGTGGCCGCCTCCCTCCTTCCTGGCCTCCCGGAGCTGCGCCCTTTCTCACTGGTTCTCTCTTCTGCCGTTTTCCGTAGGACTCTCTTCTCTGACCTGAGTCTCCTTTGGAACTCTGCAGGTTCT
+
@BABBAABFFFFBGGEGGGGFGHHGAFFDEGHHGGGGGEGEAG1FEGGEGGFHHHHGHHGGGG?GGGEFGGHFHEGEGGEGHHHHEEECGGGGDHFH2FGHFHHGHHGHHFGGHHGGGGGHHHHHHHHHHHGHHGGGGGHGHHGHGGGGGGGGGGGGGGFGGGGGGFFFFFFFFFFFFFFFFFFFFFFFFFFFFFFFFFFFFFFF.FFFFFFFFFFFFFFFFFFFFFFFFFFFFFBFFFFFFFFFFFFFFF
@M05620:37:000000000-D9766:1:1101:8417:9630 1:N:0:49
ACCACACCTTCTACAATGAGCTGCGTGTGGCTCCCGAGGAGCACCCCGTGCTGCTGACCGAGGCCCCCCTGAACCCCAAGGCCAACCGCGAGAAGATGACCCAGGTGAGTGGCCCGCTACCTCTTCTGGTGGCCGCCTCCCTCCTTCCTGGCCTCCCGGAGCTGCGCCCTTTCTCACTGGTTCTCTCTTCTGCCGTTTTCCGTAGGACTCTCTTCTCTGACCTGCGTCTCCTTTGGAACTCTGCAGGTTCT
+
BBBBBBBAFFFFGGGGGGGFGGHHGGGEGGHHHFGGGGGGGHHHHGGGGGGGHHHHHHHGGGGGGGGGGGGHHHHGGGGHGHHHGGGGGGGGGGHHHHBGHHEHAGH10?F/FGFD@C@A0<<DG0DH0GHCG.-A@:EHECFAHBGFGGGGEBFGED?---=9/?BF=FFFFFF//:FBFFBB9/:FBFB9FFDFFFAFFD/AD?/B///:B////:9/BBF..9;>AF9FFFFFFB9FFE//BFEFFFF
@M05620:37:000000000-D9766:1:1101:13966:9638 1:N:0:49
AGTGCCAGCTCTCAATCGCACAGGGGACCCAGGGCCTGGCCCCTCCATCCAGAAAACCTATGACCTCACCCGCTACCTGGAGCACCAACTCCGCAGCTTGGCTGGGACCTATGTGAGTATCCAGCGTAGGAATCTGGGAGTTGGGGAGGAGTGAGGAGTTGGGGAAAGACAGTCCTAACCGTGGAGGGTTCTGGTAAATGATGGGGTGAGGAGGGGCTCTTTGGCTCCCACCAGTCCCCCTGTCTGGTCTA
+
ABBCCFFFCFFFGGGGGGGGGGHHGGGGGGHHGGGGGGHHHHGHGGHHHHHHHHHHHGHHHHHHHHHHHHHGGGGGHHHHHHHHHHHHGHHHGGGGGHHHGHHGGGHHGHHHHHHHHHHHHHHHHGEGGGHHHHHHHHHGGHHHGGGGGGGHHHHHHGHHGHGGGGHHHHHHHHHHHHHHGGEGGGGG9CGGGGBFFGGGGGGGGGFFFFFFFFFFFFFFFFFFFFFFFFFFFFFFFFFFFFFFFFFFFFF
@M05620:37:000000000-D9766:1:1101:10576:9654 1:N:0:49
ACCACACCTTCTACAATGAGCTGCGTGTGGCTCCCGAGGAGCACCCCGTGCTGCTGACCGAGGCCCCCCTGAACCCCAAGGCCAACCGCGAGAAGATGACCCAGGTGAGTGGCCCGCTACCTCTTCTGGTGGCCGCCTCCCTCCTTCCTGGCCTCCCGGAGCTGCGCCCTTTCTCACTGGTTCTCTCTTCTGCCGTTTTCCGTAGGACTCTCTTCTCTGACCTGAGTCTCCTTTGGAACTCTGCAGGTTCT
+
AAA3AAB?FFFFGGBFDGGFG5GGGEEB4AFG3FFAEGGGGHHHHGGGGEGGGHGHHHGCEGCGGDGGGGGEHEHGGGEHCGHHHGA<CGC@CGFHDGHHHHHHGHHHHHHGGHHGGGGGHHHHHHHHHHHGHHGGGGGHGHHGHGGGGGGGGGGGGGGGGGGGGGBFBBFFFFFFFFFFFFFFFFFFFFFFFFBFFFFFFFFFFFFFFFFFFFFFFFFFFFFFFFFFFFFFFFFFFFFFFFFFFFFFFFF
@M05620:37:000000000-D9766:1:1101:24751:9664 1:N:0:49
ACCACACCTTCTACAATGAGCTGCGTGTGGCTCCCGAGGAGCACCCCGTGCTGCTGACCGAGGCCCCCCTGAACCCCAAGGCCAACCGCGAGAAGATGACCCAGGTGAGTGGCCCGCTACCTCTTCTGGTGGCCGCCTCCCTCCTTCCTGGCCTCCCGGAGCTGCGCCCTTTCTCACTGGTTCTCTCTTCTGCCGTTTTCCGTAGGACTCTCTTCTCTGACCTGAGTCTCCTTTGGAACTCTGCAGGTTCT
+
BBBBBABBFFFFFFFGGGFFGFHHGEFFFDGFGGGEGGGGEHDHHGFGEEEGHHGHGHHGGGGGGGGGGGGHFHGGGGGHGHHHHGGGDGGGGGHHHHHHHHHHGHHHHFHGGHHGGGGGHHHHHHHHHHHGHHGGGGGHGHHGHGGGGGGGGGGGGGGGGGGGGGFFFFFFFFFFFFFFFFFFFFFFFFFFFFFFFFFFFFFFFFFFFFFFFFFFFFFFFFFFFFFFFFFFFFFFFFFFFFFFFFFFFFF
@M05620:37:000000000-D9766:1:1101:14568:9667 1:N:0:49
ACCACACCTTCTACAATGAGCTGCGTGTGGCTCCCGAGGAGCACCCCGTGCTGCTGACCGAGGCCCCCCTGAACCCCAAGGCCAACCGCGAGAAGATGACCCAGGTGAGTGGCCCGCTACCTCTTCTGGTGGCCGCCTCCCTCCTTCCTGGCCTCCCGGAGCTGCGCCCTTTCTCACTGGTTCTCTCTTCTGCCGTTTTCCGTAGGACTCTCTTCTCTGACCTGAGTCTCCTTTGGAACTCTGCAGGTTCT
+
DDEEEECDFFFFGGGGGGGGGGHHGGGGHGHHHGGGGGGGGHHHHGGGGGGGHHHHHHHGGGGGGGGGGGGHHHHGGGGHGHHHHGGGGGGGGGHHHHHHHHAFFHHHHHHGGHHGGGGGHHHHHHHHHHHGHHGGGGGHGHHGHGGGGGGGGGGGGGGFGGGFGGFFFFFFFFHFFHFFFFFFHFFFHFFHFFFFFFFFFFFFDFFFFFFFFHHHFHFFFFHFFFFFFHFFFHFFFFFFFFFFFFFFFFF
@M05620:37:000000000-D9766:1:1101:19350:9695 1:N:0:49
AGTGCCAGCTCTCAATCGCACAGGGGACCCAGGGCCTGGCCCCTCCATCCAGAAAACCTATGACCTCACCCGCTACCTGGAGCACCAACTCCACAGCTTGGCTGGGACCTATGTGAGTATCCAGCGTAGGAATCTGGGAGTTGGGGAGGAGTGAGGAGTTGGGGAAAGACAGTCCTAACCGTGGAGGGTTCTGGTAAATGATGGGGTGAGGAGGGGCTCTTTGGCTCCCACCAGTCCCCCTGTCTGGTCTA
+
ABABBFFFCFFFGGGGGGGCGGHGGGGGFGHHAEGGGGHHHHGGGGHHHHHHGHHHHGHHHHHHHHHHHHHGG>FGHHHHFGHHGH11EGHGHHGHHHHHGHHGGGHHGHHHHHHHHHHHHHHHHGFGGGGHHHHHHHFGGGHHGGGGGGEFFFGHHGFHHHGGGFHFGHGHHHHHHHHHGDGGDEGG;FFGGGGGGGGGGGGGGGGFFFFFFFFFFFFFFFFFFFFFFFFFFFFFFFFFFFFFFFFBBFB
@M05620:37:000000000-D9766:1:1101:5475:9725 1:N:0:49
ACCACACCTTCTACAATGAGCTGCGTGTGGCTCCCGAGGAGCACCCCGTGCTGCTGACCGAGGCCCCCCTGAACCCCAAGGCCAACCGCGAGAAGATGACCCAGGTGCGTGGCCCGCTACCTCTTCTGGTGGCCGCCTCCCTCCTTCCTGGCCTCCCGGCGCTGCGCCCTTTCTCACTGGTTCTCTCTTCTGCCGTTTTCCGTAGGACTCTCTTCTCTGACCTGCGTCTCCTTTGGAACTCTGCAGGTTCT
+
BBBBBBBAFFFFGGGGGGFGGDGHGEGAFEHHHFGEFGGGGHGHHGGEGFGGHHHHGGHEGCFFGGGGGGGHFHHGGGGHGHHHHGGGGG>CGGH2FGHHHHF//?G1A?DFGH<>CG?DHHHHH==DGDGGHHGGGGGHGGGGGGGGGGFGGGGGG?-;;9@ADFFFFFFFFFFFFFFFFFFFFFFFFFFFFFFFFFFFFFFFD?FFFFFFFF/;BFFFFFFFEDFFFFFFFFFFFFFFFFFFFFFFFFF
@M05620:37:000000000-D9766:1:1101:25701:9735 1:N:0:49
AGTGCCAGCTCTCAATCGCACAGGGGACCCAGGGCCTGGCCCCTCCATCCAGAAAACCTATGACCTCACCCGCTACCTGGAGCACCAACTCCGCAGCTTGGCTGGGACCTATGTGAGTATCCAGCGTAGGAATCTGGGAGTTGGGGAGGAGTGAGGAGTTGGGGAAAGACAGTCCTAACCGTGGAGGGTTCTGGTAAATGATGGGGTGAGGAGGGGCTCTTTGGCTCCCACCAGTCCCCCTGTCTGGTCTA
+
BCABCFFFCFFFGGGGGGGGGGHGGGGGGGHHGGGGGGHHHHGHGGHHHHHHHHHHHGHHHHHHHHHHHHHGGGGGHHHHHHHHHHHHGHHHGGGGGHHHGHHGGGHHGHHHHHHHHHHHHHHHHGGGGGHHHHHHHHGGGHHHGGGGGEGHHGHHHGHHHHGGGGHHHHHHHHGHHHHHGGGGGGGGEGGGGGGGGGGHGGGGGGFFFFFFFFFFFFFFFHFFFFFFFFFFFFFFFFFFFFFFFFFFFFF
@M05620:37:000000000-D9766:1:1101:22263:9754 1:N:0:49
GCGGCTGCTTTGGAAGAGCACACGTCTGACCTCCCGTCACATTCAGAACTCTCGTATGCCGTCTTCTGCTTGAAAAAAAAAAACCTAAACAGTTCCAACCTTCTACATCATCAGCTTAGAAATAAAGATTAGAAAAACGATATAAATTACATAGAAAACCACTAAAGAAAACAAGTAAGAAATAAATACAACTTCTTCGAGAACCCATGTTGTAACACACGAACACATATGGACATTTTGAAAGACTCGAC
+
A1A1>1>>FFBBAFE11BFGGFFEHGFA11BFGGEGHG/B1DDFFHE10FGHGEGCGBDFEAEG/GH1DGDG0BBF0E>//////01111101222221?0111221121222<<11111211>11111111@21?0//////11111<F11>1=110<..<///000.<//../0000;0/000000000//0000;.9/.99...//000/0000/..--.-9-99//;/////9///-////-//--;
@M05620:37:000000000-D9766:1:1101:25709:9757 1:N:0:49
AGTGCCAGCTCTCAATCGCACAGGGGACCCAGGGCCTGGCCCCTCCATCCAGAAAACCTATGACCTCACCCGCTACCTGGAGCACCAACTCCGCAGCTTGGCTGGGACCTATGTGAGTATCCAGCGTAGGAATCTGGGAGTTGGGGAGGAGTGAGGAGTTGGGGAAAGACAGTCCTAACCGTGGAGGGTTCTGGTAAATGATGGGGTGAGGAGGGGCTCTTTGGCTCCCACCAGTCCCCCTGTCTGGTCTA
+
AAAAAFFFBFFFGGGGGFGGGCHCGCGGGGGHDEFG2FEFGHGFFGHHFHEHEHAF3EAFFGFHHHHFHHFE>>>FHFHHFCHHFHHEE3GC?/ECEFEEAGFGGGHHGCFH1BFGF1FGFHFGFC<BC?DGFFHB1<CFEHGHG?.@CDGCFH0CGGH/<GGGFFGA//:CGHHHCG:G-..-.CD?CCAG0;C000;0;FBBF..99A.BD?--9-E/:FF/BFFFEBFF?F:B9B.ABFFBBF/F;B/
@M05620:37:000000000-D9766:1:1101:16770:9758 1:N:0:49
ACCACACCTTCTACAATGAGCTGCGTGTGGCTCCCGAGGAGCACCCCGTGCTGCTGACCGAGGCCCCCCTGAACCCCAAGGCCAACCGCGAGAAGATGACCCAGGTGAGTGGCCCGCTACCTCTTCTGGTGGCCGCCTCCCTCCTTCCTGGCCTCCCGGAGCTGCGCCCTTTCTCACTGGTTCTCTCTTCTGCCGTTTTCCGTAGGACTCTCTTCTCTGACCTGAGTCTCCTTTGGAACTCTGCAGGTTCT
+
CCCDDCDDFFFFGGGGGGGGGGHHGFGFHGHHHGGGGGGGGHHHHGGGGGGGHHHHHHHGGGGGGGGGGGGHHHHGGGGHGHHHHGGGGGGGGGHHHHHHHHHHGHHHEGHGGHHGGGGGHHHHHHHHHHHGHHGGGGGHGHHGHGGGGGGGGGGGGGGBDGGGGGFFFFFFFFHFFHFEFFFFFFFFFFFFFFFFFFFFFFFFFFFFFFFFFFFFFFFBFFFFBBFFFFFFFFFFFFFFFFFFEFFFFFF
@M05620:37:000000000-D9766:1:1101:4833:9773 1:N:0:49
AGTTCCAGCTCTCCATCGCACAGGGGACCCAGTGCCTGGCCCCTCCATCCAGAAAACCTATGACCTCACCCGCGACCTGGCGCACCCACTCCGCAGCTTGGCTGGGACCTATGTGAGTATCCAGCGTCGGCATCTGGGCGTTGGGGCGGCGTGCGGCGTTGGGGCCAGCCCGTCCTAACCGTGGCGGGTTCTGGTAAATGATGGGGTGAGGAGGGGCTCTTTGGCTCCCACCAGTCCCCCTGTCTGGTCTA
+
>>>1>BF1FFFFGGGFBAF1E?GCG00AAABF1BB11BGHAGGHGGHHHFGFBFG0BEHHBBDHH1BGHHG/>>>>EFBB0>?EEGG/?FH0<E/</B1B?FGGGGHHGHFGHGG2>@DHHH1FGCG/>A-->GHHFHACGGGGCG??A?A@@B@@@@@@@F@@---:9E-@@FFFB/FF@FE@-@-@9AFFFFFBFFFFFFFFFFF@?FF/AB?=@@FFFFFFFFFFFEFF9FFFFFFF@FFFFFFFFFB
@M05620:37:000000000-D9766:1:1101:9537:9792 1:N:0:49
GAGGCTGCTTTGGACAAGCCAGGGACAAAAGATCGGCAGAGCCCACGTCTGAACTCCAGTCACATTCAGAAATCTCGTATGCCGTCTTCTGCTTGCAAAAAACAATAAGATGAACGACAAAACTTCCTCATTAATACTCACGTACACATCTCCTCCCCCATCCTCGCACACTCGCACTAATGCTCTCCTCTGACCTTTTCCATCACAATCTCTTCTACGAACTCAATTTTAGTACTTTCACAGCCAACTCG
+
A33>AA4>CFDFFFGBAGEGGBBEBFF4BAB2BGHAAEE22B2BFFE1FBFDFGGHHHBBBBFGDGGHGFBBD5DBB?BB3BBEBEG1FF4FHFHEB4B?G>/??333334343B0////00B11B11111221@21@111/00</1111111100/?.-0><11.--<-.//.--:-0/00:00:0;0/:00;/00000000;;0000/0000;000..9-.00/909//////;///////....;/;9
@M05620:37:000000000-D9766:1:1101:8056:9813 1:N:0:49
AGTGCCAGCTCTCAATCGCACAGGGCACAAAGGGACTGGCCCCTCCATCCAGAAACCATATGACCTCACCAGCTACCTGGAGCACACCCTCCGCAGCCTGGCTGGGACCTATGTGAGTATCCAGCGTAGGAATCTGGGAGTTGGGGAGGAGTGAGGAGTTGGGGAAAGCCAGTCCTAACCGTGGAGGGTTCTGGTAAATGATGGGGTGAGGAGGGGCTCTTTGGCTCCCACCAGTCCCCCTGTCTGGTCTA
+
BCCBCFFFCFFFGGGGGGGGGG4FF22AB2FB2AABB2A222AGF2BGHHGHDGA31A3BG5ABG53B1F31B353BGH1GB2BG211B1BE11>/>/B?/FG/EFHHG23DFGHFHH4DHH322//?//@D2FDGHG0FEHHHGG/AD.>FG1FG1CHHHHGGA<CG/C/CHHHHHHHHGGHG?EGGGGGGGGGFGGGGBFGGGGGGEFF0DDFFFFFFFFFFFFFFFFFFFFFFFFFFFFFFFFFFFF9
@M05620:37:000000000-D9766:1:1101:22989:9815 1:N:0:49
ACCACACCTTCTACAATGAGCTGCGTGTGGCTCCCGAGGAGCACCCCGTGCTGCTGACCGAGGCCCCCCTGAACCCCAAGGCCAACCGCGAGAAGATGACCCAGGTGAGTGGCCCGCTACCTCTTCTGGTGGCCGCCTCCCTCCTTCCTGGCCTCCCGGAGCTGCGCCCTTTCTCACTGGTTCTCTCTTCTGCCGTTTTCCGTAGGACTCTCTTCTCTGACCTGCGTCTCCTTTGGAACTCTGCAGGTTCT
+
AAA1AAAACFFFGFGGBGGDFBGCE0AAA0GG1AFEEEGCCHHHHGGGAEEGFHH1GHEE/FGGGCEGGGG>GEGGGGAH/AHHGG//BCB<@GFFDB1FGHAGEHF1?GDFGHGCGGGGHHHHGHHEHHBCHHGGGG?GGHHGEGFFFBFGGFGF9C@-;-9B/--;-@/BFFFFFFFFFFFFFFFFFFFFFF?FFFFFFBFFF-:FFFFFFFBFFFF/BFFF-9A@BFFFFFFFFFFFFFFFFFFFFFF
@M05620:37:000000000-D9766:1:1101:8160:9832 1:N:0:49
ACCACACCTTCTACAATGAGCTGCGTGTGGCTCCCGAGGAGCACCCCGTGCTGCTGACCGAGGCCCCCCTGAACCCCAAGGCCAACCGCGAGAAGATGACCCAGGTGAGTGGCCCGCTACCTCTTCTGGTGGCCGCCTCCCTCCTTCCTGGCCTCCCGGAGCTGCGCCCTTTCTCACTGGTTCTCTCTTCTGCCGTTTTCCGTAGGACTCTCTTCTCTGACCTGAGTCTCCTTTGGAACTCTGCAGGTTCT
+
CCCCDDCDFFFFGGGGGGGGGGHHGGGEHGHHHGGGGGGGGHHHHGGGGGGGHHHGHHHGGGGGGGGGGGGHHHHGGGGHGHHHHGGGGGGGGGHHHHGHHHEGFHHHHHGGGHHGGGGGHHHHHHHGHHHGHGGGGGGHGHHGHGGGGGGGGGGGGGGGGGGGGGFFFFEFFFFFFFFFFFFFFFFFFFFFFFFFFFFFFFFEDFFFFFFFFFFFFFFFFFFFFFFFFFFFFFFFFFFFFFFFFFFFFFF
@M05620:37:000000000-D9766:1:1101:13683:9847 1:N:0:49
ACCACACCTTCTACAATGAGCTGCGTGTGGCTCCCGAGGAGCACCCCGTGCTGCTGACCGAGGCCCCCCTGAACCCCAAGGCCAACCGCGAGAAGATGACCCAGGTGAGTGGCCCGCTACCTCTTCTGGTGGCCGCCTCCCTCCTTCCTGGCCTCCCGGAGCTGCGCCCTTTCTCACTGGTTCTCTCTTCTGCCGTTTTCCGTAGGACTCTCTTCTCTGACCTGAGTCTCCTTTGGAACTCTGCAGGTTCT
+
CCCCCDDDFFFFGGGGGGGGGGHHGGGEEFHHHGGGGGGGGHHHHGGGGGGGHHHHHHHGGGGGGGGGGGGHHHHGGGGHGHHHHGGGGGGGGGHHHHHHHHEGGHHHHHHGGHHGGGGGHHHHHHHHHHGGHHGGGGGHGHHGHGGGGGGGGGGGGGG?FGGGGGFFFFFFFFFFFHFFFFFFFFFFFFFFFFFFFFFHFFFFFFFFFFFFFFFFFFFFFFFF/FFFFHFFFHFFFFFFFFFFFFFFFFF
@M05620:37:000000000-D9766:1:1101:27203:9857 1:N:0:49
AGTGCCACCTCTCAATCGAACAGGGGACCCAGGGCCTGGCCCCTCCATCCAGAAAACCTATGACCTCACCCGCTACCTGGAGCACCAACTACGCAGCTTGGCTGGGACCTATGTGAGCATCCAGCGTAGGAATCTGGGAGTTGGGGAGGAGTGAGGAGTTGGGGAAAGAAAGTCCTAACCGTGGAGGGTTCTGGTAAATGATGGGGTGAGGAGGGGCTCTTTGGATCTCACCAGTCCCCCTGTCTGGTCTA
+
AA>ABFF4BCFFGFFGGGFGGGHHGGGAEFHHG2EF2FGHGHG2EGH5DGHHDFCGHGH3FGHHHHHGHHFGGGGGHHHHHHHHHHHHGHHHGGEEEGHHGECFC/BF/0EGHGHBG1BF101FGDBDGGDFCGHFGH0FDFGF/>.>D.CGFHGGFD//D/<@.:G./.;CGFGFHH/C?EFGBEGB99CFGF;0CFF00;FFGB9@AFEBAD--;-EFF////:B/;/99/99/;9ADBEFFFFFFFF/
@M05620:37:000000000-D9766:1:1101:11379:9861 1:N:0:49
AGTGCCAGCTCTCAATCGCACAGGGGACCCAGGGCCTGGCCCCTCCATCCAGAAAACCTATGACCTCACCCGCTACCTGGAGCACCAACTCCGCAGCTTGGCTGGGACCTATGTGAGTATCCAGCGTAGGAATCTGGGAGTTGGGGAGGAGTGAGGAGTTGGGGAAAGACAGTCCTAACCGTGGAGGGTTCTGGTAAATGATGGGGTGAGGAGGGGCTCTTTGGCTCCCACCAGTCCCCCTGTCTGGTCTA
+
A3>AAFFFBFFFGGGGCAFCE?GFFGAGGEHHFGGCFAGHAGEGGGEHDFGFAEAEGFHHHHFHHFFGHHHGG??EHHHH2FHHGHHCFFHFGGEFGCFGGHHGGGHHGHHFGFHDHHHHHFFGFGGGGGF>CBFGFFHG/F<GGGEFCGGHADGAGF<CGHGGGGHHHHFHCFHHG0CGFGEC?EFGFFF99B;;;BFGEFFGGGF=EFFFFDDFA=EFFFFFFFFFFFFDAFBBFFFDAEFFBFF/9B/
@M05620:37:000000000-D9766:1:1101:25825:9880 1:N:0:49
ACCACACCTTCTACAATGAGCTGCGTGTGGCGCCCGAGGAGCACCCCGTGCTGCTGACCGAGGCCCCCCTGAACCCCAAGGCCAACCGCGAGAAGATGACCCCGGCGATTGGCCCGCTACCTCTTCTGGGGGTCGCCGCCCTCCTTCCGGGACTCCCGGAGCTGCGCCCTTTCCCACCGTTTCTCTCTTCCCGCGGGATCCTTCGGACTCTCTTCTCTCACCTGAGGCCCCCTGGTGACTCTGCAGGTTCA
+
BABBBBAACFFFFGGGGGGBG5GGEBEEGGC2BEFFCGGGGHHGHGGEAEEE5F@GHHGEEEEGGGGEGGEHHHHGGEFGGHHHEGGGGGCGCFB1?1G1?0/>-->A-<<./<<-:AC-:0:00:;00/---;--.-;9-;EDF/;B.@9-;F/:..-99-A9/-;.--;;///;.....;//;//;F//..-----..:///9..;@//;//9//;//;FFB/B..9:@-9.././;BFF/9FB?./9/
@M05620:37:000000000-D9766:1:1101:21143:9942 1:N:0:49
ACCACACCTTCTACAATGAGCTGCGTGTGGCTCCCGAGGAGCACCCCGTGCTGCTGACCGAGGCCCCCCTGAACCCCAAGGCCAACCGCGAGAAGATGACCCAGGTGAGTGGCCCGCTACCTCTTCTGGTGGCCGCCTCCCTCCTTCCTGGCCTCCCGGAGCTGCGCCCTTTCTCACTGGTTCTCTCTTCTGCCGTTTTCCGTAGGACTCTCTTCTCTGACCTGAGTCTCCTTTGGAACTCTGCAGGTTCT
+
BBBBBBBBFFFFGGGFFGGGGGHHGGGEHDHHHGGEGGGGGHHHHGGGEEGGHHHHHHHGGGGGGGGGGGGHHHHGGGGHGHHHHGGGGGGGGGHHHHHHHHEHEHC1?GGAFHG?-@-CCDFHGBFHFGH?G.-C:AGHCCH.GFGBBFBF?BFGEG-;--./99BFFFFFBBB/:BFFFFBFBBBFFFFFFEFFFFEFFA:.DA//:B9BFBB/BFB/B:FB/;://BBFFFFFFB:BBBBFFF?FBBF
@M05620:37:000000000-D9766:1:1101:17055:9950 1:N:0:49
AGTGCCAGCTCTCAATCGCACAGGGGACCCAGGGCCTGGCCCCTCCATCCAGAAAACCTATGACCTCACCCGCTACCTGGAGCACCAACTCCGCAGCTTGGCTGGGACCTATGTGAGTATCCAGCGTAGGAATCTGGGAGTTGGGGAGGAGTGAGGAGTTGGGGAAAGACAGTCCTAACCGTGGAGGGTTCTGGTAAATGATGGGGTGAGGAGGGGCTCTTTGGCTCCCACCAGTCCCCCTGTCTGGTCTA
+
ABCBCFFFCFFFGGGGGFGFGGHHGEGGGGHHGGGGFGHHHHGHGGHHHHHHFHHHHGHGHHHHHHHHHHHGGGGGHHHHHHHHHHHHGHHHGGGGGHHHGHHGEGHHGHHHHGGHHHHHHHHHHGEGGGHHHHHHHGHGGHHHGGGGGGGHHHHHHGHHHHGGGGHHHHHHHHHGHHHGGEEGGGGGAFGGGGGGGGGGGGGGGGFFFFFFFFFFFFFFFFFFFFFFFFFFFFFFFFFFFFFFFFFFFFF
@M05620:37:000000000-D9766:1:1101:23544:9990 1:N:0:49
ACCACACCTTCTACAATGAGCTGCGTGTGGCTCCCGAGGAGCACCCCGTGCTGCTGACCGAGGCCCCCCTGAACCCCAAGGCCAACCGCGAGAAGATGACCCAGGTGAGTGGCCCGCTACCTCTTCTGGTGGCCGCCTCCCTCCTTCCTGGCCTCCCGGAGCTGCGCCCTTTCTCACTGGTTCTCTCTTCTGCCGTTTTCCGTAGGACTCTCTTCTCTGACCTGAGTCTCCTTTGGAACTCTGCAGGTTCT
+
AABBAABCCCCFGGGGGGCGGGHHGEEECEGBFFEEEGEEDGABFEFEAEBFHHGHHGHGGFGEGGGGGGEG3GHGEEEHGHFGHEGGCGCGGGHHFHHHHH/FFGFGHHHGGHHGGCFGHHHHHHHHGGHGHHGGGGGHGHHGHGGGGGGGGGGGGGGCGDGGGGFFFFFFFFFFFFFFFFFFFFFFFFFFFFFFFEFFFFFADAFFFFFFFFFFFFFBFFFFFFFFFFFFFFFFFFFFFFFFFFFFFFF
@M05620:37:000000000-D9766:1:1101:18177:9990 1:N:0:49
ACCACACCTTCTACAATGAGCTGCGTGTGGCTCCCGAGGAGCACCCCGTGCTGCTGACCGAGGCCCCCCTGAACCCCAAGGCCAACCGCGAGAAGATCACCCAGGTGAGTGGCCCGCTACCTCTTCTGGTGGCCGCCTCCCTCCTTCCTGGCCTCCCGGAGCTGCGCCCTTTCTCACTGGTTCTCTATTATGCCGTTTTCCGTAGGACTCTCTTCTCTGACCTGAGTCTCCTTTGGAACTCTGCAGGATCT
+
CCCCCCCCFFFFGGGGGGGGGGHHGFGEHGHHHGGGGGGGGHHHHGGGGGGGHHHHHHHGGGG?FGGGGGGHHHHGGGGHGHHHHGGGGGDG?/?GD2?FGHG/?1?1FGGGGHHGGCGGHHHFHHBDD<<AGFGGGGGHGH/;BFFFGEFGGGGGGG?-AFGGGGFFFFFFFFFFFFFFFFFFFF0BF0:FFFCFFFFFFFF..DFFFFFFFFFFFFFFFFF/BBFFFFFFFFBBF0FFF0BBFF..;BB
@M05620:37:000000000-D9766:1:1101:14263:9996 1:N:0:49
ACCACACCTTCTACAATGAGCTGCGTGTGGCTCCCGAGGAGCACCCCGTGCTGCTGACCGAGGCCCCCCTGAACCCCAAGGCCAACCGCTAGCAGTTGACCCGGGTGAGTCCCCCCTTCCTTCTCTTCCGGGGCTCCGCCCTTTCTCCCTGGTTCCCTCTTCTGCCGCTTTCCTCAGGGGTCTCTTCTCTGCCCTGTGTCTCCTTTGGTCCTCTCCCGGATCTCGCTCGCATGTGCACACGTCTGGCTTCC
+
CCCCCCCCFFFFGGGGGGGGGGHHGGGGHGHHHGGGGGGGGHHHHGGGGGGGHHHHHHHGGGGGGGGGGGGHHHHGGGGHGHHHHGGGG/B/2222B2222?/B////0?11?/?-<FGHB00000000<<--;-.;.;EAC/00;FF//;.9;F0C0:/0;FGF0---;E0F00;0/.-;./00;BF0099;A0.00:B00000:0/.;000;/999C-.;B0..:;---9.;;BF90.9AE/./0/;;9
@M05620:37:000000000-D9766:1:1101:12579:10011 1:N:0:49
ACCACACCTTCTACAATGAGCTGCGTGTGGCTCCCGAGGAGCACCCCGTGCTGCTGACCGAGGCCCCCCTGAACCCCAAGGCCAACCGCGAGAAGATGACCCAGGTGAGTGGCCCGCTACCTCTTCTGGTGGCCGCCTCCCTCCTTCCTGGCCTCCCGGAGCTGCGCCCTTTCTCACTGGTTCTCTCTTCTGCCGTTTTCCGTAGGACTCTCTTCTCTGACCTGAGTCTCCTTTGGAACTCTGCAGGTTCT
+
CCCCCCCCFFFFGGGGGGFGGGHHGGGEEGHHHGGGGGFGGHHHHGGGFFGGGHHHHHHEGGGGGGGGGGGHHHHGGGGHGHHHHGGGGGGGGGHGHHHHHHFGCGHDFFGGFHH?DGCDGFHDHHHB0GGGHGGGGGGHGCGGHGGFGF/FGGGGEA?9@CGGGGFFFAB9:FBBFFFBFFFFB9BFFFFFF0DA9BFFF?B?DDFFFFFFBFFFFF0BFFFF/9BFFFFFEFBBFF09FFFFFFFABFF
@M05620:37:000000000-D9766:1:1101:6989:10024 1:N:0:49
TCTGCCAGTTGTCAATCGCACACGTGAGCCCTGGCGTCCCCTTCACACCCCTCATACGCCTTCCCCCACTCGATACCAGCAGAAACAACCCCTCCGCCTGGCTTCGCCCTATGTGAGTATACAGCGTAGAAATCTGGGAGTTGGGGAGGAGTGAGGATTTGGGGAAAGACAGGCCTAACCGGGGAGGGTTCTGGTAAAAGATGCTTTGAGGAGGGGCCCTTTCCCCATCACAAATCCCCCTATCTCCCCTA
+
>1>>A111@B1B1BBGGGGGGG0AF000BFFC00B0B//BA0BAB1D1E//BA01D10/A0BA>00//B0>BF0BEG11/BB>B1>0?//??//>/?/??/0B<0//??/BB1F2>BB2@22>1@</?//<1?1@<DG0??0?C<@.>-<.<<0<<0/=<00.-....////...//;/;---9---99-9////999//9/;///;//--/9999--;;/////---////;-////----;:B///---
@M05620:37:000000000-D9766:1:1101:21748:10038 1:N:0:49
AGTGCCAGCTCTCAATCGCACAGGGGACCCAGGGCCTGGCCCCTCCATCCAGAAAACCTATGACCTCACCCGCTACCTGGAGCACCAACTCCGCAGCTTGGCTGGGACCTATGTGAGTATCCAGCGTAGGAATCTGGGAGTTGGGGAGGAGTGAGGAGTTGGGGAAAGACAGTCCTAACCGTGGAGGGTTCTGGTAAATGATGGGGTGAGGAGGGGCTCTTTGGCTCCCACCAGTCCCCCTGTCTGGTCTA
+
AAAABFFBAFFFGGGGGFEGGGGHGGGC2EHHGDGG2AGHFHGHGGHBGHHHBEGHHGG3GGBHHHHHHHGGGFGGHHHHGHHHGHHHGHHEEEG@EF3B/BFGGGHHG2GGGHFF3BB3FGFGHGGGGGGHB<GHHG0FGHEFGGGC-CCGH0GGHGHFDGGGG:GHHHHHHHBHHHHHGDADCEGGAFGGFG9;FGGGGFG099DFEFFFFFAFFFFF/:FFFF/EF...99:BFFFFFFBFFFFFFFB
@M05620:37:000000000-D9766:1:1101:12732:10043 1:N:0:49
ACCACACCTTCTACAATGAGCTGCGTGTGGCTCCCGAGGAGCACCCCGTGCTGCTGACCGAGGCCCCCCTGAACCCCAAGGCCAACCGCGAGAAGATGACCCAGGTGAGTGGCCCGCTACCTCTTCTGGTGGCCGCCTCCCTCCTTCCTGGCCTCCCGGAGCTGCGCCCTTTCTCACTGGTTCTCTCTTCTGCCGTTTTCCGTAGGACTCTCTTCTCTGACCTGAGTCTCCTTTGGAACTCTGCAGGTTCT
+
CCCCCCBCFFFFGFGGGGGGGGHHGFGGHGHHHGGFGGGCGHHHHGGGEEGGHHHHHHHGGGGGGGGGGGGHHHHGGGGHGHHHHGGGGGGGGGHHHHHHHHEGGHGFHHHGGHHGGGGGHHHHHHHGHHGGHHGDGGGHGHHGHGGGGGGGGGGGGGGFGGGGGGFFFFFFFFFFFFFFFFFFFFFFFFFFFFADFFFFFFFFFFFFFFFFFFFFFFFFFFFFBFFFFFFFFFFFFFFFFFFFFFFFFFF
@M05620:37:000000000-D9766:1:1101:28659:10058 1:N:0:49
AGTGCCAGCTCTCAATCGCACAGGGGACCCAGGGCCTGGCCCCTCCATCCAGAAAACCTATGACCTCACCCGCTACCTGGAGCACCAACTCCGCAGCTTGGCTGGGACCTATGTGAGTATCCAGCGTAGGAATCTGGGAGTTGGGGAGGAGTGAGGAGTTGGGGAAAGACAGTCCTAACCGCGGAGGGTTCTGGTAAATGATGGGGTGAGGAGGGGCTCTTTGGCTCCCACCAGTCCCCCTGTCTGGTCTA
+
ABAABBFFBBFFGGGBGFFFGGCAFEGGGGHFFEGE2BFFHHGDFGHHFGFHHHFHFGHHHHGHHGGHHGFEEGFGHEGGHFHHHHFHGFGHGDG?EBFF/C3/<EF0E223BBDGH3BBFGBFG?<<>CFHGFDFFBGCE0<<D?GFGDDFGH0CCEC/0/<-.;CC/CB/GH0;0CCHA-99--9@9AFFBFFBBF/9/B/BE.9-;:./;.-9-9;99BF/FFFEFFAAEFFFFF.;BE9/9B/F;FF
@M05620:37:000000000-D9766:1:1101:7155:10072 1:N:0:49
ACCACACCTTCTACAATGAGCTGCGTGTGGCTCCCGAGGAGCACCCCGTGCTGCTGACCGAGGCCCCCCTGAACCCCAAGGCCAACCGCGAGAAGATGACCCAGGTGAGTGGCCCGCTACCTCTTCTGGTGGCCGCCTCCCTCCTTCCTGGCCTCCCGGAGCTGCGCCCTTTCTCACTGGTTCTCTCTTCTGCCGTTTTCCGTAGGACTCTCTTCTCTGACCTGCGTCTCCTTTGGAACTCTGCAGGTTCT
+
CCCCCCCAFFFFGGGGGGADGGHHGGGEEFHGHFFGCFGGGHHHHGGEEGGGHHHHHHHAFEEGGGGGGEEHHHHGGGGHGHAHFFDGGG//CGFBDGGHHHEHGHF1?GGCFHEDCC@CFFHHHFHHGGHGHFCGFDGHGGHDHFGFFFEFFFFGGGA--:9:C?FFFFFFFFFBFFFFFFFFFFFFFFFFFBDFFFFFFDBFDDFFFFFFF//9BFBBFFFF.9;BFFFFFFFFFF99B/:/9FFFFB/
@M05620:37:000000000-D9766:1:1101:26870:10083 1:N:0:49
AGTGCCAGCTCTCAATCGCACAGGGGACCCAGGGCCTGGCCCCTCCATCCAGAAAACCTATGACCTCACCCGCTACCTGGAGCACCAACTCCGCAGCTTGGCTGGGACCTATGTGAGTATCCAGCGTAGGAATCTGGGAGTTGGGGAGGAGTGAGGAGTTGGGGAAAGACAGTCCTAACCGTGGAGGGTTCTGGTAAATGATGGGGTGAGGAGGGGCTCTTTGGCTCCCACCAGTCCCCCTGTCTGGTCTA
+
ABAABFFFCFFFG4FGGFGCGCHGGGGEGGHHFEGFGGHHHHGHGGHHHHHHHHHEGGHHHHHHHHHHHHHGGFGGHHHHHHHHHHHHGHHHFGGGGHHHGHBFGGHHGHHHHHHGHHHHHHHHHGGGGGHHHHHHHHHGGHHHGGFGGDGHHHHHHGHHHGGGGGHHHHHHHHHHHHHHGGGGGGGGCFGGGGFGGGGGGGGGGGFFFFFFFFFFFFFFFFFFFFFFFFFFFFFFFFFFFFFFFFFFFFB
@M05620:37:000000000-D9766:1:1101:12778:10093 1:N:0:49
AGTGCCAGCTCTCAATCGCACAGGGGACCCAGGGCCTGGCCCCTCCATCCAGAAAACCTATGACCTCACCCGCTACCTGGAGCACCAACTCCGCAGCTTGGCTGGGACCTATGTGAGTATCCAGCGTAGGAATCTGGGAGTTGGGGAGGAGTGAGGAGTTGGGGAAAGACAGTCCTAACCGTGGAGGGTTCTGGTAAATGATGGGGTGAGGAGGGGCTCTTTGGCTCCCACCAGTCCCCCTGTCTGGTCTA
+
BCBCCFFFDFFFGGGGGGGGGGHHGGGGGGHHCFGGGGHHHHGHGGHHHHHHHHHHHGHHHHHHHHHHHHHGGEGGHHHHGHHHHHHHGHHHGGGGGHHHGHHGGGHHGHHHHHHHHHHHHHHHHGGGGGHHHHHHHHHGGHHHGGGGGGGHHHHHHGHHHHGGGGHHHHHHHHHHHHHHGGGGGGGGEGGGGGGGGGGGGGHGGGFFFFFFFFFFFFFFFHHFFFFFFFFFFFFFFFFFFFFFHFFFFFF
@M05620:37:000000000-D9766:1:1101:17843:10110 1:N:0:49
CCCACCTTCTACAATTCGCTGCGTGTGGCTCCCGCGGAGCACCCCGTGCTGCTGACCGCGGCCCCCCTGAACCCCCAGGCCAACCGCGAGAAGATGCCCCAGGTGAGTGGCCCGCTACCTCTTCTGGTGGCCGCCTCCCTCCTTCCTGGCCTCCCGGAGCTGCGCCCTTTCTCACTGGTTCTCTCTTCTGCCGTTTTCCGTAGGACTCTCTTCTCTGCCCTGCGTCTCCTTTGGAACTCTGCAGGTTCTAG
+
A1AAAABBFFFFGGC11AEFEEEBEEHGHHHGGGAEE/AEGHHGGGBBEGH@BBDFG@/EEGGGGGGEFHHHHGG/<CFGGHHGGGGGGGGFHHHH1FGGAFGGHGGHHGGHHGGGCGHHHHHHGHHHHGGGGGGGGGGGGGGGGGGGGGFFFFFF@-@@FFF@@F@@FFFFFFFFFFFFFFFFFFFFFFFF@AFFFFFFFFFFFFFFFFFFFFFFF/FFFF-@F@FFFFFFFFFFFFFFFFFFFFFFFFB
@M05620:37:000000000-D9766:1:1101:7741:10113 1:N:0:49
GCGGCTGCTTTGGAAGAAACTGACAAGCCAGGGACAAAAGATCGGCAGCGCACACGTCTGAACTCCAGTCACATTCAGAAATCTCGTATGCCGTCTTCTGCTTGAAAACAAACCAACATTAGCACCCTTATTGATCAAATGGAACAATACTCAGAATATATACTAAGAAATGACAAGCCACGGACAAAAAATCGAAACAACACCCCTAGAAACACCACTCACGCACACGCATCCCTTTTGCCTTCATCTGC
+
1>>AAA>>FFFBF1F1B1BGG1BBB1AAA0BB00BA00BB/BBBE/AEEEGEGGHE0B>FF2BDFFGGFG11BBBF2F@@@1B2B0//BBFHG//B?B21BFFG0BFGBGE0/</?/<B>B10B1/?/011212@121<2@11<1<0?1<11?<11?1111<>1111<10=1<11<0.<</<---:./:.;./.:/.-/..9;:.-;9/0;0;/9.9.//;/;;9-9---;-9/-9///9/://9//;9//
@M05620:37:000000000-D9766:1:1101:22666:10157 1:N:0:49
AGTGCCAGCTCTCAATCGCACAGGGGACCCAGGGCCTGGCCCCTCCATCCAGAAAACCTATGACCTCACCCGCTACCTGGAGCACCAACTCCGCAGCTTGGCTGGGACCTATGTGAGTATCCAGCGTAGGAATCTGGGAGTTGGGGAGGAGTGAGGAGTTGGGGAAAGACAGTCCTAACCGTGGAGGGTTCTGGTAAATGATGGGGTGAGGAGGGGCTCTTTGGCTCCCACCAGTCCCCCTGTCTGGTCTA
+
AAABBFFBAF@FF4FGGACFEEF4AAEGGGEHG2EED2FHHHGHGGHFHHBGFGFHHGHFHDGHHHHHHHHGGGGGHGHHHGFEGHFHGFFHGG>@FEHHGHHF?EHGGHHHGHHHHEHHHHHHHGEABEFGFHHHHHHGEFHHGGGGFFGHHHHHHGHHHHGGGGHHHHHHHHHHHHHHGCEGGGGG.;FGGGGFGGGGGGGGGBFAAFFFFFFFFDFFFFFFBFFFFFFF??FFFFFFFFFFFFFFBBB
@M05620:37:000000000-D9766:1:1101:18623:10162 1:N:0:49
AGTGCCAGCTCTCAATCGCACAGGGGACCCAGGGCCTGGCCCCTCCATCCAGAAAACCTATGACCTCACCCGCTACCTGGAGCACCAACTCCGCAGCTTGGCTGGGACCTATGTGAGTATCCAGCGTAGGAATCTGGGAGTTGGGGAGGAGTGAGGAGTTGGGGAAAGACAGTCCTAACCGTGGAGGGTTCTGGTAAATGATGGGGTGAGGAGGGGCTCTTTGGCTCCCACCAGTCCCCCTGTCTGGTCTA
+
BCBCCFFFCFFFGGGGGGGGGGHGGGGGGGHHFGGGGGHHFHGHGGHHHHHHHHHHHGHHHHHHHHHHHHHGGEFGHHGHFGHHHHFEGHHFEGFEEHFHGHHGGGHHGHHHHHHHHHHHHHHHHGGGGGHHHHHHGHHGGHHHGGFGGEEGHFHHGGGHHGGGFGHHHHHHHHHHHHHHGGGGGGGGFGGGGGGGGGGGGGGGGGFFFFFFFFFFFFFFFFFFFFFFFFFFFFFFFFFFFFFFFFFBFFB
@M05620:37:000000000-D9766:1:1101:23224:10194 1:N:0:49
AGTGCCAGCTCTCAATCGCACAGGGGACCCAGGGCCTGGCCCCTCCATCCAGAAAACCTATGACCTCACCCGCTACCTGGAGCACCAACTCCGCAGCTTGGCTGGGACCTATGTGAGTATCCAGCGTAGGAATCTGGGAGTTGGGGAGGAGTGAGGAGTTGGGGAAAGACAGTCCTAACCGTGGAGGGTTCTGGTAAATGATGGGGTGAGGAGGGGCTCTTTGGCTCCCACCAGTCCCCCTGTCTGGTCTA
+
AAAAAFFFBFFFGGGGGFGGGGHHGGGGGGHHGGGGGGHHHHGHGGHHHHHHHHHHHGHHHHHHHHHHHHHGGGGGHGHHHHHHHHHHGHHHGGGEGHHHGH3??EHHGHHHHHGHHHHGHHHHHGGGGGHHHHHHGHGGGHHHGGGGGGEHHGHHHGHHHHGGGGGHHHHHHHHHHHHHGGGGGGGGFGFGGGFGGGGGGGGGGGFFFFFFFFFFFFFFFFFFFFFFFFFFFFFFFFFFFFFFFFFFFFF
@M05620:37:000000000-D9766:1:1101:9188:10224 1:N:0:49
GAGGCTGCTTTGGACAAGCCAGGGACAAAAGATCGGCAGATCCCACGTCTGAACTCCAGTCACATTCAGAATTATCGTCTGTCGTCTTCTGCTTGCAACAAACAAAAAAAAAAAATAGCAAAGAACCAAACTAAAAAAAAAGAAAAGAAATAAAATAAACTCAAAAACAAACGAGCCCAACAAAAGAAAAAAAACGACAATACCCCTACAGAGTCCGCTCAACCCAAATGAACACTTTTACTATCCCCAGC
+
A3AA>>CBFBF@G4A4BBAA4A4ABFFCBFHFGH22AAAB3BBB3BABA2ADAB5BB3BF3BDEGH5DDA55D5DDBB1115BBBBB1B44BFE3?3G31?B?BCF0/>><</>/0111@11000?/0/?/1111?1----...///../00:0000000000/00...9....;--..9.;;A./../..---;-.-9-//:9/.9..//////;.-.-./;.....////9/.////////9/;/9.;.
@M05620:37:000000000-D9766:1:1101:22893:10226 1:N:0:49
ACCACACCTTCTACAATGAGCTGCGTGTGGCTCCCGAGGAGCACCCCGTGCTGCTGACCGAGGCCCCCCTGAACCCCAAGGCCAACCGCGAGAAGATGACCCAGGTGAGTGGCCCGCTACCTCTTCTGGTGGCCGCCTCCCTCCTTCCTGGCCTCCCGGAGCTGCGCCCTTTCTCACTGGTTCTCTCTTCTGCCGTTTTCCGTAGGACTCTCTTCTCTGACCTGAGTCTCCTTTGGAACTCTGCAGGTTCT
+
?AAABAABFFFFFGGGFGGEFGFGEBEEHGGHGGGE?EGC?EHHHGFG1EEFHHHHGHHGGECGCFEGGGEHHHCEGGGFGHHAEFGEGGCCCDHHFFFFF<GHECHHH1GEGCGGGGGGHHHHHHHHHHHGHHCDGDFHGHHGFGGGGGGGFF.CEDGGGGGGGGFFFFFFFFFFFFFFBFFFFFFFFFFFFFFFFFFFFFFFFFFFFFFFFFBFFFFFFFFFEFFFFFFFFFFFFFFFFFFEFF.ABFF
@M05620:37:000000000-D9766:1:1101:15939:10230 1:N:0:49
AGTGCCAGCTCTCAATCGCACAGGGGACCCAGGGCCTGGCCCCTCCATCCAGAAAACCTATGACCTCACCCGCTACCTGGAGCACCAACTCCGCAGCTTGGCTGGGACCTATGTGAGTATCCAGCGTAGGAATCTGGGAGTTGGGGAGGAGTGAGGAGTTGGGGAAAGACAGTCCTAACCGTGGAGGGTTCTGGTAAATGATGGGGTGAGGAGGGGCTCTTTGGCTCCCACCAGTCCCCCTGTCTGGTCTA
+
AAAAAFFFBFFFGGFGGGGGGGHGGEGGGGFHGGGGGFFHFHGHGGGGHHHHHHHHHGHGHHHHHHHHHHHGGEEGHFFG?FHHHH1FFHGHGGGGGHHHGHHGGGHHGHHGHHFHHFHHHHHHHGFGCGFGHHHHHHAEGHHGGGFCGDCGHGHHHGHEHHGGGGEHFHFHHHHHHHHGGGGGDGGGAFGGGGGGGGGGGGGGGGDFFFFFFFFFFFFFFFFFFFFFFFFFFFFFFFFFFFFFFFFFFF/
@M05620:37:000000000-D9766:1:1101:4457:10231 1:N:0:49
ACCACACCTTCTACAATGAGCTGCGTGTGGCTCCCGCGGAGCACCCCGTGCTTCTGACCGAGGCCCCCCTGAACCCCAAGGCCAACCGCGAGAAGCTGACCCCCCTGATTGGCCCGCCACCTCTCCTCGTCCCCGTCCCTCTCCTCCCTGGCCTCCCCAAGCTCCGCCCGTTCTCACTTTCTGCCTCTTCTCGCGTGTTTCTCCACTCTCTCTTCTCTCACCTTTGGCTCTTTTAACACTCTAGAGGGTCT
+
AAAAAAAAFFFFFGG45BGFGGGHGGGG42BGBFF22AE00A1BGG0EA1E?5@5BFGHGEE/>1?EEGGGF3BFEEGECFGGE/FDDD@DBC/G11?<??0/--->/000</<.<A--:;GHC//0/.=..;AB...:0//9BF/:CBF..;0.;9...;.//999A99;.99//99BB9///9://9B//.:-;9A..;////.//;//;///99B/F/A////9//;/;///////9;B////.;.;.
@M05620:37:000000000-D9766:1:1101:15957:10234 1:N:0:49
AGTGCCAGCTCTCAATCGCACAGGGGACCCAGGGCCTGGCCCCTCCATCCAGAAAACCTATGACCTCACCCGCTACCTGGAGCACCAACTCCGCAGCTTGGCTGGGACCTATGTGAGTATCCAGCGTAGGAATCTGGGAGTTGGGGAGGAGTGAGGAGTTGGGGAAAGACAGTCCTAACCGTGGAGGGTTCTGGTAAATGATGGGGTGAGGAGGGGCTCTTTGGCTCCCACCAGTCCCCCTGTCTGGCCTA
+
>3AABFFC3CCDDGGGGAFEEEFHCFFEFE2AA2AE22BFFFE1EEFG5B3BBF3FGE3BFGGGAGE3F?FFEEEEH3F1GGHFGGHHGCHHGE@>@??GFFHE?/?GGFFEF?22DBF1BFDFG/CDG/GF1GF1F0?FEH1GC-F<-A<><0D.<A</0<--:AC.CC/::C0CGH:C@..?AAEG.CAFFF9;CFB000BFG.DBEF.FDD=B?-AFF///;FFFFE:DFA/9BFFD-AFFBB9/9//
@M05620:37:000000000-D9766:1:1101:9585:10239 1:N:0:49
ACCACACCTTCTACAATGAGCTGCGTGTGGCTCCCGAGGAGCACCCCGTGCTGCTGACCGAGGCCCCCCTGAACCCCAAGGCCAACCGCGAGAAGATGACCCAGGTGAGTGGCCCGCTACCTCTTCTGGTGGCCGCCTCCCTCCTTCCTGGCCTCCCGGAGCTGCGCCCTTTCTCACTGGTTCTCTCTTCTGCCGTTTTCCGTAGGACTCTCTTCTCTGACCTGAGTCTCCTTTGGAACTCTGCAGGTTCT
+
CCCCCCCCFFFFGGGGGGGGGGHHGGGEHGHGHGGGGGGGGHHHHGGGFGGGHHHHHHHGGGGGGGGGGGGHHHHGGGGHGHHHHGGGGGGGGGHHHH2FHF/??GF=F?GCFHHC?DGGFGDHHDDG0DG.GA@GCDGHGBHDHFGFFGFGFBFGEDB?BDFFF?DF;FFFFFFFFBFEFFFBBBBFFFFBFFFFFFEFFDFFFDFFBFBFFFBFF9BBFFEFFBFFFFFFFFF/F9BFFF0BBF?FFFF
@M05620:37:000000000-D9766:1:1101:20748:10249 1:N:0:49
AGTGCCAGCTCTCAATCGCACAGGGGACCCAGGGCCTGGCCCCTCCATCCAGAAAACCTATGACCTCACCCGCTACCTGGAGCACCAACTCCGCAGCTTGGCTGGGACCTATGTGAGTATCCAGCGTAGGAATCTGGGAGTTGGGGAGGAGTGAGGAGTTGGGGAAAGACAGTCCTAACCGTGGAGGGTTCTGGTAAATGATGGGGTGAGGAGGGGCTCTTTGGCTCCCACCAGTCCCCCTGTCTGGTCTA
+
CCCCCFFFCFFFGGGGGGGGGGHHGGGGGGHHGGGGGGHHHHGHGGHHHHHHHHHHHGHHHHHHHHHHHHHGGGGGHGHHHHHHHHHHGHHHGGGGGHGHGHHGGGHHGHHHHHHHHHHHHHHHHGGGGGHHHHHHHHHGGHHHGGGGGGGHHHHHHGHHHGGGGGHHHHHHHHHHHHHHGGGGGGGGCFGGGGGGGGGGGGGGGGFFFFFFFFFFFFFFFFFFFFFFFFFFFFFFFFFFFFFFFFFFFFB
@M05620:37:000000000-D9766:1:1101:13373:10273 1:N:0:49
GAGGCTGCTTTGGAAGAAACTCATAGATTACTGCAACAGTTCCCCCTGGACCTGGAAAAGTTTCTTGCCTGGCTTACAGAAGCTGAAACAACGGCCAATGCTTCCGGCAGCTCCCCGTAAGGAACGAAAGCTTGCGAGAACACGGGAAGAGAGAGAGATGGTGGAACAAACAACGGTAAGTAAGGCAGTTATGCTTTAGCAATCATGGAGGTGCAGTTGATCGATTATCAGCAATCGTCCTTGCAACTAAC
+
A1AAAA111B@F1GGGGC1ABAEBFHH3BGABG1GHBFG1BGH1GG?EAFFABB0FBG0BGEAHDGE1FABGHHFHHBHFHHHGGHHHHEEG////>>BG1221@E/>/>/011?//?//B1B<BE////0110////</1?0//<.-<000.>....=0/<<.<0/</....:--.;.::00<//..;C00;0;00000000900000;.9.0000000//-9-9-/99/;B-:/-9-;B/////9;///
@M05620:37:000000000-D9766:1:1101:14327:10294 1:N:0:49
ACCACACCTTCTACAATGAGCTGCGTGTGGCTCCCGAGGAGCACCCCGTGCTGCTGACCGAGGCCCCCCTGAACCCCAAGGCCAACCGCGAGAAGATGCCCCAGGTGAGTGGCCCGCTACCTCTTCTGGTGGCCGCCTCCCTCCTTCCTGGCCTCCCGGAGCTGCGCCCTTTCTCACTGGTTCTCTCTTCTGCCGTTTTCCGTAGGACTCTCTTCTCTGACCTGAGTCTCCTTTGGAACTCTGCAGGTTCT
+
DDCDEEDEFFFFGGGGGGGGGGHHGGGGHGHHHGGGGGGGGHHHHGGGGGGGHHHHHHHGGGGGGGGGGGGHHHHGGGGHGHHHHGGGGGBGGGHHHH2GH//?/1?101?/?GE--<->/00<111=01<.=.-<-.CH./=.C1C/1C/F.0<E9C----.0:-<D-DF011<111</<010110<:1:1<0-<DF.F:.<.AB00/:00<11101:1</1<:/<11<:BFBF/B1<<<1101B.FB0:
@M05620:37:000000000-D9766:1:1101:14059:10294 1:N:0:49
ACCACACCTTCTACAATGAGCTGCGTGTGGCTCCCGAGGAGCACCCCGTGCTGCTGACCGAGGCCCCCCTGAACCCCAAGGCCAACCGCGAGAAGATGACCCAGGTGAGTGGCCCGCTACCTCTTCTGGTGGCCGCCTCCCTCCTTCCTGGCCTCCCGGAGCTGCGCCCTTTCTCACTGGTTCTCTCTTCTGCCGTTTTCCGTAGGACTCTCTTCTCTGACCTGAGTCTCCTTTGGAACTCTGCAGGTTCT
+
BBBBB@BBFFFFGGGGGGGGGFHHGEEGHGHHHGGGGGGGGHHHHGGGGGGGHHHHHHHGGGGGGFGGGGGHHHHGGGGHFGHHHGGGGGBCCGFGDGHHHFCCFGGHHHGGGHHGGCGGHHHHHHHHGHFGFGGGGGGHEHHGFGFGFFGGGGGGGGGGGGFFGGFFFFFFFFFFFF/F9BFFFFFFFFFFFFFDFFFFFFFAA?BFFFFFFFFFFFFFFFFFEFFFFFFFFFFBBFFFFFFFFFEFFFF
@M05620:37:000000000-D9766:1:1101:21955:10321 1:N:0:49
ACCACACCTTCTACAATGAGCTGCGTGTGGCTCCCGAGGAGCACCCCGTGCTGCTGACCGAGGCCCCCCTGAACCCCAAGGCCAACCGCGAGAAGATGACCCAGGTGAGTGGCCCGCTACCTCTTCTGGTGGCCGCCTCCCTCCTTCCTGGCCTCCCCGAGCTGCGCCCTTTCTCACTGGTTCTCTCTTCTGCCGTTTTCCGTAGGACTCTCTTCTCTGACCTGAGTCTCCTTTGGAACTCTGCAGGTTCT
+
CCCCCCCCFFFFGGGGGGGGGG4FEEGFGGHHHGGGGGGGGHHHHGGGEGGGHHHHGHHGGGGGGGGGGGGHHHHGGGGHGHHHHGGGGGGGGGHHHHHHHHHFGHBHF?1=CGH@FGGGHFHGFHHBDD/?CCCGGGDHGFGF/;FGFGFFGFGGG.::9BFFGFCFFFFFFFFFFFBB;FFFFFFFFFFFFFFDDFEFFDFF9.:FFFFFFFFFFFEFFFFFFFFFFFFFBFFFFFFFFFFBFFF9FFF
@M05620:37:000000000-D9766:1:1101:18313:10325 1:N:0:49
AGTGCCAGCTCTCAATCGCACAGGGGACCCAGGGCCTGGCCCCTCCATCCAGAAAACCTATGACCTCACCCGCTACCTGGAGCACCAACTCCGCAGCTTGGCTGGGACCTATGTGAGTATCCAGCGTAGGAATCTGGGAGTTGGGGAGGAGTGAGGAGTTGGGGAAAGACAGTCCTAACCGTGGAGGGTTCTGGTAAATGATGGGGTGAGGAGGGGCTCTTTGGCTCCCACCAGTCCCCCTGTCTGGTCTA
+
BCCCCFFFCFFFGGGGGGGGGGHHFGGGGGEHFGGGGGGHHHGHGGHHHHCHGGHHHGHHGHHHHHHHHHGGGEGGHFHHHGHHHHHHGHHGGGGGGHHHCHHGGGFGG22DFDHHHDGHHHHHGGEGGGFGHHGHHHHGGFHHGGGGGGDGHFFHHGGBGHGCEGHFFHHHHHHFHHHHGGEGGGGGC.CFGG;BGFGGGFFGEBDAFAAFFF-@D=ABFFFFF/BEEFF?EAFFFFFFF?FFFB/;/B/
@M05620:37:000000000-D9766:1:1101:7052:10337 1:N:0:49
ACCACACCTTCTACAATGAGCTGCGTGTGGCTCCCGAGGAGCACCCCGTGCTGCTGACCGAGGCCCCCCTGAACCCCAAGGCCAACCGCGAGAAGATGACCCAGGTGAGTGGCCCGCTACCTCTTCTGGTGGCCGCCTCCCTCCTTCCTGGCCTCCCGGAGCTGCGCCCTTTCTCACTGGTTCTCTCTTCTGCCGTTTTCCGTAGGACTCTCTTCTCTGACCTGCGTCTCCTTTGGAACTCTGCAGGTTCT
+
BBBABBBAFFFFGGGGGG5FGGHHGGGBAEGFHGFEGCGGGHGHHGGEEGGGHHGHHHHAE@EEGGGGGGGHHHHGGGGHEHHHHGGCGG<CGGHGFFHHHHHHGHHFHHHGGHHGGGGGHHHHHHHHHHHGHHGGGGGHGHHGHGGGGGGGGGGGGGG9;AFGGGFFFFFFFFFFFFFFFFFFFFFFFFFFFFFDFFFFFFFFFFFFFFFFFFFFFFFFFFFF.@FFFFFFFFFFEFFFFFFFFFFFFFF
@M05620:37:000000000-D9766:1:1101:26554:10354 1:N:0:49
AGTGCCAGCTCTCCATCGCACAGGGGACCCAGGGCCTGGCCCCTCCATCCAGAAAACCTATGACCTCACCCGCTACCTGGGGCACCCACTCCGCAGCTTGGCTGGGACCTATGTGAGTATCCAGCGTAGGAATCTGGGAGTTGGGGAGGAGTGAGGAGTTGGGGAAAGACAGTCCTAACCGTGGAGGGTTCTGGTAAATGATGGGGTGAGGAGGGGCTCTTTGGCTCCCACCAGTCCCCCTGTCTGGTCTA
+
>A>>>DDFBFFFG4FGFGGAE?GAFA2AEAGH2AEAAFGHHHGHGGHHHFHHHHH2BEHHEFGHHFGGHHHEE/>EGHFG1>E@EF1??GHF>E?E<GBCEGHFGFHGGHHHHH2FHBG1FG2GHCFDGGHHHHHHHH0?EHHGGG.>@.<CC0DG0AGHB:@CE.CGBCCGGGHGFFGGGGFGDEFGGGGFGGFFGGGGGEFFFF9@AFF/ADB-BBFFFFBFFEFEEFFFF?BFFFFFBAFFFB9BFF9
@M05620:37:000000000-D9766:1:1101:11636:10363 1:N:0:49
ACCACACCTTCTACAATGAGCTGCGTGTGGCTCCCGAGGAGCACCCCGTGCTGCTGACCGAGGCCCCCCTGAACCCCAAGGCCAACCGCGAGAAGATGACCCAGGTGAGTGGCCCGCTACCTCTTCTGGTGGCCGCCTCCCTCCTTCCTGGCCTCCCGGAGCTGCGCCCTTTCTCACTGGTTCTCTCTTCTGCCGTTTTCCGTAGGACTCTCTTCTCTGACCTGAGTCTCCTTTGGAACTCTGCAGGTTCT
+
BBBBBBBBFFFFGGGGGGGGGGHHGFGEHFGHHGGGGGGEGHHHHGGGEGGGHHHHHHHGGGGGGGGGGGGHHHHGGGGHGHHHEGGGGGGGGGHHHFGHHHEGFFHHHHGGGHHGGGGCHHHGHHHGHHGCHHGCGGGGGHGGHGGGGFGFGFGGGGGGGGGGGGFFFFFFFFFFFFFFFFFFFFFFFFFFFFFFFFFFFFFFDFFFFFFFFFFFFFEFFFFFFFFFFFFFFFFE/FFFFFFFFFEABFF
@M05620:37:000000000-D9766:1:1101:4585:10392 1:N:0:49
AGTGCCAGCTCTCCATTGCACAGGGTGCCTAGGGCGTGGCCCCTCCATCCAGAAATCCTACGACCTCACCCCCCACCTGGCGCACCCTCTCTGCAGCTTGGCTGGGACCTATGTGCGTATCCCGCGTCGGCATCTGGGCGTTGGGGCGGCGTGCGGCGTTGGGGCCCGCCCGTCCTAACCGTGGCGGGTTCTGGTAAATGATGGGGTGAGGAGGGGCTCTTTGGCTCCCACCAGTCCCCCTGTCTGGTCTA
+
>>11>BDCAFFFGGF13BA3B1F1FB0BBADB0BF0AAEGHHGHGG0FGABFGFF1DBFF1ABEF/BBGHH/>/>BEH0B0/?>EEG>?FF11B2FBB1</BFFGG0</F1BFB@2?FCFHH1?CCC/>C--=CFGHFACGGGHGC.9AA;;9A@@;@@@@F@@-@-9>@-@@BFFB/BF@FF@-@@@@FFFFFF//BFF/FFFFF;@-A9/9A?@??FBBFFFFFFFF-ABAFFFFFFF@FF/FFF/BFF
@M05620:37:000000000-D9766:1:1101:22170:10453 1:N:0:49
ACCACACCTTCTACAATGAGCTGCGTGTGGCTCCCGAGGAGCACCCCGTGCTGCTGACCGAGGCCCCCCTGAACCCCAAGGCCAACCGCGAGAAGATGACCCAGGTGAGTGGCCCGCTACCTCTTCTGGTGGCCGCCTCCCTCCTTCCTGGCCTCCCGGAGCTGCGCCCTTTCTCACTGGTTCTCTCTTCTGCCGTTTTCCGTAGGACTCTCTTCTCTGACCTGAGTCTCCTTTGGAACTCTGCAGGTTCT
+
BCBBBCCCFFFFGGGGGGGGGGHHGEFB4EGFGFGFCFEFDHFCEGGGGEEGGHGHHHGEFGFGGGGGGGGHGHHGGDGHGHHHHGGGFFDGGGHHFHHHHHHHGHHGFHFGGGHGGGGGHHGGHHHGHHHGHGGGFDGHGHGGHGGGGGGGGGGEGGG9CGGGGAFFFFFFFFFFFFFFFFFFEFFFFFFFFFFFFFFFFFFFFFFFEFFFFFFFFFFBFFFF/9FFBFFFFFFFFFFFFFFFBFFFFFF
@M05620:37:000000000-D9766:1:1101:19173:10459 1:N:0:49
AGTGCCAGCTCTCAATCGCACAGGGGACCCAGGGCCTGGCCCCTCCATCCAGAAAACCTATGACCTCACCCGCTACCTGGAGCACCAACTCCGCAGCTTGGCTGGGACCTATGTGAGTATCCAGCGTAGGAATCTGGGAGTTGGGGAGGAGTGAGGAGTTGGGGAAAGACAGTCCTAACCGTGGAGGGTTCTGGTAAATGATGGGGTGAGGAGGGGCTCTTTGGCTCCCACCAGTCCCCCTGTCTGGTCTA
+
ABABBFFFCFFFGGGGGGGGGGHHGGGGGGHHGGGGGGHHHHGHGGHHHHHHFHGHHGHHHHHHHHHHHHHGGGGGHHHHHHHHHHHHGHHHGGGGGHHHGGFFEGHHGHHHHHHHHHHHHGHHHGGGGGHHHHHHHHHGGHHHGGGGGGGHHHHHHGHHHHGGGGHHHHHHHHGHHHHGGGGGGGGGCFGGGGFGFGGGGGGGGGFFFFFFFFFFFFFFFFFFFFFFFFFFFFFFFFFFAFFFFFFFFFF
@M05620:37:000000000-D9766:1:1101:17236:10463 1:N:0:49
ACCACACCTTCTACAATGAGCTGCGTGTGGCTCCCGAGGAGCACCCCGTGCTGCTGACCGAGGCCCCCCTGAACCCCAAGGCCAACCGCGAGAAGATGACCCAGGTGAGTGGCCCGCTACCTCTTCTGGTGGCCGCCTCCCTCCTTCCTGGCCTCCCGGAGCTGCGCCCTTTCTCACTGGTTCTCTCTTCTGCCGTTTTCCGTAGGACTCTCTTCTCTGACCTGAGTCTCCTTTGGAACTCTGCAGGTTCT
+
CCCCCCCCFFFFGGGGGGGGGGHHGFGFFGHHHGGGGGGGGHHHHGGGGGGGHHHHHHHGGGGGGGGGGGGHHHHGGGGHGHHHHGGGGGGGGGHHHHGHGHHHGHGHHHHGGHHGGGGGHHHHHHHHHHHGHHGGGGGHGHHGHGGGGGGGGGGGGGGGGGGGGGFFFFFFFFFFFFFFFFFFFFFFFFFFFFFDFFFFFFFFFFFFFFFFFFFFFFFFFFFFFFFFFFFFFFFFFFFFFFFFFFFFFFF
@M05620:37:000000000-D9766:1:1101:19168:10481 1:N:0:49
AGTGCCAGCTCTCAATCGCACAGGGGACCCAGGGCCTGGCCCCTCCATCCAGAAAACCTATGACCTCACCCGCTACCTGGAGCACCAACTCCGCAGCTTGGCTGGGACCTATGTGAGTATCCAGCGTAGGAATCTGGGAGTTGGGGAGGAGTGAGGAGTTGGGGAAAGACAGTCCTAACCGTGGAGGGTTCTGGTAAATGATGGGGTGAGGAGGGGCTCTTTGGCTCCCACCAGTCCCCCTGTCTGGTCTA
+
11>AAFFBAFFFGBGGG1F1E00A0AEEEFFHFEEE//BEGHEHGGHHGHFGDGFFGGEBG12FGGHHHHHEEGEFHHFBFGB?FECGEFHHGE/EGHHH?GHFEEGGGHGHHHGHHHHHGBGHHGCFGGHHGEHHHHFGCGHHGGGGCGGHHGHEFEHHHHGGGGHHHFGHGBGFHHHE@CGGGGGG;AFFGGFFFGFFFBFGGGF@FFFFFF@@@@FFFFFEFFFEFFFFFFFFFFFF@FFFFFFBBF9
@M05620:37:000000000-D9766:1:1101:9452:10525 1:N:0:49
ACCACACCTTCTACAATGAGCTGCGTGTGGCTCCCGAGGAGCACCCCGTGTTGCTGACCGAGGCCCCCCTGAACCCCAAGGCCAACCGCGAGAAGATGACCCAGGTGAGTGGCCCGCTACCTCTTCTGGTGGCCGCCTCCCTCCTTCCTGGCCTCCCGGAGCTGCGCCCTTTCTCACTGGTTCTCTCTTCTGCCGTTTTCCGTAGGACTCTCTTCTCTGACCTGAGTCTCCTTTGGAACTCTGCAGGTTCT
+
CCCCCCCAFFFFGGGGGGGGGGHHGGG24EGGHFFFDFGGGHHHHGGGFEHHEHGHHHHEGGCFGGGGGGGHHHHGGGGHGHHHHGGGGG<CGGHGGHHHHHHHEHHFGHHGGHHGGGGGHHHHHHHHGHHGHHGGGGGHGHHGHGGGGGGGGGGGGGGA?DGGGGFFFFFFFFFFFFFFFFFFFFFFFFFFFFFFFFFFFFFFDDFFFFFFFFFFFFFFFFFF/BFFFFFFFFFFFFFFFFFFFFFFFFF
@M05620:37:000000000-D9766:1:1101:5086:10527 1:N:0:49
ACCACACCTTCTACAATGAGCTGCGTGTGGCTCCCGAGGAGCACCCCGTGCTGCTGACCGAGGCCCCCCTGAACCCCAAGGCCAACCGCGAGAAGATGACCCAGTTGAGTGCCCCGCTACCTCTTCGGGTGCCCCCCCCCCCCCTTCCTGCCCTCCCGGAGCTGCGCCCTTCCTCACTTGTCTTCTCTCCTGCCGTTTCCCGTCGGCTTCTCTTCTCTGACCTGCGTCTCCTTTTTCCCTCTGCCGGTTCT
+
BCCCCBCCFFFFGGGGGGGGGGHHGGGGHGHHHGGGGGGGGHGHHGGGGGGFGHHHHHHGGGGGGGGGGGGHHHH/EFGHGHHHHGGGGGDGGGHHHHFFGF/F11?@1?F1?GG--<>AFFDGFG..C<-.;C.@--A;--;-;.;FF//;./;AEA=;-:;/9-9;--;//99F.//:;///;9:B//;/:.;;.B///9..;--.;BFFF/:9;FF/B9//.-;-AFBB/9/////////;/-:9../
@M05620:37:000000000-D9766:1:1101:9260:10540 1:N:0:49
AGTGCCAGCTCTCAATCGCACAGGGGACCCAGGGCCTGGCCCCTCCATCCAGAAAACCTATGACCTCACCCGCTACCTGGAGCACCAACTCCGCAGCTTGGCTGGGACCTATGTGAGTATCCAGCGTAGGAATCTGGGAGTTGGGGAGGAGTGAGGAGTTGGGGAAAGACAGTCCTAACCGTGGAGGGTTCTGGTAAATGATGGGGTGAGGAGGGGCTCTTTGGCTCCCACCAGTCCCCCTGTCTGGTCTA
+
ABABBFFFCFFFGGGGGFGCFGHHCEGGGGHHGGGGGGHHHHGHGGGGHHHGHGHHHGHHHHHHHHHGHHGGGFGGHFGHHGF1GHFHGHGHGGGGGHHHGHHGGGHHGHHHHHHHHHHHHHHHHGEGGGHHHHHHHHHGGHHHFGGGGGGHHHHHHGHHHHGGGGHHGHHGCHHHHHHGGCEFGGGG;AFGGGFGGGGGGGGGGGFFFFFFFFFFFFFFFFFFFFFFFFFFFFFFFFFFFFFFFFFFBFB
@M05620:37:000000000-D9766:1:1101:5068:10542 1:N:0:49
ACCACACATTCTACAATGCGCTGCGTGCGGCTCGCGAGGAGCACCCCTTGCTGCTGACCAAGGCCCCCCTGAACCCCAAGGCCAACCGCGCGAAGATGACCCAGGTGCGTGGCCTGCTACCTCTTCTGGTGGCCGCCTCCCTCCTTCCTGGCCTCCCGGGGGTGCGCCCTTTCTCACTGGTTCTCTCTTCTGCCGTTTTCCGTAGGACTCTCTTGTCTGACCTGCGTCTCCTTTGGAACTCTGCAGGTTCT
+
>AAA>>A3BBBDBBBBGGAAFGGGGEG22AAAB2AA0AAE?B1B?BE1?BBFBGFHFGH3B1AFGGGGGEEF3FGEEFFHGH?GGEDD>>><BCF/?GHHHH.<CGG1>FDFGH0<CFDDHHGHH0;CGHHGHHGGCEGGGGGGGGGGFGGGGGGGGGG-9-;;DFFF9@FFFFB/BBFFFFFFFFFFFFFFFFFFFFFFFFF?A?FFFFFFFF/;;BFFFFFFA@AAFFFFFFFEFFFFBFFFFFFFFBF
@M05620:37:000000000-D9766:1:1101:23689:10562 1:N:0:49
GAGGCTGCTTTGGAAGAAACTGACAATCCAGGGACACAAGATCGGAAGATCACACCTCTGAACTCCAGTCACCTTAAGCAATCTCGTATACCGTCTTCTGCTTGAAAAAAAAAAAAACGAAAATATGATAATATACAAGAAGCAAAGATAAGAACAGTCGCAAGTTACGGTAAGAATTGAAATATACTGAAGAAGAATGCACAATCAGCATGACGGAGGAGATGGAAAAGGACAGGGGGACACGTTATCCT
+
>3AA3>BABBB4F45BBGBBFEG4BB4A4BBBB22BBGFGBGBBE22A2ABAB3B1B13A5BBD533BDA3BBBF55D3BBG3D5BBEF34B1BEF1BBG4BB3BB@3?E//</>/<//////1?111111111111<1000110<00111111///00.--.-0000.::..00000000000000000090;///000;00/0/0000000/.-..-..;//////./.......-9--.......9:/
@M05620:37:000000000-D9766:1:1101:15897:10564 1:N:0:49
AGTGCCAGCTCTCAATCGCACAGGGGACCCAGGGCCTGGCCCCTCCATCCAGAAAACCTATGACCTCACCCGCTACCTGGAGCACCAACTCCGCAGCTTGGCTGGGACCTATGTGAGTATCCAGCGTAGGAATCTGGGAGTTGGGGAGGAGTGAGGAGTTGGGGAAAGACAGTCCTAACCGTGGAGGGTTCTGGTAAATGATGGGGTGAGGAGGGGCTCTTTGGCTCCCACCAGTCCCCCTGTCTGGTCTA
+
BCBCCFFFCFFFGGGGGGGGGGHHGGGGGGHHGGGGGGHHHHGHGGHHHHHHHHHHHGHHHHHHHHHHHHHGGFGGHHHHHGGHHHHHGHHHGGGGGHHHGHHGGGHHGHHHHHHHHHHHHHHHHGGGGGHHHHHHHHHGGHHHGGGGGGGHHGHHHGHHHHGGGGHHHHHHHHHHHHHHGGGGGGGGGGGGGGGGGGGGGGGGGGFFFFFFFFFFFFFFFFFFFFFFFFFFFFFFFFFFFFFFFFFFFFF
@M05620:37:000000000-D9766:1:1101:16262:10606 1:N:0:49
AGTGCCAGCTCTCAATCGCACAGGGGACCCAGGGCCTGGCCCCTCCATCCAGAAAACCTATGACCTCACCCGCTACCTGGAGCACCAACTCCGCAGCTTGGCTGGGACCTATGTGAGTATCCAGCGTAGGAATCTGGGAGTTGGGGAGGAGTGAGGAGTTGGGGAAAGACAGTCCTAACCGTGGAGGGTTCTGGTAAATGATGGGGTGAGGAGGGGCTCTTTGGCTCCCACCAGTCCCCCTGTCTGGTCTA
+
BBBBBFFFBFFFGGGGGGFGGGGHCGGGGEHHFGGGFGHHGHGHGGHFHHHHHHHHHGHEHHFHHHHHHHHGGEEGHHHHGGHHHHHGGHHHGGGGGHHHGHHGGGHHGHHHHHHHHGHHHHHHHGFGGGHGHHHHHHHGGHHHGGGGGGGHHHHHHGHHHHGGGGHHHHHHHHHHHHHHGGGGGGGGCFGGGGGGGGGGGGGGGGFFFFFFFFFFFFFFFFFFFFFFFFFFFFFFFFFFFFFFFFFFFFF
@M05620:37:000000000-D9766:1:1101:22699:10619 1:N:0:49
ACCACACCTTCTACAATGAGCTGCGTGTGGCTCCCGAGGAGCACCCCGTGCTGCTGACCGAGGCCCCCCTGAACCCCAAGGCCAACCGCGAGAAGATGACCCAGGTGAGTGGCCCGCTACCTCTTCTGGTGGCCGCCTCCCTCCTTCCTGGCCTCCCGGAGCTGCGCCCTTTCTCACTGGTTCTCTCTTCTGCCGTTTTCCGTAGGACTCTCTTCTCTGACCTGAGTCTCCTTTGGAACTCTGCAGGTTCT
+
BBBBBABBFFFFFGGGFGEGFGHHGEGEGCHHHGGAEGGFGHHHHGGGGGGGHHHHHHHGGGGGGGGGGGGGHHGGGGGHGHHHHGGGGG/BGGHHHHHHHHGHFHHHHHHGGHHGGGGGHHHHHHHHHHHGHHGGGGGHGHHGHGGGGGGGGGGGGGGGGGGGGGFFFFFFFFFFFFFFFFFFFFFFFFFFFFFFFFFFFFFFFFFFFFFFFFFFFFFFFFFFBFFFFFFFFFFFFFFFFFFFFFFFFFF
@M05620:37:000000000-D9766:1:1101:14411:10622 1:N:0:49
ACCACACCTTCTACAATGAGCTGCGTGTGGCTCCCGAGGAGCACCCCGTGCTGCTGACCGAGGCCCCCCTGAACCCCAAGGCCAACCGCGAGAAGATGACCCAGGTGAGTGGCCCGCTACCTCTTCTGGTGGCCGCCTCCCTCCTTCCTGGCCTCCCGGAGCTGCGCCCTTTCTCACTGGTTCTCTCTTCTGCCGTTTTCCGTAGGACTCTCTTCTCTGACCTGAGTCTCCTTTGGAACTCTGCAGGTTCT
+
DDDDDDDDFFFFGGGGGGGGGGHHGGGEHGHHHGGGGGGGGHHHHGGGGGGGHHHHHHHGGGGGGGGGGGGHHHHGGGGHGHHHHGGGGGDGGGHHHHHHHHHHGHHHHHHGGHHGGGGGHHHHHHHHHHHGHHGGGGGHGHHGHGGGGGGGGGGGGGGDGGGGGGFFFFFFFFFHHHHFFFFFFHFFFFFHFFFFFFFFFFFFFFFFFFFFFFFFFFFBFFFFFFFFFHFFFHHFFFFFFHFFFFFFFFF
@M05620:37:000000000-D9766:1:1101:10757:10634 1:N:0:49
ACCACACCTTCTACAATGAGCTGCGTGTGGCTCCCGAGGAGCACCCCGTGCTGCTGACCGAGGCCCCCCTGAACCCCAAGGCCAACCGCGAGAAGATGACCCAGGTGAGTGGCCCGCTACCTCTTCTGGTGGCCGCCTCCCTCCTTCCTGGCCTCCCGGAGCTGCGCCCTTTCTCACTGGTTCTCTCTTCTGCCGTTTTCCGTAGGACTCTCTTCTCTGACCTGAGTCTCCTTTGGAACTCTGCAGGTTCT
+
CCCCCCCCFFFFGGGGGGGGGGHHGGGFHGHHHGGGGGGGGHHHHGGGGGGGHHHHHHHGGGGGGGGGGGGHHHHGGGGHGHHHHGGGGGDGGGHHHGHHHHHHGHHHHHHGGHHGGGGGHHHHHHHHGHHGHHGGGGGHGHHGHGGGGGGGGGGGGGGCDGGGGGFFFFFFFFFFFFFFFFFFFFFFFFFFFFFFFFFFFFFFFFFFFFFFFFFFFFFFFFFFFFFFFFFFFFFFFFFFFFFFFFFFFFF
@M05620:37:000000000-D9766:1:1101:27262:10640 1:N:0:49
ACCACACCTTCTACAATGAGCTGCGTGTGGCTCCCGAGGAGCACCCCGTGCTGCTGACCGAGGCCCCCCTGAACCCCAAGGCCAAAAGCGAGAAGATGACCCCGGAGAGAGGCCAGCTACCTCTTCTGGAGGCCGCCTCCCTCCTTCCTGGCATCACGGAGCTGCGCACATTCTCACTGGTTCACTCTTCTGCCGTTTTACGTAGGACTCTCTTCTCTGACCCGAGTCTCCTTTGGAACTCTGCAGGTTCT
+
AA11>AAAFFFFG3FF3GBAG1GHGA0B00AB1BF0AECE?ECFGGGEAEEGBGF1FGGEEE?EG/EFGGAG1FHGCEE/FHGHH0/00<<CGGHHGFFGG</></>AF/EECF..<11FH1<1FG1>D0.CE<@CG..:CCGEH00;0;;FBGF0BB.AG@F//-;;@-9;BFFFFEFFFFF/;;BFFFFFFF=BFFFBBAF/A9FBFF/;BFFBB/BBBFF---9;99F//;99FBFFEBFFFFF-;99
@M05620:37:000000000-D9766:1:1101:11382:10644 1:N:0:49
ACCACACCTTCTACAATGAGCTGCGTGTGGCTCCCGAGGAGCACCCCGTGGTGCTGACCGAGGCCCCCCTGAACCCCAAGGCCAACCGCGAGAAGATGACCCAGGTGAGTGGCCCGCTACCTCTTCTGGTGGCCGCCTCCCTCCTTCCTGGCCTCCCGGAGCTGCGCCCTTTCTCACTGGTTCTCTCTTCTGCCGTTTTCCGTAGGACTCTCTTCTCTGACCTGAGTCTCCTTTGGAACTCTGCAGGTTCT
+
BBBABBBBFFFFGGGGGGGGGGHHGFGAAEHGHFFEDGEGDHHHHGGGAE0BCHHHHHHEFGFGGGGGGGEFHHHGGGGHGHHHHGGGGG<CFGHFFHHHHHFFGHFGGHFGGHHGGGGGHGHHHHHHHHGFHHGGGGGHGHHGGGGGGGGGGGGGGGGCGGGGGGFFFFFFFFFFFFFFFFFFFFFFFFFFFFFFFFFFFFFFFFFFFFFFFFFFFFFFFFFFFFFFBFFFFFFFFFFFFFFFFFFFFFF
@M05620:37:000000000-D9766:1:1101:4805:10664 1:N:0:49
AGTGCCAGCTCTCAATCGCACAGGGGACCCAGGGCCTGGCCCCTCCATCCAGAAAACCTATGACCTCACCCGCTACCTGGAGCACCAACTCCGCAGCTTGGCTGGGACCTATGTGAGTATCCAGCGTAGGAATCTGGGAGTTGGGGAGGAGTGCGGAGTTGGGGAAAGCCAGTCCTAACCGTGGAGGGTTCTGGTAAATGATGGGGTGAGGAGGGGCTCTTTGGCTCCCACCAGTCCCCCTGTCTGGTCTA
+
AA>AAFFFBFFFG4FGGFGGFEGHGEEGGGHHGGG?FFHHHHGHGGHHHGHFGHFGHGFHHHFHHGGHHHHGGFGGHHHHFHHGHHFHGHHHGG?EEHBFAGHGGGEHEFBGHHFHHHHGHHFHHGA?>E2GGFHHHG0CEHHFGGECGDGHH0CFCGGHFCC@E.:G/.;CFBGGF0/FGGFG.CEBGGFGGGFFGGFFFFFFFFAFEFEFFFFFBAFFFFFFFEFEEBFFFFFFFF?FAE9FFFFBFF/
@M05620:37:000000000-D9766:1:1101:15605:10679 1:N:0:49
ACCACACCTTCTACAATGAGCTGCGTGTGGCTCCCGAGGAGCACCCCGTGCTGCTGACCGAGGCCCCCCTGAACCCCAAGGCCAACCGCGAGAAGATGACCCAGGTGAGTGGCCCGCTACCTCTTCTGGTGGCCGCCTCCCTCCTTCCTGGCCTCCCGGAGCTGCGCCCTTTCTCACTGGTTCTCTCTTCTGCCGTTTTCCGTAGGACTCTCTTCTCTGACCTGAGTCTCCTTTGGAACTCTGCAGGTTCT
+
AAA?AAAAFFFFFGGFFGDFGFHGGEEAEDFHFGGGEEEGGFHHHGGGEFGGFHHFHHHGGGCGGEGGGGEEGFHGGGGHCGHHHGGFGGGGGGCHFHFHHHHHGHEHHGHGGHHGGGGGGHHHHHHHGHHGHHGGGGGHGHHGHGGGGGGGGFGGGGGGGGGGGGFFFFFFFFFFFFFFFFFFFFFFFFFFFFFDFFFFFFFFDDFFFFFFFFFFFFFEFFFFFFFFFFFFFBFFFFFFFFFEFFFFFFF
@M05620:37:000000000-D9766:1:1101:10894:10684 1:N:0:49
ACCACACCTTCTACAATGAGCTGCGTGTGGCTCCCGAGGAGCACCCCGTGCTGCTGACCGAGGCCCCCCTGAACCCCAAGGCCAACCGCGAGAAGATGACCCAGGTGAGTGGCCCGCTACCTCTTCTGGTGGCCGCCTCCCTCCTTCCTGGCCTCCCGGAGCTGCGCCCTTTCTCACTGGTTCTCTCTTCTGCCGTTTTCCGTAGGACTCTCTTCTCTGACCTGAGTCTCCTTTGGAACTCTGCAGGTTCT
+
?AAABBABFFFFDGGDFFGFFFFFEEEEH2GHGGFAEEA2EHHHHGEGEAEEHGFHHHHGGGGGFGEGGGGHHHGFGGGHGHHFGFGEG@BDGDHHHFHHHHHEEHHHEFHGGHHGGGCCHHHGHHHHBGHGHHG-@.CHEHHGHFGGFGBFFGGGGG-ABG?BFGBABBF/FFFFFFFFFFFFFFFFFFFFFFBFFFFFFFFFDFFFFFFFFF/BFFFFFFFB/FFFFFFFFFFFFFFFF/9FFFF.BFF
@M05620:37:000000000-D9766:1:1101:10752:10688 1:N:0:49
ACCACACCTTCTACAATGAGCTGCGTGTGGCTCCCGAGGAGCACCCCGTGCTGCTGACCGAGGCCCCCCTGAACCCCAAGGCCAACCGCGAGAAGATGACCCAGGTGAGTGGCCCGCTACCTCTTCTGGTGGCCGCCTCCCTCCTTCCTGGCCTCCCGGAGCTGCGCCCTTTCTCACTGGTTCTCTCTTCTGCCGTTTTCCGTAGGACTCTCTTCTCTGACCTGAGTCTCCTTTGGAACTCTGCAGGTTCT
+
CDCDDCCCFFFFGGGGGGGGGGHHGGGFHGHHHGGGGGGGGHHHHGGGGGGGHHHHHHHGGGGGGGGGGGGHHHHGGGGHGHHHHGGGGGGGGGHHHHHHHHHHGHHHHHHGGHHGGGGGHHHHHHHHHHHGHHGGGGGHGHHGHGGGGGGGGGGGGGGGGGGGGGFFFFFFFFHHHHFFFFFFHHFFFFFFHFFFFFFHFFFFFFFFFFFFFFHHFHFFFFHFFFFFFHFFFFHFFFFFFHHFFFFFFFF
@M05620:37:000000000-D9766:1:1101:4393:10696 1:N:0:49
AGTGCCAGCTCTCCATCGCACAGGGTACCCAGGGCCTGGCCCCTCCATCCAGAAAACCTATGACCTCACCCGCTACCTGGAGCACCCACTCCGCAGCTTGGCTGGGACCTATGTGAGTATCCCGCGTAGGACTCTGGGCGTTGGGGCGGCGTGCGGCGTTGGGGCCCGCCCGTCCTAACCGTGGCGGGTTCTGGTAAATGATGGGGTGAGGAGGGGCTCTTTGGATCCCACCAGTCCCCCTGTCTGGTCTA
+
>A>3>BF4>FFFGGGDBAE2EEHFGA4AABBG22BB2BFHHHGHGGHHHFGHBGHABFHF5BFGHDBGHHF>>>>EHF3BBBBGFHG1?GFB>E?>>B3B?G3FEGH0EG?FGG22BGHHHH1BG@C/>C<1?GHHHH/@DGGGCG?DG@BGGGGG-@B9B9BB.9-;=B-;BFFF/;FFBDFB-@?BBFFFFFFFFFFFBFFBEFFB.FF/AD-;BBFFFFFF/BFFFBFF.FFFFFFFBFFFFFFFFF9
@M05620:37:000000000-D9766:1:1101:26576:10710 1:N:0:49
AGCACACGTCCTACCTCTAGCATCGTTCCGAAATCTCGTATGCCCTCTTCTGCCTGACCAACAACACAACCAAGCCATCGTACCCCCTCGAGCCACGTAGTCCGGGTCCTCTGGCATCCATCCTCGTGTTGGTCGGTTCCTTTTCTCGCTATTCGCCCCGTCCGCACACAATTCCAAGCGTTGGGTGTGTCACGCTAGTGACTCACAGCTTATGCCCCCCATTCGGCTCTCTCAGACCCAGCGCTCATATA
+
AAAAAFFDBA>>DGGEB1ABB13B0BBGFEEAECGFEBAA00DBB1BBBBFGFAAF0BGGFAF///BA/B>//0/>B11//0/BB///?//?/>00/?00/2B//</>/F1111<0B<012B0@1?///0///<>////11=11<<1.....11/..<<-...-:-:-...0900000...9-.-9.-..00;..---9/////999/-9/9/////-;9-;9//--9-////////-------;9-;///
@M05620:37:000000000-D9766:1:1101:28440:10725 1:N:0:49
ACCACACCTTCTACAATGCGCTGGGGATCCCCAGGCTGTAGAACCCACTCGTACAAGTCTGCACCCCAGTCACACCCAGGAACCACGACTGCCAGCTTCTGCTTGTAACGACCCCAAACACCAGTCGGATGGTGTCGTACGCCGTGACTAGCCACCACTGCTGGGAAAATAAGCATAAGCCTTGAAGTTTGTCGTTATACGTATGCTCAAGATTCATGGTCTAACTCCCCACAAGGAACTTTTCTGTTTAT
+
AA@1AAAACFFFGEGB3G1AE0FE0A0AA00A0AA/0BBFAD2BA/B/00AA/BA111BD11AFB/>E/FF1F1B/B?>B/00/B?//>/>0B11/1>11BFHFFBB2B??/>///<0/00?<011//////1?/1/?0/-.>A-<<.00<//0<.../0000/..;./00000000000//0/0090000;09....0;.000/0900000/////////9/////9---9--;9;;-/////;//////
@M05620:37:000000000-D9766:1:1101:21530:10736 1:N:0:49
ACCACACCTTCTACAATGAGCTGCGTGTGGCTCCCGAGGAGCACCCCGTGCTGCTGACCGAGGCCCCCCTGAACCCCAAGGCCAACCGCGAGAAGATGACCCACGTGTTCTGCCGGCCACCTCTTCCCTTCGCCGCCTCCCTCCTTCCCGGCCTCCCGCACTTGCGCCCTCTCTCACTGGTTCTCTCTTCTGCCGTTTTCCGTACCACTCTCTTCTCTGAACCTCGTCTCGTTTGGAACTCTACAGGCCTA
+
BBBBBBBBFFFFGGGFBFGGGGHHGEGGHFHHHGGCGGGGGGHHHGGGEGGGGGHHFHHGGGGGGGGGGGGHHHHGGGGHGHHHHGGGGGGGGGHHHHHBHCG/<?/0011?<1->C--<GHH0000/0=/...=DDGGHG/:E9009/;-AAG..E.-A--/;B-@9@D.B99//B/B.BF/9BB9/9/99/;-.;F./B.9A99/9/9BFF/BFBFFF/F../..;../;A.../;/:9///9/;../:
@M05620:37:000000000-D9766:1:1101:14995:10746 1:N:0:49
GAGGCTGCTTTGGAAGAAACTCATAGATTACGGCAACACTTCCGCCTGGACCTGGACAAGTTTTTTGCTCGGCTTACGGAAGCTGAAACACCTGCCTAGAATTCTCCAAGAGAGTAAAAGAGCCGATGAAACAATGGAAAGCAAGTCAGGCATATACCCTTTATAACTCGAGTGGATCCAATAGAACAATTCTCACCATTTGTACTTGTAACAGACAACCAAGAGACAAAAGAACCGAAGAGCACACGACC
+
A3AA>AF>CDB@GBBB4CBBGEGBG5566D4BB22ABF2BA33222B222BB2B12131B5555A0>35@10?B>331>EFA?BB33B3?B?FFG03B33B44?4B3BF3?0?<??B?4?/22?>///BB@<2<22@222<22001?110</1??11111<1<11>>11...>.<<0<<0<<0000<</000:0;0:0:::000;;C000:000/;/9.:.....9//;9.9../.---9.../::;--;-
@M05620:37:000000000-D9766:1:1101:21586:10765 1:N:0:49
AGTGCCAGCTCTCAATCGCACAGGGGACCCAGGGCCTGGCCCCTCCATCCAGAAAACCTATGACCTCACCCGCTACCTGGAGCACCCACTCCGCAGCTTGGCTGGGACCTATGTGAGTATCCAGCGTAGGAATCTGGGAGTTGGGGAGGAGTGAGGAGTTGGGGAAAGACAGTCCTAACCGTGGAGGGTTCTGGTAAATGATGGGGTGAGGAGGGGCTCTTTGGCTCCCACCAGTCCCCCTGTCTGGTCTA
+
>A>>AFFFBFFFG4FFFFGAECHFG2AAAEHHBEEB2FHHFHGFGGHHHHHHGHH2FEHHHHFHHDGHHGGEE>>EHHBF2BFHHH11?FGBA>@EG3BBFHHG?GHFG22FGGGHH?GHHHHHHGGDF/@FGHHHHH0FEHHG?F.><.<CH0DHHGHHHFGG.:GF/GCG0CGGEHHGGDGG.EDGFGGGGGGGGGGGGGGFEFDFFFFEFFFF--EFFBFFFFFFFBFFFF9FBFFFF9BFFF/F/;B
@M05620:37:000000000-D9766:1:1101:3250:10769 1:N:0:49
AGTGCCAGCTCTCAATCGCACAGGGGACCCAGGGCCTGGCCCCTCCATCCAGAAAACCTATGACCTCACCCGCTACCTGGAGCACCAACTCCGCAGCTTGGCTGGGACCTTTGTGCGGGTCAGGAGTGGGCATTTGGGGATTGGGAGGGCGTACGGCGTTGGGGCCAGCCATACCTAGCCGGGACGGGTTCTGGTCAATGATGGGGTGGGGCGGGGCTCTGTGGCTTCCACCGGCCTTCCAGTCTGGTCTA
+
ABBABFFFBFFFGGGGGGGGG2BFFFGGGGHHGGGGGGHHHHGGGGGHHHGHHHHHHGHHHHHHHHGHHHHGGGFGHHHHHHHGFHHHGGHHEF/EEGHHDHHAEEG0/G23B3B?///</02?CF00<//?01?><D?..0>0>..<<AC---:;;:9--;99.-.;.CC00//0:///.----;-;9A.BF9////;////99AD---;.---9@@.;/B/....;;/BF.--9.////:;//:/;/;/
@M05620:37:000000000-D9766:1:1101:21571:10775 1:N:0:49
AGTGCCAGCTCTCAATCGCACAGGGGACCCAGGGCCTGGCCCCTCCATCCAGAAAACCTATGACCTCACCCGCTACCTGGAGCACCAACTCCGCAGCTTGGCTGGGACCTATGTGAGTATCCAGCGTAGGAATCTGGGAGTTGGGGAGGAGTGAGGAGTTGGGGAAAGACAGTCCTAACCGTGGAGGGTTCTGGTAAATGATGGGGTGAGGAGGGGCTCTTTGGCTCCCACCAGTCCCCCTGTCTGGTCTA
+
A?AAAFFFBFFFGGGGGGGGGGHHGGGGGGGHGGGGGGHHHHGHGGHHHHGHHHHHHGHHHHHHHHHGHHHGGGGGHHHHHHGHHHGHGHHHGGGGGHHHGHHGGGGHGHGHHHHHHHHGHHGHHGGGGGHHHHHHHHHGGHHHGGGGGGGHHHHHHGFHHHGGGGHHGHHHHHGHHHHHGGGGGGGGC.FGGGGGGGGGGGGGGGFFFFFFFFFFFFFFFFFFFFFFFFFFFFFFFFFFFFFFFFFFFFF
@M05620:37:000000000-D9766:1:1101:16664:10781 1:N:0:49
AGTGCCAGCTCTCAATCGCACAGGGGACCCAGGGCCTGGCCCCTCCATCCAGAAAACCTATGACCTCACCCGCTACCTGGAGCACCAACTCCGCAGCTTGGCTGGGACCTATGTGAGTATCCAGCGTAGGAATCTGGGAGTTGGGGAGGAGTGAGGAGTTGGGGAAAGACAGTCCTAACCGTGGAGGGTTCTGGTAAATGATGGGGTGAGGAGGGGCTCTTTGGCTCCCACCAGTCCCCCTGTCTGGTCTA
+
ABAAAFFFCFFFGGGGGGGGGGHGGGGGGGHHGGGGGGHHHHGHGGHGHHHHHHHHHGHHHHHHHHHHHHHGGFFGHHHHBGHHHHGHGHHHEGGGGHHHGHHGGGHHGHHHHHHHHHHHHHHHHGGGGGHHHHHHHHGGGHHHGGFGGGGHHFHHHGHHHHGGGGHHHHHHHHHHHHHHGGGGGGGGFGGGGGGGGGGGGGGGGGFFFFFFFFFFFFFFFFFFFFFFFFFFFFFFFFFFFFFFFFFFFFF
@M05620:37:000000000-D9766:1:1101:4891:10820 1:N:0:49
GAGGCTGCTTTGGAAGAAACTGACAAGCCAGGGACACAAGATCGGAAGAGCACACGTCTGCACTCCAGTCACCTTCAGCAATCTCGTATGCCGTCTTCTGCTTTAAAAAAAAAAAAACGAAAAAAACAACAAAAAAAAAGGATACAAACAAAAAAAACCCTACAGATAACAAAAGAAACGCAAAGAACCGAAAACACCAAACGCCCGAAAAAAACAAATATACAACATGTGAACCTTTATACAGTACCAGG
+
A?AAABFBCDFDGB5BFGGGFGHABFBABGGHGGBFGHFHHHFGG?2E22BBF2FABABF5DFHBB3BDFGBBGGB3D5BFGBF@BB?F3FGEFGG1BGH4BF4@FHFHGGGC/<<///////</>.<.<.....----../000000......---;9...9////////;../..//.9---//...-----9.;;...;.--;---9-.--....////;9//./9////9..9/////////9///.
@M05620:37:000000000-D9766:1:1101:7559:10823 1:N:0:49
ACCACACCTTCTACAATGAGCTGCGTGTGGCTCCCGAGGAGCACCCCGTGCTGCTGACCGAGGCCCCCCTGAACCCCAAGGCCAACAGCGAGAAGATGACCCAGGTGAGTGGCCCGCTACCTCTTCTGGTGGCCGCCTCCCTCCTTCCTGGCCTCCCGGAGCTGCGCCCTTTCTCACTGGTTCTCTCTTCTGCCGTTTTCCGTAGGACTCTCTTCTCTGACCTGAGTCTCCTTTGGAACTCTGCAGGTTCT
+
AAA1>AAAFFFFGAGF3GBAG1GGG0ABA0BF1BFAAEFGGHGHHGGGGEEGGHHFHHHG?EGGG?EGGGGFF1GGGGAH>CGHHG/0BEBB@GGHBGFGHHHHGHHHHGHGGHHGGGGGHHHGHHHHHHHCHHGGGGCHGHHGHHEGH0CHH0FGGGGGGGGGG@AGG?FFFFFFFFFFFFFFFFFFFFFFFF@BFFFFFFFFFFFFFFFFFFFFFFFFFFFFFFFFFFFFFFFFFFFFFFFFFFFFFFF
@M05620:37:000000000-D9766:1:1101:14580:10831 1:N:0:49
ACCACACCTTCTACAATGAGCTGCGTGTGGCTCCCGAGGAGCACCCCGTGCTGCTGACCGAGGCCCCCCTGAACCCCAAGGCCAACCGCGAGAAGATGACCCAGGTGAGTGGCCCGCTACCTCTTCTGGTGGCCGCCTCCCTCCTTCCTGGCCTCCCGGAGCTGCGCCCTTTCTCACTGGTTCTCTCTTCTGCCGTTTTCCGTAGGACTCTCTTCTCTGACCTGAGTCTCCTTTGGAACTCTGCAGGTTCT
+
1>1AAA>AFFFDAGG13ABFGGFHG?EB00FGHGAFE/EEGAEGHEEG/EEGHDGHFFHGCGGGCECCGGGHGHHEGGGHGHHHHGGGGGGGCGHHFHHHHGHHGHHHHGHGGHHGGGGGHHHHHHHHHHHGHHGGGGGHGHHGHGGGGGGGGGGGGGGGGGGGGG@F@@FFFFFFFFFFFFFFFFFFFFFFFF@FFFFFFFFFFFFFFFFFFFFFFFFFFFFFEFFFFFFFFFFFFFFFFFFFFFFFFFF
@M05620:37:000000000-D9766:1:1101:26865:10853 1:N:0:49
ACCACACCTTCTACAATGAGCTTCGTGTGGCTCCCGAGGAGCACCCCGTGCTGCTGACCGAGGCCCCCCTGAACCCCAAGGCCAACCGCGAGAAGATGACCCAGGTGAGTGGCCCGCTACCTCTTCTGGTGGCCGCCTCCCTCCTTCCTGGCCTCCCGGAGCTGCGCCCTTTCTCACTGGTTCTCTCTTCTGCCGTTTTCCGTAGGACTCTCTTCTCTGACCTGAGTCTCCTTTGGAACTCTGCAGGTTCT
+
AABBAAAACCCFFFGGGGGGGGHHGGGBAEFBBBFE?EEFDGCBFEFEEFEGFHGHHHHGGGCEGGGFG>FGBGHGGEEHGHHHHGGG>C>CGGHFGHHHHHGGG1F1FFDFGHACGGCDGHHFHHHH0=CGHFCCGGGHGHHGHHHGGGGGGGGGGGG?DGGGGGGFFFFFFFFBFFFFFFFFFFFFFFFFFFFFFFFFFFFEFFBFFFFFFFFFFFF0BFBFFFFFFFFFFFFFFFFFFFFFFFFFFFF
@M05620:37:000000000-D9766:1:1101:26816:10857 1:N:0:49
AGTGCCAGCTCTCAATCGCACACGGGACCCAGGGCCTGGCCCCTCCATCCAGAAAACCTATGACCTCACCCGCTACCTGGAGCACCAACTCCGCAGCTTGGCTGGGACCTATGTGAGTATCCAGCGTAGGAATCTGGGAGTTGGGGAGGAGTGAGGAGTTGGGGAAAGACAGTCCTAACCGTGGAGGGTTCTGGTAAATGATGGGGTGAGGAGGGGCTCTTTGGCTCCCACCAGTCCCCCTGTCTGGTCTA
+
AAABBFFFAFFFGGGGGGGGGG4AAEEGGGHHGGGGGGHHHHGDGGGHHHHHHFFHHGHHHHHHHHHHHHGGGGGGHHHGHHHGHHHHGHHHGGGGGHHHGH3F?EHHG2FDHHHHH3GHHFHG2C<CBGHHHHGHGHGGCGFFGGFGGDAHHHFHHFHHHF?FCDHHGFHFFFHHGFGG?FGCEGGGEGGGFG;9FBFGGBGGEF9>EFABDFFFFFFFFFFFFFFE.BADFFF/;9EDFFFFFBFFBF;
@M05620:37:000000000-D9766:1:1101:3895:10872 1:N:0:49
AGTGCCAGCTCTCAATCGCACAGGGGACCCAGGGCCTGGCCCCTCCATCCAGAAAACCTATGACCTCACCCGCTACCTGGAGCACCAACTCCGCAGCTTGGCTGGGACCTATGTGAGTATCCAGCGTAGGAATCTGGGAGTTGGGGAGGAGTGAGGAGTTGGGGAAAGACAGTCCTAACCGTGGAGGGTTCTGGCAAATGATGGGGTGAGGAGGGGCTCTTTGGCTCCCACCAGTCCCCCTGTCTGGTCTA
+
>A>ABFB@>CCDGGFGGCEFEAAG2EGAAEHHGAAE22F2AFEHGG2ABGFB33AFGEG3GF5GEHCHHHHGGG?EGGHFHHHAA?GHGG3GEA@>>FHHEFH?//GHGGHHHHHHG12GHGHD0/?E@CGHHHHHEHGF?GGF/@FG?AAGHHHHH?//=/AGGGHGHFHFCGFGFHHHGGGGGGBGCFGBFB09CFGGEBFBE.;@EFFFF.-9-@AFFF/FF/B.;.ADFFFFBFEDBE9FF/9:;/9
@M05620:37:000000000-D9766:1:1101:21821:10878 1:N:0:49
AGTGCCAGCTCTCAATCGCACAGGGGACCCAGGGCCTGGCCCCTCCATCCAGAAAACCTATGACCTCACCCGCTACCTGGAGCACCAACTCCGCAGCTTGGCTGGGACCTATGTGAGTATCCAGCGTAGGAATCTGGGAGTTGGGGAGGAGTGAGGAGTTGGGGAAAGACAGTCCTAACCGTGGAGGGTTCTGGTAAATGATGGGGTGAGGAGGGGCTCTTTGGCTCCCACCAGTCCCCCTGTCTGGTCTA
+
ACBABFFFCFFFGGGGGGGFGGHHGGGGGGHHFGGGGGHHHHGHGGHHHHGHHGHHHGHHHFHHHHHHHHHGGEFGHHHHFGHHHHGGFHHHEGGGGHHFGHHGGGHHGHHHHHHFHGHHHHHHHGDGGGHGGHHHGHCFEGHHGGGGGGGHHHHHHGHHGHGGGGHHHHGHHHHHHHHHGGGGDGGGEGGGGGGGGGGGGGGGGGFFFFFFFFFFFFFFFFFFFFFFFFFFFFFFFFFFFFFFFFFFFFF
@M05620:37:000000000-D9766:1:1101:26349:10879 1:N:0:49
AGTGCCACCTCTCAATCGAACAGGGGACCCAGGCCCCGGCCCCTCCAGCCAGAAAACCTGTGACCTCACCCGCTACCTGGAGCACCAACTACGCCCCTTGGCCGGGACCTATGTGAGCATCCGGCGAAGCAATCTGGGGGTTGGGGGGGAGTGAGGAGTCGGGGAAAGACAGTCCTAACCGTGGAGGGCTCTGGTCAATGACGCGCTGAGGAGGCCATCTTTCCATCTCTCAACATTTGCTCTCTGGTCTA
+
>>AAADD11BBDGAGGGAG1E0BC0AE00BABF0BE/AAA/AEFEGEAAF0A001BFEH0F12DGHB1GCAEGG@>GHF0BGG?F/BGGEHHGC//<?FG1G1<</><C01FFH21?11?10/>/--<A-//<0=D0B--:;C?---;@@@FFFFAF-B/;@--9;A-/-;;//;9F/99--;;AEF---;FFF;/;9B/;/9-9-;;-AE/-----/9;////;/;/9/9//-/////9//;;:;//;B:
@M05620:37:000000000-D9766:1:1101:12274:10905 1:N:0:49
ACCACACCTTCTACAATGAGCTGCGTGTGGCTCCCGAGGAGCACCCCGTGCTGCTGACCGAGGCCCCCCTGAACCCCAAGGCCAACCGCGAGAAGATGACCCAGGTGAGTGGCCCGCTACCTCTTCTGGTGGCCGCCTCCCTCCTTCCTGGCCTCCCGGAGCTGCGCCCTTTCTCACTGGTTCTCTCTTCTGCCGTTTTCCGTAGGACTCTCTTCTATGACATGAGTCTCCTTTGGAACTCTGCAGGTTCT
+
1AAAAAAAFFFDEGGFE1GA1AA1AABFAAGHFGE00/A//FGHHGCG//E/111BF0BEEE/E>E/EEGGFHFAEEGE/?EHC//?<C/B@//<<111?<GGC/1<1F1<FFF/<>--<0<0<00<DH<<.C.-;-...CGHG/09BFFGE.:..9.--:A.:9@<-@-;B//FFFFF-/9//9BF/99FFFF@AFFFBB-/9A-999:FB9FFB/9;9////;/;/99B/9//////B/99//B--99/
@M05620:37:000000000-D9766:1:1101:22543:10934 1:N:0:49
AGTGCCAGCTCTCAATCGCACAGGGGACCCAGGGCCTGGCCCCTCCATCCAGAAAACCTATGACCTCACCCGCTACCTGGAGCACCAACTCCGCAGCTTGGCTGGGACCTATGTGAGTATCCAGCGTAGGAATCTGGGAGTTGGGGAGGAGTGAGGAGTTGGGGAAAGACAGTCCTAACCGTGGAGGGTTCTGGTAAATGATGGGGTGAGGAGGGGCTCTTTGGCTCCCACCAGTCCCCCTGTCTGGTCTA
+
BCABBFFFCFFFGFGGGGGCGGHHGGGGGGHHFFGGGGHHHHGHGGHHHHHHHHHHHGHHHHHHHHHHHHHGGEFGHHHHBGHHHHFGGHHHFGGGGHHHGHHGGGHHGHHHHHHHHHHHHHHHHGGGGGHHHHHHHHHGGHHHGGGGGGGHHHHHHGHHHHGGGGHHHHHHHHHHHHHHGGGGGGGGGGGGGGGGGGGGGGGGGGFFFFFFFFFFFFFFFFFFFFFFFFFFFFFFFFFFFFFFFFFFFFF
@M05620:37:000000000-D9766:1:1101:8076:10948 1:N:0:49
AGTGCCAGCTCTCAATCGCACAGGGGACCCAGGGCCTGGCCCCTCCATCCAGAAAACCTATGACCTCACCCGCTACCTGGAGCACCAACTCCGCAGCTTGGCTGGGACCTATGTGAGTATCCAGCGTAGGAATCTGGGAGTTGGGGAGGAGTGAGGAGTTGGGGAAAGACAGTCCTAACCGTGGAGGGTTCTGGTAAATGATGGGGTGAGGAGGGGCTCTTTGGCTCCCACCAGTCCCCCTGTCTGGTCTA
+
ABCCCFFFCFFFGGGGGGFEEFGHGGGGGGHHFGGGGGHHHHGHGGGGHHGHHGHHHGHHHHHHHHHHHHHGGECFHHHHHGFGHHHHGHGHGGGGGHHHGHHGGGHHGHHHHHHHHHHHHHHHHGEFGFHHHHHHHHHGGHHHGGGGGGGHHHHHHGHHHHGGGGHHHHHHHHHHHHHHGFGGGGGGEGGGGGFGGGGGGGGGGGFFFFFFFFFFFFFFFFFFFFFFFFFFFFFFFFFFFFFFFFFFBF0
@M05620:37:000000000-D9766:1:1101:5249:10952 1:N:0:49
AGTGCCAGCTCTCAATCGCACAGGGGACCCAGGGCCTGGCCCCTCCATCCAGAAAACCTATGACCTCACCCGCTACCTGGAGCACCAACTCCGCAGCTTGGCTGGGACCTATGTGAGTATCCAGCGTAGGAATCTGGGAGTTGGGGAGGAGTGAGGAGTTGGGGAAAGACAGTCCTAACCGTGGAGGGTTCTGGTAAATGATGGGGTGAGGAGGGGCTCTTTGGCTCCCACCAGTCCCCCTGTCTGGTCTA
+
>11>AF1CAFFFDGGDF1FEEEECEGGEE0FHFEE//AFCEGGHGGFFAAGED01BGA0BGHFHFHCHHHGGGEEEHHHFFGHF0/GHGCFHGCEG/>BGEFGFGGH0/FHHHHDF1>B12B>FH//CCGGHHD1<100/<?FGCC.-<CC0<0<G<./<DC<C.AGHCGHHHHHHGFHHG.CAGGG@CFGGGGBBBF00;CFF..;9AFFFB-@=-;AFFF/BFFF?-FFFF-;FFBFB-AFFFB//9;9
@M05620:37:000000000-D9766:1:1101:10774:11010 1:N:0:49
ACCACACCTTCTACAATGAGCTGCGTGTGGCTCCCGAGGAGCACCCCGTGCTGCTGACCGAGGCCCCCCTGAACCCCAAGGCCAACCGCGAGAAGATGACCCAGGTGAGTGGCCCGCTACCTCTTCTGGTGGCCGCCTCCCTCCTTCCTGGCCTCCCGGAGCTGCGCCCTTTCTCACTGGTTCTCTCTTCTGCCGTTTTCCGTAGGACTCTCTTCTCTGACCTGAGTCTCCTTTGGAACTCTGCAGGTTCT
+
AAAAA11>BFFF3FG13F11B1BFEEAA0AGFBFFE?EGGEGHCHGGG/AA/ADAFGHGE?G@EG?GEGEFFHGEGGGEECEHHHG/<CGGC/CFFDGDGHHFHFG1FFH1FAGC<>CCCFF<D<DGBDD/<CHCC?::.:GH?BF0BB0FFFBAE9E@@G@?F/9-999FBFBFB//;9BFB9/B9BFBBFBF@A9;EF/B99BBF9/999BFBFFFFBBFBFFFBFE/FFFFFFFFFFBBFFEFFA/9B
@M05620:37:000000000-D9766:1:1101:13223:11012 1:N:0:49
AGTGCCAGCTCTCAATCGCACAGGGGACCCAGGGCCTGACCCCTCCATCCAGAAAACCTATGACCTCACCCGCTACCTGGAGCACCAACTCCGCAGCTTGGCTGGGACCTATGTGAGTATCCAGCGTAGGAATCTGGGAGTTGGGGAGGAGTGAGGAGTTGGGGAAAGACAGTCCTAACCGTGGAGGGTTCTGGTAAATGATGGGGTGAGGAGGGGCTCTTTGGCTCCCACCAGTCCCCCTGTCTGGTCTA
+
BBBBBFFFCFFFGGGGGGGGGGHHGGGGGGHHGGGGGGFHHHGGGGHHHHHHHHHHHGHGHHHHHHHHHHHGGEGGHHHHFGGHHHHHGHGHGGGGGHHHGHHGGGHHGHHHHHHHHHHHHHHHHGGGGGHHHHHHHHHGGHHHGGGGGGGHHHHHHGHHHHGGGGHHHHHHHHHHHHHHGGGGGGGGGGGGGGGGGGGGGGGGGGGFFFFFFFFFFFFFFFFFFFFFFFFFFFFFFFFFFFFFFFFFFFF
@M05620:37:000000000-D9766:1:1101:16459:11035 1:N:0:49
AGTGCCAGCTCTCAATCGCACAGGGGACCCAGGGCCTGGCCCCTCCATCCAGAAAACCTATGACCTCACCCGCTACCTGGAGCACCAACTCCGCAGCTTGGCTGGGACCTATGTGAGTATCCAGCGTAGGAATCTGGGAGTTGGGGAGGAGTGAGGAGTTGGGGAAAGACAGTCCTAACCGTGGAGGGTTCTGGTAAATGATGGGGTGAGGAGGGGCTCTTTGGCTCCCACCAGTCCCCCTGTCTGGTCTA
+
ABAAAFFFCFFFG4GFGGGGGGHGGGGFEEHHAEEFAFHHFHGGGGHHHHHHFHGFGGHHHHHHHGHHHHHEE>>EHHBG2FGHFH11EGHGFGGGGBBCFGHGGGHHGHHHHBFHHFHFHHHHHGDFGGGHHHHHHHCFGHHHGGEGGDGGHG0GCEHHBHCGGGHHGHHHHGHHHHGHGGGGGGGAEFGGGGGFGGGGGFGGGGFFFFFFFF=DFFFFFFFFFFFFFFFFEFFFFFFFFFFFFFFBFFB
@M05620:37:000000000-D9766:1:1101:16167:11057 1:N:0:49
ACCACACCTTCTACAATGAGCTGCGTGTGGCTCCCGAGGAGCACCCCGTGCTGCTGACCGAGGCCCCCCTGAACCCCAAGGCCAACCGCGAGAAGATGACCCAGGTGAGTGGCCCGCTACCTCTTCTGGTGGCCGCATCCCTCCTTCCTGGCATCCCGGAGCTGCGCCCTTTCTCACTGGTTCTCTCTTCTGCCGTTTTCCGTAGGACTCTCTTCTCTGACCTGAGTCTCCTTTGGAACTCTGCAGGTTCT
+
1>1>A1>AFFC@AGGD3BBBAAAAAEEGCAGHFGE0AAE/AGHHHGCG//E/BA1FG0AEEG?E/E/EEGGHHFAEGGGAEHH//?EEG/B@//FC11?GHHHH/<FDH1FFGHA@CC@G0<GHF00GHDHAGF-;-.;/;0GG/:CFGBBF/99/A9@@@G.:FAG?@-BFFFFFFFF-/;BBFFFB/FFFFF@FFFFFFFBFFFFFFFFFFFFFB/BFF//-B-;;9FFFFEFFFBB//99BFFF-:BB
@M05620:37:000000000-D9766:1:1101:10079:11080 1:N:0:49
AGTGCCAGCTCTCCATCGCACAGGGGACCCAGTGCCTGGCCCCTCCATCCAGAAAACCTATGACCTCACCCGCTACCTGGCGCACCCCCTCCGCAACTTGGCTGGGACCTATGTGAGTATCCAGCGTAGGAATCTGGGCGTTGGGGCGGAGTGAGGAGTTGGGGAAAGACAGTCCTAACCGTGGAGGGTTCTGGTAAATGATGGGGTGAGGAGGGGCTCTTTGGCTCCCACCAGTCCCCCTGTCTGGTCTA
+
>>>1>BDCAFFFG1FFBEEAEEHCF0BAAACGBBBBBFGHFHGFGGBHHFHGF0G0BEHFBBAGHDFCGHFEE/>EGH1B0>?EEG//>EE?EE?E>GBFFHHGGGHHGHGGGGH2FHHHHHFGHGG/CGGBGHHHHH/ACGGHGG.;C-;EF0CF0C9CFGGGA..;/C/CFFFFFBFF@FF@BEB?BFFFFFFFFFFFFFFFFFB@EFFFFF@@@@FFFFFFFFFFFFFFEFFFFFFF@FFFFFFFFFB
@M05620:37:000000000-D9766:1:1101:20585:11101 1:N:0:49
ACCACACCTTCTACAATGAGCTGCGTGTGGCTCCCGAGGAGCACCCCGTGCTGCTGACCGAGGCCCCCCTGAACCCCAAGGCCAACCGCGAGAAGATGACCCAGGTGAGTGGCCCGCTACCTCTTCTGGTGGCCGCCTCCCTCCTTCCTGGCCTCCCGGAGCTGCGCCCTTTCTCACTGGTTCTCTCTTCTGCCGTTTTCCGTAGGACTCTCTTCTCTGACCTGAGTCTCCTTTGGAACTCTGCAGGTTCT
+
BBBBBBABFFFFGGGGGGGGGGHHGEGEHFHHHGGGGGFGGGHHHGGGEGGGHHHHGHHGGGGGGGGGGGGHHHGGGGGFFHHHHGGGGGGGGGHHHHHHHHEHA<GB01F<FHG--<-AFDGHHHGH0=G.C<<DDAEHGFHDHFGGFG/FFFFGEGAB-?A9F?@F>FFFBBFFBBFFFFFFFBFF9FF/FB@FFFEFFDFAD.9FBFFFFFF/99FFFFFFFFF/;FFFFFFFFFFFFFFFFFFFFFF
@M05620:37:000000000-D9766:1:1101:8199:11124 1:N:0:49
ACCACACCTTCTACAATGAGCTGCGTGTGGCTCCCGAGGAGCACCCCGTGCTGCTGACCGAGGCCCCCCTGAACCCCAAGGCCAACCGCGAGAAGATGACCCAGGTGAGTGGCCCGCTACCTCTTCTGGTGGCCGCCTCCCTCCTTCCTGGCCTCCCGGAGCTGCGCCCTTTCTCACTGGTTCTCTCTTCTGCCGTTTTCCGTAGGACTCTCTTCTCTGACCTGAGTCTCCTTTGGAACTCTGCAGGTTCT
+
AAAAAAAAFFFFFGGGFGGAG1FGEEEEHCHHCFFEGGG?EHHHHGGGAEEEHDEGHGGEGGGGGA>EGGGFHCEEGGCECEHHAFE<><@C@/?GF<DG<FG/F<FGGGGECGHG->-<GHHFH0GHDDHCHHC-@F?GEGHCEFFGFGFGGGGGG?---9;FGG@-@@F/;FFFFFFFFFFFFFFFFF/BFB9ABFFFFFFFF-BFFFFF//;//;;FFF/B:-;/BFFFFFFFBFBFFFBFF/;;FFF
@M05620:37:000000000-D9766:1:1101:15046:11126 1:N:0:49
ACCACACCTTCTACAATGAGCTGCGTGTGGCTCCCGAGGAGCACCCCGTGCTGCTGACCGAGGCCCCCCTGAACCCCAAGGCCAACCGCGAGAAGATGACCCAGGTGAGTGGCCCGCTAACTCTTCTGGTGGCCGCCTCCCTCCTTCCTGGCCTCCCGGAGCTGCGCCCTTTCTCACTGGTTCTCTCTTCTGCCGTTTTCCGTAGGACTCTCTTCTCTGACCTGAGTCTCCTTTGGAACTCTGCAGGTTCT
+
ABBCCDDDFFFFGGGGGGGGGGHHGGGGHGHHHGGGGGGGGHHHHGGGFGGGHHHHHHHGGGGGGGGGGGGHHHHGGGGHGHHHHGGGGGGGGGHHHHH2GHG/FFFF0==FFHHGCCC.>GGDGHBGHHHGFHGCFDAHGGGGBFBGBFGGGFGGGBG?-<.CBF;FFDFFFFFFFFFFFFFFFFF:FFFFFFC<DFFFF?BF.DFBFFFFBFFFFFFF1B1<B/<BFFFFFFFFEFBFF1FEF0F:BFF
@M05620:37:000000000-D9766:1:1101:14200:11154 1:N:0:49
ACCACACCTTCTACAATGAGCTGCGTGTGGCTCCCGAGGAGCACCCCGTGCTGCTGACCGAGGCCCCCCTGAACCCCAAGGCCAACCGCGAGAAGATGACCCAGGTGAGTGGCCCGCTACCTCTTCTGGTGGCCGCCTCCCTCCTTCCTGGCCTCCCGGAGCTGCGCCCTTTCTCACTGGTTCTCTCTTCTGCCGTTTTCCGTAGGACTCTCTTCTCTGACCTGAGTCTCCTTTGGAACTCTGCAGGTTCT
+
BBBABBBBFFFFGGGGFGFGGGHHGEEEC?GHEGGFEGGGGHHHHGGGDEGGHHFHHHHGGGGGGDGGGEFFHFHGGGGHGEHHHGA<DGGCCGFHDHFHHHHHGHHHHHHGGHHGGGGGHHHHHHHHHHGGFHGGGGFHGHHGHGGGGGGGGFGGGGGGGGGGGGFFFFFFFFFFFFFFFFFFFFFFFFFFFFFFFFFFFFFFFFFFFFFFFFFFFFFFFFFFEFFFFFFFFFFFFFFFFFFFFFFFFFF
@M05620:37:000000000-D9766:1:1101:21756:11179 1:N:0:49
ACCACACCTTCTACAATGAGCTGCGTGTGGCTCCCGAGGAGCACCCCGTGCTGCTGACCGAGGCCCCCCTGAACCCCAAGGCCAACCGCGAGAAGACGACCCCGGTGGGGGGCCCCCCACCCCTCCTGGTGCCCGCCTCCCTCCTTCCTGGCCTCCCGGCGCTGCGCCCTTTCCCACTGGTTCTCTCTCTTGCCGTTTTCCGTCGGACTCTCTTCCCTGCACTGAGCTCCCTTTGGAACTTCGCAGGTCTT
+
AAAAAAAAFFFFGGGGBGGFG1GFGEAEH0GGFF00BEAA//FGHGGGB///1EG11F0//E/EF/EGE//>@1FFEE/F/C?GCF//////</010//<<//C?--.--<-@-9----9-----9-B//;/;/----9A--;--/9//9BF-/;A-9-;>-----;-99BF//9/;-;-;F///9/9///;B/-;AFEFB-/-;----///;/9/-//--/////////:-F/:/99B///---;-A///
@M05620:37:000000000-D9766:1:1101:12797:11182 1:N:0:49
ACCACACCTTCTACAATGAGCTGCGTGTGGCTCCCGAGGAGCACCCCGTGCTGCTGACCGAGGCCCCCCTGAACCCCAAGGCCAACCGCGAGAAGATGACCCAGGTGAGTGGCCCGCTACCTCTTCTGGTGGCCGCCTCCCTCCTTCCTGGCCTCCCGGAGCTGCGCCCTTTCTCACTGGTTCTCTCTTCTGCCGTTTTCCGTAGGACTCTCTTCTCTGACCTGAGTCTCCTTTGGAACTCTGCAGGTTCT
+
BBBABBBBFFFFGGGGFGFGGGHHGEEEFAHHEFGGGGEGGHHHHGGGFEGGHHHHHHHGGGGGGFGGGGGFHFHGGGGHEFHHHGFEDGGFGGHHFHHHHHHHGHHHHHGGGHHCGGGGHHHHHHHHHHGFHHGCGGGHGHHGHGFGGEGGGBFGEGGGGGGGGAFFFFFFFFFFFFFFFFFFFFFFFFFFFFFFFFFFFFFFFFFFFFFFFFFFFFFFFFFFFFFFFFFFFFFFFFFFFFFFFFFFFFF
@M05620:37:000000000-D9766:1:1101:3246:11192 1:N:0:49
AGCACCAGCTCTCCAATGCACAGGGTGCCGAGCGCGTGGCCCCTCCATCGAGACAGCCTAGGACCCCACCCACCCCCTAGGCCACCCGCTCGGCAGTTCCGCTGGGACCTGTGTGCGTATCCCGCGTGGGGCTCTGGGCGTTGGGGCGGCGTGCGGCGTTGGGGCCCGCCCGTCCTCACCGTGGCGGGTTCTGGTAAATGATGGGGTGCGGCGGGGCTCTTTGGCTCCCCCCAGTCCCCCTGTCTGGTCTA
+
>>1>>>11AFCFGGG13BB1B1B0FBA00AAA0AAAAAEEBGEFEG0GGA0A//BBBFBF0B1FGBBBEEE???/>EE?BB0B?FHG>E?E</F/<<?22/??BCGGF?F0?1??1<FCFHHF.ACC-=@-:;GGH0CC:A@A.--C9=999-A@?@@-@@?@@B<?=@---@FFF/;:;:AE;-@-@9EAFFFB/9BBB/BFFFFB@-9@-9@@?@;E/BBFF/BFEF-A>-ABFFFFB@FBFFFFFFFB
@M05620:37:000000000-D9766:1:1101:12466:11200 1:N:0:49
AGTGCCAGCTCTCAATCGCACAGGGGACCCAGGGCCTGGCCCCTCCATCCAGAAAACCTATGACCTCACCCGCTACCTGGAGCACCAACTCCGCAGCTTGGCTGGGACCTATGTGAGTATCCAGCGTAGGAATCTGGGAGTTGGGGAGGAGTGAGGAGTTGGGGAAAGACAGTCCTAACCGTGGAGGGTTCTGGTAAATGATGGGGTGAGGAGGGGCTCTTTGGCTCCCACCAGTCCCCCTGTCTGGTCTA
+
ACBBCFFFCFFFGGGGGGGGGGHHGGGGGGHHFGGGGGHHHHGHGGHGHHHHHHHHHGHHHHHHHHHHHHHGGFGGHHHHFHHHHHHHGHGHGGGGGHHHGHHGGGHHGHHHHHHHHHHHHHHHHGEGGGHHHHHHHHHGGHHHGGGGGGGHHFHHHGHHHHGGGGHHHHHHHGHHHHHHGGGGGGGGEGGGGGGGGGGGGGGGGGFFFFFFFFFFFFFFFFFFFFFFFFFFFFFFFFFFFFFFFFFFFFB
@M05620:37:000000000-D9766:1:1101:12292:11230 1:N:0:49
ACCACACCTTCTACAATGAGCTGCGTGTGGCTCCCGCGGAGCACCCCGTGCTGCTGACCGCGGCCCCCCTGAACCCCAAGGCCAACCGCGAGAAGATGACCCAGGTGAGTGGCCCGCTACCTCTTCTGGTGGCCGCCTCCCTCCTTCCTGGCCTCCCGGAGCTGCGCCCTTTCTCACTGGTTCTCTCTTCTGCCGTTTTCCGTAGGACTCTCTTCTCTGACCTGAGTCTCCTTTGGAACTCTGCAGGTTCT
+
3AB@AAAAFFFFGFAFGGDGGGFHGE?EAEGFFGGD2E200EGHGFEEE1E15BB3DGHG///EEGCGGGG?3GEFGG/GEHHHCEF?DGGG/DH1DGFFHHG>>C1GHHEEGHHGGGGGHHHHHHHGGHBDGHGGGGGGGGGGGGGGGGGGGGGGGFBBB?FFFBBFBBFFFFFFFFFFFFFFFFFFFFFFFFBDFFFFFFF?DFFFFFFFFFFFFFFFFFFFFEFFFFFFFFFFFFFFFFFFFFEFFFF
@M05620:37:000000000-D9766:1:1101:12265:11231 1:N:0:49
ACCACACCTTCTACAATGAGCTGCGTGTGGCTCCCGAGGAGCACCCCGTGCTGCTGACCGAGGCCCCCCTGAACCCCAAGGCCAACCGCGAGAAGATGAGCCAGGTGAGCGGCCAGCTCCCTCTTCTGACGGCTGCCTCCCTCCTTGCTGGCCGCCCGGACCTGCGCTCTCACTCGCTGGCTCTCTCTTCTGTCGTCTTCCGTAGGACTCTCTTCTCTGACCTGTGTCTCGTTAGGAACTCTGCAGGTGAT
+
BBBAABBBFFFFGGGGFGGFGFHHGEEBEAGHCFGEEGGGGHHHHGGGGEGGHHGHHHHGGGGGGEGGGGGFHFHGGGGHEEHHHG/<BDC@CGGHGHF11<00?GG101/>C--.<<1/.///0=0D00<----:CH0A.GHGG00/00/;A---------..;---;.//9;/.-A.-.;FF////9B/9//9....//9/;9./;9////B/9B/99//;.//9/;//.....9/.//9B/9/.9//9
@M05620:37:000000000-D9766:1:1101:17059:11259 1:N:0:49
ACCACACCTTCTACAATGAGCTGCGTGTGGCTCCCGAGGAGCACCCCGTGCTGCTGACCGAGGCCCCCCTGAACCCCAAGGCCAACCGCGAGAAGATGACCCAGGTGAGTGGCCCGCTACCTCTTCTGGTGGCCGCCTCCCTCCTTCCTGGCCTCCCGGAGCTGCGCCCTTTCTCACTGGTTCTCTCTTCTGCCGTTTTCCGTAGGACTCTCTTCTCTGACCTGAGTCTCCTTTGGAACTCTGCAGGTTCT
+
CCCCCCCCFFFFGGGGGGGGGGHHGGGGHGHHHGGEGGGGGHHHHGGGFGGGHHHHHHHGGGGGGGGGGGGHHHHGGGGHGHHHHGGGGGGGGGHHHHHHHHHHGHHHHHHGGHHGGGGGHHHHHHHHHHHGHHGGGGGHGHHGHGGGGGGGGGGGGGGGGGGGGGFFFFFFFFFFFFFFFFFFFFFFFFFFFFFFFFFFFFFFFFFFFFFFFFFFFFFFFFFFFFFFFFFFFFFFFFFFFFFFFFFFFFF
@M05620:37:000000000-D9766:1:1101:5695:11259 1:N:0:49
AGTGCCAGCTCTCAATCGCACAGGGGACCCAGGGCCTGGCCCCTCCATCCAGAAAACCTATGACCTCACCCGCTACCTGGAGCACCAACTCCGCAGCTTGGCTGGGACCTATGTGAGTATCCAGCGTAGGAATCTGGGAGTTGGGGAGGAGTGAGGAGTTGGGGAAAGACAGTCCTAACCGTGGAGGGTTCTGGTAAATGATGGGGTGAGGAGGGGCTCTTTGGCTCCCACCAGTCCCCCTGTCTGGTCTA
+
>AAAAFFFBFFFFDFGGAFCEE4AAAEFGGFHGGFEFFGHGGEHGGEHHHHGHFHHHGHHHADGHHCHHHHGGGGGHHHBGGG1BGFHGFHHGG?FGGHHGHG?EEBFFHFHHHHHHGHHHFHHHG?CDAFHHHHHHHHGEHHHGGGCFDEHHHGHHCFHHHFGGFFFHHGFGHHHHFGFD;EADGGGCFGGGGGFGGGGGGFFGGFFAAFFFFFFFFFFFFFBBFBEFFFFF.BFFFFDFEBFFB:/;B/
@M05620:37:000000000-D9766:1:1101:12799:11268 1:N:0:49
GAGGCTGCTTTGGAAGAAACTGACAAGCCAGGGACAAAAGATCGGAAGAGCACACGTCTGAACTCCAGTCACCTTCAGAAATCTCGTATGCCGTCTTCTGCTTGAAAAAAAAAAAAAAAAAACCATATGACTATACAACTACACCATTGCACTCAACAATAAACCCTGCATAACCAACAATCAATTCAAACAACACCCAGCCTCGGATATCCATCCATCCCATCCGCCCCCGGTCCACCCAAATCTCATCC
+
AABABCFCFFFFGGGGGGGGGGGBFGBFFCFFGFGG2FFHGHHGGCFFHAGGHEHEHHHGABFGGF3FFHHG3FHGHGBDGHGHGHGFHCFHGFFH?FHHFGHFGHHHHGGGGFD<////--<..000000=000000//</;//:0000000////0.00009:.././000/:0.:..0/0000;0000..:.9......;;...;.//////.///..///;..9-;----9-//9..../://////
@M05620:37:000000000-D9766:1:1101:2686:11294 1:N:0:49
AGTGCCAGCTCTCAATCGCACAGGGGACCCAGGGCCTGGCCCCTCCATCCAGAAAACCTATGACCTCACCCGCTACCTGGAGCACCAACTCCGCAGCTTGGCTGGGACCTATGTGAGTATCCAGCGTCGAAATCTGGGAGTTGGGGGGGCGTGCGGAGTTAGGGACAGCCCGTCCTAACCGTGGAGGGTTCTGGTAAATGATGGGGTGAGGAGGGGCTCTTTCGCTCCCACCAGTCCCCCTCTCTGCTCTA
+
AABBBFFFBFFFGGGGGFGGGEGHFGGGGGHHGGGGGGDHGGGHGGHHHHHHHGHFFGHHHBHHHHHHHHHGGGGGHHHFHHH?GHHHGGHHGGECFHHFCB??E/0GGHFHH3FDB?3B333BGGF///<?/?1@?G0</0>1@D-;:>ADF.BC--AB//;AF..;.;9@-.:A::FF-;A=.;DB..FFF/9/:BFFFEF/:ADFEFFBDF-@B=FFFF/.:AEDFBFFFF/9/99A-..;F;/;;B;
@M05620:37:000000000-D9766:1:1101:23225:11298 1:N:0:49
GAGGGTGCTTTGGATGAAACTGATAAACCAGGGAAACAAGATCGGAAGAACACACCTATGCACTTCAGTCATGTTAAGTAATTTGGTATCGCTTCTACTGATTTAAAAAAAAAAAAACGAAAGAAAACAATACTAAAAGAAAAAAAGAATAAAGATTAACAAAATAGAAAGAGAGGACAGAAAAGTGAAAAAAAACACAATACCCAGATAACAAAGACAGGGACAAAAGTGAGACTTGGAACCTTAAGACG
+
>1>A>>>AB3B1B11BBG1BGAF3DBDB0BA0B00B0FGG0FBAE///000BB///B11112AB112DD1121DD22D2DDD2D2B>F@1/B0/BB2BBF2B@2BB@11E>///<///<////@0@00<F111111111/0000--...0000=000=0000C.000000/://...././/9//009000.9-;.--;-//////--//;/9/-//9/---------/////////9////9-//////-
@M05620:37:000000000-D9766:1:1101:3247:11323 1:N:0:49
AGTGCCAGCTCTCAATCGCACAGGGGACCCAGGGCCTGGCCCCTCCATCCAGAAAACCTATGACCTCACCCGCTACCTGGAGCACCAACTCCGCAGCTTGGCTGGGACCTATGTGAGTATCCAGCGTAGGAATCTGGGAGTTGGGGAGGAGTGAGGAGTTGGGGAAAGACAGTCCTAACCGTGGAGGGTTCTGGTAAATGATGGGGTGAGGAGGGGCTCTTTGGCTCCCACCAGTCCCCCTGTCTGGTCTA
+
3>>AAFBFBCCFGGGGGCCCA2BF2AAAFEFHFEEEFFGHHHGHGGBGHHEFHEHFGGHHGHHHHGHFHHGEG>>EGGHGFGGGHF1GEHHGEEGGGHHHGHHFEGHCEHHHHHHHGFHHHHHHHGCBDGHHHGHHHH<FCGHHGG.AD.CHH0DFFGHHHHGGGGHHCHFGGHHHHHHHGGEGEGGG;FGGGGBFFFFFGGGGGGFFFFFFFFFFFFFFFFFFFFFEFFFFFFFFFFFFFFFFFFFFFFB
@M05620:37:000000000-D9766:1:1101:14266:11323 1:N:0:49
AGTGCCAGCTCTCAATCGCACAGGGGACCCAGGGCCTGGCCCCTCCATCCAGAAAACCTATGACCTCACCCGCTACCTGGAGCACCAACTCCGCAGCTTGGCTGGGACCTATGTGAGTATCCAGCGTAGGAATCTGGGAGTTGGGGAGGAGTGAGGAGTTGGGGAAAGACAGTCCTAACCGTGGAGGGTTCTGGTAAATGATGGGGTGAGGAGGGGCTCTTTGGCTCCCACCAGTCCCCCTGTCTGGTCTA
+
ABBAAFFFBFFFGFGGGGGGGGHGGGGGGGHGFEEGGFHHHHGEEGGHHHFHHGHHGGHHHHHHHHHHHHHGEEEEHHHG?FHHHHC1EGHHGGGEGHHHGHFGGGAHGHHHHHHGGF?GHHFHHGGAGG2@CGHGHF0FEHFFFG.@F.CHGFHHHGHHFEGGAEEFGGFHHHHHHFHHGDGG.AEFDGFGGGBB9FFGGGGGGGFFFFFFFFFFFFFFFFFFFFFFEBFFFFFFFFFFFFFFFFFFFF/
@M05620:37:000000000-D9766:1:1101:18272:11345 1:N:0:49
AGTGCCAGCTCTCAATCGCACAGGGGACCCAGGGCCTGGCCCCTCCATCCAGAAAACCTATGACCTCACCCGCTACCTGGAGCACCAACTCCGCAGCTTGGCTGGGACCTATGTGAGTATCCAGCGTAGGAATCTGGGAGTTGGGGAGGAGTGAGGAGTTGGGGAAAGACAGTCCTAACCGTGGAGGGTTCTGGTAAATGATGGGGTGAGGAGGGGCTCTTTGGCTCCCACCAGTCCCCCTGTCTGGTCTA
+
ABBBBFFFBFFFGGGGGFGGEGHHGGGGGGHHGGGGGFHHHHGHGGHHHGHHHGFHHGGHHHHHHHGHHHHGGECGHGHHHHHHFHHHGHHHFGGGGHHGGHHGGGHHGHHHHHHHHGHHHHHGHGGGGGHHHHGHHHHGGHHHGGFGGGGHHGHGHGHGHHGGGGHHHHHHHHHHHHHHGGGGGGGGAFFGGGGGGGGGGGGGGGFFFFFFFFFFFFFFFFFFFFFFFFFFFFFFFFFFFFFFFFFFFFB
@M05620:37:000000000-D9766:1:1101:11306:11349 1:N:0:49
AGTGCCAGCTCTCCATCGCACAGGGGACCCAGGGCCTGGCCCCTCCATCCAGAAAACCTATGACCTCACCCGCTACCTGGAGCACCCCCTCCGCAGCTTGGCTGGGACATATGTGCGTATCCAGCGCAGGAATCTGGGAGTTGGGGTGGAGTGCGGAGTTGGGGACAGACAGTCCTAACCGTGGAGGGTTCTGGTAAATGATGGGGTGAGGAGGGGCTCTTTGGCTCCCACCAGTCCCCCTGTCTGGTCTA
+
>>>>>D1@>FFFG1BBFAEGEEFGA00A0AFGFEFAABGHFHGGGGBGAG1DD01ABFH1GG2GHHGEHFF>E@/FHFBG0BFGHHE@EEGGGGEEEFF0?B1/CCAF/B1FGGD2?<?/@G21@C///>/??GDHFF0>AF1F-<.<-.</;0-;--;:0;-:.-.;/;/;FGGFG0;FAGA@99A-;FFFFF//;9BB//9F9B--9:FB-A@=@--B/B//9/:-A-AB-:FFEFEB@-FB//9BFF/
@M05620:37:000000000-D9766:1:1101:10846:11356 1:N:0:49
AGTGCCAGCTCTCAATCGCACAGGGGACCCAGGGCCTGGCCCCTCCATCCAGAAAACCTATGACCTCACCCGCTACCTGGAGCACCCACTCCGCAGCTTGGCTGGGACCTATGTGAGTATCCAGCGTAGGAATCTGGGAGTTGGGGAGGAGTGAGGAGTTGGGGAAAGACAGTCCTAACCGTGGAGGGTTCTGGTAAATGATGGGGTGAGGAGGGGCTCTTTGGCTCCCACCAGTCCCCCTGTCTGGTCTA
+
>3>>>DDFBFFFG4FFGCFFEEHGG?EEEEEHAEGAFFHFHHGHGGGH5BGGHE3BFFFGHGFHHFFGHHHGGECGHHHHBGHHFH1?EGHGFGGG@GHHGHHGGGHHGHHHGHHFHHHHHHHHHGGA@A@FGHGFHE0FGHHEGGFCGAEGHFGHCEHHGHGGEGEA:GGHHHHHGHHGGGGGDEBGFGGGGGGGGGGGFGGGGFFBFFFFFFB;BBFFFFFFFFFFFFFFFFFFFFFFBFFFFFFFFF/
@M05620:37:000000000-D9766:1:1101:6204:11387 1:N:0:49
ACCACACCTTCTACAATGAGCTGCGTGTGGCTCCCGAGGAGCACCCCGTGCTGCTGACCGAGGCCCCCCTGAACCCCAAGGCCAACCGCGAGAAGATGACCCAGGTGAGTGGCCCGCTACCTCTTCTGGTGGCCGCCTCCCTCCTTCCTGGCCTCCCGGAGCTGCGCCCTTTCTCACTGGTTCTCTCTTCTGCCGTTTTCCGTAGGACTCTCTTCTCTGACCTGAGTCTCCTTTGGAACTCTGCAGGTTCT
+
CCCCCCCCFFFFGGGGGGGGGGHHGGGFHGHHHGGGGGGGGHHHHGGGGGGGHHHHHHHGGGGGGGGGGGGGHHHGGGGHGHHHHGGGGGCGGGHHHHFHHHHHGHH1GHHGGHHGGGGGHHHHHHHHHHHGHHGGGGGHGHHGHGGGGGGGGGGGGGG?DGGGGGFFFFFFFFFFFFFFFFFFFFFFFFFFFFFFFFFFFFFFFFFFFFFFFFFFFFFFFFFFBFFFFFFFFFFFFFFFFFFFFFFFFFF
@M05620:37:000000000-D9766:1:1101:11923:11473 1:N:0:49
AGTGCCAGCTCTCAATCGCACAGGGGACCCAGGGCCTGGCCCCTCCATCCAGAAAACCTATGACCTCACCCGCTACCTGGAGCACCAACTCCGCAGCTTGGCTGGGACCTATGTGAGTATCCAGCGTAGGAATCTGGGAGTTGGGGAGGAGTGAGGAGTTGGGGAAAGACAGTCCTAACCGTGGAGGGTTCTGGTAAATGATGGGGTGAGGAGGGGCTCTTTGGCTCCCACCAGTCCCCCTGTCTGGTCTA
+
BBCCCFFFCFFFGGGGGGGGGGHHGEEFGGHHGGFGGGHHHHGHGGHHHHGHHHHHHGHGGHGHHHHHHHHGGEEGHGHHBGHHGHF1EGFHGGEGGHHHGHHGGGHHGHHHHHHHHHHHHHHHHGGGGGFFHHHHHHHGGHHHGGEGGGGHHHHHHGHHHHGGGGHHHHHHHHHHFGHHGGGGGGGGGGGGGGGGGGGGGGGGGGFFFFFFFFFFFFFFFFFFFFFFFFFFFFFFFFFFFFFFFFFFFF/
@M05620:37:000000000-D9766:1:1101:23640:11477 1:N:0:49
AGTGCCAGCTCTCCATCGCACAGGGTCCCCTGGGCCTGGCCCCTCCATCCAGAAACCCTATGACCTCACCCGCTACCTGGAGCACCCACTCCGCAGCTTGGCTGGGACCTATGTGAGTATCCAGCGTAGGCATCTGGGAGTTGGGGCGGCGTGCGGAGTTGGGGAAAGACAGTCCTAACCGTGGAGGGTTCTGGTAAATGATGGGGTGAGGCGGGGCTCTTTGGCTCCCACCAGTCCCCCTGTCTGGTCTA
+
>AA1>DDBAFFFG1GGGCEFEEGCG00BFG00AFBAFFHHHHGHGGFHHGGG1BG0BEGHFHFHHGGHHHH>E/>EHH1B0BFGGHC/?GFBEFCGG0BBEFHGEFGHGF1BGHDDFFHHHH2FHGG/BC1<FGHHHG0FGGFFCG.<C-A@G.9A-@FGGFGG...:/B/99BFB9FFF?BE@9EB@AFFFFFFBBBFFFFFFFB-9-AA-;@@?@@EFFFFFFFFFE-9A-AFFFFFF@-BFFFFFFFB
@M05620:37:000000000-D9766:1:1101:9337:11481 1:N:0:49
ACCACACCTTCTACAATGAGCTGCGTGTGGCTCCCGAGGAGCACCCCGTGCTGCTGACCGAGGCCCCCCTGAACCCCAAGGCCAACCGCGAGAAGATGACCCAGGTGAGTGGCCCGCTACCTCTTCTGGTGGCCGCCTCCCTCCTTCCTGGCCTCCCGGAGCTGCGCCCTTTCTCACTGGTTCTCTCTTCTGCCGTTTTCCGTAGGACTCTCTTCTCTGACCTGAGTCTCCTTTGGAACTCTGCAGGTTCT
+
CCCCCCBCFFFFGGGGGGGGGGHHGGGGDGHHHGGGGGGGGHHHHGGGEGGGHHHHHGHGGGGGGGGGGGGHHHHGGGGHGHHHHGGGGGGGGGHHHHHHHHHG/<???FFGGGHGGGF@<DDGHHHHDGFFHFDGGGGHGEGGFGGGGGGGGGGGGGF-;BGGGGFADFFEFFFFFFFFFFFFFFFFFFFFFFFDFF?FFFFFFDFFFFB9FFFFFFFFFFFFBFFFFFFFFFFFFF0FFFFFFFF9FFF
@M05620:37:000000000-D9766:1:1101:28770:11490 1:N:0:49
AGTGCCAGCTCTCAATCGCACAGGGGACCCAGGGCCTTGTCCCTCCATCCAGAAAACCTATTACCTCACCCGCTACCTGGAGCACCAACGACGCAGCTTGGCCTGGACCTATGTGAGCATCCAGCGTAGGAATCTGGGAGTTGGGGAGGAGTGAGGACTTGGGGAAAGACAGTCCTAACCGTGGAGGGCTCTGGTAAATGATGCGGTGAGGAGGGGCTCTTTGGATCTCACCAGTCCCCCTGTCTGGTCTA
+
>AAAAF54AFFFFAFGGF2FEEGHGEGGGGGGG?AABABB35BFBE25DGBGFBG2B1BFG5DFFF3AAFF>EE?>BFG1BBB1??1?1>1>>E//>B?GE333/?00?B?FFH22F11FFGCG0@??</@GGBGHGHHG/?FF-@FGCA.<CD0<B.<0<F.:..CFHCHH:C0CGFHG?.9AA9D@.;EFFF;;BFFFGBF0--;@AFFF?D--9-;9FF///9:/9/;;B.9///.;-.;BFB/:;9/
@M05620:37:000000000-D9766:1:1101:27917:11491 1:N:0:49
AGTGCCAGCTCTCAATCGCACAGGGGACCCAGGGCCTGGCCCCTCCATCCAGAAAACCTATGACCTCACCCGCTACCTGGAGCACCAACTCCGCAGCTTGGCTGGGACCTATGTGAGTATCCAGCGTAGGAATCTGGGAGTTGGGGAGGAGTGAGGAGTTGGGGAAAGACAGTCCTAACCGTGGAGGGTTCTGGTAAATGATGGGGTGAGGAGGGGCTCTTTGGCTCCCACCAGTCCCCCTGTCTGGTCTA
+
AAAAADFFCFFFGGGGGFG2ECHGGGEFGGDFAAEEFFHHHGGHGGHGHHGHHHHAFGHHHHHHHHHGHHHGGEEGHGHH?GHHHHHEFHHGEF/EEHFHGHEGGGHHGHHHHHHHHHHHHHHHHGGGGGHHHHHHHHHGGHHHGGGGGGGHHFHHHGHHHHGGGGHHHHGHHHHHHHHHGEFGGGGGEFGGGGFGGGGGGGGGGGFFFFFFFFFFFFFFFFFFFFFFFFFFFFFFFFFFFFFFFFFFFFF
@M05620:37:000000000-D9766:1:1101:24117:11528 1:N:0:49
TCTGCTTCTTATACATCCCCCGCCCAGCCAGGGCCCACCGCTCTACAGCGCACACGCCTGACCGCCAGTCCCACCCCGAAAGCCCAGTTGCCGTCTTCTGCTTGCAAACAACCCAACAATTAAAACAATAAACGCACATTGCCTCAGCACCTACAATAAACTCACGTAAATGTAGCGAAACAAAACAGAAGCAGTCGACATGCTCAAGAGAACATACAATGACACATAGATGAACAATGAGAGTATTCACA
+
>>>1>31@BD3B33BB3B1A1AAA0BBBFB0AA/B///B///A/1AA1B/AAAEHF/?0BB0B/>>>/BB@FE0/?/>E///B0?/?11BB1<//B?>BBF1?F?1?100/?/?/////111<111..11111.--<-0000000///0..////00000;0;0/;./..00;000-----/.....////:9/0/---9-////////--//////////////-//9///////-/////////9////
@M05620:37:000000000-D9766:1:1101:15933:11557 1:N:0:49
AGTGCCAGCTCTCAATCGCACAGGGGACCCAGGGCCTGGCCCCTCCATCCAGAAAACCTATGACCTCACCCGCTACCTGGAGCACCAACTCCGCAGCTTGGCTGGGACCTATGTGAGTATCCAGCGTAGGAATCTGGGAGTTGGGGAGGAGTGAGGAGTTGGGGAAAGACAGTCCTAACCGTGGAGGGTTCTGGTAAATGATGGGGTGAGGAGGGGCTCTTTGGCTCCCACCAGTCCCCCTGTCTGGTCTA
+
CCCCCFFFCFFFGGGGGGGGGGHHGGGGGGHHGGGGGGHHHHGHGGHHHHHHHHHHHGHHHHHHHHHHHHHGGGGGHHHHHHHHHHHHGHHHGGGGGHHHGHHGGGHHGHHHHHHHHHHHHHHHHGGGGGHHHHHHHHHGGHHHGGGGGGGHHHHHHGHHHHGGGGHHHHHHHHHHHHHHGGGGGGGGEGGGGGGGGGGGGGGGGGFFFFFFFFFFFFFFFFFFFFFFFFFFFFFFFFFFFFFFFFFFFFB
@M05620:37:000000000-D9766:1:1101:20584:11586 1:N:0:49
AGTGCCAGCTCTCAATCGCACAGGGGACCCAGGGCCTGGCCCCTCCATCCAGAAAACCTATGACCTCACCCGCTACCTGGAGCACCAACTCCGCAGCTTGGCTGGGACCTATGTGAGTATCCAGCGTAGGAATCTGGGAGTTGGGGAGGAGTGAGGAGTTGGGGAAAGACAGTCCTAACCGTGGAGGGTTCTGGTAAATGATGGGGTGAGGAGGGGCTCTTTGGCTCCCACCAGTCCCCCTGTCTGGTCTA
+
BCCBCFFFCFFFGGGGGGGGGGHHGGGGGGHHGGGGGGHHHHGHGGHHHHHHGHGHHGHHHHHHHHHGHHHGGFGGHHHHHHHHHHHHGHHHGGGGGHHHGH?FEFHHGHHHHHHHHFGHHHHHHGGGGGHHHHHHHHHGGHHHGGGGGGGHHHHHHGHHHHGGGGHHHHHHHFHHHHHHGFGGGGGG:CGGGGFGGGGGGGGGGGFFFFFFFFFAFFFFFFFFFFF.AFFFFFFFFFFDFFFFFFFFFFB
@M05620:37:000000000-D9766:1:1101:15344:11592 1:N:0:49
ACCACACCTTCTACAATGAGCTGCGTGTGGCTCCCGAGGAGCACCCCGTGCTGCTGACCGAGGCCCCCCTGAACCCCAAGGCCAACCGCGAGAAGATGACCCAGGTGAGTGGCCCGCTACCTCTTCTGGTGGCCGCCTCCCTCCTTCCTGGCCTCCCGGAGCTGCGCCCTTTCTCACTGGTTCTCTCTTCTGCCGTTTTCCGTAGGACTCTCTTCTCTGACCTGAGTCTCCTTTGGAACTCTGCAGGTTCT
+
BBBABBBBFFFFGGGGGGGFGGHHGFGEFGHHFGGGGGGGGHHHHGGGEGGGHHHHHHHGGGGGGFGGGGGHHFHGGGGHAEHHHGGEFGFCDGHHHHHHHHHHGHHHHHHGGHHGGGGGHHHHHHHHHHHGHHGGGFDHGHHGHGGGGGGGGGGGGGGGGGGGGGFFFFFFFFFFFFFFFFFFFFFFFFFFFFFFFFFFFFFFFFFFFFFFFFFFFFFFFFFFFFFFFFFFFFFFFFFFFFFFFFFFFFF
@M05620:37:000000000-D9766:1:1101:28226:11613 1:N:0:49
ACCACACCTTCTACAATGAGCTGCGTGTGGCTCACGAGGAGCACCCCGTGCTGCTGACAGAGGCCCCCCTGAACCCCAAGGCCAACCGCGCGAAGATGACCCAGGGGGGGGGCCCGCTACCTCTTCTTGTGGCCGCCTCCCTCCTTCCTGGCCTCCCGGAGGTGCGCCCTTTCTCACTTGTTCTCTCTTCTGGCGGTTTCCGTAGGACTCTCTTCTCTTACCTTAGTCTCCTTTTGAACTCTGCAGGTTCT
+
A>AAAAA>FFC@3FG1B1BBAF1BEAEAGGHHH1A0A0AEEEHHEGGEAFGEHHHHHG1GHGGGGGGGGGGGHHHGGGGHGHHHHGGGGG/>CCGFHFHFHHGG<///---;-@;--@-@F//9B/9/;//;-A=-@A-AE--A:B/B//9;;/-;A-;---9-/-9;@-;B///;F;/B9;/B99//;9///;;-;@F9BAB?-A9B/////;/;/9//;F:///9://;9BF/B-;B//9///9;;B/;
@M05620:37:000000000-D9766:1:1101:6832:11641 1:N:0:49
GAGGCTGCTTTGGAAGAAACTGACAAGCCAGGGACACAAGATCGGAAGAGCACACGTCTGAACTCCAGTCACCTTCAGAAATCTCGTATGCCGTCTTCTGCTTGAAAAAAAAAAAAATAATATATCAAACTTATCGCGATACATCACTCCTGACACACCAACCTCTATAAGTATTTCTCTATAATAAGTAAAATAGTCTACGCCTGTACTCTTCCGTGCGAACCAATAGACCCCCTGCCTGTTCTAGCTCT
+
BAABAACAFFFFGFGGAGGGGGFFFABBBFBBAABCGCAFFHAAE2AEBBFBGBFAGGHF5DBGBB3BDBDA3BFF3G5D@BDF@BB1FBFGEEEG?@FH4B33?FHHHGGGGD///<2@221111111?11?11/?---.-1110000/0/0/00<<.....//;000<0:00:0000;0;000000;00000000000;.-;..0090;0000.0..-.99-..////;/..--.../;///////;//
@M05620:37:000000000-D9766:1:1101:5233:11642 1:N:0:49
ACCACACCTTCTACAATGCGCTGCGTGTGGCTCCCGAGGAGCACCCCGTGCTGCTGACCGAGGCCCCCCTGAACCCCAAGGCCAACCGCGCGAAGATGACCCAGGTGAGTGGCCCGCTACCTCTTCTGGTGGCCGCCTCCCTCCTTCCTGGCCTCCCGGAGCTGCGCCCTTTCTCACTGGTTCTCTCTTCTGCCGTTTTCCGTAGGACTCTCTTCTCTGACCTGCGTCTCCTTTGGAACTCTGCAGGTTCT
+
BBBBBBB>BFFFGGGGGG4AEGGGGGGBAEHGHABE?EEEGHHHHGG0EEGGGHHHHHH0>@CGGGGGGGGHFHHGGGGHGHHHHGGGGG/<BDGFHH1GHHEHFHH1FFHFFH>@GCGGHHHHHGFHHHHGHFGGGGGGGGGGGGGGGGGGGGGGGGF-;@AFFFFFFFFFFFFFFFFFFFFFFFFFFFFFFFFFFFFFFFFFFFFFFFFFFFBFFFBBFFEF.9ABFFFFFFFEFBFFFEFFEFFFFFF
@M05620:37:000000000-D9766:1:1101:8381:11651 1:N:0:49
AGTGCCAGCTCTCAATCGCACAGGGGACCCAGGGCCTGGCCCCTCCATCCAGAAAACCTATGACCTCACCCGCTACCTGGAGCACCAACTCCGCAGCTTGGCTGGGACCTATGTGAGTATCCAGCGTAGGAATCTGGGAGTTGGGGAGGAGTGAGGAGTTGGGGAAAGACAGTCCTAACCGTGGAGGGTTCTGGTAAATGATGGGGTGAGGAGGGGCTCTTTGGCTCCCACCAGTCCCCCTGTCTGGTCTA
+
CCCCCFFFCFFFGGGGGGGGGGHHGGGGGGHHGGGGGGHHHHGHGGHHHHGHHHHHHGHGHHHHHHHHHHHGGGGGHHHHHHHHHHHHGHHHGGGGGGHHGHHGGGHHGHHHHHHHHHHHHHHHHGGGGGHHHHHHHHHGGHHHGGGGGGGHHHHHHGHHHHGGGGHHHHHHHHHHHHHHGGGGGGGGGGGGGGGGGGGGGGGGGGFFFFFFFFFFFFFFFFFFFFFFFFFFFFFFFFFFFFFFFFFFFFF
@M05620:37:000000000-D9766:1:1101:13283:11664 1:N:0:49
ACCACACCTTCTACAATGAGCTGCGTGTGGCTCCCGAGGAGCACCCCGTGCTGCTGACCGAGGCCCCCCTGAACCCCAAGGCCAACCGCGAGAAGATGACCCAGGTGAGTGGCCCGCTACCTCTTCTGGTGGCCGCCTCCCTCCTTCCTGGCCTCCCGGAGCTGCGCCCTTTCTCACTGGTTCTCTCTTCTGCCGTTTTCCGTAGGACTCTCTTCTCTGACCTGAGTCTCCTTTGGAACTCTGCAGGTTCT
+
CCCCCCCCFFFFGGGGGGGGGGHHGGGFHGHHHGGGGGGGGHHHHGGGGGGGHHHGHHHGGGGGGGGGGGGHGHHGGGGHGHHHHGGGGGGGGGHHHHGHHHHHGHHGHHHGGHHGGGGGHHHHHHHHGHHGHHGGGGGHGHHGHGGGGGGGGGGGGGGGGGGGGFFFFFFFFFFFFFFFFFFFFFFFFFHFHFFFFFFFFFFFFFFFFFFFFFFHFFHFFFHFFFHHHHFFFFHFFFFFFFFFFFFFFFF
@M05620:37:000000000-D9766:1:1101:14072:11687 1:N:0:49
ACCACACCTTCTACAATGAGCTGCGTGTGGCTCCCGAGGAGCACCCCGTGCTGCTGACCGAGGCCCCCCTGAACCCCAAGGCCAACCGCGAGAAGATCACCCAGGTGAGTGGCCCGCTACCTCTTCTGGTGGCCGCCTCCCTTCTTCCTGGACTCCCGGAGATGCGCCCTTTCTCACTGGTTCTCTCTTCTGCCGTTTTCCGTAGGACTCTCTTCTCTGACCTGAGTCTCCTTTGGAACTCTGCAGGTTCT
+
1>>1A11AFFF13FG13AF1A1A10AAECAGH1FEAEAA/EGHHHGCG/AEA111BG00EEG?EEE>EGGGBGC/?EF?//<GE/?</>/>B//??11?FFGEAFHHHCGHGGHHG?-C@/0DGHHGFHDGC.<:-:::.:C0;0F00;0//.;FGG?--:-/;B?.E@@FFFFFBBFFFF/FFBFBBFBFFFF@FB/999BFF-BF/FFFFB/9B/9BB/B/-;;FFBFFFF/BFFFFF/FFFFF--/:9
@M05620:37:000000000-D9766:1:1101:23940:11690 1:N:0:49
AGTGCCAGCTCTCAATCGCACAGGGGACCCAGGGCCTGGCCCCTCCATCCAGAAAACCTATGACCTCACCCGCTACCTGGAGCACCAACTCCGCAGCTTGGCTGGGACCTATGTGAGTATCCAGCGTAGGAATCTGGGAGTTGGGGAGGAGTGAGGAGTTGGGGAAAGACAGTCCTAACCGTGGAGGGTTCTGGTAAATGATGGGGTGAGGAGGGGCTCTTTGGCTCCCACCAGTCCCCCTGTCTGGTCTA
+
AAA3ADFFBFFFGABGGCFCGGGHFG?EEFHHEEEEFGHHHHGHGGHHHHHHEGF2BEHHHHFHHHHHHHGGG>EGHHHH2EGGGHGEEGH@EEEEEHFGGHHGEEHHGHHHHHHHHHHHHHHHHGGFGG1>FHHGHH0FFHFHGGADG.CHH0<G<DHHHHGGFDCG/CCGHHHHFHHHGGFG.AFGEFGGGGGF00FFFGGGGGFBFFFFFFBBBBFFFFFFFFFFFFFFFFFFFFFFBFFFFFBFFF9
@M05620:37:000000000-D9766:1:1101:19361:11700 1:N:0:49
GAGGCTGCTTTGGAAGAGCACACGTCTGAACTCCCGTCACATTCAGAACTCTCGTATGCCGTCTTCGGCTTGAAAAAAAAAAATGAAAAAACTGCCAATGTCCTACAGGATGCTACCCGGAAGGAAATACTCCTAGAAGACTACAAGGAAGTAAAATAGCTCATGAAACAATGGCACGAAAGTCAGGCCTTTCCGCATTATCACCCTTGTAGATCCAATTGAACAAATCTCAGCATTTGTACTTCTAAATC
+
A1AAA>FAFFB1AFFB1BBFFGAEF0BF13BGGH0BA0AB12DFGHE10AFAFGFEB0D1AEE0AA//AFEGGFF@FEEGG//0111B1B/?BFEGFH1FG2B2BB110<1<0121@@?//<//0<011?>11>1><1FG0110<0<../.<000=00<=000;0000<;:00://0..9;.9000/;./;000.;-;.90;0;/;.:;//;;/;;/9/9//9;/B-;/;//;:BFFFE//B/;9//;/9/
@M05620:37:000000000-D9766:1:1101:24691:11710 1:N:0:49
ACCACACCTTCTACAATGAGCTGCGTGTGGCTCCCGAGGAGCACCCCGTGCTGCTGACCGAGGCCCCCCTGAACCCCAAGGCCAACCGCGAGAAGATGACCCAGGTGAGTGGCCCGCTACCTCTTCTGGTGGCCGCCTCCCTCCTTCCTGGCCTCCCGGAGCTGCGCCCTTTCTCACTGGTTCTCTCTTCTGCCGTTTTCCGTAGGACTCTCTTCTCTGACCTGAGTCTCCTTTGGAACTCTGCAGGTTCT
+
ABBB>AABFFCFGGGGGGEGFFGGEBEBAEBBBFFEAEEEDFDGGFEEEEBFFHHHHHHGGGCEFGEEGGGHBGGFGGGHGHGHHGGG<B>BCGHHHHHHHH/?EFFFHGGGGHHGGGGGHHHHHHHHF0GGHHGGGGGHGHH.CFGGGGGGGGGGGGGGGGGGGGFFFFFFFFFBFFFFFFFFFFFFFFFFFFFFFFFFFFFFFFFFFFFFFFFFFFF/BFFFFFFFFFFFFFFFFFFFFFFFFFFFFFF
@M05620:37:000000000-D9766:1:1101:24705:11735 1:N:0:49
ACCACACCTTCTACAATGCGCTGCGTGTGGCTCCCGAGGAGCACCCCGTGCTGCTGACCGAGGCCCCCCTGAACCCCAAGGCCAACCGCGCGAAAATGACCCAGGTGAGTGGCCCGCTACCTCTTCTGGTGGCCGCCTCCCTCCTTCCTGGCCTCCCGGAGCTGCGCCCTTTCTCACTGGTTCTCTCTTCTGCCGTTTTCCGTAGGACTCTCTTCTCTGACCTGCGTCTCCTTTGGAACTCTGCAGGTTCT
+
ABBBBBBBFFFFGGGGGG4EGGGGGGGGFEGHHFFEECFE1GGHHGG0EEEEHHHHHHH0EE?EFGGGGGGFHHHGGGEGEGHHAFGGFG/@@@/<FBBHHHHFEHF1GHFFEHC@@FGGHHHHHGH:FHHDGHGFBDDFEGGGGGGGGFF?FFGGGGG=@BFFF;BFFBFFFFFFFFFFFFFFFFFFFFFFFF@AAFEFFFFFDFFFFFFFFFFEFB/;FFFF.>DADFFFFFFFFFFBFF/BFBFFFF;
@M05620:37:000000000-D9766:1:1101:22555:11740 1:N:0:49
ACCACACCTTCTACAATGAGCTGCGTGTGGCTCCCGAGGAGCACCCCGTGCTGCTGACCGAGGCCCCCCTGAACCCCAAGGCCAACCGCGAGAAGATGACCCAGGTGAGTGGCCCGCTACCTCTTCTGGTGGCCGCCTCCCTCCTTCCTGGCCTCCCGGAGCTGCGCCCTTTCTCACTGGTTCTCTCTTCTGCCGTTTTCCGTAGGACTCTCTTCTCTGACCTGAGTCTCCTTTGGAACTCTGCAGGTTCT
+
CCCCCCCBFFFFGGGGGGGGGGHHGGGBEFHHHFFFGGGGGHHHHGGGFGGGHHHHHHHGGGGGGGGGGGGHHHHGGGGHGHHHHGGGGG<BFGHHHHHHHHHHGHHHHHHGGHHGGGGGHHHHHHHHHHHGHHGGGGGHGHHGHGGGGGGGGGGGGGGDFGGGGGFFFFFFFFHFFFHFFFFFFFFFFFFFFFFFFFFFFFFFFFFFFFFFFHHFFFFFFFHF/FFFFHFFFHHFFFFFFFHFHFFFFFF
@M05620:37:000000000-D9766:1:1101:15504:11751 1:N:0:49
ACCACACCTTCTACAATGAGCTGCGTGTGGCTCCCGAGGAGCACCCCGTGCTGCTGACCGAGGCCCCCCTGAACCCCAAGGCCAACCGCGAGAAGATGACCCAGGTGAGTGGCCCGCTACCTCTTCTGGTGGCCGCCTCCCTCCTTCCTGGCCTCCCGGAGCTGCGCCCTTTCTCACTGGTTCTCTCTTCTGCCGTTTTCCGTAGGACTCTCTTCTCTGACCTGAGTCTCCTTTGGAACTCTGCAGGTTCT
+
CCCCCCCCFFFFGGGGGGGGGGHHGEFFHGHHHGGGGGEGFHGHHGEGEEGGHHHHHHHGGGGGGGGGGGGHFHHGGGGHGHHHHGGGGGDGGGHHHHHHHHEHGHHHHHHGGHHGGGGGHHHHHHHHGHHGHHGGGGGHGHHGHGGGGGGGGGGGGGGCGFGGGGFFFFFFFFF0FFFFFFFFFFFFFFFFFFFFFFFFFFFFFFFFFFFFFFFFFFFBFFFFFFFFFFFFFFFFFFFFFFFFFFFFFFF
@M05620:37:000000000-D9766:1:1101:22568:11754 1:N:0:49
ACCACACCTTCTACAATGAGCTGCGTGTGGCTCCCGAGGAGCACCCCGTGCTGCTGACCGAGGCCCCCCTGAACCCCAAGGCCAACCGCGAGAAGATGACCCAGGTGAGTGGCCCGCTACCTCTTCTGGTGGCCGCCTCCCTCCTTCCTGGCCTCCCGGAGCTGCGCCCTTTCTCACTGGTTCTCTCTTCTGCCGTTTTCCGTAGGACTCTCTTCTCTGACCTGAGTCTCCTTTGGAACTCTGCAGGTTCT
+
BBBBBBBBFFFFGFGFGG5FGGHHGGGEGGHHHGGGGGGGGHHHHGGGEGGGHHGGHHHAEGGGGGGGGGGHHHHGGGGHGHHHHGGGGG/@CDHGHHHHHHHHGHH1FHHGGHHGGGGGHHHHHHHHHHHGHHGGGGGHGHHGHGGGGGGGGGGGGGG-BGGGGGFFFFFFFFFFFFFFFFFFFFFFFFFFFFFFFFFFFFFFFBFFFFFFFFFFFFFFFFFF/FFFFFFFFFFFFFFFFFFFFFFFFFF
@M05620:37:000000000-D9766:1:1101:12715:11760 1:N:0:49
ACCACACCTTCTACAATGAGCTGCGTGTGGCTCCCGAGGAGCACCCCGTGCTGCTGACCGAGGCCCCCCTGAACCCCAAGGCCAACCGCGAGAAGATGACCCAGGTGAGTGGCCCGCTACCTCTTCTGGTGGCCGCCTCCCTCCTTCCTGGCCTCCCGGAGCTGCGCCCTTTCTCACTGGTTCTCTCTTCTACCGTTTTCCGTAGGACTCTCTTCTCTGACCTGAGTCTCCTTTGGAACTCTGCAGGTTCT
+
AAA1AAAAFFFFFGGA3GGFGGHGGG0EFAFGFGGC0EEEAG/FGGEGEEGE1GGFGHGG?EEFFAEEGGGFCBGFGGEHGHHHHGGGGCGC@CF1>?FGGG<GFHGB<F1/FGHGGGC@HHHHHHH0<DBCGHGGGGGHGHHGGGGGGFFFGEGG.9-@@@FF/?-B@@BFFFFFFFFFFFFEFFFFFFFFFF@ABBEFFB9F9BFFFFFFFFFFFFFFFF/BFBFFFFFFFFFFFFFFFFFFBB-;BBB
@M05620:37:000000000-D9766:1:1101:5107:11763 1:N:0:49
ACCACACCTTCTACAATGAGCTGCGTGTGGCTCCCGAGGAGCACCCCGTGCTGCTGACCGAGGCCCCCCTGAACCCCAAGGCCAACCGCGAGAAGATGACCCAGGTGAGTGGCCCGCTACCTCTTCTGGTGGCCGCCTCCCTCCTTCCTGGCCTCCCGGAGCTGCGCCCTTTCTCACTGGTTCTCTCTTCTGCCGTTTTCCGTAGGACTCTCTTCTCCGACCTGAGTCTCCTTTGGAACTCTGCAGGTTCT
+
CCCDBCCAFFFFGFGGGGFGGGHHGEGBFEHFHFFEAEFGGHFHHGGFGGEGHHHHGHHEGCGGGGGGGGGHFHHGGGGHGHHHHGGGGG>BCGHHHHHHHHHHGHHGFGHGGHGCGGGGHHHHHHHHHHHGHHGGGGGHGHHGHGGGGGFGGGGGGGGAFGGGGGFFFFFFFFFFFFFFFFFFHFFFFFFFFFFFFFFFFFFFDDFFFFFFFFFFF9DDFFFF/;FFFFFFFFFFFFFFFFFFFFFFFFF
@M05620:37:000000000-D9766:1:1101:18725:11766 1:N:0:49
AGTGCCAGTCTCAATCGCACAGGGGACCCCGGGCCTGGCCCCTCCATCCCGAAAACCTCTGACCTCACCCGCTACCTGGAGCACCCACTCCGCAGCTTGGCTGGGACCTATGTGAGTATCCAGCGTAGGAATCTGGGCGTTGGGGCGGAGTGCGGCGTTGGGGCAAGACAGTCCTAACCGTGGAGGGTTCTGGTAAATGATGGGGTGAGGAGGGGCTCTTTGGCTCCCACCAGTCCCCCTGTCTGGTCTAT
+
AAA1ADFFCF1BGG3GG1AEEGHGGAAEF0AE/EEEFH0BGGHGGFDDG/BAEEEHEHBFGFGHBFGHHHGGEGGHHHHBBGHFH//?GCFEEEGGHHHGHHGGG0FEH?FHHH2@GFHFH1FGGG/AC?GGHHHHH.@C<AHGG.;A-=EG0@A-@@@@F@@-@FF-B9FFFFFFFFF@FF@BFF@;;?FFFFFFFFFFFFFFFF@?FF/-B@@@@FFFFFFFFFFFFFFEFFFFFFF?FFFFFFFFFFF
@M05620:37:000000000-D9766:1:1101:15518:11767 1:N:0:49
ACCACACCTTCTACAATGAGCTGCGTGTGGCTCCCGAGGAGCACCCCGTGCTGCTGACCGAGGCCCCCCTGAACCCCAAGGCCAACCGCGAGAAGATGACCCAGGTGAGTGGCCCGCTACCTCTTCTGGTGGCCGCCTCCCTCCTTCCTGGCCTCCCGGAGCTGCGCCCTTTCTCACTGGTTCTCTCTTCTGCCGTTTTCCGTAGGACTCTCTTCTCTGACCTGAGTCTCCTTTGGAACTCTGCAGGTTCT
+
BCACCCCCFFFFGGGGGGGGGGHHGGGGHGHHHGGGGGGGGHHHHGGGGGGGHHHHHHHGGGEGGGGGGGGHHHHGGGGHGHHHHGGGGGGGGGHCHHHHHHHHGHHHHHHGGHHGGGGGHHHHHHHHHHHGHHGGGGGHGHHGHGGGGGGGGGGGGGGGGGGGGGFFFFFFFFFFFFFFFFFFFFFFFFFFFFFDFFFFFFFFFFFFFFFFFFFFFFFFFFFFFFFFFFFFFFFFFFFFFFFFFFFFFFF
@M05620:37:000000000-D9766:1:1101:16337:11775 1:N:0:49
AGTGCCAGCTCTCAATCGCACAGGGGACCCAGGGCCTGGCCCCTCCATCCAGAAAACCTATGACCTCACCCGCTACCTGGAGCACCAACTCCGCAGCTTGGCTGGGACCTATGTGAGTATCCAGCGTAGGAATCTGGGAGTTGGGGAGGAGTGAGGAGTTGGGGAAAGACAGTCCTAACCGTGGAGGGTTCTGGTAAATGATGGGGTGAGGAGGGGCTCTTTGGCTCCCACCAGTCCCCCTGTCTGGTCTA
+
CCCCCFFFDFFFGGGGGGGGGGHHGGGGGGHHGGGGGGHHHHGHGGHHHHHHHHHHHGHHHHGHHHHHHHGGGGGGHGHHHHHHHGHHGHHHGGGGGHHHGHHGGGGHGHHHHHHHHHHHHHGHHGGGGGHHHHHHHHHGGHHHGGGGGGGHHHHHHGHHHGGGGGHHHHGHHHHHHHHHGGGGGGGGGGGGHGGGFGGGGGGGGGFFFFFFFFFFFFFFFFHFFFFFFFFFFFFFFFFFFFFFFFFFFF:
@M05620:37:000000000-D9766:1:1101:5116:11787 1:N:0:49
GAGGCTGCTTTGGAAGAAACTGACAATCCAGGGACACAAGATCGGAAGCGCACACTTCTGCACTCAAGTCACCTTCAGCAATCTCGTATTCCGTCTTCTGCTTGAAAAAAAAAAAAAAAATAAAAGCCTAAGGAAAGGTTGAGTTCACAACAGTAGTGTGCACAATAGGGGGTATTAAAGAATGTCAAGAGACTAGATCGTGCTGACACGCATCGAGTCGACTATGACAGTGAATATGAACACGACGGGCC
+
A?3A>AFBFFBDGCAFGGGGGGH4BB4BFFBCE2FFCGGHHHEAEA2B22AAE0F3BBDD5DFG333BDFGDBBGGBF5BBF@BDBB>F3@BG3FH?FGH@BG3BFGHHGGGC>>//<>>0111110011100100<.00/=<00<0000../<0:0/000000/00:0..--.0;09000.00000009.//00////....;//.//.9-;-././.-.-9-/9/////;//////////.9-------
@M05620:37:000000000-D9766:1:1101:15725:11789 1:N:0:49
ACCACACCTTCTACAATGAGCTGCGTGTGGCTCCCGAGGAGCACCCCGTGCTGCTGACCGAGGCCCCCCTGAACCCCAAGGCCAACCGCGAGAAGATGACCCAGGTGAGTGGCCCGCTACCTCTTCTGGTGGCCGCCTCCCTCCTTCCTGGCCTCCCGGAGCTGCGCCCTTTCTCACTGGTTCTCTCTTCTGCCGTTTTCCGTAGGACTCTCTTCTCTGACCTGAGTCTCCTTTGGAACTCTGCACGTCAA
+
CCCCCCCCFFFFGGGGGGGGGGHHGGGGHGHHHGGGGGGGGHHHHGGGFGGGHHHHHHHGGGGGGGGGGGGHHHHGGGGHGHHHHGGGGGGGGGHHHHBGHFAHCF=1??G/FHF@-<-A0<<D0DGH0DG.G.-A:.EH.:G:G0FBBF/CA0CG9EB?--90:-@FDFFB00B00;F/FB09990BB090B99DFFEFFA:.;.00//9:B0999900B/:/B/:90;0BFFFBFF00099;09A....
@M05620:37:000000000-D9766:1:1101:12291:11797 1:N:0:49
ACCACACCTTCTACAATGAGCTGCGTGTGGCTCCCGAGGAGCACCCCGTGCTGCTGACCGAGGCCCCCCTGAACCCCAAGGCCAACCGCGAGAAGATGACCCAGGTGAGTGGCCCGCTACCTCTTCTGGTGGCCGCCTCCCTCCTTCCTGGCCTCCCGGAGCTGCGCCCTTTCTCACTGGTTCTCTCTTCTGCCGTTTTCCGTAGGACTCTCTTCTCTGACCTGAGTCTCCTTTGGAACTCTGCAGGTTCT
+
DCCCDDCDFFFFGGGGGGGGGGHHGGGEHGHHHGGGGGGGGHHHHGGGGGGGHHHHHHHGGGGGGGGGGGGHHHHGGGGHGHHHHGGGGGGGGGHHHHHHHHEHGHFHHHFFGHHGFGGGHHHHHHHFFHB.CGFGGGDHGFGGHGGGGGFGGFGGGGADGGGFGAFFFFFFBFBBBFFFFFFFFFFFFFFFFFFDFFEFFDFFDDFFFFFFFFFFFFFBFFFFFFFFFFFFFFFFFFFFFFFFFFFFFFF
@M05620:37:000000000-D9766:1:1101:19503:11799 1:N:0:49
ACCACACCTTCTACAATGAGCTGCGTGTGGCTCCCGAGGAGCACCCCGTGCTGCTGACCGAGGCCCCCCTGAACCCCAAGGCCAACCGCGAGAAGATGACCCAGGTGAGTGGCCCGATACCTCTTCTGGTGGCCGCCTCCCTCCTTCCTGGCCTCCCGGAGCTGCGCCCTTTCTCACTGGTTCTCTCTTCTGCCGTTTTCCGTAGGACTCTCTTCTCTGACCTGAGTTTCCTTTGGAACTCTGCAGGTTCT
+
ABBABBBBFFFFGGGGGGGFGGHGGEGGHGHHHGGFEGGGGHHHHGGGEEGGGGHHHHHGGGGGGGGGGGGHHHGGGGGHGHHHHGGGGGGGGGHCGFHHBC//F11<F<<?/?GF---<GFD0DFG0DGFEGH?CCD.GCB/A/C0F00FFGG9EE.--@AF/B-9AB@FB/B9BFFBFFF//:FFFFBBFF/-9;FFBFDF?;./999;B/:://9/;BFEBBBF/9/BBFF/B/F99:F/BB/A.;//
@M05620:37:000000000-D9766:1:1101:17990:11804 1:N:0:49
AGTGCCAGCTCTCAATCGCACAGGGGACCCAGGGCCTGGCCCCTCCATCCAGAAAACCTATGACCTCACCCGCTACCTGGAGCACCAACTCCGCAGCTTGGCTGGGACCTATGTGAGTATCCAGCGTAGGAATCTGGGAGTTGGGGAGGAGTGAGGAGTTGGGGAAAGACAGTCCTAACCGTGGAGGGTTCTGGTAAATGATGGGGTGAGGAGGGGCTCTTTGGCTCCCACCAGTCCCCCTGTCTGGTCTA
+
BCBCCFFFCFFFGGGGGFFGGGHHGGGGGGHHGGGGGGHHHHGHGGHHHHHHHHHHHGHHHHGHHHHHHHHGGGGGHHHHHHHHHHHHGHHHGGGGGHHHGHHGGGHHGHHHHHHHHHHHHHHHHGGGGGHHHHHHHGHGGHHHGGGGGGGHHHHHHGHHHHGGGGHHHHHHHHHHHHHHGGGGGGGGGGGGGGGGGGGGGGGGGGFFFFFFFFFFFFFFFFFFFFFFFFFFFFFFFFFFFFFFFFFFFFB
@M05620:37:000000000-D9766:1:1101:14975:11830 1:N:0:49
AGTGCCAGCTCTCAATCGCACAGGGGACCCAGGGCCTGGCCCCTCCATCCAGAAAACCTATGACCTCACCCGCTACCTGGAGCACCAACTCCGCAGCTTGGCTGGGACCTATGTGAGTATCCAGCGTAGGAATCTGGGAGTTGGGGAGGAGTGAGGAGTTGGGGAAAGACAGTCCTAACCGTGGAGGGTTCTGGTAAATGATGGGGTGAGGAGGGGCTCTTTGGCTCCCACCAGTCCCCCTGTCTGGTCTA
+
BBBBBFFFBFFFGGGGGGGGGGHHGGGGGGGHGGGGGGHHHHGHGGHHHGHHHHHHHGHHHHHHHHHHHHHGGEFGHHHHHHHHHHHHGHHHGGGGGHHHGGHGEAHHGFGHHHHHHHHHHGHHHGBGGDHHHHHHHHHGGGHHGGFGGGGHHHHHHGHGHHGGGGHHHHHHHHHHHGHHGGGGGGGGGGGGGGGGGGGGGGGGGGFFFFFFFFFAFFFFFFFFFFFFFFFFFFFFFFFFFFFFFFFFFFF
@M05620:37:000000000-D9766:1:1101:22316:11832 1:N:0:49
AGTGCCAGCTCTCAATCGCACAGGGGACCCAGGGCCTGGCCCCTCCATCCAGAAAACCTATGACCTCACCCGCTACCTGGAGCACCAACTCCGCAGCTTGGCTGGGACCTATGTGAGTATCCAGCGTAGGAATCTGGGAGTTGGGGAGGAGTGAGGAGTTGGGGAAAGACAGTCCTAACCGTGGAGGGTTCTGGTAAATGATGGGGTGAGGAGGGGCTCTTTGGCTCCCACCAGTCCCCCTGTCTGGTCTA
+
ABBBBFFFBFFFGFGGGAFGGFFGFEEGGGHHGGGGCFHHHHGHGGHHHHHHGHHHHGFHHHHHHHHHHHHGGGGGHHG?GFFFFGFHGHHHGGEGGHHHGHHGGGHHGHHHHHHHHHHHHHGHHGCEGGHHHHHHHHGGDHHGGGGGGGGHHHHHGGHHHHGGGGGHGHHHHHHHGHHHGEFGGGGGCFGGGGGGGGGGGGGGGGFFFFFFFFFFFFFFFFFFFFFFFFFFFFFFFFFFFFFFFFFFBF;
@M05620:37:000000000-D9766:1:1101:26709:11843 1:N:0:49
ACCACACCTTCTACAATGAGCTGCGTGTGGCTCCCGAGGAGCACCCCGTGCTGCTGACCGAGGCCCCCCTGAACCCCAAGGCCAACCGCGAGAAGATGACCCAGGTGAGTGGCCCGCCACCTCTTCTGGTGGCCGCCTCCCTCCCTCCTGGCCTCCCGGAGCTGCGCCCTTTCTCACTGGTTCTCTCTTCTGCCGTTTTCCGTAGCACTCTCTTCTCCGACCTGAGTCTCCTTTGGAACTCTGCAGGTTCT
+
3A3AABBAFFFFFFDFFGFBGDGHGGDE4BFGFFFF2EF22BFHHGGEBBEB5AE3ABFE>>0EFGGGGGF?FFGGGDAEC?GHHGG/BC</<DG2?<>GF2?GE<GFGF1FFFFC---.>.C<GFGBBGG?GGGGDA.:.F/A./9;//;:FBFE..;-:;.CBBDFAFBFFFF/;B;F/BBBFFF/FFFF/FD:;99BF.FA../;/BFFBF;9;/.;;@.;F.9FF/;F;FB/9/BBF///BBF99/9
@M05620:37:000000000-D9766:1:1101:15105:11862 1:N:0:49
ACCACACCTTCTACAATGAGCTGCGTGTGGCTCCCGAGGAGCACCCCGTGCTGCTGACCGAGGCCCCCCTGAACCCCAAGGCCAACCGCGAGAAGATGACCCAGGTGAGTGGCCCGCTACCTCTTCTGGTGGCCGCCTCCCTCCTTCCTGGCCTCCCGGAGCTGCGCCCTTTCTCACTGGTTCTCTCTTCTGCCGTTTTCCGTAGGACTCTCTTCTCTGACCTGAGTCTCCTTTGGAACTCTGCAGGTTCT
+
CCBBBCCCFFFFGGGGGGGGGGHHGEGFHGHHHGGGGGGGGHGHHGGGFGGGHHHHHHHGGGGGGGGGGGGHHHHGGGGHGHHHHGGGGGFGGGHHHHHHHHHHGHHHHHHGGHHGGGGGHHHHHHHHHHHGHHGGGGGHGHHGHGGGGGGGGGGGGGGGGGGGGGFFFFFFFFFFFFFFFFFFFFFFFFFFFFFFFFFFFFFFFFFFFFFFFFFFFFFFFFFFFFFFFFFFFFFFFFFFFFFFFFFFFFF
@M05620:37:000000000-D9766:1:1101:18844:11864 1:N:0:49
AGTGCCAGCTCTCAATCGCACAGGGGACCCAGGGCCTGGCCCCTCCATCCAGAAAACCTATGACCTCACCCGCTACCTGGAGCACCAACTCCGCAGCTTGGCTGGGACCTATGTGAGTATCCAGCGTAGGAATCTGGGAGTTGGGGAGGAGTGAGGAGTTGGGGAAAGACAGTCCTAACCGTGGAGGGTTCTGGTAAATGATGGGGTGAGGAGGGGCTCTTTGGCTCCCACCAGTCCCCCTGTCTGGTCTA
+
?A>ABFFFBFFFFGGFGGGGEGFHGGGGFGHHGGEEFA22BGGHGGGHHHHDFG3GHG3GHHGHFHFHHHHGGGEEHGHHHHHECGHHGCGHGGGGG3FHGHHGGFHHGHHHHHFHHHHHHHHDGGAEFGHHHHHHFBFFEFHHCFGGGGDCHHHHHFHHFFGCFGHHHHHHGHHHHHHHGGGAGGDG;FGGGGGGGGGGGGGGGGFFFFFFFFFAFFFFFFFFFFFFFFFFFFFFFFFFFFFFFFFFFFB
@M05620:37:000000000-D9766:1:1101:24458:11878 1:N:0:49
AGTGCCAGCTCTCAAATCGCACCGGGGACCCAGGGCCTGGCCCCTCCATCCCGAAAACCTATGACCTCACCCGCCCCCTGGAGCACCCACTCCCCAGCTTGGCTGGGACCTATGTGAGTATCCCGCGTCGGACTCTGGGCGTTGGGGCGGCGTGCGGAGTTGGGGAACGACCGTCCTAACCGTGGCGGGTTCTGGTAACTGATGGGGTGAGGCGGGGCTCTTTGGCTCCCACCAGTCCCCCTGTCTGGTCT
+
>A>3>DDFAFFFG4BFGAAAAAAEE2AEEAEABF?2AEF1AFGG1BE2FGH1BE@0>GGGHHGHGH4BGHHHGG/>>EEFHHHHHHH//?B3B/??C?1BFAGHGGGGHAG1?GHH?BG1FHH1CCGD->DD-AGHHH/::ADGGG-.;B-@=B.@B-;;FFFBB.D.;.;-;DFFFF/BFBDAB-;BB;AFFBB;FF/;BBFFFFBAB.A..;BBBBBEFFFFFFFFEFFFFFFFFFFFFBE;FFFFFFB
@M05620:37:000000000-D9766:1:1101:3011:11949 1:N:0:49
AGTGCCAGCTCTCAATCGCACAGGGGACCCAGGGCCTGGCCCCTCCATCCAGAAAACCTATGACCTCACCCGCTACCTGGAGCACCAACTCCGCAGCGTGGCTGGGACCTATGTGAGTATCCAGCGTAGGAATCTGGGAGTTGGGGAGGAGTGAGGAGTTGGGGAAAGACAGTCCTAACCGTGGAGGGTTCTGGTAAATGATGGGGTGAGGAGGGGCTCTTTGGCTCCCACCAGTCCCCCTGTCTGGTCTA
+
>>AABFFFBFFFGGGGGFGEGGBGAEGGGGHHGGGGGFHHHHGGGGGHHHHHHGHHHGHHHHHHHHHHHHHGGEEGHHBBGHGHGHHAFFHHGGGCC/??EEFFEFHHGFHHHHHGHHHHHHGHGG?BFDFHHHHHHHHGFFGHGGGGGADHHHHHHGGGHFCGGGHHHHEHHHGGGGGGGGGGGGGG;FFFGGBGGGGGGGFFFAFBFFFFFFAF-BAFFFFBBFFEFFFFFFBFBFFFFFFFFFFFFFF
@M05620:37:000000000-D9766:1:1101:10841:11957 1:N:0:49
ACCACACCTTCTACAATGAGCTGCGTGTGGCTCCCGAGGAGCACCCCGTGCTGCTGACCGAGGCCCCCCTGAACCCCAAGGCCAACCGCGAGAAGATGACCCAGGTGAGTGGCCCGCTACCTCTTCTGGTGGCCGCCTCCCTCCTTCCTGGCCTCCCGGAGCTGCGCCCTTTCTCACTGGTTCTCTCTTCTGCCGTTTTCCGTAGGACTCTCTTCTCTGACCTGAGTCTCCTTTGGAACTCTGCAGGTTCT
+
BCCCCCBCFFFFGGGGGGGGGGHHGGGEEEHHHGGGGGEGGHHHHGGGGGGGGHHHHHHAEGGGGGGGGGGHGHHGGGGHGHHHHGGGGGCCGGHHHHHHHHHHGHHFHHHGGHHGGGGGHHHHHHHHFHHGHHGGGGGHGHHGHGGGGGGGGGGGGGGCGGGGGGFFFFFFFFFFFFFFFFFFFFFFFFFFFFFFFFFFFFFFFFFFFFFFFFFFFFFFFFFF/FFFFFFFFFFFFFFFFFFFFFFFFFF
@M05620:37:000000000-D9766:1:1101:18036:11959 1:N:0:49
AGTGCCAGCTCTCAATCGCACAGGGGACCCAGGGCCTGGCCCCTCCATCCAGAAAACCTATGACCTCACCCGCTACCTGGAGCACCAACTCCGCAGCTTGGCTGGGACCTATGTGAGTATCCAGCGTAGGAATCTGGGAGTTGGGGAGGAGTGAGGAGTTGGGGAAAGACAGTCCTAACCGTGGAGGGTTCTGGTAAATGATGGGGTGAGGAGGGGCTCTTTGGCTCCCACCAGTCCCCCTGTCTGGTCTA
+
BCBBCFFFCFFFGGGGGGGGGGHHGGGGGGHHGGGGGGHHHHGHGGHHHHHHHHHHHGHHHHHHHHHHHHHGGGGGHHHHHHHHHHHHGHHHGGGGGHHHGHHGGGHHGHHHHHHHHHHHHHHHHGGGGGHHHHHHHHHGGHHHGGGGGGGHHHHHHGHHHHGGGGHHHHHHHHHHHHHHGGGGGGGGGGGGHGGGGGHHHHHGGGFFFFFFFFFFFFFFFHHFFFFFFFFFFFFFFFFFFFFFHFFFFFF
@M05620:37:000000000-D9766:1:1101:8655:11962 1:N:0:49
ACCACACCTTCTACAATGAGCTGCGTGTGGCTCCCGAGGAGCACCCCGTGCTGCTGACCGAGGCCCCCCTGAACCCCAAGGCCAACCGCGAGAAGATGACCCAGGTGAGTGGCCCGCTACCTCTTCTGGTGGCCGCCTCCCTCCTTCCTGGCCTCCCGGAGCTGCGCCCTTTCTCACTGGTTCTCTCTTCTGCCGTTTTCCGTAGGACTCTCTTCTCTGACCTGAGTCTCCTTTGGAACTCTGCAGGTTCT
+
DDDDDDDDFFFFGGGGGGGGGGHHGGGFHGHHHGGGGGGGGHHHHGGGGGGGHHHHHHHGGGGGGGGGGGGHHHHGGGGHGHHHHGGGGGGGGGHHHH2GHHFHEHFGFGHFGHHGGGGGHHFHHHHHGHHFHGCGGGGHGFHDHGGGGGFGGGGGGGCB?CFFGGFFCFFFFFFFFFFFFFFFFFFFFFFFFFFFFFFFFFFFFFBFF:00FBFF:FFBFFFFFFFFFFFFFFFFF0BB:BBFBFFFFBB
@M05620:37:000000000-D9766:1:1101:3326:11973 1:N:0:49
AGTGCCAGCTCTCAATCGCACAGGGGACCCAGGCCCCGGCCCCTCCATCCCGAAAACCTATGACCTCACCCGCTACCTGGAGCACCAACTCCGCAGCTTGGCCGGGAACTATGTCAGTATCCAGCCTAGGAATCTGGGAGTTGGGGAGGCGTGAGGAGTTGGGGAAAGCCCGTCCTAACCGTGGAGGGTTCTGGTAAATGATGGGGTGAGGAGGCGCTCTTTGGATCCCACCAGTCCCCCTGTCTGGTCTA
+
>>>>>DF11BFFGFGGGEFFGGF0F?000BA000BE/AAE/EEAEEF1GG/B///EFEFFF12FGBGHGG0E>>>EG1BFFAF/FE0/?F1FCEE/>F1FCG1/>CC/FG1GGH1?1<D1FF11?/?1>0<<<>GD10<.CFDC@-.A-.:CC.;.09F/;/-A...9/;.;AFE?B9FF@FF---9;BFFFBBB/9/;B/;//99B-9:-/AA9>;;;EBB/F/;9BF/AFEFF/:FF---9BF;BFFB/
@M05620:37:000000000-D9766:1:1101:14397:11979 1:N:0:49
AGTGCCAGCTCTCAATCGCACAGGGGACCCAGGGCCTGGCCCCTCCATCCAGAAAACCTATGACCTCACCCGCTACCTGGAGCACCAACTCCGCAGCTTGGCTGGGACCTATGTGAGTATCCAGCGTAGGAATCTGGGAGTTGGGGAGGAGTGAGGAGTTGGGGAAAGACAGTCCTAACCGTGGAGGGTTCTGGTAAATGATGGGGTGAGGAGGGGCTCTTTGGCTCCCACCAGTCCCCCTGTCTGGTCTA
+
BCBBBFFFDFFFGGGGGGGGGGHHGGGGGGHHGGGGGGHHHHGHGGHGHHHHHHHGHGHHHHHHHHHHHHGGGEGGHGHHGHHHHHHHGHHHGGGGGHHHGHHGGGHHGHHHHHHHHHHHHHHHHGGGGGHHHHHHHHHGGHHHGGGGGGGHHHHHHGHHHHGGGGHHHHHHHHHHHHHHGGGGGGGGEFGGGGGHHHHHHHHGGGFFFFFFFFFFFFFFFFHFFFFFFFFFFFFFFFFFFFFFFFFFFFB
@M05620:37:000000000-D9766:1:1101:6612:12014 1:N:0:49
ACCACACCTTCTACAATGAGCTGCGTGTGGCTCCCGAGGAGCACCCCGTGCTGCTGACCGAGGCCCCCCTGAACCCCAAGGCCAACCGCGAGAAGATGACCCAGGTGAGTGGCCCGCTACCTCTTCTGGTGGCCGCCTCCCTCCTTCCTGGCCTCCCGGAGCTGCGCCCTTTCTCACTGGTTCTCTCTTCTGCCGTTTTCCGTAGGACTCTCTTCTCTGACCTGCGTCTCCTTTGGAACTCTGCAGGTTCT
+
AAA1AAAAFFFFGGGDFGB1FEGHE0E00A0B1ABEEGAAAAG0AAEG/BFCFHGHFHGGG@E?GGG>EE/FCGHFEGAG/?GFHEE/BC/>BCGGHFFGHGHHGGHFFFGCFHHGGGGGHHHHHHHHHHHGHHGGGGGHGHHGHGGGGGGGGGGGGGG9:AFFGG@F@@FFFFFFFFFFFFFFFFFFFFFFFF@FFFFFFFFFFFFFFFFFFFFFFFFFFFFF-@B@FFFFFFFFFFFFFFFFFFFFFFF
@M05620:37:000000000-D9766:1:1101:25330:12038 1:N:0:49
ACCACACCTTCTACAATGAGCTGCGTGTGGCTCCCGAGGAGCACCCCGTGCTGCTGACCGAGGCCCCCCTGAACCCCAAGGCCAACCGCGAGAAGATGACCCAGGTGAGTGGCCCGCTACCTCTTCTGGTGGCCGCCTCCCTCCTTCCTGGCCTCCCGGAGCTGCGCCCTTTCTCACTGGTTCTCTCTTCTGCCGTTTTCCGTAGGACTCTCTTCTCTGACCTGAGTCTCCTTTGGAACTCTGCAGGTTCT
+
BBAABBBBFFFFGGGGGGGGGGHGGGGGHGHHHGGGGGGGGHHHHGGGEFGGHHHHHHHGGGGGGGGGGGGGHHHGGGGHGHHHHGGGGGGGGGHHHHGHGHEGFGHHHHHGGHHGGGGGHHHHHHHHGHHGHHGGGGGHGHHGHGGGGGGGGGGGGGGGGGFGGGFFFFFEFFFFFFFFFFFFFFFFFFFFFFFADFFFFFF.AAFFFFFFFFFFFFFFBFFFFFFBB9BFFFF/BFFFFFFFFFFFFFF
@M05620:37:000000000-D9766:1:1101:18850:12047 1:N:0:49
GAGGCTGCTTTGGAAGAAACTGACAAGCCAGGGACACAAGATCGGAAGAGCACACGTCTGAACTCCAGTCACCTTCAGAAATCTCGTATGCCGTCTTCTGCTCTAAAAAAAAATACACGTCAGGACAGGCTCCTAGAAGCCTCCCCGGGAGTCCCCGAGCTCCTGAAACAATGGCAAGTAAGTCAGGCCTTCCTGCTTTAGCACTCTTGTGGATCCACTTGACCAATTCTCAGCATTTGTACTTGTAACTG
+
BBBBBBFBFFFFGGGGGGGGGGH4GFA4AFB4BFFGHH2G2BGAEEAE2BFGF2C?FHCB5BBDB33BD3353BGHHD5DG5DGDB?EC?4B/EE1EEGH4B34BFG33E///0B?2B/0/??2?<2//?CGFE2@<111?1<?///>-->./0/.<-AC?0:=C0<;0/.;C/:/0:90;0CB00:C.9F0/0;//00;0CBFF/00000:0;F./BB//////./:;;:/9F/FBB///:;/:B/:;;/
@M05620:37:000000000-D9766:1:1101:14628:12054 1:N:0:49
ACCACACCTTCTACAATGAGCTGCGTGTGGCTCCCGAGGAGCACCCCGTGCTGCTGACCGAGGCCCCCCTGAACCCCAAGGCCAACCGCGAGAAGATGACCCAGGTGAGTGGCCCGCTACCTCTTCTGGTGGCCGCCTCCCTCCTTCCTGGCCTCCCGGAGCTGCGCCCTTTCTCACTGGTTCTCTCTTCTGCCGTTTTCCGTAGGACTCTCTTCTCTGACCTGAGTCTCCTTTGGAACTCTGCAGGTTCT
+
ABBABBABFFFFFGGCFGGFFFGFEAEFHFHHAFFEGEGCEHHHHGCGEEGEGEEGHHHGGGGGGAEFGGGFFEFEGGEECFGFEG?<C@B@@ACHDD2FCBHGGGFHFGHEGHHGCCCFCDHHHHGHHGHGHH@:@A.CECGGBGGFB099AGGGGGCFF?.FGGFFFFFFFFFFFFFFFFFFFFFFFFFFFFFFFFFFFFFFDFFFFFFFFBFFFFFBFF/FFFFBFFFFFEFFFFFFEFFFFFEAFFB
@M05620:37:000000000-D9766:1:1101:11281:12076 1:N:0:49
AGTGCCAGCTCTCAATCGCACAGGGGACCCAGGGCCTGGCCCCTCCATCCAGAAAACCTATGACCTCACCCGCTACCTGGAGCACCAACTCCGCAGCTTGGCTGGGACCTATGTGAGTATCCAGCGTAGGAATCTGGGAGTTGGGGAGGAGTGAGGAGTTGGGGAAAGACAGTCCTAACCGTGGAGGGTTCTGGTAAATGATGGGGTGAGGAGGGGCTCTTTGGCTCCCACCAGTCCCCCTGTCTGGTCTA
+
>A>>>FFFBFFFGDGGGGGCGCHHGGDEGEHH2BEECFHHHHGGGGHHHHHHHHHHGGHHFGHHHFHHHHHGE>>EHEGHBFHHHH1?EHHGEFCGEHGGFHHGGGHHGHHHHGHHHHHHHHFHHGGAGGHHHHHHHHHGGGHHGGEGGEEHHFHHFGHHHHGGGDEGFHHGHHHHHHHHGGGGGFGGEGGGGGGGGGGGFGGGGGDFFFFFFFFFFFFFFFFFFFFFFFFFFFFFFFFFFFFFFFFFFFB
@M05620:37:000000000-D9766:1:1101:9762:12098 1:N:0:49
ACCACACCTTCTACAATGAGCTGCGTGTGGCTCCCGAGGAGCACCCCGTGCTGCTGACCGAGGCCCCCCTGAACCCCAAGGCCAACCGCGGGAAGAGAACCCAGGTGGGGGGCCCGCTACCTCTTCTGTTGGCCGCCTCCCTCCTTCCTGCCTTCCCGGGCCTGCCCCCTTTCTCCCTGTTTCTCTCTTCTGCCGTTTTCCGTAGGCCTCTCTTCCCTGCCCTGGGTCTCCTTTGGAACTCTGCAGGTTCT
+
BBBABBBBFFFFGGGGGGGFGFHHGEEGHGGHCGGGGGGGGHHHHGGGGGGGHGHHHHHGGGGGGGGGGGGGHHHG/E/?/F/G/F//////>/<000??G//?/11.--<-;B-----;./9B///;//;.B/-;9.AE..;.;/B//;/A//;B.A----....;;-;F//9/9/.;/;9/////;9//9B/-;DF.B/.9.;./9/.//;///.9/.;.9...9.;B/;F9F/FB/9/9/9:F?AB9;
@M05620:37:000000000-D9766:1:1101:21367:12106 1:N:0:49
GTGCCAGCTCTCAATCGCACAGGGGACCCAGGGCCTGGCCCCTCCATCCAGAAAACCTATGACCTCACCCGCTACCTGGAGCACCAACTCCGCAGCTTGGCTGGGACCTATGTGAGTATCCAGCGTAGGAATCTGGGAGTTGGGGAGGAGTGAGGAGTTGGGGAAAGACAGTCCTAACCGTGGAGGGTTCTGGTAAATGATGGGGTGAGGAGGGGCTCTTTGGCTCCCACCAGTCCCCCTGTATGGTCTAT
+
ACCCCFFAFFFFGGGGGGGGGGHGGGGGGEGGGGGGGHHHHGHGGHHHHHHHHHHHGHHHHHHHHHGHHHGGGGGHHHHGHHHHHHHFHHHGGEGGGGHGHHGGGHHGHHHHHHGHHGHHHHHHGEDGGHHHGHHHHHGGHHHGGGGGAGHHHHHHGHHHHGGGGHHHHHHHHHHHHHHGGGGGGGGCCAGGGGGGGGGGGGGGGFFFFFFFDFFFFFFFFFFFFFEFFFFFFFFFFFFFFFFFFFFFFFB
@M05620:37:000000000-D9766:1:1101:6889:12159 1:N:0:49
AGAGCTCTGCAGGATCTAGCTCGGAAGAGCACGCGCCTGAACTCCAGTCACATTCAGAAATCTCGTATGCCGTTTTCTGCAGGAAAAAAAACTGACCCGTAGTTCATCCAACTGCGTGTTAGTACTCTATCGTATCCAATTGAACAATGCTAAGTATGTTTACTTCTAACCGAAGCGCCACGCATAAAAGATAACAACAGTACCCCTACAAAAGCAACTTAGCCACACAGAACCCTTTTGTCATGCCCAGC
+
1111>BCFFFFCG1BA1AFBBFE0A00BBB1F0AA/AAGFFGHGH1AA1FHFHG1FGFGHGDFHHFEB0DG>//B/D@B12B0/0>0B////111100/?<//2>B22BB11B0B////02@2222@>122/@0?011111111?1011>111111<<1<11><111100<--<--::-:.-.-..0090.;00099..:;;0;0...;/009/.//-/////9/-----//-;--//9/-/////99/--
@M05620:37:000000000-D9766:1:1101:11869:12160 1:N:0:49
ACCACACCTTCTACAATGAGCTGCGTGTGGCTCCCGAGGAGCACCCCGTGCTGCTGACCGAGGCCCCCCTGAACCCCAAGGCCAACCGCGAGAAGATGACCCAGGTGAGTGGCCCGCTACCTCTTCTGGTGGCCGCCTCCCTCCTTCCTGGCCTCCCGGAGCTGCGCCCTTTCTCACTGGTTCTCTCTTCTGCCGTTTTCCGTAGGACTCTCTTCTCTGACCTGAGTCTCCTTTGGAACTCTGCAGGTTCT
+
CCDDDDCCFFFFGGGGGGGGGGHHGGGFHGHHHGGGGGGGGHHHHGGGGGGGHHHGGHHGGGGGGGGGGGGGHHHGGGGHGHHHHGGGGGGGGGHHHHHHHHFHFHHFF?GAGGH?CD@DGHGHHHHFFGHDHECFGDGHGHHFHGGFGGBFFGGGFG----AB0BDFFFFFFFF0BFFFFFFEBBFFFFFFFFFFFFFFFFFFDDFF/BFFFFFFFFF0FFFB/BFFFFBFFFFFFFFFFFFFFFFFFFF
@M05620:37:000000000-D9766:1:1101:8072:12164 1:N:0:49
ACCACACCTTCTACAATGAGCTGCGTGTGGCTCCCGAGGAGCACCCCGTGCTGCTGACCGAGGCCCCCCTGAACCCCAAGGCCAACCGCGAGAAGATGACCCAGGTGAGTGGCCCGCTACCTCTTCTGGTGGCCGCCTCCCTCCTTCCTGGCCTCCCGGAGCTGCGCCCTTTCTCACTGGTTCTCTCTTCTGCCGTTTTCCGTAGGACTCTCTTCTCTGACCTGAGTCTCCTTTGGAACTCTGCAGGTTCT
+
BBBBBBBBFFFFGGGGGGGGGGHHGGGFHGHHHGGGGGGGGHHHHGGGGGGGHHGHHHHGGGGGGGGGGGGHHHHGGGGHGHHHHGGGGGCGGGHHHHGHHH/GFHHHEHHFGHHGGGGGHHHFHHHGHHG?GHC:CDGHGHHGHGGGGGGGGGFGGGAAGGGGGFFFF@FFFBBFFF/.;BFBFFFFFFBFFFFFDFEFFDF.DDFFFFFFFFFFFFEFFFFFBFFFFFFFFFBB/BFFFFFFFFFFFFB
@M05620:37:000000000-D9766:1:1101:17903:12168 1:N:0:49
ACCACACCTTCTACAATGAGCTGCGTGTGGCTCCCGAGGAGCACCCCGTGCTGCTGACCGAGGCCCCCCTGAACCCCAAGGCCAACCGCGAGAAGATGACCCAGGTGAGTGGCCCGCTACCTCTTCTGGTGGCCGCCTCCCTCCTTCCTGGCCTCCCGGAGCTGCGCCCTTTCTCACTGGTTCTCTCTTCTGCCGTTTTCCGTAGGACTCTCTTCTCTGACCTGAGTCTCCTTTGGAACTCTGCAGGTTCT
+
BBAABBBBFFFFGGGGFGGEGGHHGEFAEAGGFFGEFGGGGHHHHGGGEEGGHHHHHHHGCGFGG?EGGGFFHCHGGGGHECHHHGGGGG/<BFCFDGFFHHEFFHG1CGHGGHGGG-DDHHHHHFHHHHHGHHGGGGGHGHHGHGGGGGGGGFGGGGGCGGGGGGFFFFFFFFFFFFFFFFFFFFFFFFFFFFFDFFFFFFFFF.BFFFFFFFFFFFFFFFFFEFFBBFFFFFFFFFFFFFFFFFFFFFF
@M05620:37:000000000-D9766:1:1101:25288:12171 1:N:0:49
AGTGCCAGCTCTCAATCGCACAGGGGACCCAGGGCCTGGCCCCTCCATCCAGAAAACCTATGACCTCACCCGCTACCTGGCGCACCCACTCCGCAGCTTGGCTGGGACCTATGTGAGTATCCAGCGTAGGAATCTGGGAGTTGGGGAGGAGTGAGGAGTTGGGGAAAGACAGTCCTAACCGTGGAGGGTTCTGGTAAATGATGGGGTGAGGAGGGGCTCTTTGGATCCCACCAGTCCCCCTGTCTGGTCTA
+
>A>3>DF4AFFFG4BGFFE2E?GFGAAAABFGBAEB2BGHFHGHGGHBGGHG3GG2FFHCBGFHHGHHHHGFE>EEHHGG1>EEGG/??GC??EE@>GFGEHBFGGG0CHHHHH?FGHHHHHFHHCEEGGDHHHHHHHAFFHHHGGADG.CGH0DHGGH/GCDGEDCG/CBGFGGGGGGGGGGGAEGG;FGGGGFFGGGFFFF/EFFBFFFFFF<BBBFFFFFF/BFFFFFFEFFFFFFFBFFFFFFFFFB
@M05620:37:000000000-D9766:1:1101:9524:12211 1:N:0:49
AGTGCCAGCTCTCAATCGCACAGGGGACCCAGGGCCTGGCCCCTCCATCCAGAAAACCTATGACCTCACCCGCTACCTGGAGCACCAACTCCGCAGCTTGGCTGGGACCTATGTGAGTATCCAGCGTAGGAATCTGGGGGTTGGGGAGGAGTGCGGAGTTGGGGAAAGCCAGTCCTAACCGTGGAGGGTTCTGGTAAATGATGGGGTGAGGAGGGGCTCTTTGGCTCCCACCAGTCCCCCTGTCTGGTCTA
+
AAA>>FFFBFFFG4FGGGGAGCHGGEFEFGHH2BEEGGHHHHGHGGHHHHHHHFHHGGHHHHHHHHHHHHHGG>EEHGFH2BGHHH11?GHHGGGGGHHHGHHGGGFHAG?32F33B?F3BF3F2CEGGGHDGHHHHG/<ACGGC-E?CGGCH0AC--:GGHFG9C.C/;/;C0CFGGFADDEF.CDAA.FFFFFBB/BFBFFFFFFF.F./.:B>D>FFFFFFFFFEFBFDAAFFFFFFFAFFFFFFFF/
@M05620:37:000000000-D9766:1:1101:15482:12222 1:N:0:49
ACCACACCTTCTACAATGAGCTGCGTGTGGCTCCCGAGGAGCACCCCGTGCTGCTGACCGAGGCCCCCCTGAACCCCAAGGCCAACCGCGAGAAGATGACACAGGCGCGCGACCCGCTACGTCTTCTGGTGGCCGCCTCCCTCCTTCCTGGCCTCCCGGCGCTGCGCCCTTTCTCCCTGGTTCTCTCTTCTGCCGTTTTCCGTAGGTCTCTCTTCTCTGACCTGAGTCTCCTTTGGAAGGCTGCAGGTTCT
+
DDDDDCCCFFFFGGGGGGGGGGHHGGGGHGHHHGGGGGGGGHHHHGGGGGGGHHHHHHHGGGGGGGGGGGGHHHHGGGGHGHHHHGGGGGGGGGHHHHH222?FG///>---<C--<A-@..::.<0C00/9CF@GGG.CGGF9/90C00=9.9;9:.@--:C-.--;-9FF0;00//0.;FFF00F0FBFBFFFFD/.0;.0...0;BFF009FFF0;0;90///;0:;0:B09B:F/.9B9.;F.AB00
@M05620:37:000000000-D9766:1:1101:20037:12227 1:N:0:49
GAGGCTGCTTTGGAAGAAACTGACAAGCCAGGGACACAAGATCGGAAGAGCACACGTCTGAACTCCAGTCACCTTCAGAAATCTCGTATGCCGTCTTCTGCTTGTAAAAAAAACTACCCGTCAGGCCAGGCTCCTCGCCGCCTCCCCGGGCGTCCCAGAGCTGCTGACACCCTGGCAAGTCCGTCCGGCCTTTCCGCTTTAGCACTCTTGTTGCTCCCATTGCACCCTTCTCAGCATTTGTCCTTGTCCCT
+
BBBBBBFBFFFFGGGGGG4FGBGFFB4ABGA4FFGG2F2FBFG2EE2E22BFFCCAAF2FADFEBB3ABB3A3BGHD@BDGEFDGB?EC3@FEFGG1FGHHHD31B@F43>///3BB2GGD<//?F/CGEEGFGHGCG@/<<DG<F.@DF?DF-@E0G.:GGHFGG0CFF.99C.A/0CF0;CEFEAGF-D9FFFDFBDFBFFFFFBFFFF/:/BFF..BFF:BB/9ABFFFEFFF///9;///;BF//BF
@M05620:37:000000000-D9766:1:1101:17797:12230 1:N:0:49
AGTGCCAGCTCTCAATCGCACAGGGGACCCAGGGCCTGGCCCCTCCATCCAGAAAACCTATGACCTCACCCGCTACCTGGAGCACCAACTCCGCAGCTTGGCTGGGACCTATGTGAGTATCCAGCGTAGGAATCTGGGAGTTGGGGAGGAGTGAGGAGTTGGGGAAAGACAGTCCTAACCGTGGAGGGTTCTGGTAAATGATGGGGTGAGGAGGGGCTCTTTGGCTCCCACCAGTCCCCCTGTCTGGTCTA
+
CCCCCFFFCFFFGGGGGGGGGGHHGGGGGGHHGGGGGGHHHHGHGGHHHHHHHHHHHGHHGHHHHHHHHHHGGFGGHGGHHHHHHHHHGHHHGGGGGHHHGHGGGGHHGHHHHHHHHHHHHHHHHGGGGGHHHHHHHHHGGHHHGGGGGGGHHHHHHGHHHHGGGGHHHHHHHHHHHHHGGGGGGGGGDGGGGGGGGHGGGHGGGGFFFFFFFFFFFAFFFFFFFFFFFFFFFFFFFFFFFFFFFFFFFFF
@M05620:37:000000000-D9766:1:1101:23994:12236 1:N:0:49
ACCACACCTTCTACAATGCGCTGCGTGTGGCTCCCGAGGAGCACCCCTTGCTGCTGACCGAGGCCCCCCTGAACCCCAAGGCCAACCGCGCGAAGATGACCCAGGTGCGTGGCCCGCTACCTCTTCTGGTGGCCGCCTCCCTCCTTCCTGGCCTCCCGGAGCTGCGCCCTTTCTCACTGGTTCTCTCTTCTGCCGTTTTCCGTAGGACTCTCTTCTCTGACCTGCGTCTCCTTTGGAACTCTGCAGGTTCT
+
BBBBBAA3BCCFGGGGGGFFFGGGGGGBFEHHHBBEDFEGGHHHHGGBFGHHGHGHHHH>>ECFGGGGGGGHHHHGGGGHGHHGHGGGGGGGGGGGHGHHHHGHFHH1@GGGGHFDGGFGHHHGHHHHHHHGHHGGGGGGGGGGGGGGGFGGGGGGGDC;=-AFFFFFFFFFFFFFFFFFFFFFFFFFFFFFFFFFFFFFFFFFADFFFFFFFF;FFFBFFFFFABFFFFFFFFFFBFFFFFFFFFFFFFF
@M05620:37:000000000-D9766:1:1101:15673:12239 1:N:0:49
AGTGCCAGCTCTCAATCGCACAGGGGACCCAGGGCCTGGCCCCTCCATCCAGAAAACCTATGACCTCACCCGCTACCTGGAGCACCAACTCCGCAGCTTGGCTGGGACCTATGTGAGTATCCAGCGTAGGAATCTGGGAGTTGGGGAGGAGTGAGGAGTTGGGGAAAGACAGTCCTAACCGTGGAGGGTTCTGGTAAATGATGGGGTGAGGAGGGGCTCTTTGGCTCCCACCAGTCCCCCTGTCTGGTCTA
+
CCCCBFFFCFFFGGGGGGGGGGHHGGGGGGHHGGGGGGHHHHGHGGHHHHGHHHHHHGHHHHHHHHHHHHHGGEGGHHHHFGHHHHFGGHHHGGGGGHHHGHHGGGHHGHHHHHHHHHHHHHHHHGGGGGHHHHHHHHHGGHHHGGGGGGGHHGHHHGHHHHGGGGHHHHGHHHHHGHHHGGGGGGGGGGGGGGGGGGGGGGGGGGFFFFFFFFFFFFFFFFFFFFFFFFFFFFFFFFFFFFFFFFFFFFB
@M05620:37:000000000-D9766:1:1101:17882:12261 1:N:0:49
ACCACACCTTCTACAATGAGCTGCGTGTGGCTCCCGAGGAGCACCCCGTGCTGCTGACCGAGGCCCCCCTGAACCCCAAGGCCAACCGCGAGAAGATGACCCAGGTGAGTGGCCCGCTACCTCTTCTGGTGGCCGCCTCCCTCCTTCCTGGCCTCCCGGAGCTGCGCCCTTTCTCACTGGTTCTCTCTTCTGCCGTTTTCCGTAGGACTCTCTTCTCTGACCTGAGTCTCCTTTGGAACTCTGCAGGTTCT
+
3>AAB@ABFFFFAGGBDFGGFGFFEEFEH2GHHGCABAE2EHHHHGGG1AE1DA3FGF3EEGEGCE>EGGGHHHEEGGGAFHHEEFFGG<BCCAGH1<GFFHHHGGHHGFGGGHHGGGGGGHHHHHHHHHHGGHGGG.;GFHGGH0C90CBFGGGGGGBG9A.9FGBFB?FFBFFFFFFFB/BFFFFFFFFFFFBDFFFFFFFFF.BFFFFFFFEFFFFFFFFFFFF/B/BFEFFFFFFFBFFFFF?AFFF
@M05620:37:000000000-D9766:1:1101:15376:12263 1:N:0:49
AGTGCCAGCTCTCAATCGCACAGGGGACCCAGGGCCTGGCCCCTCCATCCAGAAAACCTATGACCTCACCCGCTACCTGGAGCACCAACTCCGCAGCTTGGCTGGGACCTATGTGAGTATCCAGCGTAGGAATCTGGGAGTTGGGGAGGAGTGAGGAGTTGGGGAAAGACAGTCCTAACCGTGGAGGGTTCTGGTAAATGATGGGGTGAGGAGGGGCTCTTTGGCTCCCACCAGTCCCCCTGTCTGGTCTA
+
ABABCFFFCFFFGGGGGGGGGGHHGGGGGGGHGDGGGGHHHHGHGGHHHHHHHHHHHGHGHHHHHHHHHHHGGFGGHHHHHHHHHGHHGHHHGGGGGHHHGHHGGGHHGHHHHHHHHHHHHHHHHGFGGGHHHHHHHHHGGHHHGGGGGGGHHHHHHGHHHHGGGGHHHHHHHHHHHHHHGGGGGGGGFGGGGGGGGGGGGGGGGGFFFFFFFFFFFFFFFFFFFFFFFFFFFFFFFFFFFFFFFFFFFFB
@M05620:37:000000000-D9766:1:1101:14373:12268 1:N:0:49
GAGGCTGCTTTGGAAGAGCACACGTCTGAACTCCAGTCACATTCAGAAATCTCGTATGCCGTCTTCTGCTTGAAAAAAAAAAACAACAAACATCCTAATTAATTTCCTTTTACGTTAATATCCTCTACCTTTAATTTATACCTCCCTTACTGTGTTATTCTATACTCTCACCCACCCCTTTATTCACCTCTCCTTCCCATCACCTCACTCTCTTCTAATCCTACACTCTCCTCCCCTTGACTGTATCTGCC
+
BABCBBFBFFFFGGGGGGGGGGHGGHFFDGHHBFHHHHFFHGHGFHGGFDFFFGAEHHGGEBEHGGHFFGGGB3DGFE0EE/>1?1///B/033334BF44444444444343/222/33333323?33222222222222>22//0111111110111111111111111<0....-..0000000<0.0//000//00/00/0:/.00000000009:0;00/;0/90/09/.././0000/9//////
@M05620:37:000000000-D9766:1:1101:5155:12287 1:N:0:49
GAGGCTGCTTTGGAAGAGCACACGTCTGCACTGCACTCACATTCAGAACTCTCGTATGCCGTCTTTTGCTTGCTAAAAGAAAAAAAAAATTCTACACGTCCCAGTGCTCTATCTAAACCAGTTTTATAAAGGTAACTTACACATTTACTAATTACCAGTTAAAACACAAAATATCCCTACTTTAATTTTCATCCTTCCAACATAATCTCATCTTTTCGGCCCACGCACCCAATATGAACATGGCACTATTC
+
AAABBBFBFFFFGFGGCGFGGGGGBF4B5DFB3GF3EGHFFHHFFGFHH5BDBE2BGGAFFBEHG5DGFDGF15DDDB5BF3BB/////B3?4444B/0//<33333?4B3444444?2//33?33B3333@2@22@222222<2>F211111111?11?11111.0..00<1111111<0<000000=0000<000/00/.:000000000000;0---.-..-.---99./000909//9.://;////
@M05620:37:000000000-D9766:1:1101:14284:12291 1:N:0:49
ACCACACCTTCTACAATGAGCTGCGTGTGGCTCCCGAGGAGCACCCCGTGCTGCTGACCGAGGCCCCCCTGAACCCCAAGGCCAACCGCGAGAAGATGACCCAGGTGAGTGGCCCGCTACCTCTTCTGGTGGCCGCCTCCCTCCTTCCTGGCCTCCCGGAGCTGCGCCCTTTCTCACTGGTTCTCTCTTCTGCCGTTTTCCGTAGGACTCTCTTCTCTGACCTGAGTCTCCTTTGGAACTCTGCAGGTTCT
+
CCDCCCDCFFFFGGGGGGGGGGHHGGGGHGHHHGGGGGGGGHHHHGGGFGGGHHHGHHHGGGGGGGGGGGGHHHHGGGGHGGHHHGGGGGGGGGHHHHHHHHHGGHHHHHHGGHHGGGGGHHHHHHHHHHHGHHGGGGGHGHHGHGGGGGGGGFGGGGGGGGGGGGFFFFFFFFFHHFFFFFFFFFFFFFFFFFFFFFFFFFFFFFFFFFFFFHHFFFFFFFHFFFFFFFFFFFFFFFFFFFFFFFFFFFF
@M05620:37:000000000-D9766:1:1101:13864:12300 1:N:0:49
AGTGCCAGCTCTCAATCGCACAGGGGACCCAGGGCCTGGCCCCTCCATCCAGAAAACCTATGACCTCACCCGCTACCTGGAGCACCAACTCCGCAGCTTGGCTGGGACCTATGTGAGTATCCAGCGTAGGAATCTGGGAGTTGGGGAGGAGTGAGGAGTTGGGGAAAGACAGTCCTAACCGTGGAGGGTTCTGGTAAATGATGGGGTGAGGAGGGGCTCTTTGGCTCCCACCAGTCCCCCTGTCTGGTCTA
+
AAAABFBFBFFFGGGGGGGGGGHGGGGGGGHHFGGGGGHGHHGHGGHHGHHHHGFHHGHHHHGHHHFGHHHFGEEGHGHHHHHHHHHHGEHHEGGGGFHHGHHGGGHHGHHHHHHHHHHHHHHHHGEGCFHHGHHHHFHGEHHHGGGGGGGHHHHHHGHHHHCGGGHGFHHEHHHHGHHHGGEGGGGGAFGFGGFGGGGGGGGGGGFFFFFFFFFFFFFFFFFFFFFFFFFFFFFFFFFDFFFFFFFFFFB
@M05620:37:000000000-D9766:1:1101:18030:12303 1:N:0:49
GAGGCTGCTTTGGACAAGCCAGGGACAAAAGATCGGAAGAGCACACGTCTGAACTCCAGTCACATTCAGAAATCTCGTATGCCGTCTTCTGCTTGAAAAAAAAAAAAAAATACCTTCCCATCTCATCGCCACCACCCCTATCTCCCCCTCTCTTCTTCCCCCCCTGCCCTTCCATCCTTCCTTTCGACCTTCTCCATCAGGTACCCACCCTTTCCCTCTACTTCTCCTTTGTCGCTTGCCGCACCCTTGCC
+
A3AABAFAFFDFGGGGFGGGGGHGBBFFH2GFGHGGG2EGHHHHGHGHHHGGHHHHH3FFGGHFDFHHHGFHHDDDGFEHHGHGBEAFHHGFFFGFBBGGEGGG><///<021111??01101111?1<C..>..>.-..0000</..-.//00<00;;C/;---..9.9///000.000;90/:...;.///;//9//////;;//99.A;/9B;/../;//9//;9//9:/.....;/-----.././/
@M05620:37:000000000-D9766:1:1101:28794:12303 1:N:0:49
AGTGCCAGCTCTCAATCGCACAGGGGACCCAGGGCCTGGCCCCTCCATCCAGCAAACCTATGACCTCACCCGCTACCTGGAGCACCAACTCCGCAGCTTGGCTGGGACCTATGTGAGTATCCAGCGTAGGAATCTGGGAGTTGGGGAGGAGTGAGGAGTTGGGGAAAGACAGTCCTAACCGTGGAGGGTTCTGGTAAATGATGGGGTGAGGAGGGGCTCTTTGGCTCCCACCAGTCCCCCTGTCTGGTCTA
+
>>>AAFB11CFFGGGGGGGCGCBGAE0AEGCHA0E/FFFFGGA//AFFGCAF00BEFFG1BG2DGDGHHF0E//EEGB1FGGEGHGHHGHHHGGGECHFHGHHGGG<GGFHHHHGHHH2GHHHHFGGGGGHHHHHHHHFGGHHHGCACGGGHHHHHFGHHHHGGGGEFHHHHFHHHHHGHGGGGGGGGFGGGGGFBFBFFBFGGGGF@FFFBBF@@<@FFFFFFFFFFFFFF?AFFFFFF@FFFFFFFFF/
@M05620:37:000000000-D9766:1:1101:20857:12310 1:N:0:49
ACCACACCTTCTACAATGAGCTGCGTGTGGCTCCCGAGGAGCACCCCGTGCTGCTGACCGAGGCCCCCCTGAACCCCAAGGCCAACCGCGAGAAGATGACCCAGGTGAGTGGCCCGCTACCTCTTCTGGTGGCCGCCTCCCTCCTTCCTGGCCTCCCGGAGCTGCGCCCTTTCTCACTGGTTCTCTCTTCTGCCGTTTTCCGTAGGACTCTCTTCTCTGACCTGAGTCTCCTTTGGAACTCTGCAGGTTCT
+
BBBBBBBAFFFFGGGGGGDGGFHHGFFAFEGHFFGEEGGGGHHHHGGGEEFGHHHHHHHEEGGGGDGGGGGHHHHGGGGHFHHHHGGEGG/<@B<2?<2?FGEHFHHGCGHGGFACFGGGHHHHHHHGHHGGHHGGGGGHGHGGHGGGGGGGGFFEGGGGGGGGGGFFFFFFFFFFFFFFFFFFFFFFFFFFFFFDDFFFFFFFFFFFFFFFFFFFFFFFFFFFBFFFFFFFFFFFFFFFFFFFFFFFFFF
@M05620:37:000000000-D9766:1:1101:14409:12314 1:N:0:49
ACCACACCTTCTACAATGAGCTGCGTGTGGCTCCCGAGGAGCACCCCGTGCTGCTGACCGAGGCCCACCTGAACCCCAAGGCCAACCGCGAGAAGATGACCCAGGTGAGTGGCCCGCTACCTCTTCTGGTGGCCGCCTCCCTCCTTCCTGGCCTCCCGGAGCTGCGCCCTTTCTCACTGGTTCTCTCTTCTGCCGTTTTCCGTAGGACTCTCTTCTCTGACCTGAGTCTCCTTTGGAACTCTGCAGGTTCT
+
BBBABBBBFFFFGGGGFGGGGGFHGAFE4AFHHGGGGCAEGHHHHGEG1BEGHGHHGFHGEGGGFGFCFHHGHHHGGGGHGHHHGGGGGGGGGGHHHHHHHHHHGHHHHHHGGHHGCGGGHGHHGHHHHGHGHHGGGGGHEFHGHHHHHHFHFBFGGGGGGGFGGBGGGGGFFFFFFFFFFFFFFFFFFFFFFFBFFFFFFFFFFFFFFFFFFFFFFFFFFFFFFFBFBFFFFFFFFFFFFFFFFFFFFFF
@M05620:37:000000000-D9766:1:1101:8758:12327 1:N:0:49
ACCACACCTTCTACAATGAGCTGCGTGTGGCTCCCGAGGAGCACCCCGTGCTGCTGACCGAGGCCCCCCTGAACCCCAAGGCCAACCGCGAGAAGATGACCCAGGTAGGGGCCCGGCTACCCTTCTTGGTGACCCCCTCCCTCCTTCCTGGCTTCCGGGACCTGCGCCTTTTCTCCATGTTTTTTCCTTCTGCCGTTTTCCTGAGGCCTTTTTTTTCTGCCTTGGGCCTCCTTTGGAACTTTGCAGGTCCT
+
BBBAABAAFFFFGGGGFGBBFFHGGAABFAGGABFEDGGGGHHHHGGGGGGGHHHHHHHEEGGGGAEGGGGFHFHGGG?H?EGFEGE/CD<@CGFHHH22<2/?/?11//</<<-<<-<C/.0</00<0<C0<0/;--.:./:./09/009;/.;C.----.//.-;D.;9///////;//;..-//;B///9B-;DFFF////:.99////9---//9/;////....9.;9///;////;///9.9///
@M05620:37:000000000-D9766:1:1101:13139:12328 1:N:0:49
AGTGCCAGCTCTCAATCGCACAGGGGACCCAGGGCCTGGCCCCTCCATCCAGAAAACCTATGACCTCACCCGCTACCTGGAGCACCAACTCCGCAGCTTGGCTGGGACCTATGTGAGTATCCAGCGTAGGAATCTGGGAGTTGGGGAGGAGTGAGGAGTTGGGGAAAGACAGTCCTAACCGTGGAGGGTTCTGGTAAATGATGGGGTGAGGAGGGGCTCTTTGGCTCCCACCAGTCCCCCTGTCTGGTCTA
+
BCBBCFFFCFFFGGGGGGCEGGHHGGGGGGHHFFGGGGHHHHGHGGHHHHHHHHHFHGHHHHHHHHHHHHHGG>FGHHGH2FHHFHFCFHHGFGGGGHFHGHHGGGHHGHHHHHHHHHHHHHHHHGGGGGHHHHHHHHHGGHHHGGGGGFGHHFHHHGHHGHGGGGHHHHHHHHHHHHHHGGGGGGGGGGGGGGGGGGGGGGGGGGFFFFFFFFFFFFFFFFFFFFFFFFFFFFFFFFFFFFFFFFFFFFB
@M05620:37:000000000-D9766:1:1101:16876:12338 1:N:0:49
ACCACACCTTCTACAATGAGCTGCGTGTGGCTCCCGAGGAGCACCCCGTGCTGCTGACCGAGGCCCCCCTGAACCCCAAGGCCAACCGCGAGAAGATGACCCAGGTGAGTGGCCCGCTACCTCTTCTGGTGGCCGCCTCCCTCCTTCCTGGCCTCCCGGAGCTGCGCCCTTTCTCACTGGTTCTCTCTTCTGCCGTTTTCCGTAGGACTCTCTTCTCTGACCTGAGTCTCCTTTGGAACTCTGCAGGTTCT
+
BBCBCCCCFFFFGGGGGGGGGGHHGGGFHGHHHGGGGGGGGHHHHGGGGEGGHHHHHHHGGGGGGGGGGGGHHHHGGGGHGHHGHGGGGGDGGGHHHHHHHHHHGHHHHHHGGHHGGGGGHHHHHHHHHHGGHHGGGGGHGHHGHGGGGGGGGGGGGGGGGCGGGGFFFFFFFFFFFFFFFFFFFFFFFFFFFFFFFFFFFFFFFFFFFFFFFFFFFFFFFFFFFFFFFFFFFFFFFFFFFFFFFFFFFFF
@M05620:37:000000000-D9766:1:1101:3648:12343 1:N:0:49
ACCACACCTTCTACAATGAGCTGCGTGTGGCTCCCGAGGAGCACCCCGTGCTGCTGACCGAGGCCCCCCTGAACCCCAAGGCCAACCGCGAGAAGATGACCCAGGTGAGTGGCCCGCTACCTCTTCTGGTGGCCGCCTCCCTCCTTCCTGGCCTCCCGGAGCTGCGCCCTTTCTCACTGGTTCTCTCTTCTGCCGTTTTCCGTAGGACTCTCTTCTCTGACCTGAGTCTCCTTTGGAACTCTGCAGGTTCT
+
DCCDDDDCFFFFGFGGGGGGGGHHGGGEGGHHHFGGGGGGGHHHHGGGGGGGHHHHHHHGGGGGGGGGGGGHHHHGGGGHGHHHHGGGGG@CGGHHHHGHHHHHGHHHHHHGGHGGGGGGHHHHHHHHHHHGHHGGGGGHGHHGHGGGGGGGGGGGGGGGGGGGGGFFFFFFFFFFHHFFFFFFFFFFFFFHFFFFFFFFFFFFFFFFFFFFFFFFFFFFFFFF/FFFFFFFFHHFFFFFFFFFFFFFFFF
@M05620:37:000000000-D9766:1:1101:16860:12344 1:N:0:49
ACCACACCTTCTACAATGAGCTGCGTGTGGCTCCCGAGGAGCACCCCGTGCTGCTGACCGAGGCCCCCCTGAACCCCAAGGCCAACCGCGAGAAGATGACCCCGGTGAGTGGCCCGCTACCTCTTCTGGTGGCCGCCTCCCTCCTTCCTGGCCTCCCGGAGCTGCGCCCTTTCTCACTGGTTCTCTCTTCTGCCGTTTTCCGTAGGACTCTCTTCTCTGACCTGAGTCTCCTTTGGAACTCTGCAGGTTCT
+
ABABBBBBFFFFFFGFGGGGFGHFGEGGH?HHHGFAEEGCGHHHHGGGBAEAFDFHHHHGGGGGEGEFGGGHHHEFGGGFGHHEFFGGGCCGFAFGHDHHHH/>A/@EH1F.FGFA<-<AHHHHDGGHF;GGHHCGG?CEABBE9FFFBBB.9C9:EDF??9ABFFAFFFFFFF/9B/9./;9BBBF/;9;BFF=DFFFFFDB9ADFF//FFBFF//9BFFFFBBB//;9FFFFFBFFFF99FFEFFFFE9
@M05620:37:000000000-D9766:1:1101:9200:12401 1:N:0:49
GAGGCTGCTTTGGAAGAGCACACGTCTGAACTCCAGTCACCTGACAAGCCAGGGACAAAAGATCGGAAGAGCACACGTCTGAACTCCAGTCACATTCAGAAATCTCGTATGCCGTCTTCTGCTTGAAAAAAAAACCTCCCTCCTTCCTTTCCTCCCCTCGCTTCCCCCTTTCTCCCTCTTTATCTTTTACGCCTTTCTCCCTCTTTCTCTCTTCTTTGCCCTTTGTCGCCTTTTGACCTCTTCCCTTTCTC
+
AAAAAABAFFFFGGGGFGGCGFHFGHHFFFHHHHHHFHH5BFGBGHDHHEGC2A1BA121BA3AA1A1A1ABF1FCE?1BFGHHEHHHGBGGDHEFFF@FHHD3FFFF>?CGFEEEHEGDGHHHF0BD30<><B//22?/00/011?1111<1D0..0<--.<.///.AFGFG;0;://00000000000.:-.990000////00;0000090000;000/;009C.99.:/;/./:/999;/./9;/B/
@M05620:37:000000000-D9766:1:1101:3844:12416 1:N:0:49
ACCACACCTTCTACAATGAGCTGCGTGTGGCTCCCGAGGAGCACCCCGTGCTGCTGACCGAGGCCCCCCTGAACCCCAAGGCCAACCGCGCGAAGATTACCCAGGTGAGTGGCCCGCTACCTCTTCTGGTGGCCGACTCCCTCCTTCCTGGAATCCCGGTGATGCGACCTTTCTCACTGGTTCTATCTTCTGCCGTTTTCCGTAGGACTCTCTTGTCTGACCTGCGTCTCCTTTGGAACTCTGCAGGTTCT
+
1>>AA1A>BFB@ABG1BF1B1FC1A000B0FFBB0A0EEEGHGHHGAAAAEAGAFFH00A/EEGCE/EEGEBGGC?EG/??/?////>B</</<<C<1?11?1/?F110?GE.G>@--<</0DG0=00<=C.:.-:--./:CB./;0/00://;09F.9-;=0CF?.---/9;FF//9FFFB/B/BFFFFFFFF-A-/-//9;ABBFFFFFFF//;/BF//9/;-9B?--:BB/9/BFFF9BFBFFF99/9
@M05620:37:000000000-D9766:1:1101:26649:12427 1:N:0:49
GCGGCTGCTTTGGCAGAGAACAAGTCTGCACTCCCGTATCCCTCACAGCTCTCGTCAACCGTCCTCGCCTGGAAACCAAAAACTGAAACAACTGCCAAACCTCCATTAGTTGAACGCCAACTCAACTGGTGTCCAACACCCTAACTCATGAAATCACCCAGCTACGCACTTTCGCACTAGTTATCTATTCTTCCCTTTTACGTCACACTCTCTTCTCTTAACACACTCTTCTCTATTACTCCTCAACTTCG
+
>1>>>>>>FFBBE1B1AAB110BBA1DA12BGHH000A0B2ABBB/11/1B11A/A//B0/B/AADE/>E//BE1>0FEF/>/11B11B>//1>1B110//>B/0B22B>21B2B0<///?0B11BBB010/112@@///</0?<?11111??111F00<.>111.<.-</=0.<.-;0:;::0CB000:<0;</0;;;09.;99.0/9909009;90;;990/..//90;//9;;/://;//-//-//;-
@M05620:37:000000000-D9766:1:1101:15539:12446 1:N:0:49
AGTGCCAGCTCTCAATCGCACAGGGGACCCAGGGCCTGGCCCCTCCATCCAGAAAACCTATGACCTCACCCGCTACCTGGAGCACCAACTCCGCAGCTTGGCTGGGACCTATGTGAGTATCCAGCGTAGGAATCTGGGAGTTGGGGAGGAGTGAGGAGTTGGGGAAAGACAGTCCTAACCGTGGAGGGTTCTGGTAAATGATGGGGTGAGGAGGGGCTCTTTGGCTCCCACCAGTCCCCCTGTCTGGTCTA
+
ACBCBFFFCFFFGGGGGGGGGGHGGGGGGGHHEDFGGGHHHHGHGGHGHGHHGGHGGGHGHFHFHHHHHHHGGFFGHGGHFHHGHGF?EHGHGGGGGHHHGHHGGGHHGHHHHHHHHHHHHHHHHGGGGGHHHHHHGHHGGHHHGGGGGGGHHHHHHGHHHGGGGGHHHHHHHHHHHHHHGGGGGGGGGGGGGGGGGGGGGGGGGGFFFFFFFFFFFFFFFFFFFFFFFFFFFFFFFFFFFFFFFFFFFF0
@M05620:37:000000000-D9766:1:1101:10932:12455 1:N:0:49
AGTGCCAGCTCTCAATCGCACAGGGGACCCAGGGCCTGGCCCCTCCATCCAGAAAACCTATGACCTCACCCGCTACCTGGAGCACCAACTCCGCAGCTTGGCTGGGACCTATGTGAGTATCCAGCGTAGGAATCTGGGAGTTGGGGAGGAGTGAGGAGTTGGGGAAAGACAGTCCTAACCGTGGAGGGTTCTGGTAAATGATGGGGTGAGGAGGGGCTCTTTGGCTCCCACCAGTCCCCCTGTCTGGTCTA
+
ABABAFFFBFFFGAGGGGGGGGHHGGGGGGHHFGGGGGHHHHGHGGHHHHHHHHGHGGHGHHHHHHHHHHHGG>EEHHHHBGHHGH1?EGHHGGGGGHHHGHHGGGHHGHHHHHHHHHHHHHHHHGGGGGHHHHHHHHHGGHHHGGFGGDGHHGFHHGHHHHGGGFHHHHFHHHHHHHHHGGGGGGGGGGGGGGGGGGGGGGGGGGFFFFFFFFFFFFFFFFFFFFFFFFFFFFFFFFFFFFFFFFFFFFF
@M05620:37:000000000-D9766:1:1101:20732:12460 1:N:0:49
ACCACACCTTCTACAATGCGCTGCGTGTGGCTCCCGAGGAGCACCCCGTGCTGCTGACCGAGGCCCCCCTGAACCCCAAGGCCAACCGCGCGAAGATGACCCAGGTGCGAGGCCCGCTACCTCTTCTGGTGGCCGCCTCCCTCCTTCCTGGCCTCCCGGAGCTGCGCCCTTTCTCACTGGTTCTCTCTTCTGCCGTTTTCCGTAGGTCTCTCTTCTCTGACCTGAGTCTCCTTTGGAACTCTGCAGGTTCT
+
CCDDCCDBFFFFGGGGGG4EFGGGGGGEHGHHHFFGGGGGGHHHHGGAEFGGHHHHHHHEFGGGGGGGGGGGHHHGGGGHGHHHHGGGGG/BDGGGHHHD=CE..1>1@.<--<<<CG-:C0:0C;CC00::.FA-B.EE./CEGFGGBF/;CGFFFDB-=@FB0@-ACBBFFFB0B0FF0;0:FFFFFFFFFFAFFFF0F9:.:A0;FF0FBFB0;BB0BFFF/;B0:B0BFFF/:BFFFFFFFF.FFBB
@M05620:37:000000000-D9766:1:1101:3010:12472 1:N:0:49
AGTGCCAGCTCTCAATCGCACAGGGGACCCAGGGCCTGGCCCCTCCATACAGAAAACCTATGACCTCACCCGCTACCTGGAGCACCCACTCCGCAGCTTGGCTGGGACCTATGTGAGTATCCAGCGTAGGAATCTGGGAGTTGGGGAGGAGTGAGGAGTTGGGGAAAGACAGTCCTAACCGTGGAGGGTTCTGGTAAATGATGGGGTGAGGAGGGGCTCTTTGGCTCCCACCAGTCCCCCTGTCTGGTCTA
+
AB3>AFFFBFFFGGGGEFGCECHDG22AEEHHDGGEFFHCCGEGGGHH52GBGGF2GGHHFGHHHEFHHHH0EEEGHHEHGAHHHH1EFHHHGGGE@3F3EHHGGGHHGHGHHHHHHHHHHHHHGGE/BEDGHHHHHH0FEHHGGG.AD.CGH0DGCFHHHHGGEFFH/C/CHHHHHHHGGGGGDFGGGGGGGGGGGFGGFGGGGGFBFFFBFFBBBBFFFFFFFFFFFFFFFFFFFFFFBFFFFFFFFF/
@M05620:37:000000000-D9766:1:1101:19055:12476 1:N:0:49
ACCACACCTTCTACAATGAGCTGCGTGTGGCTCCCGAGGAGCACCCCGTGCTGCTGACCGAGGCCCCCCTGAACCCCAAGGCCAACAGCGAGAAGATGACCCAGGTGAGTGGCCCGCTACCTCTTCTGGTGGCCGCCTCCCTCCTTCCTGGCCTCCCGGAGCTGCGCCCTTTCTCACTGGTTCTCTCTTCTGCCGTTTTCCGTAGGACTCTCTTCTCTGACCTGCGTCTCCTTTGGAACTCTGCAGGTTCT
+
AAA1AAAACFFFGGGF3F1AF1GFG00AA0BGAAF00EEEAHHFHGGG?AFGFHGCHHFE/ECGG/EFG/C0B1FEGC/F//FHAF/0FE///C011<1<?GGHGF110?D/F</</ACCHD<D1<GBFFC..C<<CGCEEGFCGH0GF0GAC0AE.E@?A?FGE??E-9/;BBFBBB/9BFFFBFFFFBBBBF@ABFFFF?FFFBBBBFFBFFBFFFB/9/9F-99@--FF9FF//:F//99FBFFF//9
@M05620:37:000000000-D9766:1:1101:22240:12495 1:N:0:49
AGTGCCAGCTCTCAATCGCACAGGGGACCCAGGGCCTGGCCCCTCCATCCAGAAAACCTATGACCTCACCCGCTACCTGGAGCACCAACTCCGCAGCTTGGCTGGGACCTATGTGAGTATCCAGCGTAGGAATCTGGGAGTTGGGGAGGAGTGAGGAGTTGGGGAAAGACAGTCCTAACCGTGGAGGGTTCTGGTAAATGATGGGGTGAGGAGGGGCTCTTTGGCTCCCACCAGTCCCCCTGTCTGGTCTA
+
BBBBBFFBAFFFGGGGGGGGGGHHGGGGGGHHGDGGGGHGHHGHGGHFHHHHHHHHHGHFHHHHHHHHHHFGGGGGHHHHHHHHHHHHGHFHGGGGGHHHGHCGGGHHGHHHHHFHHHHHHHHHHGGFGGHHHHHHHHFGGHHHGGGGGGGHHHHHHGHHH/@FGGHHHHHHHHHHHHHHGGGGGGGGCFGGGGGGGGGGGGGGGGFFFFFFFF;DFFFFFFFFFFFFFFFFFFFFFFFFFFFFFFFFFFB
@M05620:37:000000000-D9766:1:1101:11746:12517 1:N:0:49
AGTGCCAGCTCTCAATCGCACAGGGGACCCAGGGCCTGGCCCCTCCATCCAGAAAACCTATGACCTCACCCGCTACCTGGAGCACCCACTCCGCAGCTTGGCTGGGACCTATGTGAGTATCCAGCGTAGGAATCTGGGAGTTGGGGAGGAGTGAGGAGTTGGGGAAAGACAGTCCTAACCGTGGAGGGTTCTGGTAAATGATGGGGTGAGGAGGGGCTCTTTGGCTCCCACCAGTCCCCCTGTCTGGTCTA
+
>AA3>DDFBFFFG4FGGGFAEEHHG?AEFEDG2BEAFGHHHHGHGG2GHHHHH3GEFEHHEFGHHGG@GHHEF//>GHDG2BFGHH11?GHFAECGGHGHGHHGGGHHGHHHHHHGHGHGHHFHHGGEGGHFGHHHHG0FGHHHGG<CGEEHH0DGCDHHHHGGGD.GCGGHHHHHHGHGGGGGDEGGGGGGGGGGGGGGEGGGGFFBFFFFFFBBBBFFFFFFFFFFFBFFEFFFFFFFBFFFFFFFFFB
@M05620:37:000000000-D9766:1:1101:7342:12570 1:N:0:49
AGTTCCAGCTCTCCATCGCACAGGGGACCCAGTGCCTGGCCCCTCCATCCAGAAAACCTATGACCTCACCCGCTACCTGGGGCACCCCCTCCGCAGCTTGGCTGGGACCTATGTGAGTATCCAGCGTAGGAATCTGGGCGTTGGGGCGGCGTGCGGAGTTGGGGACAGCCCGTCCTAACCGTGGAGGGTTCTGGTAAATGATGGGGTGAGGAGGGGCTCTTTGGCTCCCACCAGTCCCCCTGTCTGGTCTA
+
>>>>>BFFFFFFGFFBAAE2EEGEF22AEA2F3BBBFFGHHHGGGE2EGBGGGEH2BEFBABFGH5BBGGH>>0>>GHBB1>BEFFG>>EE?>E/E>F3BEGHGGGGHGHFFHGG3BGHHHH2FGGG/>C<1FGHHGH/ADGFHGG.<C-AADABG-AEFFFFF9-.;.A.@DFFFFBFFFFFF.ADFFFFFFFFFFFFFFFFFFFFFFFFEFFFFFFFFFFFFFFFFFBFFAFFFFFFFFFFFFFFFFFB
@M05620:37:000000000-D9766:1:1101:14152:12590 1:N:0:49
AGTGCCAGCTCTCAATCGCACAGGGGACCCAGGGCCTGGCCCCTCCATCCAGAAAACCTATGACCTCACCCGCTACCTGGAGCACCAACTCCGCAGCTTGGCTGGGACCTATGTGAGTATCCAGCGTAGGAATCTGGGAGTTGGGGAGGAGTGAGGAGTTGGGGAAAGACAGTCCTAACCGTGGAGGGTTCTGGTAAATGATGGGGTGAGGAGGGGCTCTTTGGCTCCCACCAGTCCCCCTGTCTGGTCTA
+
ABABBFFFCFFFGGGGGGFGGGHHGGGGGGHHFFGGGFHHHHGHGGGHHHHHHHHHHGHHGHHHHHHGHHHGGEGGHHHHHHHHHHFGGHHHGGGGGHHHGHHGGGHHGHHHHHHHHHHHHHHHHGGGGGHHHHHHHHHGGHHHGGGGGFGHHHHHHGHHHHGGGGHGHHGHHGHHHHHHGGGGGGGGGGGGGGGGGGGGGGGGGGFFFFFFFFFFFFFFFFFFFFFFFFFFFFFFFFFFFFFFFFFFFFF
@M05620:37:000000000-D9766:1:1101:10486:12591 1:N:0:49
AGTGCCAGCTCTCAATCGCACAGGGGACCCAGGGCCTGGCCCCTCCATCCAGAAAACCTATGACCTCACCCGCTACCTGGAGCACCAACTCCGCAGCTTGGCTGGGACCTATGTGAGTATCCAGCGTAGGAATCTGGGAGTTGGGGAGGAGTGAGGAGTTGGGGAAAGACAGTCCTAACCGTGGAGGGTTCTGGTAAATGATGGGGTGAGGAGGGGCTCTTTGGCTCCCACCAGTCCCCCTGTCTGGTCTA
+
>ABABFFFBFFFGDGGGGFGGGAGAAEEFEFFF??EGEGHHH?G11BAGHGF3BFBAAF3BF5DGHHHHHFEGECEGEGHHHGHHHFHEHHHGGGGGHHHGHHGGGHHGHHHHGHHHFHHHHHHHGGGGGHHHHHHHHHGFHHHGGGGGGGHHHHHHGHHHHGGGGHGHHHHHHHHHHHHGDGGGGGGEFFGGGFGGGGGGGGGGGFFFFFFFFFFFFFFFFFFFFFFFFFFFFFFFFFFFFFFFFFFFFF
@M05620:37:000000000-D9766:1:1101:29173:12593 1:N:0:49
GAGGCTGCTTTGGAAGAACATAAGAGGGCACTGCAATAACCTCCACAAGACCCGGATAACATCTTCGGCTTGCTTACAGAAGCTGAAACAACTGCCAATGCTCGAGAAAACCATCCGCAAGGAAACCTACCCACAAGACGTTAACTGAGCAAAAGACGTCACAAAACAACAGAACGAAAGGCAGTGAGTTATGGGAAATCACGCGCTGCCACTTAACGCCATACACGTCAGTAGCTTTGATCATGACTATC
+
AAAABBFBFFFFGGGGA4BGDDG5D4422FA2BGHF5A333B32B23222BAAA0011333D35B5A1A10>?5553B34F33B@33B331B3B3333333B31////?03/?330//>E/C000BB01?001///000///0<1111111?1?<.0..><.1<0...<..</<<<..::....:/00000:0/.//.000/.9-9--../0//9//.--.9/.:/.9..;/////;9/////9/;/////
@M05620:37:000000000-D9766:1:1101:17502:12596 1:N:0:49
ACCACACCTTCTACAATGAGCTGCGTGTGGCTCCCGAGGAGCACCCCGTGCTGCTGACCGAGGCCCCCCTGAACCCCAAGGCCAACCGCGAGAAGATGACCCAGGTGAGTGGCCCGCTACCTCTTCTGGTGGCCGCCTCCCTCCTTCCTGGCCTCCCGGAGCTGCGCCCTTTCTCACTGGTTCTCTCTTCTGCCGTTTTCCGTAGGACTCTCTTCTCTGACCTGAGTCTCCTTTGGAACTCTGCAGGTTCT
+
CDDDDDDCFFFFGGGGGGGGGGHHGGGGHGHHHGGGGGGGGHHHHGGGGGGGHHHHHHHGGGGGGGGGGGGHHHHGGGGHGHHHHGGGGGGGGGHHHHHHHHGHGHHHHHHGGHHGGGGGHHHHHHHHHHHGHHGGGGGHGHHGHGGGGGGGGGGGGGGGGGGGGGFFFFFFFFHHFHFFFFFFFFFFFFFFFFFFFFFFFFFFFFFFFFFFFFHHFHFFFFFFFFFFFHFFFHHFFFFFFFFFFFFFFFF
@M05620:37:000000000-D9766:1:1101:25360:12606 1:N:0:49
ACCACACCTTCTACAATGCGCTGCGTGTGGCTCCCGAGGAGCACCCCTTGCTGCTGACCGAGGCCCCCCTGAACCCCAAGGCCAACCGCGCGAAGATGACCCAGGTGCGTGGCCCGCTACCTCTTCTGGTGGCCGCCTCCCTCCTTCCTGGCCTCCCGGAGCTGCGCCCTTTCTCACTGGTTCTCTCTTCTGCCGTTTTCCGTAGGACTCTCTTCTCTGACCTGCGTCTCCTTTGGAACTCTGCAGGTTCT
+
BCCBBCC3BCFFGGGGGGGGGGGGGGGBAEHHHABB2EEEEHHHHGGBFGGHFHGHHHH0>@CFGGGGGGEFHHHGGGGHGHHHHGGGGGBFGGG?FGHHHHAGFHHGGFGGGH.<@CGGHHHHH:CGHHHGHHGGGGGGGGGGGGGGGGGGGGGGGGG-:-;BFFFFFFFFFFFFFFFFFFFFFFFFFFFFFFFFFFFFFFFEF?FFFFFFFF0;BFFFFFFFFFFAFFFFFFFEFFFFFEFFFFFFFFF
@M05620:37:000000000-D9766:1:1101:23447:12608 1:N:0:49
ACCACACCTTCTACAATGAGCTGCGTGTGGCTCCCGAGGAGCACCCCGTGCTGCTGACCGAGGCCCCCCTGAACCCCAAGGCCAACCGCGAGAAGATGACACAGGTGTGTGGCCCGACACCTCTTCTGGTGGCCGCCTCCCTCCTTCCTGGCCTCCCAGCGGCGCGCCCTTTCACACTGGCTCTCTCTTCTGCCGTTTTCCATAAGACTCTCTTCTCTGACCTGCGTCTCCTTTAGATCTCTGCAGGCTCT
+
AAAABAAAFFFDGGGGFGGGGCGGGEGE42FHHGDFGEE2FFGHHEGG1EGGHFHEFHHGGGGGEGCGGGGHHHHGGGGHGHHHHGGGGG/BCGHHHHGHB10?F1F1CF0<F0F-----<GC0G0=0GG/<<C?-A?F.EB9./009;09.;0C9./;C-9-;@-B;=B/BF/;//::..;FFFFB/B/9;/9-AF/;9///////;BFFF/BFF/////9/;.-;@A.9B/9////;B9///:9..A./
@M05620:37:000000000-D9766:1:1101:8544:12609 1:N:0:49
GAGGCTGCTTTGGAAGAAACTGACAAGCCAGGGACACAAGATCGGAAGAGCACACATCTGCACTCCAGTCACTCCGCGAAATCTCGTATGCCGTCTTCTGCTTCAAAAAAAAAAACACCGGGCCACCATACCAACACCGCGCCACAACCTAGACCCCCACCACACCAAGAGAGTGCGCATCTCACTCTCACCCCAGCACACCCTTCCCTCACCTCATCCCCCCCCCTATCTGTCCTAGTTCTAGCTCCGAC
+
AAAA>>B1@BF1G11BFGBGGAE1B10BBBBBBABFFGAGFFBAA/B/A0ABF0C/BBFD12BBB01BDA11DAAB/>/>EG1FBB??00BB/E>B>BFG1B>1>1B</@/B@B//<0////--..>.110/00..<.-<---....../:0:09..--......;.9..././0/----9///////;//---------9-;-/9/9/--99/-9///9--------;/:/9//////;//////99---
@M05620:37:000000000-D9766:1:1101:23371:12642 1:N:0:49
ACCACACCTTCTACAATGCGCTGCGTGTGGCTCCCGAGGAGCACCCCGTGCTGCTGACCGAGGCCCCCCTGAACCCCAAGGCCAACCGCGCGAAGATGACCCAGGTGCGTGGCCCGCTACCTCTTCTGGTGGCCGCCTCCCTCCTTCCTGGCCTCCCGGACCTGCGCCCTTTCTCACTGGTTCTCTCTTCTGCCGTTTTCCGTAGGACTCTCTTCTCTGACCTGCGTCTCCTTTGGAACTCTGCAGGTTCT
+
AAAAAAA>CFFFFGFFFG1EFEGGGGGAFABGHEFECGG/EGFHHGG/EEGGHHHHGHH/>>EFGGGGGGGC1FGEGGGFFHHGEFGBC@/><@CCGFHG1?/FF<11->.><G<=--<CCHHH0GG;GG/CHH-AGAGEEGGAF0FG9F/.;F.C.E99-9;9-;-A@@9FFBB/::FF99/B//;/;/B9F/99-;-/;BF-A-9B/B//;/:;;B/:/BFB-@--AB/9BB/BFB/9BB//:9AF/B/
@M05620:37:000000000-D9766:1:1101:2222:12643 1:N:0:49
ACCACACCTTCTACAATGAGCTGCGTGTGGCTCCCGAGGAGCACCCCGTGCTGCTGACCGAGGCCCCCCTGAACCCCAAGGCCAACCGCGAGAAGATGACCCAGGCGCGTGGCCCGCTACCTCTTCTGGCGGCCGCCTCCCTCCTTCCTGGCCTCCCCCCGCTGCGCCCTTTCTCACTGGCTCTCTCTTCTGCCGTTTTCCGTAGCACTCTCTTCTCTGACCTGCGTCTCCTTTGGAACTCTGCAGGTTCT
+
CCCCCCCCFFFFGGGGGGGGGGHHGGGGHGHHHGGGGGGGGHHHHGGGGGGGHHHHHHHGGGGGGGGGGGGHGHHGGGGHGHHHHGGGGGFGGGHHHHHGCG////>/>--A@H.<CC-@GD0:C;0;:0:@BGGFGGGGEFGGGGFFFFBFFFFFF..99-;:D=-AFFFFFFFFFFFF?FFFFFFFFFFFFF-ADFFFFFF?A./;FF/F9F:9BFFBFFFF?DFAFFFFFF/FB/FFFF/BBF.;BBF
@M05620:37:000000000-D9766:1:1101:25230:12647 1:N:0:49
ACCACACCTTCTACAATGAGCTGCGTGTGGCTCCCGAGGAGCACCCCGTGCTGCTGACCGAGGCCCCCCTGAACCCCAAGGCCAACCGCGAGAAGATGACCCAGGTGAGTGGCCCGCTACCTCTTCTGGTGGCCGCCTCCCTCCTTCCTGGCCTCCCGGAGCTGCGCCCTTTCTCACTGGTTCTCTCTTCTGCCGTTTTCCGTAGGACTCTCTTCTCTGACCTGAGTCTCCTTTGGAACTCTGCAGGTTCT
+
CCCCCCDBFFFFGGGGGG5GGGHHGGGBFEHHHFFFDGGGGHHHHGGGGFGGHHHHGHHEGGGGGGGGGGGGHHHGGGGHGHHHHGGGGG/BCGHFHHHHHHHHGHHFHHHGGHGGGGGGHHHHHHHHHHHGHHGGGGGHGHHGHGGGGGGGGGGGGGGGCFGGGGFFFFFFFFHFFHFFFFFFFFFFFFFFFFFFFFFHFFFFFDFFFFFFFFFFFFFFFFFF/BFFFFFFFFFFFFFFFFFFHFFFFFF
@M05620:37:000000000-D9766:1:1101:22048:12667 1:N:0:49
GCGGCTGCTTTTGAATCCACTGCCAAGCCCGGGACCACAGATCGGCAGCGCACACGTCTGAACTCCAGTCCCATTCAGAAATCTCTGATGCCGTCTTCTGCTTGGAAACAACCCCACAATCTAAACTAATGACAAATAACCCTAGCCATACAAACAATCACGAGCCAGAGACCATGCGCAACACAAAGGCACACAGGGTGAGATATCAACTACAATTACACCTTCGATTGTACAAGTATATGATTCCGCAT
+
1>11>>1>CF3111A3ABB1AB1B11BBF0AAA/AA///0A1B///AAAAE/>EGE>BFFH2F1BFH1BBBBEBBB@FH11@BBB211BBBB>/>BFBFGG>BG/BBB00??<</<///111@1112<1112111?11111?0<0?0?110<11.>.1111..--</...//./00/..---....9//.../...../..;0000000/0////9;////////--//-////9/////////////---
@M05620:37:000000000-D9766:1:1101:14239:12678 1:N:0:49
ACCACACCTTCTACAATGAGCTGCGTGTGGCTCCCGAGGAGCACCCCGTGCTGCTGACCGAGGCCCCCCTGAACCCCAAGGCCAACCGCGAGAAGATGACCCAGGTGAGTGGCCCGCTACCTCTTCTGGTGGCCGCCTCCCTCCTTCCTGGCCTCCCGGAGCTGCGCCCTTTCTCACTGGTTCTCTCTTCTGCCGTTTTCCGTAGGACTCTCTTCTCTGACCTGAGTCTCCTTTGGAACTCTGCAGGTTCT
+
CCCCCCBCFFFFGGGGGGGGGGHHGGGFHGHHHGGGGGGGGHHHHGGGFGGGHHHHHHHGGGGGGGGGGGGGHHHGGGGHGHHHHGGGGGGGGGHHHHGGHHHHEHHHGDGEGHHGGGGGHHHHGFHHGGHFHHGGGGGHGHHDHFGFFGEFGBFGGGGGF?FBFAFFFFFFFFFFFFFFFFFFFFFFFFFFFFFFFFFFFFFFFDFFF/BFFFFFFFFBFFFFFFBBFFFFFFFFFFFFFFFFFFFFFFF
@M05620:37:000000000-D9766:1:1101:22049:12690 1:N:0:49
GAGGCTGCTTTGGAAGAACCTGATAACCCAGTGAAACAAGATTGGAGTATCACGCCTATTGACTTTAGTCACCTTAAGTAATTTGGTATACCTTCTTCTGTTTTAAAAAACAAAAGACTAAAGAAAACAATCAAAAAAGAGAAAAAAAAAAAATAATTACATAACGGACTTAGAGAGTAGAACAGATACAAAAAGCCTAACACCCCGTTCATATACTAGCAACGAAGTAGATACATTTTGAAGGCACAAGG
+
>3>>3>B>BBB4F45BAFAAFAF5DA4B4AABB55A3BFHBG5AB33B355DB22AB15555BD555BDA553BB55ADDDF5D5DBB@5@D55FB5DDD5BB2BF34@E1?11?31233333B0B23//333333///?22222B/////--011111==000/.-<--0<00;0:/0000:///000000;....;////9..-9../900000090///.-..;.///9//;/////.///.......
@M05620:37:000000000-D9766:1:1101:2214:12692 1:N:0:49
ACCACACCTTCTACAATGAGCTGCGTGTGGCTCCCGAGGAGCACCCCGTGCTGCTGACCGAGGCCCCCCTGAACCCCAAGGCCAACCGCGAGAAGATGACCCAGGTGAGTGGCCCGCTACCTCTTCTGGTGGCCGCCTCCCTCCTTCCTGGCCTCCCGGAGCTGCGCCCTTTCTCACTGGGTCTCTCTTCTGCCGTTTTCCGTAGGACTCTCTTCTCTGACCTGAGTCTCCTTTGGAACTCTGCAGGTTCT
+
ABBBBBBBFFFFGGGGGGGBGGHHGGGEFFHHHGGEEGGGGHGHHGGGGGGGHHHHGHHGGGGGGGGGGGGHGHHGGGGHGHHHHGGCCGGG/CFEFBFGHH/GGHG1??F/FFHC@F-A0DHFGD<<DH/CC.AFGDF:EHHD;CF/C0/;;FAAA.;--;A//--:BFFFFF//;/9..;B9/9/;BFB/B9BADFEBFDF..;/;BB9FFBFFFFF/B9/./;FF/B/B9/;//;BBFFBF//AFBF/
@M05620:37:000000000-D9766:1:1101:22831:12700 1:N:0:49
ACCACACCTTCTACAATGAGCTGCGTGTGGCTCCCGAGGAGCACCCCGTGCTGCTGACCGAGGCCCCCCTGAACCCCAAGGCCAACCGCGAGAAGATGACCCAGGTGAGTGGCCCGCTACCTCTTCTGGTGGCCGCCTCCCTCCTTCCTGGCCTCCCGGAGCTGCGCCCTTTCTCACTGGTTCTCTCTTCTGCCGTTTTCCGTAGGACTCTCTTCTCTGACCTGAGTCTCCTTTGGAACTCTGCAGGTTCT
+
CCCCCCDCFFFFGGGGGGGGGGHHGFGFHGHHHGGGGGGGGHGHHGGGEEEGHHHHHHHGGGGGGGGGGGGHCHHGGGGHGHHHHGGGFGGGGGHHHHHHHHHHGHHHHHHGGHHGG-DGHHHHHHHHHHHGHHGGGGGHGHHGHGGGGGGGGGGGGGGGGGGGGGFFFFFFFFHFHFFFFFFFFFFFFFFFFFFFFFFFFFFFF.BFFFFFFHFFFHHFFFHFFFFFFFFFFFFFFFFFFFFFFFFFFFF
@M05620:37:000000000-D9766:1:1101:2983:12700 1:N:0:49
AGTGCCAGCTCTCAATCGCACAGGGGACCCAGGGCCTGGCCCCTCCATCCAGAAAACCTATGACCTCACCCGCTACCTGGAGCACCAACTCCGCAGCTTGGCTGGGACCTATGTGAGTATCCAGCGTAGGAATCTGGGAGTTGGCGAGGAGTGAGGAGTTGGGGAAAGAAAGTCCTAACCGTGGAGGGTTCTGGTAAATGATGGGGTGAGGAGGGGCTCTTTGGCTCCCACCAGTCCCCCTGTCTGCCCTA
+
>>AAAF5CAFFFF4FGGEGGCEAFBAEGEGGHGGEEF2GAFBEHGG2GGHFBDBGHHAEGH3FFGGGFGHHGGG?EGHHBFGF1B?1FE3GGEE>EGHHHFFF?//FGGHHFHHHFDBDGGHGHFG/EF/@FHGFFGHAE?GDF1><<A@DHFGHAF.CF0CCGGDEGHCGHFGGHGH/FC;ECGGGF;.;C0:;CFGFGGFGF.9DFFFFF.A-=D@FFFFF/9;FEFB?DFFFFFFFFF.FFFF//.B.
@M05620:37:000000000-D9766:1:1101:23492:12757 1:N:0:49
ACCACACCTTCTACAATGAGCTGCGTGTGGCTCCCGAGGAGCACCCCGTGCTGCTGACCGAGGCCCCCCTGAACCCCAAGGCCAACCGCGAGAAGATGACCCAGGTGAGTGGCCCGCTACCTCTTCTGGTGGCCGCCTCCCTCCTTCCTGGCCTCCCGGAGCTGCGCCCTTTCTCACTGGTTCTCTCTTCTGCCGTTTTCCGTAGGACTCTCTTCTCTGACCTGAGTCTCCTTTGGAACTCTGCAGGTTCT
+
CCCCCCCCFFFFGGGGGGGGGGHHGEEEFEHGGGGEFGGGGHHHHGGGGGGGHHHHHHHGGGGGGGGGGGGHFHHGGGGHGHHHHGGECDCFGGHHHHHHHH/GFGHHHHHGGHHGGGGGHHHHHHHHHHHGHHGGGGGHGHHGHGGGGGGGGFGGGGGFGFGGGGFFFFFFFFFFFFFFFFFFFFFFFFFFFFFFFFFFFFF.AFFFFFFFFFFFFFF:FFFFFFFFFFFFFFFFFFFFFFFFFFFFFFF
@M05620:37:000000000-D9766:1:1101:4940:12770 1:N:0:49
ACCACACCTTCTACAATGAGCTGCGTGTGGCTCCCGAGGAGCACCCCGTGCTGCTGACCGAGGCCCCCCTGAACCCCAAGGCCAACCGCGAGCCGCTGGCCACGTTTAGTGGCCCCCTACTCCCTCTTTTTTCGCCTCCCCTCCTTCCTCCCCTTCCCTATCGTCCCCTCTTCTCACGTTTTCCCTCTTCTTCCCTTCTCTGTCGTGCTTCCCTCTCGGACCTGTGTCTGCTCTCGATCTGTCGAGGTCCT
+
CCDDCCCDFFFFGGGGGGGGGGHHGGGGHGHHHGGGGGGGGHHHHGGGGGGGFHHHHHHGGGGGGGGGGGGHHHHGGGGHGHHGHGGGGGGG//>B/>/?01?/?<<.1>FG.0<-<-<G00=.<C<<0<0;/-.:..=E.;EC/;0;00/;.;.C//0;09./...;/.;BFF09B.AAFFF00BF/0B00;0/;B/;F0:09....9000/09;/.;DFFF/0;0;000;0;0.;/:90:0.;@-;/;0
@M05620:37:000000000-D9766:1:1101:4925:12781 1:N:0:49
ACCACACCTTCTACAATGAGCTGCGTGTGGCTCCCGAGGAGCACCCCGTGCTGCTGACCGAGGCCCCCCTGAACCCCAAGGCCAACCGCGAGAAGATGACCCAGGTGAGTGGCCCGCTACCTCTTCTGGTGGCCGCCTCCCTCCTTCCTGGCCTCCCGGCGCTGCGCCCTTTCTCACTGGTTCTCTCTTCTGCCGTTTTCCGTAGGACTCTCTTCTCTGACCTGCGTCTCCTTTGGAACTCTGCAGGTTCT
+
CCDDDDCDFFFFGGGGGGGGGGHHGGGGHGHHHGGGGGGGGHHHHGGGGGGGHHHHHHHGGGGGGGGGGGGGGHHGGGGHGHHHHGGGGGDGGGHHHHHHHHHHGHH1G1?FGHGDGGGGHHHHHHHH<=GGHHGGGGDHGHHG/FGGFGGGGGGGGGG-@G-@FFFDDFFFFFFFFFFF:FFBFFFFFFFFHFFFFFFHFFFFFFFFFFFFFHFFFFFFFFFF.@DCFFFFFFFFFFFFFFFFFF.AFFF
@M05620:37:000000000-D9766:1:1101:25224:12807 1:N:0:49
AGTGCCAGCTCTCAATCGCACAGGGGACCCAGGGCCTGGCCCCTCCATCCAGAAAACCTATGACCTCACCCGCTACCTGGAGCACCAACTCCGCAGCTTGGCTGGGACCTATGTGAGTATCCAGCGTAGGAATCTGGGAGTTGGGGAGGAGTGAGGAGTTGGGGAAAGACAGTCCTAACCGTGGAGGGTTCTGGTAAATGATGGGGTGAGGAGGGGCTCTTTGGCTCCCACCAGTCCCCCTGTCTGGTCTA
+
CDCCDFFFDFFFGGGGGGGGGGHHGGGGGGHHGGGGGGHHHHGHGGHHHHHHHHHHHGHHHHHHHHHHHHHGGGGGHHHHHHHHHHHHGHHHGGGGGHHHGHHGGGHHGHHHHHHHHHHGHHHHHGGGGGHHHHHHHHHGEHHHGGGGGGGHHHHHHGHHHHGGGGHHHHHHHHGHHHHHGGGGGGGGCFFGGGFGGGGGGGGGGGFFFFFFFFFFFFFFFFHFFFFFFFFFFFFFFFFDFFFFFFFFFFB
@M05620:37:000000000-D9766:1:1101:8029:12808 1:N:0:49
ACCACACCTTCTACAATGAGCTGCGTGTGGCTCCCGAGGAGCACCCCGTGCTGCTGACCTAGGCCCCCCTGAACCCCAAGGCCAACCGCGAGAAGATGACCCAGGTGATTCCCCCGCTACCTCTTCTCGTCCCCGCCTCCCTCCTTCCTGGCCTCCCGCAGCTCTGCCTTTTCTCACTGTTTCTCTCTTCTGCCGGGTCCCGTTTGTCTCTCTTCTCTGTCCTGTGTCTCCTTGCAGACTCTGGAGCTTCA
+
BBBABBBBFFFFGGGGFGGGGFHHGGEFHAHHFGGEGGEGGHHHHGGGGGGGHHHHHHHGHHHHHFGGGGGGHFHGGGGHGHHHHGG@EGGGGGHHFHH222///??222222@//>A/-01>11<11.....<---.=.:/;EF0;G0</.;0.;..-9--;/00;F000;000000090;0/;//;F/////---.-.;-../..;B//;/B///;//;FB//;/;/;//;/////.;BF//;.../9/
@M05620:37:000000000-D9766:1:1101:22082:12808 1:N:0:49
AGTACCAGCTCTCCATCGCACAGGGTACCCAGTGCCTGGCCCCTCCATCCAGAAAACCTATGACCTCACCCTCTCCCTAGCGCACCCTCTCCGCAGCTAGGCTGGGACCTATGTGAGTATCCCTCGTAGGCATCTGGGCGTTGGGGATGCGTGCGGCGTTGGGGACCGACCGTCCTAACCGTGGAGGGTTCTGGTAAATGATGGGGGGAGGAGGGGCTCTTTGGCTCCCACCAGTCCCCCTGTCTGGTCTA
+
>>111BB1ABBDG1B1BAA1E0F0F00BB11A1BF1GBBF0AAGGG0DD011B0FBBEFEDADDF1BAFBG/B00BB01B1/>>>@E/?>FB/?/>>>11>B10EE0<?B1FF>>B>G>B2>11B<G?C?11@<G>1F/@CC?0//<.<0><>.-A-;:;C.;@99A??:-9A;EG09FF?B?>-;B-AF-/BFBBBFFF///9E?-;-@---A-@=@EF/BFEFFFFFBFB-99BFFFF@-/99;FFBB/
@M05620:37:000000000-D9766:1:1101:3000:12811 1:N:0:49
GAGGCTGCTTTGGACTAGCCAGGGACAACAGAGCGCCAGCTCCCACGTCCGAACTCCAGTTACATTCAGAAGTTTCGTGTAGCGTCTACTTCTTCCAATAACCAAAAACAATATGCACATAGAGACTAAAAAATTGGGGGGTGGCGGAACGTGAAGAGTTGGCAAAAAACCAAACTACAAGTAGAGGGCACTAAAAAAAGACGGGCTGAATAGGCGAACTTACCACACGACAACCCTTGCTCTTTGCCACC
+
A?AAAAFACFF@G1BABABFA1BBBAFHFCGB0B0A0AAB1FGAHHABGA//BA/1BAFA1AFEGH12FGH1DD2DBG/>B1F>BB/>B21BBFG1@EB11B1BFFC?>//112222111<1B110111<11/0111//<----;---9----9-//-//9////-9--------9:9////////--;---/////--9------99-/9///;----;//;//;------9;---9-//9////;;//-
@M05620:37:000000000-D9766:1:1101:22087:12826 1:N:0:49
AGTGCCAGCTCTCAATCGCACAGGGGACCCAGGGCCTGGCCCCTCCATCCAGAAAACCTATGACCTCACCCGCTACCTGGAGCACCAACTACGCAGCTTGGCTGGGACCTATGTGAGTATCCAGCGTAGGAATCTGGGAGTTGGGGAGGAGTGAGGAGTTGGGGAAAGACAGTCCTAACCGTGGAGGGTTCTGGTAAATGATGGGGTGAGGAGGGGCTCTTTGGCTCTCACCAGTCCCCCTGTCTGGTCTA
+
AAAAAFF1AFFFGGGGGG1CFGHGGGGEFGHHF0EEEFHHHHGHGGH1GHHHHHHHHGHBGHHHHHHHHHFGGEGGHHHHFGHHHHFHGH1FEEC@EHGHGH1?EGHHGHHHHH2FH>GHHHHHHCEGGFHHHHHHHHCFGHHHCGEGGGGHHDHHGCHCHHGGGGHHHHHHHFHHHHHHGFGGGGGG.AFGGGGGGGGGGGG0E.;@EFFFFF<=@@FFFFFB9FF/99FFFFFFFFFF@FFFFFFFFFB
@M05620:37:000000000-D9766:1:1101:14619:12854 1:N:0:49
GAGGCTGCTTTGGAAGAGCACACGTCTGAACTCCCGTCACATTCAGAACTCTCGTATGCCGTCTTCTGCTTGAAAAAAAAAAAAACCTTAATCCACTACACACTTTGACACCATCACTCCCTACACCATCTCCAAGTGCCCTCGAAGCATTCCACGTATCTCGTATCTATCAACCCGCTTCCCACTCCAGAACATGTGCTGTCCTCTCACTCTACTTCTCCCTACATAGGACGTTCCCCGCATCCTTGTCT
+
>3>?AAFAFFFBCGGF4BGFGFFEHGGFDFGHHH2BFEFEHBGHHHFFBGHHHGGGHHHHEAEGFGFHHHHHGHH5CEG//>>>/?/3333?4?334301?1?01?B2111//11111<0/01010</1111?1<11?1101.-.0.-/000000../0<00.../::0;000/..---..//0..////0//90/00000009000:0000///;///99/././9/////-..../.--9.-/////;9
@M05620:37:000000000-D9766:1:1101:16825:12893 1:N:0:49
AGTGCCAGCTCTCAATCGCACAGGGGACCCAGGGCCTGGCCCCTCCATCCAGAAAACCTATGACCTCACCCGCTACCTGGAGCACCAACTCCGCAGCTTGGCTGGGACCTATGTGAGTATCCAGCGTAGGAATCTGGGAGTTGGGGAGGAGTGAGGAGTTGGGGAAAGACAGTCCTAACCGTGGAGGGTTCTGGTAAATGATGGGGTGAGGAGGGGCTCTTTGGCTCCCACCAGTCCCCCTGTCTGGTCTA
+
BCBCCFFFDFFFGGGGGGGGGGHHGGGGGGHHGGGGGGHHHHGHGGHHHHHHHHHHHGHHHHHHHHHHHHHGGEFGHHHHGHHHHHHHGHHHGGGGGHHHGHHGGGHHGHHHHHHHHHHHHHHHHGGGGGHHHHHHHHHGGHHHGGGGGGGHHHHHHGHHHHGGGGHHGHHHHHHHHHHHGGGGGGGGEGGGGGGGHHHGGGGGGGFFFFFFFFFFFFFFFFHFFFFFFFFFFFFFFFFFFFFFHFFFFFF
@M05620:37:000000000-D9766:1:1101:26850:12905 1:N:0:49
ACCACACCTTCTACAATGAGCTGCGTGTGGCTCCCGAGGAGCACCCCGTGCTGCTGACCGAGGCCCCCCTGAACCCCAAGGCCAACCGCGAGAAGATGACCCAGGTGAGTGGCCCGCTACCTCTTCTGGTGGCCGCCTCCCTCCTTCCTGGCCTCCCGGAGCTGCGCCCTTTCTCACTGGTTCTCTCTTCTGCCGTTTTCCGTAGGACTCTCTTCTCTGACCTGAGTCTCCTTTGGAACTCTGCAGGTTCT
+
ABBBBAA>CF@FAGFDDDBFDGFFEEFBA2FFGBFA2EEEFHFHHGEFGEEFFHHHHHHGGGGGEGGGGGGHBGFEGGGHGHHECFFGC@/>CFHEGHHHHHHHEHHFGGHGGHFDGGGGHHHHHHHHHHHGHHGCGGGHGHHGHGGGGGGGGGGGGGGBBBGGGGBFBBFFFFFFFFFFFFFFFFFFFFFFFFBFFFFFFFFFFFFFFFFFFFFFFFFFFFFF/BFFFFFFFFFFFFFFFFFFFFFFFFF
@M05620:37:000000000-D9766:1:1101:7172:12910 1:N:0:49
ACCACACCTTCTACAATGCGCTGCGTGTGGCTCCCGAGGAGCACCCCGAGCTGCTGACCGAGGCCCCCCTGAACCCCAAGGCCAACCGCGCGAAGATGACCCAGGTGCGTGGCCCGCTACCTCTTCTGGTGGCCGCCTCCCTCCTTCCTGGCCTCCCGGAGCTGCGCCCTTTCTCACTGGTTCTCTCTTCTGCCGTTTTCCGTAGGACTCTCTTCTCTGACCTGCGTCTCCTTTGGAACTCTGCAGGTTCT
+
ABBBBBB3BFFFGFGGGG42A2EFGEDAAEGCFAFFEGEFGHHHHGG00AAEHHHFHHH>E@GGGGGGGGGHFHGEFGFHGHHHHGGGCG/>DGGFGHHHHHHHFHH1AFDGGHHCGGCDHHHHHCFGHHHGHHGGGGGGGGGGGGGGGGFGGGGGFFB-;BFFFBBFBBFFFFFFFFFFFFFFFFFFFFFFFFBFFFFFFFFFFDFFFFFFFF/FFFFFFFFFABFBFFFFFFFFFFFFFFFFFFFFFFF
@M05620:37:000000000-D9766:1:1101:20768:12915 1:N:0:49
ACCACACCTTCTACAATGAGCTGCGTGTGGCTCCCGAGGAGCACCCCGTGCTGCTGACCGAGGCCCCCCTGAACCCCAAGGCCAACCGCGAGAAGATGACCCAGGTGAGTGGCCCGCTACCTCTTCTGGTGGCCGCCTCCCTCCTTCCTGGCCTCCCGGAGCTGCGCCCTTTCTCACTGGTTCTCTCTTCTGCCGTTTTCCGTAGGACTCTCTTCTCTGACCTGAGTCTCCTTTGGAACTCTGCAGGTTCT
+
CCCBCCDDFFFFGGGGGGGGGGHHGEFEEGHHHGGGGGGGGHHHHGGGFFGGHHGHHHHGGGGGGGGGGGGHGHHGGGGHGHHHHGGGGGGGGGHHHHHGHHHHGHHGHHHGGHHGGCGGHHHHHHHHHHHGHHGGGGGHGHHGHGGGGGFGGGGGGGGGGGGGGGFFFFFFFFFFFFFFFFFFHHFFFFFFFFFFFFFFFFFFFAFFFFFFFFFFFFFFFFFFFFFFFFFFFHFFFFFFFFFFFFFFFFF
@M05620:37:000000000-D9766:1:1101:7104:12920 1:N:0:49
AGTTCCAGCTCTCCATCGCACAGGGTACCCAGTGCCTGGCCCCTCCATCCAGAAAACCTATGACCTCACCCGCTACCTGGCGCACCCCCTCCGCAGCTTGGCTGGGACCTATGTGAGTATCCAGCGTCGGAATCTGGGAGTTGGGGAGGCGTGCGGAGTTGGGGACAGCCCGTCCTAACCGTGGAGGGTTCTGGTAAATGATGGGGTGAGGAGGGGCTCTTTCGCTCCCACCAGTCCCCCTGTCTGGTCTA
+
>>>3>BDDFFFFGEGF5AE2ECHEG44BABABBBBB5BGHGHGGGGGHHFEGFFHABEGFFBEGHABFHHH0>0>>FG@BB>EEEGG>>EG/>E?E/B?BEG3/EGHH/GBGHG33FBF3BF@@GG//>A>?FHHHHH0>EHFH-<.<<<<CG.:C--;C0C-A9-.C.C.AGGGGG0FFFFFF.ED-;AFFFF99FFFFB9FFAFA-.AFBDFF=F-AF/B/;A.;.E.FFAFFFFFEDF?FFF/FFFFB
@M05620:37:000000000-D9766:1:1101:26870:12921 1:N:0:49
ACCACACCTTCTACAATGCGCTGCGTGTGGCTCCCGAGGAGCACCCCTTGCTGCTGACCGAGGCCCCCCTGAACCCCAAGGCCAACCGCGCGAAGATGACCCAGGTGCGTGGCCAGCTACCTCTTCTGGTGGCCGCCTCCCTCCTTCCTGGCCTCCCGGAGCTGCGCCCTTTCTCACTGGTTCTCTCTTCTGCCGTTTTCCGTAGGACTCTCTTCTCTGACCTGCGTCTCCTTTGGAACTCTGCAGGTTCT
+
AABBBBBAFFFFGGGFGG4AEF?GGFEBAEHGFBFE2EEFDHHHHGG1BBGHGHGHHHH>>@@FGGGGGGGFCGHGGGGHGHHHHGGGGGBCDGG?GFHHHHEF/GE1DGGGGH1<CGGHHHHHH=DFGHHGHHGGGGGHGGGGEGGGGGFGGGGGGA?-9-;:BCFFFFFFFFFFFFFFFFFFFFFFFFFFFFFFFFFFFFFFAABFFFFFFF/;FEBFFFFF?FFFFFFFFFFFFFFFFFFFFFFFFFF
@M05620:37:000000000-D9766:1:1101:5237:12921 1:N:0:49
AGTGCCAGCTCTCAATCGCACAGGGGACCCAGGGCCTGGCCCCTCCATCCAGAAAACCTATGACCTCACCCGCTACCTGGAGCACCAACTCCGCAGCTTGGCTGGGACCTATGTGAGTATCCAGCGTAGGAATCTGGGAGTTGGGGAGGAGTGAGGAGTTGGGGAAAGACAGTCCTAACCGTGGAGGGTTCTGGTAAATGATGGGGTGAGGAGGGGCTCTTTGGCTCCCACCAGTCCCCCTGTCTGGTCTA
+
BBBABFFFBFFFGGGGGFFFGGHGEFGGFGHHFGGGGGHGFHGHGGGHHGHHHHFHHGHHHHHHHHHHHHHGGGGGHHHFHGHEHHHHGHHHGGGGGHHHGHHGGEHFGHGHHHFHGHHHHHHHHGEGGGHHHHHHGHHFAGGFGGGGGGGHHHGFHGHHHFGGGGHHGHHHHHHHHGHHGGGGGGGGEFGGFGFFGGGGGFGGGGFFEFFFFFFFFFFFFFFFFFFFFFFFFFFFFFFFFFFFFFFFFFB
@M05620:37:000000000-D9766:1:1101:15940:12936 1:N:0:49
ACCACACCTTCTACAATGAGCTGCGTGTGGCTCCCGAGGAGCACCCCGTGCTGCTGACCGAGGCCCCCCTGAACCCCAAGGCCAACCGCGAGAAGATGACCCAGGTGAGTGGCCCGCTACCTCTTCTGGTGGCCGCCTCCCTCCTTCCTGGCCTCCCGCAGCTGCGCCCTTTCTCACTGGTTCTCTCTTCTGCCGTTTTCCGTAGGACTCTCTTCTCTGACCTGCGTCTCCTTTGGAACTCTGCAGGTTCT
+
3AABAAAACFFFGFGFGGGGGGHHGFGBEEGFGFGGGGFEEHHHHGGGGGGGGHGHGFHEFEEGGGGGGGFFGHHGGEDHGHHHHGGGGG/BCFHHHHGHHHFGGFH1FHFGGHH?DDDGHHHGEFGGBDGDHHGCCFGFGHHGHGGGGBBFFGGGFA--99CFGGBF?BFFFFF9B9B.9;9BFFBFFFB9BB>9DFEFF99.:.9;FF/FFFFBBFE/;FFB.;.@DFFBFFFB;BFBFFFF/BAFFFF
@M05620:37:000000000-D9766:1:1101:11099:12953 1:N:0:49
AGTGCCAGCTCTCAATCGCACAGGGGACCCAGGGCCTGGCCCCTCCATCCAGAAAACCTATGACCTCACCCGCTACCTGGAGCACCAACTCCGCAGCTTGGCTGGGACCTATGTGAGTATCCAGCGTAGGAATCTGGGAGTTGGGGAGGAGTGAGGAGTTGGGGAAAGACAGTCCTAACCGTGGAGGGTTCTGGTAAATGATGGGGTGAGGAGGGGCTCTTTGGCTCCCACCAGTCCCCCTGTCTGGTCTA
+
1>1>AF1B1FF3AFGDBAFFCE0E00AEFG0FFAF/CA/0FAF//BGAAF1EHHGHHGH1FEGDHHF1FG>EGG/EEFGHGHHFH/GGGHHHGGECCFHHECHGGGGFCBGBGGGHHHHHHHGHFGBCGGGFHHHHGHGGCHHFCGECCCGHHHHHHGHHHHGGGGGHGHGHHHHHHHHHGGGGBGGGEGGGGGFGGGGGGGGGGGF?FFFFFF@@?@FBFFFFFFFFFFFFFFFFFFFF@FFFFFFFFF/
@M05620:37:000000000-D9766:1:1101:9671:12964 1:N:0:49
AGTGCCAGCTCTCAATCGCACAGGGGACCCAGGGCCTGGCCCCTCCATCCAGAAAACCTATGACCTCACCCGCCACCTGGAGCACCAACTCCGCAGCTTGGCTGGGACCTATGTGAGTATCCAGCGTAGGAATCTGGGAGTTGGGGAGGAGTGAGGAGTTGGGGAAAGACAGTCCTAACCGTGGAGGGTTCTGGTAAATGATGGGGTGAGGAGGGGCTCTTTGGCTCCCACCAGTCCCCCTGTCTGGTCTA
+
AAAAAFFFBFFFGGGGFGG2E?FAFECEECHH2AE2CFHGHHGEGGHHGGHHGHFGHGFCGHGHHFHHHHHEG/>EHHHH2BFCGHF1EGHGAECECFF?/GFGGGFFDHFHFF?DFHHFHFHHG<EDGGEBFHHFFHGEAGFBCFC@DGGFFDDAGGH/D/AFGFHFHFCHFGHHHFGHGGEGGGBGGGFGF0;9BBFBGFGFGGF=EFFFFFAFFFFFFBFF/BFFFFFFEFFFFFFFCEFFFFFFFF/
@M05620:37:000000000-D9766:1:1101:15940:12965 1:N:0:49
ACCACACCTTCTACAATGAGCTGCGTGTGGCTCCCGAGGAGCACCCCGTGCTGCTGACCGAGGCCCCCCTGAACCCCAAGGCCAACCGCGAGAAGATGACCCAGGTGAGTGGCCCGCTACCTCTTCTGGTGGCCGCCTCCCTCCTTCCTGGCCTCCCGGAGCTGCGCCCTTTCTCACTGGTTCTCTCTTCTGCCGTTTTCCGTAGGACTCTCTTCTCTGACCTGAGTCTCCTTTGGAACTCTGCAGGTTCT
+
BBBBB@BBFFFFGGGFGG5GGGHHGGGGHGGHHGGGEEGC?GGHHGGEEGGGEGHGHHH0EECEGGGGGGG?EHHGGGGHGHHGGGGGGG/BCFGHHHGHHHGHGHHHHHGGGHGDGGGGHHGHHHHHGHHGHGGGGGGHGHHGHGGGGGGGGGGGGGFGGAGFGGFFFFFFFFFFFFFFFFFFFFFFFFFFFFFFFFFFFFFFFFFFFFFFFFFFFFFFFFFFFFFFFFFFFFFFFFFFFFFFFFFFFFF
@M05620:37:000000000-D9766:1:1101:11817:12966 1:N:0:49
ACCACACCTTCTACAATGAGCTGCGTGTGGCTCCCGAGGAGCACCCCGTGCTGCTGACCGAGGCCCCCCTGAACCCCAAGGCCAACCGCGAGAAGATGACCCAGGTGAGTGGCCCGCTACCTCTTCTGGTGGCCGCCTCCCTCCTTCCTGGCCTCCCGGAGCTGCGCCCTTTCTCACTGGTTCTCTCTTCTGCCGTTTTCCGTAGGACTCTCTTCTCTGACCTGAGTCTCCTTTGGAACTCTGCAGGTTCT
+
CDDDDDCDFFFFGGGGGGGGGGHHGGGGHGHHHGGGGGGGGHHHHGGGGGGGHHHHHHHGGGGGGGGGGGGHHHHGGGGHGHHHHGGGGGGGGGHHHHHHHHHHGHHHHHHGGHHGGGGGHHHHHHHHGHHGHHGGGGGHGHHGHGGGGGGGGGGGGGGGGGGGGGFFFFFFFFFFFHFFFFFFHFFFFFFFHFFFFFFFFFFFFFFFFFFFFFFHFFFFHFFFFFFFFHFFFFFFFFFFFFFFHFFFFFF
@M05620:37:000000000-D9766:1:1101:16727:12968 1:N:0:49
AGTGCCAGCTCTCAATCGCACAGGGGACCCAGGGCCTGGCCCCTCCATCCAGAAAACCTATGACCTCACCCGCTACCTGGAGCACCAACTCCGCAGCTTGGCTGGGACCTATGTGAGTATCCAGCGTAGGAATCTGGGAGTTGGGGAGGAGTGAGGAGTTGGGGAAAGACAGTCCTAACCGTGGAGGGTTCTGGTAAATGATGGGGTGAGGAGGGGCTCTTTGGCTCCCACCAGTCCCCCTGTCTGGTCTA
+
BBCBCFFFCFFFGGGGGFGGGGHHGGGGGGHHGGGGGGHHHHGHGGHHHHHHHHHHHGHHHHHHHHHHHHHGGGGGHHHHHHGGHHHHGHHHGGGGGHHHGHHGGGHHGHHHHHHHHHHHHHHHHGGGGGHHHHHHHHHGGHHHGGGGGGGHHHHHHGHHHHGGGGHHHHHHHHHHHHHHGEFGGGGGAFGGGGGGGGGGGGGGGGFFFFFFFFFFFFFFFFFFFFFFFFFFFFFFFFFFFFFFFFFFFFB
@M05620:37:000000000-D9766:1:1101:2309:12989 1:N:0:49
ACCACACCTTCTACAATGAGCTGCGTGTGGCTCCCGAGGAGCACCCCGTGCTGCTGACCGAGGCCCCCTGCACCCCCACGACAACCGTGAGAAGATGACCCAGGTGAGTGGCCCGCTACCTCTTCTGGTGGCCGCCTCCCTCCTTCCTGGCCTCCCGGCGCCGCGCCCTTTCTCACTGGTTCTCTCTTTTGCCGTTTTCCGTAGGACTCTCTTCTTTGACCTGAGTCCCCTTTGGAACTCTGCAGGTTCTA
+
BBBBBABBFFFFGGGGGGGGGCEGEAE24A2BG2FAAECF?EGFE1EE1EFFBDAGBFAFF?@@F1EE/?12B3?E/>/>>>>EHGC/?/<2B222BBBBGH/CFG2<FHEFGH?@//>FDGDG<1>GGHGGG?@D<CGGHHGBGCGCGHHHBCEG?D:-:--:->DF=FFB9//99BFFF//9999F9/;BF-AFFF/F?9..A/B//999F//9/;/9F/:/.;/9/;9FFBFEFF////9BBFFFB//
@M05620:37:000000000-D9766:1:1101:25391:13006 1:N:0:49
AGTGCCAGCTCTCCATCGCACAGGGGACCCAGGGCCTGGCCCCTCCATCCAGAAAACCTATGACCTCACCCGCTACCTGGCGCACCCCCTCCGCAGCTTGGCTGGGACCTATGTGAGTATCCAGCGTAGGAATCTGGGCGTTGGGGAGGAGTGCGGAGTTGGGGAAAGACAGTCCTAACCGTGGAGGGTTCTGGTAAATGATGGGGTGAGGAGGGGCTCTTTGGCTCCCACCAGTCCCCCTGTCTGGTCTA
+
AA>>AFDFBFFFG4FFEEA2EAGAFC2EEDGH2AEBFFHHFHGHGGHHHGHHGFHBGGHGGHFHHEGGHHHEF/>EHG@F1>EGGG//>EE>EEEGEH3?AFHGGGHHGHHFHHHEGGDGHHFGGGE?DGHHHHHHHH.>@@DGGC.AD.:CG0;C:-EFGGGGA.9ABF9FFGGGGFGGGGEB.ADBFFFFFFFFFFBFFFFFFFFB?AF/DDB;B<FFFFFFFFFEFEADFFFFFFFFBFFFFFFFBFB
@M05620:37:000000000-D9766:1:1101:10762:13025 1:N:0:49
AGTGCCAGCTCTCAATCGCACAGGGGACCCAGGGCCTGGCCCCTCCATCCAGAAAACCTATGACCTCACCCGCTACCTGGAGCACCAACTCCGCAGCTTGGCTGGGACCTATGTGAGTATCCAGCGTAGGAATCTGGGAGTTGGGGAGGAGTGAGGAGTTGGGGAAAGACAGTCCTAACCGTGGAGGGTTCTGGTAAATGATGGGGTGAGGAGGGGCTCTTTGGCTCCCACCAGTCCCCCTGTCTGGTCTA
+
CBBCCFFFCFFFGGGGGGGGGGHHGGGGGGHHFGGGGGHHHHGHGGHHHHHHHHHHHGHHHHHHHHHHHHHGGGGGHHHHHHHHHHHHGHHHGGGGGHHHGHHGGGHHGHHHHHHHHHHHHHHHHGGGGGHHHHHHHHHGGHHHGGGGGGGHHHHHHGHHHHGGGGHHHHHHHHHHHHHHGGGGGGGGCFGGGGGGHHHGHHHGGGFFFFFFFFFFFFFFFHHFFFFFFFFFFFFFFFFFFFFFHFFFFFB
@M05620:37:000000000-D9766:1:1101:8676:13034 1:N:0:49
AGTTCCAGCTCTCCATCGCACAGGGTCCCCCGTGCCTGGCCCCTCCCTCCCGACACCCTATGACCTCACCCGCTCCCTGGCGCACCCCCTCCGCAGCTTGGCTGGGACCTATGTGCGTATCCAGCGTCGGCCTCTGGGCGTTGGGGCGGCGTGCGGCGTTGGGGCCCGCCCGTCCTACCCGTGGCGGGTTCTGGTAACTGCTGGGGTGAGGCGGGGCTCTTTGGCTCCCACCAGTCCCCCTGTCTGGTCTA
+
>>33>B55BCFFGGGB5AE2A2F4BBBBGA22BBBBFFGHGGEGEG1FFE1BB0A0BB?BBBFGGDB3BFG/>>/?FFB?1>?>EGG>EEG<?D@CBG1F/?GGG/FGGH1GHGH1EGGGGH11?CA.@D-.<CCGC/.ACDCA--?-A-@@B?-B-@BBB?BBA--@;B--;DDF//AADFF?-9-;BEFFFFF/9/;B/;BFFBFB.9..-9@-;BFFBFEFFFFFF.AF.AFFFFFFBFFFFFBFFF/
@M05620:37:000000000-D9766:1:1101:14888:13037 1:N:0:49
AGTGCCAGCTCTCAATCGCACAGGGGACCCAGGGCCTGGCCCCTCCATCCAGAAAACCTATGACCTCACCCGCTACCTGGAGCACCAACTCCGCAGCTTGGCTGGGACCTATGTGAGTATCCAGCGTAGGAATCTGGGAGTTGGGGAGGAGTGAGGAGTTGGGGAAAGACAGTCCTAACCGTGGAGGGTTCTGGTAAATGATGGGGTGAGGAGGGGCTCTTTGGCTCCCACCAGTCCCCCTGTCTGGTCTA
+
AAAAAFFFBFFFGFGGGGGGGGHHGGGGGGGHCEFGGGHHHHGHGGHHHHHHHHHHHGHHHHHHHHHHHHHGGEEGHHHHBGHHHH1FEHHFEGGGGHHHGHHGGGHHGHHHHHHFHGHHHHHHHGEEGGHHHHHHHGHGGGHHGGFFGEFHHGHHHGHHHHGGGGHHHHHHHHHHHHHHGDFADEDGEGGGGGGGGGFGGGGGGGDFFFFFFFFFFFFFFFFFFFFFFFFFFFFFFFFFFFFFFFFFFFF
@M05620:37:000000000-D9766:1:1101:8707:13041 1:N:0:49
AGTGCCAGCTCTCAATCGCACAGGGGACCCAGGGCCTGGCCCCTCCATCCAGAAAACCTATGACCTCACCCGCTACCTGGAGCACCAACTCCGCAGCTTGGCTGGGACCTATGTGAGTATCCAGCGTAGGAATCTGGGAGTTGGGGAGGAGTGAGGAGTTGGGGAAAGACAGTCCTAACCGTGGAGGGTTCTGGTAAATGATGGGGTGAGGAGGGGCTCTTTGGCTCCCACCAGTCCCCCTGTCTGGTCTA
+
CCBCCFFFCFFFGGGGGGGGGGHHGGGGGGHHGGGGGGHHHHGHGGHHHHHHHHHGGGHHHHHHHHHHHHHGGFGGHGHHHHHHHHHHGHHHGGGGGHHHGHHGGGHHGHGHHHHGHHHHHHHHHGGDGGGHHHHHHHGGGHHHGGFGGGGHHHHHHGHHHHGGGGHHHHHHHHHHHHHHGGGGGGGGEGGGGGGGGHHGHHHGGGFFFFFFFFFFFFFFFHFFFFFFFFFFFFFFFFFFFFFFHFFFFFF
@M05620:37:000000000-D9766:1:1101:21823:13075 1:N:0:49
ACCACACCTTCTACAATGAGCTGCGTGTGGCTCCCGAGGAGCACCCCGTGCTGCTGACCGAGGCCCCCCTGAACCCCAAGGCCAACCGCGAGAAGATGACCCAGGTGAGTGGCCCGCCACCTCTTCTGGTGGCCGCCTCCCTCCTTCCTGGCCTCCCGGAGCTGCGCCCTTTCTCACTGGTTCTCTCTCCTGCCGTTTTCCGTAGCACTCTCTTCCCTGACCTGAGTTTCCTTTGGAACTCTGCAGGTTCT
+
AABAAAABFFFFDGGFGGGGGGHHGEFEH?GFHGAEFEEGGHGHHGFEEFEGHHHHGHHGGGGCFGEGGGGHGHHGGGGHGHHHHGGGGGCGGGHHHHEHHHAFFGF1??GAFH?-<->CCCCHHHHHHGH?GA@FC.EHFBGFGBFFFG/CF0FGEF---9;/9-@FAFFFBFF/9FFFFFF/9/9F/;:/FFDFFF.FFFBAD.9:////B//9.;9.BFF./;/9/;;FFFFEFFFFFFBFFFFFFBB
@M05620:37:000000000-D9766:1:1101:23315:13079 1:N:0:49
ACCACACCTTCTACAATGAGCTGCGTGTGGCTCCCGAGGAGCACCCCGTGCTGCTGACCGAGGCCCCCCTGAACCCCAAGGCCAACCGCGAGAAGATGACCCAGGTGAGTGGCCCGCTACCTCTTCTGGTGGCCGCCTCCCTCCTTCCTGGCCTCCCGGAGCTGCGCCCTTTCTCACTGGTTCTCTCTTCTGCCGTTTTCCGTAGGACTCTCTTCTCTGACCTGAGTCTCCTTTGGAACTCTGCAGGTTCT
+
CCCCCCCCFFFFGGGGGGGGGGHHGEGGHGHHHGGGGGGGGHHHHGGGGFGGHHHHHHHGGGGGGGGGGGGHHHHGGGGHGHHHHGGGGGGGGGHHHHHHHH/FFHHGHHHGGHHGGGGGHHHHHHHGGHHGHHGGGGGHGHHGHGGGGFGGGGGGGGGGGGGGGGFFFFFFFFFFFFFFFFFFFFFFFFFFFFFDFFFFFFFAADFFFFFFFFFFFFFFFFFFFFFFFFFFFFFFFFFFFFFFFFFFFFF
@M05620:37:000000000-D9766:1:1101:3322:13084 1:N:0:49
AGTGCCAGCTCTCAATCGCACAGGGGACCCAGGGCCTGGCCCCTCCATCCAGAAAACCTATGACCTCACCCGCTACCTGGCGCACCACCTCCGCAGCTTGGCTGGGACCTATGTGAGTATCCAGCGTAGGAATCTGGGAGTTGGGGAGGCGTGCGGAGTTGGGGAAAGCCAGTCCTAACCGTGGAGGGTTCTGGTAAATGATGGGGTGAGGAGGGGCTCTTTGGCTCCCACCAGTCCCCCTGTCTGGTCTA
+
>A>3>BFFBFFFGFGGFFF2EEGHFG2EEEGH2BEAEFHHHHGHGGGHHFGHHGH2FFHH5FGHH5GEGHHEE/>EGGHH1>EE@E1/?FGAEEEE/FBGGHHFGGHHGHHHHHHHHHHFHHGHHGE/AE1FHHHHHHFFEHHHGG<AD.AGG.AD-DGHHGGGGDGF/;/CFGGGGGGGGGEGAEFFAFFFFFFFFFFFFFFFFFFFFFFFFFFFFFFFFFFFFFFFFFFFFFFFFFFFFFFFFFFFFFF
@M05620:37:000000000-D9766:1:1101:10234:13177 1:N:0:49
ACCACACCTTCTACAATGAGCTGCGTGTGGCTCCCGAGGAGCACCCCGTGCTGCTGACCGAGGCCCCCCTGAACCCCAAGGCCAACCGCGAGAAGATGACCCAGGTGAGTGGCCCGCTACCTCTTCTGGTGGCCGCCTCCCTCCTTCCTGGCCTCCCGGAGCTGCGCCCTTTCTCACTGGTTCTCTCTTCTGCCGTTTTCCGTAGGACTCTCTTCTCTGACCTGAGTCTCCTTTGGAACTCTGCAGGTTCT
+
BBBBBBBBFFFFGGGGGGGFGGHHGGGFHFHHFGGGGGGGGHHHHGGGFGGGHHHHHHHGGGGGGGGGGGGHHHHGGGGHGHHHHGGGGGGGGGHHHHHHHHHHGHHHHHHGGHHGGGGGHHHHHHHHHHHGHHGGGGGHGHHGHGGGGGGGGGGGGGGGGGGGGGFFFFFFFFFFFFFFFFFFFFFFFFFFFFFFFFFFFFFFFFFFFFFFFFFFFFFFFFFFFFFFFFFFFFFFFFFFFFFFFFFFFFF
@M05620:37:000000000-D9766:1:1101:6033:13196 1:N:0:49
ACCACACCTTCTACAATGAGCTGCGTGTGGCTCCCGAGGAGCACCCCGTGCTGCTGACCGAGGCCCCCCTGAACCCCAAGGCCAACCGCGAGAAGATGACCCAGGTGAGTGGCCCGCTAACTCTTCTGGTGGCCGCCTCCCTCCTTCCTGGCCTCCCGGCGCTGCGCCCTTTCTCAATGGTTCTCTCTTCTGCCGTTTTCCGTAGGACTCTCTTCTCTGACCTGCGTCTCCTTTGGAACTCTGCAGGTTCT
+
BBBABBBBFFFFGGGGFGGBGGHHGGGBFEFG3BFEFGGGGHHHHGGGGGGGHGHHHHHEEFGGGAGGGGGGHHHGGGGG/GHHHFG?CG@CGGHHBHFEHHFEGFF?0?FF?GH@-<-.<=DGGGDDGHGGHHG?DDFHGFFDBFFG0CBAFB9EADA9--9>DF@FFAFFF9B//9;BBFFFFFF/BBBBBFCDAFFBFD:A.AFBFFBFFFBBF/9BFF/B.9ADFFFFFFFFFFFFF/9FFBFFFF/
@M05620:37:000000000-D9766:1:1101:27678:13200 1:N:0:49
AGTGCCAGCTCTCAATCGCACAGGGGACCCAGGGCCTGGCCCCTCCATCCAGAAAACCTATGACCTCACCCGCTACCTGGAGCACCAACTCCGCAGCTTGGCTGGGACCTATGTGAGTATCCAGCGTAGGAATCTGGGAGTTGGGGAGGAGTGAGGAGTTGGGGAAAGACAGTCCTAACCGTGGAGGGTTCTGGTAAATGATGGGGTGAGGAGGGGCTCTTTGGCTCCCACCAGTCCCCCTGTCTGGTCTA
+
>A>>AFFFBFFFGGGGGGGAECGHGGGEEEEGFEGEFFHHGHGHGGHFGGHGFFFBGGHFHHGHHGGHHHHGGEEFHHHHFGHHHHHHGHECEGGG>GBGGHHGGGHHGHHHB3FHF?GHHHHHHGDDCDHHHHHHHH0FGGHHGGECDDEGHDGHCDCCHFGGEGHFGHB:CGHHHHHHGGFGDGGF=FF0CG;FGGGGGGGGEGFDF?FFFFFFFAFFFFFFFFE?EFFFFFFFFFFDFFFFFFFFFFF
@M05620:37:000000000-D9766:1:1101:27704:13211 1:N:0:49
GAGGCTGCTTTGGAAGAAACTCATAGATTACTGCAACAGTTCCCCCTGGACCTGGAAAAGTTTCTTGCCTCGCTTACTGAAGCTGAAACAACTGCCACTGTCCCCTACACAAATCAACCTGCAGCCAAAATCTTCGAAAAGACGAAAAGAGTGCAGAATAGAAGACGAAACAACGTAAACAAGGAGGGCTATGGCCACTGAAGCACTGAGGAGGACAAATTTCCACATCTCCAATTTTGATGACTTATAAA
+
A3>AAAFA4BBDFFGGGGFGGGHHFFHFEH45DEBHBGFB5FG3FFEF2F22BA2G3A2BBFFHFHFAF53BFGAEG5FFHHGHFFFHGFAG33B3FGBG4333B2?1323113B33BBB0?23B/B22?33?44//0//2/?/////@?@2222@2@111111<0//>.>0..-.0<.=0./<.<.-.;.000;C/.C000::CCC/00;9....;.;;0;0099/09;;00/000;0.;/////////9
@M05620:37:000000000-D9766:1:1101:6929:13215 1:N:0:49
ACCACACCTTCTACAATGAGCTGCGTGTGGCTCCCGAGGAGCACCCCGTGCTGCTGACCGAGGCCCCCCTGAACCCCAAGGCCAACCGCGAGAAGATGACCCAGGTGAGTGGCCCGCTACCTCTTCTGGTGGCCGCCTCCCTCCTTCCTGGCCTCCCGGCGCTGCGCCCTTTCTCACTGGCTCTCTCTTCTGCCGTTTTCCGTAGGACTCTCTTCTCTGACCTGCGTCTCCTTTGGAACTCTGAGGTTCTA
+
CCDDDCBCFFFFGGGGGGGGGGHHGGGGHGHHHGGGGGGGGHHHHGGGGGGGGHHHHHHGGGGGGGGGGGGGHHHGGGGHGHHHHGGGGGGGGGHHHHGB2FG//=?1?11=/GFDGG-<F0<DGG00<0/<<GGCCDGF.:GGHFGGGF/AFGGGG.---:DCDF-ABCFFFFFFFFFF.;:FFFFFFFFFFF-;DFFFFFFFB.0BFF0BFFF0BFFBFFFF.;D=.FFFFFBFB0BFFFEFFE/B0B;
@M05620:37:000000000-D9766:1:1101:7165:13228 1:N:0:49
AGTGCCAGCTCTCAATCGCACAGGGGACCCAGGGCCTGGCCCCTCCATACAGAAAACCTATGACCTCACCCGCGACCTGGAGCACCAACTCCGCAGCTTGGCTGGGACCTATGTGAGTATCCAGCGTAGGAATCTGGGAGTTGGGGAGGAGTGAGGAGTTGGGGAAAGACAGTCCTAACCGTGGAGGGTTCTGGTAAATGATGGGGTGAGGAGGGGCTCTTTGGCTCCCACCAGTCCCCCTGTCTGGTCTA
+
A?AABFFFCFFFGGGGGGCFGGFGGGDAEGHHGGGGGGHHHHGHGGHGFHHHHHFFEEHFGGDGHFHHHHG>E/EEGG2FGCGFHH0FFGHHGGFGGHHHGHHGGGHHGHHHHHHHHHHHHHHHHGGGGGHHHHHHHHFGGHHHGGFGGAGHHFHHHGHHHHGGGGHHGGFFGGGGGGGGGGGGGGGGEGGGGFFFFFFFFFFFFFFFFFFFFFFFFFFFFFFFFFFFFFFFFFFFFFFFFFFFFFFFFF/
@M05620:37:000000000-D9766:1:1101:4360:13238 1:N:0:49
GCGGCTGCTTTGGCCAAGCCAGGGACAACAGAGCGGAAGAGCACACGTCTGAACTCCCGTCACATTCAGAAATCTCGTATGCCGTCTTCTGCTTGAAAAACAAAATAAACTCCACCTCCATCGTCTGATTACCTCTTCACGCATCCATCATATACTACACCTCCGAAAAAAAGAAAGGACTCTCACTCCTGATTCCTCATTAACACTTCATGACCCTCACATCAGCATCTGACCATTTTATCATTCCCATC
+
>>1>>1>>FFB1BFFFAA0AFCGB00A00BABABAAE/BGHHHHHHGBFBF1ABG1BAE/B/?BDBDDF21BB12BEB?GEGHE>>0?FH@B1BBB1BBF/?F>01B111BB11000B/01B/?///122211111112@/0///<111111?<1111><00>..-.<-.--.;.;/./;//:000;090/00900000000099=00:0009//;/..900000//9/9/9//99/;///;;////////
@M05620:37:000000000-D9766:1:1101:24148:13244 1:N:0:49
ACCACACCTTCTACAATGAGCTGCGTGTTGCTCCCGAGGAGCACCCCGTGCTGCTGACCGAGGCCCCCCTGAACCCCAAGGCCAACCGCGAGAAGATGACCCAGGTGAGTGGCCCGCTACCTCTTCTGGTGGCCGCCTCCCTCCTTCCTGGCCTCCCGGAGCTGCGCCCTTTCTCACTGGTTCTCTCTTCTGCCGTTTTCCGTAGGACTCTCTTCTCTGAACTGAGTCTCCTTTGTAACTCTGCAGGTTCT
+
ABBBBBBAFFFFGGGGFGGBDFGHGGGG44AFGGGG2AE22BFGHGGEBBEFFHHGHHHFE?0EFFGGGGGHHFFGGGGHGHHEHGGGGG@>BDGFFFG2GG/<FGBDCFBFFFHGGGG@FFGHHBHBGGF.FHGGGGGGGHHGHHHGGFGGGGGGG.AFCDGGGGGFFDFFFFFFFFFFFFFFFFFFFFFFFFFFFFFFFAF.;DFFFFFFFFFFFF/F/;9BBFF/BF/B9FF/;BFFFFFFFFAFFFF
@M05620:37:000000000-D9766:1:1101:2503:13245 1:N:0:49
AGTGCCAGCTCTCAATCGCACAGGGGACCCAGGGCCTGGCCCCTCCATCCAGAAAACCTATGACCTCACCCGCTACCTGGAGCACCAACTCCGCAGCTTGGCTGGGACCTATGTGAGTATCCAGCGTAGGAATCTGGGAGTTGGGGAGGAGTGAGGAGTTGGGGAAAGACAGTCCTAACCGTGGAGGGTTCTGGTAAATGATGGGGTGAGGAGGGGCTCTTTGGCTCCCACCAGTCCCCCTGTCTGGTCTA
+
AAABBFFFBFFFGGGGGGFCEGGHFEGEGGGHGGGGGGHHHHGHGGHGHHHGHHHHHGHGFHHHHHHHHHHGG>@FHHHHHHHEGHHHGHHHGGGGGHHHGHHG?/0FEHGHFGHF3B3B?HFHH/?<@/@FGDF1<00FFH11AFFDG.CGF0DA0.CCG/--.:CCCGBC:GFCGCGGAAEADEC9;CFFFFGGFFFGGGB0CDDFFFFFD9DFFAFFFFFFFBFFFFFFFAFFFFFFFFFFFFFFFFB
@M05620:37:000000000-D9766:1:1101:4640:13261 1:N:0:49
GAGGCTGCTTTGGAAGAGCACACGTCTGCACTCCAGTCACATTCAGACCTCTCGTATGCCGTCTTCTGCTTGAAAAAAAAAAAAAAAAACACTTCTCCTGTTTCCTCAACAAATTAAGGGAAAAACCCAACTATAAAAGAAAAACTCTACATATTAACCCTCCAATTCTACCCGGATCAGCGACGAACAAAGAACCGCAATATCACGAGCAGTCCATAAAACCCAAATTTAAGAATTGGTACAGATCAACC
+
BBCCCBFCFFFFGBGGFGGGGFHGHHGFDDGH3FGAFHHHHHHHGHH32BFGHGG1BFHHEBEGGHHHHHHAF3BBGG?/E//////>///B22?2>??22>222222??1?01111110/0=00.>...>01100000../<<<0000;00:000000;..:/00000090..--.;.00.-----;-/.//./.----:0000;.;---/00;:000000.;.:.000000;;00000000000;00/.
@M05620:37:000000000-D9766:1:1101:19500:13267 1:N:0:49
ACCACACCTTCTACAATGAGCTGCGTGTGGCTCCCGAGGAGCACCCCGTGCTGCTGACCGAGGCCCCCCTGAACCCCAAGGCCAACCGCGAGAAGATGACCCCGGTGAGTGGCCCGCTACCTCTTCTGGTGGCCGCCTCCCTCCTTCCTGGCCTCCCGGAGCTGCGCCCTTTCTCACTGGTTCTCTCTTCTGCCGTTTTCCGTCGGACTCTCTTCTCTGACCTGAGTCTCCTTTGGAACTCTGCAGGTTCT
+
BBBBBBBAFFFFGGGGGGGFGGHHGAEFHGHHHFGG2EGGGHHHHGGEBEEGDGHHHHHGEEEGGEGGGG1FHHHGGGGHFFHHGGGGGGGFCGH2GG2FGH?</>CEAGHEFHF<-<<CGFHHHDGGGHHGHHGGGGGGFFGGFBFGFFBFFFGGF.;AA;;9FCFFFFFBBFFFFFFFFFFFFFFFFFFFFF-ADFFFF?F.;@ACCFFFFFBBFFF/;9BFB;;//9BFFFFB/BFFFFBFFFFFE9;
@M05620:37:000000000-D9766:1:1101:6066:13268 1:N:0:49
AGTGCCAGCTCTCAATCGCACAGGGGACCCAGGGCCTGGCCCCTCCATCCAGAAAACCTATGACCTCACCCGCTACCTGGAGCACCAACTCCGCAGCTTGGCTGGGACCTATGTGAGTATCCAGCGTAGGAATCTGGGAGTTGGGGAGGAGTGAGGAGTTGGGGAAAGACAGTCCTAACCGTGGAGGGTTCTGGTAAATGATGGGGTGAGGAGGGGCTCTTTGGCTCCCACCAGTCCCCCTGTCTGGTCTA
+
AA>AAFFFAFFFGGGGGGCCEGHFGGEEEEEGG2EFEFHGHHGEGEF5FGGFHFFHHGH3FHHHHHHGHGGEGGCGHHHHGGGHHHHGGH3FEGEEEGHHGHGGGDAGEHFHFG???FHHHHHHHCG?DAFDCHHFGHHFEHGFCGGD@.DGFFGCHGC/G/@DGDHCGH/:;GHHHFGH@GEGGGDBEAFFFBBBFBFFFGGEGGF??AFFFF=B?BEFFBFFF/BEEFFF?ABFFFFFBFFFFFFFFF9
@M05620:37:000000000-D9766:1:1101:4541:13278 1:N:0:49
GAGGCTGCTTTGGCAGAGCACACGTCTGCACTCCAGTCAACTGACCAGCCAGGGAAACCAGATCGGAAGAGCACACGTCTGAACTCCAGTCACATTCAGAAATCTCGTATGCCGTCTTCTGCTTGACCCCCCCACCTCATGATTCCATCATTTCTCTCACATCCTCATACCCTAACACTCCCTCTCTCCTCCAACCCCCTCCACACTTCTCTCCTCTCACATCATTATCTACTACTTTTATCATTCCCCAC
+
>1>1>1B>FFBBFGGAAFGBGCFEHCFF13FGBG1FAFFFBFFGHFHHGBAF/EF0B00BA0BGFBEFGFGFBGGGC>FHGFHGEGH1BFGBGGHE1BEF1FGDGGEFGHHHHGGGGFHF1BGHGB110///////0?1111111?@11?11<1111>>111>01>11110<0/<//<0//<</</:0;0/////...--..///;:0;000090;0/000000000;0;0;0009B///9;9////9;--
@M05620:37:000000000-D9766:1:1101:27136:13285 1:N:0:49
AGTGCCAGCTCTCAATCGAACAGGGGACCCAGGGCCTGGCCCCTCCATCCAGAAAACCTATGACCTCACCCGCTACCTGGAGCACCAACTCCGCAGCTTGGCTGGGACCTATGTGAGTATCCAGCGTAGGAATCTGGGAGTTGGGGAGGAGTGAGGAGTTGGGGAAAGACAGTCCTAACCGTGGAGGGTTCTGGTAAATGATGGGGTGAGGAGGGGCTCTTTGGCTCCCACCAGTCCCCCTGTCTGGTCTA
+
AAAAAFF1ACFFGGGGGG11FAFHFGCEEEHHE0BEEFHHHHGHGGH1GGHHGHHFGGH1BGHHHGHHHHHGGEEGHHHH>FGHHHHAEHHGEFGGGHGHGHHGGGHHGHHHHH2GH1FHHHHHHGCFCGHHHHHHHHFGEGHHGGACCCEHHHHHFGGHHGGGGGHHGHFHHHHHHHHHGEGGGGGG9AFGGG9FGGGGGGGFEGG@FFFFFF=@@@FFFFFFFFFFFFFFFFFFFFFF@FFFFFFFFFF
@M05620:37:000000000-D9766:1:1101:13877:13289 1:N:0:49
AGTGCCAGCTCTCAATCGCACAGGGGACCCAGGGCCTGGCCCCTCCATCCAGAAAACCTATGACCTCACCCGCTACCTGGAGCACCAACTCCGCAGCTTGGCTGGGACCTATGTGAGTATCCAGCGTAGGAATCTGGGAGTTGGGGAGGAGTGAGGAGTTGGGGAAAGACAGTCCTAACCGTGGAGGGTTCTGGTAAATGATGGGGTGAGGAGGGGCTCTTTGGCTCCCACCAGTCCCCCTGTCTGGTCTA
+
AAAAAFFFBFFFGDGGGGGFGGHHGGGGGGHHFFEGGGHHHHGHGGFHHHFHHFHFGEHHHHHHHHHFHHHGF>EEHHHH2FHHHHFFFHHHGGGGGHHHGHHGGGHHGHHHHHHGGHHHHHHHHGGDGDGFHHHHHHFGGHHHGGFGGGGHHHHHHGHHHHGGEDGECGHHHHHHHGHHGGGGGGGGGGGGGGGGGGGGGGGGGGFFFFFFFFFFFFFFFFFFFFFFFBFFEFFFFFFFFFFFFFFFFF/
@M05620:37:000000000-D9766:1:1101:4386:13292 1:N:0:49
GAGGCTGCTTTGGCAGAAACTGACAAGCCAGGGACAAAAGATCGGCAGCGCACACGTCTGAACTCCAGTCACATTCAGAACTCTCGTATGCCGTCTTCTGCTTGAAAAAAAAAAACACTAGACACCCTCTGCATGACATTGGAACTTCATAACATAATAACATAAGTAAGCAAAGGCCACCCAAGAACCCAAAAACACAGTACTACCATAAGAACAACCATACTTAATCTGAGACTTTGGTAGTACCCAAC
+
>1A1>>FAFFFFGBFECGGFGBBFDAGGFFHHEFFACBEGFFGHG/EEGGGGGGHGHHHGHBHGHHFHGHFGH2BFFFF1B1@1BE?>>FG@>?>BFBBFGHHHF1GHGGE/////?<101?110/?//0111>1<111>1111>1000000/00000000000000000;://:/......9;.9//...9...9..;.00;000/90909//-;---:/9;/////////////9///-//;///;/--
@M05620:37:000000000-D9766:1:1101:23197:13296 1:N:0:49
ACCACACCTTCTACAATGAGCTGCGTGTGGCTCCCGAGGAGCACCCCGTGCTGCTGACCGAGGCCCCCCTGAACCCCAAGGCCAACCGCGAGAAGATGACCCAGGTGAGTGGCCCGCTACCTCTTCTGGTGGCCGCCTCCCTCCTTCCTGGCCTCCCGGAGCTGCGCCCTTTCTCACTGGTTCTCTCTTCTGCCGTTTTCCGTAGGACTCTCTTCTCTGACCTGAGTCTCCTTTGGAACTCTGCAGGTTCT
+
CCCCCCCCFFFFGGGGGGGGGGHHGGGEHGHHHGGGGGGGGHHHHGGGGGGGHHHHHHHGGGGGGGGGGGGHHHHGGGGHGHHHHGGGGGCGGGHHHHHHHHHHFHHBGDG/FHHCFGGGFFGHBDGFDGG.CF@GGDGHECHDHFGFGGEGA9FGFFFGABFB9-CFFFFFFFF0BFFFFFF0:BFFFFFFFFCFFFFFFD0.;.9::BB9FBFFFFF0BBFFFB9FFFFFFFFEFF0;:F0BBF.:;F9
@M05620:37:000000000-D9766:1:1101:27120:13298 1:N:0:49
AGTGCAAGCTCTCAATCGCACAGGGGACCCAGGGCCTGGCCCATCCATCCAGAAAACCTATGACCTCACCCGCTACCTGGAGCACCAACTCCGCAGCGTGGCTGGGACCTATGTGAGTATCCAGCGTAGGAATCTGGGAGTTGGGGAGGAGTGAGGAGTTGGGGAAAGACAGTCCTAACCGTGGAGGGTTCTGGTAAATGATGGGGTGAGGAGGGGCTCTTTGGCGCCCACCAGGCCCCCTGTCTGGTCTA
+
>AA>>3BFAFFF11BFBAFAE?FEFEEE0ECECFEA/AB00B/BFHGHHBBFDFEBBBFGGFAFGFGFFHH@>>//BGFFEFB?>F0??0BBE?//>/?<EEGGEEBFBGFGHHH2GBDFGF@FBC?CBCF1CFFHGHFG<?DFGGEGCCGGFDGHHC<<GF@CCAAFFCCG::CFFF9F@9:ABGGG:9ABFGCFFGFGFBFFFFF@EFFFAB?@@>-FFFFFF--;@--:A;-;-B;=>FFFFFFFF/:
@M05620:37:000000000-D9766:1:1101:13890:13303 1:N:0:49
AGTGCCAGCTCTCAATCGCACAGGGGACCCAGGGCCTGGCCCCTCCATCCAGAAAACCTATGACCTCACCCGCTACCTGGAGCACCAACTCCGCAGCTTGGCTGGGACCTATGTGAGTATCCAGCGTAGGAATCTGGGAGTTGGGGAGGAGTGAGGAGTTGGGGAAAGACAGTCCTAACCGTGGAGGGTTCTGGTAAATGATGGGGTGAGGAGGGGCTCTTTGGCTCCCACCAGTCCCCCTGTCTGGTCTA
+
AABABFFFBFFFGGGGGFGAEEGHGGGGGGHHGGGGGGHHHHGHGGHGHHHHHHHHHGHHHHHHHHHHHHHGGGGGHHGHHHHGGHHHGGHHGGCEGGHHGHHGGGHHGHHHHHHHHHHHHHHHHGGGGGHHHHHHHHGGGHHHGGGGGGGHHGHHHGHHHHGGGGHHHHHHHHHHHHHHGGGGGGGGGGGGGGGGGGGGGGGGGGFFFFFFFFFFFFFFFFFFFFFFFFFFFFFFFFFFFFFFFFFFFFB
@M05620:37:000000000-D9766:1:1101:19997:13310 1:N:0:49
AGTGCCAGCTCTCAATCGCACAGGGGACCCAGGGCCTGGCCCCTCCATCCAGAAAACCTATGACCTCACCCGCTACCTGGAGCACCAACTCCGCAGCTTGGCTGGGACCTATGTGAGTATCCAGCGTAGGAACCTGGGAGTTGGGGAGGAGTGAGGAGTTGGGGATAGACAGTCCTAACCGTGGAGGGTTCTGGTAAATGATGGGGTGAGGAGGGGCTCTTTGGCTCCCACCAGTCCCCCTGTCTGGTCTA
+
CCCCCFFFCFFFGGGGGGGGGGHHGGGGGGHHGCGGFGHHHHGHGGHHHHFHHHHHHGHHHHHHHHHHHHGGGGGGHGHHGHHHHHHHGHFHGGGEGHHHGH3FFEHHGHHHHHFHH3HHHHGHHGGGGGHHAFHHHGHGGHHHCGGGGGGHHHHHHGH/GHFGGGHHHHHHHHHHHHHGGGGGGGGGAFGGGGGGGGGGGGG0E.DFFFFFFFA=DDFFFFFBBFF.AFFFFFFFFFFFFFFFFFFFFF0
@M05620:37:000000000-D9766:1:1101:9560:13313 1:N:0:49
ACCACACCTTCTACAATGAGCTGCGTGTGGCTCCCGAGGAGCACCCCGTGCTGCTGACCGAGGCCCCCCTGAACCCCAAGGCCAACCGCGAGAAGATGACCCAGGTGAGTGGCCCGCTACCTCTTCTGGTGGCCGCCTCCCTCCTTCCTGGCCTCCCGGAGCTGCGCCCTTTCTCACTGGTTCTCTCTTCTGCCGTTTTCCGTAGGACTCTCTTCTCTGACCTGAGTCTCCTTTGGAACTCTGCAGGTTCT
+
BBBABBBBFFFFGGGGGGGFGGHHGGGGHGHHCGGEFGGGGHHHHGGGGGGGHHHHHHHGGGGGGGGGGGGFHFHGGGGHEGHHHGGEFGGGGGHHFFHHGHHHGHHHGHHGGHHGGGGGHHHHHHHHHHHGHHGGGGGHGHHGHGGGGGFGGGGGGGFGGGGGFDFFFFFFFFFFFFFFFFFFFFFFFFFFFFFDFFFFFFFFDFFFFFFFFFFFFFFFFFFFFFFFFFFFFFFFFFFFFFFFFFFFFFF
@M05620:37:000000000-D9766:1:1101:4915:13355 1:N:0:49
ACCACACCTTCTACAATGAGCTGCGTGTGGCTCCCGAGGAGCACCCCGTGCTGCTGACCGAGGCCCCCCTGAACCCCAAGGCCAACCGCGAGAAGATGACCCAGGTGAGTGGCCCGCTACCTCTTCTGGTGGCCGCCTCCCTCCTTCCTGGCCTCCCGGAGCTGCGCCCTTTCTCACTGGTTCTCTCTTCTGCCGTTTTCCGTAGGACTCTCTTCTCTGACCTGCGTCTCCTTTGGAACTCTGCAGGTTCT
+
BCCCCCBAFFFFGFFGGGGGGGHHGFGBGGHHHGGGGGF?FHHHHGGGGGGGHHHHHHHEECFGGGGGGGGEHHHGGGGHGGHHHGGGGGC?CFFHGHFHHHHGGHHDHHHGGHHGGGCDHHHHHHHGGHHGHHGGGGGHGHHGHGGGGGGGGGGGGGG?BGGGGGFFFFFFFFFFFFFFFFFFFFFFFFFFFFFFFFFFFFFFFFFFFFFFFFFFFFFFFFFF.@DFFFFFFFFFFFFFFFFFFFFFFFF
@M05620:37:000000000-D9766:1:1101:10336:13381 1:N:0:49
ACCACACCTTCTACAATGAGCTGCGTGTGGCTCCCGAGGAGCACCCCGTGCTGCTGACCGAGGCCCCCCTGAACCCCAAGGCCAACCGCGAGAAGATGACCCAGGTGAGTGGCCCGCTACCTCTTCTGGTGGCCGCCTCCCTCCTTCCTGGCCTCCCGGAGCTGCGCCCTTTCTCACTGGTTCTCTCTTCTGCCGTTTTCCGTAGGACTCTCTTCTCTGACCTGAGTCTCCTTTGGAACTCTGCAGGTTCT
+
AAA1AAAAFFFFGGGFDGG1BBGFEEEGH?GH1FGEGEGCGHHHHGEGAEGCGHHHHHHGGGCGFEGEGGGGHFHGGGFGEEHEHGGEGGG@?CCGFD1?CGHFEHFHF<<FGHHGGGGGHHEHHHHFHHFCHGGGGGGHGHHFHGGGGFFGGGGGEEGGGGFGGG@B@?FFFFFFFFFFFFFFFFFFFFFFFF@B-;9FFFFFFBFFFFFFBFFFFFFFFFFFBFFFFFFFFFFFFFFFFFFFFFFFFFF
@M05620:37:000000000-D9766:1:1101:21409:13402 1:N:0:49
AGTGCCAGCTCTCAATCGCACAGGGGACCCAGGGCCTGGCCCCTCCATCCAGAAAACCTATGACCTCACCCGCTACCTGGCGCACCCACTCCGCAGCTTGGCTGGGACCTCTGTGAGTATCCAGCGTAGGAATCTGGGAGTTGGGGAGGAGTGAGGAGTTGGGGAAAGACAGTCCTAACCGTGGAGGGTTCTGGTAAATGATGGGGTGAGGAGGGGCTCTTTGGCTCCCACCAGTCCCCCTGTCTGGTCTA
+
>>>>>DFC3FFFG4GFDFFFEEHEGC2A2A22AAE22FGF2FE1BEEFFF3B3AE2BEFEHH5FGDF3B?1>E>/EGD@F1>EEGG?/?FHFEGE/>GGHGGFAEFFCE01?BGFFHFGHFH2FGDDDCCGGFFG1<F0FAGFHCC<<C.<CA0<<<EHGFH?CACGA:G/90FFB0CFFGGG-.C.;9CFFFGFB0;BF/BFFFDD=.;9/9AB-;9AFBFF/BFFE.;9.9ABFFF?A=EFFF9B//9/
@M05620:37:000000000-D9766:1:1101:11518:13407 1:N:0:49
GAGGCTGCTTTGGAAGAAACTGACAAGCCAGGGACAAAAGATCGGAAGCGCACACGTCTGAACTCCAGTCACATTCAGAAATCTCGTATGCCGTCTTCTGCTTGAAAAAAAAACCAGTAATCAACGGATCCTCGCCGAATCCCCGGAGGTATCAGCACTTCTGCAACCATAGCCAGAACGTCCGACCTTTCCGCTTTATCACTCTTTTGGCTCCCCTTCACCCCCTCTCAGCATTTGTCCTTTTACCTCCC
+
AAABBAFBFFFFGGGGGGGGGFFGHDAAFGBAEGGGHF2GFHHDDABE2AEGGFHCHHHGAAGGH3CFDFDBFHHHHH55G4FBGB?B3FHHGEGH?GHHHHFFGHHHFC///////BB3222@@/////0?1?//>--.>F1.AC---.000;:00.;/00:0:G0.E00:/;9..9/....9.--;;9BBDFA..//;BB/B/9/9;@///9...9.//;.--9A.;B/;BB9/999F/BB//;///.;
@M05620:37:000000000-D9766:1:1101:19762:13412 1:N:0:49
ACCACACCTTCTACAATGAGCTGCGTGTGGCTCCCGAGGAGCACCCCGTGCTGCTGACCGAGGCCCCCCTGAACCCCAAGGCCAACCGCGAGAAGATGACCCAGGTGAGTGGCCCGCTACCTCTTCTGGTGGCCGCCTCCCTCCTTCCTGGCCTCCCGGAGCTGCGCCCTTTCTCACTGGTTCTCTCTTCTGCCGTTTTCCGTAGGACTCTCTTCTCTGACCTGAGTCTCCTTTGGAACTCTGCAGGTTCT
+
BBBBBBBBFFFFGGGGGGGGGGHHGGGFHGHHHGGGGGGGGGHHHGGGGGGGHHHHHHHGGGGGGGGGGGGHHHHGGGGHGHHHHGGGGGGGGGHHHHHD2CGH/FGHC?GCCGH?-<@->GDFHHHDDDG.CC-DC.E:.:C.CFGGGF/CFGGGGDGGGGAFF->D--;B/FFB/9/9BBBFFFFB:BF/:/9.:BEBFFF9;./9BFFFFFFBFFFF/;/.BBFFFBF/:9//:BFBB//:B/..;:/
@M05620:37:000000000-D9766:1:1101:3212:13420 1:N:0:49
ACCACACCTTCTACAATGAGCTGCGTGTGGCTCCCGAGGAGCACCCCGTGCTGCTGACCGAGGCCCCCCTGAACCCCAAGGCCAACCGCGAGAAGATGACCCAGGTGAGTGGCCCGCTACCTCTTCTGGTGGCCGCCTCCCTCCTTCCTGGCCTCCCGGAGCTGCGCCCTTTCTCACTGGTTCTCTCTTCTGCCGTTTTCCGTAGGACTCTCTTCTCTGACCTGAGTCTCCTTTGGAACTCTGCAGGTTCT
+
BBBAAABBFFFFFFGGFGABGGHFEAABFEHHAFFEFGEEGHHHHGGGGEEFHHHFHGHE?FGGGAEGGGGCCEFEFG/GACGGHG<>>B></CHHFHHHHHGHGHGHGDGFGHE@CFGGFGHHHHHHHH/<GCFGGG.CEHHGHGFFB0CFFFGG?GGCF-;//ACFFF/9FBFFFFBFBFFFFFFFFFFFFFFDAFFFFFFFFFFFFFFFFFFFFFFFFFFF/FFFFFFFFFFFBFFFFEFFFFFFBFF
@M05620:37:000000000-D9766:1:1101:17389:13426 1:N:0:49
ACCACACCTTCTACAATGAGCTGCGTGTGGCTCCCGAGGAGCACCCCGTGCTGCTGACCGAGGCCCCCCTGAACCCCAAGGCCAACCGCGAGAAGATGACCCAGGTGAGTGGCCCGCTACCTCTTCTGGTGGCCGCCTCCCTCCTTCCTGGCCTCCCGGAGCTGCGCCCTTTCTCACTGGTTCTCTCTTCTGCCGTTTTCCGTAGGACTCTCTTCTCTGACCTGAGTCTCCTTTGGAACTCTGCAGGTTCT
+
BBBBBABBFFFFGGGGGGGEEGGHEAEEEFEHGGFEGGEEECG1AEGG1EFFGHGHHHGGGEEEGGGGGGAGHHHGGEGHGFHHHC?ECGGGGGHEHFHHHGAHFFGFHHGGGHEGGGGGHHHHHHHHFHHGHHGGGGGHGHHGHGGGGGGGGGGGGGGGGGGGGGBFBBFFFFFFFFFFFFFFFFFFFFFFFFBFFFFFFFF.ADFFFFFFFFFFFFFFFFFFFFFBBFFFFFFFFFFFFFFFFFFFFFF
@M05620:37:000000000-D9766:1:1101:26739:13470 1:N:0:49
ACCACACCTTCTACAATGAGCTGCGTGTGGCTCCCGAGGAGCACCCCGTGCTGCTGACCGAGGCCCCCCTGAACCCCAAGGCCAACCGCGAGAAGATGACCCAGGTGAGTGGCCCGCTACCTCTTCTGGTGGCCGCCTCCCTCCTTCCTGGCCTCCCGGAGCTGCGCCCTTTCTCACTGGTTCTCTCTTCTGCCGTTTTCCGTAGGACTCTCTTCTCTGACCTGCGTCTCCTTTGGAACTCTGCAGGTTCT
+
AAA3AABAFFFFFGGD5FFEGCHGGAA242BBABFA2EEGDHHFHGGGAAEFFHGEGHFE0E?EG1FEGEC1FCGGGGAH//?GHG/<BDB<<DFB1FBDGHFHGGG1??<FFFH@DCGCHHEDHHHFGGCA.GD@CDA:EHHGEGFBFBFFF0AE9EG-A:FF9@-99@9BFFFFFFFF;B/99FBBBFFFFFBDFFFBBFBFF.BFBFBFFFFFFFFBFFFF.@A=AFFFFFFFFFFFFFFFFFFFFFF
@M05620:37:000000000-D9766:1:1101:20597:13479 1:N:0:49
GCGGCTGCTTTGGAAGAGCACACGTCTGAACTCCCGTCACATTCAGAACTCTCGTATGCCGTCTTCTGCTTGAAACAAAACAAAACCTAACATGACATAAACAAGAGCGCTGTATTGGAAATTAGCACACTGAATACTTTATACCTCTCCCAATGTCTTCAAAACTCTCCCTAGCACTATATCAGACCTGAAGACTCCATTGTCACAACACGCACTCGTGCACTCCACGGTCCCCTCTAGCACCCAATTCC
+
11>AA>AAFFB1FFBABBFBGFBEHAFFF2BGHG0BFB/BBADGHHHF0FGHHGGFGBFGGBFBBFFGFG@GFHH1GHH00?/B00/0110@21111211111/0000////<12B21111B111<110001112212B2222221110000<01221111111011110<0101<>1<=1111111.0/<00</=0//0000000;0.;..----/.....00/;/9.-..-.././0000;-9A--///
@M05620:37:000000000-D9766:1:1101:11654:13495 1:N:0:49
AGTGCCAGCTCTCAATCGCACAGGGGACCCAGGGCCTGGCCCCTCCATCCAGAAAACCTATGACCTCACCCGCTACCTGGAGCACCAACTCCGCAGCTTGGCTGGGACCTATGTGAGTATCCAGCGTAGGAATCTGGGAGTTGGGGAGGAGTGAGGAGTTGGGGAAAGACAGTCCTAACCGTGGAGGGTTCTGGTAAATGATGGGGTGAGGAGGGGCTCTTTGGCTCCCACCAGTCCCCCTGTCTGGTCTA
+
CCBCCFFFCFFFGGGGGGGGGGHHGGGGGGHHFEGGGGHHHHGHGGHHHHHHHHHHHGHHHHHHHHHHHHHGG>EGHGHH2FHHGH1FFHHHGGGGGHHHGHHGGGHHGHHHHHHHHHHHHHHHHGGGGGHHHHHHHHHGGHHHGGGGGEGHHHHHHGHHHHGGGGHHHHHHHHHHHHHHGGGGGGGGGGGGGGGGGGGGGGGGGGFFFFFFFFFFFFFFFFFFF0BFFFFFFFFFFFFFFFFFFFFFFF0
@M05620:37:000000000-D9766:1:1101:16230:13505 1:N:0:49
ACCACACCTTCTACAATGAGCTGCGTGTGGCTCCCGAGGAGCACCCCGTGCTGCTGACCGAGGCCCCCCTGAACCCCAAGGCCAACCGCGAGAAGATGACCCAGGTGAGTGGCCCGCTACCTCTTCTGGTGGCCGCCTCCCTCCTTCCTGGCCTCCCGGAGCTGCGCCCTTTCTCACTGGTTCTCTCTTCTGCCGTTTTCCGTAGGACTCTCTTCTCTGACCTGAGTCTCCTTTGGAACTCTGCAGGTTCT
+
AABBCCBBFFFFGGGGGGGGG5BFEGFEGGHGGGGGGGEGGHHHHGGGGGGGHHHGHHHGGGGGGGGGGGGHHHHGGGGHGHHHHGGGGGCGGGHHHGGGHHHHFHFHHGFGGHHGGGGGHHHHHHHHHHGGGHGGGGGHGHHGHGGGGGGGGGGGGGGGGGGGGGFFFFFFFFFFFFFFFFFFFFFFFFFFFFFFFFFFFFFFFFFFFFFFFFFFFFFFFFFFFFFFFFFFFFFFFFFFFFFFFFFFFFF
@M05620:37:000000000-D9766:1:1101:22678:13514 1:N:0:49
ACCACACCTTCTACAATGCGCTGCGTGTGGCTCCCGAGGAGCACCCCGTGCTGCTGACCGAGGCCCACCTGAACCCCAAGGCCAACCGCGCGAAGATGACCCAGGTGAGTGGCCCGCTACCTCTTCTGGTGGCCGCCTCCCTCCTTCCTGGCCTCCCGGAGCTGCGCCCTTTCTCACTGGTTCTCTCTTCTGCCGTTTTCCGTAGGACTCTCTTCTCTGACCTGCGTCTCCTTTGGAACTCTGCAGGTTCT
+
CCCCCCC>FFFFGGGGGG4EFGGGGGGBBEHHHAFE?EGGGHHHHGGAEFGGHHHHHHH>FFGGGGGGGHGHGHHGGGGHGHHHHGGGGG/CGGGGHHHHHHAFFHH1GGHGGH<AGGGGHHHHHHHHHHHGHHGGGGGHGHGGGGGGGGGGGGGGGGGCB;CFGFFFFFFFFFFFFFFFFFFFFFFFFFFFFFFFFFFFFFFFFFFFFFFFFFFFFFFFFFFF.@FAFFFFFFFFFFFFFFFFFFFFFFF
@M05620:37:000000000-D9766:1:1101:10328:13516 1:N:0:49
AGTGCCAGCTCTCAATCGCACAGGGGACCCAGGGCCTGGCCCCTCCATCCAGAAAACCTATGACCTCACCCGCTACCTGGAGCACCAACTCCGCAGCTTGGCTGGGACCTATGTGAGTATCCAGCGTAGGAATCTGGGAGTTGGGGAGGAGTGAGGAGTTGGGGAAAGACAGTCCTAACCGTGGAGGGTTCTGGTAAATGATGGGGTGAGGAGGGGCTCTTTGGCTCCCACCAGTCCCCCTGTCTGGTCTA
+
ABA>AFFFCFFFGGGGGGGCGGHHGGGGGGHHAEGGGGHHHHGHGGHHHHHHHHHHHGHHHHHHHHHHHHHGG>FGHHHHBGHHHHCFEHHHGGGGGHHHGHHGGGHHGHHHHHHGHHHHHHHHHGGGGGHHHHHGHGGGGHHHGGFGGDGHHGHHHGHHHHGGGGHHHHHHHHHHHHHHGGGGGGGGGGGGGGGGGGGGGGGGGGFFFFFFFFFFFFFFFFFFFFFFFFFFFFFFFFFFFFFFFFFFFFB
@M05620:37:000000000-D9766:1:1101:2072:13532 1:N:0:49
ACCACACCTTCTACAATGAGCTGCGTGTGGCTCCCGAGGAGCACCCCGTGCTGCTGACCGAGGCCCCCCTGAACCCCAAGGCCAACCGCGAGAAGATGACCCAGGTGAGTGGCCCGCTACCTCTTCTGGTGGCCGCCTCCCTCCTTCCTGGCCTCCCGGAGCTGCGCCCTTTCTCACTGGTTCTCTCTTCTGCCGTTTTCCGTAGGACTCTCTTCTCTGACCTGAGTCTCCTTTGGAACTCTGCAGGTTCT
+
CCCCCCCCFFFFGGGGGGGGGGHHGGGFHGHHHGGGGGGGGHHHHGGGGGGGHHHHHHHGGGGGGGGGGGGGHHHGGGGHGGHHHGGGGGFGGGHHHHHHGHHHGHHHHHFFGHHGG@FGHHHHHHHGHHFGHHGGGGGHGHHG/CFGGBFGGGGGGGG-BG.CFGFFFFFFFBFFFFFF0FFFFFFFFFFFFFFFFFFFFDFFFDFFFFFFFFFFFFFEFFFFBFFFFFFFFFFFFFFFFFFFFFF.BFF
@M05620:37:000000000-D9766:1:1101:16303:13537 1:N:0:49
ACCACACCTTCTACAATGAGCTGCGTGTGGCTCCCGAGGAGCACCCCGTGCTGCTGACCGAGGCCCCCCTGAACCCCAAGGCCAACCGCGAGAAGATGACCCAGGTGAGTGGCCCGCTACCTCTTCTGGTGGCCGCCTCCCTCCTTCCTGGCCTCCCGGAGCTGCGCCCTTTCTCACTGGTTCTCTCTTCTGCCGTTTTCCGTAGGACTCTCTTCTCTGACCTGAGTCTCCTTTGGAACTCTGCAGGTTCT
+
BCBBCCCCFFFFGGGGGGGGGGHHGEGGHGHHHGGGGGFGGHHHHGGGFGGGHHHGHHHGGGGGGGGGGGGGGHHGGGGHGHHHHGGGGGGGGGHGHGHHHHHGGHHHHHHGGHHGGGGGHHHHHHHHHHHGHHGGGGGHGHHGHGGGGGGGGGGGGGGGGDFGGGFFFFFFFFFFFFFFFFFFFFFFFFFFFFFFFFFFFFF.;AFFFFFFFFFFFFFFFFFFFFFFFFFFFFFFFFFFFFFFFFFFFFF
@M05620:37:000000000-D9766:1:1101:11829:13586 1:N:0:49
ACCACACCTTCTACAATGAGCTGCGTGTGGCTCCCGAGGAGCACCCCGTGCTGCTGACCGAGGCCCCCCTGAACCCCAAGGCCAACCGCGAGAAGATGACCCAGGTGAGTGGCCCGCTACCTCTTCTGGTGGCCGCCTCCCTCCTTCCTGGCCTCCCGGAGCTGCGCCCTTTCTCACTGGTTCTCTCTTCTGCCGTTTTCCGTAGGACTCTCTTCTCTGACCTGAGTCTCCTTTGGAACTCTGCAGGTTCT
+
CCCCCCCCFFFFGGGGGGGGGGHHGGGGHGHHHGGGGGGGGHHHHGGGFGGGHHHHHHHGGGGGGGGGGGGHHHHGGGGHGHHHHGGGGGGGGGHHHHHDG<G</?F<F11<<FF@FG-<GFDDGGD<0<<AFHGFGAFE./CFHGGGGG/AFGFEEAA-9BFBF--ADDBFFFFBFFFF:FBFFFFFFFFFFF-;ABAFFDBAAA/BFE9FFFFFFFFFFFFF/BB/9FFFFFFFFFFFFF/FFF?AFBB
@M05620:37:000000000-D9766:1:1101:8500:13587 1:N:0:49
AGTGCCAGCTCTCAATCGCACAGGGGACCCAGGGCCTGGCCCCTCCATCCAGAAAACCTATGACCTCACCCGCTACCGGGAGCACCTCCTCCGCAGCTTGGCTGGGACCTATGTGAGTATCCAGCGTCGGAATCTGGGAGTTGGGGAGGAGTGAGGAGTTGGGGACAGACAGTCCTAACCGTGGAGGGTTCTGGTAAATGATGGGGTGAGGAGGGGCTCTTTGGCTCCCACCAGTCCCCCTGTCTGGTCTA
+
>>>A>BD11C1@AGGDECFC1AA0AEFA000AFAE//AFA0FE/EEAGDA1A10CGHGCGHH2FGHC1FBB/>>//0//>///?>/0B?GG0/E/E>01BAGGGGCGFE0F11F>2>>@>F221@B//</-.>FHFB<0>CGD/CC.<-<.CGHBHH?//0:AC;-CC/AF/:;FFGFC.9EA-.;.@FF-FFBB9/BFFBFFFE?A-A9;/--9-9@FFF//BBBF?EF---9FFFFAA@FBFB9FB99:
@M05620:37:000000000-D9766:1:1101:20610:13590 1:N:0:49
ACCACACCTTCTACAATGCGCTGCGTGTGGCTCCCGAGGAGCACCCCGTGCTGCTGACCGAGGCCCCCCTGAACCCCAAGGCCAACCGCGCGAAGATGACCCAGGTGCGTGGCCCGCTACCTCTTCTGGTGGCCGCCTCCCTCCTTCCTGGCCTCCCGGAGCTGCGCCCTTTCTCACTGGTTCTCTCTTCTGCCGTTTTCCGTAGGACTCTCTTCTCTGACCTGCGTCTCCTTTGGAACTCTGCAGGTTCT
+
AABCBBBACFFFGFGGGG4AEGGGGGGAAEGEGEFE?EEEDHAFGEFABEEGGGHHHHH0>@?EFGGGGEFHHHHGGDEFGHHHHGGGGG/<>AFDHHGHHHGGGHGGDFGGDH<AGG@DHHHHHGHFHHHGHHGGFGFGGGGGGGGGGGFFGGGGGGF-:BFFFFFFFFFFFFFFFFFFFFFFFFFFFFFFFFADFFFFFFFFDFFFFFFFFFFFFFFFFFFF.;DAFFFFFFFEBFFFFFFFFFFFFFF
@M05620:37:000000000-D9766:1:1101:2280:13597 1:N:0:49
AGTGCCAGCTCTCAATCGCACAGGGGACCCAGGGCCTGGCCCCTCCATCCAGAAAACCTATGACCTCACCCGCTACCTGGAGCACCAACTCCGCAGCTTGGCTGGGACCTATGTGAGTATCCAGCGTAGGAATCTGGGAGTTGGGGAGGAGTGAGGAGTTGGGGAAAGACAGTCCTAACCGTGGAGGGTTCTGGTAAATGATGGGGTGAGGAGGGGCTCTTTGGCTCCCACCAGTCCCCCTGTCTGGTCTA
+
BCCCCFFFCFFFGGGGGGGFGGHHGGGGGGHHGGGGGGHHHHGHGGHHHHHHHHHHHGHHHHHHHHHHHHHGGEGGHHGHHHHHFHHHGHHHGGGGGHHHGHHGGGHHGHHHHHHHHHHHHHHHHGGGGFHHHHHHHHHGGHHHGGGGGGGHHHHHHGHHHHGGGGHHHHHHHHHHHHHHGGGGGGGGEGGGGGGGGGHHHGGGGGFFFFFFFFFFFFFFFHFFFFFFFFFFFFFFFFFFFFFFHFFFFFB
@M05620:37:000000000-D9766:1:1101:23128:13620 1:N:0:49
ACCACACCTTCTACAATGAGCTGCGTGTGGCTCCCGAGGAGCACCCCTTGCTGCTGACCGAGGCCCCCCTGAACCCCAAGGCCAACCGCGCGAAGATGACCCAGGTGAGTGGCCCGCTACCTCTTCTGGTGGCCGCCTCCCTCCTTCCTGGCCTCCCGGAGCTGCGCCCTTTCTCACTGGTTCTCTCTTCTGCCGTTTTCCGTAGGACTCTCTTCTCTGACCTGCGTCTCCTTTGGAACTCTGCAGGTTCT
+
CDCDDCCAFFFFGGGGGGBGGGHHGGGBGGHHHFFGDGGGGHHHHGG1BFHHHHHHHHHAEFGGGGGGGGGHHHHGGGGHGHHHHGGGGGCGGGGGHHHHHHHHGHH1FGHGGHFCGGGGHHHHHHHHHHHGHHGGGGGHGHGGGGGGGGGGGGGGGGGBFAFGGFFFFFFFFFFFFHFFFFFFFHFFFFFFFFFFFFFFFFFFFDFFFFFFFFFFFFFFFFFF.@FFFFFFFHFFFFFFFFFFEFFFFFF
@M05620:37:000000000-D9766:1:1101:16736:13625 1:N:0:49
ACCACACCTTCTACAATGAGCTGCGTGTGGCTCCCGAGGAGCACCCCGTGCTGCTGACCGAGGCCCCCCTGAACCCCAAGGCCAACCGCGAGAAGATGACCCAGGTGAGTGGCCCGCTACCTCTTCTGGTGGCCGCCTCCCTCCTTCCTGGCCTCCCGGAGCTGCGCCCTTTCTCACTGGTTCTCTCTTCTGCCGTTTTCCGTAGGACTCTCTTCTCTGACCTGAGTCTCCTTTGGAACTCTGCAGGTTCT
+
CCCCCCCCFFFFGGGGGGGGGGHHGGGEFEHHHGGGGGGGGHHHHGGGFFGGHHHHHHHGGGGGGGGGGGGHHHHGGGGHGHHHHGGGGG<CGGHHHHGHHHHHGHHEHHHGGHHGGGGGHHHHHHHHHHHGHHGGGGGHGHHGHGGGGGGGGGGGGGGGFGGGGGFFFFFFFFFFFFFFFFFFFFFFFFFFFFFFFFFFFDFFFFFFFFFFFFFFFFFFFFFFBBFFFFFFFFFFFFFFFFFFFFFFFFF
@M05620:37:000000000-D9766:1:1101:22601:13633 1:N:0:49
GAGGCTGCTTTGGACGACCCCCCTTCCGAACTCCACTCACATTCAGTAACCTCGTATGCCGTCTTCTGCTTGTACAAATAAATCAACTAATGAAAGGAAATCACGGCCCTTTTCCCTACTCCCATGGCGTCCCCGCTCTGCTTCACCCATTGCCCGTCCGTCTGGCCTTTCCTCTTTCGCACTCTTGTTGGGCCACTTGCCGAACTCTCCTCATTTGTCCCTGTCTCGTCCCTGGCAGCTCTCACCGGTCT
+
A3AA>ACACBB4F4BAE2AAAAAA2B3B2BAA5B325B333DDD5D5555BAABABBF5B>B>FF5DD@BBB14B44334334B33343B4B4B3302333B33?/<</?3F?D2B32BB2?/23BB@/<>/?F@C/@/<>11>1>FG.<1<1>G.-..<<..</0::CG0<0CG;CG:..;9FBB0;0..-;...;;BF/----;//B//;/9:BFF/F/://;:B/.:;9//..;..///99/..-;9;
@M05620:37:000000000-D9766:1:1101:10813:13646 1:N:0:49
AGTGCCAGCTCTCAATCGCACAGGGGACCCAGGGCCTGGCCCCTCCATCCAGAAAACCTATGACCTCACCCGCTACCTGGAGCACCCACTCCGCAGCTTGGCTGGGACCTATGTGAGTATCCAGCGTAGGAATCTGGGAGTTGGGGAGGAGTGAGGAGTTGGGGAAAGACAGTCCTAACCGTGGAGGGTTCTGGTAAATGATGGGGTGAGGAGGGGCTCTTTGGCTCCCACCAGTCCCCCTGTCTGGTCTA
+
CCCCCFFFCFFFGGGGGGGGGGHHGGFEGGHHGGGGGGHHHHGHGGHHHHHHHHHFGGHEBGHHHFHHHHHGGEEEHHHHGHHHHH1FFHGHGGGGGHHHGHHGGGHHGHHHHHHHHHHHHHHHHGGGGGHHHHHHHHHGGHHHGGFGG.EHHFHHHGGHHHGGEEHHHH/GHHHHHHHGGGGGGGGGGGGGGGGGGGGGGGGGGFFFFFFFFFFFFFFFFFFFFFFFFFFFFFFFFFFFFFFFFFFFFF0
@M05620:37:000000000-D9766:1:1101:13867:13653 1:N:0:49
AGTGCCAGCTCTCAATCGCACAGGGGACCCAGGGCCTGGCCCCTCCATCCAGAAAACCTATGACCTCACCCGCTACCTGGAGCACCAACTCCGCAGCTTGGCTGGGACCTATGTGAGTATCCAGCGTAGGAATCTGGGAGTTGGGGAGGAGTGAGGAGTTGGGGAAAGACAGTCCTAACCGTGGAGGGTTCTGGTAAATGATGGGGTGAGGAGGGGCTCTTTGGCTCCCACCAGTCCCCCTGTCTGGTCTA
+
AAABBFFFBFFFGFGGGGGGGGHHGGGGGGHH2EEEGFHHHHGHGGHHHHFHHHHHHGHHHHHHHHHHHHHGG>EFHHHHBGHHHH1?EHHHGGGGGHHHGHHGGGHHGHHHHHHGHHHHHHHHHGGGGGHHHHHHHHFGGHHHGGGGGGGHHGHHFGHHHHGGGGHHGHGHHHHHHGHHGGGGGGGGGGGGGGGGGGGGGGGGGGFFFFFFFFFFFFFFFFFFFFFFFFFFFFFFFFFFFFFFFFFFFFB
@M05620:37:000000000-D9766:1:1101:19433:13664 1:N:0:49
ACCACACCTTCTACAATGAGCTGCGTGTGGCTCCCGAGGAGCACCCCGTGCTGCTGACCGAGGCCCCCCTGAACCCCAAGGCCAACCGCGAGAAGATGACCCCGGTGAGTGGCCCGCTACCTCTTCTGGTGGCCGCCTCCCTCCTTCCTGGCCTCCCGGAGCTGCGCCCTTTCTCACTGGTTCTCTCTTCTGCCGTTTTCCGTCGGACTCTCTTCTCTGACCTGAGTCTCCTTTGGAACTCTGCAGGTTCT
+
AABBBBBAFFFFGGGGGGBDGGHHGGGGHGHHHFFF2EEEDHGHHGGABEEFGHHHHHHGEEEGGGGGGGEFHHHGGGGHGHHHHGGGGG?BBGH2?GFHHH?><>A/F>FGGH>>C@@<GHHHED=D<GHFHA@DDGGGGGGGFGGGGGGGGGGGG?A?;;;;F>DFFF/FFFFFFFFFBFFFFFFFFFFFBF=9AFFFFFF.;--@DFFFBFB;FBBBBFFF/;;/BBFFFFF/9BBFFFFFFFFFFFF
@M05620:37:000000000-D9766:1:1101:18686:13713 1:N:0:49
AGTGCCAGCTCTCAATCGCACAGGGGACCCAGGGCCTGGCCCCTCCAGCCAGAAAACCTATGACCTCACCCGCTACCTGGAGCACCAACTACGCAGCTTGGCTGGGACCTATGTGAGTATCCAGCGTAGGAATCTGGGAGTTGGGGAGGAGTGAGGAGTTGGGGAAAGACAGTCCTAACCGTGGAGGGTTCTGGTAAATGATGGGGTGAGGAGGGGCTCTTTGGCTCCCACCAGTCCCCCTGTCTGGTCTA
+
AAAAAFF11FFFGGGGGG1EEGHGGGG00EGHF0BE/BFG0GEAEGH1FFHHAGHCGGH1BGBGHGHHHHFGE>EEHFFH0FHHFH0/?G1FEEC/>FGGCGHGGGHGGHHHHH2FF>>FHGFGF/EEGGGFHHHGHHFFGHHHGGGGCCFHHHHH0EG/GHGGEFHHCCGGGHGFHHHGGGGGGGGGGGGGGG0CGGGGGGG09.9;AFFEFF-;@@FF/;FFFFFFF--99AFFFFFF@FFFFFFFFFF
@M05620:37:000000000-D9766:1:1101:16177:13728 1:N:0:49
GAGGCTGCTTTGGAAGAAACTGACAAGCCAGGGACAAAAGATCGGAAGAGCACACGTCTGAACTCCAGTCACATTCAGAAATCTCGTATGCCGTCTTCTGCTTGAAAAAAAAAAAAACTAATCATACCTTCTAAATATTTCATAATTATTTTCTTCTTACTTTACCCTCACACACTCCTACATACTTACATATACCCCATCCTCTTTTCTTCTTATGTCCAATCACTATCTACTCTTGGTCCAACCTCCCC
+
A3ABBAFBFFFFGGGGGCGGFF4FGFGGGFGHGGGFA2BFCBGGGGGGFGHGHHHGBGHGHHHFHHHHGHHHGGDGHHHDGGH5DGFFHGHHG>EHGHHHHHHHCFHHHGGGGC////2222?11110111111?111111=1111111111111111<1000000/0.<.0/.:///000/000000000:0000/.9/9.000000000000000090000/0/0000000009/////////.//...
@M05620:37:000000000-D9766:1:1101:11859:13728 1:N:0:49
AGTGCCAGCTCTCAATCGCACAGGGGACCCAGGGCCTGGCCCCTCCATCCAGAAAACCTATGACCTCACCCGCTACCTGGAGCACCAACTCCGCAGCTTGGCTGGGACCTATGTGAGTATCCAGCGTAGGAATCTGGGAGTTGGGGAGGAGTGAGGAGTTGGGGAAAGACAGTCCTAACCGTGGAGGGTTCTGGTAAATGATGGGGTGAGGAGGGGCTCTTTGGCTCCCACCAGTCCCCCTGTCTGGTCTA
+
CCCCCFFFCFFFGGGGGGGGGGHHGGFGGGHHGGGGGGHHHHGHGGHHHHHHHHHHHGGHHHHHHHHGHHHGGGFGHFHHGHHHHHHHGHHHGGGGGHHHGHHGGGHHGHHHHHHHHHHHHHHHHGGGGGHHHHHHHHHGGHHHGGGGGGGHHHHHGGHHHHGGGGHHHHHHHHHHHHHHGGGGGGGGDFGGGGGGGGGGGGGGGGFFFFFFFFFFFFFFFFFFFFFFFFFFFFFFFFFFFFFFFFFFFFB
@M05620:37:000000000-D9766:1:1101:4260:13729 1:N:0:49
AGTGCCAGCTCTCAATCGCACAGGGGACCCAGGGCCTGGCCCCTCCATCCAGAAAACCTATGACCTCACCCGCTACCTGGAGCACCCCCTCCGCAGCTTGGCTGGGACCTATGTGAGTATCCAGCGTAGGAATCTGGGAGTTGGGGAGGAGTGAGGAGTTGGGGAAAGACAGTCCTAACCGTGGAGGGTTCTGGTAAATGATGGGGTGAGGAGGGGCTCTTTGGCTCCCACCAGTCCCCCTGTCTGGTCTA
+
ABABBFFFBFFFGFGGGGGEG2GGFGGGEGHHGGGGGGHHHHGHGGGGHHHHGHHHFGHHHHHHHHHHHHHGGGGGHHHGHHHHHHE/>>A>?E/EFHBBEHHGGGHHGFHHHHHFHHHHHHHGHGD///??FFHHHHHGGHHHGGEGGGGHHHHH0CGHGHGFE.:CGHBCGHGGGEGGGGGA.CDGDFFGGGFGGGGGGGFFFFFFFAFFFFFFFFFFFFFFFFFFFFFFFFFFFFFFFFFFFFF//B/
@M05620:37:000000000-D9766:1:1101:26918:13733 1:N:0:49
ACCACACCTTCTACAATGAGCTGCGTGTGGCTCCCGAGGAGCACCCCGTGCTGCTGACCGAGGCCCCCCTGAACCCCAAGGCCAACCGCGAGAAGATGACCCAGGTGCGTGGCCCGCTACCTCTTCTGGTGGCCGCCTCCCTCCTTCCTGGCCTCCCGGAGCTGCGCCCTTTCTCACTGGTTCTCTCTTCTGCCGTTTTCCGTAGGACTCTCTTCTCTGACCTGCGTCTCCTTTGGAACTCTGCAGGTTCT
+
AABABBBBFFFFGGGGGGBGGGHHGBEEEGHHHGGGEGGGGGGHHGGAAEEGHHHHGHH?FGGGGGGGGGGHGHHG?FGHGHHHHGGGGG/>BFHFFFHHHHAGFHG1>FDGGHFADGGGHHHHHHHHHFHFHGGDGGGHGGGGGGGGGFGGGGGGGGG9:;FFFFFFFFFFFFFFFFFFFFFFFFFFFFFFFFFFFFFFFFFFFFFFFFFFFF9FFFFFFFFF.-ACFFFFFFFFFFFFFFFFFFFFFFF
@M05620:37:000000000-D9766:1:1101:16313:13737 1:N:0:49
AGTGCCAGCTCTCAATCGCACAGGGGACCCAGGGCCTGGCCCCTCCATCCAGAAAACCTATGACCTCACCCGCTACCTGGAGCACCAACTCCGCAGCTCGGCTGGGACCTATGTGAGTATCCAGCGTAGGAATCTGGGAGTTGGGGAGGAGTGAGGAGTTGGGGAAAGACAGTCCTAACCGTGGAGGGTTCTGGTAAATGATGGGGTGAGGAGGGGCTCTTTGGCTCCCCCCAGTCCCCCTGTCTGGTCTA
+
AA>AADD1>FFFG1FGGFGGEEHEFEBEFG0BAEEE/AA00AEAAFCEGFFFG0BFFEHCGBDEGDGCGGFEE>/>GGFF0BGHHG0?EHHFEGGGGF1?EFFGGGHHGHHHHHH21GHHHHHHHCEEGGFFGHHHHH0FGHHHGGCCG?CCGDHF<EGHHGGGCAAF/GGFHHHGGFGGGGGGGGBGGGGGGGGBFFFFGGFFFFB@FFFFFF@=->FFFFFFFFFFF-A@?FFFFFFF@E/;9F/FBF/
@M05620:37:000000000-D9766:1:1101:10045:13738 1:N:0:49
AGTGCCAGCTCTCAATCGCACAGGGGACCCAGGGCCTGGCCCCTCCATCCAGAAAACCTATGACCTCACCCGCTACCTGGAGCACCAACTCCGCAGCTTGGCTGGGACCTATGTGAGTATCCAGCGTAGGAATCTGGGAGTTGGGGAGGAGTGAGGAGTTGGGGAAAGACAGTCCTAACCGTGGAGGGTTCTGGTAAATGATGGGGTGAGGAGGGGCTCTTTGGCTCCCACCAGTCCCCCTGTCTGGTCTA
+
ABABBFFFCFFFGGGGGGGGGGHHGGGGGGHHGGGGGGHHHHGHGGHHHHHHHHHHHGHHHHHHHGHHHHHGGFGGHGHHFGHHHHHGFHHHGGGGGHHHGHHGGGHHGHHHHHHHHHHHHHHHHGGGGGHHHHHHHHHGGHHHGGGGGGGHHHHHHGHHHHGGGGHHHHHHHHHHHHHHGGGGGGGGGGGGHGGHGHGGGHGGGGFFFFFFFFFFFFFFFHHFFFFFFFFFFFFFFFFFFFFFHFFFFFF
@M05620:37:000000000-D9766:1:1101:17615:13780 1:N:0:49
ACCACACCTTCTACAATGAGCTGCGTGTGGCTCCCGAGGAGCACCCCGTGCTGCTGACCGAGGCCCCCCTGAACCCCAAGGCCAACCGCGAGAAGATGACCCAGGTGAGTGGCCCGCTACCTCTTCTGGTGGCCGCCTCCCTCCTTCCTGGCCTCCCGGAGCTGCGCCCTTTCTCACTGGTTCTCTCTTCTGCCGTTTTCCGTAGGACTCTCTTCTCTGACCTGAGTCTCCTTTGGAACTCTGCAGGTTCT
+
CCCCCCCCFFFFGGGGGGGFGGHHGGGBEFHHHGGGFGGGGHGHHGGGFEGGHHHHHHHGGGGGGGGGGGGHHHHGGGGHGHHHHGGGGGCGGGHHHHHHHHHHGHHBGHGGGHHGGGGGHHHHHHHHHHHGHHGGGGGHGHHGHGGGGGGGGGGGGGGGGGGGGGFFFFFFFFFFFFFFFFFFFFFFFFFFFFFDFFFFFFFFFFFFFFFFFFFFFFFFFFFFFFFFFFFFFFFFFFFFFFFFFFFFFFF
@M05620:37:000000000-D9766:1:1101:15803:13780 1:N:0:49
ACCACACCTTCTACAATGAGCTGCGTGTGGCTCCCGAGGAGCACCCCGTGCTGCTGACCGAGGCCCCCCTGAACCCCAAGGCCAACCGCGAGAAGATGACCCAGGTGAGTGGCCCGCTACCTCTTCTGGTGGCCGCCTCCCTCCTTCCTGGCCTCCCGGAGCTGCGCCCTTTCTCACTGGTTCTCTCTTCTGCCGTTTTCCGTAGGACTCTCTTCTCTGACCTGAGTCTCCTTTGGAACTCTGCAGGTTCT
+
BCBBCCCCFFFFGGGGGGGGGGHHGGGEGGHHHGGGGGGGGHHHHGGGGGGGHHHHHHHGGGGGGGGGGGGHHHHGGGGHGHHHHGGGGG@DGGHHEHHHHHHHGHHFHHHGGHHGGGGGHHHHGHHHHHHGHHGGGGGHGHHGHGGGGGGGGGGGGGGGGGGGGGFFFFFFFFFFFFFFFFFFFFFFFFFFFFFFFFFFFFFFFFFFFFFFFFFFFFFFFFFFFFFFFFFFFFFFFFFFFFFFFFFFFFF
@M05620:37:000000000-D9766:1:1101:24726:13793 1:N:0:49
AGTGCCAGCTCTCAATCGCACAGGGGACCCAGGGCCTGGCCCCTCCATCGGGAGAACCTATGACCTCACCCGCTACCTGGAGCACCCACTCCGCAGCTTGGCTGGGACATATGTGAGTATCCAGCGTAGGAATCTGGGAGTTGGGGAGGAGTGAGGAGTTGGGGAAAGACAGTCCTAACCGTGGAGGGTTCTGGTAAATGATGGGGTGAGGAGGGGCTCTTTGGCTCCCACCAGTCCCCCTGTCTGGTCTA
+
>A>>>FFFAFFFG4FGAFG2E?GAF?BEEEGHFAEE2FHHEHA11EBF51100011ABFFGGBHHBFHHHHGE>EFHHFG2BGHHH//?FH?EECE>G?FEHB/AEHH/FFHHHDHHGG2FGHFHG/CDGHHHHHHHH0FCGHHFG.C-<CCG0GGFDGF0;-CF.ACCGGHGGGGGGGGGGEGEGGACFGGGG9CFFGFF/FFEFFDFFFFFFFFFAEFBF/BF/BEFFFFFFFFFFFFFEFFFEFFFFF
@M05620:37:000000000-D9766:1:1101:27349:13822 1:N:0:49
GAGGCTGCTTTGGACGAAACTCATAGATTATGGCAACACTTTCGGCTGGACCTGGATAAGTTTTTTGGTCTGCTTACGGAAGCTGAAATAACTTCCTACGATTAAAAAAAACATCAACGAAGACTCCAACCTATTAAAAGAGATCAGGAAAGAATGTCAAACAAGAGACACAGGGTAAAGACAGTAATCATAGGAACCCAAAGCACGACAGGACACCATTGATCAGCTATACCCATTTGCAATCTACAAAA
+
>3AA>>CABDDDG4AAEEAEGFHGG5D66DDDBA3FCGB35BDE2A2A11BB2B1BD53BD555AA0>1B5BDDFB3B1BF?1BF33BBE@BEH433B3?/?/>B4B3<E>//2B22B///A?22@<@<2<?1?11111</<??1<11>0000011=<>G1>=.//.///</...;//00;//:00000000000<9.....//;9-999-...;.9;/9/;/9/////9////;/9/9/9;9//9;B//.
@M05620:37:000000000-D9766:1:1101:25667:13832 1:N:0:49
ACCACACCTTCTACAATGAGCTGCGTGTGGCTCCCGAGGAGCACCCCGTGCTGCTGACCGAGGCCCCCCTGAACCCCAAGGCCAACCGCGAGAAGATGACCCAGGTGATTGGCCCGCTACCTCTTCTGGTGGCCGCCTCCCTCCTTCCTGGCCTCCCGGAGCTGCGCCCTTTCTCACTTGTTCTCTCTTCTCCCGTTTTCCGTAGGACTCTCTTCTCTGACCTGAGTCTCCTTTGGGACTCTGCAGGGTCT
+
CCCCCCCBFFFFGGGGGG5GGGHHGGGEGGHHHFGGGGGGGHHHHGGEGGGGHHHHHHHFGGGGGGGGGGGHHHHGGGGHGHHHHGGGGG/BDGHGHHHHHH/F<FFD1@10?G?->CDDCHHBFGH00=/..C-;:.CCCGHGH0CG9CB9CFFEA.-;--C//-;D=99FB/9:99//;;9BFFFFFFF//:;.9B.:B.;..;/;FFFF/FBF9B/:BFF//;/BBF9/F///.:.;FF//B/.-:B9
@M05620:37:000000000-D9766:1:1101:11803:13833 1:N:0:49
AGTGCCAGCTCTCAATCGCACAGGGGACCCAGGGCCTGGCCCCTCCATCCAGAAAACCTATGACCTCACCCGCTACCTGGAGCACCAACTCCGCAGCTTGGCTGGGACCTATGTGAGTATCCAGCGTAGGAATCTGGGAGTTGGGGAGGAGTGAGGAGTTGGGGAAAGACAGTCCTAACCGTGGAGGGTTCTGGTAAATGATGGGGTGAGGAGGGGCTCTTTGGCTCCCACCAGTCCCCCTGTCTGGTCTA
+
BA>ABFFFBFFFGGGGFGGGGCHEGGGGGGGHAAEEFGHHHHGDFGGHHHHHHCEGHGHHHHHHHHHFHGHGG>>EHHHHGGHHHHHGGHHHGGGGGHHHGHHGGGHHGHHHHHHHHHHHHHHHHGEGGGHHHHHHHHFGGHHHGGEGGGGHHHHHHGHHHHGGGGGGFHHHHHHHHHHFGGGGGGGGGGGGGGGGGGGGGGGGGGFBFFFFFFBB?BFFFFFFFFFFFFFFFFFFFFFFBFFFFFFFFFF
@M05620:37:000000000-D9766:1:1101:20345:13841 1:N:0:49
ACCACACCTTCTACAATGAGCTGCGTGTGGCTCCCGAGGAGCACCCCGTGCTGCTGACCGAGGCCCCCCTGAACCCCAAGGCCAACCGCGAGAAGATGACCCAGGTGAGTGGCCCGCTACCTCTTCTGGTGGCCGCCTCCCTCCTTCCTGGCCTCCCGGAGCTGCGCCCTTTCTCACTGGTTCTCTCTTCTGCCGTTTTCCGTAGGACTCTCTTCTCTGACCTGAGTCTCCTTTGGAACTCTGCAGGTTCT
+
BBBBCBBCFFFFGGGGGGGGGGHHGGGGHGHHHGGGGGGGGHHHHGGGEGGGGHHGHHHGGGGGGGGGGGGGHHHGGGGHGHHHHGGGGGGGGGHGHHHFHH/FFHHHHHEGGHHCG@DGHHHHFHHHHHH?CGGGGGGHEHHGHGGGGGFGFFGGG.???DGGGGFDB:FFFFFFFFBFFFFFFFFFFFFFFFFADFFFFDF.9.FFFFFFFFFFFFFFBFFFFFF/9:FFFFFFFFFFFFFFFFFFBFF
@M05620:37:000000000-D9766:1:1101:24178:13843 1:N:0:49
ACCACACCTTCTACAATGAGCTGCGTGTGGCTCCCGAGGAGCACCCCGTGCTGCTGACCGAGGCCCCCCTGAACCCCAAGGCCAACCGCGAGAAGATGACCCCGGTGAGTGGCCCGCTACCTCTTCTGGTGGCCGCCTCCCTCCTTCCTGGCCTCCCGGAGCTGCGCCCTTTCTCACTGGTTCTCTCTTCTGCCGTTTTCCGTCGGACTCTCTTCTCTGACCTGAGTCTCCTTTGTAACTCTGCAGGTTCT
+
ABBBBBBAFFBFGGGFGGGGFGHHGEEEGEGHFFGFGGGGGHHHHGGEAEGFGFCGHHFFGGFGGGGGGGGCCGHGGGGHGGHE/FFGGGGDFGHGHHGHHH/AAACFGFFFGHFACDC@FHHHH===DCGFHHGFDGGGGGGGGGGGGGGGGGGGGGGFGC.FFFFFFCFFFFFFFFFFFFFFFFFFFFFFFFFDDFFFFFF.;BFFFFFFFFBBFFBF/BBFB9BBBBFFFFF/;BFFFFFFFFF;FFF
@M05620:37:000000000-D9766:1:1101:8480:13858 1:N:0:49
AGTGCCAGCTCTCAATCGCACAGGGGACCCAGGGCCTGGCCCCTCCATCCAGAAAACCTATGACCTCACCCGCTACCTGGAGCACCAACTCCGCAGCTTGGCTGGGACCTATGTGAGTATCCAGCGTAGGAATCTGGGAGTTGGGGAGGAGTGAGGAGTTGGGGAAAGACAGTCCTAACCGTGGAGGGTTCTGGTAAATGATGGGGTGAGGAGGGGCTCTTTGGCTCCCACCAGTCCCCCTGTCTGGTCTA
+
AAAABFFCAFFFGGGGFFGGGEHAFGGGGGFEC2EECFHEGGG1EGHHFFEGFHCGEE3EGHFHHFHFHCGEG>FGHHHHFFGHGHHEFBHHGGECEEFB<GHGGGHHGHFH1BB21FGDHFHHGCGDGGFFCGHD1GGF<GDFDGG@CAF0<0<<CDCCG<DGGGF.GC/F:;GFG0:GBGA@DFABGE9C90;;;BFFGGGGGG;99.AFFF?BBBAF/9FF/BBFAFFFEFFF/FEA9AFFFFFFFB/
@M05620:37:000000000-D9766:1:1101:23636:13861 1:N:0:49
GAGGCTGCTTTGGAAGAAACTGACAACCCAGGGACACAAGATCGGAAGAACACACGTCTGCACTCCAGTCACCTTAAGCAATCTCGTATACCGTCTTCTGCTTTAAAAAAAAAAAAAAAAAAAAAAATAAACAAAAAAGAAGAAAATAACAAAGAAAAAGAAAAGATAAACCAGGAAGAACAAAGAAAAAAAAACGATAGGAAAAAAGAAAGAAAAAAAGGAACTATATGGACAATGTGGAAGTGCAAAGG
+
A?AB>AC>BBB@GBBBFG4BFFHBB54BABBAE22BBBFGBFBAE22223ABB1B0BA2155BB323BDA353BB@5D3BFF3D4BBEE34F1?EF1BBG@BB4BFGBGGE/@?/<>///-----:-.00000.:..9...///99009000.//./;..99FB/.////9/9.....././..//.9..----.-...9////99-..9///;9..--.9.9.////;////:.9/B//9:///;;///.
@M05620:37:000000000-D9766:1:1101:21486:13887 1:N:0:49
ACCACACCTTCTACAATGAGCTGCGTGTGGCTCCCGAGGAGCACCCCGTGCTGCTGACCGAGGCCCCCCTGAACCCCAAGGCCAACCGCGAGAAGATGACCCAGGTGAGTGGCCCGCTACCTCTTCTGGTGGCCGCCTCCCTCCTTCCTGGCCTCCCGGAGCTGCGCCCTTTCTCACTGGTTCTCTCTTCTGCCGTTTTCCGTAGGACTCTCTTCTCTGACCTGAGTCTCCTTTGGAACTCTGCAGGTTCT
+
CCCCCCCCFFFFGGGGGGGGGGHHGGGEGFHHHGGGGGGGGHHHHGGGDFGGHHGHHHGFGGGGGGGGGGGHHHHGGGGHGHHHHGGGGG?DGGHHHH2GHF<G/1?1?1FCFH/--<-AC0<D0<0GB0G.C<<C?:EH.:G.G0B90FBF.9CF?E--:-.:0-@F-DF000;09BFFFFB0;09BB0:0B9-DFFAFB.;9D.90/900B0000009B/0;//000;:BFFF/F0900:000B.A00:
@M05620:37:000000000-D9766:1:1101:5234:13902 1:N:0:49
GAGGCTGCTTTGGAAGAAACTGATAAACCAGGGACACAAGATCGGAAGAACACACATATGTACTTTAGTCAGCTTAAGGAATCTCGTATACCGTCTCCTGGTTTAAAAAAAAAAAAAACAGCGCCTAAAAAAATAAAAGGGAGAAAAAAAGCTGATGAAACAATGGCAAGCAAGTCAAACATTTCCGCTTGAGTACACTATTGTATCAAAATGAACACTTATCCGCAGTTGACCTTGTAGATGACAAGCCC
+
A1>A>AFA@DDBG1BB1FBFG1BDDDDBF0FFFCAAEHFGHHHGG?/A00BBB/B/B12DD2DF2D2BDF21BDG11D1BF@BF1B/BB1BB/?BB0BGHBBG01@BF@>//@E////?/00///??1?F1>-<00=00.<C...</.-;..::090;00;/C00//90..9//0;000;.0;0;0;:99-;///;9;//////99//::///:/;9-;F;BB/-9@--//9/;;F/BF/B/9/9/9---;
@M05620:37:000000000-D9766:1:1101:22347:13922 1:N:0:49
AGTGCCAGCTCTCAATCGCACAGGGGACCCAGGGCCTGGCCCCTCCATCCAGAAAACCTATGACCTCACCCGCTACCTGGAGCACCAACTCCGCAGCTTGGCTGGGACCTATGTGAGTATCCAGCGTAGGAATCTGGGAGTTGGGGAGGAGTGAGGAGTTGGGGAAAGACAGTCCTAACCGTGGAGGGTTCTGGTAAATGATGGGGTGAGGAGGGGCTCTTTGGCTCCCACCAGTCCCCCTGTCTGGTCTA
+
>A>1>BFFAFFFG1GGGFGCECHGGGEEAEGHFEGE/FGH0GEFGGHHHHHHFHHBGGHGHHFHHFGHHHHCE>EEHHFH0FHHHH0>EGDCEGGEEHHHGHHGGGHGGHHHHHHHHGHHHHHHHGGCGGHFHHHHHH0FGHHGGGEGGCEHH0GHCE/CHHGGGGHHGHHHHHHHHHHHGFGGFGGG9AGGGGFGGGGGGGGGGGF@FFFFFB@?@@?FFFFFFFF-EFFFFFFFFFFF@FFFFFFFFFF
@M05620:37:000000000-D9766:1:1101:19110:13939 1:N:0:49
AGTGCCAGCTCTCAATCGCACAGGGGACCCAGGGCCTGGCCCCTCCATCCAGAAAACCTATGACCTCACCCGCTACCTGGAGCACCAACTCCGCAGCTTGGCTGGGACCTATGTGAGTATCCAGCGTAGGAATCTGGGAGTTGGGGAGGAGTGAGGAGTTGGGGAAAGACAGTCCTAACCGTGGAGGGTTCTGGTAAATGATGGGGTGAGGAGGGGCTCTTTGGCTCCCACCAGTCCCCCTGTCTGGTCTA
+
ABAAAFFFBFFFGDGGGGGCGEHFGEEGGGHHFGEEFFHHGHGEGGFHHHFHHFFFGGCGGFFHHFGHHHFEE/>EHGGGBBGHHH1?EHHFEGEGGHGHCFHGGGHHGHGGFFGFF1FGGHDGHCFEDGFHFHFHHG0FEFFFCC<@GDDGG0<CGGGFGFGCCDEFHHFGHHHHGHHHGAEBAEDGCFGGFGGGFFFFGGFGGB99AF?FFFBBBBFFFFFFFFFFFEFDEFFFFFEDBFBFFFFFFFB
@M05620:37:000000000-D9766:1:1101:15175:13942 1:N:0:49
AGTGCCAGCTCTCAATCGCACAGGGGACCCAGGGCCTGGCCCCTCCATCCAGAAAACCTATGACCTCACCCGCTACCTGGAGCACCAACTCCGCAGCTTGGCTGGGACCTATGTGAGTATCCAGCGTAGGAATCTGGGAGTTGGGGAGGAGTGAGGAGTTGGGGAAAGACAGTCCTAACCGTGGAGGGTTCTGGTAAATGATGGGGTGAGGAGGGGCTCTTTGGCTCCCACCAGTCCCCCTGTCTGGTCTA
+
BBBBBFFFBFFFGGGGGGGGGGHHGGGGGGHHGGGGGGHHHHGGGGGHHHFHHHHHHGHHHHHHHGHHHHHGGEEGHHHHGGHHHHHHGHHHGGGGGHHHGHHGGGGHGHHHHHHHHHHHHHHHHGGGGGHHHHHHHHFGGHHHGGGGGGFHHGHHHGHHHHGGGDHHHHHHHHHHHHHHGGGGGGGGGGGGGGGGGGGGGGGGGGFFFFFFFFFFFFFFFFFFFFFFFFFFFFFFFFFFFFFFFFFFFFB
@M05620:37:000000000-D9766:1:1101:22355:13943 1:N:0:49
AGTGCCAGCTCTCAATCGCACAGGGGACCCAGGGCCCGGCCCCTCCATCCAGAAAACCTATGACCTCACCCGCTACCTGGAGCACCAACTCCGCAGCTTGGCTGGGACCTATGTGAGTATCCAGCGTAGGAATCTGGGAGTTGGGGAGGAGTGAGGAGTTGGGGAAAGACAGTCCTAACCGTGGAGGGTTCTGGTAAATGATGGGGTGAGGAGGGGCTCTTTGGCTCCCACCAGTCCCCCTGTCTGGTCTA
+
>>AAAFFBAFFFF4BFGAAAAA4ABABEEGCHG2BB22AAAEGHGGF5GFBEBFHGFEC3F3DFHF3FGHAEEGC>GFFBBGB???0??33BE>/<EBGHCFHC?CGHGHHHHHHFHFFH22@GGC/?<?GHEGHHGHFG>FGH-CCD?EGHHFGHH.G/:/;:CAEHFFFGBBFFFGFG@AABGGGG.CFFGFCFFFFFFBFFAFFBEFFFFD-9=;;FFF//;BF..BADEAF/BF..BEFFFFFB9B;
@M05620:37:000000000-D9766:1:1101:15484:13949 1:N:0:49
ACCACACCTTCTACAATGCGCTGCGTGTGGCTCCCGAGGAGCACCCCGTGCTGCTGACCGAGGCCCCCCTGAACCCCAAGGCCAACCGCGAGAAGATGACCCAGGTGAGTGGCCCGCTACCTCTTCTGGTGGCCGCCTCCCTCCTTCCTGGCCTCCCGGAGCTGCGCCCTTTCTCACTGGTTCTCTCTTCTGCCGTTTTCCGTAGGACTCTCTTCTCTGACCTGAGTCTCCTTTGGAACTCTGCAGGTTCT
+
AAA?AAA>>CFFGGFDEG1AE0FEEEE00AF0BFFEGCGGGHCFFEEEEE/FBGGHHGFCEEGFGGGGGGGEGHHGGE/FFHHHHG?C@C/CCCF11?GGHHEGCCFFGHHFCFF@-ACGH0DGHFF0<=CACHCGAEGHGFGBBFG/9FGG.C.EEBG-AAFFF@??@@/9BFFFFF/B:FF/BBBFFFBFFF@BF/AFF-:ABBFFBFFFFB:FFF/;:BFF/FBF/FF9FFFEFFFBFFFFFFFFFFF
@M05620:37:000000000-D9766:1:1101:9354:13972 1:N:0:49
AGTGCCAGCTCTCAATCGCACAGGGGACCCAGGGCCTGGCCCCTCCATCCAGAAAACCTATGACCTCACCCGCTACCTGGAGCACCAACTCCGCAGCTTGGCTGGGACCTATGTGAGTATCCAGCGTAGGAATCTGGGAGTTGGGGAGGAGTGAGGAGTTGGGGAAAGACAGTCCTAACCGTGGAGGGTTCTGGTAAATGATGGGGTGAGGAGGGGCTCTTTGGCTCCCACCAGTCCCCCTGTCTGGTCTA
+
>>AA>B5FBFBBG4BBFAAFAABFBAEEGECFGGEEFFGGGGEHGGBGHGBFHBGHFEHHHBGHBFBEFHHEEGCEGGFBFGB1B?1F?BGHGE/EEBGHGGHGGGHHGHHHHHHDFBFGHHDGHG?BBCFBF@GHFFFG?GHFFFAC@DCGHDGHFCGFHGGGEACGBCFGCGGFFFGHC.9?AEGG99AFGGFFGGFFFFFFEGF@EFFFFFFFF@FFFFFBFFFFFBADFFFFFFFFFFFFFBFBBF9
@M05620:37:000000000-D9766:1:1101:9339:13985 1:N:0:49
AGTGCCAGCTCTCAATCGCACAGGGGACCCAGGGCCTGGCCCCTCCATCCAGAAAACCTATGACCTCACCCGCTACCTGGAGCACCAACTCCGCAGCTTGGCTGGGACCTATGTGAGTATCCAGCGTAGGAATCTGGGAGTTGGGGAGGAGTGAGGAGTTGGGGAAAGACAGTCCTAACCGTGGAGGGTTCTGGTAAATGATGGGGTGAGGAGGGGCTCTTTGGCTCCCACCAGTCCCCCTGTCTGGTCTA
+
ABBAAFFFBFFFGGGGGGGGGGHHGGGGGGHHFFGGGGHHHHGHGGHHHHHHHHHHHGHHHHHHHHHHHHHGGEGGHHHHBFGHHHCFEHHHGGGGGHHHGHHGGGHHGHHHHHHHHHHHHHHHHGGGGGHHHHHHHHFGGHHHGGFGGEEHHGHHHGHHHHGGFGHHHHHHHHHHHHHHGGGGGGGGGGGGGGGGGGGGGGGGGGFFFFFFFFFFFFFFFFFFFFFFFFFFFFFFFFFFFFFFFFFFFFF
@M05620:37:000000000-D9766:1:1101:11749:14010 1:N:0:49
ACCACACCTTCTACAATGAGCTGCGAGCGGCTCACGAGAAGCCGCCCGTGCTGCTGACCGAGGCCCCGCCGACCCCCAAGGCCAACCGCGCGAAGATGACCCAGGTGAGTGGCCCGCTACCTCTTCTGGTGGCCGCCTCCCTCCTTCCTGGCCTCCCGGAGCTGCGCCCTTTCTCACTGGTTCTCTCTTCTGCCGTTTTCCGTAGGACTCTCTTCTCTGACCTGCGTCTCCTTTGGAACTCTGCAGGTTCT
+
>111>11>BFFD3BG13BGBD1EFC0A0000A/1BAEE//010//AAE/?E/1B1B1F0EE///??E////////?>B<G//FF///<<A///--.=111<<.=</<D.<0..<GCCCGCHFCFBBF0FBB.9F-:99.9CFBCBB0/B/F?ABAA9A--@?FF/>;9-9/9BBFBF//-9B/B/B//BFBFFF@-99A//9BABFFFBB9/9/BBFFB9;BFF-99@A-FBBFF//:BFFFFFBFFFFFB
@M05620:37:000000000-D9766:1:1101:17679:14013 1:N:0:49
ACCACACCTTCTACAATGAGCTGCGTGTGGCTCCCGAGGAGCACCCCGTGCTGCTGACCGAGGCCCCCCTGAACCCCAAGGCCAACCGCGAGAAGATGACCCAGGTGAGTGGCCCGCTACCTCTTCTGGTGGCCGCCTCCCTCCTTCCTGGCCTCCCGGAGCTGCGCCCTTTCTCACTGGTTCTCTCTTCTGCCGTTTTCCGTAGGACTCTCTTCTCTGACCTGAGTCTCCTTTGGAACTCTGCAGGTTCT
+
BCCCCCCCFFFFGGGGGGGGGGHHGEGFGGHHHGGGGGGGGHHHHGGGGGGGHHHHHHHGGGGGGGGGGGGHHHHGGGGHGHHHHGGGGGGGGGHHHHHHHHHHGHHHHHHGGHHGGGGGHHHHHHHHHHHGHHGGGGGHGHHGHGGGGGGGGGGGGGGGGGGGGGFFFFFFFFFFFFFFFFFFFFFFFFFFFFFFFFFFFFFFFFFFFFFFFFFFFFFFFFFFFFFBFFFFFFFFFFFFFFFFFFFFFFF
@M05620:37:000000000-D9766:1:1101:22654:14013 1:N:0:49
AGTGCCAGCTCTCAATCGCACAGGGGACCCAGGGCCTGGCCCCTCCATCCAGAAAACCTATGACCTCACCCGCTACCTGGAGCACCAACTCCGCAGCTTGGCTGGGACCTATGTGAGTATCCAGCGTAGGAATCTGGGAGTTGGGGAGGAGTGAGGAGTTGGGGAAAGACAGTCCTAACCGTGGAGGGTTCTGGTAAATGATGGGGTGAGGAGGGGCTCTTTGGCTCCCACCAGTCCCCCTGTCTGGTCTA
+
ABBBCFFFCFFFGGGGGGGGGGHHGGGGGGHHGGGGGGHHHHGHGGGHHHHHHHHHHGHHHHHHHHHHHHGGGEGGHHHHHHFHHHHHGHHHGGGGGHHHGHFGGGHHGHHHHHFFHGHHHHHHGGEGGGHHHHHHHHHGDHHHGGGGGGGHHHHHHGHHHHGGGGHHGHGHHHHGHHHHGGGGGGGGEGGGGGGGGGGGGGGGGGFFFFFFFFFFFFFFFFFFFFFEFFFFFFFFFFFFFFFFFFFFFFB
@M05620:37:000000000-D9766:1:1101:4120:14029 1:N:0:49
ACCACACCTTCTACAATGAGCTGCGTGTGGCTCCCGAGGAGCACCCCGTGCTGCTGACCGAGGCCCCCCTGAACCCCAAGGCCAACCGCGAGAAGATGACCCAGGTGAGTGGCCCGCTACCTCTTCTGGTGGCCGCCTCCCTCCTTCCTGGCCTCCCGGAGCTGCGCCCTTTCTCACTGGTTCTCTCTTCTGCCGTTTTCCGTAGGACTCTCTTCTCTGACCTGAGTCTACTTTGGAACTCTGCAGGTTCT
+
BBBBBBBBFFFFGGGFGGGGGGHHGGGFAEHHHGGGGGGGGHHHHGGGAEGGHHHGHHHGGGGGGGGGGGGHHHHGGGGHGHHHHGGGGGGGGGHHHHHHHHHHGHHHHHHGGHHGGGGGHHHHHHHHHHHGHHGGGGGHGHHGHGGGGGGGGGGGGGGFCGGGGGFFFFFFFFFFFFFFFFFFFFFFFFFFFFFFFFFFFFFFFFFFFFFFFFFFFFFFFFFFFFFFFFFFFFFFFFFFFFFFFFFFFFF
@M05620:37:000000000-D9766:1:1101:21631:14034 1:N:0:49
ACCACACCTTCTACAATGAGCTGCGTGTGGCTCCCGAGGAGCACCCCGTGCTGCTGACCGAGGCCCCCCTGAACCCCAAGGCCAACCGCGAGAAGATGACCCAGGTGAGTGGCCCGCTACCTCTTCTGGTGGCCGCCTCCCTCCTTCCTGGCCTCCCGGAGCTGCGCCCTTTCTCACTGGTTCTCTCTTCTGCCGTTTTCCGTAGGACTCTCTTCTCTGACCTGAGTCTCCTTTGGAACTCTGCAGGTTTA
+
BBBABBBBFFFFGGGGFGGFGFHGGBAAA2GGAFGEAEGGGHHGHGGGEEFGFHHFHHFF@GCGG1EGGFGCHFHGGGAHCAHHHGE<DGB<BGFG>GD<GHHHGHHHFGDAFGFGGGGGHHHHHHHFHHFGHHFFGFAGFHGGGGGGGFGFFBFGFGGAGBFGF?>D;B9BFFFFFFBFFFFFFFFFFFFFFFFDFFFFFFFFFFFFFFFFFFFFFFFFFFFFFBFFFFFFFFFFFFFFFFFFBFFFFFB
@M05620:37:000000000-D9766:1:1101:12291:14036 1:N:0:49
AGTGCCAGCTCTCAATCGCACAGGGGACCCAGGGCCTGGCCCCTCCATCCAGAAAACCTATGACCTCACCCGCTACCTGGAGCACCAACTCCGCAGCTTGGCTGGGACCTATGTGAGTATCCAGCGTAGGAATCTGGGAGTTGGGGAGGAGTGAGGAGTTGGGGAAAGACAGTCCTAACCGTGGAGGGTTCTGGTAAATGATGGGGTGAGGAGGGGCTCTTTGGCTCCCACCAGTCCCCCTGTCTGGTCTA
+
1>AAAFFFAFFFGGGGFFG1EEHAFEEEGGGHGEFGFGHHHFEFEGHHHG1G1B1BFEHGHF2DGE@GGHHEE>EG0GFGHGHHHHFHGHHHGE/>EGHHGHHGGGHHGHHHHHHHHFHHHHHHHGFGGGHHHHHHHHHGGHHHGGGGGGGHHHHHHGHHHHGGGGHHHHHHHHHHHHHHGGGGGGGGCFGGGGGGGGGGGGGGGGF@FFFFFF@@@?FFEFFFFFFEFFFFFFFFFFFB@FFFFFFFFFF
@M05620:37:000000000-D9766:1:1101:5039:14063 1:N:0:49
AGTGCCAGCTCTCAATCGCACAGGGGACCCAGGGCCTGGCCCCTCCATCCAGAAAACCTATGACCTCACCCGCTACCTGGAGCACCAACTCCGCAGCCTGGCTGGGACCTATGTGAGTATCCAGCGTAGGAATCTGGGAGTTGGGGAGGAGTGAGGAGTTGGGGAAAGACAGTCCTAACCGTGGAGGGTTCTGGTAAATGATGGGGTGAGGAGGGGCTCTTTGGCCCCCACCAGTCCCCCTGTCTGTTCTT
+
A1>>AFDFAFFFFGGDDFFEGCHAFGEGAEAGEEEA/BF0AG//EFHHBEFG1F1BAEAFGHBHHHHHHFCE>EEGHFFGFFHHAFHEGBGFE//EE/BFHAC?E/<<C<FG1GDG1GDGDG2GCC?<</1F<???10F<CH11<@A@<A.<.=DCFCGFDGC-CA:.GHHF:0G0C0GF9EA?BEBG;..C00CFE0F0B;0C.;A--99/9-@;@;-/:///:/;-9@--9-/;FF-;-AB9B//:/9/
@M05620:37:000000000-D9766:1:1101:2967:14073 1:N:0:49
ACCACACCTTCTACAATGAGCTGCGTGTGGCTCCCGAGGAGCACCCCGTGCTGCTGACCGAGGCCCCCCTGAACCCCAAGGCCAACCGCGAGAAGATGACCCAGGTGAGTGGCCCGCTACCTCTTCTGGTGGCCGCCTCCCTCCTTCCTGGCCTCCCGGCGCTGCGCCCTTTCTCACTGGTTCTCTCTTCTGCCGTTTTCCGTAGGACTCTCTTCTCTGACCTGAGTCTCCTTTGGAACTCTGCAGGTTCT
+
>>AAA1>AFFFF3GG13FF1B1AEE0BEF0FGHGCF?AAEEHHHEEGGAFGGEFGHDEGEEFEEEEEEGGGFHHHGGGGHGHHHHGGGGGGGCFHFHHHHGHHA/?GFGB<FEHGCGGCCHGHFHHDDG0/AGHGGGGGHGHHGHGGGGFFGGGGGG.9-;A@@F@?F@@FFFFFFFFFF/BFFFFFFFFFFFF<BFFFFFFFFF-BFFFBFFFFFFFFFFFFFBFFFFFFFFFFFFFFFFFFFFF?AFFF
@M05620:37:000000000-D9766:1:1101:5023:14078 1:N:0:49
AGTGCCAGCTCTCAATCGCACAGGGGACCCAGGGCCTGGCCCCTCCATCCAGAAAACCTATGACCTCACCCGCTACCTGGAGCACCAACTCCGCAGCTTGGCTGGGACCTATGTGCGTATCACGCGTCGGACTCTGGGGTTGGGGAGGGCGTACGGCGTTGGGGAACGCCGGTCCTACCCGGGGGGGGTTCTGGAAAATGATGGGGTGGGAGGGGGCTTTTTGGCTCCCCCCGGTCCCCCTGTCTGGCCTA
+
AAA>AFFFCFFFGEGGGGFAEFHHG?FEFBGHABEEFGHHHHGHGGHGHHHHHHHBGGHHHHHHHFGHHHHGG>EGHHHH2BFHHH11?GGFEGCGEHGHGHHGGGHHGHHHHH33<?/?F22/0<//>/A--<<FH0-.=-<CG.-;-.;:--;.-:A?CGG-;:..;---;;@0FBF9.-;--;C-@@ABFF0BF:000;BFFD.--;..;CF-=-.;F0C;B0;E..;--;-;CFF?=ABBBF/0.0/
@M05620:37:000000000-D9766:1:1101:5521:14087 1:N:0:49
ACCACACCTTCTACAATGAGCTGCGTGTGGCTCCCGAGGAGCACCCCGTGCTGCTGACCGAGGCCCCCCTGAACCCCAAGGCCAACCGCGAGAAGACGACCCAGGTGAGTGGCCCGCTACCTCTTCTGGTGGCCGCCTCCCTCCTTCCTGGCCTCCCGGAGCTGCGCCCTCTCTCACTGGTTCTCTCTTCTGCCGTTTTCCGTAGGACTCTCTTCTCTGACCTGAGTCTCCTTTGGAACTCTGCAGGTTCT
+
BBBBBBBBFFFFGFGGGGGGGGHHGGFEHGHHHGFGGGEEGHHHHGGGEFGGHHGGHHGGGGGGGFGGGGGFHHHGGGGHGHHHFFGGGGGGGGHH2<CCCCGEGHHHA<1FFAGCDGGCHFHHGHHHFGGAGFGGGGGGGGGGGGBFFFFGGFGGGDC?BF.FFFFDB@..;BFFFFFFBFFFFFFFFFFFFFF..;E/BDFFBAFFFFFFFFFFFFFFFFFF/B9BBBFB/99/FFF/;FFFF/FAFFF
@M05620:37:000000000-D9766:1:1101:10973:14094 1:N:0:49
ACCACACCTTCTACAATGAGCTGCGTGTGGCTCCCGAGGAGCACCCCGTGCTGCTGACCGAGGCCCCCCTGAACCCCAAGGCCAACCGCGAGAAGATGACCCAGGTGAGTGGCCCGCTACCTCTTCTGGTGGCCGCCTCCCTCCTTCCTGGCCTCCCGGAGCTGCGCCCTTTCTCACTGGTTCTCTCTTCTGCCGTTTTCCGTAGGACTCTCTTCTCTGACCTGAGTCTCCTTTGGAACTCTGCAGGTTCT
+
BBBBBBBBFFFFGGGGGGGFGGHHGGGEHEHHFGGFGGGGGHHHHGGGFEGGHHHHHHGGGGGGGGGGGGGHHHHGGGGHGHHHHGGGGGGGGGGHFHHHHHHHGHHHGHHGGHHGGGGGHHHHHHHHHHHGHHGGGGGHGHHGHGGGGGGGGGGGGGGGGGGGGGFFFFFFFFFFFFFFFFFFFFFFFFFFFFFFFFFFFFFFFFFFFFFFFFFFFFFFFFFFFFFFFFFFFFFFFFFFFFFFFFFFFFF
@M05620:37:000000000-D9766:1:1101:12293:14105 1:N:0:49
ACCACACCTTCTACAATGAGCTGCGTGTGGCTCCCGAGGAGCACCCCGTGCTGCTGACCGAGGCCCCCCTGAACCCCAAGGCCAACCGCGAGAAGATGACCCAGGTGAGTGGCCCGCTACCTCTTCTGGTGGCCGCCTCCCTCCTTCCTGGCCTCCCGGAGCTGCGCCCTTTCTCACTGGTTCTCTCTTCTGCCGTTTTCCGTAGGACTCTCTTCTCTGACCTGAGTCTCCTTTGGAACTCTGCAGGTTCT
+
BBBABBBBFFFFGGGGGGGGGGHHGGGGHDHHFGGGGGGGGHHHHGGGGEGGHHHHHHHGGGGGGGGGGGGHHFHGGGGHGHHHHGGFGGGGGGHHFHHHHHHHGHHHHHHGGHHGGGGGHHHHHHHHHHGGHHGGGGGHGHHGHGGGGGGGGGGGGGGGGGGGGGFFFFFFFFFFFFFFFFFFFFFFFFFFFFFFFFFFFFFFDFFFFFFFFFFFFFFFFFFFEFFFFFFFFFFFFFFFFFFFFFFFFFF
@M05620:37:000000000-D9766:1:1101:12392:14115 1:N:0:49
ACCACACCTTCTACAATGAGCTGCGTGTGGCTCCCGAGGAGCACCCCGTGCTGCTGACCGAGGCCCCCCTGAACCCCAAGGCCAACCGCGAGAAGATGACCCAGGTGAGTGGCCCGCTACCTCTTCTGGTGGCCGCCTCCCTCCTTCCTGGCCTCCCGGAGCTGCGCCCTTTCTCACTGGTTCTCTCTTCTGCCGTTTTCCGTAGGACTCTCTTCTCTGACCTGAGTCTCCTTTGGAACTCTGCAGGTTCT
+
CCCCCCCCFFFFGGGGGGGGGGHHGGGEGEGHHGGGGGGGGHHHHGGGEEGGHHHFHHHGGGGGGGGGGGGGHHHGGGGHGGHHHGGGGGGGGGHGFHGHHHGHGHHHGHHGGHGDFGGGHHHHHHHHHHHGHHGGGGGHGHHGHGGGGGGGGGGGGGGGGGGGGGFFFFFFFFFFFFFFFFFFFFFFFFFFFFFD?FFFFFFFFFFFFFFFFFFFFFFFFFFFFFFFFFFFFFFFFFFFFFFFFFFFFFF
@M05620:37:000000000-D9766:1:1101:12306:14118 1:N:0:49
ACCACACCTTCTACAATGAGCTGCGTGTGGCTCCCGAGGAGCACCCCGTGCTGCTGACCGAGGCCCCCCTGAACCCCAAGGCCAACCGCGAGAAGATGACCCAGGTGAGTGGCCCGCTACCTCTTCTGGTGGCCGCCTCCCTCCTTCCTTGCCTCCCGGAGCTGCGCCCCTTCTCACTTGTTCTCTCCTCTGCCGTTTTTCGTAGGACCCTCTTTCCTGACCTGAGTCTCCTTTTGAACCCTGCAGGTTCT
+
BBBBBBBBFFFFGFGGGGGGGGHHGGGFHGHHHGGGGGGGGHHHHGGGGGGGHHHHHHHGGGGGGGGGGGGHHHHGGGGHGHHHHGGGGG<DFGHHHHHBHHE/FCBDAF1FFGH-<-<>G0<0=000<=/CCG--A..;E//;/C0C00;9C00;E.A---./;--;B-;F.//9;//;/;//////;.///;-.;FE.B-...9//../..://////;B9././//9;/;F/;.;/....../;:F//
@M05620:37:000000000-D9766:1:1101:18242:14137 1:N:0:49
AGTGCCAGCTCTCAATCGCACAGGGGACCCAGGGCCTGGCCCCTCCATCCAGAAAACCTATGACCTCACCCGCTACCTGGAGCACCAACTCCGCAGCTTGGCTGGGACCTATGTGAGTATCCAGCGTAGGAATCTGGGAGTTGGGGAGGAGTGAGGAGTTGGGGAAAGACAGTCCTAACCGTGGAGGGTTCTGGTAAATGATGGGGTGAGGAGGGGCTCTTTGGCTCCCACCAGTCCCCCTGTCTGGTCTA
+
ABABAFF@>FFFGFGGCFECEEHDGGDEGGHH22EEAFHHFHGFGGH5GFHHHHGHHGHFGGGHHFGGHG1EG/>EHFFGBBGHHH1FEH3FEEC/>GFGDHHGGGHHGHHHFFHHH3FGHHHHGGDFGGFHHHHGHHGFFHHHGGFGGGGHHEHGHGGGHHGGGGHHHHHHHHHHHHHHGGGGGGGG.AFGGGGGGGGGGGGGG.:@EFFFFFF=BDFFFFFFFFF.AFFFFFFFFFFFFFFFFFFFFFB
@M05620:37:000000000-D9766:1:1101:8110:14145 1:N:0:49
ACCACACCTTCTACAATGAGCTGCGTGTGGCTCCCGAGGAGCACCCCGTGCTGCTGACCGAGGCCCCCCTGAACCCCAAGGCCAACCGCGAGAAGATGACCCAGGTGAGTGGCCCGCTACCTCTTCTGGTGGCCGCCTCCCTCCTTCCTGGCCTCCCGGAGCTGCGCCCTTTCTCACTGGTTCTCTCTTCTGCCGTTTTCCGTAGGACTCTCTTCTCTGACCTGAGTCTCCTTTGGAACTCTGCAGGTTCT
+
AAA1>AAAFFFFGFGF3FGDGFHHGEABF0BF1BFAEGGGGHHHHGGGCEEGHHHFHHHGCGGGGAGGGGG0G>GGGGEH//GHHGA/>CC@CGHHBFDGHHHHGHHHHHFGGHHCGGGGHHGHHHHBGGGCHHGGGGCHGHHGHGGGGBBFGFGGGG@GGGGGG@@F?@/;FFFFFFFFFFFFFFFFFFFFFF?FFFFFFFFFFFFFFFFFFFFFFFFFFFFFFFFFFFFFFFFFFFFFFFFFFFFFFFF
@M05620:37:000000000-D9766:1:1101:1904:14164 1:N:0:49
AGTTCCAGCTCTCCATCGCACAGGGTCCCAAGTGCATGGCCCCTCCATCCAGAAACCCTATGACCGCACCCGCTACCTGGCGCACCCCCTCCGCAGCTTGGCTGGGACCTCTGTGAGTATCCAGCGTCGGCCTCTGGGAGTTGGCGTGGCGTGCGGAGTTGGGGCCCGCCCGTACTAACCGTGGCGGGTTCTGGTAAATGAAGGGGTGAGGAGGGGCTCTTTGGCTCCCACCAGACCCCCTGTCTGGTCTA
+
>>>3>BFBFFFFGGGB5AA2A2GFGB4A44BABAD55DFHGHGFEGGHHBBFBGH3BEGG3B5GH0AAEEE0>0>>GD3B1>?>EGG/>EG>>E/<>B3B/BFFG??GFG?GFF221>>@GF210<?<>>-.CGGGBC0.>C<C/<.<ADGGGGCG--;/;F-A.--:A@-@9-AE//99-;9B-@B-;AFFFFBB//9B9/;F.9DB?AF/9A-9@-ABFFBFF/BAF.AA.A.;E.DBB.99FBF9BB;
@M05620:37:000000000-D9766:1:1101:7017:14198 1:N:0:49
AGTGCCAGCTCTCAATCGCACAGGGGACCCAGGGCCTGGCCCCTCCATCCAGAAAACCTATTACCTCACCCGCTACCTGGAGCACCAACTCCGCAGCTTGGCTGGGACCTATGTGAGTATCCAGCGTAGGAATCTGGGAGTTGGGGAGGAGTGAGGAGTTGGGGAAAGACAGTCCTAACCGTGGAGGGTTCTGGTAAATGATGGGGTGAGGAGGGGCTCTTTGGCTCCCACCAGTCCCCCTGTCTGGTCTA
+
1>AAAB1FAFBDF1BFGAAFAAAB0AAEGGCHGGEEFAABFAEGEE0AGGFFH0FGBBFGG1BDBDB1BFGEEG?>BFFBBFB/>?0??>FFE?/EEBGHGBG??EFHGCFHHHHFFBDGBF>DGG?CBCFFG@GHGGFG?FFFGCECCCEHF0GHF<CGHHGGEAAGFGHF<0CFCFGH@9;??EB@.;.FGG;;FG0F0;;CEBF@-AFFBF@?@9AFFBFBFFFEFB-AE-;BFFFB@EFFFFBB;9;
@M05620:37:000000000-D9766:1:1101:20144:14200 1:N:0:49
AGTGCCAGCTCTCAATCGCACAGGGGACCCAGGGCCTGGCCCCTCCATCCAGAAAACCTATGACCTCACCCGCTACCTGGAGCACCAACTCCGCAGCTTGGCTGGGACCTATGTGAGTATCCAGCGTAGGAATCTGGGAGTTGGGGAGGAGTGAGGAGTTGGGGAAAGACAGTCCTAACCGTGGAGGGGTCTGGTAAATGATGGGGTGAGGGGGGGCTCTTTGGCTCCCACCAGTCCCCCTGTCTGGTCTA
+
ABABAFFFBFFFGGGGGGFGGGHHGGGGGGHHGEGGAFHHHHGHGGHHHHHHGHHHHGHHHHGHHHHHHHHGGEFGHHHHGGHHHHHHGHHGEGGGGHHHGHHEEEHHGBGHHHHHHHGHHFHHHGDGGDHHHGHHHHHGGHHHGGGGGGFHHHHHHGCFHHGG.EHC////00;;:G/;-..=..;B-;9//C00CF0009;BFD.-..:.9;DD=::9FFFFB9/AE9.AA?BFFFFF=9/;///;B9/
@M05620:37:000000000-D9766:1:1101:11506:14208 1:N:0:49
AGTGCCAGCTCTCAATCGCACAGGGGACCCAGGGCCTGGCCCCTCCATCCAGAAAACCTATGACCTCACCCGCTACCTGGAGCACCAACTCCGCAGCTTGGCTGGGACCTATGTGAGTATCCAGCGTAGGAATCTGGGAGTTGGGGAGGAGTGAGGAGTTGGGGAAAGACAGTCCTAACCGTGGAGGGTTCTGGTAAATGATGGGGTGAGGAGGGGCTCTTTGGCTCCCACCAGTCCCCCTGTCTGGTCTA
+
BBBBBFFFBFFFGGGGGGFCEFHGGGGGGGHHGGGGGGHHHHGHGGHGHHHHGGHHHGHGGHHHHHHHHHHGGGGGHEHHHHHHHHHHGHHHGGGGGHHHGHHGGGHHGHHHHHHHHHHHHHHHHGGGGGHHHHHHHHHGGHHHGGGGGGGHGHHHHGHHHHGGGGHGGHHHHGHHHHHHGGGGGGGGDFGGGGGGGGFGGGGGGGFFFFFEFFFFFFFFFFFFFFFFFFFBEFFFFFFFFFFFFFFFFFF
@M05620:37:000000000-D9766:1:1101:4720:14222 1:N:0:49
AGTGCCAGCTCTCAATCGCACAGGGGACCCAGGGCCTGGCCCCTCCATCCAGAAAACCTATGACCTCACCCGCTACCTGGAGCACCAACTCCGCAGCTTGGCTGGGACCTATGTGAGTATCCAGCGTAGGAATCTGGGAGTTGGGGAGGAGTGAGGAGTTGGGGAAAGACAGTCCTAACCGTGGAGGGTTCTGGTAAATGATGGGGTGAGGAGGGGCTCTTTGGCTCCCACCAGTCCCCCTGTCTGGTCTA
+
CCCCCFFFCFFFGGGGGGGGGGHHGGGGGGHHGGGGGGHHHHGHGGHHHHHHHHHHHGHHHHHHHHHHHHHGGGGGHHHHHHHHHHHHGHHHGGGGGHHHGHHGGGHHGHHHHHHHHHHHHHHHHGGGGGHHHHHHHHHGGHHHGGGGGGGHHHHHHGHHHHGGGGHHHHHHHHHHHHHHGGGGGGGGFGGGGGGGGGGGHHHGGGFFFFFFFFFFFFFFFHHFFFFFFFFFFFFFFFFFFFFFHFFFFFF
@M05620:37:000000000-D9766:1:1101:7011:14225 1:N:0:49
AGTGCCAGCTCTCAATCGCACAGGGGACCCAGGGCCTGGCCCCTCCATCCAGAAAACCTATGACCTCACCCGCTACCTGGAGCACCAACTCCGCCGCTTGGCTGGGACCTATGTGAGTATCCAGCGTAGGAATCTGGGAGTTGGGGAGGAGTGAGGAGTTGGGGAAAGACAGTCCTAACCGTGGAGGGTTCTGGTAAATGATGGGGTGAGGAGGGGCTCTTTGGCTCCCACCAGTCCCCCTGTCTGGTCTA
+
>AAABFFFBFFFGGFGGFFCEEBCCEEGGGFGFGGEFAGHGHGDGGHHHHEF3FBGHEHHHHEHHHFHHHHGGGGGHHHHHHHGHFHHGGHHGG/>E>FFGHHEDGHFFGFFDGGHHFGHHHGHHGGAD?1GFHHHHGGC<GFGDDEGCGGHFHEFHGHHHGG-CEHFHHHHHHGGGFFFA9A?DFGG;.FGFBBFBFFBBBBFFADCEFFFFFAAB;9FFBBFB9/9EFFFF;:BFFAD-.BFF/;FBF/
@M05620:37:000000000-D9766:1:1101:9839:14226 1:N:0:49
AGTGCCAGCTCTCAATCGCACAGGGGACCCAGGGCCTGGCCCCTCCATCCAGAAAACCTATGACCTCACCCGCTACCTGGAGCACCAACTCCGCAGCTTGGCTGGGACCTATGTAAGTATCCAGCGTAGGAATCTGGGAGTTGGGGAGGAGTGAGGAGTTGGGGAAAGACAGTCCTAACCGTGGAGGGTTCTGGTAAATGATGGGGTGAGGAGGGGCTCTTTGGCTCCCACCAGTCCCCCTGTCTGGTCTA
+
CCCCCFFFDFFFGGGGGGGGGGHHGGGGGGHHGGGGGGHHHHGHGGHHHHHHHHHHHGHHHHHHHHHHHHHGGGGGHHHHHHHHHHHHGHHHGGGGGHHHGHHGGGHHGHHHHHHHHHHHHHHHHGGGGGHHHHHHHHHGGHHHGGGGGGGHHHHHHGHHHHGGGGHHHHHHHHHHHHHHGGGGGGGGGGGGGGGGGHGHGGGGGGFFFFFFFFFFFFFFFFHFFFFFFFFFFFFFFFFFFFFFHFFFFF0
@M05620:37:000000000-D9766:1:1101:9856:14236 1:N:0:49
AGTGCCAGCTCTCAATCGCACAGGGGACCCAGGGCCTGGCCCCTCCATCCAGAAAACCTATGACCTCACCCGCTACCTGGAGCACCAACTCCGCAGCTTGGCTGGGACCTATGTAAGTATCCAGCGTAGGAATCTGGGAGTTGGGGAGGAGTGAGGAGTTGGGGAAAGACAGTCCTAACCGTGGAGGGTTCTGGTAAATGATGGGGTGAGGAGGGGCTCTTTGGCTCCCACCAGTCCCCCTGTCTGGTCTA
+
BBBBBFFFBFFFGGGGGGGCECGHGFGGGFGGGGGGGGHHHHGHGGHHHHHHEHHGHGGHHHHHHHHHHHHGGGGGHFGHHHHHHHHHGHGHGGGGGHHHGGHGGGHHGHHHHHHFHHHHHFHHF@?BCDFHH2DHGHFGDFGHGGFGGCGHHGHHGGC/GHGFG?GFHHCBGCGHHHBCGEEGGGGA.;.9CFFFFBFFBBFGGG;@FFFFFFFFFFFFFFFEFFFFFFFFFFFFFFEACEFEFFFFBF/
@M05620:37:000000000-D9766:1:1101:3908:14251 1:N:0:49
ACCACACCTTCTACAATGAGCTGCGTGTGGCTCCCGAGGAGCACCCCGTGCTGCTGACCGAGGCCCCCCTGAACCCCAAGGCCAACCGCGAGAAGATGACCCAGGTGAGTGGCCCGCTACCTCTTCTGGTGGCCGCCTCCCTCCTTCCTGGCCTCCCGGAGCTGCGCCCTTTCTCACTGGTTCTCTCTTCTGCCGTTTTCCGTAGGACTCTCTTCTCTGACCTGAGTCTCCTTTGGAACTCTGCAGGTTCT
+
CCCCCCCCFFFFGGGGGGGGGGHHGAEEGGHHHGGEGGGGGHHHHGGGGEGGHHHHHHHGGGGGGFGGGGGBGFHGGGGHGHHHHGGGGGBDGGHHHHHHHHGHGH<<FGGFGHECCC-CHHHHFGHHHHHFHFCFGDGHGHHGHGGGGGCFGFGGGG?-;BGGGGFFFFFFFFF/BFFFFFFFFFFFFFFFFFFFFFFFFFFFFAFFFFFFFFFBFFFFFFFF/:BBFFFFFFFFFFFFFFFFFFFFFFF
@M05620:37:000000000-D9766:1:1101:27837:14259 1:N:0:49
ACCACACCTTCTACAATGCGCTGCGTGCGGCGCACGAGGAGCACCCCTTGCTGCCGACTGAGGCCCACCCGAACCCCGAGGCCAACTGTGCGGAGATGCCCAGGTGAGTGGCCCGCTACCTCTTCTGGTGGCCGCCTCCCTCCTTCCTGGCCTCCCGGCGCTGCGCCCTTTCTCACTGGTTCTCTCTTCTGCCGTTTTCCGTAGGACTCTCTTCTCTGCCCTGAGTCTCCTTTGGAACTCTGCAGGTTCTA
+
>A11AA1>BCFDAFG13EGEA0EFAAEE0A/AA/AA/E////B0/E/?0BFF110>/E//B1//?E//>//>EE<EG/B@CCGEE/002?F<////<<11<1.>><G01>.<<<CCC?CHHHHHHFHHFHCGF@-AECGGGGBFEFGGGGFGGGGGF@-;>@@B@@F?@FFFFFBBBFBFF//;FFFFBF9BF@AAFFFFBFAFFFFFFFFFFFF;BF/;EFF99;9/;F/FBFFFFF/BFFFFFFFFFFB
@M05620:37:000000000-D9766:1:1101:8800:14281 1:N:0:49
AGTGCCAGCTCTCAATCGCACAGGGGACCCAGGGCCTGGCCCCTCCATCCAGAAAACCTATGACCTCACCCGCTACCTGGAGCACCAACTCCGCAGCTTGGCTGGGACCTATGTGAGTATCCAGCGTAGGAATCTGGGAGTTGGGGAGGAGTGAGGAGTTGGGGAAAGACAGTCCTAACCGTGGAGGGTTCTGGTAAATGATGGGGTGAGGAGGGGCTCTTGGCTCCCACCAGTCCCCCCGGCTGGTCTAT
+
ABBAAFFFCFFFGGGGGGFCFGHHGGGGGGHH2EGGGGHHHHGHGGHGHHHHHHHHHGHGHHHHHHHHHHHGGEGGHHHHBFGHHHHHGHHHGGGGGHHHGHHGGGHHGHHHHHHHHHHHHHHHHGFGGGHHHHHHHHGFFHHHGGFFGDGHHHHHHGHHHHGGGGHHHHHHHHHHHHHHGGGGGGGGCFGGGGGGGGGGGGGGGGFFFFFFFFFFFFFFFBF/00;EFFF?A00;FFF------;/9000
@M05620:37:000000000-D9766:1:1101:3226:14298 1:N:0:49
ACCACACCTTCTAAAATGAGCTGCGGGCGGCTCTCGAGGAGCACCCCGTGCTGCTGACCGAGGCCCCCCTGAACCCCAAGGCCAACAGCGAGAAGATGACCCAGGTGCGTGGCCCGCTACCTATTCTGGTGGCCGCCTACCTCCTTCCTGGCCTCCCGGAGCTGCGCCATTTCTCACTGGTTCTCTCTTCTGCCGTTTTCCGTAGGACTCTCTTCTCTGACCTGCGTCTCCTTTGGAACTCTGCAGGTTCT
+
>>11>>A>1BBDEFFA3B11B1FGE0A0//AA/0BA1BA//B?>BEF>/?B?@GC@1F0>/>/>F/>>>//01<F/?//?//??GCF??>///C011>1FGGAFCGH1<<<-@G.-;:-:CG0CG:C0:;/.9:@A?C./CFGEFB9/B0;;F/;99:@9@-;B/--;;9/:9:F9//B-9BFFFFBFFFFFFF@-AF9F/BF?9-BFFFFFFB/;FFBBFFFFF@F?FFFFFFFEFFFF/BFFFFF9BFF
@M05620:37:000000000-D9766:1:1101:17852:14310 1:N:0:49
ACCACACCTTCTACAATGAGCTGCGTGTGGCTCCCGAGGAGCACCCCGTGCTGCTGACCGAGGCCCCCCTGAACCCCAAGGCCAACCGCGAGAAGATGACCCAGGTGAGTGGCCCGCTACCTCTTCTGGTGGCCGCCTCCCTCCTTCCTGGCCTCCCGGAGCTGCGCCCTTTCTCACTGGTTCTCTCTTCTGCCGTTTTCCGTAGGACTCTCTTCTCTGACCTGAGTCTCCTTTGGAACTCTGCAGGTTCT
+
BBBBBBBAFFFFGGGGGGAGGGHHGGGBFFHGHFFGDGGGGHHHHGGEEEGGHHHHHHHCFGGGGGGGGGGGHHHGGGGHGGHHHGGGGG/BCGHHGHHHHHEGGHHDGHFGGHGCGGGGHHHHHHHHHHHGHHGGGGGHGHHGHGGGGGGGGGGGGGGGA?FGGGFFFFFFFFFFFFFFFFFFFFFFFFFFFFFFFFFFFFFFFFFFFFFFFFFFFFFFFFFFBFFFFFFFFFFFFFFFFFFFFFFFFFF
@M05620:37:000000000-D9766:1:1101:9088:14317 1:N:0:49
ACCACACCTTCTACAATGAGCTGCGTGTGGCTCCCGAGGAGCACCCCGTGCTGCTGACCGAGGCCCCCCTGAACCCCAAGGCCAACCGCGAGAAGATGCCCAGGTGGGTGGCCCGCTTCCTCTTCTGGATGCCGCCTCCCTCCCTCCTGGCCTCCCGGAGCTTCCCCCTTTCTTCCTGGTTTTCTCTTCCGCCTTTTTCCGTAGGCCCCTCTTCTCCTACCTTACTCTCCTTTTGAACTCTGCAGTTTCTT
+
AAA?A1>ACFFFDEB1AGF1FGHHGFGGH0FC1FFCGGE?/GGHHGGGAEFGABFFGGHEEEGEGGGGGGFGFGHGGEEE/FHG/FG?CGGG?<GHFHF1GFAFB<//?A-<FF-<-.<<0<0D000<00<<C-:C..;:C/C.;/C/:/;F099E.:-;@./;/9;--9/:///////;B--////9//--;-99/:/;-/---/:--9--9//////;A9/9/////9/B9//-/::B9/////99///
@M05620:37:000000000-D9766:1:1101:16088:14318 1:N:0:49
ACCACACCTTCTACAATGAGCTGCGTGTGGCTCCCGAGGAGCACCCCGTGCTGCTGACCGAGGCCCCCCTGAACCCCAAGGCCAACCGCGAGAAGATGACCCAGGTGAGTGGCCCGCTACCTCTTCTGGTGGCCGCCTCCCTCCTTCCTGGCCTCCCGGAGCTGCGCCCTTTCTCACTGGTTCTCTCTTCTGCCGTTTTCCGTAGGACTCTCTTCTCTGACCTGAGTCTCCTTTGGAACTCTGCAGGTTCT
+
BCCBBABBFFFFGGGGGGGGGGHHGEGFHGHHHGGGGGGGGHHHHGGGFGGGHHHHHHHGGGGGGGGGGGGGHHHGGGGHGHHHGGGGGG@CFGHHGHHHHHHHGHHHHHGGGHHGGGGGHHHHHHHHHHHGHHGCGGGHGHHGHGGGGGGGGGGGGGGGGGGGGGFFFFFFFFFFFFFFFFFFFFFFFFFFFFFFFFFFFFFFFFFFFFFFFFFFFFFBFFFFFFFFFFFFFFFFFFFFFFFFBFFFFFF
@M05620:37:000000000-D9766:1:1101:7053:14339 1:N:0:49
ACCACACCTTCTACAATGAGCTGCGTGTGGCTCCCGAGGAGCACCCCGTGCTGCTGACCGAGGCCCCCCTGAACCCCAAGGCCAACCGCGAGAAGATGACCCAGGTGAGTGGCCCGCTACCTCTTCTGGTGGCCGCCTCCCTCCTTCCTGGCCTCCCGGAGCTGCGCCCTTTCTCACTGGTTCTCTCTTCTGCCGTTTTCCGTAGGACTCTCTTCTCTGACCTGAGTCTCCTTTGGAACTCTGCAGGTTCT
+
BCCCCCCCFFFFGFGGGGGGGGHHGDGEHGHFHGGGGGGGGHGHHGGGEGGGHHHFHHHGFGCGGGGGGGGGHHHGGGGHGHHHHGFGGGGGCGHGFHEHHHEHFHHGHHGGGHHGGGGGHHHHHHHHGHHGHHGGGGGHGFHGFGGGGBFGGGGGG?FDGGGGGAFFFDBFFFFFFFFFFFFFFFFFFFFFFFFDDFFFFFFFAAFFFFFFFFFFFFFFFFFFFBFFFFFFFFFFFFFFFFFFFFFFFFF
@M05620:37:000000000-D9766:1:1101:18935:14363 1:N:0:49
AGTGCCAGCTCTCAATCGCACAGGGGACCCAGGGCCTGGCCCCTCCATCCAGAAAACCTATGACCTCACCCGCTACCTGGAGCACCAACTACGCAGCTTGGCTGGGACCTATGTGAGTATCCAGCGTAGGAATCTGGGAGTTGGGGAGGAGTGAGGAGTTGGGGAAAGACAGTCCTAACCGTGGAGGGTTCTGGTAAATGATGGGGTGAGGAGGGGCTCTTTGGCTCCCACCAGTCCCCCTGTCTGGTCTA
+
ABABBFF4AFFFGGGGGGCGGGHHGGGGGGHHG2EGGGHHHHGHGGH5FGHHHHHHHGHBGHHHHHHHHHHGGGGGHGHHHHHHHHHHGH3FEGGEGHHHGH3?EFHHGHHHHHDGHHHHHHHHHGGGGGHHHHHHHHHGGHHHGGGGGGGHHHHHHGHGH/<AGGHHHHHHHHHHHHHGGGGGGGGGEGGGGGGGGGGGGGG0EGFBFFFFFF-BBBFFFFFFFFFFFFFFFFFFFFFFBFFFFFFFFF/
@M05620:37:000000000-D9766:1:1101:20520:14364 1:N:0:49
ACCACACCTTCTACAATGAGCTGCGTGTGGCTCCCGAGGAGCACCCCGTGCTGCTGACCGAGGCCCCCCTGAACCCCAAGGCCAACCGCGAGAAGATGACCCAGGTGAGTGGCCCGCTACCTCTTCTGGTGGCCGCCTCCCTCCTTCCTGGCCTCCCGGAGCTGCGCCCTTTCTCACTGGTTCTCTCTTCTGCCGTTTTCCGTAGGACTCTCTTCTCTGACCTGCGTCTCCTTTGGAACTCTGCAGGTTCT
+
CCCCCCCCFFFFGGGGGG5BGGHHFEGEGGHHHGGGGGGGGHHHHGGEEFGGHHHHHHHEGGGGGGGGGGGHHHHGGGGHGHHHHGGGGG/>CGHHHHHHHHEHGHH1GGHGGHGGGGGGHHHHHGHHHHHGHHGGGGGHGHHGHGGGGGGGGGGGGGGGGGGGGGFFFFFFFFFFFFFFFFFFFFFFFFFFFFFFFFFFFFFFFFFFFFFFFFFFFFFFFFFF.@DFFFFFFFFFFFFFFFFFFFFFFFF
@M05620:37:000000000-D9766:1:1101:19427:14389 1:N:0:49
ACCACACCTTCTACAATGAGCTGCGTGTGGCTCCCGAGGAGCACCCCGTGCTGCTGACCGAGGCCCCCCTGAACCCCAAGGCCAACCGCGAGAAGATGACCCAGGTGAGTGGACCGCTACCTCTTCTGGCGGCCGCCTCCCTACTTCCTGGACTCCCGGAGCTGCGCCCTTTCTCACTGGTTCTCTCTTCTGCCGTTTTCCGTAGGACTCTCTTCTCTGAACTGAGTCTCCTTTGGAACTCTGCAGGTTCT
+
>>>>A1>AFFFD3GGDABGFFFFBEAAE0AGHGGFA0EE??HCGHGGG/AE/11BBGF0E?F/EF>>EGGFHHF/?EFG/?EHC//E<CCGC?/F111>GH0///?GHHHGG1GF@CGG-01<00=DDH0A?-;--;.;CEG0.;F00CF//.;B/;.99-9A/B-@-@@FFF/BBFFBFFF/BFF/BFFFFFF@FFFEFF-B-;BFFFF/FFF/9FFF/FF/B9FB////9;FF//9BFFFFFF/-;FFF
@M05620:37:000000000-D9766:1:1101:24044:14395 1:N:0:49
ACCACACCTTCTACAATGAGCTGCGTGTGGCTCCCGAGGAGCACCCCGTGCTGCTGACCGAGGCCCCCCTGAACCCCAAGGCCAACCGCGAGAAGATGACCCAGGTGAGTGGCCCGCTACCTCTTCTGGTGGCCGCCTCCCTCCTTCCTGGCCTCCCGGAGCTGCGCCCTTTCTCACTGGTTCTCTCTTCTGCCGTTTTCCGTAGGACTCTCTTCTCTGAACTGAGTCTCCTTTGGAACTCTGCAGGTTCT
+
AAAAA>>>CFFFGGGBFGGGGFHGGGGGHGGHGFGG?EE2AFAGHGAEEEGGHHHHGHHG>EEEGEGGGGGH3BGEGGFHGEHHHGGGGGCBBDF2?22?2F/?CGGG0?DA/GGCGGGCHFHH0==0<0/<.GCGGD?GCBCE/;0CG09FGGGGG.--;?.:9?@DF-BFFFFFF//;:B/9FFF/BBFBFBBA./9BFA/9.ABFFFBF/BF9BBB;/;/B/BF9/FFFBFBF/FFFFFFFBFF9;FF
@M05620:37:000000000-D9766:1:1101:19140:14411 1:N:0:49
ACCACACCTTCTACAATGAGCTGCGTGTGGCTCCCGAGGAGCACCCCGTGCTGCTGACCGAGGCCCCCCTGAACCCCAAGGCCAACCGCGAGAAGATGACCCAGGTGAGTGGCCCGCTACCTCTTCTGGTGGCCGCCTCCCTCCTTCCTGGCCTCCCGGAGCTGCGCCCTTTCTCACTGGTTCTCTCTTCTGCCGTTTTCCGTAGGACTCTCTTCTCTGACCTGAGTCTCCTTTGGAACTCTGCAGGTTCT
+
AAAAAAAAFFFFGFGFBGG1B1FCEAAAA0GGAFGEEGGCGHHHHGGGGEFGHHHFHHHG/EEGG/EGGGG0G1GGGG?H//FGHG/<BCB</C<C1F1?FG/FFHE10?1FEFGGCGCGHDHFHHHFHB/<.C<-A..GEGGCHE0CF0:?A0FE.AAA@@FGF?;B-9//BBBFFFF-;B9F/B9FFFFFFF;BFBEFFAFFBFEFFFEFFBFBFFF/BFFB/B9F9/9FFFB/BBFF/FBF/FFFF/F
@M05620:37:000000000-D9766:1:1101:19992:14416 1:N:0:49
AGTGCCAGCTCTCAATCGCACAGGGGACCCAGGGCCTGGCCCCTCCATCCAGAAAACCTATGACCTCACCCGCTACCTGGAGCACCAACTCCGCAGCTTGGCTGGGACCTATGTGAGTATCCAGCGTAGGAATCTGGGAGTTGGGGAGGAGTGAGGAGTTGGGGAAAGACAGTCCTAACCGTGGAGGGTTCTGGTAAATGATGGGGTGAGGAGGGGCTCTTTGGCTCCCACCAGTCCCCCTGTCTGGTCTA
+
>3>AAFFFBFFFEFGGFGGFEGFFFEFGGGHHGGFGGC2EFGGHGGHGHHHHHEHHGFGHHHHHGHGHHHGGGGGCHGHHHHHHGHHHGHHHGGGGGHHHGHHGGGHHGHHHHHHHHHHHHHHHHGGGGGHHHHHGHHHGGHHHGGGGGGGHHHHHHGHHHHGGGGHHHHHHHGHHHHHHGGGGGGGGAFGGGGGGGGGGGGGGGGFBFFFFFFBBBBFFFFFFFFFFFFFFFFFFFFFFBFFFFFFFFFF
@M05620:37:000000000-D9766:1:1101:19075:14422 1:N:0:49
AGTGCCAGCTCTCAATCGCACAGGGGACCCAGGGCCTGGCCCCTCCATCCAGAAAACCTATGACCTCACCCGCTACCTGGAGCACCAACTCCGCAGCTTGGCTGGGACCTATGTGAGTATCCAGCGTAGGAATCTGGGAGTTGGGGAGGAGTGAGGAGTTGGGGAAAGACAGTCCTAACCGTGGAGGGTTCTGGTAAATGATGGGGTGAGGAGGGGCTCTTTGGCTCCCACCAGTCCCCCTGTCTGGTCTA
+
CCBCCFFFDFFFGGGGGGGGGGHHGGGGGGHHGGGGFGHHHHGHGGHHHHHHHHHHHGHHHHHHHHHHHHHGGGGGHHHHHHGHHHHHGHHHGGGGGHHHGHHGGGHHGHHHHHHHHHHHHHHHHGGGGGHHH2GHHHHGGHHHGGGGGGGHHHHHHGHHHHGGGGHHHHHHHHHHHHHHGGGGGGGGGGGGHGGGHHGHHGGGGGFFFFFFFFFFFFFFFHHFFFFFFFFFFFFFFFFFFFFFHFFFFFF
@M05620:37:000000000-D9766:1:1101:19150:14430 1:N:0:49
ACCACACCTTCTACAATGAGCTGCGTGTGGCTCCCGAGGAGCACCCCGTGCTGCTGACCGAGGCCCCCCTGAACCCCAAGGCCAACCGCGGGAAGATGACCCAGGTGATTTGCCCGCTACCTCTCCTGTTGGCCGCCTCCCTCCTCCCTGGCCTCCCTGACTTGCGCCCTTTCTTACTGGTTCTCTCTTCTGCCGTTTTCCTTAGGACTCTCTTCTCTGACCTTATTCTCCTTTTGAACTCTGAAGGTTCA
+
CCCCCCCCFFFFGGGGGG5FGGHHGGGEHGHHHGGGGGGGGHHHHGGEGGGGHHHHHHHEGGGGGGGGGGGHHHHGGGGHGHHHHGGGGG///>?01=1?FG/?/?1=1=1>1F1CDDFGHHHD//=00=0.00=CGGGHGHFFB/9;/F.CFGA:E/0;/00;;-;.@F/B000:B0B0;F00B99;BBF00;-:;F.0;00:;009//BFF9BFBFF0BFF0000;B09BFF00.;:9900009;:9B0
@M05620:37:000000000-D9766:1:1101:5703:14430 1:N:0:49
ACCACACCTTCTACAATGAGCTGCGGGTGGCTCCCGAGGAGCACCCCGTGCTGCTGACCGAGGCCCCCCTGAACCCCAGGGCCAACAGCGAGAAGATGACCCAGGTGAGTGGCCCGCTACCTCTTCTGGTGGCCGCCTACCTCCTTCCTGGCCTCCAGGAGCTGCGACATTTCTCACTGGTTCTCTCTTCTGCCGTTTTCCGTAGGACTCTCTTCTCTGACCTGAGTCTCCTTTGGAACTCTGCAGGTTCT
+
AAA1>>AAFFFFFFGFCGG1A1BAE00AA0GF1FFAEGG/EHHHHGEGEEGCFFF1DBBF/E@GG/>EGGG0F1<EGG/?//?<F//0B<B//?0?1D11?<F?F?1FHH1CFHH-><CCH000=GG0<=/CHHC--::/:CFGB00/;F/AF0.:/CBEGGG/FG--99//;;BFB/;F/B/FF//9;9BFFF?B-FFF/AF?ABFFFFFBBBFFFFF/9FFF/9/9BFFF/99F/9FFFFFBBFF-/;;
@M05620:37:000000000-D9766:1:1101:18630:14433 1:N:0:49
AGTGCCAGCTCTCAATCGCACAGGGGACCCAGGGCCTGGCCCCTCCATCCAGAAAACCTATGACCTCACCCGCTACCTGGAGCACCAACTCCGCAGCTTGGCTGGGACCTATGTGAGTATCCAGCGTAGGAATCTGGGAGTTGGGGAGGAGTGAGGAGTTGGGGAAAGACAGTCCTAACCGTGGAGGGTTCTGGTAAATGATGGGGTGAGGAGGGGCTCTTTGGCTCCCACCAGTCCCCCTGTCTGGTCTA
+
BCBBCFFFCFFFGGGGGGGGGGHHGGGGGGHHFGGGGGHHHHGHGGHHHHHHHHGEGGHGHHHHHHHHHHHGGFGGHHHHGHHHHHHHGHGHGGGGGHHHGHHGGGHHGHHHHHHHHHHHHHHHHGGGGGHHHHHHGHHGGHHHGGGGGGGHHGHHHGHGHHGGGGHHHHHHHHHHHGHHGGGGGGGGDGGGGGGGGGGGGGGGGGFFFFFFFFFFFFFFFFFFFFFFFFFFFFFFFFFFFFFFFFFFFFF
@M05620:37:000000000-D9766:1:1101:18648:14433 1:N:0:49
AGTGCCAGCTCTCAATCGCACAGGGGACCCAGGGCCTGGCCCCTCCATCCAGAAAACCTATGACCTCACCCGCTACCTGGAGCACCAACTCCGCAGCTTGGCTGGGACCTATGTGAGTATCCAGCGTAGGAATCTGGGAGTTGGGGAGGAGTGAGGAGTTGGGGAAAGACAGTCCTAACCGTGGAGGGTTCTGGTAAATGATGGGGTGAGGAGGGGCTCTTTGGCTCCCACCAGTCCCCCTGTCTGGTCTA
+
AAAAAFFBAFFFG1FFFGGGGGHGF0EEGFHGGEEEGEGHHHGHGGHFGFGHHGG0GEH1GFHHHHHGHHHEEEGEFHBFFGHHHH>/?G1FEGCGGHHFEHCGEFGFGHFHHHFFHBGHHHHHHGCGCGHHHHHHHHFFCHHHGGCCCGGHHGHHHGHBHHGGG.GHCHFHHHHHFHHHGGGGGGGGAFGGGGGGGGGGGGGBF.9@FFFFFF;@?@FFFFFFFFF-AFFFFFFFFFFF@EFFFFFFFFB
@M05620:37:000000000-D9766:1:1101:13512:14453 1:N:0:49
AGTGCCAGCTCTCAATCGCACAGGGGACCCAGGGCCTGGCCCCTCCATCCAGAAAACCTATGACCTCACCCGCTACCTGGAGCACCAACTCCGCAGCTTGGCTGGGACCTATGTGAGTATCCAGCGTAGGAATCTGGGAGTTGGGGAGGAGTGAGGAGTTGGGGAAAGACAGTCCTAACCGTGGAGGGTTCTGGTAAATGATGGGGTGAGGAGGGGCTCTTTGGCTCCCACCAGTCCCCCTGTCTGGTCTT
+
AA>>AFF11CFFGFFBAFFCGEH0FEGEEGHHA0EE/FHGGHG/EGHBFFFHGFHHHEECFHHHHFHHHFFCG/>EHFFHFBGHHHGGGCEGAE//?C1<<G1FG/<EEHBGD>2>1BGGHD210/CAC/1>@GF11F0</?GC/C<<<<EC.0<<<E</D/<CACE./:C/:0CCC;CF@G.9.99AG..C99;FBBF0BFGEGG?9---/;---;@9/999FF//A-9F?-99BFFEB-;/B/FFFF//
@M05620:37:000000000-D9766:1:1101:17304:14458 1:N:0:49
ACCACACCTTCTACAATGAGCTGCGTGTGGCTCCCGAGGAGCACCCCGTGCTGCTGACCGAGGCCCCCCTGAACCCCAAGGCCAACCGCGAGAAGATGACCCAGGTGAGTGGCCCGCTACCTCTTCTGGTGGCCGCCTCCCTCCTTCCTGGCCTCCCGGAGCTGCGCCCTTTCTCACTGGTTCTCTCTTCTGCCGTTTTCCGTAGGACTCTCTTCTCTGACCTGAGTCTCCTTTGGAACTCTGCAGGTTCT
+
AABABBBBFFFFGGGGGGBGGGHGGECAAEGGGGGG?EFECCFHHGGGAEGGFHHHHHHEGEEGGGGGGGAFFHHGGGGHGHHHHGGGGG<B?DGFHHHHHHGHGHH1GFFGGHFFGGGGHHHHHHHHHHHGHHGGGGGHGHHGHGGGGGGGGGGGGGGFFAFGGGFFFFFFFFFFFFFFFFFFFFFFFFFFFFFFFFFFFFFEDFFFFFFFFFFFFFFFFFFF/BFFFFFFFFFFFFFFFFFFFFFFFFF
@M05620:37:000000000-D9766:1:1101:2806:14478 1:N:0:49
ACCACACCTTCTACAATGAGCTGCGTGTGGCTCCCGAGGAGCACCCCGTGCTGCTGACCGAGGCCCCCCTGAACCCCAAGGCCAACCGCGAGAAGATGACCCAGGTGAGTGGCCCGCTACCTCTTCTGGTGGCCGCCTCCCTCCTTCCTGGCCTCCCGGAGCTGCGCCCTTTCTCACTGGTTCTCTCTTCTGCCGTTTTCCGTAGGACTCTCTTCTCTGACCTGAGTCTCCTTTGGAACTCTGCAGGTTCT
+
BBBBBBBBFFFFGGGGGGFGGGHHGEGBEEEGGFGFGGGGGFGCGGGGGGGGHHGHFHGGGGGGGGGGGGGGFGGGGGGHGHHHHGGGFGCCDGHHFFHHHHHHGHHHHHHGGHHGGGGGHHHHHHHHHHHGHHGGGGGHGHHGHGGGGEGGGGGGGGGGGGGGGGFFFFFFFFFFFFFFFFFFFFFFFFFFFFFFFFFFFFFFFFFFFFFFFFFFFFFFFFFFFFFFFFFFFFFFFFFFFFFFFFFFFFF
@M05620:37:000000000-D9766:1:1101:11955:14479 1:N:0:49
ACCACACCTTCTACAATGAGCTGCGTGTGGCTCCCGAGGAGCACCCCGTGCTGCTGACCGAGGCCCCCCTGAACCCCAAGGCCAACCGCGAGAAGATGACCCAGGTGAGTGGCCCGCTACCTCTTCTGGTGGCCGCCTCCCTCCTTCCTGGCCTCCCGGAGCTGCGCCCTTTCTCACTGGTTCTCTCTTCTGCCGTTTTCCGTAGGACTCTCTTCTCTGACCTGAGTCTCCTTTGGAACTCTGCAGGTTCT
+
BBBBBBBBFFFFGGGGGGGFGFHHGEGEHEHGEFGFGGGGGHHHHGGGGGGGHHHHHHHGGGGGGGGGGGGGHHHGGGGHAHHHHGGCGGGGGGHHHHHHHHHHGHHHHHHGGHHGGGGGHHHHHHHHHHHGHHGGGGGHGHHGHGGGGGGGGGGGGGGGGGGGGGFFFFFFFFFFFFFFFFFFFFFFFFFFFFFFFFFFFFFFFFFFFFFFFFFFFFFFFFFFFFFFFFFFFFFFFFFFFFFFFFFFFFF
@M05620:37:000000000-D9766:1:1101:15357:14503 1:N:0:49
GAGGCTGCTTTGGAAGAAACTCATAGGTTACTGCCACAGTTCCGCCTGGACCTGGGACAGAACCTTACCTACCTTCCGGAAGCTCGAACGCCGGCTAATGCTCTAAAAAATGCTACCCGGAAGGAAAGGCTCCTAGAAGACTCCAAGGGAGTAAAAGACCTGATGAAACAATGGCAAGTAAGTCAGGCATTTCCCCTTTAGCACCCTTGTGGATTCAATTGAACAATTCTGAGCAATTGAACTTGTAACTG
+
AAAAAAFAFFFFGGGGGGGGG1F3F31A1D13D10BAE0122D000/B/0B0000/00/B010/011101100BG10//BE/>11//B0/?E//>//1BF1B>11>B11<01122BC0//><//@FHH0?1?/111<FF1011><1>.EE.>>=<DGC</<//0=0<D<CCF0CFHFACCF:CFG0C/.0;F9;0C/;FFGGEB.9EGGGFB0B09000900000-//9B/B/FB//////9/B//9;F//
@M05620:37:000000000-D9766:1:1101:18161:14538 1:N:0:49
ACCACACCTTCTACAATGAGCTGCGTGTGGCTCCCGAGGAGCACCCCGTGCTGCTGACCGAGGCCCCCCTGAACCCCAAGGCCAACCGCGAGAAGATGACCCAGGTGAGTGGCCCGCTACCTCTTCTGGTGGCCGCCTCCCTCCTTCCTGGCCTCCCGGAGCTGCGCCCTTTCTCACTGGTTCTCTCTTCTGCCGTTTTCCGTAGGACTCTCTTCTCTGACCTGAGTCTCCTTTGGAACTCTGCAGGTTCT
+
BCBBCCCCFFFFGGGGGGGGGGHHGGGFHGHHHGGGGGGGGHHHHGGGGGGGHHHHHHHGGGGGGGGGGGGHHHHGGGGHGHHHHGGGGGDGGGHHHHHHHHHHGHHHHHHGGHHGGGGGHHHHHHHHHHHGHHGGGGGHGHHGHGGGGGGGGGGGGGGGGGGGGGFFFFFFFFFFFFFFFFFFFFFFFFFFFFFFFFFFFFFFFFFFFFFFFFFFFFFFFFFFFFFFFFFFFFFFFFFFFFFFFFFFFFF
@M05620:37:000000000-D9766:1:1101:18899:14541 1:N:0:49
AGTGCCAGCTCTCCATCGCACAGGGTACCCAGGGCCTGGCCCCTCCATCCAGAAAACCTATGACCTCACCCGCTACCTGGAGCACCCACTCCGCAGCTTGGCTGGGACCTATGTGAGTATCCAGCGTAGGAATCTGGGCGTTGGGGCGGAGTGAGGAGTTGGGGAAAGACAGTCCTAACCGTGGAGGGTTCTGGTAAATGATGGGGTGAGGAGGGGCTCTTTGGCTCCCACCAGTCCCCCTGTCTGGTCTA
+
>A>1>B1BAFFFGBAFGEGAEAHEF00BBBGH0BAAFFHHHHGHGGBGHFFHHFE0BEHHFFHHGDBGGHF>>//>GG1B0>FFGH//?FCB>E/EEGB0EFGGGGAGGHFGGH2FFGBHHHFFHGG/BB1FGHHHFB/ACCGHGC.AC:@EF0CG0CCFFB@@.:9F/BBFGFGGB9FF?EF@-AF@FFFEFFFFFFFFFFFFFFB@FEFBAF@@?@FFFFFFEFFFFEFFFFFFFFFF@FFFFFFFFFB
@M05620:37:000000000-D9766:1:1101:24231:14550 1:N:0:49
ACCACACCTTCTACAATGAGCTGCGTGTGGCTCCCGAGGAGCACCCCGTGCTGCTGACCGAGGCCCCCCTGAACCCCAAGGCCAACCGCGCGAAGATGACCCAGGTGAGTGGCCCGCTACCTCTTCTGGTGGCCGCCTCCCTCCTTCCTGGCCTCCCGGAGCTGCGCCCTTTCTCACTGGTTCTCTCTTCTGCCGTTTTCCGTAGGACTCTCTTCTCTGACCTGAGTCTCCTTTGGAACTCTGCAGGTTCT
+
BBBBBABAFFFFEGGGGGAFDGHHGAGBAEGHGFFEDFGGGDHFFGGEEFGGFHHHGHHEFFCEGGGGGGGHFHHGGGGHGHHHHEGGGG/BGGGDHFHHHHGHGHHBGHHGGHFDGGGGHHHHHHHHHHHGHHGGGGGGGGGGGGGGGGGGGGGGGGGADGFFFFFFFFFFFFFFFFFFFFFFFFFFFFFFFFFFFFFFFFFFFFFFFFFFFFFFFFFFFFFF/BFFFFFFFFFFFFFFFFFFFFFFFFF
@M05620:37:000000000-D9766:1:1101:6016:14603 1:N:0:49
AGTGCCAGCTCTCAATCGCACAGGGGACCCAGGGCCTGGCCCCTCCATCCAGAAAACCTATGACCTCACCCGCTACCTGGAGCACCAACTCCGCAGCTTGGCTGGGACCTATGTGAGTATCCAGCGTAGGAATCTGGGAGTTGGGGAGGAGTGAGGAGTTGGGGAAAGACAGTCCTAACCGTGGAGGGTTCTGGTAAATGATGGGGTGAGGAGGGGCTCTTTGGCTCCCACCAGTCCCCCTGTCTGGTCTA
+
BCABBFFFCFFFGGGGGGGGGGHHGGGGGGHHGGGGGGHHHHGHGGHGHHHHHHHHFGHHHHHHHHHGHHHGGGGGHEHHGHHHHHFHGHHFFGGGGHHHGHHGGGHHGHHHHHHHHHHHHHHHHGGGFGGHFHHHHH0FGHHHGG.DG.CHHHHHFGHHHHGGGDHHHH/GHHHHHHHHGGGGBGGGDGGGGGGGGGGGGGGGGGFFFFFFFFFFFFFFFFFFFFFFFFFFFFFFFFFFFFFFFFFFFFB
@M05620:37:000000000-D9766:1:1101:6427:14649 1:N:0:49
ACCACACCTTCTACAATGAGCTGCGTGTGGCTCCCGAGGAGCACCCCGTGCTGCTGACCGAGGCCCCCCTGAACCCCAAGGCCAACCGCGAGAAGATGACCCAGGTGAGTGGCCCGCTACCTCTTCTGGTGGCCGCCTCCCTCCTTCCTGGCCTCCCGGAGCTGCGCCCTTTCTCACTGGTTCTCTCTTCTGCCGTTTTCCGTAGGACTCTCTTCTCTGACCTGAGTCTCCTTTGGAACTCTGCAGGTTCT
+
CCDCDDDDFFFFGGGGGGGGGGHHGFGGHGHHHGGGGGGGGHHHHGGGGGGGHHHHHHHGGGGGGGGGGGGHHHHGGGGHGHHHHGGGGGGGGGHHHHHHHHHHGHHHHGGGGHHGGGGGHHHHHHHHHHHGHHGGGGGHGHHGFGGGGGGGGGGGGFAGGGGGGGFFFFFFFFFFFFHFFFHFHHFFFFFFFFFFFFFFFFFFFDFFFFFFFFFFFFFFFFFFFFFFFFFFFFFFFFFFFFFFFFFFFFF
@M05620:37:000000000-D9766:1:1101:17549:14675 1:N:0:49
ACCACACCTTCTACAATGAGCTGCGTGTGGCTCCCGAGGAGCACCCCGTGCTGCTGACCGAGGCCCCCCTGAACCCCAAGGCCAACCGCGAGAAGATGACCCAGGTGAGTGGCCCGCTACCTCTTCTGGTGGCCGCCTCCCTCCTTCCTGGCCTCCCGGAGCTGCGCCCTTTCTCACTGGTTCTCTCTTCTGCCGTTTTCCGTAGGACTCTCTTCTCTGACCTGAGTCTCCTTTGGAACTCTGCAGGTTCT
+
ABBBBBABFFFFFGGFGGGGGGHHGEGGH?GHHGGEGGGCGHHHHGGGGDGFGGHHHHHGGGGGGGGGGGGHHHHGGGGGGHHHHGGGGGDGGGHGHBHHHHHGGHHHHHHGGHHGGGGGHHHEGHHHHGHGHHC-CDGHGHHGHGGGGGGGFGGGGGGGGGGGGGFDFFFFFFFFFFFFFFFFFFFFFFFFFFFFFFFFFFFFFFFFFFFFFFFFFFFFFFFFBFFFFFFFFFFFFFFFFFEFFFFFFFF
@M05620:37:000000000-D9766:1:1101:8982:14688 1:N:0:49
ACCACACCTTCTACAATGAGCTGCGTGTGGCTCCCGAGGAGCACCCCGTGCTGCTGACCGAGGCCCCCCTGAACCCCAAGGCCAACCGCGAGAAGATGACCCAGGTGAGTGGCCCGCTACCTCTTCTGGTGGCCGCCTCCCTCCTTCCTGGCCTCCCGGAGCTGCGCCCTTTCTCACTGGTTCTCTCTTCTGCCGTTTTCCGTAGGACTCTCTTCTCTGACCTGAGTCTCCTTTGGAACTCTGCAGGTTCT
+
BCBCCBCCFFFFGGGGGGGGGGHHGGGEHGHHHGGGGGGGGHHHHGGGGGGGHHHHHHHGGGGGGGGGGGGEHHHGGGGHGGHHHGGGGGGGGGHHHHGFHHGHGHHHHHHGGHHGGGGGHHHHHHHHHHHGHHGGGGGHGHHDHGGGGGGGGGGGGGGGGGGGGGFFFFFFFFFFFFFFFFFFFFFFFFFFFFFFFFFFFFFFFFFFFFFFFFFFFFFFFFFFFFFFFFFFFFFFFFFFFFFFFFFFFFF
@M05620:37:000000000-D9766:1:1101:2149:14704 1:N:0:49
AGTGCCAGCTCTCCATCGCACAGGGGACCGAGGGCATGGCCCCTCCATCCAGAAAACCTATGACCTCACCCGCGACCTGGCGCACCCCCTCCGCAGCTTGGCTGGGACCTATGTGAGTATCCAGCGTAGGAATCTGGGCGTTGGGGCGGCGTGCGGCGTTGGGGCAAGCCAGTCCTAACCGTGGAGGGTTCTGGTAAATGATGGGGTGAGGAGGGGCTCTTTGGCTCCCACCAGTCCCCCTGTCTGGTCTA
+
>>11>BDCAFFFGCGF1AE1E?GEG00A00AAA/B/0BFGFGGFFGHHFBBF1GHBBEGFBB2GH1BFGGF>E/>>ECBB0>?EEGG/>BF/?C/</?1??G1?EGF0CFFGHG11>GHHHH1FF->.<C0=<GHHHG.CGGGHGG.AA9@@@-@@-@@@@-@@---;9E-;FFFFFBFF@FF@-AB@BFFFFFFFFFFFBFFFFFF@FFF/AF-@@@FFFFFFBFFFFFFFEFFFFFFF@FFFFFFFFFF
@M05620:37:000000000-D9766:1:1101:12660:14711 1:N:0:49
GAGGCTGCTTTGGAAGTAACTGACAAGCCAGGGACAAAAGATCGGAAGAGCACACGTCTGAACTCCAGTCACATTCAGAAATCTCGTATGCCGTCTTCTGCTTGAAAAAAAAAAACACCCAATAAACCTGCTCACATCTCTCATTCCTCTCATCACTAAACTGCTCTCTCCTAGTCCATTACTCTCTACAGCTGCGCGCCATATTCATTTCTCCTCTCACAAAAGTATCTTGTAGGTGTGTACATATAGTG
+
ABB?ABFBFFFFGFGCBBFGGGHHHHHGFEFAAAFAFGGHFHGCEAABBFFFH2FEHHFFDBFGGHGFGB3GGHHHHGHHHGHHHB?ECGHHCFGHGHHGHHH@GHHGGGGGG@<</0<///<@2222200111111?111<?111<1110<1111>>111110000<00/00000000=00:;C00000000//-----..00000000;0000:0/:000..////9/9:////://..///9//////
@M05620:37:000000000-D9766:1:1101:10323:14717 1:N:0:49
AGTGCCAGCTCTCAATCGCACAGGGGACCCAGGGCCTGGCCCCTCCATCCAGAAAACCTATGACCTCACCCGCTACCTGGAGCACCAACTCCGCAGCTTGGCTGGGACCTATGTGAGTATCCAGCGTAGGAATCTGGGAGTTGGGGAGGAGTGAGGAGTTGGGGAAAGACAGTCCTAACCGTGGAGGGTTCTGGTAAATGATGGGGTGAGGAGGGGCTCTTTGGCTCCCACCAGTCCCCCTGTCTGGTCTA
+
CCBCCFFFCFFFGGGGGGGGGGHHGGGGGGHHGGGGGGHHHHGHGGHH5FHHHHHHHGHHHHHHHHHHHHHGGGGGHHHHHHHHHHHHGHHHGGGGGHHHGHHGGGHHGHHHHHHHHHHHHHHHHGGGGGHHHHHHHHHGGHHHGGGGGGGHHHHHHGHHHHGGGGHHHHHHHHHHHHHHGGGGGGGGAFGGGGGGGGGGGGGGGGFFFFFFFFFFFFFFFFFFFFFFFFFFFF0BFFFFFFFFFFFFFFF
@M05620:37:000000000-D9766:1:1101:7653:14718 1:N:0:49
GAGGCTGCTTTTGAAGAGCCCCCGTGTGCACTGCAGTCACATTCAGACCTCTCGTATGCCGTCTTTTGCTTGATAAAAGAAGCTTAAAACCCTTCGCATGGTTCTACCCTAAGGGAACATCTCCCCTAAGAATCTAAGGGAGGGCAAGAAGTGATGACATAGCGAAAAGAAAGACTAACCGTGGAGGGTGATGACACCTGTTGCGTGGAGGGAGCGCTTTTACGCCATCAAACATTTCCCTGCCCAGCCAG
+
>11AAA1>FFFFGGGB1BEEFAE0E00B12BG0BA11BAFBGDGHH21B1B1B/FE0EG1/E/BF21BFGFHH1D@BF@/>>111@1B11>BB0B??/??0B1@1>2>B>00000/0/0B11110/0<00B1B<221>0B?//////???0?F<111111<11>>@--0.0///<0<0/.<..:.:.-:.:;;0;::.9/00;0-..-9.;-...-----9//--9--///9/-///9////-9-/-;---
@M05620:37:000000000-D9766:1:1101:22238:14723 1:N:0:49
ACCACACCTTCTACAATGAGCTGGAACTCTGCAGGTTCTAGATCGGAAGCGCACACGTCTGAACTCCAGTCACATTCAGAAATCTCGTATGCCGTCTTCTGCTTGAAAAAACCACAAAAAGAACACAAAAACAATTAAGAGATACAATTATTGAATATATACATAAAAAAACAAGTAAACATATACAAGATATTACTCAATGTCATTAAAGAAATCTAATAGCCACATATGTACATTTGAGTCTGCTCAGG
+
BBBBBBBAFFFFGGGGGGBBGFHG44B4BA5BFGF2FBBGFHFG2BBE2AA2AEEFABFFF5BG5BFGGHHFHH@DDFH5BB5D5DBB1BFBF>?>FFGGHHHHH1BB30>/>////B0///02B2?/00////222222222222222>11111111@111111?11>->.../<0000=<0000=00/0000000;0/000:0000<000./000009000009;;0;0000009;00.00000000//
@M05620:37:000000000-D9766:1:1101:9165:14724 1:N:0:49
AGTGCCAGCTCTCCATCGCACAGGGGACCCAGGGCCTGGCCCCTCCATCCAGAAAACCTATGACCTCACCCGCTACCTGGAGCACCACCTCCGCAGCTTGGCTGGGACCTATGTGAGTATCCAGCGTAGGAATCTGGGAGTTGGGGAGGAGTGAGGAGTTGGGGAAAGACAGTCCTAACCGTGGAGGGTTCTGGTAAATGATGGGGTGAGGAGGGGCTCTTTGGCTCCCACCAGTCCCCCTGTCTGGTCTA
+
AAA>AFFFBFFFG4GDAFFAE?HEG2AEFGGHAEEEFFHHHHGEFGBGHGBGGCGEFFFHDGGHH@FGHGHCE>>EHB3F?BGHHH11?FGFEGCFEH3FEHHGGGHHGHHHHHGHHHHHHHFFHGGCDGGFHHHHHGAFEHHHGG.AD<EGG<GHFGHHHHGGCECG/GFHHHHHFHGGGGGG.ADGGGGGGGGFGGGGFGGGGFDFFFFFFFFFFFFFFFFFFFFEFFFFFFFFFFFFFFFFFFFFFFB
@M05620:37:000000000-D9766:1:1101:16753:14746 1:N:0:49
ACCACACCTTCTACAATGAGCTGCGTGTGGCTCCCGAGGAGCACCCCGTGCTGCTGACCGAGGCCCCCCTGAACCCCAAGGCCAACCGCGAGAAGATGACCCAGGTGAGTGGCCCGCTACCTCTTCTGGTGGCCGCCTCCCTCCTTCCTGGCCTCCCGGAGCTGCGCCCTTTCTCACTGGTTCTCTCTTCTGCCGTTTTCCGTAGGACTCTCTTCTCTGACCTGAGTCTCCTTTGGAACTCTGCAGGTTCT
+
CCCCCCCCFFFFGGGGGGGGGGHHGGGGHGHHHGGGGGGGGHHHHGGGGGGGHHHHHHHGGGGGGGGGGGGHHHHGGGGHGHHHHGGGGGGGGGHHHHHHHHHHGHHHHHHGGHHGGGGGHHHHHHHHHHHGHHGGGGGHGHHGHGGGGGGGGGGGGGGGGGGGGGFFFFFFFFFFFFFFFFFFFFFFFFFFFFFFFFFFFFFFFFFFFFFFFFFFFFFFFFFFFFFFFFFFFFFFFFFFFFFFFFFFFFF
@M05620:37:000000000-D9766:1:1101:28209:14755 1:N:0:49
AGTGCCAGCTCTCAATCGCACAGGGGACCCAGGGCCTGGCCCCTCCATCCAGAAAACCTATGACCTCACCCGCTACCTGGAGCACCAACTCCGCAGCTTGGCTGGGACCTATGTGAGTATCCAGCGGAGGAATCTGGGAGTTGGGGAGGAGTGAGGAGTTGGGGAAAGACAGTCCTAACCGTGGAGGGGTCTGGTAAATGATGGGGTGAGGAGGGGCTCTTTGGCTCCCACCAGTCCCCCTGTCTGGTCTA
+
>AABBDBFBFFDGBFFGAFFEEABAAEFGGHHGGGECAB2FGGDFGGHHHHHHBGGFFHHH3AGGG3GHHFFGGCEHHG1FFF??E?FEEGHDE/>EBGHDC3/<E0BEGCFGGB2FBBFH2BGF@/></?GHH1FHFFE<>FFCCAC-<<GHHGGH.;GHH-:E..CHFCB;;90C0/99.;9.:C?-;ABFBFF/9/BFFF9AAABAFFFD?--@BFF/////B9AEF.99.;/BBAA>AB9/9//:/:
@M05620:37:000000000-D9766:1:1101:9546:14760 1:N:0:49
AGTGCCAGCTCTCAATCGCACAGGGGACCCAGGGCCTGGCCCCTCCATCCAGAAAACCTATGACCTCACCCGCTACCTGGAGCACCAACTCCGCAGCTTGGCTGGGACCTATGTGAGTATCCAGCGTAGGAATCTGGGAGTTGGGGAGGAGTGAGGAGTTGGGGAAAGACAGTCCTAACCGTGGAGGGTTCTGGTAAATGATGGGGTGAGGAGGGGCTCTTTGGCTCCCACCAGTCCCCCTGTCTGGTCTA
+
3AAAAFFFCFFFGFFGGFFGGGHHFGEGGGHGGGGGGGHHHHGHGGHHHHHHHHHGHGHHHHGHHHHHHHHGGEFGHHHGFHG1GHGGGHHHGGGGGHHHGHHGGGHHGGHHHHHHHHHHHHHHHGGGGGHFHHHHHHHGGHHHGGGGGGGHHHHHHGHHHHGGGGHHGHHHHHHHHHHHGEFGGGGGEFGGGGGGGGGGGGGGGGFFFFFFFFFFFFFFFFFFFFFFFFFFFFFFFFFFFFFFFFFFFFF
@M05620:37:000000000-D9766:1:1101:9532:14771 1:N:0:49
AGTGCCAGCTCTCCATCGCACAGGGGACCCAGTGCCTGGCCCCTCCATCCAGAAAACCTATGACCTCACCCGCTACCTGGAGCACCAACTCCGCAGCTTGGCTGGGACCTATGTGAGTATCCAGCGTAGGAATCTGGGAGTTGGGGAGGAGTGAGGAGTTGGGGAAAGACAGTCCTAACCGTGGAGGGTTCTGGTAAATGATGGGGTGAGGAGGGGCTCTTTGGCTCCCACCAGTCCCCCTGTCTGGTCTA
+
>A>3>DFFBFFFG4FGGEEAEEHGGA2AEEHH3BFBGFGHHHGHGGHGHHHHHBGFGGHHGBGGHAFGHHHEE>>EHFHFBBFFHH?1?GHBEGCGEHBGGHHGGGHHGHHHHGHHHHHHHHHHHGGGGGFHHHHHHHCGGHHHGGCCD.CHH1GHCEHHHHGGEAHHCGBGHHHHHHHHGGGGGGGGGGGGGGGFGGGGGGGGGGGBFFFFFFBBBBFFFFFFFFFFFFFFFFFFFFFFBFFFFFFFFFF
@M05620:37:000000000-D9766:1:1101:3241:14782 1:N:0:49
ACCACACCTTCTACAATGAGCTGCGTGTGGCTCCCGAGGAGCACCCCGTGCTGCTGACCGAGGCCCCCCTGAACCCCAAGGCCAACCGCGAGAAGACGAGCCAGGTGACTGGCCCGCTATCTAGTCTGGTGGCCCCCTCCCTCCTTCCTGGCCTCCACGAGCTGCGACCTTTCTCACTCTCTCTCTCTTCTGCCGTTTTCCGTAGCACTCTCCTCTCTGACCTGTGTCTCCTTTGGAACTCTGCAGGTTCT
+
AAA>AAAACFFFGBGD3FFEGBHGGAAA00BAABFAAEFGCHHFHGGGAABFFGFCGHFC/ECGG/EEGEE0GCFGGF/F>/FHHG/<BCC@?CGH0<<//>00FG??111.<0<-<CC.<000=0=0/0/.:..:;-A:.CCAB00/00/9C099//.---.//----9//;F///////;B////9/;;///9--/;//;/---/:9////;-/;////;FB/9//9//9//9///99BFFB9/99//;
@M05620:37:000000000-D9766:1:1101:7021:14799 1:N:0:49
ACCACACCTTCTACAATGAGCTGCGTGTGGCTCCCGAGGAGCACCCCGTGCTGCTGACCGAGGCCCCCCTGAACCCCAAGGCCAACCGCGAGAAGATGACCCAGGTGAGTGGCCCGCTACCTCTTCTGGTGGCCGCCTCCCTCCTTCCTGGCCTCCCGGAGCTGCGCCCTTTCTCACTGGTTCTCTCTTCTGCCGTTTTCCGTAGGACTCTCTTCTCTGACCTGAGTCTCCTTTGGAACTCTGCAGGTTCT
+
BBBABABBFFFFGGGGFGGBGGHHGGGFHAGHCFGFGGGGGHHHHGGGEGGGHHGHHHHGGGGGGGGGGGGHHFHGGGGHEHHHHGG/CGGGGGHHHHHHHHEHGHHHHHHGGHHGGGGGHHHHHHHHHHHGHHGGGGGHGHHGHGGGGGGGGGGGGGGGGGGGGGBFBBFFFFFFFFFFFFFFFFFFFFFFFFBFDFFFFFFFFFFFFFFFFFFFFFFFFFFFFFFFFFFFFFFFFFFFFFFFFFFFFFF
@M05620:37:000000000-D9766:1:1101:5585:14822 1:N:0:49
ACCACACCTTCTACAATGAGCTGCGTGTGGCTCCCGAGGAGCACCCCGTGCTGCTGACCGAGGCCCCCCTGAACCCCAAGGCCAACCGCGAGAAGATGACCCAGGTGAGTGGCCCGCTACCTCTTCTGGTGGCCGCCTCCCTCCTTCCTGGCCTCCCGGAGCTGCGCCCTTTCTCACTGGTTCTCTCTTCTGCCGTTTTCCGTAGGACTCTCTTCTCTGACCTGAGTCTCCTTTGGAACTCTGCAGGTTCT
+
BBBABBBBFFFFGGGGGGGAGEHHGFFEHEHHFGGEGGEGGHHHHGGGFEGGHHHHHHHGGGGGGFGGGGGHFFHGGGGH/GHHHGGECDCDGGHHEHHHHHGHEFGHHGFGGHHGGGGGHHHFHHHHHHFGHHGGGGGHGHHGHGGGGGGGGGGGGGGGGGGGGGFFFFFFFFFFFFFFFFFFFFFFFFFFFFFFF/;BFFFFDFFFFFFFFFFFFFFFFFFBBFFFFFFFFFFFFFFFFFFFFFFFFFF
@M05620:37:000000000-D9766:1:1101:12652:14823 1:N:0:49
GAGGCTGCTTTGGACAAGCCAGGGACAAAAGATCGGAAGAGCACACGTCTGAACTCCAGTCACATTCAGAAATCTCGTATGCCGTCTTCTGCTTGAAAAAAAAAAAAAAATAATAACGGGAAGGAAAAGATCCTAGAAGAGGCCAAGGGATTAAAAAAGATGATGAAACAAGGGCAACAAAGTCAAGCAATTACGCTTTAGAAATATTATGAATCAAATTGAACAATACTAAGCAGTTGGACTTCTAAAGG
+
BBBBBBFBFFFFGGGGGGGGGFHEFFFH4BBF3BFEEGGHHHHHHHGHHFGHHFGFHHHHGDGHHHHFGFDAE5FGGB>F3EGG>F11FFGHHHFFGHFF@>E/E/<>/>02111@1///?/<.FF0C0.1<>1>000=<...<<....;//<B0;0A..00;09;BB09;/9.:9...9;B00000;//9009.....///////;//9///9;/;9/9/B9;/.///:/9:/9/;/9////;/////;/
@M05620:37:000000000-D9766:1:1101:27716:14828 1:N:0:49
ACCACACCTTCTACAATGCGCTGCGTGTGGCTCCCGAGGAGCACCCCGTGCTGCTGACCGAGGCCCCCCTGAACCCCAAGGCCAACCGCGCGAAGATGACCCAGGTGCGTGGCCCGCCACCTCTTCTGGTGGCCGCCTCCCTCCTTCCTGGCCTCCCCGAGCTGCGCCCTTTCTCACTGGTTCTCTCTTCTGCCGTTTTCCGTAGGACTCTCTTCCCTGACCTGAGTCTCCTTTGGCTCTGCAGGTTATAG
+
BBBBBBBAFFFFGGGGGG4EEFGFGEDAGGHHHAFEEGGFGHGHHGGGEFGGHHHHHHHGGGGGGGGGGGGHFHHGGGGHGHHHHGGGGG/>CGGGHHGHHHEHCF<>>FF@DHCCD-<C::GHHGHHHHFGH.CADAAGFGGGGGFGGFBFFFFFE.-99;.;FFFFFFFFFFBFFFFFBFFFFFFFFFFF/BDDFFFFFFBFDFFFFFFFFBF/9;/:FFB./;;BF//;FF//BBFFF//;FAF/9;9
@M05620:37:000000000-D9766:1:1101:9927:14829 1:N:0:49
AGTGCCAGCTCTCAATCGCACAGGGGACCCAGGGCCTGGCCCCTCCATCCAGAAAACCTATGACCTCACCCGCTACCTGGAGCACCAACTCCGCAGCTTGGCTGGGACCTATGTGAGTATCCAGCGTAGGAATCTGGGAGTTGGGGAGGAGTGAGGAGTTGGGGAAAGACAGTCCTAACCGTGGAGGGTTCTGGTAAATGATGGGGTGAGGAGGGGCTCTTTGGCTCCCACCAGTCCCCCTGTCTGGTCTA
+
CCCCCFFFCFFFGGGGGGGGGGHHGGGGGGHHGGGGGGHHHHGHGGHHHHHHHHHHHGHHHHHHHHHHHHHGGGGGHHHHHHHHHHHHGHHHGGGGGHHHGHHGGGHHGHHHHHHHHHHHHHHHHGGGGGHHHHHHHHHGGHHHGGGGGGGHHHHHHGHHHHGGGGHHHHHHHHHHHHHHGGGGGGGGGGGGHGGGGHHHHHHGGGFFFFFFFFFFFFFFFFHFFFFFFFFFFFFFFFFFFFFFHHFFFFB
@M05620:37:000000000-D9766:1:1101:9943:14839 1:N:0:49
AGTGCCAGCTCTCAATCGCACAGGGGACCCAGGGCCTGGCCCCTCCATCCAGAAAACCTATGACCTCACCCGCTACCTGGAGCACCAACTCCGCAGCTTGGCTGGGACCTATGTGAGTATCCAGCGTAGGAATCTGGGAGTTGGGGAGGAGTGAGGAGTTGGGGAAAGACAGTCCTAACCGTGGAGGGTTCTGGTAAATGATGGGGTGAGGAGGGGCTCTTTGGCTCCCACCAGTCCCCCTGTCTGGTCTA
+
ABBBCFFFBFFFGGGGGGGGGGHHGGGGGGHHGGGGGGHHHHGHGGHHHHGHHHGHHGHHHHHHHHHHHHHGGGGGHGHFHHH?GHHHGHHHGGCGGHHHGHHGGGHHGHHHHHHHHHHHHHHHHGEGGGHHHHHHHHHGGHHHGGGGGGGHHHHHHGHHHHGGGGHHHHHHHHHHHHHHGGFGGGGGCFFGGGGGGGGGGGGGGGFFFFFFFFFFFFFFFFFFFFFFFFFFFFFFFFFFFFFFFFB/;F/
@M05620:37:000000000-D9766:1:1101:14134:14862 1:N:0:49
ACCACACCTTCTACAATGAGCTGCGTGTGGCTCCCGAGGAGCACCCCGTGCTGCTGACCGAGGCCCCCCTGAACCCCAAGGCCAACCGCGAGAAGATGACCCAGGTGAGTGGCCCGCTACCTCTTCTGGTGGCCGCCTCCCTCCTTCCTGGCCTCCCGGAGCTGCGCCCTTTCTCACTGGTTCTCTCTTCTGCCGTTTTCCGTAGGACTCTCTTCTCTGACCTGAGTCTCCTTTGGAACTCTGCAGGTTCT
+
CCCCCCCCFFFFGGGGGGGGGGHHGGGGHGHHHGGGGGGGGHHHHGGGFGGGHHGHHHHGGGGGGGGGGGGHHHHGGGGHGHHHHGGGGGGGGGHHHHHHHHEHGHHHHHHGGHHGGGGGHHHHHHHHHHHGHHGGGGGHGHHGHGGGGGGGGGGGGGGGGGGGGGFFFFFFFFFFFFFFFFFFFFFFFFFFFFFFFFFFFFFFFFFFFFFFFFFFFFFFFFFFFFFFFFFFFFFFFFFFFFFFFFFFFFF
@M05620:37:000000000-D9766:1:1101:16033:14867 1:N:0:49
GAGGCTGCTTTGGAAGAGCACACGTCTGAACTCCAGTCACATTCAGAACTCTCGTATGCCGTCTTCTGCTTGAAAAAAAAAAAAACCACTCACCTTTAAACCAGGTGCTTGGCCTACTACCTCTGCATTTTACCTCCTCCCTCCTGTCTTTCCTCCCTTACATTCACCCTTGCTCACGTTTTATATCTTCTTCCTTTTTCCTTAGTCCTCTCTTGTCTTCCCTGCTTCTCCTTTTGAACTCTTCCTGTTCT
+
A3AAAAFBFFDFGGGGGGGFGGHGHHHFDDGHHH3FDFDH55DGHHHH2FGHHGGGHHHHGBFGFHHHHHHHHHGDGGG>/>>EEEE??3?33033334332//?B2?232<<222<2@><@F222211@11?11??F0?FCFAF111>111>D1<</=//000<0=<..</::G0C.::/.00;0<00:C0;00;00;CB00000000;B/9000:000;B009/90;000//:/.9//;;/;/:99/:/
@M05620:37:000000000-D9766:1:1101:12461:14873 1:N:0:49
ACCACACCTTCTACAATGAGCTGCGTGTGGCTCCCGAGGAGCACCCCGTGCTGCTGACCGAGGCCCCCCTGAACCCCAAGGCCAACCGCGAGAAGATGACCCAGGTGAGTGGCCCGCTACCTCTTCTGGTGGCCGCCTCCCTCCTTCCTGGCCTCCCGGAGCTGCGCCCTTTCTCACTGGTTCTCTCTTCTGCCGTTTTCCGTAGGACTCTCTTCTCTGACCTGAGTCTCCTTTGGAACTCTGCAGGTTCT
+
CCCBCCBCFFFFGGGGGG5GGGHHGGGGHGGHHGGGGGEGGHHHHGGGGGGGFGHHHHHEFGGFGGGGGGGHHHHGGGGGGHHHHGGGGG/BCDHHGF2GGHAG/1CGFFFACHF@-@CFC<<G0<GH0=G.CA<DC.EHC:GDH0FFFG/FF0FGFG?A--.:C:BFBFF///B/9FF/B::///9FB9FFFFAFFFEFB.;9D.;BBFBFFBF/FFF/FBBB///9/BBFFFFFFEBBBF/BBFFFFBB
@M05620:37:000000000-D9766:1:1101:14657:14890 1:N:0:49
AGTGCCAGCTCTCAATCGCACAGGGGACCCAGGGCCTGGCCCCTCCATCCAGAAAACCTATGACCTCACCCGCTACCTGGAGCACCAACTCCGCAGCTTGGCTGGGACCTATGTGAGTATCCAGCGTAGGAATCTGGGAGTTGGGGAGGAGTGAGGAGTTGGGGAAAGACAGTCCTAACCGTGGAGGGTTCTGGTAAATGATGGGGTGAGGAGGGGCTCTTTGGCTCCCACCAGTCCCCCTGTCTGGTCTA
+
CCCCCFFFCFFFGGGGGGGGGGHHGGGGGGHHGFGGGGHHHHGHGGHHHHHHHGHHHGHHHHHHHHHHHHHGGGGGHHHHHHHHHHHHGHHHGGGGGHHHGHHGGGHHGHHHHHHHHHHHHHHHHGGGGGHHHHHHHHHGGHHHGGGGGGGHHHHHHGHHHHGGGGHHHHHHHHHHHHHHGGGGGGGGGGGGGGGGGGGGGGGGGGDFFFFFFFFFFFFFFFFFFFFFFFFFFFFFFFFFFFFFFFFFFFB
@M05620:37:000000000-D9766:1:1101:16913:14909 1:N:0:49
GAGGCTGCTTTGGAAGAAACTGACAAGCCAGGGACAAAAGATCGGAAGAGCACACGTCTGAACTCCAGTCACATTCAGAAATCTCGTATGCCGTCTTCTGCTTGCAAAAAAAAAAAAGCTCCTACAATACTCCAATTTATTAAAATATCTTATGAAACAATTTCAAGTAAGTCAGGCCTTTCCTCTTTAGAACTCTTCTTTATCCAATCTACCAATTCTCATCATTTGTACTCTTCCCTGACACTCCATGG
+
BABBBBFBFFFFGGGGGGGGGGHFHFEGFHHHGFFGFFF3AAFGEAAF2BFEG2FEBB2FFEFDBBAADFGEHHHHHHFHHDGD@?BE??FGG?EGGGHFHGGF13BBGGGEEED//<<22<F<2<??<1??FHG?11??1?=FD<<11<<111<=>10.000<000<<=<<=<0/<.</:C00;B00:00;00<:000:0;900;0;/;;0;;F;0;BBFF9B009B;00;00090;;0:/9//9.B9:/
@M05620:37:000000000-D9766:1:1101:1942:14948 1:N:0:49
ACCACACCTTCTACAATGAGCTGCGTGTGCCTCCCGAGGAGCACCCCGTGCTGCTGACCGAGGCCCCCCTGAACCCCAAGGCCAACCGCGAGAAGATGACCCAGGTGAGTGGCCCGCTACCTCTTCTGGTGGCCGCCTCCCTCCTTCCTGGCCTCCCGGAGCTGCGCCCTTTCTCACTGGTTCTCTCTTCTGCCGTTTTCCGTAGGACTCTCTTCTCTGACCTGAGTCTCCTTTGGAACTCTGCAGGTTCT
+
AAA>AAAAFFFFGGGG3FG1GAGHGE0AE3DFABF0AEGGGHHHHGGGGEFGHHHGHHHG?EEGG/EEGGGGFCGGGGGH/CGHHG//>CBBCGFHDGFHHHHGGHHHHHHGGHHGGGGGHHHHHHHHHHFCHHGGGGGHGHHGHHGGGFGGG0FGEGGA@GGGGGGF@@FFFFFFFFFFFFFFFFFFFFFFFF@FFFFFFFFFFFFFFFFFFFFFFFFFFFFFFFFFFFFFFFFFFFFFFFFFFFFFFFF
@M05620:37:000000000-D9766:1:1101:15788:14952 1:N:0:49
GAGGCTGCTTTGGAAGAGCACACGTCTGAACTCCAGTCACATTCAGAAATCTCGTATGCCGTCTTCTGCTTGAAAAAAAAAAAAACAACAAACCATATCTTCATTTCCGTCTGTTCTTCTCCCTCATCTTTTTCTTGTCTTTAATTCGTCTTGCCGATTTGTTTACCTCCAGCCCTCCCTGGCGCGCGATCTGATAAATGCTTCTTGCAGGAGGGGGTCTCTTGCTATCACCCTTCCCCCAAACCATTCTC
+
CBBCCCFCFFFFGGGGGGGGGGHGHHHFFGHHHHHGGHFHBDFGHHGHAFGHHHGGHHHGEBEFFHHGHHGHGFHHHGGEE>>/>//////0/?/334444423B333/B0?/DF32@22@@2220222221?=1=11111=11111.0...=11---<.<0//<0000./</:;/:.;/0..-.-----..90;0000;00;000:000....----:/09000;00/00/;.B/B:BA-.....0;000
@M05620:37:000000000-D9766:1:1101:7313:14976 1:N:0:49
GAGGCTGCTTTGGAAGAAACTGACAAGCCAGGGACAAAAGATCGGAAGCGCACACGTCTGAACTCCAGTCACATTCAGAAAGCTCGTATGCCGTCTTCTGCTTGAAAAAACAAACCGAAAGTACCCTCCCCTATTAGACTCCCACGGACTACAAGAACTTAGTAAACAAACGCACCTAACTCAGGCAATTCCGCTTAAATACTCTTTTGGATCCCATTACACCCCTCTCAGCATTTTTACTATTCACTACC
+
BABBBBFBFFFFGGGGGGGGGAFGH5BAABBAABFFHGBGDGHEABBBAAEGEEHECGGGFABFHCGFDB3@GGGHHGBGG3BGGB/?BFGHGEEG1GH?GHFCFGHGFF/??0/////</3B3B22<//?2?22>211??1/00//---00111000=00000===DA...-;--/;;/00;0//:./0009....000;C0;09;09-/0;//C0000/;;.-...///////;9999////9/;9//9
@M05620:37:000000000-D9766:1:1101:9087:14988 1:N:0:49
GAGGCTGCTTTGGAAGAGCACACGTCTGAACTCCAGTCACATTCAGAACTCTCGTATGCCGTCTTCTGCTTGAAAAAAAAAAAAACCGACAGAAGATACCCAGCTTCTTGCCCCTCTCCCTCTTCTTGTTTCCCCCTCCCTCCTTCCTTTCCTCCCTGCTCTTCTCCCTTTCTCACTGTTTCTCTCTTCTGCCTTTTTCCTCCCTCCTCTCTTCTCTTCCCTACTCCTCCTTTCTACCTCTCCACCTTCTC
+
AAAAABFBFFFFGGGGGGGCGGHCHHHFAFHHHHHHGHGHHHHHHHGH2DGHHFGGHGHGEAAFFHHHHHHHHHHHHGGF//>//??<////322B22BFF2?02?22222?2?//22?<00F11111<1<111>>@AAFEH./=0<00000<=/./0<;000<000:C0CF0:000;00CFFBBB0;000;90000C/C00/./;./;;C99F0BB9B9F//./;99./.::/9//9//;/9/...9///
@M05620:37:000000000-D9766:1:1101:26028:15009 1:N:0:49
AGTGCCAGCTCTCAATCGCACAGGGGACCCAGGGCCTGGCCCCTCCATCCAGAAAACCTATGACCTCACCCGCTACCTGGAGCACCAACTCCGCAGCTTGGCTGGGACCTATGTGAGTATCCAGCGTAGGAATCTGGGAGTTGGGGAGGAGTGAGGAGTTGGGGAAAGACAGTCCTAACCGTGGAGGGTTCTGGTAAATGATGGGGTGAGGAGGGGCTCTTTGGCTCCCACCAGTCCCCCTGTCTGGTCTA
+
[truncated: 962,720 more chars]
