# Supplementary material for: Fast but not furious: a streamlined selection method for genome-edited cells
Source: Life Sci Alliance. 2021 Apr 26;4(6):e202101051. doi: 10.26508/lsa.202101051 (PMC8127327; doi:10.26508/lsa.202101051)
Supplement: Supplementary file 1 [file LSA-2021-01051_Supplemental_Data_1.zip › SANGER and Deep Sequencing/ACTB/4_S4_L001_R1_001.fastq]

@M05620:37:000000000-D9766:1:1101:13339:1863 1:N:0:4
AGTGCCAGCTCTCCATCGCACAGGGGACCCAGGGCCTGGCCCCTCCATCCAGAAAACCTATGACCTCACCCGCTCCCTGGTGCACCCCCTCCGCAGCTTGGCTGGGACCTATGTGATTATCCAGCGTTGGAATCTGTGAGTTGGGTCGTTGTGTGGAGTTGGGGAAAGACAGTCCTATCCTTGGTGGGTTCTGGTAAATGATGGGGTGAGGAGGGGCTCTTTGTCTCCCACCAGTCCCCCTGTCTGGTCTT
+
1A>>AFFFAFFFG1FGFEGAE?HFGGEEGEHHFCEEFFHAFHGHGGEHFFFBBBGGGEG1FG2DBFE1B0>/>>/?FC1/10B1BF//>EE>/>///BF0/<B///0B<F1B1B222B2@@121@/?//011??F11111??11-.0--.0<./..0.<<D/--..../://<::G00:/0;0/0..-;;AB00F000;00;00..;----/----@@FFFF//;;9/9-99--;:BB-9@-;BF//;:B/
@M05620:37:000000000-D9766:1:1101:17172:1915 1:N:0:4
ACCACACCTTCTACAATGAGCTGCGTGTGGCTCCCGAGGAGCACCCCGTGCTGCTGACCGAGGCCCCCCTGAACCCCAAGGCCAACCGCGAGTAGATGACCCAGCTGAGTGGCCCGCTACCTCTTCTGTTGGCCGCCTCCCTCCTTCCTGGCCTCCCGGAGCTGCGCCCTTTCTCACTGGTTCTCTCTTCTGCCGTTTTCCGTAGGACTCTCTTCTCTGACCTGCGTCTCCTTTGGAACTCTGCAGGTTCT
+
AAAAAAAAFFFFGGGCGGGGFFH1EAEFH0GHHGGACEG?EGEHHG?EE?EEAFGHHHFG?//>///EEGC01>/?E/////F/<?EEC@///?12?21110//0111011//??-<C-@CFFFHFD00=0./<--::..:CBCCFG/F0/..:A?A.----9/999A@@FFEFFBFB/-;BBFFFFFFBB//99;BFFBF-;---/9;BFFFFFFFF///;B---;;ABBFFF////9BBB////-;;B9
@M05620:37:000000000-D9766:1:1101:18543:1973 1:N:0:4
ACCACACCTTCTACAATGAGCTGCGTGTGGCTCCCGAGGAGCACCCCGTGCTGCTGACCGAGGCCCCCCTGAACCCCAAGGCCAACCGCGCGAAGATGAGTGAGTCGCCCGCTCCCTCTTCTGTTGGCCTCCTCCCTCCTTCCTGTCCTCCCGGCGCTGCGCTCTTTCTCACTTTTTCTCTCTTCTGTCTTTTTCCTTTGGACTCTCTTCTCTGCCCTGAGTCTCCTTTCTTTCTCTTCCTGTTCTTTCTC
+
ABAABBBACFFFGGGGGG5FGFHFGEGBBEHHGBFE?EEE2GHHHGGEEEEGHGHHHHH0>ECEF>@EGGFEH??EE/////F/?FGGGF///>/?DB11@111<1/<..--<<.CG//=GH00=0./00.:::CEHFGGH0GH00:CFFE..--99A-9@=-;.9//9//99//;;///;/9BBF////::99///;/////:/999BFFFF///.;...;/;BBB/://///;9//////;99F///:/
@M05620:37:000000000-D9766:1:1101:18134:2059 1:N:0:4
ACCACACCTTCTACAATGCGCTGCGGGTGGCTCCCGAGGAGCACCCCGTGCTGCTGACCGAGGCCCCCCTGAACCCCAAGGCCAACCGCGCCAACATCACCCAGGTGCGTGGCCCGCTACCTCTTCTGGTGGCCGCCTCCCTCCTTCCTGGCCTCCCGGAGCTGCGCCCTTTCTCACTGGTTCTCTCTTCTGCCGTTTTCCGTAGGACTCTCTTCTCTGACCTGCGTCTCCTTTGGAACTCTGCAGGTTCT
+
>>11AA>>BBCFFAGBBF1AA0A0E000A/GG1AAA/AE/EGHHHGG/>>EFFGHBFBB>/EEEF/EEGEG0G1<EEEAH//FHFG//B@///<//0111<<.<.<FFGEFCGFC@CGGGHHGHH0CGHHHGGA??-..;.BFGGGFBGFB?FBFFFF<-;-FFF@@F@@FEFFFFFFFFFFFFFFFFFEF/BF@FFFFFFBF?9ABFFFFFFF/FFBBBFFEFF-A@FFFFFFFFFFFFBFFFBB-;BFF
@M05620:37:000000000-D9766:1:1101:17007:2106 1:N:0:4
AGTGCCAGCTCTCAATCGCACAGGGGACCCAGGGCCTGGCCCCTCCATCCAGAAAACCTATGACCTCACCCGCTACCTGGAGCACCAACTCCGCAGCTTGGCTGGGACCTATGTGAGTATCCAGCGTAGGAATCTGGGAGTTGGGGAGGAGTGAGGAGTTGGGGAAAGACAGTCCTAACCGTGGAGGGTTCTGGTAAATGATGGGGTGAGGAGGGGCTCTTTGGCTCCCACCAGTCCCCCTGTCTGGTCTA
+
ABABCFFFBFFFGGGGGGGFGGHGGGGGGGHHFGGGFGHHFAEHGGHHHGHHFHHHHGHHHFHHHHHHHHHGGEGGHHHHGHHHHHHHGHHHEGCGEHHHGGHGGGHHGHHHHHHHHHHHHHHHHGGGGGHHHHHHHHHGGHHHGGGGGGGHHHHHFGHHHHGGGGHHHHHHHHHHHHHHGGGGGGGGGGGGGGGGGGGGGGGGGGFFFFFFFFFFFFFFFFFFFFFFFFFFFFFFFFFF-AFFFFFFFFF
@M05620:37:000000000-D9766:1:1101:14385:2233 1:N:0:4
GAGGCTGCTTTGGAAGAAACTCATAGATTACTGACACAGGACCCGCTGAACATGTAAACGTTTCTTGGCTGGCTTACAGAAGCTGGAACAACTGCCACTGATGTAAAGGATAATACACGGCCTGCAGGGGTCCTCGCCGCCGCCACAGGAGTCACCGAGCTGTTGCACCCATGTCAAGTATGTCAGGTCTATCAGCTTTCGCACTCTTGTGGATCACCTTGCAGCATTCTCAGATTTAATCGTTGTGCCTG
+
AABBBBFBFFFFGGGGGGGGG4GDD5DBDD4DD54BAG2222B22A2A23B55B5D555BB2335DA33BAE1BGCGHGDFGHHF2FEF??GHCGH@BGH3@44BB4@3BB33444B3E?E@/??2?0//<?C?B///>/</>//.0>.0<F0FB<.<-<./=<=0<0/.:/;;CH0<;000<C0<:0/;09;900;;F0:.9--;00;;BEB0:;//;:9F//;.;/;/;B9//////;;..;9..9;/B
@M05620:37:000000000-D9766:1:1101:16091:2257 1:N:0:4
AGTGCCAGCTCTCAATCGCACAGGGGACCCAGGGCCTGGCCCCTCCATCCAGAAAACCTATGACCTCACCCGCTACCTGGAGCACCAACTCCGCAGCTTGGCTGGGACCTATGTGAGTATCCAGCGTAGGAATCTGGGAGTTGGGGAGGAGTGAGGAGTTGGGGAAAGACAGTCCTAACCGTGGAGGGTTCTGGTAAATGATGGGGTGAGGAGGGGCTCTTTGGCTCCCACCAGTCCCCCTGTCTGGTCTA
+
AA>AAFFFBFFFGGGGGFFCGCHGGGFEGGHHBEFGGGHHHHGHGGHHHHHHHHHGHGHHHFHHHGHHHHHGG>FGHHHHBGHHHHAFFHHGAFCGEHFHGHHGGGHHGHHHHHHHHHHHHHHHHGGGGGHHHHHHHHCGGHHHGGADGGGHHHHHCGGHHHGGGGHHFHHHHHHHHHHHGGGGDGGGEFFGGGCFGGGGGGGGGGFFFFFFFFFFFFFFFFFFFFFFFFFFFFFFFFFFFFFFFFFFFFF
@M05620:37:000000000-D9766:1:1101:17372:2306 1:N:0:4
GAGGCTGCTTTGGAAGAGACTCCTAGATTACTGCACTCGCTCCCCCTGGCCCTGGAACCGTTTCTTGCCTGGCTTACAGAAGCTGCAACAACGGCCCATGTCCTACAGGATGCTACACGTAGGGCAAGGCTCCTCGACGCCTCCACGGGAGTCAACGAGCTGATGAAACAATGGCAAGTCAGTCAGGCCTTTCAGCTTTAGCACTCTTGTGGATCCCATTGCCCACTTCTCAGCCTTTGGCCTTGTCAATG
+
A?AAAAF>@DDFGGGGG11F1BCF1AB33DBFG1FC10A0ABEEEFEC/0B//B/BF1/AEA0BFHF1GGEGHH0BG1G1FGH1@1BGH0?G//>/>>BF>G2B2>BFB0>FE12B1B?GE0?F0//?//BGFH0E//<//0?/00?->>>.0<10<<C@AG00=DG0:/CGHFHFFFC00<0;;GH/9CFGB0;CBB00;B;09/CFB0;C09:9/0;FF0/;9-F/B;B/BF/;/////;FFFFB//;;
@M05620:37:000000000-D9766:1:1101:10641:2333 1:N:0:4
ACCACACCTTCTACAATGCGCTGCGTGCGGCTCCCGAGGAGCACCCCGTGCTGCTGACCGAGGCCCCCCTGAACCCCAAGGCCAACCGCGCGAAGATGAGCGAGTGGCCGGCTCCCTCTTCTGGTGGCCGCCTCCCTCCTTCCTGGCCTCCCGGCGCTGCGCTCTTTCTCACTTGTTCGCTCTTCTGTCGTTTTCCTTAGGACTGTCTTCTCTGCCCTGAGTGTCCTTTGGAACGCAGCCGGTTCTTGCTT
+
ABBBBBB3BBFFGGGGGG4AEEEFGFE22AE2EBBE1AAECGHHHGGEABEFBGCGGHF>EE?EFGGGGGFFFHHGGGGHGHHHHGGGGC/><CF?GHB11--AA.ECF<<<-C:;C/:0;GBCGF...9-;9CAEF/E/9BFB0:FFG?EFDAC-;9B.999;.B/B///;9//://.9A9.BFF/999;9..///;B/;/9/.;9/BFFFFF//;/;B.;/;99B/;9B///.9---.9--9.////;/
@M05620:37:000000000-D9766:1:1101:19421:2342 1:N:0:4
ACCACACCTTCTACAATGAGCTGCGTGTGGCTCCCGAGGAGCACCCCGTGCTGCTGACCGAGGCCCCCCTGAACCCCAAGGCCAACCGCGAGAAGATGACCCAGGTGAGTGGCCCGCTACCTCTTCTGGTGGCCGCCTCCCTCCTTCCTGGCCTCCCGGAGCTGCGCCCTTTCTCACTGGTTCTCTCTTCTGCCGTTTTCCGTAGGACTCTCTTCTCTGACCTGAGTCTCCTTTGGAACTCTGCAGGTTCT
+
BBBBBBBBFFFFCGGF5BGGGGCGAEGGHGHHHGGGD?E?EHHHHGGEEGGGFHHHGHHGEG?EFGGGGGGHGHHGGGGHGHHHHGGGGGGGGGHFHFHHHHEFFHHHHGFGGHHGGGGGHHHHHHHFHHHGHHGCGEEHGHHGHGGGGGGGGGGGGFGGGGGGGGBFBBFFFFFFFFFFFFFFFFFFFFFFFFBFFFFFFFFFADFFFFFFFFFFFFBFFFFFFFFFFFFFFFFEFFFFFFFFFFFFFFF
@M05620:37:000000000-D9766:1:1101:13287:2347 1:N:0:4
ACCACACCTTCTACAATGCGCTGCGTGCGGCTCCCGAGGAGCACCCCGTGCTGCTGACCGAGGCCCCCCTGAACCCCAAGGCCAACCGCGAGAAGATGAGTGAGGGGCCCGCTCCCTCTTCTGGTGGCGGGCTCCCTCCTTCCTGGCCTCCCGGCGCGGCGCGCTTTCTCACTGGTTCTCTCGTCTGGCGTTGTCCGTTGGACTGGCTTCTCTGGCCTGAGTCTCCTCTGGCACTCTGCCGGTTCTGTCTC
+
AAAAAAA?CFFFGGGGGG1AECGGGEE00EE/E/FE/EFEEHHFHGG/EBEF@GBGHHF//E?EGCEEGE/EHFHGGCAGGCHHEGGGGG/<<AG1?DDC111G0A@CC-<<--.<//:;GF;CCH..-;--;C?9--A-B/9/;/A-9--;A--;9-9-;9--999/99B9F/-;B//9//--;:E//-99--/;-;/9-///----:99BBF//;B?9-;//;/;-B///;/99//;/-9---/;/;B/
@M05620:37:000000000-D9766:1:1101:10633:2356 1:N:0:4
TCCACACCTTCTACAATGAGCTGCGTGTGGCTCCCGAGGAGCACCCCGTGCTGCTGACCGAGGCCCCCCTGAACCCCAAGGCCAGCCGCCTGTTGATGAGTGAGCCGCCCGCTCTCTCGTCTTGTGGGAGCCTCCCTCCTTCCTAGCCTCCCGCCGCTGCGCCCTTTCTCACTGGATGTCTCTTCTGGAGTTTTGCTTCGGACTTTCTTCTCTACCCTGAATATCCTATGTCACTCGGCCGGTTCTCGATT
+
3AABAFB3BCCFGGFBG4BGGGGHGGGBF?HHGEFDF2EEFHHHHGGFFGGGHGHEFFHA0EEGGGEEGGGHFHHFGDG?/?FE/?//>///1112B221?1??10<//>////.><>.<>CCGF1<....<//<.<CAGF;GCB;/:0;.;.-;--9-.--;--;BBBF/;//:/;/;//9;/B///;.;F9/.;/9B-;.;@/;BFFFBB9/9/;BF.//9BB/9/;/:///:/.9;.;--:.;;./B/
@M05620:37:000000000-D9766:1:1101:11929:2382 1:N:0:4
ACCACACCTTCTACAATGAGCTGCGTGTGGCTCCCGAGGAGCACCCCGTGCTGCTGACCGAGGCCCCCCTGAACCCCAAGGCCAACCGCGAGAAGATGAGTGAGTGGCCCGCACCCTCTTCTTGTGGCCGCCTCCCTCCTTCCTGGCCTCCCGGCGCCGCGCGCTTTCTCACTATTTCTCTCTTCTGTCGTTTTCCGTCGGCCCCTCTTCTCTGCCCTGAGTATCCTTTGGCACTCTGCCGGTTCTCGCTC
+
1AA>AA1AFFFFEGGDDFG1F1B1EAAEHFHHCFFGGEGCFHHHHGEGEEFEHDGHHHHGCEGGC>>EGGGFHBEFGGGE//GE/FE<CCC<//0?>F1121>1<?F/0/<<-><EH.<10<0000=G.-<-..::GCGHGGCC0/9.:..9.9A??-9-----99-/9;/;9///;BB/BFBFFBB9/-99-9//-;--99;--:AFFFFFBB//9;FF-///9:;;9///B/;/////9>@BF/;9-99
@M05620:37:000000000-D9766:1:1101:14140:2483 1:N:0:4
AGTGCCAGCTCTCAATCGCACAGGGGACCCAGGGCCTGGCCCCTCCATCCAGAAAACCTATGACCTCACCCGCTACCTGGAGCACCAACTCCGCAGCTTGGCTGGGACCTATGTGAGTATCCAGCGTAGGAATCTGGGAGTTGGGGAGGAGTGAGGAGTTGGGGAAAGACAGTCCTAACCGTGGAGGGTTCTGGTAAATGATGGGGTGAGGAGGGGCTCTTTGGCTCCCACCAGTCCCCCTGTCTGGTCTA
+
>1>>ADFFAFFFDDGGGEFGGGHHGEEGAFHGFGGAGAACGGGHGGHG1BGFFA1BFE0FGGDEGGFEGHHGGE>EHHHGFHHHE>GHGFHHEECEEEFGGGHGGCHHGHHHHHHHHHHGHGHHHC/CCGFHHGHFHB?FAGHHGCFCGFCFGEFC<CCGGHGCGFHHHHHHHBCGHHHH?:EGAEGGCFFFGGCFFGGGGGGGGGB@FFFFFF@@@;EFFFFFF/FEEFFFFFFFFFFF@FFFFFFBBFF
@M05620:37:000000000-D9766:1:1101:20077:2496 1:N:0:4
ACCACACCTTCTACAATGAGCTGCGTGTGGCTCCCGAGGAGCACCCCGTGCTGCTGACCGAGGCCCCCCTGAACCCCAAGGCCAACCGCGAGAAGATGACCCAGGTGAGTGGCCCGCTACCTCTTCTGGTGGCCGCCTCCCTCCTTCCTGGCCTCCCGGAGCTGCGCCCTTTCTCACTGGTTCTCTCTTCTGCCGTTTTCCGTAGGACTCTCTTCTCTGACCTGAGTCTCCTTTGGAACTCTGCAGGTTCT
+
BBBBBBBBFFFFGGGGGGGFGFHGGEEEAEHHFGGGGGGGGHHHHGGGGFGGHHFHHHGGGGGGGGGGGGGHHHHGGGGHGGHHHGFEGGGGFGHHGHHHHHHHGHHHHGHGGHHGGGGGHHHHHHHHHHHGHGGCCEFHGHHGHGGGGGGGGFGGGGGGGGGGGGFFFFFFFFFFFFFFFFFFFFFFFFFFFFFFFFFFFFFFFFFFFFFFFFFFFFFFFFFF/FFFFFFFFFFFFFFFFFFFFFFFFFF
@M05620:37:000000000-D9766:1:1101:19331:2598 1:N:0:4
AGTGCCAGCTCTCAATCGCACAGGGGACCCAGGGCCTGGCCCCTCCATCCAGAAAACCTATGACCTCACCCGCTACCTGGAGCACCAACTCCGCAGCTTGGCTGGGACCTATGTGAGTATCCAGCGTAGGAATCTGGGAGTTGGGGAGGAGTGAGGAGTTGGGGAAAGACAGTCCTAACCGTGGAGGGTTCTGGTAAATGATGGGGTGAGGAGGGGCTCTTTGGCTCCCACCAGTCCCCCTGTATGGTCTA
+
AAAABFFFBFFFGGGGGGGGGGHFGGGGGGHHGGGGGGHHHHGHG1GHHHHHHGFHHGFGHHHHHHHHHHHGGGCFHHHHHHHGFGHHGFHHGGEGGGHHGHHGGGHHGHHHHHHHHHHHHHHHHGGGGGHHBGHHHHHGGGHGGGGGGGGHHHGFFDHHHHGGGGHGHHHHHHHHHHHHGGGGGEGGEGGGGGFGGGGGGGGGGGFFFFFFFFFFFFFFFFFFFFFFFFFFFFFFFFFFFFFFFFFFFFF
@M05620:37:000000000-D9766:1:1101:16178:2602 1:N:0:4
ACCACACCTTCTACAATGAGCTGCGTGTGGCTCCCGCGGAGCACCCCGTGCTTCTGACCGATGCCCCCCTGAACCCCAAGGCCAACCGCGAGAAGCTGAGCCCCGCTAGCTGCTCGCGTGGTCGTCTCCCTGCTGCCTGGCTCCCTGCAGGTCTCCCCTATCTGAGTCCTTTCTCACTGGGCCGCTCTCCTGACGTCTTCCGTCCCTCTCTCGACTCTTACCTGAAACTCTGCAGGTTCTAGATAGGCACA
+
3>33A4>>BBBB5FBBAG55BAFFEEGE4AFGBBBEAEEE0EFGGGEAABEB5D@GHHH>//1BBFFFGEEBBBEAEE?EF/GGCFGFGF/<<??1?11?1<<?<<--.>1110=.-<---.<-:;;/0;/0:90BFFF../0;;/9./;../00;B9/;0;9//////;;/;////;/...;--;99/9//;99..;./;.B:.9/..;//./99A//////;///;;//9//;.;B;9/;/////9/..
@M05620:37:000000000-D9766:1:1101:12285:2621 1:N:0:4
GAGGCTGCTTTGGAAGAAACTCATAGATTACTGCAACAGTTCCCCCTGGACCTGGAAAAGTTTCTTGCCTGGCTTACAGAAGCTGAAACAACTGCTACTATCCTTAAGGATACTCCCCTAGATGACAGCATCCTAGCAAAAGACCAGAGGAAACAAGGGCAAATGAGCCAGTAACAAGTGCTTCAGCACTTTCCGCTTTCGAACTCTACAATCTACAATTTCTCAATTCTCAGCTTTTTACCTTGTAACTG
+
AAABAAFCFFFDGBBFGGFGGGHHHHHHHGHHHHCGHHHHHHGHHGFGHGFHHGHBB3CGBGHHHHGFBGHHHHHEBGHHHFHGGFFFFGEHHHFB4BB44BBB4BBFFHB3B433?EF1?F4BFG33?F?333B?3B3BF3E2B2B0?/02BBGF2/??//022@22F?0<11111<?1?1??FD1>GF1<<1>.<<EDDAG.=0<00000/0;:;0:000;00<<C000C0;00990.0;;;;;0;F00
@M05620:37:000000000-D9766:1:1101:14880:2648 1:N:0:4
GAGGCTGCTTTGGAAGAAACTCATAGATTACTGCAACAGTTCCCCCTGGACCTGGAAAAGTTTCTTGCCTGGCTTACAGAAGCTGAAACAACTGCCAATGGCCGACAGGCGGCAAGCCGAGAGGACAGGCGCCTCGCAGACTACAAGAAGGGTAAAGAACAGAAGAAACAATAGGAAGGACATCACGCCTTTACGCTTTAGCACGCTTGAGGATAAAATTGACCAATTCTCAGCATTTGAACGTGTAACTG
+
>>AABAFBFFFFG4BFGGFGGGHHHHHHHHHHHHGHFGHBGGGHHGGFHGHFHHHFGFFHBFGHHHFFGHHHHHHGHDGDHHHHFFHGHGGHH3FBBBBF32B/>>E>?1/>E/</?FC///</@/0/?//</?///<.-01>01><<//...//0=0.///;/;//::/;00000;;..9/;0;0;9.9E000.:AAA;FFB0-;.9;./.:////;B9/////.;//;//:/9BBF//;;.;./;:9//
@M05620:37:000000000-D9766:1:1101:10608:2740 1:N:0:4
AGTGCCAGCTCTCCATCGCACAGGGGACCCAGGGCCTGGCCCCTCCATCCAGAAAACCTATGACCTCACCCGCTACCTGGAGCACCAACTCCGCAGCTTGGCTGGGACCTATGTGAGTATCCAGCGTAGGAATCTGGGCGTTGGGGCGGAGTGCGGAGTTGGGGAAAGACAGTCCTAACCGTGGAGGGTTCTGGTAAATGATGGGGTGAGGAGGGGCTCTTTGGCTCCCACCAGTCCCCCTGTCTGGTCTA
+
>A>>AFFFAFFFGAGGFF?1E0FAFEEAEAEH00BAAFGHFHGFGGHFHFHHFHHFGGH1FGGHHFGHHHGEE>EEHHHH>GHHHH0??GDBEE?@EF>GFH1FEEHHGFHHHF221GFHHHBGHGGACCFHGHHHHH/ACCCACG.<@-=EF0-;-AEFGF?G.CEG/C9CF9BFFFFF@BE@-AF=BFFFFF/BFFFFFFFFFFB@FF?FFF?@@@FFFFFBFFFEFEFFEFFFFFFF@FFFFFFFFF9
@M05620:37:000000000-D9766:1:1101:16647:2786 1:N:0:4
ACCACACCTTCTACAATGAGCTGCGTGTGGCTCCCGAGGAGCACCCCGTGCTGCTGACCGAGGCCCCCCTGAACCCCAAGGCCAACCGCGAGAAGATGACTGAGTGGCCCGCTACCTCTTCTGGTGGCCGCCTCCCTCCTTCCTGGCCTCCCGGAGCTGCGCCCTTTCTCACTGGTTCTCTCTTCTGCCGTTTTCCGTAGGACTCTCTTCTCTGACCTGAGTCTCCTTTGGAACTCTGCAGGTTCTCGATC
+
BBABBBBBFFFFGGGCDGGGGGHFGEGFHEHHFGGEAEGGGHHHHGGGEDGGHHHHHHHGGGGGGGGGGGGHHHHGGGGHGHHHHGGFGDGGGGHHHHDHHHFGHFFFHHGGG?CHEHHHHEGGDFGHHGCGF.CFHHEHFHHHHGHFFGGEGF-BGGGGGGGAFFFFFFFFFFF/9FFFFFFFFFFFFFADFFFFFFFDFFFFFFFFFFFFFF/;FBFFFFFFFFFFFFFFFFFFFFFFFFFFFF/AFF?
@M05620:37:000000000-D9766:1:1101:16627:2792 1:N:0:4
ACCACACCTTCTACAATGCGCTGCGTGTGGCTCCCGAGGAGCACCCCGTGCTGCTGACCGAGGCCCCCCTGAACCCCAAGGCCAACCGCGAGAAGATGACTGAGTGGCCCGCTCCCTCTTCTGGTGGCGGACTCCCTCCTTCCTGGCCTCCCGGCGCTGAGCCCTTTCTCACTTTTTCTCTCTTCTGGCGTTTTCCGTCGGACTCTCTTCTCTGCCCTGAGTTTCCTATGTCACTCGGCCGGTGCTTGCTC
+
AAABABB>4BBFGGGGGG4EEGGGGEGA2BFBB2AB2EEE?FDGHGGAEEFGFHHHGHH>E@CGGGGGGGGHFHHGGGGHGGHHHGGGFG/>DFH22GGH111F1?FFH/<->DDF///==G0<<CD.-;--;CBEGGD/9;F00/9CFCA9.---;-9..;/;:99BBF/;B;;FF/9/FFFFFF/9B@DF-.//:B.-@-9-/9;BBFFFFF;9;B.:9/99;/:/;;9/9:;B9..99@F-99/;.9/
@M05620:37:000000000-D9766:1:1101:20426:2794 1:N:0:4
GAGGCTGCTTTGGAAGAAACTCATAGATTACTGCAACAGTTCCCCCTGGACCTGGAAAAGTTTCTTGCCTGGCTTACAGAAGCTGAAACAACTGCCAATGTCCTACAGGCTGCTCCCCTTCCGGCCCGGCTCCTCGCAGCCTAACCGGGAGTCACAGCACTGCTGAACCAGTGAGAAGTCCGTCAGGCCTTTCCGCTTTAGCACTCTTGTGGCTCACCTTGCACACTTCTCAGCCTTTTACCTTGTCCCTG
+
BABBBBFBFFFFGGGGGGGGGGHHGGHHHHHHHHHHGGHGHHHHHGGFHFHHHHHFGGGFBHHHHHHHHHHHHHHHHHHHHHHHHHHHHHHHHHHH3FGHHBHFBF3BBCFGF33B112023?//><<>/CFCF2/>//</22220>//<-.<=<D1G001<>0<D0<<C.=00000<=CG.CCE?G/CBC00::9EDGF90;FB/;CB00..9000:090;90;CF/9B99B//.FF///;/;F/9///B
@M05620:37:000000000-D9766:1:1101:21121:2798 1:N:0:4
AGTGCCAGCTCTCAATCGCACAGGGGACCCAGGGCCTGGCCCCTCCATCCAGAAAACCTATGACCTCACCCGCTACCTGGAGCACCAACTCCGCAGCTTGGCTGGGACCTATGTGAGTATCCAGCGTAGGAATCTGGGAGTTGGGGAGGAGTGAGGAGTTGGGGAAAGACAGTCCTAACCGTGGAGGGTTCTGGTAAATGATGGGGTGAGGAGGGGCTCTTTGGCTCCCACCAGTCCCCCTGTCTGGTCTA
+
AB>AAFFFBFFFGFFFDFGFF?HAF2BAEEHHFEFGGGHHGGGHEGEHBAGGGFGGGFHHHDFHHGGHHHHGG>EEHHHGBGHHHH1?EGHH/ECGFHFGGHHGGGHHGHHHHHGHHHHHHGHHGGGGGGHHHHHHHH0?EGHHGG.CCGCGHHHGCGHHHHGGEDCFHHHHHHHHFHHHGGGGFGGGGGGGGGGGGGGGEGGGGGDFFFFFDFFFFFFFFFFFFFFFEFFFFFFFFFFFFFFFFFFFFFB
@M05620:37:000000000-D9766:1:1101:14654:2861 1:N:0:4
AGTGCCAGCTCTCAATCGCACAGGGGACCCAGGGCCTGGCCCCTCCATCCAGAAAACCTATGACCTCACCCGCTACCTGGAGCACCAACTCCGCAGCTTGGCTGGGACCTATGTGAGTATCCAGCGTAGGAATCTGGGAGTTGGGGAGGAGTGAGGAGTTGGGGAAAGACAGTCCTAACCGTGGAGGGTTCTGGTAAATGATGGGGTGAGGAGGGGCTCTTTGGCTCCCACCAGTCCCCCTGTCTGGTCTA
+
ABBBBFFFBFFFGGGGGFGCFCH4FFGGGGEHGGGGGGHHHHGHGGHGHHHHGHHH3EGGHHHHHHFHHHFFGFGGHHHHHHHHGHHHGHGHFFGEGFH3EGFEEGFHGFHHFHHFHHHGG3FFFG?<CDGHHDGHGH0CAFHHGGFGGGGFGHFHHGHHHHGG.CHGHHHHHHFHHHHHGACD9CAGEFFFGGFFF0BFGFGGGGFFFFFFFFFFFFFFBFFFFFFFFFFFFFFFE/EDCFFFFFFFFFF
@M05620:37:000000000-D9766:1:1101:9676:2964 1:N:0:4
ACCACACCTTCTACAATGAGCTGCGTGTGGCTCCCGAGGAGCACCCCGTGCTGCGGACCGAGGCCCCCCTGAACCCCAAGGCCAACCGCGAGAAGATGACCCCGGTGAGTGGCCCGCCACCTCTTCTGGTGGCCGGCTCCCTCCTTCCTGGACTCGCGGAGCTGCGCCCTTTCTCACTGGTTCTCTCTCCTGCCGTTTTCCGTAGCACTCTCCTCCCTGACCTCAGTCTCCTTTGGAACTCTGCAGGTTCT
+
A1A1AAA>CFC1BGB1EBGFFBF1E0AE0AEHFB0A0/EA/GFGHG?A/A//1B/A>E/>/>/EF//>EE/0F1/?EE?GC<CGA/CBCCC?//F1???D10/-A<-<0>F..C<<---:.:CF0;C;C0CCG.A--9..A9/./;9/0F//;09.9@--99-9F@;->-//9/B/BBFF/;////////;;/--::BE//-9---9////9/9B/:-F-////:/9///9;F//BB/BFB/9B/:F-//9
@M05620:37:000000000-D9766:1:1101:16243:3037 1:N:0:4
ACCACACCTTCTACAATGAGCTGCGTGTGGCTCCCGAGGAGCACCCCGTGCTGCTGACCGAGGCCCCCCTGAACCCCAAGGCCAACCGCGAGAAGATGACCCAGGTGAGTGGCCCGCTACCTCTTCTGGTGGCCGCCTCCCTCCTTCCTGGCCTCCCGGAGCTGCGCCCTTTCTCACTGGTTCTCTCTTCTGCCGTTTTCCGTAGGACTCTCTTCTCTGACCTGAGTCTCCTTTGGAACTCTGCAGGTTCT
+
BBBABBBBFFFFGGGGGGGGGFHFGFGBAEHHHGFFCEGGDHHHHGGGFFGGGHGHHHHGGGGGGGGGGGGHHHHGGGGHGHHHHGGGGG/B?GHFDGFFHHHHGHH1??FFGH/>@D<<GG0<GFGHGGFDFA@FGG?GGHHGGF0FFFFFGGGGGG?;9AAFGGFFFFFFFFFFFFFF/BBFFFFFFBFFFBCDFFFFFFFF?ABFFFFFFFFFFFFBFFBFBFFFFFBFFFFFFFFBFFFFFFF9/FB
@M05620:37:000000000-D9766:1:1101:9609:3055 1:N:0:4
ACCACACCTTCTACAATGAGCTGCGTGTGGCTCCCGAGGAGCACCCCGTGCTGCTGACCGAGGCCCCCCTGAACCCCAAGGCCAACCGCGAGAAGATGAACCAGGTGGGTGGCTCGCTTGGTGTTCTGCTGGCTGCCTCCCTCCTTCCCGGACTCCCGCCCTTGCGCCCTTTCTCACTGGTTCTCTCTTCTGCCGTTTTCCGTAGGACTCTCCTTTCTGACCTGCGTCTCCTTTGGAGGTCTGCAGGCTCT
+
AA1AAAAAFFFFEGG13AGGFGFG0EGEECFGHGFCGGGAEHFHHGGGGGGGGHHHHHHGGGGGGGGEGGGGHHHGGGGHGHHGHFGGGG/CCGHHHHH11/0?/<1//?/-G0F--....<...DD00=0/C:.;:<CG:/:C/GFG/;?-9-//CG-A--=-B-;-@@/BBFF/FF/-B//BF//;FBF/9/--:/-;/-;9--//9/9///;/;:/;/B/--9:---;F/BFFF/-;9/////----9
@M05620:37:000000000-D9766:1:1101:20653:3069 1:N:0:4
ACCACACCTTCTACAATGAGCTGCGTGTGGCTCCCGAGGAGCACCCCGTGCTGCTGACCGAGGCCCCCCTGAACCCCAAGGCCAACCGCGAGAAGATGAGTGAGTGGCCAGCTCCCTCTTCTGGTGGCCGCCTCCCTCCTTCCTGGCCTCCCGGCGCTGCGCCCTTTCTCACTTTTTCTCTCTTCTGCCGTTTTCCGTAGGACTTTCTTCTCTGCCCTGAGTCTCCTTTGGAACTCTGCCGGTTCTTGCTC
+
AAAAA1AAFFCFEGGFGG1B1AFFAABAAEHEBFGG?EG/EGHHHGEEFEGFFAFGGHHEEGCGEF@FGGGFHGFGGGCEFEHA/F/<C?/>BCFHGHFHF1FDGHEGH1</?GHCFFGHHE1DGHGH<<C-<EEEC/;GGHCBG/GGHHHGG@?@A@ABAGB@@FF/B9/BF///BFFFFBFFBFF/;;BFFFFFFF--A/;:/;;FBFB/BFFFFFFFFF//;FFFFFFFB//9/9//;@@FEF;9///
@M05620:37:000000000-D9766:1:1101:16272:3074 1:N:0:4
AGTGCCAGCTCTCAATCGCACAGGGGACCCAGGGCCTGGCCCCTCCATCCAGAAAACCTATGACCTCACCCGCTACCTGGAGCACCAACTCCGCAGCTTGGCTGGGACCTATGTGAGTATCCAGCGTAGGAATCTGGGAGTTGGGGAGGAGTGAGGAGTTGGGGAAAGACAGTCCTAACCGTGGAGGGTTCTGGTAAATGATGGGGTGAGGAGGGGCTCTTTGGCTCCCACCAGTCCCCCTGTCTGGTCTA
+
AAAABFFFBFFFGGGGGGGCGGHHGGGGGGHHGEGGEGHHHHGGGGHHHHHHHHHHHGHHHGHHHHHHHHHGGEGGHHHHGHHHHHHGGHHHFGFFEGGGFHFAEGGH/GHHHHDHHGHFHHHFHG<BGGHGHHHHHHGFEHHF@GFCCDE>GHHHFACGGHCGGGGHHHHHHHHHHHHHGGGCFGGAEFGGGF;BFGGGGBGGEG99EFFFFFFFFAFF/99FFFFEFFFFFFFFFFFFF?FFEBFFFFF
@M05620:37:000000000-D9766:1:1101:12297:3075 1:N:0:4
AGTGCCAGCTCTCAATCGCACAGGGGACCCAGGGCCTGGCCCCTCCATCCAGAAAACCTATGACCTCACCCGCTACCTGGAGCACCAACTCCGCAGCTTGGCTGGGACCTATGTGAGTATCCAGCGTAGGAATCTGGGAGTTGGGGAGGAGTGAGGAGTTGGGGAAAGACAGTCCTAACCGTGGAGGGTTCTGGTAAATGATGGGGTGAGGAGGGGCTCTTTGGCTCCCACCAGTCCCCCTGTCTGGTCTA
+
BBBBBFFFCFFFGFGGGGGGGGHGGGGGGGHHFEFGGGHHHHGHGGHHHGHHHHHHHGHHHFHHHGGHHHHGGEEFHHFHFHHHHHGGFHHFEGCGGHGHGHHGGGHHGHHHHHHHGFHHHHHHHGGGGGHHHHHHHHAFGHHHGGFGGGCGHFHHFGHHHHGGGGHHGHHHHHHHHHHHGGGGEGGGGGGGGGFGGGGGGGGGGGFFFFFFFFFFFFFFFFHFFFFFFFFFFFFFFFFFFFFFFHFFFFB
@M05620:37:000000000-D9766:1:1101:11820:3075 1:N:0:4
ACCACACCTTCTACAATGAGCTGCGTGTGGCTCCCGAGGAGCACCCCGTGCTGCTGACCGAGGCCCCCCTGAACCCCAAGGCCAACCGCGAGAAGATGACCCAGGTGAGTGGCCCGCTACCTCTTCTGGTGGCCGCCTCCCTCCTTCCTGGCCTCCCGGAGCTGCGCCCTTTCTCACTGGTTCTCTCTTCTGCCGTTTTCCGTAGGACTCTCTTCTCTGACCTGAGTCTCCTTTGGAACTCTGCAGGTTCT
+
ABABBBBAFFFFGGGFGGBFGGHHGGGBGGHHHFFFDFGFGHHHHGGFGGGGGHHHHHHGEGGGGGGGGGGGHHHGGGGHGHHGFFGGGG/BDAHGGHFHHHHHEHH1?FGECGGDCG-CGDGHHHHHHGGGHHGGGGGHECHDHGGGGGEFGGGGGGF--:9BC?DDBDFBFFF/;FF.;FFFFFFFFF:/FF=FFFFFFFF?D.BFFFEFFFBFBFFBFFF./9BFFFFFFFFFFFFFFFFFFFFFBBB
@M05620:37:000000000-D9766:1:1101:13492:3079 1:N:0:4
ACCACACCTTCTACAATGAGCTGCGTGTGGCTCCCGAGGAGCACCCCGTGCTGCTGACCGAGGCCCCCCTGAACCCCAAGGCCAACCGCGAGAAGATGAGTGAGTGGCCCGCTCCCTCTTCTGGTGGCCGCCTCCCTCCTTCCTGGCCTCCCGGCGCTGCGCCCTTTCTCACTGGTTCTCTCTTCTGCCGTTTTCCGTAGGACTCTCTTCTCTGCCCTGAGTCTCCTTTGGAACTCTGCAGGTTCTCGATC
+
CCCCCCCCFFFFGGGGGGGGGGHHGGGFHGHHHGGGGGGGGHHHHGGGGGGGHHHHHHHGGGGGGGGGGGGHHHHGGGGHGHHHHGGGGGGGGGHHHHHHHHHHHHGGH?CGG?GGHHHHHHHHGHGHGCGGGGHGHHGHHHHHHGGGGGGGGG-AFG?FFFFCFFFFFFFFFB/;FFFFFFFFFFF;FDDFFFFFFF?DFBFFFFFFFFFFFF9FFFFFFFFFFFFFFFF0FFFFFFF0;FFFFF;A0BA
@M05620:37:000000000-D9766:1:1101:20644:3084 1:N:0:4
ACCACACCTTCTACAATGAGCTGCGTGTGGCTCCCGAGGAGCACCCCGTGCTGCTGACCGAGGCCCCCCTGAACCCCAAGGCCAACCGCGAGAAGATGAGTGAGTGGCCCGCTCACTCTTCTGGTGGCCGCCTCCCTCCTTCCTGGCCTCCCGGCGCTGCGCCCTTTCTCACTTTTTCTCTCTTCTGCCGTTTTCCGTAGGACTCTCTTCTCTGCCCTGAGTCTCCTTTGGCACTCTGCAGGTTCTAGCTC
+
11>>A>1>BC@D3FFAAAABADAC0BEAA0BFFFC00/E/EGGGHGCGA/B/F1BGH00AEEGG/E/EEEFGHHA?EGGGEHHC/FEEC/>>CAHF1<?GFDGHHHGGH/<@CC.>GGHGHH1>GHCH.<<C:EEEH/;GHHE0G/;90FEGGGA@@??A@@-9@FFFFFFFF//;BFFFF/FFFFF/;@BFFFBFBF?BBBFF/;BFFFFFFF9BEBFBBF/FFFFBFF//;/;B/;B/;AFFFF/;/BB
@M05620:37:000000000-D9766:1:1101:13482:3096 1:N:0:4
ACCACACCTTCTACAATGAGCTGCGTGTGGCTCCCGAGGAGCACCCCGTGCTGCTGACCGAGGCCCCCCTGAACCCCAAGGCCAACCGCGAGAAGATGAGTGAGTGGCCCGCTCCCTCTTCTGGTGGCCGCCTCCCTCCTTCCTGGCCTCCCGGCGCTGCGCCCTTTCTCACTGTTTCTCTCTTCTGCCGTTTTCCGTAGGACTCTCTTCTCTGCCCTGAGTCTCCTTTGGCACTCTGCCGGTTCTAGCTC
+
DDCDDDDDFFFFGGGGGGGGGGHHGFGBGGHHHGGGGGGGGHHHHGGGGGGGHHHHHHHGGGGGGGGGGGGHHHHGGGGHGHHHHGGGGGBFGGHHHHHHHHHHHHGGH?>CGCGGHHHHHH=FFGGHCDFGEGHGHHGHHHHHHFGGGGGGGACGGGGFDFACFFFFFFBBF00;BFFFFFFFFFF;B@DFFEBFDF.:D0FF/9FFFFFFHFBFAFFFFF0BFFF:BF/099;B0;B0;@@DFF0;0;0
@M05620:37:000000000-D9766:1:1101:14827:3112 1:N:0:4
ACCACACCTTCTACAATGAGCTGCGTGTGGCTCCCGAGGAGCACCCCGTGCTGCTGACCGAGGCCCCCCTGAACCCCAAGGCCAACCGCGAGAAGATGAGTGAGTGGCCCGCTCCCTCTTCTGGTGGCCGCCTCCCTCCTTCCTGGCCTCCCGGCGCTGCGCCCTTTCTCACTGGTTCTCTCTTCTGCCGTTTTCCGTAGGACTCTCTTCTCTGCCCTGAGTCTCCTTTGGAACTCTGCCGGTTCTAGCTC
+
BCCCCCB>FFFFGGGGGGFGGGHHGEGAAEHHHFGEDGFGGHHHHGGGGFGGGHHHHHHEGGCGGGGGGGGHGHHGGGGHGHHHHGGGGG@CDGHFHHHHGFHHHHGGH/>CFFGGHHHHHHHHHHGH<CGGGGHGHHGHHHHHEHGGGGGGGGGGGGGFFFA@DFFFFFFFFB//;FFFFFFFFFF:;;;DFFBFFF.AFFFFBFFFFFFFFF;FEFFFFF/BFFF:FF/9BBFF/;B/@FCFFF/;/B/
@M05620:37:000000000-D9766:1:1101:19455:3116 1:N:0:4
ACCACACCTTCTACAATGAGCTGCGGGTGGCTCCCGAGGAGCACCCCGTGCTGCTGACCGAGGCCCCCCTGAACCCCAAGGCCAACCGCGAGAAGATGACCCAGGTGCGTGGCCCGCTACCTCTTCTGGTGGCCGCCTCCCTCCTTCCTGGCCTCCCGGCGCTGCGCCCTTTCTCACTGGTTCTCTCTTCTGCCGTTTTCCGTAGGACTCTCTTCTCTGACCTGCGTCTCCTTTGGAACTCTGCAGGTTCT
+
AAA1AAAACCFFGGGB3G11G1GBG00AAAFF1BFA?EGGGHHHHGG/AAEGEHHFHHF//ECGG/EGGGE0F>GEGEAG//GHHG?<CG/</AFC<GB<GGEHGHF1@FC?CHGC@CCGHHHHHCGGHHHGFHC-99.;AFGCFFBFFFFFA0CAAB?-;-;@B;-A=@FFFFFFFFFFFFBFBBBBFFFFFB;AFFFEFF/-ABEFFFBFBFBFFFF/;:/BA@B@FEFFFFFFFFFFFFFFBFFFFBF
@M05620:37:000000000-D9766:1:1101:16086:3164 1:N:0:4
AGTGCCAGCTCTCAATCGCACAGGGGACCCAGGGCCTGGCCCCTCCATCCAGAAAACCTATGACCTCACCCGCTACCTGGAGCACCAACTCCGCAGCTTGGCTGGGACCTATGTGAGTATCCAGCGTAGGAATCTGGGAGTTGGGGAGGAGTGAGGAGTTGGGGAAAGACAGTCCTAACCGTGGAGGGTTCTGGTAAATGATGGGGTGAGGAGGGGCTCTTTGGCTCCCACCAGTCCCCCTGTCTGGTCTA
+
11>>A@BFAFFFEAF3GAFAAA0C0EEEAEGHAEEAAAGCEGGHGGGH1FGFD01BFEFGHHFHHG1GHHHGGE@EHHHFBGHA0FGHGBFGACCGEBFGFHHGGGHHGHHHHHHHHHHHHHHHHGEGGGHHHHHHHHGFGHFFGGGGGGECHHHHGGHHGHCGFGHHHHHHHHHHHHHHGGGGEGGGBGGGGGFGGGGGGGGGGGB@FFFFFF@@?@FFFFFFFEFFFFFFFFFFFFFF@FFFFFFFFFF
@M05620:37:000000000-D9766:1:1101:15611:3180 1:N:0:4
ACCACACCTTCTACAATGCGCTGCGTGTGGCTCCCGAGGAGCACCCCGTGCTGCTGACCGAGGCCCCCCTGAACCCCAAGGCCAACCGCGAGAAGATGACCCAGGTGAGTGGCCCGCTACCTCTTCTGGTGGCCGCCTCCCTCCTTCCTGGCCTCCCGGAGCTGCGCCCTTTCTCACTGGTTCTCTCTTCTGCCGTTTTCCGTAGGACTCTCTTCTCTGACCTGAGTCTCCTTTGGAACTCTGCAGGTTCT
+
>AAAAAAAFFFFGGGBBF42E2ED?A222ABGHGGG?2E0AGEHHGG01AEFBGFFHHG0>E/EFEGGGGFFFGHGGGGHGGHGHGGGGGCGGGHGHHFHHGFGF?F1<1<FGHGGGGGGHGHGHFFH0DFFHACCDGGEGBFGGGGGG0CFFFGGGGG-:?FFFBBFBBEFFFFFFFFFFFFFFFFFFFFFFF?FFFFFFFFFDD/FFFFFFFFFFFFBFFFF/9BFFFFFFFBFBFFFFFFFFFFFFFF
@M05620:37:000000000-D9766:1:1101:13887:3231 1:N:0:4
ACCACACCTTCTACAATGAGCTGCGTGTGGCTCCCGAGGAGCACCCCGTGCTGCTGACCGAGGCCCCCCTGACCCCCAAGGCCACCCGCGAGAAACGGACGCCGGGGAGTGGCCCGCTACCTCTTCTGGTGGCCGCCTCCCTCCTTCCGGGCCTCGCGGAGCTGCGCCCTTTCTCACTGGTTCTCTCTTCTGCCGGTTTCCGTAGGACTCTCTGCGCTGACCTGAGCCCCCTTTGGGACTCTGCAGGGTCT
+
BABBBBBBFFFFGFFGGGGFGGHFGEGECGEHHFFGDGGGGHHHHGGG?EGGHHFHFHHFGGCEGGGEGF1FBGHGGG/???/FEH///>/<</2?<</////><--<<<..:.;--AC-/BC00;;09;B.AF--:.:../;.:/B/.;;;-.:.;;--:9;/;:A?>-BBFFF/BB/.:///:/9/BF/;/;>-:.;9B.F.9.///9/;F/B-:;-.:/:./;/;.;;D./99....//;//:A-.B9
@M05620:37:000000000-D9766:1:1101:13865:3242 1:N:0:4
ACCACACCTTCTACAATGAGCTGCGTGTGGCTCCCGAGGAGCACCCCGTGCTGCTGACCGAGGCCCCCCTGAACCCCAAGGCCAACCGCGAGAAGATGACCCAGGTGAGTGGCCCGCTACCTCTTCTGGTGGCCGCCTCCCTCCTTCCTGGCCTCCCGGAGCTGCGCCCTTTCTCACTGGTTCTCTCTTCTGCCGTTTTCCGTAGGACTCTCTTCTCTGACCTGAGTCTCCTTTGGAACTCTGCAGGTTCT
+
CCCCCCCBFFFFGGGGGG5GGGHHGEGBGFHHHGGGDGGGGHHHHGGGGGGGHHHHHHHGGGGGGGGGGGGHHHHGGGGHGHHHHGGEGGFGGGHHHHHHHHHHGHF1GFDFGHHGGGGGHHHHHHHHHHHGHHGGGGGHGHHGFGGGGGGGGGGGGGG-;@AFGGFFFFFFFFFFFFFFFFFFFFFFFFFFFFFFFFFFFFFFFFFFFFFFFFFFFFFFFFFFFFFFFFFFFFFFFFFFFFFFFFFFFFF
@M05620:37:000000000-D9766:1:1101:8642:3254 1:N:0:4
ACCACACCTTCTACAATGAGCTGCGTGTGGCTCCCGAGGAGCACCCCGTGCTGCTGACCGAGGCCCCCCTGAACCCCAAGGCCAACCGCGAGAAGATGCCCAGGTGGGGGGGCCCGCTACCTCTTCGGGGGGCGGCCTCCCTCCTTCCGGGCCTCCCGGACCGGCGCCCTTTCTCACGGTTTCTCTCTTCTGCCGTTTTCCGTAGGACTCTCTTCTCTGACCTGAGTCTCCTTGGAAACTCTGCGGTTTCT
+
BABCCCCAFFFFGGGGGGEGGGHHGEGBAFHHHGFGDEGCEHHHHGGGGEGGGHHHHHHGGGGGGGGGGGGHHHHGGGGHGGHHHGGGGGDGGGHFHF2?G2/?<1///<;-@F-----;.//:;/.;.-;-;-9@-9FF?.;.;:F/.;-@-.;A.;--------9@:DFF///;/....ABFFF/BFFF/9/-;DF.B/./.:./;/BFBFF/FB//;99/:B.;B9F9FF/B/99BBB//:--.-:B9
@M05620:37:000000000-D9766:1:1101:19491:3255 1:N:0:4
ACCACACCTTCTACAATGAGCTGCGTGTGGCTCCCGCGGATCACCCCGTGCTGCTGACCGAGGCCCCCCTGACCCCCAAGGCCAACCGCGAGAAGCTGACCCAGGTGAGTGGCCCGCTACCTCTTCTGGTGGCCGCCTCCCTCCTTCCTGGCCTCCCCGAGCTGCGCCCTTTCTCACTGGTTCTCTCTTCTGCCTTTTTCCGTAGGACTCTCTTCTCTTACCTGATTCTCCTTTGTAACTCTGCAGGTTCT
+
>>>AAAA>FFBFFGGGGGFBGF4GEEEE42BFFFFA22AA0A1BFHEEBBEB5BGGFGHG>//>?EFEEGGF3BFEFGEFCGG?/?D<B>C/</?1?1??FFG.<><1><>FGHHGG<-AGHHFCC0;0;/.CCFCADDFFFFG/9;CFG9.CBFGG.;9@=9/999DFFFBBFF/FF/.;9;B/BB/;BBB/B/B9BB/BA99.::BBF/F/B9FFF/99:B///:;9BBFFB////::;;9/B/..9;/
@M05620:37:000000000-D9766:1:1101:16782:3256 1:N:0:4
GAGGCTGCTTTGGAAGAAACTCATAGATTACTGCAACAGTTCCCCCTGGACCTGGAAAAGTTTCTTGCCTGGCTTACAGAAGCTGAAACAACTGCCAATGTCCTACAGGATGCTACCCGTAAGGAAAGGCTCCTAGAAGACTCCAAGGGAGTAAAAGAGCTGATGAAACAATGGCAAGTAAGTCAGGCATTTCCGCTTTAGCACTCTTGTGGATCCAATTGAACAATTCTCAGCATTTGTACTTGTAACTG
+
A3ABAAFBFFFFGFFGGGGGGGHHHHHHHHHHGGFECGHFGGHGHGGGGHFHHHHHBDCGGHHHHHHHHHHGHHFFFFGHHHHHHFHHGHHHHHHGHHHHHHGHHHHHHHGFHHGFFHEEEFHGHFHFFE3BFFFFGHGFFD?F2FFFDHGGGHFB@FFGFHHGGHHDGHHGGFGFHGFFGG=DGGHFHHGHFHGDDDGDGHHHCGHHHGHGG:GFGHCHHGFHGHCGGFFGGGFBGGF9BFFBBCBFFFF
@M05620:37:000000000-D9766:1:1101:8627:3267 1:N:0:4
ACCACACCTTCTACAATGAGCTGCGTGTGGCTCCCGAGGAGCACCCCGTGCTGCTGACCGAGGCCCCCCTGAACCCCAAGGCCAACCGCGAGAAGATCACCCACGCGCGTGGCCGGCTACCTCTTCCGGCGGCCGCCTCCCTACCTCCTGGCCTCCCCGCGCTGCGCCCTTTCTCACTGCTTCTCTATTATGCCGTTTTCCGGCCGACTCTCTTCTCTGAACTCCCTCTCCTTTGGAACTCAGCAGCATCT
+
>>>AAAAABFFFAFEAEGBFDGGGEEEBFEGBGFFBEEGEGHDGGGEEABEFHFGGGFGGGGGFGFEGGGFFEGGEEDEEGHHG/?EEBB/>//???2??<0?/</<-<>><@G-ADCDB/C0:G00:;-A?;---@?99EB/;.;99BFB?F/AE..----;-.;BFFFFFFF////;//;/BF/;FF99F/;-.9/.;/.----;@B?FF/B/;B////////..9;/B///////;/;/;B/;../:/
@M05620:37:000000000-D9766:1:1101:9321:3272 1:N:0:4
AGTGCCAGCTCTCCATCGCACAGGGGCCCCAGGGCCTGGCCCCTCCATCCAGAAAACCTATGACCTCACCCGCTACCTGGAGCACCCACTCCGCAGCTTGGCTGGGACCTATGTGAGTATCCAGCGTAGGAATCTGGGAGTTGGGGCGGAGTGCGGCGTTGGGGAAAGCCAGTCCTAACCGTGGAGGGTTCTGGTAAATGATGGGGTGAGGAGGGGCTCTTTGGCTCCCACCAGTCCCCCTGTCTGGTCTA
+
>A>>>DF@>FFFGGGFBAA2E?GEG22AAABA22B22BGHAHGCGGGHHBAF3GFBBEGCAB5FHDBFHCF>>/>>GDBB1BBGHHE1?GGB>E/E>B3BAFGGGGCGDHFFHDFDFFFFGF2<GGG/B/1??G1@1F0?/0?>-<.---;;C0AB-A-B9.AB..9./9;9;BFF/9BABFFB.;A?:FAFFF/9BFFF//9BFD9@EF./ADB?BBF/BFFFFFFE99FDEF/BFFFFBFFFFFFBFF/
@M05620:37:000000000-D9766:1:1101:9831:3340 1:N:0:4
GAGGCTGCTTTGGAAGAAACTCATAGATTCCTGCAACAGTTCCCCCTGGACCTGGAAAAGTTTCTTGCCTGGCTTACAGAAGCTGAAACAACTGCCAATGTCCTACAGGCCGCTACCCGAAAGGACAAACTCATAGAAGAATACCAGGGAGTAAAATAACTGAAGAAAAAATGGGAAGTACGTCAGGCCTTTAACCTTTAGCACTCTTGAGGATACACTTGACCACTTCTCAGCATTTGAACTTGTACATG
+
A11>AACAFDFFF1BA1BFFFGBFFBGGF3BFBFC1BFGFFBGAEEGFE0FFGHFH1A0FGHGHBFFBBBABBFF111BDGHBCGB1FB0>FFHHF1BGHH2BB2BF10//>>/>/BBE///?<FCB00/11<BFG111B01BB1@@////?01>1111111?1<1000?<01>0<1.1<0.<...<<./CD:00;00000;0;0;CGC0:C0/0;00;;C0CFB./09;0;;90CFFF0;C090000;00
@M05620:37:000000000-D9766:1:1101:20566:3340 1:N:0:4
ACCACACCTTCTACAATGAGCTGCGTGTGGCTCCCGAGGAGCACCCCGTGCTGCTGACCGAGGCCCCCCTGAACCCCAAGGCCAACCGCGAGAAGATGACCCAGGTGCGTGGCCCGCTACCTCTTTTGGTGGCCGCCTCCCTCCTTCCTGGCCTCCCGGAGCTGCGCCCTTTCTCCCTGGTTCTCTCTTCTGCCGTTTTCCGTAGGACTCTCTTCTCTGACCTGAGTCTCCTTTGGAACTCTGCAGGTTCT
+
ABBBBBBBFFFFGGGGGGGGGGHHGEGEGGHHHGGGGGGGGHHHHGGGAEEGHHFHHHHGCEGGGGGGGGGHHHHGGGGHGHHHHGGGGGCGGGHGGGHFC</<FGB1<<C/<G.<@?DF/00000=G-CE..;-;@AAE./:.900CBFFG.9A..;?@-;AFBAAF;DFBFF9/;.B./;:;F/9:;/;//:>.A/A/9./.9;:B/FF99/BFFFB/F//././;BFFFBB//BFFFBFF//;FA/F/
@M05620:37:000000000-D9766:1:1101:12099:3354 1:N:0:4
ACCACACCTTCTACAATGAGCTGCGTGTGGCTCCCGAGGAGCACCCCGTGCTGCTGACCGAGGCCCCCCTGAACCCCAAGGCCAACCGCGCGAAGATGACCCAGTTGCGGGGCCTGCTACCTAGGCTGGTGGCCGCGTACCTCCTTCCTGGCCTCCAGGGCTGGCGACCTTTCTCCCTGGTTGTCTCGTCTGCCGTTTTCAGTAGTACTCTGTTTTCTGACGTGCGTCTCCTTTGGAACTCTGTAGGTTCT
+
AABABBB3CCFFGGGGFG5BGFHHGEEAAEGHGAFE?EGFGHHHHGGEE1EGFHHHHHHE?ECGGEGGGGGCGGHGGGDGF/FHHGCEGG/BCCGC1FD1FFHG1?11>----;..;;00/000/;C.;//.;F-A--9-;00;C////;9../;A.BB:.....;-;-.//9B///.;.;/.;FB//:AE./;;9.;E//;/9////;/;////;;////.;.;-.9AB///////B///;///;/9/BF
@M05620:37:000000000-D9766:1:1101:22328:3365 1:N:0:4
ACCACACCTTCTACAATGAGCTGCGTGTGGCTCCCGAGGAGCACCCCGTGCTGCTGACCGAGGCCCCCCTGAACCCCAAGGCCAACCGCGAGAAGATGAGTGAGTGGCCCGCTCCCTCTTCTGGTGGCCGCCTCCCTCCTTCCTGGCCTCCCGGCGCTGCGCCCTTTCTCACTGGTTCTCTCTTCTGCCGTTTTCCGTAGGACTCTCTTCTCTGCCCTGAGTCTCCTTTGGAACTCTGCAGGTTCTCGCTC
+
BCCCCCCCFFFFGGGGGGGGGGHHGEGECFHHHGGFGGGGDHHHHGGGDGGGHHGHHHHGGGGGGGGGGGGHHHHGGGGHGHHHHGGGGGFGCGHHHHHHHHHHHHGGHFCDGCGGGHHHHHFHHHGHC@DGDFHGHHGHHHHHHHGGGGGGGGGGGGGFFFFFFFFFFFFFFF/:;FFFFFFFFFFFFD;DFFFFFFFFFEFFFFFFFFFFFFFFFFFFFFFFFFFFFFFFFFFFBFF/FFAFFF/A...
@M05620:37:000000000-D9766:1:1101:9209:3411 1:N:0:4
AGTGCCAGCTCTCAATCGCACAGGGGACCCAGGGCCTGGCCCCTCCATCCAGAAAACCTATGACCTCACCCGCTACCTGGAGCACCAACTCCGCAGCTTGGCTGGGACCTATGTGAGTATCCAGCGTAGGAATCTGGGAGTTGGGGAGGAGTGAGGAGTTGGGGAAAGACAGTCCTAACCGTGGAGGGTTCTGGTAAATGATGGGGTGAGGAGGGGCGCTTTGGCTCCCACCAGTCCCCCTGTCTGGTCTA
+
3>>AAD5FBFFFADABGFGGCGFHDGGGGGHHGGEFGDGCFGGHGGBHAGHFF33BGEBGHHGHHH3GHHHGGG?EHHHFFGF?1?EGGEGHGEEGGGHHGHHGGGGHGHHHHHB2FBFGHDGGHG?</?11@FGHHHFF<0D1CDEGDAEFGEHH0.</0/<A..CGHHHGCGBGHFHH-;;@ACDG9.9FGGB0CFFFFFFGGG.@EFFFFFBBB->BFF//:/9AFFFFFFF/:BEDBEFBF///;B/
@M05620:37:000000000-D9766:1:1101:9840:3418 1:N:0:4
ACCACACATTCTACAATGCGCTGCGTGCGGCTCGCGAGGAGCACCCCTTGCTGCTGACCTAGGCCCCCCTGAACCCCAAGGCCAACCGCGCGAAGATGAGTGAGTGGCCTGCTCACTTTTCTTGTGGCTGCCTCCCTCCTTCCTGGCCTCCCGGCGCTGCGGTCTTTCTCACTTTTTCTCTCTTCTGGTGTTTTTCGTCGGACTTTCTTCTCTGTGCTGAGTTTCCTCTGTCACTCGGCCGGTTCTTGCTC
+
AAAAAAA11BBFF3FFEGGFGCGGGGG00AEAA/AA/AEA?GHBGGGBAFGHBHFHHHF1BB0FHEGGGEAFFGHGGGGHGHHHHGFCCGCCGGG/<FFF?D1GHFEGH1<>FG1>=0<DGH=GHHGH<<C.<GFGHHGHGHFHGFFHGFEGG-A@@@G.9--;;BFEFFBFF;:BFFFFFBFFFFE//;;;FF-;-;9@;-;9//BFBFFFFF//;;BB-B/:B:;/;/:;B/;B---9@@@?9B;;FF9
@M05620:37:000000000-D9766:1:1101:17430:3440 1:N:0:4
ACCACACCTTCTACAATGAGCTGCGTGTGGCTCCCGAGGAGCACCCCGTGCTGCTGACCGAGGCCCCCCTGAACCCCAAGGCCAACCGCGAGAAGATGACCCAGGTGCGTGGCCCGCTACCTCTTCTGGTGGCCGCCTCCCTCCTTCCTGGCCTCCCGGCGCTGCGCCCTTTCTCACTGGTTCTCTCTTCTGCCGTTTTCCGTAGGACTCTCTTCTCTGACCTGAGTCTCCTTTGGAACTCTGCAGGTTCT
+
ABBBBBBAFFFFGGGGGGFGGFHHGGGBAEHGFFGF?EFEFHHHHGGGGEGGGHHHHHHEGGGGGGGGGGGHGHHGGGDHGHHHGG?ECGCCFGHGFGHHHHHHEGC1>?CDGHHGGGCFHF0DGHHHHHHGHCCDGGDHGGGGGGBFFFGGGFGGGAF-:-BFDDFFDAFFFFFFFFFFBBFFFFBFFFFFFFFADFFFFFFFFFFFBFFFFFFFFFFFFFFFFFFFFFFBFBFFFFFFFFFFFFFAFFB
@M05620:37:000000000-D9766:1:1101:19211:3446 1:N:0:4
ACCACACCTTCTACAATGAGCTGCGTGTGGCTCCCGAGGAGCACCCCGTGCTGCTGACCGAGGCCCCCCTGAACCCCAAGGCCAACCGCGAGAAGATGACCCAGGTGGGCGGCCCGAGACGTCTTCTGGCGGACGCCTCCCTCCTTCCTGGCCTCCCCGCACTGCGCCCTTTCTCGCTGGTTCTCTCCTCTGCAGCTTTCCGTAGGACTCACTTCTCTGACACACGTCTCCTTTGGAACTACGCAGGCTCT
+
BBCCCCCCFFFFGGGGGGGGGGHHGGGGHGHHHGGGGGGGGHGHHGGGGGGGHHHHHHHGGGGGGGGGGGGHGHHGGGGHGHHHHGGGGGGGG/F2>FB222/?/FG/>//-AFAD---;.;./;CFB0099-A@--;.;A:/9BFFFF0/.9B:9E.C--;:/;.@:@FFFFF0.:.:@909BFFF/FFFFE000;9BBF.:.;.99;B090:000;0:B:9/9-;EFB000;0/B09F00.9:-@..AB
@M05620:37:000000000-D9766:1:1101:12194:3449 1:N:0:4
ACCACACCTTCTACAATGAGCTGCGTGTGGCTCCCGAGGAGCACCCCGTGCTGCTGACCGAGGCCCCCCTGAACCCCAAGGCCAACCGCGAGAAGATGACCCAGGTGAGTGGCCCGCTACCTCTTCTGGTGGCCGCCTCCCTCCTTCCTGGCCTCCCGGAGCTGCGCCCTTTCTCACTGGTTCTCTCTTCTGCCGTTTTCCGTAGGACTCTCTTCTCTGACCTGCGTCTCCTTTGGAACTCTGCAGGTTCT
+
BBABBABAFFFFGGGGGGGGGFHHGEEBAEHGHFFFGEEEEHGHHGGGE1EFHHGHHHH?FGGGGGGGGGGHHHHGGGGHGHHHHGGGGGFGGGHGH<FGHFHEFHHHGDGGEG/CGGGGHHHHHHGHGDHGHHGGGGGHGHHGHGGGGGGGGGGGGGGB?BGGGGFFFFFFFFFFFFFFFFFFFFFFFFFFFFFFFFFFFFFFFFFFFFFFFFFFFFFFFFFF.@FFFFFFFFFFFFFFFFFFFFFFFFF
@M05620:37:000000000-D9766:1:1101:19227:3459 1:N:0:4
ACCACACCTTCTACAATGAGCTGCGTGTGGCTCCCGAGGAGCACCCCGTGCTGCTGACCGAGGCCCCCCTGAACCCCAAGGCCAACCGCGAGAGGATGACCCAGATGAGTGGCCCGCTACCTCTTCTGGTGGCCGCCTCCCTCCTTCCTGGCCTCCCGGAACTGCGCCCTTTCTCACTGGTTCTCTCTTCTGCCGTTTTCCGTAGGACTCTCTTCTATGACCTGAGTCTCCTTTGGAACTCTGCAGGTTCT
+
AA>AAAA>FFFFGFGGGGAAG5GCEFEEHEGC3FF2E2AF2BAGHGEGAEF1AGGGHHHGEE0>FGGGGGGFHHHGGGFE/GHHHGGGGGGGG//<?CGHFH/?/?<DG<1CFHH@C@-<CHHFHHFDDD/..CC?CAEEEFHCBFFGGGFGFFGFF.:A-;90CDBFBB/FFEFFFFFBB/;BFFFBFFFBFF-DFFFFF.BA;9BFFFFFFFF//;/BF//.:;BFFFFFFF////9B/9/9B/.9BFF
@M05620:37:000000000-D9766:1:1101:12049:3491 1:N:0:4
GAGGCTGCTTTGGACGAAACTCATAGATTACTGCAACAGTTCCCCCTGGACCTGGAAAAGTTTCTTGCCTGGCTTACCGAAGCTGAAACAACTGCCAATGTTCTACAGGCTGATCCCCTTGAGGACCGGCTCATAACAGACTAACCGGGAAAAAAAGCGAAGCAGAAACAATGACAAGTACGACAGGCCTTTCCGCTTTAGCACTCTTGTGGCAAACCTTGAACACTTCTCAGCCTTTGTACTTGACCCTG
+
A1AA>AFA@@B1F11AAE0FGGGHHBFGFFADGHCFFGADFBBBABEEEFBGFHFG110FFGHDDGGDBB1BFGHB10BE@E>EH11@BBCHHHGHHHHHHFH2B2@10/BFFFGB>/0001B0BF///><<CFH2@@D00@@GF0>/<>//?<<-.C..---/<<:G:/C;000:;G00;..9-9.;.;:C;F?C9..;0CCC0;FFF09AE-/--9/:/99BFB/B/9/BBB/;BF///;9FF/BB-/;
@M05620:37:000000000-D9766:1:1101:16429:3515 1:N:0:4
AGTGCCAGCTCTCAATCGCACATGGGACCCAGGGCCTGGCCCCTCCATCCAGAAAACCTATGACCTCACCCGCTACCTGGAGCACCAACTCCGCAGCTTGGCTGGGACCTATGTGAGTATCCAGCGTAGGAATCTGGGAGTTGGGGAGGAGTGAGGAGTTGGGGAAAGACAGTCCTAACCGTGGAGGGTTCTGGTAAATGATGGGGTGAGGAGGGGCTCTTTGGCTCCCACCAGTCCCCCTGTCTGGTCTA
+
BCABCFFFCFFFGGGGGGGGGGHFHHHHGGHHGGGGGGHHHHGHGGHHHHHHHHHHHGHHHFHHHHHHHHHGGGGGHHHHGGGHHHHHGHHHEGGGGHHHGGHGGGHHGHHHHHHHHHHHHHHHHGDGGGHHHHHHHHHGGHHHGGGGGGGGHHHHHGHGHHGGGGHHHHHHHHHHHHHHGGEGGGGGFGGGGGFGGGGGGGGGGGGFFFFFFFFFFFFFFFFFFFFFFFFFFFFFFFFFFFFFFFFFFFF
@M05620:37:000000000-D9766:1:1101:13444:3522 1:N:0:4
ACCACACCTTCTACAATGAGCTGCGTGTGGCTCCCGAGGAGCACCCCGTGCTGCTGACCGAGGCCCCCCTGAACCCCAAGGCCAACCGCGAGAAGATGAGCGAGGGGCCCGCTACCGCATCTGGTGTGCGGGTCGCGCCCCTCGGGCCTCGCGTCCCGGCGCCGTTTCCCACTGGTTTGCTTCTCTGCCCTTCTCCTTTGCACACGCCTCTCTGACCTGACTCGCCTCTCGAACGCTGCACGGCCGGTATT
+
BAAABBAAFFFFFGGFFGGGGECEA2BA4AF2F2FE?EAEDEHGHGGGDEEADHBGHHFE?F?EGGGGGGGHHGHGGFEGFEHHHGFEGGFG@GHB2DD22/>A//>D--<---</---.=C00;;:.0.---=-;--9--.:-.-999..;----999@BA---./////../.9/../9//9;9///.;/.////;//////.--.9::BF///;FFF///.;-;.;/./..-...;//.---99--./
@M05620:37:000000000-D9766:1:1101:17313:3551 1:N:0:4
AGTGCCAGCTCTCAATCGCACAGGGGACCCAGGGCCTGGCCCCTCCATCCAGAAAACCTATGACCTCACCCGCTACCTGGAGCACCAACTCCGCAGCTTGGCTGGGACCTATGTGAGTATCCAGCGTAGGAATCTGGGAGTTGGGGAGGAGTGAGGAGTTGGGGAAAGACAGTCCTAACCGTGGAGGGTTCTGGTAAATGATGGGGTGAGGAGGGGCTCTTTGGCTCCCACCAGTCCCCCTGTCTGGTCTA
+
ABABBFFFBFFFGFGFGFEGGGHCGGGGGGHHGGGGGDHHHHGHGGGHHHHHGHFHHGHGHHHHHHHHHHHGGEGGHHHHHHHHHHHHGFHHGGGGGHGHGGHGGGHHGHHHHDGHGHHHHHHHHGEGGGHHGHHHHHHGGHHHGGGGGGGHHHHHHGHBGHGGGGHHHHHHHHHHHHHHGGGGGGGG;CFFFGFGGGGGGGGFGG9BFFFFFFFFFFFFFFFFFFFEFFFFFFFFFFFFFFFFFFFFFFF
@M05620:37:000000000-D9766:1:1101:21109:3558 1:N:0:4
AGTGCCAGCTCTCAATCGCACCGGGGACCCAGGGCCTGGCCCCTCCATCCAGAAAACCTATGACCTCACCCGCTACCTGGAGCACCAACTCCGCAGCTTGGCTGGGACCTATGTGAGTATCCAGCGTAGGAATCTGGGAGTTGGGGAGGAGTGAGGAGTTGGGGAAAGACAGTCCTAACCGTGGAGGGTTCTGGTAAATGATGGGGTGAGGAGGGGCACTTTGGCTCCCACCAGTCCCCCTGTCTGGTCTA
+
AAAABFFC?FFFGGGGGGFGG2FEGGGAEEFEAAEGFGHHCHGFGGH5DFFHDGHHEFF3@B5GHHHHHF?EEEEGH3FGFHHHHHHEGHFHGDEEGFHE/0FFF/BF/CF<D@@F1@GHHGHFBCAACGFHEHFFDFHF<FFF--.CGGDHFHHHH?C/CH-CFGHHHGGGF0CF0;CA?D9BDGF-;.CFGGFFFFFFE/FF.AFB?FEBAA;BB-ABFB/BFFFEF.AD.F/BF/;A>.;BFFF/FF/
@M05620:37:000000000-D9766:1:1101:21843:3674 1:N:0:4
ACCACACCTTCTACAATGAGCTGCGTGTGGCTCCCGAGGAGCACCCCGTGCTGCTGACCGAGGCCCCCCTGAACCCCAAGGCCAACCGCGAGAAGATGACCCAGGCGAGCGGCCCGCTACCTCTTCTGGTGGCCGCCTCCCTCCTTCCAGGCCTCCCGGAGCTGCGCCCTTTCTCACTGGTTCTCTCTTCTGACGTTTTCCGTAGGACTCTCTACTCTGACCTGAGTCTCCTTTGGAACTATGCAGGATCT
+
BBBBBBBBFFFFGGGGGGGGGGHHGGGGHGHHHGGGGGGGGHHHHGGGFGGGHHHGHHHGGGGGGGGGGGGHHHHGGGGHGHHHGGGGGCGGCDHHHEHHHHF/?/>AF-<@DGGGFGGG/CHGHHHE00;AHGFFGDDGGGGGFGGG00;CEGGFFBAF;DFFFADDFFFFFFFFFFBFFFFFFFFFFFFF/BA.EFFFFFFFDBFFFFFFF/;;FFFFFFFFB./;BFFFFFFEFBF//FFFFBA./B9
@M05620:37:000000000-D9766:1:1101:22690:3718 1:N:0:4
AGTGCCAGCTCTCAATCGCACAGGGGACCCAGGGCCTGGCCCCTCCATCCAGAAAACCTATGACCTCACCCGCTACCTGGAGCACCAACTCCGCAGCTTGGCTGGGACCTATGTGAGTATCCAGCGTAGGAATCTGGGAGTTGGGGAGGAGTGAGGAGTTGGGGAAAGACAGTCCTAAACGTGGAGGGTTCTGGTAAATGATGGGGTGAGGAGGGGCTCTTTGGCTCCCACCAGTCCCCCTGTCTGGTCTA
+
AAABBFFFBFFFGGGGGGGFGCHCFGFGGFGHGGGGGGHHFHGHGGHHHEFGGFHHHGHHHHHHHHHGHHHGG?FFHHFHGHHHHHGFGFHHEFFECFGFEGHGGGHHGHHHHHHB33B3BGF2BBCE/CFD2@FGHE0<?FFHGG.->.<FCB<C<<CGHHGGEG..;///;;CCGF0C?FEGA.CD;9AFFGFFGGBBF0BFGGGFF?FB.;>FFFFFEFFFFFFFFFFFFAFFFFFFFFFFFFFFFFF
@M05620:37:000000000-D9766:1:1101:8689:3763 1:N:0:4
GAGGCTGCTTTGGAAGAAACTCATAGATTACTGCACCAGTTCCCCCTGGACCTGGAAAAGTTTCTTGCCTGGCTTACAGAAGCTGAAACAACTGCCAATGTCCTACAGGATGCTCCCCGTAAGGACAGGCTCCTCGCAGACTCCACGGGAGTCAAAGAGCTGATGAAACAATGGCAAGTACGTCAGGCCTTTCCGCTTTAGCACTCTTGTGGATCCACTTGAACACTTCTCAGCATTTGTACTGTAACTGA
+
>>AAAAFAFFFFGBFG1BGGBF1FFBGGF1GGHHH1FGGBFGHHHGGFE0FGHGHH1BABGHHHHHFGHHHCHHGGHHHHHFH1BGDFGFHHGFGG@FGGHGGGGH11FFGBHG1BFE?//?GHB00?</FFGH0?///BGEFGF0/B/CCC0D1?100?FF1<?GHG<FHEFHHGHF110<<CECCHABFBGG:CCCEH0;0;:;GCC;0ABFBGB/CFB009F/:FBFFGFF0;CFG00=B0;00;;F/
@M05620:37:000000000-D9766:1:1101:13479:3776 1:N:0:4
ACCACACCTTCTACAATGAGCTGCGTGTGGCTCCCGAGGAGCACCCCGTGCTGCTGACCGAGGCCCCCCTGAACCCCAAGGCCAACCGCGAGAAGATGACCCAGGTGCGTGGCCCGCTACCTCTTCTGGTGGCCGCCTCCCTCCTTCCTGGCCTCCCGGAGCTGCGCCCTTTCTCACTGGTTCTCTCTTCTGCCGTTTTCCGTAGGACTCTCTTCTCTGACCTGCGTCTCCTTTGGAACTCTGCAGGTTCT
+
AABCCCCAFFFFGGGGGGFGGGHHGGGBAEHHHFFG?EFGEHHHHGGGGGGGGHHHHHHEEGCGGGGGGGGHHHHGGGGHGHHHGFGGGG/CCDHFHHHHHHHHGHH1AFGGGHHGGGGGHHHHHHHHHHHGHHGGGGGHGGGGGGGGGGFGGGGGGDG;:DGGFFFFFFFFFFFFFFFFFFFFFFFFFFFFFFFFFFFFFFFFDDFFFFFFFFFFFFFFFFFF.@DAFFFFFFFFFFFFFFFFFFFFFFF
@M05620:37:000000000-D9766:1:1101:10197:3793 1:N:0:4
AGTGCCACTTCTCAATCGAACAGGGGATTCATGCCCCGGCTCCCCCAGCCCGTAAACCTGTTTCCTCACTCGCTACCTGGAGCACCAACTACGCACCTTGTCCTGGAGGTTGGTCCCCGTCCGGTCCGGCTCCTCGCGGGCTGCGGGGGAGTCAGGGCTCTGCTGAAGCAATGGCAAGTCCGGCAGGCCTTTGCGCATTAGCACTCTTGTGGCGCCCCTTGCCCACTTCTCAGCCTTTGTCCTTGGGCCTG
+
>1>AADF@@BBBAFGDGFFEE1BE0AEA0F12FABB00AAAEF/EEAB0F/AAA/B1F0>D11DDFF1F11BEF?EG1B0GGH/>>FGG0GHC>//>0BF<GF>10BB//B0/?110?/?//<><///</<.<<0>-----;..--9A@@@F/;/-----////;;B/9/;/;/;/;9///---9@@--;/B//-9-9;//9/9//;/9/;9--99--;F-///;-9/F/FFFB/99//9/9;F//-;AF-
@M05620:37:000000000-D9766:1:1101:18447:3828 1:N:0:4
ACCACACCTTCTACAATGAGCTGCGTGTGGCTCCCGAGGAGCACCCCGTGCTGCTGACCGAGGCCCCCCTGAACCCCAAGGCCAACCGCGAGAAGATGACCCAGGTGAGTGGCCCGCTACCTCTTCTGGTGGCCGCATCCATCCTTCCTGGCCTCCCGGAGCTGCGCCCTTTCTCACTGGTTCTCTCTTCTGCCGTTTTCCGTAGGACTCTCTTCTCTGACCTGCGTCTCCTTTGGAACTCTGCAGGTTCT
+
>111AA1AFFFDDBG13FF1B1A1A00AB0FH1BAEEEE/FHCHHGCGEAEFHEGCGHBECEEEE?EEGGG0F1F/EE/>//?GAF//>/<///<F11><FHHE/??DCFGGFHFC-CCGHHHH00==G0GFHHC@-.-;0<C.;CCFFG/;.9CAAFA?AAF/;@?B=@/FFFFFFFFFBFFFF/B/BFBBFF@BFFFFF?;ABFFFFFFFFFF/F/B9;BFF--:@BFFFFB//:BFFFBFFFF--:BB
@M05620:37:000000000-D9766:1:1101:12749:3846 1:N:0:4
AGTGCCAGCTCTCAATCGCACAGGGGACCCAGGGCCTGGCCCCTCCATCCAGAAAACCTATGACCTCACCCGCTACCTGGAGCACCAACTCCGCAGCTTGGCTGGGACCTATGTGAGTATCCAGCGTAGGAATCTGGGAGTTGGGGAGGAGTGAGGAGTTGGGGAAAGACAGTCCTAACCGTGGAGGGTTCTGGTAAATGATGGGGTGAGGAGGGGCTCTTTGGCTCCCACCAGTCCCCCTGTCTGGTCTA
+
AA>>AFFFBFFFGEGGGGFAE?GCFEEEEEGHAEEE2FHHFGGHGGHHHHHHFHGGHGHEGHFHHGHHHHHGGEFGHHHHBFHFHH1?EHHHEGGFEHGHGHGGGGHHGHHHHHHHHHHHHHHHHGGGGGHHHHHHHHHGGHHHGGEGGGEHHFHHCEG<GGGGGCCHGHHHHHHHFHHHGGFGFGGGEGGGGGFGGGGGGGGGGGFFFFFFFFCFFFFFFFFFBFFFFFFFFFFFFFFFFFFFFFFFFFB
@M05620:37:000000000-D9766:1:1101:14796:3876 1:N:0:4
ACCACACCTTCTACAATGAGCTGCGTGTGGCTCCCGAGGAGCACCCCGTGCTGCTGACCGAGGCCCCCCTGAACCCCAAGGCCAACCGCGAGAAGATGACACAGGTGAGTGGCCCGCTACCTCTTCTGGTGGCCGCCTCCCTCCTTCCTGGCCTCCCGGCGCCGCGCCCTTTCTCACTGGCTCTCTCTTCTGCCGTTTTCCGTAGGACTCTCTTCTCTGACCTGCGTCTCCTTTGGAACTCTGCAGGTTCT
+
BBAABBAAFFFFFGGFFGGGGAE4A2ABAAGHBFGGGEG2EHHHHGGGGEGEHEHHHHHGGGGGGEGGGGGFHGHGGGF?/CHHEFGCGGC@?DFHFBFD1CFHC1?<FF<CFFHG-->CHHHFHHEGHDG?GHC-ADGGFHHGBGGGGGGGGGGFG.ABB@-;BBBBBBFFF/;BBFFF.BFFFFFBFFFFFFBFFFFFFAFF.9/BFFFFFFFEFBFFFFBF.-;BDFFFFF/9BBFFFF/BFFF.BB/
@M05620:37:000000000-D9766:1:1101:17279:3882 1:N:0:4
ACCACACCTTCTACAATGAGCTGCGTGTGGCTCCCGAGGAGCACCCCGTGCTGCTGACCGAGGCCCCCCTGAACCCCAAGGCCAACCGCGAGAAGATGACCCAGGTGAGTGGCCAGCTACCTCTTCTGGTGGCCGCCTCCCTCCTTCCTGGCCTCCCGGAGCTGCGCCCTTTCTCACTGGTTCTCTCTTCTGCCGTTTTCCGTAGGACTCTCTTCTCTGACCTGAGTCTCCTTTGGAACTCTGCAGGTTCT
+
CCCCCCCCFFFFGGGGGGGGGGHHGGGFHGHHHGGGGGGGGHHHHGGGEFGGHHHHHHHGGGGGGGGGGGGHHHHGGGGHGHHHHGGEFGGGGGHHHHHHHHHHGGHHFFGFGHFEGHHHHHHHHHHHHHHGHHGCFGGHGHHGHHHHHHHHHGGGGG-;CGGGGGGGGGFFFFFFFFFFFFFFFFFFFFFFFFFFFFFFFFFFFFFFFFFFFFFFFFFFFFFFFFFFFFFFFFFFFFFFFFFFFFFFFFF
@M05620:37:000000000-D9766:1:1101:20314:3936 1:N:0:4
AGTGCCAGCTCTCAATCGCACAGGGGACCCAGGGCCTGGCCCCTCCATCCAGAAAACCTATGACCTCACCCGCTACCTGGAGCACCAACTCCGCAGCTTGGCTGGGACCTATGTGAGTATCCAGCGTAGGAATCTGGGAGTTGGGGAGGAGTGAGGAGTTGGGGAAAGACAGTCCTAACCGTGGAGGGTTCTGGTAAATGATGGGGTGAGGAGGGGCTCTTTGGCTCCCACCAGTCCCCCTGTCTGGTCTA
+
ABABCFFFCFFFGGGGGGGFGGHCGEEEEGHHFDGGEFHHFHGHGGHHHGHHGGEHHGHHHHGHHHHHHHHGGEEGHHGHBGHHHHGHFHHHEGGGGHHHGGHGGGHHGGHHHHHHHHGHHHHHHGEGGGHGHHHHHHHGGHGGGGGGGGGHHGHHHGHHHHGGEGHHHHHHHHHHHHHHGGGGGGGGCFGGGGGGGGGGGGGGGGFFFFFFFFFFFFFFFFFFFFFFFFFFEFFFFFFFFFFFFFFFFFF
@M05620:37:000000000-D9766:1:1101:14834:3949 1:N:0:4
AGTGCCAGCTCTCAATCGCACAGGGGACCCAGGGCCTGGCCCCTCCATCCAGAAAACCTATGACCTCACCCGCTACCTGGAGCACAAACCCCGCAGCTTGGCTGGGACCTATGTGAGTATCAAGCGTAGGAATCTGGGAGTTGGGGAGGAGTGAGGAGTTGGGGAAAGACAGTCCTAACCGTGGAGGGTTCTGGTAAATGATGGGGTGAGGAGGGGCTCTTTGGCTCCCACCAGTCCCCCTGTCTGGCCTA
+
ABBBBFFFBFFFGGGGGGGCG?GDCAEGG22FFEGGGF2FGHGHGG2FH1GAFHFFHGBCFBEH3GHHGGHGGGGGHGH1FGF1FGFFG1?EEGGEGFGHG3GGF/0FF0FGHFBFHGGHH2@GFG/?D/GHHHHHH00?CCGHG@<D-<C/.=D.<EHHHHG-CGG.;:CGCHGFFGGGG.;9CEGGE?GGGF9CFFFBFFFFFFF?EFEFFF-9--;FFFF/99BEAFFAA./;FFFB<.9FFFF/AB;
@M05620:37:000000000-D9766:1:1101:12880:3963 1:N:0:4
AGTGCCAGCTCTCAATCGCACAGGGGACCCAGGGCCTGGCCCCTCCATCCAGAAAACCTATGACCTCACCCGCTACCTGGAGCACCAACTCCGCAGCTTGGCTGGGACCTATGTGAGTATCCAGCGTAGGAATCTGGGAGTTGGGGAGGAGTGAGGAGTTGGGGAAAGACAGTCCTAACCGTGGAGGGTTCTGGTAAATGATGGGGTGAGGAGGGGCTCTTTGGCTCCCACCAGTCCCCCTGTCTGGTCTA
+
AA>>AFFFAFFFGFGFFGGCECHFG?AEEAFGCAE/FFHHHHGEGCFGHFGHFHFFHGFFFGGHH1BEGGFEF>EEHGFH0>GHHH0/?>GFEF?@@>BBEFHGCFHFGHFGHHGD>>GHHHHFH/<?BEGDGHFD10<FFFGB?@.-A.>FF0<C<EGHD/-;.:.CCGHHHHFHHBGH@BA?.9B@9CFFGGBFFFBFFFFGGBB=9F?FFB?-@?-FFFFFFFF-EBABEFFFFFEF@FFFFFFFFFB
@M05620:37:000000000-D9766:1:1101:16547:4019 1:N:0:4
ACCACACCTTCTACAATGAGCTGCGTGTGGCTCCCGAGGAGCACCCCGTGCTGCTGACCGAGGCCCCCCTGAACCCCAAGGCCAACCGCGAGAAGATGACCCAGGTGAGTGGCCCGCTACCTCTTCTGGTGGCCGCCTCCCTCCTTCCTGGCCTCCCGGAGCTGCGCCCTTTCTCACTGGTTCTCTCTTCTGCCGTTTTCCGTAGGACTCTCTTCTCTGACCTGCGTCTCCTTTGGAACTCTGCAGGTTCT
+
CCCDDCCDFFFFGGGGGGGGGGHHGFGFGGHHHGGGGGGGGHHHHGGGGGGGHHHHHHHGGGGGGGGGGGGHHHHGGGGHGHHHHGGGGGGGGGHHHHHHHHHE/?FGH1?FGHHGGGFGHHHHHHHHHGHGHHGGGGFHGHHGHGGGGG/FGGGGGGGBCGGGGGFFFFFFFFFHHHFFFFFFFHFFFFFFFFFFFFFFFFFFFFFFFFFFFFFBFFFFFFHF.@DCFFFFFFFFFFFFFFFFFFEFFFF
@M05620:37:000000000-D9766:1:1101:8987:4022 1:N:0:4
AGTGCCAGCTCTCAATCGCACAGGGGACCCAGGGCCTGGCCCCTCCATCCAGAAAACCTATGACCTCACCCGCTACCTGGAGCACCAACTCCGCAGCCTGGCTGGGACCTATGTGAGTATCCAGCGTAGGAATCTGGGAGTTGGGGAGGAGTGAGGAGTTGGGGAAAGACAGTCCTAACCGTGGAGGGTTCTGGTAAATGATGGGGTGAGGAGGGGCTCTTTGGCTCCCACCAGTCCCCCTGTCTGGACTA
+
AAABCFFFBFFFGGGGGGGCGGHHGGGEEGHHGDGGCFHHFHGHGGHHHHHH3GHHHGHHHHBHHHGHHHHGGGGGHHHGGHHHHHHGGHHHG/EEF/BFHGE/E/FGGHHHHHHHHHHHHHHHHG/CD/GHHHHHHHHGDG1?-@FDGGGHGHHHH./<GHGGGGHHHHHHHHBHHHHGGGEGGE.A;.;FGG9CFGGFGGGFAEDAFFFFFFFFFFFFFFFBFFEEFFFFFFFFFBEFF?FFFF//;F9
@M05620:37:000000000-D9766:1:1101:18062:4033 1:N:0:4
ACCACACCTTCTACAATGAGCTGCGTGTGGCTCCCGAGGAGCACCCCGTGCTGCTGACCGAGGCCCCCCTGAACCCCAAGGCCAACCGCGAGAAGATGAGTGAGTGGCCCGCTCCCTCTTCTGGTGGCCGCCTCCCTCCTTCCTGGCCTCCCGGCGCTGAGCCCTTTCTCACTTGTTCTCTCTTCTGCCGTTTTCCGTAGGACTCTCTTCTCTGCCCTGAGTCTCCTTTGGAACTCTGCCGGTTCTCGATC
+
AAA?AAAAFFFFGGGCFGGFDAGBEEFGC?GHFGFEECG?EHHHHGCG1EGEBBACGGHE@E0ECE/EEGGFHHCEGGDEEEHEAFEEGCGCC<CFD11GHBFH1FFFFF<@C-EFF0G1<GHHDC.C.---::GGHFGHG0:00:..:AEAABG@B?B..;/;9;BFBFFFE/;;/B/FF/99FFFFFB.ABEBFD/.;9/;B/9BFFFFFFF/;ABFF.B///;99BF//;/;B////---.9B/A/9.
@M05620:37:000000000-D9766:1:1101:16864:4046 1:N:0:4
CCTGCGCCTTCTAAATCGCACACGTCTGACCTCCCGTACCCGTACTCGCTCTCCTAGTCCGTCGACGACTTGAAACAAATAAAAACAAGCTGAAGAAAAAGAAATACGAACCTATTGGATTAGAATAATACCATATTCGTGGTATACAACTAATTACTAGTTTACATTGAAAACTACCAAGAAACAAATGCGATAAGGAGCTTTGAATGAACAGAAGGTGTATTCTGAGTCATAACACTAGAGAATCATGC
+
1>>>>11>>A1B3ABBBEF0EC00BABA1DFGGFFEF//BB/BAEADE/F/GG0BBA1DDEAB//>//>B?GGGHH0/F1@111@?//0/>1111100<0//00111/////01<111111<1@2>1@221111111100///11111111<11111111111<100000000<00//<0..////..000.....000.../;000;00000////.;/00009;0;000;000///////////99///
@M05620:37:000000000-D9766:1:1101:19712:4062 1:N:0:4
AGTTCCAGCTCTCAATCGCACAGGGGACCCAGGGCCTGGCCCCTCCATCCAGAAAACCTATGACCTCACCCGCTACCTGGAGCACCAACTCCGCAGCTTGGCTGGGACCTATGTGAGTATCCAGCGTAGGAATCTGGGAGTTGGGTAGGAGTGAGGCGTTGGGGAAAGCCAGTCCTAACCGTGGAGGGTTCTGGTAAATGATGGGGTGAGGAGGGGCTCTTTGGCTCCCACCATTCCCCCTGTCTGGTCTT
+
AA>AAF3DFFFFGGGFDFGFGEHAFGCGAAGHAEEA/FG0AGEEEGHHHCEEA01AGGHHDHFGHHH1GGGE>//>GFGHFBGHFHCCE0GFAA//>B10<GCFGCFGFH1DFBDGFHHBGDG<CCGGGA1@CHHGG0<<?FDF@.1<.<>001><.<C<AC-AEC.C/./.:0;0C09.-;9-..;-C..0;90090;000;BFFA;?A-/99@-;@-B9B//BBFF--A--//999B99-/BFFFB///
@M05620:37:000000000-D9766:1:1101:22096:4067 1:N:0:4
GAGGCTGCTTTGGAAGAAACTCATAGATTCCTGCAACAGTTCCCCCTGGACCTGGAAAAGTTTCTTGCCTGGCTTACAGAAGCTGAAACAACTGCCAATGTCTTATCCAACAATCTCTTCCACGTCAGGCATGTCTCCTTTACGACTCTCCGGGAGCCAATGCAATAATGCCCAGCTGGTGTATTCGTAAGGCACTAGCGCTTTAGCACACATCTGAATCCCACAGCCCTGATCTCAGCCCACGTTACTCT
+
3>AAA>FAFFDFGFG4CGGFBFFHHHDHH5FGHHC4BAGBDFHHHG2F2BFGGH2GHGEGGHHHDFDFGHHHHHFBGFHHHHH33BFGHHHHHEBGFGHH4BD4BB3443BF13@B44@34B3/?FEE0FG3B3B44BF3BG3/?DDA110/BCC//?FG11?1111?<@11?F<011000.1111>>C..//<./00<<-::.:00;C/..00:;00;00:0.....;/./0;CF00//...-;.:.;9/
@M05620:37:000000000-D9766:1:1101:8204:4073 1:N:0:4
ACCACACCTTCTACAATGAGCTGCGTGTGGCTCCCGAGGAGCACCCCGTGCTGCTGACCGAGGCCCCCCTGAACCCCAAGGCCAACCGCGAGAAGATGACCCAGGTGAGTGGCCCGCTACCTCTTCTGGTGGCCGCCTCCCTCCTTCCTGGCCTCCCGGAGCTGCGCCCTTTCTCACTGGTTCTCTCTTCTGCCGTTTTCCGTAGGACTCTCTTCTCTGACCTGCGTCTCCTTTGGAACTCTGCAGGTTCT
+
>A1AA1A>FFFFFFFBEE1BDDFFEEGBBAGHHFF?AEG?EHHHHGEFGCGEGAFGGHHEGGGGEG@GGGGHGHEGGGFEEHHEAFGCC?/>CCCF11?GHGHG/1F1?1?CFH<<<CCCHHHHHF0DH0<.<C@CGCCAEFHCBFFGGF/CFFGGG.A-9;./9-@F?@FBFFFFB9/-/;BFFFFFFFFFFF@ABF?FF-BF--/:FFFFFFFFF/BFFFE9--;@FFFFFF/;:FFFFFFF/9--99;
@M05620:37:000000000-D9766:1:1101:14123:4092 1:N:0:4
ACCACACCTTCTACAATGAGCTGCGTGTGGCTCCCGAGGAGCACCCCGTGCTGCTGACCGAGGCCCCCCTGAACCCCAAGGCCAACCGCGAGAAGATGAGTGAGTGGCCCGCTACCTCTTCTGGTGGCCGCCTCCCTCCTTCCTGGCCTCCCGGCGCTGCGCCCTTTCTCACTGGTTCTCTCTTCTGCCGTTTTCCGTAGGACTCTCTTCTCTGACCGGAGTCTCCTTTGGAACTCTGCAGGTTCTCGATC
+
AABBABCBFFFFGGGGGGGGGGHHGEFBAEHHHFGFDGGGGHFHHGGGGEGGGHHHHHHGGGGGGGGGGGGHFHHGGGGHGHHHHGGGFGCGGGHGHH22?FBGHHF/F=CGC-<FHHBFGHFBD<<<CC-CA.CEHHGFHHHH:CGGFFEFDD?--:CAC@AC9BFFFF0FF0:0;B:9FFFBBFF0FC..99B09F..;BFFBFFFFFBFFF0B9-;>-A/F0BF9B9BB090:09:09FABBB090;:
@M05620:37:000000000-D9766:1:1101:22560:4102 1:N:0:4
ACCACACCTTCTACAATGAGCTGCGTGTGGCTCCCGAGGAGCACCCCGTGCTGCTGACCGAGGCCCCCCTGAACCCCAAGGCCAACCGCGAGAAGATGACCCAGGTGAGTGGCCCGCTACCTCTTCTGGTGGCCGCCTCCCTCCTTCCTGGCCTCCCGGAGCTGCGCCCTTTCTCACTGGTTCTCTCTTCTGCCGTTTTCCGTAGGACTCTCTTCTCTGACCTGAGTCTCCTTTGGAACTCTGCAGGTTCT
+
BBBBBBBBFFFFGGGGGGGGGFGBEEGFH2BGHGGGGGFEGEHHHGGGA1BFGFHHH2GGGGGGGGGGGGGHHHHGGGGHGHHHHGGGGGGGGGHHGHHHHHHHEHHHGDFCEGF@GGGGHHHHHHHHHHHGHGGGGGGHGHHGHGGGGGGGGGGGGGGGGGGGGGFFFFFFFFFFFFFFFFFFFFFFFFFFFFFFFFFFFFFFFFFFFFFFFFFFFFFFFFFFFFFFFFFFFFFEFFFFFFFFFFFFFFF
@M05620:37:000000000-D9766:1:1101:14106:4149 1:N:0:4
ACCACACCTTCTACAATGAGCTGCGTGTGGCTCCCGAGGAGCACCCCGTGCTGCTGACCGAGGCCCCCCTGAACCCCAAGGCCAACCGCGAGAAGATGACCGAGGGGCGAGGCCCGCTACCTCCTCCGGCGGCCGCCTCCCTCCTTCCCGGCCTCCCCCCGCTCCGCCCTTTCTCACTGGCTCTCTCTTCTGCCGTTTTCCGTAGGACTCTCTTCTCTGACCTGCGTATCCTTTGGAACTCTGCAGGTTCT
+
CCCCCCBCFFFFGGGGGGGGGGHHGFGEGGHHHGGGGGGCGHHHHGGGFGGEHHHHHHHGGGGGGGGGGGGHHHHGGDGHGHEHHGGEGG/B@FFEFDGFC////-<-<--;@CD----9C00.;B/9--9:;-->B.A.:/B.9099/.--:9.....::-9-..;D;-/90:90B::/.;B/B09F909;00-9A/.BB.B...0;//0;9BB0;0;0:/FB.-;.;9B0B00/909:F0000:.9009
@M05620:37:000000000-D9766:1:1101:17799:4153 1:N:0:4
AGTGCCAGCTCTCAATCGCACAGGGGACCCAGGGCCTGGCCCCTCCATCCAGAAAACCTATGACCTCACCCGCTACCTGGAGCACCAACTCCGCAGCTTGGCTGGGACCTATGTGAGTATCCAGCGTAGGAATCTGGGAGTTGGGGAGGAGTGAGGAGTTGGGGAAAGACAGTCCTAACCGTGGAGGGTTCTGGTAAATGATGGGGTGAGGAGGGGCTCTTTGGCTCCCACCAGTCCCCCTGTCTGGTCTA
+
>A>>>DFC1FFFG1FGGF11E?HCG0B0EEHH0ABBABGHFHGFGGGFHGHHFHGBFGHAAFFHHDFGHFEEE/>EHFGGBBFHHH0>?GDF/E?EEGFF/0FGG/BGE0F1BGHHHHHH2>BGGC/<</<FCHHHFF0FEHHH/@<C-<><.0<G0<C/DCCGE:GHHHGH0CHHHGHHGGGGBEGACFGGGG9BFGGBFFFGEGB@FFFF-99@@-AFFF/9FFFFFFF9-FBBFFFA@FFFFFF/BFB
@M05620:37:000000000-D9766:1:1101:21716:4171 1:N:0:4
AGTGCCAGCTCTCAATCGCACAGGGGACCCAGGGCCTGGCCCCTCCATCCAGAAAACCTATGACCTCACCCGCTACCTGGAGCACCAACTCCGCAGCTTGGCTGGGACCTATGTGAGTATCCAGCGTAGGAATCTGGGAGTTGGGGAGGAGTGAGGAGTTGGGGAAAGACAGTCCTAACCGTGGAGGGTTCTGGTAAATGATGGGGTGAGGAGGGGCTCTTTGGCTCCCACCAGTCCCCCTGTCTGGTCTA
+
>A>AAFFFAFFFFGGGGCGCFGHGGGGGEFHHGGGFFFHFCHGHGGGHDHHGFCEGHGFHHHFHHH@FHHHGGE@GHHHHGGHE1FGHGFHHGFGGEBHHGGHGGFHHGHHHHHGHHHHHHHHHHGAEGGHHHHHBHEGG/FHHGCFGGCFHHHFHHGHHHHGGGGHHHHHHHGHHHHHH?9EGFFGGE.FGGGGGGGGGGGGGGGFFFFFFFBFFFAFFFFBFFBFEFFFFFFFFFFFFFFFFFFF/BFB
@M05620:37:000000000-D9766:1:1101:14137:4191 1:N:0:4
ACCACACCTTCTACAATGAGCTGCGTGTGGCTCCCGAGGAGCACCCCGTGCTGCTGACCGAGGCCCCCCTGAACCCCAAGGCCAACCGCGAGAAGATGAGTGAGTGGCCCGCTCCCTCTTCTGGTGGCCGCCTCCCTCCTTCCTGGCCTCCCGGCGCTGCGCCCTTTCTCACTGGTTCTCTCTTCTGCCGTTTTCCGTAGGACTCTCTTCTCTGCCCTGAGTCTCCTTTGGAACTCTGCAGGTTCTCGCTC
+
ABBABBBBFFFFGGGGGGABF5FFGEEBAAHHGGGEDEGEGHHHHGGGGEGGGHGGHHHECGCGG>EGGGGGHFGGGGGHGEHHHGDEGG?<<D<GDFDGHGHDFGEEFEADC-EFHHHHHHHHF/?C.<@CD.CEGH.CHFHFFC.9BFEEG-99?BBFB-DB=FFFFFFFB/.;;9FFFBFF/BF;FBDFF.9;AF.9A/BB/;BFBFFFFF/FFFFFFBFFFFFFFF/BFFFFBBF/;.AFFF/9.;.
@M05620:37:000000000-D9766:1:1101:19443:4198 1:N:0:4
AGTGCCAGCTCTCAATCGCACAGGGGACCCAGGGCCTGGCCCCTCCATCCAGAAAACCTATGACCTCACCCGCTACCTGGAGCACCAACTCCGCAGCTTGGCTGGGACCTATGTGAGTATCAAGCGTAGGAATCTGGGAGTTGGGGAGGAGTAGGGAGTTGGGGAAGGCAGGTCCTAACCGTGGAGGGTTCTGGAAAATGATGGGGTGAGAAGGGGCCCTTTGGCTCCCACCAGTCCCCCTGTCTGGCCTA
+
ABAABFFFCFFFGGGGGGGGFGHHGGGE2EHHGGGGCFHH2GGFGGHFGGGH3GHHHGHFHHBHHHHHHHGGGGGGHHHHHHHHHGHHGHHHGGGGGHFBFHHAEE0FEGHHHF3?B3BGH3322?//>/2222FGHF0?CGGF/-.>-.>000<.<.</=GG-CD.....:.:00;CB.:..-.;:?:AF0CF0:FBB0;;BB.AA-;A///::>---;/9///:;..:F.;FFFFFE.9.///9//.//
@M05620:37:000000000-D9766:1:1101:24172:4238 1:N:0:4
AGTGCCAGCTCTCAATCGCACAGGGGACCCAGGGCCTGGCCCCTCCATCCAGAAAACCTATGACCTCACCCGCTACCTGGAGCACCAACTCCGCAGCTTGGCTGGGACCTATGTGAGTATCCAGCGTAGGAATCTGGGAGTTGGGGAGGAGTGAGGAGTTGGGGAAAGACAGTCCTAACCGTGGAGGGTTCTGGTAAATGATGGGGTGAGGAGGGGCTCTTTGGCTCCCACCAGTCCCCCTGTCTGGTCTA
+
3AAABFFFBFFFGGGGGAFGGGGCFGGGGGGHGGGGFFHFGHGHGGHHHFGHFHBGHGHHHHFHHHHGHHHGGGGGHGHEGGHGHHHHGGHHGGFGFFHHCFHE/?GGEHHGGHEHFGHHHHHHHGABDBGHEGFGFGHECGHHGCFGGGGHHHFHF?<GHHGFGGHGFHHFGFHHGGHHGAEFGGGG;AFGGGFFFGGGGGFF?GFFFFFFFFFFFBFFFEFFFBFFFFFFFFFFFFFFFFFFFFFFFF;
@M05620:37:000000000-D9766:1:1101:15399:4242 1:N:0:4
ACCACACCTTCTACAATGAGCTGCGTGTGGCTCCCGAGGAGCACCCCGTGCTGCTGACCGAGGCCCCCCTGAACCCCAAGGCCAACCGCGAGAAGATGACCCAGGTGAGTGGCCCGCTACCTCTTCTGGTGGCCGCCTCCCTCCTTCCTGGCCTCCCGGAGCTGCGCCCTTTCTCACTGGTTCTCTCTTCTGCCGTTTTCCGTAGGACTCTCTTCTCTGACCTGAGTCTCCTTTGGAACTCTGCAGGTTCT
+
AAABBBAACFCFGFGFFG5BGGHHGEGB4EGGGAAE?EEFDGGGHGGEEEGGEHHHHHHEFECFGGGGGFGHFHHGGGGHGHHHHGFGGG<CGGHBFGHHHHHHGFHFHGHGGHHGGGGGHHHHHHHHHHHGHHGGFGGHGHHGHGGGGGGGGGGGGGG@DGGGGGFFFFFFFFFFFFFFFFFFFFFFFFFFFFFFFFFFFFFFFFFFFFFFFFFFFFFFFFFF/FFFFFFFFFFFFFFFFFFFFFFFFFF
@M05620:37:000000000-D9766:1:1101:22881:4266 1:N:0:4
ACCACACCTTCTACAATGAGCTGCGTGTGGCTCCCGAGGAGCACCCCGTGCTGCTGACCGAGGCCCCCCTGAACCCCAAGGCCAACCGCGAGAAGATGACCCAGGTGAGCGGCCCGCTACGTCTTCTGGTGGCCGCCTCCCTCCTTCCTGGCTTCCCGGACCTGCGCCCTTTCTCACTGGTTCTCTCTTCTGCCGTTTTCCGTAGGACTCTCTTCTCTGCCCTGAGTCTCCTTTGGAACTCTGCAGGTTCT
+
CCCCCCCCFFFFGGGGGGGGGGHHGGGEHGHHHGGGGGGGGHHHHGGGGGGGHHHHHHHGGGGGGGGGGGGHHHHGGGGHGHHHHGGGGGGGGGHHHHBGF2/G/1=1?1>/CG<----=...<.0;G00C.;.-A-.;E./C.B0F9BF9F/.;F/C-:--9/.-;D-CF0090000B/FF00000;9000B0-DFF.FBDBADA9::/00:09000;0;90./:009B;BFEF/F99:900;9F.A099
@M05620:37:000000000-D9766:1:1101:22084:4279 1:N:0:4
GAGGCTGCTTTGGAAGAAACTCATAGATTACTGCAACAGTTCCCCCTGGACCTGGAAAAGTTTCTTGCCTGGCTTACAGAAGCTGAAACAACTGCCACTGTCCTACAGGATGCTACCCGTAAGGAAAGGCTCCTAGAAGACTCCAAGGGAGTAAAAGAGCTGATGAAACAATGGCAAGTAAGTCAGGCATTTCCGCTTTAGCACTCTTGTGGATCCAATTGACCAACTCTCAGCATTTGTACTTGTAACTG
+
>3A>AAFAFFFFGFGGFGGFGGHHGFDGGFDGHFDACGGFGDGHCEAFEHHBEBFG3GHFFGFADG55BFGHHHHFHHHEHHHHF@BGHFHHHEGCG3GCGEHFB3BFFFG32G@FF1E/>EFGHFF00?B?FFF4EDFBFG2F2FHGGHGGG@>D@?2@<<2@2FF?GHGGH<FCFC1=F>11FGH<GG<G1=.<<.<<<DFG0CGFHHHGH0;:GFHHE;00::;CFFFGGGGGFGF90FFG9900;FF
@M05620:37:000000000-D9766:1:1101:10625:4288 1:N:0:4
AGTGCCAGCTCTCAATCGCACAGGGGACCCAGGGCCTGGCCCCTCCATCCAGAAAACCTATGACCTCACCCGCTACCTGGAGCACCCACTCCGCAGCTTGGCTGGGACCTATGTGAGTATCCAGCGTAGGAATCTGGGAGTTGGGGAGGAGTGAGGAGTTGGGGAAAGACAGTCCTAACCGTGGAGGGTTCTGGTAAATGATGGGGTGAGGAGGGGCTCTTGGGTCCCACCAGTCCCCCTGGCTGGGCTAT
+
ABAAAFFFCFFFGEGGGGGAE?GCGEBFGGHHAEFEGGHHHHGHGGHGHGHHHHHHHGHHHFHHHDGHHHHGG>EEHGHH?FHHHH1?EHHB>F?EEHBFGGHGGGHHGHHHHHHHHHHHHHHHGGGGGGHHHHHHHG=FGHHGGGEFGECCHGHHGGHHHHGGFDHFFHHHHHHHHHHGGGGGDEGGEGGGGGFFGGGGHGGGGFFFEFFFFFFFFFFFF0F../AFBFF..00;FFF-..:/9A../.0
@M05620:37:000000000-D9766:1:1101:17969:4313 1:N:0:4
GAGGCTGCTTTGGAAGAAACTCATAGATTACTGCAACAGTTCCCCCTGGACCTGGAAAAGTGTCTTGCCTGGCTTACAGGAGCATAAACTACGGACAATGTTCTCAACAATGGTTCACGGAAGGAAAGTCTCCTCTAAGCAACGCCGAGAATGACAGCGCTGCGGAACTAATGGCAAGGACGTCACGAATTCAGGCTATAGCACGCTTGTGGAGCCGATTGCACAATTCTCAGCATTTGTACTTGTAAACG
+
11>>A?CACF3FFFGGF1FA111A3DBDG1ADFFHBF0F1FHHFHGGGCBA00AEBAF0FA1AF221ABBFEFCAFHFDCCFGE1GEEH2FF/////0BB22B22B201/111B111B?///?/><001B21B1F11BB010B///><///11111<//-<<.-A<<-0=0000</0....-:.::;:9C90900;.000;000--...999B./;99;9A/9//;B/BF/;///9////;B/;//9///;
@M05620:37:000000000-D9766:1:1101:14118:4328 1:N:0:4
AGTGCCAGCTCTCAATCGCACAGGGCACCCAGGGCCTGGCCCCTCCATCCAGAAAACCTATGACCTCACCCGCTACCTGGAGCACCAACTCCGCAGCTTGGCTGGGACCTATGTGAGTATCCAGCGTAGGAATCTGGGAGTTGGGGAGGAGTGAGGAGTTGGGGAAAGACAGTCCTAACCGTGGAGGGTTCTGGTAAATGATGGGGTGAGGAGGGGCTCTTTGGCTCCCACCAGTCCCCCTGTCTGGTCTA
+
>33>AD@FBFFFDGGGDFFGGGFDGBFGG?FHFGDGGCFHGHGHGGHHHGHHHFHHHGHHHGHHHHHHHHHGG>EGHHHHGGHHHHHGGHHFAFCGGGHHGGHGGGHHGHHHHHHHHGHHHHHHHGFGGGHHGHHHHHHGDHHHGGGGGGDGHHHHHGHHHHGGGGHHHHHHHHHHHGHHGGEGGGGGEFFGGGFGGGGGGFGGGGGBFFFFFFBBBBFFFFFFFFFFFFFFFFFFFFFFBFFFFFFFFFF
@M05620:37:000000000-D9766:1:1101:14905:4376 1:N:0:4
ACCACACCTTCTACAATGAGCTGCGTGTGGCTCCCGCGGAGCACCCCGTGCTGCTGACCGAGGCCCCCCTGAACCCCAAGGCCAACCGCGAGAAGCTGACCCACCCGAGAGGCCCGCTGCCTCTTCTGGCGGCCGCCTCCCTCCTTCCTGACCTCCCGGAGCTGCGCCCTTTCTCACTGGTTCTCTCTTCTGCCGTTTTCCGTAGGACTCTCTTCACTGACCTGAGTCTCCTTTGGAACTCTGCAGCTTCT
+
ABABAAAAFFFFGGGGFGFGGEGHGGGG4EFHHFGE2EF00AAGHGGEABFF5GHHHHHE>>/EFGGGGGGGHHHGGGGHGHHHHGGGGG@BADH11?FGEB/...>@D-<DDEEGGG-.;00/;C0<C0=?DGGGGGFFEBFFBFFFFF/9;BFFF.-9@B:BFFFFFFFFFFFFFFFF/FFFFFFFFFFFFFFADFFFFFF.;.;BBF/BBFB/;;9F/B/:BBFBBFFFFFB////BFFBFFB/;/99
@M05620:37:000000000-D9766:1:1101:15825:4421 1:N:0:4
AGTGCCAGCTCTCAATCGCACAGGGGACCCAGGGCCTGGCCCCTCCATCCAGAAAACCTATGACCTCACCCGCTACCTGGAGCACCAACTCCGCAGCTTGGCTGGGACCTATGTGAGTATCCAGCGTAGGAATCTGGGAGTTGGGGAGGAGTGAGGAGTTGGGGAAAGACAGTCCTAACCGTGGAGGGTTCTGGTAAATGATGGGGTGAGGAGGGGCTCTTTGGCTCCCACCAGTCCCCCTGTCTGGTCTA
+
BBBBBFFFBFFFGGGGGFFGFAF4BEAFGGHHGGGG2BFCGGGHGGHHH1FGFFE2BEHHDGGHHDGHHHHCE/EGHF@FFFFFGHFFG3FGEEFGCCGGEHHGGFHHGHHGHHHHHGHHHHHHHGGGGEHHHHHHHHHGGHHHGGGGGGGGHHHHHGHHHHGGGGHHHHGHHHHHHHHHGGEGGGGGGGGGGGFGGGGGGFGGGGFFFFFFFFFFFCEFFFFFFFFFFFFFFFFFFFFFFFFFFFFFFFF
@M05620:37:000000000-D9766:1:1101:15810:4432 1:N:0:4
AGTGCCAGCTCTCAATCGCACAGGGGACCCAGGGCATGGCCCCTCCATCCAGAAAACCTATGACCTCACCCGCTACCTGGAGCACCAACTCCGCAGCTTGGCTGGGACCTATGTGAGTATCCAGCGTAGGAATCTGGGAGTTGGGGAGGAGTGAGGAGTTGGGGAAAGACAGTCCTAACCGTGGAGGGTTCTGGTAAATGATGGGGTGAGGAGGGGCTCTTTGGCTCCCACCAGTCCCCCTGTCTGGTCTA
+
AA1AAFF1>FFFGGGGGCFCEEFGGE?AEE0000B/BGFHBG//BE0110A1A01BGEAC1BDGHDGGH>>E//EFGF1FECHHGHHAF0GGGC?E@0FFCFFFGGHHGHHHHDFHHHHGHHHGGGGGGGHGHHGGGGHGGHHGGGEGGGF>GFHFC.<CDCCCCFHGHHFHHHHHHHGGGGGGGGGGGGGGGF;BFGGGGGGGGG;@EFFFFF@@@<?BBF/FFFFFFFFFFFFFFFFF?FFFFFFFFFF
@M05620:37:000000000-D9766:1:1101:21826:4437 1:N:0:4
AGTGCCAGCTCTCAATCGCACAGGGGACCCAGGGCCTGGCCCCTCCATCCAGAAAACCTATGACCTCACCCGCTACCTGGAGCACCAACTCCGCAGCTTGGCTGGGACCTATGTGAGTATCCAGCGTAGGAATCTGGGAGTTGGGGAGGAGTGAGGAGTTGGGGAAAGACAGTCCTAACCGTGGAGGGTTCTGGTAAATGATGGGGTGAGGAGGGGCTCTTTGGCTCCCACCAGTCCCCCTGTCTGGTCTA
+
>>1>A@1FAFCFAGGFF1FF?GCGCGGGGEHHGGGAG/F0GHGHGGFHFHHFH0FGHGEHHHHHFH1GHHHGGG?EHHHFGHHCCGHHG0BFEFGGGEHHGGHGAGHHGHHHHHHFHHHHHHHHHGECGGFHFHHHHHGFEGHHGGGGGGGHHHHHHA<GFHGGGGHHBCGHHHGHHHFG@FEGGEBGGFFFFGGFGFGGGGGFEGF@FFFFFF@?@-AFBB//BFFFFFFFEFF/FFEF@FFFFF/9BBF
@M05620:37:000000000-D9766:1:1101:9832:4456 1:N:0:4
ACCACACCTTCTACAATGAGCTGCGTGTGGCTCCCGAGGAGCACCCCGTGCTGCTGACCGAGGCCCCCCTGAACCCCAAGGCCAACCGCGCGAAGATGACCCAGGTGGGTGGCCGGCTACCTCTTCTGGTGGCCGCCTCCCTCCTTCCTGGCCTCCCGGTGCTGCGCCCTTTCTCACTGGTTCTCTCTTCGGCCGTTTTCCGTAGGGCTCTCTTTTCTGACCTTCTTCTCCTTTGGAACTCTGCATGTTCT
+
ABABBAAAFFFFGGGGFG5BGGHHGGGAAAGGHABE?EFEEHHHHGG0EGGGGHHHHHHAEECEFGGEGGEGGHHFGGGHGHHHGFGGGCCGCGGDGHHDCH/FFG1/<C.->G@-<-.<C<C00;<00<;CGHGCGFGGG//./9;/C;/;.0.;.E;9;;B/;9B.9-//;F/BF9/.;9//;F/FFF..-.--./.BBDF.;.....9BB//;/;/9BFF/;//;/;BFFFFBF//;/;////;;/9/
@M05620:37:000000000-D9766:1:1101:14278:4481 1:N:0:4
AGTGCCAGCTCTCCATCGCACAGGGGACCCAGGGCCTGGCCCCTCCATCCAGAAAACCTATGACCTCACCCGCTACCTGGAGCACCAACTCCGCAGCTTGGCTGGGACCTATGTGAGTATCCAGCGTAGGAATCTGGGAGTTGGGGAGGAGTGAGGAGTTGGGGAAAGACAGTCCTAACCGTGGAGGGTTCTGGTAAATGATGGGGTGAGGAGGGGCTCTTTGGCTCCCACCAGTCCCCCTGTCTGGTCTA
+
>A>>AFFFAFFFG4FDGFG2E2GAFEEEEEHH2AEAFFHHGHGGGGGFHGHHHHHFHGHFBEFHHDGHHHFCG/>EHGFG2?GHHH1?EGFGAFCEEGBEDHGGGGGHGHHGHFFHGHHFHHHHHCDDGGHHGHHHGH0FCGGHGGFCGGC<CGFFCEGGGFGGEFGGBGHHHHHHHGHGGGGGFEGGGFGGFF;FFFGGGFGGGGDFFFFFFFFFFFFFFFFFFFFFFFFFFFFFFFFFFFFFFFFFFFE
@M05620:37:000000000-D9766:1:1101:22083:4505 1:N:0:4
ACCACACCTTTGACAATAAGCGCCGTGTGACTCCCGAGATGCAGCCTGTGCCGTGGAAAGAGGCCCCCCTGAACCCCAAGGCCAACCGCGAGAAGATGACCTAGGTGAGAGGCCCGCTACCTCTTCTGGTGGCCGCCTCCCTCCTTCCTGGCCTCCCGGAGCTGCGCCCTTTCTCACTGGTTCTCTCTTCTGCCGTTTTCCGTAGGACTCTCTTCTCTGACCTGAGACTCCTTTGGAACTCTGCAGGTTCT
+
>AAAAAAAFF5DBBF5FBEBA2AAAAAF255D53FAEA2233B53B2BAFG501AA1FFHB211FEE0>E1FH31EE1???EHGH//>/EEEC/01B11FC1FG?11F01?/</CCDGGGHHHHHHHHFHHDG<CGGGGHGHHGHHHGHHFHHHHHGE?@BGGFFGGGGGGGGGGGFFFFFFFFFFFFFFFFFFBFFFFFFFFFFFFFFFFFFFFFFFFFFFFBFF/FFFFFFFFFFFFFFBFFFF?FFFF
@M05620:37:000000000-D9766:1:1101:20114:4516 1:N:0:4
AGTGCCAGCTCTCAATCGCACAGGGGACCCAGGGCCTGGCCCCTCCATCCAGAAAACCTATGACCTCACCCGCTACCTGGAGCACCAACTCCGCAGCTTGGCTGGGACCTATGTGAGTATCCAGCGTAGGAATCTGGGAGTTGGGGAGGAGTGAGGAGTTGGGGAAAGACAGTCCTAACCGTGGAGGGTTCTGGTAAATGATGGGGTGAGGAGGGGCTCTTTGGCTCCCACCAGTCCCCCTGTCTGGTCTA
+
CCBCCFFFCFFFGGGGGGGGGGHGGGGGGGHHGGGGGGHHHHGHGGHHHHHHHHHHHGHHHHHHHHHHHHHGGGGGHHHHHGHHHHHHGHHHGGGGGHHHGGHGGGHHGHHHHHHHHHHHHHHHHGGGGGHHHHHHHHHGGHHHGGGGGGGHHHHHHGHHHHGGGGHHHHHHHHHHHHHHGGEGGGGGEGGGGGFGGGGGGGGGGGFFFFFFFFFFFFFFFFFFFFFFFFFFFFFFFFFFFFFFFFFFFFF
@M05620:37:000000000-D9766:1:1101:12562:4520 1:N:0:4
ACCACACCTTCTACAATGAGCTGCGTGTGGCTCCCGAGGAGCACCCCGTGCTGCTGACCGAGGCCCCCCTGAACCCCAAGGCCAACCGCGAGAAGATGACCCAGGTGAGTGGCCCGCTACCTCTTCTGGTGGCCGCCTCCCTCCTTCCTGGCCTCCCGGAGCTGCGCCCTTTCTCACTGGTTCTCTCTTCTGCCGTTTTCCGTAGGACTCTCTTCTCTGACCTGAGTCTCCTTTGGAACTCTGCAGGTTCT
+
CCCDCDDDFFFFGGGGGGGGGGHHGGGBEFHHHGGGFGGGGHHHHGGGGGGGGHHHHHHFGGGGGGGGGGGHGHHGGGGHGHHHHGGGGGCGGGHGHHHHHHHHGHHHHHHGGHHGGGGGHHHHHHHHHHHGHGDGGGGHGHHGHGGGGGGGGGGGGGGAAGGGGGFFFFFFFFFFFFFFFFFFFFFFFFFFFFFFFFFFFFFFFFFFFFFFFFFHFFFFHFFF/FFFFFFFFFHFFFFFFFFFFFFFFFF
@M05620:37:000000000-D9766:1:1101:10332:4534 1:N:0:4
ACCACACCTTCTACAATGAGCTGCGTGTGGCTCCCGAGGAGCACCCCGTGCTGCTGACCGAGGCCCCCCTGAACCCCAAGGCCAACCGCGAGAAGATGACCGAGGGGCATGCCCCCTCTACTCTTGGGGTGCTCCCTCCTTCCTCTCCTCCCCTCCCTGCGCCCTTTCTTTCTTCATTGGTCTTCTCTCGTGTTGTTTTCCGCTGGCTTCTCTTCTCTGACTCGCATCTCCTTTGGAACTGTGCCGGTTTT
+
BBBCBBC>BCCFGGFGGG5FGGHHGEG2AEHFFAFF?EEEEHFHHGGAAEEGFHGHHHHEFEFFGGGGGGFHBGHGGGGHGHHHHGGGGG/BCGHEGHG?</>//->A-0>11>E--./0=G00D00.-.:.0<0;:/;/00C90;CGG//A./=.C/;;-:.--//;//:9/;//////;//;FF///.;..../.;///..;--;/;FFFF///;BFB///.;-;-F////9////;/////:-;-...
@M05620:37:000000000-D9766:1:1101:23953:4542 1:N:0:4
AGTGCCACTTCTCAATCGCACAGGGATCACTTCACCTGGCCCTACTGGACAGAATACACAGTGTCCCACCCGCTACAAATTGCACAATATCCGCTGATTGGTTGAGACCTATGTGATTATCAAGCGTAGAAATCTGAGCATTGGGGCGGAGAACGGAGATGGGACAAGAAAAACCTAACAGTAGAAGATTCTGGTAAATGATGGGGTGAGGAGGAGCTCTTTGGCTCCCACCAGTCTCCCAATCTAGTCTA
+
11>>AB111DBBGBDGG1ACEGBA00000B1BB21B1B000B/0B111B01A011D1111A112A1BE0//E//EEF1111111B@F1122B/B///BFFF1>/0>/B/B1112BG2BFGF2>1F/////BFF1222B11B>1BF///<->-./..<.-<0/./::;.////.:.=9///0;0;00=/0;;;900;0;00B000...;A-9B99-99A//;/;;;9BEEFFFFF/B/9BF-/-;;////;B
@M05620:37:000000000-D9766:1:1101:23604:4557 1:N:0:4
AGTGCCAGCTCTCAATCGCACAGGGGACCCAGGGCCTGGCCCCTCCATCCAGAAAACCTATGACCTCACCCGCTACCTGGAGCACCAACTCCGCAGCTTGGCTGGGACCTATGTGAGTATCCAGCGTAGGAATCTGGGAGTTGGGGAGGAGTGAGGAGTTGGGGAAAGACAGTCCTAACCGTGGAGGGTTCTGGTAAATGATGGGGTGAGGAGGGGCTCTTTGGCTCCCACCAGTCCCCCTGTCTGGTCTA
+
AABAAFFFBFFFGGGGGGGGGCHGFEEGDFHHFFGGGGHHGGGHGGBHHHGHHBGGGGHHHHHHHHHHHHHEGGGGHHHHHHHHHHFHGFHHGGEGGFHHGHHEEGHHGFHHHHGHHGHHHHHHHGGGGGHHHHHHHGHGGHHHGGGGGGGHHHHHHGHHHHGGGGHGHHHHHHHFHHHHGGGGGGGGEFFFGGGGFEFBFGGGGGFFFFFFFFFAFFFFFFFFFFFFFFFFFEFFFFFFAFFFFFFBBFF
@M05620:37:000000000-D9766:1:1101:11918:4584 1:N:0:4
AGTGCCAGCTCTCCAGAGCACAGGGGACCCAGGGCATGGCCCCTCCATCCAGAAAACCTATGACCTCACCCGCTACCTGGAGCACCAACTCCGCAGATTGGCTGGGAACTATGTGAGTATCCAGCGTAGGAATCTGGGAGTTGGGGAGGAGTGAGGAGTTGGGGAAAGACAGTCCTAACCGTGGAGGGTTCTGGTAAATGATGGGGTGAGGAGGCGCTCTTTGGCTCCCACCAGTCCCCCTGTCTGGTCTA
+
>A1>>DF11CFFG1F1FFE11EGGF0B0A0BFB00000BBBGGCGGE1DAG110BAFE01BFGHHDFGHFE>E>>/BGF0BBGHHE0?EG1B?E?>>BBFGH1F/EF1?1BFFH2BBGHHFF2GG/??CGHHGHGHFG0<?FGF<@<>CACFFBFGCAG/=/AC.<CG/GHBGHH0;GFHGGE@.CBAFGGFFB;CFGGGGEF0EFA@EFFBFF-;@@FEF/9F/;BEEFFFFFFFFFFF?FFFFFBFFB9
@M05620:37:000000000-D9766:1:1101:22711:4605 1:N:0:4
ACCACACCTTCTACAATGAGCTGCGTGTGGCTCCCGAGGAGCACCCCGTGCTGCTGACCGAGGCCCCCCTGAACCCCAAGGCCAACCGCGAGAAGATGACCCAGGTGAGTGGCCCGCTACCTCTTCTGGTGGCCGCCTCCCTCCTTCCTGGCCTCCCGGAGCTGCGCCCTTTCTCACTGGTTCTCTCTTCTGCCGTTTTCCGTAGGACTCTCTTCTCTGACCTGAGTCTCCTTTGGAACTCTGCAGGTTCT
+
BCBCCCCCFFFFGGGGGGGGGGHHGGGEEGHHHGGGGGGGGHHHHGGGGGGGHHHHHHHGGGGGGGGGGGFHHHHGGGGHGHHHHGGGGGGGGGHHHFHHGHHHGHHEHHHGGHHCGGGGGGHHHGHHDHHGHGGGGGGHGHHFHGGGGBFGGGGGGG--ACGGGGFFFFFFFFFFFEFFFFFFFFFFFFFFFFFDDFFFFDBFFBFFFFFFFFFFFFFFFFFFFFFFFFFFFFBB0FFFFFFFFFFFBFF
@M05620:37:000000000-D9766:1:1101:12023:4610 1:N:0:4
ACCACACCTTCTACAATGCGCTGCGTGCGGCTCCCGAGGAGCACCCCTTGCTGCTGACCGAGGCCCCCCTGAACCCCAAGGCCAACCGCGCGAAGATGAGTGAGTGGCCTGCTCCCTCTTCTAGTGGCCGAATCCCTCCTTCCTGGCCTCCCGGCGCTGCGCGCTTTCTCACTGTTTCTCTCTTCTGGCGTTTTCCGTCGGACTTTCTTCTCTGGCCTGAGTATCCTCTGGCACTCGGCCGGTTCTTGCTC
+
A1>>AA@1>CCFG3F1BG1AE?ECGAA000A/A/BA/EECAGHFHG?/0>B111F@FHB//>/EF/EEE//0GCFEG?<FC/FHGG/@CC/</A@/1D1G1>1F1GAFH1.0100.</<DHH0=<DG..;--;CC0:/C/CBB0CG..9.99C--A-9@-;--999-/9FF/F//;///BBFB//9;/:99;--/9:/-;---;//9//;9/9F//;BE-9F/;B;F/;///;/;F-9:-;@@BEB/;9FF
@M05620:37:000000000-D9766:1:1101:8972:4611 1:N:0:4
ACCACACATTCTACAATGCGCTGCGTGCGGCTCCCGAGGAGCACCCCGTGCTGCTGACCGAGGCCCCCCTGAACCCCAAGGCCAACCGCGCGAAGATGACCCAGGTGCGTGGCCCGCTACCTCTTCTGGTGGCCGCCTCCCTCCTTCCTGGCCTCCCGGAGCTGCGCCCTTTCTCACTGGTTCTCTCTTCTGCCGTTTTCCGTAGGACTCTCTTCTCTGACCTGCGTCTCCTTTGGAACTCTGCAGGTTCT
+
BBBBBBB3BDDFGGGGGGAEEEGGGGG22AEEFBBE1EEGDHHHHGG0EFFGEHGHHHG>E@?FGGGGGGGHHHHGGGGHGHHHHGGGGG<@DGG?GHHHHHGHGHH1@CEGGH=CGFGGHHHHHCGHGHHGGGGGGGGGGGGGGGGGGGGGFFFFFFF;9-ABFFFFFFFFFFFFFFFFFFFFFFFFFFFFFFFFFFFFFFFEDBFFFFFFFF:FFFFFFFFFFFFFFFFFFFFFFFFFFFFFFFFFFFF
@M05620:37:000000000-D9766:1:1101:23979:4640 1:N:0:4
GAGGCTGCTTTGGAAGAAACTCATAGATTACTGCAACAGTTCCCCCTGGACCTGGAAAAGTTTCTTGCCTGGCTTACAGAAGCTGAAACAACTGCCAATGTCCTCCAGGCTGCTACCCGTCCGGCCCGGCTCCTCGCAGCCTACCAGGAAGTCACAGCGCTGATGAACCAATGGCAAGTCCGTCAGGCCTTTCCGCTTTAGCACTCTTGTGGATAACATTGCCCACTTCTCAGCCTTTGTACTTGTAACTG
+
>AABBBFAFFFFGGGGGGGGGGHHHHHHHHHHHHHHHFHAGHHHHGFGFFHGHFFHHHGGFHHHHHFHHHHHHHHFHHHGHHHHGHHHHHHHHHHGHHHHHHHH3BGHGHHHG34BFH////>EEFGGG?DG/FHGGC?<GH2GHFH//00??GHGHH->.><1=<G0<GHF//<GGGDGH.=GGGGHGGHH0GDGGGGGGGGGGGGGGF0A0;;0CBBFFBF0FFGFFFFFFF/BFFFFFFFFFFF/BFF
@M05620:37:000000000-D9766:1:1101:15013:4651 1:N:0:4
GAGGCTGCTTTGGAAGAAACTCATAGATTACTGCAACAGTTCCCCCTGGACCTGGAAAAGTTTCTTGCCTGGCTTACAGAAGCTGAAACAACTGCCAATGTCCTACAGGATGCTACCCGTAAGGAAAGGCTCCTAGAAGACTCCAAGGGAGTAAAAGAGCTGATGAAACAATGGCAAGTAAGTCAGGCATTTCCGCTTTAGCACTCTTGTGGATCCAATTGAACAATTCTAAGCATTTGTACTTGTAACTG
+
>3AA>>CAFBBDGA5BAGBGGGHHHGEGHDB5GG4AFHBFGADBBBAA222BGGABB32B3DFDDBDBBBBF1BB33BBDBF3BB33B@B1BFGGF3FBBB4B4BFBB3B@313BB1B?/>/FB?CGB0??B/F?BBFGF311BBFF//???@@@21?0@<@@@@@?<<<?1?C?<<<<<>=11>10><1<11>.<...<0=DG0<0<<0:C;0<;0<;;:;CC0F:00<00;CFBFGF;9;0;;0;;0;;
@M05620:37:000000000-D9766:1:1101:6704:4652 1:N:0:4
ACCACACCTTCTACAATGCGCTGCGTGAGGCTCCCGAGGAGCACCCCGTGCTGCTGACCGAGGCCCCCCTGAACCCCAAGGCCAACCGCGCGAAGATGACCCAGGTGCGTGGCCCGCTACCTCTTCTGGTGGCCGCCTCCCTCCTTCCTGGCCTCCCGGGGCTGCGCCCTTTCTCACTGGTTCTCTCTTCTGCCGTTTTCCGTAGGACTCTCTTCTCTGACCTGCGTCTCCTTTGGAACTCTGCAGGTTCT
+
AAAAAAA1BBBFGGGGAG1AFCGGGGG00AABF0BA/AEE?GEHHGGAAEEGFHGHGHF>>ECGGGGGGGAHFHHGGGGHGHHHHGGGGG/>CGG/?GFHHHAFFGGFCGCCGH.<<C<CHHHHH0CGH0GFFFGG@BGGGGGGGGGGFGGGGGGGGG@-99;AE@@B@@FFFFFBFFFFFFFFFFFFFFFFFB@FFFFBFBB-BFFFFFFFFF/;9FB9FFFFA@B@FFFFFFFFFFFFFFFFFFFFFFF
@M05620:37:000000000-D9766:1:1101:18620:4696 1:N:0:4
ACCACACCTTCTACAATGAGCTGCGTGTGGCTCCCGAGGAGCACCCCGTGCTGCTGACCGAGGCCCCCCTGAACCCCAAGGCCAACCGCGAGAAGATGACCCAGGTGAGTGGCCCGCTACCTCTTCTGGTGGCCGCCTCCCTCCTTCCTGGCCTCCCGGAGCTGCGCCCTTTCTCACTGGTTCTCTCTTCTGCCGTTTTCCGTAGGACTCTCTTCTCTGACCTGAGTCTCCTTTGGAACTCTGCAGGTTCT
+
CCCCCCCCFFFFGGGGGGDGGGHHGGGECEHHHGGGFGGGGHHHHGGGAEGGGHHHHHHGGGGGGGGGGGGHFHHGGGGHGHHHHGGGGGFGGGHHGGHHHHHHGHHHHHHGGHHGGGGGHHHHHHHHHHHGHHGGGGGHGHHGHGGGGGGGGGGGGGGGGGGGGGFFFFFFFFFFFFFFFFFFFFFFFFFFFFFFFFFFFFFFFFFFFFFFFFFFFFFFFFFFFFFFFFFFFFFFFFFFFFFFFFFFFFF
@M05620:37:000000000-D9766:1:1101:15199:4715 1:N:0:4
ACCACACCTTCTACAATGAGCTGCGTGTGGCTCCCGAGGAGCACCCCGTGCTGCTGACCGAGGCCCCCCTGAACCCCAAGGCCAACCGCGAGAAGATGCCCAAGGGGAGTGGCCCGCTACCTCTTCTGGTGGCGGCCTCCCTCCTTCCTGGCCTCCCGGAGCTGCGCCCTTTCTCACTGGTTCTCTCTTCTGCCGTTTTCCGTAGGACTCTCTTCTCTGACCTGAGTCTCCTTTGGAACTCTGAAGGTTCT
+
BCCBCCCCFFFFGGGGGGGGGGHHGFGEGGHHHGGGGGGGGHHHHGGGGGGGHHHHHHHGGGGGGGGGGGGHHHHGGGGHGHHHHGGGGGGGGGHHHH2FH2/?//<///>.>GC<<--</00<<=0=00<.C--A-.CE./=.C0C/0C/C.0;E.C9:-;.00-;D-@F000:;00BFFBB0009B9900;0-;DF.F0.9.;.00/900;0:;00;0:90;//9:0FBFF0B/;09B:0000;0;099
@M05620:37:000000000-D9766:1:1101:15178:4722 1:N:0:4
ACCACACCTTCTACAATGAGCTGCGTGTGGCTCCCGAGGAGCACCCCGTGCTGCTGACCGAGGCCCCCCTGAACCCCAAGGCCAACCGCGAGAAGATGACCCAGGTGAGTGGCCCGCTACCTCTTCTGGTGGCCGCCTCCCTCCTTCCTGGCCTCCCGGTGCTGCGCCCTTTCTCACTGGTTCTCTCTTCTGCCGTTTTCCGTAGGACTCTCTTCTCTGACCTGCGTCTCCTTTGGAACTCTGCAGGTTCT
+
CCBCCCCBCFFFGGGGGGAFGGHHGFGBAEHGHFGE?EFGGHGHHGGGGGGGHHHHGHHEGGGGGGGGGGGHFHHGGGGHGHHHHGGGGGBDGGHGGHHHFHH/E?GG=1FC/0FC-@@<<DHFHHH00<<AH.@DGGD:ECCF/F0CBFFAABAEG.?-:AFF0@?ABFFBFFB9BFBFBBF0BFFFFFBFFFFD?FAFFDFFFDBBBFFFFF9FFFFFFFFF.9:@FFF099BFFFFFFFBBBFFAFFB
@M05620:37:000000000-D9766:1:1101:12825:4729 1:N:0:4
ACCACACCTTCTACAATGAGCTGCGTGTGGCTCCCGAGGAGCACCCCGTGCTGCTGACCGAGGCCCCCCTGAACCCCAAGGCCAACCGCGAGAAGATGACCCAGGTGAGTGGCCCGCTACCTCTTCTGGTGGCCGCCTCCCTCCTTCCTGGCCTCCCGGAGCTGCGCCCTTTCTCACTGGTTCTCTCTTCTGCCGTTTTCCGTAGGACTCTCTTCTCTGACCTGAGTCTCCTTTGGAACTCTGCAGGTTCT
+
BCCCABCBFFFFGGGGGGGGGGHHGGGEGGHHHFGEEGGGGHHHHGGGGGGGHHGHHHHGGGGGGGGGGGGGGHHGGGGHGHHHHGGGGGDGGGHHHHHHHHHHGHHFHHHGGHHGGGGGHHHHHHHHHHHGHHGDGGGHGHHGHGGGGGGGGGGGGGGGGGGGGGFFFFFFFFFFFFFFFFFFFFFFFFFFFFFFFFFFFFFFFFFFFFFFFFFFFFFFFFFFFFFFFFFFFFFFFFFFFFFFFFFFFFF
@M05620:37:000000000-D9766:1:1101:17450:4743 1:N:0:4
ACCACACCTTCTACAATGAGCTGCGTGTGGCTCCCGAGGAGCACCCCGTGCTGCTGACCGAGGCCCCCCTGAACCCCAAGGCCAACCGCGAGAAGATGAGCGAGTGGCCCGCCCCCTCTCCTGGTGGCCTGGCCCCTCCTTCCTTTCCTCCCGGCCCGGCGCCCTTTCTTTCCGGATCTCTCTTCTGCCGTGCTCCGTACGACTCTCTTCTCTGCCCTGAGTCTCCTTTGGATCGGTGCAGTGTCTCGATT
+
BBCCCCCCFFFFGGGGGGFGGGHHGGGEEGHHHGGGGGGGGHHHHGGGGGGGHHGHHHHGGGGGGGGGGGGHHHHGGGGHGHHHHGGGGGDGGGHHHHH22/>C//?F0=A---<--.//<G0/<:...0...;.;..=/00;000;CF0/C.---;-;BDF=--/0;00000.-..-00;00;FF000-;-..00.;9.-....000;BFFF000AFFF/000;0;0B0/009....;00009000/0/0
@M05620:37:000000000-D9766:1:1101:21446:4815 1:N:0:4
ACCACACCTTCTACAATGAGCTGCGTGTGGCTCCCGAGGAGCACCCCGTGCTGCTGACCGAGGCCCCCCTGAACCCCAAGGCCAACCGCGAGAAGATGACCCAGGTGAGTGGCCCGCTACCTCTTCTGGTGGCCGCCTCCCTCCTTCCTGGCCTCCCGGAGCTGCGCCCTTTCTCACTGGTTCTCTCTTCTGCCGTTTTCCGTAGGACTCTCTTCTCTGACCTGAGTCTCCTTTGGAACTCTGCAGGTTCT
+
AAAABAABFFFFDGGFDFGGGDFEEEEEH?GGEGAABEEEGHHHHGGGG?EEHEHHHHHGGGGGGGEGGGGHHHHGGGGGFHHEHGGCG/CGCDHHBBGHHFGE/1FGHFHFFHHGGGGGHEHGHBFDDGHGHHG-C.CHAGHDHFGGGFBFFGEGGF@G-BGBF?B.@BF/BFFFFFFFFFFFFFFFFFFFFFBFFFFFFFFEFFFFFFFFFEFFFBFBFFBB/./BFFFFFFFFEFFFFBBFFFFABFF
@M05620:37:000000000-D9766:1:1101:10994:4819 1:N:0:4
ACCACACCTTCTACAATGAGCTGCGTGTGGCTCCCGAGGAGCACCCCGTGCTGCTGACCGAGGCCCCCCTGAACCCCAAGGCCAACCGCGAGAAGATGCCCCAGTGAATGGGCCCGCAACTTCTCCTGGGGGCCCCCCCCTTCCTCCCGGCCCTCCCGGACCGCGGCCCTTTCCCACTGGTCCTTCCTTTTGCGGTTTCCGTTGGGACCCCTTCCTCGGACCGGAGTCTCTTTGGTAATTCGGCAGGTCCA
+
ABBBBBBBFFFFGGGGGGGGGGHHGGGGGGHHHGGGGGGFGHGHHGGGEGGGHHHHHHHGGGGGGGGGGGGHGHHGGGGHGHHHHGGGGGGGCGHHHH2FG//?1<111110?G<----=/00=0<0</.<:A--;--;B-.C/C0;..;-;-9AD.;;--:----@D-;F///99..;.9//////;////:--;;A/B./9.;-...9..;.9//...;-----.;/;/;F/:.;////..--;-;///
@M05620:37:000000000-D9766:1:1101:14690:4822 1:N:0:4
ACCACACCTTCTACAATGAGCTGCGTGTGGCTCCCGAGGAGCACCCCGTGCTGCTGACCGAGGCCCCCCTGAACCCCAAGGCCAACCGCGAGAAGATGAGTGAGTGGCCCGCTCCCTCTTCTGGTGGCCGCCTCCCTCCTTCCTGGCCTCCCGGCGCTGCGCCCTTTCTCACTGTTTCTCTCTTCTGCCGTTTTCCGTCGGACTCTCTTCTCTGCCCTGAGTCTCCTTTGGAACTCGGCCGGTTCTCGCTC
+
BBBBBBBAFFFFGGGGGGBGGFHHGEGBAEHGFBFF?EEGDHGHHGGEEEGGGHHHHHHEFGCEGGGGGGGHCHHGGGGHGHHHHGGEDGBCFGHFHHHHGHHHHHGGH/>CGGDGHHHHHH0DGHGHGCDFGGHGHHGHHHHHHBFGGGGGGGGGGGGFFF;;BFFFFFFBF///;BFFFFFFFFF/;@;AFFFFFF.@D-BFFFFFFFFFFF9/;FFFEFBFFFF/BF//;BBF.;..;@@?EF/;.;.
@M05620:37:000000000-D9766:1:1101:8384:4855 1:N:0:4
ACCACACCTTCTACAATGAGCTGCGTGTGGCTCCCGAGGAGCACCCCGTGCTGCTGACCGAGGCCCCCCTGAACCCCAAGGCCAACCGCTAGCATCTGACCCGGGTGAGTGCCCCGCTCCTTCTTCTGGGGGCCGCCTCCCTCCTTCCTTGCCTCCCTGATCTGCGCCCTTTCTCACGGTTTCCTTCTTCGCCCTTTTTCCGTATTGCTCCCTTCTCGGACCTGGGTCTCCTTTGGAACTCTCCAGGTTCC
+
BBCBBBCBFFFFFFGGGGGGGGHHGEGBAFHHHGGFDEEEDGHHHGFGGGGGGHHHHHHFGGCEGGGGGGGHGHHGGGGHGHGHHGGGD/>/B?22B?222?/</?>?=F11??F-->-C0D0000000/<<-;-:@.:EGG/.9;FF90C90CFAG/;/0;FFG--.-;B0:F0:0:..:.000:BF;:..;D-/00;B0;0.90000;0./;90;AE.-;F/.9;B/09;0;;/;0900;9900/9;;0
@M05620:37:000000000-D9766:1:1101:24808:4860 1:N:0:4
ACCACACCTTCTACAATGAGCTGCGTGTGGCTCCCGAGGAGCACCCCGTGCTGCTGACCGAGGCCCCCCTGAACCCCAAGGCCAACCGCGAGAAGATGACCCAGGTGAGTGGCCCGCTACCTCTTCTGGTGGCCGCCTCCCTCCTTCCTGGCCTCCCGGAGCTGCGCCCTTTCTCACTGGTTCTCTCTTCTGCCGTTTTCCGTAGGACTCTCTTCTCTGACCTGAGTCTCCTTTGGAACTCTGCAGGTTCT
+
BBBBBBBBFFFFGGGGGGGGGGHBE2BEHGHHFFGGEGCGFHHGHGGGGGGGGHGHHHHEFCGGGGGGGGGGFGHGGGEHFHHGE?<EDCF@/<<FD<DFCFHGFGGHH<GEEHHGGG?CBFHFFGHHFDGGHFG@@D..CCHDGGEB0CFFAFFGGGGGGGFGFGADFFFFEFFFFFFFB/BFFEFFFFEFFFFFDFAFFFFFFFFFBBFFBFFFBBFFFFFFBBFFFFFFFBBF/BFFBBFFFFE.9F/
@M05620:37:000000000-D9766:1:1101:23137:4876 1:N:0:4
ACCACACCTTCTACAATGAGCTGCGTGTGGCTCCCGAGGAGCACCCCGTGCTGCTGACCGAGGCCCCCCTGAACCCCAAGGCCAACCGCGAGAAGATGAGTGAGTGGCCCGCACCCTCTTCGGGTGGCCCCCTCCCTCCTTCCTGGCCTCCCGGCGCTGCGCCCTTTCTAACTGTTTCTCTCTTCTGCCGTTTTCCGTAGGACTCTCTTCTCTACCCTGAGTCTCCTTTGGAACTCTGCAGGTTCTCACTC
+
CCCCCCCCFFFFGGGGGGGGGGHHGGGGHGHHHGGGGGGGGHHHHGGGGGGGGHHHGHHGGGGGGGGGGGGHHHHGGGGHGHHHHGGGGGGGGGHHHHHBGFHHHHAFH/<<->>ECHHHH.EACC-<..;--=EGFGAFGGGGG/AFFFGGG?C?AFCDAADBAFFB90090;:;;0FF9;FBFFFFFFFFFFFBDF.:D0::B:BFFFFFF0;;AF/9;BF0BFFFFF/F0;00:FB0BFFFB0;00;0
@M05620:37:000000000-D9766:1:1101:23434:4882 1:N:0:4
ACCACACCTTCTACAATGAGCTGCGTGTGGCTCCCGAGGAGCACCCCGTGCTGCTGACCGAGGCCCCCCTGAACCCCAAGGCCAACCGCGAGAAGATGAGTGAGTGGCTCGCTACCTTTTCTGGTGGCCGCCTCCCTCCTTCCTGCCCTCCCGGAGCTCCTCCCTTTCTCACTGGATCTTTCTTCTGCTGTTTTCCGTCGGACTCTCTTCTCTGACCTGAGTCTTCTTTGGCTCTCTGCAGTATCTAGATA
+
CDCCCDDCFFFFGGGGGGGGGGHHGGGGHGHHHGGGGGGGGHHHHGGGGGGGHHHHHHHGGGGGGGGGGGGHHHHGGGGHGHHHHGGGGFGGGGHHHHHHHF2???FC0?<@FD-011>>1FG11<.<.-<CDGHGHHGHHFH000;C:.;..-;-9.0;0//;F00FG:0;B:B/;FF0:000B0000;000;:0A0.---;C/0:0;::B000;:B/B/0:B0000:0/000/00B0:00000;BFB00
@M05620:37:000000000-D9766:1:1101:12651:4901 1:N:0:4
ACCACACCTTCTACAATGAGCTGCGTGTGGCTCCCGAGGAGCACCCCGTGCTGCTGACCGAGGCCCCCCTGAACCCCAAGGCCAACCGCGAGAAGATGAGTGAGCGGCCCGCTCCCTCGTCTGGTGCCCGCCTTCCTCCTTCCTCGCACCCCGGCGCTGCGCCATTTCTCCCTTTTTCTCTCTTCTGCCGTATTACGTAGGCCTCTCTTCTCTGCCCTGAGTCTCATTTGGCACTCTGCAGGTTCTAACTC
+
BABCCCCBCFFFFGGGGGGGGGHHGGGGCGHHHGFFEGEEDHHHHGGGAEGGFHHGHHHGGGGGGGGGGGGHFHHGGFDHGHHHHGGGGGDF?/GHFH2F@D2?1</>@-<<AD<CG<<.CCEC<C0CHAACE.<GFB/;;;FF;C-9;ADAFGCCFFF.--;;.B/;FF/BF/:FFFFF/BFFBFFFFFD.;;/BE;/;D/BBFFFBFFFF/;/;:BFB9F/B/;B;F/F/F/;/;9/BB.://9B////
@M05620:37:000000000-D9766:1:1101:15600:4920 1:N:0:4
AGTGCCAGCTCTCAATCGCACAGGGGACCCAGGGCCTGGCCCCTCCATCCAGAAAACCTATGACCTCACCCGCTACCTGGAGCACCAACTCCGCAGCTTGGCTGGGACCTATGTGAGTATCCAGCGTAGGAATCTGGGAGTTGGGGAGGAGTGAGGAGTTGGGGAAAGACAGTCCTAACCGTGGAGGGTTCTGGTAAATGATGGGGTGAGGAGGGGCTCTTTGGCTCCCACCAGTCCCCCTGTCTGGTCTA
+
AA>AAFFFBFFFGFGGGGGGGGHDGGGGGGHHGGGGGGHGGHGHGGHHHHHHGFHHHGGGFHHHHHHHHHHGGEEGHHHHFGHHGHGEGHHHEFFECBFGGHHGGGHHGGFFHHHHHHGHFFHHEGGGGGGHHHHHHGHGFHGH?D.@CGAFC<DGCEGHFF?DEGHGBGHHHHHHHHHHGGGGGGGGDFFGGGFGGGGGGGGGGGFFFFFFFFFFFFFFFFFFF/FFEFFFFFFFFFFFFFFFFFFFFFF
@M05620:37:000000000-D9766:1:1101:17829:4931 1:N:0:4
AGTCCAGCTCTCAATCGAACACGGGGCCCCCGGCCTGGCCCCCCCATCCCGAAAACCTCTGACCTCACCCGCCACCCGGAGCACCCAACACGCAGCTTTGCCGGGCCCTATGTGAGTATCCAGCGTAGGAATCTGGGCGATGGGGCGGCGTGCGGCGTTGGGGCAAGACAGTCCTAACCGTGGCGGGTTCTGGTAAATGATGGGGCGAGGCGGGGCTCTTTGGCTCCCACCAGCACCCCTGTCTGGTCTAT
+
AAA1AF1BCC3BBGDDC1BFE0EGG00EEE/AFEGCAF0BAE/>E/0>>///>>E0E0B1B1@G1>BFHHGC//?F/>B///?FG/F//////>/A0F1?11>A@--<G/CD<=0==D0=<0<C::.;E0;0CGFHG.@-;:CAB.A@---;----99;@F@@9@F--FF-B99BFFBF-9A@;-@@-99FFB//;FFFFFBB-A-99@@-;-@>@-;FFFBBF//9A-AFEF--9;99EA/;FFFBF9;9
@M05620:37:000000000-D9766:1:1101:16510:4933 1:N:0:4
ACCACACCTTCTACAATGAGCTGCGTGTGGCTCCCGAGGAGCACCCCGTGCTGCTGACCGAGGCCCCCCTGAACCCCAAGGCCAACCGCGAGAAGATGAGTGAGTGGCCCGCTCCCTCTTCTGGTGGCCGCCTCCCTCCTTCCTGGCCTCCCGGCGCTGCGCCCTTTCTCACTGGTTCTCTCTTCTGCCGTTTTCCGTAGGACTCTCTTCTCTGCCCTGAGTCTCCTTTGGAACTCTGCCGGTTCTCGATC
+
AAAAAAAAFFFFGGGGFGA1G1GBEAEBAEGHCFGEEEGGCHHHHGGGGGGGGHGHHHHGGGGGGCGGGGGHHFHGGGGHGEHHHGEECGGCCGFHHGFHGFFDHHGGH?ACCCGGHHHHHHHHFGGH<C-CGCHGHHCHHHHHHHEGGFFGG@A@GGG??@A@@FFFFF/BF/-;BFFFFFFFFFF9B@BBFFBFFF-;BFFFFFFFFFFFFF/FFFFFFFFFFFFFFF/9BFFF9FF/;@@FFF/;/B9
@M05620:37:000000000-D9766:1:1101:20982:4960 1:N:0:4
AGGGCCAGCTCTCAATCGCACAGGGGACCCAGGGCCTGGCCCCTCCATCCAGAAAACCTATGACCTCACCCGCTACCTGGAGCACCAACTCCGCAGCTTGGCTGGGACCTATGTGAGTATCCAGCGTAGGAATCTGGGAGTTGGGGAGGAGTGAGGAGTTGGGGAAAGACAGTCCTAACCGTGGAGGGTTCTGGTAAATGATGGGGTGAGGAGGGGCTCTTTGGCTCCCACCAGTCCCCCTGTCTGGTCTA
+
111>A>>AAFF3AFGBFFFGEGGHFGGGGEHHGGCFGCHFHHGHGGHHFHHHHACGHGFGHHHHFHFHHHHGGGGGHHHHHHHHFHHHGFHHGGGGGEHHGHHGCGHHGHHHHHHHHHHHHHHHHGGGGGHHHHFHHGHGGHHFGGGGGGGHHHHHHGHHHHGGGGHHHHHHHHHHHHGGGGGGGGGGEGGGGGGGGGGGGGGGGFF@FFFFFF@@@@FFFFEFFFFFFFFFFFFFFFFF@FFFFFFFFFF
@M05620:37:000000000-D9766:1:1101:13750:4962 1:N:0:4
GAGGCTGCTTTGGAAGCAACTCCTAGATTCCTGCCCCCGGTCCCCCGGTCCCTGTAACCGTTTCTTGCCTGGCTTCCAGAAGCTGCAACAACTGCCCCTGTCCTACAGGATGCTCCCCGTCCGGCCCGGCTCCTCGCCGCCTCCCCGGGAGTCACCGCGCTGCTGAAACAATGGCAAGTCCGTCAGGCCTTTCCGCTTTAGCACTCTTGTGGATCCCCTTGCCCACTTCTCAGCCTTTGTCCTTGTCCCTG
+
>>1AAAFAFF@BGGG11BBFBFFFFBFGD3DGHH0FFA0/AAAGHG/AA/A0BFBFGHFEGGBB2D1BFHHHHH00BFG@FGH1@1BBGB?GB>BFG/?FGHHH>BBFG0BGHH1FFG?F//<B/</<ACGGGHFGCCC-<EGH..:CGGGGHHBF.;A@GG.FFFG0;/CBGBFGFFF/BBEABFFB9FFFFFBFFBFFFFFFFFFFFFFF/BFF-AFFF/99BEFFFFFFFF/B9B9FBFFFFF/;BFF
@M05620:37:000000000-D9766:1:1101:22528:4975 1:N:0:4
ACCACACCTTCTACAATGAGCTGCGTGTGGCTCCCGAGGAGCACCCCGTGCTGCTGACCGAGGCCCCCCTGAACCCCAAGGCCAACCGCGAGAAGATGAGTGAGTTGCGCGCCACCCTTCCTGTTCTCCTGGCCCCTCCCCCCCTTCCTCCCCGACCTGCGCCCCTTCTTACCGGATTTCTCCTCTCCCGTGTTCCGTACCATTCGACTCTCTTACCTGAGTCTCCTCTGGATCGGTGCACTGTCGAGACT
+
CCBCCBCCFFFFGGGGGGGGGGHHGGGGHGHHHGGGGGGGGHHHHGGGFGGGFHHHHHHGGGCGGGGGGGGHHHHGGGGHGHHHHGGGGGGGGGHEGHHB22>F1?FF/>><->C0..//<G0<=0<0000/.<:A:.C...;-99CFB0/A:-;-;./:-B:--..;0000/;--..00000;BF///.;...00.;9..000000.;DFFF0B0:;BF/00000;/B00099..:.:00;990.9-.;0
@M05620:37:000000000-D9766:1:1101:8881:4983 1:N:0:4
ACCACACCTTCTACAATGAGCTGCGTGTGGCTCCCGAGGAGCACCCCGTGCTGCTGACCGAGGCCCCCCTGAACCCCAAGGCCAACCGCGAGAAGATGAGTGAGTGGCCCGCTCCCTCTTCTGGTGGCCGCCTCCCTCCTTCCTGGCCTCCCGGCGCTGCGCCCTTTCTCACTTTTTCTCTCTTCTGGCGTTTTCCGTCGGACTGTCTTCTCTGCCCTGAGTCTCCTTTGTCACTCGGCCGGTTCTGGCTC
+
AAAAAAA>CFFFGGFGGGF1FFHFGEGAEE0BGCFGEGGGGHGFHGGGAEEFFGFHHHG/@ECGGGGGGECGHHHGGFGHGHHHHGGGGGGGCGFFHFHG2<>GFGGGH/<A@@.FCGGHHH0DGHGH.@?@CCHEFFGGGHHCGHGFFGAEG--AA@--9--9;BFFFF/9F//;BFBB9B/BFFF/:>B@??;:-9-==9@;-/;9BFFFFF/9AFFF-B/9B9F9FF99B/;B----@@@FFF:9/FB
@M05620:37:000000000-D9766:1:1101:16785:4986 1:N:0:4
ACCACACCTTCTACAATGAGCTGCGTGTGGCTCCCGAGGAGCACCCCGTGCTGCTGACCGAGGCCCCCCTGAACCCCAAGGCCAACCGCGAGAAGATGAGTGAGTGGCCAGCTCCCTCTTCTGGTGGCCGCCTCCCTCCTTCCTGGCCTCCCGGCGCTGCGCCCTTTCTCACTGGTTCTCTCTTCTGCCGTTTTCCGTAGGACTCTCTTCTCTGCCCTGAGTCTCCTTTGGAACTCTGCAGGTTCTCGATC
+
AA?1AA1AFFFFGGGFFGGAG1FBE0ABF0FH1FFEEGGGGHHHHGGGGAEEHGHFHHFGGGGGFC@EGGGEHBGGGGC>>/GEFE/<>BC@@CFFDHFH2FG<GFFGH1</1?GFHHHHGBF1>0?CG?@@AEHFFF./;CHGHGFC0CHE.:A--;AFG@9;@/BBFFFFF/-;9FFFFFFFF/F;B@ABFFFFFFFFBB/FBFFEFF/BFFFBE9FFFFBFFFB/BFB9F;B//;F/BF;FFF;A/FA
@M05620:37:000000000-D9766:1:1101:11591:4995 1:N:0:4
ACCACACCTTCTACAATGAGCTGCGTGTGGCTCCCGAGGAGCACCCCGTGCTGCTGACCGAGGCCCCCCTGAACCCCAAGGCCAACCGCGAGAAGATGACCCAGGTGAGTGGCCCGCTACCTCTTCTGGTGGCCGCCTCCCTCCTTCCTGGCCTCCCGGAGCTGCGCCCTTTCTCACTGGTTCTCTCTTCTGCCGTTTTCCGTAGGACTCTCTTCTCTGACCTGAGTCTCCTTTGGAACTCTGCAGGTTCT
+
CCCCCCCBFFFFGGGGGGGGGGHHGGGECEHHHGGGDGGGGHHHHGGGGGGGGHHHHHHGGGCGGGGGGGGHHHHGGGGHGHHHHGGGGGDGGGHGHHHHHHHGFHHGHGGGGHHGGGGGHHHHHHHHHHHGHHGGGGGHGHHGHGGGGGGGGGGGGDGDCGGGGGFFFFFFFFFFFFFFFFFFFFFFFFFFFFFFFFFFFFFFFFFFFFFFFFFFFFFFFFFFBFFFFFFFFFFFFFFFFFFFFFFFFFF
@M05620:37:000000000-D9766:1:1101:17880:5005 1:N:0:4
ACCACACCTTCTACAATGAGCTGCGTGTGGCTCCCGAGGAGCACCCCGTGCTGCTGACCGAGGCCCCCCTGAACCCCAAGGCCAACCGCGAGAAGATGACCCAGGTGAGTGGCCCGCTACCTCTTCTGGTGGCCGCCTCCCTCCTTCCTGGCCTCCCGGAGCTGCGCCCTTTCTCACTGGTTCTCTCTTCTGCCGTTTTCCGTAGGACTCTCTTCTCTGACCTGAGTCTCCTTTGGAACTCTGCAGGTTCT
+
CCCCCCDCFFFFGGGGGGGGGGHHGGGB4EHGHGFECFGGCHGHHGGGGGGGFHGHHHHEECCGGGGGGGGHFHHGGGGHGHHHHGGGGGFGGGHFDHHHHHHHGHHFHHHGGHHGGGGGHHHHHHHHHHHGHHGGGGGHGHHGHGGGGGGGGGGGGGG@?CGGGGFFFFFFFFFHHFFF9FFFFFFFHFFFFFFFFFFFFFFFFFFFFFFFFHHHFFFFFFFF/BFFFFFFFFFFFFFFFFFFFFFFFFF
@M05620:37:000000000-D9766:1:1101:16290:5022 1:N:0:4
AGTGCCAGCTCTCAATCGCACAGGGGACCCAGGGCCTGGCCCCTCCATCCAGAAAACCTATGACCTCACCCGCTACCTGGAGCACCAACTCCGCAGCTTGGCTGGGACCTATGTGAGTATCCAGCGTAGGAATCTGGGAGTTGGGGAGGAGTGAGGAGTTGGGGAAAGACAGTCCTAACCGTGGAGGGTTCTGGTAAATGATGGGGTGAGGAGGGGCTCTTTGGCTCCCACCAGTCCCCCTGTCTGGTCTA
+
AA1>A@DFAFFFCGGBFFGCG?G0FEEEEEGH0EE//BGAEGEGGGFHHFGHBEAAFEHHDG2GHGHGHHH@/>>FHFEG>BGHEHF>E0GCEE>/E01<<0BF?GHFGFFFFFGHHDGB>GFFHCBACG1@F1FDDGCCFFDB/AFCGCCFHHHFGGG/DFGGECEF/CCCHHHGGGGFACC@BFG@;CABBFCFBFF9BFBGGB-@EFFFFB?@=-ABBFFF/FFFFFFFFF9B/FAB@FBB/F/FFFF
@M05620:37:000000000-D9766:1:1101:6602:5034 1:N:0:4
ACCACACCTTCTACAATGAGCTGCGTGTGGCTCCCGAGGAGCACCCCGTGCTGCTGACCGAGGCCCCCCTGAACCCCAAGGCCAACCGCGAGAAGATGACCCAGGTGCGTGGCCCGCCACCTCTTCTGGTGGCCGCCTCCCTCCTTCCTGGCCTCCCGGCGCTGCGCCCTTTCTCACTGGCTCTATCTTCTGCCGTTTTCCGTAGGACTCTCTTCTCTGACCTGCGTCTCCTTTGGAACTCTGCAGGTTCT
+
ABBABBBAFFFFGGGGGGFFGFHGGA2BAEHHFFFFFGGGGHHHHGGGGFGGHHHGHHHGFGGGGDEGGGGFHCGGGGEH/?FHHG/<BF<>CGHEFG222?F?CGFF@/?@C0G-<--.<C.<<00<0=<.:.-;-...;9FDEF0FF0/;C0.;C.AF?=--.-;.;-/B//;9BFB..99//9;9BBFFBF-;DFFBF.;:../9/9//B/F/;;/9/BF.;>D-A.B//9///;//9;FBB9F.;F/
@M05620:37:000000000-D9766:1:1101:18655:5077 1:N:0:4
AGTTCCAGCTCTCCATCGCACAGGGTCCCCAGTGCCTGGCCCCTCCATCCAGAAACCCTATGACCTCACCCGCAACCTCGAGCACCCACTCCGCAGCTTGGCTGGGACCTATGTGAGTATCCAGCGTAGGAATCTGGGCGTTGGGGCGGCGTGAGGAGTTGGGGAAAGACAGTCCTAACCGTGGAGGGTTCTGGTAAATGATGGGGTGAGGAGGGGCTCTTTGGCTCCCACCAGTCCCCCTGTCTGGTCTA
+
>3>3>BDFFBCFGG5ABAA2A2G4F44BBBB23BBADFGFFFEHGG2EGGCHHHG3BEGGB3GGHBFGHHH>>0>>GH3B1?B/1??1?BFB1?/E>F?B<FFGGGGGGHHHHGHFFHHHHGHFHGG/BFHEGHHHFH/CFGGHGG.<C-;AF.EF0CFGGGGGA..99F/:FFFFFFFFAFFFAEFFFFFFFFFFFFFFFFFFFFFFFFEEDFFFFAEFFFFFFFFFF.FDAFFFFFFFFFFFFFF/9F/
@M05620:37:000000000-D9766:1:1101:15564:5078 1:N:0:4
ACCACACCTTCTACAATGAGCTGCGTGTGGCTCCAGAGGAGCACCCCGTGCTGCTGACCGAGGCCCCCCTGAACCCCAAGGCCAACCGCGAGAAGATGACCCAAGTGCATGGCCCGCTAACTCTTATGGTGGCCGCCTCCCTCCCTCCCGGCCTCCCGGCACCGCGCCCTTTCTCACTGGTTCTCTCTTCTGCCGTTTTCCGTAGGACTCTCTTCTCTGAACTGCGTCTCCTTTGGAACTCTGCAGGTTCT
+
A11>AA1AFFC13FG13BBGFG1G0AEFH0BFGG11BAFEGHHHHGGE//BAF11FF00EGGGGCEEGGGGHGHEEFGG>FHHGG?EEG/<CGCHH1<?<GH///?F122??<CC/@/-.>GF11111>>DC.C@CC..G.:/../:C.:--@..9E.;--=.--;99@@FFFFFBF/FFFFFFFBB/BFBFFF-;;FFFF-;;-;//9BBFFBFBB/9//;/;/-;-;-BFFFFF/FEFF/FFB/-9BBB
@M05620:37:000000000-D9766:1:1101:18659:5098 1:N:0:4
AGTGCCAGCTCTCAATCGCACAGGGGACCCAGGGCCTGGCCCCTCCATCCAGAAAACCTATGACCTCACCCGCTACCTGGAGCACCAACTCCGCAGCTTGGCTGGGACCTATGTGAGTATCCAGCGTAGGAATCTGGGAGTTGGGGAGGAGTGAGGAGTTGGGGAAAGACAGTCCTAACCGTGGAGGGTTCTGGTAAATGATGGGGTGAGGAGGGGCTCTTTGGCTCCCACCAGTCCCCCTGTCTGGTCTA
+
AA>ABFFFBFFFGGGGGGGGGGHHGGGGGGHHGGGGGFHGHHGHGGHHHHHHHFGHHGGHHHHHHHFHHHHGGEGGHHHHHHHHHHHHGBGHGGGGG3GHGHHGGGGHGHHHHHHHHHHHHHHHHGGGGGHHHHHHGHHGGHHHGGGGGGGHHHHHHGHHHHGGGGHHHHHHHHHHHHHHGGGGGGGGDFGGGGFGGGGGGGGGGGDFFFFFFFCCFFFFFFFFFFFFFFFFFFFFFFFFFFFFFFFFFFF
@M05620:37:000000000-D9766:1:1101:9871:5110 1:N:0:4
ACCACACCTTCTACAATGAGCTGCGTGTGGCTCCCGAGGAGCACCCCGTGCTGCTGACCGAGGCCCCCCTGAACCCCAAGGCCAACCGCGAGAAGATGAGTGAGGGGCCCGCTCCCTCTTCTGGTGGCCGCCTCCCTCCTTCCTGGCCTCCCGGCGCTGCGCCCTTTCTCACTTTTTCTCTCTTCTGCCGTTTTCCGTAGCACTCTCTTCTCTGCCCTGAGTCTCCTTTGGAACTCTGCTGTTTCTCTCTC
+
CCCDDCCCFFFFGGGGGGGGGGHHGEGEHGHHHGGGGGGGGHHHHGGGGFGGHHHHHHHGGGGGGGGGGGGHHHHGGGGHGHHHHGGGGGDGGGHHHHHHGHDG0</>/<-><-<CG/CHFHFH0<<.<--;:DHG//.:00:09/.;0C99:@D?-@9A-;.;@BFF0B0;B090;BFFF00BBF00;:DFB.90:0.:.0;B9090BFFF0009.:;:/B0090B;09B009;00000;0;;09;0000
@M05620:37:000000000-D9766:1:1101:9854:5121 1:N:0:4
ACCACACCTTCTACAATGAGCTGCGTGTGGCTCCCGAGGAGCACCCCGTGCTGCTGACCGAGGCCCCCCTGAACCCCAAGGCCAACCGCGAGAAGATGACCGAGTGGCCGGCCCCCTCTCCTTTTGGCTGCCCCCCTCCTTCCTGCCCTCCCGCCGCTGGGCTCTTTCTTCCTTTTTCTGTCTTCTCTCGTTCTTCGTCGGGCTGTCTTCTCTGCCCTGCCTTTCCTCTGTCTTTCGCCCGGTCCTGGTTC
+
AAAA>AA1BBBFGGBDFGABFGGHGEFBAABBFABB0EAEEGAFFBEAEBBFBGHHGGH/>/?EFGG>E/>F1FGEEFGHGH/?FFFE<</<BCG11DG?1//<??C/0-->-A<<C.C/<==0:CC;/;;;.;:A@GGFFFFGB/=.;;;E.-9---=;---;;;/;9//;;;//;///;:F/9//9:;9A-99/9;;----;-;;B////9///-/9--;9/;/9/:/B;//;B-99B@?@--B;//;/
@M05620:37:000000000-D9766:1:1101:14898:5126 1:N:0:4
ACCACACCTTCTACAATGAGCTGCGTGTGGCTCCCGAGGAGCACCCCGTGCTGCTGACCGAGGCCCCCCTGAACCCCAAGGCCAACCGCGAGAAGATGACCCAGGTGAGTGGCCCGCTACCTCTTCTGGTGGCCGCCTCCTCCTTCCTGGCCTCCCGGCGCTGCGCCCTTTCTCACTGGTTCTCTCTTCTGCCGTTTTCCGTAGGACTCTCTTCTCTGACCTGAGTCTCCTTTGGAACTCTGCATGTTCTA
+
CBCCCCCBFFFFGGGGGGGGGGHHGGGGGGHHHGGGGGGGGHHHHGGGGGGGHHHHHHHGGGGGGGGGGGGHHHHGGGGHGHHHHGGGGGGGGGHHHHGHHH/?FGHHHHHGGHHGGGGGHHHHHHHHHHHGHHGGGGGHHHHHHHGGGGGGGGGGGD-AABDFFFFFFFFFFFFFFFFBFFFFFFFFFFFFFDAFFFFFFFFDFFFFFFFFFF9FF0FFF0FFFFFFFFFFFFFFFFFFFFFFFFFBFF0
@M05620:37:000000000-D9766:1:1101:9305:5134 1:N:0:4
ACCACACCTTCTACAATGAGCTGCGTGTGGCTCCCGAGGAGCACCCCGTGCTGCTGACCGAGGCCCCCCTGAACCCCAAGGCCAACCGCGAGAAGATGACCCAGGTGCGTGGCCGGCTACCTCTTCTGGTGGCCGCCTCCCTCCTTCCTGGCCTCCCGGGGCTGCGCCCTTTCTCACTGGTTCTCTCTTCTGCCGTTTTCCGTAGGACTCTCTTCTCTGACCTGCGTCTCCTTTGGAACTCTGCAGGTTCT
+
AAAAABAAFFFFGGGGGG5FGFGHGEGBFEHHHGGEEEGCEGAGGEEGFAFFGHHHHHHEEGGGGGEGGGGHGHHGGGGHGHHHHGGGGG<BDGHGGHHHHH/GCF<1>/C?CH-<<-<CCFFHG<<GBDGAH.@C-:EHFEGDGFGFFFBFFFGF?E?---;9.9BF?BFFFF///BFFFBB9999FBBBFFBBFFFEFFFF.DDFFBFFFFF///9:/B:B..@A-9BBFFFFEFFBBB/BFBF.FBBF
@M05620:37:000000000-D9766:1:1101:24974:5137 1:N:0:4
ACCACACCTTCTACAATGAGCTGCGTGTGGCTCCCGAGGAGCACCCCGTGCTGCTGACCGAGGCCCCCCTGAACCCCAAGGCCAACCGCGAGAAGATGACCCAGGTGATGGGCCCGCTACCTCTTCTGGTGGCGGCCTCCCTCCTTCCGGGCCTCCCGGGGCGCAGCCCTTTCTCACTGGTTCTCTCTTCTGCCGTTTTCCGTAGGACTCTCTTCTCTGACCTGAGCCTCCTTTGGAACTCTGCAGGTTCT
+
AAAAAAA1CFFBE3GD3FFGGFH1EE0A00A0BAC00FEE/AFFHGCEA///1FABFGEE/E/EGCGGGGCHHHHFGG/G/FCGHG////B@?A0C1<D?GGFFF1?1111/?GCCCC?CBBGBD00=00=.<--;-.C.A/CBB0;F.99A@C9A.;--------9E-BBBBB///;BFF/F/;/;F9/://:9;B/-;/9;-AA////;/B/BB/;FFFF/-/-///9-BBFBF/9/B/9B/BB-A//;
@M05620:37:000000000-D9766:1:1101:13946:5139 1:N:0:4
AGTGCCAGCTCTCAATCGCACAGGGGACCCAGGGCCTGGCCCCTCCATCCAGAAAACCTATGACCTCACCCGCTACCTGGAGCACCAACTCCGCAGCTTGGCTGGGACCTATGTGAGTATCCAGCGTAGGAATCTGGGAGTTGGGGAGGAGTGAGGAGTTGGGGAAAGACAGTCCTAACCGTGGAGGGTTCTGGTAAATGATGGGGTGAGGAGGGGCTCTTTGGCTCCCACCAGTCCCCCTGTCTGGTCTA
+
AA>AAFFC1FFFGFGFGGGFGGHGGGGCGGGHFAEEAFHHFHGCEFHHGGFGFHHGHGHFGGFHHFGHHFFGG>FGHFHHCHHHHHGHGFFHGGGEEGGGCHCFGGGHGHHBFG>GFHHHHHHHF/CCGGFHHGHH<GCFAGFCCCC@CGE<CBGHCFCCD/@CCAGHCHHFHHEHHHHFGG.?AE.AEFFGGF0CFFGFFFGGGG;@E-AFFF-@@@F/BBFFBFFFFFFFFFFFFFFF-EFFFFFFFFB
@M05620:37:000000000-D9766:1:1101:18832:5154 1:N:0:4
ACCACACCTTCTACAATGAGCTGCGTGTGGCTCCCGAGGAGCACCCCGTGCTGCTGACCGAGGCCCCCCTGAACCCCAAGGCCAACCGCGAGAAGATGACCCAGGTGAGCGGCCCGCTACCTCTTCTGGTGGCCGCCTTCCTCCTTCCTGGCCTCCCGGAGCTGCGCCCTTTCTCACTGGTTCTCTCTTCTGCCGTTTTCCGTAGGACTCTCTTCTCTGACCTGAGTCTCCTTTGGAACTCTGCAGGTTCT
+
CCCCDCDDFFFFGGGGGGGGGGHHGGGFHGHHHGGGGGGGGHHHHGGGGGGGHHHHHHHGGGGGGGGGGGGHHHHGGGGHGHHHEG?ED/<B/<FGFHGHHHHH/==?G1>@FGGGGG-<GHHHHHHHEGHGHHGGGD.:CFFGBFFGGGGGGGGGGGA:AF.BFAAFFFFF0:0BFFFFBFFFFFFFBFFFFFBDFFFFFFFFFBFFFFFFF0;FFFFFFF0BBFFFFFFFFFFFFEFFFFFFFF..0::
@M05620:37:000000000-D9766:1:1101:14202:5159 1:N:0:4
AGTGCCAGCTCTCAATCGCACAGGGGACCCAGGGCCTGGCCCCTCCATCCAGAAAACCTATGACCTCACCCGCTACCTGGAGCACCAACTCCGCAGCTTGGCTGGGACCTATGTGAGTATCCAGCGTAGGAATCTGGGAGTTGGGGAGGAGTGAGGAGTTGGGGAAAGACAGTCCTAACCGTGGAGGGTTCTGGTAAATGATGGGGTGAGGAGGGGCTCTTTGGCTCCCACCAGTCCCCCTGTCTGGTCTA
+
AB>AAFFFBFFFGGGGGGGAFCHCGFEFFDHG2EFEFFHHHHGHGGHGHGGHGHHFHGHHGFGHHGGHHHHEE>EEHHFH?FGHHGHCFCGFAA/ECFFGGHGGGGHHGHHHHHHHHHHHHHHHHGEGGGHHHHHHHHHGGHHHGGEGGGDGHHHHCGGHHHGGGGHHGHHHHHHHHHHHGGGGGEEGEGGGGGFGGGGGGGGGGGFFFFFFFFFFFFFFFFFFFFFFFFFFFFFFFFFFFFFFFFFFFFF
@M05620:37:000000000-D9766:1:1101:18351:5162 1:N:0:4
AGTGCCAGCTCTCAATCGCACAGGGGACCCAGGGCCTGGCCCCTCCATCCAGAAAACCTATGACCTCACCCGCTACCTGGAGCACCAACTCCGCAGCTTGGCTGGGACCTATGTGAGTATCCAGCGTAGGAATCTGGGAGTTGGGGAGGAGTGAGGAGTTGGGGAAAGACAGTCCTAACCGTGGAGGGTTCTGGTAAATGATGGGGTGAGGAGGGGCTCTTTGGCTCCCACCAGTCCCCCTGTCTGGTCTA
+
AAAABFFFCFFFGGGGGGGGGGHGGGGGGGHHGGGGGGHHHHGHGGHHHHHHHHHHHGHGHHHHHHHHHHHGGGGGHHHHHHHHHHHHGHHHGGGGGHHHGHHGGGHHGHHHHHHHHHHHHHHHHGGGGGHHHHHHHHHGGHHHGGGGGGGHHHHHHGFHHHGGGGHHHHHHHHHHHHHHGGEGGGGGEGGGGGFGGGGGGGGGGGFFFFFFFFFFFFFFFFFFFFFFFFFFFFFFFFFFFFFFFFFFFFF
@M05620:37:000000000-D9766:1:1101:20820:5165 1:N:0:4
ACCACACCTTCTACAATGAGCTGCGTGTGGCTCCCGAGGAGCACCCCGTGCTGCTGACCGAGGCCCCCCTGAACCCCAAGGCCAACCGCGAGAAGATGAGTGAGTGGCCCGCTCCCTCTTCTGGTGGCCGCCTCCCTCCTTCCTGGCCTCCCGGCGCTGCGCCCTTTCTCACTGGTTCTCTCTTCTGCCGTTTTCCGTAGGACTCTCTTCTCTGCCCTGAGTCTCCTTTGGAACTCTGCAGGTTCTCGATC
+
AAAAAAAAFFFFGGGFDGGAG1FBEEEA0AGHFFFACEGGCHHHHGGGCEGGFHFHHHGGE/EEGEGGGGGFHCHGGGGHEAHHHFEEGGG?/CFHB1DGDGHHHHGGHHGGG-CFHHHHHHHHGCGHGCGGGGHGHHGFHHHHHHGGGGGGGG@GGGGF@@F@@FFFFFFFFFFFFFFFFFFFFFFFF@;BFFFFFFFBFFFFFFFFFFFFFFFFFF?FFFFFFFFFFFFFFFFFFFFFEFFFFF/-/FA
@M05620:37:000000000-D9766:1:1101:17727:5180 1:N:0:4
ACCACACCTTCTACAATGAGCTGCGTGTGGCTCCCGAGGAGCACCCCGTGCTGCTGACCGAGGCCCCCCTGAACCCCAAGGCCAACCGCGAGAAGATGACCCAGGTGAGTGGCCCGCTACCTCTTCTGGTGGCCGCCTCCCTCCTTCCTGGCCTCCCGGAGCTGCGCCCTTTCTCACTGGTTCTCTCTTCTGCCGTTTTCCGTAGGACTCTCTTCTCTGACCTGAGTCTCCTTTGGAACTCTGCAGGTTCT
+
>11AAA>AFFC1AFG13BBGFGAF0AEEG0FGHGC0AAAAFHHHHGGG//EAF1BGHFBEGGGGEG@FGGGHGHFEGGGCFHHHEFEEG/>BCFHH11FFHHHG/?GHH1GGGHHGGGGGGHHHEDBGGHHGHH<;-.;CEHHGBBGGGGGGFFAEFBGGGG?GGG@F@@FFFFFFFFFFBFFFFFFFFFFFFF@FFFFFFFFFFFFFFFFFFFFFFFFFFF/BFBFFFFFFFFFFFFFFFFFFFFFFFFF
@M05620:37:000000000-D9766:1:1101:23474:5190 1:N:0:4
AGTGCCAGCTCTCAATCGCACAGGGGACCCAGGGCCTGGCCCCTCCATCCAGAAAACCTATGACCTCACCCGCTACCTGGAGCACCAACTCCGCAGCTTGGCTGGGACCTATGTGAGTATCCAGCGTAGGAATCTGGGAGTTGGGGAGGAGTGAGGAGTTGGGGAAAGACAGTCCTAACCGTGGAGGGTTCTGGTAAATGATGGGGTGAGGAGGGGCTCTTTGGCTCCCACCAGTCCCCCTGTCTGGTCTA
+
AAAABFFFBFFFCGGGGGGGGGHAGGDGGAGHGGGD2FHFFHGHGGHHHAGHDGHHHGHHHHGHHHGHHHHFGEGGHHHHFGHHHHHEGCHHGGCCE3FGGGHGEGHHGHFHHHHHHHHHHHGHHGDGGGEGHHHHHHFGGHHHGGGGGGGHHHHHHGHHHHGGGGHHHHHHHHHHHHHHGFGGGGGGEG?FGGGGGGGGGGGGGGFFFFFFFFFFF;EFFFFFFFFFFFFFFFFFFFFFFFFFFFFFFFF
@M05620:37:000000000-D9766:1:1101:12593:5192 1:N:0:4
GAGGCTGCTTTGGACGAAACTCATAGATTACTGCAACAGTTCCCCCTGGACCTGGAAAAGTTTCTTGCCTGGCTTACAGAAGCTGAAACAACTGCCAATGTCCTACAGGATGCTACCCGTAAGGAAAGGCTCCTAGAAGAATACAAGGAAGTAAAAGAGCTGATGAAACAATGGCAAGTAAGTCAGGCATTTCCGCTTTAGCACCCTTGTGGATCCAATTGAACAATTCTCAGCATTTGTACTTGTAACTG
+
>3AA3>CACBB4F44A2F2EGGHGHGGHHFBADG3ACGADF5DBBBAA2BABGGEB332BBDFDDFFABB3BBFF33BBDFF3BF33BBB1BGHGF3GFBB4B4BFB33BBB1BBB0B?>>/EB?FG00?BB/FBBBFFC0B11BBB/0@0@>@>21?@@11??<@?1<0?1?<??<>11><11=10><><=10.<<..00==<.=;;:;:.:0<;0;0;<0;C0B:;0;090;CBFGG;0;;;9;=;;0;
@M05620:37:000000000-D9766:1:1101:17325:5204 1:N:0:4
ACCACACCTTCTACAATGAGCTGCGTGTGGCTCCCGAGGAGCACCCCGTGCTGCTGACCGAGGCCCCCCTGAACCCCAAGGCCAACCGCGAGAAGATGAGTGAGTGGCCCGCTCCCTCTTCTGGTGGCCGCCTCCCTCCTTCCTGGCCTCCCGGCGCTGCGCCCTTTCTCACTGGTTCTCTCTTCTGCCGTTTTCCGTAGGACTCTCTTCTCTGCCCTGAGTCTCCTTTGGAACTCTGCAGGTTCTGGATC
+
CCCDDDDCFFFFGFGGGGGGGGHHGEGBAFHGHGGFDEEGDHHHHGGGGGGGGHGHHHHEGGGGGGGGGGGHFHHGGGGHGHHHHGGGGGDFGGHGGHHE?DGHGGGGF?>C@@EGHHHFHHFHHHGHCDC@AGHGHGG/CFHCCBGGGGGGGAG-CBDFBF.@BBFFF:0BB0;::BFFFFBFFFF0;;;A/A:BAFFADFFFBFF:FFFFHFBBEFFF/00;BBFFFFBB:0::00:0:A;BFF0;0:0
@M05620:37:000000000-D9766:1:1101:12351:5209 1:N:0:4
ACCACACCTTCTACAATGAGCTGCGTGTGGCTCCCGAGGAGCACCCCGTGCTGCTGACCGAGGCCCCCCTGAACCCCAAGGCCAACCGCGAGAAGATGACCCAGGTGAGTGGCCCGCTACCTCTTCTGGTGGCCGCCTCCCTCCTTCCTGGCCTCCCGGAGCTGCGCCCTTTCTCACTGGTTCTCTCTTCTGCCGTTTTCCGTAGGACTCTCTTCTCTGACCTGAGTCTCCTTTGGAACTCTGCAGGTTCT
+
AAAABBBBFFFFGGGGFGGAG5F4EBEAA2FG3FFAAAEEFHHHHGGGGGGGGHGGHHHGGGGGGDGGGGGFHGHGGGGHCEHHHGAEDGGCCGGGDGFHHHHHFHHHHFHGGHHGGGGGHHHHHHHHHHHGHHGGGGDHGHHGHGGGGGGGGGGGGGGGGGGGGGBFBBFFFFFFFFFFFFFFFFFFFFFFFFBDDFFFFFFFFFFFFFFFFFFFFFFFFFFFFFFFFFFFFFFFFFFFFFFFFFFFFEF
@M05620:37:000000000-D9766:1:1101:20514:5216 1:N:0:4
ACCACACCTTCTACAATGAGCTGCGTGTGGCTCCCGAGGAGCACCCCGTGCTGCTGACCGAGGCCCCCCTGAACCCCAAGGCCAACCGCGAGAAGATGACCCAGGTGAGTGGCCCGCTACCTCTTCTGGTGGCCGCCTCCCTCCTTCCTGGCCTCCCCGAGCTGCGCCCTTTCTCACTGGTTCTCTCTTCTGCCGTTTTCCGTAGGACTCTCTTCTCTGACCTGAGTCTCCTTTGGAACTCTGCAGGTTCT
+
BBCCCBCCFFFFGGGGGGGGGGHHGGGGHGHHHGGGCGGGGHHHHGGGGGCFFHHHHHHFGGGGGGGGGGGHHHHGGGGHEHHEHGGFGG?F?BGGHHHHHFF?FHFG0?G/FHHGFG@CF0D<0=G00DGDAGG-AAGGG/GGFGGG0FEAFGGGA.;ADGDFG?BDBFFFFFFFFFFE/BB/FFFFFFB/;:@A9F?FFDF?A?FFFF/BFFFFFFFFFFFFBFFFFFFFFFFFFFFBFF:FFFFA:B9
@M05620:37:000000000-D9766:1:1101:9696:5236 1:N:0:4
ACCACACATTCTACAATGCGCTGCGTGCGGCTCGCGAGGAGCACCCCGTGCTGCTGACCAAGGCCCCCCTGAACCCCAAGGCCAACCGCGCGAAGATGACCCAGGTGCGTGGCCCGCTACCCCTTCTGGTGGCCGCCTCCCTCCTTCCTGGCCTCCCGGTGCTGCCCCCTTTCTTCCTCTTTCTCTCTTCTGCCGTTTTCCGTAGGACTCTCTTGTCTCACCTGCGTCTCCTTTGGAACTCTGCCGGTTCT
+
A>AAAAA1@BBDGFFGGG1AEEGGGEG00EEAE/AA/AAE?GCBGFG/?BBE1GCHGHG1?0/?GGGEEE/CBGHGGCGHGHGHHGGGCC>@CGG/FGH>1<>CF11<-C.--<.--;@?/.=C.::::;/.9C-@AFE.E//9/0;/9B/--/-9AA-9--9/;---9>F//////;///99/9B/9FF/9//;9-;-/B-9--A;//://///;BF//9-9B-9-;AF///9;B//:BF////9@@--/
@M05620:37:000000000-D9766:1:1101:25061:5262 1:N:0:4
AGTGCCAGCTCTCAATCGCACAGGGGACCCAGGGCCTGGCCCCTCCATCCAGAAAACCTATGACCTCACCCGCTACCTGGAGCACCAACTCCGCAGCTTGGCTGGGACCTATGTGAGTATCCAGCGTAGGAATCTGGGAGTTGGGGAGGAGTGAGGAGTTGGGGAAAGAAAGTCCTAACCGTGGAGGGTTCTGGTAAATGATGGGGTGAGGAGGGGCTCTTTGGCTCCCACCAGACCCCCTGTCTGGTCTA
+
AA>ABFFFAFFFGGGGGGGGGGHFGEGEEEHHGGGFEFHHHHGHGGHHHHHHFHFHHGGGHFFHHHHHHHHGGGGGHGHHHHHHHHGHG3BF?EEFGHHHCHHGGGGAGHFHHHHHHHHHFHHHHGBEGGHHG2?FFHHGGHHHGGFC@DEHHHHHHECHHFGGGFGHF.FHGFHFHHHHA.:-.;DG=.CFGFFGFF0CFFBFEA.@EFFF.;9AFFFFFF//BFFEFFFDF..;;EF-;EFFF/99/;F
@M05620:37:000000000-D9766:1:1101:8264:5289 1:N:0:4
ACCACACCTTCTACAATGAGCTGCGTGTGGCTCCCGAGGAGCACCCCGTGCTGCTGACCGAGGCCCCCCTGAACCCCAAGGCCAACCGCGAGAAGATGAGTGAGTGGAGAGCTCCCTCTTCTTGTCGCCGCCTCCCTCCTTCCTGGCCTCCCGGCGCTGAGCCCTTTCTCACTTCATCTCTCTTCTGCCGTTTTCCGTCGGACCCTCTTCTCTGCCCTGAGTCTACTTTGTCACTCTGCTGGTTCTCGCTC
+
>A>ABBAAFFFFFGGGGGFFGFGHEAEFHFGHHGGD2AEE2EGHFFGEEFGCFHHGGHHGEEEEGGGEEGEGFHHGGGGHGHHHHGGGGGCGGGHHHHFCFD><11<D/1??1<FFFFGFHH1FG1C..<-<<DCE/GDBCCHB:/GGHGAF?-?-B-B.FF9CCBBFBF/99B//99FFFFFFFFF/;@DF/./:.B.-;---.9:BFFFFFFF;AB?F;/9B/;B/:B//;/;9//;/9/;F/F/..A.
@M05620:37:000000000-D9766:1:1101:12307:5292 1:N:0:4
AGTGCCAGCTCTCAATCGCACAGGGGACCCAGGGCCTGGCCCCTCCATCCAGAAAACCTATGACCTCACCCGCTACCTGGAGCACCAACTCCGCAGCTTGGCTGGGACCTATGTGAGTATCCAGCGTAGGAATCTGGGAGTTGGGGAGGAGTGAGGAGTTGGGGAAAGACAGTCCTAACCGTGGAGGGTTCTGGTAAATGATGGGGTGAGGAGGGGCTCTTTGGCTCCCACCAGTCCCCCTGTCTGGTCTA
+
ABAAAFFFCFFFGGGGGGGGGGHDGGEGEGHHGFGGGGHHFHGHGGHHHGHHHFHGHGHGFHFHHFHHHHHGG@EGHFGHGHHHHHHHGHHHEGGEEHGHGHHGGGGHGHGH2FGHHHHHHEBGHG/CD?GHHHHHHHFFEHHHGGGGGGGGHHHHHGHEGH-DGGHHH/CHC0CHHHHHGGFGGGG?9CFGGGBFGGFFGGGGGDDFFFFFF.9;DDFFFFFBFFFFFFFAFFFFFFFFFFFFFFF:FFE
@M05620:37:000000000-D9766:1:1101:17725:5293 1:N:0:4
ACCACACCTTCTACAATGAGCTGCGTGTGGCTCCCGAGGAGCACCCCGTGCTGCTGACCGAGGCCCCCCTGAACCCCAAGGCCAACCGCGAGAAGATGACCCAGGTGAGTGGCCCGCTACCTCTTCTGGTGGCCGCCTCCCTCCTTCCTGGCCTCCCGGAGCTGCGCCCTTTCTCACTGGTTCTCTCTTCTGCCGTTTTCCGTAGGACTCTCTTCTCTGACCTGAGTCTCCTTTGGAACTCTGCAGGTTCT
+
AABAAAA>FFFFGGG4FGGGGDGGGGGG4AFHHFGG2FG22BAFHGGFEAEF5GHHHHHGEE0EFGGGGGGHHFHGGGGHGHHHCEGCGGGG?/F222DFHHFGEGCFHGHGEHHGGGGDHHHHFGGHHGFGHHGCGGGHGHHGHGGGGGGGGGGGGGGDDGAFGDFFFFFFFFFFFFFFFFFFFFFFFFFFFFFDFFFFFFFAAAFFFFFFFFFFFFFFBFFFFFFFFFFFFFFBFFFFFFFFFFF;FFB
@M05620:37:000000000-D9766:1:1101:14687:5294 1:N:0:4
AGTGCCAGCTCTCAATCGCACAGGGGACCCAGGGCCTGGCCCCTCCATCCAGAAAACCTATGACCTCACCCGCTACCTGGAGCACAAACTCCGCAGCTTGGCTGGGACCTATGTGAGTATCCAGCGTAGGAATCTGGGAGTTGGGGAGGAGTGAGGAGTTGGGGAAAGACAGTCCTAACCGTGGAGGGTTCTGGTAAATGATGGGGTGAGGAGGGGCTCTTTGGCTCCCACCAGTCCCCCTGTCTGGTCTA
+
33>ABFFFAFFFFGGFFEGGFGFHFGGG2AGHGG2EAAGF2FEHGGHH5BGF3C3BG13BFGBGHHGFHHHGGFE/GFHCGHGFF2BGH3FGEDEE/3BGEHGGGCHHGHHHH3BGHGH3DDHHHGCGGCHH2FHHHFHGDH1GG@G@@EAFHHHFGG/<0<--;CGHHFHH000GHHHHGAEFGGEG9.FG9FCFFGGGGGGGGGFFFFFFFF--B-;9BFFF/FFFFFFFFFFFFFF?-9FFFFB/9FF
@M05620:37:000000000-D9766:1:1101:12189:5304 1:N:0:4
AGTGCCAGCTCTCAATCGCACAGGGGACCCAGGGCCTGGCCCCTCCATCCAGAAAACCTATGACCTCACCCGCTACCTGGAGCACCAACTCCGCAGCTTGGCTGGGACCTATGTGCAGTACCAACGTCAGCAACTGGGGAGTGGGGGAGCAGGGAGGATTGGGGGAAAGACAGCCTAAACCTGGCGGGTTCTGGTAAAAGATGGGGTGAGGGAGGGCCCTTTGGCTCCCAACCATCCCCCTGTCTGGTCTA
+
AAAAAFFFAFFFGGFGGGGCG0G0FEGGGGHHGGGGGGGHFHGEGGHHHHHHGHHHHGHHHHHHHHHHHHHGGGGGHHHGHHHHGHHHGHHHGGGGGFHHGHGGGGHGGHFHHHB22>11B>21///<//110000?F//>E0AGC--<../.-.;-./0/:CC9AE..;C/99;9/:B9//;A.-;;;;?9BF99BF//-/9;EFF@-----;;=--9;FFFFE9/AE-/;9-9/-9AA-AF/9;BB//9
@M05620:37:000000000-D9766:1:1101:15272:5304 1:N:0:4
ACCACACCTTCTACAATGAGCTGCGTGTGGCTCCCGAGGAGCACCCCGTGCTGCTGAACGAGGCCCCCCTGAACCACAAGGCCAAACGCGAGAAGATGAGCGAGGGGCGCGCTACGCCTCCTGGTCTCCTGGCCCCCCCCCCCCCGCCTCGCCTACCGGCGCCGTGTCCTATCGGCGCGCTCTTCTGCCGTGCTCCTTACCACACGCCTCTCTGACCTGAGTCGCGTTTCGATCGGTGCACTGTCGAAACT
+
AAAAAAAAFFF1DGGFGFFGGD1E0BEF0BGHFG0EAEGAEHHHHGGE/BEABB1FFBABE//E>E/EEGGGHGGCEGH0>FHE/0>?><@@?/BCFFF11///</>A-><--<A.--...///;0000://...;--9---99--9-;--9--;-:9@@-;;---9;/////;------9;-9;B/;9-;---///:/9/9/-9---;ABFF/9//;BF-/;---;-9/--/---9-9///;//-9---/
@M05620:37:000000000-D9766:1:1101:12204:5315 1:N:0:4
AGTGCCAGCTCTCAATCGCACAGGGGGCCCAGGGCCTGGCCCCTCCATCCAGAAAACCTATGACCTCACCCGCTACCTGGAGCACCAACTCCGCAGCTTGGCTGGGACCTATGTGAGTATCCAGCGTAGGAATCTGGGAGTTGGGGAGGAGTGAGGAGTTGGGGAAAGACAGTCCTAACCGTGGAGGGTTCTGGTAAATGATGGGGTGAGGAGGGGCTCTTTGGCTCCCACCAGTCCCCCTGTCTGGTCTA
+
>A>AAFFFAFFBGDGGGGA1EAB0BE0AE/EG/AEACFGHFHGHGGHFH0BGFHFFHG0BFGHFH1GHHHFEG>>EHF1FBBFGGHFGFHHHEFCEEHGGCFF///BFG0FGHHHHHH21F2@GHG/CC/?GHHHHHHHE<FGHGGGGGG.<GHHHHC::GHGGGGHHHHFGGGGGGGGG-CEGGEGG;FGGGG9FFFFFFFFFFBF@FFAFBF@=@@FFFFFFFFF-AFFFFFBFF/EF@FBFFF/;;/;
@M05620:37:000000000-D9766:1:1101:14626:5322 1:N:0:4
ACCACACCTTCTACAATGAGCTGCGTGCGGCTCCCGAGGAGCACCCCGTGCTGCTGACCGAGGCCCCCCTGAACCCCAAGGACAACCGCGAGAAGATGACCCAGGTGAGTGGCCCGCTACCTCTTCTGGTGGCCGCCTCCCTCCTTCCTGGCCTCCCGGAGCTGCGCCCTTTCTCACTGGTTCTCTCTTCTGCCGTTTTCCGTAGGACTCTCTTCTCTGACCTGCGTCTCCTTTGGAACTCTGCAGGTTCT
+
BABABBB?FFFFGGGFDG5BGBHGG2A222AAAAFE2EGG?HHFHGGGAABFBHFCHHG>/E/EGAGGGEC0GFGGGGDHC?GHHH/<BG//<DF11<FFFGHHG<C1<F<FFGE@-CGCHHB0GDH0GG/.:G@@-C.9CFFDF00;C9CFF0AA.AB?B?FF/9-9-9/9BFFFB9B.:B9B/999FFFFEFBFABEFBD/9DDFFEBB/B/FFFFFFFFBF.@DBDBFFBFFFFFFFFBFFEFFFFFF
@M05620:37:000000000-D9766:1:1101:20874:5323 1:N:0:4
ACCACACCTTCTACAATGAGCTGCGTGTGGCTCCCGAGGAGCACCCCGTGCTGCTGACCGAGGCCCCCCTGAACCCCAAGGCCAACCGCGAGAAGATGACCCAGGCGCGTGGCCCGCTACCTCTTCTGGTGGCCGGCTCCCTCCTTCATGGCCTCCCGGTGCTGCGCCCTTTCTCACTGGTTCTCTCTTCTGCCGTTTTCCGTAGGACTATCTTCTATGACCTGCGTCTCCTTTGGAACTCTGCAGGCTCT
+
AAABB?A>>FFFFGGGGGGFGAGCFEE2AEGGHFGGDEE?EHHFHGGGAEECEEEGGHFEEE0FGFE/EE1GHHEGGDGHGHHHGGGGGGB/</<1?1111?/G//>//>--C0F@-ADGH00000000;;..;:-;-AEGFE./CF00CCABFG?ED@-;@FFF;B?BBFFF/9B/9/9;;/BFFFFFFF//;>..BEF/9/.;DBFFF/FBB/9/;B/9FFB.-;@.BB///;///;FFFFF9/..;.B
@M05620:37:000000000-D9766:1:1101:24471:5327 1:N:0:4
GAGACTGCTTTGGCAGAAAGTTATATGTGACTCCAAAAGTGCACCCTGGACCGGGGAAAGAGGCTCGCCTGAACTACAAAGCCTGACGCAAGAGGAAAAGTGAGTCGCCCGCTAACTCTTCTGGTGGCCGCCTCCCTACTTCATGACAACACGGCACTGCAAAATTTCTCACAAGTTCTCTATTCTGTCGTTTTCCGTAGGACTCTCTTCTCTGAACAGAGTCTCCTTTGGCAATCTGCCAGTTCTAACTC
+
1>1>>@BBB@@BABB1111ABA333ADD33DBAB1110B1DBFGHG0BB0BAA/AAAECBAG/F/B>>>EGFHF1BFFF1>BF10BFEE/>/00>B000BBBBDF1>E?C?<<B/GGH1F1@@FFGA00/<@//<FG<F1>FGFH1><1<=<.<@-;/:0000;:CG;0C;;00:;:CB0C;FFFFF0;;CE.;BCBF.;.09C/CFFGB0;FFFFF////99/;9/9FF/9B/9BF/B///:;/9//99/
@M05620:37:000000000-D9766:1:1101:18208:5328 1:N:0:4
AGTGCCAGCTCTCAATCGCACAGGGGACCCAGGGCCTGGCCCCTCCATCCAGAAAACCTATGACCTCACCCGCTACCTGGAGCACCAACTCCGCAGCTTGGCTGGGACCTATGTGAGTATCCAGCGTAGGAATCTGGGAGTTGGGGAGGAGTGAGGAGTTGGGGAAAGACAGTCCTAACCGTGGAGGGTTCTGGTAAATGATGGGGTGAGGAGGGGCTCTTTGGCTCCCACCAGTCCCCCTGTCTGGTCTA
+
BCABCFFFCFFFGGGGGGGGGGHHGGGGGGHHGGGGGGHHHHGHGGHHHHHHHHHHHGHHHHHHHHHHHHHGGGGGHHHHGHHHHHHHGHHHGGGGGGHHGHHGGGHHGHHHHHHHHHHHHHHHGGEDGGHHHHHHHHHGGHHHGGGGGFGGHHHHGGFHHHGGGGHHHHHHHHHHHGHHGCCFGGGGFGGGGG;FGGGGGGGGGG:DEFFFFFFFD@EFFFFFFFFFEFFFFFFFFFFFFFFFFFFBFB:
@M05620:37:000000000-D9766:1:1101:12410:5329 1:N:0:4
AGTGCCAGCTCTCAATCGCACAGGGGACCCAGGGCCTGGCCCCTCCATCCAGAAAACCTATGACCTCACCCGCTACCTGGAGCACCAACTCCGCAGCTGGGCTGGGACCTATGTGAGTATCCGGCGTAGGAATCTGGGGGTTGGGGGGGAGTGAGGAGTTGGGGAAAGACAGTCCTAACCGTGGAGGGTTCTGGTAAATGATGGGGTGAGGAGGGGCTCTGTGGCTCCCACCAGTCCCCCTGTCTGGTCTA
+
AAAAAFF@3FFFGGGGGGECECHAFEEAAEHCF2EFDFHHCHGAFGFEGHHF3FFHHGHBGHBHHHHHHFAEGEEGHHGGHHHHHHHHGH3G?E/EEGGH/G0?//B0<B11?FBD112B2B/>///<C/11111@?F-<<<<<-@-@BBBFAF9A9AB//B=;.AE./.;9//BBF/B.-.;9AEF-.;AFFF:/9/F/9/9/A.DB..F/;D--9-9B/:/...;.A.A.../9/9.:-.;//9/9BF/
@M05620:37:000000000-D9766:1:1101:18754:5331 1:N:0:4
AGTGCCAGCTCTCAATCGCACAGGGGACCCAGGGCCTGGCCCCTCCATCCAGAAAACCTATGACCTCACCCGCTACCTGGAGCACCAACTCCGCAGCTTGGCTGGGACCTATGTGAGTATCCAGCGTAGGAATCTGGGAGTTGGGGAGGAGTGAGGAGTTGGGGAAAGACAGTCCTAACCGTGGAGGGTTCTGGTAAATGATGGGGTGAGGAGGGGCTCTTTGGCTCCCACCAGTCCCCCTGTCTGGTCTA
+
>A>>ADFFBFFFG4FGGFGAE?GCGAEEEEGHAEEEFFEHFHGHGGHHHGGHHHHFHGHHFFHHHFGHHHHGG>EEHHHHBGHHGH??EGHC>ECEEGFGGHHGGGHHGHHHHHHHHHHHHHHHHGGGGGHHHHHHHHFFGHHHGGADGGEGHGGHCEGHHHGGGGHHHHHHHHHHHHHHGGFGFGGGEGGGGGFGGGGGGGGGGGFFFFFFFFFFFFFFFFFFFFFFFFFFFFFFFFFFFFFFFFFFFFF
@M05620:37:000000000-D9766:1:1101:14654:5338 1:N:0:4
AGTGCCAGCTCTCAATCGCACAGGGGACCCAGGGCCTGGCCCCTCCATCCAGAAAACCTATGACCTCACCCGCTACCTGGAGCACCAACTCCGCAGCTTGGCTGGGACCTATGTGAGTATCCAGCGTAGGAATCTGGGAGTTGGGGAGGAGTGAGGAGTTGGGGAAAGACAGTCCTAACCGTGGAGGGTTCTGGTAAATGATGGGGTGAGGAGGGGCTCTTTGGCTCCCACCAGTCACCCTGTCTGGTCTA
+
>AABAFFFCFCFGGGGGFFGEFGFFEGGGEAGGGEGFBBBFGG1EGGHFG3FGFEGFFCGHFGGFHGCGCGEGFEGHDGHHGH?FFGHGFGHGGEGGFGHD33?</?BFGG32?FFG3FFH3FFHC?CDGHHFG11?FFC<0<1/-FCCF.FCF0CG</<0<?:CAGFBHH/C::000/C?GF-.::C9ACFG9BFFF9CF;BFG?:99FAB.:-99@E/://B;;B9.9;AEFB//99;AB/9BFF;;:B
@M05620:37:000000000-D9766:1:1101:23951:5376 1:N:0:4
AGTGCCAGCTCTCAATCGCACAGGGGACCCAGGGCCTGGCCCCTCCATCCAGAAAACCTATGACCTCACCCGCTACCTGGAGCACCAACTCCGCAGCTTGGCTGGGACCTATGTGAGTATCCAGCGTAGGAATCTGGGAGTTGGGGAGGAGTGAGGAGTTGGGGAAAGACAGTCCTAACCGTGGAGGGTTCTGGTAAATGATGGGGTGAGGAGGGGCTCTTTGGCTCCCACCAGTCCCCCTGTCTGGTCTA
+
BBABCFFFCFFFGFGGGGGGGCHCFGGGGGHHFFFGGGHHHHGHGGHHHHHHHHHHHGHHHHHHHHHHHHHGGGGGHHHHGHHHHGHHGGHHFGGGGHGHGHHGGGHHGHHHHHHHHHHHHHHHHGGGGGHHHHHHHHFGGHHHGGGGGGGHHHHHHGHHHHGGGGHHHHHHHHHHHHHHGGGGGGGG:FFGGGFGGGGGGGGGGGFFFFFFFFFFFFFFFFFFFFFFFFFFFFFFFFFFFFFFFFFFFFF
@M05620:37:000000000-D9766:1:1101:11154:5417 1:N:0:4
ACCACACCTTCTACAATGAGCTGCGTGTGGCTCCCGAGGAGCACCCCGTGCTGCTGACCGAGGCCCCCCTGAACCCCAAGGCCAACCGCGAGAAGATCAGGGAACCGCCTGCTCCCTCTGCTTGTCGCCGCCTCCCTCCTTCCTAGCCTCCCGGCGCCGCGCTCTTTCTCCCTTCTTCTCTCTTCTGTAGTATTCCGTCGGCTTACCTTATCTGCCCTGAGAACACTGTGGCACTCTGCCGGATCAGCATC
+
BBABBABAFFFFGGGGGGGGGGGGFEEGHGHHHGGGGFGEEHGHHGGGEFGFHHHHHHHGGGGGGGGGGGGHHHHGGGGHGHHHHGGGGGGGG/22>2?220/0//<</<.011><<F01FF00<0<<EC-;...:/C.BCFC;0CFFBF?F?-----;>-;99.;BFFF/;F/9B/;9/B/9FFFF/9;//99B//;.9@C.-B/;F///B9BFFAF..B////;B/;/B.9/99///;@B-.9.9/;//
@M05620:37:000000000-D9766:1:1101:8325:5422 1:N:0:4
AGTGCCAGCTCTCAATCGCACAGGGGACCCAGGGCCTGGCCCCTCCATCCAGAAAACCTATGACCTCACCCGCTACCTGGAGCACCAACTCCGCCGCTTGGCTGGGACCTATGTGAGTATCCAGCGTAGGAATCTGGGAGTTGGGGAGGAGTGAGGAGTTGGGGAAAGACAGTCCTAACCGTGGAGGGTTCTGGTAAATGATGGGGTGAGGAGGGGCTCTTTGGCTCCCACCAGTCCCCCTGTCTGGTCTA
+
>AAAADBF?FCFF4BGGAFFEEBFAAEEGGHHGEEEFABBGHGHGGFHHHHFHEHHGEFHH3AFGFBGHHHFGGCFHHFBBFF?BF1FEBGGEE/>E<EGGHG?EFGHGGHGHHGGH3@FHHFFGG<BCCFGGGGHGGEF?FHF?FCD-CDGHDDGF.<GFF@@CDEGGHHHCGFGGGGGG;CFFGG?;CFFGF;;FFFGFBFF?DDDEFFFDFF;D-AFFFB/9/BAE.ADFABFFFFFC.:BF;99;BB
@M05620:37:000000000-D9766:1:1101:15449:5422 1:N:0:4
AGTGCCAGCTCTCAATCGCACAGGGGACCCAGGGCCTGGCCCCTCCATCCAGAAAACCTATGACCTCACCCGCTACCTGGAGCACCAACTCCGCAGCTTGGCTGGGACCTATGTGAGTATCCAGCGTAGGAATCTGGGAGTTGGGGAGGAGTGAGGAGTTGGGGAAAGACAGTCCTAACCGTGGAGGGTTCTGGTAAATGATGGGGTGAGGAGGGGCTCTTTGGCTCCCACCAGTCCCCCTGTCTGGTCTA
+
ABABBFFFBFFFGFGGGGGGGEG4BE2EGGHHFGFG2BBGHHGHGGHHH1FHHHH2GEHHFFHHHBGHHHHCFEEGHFHHHHHHHHHHG3FFEECG?GGHEGHGGGHHGHHHHHHHHHHHHHHHHGEGGGHHHHHHHHHGGHHHGGGGGGGGHHHHHGHHHHGGGGHHHHGHHHHHHGHHGEEGGFGG9FFGFGCGGGGGGGGGGGFBFFFFFFBBBBFFFFFFFFFFEFFFFFFFFFFFBFFFFFFFFFF
@M05620:37:000000000-D9766:1:1101:8663:5427 1:N:0:4
ACCACACCTTCTACAATGAGCTGCGTGTGGCTCCCGAGGAGCACCCCGTGCTGCTGACCGAGGCCCCCCTGAACCCCAAGGCCAACCGCGAGAAGATGACCCAGGTGAGTGGCCCGCTACCTCTTCTGGTGGCCGCCTCCCTCCTTCCTGGCCTCCCGGAGCTGCGCCCTTTCTCACTGGTTCTCTCTTCTGCCGTTTTCCGTAGGACTCTCTTCTCTGACCTGCGTCTCCTTTGGAACTCTGCAGGTTCT
+
AAA>AAA>FFFFGGGGFG11B1FFGEEAAAGHFAFE?EGGGHHHHGGGEGGGFHFHHHH?EGCGGFGGGGGEHCHGGGFHGGHHHGGEGG<<<C0C1FFGFGHHGHHHHGFGGHHCCGCGHHHGHHHHHHHGHGGACG?GEHHGHGGGGGGGGGGGGGG@?AGGGG@B@@FFFFFFFFFFFFFFFFFFFFFFFF@-ABFFFFFFFFFFBBFFFFFFFFFFFFFF-9B@FFFFFFFFFFFFFFFFFFF-BFF
@M05620:37:000000000-D9766:1:1101:13881:5439 1:N:0:4
ACCACACCTTCTACAATGAGCTGCGTGTGGCTCCCGAGGAGCACCCCGTGCTGCTGACCGAGGCCCCCCTGAACCCCAAGGCCAACCGCGAGAAGATGACCCAGGTGAGTGGCCCGCTACCTCTTCTGGTGGCCGCCTCCCTCCTTCCTGGCCTCCCGGAGCTGCGCCCTTTCTCACTGGTTCTCTCTTCTGCCGTTTTCCGTAGGACTCTCTTCTCTGACCTGAGTCTCCTTTGGAACTCTGCAGGTTCT
+
CCCDDDCDFFFFGGGGGGGGGGHHGGGFHGHHHGGGGGGGGHHHHGGGGGGGHHHHGHHGGGGGGGGGGGGHGHHGGGGHGHHHHGGGGGGGGGHHHHHHHHGHGHHHHGGEGHHGGFGGHHHHHHHHHHHFHHGGGGGHGHHFHGGGGGGGGFFGGG-9?CGFFGFFFFFFFFHFFFFFFFFFFFFFFFFFFFFFFFFFFFFFFFFFFFFFFFFFFEFFFFFFBFFFFFFFFFFFFFFFFFFFFFFFFFF
@M05620:37:000000000-D9766:1:1101:8343:5441 1:N:0:4
AGTGCCAGCTCTCAATCGCACAGGGGACCCAGGGCCTGGCCCCTCCATCCAGAAAACCTATGACCTCACCCGCTACCTGGAGCACCAACTCCGCAGCTTGGCTGGGACCTATGTGAGTATCCAGCGTAGGAATCTGGGAGTTGGGGAGGAGTGAGGAGTTGGGGAAAGACAGTCCTAACCGTGGAGGGTTCTGGTAAATGATGGGGTGAGGAGGGGCTCTTTGGCTCCCACCAGTCCCCCTGTCTGGTCTA
+
AAAABFFFAFFFGGGGGGGAEAGGFGGGGGHHGGGGGGHHHHGHGGFFHHHHHFHHHGHHHHHHHHHHHHHGGECGHHHHHGGGGHHHGHHHEEEEGGHHGGHGGGHHGHHHHHHHHGHHHHFHHG?EGGHHFFGHHGGFEHFHGCFGGGGHHHHHGGGHHHGGEGHGHHHHHHFFFGHHGCEBDEGG9CAFFFCFGGGFEFFGGDFFFFFFFFFAA-:FFFFEFFFFFFFFFFFFFFFDFFFFFFFFFFB
@M05620:37:000000000-D9766:1:1101:19365:5451 1:N:0:4
ACCACACCTTCTACAATGAGCTGCGTGTGGCTCCCGAGGAGCACCCCGTGCTGCTGACCGAGGCCCCCCTGAACCCCAAGGCCAACCGCGAGAAGATGACCCAGGTGAGTGGCCCGCTACCTCTTCTGGTGGCCGCCTCCCTCCTTCCTGGCCTCCCGGAGCTGCGCCCTTTCTCACTGGTTCTCTCTTCTGCCGTTTTCCGTAGGACTCTCTTCTCTGACCTGAGTCTCCTTTGGAACTCTGCAGGTTCT
+
BCBCCCCCFFFFGGGGGGGGGGHHGGGFHGHGHGGGGGGGGHHHHGGGGGGGHHHHHHHGGGGGGGGGGGGHHHHGGGGHGHHHHGGGGGGGGGHHFHHHHHHHGHHHHHHGGHHGGGGGHHHHHHHHHHHGHHGFGGGHGHHGHGGGGGGGGGGGGGGGGGGGGGFFFFFFFFFFFFFFFFFFFFFFFFFFFFFFFFFFFFFFFFFFFFFFFFFFFFFFFFFFFFFFFFFFFFFFFFFFFFFFFFFFFFF
@M05620:37:000000000-D9766:1:1101:21801:5468 1:N:0:4
ACCACACCTTCTACAATGAGCTGCGTGTTGCTCCCGAGGAGCACCCCGTGCTGCTGACCGAGGCCCCCCTGAACCCCAAGGCCAACCGTGAGAAGATGACCCAGGTGAGAGGCAAGCTACCTCTTCTGGTGGCCGACTCCCTCCTTCCTGGCCTCCCGGAGCTGCGCCCTTTCTCACTGGTTCTCTCTTCTGCCGTTTTCCGTAGGACTCTCTTCTCTGACCTGAGTCTCCTTTGGAACTCTGCAGGTTCT
+
BBCCCCCCFFFFGGGGGGGGGGGHGGGEBBGHHHGGGGGGGHFHHGGGGGGGHHHHHHHGGGGGGGGGGGGHGHHGGGGHGHHHHGGG??FFHHHHHHHHHBGGFHHFG2?EG/F/GHHC0<?G1?FHH<FEFGG-@@AGHHHGHHHHHHHFHHHHGDC@:BGGGACFDGGGGG0;FGGGFFFGGGGFFFFF/BFDDFFFFFFFFFFFFFFFFFFFFFFFBFFF/BFFFFFFFFFFFFFFF/BBFF?.;FF
@M05620:37:000000000-D9766:1:1101:21793:5491 1:N:0:4
ACCACACCTTCTACAATGAGCTGCGTGTTGCTCCCGCGGAGCACCCCGTGCTTCTGACCGAGGCCCCCCTGAACCCCAAGGCCAACCGTGAGAAGATGACCCAGGTGAGAGGCAAGCTAAGGCTACTGGCGGCCGACTCCCTCCTTCCTGGCCTCCCGGAGCTGCGCCCTTTCTCACTGGTTCTCTCTTCTGACGTTTTCCGTAGGACTCTCTTCTCTGAACTGAGTCTCCTTCGTAACTCAGCAGCCTCT
+
BBBAB4AAFFFFGGGGGBBFGGHHGGEFGGFGGHGF2AE0AE1GHGGEBEFF5DFHGHHEEE/>FFGGGGG23FHGGGEFFHHHHGG@?/???F2<?2?<22?<FFFHE1<????.<1>B10>11>><>.<<-@::;;.:CBFGG0FGG0;CFFAEE.99AFFFFFFFF9/BFF/9/;;BBBFFFFFFFFFFFFBAAFFF/.B..9BBFFFFFFFFF//9BFFB//;BFBBFF/9..ADFF/;/;9..9B9
@M05620:37:000000000-D9766:1:1101:9267:5526 1:N:0:4
ACCACACCTTCTACAATGCGCTGCGTGTGGCTCCCGAGGAGCACCCCGTGCTGCTGACCGAGGCCCCCCTGAACCCCAAGGCCAACCGCGAGAAGATGACCCAGGTGAGTGGCCCGCTACCTCTTCTGGTGGCCGCCTCCCTCCTTCCTGGCCTCCCGGAGCTGCGCCCTTTCTCACTGGTTCTCTCTTCTGCCGTTTTCCGTAGGACTCTCTTCTCTGACCTGAGTCTCCTTTGGAACTCTGCAGGTTCT
+
BBABBBBBFFFFGGGGGG4AEEEEGEEAAEGHHFFE?EG0EGHHHGGEEAEGGHHHHHHC?FCGGGGGGGFHHHGGGEGHGHHHHGGGGG/B@FFFGHHHHHHHGGHHGHFGGGGGGGGFHHHHHHHGHHHGFHGCCDAEGFFGGGGGFFFGGGGEGGGGGGFFFFFFFFFFFFFFFFFFBFBFFEBBFFFFFFFDDFFFFFFFFFFFFFFFFFFFFFFFFFFFFFFFFFFFFFFFFFFFFFFFBFFFBFF
@M05620:37:000000000-D9766:1:1101:11819:5548 1:N:0:4
ACCACACCTTCTACAATGAGCTGCGTGTGGCTCCCGAGGAGCACCCCGTGCTGCTGACTGAGGCCCCCCTGAACCCCAAGGCCAACCGCGAGAAGATGACCCAGGTGAGTGGCCCGCTACCTCTTCTGGTGGCCGCTTCCCTCCTTCCTGGCCTCCCGGAGCTGCGCCCTTTCTCACTGGTTCTCTCTTCTGCCGTTTTCCGTAGGACTCTCTTCTCTGACCTGAGTCTCCTTTGGAACCTCTGCGGGTTC
+
BBBBBABAFFFFGGGGGGFGGGHHGEFBCEHHHGGGGGGCFHHHHGGGGEGGGHHHFHGHHHGGGGGGGGGHHHHGGGGHGHHHHGGGGG@CGGHGHHHHHF/F/11101?FFHC@@@DGB11F1<<=11>AG.<C-<CG/0G.GCG/:CGF:CGHCEB?--.99:@G-AFB09CFBBFFFF///99F/9//9/-AAF.F9AB9D.B/9FFFF//99/;9FF/9/.999B9FF/FBF/9AFBFFB----;9
@M05620:37:000000000-D9766:1:1101:11693:5550 1:N:0:4
ACCACACCTTCTACAATGAGCTGCGTGTGGCTCCCGAGGAGCACCCCGTGCTGCTGACCGAGGCCCCCCTGAACCCCAAGGCCAACCGCGAGAAGATGACCCAGGTGAGTGGCCCGCTACCTCTTCTGGTGGCCGCCTCCCTCCTTCCTGGCCTCCCGGAGCTGCGCCCTTTCTCACTGGTTCTCTCTTCTGCCGTTTTCCGTAGGACTCTCTTCTCTGACCTGAGTCTCCTTTGGAACTCTGCAGGTTCT
+
BBBBB?AAFFFFGGGGGGGGGGHHGEGGHGHHHGGDDFGGDHHHHGGGBAFGHHHHHHHGGGGGGGGGGGGHHHHGGGGGGHHHGGGGGGGGGGGHHEHHHHEGFFGHHHHGGHHGGGGGHHHHHHHHGHHGHHGGGDGHEHGGFGGGGGGGGGGGGGGGGGGGGGFFFFFFFFFFFFFFFFFFFFFFFFFFFFFFFFFFFFFFDAFFFFFFFFFFFFFFFFFFFFFFFFFFFFFFFFFFFFFFFFFAFFB
@M05620:37:000000000-D9766:1:1101:21765:5560 1:N:0:4
ACCACACCTTCTACAATGAGCTGCGTGTGGCTCCCGAGGAGCACCCCGTGCTGCTGACCGAGGCCCCCCTGAACCCCAAGGCCAACCGCGAGAAGATGAGTGAGTGGCCCGCTCCCTCTTCTGGTGGCCGCCTCCCTCCTTCCTGGCCTCCCGGCGCTGCGCCCTTTCTCACTGGTTCTCTCTTCTGCCGTTTTCCGTAGGACTCTCTTCTCTGCCCTGAGTCTCCTTTGGAACTCTGCAGGTTCTCGATC
+
ABBABBBBFFFFGGGGFGFGGCHFGFGG42FGGGGEFGGG?HHHHGGG1AEGHHFCHHGG?GCGGDGGGGGGHBGGGGGHGHHGHGAECDDDCGCG1GEFGDF11FAFG?@@DCGGGGGFFHHHB/.GGGG@D?AEGH.GGHHHHHGGFFAEA-;--A?D;BDBBFFFB9;BBB.;/F/BFFFBBF99;@AD/9FFAF...:FFFFBBBFFEFFFFFFFB.:;BBBB/FFF;/9B/BF//:AF/FFB9/:A
@M05620:37:000000000-D9766:1:1101:20464:5574 1:N:0:4
AGTGCCAGCTCTCAATCGCACAGGGGACCCAGGGCCTGGCCCCTCCATCCAGAAAACCTATGACCTCACCCGCTACCTGGAGCACCAACTCCGCAGCTTGGCTGGGACCTATGTGAGTATCCAGCGTAGGAATCTGGGAGTTGGGGAGGAGTGAGGAGTTGGGGAAAGACAGTCCTAACCGTGGAGGGTTCTGGTAAATGATGGGGTGAGGAGGGGCTCTTTGGCTCCCACCAGTCCCCCTGTCTGGTCTA
+
AA>AAFFFBFFFGGGGGGGGGGHGGGGGGGHHFFGGGGHHHHGHGGHHHGHHHHHHHGHHHHHHHHHHHHHEGEFGHHHHHHHHHHHHGHHGEGGGGHHHGHHGGGHHGHHHHHHHHHHHHHHHHGGGGGHHHHHHHEHGGHHHGGGGGGGGHHHHHGHHHHGGGGHHHHGHHHHHHHHHGGGGGGGG;FFGGGFGGGGGGGGGGGFFFFFFFFFFFFFFFFFFFFFFFFFFFFFFFFFFFFFFFFFFFFF
@M05620:37:000000000-D9766:1:1101:9995:5587 1:N:0:4
ACCACACCTTCTACAATGAGCTGCGTGTGGCTCCCGAGGAGCACCCCGTGCTGCTGACCGAGGCCCCCCTGAACCCCAAGGCCAACCGCGAGAAGATGAGTGAGTGGCCCGCTCCCTCTTCTGGTGGCCGCCTCCCTCCTTCCTGGCCTCCCGGCGCTGCGCCCTTTCTCACTGGTTCTCTCTTCTGCCGTTTTCCGTCGGACTCTCTTCTCTGCCCTGAGTCTCCTTTGGCACTCTGCCGGTTCTCGCTC
+
BBBBBBBBFFFFGGGGGGFBGBGGGGGEGGHHHGGGGGGCGHHHHGGGEGGEFHGHHHGEEGEGGGGGGGFHHHHGGGGHGHHHHGGGGGGG?FFFGHHHGGHHHHGFH/ACD-AFGHHHHHGHGHGGGG-@CGHGHHGGHHHFHHGGGGEEGF-BFG-.BBA@DFFFFFBBF9.9;FFFFFFEFFB/BB9ABEFFFF.@DDFF//BBBFFFFF/;EFFFFF:FFBBBBF//;/BF//B/9DFFEF/;.AA
@M05620:37:000000000-D9766:1:1101:15673:5588 1:N:0:4
ACCACACCTTCTACAATGAGCTGCGTGTGGCTCCCGAGGAGCACCCCGTGCTGCTGACCGAGGCCCCCCTGAACCCCAAGGCCAACCGCGAGAAGATGACCCAGGTGAGTGGCCCGCTACCTCTTCTGGTGGCCGCCTCCCTCCTTCCTGGCCTCCCGGAGCTGCGCCCTTTCTCACTGGTTCTCTCTTCTGCCGTTTTCCGTAGGACTCTCTTCTCTGACCTGAGTCTCCTTTGGAACTCTGCAGGTTCT
+
BBBBBBBBFFFFGGGGFGBFGFHHGEEBAEHHFFGEDGGGGHHHHGGGDEEGFHGHHHHGCGCEGDGGGGGFHFHGGGGHGEHHHGEEGGCCCGGF>GGHHHHHGHHFGGFGGHHFGGGGHHHHHHHGHHGGHHGGCD?CGHHGHGGGGGGGGFGFEGGBDGGGGGFFFFFFFFFFFFFFFFBFFFBFFFFFFFFFFFFFFFFFFFFFEFFFFFFFFFFFFFFFBFFFFFFFFFFFFFFFFFFFFFFFFFF
@M05620:37:000000000-D9766:1:1101:13505:5592 1:N:0:4
ACCACACCTTCTACAATGAGCTGCGTGTGGCTCCCGAGGAGCACCCCGTGCTGCTGACCGAGGCCCCCCTGAACCCCAAGGCCAACCGCGAGAAGATGAGTGCGTGGCCGGCTCCCTCTTCTGGTGGCCGCGTCCCTCCTTCCCGGCCTCCCGGTCCTGCGCCCTTTCTCACTGGCTCTCTCTTCTGCCGTTTTCCGTAGGACTCTCTTCTCTGTCCTGAGCCTCCTTTGGCACTCTGCAGGTTCTGGATC
+
CCCCCCCCFFFFFGGGGGGGGGHHGGGEEFHHHGGGGGGGGHHHHGGGGGGGGHHHHHHGGGGGGGGGGGGHHHHGGGGHGHHHHGGGGGFGGGHHHHH2>>2/=?//?/--<.FFCGHBHF00=/...<--:;CA0C./0;//;--;.....---;0B0-:DD-/9;0;00;0/.9;F0B9B0090;0:.;:.;09FA..00;/B000900090;000090;B/;/;00/000;/00000.;0B;0;0;0
@M05620:37:000000000-D9766:1:1101:7059:5624 1:N:0:4
ACCACACCTTCTACAATGAGCTGCGTGTGGCTCCCGAGGAGCACCCCGTGCTGCTGACCGAGGCCCCCCTGAACCCCAAGGCCAACCGCGAGAAGATGAGTGAGTGGCCCGCTCCCTCTTCTGGTGGCCGCCTCCCTCCTTCCTGGCCTCCCGGCGCTGCGCCCTTTCTCACTTGTTCTCTCTTCTGCCGTTTTCCGTAGGACTCTCTTCTCTGCCCTGAGTCTCCTTTGGAACTCTGCCGGTTCTTGCTC
+
BABBBBABFFFFGGGGGGAGGGHHGEGEGGHHHGGGGGGGGHHHHGGGGGGGHHGHHHHFGGGGGGGGGGGHGHHGGGGHGHHHHGGGGG/BDGHHHHHHHHBGHHGGG/>@C-CFHGGHHHGHHFDG<A-@EFHGHHGGHGHHHHFGGGGGDG-;BFG.@F.;@FFFFBBFF//;BBBFFFFFFFF/;;;AFF;:DFFDFFFB/;FFFFFFFF/:AFFFFF;FFFF9FFB/;9BF/FB/;BDDEF/;/;/
@M05620:37:000000000-D9766:1:1101:13405:5633 1:N:0:4
ACCACACCTTCTACAATGAGCTGCGTGTGGCTCCCGAGGAGCACCCCGTGCTGCTGACCGAGGCCCCCCTGAACCCCAAGGCCAACCGCGAGAAGATGAGTGAGTGGCCCGCTCCCTCTTCTGGTGGCCGCCTCCCTCCTTCCTGGCCTCCCGGCGCTGCGCCCTTTCTCACTGGTTCTCTCTTCTGCCGTTTTCCGTAGGACTCTCTTCTCTGCCCTGAGTCTCCTTTGGAACTCTGCAGGTTCTCGATC
+
BBBABBB>CFFFFGGGGGAAB5GBGEEA4AGGEBFA2EGGFHHHHGGGGFGGFHHHHHHEEFCGGEGGGFFGHFHGGGEHEHHHHGGEDG/<BDFEFHFHGHGHHFFGH/ADGCDGHHHHHFFHHHGHGGGGFFHGHHGHHHHHHHGGGGGGGG?BFGGFFF9@DFFFFFBFFF.;BFFFFFFFFFF/BBAFFFFFFF9DFFFFFFFFFFFFFF/;AFFFFFBFFFF;BF/BFBFF/BF/BFAFFF/;/;.
@M05620:37:000000000-D9766:1:1101:17463:5677 1:N:0:4
ACCACACCTTCTACAATGAGCTGCGTGTGGCTCCCGAGGAGCACCCCGTGCTGCTGACCGAGGCCCCCCTGAACCCCAAGGCCAACCGCGAGAAGATGAGTGAGTGGCCCGCTCCCTCTTCTGGTGGCCGCCTCCCTCCTTCCTGGCCTCCCGGCGCTGCGCCCTTTCTCACTGGTTCTCTCTTCTGCCGTTTTCCGTAGGACTCTCTTCTCTGCCCTGAGTCTCCTTTGGAACTCCGCCGGTTCTCGCTC
+
AAAAB@AAFFFFGGGCGGGGGFHGGEGEFEHHHGGEEFG?EHGHHGGF1EGEHGGHHHHGGGGGFE/EGGGHHHEGGGGHFHHEAGGGGG/B@DHHFHFHFDGHF<FFGHGGGCCGBGCDGHGG<CEHACADCDACGFDHHGHHHBF.FFGEGGGAFCGF=F.;@BFFFFFFF/.;FFFFFF/BFFF/;@:A/ABFFFADFFFEBFFFFFFFFF/9AFFFFFFFFFBFFFF/;/FF/99.9BDAEB/;.:.
@M05620:37:000000000-D9766:1:1101:11076:5677 1:N:0:4
ACCACACCTTCTACAATGAGCTGCGTGTGGCTCCCGAGGAGCACCCCGTGCTGCTGACCGAGGCCCCCCTGAACCCCAAGGCCAACCGCGAGAAGATGACCCAGGTGAGTGGCCCGCTACCTCTTCTGGTGGCCGCCTCCCTCCTTCCTGGCCTCCCGGAGCTGCGCCCTTTCTCACTGGTTCTCTCTTCTGCCGTTTTCCGTAGGACTCTCTTCTCTGACCTGCGTCTCCTTTGGAACTCTGCAGGTTCT
+
CCCCCCC>CFFFGGGGGGBGGGHHGGGA4EGFGBFE2EEEDHGHHGGAEEGGFHGHHHHAFCCFGGGGGGGHHHHGGGGHGHHHHGGGGG/>CGHEDHHHHHHHGHH1FGHGGHHGGGGGHHHHHHHHHHHGHHGGGGGHGHHGHGGGGGGGGGGGGEG-:AFFFGFFFFFFFFFFFFFFFFFFFFFFFFFFFFFFFFFFFFFFFFFFFFFFFFFFFFFFFFFE?DFCFFFFFFFFFFFFFFFFFFFFFFF
@M05620:37:000000000-D9766:1:1101:9731:5700 1:N:0:4
AGTGCCAGCTCTCCATCGCACAGGGGACCCAGGGCCTGGCCCCTCCATCCAGAAAACCTATGACCTCACCCGCTACCTGGCGCACCCACTCCGCAGCTTGGCTGCGACATATGTGAGTATCCAGCGTAGGAATCTGGGAGTTGGCGCGGAGTGCGGAGTTGGGGAAAGACAGTCCTAACCGTGGAGGGTTCTGGTAAATGATGGGGTGAGGAGGGGCTCTTTGGCTCCCACCAGTCCCCCTGTCTGGTCTA
+
>A>3>FFCAFFFG4FFGGGAE?GCGA2AA2BFB2BAAFHHFHGHGGHGHEHHBGH2FEGBBGBGHDFHCGH>F/>EGHHG1EEGGG//?0BFE/<E@3BBEHF//>CC//?GHHHBD@2@2@@FHG<?@/<<FGHHFF0FFHGH1>.<A-;;C0AC:-9;BB-A9.CFBFFFFGFGGBFGGDAB.;AB.AFFFFFBFFFFFFFFADDB..;BDD--;9AFFFFFFF/.ABFFF9/;BBEDBAFFF9BF9FF
@M05620:37:000000000-D9766:1:1101:22201:5703 1:N:0:4
AGTGCCAGTTCTCAATCGCACAGGGGACCCAGGGCCTGGCCCCTCCATCCAGAAAACCTATGACCTCACCCGCTACCTGGAGCACCAACTCCGCAGCTTGGCTGGGACCTATGTGAGTATCCAGCGTAGGAATCTGGGAGTTGGGGAGGAGTGAGGAGTTGGGGAAAGACAGTCCTAACCGTGGAGGGTTCTGGTAAATGATGGGGTGAGGAGGGGCTCTTTGGCTCCCACCAGTCCCCCTGTCTGGTCTA
+
AA>AAFFC1BFFGGGEGGGEECH0FG?00AAEFEFEAFGF0FEAFFGGFCAF1FEA0EFFFH2GHDG1G00>E/>FHBFGFFHHHHEEF0FGFEEC?BBGGFEFCEHFCBC<GFGHFGDHDGFHHGA?<CDGFBDDBBFFCFHGGCEGGGCGHHHHCCGBDBC-CCHHHGHFHGHFFGFAAECAGEB@:;AFFGGFFGBFGGEGGGG?EFFFBF<@<>FFF:F:9BFEFF-AAFFFBB-B@FFFEF9F/FB
@M05620:37:000000000-D9766:1:1101:15785:5725 1:N:0:4
ACCACACCTTCTACAATGAGCTGCGTGTGGCTCCCGAGGAGCACCCCGTGCTGCTGACCGAGGCCCCCCTGAACCCCAAGGCCAACAGCGAGAAGATGACCCAGGTGAGTGGCCCGCTACCTCTTCTGGTGGCCGCCTCCCTCCTTCCTGGCCTCCCGGAGCTGCGCCCTTTCTCACTGGTTCTCTCTTCTGCCGTTTTCCGTAGGACTCTCTTCTCTGACCTGAGTCTCCTTTGGAACTCTGCAGGTTCT
+
AAA>A>AA1FFFGEGB3F1AGBHFG00000BB1AFE0FGGCHHGHGGGAAEFFGFBHHGE@ECGGAGGGEA0F>FEGG/F//?GHGC<BE/</CFB1B1?GHHHGGCGAFFEEFHCCGGGHHFFFGHFHHE<CHGC-A.;EHFCBGBCFCGEA0FE?E@::@FFF?-A9A9/FFFFFFFE;F/B/B9BFFBFFF@ABFFFFFBAFFFFFFFFFFFFFFFFFFBF/BBFFFFFFFFFFFFFFFFFFFFFFFF
@M05620:37:000000000-D9766:1:1101:11561:5739 1:N:0:4
ACCACACCTTCTACAATGAGCTGCGTGTGGCTCCCGAGGAGCACCCCGTGCTGCTGACCGAGGCCCCCCTGAACCCCAAGGCCAACCGCGAGAAGCTGACCCAGGTGAGAGGCCCGCTACCTCTTCTGGTGGCCGCCTCCCTCCTTCCTGGCCTCCCGGAGCTGCGCCCTTTCTCACTGGTTCTCTCTTCTGCCGTTTTCCGTAGGACTCTCTTCTCTGACCTGAGTCTCCTTTGGAACTCTGCAGGTTCT
+
>AA3A4>>FCFFFFGFFGGGGGHHGGGGAEGGGFFG2EEE2G2FHGGEEEEF5FGHGHHG>>0EFEEEGGG13BGGGFEGFHHHHGGGGC@/BDH11?1GGH/?/1?1?11/CEC-C--<CDGGFD0D<=C?<<:DG?EHGBCD99F/09/CF9FFE.-A9A.//-BFBBFFFFFFFB9FBFBBFBFF/:FFFF?ADFFFF9B.;./9/BBFF/B/;//BBF/./.;/99:FF/B//B/FFFFFFB.9FFB
@M05620:37:000000000-D9766:1:1101:8232:5766 1:N:0:4
AGTGCCAGCTCTCAATCGCACAGGGCACACAGTGCCTGGCCCCTCCATCCAGAAACCCTATGACCTCACCCTCAACCTGGGGCACCATCTCCGCAGCCGGGTTGGGACCTATGTGAGTATACAGCGTAGGAATCTGGGAGTTGGGGAGGAGTGAGGAGTTGGGGAAAGACAGTCCTAACCGTGGAGGGTTCTGGTAAATGATGGGGTGAGGAGGGGCTCTTTGGCTCCCACCAGTCCCCCTGTCTGGTCTA
+
AABBBFFFBFFFGGGGGFGGGG4GB2B2BB2BGHHA5B22B2AA22BFGAF3BEC3111B33AGCA3B1BF111BB1B111/BEG1B33BFHDF?E///>//?//>FGGGEHHFHBF?G333B?2<?<CA2FGHHHHH0?DFGFGG.@F.>FG0<G0CGHHHGCC..:/C/CGHBGFFFHGGGG.EEGE?F0FF;FFGGFFGGGGFD9EFF/DFFFA;.FBBFF/FFEFFFFFFBB/FEDBF//BFF/BFF
@M05620:37:000000000-D9766:1:1101:7141:5776 1:N:0:4
GAGGCTGCTTTGGAAGAAACTCATAGATTACTGCAACAGTTCCCCCTGGACCTGGACAAGTTTCTTGCCTTGCTTACCGAAGCTGAAACAACTGCCAATGACGGATGCTACAAGGAAGGAAAGGCGCCGAGAATACGGAAAGGGAGTAAAAGAGATGATTAAAGAATGGCAAGTAAGACAGGCAGGGCCGCTTGAGCAATACGGGGGAGAGAAGGGAACCATCCTCATCACACGACCTCGTAACTAACAAG
+
>1>A1>BABBB1A11B1F1FGGFHFFGHHH13DB1BCCBDF2BABAA//F0BBFAB010FEHH2DDF1B11BBDF2A0BAEG>BB11F1B/GGHHFHHHH11//?//>1B@1B1/000>CBFC0//>//>//<<@@////<?0?<E/01111.001111111111011/<C0<0=<<0<</....--:;--9...00;/00/..----;---9/;--:-;-//;/;///////----;/--;--//;;//;
@M05620:37:000000000-D9766:1:1101:12441:5790 1:N:0:4
ACCACACCTTCTACAATGAGCTGCGTGTGGCTCCCGAGGAGCACCCCGTGCTGCTGACCGAGGCCCCCCTGAACCCCAAGGCCAACCGCGAGAAGATGACCCAGGTGAGTGGCCCGCTACCTCTTCTGGTGGCCGCCTCCCTCCTTCCTGGCCTCCCGGAGCTGCGCCCTTTCTCACTGGTTCTCTCTTCTGCCGTTTTCCGTAGGACTCTCTTCTCTGACCTGAGTCTCCTTTGGAACTCTGCAGGTTCT
+
AAA?AAAAFFFFGGFFAG11F1FCEAAAA0FG1FFE?EEGFHHHHGGGGEGGFHHHHHHEEGCGGAGGGGGHHFHGGGGHEEHHHGGECG@@/CGB?GDGHHHHGHHHHGHGGHHGGGGGHHHHHHHHHHHGHGGCGEAHGHHGHGGGGGGGGGGGGFG;?AGGGG@F@@FFFFFFFFFFFFFFFFFFFFFFFF@FFFFFFFFFBFFFFFFFFFFFFFFFFFFF/BFFFFFFFFFFFFFFFFFFFFFFFFF
@M05620:37:000000000-D9766:1:1101:17651:5837 1:N:0:4
AGTGCCAGCTCTCAATCGCACAGGGGACCCAGGGCCTGGCCCCTCCATCCAGAAAACCTATGACCTCACCCGCTACCTGGAGCACCAACTCCGCAGCTTGGCTGGGACCTATGTGAGTATCCAGCGTAGGAATCTGGGAGTTGGGGAGGAGTGAGGAGTTGGGGAATGACAGTCCTAACCGTGGAGGGTTCTGGTAAATGATGGGGTGAGGAGGGGCTCTTTGGCTCCCACCAGTCCCCCTGTCTGGTCTA
+
BBBBBFFFBFFFGGGGGGGGGGHHGGGGGGHHGGGGGGHHHHGHGGHHFHHHHHHHHGHHHHHHHHHHHHHGGGGGHGHHHHHHHHHHGHHHGG?EGHHHGHHGGGHHGHHHHHHHHHHHHHHHHGDGGGHHHHHHGHHGGHHHGCGGGGGGHHHHHGHHHHGGGGHHHHHHHHHHHHHHGEEGGGGGAFGGGGCGGGGGGGGGGGGFFFFFFFFFFFFFFFFFFFFFFFFFFFFFFFFFFFFFFFFFFFF
@M05620:37:000000000-D9766:1:1101:13687:5868 1:N:0:4
ACCACACCTTCTACAATGAGCTGCGTGTGGCTCCCGAGGAGCACCCCGTGCTGCTGACCGAGGCCCCCCTGAACCCCAAGGCCAACCGCGAGAAGATGACCCACCCGCGAGGCCCGCTGCCGCTTCCGGCGGCCGCCTCCCTCCTTCCTGACCTCCCCCCGCTGCGCCCTTTCTCACTGGCTCTCTCTTCTGCCGTTTTCCGTAGGACTCACCTCACTGACCTGCGTATCCTTTGGAACTCTACAGCTTCT
+
BBBBBAABFFFFGGGGGGGGGGHHGGGGHGHHHGGGGGGGGHHHHGGGEGGGHHHHHHHGGGGGGGGGGGGHHHHGGGGHGHHHHGGGGGGGGGHHHHHBC2////>/>--<-E<CAG-.;---::/999:99B--9.;A..BD./9B/F//;/;E...9---9.--;@9/;FFF/BB9..F//B/9FFB99/B-.;;EFFD/.../;F9/;.F./.;99FFFEAD9..;FFFF/9//9;FF//;B/9//9
@M05620:37:000000000-D9766:1:1101:8464:5882 1:N:0:4
AGTGCCAGCTCTCAATCGCACAGGGGACCCAGGGCCTGGCCCCTCCATCCAGAAAACCTATGACCTCACCCGCTACCTGGAGCACCAACTCCGCAGCTTGGCTGGGACCTATGTGAGTATCCAGCGTAGGAATCTGGGAGTTGGGGAGGAGTGAGGAGTTGGGGAAAGACAGTCCTAACCGTGGAGGGTTCTGGTAAATGATGGGGTGAGGAGGGGCTCTTTGGCTCCCACCAGTCCCCCTGTCTGGTCTA
+
ABBBBFFFBFFFGDBGGFGGGGGHGAGGGGGHGGGGGFGHHHGHGGFHHHHFGFHHHFGHHGHHHHHFGHHGGGCEGHHGHHGFFGCHGGHHGEEEGHHHGHHGGGHHGHHHHHHHHGHGGHFGGG?EFDHHHHHHGHFGAHHHGGGGGGGHHHHHHGFHHHGGGGGHHHHHGFFHHHHHGEEFGGGG;AFFFG=FGGGFFFGGGGFFFFFFFFFFFFFFFFFFFFFEEEFDFFFFFFFBFEFFFFFBBFB
@M05620:37:000000000-D9766:1:1101:20349:5885 1:N:0:4
AGTGCCAGCTCTCAATCGCACAGGGGACCCAGGGCCTGGCCCCTCCATCCAGAAAACCTATGACCTCACCCGCTACCTGGAGCACCAACTCCGCAGCTTGGCTGGGACCTATGTGAGTATCCAGCGTAGGAATCTGGGAGTTGGGGAGGAGTGAGGAGTTGGGGAAAGACAGTCCTAACCGTGGAGGGTTCTGGTAAATGATGGGGTGAGGAGGGGCTCTTTGGCTCCCACCAGTCCCCCTGTCTGGTCTA
+
ABAAAFFFBFFFGGGGGGGGGFHGGGGGGGHHGGGGGGHHHHGHGGHHHHHHHHHHHGHHHHHHHHHHHHHGGGGGHHHHHHHHHHHHGHHHGGGGGHHHGHHGGGHHGHHHHHHHHHHHHHHHHGGGGGHHHHHHHHHGGHHHGGGGGGGHGGHHHGHHHHGGGGHHHHGHHHHHHHHHGGGGGGGGGGGGGGFGGGGGGGGGGGFFFFFFFFFFFFFFFFFFFFFFFFFFFFFFFFFFFFFFFFFFFFF
@M05620:37:000000000-D9766:1:1101:22681:5909 1:N:0:4
ACCACACCTTCTACAATGAGCTGCGTGTGGCTCCCGAGGAGCACCCCGTGCTGCTGACCGAGGCCCCCCTGAACCCCAAGGCCAACCGCGAGAAGATGAGTGAGTGGCCCGCTCCCTCTTCTGGTGGCCGCCTCCCTCCTTCCTGGCCTCCCGGCGCTGCGCCCTTTCTCACTGGTTCTCTCTTCTGCCGTTTTCCGTAGGACTCTCTTCTCTGCCCTGAGTCTCCTTTGGAACTCTGCAGGTTCTCGATC
+
AAAAABBBBFFFGGGGGGGGGGHGGGFECDHHGFF?EGAEDGDGHGGGEEEEFGFHHGHGGCFFGGGGG?1B3GHGEEEHFH/EGEDGCC?CFGHHFFBFGD2FGDFEFCFCG->FGHEDHHGHFBAGHG?DDEHGHGGGHHGHGEGGGFFGFFGGGGFDFFFFABFFFFFFFFB//9BFFFFFFFFFBF;9BAFFFBAF.BFFFFFFFFFFFFFFFFFB9FFFEFFF:/FFFFFFFFBFBFABBFBF/99
@M05620:37:000000000-D9766:1:1101:12166:5944 1:N:0:4
ACCACACCTTCTACAATGAGCTGCGTGTGGCTCCCGAGGAGCACCCCGTGCTGCTGACCGAGGCCCCCCTGAACCCCAAGGCCAACCGCGAGAAGATGACCCAGGTGAGCGGCCCGCTACCTCTTCTGGTGGCCGCCTCCCTCCTTCCTGGCCTCCCGGCGCTGCGCCCTTTCTCACTGGTTCTCTCTTCTGCCGTTTTCCGTAGGACTCTCTTCTCTGACCTGCGTCTCCTTTGGAACTCTGCAGGTTCT
+
BBBBBABBFFFFGGGGGG5BFGHHGGGFHGHHHGGGGGGGGHHHHGGEEFGGHHHHHHHGGGGGGGGGGGGHHHHGGGGHGHHHHGGGGGGGGGHGHHHHHEFHGGHDG1<@C-ADG-CGHHFGHHHGFHHGHHGGGGGGGGGGGGGGGBFFFGFGGGG-@F-BFCFFFCFFFE9FFFFFFFFFFFFFFFFFFFCADFAFFFFF.?FFFFFFFFFFFFFFFFFF.9DCFFF/99BF/BFBFFFFFFFA9:;
@M05620:37:000000000-D9766:1:1101:12152:5957 1:N:0:4
ACCACACCTTCTACAATGAGCTGCGTGTGGCTCCCGAGGAGCACCCCGTGCTGCTGACCGAGGCCCCCCTGAACCCCAAGGCCAACCGCGAGAAGATGAGTGAGGGGCCCGCTACCTCTTCTGGTGGCCGCGTCCCTCCTTCCTGGCCTCCCGGAGCGGCGCCCTTTCCCACTGGTCCGCTCTTCTGCCGTTTTCCGTAGCACTCTCTTCTCTGACCTGAGTCTCCTTTGGAACGCTGCAGGGTCGAGATC
+
BABBBBBAFFFFGGGGGGGGGGHHGGGEHGHHHGGG2EGGGHHHHGGGAEGGHHHFFHFEEGGGGGGGGGGFHHHGGEGHGHHHHGGEGGGGCGHFFGHCD2>F0/<C/>><<>C<<<00DF0<=<..<---;AAEB9DFF0=09/:AF...9-;-A--;BF@-9:9://9:.;.9/:--.-./BFFB/B9./9:/.;.;.9//9///;9FFFFFF9FFFBB;/:/;::////B..;.:9/.-./-:-../
@M05620:37:000000000-D9766:1:1101:19964:5957 1:N:0:4
ACACACCTTCGACAATGCGCTGCGTGTGGCTCCCGCGGCGCACCCCGTTCTGCTTACCGAGGCCCCCCTGAACCCCAAGGCCAACCGCGCGAAGATGCGTGAGTGGCCCGCTCCCTCTTCTGGTGGCCGCCTCCCTCCTTCCTGGCCTCCCGGAGCTGCGCCCTTTCTCACTGGTTCTCTCTTCTGCCGTTTTCCGTAGGACTCTCTTCTCTGCCCTGAGTCTCCTTTGGAACTCTGCAGGTTCTAGCTCG
+
AAAAAAAFFF1>A1EFG1AAAA0ABFGHEFFFFGGCEG/>>>EGGG/EFFFHH@BBFGGGGGGGGGGG<?0BFHGGAFHGHGHHGGCCG>><C-<=D<<=CCGGHGGHHGGG?FGGGGGGGGGGGGGGGAGEGGGGFFFFFFFFFFFFFFFF@@@@FFF@@F@@FFFFFBFFFBFFFFFFFFFFFFFF@BBFFFFFFFFFFFFFFFFFFFFFFFFFFFFFFFFFFFFFFFF/FFFFFFFFFAFFF/BFBFB
@M05620:37:000000000-D9766:1:1101:12131:5958 1:N:0:4
ACCACACCTTCTACAATGAGCTGCGTGTGGCTCCCGAGGAGCACCCCGTGCTGCTGACCGAGGCCCCCCTGAACCCCAAGGCCAACCGCGAGAAGATGAGTGAGTGGCACGCTCCCTCTTCTGGTGGCCGCCTCCCTCCTTCCTGGCCTCCCGGCGCTGCGCCCTTTCTCACTGTTTCTCTCTTCTGCCGTTTTCCGTCGGACTCTCTTCTCTGCCCTGAGTCTCATTTGGAACTCTGCAGGTTCTAGCTC
+
ABCCCCCCFFFFGGGGGGGGGGHHGGGEGGHHHGGGFGGGGHGHHGGGGGGGHHHHHHHGGGGGGGGGGGGHFHHGGGGHGHHHHGGGGGDGGGHGHHHHHGH2FGGGC??CGDGGHHF1FG1FGH.G<CFGGGHGHHGHHHHH0;GHFGGGGGGGG-BE-;ADDFFFFFFBF00;;FFFFFFFFFFFF@DFFFFFFF.:C-@D/;FFFFFFFF0BEFFFFFFFF0B:FF00;9FF0BE0;A;BF00;0;0
@M05620:37:000000000-D9766:1:1101:16746:5959 1:N:0:4
AGTGCCAGCTCTCAATCGCACAGGGGACCCAGGGCCTGGCCCCTCCATCCAGAAAACCTATGACCTCACCCGCTACCTGGAGCACCAACTCCGCAGCTTGGCTGGGACCTATGTGAGTATCCAGCGTAGGAATCTGGGAGTTGGGGAGGAGTGAGGAGTTGGGGAAAGACAGTCCTAACCGTGGAGGGTTCTGGTAAATGATGGGGTGAGGAGGGGCTCTTTGGCTCCCACCAGTCCCCCTGTCTGGTCTA
+
A>>>AF1BAFFFFGGFEFGCE0GAFECECA0BAAEA/FHFAGEGGGFHGFFGFCGEGGHGFHEHHFHHHHH@?>EEHBEG0FGHCGH/E0FE>?/>E0BB?E<FEGHFGBFDGHHHFGGGHHFFHC??BGFGHFHHGHHGGFHFCGFGGGCGGHHHFGCCGBCGFGHFFHFFHHHHHHHGGFFABEGG;C9FFGFFFFGFFGFGGB-;AFAFBB@@@>EFFFFB/FFFFFFFFF9BBFFF@FFF/FBFFFF
@M05620:37:000000000-D9766:1:1101:18606:5990 1:N:0:4
GAGGCTGGCTTGGAAGAACCTCATAGACTAAGGGAATAGTTCCGCCTTGAACAGGACAAATGTCTTGGCCCGCGAAGTGGAGTACGAACCCCGCCGCCTGGCTGGAACCTATGTGAGTATCCAACGTAGGAAAATAGGAGATGGAAAAAAGTGAAGAATTGGAGAAAGACAGGCCTAACCATGGAGGGGGATGGTAAATGATGGGGTGAGGAAGGGCTCTTTGGCACCCACAAGCCCCGCAGTCTGGACTA
+
>1>A>1B>1B1>AEABB1B00A11A3FA3B11B00B011D2AA/EE/B1BAB1B/A/00AB1ABBDB1BA//>////BB1@/101/?>//??/////<?FFGB//0?1??1FFGFFG1>@GBF1<?/??AG<001111><.<>10110.<.<=D0=</0:0/0;/CFG//CF.CEFFF/F09;/9CA?---9;A/;BF//;9//;-A@?-;9-;--A-9/;BBBF/;--:99A--9??-----;////;;/
@M05620:37:000000000-D9766:1:1101:21005:5996 1:N:0:4
AGTGCCAGCTCTCAATCGCACAGGGGACCCAGGGCCTGGCCCCTCCATCCAGAAAACCTATGACCTCACCCGCTACCTGGAGCACCAACTCCGCAGCTTGGCTGGGACCTATGTGAGTATCCAGCGTAGGAATCTGGGAGTTGGGGAGGAGTGAGGAGTTGGGGAAAGACAGTCCTAACCGTGGAGGGTTCTGGTAAATGATGGGGTGAGGAGGGGCTCTTTGGCTCCCACCAGTCCCCCTGTCTGGTCTA
+
BBABBFFFBFFFGGGGGGGGGGHGGGGGGGDHGGGGFGHHHHGGGGHHHGHHHGHHHGHHHHHHHHHHHHHGGGGGHHHHHHHHHHHHGHHHFGGGGHHHGGHGGGHHGHGHHHFHHHHHHHHHHGDGGGHHHHHGHGHGGHHHGGGGGGEGHHHHHGHHHHGGGGHHHHHHHHHHHHHHGGGGEGGGAF?FFGGGGGGGGFGGGGFFFFFFFFFFFFFFFFFFEFFFFFFFFFFFFFFFFFFFFFFFFFF
@M05620:37:000000000-D9766:1:1101:7606:6011 1:N:0:4
ACCACACGTTCTACAATGCGCTGCGTGCGGCTCGCGAGGAGCACCCCTTGCTGCTGACCAAGGCCCCCCTGAACCCCAAGGCCAACAGCGCGAAGATGAGGGAGTGGCCGGCTCGCTCTTCTTGTGGAGGAATCCCTCCTTCCTGGCCTACCGGCGCTGGGGGCTTTCTCACTTTTTCTCTCTTATGGCGTTTTTCGTCGGTCTGTCTTCTCTGTGCTGAGTGTCCTCTGTCATTCGGCCGGTTCTTGCTC
+
A>A1AAA>1BBAGABFAGBAE?EGGAAA00A///AA/AAE/FFFHGG/0>@B1GBEHHF1/B/FH/EEGE/>><?EF?/GC/?GHG/BBB<><CC/1???0/.>CGEFH<-<-<--.::;GH0<:GE0.../;B999/9/=FB09F.90/9FA-999=@-;--;--///::9B999//;BBBBF//;/-9;99A-/9--@9---/9;B/B9B9B////9B-;9;;/;/;/:;B/;B/---;@@;9B/;/F9
@M05620:37:000000000-D9766:1:1101:9819:6043 1:N:0:4
ACCACACCTTCTACAATGAGCTGCGTGTGGCTCCCGAGGAGCACCCCGTGCTGCTGACCGAGGCCCCCCTGAACCCCAAGGCCAACCGCGAGCAGATGACCCAGGTGAGTGGCCCGCTACCTCTTCTGGTGGCCGCCTCCCTCCTTCCTGGCCTCCCGGATCTGCGCCCTTTCTCACTGGTTCTCTCTTCTGCCGGTTTCCGTATGACTCTCTTCTCGGACCTGAGTCTCCTTTGGAACTCTGCAGGTTCT
+
BCBBBCCBFFFFGGGGGGBGGGHHGEGAFEHHHGGGGGGGGHHHHGGGEGGGGHHHHGHEEGFGGGGGGGGHHHHGGGGHGHHHHGGGG/<//<?2??2F2G/?<FFGGH1/?FG--A-A/DF0<==0<<<<.=::C.EHGHC.=FGGF0;:9FGEG.9-.;FGG?-A-@FBFF/BB/:;FB9//BFFFF//;F--;.;F9;B..///9B/::FBBF.;;:@F;//;F//999BB/B/BB/F////.;;B/
@M05620:37:000000000-D9766:1:1101:24793:6056 1:N:0:4
GAGGCTGCTTTGGAAGAAACTCATAGATTACTGCAACAGTTCCCCCTGGACCTGGAAAAGTTTCTTGCCTGGCTTACCGAAGCTGAAACAACTGCCAATGTCCTACAGAATGCTACACGTAAGGAAAGACTCCTAGAAGACTCCAAGAAAGTAAAAGAACTGATGAAACAAAGGCAAGTAAGTCAAGCATTTCCGCTTTAGCACACTTGTGGAAACAATTGAACAATTCTCAGCATTTGTACTTGCAAATG
+
>3AA>>C>@BB4G45BBGBFGGHHHFHFFGADG54BCGBFFDABA2AA2ABBFGAB332ABDFDDFF53BBBBFG3B3BBFC0BF33B3BBBFGGB3GBBB444BBB34BBB3B4B3??B200??BE03B?B3B?4BBB33322B?B02B2B?B222<0@>2@22@>2<<?0?</<0/11<111=11>011=<1.>...000=</.=0G=0::00;/::<<0;:;:;0:;<:CBF0CFF009;;90;C00;
@M05620:37:000000000-D9766:1:1101:21407:6058 1:N:0:4
GAGGCTGCTTTGGAAGAAACTCCTAGATAACTGCCCCAGTTCCCCCTGAACCTGGAACAGTTTCTTGCCTGGCTTCCAGAAGCTGCAACAACTGCCCTTGTCCTCCAGGATGCTACCCGTCAGGCAAGGCTCCTCGCCGCCTCCACGGGAGTCACAGCGCTGCTGAACCAATGGCAAGTCCGTCAGGCATTTCCGCTTTAGCACTCTTGTGGCTCCCCTTGCCCACTTCTCAGCATTTGTCCTTGTCACTG
+
>1AAAAFAFFFFGGGBABFGGGBGD1AD3ABFDBA0B0EBDGHHHGEG01BAFGFBF10BD2DDFGHHHGHAHFG0FHF10BGHG10BFGGHB0BFG1BFFF1G1FGEG/FFG12B>F////?00/0??<FGFH0<CC?<B///0@CGGC<<CD11>FCGGC?CG0D<CC.<CBGHBECCCAGHGGHB.C00;FABEGGFBFFFGGGBFFGB?.CFE?FAFBF/FEFFFFB/B///99:B/:BBFFB/;9B
@M05620:37:000000000-D9766:1:1101:18640:6064 1:N:0:4
AGTGCCAGCTCTCAATCGCACAGGGGACCCAGGGCCTGGCCCCTCCATCCAGAAAACCTATGACCTCACCCGCTACCTGGAGCACCAACTCCGCAGCTTGGCTGGGACCTATGTGAGTATCCAGCGTAGGAATCTGGGAGTTGGGGAGGAGTGAGGAGTTGGGGAAAGACAGTCCTAACCGTGGAGGGTTCTGGTAAATGATGGGGTGAGGAGGGGCTCTTTGGCTCCCACCAGTCCCCCTGTCTGGTCTA
+
CCBCCFFFCFFFGGGGGGGGGGHHGGGGGGHHGGGGGGHHHHGHGGHHHHGHFFFHHGHHHHHHHHHHHHHGGGGGHHHHHHGHHHHHGHHHGGGGGHHHGHHGGGHHGHHHHHHHHHHHHHHHHGEGGGHHHHHHHHHGGHHHGGGGGGGHHHHHHGHHHHGGGGHHHHHHHHHGHHHHGEEGGGGGEFFGGGFGGGGGGGGGGGDFFFFFFFFFFFFFFFFFFFFFFFFFFFFFFFFFFFFFFFFFFFF
@M05620:37:000000000-D9766:1:1101:7042:6094 1:N:0:4
ACCACACATTCTACAATGCGCTGCGTGGGGCTCCCGAGGAGCACCCCTTGCTGCTGACCGAGGCCCCCCTGAACCCCAAGGCCAACCGCGCGAAGATGAGTGAGTGGCCCGCTCCCTCTTCTTGTGGCCGCCTCCCTCCTTCCTGGCCTCCCGGCGCTGGGCTCTTTCTCACTTTTTCTCTCTTCTGTCGTTTTCCGTCGGACTTTCTTCTCTGGCCTGAGTTTCCTCTGTCACTCGGCCGGTTCTTGCTC
+
BBBBB?A3BBDFFEFGGGFEGGGGGFF22AEEHBAA2EEEDGHHHGGBCGHHEGFFGFG0/>/EFGGGGEEBGHHGGGGHGHHGHCDCGGCCCCC/FFF1@<DFGBF<<.>A-C.<C/<DGGDCCGGE.;-CADEGGGGFGGGG0/AAFFEFB-B>-?B-...;/;FFFF/9B/9;;BFFFFFFFF/9:99AAE/9AF.-9-99//BFFFFFF//9;;AF.///:;B/;/9;B/;B...9;BBDEF/9BFB
@M05620:37:000000000-D9766:1:1101:12269:6116 1:N:0:4
ACCACACCTTCTACAATGAGCTGCGTGTGGCTCCCGAGGAGCACCCCGTGCTGCTGACCGAGGCCCCCCTGAACCCCAAGGCCAACCGCGAGAAGATGAGTGAGTGGCCGGCTCCCTCTTCTGGTGGCCGCCTCCCTCCTTCCTGGCCTCCCGGCGCTGAGCCCTTTCTCACTGTTTCTCTCTTCTGCCGTTTTCCGTAGGACTCTCTTCTCTGCCCTGAGTCTACTTTGGAACTCTGCCGGTTCTTGCTC
+
DCDEEEDEFFFFGGGGGGGGGGHHGGGEHGHHHGGGGGGGGHHHHGGGGGGGHHHHHHHGGGGGGGGGGGGHFHHGGGGHGHHHHGGGGGGGGGHGHHHG2>2?GHG/=/>A@DFGH<<<DG1<=/C<.A-A:.CEHHGFGHHHCFGGGFFGGAA-@AG.:</<</:BFB1<F111<B1BFFFBFBF1<>99:.:0<F..A<B//BFFFFFFFEFFE:BB/<1F1BFB:B/0<001:100<@-<EF1<1<:
@M05620:37:000000000-D9766:1:1101:15348:6122 1:N:0:4
ACCACACCTTCTACAATGAGCTGCGTGTGGCTCCCGAGGAGCACCCCGTGCTGCTGACCGAGGCCCCCCTGAACCCCAAGGCCAACCGCGAGAAGATGAGTGAGTGGCCCGCTCCCTCTTCTGGTGGCCGCCTCCCTCCTTCCTGGCCTCCCGGCGCTGCGCCCTTTCTCACTGGTTCTCTCTTCTGTCGTTTTCCGTAGGACTCTCTTCTCTGCCCTGAGTCTCCTTTGGAACTCGGCCGGTTCTCGATC
+
AAA1AAAAFFFFGGGG3GAAF1GFGEEA0AFG1FEA?EEGCHHHHGGGCEEFFHFFHHF//E?EG?EGGEGHFFHGGGGHCEHHHG/<BCGCCGFB1FBF2FHHFGGGH/<ACGGGFHHHHHHH<GGH.ACGE?EGHHGHHGHFHHGGGGGGG?99-@@B;@?@@FFFFFFFF/-;BFBFFFFFFFF/;;-;:A;FB;FBBFFF/BFFFFFFFFBFEFFFB99BFFFBFFF/B9FF-9A-9@@BEF9-/;A
@M05620:37:000000000-D9766:1:1101:22590:6156 1:N:0:4
ACCACACCTTCTACAATGAGCTGCGTGTGGCTCCCGAGGAGCACCCCGTGCTGCTGACCGAGGCCCCCCTGAACCACAAGGCCAAACGCGAGAAGATGCCCCAGGAGAGTGGACCGCTACCTCTTATGATGGCCGAATCCATCATACCAGGCCTCCCAGGGATGCGCCCTTTCTCACTGATTCTCTCTTCAGCAGTTTTCCGTAGGACTCTCTACAATTACCAGAATCTCCTTTGGACCTCTGCAGTTTCT
+
1>1>AA1>FF@1ABF1AAFGD1110AAB00BGFF000AAAEGHHHGEE//AAA1ABG00EFC/E/E/EGGGHHGC0FHH0?FG</B?EE/><//?F111?0/////?//1?/<F0--<-A01<D0==G00=0C<@@@.:G00<0:0;/0;:C.9FF9/0..9/.:-C.-;F0;9F09FF/;;9//9BFBB//;/-;BF/B999-B-/9/99/9/9/////;9//-//9/B9BFBF/9/-99BFFB9//;B;
@M05620:37:000000000-D9766:1:1101:12449:6166 1:N:0:4
ACCACACCTTCTACAATGCGCTGCGTGTGGCTCCCGAGGAGCACCCCGTGCTGCTGACCTAGGCCCCCCTGAACCCCAAGGCCAACCGCGAGAAGATGACCCAGGTGCGTGGCCCGCTACCTCTTCTGGTGGCCGCCTCCCTCCTTCCTGGCCTCCCGGCGCTGCGCCCTTTCTCCCTGGTTCTCTCTTCTGCCGTTTTCCGTAGGACTCTCTTCTCTGACCTGCGTCTCCTTTGGAACTCTGCAGGTTCT
+
33>AA@AACFBDFF5FGGBAEGGGGEGAFEEFGFDF?F2EEDHHHGE0BEEGHHGHGFH53BFGGGGEG>?13GGFE/>FCFFEFEGGEG/>@DHBG1BGHHAGGGFHGGGCGHG-ACCGHHHGHFH0DHHGHGGCDEDHGHGDHHHGG0FGFFGGGF-:ABB?F-@DBBFFFFB/;BBFFFFFFFFFFBBFFFBFFFFFFFF99./;BFFFFFFFFB//BFF.ABD9AFFFFF/FB/FFFFFF/9AA;BF
@M05620:37:000000000-D9766:1:1101:20980:6176 1:N:0:4
ACCACACCTTCTACAATGAGCTGCGTGTGGCTCCCGAGGAGCACCCCGTGCTGCTGACCGAGGCCCCCCTGAACCCCAAGGCCAACCGCGAGAAGATGACCCAGGTGAGTGGCCCGCTACCTCTTCTGGTGGCCGCCTCCCTCCTTCCTGGCCTCCCGGAGCTGCGCCCTTTCTCACTGGTTCTCTCTTCTGCCGTTTTCCGTAGTACTCTCTTCTCTGACCTGAGTCTCCTTTGGAACTCTGCAGGTTCT
+
BBBBBBBBFFFFGFGGGGGGGGHHGGGGHGHHHGGGGGG?EHHHHGGGEGGGGHHHHHHGFGGGGGGGGGGHGHHGGGGHGHHHEGGGGGGGG?GBFHDGHHCGFHHEHHHGGHHGGGCGHGHHHHHGGHHGHHGGGFGHGHHGHGGGGGGGGGGGGGGCGGGGGGFFFFFFFFFFFFFFFFFFFFFFFFFFFFFFFFFFFFFFD.:FFFFFFFFFFFFFFFFBFFFFFFFFFFFEFFFFFFFFFFFFFFF
@M05620:37:000000000-D9766:1:1101:12454:6183 1:N:0:4
ACCACACCTTCTACAATGAGCTGCGTGTGGCTCCCGAGGAGCACCCCGTGCTGCTGACCGAGGCCCCCCTGAACCCCAAGGCCAACCGCGAGAAGATGACCCAGGTGAGTGGCCCGCTACCTCTTCTGGTGGCCGCCTCCCTCCTTCCTGGCCTCCCGGAGCTGCGCCCTTTCTCACTGGTTCTCTCTTCTGCCGTTTTCCGTAGGACTCTCTTCTCTGACCTGCGTCTCCTTTGGAACTCTGCAGGTTCT
+
CCCCCCCCFFFFGGGGGGFGGGHHGGGEEGHHHGGGGGGGGHHHHGGGGGGGHHHHHHHGGGGGGGGGGGGGHHHGGGCHGHHHEFGGGG/BCBHHGHFHHHGHGHH1FGHGGHHGGGGGHHHHHHHHHHHGHHGGGGGHGHHGHGGGGGGGGGGGGGG9?DGGGGFFFFFFFFFFFFFFFFFFFFFFFFFFFFDFFFFFFFFFDFBFFFFFFFFFFFEFFFFF.@DFFFFFFFFFFBFFFFFFFFFFFFF
@M05620:37:000000000-D9766:1:1101:15384:6186 1:N:0:4
AGTGCCAGCTCTCAATCGCACAGGGGACCCAGGGCCTGGCCCCTCCATCCAGAAAACCTATGACCTCACCCGCTACCTGGAGCACCAACTCCGCAGCTTGGCTGCGACCTATGTGAGTATCCAGCGTACGAATCTGGGAGTTGGGGAGGAGTGAGGACTTGGGGAAAGACCGTCCTAACCGGGGAGGGTTCTGGTCAATGATGGGGTGAGGAGGGGCCCTTTGGCTCCCACCACTCCCCCTGTCTGGTCTA
+
>AAAAFF11CFFG1GGGGGCGGHFG?E0AE0AB0EE/FGH0FG/EGCFGF1G10BGGEFAGG2FHGH1F0EEE>/>GDGHFGGGHH0??FGHGGE/EGGGAGH//>>BCCFF<BD2112@@221</??/<?/?AFD1F0.C0=B-<.<CA<CHB<.C./0<C:C..../;/-;CAB009A@-:A--99;-;FFE;///;//BB/;-B?A-A/9A-9@-9;FFB/;BBEE-FF--99------;FFB/:/;/
@M05620:37:000000000-D9766:1:1101:13623:6193 1:N:0:4
AGTGCCAGCTCTCAATCGCACAGGGGACCCAGGGCCTGGCCCCTCCATCCAGAAAACCTATGACCTCACCCGCTACCTGGAGCACCAACTCCGCAGCTTGGCTGGGACCTATGTGAGTATCCAGCGTAGGAATCTGGGAGTTGGGGAGGAGTGAGGAGTTGGGGAAAGACAGTCCTAACCGTGGAGGGTTCTGGTAAATGATGGGGTGAGGAGGGGCTCTTTGGCTCCCACCAGTCCCCCTGTCTGGTCTA
+
>33>AFFCAFFDFGGFGGGEEEFEFGGEEEEHGGGGFCHFGHGHGGFHDBBB333BGECFGH5GGH33FGHGGEEGHHHHBFHFEG1FFHHHGG/>EHHHFHHFECFGGHGHGHHEFHBGFF2FHGGD@GFFC1F1FHFFD?FCC@>CCD<FGFHHFGHHHEG?.::CGH/:CFHHFGHHGGGG.:EGCFGGGGGFFGGGGGGGGGFBFFFFF?B<B-EF/BFFFFFFFFFFEFFFFFFFBFFFFFFFFF/
@M05620:37:000000000-D9766:1:1101:23815:6215 1:N:0:4
AGTGCCAGCTCTCAATCGCACAGGGGACCCAGGGCCTGGCCCCTCCATCCAGAAAACCTATGACCTCACCCGCTACCTGGAGCACCAACTCCGCAGCTTGGCTGGGACCTATGTGAGTATCCAGCGTAGGAATCTGGGAGTTGGGGAGGAGTGAGGAGTTGGGGAAAGACAGTCCTAACCGTGGAGGGTTCTGGTAAATGATGGGGTGAGGAGGGGCTCTTTGGCTCCCACCAGTCCCCCTGTCTGGTCTA
+
AA>AAFFFBFFFGFGGGGGCGCHCFEGGGGDHEFGDFFHHFHGHGGGHGGHHFHFGHEHFHHGHHHGFHHHGG@EEHHHHFEGEGH1?EFGHAFEGGHF3/ECCFGHHGHHHH2FHHHHHHGFHHGAA@/1@<GDDDB0<CCDG/<.<C?C>C0D<CAHHHHGCEGFFH/GGHHFHFGC:@AEBDED@CF.9;CCBFGGFGFFGGG9=AFFBDF??-=A/9BFFBFFEEFFF?AFFFFFFBEBFFF/FBFB
@M05620:37:000000000-D9766:1:1101:16345:6219 1:N:0:4
AGTGCCAGCTCTCAATCGCACAGGGGACCCAGGGCCTGGCCCCTCCATCCAGAAAACCTATGACCTCACCCGCTACCTGGAGCACCAACTCCGCAGCTTGGCTGGGACCTATGTGAGTATCCAGCGTAGGAATCTGGGAGTTGGGGAGGAGTGAGGAGTTGGGGAAAGACAGTCCTAACCGTGGAGGGTTCTGGTAAATGATGGGGTGAGGAGGGGCTCTTTGGCTCCCACCAGTCCCCCTGTCTGGTCTA
+
>AABCFFFCFFFGGGGGGGGGGHGDFGGGGGHGGGGGGHHGHGHGGHHHHGHGHGHHGHGHHHHGHHFHHHGGEFEHHHHGGHGHHHHGHHHGGEGGGHHGHHG/<FGGFHHHHHHHHHHHHHHHGGGGCHHHHHHHHHGGGHHGGGGCGGHHHGHHGHHHHGGGGHHHHHHHHHHHHHHGGGAGGGGEGGGGGGGGFGGGGGGGGFFFFFFFFFADFFFFFFFFFFFFFFFFFFFFFFDFFFFFFBFBF9
@M05620:37:000000000-D9766:1:1101:8715:6227 1:N:0:4
ACCACACCTTCTACAATGAGCAGAGTTTTGCACCCTAGTCTCACCCCGCCCTTCCGACTGCTGCCTCCCTCCCCCCCAAGCCCAACCCCTACCCCCTTCCCATTTTCGCGTCCCCCTCCCTCTGCTGGTGTCCTCCTCACTCCTGCATGACCTCCCGCACCTCCGCCCTTTCTAACTGCTTCTCTCTTCTCCCGTTTTCCTTACACCTATCTTCTCTCACATGATTCTCCTTTGATCCTCTCCAGTTTCTA
+
BBBBBBBBFFFFGGGGGGGGG44BADFA5B45BAE2BBAF5DG52B22220A323BBA0BF5BBF3BBB22?B11>EEG11/?/??E????BB0/>/02B?22BB33////><</?/??/0?01>111>0<>FDGB0>1.<=<</</=00</=<GGA-:-;/.;.;9A9/0;00;900000;0:0;00;00;;.:./9;B/////;/9///;/;;;:;;9///////;9/;;/;9///;99/////9/;9/
@M05620:37:000000000-D9766:1:1101:16440:6248 1:N:0:4
AGTGCCAGCTCTCAATCGCACAGGGGACCCAGGGCCTGGCCCCTCCATCCAGAAAACCTATGACCTCACCCGCTACCTGGAGCACCAACTCCGCAGCTTGGCTGGGACCTATGTGAGTATCCAGCGTCGGAATCTGGGAGTTGGGGAGGAGTGAGGAGTTGGGGAAAGACAGTCCTAACCGTGGAGGGTTCTGGTAAATGATGGGGTGCGGAGGGGCTCTTTGGCTCCCACCAGTCCCCCTGTCTGGTCTA
+
ABBBBFFFBFFFGGGGGGGCG?GCFEGEAFCAFAGGEFHHFHGCFGFFGHBG3FGHHGHCHGDGHHFGHCFFGG?GHHHHHHHEFHHHGGGHEEEEE3GF/G3FD?GFEEGFH?2?1??1??FGF/E//<A/<GHHHFHGAFGH-@.<<.<<.0<C0EG/;CDCGG../:/;999FB0CF-CE@FGA@.CFGGGG00CFB//9/9D:-.----9@>-=EBFFFFBBF.9B.9A.BFFFE9=.9;BFFBBBF
@M05620:37:000000000-D9766:1:1101:21007:6253 1:N:0:4
ACCACACCTTCTACAATGAGCTGCGTGTGGCTCCCGAGGAGCACCCCGTGCTGCTGACCGAGGCCCCCCTGAACCCCAAGGCCAACCGCGAGAAGATGACCCAGGTGAGTGGCCCGCTACATCTTCTGGTGGCCGCATCCCTCCTTCCTGGCCTCCCGGAGCTGCGCCCTTTCTCACTGGTTCTCTCTTCTGCCGTTTTCCGTAGGACTCTCTTCTCTGACCTGAGTCTCCTTTGGAACTCTGCAGGTTCT
+
BBBBBBBBFFFFGGGGGGGGGGHFGFGECEHGHGGGGGGGGHHHHGGGFGGGHHGHHHHGGGGGGGGGGGGHHHGGGGGHGHHHHGGGGGGGCGHHFFGHHHHGGHHFHGHGG0GDCGGG1<GHH0DGF=FDHHFG-C@HHHHG/<C9FFF.=F.;EED?BG.//;BFFFFFFFFFFFFFFF/FFFFFFFFFF/BAFFFFFFFFFFFFFFFFFFFFFFFFFFFFFFFFFFFFFFFFFFFFFFFFFF?A/FB
@M05620:37:000000000-D9766:1:1101:7308:6274 1:N:0:4
AGTGCCAGCTCTCAATCGCACAGGGGACCCAGGGCCTGGCCCCTCCATCCAGAAAACCTATGACCTCACCCGCTACCTGGAGCACCAACTCCGCAGCTTGGCTGGGACCTATGTGAGTATCCAGCGTAGGAATCTGGGAGTTGGGGAGGAGTGAGGAGTTGGGGAAAGACAGTCCTAACCGTGGAGGGTTCTGGTAAATGATGGGGTGAGGAGGGGCTCTTTGGCTCCCACCAGTCCCCCTGTCTGGTCTA
+
AAAAAFF@AFFFGGGGGGGCGGGHGGGEAEHHF2EG2FGHFHGHGGHHHHHHEHGHHGHHHHFHHHHHHHHGGEEGHGHHGGHGFHHHGGHFGGG?EHHHGHHGGGGHGHGHHHHHHFHHHHHHHGGGGGHHHHHHHHGGGHHHGGCDF.CGHHHHHFGHHHGGGGHHGHHHHHHHHGHHGGGGDGGGAFGGGGFGGGGGGGGGG.DFFFFFFFFFFFFFFFFFFFFFFFFFFFFFFFFFFFFFFFFFFF/
@M05620:37:000000000-D9766:1:1101:25560:6274 1:N:0:4
ACCACACCTTCTACAATGAGCTGCGTGTGGCTCCCGAGGAGCACCCCGTGCTGCTGACCGAGGCCCCCCTGAACCCCAAGGCCAACCGCGAGAAGATGACCCAGGTGAGTGGCCCGCTACCTCTTCTGGTGGCCGCCTCCCTCCTTCCTGGCCTCCCGGAGCTGCGCCCTTTCTCACTGGTTCTCTCTTCTGCCGTTTTCCGTAGGACTCTCTTCTCTGACCTGAGTCTCCTTTGGAACTCTGCAGGTTCT
+
>AAAAAAAFFFFGFFFAGG1G1GFGE0EFAFHCFGAEGGEFGHHHGGGFFGG1GHGHHHGEE@EGAEGGGGGHFHGGGGH//GHHG//C@C@BCBGDGBHHHHGGHHHGGHGGHHGGGGGHHHHHHHFGHHGHFGGGGAGFHGGHGGGGBFGGBFGGGGGGGGGGG@F@@FFFFFFFFFFFFFFFFFFFFFFFF@BFFFFFFFF--FFFFFFFFFFFF/FFFFFFFFFFFFFFFBFFFFFFFFFFFA9BFB
@M05620:37:000000000-D9766:1:1101:15722:6282 1:N:0:4
AGTGCCAGCTCTCCATCGCACAGGGGACCCAGGGCCTGGCCCCTCCATCCAGAAAACCTATGACCTCACCCGCTACCTGGAGCACCCACTCCGCAGCTTGGCTGGGACCTATGTGAGTATCCAGCGTAGGAATCTGGGAGTTGGGGAGGAGTGAGGAGTTGGGGAAAGACAGTCCTAACCGTGGAGGGTTCTGGTAAATGATGGGGTGAGGAGGGGCTCTTTGGCTCCCACCAGTCCCCCTGTCTGGTCTA
+
AAAAAFF@3FFFG4FGGFEAECHCG2B2ABEG2ABB2BGH2GGCGGFFHGFH33FGHEHBFGDGHBGGHFFEE>>EHGGG2BFHHH1??GFFEFC/EGBGDHHGGGHHGHHHHHFGHHHHHHHHHGGFGGHHHHHHFG0FCGHHGC.@CDCCF0DG0E/CHBCCEGEF/CGFHHHHFHGGGGG@AEFGDGFGGGFFFGGGFGGGGFFBFEFFFFBBBBFFFFFFFFFFFBFDEFFFFFFFBFFFFFFFFF/
@M05620:37:000000000-D9766:1:1101:22297:6299 1:N:0:4
ACCACACCTTCTACAATGAGCTGCGTGTGGCTCCCGAGGAGCACCCCGTGCTGCTGACCGAGGCCCCCCTGAACCCCAAGGCCAACCGCGAGAAGATGAGTGAGTGGCCCGCTCCCTCTTCTGGTGGCCGCCTCCCTCCTTCCTGGCCTCCCGGCGCTGCGCCCTTTCTCACTGGTTCTCTCTTCTGCCGTTTTCCGTCGGACTCTCTTCTCTGCCCTGAGTCTCCTTTGGCACTCTGCAGGTTCTCGCTC
+
CCCDDDDDFFFFGGGGGGGGGGHHGGGEEGHHHGGGGGGGGHHHHGGGGGGGHHHHHHHGGGGGGGGGGGGHHHHGGGGHGHHHHGGGGGGGGGHHHHGHHGHHHGGGFGGFGCAFGFHHHHHFGHDH<<DGEGHGHHGHHHHHFCGGGGGGGGA9DF-DCAADFFFFFF;FFB/0;FFBFFFFFFFBB@.:BEBFDF.-:@CF/0FFFFFFFF;BEFEFFBBFFFFFFFF0::FFFFB0;:;BFF0E.;;
@M05620:37:000000000-D9766:1:1101:11253:6306 1:N:0:4
ACCACACATTCTACAATGCGCTGCGTGCGGCTCCCGAGGAGCACCCCTTGCTGCTGACCGAGGCCCCCCTGCACCCCACGGCCAACCGCGCGAAGATGAGCGAGTGGCCTGCTCTCTCTTCTTGTGGCTGCCTCCCTCCTTCCTGGCCTCCCGGCGCTGCGCTCTTTCTCCCTTTTTCTCTCTTCTGACGTTTTTCGTCGGACTTTCTTCTCTGCTCTGAGTTTCCTCTGTCCTTCGGCCGGTTCTTGCTC
+
AAAAAAA11BBDGFFGFFBEFEEEAAB00AA/B/BB//AA/AF0FEEB0BBD1B1BDB0/>///?EE>////0BFEE//><CCG/CACB>>>/CG.FFF11--<CCEC.0<</D0<C0=:CH:C:CFF..CGGFGGGGGGGGGG0/;FGGGG.-@-9@?---9;;/;BF/BBB;;/9BFBFFFFFF///99;/9-99;9-9;9@/;BFFFFFFF9/9;BB///;;/;/;/99//;;9--9@>9;-FB9/;/
@M05620:37:000000000-D9766:1:1101:13965:6308 1:N:0:4
AGTTCCAGCTCTCCATCGCACAGGGTACCCAGGGCCTGGCCCCTCCATCCAGAAAACCTATGACCTCACCCGCTACCTGGGGCACCCACTCCGCAGCTTGGCTGGGACCTATGTGAGTATCCAGCGTAGGAATCTGGGAGTTGGGGCGGAGTGAGGAGTTGGGGAAAGACAGTCCTAACCGTGGAGGGTTCTGGTAAATGATGGGGTGAGGAGGGGCTCTTTGGCTCCCACCAGTCCCCCTGTCTGGTCTA
+
>>>3>BBDFFFFGFGGBEC2E2GCF4BBBAFG2BEBFBGHAGGHGG2DFBFGFCG2BEHHFAAFHABFGHH>E0>EGHDB1>BEEGE1?FH11E/E>FBBEHF///BEEGGFHHHBGH2DGGGGHCF?CEFDGHGHHF0?EGHEGC.<@-:=C0:C0;CGGGGG...:9FBFGGGGBFGGGGGG.ADBDFFFFFF99BFFFFFFFFABEFF/AFB-BBEBFFFFFFFFF.FFFFFFFFFFBFFFFFFFFF9
@M05620:37:000000000-D9766:1:1101:10842:6312 1:N:0:4
ACCACACCTTCTACAATGAGCTGCGTGTGGCTCCCGAGGAGCACCCCGTGCTGCTGACCGAGGCCCCCCTGAACCCCAAGGCCAACCGCGAGAAGATGACCCAGGTGAGTGGCCCGCTACCTCTTCTGATGGACGCATCCCTCCTTCCTGGCCTCCCGGAGCTGCGCCCTTTCTCACTGGTTCTCTCTTCTGCCGTTTTCCGTAGGACTCTCTTCTCTGACCTGCGTCTCCTTTGGAACTCTGCAGGTTCT
+
ABBBBBB>FFFFGGGGGGGFGDGFGEEAEEHGGFFFDGECFH2FHGFGGEEGFHHHHHHEEGCGGFGGGGGGGHHGGGGGGHHHHGGEFFCF?FHFFHHHHHHEFHHDGFGFFHHG?CC@FHHBHHHH0=GF/<AC@E@/.GHGHHH/CB/;FG.CE.;9;BGGGGG.@-9//BBFFFFE:FFFFFFFFFFFFFFFFFFFFFFFDDFFFFFF/FFFFFFFFFFF.;DDFFFFFFFFFFFFFFFFFFFFFFF
@M05620:37:000000000-D9766:1:1101:6098:6313 1:N:0:4
AGTGCCAGCTCTCAATCGCACAGGGGACCCAGGGCCTGGCCCCTCCATCCAGAAAACCTATGACCTCACCCGCTACCTGGAGCACCAACTCCGCAGCTTGGCTGGGACCTATGTGAGTATCCAGCGTAGGAATCTGGGAGTTGGGGAGGAGTGAGGAGTTGGGGAAAGACAGTCCTAACCGTGGAGGGTTCTGGTAAATGATGGGGTGAGGAGGGGCTCTTTGGCTCCCACCAGTCCCCCTGTCTGGTCTA
+
AAAABFFFCFFFGGGGGGGGGGHHGGGGGGHHGGGGGGHHHHGHGGHHHHHHHGHHHGHHHHHHHHHHHHHGGEGGHHHHHHHHHHHHGHHHGGGGGHHHGHHGGGHHGHHHHHHHHHHHHHHHHGGGGGHHHFHHHHGGGHHHGGGGGGGHHHHHHGHHHHGGGGHHHHHHHHHHHHHHGGGGGGGGCFFGGGFGGGGGGGGGGGFFFFFFFFFFFFFFFFFFFFFFFFFFFFFFFFFFFFFFFFFFFFB
@M05620:37:000000000-D9766:1:1101:14633:6327 1:N:0:4
ACCACACCTTCTACAATGCGCTGCGTGTGGCTCCCGAGGAGCACCCCGTGCTGCTGACCGAGGCCCCCCTGAACCCCAAGGCCAACCGCGCGAAGATGACCCAGGTGCGTGGCCCGCTACCTCTTCTGGTGGCCGCCTCCCTCCTTCCTGGCCTCCCGGAGCTGCGCCCTTTCTCACTGGTTCTCTCTTCTGCCGTTTTCCGTAGGACTCTCTTCTCTGACCTGCGTCTCCTTTGGAACTCTGCAGGTTCT
+
AAA1A1A>>BBBAFGFDFBEE?EAEA0000FF1AF/AEG/EEFFFEG/AEFGEFFB1GB>>E?EGCGGGGE0FFHGGE/G/<FHCG<<CC/<@@C?<1<FFHEHGHH1<FC@CGGCCGGGHHFHHFHGFHFCFHC-9C9AGFGGGGGGGFFFAFFEAB?-;@FFF??B=@FFFFFFFFFBBBBFBFBFFFFFFB?BFFFFF?FABFFFFFFEFFFFFFF9FFFFA?B@FFFFFFFBB/BFFFFFBFFFFFF
@M05620:37:000000000-D9766:1:1101:17285:6342 1:N:0:4
GAGACTGCTTTGGCAGAAAGTCATATGTTACTCCAACAGTTCCCCCTGGACCTGGGAAAGATTCTCGCCTGACCTACACACCCTGACCCAACTGCCAAGGTGCTAAGCCCGCTACCTCTTATGGAAGCCGCCTCAATACTTCATAACATCCAGGAACTGCACCCTTTCTCACTGGTTCTCTCTTCTGCCGTTTTCCGTAGGACTCTCTTCTCTGACCTTAGTCTCCTTTGGAACTCTGCAGGTTCTAGATC
+
>111>@@FF1@DF1B11AF1B3D3BB3DF3DF1BE1BABB2D2BFA0FG0BBGAF/ABFF0BDDF2AAAEEBBABB0F0B//B?BB000>>/0B1B11/?F111221B1?/>>>/B1F<G12<B110?F/>C//B@12@2>1222211>@0110?0<1??11?.>FG111>1>=<11>F10<<=D0==D@<<C.;GC0:..<C:G0;0CGFFBF;;900;:0;;990BB0CFBC0;=0099.;;BB;090/
@M05620:37:000000000-D9766:1:1101:16781:6355 1:N:0:4
ACCACACCTTCTACAATGAGCTGCGTGTGGCTCCCGAGGAGCACCCCGTGCTGCTGACCGAGGCCCCCCTGAACCCCAAGGCCAACCGCGAGAAGATGAGTGAGTGGCCCGCTCCCTCTTCTGGTGGCCGCCTCCCTCCTTCCTGGCCTCCCGGCGCTGCGCCCTTTCTCACTGGTTCTCTCTTCTGCCGTTTTCCGTAGGACTCTCTTCTCTGCCCTGAGTCTCCTTTGGAACTCTGCAGGTTCTCGCTC
+
CCCCCCCCFFFFGGGGGGGGGGHHGGGGHGHHHGGGGGGGGHHHHGGGGGGGHHHHHHHGGGGGGGGGGGGHHHHGGGGHGHHHHGGGGGFGGGHHHHFHHHGHHHFFFFCCGGGGHHGHHHHHDHDHCC@DFGHGHHGHHHHHHHGGGGGGGACGGG?DCFDDCFFFFFFFF9/;BFFFFFFFFFF0FCDAFFFFFFEDFFFFBFFFFFFFFFFFEFFFFFFFFFFFFFFBFFFF:BF0;FFFFF9E.;.
@M05620:37:000000000-D9766:1:1101:16767:6365 1:N:0:4
ACCACACCTTCTACAATGAGCTGCGTGTGGCTCCCGAGGAGCACCCCGTGCTGCTGACCTAGGCCCCCCTGAACCCCAAGGCCAACCGCGAGAAGATGACGCAGTGGCCTGCGCCCTCCTCTTGTGGCCGTCTCCCTCCTTCCTGGCCTCCCGGCGCTGCGCTCTTTCTCTCTTGTTCTTTCTTCTGTCGTCTTCTGTTGGATTCTCTTCTCTGTCTTGGGTGTCCTTTGTTATTCGGCCGGTTCTCGCTC
+
AAAAAAB>BCBDFF5FGG5BGFFHGEE24BF2BBAE?EEGDFHCCEE0BBEEFGFHHGH5A@GFFGGGG>?FFFHGGEGHGHHHHGGEE@>>CCBB1111//</<CC?01/?/</<<F.FGBF11<.G0-<=</0CHHG/C;GHF/G.0:CC.--9?-?C--9..;B0;9/9FB/:BF9/:/;BBBF9/A;..9//;F//9//9//;9;//BFF;;//;/.;.9/9B////.//;B..-9;B-.::/..9.
@M05620:37:000000000-D9766:1:1101:6171:6366 1:N:0:4
ACCACACCTTCTACAATGAGCTGCGTGTGGCTCCCGAGGAGCACCCCGTGCTGCTGACCGAGGCCCCCCTGAACCCCAAGGCCAACCGCGAGAAGATGACCCAGGTGAGTGGCCCGCTACCTCTTCTGGTGGCCGCCTCCCTCCTTCCTGGCCTCCCGGCGCTGCGCCCTTTCTCACTGGTTCTCTCTTCTGCCGTTTTCCGTAGCACTCTCTTCTCTGACCTGCGTCTCCTTTGGAACTCTGCAGGTTCT
+
BBBBBBAAFBBDGG5FGDBBGGHFEEGEGGGFHGGGGCEGGHCHHGEAFFGGFGHHHHHEEEGEGEGGGGGGBHGEEGGEGGFGGFGGCGCDGGFFHGHHGHHC/FG1<?FAEHA@D@-AGGHHGGHHFFHGGCC@CADHGFHGEFGGGG/AFGGGG:------;-@DBBFFFEF/FFFFFFFFFFFFFFFFFFBFFFFFFFFF..9BFFFFFFFEBBFFFFF..99=DFFFFF/9BFFFFFFFFFFFBF/
@M05620:37:000000000-D9766:1:1101:13647:6373 1:N:0:4
ACCACACCTTCTACAATGAGCTGCGTGTGGCTCCCGAGGAGCACCCCGTGCTGCTGACCGAGGCCCCCCTGAACCCCAAGGCCAACCGCGAGAAGATGACCCAGGTGAGTGGCCCGCTACCTCTTCTGGTGGCCGCCTCCCTCCTTCCTGGCCTCCCGGAGCTGCGCCCTTTCTCACTGGTTCTCTCTTCTGCCGTTTTCCGTAGGACTCTCTTCTCTGACCTGAGTCTCCTTTGGAACTCTGCAGGTTCT
+
CCCCCCCCFFFFGGGGGGGGGGHHGGGEGGHHHGGGGGGGGHHHHGGGGGGGHHHHHHHGGGGGGGGGGGGHHHHGGGGHGHHHHGGGGGFGFGHHHHBHHHEG/GHHHHHGGHHGGGGGFHHHHHHHFHHGHGGGGDGHGHHGHGGGGGGGGGGGGGGGGGGGGFFFFFFFFFFFFFFFFFFFFFFFFFFFFFCFFFFFFFFFFFFFFFFFFFFFFFEFFFFBBFFFFFFFFFFEFFFFFFFFFFFFFFF
@M05620:37:000000000-D9766:1:1101:24780:6389 1:N:0:4
GAGGCTGCTTTGGAAGACACTCCTCGATTACTGCACCCGTTCCCCCTGTCCCTGTAACCGTTTCTTTCCTGGCTTACAGAAGCTCAAACCACTGCCCCTGTCCTCCAGGATGCTACCCGTAAGGACCGGCTCCTCGCCGACTCCCCGGGAGTCACCGCGCTGCTGAAACAATGGCAAGTCCGTCAGGCCTTTCCGCTTTAGCACTCTTGTGGATCCAATTGACCAATTCTCAGCATTTGTCCTTGTCCCTG
+
AAAAAAFAFFFFGFFEG1BFBAFG00BBGGHHHHHHHG00BBFGFG/BBBF1BG1DA2AAEEHEFG1AFHHHHHBBFGGDFGH111BFGGHGF1GG/>?FHHHH1FFGH?GHHH2FHHGE/?FG1B/ECGGGGHFGCCG<CGGHHCCGGGGGGH00<-ACGGCHHHHCHHGGGGGGGGG00;CFGGGG.CFGFGGGBFFFFFFFFFFFFFFFBFFF//;FF/BBF-BFFFFFFFFFFFFF/BFFFF//:BF
@M05620:37:000000000-D9766:1:1101:13168:6393 1:N:0:4
ACCACACCTTCTACAATGAGCTGCGTGTGGCTCCCGAGGAGCACCCCGTGCTGCTGACCGAGGCCCCCCTGAACCCCAAGGCCAACCGCGAGAAGATGAGTGAGTGGCCCGCTACCTCTTCTGGTGGCCGCCTCCCTCCTTCCTGGCCTCCCGGAGCTGCGCCCTTTCTCACTGGTTCTCTCTTCTGCCGTTTTCCGTAGGACTCTCTTCTCTGACCTGAGTCTCCTTTGGAACTCTGCAGGTTCTAGATC
+
DDDDDDCDFFFFGGGGGGGGGGHHGGGFHGHHHGGGGGGGGHHHHGGGGGGGHHHHHHHGGGGGGGGGGGGHHHHGGGGHGHHHHGGGGGDGGGHHHHGHHHFGH1CFFGCGG@GHHHHHHHHGGHGGHDG-ACCGHGFHHHGHHHHGGGGGGF-<DGGGGGGGFFFFFFFFFFF<BFFFFFFFFFFFFD<<FFFFFFFD?FFFFFFFFFFFFFBFFFFFFFFFFFFFFFFFFFFFFFFFFFFFFF0BBF0
@M05620:37:000000000-D9766:1:1101:11556:6400 1:N:0:4
AGTGCCAGCTCTCAATCGCACAGGGGACCCAGGGCCTGGCCCCTCCATCCAGAAAACCTATGACCTCACCCGCTACCTGGAGCACCAACTCCGCAGCTTGGCTGTGACCTATGTGAGTATCCAGCGTAGGAATCTGGGAGTTGGGGAGGAGTGAGGAGTTGGGGAAAGACAGTCCTAACCGTGGAGGGTTCTGGTAAATGATGGGGTGAGGAGGGGCTCTTTGGCTCCCACCAGTCCCCCTGTCTGGTCTA
+
>AAAAFFFBFFFGFGGGGFGGGHHGGGGGG2FFFGGDFGHFGGEEGHGGHFHFGHHHGFFHHHGGHHCGEHGEEEGHGHHHGHGHHCGEGGFGGGCGHHHGHHG0BFFHHBDGGHGFBFHHB3B2CAEGGF>GHGEDG<F<F1FDFEDC?<GHFDGCEGHFH-ACAGFGHHHHHHHHEHH?EE?.CA?DGF00BFFBBFGF9FF?DA=A..BAFFFDFFFF/FFFB/E...AEABBBBEFFFBFFFFFFF/
@M05620:37:000000000-D9766:1:1101:14207:6438 1:N:0:4
ACCACACCTTCTACAATGAGCTGCGTGTGGCTCCCGAGGAGCACCCCGTGCTGCTGACCGAGGCCCCCCTGAACCCCAAGGCCAACCGCGAGAAGATGACCCAGGTGAGTGGCCCGCTACCTCTTCTGGTGGCCGCCTCCCTCCTTCCTGGCCTCCCGGAGCTGCGCCCTTTCTCACTGGTTCTCTCTTCTGCCGTTTTCCGTAGGACTCTCTTCTCTGACCTGAGTCTCCTTTGGAACTCTGCAGGTTCT
+
CCCCDDCCFFFFGGGGGGGGGGHHGGGEEGHHHGGGGGGGGHHHHGGGGGGGGHGHHHHGGGGGGGGGGGGGHHHGGGGHGHHHHGGGGGGGGGHHHHHHHHHHGHHHHGHGGHHGGGCGHHHHHHHHGHHGHHGGGGGHGHHGHGGGGGGGGGGGGGGGGGGGGGFFFFFFFFHFFFFFFFFFFHFFFHFFFFFFFFFHFFFFFFFFFFFFFFHHFHFFFFHF/FFFFFFFFFFFFFFFFFFFFFFFFFF
@M05620:37:000000000-D9766:1:1101:24317:6449 1:N:0:4
AGTGCCAGCTCTCAATCGCACAGGGGACCCAGGGCCTGGCCCCTCCATCCAGAAAACCTATGACCTCACCCGCTACCTGGAGCACCAACTCCGCAGCTTGGCTGGGACCTATGTGAGTATCCAGCGTAGGAATCTGGGAGTTGGGGAGGAGTGAGGAGTTGGGGAAAGACAGTCCTAACCGTGGAGGGTTCTGGTAAATGATGGGGTGAGGAGGGGCTCTTTGGCTCCCACCAGTCCCCCTGTCTGGTCTA
+
AAABBFFFDFFFGGGGGGGGGGHGGGGGEGHHGGGGGGHHFHGHGGHHHGHHGHGHHGGHHHHHHHHHHHHGGFGGHHHHHHHHHHHHGHHHEGGGGGGHGHHGGGHHGHHHHHHHHHHHHHHHHGGGGGHHHHHHHHHGGHHHGGGGGGGGHHHHHGHHHHGGGGHHHHHHHHHHHHHHGGGGGGGGCFGGGGFGGGGGGGGGGGFFFFFFFFFFFFFFFFFFFFFFFFFFFFFFFFFFFFFFFFFFFFF
@M05620:37:000000000-D9766:1:1101:10650:6452 1:N:0:4
GAGGCTGCTTTGGAAGAAACTCATAGATTACTGCAACAGTTCCCCCTGGACCTGGAAAAGTTTCTTGCCTGGCTTACAGAAGCTGAAACAACTGCCAATGTCCTACAGGATGCTACCCGTAAGGAAAGGCTCCTAGAAGACTCCAAGGGAGTAAAAGAGCTGATGAAACAATGGCAAGTAAGTCAGGCATTTCCGCTTTAGCACTCTTGTGGATCCAATTGAACAATTCTCAGCATTTGTACTTGTAACTG
+
BBBBCCFAFFFFGFGGFGFGGGGHHFHHHHHHHHHFGGHGHHHHHGGFHHHHHHHHHHHGGHHHHHHHHHHHHHHHHHHHHHHHHHGHGHEHHHHHFHHHHGHHFHHHH1GHGHHHHHGGGGHHH3?GGGHHFGGHF3FGBGFHHGHEFHGGHHHHGEFGGHFHHGGHHHHHHHHGHGGG1FFHFHHHAHFH<GFFDEGGDGHHGHHHHHFGHHHHH0GHHH0GG/CGFHBFGGGGGGGBFGGGF;C0;FG
@M05620:37:000000000-D9766:1:1101:10630:6454 1:N:0:4
GCGGCTGCTTTGGAAGAAACTCATAGATTACTGCCACAGTTCCCCCTGGACCTGGAAACGTTTCTTGCCTGGCTTACAGAAGCTGCAACAACTGCCAATGTCCTTCAGGCTGCAACCCTAGCTGCCTGGATCATCGCAACCTCCTAAAGCGTCCCCGCGAAGATGAACAAATAACAAGTCCATCAGGGCTTTACGCTTTCGCACTCTTGAGGCTAACATTGCCCACTACTCGGACTTGTACCTTGTAACTG
+
>1>AAAA>FFD1B1BF1BFGGGGHGDGHH1BGHH01BFBBDFGHHGAF/BBBFH0FF10BBGGHFGHGHHHHHGF1BGHGHHHFF1BFGBFHHHHHGFGGGBGH2BB1BBFHF01BF/B001BBFG11?FFF0BFFE//>000?011111/??/?/<//<--<1=00=0<.=00000/<=D0;:00:.;CHHFB.ACGGF..;9-/;F000/9:0;BB0C0F0;:9A/9BF-;B@@F/://;;;B/99BB/
@M05620:37:000000000-D9766:1:1101:14313:6458 1:N:0:4
ACCACACCTTCTACAATGAGCTGCGTGTGGCTCCCGAGGAGCACCCCGTGCTGCTGACCGAGGCCCCCCTGAACCCCAAGGCCAACCGCGAGAAGATGACCCAGGTGAGTGGCCCGCTACCTCTTCTGGTGGCCGCCTCCCTCCTTCCTGGCCTCCCGGAGCTGCGCCCTTTCTCACTGGTTCTCTCTTCTGCCGTTTTCCGTAGGACTCTCTTCTCTGACCTGAGTCTCCTTTGGAACTCTGCAGGTTCT
+
AA1AA1>AFFFDGFGG3FGGFFFGEFFGHGFGHGG?0EG?EHEGHGGGAEGGHHFHHHHGGGGGGG@EGGGFFHFGGGFHGGHGAFGGGGGGGCHHHFHGHGCGEFFHHHEGGHHGGGGGHHHHHHHHFHEFHHGGGGGHGHHGHGGGGGGGGGGGGGGGGGGGG@@F@@FFFFFFFFFFFFFFFFFFFFFFFF@FFFFFFFFFFFFFFFFFFFFFFFFFFFFFFBFFFFFFFFFEFFFFFFFFFFFFFFF
@M05620:37:000000000-D9766:1:1101:24303:6462 1:N:0:4
AGTGCCAGCTCTCAATCGCACAGGGGACCCAGGGCCTGGCCCCTCCATCCAGAAAACCTATGACCTCACCCGCTACCTGGAGCACCAACTCCGCAGCGTGGCTGGGACCTATGTGAGTATCCAGCGTAGGAATCTGGGAGTTGGGGAGGAGTGAGGAGTTGGGGAAAGACAGTCCTAACCGTGGAGGGTTCTGGTAAATGATGGGGTGAGGAGGGGCTCTTTGGCTCCCACCAGTCCCCCTGTCTGGTCTA
+
AAAABFFFAFFFGGGGGFGFGGGAFEGFEGHHFGGGGEHHFHGGGGGHHGGHHGHHHGHGHHHHHFGHHHGCGEEFHHHHGGHHHHHHGGHGDEEFG/??EGAFEG?FFHHFHGHHGHHGFHHHHG//>EBGBGGHGHGFGGFHGGG@@DGGGHHACA<GGFG@E?GG/:/:::FGFBFAF:9-DEFGG?9BFGBFFFGGGFFFFFD>:AAFFFFF--;B9F/BFBFFAFFFFF9FFFFF-EBBFFF/BF/
@M05620:37:000000000-D9766:1:1101:23262:6478 1:N:0:4
GAGGCTGCTTTGGAAGAAACTCATAGATTACTGCAACAGTTCCCCCTGGACCTGGAAAAGTTTCTTGCCTGGCTTACAGAAGCTGAAACAACTGCCAATGTCCTACAGGATGCTACCCGTAAGGAAAGGCTCCTAGAAGACTCCAAGGGAGTAAAAGAGCTGATGAAACAATGGCAAGTAAGTCAGGCATTTCCGCTTTAGCACTCTTGTGGATCCAATTGAACAATTCTCAGCATTTGTACTTGTAACTG
+
AAABBBFBFFFFGGGGGGGGGGHHHFGHHHHHHGHHEHHHGFFHHGGGHFHHHHFGFGHHHGHHHHHHHHHHHHHGHHGFFHGHHFFHH3FGHHHGHFHHHGHHBGHHHHHHHHHHHHG?EGHGHF3BF?FHGHGH3BGHHBFHC2GFCGGGHHHGFFCHGHDFHHGHHHHHHHHFFFGGFFFGGFGHHHHGHH?EADFG<GHHGFGHHGBEHGH/CGHHHHFHHHH0;GBFGGGGGGG;CFFGFC0;BBG
@M05620:37:000000000-D9766:1:1101:11137:6481 1:N:0:4
ACCACACCTTCTACAATGAGCTGCGTGTGGCTCCCGAGGAGCACCCCGTGCTGCTGACCGAGGCCCCCCTGAACCCCAAGGCCAACCGCGAGAAGATGACCCACCCGCGACGCCCGCTGGCGCTTCCCGCCGCCGCCTCCGTCCTTCCTGGCCTCCCCCCGCTGCGCCCTTTCTCACTGGCTCTCTCTTCTGCCATTTTCCGTAGCACTCACTTCTCTCACCTGCGTATCCTTTCGTGCTCTACAGCTGAT
+
ABBAAABBFFFFFGGGGGGBGGGFFEGGHGGHHFGE2EF2BF2FGGGGEEFFHGGHGHHGEEEEGFGGGGGHCHHGGGDGFHHH/FGEG@DD?<22?<F222////><-----<--=C--:-.-..//9----;---.;..9;DD/FFEF/.;B.AA..;--;9.--;@-/;//9/B//..;/;FBBFF//;//////;/B./.../;B//;/;//9;//;AB9?-9..;B/9:/9..9AFF//;;/9//9
@M05620:37:000000000-D9766:1:1101:17143:6485 1:N:0:4
ACCACACCTTCTACAATGAGCTGCGTGTGGCTCCCGAGGAGCACCCCGTGCTGCTGACCGAGGCCCCCCTGAACCCCAAGGCCAACCGCGAGAAGATGACCCAGGTGAGTGGCCCGCTACCTCTTCTGGTGGCCGCCTCCCTCCTTCCTGGCCTCCCGGAGCTGCGCCCTTTCTCACTGGTTCTCTCTTCTGCCGTTTTCCGTAGGACTCTCTTCTCTGACCTGCGTCTCCTTTGGAACTCTGCAGGTTCT
+
AAA?AAAAFFFFGGGGDG1AG1GBGAAA00FG1AFE0EGGFHHGHGGGCEEGEHFCHHFE?GCGG/EGGEEBG1GGGGCH/AGHHG//BC@//C0B1<1?FGEHGHH1FGFCFFHGGGGCHHHHHHHHHHHGHHGACECEGHGGHGGGGGGFGFGFEGG?@GGGGG@F@@FFFFFFFFFFFFFFFFFFFFBFBB@ABFFFFFFFFFEFFFFFFFFFFFFBFBFF-@B@BFFFFFFFFFFFFFFFFFFFFFF
@M05620:37:000000000-D9766:1:1101:12944:6489 1:N:0:4
ACCACACCTTCTACAATGAGCTGCGTGTGGCTCCCGAGGAGCACCCCGTGCTGCTGACCGAGGCCCCCCTGAACCCCAAGGCCAACCGCGAGAAGATGACCCAGGTGAGTGGCCCGCTACCTCTTCTGGTGGCCGCCTCCCTCCTTCCTGGCCTCCCGGAGCTGCGCCCTTTCTCACTGGTTCTCTCTTCTGCCGTTTTCCGTAGGACTCTCTTCTCTGACCTGAGTCTCCTTTGGAACTCTGCAGGTTCT
+
CCCCCCCBFFFFGGGGGGDGGFHHGEGBFEHHHGGFFGGGGHHHHGGGGGGGHHHHHHHGGGGGGGGGGGGHHHHGGGGHGHHGHGGGGGCGGGHGHHHHHHHHGHHBHGHGGHHGGGGGHHHHHHHHHHHGGHGGGFGHGHHGHGGGGGGGGGGGGGG-ADGGGGFFFFFFFFFFFFFFFFFFFFFFFFFFFFFFFFFFFFFFFFFFFFFFFFFFFFFFFFFFBFFFFFFFFFFFFFFFFFFFFFFFFFF
@M05620:37:000000000-D9766:1:1101:18189:6507 1:N:0:4
ACCACACCTTCTACAATGAGCTGCGTGTGGCTCCCGAGGAGCACCCCGTGCTGCTGACCGAGGCCCCCCTGAACCCCAAGGCCAACCGCGAGAAGATCACCCAGGTGAGTGGCCCGCTACCTCTTCTGGTGGCCGCCTCCCTCCTTCCTGGCCTCCCGGAGCTGCGCCCTTTCTCACTGGTTCTCTCTTCTGCCGTTTTCCGTAGGACTCTCTTCTCTGACCTGAGTCTCCTTTGGAACTCTGCAGGTTCT
+
AAAAAAAAFFFFGGGGGGGGGFHGGEEGHGGHGGGGDGGGGHHHHGGGEGGGDHHHFHHGFGCFGFGGGGGGHHHGGGEHFGHGHGGEGGFD?/FC>2<?GHGAF1?1CHHEAFGCD->@GGFFFGBH0D/.F<CDGGDHGFFG/C9FGGGGGGGGGD?-BFGGFDFFFFFFFFEFFFEF:FFBBFFFFFFFFF-AFFEFFDBA../BFFFFFFFFFFFF/BFBFBFFFFFF//F///BFFFFEFF..;9;
@M05620:37:000000000-D9766:1:1101:20969:6510 1:N:0:4
GAGGCTGCTTTGGAAGAAACTCATAGATTCCTGCAACAGTTCCCCCTGGACCTGGAAAAGTTTCTTGCCTGGCTTACAGAAGCTGAAACAACTGCCCCTGTCCTCCAGACTGCTACCCGTAGGGCCCGACTCCTCGCCGACTCACCGAAAGACACCGCGCAACAGAACCAATGACAAGACCGACAGGCCTTTCAGCTTTAGCACTCTTGTAGATCAACTTGCCCAATTCTCAGCATTTGTAATTGACAATG
+
3>A>A4>AFFFFGCDG4FAF5BBDABGHG5FGHGF4BBFDFFFHHG?FFFHHHHGHHFHGFHHHBG5EGHFHHHGHHHGEGHFBGFDFB3FGHHHHH??F33B433BF3?BGGHHHH1//>/??2EEC//BFH2B?B//B//A1?0<//><0><>F-<-<--<.=://;CGGC0<0;C/;9--;;A?F?BBFFFFGFFGGBFFFFFFFFF/;;;BBFFB9B/BFFEFF/BFFFFFFFFFFF/BFB/;/9B/
@M05620:37:000000000-D9766:1:1101:18881:6519 1:N:0:4
GAGGCTGCTTTGGAAGAAACTCATAGATTACTGCAACAGTTCCCCCTGGACCTGGAAAAGTTTCTTGCCTGGCTTACAGAAGCTGAAACAACTGCCAATGTCCTACAGGATGCTACCCGTAAGGAAAGGCTCCTAGAAGACTCCAAGGGAGTAAAAGAGCTGATGAAACAATGGCAAGTAAGTCAGGCATTTCCGCTTTAGCACTCTTGTGGATCCAATTGAACAATTCTCAGCATTTGTACTTGTAACTG
+
BBBCCCFCFFFFGGGGGGGGGGHHHHHHHHHGHHHHGHHHHHHHHGGGHGHHHHHGGFHHGGHHHHHHHHHHHHHGHHHHHHHHHHHHHHHHHHHHHHHHHHHHHHHHEHHHHHHHHHGGGFHHHHCBFGHHGHHEGGGHHHHGHHGFGHGGHHHHGFHHHHGHHHHHHHGHHHGGHGHHHHHHHGHHHGHHHHGGGGGHFHHHHHHHHHHGHHHHHFHHFHHHHHHHHHGGGGGGGGGGGGGGGFFFGGF
@M05620:37:000000000-D9766:1:1101:25166:6540 1:N:0:4
ACCACACCTTCTACAATGAGCTGCGTGTGGCTCCCGAGGAGCACCCCGTGCTGCTGACCGAGGCCCCCCTGAACCCCAAGGCCAACCGCGAGAAGATGACCCAGGTGAGTGGCCCGCTACCTCTTCTGGTGGCCGCCTCCCTCCTTCCTGGCCTCCCGGAGCTGCGCCCTTTCTCACTGGTTCTCTCTTCTGCCGTTTTCCGTAGGACTCTCTTCTCTGACCTGAGTCTCCTTTGGAACTCTGCAGGTTCT
+
BBBBBBBBFFFFGGGGFFGGGGGHEEGGH?HHHGGCGGG?FHHHHGGGGGGGHHHHHHHGGGGGGGGGGGGHHHHGGGGHGHHHHGGGGFGGGGHGHEHHHHHHGHHHHHHGGHHGGGGGHHHHHHHHHHGGHHGGGGGHGHHGHGGGGGGGGGGGGBGGGGGGGGFFFFFFFFFFFFFFFFFFFFFFFFFFFFFFFFFFFFFFFFFFFFFFFFFFFFFFFFFFFFFFFFFFFFFFFFFFFFFFFFFABFF
@M05620:37:000000000-D9766:1:1101:25826:6544 1:N:0:4
GAGGCTGCTTTGGCAGCAACTCATAGATTACTGCCACAGTTCCCCCTGTCCATCTAACCGTTTCCTCCCTGGCTCCCAGAAGCTACAACCACTTCCCCTGTCCTACAGGCTGCTCCCCGTCCGGCCCGGCTCCTCGCCGCCTCCCCGGGAGTCACCGCGCTGCTGAACCAATGGCAAGTCCGTCAGGCCTTTCCGCTTTAGCACTCTTGTGGCTCCCCTTGCCCACTTCTCAGCATTTGTCCTTGTCCCTG
+
1>AAAAFAFFFDG1FA1BFBFGHDF31DBABGAFGCHHFB2BDF0EABBBB2B1D1DBGEBE0B2D1BBFGFGB1BFGG/BBFB111BBBBBB1BFFGFFHHHHBBFFG/FHGHHHGG@EC/EEEGBCCGGGGHHGGGGCGGGHGGGGGCAFHFHHGGGGGGFHF099E..;BBFGFGGBFEEGGGGGGGGGGGFFFFF/BFFFFFFFFFFF-AFEEBFFFBFFF?9FFFF/BB/BFFFFBFBFFF9B9FB
@M05620:37:000000000-D9766:1:1101:18882:6545 1:N:0:4
GAGGCTGCTTTGGAAGAAACTCATAGATTACTGCAACAGTTCCCCCTGGACCTGGAAAAGTTTCTTGCCTGGCTTACAGAAGCTGAAACAACTGCCAATGTCCTACAGGATGCTACCCGTAAGGAAAGGCTCCTAGAAGACTCCAAGGGAGTAAAAGAGCTGATGAAACAATGGCAAGTAAGTCAGGCATTTCCGCTTTAGCACTCTTGTGGATCCAATTGAACAATTCTCAGCATTTGTACTTGTAACTG
+
AAAABAFAFFFFGGGGGGGGGGHHHHGHHHHHHH4BFGGBFHHHHGFFHGHHHHGHHGCFBHHHHHHHHHHHHHCGHHHGHHHFFHHGHGHHHHHHHGHHHHHGHHHHGHHHHHHHHHFEEEGFFH30FGHHGHDG33?BGHHHCCDEAFEE2GFFH/FHHH2FGHGHHHHHHHGHHGHHHHHHHHHHHHHHHHGGGGGHFHHHFHHHHHHGHHHHG0CGHF0CGGGHHHGGGGGGGGGGFGGGGBBBFFF
@M05620:37:000000000-D9766:1:1101:19127:6553 1:N:0:4
ACCACACCTTCTACAATGAGCTGCGTGTGGCTCCCGAGGAGCACCCCGTGCTGCTGACCGAGGCCCCCCTGAACCCCAAGGCCAACCGCGAGAAGATGACCCAGGTGAGTGGCCCGCTACCTCTTCTGGTGGCCGCCTCCCTCCTTCCTGGCCTCCCGGAGCTGCGCCCTTTCTCACTGGTTCTCTCTTCTGCCGTTTTCCGTAGGACTCTCTTCTCTGACCTGAGTCTCCTTTGGAACTCTGCAGGTTCT
+
BBBABBBB>FFFGGGGGGG5G5GCEEEB4EGHCFGEEGEGDHHHHGGGEGGGGHHHHHHGGGGGGGGGGGGFHGHGGGGHFGHHHGGGGGGC?FBFFGHHHHHEFHHHHGHGGHHGGCGGHHHHHHHHHHHGHGCCGGEHGHHGHGGGGGGGGGGGGE@9-BGGGGBFBBFFFFF/FFFFFFFFFFFFFFFFFF?FBBFFFFFFFFFFBFFFFFFFFFFFFFFFBFFFFFFFFFFFFFFFFFFFFFFFFFF
@M05620:37:000000000-D9766:1:1101:17235:6573 1:N:0:4
GAGGCTGCTTTGGAAGAAACTCATAAATTACTGCCACAGCTCCCCCTGACCATGGAACCGTTTCCTGCCTGGCTTCCAGAAGCTCCAACTACTCCCCCTGTCCTACAGGATGCTACCCGTCCGGCCCGGCTCCTCGCCGCCTCCCCGGGAGTCACCGCGCTGCTGAAACAATGGCAAGTCCGTCAGGCCTTTCCGCTTTAGCACTCTTGTGGATCCCCTTGACCACTTCTCAGCATTTGTCCTTGTCCCTG
+
AAAAA1CAFFFF1FGGGBFGFGGDF3ADA11DG1BFAF0011B00B/B0BF1B10BBFCEEGE12D11BBFHFG0BBFGEGHHB111BG0@FF1BFE?EGHFGHF1BGECHBBG2BGHAF//EE///>CCGGGH0EBCC/ACEG.<CCGGCGCG00:-:@CG.CFGG0C/CFGFFFGGG00;EFFGGF.CBFGFFFFFFFFFFFFFFFFFFF;BFFF-BFF////-;;FFFFFF/BFFFF/;FFBB9/;F9
@M05620:37:000000000-D9766:1:1101:21042:6574 1:N:0:4
ACCACACCTTCTACAATGAGCTGCGTGTGGCTCCCGAGGAGCACCCCGTGCTGCTGACCGAGGCCCCCCTGAACCCCAAGGCCAACCGCGAGAAGATGAGTGAGTGGCCCGCTACCTCTTCTGGTGGCCGCCTCCCTCCTTCCTGGCCTCCCGGAGCTGCGCCCTTTCTCACTGGTTCTCTCTTCTGCCGTTTTCCGTAGGACTCTCTTCTCTGACCTGAGTCTCCTTTGGAACTCTGCAGGTTCTAGATC
+
DDDDDDCDFFFFGGGGGGGGGGHHGGGGHGHHHGGGGGGGGHHHHGGGGGGGHHHHHHHGGGGGGGGGGGGHGHHGGGGHGHHHHGGGGGGGGGHHHHHHHGHHHFFFHHGGGCGHHHHHHHHHHHFHHGCFEGHGHHGHHHHHHFHGGGGGGG-ADGGGGGGGFFFFFFFFFFF:BFFFFFFFFFFFF@ADFFFFFFFA?FFFFFFFFFFFFF0BFFFFFFFFFFFFFFFFFFFFFFFFFFAFFF0BFF0
@M05620:37:000000000-D9766:1:1101:13387:6603 1:N:0:4
ACCACACCTTCTACAATGAGCTGCGTGTGGCTCCCGAGGAGCACCCCGTGCTGCTGACCGAGGCCCCCCTGAACCCCAAGGCCAACCGCGAGAAGATGACCCAGGTGAGTGGCCCGCTACCTCTTCTGGTGGCCGCCTCCCTCCTTCCTGGCCTCCCGGAGCTGCGCCCTTTCTCACTGGTTCTCTCTTCTGCCGTTTTCCGTAGGACTCTCTTCTCTGACCTGAGTCTCCTTTGGAACTCTGCAGGTTCT
+
BBBBBBBBFFFFGGGGGGFGGGHHGGGAFAHHHFGGCGGGGHHHHGGGEEGGGHHHHHGGGGGGGGGGGGGHHHHGGGGHGHHHHGGGGG@FGGHGFFHHHHHHGHH1FHHGGHHGGGGGHHHHHHHHHHHGHHGCGEGHGHHGHGGGGGGGGGGGGGA-;DGGGGFFFAFFFFFFFFFFFFFFFFFFFFFFFFFFFFFFFFFFFFFFFFFFFFFFFFFFFFFF/;BFFFFFFFFFFFFFFFFFFFFFFFF
@M05620:37:000000000-D9766:1:1101:16846:6610 1:N:0:4
AGTGCCAGCTCTCAATCGCACAGGGGACCCAGGGCCTGGCCCCTCCATCCAGAAAACCTATGACCTCACCCGCTACCTGGAGCACCAACTCCGCAGCTTGGCTGGGACCTATGTGAGTATCCAGCGTAGGAATCTGGGAGTTGGGGAGGAGTGAGGAGTTGGGGAAAGACAGTCCTAACCGTGGAGGGTTCTGGTAAATGATGGGGTGAGGAGGGGCTCTTTGGCTCCCACCAGTCCCCCTGTCTGGTCTA
+
>1>>AB1FAFFFFFGEFAFFEEFGFEGGGEGHFGG/FAGHGHGHGGGHFGHGHB1BGGBHHFHHHHFHHHHGGECGHHHGBGHFFHEGE0GGEGGGEFGHGHHGGGHHGHHHHHHHHHHHHHHHG@CEGGHHHHHEEHGGGHHECCFCGGEGFDGHGGHHHGGGGGHHGHHHHHHHHHHHGGGGCGGGEGGGGGGGGGGGGGGGGGF@FFFFFF@@@@FFFFFFFFFFFFFFFFFFFFFF@FFFFFFFFF9
@M05620:37:000000000-D9766:1:1101:8822:6623 1:N:0:4
ACCACACCTTCTACAATGAGCTGCGTGTGGCTCCCGAGGAGCACCCCGTGCTGCTGACCGAGGCCCCCCTGAACCCCAAGGCCAACCGCGAGAAGATGACCCAGGTGAGTGGCCCGCTACCTCTTCTGGTGGCCGCCTCCCTCCTTCCTGGCCTCCCGGAGCTGCGCCCTTTCTCACTGGTTCTCTCTTCTGCCGTTTTCCGTAGGACTCTCTTCTCTGACCTGCGTCTCCTTTGGAACTCTGCAGGTTCT
+
AAAAAAAAFFFFFG1GGG11F1GGGGGB0?G0F0AA?E//BGCFEEEEAEEFBGFFHFHA@//?FGECGGGEHHHGGCCGEHHHHGGGCGBCCGHHGHEFHHFGGHE1F?<FGGGCGGCCGHHGHHHFFHFGGGCGGGGHGGHGHGGGGGGGFFGGEA?--;FFG@?B@?FFFFFFFFFFFFFFFFFFBFFFFF-ABFEFFFBABA/BFFBFF/BFFFFFFFF-A@F@FFFFFFFFFF/BFFB///-9;BF
@M05620:37:000000000-D9766:1:1101:18574:6626 1:N:0:4
AGTGCCAGCTCTCAATCGCACAGGGGACCCAGGGCCTGGCCCCTCCATCCAGAAAACCTATGACCTCACCCGCTACCTGGAGCACCAACTCCGCAGCTTGGCTGGGACCTATGTGAGTATCCAGCGTAGGAATCTGGGAGTTGGGGAGGAGTGAGGAGTTGGGGAAAGACAGTCCTAACCGTGGAGGGTTCTGGTAAATGATGGGGTGAGGAGGGGCTCTTTGGCTCCCACCAGTCCCCCTGTCTGGTCTA
+
BCBCCFFFCFFFGGGGGGGGGGHHGGGGGGHHGGGGGGHHHHGHGGHHHHHHHHGHHGHHHHHHHHHHHHHGGGGGHHHHHHHHHHHHGHHHGGGGGHHHGHHGGGHHGHHHHHHHHHHHHHHHHGGGGGHHHHHHHHHGGHHHGGGGGGGHHHHHHGHHHHGGGGHHHHHHHHHHHHHHGGFGGGGGFGGGGGGGGGGGHHHGGGFFFFFFFFFFFFFFFHHFFFFFFFFFFFFFFFFFFFFFFFFFFFF
@M05620:37:000000000-D9766:1:1101:17087:6641 1:N:0:4
GCGGCTGCTTTGGAAGAAACTCATAGATTACTGCCCCAGTTCCCCCTGGACCTGGAAACGTTTCTTGCCTGGCTTACAGAAGCTGAAACAACTGCCAATGTCCTACAGGATGCTACCCGTAAGGAAAGGCTCCTAGAAGACTCCAAGGGAGTAAAAGAGCTGCTGAAACAATGGCAAGTAAGTCAGGCATTTCCGCTTTAGCACTCTTGTGGATCCAATTGAACAATTCTCAGCATTTGTACTTGTAACTG
+
>11>A>>>FFBBFGGE1BBGBBBBFDFGH1FGHH00BAB1DGHHHGEF/BBBFEAFH10BBGGH2FDHHHHHHF>1BGGFHHHB@BGGHEGHHHHHEFGGGHHHGHHHGHHGHHFHHHGGEEHFHBFHHHHHGHDG11B<GHHH11BFGHEG0GDGFCHHHH1GHHHHHHHHGHHHHGFH1GDHHHHHHHGHHHGGGFGGFGHHFHHHHFHGFHHHH0GHGG0CFBFFGGFFGGGGGGGGFGGGGF00;CF
@M05620:37:000000000-D9766:1:1101:10487:6644 1:N:0:4
ACCACACCTTCTACAATGAGCTGCGTGTGGCTCCCGAGGAGCACCCCGTGCTGCTGACCGAGGCCCCCCTGAACCCCAAGGCCAACCGCGAGAAGATGAGTGAGTGGCCCGCTCCCTCTTCTGGTGGCCGCCTCCCTCCTTCCTGGCCTCCCGGCGCTGCGCCCTTTCTCACTGGTTCTCTCTTCTGCCGTTTTCCGTAGGACTCTCTTCTCTGCCCTGAGTCTCCTTTGGAACTCTGCCGGTTCTCGATC
+
AAAAAAAAFFFFGGGGGGGGFF1C0ABBFEGHFG0FG/EEGFHHEG/FAFGEH11BGHHGGGGGGEGGGGGGHHH?EGGHGHHGH/EEGGCCGGHHHHHHHHGH<1FFH//AC-CFHHFHGGHHGFCHG-AGGGHGHHFHHHHHHGGGGGGGGG-AAGGF@@B@@FFFFFFFF/-:BFFFFFFFFFFFF@ABFFFFFFFFFFFBBBFFFFFFFFF/AFFFFFFFFFFBFFFBFFFFFFF/;@@FFF/A/;-
@M05620:37:000000000-D9766:1:1101:20457:6650 1:N:0:4
ACCACACCTTCTACAATGAGCTGCGTGTGGCTCCCGAGGAGCACCCCGTGCTGCTGACCGAGGCCCCCCTGAACCCCAAGGCCAACCGCGAGAAGATGACCCAGGTGAGTGGCCCGCTACCTCTTCTGGTGGCCGCCTCCCTCCTTCCTGGCCTCCCGGAGCTGCGCCCTTTCTCACTGGTTCTCTCTTCTGCCGTTTTCCGTAGGACTCTCTTCTCTGACCTGAGTCTCCTTTGGAACTCTGCAGGTTCT
+
BCBCDDDDFFFFGGGGGGGGGGHHGGGGGGHHHGGGGGGGGHHHHGGGGGGGHHGHHHHGGGGGGGGGGGGHHHHGGGGHGHHHHGGGGGGGGGHHHGHHHHHHGHHHHHHGGHHGGGGGHHHHHHHHHHHGHHGGGGGHGHHGHGGGGGGGGGGGGGGCGGGGGAFFFFFFFFFFHH0BFFFFFHFFFHHHFFFFFFFHFFFFFFFFFFFFFHHHFHFFFFHFFFFHHHFFFHFFFFFFFFFFFFFFFFF
@M05620:37:000000000-D9766:1:1101:18643:6663 1:N:0:4
GAGGCTGCTTTGGAAGAAACTGAGAAATGAGTGACACAAGATCGGCCGACCAGCTATCCGCAGTTTAGTTACGGCTCAGTATCTTGTACCACTTCCCCTGTTCTAAAGAATGATCCCCTTCCTGCCCGGCTCCTCGCCTCCTCCCCTGGAGTCACCGCGCTGCTGAACCCATTTCAAGTCCGTCAGGCCTTTCCGCTTTCGCACTCTTGTGGCTCCCCTTGCCCCCTTCTCCGCCTTTTTCCTTGTCCCTT
+
>3>33>B>B5B@F4BA4BBBB5B4DA455555A5B5AB2B2AB2222A20AA11ABBBBA100A555@5D55110>1B34BBBB4@3B@4BB@BE3BB1?B3BBGHFH3B33344BBF0?BB3B3C/?B<@DGHFFC//?FFGB?<0/F0?FF1FFD<CCDC.<CB<CH..;00;G000<0:;G.AF;CCCFG0EFGBE099.@BGFFCFF?.9BFFABFBF/;9@@FF/B/9ADD;/;;9;B/BF//;B/
@M05620:37:000000000-D9766:1:1101:9970:6690 1:N:0:4
ACCACACCTTCTACAATGAGCTGCGTGTGGCTCCCGAGGAGCACCCCGTGCTGCTGACCGAGGCCCCCCTGAACCCCAAGGCCAACCGCGAGAAGATGAGTGAGTGGCCCGCTCCCTCTTCTGGTGGCCGCCTCCCTCCTTCCTGGCCTCCCGGCGCTGCGCCCTTTCTCACTTGTTCTCTCTTCTGTCGTTTTCCGTAGGACTCTCTTCTCTGCCCTGAGTTTCCTTTGGAACTCTGCAGGTTCTCGCTC
+
AAAAAAAAFFFFGGGGGGA1FAGFGEEBAAGGCBFECEGGGHHHHGGGEEGGGHHFHHHEEGCGGFGGGGGFHFHGGGGHCEHHHGGEGG<<<CGFFGFCFFHGGFFGFGGGC@EFHCGFHHHHHG?C<@--;CCEHGGGFFHG0/CFGFEGA-@-A?AF@@-;@FFFFB/F///:9/:BFBBFFFF/9;AAAEFBBF-9-9BB/BF9FFFFF//9;FFF-9/9BBF/B99///9//9;/999:BF/9-;-
@M05620:37:000000000-D9766:1:1101:11029:6718 1:N:0:4
GAGGCTGCCTTGGAAGAAACTCATAGATTAGGGCAACAGTTCCTCCTGGAACTGGACAAGTTTCTTGACCCGCTTACTGAAGCTGAAACAACTGCCCTTGATTAAACCACATGTAAGGAAAGGGCCCAAGAATATGGGAAGGGAGGAAAAGAGAGGAGTAAACAAAAGAAAGTACGAAACGAAGAGGCTACTGACAAATGATGGGGTGAGAAGGGAACATTTCCCACACTCCAGACTTGCAATTTACAAGC
+
>3>A>>B>4BB4F4BBBG44FCGGHBG6AF45BB2B2FBDA5A55B2B3BB33A3B231BDDABDFF5332AAAA13DDDGF3BB33FB?1FFE33B3B234@B4433???33B4@4B33B00///<?//B33??43001</<//</0<@0/@@//0?0?11?1?00?.>FF1<1.<.>C...<<<..<0/:00/0;/0000;0:..-9.00/.999.9;00;0909../////9.;BB//;///;99;/9
@M05620:37:000000000-D9766:1:1101:25959:6742 1:N:0:4
ACCACACCTTCTACAATGAGCTGCGTGTGGCTCCCGAGGAGCACCCCGTGCTGCTGACCGAGGCCCCCCTGAACCCCAAGGCCAACCGCGAGAAGATGAGTGGCTCGCTGCCTCTTCTCGTGGGGGCATGCTTCCTTCCTCCCCTCCCGGCGCTGCGCCGCTTCTGACTGACTCTCTCTTCTGCCGGTTTCCGCCGCACTCTCTTCCCTGTCCTGCGTCTTGTTTGGATCTCTGCAGGTTCTCTTTTGGCA
+
BAAABBBBFFFFGGFFAGGGGGHHGEAEG2GHFFGDEGGCFHEHHGGGEEFGGHHGGHHG0EEGG1EGGGGEGFHGGGEGA/GHHGG?GBCDDGHH1F1G2??FH<///<.01>G1GD1<F..---;-/.<00</00<:00/.;/;..;BBG---;--;--;.;F/9B////;//B///;;/F/;---..//...;---;//;////.;B/////B-:-;./9/.9.//;FF/BFF/;A/9;/////;-//
@M05620:37:000000000-D9766:1:1101:13012:6766 1:N:0:4
ACCACACCTTCTACAATGAGCTGCGTGTGGCTCCCGAGGAGCACCCCGTGCTGCTGACCGAGGCCCCCCTGAACCCCAAGGCCAACCGCGAGAAGATGACCCAGGTGAGTGGCCCGCTACCTCTTCTGGTGGCCGCCTCCCTCCTTCCTGGCCTCCCGGAGCTGCGCCCTTTCTCACTTGTTCTCTCTTCTGCCGTTTTCCGTAGGACTCTCTTCTCTGACCTGAGTCTCCTTTGGAACTCTGCAGGTTCT
+
BBBBBBBBFFFFGGGGGGFGGGHHGGGEEDHHHGGGGGGGGHHHHGGGGGGGGHHHHHHGGGGGGGGGGGGHHHHGGGGHGHHHHGGGGGGGGGHHHGHHHHHHGHHFHHHGGHHGGGGGHHHHHHHHHHHGHHGGGGGHGHHGHGGGGGGGGGGGGGGBGFGGGGFFFFFFFFFFFFFFFFFFFFFFFFFFFFFFFFFFFFFFFFFFFFFFFFFFFFFFFFFFBFFFFFFFFFFFFFFFFFFFFFFFFFF
@M05620:37:000000000-D9766:1:1101:25463:6804 1:N:0:4
AGTGCCAGCTCTCAATCGCACAGGGGACCCAGGGCCTGGCCCCTCCATCCAGAAAACCTATGACCTCACCCGCTACCTGGAGCACCAACTCCGCAGCTTGGCTGGGACCTATGTGAGTATCCAGCGTAGGAATCTGGGAGTTGGGGAGGAGTGAGGAGTTGGGGAAAGACAGTCCTAACCGTGGAGGGTTCTGGTAAATGATGGGGTGAGGAGGGGCTCTTTGGCTCCCACCAGTCCCCCTGTCTGGTCTA
+
3>>AAFDB>FCDAGGFBAFFAEFCCGGGEGDGFAEE2AGFAGGGGGHHEHGFDE3FGFCGHHEHHHHHHHHGGEEGHHHFHFHECGHHGFHHGGEEEBGHGH3?EEHFGHHHHHGHFGHHHHHHHCDGGGHHHHHHGB0FCGFFGCFC?GGHHHHHHGHG0/-:EGHHGHHHHHHHHHHHGDEBGGGGEGGGGGFFGGGGGGGGGGFBFFFEFF<;BBFFFFFFFFFEFFFFFFFFFFFF?EFFFFFFFFF
@M05620:37:000000000-D9766:1:1101:8215:6806 1:N:0:4
ACCACACCTTCTACAATGCGCTGCGTGGGGCTCCCGAGGAGCACCCCGTGCTGCTGACCGAGGCCCCCCTGAACCCCAAGGCCAACCGCGAGAAGATGACCCAGGTGAGTGGCCCGCTACCTCTTCTGGTGGCCGCCTCCCTCCTTCCTGGCCTCCCGGTGCTGCGCCCTTTCTCACTGGTTCTCTCTTCTGCCGTTTTCCGTAGGACTCTCTTCTCTGACCTGCGTCTCCTTTGGAACTCTGCAGGTTCT
+
BB?BBBAAFFFFFGGFGG4AEGGGGEG222EEGFFE20AEEGAGEEE0AEEFEGFHGGH>>@CEFGGGGGGHFHHGGGGHGHGHHGGGFG/<ADH1FGEHFGEGFHH1F=GEFH.<C?-CHHHHH:GGHFGGHHGGGGGGGGGGGGGGGFFGGGGGGFG9-;9BBDFDFFFFFFFFFFFFFFFFFFFFFFBFFFCFFFFFFFF?D?BFFFFFFF/;FFFFFFEFFFD-DFFFFFFEFFFFFFFFFFFFFFF
@M05620:37:000000000-D9766:1:1101:12546:6813 1:N:0:4
AGTGCCAGCTCTCAATCGCACAGGGGACCCAGGGCCTGGCCCCTCCATCCAGAAAACCTATGACCTCACCCGCTACCTGGAGCACCAACTCCGCAGCTTGGCTGGGACCTATGTGAGTATCCAGCGTAGGAATCTGGGAGTTGGGGAGGAGTGAGGAGTTGGGGAAAGACAGTCCTAACCGTGGAGGGTTCTGGTAAATGATGGGGTGAGGAGGGGCTCTTTGGCTCCCACCAGTCCCCCTGTCTGGTCTA
+
AA>>>FFFAF@3GGGGGFGA1EECG0EFAEGH0BEE/FGHCEGHCCGHHHHHHBGGHG0FGAGHHFGHHHHFG>EEHHHHBFGFGF0/?GHFCGCGGFFGGGGFEGGGGHHHHHHHHHHHHHHHHGCGGGGHHHHHHH0CEGHHGGECC?EHHGGHFGHHHHGGEFHHHHHHHHHHHHHHGGGGGGGGCFGGGGFGGGGGGGGGGFF@FFFFFF@@@@FFFFFFFFFFFFFFFFFFFFFF@FFFFFFFFFF
@M05620:37:000000000-D9766:1:1101:13633:6817 1:N:0:4
ACCACACCTTATACAATGCGCTGCGTGTGGCTCCCGAGGAGCACCCCGTGCTGCTGACCGAGGCCCCCCTGAACCCCAAGGCCAACCGCGCGAAGATGACCCAGGTGCGTGGCCCGCTACCTCTTCTGGTGGCCGCCTCCCTCCTTCCTGGCCTCCCGGCGCTGCGCCCTTTCTCACTGGTTCTCTCTTCTGCCGTTTTCCGTAGGACTCTCTTCTCTGACCTGCGTCTCCTTTGGAACTCTGCAGGTTCT
+
AAAAAAA>>B1BBGGFFG11A0AAFEEA00FCFBBA//FECHHGHGGEEEGGEHHHHHH>>@?EGCGGGGGGHFHGGGGHEGHHHGG?CG/B@GCAGDFHHHHGGHG1>FECGHCCGGGGHHHHHGHHFGHGHHGAGEBGGGGGGGGGGGGGGGGGGG>-;@@?F@@F@@FFFFFFFFFFFFFFFFFFFFFFFF@BFFFFFBF-:-BFFFFFFF9BFFF/FFFFE@F@FFFFFFFFBFFFFFFFB/AA;;B
@M05620:37:000000000-D9766:1:1101:11386:6826 1:N:0:4
ACCACACCTTCTACAATGCGCTGCGTGCGGCTCCCGAGGAGCACCCCGTGCTGCTGACCGAGGCCCCCCTGAACCCCAAGGCCAACCGCGCGAAGATGACCCAGGTGCGTGGCCCGCTACCTCTTCTGGTGGCCGCCTCCCTCCTTCCTGGCCTCCCGGAGCTGCGCCCTTTCTCACTGGTTCTCTCTTCTGCCGTTTTCCGTAGGACTCTCTTCTCTGACCTGCGTCTCCTTTGGAACTCTGCAGGTTCT
+
AAAAAAA1>BCFGGGFGG1EEEEEGFG00AEEF/AE/EE?/GGFHGG/>EFGBHFHHHF/>>/EGEEGGE/GHHHGGFGHGHHHEFGGGC@CGCG?DFGHHHEHGHHB@GGGGHACCGGCHFHHF:GGFCFGEG@??CCEGGGGGGGGGGGGFFFEFF?-999FF?@B@?FFBFFBFFFFFFFFFFFFFFFFFB@BFFFFFBF-BBFFFFFFFF/BFFBBFFFF??B@ABFFFFFF//BFBFBFFFFABBF
@M05620:37:000000000-D9766:1:1101:12555:6831 1:N:0:4
AGTGCCAGCTCTCAATCGCACAGGGGACCCAGGGCCTGGCCCCTCCATCCAGAAAACCTATGACCTCACCCGCTACCTGGAGCACCAACTCCGCAGCTTGGCTGGGACCTATGTGAGTATCCAGCGTAGGAATCTGGGAGTTGGGGAGGAGTGAGGAGTTGGGGAAAGACAGTCCTAACCGTGGAGGGTTCTGGTAAATGATGGGGTGAGGAGGGGCTCTTTGGCTCCCACCAGTCCCCCTGTCTGGTCTA
+
AAABBFFFBFFFGGGGGFGGFGFHGGGGEEGHGGGGGGHHGHGHGGHHHHFHHFFHHGGFHHEHHHHHHHHGGGGGHHHHGHHHHHHHGHHHGGGGGHHHGHHGGGHHGHHHHHHHHHHHHHHHHGGGGGHHHHHHHHHGGHHHGGGGGGGHHGHHHGHHHHGGGGHHHHHHHHHHHHHHGGGGGGGGFGGGGGFFFGGFFGGGGGFFFFFFFFFFFFFFFFFFFFFFFFFFFFFFFFFFFFFFFFFFFF9
@M05620:37:000000000-D9766:1:1101:6394:6837 1:N:0:4
GAGGCTGCTTTGGAAGAAACTCATAGATTACTGCAACAGTTCCCCCTGGACCTGGAAAAGTTTCTTGCCTGGCTTACAGAAGCTGAAACAACTGCCAATGTCCTACAGGATGCTACCCGTAAGGAAAGGCTCCTAGAAGACTCCAAGGGAGTAAAAGAGCTGATGAAACAATGGCAAGTAAGTCAGGCATTTCCGCTTTAGCACTCTTGTGGATCCAATTGAACAATTCTCAGCATTTGTACTTGTAACTG
+
A?ACBCFCFFFFGCGGGGGGGGHHHHGHHHHHHHGHFHHHHFFFGGEFFHFHHHGG3ACGFHHHHHHFFH3FHHHEFBFGHHFGHEEHGHEHHHHHHHHHHFGHHHH33BFBFGGHFFE>>EGBGHH00?BFEFHDFGHF3B2BBGHC?GFGFGFB2F2@F@FHBGHGHFGFDFFCF??==F<=F>FFG<<F1>><<<<===<D<CGGF=CCH0CHFGGGHGHHEG;C:G;B;CFGGGG;;FBF;9CBC9B
@M05620:37:000000000-D9766:1:1101:26083:6843 1:N:0:4
AGTGCCAGCTCTCAATCGCACAGGGGACCCAGGGCCTGGCCCCTCCATCCAGAAAACCTATGACCTCACCCGCTACCTGGAGCACCAACTCCGCAGCTTGGCTGGGACCTATGTGAGTATCCAGCGTAGAAATCTGGGGGTTGGGGCGGAGTGCGGAGTTGGGGAAAGCAAGTCCTAAACGTGGAGGGTTCTGGTAAATGATGGGGTGAGGAGGGGCTCTTTGGCTCCCACCAGTCCCCCTGTCTGGTATA
+
>A>>AFFF?FFFGGGFDFFAE0FCFGGA0AAAFGFFAFHG0GEEGG0GFFCG10BGCEHHHH2FGHHFHH0EEGGEH1GGHHHHH/GEGGHHGGGG@H1BEFBFC/0B/FG1BB2B1>>FHG210><CC/21@FB1FF//->-><-.-:-;990;-A-;/0;;A.-9F/;BBFFFF///9BF??-;B@F-9B/99/;FFF/9BBEF---A?B-9--9@EFF/FB///A-9-;-ABFFFFF@-:B/F/9///
@M05620:37:000000000-D9766:1:1101:11038:6850 1:N:0:4
AGTGCCAGCTCTCAATCGCACAGGGGACCCAGGGCCTGGCCCCTCCATCCAGAAAACCTATGACCTCACCCGCTACCTGGAGCACCAACTCCGCAGCTTGGCTGGGACCTATGTGAGTATCCAGCGTAGGAATCTGGGAGTTGGGGAGGAGTGAGGAGTTGGGGAAAGACAGTCCTAACCGTGGAGGGTTCTGGTAAATGATGGGGTGAGGAGGGGCTCTTTGGCTCCCACCAGTCCCCCTGTCTGGTCTA
+
ABAAAFFFCFFFGGGGGGGCEGGFFGGGGGHHFGGGGGHHHHGHGGHHHHHHHHHHHGHHHHGHHHHHHHHGGEGGHHHHHGHEHHHEGHHHGGGGGHHHGGHFFGHHGHHHHHHHHHHHHHHHHGGGGGHHHHHHHHHGGHHHGGGGGGGHHHHHHGHHHHG-EGEFHHFGCG0;CFHHCEC-.EGGD.ABCF;CGF090;FFG?.:AFA0DFFFC-AFFBFFFBFEAFFFF?BFFFFB-A90BF/:9;0
@M05620:37:000000000-D9766:1:1101:10817:6850 1:N:0:4
ACCACACCTTCTACAATGAGCTGCGTGTGGCTCCCGAGGAGCACCCCGTGCTGCTGACCGAGGCCCCCCTGAACCCCAAGGCCAACCGCGAGAAGATGACCCAGGTGAGTGGCCCGCTACCTCTTCTGGTGGCCGCCTCCCTCCTTCCTGGCCTCCCGGAGCTGCGCCCTTTCTCACTGGTTCTCTCTTCTGCCGTTTTCCGTAGGACTCTCTTCTCTGACCTGAGTCTCCTTTGGAACTCTGCAGGTTCT
+
AAA1AAAAFFFFGBGGBGBBG1GFE0ABF0GH1FFEEGGGGGHHHGGGGEGGHHHFHGHG/EGGG/EEGGG0G1FEGG/?//FGHG//BC<</C0C1<1?GHHHGHG<GGHGGHHGGGGGHHGHGHHGGHFFHHGGCC.GGHHGGGEFGEFGG0CEABA-A@GGB--B-@FFFFFFFFBBBFFFFFFFFFFFFF@FFFEFFFFFFFFFFFFEFFFFFFFFFFFF/9FFFFFFFFFFFFFFFFFFFFFFFFF
@M05620:37:000000000-D9766:1:1101:9114:6905 1:N:0:4
ACCACACCTTCTACAATGAGCTGCGTGTGGCTCCCGAGGAGCACCCCGTGCTGCTGACCGAGGCCCCCCTGAACCCCAAGGCCAACCGCGAGAAGATGACCCAGGTGAGTGGCCCGCTACCTCTTCTGGTGGCCGCCTCCCTCCTTCCTGGCCTCCCGGAGCTGCGCCCTTTCTCACTGGTTCTCTCTTCTGCCGTTTTCCGTAGGACTCTCTTCTCTGACCTGAGTCTCCTTTGGAACTCTGCAGGTTCT
+
BBABBBABFFFFGGGGGGDFGGHHGGGBFFHHHGFG?EG?EHEHHGGGEEGFGGFHHHHGGGGGGGGGGGGFHHHGGGGHGHHHAFGCGGFGFFHHHFHHHHHHGHGEHHHGGHHGGGGGHHHHHHHHHHHGHHGGGGGHGHHGHGGGGGGGGGGGGGFACFGGGGFFFFFFFFFFFFFFFFFFFFFFFFFFFF=AFFFFF?FFDFFFFFFFFFFFFFFFFFFF/.FFFFFFFFFEFFFFFFFFFFFFFFF
@M05620:37:000000000-D9766:1:1101:14551:6915 1:N:0:4
GAGGCTGCTTTGGAAGAAACTCATAGATTACTGCAACAGTTCCCCCTGGACCTGGAAAAGTTTCTTGCCTGGCTTACAGAAGCTGAAACAACTGCCAATGTCCTACAGGATGCTACCCGTAAGGAAATGCTCCTAGAAGACTCCAAGGGAGTAAAAGAGCTGATGAAACAATGGCAAGTAAGTCAGGCATTTCCGCTTTAGCACTCTTGTGGATCCAATTGACCAATTCTCAGCATTTGTACTTGTACCTG
+
>>>>AAFAFFFFGGGG4EEGGGGHFFGHH5GHHH44BBGFGHFHHGGFGAGGGHHHHHCBFHHHHHHHHHHHHHHFHHHGHHHHHHFHHFCHHHHHHFHHHGHHFHHHHFHHHHFHHHGEGGHHH3BGGGHHGHFG33BGHHHHG1FFEHGGHHHHFCGGHH1FHHHHHHHHHHHHFGGG1FDHHHHHEHHHHHGGEGGD<GGHGHHHHGFEHGHHH0GGHH0CH.CGFHFFHGGGGGGFGGGGB;;0;FG
@M05620:37:000000000-D9766:1:1101:18587:6925 1:N:0:4
ACCACACCTTCTACAATGAGCTGCGTGTGGCTCCCGAGGAGCACCCCGTGCTGCTGACCGAGGCCCCCCTGAACCCCAAGGCCAACCGCGAGAAGATGACCCAGGTGAGTGGCCCGCTACCTCTTCTGGTGGCCGCCTCCCTCCTTCCTGGCCTCCCGGAGCTGCGCCCTTTCTCACTGGTTCTCTCTTCTGCCGTTTTCCGTAGGACTCTCTTCTCTGACCTGAGTCTCCTTTGGAACTCTGCAGGTTCT
+
CCCCCCCCFFFFGGGGGGGGGGHHGGGGGGHHHGGGGGGGGHHHHGGGGGGGHHGHHHHGGGGGGGGGGGGGHHHGGGGHGHHHHGGGGGGGGGHHHHHHHHHHGHHHHHHGGHHGGGGGHHHHHHHFHHHGHFGGGGGHGHHGHGGGGGGGGGGGGGFGGGGGGGFFFFFFFFFFFFFFFFFFFFFFFFFFFFFFFFFFFFFFDFFFFFFFFFFFFFFFFFFFFFFFFFFFFFFFFFFFFFFFFFFFFFF
@M05620:37:000000000-D9766:1:1101:9195:6925 1:N:0:4
ACCACACCTTCTACAATGAGCTGCGTGTGGCTCCCGAGGAGCACCCCGTGCTGCTGACCGAGGCCCCCCTGAACCCCAAGGCCAACCGCGAGAAGATGACCCAGTTGAGTGGCCCGCTACCTCTTCTGGTGGCCGCCTCCCTCCTTCCTGGCCTCCCGGAGCTGCGCCCTTTCTCACTGGTTCTCTCTTCTGCCGTTTTCCGTAGGACTCTCTTCTCTGACCTGCGTCTCCTTTGGAACTCTGCAGGTTCT
+
AAAAAAA>CFFFFGGGFG11B1F1EBEBAAGGCBFE0EGGGHHHHGGAEEGGFHHHHHHEEGCGGCEGGGGHHFFGGGGH/EHHHGG/CG<B/CCFGHFHHHHHHHF1FGHGGHGCGGGGHHHHHHHHFHHGHHGGGGFHGHHGHHGGGGGGGGGGGGG9??FGGG@F@@FFFFFFFFFFFFFFFFFFFFFFFF@FFFFFFFFFFBFFFFFFFFBFFFFFFFFF-@B?FFFFFFFFFFFFFFFFFFFFFFF
@M05620:37:000000000-D9766:1:1101:12539:6944 1:N:0:4
GAGGCTGCTTTGGAAGAAACTCATAGATTACTGCAACAGTTCACCCTGGACCTGGAAAAGTTTCTTGCCTGGATTACAGAAGCTGAAACAACTGCCAATGTCCTACAGGATACTACCCGCAAGGAAAGGCGCCTAAAAGAGTAAAAGAGAGTATAAGAGCAGATGAAACAATGGCAGGAAAGTCAGGCATTGACGCTTTAGCACCCTTGTGGATCAAATTGAACAATTGTAAGCATTTGTACGTGGAAAGG
+
>3AA>>CACBBD445A4BBAFCEEDGAGFABBAF44FCBDFDDDFGBBF2BBGGF2B32F3DFBDAFBBAAABDB3BBBFC3ABF333B?1?BFDFB333B4BB@F33BB33B4B41??/>/>/0BF0?////?<1B?FF0?BBB?F/00/<@1@22@1@10?111???0<11<<0.-.0><11<1<<.000==<<EEE=000;:;./:0:?:::.0:090;;FFB0;0;009999CFF9CB.;/..99.;
@M05620:37:000000000-D9766:1:1101:21249:6950 1:N:0:4
ACCACACCTTCTACAATGAGCTGCGTGTGGCTCCCGAGGAGCACCCCGTGCTGCTGACCGAGGCCCCCCTGAACCCCAAGGCCAACCGCGAGAAGATGACCCAGGTGAGTGGCCCGCTACCTCTTCTGGTGGCCGCCTCCCTCCTTCCTGGCCTCCCGGAGCTGCGCCCTTTCTCACTGGTTCTCTCTTCTGCCGTTTTCCGTAGGACTCTCTTCTCTGACCTGAGTCTCCTTTGGAACTCTGCAGGTTCT
+
1>>AA11AFF@13FG13BFF1GFCAAEBE0BFGFG0EEEE/EGGEEEG//ECGFGHHHHGGEGGFGEGGGEHHHEGGGGFFHFCGFGCGCGGGGHHGGHHHHHH/FGGFFHEFHHGGGGGHHHHGHHFGHHGHHCAC:AGFHHGHGGGGGEFGGGGGGGGGGGEGG@F@@FFFFFFFFFFFFFFFFFFFFFFFF@BFFFFFFFFFBFFFFFFFFFFFFFFFFFEFFFFFFFFFFFFFFFFFFFFFFFFFFF
@M05620:37:000000000-D9766:1:1101:25217:6951 1:N:0:4
ACCACACCTTCTACAATGAGCTGCGTGTGGCTCCCGAGGAGCACCCCGTGCTGCTGACCGAGGCCCCCCTGAACCCCAAGGCCAACCGCGAGAAGATGAGTGAGTGGCCCGCTACCTCTTCTGGTGGCCGCCTCCCTCCTTCCTGGCCTCCCGGAGCTGCGCCCTTTCTCACTGGTTCTCTCTTCTGCCGTTTTCCGTAGGACTCTCTTCTCTGACCTGAGTCTCCTTTGGAACTCTGCAGGTTCTAGATC
+
>AAAAAAAFFFFGGGCFGB1F1AGGECG00AFGGG?EAAA/BAGHGGG/BEF1BG1FGHEE?/EFGGEGGGHHHHGGGEGFHHHHGGEC?/BCGHHH11?FGGFGFFFHG@CGCAGHHGHHHHG=CFHHCCGGCCEHHGHHHHGHHHGGGGGEG?AGGFG@:;A@FFFFFFFFFF9;FFFFFFFFFFFF@ABFFFFFFF??FFFFFFFFFFFFFFFFF-FFFFFFFF;BF/9BFFFF/BBFFFBFF/:FFE
@M05620:37:000000000-D9766:1:1101:15165:6954 1:N:0:4
AGTGCCAGCTCTCAATCGCACAGGGGACCCAGGGCCTGGCCCCTCCATCCAGAAAACCTATGACCTCACCCGCTACCTGGAGCACCAACTCCGCAGCTTGGCTGGGACCTATGTGAGTATCCAGCGTAGGAATCTGGGAGTTGGGGAGGAGTGAGGAGTTGGGGAAAGACAGTCCTAACCGTGGAGGGTTCTGGTAAATGATGGGGTGAGGAGGGGCTCTTTGGCTCCCACCAGTCCCCCTGTCTGGTCTA
+
ACABBFFFCFFFGGGGGGGGGGHGGGGGGGHHGGGGGGHHHHGHGGHHHHHHHHHHHGHHHGHHHHHHHHHGGEFGHHHHGHHHHHGHGHHHFGGGGHGHGHHGGGHHGHHHHHHHHHHHHHHHHGGGGGHHHHHHHHHGGHHHGFGGGGGHHFHHHGHHHHGGEEHFHHHHHHHHHHHHGGGGGGGGEGFGGGGFGGGGGGGGGGFFFFFFFFFFFFFFFFFFFFFFFFFFFFFFFFFFFFFFHFFFFFF
@M05620:37:000000000-D9766:1:1101:11141:6956 1:N:0:4
AGTGCCAGCTCTCAATCGCACAGGGGACCCAGGGCCTGGCCCCTCCATCCAGAAAACCTATGACCTCACCCGCTACCTGGAGCACCAACTCCGCAGCTTGGCTGGGACCTATGTGAGTATCCAGCGTAGGAATCTGGGAGTTGGGGAGGAGTGAGGAGTTGGGGAAAGACAGTCCTAACCGTGGAGGGTTCTGGTAAATGATGGGGTGAGGAGGGGCTCTTTGGCTCCCACCAGTCCCCCTGTCTGGTCTA
+
AAAAAFFCAFFFGGGGGGGCG?GDGGGEAAHHBAEE2FGHCGGHGGHHHHHHEHHHHGHFHHFHHHHHHHHGG>EEHHHH?FGHHHH1EHHHEGGCEHHHGHHGGGHHGHHHHHHHHGHHHHHHHGEGGGHHHHHHHHFGGGHHGGGGGDEHHHHHHGCGHHGGEGHHHHGHHHHHHHHHGGGGGGGGCFGGGGFGGGGGGGGGGGFFFFFFFFFFFFFFFFFFFFFFFFFFFFFFFFFFFFFFFFFFFFB
@M05620:37:000000000-D9766:1:1101:16783:6978 1:N:0:4
AGTGCCAGCTCTCAATCGCACAGGGGACCCAGGGCCTGGCCCCTCCATCCAGAAAACCTATGACCTCACCCGCTACCTGGAGCACCAACTCCGCAGCTTGGCTGGGACCTATGTGAGTATCCAGCGTAGGAATCTGGGAGTTGGGGAGGAGTGAGGAGTTGGGGAAAGACAGTCCTAACCGTGGAGGGTTCTGGTAAATGATGGGGTGAGGAGGGGCTCTTTGGCTCCCACCAGTCCCCCTGTCTGGTCTA
+
AAABBFFFBFFFGGGGGGGGGGHGGGGGGGHHGGGGGGHHFHGHGGHHGHHHGHGHHGHHHHHHHHHHHHHGGEEGHHHHHHHHHHGFGHHHGGGGGHHHGHHGGEHHGHHH2BDHHHHHHGHHGGDADDHHHHHHHHHGGHHHGGGGGGGHGHGHHGHHHHGGGGHHHGHHHGHHHHHHGGGGGGGGAFGGGGFGGGGGGGGGGGFFFFFFF.BFFFFFFFFFFFFFFFFFFFFFFFFFFFFFFB//;FB
@M05620:37:000000000-D9766:1:1101:5817:7032 1:N:0:4
ACCACACGTTCTACAATGCGCTGCGTGCGGCTCGCGAGGAGCACCCCGTGCTGCTGACCGAGGCCCCCCTGAACCCCAAGGCCAACCGCGCGAAGATGAGTGAGTGGCCTGCTCCCTATTCTTGTGGCGGCCTCCCTCCTTCCTGGCCTCCCGGCGCTGGGGGCTTTCTCGCTTTTTCTCTCTTCTGTTGTTTTTCGTCGGACTGTCTTCTCTGCACTGAGTCTCCTCTGTCATTCCGCCGGTTCTAGCTC
+
A1A1AAA1BFBA3FFBGG1AA?E?EBE0AAA/A/AA/AE/EHCHHGE/>EAE1FGHHHH/EEEGFEEGGCEHFFGGGGGH/GGE/FG/@@<A?-C.FDD<0<0<0<CE.0<<CB0::0<;GC0<<B.;;::?EGG.:FGFGGG00/AAFFFFF;=@@@@-;-99;AFFFF-;;-99BFFFFF/FB/9//;;--9-9;A-----;9;BBF/FFFF//;/BF;99/9/:;;////9;B//--999AEF//9B/
@M05620:37:000000000-D9766:1:1101:8370:7041 1:N:0:4
ACCACACCTTCTACAATGAGCTGCGTGTGGCTCCCGAGGAGCACCCCGTGCTGCTGACCGAGGCCCCCCTGAACCCCAAGGCCAACCGCGAGAAGATGACCCAGGTGAGTGGCCCGCTACCTCTTCTGGTGGCCGCCTCCCTCCTTCCTGGCCTCCCGGCGCTGCGCCCTTTCTCACTGGTTCTCTCTTCTGCCGTTTTCCGTAGGACTCTCTTCTCTGACCTGCGTCTCCTTTGGAACTCTGCAGGTTCT
+
BBBBBBBBFFFFGGGGGG5BGDHHGEFBE2FHHFGEAFGGGHGHHGGGGEGGHHHHHHHEEGCGGGGGGGGHHHHGGGGHGHHHHGGEGGCGGGHGHHHHHH/?FGGFG?<?FGH@D@@CGHG<GGB0DGB..G@ADDGEE/;AC00BFB99CCFGEC9-99BDFCFD-B/;FFFFF//.;;BFFFFBBBB/BB-DFFABFFFF?.BBFFFFBFFFFF//;9FF.9ABDFBFFFE//;BBBFFFFB.9;BB
@M05620:37:000000000-D9766:1:1101:18279:7073 1:N:0:4
ACCACACCTTCTACAATGAGCTGCGTGTGGCTCCCGAGGAGCACCCCGTGCTGCTGACCGAGGCCCCCCTGAACCCCAAGGCCAACCGCGAGAAGATGACCCAGGTGAGTGGCCCGCTACCTCTTCTGGTGGCCGCCTCCCTCCTTCCTGGCCTCCCGGAGCTGCGCCCTTTCTCACTGGTTCTCTCTTCTGCCGTTTTCCGTAGGACTCTCTTCTCTGACCTGAGTCTCCTTTGGAACTCTGCAGGTTCT
+
CCCDDCCCFFFFGGGGGGGGGGHHGGGGHGHHHGGGGGGGGHHHHGGGGGGGHHHHHHHGGGGGGGGGGGGHHHHGGGGHGHHHHGGGGGDGGGHHHHHHHHHHGHHHHHHGGHHGGGGGHHHHHHHHHHHGHHGGGDEHGHHGHGGGGGGGGGGGGGGCGGGGGGFFFFFFFFFFFFFFFFFFFHFFFHFHFFFFFFFFFFFFFFFFFFFFFFFHFFFFFFFFBFFFFFFFFHFFFFFFFFFFFFFFFFF
@M05620:37:000000000-D9766:1:1101:9705:7074 1:N:0:4
ACCACACCTTCTACAATGAGCTGCGTGTGGCTCCCGAGGAGCACCCCGTGCTGCTGACCGAGGCCCCCCTGAACCCCAAGGCCAACCGCGAGAAGATGAGGCCAGCTCCATCTTCTGGTGGCCGCCTCCCTCCTTCCTTGCCTCGCGGCGCTGCGCCCTTTCTCACTGGTTCTCTCTTCTGCCGTTTTCCGTAGGACTCTCTTCTCTGCCCTGCGCATCCTTTGGCCCTCTGCAGGTCCTCGATCGGCCGA
+
>A11AA1>CFFFEGGBBAGFF1A1A0AEGAGH1FAE0EE/EGCHHG?G/AEAGB1GHHHGEGGEE>>EGGG0FECEGG?>/<GE/F//B/B</<?<>11?0FF///?1?1?FHD<GHDDG.>FC?-<.<E<CC/=D:00:;GHG.;-:@?@@-?>@B@-/://;9FFFBFBFFFFFFF9F9/;@BBB-/9BB-9AFFBFFF/B/FFF//9AB-A----;B/BF//;/9EFFFFFBF9//:/;-9F@F@B;=
@M05620:37:000000000-D9766:1:1101:12367:7076 1:N:0:4
ACCACACCTTCTACAATGAGCTGCGTGTGGCTCCCGAGGAGCACCCCGTGCTGCTGACCGAGGCCCCCCTGAACCCCAAGGCCAACCGCGAGAAGATGACCCAGGTGAGCGGCACGCTACCTCTTCTGGTGGCCGCCTCCCTCCTTCCTGGCCTCCCGGCGCTGCGCCCTTTCTCACTGGTTCTCTCTTCTGCCGTTTTCCGTACGACTCTCTTCTCTGACCTGCGTCTCCTTTGGAACTCTGCAGGTTCT
+
CCCCDDDCFFFFGGGGGGGGGGHHGFGEHGHHHGGGGGGGGHHHHGGGGGGGHHHHHHHGGGGGGGGGGGGHHHHGGGGHGHHHHGGGGGGGGG2F2222=2?GFHH1F1A@D-CAF.<@HH0<GGH00=:CHH?@A:DEEGGGFFGGGFGGF0.9EAD-CF-;AB>FFFFFF00;BFFBFFFFFFF0B:FFFF-:.B.;F.:F.9EFFFFFFF00BFFFBB0;.9;-AF00;0BF00B0;:F0FF?F0:;
@M05620:37:000000000-D9766:1:1101:18290:7088 1:N:0:4
ACCACACCTTCTACAATGAGCTGCGTGTGGCTCCCGAGGAGCACCCCGTGCTGCTGACCGAGGCCCCCCTGAACCCCAAGGCCAACCGCGAGAAGATGACCCAGGTGAGTGGCCCGCTACCTCTTCTGGTGGCCGCCTCCCTCCTTCCTGGCCTCCCGGAGCTGCGCCCTTTCTCACTGGTTCTCTCTTCTGCCGTTTTCCGTAGGACTCTCTTCTCTGACCTGAGTCTCCTTTGGAACTCTGCAGGTTCT
+
BBBBBBBBFFFFGGGGGGFGGGHHGFGGFGHHHGGGDGGFGHGHHGGGGGGGHHHHHHHGGGFGGGGGGGGHHHHGGGGHGHHHHGGGGGGGGGHHHHFGHHHHGHHGHHHGGHHGGGGGHHHHHHHHFGH.CGGGGGGHGHHGHGGGGGGGGGGGGGAGGGGGGGFFFFFFFFFFFFFFFFFFFFFFFFFFFFFFFFFFFFFEFFFFFFFFFFFFFFFFFFFFFFFFFFFFFFFBFFFFFFFFFFFFFFF
@M05620:37:000000000-D9766:1:1101:21690:7089 1:N:0:4
AGTGCCAGCTCTCAATCGCACAGGGGACCCAGGGCCTGGCCCCTCCATCCAGAAAACCTATGACCTCACCCGCTACCTGGAGCACCAACTCCGCAGCTTGGCTGGGACCTATGTGAGTATCCAGCGTAGGAATCTGGGAGTTGGGGAGGAGTGAGGAGTTGGGGAAAGACAGTCCTAACCGTGGAGGGTTCTGGTAAATGATGGGGTGAGGAGGGGCTCTTTGGCTCCCACCAGTCCCCCTGTCTGGTCTA
+
ABABBFFFCFFFGGGGGGGGGGHGGGGGGGHHGGGGGGHHGHGHGGHHHHHHHHHHHGHHHHHHHHHHHHHGGGGGHHHHHHHHHHHHGHHHGGGGGHHHGHHGGGHHGHHHGHGHHFHHHHHHHGGGGGHHHHHHHHHGGHHHGGGGGGGHHHHHHGHHHHGGGGHHHHHHHHHHHHHHGGEGDGGGEFGGGGGGGGGGHHGGGGFFFFFFFBFFFFFFFFHFFFFFFFFFFFFFFFFFFFFFFFFFFFB
@M05620:37:000000000-D9766:1:1101:5063:7092 1:N:0:4
ACCACACCTTCTACAATGAGCTGCGTGTGGCTCCCGAGGAGCACCCCGTGCTGCTGACCGAGGCCCCCCTGAACCCCAAGGCCAACCGCGAGAAGATGACCTAGGTGCGCGCCACGCCCCCTCTTTGCCTCCCCCCCCCCCCCTTCCCTCCCCCCCCGGCGCCGCCCCTTTTCGCTCTGTTTCTCTCTTCTCCCCTTTACCATACGACTCTCTTATCTGCCCCGTCTCCCGTTCGATGCTCTGTGGTTTCT
+
AA>ABAAAFFFFGGGBFFGGFGHHGEGEHDHHHGGFDFGFGGHHHGGGEGGFHHHHGHHGGGGFGGGGGGGHHHHGGGGCFHHHHGGGGGGGGG2?22>?2222<?11>//->CC-..--<A.<;000000..;.:--;-9---;.99/..:9.--9;-9-@--9-9;.;/;9-....//999BFF////9///..;//9////...9:AF//9///9///..;....//..9.;.//9////9/....;;
@M05620:37:000000000-D9766:1:1101:17147:7118 1:N:0:4
ACCACACCTTCTACAATGAGCTGCGTGTGGCTCCCGAGGAGCACCCCGTGCTGCTGACCGAGGCCCCCCTGAACCCCAAGGCCAACCGCGAGAAGATGCCCCAGTGGAGGGGCCCCCTCCTCCTCCTGGTGCCCCCTCCCTCCCTTCCTGGCTCCCCGGACTGCCCCCTTTTTTCATGGGTTCTCTCTTTGCCCTTTTTCCGTAGGCCTCCTTCCCTGACCCGGATCCTCCTTTGAACTTTGCCAGTTCCT
+
CBCCCCDDFFFFGGGGGGGGGGHHGGGGHGHHHGGGGGGGGHHHHGGGGGGGHHGHHHHGGGGGGGGGGGGGHHHGGGGHGHHHHGGGGGGGGGHHGH2FH//C1101//<->C----.<///<///</0;0;/.;-.;C//C.;0;/0;/:/0;C.9----.//.;@-;B00-9000:.;..0000;0000;00;BF0;0.9.;.000../;0//00//;/-;-.-/0;/;F090;000000:0;0B000
@M05620:37:000000000-D9766:1:1101:17762:7120 1:N:0:4
AGTGCCAGCTCTCAATCGCACAGGGGACCCAGGGCCTGGCCCCTCCATCCAGAAAACCTATGACCTCACCCGCTACCTGGAGCACCAACTCCGCAGCTTGGCTGGGACCTATGTGAGTATCCAGCGTAGGAATCTGGGAGTTGGGGAGGAGTGAGGAGTTGGGGAAAGACAGTCCTAACCGTGGAGGGTTCTGGTAAATGATGGGGTGAGGAGGGGCTCTTTGGCTCCCACCAGTCCCCCTGTCTGGTCTA
+
>1>>AF1FAF1B1FGFF1FF1EBGAEGGEEHHGGG?E/FA0GEHGGFH1BFGGB1BGGEHHHFHHHFHHHHGGGGGHGHHHHHECGHHG0FHGAEGG0GHGHHGFAHHGHHHHHHHHHHHHHHGHGEGGGHHHHHHHFHGGHH1@CFGGGGHHHHHHGHHHFCGGGHHHHGHHHHHHHHHGGGGGGG@;FFGGGGGGGGGGGGGGGF@FFFFFF@@?@FFFFFFFFFFFFFFFFFFFFFF@FFFFFFFFFF
@M05620:37:000000000-D9766:1:1101:19790:7122 1:N:0:4
ACCACACCTTCTACAATGAGCTGCGTGTGGCTCCCGAGGAGCACCCCGTGCTGCTGACCGAGGCCCCCCTGAACCCCAAGGCCAACCGCGAGAAGATGACCCAGGTGAGTGGCCCGCTACCTCTTCTGGTGGCCGCCTCCCTCCTTCCTGGCCTCCCGGAGCTGCGCCCTTTCTCACTGGTTCTCTCTTCTGCCGTTTTCCGTAGGACTCTCTTCTCTGACCTGAGTCTCCTTTGGAACTCTGCAGGTTCT
+
ABBBBBBBFFFFGGGGGGGGGGHHGEGEHEHHHGGGGGGEGHHHHGGGGEGGHHHHHHHGGGGGGGGGGGGGHHHGGGGHGHHHHGGGGGGGGGHHHHHHHHHHGHHFHGHGGHHGGGGGHHHHHHHGHHHGHHGGGGGHGHHGHGGGGGGGGGGGGGGADGGGGGFFFFFFFFFFFFFFFFFFFFFFFFFFFFFFFFFFFFFFFFFFFFFFFFFFFFFFFFFFFFFFFFFFFFFFFFFFFFFFFFFFFFF
@M05620:37:000000000-D9766:1:1101:26384:7142 1:N:0:4
GAGGCTGCTTTGGAAGCAACTCCTAGATTCCTGCCACAGTTCCCCCTGGGCCTGGAAAAGTTTCTTGCCTGGCTTACAGAAGCTGAAACAACTGCCAATGTCCTCCAGGATGCTACCCGTAAGGAAAGGCTCCTAGAAGACTCCAAGGGAGTAAAAGAGCTGATGAAACAATGGCAAGTAAGTCAGGCATTTCCGCTTTAGCACTCTTGTGGATCCAATTGAACAATTCTCAGCATTTGTACTTGTAACTG
+
>1>AA>CAFFFF1EGA1FGGGF111D1DF3FGHHCAG0BADDGGHGCGG/GFFCA0BB0FAGHG2DDFFGHAGH0BGHG1FHG@111GF0/BGHHG1@FHHGGH1FGGGGGGHHHHHHEEEGHFHFE<<?FGEGDG11GFFFBG1FGF?GGGHFHFBF@GGH1DDGFHHHHGFHGFF<=FFFFGFFGHHCFG>DCE<<E=<DGFCGGGHCGCHCCGHFHHHH0CHHGBFFBCFGGGGGGBFGGG0;0;FFG
@M05620:37:000000000-D9766:1:1101:22247:7142 1:N:0:4
AGTGCCAGCTCTCAATCGCACAGGGGACCCAGGGCCTGGCCCCTCCATCCAGAAAACCTATGACCTCACCCGCTACCTGGAGCACCAACTCCGCAGCTTGGCTGGGACCTATGTGAGTATCCAGCGTAGGAATCTGGGAGTTGGGGAGGAGTGAGGAGTTGGGGAAAGACAGTCCTAACCGTGGAGGGTTCTGGTAAATGATGGGGTGAGGAGGGGCTCTTTGGCTCCCACCAGTCCCCCTGTCTGGTCTA
+
>A>>AFFFBFFFGGGGFGGCGGHGGGGGGGHGFEGEGGHHGHGHGGHHHGHHGHHHHGHHHHHHHHHHHHHGGEGGHHHHFFGHHHHGGGHHFGGGGHGHGHHGGGHHGHHHHHHHHFHHHHHHHGGGGGHHHHHHHHHGGHHHGGGGGGGHHHHHHGFHHHGGGGHHHHGHHHHHHHHHGGGGGGGG:FGGGGGGGGGGGGGGGGFFFFFFFFFFFFFFFFFFFFFFFFFFFFFFFFFFFFFFFFFFFF/
@M05620:37:000000000-D9766:1:1101:21865:7144 1:N:0:4
ACCACACCTTCTACAATGAGCTGCGTGTGGCTCCCGAGGAGCACCCCGTGCTGCTGACCGAGGCCCCCCTGAACCCCAAGGCCAACCGCGAGAAGATGACCCAGGTGAGTGGCCCGCTACCTCTTCTGGTGGCCGCCTCCCTCCTTCCTGGCCTCCCGGCGCTGCGCCCTTTCTCACTGGTTCTCTCTTCTGCCGTTTTCCGTAGGACTCTCTTCTCTGACCTGAGTCTCCTTTGGAACTCTGCAGGTTCT
+
CCDDDDCDFFFFGGGGGGGGGGHHGGGGHGHHHGGGGGGGGHHHHGGGGGGGHHHHHHHGGGGGGGGGGGGHHHHGGGGHGHHHHGGGGGGGGGHHHHGHGHH/=?G1F==CCHH@DGCGHFFDGHFDF</CFHF-CCFEGHHGHGGGGGBFGGGGG?--9<DDDA-DFFFFFFFBFBBF0BFFFFFFFFFFFF=DFFFFFDBAD.:FFF0F0FFFFFFFFFFF/FFFBFFFFFFFFFFFFFBBFF.<BBB
@M05620:37:000000000-D9766:1:1101:12054:7145 1:N:0:4
ACCACACCTTCTACAATGCGCTGCGTGTGGCTCCCGAGGAGCACCCCGTGCTGCTGACCGAGGCCCCCCTGAACCCCAAGGCCAACCGCGCGAAGATGACCCAGGTGCGTGGCCCGCTACCTCTTCTGGTGGCCGCCTCCCTCCTTCCTGGCCTCCCGGAGCTGCGCCCTTTCTCACTGGTTCTCTCTTCTGCCGTTTTCCGTAGGACTCTCTTCTCTGACCTGCGTCTCCTTTGGAACTCTGCAGGTTCT
+
BABCCCC>BCCFGGGGGG4AFGGGGFGB2EGFGAAE2EEEDHGHHGGAEEEGFHHHHHG>>@?EFGGGGGFHFHHGGGGHGHHHHGGGGG/>CGG?FGHHHHGHGHH1AFGGGHEGGGGGHHHHHGHHHHHGHHGDGEGGGGGGGGGGGGGGGGGGGGF-;@FFFFFFFFFFFFFFFFFFFFFFFFFFFFFFFFFFFFFFFFFEDFFFFFFFFFFFFFFFFFFF?DFFFFFFFFFFEFFFFFFFFFFFFFF
@M05620:37:000000000-D9766:1:1101:13932:7166 1:N:0:4
ACCACACCTTCTACAATGAGCTGCGTGTGGCTCCCGAGGAGCACCCCGTGCTGCTGACCGAGGCCCCCCTGAACCCCAAGGCCAACCGCGAGAAGATGACCCAGGTGAGTGGCCCGCTACCTCTTCTGGTGGCCGCCTCCCTCCTTCCTGGCCTCCCGACGCTGCGCCCTTTCTCACTGGTTCTCTCTTCTGCCGTTTTCCGTAGGACTCTCTTCTCTGACCTGCGTCTCCTTTGGAACTCTGCAGGTTCT
+
ABBBBAABFFFFGGGGGGGFFDGBEAAFFEHHFGGGGGGGFHHHHGGGGGGFHHHHHGHGCEGGF?EGGGGFHCCEGGEHEEHHHGF@DCG@@DCGDFH11FGAGHHFGHHEFHHC--C-0<DGHHHHHHHGG.-:-:.:.:CABF0/;0B9.FFGGD.-:;CGF=@D-@BFFFFF9BFFFFFBFFF9BFFFFFBFA9./99BF..;BFFFFFBB/9FF/:;/..9;99BFFFFFFFFFFFFFEF9A.9;;
@M05620:37:000000000-D9766:1:1101:10455:7167 1:N:0:4
ACCACACCTTCTACAATGAGCTGCGTGTGGCTCCCGAGGAGCACCCCGTGCTGCTGACCGAGGCCCCCCTGAACCCCAAGGCCAACCGCGAGAAGATGAGTGAGTGGCCGGCTCCCTCTTCTTGCGGCTGCCTCCCTCCTTCCTGGCCTCCCGGCGCTGCGCCCTTTCTCACTCTTTCTCTCTTCTGTCGTTTTCCGTCGGTCTGTCTTCTCTGCCCTGAGTCTCCTTTGTCACTCTGCCGGTTCTTGCTC
+
BBBBBBBBFFFFGGGGGGDFGFHGGEEEGEHHHGGGGGGCGHHHHGGGEEGGHHHHHHHGCGGGGGGGGGGFHGHGGGGHGEHHHGGFGGFCCGFHFH22222?GHF/?//>-<.<FG0<1<000-A--;.;0:CFHHDBGHHH0/..C.CED-@-9--.--.;99/BB9/BF///;/99BFFB9///;:.9..//:BAAA-;.//;F/9B/B//;99...;//9/99/:////9/////;B9A?B9//FB
@M05620:37:000000000-D9766:1:1101:19991:7212 1:N:0:4
ACACACCTTCTACAATGCGCTGCGTGTGGCTCCCGCGGTGCACCCCGTTCTGCTTACCGAGGCCCCCCTGAACCCCAAGGCCAACCGCGCGAAGATGCCCCAGGTGAGTGGCCCGCTACCTCTTCTGGTGGCCGCCTCCCTCCTTCCTGGCCTCCCGGAGCTGCGCCCTTTCTCACTGGTTCTCTCTTCTGCCGTTTTCCGTAGGACTCTCTTCTCTGACCTGAGTCTCCTTTGGAACTCTGCAGGTTCTA
+
AAAAAAAFFFBBFGGGF1AE0A0ABEAF?HCGCFECEG/AAFHHGGEEABFGH1DDGHGGGGGGG?GG/?0>G>EF/EHGA/FHGGC<</<><<?F<<<?FCGFHFHHDHGEFHGGGCGHDHHHHHHHHHGHGC-AGGFFFFCFGGGGFEEFGFGG??-99AFF;@F@@FFFFF/BFFB/9BFFFFFFFFFFF@BBFFFFFFFFFFFFFFFFFFFFFFFFFFF/9FF/FF/FBFFEFFFFFFFFEFFFFF9
@M05620:37:000000000-D9766:1:1101:22352:7225 1:N:0:4
ACCACACCTTCTACAATGAGCTGCGTGTGGCTCCCGAGGAGCACCCCGTGCTGCTGACCGAGGCCCCCCTGAACCCCAAGGCCAACCGCGAGAAGATGAGTGAGTGGCCCGCTCCCTCTTCTGGTGGCCGCCTCCCTCCTTCCTGGCCTCCCGGCGCTGCGCCCTTTCTCACTGGTTCTCTCTTCTGCCGTTTTCCGTAGGACTCTCTTCTCTGCCCTGAGTCTCCTTTGGCACTCTGCAGGTTCTCGATC
+
AAA>AAAAFFFFGGGC3FDDGBGCGA0A00BF1AF00EGE?HCBGGEE/AEEGG1AGHFE/E/EG/EEG/>0@1?EGE?G//FHEF</CC///?CC111?FD1GGHEFH/</C-<FCGHHHHHH0GCFFG?CCGEEHHCHHCCGHHEFGFEEG@;;9A?A@@F?@FF//BFFF/9FFFBFFFFFFFFBF@9;9E/FB;9AB/BBBF9FFFFFFF/BEF--9FFFFFBBBFF/;BFF/BF/9FFBBF;A/9:
@M05620:37:000000000-D9766:1:1101:20705:7254 1:N:0:4
ACCACACCTTCTACAATGAGCTGCGTGTGGCTCCCGAGGAACACCCCGTGCTGCTGACCGAGGCCCCCCTGAACCCCAAGGCCAACCGCGAGAAGATGACCCAGGTGAGTGGCCCGCTACCTCTTCTGGTGGCCGCCTCCCTCCTTCCTGGCCTCCCGGAGCTGCGCCCTTTCTCACTGGTTCTCTCTTCTGCCGTTTTCCGTAGGACTCTCTTCTCTGACCTGAGTCTCCTTTGGAACTCTGCAGGTTCT
+
CBCCCCCCFFFFGGGGGGGGGGHHGGGFHGHHHGGGGGGC2FGHGGGGEGGGHHGHHHHGGGGGGGGGGGGHHHHGGGGHGHHHHGGGGGGGGGHHHHHHHHHHGHHHHHHGGHHGGGGGHHHHFHHHHHHGHHGGGEGHGHHGHGGGGGGGGGGGGGGGCGGGGGFFFFFFFFFFFFFFFFFFFFFFFFFFFFFFFFFFFFFFFFFFFFFFFFFFFFFFFFFFFFFFFFFFFFFFFFFFFFFFFFFFFFF
@M05620:37:000000000-D9766:1:1101:7733:7295 1:N:0:4
ACCACACCTTCTACAATGAGCTGCGTGTGGCTCCCGAGGAGCACCCCGTGCTGCTGACCGAGGCCCCCCTGAACCCCAAGGCCAACCGCGAGAAGATGACCCAGGTGAGTGGCCCGCTACCTCTTCTGGTGGCCGCCTCCCTCCTTCCTGGCCTCCCGGAGCTGCGCCCTTTCTCACTGGTTCTCTCTTCTGCCGTTTTCCGTAGGACTCTCTTCTCTGACCTGAGTCTCCTTTGGAACTCTGCAGGTTCT
+
CCCDDDDAFFFFGGGGGGBGGGHHGGGBAEHHHFFGCEGGGHHHHGGGFFGGHHGHHHHEEFGGGGGGGGGHHHHGGGGHGHHHHGGGGG<CGGHGHHHHHHHHGHHFHHHGGHHGGGGGHHHHHHHHHHHGHHGGGGGHGHHGGGGGGGGGGGGGGGDCDGGGGGFFFFFFFFHHHHFFFFFFHHFFFFHHFFFFFFFHFFFFFFFFFFFFFHFFFFFFFFFF/BFFFFFFFHHFFFFFFFFFFFFFFFF
@M05620:37:000000000-D9766:1:1101:18898:7299 1:N:0:4
AGTGCCAGCTCTCAATCGCACAGGGGACCCAGGGCCTGGCCCCTCCATCCAGAAAACCTATGACCTCACCCGCTACCTGGAGCACCAACTCCGCAGCTTGGCTGGGACCTATGTGAGTATCCAGCGTAGGAATCTGGGAGTTGGGGAGGAGTGAGGAGTTGGGGAAAGACAGTCCTAACCGTGGAGGGTTCTGGTAAATGATGGGGTGAGGAGGGGCTCTTTGGCTCCCACCAGTCCCCCTGTCTGGTCTA
+
AAAAAFFFCFFFGBGGGGGGGGHGGCEGGGHHFAEEFGHHHHGDGGHHHGHHGHHHHFFHHGHHHHHHHHHGF>EEHHHHBFHHHH1?EGHFEEGGGHHHGHBFEEFADHGHDHFHDBFGHHFHHGDEGD2F2GDGFFCA<?FCC@FGGGEHFGD.CEC/=GE?CEH.:CGFHHHHHGCHGFE-EFGG9FFGFFC0BBFFF0FGEDFCFFFFF.:-B@AFFBFFFFFEFFFFFFFFFFFA-AFFFFFFBF0
@M05620:37:000000000-D9766:1:1101:13327:7309 1:N:0:4
ACCACACCTTCTACAATGAGCTGCGTGTGGCTCCCGCGGAGCACCCCGTGCTGCTGACCGAGGCCCCCCTGACCCCCAAGGCCAACCGCGAGAAGCTGACCCCGGTGAGTGGCCCGCCCCCTCTTCTGGTGGCTGCCTCCCCCCTTCCTGGCCCCCCGCAGCTGCGCCCTTTCTCACTGGTTCTCCCTTCTGCCGTTTTCCGTAGAACTCTCTTCCCTGACCGCAGTTTCCTTTGGCATTCTCCAGTTTCT
+
>AABAAA>FFBBGFGGFGFFGGHHGGGG4ABGGFGE2ECA0AAFHGGFBEEF5FGGHHHFE//>FGGGGGG23BGGGG/GFHHHHGGGGGGD//F11?1?CG.----..<0.<CG-<:-:--.C0:;00;/.9..;.0;C..A?-.BB9:/...:@:=-;--///-;DCDFEB/99:/9/B///9//:/9B9FF-;DFAFB9/...//////;/9//;/;B9-:--.//:/;FB/////:/:/9BB/////
@M05620:37:000000000-D9766:1:1101:15376:7317 1:N:0:4
GAGGCTGCTTTGGAAGAAACTCATAGATTACTGCAACAGTTCCCCCTGGACCTGGAAAAGTTTCTTGCCTGGCTTACAGAAGCTGAAACAACTGCCAATGATCCACGAAAGGAAAGCCTCCTCAAATCCTCCAAACAAGCAAAAAAGAAGACATAACAAAACCACGCACGTCAGGACTTACAGCCTTATCAGTCGTGTTCCGTCACTATAACAACTCTCAGCAGAATTTCCTTTATCTGTCAGCCCAATCC
+
>1A1>>CACBBDGB1A1BAFGCGHHBADD1BDFG11FGBFGBD1BAA/E0ABGFF0110BADDDFDDBBFD/FHF1BA1D11BBFB1@BBBBEFFFBBBB1B1B11///?/BBFG0>>10/B0111211110BB1<B/0/B0BF////001001@1111?00?/??/<>-0.<.><./<0=000<<000=0000.:...0:.:;;.;00000CB.;000;0/0.//000090000009000;009.9--9-
@M05620:37:000000000-D9766:1:1101:19952:7318 1:N:0:4
AGTGCCAGCTCTCAATCGCACAGGGGACCCAGGGCCTGGCCCCTCCATCCAGAAAACCTATGACCTCACCCGCTACCTGGAGCACCAACTCCGCAGCTTGGCTGGGACCTATGTGAGTATCCAGCGTAGGAATCTGGGAGTTGGGGAGGAGTGAGGAGTTGGGGAAAGACAGTCCTAACCGTGGAGGGTTCTGGTAAATGATGGGGTGAGGAGGGGCTCTTTGGCTCCCACCAGTCCCCCTGTCTGGTCTA
+
AAAABFFFBFFFGGGGGGGGGGHGGGGGGGHHFGGGGGHHHHGHGGHHHHHHHHHHHGHHHHHHHHHHHHHGGGGGHHHHFGHHHHGHGHHHGGGGGHHHGHHGGGHHGHHHHHGHHHHHHHHHHGGGGGHHHHHHHHHGGHHHGGGGGGEGHHHHHGHHHHGGEGHHHHHHHHHHHHHGGGEGGGGGCFGGGGFGGGGGGGGGGGFFFFFFFFFFFFFFFFFFFFFFFFFFFFFFFFFFFFFFFFFFFFF
@M05620:37:000000000-D9766:1:1101:7617:7352 1:N:0:4
GAGGCTGCTTTGGAAGAAACTCATAGATTACTGCAACAGTTCCCCCTGGACCTGGAAAAGTTTCTTGCCTGGCTTCCAGAAGCTGAAACAACTGCCAATGTCCTACAGGATGCTACCCGTAAGGCCCGGATCCTAGCCGACTCCACGGGAGTAACCGAGCTGATGAACCCATGTCAAGTACGTCAGGCCTTTCCGCTTTAGCACTCTTGTGGATCCAATTGCCCCCTTCTCAGCATTTGTCATTGTACATG
+
BBABBBFBFFFFGGGGGGGGGCHFH5FFFGFHGA4BGHGA5ADA2BAF2AB2B22FC3ABBGDFFFEBEHGHECF2BGHHHGHHF3BFGFFGFFGG33BBBBBGH3BF3GHHFH4B2?>/>EFHB/><EFDG2F3F?G////CG2FD//?/?0F1GCCGD.1>FGFHHH.</<==GHHDG0<CCEFHH.GHHHH?DFGG0C;F;C/;CFFFDFB;C0FFB9900.;-9999BF9/;;B/;B/;FFF/F/BF
@M05620:37:000000000-D9766:1:1101:10160:7357 1:N:0:4
AGTGCCAGCTCTCAATCGCACAGGGGACCCAGGGCCTGGCCCCTCCATCCAGAAAACCTATGACCTCACCCGCTACCTGGAGCACCAACTCCGCAGCTTGGCTGGGACCTATGTGAGTATCCAGCGTAGGAATCTGGGAGTTGGGGAGGAGTGAGGAGTTGGGGAAAGACAGTCCTAACCGTGGAGGGTTCTGGTAAATGATGGGGTGAGGAGGGGCTCTTTGGCTCCCACCAGTCCCCCTGTCTGGTCTA
+
AAAABFFFBFFFGGGGGGGGECFHFGGGGGHHGGGGGGHHGGGHGGHHDHHHGF3GHGHHHHHHHHHHHHHGGEFGHHHGHHHAEHHHGHHHGGGGGHHHGHHGGGHHGHHHHHHHHHHHFFHHHGBGGGHHHHGHGHHGGGFHGGGGGGEGFDGHHGHHHHGCEGHGHHHHBGCGHHHHGAEGDAEGCFGGGGFGGGGGGGGGGGFFFFFFF.BCFFFFFFFFFFFFFFFFFFFFFFFFFFFFFFFFFFF
@M05620:37:000000000-D9766:1:1101:23521:7369 1:N:0:4
ACCACACCTTCTACAATGAGCTGCGTGTGGCTCCCGAGGAGCACCCCGTGCTGCTGACCGAGGCCCCCCTGAACCCCAAGGCCAACCGCGAGAAGATGAGTGAGTGGCCCGCTCTCTCTTCTGGCGGCTGCCTCCCTCCTTCCTGGCCTCCCGGCGCTGCGCCCTTACTCACTCTTTCTCTCTTCTGCCGCTTTACGACGGTCTTTTTTCTCTGGCCTGTTTCTCCTTAGGCACTCTGCCGGTTCTCGCTC
+
BBBABBBBFFFFGGGGDGDFGFHGGAEB4AGHCFGEEGGGGHGHHGGGDEGGGHGFHHHGCGEGGAGGGEGBFCGGGECHCCGHHGA<DCC<?FGF1G1GHG11?1?F<//<AA.1<111F1<10<-:--;CGHH.GHDFB0CCB/.C0.9.A--9---;--.;-//;/;/BB9//9BFB///9B/B//---.ABBE..--.;D///:;//;/;//9F.////B9////9/BF..//;//---..;:E?..
@M05620:37:000000000-D9766:1:1101:21254:7378 1:N:0:4
GAGGCTGCTTTGGAAGAAACTCATAGATTACTGCAACAGTTCCCCCTGGACCTGGAAAAGTTTCTTGCCTGGCTTACAGAAGCTGAAACAACTGCCAATGTCCTACAGGATGCTACCCGTAAGGAAAGGCTCCTAGAAGACTCCAAGGGAGTAAAAGAGCTGATGAAACAATGGCAAGTAAGTCAGGCATTTCCGCTTTAGCACTCTTGTAGATCAAATTGAACAATTCTCAGCATTTGTACTTGTAACTG
+
AABBBBFBFFFFGGGGGG4FGFGHHHGEGHHHHHHHHHHEFGHHHGGGFGHGHHHEGHHHGFHHFFDHHHFHHHGHHHHHHHHHHGHGHG1FFFFF3FHHHH4F4BBFHCFHHHHFHFF//>EGG3B?FECFCH3B33FGHB2??B2//FAC2F>G2/2@2@G22D1FGFFFDB?CFF1?FDDFFECFEGGH1GDGGGGF0DDGFHG<D000:C000:GFGF0CGFH0:CCCGFFFGGGGFGGG0;BFFFF
@M05620:37:000000000-D9766:1:1101:16677:7381 1:N:0:4
ACCACACCTTCTACAATGAGCTGCGTGTGGCTCCCGAGGAGCACCCCGTGCTGCTGACCGAGGCCCCCCTGAACCCCAAGGCCAACCGCGAGAAGATGACACAGGAGAGTGGCCCGATACCTCTTCTGGTGGCCGCCTCCCTCCTTCCTGGCCTCCCGGCGCTGCGCCCTTTCTCACTGGTTCTCTCTTCTGCCGTTTTCCGTAGGACTCTCTTCTCTGACCTGTGTCTCCTTTGGAACTCTGCAGGCTCT
+
CCCCCBBCFFFFGGGGGGGGGGHHGFGEHGHHHGGGGGGGGHHHHGGGGGGGHHHHHHHGGGGGGGGGGGGHHHHGGGGHGGHHHGGGGGGGGGHHHGHH22?FH0F/?FDAF0G---<<GHF0GGGGHH/.<G--C.E.ECC9/909C09.F9FEE.;;---;D-BADF/BF/;//::./BFFFFF/B////B-ADBABB.;:../;BFFF/FFFF///::/;/9;FB/:F/F/;//;FB//9BFF.;.:
@M05620:37:000000000-D9766:1:1101:13122:7413 1:N:0:4
ACCACACCTTCTACAATGAGCTGCGTGTGGCTCCCGAGGAGCACCCCGTGCTGCTGACCGAGGCCCCCCTGAACCCCAAGGCCAACCGCGAGAAGATGACCCAGGTGAGTGGCCCGCTACCTCTTCTGGTGGCCGCCTCCCTCCTTCCTGGCCTCCCGGAGCTGCGCCCTTTCTCACTGGTTCTCTCTTCTGCCGTTTTCCGTAGGACTCTCTTCTCTGACCTGAGTCTCCTTTGGAACTCTGCAGGTTCT
+
BBBBBBBBFFFFGFEGGGFGGGHHGGGECEHHHGGEGGGGGHHHHGGGGGGGGHHGHFHGGGCGGGGGGGGGFHHGGGGHGHHHHGGGGGFGGGHGHHGHHGAGFHHHHGGFFHHGGGGGHHHHHHGHEGHGHFDGGFGHGHHGHGGGGGGGGGGGGGAA?DGGGGFFFFFFFFFFFFFFFFFFFFFFFFFFFFFFFFEFFFFFFFFFFFFFFFFFFFFFFFFFFFFFFFFFFFFFFFFFFFFFFFFFFFF
@M05620:37:000000000-D9766:1:1101:19956:7419 1:N:0:4
AGTGCCAGCTCTCAATCGCACAGGGGACCCAGGGCCTGGCCCCTCCATCCAGAAAACCTATGACCTCACCCGCTACCTGGAGCACCAACTCCGCAGCTTGGCTGGGACCTATGTGAGTATCCAGCGTAGGAATCTGGGAGTTGGGGAGGAGTGAGGAGTTGGGGAAAGACAGTCCTAACCGTGGAGGGTTCTGGTAAATGATGGGGTGAGGAGGGGCTCTTTGGCTCCCACCAGTCCCCCTGTCTGGTCTA
+
1AAAAFFFAFFFGGGGGAFEG0BFFGGGGGFHGFGEFFHHHHGHGGFFHHAG1BCGGGHHHHFGHHHGHHHGGGGGHHHHFGHEHHHAGHHHGG/>EFHHGGHFCGHHGHFHHHGHHHHHHHHHHGGGCGGFHHHHHHHGGHHHGGGGGGGHHHHHHGHHHHGGGGGGHHHHHHHHHHHHGGGGGGGGEGGGGGGGFBFGFGGFGBF@FFFFFF@@@@FFFFFFFFFFFFFFFFFFFFFF@FFFFBFFBF/
@M05620:37:000000000-D9766:1:1101:19937:7422 1:N:0:4
AGTGCCAGCTCTCAATCGCACAGGGGACCCAGGGCCTGGCCCCTCCATCCAGAAAACCTATGACCTCACCCGCTACCTGGAGCACCAACTCCGCAGCTTGGCTGGGACCTATGTGAGTATCCAGCGTAGGAATCTGGGAGTTGGGGAGGAGTGAGGAGTTGGGGAAAGACAGTCCTAACCGTGGAGGGTTCTGGTAAATGATGGGGTGAGGAGGGGCTCTTTGGCTCCCACCAGTCCCCCTGTCTGGTCTA
+
3>>AADFFBFFFFGGFGGGGCGHHGGGGDEHHGGGDFEHGCHGHGGHHEGHGFF3GHGFHHHFHHHCGHHHGGE>EHHHHGHHHFHFHGHHHGGGGCHHHGHHGGGHHGHHHHHHHHHHHFHHHHGDGGGHHHHHEHHFEGHHHGGGGGGDGHHHHFGHHHHGGGGHGHHHHHHHHHHHHGG.BDEGGEGGGGGFGGGGGGGGGGGFFFFFFFFFAD;FFFFFFFEFFFFFFFFFFFFFFAFFFFFFFFFF
@M05620:37:000000000-D9766:1:1101:7406:7425 1:N:0:4
GCTGCTGCTTTGGAATCCACTCATAGATTCCTGCCCCAGTTCCCCCTGTCCCCTTAAAAGTTTCTTGCCTGGCTTCCAGAAGCTGCAACAACTGCCCATGTCCTTCAGGATGCTACCCTTCCGGCAAGGCTCCTCGCCGACTCCACGGGAGTCACCGAGCTGATGAACCCATGTCAAGTAAGTCAGGCATTTCCGCTTTAGCAATCTTGTGGCTCCCCTTGCACCCTTCTCAGCCTTTGTCCTTGTTCCTG
+
>>>>>B1@BBFF1BFDGBFBGFGA33DDFF3DBBBAF0B1DDFG0AAAAAFA/A0FF1BFHF2DDDABFGFFGBBBBGH1ABFBBB0BBB/BBBB0FBBFGHFG2BBEG1BGGG2FGF1B0>EE>/>???FGGHBE/>//>BCG1@BAC/AE<D1<E-<<>G>>GHHGHAEFC0=GHH000<CFGHH/.0=GFHFC;EGEFFG0;0;CFFGG.C0C9.;FGB90/;C9;/9BFB/9BB/;/B;FFB//;;9
@M05620:37:000000000-D9766:1:1101:7272:7432 1:N:0:4
ACCACACCTTCTACAATGAGCTGCGTGTGGCTCCCGAGGAGCACCCCGTGCTGCTGACCGAGGCCCCCCTGAACCCCAAGGCCAACCGCGAGAAGATGAGTGAGTGGCCAGCTCCCCCTTCTGGTGGCCGCCTCCCTCCTTCCTGGCCTCCCGGCGCTGCGCCCTTTCTCACTGGTTCTCTCTTCTGCCGTTTTCCGTAGGACTCTCTTCTCTGCACTGAGTCTCCTCTGGAACTCTGCCGGTTCTCGATC
+
BCCCCBCCFFFFGGGGGGGGGGHHGGGEHGHHHGGGGGGGGHHHHGGGGGGGHHHHHHHGGGGGGGGGGGGHHGHGGGGHGGHHHGGGGG<CFGHHGHDGFFB211F<G<F/GFFFD.-FGFDD=F...<-<<EGGHHDGH:GCGGC.CG.CCD?9-:-9:@A:@FFFFF/:B//;;B/FFFBFFFB/;;9;9.9/A/9AABFF//9BF9BFFF9/;9/B/:/;B:F/;B//9/;B9F//;D-DFF/;/;.
@M05620:37:000000000-D9766:1:1101:12391:7437 1:N:0:4
ACCACACCTTCTACAATGAGCTGCGTGTGGCTCCCGAGGAGCACCCCGTGCTGCTGACCGAGGCCCCCCTGAACCCCAAGGCCAACCGCGAGAAGATGACCCAGGTGAGTGGCCCGCTACCTCTTCTGGTGGCCGCCTCCCTCCTTCCTGGCCTCCCGGAGCTGCGCCCTTTCTACTGGTTCTCTCTTCTGCCGTTTTCCGTAGGACTCTCTTCTCTGACCTGAGTCTCCTTTGGAACTCTGCAGGTTCTA
+
AAAABBABFFFDGGGBEGGGFDGFEEEGHGHHFGGEFGGCGHHHHGCGEAFCGDFGHFFGGGGGCE>FGGGHHHCEGGGHEGHF/FEEDCBC?ACHFDHHFHHEFHHFHDFGGHHGGG--<<DGHHFHG<GF.G-;ACEA.CGGGGGFFG/FAFGGG?B---9CFGBFBBFFBFFFFFFFFFFFFFFFFFFFFBFFFFFFFFFFFFFFFFFFFFFFFFFF/FBBFF/9FFFFFFFFFFFFFFFFFFFF/FB
@M05620:37:000000000-D9766:1:1101:7547:7487 1:N:0:4
GAGGCTGCTTTGGAAGAAACTCATAGATTACTGCAACAGTTCCCCCTGGACCTGGAAAAGTTTCTTGCCTGGCTTCCAGAAGCTGAAACAACTGCCAATGTCCTACAGGATGCTACCCGTAAGGAAAGGCTCCTAGAAGACTCCAAGGGAGTAAAAGAGCTGATGAAACAATGGCAAGTAAGTCAGGCATTTCCGCTTTAGCACTCTTGTGGATCCAATTGAACAATTCTCAGCATTTGTACTTGTAACTG
+
>3>AA>FBFFFFGGGCAFGGGGGDFGFF6DFAGH444FFAAFGGGG2F2AFBA222F32FAFBH5B5GHEFFHH12B5G3FGHG3@GHHBGH3BGFGFHHHHFGGHGGEGGHHHHHHHGGGGHHHHGHHHHHGHGHF3GHHHHHGGHGGHFGGHHHHGHHHHHHHHHHHHHHHHHGHGHHHHHHHHHHHHHHHHGGFGGHHHHHHHHHHHHGFHHHH0CGHGHFG/CGHHGFGGGGGGGGGGGGFFFFFGG
@M05620:37:000000000-D9766:1:1101:21838:7497 1:N:0:4
ACCACACCTTCTACAATGAGCTGCGTGTGGCTCCCGAGGAGCACCCCGTGCTGCTGACCGAGGCCCCCCTGAACCCCAAGGCCAACCGCGAGAAGATGCCCGGGTGAGTCGCCAGCTCCCTCTTCTGCCGGCCGCCTCCCTCCTTCCTTCCCTCACGGCGCTCCGCTCTTTCTGGCTCGTTCTCTCTTCGGCCGTTTTACGACGCTCTCTCTTCTCTGCACTCTGCCTCGTTTCGAACTCGGCTGGTTATC
+
DDDDDDDDFFFFGGGGGGGGGGHHGGGFHGHHHGGGGGGGGHHHHGGGGGGGHHHHHHHGGGGGGGGGGGGHHHHGGGGHGHHHHGGGGGDGGGHHHFF22//>CC/01<>A..->G10.///00=D00<:C--=DGGG.FGGGF0C000<C:/....---9.<...<B00BF00:F0--<FF00000<..-.--./<00<.<--.<E0000<00<0<000</:000<0....0.....0.<9.-./:0B0
@M05620:37:000000000-D9766:1:1101:7858:7512 1:N:0:4
AGTGCCAGCTCTCAATCGCACAGGGGACCCAGGGCCTGGCCCCTCCATCCAGAAAACCTATGACCTCACCCGCTACCTGGAGCACCAACTCCGCAGCTTGGCTGGGACCTATGTGAGTATCCAGCGTAGGAATCTGGGAGTTGGGGAGGCGTGAGGAGTTGGGGAAAGCCAGTCCTAACCGTGGAGGGTTCTGGTAAATGATGGGGTGAGGAGGGGCTCTTTGGCTCCCACCAGTCCCCCTGTCTGGTCTA
+
>A>3>FFFBFFFGDGGGGFAE?GCG2BAEEGFBBEEFGHHHHGHGGHHHEGF3GE2BEHFBAAFGBBFHHF>>/>EFGGG2BFHHE11?GGB>ECEEHHHGHHGGGHHGHHHHHHHHHHHHHFHHGGDBEGFHHHHHH0FGHHHGG.CG.<CG.CH0EHHHHGGE.CG/C/CFGGGGGGGGGGG.AGGEGGGGGGGGFFFEFFFFFDBFFFFFFBBBBFFFFFFFFFFFFFFFFFFFFFFBFFFFFFFBF/
@M05620:37:000000000-D9766:1:1101:12467:7514 1:N:0:4
AGTGCCAGCTCTCAATCGCACAGGGGACCCAGGGCCTGGCCCCTCCATCCAGAAAACCTATGACCTCACCCGCTACCTGGAGCACCAACTCCGCAGCTTGGCTGGGACCTATGTGAGTATCCAGCGTAGGAATCTGGGAGTTGGGGAGGAGTGAGGAGTTGGGGAAAGACAGTCCTAACCGTGGAGGGTTCTGGTAAATGATGGGGTGAGGAGGGGCTCTTTGGCTCCCACCAGTCCCCCTGTCTGGTCTA
+
AA>3ADFFBFFFG4FGGGGCGGHGGGFEGEHHAEFGGGHHHHGHGGHGHHHHHHHFGGHHHGHHHGHHHHHCF>EGHHHHBFHHFH1?EHHGEFCGGHGHGHHGGGHHGHHHHHHHHHHHHHHHHGGGGGHHHHHHHHFGGHHHGGGGGGDHHFHHFGHHHHGGFGHGHGHHHHHHGHHHGGGGGGGGGGGGGGFFGGGGGGGGGGFFFFFFFFFFFFFFFFFFFFFFFFFFFFFFFFFFFFFFFFFFFFF
@M05620:37:000000000-D9766:1:1101:13421:7526 1:N:0:4
GCGGCTGCTTTGGAAGAAACTCATAGATTACTGCAACAGTTCCCCCTGGACCTGGAAAAGTTTCTTGCCTGGCTTACAGAAGCTGAAACAACTGCCAATGTCCTACAGGATGCTACCCGCAAGGAAAGGCTCCTAGAAGACTCCAAGGGAGTAAAAGAGCTGATGAAACAATGGCAAGTAAGTCAGGCATTTCCGCTTTAGCACTCTTGTGGATCCAATTGAACAATTCTCAGCATTTGTACTTGTACCTG
+
>11>A>DAFFFFCGFB1BFGFGAG3DGHH1GHHH11BBFBFGHHHGEFFAGGHHHHHFEFFHHHHHHHHHHHHHGEGHHGHHHGHHHHHHHHHHHHFCGHHB@F2BG1>0BB01B1BFE/>E</B000F<<C<G1111BBB11111F//?</012>1???G1<?<FGGFHHHHGHHB.><1<=FG10C<GDH00.<...=00::0CB0:G0.C0:CF0CGGF0C0/0;BBG0FFGGGGF0;90B0;C0;;C
@M05620:37:000000000-D9766:1:1101:25114:7530 1:N:0:4
ACCACACCTTCTACAATGAGCTGCGTGTGGCTCCCGAGGAGCACCCCGTGCTGCTGACCGAGGCCCCCCTGAACCCCAAGGCCAACCGCGAGAAGATGACCCAGGTGAGTGGCCCGCTACCTCTTCTGGTGGCCGCCTCCCTCCTTCCTGGCCTCCCGGAGCTGCGCCCTTTCTCACTGGTTCTCTCTTCTGCCGTTTTCCGTAGGACTCTCTTCTCTGACCTGAGTCTCCTTTGGAACTCTGCAGGTTCT
+
CCCCCCCCFFFFGGGGGGGGGGHHGGGFAFHHHGGGGGGGGHHHHGGGGGGGGHHHHHHGGGFGGGGGGGGHFHHGGGGHGHHHHGGGGGGGGGGHHGGHHHHGGGHHHHHGGHHGGGGGHHHHHHHHHHHGHHGGGGGHGHHGHGGGGGGGGGGGGGGGGGGGGGFFFFFFFFFFFFFFFFFFFFFFFFFFFFFFFFFFFFFFFFFFFFFFFFFFFFFFFFFFFFFFFFFFFFFFFFFFFFFFFFFFFFF
@M05620:37:000000000-D9766:1:1101:24159:7546 1:N:0:4
ACCACACCTTCTACAATGAGCTGCGTGTGGCTCCCGAGGAGCACCCCGTGCTGCTGACCGAGGCCCCCCTGAACCCCAAGGCCAACCGCGAGAAGATGACCCAGGTGAGTGGCCCGCTACCTCTTCTGGTGGCCGCCTCCCTCCTTCCTGGCCTCCCGGAGCTGCGCCCTTTCTCACTGGTTCTCTCTTCTGCCGTTTTCCGTAGGACTCTCTTCTCTGACCTGAGTCTCCTTTGGAACTCTGCAGGTTCT
+
CCCCCCCCFFFFGGGGGGGGGGHHGGGECEHGHGGGGGGGGHHHHGGGGGGGGHGHHHHGGGGGGGGGGGGHHHHGGGGHGHHHHGGGGGGGGGHHHHHHHHHHGHHHHHHGGHHGGGGGHHHHHHHHHHHGHHGDGGGHGHHGHGGGGGGGGGGGGGGGGGGGGGFFFFFFFFFFFFFFFFFFFFFFFFFFFBDDFFFFFFFFFFFFFFFFFFFFFFFFFFFFFFFFFFFFFFFFFFFFFFFFFFFFFFF
@M05620:37:000000000-D9766:1:1101:11894:7549 1:N:0:4
ACCACACCTTCTACAATGAGCTGCGTGTGGCTCCCGAGGAGCACCCCGTGCTGCTGACCGAGGCCCCCCTGAACCCCAAGGCCAACCGCGAGAAGATGACCCAGGTGAGTGGCCCGCTACCTCTTCTGGTGGCCGCCTCCCTCCTTCCTGGCCTCCCGGAGCTGCGCCCTTTCTCACTGGTTCTCTCTTCTGCCGTTTTCCGTAGGACTCTCTTCTCTGACCTGAGTCTCCTTTGGAACTCTGCAGGTTCT
+
CCCCCCCBFFFFGGGGGGBGGGHHGGGBCFHHHFFGGGGGGHHHHGGGGGGGHHHHHHHEGGGGGGGGGGGHHHHGGGGHGHHHHGGGGG@FGGHGHHHHHHHHGHHEHHHGGHHGGGGGHHHHHHHHHHHGHHGGGEEHGHHGHGGGGGGGGGGGGGG?CGGGGGFFFFFFFFFFFFFFFFFFFFFFFFFFFFFFFFFFFFFFFFFFFFFFFFFFFFFFFFFF/BFFFFFFFFFFFFFFFFFFFFFFFFF
@M05620:37:000000000-D9766:1:1101:8344:7560 1:N:0:4
GAGGCTGCTTTGGAAGAAAACTCATAGATGACTGCACCAGTTACCCCTGGACCTGGAAAAGTTTCTTGCCTGGCTTACAGAAGCTGAAACAACTGCCAATGTCCTACAGGATGCTACCCGTAAGGAAAGGCTCCTAGAAGACTCCAAGGGAGTAAAAGAGCTGATGAAACAATGGCAAGTAAGTCAGGCATTTCCGCTTTAGCCCTCTTGTGGATCCAATTGAACAATTCTCAGCATTTGTACTTGTAACT
+
A?AAAAFBFDDDFCBACFB4BFBBBBDEG5DFBFGB3BFFBF5DBFGGABBFABEBB332BBFHFFGGBFGGCBFGBBFGFFH3@B@B3EB1?BGHFGBBBFHHFGHGB3BGCHG4BF1?>>?BGGHHFBGHHFGFFGFGGBB2BGFF??/E?CFFH@FFCGGF@GEFG<G?<?F<?F/1>GF>D>>>F.>><<F>E<CEFDH/C<.CGHFCDC:<:CFGHHFFCGGG<0;;BFB9CFCF;B0C;;;;0C9
@M05620:37:000000000-D9766:1:1101:27242:7565 1:N:0:4
ACCACACCTTCTACAATGAGCTGCGTGTGGCTCCCGAGGAGCACCCCGTGCTGCTGACCGAGGCCCCCCTGAACCCCAAGGCCAACCGCGAGAAGATGACCCAGGTGAGTGGCCCGCTACCTCTTCTGGTGGCCGCCTCCCTCCTTCCTGGCCTCCCGGAGCTGCGCCCTTTCTCACTGGTTCTCTCTTCTGCCGTTTTCCGTAGGACTCTCTTCTCTGACCTGAGTCTCCTTTGGAACTCTGCAGGTTCT
+
BBBBBBBBFFFFGGGGGGFFGFHHGGGGHFHHHGGGGGGGGHHHHGGGGGGGHHHEHHHGGGGGGGGGGGGHHHHGGGGHGHHHHGGGGFFCGGHHHHHHHHHHGHHHHHHGGHFGGGGGHHH0=GHHFHHGGHGGGGGAEHGGHGGGGGBFFGFGG?AFGGGGGGFDFAFFFFFFFFFFFFFFFFFFFFFFFFFFFFFFFFFFFFFFFEFFFFFFFFFFFFFFFFFFFFFFFFFFFFFFFFFFFFFFFFF
@M05620:37:000000000-D9766:1:1101:16129:7569 1:N:0:4
AGTGCCAGCTCTCAATCGCACAGGGGACCCAGGGCCTGGCCCCTCCATCCCGAAAACCTATGACCTCCCCCGCTACCTGGAGCACCAACTCCGCAGCTTGGCTGGGACTTATGTGAGTATCCAGCGTAGGAATCTGGGAGTTGGGGAGGAGTGAGGAGTTGGGGAAAGACAGTCCTAACCGTGGAGGGTTCTGGTAAATGATGGGGTGAGGAGGGGCTCTTTGGCTCCCACCAGTCCCCCTGTCTGGTCTA
+
>>AAAFF@1BCFGGGGGFGGG?HHGEGEEE0AF0EEAFGFBFE/BEFAAF/B/E/AGE0@FFFFEGB/B/B>EEEEH@F>FFH?FGHHGFGHGE/>E<FG/FFFCCFH011?12>2@GH>>FG<GG?//?111111?0>..011>C.<C../.=G.0:G/0/;-=EE.C//C0CFF0FFA9..=..9-EGGBF0F9/;9/B;/9---99AA/9----;-//:/9/;B-EF?BF-B//;-;@-9//9/;/9/
@M05620:37:000000000-D9766:1:1101:12374:7583 1:N:0:4
GAGGCTGCTTTGGAAGAAACTCATATATTACTGCAACAGTTCCCCCTGGACCTGGAAAAGGTTCTTGCCTGGCTTACAGAATCTGAAACAACTGCCCCTTATCCTACAGGATGCTACCCGTACGGCAAGGCTCCTCGCAGACTCCCAAGGAGTAACAGAGATAATGAAACCATGGCAAGTACGTCAGGCATTTCCGCTTTAGCACTCTTGTGACTCAAATTGCACAATTCTCAGCATTTGTACTTGTAACT
+
AAAAAAFAFFDDG11B1FBFGB1FG333D3D33BDFFFCGH2EGHGGFFBGGBAF0B1FF/FF1AG11FGAF0BB1BB1DB11222FG1BFGEBBG/F>0BBGH@2FFG0>B1BG2BG0?/>/>////?/?F0/10?/</>FGH1/00//@F0011110?<111@F11<<0>F10F01>1<0./<CCCG<CGHHHGGGGGEHHFHHHHH0CB00;;9FBF0B0;F0BFFGGB;FBBFGGGCCFGGF00;BB
@M05620:37:000000000-D9766:1:1101:26394:7594 1:N:0:4
ACCACACCTTCTACAATGAGCTGCGTGTGGCTCCCGAGGAGCACCCCGTGCTGCTGACCGAGGCCCCCCTGAACCCCAAGGCCAACCGCGCGAAGATGACCCAGGTGAGTGGCCCGCTACCTCTTCTGGTGGCCGCCTCCCTCCTTCCTGGCCTCCCGGAGCTGCGCCCTTTCTCACTGGTTCTCTCTTCTGCCGTTTTCCGTAGGACTCTCTTCTCTGACCTGCGTCTCCTTTTGAACTCTGCAGGTTCT
+
AAABBBBAFFFFGGGGGG5FGGHGEEGBFEHHHFGGGGGGGHHHHGGGGEGGFHHGHHHGGGGGFGGGGGGHFHHGGGGHGGHHGGGGGG/BDGGGHHFDHHAF/FC1GDHGGHF@C?DGHHGHHGH00</.CACGFGGGGGGGGGFGGGGGGGGGGDFFG?FFFFFFFFFFFFFFFFBBFFFFFFFFFFFFFFFFFFFFFFFFA.;FFFFFFFFFFF/BFFFF.-ADDFFFFB//9BBFFF/;B/..;BB
@M05620:37:000000000-D9766:1:1101:5801:7599 1:N:0:4
GAGGCTGCTTTGGCAGAAACTCACAGGTTACGGCAAAAGTTGCTGCTGGGCCTGGGCAAGATTCCCGCCCCCATTACTCGATCCCAGCTGCCGGTCTAGGCTCCGAAAATACCCCAAGGGAGCAAAACATCTCATGAAAAAATGCAAACCAACTAATCCATCCACGCCCAAACACACCTGCGCACTAAATTTAACCACTATCTCCCTTGAAAAACCGAGTTAACAATAAAGATACTCCAGACATCAAAACC
+
>AAAAAFAFFFFG1FGFGGGG1FAB1AA1D10BEEEGEAB21D11B1B1/BB///B/A/BA1122B///>/>>BBBGD1>?BF/01@B1BBB/E///B2BBG0//>/>@1BBBB?/??//<A/?0FG0<1??1111<11?<-01>11=>..<.//00<==0=.0<...-:.......;//.-----0/;09000;00.//9;0;;C/0///9/-:--9---/;;/////////;9/////99-9/;;//--
@M05620:37:000000000-D9766:1:1101:13367:7607 1:N:0:4
ACCACACCTTCTACAATGAGCTGCGTGTGGCTCCCGAGGAGCACCCCGTGCTGCTGACCGAGGCCCCCCTGAACCCCAAGGCCAACCGCGAGAAGATGACCCAGGTGAGTGGCCCGCTACCTCTTCTGGTGGCCGCCTCCCTCCTTCCTGGCCTCCCGGAGCTGCGCCCTTTCTCACTGGTTCTCTCTTCTGCCGTTTTCCGTAGGACTCTCTTCTCTGACCTGAGTCTCCTTTGGAACTCTGCAGGTTCT
+
ABBABAABFFFFGGGFGGEFFFGFEFGFHEHHHGGGGGGCGHHHHGGGGGGFHHHHHHHGGGGGGGFGGGGHHHFGGGGHGHHFHGGEGGGGGGHHHHHHHHCHEHHHHHFGGHHGGGGGHHHHGHHHHGFFHFCDCC.CEHHGHGGGGGGGFGGGGGG-?DGGGGFFFAFFFFFFFFFEFFFFFFFFFFFFFFFDFFFFFFFFFFFFFFFFFFFFFFFFFFFFBFFFFFFFFFBB/FFFFFFEFFFFFFF
@M05620:37:000000000-D9766:1:1101:18222:7613 1:N:0:4
ACCACACCTTCTACAATGAGCTGCGTGTGGCTCCCGAGGAGCACCCCGTGCTGCTGACCGAGGCCCCCCTGAACCCCAAGGCCAACCGCGAGAAGATGACCCAGGTGAGTGGCCCGCTACCTCTTCTGGTGGCCGCCTCCCTCCTTCCTGGCCTCCCGGAGCTGCGCCCTTTCTCACTGGTTCTCTCTTCTGCCGTTTTCCGTAGGACTCTCTTCTCTGACCTGAGTCTCCTTTGGAACTCTGCAGGTTCT
+
CCCDDCCBFFFFGFGGGGGGGGHHGGGFCEHGHGGGGGGGFHHHHGGGGGGGHHHHHHHGGGGGGGGGGGGHHHHGGGGHGHHHHGGGGGGGGGHHHHHHHHHHGHHHHHHGGHHGGGGGHHHHHHHGGHHGHGGGGGGHGHHGHGGGGGGGGGGGGGGFFGGGGGFFFFFFFFFFFFFFFFFFFFFFFFFFFFFFFFFFFFFFFFFFFFFFFFFHFHFEFFFFFFFFFFFFFFHFFFFFFFFFHFFFFFF
@M05620:37:000000000-D9766:1:1101:11878:7622 1:N:0:4
ACCACACCTTCTACAATGAGCTGCGTGTGGCTCCCGAGGAGCACCCCGTGCTGCTGACCGAGGCCCCCCTGAACCCCAAGGCCAACCGCGAGAAGATGACCCAGGTGAGTGGCCCGCTACCTCTTCTGGTGGCCGCCTCCCTCCTTCCTGGCCTCCCGGAGCTGCGCCCTTTCTCACTGGTTCTCTCTTCTGCCGTTTTCCGTAGGACTCTCTTCTCTGACCTGAGTCTCCTTTGGAACTCTGCAGGTTCT
+
CCCCCCCCFFFFGFGGGGGGGGHHGGGEEGHHHGFGGGGGGHHHHGGGGGGGGHHHHHHFGGGGGGGGGGGHHHHGGGGHGHHHHGGGGGFGGGHHHHHHHHAGGHHFHHHGGHHGGGGGHHHHHHHHHHGGHHGGGGGHGHHGHGGGGGGGGGGGGGG?FGGGGGFFFFFFFFFFFFFFFFFFFFFFFFFFFFFFFFFFFFFFDFFFFFFFFFFFFFFFFFFFBFFFFFFFFFFFFFFFFFFFFFFFFFF
@M05620:37:000000000-D9766:1:1101:17464:7637 1:N:0:4
AGTGCCAGCTCTCAATCGCACAGGGGACCCAGGGCCTGGCCCCTCCATCCAGAAAACCTATGACCTCACCCGCTACCTGGAGCACCAACTCCGCAGCTTGGCTGGGACCTATGTGAGTATCCAGCGTAGGAATCTGGGAGTTGGGGAGGAGTGAGGAGTTGGGGAAAGACAGTCCTAACCGTGGAGGGTTCTGGTAAATGATGGGGTGAGGAGGGGCTCTTTGGCTCCCACCAGTCCCCCTGTCTGGTCTA
+
>A>1>FDFAFFFG1FFDFG1E?G0FEAFEEGH0BEAFFHGFHGHGGFHHGHHHFGAGEGHGFHHHFGHHHHEG/>EGHHH>BGHHH0/?EGB>ECEEHGGGFHGGGHHGHHHHHHHGHHFHHHHHGGCGGHHHHHHHH0FGGHHCG.@GCEGFDGFCGHHHHGGEGHGEHHHHHHHGHHHGGGGFGGGCFFGGGGGGGGGGGGGGGF@AFFFFF?@@@FFFFFFFFFFFFFFFFFFFFFF@FFFFFFFFF/
@M05620:37:000000000-D9766:1:1101:8318:7644 1:N:0:4
GAGGCTGCTTTGGAAGAAACTCATAGATTACTGCAACAGTTCACCCTGGACCTGGAAAAGTTTCTTGCCTGGCTTACAGAAGCTGAAACAACTGCCAATGTCCTACAGGATGCTACCCGCAAGGAAAGGCTCCTAGAAGACTCCAAGGGAGTAAAACAGCTGATGAAACAATGGCAATGAAGTCAGGCATTTCCCCTTTAGCACCCTCGCGGATCCAATTGAACAATTCTCAGCATTTGTACTTAGAATTG
+
A1>A>1CAFDDFGGGA1ACEF1B3DG1GFFFFFHFAFGHEGF2FGGAAG0BBGBG0B1GG1FFFE1ABFGEA0001B1ADFCFGFBB1B0/>B>1G1EFC@BB@BG11BB1BF1F1BFE/>/>/0FFBBF10?F11BDEGFBFFGCG///?/@1FD1?@@@1@?11?FG0/?1??G?111>>11>>0>F1<<=F0<CGH=0=0<.<..:-;:9;;CBB;00;FGBB0C09000;9FFGG;CF0000;;//;
@M05620:37:000000000-D9766:1:1101:11409:7662 1:N:0:4
ACCACACCTTCTACAATGAGCTGCGTGTGGCTCCCGAGGAGCACCCCGTGCTGCTGACCGAGGCCCCCCTGAACCCCAAGGCCAACCGCGAGAAGATCACCCACGTGAGTGGCCCGCTACCTCTTCTGGTGGCCGCCTCCCTACTTCCTGGCCTCCCGGCGCTGCGCCCTTTCTCACTGGTTCTCTATTATGCCGTTTTCCGTAGGACTCTCTTCTCTGAACTGCGTCTCCTTTGGAACTCTGCAGGTTCT
+
CCCBCCCCFFFFGGGGGGGGGGHHGGGFHGHHHGGGGGGGGHHHHGGGGGGGHHHHHHHGGGGGGGGGGGGGHHHGGGGHGHHHHGGGGGGG//?GD2=F=G//>/?/?GFGGAHCG-AFHHHFHHDD<0/.<CDGGDGH.:0C0C9FFBFGGGGGF.--:CFFFFFFFFFFFF0:FFFFFFHFFF0FF0;FFF>DFFFFFFF..;;BBFFFFFFFFFFFBFFB0AADDBFFFF0/;0BBF09BFF..:BB
@M05620:37:000000000-D9766:1:1101:23821:7663 1:N:0:4
GAGGCTGCTTTGGAAGAAACTCATAGATTACTGCAACAGTTCCCCCTGGACCTGGAAAAGTTTCTTGCCTGGCTTACAGAAGCTGAAACAACTGCCAATGTCCTACAGGATGCTACCCGTAAGGAAATGCTCCTAGAAGACTCCAAGGGAGTAAAAGAGCTGATGAAACAATGGCAAGGAAGTCAGGCATTTCCTCTTTAGCACTCTTGTGGATCCAATTGAACAATTCTCAGCATTTGTACTTGTAACTG
+
AABBBAFBFFFFFEGGG4EGFGBGDHGHHHHHHHBGHFHDHHHHHGGGHHHGHHHHHHBGGGGHHHHHHHHHHHHHHHHHHHHHHGHHH31FGGHHHFHHH4BFGFHFHHH3G3FD11>/>EGGBFH33BFG3F??F3BCGEHBGHFF/G/?BDGDDCGGFGF1G2FG1</1?10?GF/0?0<DG100<<<1F<11100=00=0</DGH00<B<:::0:00;CC0CG0;;GHCFB0;BBBB0B90900;B9
@M05620:37:000000000-D9766:1:1101:7560:7669 1:N:0:4
ACCACACCTTCTACAATGAGCTGCGTGTGGCTCCCGAGGAGCACCCCGTGCTGCTGACCGAGGCCCCCCTGAACCCCAAGGCCAACCGCGAGAAGATGACCCAGGTGAGTGGCCCGCTACCTCTTCTGGTGGCTGCGTCCCTCCTTCCTGGCCTCCCGGAGTTGCGCCCTTTCTCACTGGTTCTCTCTTCTGCCGTTTTCCGTAGGACTCTCTTCTCTGACCTGCGTCTCCTTTGGAACTCTGCAGGTTCT
+
A1>AAA1AFFFFEGGBAFFBD1B1ABEECEGGFGGEEEC?EHHHHG?GAAE/AAAFHF0EEE/EE>/EGGGHHFC?EGGEEEHECFEEGCGC@A?GDBDFGGHACCG10<1??GG-<<CC<00<00=00=/.C..:-.;-;:CCCFBGFB/.C9.C?C---./0;-AA@@EBBFF/9/9BF9FB/99BB/9BFF@FFEAFFBFF--///99BFBB/9FBBFFF--9----/99BBBFFFFBFF/FFEFBFB
@M05620:37:000000000-D9766:1:1101:8017:7682 1:N:0:4
ACCACACGCTCTACAATGCGCTGCGTGCGGCGCGCGAGGAGCACCCCTTGCTGCTGACCAAGGCCCCCCCGAACCCCAAGGCCAACCGCGCGAAGATGACCCAGGTGCGTGGCCGGCTACCTCTTCTGGTGGCCGCCTCCCTCCTTCCTGGCCTCCCGGTGGTGCGCCCTTTCTCACTGGTTCTCTCTTCTGCCGTTTTCCGTAGGACTCTCTTCTCTGACCTGCGTCTCCTTTGGAACTCTGCAGGTTCT
+
A1AAAAA>1AAAGGGFEGF0E0EAEBEE0A//AAAE/>>>/FA0FEEF0B1B1B1FHH0B/0/?GEG/E//>@CCFG/CHGFFGHFACGGCC-CC.0;CC:G.CECCG-E.-99--9AE/CF90;0;9CF9..;9---9-;FB--99/;BFFAB---A@;;-;EF-----//;FF///999B/9/9//BF9BBB@99/E//;BA9BF9/9//////;/:/:9/BF-9-:-;9/////9B/FFBF//A:9BB
@M05620:37:000000000-D9766:1:1101:11412:7684 1:N:0:4
ACCACACCTTCTACAATGAGCTGCGTGTGGCTCCCGAGGAGCACCCCGTGCTGCTGACCGAGGCCCCCCTGAACCCCAAGGCCAACCGCGAGAAGATGACCCAGGTGCGTGGCCCGCTACCTCTTCTGGTGGCCGCCTCCCTCCTTCCTGGCCTCCCGGTGCTGCGCCCTTTCTCACTGGTTCTCTCTTCTGCCGTTTTCCGTAGGACTCTCTTCTCTGACCTGCGTCTCCTTTGGAACTCTGCAGGTTCT
+
AAA1A?A1BFCFFGGGGGFGF1GGGEC00BF0FEFE?EE/AFHFHGG/AEEFBDBGBH0AEC/EFGGGG?/FGGHGGCCHFHHH/FFEGG/B//FCB1FGHHEGFHH1AFC/>FCCCCCCHFHGDDGFHHGGFH-:@EGGCFFBGFGGGFG?AFGFGBG-9?FGG<@F@@FFBBF/FF/BFFBFFFEFFFBFBB-;AFFFF?B-AFFFFFFFFFFFFFBBBBFF-9;@-FFFBF99//;9BFFF/BFFB9B
@M05620:37:000000000-D9766:1:1101:23074:7703 1:N:0:4
ACCACACCTTCTACAATGAGCTGCGTGTGGCTCCCGAGGAGCACCCCGTGCTGCTGACCGAGGCCCCCCTGAACCCCAAGGCCAACCGCGAGAAGATGACCCAGGTGAGTGGCCCGCTACCTCTTCTGGTGGCCGCCTCCCTCCTTCCTGGCTTCCCGGAGCTGCGCCCTTTCTCACTGGTTCTCTCTTCTGCCGTTTTCCGTAGGACTCTCTTCTCTGACCTGAGTCTCCTTTGGAACTCTGCAGGTTCT
+
BBABBBABFFFFGGGGGGGGGGHHGEGFHGHHHGGGGGGGGHHHHGGGGGGGHHHHHHHGGGGGGGGGGGGHHHHGGGGGGHHHHGGGGGGGGGHHGG>GHF/FAFG<0??/FHH--><C0DDGGHFH<=G.C.-@-;EG.:G.CBG/9FFG/.;FFD@?@?./9-;D=FFFFFF/;9F.FFBBBBFFFFFBF/-AFFEFF.99DAB///;:F9/;////;BFFFFFFFFBFFFFEFBBBF//9/B?FFFF
@M05620:37:000000000-D9766:1:1101:15710:7707 1:N:0:4
ACCACACCTTCTACAATGAGCTGCGTGTGGCTCCCGAGGAGCACCCCGTGCTGCTGACCGAGGCCCCCCTGAACCCCAAGGCCAACCGCGAGAAGATGACCCAGCTGCGTGGCGCGCTACCTCTTCTGGTGGCCGCCTCCCTCCTTCCTGGCCTCCCCGCGCTGCGCCCTTTCTCACTGGTTCTCTCTTCTGCCGTTTTCCGTAGGACTCTCTTCTCTGCCCTGCGTCTCCTTTGGTACTCTGCAGGTTCT
+
ABBBBBBBFFFFGGGGGGGGGGHHGGGFHGHGHGGGGGGGGHHHHGGGGGGGHHHHHHHGGGGGGGGGGGGFFHHGGGGHGHHGHFGGGGGGGGHHFHHB22F/01??@<?@C-.>AC-<G0G0DHHB0:CDAA@FGDDGGEFGGFFFFF/.9::A?.-::@=DF--A-;99BFFFBB/.B9BBFFFBFFFFFFBD.;EBBDFAA?/B//BF/BFFFFB//;/..-A-..FF/9//.//://;BBB../9/
@M05620:37:000000000-D9766:1:1101:18474:7718 1:N:0:4
GAGGCTGCTTTGGACGAGCCCCCTGCAGAACTCAACCCACTTCGCCGCAACGAGGATGTGGTTTTATGCTCGCGCAAATAACCACCCACTACGCAATTCCCCGGGGCCTTCCCCGTTTCCTCTTCTAGTTTCTGGTTCTATTAGTTCTGTCCTCCCGTCGCTGCCCCCGTTCTCCCTGGTTCCCTGTTCTGCCGTTTTCTTTTGGGCTCTCTTCTCTGACCTGACTCCCCTTTGACCCTCTGCCGTTTCTC
+
>1>111B1B1B@ABB110AAAEAAAB0B10BD1B10AAA/BA1//A///////?//>11110/B>21BB21/>>////1B11B1?///<000/>///BB11B<///<//11000-.00>>FF><1<0=<00=00000000<0<0=00<000;0<G....-99..9.:--9./900;/0;;00/9F/9//;//;>--/9/9///;----;B//:B/////9//-//:9/;A-:/9/:9;;A:/B/---99/;
@M05620:37:000000000-D9766:1:1101:22708:7738 1:N:0:4
ACCACACCTTCTACAATGAGCTGCGTGTGGCTCCCGAGGAGCACCCCGTGCTGCTGACCGAGGCCCCCCTGAACCCCAAGGCCAACCGCTAGCAGATGAGTGAGTGGCCCGCTACCTCTTCTGGCGGCCGCCTCCCTCCTTCCTGGCCTCCCGGCGCTGCGCCCTTTCTCACTGGTTCTCTCTTCTGCCGTTTTCCGTAGGACTCTCTTCTCTGACCTGAGTCTCCTCTGGAACTCTGCAGGTTCTCGATC
+
BBBBBBBBFFFFGGGGGGGGGGHHGEEEGGEGFFGGGGGGEDHHGGGG1EF1FGHHHHHGGGGFGGGGGGGHHGHGGGGHGGHHHGGGG/><2B2BF22?F<2G22?FHE/A<<CHH1<1=GHF1-<ADG-A.C.CCBF/90;CB/;FC..99---BF-.-@99-/B9F//B/BB/BBBFFFFB/BF/BB;9/./99/9..;FF/FBBBF/////;B/B9BB/;/BF.9B/BBF9FF/F/;..;9;;A//:
@M05620:37:000000000-D9766:1:1101:21701:7744 1:N:0:4
AGTGCCAGCTCTCAATCGCACAGGGGACCCAGGGCCTGGCCCCTCCATCCGGAAAACCCATGCCCTCCCCCGCTCCCTGGGGCCCCAACTCGCAGGCTTGGCGGGGACTTATGTCAGTATCCAGCGTAGGAATCTGGGAGTTGGGGAGGAGTGAGGGTTTGGGGAAAGACAGTCTTAACCGTGGAGGGTTCTGGTAAATGATGGGGGGAGGAGGGCTCCTTTGGCTCCCACCAGTCCCCCGGCCTGTTCTT
+
BCABBFFFCFFFGGGGGGGGGGHHGGGGGGHHFGGGGGHHHHF1BEB5DG1AECG2FA113B3B?3?1BE1/>//??2F?///>EEF/EFF//////B2B/B/>D--<.<0000000000<C0:/-..;:C0000;C/..;BFGG-.A-.9:.0;...;.;AF-EF../B///;//B/;/-.;-.:DBF../;//;F/////;FF.---;-.ADF...9BF/F///;A./;D../;FFF.9---.;////9
@M05620:37:000000000-D9766:1:1101:25194:7746 1:N:0:4
AGTGCCAGCTCTCAATCGCACAGGGGACCCAGGGCCTGGCCCCTCCATCCAGAAAACCTATGACCTCACCCGCTACCTGGAGCACCAACTCCGCAGCTTGGCTGGGACCTATGTGAGTATCCAGCGTAGGAATCTGGGAGTTGGGGAGGAGTGAGGAGTTGGGGAAAGACAGTCCTAACCGTGGAGGGTTCTGGTAAATGATGGGGTGAGGAGGGGCTCTTTGGCTCCCACCAGTCCCCCTGTCTGGTCTA
+
AA>ABFFFCFFFGGGGGGGGGGHHGGGGGGHHGGGGGGHHHHGHGGHHHHHHHHHHHGHHHHHHHHHHHHHGGEGGHHHHHGHHHHHHGHHHFGGGGHHHGHHGGGHHGHHHHHHHHHHHHHHHHGGGGGHHHHHHHHGGGHHHGGGGGGGHHHHHHGHHHHGGGGHHHHHHHHHHHHHHGGGGGGGGEGGGGGGGGGGGGGGGGGFFFFFFFFFFFFFFFFFFFFFFFFFFFFFFFFFFFFFFFFFFFFF
@M05620:37:000000000-D9766:1:1101:13651:7786 1:N:0:4
AGTGCCAGCTCTCAATCGCACAGGGGACCCAGGGCCTGGCCCCTCCATCCAGAAAACCTATGACCTCACCCGCTACCTGGAGCACCAACTCCGCAGCTTGGCTGGGACCTATGTGAGTATCCAGCGTAGGAATCTGGGAGTTGGGGAGGAGTGAGGAGTTGGGGAAAGACAGTCCTAACCGTGGAGGGTTCTGGTAAATGATGGGGTGAGGAGGGGCTCTTTGGCTCCCACCAGTCCCCCTGTCTGGTCTA
+
ABAAAFFFBFFFGGGGGGGGGGHHGGGGGGHHGGGGGGHHHHGHGGHGHHHHHHHHHGHHHHGHHHHHHHHGGEEFHHHHGGHHHHHHGHHHGGGGGHHHGHHGGGHHGHHHHHHHHHHHHHHHHGGDGGHHHHHHHHGFGHHHGGEGGDEHHHHHHGHHHHGGGGHHHHHHHHHHHGHHGGGGGGGGGGGGGGFFGGGGFGGGGGFFFFFFFFFFFFFFFFFFFFFFFFFFFFFFFFFFFFFFFFFFFFB
@M05620:37:000000000-D9766:1:1101:7212:7791 1:N:0:4
ACCACACCTTCTACAATGAGCTGCGTGTGGCTCCCGAGGAGCACCCCGTGCTGCTGACCGAGGCCCCCCCTGAACCCCAGGGCCACCCGCGAGAAGCTGACCCAGGTGAGTGGCCCGCTACCTCTTCTGGTGGCCGCCTCCCTCCTTCCTGGCCTCCCGGAGCTGCGCCCTTTCTCACTGGTTCTCTCTTCTGCCGTTTTCCGTAGGACTCTCTTCTCTGCCCTGAGTCTCCTTTGGAACTCTGCAGGTTC
+
CCCCCDCBFFFFGGGGGGFGGGHHGGGBGFHHHFFGGGFGGHHHHGGGGGGGHHGHHHHGGGGGGGGGGG//BFGHGGG/?/<?EGH?</>//B/F1?=GHHHFHGHHFHHHGGHHGGG-CHHHHHHHHHHHGHHGGGGGGGGGGGGGGGGGGGGGGGGG-@DFFFFFFFFFFFFF0BFFFFFFFFFFFFFFFFFFDFFFFFFF;AD0BFFFFFFFFFFF0BEFF:F0;:BBFFFFFFFFFBBFF:FFFF0
@M05620:37:000000000-D9766:1:1101:16329:7799 1:N:0:4
AGTGCCAGCTCTCAATCGCACAGGGGACCCAGGGCCTGGCCCCTCCATCCAGAAAACCTATGACCTCACCCGCTACCTGGAGCACCAACTCCGCAGCTTGGCTGGGACCTATGTGAGTATCCAGCGTAGGAATCTGGGAGTTGGGGAGGAGTGAGGAGTTGGGGAAAGACAGTCCTAACCGTGGAGGGTTCTGGTAAATGATGGGGTGAGGAGGGGCTCTTTGGCTCCCACCAGTCCCCCTGTCTGGTCTA
+
ABAABFFFBFFFGGGGGGGGGGHHGGGGGGHHEGGGGGHHHHGHGGFHHHHHHCGHHGHHHHHHHHHGHHHGGEGGHFHHHHHHHHHHGHHHGGGGGHFHGHHGGGHHGHHHHH3BFGGHH33FGC/?B<GHHFHHHB0?EBHHG-.>->><.0<.0<CHHFG-:C..//;GGHHHHHHHGGG?CEGGEGGGGGFFGGGFFGGGGGFA.F?/DFFFFFFFFFFFFFFFFBFDFFFFFFFDFFFFFFEFFF9
@M05620:37:000000000-D9766:1:1101:11844:7809 1:N:0:4
GAGGCTGCTTTGGAAGAAACTCATAGATTACTGCAACAGTTCCCCCTGGACCTGGAAAAGTTTCTTGCCTGGCTTACAGAAGCTGAAACAACTGCCAATGTCCTACAGGATGATACCCGTAAGGACAGGCTCATAGAAGACTAAAAGGGAGTAAAAGAGCTGATGAAACAATGGCAAGTAAGTCAGGCATTTCCGCTTTAGCACTCTTGTGGATCCAATTGAACAATTCTCAGCATTTGTACTTGACACTG
+
AABBBBFCFFFFGCGGGGGGGGHHHHHHHHHHHHHGFHHHHHHHHGGGGHHHHHGHFFFHGHHHHHHHHHFGHHHGHBFHHHFHHGGHHHHHHHHHHHHHH4FEGHGFF1GB3F4GHHG1/>GCG0B???BF3DG4BDGGBGG22BD/?G<<FGHB>/2@2@>2DFDGBGEGG1??CF1?=D1<=D0<FGDGFHEE<EF=0D0D<GHHFGBE000/:0;C0CCFH/CGCG:CFFFFGGF;;FGF;00099:
@M05620:37:000000000-D9766:1:1101:5897:7811 1:N:0:4
ACCACACCTTCTACAATGAGCTGCGTGTGGCTCCCGAGGAGCACCCCGTGCTGCTGACCGAGGCCCCCCTGAACCCCAAGGCCAACCGCGAGAAGATGACCCAGGTGCGTGGCCCGCTACCTCTTCTGGTGGCCGCCTCCCTCCTTCCTGGCCTCCCGGCGCTGCGCCCTTTCTCACTGGTTCTCTCTTCTGCCGTTTTCCGTAGGACTCTCTTCTCTGACCTGCGTCTCCTTTGGAACTCTGCAGGTTCT
+
DDDCCDCCFFFFGGGGGGGGGGHHGGGGHGHHHGGGGGGGGHHHHGGGGGGGHHHHHHHGGGGGGGGGGGGGHHHGGGGHGHHHHGGGGGCGGGHGHHHHHHGGGHH1AFFGGH.AF-DGHHHHHGHHHHHGHGG:DEFGFFGGGGGGGGGGGGGGGG--<<<CDFFFFFFFFFFFFFFFFFFFFFFFFFFFFFFDFFFFFFFFF.FFFFFFFFFBFFFFFFHF.@DAFFFFFFFFFFFFFFFFFFFFFFF
@M05620:37:000000000-D9766:1:1101:13222:7828 1:N:0:4
GAGGCTGCTTTGGAAGAAACTCATAGATTACTGCAACAGTTCCCCCTGGACCTGGAAAAGTTTCTTGCCTGGCTTACAGAAGCTGAAACAACTGCCAATGTCCTACAGGATGCTACCCGTAAGGAAAGGCTCCTAGAAGACTCCAAGGGAGTAAAAGAGCTGATGAAACAATGGCAAGTAAGTCAGGCATTTCCGCTTTAGCACTCTTGTGGATCCAATTGAACAATTCTCAGCATTTGTACTTGTAACTG
+
A?BCAAFCFFFDGCFFGGGGGGHHGFHHHHHGHHCHFHHHHGFGHGFFGHHHHHGGB3CGFGHHHHHFFHHGHCGBBFFHHHFGHEFHFGEHHHHHHHHHHFHGHHHHHHHHFHGGGHF?EEHGHHHF0?GHGHHFHHHH3FBFFGHFEHGGGGHE2F@GHHHHHHHGGHGHHGHGFFD?GH>GGHHHHGGG1GEE<<C=<GDHCGHGHDGGHCGHFGHHHHFHGHFHBG0;BFGGGGG9FGFGF;CBFFG
@M05620:37:000000000-D9766:1:1101:16408:7840 1:N:0:4
ACCACACCTTCTACAATGAGCTGCGTGTGGCTCCCGAGGAGCACCCCGTGCTGCTGACCGAGGCCCCCCTGAACCCCAAGGCCAACCGCGAGAAGATGACCCAGGTGAGTGGCCCGCTACCTCTTCTGGTGGCCGCCTCCCTCCTTCCTGGCCTCCCGGAGCTGCGCCCTTTCTCACTGGTTCTCTCTTCTGCCGTTTTCCGTAGGACTCTCTTCTCTGACCTGAGTCTCCTTTGGAACTCTGCAGGTTCT
+
BBBBBBBBFFFFGGGGGGGGGGHHGGGECEHHFGGGGGGGGHHHHGGGGGGGHHGHHHHGGGGGGGGGGGGHHHHGGGGHGHHHHGGGGGGGGGHHHHHHHHC/FFFF<1<FFHHC@C-<GGGFHGD0GGFD<G@-A::CGFGGCFFGFFGGGGFEG.B-;::/B?9DDCFFFFF/BBBFBFFFFFFFFFFFFF;.DFFFFFFFAFBBFFFFFFFFF9/;BFB9/;BBFBFFFFFF/FFFFB9F/FFFFFF
@M05620:37:000000000-D9766:1:1101:6632:7842 1:N:0:4
ACCACACCTTCTACAATGAGCTGCGTGTGGCTCCCGAGGAGCACCCCGTGCTGCTGACCGAGGCCCCCCTGAACCCCAAGGCCAACCGCGAGAAGATGACCCAGGTGAGTGGCCCGCTACCTCTTCTGGTGGCCGCCTCCCTCCTTCCTGGCCTCCCGGAGCTGCGCCCTTTCTCACTGGTTCTCTCTTCTGCCGTTTTCCGTAGGACTCTCTTCTCTGACCTGAGTCTCCTTTGGAACTCTGCAGGTTCT
+
ABAABABAFFFFGGGGFGABFDGFGAAAAEHGEBFEDGGCGHHHHGGAEEGGFHHBGGHECGGGGAEEGGG1GFGGGGDHEEHFFGD/DG<@<ACFHHGHHHGHGHG1F?FGGH/CDGGGHFHHHHHFHGBD.GGGGF:GE:GGHFFFFFBFGGGGGGGA9BF/FGBFB?FFBBBFFFFF9BFFFFFFFFFFFFBFDFFFFFFFFBFFFBBFFF9BFFFFFFFE/BFFFFFFFBBFBFFBFFFFFBFFBFB
@M05620:37:000000000-D9766:1:1101:6952:7844 1:N:0:4
AGTGCCAGCTCTCAATCGCACAGGGGACCCAGGGCCTGGCCCCTCCATCCAGAAAACCTATGACCTCACCCGCTACCTGGAGCACCAACTCCGCAGCTTGGCTGGGACCTATGTGAGTATCCAGCGTAGGAATCTGGGAGTTGGGGAGGAGTGAGGAGTTGGGGAAAGACAGTCCTAACCGTGGAGGGTTCTGGTAAATGATGGGGTGAGGAGGGGCTCTTTGGCTCCCACCAGTCCCCCTGTCTGGTCTA
+
>A>AAFFFBFFFGDGGGFFGEEHHGGEEEEFFGGGG2BGHEHGCEGGHHGBGGBEGGGFHHGFHHGFHHHHGGFEGHHHHFHHGFHFGFHHHGGGGEGGHFHHGGGHHGHHHHHHEFHHHHHHHHCGDCGFFFHGBHH0FDGHHGC.@?.>>GDGG0EHHHEDC...C/=//;CHHHCHHAGGGDEGGGFGGGGFFFGGGGGGGGGFFFFFFDDFFFFFFFFFFFFFFFFFFFFFFFFFFFFFFFFFFFFB
@M05620:37:000000000-D9766:1:1101:26616:7847 1:N:0:4
ACCACACCTTCTACAATGAGCTGCGTGTGGCTCCCGAGGAGCACCCCGTGCTGCTGACCGAGGCCCCCCTGAACCCCAAGGCCAACCGCGAGAAGATGACCCAGGTGAGTGGCCCGCTACCTCTTCTGGTGGCCGCCTCCCTCCTTCCTGGCCTCCCGGAGCTGCGCCCTTTCTCACTGGTTCTCTCTTCTGCCGTTTTCCGTAGGACTCTCTTCTCTGACCTGAGTCTCCTTTGGAACTCTGCAGGTTCT
+
>AAAAAAAFFFFFGG13GFFFDF1AEEGH?HHHGFAEEG/EFFHHGAEB/AFG1AFFFFEEEGGCF/EGGGHHHAEFGGHGHHECFGGGCCG/?GG1<DGHFECFFGGHDHGGAFCGGGGHGHHHHHHGGHGGFGGG?EHFHGGHBFF099FFGGEGFGA@G.BFG@F@@FF/FFFFFFFB/BFFFFFFFFFFF@FFFFFFFF-;BFFFFFFFFFFFFFFFFFFFBBFFFFBFFFFFFFFFFFFFFFABFF
@M05620:37:000000000-D9766:1:1101:7296:7847 1:N:0:4
AGTGCCAGCTCTCCATCGCACAGGGTACCCAGTGCCTGGCCCCTCCATCCAGAAAACCTATGACCTCACCCGCTACCTGGAGCACCCACTCCGCAGCTGGGCTGGGACCTATGTGAGTATCCAGCGTAGGAATCTGGGCGTTGGGGCGGAGTGCGGAGTTGGGGACCGACAGTCCTAACCGTGGAGGGTTCTGGTAAATGATGGGGTGAGGAGGGGCTCTTTGGCTCCCACCAGTCCCCCTGTCTGGTCTA
+
>A>3>BDFAFFFGEGBBAE2E?GAF4BBFBBG3BBBDFGHGHGGGGFHHGHHHHGBBEGH5AFGHDBFHHHAE>>>GHBB2BBFHHE1EGH21E/E/F3B?CHGGGHGGH3GHHHDGGHHHH3BGCG?BE22FGHHHH/CGGGFGG?DG-;;G0@F-AEGGGGG.-.:-;-;FFFFFFFFFFFF.ADFFFFFFFFFFFFFFFFFFFDFEF?:DFFFFFFFFFFFFFFFF.FFFFFFFFFFFFFFFFFFFFF
@M05620:37:000000000-D9766:1:1101:8943:7857 1:N:0:4
ACCACACCTTCTACAATGAGCTGCGTGTGGCTCCCGAGGAGCACCCCGTGCTGCTGACCGAGGCCCCCCTGAACCCCAAGGCCAACCGCGAGAAGATGACCCAGGTGAGTGGCCCGCTACCTCTTCTGGTGGCCGCCTCCCTCCTTCCTGGCCTCCCGGAGCTGCGCCCTTTCTCACTGGTTCTCTCTTCTGCCGTTTTCCGTAGGACTCTCTTCTCTGACCTGCGTCTCCTTTGGAACTCTGCAGGTTCT
+
BBBCCCCCFFFFGFGGGGBGGGHHGGGEEGHHHGFGDGGFGHHHHGGEGGGGHHHHHHHEEFGGGGGGGGGEHHHGGGGHGHHHHGGGGG/<BDHHHHGHHHHHGHHGHHHGGHHGGGGGHHHHHHHHHHHGHHGGGGGHGHHGHGGGGGGGGGGGGFD?AGGGGGFFFFFFFFFFFFFFFFFFFFFFFFFFFFFFFFFFFFFFFBFFFFFFFFFFFFFFFFFF.@FCFFFFFFFFFFFFFFFFFFFFFFF
@M05620:37:000000000-D9766:1:1101:22981:7869 1:N:0:4
ACCACACCTTCTACAATGAGCTGCGTGTGGCTCCCGAGGAGCACCCCGTGCTGCTGACCGAGGCCCCCCTGAACCCCAAGGCCAACCGCGAGAAGATGACCCAGGTGAGTGGCCCGCTACCTCTTCTGGTGGCCGCCTCCCTCCTTCCTGGCCTCCCGGAGCTGCGCCCTTTCTCACTGGTTCTCTCTTCTGCCGTTTTCCGTAGGACTCTCTTCTCTGACCTGAGTCTCCTTTGGAACTCTGCAGGTTCT
+
BBBBBBB>CFBFGGDGGGAGGGHHGGGBAEHBFAFE?CAEFHAGGEGEEFEGHHGHHHHFGCGGGGGGGGGGFHHEGGFHGHHHHGGGGG<BDGHFHHHHHHFGFHH1?FGFGH?CFG-CHHHHHHHHBGHDGHGGGEGHGHHGHGGGGGGGGGGGGGG??DFGGGFFFFFFFFFFFFFFFFFFFFFFFFFFFFFFFFFFFFFFAFFFFFFFFFBFFFFFFFFF/BFFFFFFFFFFFFFFFFFFFFFFBFF
@M05620:37:000000000-D9766:1:1101:22968:7882 1:N:0:4
ACCACACCTTCTACAATGAGCTGCGTGGGGCTCCCGAGGAGCAGCCCGTGCTGCTGACCGAGGCCCCCCTGAACCCCAAGGCCAACCGCGAGAAGATGACCCAGGTGAGTGGCCCGCTACCTCTTCTGGTGGCCGCCTCCCTCCTTCCTGGCCTCCCGGAGCTGCGCCCTTTCTCACTGGTTCTCTCTTCTGCCGTTTTCCGTAGGACTCTCTTCTCTGACCTGAGTCTCCTTTGGAACTCTGCAGGTTCT
+
3A>>AAAAFFFFFGGDEGGGGGFFG2EA2EEGHGGGCA2EEHH32B100EEGFDHH52BE0E@/?E>/EGFFFHHGGGGHGHHHHGGGGGCGGGHHHHHHHH/FFHHHHGHGGHHGGGGGHHHHHHHHGHHGFHGCGEEHGGGGGGGGGGGGGGGGGGG?GBGFFBBFBBFFFFFFFFFFFFFFFFFFFFFFFFBFFFFFFFFAAFFFFFFFFFFFFFFFFFFFFFFFFFFFFFFFFFFFFFFFFFFFFFF
@M05620:37:000000000-D9766:1:1101:12613:7887 1:N:0:4
GCGGCTGCTTTGGAAGAAACTCATAGATTACTGCAACAGTTCCCCCTGGACCTGGAAAAGTTTCTTGCCTGGCTTACAGAAGCTGAAACAACTGCCAATGTCCTACAGGATGCTACCCGTAAGGACAGGCTCCTAGACGACTCCACGGGAGTAAACGAGCTGATGAAACAATGGCAAGTAAGTCAGGCATTTCCGCTTTAGCACTCTTGTGGATCCACTTGAACAATTCTCAGCATTTGTACTTGTAACTG
+
>1>AAAD>FFDFGGFBA1BGBG1E3FFGHGGHFGBBFEFAFHHHHGAFEBFFGHFEG10BBDGHFHHHHHHHHGHBGHHFGHHFHHHHGGGGFGGGFGHHHHHHFGHBGGHHHH2FHHEEE/GHH0BFFGHHGH1F11?<BFGHF0<CGC@C0?11?/ECGF1GHHHDGCGHHFHHGGH00=DGHHGHEHHHHHGGGGGFFHHHGHHGGGGG0BFGF/;FG00CF/;FFGGGGGFFGGGG0CGGGF//9BF
@M05620:37:000000000-D9766:1:1101:21697:7907 1:N:0:4
AGTGCCAGCTCTCAATCGCACAGGGGACCCAGGGCCTGGCCCCTCCATCCAGAAAACCTATGACCTCACCCGCTACCTGGAGCACCAACTCCGCAGCTTGGCTGGGACCTATGTGAGTATCCAGCGTAGGAATCTGGGAGTTGGGGAGGAGTGAGGAGTTGGGGAAAGACAGTCCTAACCGTGGAGGGTTCTGGTAAATGATGGGGTGAGGAGGGGCTCTTTGGCTCCCACCAGTCCCCCTGTCTGGTCTA
+
BBABCFFFCFFFGGGGGGGGGGHHGGGGGGHHGGGGGGHHHHGHGGHHHHHHHHHHHGHHHHHHHHHHHHHGGGGGHHHHHHHHHHHHGHHHGGGGGHHHGHHGGGHHGHHHHHHHHHHHHHHHHGGGGGHHHHHHHHHGGHHHGGGGGGGHHHHHGGHHHHGGGGHHGHHHHHHHHHHHGGGGGGGGCFFGGGGGGGHGGGGGGGFFFFFFFFFFFFFFFFFFFFFFFFFFFFFFFFFFFFFFFFFFFFB
@M05620:37:000000000-D9766:1:1101:16218:7924 1:N:0:4
AGTGCCAGCTCTCAATCGCACAGGGGACCCAGGGCCTGGCCCCTCCATCCAGAAAACCTATGACCTCACCCGCTACCTGGAGCACCAACTCCGCAGCTTGGCTGGGACCTATGTGAGTATCCAGCGTAGGAATCTGGGAGTTGGGGAGGAGTGAGGAGTTGGGGAAAGACAGTCCTAACCGTGGAGGGTTCTGGTAAATGATGGGGTGAGGAGGGGCTCTTTGGCTCCCACCAGTCCCCCTGTCTGGTCTA
+
ABAAAFFFCFFFGGGGGGGGGGHHGGGGGGHHGGGGGGHHCGFHGGHHHHHHHHGHHGHHFHHHHHHHHHHGGEFGHHFGHHHHFHHGGHHHGGGGGHHHGHHGGGHHGHGHHHHHHHHHHHHHGGAAFFHGHHHHHGHGGHHHGGGGGGGHHGHHHGHHHHGGGGHHHGGHHHHHHHHHGEEFEEGGCFFGGGFFFGGGFGGGGGDCEFFFDFFFFFFFFFFFFFFFFFFFFFFFFFFFFFFFFFFFFFB
@M05620:37:000000000-D9766:1:1101:16727:7949 1:N:0:4
ACCACACCTTCTACAATGAGCTGCGTGTGGCTCCCGAGGAGCACCCCGTGCTGCTGACCGAGGCCCCCCTGAACCCCAAGGCCAACCGCGAGAAGATGACCCAGGTGAGTGGCCCGCTACCTCTTCTGGTGGCCGCCTCCCTCCTTCCTGGCCTCCCGGAGCTGCGCCCTTTCTCACTGGTTCTCTCTTCTGCCGTTTTCCGTAGGACTCTCTTCTCTGACCTGAGTCTCCTTTGGAACTCTGCAGGTTCT
+
CCBCCABCFFFFGGGGGGGGGGHHGGGGHGHHHGGGGGGGGHHHHGGGFGGGHHHHHHHGGGGGGGGGGGGHHHHGGGGHGHHHHGGGGGGGGGHGHHGHHHHHGHHHHHGGGHHFGGGGHHHHHHHGHHHGHHGGGGGHGHHGHGGGGGGGGGGGGGGGGGGGGGFFFFFFFFFFFFFFFFFFFFFFFFFFFFFFFFFFFFFFFFFFFFFFFFFFFFFFFFFFFFFFFFFFFFFFFFFFFFFFFFFFFFF
@M05620:37:000000000-D9766:1:1101:21831:7951 1:N:0:4
ACCACCCCTTCTCCAATGAGCTGCGTGTGGCTCCCGAGGCGCCCCCCGTGCTGCTGACCGAGACCCCCCTGACCCCCAAGGCCACCCGCTAGACAGTTACCCAGGTGAGTGGCCCGCTACCTCTTCTGGTGGCCGCCTCCCTCCTTCCTGGCCTCCCGGAGCTGCGCCCTTTCTCACTGGTTCTCTCTTCTGCCGTTTTCCGTAGGACTCTCTTCTCTCACCTGAGTCTCCTTTGGCACTCTGCAGGTTCT
+
A1>AAAA@>FFF1FGBBFD1B1BAEEBA00ABBAFA/AFA/A/AEEEE//>/1B1B@B>>>E/?F?EEE@/B0BBEC/????FGCGG<B/A?11101<@?1??GG1<<0G<.<F.<<<A-C0D00:C:C0/..;--;9C9AF9C/0;B00;.:0..CG--;=-BF@?A@-99//;/;B/-9;9/BB9/FB////---/;//-/;ABF9BBBFB///;B///9/99-/;99F//////9;99//;/BFFB/:
@M05620:37:000000000-D9766:1:1101:4886:7952 1:N:0:4
ACCACACCTTCTACAATGAGCTGCGTGTGGCTCCCGAGGAGCACCCCGTGCTGCTGACCGAGGCCCCCCTGAACCCCAAGGCCAACAGCGAGAAGATGACCCAGGTGAGTGGCCCGCTACCTCTTCTGGTGGCCGCCTCCCTCCTTCCTGGCCTCCCGGAGCTGCGCCCTTTCTCACTGGTTCTCTCTTCTGCCGTTTTCCGTAGGACTCTCTTCTCTGACCTGCGTCTCCTTTGGAACTCTGCAGGTTCT
+
1>>1A>>AFFCFGEGFDGGDF1FBEAABE0GH1FFEFGGAFHHHHGEGGEGEDFHFHHHG/E@GF/>EGGG0F1?EGG/E//FGHG/0BEB/<CBG1F1?GHHF/?CFH1?FAFHCC@CGHHHHHHHB<=0AGGGC?..CEFHG/0;BG0;GG0AEE?-9A@FFF?A.@AF/FFFFFFFFBFFFFFFFFFF/BF?BBFFFFFFFFFFFFFFFF/BFBFFFFFFF-@9@BFFFFBFE/BFBFFFFFFFFFFF
@M05620:37:000000000-D9766:1:1101:16772:7965 1:N:0:4
AGTGCCAGCTCTCAATCGCACAGGGGACCCAGGGCCTGGCCCCTCCATCCAGAAAACCTATGACCTCACCCGCTACCTGGAGCACCAACTCCGCAGCTTGGCTGGGACCTATGTGAGTATCCAGCGTAGGAATCTGGGAGTTGGGGAGGAGTGAGGAGTTGGGGAAAGACAGTCCTAACCGTGGAGGGTTCTGGTAAATGATGGGGTGAGGAGGGGCTCTTTGGCTCCCACCAGTCCCCCTGTCTGGTCTA
+
ABBCCFFFCFFFGGGGGGGGGGHHGGGCGEHHGGGGGGHHHH2FEGHHHHGHFHHHHGHHHHFHHHHHHHHGGEGGHHHHHHGHHHHHGHHHGGGGGHHHGHHGGGHHGHHHHHHHHHHHHHHHGGEGGGHHHHHHHHHGEHHHGGGGGGGHHHHHHGHHHHGGGGHHHHHHHHHHHHHHGGEGGGGG:FFGGGFGGGGGGGGGGGFFFFFFFFFFFFFFFFFFFFFFFFFFFFFFFFFFFFFFFFFFFFE
@M05620:37:000000000-D9766:1:1101:23555:7977 1:N:0:4
ACCACACCTTCTACAATGAGCTGCGTGTGGCTCCCGAGGAGCACCCCGTGCTGCTGACCGAGGCCCCCCTGAACCCCAAGGCCAACCGCGAGAAGATGACCCAGGTGAGTGGCCCGCTACCTCTTCTGGTGGCCGCCTCCCTCCTTCCTGGCCTCCCGGAGCTCCGCCCTTTCTCCCTGGTTCTCTCTTCTGCCGTTTTCCGTAGGCCTCTCTTCTCTGACCTGAGTCTCCTTTGGAATTCTGCAGGTTCT
+
CCCCCCCCFFFFGFGGGGGGGGHHGGGGHGHHHGGGGGGGGHHHHGGGGGGGGHHHHHHGGGGGGGGGGGGHHHHGGGGHGHHHHGGGGDGGGGHGHHBGHFCHAGG1=?F/?GF---<C0DDHHGHHBGF<C<-A-.<GCCG?H0C/0FBFA0<EAD-<-9<0:.AD9DF0<000<<FEF00000<BFFFBFF-DFF.FFF0...000.0:F00<<B00<<B:BF:FBF0BFFFFFF0<<F00<FFFFB<
@M05620:37:000000000-D9766:1:1101:13964:7991 1:N:0:4
ACCACACCTTCTACAATGAGCTGCGTGTGGCTCCCGAGGAGCACCCCGTGCTGCTGACCGAGGCCCCCCTGAACCCCAAGGCCAACCGCGAGAAGATGACCCAGGTGAGTGGCCCGCTACCTCTTCTGGTGGCCGCCTCCCTCCTTCCTGGCCTCCCGGAGCTGCGCCCTTTCTCACTGGTTCTCTCTTCTGCCGTTTTCCGTAGGACTCTCTTCTCTGACCTGCGTCTCCTTTGGAACTCTGCAGGTTCT
+
BBBABBBBFFFFGGGGFGFEGBGFGEEBCAGHFFFEGGGGGHHHHGGGGGGGGHGHHHHGGGGGGGGGGGGGHHHGGGGHGGHHHGGGGGGCCGGHDHHHFHFHGHGFHHEEGHHGGGGGHHHHHHHHGHFGHHGGGFGHGHHGHGGGGGGGGGGGFGB@@BGGGGBFBBFFFFFFFFFFFFFFFFFFFFFFFFBDFFFFFFFFFFFFFFFFFFFFFFFFFFFF.;ABFFFFFFFEFFFFFFFFFFFFFFF
@M05620:37:000000000-D9766:1:1101:8913:8017 1:N:0:4
GAGGCTGCTTTGGCAGAAACTCATAGATTACTGCAACAGTTCCCCCTGGACCTGGAAAAGTTTCTTGCCTGGCTTACAGAAGCTGAAACAACTGCCAATGTCCTAAAGGCTGCTACACGACCCGAACGGATCAAAACAGCCTACAAAAGAGTCCCAGCGCAGCTGCACCCATGTGACGTACGACAGGCCTTTACGCTTTCGAACACTTGTGGCTATCGTTACTCCCTACTCAGAATATGTCCTTGAAACTG
+
AA>>AAFAFFDFF1BAAFGEFEFAFH1GFFGHFHFDGFHBFGFHHGEGFBGFFFFAGGFH1FHHGDFHHHHHFFE1GHFHE1GFFD@@GGHEHHFHG1GC2BFHB1BFHEGHGHHG1>E/>>//</<>?EGCF1<1B/<FE0<F1@10</0??1??1?>/->->11<>0..</=0<0<CC.-.:--...;;C00.9;CEFB.9F-CFG0CB...B0;;99.;;//--/9;/9//BB////99/;B/;BFB/
@M05620:37:000000000-D9766:1:1101:10679:8021 1:N:0:4
AGTGCCAGCTCTCAATCGCACAGGGGACCCAGGGCCTGGCCCCTCCATCCAGAAAACCTATGACCTCACCCGCTACCTGGAGCACCAACTCCGCAGCTTGGCTGGGACCTATGTGAGTATCCAGCGTAGGAATCTGGGAGTTGGGGAGGAGTGAGGAGTTGGGGAAAGACAGTCCTAACCGTGGAGGGTTCTGGTAAATGATGGGGTGAGGAGGGGCTCTTTGGCTCCCACCAGTCCCCCTGTCTGGTCTA
+
BBBBBFFFBFFFGGGGGGGGGCHHGGGGGGGHGGGGGGHHHEGCDFHHDGHGFHHHFGHHHEEGHGHHHHGG@>EEFHHHHFHHHHFHGHHHGGGGGFHHGGHGGGHHGHHHHH3GGFHHH33BGGACF<@FHFHHH00?CGHHG-.>-<>F.0<.<<GHHHG-;AG./::CHHHHHHHHGGF?:CFGCFGGGG9FGGGBFGGGGGFCEF./DFFFFAFFFFFFFFFFEFFFEF9FFFFFFFFFFFFBFF/
@M05620:37:000000000-D9766:1:1101:16915:8024 1:N:0:4
ACCACACCTTCTACAATGAGCTGCGTGTGGCTCCCGCGGAGCCCCCCGTGCTGCTGACCGAGGCCCCCCTGAACCCCAAGGCCAACCGCGAGAAGATTAGTGAGTGGCCCGCTACCTCTTCTGGTGGCCGCCTCCCTCCTTCCTGGCCTCCCGGAGCTGCGCCCTTTCTCACTGGTTCTCTCTTCTGCCGTTTTCCGTAGGACTCTCTTCTCTGACCTGAGTCTCCTTTGGAACTCTGCAGGTTCTAGATC
+
>>3>>>AAFFCFFGFB5BFBFFHHGGGGAEFGGFGE2AA00A1FFG>EE>EB3FGFGHHG/>/>FEEEEGGF3BFCFGDF/FFGGFF<C<A<AD0111>1==1>FH.<GH-A<@DF0CC0GFHBG::.CFBC.CF?9CC9FF/0F/CF0A.EG--@BFFF;FFFCFB//BFBF9B9BFB9/F/B/F/FB9AFF?9FD/9../9BB/BF/FB9FB/FF/.BFFFFFFE/;99/B99BF//99;.;9;//:;B
@M05620:37:000000000-D9766:1:1101:25028:8024 1:N:0:4
ACCACACCTTCTACAATGAGCTGCGTGTGGCTCCCGAGGAGCACCCCGTGCTGCTGACCGAGGCCCCCCTGAACCCCAAGGCCAACCGCGAGAAGATGACCCAGGCGCGAGGCCCGCTACCTCTTCTGGTGGCCGCCTCCCTCCTTCCTGGCCTCCCGGAGCTGCGCCCTTTCTCACTGGTTCTCTCTTCTGCCGTTTTCCGTAGGACTCTCTTCTCTGACCTGCGTCTCCTTTGGAACTCTGCAGGTTCT
+
BBBAABBBFFFFGGGGGGCGGFHFGAEA4AGHFGFEGGGGDHHHHGGGFEGGGHFHHHFECGCGGDGGGEFFHHHGGGGHEEHHHGEEGGB<<DGFDGFBCF////>/>-<<-<=@DGGCHB0CGHGFH:CEFHG--C.9.BFGGGFGGG/9A0CFGBB-@?FFFB-A-BFFFFFFFFFFFFFFFFFFFFFFFF=DFFEFFFFFDFFFFF/;BFF/;FF/FFFF.@D-9FFFFFEFFFFFFFFEFF.;B/F
@M05620:37:000000000-D9766:1:1101:18933:8052 1:N:0:4
ACCACACCTTCTACAATGAGCTGCGTGTGGCTCCCGAGGAGCACCCCGTGCTGCTGACCGAGGCCCCCCTGAACCCCAAGGCCAACCGCGAGAAGATGACCCAGGTGAGTGGCCCGCTACCTCTTCTGGTGGCCGCCTCCCTCCTTCCTGGCCTCCCGGAGCTGCGCCCTTTCTCACTGGTTCTCTCTTCTGCCGTTTTCCGTAGGACTCTCTTCTCTGACCTGAGTCTCCTTTGGAACTCTGCAGGTTCT
+
CCCCCCDDFFFFGGGGGGGGGGHHGGGEEGHHHGGGGGGGGHHHHGGGFGGGHHGHHHHGGGGGGGGGGGGHHHHGGGGHGHHHHGGGGGGGGGHHHHHHHHHHGHHHHHHGGHHGGGGGHHHHHHHHHHHGHHGGGGGHGHHGHGGGGGGGGGGGGGGDGGGGGGFFFFFFFFHFHHFFFFFFFHFFFFFFFFFFFFFFFFFFFFFFFFFFFHHHFHFFFFHFFFFFFHFFFHFFFFFFFFFFFFFFFFF
@M05620:37:000000000-D9766:1:1101:26582:8065 1:N:0:4
ACCACACCTTCTACAATGAGCTGCGTGTGGCTCCCGAGGAGCACCCCGTGCTGCTGACCGAGGCCCCCCTGAACCCCAAGGCCAACCGCGAGAAGATGAGTGAGTGGCCCGATCCCTCTTCTGGTGGCCGCCTCCCTCCTTCCTGGCCTCCCGGCGCTGCGCCCTTTCTCACTGGTTCTCTCTTCTGCCGTTTTCCGTAGGCCTCTCTTCTCTGCCCTGAGTCTCCTTTTGAACTCTGCAGGTTCTCGATC
+
1AA1AAAAFFFFGGGGFGG1E1FGEBBBF?AE1FGGGGGEGAH0AEGGEEGGFGFG1FAFGGG?FEE/>E/B1B>E>//?/<GHEC/</BC@BCHBHDFG@<1<?DCF0?>/->CHGHHHDFH0DC.CGC--;CHAGH.C;0C0CHFGFGF?9-;--AAF-9B@@BFFFFFFFFFFFFFFFFFFFBFFF@;BFFFFFFFFF/FBF/FBFF/;BFFFEFFB-:FFFF/://:-;/;9FFFE/9;FFF;ABFF
@M05620:37:000000000-D9766:1:1101:18948:8065 1:N:0:4
ACCACACCTTCTACAATGAGCTGCGTGTTGCTCCCGCGGATCACCCCGTGCTTCTGACCGAGTCCCCCCTGAACCCCAAGGCCAACCGCGAGAAGATGACCCAGGTGAGTGGCCCGCTACCTCTTCTGGTGGCCGCCTCCCTCCTTCCTGGCCTCCCGGAGCTGCGCCCTTTCTCACTGGTTCTCTCTTCTGCCGTTTTCCGTAGGACTCTCTTCTCTGACCTGAGTCTCCTTTGGAACTCTGCAGGTTCT
+
>AA?AAA>CFBBGGGFGGGGGGHHGGGF4AFGBEF?2AAA0AFHHHGEAEEF5GHHDGHF>>?FGHHEGGGC3FGGGEEFFHGHHGGGGGGGGGH222??FFGC/FGHF??FFFGGFDFCCDHHGGHHFHF.C<CD@FEEEFFDFGGFGBBFFGGGGCCC??AFGDFDFFFFFFFFFF/FBBFFFFFEFFBFFFFFFFFFFFFF;AFFFFFFBFFFFFFFBBBFBBFFF;9BFFF/;:B9BBFFB9F./;9
@M05620:37:000000000-D9766:1:1101:9071:8070 1:N:0:4
AGTGCCAGCTCTCAATCGCACAGGGGACCCAGGGCCTGGCCCCTCCATCCAGAAAACCTATGACCTCACCCGCTACCTGGAGCACCAACTCCGCAGCTTGGCTGGGACCTATGTGAGTATCCAGCGTAGGAATCTGGGAGTTGGGGAGGAGTGAGGAGTTGGGGAAAGACAGTCCTAACCGTGGAGGGTTCTGGTAAATGATGGGGTGAGGAGGGGCTCTTTGGCTCCCACCAGTCCCCCTGTCTGGTCTA
+
ABABBFFFBFFFGGGGGFFFGGHHGGGGGE2AFFEECFHHHHGFGGHHFGAFFGBGGEEFGHGGHHH3GGHEGGFGHDGGHHHFHHHHGFGHGGEGE?FGDFF/?EGGEG2G2?FHDG?GHGBFH@?<<DGFFHHD<0G/EB11CCF--..>C00.0.C<DGF-.A.:GCCCCGG00:CHG9C;AEDG;.;FFF;FG09CBBFFFGFFFFFFA.BBD99BBB/BBFFF.:AD?A:BFF.:-AFFF//;::/
@M05620:37:000000000-D9766:1:1101:6978:8087 1:N:0:4
ACCACACCTTCTACAATGCGCTGCGTGCGGCTCCCGAGGAGCACCCCGTGCTGCTGACCGAGGCCCCCCTGAACCCCAAGGCCAACAGCGAGAAGATGACCCAGGTGCGTGGCCCGCTACCTCTTCTGGTGGCCGCCTCCCTCCTTCCTGGCCTCCCGGAGCTGCGCCATTTCTCACTGGTTCTCTCTTCTGCCGTTTTCCGTAGGACTCTCTTCTCTGACCTGCGTCTCCTTTGGAACTCTGCAGGTTCT
+
AAA1AAA1>CFFGBGD3GBEG0FEG00000AA//A//AEC?HHFHGG/>/BFBGF1FHF//>>EG/EEGEA0F1?EGC/F//?GFG/0B?//<CC11<1<?GGHGHF<<F.-ACF-ACGCHH0<G0G0GG:.CG@--9..;FB.CB0/C0;AA0:9.;A-;-AFB--9-:/9BFFFB/:-;BBB/:9;FFFFFF@9:/AFBBFFFFFF/://9B9/BFFFFFFFF@B@F-FF/9FFFFFFFFFFFFFFFFF
@M05620:37:000000000-D9766:1:1101:23932:8096 1:N:0:4
AGTGCCAGCTCTCAGTCGCACAGGGGACCCAGGGCCTGGCCCCTCCATCCAGAAAACCTATGACCTCACCCGCTACCTGGAGCACCAACTCCGCAGCTTGGCTGGGACCTATGTGAGTATCCAGCGTAGGAATCTGGGAGTTGGGGAGGAGTGAGGAGTTGGGGAAAGACAGTCCTAACCGTGGAGGGTTCTGGTAAATGATGGGGTGAGGAGGGGCTCTTTGGCTCCCACCAGTCCCCCTGTCTGGTCTA
+
AAAAAFFFAFFFGG3BGGEAEE00FE0AEGAH0BEGAF/FGHGCGECHHHBFEGGFHGFBHG2DG1F1?0B//>EEHB@G0>>/BGC/EGG1EEE@EH1BE01?EEG0EH<<1BFGGDGD2GDDGG/?>E1FGHFHGH0/?01FA@F-@.<<G0<G<<<GG/<-.:.;/:/::CGH00CA9..9.9.AE..9B0;FGBFGGG00;-A>--9B-:--9-9:9B9F/BFF--ABEABFFFFB=E9/9;;/;F9
@M05620:37:000000000-D9766:1:1101:23906:8107 1:N:0:4
AGTGCCAGCTCTCAATCGCACAGGGGACCCAGGGCCTGGCCCCTCCATCCAGAAAACCTATGACCTCACCCGCTACCTGGAGCACCAACTCCGCAGCTTGGCTGGGACCTATGTGAGTATCCAGCGTAGGAATCTGGGAGTTGGGGAGGAGTGAGGCGTTGGGGAAAGACAGTCCTAACCGTGGAGGGTTCTGGTAAATGATGGGGTGAGGAGGGGCTCTTTGGCTCCCACCAGTCCCCCTGTCTGGTCTA
+
BBBBBFFFBFFFGGGGGGGFGFHHGGGGGGHHGGGGGGHHHHGHGGFHHHHHH3GHHGHGHHFHHHHHHHHGGGCFHHHH2GHHHHHGGHHHGGGGGHHHGHHGGGGHGHFHHHHHHHHHHHFHHGGGGGGHHHHHHHFGGHHHGGGG-<>G.0<..<CDGHG-:;:./:9CFGGGGGGGGGG-.=EGGGGGGGBFFFFFFFFFFFFFFF.BDFFFFFFFFFFFFFFFFFFFFFFFFFFFFFFFFFFFFFF
@M05620:37:000000000-D9766:1:1101:19736:8116 1:N:0:4
GAGGCTGCTTTGGAAGAAACTCATAGATTACTGCAACAGTTCCCCCTGGACCTGGAAAAGTTTCTTGCCTGGCTTACAGAAGCTGAAACAACTGCCAATGTCCTACAGGATGCTACCCGTAAGGAAAGGCTCCTAGAAGACTCCAAGGGAGTAAAAGATCTGATGAAACAATGGCAAGTAAGTCAGGCATTTCCGCTTTAGCACTCTTGTGGATCCAATTGAACAATTCTCAGCATTTGCACTTTTAACTG
+
A3AAAAC>BD@DCBBFFFBFFGHHGHHDFFGGHFDFBFGAFGGDHGEF2FBEGGAB3A2BBGGHEHEBFAAFHHHFGFHEGHHHEFGHHF?FGFFBFFHHGH4FFGE3?BB@FG4FBB>?>EEBFFG0B??GEGF4BFEE?B?BBCF/??AG<@>21<11>@>>@@F1?F??GBCBF?1?1><=>FBG.<<>1=.><.<000=<<<=DB=G?::<C::0<::C0C/00<;GC9F00;;B09;;/099;9C;
@M05620:37:000000000-D9766:1:1101:7250:8136 1:N:0:4
AGTGCCAGCTCTCAATCGCACAGCGGACCCAGGGCCAGGCCCCTCCATCCAGAAAACCTATGACCTCACCCGCCACCTGGAGCACCAACGCCGCAGCTTGGCTGGGACCTATGTGAGTATCCAGCGTAGAAATCTGGGAGTTGGGGAGGAGTGAGGAGTTGGGGAAAGACAGTCCTAACCGTGGAGGGTTCTGGTAAATGATGGGGTGAGGAGGGGCTCTTTGGCTCCCACAAGTCCCCCTGTCTGGCCTA
+
1>AAADFFAFFFGFGGG1AFE0000A0AEEHHFGGG//BBFEFHGGHHH0BFFGB0BEHH11DFG1BFGHH>E/>BFF0>BFG/FGFHG/EGGEGG/BGGCGHGCCGHGHHHHH2FGFGHH1?DHG/CC.FGHBHHGB0>>CGHG-.A-.EH.;G.<:GHGHG-CBG.;/;FFFGGGGGGGCE-CGGG;AFFFF/BFFF/FFFFFFF@AF-/AF@?@-AFFFF/B/BEEFF-A:/;FFFF@FFFFFF/AFF
@M05620:37:000000000-D9766:1:1101:7511:8158 1:N:0:4
GAGGCTGCTTTGGAAGAAACTCATAGATTACTGCAACAGTTCCCCCTGGACCTGGACAAGTTTCTTGCCTGGCTTACAGAAGCTGAAACAACTGCCAATGTCCTACAGGATGCTACCCGTAAGGAAAGGCTCCTAGAAGACTCCAAGGGAGTAAAAGAGCTGATGAAACAATGGCAAGTAAGTCAGGCATTTCCGCTTTAGCACTCTTGTGGATCCAATTGAACAATTCTCAGCATTTGTACTTGTAACTG
+
A?AB>AFBFBFBGBBGGGCGGGGHHFHHHHGFGH4GFHGGHDDFGGEFEGBFHHEG231FFGHGHHHBBF3BBGHBB5BFHHBGHB3GBFAGHHHGHHHHHBFGHHH3BBF@2DFFFGF?EEHCGHHBB?BFCFGFGHHG3?2BBFHE?GFGFFF2>?@@FFGGGDFDFGHFGFFCF??<>G>>>FCGH<>G>1.<<<<<<==D0=GGG:GEH:CGCCCGHCGHFH:C0C99;CFGGGG;;FCF9;=F09C
@M05620:37:000000000-D9766:1:1101:25081:8179 1:N:0:4
AGTGCCAGCTCTCAATCGCACAGGGGACCCAGGGCCTGGCCCCTCCATCCAGAAAACCTATGACCTCACCCGCTACCTGGAGCACCAACTCCGCAGCTTGGCTGGGACCTATGTGAGTATCCAGCGTAGGAATCTGGGAGTTGGGGAGGAGTGAGGAGTTGGGGAAAGACAGTCCTAACCGTGGAGGGTTCTGGTAAATGATGGGGTGAGGAGGGGCTCTTTGGCTCCCACCAGTCCCCCTGTCTGGTCTA
+
BCBCCFFFCFFFGGGGGFGGGGGHGFGGGGHHGGGFGFHHHHGHGGHHHHHHHHHHHGHHHHFHHHHHHHHGGGGGHHHGHHHFHHGHGGGHGG?EFCGHGHHGDFHHGHHHHHHHHGHHHHHHHGGGGGHHHHHHGHHGGFHHGGGGGGGHHHHHHDHHHHGGGGHHHHHHGHHHHHHHGEGGGGGG;CFGGGFFGGGGGGGFGGFFFFFFFFFFFFFFFFFFFFFFFFFFFFFFFFFFFFFFFFFFBFB
@M05620:37:000000000-D9766:1:1101:23112:8189 1:N:0:4
GAGGCTGCTTTGGAAGAAACTCCTAGATTACTGCCCCCGTTCCCCCTGTCCCTGGAACCGTTTCTTCCCTGGCTCACAGAAGCTGCAACCACTGCCCATGTCCTCCAGGATGCTACCCGTAAGGCCCGGCTCCTCGCCGCCTCCCCGGGAGTCACCGAGCTGCTGAAACAATGGCAAGTACGTCAGGCCTTTCCGCTTTAGCACTCTTGTGGATCCAATTGACCAATTCTCAGCATTTGTACTTGTCACTG
+
>>1AAABAFFFBFGGGCBBB1B1BBBBG3EGHHH0AF0A0BBFG0E/B11BBBB/BB1FFEFGFAF2DFHHGHH11BFGFGHH111BFG0BFGBBGC1BFGHHH1BFGH/FGHH2GHHGG/<FH0</>CGGGGHFG/<C/CGGHE.CGGGGG/D00<-;CFH/GHGH0GCHHHHGGGGF00;FFGGGG.CFGGGGGGGGFGGFFFFFFFFFFEFFF//;FF//BF-BFFFFFFFFFFFFF/BFFFF//;BF
@M05620:37:000000000-D9766:1:1101:4560:8215 1:N:0:4
GAGGCTGCTTTGGAAGAAACTCATAGATTACTGCAACAGTTCCCCCTGGACCTGGAAAAGTTTCTTGCCTGGCTTACAGAAGCTGAAACAACTGCCAATGTCCTACAGGATGCTACCCGTAAGGAAAGGCTCCTAGAAGACTCCAAGGGAGTAAAAGAGCTGATGAAACAATGGCAAGTAAGTCAGGCATTTCCGCTTTAGCACTCTTGTGGATCCAATTGAACAATTCTCAGCATTTGTACTTGTAACTG
+
AAAAAACAFFDFCBBF4FGGGFGGHHFHHHHGEHFFHHFAGF5FGGEEHFFGFGHE33CGFHHHHHGFFHBBABFBBFFGHHFGHFFFBBEEFHHHHFHHHFFGHHH3BBF@BFGFGGGEEDFBDGHBB?BBFFGFGHHHCDFGGFGA<?BDFBGF2?<@GCGF@>DGHHE?DGFGF<1?FG1>F>FGG>FF<G<<<<E=0=0=<CGBH0CDH0CGF:;BCGHHFFCG:G9B0CFGGGGBCF9F;;;FC;C
@M05620:37:000000000-D9766:1:1101:4327:8216 1:N:0:4
ACCACACATTCTACAATGCGCTGCGGGTGGCTCCAGAGGAGCACCCCTTGCTGCTGAACGAGGCCCCCCTGAACCCCAAGGCCAACAGCGCGAAGATGACCCAGGAGCGCGGCCAGATACCTCTTATGGTGGAAGACTCCCTCCTTAATGGCCTCCAGGAGCTGAGCCATTTCTGACTGGTTATCTCTTCTGCCGTTTTCCGTAGGACTCTCTTATCTGACCTGCGTCTCCTTAGGAACTCTGCAGGTTCT
+
>1>>>1111B@33AB1ABB110A0A00AAABA1B1B1AAAEGAFGEA/BBBAFEG@E11B/BEE>//>E>E011/>?E/?//?/</?0B//<////?111?F/?//</>-ACG-@G.<00<GFH0:<GH0GG.0::/00=C//;:000;00:9;F./;F9..;90CBFBCFFFF//;BF-;F9FFFFFFFFFFB9:AFFFF-;;-ABFFFFBBF/BBFFFFFFF-;--9;//9/9:BFFFFFFFFFF-BBF
@M05620:37:000000000-D9766:1:1101:7200:8222 1:N:0:4
AGTGCCAGCTCTCAATCGCACAGGGGACCCAGGGCCTGGCCCCTCCATCCAGAAAACCTGTGACCTCACCCGCTACCTGGAGCACCAACTCCGCAGCTTGGCTGGGACCTATGTGAGTATCCAGCGTAGGAATCTGGGAGTTGGGGAGGAGTGAGGAGTTGGTGAAAGACAGTCCTAACCGTGGAGGGCTCTGGTAAATGATGGGGTGAGGAGGGGCTCTTTGGCTCCCACCAGTCCCCCTGTCTGGTCTA
+
AAAAAFF1>FFFGGGGGFACEEGGFGG0AEHHC0BE/AFHFHGHGGH1DFGHEHHHHGH0DFDHHHHHHFFEGEEGHHGHGFF?FHHHGH1FEEEEGGHHGHHGEGHHGHHHHHHHH1FGHHGHHGGGGEFHGFHHHHHGEGFHGGGGGGGHHHHHGF/<DH<CDHHHFHFHGHHBCFGHCAHGGGGG.AEGGGFFFGFGEGGGG.;@EFFFFF@->@9BFFF/BFF-;BFFFFFFFFEB@FFFFFFFFFB
@M05620:37:000000000-D9766:1:1101:6285:8232 1:N:0:4
AGCCCCAGCTCTCCATTGCACAGGGTACCTAGCGCGTGGCCCCTCCATCCAGAAAACCTATGACCTCACCCCCAACCTAGGGCACCCTCTCAGCAGCTCGGCTGGGACCTATGTGAGTATCCAGCGTCGGAATCTGGGCGTTGGGGCGGCGTGCGGCGTTGGGGCCCGCCCGTCCTAACCGTGGCGGGTTCTGGTAAATGATGGGGTGAGGAGGGGCTCTTTGGCTCCCACCAGTCCCCCTGTCTGGTCTA
+
>>>3>>>AFFFFGGG56BB5B5B4FB4BFADB4AA2AEEGGHGHGGCHH1BFG3F2BEGH53BGH5BBGHH0>>??EG3BB1B?EFG1?FG34B3F?B3>>FFGGGGHFH2BGHG3BGHGHH3FHFG/>@//?GHHHHADGGGECCDCGFB;DGGG-DFFFFFF.9-;-@-9@DFFB/FFDDFF-;>DBFFFFFFB9FFF/BFFFFDF9FF/ADFFFFFFFFFFFFFFF.FFEFFEFFFFFFFFFFFFFFF
@M05620:37:000000000-D9766:1:1101:22415:8234 1:N:0:4
AGTGCCAGCTCTCCATCGCACAGGGGACCCAGGGCCTGGCCCCTCCATCCAGAAAACCTATGACCTCACCCGCTACCTGGAGCACCAACTCCGCAGCTTGGCTGGGACCTATGTGAGTATCCAGCGTAGGAATCTGGGAGTTGGGGAGGAGTGAGGAGTTGGGGAAAGACAGTCCTAACCGTGGAGGGTTCTGGTAAATGATGGGGTGAGGAGGGGCTCTTTGGCTCCCACCAGTCCCCCTGTCTGGTCTA
+
>AA1AFFFAFFFG1BFGGGGGGHGGGAEEFHGAEEECFHHHHEHGGHGHGHHFHH0GFHGEFHHHGHHHHH/E>EEHEDG0BGAFGF>EGFFEFCGGHGFAGHGGGGHGHHHHHHFHHHHHHFHHGGCGGEHHHHHHHFFGHHHGGFGG.CGH0GH<EHHHHGG.CCHBGGHHHHHGHHGGGGGEGGGFGGGGGFGGGGGGGGGGGF@FFFFFF@@@@FFFFFFFFFFFFFFFFFFFFFB@FFFFFFFFF:
@M05620:37:000000000-D9766:1:1101:6960:8247 1:N:0:4
ACCACACCTTCTACAATGAGCTGCGTGTGGCTCCCGAGGAGCACCCCGTGCTGCTGACCGAGGCCCCCCTGAACCCCAAGGCCAACCGCGAGAAGATGAGTGCGTGGCCAGCTCCCTTTGCTGGTGGCTGCCTCCCTCCTTGCTGCCCTCCCCGCGCCCCGCTCTCTCTCGCTCTCTCTCTCTTCTGTTGTCTTACGACGCTCTTTTTTCTCCGCCCTGAGCTTTCTATGTCACTCGGCTGGATCTCGGTC
+
BCCCBABBFFFFGGGGGGGGGGHHGGGGFGGHGGGGGCFEDHCHHGGGGGGFBGHGHHHGGG0EFEGGGGGH3GHGGGGHGHHHHGGFGGGGGGHGHHEHHH2/=/>>01/?FG<.0111111100.<..<CGHHCGHGHC0;000;G0.A..----------;A00BB0..;.:0;FF000:0;9B90;/0;;00...--.;.9000;/0;0.;.-@.//00;0:9000;00000.;..-..90B:F9.:
@M05620:37:000000000-D9766:1:1101:6415:8266 1:N:0:4
AGTGCCAGCTCTCAATCGCACAGGGGACCCAGGGCCTGGCCCCTCCATCCAGAAAACCTATGACCTCACCCGCTACCTGGAGCACCAACTCCGCAGCTTGGCTGGGACCTATGTGAGTATCCAGCGTAGGAATCTGGGGGTTGGGGAGGAGTGAGGAGTTGGGGAAAGAAAATCCTAAACGTGGAGGGTTCTGGTAAATGATGGGGTGAGGAGGGGCTCTTTGGCTCCCACCAGTCCCCCTGTCTGGTCTA
+
AAABCFFFCFFFGGGGGGGGGGHHGFGGGGHHGGGGGGHHHHGHGGGHHHHHHGHHHGHHHHHHHHHHHHHGGGGGHHHHHHGFHHFHGHHHGG@FGHHHGHHFEGHHGHHHHHHG3DF3BFH?G@CD/?@F2@?GHH//->CGGGA-<<.<C00;<.=GHHGGGGG././/0:=FGG0C.;EGG.CD;FGFFFFFFF0FFFFFFFFFF.;0.;@DF-AFFFFFFFFFFFFFF.B9BFFFFFFFFFFFFFF
@M05620:37:000000000-D9766:1:1101:19871:8267 1:N:0:4
ACCACACCTTCTACAATGAGCTGCGTGTGGCTCCCGAGGAGCACCCCGTGCTGCTGACCGAGGCCCCCCTGAACCCCAAGGCCAACCGCGAGAAGATGAGTGAGTGGCCCGCTACCTCTTCTGGTGGCCGCCTCCCTCCTTCCTGGCCTCCCGGAGCTGCGCCCTTTCTCACTGGTTCTCTCTTCTGCCGTTTTCCGTAGGACTCTCTTCTCTGACCTGAGTCTCCTTTGGAACTCTGCAGGTTCTAGATC
+
AAAABAABFFFFDGGEDGGGGGHHGEGGH2GFHGGGGEEGGHHHHGGGGGGGHFHHGHHGGGGGGGGGGGGHHHHGGGGHGHHHHGGGGGGGGGHHHHHHHHHHHHGFHHGGGCGHHHHHHHHHDGGHHGGGGFHGHHGHHHHHHHHGGGGGGG-BGGGGGGGGFFFFFFFFFFF/FFFFFFFFFFFFFB;DFFFFFBFDFFFFFFFFFFFFFFBFFFFFFFFFFFFFFFFFFFFFFFFEFFFFFF/;BFE
@M05620:37:000000000-D9766:1:1101:10294:8322 1:N:0:4
ACCACACCTTCTACAATGAGCTGCGTGTGGCTCCCGAGGAGCACCCCGTGCTGCTGACCGAGGCCCCCCTGAACCCCAAGGCCAACCGCGAGAAGATGAGTGAGTGGCCCGCTACCTCTTCTGGTGGCCGCCTCCCTCCTTCCTGGCCTCCCGGCGCTGCGCACTTTCTAACTGGTTCTCTCTTCTGCCGTTTTCCGTCGGACTCTCTTCTCTGAACTGAGTCTCCTTTGGAACTCTGCAGGTTCTAGATC
+
11>>AA1AFFF@AGG131BFDF1A0ABEE0FHEG000/A//FCHGGEG//EAD11BD0AEEGCG/E/EEGGHHHC>EGG/?GHC//?<B<<BB/GG11??FGBGH1FCFGGGGC@HHHH11FDGF/CG<-<:.;CEH/;GHH/CC/;.0AAECG--AA-.-;--9FFFF//;//B:;FFFF/BFFFFFF@BB/9BBFF-;@@@@/BFFFFFFFFF/B/;:BBFB/BBBFEF/BFFBFFFFBA;BFFF//;/
@M05620:37:000000000-D9766:1:1101:8707:8349 1:N:0:4
ACCACACCTTCTACAATGAGCTGCGTGTGGCTCCCGAGGAGCACCCCGTGCTGCTGACCGAGGCCCCCCTGAACCCCAAGGCCAACCGCGAGAAGATGACCCAGGTGAGTGGCCCGCTACCTCTTCTGGTGGCCGCCTCCCTCCTTCCTGGCCTCCCGGAGCTGCGCCCTTTCTCACTGGTTCTCTCTTCTGCCGTTTTCCGTAGGACTCTCTTCTCTGACCTGAGTCTCCTTTGGAACTCTGCAGGTTCT
+
CCCCDCDCFFFFGGGGGGGGGGHHGGGFHGHHHGGGGGGGGHHHHGGGGGGGHHHHHHHGGGGGGGGGGGGHHHHGGGGHGHHHHGGGGGDGGGHHHHHHHHAFFHHHHHHGGHHGGGGGHHHHHHHHHHHGHHGGGGFHGHHGHGGGGGGGGGGGGGGFGGGGGGFFFFFFFFHFFFFFFFFFHFFFFFHFFFFFFFFHFFFEDDFFFFFFFFFFFFFFFFFFFFFFFFFFFFFFFFFFFHHFFFFFFFF
@M05620:37:000000000-D9766:1:1101:12370:8368 1:N:0:4
ACCACACCTTCTACAATGAGCTGCGTGTGGCTCCCGAGGAGCACCCCGTGCTGCTGACCGAGGCCCCCCTGAACCCCAAGGCCAACCGCGAGAAGATGACCCAGGTGAGTGGCCCGCTACCTCTTCTGGTGGCCGCCTCCCTCCTTCCTGGCCTCCCGGAGCTGCGCCCTTTCTCACTGGTTCTCTCTTCTGCCGTTTTCCGTAGGACTCTCTTCTCTGACCTGAGTCTCCTTTGGAACTCTGCAGGTTCT
+
BCCCCCCCFFFFGGGGGGGGGGHHGGGGHGHHHGGGFGGGGHHHHGGGEGGGHHHHHHHGGGGGGGGGGGGHGHHGGGGHGHHHHGGGGGGGGGHGHHHHHH/?FHHHHHGGGHHGGGGGHHHHHHHHHHHGGGFDGGGHGHHGGGGGGGGGGGGGGGGGGGGGGGFFFFFFFFFFFFFFFFFFFFFFFFFFFFFDFFFFFFFEFFFFFFFFFFFFFFFFFFFFFFFFFFFFFFFEFFFFFFFFFFFFFFF
@M05620:37:000000000-D9766:1:1101:9795:8369 1:N:0:4
AGTGCCAGCTCTCAATCGCACAGGGGACCCAGGGCCTGGCCCCTCCATCCAGAAAACCTATGACCTCACCCGCTACCTGGAGCACCAACTCCGCAGCTTGGCTGGGACCTATGTGAGTATCCAGCGTAGGAATCTGGGAGTTGGGGAGGAGTGAGGAGTTGGGGAAAGACAGTCCTAACCGTGGAGGGTTCTGGTAAATGATGGGGTGAGGAGGGGCTCTTTGGCTCCCACCAGTCCCCCTGTCTGGTCTA
+
>>>AAFF@>FFFFFGGGCFCA2BA2EEEEGHHFAF2EAFEGGGDEGHFBEGFFHGFHEF3BGHGGFGFGGGGG/@EHFHHFGHFHE?1EGHHGEEEGCGHAGHF/EFGFHHHHHDGGBGHFHHHHGDGGGHHFHHHHHFGABGGGCCDG?AGGB<CCECCGFDCEDHFFHGCHFHCHHGFB.=BCADG;.ACFFCFGBGGGFFFGBA@AFFFFF;?BBFFFFFFFFFEFFFDFFFFFFEFBFFFFF/:BB/
@M05620:37:000000000-D9766:1:1101:18459:8381 1:N:0:4
ACCACACCTTCTACAATGAGCTGCGTGTGGCTCCCGAGGAGCACCCCGTGCTGCTGACCGAGGCCCCCCTGAACCCCAAGGCCAACCGCGAGAAGATAAGTGAGTGGCCCGCTCCCTCTTCTGGTGGCCGCCTCCCTCCTTCCTGGCCTCCCGTCGCTGCGCCCTTTCTCACTGTTTCTCTCTTCTGCCGTTTTCCGTAGGACTCTCTTCTCTGCCCTGAGTCTCCTTTGGCACTCTGCCGGTTCTCGCTC
+
CCCCCCCCFFFFGGGGGGGGGGHHGGGEHGHHHGGGGGGGGHHHHGGGGGGGHHHHHHHGGGGGGGGGGGGHHHHGGGGHGHHHHGGGGGGGGGHHH222>2?GFBFCF/><-AEGGHFEGH10D/...A--.;GECCGEGGHGEBFGGGGGA.;-AE.ADGAB;BBFB9/9//:9;BFBFF9BFFB/;@DF/999.F..;//;9BBFFFFFFFFFFFEB9999BFFFF/B/:/B9;;9/:;::EF/;...
@M05620:37:000000000-D9766:1:1101:12353:8383 1:N:0:4
ACCACACCTTCTACAATGCGCTGCGTGCGGCTCCCGAGGAGCACCCCGTGCTGCTGACCTAGGCCCCCCTGAACCCCAAGGCCAACCGCGCGAAGATGACCCAGGTGCGTGGCCCGCTACCTCTTCTGGTGGCCGCCTCCCTCCTTCCTGGCCTCCCGGCGCTGCGCCCTTTCTCACTGGTTCTCTCTTCTGCCGTTTTCCGTAGGACTCTCTTCTCTGACCTGCGTCTCCTTTGGAACTCTGCAGGTTCT
+
BBBBBBB3BBCDGFDGGGBAEEGGGEE22EEAEAFF1EAE1BFEEAF0>BEF5G3GFHB4B33BFEG>E/1BBGHEEGFHGHHHGGGFBD<BDGG/FGHHHHFHCGGC@FE?@HGGGG@CHHFHHFHHHHHGHHGFGGFGGFFGGGGGGGGGGGGGGEC;->FFFFFFFFFFFFFEFFFFFFFFFFFFFFFFFFFFFFFFFFFFDFEBFFFFFFBFFFFFFFFF.BDCDFFFFFFFFFFFFFFFFFFFFFF
@M05620:37:000000000-D9766:1:1101:17965:8387 1:N:0:4
ACCACACCTTCTACAATGAGCCGCGTGTGGCTCCCGAGGAGCACCCCGTGCTGCTGACCGAGGCCCCCCTGAACCCCAAGGCCAACCGCGAGAAGATGAGTGAGTGGCCCGCTCCCTCTTCTGGTGGCCGCCTCCCTCCTTCCTGGCCTCCCGGCGCTGCGCCCTTTCTCACTGGTTCTCTCTTCTGCCGTTTTCCGTAGGACTCTCTTCTCTGCCCTGAGTCTCCTTTGGAACTCTGCCGGTTCTCGATC
+
AAA1AAAAFFFFGGGCBFF1E1AAE0AEC0AG1FF/EEGCCHHHHGGGEEGEHHHFHHFG?GEGG/EEGGGBH1?EGG?G//GHHG?/BGG//C0C1F1CG<GGHBEFFG--@<EEHHFEHBDB0=EH.-A-.;:EHGGGGGGEGF?FFGGEB@?@?@?B?<B@?BF/BBFF9/-/9BB9BF/FFFF9F@-9;-BFB9A-A/B//;9FFFFB/B/9AFFFB/B/B9FFFFF/B9B//9B/;@;AEFFFFBA
@M05620:37:000000000-D9766:1:1101:14526:8388 1:N:0:4
ACCACACCTTCTACAATGAGCTGCGTGTGGCTCCCGAGGAGCACCCCGTGCTGCTGACCGAGGCCCCCCTGAACCCCAAGGCCAACCGCGAGAAGATGACCCAGGTGAGTGGCCCGCTACCTCTTCTGGTGGCCGCCTCCCTCCTTCCTGGCCTCCCGGAGCTGCGCCCTTTCTCACTGGTTCTCTCTTCTGCCGTTTTCCGTAGGACTCTCTTCTCTGACCTGAGTCTCCTTTGGAACTCTGCAGGTTCT
+
>A>AAAAAFFFFGGGGGGGGGGHHGGGGHGGHHGGGGGGEFHCGHGGGGGGFFHHHHHHGFGGFFGGGGGGGFHHFGGGHGHHHHFGEGGGGCGGCDDGHHHA?CHHHFF1CFHGGGGFCGHHDFGG00=/CGH?FGCGG.CHGCBFFG0/FGGGGA.9A9AF/BD>DF-FFFFFFFFB/9BFFFFFBBFBBFFDDFFEFFDFF9DFFFFBFBFFFFB//FFFF//BBFFFFFFBFFFFFFFFFFB.9;FB
@M05620:37:000000000-D9766:1:1101:14511:8400 1:N:0:4
ACCACACCTTCTACAATGAGCTGCGTGTGGCTCCCGAGGAGCACCCCGTGCTGCTGACCGAGGCCCCCCTGAACCCCAAGGCCAACCGCGAGAAGATGACCCAGGTGAGTGGCCCGCTACCTCTTCTGGTGGCCGCCTCCCTCCTTCCTGGCCTCCCGGAGCTGCGCCCTTTCTCACTGGTTCTCTCTTCTGCCGTTTTCCGTAGGACTCTCTTCTCTGACCTGAGTCTCCTTTGGAACTCTGCAGGTTCT
+
CBCCCCCBFFFFGGGGGGGGGGHHGGGB4EHHHGEFEGGGGHHHHGGGGGGGFHGHHGGGGGCGGGGGGGGHGHHGGGGHGHHHHGGGGG<DGGHHHHHHHHGHGHHBGGHGGHHGGGGGHHHHHHHHFHHGHHGGGFGHGHHGHGGGGGGGGGGGGGGDGFGGGGFFFFFFFFFFFFFFFFFFFFFFFFFFFFFFFFFFFFFFFFFFFFFFFFFFFFFFFFFF9FFFFFFFFFFFFFFFFFFFFBFFFFF
@M05620:37:000000000-D9766:1:1101:16804:8416 1:N:0:4
ACCACACCTTCTACAATGAGCTGCGTGTGGCTCCCGAGGAGCACCCCGTGCTGCTGACCGAGGCCACCCTGAACCCCAAGGCCAACCGCGAGAAGATGAGTGAGTGGCCCGCTCCCTCTTCTGGTGGCCGCCTCCCTCCTTCCTGGCCTCCCGGCGCTGCGCCCTTTCTCACTGTTTCTCTCTTCTGCCGTTTTCCGTAGGACTCTCTTCTCTGCCCTGAGTCTCCTTTGGAACTCTGCTGGTTCTCGCTC
+
DCDDCCCCFFFFGGGGGGGGGGHHGGGEHGHHHGGGGGGGGHHHHGGGGGGGHHHHHHHGGGGGGHGHGHHHHHHGGGGHGHHHHGGGGGGGGGHHHHGCFDGHHHGGF=>@@DGFHGHFHH11F0.<0@--<CEGFFGFHFHHC/GHHGEG?-C9DFG.CG.@-B:FBF0::000;:BBFBBFFF00:;DD:.:BDF...0:B/BBFFFFFFFFBEFFF:0:B:BF:F0;000;::;B0::;0:B0;.9.
@M05620:37:000000000-D9766:1:1101:20290:8419 1:N:0:4
AGTGCCAGCTCTCAATCGCACAGGGGACCCAGGGCCTGGCCCCTCCATCCAGAAAACCTATGACCTCACCCGCTACCTGGAGCACCAACTCCGCAGCTTGGCTGGGACCTATGTGAGTATCCAGCGTAGGAATCTGGGAGTTGGGGAGGAGTGAGGAGTTGGGGAAAGACAGTCCTAACCGTGGAGGGTTCTGGTAAATGATGGGGTGAGGAGGGGCTCTTTGGCTCCCACCAGTCCCCCTGTCTGGTCTA
+
ABBBBFFFBFFFGGGGGFGCEEFHFEGGGGHHGGGGGGHHHHGHGGHHHHHHHHHHHGHHHHGHHHHHHHHGGGGGHHHGHHHFHHHHGHHHGGEGGHHHEHHFDGHGGHHHHHHHHHHHHHHHHGGGGGHHHHHHHHHGGHHHGGGGGGGHHHHHHGHHFFGGGGHHHHHGHHHHHHHHGGGGGGGGGGGGGGGGFGGGGGGGGGFFFFFFFFFFFDFFFFFFFFFFFFFFEFFFFFFFFFFFFFFFFF/
@M05620:37:000000000-D9766:1:1101:9719:8443 1:N:0:4
ACCAACCTTCTACAATGAGCTGCGTGTGGCTCCCGAGGAGCACCCCGTGCTGCTGACCGAGGCCCCCCTGAACCCCAAGGCCAACCGCGAGAAGATGACCCAGGTGAGTGGCCCGCTACCTCTTCTGGTGGCCGCCTCCCTCCTTCCTGGCCTCCCGGAGCTGCGCCCTTTCTCACTGGTTCTCTCTTCTGCCGTTTTCCGTAGGACTCTCTTCTCTGACCTGAGTCTCCTTTGGAACTCTGCAGGTTCTA
+
BBBBBBBFFFFFGFGFGGGGFGGEEFEFEHHHGGGFFGGGHHHHGGGEEFGHHCGHHHG?EGFGGGGGGGGHHHGGGGGGHHHHGGGGCF?@DFHDGGHHHHHGHHHHHHEGHHGGGGGHHHHHHHHHHHGHHGGGGGHGHHGHHGGGFGGGGGGGBD?FDGGGGGFFFFFFFFFFFFFFFFFFFFFFFFFFFFFFFFFFFFFFFBFFFFFFFFFFFFFFFFFFFFFFFFFFFFFFFFFFFFFFFFFFFF9
@M05620:37:000000000-D9766:1:1101:12214:8446 1:N:0:4
ACCACACCTTCTACAATGAGCTGCGTGTGGCTCCCGAGGAGCACCCCGCGCTGCTGACCGAGGCCCCCCTGAACCCCAAGGCCAACCGCGAGAAGATGACCCAGGTGCGCGGCCCGCTACCTCCTCTGGCGGCTGCCTCCCTCCTTCCTGGCCTCCCGGAGGTGTGCCCTTTCTCACTGGTTCTCTCTTCTGCCGTTTTCTGTAGGACTCTCTTCTATGACCTGTGTCTCCTTTGGAACTCTGCAGGTTCT
+
A11>A?1A1FC@3GFD3BFGCGGBEBEA00FFGGF00AA//FCHHG?A/AA///1BFFGGGG?E/E/EG@FGHGCEEEEAFHGE/FGGG<>B/<F1111?1?C/.<>1--<<--:;---;C0;.9C0000--;-9:.099--9--9//;9/AAB-:---9;---;9/9F/9;B///B/9BFFE/////;FF///-;A/AF/B;9///9/;/9///:/9///9/-/9/;//BFBBBB//;B/B//9/--;9/
@M05620:37:000000000-D9766:1:1101:3919:8453 1:N:0:4
ACCACACCTTCTACAATGAGCTTCGTGTGGCTCCCGAGGAGCACCCCGTGCTGCTGACCGAGGCCCCCCTGAACCCCAAGGCCAACCGCGAGAAGATGAGTGAGTGGCCCGCTCCCTCTTCTTGTGGCTGCCTCCCTCCTTCCTGCCCTCCCGCCGCTGCGCGCTTTCTCCCTTTTTCTCTCTTCTTCCGTTTTCCGTCGGACTTTCTTCTCTCTCCTGAGTTTCCTTTGTCCTTCCCCCGGTTCTTGCTC
+
BCCCCCCDFFFFGGGGGGGGGGHHGHGHHGHHHGGGGGGGGHHHHGGGGGGGFHHHHHHGGGGGGGGGGGGHHHH?EEFHGHHHHGGGGGGGGGHHHHH2222?FG/=?/>>/A.>FC0=FG111<CC.<.<<0=EHHGCGHHH00CGHHEG.-=;?B-.---;;9:FFB;;F000::F0BFFBB000;9;0;;00.;F:@-;@00;B0;BBFB0;/:0:/;00:0:;0BFF:0;B///;:-;.:F;BFF0
@M05620:37:000000000-D9766:1:1101:6830:8454 1:N:0:4
AGTGCCAGCTCTCAATCGCACAGGGGACCCAGGGCCTGGCCCCTCCATCCAGAAAACCTATGACCTCACCCGCTACCTGGAGCACCAACTCCGCAGCTTGGCTGGGACCTATGTGAGTATCCAGCGTAGGAATCTGGGAGTTGGGGAGGAGTGAGGAGTTGGGGAAAGACAGTCCTAACCGTGGAGGGTTCTGGTAAATGATGGGGTGAGGAGGGGCTCTTTGGCTCCCACCAGTCCCCCTGTCTGGTCTA
+
>33>ADDFBFFDFGGGGCFG?EFHDGGGEEHHGGGDFAHFFHGHGGGHDFHFFC3FHE3GHHHHHHFHHHHGGEEGHHHH2FGG?FFHGHHHGGGGGHHHGHHGGGHHGHHHHHHHGHHHFFHHHGDGGFHHHHHEHHFFEHHHCGGGGG?GHHHHHGHHHHGCEGHFHHHHBFHHHHHHGGEGFEGGEGG0CFCGGGGGGGGGGGFBFFFFFBB-@-EFFFFFFFBEFFFFFFFFFFFF?AFFFFFFFFF
@M05620:37:000000000-D9766:1:1101:16103:8462 1:N:0:4
ACCACACCTTCTACAATGAGCTGCGTGTGGCTCCCGAGGAGCACCCCGTGCTGCTGACCGAGGCCCCCCTGAACCCCAAGGCCAACCGCGAGAAGATGACCCAGGTGAGTGGCCCGCTACCTCTTCTGGTGGCCGCCTCCCTCCTTCCTGGCCTCCCGGAGCTGCGCCCTTTCTCACTGGTTCTCTCTTCTGCCGTTTTCCGTAGGACTCTCTTCTCTGACCTGAGTCTCCTTTGGAACTCTGCAGGTTCT
+
BCBCCCBBFFFFGGGGGGGGGGHHGGGGHGHHHGGGGGECGHHHHGGGFGGGHHHHHHHGGGGGGGGGGGGHHHHGGGGHGHHHHGGGGGGGGGHHHHHHHHHHGHGHHGHGGHHGGGGGHHHHHHHHHHHGHHGGGEGHGHHGHGGGGGGGGGGGGGGGGGGGGGFFFFFFFFFFFFFFFFFFFFFFFFFFFFFFFFFFFFFFFFFFFFFFFFFFFFFFFFFFBFFFFFFFFFFFFFFFFFFFFFFFFFF
@M05620:37:000000000-D9766:1:1101:17797:8479 1:N:0:4
AGTGCCAGCTCTCAATCGCACAGGGGACCCAGGGCCTGGCCCCTCCATCCAGAAAACCTATGACCTCACCCGCTACCTGGAGCACCAACTCCGCAGCTTGGCTGGGACCTATGTGAGTATCCAGCGTAGGAATCTGGGAGTTGGGGAGGAGTGAGGAGTTGGGGAAAGACAGTCCTAACCGTGGAGGGTTCTGGTAAATGATGGGGTGAGGAGGGGCTCTTTGGCTCCCACCAGTCCCCCTGTCTGGTCTA
+
ABAABFFFBFFFGGGGFGGGGGHGFGGGGFHHGGGGGGHHHHGHGGHGHGHHHHHHHGGGHHHHHHHHHHGGGEGGHEGHGGHHHGHHGHFHFGGGGHGFGHFGGGFHGHHHHFHHFHHHHHHHHGGGGGHGHHHHHHHFDHHHGGGGGGFGHHGHHGHHHGGGGGHHHHHHHHHHHHHHGGEGGGDGEGGGGGGGGGGGGGGGGGFFFFFFFFFFFFFFFFFFFFFFFFFFFFFFFFFFFFFFFFFFFFB
@M05620:37:000000000-D9766:1:1101:14982:8485 1:N:0:4
ACCACACCTTCTACAATGAGCTGCGTGTGGCTCCCGAGGAGCACCCCGTGCTGCTGACCGAGGCCCCCCTGAACCCCAAGGCCAACCGCGAGAAGATGACCCAGGTGAGTGGCCCGCTACCTCTTCTGGTGGCCGCCTCCCTCCTTCCTGGCCTCCCGGAGCTGCGCCCTTTCTCACTGGTTCTCTCTTCTGCCGTTTTCCGTAGGACTCTCTTCTCTGACCTGAGTCTCCTTTGGAACTCTGCAGGTTCT
+
DCDDDDDDFFFFGGGGGGGGGGHHGGGEHGHHHGGGGGGGGHHHHGGGGGGGHHHHHHHGGGGGGGGGGGGHHHHGGGGHGHHHHGGGGGGGGGHHHHHHHHFHGHHGHHHGGHHGGGGGHHHHHHHHHHHGHHGGGFGHGHHGHGGGGGGGGGGGGGGGGGGGGGFFFFFFFFFFFFFFFFFFFHFFHHFFFFFFFFFHFFFFFFFFFFFFFHHHFFFFFFFFFFFFFFFFFHFFFFFFFFFFFFFFFFF
@M05620:37:000000000-D9766:1:1101:10422:8521 1:N:0:4
ACCACACCTTCTACAATGAGCTGCGTGTGGCTCCCGAGGAGCACCCCGTGCTGCTGACCGAGGCCCCCCTGAACCCCAAGGCCAACCGCGAGAAGATGAGTGAGTGGCCCGCTCCCTCTTCTGGTGGCCGCCTCCCTCCTTCCTGGCCTCCCGGCGCTGCGCCCTTTCTCACTGTTTCTCTCTTCTGCCGTTTTCCGTAGGACTCTCTTCTCTGACCTGAGTCTCCTTTGGAACTCTGCCGGTTCTAGATC
+
BBBBBBBBFFFFGGGGGG5AGDHHGFGA4BGHHGGG?FEEDHFHHGGFEEEGFHGHHGFAECCGGGGGGGGHFHHGGGGHGHHHHGGGGGDCCGHFGHHHGGHHHHGGHFCGG@EGHFHHHH0DGHGGFGFGGGHGHHGHHHHHFBFGGGGGGGA@GGGFFFA@CFFFFF/BB//9;FFFFFFFFFF/B;;9BEFFDF.ADFFF/FFFFFFFFF/;FFFFFBBFFFF;BBB/;9BF/9//;@@DFF/;/;/
@M05620:37:000000000-D9766:1:1101:16369:8522 1:N:0:4
ACCACACCTTCTACAATGAGCTGCGTGTGGCTCCCGAGGAGCACCCCGTGCTGCTGACCGAGGCCCCCCTGAACCCCAAGGCCAACCGCGAGAAGATGACCCAGGTGAGTGGCCCGCTACCTCTTCTGGTGGCCGCCTCCCTCCTTCCTGGCCTCCCGGAGCTGCGCCCTTTCTCACTGGTTCTCTCTTCTGCCGTTTTCCGTAGGACTCTCTTCTCTGACCTGAGTCTCCTTTGGAACTCTGCAGGTTCT
+
AAAABA3AFFFFFGGGGGGEF5BGCAEEFFAGFFFFGGGGAAGFEEEG1EGEGHHHFHHGGGG?FGGCGGFHHHGGGEGHGHHHHFAECGGGGGHGHDHHHHHHGHHGHGHFGHHGGGGGHHHHHHHGHHHGHHGGGEGHGHHGHGGGGGGGGGGGGGGGGGGGGGBFBBFFFFFFFFFFFFFFFFFFFFFFFFBFFFFFFFFFFFFFFFFFFFFFFFFFFFFFFFFFFFFFFFFFFFFFFFFFFFFFFFF
@M05620:37:000000000-D9766:1:1101:13572:8523 1:N:0:4
ACCACACCTTCTACAATGAGCTGCGTGTGGCTCCCGAGGAGCACCCCGTGCTGCTGACCGAGGCCCCCCTGAACCCCAAGGCCAACCGCGAGAAGATGAGTGAGTGGCCCGCTCCCTCTTCTGGTGGCCGCCTCCCTCCTTCCTGGCCTCCCGGCGCTGCGCCCTTTCTCACTGGTTCTCTCTTCTGCCGTTTTCCGTAGGACTCTCTTCTCTGCCCTGAGTCTCCTTTGGAACTCTGCAGGTTCTCGATC
+
CCCCCCCCFFFFGGGGGGGFGGHHGGGBFGHHHGGGGGGGFHHHHGGGGEGGHHHHHHHFGGCGGGGGGGGHHHHGGGGHGHHHHGGGGGCGGGHHHHHHHHGGHHGGHGCGG-CFHHGHHHFHHHGHHGGGGGHGHHGHHHHHGHGGGGGGGG-CGGGFFFFFFFFFFFFFF/99BFFFFFFFFFFBF@ADFFFFFFFDFFFFFFFFFFFFFF/BEFFFFFFFFFFFFFF9FFFFFFF/BFAFFF/;/F?
@M05620:37:000000000-D9766:1:1101:26487:8527 1:N:0:4
ACCACACCTTCTACAATGAGCTGCGTGTGGCTCCCGAGGAGCACCCCGTGCTGCTGACCGAGGCCCCCCTGAACCCCAAGGCCAACCGCGAGAAGATGACCCAGGAGCGCTCCCCGCGACCTCTTCTGGCGGCCGTCACCCTCTTTCCTGGTCTCCCAGAGCTGCGCCCTTTCTCACTGGATCTCTACTCTGCCGTTCTCCATAGGCCTCTCCTCTCTGCCCTGAGTCTCTTTTGGAACTCTGCAGGTTCT
+
?A>AAA>AFFFFFGGFDFBGBFF1EABEAAGHFFFEFGG?AGHHHG?FAAECA1AFHFHGGE/E/>/EEGGFHF//EGEAFEHE<?EEG/<<//<F1111<G//</?////.<.>-A-<-=:00=:0<00-----9;..:.;.//;/BF/9///;//-99-////99---/:9//B///-//;//9//9;;9F/;AB-;FF//////999///;B//////:/9--9/;F/;/;;-//9;////B/--;B;
@M05620:37:000000000-D9766:1:1101:14660:8549 1:N:0:4
ACCACACCTTCTACAATGAGCTGCGTGTGGCTCCCGAGGAGCACCCCGTGCTGCTGACCGAGGCCCCCCTGAACCCCAAGGCCAACCGCGAGAAGATGACCCAGGTGAGTGGCCCGCTACCTCTTCTGGTGGCCGCCTCCCTCCTTCCTGGCCTCCCGGAGCTGCGCCCTTTCTCACTGGTTCTCTCTTCTGCCGTTTTCCGTAGGACTCTCTTCTCTGACCTGAGTCTCCTTTGGAACTCTGCAGGTTCT
+
DDDDDDCCFFFFGGGGGGGGGGHHGGGEHGHHHGGGGGGGGHHHHGGGGGGGHHHGHHHGGGGGGGGGGGGHHHHGGGGHGHHHHGGGGGGGGGHHHHHHHHAFCHGHHHHGGHHGGGGGHHHHHHHGGHHGHHGGGGGHGHHGGGGGGGFGGGGGGFDAGDGGGGFFFFFFFFFFFFFFFFFFFFFFFFHFFFFFFFFFFFFE<AFFFFFFFHFFFFFFFFFFFFFFFFFFFFHFFFFFFFFFFFFFBFF
@M05620:37:000000000-D9766:1:1101:26035:8570 1:N:0:4
GAGGCTGCTTTGGAAGAAACTCATAGATTACTGCAACAGTTCCCCCTGGACCTGGAAAAGTTTCTTGCCTGGCTTACAGAAGCTGAAACCACTGCCAATGTCCTACAGGATGCTACCCGTAAGGAAAGGCTCCTAGAAGACTCCAAGGGAGTAAAAGAGCTGATGAAACAATGGCAAGTAAGTCAGGCATTTCCGCTTTAGCACTCTTGTGGATCCAATTGAACAATTCTCAGCATTTGTACTTGTAACTG
+
BABBBAFBFFFFGGGGFGGGGGFGGFGHHFHHHHGHFGHGHHHHHGGGGHHHHHGHFFHHHHHHHHHHHHHGHHHFHHGHHHHGHFFHH1BFHHHHHHHHHGGHHHHF?GHHHGHHFHE?EGHFHHHBBFGHGHHGHHHHFGGHFGHFCHGGHGHFGFGHH2GHHHHHHHHHHHFHHGGFGHFGGGHHHCGHGHDE<CED0GHHC/=FHCGDHGHGGHHGHHHHHHHCCHGFFGGFGGGBFFFGF;CFFFF
@M05620:37:000000000-D9766:1:1101:16807:8587 1:N:0:4
ACCACACCTTCTACAATGAGCTGCGTGTGGCTCCCGAGGAGCACCCCGTGCTGCTGACCGAGGCCCCCCTGAACCCCAAGGCCAACCGCGAGAAGATGACCCAGGTGAGTGGCCCGCTACCTCTTCTGGTGGCCGCCTCCCTCCTTCCTGGCCTCCCGGAGCTGCGCCCTTTCTCACTGGTTCTCTCTTCTGCCGTTTTCCGTAGGACTCTCTTCTCTGACCTGAGTCTCCTTTGGAACTCTGCAGGTTCT
+
CCDCCCDDFFFFGGGGGGGGGGHHGGGFHGHHHGGGGGGGGHGHHGGGGGGGHHHHHHHGGGGGGGGGGGGHFHHGGGGHGHHHHGGGGGDGGGHHGHHHHHHHGHHHHHHGGHHGGGGGGHHHHHHHEHFGHHGGGEGHGHHGHGGGGGGGGGGGGGG-CGGGGGFFFFFFFFFFFFFFFFFFFFFFFFFFFFFFFFFFFFFFFFFFFFFFFHFFFFFFFFFFFFFFFFFFFFFFFFFFFFFFEFFFFFF
@M05620:37:000000000-D9766:1:1101:18588:8587 1:N:0:4
AGTGCCAGCTCTCAATCGCACAGGGGACCCAGGGCCTGGCCCCTCCATCCAGAAAACCTATGACCTCACCCGCTACCTGGAGCACCAACTCCGCAGCTTGGCTGGGACCTATGTGAGTATCCAGCGTAGGAATCTGGGAGTTGGGGAGGAGTGAGGAGTTGGGGAAAGACAGTCCTAACCGTGGAGGGTTCTGGTAAATGATGGGGTGAGGAGGGGCTCTTTGGCTCCCACCAGTCCCCCTGTCTGGTCTA
+
>>1>A@1FAF1@BGGDBAFG1E0G0EFGGGFHGFGCFEHGGEGFEGHHFHHFGFBHGGHHHHHHHHEHHHHGGCEGHGHHHHH>FFGGFCHHGFEGGFHHGEHFEGHHGHHHHHHHHHHHHHHHHGGGGGHHHHHHHHHGGGHHGGGGGGGHHHHHHGHHHHGGGGHHHHHHHHHHHHHFGGEGGGGGEGGGGGFGGGGGGGGGGGF@FFFFFF@@?@FFFFFFFFFFFFFFFFFFFFFF@FFFFFFFFFF
@M05620:37:000000000-D9766:1:1101:5789:8596 1:N:0:4
ACCACACCTTCTACAATGAGCTGCGTGTGGCTCCCGAGGAGCACCCCGTGCTGCTGACCGAGGCCCCCCTGAACCCCAAGGCCAACCGCGAGAAGATGATGCATGGCCCTCTACCTCTTCTGGTGGCCGCCTCCCTCCTTCCTGGCCTCCCGGAGCTGCGCCCTTTCTCACTGTCTCTCTCTTCCGCTGCTTTCCGTAGGACTATCTTCTTCGTCCTTAGTCTCCTTTGGAACTCTAAAGGTTCTGGCTCG
+
AAAAAAA>FFFFGGGGFG11F1FGEFGBFAGFFBFECGGGGHHHHGGGGGGGHHHHHHHEGEGGGGGGGGGHHHHGGGGHGHHHHGGGGG/BCGGHHHH22?12?00?///01?F1?GHH1=1>0<00A--.=C.<C./:C/00/.;0.:;.---;.;99-E--/0;9C0;C000/;F///;///9A-9-;//;/-;-9-B/F/////////--;--//;/9B/F/B///;9/;/////9/;/;//B/;F-
@M05620:37:000000000-D9766:1:1101:26213:8631 1:N:0:4
ACCACACCTTCTAAAATGAGCTGCGGGTGGCTCCCGAGGAGCACCCCGTGCTGCTGACCGAGGCCTCCCTGAACCCCAAGGCCAACAGCGAGAAGATGAGTGAGTCGCATGATCCCTCGTCTGGTGGCCGCCTCACTACTTCCTGACATCCAGGCGCAGCGCCCTTTCTCACTGGTTCTCTATTCTGCCGTTTTCCGTCGGCCTCTCTTCTCTGCCCTGATTCTCCTTTGGAACTCTGCCGGTTCTAGCTC
+
>>11AAAACFFFG3B13FG1F1G1F00A00BF1BFAAEE?EHHFHGGGA/BFDFF1DB0E/EEGF1B?FG@0B1??EE/F//?GGG/0F/@<<<<B1G1???1?F1/>B/<11???G0//.>.<><.00A--<CGEDG/DG0;CF0:;:0;CF/C-:--9:@:;;9FFBF0CFFGFFF0;;BFFFFF/;-9;/;;BBF->--99:BBFFF/;9/;9;/?-/;:BFBFF9;F/BFFF9BF/>>@FFFFF//;
@M05620:37:000000000-D9766:1:1101:23253:8639 1:N:0:4
ACCACACCTTCTACAATGAGCTGCGTGTGGCTCCCGAGGAGCACCCCGTGCTGCTGACCGAGGCCCCCCTGAACCCCAAGGCCAACCGCGAGAAGATGACCCAGGTGAGTGGCCCGCTACCTCTTCTGGTGGCCGCCTCCCTCCTTCCTGGCCTCCCGGAGCTGCGCCCTTTCTCACTGGTTCTCTCTTCTGCCGTTTTCCGTAGGACTCTCTTCTCTGACCTGAGTCTCCTTTGGAACTCTGCAGGTTCT
+
CCCCCCCCFFFFGGGGGGGGGFHHGGGGHGHHHGGGGGGGGHHHHGGGEGGGHHHHHHHGGGGGGGGGGGGHG3FEGGGHGHHHHGGGGGGGGGHHHHHHHHHHGHHHHFHGGHHGGGGGHHHHHHHHHHHGHHGGGGGHGHHGHGGGGGGGGGGGGGGGGGGGGGFFFFFFFFFFFFFFFFFFFFFFFFFFFFFFFFFFFFFFFFFFFFFFFFFFFFFFFFFFFFFFFFFFFFFFFFFFFFFFFFFFFFF
@M05620:37:000000000-D9766:1:1101:6725:8643 1:N:0:4
ACCACACCTTCTACAATGAGCTGCGTGTGGCTCCCGAGGAGCACCCCGTGCTGCTGACCGAGGCCCCCCTGAACCCCAAGGCCAACCGCGAGAAGATGACCCACGTGCGAGGCCTGCTGCCTCTTCTGGTGGCCGCCCCCCTCCTTCCTGGCCTCCCCCCGCTGCGCCCTTTCTCCCTGGCTCTCTCTTCTGCCGTTTTCCGTAGCACTCTCTTCTCTGACCTGCGTCTCCTTTGGAGCTCTGCAGGTTCT
+
BBBCCCCBFFFFGFGGGGGGGGHHGGGGHGHHHGGGGGGGGHHHHGGGGGGGHHHHHHHGGGGGGGGGGGGHHHHGGGGHGHHHHGGGGGGGGGHHHGHHF2////??C/--->1<CC00<000==0000/.:;--:-;:--CFG0FGBB/.CFFGE..;--;-.--;BB/BBBF0//;..;:/BFFFFFBBF0-:;FA:B.0.990BFF0B0B000;00BFFB.>A-.B0;FF0/0//;FF00;B.:00:
@M05620:37:000000000-D9766:1:1101:5833:8646 1:N:0:4
AGTGCCAGCTCTCAATCGCACAGGGGACCCAGGGCCTGGCCCCTCCATCCAGAAAACCTATGACCTCACCCGCTACCTGGAGCACCAACTCCGCAGCTTGGCTGGGACCTATGTGAGTATCCAGCGTAGGAATCTGGGAGTTGGGGAGGAGTGAGGAGTTGGGGAAAGACAGTCCTAACCGTGGAGGGTTCTGGTAAATGATGGGGTGAGGAGGGGCTCTTTGGCTCCCACCAGTCCCCCTGTCTGGTCTA
+
>A>>A@DFAFFF1GGD1FE1A0B0BEAFE0GH0EE//FG0BGAFFGFHHCGGFFFCBEGHGHBHHFGHHHH?>/>EHHHHFBBFFHH/E0F@??>>E0BGGGGFEEFGGHHHHHHHHGHHGHFHGG?BCEHGHFGHGHHFEHGFGGGCCCCGGHHHGCHHHHGGGFEHHHHGCGGHFHHHGCE@BEFG;;.FGGFFGGGGGFFFEGF@AFFFBF@@@@FFFFFFFFFFFFFFFFFFFFFB@FFFFFFFFFF
@M05620:37:000000000-D9766:1:1101:9658:8654 1:N:0:4
ACCACACCTTCTACAATGAGCTGCGTGTGGCTCCCGAGGAGCACCCCGTGCTGCTGACCGAGGCCCCCCTGAACCCCAAGGCCAACCGCGAGAAGATGACCCAGGTGAGTGGCCCGCTACCTCTTCTGGTGGCCGCCTCCCTCCTTCCTGGCCTCCCGGAGCTGCGCCCTTTCTCACTGGTTCTCTCTTCTGCCGTTTTCCGTAGGACTCTCTTCTCTGACCTGAGTCTCCTTTGGAACTCTGCAGGTTCT
+
CCCCCCCCFFFFGGGGGGGGGGHHGGGEFGHHHGGGGGGGGHHHHGGGGGGGHHGHHHHGGGGGGGGGGGGHHHHGGGGHGHHHGGGGGGGGGGHHHHFHHHAHFHHFHHHGGHHGGGGGHHHHHHHHHHHGHHGGGGGHGHHGHGGGGGGGGGGGGGGGGGGGGGFFFFFFFFHHFFHFFFFFFFFFFFFHFFFFFFFHFFFFFFFFFFFFFFFFFFFFFFFFFBFFFFFFFFFFFFFFFFFFFFFFFFF
@M05620:37:000000000-D9766:1:1101:15289:8662 1:N:0:4
GAGGCTGCTTTGGAAGAAACTCATAGATTACTGCAACAGTTCCCCCTGGACCTGGAAAAGTTTCTTGCCTGGCTTACAGAAGCTGAAACAACTGCCAATGTCCTACAGGATGCTACCCGTAAGGAAAGGCTCCTAGAAGACTCCAAGGGAGTAAAAGAGCTGATGAAACAATGGCAAGTAAGTAAGGCATTTCCGCTTTAGCACTCTTGTGGATCCAATTGAACAATTCTCAGCATTTGTACTTGTAACTG
+
>3AA>>CABBB@F45A4FABGFHHHGGHHF4AD54AFGBGGB5BBAAA222BFFEBB32BBDFDDBDB3BBB1BB3BBBDEAABF33@BB1?BFBB3FFFB4BBBFBBBBB@2B@B?F?/>/FB?3F?0?BB/F?BBEGF3????BF????C<>@22<<@@2@@>DF110/?<F??1<11=<11>11>011>><.<.<.<0==G0<DGH=CA;0<;0;0;::CCBC0;0;00;FBCFGG0;;0;;9;C99;
@M05620:37:000000000-D9766:1:1101:13387:8671 1:N:0:4
GAGGCTGCTTTGGAAGAAACTCATAGATTACTGCAACAGTTCCCCCTGGACCTGGAAAAGTTTCTTGCCTGGCTTACAGAAGCTGAAACAACTGCCAATGTCCTACAGGATGCTACCCGTAAGGAAAGGCTCCTAGAAGACTCCAAGGGAGTAAAAGAGCTGATGAAACAATGGCAAGTAAGTCAGGCATTTCCGCTTTAGCACTCTTGTGGATCCAATTGAACAATTCTCAGCATTTGTACTTGTAACTG
+
>3>AAAFAFFFFGGGFFCGGGGFFBFFHG5GHHH44FFFBGHHHHGEGFFGHHHGFHDHGGGFHGFGHHHHEHHGGHHGFHHHHFHHHHFHHHHHHFGHHHHHHGHHHH1GHHHHHHHGGGGHHH3BGGGHHGHBH?3FGHHHHH1GGGHGGFHFGFEHHHH1GHHHHHHHHHHHGHGGFDGFGHHHHGHHHHHGGGGGHFHGHGHHHHHHGFHHHG0CGHH0GH/GHHHGGGGGGGGGGBGGGGFF0CFG
@M05620:37:000000000-D9766:1:1101:3663:8678 1:N:0:4
GAGGCTGCTTTGGAAGAAACTCATAGATTCCTGCAACAGTTCCCCCTGGACCTGGAAAAGTTTCTTGCCTGGCTTACAGAATCTGAAACAACTGCACCTGGCCTTAAGGATACTCCCCGAGATTACCGCATACTATCAAAATACCCGAGAAAACAAGGGCAACTGACCAAATTACCAGTACTTCATTACTTTCCGCTTTCGCAATCTTTAAGGTGCACTTTCTTCATTCTCAGCGTTGTACCTTGTTACTT
+
>1AA>>FA@BBDF11B111BBFBFGGHEG33BBB01ABFGH22B00ABF00BFGHHB1ABBEGFFFGBBBAG0BB1A1BGG1AD@22BBB/BBFG1BB>B0BB11@BBF@11B1B1?E///>/1>F1?/>//B1B21>2111<BGF//>//1@@/??/??///0011?1..>11<11>>1>1><=0000<0==GC.<CCBA.::;00;00000;/;00090900;0;;;9000C...-.0;;0;0;0;0;0
@M05620:37:000000000-D9766:1:1101:26264:8678 1:N:0:4
AGTGCCAGCTCTCAATCGCACAGGGGACCCAGGGACTGGCCCCTCCATCCAGAAAACCTATGACCTCACCCGCTACCTGGAGCACCAACTCCGCAGCTTGGCTGGGACCTATGTGAGTATCCAGCGTAGGAATCTGGGAGTTGGGGAGGAGTGAGGAGTTGGGGAAAGACAGTCCTAACCGTGGAGGGTTCTGGTAAATGATGGGGTGAGGAGGGGCTCTTTGGCTCCCACCAGTCCCCCTGTCTGGTCTA
+
>>AAADFFAFFFG13BGAF1EE0GE0EEGGAFFC0BF//BFFEHEG0GFGFHH0FGFAGFHEGEGGGBGHHGGGC>BBFBFGB?FF0FEFGHGE/EGFGHGHHFEEGHGHHHGHGDGBDGHGGHHGECBCFHHHHHHHFGAFHHGGEGAFGHHGHHGEGHFFGGECEGFHHHGHHHGGGHG;E@BGGG;AFGGGFFGGGGGGGFGGF@EFFFFF?@?@FFFFFFFFFFFFABFAFFFFFF@FFFFFFFFFF
@M05620:37:000000000-D9766:1:1101:20666:8681 1:N:0:4
ACCACACCTTCTACAATGAGCTGCGTGTGGCTCCCGAGGAGCACCCCGTGCTGCTGACCGAGGCCCCCCTGAACCCCAAGGCCAACCGCGAGAAGATGAGTGAGTGGCCCGCTACCTCTTCTGGTGGCCGCCTCCCTCCTTCCTGGCCTCCCGGCGCTGCGCCCTTTCTCACTGGTTCTCTCTTCTGCCGTTTTCCGTAGGACTCTCTTCTCTGACCTGAGTCTCCTTTGGAACTCTGCAGGTTCTAGATC
+
CCCCCCCCFFFFGGGGGGGGGCHHGGGGHGHHHGGGGGGGGHHHHGGGGGGGFHHHHHHGGGGGGGGGGGGHHHHGGGGHGHHHHGGGGGGGGGHB>GBGGFF?D1/<FG?CG-CGHBDGFHGD<<.<G---:CGFHHGHFHHHHECFGGGEAB-99CBG=-;-@FF0990909/0;9BFFFFFFBFFF>ADFEFFF09..;FFFFFFFFFFFF0;FF/BFBBBFFFFFEFBBFFFFFBBF9;BBB09;BF
@M05620:37:000000000-D9766:1:1101:14499:8686 1:N:0:4
ACCACACCTTCTACAATGAGCTGCGTGTGGCTCCCGAGGAGCACCCCGTGCTGCTGACCGAGGCCCCCCTGAACCCCAAGGCCAACCGCGAGAAGATGACCCAGGTGAGTGGCCCGCTACCTCTTCTGGTGGCCGCCTCCCTCCTTCCTGGCCTCCCGGAGCTGCGCCCTTTCTCACTGGTTCTCTCTTCTGCCGTTTTCCGTAGGACTCTCTTCTCTGACCTGAGTCTCCTTTGGAACTCTGCAGGTTCT
+
BBBBBBBACFCFGDFGFGBGGEG4EEEBAEFHGFFFGGFCEDHHHGGGGGGGGFGFHFFGGGGCFEE?EFGFBFE?EGGHGHHHHFFGGG/BCDHHFHHHFCFCFGHBGGHAFHHGGGGCFFHGF0<G0=GGFG?--;...::.:CBFBFB..FFGGGG-9AFFGGFFFFFFFFFFFFFFFFFFFFFFFFFFFFA.DFFFF?F.;?FFFFFFFFFFFFFFFBBFBBFFFFFFFFEFFFFFB//FBBFA/FF
@M05620:37:000000000-D9766:1:1101:11271:8710 1:N:0:4
ACCACACCTTCTACAATGAGCTGCGTGTGGCTCCCGAGGAGCACCCCGTGCTGCTGACCGAGGCCCCCCTGAACCCCAAGGCCAACCGCGAGAAGATGAGTGAGTGGCCAGCTACCTCTTCTGGTGGCCGCCTACCTCCTTCCTGGCCTCCCGGAGCTGCGCCCTTTCTCACTGGTTCTCTCTTCTGCCGTTTTCCGTAGGACTCTCTTCTCTGCCCTGAGTCTCCTTTGGAACTCTGCAGGTTCTAGATC
+
1>1>AA1AFFF13BF13BFFFDB1ABEFH0FGFG00BAE/EHHHHGAEA/EAGA1FGCAEGGGGAE/EGGGHHHC?EGG>FHHE/?EEC<>C@/GG1<?GGFD1?<FF01?F111?GHHHHHHH10CHHGGG..CGHDCH00/0;/CGHHEGGG?-A.9CA@E9?FG0FFCC9CB;FFFFFFFFFFF/B;-9BEFFFF?BFFFB/9FFFFFF///;EFFFF9/BFFFFFFB:FB/;;BB/F-;BFBBF/B/
@M05620:37:000000000-D9766:1:1101:5535:8711 1:N:0:4
GAGGCTGCTTTGGAAGAAACTCATAGATTACTGCAACAGTTCCCCCTGGACCTGGACAAGTTTCTTGCCTTGCTTACAGAAGCTGAAACAACTGCCAATGTCCTACATGATGCTACCCGTAAGGAAAGGCTCCTAGAAGACTACAAGGGAGTAAAATAGCTGATGAAACAATGGCAAGTAAGTCAGGCATTTACGCTTTATCACTCTTGTGGATCCAATTGAACAATTCTCAGCATTTGTACTTGTAACTG
+
A?ACAAFCFFFFGC5BFFFGGGHHHFHHHHBBFGBGFHFGGDFGHGEFAGFGHHEG231BFGHDFHHBBB5BBFGBB5BFGHBFGB3GBFCGHHHGHHHHHBFFGHH4BDD4BDFF2BE?EEH3FGH0B?BB/BFDGGHF3?3BBBGA/??C?3D22@@DF2GF222D@FE=FFFCC==?FG=@??CFG<>=1<.>...00=<=0=D=D0<AG<CGBG;CCCGHBH0<0=::;CGHHHG09C0;09;B;9C
@M05620:37:000000000-D9766:1:1101:11257:8721 1:N:0:4
ACCACACAATCTACCATGCGCTGCGTGAGGCTCCCGAGGAGCACCCCGTGCTGCTGACCGAGGCCCCCCTGAACCCCAAGGCCAACCGCGAGAAGATGACCGAGTGGCCTGCCCACTTTCCTTGTGGCAGCTTACCTCCTTCCTGGCCTTCCGTCCCTGGGTTCTTTCTTTCTTTTTCTTTCCTCTCTCGCCGCTTGTCCGACTTTCTTCTCTGACCTGACCGTCTTATGTCATTCGGCCGTGTCTTGCTC
+
AAAAAAB33BB@FB5BGG4A?AEEG?E22BA2B2AB222A1B1BBAE0BBAF5GGGGGF0>//>BEEGGGEFCGEEEGGHFHGHEED<></>BAHB?FF?1</>.>..0<<>0>1>.0<0==0<=CD</..;00<;C0GG0<C00/;C0/9C.0:.900..9.90;0C00090000;9;09B//99/9/:.----...:/..;-.://;//9F////9B/9/-;..;///;/9BFB/.;.---;9:////9
@M05620:37:000000000-D9766:1:1101:5513:8721 1:N:0:4
GAGGCTGCTTTGGCAGAAACTCATAGCTTACTGCCACAGTTCCCCCTGACCCTGTAACCGTTTCTTGCCTGGCTTCCAGCAGCTGCCACAACTGCCACTGTCCTACAGGATGCTACCCTTCCGGCCAGGCTCCTCGCCTCCTCCACTGGCGTCCCCGCGCTGATGAACCCATGTCAAGTCAGTCAGGCATTTCCGCTTTCGCACTCTTGTGGCTCCCCTTGCAACCTTCTCCGCCTTTTTCCTTGTAACTG
+
AAAAAAFAFFFFG1FFFFGGG1BBD3BDAFBAD1FFHCBA2DDGEF/B00BB001DBDFEB/0BD1ABBFF/B0B0BBD0B>BBBBFBF>??B0FF1@@FHFFGB1FBCBGGHH2FGB1BFG/>E/>?F?BGGFFFCG?CGHHH0@1FG/>CC//GG->>AC.<G00=GE.//0<G0CG00<GC0CC/.;=GGGGEGGGFGAC-=;CFFGG..C9;9-;9FF/;9;;/;;:;B;-9-//;9;;;FF/9;B:
@M05620:37:000000000-D9766:1:1101:11213:8735 1:N:0:4
ACCACACCTTCTACAATGAGCTGCGTGTGGCTCCCGAGGAGCACCCCGTGCTGCTGACCGAGGCCCCCCTGAACCCCAAGGCCAACCGCGAGAAGATGACCCAGGTGAGCGGCCAGCGACCTCTTCTGGTGGCCGCCTCCCTCCTTCCTGGCATCCCGGCGCTGCGCACTTTCTCACTGGTTCTCTCTTCTGCCGTTTTCCGTAGGACTCTCTTCTCTGACCTGAGTCTCATTTGGAACTCTGCAGGTTCT
+
AAA1AAAAFFFFGGGGDGAAF1BFEAEA0AFA1BFBFGGGCHHHEGGCEEGEGHFFHHH/EECGGGEGGEFHBGG>EGGHEHEHHGG<<<<<B/<FG1?GHFEHAF<GAE</A?->.-<--.C0GGFG00;E..-:-..99/CEF0090CBF/099.9A--;@--;@9--9//;B9BF/9//99/9FFBFFFFB@FFF-B/-FAFFFFB//99FFFF/;BFBFB9-FFFF/9B/FFFFFFFFFFFBFFBFB
@M05620:37:000000000-D9766:1:1101:24313:8738 1:N:0:4
GAGGCTGCTTTGGAAGAAACTCATAGATTACTGCAACAGTTCCCCCTGGACCTGGAAAAGTTTCTTGCCTGGCTTACAGAAGCTGAAACAACTGCCAATGTCCTCCAGGCTGCTACCCGTCAGGCAAGGCTCCTCGCAGCCTCCCAGGGCGTCAAAGCGCTGATGAAACAATGGCAAGTCAGTCAGGCCTTTCCGCTTTAGCACTCTTGTGGCTACCATTGCCCAATTCTCAGCCTTTGTAATTGTAACTG
+
BBBBCCFCFFFFGGGGGGGGGGHHHHHHHHHGHHHHHHHHHHHHHGGGHGHHHHHFGHHHGHHHHHHHHHHHHHHGHHHHHHHHHHHHHHHHHHHHHHHHH4BB33BBG1FGGEGHGH?>/E?HG/0???3FFHH/>B///B2FFH2?///><?/?==/>.<>1<=>=10<00<<GHGH=00==D0<C:0=:CGDGFGG0;CFFFFBFFBFG..0/;CBFF00:0./9;FF0BB/;FG0000;BFFBF0BB
@M05620:37:000000000-D9766:1:1101:19111:8742 1:N:0:4
AGTGCCAGCTCTCAATCGCACAGGGGACCCAGGGCCTGGCCCCTCCATCCAGAAAACCTATGACCTCACCCGCTACCTGGAGCACCAACTCCGCAGCTTGGCTGGGACCTATGTGAGTATCCAGCGTAGGAATCTGGGAGTTGGGGAGGAGTGAGGAGTTGGGGAAAGACAGTCCTAACCGTGGAGGGTTCTGGTAAATGATGGGGTGAGGAGGGGCTCTTTGGCTCCCACCAGTCCCCCTGTCTGGTCTA
+
AB>ABFFFCFFFGFGGGGGGGGHGGGGGGGGHAEEGGGHHHHGHGGHHHHHHHHHGHGHHHGHHHHHHHHHGGEGGHHHHFGHHHHFGFHHHFGGGGHGHGHHGGGHHGHHHHHHHHHHHHHHHHGFGGGHHHHHHHHGGGHHHGGEGGFFHHHHHHGHHHHGGGGHHHHHHHHHHHGHHGGGGGGGGGGGGGGGGGGGGGGGGGGFFFFFFFFFFFFFFFFFFFFFFFFFFFFFFFFFFFFFFFFFFFFF
@M05620:37:000000000-D9766:1:1101:27605:8748 1:N:0:4
TCTGCGTCTTGTTAATCCACTCCTCGATTCCTGCCCCCGATCCCCCGGTCCATATAACCGTTCCATACCTGGCTGCCAGTAGCGACAACCACTACCCCTGTCCTCCAGGCTGCTCCCCGTCAGGCCCGGCTCCTCGCCGCCTCCCCGGGAGTCACCGCGCTGCTGAAACAATGGCAAGTCCGTCAGGCCTTTCCGCTTTAGCACTCTTGTGGATCCCCTTGCCCACTTCTCAGCATTTGTCCTTGTCCCTG
+
11>AA1>>>>1B13BFG3BF1B0B0BBF3DFGHGFGG0A//AACFG/A/AE1222DDGB>EE0B2DDBBFFGHH/BBCF1BBF//>>>FE>FB0BBG??FHHFG1<BBB/FGFGHFFC<?</?CFFG/ACGGGHHGGG-<A?EGC;:CCGGGGF;;.;;AGGGGFGF99:EFFFFFFFBFFFFFABFFFB9FFFFB;9AFFFFFBFFFFFF?//;F-ABF-9BF/A-B/FBBBFBFFFF/9BFFFF9FFE:
@M05620:37:000000000-D9766:1:1101:23637:8753 1:N:0:4
ACCACACCTTCTACAATGAGCTGCGTGTGGCTCCCGAGGAGCACCCCGTGCTGCTGACCGAGGCCCCCCTGAACCCCAAGGCCAACCGCGAGAAGATGACCCAGGTGCGTGGCCCGCTACCTCTTCTGGTGGCCGCCTCCCTCCTTCCTGGCCTCCCGGCGCTGCGCCCTTTCTCCCTGGTTCTCTCTTCTGCCGTTTTCCGTAGGTCTCTCTTCTCTGACCTGCGTCTCCTTTGGAACGCTGCAGGTTCT
+
DDDDDDCCFFFFGGGGGGGGGGHHGGGEHGHHHGGGGGGGGHHHHGGGGGGGHHHHHHHGGGGGGGGGGGGHGHHGGGGHGHHHHGGGGGGGGGHGHHH222/FF=1?A///>G.--A--/0<0<D<G00/.CH-CGG.GGGF9::0F:0C.A0CAA9C--;C=.9-;-9B00;:0:/:9FFFF0:F0BBFBFFFFBB.0;90...0;BFF000BFBBF0B/0:.;;-.:00;0:FBF0.;D..;B?FB00
@M05620:37:000000000-D9766:1:1101:27619:8759 1:N:0:4
GAGGCTGCTTTGGAAGAACCTCATAGATTACTGCAACAGTTCCCCCTTGACCTGGAAAAGTTTCTTGCCTGGCTTACAGAAGCTGAAACACCTGCCAATGTCCTACAGGATGCTACCCGTAAGGAAAGGCTCCTAGAAGACTCCAAGGGAGTAAAAGATCTGATGAAACAATGGCAAGTAAGTCAGGCATTTCCGCTTTAGCACTCTTGTGGATCCAATTGAACAATTCTCAGCATTTGCACTTGTAACTG
+
A1AAA1C>BFDFCGABFG1AAGGHFFGDFGGFHBAFFFGGGDGGHGE0ABBFGGEBBA00BDDFGHG1BBBBGHHBBBFFGHGGGBBGBCBEGGHAGHHHHGBFBGGB0BB1BB@BB0??>EBBBCF00?BB/B<BBDFC0B1BB<F</?/C<@221<11@@@@1@G<FGG?FBFBG/1??>>=>1FF<><>1>.>.<<00=D<</==D=C:C00;:<;CG0C;CCC;<CG0;FF0FFF09;;C09;;;;;
@M05620:37:000000000-D9766:1:1101:8404:8767 1:N:0:4
ACCACACCTTCTACAATGAGCTGCGTGTGGCTCCCGAGGAGCACCCCGTGCTGCTGACCGAGGCCCCCCTGAACCCCAAGGCCAACCGCGAGAAGATGACCCAGGTGAGTGGCCCGCTACCTCTTCTGGTGGCCGCCTCCCTCCTTCCTGGCCTCCCGGAGCTGCGCCCTTTCTCACTGGTTCTCTCTTCTGCCGTTTTCCGTAGGACTCTCTTCTCTGACCTGAGTCTCCTTTGGAACTCTGCAGGTTCT
+
BBBBBBBAFFFFGGGGFG5BFBGHGEF24BGFEBFEAEFEDGEFEFGEEFGGFHGHHHHAEE?EGGGGGGGGFHHGGGGHGHHHHGGECG<BDGHEGHHHHHHHGHH<GFGGGHHGGGGGHHHHHHHHHHHGHHGGGEDHGHHGHGGGGGGGGGGGGGG9BGGGGGFFFFFFFFFFFFFFFFFFFFFFFFFFFFFFFFFFFFFFFFFFFFFFFFFFFFFFFFFFBFFFFFFFFFFFFFFFFFFFFFFFFFF
@M05620:37:000000000-D9766:1:1101:15989:8771 1:N:0:4
AGTGCCAGCTCTCAATCGCACAGGGGACCCAGGGCCTGGCCCCTCCATCCAGAAAACCTATGACCTCACCCGCTACCTGGAGCACCAACTCCGCAGCTTGGCTGGGACCTATGTGAGTATCCAGCGTAGGAATCTGGGAGTTGGGGAGGAGTGAGGAGTTGGGGAAAGACAGTCCTAACCGTGGAGGGTTCTGGTAAATGATGGGGTGGGGAGGGGCTCTTTGGCTCCCACCAGTCCCCCTGTCTGGTCTA
+
>AAABFFFBFFFGGGGGGGGGGHHGGGGGGHHGGGGGGHHHHGHGGHHHHHHHHHHHGGGHHHHHHHHHHHGGGGGHHGHHHHHHHHHGHHHGGEGGHHHGHHGEGHHGHHHHHHHHHHHGHHHHGGGGGHHHHHHHHHGDHHHGGGGGGGHHHHHHGHHHHGGGGHGHHHHHGHHHHHHGDEGGGGGDFGGGGFGGFFGGGGGGGFF-@DFFFAFFDFFFFFFFFFFFFFFFFFFFFFFFFFFFFFFFFB
@M05620:37:000000000-D9766:1:1101:20187:8776 1:N:0:4
ACCACACCTTCTACAATGAGCTGCGTGTGGCTCCCGAGGAGCACCCCGTGCTGCTGACCGAGGCCCCCCTGAACCCCAAGGCCAACCGCGAGAAGATGACCCAGGTGAGTGGCCCGCTACCTCTTCTGGTGGCCGCCTCCCTCCTTCCTGGCCTCCCGGAGCTGCGCCCTTTCTCACTGGTTCTCTCTTCTGCCGTTTTCCGTAGGACTCTCTTCTCTGACCTGAGTCTCCTTTGGAACTCTGCAGGTTCT
+
CBCCCAAAFFFFGGGGGGGGGGHHGGGBCEHHHGGGGGGFEHHHHGGGDGGGGHGHHHGGGGGGGGGGGGGHHHHGGGGHGHHHHGGGGGGGGGHHGFHHHHHHGHHHHGHGGHHGGGGGHHHHHHHHFHHGHHGGGCEEGHHGHGGGGGGGGGGGGGGFGGGGGGFFFFFFFFFFFFFFFFFFFFFFFFFFFFFFFFFFFFFFFFFFFFFFFFFFFFFFFFFF9FFFFFFFFFFEFFFFFFFFFFFFFFF
@M05620:37:000000000-D9766:1:1101:17667:8782 1:N:0:4
ACCACACCTTCTACAATGAGCTGCGTGTGGCTCCCGAGGAGCACCCCGTGCTGCTGACCGAGGCCCCCCTGAACCCCAAGGCCAACCGCGAGAAGATGACCCAGGTGAGTGGCCCGCTACCTCTTCTGGTGGCCGCCTCCCTCCTTCCTGGCCTCCCGGAGCTGCGCCCTTTCTCACTGGTTCTCTCTTCTGCCGTTTTCCGTAGGACTCTCTTCTCTGACCTGAGTCTCCTTTGGAACTCTGCAGGTTCT
+
DCDCDDDDFFFFGGGGGGGGGGHHGGGEEEHHHGGGGGGGGHGHHGGGGGGGHHGHHHHGGGGGGGGGGGGHHHHGGGGHGHHHHGGGGGGGGGHGHHHHHHHHGHHEHHHGGHHGGGGGHHHHHHHHHHHGHHGGGGGHGHHGHGGGGGGGGGGGGGGAGGGGGGFFFFFFFFFFFFFFFFFFFFFFFFFFFFFFFFFFFDFFFFFFFFFFFHHHFHFFFFFFFFFFFHFFFHHFFFFFFFFFFFFFFFF
@M05620:37:000000000-D9766:1:1101:11422:8799 1:N:0:4
ACCACACCTTCTACAATGAGCTGCGTGTGGCTCCCGAGGAGCACCCCGTGCTGCTGACCGAGGCCCCCCTGAACCCCAAGGCCAACCGCGAGAAGATGACCCAGGTGAGTGGCCCGCTACCTCTTCTGGTGGCCGCCTCCCTCCTTCCTGGCCTCCCGGAGCTGCGCCCTTTCTCACTGGTTCTCTCTTCTGCCGTTTTCCGTAGGACTCTCTTCTCTGACCTGAGTCTCCTTTGGAACTCTGCAGGTTCT
+
BBBABBBBFFFFGGGD5FBGGCHGGEEA42FFGEFEAEGGEHHHHGGG?AEFFHGGHHFE?ECGGAEGGEFBGCHGGDAHGAHHHG?EGGCC@FFF1?B1FGEHGHHHCHGFFFHCGGGCHHFFHHHFHHGDFHC@-:::EGG?CBBBGGGFFBFEAFGGGGFGFBBD--9BFFFEFBBB;BBBBBBBFFFFFFBDDFFFFFFEFFFFFFBBBFFFFFFFFFFFBFFFFFFFFFFEBFFFFFFFFFFFFFF
@M05620:37:000000000-D9766:1:1101:16101:8803 1:N:0:4
ACCACACCTTCTACAATGAGCTGCGTGTGGCTCCCGAGGAGCACCCCGTGCTGCTGACCGAGGCCCCCCTGAACCCCAAGGCCAACCGCGAGAAGATGACCCAGGTGAGTGGCCCGCTACCTCTTCTGGTGGCCGCCTCCCTCCTTCCTGGCCTCCCGGAGCTGCGCCCTTTCTCACTGGTTCTCTCTTCTGCCGTTTTCCGTAGGACTCTCTTCTCTGACCTGAGTCTCCTTTGGAACTCTGCAGGTTCT
+
AAAAB?AAFFFFCGGFGGFGFDGBEEEAFDHHFFGG?EG2EHHHHGCG1EEEFF3GHHFEGGCEEEEGGGFFHFEGGGGHGGHEFGGGGGGCCDHFFGHHHHHHGBGHHHHEFGEGCGGCHHHGGGHHHFHGFH?:::EEEHHGFGGG0BFFABFGGG@@@GFGGGBDB?FFF/FBFFBBBFBFFFFFFFBFFFBAAFEFFDFFFFFFFFFFFFFFFFBBFFFFFE9F/BFBF/BBB/BB///BBFFFB9;
@M05620:37:000000000-D9766:1:1101:26054:8837 1:N:0:4
ACCACACCTTCTACAATGAGCTGCGTGTGGCTCCCGAGGAGCACCCCGTGCTGCTGACCGAGGCCCCCCTGAACCCCAAGGCCAACCGCGAGAAGATGACCCAGGTGAGTGGCCAGCTACCTCTTCTGGTGGCCGACTCCCTCCTTCCTGGCCTCCCGGAGCTGCGCCCTTTCTCACTGGTTCTCTCTTCTGCCGTTTTCCGTAGGACTCTCTTCTCTGACCTGAGTCTCCTTTGGAACTCTGCAGGTTCT
+
CCCCCBBAFFFFGGGGGGFGGGHHGEGBFEHFGGGEGGGGGHGHHGGGGGGGHHHHHHHGGGGGGGGGGGGHGHHGGGGHGHHHHGGGGGFFGGHHHHHHHHHHGHHHHBFEGH1FGHHHHHHHEHHGGHGGHHG@@AEHGHHGHHHHHHHHHHHGGGGDGAFFGGGGGGGGFFFFFFFFFFFFFFFFFFFFFFFFFFFFFFFFFFFFFFFFFFFFFFFEFFFFBFFFFFFFFFFFFFFFFFFFFFFFFFF
@M05620:37:000000000-D9766:1:1101:6481:8839 1:N:0:4
AGTGCCAGCTCTCAATCGCACAGGGGACCCAGGGCCTGGCCCCTCCATCCAGAAAACCTATGACCTCACCCGCTACCTGGAGCACCAACTCCGCAGCTTGGCTGGGACCTATGTGAGTATCCAGCGTAGGAATCTGGGAGTTGGGGAGGAGTGAGGAGTTGGGGAAAGACAGTCCTAACCGTGGAGGGTTCTGGTAAATGATGGGGTGAGGAGGGGCTCTTTGGCTCCCACCAGTCCCCCTGTCTGGTCTA
+
>>AABFBFBFCFGDGGGFFEEEBGFEEGGGHHFFGGGFGHGHGHGGFHHHGGFFHHHGGHHDHHHHGHHHHGGG?EHHHFFFF?BGFGGFHHGGFGGGHHCHHFEGGHGHHHHHHHHGHHFHFHHGDGGDHHHHHHHGFGEHHHGGEGGGGHHHHGHFHHGGGGGFFHHHHHGHHHGHHHG:CDGGGG=:FGGGCBFGGEFFGFGGFFEFFFDFCFFAFFFFFFF/FEFFFBFFFFFFFDFEFFFFF9;/;
@M05620:37:000000000-D9766:1:1101:21813:8847 1:N:0:4
ACCACACCTTCTACAATGAGCTGCGTGTGGCTCCCGAGGAGCACCCCGTGCTGCTGACCGAGGCCCCCCTGAACCCCAAGGCCAACCGCGAGAAGATGACCCAGGTGAGTGGCCCGCTACCTCTTCTGGTGGCCGCCTCCCTCCTTCCTGGCCTCCCGGAGCTGCGCCCTTTCTCACTGGTTCTCTCTTCTGCCGTTTTCCGTAGGACTCTCTTCTCTGACCTGAGTCTCCTTTGGAACTCTGCAGGTTCT
+
CCCCCCCCFFFFGGGGGGGGGGHHGGGFEGHHHGGGGGFGGHHHHGGGGGGGHHHHHHHGGGGGGGGGGGGHHHHGGGGHGGHHHGGGGGCGGGHHHHHHHHHHGHHFHGHGGHHGGGGGHHHHHHHHHHHGHHGGGGGHGHHGHGGGGGGGGGGGGGGGGGGGGGFFFFFFFFFBFFFFFFFFFFFFFFFFFFFFFFFFFFFFDFFFFFFFFFFFFFFFFFFFFFFFFFFFFFFFFFFFFFFFFFFFFFF
@M05620:37:000000000-D9766:1:1101:21202:8850 1:N:0:4
GAGGCTGCTTTGGAAGAAACTCATAGATTACTGCAACAGTTCCCCCTGGACCTGGAAAAGTTTCTTGCCTGGCTTACAGAAGCTGAAACAACTGCCAATGTCCTACAGGATGCTACCCGTAAGGACAGGCTCCTAGACGACTCCCAGGGAGTAAAAGAGCTGATGAAACAATGGCAAGTAAGTCAGGCATTTCCGCTTTAGCACTCTTGTGGATCCAATTGAACAATTCTCAGCATTTGTACTTGTAACTG
+
ABBCCCFCFFFFGGGGGGGGGGHHHHHHHHHHHHHHFHHGHHHHHGGGHHHHHHHHHHHHHHHHHHHHHHHHHHHHHHHHHHHHHHHHHHHHHHHGHHHHHHGH4GHHF1F3FHBGHHGF/EH3B02?FFHHGHHHH3?BG//B/2BFDF/AGGH2G<GHHBHFFHHHHGFHFHHHHGHG11>GH1FHAHHHHHGGGGGGGHHHHHHHHCGGFB0C00CHHGFGG/C=CFFFGGGGGGGG0FGGGF00;FF
@M05620:37:000000000-D9766:1:1101:16600:8866 1:N:0:4
AGTGCCAGCTCTCAATCGCACAGGGGACCCAGGGCCTGGCCCCTCCATCCAGAAAACCTATGACCTCACCCGCTACCTGGAGCACCAACTCCGCAGCTTGGCTGGGACCTATGTGAGTATCCAGCGTAGGAATCTGGGAGTTGGGGAGGAGTGAGGAGTTGGGGAAAGACAGTCCTAACCGTGGAGGGTTCTGGTAAATGATGGGGTGAGGAGGGGCTCTTTGGCTCCCACCAGTCCCCCTGTCTGGTCTA
+
BBBCCFFFCFFFGGGGGGGGGGHHGGGGGGHHGGGGGGHHHHGHGGHHHHHHHHGHHGHHHHHHHHHHHHHGGGGGHHHHHHGFFHHHGHHHGGEGGHHHGHHGGGHHGHGHHHHHHHHHHHHHHGEGGGHHHHHHHHHGGHHHGGGGGGGHHHHHHGHHHHGGGGHHHHHHHHHHHHHHGFFGGGGGEFFGGGGGGGGGGGGGGGFFFFFFFFFFFFFFFFFFFFFFFFFFFFFFFFFFFFFFFFFFFFF
@M05620:37:000000000-D9766:1:1101:9706:8869 1:N:0:4
ACCACACCTTCTACAATGAGCTGCGTGTGGCTCCCGAGGAGCACCCCGTGCTGCTGACCGAGGCCCCCCTGAACCCCAAGGCCAACCGCGCGAAGATGACCCAGGTGAGTGGCCCGCTACCTCTTCTGGTGGCCGCCTCCCTCCTTCCTGGCCTCCCGGAGCTGCGCCCTTTCTCACTGGTTCTCTCTTCTGCCGTTTTCCGTAGGACTCTCTTCTCTGACCTGCGTCTCCTTTGGAACTCTGCAGGTTCT
+
BBBBBBBAFFFFGGGFGG5DGGHHGGGA4EFHHGFEEGG?EHHHHGGEDEGGFHFHHHH0>@0EGGGGGGGGHHHGGD?GGHHG?EE<D?<CC?D?GGHHHHHHGHH1FHGGGGHGGGGGHHHHHHHHHHHCHHG@CEEGFGGGGGGGGGGGGGGGGGG9:@FFFDFFFFEFFFFFFFFFFFFFFFFFFFFFFFFDDFFFFFFFFBFFFFFFFFFFFFFBFFFFEDFFDFFFEFFFBFFFFFFFFFFAFFF
@M05620:37:000000000-D9766:1:1101:13091:8874 1:N:0:4
AGTGCCAGCTCTCAATCGCACAGGGGACCCAGGGCCTGGCCCCTCCATCCAGAAAACCTATGACCTCACCCGCTACCTGGAGCACCAACTCCGCAGCTTGGCTGGGACCTATGTGAGTATCCAGCGTAGGAATCTGGGAGTTGGGGAGGAGTGAGGAGTTGGGGAAAGACAGTCCTAACCGTGGAGGGTTCTGGTAAATGATGGGGTGAGGAGGGGCTCTTTGGCTCCCACCAGTCCCCCTGTCTGGTCTA
+
>AAABFFFCFFFFFGGGGECGGHGGGGGGGHHFGGDGGHHHHGHGGHHHHHHHHGHHGHHGHHHHHHHHHHGG>EGHGGHFHHHHHFFFGHHGGGGGHGHGHHGGGHHGHHHHHHHHHHHHHHHHGGGGGHHHHHHHHHGGHHHGGGGGGGHHHHHFGHHHHGGGGHHHHHHHHHHHHHHGGGGGGGGGGGGGGGGGGGGGGGGGGFFFFFFFFFFFFFFFFFFFFFFFFFFFFFFFFFFFFFFFFFFFFB
@M05620:37:000000000-D9766:1:1101:6798:8877 1:N:0:4
ACCACACCTTCTACAATGAGCGGCGTGCCGCGCCCGAGGGGCACCCAGTGCAGATGACCGAACCCCACCTGAGCGCCAAGGCCAACCGCGAGAAGATGACCCAGGTGAGTGGCCCGCTACCTCTTCTGGTGGCCGCCTCCCTCCTTCCTGGCCTCCCGGAGCTGCGCCCTTTCTCACTGGTTCTCTCTTCTGCCGTTTTCCGTAGGACTCTCTTCTCTGACCTGAGTCTCCTTTGGAACTCTGCAGGTTCT
+
1AAAAAAAFFFFF3FFFGGGF0EGE0F///////AEAE?///>////B1FG2111B1F1EE//>?EA/<00B0B/>//<FC/GGG//</>/</>01><11>0.><</=.00.<CGCGGGGHHHHHHHHHHGGGFGGGGGGGGGGGGGGGGGGGGFFFF@?@@FFF@@F@@FFFFFFFFFFFFFFFFFFFFFFFF@FFFFFFFFFFFFFFFFFFFFFFFFFFFFFFFFFFFFFFFFFFFFFFFFFFFFFFFF
@M05620:37:000000000-D9766:1:1101:21978:8883 1:N:0:4
AGTGCCAGCTCTCAATCGCACAGGGGACCCAGGGCCTGGCCCCTCCATCCAGAAAACCTATGACCTCACCCGCTACCTGGAGCACCAACTCCGCAGCTTGGCTGGGACCTATGTGAGTATCCAGCGTAGGAATCTGGGAGTTGGGGAGGAGTGAGGAGTTGGGGAAAGACAGTCCTAACCGTGGAGGGTTCTGGTAAATGATGGGGTGAGGAGGGGCTCTTTGGCTCCCACCAGTCCCCCTGTCTGGTCTA
+
AAAABFFFBFFFGFGGGGFGGGHHGEGGGGHHGGGGGGGGHHGHGGHGHHGHHHHHHGHHHGHHHHFHHHHGGGGGHHHGHHGGHHHHGHHHGG/EGGHHGHHFFGHHGHHHHHHHHHHHHHHHHGCEGGHHGHHHHHHGEHHHGGGGGGGHHHHHHGHHHHGGGGHGHHHHHHHHHHHHGFGGGGGGEFFGGGGGGGGGGGGGFGFFFFFFFFFFFFFFFFFFFFFFFFFFFFFFFFFDFFFFFFFFFFB
@M05620:37:000000000-D9766:1:1101:10252:8885 1:N:0:4
AGTGCCAGCTCTCAATCGCACAGGGGACCCAGGGCCTGGCCCCTCCATCCAGAAAACCTATGACCTCACCCGCTACCTGGAGCACCAACTCCGCAGCTTGGCTGGGACCTATGTGAGTATCCAGCGTAGGAATCTGGGAGTTGGGGAGGAGTGAGGAGTTGGGGAAAGACAGTCCTAACCGTGGAGGGTTCTGGTAAATGATGGGGTGAGGAGGGGCTCTTTGGCTCCCACCAGTCCCCCTGTCTGGTCTA
+
AAAAAFFFAFFFGGGGGGGCGEHDGGGEGGGHFEEGGGHHGHGHGGHFHHHHGHHHHGHBFHHHHHHHHFFGG>EFHHHHBFGHHHAGEHHHGGGGGHHHGGHGGGHHGHHHHHHGHGHHHHHHHGGGGGHHHHHHGHFFGGHHGFFCGGEHHDGHGGCGHHGGEGHHHHHHHHHHHHHHGAA?AAFG.;AFGGFGGGGGGGGGGGFAEFFFFDFFFCEFFFFBFFFEFFFFFFFFFFFDFFFFFFFFFFB
@M05620:37:000000000-D9766:1:1101:9705:8887 1:N:0:4
ACCACACCTTCTACAATGAGCTGCGTGCGGCTCCCGAGGAGCACCCCGTGCTGCTGACCGAGGCCCCCCTGAACCCCAAGGCCAACCGCGAGAAGATGACCCAGGTGCGTGGCCCGCTACCTCTTCTGGTGGCCGCCTCCCTCCTTCCTGGCCTCCCGGAGCTGCGCCCTTTCTCACTGGTTCTCTCTTCTGCCGTTTTCCGTAGGACTCTCTTCTCTGACCTGCGTCTCCTTTGGAACTCTGCAGGTTCT
+
AAAAAAA1>FFFGGGGGGB1GEHFGFG00AEEGAFE/EEG?GHGHGGG/EEF1GBGHHF>EE?EGGGGGEAGHHHGGCGHGHHHHGGGGG<C?CG1FGHHGHFHGGF1<FCCCFECCCGGHFFCFGHHHHFFFHGC@CGFGGGFFGGGGGGGGGGAEGG-@>FFF@?B?=FEFFFBFF9-;FBFFFFFFFFFFF@BBFFFFBFFFFFFFFFFFEFBFFFFFFFF-=:@BFFBFFFFFBFBFFFFFFFFFFF
@M05620:37:000000000-D9766:1:1101:9925:8910 1:N:0:4
GAGGCTGCTTTGGAAGAAACTCATAGATTACTGCAACAGTTCCCCCTGGACCTGGAAAAGTTTCTTGCCTGGCTTACAGAAGCTGAAACAACTGCCAATGTCCTACAGGATGCTACCCGTAAGGAAAGGCTCCTAGAAGACTCCAAGGGAGTAAAAGAGCTGATGAAACAATGGCAAGTAAGTCAGGCATTTCCGCTTTAGCACTCTTGTGGATCCAATTGAACACTTCTCAGCATTTGTACTTGTAACTG
+
AAABBBFBFFFFGGGGGGGGGGHHHHGHHHHHHHHHHHHFGHHHHGGGHHHHHHHHHHHGFHHHHHHHHHHHHHHHHHHHHHHHHHHHHHHHHHHHHHHHHDEHHFHHG1F@GHFGHGAE//FCGE3BGE3F?F3F?3F3BF2CC2F//?EGCG2@FFF@DG2@GFF1FCCHF?FFB<FD111>DDGF.GDD<<.C<DFHHGHH0<GHFGBEH0:CF0:GF00<C/0:GH;BB9FFFFEB0CBF09C0;09
@M05620:37:000000000-D9766:1:1101:27087:8918 1:N:0:4
AGTGCCAGCTCTCAATCGCACAGGGGACCCAGGGCCTGGCCCCTCCATCCAGAAAACCTATGACCTCACCCGCTACCTGGAGCACCAACTCCGCAGCTTGGCTGGGACCTATGTGAGTATCCAGCGTAGGAATCTGGGAGTTGGGGAGGAGTGAGGAGTTGGGGAAAGACAGTCCTAACCGTGGAGGGTTCTGGTAAATGATGGGGTGAGGAGGGGCTCTTTGGCTCCCACCAGTCCCCCTGTCTGGTCTA
+
BBBBBFFFCFFFGGGGGGGGGGHGGGGGGGGHGGGGGGHHHHGHGGHHHHGHHHHHHGHHHHHHHHHGHHHGGGGGHHHHHHHHHHHHGHHHGGGGGHHHGHHGGGHHGHHHHHHHHHHHHHHHHGGGGGHHHHHHHHHGFHHHGGGGGGGHHHHHHGHHHHGGGGHHHHHHHHHHHHHHGGGGGGGGEFGGGGCFGGGGHGGGGGFFFFFFFFFFFFFFFFHFFFFFFFFFFFFFFFFFFFFFFFFFFFF
@M05620:37:000000000-D9766:1:1101:15136:8929 1:N:0:4
ACCACACCTTCTACAATGAGCTGCGTGTGGCTCCCGAGGAGCACCCCGTGCTGCTGACCGAGGCCCCCCTGAACCCCAAGGCCAACCGCGAGAAGATGACCCAGGTGAGTGGCCCGCTACCTCTTCTGGTGGCCGCCTCCCTCCTTCCTGGCCTCCCGGAGCTGCGCCCTTTCTCACTGGTTCTCTCTTCTGCCGTTTTCCGTAGGACTCTCTTCTCTGACCTGCGTCTCCTTTGGAACTCTGCAGGTTCT
+
CCCCCCBBCFCFGGFGGGFGGGHHGEEAAEABGFDFEEEFDEDGHGFEAEEGFHFHGFHFGCCEFFGGGEFHBGHGFDGHGHHHHGGGGGDDGGHGHHHHHHEEFHHGHGHGGHHFGCCGHHHGHHHGDGFGHHGGGDGHGHHGGGGGFEGGGFGGGDA-9@?FFAFFFFEFFFFFFFFFFFFFFFFFFFFFFFCDDFFFFFFFAFFFFFFFFFFFFFFFFFFF.@DCDFFFFFFFFFFFFFFFFFFFFFF
@M05620:37:000000000-D9766:1:1101:11169:8929 1:N:0:4
GAGGCTGCTTTGGAAGAAACTCATAGATTACTGCACCAGTTCCCCCTGGACCTGGAAAAGTTTCTTGCCTGGCTTACAGAAGCTGAAACAACTGCCAATGTCCTACAGGATGCTACCCGTAAGGAAAGGCTCCTAGAAGACTCCAAGGGAGTAAAAGAGCTGATGAAACAATGGCAAGTAAGTCAGGCATTTCCGCTTTAGCACTCTTGTGGATCCAATTGAACAATTCTCAGCATTTGTACTTGTAACTG
+
AAAAAB@AFFFFGCGG44FGGG4FDFGGGBFFHH44BCGAFGFHHGGGHGHGGFHHGHHFHHHHHHHGGHHGHHHGHHGFHHHHHGFGFCFHHHHH33GHHFGG4GHHGAGHFGHHHHGFGGHGH3FFCGGHGGHHHFHHEFCFBGGFEHGGHFHFFFGGHGBGHHGHHHHHFHHGGGDFDG<G<GGHHHHHDFDE<<EDDFHHGHHHH:GDHFHHHBHHHH0GH/:CGGFFFGFGGGGFFGGGGCB0;FG
@M05620:37:000000000-D9766:1:1101:11680:8931 1:N:0:4
AGTGCCAGCTCTCAATCGCACAGGGGACCCAGGGCCTGGCCCCTCCATCCAGAAAACCTATGACCTCACCCGCTACCTGGAGCACCAACTCCGCAGCTTGGCTGGGACCTATGTGAGTATCCAGCGTGGGAATCTGGGAGTTGGGGAGGAGTGAGGAGTTGGGGAAAGACAGTCCTAACCGTGGAGGGTTCTGGTAAATGATGGGGTGAGGAGGGGCTCTTTGGCTCCCACCAGTCCCCCTGTCTGGTCTA
+
AABAAFFFBFFFGDBGGFGAECGDFEGGGGHGGGGGGGHFHHGHGGGHGGBFBEBGHGHHHHGHHHBFHHHGGGGGHHHEHHGGGHEGGGHHGDCGGHHHGGGGGGAGGGHHHFHHH1GGHHGHHG//>CHHHHHHFHGGDBHHGCGGGGGHHHGHFDHHHHCCEFHHFHHHFHHHHHGGGDE@FGGGEFGGGGFFGGEGG0FFFFFBF?FFFF??BBFFFFFFFFFFFFFDEFFFFFFD?FFFB9BFBB9
@M05620:37:000000000-D9766:1:1101:8396:8935 1:N:0:4
AGTGCCAGCTCTCAATCGCACAGGGGACCCAGGGCCTGGCCCCTCCATCCAGAAAACCTATGACCTCACCCGCTACCTGGAGCACCAACTCCGCAGCTTGGCTGGGACCTATGTGAGTATCCAGCGTAGGAATCTGGGAGTTGGGGAGGAGTGAGGAGTTGGGGAAAGACAGTCCTAACCGTGGAGGGTTCTGGTAAATGATGGGGTGAGGAGGGGCTCTTTGGCTCCCACCAGTCCCCCTGTCTGGTCTA
+
AB>ABFFFBFFFGGGGGGGCFCHEGGGGGGHHAEGGGGHHHHGHGGHHHHHHHHHHHGHHGHHHHFHHHHHGG?EGHHHHFFGHHHHGGHGHEGGGGHFHGHHGGGHHGHHHHHHHHHHHHHHHHGGGGGHHHHHHHHFGEGHHGGFGCGEHHHHHHGHHHH?DFGHGHHHHHHHEHHHHGGGGGGGGGGGGGGGGGGGGGGGGGGFCEFFFFFFFFFFFEFFFFFFFFFFFFFFFFFFFFFFFFFFFFFF
@M05620:37:000000000-D9766:1:1101:27516:8945 1:N:0:4
ACCACACCTTCTACAATGAGCTGCGTGTGGCTCCCGAGGAGCACCCCGTGCTGCTGACCGAGGCCCCCCTGAACCCCAAGGCCAACAGCGAGAAGATGACCCAGGTGAGTGGCCCGCTACCTCTTCTGGTGGCCGCCTACCTCCTTCCTGGCCTCCCGGAGCTGCGCCATTTCTCACTGGTTCTCTCTTCTGCCGTTTTCCGTAGGACTCTCTTCTCTGACCTGAGTCTCCTTTGGAACTCTGCAGGTTCT
+
AAA1AAAAFFFFFAFF3GG1F1FCG00BA0FG1FFABEEGGHHHHGGGGAFGHHH1FGHGCGGGG/EEGGG0F1FEGG/F//FGHGC0B>C//C<F1F1<GHAFEGG1<?GFEHHGGGGCHEBGHHHHEGHGGFCGGG.GGHHHGH0CFGCHG0;E.A--;AFG/--;..09BFBFFFEF9FB9BFFFFFFFFF=ABF-9BABF?FFFFBB/BFFFFFF//BBFFFFF/F/FFBFFFFF/BBFFFFFAFBB
@M05620:37:000000000-D9766:1:1101:22159:8954 1:N:0:4
ACCACACCTTCTACAATGAGCTGCGTGTGGCTCCCGAGGAGCACCCCGTGCTGCTGACCGAGGCCCCCCTGAACCCCAAGGCCAACCGCGAGAAGATGACCCAGGTGAGTGGCCCGCTACCTCTTCTGGTGGCCGCCTCCCTCCTTCCTGGCCTCCCGGAGCTGCGCCCTTTCTCACTGGTTCTCTCTTCTGCCGTTTTCCGTAGGACTCTCTTCTCTGACCTGAGTCTCCTTTGGAACTCTGCAGGTTCT
+
BBBBBBBBFFFFGGGGGGGFGFHGGGEGHGHHHGGGGGGGGHHHHGGGEGGGHHHHHHHGGGGGGGGGGGGGHHHGGGGHGHHHHGGGGGGGGGHHHHHHHHFGFHHHHHHGGHGDGGGGHHHHHHHHHHHGHHGGGGGHGHHGHGGGGGGGGGGGGGGGGGGGGGFFFFFFFFFFFFFFFFFFFFFFFFFFFFFDFFFFFFF?DDFFFFFFFFFFFFFFFFFFFFFFFFFFFFFBFFFFFFFFFFFFFFF
@M05620:37:000000000-D9766:1:1101:9727:8958 1:N:0:4
ACCACACCTTCTACAATGAGCTGCGTGTGGCTCCCGAGGAGCACCCCGTGCTGCTGACCGAGGCCCCCCTGAACCCCAAGGCCAACCGCGAGAAGATGACCCCGGTGAGTGGCCCGCTACCTCTTCTGGTGGCCGCCTCCCTCCTTCCTGGCCTCCCGGAGCTGCGCCCTTTCTCACTGGTTCTCTCTTCTGCCGTTTTCCGTAGGACTCTCTTCTCTGACCTGAGTCTCCTTTGGAACTCTGCAGGTTCT
+
ABBCCCCBFFFFGGGGGGGGGGHHGGGGHGHHHGGGGGGGGHHHHGGGEGGGHHHHHHHGGGGGGGGGGGGHHHHGGGGHGHHHHGGGGGGGGGHFHHFHHH/>><//<11>FGF-<-<<G0<0D=<0<;/CCG@:C?.CEB/C/C0F00;:F09CF.;B;@90:--DF-BF009BF00;;F90:099B900:B-.AFF0F.:..;9B/B000BB;9000;B0/:/0:09B0FF0/:;B09:0;0:A.BB0
@M05620:37:000000000-D9766:1:1101:21060:8966 1:N:0:4
AGTGCCAGCTCTCAATCGCACAGGGGACCCAGGGCCTGGCCCCTCCATCCAGAAAACCTATGACCTCACCCGCTACCTGGAGCACCAACTCCGCAGCTTGGCTGGGACCTATGTGAGTATCCAGCGTAGGAATCTGGGAGTTGGGGAGGAGTGAGGAGTTGGGGAAAGACAGTCCTAACCGTGGAGGGTTCTGGTAAATGATGGGGTGAGGAGGGGCTCTTTGGCTCCCACCAGTCCCCCTGTCTGGTCTA
+
AA>AAFFFCFFFGGGGGGGCGGHFGGGGGGHHFGGGDFHHHHGHGGHHHGHHHHHGHGHHHHHHHGHHHHHGGEEFHHHHFGHHHHFGGHHHDGFGGHGHGHHGGGHHGHHHHHHHHHHHHHHHHGGGGGHHHHHHHHHGGHHHGGGGGGGHHHHHGGHHHHGGGGHHHHHHHHHHHHCHGGGGGGGGEFGGGGFGGGGGGGGGGGDFFFFFFFFFFFFFFFFFFFFFFFFFFFFFFFFFFFFFFFFFFFF
@M05620:37:000000000-D9766:1:1101:6095:8968 1:N:0:4
GAGGCTGCTTTGGAAGAAACTGATAAACAAGGGACACAAGATCGGAAGACCACACCTCTGTACTTCAGTCACCTTACTCAATCTCGTATACCGTCTCCTGCTTTAAAAAAAAAAAAACGAAAGAAAAAAAAAAAAAAAGAAAATACAAAGAAAAAAAAAATAAATCCTTAAAAAGCGAATAAATAATAGAAAATATGTATGCCCACCACAAGAAACGATCAAATGAAACTAAATAACGGGATAGTATGATA
+
>1AA>>FABBB1G11BBGBGG1B3DD1B1BFAFF0BEGFGBGBEE//A00BBF/B/BABB2ADF212DD111BBF11B11BDDD1BBEG1BB/BEB0BFF1BB1BG11FEEEC?</</<?///?00?0/>--<-----;..//00000;9/.B/.----9-/////////////--9----/9//9///9//-//////////9/--9---;-///----9////////;///////:-----//9/////
@M05620:37:000000000-D9766:1:1101:12199:8984 1:N:0:4
ACCACACCTTCTACAATGAGCTGCGTGTGGCTCCCGAGGAGCACCCCGTGCTGCTGACCGAGGCCCCCCTGCACCCCAAGGCCACCCTCGAGAAGATGACCCAGGTGAGTGGCCCGCTACCTCTTCTGGTGGCCGCCTCCCTCCTTCCTGGCCTCCCGGAGCTGCGCCCTTTCTCACTGGTTCTCTCTTCTGCCGTTTTCCGTAGGACTCTCTTCTCTGACCTGAGTCTCCTTTGGAACTCTGCAGGTTCT
+
1>1>A11AFFFFFGG13BFFFBBB0B0B00BGGGGE0AA/EA/BGGEA/A//1B1BDFGEE/>//E/EGGG/BGCEEGECEFG//B//?>CAG?01BBBDCG/?FHHGHF1F/GF@GGGG0FGGHGDFGFFCGFG-CFEECCG?GHHHHGHC.GGEGBGGG?AFGGGGG@FFFFFFFFFFFFFFFFFFBFFFFF@BFFFFFFF-;BFFFFBFFFFFFFBF/BFFFF/BFFFFFFF/;BF/BBFFFFFFBFB
@M05620:37:000000000-D9766:1:1101:16567:8987 1:N:0:4
AGTGCCAGCTCTCACTCGCACAGGGGACCCAGGGCCTGGCCCCTCCATCCAGAAAACCTATGACCTCACCCGCTACCTGGAGCACCAACTCCGCAGCTTGGCTGGGACCTCTGTGAGTATCCCGCGTAGGAATCTGGGAGTTGGGGAGGAGTGCGGAGTTGGGGAAAGACAGTCCTAACCGTGGAGGGTTCTGGTAAATGATGGGGTGAGGGGGGGCTCTTTGGCTCCCACCAGTCCCCCTGTCTGGTCTA
+
>A1>ADF1ACFFGABFFCEEE0CBB0BAAEEC00AEGGCABBACEA011B1FG0F00B0111BFF1BBFG0EE//>B@GF>BGG>/0?EGGF?AEGCEGE?FHAE?AG?C1BFGDGB>2FFG</BC>/<?D1?BG1B00>CFFGGGFCG.<CG0<--:CGG/@GC?A./::BFFFGF0FF@GEA.;B@-9-:FFF/9BBFFBF/E-9@A9--;@@??@FEF/BBBFBAA-;AAF/BBFFF?FFB//9;///
@M05620:37:000000000-D9766:1:1101:17588:8992 1:N:0:4
ACCACACCTTCTACAATGAGCTGCGTGTGGCTCCCGAGGAGCACCCCGTGCTGCTGACCGAGGCCCCCCTGAACCCCAAGGCCAACCGCGAGAAGATGACCCAGGTGAGTGGCCCGCTACCTCTTCTGGTGGCCGCCTCCCTCCTTCCTGGCCTCCCGGAGCTGCGCCCTTTCTCACTGGTTCTCTCTTCTGCCGTTTTCCGTAGGACTCTCTTCTCTGACCTGAGTCTCCTTTGGAACTCTGCAGGTTCT
+
CCCCDCCCFFFFGGGGGGGGGGHHGGGGHGHHHGGGGGGGGHHHHGGGGGGGHHHHHHHGGGGGGGGGGGGHHHHGGGGHGHHHHGGGGGGGGGHHHHGHHHHHGHHHHHHGGHHGGGGGHHHHHHHHHHHGHHGDGGFHGHHGHGGGGGGGGGGGGGGGGGGGGGFFFFFFFFFFFFHFFFFFHFFFFFHHHFFFFFFHFFFFFFFFFFFFFHFFFFFFFFFFFFFFFFFFFFFFFFFFFFFFFFFFFFF
@M05620:37:000000000-D9766:1:1101:14331:8995 1:N:0:4
ACCACACCTTCTACAATGAGCTGCGTGTGGCTCCCGAGGAGCACCCCGTGCTGCTGACCGAGGCCCCCCTGAACCCCAAGGCCAACCGCGAGAAGATGACCCAGGTGAGTGGCCCGCTACCTCTTCTGGTGGCCGCCTCCCTCCTTCCTGGCCTCCCGGAGCTGCGCCCTTTCTCACTGGTTCTCTCTTCTGCCGTTTTCCGTAGGACTCTCTTCTCTGACCTGAGTCTCCTTTGGAACTCTGCAGGTTCT
+
BBBABBBBFFFFGGGGFGGGGFHHGEEBAAGHFGGEDGGGGHHHHGGGFEGGFHGHHHHGCGCGGFGGGGGFHHHGGGGHGGHHHGFGGGCDGGHHBHFHHHGHGHHHGHHGGHHGGGGGHHHHHHHHHHHGHHGGGGGHGHHGHGGGGGGGGGGGGGGGGGGGGGFFFFFFFFFFFFFFFFFFFFFFFFFFFFFFFFFFFFFFFFFFFFFFFFFFFFFFFFFEFFFFFFFFFFFFFFFFFFFFFFFFFFF
@M05620:37:000000000-D9766:1:1101:24983:8998 1:N:0:4
ACCACACCTTCTACAATGAGCTGCGTGTGGCTCCCGAGGAGCACCCCGTGCTGCTGACCGAGGCCCCCCTGAACCCCAAGGCCAACCGCGAGAAGATGACCCAGGTGAGTGGCCCGCTACCTCTTCTGGTGGCCGCCTCGCTCCTTCCTGGCCTCCCGGAGCTGCGCCCTTTCTCACTGGTTCTCTCTTCTGCCGTTTTCCGTAGGACTCTCTTCTCTGACCTGAGTCTCCTTTGGAACTCTGCAGGTTCT
+
BBBBBBBBFFFFGGGGCGBFGGHHGGGFHGHHHGGDEGGGGHHHHGGGEEGGHHHHHHHGGGCGGGGGGGGHHHHGGGGHGHHHHGGGGF/BGGHGHHHHHHHHGHGGHHHGGHH<DCFGHHHHGHHGHHFDHHGGGGGGGGHGGGGGGGGGGGGGGGF?BGGGGFFFFFFFFFFFFFFFFFFFFFFFFFFFFFFFFFFFFFFFDDFFFFFFFFFFFFFFFFFFBFFFFFFFFFFFFFFFFFFFFFFFFFF
@M05620:37:000000000-D9766:1:1101:10894:9031 1:N:0:4
AGTGCCAGCTCTCAATCGCACAGGGGACCCAGGGCCTGGCCCCCCCTCCAGAAAACCTCTGACCTCACCCGCCACCTGGAGCACCCAATCCGCAGCTTGGCTGGGCCCTCTGTGAGTATCCCGCGTCGGAATCTGGGCATTGGGGAAGAGTGCGGAGTTGGGGAAAGCAAGTACTAACCGTGGCGGGTTCTGGTCAATGCTGGGGTGAGGAGGGGCTCTTTGGCTCCCACCGGTCCCCCTGTCTGGTCTAT
+
>A>AA@@FBFCDEFGBGFGCAAE4FGFE2AAGGEGG2AGF2GGGGE0AE2B33323B33BF43BB@3FGHG///?BBFG000??E/?/?3B//</B0D0CCFFEGCGC?/?GHB2@GHH111/AA<--<@EE0=DGF./<<C0CC....=:C0CG;:EFF/:@.9.;B//;F009;9BFB..;-@BBBAFFF/;/;/BF/BFFFBA@...;.9B;-9.FFFFFFFFFE..A.;-;-99D-99;FFB9BFB/
@M05620:37:000000000-D9766:1:1101:12056:9033 1:N:0:4
GAGGCTGCTTTGGAAGAAACTCATAGATTACTGCAACAGTTCCCCCTGGACCTGGAAAAGTTTCTTGCCTGGCTTACAGAAGCTGAAACAACTGCCAATGTCCTACAGGATGCTACCCGTAAGGAAAGGCTCCTAGAAGACTCCAAGGGAGTAAAAGAGCTGATGAAACAATGGCAAGTAAGTCAGGCATTTCCGCTTTAGCACTCTTGTGGATCCAATTGAACAATTCTCAGCATTTGTACTTGTAACTG
+
AA3ABAFBFFFFFGGGGGFGGFFFHHGHHGHHFHHCHHHBAGGHHGEGHHHHFFFCFHHHFHHHHHHHHHHGHHHHHHHHHHHHFHHFHCHEG3BFGFGHHHHHHHGHGHHHGHGHHHGGGGHHHHHHHHHHGHFHE?GHHHHHHCHGGHGGBFHDHFHHHHEHHHHHHHHHHHHHHGHHHHHHHHHHHHHHHFFGGDGGFHFHFHHHHHHGGHHHHFHHHHHFHFGHHHGGGGGGGGGGFFGGFGGBFGG
@M05620:37:000000000-D9766:1:1101:11821:9049 1:N:0:4
ACCACACCTTCTACAATGAGCTGCGTGTGGCTCCCGAGGAGCACCCCGTGCTGCTGACCGAGGCCCCCCTGAACCCCAAGGCCAACCGCGAGAAGATGACCCAGGTGAGTGGCCCGCTACCTCTTCTGGTGGCCGCCTCCCTCCTTCCTGGCCTCCCGGAGCTGCGCCCTTTCTCACTGGTTCTCTCTTCTGCCGTTTTCCGTAGGACTCTCTTCTCTGACCTGAGTCTCCTTTGGAACTCTGCAGGTTCT
+
BBBBBBBBFFFFGGGGGGGAEGCGGEFEGAEGHGGFGGGGGHHHHGAFEEFGHDFFHHGFEGFGGGGGEGGHHHHGGGGHCHHHHGGFGGGGGDGHHFHHGFGGGCFGH1F<FHHGGGGGBDHHHHHHD<GGHHGGGGDHGHHGBFGGGGGGFGGGGDD-@BGGGGFFFFFFFFFFFFFFFFFFFFFFFFFFFFFFFFFFFFFFAFFFFFFFFFFFFFFFFFFB/FFFFFFFFFFBFFFFFFFFFFFFFFF
@M05620:37:000000000-D9766:1:1101:16858:9052 1:N:0:4
ACCACACCTTCTACAATGAGCTGCGTGTGGCTCCCGAGGAGCACCCCGTGCTGCTGACCGAGGCCCCCCTGAACCCCAAGGCCAACCGCGAGAAGATGAGTGAGTGGCCCGCTACCTCTTCTGGTGGCCGCCTCCCTCCTTCCTGGCCTCCCGGAGCTGCGCCCTTTCTCACTGGTTCTCTCTTCTGCCGTTTTCCGTAGGACTCTCTTCTCTGACCTGAGTCTCCTTTGGAACTCTGCAGGTTCTCGATC
+
AA?AA@?AFFFFGFB131DE1111ABABGEGGHG0AEAE/EHHHHG/A/AEAGDGHHCGEEGCGEECGGGGHHC/?EFGCFHHEEFGGC@?C?ACG11DCDDFDGFEGHHGGGCCHHHHHHFHE0<EHF@C@?.CEHBEHHHGHFBCFFF..B@-?AFBFG@G@@FFBFF/BF/99BFF/FFFBFFFFF@;AFEFFB/A-AFFBBFFFFFFFBF/;FBFFF//:FFFFBBFFFFFE/FF/B;-BFE/AFF?
@M05620:37:000000000-D9766:1:1101:21314:9070 1:N:0:4
ACCACACCTTCTACAATGAGCTGCGTGTGGCTCCCGAGGAGCACCCCGTGCTGCTGACCGAGGCCCCCCTGAACCCCAAGGCCAACCGCGAGAAGATGACCCAGGTGAGTGGCCCGCTACCTCTTCTGGTGGCCGCCTCCCTCCTTCCTGGCCTCCCGGAGCTGCGCCCTTTCTCACTGGTTCTCTCTTCTGCCGTTTTCCGTAGGACTCTCTTCTCTGACCTGAGTCTCCTTTGGAACTCTGCAGGTTCT
+
ABABBAABFFFFDGGFDFGGFGGGEEFGHEHHHGEAAEG?EHHHHGEEBEEFGFEHHHGGGGCGEGEGGGGHHHEEGGGGGHHFGGGGGCGGGGHFHBGHHHAGFGHHHHHGGHGGGGGGHHHHHHHHHHHGHHGGGAEHEHHGHFGGFGFGGGGGGGGB@G?FGGBFBBFFFFFFFFFFFFFFFFFFFFFFFFBFFFFFFFFFDDFFFFFFFFFFFFFFFFFFFFFFFFFFFFFEFFFFFFFFFFFAFFF
@M05620:37:000000000-D9766:1:1101:6338:9075 1:N:0:4
ACCACACCTTCTACAATGAGCTGCGTGTGGCTCCCGAGGAGCACCCCGTGCTGCTGACCGAGGCCCCCCTGAACCCCAAGGCCAACCGCGAGAAGATGAGTGAGTGGCCCGCTACCTCTTCTGGTGGCCGCCTCCCTCCTTCCTGGCCTCCCGGAGCTGCGCCCTTTCTCACTGGTTCTCTCTTCTGCCGTTTTCCGTAGGACTCTCTTCTCTGACCTGAGTCTCCTTTGGAACTCTGCCGGTTCTAGATC
+
BCCCCCCAFFFFGGGGGGAGGGHHGGGBGGHHHGFGGGGCGHHHHGGGGGGGHHHHHHHGGGGGGGGGGGGHHHHGGGGHGHHHHGGGGGGGGGGHHHFHHHFHHHGGHHGGG-DHHHHHHHHHGHGHGGGGGGHGHHGHHHHHHHHGGGGGGG-AFGGGGGFDFFFFFFFFFF/BFFFFFFFFFFF:F@:DFFFFFFADFFFFFFFFFFFFFFBFFFFFFFFFFFFBFFFBFFFFFFF/;DCDFF:F9FB
@M05620:37:000000000-D9766:1:1101:25977:9091 1:N:0:4
GAGGCTGCTTTGGAAGAACCTCATAGATTACTGCAACAGTTCCCCCTGGACCTGGAAAAGTTTCTTGCCTGGCTTACAGAAGCTGAAACACCTGCCAATGTCTTACAGGATGCTACCCGTAAGGAAAGGCTCCTAGAAGACTCCAAGGGAGTAAAAGAGCTGATGAAACAATGGCAAGTAAGTCAGGCATTTCCGCTTTAGCACTCTTGTGGATCCAATTGAACAATGCTCAGCATTTGTACTTGTAACTG
+
A1A1AAF1BFDFG1FFAG1AFBGHHHGBG1FGHBB1AFGFHHHHHGE/AEBFFFFBBDBBBFGHGHGFGHFHHHHGHHHH1FGGHHBFGFFEHHHAFHHHHH2BBGGHHGHGHH2GG0?EE?GFGCFBBGHHEFFFGHBGGGHHCGFFCAEGGFHGHGC0@GFGHHHGHHFHHHHGHFHGHGFHHHHHFFDGFH?E<EFEFGG0</=DG;CCHC;:<CFGFGHC0;G::0CFFGG0CFGFFFFGB;BFGGG
@M05620:37:000000000-D9766:1:1101:5380:9107 1:N:0:4
CCCACACCTTCTACAATGAGCTGCGTGTTGCTCCCGAGGATCCCCCCGTGCTTCTGACCGATTCCCCCCTGCACCCCACGGCCACCCGCGAGACGCTGCGTGCGTGGCCCGCTACCTCTTCTGGTGGCCGCCTCCCTCCTTCCTGGCCTCGGAGCTGCACCCTTTCTCACTGGTTCTCTCTTCTGCCGCTTTCCGTAGGACTCTCCTCTCTGACCCGAGTCTCCTTTTGAACTCTTCCGGTTCTAGATCGG
+
1>>>>1>>CFBF3BGBBGBBEFGGEEFF00DFBBF0AAA/0FAGGGGEBEEFFGGGDGHEE/>FGHHGGG/CGBFEGGGG>>E<?GE/>B@////<A?/>?/<@FC-<>C-<<CGHFGGGC;CG0;;;G:A@A9CEGFCFGGFGF/;;9;99A9-9/;/;FF99FFFF/B;/B9/;9;;;B///;B9@>@AAFB-;;--B99B/F/;;//9;BFF9-;-99;BBBB///-/;;B:9//99@-;B9/;9BEB
@M05620:37:000000000-D9766:1:1101:16611:9123 1:N:0:4
ACCACACCTTCTACAATGAGCTGCGTGTGGCTCCCGAGGAGCACCCCGTGCTGCTGACCGAGGCCCCCCTGAACCCCAAGGCCAACCGCGAGAAGATGAGTGAGTGGCCCGCTACCTCTTCTGGTGGCCGCCGCCCTCCTTCCTGGCCTCCCGGCGCTGCGCCCTTTCTCACTGGATCTCTCTTCTGCCGTTTTCCGTAGGACTCTCTTCTCTGACCTGAGTCTCCTTTGGAACTCTTCAGGTTCTAGATC
+
AAAAA4AAFFFFFGGCBGGFGDGCFAEAE2GGGEFFEEGEDHGFHGGG?EG1BFFHHHFEEE0FGEGGGGGFFGHGGGDHFFGHCFFEGGGG@<<1?D1F?DFHDGGAGEG/A?DCG1<><FGH0CC..A-:--::CE.BF0B00/..0;9..--;9@BDB-A@B/F/99BFB9F/;/9/;B///;//9;9.B99/:/9../;/;/B//;/F/9///;9BF9:///;;FFF//B/BF//;BB/9999FF/B
@M05620:37:000000000-D9766:1:1101:13821:9129 1:N:0:4
AGTGCCAGCTCTCAATCGCACAGGGGACCCAGGGCCTGGCCCCTCCATCCAGAAAACCTATGACCTCACCCGCTACCTGGAGCACCAACTCCGCAGCTTGGCTGGGACCTATGTGAGTATCCAGCGTAGGAATCTGGGAGTTGGGGAGGAGTGAGGAGTTGGGGAAAGACAGTCCTAACCGTGGAGGGTTCTGGTAAATGATGGGGTGAGGAGGGGCTCTTTGGCTCCCACCAGTCCCCCTGTCTGGTCTA
+
ABAABFFFCFFFGEGGGGGGGGHHGGDFGGHHFGFGGFHHHHGHGGHGHHHHHHHFGGHHHEGHHGHHHHHGG>EFHFHHFGHHHHGFFHFGEGFGEHFHGHHGGGHHGHHHHHHHHHHHHHHHHGGFGGHHHHHHHHHGGHHHGGGGGGFCGBGHHGHGHHGGEGHHFHHHHHHGGHGHGGGGGFGGCFGGGGCFFGGGFFGGGGDDEFFEFFFFFFFFFFFFFFFFFFFFFFFFFFFFFFFFFFFFFFB
@M05620:37:000000000-D9766:1:1101:21017:9142 1:N:0:4
AGTGCCAGCTCTCAATCGCACAGGGGACCCAGGGCCTGGCCCCTCCATCCAGAAAACCTATGACCTCACCCGCTACCTGGAGCACCAACTCCGCAGCTTGGCTGGGACCTATGTGAGTATCCAGCGTAGGAATCTGGGAGTTGGGGAGGAGTGAGGAGTTGGGGAAAGACAGTCCTAACCGTGGAGGGTTCTGGTAAATGATGGGGTGAGGAGGGGCTCTTTGGCTCCCACCAGTCCCCCTGTCTGGTCTA
+
AABABFFFBFFFGGGGGFFCE2AFFEEGGGHHGEFGFFGHHHGHGGHHHHGHGHFGHGHGHHHHHHHHHHHGGGGGHGHGHHHGHHFHGHHHGG@EGHHHFHHFEEHHGHGHHHHHHHGHHHHHHGGDGCGHGHHHHHHGEHHHGGGGGGGHHHHHHGHHHHGGGGHGHHHHHGHHHHHHGDGGGGGGCFFGGGGBFFFGGGGGEGFBFFFFFFB<B?FFFFFFFFFFFFFFFFFFFFFFBFFFFFFFFFB
@M05620:37:000000000-D9766:1:1101:24855:9148 1:N:0:4
ACCACACCTTCTACAATGAGCTGCGTGTGGCTCCCGAGGAGCACCCCGTGCTGCTGACCGAGGCCCCCCTGAACCCCAAGGCCAACCGCGAGAAGATGAGTGAGTGGCCCGCTCCCTCTTCTGGTGGCCGCCTCCCTCCTTCCTGGCCTCCCGGCGCTGCGCCCTTTCTCACTGGTTCTCTCTTCTGCCGTTTTCCGTAGGACTCTCTTCTCTGCCCTGAGTCTCCTTTGGAACTCTGCAGGTTCTCGATC
+
BABBBBBAFFFFGGGGBGGDG5GGGEGEAEHHHFGGDGGEDHHHHGGG?EGGBGFFHHGE@F0EGGGGGGAFHHHGGGGHGHHHHFEGGCCGGGHF1GFF21?G?1FF0<</<-CF000=FG0<D<.<.---.C.E/CDB0:GC:CFFF??FD?B-BBGFBBB=-9/;99///9.;/9/9B9BFFFFB/@9A/ABFAF.9;9/BBFF9FFFFFF/9AFFF.99B//B9BB////:BBBF//..9:F9;/;9
@M05620:37:000000000-D9766:1:1101:18886:9150 1:N:0:4
AGTGCCAGCTCTCAATCGCACAGGGGACCCAGGGCCTGGCCCCTCCATCCAGAAAACCTATGACCTCACCCGCTACCTGGAGCACCAACTCCGCAGCTTGGCTGGGACCTATGTGAGTATCCAGCGTAGGAATCTGGGAGTTGGGGAGGAGTGAGGAGTTGGGGAAAGACAGTCCTAACCGTGGAGGGTTCTGGTAAATGATGGGGTGAGGAGGGGCTCTTTGGCTCCCACCAGTCCCCCTGTCTGGTCTA
+
AA3AAFFFBFFFGGGFAFGCGEHAFGEGGEFHAEEDFFHHCHGCEG2GBCCFG3BCHGBGFHGHHFHFHHHEG?>EHBGHFFHHHHHEGFHHFDEECBGFEHFGGGHGGHGHHBGHHHFEHHFFHCCADGFHGHFHHCCC?01<DCE?CDCFFGF<GDGHFHGCEGGHHHFFHHFBGGFHGGG?AADGGGGGGGCBFFGGGGGGGGFBFFFFDD?B;BEFBBFFFFFEFFFFFFFFFFFFBFFFFFFBFFB
@M05620:37:000000000-D9766:1:1101:10175:9156 1:N:0:4
ACCACACCTTCTACAATGAGCTGCGTGTGGCTCCCGAGGAGCACCCCGTGCTGCTGACCGAGGCCCCCCTGAACCCCAAGGCCAACCGCGAGAAGATGAGTGAGTGGCCCGCTACCTCTTCTGGTGGCCGCCTCCCTCCTTCCTGGCCTCCCGGCGCTGCGCCCTTTCTCACTGGTTCTCTCTTCTGCCGTTTTCCGTAGGACTCTCTTCTCTGCCCTGAGTCTACTTTGGCACTCTGCAGGTTCTAGATC
+
BBBBBBBBFFFFGGGFGGGGGGHHGFGFHGHHHGGGGGGCGHHHHGGGEFGGHHHHGHHGGGGGGGGGGGGGHHHGGGGHGHHHHGGGGGGGGGHHGHHHHGDGGHGEGHDGG->GHHHHHHGHG/CGGGCCFGHGHHGHHHHHGHHGGGGGGG-BGGG?DFDDFFFFFF/;F/.9BFFFFFFFFFFFFBDDFFFFFF.ADFF/BFFFFFFFFF/BFFFFEFFF/BFFFFF/BBFB/BF/;FAFFF/;/;/
@M05620:37:000000000-D9766:1:1101:19711:9169 1:N:0:4
AGTGCCAGCTCTCAATCGCACAGGGGACCCAGGGCCTGGCCCCTCCATCCAGAAAACCTATGACCTCACCCGCTACCTGGAGCACCAACTCCGCAGCTTGGCTGGGACCTATGTGAGTATCCAGCGTAGGAATCTGGGAGTTGGGGAGGAGTGAGGAGTTGGGGAAAGACAGTCCTAACCGTGGAGGGTTCTGGTAAATGATGGGGTGAGGAGGGGCTCTTTGGCTCCCACCAGTCCCCCTGTCTGGTCTA
+
BCABCFFFCFFFGGGGGGGGGGHHGGGGGGHHGGGGGGHHHHGHGGHHHHHHHHHHHGHHHHHHHHHHHHHGGGGGHHHHHH2FGHHHGHHHGGGGGHHHGHHGGGHHGHHHHHHHHHHHHHHHHGGGGGHHHHHHHHHGGHHHGGGGGGGHHHHHHGHHHHGGGGHHHHHHHHHHHHHHGGGGGGGGEGGGGGFFGGGGGGGGGGFFFFFFFFFFFFFFFFHFFFFFFFFFFFFFFFFFFFFFFFFFFFF
@M05620:37:000000000-D9766:1:1101:15645:9187 1:N:0:4
ACCACACCTTCTACAATGAGCTGCGTGTGGCTCCCGAGGAGCACCCCGTGCTGCTGACCGAGGCCCCCCTGAACCCCAAGGCCAACCGCGAGAAGATGACCCAGGTGAGTGGCCCGCTACCTCTTCTGGTGGCCGCCTCCCTCCTTCCTGGCCTCCCGGAGCTGCGCCCTTTCTCACTGGTTCTCTCTTCTGCCGTTTTCCGTAGGACTCTCTTCTCTGACCTGAGTCTCCTTTGGAACTCTGCAGGTTCT
+
CCCCCCCCFFFFGFGGGGGGGGHHGGGGHGHHHGGGGGGGGHHHHGGGGGGGHHHHHHHGGGGGGGGGGGGHHHGGGGGHGHHHHGGGGGGGGGHHHHHHHHFHGHHHHHFGGHHGGGGGHHHHHHHHHHGGHGGCGGGHGHHGHGGGGGGGGGGGGGGAGGGGGGFFFFFFFFFFFFFFFFFFFFFFFFFFFFFFFFFFFFFFDFFFFFFFFFFFFFFFFFFFFFFFFFFFFFFFFFFFFFFFFFFFFFF
@M05620:37:000000000-D9766:1:1101:5042:9191 1:N:0:4
ACCACACCTTCTACAATGAGCTGCGTGTGGCTCCCGAGGAGCACCCCGTGCTGCTGACCGAGGCCCCCCTGAACCCCAAGGCCAACCGCGAGAAGATGACCCCGGTGTGTGGCCCGCTACCTCCTCTTGTGGCCGCCCCCCTCCCTCCTGGCCTCCTCGCGCTGTGTCTTTTCTCCCTGGTTCTCTCTTCTGCCGTTTTCTGTCCGACTCTCCCCTCTGACCTGTGTCTCCTCTGGATCTCTGCAGGATCT
+
AAA1AAAAFFFFGFGF3FGBGBHHGE0EF0FGAFFAEGGCGHHHHGGGEEGGHGHEHHHG/EEGG/EEGGG0GEGGGGGH/?GHGG//>CC///<1111?1?///</..>CE.0.-<--</0=.<G00000...-:--9A-;.:.;/;;//C-9-;-9-;--;@-//9//9BFF//;-/-BFF/9BFFFB/9F/-;A9AF/:///--9-9:9//-9-;BF/FF-/;9:/9/B-;/:B/B99///;FA-9//
@M05620:37:000000000-D9766:1:1101:14981:9199 1:N:0:4
ACCACACCTTCTACAATGAGCTGCGTGTGGCTCCCGAGGAGCACCCCGTGCTGCTGACCGAGGCCCCCCTGAACCCCAAGGCCAACCGCGAGAAGATGAGTGAGTGGCCCGCTCCCTCTTCTGGTGGCCGCCTCCCTCCTTCCTGGCCTCCCGGCGCTGCGCCCTTTCTCACTGGTTCTCTCTTCTGCCGTTTTCCGTAGGACTCTCTTCTCTGCCCTGAGTCTCCTTTGGCACTCTGCCGGTTCTCGCTC
+
AAA?AABAFFFFGFGGFGEFGBHFGAAA4AFEAFFEEGG?EHHGHGCG1EEAFGBGHHFECGEEGDEEEEFEHFHGGFFHFAGHHGEEDGCB?AFF>G1G2<DGGHEFH/</<-<.0CCHHHDD<C<.<<--;C.;/CACGGCCFEAABFEGG@-:9@??BBD??/BBFFFFFB.;B/BFFBBBFFF/9@:DFEF/A9.A?/BFBFFBFFBFFFB9AFFFBFFFFFF/BBB/B9BF//B/;BBDEF9A.;9
@M05620:37:000000000-D9766:1:1101:9028:9215 1:N:0:4
ACCACACCTTCTACAATGAGCTGCGTGTGGCTCCCGAGGAGCACCCCGTGCTGCTGACCGAGGCCCCCCTGAACCCCAAGGCCAACCGCGAGAAGATGAGTGAGTGGCCCGCTACCTCTTCTGGTGGCCGCCTCCCTCCTTCCTGGCCTCCCGGAGCTGCGCCCTTTCTCACTGGTTCTCTCTTCTGCCGTTTTCCGTAGGACTCTCTTCTCTGACCTGAGTCTCCTTTGGAACTCTGCAGGTTCTAGATC
+
CCCCDDCCFFFFGGGGGGGGGGHHGGGGHGHHHGGGGGGGGHHHHGGGEGGGHHHHHHHGGGGGGGGGGGGHHHHGGGGHGHHHHGGGGGGGGGHHHHGGGF?GHFGGHFDGG-AGHHHGHHEGH/CGFDCCAEHFHGGHHGHG0/CFFGFGA?-9AFGGGGGGFFFFFF0;B0:0:BFFFFFFFFFBF@DDFEFFFF..:0F:FFFFFFFFHB0;FFFFF:BFBFFBFFE:0:B:;FFEBFFBFFBFE:0
@M05620:37:000000000-D9766:1:1101:27996:9218 1:N:0:4
AGTGCCAGCTCTCCATCGCACAGGGGACCCAGGGCCTGGCCCCTCCATCCAGAAACCCTATGACCTCACCCGCTACCTGGAGCACCAACTCCGCAGCTTGGCTGGGACCTATGTGAGTATCCAGCGTAGGAATCTGGGAGTTGGGGAGGAGTGCGGAGTTGGGGAAAGACAGTCCTAACCGTGGAGGGTTCTGGTAAATGATGGGGTGAGGAGGGGCTCTTTGGCTCCCACCAGTCCCCCTGTCTGGTCTA
+
BBABBFFFBBFFG4BEGGGAEEHCGAAAE2AF22AA2FHHHHGHGGH5GAEHHGH3BAGHGEHHH@GHHHGEGEFE2FGGBFGHHH1??FH@>E?EEGFGFHHGGGHHGHHGHHHHHHHHHHHHHGG?GGHHHHHHHH0FFHHHGG.AC<CGH0AD-CEHHHGGGDEHBH/FGGGGGGGGGGGGBEGGEGFGGGGGGFFFFFFFFFDBFFFEFFBBBBFFFFFFFFFFFFFFFFFFFFFFBFFFFFFFFFF
@M05620:37:000000000-D9766:1:1101:26784:9248 1:N:0:4
ACCACACCTTCTACAATGAGCTGCGTGTGGCTCCCGAGGAGCACCCCGTGCTGCTGACCGAGGCCCCCCTGAACCCCAAGGCCAACCGCGAGAAGATGACCCAGGTGAGTGGCCCGCTACCTCTTCTGGTGGCCGCATCCCTCCTTCCTGGCATCCCGGAGCTGCGCACTTTCTCACTGGTTCTCTCTTCTGCCGTTTTCCGTAGGACTCTCTTCTCTGACCTGAGTCTCCTTTGGAACTCTGCAGGTTCT
+
AAAAAA1AFFFFAGG13BFAFAACAAEEG0FGCFE0EAEAEHHHHGCEA/ECFBFGHCAEEGEGGF@FGGGHGFG>EGG//?GEG?E/>/B@CBCHF<FFHHGH/?FGH1FFGH/CGGGG00DG00<DG0CGHG-;-.:/;GHGC0;FFFGG/B//;.;AGG?FGGG;@-;BFFFFFFF-/;FFFFFF/FFFFF@FFFFBFFFFBFFFFFFFBFFF//:FF//-B-;FFFFBFFBFFFFF/BFFFF?-BFF
@M05620:37:000000000-D9766:1:1101:19136:9252 1:N:0:4
ACCACACCTTCTACAATGAGCTGCGTGTGGCTCCCGAGGAGCACCCCGTGCTGCTGACCGAGGCCCCCCTGAACCCCAAGGCCAACCGCGAGAAGATGAGTGAGTGGCCCGCTACCTCTTCTGGTGGCCGCCTCCCTCCTTCCTGGCCTCCCGGCGCTGCGCCCTTTCTCACTGGTTCTCTCTTCTGCCGTTTTCCGTAGGACTCTCTTCTCTGCCCTGAGTCTCCTTTGGAACTCTGCAGGTTCTCGATC
+
DDCDDDDDFFFFGGGGGGGGGGHHGGGFHGHHHGGGGGGGGHHHHGGGGGGGHHHHHHHGGGGGGGGGGGGHHHHGGGGHGHHHHGGGGGGGGGHHHHHHHHHHHHGGHHGGG?DHHHHHHHHHHHGHHGGGGGHGHHGHHHHHHHHGGGGGGG-AFGGGFFFFFFFFFFFFFFEFFFFFHFFFHHHFFC:DFFFFFBFDFFFFFFFFFFHFFF0FFFFFFFFHHFFFFFFFFFFFEFFBFFFFFF0EBF?
@M05620:37:000000000-D9766:1:1101:5617:9255 1:N:0:4
GAGGCTGCTTTGGAAGAAACTGATAAACGACGGCAACAGAGTAGGCAGGACATAGAAATGATGGCAAGTCAGCTTACCAATGCTGAATTAGCGCCCTATGTTCTACAATAGCCCACTCGTAAGCAATTGCGCTTATAACATCCCAACCCGGTACAACAGCTCAGCCAATAACCGTTCTGAACTCCCGCACCGCCTTCGTATCTCGCATGCCTACCCAAGCTAACAACTCTCAGCATTTGCACTTCTAACCG
+
>AA1AAFAFFFFGFGGGGGGG1BAG3A10A0A0A/AA0000A21111A/A/01111111B122B001B@D21@11@F0111BB21112@B1B/////0BF2222B>G111>1BCEEF0/B<B<BF01BB1/>/?/>>@11@@FG<0/C/<@/>CF1<.FGH>1<</.</<0</-<.<CGGHEHHCG.-;:-;AGB.0:;;/;9;;9;..9;0/;9-;--9///;/B-9/;;:/;9;FFB//B////;9/--
@M05620:37:000000000-D9766:1:1101:26039:9325 1:N:0:4
ACCACACCTTCTACAATGAGCTGCGTGGGGCTCCCGAGGAGCAGCCCGTGCTGCTGAGCGAGGCCCCCCTGAACCCCAAGGCCAACCGCGAGAAGATGAGTGAGTGGCCCGCTCCCTCTTCTGGTGGCCGCCTCCCTCCTTCCTGGCCTCCCGGCGCTGCGCCCTTTCTCACTGGTTCTCTCTTCTGCCGTTTTCCGTAGGACTCTCTTCTCTGCCCTGAGTCTCCTTTGGAACTCTGCAGGTTCTCGATC
+
1A11AA1>CFFFDFG13G1BGFFFG0AA00EEHFCE//EE//F0AAEE?EGG11BE10B>/E///?>/>EF0FFHEGGGH/FFGHG/<>BCCCGHFGHGHFHHGHHGGHGACGCGGGHHHHHHGHHGGGGA-CEHGHHGHHHGGGGGGGGGGG@AAGG@F@@F@@BFFFFFFFFFBFFFFFFFFFFF9F@;AFFFFFF-AFBFFFFFFFFFFFFBFFFFFFFFFFFFFFBF/FFFFBFFEFF;FFF/://:
@M05620:37:000000000-D9766:1:1101:4551:9328 1:N:0:4
AGTGCCAGCTCTCAATCGCACAGGGGACCCAGGGCCTGGCCCCTCCACCCAGAAAACCTATGACCTCACCCGCTACCTGGAGCACCAACTCCGCAGCTTGGCTGGGACCGATGTGAGTATCCAGCGGAGGAATGTGGGAGTTGGGGAGGAGTGAGGAGTTGGGGAAAGACAGTCCTAACCGGGGAGGGTTCTGGTAAATGATGGGGGGAGGAGGGGCTCTTTGGCTCCCACCAGTCCCCCTGGCTGGTCTA
+
3>AAAFBFBFCFGGGGGFFGEGGHFEGGGG2FFGFGGABBBGG1EGEFCECGEB3G3E3GHFGGFHGEGF1EFECGH@GGHHH?FFGHGFFGGEGGGFH3/B3???0B//<>/0>@GFHBDBDGHG///<.<<1<1<<.<./=<<C.-@AA/:0<.0;C/:/A-CD.:/9CF9FFGBBGAA--;--9-AAFBF/B//B///B/F.9---C-99A-@-;.//::B/;F?EF.DA.BB//;AD..:99:BB9;
@M05620:37:000000000-D9766:1:1101:11479:9339 1:N:0:4
ACCACACCTTCTACAATGAGCTGCGTGTGGCTCCCGAGGAGCACCCCGCGCTGCTGACCGAGGCCCCCCTGAACCCCAAGGCCAACCGCGAGAAGATGACCCAGGTGAGTGGCCCGCTACCTCTTCTGGTGGCCGCCTCCCTCCTTCCTGGCCTCCCGGAGCTGCGCCCTTTCTCACTGGTTCTCTCTTCTGCCGTTTTCCGTAGGACTCTCTTCTCTGACCTGAGTCTCCTTTGGAACTCTGCAGGTTCT
+
BBBABAAAFFFFGGGFFGGBGBFAEBEED?FHFGGG?EE2AG2BGEEG00EE0?3@GCG>>E/EEEEGGGGGHGEGGGGFEFHHE?B<DBDCCGHHED1FHG/?.>CFG=DEGFHGC@-@/GDGCCGFHGF?FC@D?9AEEBF.BFGBFGGG?0FEGFGB@BFFFBB.=-BFFFFFFFFFFF/BBB/BFFFFFFBFBBEEFFF.AFFF//BBBFBFB/FFFFB./9;BBBBFFEF//F/BFF/BBFF9BF/
@M05620:37:000000000-D9766:1:1101:4847:9344 1:N:0:4
AGTGCCAGCTCTCAATCGCACAGGGTCCCCAGGGCCTGGCCCCTCCATCCAGAAACCCTAGGACCTCACCCGCTACCGGGGGCACCACCTCCGCAGCTGGGCTGGGACCTATGTGAGTATCCAGCGTAGGAATCTGGGCGTTGGGGCGGCGTGCGGCGTTGGGGAAAGCCAGTCCTACCCGTGGCGGGTTCTGGTAAATGATGGGGTGAGGGGGGGCTCTTTGGCTCCCACCAGTCCCCCTGTCTGGTCTA
+
AAA>AFFFBFFFG4AA5AFAE2FEGBBBG42EBEEABFFHHHGFGA2FFAB3GHHFHA1A23AFG2BBGHH>>0>>2/>E/>>EEF0???G?<C/<<?1?C<GGGD<FCF1GF?D1?FDHHF1<<DA.>>G0CDGHHE.-A-AHG-.=--;;-.@=9@BBBFBBFF..9A.;BFFFF/AAD9A--;BBBFFFFF9FFFB//BFFFFD?.A..;BBBB;EFFFFFFBFEA.A..A/BFFFFBFFFFFFFFF9
@M05620:37:000000000-D9766:1:1101:17877:9349 1:N:0:4
ACCACACCTTCTACAATGAGCTGCGTGTGGCTCCCGAGGAGCACCCCGTGCTGCTGACCGAGGCCCCCCTGAACCCCAAGGCCAACCGCGAGAAGATGACCCAGGTGAGTGGCCCGCTACCTCTTCTGGTGGCCGCCTCCCTCCTTCCTGGCCTCCCGGAGCTGCGCCCTTTCTCACTGGTTCTCTCTTCTGCCGTTTTCCGTAGGACTCTCTTCTCTGACCTGAGTCTCCTTTGGAACTCTGCAGTTCTA
+
ABBBBABBFFFFGGGGGGGGGGHHGGGGHGGHHGGGFGGGFHGHHGGGGGGGDGHHHHHGGGCGGGGGGGGHHHHGGGGHGHHHHGGGGGGGGGHFHHHHHHHHGHHHH1FGGCGCGCCDHHHHHHHHHHHGHHGDGDDHGHHGHGFGGGGGGGAFGGGGGG.FGGFFFFFFFFFFFFFFFFFFFFFBFFFFFFFDFFFFFFFFFFFFFFFFFFBFFFBFFF0BFBFFFFFFFFFFBBFFFFFFFFBFFFB
@M05620:37:000000000-D9766:1:1101:11808:9361 1:N:0:4
ACCACACCTTCTACAATGAGCTGCGTGTGGCTCCCGAGGAGCACCCCGTGCTGCTGACCGAGGCCCCCCTGAACCCCAAGGCCAACCGCGAGAAGATGACCCAGGTGAGTGGCCCGCTACCTCTTCTGGTGGCCGCCTCCCTCCTTCCTGGCCTCCCGGAGCTGCGCCCTTTCTCACTGGTTCTCTCTTCTGCCGTTTTCCGTAGGACTCTCTTCTCTGACCTGAGTCTCCTTTGGAACTCTGCAGGTTCT
+
CCCDDDBAFFFFGGGGGGFGGGHHGGGEFGHGHGGGGGGGGHHHHGGGGGGGGHHHHHHFGGGGGGGGGGGHHHHGGGGHGHHHHGGGGGFFGGHHHHGHHHFHGHFFHHHGGHHGGGGGHHHHHHHGHHHGHHGGGFGHGHHGHGGGGGGGGGGGGGG?BGGGGGFFFFFFFFFFFFFFFFFFFFFFFFFFFFFFFFFHFFFFFFEFFFFFFFFHFHFFFFFF/BFFFFFFFHFFFFFFFFFFHFFFFFF
@M05620:37:000000000-D9766:1:1101:3390:9368 1:N:0:4
ACCACACGTTCTACAATGCGCTGCGTGCGGCTCGCGAGGAGCACCCCGTGCTGCTGACCGAGGCCCCCCTGAACCCCAAGGCCAACCGCGCGAAGATGACCCAGGTGCGTGGCCGGCTACCTCTTGTGGTGGCCGCGTCCCTCCTTCCTGGCCTCCCGGTGGTGCGCCCTTTCTCACTGGTTCTCTCTTCTGCCGTTTTCCGTAGGACTCTCTTGTCTGACCTGCGTCTCCTTTGGAACTCTGCAGGTTCT
+
BAAABAA3BCFBGGGFFG4EECGAEGG22AAAB0AE0EFEDGHFHGE0>B11@@3FGHF/>E/EFFGCGE/FGHEGGGGHGHHHGGDCGC<@<@C.<<GGFH.CE//<<CDC@F;--;EBF0B900;BE9C?A.:---;@.FB?.9FB/9FF./99;D=999.;B-@.BBFFB9B/FFFB99/:BB//;/BF//9;DBE/B./.;AF/9/9B//;/BFFFB//..-.9..BFFFF/FFBBB/9F/FFF//9
@M05620:37:000000000-D9766:1:1101:13264:9368 1:N:0:4
AGTGCCAGCTCTCAATCGCACAGGGGACCCAGGGCCTGGCCCCTCCATCCAGAAAACCTATGACCTCACCCGCTACCTGGAGCACCAACTCCGCAGCTTGGCTGGGACCTATGTGAGTATCCAGCGTAGGAATCTGGGAGTTGGGGAGGAGTGAGGAGTTGGGGAAAGACAGTCCTAACCGTGGAGGGTTCTGGTAAATGATGGGGTGAGGAGGGGCTCTTTGGCTCCCACCAGTCCCCCTGTCTGGTCTA
+
BCCCCFFFCFFFGGGGGGGGGGHHGGGGGGHHGGGGGGHHHHGHGGHHHHGHHGHHHGHHHHHHHHHHHHHGGFGGHHHHHHGHHHHHGHHHGGGGGHHHGHHGGGHHGHHHHHHHHHHHHHHHHGEDGGHHHHHHHHHGGHHHGGGGGGGHHHHHHGHHHHGGGGGHHHHHHHHHHHHHGGFGGGGGCFGGGGFFGGGGGFGGGGFFFFFFFFFFFFFFFFHFFFFFFFFFFFFFFFFFFFFFHHFFFFF
@M05620:37:000000000-D9766:1:1101:25961:9380 1:N:0:4
ACCACACCTTCTACAATGAGCTGCGTGTGGCTCCCGAGGAGCACCCCGTGCTGCTGACCGAGGCCCCCCTGAACCCCAAGGCCAACCGCGAGAAGATGACCCAGGTGAGTGGCCCGCTACCTCTTCTGGTGGCCGCCTCCCTCCTTCCTGGCCTCCCGGAGCTGCGCCCTTTCTCACTGGTTCTCTCTTCTGCCGTTTTCCGTAGGACTCTCTTCTCTGACCTGAGTCTCCTTTGGAACTCTGCAGGTTCT
+
BBBBB4AAFFFFGGGGGGGGFGHHGGFGAAFGHGGGDEG2AGEGHGGGG?EF5FGEFGHEEG0EFGEGGGGBBGHGGGGHGHHHGGGED<<CGFHHHFFHHHHGFHF1GHFGGHHGDGGGHHHGHHHFGHFDHHGGGGGHGHHGHGGGGGBFGGGGGFGGGGGFFGFFFFFFFFFFFFFFFFFFFFFFFFFFFFFDFFFFFFFFFBFFFFFFFFFFFFFFFFFF/FFFFFFFFFFFFFFFFFFFFFF9;FB
@M05620:37:000000000-D9766:1:1101:4875:9387 1:N:0:4
ACCACACCTTCTACAATGAGCTGCGTGTGGCTCCCGAGGAGCACCCCGTGCTGCTGACCGAGGCCCCCCTGAACCCCAAGGCCAACCGCGAGAAGATGACCCAGGTGAGTGGCCCGCTACCTCTTCTGGTGGCCGCCTCCCTCCTTCCTGGCCTCCCGGAGCTGCGCCCTTTCTCACTGGTTCTCTCTTCTGCCGTTTTCCGTAGGACTCTCTTCTCTGACCTGCGTCTCCTTTGGAACTCTGCAGGTTCT
+
AAAAAAAAFFCFGGGGGEB11BAAEAEEF0BEGFGGCGCEGHHHHGCEAAEGHDB1FGHECGGGGGGGGGGHHHHGGGCH/GHHHGGEGC></<0CGBFHHHFA/FC?01?FGHHGGC@C0DHHHHBGG0<.GGGGGGGHEHHG/;FGG0CFGGGGG.:;;A9CF-@F@@FFFFFFFFFFFFFFFFFFFFFFFF@BFFFFFBFF?BFFFBFFFF/BFFFFFFFFE@-;BFFFFF/FBBFFFFFFFFFF/FB
@M05620:37:000000000-D9766:1:1101:3860:9407 1:N:0:4
GAGGCTGCTTTGGAAGAAACTCATAGATTACTGCAACAGTTCCCCCTGGACCTGGAAAAGTTTCTTGCCTGGCTTACAGACGCTGAACCAACTGCCAATGTCCTACAGGATGCTACCCGTAAGGAAAGGCTCCTAGACGACTCCAAGGGAGTAAAAGAGCTGATGAAACCATGGCAAGTCAGTCAGGCATTTCCGCTTTAGCACTCTTGTGGATCCACTTGAACACTTCTCAGCATTTGTACTTGTAACTG
+
A>AAA?FAFFFFGFGFCFG45AFGHFDGHBGHFGHFGGGBGHHHHGGGHHHHHHHAFHHHFGHHHGGHHHHHHHEHHHGH1>EEEGHBGGHGHHHHHHHFH4FGFF@BB1BC234B2F>E//BF3BB00?CCFHDFF3/>/BD2G2FC?/CE0FF11/0FFF1FGHB1<<FCGH0CF<>1>=DDDGFGCGFHD0.<:;.=0:CG:GCGG:CE00:BF/;FGF0C0/;CFFBFFG9FGBB00;CF;;F09CF
@M05620:37:000000000-D9766:1:1101:22035:9432 1:N:0:4
GCGGCTGCTTTGGAAGCAACTCATAGATTCCTGCCACAGTTCCCCCTGGACCTGGAACCGTTTCTTGCCTGGCTTCCAGAAGCTGAAACAACTGGCAATGTAGTACAGGATGCTACCCGTAAGGCTATTCTCCTACCCGATTCCCCGTTAGCAGCCTTTGTGCTTAAACAATGCCAACTAAGTCAGGCAGTTCGGCAGTACCAATCTTGTGGATCCAGTTGAACCATTCCCAGCATTTGTACTTGTTACTG
+
>>?AA>@>FFDD1FFF11BFBF1D3DGHH3DGGH01B0BADFGHHGEFA0BBFGAFG1AABEHGFGGGHHHHHGB0BGHBGHH1B1FGH>FGGG0B>1@B222B2F2B00F10121B0/?//01011<>2F21B1100<//<BG10//0//1110/0111@01@1111?1.<111>1.011>1><0/<../=G.<---/00000//<0000.0;FGF0;00000..0000;00./0;0000=0;0C00000
@M05620:37:000000000-D9766:1:1101:10472:9474 1:N:0:4
ACCACACCTTCTACAATGAGCTTCGTGTGGCTCCCGAGGAGCACCCCGTGCTGCTGACCGAGGCCCCCCTGAACCCCAAGGCCAACCGCGAGAAGATGACCCAGGTGAGTGGCCCGCTACCTCTTCTGGTGGCCGCCTCCCTCCTTCCTGGCCTCCCGGAGCTGCGCCCTTTCTCACTGGTTCTCTCTTCTGCCGTTTTCCGTAGGACTCTCTTCTCTGACCTGAGTCTCCTTTGGAACTCTGCAGGTTCT
+
CCCCCCCCFFFFGGGGGGGGGG4FEFGGHGHHHGGGGGGGGHHHHGGGEGGGHHHHHHHGGGGGGGGGGGGHHHHGGGGHGHHHHGGGGGGGGGHHHHHGFF/??FCG0F1==CF<DGC@<GHFB=D<<GF.CH-:-:CCEHHGHFHGFGFFFGFGED@DC?GFB?CFA-/FFF9FB99/;BF0FFFFFFB09B>..;.:B.:..9BFFFFFFFFBBFBFFFF//FFFFFFFFBF/0;9;BFFFFBA.;B9
@M05620:37:000000000-D9766:1:1101:19134:9480 1:N:0:4
GAGGCTGCTTTGGAAGAAACTCATAGATTACTGCAACAGTTCCCCCTGGACCTGGACAAGTTTCTTGCCTGGCTTACAGAAGCTGAAACACCTGCCAATGTCCGACAGCATGCTACCCGTAAGGAAAGGCTCCTAGAAGACTCCAAGGGAGTAAAACATCTGATGAAACAATGGCAAGTAAGTCAGGCATCTCGGCTTTAGCACGCTTGTGGATCCAATTGAACAATCCTCAGCATTTGCACTTGGAACTG
+
>1>>A1B>1B@D1BBFGF1BAFEGEGF3AF1BGAEG1AB1AFF1GGE//B00BB0B0B0AD2AFADABB11BFHFHH1FABFGE@FFHH>0BF000@BFGBG2/>>///B@11B2B00?EEGF1B<F0B<<0<1BB<1<10B<B<11??GGG0@221?1<1?<11?F1?GG1D1F01.<>1==111>C<</=0....-/0=00:--;:C.0.000/;90=00;9;9;/;0CFFF0000;00;CB000;;C9
@M05620:37:000000000-D9766:1:1101:7161:9489 1:N:0:4
GAGGCTGCTTTGGAAGAAACTCATAGATTACTGCAACAGTTCCCCCTGGACCTGGAAAAGTTTCTTGCCTGGCTTACAGAAGCTGAAACAACTGCCAATGTCCTACAGGATGCTACCCGTAAGGAAAGGCTCCTAGAAGACTCCAAGGGAGTAAAAGAGCTGATGAAACAATGGCAAGTAAGTCAGGCATTTCCGCTTTAGCACTCTTGTGGATCCAATTGAACAATTCTCAGCATTTGTACTTGTAACTG
+
A3AAAAFBFFFFGGGGGGGGGGHHHHHHGHHHHHDGGGGFGHHHHGFGHGHHHHHHHHHHGHHHHHHHHHHHHGGGHHHHHHHHHFHFHHHHFHHHFHHHHHHHHHHHGHHHHHHHHHGGE?GHGHHHHHHHGHHHF3BEHHHHH2DFGHGG2FDGHGHHHHHHHHHBH0FGHHHHHGGHHHHHHHHHHHHHHHGGGGGHHHHHHHHHHGHGHHHHH0GHHFHHGCHHGHGGGGGGGGGGBFGGGFFFFGG
@M05620:37:000000000-D9766:1:1101:16157:9507 1:N:0:4
AGTGCCAGCTCTCAATCGCACAGGGGACCCAGGGCCTGGCCCCTCCATCCAGAAAACCTATGACCTCACCCGCTACCTGGAGCACCAACTCCGCAGCTTGGCTGGGACCTATGTGAGTATCCAGCGTAGGAATCTGGGAGTTGGGGAGGAGTGAGGAGTTGGGGAAAGACAGTCCTAACCGTGGAGGGTTCTGGTAAATGATGGGGTGAGGAGGGGCTCTTTGGCTCCCACCAGTCCCCCTGTCTGGTCTA
+
ACAABFFFCFFFGGGGGGGGGGHHGGGGGGHHGGGGGGHHGHGHGGHGHHHHHHHHGGHHGHHHHHHHHHHGGFGGHGGHHHHHHHHHGGHHGGGGGHHHGHHGGGHHGHHHHHHHHHHHHHHHHGGGGGHHHHHHHHHGGHHHGGGGGGGHHHHHHGHHHHGGGGHHHHHHHHHHHHHHGGEGGGGGGGGGGGFGGGGGGGGGGGFFFFFFFFFFFFFFFFFFFFFFFFFFFFFFFFFFFFFFFFFFFFF
@M05620:37:000000000-D9766:1:1101:12112:9512 1:N:0:4
ACCACACCTTCTACAATGAGCTGCGTGTGGCTCCCGAGGAGCACCCCGTGCTGCTGACCGAGGCCCCCCTGAACCCCAAGGCCAACCGCGAGAAGATGACCCAGGTGAGTGGCCCGCTACCTCTTCTGGTGGCCGCCTCCCTCCTTCCTGGCCTCCCGGCGCTGCGCCCTTTCTCACTGGTTCTCTCTTCTGCCGTTTTCCGTAGGACTCTCTTCTCTGACCTGCGTCTCCTTTGGAACTCTGCAGGTTCT
+
BBBABABAFFFFGGGGFGBAGBGHGE?EFEHEBFFDDGGGGHHHHGG0EEGGHHHGHHH0>ECGGFGGGGGFHGHGGGGHEFHHHGGCGG/B?FCGDHHHHHHHGHG1FHHGGHHGGGGGHHHHHHHHGHGGHHGCGEEHGHHGHGGGGGGGGGGGGGG-ABBBFBBFBBFFFFFFFFFFFFFFFFFFFFFFFFBFFFFFFFFFFFFFFFFFFFFFFFFFFFFF.@FBFFFFFFFFFFFFFFFFFFEFBFF
@M05620:37:000000000-D9766:1:1101:13304:9517 1:N:0:4
ACCACACCTTCTACAATGAGCTGCGTGTGGCTCCCGAGGAGCACCCCGTGCTGCTGACCGAGGCCCCCCTGAACCCCAAGGCCAACCGCGAGAAGATGACCCAGGTGAGTGGCCCGCTACCTCTTCTGGTGGCCGCCTCCCTCCTTCCTGGCCTCCCGGAGCTGCGCCCTTTCTCACTGGTTCTCTCTTCTGCCGTTTTCCGTAGGACTCTCTTCTCTGACCTGAGTCTCCTTTGGAACTCTGCAGGTTCT
+
AAAABBABFFFFGGGGGGGGGBGGGFGECAHHHGGGGGGCGHHHHGGGEGGGHFHHHHHGGGGGGGGGGGGHHHHGGGGHGHHHHGGGGGGGGGHHHHHHGHHHGHHHHHGGGHHGGGGGHHHHHHHGHHHGHHGCFEGHGHHGHGGGGGGGGGGGGGGGGGGGGGFFFDBFFFFFFFFFFFFFFFFFFFFFFFFDDFFFFFFFFFFFFFFFFFFFFFFFFFFFFFFFFFFFFFFFFFFFFFFFFFFFFFF
@M05620:37:000000000-D9766:1:1101:5974:9522 1:N:0:4
AGTGCCAGCTCTCAATCGCACAGGGGACCCAGGGCCTGGCCCCTCCATCCAGAAAACCTATGACCTCACCCGCTACCTGGAGCACCAACTCCGCAGCTTGGCTGGGACCTATGTGAGTATCCAGCGTAGGAATCTGGGAGTTGGGGAGGAGTGAGGAGTTGGGGAAAGACAGTCCTAACCGTGGAGGGTTCTGGTAAATGATGGGGTGAGGAGGGGCTCTTTGGCTCCAACCAGTCCCCCTGTCTGGCCTA
+
>AABCFBFBFFFGBGGGFFCEEBGFEGGGGGHFGGGGGHHHHFHGGBGHHFGHEHHGGHHHHHHHHFFGHHGGG?EGFHGFFB?FHFGGHHHFEEGGHHHGHH?EEGHGHHHHHHHHGFHHHFFHG?CCEHGHHHHGHHGEHHHGGGGCGGHGHHHHEGHHHGGGGHHHHHHGHHHHHHHGCCDGGGG;CFGGGFFGGGGGCFFEFFFEFFFFFFFFFFFFFFFFFFF0:F.9E0BFFFFFFFEFFF0A0:
@M05620:37:000000000-D9766:1:1101:10514:9523 1:N:0:4
GAGGCTGCTTTGGAAGAAACTCATAGATTACTGCAACAGTTCCCCCTGGACCTGGAAAAGTTTCTTGCCTGGCTTACAGAAGCTGAAACAACTGCCAATGTCCTACAGGATGCTACCCGTAAGGAAAGGCTCCTAGAAGACTCCAAGGGAGTAAAAGAGCTGATGAAACAATGGCAAGTAAGTCAGGCATTTCCGCTTTAGCACTCTTGTGGATCCAATTGAACAATTCTCAGCATTTGTACTTGTAACTG
+
CACCCCFCFFFFGGGGGGGGGGHHHHHHHHHHHHGHGHHGHHHHHGGGHHHHHHHHGFGHGHHHHHHHHHGGHHHGHHGHHHHHHGFHGHHHHHHHHHHHHHHHHHHHHHHHFGHHHHGGGGHGHHGFFGHHGHFFHDHHBHFHGGHGGHGGHHHHFGHHHHGHHHGHHHHHHHHHGGDFDGFGGHHFEHHHHHGECEGGGHHHFGHHHHHGHGHGHGHHHHCHH/CGGHFFGGGGGHHBBFGGGFG0FGG
@M05620:37:000000000-D9766:1:1101:19713:9533 1:N:0:4
ACCACACCTTCTACAATGAGCTGCGTGTGGCTCCCGAGGAGCACCCCGTGCTGCTGACCGAGGCCCCCCTGAACCCCAAGGCCAACCGCGAGAAGATGAGTGAGTGGCCCGCTACCTCTTCTGGTGGCCGCCTCCCTCCTTCCTGGCCTCCCGGCGCTGCGCCCTTTCTCACTGGTTCTCTCTTCTGCCGTTTTCCGTAGGACTCTCTTCTCTGACCTGAGTCTCCTTTGGAACTCTGCAGGTTCTAGATC
+
AAABBBBBFFFFGGGFGFGGFFGFEEGEH?HHHGGFGGG?FHHHHGGGAEGGHDGHHHGGGGGGFGEGGGGHHHHGGGGHGHHHGGGGGGGFCFHHFHFHHFHHHGGFHHCFGGGHHHHHHGFF0C?GCDCGEGHGHHGHHHHHHFHGGGGGGG;@DGGGFFFABFFFFFFFFFE9BFFFFFFFFFFFB;9ABEFFFBFAABFFFFFFFFFFFFFFFFFFFFFFFFF/;FBFFFFFFFFBF.FBFFFFEFB
@M05620:37:000000000-D9766:1:1101:5050:9540 1:N:0:4
ACCACACCTTCTACAATGAGCTGCGTGTGGCTCCCGAGGAGCACCCCGTGCTGCTGACCGAGGCCCCCCTGAACCCCAAGGCCAACCGCGAGAAGATGAGTGAGTGGCCCGCTCCCTCTTCTGGTGGCCGCCTCCCTCCTTCCTGGCCTCCCGGCGCTGCGCCCTTTCTCCCTGGTTCTCTCTTCTGCCGTTTTCCGTCTGCCTCTCTTCTCTGACCTGAGTCTCCTTTGGCACTCTGCCGGTTCTAGATC
+
AAAAABABFCFFDD5EDGFGGGGGEEEAF?GFHGGCEEAAAGHHHGECEAEEBGBFEGHEGEEEEEEEEEG13BFEE/AGAGFAFGEGC<//<?CHFHF?>?11?FFGG/<@@-DFFF0>=FDBDF.GHCGGGGEEGHGHGHHH0/AFFFGEA---A-?A@@AB?FFFF;/;B/./;BFBFFFFFBBFF;F9FEFBFF..;/;/FBFFFBBFEB/;BFF/;/9;FFEFFB/9999B/BF/@-9AEF;B///
@M05620:37:000000000-D9766:1:1101:15817:9548 1:N:0:4
ACCACACCTTCTACAATGAGCTGCGTGTGGCTCCCGAGGAGCACCCCGTGCTGCTGACCGAGGCCCCCCTGAACCCCAAGGCCAACCGCGAGAAGATGAGTGAGTGGCCCGCTACCTCTTCTGGTGGCCGCCTCCCTCCTTCCTGGCCTCCCGGCGCTGCGCCCTTTCTCACTGGTTCTCTCTTCTGCCGTTTTCCGTAGGACTCTCTTCTCTGACCTGAGTCTCCTTTGGAACTCTGCAGGTTCTCGATC
+
CCDCDDCDFFFFGGGGGGGGGGHHGGGGHGHHHGGGGGGGGHHHHGGGGGGGHHHHHHHGGGGGGGGGGGGHHHHGGGGHGHHHHGGGGGFGGGHHHHGHHHHHHHGGHHGGG-AGHHHHHHGFGGGGHGFGGGHGHHGHHHHHFFHGGGGGCA-<@FGGFFFFFFFFFFFFF1/1<FFFFFFFFFFFFFDDFFFFFF?ADFFFFFFFFFFFFF1<FFFFFFFFFFFFHFBBFFFFFFF1BF<BFF1B0B?
@M05620:37:000000000-D9766:1:1101:11943:9555 1:N:0:4
ACCACACCTTCTACAATGAGCTGCGTGCGGCTCCCGAGGAGCACCCCGTGCTGCTGACCGAGGCCCCCCTGAACCCCAAGGCCAACCGCGAGAAGATGACCCAGGTGAGTGGCCCGCTACCTCTTCTGGTGGCCGCCTCCCTCCTTCCTGGCCTCCCGGAGCTGCGCCCTTTCTCACTGGTTCTCTCTTCTGCCGTTTTCCGTAGGACTCTCTTCTCTGACCTGAGTCTCCTTTGGAACTCTGCAGGTTCT
+
AAABBABBFFFFGGGGGGFGGGHHEDF22AE2EFFGDEEE1BAFGEGE1AEF5B3BBG3>///>FECEG//23GHGE//FFEHH/FDGCGDG/DH1GGHHHHEHAGHB0FFAFHHGGF@DHHFHHHHEDGCAHF@-AADGGFFDGGGGGGGFFBFEFDD-9;FBF;DFFFFFFFFFFEFFFFFFFFFFFFFFFFFFFFEFFAFFADFFEFFFFFFFFFFBFFFFBFFFFFFFFFFFFFFFFFFFFF.;;FF
@M05620:37:000000000-D9766:1:1101:15299:9558 1:N:0:4
ACCACACCTTCTACAATGAGCTGCGTGTGGCTCCCGAGGAGCACCCCGTGCTGCTGACCGAGGCCCCCCTGAACCCCAAGGCCAACCGCGAGAAGATGACCCAGGTGAGTGGCCCGCTACCTCTTCTGGTGGCCGCCTCCCTCCTTCCTGGCCTCCCGGAGCTGCGCCCTTTCTCACTGGTTCTCTCTTCTGCCGTTTTCCGTAGGACTCTCTTCTCTGACCTGAGTCTCCTTTGGAACTCTGCAGGTTCT
+
CCDDDCDDFFFFGGGGGGGGGGHHGFGFHGHHHGGGGGFGGHHHHGGGGGGGHHHHHHHGGGGGGGGGGGGHHHHGGGGHGHHHHGGGGGGGGGHHHHHHHHCGGHHHHHGGGHHGGGGGHHHGHHHHHHHGHGGFGGGGGHHGHGGGGGGGGGGGGGGGGGGGGGFFFFFFFFHHHFFFFFFFFFFFFFFFFFFFFFFFFFFFDFFFFFFFFFFFFFFFFFFFFFFFFHFFFFFFFFFFFFHFHFFFFFF
@M05620:37:000000000-D9766:1:1101:14215:9564 1:N:0:4
ACCACACCTTCTACAATGAGCTGCGTGTGGCTCCCGAGGAGCACCCCGTGCTGCTGACCGAGGCCCCCCTGAACCCCAAGGCCAACCGCGAGAAGATGACCCAGGTGAGTGGCCCGCTACCTCTTCTGGTGGCCGCCTCCCTCCTTCCTGGCCTCCCGGAGCTGCGCCCTTTCTCACTGGTTCTCTCTTCTGCCGTTTTCCGTAGGACTCTCTTCTCTGACCTGAGTCTCCTTTGGAACTCTGCAGGTTCT
+
BBBBBBBBFFFFGGGFGG5FGGHHGFGAAEHFGFGGDGEGFHHHHGFFEGGGGHHHHHHEGGCGGGGGGGGHHHHGGGGHGHHHHGGGGGCGGGHGGHHHGHHHGHHBGHHFFHHGGGGGHHHHHHHHHHHGHHGGGFEHGHHGHGGGGGGGGGGGGGC@BDGGGGFFFFFFFFFFFFFFFFFFFFFFFFFFFFFFFFFFFFFFDFFFFFFFFFFFFFFFFFFF/BFFFFFFFFFFFFFFFFFFFFFFFFF
@M05620:37:000000000-D9766:1:1101:20560:9568 1:N:0:4
ACCACACCTTCTACAATGAGCTGCGTGTGGCTCCCGAGGAGCACCCCGTGCTGCTGACCGAGGCCCCCCTGAACCCCAAGGCCAACCGCGAGAAGATGACCCAGGTGAGTGGCCCGCTACCTCTTCTGGTGGCCGCCTCCCTCCTTCCTGGCCTCCCGGAGCTGCGCCCTTTCTCACTGGTTCTCTCTTCTGCCGTTTTCCGTAGGACTCTCTTCTCTGACCTGCGTCTCCTTTGGAACTCTGCAGGTTCT
+
BBBCCCBAFFFFGGGGGG5FGGHHGGGBGFHFHFGGDGGFGHDFHFEAEEGGHGHHHGHEECEGGGGGGGGGFHHGGGGHGHHHHGGGGG@@CGHFHHHHHHEFEHH1FGHGGHFDGGGGHHHHHHHHFHHGHHGGGDGHGHHGHGGGGGGGGGGGGDDC-CFGGFFFFFFFFFFFFFFFFFFFFFFFFFFFFFFFFFFFFFFFD.FFFFFFFFFFFFFFFFFF.@DCFFFFFFFFFFFFFFFFFFFFFFF
@M05620:37:000000000-D9766:1:1101:18625:9575 1:N:0:4
GAGGCTGCTTTGGAAGAAACTGATAAGCCAGGGAAACAAGATGGAAGAGCCCACGACTGGACTCCAGTCACATTAATCGAACTCGTAGTCAGTGGTCTGGTTCAAAATAAAAATACTGGTAGGCGAATCCCTCCATAAGAGCCTAACGGAGCAGAACCCTTTATCACACATTCGCTCTTATGCCGTTTACCGTAGGACTCTCTTCCCTGACCTGCGACTCCAATGATACTCAGCAGTTGCACGTTCAAAAG
+
AAABAAFAFFFFGEGECGGGGFG5DFA44BB4AB2ABFGG2BF33BB2B22BA2A0011131FF3BBAB355DF5555BE31?BB?B11443B434343?BF43B433BF333?3BB4G?43/3////?B22B/233233BB@B@22/>CEA/?<0</?0?C1F1F<11.<111>..<D00==D<../.0:.:...</:/0=:000/;C/B/0/.---;;///0/000;;C09BF.99BB/;..9://///
@M05620:37:000000000-D9766:1:1101:16482:9579 1:N:0:4
ACCACACCTTCTACAATGAGCTGCGTGTGGCTCCCGAGGAGCACCCCGTGCTGCTGACCGAGGCCCCCCTGAACCCCAAGGCCAACCGCGAGAAGATGACCCAGGTGAGTGGCCCGCTACCTCTTCTGGTGGCCGCCTCCCTCCTTCCTGGCCTCCCGGAGCTGCGCCCTTTCTCACTGGTTCTCTCTTCTGCCGTTTTCCGTAGGACTCTCTTCTCTGACCTGAGTCTCCTTTGGAACTCTGCAGGTTCT
+
AABCCCCCFFFFGGGGGGGGGGHHGGGEHGHHHGGGGGGGGHHHHGGGGGGGHHHHHHHGGGGGGGGGGGGHHHHGGGGHGHHHHGGGGGGGGGHHHHGHHHGHGHHHHHHGGHHGGGGGHHHHHHHHHHHGHHGGGGGHGHHGHGGGGGGGGGGGGGG-?DGGGFFFFFFFFFFFFFFFFFFFFFFFFFFFFFFDFFFFFDFFFFEFFFFFFFFFFFFBFFFFBFFFFFFFFFFFFFFFFFFFEFFFFFF
@M05620:37:000000000-D9766:1:1101:13238:9580 1:N:0:4
ACCACACCTTCTACAATGAGCTGCGTGTGGCTCCCGAGGAGCACCCCGTGCTGCTGACCGAGGCCCCCCTGAACCCCAAGGCCAACCGCGAGAAGATGACCCAGGTGAGTGGCCCGCTACCTCTTCTGGTGGCCGCCTCCCTCCTTCCTGGCCTCCCGGAGCTGCGCCCTTTCTCACTGGTTCTCTCTTCTGCCGTTTTCCGTAGGACTCTCTTCTCTGACCTGAGTCTCCTTTGGAACTCTGCAGGTTCT
+
BBB?ABBBFFFFGGGGGGGAG5GFGEGB4EHHAFGEEEGGFHHHHGGGGGGGGHGHHHGEEGCGGGGGGGGGHHHGGGGHEHHHHGG/CGCCCGHGGFHHHHGHGHHHHHGGGHHGGGGGHHHHHHHHHHHGHHGCGGGHGGHGHGGGGGGGGGGGGG@-ABGGGGBFBBFFFFFFFFFFFFFFFFFFFFFFFFBDDFFFFFFEFFFFFFFFFFFFFFFFFFFFBFFFFFFFFFFFFFFFFFFFFFFFFFF
@M05620:37:000000000-D9766:1:1101:19520:9582 1:N:0:4
ACCACACCTTCTACAATGAGCTGCGTGTGGCTCCCGAGGAGCACCCCGTGCTGCTGACCGAGGCCCCCCCGAACCCCAAGGCCAACCGCGAGAAGATGACCCAGGTGAGTGGCCCGCTACCTCTTCTGGTGGCCGCCTCCCTCCTTCCTGGCCTCCCGGAGCTGCGCCCTTTCTCACTGGTTCTCTCTTCTGCCGTTTTCCGTAGGACTCTCTTCTCTGACCTGAGTCTCCTTTGGAACTCTGCAGGTTCT
+
BABAAABBFFFFGGGFAGAGGCHGGEEA4AFGCFFAAEGCDHHHHGGG?AEGFHFFHHFE?GCGGDEGGGE@E@GGGEAHECHHEFDBGGC@/ACC1?F<GGEHGHH1<GGGFHHGGGGCHGHFFHHGHHHGGHC@?D.EGGGGGGFGGFFFGFGEEF???BFFFBBFB?FFFFFFFFBBBFFFFFFFFFFBFFBDFFFFFFFFFFFFFFFFFFFFFFFBBFFFBBFFFFFFFFF//BFFFFFFBFFFFFF
@M05620:37:000000000-D9766:1:1101:12532:9584 1:N:0:4
GAGGCTGCTTTGGAAGAAACTCATAGATTACTGCAACAGTTCCCCCTGGACCTGGAAAAGTTTCTTGCCTGGCTTACAGAAGCTGAAACAACTGCCAATGTCCTACAGGATGCTACCCGTAAGGAAAGGCTCCTAGAAGACTCCAAGGGAGTAAAAGAGCTGATGAAACAATGGCAAGTAAGTCAGGCATTTCCGCTTTAGCACTCTTGTGGATCCAATTGAACAATTCTCAGCATTTGTACTTGTACCTG
+
A3AABAFAFFFFGGGGGGGGGGHHHHHHHHHHHHFHGHGBFHHHHGGGHFHHHHHHHFBGGHHHHHHHHHHHHHHHHHHHHHHHHHHHHHHHHHHHHHHHHHHHGHHHHFHHHHFHHHGGE/GHF?GHHHHHGHBG33F3GHHHH2FGGHEG2F2@GFHHHHBGHHHFHHEHHGHHGGGFFHHHHHHGAHHHHHGGGGGFFHHHHHHHHGHGFHHHG0GHHHFHH/GHHHGGGGGGGGGGBGGGGGG0;FF
@M05620:37:000000000-D9766:1:1101:20557:9587 1:N:0:4
ACCACACCTTCTACAATGAGCTGCGTGTGGCTCCCGAGGAGCACCCCGTGCTGCTGACCGAGGCCCCCCTGAACCCCAAGGCCAACCGCGAGAAGATGACCCAGGTGAGTGGCCCGCTACCTCTTCTGGTGGCCGCCTCCCTCCTTCCTGGCCTCCCGGAGCTGCGCCCTTTCTCACTGGTTCTCTCTTCTGCCGTTTTCCGTAGGACTCTCTTCTCTGACCTGAGTCTCCTTTGGAACTCTGCAGGTTCT
+
ABBBBABBFFFFGGGGGGGGGGHHGGGGHGHHHGGGGGGCGHHHHGGGFGGGFGHHHHHGGGGGGGGGGGGGHHHGGGGHGHHHGGGGGGDGGGGHHHFFHHHHAHHHHHHCFHHGGDGGFBGHGGHHBDGGG<<CCGGHGGHGHGGGGGFGFGGGG?CGADFGGAFFFFFFFFFFFFFFFFFFFFFFFFFFFFFFFFEFFBFFFFFFFFFFFFFFFFFFFFFFFFFFFFFFFFFBB9FFFFFFFFFFFFF
@M05620:37:000000000-D9766:1:1101:26596:9592 1:N:0:4
AGTGCCAGCTCTCAATCGCACAGGGGACCCAGGGCCTGGCCCCTCCATCCAGAAAACCTATGACCTCACCCGCTACCTGGAGCACCAACTCCGCAGCTTGGCTGGGACCTATGTGAGTATCCAGCGTAGGAATCTGGGAGTTGGGGAGGAGTGAGGAGTTGGGGAAAGACAGTCCTAACCGTGGAGGGTTCTGGTAAATGATGGGGTGAGGAGGGGCTCTTTGGCTCCCACCAGTCCCCCTGTCTGGTCTA
+
ABABBFFFCFFFGG5GGGGGGGHHGGGGGGHHGGGGGGHHHHGHGGHHHHHHHHHHHGHHHHHHHHHHHHHGGGGGHHHHHHHHHHHHGHHHGGGGGHHHGHHGGGHHGHHHHHHHHHHFHHHHHGGGGGHHHHHHHHHGGHHHGGGGGGGHHHHHHGHHHHGGGGHHHHHHHHHHHHHHGGGGGGGG;FFGGGGGGGGGGGGGGGFFFFFFFFFFFFFFFFFFFFFFFFFFFFFFFFFFFFFFFFFFFFF
@M05620:37:000000000-D9766:1:1101:15968:9601 1:N:0:4
ACCACACCTTCTACAATGAGCTGCGTGTGGCTCCCGAGGAGCACCCCGTGCTGCTGACCGAGGCCCCCCTGAACCCCAAGGCCAACCGCGAGAAGATGACCCAGGTGAGTGGCCCGCTACCTCTTCTGGTGGCCGCCTCCCTCCTTCCTGGCCTCCCGGAGCTGCGCCCTTTCTCACTGGTTCTCTCTTCTGCCGTTTTCCGTAGGACTCTCTTCTCTGACCTGAGTCTCCTTTGGAACTCTGCAGGTTCT
+
DDDEEEEEFFFFGGGGGGGGGGHHGGGFGGHHHGGGGGGGGHHHHGGGGGGGHHHHHHHGGGGGGGGGGGGHHHHGGGGHGHHHHGGGGGGGGGHHHHHHHHHHGHHHHGHGGHHGGGGGHHHHHHHHHHHGHHGGGGGHGHHGHGGGGGGGGGGGGGGGGGGGGGFFFFFFFFHFFFFFFFFFFFFFFFFHFFFFFFFHFFFFFFFFFFFFFHHFFFFFFFFFFFFFFFFFFHFFFFFFFFFFFFFFFFF
@M05620:37:000000000-D9766:1:1101:11843:9644 1:N:0:4
ACCACACCTTCTACAATGAGCTGCGTGTGGCTCCCGAGGAGCACCCCGTGCTGCTGACCGAGGCCCCCCTGAACCCCAAGGCCAACCGCGAGAAGATGACCCAGGTGAGTGGCCCGCTACCTCTTCTGGTGGCCGCCTCCCTCCTTCCTGGCCTCCCGGAGCTGCGCCCTTTCTCACTGGTTCTCTCTTCTGCCGTTTTCCGTAGGACTCTCTTCTCTGACCTGAGTCTCCTTTGGAACTCTGCAGGTTCT
+
CCCDDDCCFFFFGGGGGGGGGGHHGGGEFGHHHGGGGGGGGHHHHGGGGGGGHHHHHHHGGGGGGGGGGGGHHHHGGGGHGHHHHGGGGGDGGGHHHHHHHHHHFHHFHHHGGHHGGGGGHHHHHHHHHHHGHHGGGEEHGHHGHGGGGGGGGGGGGGGGGGGGGGFFFFFFFFFFFFFFFFFFFFFFFFHHFFFFFFFHFFFFFFFFFFFFFHHHFHFFFFFFEFFFFFFFFHFFFFFFFFFFFFFFFFF
@M05620:37:000000000-D9766:1:1101:6161:9660 1:N:0:4
AGTGCCAGCTCTCAATCGCACAGGGGACCCAGGGCCTGGCCCCTCCATCCAGAAAACCTATGACCTCACCCGCTACCTGGAGCACCAACTCCGCAGCTTGGCTGGGACCTATGTGAGTATCCAGCGTAGGAATCTGGGAGTTGGGGAGGAGTGAGGAGTTGGGGAAAGACAGTCCTAACCGTGGAGGGTTCTGGTAAATGATGGGGTGAGGAGGGGCTCTTTGGCTCCCACCAGTCCCCCTGTCTGGTCTA
+
ABAABFFFCFFFGGGGGGGFGGHHGGGGGGHHGGGGGGHHHHGHGGHHHHHHHFHHHGHHHHFHHHHHHHHGGEGGHHHHFGHHHHHHGHHHGGGGGHHHGHF?EFAGGHHHHHHHHHGHHGHHHGEDDGHBGHFHFHGGGGFHFGACGG?CGDFGGDHFHHGGGGHHFHHHHHHHHHHHGGGGGEGG;F.CFFFGFFGGEGGGG?DAEFFFFFFFFFEFFFFFFFFFFBFFFF0BFFFFFFFFFFFFFFB
@M05620:37:000000000-D9766:1:1101:20090:9662 1:N:0:4
AGTGCCAGCTCTCAATCGCACAGGGGACCCAGGGCCTGGCCCCTCCATCCAGAAAACCTATGACCTCACCCGCTACCTGGAGCACCAACTCCGCAGCTTGGCTGGGACCTATGTGAGTATCCAGCGTAGGAATCTGGGAGTTGGGGAGGAGTGAGGAGTTGGGGAAAGACAGTCCTAACCGTGGAGGGTTCTGGTAAATGATGGGGTGAGGAGGGGCTCTTTGGCTCCCACCAGTCCCCCTGTCTGGTCTA
+
AA>ABFFFCFFFGGGGGGGGGGHGGGGGGGHHGGGGGGHHHHGHGGHHHHHHHHHHHGHHHHHHHHHHHHHGGFGGHHHHFGHHGHHFGHHHGGGGGHHHGHHGGGHHGHHHHHHHHHHHHHHHHGGGGGHHHHHHHHHGGHHHGGGGGGGHHHHHHGHHHGGGGGHHHHHHHHHHHHHHGGGGDGGGGGGGGGFGGGGGGGGGGGFFFFFFFFFFFFFFFFFFFFFFFFFFFFFFFFFFFFFFFFFFFFF
@M05620:37:000000000-D9766:1:1101:7930:9696 1:N:0:4
GAGGCTGCTTTGGAAGAAACTCATAGATTACTGCAACAGTTCCCCCTGGACCTGGAAAAGTTTCTTGCCTGGCTTACAGAAGCTGAAACAACTGCCAATGTCCTACAGGATGCTACCCGTAAGGAAAGGCTCCTAGAAGACTCCAAGGGAGTAAAAGAGCTGATGAAACAATGGCAAGTAAGTCAGGCATTTCCGCTTTAGCACTCTTGTGGATCCAATTGAACAATTCTCAGCATTTGTACTTGTAACTG
+
BABBBBFBFFFFGFGCGGGGGGHHGHHHHHHHHHHGFHHGHHHHHGGGHHHHHHGHGHFHHHHHHHHHHHHGHHHHHHHHHHFHHHGFHHHHHHHHHHHHHHHHHHHGFGHHHGHHHHGGGGHGHHHFGGGHGGGHH?GHHHHHHHHGFHGGGHHGEFFGHHHHHHGHHFHHHHHGGGFGHHGHHHHHHHGHGHGE<<EDDGGHGHHHHGFGFGHHHBHHHHGHHCGHGHGFFGBFGGGFFGGGBCF0FFG
@M05620:37:000000000-D9766:1:1101:24275:9698 1:N:0:4
ACCACACCTTCTACAATGAGCTGCGTGTGGCTCCCGAGGAGCACCCCGTGCTGCTGACCGAGGCCCCCCTGAACCCCAAGGCCAACCGCGAGAAGATGAGTGAGTGGCCCGCTCCCTCTTCTGGTGGCCGCCTCCCTCCTTCCTGGCCTCCCGGCGCTGCGCTCTTTCTCTCTGGTTCTCTCTTCTGCCGTTTTCCGTAGGACTCTCTTCTCTGACCTGAGTCTCCTCTGGAACTCTGCAGGTTCTAGTTC
+
BBABBBBBFFFFGGGGBGGGGGHGGGGGH?GHHGGDFGGCGHHHHGGGGDGFGFGHHHHGGGFGFGFGGGGHHHGGGGGGGHHHFGGGG?CGGFHHBDG2?<DFF1FF</A/--<<0<F1GH00G/...---.;CE//C/:CG00/;CF?CG?-?-A:?A=B-:.9/F///9//////;/B//BFFE//9A./9/9.F...///BBB/BFFFF/9/;BFF./:/9/F.B9///9//9/;//9.9;9:B///
@M05620:37:000000000-D9766:1:1101:12001:9704 1:N:0:4
ACCACACCTTCTACAATGAGCTGCGTGTGGCTCCCGAGGAGCACCCCGTGCTGCTGACCGAGGCCCCCCTGAACCCCAAGGCCAACCGCGAGAAGATGACCCAGGTGAGTGGCCCGCTACCTCTTCTGGTGGCCGCCTCCCTCCTTCCTGGCCTCCCGGCGCTGCGCCCTTTCTCACTGGTTCTCTCTTCTGCCGTTTTCCGTAGGACTCTCTTCTCTGACCTGAGTCTCCTTTGGAACTCTGCAGGTTCT
+
CCCCCCCCFFFFGGGGGGGGGGHHGEGBFEHHHGGEFFEFGHGHHGGGGEGGHHHHHHHFGGGGGGGGGGGHGHHGGGGHGHHHHGGGGG@DGGHGFHHHHHHHGHHFGGHGGHHGGGGGHHHHHHHHFGFGHFCDGEDHGHHGHGGGGGGGGGGGGGG-;BFFFFFFFFFFFFFFFFFFFFFFFFFFFFFFFFFFFFFFFFFFADFFFFFFFFFFFFFFFFFF/BFFFFFFFFFFFFFFFFFFFFFFBFF
@M05620:37:000000000-D9766:1:1101:17563:9707 1:N:0:4
ACCACACCTTCTACAATGAGCTGCGTGTGGCTCCCGAGGAGCACCCCGTGCTGCTGACCGAGGCCCCCCTGAACCCCAAGGCCAACCGCGAGAAGATGACCCAGGTGAGTGGCCCGCTACCTCTTCTGGTGGCCGCCTCCCTCCTTCCTGGCCTCCCGGAGCTGCGCCCTTTCTCACTGGTTCTCTCTTCTGCCGTTTTCCGTAGGACTCTCTTCTCTGACCTGAGTCTCCTTTGGAACTCTGCAGGTTCT
+
DCCDCDCDFFFFGGGGGGGGGGHHGGGEEGHHHGGGGGGGGHHHHGGGGGGGHHHHHHHGGGGGGGGGGGGHGHHGGGGHGHHHHGGGGGGGGGHHHHFHHHEHGHHHHHHGGHHGGGGGHHHHHHHHHHHGHHGGGDGHGHHGHGGGGGGGGGGGGGG?DFGGGGFFFFFFFFHFFFFFFFFFFFFFFFFFFFFFFFFFFFFFFFFFFFFFFFFFFFFFFFFFBFFFFFFFFHFFFFFFFFFFFFFFFFF
@M05620:37:000000000-D9766:1:1101:28287:9707 1:N:0:4
AGTGCCAGCTCTCAATCGCACAGGGGACCCAGGGCCTGGCCCCTCCATCCAGAAAACCTATGACCTCACCCGCTACCTGGAGCACCAACTCCGCAGCTTGGCTGGGACCTATGTGAGTATCCAGCGTAGGAATCTGGGAGTTGGGGAGGAGTGAGGAGTTGGGGAAAGACAGTCCTAACGGTGGAGGGTTCTGGTAAATGATGGGGTGAGGAGGGGCTCTTTGGCTCCCACCAGTCCCCCTGTCTGGTCTA
+
A3>AAFFFBFFFGGGGFGGGGGHHGGGGGFFFFEAEGGAGGHGHGGHHGHGHHGHHHGHHHHHHHHHFHHHGGEGEHGHGGGHHHHHHGHHHEGGGGHHHGHFGGGHHGHHHHHHHHHHHHHHHHGGGGGHHHHHHHHHGDHHHGGGGGGGHHFHHHGHHGFGGGGHHHHHHHHHHHHHGGGGGGGGGCFGGGGGGGGGGGGGGGGFFFFFFFFFFFFFFFFFFFFFFFFFFFFFFFFFFFFFFFFFFFFF
@M05620:37:000000000-D9766:1:1101:7923:9713 1:N:0:4
GAGGCTGCTTTGGAAGAAACTCATAGATTACTGCAACAGTTCCCCCTGGACCTGGAAAAGTTTCTTGCCTGGCTTACAGAAGCTGAAACAACTGCCAATTTCCTCAAGGATGCACCCGTAAGGAAAAGGCTCCACAACACCTCAACGGACGAAAACGCGCTAATAAACAACTGTCAGGAAGGTACGGACTTTCCGCTTACGAACCCTTGTGACTCAATTTGACCACTTCTAGGACTTTGACCTTGTACCTG
+
AAABCBFBFFFFGGGGGGGGGGHHHHHHHHGHHHHHHHHFGHHHHGGGEHHHHHGHHFGHHHHHHHHHHHHHHHHFHHHHHHHHHHHHHHHHHHHHHHHH@F4433BB31BC23BFF///>0B3BF2B/?3B?323?//??FG2F2CF//</<?<0//--<-.=0=DD=C.<<=<D0</;..;00;..-;C;G0.:;E.0;..9-:;9/9=09;C:90;:/;:/;9;9:;///9/;B///99;:B/FF//9
@M05620:37:000000000-D9766:1:1101:18337:9717 1:N:0:4
ACCACACCTTCTACAATGAGCTGCGTGTGGCTCCCGAGGAGCACCCCGTGCTGCTGACCGAGGCCCCCCTGAACCCCAAGGCCAACCGCGAGAAGATGAGTGAGTGGCCCGCTCCCTCTTCTGGTGGCCGCCTCCCTCCTTCCTGGCCTCCCGGCGCTGCGCCCTTTCTCACTGGTTCTCTCTTCTGCCGTTTTCCGTAGGACTCTCTTCTCTGCCCTGAGTCTCCTTTGGAACTCTGCAGGTTCTCGATC
+
BCBBBABBFFFFGFGGGGGGGGHHGG?EHGGHGGGGGGGFGHGHHGGGGGGGFHHGHHHGGGCGGGGGGGGGEGHGGG?GGGHHHGGCGGC??/GCFHBCFHDGHFEEHGCCF-CFGFCDFHFF0<AFGGCC:EHGFHGHHHGFFFGGGGGEF--:CFGAF;DFAF/BBB/;9//;BBBBFFBFFFFB/;;AF?FFFFFA9BF/FFFFFFFFFF/9:BABB:9FFFF/;9//BBFFB;F/;FAFFF/A/B.
@M05620:37:000000000-D9766:1:1101:24595:9733 1:N:0:4
ACCACACCTTCTACAATGAGCTGCGTGTGGCTCCCGAGGAGCACCCCGTGCTGCTGACCGAGGCCCCCCTGAACCCCAAGGCCAACCGCGAGAAGATGAGTGAGTGGCACGCTCCCTCTTCTGGTGGCAGCCTCCCTCCTTCCTGGCCTCCCGGCGCTGCGCCCTTTCTCACTGGTTCTCTCTTCTGCCGTTTTCCGTAGGACTCTCTTCTCTGCCCTGAGTCTCCTTTGGCACTCTGCAGGTTCTCGATC
+
CDCCCDCCFFFFGGGGGG5GGGHHGGGEHGHHHGGGGGGGGHHHHGGGGGGGHHHHHHHGGGFGGGGGGGGHHHHGGGGHGHHHHGGGGG<CGGHHHHHHGFFBGHGG0?CCGAGFHHHFHHG1GHDF/C.AGHHGHHDGHHHEHHFGHHGGGFAFDGGG-;CDFFFFFFBFFF/;BFFFFFFFFFFFF@:DFEFFFFE.A0BFFFFFFFFFFF0BEFFFFFFFF0B;FFF0:BFFFFF0BAFFF00;0;A
@M05620:37:000000000-D9766:1:1101:22191:9748 1:N:0:4
ACCACACCTTCTACAATGAGCTGCGTGTGGCTCCCGAGGAGCACCCCGTGCTGCTGACCGAGGCCCCCCTGAACCCCAAGGCCAACCGCGAGAAGATGACCCAGGTGAGTGGCCCGCTACCTCTTCTGGTGGCCGCCTCCCTCCTTCCTGGCCTCCCGGAGCTGCGCCCTTTCTCACTGGTTCTCTCTTCTGCCGTTTTCCGTAGGACTCTCTTCTCTGACCTGAGTCTCCTTTGGAACTCTGCAGGTTCT
+
CCCCCACCFFFFGGGGGGGGGGHHGGGGHGHHHGGGGGGCGHHHHGGGGGGGEHHHHHHGGGGGGGGGGGGHHHHGGGGHGHHHHGGGGGGGGGHHHHFHHGAGFFC1?FFCFH=<C-<DHFHHDGHHFHH?GC<DDDGHGFHGHGGGGGGGGFGGEF-9--.:FFFFFFFFFFFBFFFEFFFFFFFF0BFFFFDFFFFFFFFFD.BFFFFFFE00;FB:FFFF/:B09FFFFFFFFEFFFFFFFFEFFFF
@M05620:37:000000000-D9766:1:1101:8487:9748 1:N:0:4
AGTGCCAGCTCTCAATCGCACAGGGGACCCAGGGCCTGGCCCCTCCATCCAGAAAACCTATGACCTCACCCGCTACCTGGAGCACCAACTCCGCAGCTTGGCTGGGACCTATGTGAGCATCCAGCGTAGGAATCTGGGAGTTGGGGAGGAGTGAGGAGTTGGGGAAAGACAGTCCTAACCGTGGAGGGTTCTGGTAAATGATGGGGTGAGGAGGGGCTCTTTGGCTCCCACCAGTCCCCCTGTCTGGTCTA
+
A1>AAFF@1CFFGGGGGGGGGGHCFGCEEE0FA0EAFFHHGHG/FGGDGE11BG1BAE01FGGHHFH1G0>EE@EEHFGHHHHFHHHHGHHHGG?EEFHH/FGFFEGFFGHDGGFBG1BFHFBDFGECCGFHFG1FF0GFE0FC<-<CCGAGHHDHBCC/DC-AEGHH/:GHGGHHGFCA-:;ACGG@;AF0FFFBBF9C0;FGG-A?EFF/9B-@@?EBFFFFF/9EFB9-AFFFFFFF@?BFFFF9FFB
@M05620:37:000000000-D9766:1:1101:3819:9763 1:N:0:4
GAGGCTGCTTTGGAAGAAACTCATAGATTACTGCAACAGTTCCCCCTGGACCTGGACAAGTTTCTTGCCTTGCTTACAGAAGCTGAAACAACTGCCAATGTCCTACAGGATTGTACCCGTAAGGAAAAGCTCCTAGAAGACTGCAAGGGAGTAAAAGACCTGATGAAACAATGGCAAGTAAGTCAGGCATTTGCTCAATATCGCCCTTGGGGATCCAATTGAACAATTCTCAGCATTTGTACTTTTAACTG
+
A3>AAAC>BBFFGCAFFGGGGGGFFGHFGHABDFDHCGEFGGH3FGAFAG2AAB2FB31FGHFGHHG5BF5BGHFFG5BFGGFHGFFGHHHHBGH3F@HHHBFGFFH3??B31BBF4BEEGGEFHCC0BB3B3B?GFDGF3F?33?FC/FCGCG221?0@10@1@@11@0F1?1F0<?1<??111>C0FF1><11>11>11=.<.<A///<@C.:/C00C0:CFHG:;GFFF9FGFGFF0;;;F00;CF;;
@M05620:37:000000000-D9766:1:1101:11998:9770 1:N:0:4
GAGGCTGCTTTGGAAGAAACTCATAGATTACTGCAACAGTTCCCCCTGGACCTGGAAAAGTTTCTTGCCTGGCTTACAGAAGCTGAAACAACTGCCAATGTCCTACAGGATGTTACCCGCAAGGAAAGGCTCTTAGAAGATTCCAAGGGAGCAAAAGACCTGATGAAACAATGGCAAGTAAGTCAGGCATTTCGGCTTTACCCCTCTTGTGGATCCAATTGAACAATTCTCACCATTTGCACTTGTAACTG
+
AAAAAACAFF3FFGGGGBGGEGDFHHFHHHHHHHHHHCHBHHHHHGCFHHHGHGHG1GHHGGHHFHAGHHHHHHFFHHHHHHHGFHGHHHHHHHHHHHH1@F22BFBF00B11@BFHCE/>EE?GGHG0/1B0<>1B21F11B>F>1/?///?@G00/0<1@<1<?GGGH/1?1<F1<1=111=1F0>.FG1F/--<C/=0</..:;00;C.00<GH0:00;BFGBF090900;0;CFF0C0FF0;;09C0
@M05620:37:000000000-D9766:1:1101:20211:9772 1:N:0:4
GAGGCTGCTTTGGAAGAAACTCATAGATTACTGCAACAGTTCCCCCTGGACCTGGAAAAGTTTCTTGCCTGGCTTACAGAAGCTGAAACAACTGCCAATGTCCTACAGGCTGCTACCCGTAAGGAAAGGCTCCTAGAAGACTCCAAGGGAGTAAAAGAGCTGATGAAACAATGGCAAGTAAGTCAGGCATTTCCGCTTTAGCACTCTTGTGGATCCAATTGAACAATTCTCAGCATTTGTACTTGTAACTG
+
B@BBBBFBFFFFGGFGGGGGGGHHHHHHHHHHHHHHFHHGHHHHHGGGFHHHHGGGBFFHHHHHHHHHHHHHHHHHHHHHHHHHHHHHHHHHHHHHHHHHHGHH4FHHH1FHGBGHHHGEE?HGF33BGCFHCG3GEGHGHH2G2FHA///?2GFDFFGH2FG2?GHHHHFHBGHGHGFDD1>FGHGHHHHH1DEGGGFG0<GGHHHHHHBDHF0/:CHGHH0CG/G;FFGGGFGGGGGGGGGGFCGFGGF
@M05620:37:000000000-D9766:1:1101:19409:9775 1:N:0:4
AGTGCCAGCTCTCAATCGCACAGGGGACCCAGGGCCTGGCCCCTCCATCCAGAAAACCTATGACCTCACCCGCTACCTGGAGCACCAACTCCGCAGCTTGGCTGGGACCTATGTGAGTATCCAGCGTAGGAATCTGGGAGTTGGGGAGGAGTGAGGAGTTGGGGAAAGACAGTCCTAACCGTGGAGGGTTCTGGTAAATGATGGGGTGAGGAGGGGCTCTTTGGCTCCCACCAGTCCCCCTGTCTGGTCTA
+
ABAABFFFCFFFGGGGGGGGGGHHGGGGGGHHGGGGGGHHHHGHGGHHHHHHHHHHHGHHHHHHHHHHHHHGGGGGHHHHHHHFFHHHGHHHGGCGGHGHGHHGGFHHGHHHHHHHHHHHHHHHGGGGGGHHHHHHHHHGGHHHGGGGGGGHHHHHHGHHHHGGGGHHHHHHHHHHGHHHGGGGAGGG;AFGGGGFGGGGGGGFGGFFFFFFFFFFFFFFFFFFFFFFFFFFFFFFFFFFFFFFFFFFFFB
@M05620:37:000000000-D9766:1:1101:3806:9777 1:N:0:4
GAGGCTGCTTTGGAAGAAACTCATAGATTACTGCAACAGTTCCCCCTGGACCTGGAAAAGTTTCTTGCCTGTCGTACAGAATCTGCCACCCCTCCCCCTGTCCTAAAGGATGCTCCCCTTCCGGCAAGGCTCCACGCCTCCTCCAAGAGAGTCAACGAGCTCATGAACCACTGTCACGTCAGTCAGGCATTTCCGCTTTAGCACTCTTGAGGATCCCATTGCACAATTCTCAGCCTTGGTACTTGAAACTG
+
BBBBBBFBFFFFGGGGGFGGGGHHHHHHHHHHHHHHGHHGHHHHHGGGHHHHHHHHHHHHHHHHHHHHH5A331BB1A55B55DD5@@@110?1B1>>/BFGH44@B3B2BBEGEEFG2BF?/////????B?2B/??0//@F2<@200@??<GFFAA//>1>FG1>DH0.>G=DG0.<.CDHG0<C=.;0<CH.:EGGHFHFHE=CF00;/;C99;09;0B0099CFG9CFF9;;9/;C9B/9;/;;;BB
@M05620:37:000000000-D9766:1:1101:19397:9789 1:N:0:4
AGTGCCAGCTCTCAATCGCACAGGGGACCCAGGGCCTGGCCCCTCCATCCAGAAAACCTATGACCTCACCCGCTACCTGGAGCACCAACTCCGCAGCTTGGCTGGGACCTATGTGAGTATCCAGCGTAGGAATCTGGGAGTTGGGGAGGAGTGAGGAGTTGGGGAAAGACAGTCCTAACCGTGGAGGGTTCTGGTAAATGATGGGGTGAGGAGGGGCTCTTTGGCTCCCACCAGTCCCCCTGTCTGGTCTA
+
AAAABFFFBFFFGGGGGFGGGGHHGGGGGGHHGGGGGGHHHHGHGGGGHHHHHHHHHGHGHHGHHHHHHHHGGGGGHHHHHHHGHHHHGHHHGG?EGHHHGHHFDEHHGHHHGHHHHGFHHHHHGGGGFGHHHHHHHHHGGHHHGGGGGGFHHHHHHGHGHGGGGGHHHHHHHHHHHHHHGEEGGGGGGGGGGGFFGGGGGGGGGGFFFFFFFFFFFFFFFFFFFFFFFFFFFFFFFFFFFFFFFFFFFFF
@M05620:37:000000000-D9766:1:1101:7357:9795 1:N:0:4
AGTGCCAGCTCTCAATCGCACAGGGGACCCAGGGCCTGGCCCCTCCATCCAGAAAACCTATGACCTCACCCGCTACCTGGAGCACCAACTCCGCAGCTTGGCTGGGACCTATGTGAGTATCCAGCGTAGGAATCTGGGAGTTGGGGAGGAGTGAGGAGTTGGGGAAAGACAGTCCTAACCGTGGAGGGTTCTGGTAAATGATGGGGTGAGGAGGGGCTCTTTGGCTCCCACCAGTCCCCCTGTCTGGTCTA
+
AAAAAFFFCFFFGBGGGFGGGGHGGEGGGFHHGGGECFGHHHGHGGHHHFGHGHFGHGGHHHFHHHHHHHHEFGGGHHGGHHFFHHCFGGHHGG?/EFGFAGHGGGHHGHHHHGHHHGHHHGFHGGCDGGHHHHHHGHHG<CGGCFFGDGGHHHGHHGHHHHGGFFHHGHFHGHHEHHHHGFGGGGGGDGGGGGFGGGGGGGGGGGFFEFFFFFFFFFFFEFFFFFFFFFFFFFFFFFFFFFFFFFFFFFF
@M05620:37:000000000-D9766:1:1101:19922:9829 1:N:0:4
GAGGCTGCTTTGGAAGAAACTCCTAGATTACTGCAACCGTTCCCGCGGGACCTGGAAGAGTTTCTTGCCTGGCTTACAGAAGCTGAAACAACTGCCAATGTCCTACAGGATGCTACCCGTAAGGAAAGGCTCCTAGAAGACTCCAAGGGAGTAAAAGAGCTGATGAAACAATGGCAAGTAAGTCAGGCATTTCCGCTTTAGCACTCTTGTGGATCCAATTGAACAATTCTCAGCATTTGTACTTGTAACTG
+
BBABBBFBFFFFGFGGFBFFBE4BB5F56DGHGHF4F222BFGG2A2A0AAAEB1F331B5DE5FF53BFFHHGFBFHHHHHHHHHHHHFHHHFFHCCGHHHHH4FGHHEHGFHHHHHGDGGHHF22GHHHHGH2F22FFHBHE11?FEHEE0GF1G.GHHH1FGHHHGHHHFHGHHGHHBFGHHGHH.CGFHEGGGGGFFGGGGGGGGFFGGGGGG0CFGG0CF/FBFGGFGGGGFFFFFFFFFBF/FFF
@M05620:37:000000000-D9766:1:1101:8293:9830 1:N:0:4
ACCACACCTTCTACAATGAGCTGCGTGTGGCTCCCGAGGAGCACCCCGTGCTGCTGACCGAGGCCCCCCTGAACCCCAAGGCCAACCGCGAGAAGATGAGTGAGTGGCCCGCTCCCTCTTCTGGTGGCCGCCTCCCTCCTTCCTGGCCTCCCGGCGCTGCGCCCTTTCTCACTGGTTCTCTCTTCTGCCGTTTTCCGTAGGACTCTCTTCTCTGACCTGAGTCTCCTTTGGAACTCTGCCGGTTCTAGATC
+
BBBABBB>FFFFGGGGGG5BGAGHGEEB4AGGFAFE2EEEGHGHHGGEEEGGHHGHHHH0EEEGGEGGGGGHGGHGGGGHEGHHHGG?CG>BCGFFFHGFGGHHHHGGHCCGC<AFHHFGHH0GHHGHCCDGFGHGHHGHHHHHGHGGGGGGGG?9BGGFBB.;BFFFFEBFF/./;FFFFFFFFFF/B;;ABE;BDF.;DFFF/FFFFFFFFF/BBFFFFF/BFFF/;B//;9BF/FF/;B@DFF/;/;/
@M05620:37:000000000-D9766:1:1101:9495:9860 1:N:0:4
AGTGCCAGCTCTCCACCGCACAGGGGACCCAGGGCCTGGCCCCTCCATCCAGAAAACCTATGACCTCACCCGCTACCTGGAGCACCAACTCCGCAGCTTGGCTGGGACCTATGTGAGTATCCAGCGTAGGAATCTGGGAGTTGGGGAGGAGTGCGGAGTTGGGGAAAGACAGTCCTAACCGTGGAGGGTTCTGGTAAATGATGGGGTGAGGAGGGGCTCTTTGGCTCCCACCAGTCCCCCTGTCTGGTCTA
+
AA>AAFFFCFFFG4FGGGGEGGHHGEFGGGFHFGGFFGHHGHGHGGHHHGHHHHHHHGGHHGGHHHHHHHHGF>EEHHHGBFHHHHFGFHHHGGGGGHFGGHHGEEGHGHCGF?G33GHFHFFGHC////11FGHHEF0/??GE?C.<C.<<C0<A-@CGGHG?..CGHF/FFGGGFFGGAGEG.C:DDGGGGGFBBFFFFFFFFFFFEFF/DFFFFFFFFFFFFFFFFFFFFFBFFFFFFEFFFF/;/FF
@M05620:37:000000000-D9766:1:1101:22098:9869 1:N:0:4
AGTGCCAGCTCTCAATCGCACAGGGGACCCAGGGCCTGGCCCCTCCATCCAGAAAACCTATGACCTCACCCGCTACCTGGAGCACCAACTCCGCAGCTTGGCTGGGACCTATGTGAGTATCCAGCGTAGGAATCTGGGAGTTGGGGAGGAGTGAGGAGTTGGGGAAAGACAGTCCTAACCGTGGAGGGTTCTGGTAAATGATGGGGTGAGGAGGGGCTCTTTGGCTCCCACCAGTCCCCCTGTCTGGTCTA
+
AAA?AFFFCFFFFGGGGGGFGGHGGGGGGGGHGGGGGGHFGHGHGGHHHHHHHHHHHGHHHHHHHHHHHHHGGEEGHHHHGGHHHHHHGHHGEGGGGHHHGHHGEEHHGHHHFGHHHHHHHHHHHGGGGGHHHHHHHHHGGHHHGGGGGGDHHFHHHGHHHHGGGGHHHHHHHHHHHHHHGGGGGGGGCFFGGGFGGGGGGGGGGGFFFFFFFFF-DDFFFFFFFFFFFFFFFFFFFFFFFFFFFFFFFFB
@M05620:37:000000000-D9766:1:1101:26906:9875 1:N:0:4
ACCACACCTTCTACAATGCGCTGCGTGTGGCTCCCGAGGAGCACCCCTTGCTTCTGACCGAGTCCCCCCTGAACCCCAAGGCCAACCGCGCGAAGATTAGTGAGTGGCCCGCTACCTCTTCTGGTGGCCGCCTCCCTCCTTCCTGGCCTCCCGGAGCTGCGCCCTTTCTCACTGGTTCTCTCTTCTGCCGTTTTCCGTAGGACTCTCTTCTCTGACCTGAGTCTCCTGTGTAACTCTTCAGGTTCTAGATC
+
3ABBBABAFFFFGF5BEDFAEEEGCFEGE2BGG2A2AAEA1E1BGEE1B2BD5DGFGHH0001BFGHGGGGFHHHGGG/F/FHH/?A/E></////111?FF21?1/?GG/CDG<>F>>FFFHG=CDGH@DGDGHGCG;GHGHHHBGGGFGAEBGG@FF/--:;BFFFFFFFFFF9BFFFFFFFFFFF9;:AFE;FFFFAFFFFFFFFFFFFFBB;;;.BFFFFFFF/;B/9;FFFF/FBFFFFFFFFFB9
@M05620:37:000000000-D9766:1:1101:19147:9894 1:N:0:4
ACCACACCTTCTACAATGAGCTGCGTGTGGCTCCCGAGGAGCACCCCGTGCTGCTGACCGAGGCCCCCCTGAACCCCAAGGCCAACCGCGAGAAGATGAGTGAGTGGCCCGCTCCCTCTTCTGGTGGCCGCCTCCCTCCTTCCTGGCCTCCCGGCGCTGCGCCCTTTCTCACTGGTTCTCTCTTCTGCCGTTTTCCGTAGGACTCTCTTCTCTGCCCTGAGTCTCCTTTGGAACTCTGCAGGTTCTCGATC
+
CCCCDCCCFFFFGGGGGGGGGGHHGEGBFFHFFGGGGGEEEHGHHGGGFGGGHHGHHHHGGGGGGGGGGGGHFHHGGGGHGHHHHGGGGGBFGGHHHHGHFHHHHHGGHHGGG@EGHHFHHHGGHHGHHGGGGGHGHHGHHHHHFFFGGGGGG??BDGGFFFFFFFFFFFBFFB/:BFFFFFFFFFFFFFDFFFFFFFFDFFFFFFFFFFFFFFBFFFFFBFFFFFFFFFF0BFFFFFF0BFAFFF0A0B.
@M05620:37:000000000-D9766:1:1101:18800:9905 1:N:0:4
ACCACACCTTCTACAATGAGCTGCGTGTGGCTCCCGAGGAGCACCCCGTGCTGCTGACCGAGGCCCCCCTGAACCCCAAGGCCAACCGCGAGAAGATGAGTGAGTGGCCCGCTACCTCTTCTGGTGGCCGCCTCCCTCCTTCCTGGCCTCCCGGAGCTGCGCCCTTTCTCACTGGTTCTCTCTTCTGCCGTTTTCCGTAGGACTCTCTTCTCTGACCTGAGTCTCCTTTGGAACTCTGCAGGTTCTAGATC
+
ABBBBBBBFFFFGGGFGDEGFGHHGEGEGGHGHGGDGGGGGHHHHGGGEGGGHGHHHHHGGGGGGGGGGGGHHHHGGGGHGHHHHGGGGG@FGGHHHFEHHHHHHHEFGHCGG-AGHHHHHHHHDHFHHGGGGGHGHHGHHHHHHHHGGGGGGAADGGGGGGEGFFFFFFFFFFFBFFFFFFFFFFFFFBADFFFFFBFADFFFFFFFFFFFFFEFFFFFFFFFFFF;FFFFFFFFFBFFFFFFFF/FFFB
@M05620:37:000000000-D9766:1:1101:17933:9915 1:N:0:4
ACCACACCTTCTACAATGAGCTGCGTGTGGCTCCCGAGGAGCACCCCGTGCTGCTGACCGAGGCCCCCCTGAACCCCAAGGCCAACCGCGAGAAGATGAGTGAGTGGCCCGCTACCTCTTCTGGTGGCCGCCTCCCTCCTTCCTGGCCTCCCGGAGCTGCGCCCTTTCTCACTGGTTCTCTCTTCTGCCGTTTTCCGTAGGACTCTCTTCTCTGACCTGAGTCTCCTTTGGAACTCTGCAGGTTCTAGATC
+
CCCCCCCCFFFFGGGGGGGGGGHHGFGFHGHHHGGGGGGGGHHHHGGGGGGGHHHHHHHGGGGGGGGGGGGHHHHGGGGHGHHHHGGGGGGGGGHHHHHHHHHHHHGGHHGGG-AGHHFHHHHHGHGHHGGGGGHGHHGHHHHHHHHGGGGGGG-:DGGGGGGGFFFFFFFFFFFFFFFFFFFFFFFFFFADFFFFFFFFBFFFFFFFFFFFFFBFFFFEFFFFFFFFFFFFFFFFFFF0FFFFFF0B0F0
@M05620:37:000000000-D9766:1:1101:9177:9929 1:N:0:4
ACCACACCTTCTACAATGAGCTGCGTGTGGCTCCCGAGGAGCACCCCGTGCTGCTGACCGAGGCCCCCCTGAACCCCAAGGCCAACCGCGAGAAGATGACCCAGGTGAGTGGCCCGCTACCTCTTCTGGTGGCCGCCTCCCTCCTTCCTGGCCTCCCGGAGCTGCGCCCTTTCTCACTGGTTCTCTCTTCTGCCGTTTTCCGTAGGACTCTCTTCTCTGACCTGCGTCTCCTTTGGAACTCTGCAGGTTCT
+
CCCCCCBAFFFFGFBGGGGGGGHHGGGBAEHFHFFG?EEEFHFHHGGGFFGGFHGHGHHEGFCFGGGGGGGGFHHGGGGHGHHHHGGGGG>CFGHFGHHGHHHGFHHHHHHGGHHGGGGGHHHGHHHGGHHGHHGFGFDHGHHGHGGGGGGGGGGGGGG??FGGGGFFFFFFFFFFFFFFFFFFFFFFFFFFFFFFFFFFFFFEA?FFFFFFFFFFFFFFFFFF.@FFFFFFFFFFFFFFFFFFFFFFFFF
@M05620:37:000000000-D9766:1:1101:14943:9969 1:N:0:4
ACCACACCTTCTACAATGAGCTGCGTGTGGCTCCCGAGGAGCACCCCGTGCTGCTGACCGAGGCCCCCCTGAACCCCAAGGCCAACCGCGAGAAGATGACCCAGGTGAGTGGCCCGCTACCTCTTCTGGTGGCCGCCTCCCTCCTTCCTGGCCTCCCGGAGCTGCGCCCTTTCTCACTGGTTCTCTCTTCTGCCGTTTTCCGTAGGACTCTCTTCTCTGACCTGAGTCTCCTTTGGAACTCTGCAGGTTCT
+
1A>AA?1AFFFDAGGA3EFA11BAABEFGAGHCFFEEEE?EHHHHGEGEAECGDAGHCFEEGGGCE>EGGGCHC>EGGFCCEHE/?E<C?B@@AGHF<DHHH<F/?GHH<GFGHECGGCG00GGFDDGGDHGHF-;-;C.CHHGC9BFGGGG.F.EGBG@@GAFGG@B@-BFFFFFFFF-9BFFFFFFFFFFFF@BFFFFFFFFABFFFFFFBFFFFBBFFB/-B-BFFFFFFFEF/9FFFFFFFFFFFFB
@M05620:37:000000000-D9766:1:1101:7546:9974 1:N:0:4
GAGGCTGCTTTGGAAGAAACTCATAGATTACTGCAACAGTTCCCCCTGGACCTGGAAAAGTTTCTTGCCTGGCTTACAGAAGCTGAAACAACTGCCAATGTCCTACAGGATGCTACCCGTCAGGCAAGGCTCCTCGCCACCTCCAAGGGCGTCAAAGAGCTGCTGAACCCATGGCAAGTAAGTCAGGCCTTTCCGCTTTCGCACTCTTGTGGCTCCCATTGCAAACTTCTCAGCCTTTGTCCTTGTACCTG
+
333>>>CAFFFFGGGBGGGGGGGHGGHHHHGHFGBGGHFDDFGHHGEFBBFBGHHHH3AFFGHHFFHHHHHHHFF3FFHF3GHFGGHHGHHHHHHHHHHHHDGG@3@BG1BFGH43BG1//>/B3?B/F??GGH2<////0BFGF22?B/<<<C<?10?FGH1<F<F1.>FB0F0GHAD0D0DG00</./CGGHDEAEF0::::9/CFGFFF.9CE.9;FB0;00.0=;CF099/CFG///9BFFF9//:;
@M05620:37:000000000-D9766:1:1101:6450:9993 1:N:0:4
ACCACACCTTCTACAATGAGCTGCGTGTGGCTCCCGAGGAGCACCCCGTGCTGCTGACCGAGGCCCCCCTGAACCCCAAGGCCAACCGCGAGAAGATGACCCAGGTGAGTGGCCCGCTACCTCTTCTGGTGGCCGCCTCCCTCCTTCCTGGCCTCCCGGAGCTGCGCCCTTTCTCACTGGTTCTCTCTTCTGCCGTTTTCCGTAGGACTCTCTTCTCTGACCTGAGTCTCCTTTGGAACTCTGCAGGTTCT
+
CCCCCDCCFFFFGGGGGGGGGGHHGGGFGGHGHGGGGGGGGHGHHGGGGGGGHHHHHHHGGGGGGGGGGGGHGHHGGGGHGHHHHGGGGGDGGGHHHHHHHHHHGHHHHHHGGHHGGGGGHHHHHHHHHHHGHHGGGGGHGHHGHGGGGGGGGGGGGGGGGGGGGGFFFFFFFFHFFFFFFFFFHHFFFHHFFFFFFFFHFFFFFFFFFFFFFHHHFFFFHFHF/FFFFFFFFHHFFFFFFFHFHFFFFFF
@M05620:37:000000000-D9766:1:1101:8459:10002 1:N:0:4
ACCACACCTTCTACAATGAGCTGCGTGTGGCTCCCGAGGAGCACCCCGTGCTGCTGACCGAGGCCCCCCTGAACCCCAAGGCCAACCGCGAGAAGATGACCCAGGTGAGTGGCCCGCTACCTCTTCTGGTGGCCGCCTCCCTCCTTCCTGGCCTCCCGGAGCTGCGCCCTTTCTCACTGGTTCTCTCTTCTGCCGTTTTCCGTAGGACTCTCTTCTCTGACCTGAGTCTCCTTTGGAACTCTGCAGGTTCT
+
BBBBBBBACFFFGGGGFG5FGFHHGFF24AGGHFFE?EFGFHHHHGGF?EGGBHFHHHGAEE?GGGGGG@EHHHHGGGGHGHHHHGGGGG/BCGHE>GFHHHHHGHH1GHHGGHHFGGGGHHHHHHHHHHHGGHGFGEDHGHHGHGGGGGGGGGGGGGG-BGGGGGFFFCFFFFFFFFFFFFFFFFFFFFFFFFFDFFFFFFFFFFFFFFFFFFFFFFFFFFFF/:FFFFFFFFFFFFFFFFFFFFFFFFF
@M05620:37:000000000-D9766:1:1101:11429:10003 1:N:0:4
ACCACACCTTCTACAATGAGCTGCGTGTGGCTCCCGAGGAGCACCCCGTGCTGCTGACCGAGGCCCCCCTGAACCCCAAGGCCAACCGCGAGAAGATGACCCAGGTGAGTGGCCCGCTACCTCTTCTGGTGGCCGCCTCCCTCCTTCCTGGCCTCCCGGAGCTGCGCCCTTTCTCACTGGTTCTCTCTTCTGCCGTTTTCCGTAGGACTCTCTTCTCTGACCTGAGTCTCCTTTGGAACTCTGCAGGTTCT
+
DCDDCCCDFFFFGGGGGGGGGGHHGFGEHGHHHGGGGGGGGHHHHGGGGGGGHHHHHHHGGGGGGGGGGGGHHHHGGGGHGHHHHGGGGGGGGGHHHHHHHHHHGHHHHHHGGHHGGGGGHHHHHHHHHHHGHHGGGGGHGHHGHGGGGGGGGGGGGGGGGGGGGGFFFFFFFFHHFHFFFFFFFFFFFFFFFFFFFFFHFFFFFFFFFFFFFHHHFFFFHFHFFFFFFHFFFHHFFFFFFFHFFFFFFFF
@M05620:37:000000000-D9766:1:1101:8192:10003 1:N:0:4
ACCACACCTTCTACAATGAGCTGCGTGTGGCTCCCGAGGAGCACCCCGTGCTGCTGACCGAGGCCCCCCTGAACCCCAAGGCCAACCGCGAGAAGATGAGTGAGTGGACCGCTCCCTCTTCTTGTCGCCGCCTCCCTCCTTCCTGGCCTCCCGGCGCTGAGCCCTTTCTCCCTTCTTCTCTCTTCTGCCGTTTTCCGTCGGACTCTCTTCTCTGCCCTGAGTCTACTTTGTCATTCTGCAGGTTCTCGCTC
+
AAAAAAAAFFFFGGGGFGG1B1BAEAAEGAGHBGGEEGGGGHHHHGGGFAGCAEHEHHHGCG?EF/EEGGGCH1FEGG?GAAHEHGA<CCG//C<F111F2<1?FDFBGGCGC-<FC<G1FD11=0<..-<:.ACEBG.:CCCF0/AFFFEFA?@@@@GBAF9;9/BF//;:99-9;/BFFF/FFFB/:@BB/9F;AF-@--9-9;/9FFFFFFF/;BFB99//99B/;B////9/:///:AFFEB/9;9-
@M05620:37:000000000-D9766:1:1101:19832:10005 1:N:0:4
AGTGCCAGCTCTCAATCGCACAGGGGACCCAGGGCCTGGCCCCTCCATCCAGAAAACCTATGACCTCACCCGCTACCTGGAGCACCAACTCCGCAGCTTGGCTGGGACCTATGTGAGTATCCAGCGTAGGAATCTGGGAGTTGGGGAGGAGTGAGGAGTTGGGGAAAGACAGTCCTAACCGTGGAGGGTTCTGGTAAATGATGGGGTGAGGAGGGGCTCTTTGGCTCCCACCAGTCCCCCTGTCTGGTCTA
+
3>AABFFFBFFFFFGGGE2FAEGFGFGGGGHHGDGGGFHHHHEHGGGEHHGFHGGHGGHGHHGHHHGHHHGGGFCGHEHFGGGGFHHHGGFGGGCGGHHHGHHEEGHHGHHHHHHHHGHHHHHHHGDGGGGHHHHHHHHGGHHHGGGGGGGHHHHHHGHHHHGGGGHHHHHHHHHHHHHHGCCGGGGG.AFGGGGGGGGGGGGGFGFFFFFFFFFFFFFFFFFBFFFFFFFFFFFFFFFFFFFFFFFBFF0
@M05620:37:000000000-D9766:1:1101:25573:10013 1:N:0:4
AGTGCCAGCTCTCAATCGCACAGGGGACCCAGGGCCTGGCCCCTCCATCCAGAAAACCTATGACCTCACCCGCTACCTGGAGCACCAACTCCGCAGCTTGGCTGGGACCTATGTGAGTATCCAGCGTAGGAATCTGGGAGTTGGGGAGGAGTGAGGAGTTGGGGAAAGACAGTCCTAACCGTGGAGGGTTCTGGTAAATGATGGGGTGAGGAGGGGCTCTTTGGCTCCCACCAGTCCCCCTGTCTGGTCTA
+
AAABBFFFBFFFGGGGGGGGGGHHGGGGGGHHGGGGGFGHHHGHGGHHHHHHFHHHHGHHHHGHHHHHHHHGGGGGHHHHHHHFHHHHGHHHGGFCGGHHGHHFEEGHGHHHHHHHHHHHHHHHGGGGGGHHHHHHHHHGGHHHGGGGGGGHHHHHHGHHHHGGGGHHHHHHHHHGHHHHGGGGGGGGAFGGGGGGGGGFGFGFFAFFFFFFFFCFFFFFFFFFFFFFFFFFFFFFFFFFFFFFFFFFFFB
@M05620:37:000000000-D9766:1:1101:22016:10018 1:N:0:4
AGTGCCAGCTCTCAATCGCACAGGGGACCCAGGGCCTGGCCCCTCCATCCAGAAAACCTATGACCTCACCCGCTACCTGGAGCACCAACTCCGCAGCTTGGCTGGGACCTATGTGAGTATCCAGCGTAGGAATCTGGGAGTTGGGGAGGAGTGAGGAGTTGGGGAAAGACAGTCCTAACCGTGGAGGGTTCTGGTAAATGATGGGGTGAGGAGGGGCTCTTTGGCTCCCACCAGTCCCCCTGTCTGGTCTA
+
>A>>AFFFAFFFGFGGGGGAECHAFCEEDEGHCEEEAFHHFHGAEGHHGFHHFFFBGFGFFGFHHFGHHGGGG/>EHHGHBFGHHH11EHHBAEEEEG3FEHBFGGHHGHHFHG?GHHHHHHHHHGGDCGFFHHGHHH0FEFGGGFEDGGDGHBDFGGHGHHGGGGHFHHHHHHHHHHHGGFGCDGGGAFFFFGGGFFFFGGGFFG.@EFFFFFFFFFFFFFFFFFFFFFFFFFFFFFEDFFFFFFFFFFF
@M05620:37:000000000-D9766:1:1101:17785:10020 1:N:0:4
ACCACACCTTCTACAATGAGCTGCGTGTGGCTCCCGAGGAGCACCCCGTGCTGCTGACCGAGGCCCCCCTGAACCCCAAGGCCAACCGCGAGAAGATGAGTGAGTGGCCCGCTCCCTCTTCTGGTGGCCGCCTCCCTCCTTCCTGGCCTCCCGGCGCTGCGCCCTTTCTCACTGTTTCTCTCTTCTGCCGCTTTCCGTAGGACTCTCTTCTCTGCCCTGATTCTCCTTCGGCACTCTGCCGGTTCTTGCTC
+
BABAABBBBFCFGGGG5GGFGCHHGEA242BBBFF22EEE2GHCHGGG1AEFBGBGFH3A0E?EG?EGG/??GEHGGAEHGGHHHGEEGGB@CGFB1?1G>111FGAFH///>->FHCFHHFGF0<AG<<@@DGAEHFDFGCBHBGFFGF?AG-9A@G@B?BA-@FF/FFBBF//;9F/BF/BFFFF/B9-;AFBFD9.../;//B/BFFBFFFFFFF?./;/FF/9;/..-@-BF//;/@BB?.B///;/
@M05620:37:000000000-D9766:1:1101:14201:10052 1:N:0:4
ACCACACCTTCTACAATGAGCTGCGTGTGGCTCCCGAGGAGCACCCCGTGCTGCTGACCGAGGCCCCCCTGAACCCCAAGGCCAACCGCGAGAAGATGAGTGAGTGGCCCGCTACCTCTTCTGGTGGCCGCCTCCCTCCTTCCTGGCCTCCCGGAGCTGCGCCCTTTCTCACTGGTTCTCTCTTCTGCCGTTTTCCGTAGGACTCTCTTCTCTGACCTGAGTCTCCTTTGGAACTCTGCAGGTTCTAGATC
+
?AAABAABFFFFFGGFGGGFF5FFEBEFHFHHFGFEFEGEEHHHHGEGEEGEGFGHHHGGGGGGEE>EGGGHHGCEGGGEGHHEAFGEGGGC@DFHHFDGH1?FFHGGHHGGGGGHHHGHHHHHGFAHH?CCAACEHHGGHHHFCGFGFFEADG@GGGGG@@EGBFFFFFFFFFFBFFFFFFF/F/BFFBADFFFFFBFDDFFFFFFFFFFFFFFFFFFFFFFBFFFFFFFFFFFFFFFFFFFFFFFFFFF
@M05620:37:000000000-D9766:1:1101:15480:10073 1:N:0:4
ACCACACCTTCTACAATGAGCTGCGTGTGGCTCCCGAGGAGCACCCCGTGCTGCTGACCGAGGCCCCCCTGAACCCCAAGGCCAACCGCGAGAAGATGACCCAGGTGAGTGGCCCGCTACCTCTTCTGGTGGCCGCCTCCCTCCTTCCTGGCCTCCCGGAGCTGCGCCCTTTCTCACTGGTTCTCTCTTCTGCCGTTTTCCGTAGGACTCTCTTCTCTGACCTGAGTCTCCTTTGGAACTCTGCAGGTTCT
+
AAAABAABFFFFGGGGGGGFGFGFEEEEHFHHCFGEEFGFGHHHHGGGEFGFHFGHHHHGGGGGGEEGGGGGHFHGGGDHGHHGHGGEGCGGCFFHFHFHHHHHGHHHHHHGGHHGGGGGHHHHHHHHHHHGHHCC-:CGGHHGFFGGGGGGGGGGGGGGGGGGGGFFFFFFFFFFFFFFFFFFFFFFFFFFFFFFFFFFFFFFFFFFFFFFFFFFFFFFFFEFBFFFFFFFFFFFFFFFFFFFFFFFFFF
@M05620:37:000000000-D9766:1:1101:9394:10075 1:N:0:4
ACCACACCTTCTACAATGAGCTGCGTGTGGCTCCCGAGGAGCACCCCGTGCTGCTGACCGAGGCCCCCCTGAACCCCAAGGCCAACCGCGAGAAGATGACCCAGGTGAGTGGCCCGCTACCTCTTCTGGTGGCCGCCTCCCTCCTTCCTGGCCTCCCGGAGCTGCGCCCTTTCTCACTGGTTCTCTCTTCTGCCGTTTTCCGTAGGACTCTCTTCTCTGACCTGAGTCTCCTTTGGAACTCTGCAGGTTCT
+
CCCBCCCCFFFFGGGGGGGFGGHHGEGFHGHHHGGGGGGGGHHHHGGGEFGGHHHHHHHGGGGGGGGGGGGHHHHGGGGHGGHHHGGGGGGGGGHHHHHHHHFHGHGHHHHGGHHGGGGGHHHGHHHHHHHGHHGGGGGHGHHGHGGGGGGGGGGGGGGGGGGGGGFFFFFFFFFFFFFFFFFFFFFFFFFFFFFFFFFFFFFFFFFFFFFFFFFFFFFFFFFFFFFFFFFFFFFFFFFFFFFFFFFFFFF
@M05620:37:000000000-D9766:1:1101:11624:10081 1:N:0:4
AGTGCCAGCTCTCCATCGCACAGGGGACCCAGCGCCTGGCCCCTCCATCCAGAAAACCTATGACCTCACCCGCTACCTGGCGCACCCACTCCGCAGCTTGGCTCCCACCACTGTGAGTGGCGGGCGCCGCCCTCTGGGCTGGGGGGCGGCGTGAGGACCCGGGGTAAGACGGTCCTACCCGTGGCGGGTTCTGGAAAATGATGGGGTGAGAAGGGACTCTTTGGCTCCAACCAGTCCGCCTGTCTGCTCTA
+
>>>1>DF11FFFGCGFBFE1E?GCE0000AAA00AA/BFHAGG/EFF1EAAF1FCBBEB1AB2GHDB@GBC/>>>>GB1B0>?EGGE/?FF>>E?/>B1B/0B1//0B///11@@21F1////-<C------;E/00/./...;9--9;--99-;A/---9--9--;9/9-9AB-/9/9--;;--;-;@EF/FF///;//9B//--;9-A///-;--;FFB/;9/;9-///;AE/:/--9-9//9/////;
@M05620:37:000000000-D9766:1:1101:16152:10083 1:N:0:4
ACCACACCTTCTACAATGAGCTGCGTGTGGCTCCCGAGGAGCACCCCGTGCTGCTGACCGAGGCCCCCCTGAACCCCAAGGCCAACCGCGAGAAGATGACCCAGGTGAGTGGCCCGCTACCTCTTCTGGTGGCCGCCTCCCTCCTTCCTGGCCTCCCGGAGCTGCGCCCTTTCTCACTGGTTCTCTCTTCTGCCGTTTTCCGTAGGACTCTCTTCTCTGACCTGAGTCTCCTTTGGAACTCTGCAGGTTCT
+
CCCCCCCCFFFFGGGGGGGGGGHHGEGGHGHHHGGGGGGGGHGHHGGGEGGGHHHHHHHGGGGGGGGGGGGHGHHGGGGHGHHHHGGGGGGGGGHHHHHHHHFHGGFGHGHGGHHGGCGGHHHHHHHHHHHGHHGCGFFHGHHGHGGGGGGGGGGGGGGGGGGGGGFFFFFFFFFFFFFFFFFFFFFFFFFFFFFFFFFFFFFFFFFFFFFFFFFFFFFFFFFFFFFFFFFFFFFFFFFFFFFFFFFFFFF
@M05620:37:000000000-D9766:1:1101:26635:10086 1:N:0:4
ACCACACCTTCTACAATGAGCTGCGTGTGGCTCCCGAGGAGCACCCCGTGCTGCTGACCGAGGCCCCCCTGAACCCCAAGGCCAACCGCGAGAAGATGAGTGAGTGGCCCGCTCCCTCTTCTGGTGGCCGCCTCCCTCCTTCCTGGCCTCCCGGCGCTGCGCCCTTTCTCACTGGTTCTCTCTTCTGCCGTTTTCCGTAGGACTCTCTTCTCTGACCTGAGTCTCCTTTGGCACTCTGCAGGTTCTCGATC
+
BBBBBBBBFFFFGGGGGGGGGGHHGEEBGAGGFFGEEFGGGHGHHGGGGGGGHHHHHHHGGGGGGFGGGGGHFHHGGGGHFHHHHGF/BFCBFGHFGHHHHHGHHHGGHHGGG->FHHHHHHHHHHGHHGGGGGHGHHFHHHHHHHGGGGGGGG?DGGGFFFFFFFFFFFFFFFFBFFFFFFFFFFFFFDADFFFFFF.AFBFFFFFFFFFFFF/BFFFFFFFFFFFBFFF/;FFFFFFBFFFFFF/A9FF
@M05620:37:000000000-D9766:1:1101:13374:10102 1:N:0:4
AGTGCCAGCTCTCAATCGCACAGGGGACCCAGGGCCTGGCCCCTCCATCCAGAAAACCTATGACCTCACCCGCTACCTGGAGCACCAACTCCGCAGCTTGGCTGGGACCTATGTGAGTATCCAGCGTAGGAATCTGGGAGTTGGGGAGGAGTGAGGAGTTGGGGAAAGACAGTCCTAACCGTGGAGGGTTCTGGTAAATGATGGGGTGAGGAGGGGCTCTTTGGCTCCCACCAGTCCCCCTGTCTGGTCTA
+
AA>AAFFFBFFFGGGGFGGGGGHDDEFGGGHHGGGGFGHHHHGHGGHGHHHHHGHHHGHGHHHHHHHHHHHEFEEGHGGHHGGEHHFHGHHHGGGGGHHHGHHGGGHHGHHHHHFFHGHHHHHHHGEGGGHHHGHHHHHFGHHHGGGGGGGHHGHHHGGFHHGGFGHHFHHHHHHGHHFHGGEGGGGGEGGGGGCFGGGGGGGFGGFBFFFFFFBBBBFFFFFFFFFEFFFFFFFFFFFF<FFFFFFBFFF
@M05620:37:000000000-D9766:1:1101:8822:10103 1:N:0:4
ACCACACCTTCTACAATGAGCTGCGTGTGGCTCCCGAGGAGCACCCCGTGCTGCTGACCGAGGCCCCCCTGAACCCCAAGGCCAACCGCGAGAAGATGAGTGCGTGGCCCGCTACCTCTTCTGGTGGCCGCCTCCCTCCTTCCTGGCCTCCCGGAGCTGCGCCCTTTCTCACTGGTTCTCTCTTCTGCCGTTTTCCGTAGGACTCTCTTCTCTGACCTGAGTCTCCTTTGGAACTCTGCAGGTTCTAGATC
+
CCCCDCCCFFFFGGGGGGGGGGHHGGGGHGHHHGGGGGGGGHHHHGGGGGGGHHHHHHHGGGGGGGGGGGGHHHHGGGGHGHHHHGGGGGGGGGHHHHEGGG2<??/>FG-A-AFHHHFHHHHHDGACHC@F?GHGBCCCCGBFB/.FBCE;.:?DD.BC-CDBFFFFBFFFFFF0;FFFFFBFFFFFFF:ABEFFD0A?.BFBFF:0BFFF0BFFB:BBBFF0:FFF00;BBFFF:FFFFA.;BBFFF00
@M05620:37:000000000-D9766:1:1101:16480:10105 1:N:0:4
ACCACACCTTCTACAATGAGCTGCGTGTGGCTCCCGAGGAGCACCCCGTGCTGCTGACCGAGGCCCCCCTGAACCCCAAGGCCAACCGCGAGAAGATGAGTGAGTGGCCCGCTACCTCTTCTGGTGGCCGCCTCCCTCCTTCCTGGCCTCCCGGAGCTGCGCCCTTTCTCACTGGTTCTCTCTTCTGCCGTTTTCCGTAGGACTCTCTTCTCTGACCTGAGTCTCCTTTGGAACTCTGCAGGTTCTAGATC
+
AAAAAAAAFFFFGGGGGG1GGGHHGEEEGEHHHGFEGFG?EGCHHGGGAFGEFEGHHHGGGGEEGGGGGGGH1GHFGGEHFHHH/FEEGG/C@BGBDFFFGB11?FEEGF/<C-<FGHGBG1FB0<<.<CG-..::GH?HHHHBGFHGBAEE.A--AABBAGGG;FFFFBBB/B-;9FFFFFFFEBFFF;;9B-:BABFBAB9/B/999BBB9B/;FFFFFFF/BBF;BB///99FB/B/;F-BFB//B99
@M05620:37:000000000-D9766:1:1101:13356:10106 1:N:0:4
AGTGCCAGCTCTCAATCGCACAGGGGACCCAGGGCCTGGCCCCTCCATCCAGAAAACCTATGACCTCACCCGCTACCTGGAGCACCAACTCCGCAGCTTGGCTGGGACCTATGTGAGTATCCAGCGTAGGAATCTGGGAGTTGGGGAGGAGTGAGGAGTTGGGGAAAGACAGTCCTAACCGTGGAGGGTTCTGGTAAATGATGGGGTGAGGAGGGGCTCTTTGGCTCCCACCAGTCCCCCTGTCTGGTCTA
+
ABAAAFFFBFFFGEDGGGGGGGHHGGGGDGHHFGGGAFHHCGEGGGHHHHHHFHHHGGHHGGFHHGHHHHHGGEEGHEFH?GHHFHGEGFHHEGFGEHGHGHHGGGHHGHHHHHHHHHHHHHGHHGGGGGHHHHHHHHGGGHHHGGGGGGEHHEHHCEFHHHGGGFHHHHHHHHHHHHHHGGGGGGGGCFGGGGGGGGGGGGGGGGFFFFFFFFFFFFFFFFFFFFFFFFFFFFFFFFFFFFFFFFFFFFF
@M05620:37:000000000-D9766:1:1101:27525:10137 1:N:0:4
GAGGCTGGTTTGGAAGAACCTCATAGATTACTGCAACAGTTCCCCCTGGACCTGGAAAAATTTCTTGCCTGGCTTACAGAAGCTGAAACACCTGCGAATGTCGTACAGGATGCTACCGGTAAGGAAAGGCTCATAGAAGAATCCAAGGGAGTAAAAGAGCTGATGAAAAAATGGCAAGTAAGTCAGGCATTTCCACTTAAGCACACTTGTGGATACAATTGAACCATTCTCAGCATTTGAAATTGTAACTG
+
A1AAAAF1BBCAFCFGGGG0FFHFHHH3BBFFF1B1FGHEGH2EAEEGFGEFGFGAB1A00BFDHDGFF1BAGGHFHHFGG1GFGF1BDCF/FGF//>EF12?/B>EFFFG1FGHHH/>><F1FFBFC<?1GCDFFG1FG0BGH11@////?@GD1FF0011?FG1G11<-<>10>CF==00=0DFHCC0<=GF0:C000<;CG/.:=CC0E0;000;CBCFB=..;0;CBC;/;;;FB000;CFCFF0FG
@M05620:37:000000000-D9766:1:1101:14834:10157 1:N:0:4
AGTGCCAGCTCTCAATCGCACAGGGGACCCAGGGCCTGGCCCCTCCATCCAGAAAACCTATGACCTCACCCGCTACCTGGAGCACCAACTCCGCAGCTTGGCTGGGACCTATGTGAGTATCCAGCGTAGGAATCTGGGAGTTGGGGAGGAGTGAGGAGTTGGGGAAAGACAGTCCTAACCGTGGAGGGTTCTGGTAAATGATGGGGTGAGGAGGGGCTCTTTGGCTCCCACCAGTCCCCCTGTCTGGTCTA
+
BCBCBFFFCFFFGFGGGGGGGGHHGGFGGGHHGGGGFGHHFHGGFGHHHHHHHHHHHGHHGGHHHHHHHHHGGEFGHHHHGHHHHHHGGHHHGGGGGHHHGHHGGGHHGGHHHHHHHHHHHHHHHGDGGGHHHHHHHHHGGHHHGGGGGGGHHHHHHGHHHHGGGGHHHHHHHHHHHHHHGGGGGGGGGGGGGGFFGGGGGGGGGGFFFFFFFFFFFFFFFFFFFFFFFFFFFFFFFFFFFFFFFFFFFFF
@M05620:37:000000000-D9766:1:1101:20812:10168 1:N:0:4
GAGGCTGCTTTGGAAGAAACTCATAGATTACTGCAACAGTTCCCCCTGGACCTGGAAAAGTTTCTTGCCTGGCTTACAGAAGCTGAAACAACTGCCAATGTCCTACAGGATGCTACCCGTAAGGAAAGGCTCCTAGAAGACTCCAAGGGAGTAAAAGAGCTGATGAAACAATGGCAAGTAAGTCAGGCATTTCCGCTTTAGCACTCTTGTGGATCCAATTGAACAATTCTCAGCATTTGTACTTGTAACTG
+
B?ABBAFAFFFFBFGGGGBGGGHHHHHDFHHHHBEGCHHFGGHHHGG2AGGHHGEGBFBBFGGHFHEBGGGHHHHGHGHFHHHHFFFHGF1FHGFEHHHHHHFHHHHHGGHHHHDGGFE>EGGGHHH?BFGHGGHGHHHFBFFGHHHFEHGGHHFE1F<FGHHHFGHDFHHHHGHFGFFFGGGGHHHHCC<G1FDE<CF<0<GD</=GHGHDF:0:=GGHHFHFHHH0;GGFFGGBFFF0C9FFF;BFGGG
@M05620:37:000000000-D9766:1:1101:16029:10173 1:N:0:4
ACCACACCTTCTACAATGAGCTGCGTGTGGCTCCCGAGGAGCACCCCGTGCTGCTGACCGAGGCCCCCCTGAACCCCAAGGCCAACCGCGAGAAGATGACCCAGGTGAGTGGCCCGCTACCTCTTCTGGTGGCCGCCTCCCTCCTTCCTGGCCTCCCGGAGCTGCGCCCTTTCTCACTGGTTCTCTCTTCTGCCGTTTTCCGTAGGACTCTCTTCTCTGACCTGAGTCTCCTTTGGAACTCTGCAGGTTCT
+
AAA1AAAAFFFFGGGGDGGAGDHFG0ABA0GG1FFEEEGGGHHHHGGGCGGGHHFFHHGGCGGGG?EGGGG0F>GGGG/G//FHHG?/BCB<?CFF1FBDGHEGFHGGGHHGGHHGGGGGHHFHFGHFHDHGHHGCCE.:EHHGHGBFGFFAFBFE.EG@GGGGGG@B?@BFFFFFFFFFFFFFFFFFFFFFFF@FFFFFFBFFFFFFFFFFFFFFFFFFFFFFFFFFBFFFFFFFFFFFFFFFFFFFFFF
@M05620:37:000000000-D9766:1:1101:6217:10191 1:N:0:4
ACCACACCTTCTACAATGAGCTGCGTGTGGCTCCCGAGGAGCACCCCGTGCTGCTGACCGAGGCCCCCCTGAACCCCAAGGCCAACCGCGAGAAGATGACCCAGGCGAGTGGCCCGCTACCTCTTCTGGTGGCCGCCTCCCTCCTTCCTGGCCTCCCGGAGCTGCGCCCTTTCTCACTGGTTCTCTCTTCTGCCGTTTTCCGTAGGACTCTCTTCTCTGACCTGAGTCTCCTTTGGAACTCTGCAGGTTCT
+
BBBCCCCCFFFFGGGGGGGGGGHHGGGGHGHHHGGGGGGGGHHHHGGGGGGGHHHHHHHGGGGGGGGGGGGHHHHGGGGHGHHHHGGGGGGGGGHHHHHHHHAFF/ACGGHGGHHGGGGGHHHHHHHHHHHGHHGGGGGGGGGGGGGGGGGGGGGGGFGFGFFFFFFFFFFFFFFFFFFFFFFFFFFFFFFFFFFFFFFFFFFFFFFFFFFFFFFFFFFFFFFFFFFFFFFFFFFFFFFFFFFFFFFFFFF
@M05620:37:000000000-D9766:1:1101:10774:10194 1:N:0:4
ACCACACCTTCTACAATGAGCTGCGTGTGGCTCCCGAGGAGCACCCCGTGCTGCTGACCGAGGCCCCCCTGAACCCCAAGGCCAACCGCGAGAAGATGAGTGAGTGGCCCGCTACCTCTTCTGGTGGCCGCCTCCCTCCTTCCTGGCCTCCCGGAGCTGCGCCCTTTCTCACTGGTTCTCTCTTCTGCCGTTTTCCGTAGGACTCTCTTCTCTGACCTGAGTCTCCTTTGGAACTCTGCAGGTTCTAGATC
+
CCCDDCBCFFFFGGGGGGGGGGHHGGGGHGHHHGGGGGGGGHHHHGGGGGGGHHHHHHHGGGGGGGGGGGGHHHHGGGGHGHHHHGGGGGGGGGHHHHHHHGGGHHGGHHCGGGGHHHHHHHHHGFGHHGGGGGHGHHGHHHHHFFHGGGGGGG?DGGGGGGGGFFFFFF0BFFFFFFFFFFFFFFFFFFDFFFFFFFFADFFFFFFFFFFFFFFFFFFFFFFFFFFFFFFFBFFFFFFBFFFFFFFFFFE
@M05620:37:000000000-D9766:1:1101:21523:10197 1:N:0:4
ACCACACCTTCTACAATGAGCTGCGTGTGGCTCCCGAGGAGCACCCCGTGCTGCTGACCGAGGCCCCCCTTAACCCCAAGGCCAACCGCGAGAAGATGAGTGCGTGGCCCGCTCCCTCTTCTGGTGGCCGCATCCCTCCTTCCTGGCCTCCCGGCGCTGCGCCCTTTCTCACTGCTTCTCTCTTCTGCCGTTTTCCGTCGGTCTCTCTTCTCTGCCCTGAGTCTCCTTCTGCACTCTGCAGGTTCTGCTCG
+
A>A1>>AA1CFFGFGF3GFFGFHHEB0A0A00AAB0AE/E?FCAFEEE/A/FBFC1ABCEEG?EG/EEE/01B>GHE?/F//?GEF//>>C@//?F>F1?>11><E?@G/<-<-><0><=GD0<=CCA<C--;A:.CF?/GCFC0B..99.EG--;-9=A;@99-////;BBF9/;99:BB//99BF/;--;/9BBA9-;---9//99BFBBFFFFEB?--:9/BF/;//9/99BF;BF/;--//;B///-
@M05620:37:000000000-D9766:1:1101:21553:10200 1:N:0:4
ACCACACCTTCTACAATGAGCTGCGTGTGGCTCCCGAGGAGCACCCCGTGCTGCTGACCGAGGCCCCCCTGAACCCCAAGGCCAACCGCGAGAAGATGAGTGAGTGGCCCGCTACCTCTTCTGGTGGCCGCCTCCCTCCTTCCTGGCCTCCCGGCGCTGCGCCCTTTCTCACTGGTTCTCTCTTCTGCCGTTTTCCGTAGGACTCTCTTCTCTGACCTGAGTCTCCTTTGGAACTCTGCAGGTTCTGCTCG
+
BBBBBABAFFFFGGGGGG5AGDGBEFGFHGGFGFGGEEGGGHHHHGGAEFGGFHFHHHHGGGGGGGGGGGGHHHHGGGGHGHHHHGGCGG<BCGHFHHHFHHBFGHGGHHGGG->FHHHHHHHHHHGHHGGGGGHGHHGHHHHHFHHGGGGFGG-;BBGGBBFBBFFFFFFFFFFBFFFFFFFFFFFBB;9:BEBFFF.:?FFFF/FFFFFFFFBBFFFFFFFFFFF/;F/9:9BFF9B/;;;FFF//;FD
@M05620:37:000000000-D9766:1:1101:22915:10210 1:N:0:4
ACCACACCTTCTACAATGAGCTGCGTGTGGCTCCCGAGGAGCACCCCGTGCTGCTGACCGAGGCCCCCCTGAACCCCAAGGCCAACCGCGAGAAGATGACCTAGCCGAGTGGCCCGCTACCTCTTCTGGTGGCCGCCTCCCTCCTTCCTGGACTCCCGGAGCTGCGCCCTTTCTCACTGGTTCTCTCTTCTGCCGTTTTCCGTAGGACTCTCTTCTATGACCTGAGTCTCCTTTGGAACTCTGCAGGCTCT
+
ABBBBBBBFFFFGGGGGGGGGGHHGEGGHGHHHGGGGGGGGGHHHGGGFGGGEGFFFHHGGGFEGGGGGGGFFHHGGEGHGHHHHGGGGGGGGGHFHGHHH22?10<><?AAFCGCFCCC/<DGHHHB0=/CG.:CFEGHGBFGFGGGEFGFFGGGGG?BBDGGG=F.@BBFFFFFFFFFFFFFFFFFFFFFFFFFFB.BBAF.9.BFFFFBBFFF/;B/:F/.BFFB/BFFFFFEFBB/FBFFF/F.9.;
@M05620:37:000000000-D9766:1:1101:22613:10213 1:N:0:4
ACCACACCTTCTACAATGAGCTGCGTGTGGCTCCCGAGGAGCACCCCGTGCTGCTGACCGAGGCCCCCCTGAACCCCAAGGCCAACCGCGAGAAGATGACCCAGGTGAGTGGCCCGCTACCTCTTCTGGTGGCCGCCTCCCTCCTTCCTGGCCTCCCGGAGCTGCGCCCTTTCTCACTGGTTCTCTCTTCTGCCGTTTTCCGTAGGACTCTCTTCTCTGACCTGAGTCTCCTTTGGAACTCTGCAGGTTCT
+
@BAAB@AAFFFFFGGFGGGEG5B4EEEEGFGFFFGEGGGCGHHHHGCGEEGCFFFHHHHGGGGGEE@EGGGGHHAFGGGGFHHEEGGGGF<B/A?GFFFH2GHEA<F1?<1FFC/->>-@HHEHHFHHGDB.C.--;.:CEHHGFBBFGFGFFFGGACD?-9?//ACFFDFFFFFFFFFF/BB/BFFEFFFFFFF.DFFFFF/A.;B///BFBFFFFFFBFFFFBBFFFFFFE/BFBFFFFFF/B9AA:B/
@M05620:37:000000000-D9766:1:1101:20909:10236 1:N:0:4
ACCACACCTTCTACAATGAGCTGCGTGTGGCTCCCGAGGAGCACCCCGTGCTGCTGACCGAGGCCCCCCTGAACCCCAAGGCCAACCGCGAGAAGATGACCCAGGTGAGTGGCCCGCTACCTCTTCTGGTGGCCGCCTCCCTCCTTCCTGGCCTCCCGGAGCTGCGCCCTTTCTCACTGGTTCTCTCTTCTGCCGTTTTCCGTAGGACTCTCTTCTCTGACCTGAGTCTCCTTTGGAACTCTGCAGGTTCT
+
AAAAA1AAFFFFCEF1BGGGGGHHGGEGEEFGHGGC0EE/AFEGHGGGBEEE1BGFGHHGEG/EFGGGGGGG@GHGGGGHGHHE/FGGGGGC/CH1?1GHHHEFFHBGHHGGGHGCG?CGHGHHHHHFGHGCHACCGFEHGHHGHGGGGFGGGGGGGBG@GGGGGG@F@@FFFFFFFFFFFFFFFFFFFFFFFE@AAFFFFFFEBFFFFFFFFFFFFFFFFFFBBBFFFFFFFFFBBBFFFFFFFBFFFFF
@M05620:37:000000000-D9766:1:1101:12939:10244 1:N:0:4
GAGGCTGCTTTGGAAGAAACTCATAGATTACTGCAACAGTTCCCCCTGGACCTGGAAAAGTTTCTTGCCTGGCTTACAGAAGCTGAAACAACTGCCAATGTCCTACAGGATGCTACCCGTAAGGAAAGGCTCCTAGAAGACTCCAAGGGAGTAAAAGAGCTGATGAAACAATGGCAAGTAAGTCAGGCATTTCCGCTTTAGCACTCTTGTGGATCCAATTGAACAATTCTCAGCATTTGTACTTGTAACTG
+
B?ABABFCFFFDGFFGFGGGGGHHHFFFHGDFHDFFFHHEG5F32BEFFHHHHHGHCDEGBFGGHHHEAFGGCGF3ABFFHHFHH33GBFGHHHHGHBHHH4GHHFHGEFHH2FHGGHF?EGHGHHHHEGGHGHHHHHHHCFC2FGHGGHGGGFHFHGHHGHHHHFGGHFHGGHGCFGFGHGFDDGGHGGFHGHGGDDG==GGHFHHHHGGGHCGHGGHHHHFHFGGH0G0;FGGGGGG;FGGGGFGGGGG
@M05620:37:000000000-D9766:1:1101:14544:10245 1:N:0:4
AGTGCCAGCTCTCAATCGCACAGGGGACCCAGCGCCTGGCCCCTCCATCCAGAAAACCTATGACCTCACCCGCTACCTGGAGCACCAACTCCGCAGCTTGGCTGGGACCTATGTGAGTATCCAGCGTAGGAATCTGGGAGTTGGGGAGGAGTGAGGAGTTGGGGAAAGACAGTCCTAACCGTGGAGGGTTCTGGTAAATGATGGGGTGAGGAGGGGCTCTTTGGCTCCCACCAGTCCCCCTGTCTGGTCTA
+
AA3AAFFFBFFFG4GFFGGCECHAF2AEEEFH2AE?AGHHFHGCEGFHHFFHFFCFGECFFGFHHDGGHFFGG/>EHFGG1BGHHH1??GHGDGCGEHGGFHFGGGGHGGHHHGFGHHHHHGGHGCEFCFFHGHHGBF0C?FGFCCC?CGECF0DG0AGGHHGGEGGFCFFFGHHHHGGGGGGG.ADGDGGGGFCFFFGGFGGGFFF>?FFEDDB<BBFFFFFFFFFFFFFFFFFFFFFFBFFFFFFFFF9
@M05620:37:000000000-D9766:1:1101:21473:10255 1:N:0:4
ACCACACCTTCTACAATGAGCTGCGTGTGGCTCCCGAGGAGCACCCCGTGCTGCTGACCGAGGCCCCCCTGAACCCCAAGGCCAACCGCGAGAAGATGACCCAGGTGAGTGGCCCGCTACCTCTTCTGGTGGCCGCCTCCCTCCTTCCTGGCCTCCCGGAGCTGCGCCCTTTCTCACTGGTTCTCTCTTCTGCCGTTTTCCGTAGGACTCTCTTCTCTGACCTGAGTCTCCTTTGGAACTCTGCAGGTTCT
+
CCCDDDCDFFFFGGGGGGGGGGHHGGGGHGHHHGGGGGGGGHHHHGGGGGGGHHHHHHHGGGGGGGGGGGGHHHHGGGGHGHHHHGGGGGGGGGHHHHFHHHGHEHHHHHHGGHHGG?DGHFHHBGHHBHHGHHGGGGGHGGHGHGGGGGGGGGGGGGFGCAFGGGFFFFFFFFFFFFFFFFFFFFFFFFFFFFFFFFFFFFFFD.FFBFFFFFFFFF0FFFFFFFBFFFFFFFFFFFFBFFFFFFFFFFF
@M05620:37:000000000-D9766:1:1101:20946:10260 1:N:0:4
ACCACACCTTCTACAATGAGCTGCGTGTGGCTCCCGAGGAGCACCCCGTGCTGCTGACCGAGGCCCCCCTGAACCCCAAGGCCAACCGCGAGAAGATGAGTGAGTGGCCCGCTACCTCTTCTGGTGGCCGCCTCCCTCCTTCCTGGCCTCCCGGCGCTGCGCCCTTTCTCACTGGTTCTCTCTTCTGCCGTTTTCCGTAGGACTCTCTTCTCTGCCCTGAGTCTCCTTTGGAACTCTGCAGGTTCTCGATC
+
CCCCCCCCFFFFGGGGGGGGGGHHGEEBEEGGHGGGGGGGGHGHHGGGEEEFHHHHHHHGGCEGFGGGGGGHEHHGGGGHGHHHHGGGFCBDGGHHHHHGGFHHHGFGHGDGG-AGHHHHHHHHGHDHCFG@ADHGHGGHHHHHHGHGGGGGFG-BGGGGFFFFFFFFFFFFFFB;BFFFF0BFFFFFF@;DFFFFDFF?DFFFFFFFFFFFFF0BFFFFFFFFFFFFFFF0FFFFEFFEFFAFFF0A0B.
@M05620:37:000000000-D9766:1:1101:16011:10267 1:N:0:4
ACCACACCTTCTACAATGAGCTGCGTGTGGCTCCCGAGGAGCACCCCGTGCTGCTGACCGAGGCCCCCCTGAACCCCAAGGCCAACCGCGAGAAGATGAGTGAGTGGCCCGCTACCTCTTCTGGTGGCCGCCTCCCTCCTTCCTGGCCTCCCGGAGCTGCGCCCTTTCTCACTGGTTCTCTCTTCTGCCGTTTTCCGTAGGACTCTCTTCTCTGACCTGAGTCTCCTTTGGAACTCTGCAGGTTCTAGATC
+
CCCCCCCCFFFFGGGGGGGGGGHHGFGECEHHHGGGFGGGGHHHHGGGAEEGHHGHHHGGGGGGGGGGGGGGHHHGGGGHGHHHHGGGGGGGGGHGDHFHHHHHHHGGHGGGG-CHHHHHHHHHDHGHGGGGGGHGHHDHHHHHHGHGGGGGGG-ADGGGGGGGFFFFFFFFFFEFFFFFFFFFFFFFFCADFFFFFFFFFFFFFFFFFFFFFF/BFFFFFFFFFFFFFFFFFFFFFFF/FFFFFF/B/F/
@M05620:37:000000000-D9766:1:1101:11759:10274 1:N:0:4
ACCACACCTTCTACAATGAGCTGCGTGTGGCTCCCGAGGAGCACCCCGTGCTGCTGACCGAGGCCCCCCTGAACCCCAAGGCCAACCGCGAGAAGATGACCCAGGTGAGTGGCCCGCTACCTCTTCTGGTGGCCGCCTCCCTCCTTCCTGGCCTCCCGGAGCTGCGCCCTTTCTCACTGGTTCTCTCTTCTGCCGTTTTCCGTAGGACTCTCTTCTCTGACCTGAGTCTCCTTTGGAACTCTGCAGGTTCT
+
AAA1AAAAFFFFGGGF3FBFGBHHGAEBA0FG1FFEEGGGFHHHHGGGCEGGGHGFHHFE@GCGGAGGGGGFHFHGGGCH//GHHGA/BCG@CGHF1FDFHHGHGFHFHHHGGHHGGGGGHHHHHHHGHHHFHHGGCCCHGHHGHGGGGBBFG0FE.C@AAAGGG@;B9@9FFFFFFFFFFFFFFFFFFFFFFF@FFFFFFFFFFFFFFFFFFFFFFFFFFFFF/BBFFFFFFFFFFFFFFFFFFFFFFFF
@M05620:37:000000000-D9766:1:1101:6681:10274 1:N:0:4
AGTGCCAGCTCTCAATCGCACAGGGGACCCAGGGCCTGGCCCCTCCATCCAGAAAACCTATGACCTCACCCGCTACCTGGAGCACCAACTCCGCAGCTTGGCTGGGACCTATGTGAGTATCCAGCGTAGGAATCTGGGAGTTGGGGAGGAGTGAGGAGTTGGGGAAAGACAGTCCTAACCGTGGAGGGTTCTGGTAAATGATGGGGTGAGGAGGGGCTCTTTGGCTCCCACCAGTCCCCCTGTCTGTCTAT
+
ABAABFFFAFFFGGGGGGGGGGHHGGGGGGHHFEGGFFHHFHGHGGHHHHHHHHHHHGHHHHHHHHHHHHHGGFGGHGHHGHHHGHHHGHHHGGGEFHGHGHHGGGHHGHHHHHHHHHHHHHHHHGEGFGHHHHHHHHGGFHHHGGFGGGEHHHHHHGGHGFGGGGHHHHGHHHHHHHHHGGGGGGGG:AFGGGGGGGGGGGGGGFFFFFFFFFFFFFFFFFFFFFFFFFFFFFFFFFFFFFFFFFFFBBF
@M05620:37:000000000-D9766:1:1101:12239:10282 1:N:0:4
ACCACACCTTCTACAATGAGCTGCGTGTGGCTCCCGAGGAGCACCCCGTGCTGCTGACCGAGGCCCCCCTGAACCCCAAGGCCAACCGCGAGAAGATGACCCAGGGGAGTGGCCCGCTCCCTCTTCTGGTGCCGGCTTCCTTCTTTCCTGGCCTCCCGGAGCGCCGCCCTTTCTCACTGGTTCTTTCTTCTGCCGTTTCCCGTAGGACTCTCTTCTCTGACCGGAGTCCCCTTGGGACTTCTGCGGGTCTT
+
BBBBBBBBFFFFGGGFGGGGGGHHGFGGHGHHHGGGGGGCGHHHHGGGEGGGHHHHHHHGGGGGGGGGGGGHHHHGGGGHGHHHGGGGGGGGGGHHHH2FHB/F////<.>.FG.--<-<./<<0<0D00:0;--;--=C00=0;0C00;/=.0=E.;9-------;B-BF///9///B.B//////;////;/-;AF/B/..-;.//////;/9///9:B/----.//;.BF.B;A../////-;-;-./
@M05620:37:000000000-D9766:1:1101:11497:10295 1:N:0:4
ACCACACCTTCTACAATGAGCTGCGTGTGGCTCCCGAGGAGCACCCCGTGCTGCTGACCGAGGCCCCCCTGAACCCCAAGGCCAACCGCGAGAAGATGACCCAGGTGAGTGGCCCGCTACCTCTTCTGGTGGCCGCCTCCCTCCTTCCTGGCCTCCCGGAGCTGCGCCCTTTCTCACTGGTTCTCTCTTCTGCCGTTTTCCGTAGGACTCTCTTCTCTGACCTGAGTCTCCTTTGGAACTCTGCAGGTTCT
+
>AA1AAAAFFFFGGGB3FFDFAFGABEFHEGH1FFEAEECEHHHHGGGEAEFHEAFGHFGGGGGEF@FGGGHHFGGGGGFCHHGAFG/C/CC?FHFGHHGHHCF/?1GHFHGGHHGGCGGHHHHHGHG0=/EHCCGGGGGGB::CFGGGGG9FGFFGB?AGGGGGG@F@;FFFFFFFFFFFFFFFFFFFFFEFF>ABFFFFFFEAAFFFFFFFBBBFFFFBFFFFFFFFFFFFFFEFFFFFFFFFB-9FFB
@M05620:37:000000000-D9766:1:1101:5881:10303 1:N:0:4
ACCACACCTTCTACAATGAGCTGCGTGTGGCTCCCGAGGAGCACCCCGTGCTGCTGACCGAGGCCCCCCTGAACCCCAAGGCCAACCGCGAGAAGATGACCCAGCCGCGAGGCCCGCTACCGCTTCCGGCGGCCGCCTCCCTCCTTCCTGGCCTCCCCCCGCTGCGCCCTTTCTCACTGGCTCTCTCTTCTGCCGTTTTCCGTAGGACTCACTTCACTGACCTGCGTATCCTTTGGAACTCTGCAGCTTCT
+
BBBBBBBBFFFFGGGGGGGGGGHHGEGBGGHHHGFGGGGCGHHHHGGGEFGGGHGHHHHFGGGGGGGGGGGH3GHGGGGHGHHHAFGECC@DGDGGGFG22<//0/><>--<-<.<AF--;--:../.9----@=--9D...BDFFFFF//;;9AEE..;--;>D--;@-/BBBFFFBFF.BBBFFEFFB/BBB-;99ABFF9?D./9BB/;/://:9//BFBFFA...;FBBF////;;BB/;BF/;;99
@M05620:37:000000000-D9766:1:1101:14894:10310 1:N:0:4
ACCACACCTTCTACAATGAGCTGCGTGTGGCTCCCGAGGAGCACCCCGTGCTGCTGACCGAGGCCCCCCTGAACCCCAAGGCCAACCGCGAGAAGATGAGTGAGTGGCCCGCTACCTCTTCTGGTGGCCGCCTCCCTCCTTCCTGGCCTCCCGGAGCTGCGCCCTTTCTCACTGGTTCTCTCTTCTGCCGTTTTCCGTAGGACTCTCTTCTCTGACCTGAGTCTCCTTTGGAACTCTGCAGGTTCTAGATC
+
CDCCCCCCFFFFGGGGGGGGGGHHGGGEGGHHHGGGGGGGGHHHHGGGGGGGHHHHHHHGGGGGGGGGGGGHHHHGGGGHGGHHHGGGGGFGGGHHHHHHHHHHHHGGHHGGGGGHHHHHHHHHGHGHHGGGGGHGHHGHHHHHHHHGGGGGGGAGGGGGGGGGFEFFFFFFFFFBBFFFFFFFFHFFFD;DFFFFFBFDDFFFFFFFFFFFHHBFFFFFFFFFFFFFFFFFFFFFFFFFFFFFFF0FFFB
@M05620:37:000000000-D9766:1:1101:17624:10354 1:N:0:4
ACCACACCTTCTACAATGAGCTGCGTGTGGCTCCCGAGGAGCACCCCGTGCTGCTGACCGAGGCCCCCCTGAACCCCAAGGCCAACCGCGAGAAGATGACCCAGGTGAGTGGCCCGCTACCTCTTCTGGTGGCCGACTCCCTCCTTCCTGGCCTCCCGGAGCTGCGCCCTTTCTCACTGGTTCTCTCTTCTGCCGTTTTCCGTAGGACTCTCTTCTCTGACCTGAGTCTCCTTTGGAACTCTGCAGGTTCT
+
>11>A11AFFCF3FGB3AABFB1FAEEA00BGHGGA0AE/BF/FGGCE/AE/111BFHFECE/EFB>EG@CF1B>EGEE?FGGC/FGEG/<<@?FGF1FGHGFGGGHEFHHFGHGCGGG?H0GHBGHHHHHGFHC-=-CF.;CEHEHGEFF?FFGGGGGGG-.CF@GF@=9B//BBFF99/BFFFFFFFB9BBF@BBFEFFFFFFFFFFFFFFEFFFF//;/:FBFFF9FFBBFBB/9FB9B9BBFFFBBB
@M05620:37:000000000-D9766:1:1101:27897:10358 1:N:0:4
AGTGCCAGCTCTCAATCGCACAGGGGACCCAGGGCCTGGCCCCTCCATCCAGAAAACCTATGACCTCACCCGCTACCTGGAGCACCAACTCCGCAGCTTGGCTGGGACCTATGTGAGTATCCAGCGTAGGAATCTGGGAGTTGGGGAGGAGTGAGGAGTTGGGGAAAGACAGTCCTAACCGTGGAGGGTTCTGGTAAATGATGGGGTGAGGAGGGGCTCTTTGGCTCCCACCAGTCCCCCTGTCTGGTCTA
+
>A>>AFFFBFFFGAFGGGFCGFHHGGGGGFHGFDEEFGHHHHGHGGHHHHHHHHH2FGHHHHHHHHHHHHHGGEEGHHHHFGHHHH1?EGFCEFEGFHHHGHHGGGHHGHHHHHHHHGHHHHHHHGGGGGHHHHHHHHFGGHHHGG.DGACGHBGH0DHHHHGGAAHHEHHHHHHHHHHHGGGGFGGGEGGGGGGGGGGGGGGGGGFFFFFFFFFFFFFFFFFFFFFFFFFFFFFFFFFFFFFFFFFFFFB
@M05620:37:000000000-D9766:1:1101:27880:10366 1:N:0:4
AGTGCCAGCTCTCAATCGCACAGGGGACCCAGGGCCTGGCCCCTCCATCCAGAAAACCTATGACCTCACCCGCTACCTGGAGCACCAACTCCGCAGCTTGGCTGGGACCTATGTGAGTATCCAGCGTAGGAATCTGGGAGTTGGGGAGGAGTGAGGAGTTGGGGAAAGACAGTCCTAACCGTGGAGGGTTCTGGTAAATGATGGGGTGAGGAGGGGCTCTTTGGCTCCCACCAGTCCCCCTGTCTGGTCTA
+
>AAAAFBF@FFFFAFGGAFFAEAAA2EEGGCHGGBBFAFFHHGHGG2FGGBFHBGHGGHHH3GHHHF@FGHGGG?EGHHBFGF?GH1GE3FGGE?EE?GHGHH/</BGEHFGGHF?FB3FGFGGFCCA>CFDFFGGFHFG/?GHGGED@AEGGFGHHCCHHHCF:.ACCGHGGFFHFGHHC;CCDEGG9.9FFG;;FGFFBBFFEGFAAAFBAABAC9ABFF/BFBFFFBAFF9;9BFF.@.BFF/B/;9F
@M05620:37:000000000-D9766:1:1101:9480:10373 1:N:0:4
GAGGCTGCTTTGGAAGAAACTCATAGATTACTGCAACAGTTCCCCCTGGACCTGGAAAAGTTTCTTGCCTGGCTTACAGAAGCTGAAACAACTGCCAATGTCCTACAGGATGCTACCCGTAAGGAAAGGCTCCTAGAAGACTCCAAGGGAGTAAAAGAGCTGATGAAACAATGGCAAGTAAGTCAGGCATTTCCGCTTTAGCACTCTTGTGGATCCAATTGAACAATTCTCAGCATTTGTACTTGTAACTG
+
A?ABBAFBFFDFCGGGGFGGFGFHFHHHHHHHHHGHFCGAGGHFHGCGEHGFHFFF3BBGBBGHBGABFFFGHHFGHGG5FHHFEGHHHFHHHEGCHGHHHHHFGGHEBBFEGGFHFGEEGGGHHHFBFFFGFFGGFHHGBFBBFGFFFHFGFHGB1/@FDHFGDGHFHHHHHFHBGF??GHFFFGHHHHDG11<<<<C<=<DG<CGHFGHDF0GHHG0GHFHFHH:CGHGFFFFFFFF0;CFF999;FGB
@M05620:37:000000000-D9766:1:1101:21580:10383 1:N:0:4
ACCACACCTTCTACAATGAGCTGCGTGTGGCTCCCGAGGAGCACCCCGTGCTGCTGACCGAGGCCCCCCTGAACCCCAAGGCCAACCGCGAGAAGATGAGTGAGTGGCCCGCTCCCTCTTCTGGTGGCCGCCTCCCTCCTTCCTGGCCTCCCGGCGCTGCGCCCTTTCTCACTGGTTCTCTCTTCTGCCGTTTTCCGTAGGACTCTCTTCTCTGACCTGAGTCTCCTTTGGAACTCTGCAGGTTCTCGATC
+
BBBABBBBFFFFGGGGDGBEGFHGGAABFEGHEFGEEGGGGHHHHGGGDEGGHHHHHHGGEGGGGDGGGGGFHFHGGGCHCCHHHGEEGG@@@GFFFHEHGHBFGHGGHHGGG-AFHHHHHHHGDGFEGD@DEFHGHHAHHHHHHHGGGFGGGB-A-BGDBBDBBFFFFFFFFFEBFFFFFFFFFFF;F@9AFFBFD;FDFFFFFBFFFFFFFF/;FFFFFFFFFFFFFFF/;FFFBFF/BFFFFF/A/:A
@M05620:37:000000000-D9766:1:1101:18677:10387 1:N:0:4
ACCACACCTTCTACAATGAGCTGCGTGTGGCTCCCGAGGAGCACCCCGTGCTGCTGACCGAGGCCCCCCTGAACCCCAAGGCCAACCGCGAGAAGATGACCCAGGTGAGTGGCCCGCTACCTCTTCTGGTGGCCACCTCCCTCCTTCCTGGCCTCCCGGAGCTGCGCCCTTTCTCACTGGTTCTCTCTTCTGCCGTTTTCCGTAGGACTCTCTTCTCTGACCTGAGTCTCCTTTGGAACTCTGCAGGTTCT
+
BCBCCBCCFFFFGGGGGGGGGGHHGEGGHGHHHGGGGGGFFHHHHGGGGFGGBGFHHHHGGG?GGGGGGGGHHHHGGGGHGHHHHGGGGGGGCGHHHFHHHHHHEHHHHFHGGHHGGGGGHHHHHGHHHHGCHGFCGHHHGHHGHHHHHHHGGGGGGGGGGGGGGGGGGFFFFFFFFFFFFFFFFFFFFFFFFFFAFFFFFFFFFFFFFFFFFFFFFFFFFFBFFFFFFFFFFFFFFFFFFFFFFFFFFFF
@M05620:37:000000000-D9766:1:1101:18469:10388 1:N:0:4
GAGGCTGCTTTGGAAGAAACTCATAGATTACTGCAACAGTTCCCCCTGGACCTGGAAAAGTTTCTTGCCTGGCTTACAGAAGCTGAAACAACTGCCAATGTCCTACAGGATGCTACCCGTAAGGAAAGGCTCCTAGAAGACTCCAAGGGAGTAAAAGAGCTGATGAAACAATGGCAAGTAAGTCAGGCATTTCCGCTTTAGCACTCTTGTGGATCCAATTGAACAATTCTCAGCATTTGTACTTGTAACTG
+
AAAAAACAFFDFGFGCAGFBFFGGGHFFGDFFF5A4BFHGHH5FGGEBFEGGGBGBB3GGBHHHHHFFFGHHAEFFGHHHGFGGGFFFGG1?BFF3FFFHHHDHFHGHHHFHHHGEHFE/EAEBFGFBBFGGFHGBFGFHFHHHCGD//FEFGBHF2C@GFFFHHGHHHFEHFGFHFEG?FF11FBGH.1>=GHGGFGGHBGHHFC=DH0CACCG/<CGGFGHGCCG0;<CBFEFFFGGGGFGG09CF9;F
@M05620:37:000000000-D9766:1:1101:2943:10395 1:N:0:4
GCGGCTGCTTTGGCAGAAACTCATATATTACTTCCACAGTTCCCCCTGGACCTGGGACCGTTTCTTGCCTGGCTTCCAGACGCTGCCCCAACTGCCAATGTCCTACAGGATGCTACCCGTCCGGCAAGGCTCCTCGCCTCCTCCACGGGCGTCCCCGAGCTGATGCACCCCTGGCAAGTCAGTCCGGCATTTCCGCTTTCGCACTCTTGTGGCTCCAATTGCACACTTCTCCGCATTTGTCCTTGTAACTG
+
>>A3>>AAFFB@BFBAABBBAA4AF66DA6DF5D35B3BBDDGHHGAF2BBBBF11B1AEBBFFD5DBFGH1B2BBBGDB?>>???FBBB?1BB3BFFFGHG?GFFFHHBFGHHBFGHDG/ECD/<<FF?FHGH2C/<</?GHH0F.AF@AC?@.<D:;AEG<CG00;G;-;9.CG0EF0;;FF0CB;-;CFGGGFFFFBDDF9DFFFFFFD.ABF//;BFF/9/.;;B;F/AA-;;FBFB;FFFFB;;BF
@M05620:37:000000000-D9766:1:1101:10622:10398 1:N:0:4
ACCACACCTTCTACAATGAGCTGCGTGTGGCTCCCGAGGAGCACCCCGTGCTGCTGACCGAGGCCCCCCTGAACCCCAAGGCCAACCGCGAGAAGATGACCCAGGTGAGTGGCCCGCTACCTCTTCTGGTGGCCGCCTCCCTCCTTCCTGGCCTCCCGGAGCTGCGCCCTTTCTCACTGGTTCTCTCTTCTGCCGTTTTCCGTAGGACTCTCTTCTCTGACCTGAGTCTCCTTTGGAACTCTGCAGGTTCT
+
ABAABBBBFFFFGGGGBGGGGGHHGGGGHDGHHGFFGFGGGHHHHGGGFGGGHHGHHHHGGGGGGGGGGGGHHHHGGGGHGHHHGGGGGGGGGGHHGGHHHHAFGHHHHGGGGHHGGGGGHHHHHHHGHHGCHG@FGDGHGHHGGGGGGGGGGGGGGGFGGGGGGGFFFFFFFFFFFFFFFFFFFFFFFFFFFFFDFEFFFFF.;AFFFFFFFFFFFFFFFFFFFFFFFFFFFFFFFFFFFFFFFFFFFFF
@M05620:37:000000000-D9766:1:1101:18355:10437 1:N:0:4
AGTGCCAGCTCTCAATCGCACAGGGGACCCAGGGCCTGGCCCCTCCATCCAGAAAACCTATGACCTCACCCGCTACCTGGAGCACCAACTCCGCAGCTTGGCTGGGACCTATGTGAGTATCCAGCGTAGGAATCTGGGAGTTGGGGAGGAGTGAGGAGTTGGGGAAAGACAGTCCTAACCGTGGAGGGTTCTGGTAAATGATGGGGTGAGGAGGGGCTCTTTGGCTCCCACCAGTCCCCCTGTCTGGTCTA
+
ABABAFFFBFFFGGGGGFGGGGFGGGGGGFHHFEEFGGHHGHGHGGGHHHGHHHHHHFHHHHHHGHFFHGHGGEGEHHHHCGHFHHC?EFHHFGG@FHHHGHGGGGHHGHHHHH3DF?FGHGHHH?CEGGGGFHEHFHHGGHFHFGG@CDEGHFF.<DGFHHGGGGHHHHHHGGGHHGFHGDADFGGGDGGGGGFGGGGGGFGFG?DFFFFFFF;DFFFFFFFEEFFFFFFFFFFFFFF?=EFFFBFFFB9
@M05620:37:000000000-D9766:1:1101:13579:10451 1:N:0:4
AGTGCCAGCTCTCAATCGCACAGGGGACCCAGGGCCTGGCCCCTCCATCCAGAAAACCTATGACCTCACCCGCTACCTGGAGCACCAACTCCGCAGCTTGGCTGGGACCTATGTGAGTATCCAGCGTAGGAATCTGGGAGTTGGGGAGGAGTGAGGAGTTGGGGAAAGACAGTCCTAACCGTGGAGGGTTCTGGTAAATGATGGGGTGAGGAGGGGCTCTTTGGCTCCCACCAGTCCCCCTGTCTGGTCTA
+
AAAAAFFFBFFFGFGGGGGGGGHGGEFGGFEHEEEGGFHHHHGEFGGHFFFHDBGHHFFHHHGHHHHHHHHGGEEEHHHH2FHHHH11ECHHGGGGGGGGDHHGGGHHGHFHGHHGFHFHHHFFHFGGGGHHHHHGEF0C?FBGGG.CGGEGFBF<<DGHHGGGFGHG/GGFHHHH00GHGGAF.CDGGGGGGGGFFGGGGGGGGGFFFFFFFDFFFFFFFFFFFFFFFFFFEFFFFFFFFFFFFFFFFF/
@M05620:37:000000000-D9766:1:1101:19536:10459 1:N:0:4
AGTGCCAGCTCTCAATCGCACAGGGGACCCAGGGCCTGGCCCCTCCATCCAGAAAACCTATGACCTCACCCGCTACCTGGAGCACCAACTCCGCAGCTTGGCTGGGACCTATGTGAGTATCCAGCGTAGGAATCTGGGAGTTGGGGAGGAGTGAGGAGTTGGGGAAAGACAGTCCTAACCGTGGAGGGTTCTGGTAAATGATGGGGTGAGGAGGGGCTCTTTGGCTCCCACCAGTCCCCCTGTCTGGTCTA
+
BCABCFFFCFFFGGGGGGGGGGHHGGGGGGHHGGGGGGFHHHGHGGHHHHHHHHHHHGHHHHHHHHHHHHHGGGGGHEHHHHHHHHGHGHHHGGGFGHHHFHHGGGHHGHHHHHHHHHHHHHHHGGEGGGHHHHHHHHHGGHHHGGGGGGGHHHHHHGHHHHGGGGHHHHHHHGHGHHHHGGGGGGGGEFFFGGFGGGGGGGGGGGFFFFFFFFFFFFFFFFFFFFFFFFFFFFFFFFFFFFFFFFBBFFF
@M05620:37:000000000-D9766:1:1101:12443:10472 1:N:0:4
AGTGCCAGCTCTCAATCGCACAGGGGACCCAGGGCCTGGCCCCTCCATCCAGAAAACCTATGACCTCACCCGCTACCTGGAGCACCCACTCCGCAGCTTGGCTGGGACCTATGTGAGTATCCAGCGTAGGAATCTGGGAGTTGGGGAGGAGTGAGGAGTTGGGGAAAGACAGTCCTAACCGTGGAGGGTTCTGGTAAATGATGGGGTGAGGAGGGGCTCTTTGGCTCCCACCAGTCCCCCTGTCTGGTCTA
+
AAAAAFFCAFFFGFGGGGGGGCGCF2AAEFHHFEEEFFGHHHGHEGFHHF3G3B3BFEHGE3AFGDBGHHH>@/>>?GFF21FGHG1FEHHHGGGGEBHHGGHGGGHHGHHHHHHHGHHHHHHHHGGGGGHHHHHHGHFFGHGHGGGGGGEHHFHHCGHGHHGGGGHGHHHHHHHHHHHGGGGFGGGGCFGGGGFGGGGGGGGGGFFFFFFFFFFCFFFFFFFFFFFFFFFFFFFFFFFFFFFFFFFFFFB
@M05620:37:000000000-D9766:1:1101:12683:10495 1:N:0:4
GAGGCTGCTTTGGAAGAAACTCATAGATTACTGCAACAGTTCCCCCTGGACCTGGAAAAGTTTCTTGCCTGGCTTACAGAAGCTGAAACAACTGCCAATGTCCTACAGGATGCTACCCGTAAGGAAAGGCTCCTAGAAGACTCCAAGGGAGTAAAAGAGCTGATGAAACAATGGCAAGTAAGTCAGGCATTTCCGCTTTAGCACTCTTGTGGATCCAATTGAACAATTCTCAGCATTTGTACTTGTAACTG
+
AABBBBFBFFFFGGGGGGGGGGHGHF5GHHGHFH44EGHAGHHHHGGGEBGHHHAGHF2BFHHHHFHHHHHHHHHGHHHFGHHHHGHHHHHHHHHHH3GHHHHHHHHHHGHHHHHHHHGGFAGHFCGHHHHHGH3G33BFHHHHH2FFGHFGFFGHHGHHHHDGHHHHHFEHHHHHGGHGBHHHHHHHHHHHHHGGGGGHHHHHHHHHHHHGEHHHHBGHHG0GH/GHHHGGGGGGGGGGFGGGGGGFFGF
@M05620:37:000000000-D9766:1:1101:12701:10497 1:N:0:4
GAGGCTGCTTTGGAAGAAACTCATAGATTACTGCAACAATTCCCTCTGGACCTGGATAAGTTTCTTGGCTGGCTTAAAGAAGCTGAAACAACTGCCAATGTCCTACAGGATGCTACCCGTAAGGAAAGACTCCTAGAAGACTCCAAGGGAGTAAAAGAGCTGATGAAACAATGGCAAGTAAGTCAGGCATTTCCGCTTTAGCACTCTTGTGGATCCAATTGAACAATTCTCAGCATTTGTACTTGTAACTG
+
A?AAAAFAFDDDGBBBCFABFG1GH3B33ABFGH11B00BD11B10BAAGBGGBFF121B2DF2DFF1BF/BAFH11DDGHHAFGB1GBFBGHHHFHHHHHBFGGHHBBBGH0G@B0B??>/GFHGH00BBFBFGFGHHG0B11BFHE<<CFFFGB1?@FGCGHHGFD@<?<<CFFCF1?FD@1<FCGEC<><1CCAEG=0=<D<GHHHDBAG0;C:CCGFCCHFH0C0C::;GFFGGG9;CCFB;C0;;F
@M05620:37:000000000-D9766:1:1101:9308:10510 1:N:0:4
ACCACACCTTCTACAATGAGCTGCGTGTGGCTCCCGAGGAGCACCCCGTGCTGCTGACCGAGGCCCCCCTGAACCCCAAGGCCAACCGCGAGAAGATGACCCAGGTGAGTGGCCCGCTACCTCTTCTGGTGGCCGCCTCCCTCCTTCCTGGCCTCCCGGAGCTGCGCCCTTTCTCACTGGTTCTCTCTTCTGCCGTTTTCCGTAGGACTCTCTTCTCTGACCTGAGTCTCCTTTGGAACTCTGCAGGTTCT
+
BBBBBBBBFFFFGGGGGGGGGGHHGFGEHGHHHGGGGGGGGHHHHGGGGGGGHHHHHHHGGGGGGGGGGGGHHHHGGGGHGHHHHGGGGGGGGGHHHHHHHHCGGHHHHHHGGHHGGGGGHHHHHHHHHHHGHHGGGGGHGHHGHGGGGGGGGGGGGGGGGDGGGGFFFFFFFFFFFFFFFFFFFFFFFFFFFFFFFFFFFFFFFFFFFFFFFFFFFFFFFFFFFFFFFFFFFFFFFFFFFFFFFFFFFFF
@M05620:37:000000000-D9766:1:1101:12645:10519 1:N:0:4
ACCACACCTTCTACAATGAGCTGCGTGTGGCTCCCGAGGAGCACCCCGTGCTGCTGACCGAGGCCCCCCTGAACCCCAAGGCCAACCGCGAGAAGATGACCCAGGTGAGTGGCCCGCTACCTCTTCTGGTGGCCGCCTCCCTCCTTCCTGGCCTCCCGGAGCTGCGCCCTTTCTCACTGGTTCTCTCTTCTGCCGTTTTCCGTAGGACTCTCTTCTCTGACCTGAGTCTCCTTTGGAACTCTGCAGGTTCT
+
CCCDDDCDFFFFGGGGGGGGGGHHGGGGHGHHHGGGGGGGGHHHHGGGGGGGHHHHHHHGGGGGGGGGGGGHHHHGGGGHGHHHHGGGGGGGGGHHHHHHHHEGGHHHHHHGGHHGGGGGHHHHHHHHHHHGHHGGGFEHGHHGHGGGGGGGGGGGGGGGGGGGGGFFFFFFFFHFFFFFFFFFFFFFFFHHFFFFFFFHFFFFDFFFFFFFFHFFFHFFFFFFBFFFFHFFFFFEFFFFFFFFFFFFFFF
@M05620:37:000000000-D9766:1:1101:14612:10534 1:N:0:4
ACCACACCTTCTACAATGAGCTGCGTGTGGCTCCCGAGGAGCACCCCGTGCTGCTGACCGAGGCCCCCCTGAACCCCAAGGCCAACCGCGAGAAGATGACCCAGGTGAGTGGCCCGCTACCTCTTCTGGTGGCCGCCTCCCTCCTTCCTGGCCTCCCGGAGCTGCGCCCTTTCTCACTGGTTCTCTCTTCTGCCGTTTTCCGTAGGACTCTCTTCTCTGACCTGAGTCTCCTTTGGAACTCTGCAGGTTCT
+
CBCCCCCCFFFFGGGGGGGGGGHHGGGGHGHHHGGGGGGGGHHHHGGGGGGGHHHHHHHGGGGGGGGGGGGHHHHGGGGHGHHHHGGGGGGGGGHHHHHHHHEGGHHGHHHGGHHGGGGGHHHHHHHHBGHGHHGGGGGHGHHGHGGGGGGGGGGGGGGGGGGGGGFFFFFFFFHFFFFFFFFFFFFFFFFFFFFFFFFHFFFFFFFFFFFFFFFFFFFFFFFFFFFFFFFFFHHFFFFFFFFFFFFFFFF
@M05620:37:000000000-D9766:1:1101:22829:10536 1:N:0:4
ACCACACCTTCTACAATGAGCTGCGTGTGGCTCCCGAGGAGCACCCCGTGCTGCTGACCGAGGCCCCCCTGAACCCCAAGGCCAACCGCGAGAAGATGAGTGAGTGGCCCGCTACCTCTTCTGGTGGCCGCCTCCCTCCTTCCTGGCCTCCCGGCGCTGCGCCCTTTCTCACTGGTTCTCTCTTCTGCCGTTTTCCGTAGGACTCTCTTCTCTGCCCTGAGTCTACTTTGGAACTCTGCAGGTTCTCGATC
+
ABBABABBFFFFGGGGGGGGGDGGFAAEHGHHHFFG2EEEGHHHHGGGEEGGGHHHHHHGGGGGGEFGGGGFHFFGGGGHCFHFHGGEGGFCCDC<?GDHHHHHHFFCHHGGG-CHHHHBFD<FD/EHC@@F?GGGHHDHHGHHHHHGGFFGFG?DGGA.@BFCFFFFEFBFFBF;BFFF9BFFFFFBBD;DBFFFAF.9?FFFB/;BFB/FFFBFF/ABBBF//;F/B/B/;B9/BFFBF.;FFB/;/BA
@M05620:37:000000000-D9766:1:1101:5680:10536 1:N:0:4
AGTGCCAGCTCTCAATCGCACAGGGGACCCAGGGCCTGGCCCCTCCATCCAGAAAACCTATGACCTCACCCGCTACCTGGAGCACCAACTCCGCAGCTTGGCTGGGACCTATGTGAGTATCCAGCGTAGGAATCTGGGAGTTGGGGAGGAGTGAGGAGTTGGGGAAAGACAGTCCTAACCGTGGAGGGTTCTGGTAAATGATGGGGTGAGGAGGGGCTCTTTGGCTCCCACCAGTCCCCCTGTCTGGTCTA
+
AAAAAFFFCFFFGGGGGGFAEEHHGGFFGGHHFFGGGGHHHHGHGGHHHHGHHHHHHGHHHHHHHHHHHHHGGEGGHHHHGGHHHHFFFHHHEGFGGHHHGHHGGGHHGHHHHHHHHHHHHHHHHGGGD?GHHHHHHHGGGHHHGGEGGDEHHGHHHGGHHHGGGGHHGHHHHHHHHHHHGGGGGGGGCFFGGGBFGGGGGGGGGGFFFFFFFFFFFFFFFFFFFFFFFFFFFFFFFFFFFFFFFFFFFFB
@M05620:37:000000000-D9766:1:1101:6002:10540 1:N:0:4
ACCACCCCTTCTACAATGAGCTGCGTGTGGCTCCCGCGGCGCCCCCCGTGCTGCTGACCGAGGCCCCCCTGACCCCCAAGGCCAACCGCGAGAAGCTGAGTGAGTGGCCCGCTACCTCTTCTGGTGGCCGCCTCCCTCCTTCCTGGCCTCCCGGAGCTGCGCCCTTTCTCACTGGTTCTCTCTTCTGCCGTTTTCCGTAGGACTCTCTTCTCTGACCTGAGTCTCCTTTGGAACTCTGCAGGTTCTAGATC
+
AAAAA3>AAFFFGGGFAFGDGGGGFEGG2EBGBBFA2AE00A0EEGEF?EEF3FGGGGHG/>/>F?EEGGGC22<?CG?GF/FG/FD<A<A><AB/=<0<DD0<=GEEGH:@CCGGGGGGGCFE9:;CFADGECFGGGFFF/:FFFAFFAA.ACFFFFFFFFFFFFFFFFFFFFFFBFBFFFFFFFFFFFADFFFFF/;A.BFFFFBFFFFFFBFFFF.BFFFBFFFF99FFFFFFFFFFFFABFFFFFFB
@M05620:37:000000000-D9766:1:1101:21147:10552 1:N:0:4
ACCACACCTTCTACAATGAGCTGCGTGTGGCTCCCGAGGAGCACCCCGTGCTGCTGACCGAGGCCCCCCTGAACCCCAAGGCCAACCGCGAGAAGATGAGTGAGGTGCCCGCCACCCTTTCTGGTGGGCGGCCCCCCCCCTCCCTGCCTCCCCGACCTGCGCCCCTTCCTACCGGCTCTCTCCTCTGCCGTTTTCCGTACGACTCTCCTCTCTTACCTGAGCCTCCTTTGGAACTCTGCAGGGTCTTGATT
+
BCCCCCCCFFFFGGGGGGGGGGHHGGGFHGHHHGGGGGGGGHHHHGGGGGGGHHHHHHHGGGGGGGGGGGGHHHHGGGGHGHHHHGGGGGGGGGHHHHGF2?2>00?1?G///->G..0<111D1/.-<-----;C--;-:.;./0;AB0AF.;--;./9-9:@-AF9/009.-:-;./0;0/;/0000-9;;A09.0..9....00/;99/0000;:0//0///.90B0/00;000;B009-;:/0:000
@M05620:37:000000000-D9766:1:1101:5987:10553 1:N:0:4
ACCACACGTTCTACAATGCGCTGCGTGGGGCTCCCGAGGAGCACCCCGTGCTGCTGACCCAGGCCCCCCTGAACCCCAAGGCCAACCGCGCGAAGATGAGTGAGTGGCCTGCTCCCTCTTCTTGTGGCCGCCTCCCTCCTTCCTGGCCTCCCGGCGCTGCGCACTTTCTCTCTTTTTCTCTCTTCTGCCGTTTTCCGTCGGACTCTCTTCTCTGACCTGAGTTTCCTCTGTCACTCGGCCGGTTCTTGCTC
+
A1AAAAA?>CFAGGG1BG11A0A0FAEA0AEEG/BB/A/E/A/BAAA//BEF1GFHF0G0>>/?FGGGGGGCBGFEGGGHGHGGHGGGCC/>CGGCHHH1@11?FGGFG1>><><>G<FFGG00=CEC.<<:CEHEHHGFHHHH0/9FGFGG.-A@A@@9;9-;;BFFF;/;;/;;;;B;9FFFFF///;:9BA;;9;F--9;=//;BFFFFFE//9BFF-//:;BB/;/;;;/;/9---@99-AF/;/:9
@M05620:37:000000000-D9766:1:1101:16838:10558 1:N:0:4
AGTGCCAGCTCTCAATCGCACAGGGGACCCAGGGCCTGGCCCCTCCATCCAGAAAACCTATGACCTCACCCGCTACCTGGAGCACCAACTCCGCAGCTTGGCTGGGACCTATGTGAGTATCCAGCGTAGGAATCTGGGAGTTGGGGAGGAGTGAGGAGTTGGGGAAAGACAGTCCTAACCGTGGAGGGTTCTGGTAAATGATGGGGTGAGGAGGGGCTCTTTGGCTCCCACCAGTCCCCCTGTCTGGTCTA
+
>AAAAFFFCFFFGFGGGGGGGGHHGGGGGGHHGGGGGGHGHHGHGGHHHHHHHHHHHGHHHHHHHHFHHHHGGGGGHHHHHHHHHHGHGHHHGGGGGHHHGHHGGGHHGHHHHHHHHFHHHHHHHGEGGGHHHHHHHHHGEHHHGGGGGGGHHHHHHGHHHHGGGGHHHHHHHHHHHHHHGGGGGGGGEGGGGGGGGGGGGGGGGGFFFFFFFFFFFFFFFFFFFFFFFFFFFFFFFFFFFFFFFFEFFFF
@M05620:37:000000000-D9766:1:1101:16651:10577 1:N:0:4
AGTGCCAGCTCTCAATCGCACAGGGGACCCAGGGCCTGGCCCCTCCATCCAGAAAACCTATGACCTCACCCGCTACCTGGAGCACCAACTCCGCAGCTTGGCTGGGACCTATGTGAGTATCCAGCGTAGGAATCTGGGAGTTGGGGAGGAGTGAGGAGTTGGGGAAAGACAGTCCTAACCGTGGAGGGTTCTGGTAAATGATGGGGTGAGGAGGGGCTCTTTGGCTCCCACCAGTCCCCCTGTCTGGTCTA
+
AA>ABFFFBFFFGFGFFGGGGGHHGGGGGGHHFFEEGGHHHHGHGGFHHHGHHBHHHGHHHHGHHHHHHHHGGEGGHHHHBGHHHHAFEHHHGGGGGHHHGGHGGGHHGHHHGHHHHHHHHHHHHGGGGGHGGHHHHGHGGGHFGGGGGGGHHGHHHGHHHHGGGGHGHHHHHHHHHHHHGGGGGGGGGGGGGGGGGGGGGGGGGGFFFFFFFFFFFFFFFFFFFFFFFFFFFFFFFFFFFFFFFFFFFFB
@M05620:37:000000000-D9766:1:1101:5758:10579 1:N:0:4
AGCCCCAGCTCTCCATCGCACAGGGTCCCCCGCGCCCGGCCCCTCCCTCCCGAAACCCTATGACCGCACCCCCCACCTCGAGCACCCCCTCCGCAGCTCCGCTGGGAACTATGTGCGTATCCCGCGTCGGCCTCTGGGCGTTGTGGCGGCGTGCGGCGTTGGGGCCCGCCCGTCCTCACCGTGGCGGGTTCTGGTAAATGATGGGGTGCGGCGGGGCTCTTTGGCTCCCCCCAGTCCCCCTGTCTGGTCTA
+
>>11>>>1>CFFGGG11AA0A0F0FB000000//A//AEFAEE/EE/0B//B//>/BBB01B2BG/>/>>>/></?E<0?//?>FHG/>BA//?//<?11.<.ACGH1<<000==0...<<G/.=-A-=A-;.CFB0/A9=9;...9-;99;-;;@-;;---;>->@;;@@-@B-A//;;-9-9----9;ABBBF///:9;B/9EB9---------9@-/;;BB/;F?F-A=-;;FFFEB@FBBBFFFFFB
@M05620:37:000000000-D9766:1:1101:21325:10582 1:N:0:4
ACCACACCTTCTACAATGAGCTGCGTGTGGCTCCCGAGGAGCACCCCGTGCTGCTGACCGAGGCCCCCCTGAACCCCAAGGCCAACCGCGAGAAGATGAGTGAGTGGCCCGCTCCCTCTTCTGGTGGCCGCCTCCCTCCTTCCTGGCCTCCCGGCGCTGCGCCCTTTCTCACTGGTTCTCTCTTCTGCCGTTTTCCGTAGGACTCTCTTCTCTGCCCTGAGTCTCCTTTGGCACTCTGCAGGTTCTCGCTC
+
AABBBBBBFFFFFGGGGGFGGGHHGEGBFEGFGGFEEGEGGHFHHGEFGEFGGHHHHHHGGGGGGGGGGGGHFHHGGGEHGHGHHGGGFDBDCGHHHHH?FFHHHHGGHF@FG@GGHHHHHHHHHHGH<CCCCEHGHHGHHHHHHFGGGGGGGGDBGGGFFF.;@FFFFF/BFF99BFFFFFFFFFFFFDDDFFFFFFEDF/BFBFFFFFFFFFBFFFFBFFFFFFFFFFF/BFFFFFFBFFAFFF/;.;.
@M05620:37:000000000-D9766:1:1101:18059:10582 1:N:0:4
AGTGCCAGCTCTCAATCGCACAGGGGACCCAGGGCCTGGCCCCTCCATCCAGAAAACCTATGACCTCACCCGCTACCTGGAGCACCAACTCCGCAGCTTGGCTGGGACCTATGTGAGTATCCAGCGTAGGAATCTGGGAGTTGGGGAGGAGTGAGGAGTTGGGGAAAGACAGTCCTAACCGTGGAGGGTTCTGGTAAATGATGGGGTGAGGAGGGGCTCTTTGGCTCCCACCAGTCCCCCTGTCTGGTCTA
+
AA>3ADFFBFFFFGGGGFCGEGHHGGGGEGHHGGFGGFHFAGEHGGHFFHHFHHBHFEBBGHHHHHHHHHHGGEEGHFHH2GHGFGGEGCFFGGGGGGHHGHHGCFHHGHHHHHHHHHHHHHHHHGEGGGHHHHHHHHHGGHHCFFGGGGGHHHGHHGHHHHGGGGHGHHHHHHHHHHHHGGGGGGGGEFGGGGGGGGGGGGGGGGFAFFFFFFFFFFFFFFFFFFFFFFFFFFFFFFFFFFFFFFFFFFB
@M05620:37:000000000-D9766:1:1101:23303:10583 1:N:0:4
ACCACACCTTCTACAATGAGCTGCGTGTGGCTCCCGAGGAGCACCCCGTGCTGCTGACCGAGGCCCCCCTGAACCCCAAGGCCAACCGCGAGAAGATGAGTGAGTGGCCCGCTCCCTCTTCTGGTGGCCGCCTCCCTCCTTCCTGGCCTCCCGGCGCTGCGCCCTTTCTCACTGGTTCTCTCTTCTGCCGTTTTCCGTAGGACTCTCTTCTCTGCCCTGAGTCTCCTCTGGAACTCTGCAGGTTCTAGATC
+
BBBBBBBAFFFFGGGGFGFFGDGHGEEBEEHGFFGEEGGGGHHHHGGEEFGGGHGHHHHGGGGGGGGGGGGHHGHGGGGHEEHHHGE?DG/<BGGFBHFFFGFHHDFGHGGGC-CFHGGHHHHHHCAGG@-@EGHGHHDFHHHHCCFGGGGGGA--ADGFFFD@DFFFFFFFFF.9BFFFFFFFFFF/9;:ABF;:DFEDABFFBFFFFFFFFF/9;BFFFFFFFFF.;B//;BFFFFF/B.;9FF/:/B/
@M05620:37:000000000-D9766:1:1101:13391:10585 1:N:0:4
AGTGCCAGCTCTCAATCGCACAGGGGACCCAGGGCCTGGCCCCTCCATCCAGAAAACCTATGACCTCACCCGCTACCTGGAGCACCAACTCCGCAGCTTGGCTGGGACCTATGTGAGTATCCAGCGTAGGAATCTGGGAGTTGGGGAGGAGTGAGGAGTTGGGGAAAGACAGTCCTAACCGTGGAGGGTTCTGGTAAATGATGGGGTGAGGAGGGGCTCTTTGGCTCCCACCAGTCCCCCTGTCTGGTCTA
+
3ABBBFFFBFFFGGEGGGGGGEGHGEGGGGHHGDGEEGHHHHGHGGHHHHHHFHFHHGFFHHHHHHHHHHHGGGGGHHHHHHHHGHHHGHHHGG@CEHHGFHHGGGHHGHHHGGGHEHHHGHHHHGGGGGHHHHHHHHHGGHGEGGGGGGGHHGGHHGHHHGGGGGHGHHHHHHHHHHHHGEGGGGGGGGGGGGGGEEGGGGGGGGFBFFFFFFBBBBFFFFFFFFFFFFFFFFFFFFFFBFFFFFFFBFB
@M05620:37:000000000-D9766:1:1101:12847:10585 1:N:0:4
GAGGCTGCTTTGGAAGAAACTCATAGATTACTGCAACAGTTCCCCCTGGACCTGGAAAAGTTTCTTGCCTGGCTTACAGAAGCTGAAACAACTGCCAATGTCCTACAGGATGCTACCCGTAAGGAAAGGCTCCTAGAAGAATACAAGGGAGTAAAAGAGCTGATGAAACAATGGCAAGTAAGTCAGGCATTTCCGCTTTAGCACTCTTGTGGATCCAATTGAACAATTCTCAGCATTTGTACTTGAAACTG
+
>3AA>>CABBB@FABBCGCGGGHHHGGHGGB5DB4FFHBFHDDBBAA2AC2BGGFB332FBFH5DFFBBABGBFG3AABDGGBBG33EBB?FGHHHEHGGGB@EFGGBBFGG2B@B?B??//F33FG00?BF/F3B?DFF3?32B??//??C2>>B2F@@@2@@DGG1<0?<<1??1<?1FD11<=<>C1>111>C...<0<DG<GHDD0:;:0;;0<;;CCGGBGC::C;9;CFFGGG;0;0=00;B9;;
@M05620:37:000000000-D9766:1:1101:7650:10585 1:N:0:4
ACCACACCTTCTACAATGAGCTGCGTGTGGCTCCCGAGGAGCACCCCGTGCTGCTGACCGAGGCCCCCCTGAACCCCAAGGCCAACCGCGAGAAGATGACCCAGGTGAGTGGCCCGCTACCTCTTCTGGTGGCCGCCTCCCTCCTTCCTGGCCTCCCGGAGCTGCGCCCTTTCTCACTGGTTCTCTCTTCTGCCGTTTTCCGTAGGACTCTCTTCTCTGACCTGAGTCTCCTTTGGAACTCTGCAGGTTCT
+
BBCCCCCBFFFFGGGGGGGGGGHHGGGGGGHHHFGG2EFGEHHHHGGEBFGGBGHHHHHGFFCGGGGGGGGHHHHGGGGHGHHHHGGGGGGGFDH<FFHHGH/?FGHGH<GGGHGGGCGCHEHHHGDGFDFGHHGGGGGHGGCF/CFGFGGGGGGGG??DCFAFGGFFFFFFFFFFFFFFFFFFFFFFFFFFFFFFFFFFFFF9..BFFFFFFFB;FBBB/BBFFFFEFFFFFFEBFFFFFFFEFFF9BFB
@M05620:37:000000000-D9766:1:1101:12375:10594 1:N:0:4
GAGGCTGCTTTGGAAGAAACTCATAGATTACTGCAACAGTTCCCCCTGGACCTGGAAAAGTTTCTTGCCTGGCTTACAGAAGCTGAAACAACTGCCAATGTCCTACAGGATGCTACCCGTAAGGAAAGGCTCCTAGAAGACTCCAAGGGAGTAAAAGAGCTGATGAAACAATGGCAAGTAAGTCAGGCATTTGCGCTTTAGCACTCTTGTGGATCCAATTGAACAATTCTCAGCATTTGCACTTGTAACTG
+
1>>AA1BAFF3DBGFGCBBF1F1FAFGFGFHHFFGFHEGFHHHFHGCFEHHGHAFF1FBGFGHH2B1BFBABFG0FGDB1GCGFBGHFHE>FGBGFFFHHGHFDDEGB0BFC>B@G0>??EGHHHEFBFGGHF1FGFHHGFF1BF1FEEEGGFHEB1/<@FGHEFGFFHHHHH10<G/??DHHH=FGH.F1F11>C<<C00=000<DDCGGGFFGHCF0GH00BCFCCFGGGFG00CB0009CC0;;9FFF
@M05620:37:000000000-D9766:1:1101:8141:10601 1:N:0:4
GAGGCTGCTTTGGAAGAAACTCATAGATTACTGCAACAGTTCCCCCTGGACCTGGAAAAGTTTCTTGCCTGGCTTACAGAAGCTGAAACAACTGCCAATGTCCTACAGGATGCTACCCGTAAGGAAAGGCTCCTAGAAGACTCCAAGGGAGTAAAAGAGCTGATGAAACAATGGCAAGTAAGTCAGGCATTTCCGCTTTAGCACTCTTGTGGATCCAATTGAACAATTCTCAGCATTTGTACTTGTAACTG
+
BABCBCFCFFFFGGGGFGGGGGGHHHHHHFHHHHHFHHHHHHHHHGGGHGHHHHHHHHHHHHHHHHHHHHHHHHHHHHHHHHHHHHFHHHHHHHHHHHHHHFGHHHH33BGGHGFHHHE/>>GFGHHB0GFGGHFBFHFHHHHHHHHEGA?AGHHHHG2FGHHHEHHHHGEDB1GFFF?<=D1>>DFGCGF=1G<CE<CD0GHHHHGHHDCFH:CHECCGCFHHFGGHHFFFBFGGGGGFFGFG0;CFF09
@M05620:37:000000000-D9766:1:1101:12881:10601 1:N:0:4
GAGGCTGCTTTGGAAGAAACTCATAGATTACTGCAACAGTTCCCCCTGGACCTGGAAAAGTTTCTTGCCTGGCTTACAGAAGCTGAAACAACTGCCAATGTCCTACAGGATGCTACCCGTAAGGAAAGGCTCCTAGAAGACTCCAAGGGAGTAAAAGAGCTGATGAAACAATGGCAAGTAGTCAGGCATTTCCGCTTTAGCACTCTTGTGGATCCAATTGAACAATTCTCAGCATTTGTACTTGTAACTGA
+
CBBCCCFCFFFFGGGGGGGGGGHHHHHHHHHGHHHHGFHHHHHHHGGGHHHHHHHHHHHHHHHHHHHHHHHHHHHHHHHHHHHHHHHHHHHHHHHHHHHHHHHHHHHGHHHHGHHHHHGFGGHHHGHHGHHHGHHHHHHHHHHHHHHGDHGGHHHHHGHHHHHHHHHHHHHHHHHHHGFGHHHGHHHHHHHHHGGGGGGGHHHHHHHGGHGHHHHHHHHHHHHHHHHHHHGGGGGGGGFFGGGGFFFFEF:
@M05620:37:000000000-D9766:1:1101:18587:10609 1:N:0:4
AGTGCCAGCTCTCAATCGCACAGGGGACCCAGGGCCTGGCCCCTCCATCCAGAAAACCTATGACCTCACCCGCTACCTGGAGCACCAACTCCGCAGCTTGGCTGGGACCTATGTGAGTATCCAGCGTAGGAATCTGGGAGTTGGGGAGGAGTGAGGAGTTGGGGAAAGACAGTCCTAACCGTGGAGGGTTCTGGTAAATGATGGGGTGAGGAGGGGCTCTTTGGCTCCCACCAGTCCCCCTGTCTGGTCTA
+
BCBBCFFFDFFFGGGGGGGGGGHHGGGGGGHHGGGGGGHHHHGHGGHHHHHHHHHHHGHHHHHHHHHHHHHGGFGGHHHHHHHHHHGHGHHHGGGGGHHHGHHGGGHHGHHHHHHHHHHHHHHHHGGGGGHHHHHHHHFGGHHHGGGGGGGHHHHHHGHHHHGGGGGHHHHHHHHHHHHHGGGGGGGGGGGGHGGGHGGGGGGGGGFFFFFFFFFFFFFFFHHFFFFFFFFFFFFFFFFFFFFFFFFFFFB
@M05620:37:000000000-D9766:1:1101:7455:10618 1:N:0:4
ACCACACCTTCTACAATGAGCTGCGTGTGGCTCCCGAGGAGCACCCCGTGCTGCTGACCGAGGCCCCCCTGAACCCCAAGGCCAACCGCGAGAAGATGAGTGAGTGGCCCGCTCCCTCTTCTGGTGGCCGCCTCCCTCCTTCCTGGCCTCCCGGCGCTGCGCCCTTTCTCCCTGTTTCTCTCTTCTGCCGTTTTCCGTCGGACTCTCTTCTCTGCCCTGAGTCTCCTTTGGAACTCTGCCGGTTCTAGCTC
+
CCDCCCCDFFFFGGGGGGGGGGHHGEGEGGHHHGGGGGGGGHHHHGGGGGGGHHGHHHHGGGGGGGGGGGGHGHHGGGGHGHHHHGGGGGBDGGHHHHH?@>FGGHGFHGAC@<EFHHHHHH<DDGDH<CCDGDGEHHGHHHHH0CFGGGGG??-;:@?ABFFDFFFFFF0BF:00;BFFFFFFFFFBFFADFF00AFF:@;CABBFFFFFFFF0;AFFFB:0:FFFFFF/0;:;F0:00@C@DFF0B0BB
@M05620:37:000000000-D9766:1:1101:13871:10622 1:N:0:4
AGTGCCAGCTCTCAATCGCACAGGGGACCCAGGGCCTGGCCCCTCCATCCAGAAAACCTATGACCTCACCCGCTACCTGGAGCACCAACTCCGCAGCTTGGCTGGGACCTATGTGAGTATCCAGCGTAGGAATCTGGGAGTTGGGGAGGAGTGAGGAGTTGGGGAAAGACAGTCCTAACCGTGGAGGGTTCTGGTAAATGATGGGGTGAGGAGGGGCTCTTTGGCTCCCACCAGTCCCCCTGTCTGGTCTA
+
ABAAAFFFCFFFGGGGGGGGGGHHGGGGGGHHGGGGGGHHHHGHGGHGHHHHHHHGHGHHHHHHHHHHHHHGGGGGHHHHHHHHHHHHGHHHGGGGGHHHGHHGGGHHGHHHHHHHHHHHHHHHHGGGGGHHHHHHHHHGGHHHGGGGGGGHHHHHHGHHHHGGGGHHHHHHHHHHHHHHGGGGGGGGFGGGGGGGGGGGGGGGGGFFFFFFFFFFFFFFFFFFFFFFFFFFFFFFFFFFFFFFFFFFFFB
@M05620:37:000000000-D9766:1:1101:14567:10627 1:N:0:4
ACCACACCTTCTACAATGAGCTGCGTGTGGCTCCCGAGGAGCACCCCGTGCTGCTGACCGAGGCCCCCCTGAACCCCAAGGCCAACCGCGAGAAGATGACCCAGGTGAGTGGCCCGCTACCTCTTCTGGTGGCCGCCTCCCTCCTTCCTGGCCTCCCGGAGCTGCGCCCTTTCTCACTGGTTCTCTCTTCTGCCGTTTTCCGTAGGACTCTCTTCTCTGACCTGAGTCTCCTTTGGAACTCTGCAGGTTCT
+
CCCDDDCCFFFFGGGGGGGGGGHHGGGGHGHHHGGGGGFGGHGHHGGGGGGGHHHHHHHGGGGGGGGGGGGHHHHGGGGHGHHHHGGGGGGGGGHHHHHHHHHHFHHHHGHGGHHGGGGGHHHHHHHHHHHGHHGGGGGHGHHGHGGGGGGGGGGGGGGGGGGGGGFFFFFFFFFFFFFFFFFFHHFFFHFFFFFFFFFFFFFFFFFFFFFFFHFFFFFFHFFFFFFFFFFFFHFFFFFFFFFFHFFFFFF
@M05620:37:000000000-D9766:1:1101:8176:10629 1:N:0:4
ACCACACCTTCTACAATGAGCTGCGTGTGGCTCCCGAGGAGCACCCCGTGCTGCTGACCGAGGCCCCCCTGAACCCCAAGGCCAACCGCGAGCAGATGAGTGAGTGGCCCGCTACCTCTTCTGGTGGCCGCCTCCCTCCTTCCTGGCCTCCCGGAGCTGCGCCCTTTCTTTCTTGCTCTCTCTTCTTCCGGTTTCCGTCGGACTCTCTTCTCTGACCTGAGTCTCCTTTGGAACTCTGCAGGTTCTAGATC
+
AAAAB@ABFFFFGGFGGGGGGGHHGGGGHGHHFGGGGFGGGHHHHGGGGGGGFHHHHHHGGGGGGGGGGGGHHHHGGGGHGHHHHGGECC?C/<<FBFFF221??1F/0?CD--AF1<FFFFD0<<<.<<-=AEEGHHD/CGHF0/;CFFGG.--9;.:;;ADA-BFB///9/BB/B/;;BFFB/B/;9D--;;F9;;.-99-999FFFBBFFBF//BFF.;/;/9B//B//;9F/99F/BF.9BF//;//
@M05620:37:000000000-D9766:1:1101:24930:10634 1:N:0:4
ACCACACCTTCTACAATGAGCTGCGTGTGGCTCCCGAGGAGCACCCCGTGCTGCTGACCGAGGCCCCCCTGAACCCCAAGGCCAACCGCGAGAAGATGACCCAGGTGAGTGGCCCGCCACCTCTTCTGGTGGCCGCCTCCCTCCTTCCTGGCCTCCCGGAGCTGCGCCCTTTCTCACTTGTTCTCTCTTCTGCCGTTTTCCGTAGCACTCTCTTCTCTGACCTGAGTCTCCTTTGGAACTCTGCAGGTTCT
+
1AAAA11AFFBFFGGE3BG111B1AEEGE?BFFFG?0EE/AF/FGGAEE/EA1BGFFGHGEGEE>?EEGGGHCFEGGGGGEHGGHGG@CBCC/CF1??DHG0/?/?<1??F/FG/-<-<CGHHH0D<GGDC.<C@CC.AGCFH?F0FGFB/9FGFGGG----;/CA@F@@FFFFB//B/;BFF//9BF//9BFF@9BFFFBBFFB-B9/;9FF/B//;BFFFF-/-9//;9FFFFF/:FFFFFFFFFFBFF
@M05620:37:000000000-D9766:1:1101:12789:10640 1:N:0:4
AGTGCCAGCTCTCAATCGCACAGGGGACCCAGGGCCTGGCCCCTCCATCCAGAAAACCTATGACCTCACCCGCTACCTGGAGCACCAACTCCGCAGCTTGGCTGGGACCTATGTGAGTATCCAGCGTAGGAATCTGGGAGTTGGGGAGGAGTGAGGAGTTGGGGAAAGACAGTCCTAACCGTGGAGGGTTCTGGTAAATGATGGGGTGAGGAGGGGCTCTTTGGCTCCCACCAGTCCCCCTGTCTGGTCTA
+
AAA?AFFFBFFFGGGGGGGFGGHGGGGGGGHHFFGGGGHHHHGHGGHGHGHHHHHGHGHHHHHHHFHHHHHGG>EGHHHH2BGHHHE?EHHHGGGGGHHHGHHGGGHHGHGHHHHHHHHHHHHHHGDGGGGHHHHHHHHGGHHGGGGGGFGHHHHHGGHHHHGGGGHHHHHHHHHHHFHHGGGGGGGGGGGGGGGGGGGGGGGGGGFFFFFFFFFFFFFFFFFFFFFFFFFFFFFFFFFFFFFFFFFFFFF
@M05620:37:000000000-D9766:1:1101:17985:10658 1:N:0:4
ACCACACCTTCTACAATGAGCTGCGTGTGGCTCCCGAGGAGCACCCCGTGCTGCTGACCGAGGCCCCCCTGAACCCCAAGGCCAACCGCGAGAAGATGACCCAGGTGAGTGGCCCGCTACCTCTTCTGGTGGCCGCCTCCCTCCTTCCTGGCCTCCCGGAGCTGCGCCCTTTCTCACTGGTTCTCTCTTCTGCCGTTTTCCGTAGGACTCTCTTCTCTGACCTGCGTCTCCTTTGGAACTCTGCAGGTTCT
+
BBBABBBBFFFFGGGGFGGFGDGGGEEEEDHGFGGEGGCGEHHHHGGGGEGGGHHHHHHGGGGGGDGGGGFGGFHGGGEHEEHHHGG@DG@CDGFGFHHHHGHHGFH1GHGFGHHGGGGGHHHHHHHHHHGGHHG?DDAGGHHGHGGGGGGGGFGGGGA9AGGFGGFFFFFFFFFFFFFFFFFFFFFFFFFFFFFFFFFFFFFFFFFFFFFFFFFFFFFBBFFF.9ADFFFFFFFEFFFFFFFFEFFFFFF
@M05620:37:000000000-D9766:1:1101:3324:10659 1:N:0:4
ACCACACCTTCTACAATGAGCTGCGTGTGGCTCCCGAGGAGCACCCCGTGCTGCTGACCGAGGCCCCCCTGAACCCCAAGGCCAACAGCGAGAAGATGAGTGAGTGGACAGCTCACTCTTCTTGTGGCGGCCTCCCTCCTTCCTGGCCTCCCGGAGCTGAGCACTTTCTAACTTTTTCTATCTTCTGCAGTTTTCCGTCGGCCTTTCTTCTCTGCCCTGAGTATACTGTGTAACTCTTCCGGTTCTTGCTC
+
>>A3>AA>CFCFABBBFGBBGGFGG2ABAEGBBBBA2EECGHAFFEEEEEEFHHHHFBE0>EGEFEEEEGGF3BF>???F/???F?/?B<<<<B2GGF2<@2FHFBF??2?F<FCGH1?F1<1?11?.--<<...<<<./=GFH0/..C.:C.---99B:=;0;B/0;;00;09;;0;;0;0;F/;F;9;:;BB/9;BF---99/;BFFFF//BF/.;AFBB9/;/;/;/;/9/:9//9/.-;AEF/9;B/
@M05620:37:000000000-D9766:1:1101:20407:10668 1:N:0:4
ACCACACCTTCTACAATGAGCTGCGTGTGGCTCCCGAGGAGCACCCCGTGCTGCTGACCGAGGCCCCCCTGAACCCCAAGGCCAACCGCGAGAAGATGACCCAGGTGAGTGGCCCGCTACCTCTTCTGGTGGCCGCCTCCCTCCTTCCTGGCCTCCCGGAGCTGCGCCCTTTCTCACTGGTTCTCTCTTCTGCCGTTTTCCGTAGGACTCTCTTCTCTGACCTGAGTCTCCTTTGGAACTCTGCAGGTTCT
+
CCCCCCCAFFFFGGGGGGDGGGHHGGGEGGHHHGGGGGGGGHHHHGGGFGGGGHHHHGHGGGGGGGGGGGGHGHHGGGGHGHHHHGGGGG@FGGHHHHHHHHGHGHHHHHHGGHHGGGGGHHHHHHHHGHHGHGGGGGFHGHHGHGGGGGFGGGGGGGGGADFGGGFFFFFFFFFFFFFFFFFFFFFFFFFFFFFFFFFFFFFFADFFFFFFFFFFFFFFFFFF/BFFFFFFFFFFFFFFFFFFFFFFFFF
@M05620:37:000000000-D9766:1:1101:15721:10672 1:N:0:4
ACCACACCTTCTACAATGAGCTGCGTGTGGCTCCCGAGGAGCACCCCGTGCTGCTGACCGAGGCCCCCCTGAACCCCAAGGCCAACCGCGAGAAGATGAGTGAGTGGCCCGCTCCCTCTTCTGGCGGCTGCCTCCCTCCTTCCTGCCCTCCCGCCGCTGCGCCCTTTCTCACTCACTCTCTCTTCTGCCGTCTTCCGTCGGACTCTCTTCTCTGTCCTGAGTCTCCTTTGTAACTCTGCAGGCTCTAGATC
+
DCCDDCCCFFFFGGGGGGGGGGHHGGGGHGHHHGGGGGGGGHHHHGGGFGGGHHHHHHHGGGGGGGGGGGGHHHHGGGGHGHHHHGGGGGGGGGHHHHB=>22FHH//0/>A--.FG0C11<<00-<:-;.C:0GGHGGBFGGG00CA0:CE.-:--9-:--.@9/0;F00;F0/0;0B0;FF0:000:;.-::B09B.-;--:B:FF000:B00;0:00/;:0:00B000000:00:000:..:B000;:
@M05620:37:000000000-D9766:1:1101:22892:10675 1:N:0:4
ACCACACCTTCTACAATGAGCTGCGTGTGGCTCCCGAGGAGCACCCCGTGCTGCTGACCGAGGCCCCCCTGAACCCCAAGGCCAACCGCGAGAAGATGAGTGAGTGGCCCGCTACCTCTTCTGGTGGCCGCCTCCCTCCTTCCTGGCCTCCCGGCGCTGCGCCCTTTCTCACTGGTTCTCTCTTCTGCCGTTTTCCGTAGGACTCTCTTCTCTGCCCTGAGTCTCCTTTGGAACTCTGCAGGTTCTAGATC
+
CCCCCCCCFFFFGGGGGGGGGGHHGGGGHGHHHGGGGGGGGHHHHGGGFGGGHHHHHHHGGGGGGGGGGGGHHHHGGGGHGHHHHGGGGGGGGGHHHHHHHHHHHHGGHHGGG-CHHHHHHHHHHHGHHCDGFFHGHHGHHHHHHHHGGGGGGG-AGGGGFFFFFFFFFFFFFFFFFFFFFFFHHFFFFF;DFEFFFFFFFFFFFFFFHFFFFF0BFFFFFFFFFFFFHFF0BFFFFFFFFFFFFF0;FFF
@M05620:37:000000000-D9766:1:1101:16615:10676 1:N:0:4
ACCACACCTTCTACAATGAGCTGCGTGTGGCTCCCGAGGAGCACCCCGTGCTGCTGACCGAGGCCCCCCTGAACCCCAAGGCCAACCGCGAGAAGATGACCCAGGTGAGTGGCCCGCTACCTCTTCTGGTGGCCGCCTCCCTCCTTCCTGGCCTCCCGGAGCTGCGCCCTTTCTCACTGGTTCTCTCTTCTGCCGTTTTCCGTAGGACTCTCTTCTCTGACCTGAGTCTCCTTTGGAACTCTGCAGGTTCT
+
CCCCDDDDFFFFGGGGGGGGGGHHGGGEEGHHHGGGGGGGGHHHHGGGGGGGHHHHHHHGGGGGGGGGGGGHHHHGGGGHGHHHHGGGGGCGGGHHHHHHHHHHGHHFHHHGGHHGGGGGHHHHHHHHHHHGHHGGGGGHGHHGHGGGGGGGGGGGGGGCGGGGGGFFFFFFFFFFFFFFFFFFFFFFFFFFFFFFFFFHFFFFFFFFFFFFFFFHFHFFFFFFBFFFFFFFFHHFFFFFFFFFFFFFFFF
@M05620:37:000000000-D9766:1:1101:13779:10689 1:N:0:4
AGTGCCAGCTCTCAATCGCACAGCGGACCCAGGGCCTGGCCCCTCCATCCAGAAAACCTATGACCTCACCCGCTACCTGGAGCACCAACTCCGCAGCTTGGCTGGGACCTATGTGAGTATCCAGCGTAGGAATCTGGGAGTTGGGGAGGAGTGAGGAGTTGGGGAAAGACAGTCCTAACCGTGGAGGGTTCTGGTAAATGATGGGGTGAGGAGGGGCTCTTTGGCTCCCACCAGTCCCCCTGTCTGGTCTA
+
ACBBCFFFCFFFGFGGGGGGGGH4AEFGGGHHGGGGGGHHHHGHGGHHHHHHHHGHHGHGHHHHHHHHHHHGGGGGHHHHHGHFHHHHGHHHGGGGGHHH?GHGGDHHGHHHHHHHGHHHHHHHHGCGGGHHGHHHHHHGGHHHGGGGGGGHHHHHH?GHGHGGGGHHHHHHHFGGGGGGGGGGGGGGGEGGGGGGGGGGFFFFFFFFFFFFFFFFFAFFFFFFFFFFFFFFFFBFFFFFFEFFFFFFFB;
@M05620:37:000000000-D9766:1:1101:8194:10690 1:N:0:4
ACCACACCTTCTACAATGAGCTGCGTGTGGCTCCCGAGGAGCACCCCGTGCTGCTGACCGAGGCCCCCCTGAACCCCAAGGCCAACCGCGAGAAGATGAGTGAGTGGCCCGCTCCCTCTTCTGGTGGCCGCCTCCCTCCTTCCTGGCCTCCCGGCGCTGCGCCCTTTCTCACTGTTTCTCTCTTCTGCCGTTTTCCGTCGGACTCTCTTCTCTGACCTGAGTCTCCTCTGTCACTCTGCCGGTTCTAGCTC
+
CCCCCBCAFFFFFGGGGGGGGGHHGEGBFEHHHGGGGGGGGHHHHGGEEEGGHHHHHHHEEGGGGGGGGGGHHHHGGGGHGHHHHGGGGG/>CGHHHHG?@FGHHHGGHC<<@-EGHFHGHH0<GHGH.<C@EFHGHHGHHHHHHHFGGGGGGG-?CGGFFFA@@FFFFF9:9009;BFFFFFFFFF0B;::FEBBDF.->-@F/;FFFFFFFB0::FFFE0:FFFB/;900;0;F9BB0@DFFFF0F000
@M05620:37:000000000-D9766:1:1101:22551:10692 1:N:0:4
AGTGCCAGCTCTCAATCGCACAGGGGACCCAGGGCCTGGCCCCTCCATCCAGAAAACCTATGACCTCACCCGCTACCTGGAGCACCAACTCCGCAGCTTGGCTGGGACCTATGTGAGTATCCAGCGTAGGAATCTGGGAGTTGGGGAGGAGTGAGGAGTTGGGGAAAGACAGTCCTAACCGTGGAGGGTTCTGGTAAATGATGGGGTGAGGAGGGGCTCTTTGGCTCCCACCAGTCCCCCTGTATGGTCTA
+
>A>>>FFFBFFFG4FGFFFAECHFGABEGFGHAEEEGGHHHHGHGGHHHGHHHHHEGFHHHFGHHFGHHHHEE>EEHHFG2BGGHH11?FG@AFCGEHBBEGHGGGHHGHHHHHHHHHHHHHHHHGGGGGGHHHHHHH0FGHHHGGACGAEHH0GHCEGHHHGGGDEHFH/GHHHHHHHHGGGGGGGGFGGGGGGGGGGGGGGGGGFFFFFEFFFFFFFFFFFFFFFFFFFFFFFFFFFFFFFFFFFFFFF
@M05620:37:000000000-D9766:1:1101:19133:10697 1:N:0:4
ACCACACCTTCTACAATGAGCTGCGTGTGGCTCCCGAGGAGCACCCCGTGCTGCTGACCGAGGCCCCCCTGAACCCCAAGGCCAACCGCGAGAAGATGAGTGAGTGGCCCGCTACCTCTTCTGGTGGCCGCCTCCCTCCTTCCTGGCCTCCCGGAGCTGCGCCCTTTCTCACTGGTTCTCTCTTCTGCCGTTTTCCGTAGGACTCTCTTCTCTGCCCTGAGTCTCCTTTGGAACTCTGCAGGTTCTAGATC
+
BBBBBBBBFFFFGGGGGFGFGGHHGAEEH2AGFGGGGGGGGHHHHGEEE1EFHHHHHHGGGGGGFGGGGEGHFHHGGGGGGHHHHGGGGGGGGGHHHHHHHHEFGDCFHEFF<->CGGHFHDGH0GAG<<D@DFHEHGCGFHHCHHHG0FFFGC;?AF/CBDA@DFFBFFFFFFFBFFFFFEFFFFFFFBADFFFFFFFFFBB/99BFBFFFFF/FEFFFFFFFFFFFFFFFFFFBFFFFFFFFFF99B9/
@M05620:37:000000000-D9766:1:1101:20542:10710 1:N:0:4
AGTGCCAGCTCTCAATCGCACAGGGGACCCAGGGCCTGGCCCCTCCATCCAGAAAACCTATGACCTCACCCGCTACCTGGAGCACCAACTCCGCAGCTTGGCTGGGACCTATGTGAGTATCCAGCGTAGGAATCTGGGAGTTGGGGAGGAGTGAGGAGTTGGGGAAAGACAGTCCTAACCGTGGAGGGTTCTGGTAAATGATGGGGTGAGGAGGGGCTCTTTGGCTCCCACCAGTCCCCCTGTCTGGTCTA
+
ABAABFFFCFFFGGGGGGGGGGHHGGGGGGHHGGGGGGHHHHGHGGHGHHHHHHHHHGHHHGHHHHHHHHHGGEGGHHHHFGHHHHC?EHHHGGGGGHHGGHHGGGHHGHHHHHHHHHHHHHHHHGGFGGHHHHHHHHFFGHHHGGGGGGGHHGHHHGHHHHGGGFHHHHHHHHHHHHHHGGGGGGGGGGGGGGGGGGGGGGGGGGFFFFFFFFFFFFFFFFFFFFFFFFFFFFFFFFFFFFFFFFFFFFF
@M05620:37:000000000-D9766:1:1101:13304:10723 1:N:0:4
ACCACACCTTCTACAATGAGCTGCGTGTGGCTCCCGAGGAGCACCCCGTGCTGCTGACCGAGGCCCCCCTGAACCCCAAGGCCAACCGCGAGAAGATGAGTGAGTGGCCCGCTACCTCTTCTGGTGGCCGCCTCCCTCCTTCCTGGCCTCCCGGAGCTGCGCCCTTTCTCACTGGTTCTCTCTTCTGCCGTTTTCCGTAGGACTCTCTTCTCTGACCTGAGTCTCCTTTGGAACTCTGCAGGTTCTAGATC
+
CCCCBBBCFFFFGFGGGGGFGGHHGEGAGGHHGGGEGGGGGHHHHGGGGEGGHHHHHHHGGGGGGGGGGGGFHHHGGGGHGHHHHGGGGGGGGGHHHHHHHHHHHHGGHHGGGGGHHHHHHHHHHHGHCFGGGGHGHHGHHHHHHHHGGGGGGG?CFGGGGGGGFFFFFFFFFFFFFFFFFFFFFFFFFFADFFFFFFFFFFFFFFFFFFFFFFFFFFFFFFFFFFFFFFFFFFFFFFFEFFFFFFFFFFB
@M05620:37:000000000-D9766:1:1101:25000:10755 1:N:0:4
GAGGCTGCCTTGGAAGAAACTCATAGATTACTGCAACAGTTCCCCCTGGACCTGGAAAAGTTTCTTGCCTGGCTTACAGAAGCTGACACACCTGCCAATGTCCTCAAGGCTGCTCCCCGTCCGGCACGGCTCCTCGACGCCTCAAAGGGAGTCACCGAGCTACTGAAACCATGGCAAGTACGTCAGGCCTTTCCGCTTTCGCACTCTTGTGGATCAACTTGCACAATTCTCAGCATTTGTCCTTGTACCTG
+
1>AAAAFAFFFFF1FGCF1BBBFGGFFHHGHHGHFHHGGAFHHHHGEFEFHHHGGBFBFHBGHGFDBGHHHGHGF1FHHHCHGHH10FGF>EGHHHHHHHHB2BBBFFH/B0/B1BF/>EEEGCEE<<</BEFGH/<><B/FG1?1??//>>GDHHGGCG.0<<D=00<.<<=/CH0:GFFACC:.C:C:/;F0AFGGGBBAC@G;CF0;F?B0CA/;B//BBB99;/:9BB/9/;BBB;B9B9FB9;9B/
@M05620:37:000000000-D9766:1:1101:24299:10761 1:N:0:4
GCGGCTGCTTTTGCAGCACCTCATAGATTACTGCCACAGTTCCCCCTGTCCCTGTAACCGTTTCTTGCCTGGCTTCCAGACGCTGCCACCCCTGCCCCTGTCCTACAGGATGCTACCCGTCCGGCCCGGCTCCTCGCCTCCTCCCCTGGAGTCACCGCGCTGCTGAACCCATGGCAAGTCCGTCAGGCCTTTCCGCTTTCGCACTCTTGTGGCTCCCCTTGCCCCCTTCTCCGCCTTTGTCCTTGTAACTG
+
>111>>>ACFB1B1B1B100BAG1331AGEBFDBFCG0B1DDDGEEA/BAB1BBB2BDFEA/BB2D1BBGHBFA0BFGF1/>>>>?01B0/>>>?FGF/FFF@B2BBFH0BGHHBFGB/EE/@CCB/BCCBGGGHGCG/?FHHH.>0>G0>FG0=GG-AAAC:CH0:GH..;=/CFBEGF0;CCABF;.;FGGGGGGGG0EAB-@FFFBBF--;FAE9BAFB;/--;-:;B/9B-AB/BBBBFFFF//:;/
@M05620:37:000000000-D9766:1:1101:22300:10774 1:N:0:4
ACCACACCTTCTACAATGAGCTGCGTGTGGCTCCCGAGGAGCACCCCGTGCTGCTGACCGAGGCCCCCCTGAACCCCAAGGCCAACCGCGCGAAGATGAGTGAGTGGCCCGCTCCCTCTTCTGGTGGCCGCCTCCCTCCTTCCTGGCCTCCCGGCGCTGCGCCCTTTCTCACTGGTTCTCTCTTCTGCCGTTTTCCGTAGGACTCTCTTCTCTGACCTGAGTCTCCTTTGGAACTCTGCAGGTTCTAGATC
+
BBBBBBBAFFFFGGGGGG5FGGHHGGGAFFHHHFGDDGGCGHHHHGGEEFGGHHHHHHHEGGGGGGGGGGGHHHHGGGGHGHHHHGGGGG/BDFGGHHHHHHEGHHGGHHGGG->CHGGHHHHHHHGHHGCGFGHGHHGGGGGGGGGGGGGGGG-AFFFFF@F@FFFFFFFFFF9BFFFFFFFFFFFFF@DFFFBFFF.:DFFFFFFFFFFFFF/;;FFFFFFFFFF/;///;BFFFFB/;;AFFF/;/;B
@M05620:37:000000000-D9766:1:1101:25010:10775 1:N:0:4
GAGGCTGCCTTGGAAGAAACTCATAGATTACTGCAACAGTTCCCCCTGGACCTGGAAAAGTTTCTTGCCTGGCTTACAGAAGCTGAAACAACTGCGAATGTCGTACAGGATGCTACCTGTAAGGAAACGCTCCTAGAAGACTGCAAGGGAGTAAAAGACATGATGAAACAATGGCAAGTAAGTCAGGCATTTGCGCATTAGCACTCTTGTGGATCCAATTGAACAATTCTCAGCACTTGTACTTGGAACTG
+
A>A3AAFBCFFFGGGGGGGGGGHHHHFHHHHHHGHGFHHGHHHHHGGGGHHHHHFB3FCGFGHHHGFFGGFHHHHHHGHHCFHFGGFGHGH13BF1>E/FGH??BGEG3G3B2B4FE3B??4FBG3B3/<//?3?4BF3F?F2B2BB?BG/AF@GB2/2@1?1111?1FBG?<1<01.1>1>>G1>0F.1>=0=-<-..<0CG00;0;00;A0CCG000CFF000:0;0;;BFFE.0/00;C0C00;;C00
@M05620:37:000000000-D9766:1:1101:4312:10787 1:N:0:4
GAGGCTGCTTTGGAAGAAACTCATAGATTACTGCAACAGTTCCCCCTGGACCTGGAAAAGTTTCTTGCCTGGCTTACAGAAGCTGAAACAACTGCCAATGGCTTTTCAAACAATTGCCCGTAAGTCAGGCATCTCCGCCTCAGCACCGGGCTGGATCCAACTGAAGAACCCCTAGCATGTGCATCCGTAATTTACAATTTAGCAACCATAGATCGGAAATGGAAACCTTTGAACCACATTCACTTGACTCT
+
AAAAA4FBFFFFGGGGFGGCGGHFHHFHGDHHHHHFHHGGFHGHHGGGHHHHFGH2GHHHAHEHHFHHHHHGHCGHHHHHFGHFFHHHHFGEGGGHHGHH3B?13B4B44@11343B33?EEGH4FG3B?/F??3BEE/?/?1BGH////////?1?0?11?FH11F00.>...>GH1>G0<00</<.<A.D0<C0:C00CH00;.:.00:00;...;-0909009.;0000C0...;000;B0C00;/;/
@M05620:37:000000000-D9766:1:1101:12704:10791 1:N:0:4
GAGGCTGCTTTGGAAGAAACTCATAGATTACTGCCACAGTTCCCCCTGGACCTGGAACAGTTTCTTGCCTGGCTTGCAGAAGCTGGAACAACTGCCACTGTCCTACAGGATGCTACCCGTAAGGACAGGCTCCTCGAAGACTCCAAGGGAGTAAAAGAGCTGATGAAACAATGGCAAGTAAGTCAGGCATTTCCGCTTTAGCACTCTTGTGGATCCAATTGAACAATTCTCAGCATTTGTACTTGTACCTG
+
BBBBBBFBFFFFGGGGGGGGGFHFH5BDFF4FHGCGHGF355D32BAB22B22222332BB55A5D55353A1A101BGGHCGHB21B@2BFG3FC33BGG3GHF3G33FGFBGDHFGFGEEGHF02FFGHHGH2?/2?/FGHH22FEGHGGBG22F<GHHH1FGHH1GCHHHEGHHGHFDGHHHHHHAGHHHHGGGGGHGHHHGHHHFHHG0GHHH0CGH00;B/;CGGGGGGFFGF0;0CFGGGB0;FF
@M05620:37:000000000-D9766:1:1101:13105:10792 1:N:0:4
ACCACACCTTCTACAATGAGCTGCGTGTGGCTCCCGAGGAGCACCCCGTGCTGCTGACCGAGGCCCCCCTGAACCCCAAGGCCAACCGCGAGAAGATGACCCAGGTGAGTGGCCCGCTACCTCTTCTGGTGGCCGCCTCCCTCCTTCCTGGCCTCCCGGAGCTGCGCCCTTTCTCACTGGTTCTCTCTTCTGCCGTTTTCCGTAGGACTCTCTTCTCTGACCTGAGTCTCCTTTGGAACTCTGCAGGTTCT
+
BBBABBCCFFFFGGGGFGGGGGHHGGGFCFHGHGGGGGFGFHHHHGGGFEGGHHGHHHHGGGGGGGGGGGGHHHHGGGGHGHHHHGGGGGGGGGHHFHHHHHHHGHHHHGGGGHHGGGGGHHHHHHHHGHHGHHFCGGGHGHHGHGGGGGGGGGGGGGGCAGGGGGFFFFFFFFFFFFFFFFFFFFFFFFFFFFFFFFFFFFFFFFFFFFFEFFFFFFFFFFFFFFFFBFFFFFFFFFFFFFFEFFFFFFF
@M05620:37:000000000-D9766:1:1101:25718:10795 1:N:0:4
AGTGCCAGCTCTCAATCGCACAGGGGACCCAGGGCCTGGCCCCTCCATCCAGAAAACCTATGACCTCACCCGCTACCTGGAGCACCAACTCCGCAGCTTGGCTGGGACCTATGTGAGTATCCAGCGTAGGAATCTGGGAGTTGGGGAGGAGTGAGGAGTTGGGGAAAGACAGTCCTAACCGTGGAGGGTTCTGGTAAATGATGGGGTGAGGAGGGGCTCTTTGGCTCCCACCAGTCCCCCTGTCTGGTCTA
+
AA>>AFFFBFFFGGGGGGGFGGHHGGGGGGHHFGGGGGHHHHGHGGHHHHHGGHHHHGHHHHHHHHHHHHHGGEFGHHGHFHHHHHCGEHHBEFGGGHGHGHGGGGGHGHHHHHGHHGHHHHGHHGGDGGBFGFHHHH0FAGGHGG.A?.CGA0<C0CGHHHGGA.CGBHHHHHHHHHHHGGGGDGGGCCFGGGGFFFGGGGGGGGFFFFFFFFFFFAFFFFFFFFFEEFFFFFFFFFFFFFFFFFFFFFF
@M05620:37:000000000-D9766:1:1101:12718:10801 1:N:0:4
GAGGCTGCTTTGGAAGAAACTCATAGATTACTGCAACAGTTCCCCCTGGACCTGGAAAAGTTTCTTGCCTGGCTTACAGAAGCTGAAACAACTGCCAATGTCCTACAGGATGCTACCCGTAAGGAAAGGCTCCTAGAAGACTCCAAGGGAGTAAAAGAGCTGATGAAACAATGGCAAGTAAGTCAGGCATTTCCGCTTTAGCACTCTTGTGGATCCAATTGAACAATTCTCAGCATTTGTACTTGTAACTG
+
B@AAAAFAFFBFGGGFFFFGGGHHHHHHHHHHFGFHGFGHHFFGHGEGEGGGHGFGBDBGFHHHHHGBFHHGEGHFGGGGHHGFHFFFGFFHHHHHHHHGG4GHFHHFEGFGFG4BBG?//EGGGFH??F3FFHDB3EFF3BBBBFFADGED2FFFFF@@FHFGFHGFFCE?GEGHEF??FF>FDFFFHGGGF1>AEDE<00GG<GHHGHHGC=CF:C:;C0CFBFCGGH00CFFFGGG;0=FCC0;BBFF
@M05620:37:000000000-D9766:1:1101:19164:10807 1:N:0:4
ACCACACCTTCTACAATGAGCTGCGTGTGGCTCCCGAGGAGCACCCCGTGCTGCTGACCGAGGCCCCCCTGAACCCCAAGGCCAACCGCGAGAAGATGACCCCGGTGAGTGGCCCGCTACCTCTTCTGGTGGCCGCCTCCCTCCTTCCTGGCCTCCCGGAGCTGCGCCCTTTCTCACTGGTTCTCTCTTCTGCCGTTTTCCGTAGGACTCTCTTCTCTGACCTGAGTCTCCTTTGGAACTCTGCAGGTTCT
+
AAAABAABFFFFDGGFGFFGDGFHC2EBCE2FHFFEGG?AA2GC1EEG1FFAFHGHEGHGGCE?FGGEEGAGFFHDEGGHGHHFH/EFFGGGGGHHHFHHHHGGGFGGC=GAFHGGGGGGHHHHHHHHHHHGHHGFCFGGGGGGGGGGGGGGGGGGGGGGGFFFFFFFFFFFFFFFFFFFFFFFFFFFFFFFFFFFFFFFFFFFFFFFFFFFFFFFFFFFFFFFFFFFFFFFFFFFFFFFFFFFFFFFFFF
@M05620:37:000000000-D9766:1:1101:9434:10810 1:N:0:4
ACCACACCTTCTACAATGAGCTGCGTGTGGCTCCCGAGGAGCACCCCGTGCTGCTGACCGAGGCCCCCCTGAACCCCAAGGCCAACCGCGAGAAGATGACACAGGTGAGTGGCCCGCTACCTCTTCTGGTGGCCGCCTCCCTCCTTCCTGGCCTCCCGGAGCTGCGCCCTTTCTCACTGGTTCTCTCTTCTGCCGTTTTCCGTAGGACTCTCTTCTCTGACCTGAGTCTCCTTTGGAACTCTGCAGGTTCT
+
CCCDDDCCFFFFGGGGGGGGGGHHGFGFHGHHHGGGGGGGGHHHHGGGGGGGHHHHHHHGGGGGGGGGGGGHHHHGGGGHGHHHHGGGGGFGGGHHHHHHFHHHHHHHHHHGGHHGGGGGHHHHHHHHHHHGHHGGGGGHGHHGHHGGGGGGGGGGGGGGGGGGGGFFFFFFFFHHHFHFFFFFHHFFFFFHHFFFFFFHFFFFFFFFFFFFFHHHFFFFFFFFFFFFFFFFFFFFFFFFFFFFFFFFFFF
@M05620:37:000000000-D9766:1:1101:23402:10822 1:N:0:4
ACCACACCTTCTACAATGAGCTGCGTGTGGCTCCCGAGGAGCACCCCGTGCTGCTGACCGAGGCCCCCCTGAACCCCAAGGCCAACCGCGAGAAGATGACCCAGGTGAGTGGCCCGCTACCTCTTCTGGTGGCCGCCTCCCTCCTTCCTGGCCTCCCGGAGCTGCGCCCTTTCTCACTGGTTCTCTCTTCTGCCGTTTTCCGTAGGACTCTCTTCTCTGACCTGAGTCTCCTTTGGAACTCTGCAGGTTCT
+
DDDDDDCDFFFFGGGGGGGGGGHHGGGGHGHHHGGGGGGGGHHHHGGGGGGGHHHHHHHGGGGGGGGGGGGHHHHGGGGHGHHHHGGGGGGGGGHHHHHHHHFHGHHHHHHGGHHGGGGGHHHHHHHHGHGGHHGGGGGHGHHGHGGGGGGGGGGGGFFGGGGGGGFFFFFFFFHHFHFFFFFFHFFFHHHHFFFFFFFHFFFFBFFFFFFFFFHHFFFFFFFFFFFFFFFFFHFFFFFFFFFFFFFFFFF
@M05620:37:000000000-D9766:1:1101:13138:10823 1:N:0:4
ACCACACCTTCTACAATGAGCTGCGTGTGGCTCCCGAGGAGCACCCCGGGCTGCTGACCGAGGCCCCCCTGAACCCCAAGGCCAACCGCGCGAAGATGAGTGAGTGGCCCGCTACCTCTTCTGGTGGCCGCCTCCCTCCTTCCTGGCCTCCCGGAGCTGCGCCCTTTCTCACTGGTTCTCTCTTCTGCTGTTTTCCGTAGGACTCTCTTCTCTGACCTGAGTCTCCTTTGGAACTCTGCAGGTTCTAGATC
+
1>>1A11AFFFD3GGBFF11AAB10AABF0FGBFGGCEE?/BAGHGEA//AA/?1B1B>EEE?FEA>EGE>>BB?EGE//</F//?C<C//<<//?<11?GH1<>D.>CF-<A--<GGBGFGHF0/.=;-ACCF.;//CBFGGGF/AFGFGE.@@-@A/;==?@@FB/9/FFFB-:FFFFB/BFFFFF/;/;FFFFB/;-99FFBF/BFFFFFF/FFB-/-9/BBBFBB/FFFFFFF/B/9AFFBF///;9
@M05620:37:000000000-D9766:1:1101:9426:10826 1:N:0:4
ACCACACCTTCTACAATGAGCTGCGGGTGGCTCCCGAGGAGCACCCCGTGCTGCTGACCGAGGCCCCCCTGAACCCCAAGGCCAACCGCGAGAAGATGACACAGGTGAGTGGCCCGATACCTCTTCTGGTGGCCGACTCCCTCCTTCCTGGCCTCCCGGAGCTGCGCCCTTTCTCACTGGTTCTCTCTTCTGCCGTTTTCCGTAGGACTCTCTTCTCTGACCTGAGTCTCCTTTGGAACTCTGCAGGTTCT
+
AAA1AA>AFFF1BFGBGGF1F1AAA0AAECHH1FFEFEGCEHHHHGEGAEFFDBFFH>GFEGGGGA>EGGGGH1???E/G//FHCFC/<BC@?FGHFHHHHHHF/1FGAFGGG0FC-<CG00<DGHFBGG:AGCC-A@G/CGGGFFGGGG/AF0CFGGGGG@F/B@@-9@FF//;FFFFFFF/BF/;BFFF/;F@FFF-FFFFF-AFFF/BFFFF/9/BB/B/FF-/;FFF/B/;FFFFF//9FFFFFFFF
@M05620:37:000000000-D9766:1:1101:13122:10839 1:N:0:4
ACCACACCTTCTACAATGAGCTGCGTGTGGCTCCCGAGGAGCACCCCGTGCTGCTGACCGAGGCCCCCCTGAACCCCAAGGCCAACCGCGAGAAGATGAGTGAGTGGCCCGCTACCTCTTCTGGTGGCCGCCTCCCTCCTTCCTGGCCTCCCGGCGCTGCGCCCTTTCTCACTGGTTCTCTCTTCTGCCGTTTTCCGTAGGACTCTCTTCTCTGACCTGAGTCTCCTTTGGAACTCTGCAGGTTCTAGATC
+
CCDCCDCDFFFFGGGGGGGGGGHHGEGAEFHGHGGGGGGGGHHHHGGGDGGGHHGHHGHGGGGGGGGGGGGHGHHGGGGGGHHHHGGGGGGFGGHHHHHHHGHHHHGGHHGGG-AHHHHHHHFHHHGHHGGGGGHGHHGHHHHHHFHGGGGGGG-<CCGGFFFFFFFFFFFFFB/<BFFFFFFFFFFFFDDFFFFFFF.ADFFFFFFFFFFFFF1BFFFFFFFFFFFFFFF0BFFFFFFFFFFFFF1F1B1
@M05620:37:000000000-D9766:1:1101:17120:10846 1:N:0:4
AGTGCCAGCTCTCAATCGCACAGGGGACCCAGGGCCTGGCCCCTCCATCCAGAAAACCTATGACCTCACCCGCTACCTGGAGCACCAACTCCGCAGCTTGGCTGGGACCTATGTGAGTATCCAGCGTAGGAATCTGGGAGTTGGGGAGGAGTGAGGAGTTGGGGAAAGACAGTCCTAACCGTGGAGGGTTCTGGTAAATGATGGGGTGAGGAGGGGCTCTTTGGCTCCCACCAGTCCCCCTGTCTGGTCTA
+
AAAABFFFBFFFGGGGGGGGEGHHFGGGGGHHGGGGGEHHHHGHGGGHHHHGHHFHHGGHHHHHHHFHHHHGGGGGHHHHHHHGFHHHGFHHGGGGGHHHGHHGGGGHGHHHHHHHHHGHHHHHHGEGGGHHHHFHHHHGFGHHGGGGGGGHGHHHHGHHGECFGGHHHHHHHHHHHHHHGGGGGGGGGGGGGGGGGGGGGGGGGGFFFFFFFFFFFAFFFFFFFFFFFFFFFFFFFFFFFFFFFFFFEFB
@M05620:37:000000000-D9766:1:1101:10979:10901 1:N:0:4
ACCACACCTTCTACAATGAGCTGCGTGTGGCTCCCGAGGAGCACCCCGTGCTGCTGACCGAGGCCCCCCTGAACCCCAAGGCCAACCGCGAGAAGATGACCCAGGTGAGTGGCCCGCTACCTCTTCTGGTGGCCGCCTCCCTCCTTCCTGGCCTCCCGGAGCTGCGCCCTTTCTCACTGGTTCTCTCTTCTGCCGTTTTCCGTAGGACTCTCTTCTCTGACCTGAGTCTCCTTTGGAACTCTGCAGGTTCT
+
BBBBBAABFFFFGFFEGGGGGGHHGGGGHGHHHGGGGGGGGHHHHGGG1EGGHHHFHHHGGGGGGGGGGGGHHHHGGGGHGHHHHGGGGGGGGGHGHHHGFEGGACGHA1<CFFECG-ACFHHHHHHHGD/.CGD@CD.CEHHACFFGGB/ACB9EGA-?-9FBGC@A@9F9FBBFFF/BB/B/B/9FFFFFFF=;9FFFB.B.9./9FF/9BFFFFBFFFFBFF99;B//9F99FFBFFFBFFBB99;BF
@M05620:37:000000000-D9766:1:1101:23792:10908 1:N:0:4
AGTGCCACCTCTCAATCGAACAGGGGACCCCGGCCCCGGCCCCTCCAGCCAGAAAACCTGTGACCTCACCCGCTACCTGGAGCACCAACTACGCAGCTTGGCTGGGACCTATGTGAGCATCCAGCGTACGCCTCTGGGAGTTGGGGAGGGGTGAGGCCTTGGCGAGAGACAGTCCTAACCGTGGAGGGGTCTGGTAAATGATGCGCTGAGGAGGGGCTCTTTGGCTCTCCCCAGTCCCCCTGACTGGGCTA
+
AAAAAFF11BCFFGGGGF11GEEACEC0AE00A/EE/AAAAFE/EEFGGGCG0FFGFFF0F@2BGHH1F00EEE>EHBGGHHHGHHHHGHGHGG//>FGH/F1</<00?F11<@22@11<F0FGH//?--.->.1GHC.<</=CA<.----;AE9C../;CG/-;--;9///0///;/----;------;--/9F9/;9BFF//--;----/----;@F9/////B/////9--//;/-----99/9-:;F
@M05620:37:000000000-D9766:1:1101:13459:10908 1:N:0:4
AGTGCCAGCTCTCAATCGCACAGGGGACCCAGGGCCTGGCCCCTCCATCCAGAAAACCTATGACCTCACCCGCTACCTGGAGCACCAACTCCGCAGCTTGGCTGGGACCTATGTGAGTATCCAGCGTAGGAATCTGGGAGTTGGGGAGGAGTGAGGAGTTGGGGAAAGACAGTCCTAACCGTGGAGGGTTCTGGTAAATGATGGGGTGAGGAGGGGCTCTTTGGCTCCCACCAGTCCCCCTGTCTGGTCTA
+
AAABBFFFBFFFGGGGGFGGGGGCAEEGGGHHGGGG2AGHGGGHGEHHHHGHFHBEGGHHFGFHHHHHHHHGGGGGHGHEHHHGGHHHGHHHGG@EEHHHGHHGGGHHGHHGHHHHHHHGHHHHHGGGGGHHHHHHHHHGDHHHGGGGGGGHHHHHHGHHHHGGGGHHHHHHHGHHHHHHGGGGGGGGFGGGGGFFGGGGGGGGGGFFFFFFFFFFFFFFFFFFFFFFFFFFFFFFFFFFFFFFFFFFFFB
@M05620:37:000000000-D9766:1:1101:6966:10911 1:N:0:4
ACCACACCTTCTACAATGAGCTGCGTGTGGCTCCCGAGGAGCACCCCGTGCTGCTGACCGAGGCCCCCCTGAACCCCAAGGCCAACCGCGAGAAGATGAGTGAGTGGCCCGCTCCCTCTTCTGGTGGCCGCCTCCCTCCTTCCTGGCCTCCCGGCGCTGCGCCCTTTCTCACTGGTTCTCTCTTCTGCCGTTTTCCGTCGGACTCTCTTCTCTGACCTGAGTCTCCTTTGGCACTCTGCCGGTTCTAGCTC
+
BBAABBBBFFFFGGGBAGFEGFHHGEE242BFBAF22EEGCHHHHGGE1ABFFHFGHHFA>ECGGEGGGGFHHFHGGGGHEEHHHGE<CG/<BFGE1G1F2DDHHHGGHC@C?-CCGHHHHHBHGHGFFGGGEGHFHHEFHHHGFHGGGGGGG@--9BGB=BDBBFFFFFBBFB.9;FFFFFFFFFFFFBAD/EB;DF.;;>BBBFFFFFFFFF;BFFFFFFFFFFB/;B//9BFF9///@BBFFF;:/;9
@M05620:37:000000000-D9766:1:1101:13666:10911 1:N:0:4
GCGGCTGCTTTGGAAGCGCACACGTCTGAACTCCCGCCACATTACTCGCTCTCGTATGCCGTCCTCTCCTTGCAACCAAAAGCTGAAACAACTGCCAATGGCATTTGTACTTGTAACTGACAAGCCAGGGACAACCGATCGGCAGCGCACCCGTCTGACCTCCAGTCCCTCCGCGAAATCTCGTATGCCGTCTTCTGCTTGAAAAAAAACAATCAAACACAAAAAAAGCTGACAATGGAAATGTCATGAAG
+
111AA>>>FFDDCFFA1AAEEABAE00B12BF1F/A///A012BD2AB//B/1EFG0BF1>E@/>110BG1G11110B//?0>1@11FH0?GFFFF1BGHHHHHHHHG2FGHHH1BGHGFHFFHHGGGH?FF/0</<//ACG-->.-<-<-<<AEHG00:CGC/::G0;GFGBE?@A-;0FFGG.FBFG@-9FFBFFFFFF-BFFF?-@--://////---9-9-----///-//9///////////////
@M05620:37:000000000-D9766:1:1101:2813:10927 1:N:0:4
ACCACACCTTCTACAATGAGCTGCGTGTGGCTCCCGAGGAGCACCCCGTGCTGCTGACCGAGGCCCCCCTGAACCCCAAGGCCAACCGCGAGAAGATGAGTGAGTGGCCCGCTCCCTCTTCTGGTGGCTGCCTCCCTCCTTCCTGGCCTCCCGGCGCTGCGCCCTTTCTCCCTGTTTCTCTCTTCTGCCGTTTTGCGTCGGACTCTCTTCTCTGACCTGAGTGTCCTTTGTCACTCCGCCGGTTCTTGCTC
+
ABABBAAAFFFFGFGGGGF5FGHHGDGBGGHHHGGGEGGGGDHHHGGG1EEFGHFGFHHGC@EEGGGGGGGEHHHGGGCHGHHHHGGGGG/DGDHHHDG?2?2?FFA/?/>AC?>>FGHHHH00=<E..<.<0<CEHHGHHHHH;CGGHHHGD?--9B-.;;.;;/BFFF/;B////;BF/F/BFF//;;;;FA.;9.;B=;;-//;BFBFFFE/;FBFF.B/9F/;/9///9/;;.9.9-B-AEF/;/B/
@M05620:37:000000000-D9766:1:1101:21313:10931 1:N:0:4
ACCACACCTTCTACAATGAGCTGCGTGTGGCTCCCGAGGAGCACCCCGTGCTGCTGACCGAGGCCCCCCTGAACCCCAAGGCCAACCGCGAGAAGATGACCCAGGTGCGTGGCCCGCCACCTCTTCTGGTGGCCGCCTCCCTCCTTCCTGGCCTCCCGGCGCTGCGCCCTTTCTCACTGGTTCTCTCTTCTGCCGTTTTCCGTAGGACTCTCTTCTCTGACCTGAGTTTCCTTTGGAACTCTGCAGGTTCT
+
CCCCCCCCFFFFGGGGGGGGGGHHGGGFHGHHHGGGGGGGGHHHHGGGGGGGHHGHHGHGGGGGGGGGGGGHHHHGGGGHGHHHHGGGGGGGGGHHGHHHFHHH/?G1AFECCHH?@-<<GHFHHFGD0=C.CG-DCAEHEBFFFGGGGF/FFFGGG?F-B@-9:->D==FBFFBFBB0/;FFFFFFF9:FFFF;;AFFFFF99..0BBFFFFFF0BFFFFFB///B0;90:9BBBF0;0:BBBF0A9BFB
@M05620:37:000000000-D9766:1:1101:15333:10936 1:N:0:4
AGTGCCAGCTCTCAATCGCACAGGGGACCCAGGGCCTGGCCCCTCCATCCAGAAAACCTATGACCTCACCCGCTACCTGGAGCACCAACTCCGCAGCTTGGCTGGGACCTATGTGAGTATCCAGCGTAGGAATCTGGGAGTTGGGGAGGAGTGAGGAGTTGGGGAAAGACAGTCCTAACCGTGGAGGGTTCTGGTAAATGATGGGGTGAGGAGGGGCTCTTTGGCTCCCACCAGTCCCCCTGTCTGGTCTA
+
>A3>AF5BAFFFGGFGGGGAEEHHGCDEGEAE2EEEAFGHAGE1EAFGHFCG33GFGEBB5BDGHAGEE??0>//>G3FG2B?1BF1?EGH3EE/EGF3EEFHGDGAFEC1BGFGHD?BFGDB1GGGDGD11CGHD1<0F?F1</<<C<.DFC0<GHGCHHFGCC.CC/GGCFGGHFC:G?9A?AA?-;.C9BFGFF0CBGBGFADAB?F?BD.BBB-EF/BFFFFFFEB.9999BFFED>E/;FBBFFFB
@M05620:37:000000000-D9766:1:1101:7480:10939 1:N:0:4
ACCACACCTTCTACAATGAGCTGCGTGTGGCTCCCGAGGAGCACCCCGTGCTGCTGACCGAGGCCCCCCTGAACCCCAAGGCCAACCGCGAGAAGATGACCGAGGTGCGCGCCCCCCTTCCTCTTCGGGTGCCCCCTCCCTCCTTTCCTCCCCTCCCTGCGCTCCTTCCTTCCTCATCTGTCCTCTCTTGTGCTCCGTCCGGCCCTCTTCTCTTCTCTGACCTTCCTCTGTTTCTGTGCTGGTCCTGGTCT
+
BBBABBBBFFFFGGFFGGDGGGHHGGGEHGHGHGGGGGEEGHHHHGGEGGGGHHHGHHHFGGGGGGGGGGGHHHHGGGGHGHHHHGGGGGCCGGHHHHG22//>///1--><-<C---./=C00<0:...9./;9A-.C.//;/;9CFGBFG..;9A.;ABF-..//;////////9/9/;//;BF////;/////.;.;-----...;;BFF/B/;FFF//////;/B/////9///;/////99//9//
@M05620:37:000000000-D9766:1:1101:20640:10949 1:N:0:4
GAGGCTGCTTTGGAAGAAACTCATAGATTACTGCAACAGTTCCCCCTGGACCTGGAAAAGTTTCTTGCCTGGCTTACAGAAGCTGAAACAACTGCCAATGTCCTACAGGATGCTACCCGTAAGGAAAGGCTCCTAGAAGACTCCAAGGGAGTAAAAGAGCTGATGAAACAATGGCAAGTAAGTCAGGCATTTCCGCTTTAGCACTCTTGTGGATCCAATTGAACAATTCTCAGCATTTGTACTTGTAACTG
+
A>AABAFBFFFFGGGGFCGFGGBGGFGHHBFHHHDEFAFFGHHHHGEGHFGHHHHHHF2GDGHHFHHHHHHHHHHFHHHGHHHEGHHHHHHHHHHHGGHHHFBFHCGCBG@FGFBEHFE>EEG3F?GHCG3FFH3BB3FFGGC2?BD/EHG/@DGDH/@2<2@FHEGHHEA11G0?GG1?FFHDGBHHFHHB1F?EG<EDHBD<<<<0<0:;C:GHHFHHCC;G0CCG0GB9BF0FFGF;B99B0;CBF0;
@M05620:37:000000000-D9766:1:1101:10550:10960 1:N:0:4
ACCACACCTTCTACAATGAGCTGCGTGTGGCTCCCGCGGAGCCCCCCGTGCTGCTGACCGAGGCCCCCCTGACCCCCAAGGCCAACCGCGAGAAGATGAGTGAGTGGCCCGCTACCTCTTCTGGTGGCCGCCTCCCTCCTTCCTGGCCTCCCGGAGCTGCGCCCTTTCTCACTGGTTCTCTCTTCTGCCGTTTTCCGTAGTACTCTCTTCTCTGACCTGAGTCTCCTTTGGAACTCTGCAGGGTCTAGATC
+
>>>>>>>AFFFFGFGFBGGDGEGHFGDG42BF3BFA2AE00A1FFGGEB?EF3FGCFGHG>>/>?>EEEGG2?BFDGG?FCCFG/FD@DG///.>1=F1<>FG>=GFEH<CGGGGBGHHCCG:00/;CGF-:.;CEBF::FGBFFBFFFFGG.-@BFFFBBFFAF/:99FF/FFF//;F/BFFBFB/F/@99BEF/./;..9;/B///B/99//9FFF.;BFFB/::FFFB//B///BBFBF-;:9BBF//
@M05620:37:000000000-D9766:1:1101:19038:10962 1:N:0:4
ACCACACCTTCTACAATGAGCTGCGTGTGGCTCCCGAGGAGCACCCCGTGCTGCTGACCGAGGCCCCCCTGAACCCCAAGGCCAACCGCGAGAAGATGACCCAGGTGAGTGGCCCGCTACCTCTTCTGGTGGCCGCCTCCCTCCTTCCTGGCCTCCCGGAGCTGCGCCCTTTCTCACTGGTTCTCTCTTCTGCCGTTTTCCGTAGGACTCTCTTCTCTGACCTGAGTCTCCTTTGGAACTCTGCAGGTTCT
+
AAA1AAAAFFFFGGGFAGGFGFGGG0ABEAFGCFFAEEGGGHHHHGGGCEEFHHH1GHHGCGGGGCGGGGG0GCGGGG/GCAGHHGAECGG@?BCG111??GAC<?FDCGFGGFGCCGGCHHDFHGHFDGCCCGGCCE.CEHHCFFBFGBFFGBFG.EG@GGFGF->B-;9BFFFFBFFBBFFFFFFFFFFFFF@FFFFFFFFFFFFFFFBFFFFFFFFFFFFFFFFFFFFFFFFFFFFFFFFFFFFAFFF
@M05620:37:000000000-D9766:1:1101:15600:10975 1:N:0:4
GCGGCTGCTTTGGAAGCAACTCATAGATTACTGCAACAGTTCCCCCTGGACCTGGAAAAGTTTCTTGCCTGGCTTACAGAAGCTGAAACAACTGCCAATGTCCTACAGGATGCTACCCGTAAGGAAAGGCTCCTAGACGACTCCAAGGGAGTAAAAGAGCTGATGAAACAATGGCAAGTAAGTCAGGCATTTCCGCTTTAGCACTCTTGTGGATCCAATTGAACAATTCTCAGCATTTGTACTTGTAACTG
+
A1>AAADAFFFDGGG11BBGGG1G3DGHHEGHHH11FGBDDGHHHGEFGFGHHHGHHD0BFHHHFHHHHHHHHHF1BGHGHHHHHFHHHFGHHHGH1FGHHHHHHHHHHHHHHHGHHHGG?EHHF0BGHHHHGHFHB1?@CGGH11FFGHGG0GF1??GHHH<GHHHDGFHHHHHHHGHD1GHHHHHHAGHHGHGGGGGHHHHHHHHHHHHGHHHHH0FGGF0FF/FFGGGGGGGGGGGGFGGGGGB0;FB
@M05620:37:000000000-D9766:1:1101:5311:10985 1:N:0:4
ACCACACCTTCTACAATGAGCTGCGTGTGGCTCCCGAGGAGCACCCCGTGCTGCTGACCGAGGCCCCCCTGAACCCCAAGGCCAACCGCGAGAAGATGACCCAGGTGAGTGGCCCGCTACCTCTTCTGGTGGCCGCCTCCCTCCTTCCTGGCCTCCCGGCGCTGCGCCCTTTCTCACTGGTTCTCTCTTCTGCCGTTTTCCGTAGGACTCTCTTCTCTGACCTGAGTCTCCTTTGGAACTCTGCAGGTTCT
+
ABBABBBBFFFFGGGGGGG5GGHHGGFBGEHFGGGEEGGCGHGHHGGGGFGGHHHHGHHGGGGGGGGGGGGGFHHGGGGHFHHHHGGECCCDCDHHHGHHHHHGE1G?F?FEGHFDGGGGHHFHHHHHHGHFHC?ACDDHGHHGEFGGGGFGGGGGGGA-;DFFFFFFFFFFFFFFFFFFFFFFFFFFFFFFFFFFFFFFFFBFFBFFFFFFFFFB9BFFFF/B/9;9FFFFFFFFFFFFFFFFFFFFFFF
@M05620:37:000000000-D9766:1:1101:14703:10990 1:N:0:4
AGTGCCAGCTCTCAATCGCACAGGGGACCCAGGGCCTGGCCCCTCCATCCAGAAAACCTATGACCTCACCCGCTACCTGGAGCACCAACTCCGCAGCTTGGCTGGGACCTATGTGAGTATCCAGCGTAGGAATCTGGGAGTTGGGGAGGAGTGAGGAGTTGGGGAAAGACAGTCCTAACCGTGGAGGGTTCTGGTAAATGATGGGGTGAGGAGGGGCTCTTTGGCTCCCACCAGTCCCCCTGTCTGGTCTA
+
>AAAAFFFAFCFF1BGGAE1E0BF0AEGGGGHGEGEFFHGHHGHGGFHHHFGGFHHFFHHHHHHHGFGHHHEGGCEGHFBFGB/EG0GEGHHGF/EEGHHGHHGFGHHGHHHHHHHHDGHFGHHHGCECGHHHHHHHGGGCGHHGGFGGGGHHHHHGEGFHHGGGGGFHGHHHHHHHHHHGCEGGGGGCAGGGGFFGGEFFCFGGGF@FFFFBF@@@@FFFFFFFFFFFFFFFFFFFFFF@FFFFFFFBFB
@M05620:37:000000000-D9766:1:1101:15611:10993 1:N:0:4
GAGGCTGCTTTGGAAGAAACTCATAGATTACTGCAACAGTTCCCCCTGGACCTGGAAAAGTTTCTTGCCTGGCTTACAGAAGCTGAAACAACTGCCAATGTCCTACAGGATGCTACCCGTAAGGAAAGGCTCCTAGAAGACTCCAAGGGAGTAAAAGAGCTGATGAAACAATGGCAAGTAAGTCAGGCATTTCCGCTTTAGCACTCTTGTGGATCCAATTGAACAATTCTCAGCATTTGTACTTGTAACTG
+
A3ABABFAFFDFGFGGGGAFGGGFFHHBFGGHHF4GFGGHFDFFGGEF2ABGFGABB32BBFHHGHGBB5AFGHHEFGGGHHHHFBBGFG1BGGHFFHHHHHDGGHHHFGHHHHFGHGE?EFHCDFGBBFGGGHDBFHHHFF?GBGHFCGGG<FFFDF@@DHFGHHHDGFGFDG0GGFG?GHGDDGFGC1>>FD?DDDF=00DHGGHHHDFDF::;0:CCHFHGHFH;CGFBFFFBFGGFFFFGC;CFFFG
@M05620:37:000000000-D9766:1:1101:21574:10994 1:N:0:4
AGTGCCAGCTCTCAATCGCACAGGGGACCCAGGGCCTGGCCCCTCCATCCAGAAAACCTATGACCTCACCCGCTACCTGGAGCACCAACTCCGCAGCTTGGCTGGGACCTATGTGAGTATCCAGCGTAGGAATCTGGGAGTTGGGGAGGAGTGAGGAGTTGGGGAAAGACAGTCCTAACCGTGGAGGGTTCTGGTAAATGATGGGGTGAGGAGGGGCTCTTTGGCTCCCACCAGTCCCCCTGTCTGGTCTA
+
BBBBBFFFDFFFGGGGGGGGGGHGGGGGGGHHEGGGGGHHHHGHGGHHHGHHHHHHHGHHHHHHHHHHHHHGGEFGHHHHFGHHHHHGGHHHGGGGGHHHGHHGGGHHGHHHHHHHHHHHHHHHHCEGGGHHHHHHHHFGGHHHFGGGGGGHHHHHHGHHHHGGGGHHHGHHHHFHHHHHGGFGGGGGEFGGGGFGGGGGGGGGGGDFFFFFFFFFFFFFFFFFFFFFFFFFFFFFFFFFFFFFHFFFFFF
@M05620:37:000000000-D9766:1:1101:12926:11002 1:N:0:4
ACCACACCTTCTACAATGAGCTGCGTGTGGCTCCCGAGGAGCACCCCGTGCTGCTGACCGAGGCCCCCCTGAACCCCAAGGCCAACCGCGAGAAGATGACCCAGGTGAGTGGCCCGCTACCTCTTCTGGTGGCCGCCTCCCTCCTTCCTGGCCTCCCGGAGCTGCGCCCTTTCTCACTGGTTCTCTCTTCTGCCGTTTTCCGTAGGACTCTCTTCTCTGACCTGAGTCTCCTTTGGAACTCTGCAGGTTCT
+
BBCCCCCCFFFFGGGGGGGGGGHHGGGFHGHHHGGGGGGGGHGHHGGGGGGGHHHHGHHGGGGGGGGGGGGHGHHGGGGHGHHHHGGGGGGGGGHHHHHHHHHHGHHHHGHGGHHGGGGGHHHHHHHHHHHGHHGGGGGHGHHGHGGGGGGGGGGGGGGGGGGGGGFFFFFFFFFFFFFFFFFFFFFFFFFFFFFFFFFFFFFFFFFFFFFFFFFFFFFFFFFFFFFFFFFFFFFFFFFFFFFFFFFFFFF
@M05620:37:000000000-D9766:1:1101:8794:11012 1:N:0:4
AGTGCCAGCTCTCCATCGCACAGGGGACCCAGTGCCCGGCCCCTCCATCCAGAAAACCTATGACCTCACCCGCTACCCGGCGCACCCCCTCCGCAGCTTGGCTGGGACCTATGTGAGTATCCAGCGTAGGAATCTGGGAGTTGGGGAGGAGTGCGGAGTTGGGGAAAGCCAGTCCTAACCGTGGAGGGTTCTGGTAAATGATGGGGTGAGGAGGGGCTCTTTGGCTCCCACCAGTCCCCCTGTCTGGTCTA
+
>>>1>@@1>CFFGBGGFEFEEEHGG0000A0AA1B10BEE/EEAEFFGFH1F10B0BECA1F2DGDF1FF0/>>>>G0/>>EEEEG//>EECCCC/<F???G<FGGH0?G1FFF1@?GFFHF1>G-A<<E1>FGHGGF..EGG/-@.:-.:CG0AA-;E/0/-9..9C/;9CBBF00/;A@FF?-;A-AFFFFFFFFFFF/BBBEFF??F-9---9;@AFBBFF/BFFF-AB9AFFFFFF@?FFFFFFFF/
@M05620:37:000000000-D9766:1:1101:26799:11018 1:N:0:4
ACCACACCTTCTACAATGAGCTGCGTGTGGCTCCCGAGGAGCACCCCGTGCTGCTGACCGAGGCCCCCCTGAACCCCAAGGCCAACCGCGAGAAGATGACCCAGGTGAGTGGCCCGCTACCTCTTCTGGTGGCCGACTCCCTCCTTCCTGGCCTCCCGGAGCTGCGCCCTTTCTCACTGGTTCTCTCTTCTGCCGTTTTCCGTAGGACTCTCTTCTCTGACCTGAGTCTCCTTTGGAACTCTGCAGGTTCT
+
ABABBAAAFFFF5GG45AFGFGCB2EEGH2FGHGF2AEECGHGHHGGGE?EFGFGHHHFGGGGGEGEGGGGHHHHGGGGHGHHFFFGGGCDGCFHGE1FHHGEHFHHHFGHGGHHGGGGGHHHHHHHHHHGFHHG-ADGHEHFDHGHGFFGG?FGGGGGGGGGFGGGFB?FFFFFFFFFFFBFFFFFFFFFFFFBFFFFFFFF?ADFFFFFFFFFFFFFFFFFFFFFFFFFFFFFFFFFFFFFFFFFFFFE
@M05620:37:000000000-D9766:1:1101:25057:11033 1:N:0:4
ACCACACCTTCTACAATGAGCTGCGTGTGGCTCCCGAGGAGCACCCCGTGCTGCTGACCGAGGCCCCCCTGAACCCCAAGGCCAACCGCGAGAAGATGACCCAGGTGAGTGGCCCGCTACCTCTTCTGGTGGCCGCCTCCCTCCTTCCTGGCCTCCCGGAGCTGCGCCCTTTCTCACTGGTTCTCTCTTCTGCCGTTTTCCGTAGGACTCTCTTCTCTGACCTGAGTCTCCTTTGGAACTCTGCAGGTTCT
+
BBBBBABBFFFFGGGGGG5GGGFHGEGGHGHHHGGGGGGGGHHHHGGGGGGGHHHFHHHGGGGGGGGGGGGGHHHGGGGHGHHHHGGGGGFGGGHHHGFHHHEHFHHD<?F/FHHCGGGGFFDHHHGHHHHFGC@FGDGHGCH?HFGGGGBFFBFGGGGGAAFBFCFFFFFBFFFFBFFFFEFFBFFFFFFFFFFFFFEFFFBAD?B//B9BFBFBBFFFFFFFFFFFFFFFFFFFFFFFFFFFFFFFFFB
@M05620:37:000000000-D9766:1:1101:21375:11050 1:N:0:4
ACCACACCTTCTACAATGAGCTGCGTGTGGCTCCCGAGGAGCACCCCGTGCTGCTGACCGAGGCCCCCCTGAACCCCAAGGCCAACCGCGAGAAGATGAGTGAGTGGCCCGCTCCCTCTTCTGGTGGCCGCCTCCCTCCTTCCTGGCCTCCCGGCGCTGCGCCCTTTCTCACTGGTTCTCTCTTCTGCCGTTTTCCGTAGGACTCTCTTCTCTGCCCTGAGTCTCCTTTGGCACTCTGCAGGTTCTCGCTC
+
[truncated: 1,996,352 more chars]
