# Supplementary material for: Fast but not furious: a streamlined selection method for genome-edited cells
Source: Life Sci Alliance. 2021 Apr 26;4(6):e202101051. doi: 10.26508/lsa.202101051 (PMC8127327; doi:10.26508/lsa.202101051)
Supplement: Supplementary file 1 [file LSA-2021-01051_Supplemental_Data_1.zip › SANGER and Deep Sequencing/ACTB/50_S50_L001_R1_001.fastq]

@M05620:37:000000000-D9766:1:1101:14285:1863 1:N:0:50
GAGGCTGCTTTGGAAGAAACTCATAGATAACTGCAACCGTTCCCCCTGTCCCTGTAACCGTTTCTTTCCTGGCTTACAGAAGCTCCCACTCCTTTCCTACCGGTTTCTCCCCGTCAGTACCTTCTCCTTGAAGCCTCCACTGGCGTACCAGCGCTGATGTCCTCATGGCCAGTCAGTCCGGCCTTTCTGCTTTCGCACTCTTGTGGATCCCATTGCCCAATTCTCCGCATTTGTCCTTTTCTCTGTTCCGC
+
3>AAB@FBFFFFGFGGGBGGBF4DA5566DBGFGF4322222BBGAAA33B33BAD55A0EE3AD555FG53FA13B53533B33B12B13?@3@B3B4B1///?13@43??/?///44??B4?B?3B333331?FC?0B110?/?/</21//<F//?11><1=1>11F01.>1D1GD0.-<<CCGC000;C;0...-;GHF0;0.0;9C/BFFF0:00.:C0CF0.9-.;B/B///9/;B/;B9////..
@M05620:37:000000000-D9766:1:1101:17356:2012 1:N:0:50
ACCACACCTTCTACAATGCGCTGCGGGCGGCTCCCGAGGAGCACCCCGTGCTGCTGACCGAGGCCCCCCTGAACCCCAAGGCCAACCGCGCGAAGATGTGGAGTGGCCCGCTCCCTCTTCTGTTGGCCTACCCCCTCCTTGCTGGCCTCCCGGTGCTGCGCCCTTTCTCGCTTTTTCTCTCTTCTGCTCTTTTCCGTAGTCTTCTCTTCTCTGCCCTTTTTCTCCTTTCCACTCCTGCTGTTTCTTCCTCG
+
AAA?AAA1BB@FGGGF311A0A0AE0A/A/AA/AB//E>E?HGHHGG//>EFB1B@GHF>/E?GG/EGCCE<G1FCG//<</FC/FA@C->---<.00000:.:...;.--9-..;/;9;90000./90//...;?---;/////--/--9;--9-///;@---/////9-A-;9B9//;/99/9B/;/;//9//9/9-9//;/;/B///;/9/9;/////9//9//////9//:/99/;//;/9////;-
@M05620:37:000000000-D9766:1:1101:16453:2037 1:N:0:50
ACCACACCTTCTACAATGAGCTGCGTGTGGCTCCCGAGGAGCACCCCGGGCTGCTGACCGAGGCCCCCCTGAACCCCAAGGCCAACCGCGAGAAGATGAACCCCGGTGCGTGGCCCGCTCCCTCTTCTGCTGGCCGCCTCCCTCCTTCCTGGCCTCCCGGCGCTGCGCCCTTTCTCACTGGTTCTCTCTTCTGCCGTTTTCCGTTGGACTCTCTTCTCTGACTTGCGTCTCCTTTGGAACTCTGCTGGTTC
+
1>AAAAAAFFF@FGGGGGGGGDGCE0EEHAGHFF0BEEGCEHHHHGEG//AEA>1BG00EEG/EC>/EEGGHH>/?EAEHGEH/<<CCGG<///<FHHB1<?C?/->@C->.-<<C@CCC..;/;;GH00<GHGG-9?A..9FF.9FF/;0/.;C-A9A?@--;@F?@F@@FFFFFFBF/9BFFF/BB9BBFFF/9ABFFFF9B/-:FFF/FFFF/;////;/:B/-9-;-/BBFB/B/B/;B9F/;999/
@M05620:37:000000000-D9766:1:1101:19445:2064 1:N:0:50
ACCACACCTTCTACAATGAGCTGCGTGTGGCTCCCGAGGAGCACCCCGTGCTGCTGACCGAGGCCCCCCTGAACCCCAAGGCCAACCGCGAGAAGATGCCCAGGTGAGTGTCCCGCTACCTCTTCTGTTGGCCGCCTCCCTCCTTCCTGTCCTCCCCCGGCTGCGCCCTTTCTCACTCTTTCTCTCTTCTGCCGTTTTCCGTATGACTCTCTTCTCTGACCTCAGTCTCCTTTTTAACTCTGCAGGTTCTT
+
CCCCCCBBFFFFGGGGGGFGGGHHGGGBGGHHHGGGGGGGGHHHHGGGGGGGHHHHHHHGGGGGGGGGGGGHGHHGGGGHGHHHHGGGGGFGCGHHHH2FG2//??1??G11=F/A@--<<GHB1F<0<<.0<-<@.C.C:C./00/000000C/C..-;-9-.;D.@-9B0BF0BB000:0BFFFFB0;000-;.FE00.9../0:9;FFF00BFF000B:00;00BB9:0;00.90:BF0090..:0;0
@M05620:37:000000000-D9766:1:1101:19391:2097 1:N:0:50
AGTGCCAGCTCTCAATCGCACAGGGGACCCAGGGCCTGGCCCCTCCATCCAGAAAACCTATGACCTCACCCGCTACCTGGAGCACCAACTCCGCAGCTTGGCTGGGACCTATGTGAGTATCCAGCGTAGGAATCTGGGAGTTGGGGAGGAGTGAGGAGTTGGGGAAAGACAGTCCTAACCGTGGAGGGTTCTGGTAAATGATGGGGTGAGGAGGGGCTCTTTGGCTCCCACCAGTCCCCCTGTCTGGTCTA
+
AAAAAFF@3FFFGGGGGGGCECGCFGGEAEGHGGGG2BGG2FGHGGHHDHCG3E3FHGHEHHBGHGHHHHHGGGCGHHHHEFHACHFCEGHHGGECGHHHGHHGF?GFGHGHHHHHHHHHHHHGHGGGGGHHHHHHGHFGGHHHGGFCCGEHHHHHHG/CGHGGGDGHHHHHHHHHHHHHGGG@DGGGGGGGGGFGGGGGGGGGGGFBFFFFFFBBB?EFFFFEFFFFFFFFFFFFFFFDBFFFFFFFFF9
@M05620:37:000000000-D9766:1:1101:11554:2106 1:N:0:50
ACCACACCTTCTACAATGAGCTGCGTGTGGCTCCCGAGGAGCACCCCGTGCTGCTGACCGAGGCCCCCCTGAACCCCAAGGTCAACAGCGAGAAGATGAGCCCTGGTGCGCGTCTCGTGGCCGCTTCTCGTGTTCGCGGCCCTCCTGCGTGGCCTCCTGGCGCTGCGGCCTTTCTCACTGCTTCTCTCTTCTGCACTTTTCTGTCGGACTCGCTTCTCTGCCGTGCGTCTCCTTTGTACCTCTGCGGGTTC
+
ABBBBBBBFFFFGGGGGG5FGGHHGGGBGEHHHGGGGGGGGHHHHGGGGEGGHHHHHHGGGGGGGGGGGGGHHGHGGGGHE3B?3FG2F/>C//FF2222BGG20/22?////>?0>...>F-?-<A00.....=.---=B-.CE9//-..:A.0;E9//;-;--.@-9;.;FB///;BFBB//F/FB/9BBF///;/;FF//;9.9@DFF.-.9AFF////9.-.-;@D.//9////////;/99---9.
@M05620:37:000000000-D9766:1:1101:14051:2165 1:N:0:50
ACCACACCTTCTACAATGAGCTGCGTGTGGCTCCCGAGGAGCACCCCGTGCTGCTGACCGAGGCCCCCCTGAACCCCAAGGCCAACCGCGAGAAGATGATGGGTGGCCCGCTACCTCTTCTGGCGGCCGCCTCCCTCCTTCCTGGCTGCCCGCAGGTGCGCCCTTTCTCACTGGGTCGCTCTTCTGCCGGTTGCCGTAGGACGCCCTTCTCTGACCTGAGTCTCCCTTGGAACGCTGCAGGCTGGATATCG
+
AAAAAABAFFFFGGGGGGGGGGHHGGEGGGHHHFFGCFGGGHHHHGGEBEEFGHHHHHHFEEGGGGGGGGGG@EHGGGEHGHHHHGGEGGCGGDHEFFGBG2??E/00/<A--->>F>=00=D0-<::@-B9.=AFFGBFGGG9;;/.9CED-;--./;--.;-/9;FB/FFBF.;.-9;;;/9BFFFA-9.9.99;9.://---9@99//;//;B/.;.9/99//;;B////.9...9;9.9...//9/A
@M05620:37:000000000-D9766:1:1101:14032:2170 1:N:0:50
ACCACACCTTCTACAATGAGCTGCGTGTGGCTCCCGAGGAGCACCCCGTGCTGCTGACCGAGGCCCCCCTGAACCCCAAGGCCAACCGCGAGAAGATGATGAGAGGCCCGCTCCATCTTCTGGTGGCCGCCTCCCTCCTTCCTGGCCTCCCGGAGCTGCGCCCTTTCTCACTGTGTCTCTCTTCTGCCGTTTTCCGTAGGACTCTCTTCTCTGCCATGAGTCTCCTTTGGAACTCTGCAGGTTCTCGCTCG
+
BCCCCCBCFFFFGGGGGGGGGGHHGEFBGFHHHGGEFGGGGHGHHGGGGEFGHGHHHHHGGGGGGGEGGGGHGHHGGGGHGHHGEFGEDBBFGDHHDGH2F2F2?C/F/<<-<E1GGHGHHFB<<D.<-<<EEHEFGGGHHGGHHG?FFGGGGAC-9//;A.@DFFFFF/;/;//;FFFFFFFFFFF/:;:FEFBDFFFDFFFFFFFFFFFFFFFFF/BF////BBFFF//BF/:BF//;.::9/:E..:C
@M05620:37:000000000-D9766:1:1101:20398:2205 1:N:0:50
ACCACACCTTCTACAATGAGCTGCGTGTGGCTCCCGAGGAGCACCCCGTGCTGCTGACCGAGGCCCCCCTGAACCCCAAGGCCAACCGCGAGAAGATGCCCAGGTGAGTGGCCCGCTACCTCTTCTGGTGGCCGCCTCCCTCCTTCCTGGCCTCCCGGCGCTGCGCCCTTTCTCACTGGTTCTCTCTTCTGCCGTTTTCCGTAGGACTCTCTTCTCTGACCTGAGTCTCCTTTGGAACTCTGCAGGTTCTA
+
BBBBBBBA4CFFFGGGFGFGGFHHGGGB4AGFHGFEFGFCDHHHHGGGGFGGHHHHGGH0>ECGGGGGGCEFHHHGGGGHEGHHEFEFGG/@B/CGHFGHFEG/?<1FHHG/FG@-<DCGHHHGHH000C?.C@CGGGHEHHGCHGGGFFGFF.9A9B@9ADCF;-AFFFEFFFBFB/B/FBFFFFFFFFFFFF;AFFFFD/.;DFFFFBFFFBFFFB/:9B./9/;/;FFFFFFFF/FBBFF/9FFFFE;
@M05620:37:000000000-D9766:1:1101:18253:2213 1:N:0:50
ACCACACCTTCTACAATGAGCTGCGTGTGGCTCCCGAGGAGCACCCCGTGCTGCTGACCGAGGCCCCCCTGAACCCCAAGGCCAACCGCGAGAAGATGACGAGTGGCCCGCTCCCTCTTCTTGTGGCCGTCTCCCTCCTTCCTGGCCTCCCGGCGCTGAGCCTTTTCTCCCTTTTTCTCTCTTCTGCCGTTTTCCGTAGGACTCTCTTCTCTGCCCTGAGTCTACTTTGGCCCTAGGCCTGTTCTTGTTCG
+
A>AA>AA34BBFGFBFGGABGGHHGEEBFFGBBABBAFAAEFABFEEAABAFHGGHGFGEECEEFGGEEEGG3FGEEDEHGH?GF?E>>>>>BDGFDGG2<FC/?CCCFC<@CE<<F<=DH00=0C.<A<-:CCFHFGBGCGHHHHGG.9CDB-;B:ADFB;/;B/BFF/;B/9;FFFFF/;BFFFB9;;AFEF/;9AA?//;/;/;FBFFFB//.;9.9/;9/:BF9BB//;9.9/9//9;;/B/;/;9.
@M05620:37:000000000-D9766:1:1101:18272:2214 1:N:0:50
ACCACACCTTCTACAATGAGCTGCGTGTGGCTCCCGAGGAGCACCCCGTGCTGCTGACCGAGGCCCCCCTGAACCCCAAGGCCAACCGCGAGAAGATGATGAGTGGCCCGCTCCCTCTTCTGGTGGCCGCCTCCCTCCTTCCTGGCCTCCCGGAGCTGCGCCCTTTCTCTCTGGTTCTCTCTTCTGCTGTTTTCCGTAGGACTCTCTTCTCTGCCCTGAGCCTCCTTTGGAACTCTGCAGGGTCTGGTTCG
+
DDDDDDCCFFFFGGGGGGGGGGHHGFGBAFHHHGGFDGGGDHHHHGGGGGGGHHGHHHHGGGGGGGGGGGGHGHHGGGGHGHHHHGGGGGCFGGHGHH222FG2>FFFFF/-AEFCCCFHHBFHH..<A--<C:EC:EC00C0:/CFGF?E.-<-<.CBFGF--/0B000::00<::<0B0<BFFFB0<B0</00.<.9.0:B/0B<BFFFF0B:AFFFB0<<F.FFFFF0:0:0<0F0<.-<<//<0<:@
@M05620:37:000000000-D9766:1:1101:19829:2225 1:N:0:50
ACCACACCTTCTACAATGAGCTGCGTGTGGCTCCCGAGGAGCACCCCGTGCTGCTGACCGAGGCCCCCCTGAACCCCAAGGCCAACCGCGAGAAGATGAGGAGTGTCCCGCTCCCTCTTCTGTTGGCCGCCTCCCTCCTTCCTGGCCTCCCGGGGCTGCGCCCTTTCTCACTGTTTCTCTCTTCTGCGGTGTTCCGTAGGACTCTCTTCTCTGCCCTGAGTCTCCTTTGGAACTCTGCAGGTTCTAGCTCG
+
CCCCCCCCFFFFGGGGGGGGGGHHGEGEFGHGHGGGGGGGGHHHHGGGGGGGHHHHHHHGGGGGGGGGGGGHHHHGGGGHGHHHHGGGGFCFGGHHHHH2?2C0F1<1?AF/AAFGHHDDG>11>.<0<<-<ECFCG.;CC/0;/:;;GAE?--;B-.:CD9;@/B:FF/BF//:/;BFFFF//B:/--.-;A9/.:9:99/:BBFF99FFFF//AB./B:/:9:BBF/9//;FFF////../9;//:/;.
@M05620:37:000000000-D9766:1:1101:15919:2225 1:N:0:50
GAGGCTGCTTTGGAAGAAACTCATAGATTACTGCAACAGTTCCCCCTGGACCTGGAAAAGTTTCTTGCCTGGCTTAAAGAAGCTGAAACAACTGCCATACAGGAACCTACCAGTAAAGGAAGGCACATAAAAGAAACCAAGGAAAAAACAGAACTAAAGAACCAATGGCAAGTAAGTCAGGCATTTCCGATTAAGCACTCTTGTCGATCCAAATAAACAATACTAAGCATTTGTACTTGTCACTGACCAGC
+
AAAB>AFBFFFDGBBFGGCGGFHHHGGHHH4FGG4GFHHGGAD3AEEFEFFGHGEB332GBDHDFGF5ABDG12F35DDFHGFGH33F@BAGHH3BF4@BB33BBEFBGGHFFDBB4B3BFFFH0BBBF3BFGGF3BB/FFE0B?2B>/?@22@@2@22@F<F0FFFCF<????BG=GHB<>GFGGFGAADA.0=<<GFFGG0D0...;EGC0;0<0<GCG0=0;0:/0FB;F;;0CFFF0=;;;FB/9.9
@M05620:37:000000000-D9766:1:1101:20209:2236 1:N:0:50
AGTGCCAGCTCTCAATCGCACAGGGGACCCAGGGCCTGGCCCCTCCATCCAGAAAACCTATGACCTCACCCGCTACCTGGAGCACCAACTCCGCAGCTTGGCTGGGACCTATGTGAGTATCCAGCGTAGGAATCTGGGAGTTGGGGAGGAGTGAGGAGTTGGGGAAAGACAGTCCTAACCGTGGAGGGTTCTGGTAAATGATGGGGTGAGGAGGGGCTCTTTGGCTCCCACCAGTCCCCCTGTCTGGTCTA
+
>A3AAFFFBFFFGEGGGGGGGGHGGEEEAEGGFEGGGGHGCHGHGGHHGHHHHHFGHGHHHHFHHHGHHHHGGEEGHHHGBFHHGHFCECD@/E?EEHGFGFHGGGHHGEHFHHHHHHGHGHHHHGEDGGHHHFHHHG0FECHHGG.@DCCGHFFGFGHFHHGGGGHFHHHHHHHHFHFHGGEBAFGGCFFGGGGGGFBFGGGGGGFBFFFFFFBBBBFBFFFFFBFFFFFFFFFFFFFFBFFFFFF/BF/
@M05620:37:000000000-D9766:1:1101:18956:2239 1:N:0:50
ACCACACCTTCTACAATGCGCTGCGTGTGGCTCCCGAGGAGCACCCCGTGCTGCTGACCGAGGCCCCCCTGAACCCCAAGGCCAACCGCGAGAAGATGATGAGTGGCCCGCTCCCTCTTCTGGTGGCCGCCTCCCTCCTTCCTGGCCTCCCGGAGCTGCGCCATTTCTCCCTGTTTCTCTCTTCTGCCGTTTTCCGTAGGACTCTCTTCTCTGCCCTGAGTCTCCTTTGGACCTCTGCAGGTTCTTGCTCG
+
A1AAA11>CFCF3GGD3B1AAEECAAEAA0GBGE///EE/EHHHHGGEE/EAFGFHHEF>ECGGFGGGGGGHHHHGGGGHGHHHHGGGGC/>@CHEGFH1GFHHBCFHH-ACGGGHHHHHF00=CECGC-;:CHEHHGHHFFFFBFGGFGG?---;F/:?@--;BBFFFBFF/;/BFFFFBFFFFFF9;:AFEF/-BAB?FFF/;/:FFFFFEFBA/-;BFFF/;FF;:BBBFFF//F//;9BFF/999B-
@M05620:37:000000000-D9766:1:1101:11546:2360 1:N:0:50
ACCACACCTTCTACAATGCGCTGCGTGCGGCGCCCGAGGAGCACCCCGTGCTGCTGACTGAGGCCCCCCCGAACCCCAAGGCCAACCGCGCGGAGATGCCCAGGTGAGTGGCCCGCTACCTCTTCTGGTGGCCGCCTCCCTCCTTCCTGGCCTCCCGGAGCTGCGCCCTTTCTCACTGGTTCTCTCTTCTGCCGTTTTCCGTAGGACTCTCTTCTCTGCCCTGAGTCCCCTTTGGAACTCTGCAGGTTCTA
+
AAAAA@A1BBCFGGGFFG1EEEEEEEFE0AAAEAAE/EE//BF0?E///BEA111@FG11B1/??E/>E//<B<<CGG/<//FG/FC@//AC-<<-<000<C.;/:C.0<.CGHGG@?AGGGGGGGGFBFGGG@@GBFFFFFFFFFFFFFFFFFFFF@-9@FFF?@F@@FFFFFFFFFFFEBFFFFFF/9BFF@FFFFFFFFF?F/FFFFFFFFE/;9/;AFF-:99/9AFFFFFEFFFFFFFBFFFFFFB
@M05620:37:000000000-D9766:1:1101:11066:2398 1:N:0:50
GAGGCTGCTTTGGACGAAACTCATAGATTAATGCAACAGTTCCCCCTGGATCTGGAAAAGTTTCTTGATTTGCTTAAAGAAGTTGAAAAAACTGTCCTACATCCTGCTACCAATAAGGAAAGGATACTACAAGACACCAAAAGACAAAAAGAACTAACGAAAAAATGGCAAGGAGGTCAACCACTAACAATTTACCACTCTCGCAGATCAAAATGAAAACAACTCAATATGTGAACTTGTACTTGACAAGC
+
>3A>3>BAB@B4F4AAAE2EGGHHHCAFGF55DF55CG2DFD5BA2A2225BBFBB332BBDGDDDD55D5D5DD55A5BFF5DD55B51/BFF4BB443344333@3BF?@33BB333?3BBBBBB4B4?B3003B//?//0?0000B??<001111??<?/0/?<1>0>..0.<><110...//<</<<00<0;0://;0:::.;0::0000000;0/..;/0:/00;00;;00;;B0000;;;C0/..
@M05620:37:000000000-D9766:1:1101:19224:2405 1:N:0:50
AGTGCCAGCTCTCAATCGCACAGGGGACCCAGGGCCTGGCCCCTCCATCCAGAAAACCTATGACCTCACCCGCTACCTGGAGCACCAACTCCGCCGCTTGGCTGGGACCTATGTGAGTATCCAGCGTAGGAATCTGGGAGTTGGGGAGGAGTGAGGAGTTGGGGAAAGACAGTCCTAACCGTGGAGGGTTCTGGTAAATGATGGGGTGAGGAGGGGCTCTTTGGCTCCCACCAGTCCCCCTGTCTGGTCTA
+
AAAAAFFFAFFFGGGFGGGAG?G0FEEEGEAFFBEEFGHHHHGHGGHHHGFF1BBBGGH1FG2GHGFBGHHEEE>EHGGGGGFFGHFFEGHHCE//E<EFAGHGCGHHGHGHGHHHHHFHHFHHHGFGGGHHHHHHHHGGGHHHGGEGGGGHHHGHHGHHHHGGGGHFHHHHHHGGGGGGACEGGGGG;CAFGGGGGGGGGFFFFFF@FEFFFF@@@@FFFFFFFFFFFFFFFFFFFFFF@FFFFF/BBF9
@M05620:37:000000000-D9766:1:1101:14358:2414 1:N:0:50
ACCACACCTTCTACAATGAGCTGCGTGTGGCTCCCGAGGAGCACCCCGTGCTGCTGACCGAGGCCCCCCTGAACCCCAAGGCCAACCGCGAGAAGATGCCCAGGTGAGTGGCCCGCTACCTCTTCTGGTGGCCGCCTCCCTCCTTCCTGGCCTCCCGGAGCTGCGCCCTTTCTCACTGGTTCTCTCTTCTGCCGTTTTCCGTAGGACTCTCTTCTCTGACCTGAGTCTCCTTTGGAACTCTGCAGGTTCTA
+
BBAABBBBFFFFGGGGFGGGGGHGG2ABF2GFFFGE?FG?EHHHHGGGEEEC5FFEHHHE0FEFG1EFGGG23?/EGF/GC/FH/F//BDG@<ACCDHDFFHHG<FGFFGCFFGG-<CGHHHB0DDH0<C..CDC@.:..CGD/;9/9C/9;B.C9AB?BDFGGG-9--;/9FFFFBB;99F//////BFFF9BD?F.FB.BFFFEFBBFBBBFBFFFFFFFFFFFFFFFFFFFFFFFFFFFFFFFFFFFF
@M05620:37:000000000-D9766:1:1101:14006:2448 1:N:0:50
ACCACACCTTCTACAATGAGCTGCGTGTGGCTCCCGAGGAGCACCCCGTGCTGCTGACCGAGGCCCCCCTGAACCCCAAGGCCAACCGCGAGAAGATGCCCAGGTGAGTGGCCCGCTACCTCTTCTGGTGGCCGCCTCCCTCCTTCCTGGCCTCCCGGTGCTGCGCCCTTTCTCACTGGTTCTCTCTTCTGCCGTTTTCCGTAGGACTCTCTTCTCTGACCTGAGTCGCCTTTGGAACTCTGCAGGTTCTA
+
BBBBBBB3>CCFGGFGGGABGGHHGEGB4AGGGAFE2EEE?GDGHGEAAFEGBHFHHHGAE??>FGGGGGEHGHHGGGGHGHHHHGGGCD/>CGHB?GHHHHHGGHB<FHEGFHG?@@DHHHHHGHHHHHDHHG@CDGHGGGD/FGFG09AFF?EAA@-;AF0F@GGB<FFFFFFFFFFBFBBF/B9F/BFFFBAFFFFFFFFFFFBFFFFFFFFFFFFBF/FB9BB9@AADFFFEFFFFFFFFFFFFFF/
@M05620:37:000000000-D9766:1:1101:19387:2476 1:N:0:50
ACCACACCTTCTACAATGAGCTGCGTGTGGCTCCCGAGGAGCACCCCGTGCTGCTGACCGAGGCCCCCCTGAACCCCAAGGCCAACCGCGAGAAGATGCCCAGGTGAGTGGCCCGCTACCTCTTCTGGTGGCCGACTCCCTCCTTCCTGGCCTCCCGGAGCTGCGCCCTTTCTCACTGGTTCTCTCTTCTGCCGTTTTCCGTAGGACTCTCTTCTCTGACCTGAGTCTCCTTTGGAACTCTGCAGGTTCTA
+
AA1AAA1AFFC1AFG13BBGFFF1EBEFH0FGHG0ABEE?EHHHHGEGA/E/FFEHHEEEGGGGEF@FGGGHHHE>EGGEFHHHF<EEGC<B/BHH1?GHHHH/FHHH1?FFHHGG?CG0F0GHHHDHGHGHHG---.;.CHGHCHHB0;F.0;EFG--AA.9CGGG@@FFFFFFFFFFFF/FFFFFFFFFFF@AFFFFFFFFF?FFFFFFFF/FF/99BFFF/BFFFFFFFFEFFFFFF/BFFFF-/9F;
@M05620:37:000000000-D9766:1:1101:18697:2477 1:N:0:50
ACCACACCTTCTACAATGCGCTGCGTGCGGCTCCCGAGGAGCACCCCGTGCTGCTGACCGAGGCCCCCCTGAACCCCAAGGCCAACCGCGCGAAGATGAACCCGGGTGCGTGGCCCGCTCCCTCTTCTGGTGGCCGCCTCCCTCGTTCCTGGCCTCCCGGCGCTGCGCCCTTTCTCACTGGTTCTCTGTTCTGCTGTTTTCCGTTGGACTCTCTTCTCTGCCGTGCGTCACCTTTGGACCTCTGCGGGTTC
+
AAAAAAA1>BCFGGGGGG1AECEGGEE00AEAA/FE/EEC?GHGHGG/>??F1GFEHHF//>/EG/EGGEC<G<FEGECHG<GHHGCCGG/<@CC.=D<DFH?->CA<CC<ACGFCC::@EGGB9;9;CF;9AGFG@?99AAF--;-;9/;/A-/-99A@@@-;@A=-9@=BBFFBFBBBFBF//99/;BFFFB/;;;B9F/AB9;A/9BBFFFB////BBB-;;--9;-;BBFFB///;B/;BB-;99A9
@M05620:37:000000000-D9766:1:1101:20308:2510 1:N:0:50
GAGGCTGCTTTGGAAGAAACTCATAGATTACTGCAACAGTTCCCCCTGGACCTGGAAAAGTTTCTTGCCTGGCTTACAGAAGCTGAAACAACTGTCAAACAGGATGCTACCCGTCAGGAAAGGCTCCTAGAAGAAAACAAGGGAATAAAAGAACTGAAGAAACAATGGCAAGTAAGTCAGGCATTTCCGCTTTAGCACTCTTGTGGATCCAATAGCACAATTCTCAGCATTTGTACTTGTAACTGACAAGC
+
AAAABAFAFFFFGCGGGFGGGGHHHHHHHHHHHHGHGGHFHFGHHGGFHGHHHHHFFHHHFGHHHHHGHHHHHHHEHHHHHHHHHFFHHHHHHH5F444BB2BFG@E3BFFH1?1>/2BB30B?BF/BF4BFGE3F23?FGE//0BBBGGBF0@FGH22@2@@<<FF1<CGF??GG<FD<00>>G1FFAD?DGG0D0D0/==0<0.<0CCGBC0:0:CFCCG00:0C/CGGBF;;0CFGGF000;090B;9
@M05620:37:000000000-D9766:1:1101:17084:2545 1:N:0:50
GAGGCTGCTTTGGAAGAAACTCATAGATTACTGCAACAGTTCCCCCTGGACCTGGAACCGTTTCTTGCCTGGCTTCCAGAAGCTGCAACAACTGTCATACCGGATGCTCCCCGTCAGGAACGGCTCCTAGAAGCCTCCACGGGCGTACCAGCGCTGATGACCACATGGCAAGTCAGTCAGGCCTTTCCGCTTTCGCACTCTTGTGGATCCCATTGCCCAATTATCCGCATTTGTACTTGTCCCTGCACCGC
+
>1>>AAFAFFFFG1GF1AGGGGFFEGGHHHFHHH1BGGBADFHHHGEFF0BFHFFGH1/ABEGGFGDGHHHHHFG0FGHFFGHGHFF1G0GFBEGHF2FG0EE>EEF1F@FEEE/EGFH00//EEAFFFGHHGGHHHCGHGGGCC/A@.FGH@CG@CGHHBHGHHHHHGCGGHBGHGH0GBCFHHHH:;EEGGBGGGGGGGGGFGGGGGG/FGGF/;/9AFF/9//;A@;BFFF/:B//;9;BFF99//;@
@M05620:37:000000000-D9766:1:1101:20606:2565 1:N:0:50
GCTGCTGCTTTTTAATCGCACACGTCTGACCTCCCGTCCCCCTCAGAAATCTCGTAATCCGTCCTCTCCTTGCAACAAAAAACAAAAACCCCTAATGCTCCTCGTACGGAACGGATCCTCTAGACCTCACAGGGCGTAGCCGCGCTGCAGCCACCATGGCCAGACAGACAGGCCTTTCCGCTTTCGCACTCTTGTGGATACGATTGACCCATTCTCCGCATTTGTCCTTGTCATTGACCCGTCAGGGCCAA
+
11>>A@1BBD3B1AB3FFFFG?0AF0BEF10DBFFGF0/B//ABF11DF1D2F0BB0A2DEAG//D1>BFBG1BFG0?0>>///BBB//?>?//01B121B10???/</E///C<B/0BFDG12111@1/<@//</A@/.>.->--<./</.</;:0;/:;/;..:;/:/;.9EB/9B;:..;.0.9.-;;9BF/BBF//9-9;-AB//9-/;/:9/9--;-/9B9:/9/////;/;;F-@-;-AFF---;
@M05620:37:000000000-D9766:1:1101:16853:2619 1:N:0:50
ACCACACCTTCTACAATGAGCTGCGTGTGGCTCCCGAGGAGCACCCCGTGCTGCTGACCGAGGCCCCCCTGAACCCCAAGGCCAACCGCGAGAAGGTGCCCAGGTGAGTGGCCCGCTACCTCTTCTGGTGGCCGCCTCCCTCCTTCCTGGCCTCCCGGAGCTGCGCCCTTTCTCACTGGTTCTCTCTTCTGCCGTTTTCCGTAGGACTCTCTTCTCTGACCTGAGTCTCCTTTGGAACTCTGCAGGTTCTA
+
AAABBBBAFFFFGGGGGGGGFGFGGEEEGEHHHGGAAEEAFHHHHGGGEEGGHFHHHFFGEGGGGFEGGGGFHHHGGGGHGEHHEGGGG?/BBCG022???2/F?<1<FF//<?A-<-CFHHHHHGD0=/.<CFA-AC;EGG./;0FFGBAFFFE.CD-;AFFFF-ABC/BFFBB/B/.9BBFFFFBFFFFFFF;ABE/BDB?DAFFFEBFFEBFBFFF/BFF/BFFFF/BBFBBBFBFBBFBFFFA9BFB
@M05620:37:000000000-D9766:1:1101:16453:2680 1:N:0:50
ACCACACCTTCTACAATGAGCTGCGTGTGGCTCCCGAGGAGCACCCCGTGCTGCTGACCGAGGCCCCCCTGAACCCCAAGGCCAACCGCGAGAAGATGATGAGTGGCCCGCTACCTCTTCTGGTGGCCGCCTCCCTCCTTCCTGGCCTCCCGGAGCTGCGCCCTTTCTCACTGGTTCTCTCTTCTGCCGTTTTCCGTAGGACTCTCTTCTCTGCCCTGAGTCTCCTTTGGAACTCTGCAGGTTCTAGCTCG
+
CCBBCCCCFFFFGGGGGGGGGGHHGEFEDGHHHGGGGGGFGHHHHGGGFGGGHHHHHHHGGGGGGGGGGGGHHHHGGGGHGHHHHGGGGGGGGGHHHEHHHHHFGGGHHGGG-AGHHHHHHHHHHGHHGGGGGHGHHGHHHHHHFHHGGGGGGGGGGGGGGGGGFFFFFFFFFFBFFFFFFFFFFFFFFDDFFFFDBFF.BFFFBFFFFFFFF/FFFFFFFFFFFFFFFFFFFFFFFFFFA:BFF/BFFFF
@M05620:37:000000000-D9766:1:1101:18687:2684 1:N:0:50
GAGGCTGCTTTGGAAGAAACTCATAGATTACTGCAACAGTTCCCCCTGGACCTGGAAAAGTTTCTTGCCTGGCGGAAAGGAGCCTAAAAGACTCTCATACAGGAAACTACCCGACAAGACAAGCTCATAGAAGCCACCAAGGGCCTACCAACGCTGATGACCCAATGACAAGAAAGTCAGGCATTACCGCTATCGCACTCTTGCGGATCACATAGAAAAAATCTCAGCATTTGACCTTGGAACTGCACAGC
+
BABBBBFBFFFFGGFGGGGGGGCHGHHHHHHHHHHHFHHHHHHHHGGGHGHHHHHFGFFHGHHHHHGFG5FEGFFE0EG121B1B@3B3B?FH33BGF4DGFGH23B?F3BFE/<</0B?B20??FGGBFHHH2F2@@?F0?<F/?FGFG1??<<CAHHDGG0<.FC0<0=</<</=D0GBCE0C0:0::;-:/..CD-BFFB0--;AD./0000;CFFF-:B9BF/9;/;/;//:B///;BFFFFF:/BE
@M05620:37:000000000-D9766:1:1101:17083:2704 1:N:0:50
AGTGCCAGCTCTCAATCGCACAGGGGACCCAGGGCCTGGCCCCTCCATCCAGAAAACCTATGACCTCACCCGCTACCTGGAGCACCAACTCCGCAGCTTGGCTGGGACCTATGTGAGTATCCAGCGTAGGAATCTGGGAGTTGGGGAGGAGTGAGGAGTTGGGGAAAGACAGTCCTAACCGTGGAGGGTTCTGGTAAATGATGGGGTGAGGAGGGGCTCTTTGGCTCCCACCAGTCCCCCTGTCTGGTCTA
+
BBBBBFFFBFFFGGGGGCGGGGHGGGGGGGHHGGGGGGHHHHGHGGHHHHHHHHHHHGHHHHHHHHHHHHHGGEGGHHHHGHHHHHHHGHHHFGGGGHHHGHHGEFHHGHHHHHHHHHHHHHHHHGEGGGHHHHHHHHHGGHHHGGGGGGFGHHHHHGHHHHGGGGHHGHHHGHHHHHHHGGEGGGGGAFGGGGFGGGGGGGGGGGFFFFFFFFFFABFFFBFFFFFFFFFFFFFFFFFFFFFFFFFFFFF
@M05620:37:000000000-D9766:1:1101:14240:2712 1:N:0:50
ACCACACCTTCTACAATGAGCTGCGTGTGGCTCCCGAGGAGCACCCCGTGCTGCTGACCGAGGCCCCCCTGAACCCCAAGGCCAACCGCGAGAAGATGAACCCAGGTGCGTGGCCCGCTCCCTCATCTGGTGGCCGCCTCCCTCCTTCCTGGCCTCCCGGCGCTGCGCCCTTTCTCACTGGTTCTCTCTTCTGCCGTTTTCCGTAGGACTCTCTTCTCTGCCCTGCGTCTCCTTTGGAACTCTGCAGGTTC
+
AAA1AAAAFFFFGGGGGGGAG1GFGAEB0AGH1FGECEGGFHHHHGGGGFGFFHGGHHHGEGCGG?EGGGGCGCHGGG?HCAHHHGC<CGG@@CFHGGFDGHG?GGCF1>FFGCGHGCG-CEHH.==DGHHFFHHCGGAEGECF9:BFFFGGGGGGGCGGG@@@@F@@F@@FFFFFFFFFFFFFFFF/;FFFFF;@BFFEFFB9-:AFFFFFFFFFFFFF/B-;FE@A@ABFFFFFFFFFFFFFF/9AAFB
@M05620:37:000000000-D9766:1:1101:17104:2715 1:N:0:50
AGTGCCAGCTCTCAATCGCACAGGGGACCCAGGGCCTGGCCCCTCCATCCAGAAAACCTATGACCTCACCCGCTACCTGGAGCACCAACTCCGCAGCTTGGCTGGGACCTATGTGAGTATCCAGCGTAGGAATCTGGGAGTTGGGGAGGAGTGAGGAGTTGGGGAAAGACAGTCCTAACCGTGGAGGGTTCTGGTAAATGATGGGGTGAGGAGGGGCTCTTTGGCTCCCACCAGTCCCCCTGTCTGGTCTA
+
>AAA>1BC@FFFGAFGGFEAE0GCFEEEEFGHFEFE/FFFFHGGGGGHGGFHHHHHHGHHGFBHFGFBHHH>EEEEHFF>GFF?FGFGGGHGEE/>EBGFEHHFGGHHGHHHHHHHHFGHHFGFHGECGGHFBGHHGHFG/FHHGGECCGGGHFHGHG/CHHC?CFHGHGHHCHGFHHHEA.;@CFCG;CFGGGCFGGGFGBFGGGF@EFFBAB@@?@EFFFFFFEFFFFFFFFFFFFFA@FFFFFFBFF9
@M05620:37:000000000-D9766:1:1101:13634:2716 1:N:0:50
ACCACACCTTCTACAATGAGCTGCGTGTGGCTCCCGAGGAGCACCCCGTGCTGCTGACCGAGGCCCCCCTGAACCCCAAGGCCAACCGCGAGAAGATGAACCCAGGTGCGTGGCCCGCTCCCTCTTCTGGTGGCCGCCTCCCTCCTTCCTGGCCTCCCGGCGCTGCGCCCTTTCTCACTGGTTCTCTCTTCTGCCGTTTTCCGTAGGCCTCTCTTCTCTGCCTTGCGTCTCCTTTGGAACTCTGCGGGTTC
+
CCCCCCCCFFFFGGGGGGGGGGHHGGGBGGHHGFGGGGGGGHHHHGGGGGGGHHHHHHHGGGGGGGGGGGGHFHHGGGGHGHHHHGGGGGBDGGHHHHHFHHD/?F?11>?C@DHC@>@CGGHHH00=GGDCDHFADCDEGEFG9;CF;FFFGGGGG.;-9999CA9DFBFFFFFF0;FFFFFFFFF0;BFBFF0@ADFFF0.:.;:0;BFFFFB;;;BFFF0900;::.;BFFFFFFBBB;BBB9;BDE.
@M05620:37:000000000-D9766:1:1101:17555:2717 1:N:0:50
ACCACACCTTCTACAATGAGCTGCGTGTGGCTCCCGAGGAGCACCCCGTGCTGCTGACCGAGGCCCCCCTGAACCCCAAGGCCAACAGCGAGAAGATGAACCCAGGTGCGTGGCCCGCTACCTCTTCTGGTGGCCGCCTCCCTCCTTCCTGGCATCCCGGCGCTGCGCCCTTTCTCACTGGTTCTCTCTTCTGCTGTTTTCCGTAGGACTCTCTTCTCTGCCCTGCGTCTCCTTTGGAACTCTGCCGGTTC
+
AAAAAAAAFFFFGDGFEG1BGFHFG0AA0AFGAAFA0EGGCHHHHGGCAAFFEHFCHHGE/E?FG/EGGEF0F1FFGG/F//?GEG/0FE///?0<1B11FH/<GGHFFCCECCFGG<C-AGBFDGDGHHFF.CFCC-.::CCH.:00;0F/A/;/99C??A?@-9-99@?/;FFFFFB/FFFFB///;FFFFE:FBF/9FBBB-;ABB99/:FFFFBFF/:-9--;;@;BBBFFFFFFBFFFFF;999AA
@M05620:37:000000000-D9766:1:1101:21581:2747 1:N:0:50
AGTGCCAGCTCTCCATCGCACAGGGGACCCAGGGCCTGGCCCCTCCATCCAGAAAACCTATGACCTCACCCGCTACCTGGAGCACCCACTCCGCAGCTTGGCTGGGACCTATGTGAGTATCCAGCGTAGGAATCTGGGAGTTGGGGAGGAGTGAGGAGTTGGGGAAAGACAGTCCTAACCGTGGAGGGTTCTGGTAAATGATGGGGTGAGGAGGGGCTCTTTGGCTCCCACCAGTCCCCCTGTCTGGTCTA
+
>A>>>DF11FFFG1FGGFEAECHCG0AA0AGHBAEE/FHH0GGEGGFHHGHH1FFGHEHFGG2GHFGHHCFFG>>EHFGG>FGFHH/??GBF>ECEEHFFEHGEGGGH/GHHHGBFGHHGHHFHHGACCGDGGHHHGH0FEGHH-C.AC.A<F0DG0<CH0C@@EEHFBGHHHHHHGFGGGGGGACE@EFGGGGBCFGGGFGGGGFB@FFFEBF@@@@FFFF/FB/9AEFFFEFFFFFFF@EFFF/BBFF9
@M05620:37:000000000-D9766:1:1101:14248:2803 1:N:0:50
ACTGCACCTTCTAAATCGCCCCCTGGAGAACTGCACACGCTCCCCCGGTCCTGGTAACCGTTGCTTTCCTGGCTCCCAGAAGCCACCACGACAATACTACCGGATGCTCGCCGTCAGGACCGGCTCCTAGAAGCCTCCACGGGCGTACCAGCGCTGATGACCCCATGGCCAGTCAGTCAGGCCTTTCTGCTTTCGCACTCTTGTGGATCCCATTGCCCAATTCTCCGCATTTGTACTCGTCCCTGGTCCGC
+
>>>AABB1BBBD3BB3A1AAAA00B00010BF1F111AA/BAB/EE////A110BA@FG>/B/?1B1BBGHFHB1/?F@/0@G00B0/?//>//11<BGH0<E/CCFDF/>BCC/BE0GGE//@@A.F>>GGF<GHFGCG.@C-@@:@;C;AAGGA.CF0;//;;FFFF9CAFFGFFF/;BFFFFFF/;BFFB/ABF@@FFFFFFFEFFFFFFFF9B/9EBF//B9AB@-;FFF:9//-;;-;;B;//99;
@M05620:37:000000000-D9766:1:1101:19051:2852 1:N:0:50
ACCACACCTTCTACAATGAGCTGCGTGTGGCTCCCGAGGAGCACCCCGTGCTGCTGACCGAGGCCCCCCTGAACCCCAAGGCCAACCGCGAGAAGATGCCCAGGTGAGTGGCCCGCTACCTCTTCTGGTGGCCGCCTCCCTCCTTCCTGGCCTCCCGGCGCTGCGCCCTTTCTCACTGGTTCTCTCTTCTGCCGTTTTCCGTAGGACTCTCTTCTCTGCCCTGAGTCTCCTTTGGAACTCTGCAGGTTCTA
+
BBBBBBBAFFFFGGGG5BBAGGHHGEGB4EHGGDFG?FGGDHGHHGGGEFFGEHFHHGGEECCGGGGGGGGGGHHGGGGHGHHHHGGGGGFGGGHFFGHHHHGG?CB01<FEHHFF?@DHHHHHGFGHGGGHHCCGGDHGHHGFHFGFBF?FFFGG.B-9:9BDCFFFFFFFFF/BBFFFF9/BFFFFB9FEBBAFFFFFDB9AFBBFFFFFFFB9;B/:EFF..9;/9F/BFFFFFFFFBBBFFFAFFF9
@M05620:37:000000000-D9766:1:1101:17277:2928 1:N:0:50
AGTGCCAGCTCTCAATCGCACAGGGGACCCAGGGCCTGGCCCCTCCATCCAGAAAACCTATGACCTCACCCGCTACCTGGAGCACCAACTCCGCAGCTTGGCTGGGACCTATGTGAGTATCCAGCGTAGGAATCTGGGAGTTGGGGAGGAGTGAGGAGTTGGGGAAAGACAGTCCTAACCGTGGAGGGTTCTGGTAAATGATGGGGTGAGGAGGGGCTCTTTGGCTCCCACCAGTCCCCCTGTCTGGTCTA
+
BBAABFFFBFFFGGGGGGGGGG4FFGGGGGHHFGGGFGHHHHGHGGHHHHGHHHHHHGHHHHHHHHHHHHHGGFGGHGHHHHHHHHHHGHHHGGGGGGHHGHHGGGHHGHHHHHHHHHHHHHHHGGEGGGHHHGHHHHHGGHHHGGGGGGGHHHHHHGHHHHGGFGHHHHHHHHHHHHHHGGEGGGGGEFGGGGGFGGGGGGGGGGFFFFFFFFFFFFFFFFFFFFFFFFFFFFFFFFFFFFFFFFFFFFB
@M05620:37:000000000-D9766:1:1101:14373:2955 1:N:0:50
ACCACACCTTCTACAATGAGCTGCGTGTGGCTCCCGAGGAGCACCCCGTGCTGCTGACCGAGGCCCCCCTGAACCCCAAGGCCAACCGCGAGAAGATGCCCAGGTGAGTGGCCCGCTACCTCTTCTGGTGGCCGCCTCCCTCCTTCCTGGCCTCCCGGCGCTGCGCCCTTTCTCACTGGTTCTCTCTTCTGCCGTTTTCCGTAGGACTCTCTTCTCTGACCTGAGTCTCCTTTGGAACTCTGCAGGTTCTA
+
AA>ABAAACFBBEGGDFG5FGGHHGFGAA2GGHFGF?EE?EHHHHGGEFEGGGDGHHHHEGECGEFEEGGGHHHHGGGGHGHHHHGGGGG/>DGHBGGHHHHHFGHHGGHGGHHGCGCDHHHHHHHHHFHGHGCGGGGHGHHGHEFGGFGGGGGGGF?-;BBBFBBFBBFFFFFFFFFFFFFFFFFFFFFFFFBDFFFFFFFFFFFFFFFFFFFFFFFFFFFFFFFF:BFFFFFFFEFFFFFFFFFFFFFB
@M05620:37:000000000-D9766:1:1101:13225:2990 1:N:0:50
GAGGCTGCTTTGGAAGAAACTCATAGATTACTGCAACAGTTCCCCCTGGACCTGGAAAAGTTTCTTGCCTGGCTTACAGAAGCTGAAACAACTGTCAAACCGGGACCTCACCGTAAGCACAAGCTAATAGAAGCATAACAGGGCGAACCAGCACTGCTGACCACATGACACGTCAGTCAGACCTTTCCGCTTTCGCACTCTTGTGCATCCCATTGCAAAATTATCAGCATTTGTACTTGTACCTGCAACGC
+
AAAABBFAFFFFG4GGGGGGGGHFHH5FGFHHFFFBGHHFHHHHHGGFE2FHHHH2FG2FAFGHHDFHHHHGHBGFHFGHGHHHHGDGG3FF3B5BD4BB?EE///?BBGHGGHH?C33B22BF3?BF44?BG22B3322??A?///>>FGH0?10111>>>FG<GH1><1<<.<<D0000<<0GCC;.;C;C0:EFGGBFB00;0;FBF?09CFFGBFFG/;00CF09;BCB9B/BFBF/;BFB9;B/@D
@M05620:37:000000000-D9766:1:1101:16915:2992 1:N:0:50
ACCACACCTTCTACAATGCGCTGCGTGGGGCTCCCGAGGAGCACCCCGTGCTGCTGAGCGAGGCCCCCCTGAACCCCAAGGCCAACCGCGAGAAGATGCCCAGGTGAGTGGCCCGCTACCTCTTCTGGTGGCCGCCTCCCTCCTTCCTGGCCTCCCGGGGCTGCGCCCTTTCTCCCTGGTTCTCTCTTTTGCCGTTTTCCGTAGGACTCTCTTCTTTGACCTGGGTCCCCTTTGGAACTCTGCAGGTTTCG
+
>>>1>A1AFFFFFGG1BF1AE?ACE0EE00EEHG/A/A/AAGAH/E/A/?BFF@GF10B>/>@//E@/EGA0EHH//EEFGHHHHGGGGC>BCGHEGGDHHGAFFH1<<FFCGHC<--<CD0<G0<0G;/C:G?-AA.;E99E/F;C00B9C0.CF?A-999-9-9A@=FFB////-9E9B//9///;//;/B@:BFF/B-;9-;/////9/B///////;/---:---:-AFFFFF/////9/9F-/B:-
@M05620:37:000000000-D9766:1:1101:21272:3006 1:N:0:50
GAGGCTGCTTTGGAAGAAACTCATAGATTACTGCAACAGTTCCCCCTGGACCTGGAAAAGTTTCTTGCCTGGCTTACAGAAGCTGAAACAACTGTCATACAGGATGCTACCCGTAAGGAAAGGCTCCTAGAAGACTACAAGGGCGTACCAGAGCTGATGACCCCATGGCAAGTAAGTCAGGCCTTTCCGCTTTAGCACTCTTGTGGATCCAATTGCACAATTATCAGCATTTGTACTTGTACCTGACCAGC
+
BBBBBBFBFFFFGGGGGGGGGGHHHHHHHHHHHHHHGHHDFHHHHGGGHHHHHHGGHHHHGHHHHHGHHHHHHHHHHHHHHHHHHHHHHHHHHHHH44BFFGHG3BBF43FGGG?FHHHF3BGG3BFHFHHHHBFH3FG3FHGF//B/FHH0/FD2@2GHDGF?EHHBHHHGHBHHHHFF0<.FGHH<.<CCE0DHHHHFHHHGGGHHHHHHHHE0;CFGGG0FG0CFGGGGGGFGGGGGB00CF//9/FG
@M05620:37:000000000-D9766:1:1101:17651:3014 1:N:0:50
ACCACACCTTCTACAATGAGCTGCGTGTGGCTCCCGAGGAGCACCCCGTGCTGCTGACCGAGGCCCCCCTGAACCCCAAGGCCAACCGCGAGAAGATCCCCAGGTGAGTGGCCCGCTACCTCTTCTGGTGGCCGCCTCCCTCCTTCCTGGCCTCCCGGCGCTGCGCCCTTTCTCACTGGTTCTCTCTTCTGCCGTTTTCCGTAGGACTCTCTTCTCTGACCTGAGTCTCCTTTGGAACTCTGCAGGTACTA
+
BCCCCCCCFFFFGGGGGGGGGGHHGGFEHGHHHGGGGGGGGHHHHGGGEGGGFHHHHHHGGGGGGGGGGGGHHHHGGGGHGHHHHGGGGGGGGGHHH2FGGBDCFHHHH1FFHH->AFGHHGHHHHHHGCDHHGGGGGHGHHGHGGGGFGGGGGG.A@-@AF-DFFFFFFF0FFBFFFFFFFFFFFFFFFFFFFDFFFFFFFFFDFFFFFFFFFF0BBFF/FF/BFFFFFFFF0BFFFFF0;BFF?;0;;;
@M05620:37:000000000-D9766:1:1101:20511:3035 1:N:0:50
ACCACACCTTCTACAATGAGCTGCGTGTGGCTCCCGAGGAGCACCCCGTGCTGCTGACCGAGGCCCCCCTGAACCCCAAGGCCAACCGCGAGAAGATGATGAGTGGCCCGCTCCCTCTTCTGGTGGCCGCCTCCCTCCTTCCTGGCCTCCCGGAGCTGCGCCCTTTCTCACTGGTTCTCTCTTCTGCCGTTTTCCGTAGGACTCTCTTCTCTGCCCTGAGTCTCCTTTGGAACTCTGCAGGTTCTAGCTCG
+
CCCCCCCCFFFFGGGGGGGGGGHHGGGEEGHHHGGGDGGGGHGHHGGGGGGGHHHHHHHGGGGGGGGGGGGHFHHGGGGHGHHHHGGGGGDGGGGHHHBFHHHFHGGHHGGG-EGHHHHHHHHHHGHHGGGGGHGHHGHHHHHFFHGGGGGGGFADGFGGGGGFFFFFFFFFFFFFFFFFFFFFFFFFFDDFFFFFFFFDFFFFFFFFFFFFF0FFFFFFFFFFFFFFFFFFFFFFFFFFFFFFF0;0;FF
@M05620:37:000000000-D9766:1:1101:19753:3042 1:N:0:50
GAGGCTGCTTTGGAAGAAACTCATAGATTACTGCACCAGTTCCCCCTGGACCTGGAAAAGTTTCTTGCCTGGCTTACAGAAGCTGAAACCACTGTCCTACAGGATGCTACCCGTAAGGAAAGGCTCCTAGAAGACTCCAAGGGAGTAAAAGAGCTGATGAAACAATGGCAAGTAAGTCAGGCATTTCCGCTTTAGCACTCTTGTGGATCCAATTGAACAATTCTCAGCATTTGTACTTGTAACTGACCAGC
+
>>>A>1BAFDFBB1B111ABFG1DBDFGH1FDGHF1BBFADABGGECABBFHGGHHEBABBDHDDGGBBBFGBFGEBFF1BGBFF11F@0/FGHBGF@BEF1>GFBBGFGFF>EEEG1BBFGFF1FFFFEGGHCGDGHEHFE/?</<F>GDGFHEFFFFGGFFGFHHCGG?F1??F@?D<0FC>FDGHCCCCEGDHFHFBGDDDCFFFHHCCCGGCGHFC00<:0;C/;CB0F9;0;FFCF0;C;FF//A9
@M05620:37:000000000-D9766:1:1101:19262:3051 1:N:0:50
ACCACACCTTCTACAATGAGCTGCGTGTGGCCCCCGAGGAGCACCCCGTGCTGCTGACCGAGGCCCCCCTGAACCCCAAGGCCAACCGCGAGAAGATGATGAGTGGCCCGCTCCCTCTTCTGGTGGCCGCCTCCCTCCTTCCTGGCCTCCCGGAGCTGCGCCCTTTCTCCCTGTTTCTCTCTTCTGCCGTTTTCCGTAGGACTCTCTTCTCTGACCTGAGTCTCCTTTGGAACTCTGCAGGTTCTAGCTCG
+
ABABBBBBFFFFFFGGGGGGG5GFGEGFHAHCGGGAFGGGGHHHHGCGEEEEHFHHHHHGGGGGFGCGGGGHHHEEGGGHGHHGGGGGGCGGGDHHEFHFG1C?FCFHHGC?<AGHFHDDH00=C.<CC:;AFHGFFFFGGFFBB.FGAEGGGB@BG/9@-9;;BFFFF/BBFBBBBFF/;FFFFFF;;9.BEFFFFFFBFFFFFFFFFFFFB/;//9;BFFF;BBFFBF//9FFFFF//9;BFB:FFBFD
@M05620:37:000000000-D9766:1:1101:12312:3110 1:N:0:50
ACCACACCTTCTACAATGAGCTGCGTGTGGCTCCCGAGGAGCACCCCGTGCTGCTGACCGAGGCCCCCCTGAACCCCAAGGCCAACCGCGAGAAGATGCCCAGGTAGGGGGCCCGCACCCTTTTTTGGTGGCCGCCTCCCCCCTCCCTGGCCTCCCGGGGCTCGGCCCTTTTCACCTGGTTTCCCTTTTCGCCGTTTTCCGATGGCCCTCTTTTCTTAGCCCAGGGTCCCTTTGGAATCCTGACGGTTTTT
+
CCCDCDBCFFFFGGGGGGGGGGHHGGGFHGHHHGGGGGGGGHHHHGGGGGGGHHHHHHHGGGGGGGGGGGGHGHHGGGGHGHHHHGGGGGDGGGHHHH2G22/?111?/<<-AC----<C./0:0::@.<<:C-9A..CE.<@?..</0<:A0.BA9-----.--.<@.BB000<:0/<00.0000:0<09.<-<DFFBF.....//.../0:00:0000<<.<../:9.0<::/00000000/9@9.<..
@M05620:37:000000000-D9766:1:1101:12396:3111 1:N:0:50
AGTGCCAGCTCTCAATCGCACAGGGGACCCAGGGCCTGGCCCCTCCATCCAGAAAACCTATGACCTCACCCGCTACCTGGAGCACCAACTCCGCAGCTTGGCTGGGACCTATGTGAGTATCCAGCGTAGGAATCTGGGAGTTGGGGAGGAGTGAGGAGTTGGGGAAAGACAGTCCTAACCGTGGAGGGTTCTGGTAAATGATGGGGTGAGGAGGGGCTCTTTGGCTCCCACCAGTCCCCCTGTCTGGTCTA
+
BCAABFFFCFFFGGGGGGGGGGHGGGGGFGHHFGGGGGHHGHGHGGHHHHHHHHHHHGHHHHGHHHHHHHHGGGGGHHHHGGHHHHHHGHHHGGGGGHHHGHHGGCHHGHHHHDHBBGHHHDDGFCB<@?GDGBGHHG0C?0FGCF.AFC><G0GHCACHFHCGGEHFFGFGGHFHBGCHG.CC.;AB.CA00FFBFBFFEFGGGGDDE?A9AFFFFFFF/FBFF/F?FFFDEAFFFFFDFFFBFFBFFF/
@M05620:37:000000000-D9766:1:1101:21718:3119 1:N:0:50
GAGGCTGCTTTGGAAGAGACCCCTCGATGACTGCACCCGTTCCCCCAGGCCCTCTAACAGTTTCGTGCCTGGCTTCCAGAAGCGTCAACCACTGTCCTACAGGATACTCCCCGTCAGGAACGGCTACTAGAAGACTCCACGGGCGTACCAGCGCTGATGACCCCATGGCAAGTAAGTCAGGCCTTTCCGCTTTAGCACTCTTGTGGATCCAATTGCCCAATTCTCCGCATTTGTCCTTGTCCCTGACCAGC
+
1>AAAAFAFFFFGGGGG1BFAABA0ABB3DFGHHHHHG0/0BBG0E/BBGG/AABFE1BGGHAD/B//BFGHHHGFHHHHHHH///BBGAFGH1BFGHFHHFHFG1BF1BGGGGEGGHHFC/E///<FHHHGHBGHHHHG?CGCC@A@FGHECCGGGHHHHHHCGHGEFGHGG0GG0;GCFFGBFFGGGG?CE0;CFGFGGFFFFBGGGGFFFFFFBFFFFFFFFF?B@BAFF//9B///9/9BB:BF/-A
@M05620:37:000000000-D9766:1:1101:12236:3125 1:N:0:50
GAGGCTGCTTTGGAAGAAACTCATAGATTACTGCAACAGTTCCCCCTGGACCTGGAAAAGTTTCTTGCCTGGCTTACAGAAGCTGAAACAACTGCCAATCCGCATCCACCCCGAAAGGAAGGGCTCATCAAAACCTCAACGGACGAAAAAACGCTAATAAACAAATGGAAAGAAGGTCAGCACTTTCCGCTTACCCACTCTTGTGGATCAAATTAACAAATTCCACGCATTTGACTTGTAACCTGCAACGC
+
>1AA>>FACBB@G11BABAGGG1GDBFHHFBDFG1BE0BFFDDBAEAFEGBFGGFBB10FFFGADDFBBBAFFGG1BBBGFHBFGB1GFGGHHH1CF1100///?/011BE/>/>>?0BF0</<B?1112B<10/B0BF0?B/<</<CC<-.<-<.>=0=DGHGGBGHBG0C/./.::/;0<:0;0G0..;C.0/:9;AFFFF09.09CCF9F00;0FF.CF9/;B---9:/:9F/B///;;/;-;FFB9@
@M05620:37:000000000-D9766:1:1101:15587:3134 1:N:0:50
AGTGCCAGCTCTCAATCGCACAGGGGACCCAGGGCCTGGCCCCTCCATCCAGAAAACCTATGACCTCACCCGCTACCTGGAGCACCAACTCCGCAGCTTGGCTGGGACCTATGTGAGTGTCAAGCGCAGAAATCTGGGAGTTGGGGAGGAGTGAGGAGTTGGGGAAAGACAGGCCTAACAGTGGAGGGTTCTGGAAAATGATGGGGTAAGGAGGGGATCTTTGGCTCCCACCAGTCCCCCTGTCTGACATA
+
AAAABFFFBFFFGGGGGGGGGGGHGGGF2EFHGGGG2EGH2GGHGGHFEHFH3BEHHGB3GG5GHHFGHHGGGGGGHHHHHHHHFFHHGHHHGCEGG3FGGHHG//BGGCCHH3B3332??33?B?//>/@<1<1@D0</<0?GCD.--<./.0=.0.</</--CD.CBGH/.=://9C/90;/0;E-;.;0;009:9;CB0CFFF../;//9DCA..9B/9F////9..AD9.9BF/E.9.//9B/9///
@M05620:37:000000000-D9766:1:1101:8886:3257 1:N:0:50
GAGGCTGCTTTGGAAGAAACTCATAGATTACTGCAACAGTTCCCCCTGGACCTGGAAAAGTTTCTTGCCTGGCTTACAGAAGCTGAAACAACTGTCAATCATCCTACTACCCGTGAGCAACAGCTACTAGAAGACACAAAAGGACAAACAAAGCAAATAAACCAATGACAAATGAGTCAGAAATTACCCATTTGCCCCTCTTGCCGCTCCAATAGCAAAATTACCAACATTTGTACTTGTAACTGGCAAGC
+
11A1>>CAFDBDFB1B11AGGGFHBFAFGFBFHHBDFFFGGDDBGGACCBBAFFABB10FA2DDD1D1BF1FFHF1B1B1BBFBFD@FFB/FGG2@B22BBB2112B1BDHHAE/?/11000BB111BBD1<FF<0BB?000/BB0B</0/<<@10@11@11@?/@11?F10?11<1?F11<1=11=<010>11<>1<C.CG00/<--;:/CB0<:::C;;C:0;;0..;;;0;0;;CC000;B9/9;0.;
@M05620:37:000000000-D9766:1:1101:14469:3264 1:N:0:50
ACCACACCTTCTACAATGAGCTGCGTGTGGCTCCCGAGGAGCACCCCGTGCTGCTGACCGAGGCCCCCCTGAACCCCAAGGCCAACCGCGAGAAGCTGAACCCAGGTGAGTGGCCCGCTACCTCTTCTGGTGGCCGCCTCCCTCCTTCCTGGCCTCCCGGCGCTGCGCCCTTTCTCACTGGTTCTCTCTTCTGCCGTTTTCCGTAGGACTCTCTTCTCTGACCTGCGTCTCCTTTGGAACTCTGCAGGTTC
+
ABAABABAFFFF5DGFGGGGGFHHEEEFHEFHHFGG2EF?EG2GHGGGBEFFGHHGGHHGE@EGGGFGGGGE3FGGGGGFGHHHAGGGGGGGGDH2?FF<FGCFFFGH1CGFGEGHGGGGGHHHDFHHHHHHGHHGGGGDHGHHGGGFGFGGGGGGGGGG-ADFFFFFFF;FFFFFFFFFFFFFFFFFFFFFFFFF9DFFFFFFFFFFFFFFFFFFFFFFFFFFF?ADFFFFFFF/B;BFFFFFF/FF:B/
@M05620:37:000000000-D9766:1:1101:22720:3267 1:N:0:50
AGTGCCAGCTCTCAATCGCACAGGGGACCCAGGGCCTGGCCCCTCCATCCAGAAAACCTGTGACCTCACCCGCTACCTGGAGCACCAACTCCGCAGCTTGGCTGGGACCTAGGTGACTATCCAGCGTAGGAATCTGCGAGTTGGGGAGGAGTGAGGAGTTGGGGAAAGACAGTCCTAACCGTGGAGCGTTCTGGTAAATGATGGGGTGAGGAGGGGCTCTTTGGCTCCTACCAGTCCCCCTTTCTGGTCTA
+
A1>>ADDC1FFFFFGEFGGCEEH0F0000AA0A0BA/FGE0GE/EFC1B0111A100B00AB2FGEG@G00>///>G1@G0BGHFG>/E0@1>>///01B/B1FF/00/B<101111BFFH02@</?<B/<1<F111//</>11--<--.<<.00.<E</=/-:C.;.:/:/::C990/.9;.-../-=...;00;09C0////;A-----/----;@9/;//;///A/9B9//////A---/;/9BFB//
@M05620:37:000000000-D9766:1:1101:21711:3275 1:N:0:50
ACCACACCTTCTACAATGAGCTGCGTGTGGCTCCCGAGGAGCACCCCGTGCTGCTGACCGAGGCCCCCCTGAACCCCAAGGCCAACCGCGAGAAGATGATGAGTGGCCCGCTCCCTCTTCTAGTGGACGCCTCCCTCCTTCCTGGCCTCCCGGAGCTGCGCCCTTTCTCACTGGTTCTCTCTTCTGCCGTTTTCCGTAGGACTCTCTTCTCTGCCCTGAGTATCCTTTGGCACTCTGCAGGTTCTCGCTCG
+
BBAAAAABFFFFFGGGGGGBG5GCEAEBFEHGEFABEEE?GHHHHGEGEEFFHHHFHGAEEEGGGEEGGEGCFCGEEGFECEGHHF?>>B></AFGDFB2@GHG1<FFH/>CGG.FGGFH111<0.0<-ADHGA.G/./0CGHFB.CGCEFD---9C/;?BG-;FGG/;:BF9.;/BFF/;FFFFFFF;DDFEFBDFF?.BFFFFFFFFFFFB/BE/9.;//9;//:BFF/9BF/BFFE/.;:FF/;.AE-
@M05620:37:000000000-D9766:1:1101:14470:3285 1:N:0:50
ACCACACCTTCTACAATGAGCTGCGTGTGGCTCCCGCGGAGCACCCCGTGCTGCTGACCGAGGCCCCCCTGAACCCCAAGGCCAACCGCGAGAAGCTGAACCCAGGTGAGTGGCCCGCTACCTCTTCTGCTGGCCGCCTCCCTCCGTCCTGGCCTCCCGGAGCTGCGCCCTTTCGCACTGCTTCTCTCTTCTGCCGCTTTCCGCACTACTCTCTTCTCTGACCTGAGTCTCCTTTTTTACTCTGCAGCGTC
+
AA3>A4A>FFFFGGG4FFF5GGGGEEEGA2FGGFG?2EF0AE1BGGGEABEE5@GFGHHF>>/>FEEGGGGB3BGGGG?EFHGHAFGGGCCBC/F1?1111/?>>>1FG0<F..<C-<<<<CH00<<:00::C.=-=ACG999;D..;;;09C.99A;.;-;;./999AB-;9B...--//;99F;BB/:/B/9B--9A.;:..;--;//9FBB9BBBFBBFF/./9BBB///////-.://9///9/-9.
@M05620:37:000000000-D9766:1:1101:21723:3292 1:N:0:50
ACCACACCTTCTACAATGAGCTGCGTGTGGCTCCCGAGGAGCACCCCGTGCTGCTGACCGAGGCCCCCCTGAACCCCAAGGCCACCCGCGAGAAGATGATGAGTTGCCCGCTACCTCTTCTGGTGGCCGCCTCCCTCCTTCCTGGCCTCCCGGAGCTTCGCCCTTTCTCACTGGTTCTCTCTTCTGCCGTTTTCCGTAGGACTCTCTTCTCTGACCTGAGTCTCCTTTGGAACTCTGCAGGTTCTAGCTCG
+
1>AAA1>>CFFFFFGFFGG1GGABAEEEF0BGHFG0E/AAEG/FGGGGA?EFBEAGFGHGG/>>FGGGGGG01FHEGGE//FFE/GE/<<</</?111?@2??@1<?FHGG/<CGHH1GHHHH=<CCG-AACGHFHHGHHHHHHHGGHHHGF?A?@F/;-AEFGFGGGGGF;FFBFFFFFFFFFFFFF@ABBAFFA9;ABBFFFFFFFFFFFB/;FF;FBBBBFFFFFBBBBFFFFB9;F--/;BF////:
@M05620:37:000000000-D9766:1:1101:22348:3323 1:N:0:50
GAGGCTGCTTTGGAAGAAACTCATAGATTACTGCCACAGTTCCCCCTGGACCTGGAAACGTTTCTTGCCTGGCTTACAGAAGCTGAAACAACTTTCCCACAGGACGCTACCCAACGAGAGGGGCTCCTAGAAGACTCCACGAGCGAAACAGCGCTGATGACACCATGACAAGAGAGTCATACCTTTCCTCTATATCACTCTTGTAGATCCAATAACACAATTCTCCACATGTGTACTTGTCACTGACCAGC
+
@BCCCCFCFFFFGGGGGGGGGGHHHFGHHHHHHH4GFHFBGGHHGGEF22BFHG2FG33BFGGGDFDFGHHHHHF3FGHHHHHGF3BGH3GHH3BB33B1111?1/>E1>2F3/?///?//?/><//FG32DG2B2222@A/////>>@G0F--.<<00=<0<<GB00000././:0;000</0000;0<C0000;C0;FFGCG0;00;00:0009:0.;09C00;0;900;0900;B0090000;0/0..
@M05620:37:000000000-D9766:1:1101:12770:3329 1:N:0:50
ACCGCACCTTCTAAATCGACCCGCGGATGCCTGCCCAGGAGCCCCCCGTCCTGCTAACCGTTGCCTCCCTGGCTCCCAGGAGCAACAACGACTATACTACCGGTTGCTGCCCGTCACGACCTGGTCCTGGAAGTCTCCACCTGCGTACCAGCGATGATGCCGCCATGGCAATGCAGTCAGGCCTATCTGCTTTCGCACTCTTATGGATCCCGTTGCCCAATTCTCCGCATTTGTACTTGTCCCTGTGCCGC
+
>>11A>>>CC1BB3B33AB0A0A0AAAAA0BG1FH/1ABAABAFGG>>E>EB1@B@BGHE>//?BB1?FHHFC0B?FHC/<<F?BBC/F>////12>2210///?/01110//>C...<-><C.<G000////0=0=C0C.:/;-;.-.<;.--9.00;00----.0/;/;/09/////9-/;9/////9;9/;BF--;////;;B/B/9--;A9-BFB--/99/:-9-;-9B9/////;9//;/9///--
@M05620:37:000000000-D9766:1:1101:22278:3348 1:N:0:50
ACCACACCTTCTACAATGAGCTGCGTGTGGCTCCCGAGGAGCACCCCGTGCTGCTGACCGAGGCCCCCCTGAACCCCAAGGCCAACCGCGAGAAGATGATGAGTGGCCCGCTCCCTCTTCTCTTGTCCGCCTCACTCCTTCCTTTCCTCCCGTCGCTGCGCCCTTCCTCCCTTCTCCTGTCTTCTCCTGTTTTCCGTTGGACTCTCTTCTCTGCCCTGAGTCTCCTTTGGAATTCTGCAGTGTCTGGTTCG
+
CCCCCCCCFFFFGGGGGGGGGGHHGGGGHGHHHGGGGGGGGHHHHGGGGGGGHHHHHHHGGGGGGGGGGGGHGHHGGGGHGHHHHGGGGGGGGGHHHH222??22?F0/A/->CF0<0>FH11=D<<0.-..<0C00CC0:G000<0GG/E:..-;.:.AD.9-//;00/./0/;0090;00;FF0009;0;/0:.B0..0:;90F0;BFFF090;0.9:;0000;0B0/0000000B00009000/0009
@M05620:37:000000000-D9766:1:1101:20852:3362 1:N:0:50
ACCACACCTTCTACAATGAGCTGCGTGTGGCTCCCGAGGAGCACCCCGTGCTGCTGACCGAGGCCCCCCTGAACCCCAAGGCCAACCGCGAGAAGATGAACCCAGGTGAGTGGCCCGCTACCTCTTCTGGTGGCCGCCTCCCTCCTTCCTGGCCTCCCGGCGCTGCGCCCTTTCTCACTGGTTCTCTCTTCTGCCGTTTTCCGTAGGACTCTCTTCTCTGACCTGCGTCTCCTTTGGAACTCTGCAGGTTC
+
>AAAAA1AFFFFFGGGGGGGFGGFEBEEG0GHHGGEEGG/EHHHHG/EAAEAEE1BG00AEG/EEF/FGGGHGHA?EGGFGHHE</EEGCBCGGHHBGHHHHG</FHG1FGD//FGGGG-A<D<0D0GGFGH.CGG-@F.::/=.CFGGGGG.C0CF.EGGG;=@F@-A@?FFBFFFFFFFFFFFFFBFBFFFFF@BFFFFFFFFFFFFEFFFFFFFFFF//;FFA@-@FFFFFFFBBFF/;BFF/BFAFB
@M05620:37:000000000-D9766:1:1101:14595:3405 1:N:0:50
GAGGCTGCTTTGGAAGAAACTCATAGATTACTGCAACAGTTCCCCCTGGACCTGGAAAAGTTTCTTGCCTGGCTTACAGAAGCTGAAACAACTGTCAAACAGTATACTACCCGTAAGGAAAGGCTCCTAGAAGACACAAAGGGAGAAAAAAAGCAAATGAAACAATGGCAAGCAAGTCAGACATTTCCGATTTAGCACTCTAGTTGATCCAATTGAACAATTCCCAGCATTTGTACTTGTAACTGACAAGC
+
>3AA>>CACBB@G45BAGBGGGHHHGFGFFBDDG4EGHFGGDBBBAAA22BBGGEBA32BBDDADDDBBB3B1BB33BBDF3BBF33B@B1FGGDB444BB24BB4@B@BB1??>?1B?B3FE/30?3B4BBB3?3?BFB3B/?//?BB?/>/010111??GGF/?<1<<>.<0<>1>=1110<=00=.<<..<0=<<</C0000;00:0::000;00090000;0;.9;90;;;0;CF99F0;0;CFB.:
@M05620:37:000000000-D9766:1:1101:17494:3411 1:N:0:50
ACCACACCTTCTACAATGAGCTGCGTGTGGCTCCCGAGGAGCACCCCGTGCTGCTGACCGAGGCCCCCCTGAACCCCAAGGCCAACCGCGAGAAGATGAACCCAGGTGCGTGGCCCGCTACCTCTTCTGGTGGCCGCCTCCCTCCTACCTGGCCTCCCGGCGCTGCGCCCTTTCTCACTGGTTCTCTCTTCTGCCGTTTTCCGTAGGACTCTCTTCTCTGCCCTGCGTCTCCTTTGGAACTCTGCCGGTTC
+
BBBAAABBFFFFGGGGFGAGGFHGGEEB4AGHBFFEAEGCDHGHHGGGDEGGFHFFHHHGCECGGAEGGGGCFEHEGG/GC?GHHG/<BG@@@GFF1F11?F//?F<?1<?/-->>C?C-ACGD000=GFDG?HC--:.C../C./0;C0:...CA9..9AB-9-;BB.9@BFFFFF/B/FBFFFFF/;BBFBBF;.9BEBFDB99./;FF///9/99/9/;9;A.9.;;.9/BFFBBFFFBFF/9@@-9.
@M05620:37:000000000-D9766:1:1101:13295:3458 1:N:0:50
AGTGCCAGCTCTCAATCGCACAGGGGACCCAGGGCCTGGCCCCTCCATCCAGAAAACCTATGACCTCACCCGCTACCTGGAGCACCAACTCCGCAGCTTGGCTGGGACCTATGTGAGTATCCAGCGTAGGAATCTGGGAGTTGGGGAGGAGTGAGGAGTTGGGGAAAGACAGTCCTAACCGTGGAGGGTTCTGGTAAATGATGGGGTGAGGAGGGGCTCTTTGGCTCCCACCAGTCCCCCTGTCTGGTCTA
+
ABAABFFFCFFFGGGGGGGFGFHGGGGGGGHHFGGGGGHHGHGHGGHHHGGHGHHHHGHHHHHHHHHHHHHGGEFGHHHHGHHHHHHHGHHHEGGGGHHHGHHGGGHHGHHHHHHHHHHHHHHHHGGGGGHHHHHHHHHGGHHHGGGGGGEHHHHHHGHHHHGGGGHHHHHHHHHGHHHHGGGGEFGGGGGGGGCFGGGGGGGGGGFFFFFFFFF=FFFFFFFFFFFFFFFFFFFFFFFFFFFFFFFFFF0
@M05620:37:000000000-D9766:1:1101:17044:3476 1:N:0:50
GAGGCTGCTTTGGAAGAAACTCATAGATTACTGCAACAGTTCCCCCTGGACCTGGAAAAGTTTCTTGCCTGGCTTACAGAAGCTGAAACAACTGTCCTACAGGATGCTACCCGTAAGGAAAGGCTCCTAGAAGACTCCAAGGGAGTAAAAGAGCTGATGAAACAATGGCAAGTAAGTCAGGCATTTCCGCTTTAGCACTCTTGTGGATCCAATTGAACAATTCTCAGCATTTGTACTTGTAACTGACAAGC
+
3>>>A>FAFFFFGCGGAGEGBFFGGFGHHHHHHHGFGFHDFHHHHGGFHHHHHHHGHHHGBHHHHHFHHHHGHHFGHHHHHHHBFHFHHHGHHHFGHDEGFFGHFBFHGHGHGGGGHGHHHHGHFGGEGBGGHHHGHHHHHGDGF?BGHFGGHGHHGFGFGDGHHHHGHFFGGFGH@FDFFFECDGHFGGGGGDDGGHHGHHE<CGHHGHGFHHHHHHHHGHHCGHHHHHHFGBCBFGGBFGFFFGGBBFC
@M05620:37:000000000-D9766:1:1101:18855:3488 1:N:0:50
GAGGCTGCTTTGGAAGAAACTCATAGATTACTGCAACAGTTCCCCCTGGACCTGGAAAAGTTTCTTGCCTGGCTTACAGAAGCTGAAACAACTGTCCTACAGGATGCTACCCGTAAGGAAAGGCTCCTAGAAGACTCCAAGGGAGTAAAAGAGCTGATGAAACAATGGCAAGTAAGTCAGGCATTTCCGCTTTAGCACTCTTGTGGATCCAATTGAACAATTCTCAGAATTTGTACTTGTAACTGACAAGC
+
AAABAACAFFFFFBBFF44FGFFGFDGHHFFFGHCHBAFFFBBFGEEEEHGHGHGGB3FGBFHDFGGABFGGFHHBABFFHHCGHBBHB3?GHHBFF4B@B3BBB3BFBGFF?EEEB3B??GHH3FFFEBFGHCGBEGFGEE/?<<2BFG3F@GFGFDGFGHHHCGGFGGFF?<?F@<?<0<.><><F?.<CC=0=0<<CG=0=<DD<CG:;;;:<CGE=00;;;=;0;<C0;0;0;FG0CF;C;CCBB.9
@M05620:37:000000000-D9766:1:1101:18835:3496 1:N:0:50
GCGGCTGCTTTGGAAGAAACTCATAGATTACTGCCACAGTTCCCCCTGGCCCTGGAACCGTTTCTTGCCTGGCTTCCAGAAGCTGAAACAACTGTCCTACAGGATGCTCCCCGTCAGGAACGGCTCCTAGAAGACTCCACGGGCGTACCAGCGCTGATGACCCCATGGCAAGTAAGTCAGGCCTTTCCGCTTTCGCACTCTTGTGGATCCAATTGCCCAATTCTCCGCATTTGTACTTGTCCCTGCCCAGC
+
>11AADD>FFDBFGG11BBGFGEF3DGHH1FGHH01BBFBFGHHHGEF/0BBGH/GG1AEBEGHFHGGHHHHHHG0GGHBGGHFG1FGHFFGGGHG12BGCGHEEGHF1BFECFGGGHHGCEGGCGGHHHHHH1F1GGHGGGC/CCG@FHH.-CGGGHHHFHHCFHHHHHHGH0CHHHHHHHCGHHHGGGGGG0CFGGGGGGGGGGGGGGBFGGG/BFFFFFFFFBBF@FFFFF/FFFFFF/9BF-AEFFF
@M05620:37:000000000-D9766:1:1101:16720:3498 1:N:0:50
GCGGCTGCTTTGGAATCAACTCATAGATTCCTGCCCCAGTTCCCCCTGGACCTGGAAAAGTTTCTTGCCTGGCTTACAGAAGCTGAAACAACTGTCCTACAGGATGCAACCCGTCAAGAAGAGCTCATAGAAGCCTCCAAGGGCGTAAAAGAGCTGAAGACACCATGGCAAGTCAGGCAGGCCTTTCCGCTTTCGCACAATTGAAGAACCCACAGCACAATTCCCCGCATTTGACATTGTACCTGCACAGC
+
>1>>AA>>CFBD1AF1BBBFBBBDDDFHH3GGHH00F?FBFGHHHG/B/0BBFA0BGA0BBFGHDFAGHHHFHHA1BGG@GGHB@@BFHBFHHE2F1B211B0BFGB1B@BEE>E?/BBG01<01B111BBGH1010/01B<?//>/?/@1/001??11<<00/?11C<0>FH1F10F..<..//0=DFCAEG0.:.;-/CGG000;//;.9..;EFABB0B0009A-@--FF//////:9/99/A-/;--
@M05620:37:000000000-D9766:1:1101:12136:3509 1:N:0:50
GAGGCTGCTTTGGAAGAAACTCATAGATTACTGCAACAGTTCCCCCTGGACCTGGAAAAGTTTCTTGCCTGGCTTACAGAAGCTGAAACCCCGCTCATACCGGCCGCTATCAAACAGGACCAGAACATAGAAGCCTACAAAAACATACCAGCACAGAAGGCCAAATGACCAGTGAGTCCGGCCTTTATGATTTCGCACTCTTGTGGATCACAATGCCCAATACTCCGCCTTTGTACTTTTAACTGACTCGC
+
A1AAAAF>@BFFGGGGGG1FGGHHHHH3AGGDGFGHCFGGGHHFGGC/AFGGFFFGAGCBGHHHHHFGHEBGGHGHHFHFHHHHFHHHHFEE//>/B@1BB?/E/>>///<2211B</BFG/0000BB111@11@CFB1@10///?1?0???0?0<11>0>><.01>10<<.=0=0=00<-;@CBCB0000;CC/.:@?F00F00EFB0.900009;/C9/0:;BFF--;:B9//FF:/;;FFEFB9//;@
@M05620:37:000000000-D9766:1:1101:20033:3642 1:N:0:50
ACCACACCTTCTACAATGAGCTGCGTGTGGCTCCCGAGGAGCACCCCGTGCTGCTGACCGAGGCCCCCCTGAACCCCAAGGCCAACCGCGAGAAGATGCCCAGGTGAGTGGCCCGCTACCTCTTCTGGTGGCCGCCTCCCTCCTTCCTGGCCTCCCGGCGCTGCGCCCTTTCTCACTGGTTCTCTCTTCTGCCGTTTTCCGTAGGACTCTCTTCTCTGACCTGAGTCTCCTTTGGAACTCTGCAGGTTCTA
+
BBBBBBBACFFFGGGGGGBFGFHHGEGB4EGFFFFF?EEA?GHHHGGEEEFGEHHHHHGEEFCGGGGGGFGHFHHGGGGHGHHHHGGGGG/BDGHFHFFHHHHGFCGFGHGGHHGGC?DHGHHHHHGHHFGHHGGGGGHGHHGHHFGFFGEGGGGGDC:BBFFFFFFFFFFFFFBFFFFFF/9B9BBFBBFFFFAFFFBFFF9DFFFFFFBFFFFBB::FFFF9:BF/:F/FFBFFFEBBB/B/FF.BFB/
@M05620:37:000000000-D9766:1:1101:13632:3657 1:N:0:50
AACACACCTTCTACAATGAGCTGCGTGTGGCTCCCGAGGAGCACCCCGTGCTGCGGACAGAGGCCCCCCTGAACCCCAAGGCCAACCGCGAGAAGATGCCCAGGTGAGTGGCCCGCTACCTCTTCTGGTGGCCGCCTACCTCCTTACTGGCCTCACGGAGCTGCGCCATTTCTCACTGGTTCTCTCTTCTGCCGTTTTCCGTAGGCCTCTCTTCTCTGACCTGAGTCTCCTTTGGAACTCTGCAGGGTCTA
+
>11>>1AABCCFBB1EABBBAAB1AABAB0B0BB000AA/ABG0BFEEA/B/EE/AE//BGFFEEE>>E/FFFF//EEE??FFE/<EEB?/>@/?11??GGBGF1<FG1DC/0G<A@-->1DDG000GDGGH.@-::.:.;CCFH0CFFGCA0A/...;;-CC/9AG..99FFFBBBFF///;;BFBF9BB//;;AFEFB9F-BB/;BFFFFB;;F///;99;/9/;/BFF/FB9//:///BBBFF-;FFB
@M05620:37:000000000-D9766:1:1101:14301:3664 1:N:0:50
ACCACACCTTCTACAATGAGCTGCGGGTGGCTCCCGAGGAGCACCCCGGGCTGGTGACCGAGGCCCGCCTGAACCCCAAGGCCAACCGCGAGAAGATGCGCAGGCCAGTGGCCCGCTAGCTGTTCTGGTCGCAGCCTCCCGCCTTCCTGGACTCCCGCCGCTGCGCCCTTTCTCACTGGTCATCTCTTCTGCCGATTTCCGTAGGACTCTATTCTATGACCTGAGTCACCTTTGGAAGTCAGCAGGCTCTA
+
1AA?A>>AFFBDDEGCBGABA1FFE0A0A0GEAF/EEEGCEHHGFG?E//>///0BF11EEE/>/E/EECG<FF/?EA?//?GA</?<<<>>/<FC111/.->-..<<<0/<<.--;@./;00:;G0:C0-A-AAEF/EG.--;A0;909F.FFF?B-=----9-@A=@B/://9BFFF///9;FBFFB/BFF@-9AAFFF/-9A/99BB/;/;/BF9BFFF-/-///;/;FFF/B//://;//9A---9;
@M05620:37:000000000-D9766:1:1101:20581:3707 1:N:0:50
ACTGCCACTTCTCCATCGCACAGGTTTTCCCTCCCGTGGCCCTCCCAGCTCTCATAACCCGGCCCCCACTTGAAACCAAGAGCACCCACTACGCAGATAAGCCAGGAGATATGTGCGCTACCACCGCTGGAATCTGGCTGTTGGCGTGCAGTGCGGACTTAGCGAAGGCCAGTCCTACCCGTGGACGCTTCTGGCAAATGACGGAGTGAGGACTGCTCTTATCGCACTCTCCAGTCTCACTCTCTAGTCTC
+
>>>>>B@BBF@DBBFBBAE1E0B011D03BBAGEFG00AE0//A/AB1F1111BAB21B//A/A>EEEBE1B1BFGH//B00>FCF//?FBB/E///1111B1BB<//?012B222C////@11/?</>>01?11<11??01<.<-<<..=0/0---:-00<:----:.=;AFF09;0.9;CA-./--9;AFFBB-9-;///;--;--//9/-/9//:////:-----;//;;/B//9/9//9//9;//9/
@M05620:37:000000000-D9766:1:1101:9776:3708 1:N:0:50
ACCACACCTTCTACAATGAGCTGCGTGTGGCTCCCGAGGAGCACCCCGTGCTGCTGACCGAGGCCCCCCTGAACCCCAAGGCCAACCGCGAGAAGATCCACCCGAGTGGCTGGCCCGCTCCCTCTTCTGCTGGCCCCCTCCCTCCTTCCCGGCCTCCGCGCCGTGCGCCCTTTCTCACTGGCTCTCTCTTCTGCTTTTTTCCGCCGGACTCTCTTCTCTGCAGTGCGCCTCCTAAGTCACTATGCGGATTC
+
CCBCCBCAFFFFGGGGGGGGGGHHGGGGHGHHHFGG?EGEFHHHHGG0EFGEHHHHHHHGEGCGGGGGGGGHFHHGGGGHGHHHFGGGGGGG?/<2222??0/</>/F//0.<>0.-<@F.C///=00=00:/:..;A:ED:/CA/0;;/.--;.9...:----:;-;.-9//;;:9////.;:BFB//:9//////:/-//...@--;CFF//;//;;/;//://--:;..9/////9/9///;9--:;/
@M05620:37:000000000-D9766:1:1101:13851:3710 1:N:0:50
GAGGCTGCTTTGGAAGAAACTGATAGATCACTGCCACAGGACCCCCTGAACACGGAACCGTACCTTGCCTGGCTTCCAGAAGCTGCAACACCTGTCATACCGGTTGCTAACCGTCAGTACCTGCTCCTAGAAGCCTCCCCGGGCGTACGAGCGCTGATGCCGCCATGGCCAGTCAGTCCGGCCTTTCCGCTTTCGCACTCTTGTGGATCCCATTGCCCAATTCTCCGCATTTGTCCTTTTCCCTGTCCCGC
+
11AAA>FAFFFFGGGGBBGGG1B3D3B331BFH1B1ABB00AF0AAAF01B10//ABE/AB//A2D1BF@1?>B0BFGD@GFGB110BF0/EB01B2@2@0?E>?/012BF0EE??E2>BG210BBBB1B11B1G1F//?//<ACG-<<<>-<-<@.<==:-::-.0:CCGA0;0;;09.;-;./09;:9;E.FFFF@@//:9BFFBF/FB/;FFBF//9-//;;;AA999/B9////9;B//9B9/:9--
@M05620:37:000000000-D9766:1:1101:18446:3713 1:N:0:50
ACCACACCTTCTACAATGAGCTGCGTGTGGCTCCCGAGGAGCACCCCGTGCTGCTGACCGAGGCCCCCCTGAACCCCAAGGCCAACCGCGAGAAGATGATGAGTGGCCCGCTACCTCTTCTGGTGGCCGCCTCCCTCCTTCCTGGCCTCCCGGAGCTGCGCCCTTTCTCACTGGTTCTCTCTTCTGCCGTTTTCCGTAGGACTCTCTTCTCTGCCCTGAGTCTCCTTTGGAACTCTGCAGGTTCTTGCTCG
+
CCCCCCCCFFFFGGGGGGGGGGHHGGGEEFHHHGGGGGGGGHHHHGGGGGGGHHHHHHHGGGGGGGGGGGGHHHHGGGGHGHHHHGGGGGFGGGHHHHHFHHHD?F=FCDG-->FHHHHHHHH=<EAG-AD.CGGHBE/CCF0;/CG0CAEG-9BFA:F@?A9:F9F00;FF9/F000:;FF0F9FB0>D./.:FF:F..;:B/BFFBBBFFF09A0.;;0;F0:0;9B90900;BFBBB:FF090;0:FA
@M05620:37:000000000-D9766:1:1101:20939:3714 1:N:0:50
ACCACACCTTCTACAATGAGCTGCGTGTGGCTCCCGAGGAGCACCCCGTGCTGCTGACCGAGGCCCCCCTGAACCCCAAGGCCAACCGCGAGAAGATGAACCCAGGTGCGTGGCCCGCTCCCTCTCCTGGTGGCCGCCTCCCTCCTTCCTGGCCTCCCGACGCTGCGCCCTTTCTAACTGGTTCTCTCTTCTGCCGTTTTCCGAAGGCCTCTCTCCTCTGCCTTACGTCCCCTTTGGAACTCTGAGGGTTT
+
AAAABBBBFFFFGGGGGGGFGGHHGFGGHGHHHGGGGGGCGHHHHGGGFGGGHHHHHHHGGGGGGGGGGGGHHHHGGGGHGHHHHGGGGGGGGGHHHHH2GH?/?C?11<??->F<---<E</<C//0=//;.:.-;-.;E./C.=0C/BF/C.0CE9E.9--;.;->D-@F//////;FBF/99///;//;/B/-;DF?F/...;..././/;/9/.;/;B///;....;.;AFF/F////9///;.A..
@M05620:37:000000000-D9766:1:1101:14670:3721 1:N:0:50
ACCACACCTTCTACAATGAGCTGCGTGTGGCTCCCGAGGAGCACCCCGTGCTGCTGACCGAGGCCCCCCTGAACCCCAAGGCCAACCGCGAGAAGATGAACCCCGGTGCGTGGCCCGCTCCCTCTTCTGGTGGCCGCCCCCCTCTTTCCTGGCCTCCCGGCCCTGCGCCCTTTCTCACTGGTTCTCTTTTCTGCCGTTTTCCGTGGGCCTCTCTTCTCTGCCTTGCGACCCCTTTGGAACTTTGAGGGTTC
+
CCCCCCCCFFFFGGGGGGGGGGHHGEFEFGHHHGGGGGGGGHHHHGGGFEGGHHHHHHHGGGGGGGGGGGGHHHHGGGGHGHHHHGGGGGGGGGHGHHHGHF?///<<-<.>-AGC---<C./:C0;0;00;.GC-@A-;:--;/;0C0009A.0AE9:-9--;;A-DD-@FB9B909:F/B0:000;;09B0B0-:DFEF0.0::;....0/B000000BF09909--:@.AF0FE0B000;;0./9:..
@M05620:37:000000000-D9766:1:1101:10433:3729 1:N:0:50
ACCACACCTTCTACAATGAGCTGCGTGTGGCTCCCGAGGAGCACCCCGTGCTGCTGACCGAGGCCCCCCTGAACCCCAAGGCCAACCGCGAGAAGATGATGAGTGGCCCGCTCCCTCTTCTGGTGGCCGCCTCCCTCCTTCCTGGCCTCCCGGCGCTGCGCCTTTTCTCCCTGTTTCTCTCTTCTGCTGTTTTCCGTAGGACTTTCTTCTCTGCCCTGAGTCTTCTTAGGACCTCTGCAGGTTCTTGCTCG
+
CCCCCCCAFFFFGGGGGG5FGGHHGGGBCEHHHGFGGGGGFHHHHGGGFGGGGHGHHHHEGGFGGGGGGGGHHHHGGGGHGHHHHGGGGGBFGGHHHHH22>G2<<?GFCGD-E.>GHH1FGF0<CHHCFGGGHGHHGHH0:;0:GGGFGAE--;B?-D>-..;B9:FFBBF//;9F9:FFFFFFFF/9B/:FF/A:FF.99:/;/;BFF/9://.:9/:BBF/:FF/:9/9:FB/;///;A/BB///;/:
@M05620:37:000000000-D9766:1:1101:10456:3734 1:N:0:50
ACCACACCTTCTACAATGAGCTGCGTGTGGCTCCCGAGGAGCACCCCGTGCTGCTGACCGAGGCCCCCCTGAACCCCAAGGCCAACCGCGAGAAGATGCTGAGGTGCCCGCTACCTCTTCTGGTGTCCTCCTCCCTCCTTCCTGTCCTCCCGTAGCTGCGCCCTTTCTCACTGGTTCTCTCTTCTGCCGTGTTGCTTAGCACTCGCTTCTCTTACCTGAGCCGCCTTTGGAACTCTACAGTGTCGATATCG
+
BCCBCCCDFFFFGGGGGGGGGGHHGGGEHGHHHGGGGGGGGHGHHGGGGGGGHHHHHHHGGGGGGGGGGGGHHHHGGGGHGHHHHGGGGGGGGGHHHH222?G/=?=11?/<<A<<<11FGD1G<<0000/<=/<//CC00<000<CGC/C.:-.<0<CAGG?9/<F000000:<0000<<:CFG000<B-...:0<0:00:<:.<<EFFFF00:BFFF/0/-<-<9B0/00000<0<<:<<<B....<09
@M05620:37:000000000-D9766:1:1101:9227:3738 1:N:0:50
ACCACACCTTCTACAATGCGCTGCGTGTGGCTCCCGAGGAGCACCCCGTGCTGCTGACCGAGGCCCCCCTGAACCCCAAGGCCAACCGCGCGAAGATGATGAGTGGCCCGCTTCCTCTTCTGGTGGCCTCCTTCCTTCTTTCTGGCCTCCCGGAGCTGCGTCTTTTCTTCCTGCTTTCCTCTTCTGCTGTCTTCCGGAGGATTCTCTTCTCTGTCCGTCTTCTTCTGCGGAACTCTGCAGGTTCTTGCGCG
+
AAA>AAAA>CFFGFGDAG1EE?GGGE?AA0AFFFF/AEGAEHCFHGE/AAEFFHFHHHF>>ECEGCGGGEF>GEHGGG?GEEGHEFABGG/<BCCGDGB1F11@?F.>.->-<</=DHH0=<D0/<<;0:;/0<CG0;0G0000:CG0...A--A??//9.-..;0///////9FB///;;F/B/;//9B////::-;--A///;/;:/9B//:/;--9-9BF/////-----///99//-F///99/---
@M05620:37:000000000-D9766:1:1101:16522:3741 1:N:0:50
ACCACACCTTCTACAATGAGCTGCGTGTGGCTCCCGAGGAGCACCCCGTGCTGCTGACCGAGGCCCCCCTGAACCCCAAGGCCAACCGCGAGAAGATGATGAGTGGCCCGCTCCCTCTTCTGGTGGCCGCCTCCCTCCTTCCTGGCCTCCCGGAGCTGCGCCCTTTCTCCCTGTTTCTCTCTTCTGCCGTTTTCCGTAGGACTCTCTTCTCTGCCCTGAGTCTCCTTTGGACCTCTGCAGGTTCTCGCTCG
+
CCCCCCCBFFFFGGGGGGGFGGHHGEEA4EGEHEFFCFEECHHHHGGG?EEFDGFHHHFEEE?EGGGGGGFHHHHGGGGHGHHHHGGGGG/CCDGCDGGFGGH2GGGHHGFGFGGGFHFHHB1DCA<CG<AGDHFFHGHHHFFHFFGGGGEFFGGAGGFC@D?-BFF0BFFF009BFFFFBFFFFFF0:DAFEB9ABF?FFFFBFBBFBBFFFFFEFF/BFFF;BFF0:/09;B999F0B.:BFF0;;;A@
@M05620:37:000000000-D9766:1:1101:17904:3751 1:N:0:50
ACTGCCACTTCTCAATCGACCCGGGGATTCCTGCCCCGGCTCCCCCCGTCCGTCTAACCGTGTCCTCCCTGGCTACCAGGAGCACCAACTACGCTCCTACAGGATGCTACCCGTCAGGAACGGCTCCTAGAAGACTCCACGGGCGTACCAGCGCTGATGAACCCATGGCAAGTAAGTCAGGCCTTTCCGCTTTAGCACTCTTGTGGATCCAATTGCCCAATTCTCAGCATTTGTACTTGTCACTGACCAGC
+
>>3>ABBBBFBDFFGBGCGEAEE2AEEAAFGHHFHGF0AAABFFGG0>>?E>111?BGF>?11B@FFEFFGHHH3BGCG/GGHA??FGG3BF////?GHHHHH01FHHFFHFGG/EGHHHADDD@<FGDHHHH/<=CCH/DCGCC:C-9CF.ABABG0;B0;9.CFFGGFGGG/FFBFFFFF.9B/B9DDAF./;BFFFBFFF/BFFBFFBFEFF/99FFFFF/B/BFFFFEF9BFFFFF//BFF/99BF9
@M05620:37:000000000-D9766:1:1101:9214:3755 1:N:0:50
ACCACACCTTCTACAATGAGCTGCGTGTGGCTCCCGAGGAGCACCCCGTGCTGCTGACCGAGGCCCCCCTGAACCCCAAGGCCAACAGCGAGAAGATGATGTCTCGCCCGCTCCCTCCTCTAGTACCAGCATCCCTCATTCCAGGCATCCCGGCAATGCGCCATTTCTAACAGTGTCTCTCTACTGCGCTTTACCGTAGTTCTCTCTTCTCTGCCCTGAGTCTCCTTTGTAGCTCTGCAAAATCTAGCTCG
+
BBBAABBBFFFFGFGG5GGGGFHHG2ABG2GHEFGEAEGEGHHHHGGGG1FGHHHFHHHG?EEGG1EEGGGBH3GGGG?G//?GHG/?FEC/<C0FGFGDG22?2</<C@D/<E<?0.<0<11>1<11><0<0/<CG.00000=/<.<;::E-:-;;CHCFGDEFF0;BF0/09;;;000;00;;0;.-@D./9;..99.//999/B/B//B///;B.F.BF/9;/B//9//9/BFFB///./9//;//B.
@M05620:37:000000000-D9766:1:1101:16527:3844 1:N:0:50
GAGGCTGCTTTGGAAGAAACTCATAGAGTACTGCAACAGTACCCCCTGGACCCGGAAAAGGTTCTTGCCTGGCTTACAGAAGCTGAAACAACTGTCAAACCGGATGCTCCCCGTCAGGACCTGCTCATAGAAGCCTAAACGGGCAAAACAGCGCTGAAGACAACATGGCCAGTCAGTCCGACCTTTCCGCTTTCGCACTCTTGTGGATCCCATTGCAACATTCTCCGCATTTGTCCTGTTCCCTGAACCGC
+
AAABBAFBFFFFGGGGFF4EFFHFH55A5DFG5FG43BBB5B5FA2A222BC2AEEE02A1B3BG5DAGH3GF?FH3B@GHFHHF3@FGB?F3FFFE4BB?EG//>FFGGFE///??0??/0?BGBDG?BDGGHHGHH1<E/?>//000??FDG.>>1<>>F0EG<C/CBCC000=DG0E.;:AG0G0::;.;C.DEGGFFGFGGGGFGGGG000=9//ABF/9B9;DB;AFFFBB//9/;/;9B9//:-@
@M05620:37:000000000-D9766:1:1101:23152:3865 1:N:0:50
ACCACACCTTCTACAATGAGCTGCGGGTGGCTCCCGAGGAGCACCCCGTGCTGCTGACCGAGTCCCCCCTGAACCCCAAGGCCAACCGCCAGAAGATCATGTGAGGCCAGCTCCCTCGTAGAGTGGCCGCCTCCCTCCTTCCTGACCTCCCAGAGCTAAGCACTTTCTCCCTGTTTGTCTCTTCTGCCGTTTTCCGTAGAACTCACTTCTCTGACCTGTGTCTCCTTTGGAACACTGCAGGTTCTCGCTCG
+
AA?1AAAAFFFFGGGFFFGFF1B1E0AF0AGH1FCEAEGC/FGHHGCGEEGE1BF1G>EFE//B11/EGGG0G1>?EGA<//GEC/<<C/B<00<111?1?2?2?GFAGHA<FGFH0->.<.1>=..>A-<C.<./:./00;CG0:/00:;/0.;9900;/09CB9BGB0;F09;9/99;C0CFFBBF@FFFFFBB/---/;/B/;B/:FFFB//B/;/;/;/9/B/B/9BB/-;9B/B/-;;/9;---9;
@M05620:37:000000000-D9766:1:1101:16366:3867 1:N:0:50
GAGGCTGCTTTGGAAGAAACTCATAGATTACTGCAACAGTTCCCCCTGGACCTGGAAAAGTTTCTTGCCTGGCTTACAGAAGCTGAAACAACTGTCAAACCGGTACCTCACCGTAAGCGCAAGCAAATACAAGCATAAGAGGGCAAGCCAGCACAGAAGCCCACATGACAAGGGAGTCCAACCTTTCCACTTTAGCACTATTGCGCATCCCGATGCAAAATAACAAGCATTTGCACTTGTACCTGCAACGC
+
ABBBCCFAFFFFGGGGGGFGGGHHHHHHHHHGHHHHHHHFGHHHHGGGHHHHHHHHGHHHGHHHHHHHHHHHHHHHHHHHHHHGHHHHHHHHHH5FG44@1>///1@43B?1AHH/?3/>>/>?2?BF42?2B/BB333B???D///</@F<0000<1?<0??<E1<1>FGC....<<000/<<0<=G0<=G0CGHFGHB0000;-:C9C...;.9C;0;0090;CB./;F0;0;0;FFFFFFFF.:9/9-
@M05620:37:000000000-D9766:1:1101:16391:3875 1:N:0:50
GAGGCTGCTTTGGAAGAAACTCATAGATTACTGCAACAGTTCCCCCTGGACCTGGAAAAGTTTCTTGCCTGGCTTACAGAAGCTGAAACAACTGTCCACCAGGATGCGACCCCTAAGGCAAGGCCCCGAGAAGACGCCAAGGCAGCAAAAGAGCTGATGAAACAATGCCAAGTAAGTGAGGCACTGCCGTTTCAGCACTCGTGGGGATCTAATTGAACAATTCTCAGCATTTGGACTTGTAACTGACAAGC
+
AAAAAACAFFDFGFGC1AEEGCFAAGDGHBGGHHFBGCFFGG2FGGEFHBFGHFGABEFH12FGDADBBGHG0BBFGHHFFFHFFFGDFFEFFG2B121BB0>F@B0//>/>/??000000/?</?>/>>//01B//>CBFF/?//?0?<<F?>1111>>=DGE.111<<<<===0=000.<..//0;-..//00;0.:/.;.99-..;090;0;=09B/:090;90/;/;;F/;/;BF//;;;FFFFF--
@M05620:37:000000000-D9766:1:1101:16378:3888 1:N:0:50
GAGGCTGCTTTGGAAGAAACTCATAGATTACTGCAACAGTTCCCCCTGGACCTGGAAAAGTTTCTTGCCTGGCTTACAGAAGCTGAAACAACTGTCCTACAGGATGCTACCCGTAAGGAAAGGCTCCTAGAAGACTCCAAGGCAGTAAAAGAGCTGATGAAACAATGGCAAGTAAGTCAGGCATTGCCGCTTTAGCACTCTTGTTGATCCAATTGAACAATTCTCAGCATTTGTACTTGTAACTGACAATC
+
AAABABFBFFFFGBBBCGFGGGHHHHGHGBFEHHBBCGHHHGGHHGGGGBBGHGHBB3CGBFHHHDFBFGFHHHHBBFGGGHGGGFBGGFEFHFBB@@4BB3B?@3B34D??1?>1B3??FC0?BBF3???3B?F3?3BB3F/B/B?3?BBFBFF@2@FGFDFC/>>1?FC/??@==11?0?.1<1<F@-@E.=DG00CC0=0=0<=D0=0;;CC;CCCC:;;;;C0;;GF0;;;;CFGFFFBBFBFFG00
@M05620:37:000000000-D9766:1:1101:15393:3897 1:N:0:50
GAGGCTGCTTTGGAAGAAACTCATAGATTACTGCAACAGTTCCCCCTGGACCTGGAAAAGTTTCTTGCCTGGCTTACAGAAGCTGAAACAACTTTCCTACAGGATGCTACCCGTAAGGAAAGGCTCCTAGAAGACTCAACGGGCGAAAAAGCGCTGATGAACAAATGGCAAGTAAGTCAGGCATTTCCGCTTTAGCACTCTTGTGGATCCAATTGACCAATTCTCCGCATTTGTACTTGTACCTGAACAGC
+
BABCCCFCFFFFGGGGGGGGGGHHHHHHHHHHHHHHFCHGHHHHHGGGHGHHHHHHHHHHHHHHHHHHHHHHHHHHHHHHHHHGHHGHHHHHG@FGG4BBGGFGHFHH4GHHG1EEHHHH3FGHFHGHHGHHF3GFH3F2CC/<B/>B<G/0?AG-CGBHFF10FGHHHHHG0DGH=GHHH/.<DGHCAGGG.0<GHHGFHHHHGGFBFFGGGG0;90;EFFGGF0;EAFDCF99:FFFFB/;BF////;A
@M05620:37:000000000-D9766:1:1101:15403:3912 1:N:0:50
GAGGCTGCTTTGGAAGAAACTCATAGATTACTGCAACAGTTCCCCCTGGACCTGGAAAAGTTTCTTGCCTGGCTTACAGAAGCTGAAACAACTGTCCTACAGGATGCTACCCGTAAGGAAAGGCTCCTAGAAGACTCCAAGGGAGTAAAAGAGCTGATGAAACAATGGCAAGTAAGTCAGGCATTTCCGCTTTAGCACTCTTGTGGATCCAATTGAACAATTCTCAGCATTTGTACTTGTAACTGACAAGC
+
A?AB>AFBFFFFGC5BFGCGGGHHGGHHHHHGHHCGGHHHHFDFGGEEFFFGHHFEB32GBFHDGHGBBBGFBFG3ABFHHHFGGBBGBFAGHH@BF4B3BBBFBBFGBFB?>?>?FFB?EGFH3BFBF4BGGCB?GHFHHGBGB??DHF?FFGHHFFF@GHHHFGGCGCFF<????@<<0>.><=<>AC.>C===DGF/=0<=0.D0CG;<;<GCCHE;00<;<<C/;C00C;;0;FF;CF0;;FFFFA.
@M05620:37:000000000-D9766:1:1101:19492:3946 1:N:0:50
ACCACACCTTCTACAATGAGCTGCGTGTGGGTCCCGAGGAGCACCCCGTGCTGCTGACCGAGGCCCCCCTGAACCCCAAGGCCAACCGCGAGAAGATGAACTCAGGTGAGTGGCCCGCTACCTCTTCTGGTGGCCGCCTCCCTCCTTCCTGGCCTCCCGGCGCTGCGCCCTTTCTCACTGGTTCTCTCTTCTGCCGTTTTCCGTAGGACTCTCTTCTCTGCCCTGCGTCTCCTTTGGAACTCTGCTGGTTC
+
111>A?1AFF@1BGG13BBF1FGHE0EB000BB0F0AAE///B0/BEEEFGAFHHHBGHGGGG/FFG/>>FH1GHGGGGEGHH/G/?ECGCGGAHHH1?1G11?<0<?10<?<FGFGG@-A<DHHFFHHHFBCHH@CG.;GFHFCFFGGFFBFGFFFGGG@GG?>F??99@FBFFFB9F/;F9BBBF:BBFBFF/-BB9AFFF9;AB/:BBFFFFB/FBB/9::9E?-@BB/B/FF/B/9/BBFF//;;//
@M05620:37:000000000-D9766:1:1101:17508:3991 1:N:0:50
AGTGCCAGCTCTCAATCGCACAGGGGACCCAGGGCCTGGCCCCTCCATCCAGAAAACCTATGACCTCACCCGCTACCTGGAGCACCAACTCCGCAGCTTGGCTGGGACCTATGTGAGTATCCAGCGTAGGAATCTGGGAGTTGGGGAGGAGTGAGGAGTTGGGGAAAGACAGTCCTAACCGTGGAGGGTTCTGGTAAATGATGGGGTGAGGAGGGGCTCTTTGGCTCCCACCAGTCCCCCTGTCTGGTCTA
+
AAAABFFFBFFFGGGGGGFGGCHGGGGGGGFHGGGGFFHCFHGHGGHHHHHHEFHHHGHHHHEHHHGFHHHGGEFGHHHHHFHHEHHEF3FGFGGEGBFGGFGGGGHHFFGHHHHHHHHHHHGHHGBDGGHGHHHHGGFFGGHHGGGGGGGHHHHHCEGBFHGGGFHHFHHHHHHGHHGHGEEFFGGGCFAFGGFFFGFGFGFGGGFFFFFFFFFFDCFFFFFFBFFFFFFFFFFFFFFDFFFFEFBFFFB
@M05620:37:000000000-D9766:1:1101:11394:4022 1:N:0:50
ACCACACCTTCTACAATGAGCTGCGTGTGGCTCCCGAGGAGCACCCCGTGCTGCTGACCGAGGCCCCCCTGAACCCCAAGGCCAACCGCGAGAAGATGACCCGGGGAGTGGCCCGCTACCCCTTCTTGGGGCCCCCTCCCTCCCTCCCGGGCTCCCGGGGCTGGGCCCTTTCTCACTGGTTCTCTCTTTTGCCGTTTTTCGTAGGACTCTCTTCTCTTACCTGAGTCCCCCTTGGGACCCTGCCGGGTCTA
+
BBBBBBBBFFFFGGGGFGAFGFHGGEE24AF2GCFE?EGCDHHHHGGF1EECDFBGHHFA0E?FGGGGGEEFHHHGGFFHGGHHHGEFGG/B/DG2>G2?C2/>/<<->0<.0<-<---:.;../:000.:.-----.:://..//...----9.9.9----..;..9./9/;B///9./////9////;///-.::A./-..;A/:///////9/////////./9/;..-9./.9..;B...-;-;-F/
@M05620:37:000000000-D9766:1:1101:15389:4063 1:N:0:50
GAGGGTGCTTTGGACGAAACTCATAGATTACTGCAACAGTTACCCCTGGACCTGGAAAAGTTTCTTGAGTGGCTTAAAGAAGTTGAAAGAACTGACCAACAGGAAACTACCAGTAAAGGAAGGCACCTAAAAGACACAAAGGAAGAAAAAAAGCAGAAGAAACAATGACAAGGAAGTCAAACATGAACGATTAAGCCCGATGGCGGAACCAAAAGAACAAAACACAGAATGTGCACTTGCAACTGACAAGC
+
>3AA3>>>BBB4B4BA2E2EGGHHHCGGGB3ADB3AAGADF5DA32B222BBFGAB332B3DDBDAD53D3B1BB35DDBFG5DF55B5B1BFF3BB31>12?B?3B33B23333B44323B//0B?3B3BB3/2322/0?22?00222=/</010001?00F0<1<111<0>00<1>10=0.0<<==.....00:0:-;-..:--:--...../:.//;..;9..;00;009;90;BF00:;:::;B0..
@M05620:37:000000000-D9766:1:1101:16550:4090 1:N:0:50
AGTGCCAGCTCTCAATCGCACAGGGGACCCAGGGCCTGGCCCCTCCATCCAGAAAACCTATGACCTCACCCGCTACCTGGAGCACCAACTCCGCAGCTTGGCTGGGACCTATGTGAGTATCCAGCGTAGGAATCTGGGAGTTGGGGAGGAGTGAGGAGTTGGGGAAAGACAGTCCTAACCGTGGAGGGCTCTGGTAAATGATGGGGAGAGGAGGGGCTCTGTGGCTCCCACCAGTCCCCCTGTCTGGTCTA
+
AAABBFFFAFFFGFGFGGGGGGHCGGGFGFEGG2EECGHHHHGCEGHFGGCGG3FHFE3BFHHHHHHBG11EGEEEHFGHFGHHHHHHGH3FEGGCEGHHGGHGEA00EG232FG?3?B3BFHHF/</>/F2@D11F00/?0F1/-.<-.>FG0<.0<</0/=-C.C./://:<:CHC:.AEE-..C-.;;FFB0CF000C0CFEA.-;;AF..@DF@9//9/9..9.A..9A.BFFFFD-.9/F/99/:/
@M05620:37:000000000-D9766:1:1101:22875:4163 1:N:0:50
ACCACACCTTCTACAATGAGCTGCGTGTGGCTCCCGAGGAGCACCCCGTGCTGCTGACAGAGGCCCCCCTGAACCCCAAGGCCAACCGCGAGAAGATGAACCCAGGTGCGTGGCACGCTCCCTCTTATGGTGGCCGCCTCCCTCCTTCCTGGACTACCGGCGCTGCGACCTTTCTCACTGGTTCTCTCTTCTGCCGTTTTCCGTAGGACTCTCTTCTCTGCCCTGCGTCTCCTTTGGAACTCTGCTGGTTC
+
BAAABBBBFFFFGGGGGFGFGFGFFEEEG2BBFFFEEECEGHHHHG0FE1BADGHHHH3FGHGG1EEGGGGHHFHGGGG?FHHHHCEEFG<>BDGGFHGHHHG/?CGGH/FEGG0GGGGD?CGHH11>F1FDDA.@--::GCHHD/;CGHHGCHB/;/-@DAADGGF-;-AFFFFFFFFBFFFFFFFFBFFFFFFD;AF.FFD/.9A/FFFF/BBF/9FF//;BF.@AFFFFFF9BFB/B/BFFF/;9:B9
@M05620:37:000000000-D9766:1:1101:22889:4174 1:N:0:50
ACCACACCTTCTACAATGAGCTGCGTGTGGCTCCCGAGGAGCACCCCGTGCTGCTGACCGAGGCCCCCCTGAACCCCAAGGCCAACCGCGAGAAGATGAACCCAGGTGAGTGGCCCGCTACCTCTTCTGGTGGCCGCCTCCCTCCTTCCTGGCCTCCCGGAGCTGCGCCCTTTCTCACTGGTTCTCTCTTCTGCCGTTTTCCGTAGGACTCTCTTCTCTGACCTGAGTCTCCTTTGGAACTCTGCAGGTTC
+
>AABAA>AFFFFGGGFBGGGGGHHGFGGC2BGHGGD2EE22FFHHGGEE1EC5FGBFGGEEE0EEGGGGGGFFFHGGGEEFHHEAFGGGGGGCGH1D1F???DF/?FGHFHHACFHGGDGCHHHFFGHDFFCDCGCCCGDHFHHGBFFGF0FFGGGGGDG?BAFFGBBFBBFFFFFFFFEFFFFFFFFFFFFBFFB;AFEFF?FFDBFFFFFFFFFFFFFFFFFFBFFFFFFFFF///9;FFFFFF9AAF/
@M05620:37:000000000-D9766:1:1101:7821:4178 1:N:0:50
ACCACACCTTCTACAATGAGCTGCGTGTGGCTCCCGAGGAGCACCCCGTGCTGCTGACCGAGGCCCCCCTGAACCCCAAGGCCAACCGCGAGGAGATGATGAGTGGCCCGATCCCTCTTCTGGTGGCCGCCTCCCTCCTTCCTGGCCTCCCGGAGCTGCGCCCTTTCTCCCTGGTTCTCTCTTCTGCTGTTTTCCGACGGACTCTCTTCTCTGCCCTGAGTCTCCTTTGGACCTCTGCAGGCTCTTGCTCG
+
ABAABABBFFFFGGGFGGGDGFHFEEABG?FGFFGG?EEEFHAGHGGGE1AFAGH3FHHG0E0EFDGGGGG2GHHGGA?FA//??FEG<CBB/>//2?22>1F<1??<GG--->GHH0FGH0<DGCC.<<;.:GE/GEFFHGHCC9.0C9ED??;-;;/A9E-;BFFFEFFF/.:9/9/99B9F/BF//;9/;9/..--;.99/B//B/FFFFF/AFAF.;FB//9;//;/9.BF/FFFFF...;/9///;
@M05620:37:000000000-D9766:1:1101:16904:4214 1:N:0:50
GAGGCTGCTTTGGAAGAACCTCATAGATCACTGCCACAGGACCCCCAGTCCAGATAACCGTTACATGCCTGGCTACCAGCAGCTACAACTACTTTCCTACCGGATGCTCACCGTCAGGACCTGCTCCTAGAAGCCTCCACGGGCGTACCAGCGCTGATGACCCCATGGCCAGTCAGTCAGGCCTTTCCGCTTTCGCACTCTTGTGGATCCCATTGCCCAATTCTCCGCATTTGTCCTTGTCCCTGCCCAGC
+
AAAABAFABDFFGGGFGG4FGGHDD5D6A44DF4BABF222ABA2E2AABG533BDFGFEGG1A5D53BDBFHH3BFFG?FGHB53BFH33BB44@BB@F1EE/>>FF?BFGEG>EFFGEG000FDBB?BGHHCGGGHGGGGGCGDD@?@GCD-FCGGHDGH<<C/<G./<GHCGG0:0;GFGG/CC0=ACEEBAAFBGGFFG9FGGFBF/;CFF;C;9EFFBFFBDFB.AFFF/9//9;B/;BF;9;/;A
@M05620:37:000000000-D9766:1:1101:21165:4217 1:N:0:50
GAGGCTGCTTTGGAAGAAACTCATAGATTACTGCAACAGTTCCCCCTGGACCTGGAAAAGTTTCTTGCCTGGCTTACAGAAGCTGAAACAACTGTCATACAGGATGCTACCCGTAAGGAAAGGCTCCTAGAAGACTCCAAGGGCGTAACAGAGCTGATGAACCAATGGCAAGTAAGTCAGGCATTTCCGCTTTAGCACTCTTGTGGATCCAATTGAACAATTCTCAGCATTTGTACTTGTAACTGACAAGC
+
BABCCBFCFFFFGGGGGGGGGGHHHHHHHHHHHHHHHHHGHHHHHGGGHGHHHHHGHHHGBFGHHHGHHHHHHHHHHHGHHHHHHHHFHHHHHHFG44BFEDGH33BFGHFGGGEE?GGHHHHH30?BGFFHHH3F33F3?FC//<>//@G22@DCD2GG11?<GFFCGHHFFGGGGHGH0>.GGFHH.CDD.<GHGFHGHGCCFGHHHHGHHHHBGFFHGH09BB0FBFGGGFFGGGGG09BFFCF9BF.
@M05620:37:000000000-D9766:1:1101:14954:4218 1:N:0:50
AGTGCCAGCTCTCCATCGCACAGGGGACCCAGGGCCTGGCCCCTCCATCCAGAAAACCTATGACCTCACCCGCTACCTGGAGCACCAACTCCGCAGCTTGGCTGGGACCTATGTGAGTATCCAGCGTAGGAATCTGGGAGTTGGGGAGGAGTGAGGAGTTGGGGAAAGACAGTCCTAACCGTGGAGGGTTCTGGTAAATGATGGGGTGAGGAGGGGCTCTTTGGCTCCCACCAGTCCCCCTGTCTGGTCTA
+
>A3>>DFFBFFFG4FGGFG2E?GAFAAAAEGGABE2AFGGGHGHGGHHHGHHHHH2GGHGFAFGH5FGGHHFG>>EHHHGBBGHHH11?FG3>E?E>F3BEFHEGGGHFHHHHHGHHHHHHHHHHGCBGGHHHHHHHHAGGHHHGGAFGDEGHDGHGEHHHHCGFGHHBHHHHHHHHGHGGGEGDCFF;FFGFGCFFGGGFGGGGGFFEFFFFFFFFFFFFFFFFBFFFFFFFFFFFFFFFFFFFFFFFFF
@M05620:37:000000000-D9766:1:1101:13460:4230 1:N:0:50
ACCACACCTTCTACAATGAGCTGCGTGTGGCTCCCGAGGAGCACCCCGTGCTGCTGACCGAGGCCCCCCTGAACCCCAAGGCCAACCGCGAGAAGATGAACCCAGGTGCGTGGCCCGCTACCTCTTCTGGTGGCCGCCTCCCTCCTTCCTGGCCTCCCGGCGCTGCGCCCTTTCTCACTGGTTCTCTCTTCTGCCGTTTTCCGTAGGACTCTCTTCTCTGACCTGCGTCTCCTTTGGAACTCTGCGGGTTC
+
AB3ABAABFFFFGGGC5FGGGGHHGFGEH?GHHGGDDEG?EHHHHGGGAEGEHH3GHHHGGGGGGGEEGGGGHHHGGGGHGHHH/FGGG?CGGDFFD1GHHHG/?FHF1@FGGGGHGGG?CHHHHBDGHHHHGHHGGGFGHGGGDGGGGGGGGGGGGAD?-99BBFBBFBBFFFFFFFFFFFFFFFFBFFFFFFBBAFFFFFF/.ADEFEFFFFFFFFFF9B/B.9B.@.BFFFFFFFFFFFFFF-;B>A.
@M05620:37:000000000-D9766:1:1101:23735:4236 1:N:0:50
ACCACACCTTCTACAATGAGCTGCGTGTGGCTCCCGAGGAGCACCCCGTGCTGCTGACCGAGGCCCCCCTGAACCCCAAGGCCAACCGCGAGAAGATGATGAGTGGCCCGCTCCCTCTTCTTGTGGCCGCCTCCCTCCTTCCTGGCCTCCCGGAGCTGCGCCCTTTCTCCCTGTTTCTCTCTTCTGCCGTTTTCCGTAGGACTCTCTTCTCTGCCCTGAGTCTCCTTTGGAACTCTGCAGGTTCTCGCTCG
+
CBCCACCBCFFFGGGGGGGGGGHHGGGB4EHGHGGG?EFGCGEGHGGGEGEGEHFHHGHGGGFFGGGGGFGHFHHGGGGHGHHHHGGGGGGGGGHHHHH??GB>FFEFHC/<CDGHHHFHD1>D0A.CF-:CDGCGHDGCGFFCFEGFFGEA?:?@.BFGGG9:/9FFF9FF000;FFFFBFFFFFF099AFEFFFFFFDBBFFFFFFFFFEF0FEBF/FFFF;BFFFFF00;BBF0000:FFFF9;9;E:
@M05620:37:000000000-D9766:1:1101:23729:4252 1:N:0:50
ACCACACCTTCTACAATGAGCTGCGTGTGGCTCCCGAGGAGCACCCCGTGCTGCTGACCGAGGCCCCCCTGAACCCCAAGGCCAACCGCGAGAAGATGATGATTGGCCCTCTGCCTCTTCTGGTGGCCGCCTCCCTCCTTCCTGGCCTCCCGGAGCTGCGCCGTTTCTCACTGTTTCTCTCTGCTGCCGTCTTCCGTAGGACTCTCTTCTCTGCCCTGAGTCGCCTTTGGAACTCTGCAGGGTCTTGCTCG
+
CBBBCCCBFFFFGGGGGGGFGGHGGEEEAEHHHGGGCFGCDHHHHGGGDEEFDGCGHHGGGF?FGGGGGEFHHHHGGGGHGHHHCFGGGCGGGDBFGFH2FG22?F<<///?1111?GB111110.>0--<..<./<EGEG/0:C.GFF.C.-9A?.:F-;.-9.9B0C0;///;BFFFFBF//;/B.-A-AEB9D99:99/BF//B9B/:/9B/AF.//;/--;9A//;//:/;F/BBF.-;BF/;;B/D
@M05620:37:000000000-D9766:1:1101:21654:4254 1:N:0:50
ACCACACCTTCTACAATGAGCTGCGTGTGGCTCCCGAGGAGCACCCCGTGCTGCTGACCGAGGCCCCCCTGAACCCCAAGGCCAACCGCGAGAAGATGCCCAGGTGAGTGGCCCGCTACCTCTTCTGGTGGCCGCCTCCCTCCTTCCTGGCCTCCCGGCGCTGCGCCCTTTCTCACTGGTTCTCTCTTCTGCCGTTTTCCGTAGGACTCTCTTCTCTGACCTGAGTCTCCTTTGGAACTCTGCAGGTTCTA
+
CCDCCCCDFFFFGGGGGGGGGGHHGGGGHGHHHGGGGGGGGHHHHGGGGGGGHHHHHHHGGGGGGGGGGGGHGHHGGGGHGHHHHGGGGGGGGGHHHGHHB2GGH1GHHFGCHHGGGGGHBDGHHHFHHBGHHGGGGGHGHHGHHGGGGGGG0CEGGF?DGFFFFFFFFFFFFFFFFFFFFFFFFFFFFFFFFFDFFFFFFFFFFFFFFFFFFFFFF00;FFF/BFFFFFFFFFFFFFFFFFFFFF.;FFF
@M05620:37:000000000-D9766:1:1101:21668:4264 1:N:0:50
ACCACACCTTCTACAATGAGCTGCGTGTGGCTCCCGAGGAGCACCCCGTGCTGCTGACCGAGGCCCCCCTGAACCCCAAGGCCAACCGCGAGAAGATGACCCGGGTGGTGGCCCGCTACCTCTTCTGGTGGCCGCCTCCCTCCTTCCTGGCCTCCCGGAGCTTCGCCCTTTCTCACTGGGTCTCTCTTCTGCCGTTTTCCGTAGGACTCTCTTCTCTTACCTTAGTCTCCTTTTGAAATCTTCAGGGTCTA
+
CCCCDDDCFFFFGGGGGGGGGGHHGGGGHGHHHGGGGGGGGHHHHGGGGGGGGHHHHHHGGGGGGGGGGGGHHHHGGGGHGHHHHGGGGGGGGGHHHHBGH2/A///>..>FGH-----<000=000<0/;.C--CC.;E9/C/C9F00;.CC.EG.;9;-.00-.;D-BF900::00;.B:9:000;9000;-.;FF0F.0..;00/:000;B000009B00000909B0BF0B.;00000000B.B/90
@M05620:37:000000000-D9766:1:1101:22490:4264 1:N:0:50
ACCACACCTTCTACAATGAGCTGCGTGTGGCTCCCGAGGAGCACCCCGTGCTGCTGACCGAGGCCCCCCTGAACCCCAAGGCCAACCGCGAGAAGATGACCAGGGGCCCGGTCCCTCTTCTGGTGTCCGCGTCCCTCCTTCCCGTCCTCCCGTCGCTGCGCCCTTTCTCTCTGGTTCTGTCTTCTGCTGTTTTCCGTTGCACTCTCTTCTCTTCCCTGAGTCTCCTTTGGAACTCTGCAGGTTCTGGCTCG
+
EEEEEDCDFFFFGGGGGGGGGGHHGGGEEGHHHGGGGGGGGHHHHGGGGGGGHHHHHHHGGGGGGGGGGGGHHHHGGGGHGHHHHGGGGGFGGGHHHHB22=F//////>---A00CCDGHEDG/<01.<--<-<0/</11</..<CDB/C...-<9CD=F.9-:0B111001010:<1<:BFFF1110<<1/:0.B0<.<0<B1::BFFBF111<FF//1<BFFB<BB/010<111<B0AB0BB100<BC
@M05620:37:000000000-D9766:1:1101:7874:4278 1:N:0:50
ACCACACCTTCTACAATGAGCTGCGTGCGGCTCACGAGGAGCACCCCGTGCTGCTGACCGAGGCCCCCCTGAACCCCAAGGCCAACCGCGCGAAGATGAGGAGTGGCCCGCGCCCTCTTCTTTGGGCCGCCTCCCGCCTTCCTCGCCGGCCGGAGCTGGGCGCTTTCTCCCTGTTTCTCTCTTCTGCGGTTTTCGGTAGGGCTCTATTCTCTGCTCTGAGGCTACTTGGGACCTCGGCAGGTTCGTGCTCG
+
AAAABAABFFFD5BGFGFGGGBCHE2EA2AAEE3BFEE?A11A11AEE?FG15FBF5GEEE0//FGE@>>/B3FFEAEDE?GHHH/?B?DGGCCC/111101?G0..0.<--<--<C/GCC000/:..=;;CDEE.BBGDBF;09:9--9-9---9./.;.@-9../9BF/./BFB9/////;B/B/--;@D9B--AA......9/;;/;///////;9/.;A/:/;//..;.B;..;---9;B-;A../.
@M05620:37:000000000-D9766:1:1101:19302:4293 1:N:0:50
ACCACACCTTCTACAATGAGCTGCGTGTGGCTCCCGAGGAGCACCCCGTGCTGCTGACCGAGGCCCCCCTGAACCCCAAGGCCAACCGCGAGAAGATGAACCCACGTGACGGACCCACTACCTCTTCTGGGGGCCCCCGCCCTCCTTCCTGCCCTCCCGGCACTGCCCCCTTTGTCACGGATTCTCTCTTCTGCCTTTTTCCGTAGGACTCTCTTCTCTGCCCAGCATCTCCTTTGGAAATCTGCAGGTTC
+
ABAABBABFFFFFGGFGGGGFEG4EEEGGAGHFGGEGGGEEHHHHGCGE1EC5FGHHFGGGG0EEE/EGGGHHF/>EGGGGFHEEFEEGCGC/<?F><11GEC//<<////>.-<..<0///<<DG000</<--;--9-;---9./0090;/9./;...-;-99///.;-9.//:;//.:-;A9/BF9FB///;9/;9B99/./:;./B//;///;//9///;/;F.//99/;/////;////:///.;//
@M05620:37:000000000-D9766:1:1101:21960:4317 1:N:0:50
ACCACACCTTTACAATGAGCTGCGTGTGGCTCCCGCGGAGCACCCCGTGCTGCTGACCGAGGCCCCCCTGAACCCCAAGGCCAACCGCGCGAAGATGCCCAGGTGAGTGGCCCGCTACCTCTTCTGGTGGCCGCCTCCCTCCTTCCTGGCCTCCCGGAGCTGCGCCCTTTCTCACTGGTTCTCTCTTCTGCCGTTTTCCGTAGGACTCTCTTCTCTGCCCTGCGTCTCCTTTGGAACTCTGCAGGTTCTAG
+
ABABCCCAFFBBFDGGGBFGBBFEEEBGEHHHGGG2EF0EGHHHGGGGAEGHHG3DGHEEE>EFFGGGGFHHGHGGGGHFHGHCFGDGG/BD@FAGHHHHFGF>F=GHHGGHHGGGGGHHHHHHHHHHHGHHD:CGGGCGGGGGFGGGFGGGGGGGF-@DFFFDDFFFFFFFFFFFFBBFFFFFFFFFFFFFFDFFFFFFFFDAFFFFFFFFFFFFF/:EFF.;DFFFFFFFFFFFFFFFFFFFF;;BFFF
@M05620:37:000000000-D9766:1:1101:8899:4327 1:N:0:50
ACCACACCTTCTACAATGAGCTGCGTGTGGCTCCCGAGGAGCACCCCGTGCTGCTGACCGAGGCCCCCCTGAACCCCAAGGCCAACCGCGAGAAGATGATGAGTGGCCCGCTCCCTCTTCTGGTGGCCGCCTCCCTCCTTCCTGGCCTCCCGGAGCTGCGCCCTTTCTCCCTGTTTCTCTCTTCTGCCGTTTTCCGTAGGACTCTCTTCTCTGCCCTGAGTCTCCTTTGGACCTCTGCAGGTTCTTGCTCG
+
AAAAAAA1>CFFGGGGGG1FGGHHGEGBAEHFHFFECEGGGHHHHGGEFGGGHHHHHHHEEECGGGGGGGGHFHHGGGGHGHHHHGGGGG<CCGHGHHH2GHHGHGFHHGGGGGFFGHHHH11=CC<CC<ACGHGHHGGHHHHHCGGGFGGGG-A-CF/A@;-;FFFFFBFF//;BFFFFFFFFFFF/;;BFFF9ABFF?9;B9BFFFFFFFFE/;BFFFFFF9BFF:9F//BFFBFFB/FFFFF/9/;BA
@M05620:37:000000000-D9766:1:1101:15980:4348 1:N:0:50
ACCACACCTTCTACAATGAGCTGCGTGTGGCTCCCGAGGAGCACCCCGTGCTGCTGACCGAGGCCCCCCTGAACCCCAAGGCCAACCGCGAGAAGATGCCCAGGTGAGTGGCCCGCTACCTCTTCTGGTGGCCGCCTCCCTCCTTCCTGGCCTCCCGGAGCTGCGCCCTTTCTCACTGGTTCTCTCTTCTGCCGTTTTCCGTAGGACTCTCTTCTCTGACCTGAGTCTCCTTTGGAACTCTGCAGGTTCTA
+
CCCBCCCCFFFFGGGGGGGGGGHHGEEB4AGHHGGGCGGGDHGHHGGGDFGGGHGHHHHGGGGGGGGGGGGGHHHGGGGHGHHHHGGGGGGGGGHFFGHHGHHGGHHHGHGGHHGGGGGHHHHHHHHHHHGHHGGGGGHGHHGHHGGGGGGGGGGGGG-ADFGGGGFFFFFFFFFFFFFFFFFFFFFFFFFFFDDDFFFFFFFFFFFFFFFFFFFFFFFFFFFFFFFFFFFFFFFFFFFFFFFFFFFFFFB
@M05620:37:000000000-D9766:1:1101:10010:4355 1:N:0:50
ACCACACCTTCTACAATGAGCTGCGTGTGGCTCCCGAGGAGCACCCCGTGCTGCTGACCGAGGCCCCCCTGAACCCCAAGGCCAACCGCGAGAAGATGATGAGTGGCCCGCTCCCTCTTCTGGTGGCCGCCTCCCTCCTTCCTGGCCTCCCGGAGCTGCGCCCTTTCTCACTGGTTCTCTCTTCTGCCGTTTTCCGTAGGACTCTCTTCTCTGCCCTGAGTCTCCTTTGGAACTCTGCAGGTTCTAGCTCG
+
AAA?AAAAFFFFGGGGGGG1G1FBEEGB0EFGGFFGGGGGGHEHHGGGFGGGGHFGHHHEEGCGGGGGGGGHBGHGGGEHEHHFAFG?CG/>/<FHHGHHHHHHHFFGGGCC@FGHHHHGHEBHHGHGCAACGHGHHGHHHHHGBGFGGGGG@AGAGFFGAGA@FFFFF/BFF-99FFFFFFFFFFF;@BFFFFFFFFF?FFFFFFFFFFFFFBFFFFFFFFFFFFFFFFFBFFFFFFFBFABFF/;BBFB
@M05620:37:000000000-D9766:1:1101:8732:4388 1:N:0:50
ACCACACTTCTACAATGAGCTCAGTGAGGCTCCCGCGGGACACCCCGTTCTGCGTACCGAGGCCCCCCCGCACCCCCAGGACAACCAAGGGAAGATGCCCCGGAGGGAGGCCCGCTAGCACTTCTGGTGGCAGCATCCGTCCTTACGAAACTCCCGGAGCTAAGCCATTTATCCCTGGTTCTCTATTCTGCCGTTTTCAATAGGACTATCTTCTCTGCCCTGAGTCTCCATTGACACGCTGCCGGCTCTAG
+
1>A1>>A1FFB@BGGG111BB1BBDF11B00A0A0A0A///BFFGG//00?11//?>////>/FE/>>/>//>/<</>C<G/??///?<<?<0<?F1<GH.---A-<..;.C::CCC.B0009:C000;A99;..00:...;C009---;@//;9A=@;-;//;BF-;///;B/B9B9;F//9B99FFFFFF@B-B-B//99:/;FF/;FFFFE////:9/;--;99///9BF/9FFA@B---;;-9A/;B
@M05620:37:000000000-D9766:1:1101:18626:4391 1:N:0:50
ACCACACCTTCTACAATGAGCTGCGTGTGGCTCCCGAGGAGCACCCCGTGCTGCTGACCGAGGCCCCCCTGAACCCCAAGGCCAACCGCGAGAAGATGATGAGTGGCCCGCTCCCTCTTCTGGTGGCCGCCTCCCTCCTTCCTGGCCTCCCGGAGCTGCGCCCTTTCTCACTGGTTCTCTCTTCTGCCGTTTTCCGTAGGACTCTCTTCTCTGCCCTGAGTCTCCTTTGGAACTCTGCAGGTTCTCGCTCG
+
CCDCCCCCFFFFGGGGGGGGGGHHGEGEGGHHHGGGGGGGGHHHHGGGGGGGHHHHHHHGGGGGGGGGGGGHFHHGGGGHGHHHHGGGGGGGGGHHHHHDFGHFH/FGHGGGGGGHHHHHHGHHHGHHGDFGGHGHHGHHHHHHGHGGGGGGGGGGG0C?GGGFFFFFF0BFF/;FFFFFFFFFFFFFFDFFFFFFFFFFFFFFFFFFFHFHFFFFF.:BBF0;BBFFFFFFFFBFFF0BF;FFF0;AAEF
@M05620:37:000000000-D9766:1:1101:10523:4406 1:N:0:50
ACCACACCTTCTACAATGAGCTGCGTGTGGCTCCCGAGGAGCACCCCGTGCTGCTGACCGAGGCCCCCCTGAACCCCAAGGCCAACCGCGAGAAGATGAACCCGGGTGCGTGGCCCGTTCCCTCTTTTGGTGGCCGCCTCCCTCTTTCCTGGCCTCCGGGCGTTGCGCCCTTTCTCCCTGGTTCTCTTTTCTGCGGTTTTCGGTGGGCCTCTCTTCTCTGCCTTGCGCCCCCTTTGGAACTCTGCGGGTTT
+
BBBBBBB3BFFFGGGGGG5BGDGHGEEB4EHHGAFE?EGGFHHHHGGEEFGGFHGHHHHEEGCGGGGGGGGHHHHGGGGHGHHHHGGGGG>BCGHFGHHHHH//>//-.><C->F.--.<C00/C0;:C-:CAH.-;-;;E?9F;;;F0;C/C99CF9=9--;9-.9BD9@F/99///:B.;9/9//:;//9/:;-;@DAF--..;-.9999:B9///99BF;B//--.-;-;FFFBFB//////-;-;..
@M05620:37:000000000-D9766:1:1101:19580:4421 1:N:0:50
AGTGCCAGCTCTCAATCGCACAGGGGACCCAGGGCCTGGCCCCTCCATCCAGAAAACCTATGACCTCACCCGCTACCTGGAGCACCAACTCCGCAGCTTGGCTGGGACCTATGTGAGTATCCAGCGTAGGAATCTGGGAGTTGGGGAGGAGTGAGGAGTTGGGGAAAGACAGTCCTAACCGTGGAGGGTTCTGGTAAATGATGGGGTGAGGAGGGGCTCTTTGGCTCCCACCAGTCCCCCTGTCTGGTCTA
+
BBABCFFFCFFFGGGGGGGGGGHHGGGGGGHHGGGGGGHHHHGHGGHHHHHHHHHHHGHHHHGHHHHHHHGGGGGGHHHHHHHHHHHHGGHHGGGGGHHHGHHGGGHHGHHHHHHHGHHGHHHHHGDDGGHHHHHHHHHGDHHHGGGGGGGHHHHHHGHFHHGGGGHHHHHHHHHHHHHHGGGGGGGGEGGGGGFGGGGGGGGGGGFFFFFFFFFFFFFFFFFFFFFFFFFFEFFFFFFFFFFFFFFFFFF
@M05620:37:000000000-D9766:1:1101:13719:4436 1:N:0:50
ACCACACCTTCTACAATGAGCTGCGTGTGGCTCCCGAGGAGCACCCCGTGCTGCTGACCGAGGCCCCCCTGAACCCCAAGGCCAACAGCGCGAAGATGAGGAGTGGCCCGCTCCCTCTTCTGGTGGCCGCCTCCCTCCTTCCTGGCCTCCCGGAGCTGCGCCCTTTCTCCCTGGTTCTCTCTTCTGCGGTTTTCCGTAGGACTCTCTTCTCTGCCCTGAGTCTCCTTTGGACCTCTGCAGGTTCTGGCTCG
+
AAA1>AA>BCFFGGGGDG11F1GFG0A000BB1ABA0EEECHHHHGG/EAEGEHFFHHGA/F?EG/EFGGGBG1FFGGAH//FGHGA0BE/<<C?/1?11FGG?GGGHHGCGGGEBFHGHH00=CE<.A-:.CHEFGF/;CFFGGG.9A.9EGGG@.FFG@99;//B/://-/-;BBBFFBFFFFFF-;A@FFF9ABFFFFFF/BFBFFFFBFF/EFFFFFFFBBFF/;BB/-BFB:FFFF9BFF/;;BF@
@M05620:37:000000000-D9766:1:1101:18472:4453 1:N:0:50
ACCACACCTTCTACAATGAGCTGCGTGTGGCTCCCGAGGAGCACCCCGTGCTGCTGACCGAGGCCCCCCTGAACCCCAAGGCCAACCGCGAGAAGATGATGAGTGGCCCGCTCCCTCTTCTGGTGGCCGCCTCCCTCCTTCCTGGCCTCCCGGAGCTGCGCCCTTTCTCACTGGTTCTCTCTTCTGCCGTTTTCCGTAGGACTCTCTTCTCTGCCCTGAGTCTCCTTTGGAACTCTGCAGGTTCTAGCTCG
+
AA>AABBBFFFFGGGGGGGFGFHFGGGGGGGHGGGGGGGEEH2GHGFGGGGFHHHHGHHGEGGGFGGEGGGGGHHGGGGHGHHHHGGGFGGGGGF??DGHDGHF?F/?GGGG?EGCGHHHGFF=C.GC-<@.;GECGGFHCFC:CGGGFGE.---;C/9BAGFFFFFFFB/BBBFFFBFFFFFFFFFB>;.F.99D9ADFFFFFFFFBBFFFF/FFFFFB:BBBF/99FFFFFFFBFBFBA;BFF//99B?
@M05620:37:000000000-D9766:1:1101:17231:4465 1:N:0:50
ACCACACCTTCTACAATGAGCTGCGTGTGGCTCCCGAGGAGCACCCCGTGCTGCTGACCGAGGCCCCCCTGAACCCCAAGGCCAACCGCGAGAAGATGATGAGTGGCCCGCTCCCTCTTCTGGTGCCCGCCTCCCTCCTTCCTGGCCTCCCAGAGCTGCGCCCTTTCTCACTGGTTCTCTCTTCTGCCGTTTTCCGTAGGACTCTCTTCTCTGCCCTGAGTCTCCTTTGGAACTCTGCAGGTTCTAGCTCG
+
1>>AA1>AFF@DDGGDAEGGBFC1EABF0AFHHGFE0/E/EHHHHGAE//EA11AFE0AEEE/E/>/>EGGFHH/?EEEEEFHEA/?@CCGC//FB11D2?2FF1/?F</A@CCF0F0FGBFF=/0<<.<<ACCE/G.;GHC0C/.CF.C./;:9CFFF?ABA@FGG0;0;FG/;;FFF/B9B///9;@9A/EFF?BAABBFFF/BFFFFFEFEFF/-;BB9/;FBBBBFFFFFFFFB/BF-BBFFFFFEA
@M05620:37:000000000-D9766:1:1101:13371:4466 1:N:0:50
ACCACACCTTCTACAATGAGCTGCGTGTGGCTCCCGAGGAGCACCCCGTGCTGCTGACCGAGGCCCCCCTGACCCCCAAGGCCAACCGCGAGAAGATGATGAGTGGCCCGCTCCCTCTTCTGGTGGCCGCCTCCCTCCTTCCTGGCCTCCCGGACCTGAGCCCTTTCTCCCTGTTTCTCTCTTCTGCGGTTTTCCGTAGGACTCTCTTCTCTGCCCTGAGTCTCCTTTGGAACGCTGCAGGTTCTGGCTCG
+
>A1>>>1>FFFFGGGD31FFGGFHGEFFA?FGEFF?0AA/BG/FHGGEBEF/EEFGHHHG>E@EBEGEEGG00BFEGGE?/FFGGFG@C/>>BCH111GHGHFH1<?GAC@C-ECGH0<=FDGDGAFHG-;EGHFFCG/CHHHFGFGGF9EG-@-9CF/FFF.9B9F/9/B9B/9/;9/;BB/9/9B--9;BEFFB9-9-F/9BF9BB//99FFFF/;;-;///;99B////B-99BB/;?;99;9//9B@
@M05620:37:000000000-D9766:1:1101:23769:4495 1:N:0:50
ACCACACCTTCTACAATGAGCGGCGGGGGGCTCCCGAGGAGCGCCCCGTGCTGCTGACCGAGGCCCCCCTGAGCCCCAAGGCCAACCGCCAGAAGATGCCAAGATGAGTGGCCCGCTACCTCTTCTGGTGGCCGCCTCCCTCCTTCCTGGCCTCCCGGCGCTGCGCCCTTTCTCACTGGTTCTCTCTTCTGCCGTTTTCCGTAGGACTCTCTTCTCTGACCTGAGTCTCCTTTGGAACTCTGCAGGTTCTA
+
AAA1AAAAFFFFGGGDFGFGG0AEEAE?//>-<F..<AA@.<--:A@-:..;0BFBFG/-:-:@E?A@=@-F-/;A-9-AF-9EFFF@;--9;BF/;////;9-/:B/9BEFFF@?@@@FFFFFFFFFFFFFF@@@FFFFFFFFFFFFFFFFFFFFF@;@@@@F@@F@@FFFFFFFFFFFFFFFFFFFFFFFF@;ABEFFFFFFFFFFFFFFFFFFFFEFFFFB99FFFFFFFFEFFFFFFFFFFFFFFFF
@M05620:37:000000000-D9766:1:1101:16072:4499 1:N:0:50
ACCACACCTTCTACAATGAGCTGCGTGTGGCTCCCGAGGAGCACCCCGTGCTGCTGACAGAGGCCCCCCTGAACCCCAAGGCCAACCGCGAGAAGATGAACCCACGTGCGTGACGCGCCCCCTCTTATGGGGGCCGAACCCCTCATTCCTGGCCTCCAGGCGATGCGCCCTTTCTCACTGATTCTCTCTTCTGCCGTTTTCCGTAGGACTCTCTTCTATGCCCTGCGTCTCCTTTGGAACTGTGCAGGTTC
+
33>A>AA3BBBBBGGBFDABADGFEBEABAFBBB2A2AA2EGDGHGAAA1BAFFBGH23BBFEE?E0>F>FBBGC1?EECFHF//??>>//><DGB11BBFF/?//??///?///?---<-<DACH00=/..ACG----;.999.00090;/.90;AB/BA--;99-..-9/99BF9////99BFFFBBB//BB/-A.B.:/999A./9/BF//9;B//;B9;BA:-;9../;/:FFEFBF///99/..9/
@M05620:37:000000000-D9766:1:1101:14924:4503 1:N:0:50
GAGGCTGCTTTGGAAGAAACTCATAGATTACTGCAACAGTTCCCCCTGGACCTGGAAAAGTTTCTTGCCTGGCTTACAGAAGCTGAAACAACTGTCATACAGGATGCTCCCCGTCAGGAACGGCTCCTAGAAGACTCAACGGGCGTACCAGCGCTGATGACCCCATGGCAAGTAAGTCAGGCCTTTCCGCTTTAGCACTCTTGTGGATCCAATTGCCCAATTATCAGCATTTGTACTTGTCACTGCCAAGC
+
BABBBBFBFFFFGFGGGGGGGGHHHHHHHHHHHHHHHHHBFHHHHGGGHHHHHHHHHBFGGHHHHHHHHHHHHHHHHHHHHHHHHHHHHGHHHHHH44BGGHHEH3GG3BFGGGGGGHH2?/?EF//BFHHHH3G3B2B?/BECD/><FGF/CGA-CGGHHHH.>GHBGGHGH0DHGHGH//:CHBG<EDGGG0CGHGGGGGGFGGGGGG0FF0F090CGGGBFGGFGGFGEGF/BFFBFFFFFF/;BBFF
@M05620:37:000000000-D9766:1:1101:15213:4526 1:N:0:50
GAGGCTGCTTTGGAAGAAACTCATAGATTACTGCCACAGTTCCCCCTGGACCTGGAAAAGTTTCTTGCCTGGCTTACAGAAGCTGAAACAACTGTCATACAGGTTGCTCACCGTAAGGACAAGCTAATAGAAGCATCCAAGGGCGTACCAGCGCTGATGCCCACATGGCAAGGCAGTCAGGCCTTTCCGCTTTCGCACTCTTGTGGATCCCATTGCACAATTATAAGCATTTGCACTTGTACCTGTAACGC
+
BAABBBFBFFFFGGGGAGGGGGHHHHHHHFFGHH4FGHFBDGHHHGEGHEGHHGFHH32BBGHHHHFHHHHHHHHBGGHHHHHHGFHGHGHHHH4G44433B33321BB4BFAHAAE33020B?334B44?BB33B33333/<F///>?@F</<//?1?1??<CA1D00>FF..>.><11/<<</0=G.<CFCGFGGGG/:0:0=.:F0B/90F9C00;:000000;9BFB0;090;FFF0CBFF0;//.-
@M05620:37:000000000-D9766:1:1101:12949:4536 1:N:0:50
ACCACACCTTCTACAATGAGCTGCGTGTGGCTCCCGAGGAGCACCCCGTGCTGCTGACCGAGGCCCCCCTGAACCCCAAGGCCAACCGCGAGAAGATGAACCCCGGTGCGTGGCCCGCTCCCTCTTCTGGTGGCCGCCTCCCTCCTTCCTGGCCTCCCGGCGCTGCGCCCTTTCTCACTGGTTCTCTCTTCTGCCGTTTTCCGTAGGACTCTCTTCTCTGCCCTGCGTCTCCTTTGGAACTCTGCCGGTTC
+
CBCCCCCCFFFFGGGGGGGGGGHHGGGFGGHHHGGGGGGGGHHHHGGGGGGGHHGHHHHGGGGGGGGGGGGHHHHGGGGHGHHHHGGGGGGGGGHHHHHHHEG///>>-->CCGHHGG?-<:/;:CHGH00:AHHGGGGGAAFGCBFGGG0BFGGFGG?=DFFBCFFFFF;FFFFFFFFF/;BFFBF:FFFFFFFF;DFEFFBF.:.FFF/FFFF09FFF0;:FFFF.@:BBFFBFF0BFFFFFF0-;:A9
@M05620:37:000000000-D9766:1:1101:18400:4549 1:N:0:50
ACCACACCTTCTACAATGAGCTGCGTGTGGCTCCCGAGGAGCACCCCGTGCTGCTGACCGAGGCCCCCCTGAACCCCAAGGCCAACCGCGAGAAGATGATGAGTGGCCCGCTCCCTCTTCTTGTGGCCGCCTCCCTCCTTCCTGGCCTCCCGGAGCTGCGCCCTTTCTCCCTTTTTCTCTCTTCTGCCGTTTTCCGTAGGACTCTCTTCTCTGCCCTGAGTCTCCTTTGGACCTCTGCAGGTTCTTGCTCG
+
>11A>>>>BBBBBGF1G11BFGCHABEAA0FBGBF00E/AAGFGGGGEEEEFFHFHHHHAEECEGGGEGCGGBGHGGFGGGHGGHGGGCG/BGGHEGGH@?GH>FFFGHGCCGGGHHHHHH11DFE<CC-;CCHGHHGHHHHHHHHGGFGGGG@A@CFFAGG99BFFFFBFF//;BFFFFBFFFFFF/;;AFFFBBFFBFFFFBFFFFFFFFFFFFFF-BFFF/;FFFFF//;FFF/F//;;BFE9;;;B-
@M05620:37:000000000-D9766:1:1101:18406:4566 1:N:0:50
ACCACACCTTCTACAATGAGCTGCGTGTGGCTCCCGAGGAGCACCCCGTGCTGCTGACCGAGGCCCCCCTGAACCCCAAGGCCAACCGCGAGAAGATGATGAGTGGCCCGCTCCCTCTTCTGGTGGCCGCCTCCCTCCTTCCTGGCCTCCCGGAGCTGCGCCCTTTCTCACTGGTTCTCTCTTCTGCCGTTTTCCGTAGGACTCTCTTCTCTGCCCTGAGTCTCCTTTGGAACTCTGCAGGTTCTAGCTCG
+
BBBCCCCCFFFFGGGGGGGGGGHHGGGEHGGHHGGGGGGGGHHHHGGGEGGGHHHHHHHGGGGGGGGGGGGHHHHGGGGHGHHHHGGGGGGGGGHHHGHHHHHFGGFHHGF-<CFFHHHHHHEHHFHHDGCGGGGGHGGHHGCGBCFGGGGG?D?AAFFGGGGAFBFFFFFFBFBBFFFFFFFFFFFF=DAFAFFDFFFAFFFFFFFFFFFFFBFFFFFF:FFFFFFFFFBFFFFFFFEFF9BFF0:BFFF
@M05620:37:000000000-D9766:1:1101:14006:4653 1:N:0:50
GAGGCTGCTTTGGAAGAAACTCATAGATTACTGCAACAGTTCCCCCTGGACCTGGAAAAGTTTCTTGCCTGGCTTACAGAAGCTGAAACAACTGTCATACCGGATGCTCCCCAACAGGACGGGCTCATAGAAGCCTACGCGGGCGAAACAGCGCTGAAGACAACATGGCAAGACAGTCAGACCTTTCCGCTATCGCACTCTTGTGGATCACATTGCACAATTCTCCGCATTTGTACTTGACACTGAACCGC
+
A33AABFAFFFFGGGGAFGGGGHHCGGHHHHGHHDBGHFDFGHHHGGGFGHHHHGGHHHHGHHHGHHHHHHHHHHGHHHHHHHHHHHHHHHHHH5FG4B33BE/1>BBFGEG1/?/0?B////>>GHHH2BGH1FG10/<>/>>--<<-<CCC@.;.00<CC:CECF/./;.//;;900;0;;CGF0FFFG-:/.;EBBFFFFF/;FFF./;9//;;/;9BFF/9B..9A.:B/9//9//9/;/9B9/.;;
@M05620:37:000000000-D9766:1:1101:19102:4656 1:N:0:50
ACCACACCTTCTACAATGAGCTGCGTGTGGCTCCCGAGGAGCACCCCGTGCTGCTGACCGAGGCCCCCCTGAACCCCAAGGCCAACCGCGAGAAGATGAACCCAGGGGAGTGCCCCCCTACCTCTTCTGTGGGCCGCCTCCCTCCTTCCTGGCCTCCCGGACCTGCGCCCTTCTTCACTGGTTCTCCCTCTTGCCGTTTTCCGTAGGACTCTCTTCTCTGACCTGATCCTCCTTTGGAATCCTGCAGGTCT
+
BBABCCDCFFFFGGGGGGGGGGHHGGGGHGHHHGGGGGGFGHHHHGGGFGGGGHHHFGHGGGGGGGGGG/FF3FGGGG?G/F/F/F///>//>C222?F>FHAFF////-.>1<F.---<G.0<D0=0<:0;.C.-;-.CF./=AGBFB0C/;.0;EAE-:-;//.;@D-@F/900900;/;09:00:B//00;0-;DF.BB.0:A.:0//0:B099;00;BF99/0009B/BF0B/;B:09000/;.A00
@M05620:37:000000000-D9766:1:1101:20722:4667 1:N:0:50
GAGGCTGCTTTGGAAGAAACTCATAGATTACTGCAACAGTTCCCCCTGGACCTGGAAAAGTTTCTTGCCTGGCTTACAGAAGCTGAAACAACTGTCATACAGGATGCTACCCGTCAGGAAAGGATCCTAGAAGAATCAACGGGAGTAACAGAACTGATGAACCAATGGCAAGTAAGTCAGGCATTTCCGCTTTAGCACTCTTGTGGATCCAATTGACCAATTATCAGCATTTGTACTTGTCCCTGACCAGC
+
B?ABBBFBFFFFFFGGEGGGGGFHGGFHHBGFHHHHGHHFGGHHHGGGHFHHHHHHHHHGFGHHHHHHGGHHHHHHHFGHHHGGHGGHHHGHHHGHF4BBE@GF3BBG@GHH1E1EGFFH3FG23BFHFFHHF333B3B3?@//<?CFFH222@@2@FGHBFG0FGH1GHHGGHGHGHHHHGHHHH1DDGGGGDHHHHHHHHGGHGHHHHHGHH00;GGHFH0CG0;;BFGGGFBBFGGG009BFFGGGGE
@M05620:37:000000000-D9766:1:1101:24066:4709 1:N:0:50
ACCACACCTTCTACAATGAGCTGCGTGTGGCTCCCGAGGAGCACCCCGTGCTGCTGACCGAGGCCCCCCTGAACCCCAAGGCCAACCGCGAGAAGATGACGAGGGGGCCGGTCCCTCTACTGGTGGCGGTGTCCCCCCTTCCTGGCCCCCCCGTCCCGCGCCCTTTCTCTCTGGTTCTGTCTTTCGCCGTTTTCCGTAGGCCTCTCACTTTTGTCCCGAGCCTGATTCTGCTCTCTGCCGGTTCTAGATCG
+
BBAABABBFFFFGGGGBGGBGDHHGGGGHCHHHFGGGGGGGHGHHGGGGGGGHHHHHHHGEGGGGGGGGGGHHHHGGGGHGHHHHGGEGCGGGGHGHGH1///<D/-<><---=.0;:0C00/;/..-9:-9;B9.;--.;/09/.;.-----..:.;---;--9/;/;//;////;B///;///.;.--;/.;/9B...//;./////////.;//-.9-;B../9//////;/9///--;.;/9;/;B9
@M05620:37:000000000-D9766:1:1101:23538:4711 1:N:0:50
ACCACACCTTCTACAATGAGCTGCGTGTGGCTCCCGAGGAGCACCCCGTGCTGCTGACCGAGGCCCCCCTGAACCCCAAGGCCAACCGCGAGAAGATGAACCCAGGTGCGTGGCCCGCTCCCTCTTCTGGGGGCCGCCTCCCTCCTTCCTGGCCTCCCGGCGCTGCGCCCTTTCTCACTGGTTCTCTCTTCTGCCGTTTTCCGTAGGACTCTCTTCTCTGCCCTGCGTCTCCTTTGGAACTCTGCGGGTTC
+
DDDDDDDDFFFFGGGGGGGGGGHHGFGFCGHHHGGGGGGGGHHHHGGGEGGGGHHHHHHGGGGGGGGGGGGHHHHGGGGHGHHHHGGGGFGGGGHHHHHGHHF/?FC?1>/?-<FGC@?-<CC/<D0<FH/<:AC-<?.CAE/C.F0CB0C/.C0CE..<=--B-B9CA-@BBF0B000B/FBBFFB0<:BB0::-BFF.BB.<.<?BFFFB0BBFF0BB0<.B<.<9@.<0BB0F/0BBF0B00-<-@..
@M05620:37:000000000-D9766:1:1101:15434:4716 1:N:0:50
GAGGCTGCTTTGGAAGAAACTCATAGATTACTGCAACAGTTCCCCCTGGACCTGGAAAAGTTTCTTGCCTGGCTTACAGAAGCTGAAACAACTGTCATACAGGATGCTACCCGTCAGGAAGGGCTCATAGAAGCAAACAAGGGCGTAAAAGAGCTGATGACAACATGGCAAGTAAGTCAGGCCTTTCCGCTTTCGCACTCTTGTGGATCCAATTGACCAATTCTCCGCATTTGTACTTGTCACTGAAAAGC
+
CCCCCCFCFFFFGCGGFGGGGGHHHGGHFHGHHGHBFGGGGHHHHGFGEGHHHFECGH2GBFHGHFFHHHHHHHHCGHHHHHHHGHEHHFHHHGEHHDHH3BCFGBGG4BFGDEFE??G20/??E/BFBHDHG333B00/B?E//<//?>2/2@FG21<<1<<?GHHFG0<CG1FGHFDG0<.1FGHDFEGGG0EGGGCBGFHCCDHHHH0CG0C00:FGFF0CFFGGGA.BFFFFGB0;0;;FF00B//F
@M05620:37:000000000-D9766:1:1101:24050:4719 1:N:0:50
ACCACACCTTCTACAATGAGCTGCGTGTGGCTCCCGAGGAGCACCCCGTGCTGCTGACCGAGGCCCCCCTGAACCCCAAGGCCAACCGCGAGAAGATGATGAGTGGCCCGCTACCTCTTCTGGTGGCCGCCTCCCTCCTTCCTGGCCTCCCGGAGCTGCGCCCTTTCTCACTGGTTCTCTCTTCTGCCGTTTTCCGTAGGACTCTCTTCTCTGACCTGAGTCTCCTTTGGAACTCTGCAGGTTCTAGATCG
+
CCCCCCCCFFFFGGGGGGGGGGHHGGGGHGHHHGGGGGGGGHHHHGGGEFGGHHHHHHHGGGGGGGGGGGGHHHHGGGGHGHHHHGGGGFGGGGHGFFHHGHHHHGFHHGGGAAGHHHHHHHHGFGHHDGGGGHGHHGHHHHHHHHHGGGGGGGAGGGGGGGFGFFFFFFFFFFBFFFFFFFFFFFFFFDFFFFFDBFFFFFFFFFFFFFFFFFFFFFFFFFFFFFFFFEBFFFFF9FFFE;FFFFFFFFF
@M05620:37:000000000-D9766:1:1101:8533:4763 1:N:0:50
ACCACACCTTCTACAATGAGCTGCGTGTGGCTCCCGAGGAGCACCCCGTGCTGCTGACCGAGGCCCCCCTGAACCCCAAGGCCAACCGCGAGAAGATGCCCAGGTGAGTGGCCCGCTACCTCTTCTGGTGGCCGCCTCCCTCCTTCCTGGCCTCCCGGAGCTGCGCCCTTTCTCACTGGTTCTCTCTTCTGCCGTTTTCCGTAGGACTCTCTTCTCTGACCTGAGTCTCCTTTGGAACTCTGCAGGTTCTA
+
AAA1AAAAFFFFFGGGGGGAE1BAEAABFAGHBFFECEGCGHHHHGGGGEGFHHHHHGGGGGGGEAEEGGGFB1GGAEEHG/?GHEGGGB>BCCFB11<FGHHEHFGGFHFGHHGGGCGHHHHHHHHHHE?G.<A@EGGEFHEFC0=;0CFAFFAEF--AAGBFGGF@@FFFEFFFFFFFBFFFFFFFFF/FF@ABFFFFFBFBB9FBF/BFFFFFFFFFFFFFFFFFFFF/FFBFFFFBBFFFF9AFFF/
@M05620:37:000000000-D9766:1:1101:22534:4775 1:N:0:50
ACCACACCTTCTACAATGAGCTGCGTGTGGCTCCCGAGGAGCACCCCGTGCTGCTGACCGAGGCCCCCCTGAACCCCAAGGCCAACCGCGAGAAGATGATGAGTGGCCCGCTCCCTCTTCTGGTGGCCGCCTCCCTCCTTCCTGGCCTCCCGGAGCTGCGCCCTTTCTCACTGGTTCTCTCTTCTGCCGTTTTCCGTAGGACTCTCTTCTCTGCCCTGAGTCTCCTTTGGAACTCTGCAGGTTCTAGCTCG
+
CCCCCCCCFFFFGGGGGGGGGGHHGGGECFHHHGGGFGGCEHHHHGGGDGGGHHGHHHGGGGCGGGGGGGGHHHHGGGGHGHHHHGGGGGGGGGHGFFHHHEF>FCFHHCGGCGGHFHFHDDGGEGEHGCDDGHGEHDGFHCGGHEFEGG?C?B@AFGGADGG;FFFFF0FFFE9FFFFFFFEFFFFBAAAFFBFFBFDBFFFFF0FFFFFFF9FEBFFFFFFEFFFBBF0B0BFFFFEFFABFF0B99FA
@M05620:37:000000000-D9766:1:1101:11096:4781 1:N:0:50
ACCACACCTTCTACAATGAGCTGCGTGTGGCTCCCGAGGAGCACCCCGTGCTGCTGACCGAGGCCCCCCTGAACCCCAAGGCCAACCGCGAGAAGATGCCCAGGTGAGTGGCCCGCTACCTCTTCTGGTGGCCGCCTCCCTCCTTCCTGGCCTCCCGGCGCTGCGCCCTTTCTCACTGGTTCTCTCTTCTGCCGTTTTCCGTAGGACTCTCTTCTCTGACCTGAGTCTCCTTTGGAACTCTGCAGGTTCTA
+
ABBBBBBAFFFFGGGGGGEFGDGFGEEBAEHHFFFE?FGCGHHHHGGGGEGGGHHHHHHFFGGGGGEGGGGHGHGGGGGHEHHGFGGFGG<CCDGFGHHHHHHGGHHHHHGGHHGGGGGHHHHHHHHHHHGHHGGGGGGGHHGHGGGGGGGGGGGGGG-;BFFFFFFFFFFFFFFFFFFFFFFFFFFFFFFFFFAFFFFFFFFFFFFFFFFFFFFFFFFFFFFFFFFBFFFFFFFFFFFFFFFFFFFFFFF
@M05620:37:000000000-D9766:1:1101:7849:4783 1:N:0:50
ACCACACCTTCTACAATGAGCTGCGTGTGGCTCCCGAGGAGCACCCCGTGCTGCTGACCGAGGCCCCCCTGAACCCCAAGGCCAACCGCGAGAAGATGATCCATGGCCCGCTCCCTCTTCTGGTGGCCGCCTCCCTCCTTCCCGGCCCCCCCCACCTGCGCCCTTTCTCTCTGTTTCTCGCTTCCGCTGCTTTCCTTAGCACTATGTCCCCTGCCCTGAACCTCCTTTTGAACTCGGAAGGTGCAGGTTCG
+
AABBBBB>CFFFGGGGGG5FGFHHGGG2AEGHHFFEEFGFGHHHHGGGGGGGHHHHHHHEEEFEFGGGGGGHHHHGGGGHGHHHHGGGGG/DGGHCFGH222222?0?/>//->F0FCGH<11</..<<--.;.:/;:/0=:/.--;--99--9.;.9.;BF-9/9B/B//9///9BBB99A../9;9-.;//;//;///;BB/;///9/9;..;./..9/;;/;.://9.//B/...;..;/://;.:F-
@M05620:37:000000000-D9766:1:1101:6648:4788 1:N:0:50
GAGGCTGCTTGGGAATAAACTCATAGATACCTGCACCAGTTCCCCCTGTCCATGTAAACGTTTCTTGCCTGGCTACCAGAAGCGGAAACAACTGTCCTCCAGGATGCTACCCGTAAGGACCGGCACCTAGAAGACTCCACGGGCGAACAAGAGCTGATGACCCCATGGCCAGTAAGTCAGGCATTTCCGCTTTAGCACTCTTGTGGATCCAATTGCCCAATTCTCGGCATTTGTCCTTGTCACTGAACAGC
+
>1>AAAFAFF1>AABAGGGB3B1DBADF3DBFGF0AF0BBDDGHHG/BA1B2DA2DFEBFFG0BDF1BAGHHGH1BBFHHHHG/>>EEGBBGFFBBGH1>GF0?B1BB2BF0?>//01G0//></>/BCDG1@<CDFGG0C/<//->--000./0<GB0=</<.</G/C/;C:00<;;0GCC.CG0C0.;A..0;;FB9FC;00;.CCCF00C0;00CBAF//9;--9-;FB9:/;9F/;99FB/;/;;BF
@M05620:37:000000000-D9766:1:1101:14007:4791 1:N:0:50
ACTGCCACTTCTCAATCGACCCGGGGATTCCTGCCCCGGCTCCCCCAGCCCGTAAAACCGTTTCCTCCCTGGCTACCAGGAGCACCAACTACGCTCCTACAGGATGCTACCCGTCAGGAAAGGCTCCTAGAAGACTCCAAGGGCGTAACAGAGCTGATGACCCAATGGCAAGTAAGTCAGGCATTTCCGCTTTAGCACTCTTGTGGATCCAATTGCCCAATTCTCAGCATTTGTACTTGTAACTGACCAGC
+
>11>AC@@@DBBDGGFGCG1AEE00AEEAGEGHFHHC/AAAFGEGG/B0B?>///BB@/>B/0BBF@0FF@GHH1BG>G/FFH/>/FGG0FH////?FFFFC0<1FGF2>FFEG/CFFHF0?CCGFFFBHHHG1<<GFH1FFG.C-A..=G/=CCGH00:0/:.;CFHHBGGGBFG9;CBFG?0;0;0CBAE.0;;FFGBFGF/BBF/9-BFB/B//;FAFFB/B/;FFFB/B//BFFF9//9BB/9/9A9
@M05620:37:000000000-D9766:1:1101:7834:4794 1:N:0:50
ACCACACATTCTACAATGCGCTGCGTGTGGCTCACGAGGAGCACCCCGTGCTGCTGACCGAGGCCCCCCTGAACCCCAAGGCCAACCGCGCGAAGATGACGAGGGGCCCGCTCCCTCTTCTTTTGGGCGGCTCCCTCCTTCCTGGCCTCCCGGCGCTGCGCCGTTTCTCCCTTTTTCTCTCTTCTGCTGTTTTCTGTAGGCCTTTGTTCTCTGCTCTGAGTCTGCTTAGGACCTCGGCAGGTTCTGGCTCG
+
AABBBBB3@BBFGFGFGG4AEEGGGGG2ABFBB3BB2EAE?GFHHGE0BEEGFHHHGHH>>0CEGGGGGGFFFHHGGGFHGFFGHGGGGG>@BDG??FD1/?@/-<A-<A@<@E<;CGHHH00<:-..;-:-:9CFFGFFGFFB/:AF.9:9-;9;-@.;@.9;.9BFF/;B//;BBFBB/;BFFFF/:;BBFB/;9;///9:9;/9;BFFF9F;9;B/9/;B::9F////;AB/..9--@FFF/;//;B@
@M05620:37:000000000-D9766:1:1101:24460:4796 1:N:0:50
ACCACACCTTCTACAATGAGCTGCGTGTGGCTCCCGAGGAGCACCCCGTGCTGCTGACCGAGGCCCCCCTGAACCCCAAGGCCAACCGCGAGAAGATGATGAGTGGCCCGCTCCCTCTTCTGGTGGCCGCCTCCCTCCTTCCTGGCCTCCCGGAGCTGCGCCCTTTCTCACTGGTTCTCTCTTCTGCCGTTTTCCGTAGGACTCTCTTCTCTGCCCTGAGTCTCCTTTGGAACTCTGCAGGTTCTAGCTCG
+
BBBABBBAFFFFGGGGGGGGGGHHGGFBEEHHHGGGGGGGGHHHHGGGGGGGHHHHHHHGGGGGGGGGGGGHHHHGGGGHGHHHHGGEGGGGGGHHHHHFHBHGHGEHECGGGGGFHHBDHHHDGGHHGGGGGHGGHGHHFFHHGHGGGGGGGGGGGGGGGGGFFFFFFB/FFFFFFFFFFFFFFFFFFFDFFFFFFFDFFFFFFFFFFFFFFBFEFFFFFFFFFFFFFFB9FFFFFFEBFFFFF/;FFFF
@M05620:37:000000000-D9766:1:1101:9205:4806 1:N:0:50
ACTGCCACTTCTCAATCGCCCCGTGGACCCCGGGCCAGGCCCCCCCAGCCCGCACAACTGTTCCCTACCCGGCTACCAGGAGCACCAACTCCGCCCCTTGCGTGTGCTCTCCGTCAGGACCGGCTCCTAGAAGCCTCCACGGGCGTACCAGCGATGATGACCGCATGGACAGTCAGTCAGGCCTTTCGGCTTTCGCACTCTTGTGGATCCCATTGCCCAATTGTCCGCATTTGTCCTTTTCCCTGCGCCGC
+
1>>AAB11BBBB1BBGGA1AAAAAAAABGEE0E/AE//B/ABA/AE?/0?E/>//>BE10BBBFEBBFH0/>E?/GF1B/?FG/B?<FC0BF<///>F001<//?G11>11<CGFCFFF.C--<<:./0=<GG/:CGEC/:;@@A@@:;;F.:-;BF9:999;;;--:/9FFFFFF////BFA///;;;9A@F/--:->/BBFFFFF/9--99/;;9BBAFF/;9BB@;-;9/BB9;//;;/;BB---9-;
@M05620:37:000000000-D9766:1:1101:22952:4806 1:N:0:50
GAGGCTGCTTTGGAAGAAACTCATAGATTACTGCAACAGTTCCCCCTGGACCTGGAAAAGTTTCTTGCCTGGCTTACAGAAGCTGAAACAACTGTCCTACAGTATTCTACGCGCAAGGAAAGGCCTCGAGGACACCCCAAGGGAGTAAAAGATCCTATGAAACAATCCCAACCAAGACACGCATCTGCGCTCGAGCTCTCTTGGGTCTCCATTTCAACAATTCTGACTATTTGTACTTGTAAGTGACAAGC
+
>1>>A1BAFFFFGGGGAFGGFBFGGHHHHGHGHHHFHGGAFHDHHGEGHCGGHGHFHHHGAGGHHHHHHHHHGHFHHHHHHFHGHHHHHEHEF021B2B1112@B@22BF////////>>000?/1B/?//>/0B/?BAAG/C///??1FGEF111111??FGB<<10>10......///.--:-00;--:.-;.;.CF00;B09.//0;00000;;C0909C00;0099/B////9;B/;//9/;BFF--
@M05620:37:000000000-D9766:1:1101:15158:4807 1:N:0:50
AGTGCCAGCTCTCAATCGCACAGGGGACCCAGGGCCTGGCCCCTCCATCCAGAAAACCTATGACCTCACCCGCTACCTGGAGCACCAACTCCGCAGCTTGGCTGGGACCTATGTGAGTATCCAGCGTAGGAATCTGGGAGTTGGGGAGGAGTGAGGAGTTGGGGAAAGACAGTCCTAACCGTGGAGGGTTCTGGTAAATGATGGGGTGAGGAGGGGCTCTTTGGCTCCCACCAGTCCCCCTGTCTGGTCTA
+
BCABCFFFCFFFGGGGGGGCGFHCGGGGGGHHGGGGGGHHHHGHGGHHHGHHHHHHHGHHHFHHHHHHHHHGG>EGHHHHFHHHHHHHGHHHEGGGGHGGGGGGGGHHGHHHHHHHHHHHHHHHHGGGGGHHHHHHHHHGGHHHGGGGGGFGHHHHHGHHHHGGGGHHHHHHHHHHHHHHGGGGDEEGCFGGFGCFGGGGGGGGGGDFFFFFFFFFFFFFFFFFFFFFFFFFFFFFFFFFFFFFFFFFFFF
@M05620:37:000000000-D9766:1:1101:11512:4838 1:N:0:50
ACCACACCTTCTACAATGAGCTGCGTGTGGCTCCCGAGGAGCACCCCGTGCTGCTGACCGAGGCCCCCCTGAACCCCAAGGCCAACCGCGAGAAGATGCCCAGGTGAGTGGCCCGCTACCTCTTCTGGTGGCCGCCTCCCTCCTTCCTGGCCTCCCGGGGCTGCGCCCTTTCTCACTGGTTCTCTCTTCTGCCGTTTTCCGTAGGACTCTCTTCCCTGACCTGAGTCTCCTTTGGAACTCTGCAGGTTCTA
+
BBBBBBBBFFFFGGGGFGGGGGHHGGGGHGHFHGFGCEGFCHEHHGGGGGGFHHHHHHHGGGGGGGGGGGGHHHHGGGGHGHHHGGDGCF?DGFFE><DGHH/?1?10??FCGH---<@GHGFHF0=DDCGEHC@GDDHGGGGGHFGFBFFGGGGGDD--9-9:@9DFAFFFFFB/BFFFFB9BFFBF//BBFB:DFFFFF/..;//BFFFFFB/.9B;9BB.9.;9;9BBFFFFBFBFBFFBBBF9FFB/
@M05620:37:000000000-D9766:1:1101:14502:4853 1:N:0:50
ACCACACCTTCTACAATGAGCTGCGTGTGGCTCCCGAGGAGCACCCCGTGCTGCTGACCGAGGCCCCCCTGAACCCCAAGGCCAACCGCGAGAAGATGAACCCAGGTGCGTGGCCCGCTCCCTCTTCTGGTGGCCGCCTCCCTCCTTCCTGGCCTCCCGGCGCTGCGCCCTTTCTCACTGGTTCTCTCTTCTGCCGTTTTCCGTAGGACTCTCTTCTCTGCCATGCGTCTCCTTTGGAACTCTGCAGGTTC
+
AAAABBABFFFDFGGGFGGGGGHFGEFGHCHHHGGEEGGGGHGHHGGGGAFFHHFHHEEEGGGGGGEGGGGHHHEEGGGGFHHHFFGFGCGGCDGHBFHGHHG?//??1<?ECG0FDGC-ACCGGHBHH0DFGFFGC@.:EEGG./9CFFGFEGBFG.:BGFAFDFFAF>DFFFFFFFFB9BFFFFFFFBFFFFFAAFFEFFBF;.AFFFFFFFEFB9FFBB////;AFFFBFFFFFB/F/FFFF9/.9F/
@M05620:37:000000000-D9766:1:1101:8496:4863 1:N:0:50
ACCACACCTTCTACAATGAGCTGCGTGTGGCTCCCGAGGAGCACCCCGTGCTGCTGACCGAGGCCCCCCTGAACCCCAAGGCCAACCGCGAGAAGATGACCAGTGGCCCGCTCCCTCTTCTTGTGGCCGCCTCCCTCCTTCCTGGCCTCCCGGAGCTGCGCCTTTTCTCCCTCTTTCTCTCTTCTGCTGCTTTCCTTAGGACTCTCTTCTCTTCCCTGAGCCTCCTTCGGATCTCGGCAGGTTCTTGATCG
+
ABAAAAAAFFFFGGGBEG5BGFHHEEGBF2GHHFGEEGGEFHHHHGGEGEGFHHHHHHHEGEGGEGGGGGGHHHGGGGGHGHHHGGGGGC<BDGHGHFH11?0<?0/?CC/@?EF<GHHHF10=0...--:::GFCG.CGGE:0/:AB.C?.-99=://A@G.:99BBF//;..//9BFF/9/:B/;///9//9//9////9;/;/;/99::/9B.:B.9/;:.:.B/....-;/.;?---;/9////;;.
@M05620:37:000000000-D9766:1:1101:23375:4885 1:N:0:50
ACCACACCTTCTACAATGAGCTGCGGGTGGCTCCCGAGGAGCACCCCGTGCTGCTGACCGAGGCCCCCCTGAACCCCAAGGCCAACAGCGAGAAGATGAAGGGTGGCCCGCTCCCTCTTCTGGTGGTCGACTCCCTCCTTCCTGGCCTCCCGGAGCTGCGCCCTTTCTCACTTAGTCTCTCTTCTGCGGTTTTCCGTAGGACTCTCTTCTCTGCCCTGAGTCTCCTTTGGAGCTCTGCAGGTTCTCGCGCG
+
AAA1AA@ACFFFFFGB3GF1G1F1E00AEAGH1AFAEGG?EHHHHG?GEAEGHHG1FEGG?ECEG/EEGGG0F1FEGG/F//FGAF/0B>C/<<C1GF11?1/?C?0FGCC--..///=<0D0D/A.0<--.:CC/GG/00/;CBF.9C.EG@-9-CF/--C=@FBBFB//9///;B/BBB/BBFFF-@F?F-/;9/9-9//;/9/;/B//B/9;-B9B9FFBFFE//////--;BBB//--;/:99--;-
@M05620:37:000000000-D9766:1:1101:19093:4887 1:N:0:50
ACCACACCTTCTACAATGAGCTGCGTGTGGCTCCCCAGGAGCACCCCGTGCTGCTGACCGAGGCCCCCCTGAACCCCAAGGCCAACCGCGAGAAGATGCCCAGGTGAGTGGCCCGCTACCTCTTCTGGTGGCCGCCTCCCTCCTTCCTGGCCTCCCGGAGCTGCGCCCTTTCTCACTGGTTCTCTCTTCTGCCGTTTTCCGTAGGACTCTCTTCTCTGACCTGAGTCTCCTTTGGAACTCTGCAGGTTCTA
+
BBBABBBBFFFFGGGGGGGGGFHHGEEEGFHHGGG2BEFHGHHHHGGGGEGGHHHHHHHGGGGGGGGGGGGHHHHGGGGHGHHHHGGEGGGGGGHHHHFGHHHGFCFGFEGFHHCFCFGHHHEGFHFHDCAGGGCGDDHGHHGGHFHFCF.FFFGFDD-ABFBFAGFG;FFFBFFFFEFFFFFFFFFFFBFFFFDFFFFFFFFDFFFEFFFFFFFFFFFFFFFFFFE/FF9FFFFFFFFFFBFFBFFFFF/
@M05620:37:000000000-D9766:1:1101:17855:4904 1:N:0:50
ACCACACCTTCTACAATGAGCTGCGTGTGGCTCCCGAGGAGCACCCCGTGCTGCTGACCGAGGCCCCCCTGAACCCCAAGGCCAACCGCGAGAAGATGAACCCAGGTGCGTGGCCCGCTCCCTCTTCTGGTGGCCGCCTCCCTCCTTCCTGGCCTCCCGGCGCTGCGCCCTTTCTCACTGGTTCTCTCTTCTGCCGTTTTCCGTAGGACTCTCTTCTCTGCCCTGCGTCTCCTTTGGAACTCTGCCGGTTC
+
BBBABBBBFFFFGGGGGGFBG5F4FEEBCEHHFGGEDEGGFHHHHGGGGGGGHHGHHHHGGGGGGGGGGGGFFFGGGGGHFHHHHGEEDCBC<DGFGFGHHHG?GFHG<AFC@GHHGGG-CEGHHHDGHHHGGHHGGGGGGGGGGGFGGGGGGGGGGGGGGBBBBFBBF?BFFFFFFFFFFBFFFFFFFFFFFFF@9DFFFFFFADFFFFFFFFFFFFFF/BEFFABDBBFFFFFFFFFFFFFFF/;@BF.
@M05620:37:000000000-D9766:1:1101:7565:4907 1:N:0:50
ACCACACCTTCTACAATGAGCTGCGTGTGGCTCCCGAGGAGCACCCCGTGCTGCTGACCGAGGCCCCCCTGAACCCCAAGGCCAACCGCGAGAAGATTACCAGGTGAGTGGCCCGCTACCTCTTCTGTTGGCCGCCTCCCTCCTTCCTGGCCTCCCGGAGCTGCGCCCTTTCTCACTGGGTCTCTCTTCTGCCGTTTTCCGTAGGACTCTCTTCTCTGACCTGAGTCTCCTTTGGAACTCTGCAGGTTCTA
+
AAAAAAAAFFFFGFGEBGGGFGCHCE?FH?BGGGG2AAA2EG2FHGGGGFG15FG3BFHG0>0>FEGEGGGB3FEEFGE/?FG???EEDDGCBD22F22?GFF??GG0FGAF0FA@-<-FGFHHDHH0=<<C0-;AEEHGHHDCCCHF;;.;9FEA9--;;C9CA?DCDFFFFFFFFFF.9FBBFBB;B/99B>.;/AFFDFF.A/9BFFFFFF/BFBFFFF9/.9/9;BFFB//;FFF//9;9F.;;FF;
@M05620:37:000000000-D9766:1:1101:13672:4920 1:N:0:50
ACCACACCTTCTACAATGCGCTGCGTGCGGCTCCCGAGGAGCACCATGTACAGCTGACATAGGCTCCCCTGAACCCCAAAGCCAAAAGCCCGAAGATGAACTCAGATGCATGGCACGCTCCAGCTTATGATGGCCGCAGCCCTCCAGCATGGACTACTGGCGGAGCGACATTTCTCACTGGTTATCTATTCTGCAGTTTACGGTGGGACTATCTTCTCTGCCGTGCGTACCATTTGGAACTCTGCGGGTTC
+
AAA1>AA1BBBFGFFFFG11E0E?E0000AAA/ABA/AAECGAGHC11B2B22BF1FEE@@11B1BFFGGFG1FGEAE>0BGBFHF/>00/>>EGGGHGFH111B12<11BB<0<<CBCGGH1@<GHFH1@@B00>-A-AG.>F.//<<0<CGBDGF0<C.A:-;-:A@AAFFGG0;CCFF9F00CF0=9B0B:FFFFF/9-9;--9EAF//;9/FFFFFFF--99@:--;9BF/:/B/9FBFFF-;----
@M05620:37:000000000-D9766:1:1101:13704:4927 1:N:0:50
ACCACACCTTCTACAATGAGCTGCGTGTGGCTCCCGAGGAGCACCCCGTGCTGCTGACCGAGGCCCCCCTGAACCCCAAGGCCAACCGCGAGAAGATGAACCCAGTGGAGGGCCCGCCTACTCCTCCGGGGGGCCCCCTCCCCCCTTCCGGGCCCCCCGGAGCTGGGCCTTTCTCCACGGGTCCTCTCTCTGCCCGTTTTCCGAAGAATCCCCTCCTCGAACCGGAGTCTCTTTGGTAATCCGGCAGGTCT
+
AABBBBBAFFFFGGGGFGDGGGHHGEFGEGHHHFFE2EGF2GDHHEGABEEF5FFGDGHEEE?EEFGGGGGHHHHGFFEGFHHHHFGEG@?CBAG2>2F2???//11?1?/><.>--<<<<00<<<<<---;-9--;--.9..;;;..;.;-;--;;;;-;-;./.9;A.BF/9///..@-;-./99;;//9/;9.;;F.;9..;-.;////:;.:.;..;.;-;9;;/:;/9/B/.////9.-----.//
@M05620:37:000000000-D9766:1:1101:13685:4932 1:N:0:50
ACCACACCTTCTACAATGAGCTGCGTGTGGCTCCCGAGGAGCACCCCGTGCTGCTGACCGAGGCCCCCCTGAACCCCAAGGCCAACCGCGAGAAGATGAACCCAGGTGAGTGGCCCGCTACCTCTTCTGGTGGCCGCCTCCCTCCTTCCTGGCCTCCCGGCGCTGCGCCCTTTCTCACTGGTTCTCTCTTCTGCCGTTTTCCGTAGGACTCTCTTCTCTGTCCTGCGTCTCCTTTGGAACTCTGCAGGTTC
+
CDDDDDDDFFFFGGGFGGGGGGHHGGGECEHHHGGGGGGGGHHHHGGGF?EGHHHHHHHGGGGGGGGGGGGHHHHGGGGHGHHHHGGGGGGGGGHHHHHHH/DFHG1F1F=?=?GG-D@-ACGGHDGHHE0CDHH:CFA.CEHHGFGBFBB/CFF.EGGA-AD-@DDAFF-FBFFB0:FF/;BBBBFFFFFBFFFBADB.;:A9ADA99/:FFFBBBFFF0:;0FB>:@F/BFFFBB0BF0BBFF00.;00
@M05620:37:000000000-D9766:1:1101:10294:4942 1:N:0:50
AGTGCCAGCTCTCAATCGCACAGGGGACCCAGGGCCTGGCCCCTCCATCCAGAAAACCTATGACCTCACCCGCTACCTGGAGCACCAACTCCGCAGCTTGGCTGGGACCTATGTGAGTATCCAGCGTAGGAATCTGGGAGTTGGGGAGGAGTGAGGAGTTGGGGAAAGACAGTCCTAACCGTGGAGGGTTCTGGTAAATGATGGGGTGAGGAGGGGCTCTTTGGCTCCCACCAGTCCCCCTGTCTGGTCTA
+
AB>ABFFFBFFFGGGGGFGCFCGCFGGGGGFHFEGGGGHHHHGHGGHHHHGHHHHHHGHHHGHHHHHHHHHGG>FEHHHHGGHHHGEFFHHHEGGGGHGHGHHGGGHHGHHHHHHHHHHHHHHHHGGGGGHHHHHHHHHGGHHHGGCGGGDFGHHHHGHHHHGGGGHHHHHHHHHHHHHHGGGGEEGGEGGGGGFGGGGGGGGGGGFFFFFFFFFFFFFFFFFFFFFFFFFFFFFFFFFFFFFFFFFFFFF
@M05620:37:000000000-D9766:1:1101:21821:4959 1:N:0:50
ACCACACCTTCTACAATGAGCTGCGTGTGGCTCCCGAGGAGCACCCCGTGCTGCTGACCGAGGCCCCCCTGAACCCCAAGGCCAACCGCGAGAAGATGCCCAGGTGAGTGGCCCGCTACCTCTTCTGGTGGCCGCCTCCCTCCTTCCTGGCCTCCCGGAGCTGCGCCCTTTCTCACTGGTTCTCTCTTCTGCCGTTTTCCGTAGGACTCTCTTCTCTGACCTGAGTCTCCTTTGGAACTCTGCAGGTTCTA
+
CCCCBBCCFFFFGFGGGGGGGGHHGEGBFFHHHGGEEGGGGHHHHGGGGFFGHHHHHHHGGGGGGGGGGGGHGHHGGGGHGHHHHGGGGGCGGGHHHHHHHHHGHHHHHHGGHHGGGGGHHHHHHHHHHHGHHGGGGGHGHHGHHGGGGGGGGGGGGG-ACGGGGGFFFFFFFFFFFFFFFFFFFFFFFFFFFFDFFFFFFFADFFFFFFFFFFFFFF0BFFFBFFFFFFFFFFFFFFFFFFFFFFFFFFF
@M05620:37:000000000-D9766:1:1101:19280:4981 1:N:0:50
GAGGCTGCTTTGGAAGAAACTCATAGCTTACTGCAACAGTTCCCCCTGGACCTGGAAAAGTTTCTTGCCTGGCTTACAGAAGCTGAAACAACTGTCAAACCTGCTACACGCCGTCAGTACCATCTAATCGAAGCCACAACACGCCAACCAACGCAAATGCCCCACTGACCAATGGTTCCGAACTTACGGATTTCGCACTCTTGTGGATCCCGTAGCCAAATTAACAGCATTTGTCCTTGGCACTGATAAGC
+
AAAAAAFA@FFFG1FFFGGGGGHHHH1DFGHD3FGFGGFGHHHFHFGFGFFGHHHBBDCFBDFHHHGFFGGEEFFGFHGFFFGGGH1@GEF?FF@@22BBFCCGE1B1B///>>/?>FE1>2211BGG1<00<E000B<?//?>///</</<?///>111>0.>.0<11>/.///<<0/A.<-;00:.:;AA0GB:E@AF0;0;0900://.;-;CFF//;9;0;B/--;9;/B/9BF///9BFF//;://
@M05620:37:000000000-D9766:1:1101:18126:4986 1:N:0:50
GAGGCTGCTTTGGAAGAAACTCCTAGATTACTGCACCAGCTCCCCCTGGACCTGGAAAAGTTTCTTGCCTGGCTTACAGAAGCTGAAACAACTGTCCTACAGGATGCTACCCGTAAGGAAAGGCTCCTAGAAGACTCCAAGGGAGTAAAAGAGCTGATGAAACAATGGCAAGTAAGTCAGGCATTTCCGCTTTAGCACTCTTGTGGATCCAATTGAACAATTCTCAGCATTTGTACTTGTAACTGACAAGC
+
AAAAA1CAFFFFCGGGGBFGAF1FADGGGHHHHHH1B0A0BFGGGGGF/0BBFGEGHDEBFGFHDH1DGHHHHHAGHFHFGHH1BFGGH0FHGF2BGHGGFGFGGHHHHHHHGGGGHHHHHHGHFGGGGGHHHHHHHHHGHGE/CCFGDGHGHHGHHGHG1@GFHHHHHHHGHHHHFDHHGGFGHHHHGGGGGDDGHHHBHHH0CEHFFHGHGGHHHHHHHHH:CGHGGGGCG;;BFGGBFFFGFFF0;C9
@M05620:37:000000000-D9766:1:1101:14621:4987 1:N:0:50
ACCACACCTTCTACAATGAGCTGCGTGTGGCTCCCGAGGAGCACCCCGTGCTGCTGACCGAGGCCCCCCTGAACCCCAAGGCCAACCGCGAGAAGATGAACCCAGGTGAGTGGCCCGCTACCTCTTCTGGTGGCCGCCTCCCTCCTTCCTGGCCTCCCGGAGCTGCGCCCTTTCTCACTGGTTCTCTCTTCTGCCGTTTTCCGTAGGACTCTCTTCTCTGACCTGAGTCTCCTTTGGAACTCTGCAGGTTC
+
ABA>ABBBFFFFGGGGGGGGGGHGGEGGHGHHHGGGGGGGGHHHHGGFEFGGHHHHFHHGEEGGGGGGGGGFHHHGGGEHFHHHHGG/BDFDGGGHFHH>FGDG?FFFHHHHGGGHGGGGGHFHGFGGFGHHGHHGGGGGHGHHGBFGFBFGGGGGGFDG-BBFGGFFFFFFFFFFFFFFF;BFFFBFFFFFFFFFADFFFFD9ADFFFFFFFFFFFFFFFFFFFBFFFFFFFEFB/BBBFFFFFFFF9BB
@M05620:37:000000000-D9766:1:1101:20554:4989 1:N:0:50
GAGGCTGCTTTGGAAGAAACTCCTAACTTACTGCAACAGGTCCCCATGGACCTGGAAAAGTTTCTTGCCTGGCTTACAGAAGCTGAAACAACTGCCCCACAGGACGCCACCAAAAAAGAAAGGCTCCTAGAAGACTCCAAGGGAGTAAAAGAGCTGATGAAACAATGGCAAGTAAGTCAGTCACCTCCGCTGTAGCACTCTTGTGGCTCTAATCGAACAATTCTCAGCATTCGTACTTGCAACTAACAAGC
+
>1A>>>CABBB1F1BB1BABFG1FF10DF1BDDBEFEGH01BBBF000BFBGHGAB1B0BADD2DFDBBBBCGF01BFGGBEGG111B10BFG>1BF?//B0B0/>>/?/0////?///0B10/BC/11FG11FG1B1<<1F/?//@1@11/F<GGF11<FGBB.1<10<>.=1>1<110000000<....-.:;00:;/:0C00...0/0;009CC.99F0;0;F0/00;00C/.:00000;///9B/--
@M05620:37:000000000-D9766:1:1101:21822:4999 1:N:0:50
ACCACACCTTCTACAATGAGCTGCGTGTGGCTCCCGAGGAGCACCCCGTGCTGCTGACCGAGGCCCCCCTGAACCCCAAGGCCAACCGCGAGAAGATGCCCAGGCGAGTGGCCCGCTACCTCTTCTGGTGGCCGCCTCCCTCCTTCCTGGCCTCCCGGAGCTGCGCCCTTTCTCACTGGTTCTCTCTTCTGCCGTTTTCCGTAGGACTCTCTTCTCTGACCTGAGTCTCCTTTGGAACTCTGCAGGTTCTA
+
CCCBCCDCFFFFGGGGGGGGGGHHGGGGHGHHHGGGGGGGGHHHHGGGEGGGGHHHHHHGGGGGGGGGGGGHHHHGGGGHGHHHHGGGGGGGGGHHHGHHHHHF//>AF.>FHHGGGG-GHFHHHHHHHEFHHGGGGGGGGGGGGGGGGG?FGGGGGG-ADFFFFFFFFFFFFFHHFFFFFHFFFFFFHFFFFFFFFFFFFFFDFFFFFFFFFFF0BFFFFFFFFFFFFFFFHFFFFFFFFFFFFFFFFFF
@M05620:37:000000000-D9766:1:1101:20409:5007 1:N:0:50
AGTGCCAGCTCTCAATCGCACAGGGGACCCAGGGCCTGGCCCCTCCATCCAGAAAACCTATGACCTCACCCGCTACCTGGAGCACCAACTCCGCAGCTTGGCTGGGACCTATGTGAGTATCCAGCGTAGGAATCTGGGAGTTGGGGAGGAGTGAGGAGTTGGGGAAAGACAGTCCTAACCGTGGAGGGTTCTGGTAAATGATGGGGTGAGGAGGGTCTCTTTGGCTCCCACCAGTCCCCCTGTCTGGTCTA
+
BBAABFFFBFFFGGGGGGGGGGHGGGGGGGHHGGGGGGHHHHGHGGHHHHHHHHHHHGHHHHHHHHHHHHHGGGGGHHHHGGHHHHHHGHHHFFGGGHHHGHHGGGGHGHHHHHHGHHHHHHHHHGGGGGHHHHHHHHHGGHHHGGGGGG.FGHHHHGHGHHGGGGHGHHHHHHHHHHHHGGGGFGGGGGGGGGFGGGGGGGGGGGFFFFFFFFFDFFFFFFFFFFFFFFFFFFFFFFFFFFFFFFFFFFB
@M05620:37:000000000-D9766:1:1101:7613:5008 1:N:0:50
ACCACACCTTCTACAATGAGCTGCGTGTGGCTCCCGAGGAGCACCCCGTGCTGCTGACCGAGGCCCCCCTGAACCCCAAGGCCAACCGCGAGAAGATGAACCCGGGTGGGTGGCCCGCTCCCTCTCTTGGTGGCCGCCTCCCTCTTTCCTGGCCTCCGGACCCTGCGCCCTTTCTCCCTGGTTCTCTTTTCTGCGGTTTTCCGTGGGCCTCTCTCCTCTGCCTTGCGCCCCCTTTGGAACTTTGCGGGTTC
+
CCCCCCCAFFFFGGGGGGGGGGHHGEEEFFHHHGGEGGGGGHGGHGGGGEGGHHGHGHHGGGGGGGGGGGGHGHHGGGGHGHHHHGGFDDDGGGHGGHH2GH/<>C/-->>>-CF.--<;CECGH/:;CCCCDHAAD-CEGFGF:;;C00;:FAFGG.;.--.;/.:@D@@FFBB009BF.FFB0:00;900;B9::DFFF0.0.;-.:;A0BF0/0/9:0B0:00-:.-;-;FFFBF0900:90-;@D..
@M05620:37:000000000-D9766:1:1101:23176:5027 1:N:0:50
AGTGCCAGCTCTCAATCGCACAGGGGACCCAGGGCCTGGCCCCTCCATCCAGAAAACCTATGACCTCACCCGCTACCTGGAGCACCAACTCCGCAGCTTGGCTGGGACCTATGTGAGTATCCAGCGTAGGAATCTGGGAGTTGGGGAGGAGTGAGGATTTGGGGAAAGACAGTCCTAACCGCGGAGGGTTCTGGTAAATGATGGGGTGAGGAGGGGCTCTTTGTCTCCCACCAGTCCCCCTGTCTGTTCTA
+
>1AAAFFFAFFFGDGGG1FAE0BF0AEEGG0FFEEEEABFGHGGGGFGHGFFBCBFGGHFH1DFEF@1FGHEGGCGH1FBBFG>BFFGGFGHEE/>E>FG/01//EGHFGEGFHBFDGHHHHHHFGC<>CFG1FGBFFHECEHHGGGGCGGFFH<GH/0<=G<-CECGCFHGHHGHGHEFC-;?@@A@B.;B/B//F/BFFFF/9BB<FFFFAA@?@-;;BFB;B9/BBBAFE-;9;9EF@EFB9/99;;9
@M05620:37:000000000-D9766:1:1101:16556:5045 1:N:0:50
ACCACACCTTCTACAATGAGCTGCGTGTGGCTCCCGAGGAGCACCCCGTGCTGCTGACCGAGGCCCCCCTGAACCCCAAGGCCAACCGCGAGAAGATGCCCAGGTGAGTGGCCCGCTACCTCTTCTGGTGGCCGCCTCCCTCCTTCCTGGCCTCCCGGCGCTGCGCCCTTTCTCACTGGTTCTCTCTTCTGCCGTTTTCCGTAGGACTCTCTTCTCTGACCTGAGTCTCCTTTGGAACTCTGCAGGTTCTA
+
BBBABBBBFFFFGGGGFGFFGFHFGEEB4AGGEFFA?EGGDHHHHGGGDEGGGHGHHHGEFGFGGGGGGGGHFHHGGGGHFFHHHGDEGG/BCGFFFHHHHHHGHHHHHHGGHHGGGGGHHHHHHHHHHHGHHGGGGGHGHHGHHGGGGGGGGGGGGG-DDFFFFFFFFFFFFFFFFFFFFFFFFFFFFFFFFFFFFFFFFFFFFFFFFFFFFFFFFFFFFFFFFFFFFFFFFFFFFFFFFFFFFFFFFFF
@M05620:37:000000000-D9766:1:1101:23893:5045 1:N:0:50
ACCACACCTTCTACAATGAGCTGCGTGTGGCTCCCGAGGAGCACCCCGTGCTGCTGACCGAGGCCCCCCTGAACCCCAAGGCCAACCGCGAGAAGATGCCCAGGTGAGAGGCCCGCTACCTCTTCTTGTTGCCGCCTCCCTCCTTCCTTGCCTCCCGGAGATGCGCCCTTTCTCACTTGGTCTCTCTTCTTGCGGTTTCCGTAGGACTCTCTTCTCTGACCTTAGACTCCTTTGGAACTCTGCAGGGTCTT
+
AAAAB?AAFFFFGGGFBGGGFGHHEEGGH2GHHGG?EEG?EGHHHGEGEAFFGFFGHHHGGGGGCE>EGGGGHHEGGGFGGHHC/FEGG/BCDDHFB11?G1//<11?1<?/?D<---<F<00=000=00<0=<-A..CEBCE/G0C00;/CB9EG.A-;-/09-.;B-BF///9///;/;///9/99////;--;BF/F./..;/9/99//;9B99//;BB/////;/;9FF/B/:9://///;.-;/./
@M05620:37:000000000-D9766:1:1101:10249:5054 1:N:0:50
ACCACACCTTCTACAATGAGCTGCGTGTGGCTCCCGAGGAGCACCCCGTGCTGCTGACCGAGGCCCCCCTGAACCCCAAGGCCAACCGCGAGAAGATGTCGACTGGCCCGCTCCCTCTTCTTCTGCTAGTCTCCCTCCTTCCTGGCCTCCGGGAGCTGGACCTTTTCTCCCTCTTTCTCTCTTCTGCGGTTTTCGGTAGGACTCTGTTCTCTGCCTTGAGTCTTCTTCGGCCCTTTGCCTGTTCTGGTTCG
+
AAA1A1AAFFFFGFGFFGGCGBGHG00BF0GH1FGCEEGCFHFHHGGGGAEFFFH1GHHE/ECEF/EEGGG0F1?EGG/F//FGAF//B<@///?C1?>2<//?CA/0</<>AEG0FG0GDG=0=0=0=<=0DG/<G.:0C/00;.:0.;.:--99.C/..;;000;000/9/;00;B9B/;///;F---9A-B--;-9-9/:99/9/////;/B/////;;F//;B/-----A///////;9FB/:/;B-
@M05620:37:000000000-D9766:1:1101:16569:5062 1:N:0:50
ACCACACCTTCTACAATGAGCTGCGTGTGGCTCCCGAGGAGCACCCCGTGCTGCTGACCGAGGCCCCCCTGAACCCCAAGGCCAACCGCGAGAAGATGCCCAGGTGAGTGGCCCGCTACCTCTTCTGGTGGCCGCCTCCCTCCTTCCTGGCCTCCCGGAGCTGCGCCCTTTCTCACTGGTTCTCTCTTCTGCCGTTTTCCGTAGGACTCTCTTCTCTGACCTGAGTCTCCTTTGGAACTCTGCAGGTTCTA
+
BBBBBBBAFFFFGGGFGGGFGGHHGGFEGGGHFGGF2EGGDHHHHGGEBEEE5BFEGGHG?@EEGGGGGGGFFHHGGGGEFHHHHGGGGGGC/<G2F<FHHHHFGG1FHHGGGHGGGGGFFBFHFHHHHBDHHGGGGGHGHHGHHGFGFBFGGGGGB@BDFGFFCGFFAFFFFFFFFFFBBFFFFFFFFFFFFF;AFEFFF/AA.;BFFFFFFFFFFFFFFF;:BFFFFFFF//BFFFFFFBFFFAAFFFF
@M05620:37:000000000-D9766:1:1101:13121:5067 1:N:0:50
AGTGCCAGCTCTCAATCGCACAGGGGACCCAGGGCCTGGCCCCTCCATCCAGAAAACCTATGACCTCACCCGCTACCTGGAGCACCAACTCCGCAGCTTGGCTGGGACCTATGTGAGTATCCAGCGTAGGAATCTGGGAGTTGGGGAGGAGTGAGGAGTTGGGGAAAGACAGTCCTAACCGTGGAGGGTTCTGGTAAATGATGGGGTGAGGAGGGGCTCTTTGGCTCCCACCAGTCCCCCTGTCTGGTCTA
+
A?AABDFFBFFFGFFGGAFFEEFEAEEGGEGHFEGGFFGGGHGAFGGHHFGHGHFGCEFEGGHHFHFGHFFGGGFGHBGGHGHFFGHGGFHHGE/>E3FFAFHCEA??EHC3DBFH3BFFHBFFHD/?</@GHH111FG/C01<ACEG@.A<<DDFHG<GHG?CGGH.GHFHGH:C0:GHGE.;9E.@CFG0;F;;00;BF;CBEADFEFFFF.9BCAEFB9F9BFFEAFFDFAFFFFED-.;BFBF9:;B
@M05620:37:000000000-D9766:1:1101:17907:5068 1:N:0:50
GAGGCTGCTTTGGAAGAAACTCATAGATTACTGCAACAGTTCCCCCTGGACCTGGAAAAGTTTCTTGCCTGGCTTACAGCAGCTTAAACCACTGTCATACAGGATGCTACCCGTCAGGAAAGGCTAATAGAAGACTAAACAGGCGTAACAGAGCTGATGACCCCATGGCAAGTAAGTCAGGCCTTTCAGCTTTAGCACTCTTGTGGATCCAATTGCCAAATTATCAGCATTTGTACTTGTAACTGAACAGC
+
BAABCCFCFFFFGGGGGGGGGGHHHHHHHHHHHHHHHHHFGHHHHGGGHHHHHHHHHHHHGHHHHHHHHHHHHHHHHHH3BFG3BBGHH3BFBFGHG4FHDDG?G3BDGFGHGGGGDH32BFG/33BBHHHHHHHHFFHC32??BCFGFH2@FGH2@@GHGGHGGHHHHFHGHHHHHHHHHGF1>GHF1>>F1DGHHHHHHHHGHGHHHH0GHHH0C0GHHH0CCCHHHHHHGF0FBFFFF0;CGFFGFFF
@M05620:37:000000000-D9766:1:1101:17924:5081 1:N:0:50
GAGGCTGCTTTGGAAGAAACTCATAGATTACTGCAACAGTTCCCCCTGGACCTGGAAAAGTTTCTTGCCTGGCTTACAGAAGCTGAAACAACTGTCCTACAGGATGCTACCCGTAAGGAAAGGCTCCTAGAAGACTCCAAGGGAGTAAAAGAGCTGATGAAACAATGGCAAGTAAGTCAGGCATTTCCGCTTTAGCACTCTTGTGGATCCAATTGAACAATTCTCAGAATTTGTACTTGTAACTGACAAGC
+
>3AA>>CAFBB4FBBBCGBGGGHHHGGGGBBDDG4BCGBFG5BBBAAF22BBGGEBB32BBDF5DDD5BBBFBFF33BBDGFBBB33FBB1FGG5BB4BB@3BB33B34BB1>1>?03B33B??3BFBB?BBB?B3B?C?3F/?</2?BB3<@@<2@22@>@FB???1F<??1<?????1<0.>>1=>><.C<<===0<<D=D=0CHFFH::0;;;000;00;<<;=0;C;0;;;0;FF09B;;;;CFB:9
@M05620:37:000000000-D9766:1:1101:13112:5086 1:N:0:50
AGTGCCAGCTCTCAATCGCACAGGGGACCCAGGGCCTGGCCCCTCCATCCAGAAAACCTATGACCTCACCCGCTACCTGGAGCACCAACTCCGCAGCTTGGCTGGGACCTATGTGAGTATCCAGCGTAGGAATCTGGGAGTTGGGGAGGAGTGAGGAGTTGGGGAAAGACAGTCCTAACCGTGGAGGGTTCTGGTAAATGATGGGGTGAGGAGGGGCTCTTTGGCTCCCACCAGTCCCCCTGTCTGGTCTA
+
>AAABFFFBFFFGGGGGFFFGEHHGGGGGFEHGGFGFFGHHHGFEGHHHHEHGHBGHGFEHHFGHHHBGGFGGEEFHFGGHGHGHHHHGGHHGGGGGFHEEHBFEFEHEGHHFDGGHHHFHEHFHG?A@EGDGDDDGGAC?CDFDGGFG?A<CHHFCCG/D/C@EGHGHFFHCGHHHHHC9;9AAAA-EGGFFBB9FG09CC0C...;9F.BDDFF;F?B//BBBFFEFFFFF.FF/BADFA/BBBFBFFB
@M05620:37:000000000-D9766:1:1101:17898:5088 1:N:0:50
GAGGCTGCTTTGGAAGAACCTCATAGACCACTGACACAGGCCCCCCTGTCCCTATAACCGTTACCTCCCTGGCTACCAGAAGCTTGAACCACTGTCCTACAGGATGCTCACCGTAAGGAACGGCTCCTAGAAGACTCCACGGGCGTACGAGCGATGATGACCCCAAGGAAAGTCAGTCAGGCCTTTCGGCTTTAGCACTCTTGGGGATCCAATTGCCCAATTGTCCGCATTTGTACTCGTCACTGACCAGC
+
A?AAAAC>1BFFGFGGFF1FFGFAA3D11B01B1BB1B0000B//A/A1BB1111BD1B/BE/A1D1/B>1BFG10B1B0BFG110>@B/B?1@21B2211BF011011110?B/?F1F0B///<//11BGHB10111@0//A<A-<-->C-A-.<D0D0<//.;....;;G00::0000;:.//00.;;.A/00;CFB/0;F0;A?A-;/9//;/9BBAFF/;;/;@@-999;FF9/9;B-9FF//;/-9
@M05620:37:000000000-D9766:1:1101:12158:5088 1:N:0:50
GAGGCTGCTTTGGAAGAAACTCATAGATTACTGCAACAGTTCACCCTGGACCTGGAAAAGTTTCTTGCCTGGATTACAGAAGCTGAAACAACTAGCACCCAGGACGCTACCCAAAAAGAAAGGCTCAGAGAAGACTAAAAGGGAAAAAAAGAGCAGAAAAAAAAATGACAAGAAAGTCAGACATTTCCGCGATAGCACTCTTGGGGATCAAATAACAAAATTCTGAGCATTTGCACTTGAAACTGAACAGC
+
>AAA>1BAF@BD1ABA1A1ABB1A3F1DAAFFBGB1BAFA2FAFHHECG00B0BG0B1CG1DFEF1BBBFGE0DBBBBBD111BBDB@B>/>@11011/??/F//>E/?>>B1/0?//?B0>FC1B10B1BB<1<BB1BDG//<0/@0//?/?F10001<0<-<-.<00<0.//;:<00:0:/00;:;..9-9.90000;0;90.-:.A.;0//////9::/9/////;;99////;BF/9/9/BF//FB;
@M05620:37:000000000-D9766:1:1101:18831:5091 1:N:0:50
AGTGCCAGCTCTCAATCGCACAGGGGACCCAGGGCCTGGCCCCTCCATCCAGAAAACCTATGACCTCACCCGCTACCTGGAGCACCAACTCCGCAGCTTGGCTGGGACCTATGTGAGTATCCAGCGTAGGAATCTGGGAGTTGGGGAGGAGTGAGGAGTTGGGGAAAGACAGTCCTAACCGTGGAGGGTTCTGGTAAATGATGGGGTGAGGAGGGGCTCTTTGGCTCCCACCAGTCCCCCTGTCTGGTCTA
+
AAAAAFFFBFFFG45BFFACEEHHFAFEEGHHGEGEGFHHGHGGGGHHHGFGGFGHGGFHHHHHHHCHHHHEGGGGHGHHHHFFFHFHGGHHGEEEG3GHGFHFEGHHGHHHHHHHHGHHHHHHHGCFGGHHEHHHHHFGEFHHGGFGGGGHHHHHHGHHHHGGGGHGHHHHFGFHHHHHGGEGGGGG:CFFGGBFGGGGGFGGGGFBEFFFFFB-;@EFFFFFFFFFFFFFFFFFFFFFBFFFFFFFFFB
@M05620:37:000000000-D9766:1:1101:20606:5109 1:N:0:50
GCGGCTGCTTTGGAAGCAACTCATAGATTACTGCCACAGTTCCCCCTGGCCCTGGAACAGTTTCTTGCCTGGCTTCCAGAAGCTGAAACAACTGTCCTACCTGCTCCTAACCGTAAGGACCTGCTACTCGAAGACTCCACAAGAGTACCAGCGCTGATGACCCCATGGCCAGTCAGTCAGGCCTTTCAGCTTTCGCACTCTTGTGGATCAAATTGCCCAATTATCCGCATTTGTACTTGTCACTGCACCGC
+
>1>AA@A>CFD1ABG11BBGFFFFEDGHH1FGHH01BBB1DGHHHGEGA0BACGAHH10BDGHGDGFHHHHHHHH0FGHFGHHHGDGHH0FHGE@1@B@@01B011BB1BGA///?F11BG00<111<1?FE//BF111<1/00B12@>21/>@///111<?G/?0B000>.11111>1><CCBGHHHHH00=G??ACCG0GC00.:GC.:000;0;00C/;0BF0CAG;EGGGGG0CF0CC9BBF0//@@
@M05620:37:000000000-D9766:1:1101:9462:5114 1:N:0:50
ACCACACCTTCTACAATGAGCTGCGTGTGGCTCCCGAGGAGCACCCCGTGCTGCTGACCGAGGCCCCCCTGAACCCCAAGGCCAACCGCGAGAAGATGAACCCAGGTGCGTGGCCCGCTCCCTCTTCTGGTGGCCGCCTCCCTCCTTCCTGGCCTCCCGGCGCTGCGCCCTTTCTCACTGGTTCTCTCTTCTGCCGTTTTCCGTAGGACTCTCTTCTCTGCCCTGAGTCTCCTTTGGAACTCTGCAGGTTC
+
AAAAAAAAFFFFFGGGFGAAF1F1EEGAAAGHHGGE?E/EC/GHHEGCBEGGDGHHGFH//E>EFGGGGGGGGHEGGGGHGHHGHGGECCBCGGHHHHHHHHG?FGH?1>FE@CHHCCC@FGHHHB===GHHFGHCGGGGGFGG;;FGFGF;FFFGG.;9;-9;9B?@F?@FFFFF/BFFFFFFFFF/;BFFFF;@ABFFF9-9-:A/BFFFFF/9;//B/B-;--;;9;;9FFFFFFFFFBFFF/;-AF/
@M05620:37:000000000-D9766:1:1101:10412:5114 1:N:0:50
GAGGCTGCTTTGGAAGAAACTCATAGATTACTGCAACAGTTCCCCCTGGACCTGGAAAAGTTTCTTGCCTGGCTTACAGAAGCTGAAACAACTGCCCCTCAGGAAGCTAACCGTAAAGGAAAGCTCCTCAAAACATCCAAAGGCATCAAAACACTGAAGAAAACATGGCCAAGCAGGCAAGCCATTCCCCTTTAACCCTCTTGTGGAACCAAATGCAAAAATCCCCACATTTGTACTTTGCAATGAACAGC
+
A?AB>AFBFBB@GBBBFGCGGGHHHFGHHF4DFF4EFHBDF5D32AAACCAFHGFB332FBDG5DFF5ABBG1GF3BBFDFFBFG33FBFAHHHB3BB11?3B3?1?BBBB1/1/?/B3FF3FBBBB32?BB30??BB3B3B??022BBB20/@<22<22@@G@C11<001/?/<0.>.0...01>>>1/<<C0000<.<<D0=0CG0:;.;.<:0<;;;..9/0:/.=0;00;000;0;0;;9;0;=0:.
@M05620:37:000000000-D9766:1:1101:15252:5145 1:N:0:50
ACACACCTTCTACAATGAGCTGCGTGTGGCTCCCGCGGAGCACCCCGTTCTGCTGACCGAGGCCCCCCTGAACCCCAAGGCCAACCGCGAGAAGATGAACCCAGGTGAGTGGCCCGCTACCTCTTCTGGTGGCCGCCTCCCTCCTTCCTGGCCTCCCGGAGCTGCGCCCTTTCTCACTGGTTCTCTCTTCTGCCGTTTTCCGTAGGACCCTCTTCTCTGACCTGAGTCTCCTTTGGAACTCTGCAGGTTCT
+
BBBBBBBFFF4BFBGGGABGABBAEFEHDHBFFGG2EE0AAFGHGGAE1FFGH53BBGGGGGGGGGGG/?BFGHGGEGGGHGHHGGCC@/<<D01FG?FGHGGHGHHHHHHGGGHGGGGGHHHFHHHHHHHGHHGGGGGGGGGGFBFGGGGGFBFGGGGC>FFFFFFFFFFFFFFFFFFFFFFFFFFFFFFFFFFFFFFFFFFFFFFFFFFFFFFFFFFFFFFFEFFFFFFFFFFFFFFFFFFFFFFFFFF
@M05620:37:000000000-D9766:1:1101:9064:5179 1:N:0:50
GAGGCTGCTTTGGAAGAAACTCATAAATTACTGACACAGGACCCGCTGACCAGTTAACCGTTTCTTGCCTGGCTTCCAGAAGCTGGAACAACTTCCCCACCTGATACTAACCATCAGGACCGTCTCCTAGAAGTCTCCACGGGCGTACCAGCGCTGATGACCCCATGGCCAGTCAGTCCGGCCTTTCCGCTTTCGCACTCTTGTGGATCCCATTGCCCAATTCTCCGCATTTGTACTTTTCTCTGACCCGC
+
BBBCBCFCFFFFGGGGGGFGG4FDD5DD6B5AF54BFH2222B22A2A22B3155D55BEBA335DD53BBBAA12BB53FGHH321BG2BBG343B2B?11B334B4G43033333B?////?BG3B343DB3DFGH3FD/BC/AC//FFC@@C@.<FGH10..<</./0.<<<=<:0<-<@EGHC<CADAAB9EADGG0F0C09CFF/CFFFBB0F0B:BFBFF?D-DDFB0000<00<0<0B0<</<@
@M05620:37:000000000-D9766:1:1101:10269:5190 1:N:0:50
ACCACACCTTCTACAATGAGCTGCGTGTGGCTCCCGAGGAGCACCCCGTGCTGCTGACCGAGGCCCCCCTGACCCCCAAGGCCAACCGCGAGAAGATGAACCCAGGTGAGTGGCCCGCTACCTCTCCTGGTGGCCGCCTCCCTCCTTCCTGGCCTCCCGGCGCTGCGCCCTTTCTCACTGGTTCTCTCTTCTGCCGTTTTCCTTAGGACTCTCTCCTCTGACCTACGTCTCCTTTGGAACTCTGCAGGTTC
+
BBBABCCAFFFFGGGGGGGGGGHHGGGGHGHHHGGGGGGGGHHHHGGFEGGFHHHHFHHGEGGGGGGGGFGH3BGGGGEHFHHH/FE/<B//BCC22?FGFHAFF/111?1?/CF.<@C-CCDDG/<0C/0<AHC:@@EDHGGGAFFGF0FBFFFGGGG-9-:@;.9DF=CFFBB0099B/BBB0:0:BB0:099;AAFAFB009:9BB//0:F0:;BB99B990/.:./F9FFF0/;B90B0000;AF00
@M05620:37:000000000-D9766:1:1101:9484:5195 1:N:0:50
GAGGCTGCTTTGGCAGAAACTCATAGCTTACTGCAACATTTCCCCCTGGACCTGGAAAAGTTTATAGCCTGGCTTACAGAAGCTGAAACAACTGTCCTACAGGATGCTACCCTTAAGGAAAGGCTCCTAGACGACTCCACTGGAGTCAACTATCTGCTGACCCAATGGCAAGTAAGTCAGGCATTTCCGCTTTAGCACCCTTATTGATCCAATTGAACAATTCTCAGCATTTGTACTTGTCACTGACAAGC
+
3333>4BAF@54BBBAAFCF5FFGB54DF5FFBF43FG3AF5BB2AE2G22BFFG2BB2B35D5D5DD3BF1F213BGB5A3B3FF33B?113B@F344BF@CFEBGHFGGG3?3B43@3BG0?3FFGFG33?EE?EHB011000B0121212@FF1>1@00@//<11?<F/1?111@1FBF.<GFG>><A<.<=00<.<CC/00=00<G0;GG00;CGB:00;CGBCGFFFBBFFGGFBBFFB09/00.C
@M05620:37:000000000-D9766:1:1101:6541:5200 1:N:0:50
ACCACACCTTCTACAATGAGCTGCGTGTGGCTCCCGAGGAGCACCCCGTGCTGCTGACCGAGGCCCCCCTGAACCCCAAGGCCAACCGCGAGAAGATGAGGAGTGGCCCGCTCCGTCTTCTCTTGGGCGACTCCCTCCTTCCTGGCCTCCCGGCGCTGAGCTGTTTCTCACTTCTTCTCTCTTCTGCTCTTCTCTGTAGGGCTGTCTTCTCTGCTCTGAGTCTACTTTGGTCCTCTGCTGGTTCTGGCTCG
+
AAAAAAAAFFFFGGGGGGG1G1GGGEEEH?GHFFGEEGGCGHHHHGGGGGGGHHGGHHHGCGGGGCGGGGGFHCHGGGGHEEHHHGGCGGGCCGHHHGH10?C<?F/0<><->C.<>0<DH00D00..<-::;/C/CE/00C00/;9F.;CA-;-A??-FB/;///BBF/;///////;;//;FF////;B/////;///----;/:;FFFF/B9;FFF/99/99BFFB/-//9///;//9//9//9/-/;
@M05620:37:000000000-D9766:1:1101:6657:5209 1:N:0:50
AGTGCCAGCTCTCAATCGCACAGGGGACCCAGGGCCTGGCCCCTCCATCCAGAAAACCTATGACCTCACCCGCTACCTGGAGCACCAACTCCGCAGCTTGGCTGGGACCTATGTGAGTATCCAGCGTAGGAATCTGGGAGTTGGGGAGGAGTGAGGAGTTGGGGAAAGACAGTCCTAACCGTGGAGGGTTCTGGTAAATGATGGGGTGAGGAGGGGCTCTTTGGCTCCCACCAGTCCCCCTGTCTGGTCTA
+
BBABCFFFCFFFGGGGGGGGGGHHGGGGGGHHGGGGGGHHHHGHGGHFHHGHHFFHHGHHHHHHHHHHHHHGGGGGHHHHHHHHHHHHGHHHGGGGGHHHGHHGGGHHGHHHHHHHHHHHHHHHHGGGFGHHHHHHHHHGGHHHGGGGGGEHHHHGHGHHHGGGGGGHFHGHHHHHHHHHGFGGGGGGEFGGGGFFGGGGGGGGGGFFFFFFFFFFFFFFFFFFFFFFFFFFFFFFFFFFFFFFFFFFFFF
@M05620:37:000000000-D9766:1:1101:25198:5244 1:N:0:50
GAGGCTGCTTTGGAAGAAACTCATAGATTACTGCAACAGTTCCCCCTGGACCTGGAAAAGTTTCTTGCCTGGCTTCCAGCAGCATCAACCACTTTCCTACAGGATGCTACCAGTAAGGAACGGACCATAGAAGACTACAAAGGAATACCAGCGCAGATGACCACATGGCAAGTAAGTCAGGCCTTTACGCTTTAGCACTCTTGTGGATCCAATTGGCCAATTCTCCGCATTTGTACTTGTAACTGACCAGC
+
BABBBAFBFFFFGGGGGGGGGGGHFHHHGGHHHHHHGHHFGHHHHGGGHHHHHHHGHHFHGHHHHHFHHHHHHHHHHGHHHHF1B3BFGFFFGB34BE4@BFE1G3F3BFG3B33BB33F0>>///?3?EFG3FG3DGHH22BB22B2BF2/>//<>?11<GGHG1<FA?GEGGHH<G11><.>GG1DC<.<E0<D<0<<:C0::AC0CGGC;G0/;;CEF0;9;09.-.CFF99C9FF0900000;C/9;
@M05620:37:000000000-D9766:1:1101:6917:5250 1:N:0:50
GAGGCTGCTTTGGAAGAAACTCATAGAATACTTCAACAGTTTCCCAGAGCCCTTGAAAAATTTCTTGGTTGGTTTGGAGACTCTGCTCCACCGGTCATATCGCTCCCACACAATAAGGACCAGCAGTTCGAAGTCTAACAGAGAATACAAGGACAAAAGACCACATGACCAGACGTCCCAACTTTACCGATATGCCACAATTGCGGATCCCATTGCCAAATTTTAAACAGTTGTACGTTTCACTGGATCGC
+
A3AA>AFABBB@GABBFGFGGGHHHHH5DFFG5D5F5ABBG5DFGHB2ABB223BAB552BBD5D5DAA11A111B1BBBA3BBD3553BBB1/>>>4444??1?112B>??/3??B3BB//??20??4/?0?/3BBF2??2??222<@2@/0<2020??0?0?<1?1?1<>0>-..<.1/</000=0..<-;;00:0.;G0C0E-?-;;B0;;C0:90/CF00000;0/;0000;.9//;////.///9A
@M05620:37:000000000-D9766:1:1101:19802:5253 1:N:0:50
GAGGCTGCTATGGACGAAACTCATAGATTACTGCAACAGTTCCCCCTGGACCTGGCCAAGTTTCTTGCCTAGCTTACAGAAGCTGAAACAACTGCCAATGTTGTACTACCCGTAACAAAAGGCGCCAATAAGACAACAAAGGAGTACAACAGACCATGAAAGAATGGCAAGCAAGTCAGGCATCTCCACCTTATCACTCCTGTGGATCCAATTGAAGAATTATCAGTATTTGTACTTTTAACTGACAAGCA
+
>1>>1>C>@1B1F11A1EAABFGFHF1DB1BADB11FG0DFAABABAAA0BBFFF001/ABDF2DAD11110BFD11@BD@11BB1BB@B?BBBBB1B@1222BBB221B0>?>//110BB///////1B111B00/</B<00/001211/000/011<?<1??1?1001>.<0F==1100<</0<<0/.<<000<=;;/0/:0;:00/:0;0;::0:;9;;0;B0000;;00900;0009;0;09=B.9/
@M05620:37:000000000-D9766:1:1101:12139:5264 1:N:0:50
ACCACACCTTCTACAATGAGCTGCGTGTGGCTCCCGAGGAGCACCCCGTGCTGCTGACCGAGGCCCCCCTGAACCCCAAGGCCAAACGCGAGAAGATGAACCCCCGTGAGTCTACCGGTCGCTTATGTCGTCCTCATCGCCCTCCCGCAGCAACACCCGGCACCGCGCGATCTCTCTCTAGCTCTCTTCTGTAGCGTTATCTGCCGTTCTCTTTTATCCGCTCCGCATCCTGTAGGTTTCTGAGCGACATC
+
>AAAAAAAFFFDFGGFFFGED1BAEBEBGAHHCFFAEEGAGHHHHGEGAAEAGF1GH00EEECGCE/EGGGGGCC/EEEC>FH/<0??><B<//<F>11??////////.=111>=-----<...0<0<.....<00;:C.;-....-;--./;.C..-;-----;-9--9-9;BFB/////9/99B//9/////-99-9/////--;9AFF//;/9//----------///9////////:///--9--/
@M05620:37:000000000-D9766:1:1101:10302:5269 1:N:0:50
GAGGCTGCTTTGGAAGAAACTCATAGATTACTGCAACAGTTCCCCCTGGACCTGGAAAAGTTTCTTGCCTGGCTTCCAGAAGCTGCAACACCTGCCCAACAGGATGCTCACAGTAAGGACTAGCACCTACAAGCCTACACTGGGGTACAAGAGCTGAAAAAACCAAGGACAGTCAGTACGGCCTTTCGGCTTTACCACTCTTGCGGATCCAATAGAACAATTATCAGCAATTGTCCTCTTACATGACCCGC
+
A@AAAAFA1DFFGGGGGG1EFFGHHHH33FGGHFHF1GGA2GHDGGGGCGGHHGFHGH0EGHGHFHHHHBAGHGG0B1FHHHC11101B>/EF000/1>//0/0110@FB1BB@B@G1G000B01>/0>0B1<//11<G0>10/>/<11>B0F011@1110//??/</0?F.11<>111..--.<00.--.:;000<:G/:0:0;---9/09;00;0;//9C099;900/99B;00900//;//9/;FF@;
@M05620:37:000000000-D9766:1:1101:19594:5274 1:N:0:50
ACCACACCTTCTACAATGAGCTGCGTGTGGCTCCCGAGGAGCACCCCGTGCTGCTGACCGAGGCCCCCCTGAACCCCAAGGCCAACCGCGAGAAGATGCCCAGGTGAGTGGCCCGCTACCTCTTCTGGTGGCCGCCTCCCTCCTTCCTGGCCTCCCGGAGCTGCGCCCTTTCTCACTGGTTCTCTCTTCTGCCGTTTTCCGTAGGACTCTCTTCTCTGACCTGAGTCTCCTTTGGAACTCTGCAGGTTCTA
+
AAABBBABFFFFGGGFGGGGCGHHGDGBC?AFHGGCGGGGGDHFGGGGEFGFHHGHGHHGGGGCGGGCGGGHFHHDGGGHGHHGHAEGGGGGGGHHHFHHHFHFGHHHHGGGHHGGGGGHHHHHHHHHHGGHHGGGGGHGHHGHHGGGGGGGGGGGGG-ABGGGGGFBBFFFFFFFFFFFFFFFFFFFFFFFFBFFFFFFFFFFFFFFFFFFFFFFFFFFFFFFFFFFFFFFFFFFFFFFFFFFFFFFFFB
@M05620:37:000000000-D9766:1:1101:20128:5312 1:N:0:50
ACCACACCTTCTACAATGAGCTGCGTGTGGCTCCCGAGGAGCACCCCGTGCTGCTGACCGAGGCCCCCCTGAACCCCAAGGCCAACCGCGAGAAGATGCCCAGGTGAGTGGCCCGCTACCTCTTCTGGTGGCCGCCTCCCTCCTTCCTGGCCTCCCGGCGCTGCGCCCTTTCTCACTGGTTCTCTCTTCTGCCGTTTTCCGTAGGACTCTCTTCTCTGACCTGAGTCTCCTTTGGAACTCTGCAGGTTCTA
+
CCCCCCCCFFFFGGGGGGGGGGHHGEGBEFHHHGGGFGGGGHGHHGGGGFGGHHHHGHHGGGGGGGGGGGGHFHHGGGGHGHHHHGGGGGGGGGHHHGHHHHHGGHHHHHGGHHGGGGGHHHHHHHHHHHGHHGGGGGHGHHGHHGGGGGGGGGGGGG-CFFFFFFFFFFFFFFFFFFFFFFFFFFFFFFFFFFDFFFFFFFFFFFFFFFFFFFFFFFFFFFFFFFFFFFFFFFFFFFFFFFFFFFFFFFB
@M05620:37:000000000-D9766:1:1101:14214:5319 1:N:0:50
AGTGCCAGCTCTCAATCGCACAGGGGACCCAGGGCCTGGCCCCTCCATCCAGAAAACCTATGACCTCACCCGCTACCTGGAGCACCAACTCCGCAGCTTGGCTGGGACCTATGTGAGTATCCAGCGTAGGAATCTGGGAGTTGGGGAGGAGTGAGGAGTTGGGGAAAGACAGTCCTAACCGTGGAGGGTTCTGGTAAATGATGGGGTGAGGAGGGGCTCTTTGGCTCCCACCAGTCCCCCTGTCTGGTCTA
+
A3>ABFFFBFFFGGGGGGGGGFHDGGGFEGHGGFGGDFHFFHGHGGHHHGHFFHHHHDBGHGBHHHHHHGHGGGGGHHHHHHHHF1GGGFHHGGGGGFHHFHFGGCHHGHHHHHFHHHDDD3FGCG?EGFGHGHFFGFAFGHHHGCECGGFGAGHCGDGFHGFGGGHEGHHHHEHGHHHE?ACBGGGG9FGEGF;FFGGGGGGGGGFAEFFEDFFF;@FFFBBBBFEFFFEDEFFFFFFF;EBFFFFBFFF
@M05620:37:000000000-D9766:1:1101:20017:5330 1:N:0:50
ACCACACCTTCTACAATGAGCTGCGTGTGGCTCCCGAGGAGCACCCCGTGCTGCTGACCGAGGCCCCCCTGAACCCCAAGGCCAACCGCGAGAAGATGCCCAGGTGAGTGGCCCGCTACCTCTTCTGGTGGCCGCCTCCCTCCTTCCTGGCCTCCCGGCGCTGCGCCCTTTCTCACTGGTTCTCTCTTCTGCCGTTTTCCGTAGGACTCTCTTCTCTGACCTGAGTCTCCTTTGGAACTCTGCAGGTTCTA
+
ABAAABCCFFFFGGGGGGGGGGHHGEGEHGHGHGGGGGGGGHGHHGGGGGFGHHHHHHHGGGGGGGGGGGGHGHHGGGGHGHHHHGGGGGCGFGHHGHGHHHHGGFHCFHGGHHGGGGGHHHHHHHHHHGGHHGCGGGHGHHGHHGGGGGGGGGGGGA-;CFFFFFFFFFFFFFFFFFFFFFFFFFFFFFFFFFADFFFFFFFFFFFFFFFFFFFFFF/BFFBBFFFFFFFFFFFFFFFFFFFFFFAFFFB
@M05620:37:000000000-D9766:1:1101:19998:5332 1:N:0:50
ACCACACCTTCTACAATGAGCTGCGTGTGGCTCCCGAGGAGCACCCCGTGCTGCTGACCGAGGCCCCCCTGAACCCCAAGGCCAACCGCGAGAAGATGCCCAGGTGAGTGGCCCGCTCCCTCTTCTGGTGGCCGCCTCCCTCCTTCCTGGCCTCCCGGCGCTGCGCCCTTTCTACCTGGTTCTCTCTTCTGCCGTTTTCCGTAGGCCTCTCTTCTCTGCCCTGGGTCCCCTTTGGAACTCTGCAGGTTCTA
+
AAAA>ABAB4BFFGAFGGBBGGHHGEEBAEHCGFGEDEAEEHGHHGGAEBAFHHHGHHHA>@CEFGGGGEFFFHHGFEEHGHAGHGGECD<BCGHFGFHHCGEFF1???</FHF?D-->FGHHGHHHFGH.CG?GGGGHGHHGHFGGGF/CFGGGGG-@-B;9DBBFBBFFFF//;/BFFFFFF/FFFFF9BFBFFF?FFF/.;./:/;BBFF9/FF/;;AB..;;9.;ABFFF//B//9BF/BBFFFFFF
@M05620:37:000000000-D9766:1:1101:25314:5386 1:N:0:50
ACCACACCTTCTACAATGAGCGGCGTGTGGCTCCCGAGGGGCAGCCCGTGCTGCTGACCGAGGCCCACCTGAACCCGAAGGCCAACCGCGAGAAGATGCCCAGGTGAGTGGCCCGCTACCTCTTCTGGTGGCCGCCTCCCTCCTTCCTGGCCTCCCGGAGCTGCGCCCTTTCTCACTGGTTCTCTCTTCTGCCGTTTTCCGTAGGACTCTCTTCTCTGACCTGAGTCTCCTTTGGAACTCTGCAGGTTCTA
+
ABABBB?@FFFFGBGGGGGGGEGGGAEA2B2BB2FBEGC000A11BBE0EE13GFHBGBEE///?E///03?3B?///<BDEFFHA/</>/>@AG1FGGFHBGFH1FF1<F.<<CCGGGHHFFHHHHHHHGCHGGGGFGGGGGGGGGGGGGGGGGGGF-;BFFFFDFFFFFFFFFFFFFBF9FFFFFFFFFFFD;DF?FFFB:ADBFFFFFFFFFFFFBBFFFFFBFFFFFFFFFFFBFBFFFFFFFFFFB
@M05620:37:000000000-D9766:1:1101:10338:5394 1:N:0:50
ACCACACCTTCTACAATGAGCTGCGTGTGGCTCCCGAGGAGCACCCCGTGCTGCTGACCGAGGCCCCCCTGAACCCCAAGGCCAACCGCGAGAAGATGAACCCAGGTGCGTGGCCCGCTCCCTCTTCTGGTGGCCGCCTCCCTCCTTCCTGGCCTCCCGGCGCTGCGCCCTTTCTCACTGGTTCTCTCTTCTGCCGTTTTCCGTTGGACTCTCTTCTCTGCCCTGCGTCTCCTTTGGAACTCTGCAGGTTC
+
BBBBBBBACCFFGGGGFG5BGFHHGGGBAEGHHFFFDGGGGHHHHGGEEEFGFHGHHHH0EECGGGGGGGGHHHHGGGGHGHHHHGGGGG/>CGHF2GFGFHD?FGFF<CGGDGHHGDC-CFHHHB0=GGGHGFFGGCDGGGGG9;FGGGGFFGGGG.C?D=-@DF;ADFFFFFFFFFFBFFFFFFF;;BFFFF9;;9FFFBAB/;AFFFFFFFFB9;BF9B.;AEF.99;BFFFFFFFFFBFFE/;AAF/
@M05620:37:000000000-D9766:1:1101:10321:5403 1:N:0:50
ACCACACCTTCTACAATGCGCTGCGTGGGGCTCCCGAGGAGCACCCCTTGCTGCTGACCGAGGCCCCCCTGAACCCCAAGGCCAACCGCGCGAAGATGACCCATGGTGTTTGCCCGCTTCCTTTTTTGGTTGCCCTCTCCCCCCTTCCTGGCCTCCCGGGCCTTCCCCCTTTTTCACTGGTTCCACTTTCTGCCGCTTTCCTGTTTTTCCTTTTTGCTGACCTTCCGCCCCTTTGGGATCTGCTGGGTCTT
+
>AAAAAA1BBBFGGEGGGBAFEGGGGG00AEEG/BB/AEECGHHHGGAEBBFFHGHHHH/>>?FFEEEGGGFHHHGGGFHGHHHFECCGGBCCCC/1?DF10.00>1=..0<<11.-<.</0<000:--...;00/.9/C/..:-;/:00/..9.99;99---9//--;99B/9;////-99/9///9;////:--;A-9///99/--/////;/-///99/;9//---9-9A///-;/-///://9/--/
@M05620:37:000000000-D9766:1:1101:18418:5441 1:N:0:50
ACCACACCTTCTACAATGAGCTGCGTGTGGCTCCCGAGGAGCACCCCGTGCTGCTGACCGAGGCCCCCCTGAACCCCAAGGCCAACCGCGAGAAGATGAACCCAGGTGCGTGGCCCGCTCCCTCTTCTGGTGGCCGCCTCCCTCCTTCCTGGCCTCCCGGCGCTGCGCCCTTTCTCACTGGTTCTCTCTTCTGCCGTTTTCCGTAGGACTCTCTTCTCTGCCCTGCGTCTCCTTTGGAACTCTGCCGGTTC
+
AAA1AAAABFFFGEGGDGAAFBGFG0AA00FBABFA?EGGCHHGHGGGEEFGGHH1GHHE@ECGGEGGGGFEGFHGGGAHCEGHHG/<BG/<BGHB>GHEHHGFGG?F1C/CCGFCCCC-AEFGCHFGGHFFGHHGCGCFGCFFAF0BFBFGE.FA.;A@G@->-A@=-@>/BFFFFFFFFFFFBFF/BFFFFEB@BFFFFFFF-ABFFFFEFFFFFFFF99:FA-9;@9BFFFFFF/BFF9BFF/-;-A-
@M05620:37:000000000-D9766:1:1101:14067:5447 1:N:0:50
AGTGCCAGCTCTCAATCGCACAGGGGACCCAGGGCCTGGCCCCTCCATCCAGAAAACCTATGACCTCACCCGCTACCTGGAGCACCAACTCCGCAGCTTGGCTGGGACCTATGTGAGTATCCAGCGTAGGAATCTGGGAGTTGGGGAGGAGTGAGGAGTTGGGGAAAGACAGTCCTAACCGTGGAGGGTTCTGGTAAATGATGGGGTGAGGAGGGGCTCTTTGGCTCCCACCAGTCCCCCTGTCTGGTCTA
+
AA>ABFFFBFFFGGGGGGGCECHGFGGGEGHHFEFG2FHHHHGHGGHHHHHHGHHHHGHFHHFHHHHHHHHGGEEGHGHHHHHHHHHHGHHHEECFEGGHGGG///FGG2GHHGHHHHDGHGHHHG?EFDHHHHHHHHGGGHHHCGGGGGA0=GHHHGCGGHGGGGHHHHHHHHHHHHHHGEEGGGGG;FFGGG;FGGGGGGGGGGDFFFFFFFF-B9EFFFFFFFFFFFFFFFFFFFFFFFFFFF/;FFF
@M05620:37:000000000-D9766:1:1101:18426:5457 1:N:0:50
ACCACACCTTCTACAATGAGCTGCGTGTGGCTCCCGAGGAGCACCCCGTGCTGCTGACCGAGGCCCCCCTGAACCCCAAGGCCAACCGCGAGAAGATGAACCCAGTGGAGGGCCCCGCTACTCCTCCGGTGGGCCGCCCCCTCCCTCCCGGGCCCCCCGGAGCGCCCCCTTTCTCCCTTGTTCCCCCCTCCGCCCGTTTTCCTAAGGACCTCCTCCCCGGACCGGATCTTCTTTGGAAATTCTGCAGGTCT
+
CDCCDDDCFFFFGGGGGGGGGGHHGGGGHGHHHGGDGGGGGHHHHGGGEFGGHHHHHHHGGGGGGGGGGGGHHHHGGGGHGHHHHGGGGGGGGGHHHHHEHH//?1=?1//>.>A----<C000<//.;--;-C.-;--=A-.;:C/;..;-;--;C-@::-9----;@-.F000://0;0;000/.-;....;--;FF.B0000;/:../0.;//..9-;@----.-00;0BF0;0;00000000;.A00
@M05620:37:000000000-D9766:1:1101:10115:5461 1:N:0:50
ACCACACCTTCTACAATGAGCTGCGTGTGGCTCCCGAGGAGCACCCCGTGCTGCTGACCGAGGCCCCCCTGAACCCCAAGGCCAACCGCGAGAAGATGCCCAGGTGAGTGGCCCGCTACCTCTTCTGGTGGCCGCCTCCCTCCTTCCTGGCCTCCCGGCGCTGCGCCCTTTCTCACTGGTTCTCTCTTCTGCCGTTTTCCGTAGGACTCTCTTCTCTGACCTGAGTCTCCTTTGGAACTCTGCAGGTTCTA
+
BBBCCBB>CFFFGGGGGG5FGGHHGGGBAEHHHFFF?FFFDHHHHGGEGEGGGHHHHHHAEECGGGGGGGGHEHHGGGGHGHHHHGGGGG<BDGHFGHBGHFAF=??FFFFGHHGCCCGHHFFHFH<GDCECHD@GGDHGHGGHHFGGBFFGGFGGDG-;AB=DCCFFFFFFFFFFFBF9FFFFBBBFB9FBFF9DFFFFA:A.D0FFFFFFFFFBFFBFFF9//0;0BFFFF0B0B0BFF0::FFAF9B0
@M05620:37:000000000-D9766:1:1101:10102:5473 1:N:0:50
ACCACACATTCTACAATGCGCTGCGTGTGGCTCGCGAGGAGCACCCCTTGCTGCTGACCTAGGCCCCCCTGAACCCCAAGGCCAACCGCGCGAAGATGCCCAGGTGAGTGGCCCGCTACCTCTTCTGGTGGCCGCCTCCCTCCTTCCTGGCCTCCCGGCGCTGCGCCCTTTCTCACTGGTTCTCTCTTCTGCCGTTTTCCGTAGGACTCTCTTCTCTGACCTGAGTCGCCTTTGGAACTCTGCAGGTTCTA
+
>AAB>>A34BBBFFBFGGAAEEGGGEG22BB2B2AA0AAA1B1BFAEBBBBF5GGHGFH5B33BBFGEG?AF3FHEEFEHGH?FFEEEBC<>CCG/?FGHHHGFGHDFGHGGHHGGC-CHHHHHFGHHHHFHFCGGGGHGGGGGGGGGGGGGGGGGG?-;BB?FBBFBBFFFFF/FFFFFFBBFFFFF/9;FFBDDFFFFFFF.A/BFFFFFFFF/;B99F;F/;;B-;9DAFEFFFFBFFFFFFFAFFFB
@M05620:37:000000000-D9766:1:1101:17502:5500 1:N:0:50
GAGGCTGCTTTGGAAGAAACTCATAGATTACTGCAACAGTTCCCCCTGGACCTGGAAAAGTTTCTTGCCTGGCTTACAGAAGCTGGAACCACTGTCCCACAGGATACTACCCGTCAGGAAAGGCTCCTAGAAGACTCCACGGGAAAAAAAGAGCTGATGACCACATGGCAAGTAAGTCAGACATTTCCGCTTTAGCACTCTTGTGGATCCAATTGCCCAATTCTCAGCATTTGTACTTGTAACTGACAAGC
+
CBCCCDFDFFFFGGGGGGGGGGHHHHHHHHHHHHGHGHHHHHHHHGGGHHHHHHHHGHHHFHHHHHHHHHHHHF1B3FH5BFCBB2BFGGFFHBFGH3BGEHHHG3BBFHHHGG1EFHHH3CG/BGGHHHHHDHH3BFH2/<B<//@@BGG/=F1?F1=F=<1.>GHHHHHGHFGHDHHH0</=GHHHFG.EEGHHHHHEHHHGHGHGHGGG0CF00;CFFGGGFFGGGGGEGCBFGGGFBBFFGGG9FFE
@M05620:37:000000000-D9766:1:1101:20104:5506 1:N:0:50
AGTGCCAGCTCTCAATCGCACAGGGGACCCAGGGCCTGGCCCCTCCATCCAGAAAACCTATGACCTCACCCGCTACCTGGAGCACCAACTCCGCAGCTTGGCTGGGACCTATGTGAGTATCCAGCGTAGGAATCTGGGAGTTGGGGAGGAGTGAGGAGTTGGGGAAAGACAGTCCTAACCGTGGAGGGCTCTGGTAAATGATGGGGTGAGGAGGGGCTCTTTGGCTCCCACCAGTCCCCCTGTCTGGTCTA
+
1>AAA@@@1C1D1GGFG1AE100F0AEEE?0AF0E///BBAFE/EEBF1G1BF01F0EEFHHFGGHB1FBEEEEEGHGH0FFHEBGGHF0BCEEEE/010?<1<E?0BEC11F>2>F1F12B21FBGGGCH11FG11?FFAB<G@<F-<.<0.0<<0E<<0/<:.:..;GEG0C:C0G/.9.99..9A.;9;0C9C990;B9;FGBF;-9A/-;99@9-BFB////;9---;9A9/;9A999B//99:;//
@M05620:37:000000000-D9766:1:1101:18369:5521 1:N:0:50
ACCACACCTTCTACAATGAGCTGCGTGTGGCTCCCGAGGAGCACCCCGTGCTGCTGACCGAGGCCCCCCTGAACCCCAAGGCCAACCGCGAGAAGATGATGAGTGGCCCGCTCCCTCTTCTGGTGGCCGCCTCCCTCCTTCCTGGCCTCCCGGAGCTGCGCCCTTTCTCACTGGTTCTCTCTTCTGCCGTTTTCCGTAGGACTCTCTTCTCTGCCCTGAGTCTCCTTTGGAACTCTGCAGGTTCTTGCTCG
+
BBBBBBBBFFFFGGGGGGGGGGHGGEFBAEHHHGGGGGGGGHHHHGGGDFGGHHGHHHHGGGGGGGGGGGGHHHHGGGGHGHHHHGGGGGGGGGHGHHHFGDG@?F<F<CG?-C<GHHHHHFHDFGHH@CC.:GGHFGCHFFC:/CFBFAEG?-BF.;C@?A99F/B99:FFF.F///9;FFBFBFB/9D.B.9BF/AAA/99/;FFB/:FBF/9E9:FB/BFBFBBFFB/99/BBFB/B.AB///://BD
@M05620:37:000000000-D9766:1:1101:25638:5526 1:N:0:50
GAGGCTGCTTTGGAAGAAACTCATAGATTACTGACACAGTACCCCCTGAACATGGAACCGTTTCTTGCCTGGCTTCCAGCAGCTGCAACAACTGTCATACAGGATGCTAACCGTCAGGAAAGGCTCCTAGAAGACTCCACGGGCGTACCAGCGCTGATGACCCCATGGCAAGTAAGTCAGGCCTTTCCGCTTTCGCACTCTTGTGGATCCAATTGCCCAATTCTCAGCATTTGTACTTGTCACTGACCAGC
+
BBBABAFBFFFFGGGGCGGFG4FDD5DDDB4DF54BFFAB55D32A2B23B55A2BBBAEA13A5DAAAG3BCBFGFGF3BFHHF33BFBFGF3@G4BFGHFHBB3FGH4F1>?>EE2F23?FGHCEGGHHHF3FDHFFFFGG?DDF@FHGEDGGGAHHHHFHDGHHHHBGEH0GGDGDGCGAGHHHFDGGGG0CFFGGFGGGFGGGGGG0FGGG00;FEGGBFG0;FFFFFFFFFFFFFF/9FF;B//;;
@M05620:37:000000000-D9766:1:1101:24968:5533 1:N:0:50
GAGGCTGCTTTGGAAGAAACTCATAGATTACTGCAACAGTTCCCCCTGGACCTGGAAAAGTTTCTTGCCTGGCTTACAGAAGCTGAAACAACTGTCCTACAGGATGCTACCCGTAAGGAAAGGCTACTAGAAGACTACAAGGGCGTAAAAGAGCTGATGAAACAATGGCAAGTAAGTCAGGCATTTCCGCTTTAGCACTCTTGTGGATCCAATTGAACAATTATCAGCATTTGTACTTGTAACTGACAAGC
+
B@BBBBFBFFFFGGGGGGGGGGHHHHHHHHHHHHH4FHHGHHGHHGGGHGHHHHHHHHHHHHHHHHHHHHHHHHHHHHHHHHHHHHGHHHHHHHGG34BBBFBB3BBGHHHHGGGGHHHHFHGH33BFGFHHFH3F33BFHGD///>?/FG/2@22FDFG11?0FGHFHHHGGFGH<FH10>CHHGHH.CEGGHBGHHGFHGHGGGHHHHGHGHHBGHHGHE0<FF0FGGGFFCFFFGGGGGGGCFF0CFE
@M05620:37:000000000-D9766:1:1101:25624:5536 1:N:0:50
GAGGCTGCTTTGGAAGAAACTCATAGATTACTGCAACAGTTCCCCCTGGACCTGGAAAAGTTTCTTGCCTGGCTTACAGAAGCTGAAACAACTGTCAAACATGATACTCCCCGTCAGTAACGGCTAATAGAAGCCACAACAGGCGAACCAGCGCTAATGACCCAATGGCAAGTCAGTCAGAACTTTCCGCTTTCGCACTCTTGTGGATCCAATTGCCAAATTATCAGCATTTGTACTTGTCACTGCCAAGC
+
AAAAAAFCFFFFGBFGFGGGGGGHGGDGHFHGHHHBGGHGFHHHFGGGFFHHHGHBFHHHFHGHHHGGHHHHHHHHHHHFHFHHGFGHHBFGGFFFF4BBG333B4@B33?1EFE?/4B4F//>E<FFHFHE33B2BC?C/2?FD/>>@G/?>D//??=G>GGGHFC<FCG.<0=0<=0D0=CG00==..CDCCEDDGGGGGF0CFFFBFBFE0;;F0:FG0C0CF0;9C;CBFBFGGGFFFFF/9:;/.:
@M05620:37:000000000-D9766:1:1101:13821:5536 1:N:0:50
AGTGCCAGCTCTCAATCGCACAGGGGACCCAGGGCCTGGCCCCTCCATCCAGAAAACCTATGACCTCACCCGCTACCTGGAGCACCAACTCCGCAGCTTGGCTGGGACCTATGTGAGTATCCAGCGTAGGAATCTGGGAGTTGGGGAGGAGTGAGGAGTTGGGGAAAGACAGTCCTAACCGTGGAGGGTTCTGGTAAATGATGGGGTGAGGAGGGGCTCTTTGGCTCCCACCAGTCCCCCTGTCTGGTCTA
+
BBAABFFFCFFFGGGGGGGGGGHGGEGEFGHHFEGGAFHHFHGHGGHHHHHHFHHHHGHHHHFHHGHHHHHGG>EGHHHHFGHHHHHGGHHHEGGEEGFGFHHGGGHHGHHHHHHHHHHHHHHHHGEGGGHHHHHHHHHGGHHHGGFGGGEGHHHHHGCGHHGGGGHHHHHHHHHHHHHHGGGGDEGGEGGGGGFFGGGGGGGGGGADFFFFFFFFFFFFFFFFFFFFFFFFFFFFFFFFFFFFFFFFFFF
@M05620:37:000000000-D9766:1:1101:24245:5552 1:N:0:50
ACCACACCTTCTACAATGAGCTGCGTGTGGCTCCCGAGGAGCACCCCGTGCTGCTGACCGAGGCCCCCCTGAACCCCAAGGCCAACCGCGAGAAGATGATGAGTGGCCCGCTACCTCTTCTGGTGGCCGCCTCCCTCCTTCCTGGCCTCCCGGAGCTGCGCCCTTTCTCACTGGTTCTCTCTTCTGCCGTTTTCCGTAGGACTCTCTTCTCTGCCCTGAGTCTCCTTTGGAACTCTGCAGGTTCTAGCTCG
+
BBCCCCCBFFFFGGGFGGGGGGHHGEGGHGHHHFFGGGGGGGHHHGGGEEGGFGGHHHHGGGCGGGGGGGGGHHHGGGEHGHHHHGGGGCCGGGHFFGHHHHHHHGGHHGGG-<>FGHHHGHH>GGHHFGGGGHGHHGHHHHHHGHHEFFGEBDGGGFFCAEGGFFFFFFFFFFFFFFFFFFFFFFFFFDDFFFFDBFFFEFFFFFFFFFFFF/BEB:FFBFFFFFFFFBBFFFFFBFFFFFFFF/FFBF?
@M05620:37:000000000-D9766:1:1101:22722:5552 1:N:0:50
ACCACACCTTCTACAATGAGCTGCGTGTGGCTCCCGAGGAGCACCCCGTGCTGCTGACCGAGGCCCCCCTGAACCCCAAGGCCAACCGCGAGAAGATGATGAGTGGCCCGCTCCCTCTTCTAGTGGCCGACTCCCTCCTTCCTGGCCTCCCGGCGCTGCGCCCTTTCTCACTTGTTCTCTCTTCTGCCGTTTTCCGTAGGACTCTCTTCTCTGCCCTGAGTCTCCTTTGGAACTCTGCAGGTTCTCGCTCG
+
BABAABBBBFCFGGGGFGGFGAGHGEEA4EGGEFGAAEEA?GFGHGGGEEEGFHGHHHHGGGFGGFGGGGGFFGHGGGEHEHGHHGGEBDBBBDGFBGF@FHHFHGGHHGGGGG.GHHHHH11<DF.GD<ADGGHHH?FGHGHGH.;GFGGG--;?DGGGFF;-;FF/FFFF/9;BFFFFFFF/BFF9;ADFFFFDBFF./BFFFFFFFF/FFBFFF?.BFFFFFBBBFF/BFFFFFFFBF;FFF/;EEA-
@M05620:37:000000000-D9766:1:1101:18802:5555 1:N:0:50
GAGGCTGCTTTGGAAGAAACTCATAGATTACTGCAACAGTTCCCCCTGGACCTGGAAAAGTTTCTTGCCTGGCTTACAGAAGCTGAAACAACTGTCATACAGGATGCTACCCGTAAGGAAAGGCTACTAGAAGCCTCCAAGGGCGTACCAGCGCTGATGACCCCATGGCAAGTCAGTCAGGCCTTTCCGCTTTCGCACTCTTGTGGATCCAATTGCCCAATTCTCAGCATTTGTACTTGTACCTGCCAAGC
+
A3>ABBFAFFFFGGGGFGGGGGGHGHHHHHHHHHFHGHHFHHHHHGGFCEGHHHGHHE2BBHHHHHHHHHHHHGH3FGHHHHHHHDGHHHHHHHHHF4FH3FHF@BGH43BFGG/EHHF330BGF3?BBFHHH30B2/F3BFGG/<B@FHHC/B//C1GHHH0?EHHHHHHGH1GHHHFF/CCGHHHH.CCEF0CEGGGHHHHHHGGGGG0FGGGB0:FGGB0;C0CFGGGGGGBFGGGG00;CF../:AE
@M05620:37:000000000-D9766:1:1101:22326:5584 1:N:0:50
GAGGCTGCTTTGGAAGAAACTCATAGATTACTGCAACAGTTCCCCCTGGACCTGGAAAAGTTTCTTGCCTGGCTTACAGAAGCTGAAACAACTGTCCTACAGGATGCTACCCGTAAGGAAAGGCTCCTAGAAGACTCCAAGGGAGTAAAAGAGCTGATGAAACAATGGCAAGTAAGTCAGGCATTTCCGCTTTAGCACTCTTGTGGATCCAATTGAACAATTCTCAGCATTTGTACTTGTAACTGACAAGC
+
A1A?A1CAFFFFGFFGGFCBGGFGHHHHHFHFGHHFGHHFHHHHHGGGHGHHHHHFGHHHBGHHHGGHHHHHHHHHHHHHFGHGHHHGHFHHHHHHHHHHHGGHGCGHHHHHGGGFHGBGGHHHHHGHBFGEFGHHHHHHGGGEAEHFFDGFHHHHHHHHFFHFGHHHHHCFHFGG<GGHGHFHHHHHGGGGGHFHHHHGHFHHEFE0GHHHFFHHGHHHBGHHHHHHFHHFGGGGFGGGGFGGFFFFGGE
@M05620:37:000000000-D9766:1:1101:22316:5599 1:N:0:50
GAGGCTGCTTTGGAAGAAACTCATAGATTACTGCAACAGTTCCCCCTGGACCTGGAAAAGTTTCTTGCCTGGCTTACAGAAGCTGAAACAACTGTCCTACAGGATGCTACCCGTAAGGAAAGGCTCCTAGAAGACTCCAAGGGAGTAAAAGAGCTGATGAAACAATGGCAAGTAAGTCAGGCATTTCCGCTTTAGCACTCTTGTGGATCCAATTGAACAATTCTCAGCATTTGTACTTGTAACTGACAAGC
+
AAAABAFBFFFFGFGGGGGGGGHHHHGHHHHHHHHGHHHHHHFHHGGGHFHHHHHFHFHHFHHHHHHHHHHGHHHGHHHHHHHFHFFFGHHHHHDBG4@BB@BGG@GGBGGHAEEGHEGGFHFHC0FFGFGGHCGFGHHHHE/???BGGF3F@GHHEF>FDGGHHHHHHCGFG?FF@GF10><FGFH1.C.AE00=GHGGFGHDGCFCHHGCGCBGFFFGG0GCGGFCGHHBFBB9BFGFFFFFFGGFFFA
@M05620:37:000000000-D9766:1:1101:16438:5607 1:N:0:50
ACCACACCTTCTACAATGAGCTGCGTGGGGCTCCCGAGGAGCACCCCTTGCTGCTGACCTAGGCCCCCCTGAACCCCAAGGCCAACCGCGCGAAGATGATGAGTGGCCCGCTCCCTCTTCTTTTGGCCGCCTCCCTCCTTCCTGGCCTCCCGGCGCTGCGCCGTTTCTCCCTTTTTCTCTCTTCTGCTGTTTTCCGTAGGACTCTCTTCTCTGCCCCGAGTCTCCTTTGGCCCTCTGCCGGTTCTTGCTCG
+
AAAAAAA11BBBFFBFGG1BGGHHGEG00AAABBBB/EAE?FABFEE/ABFGBGFFGGH1B@BFHGGGGEEB1GHGEGEHGHHHHGFGEG/>CGG?BGH2?GH@GGGGHGG?CFEHGHGGH11>1A/<--<CCGGFHC:CGF:CCGHH;EEA?--9-ACA@B-;-BFFF9BB:/BBFFFF:BFFFFF/;;/F-B/;BF?-;9B/;//BFFFF/F/99@-9;9B/:BF/9//9;EA-/B/-9-;EF9/9:9-
@M05620:37:000000000-D9766:1:1101:17521:5614 1:N:0:50
ACCACACCTTCTACAATGAGCTGCGTGTGGCTCCCGAGGAGCACCCCGTGCTGCTGACCGAGGCCCCCCTGAACCCCAAGGCCAACCGCGAGAAGATGATGAGTGGCCCGCTCCCTCTTCTGGTGGCCGCCTCCCTCCTTCCTGGCCTCCCGGAGCTGCGCCCTTTCTCACTGGTTCTCTCTTCTGCCGTTTTCCGTAGGACTCTCTTCTCTGCCCTGAGTCTCCTTTGGAACTCTGCAGGTTCTAGCTCG
+
CCCCDDCCFFFFGGGGGGGGGGHHGGGBAEHHHGGGGGGGGHHHHGGGGGGGHHHHGHHGGGGGGGGGGGGHGHHGGGGHGHHHHGGGGGDGGGHHHHHGHHHGHGGHHGGG@EGHHHHHHFHHHGHHGGGGGHGHHGHHHHHHHHGGGGGGGGGGGGGGGGGFFFFFF0FFF/FFFFFFFFFFFFFFCADFFFFFFFFFFFFFFFFFFHFFFBFFFFFFFFHHFFFFFFFFFFFFFFFFFAFFF0BBFFD
@M05620:37:000000000-D9766:1:1101:19659:5617 1:N:0:50
ACCACACCTTCTACAATGAGCTGCGTGTGGCTCCCGAGGAGCACCCCGTGCTGCTGACCGAGGCCCCCCTGAACCCCAAGGCCAACCGCGAGAAGATGATGAGTGGCCCGCTCCCTCTTCTGGTGGCCGCCTCCCTCCTTCCTGGCCTCCCGGAGCTGCGCCCTTTCTCACTGGTTCTCTCTTCTGCCGTTTTCCGTAGGACTCTCTTCTCTGCCCTGAGTCTCCTTTGGAACTCTGCAGGTTCTAGCTCG
+
BBBBBBBBFFFFGGGGGGGGGGHGGEEB4AGGGFGEAFGGGHHHHGGGEEGGHHGHHHGECGGGGGGGGEFCGFHGGGFHGGHHHGGGGGDCCGFFBGFGHHHGFEGHHGGGFGGHHHHHHHGGCGHHGDFGGHGHHGGHHHHHHHGGGGGGGGGGGGGGGGGFFFFFF/BFFBFFFFFFFFFFFFFBBDAFFFFFFFFFFFFFFFFFFFFFFBFFFFFFFFFFFFFFFFF/;FFFFFFBFAFFF/BFFFD
@M05620:37:000000000-D9766:1:1101:8335:5617 1:N:0:50
ACCACACCTTCTACAATGAGCTGCGTGTGGCTCCCTCGGAGCCCCCCGTGCTGCTGACCGAGTCCCCCCTGAACCCCAAGGCCAACCGCGAGAAGCTGATGACAGGCCAGCTCCCTCTTATGGTGGCCGGCTCCCTCCTTCCTGCCCTCCCGGAGCTCCGACCTTTCTCCCTGGTTCTCTCTTCTGCCGTTTTCCGTAGGACTCACTTCTCTGCCCTCAGTCCCCTTTGGACCTCTGCAGGCTCTAGCTCG
+
AAAAAAAAF1CFGGG1BBGGFBBFEEBA00B01AF00AAA/AAFGGEGG/A/1@@GHHHGGG/BG@>?EGEF11>EGE???/FF/FEEG/BB</0111???211<<FECCFH1??<<0FDD=1>GFGHG-=CGGFFH?CGBGFC/::CCE:E@-=-90;.--;CFFFBFFFF/-;BF/BFFFFFFBBB@FBF?FFB;A?BFF////;9FBFFFF/;/-9//;/9;-:;//;/BBFFBFFF--FFFEF/;BB
@M05620:37:000000000-D9766:1:1101:25484:5618 1:N:0:50
ACCACACCTTCTACAATGAGCTGCGTGTGGCTCCCGAGGAGCACCCCGTGCTGCTGACCGAGGCCCCCCTGAACCCCAAGGCCAACCGCGAGAAGATGAACCCAGGTGCGTGGCCCGCTCCCTCTTCTGGTGGCCGCCTCCCTCCTTCCTGGCCTCCCGGCGCTGCGCCCTTTCTCACTGGTTCTCTCTTCTGCCGTTTTCCGTAGGACTCTCTTCTCTGACCTGCGTCTCCTTTGGAACTCTGCCGGTTC
+
BBAABBCCFFFFGGGGGGGGGGHHGEEECEHGGGGFEGGGGHHHHGGGEEFGHHHHHHHGGGGGGGGGGGGGHHHGGGGHFGHHHGGEGFGFGGHHH2GFHHG?FGHGFCFGGGHGGGG-<EGGFHGHHHGCAGHGGGDDGGGGGGGFGFF/FGEFGGGDD=BA>DFBDF=FFFFFFFFFFFFFFFFBFFFFFEFFADFFFFFFADFFFFFFFFFFFFFF/B;BFFBFFFFFFFFFBFBBFFFFF9@B=D?
@M05620:37:000000000-D9766:1:1101:17081:5619 1:N:0:50
GAGGCTGCTTTGGAAGAAACTCATAGATTACTGCAACAGTTCCCCCTGGACCTGGAAAAGTTTCTTGCCTGGCTTACAGAAGCTGAAACAACTGTCCTACAGGATGCTACCCGTAAGGAAAGGCTCCTAGAAGACTCCAAGGGCGTAAAAGAGCTGATGAAACAATGGCAAGTAAGTCAGGCATTTCCGCTTTAGCACTCTTGTGGATCCAATTGAACAATTCTCAGCATTTGTACTTGTAACTGACAAGC
+
AABBBBFBFFFFGGFGGGFGGCFFGFEHHF4FGFEEGHG5ABF32EAB2BFCGGAC3F2BBBFDDDE5BBGHHHHHEFGAGHHHH3BEGGCGGHGHH4GHH3?GE@G3B@FFEFEEFHHHHHGGFHGHGGHHGHHHHHHFFEC/>BDDCHHEFHHHHGHGF1FGHDGFHHHG<FHG>GHHFHHHGHHHFGGGCGHHHHHHHHH;GGHHGHHHHHFFHHFHC;FB09FFBCFFGFFFGEGGFGFG9CF09A;
@M05620:37:000000000-D9766:1:1101:6636:5627 1:N:0:50
GAGGCTGCTTTGGAAGAAACTCATAGATTACTGCAACAGTTCCCCCTGGACCTGGAAAAGTTTCTTGCCTGGCTTACAGAAGCTGAAACAACTGCCCTTGACCTTCAGACTGCTAACGTAAGGGCCCGAATCCACGCCAAGTCATCAAAAGTCACCATGATACAGAACCAATGACAAGACCGACAGGCCTTTCAGCTCTAGCATTCTTGTAGCTGAACATGCCTCATCATCAGCATTTGTAATTGACAATG
+
>>>>A>CBFFFFGFGG4BFGBFBFDBGGD5FFHHH4FGG5FGHHHG2FEEGBFFFHFGHHHHHHHHFGHHHGHHEGHHGFGHHGGHDGGCGHHHDGH3BB3334333B4B3B3FG4?110B0B0/?E////<33B/BF/B/1B22@211@@1@@1@11>?11?11110?FF1FBF1=00<<--<<DEF<CGHBCCG0/;000=0;0;;000:0;00;C0;/9;0;900;;;9F0;9CFGFF0CFF0C0990
@M05620:37:000000000-D9766:1:1101:8407:5674 1:N:0:50
GAGGCTGCTTTGGAAGAAACTCATAGATTACTGCAACAGTTCCCCCTGGACCTGGAAAAGTTTCTTGCCTGGCTTACAGAAGCTGAAACAACTGCCCTACAGGATGCTACCCGTCAGGAACGGCTCCTAGAAGACTCCAAGGGAGTAAAAGAGCTGAAGACACCATGGCCAGTCAGTCAGGCATTTCCGCTTTAGCACTATTGCGGATCCAATTGCACAATTCTCAGCATTTGACCTTGTACCTGCACAGC
+
1>1AAAF>CFDF1AGB1ABGFG1F3DGHH1GHHHH1AAF1DFGGHGGFF0F0BGFH1FGFGFFHDGA1BGFGHHGHHGGAGHG11GDGGBHHF01>/1001B0011F121B0>?/E>BBE0/?E///1BBFGH1<1111BFFG///0@2FGF<FBFG11<000/????F0FC>1FF1>1=F0.<<1=FC..EC0==DG00<CF0:-:-::;90000;CF/BB00;0;/;B90;000;0B;000;0./9;--
@M05620:37:000000000-D9766:1:1101:10638:5702 1:N:0:50
AGTGCCAGCTCTCAATCGCACAGGGGACCCAGGGCCTGGCCCCTCCATCCAGAAAACCTATGACCTCACCCGCTACCTGGAGCACCAACTCCGCAGCTTGGCTGGGACCTATGTGAGTATCCAGCGTAGGAATCTGGGAGTTGGGGAGGAGTGAGGAGTTGGGGAAAGACAGTCCTAACCGTGGAGGGTTCTGGTAAATGATGGGGTGAGGAGGGGCTCTTTGGCTCCCACCAGTCCCCCTGTCTGGTCTA
+
ACBBCFFFDFFFGFGGGGGGGGHHGGGGGGGHGGGGGGHHHHGHGGGHHHHHHHHHHGHHHHGHHHHHHHHGGGGGHHHHHHHHHHGHGGHHGGGGGGHHGHHGGGHHGHHHHHHFHHHHHHHHHGGGGGHGHHHHHHHGGHHHGGGGGGGHHHHHHGHHHHGGGGHHHHHHHHHHHHHHGGGGGGGGEGGGGGFGGGGGHGGGG.BFFFFFFFFFFFFFFFFFFFFFFFFFFFFFFFFFFFFFFFFFFFF
@M05620:37:000000000-D9766:1:1101:15750:5713 1:N:0:50
ACCACACCTTCTACAATGAGCTGCGGGCGGCTCCCGAGGAGCACCCCGTGCTGCTGACCGAGGCCCCCCTGAACCCCAAGGCCAACCGCGAGAAGACGCCCAGGTGAGTGGCCCGCTACCTCTTCTGGTGGCCGCCTCCCTCCTTCCTGGCCTCCCGGCGCTGCGCCCTTTCTCACTGGTTCTCTCTTCTGCCGTTTTCCGTAGGACTCTCTTCTCTGACCTGAGTCTCCTTTGGAACTCTGCAGGTTCTA
+
AAA1AAA1BCCFGDGG3G1AG1GCE0A0//AE/ABA/EEC?HHHHGG?E?EEBGC1GHF//E/EG/EEGBC0F<GGGG/G//GHFG//>C---<01/.<<<CGG:GGF0C.CCAC-AA@FFFFFGFG00:AAA@?@?B-9BFAFBB/9B/:AB--:9@9;9-@-@9?@-999FFBBBBBBFBF/9/B9BFFB/@BABEFBAFFFF/BB9BBB9B/9BB/;99F/-;B/;99;BBBFBFB;FFFFFF-FFFF
@M05620:37:000000000-D9766:1:1101:11478:5714 1:N:0:50
ACCACACCTTCTACAATGAGCTGCGTGTGGCTCCCGAGGAGCACCCCGTGCTGCTGACCGAGGCCCCCCTGAACCCCAAGGCCAACCGCGAGAAGATGAACCCGGTAGGAAGGCCGCCTCCCAGTCTCCTAGGGGGCCACCGCCTTCCTGGCCCCCCGGCCCTTAGGCCCTTCTTATCCGCTTTAGCTTTCTCGTGTTTCCGATTGAACCCTTCTTCTCACCTGGACTTGCCTTTGAAACCCCAAGGACAA
+
1>>>A>1AFFC13GF1BDGE1FAFA0AEGEFH1FFEE/EEGFGHHG?FEEGEHBCFFHHGCEEGEE/EEGGGECCEGGEE>CH//FE<CCB@/A<GDB11FG/<///<?110..>->-.<../0/<G00;0</..---.;;.9-.;0;CF/.C.;A-9@--;-/////;--/;/;//9/;-;-9//9///9//-----;FF----;B//--9B-9////:/999---/;/////9BB99/-----;A----
@M05620:37:000000000-D9766:1:1101:8080:5715 1:N:0:50
ACCACACCTTCTACAATGAGCTGCGTGTGGCTCCCGAGGAGCACCCCGTGCTGCTGACCGAGGCCCCCCTGAACCCCAAGGCCAACCGCGAGAAGATGCCCAGGTGAGTGGCCCGCTACCTCTTCTGGTGGCCGCCTCCCTCCTTCCTGGCCTCCCGGCGCTGCGCCCTTTCTCACTGGTTCTCTCTTCTGCCGTTTTCCGTAGGACTCTCTTCTCTGACCTGAGTCTCCTTTGGAACTCTGCAGGTTCTA
+
AAAABA33BFFFGGGGGGGGGFHFGEG2AEC2AAFG?EG2EGCCGGAE1EE15B3BGHCE>E0EGGG/E@EG3GCEGAEHGHHHCFFEGCCC//?1?FGHFH/F?GGHFHFF0CCG-@CCFGG0GBGF0CDGFC?@A:CEHHD/0;C0FB.90;99CB--9-@A-BD?@BF/FFFB:B99/;/9;99/:BFB/@9:9AB/;F.DFFF/B//B/BBBF/FFFFFFFFFFFF/9FFEFFFFFFFFFFFAFFF;
@M05620:37:000000000-D9766:1:1101:24521:5716 1:N:0:50
ACCACACCTTCTACAATGAGCTGCGTGTGGCTCCCGAGGAGCACCCCGTGCTGCTGACCGAGGCCCCCCTGAACCCCAAGGCCAACCGCGAGAAGATGCCCCGGTAAGTGGCCCCCTACCTCTTCTAGTGGCCGCCTCCATACTTCCAGGCCACACGGAGCAACGCCCTTTCTCACTGGGTATCTCTTATTCCGGTTTCCGGAGGACTCTCTTCTCTTACCTGAGCTTCCTTTCGAACTCCGCAGGGTCTT
+
>AAAAABACFFFGFGFGGG5GGC4EEEEA2FGHFGGGGGCEHEHHGCEA1EF5B3FFHGGGE0>FGGGGEF2FGHGGGEGFFHGAFGCGCGDGGB2>?2CB//>//?F1<1.FG<<-.<G000<00000<.<C--@.:G/00C0CFF009;E...;---.9./;-;@=-;9///;://9.//9;9///////:/-9;D/B.-:--;.9//9////;///:99/9.//;9///9/;...9//99-@--;/./
@M05620:37:000000000-D9766:1:1101:18750:5719 1:N:0:50
ACCACACCTTCTACAATGAGCTGCGTGTGGCTCCCGAGGAGCACCCCGTGCTGCTGACCGAGGCCCCCCTGAACCCCAAGGCCAACCGCGAGAAGATGATGAGTGGCCCGCTCCCTCTTCTGGTGGCCGCCTCCCTCCTTCCTGGCCTCCCGGAGCTGCGCCCTTTCTCACTGGTTCTCTCTTCTGCCGTTTTCCGTAGGACTCTCTTCTCTGCCCTGAGTCTCCTTTGGAACTCTGCAGGTTCTAGCTCG
+
BBBABBBBFFFFGGGGGGGFGDGHGEEFHGHHHGGGGGGGGHHHHGGGGGGGHHHHHHHGGGGGGGGGGGGHHHHGGGGHAGHHHGGEGGGGGGHGHHBGFHH>DFGHHGGG-<FHHHHHHHHHHGHHGGGGGFGHHGHHGHHHHHGGGGGGAFGGFFFCFGGFFFFFF/FFF.9FFFFFFFFFFFFFFDDFFFFFFFF?FFFFFFFFFFFFFBFFFAFFFFFFFFFFFFFFFBFFFFFFFFFFF/9BFFF
@M05620:37:000000000-D9766:1:1101:8547:5738 1:N:0:50
AGTGCCAGCTCTCAATCGCACAGGGGACCCAGGGCCTGGCCCCTCCATCCAGAAAACCTATGACCTCACCCGCTACCTGGAGCACCAACTCCGCAGCTTGGCTGGGACCTATGTGAGTATCCAGCGTAGGAATCTGGGAGTTGGGGAGGAGTGAGGAGTTGGGGAAGACAGTCCTAACCGTGGAGGGGTCTGGGAAATGATGGGGGGAGGAGGGGCTCTTTGGCTCCCACCAGGCCCCCCGGCTGGTCTAT
+
AAAACFFFCFFFGGGGGGGGGGHHGGGGGGHHGGGGGGHHHHGHGGHHHHHHHHHHHGHHHHHHHHHHHHHGGGGGHHHHHHHHHHHHGHHHGGGGGHHHGHHGGGHHGHHHHHHHHHHHHHHHHGEGGGHHHHHHHHHGGHHHGGGGGGGHHHHHHGHHHHGGGGD.://0:=:0C/G-.;A.9CD-C./9F/AFGBB09/FFF---9>.ADFF--A9FFBF///;EF.D....;DFF------;//9/;
@M05620:37:000000000-D9766:1:1101:12515:5753 1:N:0:50
GAGGCTGCTTTGGAAGAAACTCATAGATTACTGCAACAGTTCCCCCTGGACCTGGAAAAGTTTCTTGCCTGGCTTCCAGCAGCTTGAACCACTTTCCTACAGGCTCCTACCAGTCAGGAAGGGATCATAAAAGACTACAAAAGAATACCAACGCAGACGACCACATGGCAAGTAAGTCAGGCATTTACGCTTTAGCACTATTGTGGATCCAATTACCCAATACTCAGCATTTGTACTTGTAACTGCCCAGC
+
B@BBBBFCFFFFGGGGGGGGGGHHHHGHHHHHHHHHGHHGHHHHHGGGGHGHHGGGFFFHGHHHHHHHHHHHHHHGHHHHHHFBB3BF@FEFGD3@@FBFGB31B1F@BBGCG3B@BEBG0EE/BF?FF4BBF/FFGHBG30B?0BD22B2<?B//<0/>><@?FGHHH0FG=F1FGHDGHF.CDD<D.D..<0<;:GF0:;CH0:CCHHBCFG0:99CE/0;0;CC/;CF9FB09;009;CFFF0/9CC.
@M05620:37:000000000-D9766:1:1101:20424:5753 1:N:0:50
GAGGCTGCTTTGGCAGATACACCTGCATAACTGCACCCAGTCCCCCTGTCCGGGTAACCGTTGCTTTGCTGGCTCACAGAAGCCCCAACGACGCTCCTACCGGATGCTCCCCGTCAGTACCTTCTCCTAGAAGCCTCCACGGGCGTACCAGCGCTGATGACCCCATGGCCAGTCAGTCCGGCCTTTCCGCTTTCGCACTCTTGTGGATCCCATTGCCCAATTCTCCGCATTTGTCCTTGTCCCTGCCCCGC
+
33>>>AFBBDDDG44E24ABBBBA44A555BD5B333B22BBBFED2B33B20ABA33BAABA1B5D3DBB@EB3BBBBEFGF?1B1>B>?///??EFHHH@E/?<FGF?FBDGDDG2BGH21@FHFF1@FGHHHHHH0G//@DCGGGFHGHGGGG.GH0:C/::CFHF/BEFFFBFB0CBB@AFGF;CC.9EGFFFBBFBFFFFFFFFFFFFFFFFF/AFFFFFFDD>A9BFF9B//:;9;:FF...9-@
@M05620:37:000000000-D9766:1:1101:18247:5757 1:N:0:50
ACCACACCTTCTACAATGAGCTGCGTGTGGCTCCCGAGGAGCACCCCGTGCTGCTGACCGAGGCCCCCCTGAACCCCAAGGCCAACCGCGAGAAGATGCCCAGGTGAGTGGCCCGCTACCTCTTCTGGTGGCCGCCTCCCTCCTTCCTGGCCTCCCGGCGCTGCGCCCTTTCTCACTGGTTCTCTCTTCTGCCGTTTTCCGTAGGACTCTCTTCTCTGACCTGAGTCTCCTTTGGAACTCTGCAGGTTCTA
+
BBBBBBBBFFFFGGGGGGGGGGHHGGGEAEHHHGGGGGGGGHHHHGGGFGGGGHGHHHHGGGGGGGGGGGGHGHHGGGGHGHHHHGGGGGGGGGHHHHHHHHHGHHHHGHGGHHGGGGGHHHHHHHHHHHGHHGGGGGHGHHGHHGGGGGGGGGGGGF-ABFFFFFFFFFFFFFFFFFFFFFFFFFFFFFFFFFFFFFFFFFFFFFFFFFFFFFFFFFFFFFFFFFFFFFFFFFFFFFFFFFFFFFFFFFF
@M05620:37:000000000-D9766:1:1101:11193:5782 1:N:0:50
GAGGCTGCTTTGGAAGAAACTCATAGATTACTGCAACAGTTCCCCCTGGACCTGGAAAAGTTTCTTGCCTGGCTTACAGAAGCTGAAACAACTGTCCAACAGCAACCTACCCGTAAGGAAAGGCACCTAGAAGAATAAAAGGGAGTAAAAGAGCTGATGAAACAATGGCAAGTAAGTCAGGCATTTCCGCTTTAGCACTATTGCGCATCCAATTGAACAATACCCAGTATTAGTACTTGTACCTGACAAGC
+
AAAAABFAFFFFGGDGAGFGGGGHHFHHHHGGGHFHHHHGHGGGHGEEFHGGHHGHB32GFGHGHHHGGHFFGHHEBBFHHHFGHFBGBFEHHH5B3433?21B21BBFFGB?EEEG333??G?00/BB3BFGF3E43BDBDAF//2BFD@F2@2222@@@GFFEFG1?FGE1?@F?@<10>.<11=>..<.<=0=GB00<<=0<--.-:::0:00;::;00/0/;9/;C;0;0;0;FG;C00;0;;9B;.
@M05620:37:000000000-D9766:1:1101:19763:5801 1:N:0:50
AGTGCCAGCTCTCATCGAACAGGGGACCCCGGGCCTGGCCCCTCCACCCCGAAAACCTCTGACCGCACCCGCTACCTGGAGCACCCACTCCGCAGCTTGGCTGGGACCTCTGTGCGTATCCCGCGTCGGAATCTGGGCGTTGGGGCGGCGTGCGGCGTTGGGGCAAGACAGTCCTAACCGTGGAGGGTTCTGGTAAATGATGGGGTGAGGAGGGGCTCTTTGGCTCCCACCAGTCCCCCTGTCTGGTCTAT
+
AA>AAFBFBFFFGDGGG4BFEFGGE2AEA2AAEEE2FF1BAEHGGG2BEEF>>>EHGHHHHBGH/>>EGGGG>EGHHHH0BFGHHDFGH?FCDGGGFHHGHHFEG0?CG1?GFHFGGGGHH<DDGCDGG@EGHHHHHFGGCGGGGG@BBBBBFBBBBBBBFBBDBFF.BBFFFFFFFFFBFFB.;DB;AFFFF9FFFFFFFFFFFABFFFBFFBBBBFFFFFFFEFFFFFFFFFFFFFFBFFFFFFFFFFF
@M05620:37:000000000-D9766:1:1101:25263:5813 1:N:0:50
AGTGCCAGCTCTCAATCGCACAGGGGACCCAGGGCCTGGCCCCTCCATCCAGAAAACCTATGACCTCACCCGCTACCTGGAGCACCAACTCCGCAGCTTGGCTGGGACGTATGTGAGTATCCAGCGTAGGAATCTGGGAGTTGGGGAGGAGTGAGGAGTTGGGGAAAGACAGTCCTAACCGTGGAGGGTTCTGGTAAATGATGGGGTGAGGAGGGGCTCTTTGGCTCCCACCAGTCCCCCTGTCTGGTCTA
+
ABAABFFFBFFFGGGGGGGGGGHGFGGGGGHHGGGGGGHHGHGFGGGFHHHHHHGH3EHFHHHHHHHHHH1EGEFGHHHHHHHFHHHHGHGHEGGGGHHHDHH/EEG0/??3?FHHBG?GHHBHHGE/BC1G<FGHHFGEAGBFDCFDGGEGGHGHBD/CDHGC.CHGHHHF::GFH0:CD.C@DGGC;;AFFF9CBBFEBB0BEDF-9AFFFFFFFBAFFFFFFB/;EFFD.9BFFFEDAFFF//9BBF/
@M05620:37:000000000-D9766:1:1101:25282:5816 1:N:0:50
AGTGCCAGCTCTCAATCGCACAGGGGACCCAGGGCCTGGCCCCTCCATCCAGAAAACCTATGACCTCACCCGCTACCTGGAGCACCAACTCCGCAGCTTGGCTGGGACCTATGTGAGTATCCAGCGTAGGAATCTGGGAGTTGGGGAGGAGTGAGGAGTTGGGGAAAGACAGTCCTAACCGTGGAGGGTTCTGGTAAATGATGGGGTGAGGAGGGGCTCTTTGGCTCCCACCAGTCCCCCTGTCTGGTCTA
+
111>AFDFAFFFGFGGGEFGGCB0AAEGGGHHGG0EF/GFHHGHGGHHFFHFFEFHGE0GGBHHHH1FGHHFGGG/FHGFHHGEGEEGEFGHCE/E@FHHGHHGGFHHGFGEHHEHHFFH22FHB@/CCGHHHFFFGFGC<FHHCCFCCGGHGH0.C./CGFGCECH.CCGBCCGHHHH.9.;AGFGG:.FGGGFBFGGGGGFGGGF@FFFFAB@@-9EFFF/BFFBAEFFFEFFFFFFB@?FFFFF9BF;
@M05620:37:000000000-D9766:1:1101:20263:5817 1:N:0:50
AGTGCCAGCTCTCAATCGCACAGGGGACCCAGGGCCTGGCCCCTCCATCCAGAAAACCTATGACCTCACCCGCTACCTGGAGCACCAACTCCGCAGCTTGGCTGGGACCTATGTGAGTATCCAGCGTAGGAATCTGGGAGTTGGGGAGGAGTGAGGAGTTGGGGAAAGACAGTCCTAACCGTGGAGGGTTCTGGTAAATGATGGGGTGAGGAGGGGCTCTTTGGCTCCCACCAGTCCCCCTGTCTGGTCTA
+
AAAAAFFFAFCFG1BGGEFCAAAAFCEEAEHHFEGGCGHH0GGHGGHHHHHHFF1FGG0GHHHHHHHHHHHGG>FGHHGHBFHHGHFGEHHFEEEEEHFHGHHGGGHHGHHHHHHHHHHHHHHHHGFGGGGHHHHHHHHGGHHHGGGGGGCGHHHHHGHHHHGGGGHHHHHHHHHHGGHHGGGGGGGGEGGGGGFGGGGGGGGGGGF@FFFFFF@@@@FFFFFFBFFFFFFFFFFFFFFF@FFFFFFFFFF
@M05620:37:000000000-D9766:1:1101:16116:5837 1:N:0:50
ACCACACCTTCTACAATGAGCTGCGTGTGGCTCCCGAGGAGCACCCCGTGCTGCTGACCGAGGCCCCCCTGAACCCCAAGGCCAACCGCGAGAAGATGATGAGTGGCCCGCTCCCTCTTCTGGTGGCCGCCTCCCTCCTTCCTGGCCTCCCGGAGCTGCGCCCTTTCTCACTGGTTCTCTCTTCTGCCGTTTTCCGTAGGACTCTCTTCTCTGCCTTGAGTCTCCTTTGGAACTCTGCAGGTTCTAGCTCG
+
CCDCCCCCFFFFGGGGGGGGGGHHGGGBCEHHHGGGGGGGGHHHHGGGGGGGHHGHHGHGGGGGGGGGGGGHGHHGGGGHGHHHHGGGGGFGGGHGFHHGHHH?GGFHHGGG-CGHHHHHHHHGHGHHGFGGGHGHHGHHHHHHHHGGGGGGFGCCGGGGGGGFFFFFF0BFFFFFFFFFFFHFFFFFFADFFFFFFFFFFFFFFFFFFFFFHBFFFFFFFFFFFFFFFFFFFFFFFFFFFFFFF:FFFFF
@M05620:37:000000000-D9766:1:1101:18602:5854 1:N:0:50
GAGGCTGCTTTGGAAGAAACTCATAGATTACTGCAACAGTTCCCCCTGGACCTGGAAAAGTTTCTTGCCTGGCTTACAGAAGCTGAAACAACTGTCCTACAGGATGCTACCCGTAAGGAAAGGCGCCTAGAAGACTCCAAGGGAGAAAAAGAGCTGATGAAACAATGGCAAGTAAGTCAGGCATTTCCGCTTTAGCACTATTGTGGATCCAATTGAACAATTCCCAGCATTAGTACTTGTAACTGACAAGC
+
A?AB>AFA@DBDGBBBFGGGGGHHCFGFFF4DFB4EBGFGFDDGH2AF2CBBFFAB332BBDGDHHFBBBFGHHF3BAFGHGBFF33FBB?GHG5BF@43@33BB3BF@FB??>>?03B??CAG/></?3BFG?B32222BC?F//0<FF//2222<<??DDGC?1?1?<><<=>>1<=1<0.1>1==A?ACE000=<0<F0F:G.:00;::00;;::C/09;00;;.:FF090;9CFF0;B0;CFFFFC9
@M05620:37:000000000-D9766:1:1101:9417:5883 1:N:0:50
AGTGCCAGCTCTCAATCGCACAGGGGACCCAGGGCCTGGCCCCTCCATCCAGAAAACCTATGACCTCACCCGCTACCTGGAGCACCAACTCCGCAGCTTGGCTGGGACCTATGTGAGTATCCAGCGTAGGAATCTGGGAGTTGGGGAGGAGTGAGGAGTTGGGGAAAGACAGTCCTAACCGTGGAGGGTTCTGGTAAATGATGGGGTGAGGAGGGGCTCTTTGGCTCCCACCAGTCCCCCTGTCTGGTCTA
+
AA>AAFFFCFFFGGGGGGGGGGHHGGGGEGHHGGGGGGHHHHGHGGHHHHHHFHFGHGHHHHGHHHHHHHHGGEGGHHHHHHHHHHHGFGHHGGGGGHHHGHHGGGHHGHHHHHHHHHHHHHHHHGGGGGHHHHHHHGHGGHHHGGGGGGGHHHHHHGHHHHGGGGHHHHHHHHHHHHHHGEEGGGGGFGGGGGFFGGGGGGGGGGFFFFFFFFFFFFFFFFFFFFFFFFFFFFFFFFFFFFFFFFFFFFF
@M05620:37:000000000-D9766:1:1101:9020:5891 1:N:0:50
GAGGCTGCTGTGGACGAAACTCATAGATTAAGGCAACACTTTCTTATGGAACTGGACAAGTTTATTGATCCGCTTAATGAAGTTGAAAGAACTGCCAATGGTTTCACCCAATAACAACATGAAGAGAAAAAATTTGAAGGGAGGAAAAGAATGAAGAAAAGAAGAAAAACAAAGCTAACCAGGGAGGCGACAGACACAAGATGCACTGAAGAGAACAACTTACACAATCTGAACATTTCATCTCTAAATAA
+
11>>1>B>11B1F1BAEE0EFGHHFCG33FBDB00B0B0BB1AD1BDB1B1BAB0B0100DDA2DDDD2D1BABB/1DDDGF2DD22B1B0BBFF0FGF11BB0B2210??011@11//01B>B>0BB1<B/0112211<//?/?0000?0111111@000/?0?0000</.0<011<001.....-.-----/.:/:../000:09/0000./9///.;000000.0/0000/;/99/9/////9;;//9
@M05620:37:000000000-D9766:1:1101:25160:5908 1:N:0:50
ACCACACCTTCTACAATGAGCTGCGTGTGGCTCCCGAGGAGCACCCCGTGCTGCTGACCGAGGCCCCCCTGAACCCCAAGGCCAACCGCGAGAAGATGAACCCAGGTGCGTGGCCCGCTCCCTCTTCTGGTGGCCGCCTCCCTCCTTCCTGGCCTCCCGGCGCTGCGCCCTTTCTCACTGGTTCTCTCTTCTGCCGTTTTCCGTAGGCCTCTCTTCTCTGCCCTGCGTCTCCTTTGGAACTCTGCAGGTTC
+
AAABA4A>>4CDG5BFGGBBGGHHGGFA4A2ABBFB2EFG?FABFEFGEEBFBGFHHFFFGCC>FEGGGGGHFHHGGGGHFHFGHGE<>DBCDGHEDGH2GG/<FFFG<A/CCF<GFDG-EGGGGG==DHHCDFHGCGEFGGGGAFFFGGGEFFGAF;CBDF@AADFFADDFFFFFFFFFFFFFFFF/BFFFFF;@DFFEF;A/99A/:FFFBFFFF/BF/99;A.9;@DFFBFFFFFBFF;BFF/9AAF/
@M05620:37:000000000-D9766:1:1101:9008:5918 1:N:0:50
AGTGCCAGCTCTCCATCGCACAGGGGACCCAGGGCCTGGCCCCTCCATCCAGAAAACCTATGACCTCACCCGCTACCTGGGGCACCCACTCCGCAGCTTGGCTGGGACCTATGTGAGTATCCAGCGTAGGAATCTGGGAGTTGGGGAGGAGTGAGGAGTTGGGGAAAGACAGTCCTAACCGTGGAGGGTTCTGGTAAATGATGGGGTGAGGAGGCGCTCTTTGGCTCCCACCAGTCCCCCTGTCTGGTCTA
+
>>>1>BD11BFFGEGFBFE1E?GCG0AAAAGE00BA/BGHCGGCGGH1FFGGEGHFGEG1BFFHHFGHHFFEG>EEHHHH/>EEGG//?G0BEE?EEFBFFH1FEFHAEHHHHH2B1GHHHHEGH/?C@CFHGHHHGG0FCGHHCG.ACACCGBGHCCH/G/;CCCHH/CGFHHHFFFGGGGGGAEBGBGGGGG0FGGGGGGF/EFF@FFFFBB-;@@FFFFFF/9FEFFFFFEFFFFFF@FFFFFFFFFF
@M05620:37:000000000-D9766:1:1101:11191:5926 1:N:0:50
ACCACACCTTCTACAATGAGCTGCGTGTGGCTCCCGAGGAGCACCCCGTGCTGCTGACCGAGGCCCCCCTGAACCCCAAGGCCAACCGCGAGAAGATGAACCCAGGTGCGTGGCCCGCTCCCTCTTCTGGTGGCCGCCTCCCTCCTTCCTGGCCTCCCGGCGCTGCGCCCTTTCTCACTGGTTCTCTCTTCTGCCGTTTTCCGTAGGACTCTCTTCTCTGCCCTGCGTCACCTTTGGAACTCTGCTGGTTC
+
AAAABBB>FFFFGGGGGG5BGGHHGFGB4EGHHFFE2EEEDHHHHGGGGFGGGHGHHHHAEECGGGGGGGGHGHHGGGGHGHHHHGGCGG@DGGHFGGHHHHGGHGHGFDFGGGHHGGG-CFHHHHHHHHHHEHHGGGGGGGGG;;FGGGGGGGGGGAEGGB@BBFBBFBBFFFFFFFFFFFFFFFF:BFFFFFBBADFFFFDF;DDFFFFFFFFFFFFF/B;BFFB:@.DFFFFFFFFFFFFFF/;BBF/
@M05620:37:000000000-D9766:1:1101:18203:5927 1:N:0:50
GAGGCTGCTTTGGAAGAAACTCATAGATTACTGCAACAGTTCCCCCTGGACCTGGAAAAGTTTCTTGCCTGGCTTACAGAAGCTGAAACAACTGCCAAACCTGCCGCTAACCAAAAGTAAGGAAAACTCGAAAACTCAACAAAAGAGACAACGCAACAGACCCAATGACCAGTAAGTCAGGCATTTCAGCTTTCGCACTCTTGCGGATCCAATAGACCAAATAACCGCATTTGTACTTGTCACTGAATGGC
+
AAABBBFBFFFFGGGGGFGGGGGHHHHHHHHHHHGHGHHHHHHHHGGGHHHHHHHGGHHHFGHHHHHGHHHHHH1BFFHHHHHHHGHGHHHHHH3FF32????G1/>//1BF3///B?B443333B3B3/??//22?B2?2/0BB/22222//////000<</>F0111>1>11>>F1DHFG.<0<00=B0<=D.CA@-;0000-@?F-9;900000;/;.;;00/9-9..//BF//;/;;9/F//////;
@M05620:37:000000000-D9766:1:1101:12077:5932 1:N:0:50
ACCACACCTTCTACAATGAGCTGCGTGTGGCTCCCGAGGAGCACCCCGTGCTGCTGACCGAGGCCCCCCTGAACCCCAAGGCCAACCGCGAGAAGATGCCCAGGTGAGTGGCCCGCTACCTCTTCTGGTGGCCGCCTCCCTCCTTCCTGGCCTCCCGGCGCTGCGCCCTTTCTCACTGGTTCTCTCTTCTGCCGTTTTCCGTAGGACTCTCTTCTCTGACCTGAGTCTCCTTTGGAACTCTGCAGGTTCTA
+
CCCBCCCCFFFFGGGGGGGGGGHHGEGEHGHHHGGGGGGGGHHHHGGGGGGGHHHHHHHGGGGGGGGGGGGHHHHGGGGHGHHHHGGGGGGGGGHHHFHHHH/FFFF0?FFGHH-><CGHHHHHH0GHDGGHHGGGGGHGHGGHHGGGGGFGGGGGGG--9-;ABFFFFFFFFFBBFFFFFFFFFFFFBFFFFD:DFFFFFFF.DBFFFFFFFF/9:BBFFEF;/:;;;FFFFFFFFFFFFFFFFFFFFF:
@M05620:37:000000000-D9766:1:1101:22241:5944 1:N:0:50
AGTGCCAGCTCTCAATCGCACAGGGGACCCAGGGCCTGGCCCCTCCATCCAGAAAACCTATGACCTCACCCGCTACCTGGAGCACCAACTCCGCAGCTTGGCTGGGACCTATGTGAGTATCCAGCGCAGGAATCTGGGAGTTGGGGAGGAGTGAGGAGTTGGGGAAAGACAGTCCTAACCGTGGAGGGTTCTGGTAAATGATGGGGTGAGGAGGGGCTCTTTGGCTCCCACCAGTCCCCCTGTCTGGTCTA
+
A?AABFBFBFFFFFGGGGGGEFFGAFGGGGHHGGGDF2GFGHGHGGGHHHHFHFFHHGHHHHHHHHGHHHHGGEEGHHHEHHHHHHHHG3GHGGEEF3BFEHHGGGHHEFHHHHHHHHHHHGHGFG/<BDGH11FGEBGFEGHHGGAFGCCCGHFHHGGFDH?DEGHHGHHHHHHGEFGGGAEADGFG;CFFGFFGF9FGBFFFED9BEFFFFF@=D@?BBFFBFFFFAF.AEAFFBFFDFFFFFFFBFFB
@M05620:37:000000000-D9766:1:1101:18206:5945 1:N:0:50
GAGGCTGCTTTGGAAGAAACTCATAGATTACTGCAACAGTTCACCCTGGACCTGGAAAAGTTTCTTGCCTGGCTTACAGAAGCTGAAACAACTGTCAAACATGAAGCTACCCATCAGGAAGGGAACCTAGAAACAACAACGGAAGTAACAAAACTAATGAACCAATGACAAGTAAGTCAGGCATTTACGCTTTAGCACTCTTGTGGATCCAATTAACCAAATATCAGCATTTGTACTTGTCACTGACCAGC
+
>A?>>ABAFFDFFFFA4BFCFBFFBGFGH5BEBFD4BFFFFG5DGHAGF2BFFBG2B3CG3DFGF5DBBBGEA213BFBFBABBBDF3BB??3B5B55BBF3B33BB33BBG3?BBFFFB1???0??BC3FF4?B/??F/>C/??B?FBG1B0@@11>@FF<?FFFG1?FGGH?DGGHF<0C.>>FH>FGGEGHHHHHHFHHHHGGFHHHFCGC0;<<:C.<;<000CBCFGH0CFGGGGB09FFFFCF.E
@M05620:37:000000000-D9766:1:1101:24683:5950 1:N:0:50
GCGGCTGCTTTGGAAGAAACTCATAGATTACTGCAACAGTTCCCCCTGGACCTGGAAAAGTTTCTTGCCTGGCTTACAGAAGCTGAAACAACTGTCATACAGGATGCTACCCGTAAGGAAAGGCTCCTAGAAGACTCCAAGGGCGTAACAGCGCTGATGACCCCATGGCAAGTAAGTCAGGCATTTCCGCTTTAGCACTCTTGTGGATCCAATTGCACAATTCTCAGCATTTGTACTTGTCACTGACCAGC
+
A11AADDAFFFFCFGG1AFGGGEG3DFGH1FGHH11BBFDGGHHHGGGH0GGHHHHGGEFFGHHGFFHHHHHHHHHHHHFHHHHHHFHHHHHHHHF22BBBGFF1BFGFHHHFG/EHHHBGHGH10<FGGHHHH0G11BBFFAF//>/?GH0/>//?<GH1FF<CHHHHHHGFGGH=GGB/G.<GHHH.ECGG0GHHHGFHHHGHGHHHGGGGGG00;FFGF0FB00CFGGGF;FFFFGF009CB9CBFFE
@M05620:37:000000000-D9766:1:1101:5895:5986 1:N:0:50
ACCAAACATTCTACAATGCGCAGCGTGGGGAGACAGACGAGCACCCCTTGCTGCTGACCGAGGCCCCCCTGAACCCCAAGGCCAACCGCGCGAAGATGCCCAGGTGAGTGGCCCGCTACCTCTTCTGGTGGCCGCCTCCCTCCTTCCTGGCCTCCCGGGGCTGCGCCCTTTCTCACTGGTTCTCTCTTTTGCCGTTTTCCGTAGGACTCTCTTCTCTGACCTGAGTCCCCTTTGGAACTCTGCAGGTTCTA
+
>>>A3>A4BBDFGGGGGFB2E2AEFAA2222A22B232A00AABBAA11BFGEHFHHHG0>/>EGGGGGFAFHHHGGGGHGHHHHEGCGC@/?@//??DGHHGGCCF>GHFFFH?C?-ACGHHHHHHG0GCHFCG?FFGGGGGGGGGGF/.CFGGGFA-;@-AEFFFFFFFFFFEFFFFF//BFFFFF/;9B/;ADFFFFFF..A/;BFFFFFFF/9//;FFE/9BB/9.BAFBBBBBBFFBFFFFFBBF/
@M05620:37:000000000-D9766:1:1101:23090:6024 1:N:0:50
GAGGCTGCTTTGGAAGAAACTCATATATAACTGCAACAGTTCCCCCTGAACCTGGAAAAGTTTCTTGCCTGGCTTACAGAAGCTGAAACAACTGTCATACAGGATGCTCCCCGTCAGGACCGGCTCCTAGAAGCCTCAACGGGAGTACCAGCGCTGATGACCCCATGGCCAGTCAGTCAGGCCTTTCCGCTTTCGCACTCTTGTGGATCCCATTGCCCAATTATCCGCATTTGTCCTTGTCCCTGACCCGC
+
>33AAAFBFFFFGGGGGFGGGG4FF66A66DF5B4AF2BADGHHC2EC2BBF2B2GFG2F3FBDGADFHHGHH2B3BFFGHGHHH@3@B3FB3BFGF4FH3FFB3BFGFB?E/?EFG0B/?/>//??F3FFHFF01B11BC@//>C<DGF1//>F//?GGFH>.<GHEH0GGGGGHHH0DGH.CHH0<:CEFGCDGGGGGGGGGGGGGGG/FFFB0;C0AFGGGGGEGGFFFFB/;:BB9B9BFF;;9:9B
@M05620:37:000000000-D9766:1:1101:19798:6027 1:N:0:50
ACCACACCTTCTACAATGAGCTGCGTGTGGCTCCCGAGGAGCACCCCGTGCTGCTGACCGAGGCCCCCCTGAACCCCAAGGCCAACCGCGAGAAGATGATGAGTGGCCCGCTCCCTCTTCTGGTGGCCGCCTCCCTCCTTCCTGGCCTCCCGGAGCTGCGCCCTTTCTCCCTGGTTCTCTCTTCTGCCGTTTTCCGTAGGACTCTCTTCTCTGCCCTGAGTCTCCTTTGGACCTCTGCAGGTTCTCGCTCG
+
AABBBBBBFFFFGGGGGGFGGGHHGGGEFGHHHGGGGGGGGHHHHGGGGEGGHHHHHHHGGGGGGGGGGGGHFHHGGGGHGHHHHGGGGGCGGGHGHHHGHHHGHGGHHGGGGGGHHHHHHHFHHGHHG@DFGHGGHGHHHHHFFHGGGGGGGCGGGGGGGGGFFFFFF/BFF.:BFFFFFFFFFFFBDADFFFFFFFFFFFFFFFFFFFFFFBFFFFBBFFFFFFFFFFF/;FFFFFB/FAFFF/A:AE-
@M05620:37:000000000-D9766:1:1101:23625:6058 1:N:0:50
ACCACACCTTCTACAATGAGCTGCGTGTGGCTCCCGAGGAGCACCCCGTGCTGCTGACCGAGGCCCCCCTGAACCCCAAGGCCAACCGCGAGAAGATGATGAGTGGCCCGCTCCCTCTTCTGGTGGCCGCCTCCCTCCTTCCTGGCCTCCCGGAGCTGCGCCCTTTCTCCCTGGTTCTCTCTTCTGCCGTTTTCCGTAGGACTCTCTTCTCTGCCCTGAGTCTCCTTTGGACCTCTGCAGGTTCTCGCTCG
+
BBBBBBBBFFFFGGGGGGGGGGFFEEGED2GGHGGGGGGGGHHHHGGGGGGGHHGFHHHGGGGGGGGGGGGHHHHGGGGHGHHHHGGGGGGGGGHHHHHFGHHFHGGHHGGCFGGHHHHHG<DGGA<GG-;EFHGHHGHHHHGFHHGGGGGFA?@BFGGGGGDFFFFFF/FF/.;/BFFFFFFFFFF9BADFFFFFFFBFFFFFFFFFFFFFFFFFFF.;BFFFBFFFFFB/BFFFFFFFFFFFF9EEEF-
@M05620:37:000000000-D9766:1:1101:24328:6059 1:N:0:50
AGTGCCAGCTCTCAATCGCACAGGGGCCCCAGTACCTGGCCCCTCTATACAGAAAACCTATAACCTCACCCTCTACCTGGAGCACCTACTCCGCAGCTTGGCTGGGACCTATGTGAATATACAGCGTAGGAATCTGGGAGTTGGGGAGGAGTGAGGAGTTGGGGAAAGACAGTCCTAACCGTGGAGGGTTCTGGTAAATGATGGGGTGAGGAGGGGCTCTTTGGCTCCCACCAGTCCCCCTGTCTGGTCTA
+
AABABFFFBFFFGGGGGGGCEEHCF2222A2AA55DD322AFE212BB5F5F5GHGG?EGD555BDBAF1G1FBF55BFBBB2?G13@3BG3E1?>>FDGG33?E/0BEHBD344B4?B444FFHGGG/CFHHHHHHHHGGHHHGGGGG?EGH1GHFGHHHGGGEDAGCHHHHFHHHFHHGGHC?GGGEFFGGGFGGGGGGGGGGGGGGGGGFFBBBBFFFFFFBFFFFFFFFFFFFFFFBFFFFFFFFFB
@M05620:37:000000000-D9766:1:1101:21879:6065 1:N:0:50
ACCACACCTTCTACAATGAGCTGCGTGTGGCTCCCGAGGAGCACCCCGTGCTGCTGACCGAGGCCCCCCTGAACCCCAAGGCCAACCGCGAGATGATCAACTCACCTGCGTGGCCCGCTACCTCTTCTGGTGGCCGCCTCCCTCCTTACTGGCCTCCCGGCGCTGCGCCCTTTCTCACTGGTTCTCTCTTCTGCCGTTTTCCGTAGGACTCTCTTCACTGACCTGAGTCTCCTTTGGAACTCTGCAAGTTC
+
CCCCCCCCFFFFGGGGGGGGGGHHGGGGHGHGHGGGGGGGGHHHHGGGGGGGFHHHHHHGGGGGGGGGGGGGGHHGGGGHGHHHHGGGGDF@D/>?G>??F2FG20?F0<?AADHHGGG-@/DGFHHH0<DHDGHGGGGGHGHGGGGFGGGGGGGGGGGGGGFFFFFFFFAFF0:F0BBB/:FFFFFFFFF0;9FD.AFEFFBFFDFFF/BFFFFF0;;F0BFBBFFFFE00B0;BFFFFFFFFFF00090
@M05620:37:000000000-D9766:1:1101:25569:6071 1:N:0:50
ACCACACCTTCTACAATGAGCTGCGTGTGGCTCCCGAGGAGCACCCCGTGCTGCTGACCGAGGCCCCCCTGAACCCCAAGGCCAACCGCGAGAAGATGATGAGTGGCCCGCTACCTCTTCTGGTGGCCGCCTCCCTCCTTCCTGGCCTCCCGGAGCTGCGCCCTTTCTCACTGGTTCTCTCTTCTGCCGTTTTCCGTAGGACTCTCTTCTCTGACCTGAGTCTCCTTTGGAACTCTGCAGGTTCTAGCTCG
+
CCCCCCCCFFFFGGGGGGGGGGHHGFGFHGHHHGGGGGGGGHHHHGGGGGGGHHHHHHHGGGGGGGGGGGGHHHHGGGGHFHHHHGGGGGGGGGHHHGHHHHHHHFFHHGGC-DHHHHHHHHHFFGHHGGGGGHGHHGFHHHGHHHHGGGGGAFGGGGGGGFDGFFFFFFFFFFFFFFFFFFFFFFFFFADFFFFFFFFFFFFFFFFFFFFFF0BFFFFFFFFFFFFFFFFFFFFFFFFFFAFFFFFFFFF
@M05620:37:000000000-D9766:1:1101:14510:6071 1:N:0:50
ACCACACCTTCTACAATGAGCTGCGTGTGGCTCCCGAGGAGCACCCCGTGCTGCTGACCGAGGCCCCCCTGAACCCCAAGGCCAACCGCGAGAAGATGCCCAGGTGAGTGGCCCGCTACCTCTTCTGGTGGCCGCCTCCCTCCTTCCTGGCCTCCCGGCGCTGCGCCCTTTCTCACTGGTTCTCTCTTCTGCCGTTTTCCGTAGGACTCTCTTCTCTGACCTGAGTCTCCTTTGGAACTCTGCAGGTTCTA
+
AAA1AAAAFFFFGGGGFGD1F1F1FAABA0FG1FF0AEG/AHGHHGGGEAGGFHHFHHHE@ECGG/EGGGE0F1FGGG/F//FGHG//>C@//C<C1F1GHHHGFHHGGHGGHHGCCGGHHGHHHHHFGFFHHGGGGG.EHGGHFGBFF9FGF?FGBG-AA@@F@<F@@FBFFFFFFFEBFFFFFFFFFFFFF@;99AFFFFFFFFFFFFFFFFFFFFFFFFFFFFF/FFFFFFFFFFFFFFFFFFFFFFF
@M05620:37:000000000-D9766:1:1101:17824:6114 1:N:0:50
GAGGCTGCTTTGGAAGAAACTCATAGATTACTGCAACAGTTCCCCCTGGACCTGGAAAAGTTTCTTGCCTGGCTTACAGAAGCTGAAACAACTGTCCTACAGGATGCTACCCGTAAGGAAAGGCTCCTAGAAGACTCCAAGGGAGTAAAAGAGCTGATGAAACAATGGCAAGTAAGTCAGGCATTTCCGCTTTAGCACTCTTGTGGATCCAATTGAACAATTCTCAGCATTTGTACTTGTAACTGACAAGC
+
A?ABABFBFDDDGBFGGGGGGGHHHFGFGHHHHGFHCHHFFFFEGGEFAGFGHHEB3B2GGHHHGHFBBBFGGHHBBBFGHHGHFBBGFFFGHH5BFF4B@@3BB@BGBFBB?E>?BCB?3FGG3FFBBBFEG3F3BFB?FE?GA/BBGH?FFF>F22>DF>GGCDHCFFGA1??F@??1=0.1<<<=CE?.<<=<=GHFHH0=C.<<GGFC00CCCGHH:0C;G:C0:CH;C09;CFG0;F;C;BCFFF9
@M05620:37:000000000-D9766:1:1101:9433:6115 1:N:0:50
ACCACACCTTCTACAATGAGCTGCGTGTGGCTCCCGAGGAGCACCCCGTGCTGCTGACCGAGGCCCCCCTGAACCCCAAGGCCAACCGCGAGAAGATGCCCAGGTGAGTGGCCCGCTACCTCTTCTGGTGGCCGCCTCCCTCCTTCCTGGCCTCCCGGAGCTGCGCCCTTTCTCACTGGTTCTCTCTTCTGCCGTTTTCCGTAGGACTCTCTTCTCTGACCTGAGTCTCCTTTGGAACTCTGCAGGTTCTA
+
BABBBBBAFFFFGGGGGGGCGFHHGFGEEEHHHGFGGGGCFHFGHGGGAEGGGHFHGHFEFGCGGGGFGCFHHHHGGGGHGHHHHGGGGGGG@DGFGGHHHHHGHHHHGHGFFGGGGGCFFHHFHHHHHHGHHGCCDFHFHHGCGFGGGGAFFGE?EG??BFGGGGFFFBFFFFBBFFFBFFFFFF9BFFFFFDA.BAFFFFFFFFFFFFFFFFFFFFFFF/FFFFFFFFFFFFFFFFFFFFFFFFFFFFF
@M05620:37:000000000-D9766:1:1101:16952:6127 1:N:0:50
ACCACACCTTCTACAATGCGCTGCGTGTGGCTCCCGAGGAGCACCCCGTGCTGCTGACCGAGGCCCCCCTGAACCCCAAGGCCAACCGCGAGAAGATGAACCCGGGTGCGTGGCCCGCTCCCTCTTCTGGTGGCCGCCTCCCTCCTTCCTGGCCTCCCGGCGCTGCGCCCTTTCTCACTGGTTCTCTCTTCTGCCGTTTTCCGTAGGACTCTCTTCTCTGCCCTGCGTCTCCTTTGGAACTCTGCTGGTTC
+
AABBBBB>>BBDGGAGGG4AFFGGGFG22BBBFAEE2EAE1BEBGGGA1BEFEHBHGHG0E@?EGGGGGE/FFHHGGDEHGHGHHGDFBD/>BDHBDGHFHHD/>@C@CD.CCFGHGDCGGGBGFH0;GHCCEHGGGGGDGFFG.;9FCFF9FGGFF.;>BB;99DDCFFFFFFFFBFBFFFFFFFF/;BFFFF;@;DF?FBDF.;?9BFFFFFFFB99FBF.;9.99;.:9FFFF/F/:F9FB:/;B9F/
@M05620:37:000000000-D9766:1:1101:15224:6146 1:N:0:50
ACCACACCTTCTACAATGAGCTGCGTGTGGCTCCCGAGGAGCACCCCGTGCTGCTGACCGAGGCCCCCCTGAACCCCAAGGCCAACCGCGAGAAGATGCCGAGGTGCCCGCTCCCTCTCCTGGTGTGCGGGCCGCTCCCTCCTGTCCTCGCGGACCGGCGCCCTTCCCTTCCGCTCCGGTCTTCTGCTGTGTTGCGTTGGGCTCTCTTCTCTTCCCTGACCCGCCTTTGGAACTCTGCAGTGTCGGTCTCG
+
CCCABCCCFFFFGGGGGGGGGGHHGEEGHGHHGGGGGGGGGHHHHGGGGGGGHHHHHHHGGGGGGGGGGGGEHGHGGGEHEEG/FF/>B@CCCDGHGG22//A//<100>--->.////<=//</..0.---;-=--;.//://0;9C0.;----;--;>BA--//;/////;..-.9-;-.;BFB//:B///./-;.-.-.;./;/:BFFB/99BBF////-;-:.B///9///;/;///://.--../:
@M05620:37:000000000-D9766:1:1101:24194:6156 1:N:0:50
ACCACACCTTCTACAATGAGCTGCGGGTGGCTCCCGAGGAGCACCCCGTGCTGCTGACCGAGGCCCCCCTGAACCCCAAGGCCAACCGCGAGAAGATGACCCCCGGTGAGTAAACCGCTCCATAATATGGTGACCGACTCCAACCTTCCTGGACACCAGGCGAAGCGACCTTTCTCACTGGTTCTCTCTACTGCCGTTTACCGTAGGCCTCTATTCTCTGCATTGCGTCTCCTTTGGAACAATGCAGGTTC
+
A>A>AAAAFFFFGFG1AAFAA1A1A00AA0GH1F/BEAECEGGHHGGGEAE/1BB1F00EE?/>E>>EGGGBH1F/EG?///FGE//<>/></<<F1<11<?<@->>AGHH0000C@?-:./0;0:0;G0;000;@9A-.///9.90990;//.0;.99;E;--9@---9;/99/B//;F-/BFFF////;;///;AB/-/;-;9A-/:/;999BFFF/9:///9/-9;9B/B/////:9-;;/:9F-;9/
@M05620:37:000000000-D9766:1:1101:15002:6204 1:N:0:50
AGTGCCAGCTCTCAATCGCACAGGGGACCCAGGGCCTGGCCCCTCCATCCAGAAAACCTATGACCTCACCCGCTACCTGGAGCACCAACTCCGCAGCTTGGCTGGGACCTATGTGAGTATCCAGCGTAGGAATCTGGGAGTTGGGGAGGAGTGAGGAGTTGGGGAAAGACAGTCCTAACCGTGGAGGGTTCTGGTAAATGATGGGGTGAGGAGGGGCTCTTTGGCTCCCACCAGTCCCCCTGTCTGGTCTA
+
BBABBFFFBFFFGGGGGGGGGGHGGGGGGGGHGGGGDGHFHHGHGGHGHHHHHHFHHGHEHHFHHFHGHHHGGE@FHEHHHGHGHHHGGHHHGGGGGGHHGGHGGGGHGHFHHHHHHFHHHHHHHG?DGGFHHHHHHHHGGHHHGGFGGGGFHFHHHGHGFHGGGGHHHHHHHGHHHHHHGEEGGGGG;FFGGGFBBFGGGGGGGGFFEFFFFDFFFCFFFFFFFFFFFFFFFFFFFFFFFEFFFFFFFFB
@M05620:37:000000000-D9766:1:1101:17905:6211 1:N:0:50
ACCACACCTTCTACAATGAGCTGCGTGTGGCTCCCGAGGAGCACCCCGTGCTGCTGACCGAGGCCCCCCTGAACCCCAAGGCCAACCGCGAGAAGATGAACCCAGGTGCGTGGCCCGCTCCCTCTTCTGGTGGCCGCCTCCCTCCTTCCTGGCCTCCCGGCGCTGCGCCCTTTCTCACTGGTTCTCTCTTCTGCCGTTTTCCGTAGGACTCTCTTCTCTGCCCTGCGTCTCCTTTGGAACTCTGCCGGTTC
+
CCCCCCCCFFFFGGFGGGFGGGHHGGGA4EHHHGGGDGGFDHHHHGGGFEFGGHGHHHGFGGGGGGGGGGGHHHHGGGGHGHHHHFGGGG@FDDHGFHHHHHGFGGHGCFFGGGHHGGG-EFHHGHHHGHHHGHHGGGGGGGGGGGGGGGGGGGGGGGGGGFFFFFFFFFFFFFFFFFFFFFFFFFFBFFFFFFFFDFFFFFFB.ADFFFFFFFFFFFFF0;:FFEFDDDFFFFFFFB0BEFFFF0@DFF.
@M05620:37:000000000-D9766:1:1101:17226:6226 1:N:0:50
AGTGCCAGCTCTCAATCGCACAGGGGACCCAGGGCCTGGCCCCTCCATCCAGAAAACCTATGACCTCACCCGCTACCTGGAGCACCAACTCCGCAGCTTGGCTGGGACCTATGTGAGTATCCAGCGTAGGAATCTGGGAGTTGGGGAGGAGTGAGGAGTTGGGGAAAGACAGTCCTAACCGTGGAGGGTTCTGGTAAATGATGGGGTGAGGAGGGGCTCTTTGGCTCCCACCAGTCCCCCTGTCTGGTCTA
+
AAAABFFFBFFFGGGGGGGCEFHGGGGGEFHHFEGGFFHGGHGHGGHHHHHHHHHHHGHHHHHHHHHHHHHGGEEGHHHHFGHFFHFFFHHHGGGGGHHHGHHGGGHHGHHHHHHHHHHHHHHHHGGGGGHHHHHHHHFGGHHHGGEGGAEGHFHHGGHHFHGGGGHHHHHHHHHHHHHHGGEGFGGGEGGGGGFFFGGGGGGGGGFFFFFFFFFFFFFFFFFFFFFFFFFFFFFFFFFFFFFFFFFFFFB
@M05620:37:000000000-D9766:1:1101:21623:6238 1:N:0:50
GAGGCTGCTTTGGAAGAAACTCCTAGATTAGTGCACCCAGTCCGCCGGTCCATGTAACCGTTTTTTTGCTGGCTGCCAGAAGCTCGAACCACTTTCCTACAGGATGCTACCCGTCAGGAACGGCTCCTAGAAGCCTCCACGGGCGTACCAGCGCTGATGACCCCATGGCAAGTAAGTCAGGCCTTTCCGCTTTAGCACTCTTGTGGATCCAATTGCCCAATTCTCCGCATTTGTACTTGTCCCTGACCAGC
+
AAAAAAFAFFFFGGGGG1FGA1AB11BBAD1DF331BA0011B00B/A/AAFGEDG22BAB/B//>//1BBBE0?/BGC0BFGB1//BB/BFG1BGH1BFE1FBGCGHGFHHGGCGGHHHGGGGGGGHFHHHG1?GHHHGGGGGGGGCGHHEGGGGGGHHFHHGEFGGGFGGG0FFFGFFGGEGGGGGGGGGG09FFFFFFFFFFFFFFF/FFFF/BBFFFFFFFEFF@FFFFF/FFFFFF/BFF-:FBFE
@M05620:37:000000000-D9766:1:1101:11061:6251 1:N:0:50
GAGGCTGCTTTGGCAGAAACTGACAAATGAGTGACACAAGACCGGCCGACCAGCTCACCGTTTTCTCGCTGTCTCCCAGCCGCTAGCACGACTTCCCCATGTTTAACCCACTACCTCTTTCGGCGTCCCCCTGCGTCCTTTCTGGGCTCCCGCACTTGCGCCCCTTTTCACCGGTTCCCCCTTCGCCCGCTTGCCGAAGGACTCTCTTACTTCACCGCATTTGCCCTTGGAACTCTCCAGCTCGTAGCCCG
+
A?A1>AFAFFFFFB1AABG1B1A1B101111D11D1BB0B00B//A/A/AAAB/B11BFEB/0/DD2//?/B@221B>BB/>>E//11B//>/?>F0B0<022B22>1//<00001BF112/<///>A/??-.F-CCGA0==000/.=CCE.-:-;:0;-;9@-..000099.-;AFB9F.=ABA-;A9-?A--;99---;;F//////9/;//;B-@??BF//;/;FF//9FFFBB/B;;//-9--9//-
@M05620:37:000000000-D9766:1:1101:11040:6264 1:N:0:50
ACCACACCTTCTACAATGAGCTGCGTGCGGCTCCCGAGGAGCACCCCGTGCTGCTGACCGAGGCCCCCCTGAACCCCAAGGCCAACCGCGCGAAGATGATGAGTGGCCCGCTCCCTCTTCTTTTGGCCGCCTCCCTCCTTCCTGGCCTCCCGGAGCTGCGCCGTTTCTCCCTGTTTCTCTCTTCTGCGGTTTTCCGTAGGACTCTCTTCTCTGCCCTGAGTCTCCTTTGGACCTCTGCAGGTTCTGGCTCG
+
AAA1AAAAFFFFG3FB3FA1GGHHE00A00AA//BA/EE?/CA0AEEA//E/1FB1GGBE/>/EF/EEE//BE1GEE///</GG/<?/BCC/>@//1111?@1<GFFGHCCCCCC<CFGFF00;;@/0;-:::CABB9B0BB0FFF9BAEAA?@@;-F/@?A-;-9BB/B9B/;;FFFF/9BFFFFE-9A9BAB/;:;ABF/B/99;BBFFBFF/-:ABFFFF9;B9/:9/;BB9//;/9?:BFF/;/9/-
@M05620:37:000000000-D9766:1:1101:25352:6299 1:N:0:50
ACTGCAGCTTTTAAATCCGCACACGTCTGCACTCCCGTCACATTCAGAACTCTCTTATGCCGTCTTCTGCTTGAACAAAGAAAAAAAGACCGAAGATGACACACGTGAGTGGCCCGCTACTGCTTATGGTGGCCGCCTGCCACCTTCCTGGCCTCCAGGGACTAGGTCCTTTCTTCCTGGTTCTCTTAACAGCTGTGGATAGTAAGACTCCCATCACTGACCATAGACTGCTTTGGAAATCTGCAGAGTGT
+
1>>>A1@BBF3B3BB3BAAAEEABFHHHG1FGHHHHEGGGGHFHHHGHBCG1DG12BFFBBE/E0BDADFFFFBB@FGF0BBBBF//>/00/>/>>>1B111<//0//?1B/?0//>///@1111211121?00//<>.001100>1000/<<0.<///.<:.://00:000;0;0000//0000;000000.0/9//000/00000;00/./0/0;00:////////////;/9/BB//;9/99//-///
@M05620:37:000000000-D9766:1:1101:14454:6303 1:N:0:50
GAGGCTGCTTTGGAAGAAACTCATAGATTACTGCAACAGTTCCCCCTGGACCTGGAAAAGTTTCTTGCCTGGCTTACAGAAGCTGAAACAACTGTCATACAGGATCCTCCCCGTAAGGAACGGCTCCTAGAAGCCTCAACGGGCGAAAAAGCGCTGATGAACAAATGGCAAGAAAGTCAGGACTTTCCGCTTTCGCACTCTTGTGGATCCAATTGACAAATTCTACGCATTTGACCTTGTACCTGCAAAGC
+
AABACCFCFFFFGGGGGGGGGGHHHHHHHHHHHHFHGHGFGHHHHGGGHHHHHHHHHHHHGHHHHHHHHHHHHHHHHHHHHHHHHHHHHHHHHH@GG44B3BB1B3B4BGGGG1>?GCHH0>/>EF?F34BD3BBFH2GGGG/>>/><@F/0>AF-.>1>FGD<CGHHFH0C/</<=D;G/:GHHGH<:EGG.0.;CDGGGGBFFGGGF/CBFG0;C9BFGG000::-:DFFF0;0;0000;0B9A900;B
@M05620:37:000000000-D9766:1:1101:10787:6304 1:N:0:50
ACCACACCTTCTACAATGAGCTGCGTGTGGCTCCCGAGGAGCACCCCGTGCTGCTGACCGAGGCCCCCCTGAACCCCAAGGCCAACCGCGAGAAGATGAACCCAGGTGAGTGGCCCGCTACCTCTTCTGGTGGCCGCCTCCCTCCTTCCTGGCCTCCCGGAGCTGCGCCCTTTCTCACTGGTTCTCTCTTCTGCCGTTTTCCGTAGGACTCTCTTCTCTGACCTGAGTCTCCTTTGGAACTCTGCAGGTTC
+
CCCCCCCCFFFFGGGGGGGGGGHHGGGBFEHHHGGGGGGGGHHHHGGGGGGGHHHHHHHGGGGGGGGGGGGHHHHGGGGHGHHHHGGGGGCGGGHHHHHHHHGGHGHHHHHHGGHHGGGGGHHHHHHHHHHHGHHGGGGGHGHHGGGGGGGGGGGGGGGG?DFGGGFFFFFFFFFFFFFFFFFFFFFFFFFFFFFFDFFFFFDFFFFFFFFFFFFFFFFFBFFFF/9BFFFFFFFFBFFFFFFFFBFFFF0
@M05620:37:000000000-D9766:1:1101:13376:6340 1:N:0:50
ACCACACCTTCTACAATGAGCTGCGTGTGGCTCCCGAGGCGCACCCCGTGCTGCTGACCGAGGCCCCCCTGAACCCCAAGGCCAACCGCGAGACGATGCCCAGGTGAGTGGCCCGCTACCTCTTCTGGTGGCCGCCTCCCTCCTTCCTGGCCTCCCGGCGCTGCGCCCTTTCTCACTGGTTCTCTCTTCTGCCGTTTTCCGTAGGACTCTCTTCTCTGCCCTGAGTCTCCTTTGGCACTCTGCAGGTTCTA
+
AAAAA4AACFFFGGGGBGFFGDGFEEGECEEGHEFGCEG2AEAEEGGGAEFCGGCGFGCEEE>EF?EEEECB3FGGGD/GFHHH/FFGG//B//</?/?GF1.F1GHF<1<FFECGC-@C0GFHHFFGGHGHH?@@FGGGGFGGFGGGG/;ABGFE?---9BBD;BFBBBFFFF/9B99;BFFFFFFFFFFFB@A;BEFFFF.DD:FFFFFFFB9FF//;EFF.BFFFFFB/BF///;.BFFF//A9BFFB
@M05620:37:000000000-D9766:1:1101:13363:6356 1:N:0:50
ACCACACCTTCTACAATGAGCTGCGTGTGGCTCCCGAGGAGCACCCCGTGCTGCTGACCGAGGCCCCCCTGAACCCCAAGGCCAACCGCGAGAAGATGCCCAGGTGAGTGGCCCGCTACCTCTTCTGGTGGCCGCCTCCCTCCTTCCTGGCCTCCCGGCGCTGCGCCCTTTCTCACTGGTTCTCTCTTCTGCCGTTTTCCGTAGGACTCTCTTCTCTGACCTGAGTCTCCTTTGGAACTCTGCAGGTTCTA
+
CCCCCCCCFFFFGGGGGGFGGGHHGGGEGGHHHGGGGGGGGHHHHGGGGEGGHHHHHHHGGGGGGGGGGGGHHHHGGGGHGHHHGGGGGG@FGGHHHHHHHHHGHFGHHHGGHHGGGGGHHHHHHHHHHGGHHGGGGGHGHHGHHGGGGGGGGGGGG-;;CFFFFFFFFFFFFFFFFFFFFFFFFFFFFFFFFFFFFFFFFFFFFFFFFFFFFFFFFE/BFFE:BFFBFFFFFFFFFFFFFFFFFFFFFFF
@M05620:37:000000000-D9766:1:1101:15441:6359 1:N:0:50
GAGGCTGCTTTGGAAGAAACTCATAGATTACTGCAACAGTTCCCCCTGGACCTGGAAAAGTTTCTTGCCTGGCTTACAGAAGCTGAAACAACTGTCCTACAGGATGCTACCCGTAAGGAAAGGCTCCTAGAAGACTCCAAGGGAGTAAAAGAGCTGATGAAACAATGGCAAGTAAGTCAGGCATTTCCGCTTTAGCACTCTTGTGGATCCAATTGAACAATTCTCAGCATTTGTACTTGTAACTGACAAGC
+
>11>A>F>FFFFGGGGCGFGGGFGHGHHHDHHHHBAFFFDFGHHHGGFE0GHHHHHGHFGFHHHHHHHHHHHHHHHHHHHHHHFHHFHHFGHHHHGHHHHGHHHHHHHHHHHGG?FHHHHHHHHHHGHHHHHHHHHHHHGHGG/EEHFDHHGHHHHHHHHHDGCHHHHHHHGFGHHGHHHHFFHGHHHGGGGGHHHHHGFHHHHHGHGHHHHHHHHHHHHHHHHHEHHGHHGGFFFGGGGBFGFFFG0CGE
@M05620:37:000000000-D9766:1:1101:18973:6390 1:N:0:50
ACCACACCTTCTACAATGAGCTGCGTGTGGCTCCCGAGGAGCACCCCGTGCTGCTGACCGAGGCCCCCCTGAACCCCAAGGCCAACCGCGAGAAGATGCCCAGGTGAGTGGCCCGCTACCTCTTCTGGTGGCCGCCTCCCTCCTTCCTGGCCTCCCGGCGCTGCGCCCTTTCTCACTGGTTCTCTCTTCTGCCGTTTTCCGTAGGACTCTCTTCTCTGACCTGAGTCTCCTTTGGAACTCTGCAGGTTCTA
+
CCCCCCCCFFFFGGGGGGGGGGHHGFGECEHFHGGGGGGGGHHHHGGGGGGGHHHHHHHGGGGGGGGGGGGHFHHGGGGHGHHHHGGGGGGGGGHGHHHHHHHGHHHHHHGGHHGGGGGHHHHHHHHHHHGHHGGGGGHGHHGHHGGGGGGGGGGGGG-AFFFFFFFFFFFFFFFFFFFFFFFFFFFHFFFFFFDDFFFFFFFFFFFFFFFFHHHFHFFFFFF/FFFFFFFFFHFFFFFFFHFFFFFFFFF
@M05620:37:000000000-D9766:1:1101:12229:6394 1:N:0:50
GAGGCTGCTTTGGAAGAAACTCATAGGTTACTGCAAAAGTTCCCCCTGGACCTGGGAAAGTTTCTTGCCCGGATTACAGAAGCTGAAACAACTGCCAATGTTCGCAAAGTATCTAACCATAAGGAAAAGCCTCTTACAGAATACCAGGGAGTAAAACAACTGAACAAACAAAGGCAAACAAAGTAGGCCATTCCGCTTTACCCCCCTTGGGGAACCCATTTAACAAATCTCAGCATTTGTAATTTGAAACT
+
AAAAAAFAFFFFG1GGCGGGFCH3FG111DB3DG1G1BFFADG1BE0F/0BE000/0A/B1D2D211BB1///BA1B11FHFHH1BBGF0>F1BF01FHHD22///>E01222221BB111B1B<000B001<1111111BF11B11//?/<@1@21///1<1111?<<<?00>.0<<0><0<>11<0/.<<0=/...<0:0/:---://.-..;;.:/;0;;09B.990;00/0;;F0//;9/;//:///
@M05620:37:000000000-D9766:1:1101:18251:6404 1:N:0:50
ACCACACCTTCTACAATGAGCTGCGTGTGGCTCCCGAGGAGCACCCCGTGCTGCTGACCGAGGCCCCCCTGAACCCCAAGGCCAACCGCGAGAAGATGATGAGTGGCCCGCTCCCTCTTCTGGTGGCCGCCTCCCTCCTTCCTGCCCTCCCGGAGCTGCGCCCTTTCTCCCTGTTTCTCTCTTCTGCCGTTTTCCGTAGGACTCTCTTCTCTGCCCTGCGTCTCCTTTGGACCTCTGCAGGATCTCGCTCG
+
CCBCCCCCFFFFGGGGGGGGGGHHGEFAEEHHHGGGFGGGGHFHHGGGGGGGHHHHHHHGGGGGGGGGGGGGHHHGGGGHGHHHGGGGGGGG/BGHGF22@FC22?FGHGGGGGEHHHD<G>F<CEHH--;:C.CFFE/GHFCG/;./;C.E-9?@.FFCGDG-/B9FFFFF//;BB:9FFFFFFFFFB9D/;B/:;ADDFB99//:/BBB///;AF..;A@DB//:;B///;BFFFF//;.;BF/9..AD
@M05620:37:000000000-D9766:1:1101:20035:6415 1:N:0:50
AGTGCCAGCTCTCAATCGCACAGGGGACCCAGGGCCTGGCCCCTCCATCCAGAAAACCTATGACCTCACCCGCTACCTGGAGCACCAACTCCGCAGCTTGGCTGGGACCTATGTGAGTATCCAGCGTAGGAATCTGGGAGTTGGGGAGGAGTGAGGAGTTGGGGAAAGACAGTCCTAACCGTGGAGGGTTCTGGTAAATGATGGGGTGAGGAGGGGCTCTTTGGCTCCCACCAGTCCCCCTGTCTGGTCTA
+
CCBBCFFFCFFFGGGGGGGGGGHGGGGGGGAHGGGGGGHHHHGHGGGHHHFGHFFHHGHHHHHHHHHHHHHGGFEFHHHHHHHHHHHHGHHHGGGGGHHHGHHGGGHHGHGHHHHGHHHHHHHHGGGDGGHGFHHGHHHFGHHHGGFGGGDGHHHHHGHHHHGGEGFFHHFHHHHHHHHHGGGGGGGGAFGGGGGFGFGFGGGGGGFAEFFFFFFFFFFFFFFFFFFFFFFFEFFFFFFFFFFFFFFFFF/
@M05620:37:000000000-D9766:1:1101:23638:6440 1:N:0:50
AGTGCCAGCTCTCAATCGCACAGGGGACCCAGGGCCTGGCCCCTCCATCCAGAAAACCTATGACCTCACCCGCTACCTGGAGCACCAACTCCGCAGCTTGGCTGGGACCTATGTGAGTATCCAGCGTAGGAATCTGGGAGTTGGGGAGGAGTGAGGAGTTGGGGAAAGACAGTCCTAACCGTGGAGGGCTCTGGTAAATGATGGGGTGAGGAGGGGCTCTTTGGCTCCCACCAGTCCCCCTGTCTGGTCTA
+
AAAABFFFBFFFGGGGGFFGGGFHEEEFGF2AF2EFFFGGGGGAEFFFHF3FGHFHHGFHHEAFGHG3FFGEGEEGHGHBGFH?FFHHGGHHGF/E@B?FFFH?EFCGGHGGDDBFHBF3BGHHHCGGGGHDCHHFHFGGGHFHGCGCCDAGCBHEFGCC0<D@EDCCGHGHGH:GHHBGB99A.AEG.;AF0F;FFF0BBFFGGFFAEFAB.DD=D@FFFFFBF/BEAFAFEFFFFBA;BAF/B:/9;F/
@M05620:37:000000000-D9766:1:1101:13347:6442 1:N:0:50
GAGGCTGCTTTGGAAGAAACTCATAGATTACTGCAACAGTTCCCCCTGGACCTGGAAAAGTTTCTTGCCTGGCTTACAGAAGCTGAAACAACTGTCCTACAGGATGCTCCCCGTAAGGAAAGGCTCCTAGAAGAATACAAGGGAGTAAAAGAGCTGATGACCCAATGGCAAGTAAGTCAGGCATTTCCGCTTTAGCACTCTTGTGGATCCAATTGAACAATTCTCAGCATTTGTACTTGTACCTGACAAGC
+
A>AABAFBFFFFFGGGCGGGGGHHFHHGHFHHHHHHFFH5FHHGHGGGEGHFFGFHGHEGHHGHFHEGHHGHHHGHHFHGHHHHFDHHHHGHHFEE344BFF3133FF33FEGGGGHH33BFGH30/F3FGHH33B43BEGHG?//B12BF/0@11@1@2110/?FG1GHFGHBDF?FD10>.<>BGH.<>EEF=GHHHEHHHFHGHHGHHHEFG0;0:;G000;CGHGGFFFFGFFFFFF09CB//00;C
@M05620:37:000000000-D9766:1:1101:16079:6451 1:N:0:50
ACCACACCTTCTACAATGAGCTGCGTGTGGCTCCCGAGGAGCACCCCGTGCTGCTGACCGAGGCCCCCCTGAACCCCAAGGCCAACCGCGAGAAGATGATGAGTGGCCCGCTCCCTCTTCTGGTGGCCGCCTCCCTCCTTCCTGGCCTCCCGGAGCTGCGCCCTTTCTCACTGGTTCTCTCTTCTGCCGTTTTCCGTAGGACTCTCTTCTCTGCCCTGAGTCTCCTTTGGAACTCTGCAGGTTCTAGCTCG
+
BBBAAABBFFFFGGGGBGBDGBHFG2AAAAGH3FFEAEGGFHHHHGGGEEGGHHGFHHHGCGGGGAGGGGGCFCHGGGCH/AHHHGE<CG<</DCF1GB2F21?FCFGHC?G-CGGHHHHFHHHHDFFGGGGGHGHHDHFHFGHEC9BFEEDGGB@FGG@?G@?FFFFFBBFFB/;FFFFFFFFFFFBBDDFEFFFF?DDFFFFFFFFFFFFF/;EFEFBFFFFFFF/BFBFBFFBFFFB?AFFF/B/BF?
@M05620:37:000000000-D9766:1:1101:20255:6457 1:N:0:50
GAGGCTGCTTTGGAAGAAACTCATAGATTACTGCAACAGTTCCCCCTGGACCTGGAAAAGTTTCTTGCCTGGCTTACAGAAGCTGAAACAACTGTCATACAGGATGCTCCCCGTAAGGAAAGGCTACTAGAAGAATAAAAGGGCGTACCAGCACTGATGACCACATGGCAAGTAAGTCAGGCCTTTCCGCTTTAGCACTCTTGTGGATCCAATTGCACAATTATCAGCATTTGTACTTGTACCTGCCAAGC
+
CCCCCCFCFFFFGFGGGGGGGGGHHHHHHHHHGHHHHHHGHHHHHGGGHFGHHHHGHHHHFGHHHHHHHHHHHHHFHHHHGHHHHB3GHHHHHHHHF4FFBHHF33FG33?EGG/FHHF330FG332BBBGHG33D43D3DFGG//><FHHH2@22>2FGGH1FGHHEHFHGH1>GGHB10>>FHFHH.=<C.0=GHHFHHHHHHGHHHH0GHHHE00CGG00;F0CFGGGGGGFFGGGG00CFF..00;A
@M05620:37:000000000-D9766:1:1101:5217:6469 1:N:0:50
ACCACACCTTCTACAATGAGCTGCGTGTGGCTCCCGAGGAGCACCCCGTGCTGCTGACCGAGGCCCCCCTGAACCCCAAGGCCAACCGCGAGAAGATGCCCAGGTGAGTGGCCCGCTACCTCTTCTGGTGGCCGCCTCCCTCCTTCCTGGCCTCCCGGAGCTGCGCCCTTTCTCACTGGTTCTCTCTTCTGCCGTTTTCCGTAGGACTCTCTTCTCTGACCTGAGTCTCCTTTGGAACTCTGCATGGTCTA
+
BBBBBBBBFFFFGGGGFGFGGFHHGGDEHEHHHGGGGFG?EHGHHGGGGGGGGGHHHHHGCGEGGEGGGGGGFHHGGGGHFHHHEFGGGGFGDFHHHGHFHBFFGHHAHHFFFH@DG?CHHHHHHBDGHH.G<-DDGGHEHGGHHGGFGGGGGGEGFDDAAFBF?DBFFE9FFFFFFFBFFF/FF/;FFFEF/@ADFAFFBFAADFBFF/FFFFFFF9BBFFFFBFFFFFFFFFFFFFFFFBF///./9//
@M05620:37:000000000-D9766:1:1101:16124:6518 1:N:0:50
GAGGCTGCTTTGGAAGAAACTCATAGATTACTGCAACAGTTCCCCCTGGACCTGGACAAGTTTCTTGCCTGGCTTACAGAAGCTGAAACAACTGTCCTTCATTATCCTACCCGTAAGGCAAGGCTCCTAGAAGACTCCAAGGGAGTAAAAAAGCTGATAAAACAATGGCAAGGAAGTCAAACATTTACGCTTTACCACGCTAGCAGCTCCAAAAGAACAATTCTCAGAATTTGAACTTGTAACTGACAAGC
+
>3AA>>C>BBB4B45BAFAFGGHHHCFFFDADDB4BCGAFE55A22AA22ABFGA2231B5DD5DDD53A3BBBF3B5BDFF3BB33B@B?BFG4@B443344B44B4BFB111>??3300??/3B?BB4B3B3B333333//?//23??2//0<2<22@21?/???1?0?//00<1=11110<=11>..<<<00==<..<../00//://:0.::.:/;00;09;009;00;0;0=CF09;;=0;CCB9.
@M05620:37:000000000-D9766:1:1101:19393:6518 1:N:0:50
ACCACACCTTCTACAATGAGCTGCGTGTGGCTCCCGAGGAGCACCCCGTGCTGCTGACCGAGGCCCCCCTGAACCCCAAGGCCAACCGCGAGAAGATGAACCCAGGTGAGTGGCCCGCTACCTCTTCTGGTGGCCGCCTCCCTCCTTCCTGGCCTCCCGGAGCTGCGCCCTTTCTCACTGGTTCTCTCTTCTGCCGTTTTCCGTAGGACTCTCTTCTCTGACCTGAGTCTCCTTTGGAACTCTGCAGGTTC
+
BBABBBABFFFFGGGGFGFGFGGHFEGGH?GHHGGEFEGGGHHHHGGGGAEFGGHHHHHGGGGGGGGGGGGHGHFGGGGHGHHHHGGGGFDGGGHHHGHHHHGGE/FGDFFF<FGHGGGGGHHHHHHHFBFFDHFGGCDGHGHHGGGFGGGFGGGGGGGG??BGEGFFFBFFFFFFFFFFFFFFBFFFFFFFFFFFFFFFFF.BADFEFFFFFFFFFFFFFFFFF/BBFFFFFFFFFFFFFFFBFFFAFF/
@M05620:37:000000000-D9766:1:1101:17438:6530 1:N:0:50
GAGGCTGCTTTGGAAGAAACTCCTAGATTACTGCACCCGCTCCCCCTGTCCCTGTAACCGTTTCTTTCCTGGCTTCCAGAAGCTGCAACCACTGTCCTACAGGATGCTCCCCGTCAGGACCGGCTCCTAGAAGCCTCCACGGGCGTACCAGCGCTGATGACCCCATGGCAAGTCAGTCAGGCCTTTCCGCTTTAGCACTCTTGTGGATCCAATTGCCCAATTCTCCGCATTTGTACTTGTCACTGACCAGC
+
A?AAAAFAFFFFGGGGG1BFBBFB11BFDDFGGH1GHG0AAAEF/B/BBFG1BBFGDAGGEGBBDFABBGHGGF00BFGBGHHB1BBGG0BFB1BBGHHH1GHFGHHH1BFEGGFGGHH/<</BCGGHDGHHH1FGHHHHCCGGGGGGFGH.CGGGGHHHHHHGCHHHH/:EH00CGHFHHHEFGGGFGGGGG0;FGGGGGGGGGGGGGG0CFFF/BFFFFFFFFBBF@BFFFFFFFFFFF/BFF/9B/;E
@M05620:37:000000000-D9766:1:1101:19390:6537 1:N:0:50
ACCACACCTTCTACAATGAGCTGCGTGTGGCTCCCGAGGAGCACCCCGTGCTGCTGACCGAGGCCCCCCTGAACCCCAAGGCCAACCGCGAGAAGATGAACCCAGGTGAGTGGCCCGCTACCTCTTCTGGTGGCCGCCTCCCTCCTTCCTGGCCTCCCGGAGCTGCGCCCTTTCTCACTGGTTCTCTCTTCTGCCGTTTTCCGTAGGACTCTCTTCTCTGACCTGAGTCTCCTTTGGAACTCTGCAGGTTC
+
AAAAAAAAFFFFGGG4FGGFGGGHGF?F4EGFHGGG2EEG2AFGHGFEEEFE5FBGDHHGE>0>FECEEFGFGCHGGGGEAHGHHGEEFGGGCDGBGGE>?FDF/??FF?GGFAGHDFCDCCGGDGDGD<GFEHHGGGGGHGHHGFGGFGFGGGGGGECAAFBFBGF@DFCFFFFFFFFFFFFFFFFFFFFFFFFF;DFEFFABFADFFFFFFFFFFFFFFFFB;BFFFFBFFFF//99;BFFFFFB.A//
@M05620:37:000000000-D9766:1:1101:11383:6543 1:N:0:50
ACCACACCTTCTACAATGAGCTGCGTGTGGCTCCCGAGGAGCACCCCGTGCTGCTGACCGAGGCCCCCCTGAACCCCAAGGCCAACCGCGAGAAGATGAACCCAGGTGAGTGGCCCGCTACCTCTTCTGGTGGCCGCCTCCCTCCTTCCTGGCCTCCCGGAGCTGCGCCCTTTCTCACTGGTTCTCTCTTCTGCCGTTTTCCGTAGGACTCTCTTCTCTGACCTGAGTCTCCTTTGGAACTCTGCAGGTTC
+
BAABBAAAFFFFFGGBEFFGFGGFGEABF2GHHGGAEEE2EHGHHGCGAEEEHF3FGGFGGGGGGEEGGGGHGGEEGGGGFHHEGFDGG/<CCDHHBHHFGEFGHGHHFGHHFFHHGGG-AGHHHHHHHGFHGHHGGGGGHGHFFGFGGGGGGGGFGGG@-9AFFGBBFB?FFFFFBFFFFFFFFFFFFFFFFFFBDFFFFFBFFDFFFFFFFFFBFFEB/BFFFFFFFFFBFFFFFFFFFFFFFF9.;9/
@M05620:37:000000000-D9766:1:1101:13419:6585 1:N:0:50
ACCACACCTTCTACAATGAGCTGCGTGTGGCTCCCGAGGAGCACCCCGTGCTGCTGACCGAGGCCCCCCTGAACCCCAAGGCCAACCGCGAGAAGATGTTGAGTGGCCCGCTCCCTCTTCTGGTGCCCCCCTCCCTCCTTCCTGCCCTCCCGGCGCTGCGCCCTTTCTCACTGGTTCTCTCTTCTGCCGTTTTCCGTAGCACTCTCTTCTCTGCCCTGAGTCTCCTTTGGAACTCTGCAGGTTCTGGCTCG
+
BBBABBBBFFFFGGGGGGGFG5GFGAEFHEHHFGGGGGGGGHHHHGGGGGGGHHHHHHHGGGGGGAEGGGGEHCFGGGGHEAHHHGFEGGG@@DFB2F222?<21?/0/@/--<>CG0>1<11</0/<.<--:.C//C/00/0;/99:..E.---;AFD-99-99/99BB///.;9//9BBFFF/BB/-A.:9//:99A.//9/999/B//B/9/ABF..9/;//9/;///9///;9FF/../99///.:-
@M05620:37:000000000-D9766:1:1101:11215:6601 1:N:0:50
AGTGCCAGCTCTCCATCGCACAGGGGACCCAGGGCCTGGCCCCTCCATCCAGAAAACCTATGACCTCACCCGCTACCTGGAGCACCCACTCCGCAGCTTGGCTGGGACCTATGTGAGTATCCAGCGTAGGAATCTGGGAGTTGGGGAGGCGTGCGGAGTTGGGGAAAGACAGTCCTAACCGTGGAGGGTTCTGGTAAATGATGGGGTGAGGAGGGGCTCTTTGGCTCCCACCAGTCCCCCTGTCTGGTCTA
+
>A>>AFFFBFFFG4FEFEEAE?HAG2BEFF2FAEBBAFHHFHGEEGFHHFEGGEGFFEEGFFFGHBGEHGGFF/>EG3FGBFGHHH1??GHB>F?E>GBFFFHGGGGHGH2BFBB3GFDGHFDDGFGDGGB2?GH1FG0/?FD1DG.AC.<CC.<A;CAC0GGG..../C/;CFGGFGFFFGE?.;AFFFFFFFFFFBFFFFFFFFFFEFFEDFFADAEFFFFFFFBAFFFFFFFFFFFB-EFFFFFFFF/
@M05620:37:000000000-D9766:1:1101:14310:6608 1:N:0:50
ACCACACCTTCTACAATGAGCTGCGTGTGGCTCCCGAGGAGCACCCCGTGCTGCTGACCGAGGCCCCCCTGAACCCCAAGGCCAACCGCGAGAAGATGAACCCAGGTGCGTGGCCCGCTCCCTCTTCTGGTGGCCGCCTCCCTCCTTCCTGGCCTCCCGGCGCTGCGCCCTTTCTCACTGGTTCTCTCTTCTGCCGTTTTCCGTAGGACTCTCTTCTCTGCCCTGCGTCTCCTTTGGAACTCTGCAGGTTC
+
CCCCCCCACFFFGGGGGGBGGGHHGEGA4EGFHFEFCEEGCHHHHGGEAEFGEHGHHHHAECCFGGGGGFFHFHHGGGGHGHHHHGGGGG>BFGHEHHHHHHDFHGHG?DEFCDHHGFC-CFHHHHGHGHHGFHHGGG?EGGFG9CBFFFGBFGFFGEGGGF-;BFAFFCFFFFFFFFFFFFFFFFF0BFFFFFF@AFFFFFDF.AAFFFFFFFFFFFFF0F?FFEFDADFBFFFFFFFFFBFFF0:AFF0
@M05620:37:000000000-D9766:1:1101:17328:6613 1:N:0:50
GCGGCTGCTTTGGAAGAAACTCATAGATTCCTGCCCCAGTTCCCCCTGTACCTGGAACCGTTTCTTGCCTGGCTTACAGAAGCTGAAACAACTGTCCTACAGGATGCTACCCGTAAGGAAAGGCTCCTAGAAGACTCCAAGGGAGTAAAAGAGCTGATGAAACAATGGCAAGTAAGTCAGGCATTTCCGCTTTAGCACTCTTGTGGATCCAATTGAACAATTCTCAGCATTTGTACTTGTAACTGACAAGC
+
>11>A>>>FFB@FGGB1BBGBGBGFDGHH3FGHH00BBBBDFHHHGEF12DDGF0GG1/ABEGHBFGGHHHHHHF1FGHDGHHBFEGGH0FGHHHHHHHHFHHHHHHHHHHHGG/EHHHHFHHHHHGHHHHHHHHHHHH1GGG/EGHD2@GCGHHHHHHHB1?0GHHGHHHGHHHHHHHHHHGHHHHHGGGGGHHHHHHGHHFHHGHGHHHHHHHE0GHHHGGGGFGGGGGGGGGGGGGG0;FFGFG0CGG
@M05620:37:000000000-D9766:1:1101:14002:6614 1:N:0:50
ACCACACCTTCTACAATGAGCTGCGTGTGGCTCCCGAGGAGCACCCCGTGCTGCTGACCGAGGCCCCCCTGAACCCCAAGGCCAACCGCGAGAAGATGCCCAGGTGAGTGGCCCGCTACCTCTTCTGGTGGCCGCCTCCCTCCTTCCTGGCCTCCCGGAGCTGCGCCCTTTCTCACTGGTTCTCTCTTCTGCCGTTTTCCGTAGGACTCTCTTCTCTGACCTGAGTCTCCTTTGGAACTCTGCAGGTTCTA
+
BBBBBBBBFFFFGGGGGGGFGFHHGGGBEEHHHGGGGGGGGHHHHGGGGGGGHHGHHHHGGGGGGGGGGGGHGHHGGGGHGHHHHGGGGGCDCGFHHHHHHHHGHHHHHHGGHHGGGGGHHHHHHHHHHHGHHGGGGGHGHHGHHGGGGGGGGGGGGG-;BGGGGGFFFFFFFFFFFFFFFFFFFFFFFFFFFFDFFFFFFFFFFFFFFFFFFFFFFFFFFFFFFFFFFFFFFFFFFFFFFFFFFFFFFFB
@M05620:37:000000000-D9766:1:1101:17343:6624 1:N:0:50
GAGGCTGCTTTGGAAGAAACTCATAGATTACTGCAACAGTTCCCCATGGACCTGGAAAAGTTTCTTGCCTGGCTTACAGAAGCTGAAACAACTGTCCTACATGATGCTACCCGTAAGGCAAGGCACCTAGAAGACTCCAAGGGAGAAAAAGAGCTGATAAAACAATGGCAAGGAAGTCAAGCATTTCCGATTTACCCCTCTTGCGAAACCAAATGAACAATTCTCAGCATTTGCACTTGTAACTGACAAGC
+
>3A>3>C>BBB4F4BB4FAFGGHHHFFGFDAADB4ACGADF55BA2BA33BBFGEBB32BBDDDDBD5BB3FCFF33BBDEF3BF33BBB1BFF5BB5B334@B444B4BBB1?/?13310??/00?3B3?3B3?333333//?//0?BB//22@2222@>2@A?@?100?/?0?<1?111101111><><.<00</<..<000-----....0;:0;0/00;0;9;/;;;0;090=FF00;;;0;CC0..
@M05620:37:000000000-D9766:1:1101:18046:6629 1:N:0:50
ACCACACCTTCTACAATGAGCTGCGTGTGGCTCCCGAGGAGCACCCCGTGCTGCTGACCGAGGCCCCCCTGAACCCCAAGGCCAACCGCGAGAAGATGATGAGTGGCCCGCTCCCTCTTCTGGTGGCCGCCTCCCTCCTTCCTGGCCTCCCGGAGCTGCGCCCTTTCTCACTGGTTCTCTCTTCTGCCGTTTTCCGTAGGACTCTCTTCTCTGCCCTGAGTCTCCTTTGGAACTCTGCAGGTTCTAGCTCG
+
BBBCCCCCFFFFGGGGGGGGGGHHGGGEGGHHHGGGGGGCGHHHHGGGGGGGHHHHHHHGGGGGGGGGGGGHHHHGGGGHGHHHFGGGGGDGGGHHHHHHHFHHHGGHHGGGGGGHHHHHHF1DCEHHGGGFGHGHHGHHHHHHHHGGGGGGFBFGGGGGGGGFFFFFF0BFF/BFFFFFFFFFFFFFFFFFFFFFFFFFFFFFFFFFFFFFFFFFFFFFFFFFFFFFFFF0FFFFFFBFFAFFF0;0;F.
@M05620:37:000000000-D9766:1:1101:24860:6632 1:N:0:50
ACCACACCTTCTACAATGAGCTGCGTGTGGCTCCCGAGGAGCACCCCGTGCTGCTGACCGAGGCCCCCCTGAACCCCAAGGCCAACCGCGAGAAGATGCCCAGGTGAGTGGCCCGCTACCTCTTCTGGTGGCCGCCTCCCTCCTTCCTGGCCTCCCGGCGCTGCGCCCTTTCTCACTGGTTCTCTCTTCTGCCGTTTTCCGTAGGACTCTCTTCTCTGACCTGAGTCTCCTTTGGAACTCTGCAGGTTCTA
+
BBBBBBBBFFFFGGGGDGGFGCHHGE2A4AGGAFG2AEFEDHHHHGGGDEGGGHGHHHGGEGCGGFGGGGGFHFHGGGGHACHHHGEEDGG@CGGFFHHHHHHGHHHHHHGGHHGGGGGHHHGHHHHGHHFHHGGGGGHGHHGHHGGGGFGGGGGGGG-;BFFFACDFAFFFFFFFFFFFFFFFFFFFFFFFFFFFFFFFFFFFFFFFFFFFFFFFFFFFFFFBFFFFFFFFFFFFFFFFFFFFFFFFFFB
@M05620:37:000000000-D9766:1:1101:18055:6645 1:N:0:50
ACCACACCTTCTACAATGAGCTGCGTGTGGCTCCCGAGGAGCACCCCGTGCTGCTGACCGAGGCCCCCCTGAACCCCAAGGCCAACCGCGAGAAGATGATGAGTGGCCCGCTACCTCTTCTGGTGGCCGCCTCCCTCCTTCCTGGCCTCCCGGAGCTGCGCCCTTTCTCACTGGTTCTCTCTTCTGCCGTTTTCCGTAGGACTCTCTTCTCTGACCTGAGTCTCCTTTGGAACTCTGCAGGTTCTAGATCG
+
ABAABACAFFFFGGGGGGGGGGHHGGGGHGHHHGGGEGGGGHEHHGGEEFGFGHHHHHHGEC@FGGGGGGGHHGHGGGGHGHHHHGGGGGGGFGHFGFHGFHHHHGFHHGGGDDHHHHHHHHH>C<GHDGGGGHGHHGHHHHHHGHGGGGGGGGGGGGGGGGGGFFFFFFFFFFFBFFFFFFFFFFFFFDFFFFFFBFDDFFFFFFFFFFFFFFFFFFFFFFFFFFFFFFFFFFFFEBFFF;FFFFFFFFF
@M05620:37:000000000-D9766:1:1101:18136:6662 1:N:0:50
ACCACACCTTCTACAATGAGCTGCGTGTGGCTCCCGAGGAGCACCCCGTGCTGCTGACCGAGGCCCCCCTGAACCCCAAGGCCAACCGCGAGAAGATGATGAGTGGCCCGCTCCCTCTTCTGGTGGCCGCCTCCCTCCTTCCTGGCCTCCCGGAGCTGCGCCCTTTCTCACTGTTTCTCTCTTCTGCCGTTTTCCGTAGGACTCTCTTCTCTGCCCTGAGTCTCCTTTGGAACTCTGCCGGTTCTTGCTCG
+
BBBBBBBBFFFFGGGGGGGGGBHFGFDA4AEGGGGGGGCCDHHHHGEEEEGGEHFHHGHEGCCGEGGGGGGHFHHGG?EHGHHHHGGCFCBDGGHHBFGGG2FFFAGGE??DGGAFHHHHH11=<.<.CCCEEGGFHGEHFFFFGGGFCFEA?-@C.FFBCG;@FFFFF/;F//;9FFEF:BF/9FF9-;ABAFFDF?.ABBFBF9BBFE/FFBFEFF.B/BFFFFB//F9/BFBFBF/-9@?EF9;/BF9
@M05620:37:000000000-D9766:1:1101:18585:6689 1:N:0:50
AGTGCCAGCTCTCAATCGCACAGGGGACCCAGGGCCTGGCCCCTCCATCCAGAAAACCTATGACCTCACCCGCTACCTGGAGCACCAACTCCGCAGCTTGGCTGGGACCTATGTGAGTATCCAGCGTAGGAATCTGGGAGTTGGGGAGGAGTGAGGAGTTGGGGAAAGACAGTCCTAACCGTGGAGGGTTCTGGTAAATGATGGGGTGAGGAGGGGCTCTTTGGCTCCCACCAGTCCCCCTGTCTGGTCTA
+
BAAABFFFBFFFGGGGGGGGGGHGGGGGGFHHGGGGFGHHHHGHGGHHHFEGBGHHHGHHHHHHHHHHHHHGGGEEHHHHHGHGHHHHGHHHGGGGGGHHGHHGGGHHGHFGHFDHHBFGFHHHFGFGGGHHHHHHGHGGEHFHGGGGGGGHFFHHHGHHGHGGGGHFHHHGHHFFFHHHGCCFDFGG9AFGGGGGGFFFFGGGG?AC?FFFFFCFF;EFFFFFFFFFFFFFFFFFFFFFFEFFFFFFFFF
@M05620:37:000000000-D9766:1:1101:11203:6693 1:N:0:50
GAGGCTGCTTTGGAAGAAACTCATAGATTACTGCAACAGTTCCCCCTGGACCTGGAAAAGTTTCTTGCCTGGCTTACAGAAGCTGAAACAACTGTCCTACAGGATGCTGCCCGTAAGGAAAGGCTCCTAGAAGACTCCAAGGGAGTAAAAGAGCTGATGAAACAATGGCAAGTAAGTCAGGCATTTCCGCTTTAGCACTCTTGTGGATCCAATTGAACAATTCTCAGCATTTGTACTTGTAACTGACAAGC
+
>>1>AAFAFFFFGCGG1FFGFGFGDFGHH1GFHHH1FFGDGGFHHGGFGFHHHHGHFFHGGHHHHHHHHHHHHHHHHGGBGHGHHGFHHCHHHHDBGFB1B10BFBBBBBFFEEEFFF1FGHHH>FF<GBGFHH<FGHFEHEAGCC0FD2BFGBGHFD@@GHHFHGHEHHBFFF@??@F?<F<1>>GGGAC<A00==<</==0DC?00CB:;C0:CGHE/C:C:;00:0;;0;0;9=FG;CF9B0:C09C9
@M05620:37:000000000-D9766:1:1101:25568:6696 1:N:0:50
ACCACACCTTCTACAATGAGCTGCGTGTGGCTCCCGAGGAGCACCCCGTGCTGCTGACCGAGGCCCCCCTGAACCCCAAGGCCAACCGCGAGAAGATGATGAGTGGCCCGCTCCCTCTTCTGGTGGCCGCCTCCCTCCTTCCTGGCCTCCCGGAGCTGCGCCCTTTCTCCCTGGTTCTCTCTTCTGCCGTTTTCCGTAGGACTCTCTTCTCTGCCCTGAGTCTCCTTTGGACCTCTGCAGGTTCTCGCTCG
+
CCCCCCCCFFFFGGGGGGGGGGHHGGGGHGHHHGGGGGGGGHHHHGGGGGGGHHHHHHHGGGGGGGGGGGGHHHHGGGGHGHHHHGGGGGGGGGHHHHHFHHCGGGGHHGGGGGFHHHHHHDFGHGHHGADFGHGHHGHHHHHHHHGGGGGGG-ADGGGGGGGFFFFFF0FF0.:BFFFFFFFFFFFFDADFFFFFFFFFFFFFFFFFFFFFFBFFFF/;BFFFBFFFFF90BFFFFFBBF;FFF0;AAF;
@M05620:37:000000000-D9766:1:1101:18629:6699 1:N:0:50
GAGGCTGCTTTGGAAGAAACTCATAGATTACTGCAACAGTTCCCCCTGGACCTGGAAAAGTTTCTTGCCTGGCTTACAGAAGCTGACACAACTGTCAAACCGGTACCTCACCGTAAGGACAAGCTAATCGAAGCATAACAGGGCAACCCAGCACTGCTGACCACATGGCAAGTCAGTCCGACCTTTCCACTTTCGCACTCTTGTGGATCCCATTGCAACATTATCAGCATTTGTACTTGTACCTGCAACGC
+
>?A3AACACFFDG45B4FEGGGHHHD5DF5FEFGE4BGBGGHGHHGEAFCEGGFG2B3EBBFHHH5DGGFFGHHFFHFDF3FGGGH23BEFEEGFHG4BB1EE//1BBB@GGDHHCH33?B0??3BBF3/BFFCGHHH111??A///@<?GH0@1011?1?FGHAGH0?01>F1FGGH1..<<<DGGD0<==GDADGCGBGG:GGDHHHG/00;FFFG0.;0;;FFGG0;FFBFFGGG0;00;CF.9CF;;
@M05620:37:000000000-D9766:1:1101:17940:6700 1:N:0:50
GAGGCTGCTTTGGAAGAAACTCATAGATTACTGCAACAGTTCCCCCTGGACCTGGAAAAGTTTCTTGCCTGGCTTACAGAAGCTGAAACAACTGTCCTACAGGATGCTACCCGTAAGGAAAGGCTCCTAGAAGACTCCAAGGGAGTAAAAGAGCTGATGAACCAATGGCAAGTAAGTCAGGCATTTCCGCTTTAGCACTCTTGTGGATCCAATTGAACAATTCTCAGCATTTGTACTTGTAACTGACCAGC
+
>1>AAAFAFFFFFFGG1ABGGGFHBFGHH1GGHH11BAFDFGHHHGEFAAFFGHFHHB0BBHHHGHGHHHHHHHHFHHHDHHHGGHHHH>GHHHHHHGHHHFHHCFGHHHHHGG/EHFGHFHHGBHGHHHHHHHHFHHH1FGGAECG>2BGFFHHHHHHHB1F0GHHHHHHGHGHHGHHHHHHHHHHHGGGGGHHHHHHGHHHHHGHHHHHHHHHB0CHHHHHHHFHHGHGGGFGGGGGG09CFGFG/CGE
@M05620:37:000000000-D9766:1:1101:12794:6708 1:N:0:50
GAGGCTGCTTTGGAAGAAACTCATAGATTACTGCAACAGTTCCCCCTGGACCTGGAAAAGTTTCTTGCCTGGCTTACAGAAGCTGAAACAACTGTCCTACAGGATGCTACCCGTAAGGTAAGGCTCCTAGAAGACTCCAAGGGAGTAAAAGAGCTGATGAAACAATGGCAAGTAAGTCAGGCATTTCCGCTTTATCACTCTTGTTGATCCAATTGAACAATTCTCAGCATTTGTACTTGTAACTGACAAGC
+
AAAABBFAFFFFGGFGGGGGGGGHHHHHHHHFHHHHHGHHHHHHHGGGHHHHHHHHHHHHGHHHHHHHHHFHHHHHHEGFFHHHFHHHHFHHHHDBBB4@B3BBGBBGBGGHFEE1034B??3C3BF3F4B?FCGB3GHGBF/?<C2D3F3/2FF22@FFFHGB/FH1?GCF1?1?@GHG00.>1<FGA<.CF10=0=DF0=<=0CB0=DG0D00=GFFCGFC000;:0<:0<0;0;;90;9CFFGC0F.;
@M05620:37:000000000-D9766:1:1101:16253:6710 1:N:0:50
ACCACACCTTCTACAATGAGCTGCGTGTGGCTCCCGAGGAGCACCCCGTGCTGCTGACCGAGGCCCCCCTGAACCCCAAGGCCAACCGCGAGAAGATGATGAGTGGCCCGCTCCCTCTTCTGGTGGCCGCCTCCCTCCTTCCTGGCCTCCCGGAGCTGCGCCCTTTCTCACTGGTTCTCTCTTCTGCTGTTTTCCGTAGGACTCTCTTCTCTGCCCTGAGTCTCCTTTGGAACTCTGCAGGTTCTAGCTCG
+
ABBABABBFFFFGGGGGGGDGBFFGAFAAEGHHGGGGEECGHHHCE0EBEGGHFHHB2GG@GG@FGECGGGFHHHGGGGHGHHHHGGGGGGGCGHHHHHHHHHFHGFHHGGG-CFHHHHHHGFFHGGH@ADFGHGHHGHHHHHFCGGGGGGG@BGGGGGGGGGBFFFFF/BFFEFFFFFFFFFFFFF/;;FFFFFF/ADDFFFFFFFFFFFFF/BFFFFFFFFFFFFFFFF/FFFFFFFFF:FFF/;/:FD
@M05620:37:000000000-D9766:1:1101:25564:6714 1:N:0:50
ACCACACCTTCTACAATGAGCTGCGTGTGGCTCCCGCGGAGCCCCCCGTGCTTCTGACCGATTCCCCCCTGACCCCCAAGGGCAACCACCAGAAGCTGATGAGTGGCCCGCTACCTCTTCTGGTGGCCGCCTCCCTCCTTCCTGGCCTCCCGGAGCTGCGCCCTTTCTCACTGGTTCTCTCTTCTGCCGTTTTCCGTAGGACTCTCTTCTCTGACCTGAGTCTCCTTTGGAACTCTGCAGGTTCTAGCTCG
+
>A>1>>>>CFFFGEGBFGFBFFG1AA0B0ABF1FFAA/A//A/BEG>EB>E>1BGBFGHG///BB@0?EGG00BBEEG/?//????0/?/?00011<1111@FGF/?GH@CCCCGFE1>=G<F</<CG<CCGFHEHFFGHHFBHFF.BFFFGG@@GA/9-AC@;;B/FFBFBFF://:BFFBBB/9BB@9;BAFF-/9;-/BBB/:FBFFF//FFFFBF-BFBBFFFFF/FFFFFFF9FFF-;/FF///;A
@M05620:37:000000000-D9766:1:1101:18961:6722 1:N:0:50
GAGGCTGCTTTGGAAGAAACTCCTAGATTACTGCACCCGTTCCCCCTGGACCTGGAAACGTTTCTTGCCTGGCTTACAGAAGCTGAAACCACTGTCCTACAGGATGCTACCCGTAAGGAAAGGCTCCTAGAAGACTCCAAGGGCGTAAAAGAGCTGATGACACAATGGCAAGTAAGTCAGGCATTTCCGCTTTAGCACTCTTGTGGATCCAATTGAACAATTCTCAGCATTTGTACTTGTAACTGACCAGC
+
AAABBBFBFFFFGGGGGBFGAB4BADFHHFHFHHFFG22ABFGHHGAF22BBFG1FH3ABFGHHGHAFGHHHHHBFGHHGHHH3B@BGH1BFHHHHHHHHHHHHHHHHHHHHGG/EHHHHHHHHHHGHHHHHHHHHHHHBGGG/BCF//@GCHHHHHHHH11?0FHHHHHHGHHHHGHHHHGHHHHHHGGGGGHHHHHHHHHHHHGHHHHHHHHHBFFGGGGGGGFFGGGGGGGGGGGGG00;CFFF/CFE
@M05620:37:000000000-D9766:1:1101:20541:6724 1:N:0:50
ACTGCCACTTCTCAATCGACCCGGGGATTCCTGCCCCGGCTCCCCCAGCCCGTATAACCGTTTCCTCCCTGGCTACCAGGAGCACCAACCACTCTCCTACAGGATGCTACCTGTCAGGAACGGCCCCTAGAAGACTCCATGGGCGTATTAGCGCTGATTAACCGATGGCAAGTCAGTCACGCGTCTCCGCTTGAGCACTGTTGTGGATCCAATTGACCAATTCTCTGCATTTGTACTTGTCACTGACCAGC
+
>1>AABB@BDBBDGGGGAB1AA00AA0A0FFGHCHGCAAAAEFEGG/B0?E/>/0BDGGEEEEGBFBBFGFHHH1BFCG/>FH/>>FHG/?F1011BF1BB<0<1B012101<@12>0100?/>///?/GBBF101><G1<0.0<-=</==/<:.:.:0000;--;9EB/9C90;;9;00;.---.99:--;--;/;-9//;9-;A///-:B/::///BEFBB/;/;FBB///;//9/99///9////;-9
@M05620:37:000000000-D9766:1:1101:13920:6740 1:N:0:50
GAGGCTGCTTTGGAAGAAACTCATAGATTACTGCAACAGTTCCCCCTGGACCTGGAAAAGTTTCTTGCCTGGCTTACAGAAGCTGAAACAACTGTCCTACAGGATGCTACCCGTCAGGAACGGCTCCTAGAAGACTCCAAGGGCGTACCAGAGCTGATGACCCAATGGCAAGTAAGTCAGGCATTTCCGCTTTAGCACTCTTGTGGATCCAATTGACCAATTCTCAGCATTTGTACTTGTCACTGACAAGC
+
CBCCCCFCFFFFGGGGGGGGGGHHGHHHHHHHHHFHGFGFGHHHHGGGHHHHHHHHHFCGFGHHHHHHHHHHHHHGHHHHHHHHHFHHHHHHHHHHEFGHHGHHHBGH4GHHGGEGGHH20/?EG?FHGHHHHFH3G?G2?FE/>/B//@F0?GBBGHHH1<GCGHHBHGHGHEHHHHHH0/.<G0DDDDGGGDHHHHHGHHHGHGHHHHFHHFG00:CFGGBGGFFGGGGGGGBFGGGG0FFFF0CBBGF
@M05620:37:000000000-D9766:1:1101:16359:6755 1:N:0:50
GAGGCTGCTTTGGAAGAAACTCATAGATTACTGCAACAGTTCCCCCTGGACCTGGAAAAGTTTCTTGCCTGGCTTACAGAAGCTGAAACAACTGTCATACAGGATGCTCCCCGTCAGGAACGGCTCCTAGAAGACTCAACGGGCGTAACAGCGCTGATGACAACATGGCAAGTAAGTCAGGCCTTTCCGCTTTAGCACTCTTGTGGATCCAATTGCACAATTCTCCGCATTTGTACTTGTCACTGAACAGC
+
BBBCCCFCFFFFGGGGGFGGGGHHHHGHHHHHHHHHGHHGHHHHHGGGHHHHHHHHHHHHGHHHHHHHHHHHHHHHHHHHHHHHHGHHHHHHH3DF44BF3FHC@BGH3FFG/1?EDHHC0/EEGG/BGGGGH3GH22BBA/?>//>??FG0AF.CD1<F1<1<FHHBH/CED0=DGHFH/<.;GHHHGGGDGFCHGHHGGGGGGGGGGG0FG00099CFGGFGG09CFGFFFF/BFFFF//9BFF/;9FF
@M05620:37:000000000-D9766:1:1101:15643:6760 1:N:0:50
AGTGCCAGCTCTCAATCGCACAGGGGACCCAGGGCCTGGCCCCTCCATCCAGAAAACCTATGACCTCACCCGCTACCTGGAGCACCAACTCCGCAGCTTGGCTGGGACCTATGTGAGTATCCAGCGTAGGAATCTGGGAGTTGGGGAGGAGTGAGGAGTTGGGGAAAGACAGTCCTAACCGTGGAGGGTTCTGGTAAATGATGGGGTGAGGAGGGGCTCTTTGGCTCCCACCAGTCCCCCTGTCTGGTCTA
+
BBABCFFFCFFFGGGGGGGGGGHHGGGGEGGHGGGGGGHHFHGHGGHHHHGHBGBHHGHHHHFHHHHHHHHGGGGGHHHHHHHHCHHHGGHHGGGGGHHHGHHGGGHHGHHHHGHHHHHHHGHHHGGGGGHHHHHHHHHGGHHHCGGGGGGHHGHGHGHHGGGGGGHHGHHHHGHHHHGHGFEGDGGGFGGGGGGFFGGGGGGGGGFFFFEFFFFFFFFFFFFFFFFFFFFFFFFFFFFFFFFFFFFFFFB
@M05620:37:000000000-D9766:1:1101:9993:6760 1:N:0:50
ACCACACCTTCTACAATGAGCTGCGTGTGGCTCCCGAGGAGCACCCCGTGCTGCTGACCGAGGCCCCCCTGAACCCCAAGGCCAACCGCGAGAAGATGATGAGTGGCCCGCTCCCTCTTCTGGTGGCCGCCTCCCTCCTTCCTGGCCTCCCGGAGCTGCGCCCTTTCTCACTGGTTCTCTCTTCTGCCGTTTTCCGTAGGACTCTCTTCTCTGCCCTGAGTCTCCTTTGGAACTCTGCAGGTTCTAGCTCG
+
BBBBBBBBFFFFGGGFGGGGGGHHGGGAFEHHHGGGGGGFGHHHHGGGGGGGGHHHHHHEGGGGGGGGGGGHHHHGGGGHGHHHHGGGGGDGGGHHHHHHHHHHGGGHHGGG-AGHHHHHHGFDGFHHGACDGHGHHGHHHHHHFHGGGGGGG-AAFFGGGGBBFFFFF/BFF.FFFFFFFFFFFFF;@ADFFFFFFFFFFFFFFFFFFFFFF/;EFFFFFFFFFFFFFFFBFFFFFFFFFFFFF9B9BFD
@M05620:37:000000000-D9766:1:1101:20734:6765 1:N:0:50
ACCACACCTTCTACAATGAGCTGCGTGTGGCTCCCGAGGAGCACCCCGTGCTGCTGACCGAGGCCCCCCTGAACCCCAAGGCCAACCGCGAGAAGATGATGAGTGGCCCGCTCCCTCTTCTGGTGGCCGCCTCCCTCCTTCCTGGCCTCCCGGAGCTGCGCCCTTTCTCACTGGTTCTCTCTTCTGCCGTTTTCCGTAGGACTCTCTTCTCTGCCCTGAGTCTCCTTTGGAACTCTGCAGGTTCTAGCTCG
+
AAA1AAAAFFFFGGGFAGAEGFHFG0AAAAFGAFF?CEG?AGGFHGGGEEGGGHFBGHFGCGEGGCGGGGG0G>GGGG/G//FHGFA<CG@@?FFF><12F2CFHGGHHCCG-CFCFHHHHFFGCEGFGC@EGHGGHFBCCFHHHH?BFEFBGGGGFGGGGCG@FBBF//9BB-FFFFFFFFFFBFFB@FFFFFBBBFFFFFFFFFFFFFFFF/BEFF-BFFFFFFFFFBB/BFFFFFBBF-BFF/9/;BA
@M05620:37:000000000-D9766:1:1101:17075:6790 1:N:0:50
GAGGCTGCTTTGGAAGAAACTCATAGATTACTGCAACAGTTCCCCCTGGACCTGGAAAAGTTTCTTGCCTGGCTTACAGAAGCTGAAACAACTGTCCTACAGGATGCTACCCGTAAGGAAAGGCTCCTAGAAGACTCCAAGGGAGTACCAGAGCTGATGAACCCATGGCAAGTAAGTCAGGCATTTCCGCTTTAGCACTCTTGTGGATCCAATTGAACAATTCTCAGCATTTGTACTTGTAACTGACAAGC
+
>1>>A>FAFFFFGGGA11BGFG1GGGHHH1FFHHE1F0FDFGHHHGEFG0FGHHHHH10BBGGHDHFHHHHHHHHEHHHFHHHCFGHHHCHHHHHHHHHHHHHHHGHHGHHHGG?EHHHHBHHHGHGHHHHHHHHHGHH1FGG/?EH11BG0/GHHHHHH11?/?GHHHHHGHBHHHHHHFHFHHHHGEGGGGHHHHHHHHHHHGGHHHHHHHHHFCHHHHHHHHGHHGGGGGGGGGGGGF0FFGFG0BFE
@M05620:37:000000000-D9766:1:1101:13952:6793 1:N:0:50
ACCACACCTTCTACAATGAGCTGCGTGTGGCTCCCGAGGAGCACCCCGTGCTGCTGACCGAGGCCCCCCTGAACCCCAAGGCCAACCGCGAGAAGATGATGAGTGGCCCGCTCCCTCTTCTGGTGGCCGCCTCCCTCCTTCCTGGCCTCCCGGAGCTGCGCCCTTTCTCCCTGTTTCTCTCTTCTGCCGTTTTCCGTAGGACTCTCTTCTCTGCCCTGAGTCTCCTTTGGAACTCTGCAGGTTCTAGCTCG
+
AAAAAAAAFFFDDGGFFFGDF1FHC0FBGEAGEAFEEGCA//B0AAFE/EF/FHGHEHHGG/E?GGGC@E/BGCEFECGEEFHHF/EE/C<BBCCHH1D2?2FFD/F0/>@-->FGHHHHH11<C.<CC-;AEEFHHGHHHHHGGHGGFGG?A99AFBF?AGA@FFFFFFFF/9BBFFFFBFFFFFE;@ABFFB;9BABA/FFFFFFFFFFFF/FEB99BFEBBBFF;BF9/;BBFFFFFF9FFF/;;BB-
@M05620:37:000000000-D9766:1:1101:11268:6799 1:N:0:50
ACCACACCTTCTACAATGAGCTGCGTGTGGCTCCCGAGGAGCACCCCGTGCTGCTGACCGAGGCCCCCCTGAACCCCAAGGCCAACCGCGAGAAGATGATGAGTGGCCCGCTCCCTCTTCTGGTGGCCGCCTCCCTCCTTCCTGGCCTCCCGGAGCTGCGCCCTTTCTCCCTGTTTCTCTCTTCTGCCGTTTTCCGTAGGACTCTCTTCTCTGCCCTGAGTCTCCTTTGGAACTCTGCAGGTTCTAGCTCG
+
CCCCCCCCFFFFGGGGGGDGGGHHGEGEGGHHHGGGGGGGGHHHHGGGFGGGHHHHHHHGGGGGGGGGGGGHHHHGGGGHGHHHHGGGGGGGGGHHHHHHHHHHHGGHHGGG@FGHHHHHHFBGHACGG-CEGHGHHGHHHHHHHHGGGGGGG-ABGGGGGGA@FFFFFBFFF/;FFFFFFFFFFFF:@ADFFFFFFFFFFFFFFFFFFFFFFFFFFFBFFFF:;FF;BFF/BFFFFFEFFFFFF/;:;BD
@M05620:37:000000000-D9766:1:1101:16194:6804 1:N:0:50
ACCACACCTTCTACAATGAGCTGCGTGTGGCTCCCGAGGAGCACCCCGTGCTGCTGACCGAGGCCCCCCTGAACCCCAAGGCCAACCGCGAGAAGATGAACCCAGGTGAGTGGCCCGCTACCTCTTCTGGTGGCCGCCTCCCTCCTTCCTGGCCTCCCGGCGCTGCGCCCTTTCTCACTGGTTCTCTCTTCTGCCGTTTTCCGTAGGACTCTCTTCTCTGACCTGCGTCTCCTTTGGAACTCTGCAGGTTC
+
BBBBBBABFFFFGGGGGGGGGGHGGGGGHGHHHGGDFGGFDHHHHGGGFFGEGGHHHHHGGGGGGGGFGGGHHHGGGGGHGHHHHGGGGGGG?/FGH2FFGGGEF/FG1FGHFGHHGGF@DHHHHGHHD0DCDFFDGGGGHG/GGGGGGGGGGGGGGGFD-@ADFFFFFFFFFFFFFFFFFFFFFF/BFBFFFFFFAAFFFFDFADDFFFFFFFFFFFFFFFFFF.9AFFFFFFFBF/FFFBFFF/B.;B/
@M05620:37:000000000-D9766:1:1101:18076:6807 1:N:0:50
AGTGCCAGCTCTCAATCGCACAGGGGACCCAGGGCCTGGCCCCTCCATCCAGAAAACCTATGACCTCACCCGCTACCTGGAGCACCAACTCCGCAGCTTGGCTGGGACCTATGTGAGTATCCAGCGTAGGAATCTGGGAGTTGGGGAGGAGTGAGGAGTTGGGGAAAGACAGTCCTAACCGTGGAGGGTTCTGGTAAATGATGGGGTGAGGAGGGGCTCTTTGGCTCCCACCAGTCCCCCTGTCTGGTCTA
+
AA3AAFFFAFFFGGGFFGGFGGHCGGGGGFHHFGGGDGHHCGGHFGGHHFGHH3GFHGHHHGHHHHHHHHHGGE@EHHHHCGHHHHHGGHHHDGEGGHHHGHHGGGGHGHHHHHHHHHHHHHHHHGEGGGHGHHHHHHGGGHHHGGGGGGFHHHHHHGHHHHGGGGHGHHHHHHHHHHHHGGGGGGGGCFGGGGGGGGGGGFGGGGFFFFFFFFFFFFFFFFFFFFFFFFFFFFFFFFFFFFFFFF/BFF/
@M05620:37:000000000-D9766:1:1101:20431:6845 1:N:0:50
ACCACACCTTCTACAATGAGCTGCGTGTGGCTCCCGAGGAGCACCCCGTGCTGCTGACCGAGGCCCCCCTGAACCCCAAGGCCAACCGCGAGAAGATGATGAGTGGCCCGCTACCTCTTCTGGTGGCCGCCTCCCTCCTTCCTGGCCTCCCGGAGCTGCGCCCTTTCTCACTGGTTCTCTCTTCTGCCGTTTTCCGTAGGACTCTCTTCTCTGCCCTGAGTCTCCTTTGGAACTCTGCAGGTTCTAGCTCG
+
CCCCCCCCFFFFGGGGGGGGGGHHGGGGHGHHHGGGGGGGGHHHHGGGEGGGHHHHHHHGGGGGGGGGGGGGHHHGGGGHGHHHHGGGGGGGGGHHHHHHGHHHHGFHHGGG-AGHHHHHHHHGGCHHGGGGGHGHHGHHHHHHHHHGGGGGGGGGGGGGGGGGFFFFFBFFFFFFFFFFFFFFFFFFFDFFFFFFFFFDFFFFFFFFFFFFF0BFFFBFFFFFFFFFFFFFFFFFFFFFFFFFFBBBFFD
@M05620:37:000000000-D9766:1:1101:10628:6846 1:N:0:50
AGTGCCAGCTCTCAATCGCACAGGGGACCCAGGGCCCGGCCCCTCCATCCAGAAAACCTATGACCTCACCCGCTACCTGGAGCACAAACTACGGAGCCTGGTTCGGACCTATGTGAGTATGCAGCGTAGCAATCTGGGAGTTAGGGGGGAGTGAGGACTTGGGGAAAGACAGTACTAAACGTGGAGAGTTCTGGTAAATGATGCGGTGAGGAGGGGCTCTATGGCTCCCACCAGTCCCCCTATCTGCACTA
+
1>>AADB11B@BAGGBEFCF1EFFAEE00BFGG00B/AAE/AEFFGB1DGGB101BF>01B12DEH1FHHFFGG?>FHG>GGF/00BGHB1F//?/</BGF111//?/BG1F1@2@FFH122@11>//>/1?1<11>C<.<>110>.-;-9-9BF?99/;/;E-EB--BB/B9///:B/;BA-;-9/;;/;;BF/;BF9FF/9/-9;=-A-;-;-9@@FF/;//-;F-E--;AA////-:@-:/;///9//
@M05620:37:000000000-D9766:1:1101:19153:6851 1:N:0:50
GAGGCTGCTTTGGAAGAAACTCATAGATTACTGCAACAGTTCCCCCTGGACCTGGAAAAGTTTCTTGCCTGGCTTACAGAAGCTGAAACAACTGTCCTACAGGATGCTACCCGTAAGGAAAGGCTCCTAGAAGACTCCAAGGGAGTAAAAGAGCTGATGAAACAATGGCAAGTAAGTCAGGCATTTCCGCTTTAGCACTCTTGTGGATCCAATTGAACAATTCTCAGCATTTGTACTTGTAACTGACAAGC
+
AAAABAFAFFFFGGGGCGGGGG4FFFGHHHHHHHHHHHHFHHHHHGGGHHHHHEHHHHHGGHHHGHHHHHHHHHGFHHHHHHHHHHGHHGHHHHFHHFGHGFFHHGHHHHHHDGGGHHFGHHHHGHGHHGHHHHHHHHHHHGFEGGHHDHHGHHHHHHHHFHHHHHHEHHHGGFFGFHHFGHHHHGHHGGGGGGGHHHFFHHHHHFHHHHGGHHHHHHHHHGHHHHHHHHHFGGFFFGGGGGGFFGGFGGE
@M05620:37:000000000-D9766:1:1101:8979:6861 1:N:0:50
ACCACACCTTCTACAATGAGCTGCGAGTGGCTCCCGAGGAGCACGCCAGGCTGCTGACCTAGGCCCCCCTGAACCACAAGGCCAACCGCGCGAAGATGAACCCAGGTGAGTGACCCGCTCCCTCTTTTGGTGGCCGCCTCCCTCTTTCCTGGCCTCCCGGCGTTGCGCCCTTTCTCACTGGTTCTCTTTTCTGCGGTTTTCTGTTGGACTCTCTTCTCTGCCTTGCGCCCCCTTTGGAACTGTGCGGGTCT
+
CCCCCCCCFFFFGGGGGGGGGGHGE2AEAFABGBAE22AEEHGH00F101BA1FFF5CGBF33G3EGG?GEHHFH1?FHHCHGHEFFGEF/<C/CFHHHGGH//?/?1=0?11?1=//A@<FFFGH1FF@GCGHH-C-;EHEHH/;<F;:::AFFFG..-;9-::C--A9B9FFFF00;0:;;0FBF:B90B00-:A@AEF00:00.0;:FFFFB0909:;9;9B0--:-9-@F0B/00909;BF:B--9:
@M05620:37:000000000-D9766:1:1101:14945:6880 1:N:0:50
GAGGCTGCTTTGGAAGAAACTCATAGATTACTGCAACAGTTCCCCCTGGACCTGGAAAAGTTTCTTGCCTGGCTTACAGAAGCTGAAACAACTGTCCTACAGGATGCTACCCGTAAGGAAAGGCTCCTAGAAGACTCCAAGGGAGTAAAAGAGCTGATGAAACAATGGCAAGTAAGTCAGGCATTTCCGCTTTAGCACTCTTGTGGATCCAATTGAACAATTCTCAGCATTTGTACTTGTAACTGACAAGC
+
BABCCCFCFFFFGGGGGGGGGGHHHHHHHHHHHHHHFHHEGGHHHGGGGHHHHHHHGHHHFHHHHHHHHHHHHHHGHHHHHHHHHHHHHHHHHH@FGF@EB3?FFFGHHHHGGGGGHFGGHHHGFFFGHBGFGHHHHHHHHGEHFGHHHHHGGHHHHHHHHHHHGHHGHHGGD?FG?FDF?G.><FGGGDGGGD=GHHHFHHDDGCHHGHC<CGHGHHHGGGCCHHHFHHGBFFC9CFFFFGFFCFFFF?C
@M05620:37:000000000-D9766:1:1101:10238:6896 1:N:0:50
AGTGCCAGCTCTCAATCGCACAGGGGACCCAGGGCCTGGCCCCTCCATCCAGAAAACCTATGACCTCACCCGCTACCTGGAGCACCAACTCCGCAGCTTGGCTGGGACCTATGTGAGTATCCAGCGTAGGAATCTGGGAGTTGGGGAGGAGTGAGGAGTTGGGGAAAGACAGTCCTAACCGTGGAGGGTTCTGGTAAATGATGGGGTGAGGAGGGGCTCTTTGGCTCCCACCAGTCCCCCTGTCTGGTCTA
+
AB>ABFFFBFFFGGGGFGGCGCHDGGAFGDHHCFG2FFHGFHGHGGHHHFHHFHHFHGHHHHHHHHHHHHHGG>EGHHHHCGHHHHFCFHHFEF@EFGGFGGHGGGHHGHGHHHHHHHHHHHHHHGGGGGGHHGHHHHFGGHHHGGGGGGGHHFHHHGHHHHGGGGHHHHHHHHHHHHHHGGEGGGGGCFFGGGGGGGGGGGGGGGFFFFFFFFFFFCFFFFFFFFFFFFFFFFFFFFFFFFFFFFFFFFF
@M05620:37:000000000-D9766:1:1101:20491:6897 1:N:0:50
ACCACACCTTCTACAATGAGCTGCGTGTGGCTCCCGAGGAGCACCCCGTGCTGCTGACCGAGGCCCCCCTGAACCCCAAGGCCAACCGCGAGAAGATGCCCAGGTGAGTGGCCCGCTACCTCTTCTGGTGGCCGCCTCCCTCCTTCCTGGCCTCCCGGCGCTGCGCCCTTTCTCACTGGTTCTCTCTTCTGCCGTTTTCCGTAGGACTCTCTTCTCTGACCTGAGTCTCCTTTGGAACTCTGCAGGTTCTA
+
BBBBBBBBFFFFGGGGGGFFGGHHGFGEDGHHHGGGGGGCEHHHHGGGDEGGHHFHHHGGGGEGGGGGGGGHHHHGGGGHGHHHHFGGGG/C@?GGGGHHHFHGHHHHHHEFHHGGGGGHHHHHHHFHHHGHHGGGGGHGHHGHHGGGGGFGGGGGGG-;BFFFFFFFFFFFFFFFFEFFFFFFFFFFFFFFFFDFFFFFFFFFFEFFFFFFFFFFFFBFFFFFFFFFFFFFFFFFFFFFFFFBFFFFFFB
@M05620:37:000000000-D9766:1:1101:5357:6898 1:N:0:50
GAGGCTGCTTTGGAAGAAACTCATAGATTACTGCAACAGTTCCCCCTGGACCTGGAAAAGTTTCTTGCCTGGCTTACAGAAGCTGAAACAACTGTCCTACAGGATGCTACCCGTAAGGAAAGGCTCCTCGAAGACTCCAAGGGAGTACAAGAGCTGATGACACAATGGCCAGTAAGTCAGGCATTTCCGCTTTAGCACTCTTGTGGATCCAATTGAACAATTCTCAGCATTTGTACTTGTAACTGACAAGC
+
33>AAAFAFFFFGGGCFEGGGGHHGGHHHGFGHHAGFFFDDGHHHGEGGBGGHHGHH32BFHGHHHHHHHHHHFF3BGHFEFHBB3BGFBEGHHHHHHGHFGEGHEGHFGHHGG/EGHHB3?GHHHGH0EEHG<GFHHH1GGG/?EG1@FG@GHHHHHHHF<G0FGHHHCHHG1GHFFDHHHEHHHH>CFGDGDGHHHHGHHHHHGHHHH0GFHHC0CGGHHHHH0BFGFGFGG0BFF0B0;CFF0900=;
@M05620:37:000000000-D9766:1:1101:5336:6900 1:N:0:50
GAGGCTGCTTTGGAAGAAACTCATAGATTACTGCAACAGTTCCCCCTGGACCTGGAAAAGTTTCTTGCCTGACGGAAAGGCTCCTACAAGACTACCATACAGGAAACTAGCTGATCACACAATGTCATCGAAGTCACGCATTGCCTCCTCACGATGCTGGCGGACTCAATCGAACATCCGGCATTACTGCTATCGCACACTTGCACATCACGTACAAAAAATCTCAACAGTACACTTCTGAACTGCAGCGC
+
AAAAAACBFFFFGGGGAGGGGFFFFHGHHHHGGHHHHHHFHH5GHGEGHHHHHHGGFFHHGHHHHHHHH5323BABFGH?BBF1BB3BFBBBF33BFG32B3FH1333B3B4B3?44?BBE/334BG44BBGF?E43/B>??1F11B?B01//?//<GG1///>--01>11>.<.-00/.-<;:0000<;C00/;..--;;0009000;C0.C/.;;FA;-FF9/;/.;.;//::9B9;/BBFFFFF:/-9
@M05620:37:000000000-D9766:1:1101:5376:6901 1:N:0:50
GAGGCTGCTTTGGACGAAACTCATAGATTACTGCAACAGTTCCCCCTGGACCTGGAAAAGTTTCTTGCCTTGCTTAAAGAAGCTGAAACAACTGACCTAAATTATTCTACCCGTAAGGAAAGGCGCCTAGAAGACTCCAAGGGAGGAAAAGAGCTGATGAAACAATGGCAAGTAAGTCAAGCATTTACGATTTACCACTCTTGTACATCCAATTGAACACTTCCCAGCATTGGTACTTGTAAATGACAAGC
+
>3AA>>CBCBB@G44AAF?EGGHHHFGHHHABDG3FFHBFGDDBBBAAAGBFGGEFB32BBGHDFHHBBBDBADF555DBGG3BF33FBB1FGH3BF433@44BB4B4@FB1??>/?C333FFF/>E/?3BB32BB?22?DC?<///<@C2/<011111?<?GE???>F<FF<<1>>>>11><=000=.<.<<00<=<//;000000;C/::;0:=0C0/00=0/;9.9=0000;0=CF;900;0;;FB99
@M05620:37:000000000-D9766:1:1101:21404:6905 1:N:0:50
GAGGCTGCTTTGGAAGAAACTCATAGATTACTGCAACAGTTCCCCCTGGACCTGGAAACGTTTCTTGCCTGGCTTACAGCAGCTGAAACCACTGTCCTACAGGATGCTACCCGTAAGGAAAGGCTCCTAGAAGACTCCAAGGGAGTAACAGAGCTGATGAAACAATGGCAAGTAAGTCAGGCATTTCCGCTTTAGCACTCTTGTGGATCCAATTGAACAATTCTCAGCATTTGTACTTGTAACTGACCAGC
+
CCCCCBFCFFFFGGGGGGGGGGHHHAFGHFDFHG4BBFE5DDGF2EEF22B2FF2GH33BFGHFDFD5FGHHHHBBGHH3BGHF33BGH1FFHFHHHHBGGEFHH3GHHHHHFGEEHHFGHHHHHHGHHGFFGHHHHHHBGGF/CEHF3FGFHFHHHHHH22@0FHHHHHHGHHHHHHHHGFGHGHHHGGGGGHFHFHCFHFGHGDHFHHHHHHHCFGHHHGHHHBGHGGGGGGFFGGGF09FFFCF/CFF
@M05620:37:000000000-D9766:1:1101:23189:6915 1:N:0:50
AGTGCCAGCTCTCAATCGCACAGGGGACCCAGGGCCTGGCCCCTCCATCCAGAAAACCTATGACCTCACCCGCTACCTGGAGCACCAACTCCGCAGCTTGGCTGGGACCTATGTGAGTATCCAGCGTAGGAATCTGGGAGTTGGGGAGGAGTGAGGAGTTGGGGAAAGACAGTCCTAACCGTGGAGGGTTCTGGTAAATGATGGGGTGAGGAGGGGCTCTTTGGCTCCCACCAGTCCCCCTGTCTGGTCTA
+
BAAABFFFBFFFGGGGGGGGGGHHGGGGGGHHGGGGGGHHHHGHGGHGHHHHHHHHGGHGHHHHHHHHHHHGGGGGHGHGGGGHGHGHGHHHGGGFGHHHGHHFFCHHGHHHHHHHHHHHHHHHHGGGGGHHHHHHHHHGEHHHGGGGGGGHHHHGHGHHHHGGGGHGHHHHHHHHHHHHGEGGGGGG;FGGGGFGFGFFGFFGGDDCFFFFFFFAFDFFFFFFFFFFFFFFFFFFFFFFFFFFFFFFFF;
@M05620:37:000000000-D9766:1:1101:14967:6921 1:N:0:50
ACCACACCTTCTACAATGAGCTGCGTGTGGCTCCCGAGGAGCACCCCGTGCTGCTGACCGAGGCCCCCCTGAACCCCAAGGCCAACCGCGAGAAGATGATGAGTGGCCCGCTCCCTCTTCTGGTGGCCGCCTCCCTCCTTCCTGGCCTCCCGGAGCTGCGCCCTTTCTCACTGGTTCTCTCTTCTGCCGTTTTCCGTAGGACTCTCTTCTCTGCCCTGAGTCTCCTTTGGAACTCTGCAGGTTCTCGCTCG
+
AAA?AAAAFFFFGGGGGGG1G1GFGAEBAEHH1FFE?EGGGHHHHGGGGGGGGHHHHHHGGGCGGCGGGGGFH>GGGGEHAAGHHGE/CGCB@CGHFHBBGHHHHGGHHGGGCGGHHHHHHBGGGCHHGCCGGHGHHGGHHHHHHHGGGGGGGGGGGGGGGGG@FFFFF/BFF-FFFFFFFFFFFFF9@BFFFFFFFFF?FFFFFFFFFFFFFEFFFFFFFFFFFFFFFFFFFFFFFFEFFAFFF/;AAF?
@M05620:37:000000000-D9766:1:1101:23165:6922 1:N:0:50
AGTGCCAGCTCTCAATCGCACAGGGGACCCAGGGCCTGGCCCCTCCATCCAGAAAACCTATGACCTCACCCGCTACCTGGAGCACCAACTCCGCAGCTTGGCTGGGACCTATGTGAGTATCCAGCGTAGGAATCTGGGAGTTGGGGAGGAGTGAGGAGTTGGGGAAAGACAGTCCTAACCGTGGAGGGTTCTGGTAAATGATGGGGTGAGGAGGGGCTCTTTGGCTCCCACCAGTCCCCCTGTCTGGTCTA
+
BAABCFFFCFFFGGGGGGGGGGHGGGGGGGHHGGGGGGHHHHGHGGHHHHHHGHHHHGHHHHHHHHHHHHHGGGGGHHHHHHHHHHHHGGHHGGGGGHHHGHHGGGHHGHHHHHHHHHHHHHHHHGGGGGHHHHHHGHHGGHHHGGGGGGGHGHGGHGHHHHGGGGHGHHHHHHHHHHHHGGGGGGGG=FFGGGCFGGGGGGGGGGFFFFFFFFFFFFFFFFFFFFFFFFFFFFFFFFFFFFFFFFFFFFF
@M05620:37:000000000-D9766:1:1101:15613:6938 1:N:0:50
AGTGCCAGCTCTCAATCGCACAGGGGACCCAGGGCCTGGCCCCTCCATCCAGAAAACCTATGACCTCACCCGCTACCTGGAGCACCAACTCCGCAGCTTGGCTGGGACCTATGTGAGTATCCAGCGTAGGAATCTGGGAGTTGGGGAGGAGTGAGGAGTTGGGGAAAGACAGTCCTAACCGTGGAGGGTTCTGGTAAATGATGGGGTGAGGAGGGGCTCTTTGGCTCCCACCAGTCCCCCTGTCTGGTCTA
+
BBBBBFFFBFFFGGGGGGGFGCHHGGGGGGHHGGGGGGHHHHGHGGHHHHGHHHHHHGHHHHHHHHHHHHHGGGGGHHHHHHHHHHHHGHHHGGGGGHHHGHHGGGGHGHFHHHHHHHHHHHHHHGGGGGHHHHHHHHHGGHHHGGGGGGGGGHHHHGHHHHGGGGHHHHHHHHHHHHGHGGGG?EGGEGGGGGFFGGGGGGFGGGFFFFFFFFFFFFFFFFFFFFFFFFFFFFFFFFFFFFFFFF/FFF9
@M05620:37:000000000-D9766:1:1101:12067:6944 1:N:0:50
ACCACACCTTCTACAATGAGCTGCGTGTGGCTCCCGAGGAGCACCCCGTGCTGCTGACCGAGGCCCCCCTGAACCCCAAGGCCAACCGCGAGAAGATGATGAGTGGCCCGCTACCTCTTCTGGTGGCCGCCTCCCTCCTTCCTGGCCTCCCGGAGCTGCGCCCTTTCTCCCTGGTTCTCTCTTCTGCCGTTTTCCGTAGGACTCTCTTCTCTGCCCTGAGTCTCCTTTGGAACTCTGCAGGTTCTAGATCG
+
AA?ABBAAFFFFGGGGDGGGFFGBEEGFH?HHHGG?GFG2EHHHHGEFEEFFHGBGHHHGGGGGFGEGGGGHHHEFGGGHGHHHEGGGGC<DCDHHFFHHHFHH2FFHHGGG-DHHHHGHHHHHHGFHGGGFGHGHGDFHHHHHFFHFGGGGGCAGGGGGGDDDFFFFF/BFF?FFFFFFBFFFFFFFFDDFFFFFFFFDFFFFFFFFFFFFF//;/99FFFFFFFFBFFF/FFBFFFFFFAFFF;B/;FE
@M05620:37:000000000-D9766:1:1101:10623:6952 1:N:0:50
GAGGCTGCTTTGGAAGAAACTCATAGATTACTGCAACAGTTCCCCCTGGACCTGGAAAAGTTTCTTGCCTGGCTTACAGAAGCTGAAACAACTGTCCTACAGAATGCTACCCGTAAGGAAAGGCTCCTAGAAGACTCCAAGGGAGTAAAAGAGCTGATGAAACAATGGCAAGCAAGCCAGGCATTTCCGCTTTAGCACTCTTGTGGATCCAATTGAACAATTCTCAGCATTGGTACTTGTAACTGACAAGC
+
AAAAAAFAFFFFGGGGCGGGGGFHHHHHHGHHGHHGHGHFGHHHHGGGHHHHHHHHHHHHGHHHHHHHHHHHHHHHHHHHHHHHHHHHGBGGHH@BF@@BB34B@B@BBGG11?E1BFGGHHAABBFBB?B33B?3BGFGFG/FE/BFHBBF22@2<2@FGGHHFDH1GGBA/?<?/?0><F.>>>FFGGGG.<0=D<<<=000<:00CGCCG0:<GHG:C:;;;0090;C0;;;0;FG;CF9C00;90.:
@M05620:37:000000000-D9766:1:1101:16766:6955 1:N:0:50
ACCACACCTTCTACAATGAGCTGCGTGTGGCTCCCGAGGAGCACCCCGTGCTGCTGACCGAGGCCCCCCTGAACCCCAAGGCCAACCGCGAGAAGATGATGAGTGGCCCGCTCCCTCTTCTCTTGGCCGGCTCCCTCCTTCCTGGCCTCCCGTCCCTGCGCCCTTTCTCCCTTCTTCTCTCTTCTGCTGTTTTCCGTAGGACTCTCTTCTCTGCCCTGAGTCTCCTTTGGTTCTCTGCTCGTTCTGGCTCG
+
AAAAAAAAFFFFGGGBEGGGD1FGEAEGGG0BGGGFEEG?FHH0FAEGGGG/FGHFHGGGGGEGGGECGGGHHGEGGGGHGHHHGGGGGGGGGGHHHHB2?FGF<CF0/>/->CF<0<<FH11=<0/<----;.E//C/0;C00/;CFAAF..9.;00.AA9--/0;0//9-/-/////;//;FF///9;//-//9B---9://B/9BFFFF/F/EFFF-//B//BFF//--/;://B//:-9-9///-/9
@M05620:37:000000000-D9766:1:1101:12683:6969 1:N:0:50
GAGGCTGCTTTGGAAGAAACTCATAGATTACTGCAACAGTTCCCCCTGGACCTGGAAAAGTTTCTTGCCTGGCTTACAGAAGCTGAAACAACTGTCAAACCGGTACCTCACCGTACGCGCAAGCAAATGCACGCATAAGATTGCAAGCCAGCACAACAGCCCACATGACAATGGAATCCAACCTTTCCACTTTCGCACTATTGCGCATCCCGATCCAACATAACAAGCATTAGCACTTGTACCTGCAACGC
+
ABBBBBFBFFFFG4FGFFGGGGHHHHCHHHHHHHHHHHHHHHHHHGGGHGHHHHHBFHHHFGHHHFGHHHHHHHHHHHHHHHHHHHHHHHHHHH5BF44@1////>34BF?EAHH/>//<E/B?2B2G3332?/>?CF2@22@@211?/?F/0?00>.>>.<>..1<1<D=00/0000<00/</00;G0:;C:GDGCCF0;0;0;--=9CE..;-;CF/9/0;/;BF..;B/:/B/;FFFFFBFF.;BFB-
@M05620:37:000000000-D9766:1:1101:10620:6973 1:N:0:50
GAGGCTGCTTTGGAAGAAACTCATAGATTACTGCAACAGTTCCCCCTGGACCTGGAAAAGTTTCTTGCCTGGCTTACAGAAGCTGAAACAACTGTCCTACAGGATTCTACCCGTAAGGAAAGGCTCCTAGAAGACTCCAAGGGAGTAAAAGAGCTGATGAAACAATGGCAAGTAAGTCAGGCATTTCCGCTTTAGCACTCTTGTGGATCCAATTGAACAATTCTCAGCATTTGTACTTGTAACTGACAAGC
+
ABAAABFBFFFFGBFFCGFGGGHHHH5FHFGGHHFHHHHGHHHHHGGGHBFHHGHBBDGGBFHHHDFFGHHHHGHFGHHHHHHHGFFGHGAFGHDG34BBB@31F3@DGHH11>>11B3?FGGA?BFFGD?3DFHEGHCHBF/?//BDG3??22@FG22DFHHHGDG?FG?/???G<G1D?F.GHFGHGG?EA<0=000<=00=<.<CCHH0G0;CGHHFG00;C:000CG09;99;FFBFGBB0CFF0.C
@M05620:37:000000000-D9766:1:1101:12701:6977 1:N:0:50
GAGGCTGCTTTGGAAGAAACTCATAGATTACTGCAACAGTTCCCCCTGGACCTGGAAAAGTTTCTTGCCTGGCTTACAGAAGCTGAAACAACTGTCCTACAGGATGCTACCCGTAAGGAAAGGCTCCTAGAAGACTCCAAGGGAGTAAAAGAGCTGATGAAACAATGGCAAGTAAGTCAGGCATTTCCGCTTTAGCACTCTTGTGGATCCAATTGAACAATTCTCAGCATTTGTACTTGTAACTGACAAGC
+
>33AAAFBFFFFGGGGFFGGGGHHFGHHHDHHHHH4BGGFGHHHHGGGH2GHHHHHHHHGHGHHHHHHHHHHHHHHHHHHHHHHHHHHHHHHHHHHHH4GGGCGHFGHHHHHFGEGHHHHGHHHHHGHHHHHHHHHHHHHHGFEDEHFDGGFHHHHGHHGF>GCHHHHHGHGHGGH@GHGGHHHHHHHGGGGGHFHFHHHHHDGHFHFHHHHHHHGHHHHHHHHHFHHHHFBGFFFFGGFBFFFFBG0CFG
@M05620:37:000000000-D9766:1:1101:19738:6979 1:N:0:50
ACCACACCTTCTACAATGAGCTGCGTGTGGCTCCCGAGGAGCACCCCGTGCTGCTGACCGAGGCCCCCCTGAACCCCAAGGCCAACCGCGAGAAGATGCCCAGGTGAGTGGCCCGCTACCTCTTCTGGTGGCCGCCTCCCTCCTTCCTGGCCTCCCGGAGCTGCGCCCTTTCTCACTGGTTCTCTCTTCTGCCGTTTTCCGTAGGACTCTCTTCTCTGACCTGAGTCTCCTTTGGAACTCTGCAGGTTCTA
+
AAA?AABBFFFFGGGFFGGGFFHFGGGGHDFHHGGGGGG?EGCHHGGGEEGEFGFHGHHGEE>EGGGGGGGGGHHGGGFHFHHHFFGGGCGDCDH2GBFHHHHFHHHHHHGGHHGGGFGHHHHHHHHEHHGGHFGGGGHGHHGHHGGGGFFGGGGGG?AFGGFGGGFFFFFFFFFFFFBFFFFFFFFFFFFFFFDFFFFFFFF.AFFFFFFFFFFFFBFFFFFFBFFFFFFFFFFBBFFFFFFFEFFFFF9
@M05620:37:000000000-D9766:1:1101:22097:7006 1:N:0:50
ACCACACCTTCTACAATGAGCTGCGTGTGGCTCCCGAGGAGCACCCCGTGCTGCTGACCGAGGCCCCCCTGAACCCCAAGGCCAACCGCGAGAAGATGATGAGTGGCCCGCTCCCTCTTCTGGTGGCCGCCTCCCTCCTTCCTGGCCTCCCGGAGCTGCGCCCTTTCTCACTGGTTCTCTCTTCTGCCGTTTTCCGTAGGACTCTCTTCTCTGCCCTGAGTCTCCTTTGGAACTCTGCAGGTTCTCGCTCG
+
A>A>AAABFFFFFGGGGGGFG5FFE2AEEEGFAFGGGGGGFHHHHGGGGFGEHGGCFHHGCGGGGDEGGGGFHFFGGGGE/?FHHE/>DGGC@DHH1FGHHHHHEFFFHCGG-AFFHHHHHHHHFFHHCDCGGHGHHGGHHHHHHHEFGGGGGGGGFBFBGGGBFFFFF/9BFBFFFFFFFFFFFFFFBFDFFFFFBFFBFFFFFFFFFFFFF/BFFF.BFFFFFFFFFEB/BFFFBFEFF9FFF9.AEE;
@M05620:37:000000000-D9766:1:1101:11892:7013 1:N:0:50
GCTGCTGCTTTGGAATCGCACACGTCTGACCTCCCGTCACATTCAGAAATCTCGTATGCCGTCCTCTGCTTGCAACAAGAAGCTACAACACCTAATGCTACCCGTAAGGCACGGCTCCTAGCAGCCTCCAAGGGCGTCACCGCGCTGCTGCCCCCCTGGACCGTAAGTCCGGCCTTTCCGCTTTAGCCCTCTTGTGGATCCACTTGAACAATTCTCCGCATTTGACCTTGTCACTGACAAGCCAGGGCCAA
+
>>1>AB@BBFBBBBF1ABAFEEFFF00BA1BGBFAE0B/AFABGHFEF11DDAAFEBBGDFGE/B1D1BDFG/1@@FG0>B01B11BBG//B0111B1BF1FGGG//0B000/>EE?AGF11BB<GHG/0B1?///BCE?1//><@-.>11<..--<C./;/ACEAHBG0AA@@E9;CFCGGBEFGG/99EFFF;FBF/BFB/99/FFF/9;B9//;;A--AFF/;/9/9///;;9/B//A-:-AA--;;9
@M05620:37:000000000-D9766:1:1101:14551:7015 1:N:0:50
ACCACACCTTCTACAATGAGCTGCGTGTGGCTCCCGAGGAGCACCCCGTGCTGCTGACCGAGGCCCCCCTGAACCCCAAGGCCAACCGCGAGAAGATGCCCAGGTGAGTGGCCCGCTACCTCTTCTGGTGGCCGCCTCCCTCCTTCCTGGCCTCCCGGAGCTGCGCCCTTTCTCACTGGTTCTCTCTTCTGCCGTTTTCCGTAGGACTCTCTTCTCTGACCTGAGTCTCCTTTGGAACTCTGCAGGTTCTA
+
BCBBBAAAFFFFGGGGGGGGGGHHGFGGHGGHHFGG2EG2EGGHHGGGEFGFHHHHHHHGEGGGGGGGGGGH3FHGGGEHEHHH/FGGGGGGC?GBHHHHGGGGHHHHHHAFGHGGGGGHHHHHHHHHHHFGHGGGGGHGHHGHHGGGGGGGGGGGGG-C?FFGGGFFFFFFFFFFFFFFFFFFFFFFFFFFFFAFFFFFFFFDF/FFFFFFFFFFFFFFFFFFFFFFFFFFFFE/FFFFFFFFFFFFFFB
@M05620:37:000000000-D9766:1:1101:11563:7016 1:N:0:50
AGTGCCAGCTCTCAATCGCACAGGGGACCCAGGGCCTGGCCCCTCCATCCAGAAAACCTATGACCTCACCCGCTACCTGGAGCACCAACTCCGCAGCTTGGCTGGGACCTATGTGAGTATCCAGCGTAGGAATCTGGGAGTTGGGGAGGAGTGAGGAGTTGGGGAAAGACAGTCCTAACCGTGGAGGGTTCTGGTAAATGATGGGGTGAGGAGGGGCTCTTTGGCTCCCACCAGTCCCCCTGTCTGGTCTA
+
CCACCFFFCFFFGGGGGGGGGGHGGGGGGGHHAEGGGGHHFHGHGGHHHHHHEHGGHGHHHHFHHHHHHHHGGFGGHHHHEGHHHHHEGHHHGGGGGHHHGHHGGGGHGHHHHHHHHHHHHHHHHGGGGGHHHHHHHHHGGHHHGGFGGGGHHHHHHGHHHHGGGGHHHHHHHHHHHHHHGGGGGGGGEGGGGGFGGGGGGGGGGGFFFFFFFFFFFFFFFHFFFFFFFFFFFFFFFFFFFFFFHFFFFF0
@M05620:37:000000000-D9766:1:1101:24761:7042 1:N:0:50
ACCACACCTTCTACAATGAGCTGCGTGTGGCTCCCGAGGAGCACCCCGTGCTGCTGACCGAGGCCCCCCTGAACCCCAAGGCCAACCGCGAGAAGATGCCCAGGTGAGTGGCCCGCTACCTCTTCTGGTGGCCGCCTCCCTCCTTCCTGGCCTCCCGGCGCTGCGCCCTTTCTCACTGGTTCTCTCTTCTGCCGTTTTCCGTAGGACTCTCTTCTCTGACCTGAGTCTCCTTTGGAACTCTGCAGGTTCTA
+
BAA?ABBBFFFFGGGFAGGFGBGCG2AB4AFGCFGAAEGGDHHFHGGG?EEFEHFFGHFE?F?EG1EGGEF1G?GGGF/GCAGHHGEEGCG</C<GDGBCGHHGHHHHHHGGHGGGGCGHHHHHHHHGHHGHHGGGGGEGHHGHHGGGFFFFGFEEDB-ABBBFBBFB?FFFFFFFFFFFFFFFFFFFFFFFFBFFFFFFFFFDF/BFFFFFFFFFFFFFFFF/BFFFFFFFFFFFFFFFFFFEFFFFFFF
@M05620:37:000000000-D9766:1:1101:14514:7044 1:N:0:50
ACCACACCTTCTACAATGAGCTGCGTGTGGCTCCCGAGGAGCACCCCGTGCTGCTGACCGAGGCCCCCCTGAACCCCAAGGCCAACCGCGAGAAGATGCCCTGGTGAGTGGCCCACTCCGTCTTCTGGTCGCCGACTCCCTCCTTCCTGGCCTCCCGGCGCTCCTCCCTTTCTGGCTGGTTCTCTCTTCTGACGTTTTCCGTCGGCCTCTCTTCTCTGACCTGCGCCTCCTTTGGAACTCTGCAGGCTCTG
+
AABABAABFFFFFGGFFGGDDAFAEBAEFGHHFGGGGGGCEHHHHGCGEEGFGFHHHHHGGG?EC>>EGGGFHCAEGGEECCHCEGE<DCG@/B<1>111010/1<10?GAF0G.>00F.<00.1=<<00--<----DCAGG.;:;/009F.9CFEA----A.9/.:.:FBBB//999.F///;//:FFFF/:A999EF/AB.---;AABB/B/FFFF//B/..9-.;..;BBB/B/9F//;;/9..;.;/
@M05620:37:000000000-D9766:1:1101:13223:7051 1:N:0:50
ACCACACCTTCTACAATGAGCTGCGTGTGGCTCCCGAGGAGCACCCCGTGCTGCTGACCGAGGCCCCCCTGAACCCCAAGGCCAACCGCGAGAAGATGAACCCAGGTGAGTGGCCCGCTACCTCTTCTGGTGGCCGCCTCCCTCCTTCCTGGCCTCCCGGCGCTGCGCCCTTTCTCACTGGTTCTCTCTTCTGCCGTTTTCCGTAGGACTCTCTTCTCTGCCCTGCGTCTCCTTTGGAACTCTGCAGGTTC
+
CCCCCCCCFFFFGGGGGGGGGGHHGGGEHGHHHGGGGGGGGHHHHGGGGGGGHHHHHHHGGGGGGGGGGGGHHHHGGGGHGHHHHGGGGGCGGGHHHHHHHHGGHGHH1?FGFGHHGGF-<GHHGHHHHHHHGHHGCGFGHEHHAFFGGGGGGGGGGGGGGGFFFFFFFFFFFFFFFFFFFFFFFFF9FFFFFFFFDFFFFFBFADDFFFFFFFFFFFFF0:;FF.@ADDFFFFFFFBBFFFFFF0;AAFB
@M05620:37:000000000-D9766:1:1101:10761:7053 1:N:0:50
AGTGCCAGCTCTCCATCGCACAGGGGGCCCAGGGCCTGGCCCCTCCATCCAGAAAGCCTATGACCTCACCCGCCACCTGGAGCACCAACTCCGCAGCTTGGCTGGGACCTATGTGAGTATCCAGCGTAGGAATCTGGGAGTTGGGGAGGAGTGAGGAGTTGGGGAAAGACAGTCCTAACCGTGGAGGGTTCTGGTAAATGATGGGGTGAGGAGGGGCTCTTTGGCTCCCACCAGTCCCCCTGTCTGGTCTA
+
AA>>AFFFAFFFG1GFGGGAF?G0BF0AEAEGBBEA/BFGFHGHGGGHH0FGGCH1BGHF1FFHH1BGHHH/E>EEHFFGBFGHHH0??0GFEECE/GBFAFHGGGHHGHHHHHHHHHHHHHGHHGCCGGHHHHHHHH0FEGHHGGACGFEGH0GHCFGHHHGGECHGFGGGGGGGEFGGGGFG.EGGCFFFGGFFFFFFFFFFFFF@FFFFFF@@@@FFFFFFFFFFFFFFEFFFFFFF@FFFFFFFFFB
@M05620:37:000000000-D9766:1:1101:21671:7064 1:N:0:50
ACCACACCTTCTACAATGAGCTGCGTGTGGCTCCCGAGGAGCACCCCGTGCTGCTGACCGAGGCCCCCCTGAACCCCAAGGCCAACCGCGAGAAGATGATGAGTGGCCCGCTCCCTCTTCTGGTGGCCGCCTCCCTCCTTCCTGGCCTCCCGGAGCTGCGCCCTTTCTCACTGGTTCTCTCTTCTGCCGTTTTCCGTAGGACTCTCTTCTCTGACCTGAGTCTCCTTTGGAACTCTGCAGGTTCTAGCTCG
+
CBBBCCCCFFFFGGGGGGGGGGHGGEGFHGHGHGGGGGGGGHHHHGGGGGGGHHHHHHHGGGGGGGGGGGGHHHHGGGGHGHHHHGGGGGCGCGHHHHHHHHHHFEFHHGGG-CGHHHHHHHFFHDHHCGGGGHGHHGHHHHHHHHGGGGGGGGGGGFGGGGGFFFFFF/BFFBFFFFFFFFFFFFFFFADFFFFFFFF.BFFFFFFFFFFFF/FFFFFFFFFFFFFFFFB/BFFFFFFFFAFFFBF/BFD
@M05620:37:000000000-D9766:1:1101:24594:7092 1:N:0:50
ACCACACCTTCTACAATGAGCTGCGTGTGGCTCCCGAGGAGCACCCCGTGCTGCTGACCGAGGCCCCCCTGAACCCCAAGGCCAACCGCGAGAAGATGCAGCCAGGTGACCGGCCCGCTATCTCTTCGGGTGGCCGCCTCCTTCCTTACCTGCCTCCCGGAGCTCCGCTCTCTCTCACTGTCTCTCTCTCCGGTCTCTGTCCGTATCACTTCCCTCTCTGACCTGTCTCTCCTTTTGCACTCTGCACTAGC
+
AAAAAAAAFFCDFGG131FDDD1B0BEGH0FGFFE0AAE/EHHHHGGGG/EAFFHHHHBEGGGGGGEGGGGHHHGFGGGEFHHHHGGGG/BC?AGH>11?11?<<?FG111/>A-C-@CG./0000<....;-..-;AGAG/;BFGF0;/00;C00;9.---9-/;---9A/9/;///9/9//;F/////;-----///;:;A:A--/;F///-;--;///B/B-//9:;///;////9//9/;///////
@M05620:37:000000000-D9766:1:1101:11550:7105 1:N:0:50
ACCACACCTTCTACAATGCGCTGCGTGGGGCTCCCGAGGAGCACCCCATGCTGCTGACCTAGGCCCCCCAGAACCCCGAGGCCAACCGCGCGAAGATGATCAGTGGCCCGCTCCTTCTTCTTTTGGCCGCCTCCCTCCTTCCTGGCCTCCCGGCGCTGCGCCTTTTCTCCCTTTTTCTCTCTTCTGCTGTTTTCCGTAGGCCTTTCTTCTCTGCCCTGCGCCTTCTTCGGACCTCCGCATGTTCTTGCTCG
+
AAAAAAA>BCFFGGGF3GF1E0A0AAEA00BEHEFF/A/A/FHHFGG/0G1G1@1@F0GDBEB>F//>E//?G0FE//>E//?GHE?/<B/<CCC/1?F?<?D1??.<FC-@C./00000D00<0-<0:--:CGEGGGFFGGF0/;FF:CA.-;-;-@A@@A-:/BFBB9BF9;FBBFFF/;BFFFF/;/;:BB/;;9-A/;;9;9;BBFFFFF/-:F-9-;A-;BF9;--;@F/-9A--;;BFF/;/;B-
@M05620:37:000000000-D9766:1:1101:9399:7119 1:N:0:50
ACCACACCTTCTACAATGAGCTGCGTGTTGCTCCCGCGGCTCCCCCCGTGCTTCTGACCGAGGCCCCCCTGACCCCCAAGGCCACCCGCGAGACGCTGCCCAGGCCAGTGGCCCGCTACCTCTTCTGGTGGCCGCCTCCCTCCTTCCTGGCCTCCCGCCGCTGCGCCCTTTCTCACTGGTTCTCTCTTCTGCCGTTTTCCGTAGGACTCTCTTCTCTGACCTGAGTCTCCTTTGGACCTCTGCAGGCTCTA
+
>A1>A1A>FFFF3GGFBGG1FFFHGGGF0BDEBBFAAEGA/B/FGGGE?B?F1FGFGGHG///>F?EEGGE0B0FEGC/?A/F?/FC/><@>//?->.CECBC...<<C0/<CCCGG?-;;CCGHH0:0/.;F-@AGGAEFFCF0CCFF/.;BFFFB--9@@-B=@F@@FFFFFFFBFEF/BFFFFFFFFFEF@A;FEFF-9A??/;FFF/FBFF/B/BFFF-BF9FFFFBFFF///-;9F///BA-;AFB
@M05620:37:000000000-D9766:1:1101:26800:7134 1:N:0:50
AGTGCCAGCTCTCAATCGCACAGGGGACCCAGGGCCTGGCCCCTCCATCCAGAAAACCTATGACCTCACCCGCTACCTGGAGCACCAACTCCGCAGCTTGGCTGGGACCTATGTGAGTATCCAGCGTAGGAATCTGGGAGTTGGGGAGGAGTGAGGAGTTGGGGAAAGACAGTCCTAACCGTGGAGGGTTCTGGTAAATGATGGGGTGAGGAGGGGCTCTTTGGCTCCCACCAGTCCCCCTGTCTGGTCTA
+
>A3>AFFFBFFFGGGFFFGCFEHHGGGFGGHHGEGGFGHHHHGHGGHHHHHHHHHHHGHHHHHHHHHHHHHGGEGGHHHH?FGHHHHEGHHHFGGGGHHHGHHGGGHHGHHHHHHHHHHHHHHHGGADGGHHHHHHHHGFCGHHGGFDGCCFHFGHFDHHHHGGGGHHHHHHHHHHGHHHGGGGFEFG;AFFGGCFGGGGGGGGGGFFFFFFFFFFFFFFFFFFFFFFFFFFFFFFFFFFFFFFFFFFFFF
@M05620:37:000000000-D9766:1:1101:9799:7169 1:N:0:50
GAGGCTGCTTTGGAAGAAACTCATAGATTACTGCAACAGTTCCCCCTGGACCTGGAAAAGTTTCTTGCCTGGCTTACAGAAGCTGAAACAACTGCCATACCTGCCGCTAACCAAAAGCACCTTCTAATCGCAGACTAAGCAAAAGAACCAGCGCAGCAAACACACTGAACCAAGGCTCCGCCCTTTCAGCTTTCGCACTCTTGCAGATCACCAAGCCCCATTATCCGTATTTGTATTTGACACTGCACCGC
+
CBBCCCFCFFFFGGGGGGGGGGHHHHHHHHHHHHHHHHHGHHHHHGGGHHHHHHHGGHHHGHHHHHHHHHHHHHHHHHHHHHHHHHHHHHHHHH3BF4B2B43B1/>>/13?3/?/30?2/B3B3BBB3/////BF2?22322B2/02/@//<///<00<???..<1111.0.0../<.<.<@CHH00CG00<;.::CFGEG0000;;BC/:0..;...:;;09BF..;;/B//://;B/;9/;:/B/;@D
@M05620:37:000000000-D9766:1:1101:14589:7176 1:N:0:50
AGTGCCAGCTCTCAATCGCACAGGGGACCCAGGGCCTGGCCCCTCCATCCAGAAAACCTATGACCTCACCCGCTACCTGGAGCACCAACTCCGCAGCTTGGCTGGGACCTATGTGAGTATCCAGCGTAGGAATCTGGGAGTTGGGGAGGAGTGAGGAGTTGGGGAAAGACAGTACTAACCGTGGAGGGTTCTGGTAAATGATGGGGTGAGGAGGGGCTCTTTGGCTCCCACCAGTCCCCCTGTCTGGTCTA
+
>3>AAFFFBFFBFGGGCFGGECGAFGFE2EFHEEE?AFHG2GGEGGGHDGHF33AFHGFFHH5GHFCFHHHEG@@EHHHHGGHHAHHGG3GGFE/EEFGF/3F/E/0F/0BGHHFHHDGBB2FFFCBE/BHHHBHHFEFA?FGFCCGC?FGGFFFFH?GFB/--;CEFFCFHH0GGFG:G@G.-CCD-;AFGGEFFGFGGGGGGGGFBFF.FDDB;;=EFFFFFFBFEFFFFFF/:9/.999BBFF99/B9
@M05620:37:000000000-D9766:1:1101:26839:7179 1:N:0:50
AGTGCCAGCTCTCAATCGCACAGGGGACCCAGGGCCTGGCCCCTCCATCCAGAAAACCTATGACCTCACCCGCTACCTGGAGCACCAACTCCGCAGCTTGGCTGGGACCTATGTGAGTATCCAGCGTAGGAATCTGGGAGTTGGGGAGGAGTGAGGAGTTGGGGAAAGACAGTCCTAACCGTGGAGGGTTCTGGTAAATGATGGGGTGAGGAGGGGCTCTTTGGCTCCCATCAGTCCCCCTGTCTGGTCTA
+
ABAABFFFBFFFGGGGCFGAEAGFGG?EFEEHFGGDFGHAAHGDGGHHGCGHHBB2BEHHHHGHHHBGHF?EE/EFHFGHGFHHAHHCF3GGEAEEC3GGG33?EEAGGFHFFFHHHDGFBGHGHGGGGGHGHHHFDFHF?CGHGGGGCEA<<<GGFFGHEHGFE?.CHHFHHH0GHHHFC.AD?.CF;CFFFGFGGFBFB0BFG?DFFFFBAFA=D9?FFFFBFFFEAF///9BBBFADFEF/;;9:9BB
@M05620:37:000000000-D9766:1:1101:22069:7196 1:N:0:50
ACCACACCTTCTACAATGAGCTGCGTGTGGCTCCCGAGGAGCACCCCGTGCTGCTGACCGAGGCCCCCCTGAACCCCAAGGCCAACCGCGAGAAGATGCCCACGGGAGTGTCCCGCTACCTCTTCTGTTGTCCGCCTCCCTCCTTCCTGGCCTCCCGCAGCTGCGCCCTTTCTCACTGGTTCTCTCTTCTGCCGTTTTCCGTAGGACTCTCTTCTCTGACCTGAGTCTCCTTTTTAACTCTGCAGGTTCTA
+
CCCCCCCCFFFFGGGGGGGGGGHHGGGGHGHHHGGGGGGGGHHHHGGGEGGGHHHHHHHGGGGGGGGGGGGHHHHGGGGHGHHHHGGGGGGGGGHHHH22GF///>/A<G1==G->-<-C0GHD=G=<=G<00.AADE.CCG.:;0/;0/.::C.C.--;DB;0@GDFB/BBFFBF;0/9;FFFFFFFFF000-9.:EB0.0:..90;FFFFBBFFF000BB//B:0;F909F00909;BF0000..99B0
@M05620:37:000000000-D9766:1:1101:23490:7205 1:N:0:50
ACCACACCTTCTACAATGAGCTGCGTGTGGCTCCCGAGGAGCACCCCGTGCTGCTGACCGAGGCCCCCCTGAACCCCAAGGCCAACCGCGAGAAGATGATGAGTGGCCCGCACCCTCTTCTGGTGGCCGCCTCCCTCCTTCCTGGCCTCCCGGAGCTGCGCCCTTTCTCCCTGGTTCTCTCTTCTGCCGTTTTCCGTAGGACTCTCTTCTCTGCCCTGAGTCTCCTTTGGAACTCTGCAGGTTCTAGCTCG
+
BBABBBCCFFFFGGGGGGGGGGHHGGGGHGHHHGGGGGGFGHHHHGGGFGGGHHHHGHHGGGGGGGGGEE12BGHG/EEG/FGHHFD/@?><@AGGHEBD22FGG/?GG/?--ADCHHHH<GFDC<GF<DCDGHGHGGHHHHGHBFAFGGGGC-:@F/FBFGFFFFEF//BFF.FFBBBFFFFFFFFFDDFFFFFFFFA.:BBB/:BFFFFF//BAF?/FFF/FBBF:FFF/;9FFFFFBFAF/B:FBBBD
@M05620:37:000000000-D9766:1:1101:26063:7217 1:N:0:50
ACCACACCTTCTACAACGAGCTGCGTGTGGCTCCCGAGGAGCACCCCGTGCTGCTGAACGAGGCCCCCCTTAACCACAAGGCCAAAAGCGAGAAGATGATGAGTGGCACGCTCCCTATTATGGTGGCCGCCTCCCTCATTCCTGGTCTCCAGGAGCTGCGCCCTTTCTCACTGGTTCTCTCTTCTGCCGGTTTCCGTAAAACTCTCTTCTCTGACCTGAGTCTCCTGTGTAACTCTGCATGTTCTCGCACT
+
1>>>>1>>BBBBBFG1A110E0FEE00BFAHHABAB/AAAEFCGGEA/BABAGEGFF@1BEEGEEE/>EE0B@>11???>/??</0/0<//</<F111FB2212B//01?//?A?0<<1111?<1/?0<--.<<./<.00=<D0//00<:0//.;CG//--:;-/0;;F0090/;9;C009BBB000;--;9;B9-/9--;99;/;/9/:99/9;B/-/99/9;///;///9///;//9////;//;9---
@M05620:37:000000000-D9766:1:1101:17638:7217 1:N:0:50
ACCACACCTTCTACAATGAGCTGCGTGGGGCTCCCGAGGAGCACCCCGTGCTGCTGACCGGGGCCCCCCTGAAGCCCAAGGCCAACCGCGAGAAGATGATGAGTGGCCCGCTACCTCTTCTGGTGGCCGCCTCCCTCCTTCCTGGCCTCCCGGAGCTGCGCCCTTTCTCACTGGTTCTCTCTTCTGCCGTTTTCCGTAGGACTCTCTTCTCTGACCTGAGTCTCCTTTGGAACTCTGCAGGTTCTAGATCG
+
1A11A>1>FFCFEGG13FADGGGFE0A000BA0AF/A//AEH/F//AAEE/BAF1110F////>/>EG/EFB1110?</<//??/F/<@?///CG1?1?@GF1FFFFHECCC@CHHHHHHHFHGGEHHCCGGGHGGHGGGGGGGGGGGGGGF@?@@FGG@@F@?FFFFFFFFFFFFFFFFFFFFFFFF?9AFFFFFFFF?FFFFFFFFFFFFF/:FFEFFFFFFFFFFFFFFFFFFFFFFF9FFFFF/:FA
@M05620:37:000000000-D9766:1:1101:24928:7222 1:N:0:50
ACCACACCTTCTACAATGAGCTGCGTGTGGCTCCCGAGGAGCACCCCGTGCTGCTGACCGAGGCCCCCCTGAACCCCAAGGCCAACCGCGAGAAGATGCCCAGGTGAGTGGCCCGCTACCTCTTCTGGTGGCCGCCTCCCTCCTTCCTGGCCTCCCGGAGCTGCGCCCTTTCTCACTGGTTCTCTCTTCTGCCGTTTTCCGTAGGACTCTCTTCTCTGACATGAGTCTCCTTTGGAACTCTGCAGGTTCTA
+
CCCCCCCCFFFFGGGGGGGGGGHHGGGFHGHHHGGGGGGGGHHHHGGGFGGGHHHHHHHGGGGGGGGGGGGHHHHGGGGHGHHHHGGGGGGGGGHHHHHHHHHGHHHHHHGGHHGGGGGHHHHHHHHFHHGHHGGGGGHGHHGHHGGGGGGGGGGGGG-CDGGGGGFFFFFFFFFFFFFFFFFFFFFFFFFFFFFFFFFFFFFFFFFFFFFFFFFFFFFF0BFFFFFFFFFFFFFFFFFFFFFFFFFFFFF
@M05620:37:000000000-D9766:1:1101:14890:7224 1:N:0:50
ACCACACCTTCTACAATGAGCTGCGTGTGGCTCCCGAGGAGCACCCCGTGCTGCTGACCGAGGCCCCCCTGAACCCCAAGGCCAACCGCGAGAAGATGCCCAGGTGAGTGGCCCGCTACCTCTTCTGGTGGCCGCCTCCCTCCTTCCTGGCCTCCCGGAGCTGCGCCCTTTCTCACTGGTTCTCTCTTCTGCCGTTTTCCGTAGGACTCTCTTCTCTGACCTGAGTCTCCTTTGGAACTCTGCAGGTTCTA
+
AAA1AAAAFFFFFFGDBFBAE1B1A0ABFAGHBFGAEEG?EHHHHG?EEEFFHF1BGHGGEGGGE>>FGGGBHC>EGGAE/<GA?F</BBB</B<CDD1FHHHGHFHGGHGGHGGGGGGHHHHHHEHHHHGHHGGG?FGGHHGH0FFGEFFGEGGGGG-AA.FGGGF@@FFFFFFFFFFFFFFFFFFFFFFFF@BAFFFFFFFFFFFFFFFFFFFFFFFFFFEBBFFFFFFFFFEFFFFFFFFFFFFFFFB
@M05620:37:000000000-D9766:1:1101:15375:7254 1:N:0:50
ACCACACCTTCTACAATGAGCTGCGTGTGGCTCCCGAGGAGCACCCCGTGCTGCTGACCGAGGCCCCCCTGAACCCCAAGGCCAACCGCGAGAAGATGAACCCAGGTGCGTGGCCCGCTCCCTCTTCTGGTGGCCGCCTCCCTCCTTCCTGGCCTCCCGGCGCTGCGCCCTTTCTCACTGGTTCTCTCTTATGCCGTTTTCCGTTGGACTCTCTTCTCTGCCCTGCGTCTCCTTTGGAACTCTGCCGGTTC
+
BBBBBBBBFFFFGGGGGGGGGGHHGFGEHGHHHGGGGGFFGHHHHGGGGFGGHHHHHHHGGGGGGGGGGGGGHHHGGGGHGHHHHGGGGG<CFGHHHGHHHHG/FFGF?DFGADHHDGGGGGGHHH0DGHHHGHHGGGDGGGGG:CFFGGF;FGGGGC9AC-@@FFAFDADFFFFF/BFFFFFFFFF/;F/BFF9@DFFFFB.B/;./;FFFFFFFFBFFBF.9F;@A=.9BFFFFFFBBFBBBB9;@FF.
@M05620:37:000000000-D9766:1:1101:26599:7260 1:N:0:50
GAGGCTGCTTTGGAAGAAACTCATAGATTACTGCAACAGTTCCCCCTGGACCTGGAAAAGTTTCTTGCCTGGCTTACAGAAGCTGAAACAACTGTCCTACAGCATTCTACCCGTAAGGAAAGGCTCCTACACGACTCCAAGGCAGTAAAAGAGCTGACGCAACAATGGCAAGTAAGACAGCCATATCCGCTTTAGCACTCTCGCTCATCCAACTCAACAATTCTAAGTATTTGTATTTGTAACTGACAAGC
+
BBBBBBFBFFFFGBGGGFGGGGHFGGFGHGHHHHGHHHHHHGHHHGEGGEGHHHGBEGHHFGHHHHHGGHHHHHHFGHHGHHHHHEBGGBEHHH5BF443@3@BB44B4BB11?>11333BFHE3BF333B2?/>/EFFB2F/B/23B?@@<22<@22<///>C<11??>FF<<>D1<<0.<<0000=..CEAD=G0;G/:0...:.:0:::/;0=9FB.09;0;;00;FF0C0;0;FGFFG9C;CFFFA;
@M05620:37:000000000-D9766:1:1101:15390:7265 1:N:0:50
ACCACACCTTCTACAATGAGCTGCGTGTGGCTCCCGAGGAGCACCCCGTGCTGCTGACCGAGGCCCCCCTGAACCCCAAGGCCAACCGCGAGAAGATGAACCCAGGTGAGTGGCCCGCTACCTCTTCTGGTGGCCGCCTCCCTCCTTCCTGGCCTCCCGGAGCTGCGCCCTTTCTCACTGGTTCTCTCTTCTGCCGTTTTCCGTAGGACTCTCTTCTCTGACCTGAGTCTCCTTTGGAACTCTGCAGGTTC
+
CCCBCCCBFFFFGGGGGGGGGGHHGGGGHGHHHGGGGGGGGHHHHGGGFGGGHHHHGHHGGGGGGGGGGGGHHHHGGGGHGHHHHGGGGGGGGGHHHHGGGHGGGAFFGHHHEGGHCGGFGHFHHGHHHHHGGHHGGGGGHGHHGGGGGGGGGGGGGGGG-?CGGGFFFFFFFFFFFFFFEFFFEFFFFFFFFFFFDFFFFF.;FFFFFFFFFFFFFFFFFFFFFBFFFFFFFFFB/:FFFFFFFFFFFE0
@M05620:37:000000000-D9766:1:1101:24202:7286 1:N:0:50
GAGGCTGCTTTGGAAGAAACTCATAGATTACTGCAACAGTTCCCCCTGGACCTGGAAAAGTTTCTTGCCTGGCTTACAGAAGCTGAAACAACTGTCATACAGGATGCTCACCGTAAGGAAAGGCTCCTAGAAGAATCCAAGGGCGTAAAAGCGCTGATGAAAACATGGCAAGTAAGTCAAGCCATTCCGCTTTAGCACTCTTGTGGATCCAATTGAAAAATTCTCAGCATTTGTACTTGTCACTGAACAGC
+
1AAAAAFAFF3F1GGGGGGG1FEHFHHHHHHGHGHHCFGAFGHHHGEGHGHGHFHHHHGHHHHH2HEGHHHHHHHHHHHHHHHB@FHHH0/FHHDF22@B1FB>1BGG1BGHGH/E0B1FG0BFGFFH111B110BFGFG1?A//</?GH10/>?C/1??FH10?FHFH<G.<1>D=F<1>F.0===GGGGGG00DGGFBGFHGHGHEHH0G0=C0<0;G.BBFG00;BBFFGGGGGGGB0;9FGB0/CFC
@M05620:37:000000000-D9766:1:1101:19291:7287 1:N:0:50
ACCACACCTTCTACAATGAGCCGCGTGTGGCTCCCGAGGAGCACCCCGTGCTGCTGACCGAGGCCCCCCTGAACCCCAAGGCCAACCGCGAGAAGATGATGAGTGGCCCGCTACCTCTTCTGGTGGCCGCCTCCCTCCTTCCTGGCCTCCCGGAGCTGCGCCCTTTCTCACTGGTTCTCTCTTCTGCCGTTTTCCGTAGGACTCTCTTCTCTGACCTGAGTCTCCTTTGGAACTCTGCAGGTTCTAGCTCG
+
BBBBBBBBFFFFDGGGGGGGDGEGG?FEHEGHHGFFFEEEGEGHEGGGGGGFGGHHHHHGGGEEGGGGGGGFFHHGGGCHEGHHHFGGGGCCGGHHHHHHHEHGBEFHHGGGGGHHHHHHHHHGC<GHDCGGGHGHHGGGGGGGGGFFGGGG@GGGGGGGBFBBFFFFFEFFFFFFFFFFFFFFFFFFBDFFFFFFFFFFFFFFFFFFFFFFFBFFFBFFFFFFFFF9BFFFFFFFFFFFFFFFFFB/;FA
@M05620:37:000000000-D9766:1:1101:16711:7299 1:N:0:50
ACCACACCTTCTACAATGAGCTGCGTGTGGCTCCCGAGGAGCACCCCGTGCTGCTGACCGAGGCCCCCCTGAACCCCAAGGCCAACCGCGAGAAGATGCCCAGGTGAGTGGCCCGCTACCTCTTCTGGTGGCCGCCTCCCTCCTTCCTGGCCTCCCGGCGCTGCGCCCTTTCTCACTGGTTCTCTCTTCTGCCGTTTTCCGTAGGACTCTCTTCTCTGACCTGAGTCTCCTTTGGAACTCTGCAGGTTCTA
+
BBBBBBBBFFFFGGGFFGFGGGHHGEEAAAGGGGFEEGGGGHHHHGGGAEGGHHFHHHGG?EFGGDGGGEEFHFHGGGEHGEHHHGGEGG<BCFGF2FDFHHFCGHHH1FFAAGGGGGGBGHHHHHBFGHGFGGCFGGHEHHGHBFFFGBFFFGGGGG9:-@@DFFFFFFFFFFBFFFFBBBFFFFFFBFF/9@A9FFFFFFFFFFFBFFFFFFFFFF/99FB/99BBFFBBFFFFFFFFFFFFFFFFFF;
@M05620:37:000000000-D9766:1:1101:23611:7304 1:N:0:50
ACCACACCTTCTACAATGAGCTGCGTGTGGCTCCCGAGGAGCACCCCGTGCTGCTGACCGAGGCCCCCCTGAACCCCAAGGCCAACCGCGAGAAGATGATGAGTGGCCCGCTCCCTCTTCTGGTGGCCGCCTCCCTCCTTCCTGGCCTCCCGGAGCTGCGCCCTTTCTCCCTGGTTCTCTCTTCTGCCGTTTTCCGTAGGACTCTCTTCTCTGCCCTGAGTCTCCTTTGGACCTCTGCAGGTTCTCGCTCG
+
CCCCCCCCFFFFGGGGGGGGGGHHGFGFHFHHHGGGGGGGGHHHHGGGGGGGHHHHHHHGGGGGGGGGGGGHHHHGGGGHGHHHHGGEGGGGGGHHGHHBGHHGHGGHHGGGGGGHHHHHH1<=CGHHGAFGGHGGHGHHFHHHFGGGGGGFG9@DGGGGGGGFFFFFF9FF/9FFFFBBFFFFFFFFFADFFFFDBAAABFFFFFBFFFFFFBFFFFFFFFFFF/BFFF://BFFFF/B9;BFF/;;;EA
@M05620:37:000000000-D9766:1:1101:21700:7308 1:N:0:50
ACCACACCTTCTACAATGAGCTGCGTGTGGCTCCCGAGGAGCACCCCGTGCTGCTGACCGAGGCCCCCCTGAACCCCAAGGCCAACCGCGAGAAGATTATGAGTGGCCCGCTACCTCTTCTGGTGGCCGCCTCCCTCCTTCCTGGCCTCCCGGAGCTGCGCACTTTCTCACTGGCTCTCTCTTCTGCCGTTTTCCGTAGGACTCTCTTCTCTGACCTGAGTCTCCTTTGGAACTCTGCAGGTTCTGGCTCG
+
A1>AA??AFFFFBGG13BBBBBBBAEEEG0FGHGG0AAE?AGGGHGGG//EEFEGHHHBEEG/EFEEEEEFFGHEGG?AF/?FF/FE/C/<<B/<<11?>22F?DGGHG?CG?@GHHFH111<=C...<CGC.GEF/./;;C0;/.;CFGGA@@@?./;-A---;BFF//;F/--;9/BBF/BFFF//9A-;-BFAFABBBFFF//BFFFFBBB///9/BFBFF/:////;/BFB//BB/9-;/9///-;-
@M05620:37:000000000-D9766:1:1101:23836:7334 1:N:0:50
GAGGCTGCTTTGGAAGAAACTCATAGATTCCTGCCACAGGTCCCCCTGTCCATGTAACCGTTTCTTCCCTGGCTTCCAGAAGCTCCAACCACTTTCCTACAGGATGCTACCCGTCAGGAACGGCTCCTAGAAGACTCCACGGGCGTACCAGCGCTGATGACCCCATGGCAAGTAAGTCAGGCATTTCCGCTTTAGCACTCTTGTGGATCCAATTGCCCAATTCTCAGCATTTGTACTTGTCCCTGACCAGC
+
>33>AAFAFFFFGGGG4GGGGGGEGBGGD5BFGHH4CFF2BBB22EABABF5D5ADDG3AEEBB5D5ABBBGGHGFHFG3GHHG33BFG1FFG3BFGD4FGBCCGGHF4EGAEGDEGHHHCEGGGEGHHHHHH1BGGHHFDCG>CCD/?FG/>@FGGGHH1>G.=CCGHFHGHBGGDGHFHH.<CCGFGGEGGHFFGGGFBFFGGGGGGGGGGGG009BAFGGGG0=FFG;BFFBFFFFFB/:BF9BB:AE
@M05620:37:000000000-D9766:1:1101:25248:7338 1:N:0:50
ACCACACCTTCTACAATGAGCTGCGTGTGGCTCCCGAGGAGCACCCCGTGCTGCTGACCGAGGCCCCCCTGAACCCCAAGGCCAACCGCGAGAAGATGAACCCAGGAGTGTCGCCCGATCCCTCTTCTGGTGGCCGCCTCCCTCCTTCCTGGCCTCCCGGCGCCGCGCCCTCTCTCTCTGGCTCTCTTTTCCGCCGTTTTCCGTAGGTCTCTCCTCTCAGCCCTGCGTCTCCTTTGGATCTCTGCGGGTTC
+
CCCCCCCCFFFFGGGGGG5GGGHHGGGEFGHHHGGGGGGGGHHHHGGGGGGGHHHGHHHGGGGGGGGGGGGGGHHGGGGHGHHHHGGGGGDDGGHHHHGHH/?/?F/?0?11/>.C---<.<GC/D0==D0/..=--;.;.=//./00990/.;0;...AD---;@-@9-;.;F0B009000;BFFF0:B00..99@F/.00.;...0;BFF0/;FF/009/./;.-;B./0;9:0/00;F0009--:-A.
@M05620:37:000000000-D9766:1:1101:9270:7349 1:N:0:50
AGTGCCAGCTCTCCATCGCACAGGGGACCCAGGGCCTGGCCCCTCCATCCAGAAAACCTATGACCTCACCCGCTACCTGGAGCACCCACTCCGCAGCTTGGCTGGGACCTATGTGAGTATCCAGCGTAGGAATCTGGGAGTTGGGGCGGAGTGAGGAGTTGGGGAAAGACCGTCCTAACCGTGGAGGGTTCTGGTAAATGATGGGGTGAGGAGGGGCTCTTTGGCTCCCACCAGTCCCCCTGTCTGGTCTA
+
>>>1>BDF@FFFGGGFFEE1E?GAF0AAEEHH0BEAFFHHHHGHGGHFHGHHHCGFGEHHFAFGHDFGHHHEG>>EHBFG>BFGHHE??GH0/E/E>F10?GHGGGHHGHFHHHH2BGFFHHHHHGGAGG1DGHHHGG0FGHGFGG.@G@A;G:GF0CFGFGGG...;/;/=EGGGBCFF@FF@-AB@BFFFFFFFFFFFFFFFFFB@EFF/BB@@@@FFFFFFFFFFF-FFFFFFFFFF@FFFFFFFFFB
@M05620:37:000000000-D9766:1:1101:21122:7363 1:N:0:50
ACCACACCTTCTACAATGAGCTGCGTGTGGCTCCCGAGGAGCACCCCGTGCTGCTGACCGAGGCCCCCCTGAACCCCAAGGCCAACCGCGAGAAGATGCCCAGGTGAGTGGCCCGCTACCTCTTCTGGTGGCCGCCTCCCTCCTTCCTGGCCTCCCGGCGCTGCGCCCTTTCTCACTGGTTCTCTCTTCTGCCGTTTTCCGTAGGACTCTCTTCTCTGACCTGAGTCTCCTTTGGAACTCTGCAGGTTCTA
+
BBBCCCCCFFFFGGGGGGGGGGHGGGGEEGHHHGGGFGGGGHHHHGGGGGGGHHGHHHHGGGGGGGGGGGGHHHHGGGGHGHHHHGGGGGFGGGHGHHHHHFGGHHHHHHGGHHGGG?DHHHHHHHHHHHGHHGGGGGHGHHGHHGGGGGGGGGGGGG-CDFFFFFFFFFFFFFFFFFFFFFFFFFFFFFFFFFDFFFFFFFFFFFFFFFFFFFFFFFBFFFFFFFFFFFFFFFFFFFFFFFFFFFFFFFF
@M05620:37:000000000-D9766:1:1101:21341:7369 1:N:0:50
ACCACACCTTCTACAATGAGCTGCGTGTGGCTCCCGAGGAGCACCCCGTGCTGCTGACCGAGGCCCCCCTGAACCCCAAGGCCAACCGCGAGAAGATGATGAGTGGCCCGCTACCTCTTCTGGTGGCCGCCTCCCTCCTTCCTGGCCTCCCGGAGCTGCGCCCTTTCTCACTGGTTCTCTCTTCTGCCGTTTTCCGTAGGACTCTCTTCTCTGACCTGAGTCTCCTTTGGAACTCTGCAGGTTCTAGATCG
+
CBCCCCCCFFFFGGGGGGGGGGHHGGGGC2B2FFEA?EFGGHFHHGGGGGFFGFFFGHHGEEGEFEGGGGGHCGGGGGGHEHHEGFE@FG@D/?F2G22FG?FHHFFHHGGG-CHHHHHHHHHFG<GHCGGGGHGHHGHHHHGHHHHGGGGGGGGGGFFGGGFFFFFFFFFFFFFFFFFFFFFFFFFFFDFFFFFFFFFFFF/FFFFFFFFFFFFFFFFFFFFFFFFFFFFFFFFFFFFFF;FFFFF/FFF
@M05620:37:000000000-D9766:1:1101:18012:7383 1:N:0:50
GAGGCTGCTTTGGAAGAAACTCATAGATTACTGCAACAGTTCCCCCTGGACCTGGAAAAGTTTCTTGCCTGGCTTACAGAAGCTGAAACAACTGCCCTACATGATTCTACCCGTAAGGAAAGGCCCCTAGAAGACTTCAAGGGAGTAAAAGAGCTTATTAAACAATGGCAAGTAAGTCACGCATTTCCGCCTTACCACTTTTTTGGGTCCAATTTAACAATTCTCACCATTTGTACTTGTAACTTACAAGC
+
>3A>>>C>BBB@FBBB4GABFGHHHEDDGAFDG5DDBGCFGFFFFEEFCGGGFFFBAA2BFFHDHBDFBFDHFHHFGFGFFAEFGFFGHF1BGG3BF321B4BB4B444BFB1?/11B3BF0B?//>//23B??B344BB?C</</?BFB3/2@222@22@FGG?2?10F1/??1?<?F1/0-.>>1>...<<0//0</00=0:--..:.<;0;00;0;00900090.00;B000=;CF00;;000CC;0:
@M05620:37:000000000-D9766:1:1101:22044:7387 1:N:0:50
ACCACACCTTCTACAATGAGCTGCGTGTGGCTCCCGAGGAGCACCCCGTGCTGCTGACCGAGGCCCCCCTGAACCCCAAGGCCAACAGCGAGAAGATGCCCAGGTGAGTGGCCCGCTACCTCTTCTGGTGGCCGCCTCCCTCCTTCCTGGCCTCCCGGCGCTGCGCCATTTCTCACTGGTTCTCTCTTCTGCCGTTTTCCGTAGGCCTCTCTTCTCTGACCTGCGTCTCCTTTGGAACTCTGCAGGTTCTA
+
AAA?AAAAFFFFGGGGFGG1B1B1E0AEGCHG1FFEEGGGGHHHHGGGEEGGHHHFGHHGEEGGG/EGGGGBH1EEEG?G//FGHG/0B<@</?0BD11??GCFC1GHHBEFHH?CG-<F111FDDDHG0<GH-@CCC.:CGGGFF/CG/CHH.9?F?--9??A@9A--/9;9BBBBFFFF/FFBFF/9FFFF@FBFFF/B/9-:/;BAFFB/;BF//9;/99---;AFBB/9//////;//:/FF-BFF;
@M05620:37:000000000-D9766:1:1101:23911:7397 1:N:0:50
ACCACACCTTCTACAATGAGCTGCGTGTGGCTCCCGAGGAGCACCCCGTGCTGCTGACCGAGGCCCCCCTGAACCCCAAGGCCAACCGCGAGAAGATGATGAGTGGCCCGCTACCTCTTCTGGTGGCCGCCTCCCTCCTTCCTGGCCTCCCGGAGCTGCGCCCTTTCTCACTGGTTCTCTCTTCTGCCGTTTTCCGTAGGACTCTCTTCTCTGACCTGAGTCTCCTTTGGAACTCTGCAGGTTCTAGCTCG
+
CCDDDCCCFFFFGGGGGGGGGGHHGGGGHGGHHGGGGGGGGHHHHGGGEGGGHHHHHHHGGGGGGGGGGGGHHHHGGGGHGHHHHGGGGGGGGGHFHHHHHFHHH/?GHGGG-AGHHHHHHHHFHGHHFGGGGHGHHGHHHHHHHHHGGGGGGGGGGBGGGGGGFFFFFBFFFFFFFFFFFFFHFFFFFADFFFFFFFFFFFFFFFFHHHFFF0BFFFFFFF0FFFFFFFFFFFFFFFEFF:FFF0B9FF?
@M05620:37:000000000-D9766:1:1101:9779:7407 1:N:0:50
ACCACACCTTCTACAATGAGCTGCGTGTGGCTCCCGAGGAGCACCCCGTGCTGCTGACCGAGGCCCCCCTGAACCCCAAGGCCAACCGCGAGAAGATGATGAGTGGCCCGCTCCCTCTTCTGGTGGCCGCCTCCCTCCTTCCTGGCCTCCCGGAGCTGCGCCCTTTCTCCCTGTTTCTCTCTTCTGCCGTTTTCCGTAGGACTCTCTTCTCTGCCCTGAGTCTCCTTTGGACCTCTGCAGGTTCTAGCTCG
+
CCCCCCCBFFFFGGGGGGGGGGHHGEGBGEHHHGGEGGGGGHGHHGGGGEGGHHHHHHHGGGGGGGGGGGGHHHHGGGGHGHHHHGGGGG<CFGHGHHHGHHHGHGGHGDCD-CFGHHHHHF1DHGEHGACDGHGHHGHHHHHGGHGGGGGGF-;AGFGGGGFFFFFFF0BFB0;BFFFFFFFFFFF:@ADFFFFFFFFBFFFFFFFFFFFFF0FEFFFFFFFBFFFFFFB0;FFFFFEFFFFFF0B0;B?
@M05620:37:000000000-D9766:1:1101:10573:7416 1:N:0:50
ACCACACCTTCTACAATGAGCTGCGTGTGGCTCCCGAGGAGCACCCCGTGCTGCTGACCGAGGCCCCCCTGAACCCCAAGGCCAACCGCGAGAAGATGAACCCTGGTGCGTGGCACGCTCCCTCTTATGGTGGCCGCCTCCCTCCTTCCTGGCCTCCAGGCGCTGCGCCATTTCTCACTGGTTCTCTCTTCTGCCGTTTTCCGTTGGCCTCTCTTCTCTGCCATGCGTCTCCTTTGGTACTCTGCGGGTTC
+
AABABABBFFCFGGGFFGGGFFGFFAEEHGHHFGGEEEGCGHHHHGGGEEEEHHFHHHFGGGGGGEEGGGGGHGHGGGGFEHHEEGGECDDC?DFHFB22GH?0??F?1>FA@C0><C.A<.///D0=D/D<A..;-:.:C;:C./0;/;;/.C9FE:/9;B99@EBAD.9BBFFF/FFB.:BFFFF//BBBFF/;ADF.B99B/.;/;BFF/:9FF/9BBF//:/9;@AB;FBBF/.9:BFBFF--;9E.
@M05620:37:000000000-D9766:1:1101:20381:7418 1:N:0:50
AGTGCCAGCTCTCAATCGCACAGGGGACCCAGGGCCTGGCCCCTCCATCCAGAAAACCTATGACCTCACCCGCTACCTGGAGCACCAACTCCGCAGCTTGGCTGGGACCTATGTGAGTATCCAGCGTAGGAATCTGGGAGTTGGGGAGGAGTGAGGAGTTGGGGAAAGACAGTCCTAACCGTGGAGGGTTCTGGTAAATGATGGGGTGAGGAGGGGCTCTTTGGCTCCCACCAGTCCCCCTGTCTGGTCTA
+
A3AABFFFBFFFGGGGGAFFGCHHGGGGGG2FGEEGFFGFGGGFFGFGFGBG3G3GGFBGHFFHHHG3FFFEGEEEHGHGHGHFGGHHGGHHGG?EEFGH?GFF/?FGG2CF2FGHFDFFHDDF2B<EDGHHHHFHGHFG?GFCCCGGCA<GHHDGHDCC0C-;CEHFFBHFGBHHHFHH?FEGDGDAGGGFBB;90;FFFBGBAD9@E??F?D9@BFABFBBFFBB?..9AA.;/;/9ADFFFBBF9;;/
@M05620:37:000000000-D9766:1:1101:13588:7419 1:N:0:50
ACCACACCTTCTACAATGAGCTGCGTGTGGCTCCCGAGGAGCACCCCGTGCTGCTGACCGAGGCCCCCCTGAACCCCAAGGCCAACCGCGAGAAGATCATGAGTGGCCCGCTCCCTCTTCTGGTGGCCGCCTCCCTCCTTCCTGGCCTCCCGGCGCTGCGCCCTTTCTCCCTGTTTCTCTCTTCTGCCGTTTTCCGTAGGACTCTCTTCTCTGCCCTGAGTCTCCTTTGGACCTCTGCAGGTTCTCGCTCG
+
BBBBBBBBFFFFGGGGGGGFGGHHGGGEGEHHHGGGGGGGGHHHHGGGGGGGFHHHHHHGGGFGGGGGGGGHHGHGGGGHGHHHHGGGGGCGGGHGH<??FHHHHGGGHGGFCFGHHHHHH10<CDCGC<::EEGHHGHHHHGGCGGGGGGF?-:ACG.;DD@:BFFFF/BB/::BBFFFBFFFFFF/:AFFEF;DFAD?BFBBFFFFFFFFFFBFFFFF;FF/;BFFFF//9FFFFFB/AAFFF/.:AEC
@M05620:37:000000000-D9766:1:1101:13918:7419 1:N:0:50
GAGGCTGCTTTGGAAGAAACTCATAGATTACTGCAACAGTTCCCCCTGGACCTGGAAAAGTTTCTTGCCTGGCTTACAGAAGCTGAAACAACTGTCATACAGGATCCTCCCCGTAAGGAAAGGCTCCTAGAAGCATAAAAGGGCGAACCAGAGCTGATGACCACATGGCAAGTAAGTCAAACATTTCCGCTTTAGCACTCTTGTGGATCCAATTGCACAATTCTCAGCATTTGTACTTGTACCTGCAAAGC
+
CBCCCCFBFFFFGGGGGGGGGGHHHHHHHFHHHHHHGHHFGHHHHGGGHFHHHHHHHHHHHHHHHHHHHHHHHHHGHHHHHHHHHHHHHHHHHH5F444B3FGC33BF33??EGGEHF3?B0B?30/B34FEG33B334FEGDE/////@F0/?11?1?11=1=?GG0>GHF=1=FGFG110.<<0GH.<CEE0;CHFH/CCF;:.CGBC000C90B09/F000000:BFG0F0C0CFGFGGFF0./00;:
@M05620:37:000000000-D9766:1:1101:13911:7437 1:N:0:50
GAGGCTGCTTTGGAAGAAACTCATAGATTACTGCAACAGTTCCCCCTGGACCTGGAAAAGTTTCTTGCCTGGCTTACAGAAGCTGAAACAACTGTCAAACAGGATCCTACCCGTAAGGAAAGGCTAATAGAAGCATCAAAGGGCGAAAAAGCGCTGATGAACACATGGCAAGTAAGTCAGGCCTTTCCGCTTTCGCACTCTTGTGGATCCAATTGAAAAATAATCAGCATTTGTACTTGTACCTGCAACGC
+
BBAAABFCFFFFGFGFFGGGGGHHHH5GHFHHHHHFFHHHHHHHHGGGHEGHHHHBCGHHBFGHHBFFGHHHHHHGHHHHHHHHHFGHHHGHHH5FF44B?EHF33BB43BGGEF1G33330BG333B4?33?33B3?3BBC//////<@/</>///11?1?G0>GH0>G1<11>FDGD0//<<<GHG.<CEC0;EGGG/C0<0C.:FBFFF0F00;;BGF00000;0FGFBF0B0FGFGFBCFF.;F/@;
@M05620:37:000000000-D9766:1:1101:17490:7438 1:N:0:50
ACCACACCTTCGACAATGAGCTGCGTGTGGCTCCCGAGGAGCACCCCGTGCTGCTGAACGAGGCCCCCCTGAACCCCAAGGCCAACCGCGAGAAGATCATGAGTGGCCCACTCCCTCTTCTAGTGGCCGACTACATCCTTACTGGCCTACAGGAGCTGCGACATTTCTCCCTGTTTCTCTCTTATGCCGTTTTCCGTAGGACTCTCTTCTCTACCCTGAGTCTCCTTTGGAACTCTGCAGGATCTAGCTCG
+
>1>AAA1AFF@11AE11BF111B1AABBC0FG1F0/BAE?AGHHHGAE//BAAA1BG11BFG/E>E/EGGGGHF//EFE/>FGF</?/B<>B//?FF1<>?GHH1FFHH/??0FHH0<1111>>FGGHG-CG-C/=GHH00;CC/;G0/;/C/:;GG/;A---;CBFGG0C/C0;BCGG09;B0BFGF@BFFFFFFFFF?FFFFFFFEFFFF/;9;/--;/;FFFF//;B//BFFFFB/BF-9FF//;/:-
@M05620:37:000000000-D9766:1:1101:13356:7439 1:N:0:50
AGTGCCAGCTCTCAATCGCACAGGGGACCCAGGGCCTGGCCCCTCCATCCAGAAAACCTATGACCTCACCCGCTACCTGGAGCACCAACTCCGCAGCTTGGCTGGGACCTATGTGAGTATCCAGCGTAGGAATCTGGGAGTTGGGGAGGAGTGAGGAGTTGGGGAAAGACAGTCCTAACCGTGGAGGGTTCTGGTAAATGATGGGGTGAGGAGGGGCTCTTTGGCTCCCACCAGTCCCCCTGTCTGGTCTA
+
CCBCCFFFCFFFGGGGGFGGGGHHGGGGGGHHGGGGGGHHHHGHGGGHHHHHHHGHHGHHHHHHHHHGHHHGGFFGHHHGHGGGGHHHGHHHGGGGGHHHGHHGGGHHGHHHHHHHHHHHHHHHHGCEGGHHHHHHHHHGGHFHGGGGGGGGHFHHHGHHHHGGGGHHHHHHHHHHHHHHGGEGGGGGCFGGGGFGGGGGGGGGGGFFFFFFFFFFFFFFFFFFFFFFFFFFFFFFFFFFFFFFFFFFFFB
@M05620:37:000000000-D9766:1:1101:20443:7445 1:N:0:50
ACCACACCTTCTACAATGAGCTGCGTGTGGCTCCCGAGGAGCACCCCGTGCTGCTGACCGAGGCCCCCCTGAACCCCAAGGCCAACCGCGAGAAGATGCCCAGGTGAGTGGCCCGCTACCTCTTCTGGTGGCCGCCTCCCTCCTTCCTGGCCTCCCGGAGCTGCGCCCTTTCTCACTGGTTCTCTCTTCTGCCGTTTTCCGTAGGACTCTCTTCTCTGACCTGAGTCTCCTTTGGAACTCTGCAGGTTCTA
+
BBBBBBBBFFFFGGGGGGGGGGHHGEGGHGGHHGGGAGGGDHFHHGGGGGGGBGHHHHHGEF0EGGGGGGGHHHHGGGGHGHHHHGGGGGGGGGHHFDGHHHHGHHHHHHGGHHGGGGGHFHHHHGHHHHGHHGGGGGHGHGGHHGGGGGGGGGGGGAGGGGGG?FFFFFFFFFFFFFFFFFFFFFFFFFFFFFDFFFFFFFFFFFFFFFFFFFFFFFFFFFEB.BFFFFFFFFFFFBFFFFFFFFFFFFF
@M05620:37:000000000-D9766:1:1101:7035:7450 1:N:0:50
GAGGCTGCTTTGGAAGAAACTGATAGATTACTGCCACAGGACCCGCTGACCACGTAACCGTACCTTGCCTGGCTTGCAGAAGCTGGAACACCTGCCCTTGAGGGTACTCACCGTCAGGACCGGCTCCTCGAAGACTCCACGGGAGTACCAGCGCTGATGGCACCATGGCCAGTCAGTCCGGCCTTTCAGCTTTCGCACTCTTGTGGATCCCATTGCCCAATTTTCCGCACTTGTCCTGTTCCCTGGCCCGC
+
AAABBBFBFFFFGGGGFGGGG5BDD5B6654DF5BAFFAC22B22A2A22BA111BAA3AB1115D53AB3B1FB01BF5FEGGB21BE?2BB31??33233B?/3?43BGEEGEGF2CG/>////FC2?/FE/@FG11F/C/?-.>G11<>-<<-<GD0</CEFHF/.;GC:0GHCC0:C@DDGB;;9;0CF;9CFGAFBFB09EBFEF.F/FB;/9/;BF/;;F.A-9;9/9;/9;;/;;;B/..;;;@
@M05620:37:000000000-D9766:1:1101:21707:7452 1:N:0:50
ACCACACCTTCTACAATGAGCTGCGTGTGGCTCCCGAGGAGCACCCCGTGCTGCTGACCGAGGCCCCCCTGAACCCCAAGGCCAACCGCGAGAAGATGCCCAGGTGAGTGGCCCGCTACCTCTTCTGGTGGCCGCCTCCCTCCTTCCTGGCCTCCCGGAGCTGCGCCCTTTCTCACTGGTTCTCTCTTCTGCCGTTTTCCGTAGGACTCTCTTCTCTGACCTGAGTCTCCTTTGGAACTCTGCAGGTTCTA
+
BBBBBBABFFFFFGGGGGGGGGHHGEGGHCHHHGGCGGGGGHHHHGGGFDGGHHHHHHHGGGGGGGGGGGGHHHHGGGGHGHHHGGGGGGGGGGHHHHHHHHHGHHHHHHGGHHGGGGGHHHHHHHHGHHGHHGGGGGHGHHGHHGGGGGGGGGGGGF9@FGGGGGFFFFFFFFFFFFFFFFFFFFFFFFFFFFDFFFFFFFFFFFFFFFFFFFFFFFFFFFFFFFFFFFFFFFFFFFFFFFFFFFFFFFB
@M05620:37:000000000-D9766:1:1101:7052:7458 1:N:0:50
GAGGCTGCTTTGGAAGAAACTCATAGATTACTGCAACAGTTCCCCCTGGACCTGGAAAAGTTTCTTGCCTGGCTTACAGAAGCTGAAACAACTGTCCTACAGGATGCTACCCGTAAGGAAAGGCTCCTAGAAGACTCCAAGGGAGTAAAAGAGCTGATGAAACAATGGCAAGTAAGTCAGGCATTTCCGCTTTACCACTCTTGTGGATCCAATTGAACAATTCTCAGCATTTGTACTTGTAACTGACAAGC
+
>?AA>ACAFBDDGBBBFGBGGGHHHFFHHHFFGHBGFHBGHDBBBEAAAGBGHHEFA3AFBGHDGGGBBF3BGHH335BGHHAFGB3GBF1GHH@BFB43B33BB3BFFGGB?E>EFB3BCGFE3BFBB4BFB?F?EGFGFE?F???FHHBF@GH2D@DDFGHHGGH?GFFC????@@F10><<<>>><<CFF<0<<C</==<=<.<CCG:;=:<;0GC;:0<00<<0;;00;0;0=CF;CF0;9;FFB.;
@M05620:37:000000000-D9766:1:1101:26088:7459 1:N:0:50
ACCACACCTTCTACAATGAGCTGCGTGTGGCTCCCGAGGAGCACCCCGTGCTGCTGACCGAGGCCCCCCTGAACCCCAAGGCCAACCGCGAGAAGATGATGAGTGGCCCGCTCCCTCTTCTGGTGGCCGCCTCCCTCCTTCCTGGCCTCCCGGCGCTGCGCCCTTTCTCCCTGGTTCTCTCTTCTGCCGTTTTCCGTAGGACTCTCTTCTCTGCCCTGAGTCTCCTTTGGACCTCTGCAGGTTCTAGCTCG
+
BBABBAAAFFFFGGGGDGFGGGHHGFGEGFHGHGDAEFGCGHHHHGGGGDGGHHHHHGHGGGGGGGGGGGGHGHHGGGGHGHHHHGGGG?>CDGHGHHFFHHHHHEGHFAADFGFGHHHHHDGGGDCHG<CEGHGHHGHHHHHEBHGGGGGGC-9BCGGFFDDFFFFFF9FF;9BFFFFFFFFFFFFB@;DFFFFFFEFFB/B/FFFFFFFFF/BFFFBFFEF9FFFFFF9/BFFFFFEBAAFFF/:/;F.
@M05620:37:000000000-D9766:1:1101:8403:7473 1:N:0:50
AGTGCCAGCTCTCAATCGCACAGGGGACCCAGGGCCTGGCCCCTCCATCCAGAAAACCTATGACCTCACCCGCTACCTGGAGCACCAACTCCGCAGCTTGGCTGGGACCTATGTGAGTATCCAGCGTAGGAATCTGGGAGTTGGGGAGGAGTGAGGAGTTGGGGAAAGACAGTCCTAACCGTGGAGGGTTCTGGTAAATGATGGGGTGAGGAGGGGCTCTTTGGCTCCCACCAGTCCCCCTGTCTGGTCTA
+
AA>>AFFFBFFFGGGGGGGCFCHGGGGFGGHHBEEFFGHHHHGHGGHHHHHHHHHHGGHHHFHHHGHHHHHFF>EFHHGHBGHHHH??EGHFEGCFEHBGGHGGGGHHGHHHHHHHHHHHHHHHHGGEGGHHHHHHHHFFGHHGGGEGGDEHHBGHGDHHHHGGEGHHHHHHHHHHHHHHGGGGGGGGCFGGGGFGGGGGGGGGGGFFFFFFFFFFFFFFFFFFFFFFFFFFFFFFFFFFFFFFFFFFFFF
@M05620:37:000000000-D9766:1:1101:8388:7484 1:N:0:50
AGTCCCAGCTCTCCATCGCACAGGGTACCCAGCGCCTGGCCCCTCCATCCAGAAAACCTATGACCTCACCCGCCACCTGGCGCACCCACTCCGCAGCTTGGCTGGGACCTATGTGAGTATCCAGCGTAGGAATCTGGGCGTTGGGGCGGAGTGAGGAGTTGGGGAAAGACAGTCCTCACCGTGGCGGGTTCTGGTAAATGATGGGGTGAGGCGGGGCTCTTTGGCTCCCACCAGTCCCCCTGTCTGGTCTT
+
>1>1>B@FFFFFGBFABAE1A0F0FA0BBA1E0AEA/BAFGHGGGG0FGFGFG0F0BEGHFAFGGABBGHH>E/>?FG0B0>?EEGG/?FG0/E///GBB?GBEC?CGAHGHGFFG1FFBHB>1FCGACCG<?GB1F0/->><0--.---;:.;099CFGF/@A..../9C/;BFB/9AAAFE?-;-9@AF/BFBB9BFB/9/9ABA--:----@-@@E//;9FFFFA9-;AA-/;BFFF??BFBFFFE//
@M05620:37:000000000-D9766:1:1101:17531:7485 1:N:0:50
GAGGCTGCTTTGGCAGAAACTCATAGATTACTGCAACAGTTCCCCCTGGACCTGGAAAAGTTTCTTGCCTGGCTTACAGAAGCTGACACAACTGCCATGCCGGTACCGTGCAGGACAGGCTCTTACATTACTCCAATCCAGTAAAACAGCCCACCAAACAATGCCTCCCAAGTCAGTCATTCCCTCTTTAGCACTCTTCCGTATCCCTCTCCACAATGCCCAGCATGCCTTTTTCAACTTGACAGGCCAGC
+
AAA>AACBFFFFG4B22GGFGBGFHDAGG5GHFHHBGHHGHHFHHGCGHBGGFFHBBGHH3DFHH5DGHGHEG2BGHHFFGFGHHH2@GCF13F3B3B3@B/>//1@11?/?30?/2?/F0?33?4344434?2BB3B2?23B?3B2/2@///</////0?1??111//00<>FH111111FD1<0/=00000<0/000<.<<:.;/0:/:/0//;00/0/0../000:009;0/000;900C00.;AA..
@M05620:37:000000000-D9766:1:1101:15144:7488 1:N:0:50
ACCACACCTTCTACAATGAGCTGCGTGTGGCTCCCGAGGAGCACCCCGTGCTGCTGACCGAGGCCCCCCTGAACCCCAAGGCCAACCGCGAGAAGATGATGAGTGGCCCGCTCCCTCTTCTGGTGGCCGCCTCCCTCCTTCCTGGCCTCCCGGAGCTGCGCCCTTTCTCACTGGTTCTCTCTTCTGCCGTTTTCCGTAGGACTCTCTTCTCTGCCCTGAGTCTCCTTTGGAACTCTGCAGGTTCTCGCTCG
+
BBBABBBBFFFFGGGGGGGFGFHFGEFEHFHHFGGGGGGGGHHHHGGGGGGGHHHHHHHGGGGGGDGGGGGHHHHGGGGHEGHHHGF@DGGGCGHHHHEFGGHHHFFHHGGGCGGHHHHHH1FDGGHHGGGGGEGGHGHHHHHHGHFFGGGGGGGGGGGAGGGFFFFFF/BFF.BFFFFFFFFFFFFFFFFFFFFFFFFBFFFFFFFFFFFFFEFFFF.BBFFFFFFFFFBFFFFFFFFFF9BFF/;9AFA
@M05620:37:000000000-D9766:1:1101:12427:7499 1:N:0:50
AGTGCCAGCTCTCAATCGCACAGGGGACCCAGGGCCTGGCCCCTCCATCCAGAAAACCTATGACCTCACCCGCTACCTGGAGCACCAACTCCGCAGCTTGGCTGGGACCTATGTGAGTATCCAGCGTAGGAATCTGGGAGTTGGGGAGGAGTGAGGAGTTGGGGAAAGACAGTCCTAACCGTGGAGGGTTCTGGTAAATGATGGGGTGAGGAGGGGCTCTTTGGCTCCCACCAGTCCCCCTGTCTGGTCTA
+
BCABBFFFCFFFGGGGGGGGGGHGGGGGGGHHBEEGGGHHHHGHGGHHHHHHHHHHHGHHHHHHHHHHHHHGGEEGHHHHFGHHHH1?EHHGEGGGGHHHGHHGGGHHGHHHHHHHHHHHHHHHHGGGGGHHHHHHHHFGGHHHGGFGGGEHHFHHHGHHHHGGGGHHHHHHHHHHHHHHGGGGDFGGGGGGGGGGGGGGGGGGGGFFFFFFFFFFFFFFFFFFFFFFFFFFFFFFFFFFFFFFFFFFFFB
@M05620:37:000000000-D9766:1:1101:24260:7504 1:N:0:50
ACCACACCTTCTACAATGAGCTTCGTGTGGCTCCCGAGGAGCACCCCGTGCTGCTGACCGAGGCCCCCCTGAACCCCAAGGCCAACCGCGAGAAGATGATGAGTGGCCCGCTCCCTCTTCTGGTGGCCGCCTCCCTCCTTCCTGGCCTCCCGGAGCTGCGCCCTTTCTCACTGGTTCTCTCTTCTGCCGTTTTCCGTAGGACTCTCTTCTCTGCCCTGAGTCTCCTTTGGAACTCTGCAGGTTCTAGCTCG
+
3A?ABBABFFFFGGGB5FGGFAFHGFEGFCFHHGGDGGGEGDH2AFGGEGGEHHHHHHHGGGG?FGG/>EFHBGH?EEEHGGHEH/<E<BCGGFHFHFFHHEHHGCFHF?GC-AFHHHHHHHHHHGHHGGGGGHGHHGHHHGHHHHHHGGGGGGGGGGGGGGGGGFFFF/BFFFFFFFFFFFFFFFFFBDDFFFFFFFFFFFFFFFFFFFFFF/BEFFFFFFFFFFFFFFF/FFFFFFFFFAFFF/FBFF?
@M05620:37:000000000-D9766:1:1101:17062:7506 1:N:0:50
GAGGCTGCTTTGGAAGAAACTCATAGATTACTGCAACAGTTCCCCCTGGACCTGGAAAAGTTTCTTGCCTGGCTTACAGAAGCTGAAACAACTGTCCTACAGGATGCTACCCGTAAGGAAAGGCTCCTAGAAGACTCCAAGGGAGTAAAAGAGCTGATGAAACAATGGCAAGTAAGTCAGGCATTTCCGCTTTAGCACTCTTGTGGATCCAATTGAACAATTCTCAGCATTTGTACTTGTAACTGACAAGC
+
BBCCCCFCFFFFGGGGGGGGGGHHHHHHHHHHHHHHHHHFGHHHHGGGHHHHHHHHHHHHHHHHHHHHHHHHHHHHHHHHHHHHHHHHHHHHHHHHEFGHGHHHCEGHHHHHGGGGHHFEGFHH30?GHHHHHH3G3?GEHGG///F33DG/2F2<GBGH22@2?GHFHHHGHEHHGHHE0FFFHGHH.CEGGHHHHHHEHHHHHGHHHHHHHHH0GGHHHE0CHHHHHHHG0CFGGGGGFBFFGFFBFGG
@M05620:37:000000000-D9766:1:1101:24901:7507 1:N:0:50
GAGGCTGCTTTGGAAGAAACTCATAGATTACTGCAACAGTTCACCCTGGACCTGGAAAAGTTTCTTGCCTGGATTACAGAAGCTGAAACACCTGGCCGCCAGTATTCTACCCGTAAGGCAAGGCTCCTATAAGACTCCAAGGCAGTAAAAGAGCTGATGAAACAATGGCAAGGAAGGCAGTCATTTCCGCTGTAGCCCTCTTGTGGATCCAATTGAACAATTCTCATCATTTGCACTTGTAACTCACAAGC
+
>111>>B>B@B@CA1A1BBAB1AEDE1DB1B33111BB0BDDDDBFAAA0ABBBAA11001DDDDABB111AAAB1BABBA11BB1@1@>0/0BB00//>>/BB22B@2B@0?/>?01>B0?//B<?<B21>21<<B1B<1?/B/0@>>>1?0011<11@1??0??11?01?/0>0..0.0<<>1110<.<-<00<0<<.:0000.00:;0::0000<0=00;090;;;;00;000;:B0990;09;90.9
@M05620:37:000000000-D9766:1:1101:24657:7524 1:N:0:50
AGTGCCAGCTCTCAATCGCACAGGGGACCCAGGGCCTGGCCCCTCCATCCAGAAAACCTATGACCTCACCCGCTACCTGGAGCACCAACTCCGCAGCTTGGCTGGGACCTATGTGAGTATCCAGCGTAGGAATCTGGGAGTTGGGGAGGAGTGAGGAGTTGGGGAAAGACAGTCCTAACCGTGGAGGGTTCTGGTAAATGATGGGGTGAGGAGGGGCTCTTTGGCTCCCACCAGTCCCCCTGTCTGGTCTA
+
>AAAAFFFBFFFGBGGGAFFEE4EAAEFGFGHGEEEFBBGHHGHGGFHHGFGHHHHGGHHHFFHHHGHHHHEFGGFHHF1BGB?BG1FEBFGGF?EEFGHFHH??/BFEFGHHHHDGGFGHHFHHGBCBBGHHHHHHHFG?0GHGFCDCDGHHFFHF.CCGHFGCAEHFGFG:CGHFHFHG;EGAEGG9AFGGGCFGGGGGFFGGGFFEFFFFFDFF9EFFFFFFFEFEBFFFABFFFF?=AFFFBBB;/9
@M05620:37:000000000-D9766:1:1101:16769:7537 1:N:0:50
ACCACACCTTCTACAATGAGCTGCGGGTGGCTCCCGAGGAGCACCCCGTGCTGCTGACCGAGGCCCCCCTGAACCCCAAGGCCAACCGCGAGAAGATCAACCCAGGTGTGTGGCCCGCTACCTCTTCTGGTGGCCGCCTCCCTCCTTCCTGGCCTCCCGGAGCTGCGCCCTTTCTCACTGGTTATCTCTTCTGCCGTTTTCCGTAGGACTCTCTTCTCTGACCTGCGTCTCCTTTGGTACTCTGCAGGATC
+
>A>>A1AAFFCDGFG1AAGD11A1A0AE00BG1FFEAEG/AG/GHGCGAAE/1BF1FFEF/@/>//>EEGGB>1/?EG/C//F</FA@CCC//<0<111?GGGEACG<1.0<<.<.<--<-/0;0CG000;/...:-=9..9CBABF0/00C.:CAA99A--999/99-@99/;;FBFB/B/9/;FFFF/FFFB/@9-9AFB-;9AAFBBF/9FFF/99BFB9/-;-9;A-9FFF9B9//B/;////--9/
@M05620:37:000000000-D9766:1:1101:24138:7556 1:N:0:50
AGTGCCAGCTCTCAATCGCACAGGGGACCCAGGGCCTGGCCCCTCCATCCAGAAAACCTATGACCTCACCCGCTACCTGGAGCACCAACTCCGCAGCTTGGCTGGGACCTATGTGAGTATCCAGCGTAGGAATCTGGGAGTTGGGGAGGAGTGAGGAGTTGGGGAAAGACAGTCCTAACCGTGGAGGGTTCTGGTAAATGATGGGGTGAGGAGGGGCTCTTTGGCTCCCACCAGTCCCCCTGTCTGTTCTT
+
BBABBFFFBFFFGGGGGGGGGGHGGGGGGGHHGGGGGGHHHHGHGGHHHHHHHHHHHGHHHHHHHHHHHHHGGGGGHHHHHHHHHHHHGHHHGGGGGHHHGHHGGGHHGHHHHHB33B3?FHEBC<?<C/FD<F<GFFGEGHHHGGFG@<AGFBGFB.=/DFGFGGACGHEC:C0;CGHFBEEAAEGGG.;0C0;BFB09B0FGG?.:9FAFFFFA=;AFFFFF/BFFFBFFFFFFFFF?-:9:9F/;9;/
@M05620:37:000000000-D9766:1:1101:21179:7578 1:N:0:50
ACCACACCTTCTACAATGAGCTGCGTGTGGCTCCCGAGGAGCACCCCGTGCTGCTGACCGAGGCCCCCCTGAACCCCAAGGCCAACCGCGAGAAGATGCCCAGGTGAGTGGCCCGCTACCTCTTCTGGTGGCCGCCTCCCTCCTTCCTGGCCTCCCGGCGCTGCGCCCTTTCTCACTGGTTCTCTCTTCTGCCGTTTTCCGTAGGACTCTCTTCTCTGACCTGAGTCTCCTTTGGAACTCTGCAGGTTCTA
+
DCCDDDCDFFFFGGGGGGGGGGHHGFGEGGHHHGGGGGGGGHHHHGGGGGGGHHHHHHHGGGGGGGGGGGGGHHHGGGGHGHHHHGGGGGCGGGHHHGHHHHHGHHEGHGGGHHGGGGGHHHHHHHFHHHGHHGGGGGHGHHGHHGGGGGGGGGGGGF?DGFFFFFFFFFFFFFFFFFFFFFFHHFFFHHHHFFFFFFHFFF?DFBFFFFFFHHHFHFEFFFFFFFFFHFFFFFFFFFFFFFFFFFFFFFB
@M05620:37:000000000-D9766:1:1101:10501:7600 1:N:0:50
AGTGCCAGCTCTCAATCGCACAGGGGACCCAGGGCCTGGCCCCTCCATCCAGAAAACCTATGACCTCACCCGCTACCTGGAGCACCAACTCCGCAGCTTGGCTGGGACCTATGTGAGTATCCAGCGTAGGAATCTGGGAGTTGGGGAGGAGTGAGGAGTTGGGGAAAGACAGTCCTAACCGTGGAGGGTTCTGGTAAATGATGGGGTGAGGAGGGGCTCTTTGGCTCCCACCAGTCCCCCTGTCTGGTCTA
+
BBABBFFFBFFFGGGGGGGCGGHGGGGGGGHHFGGGGGHHHHGHGGHHHHHHHHHHHGHHHHGHHHHHHHHGGEGGHHHHHHHHHHHHGHHHGGGGGHHHGHHGGGHHGHHHHHHHHHHHHHHHHGDGGGHHHHHHHHHGGHHHGGGGGGGHHHGHHGHGHHGGGGGHHHHHHHHHHHHHGCCDGGGGCFFGGGCFGGGGGGGGGGFFFFFFFFFFFFFFFFFFFFFFFFFFFFFFFFFFFFFFFFFFFFB
@M05620:37:000000000-D9766:1:1101:12763:7606 1:N:0:50
ACCACACCTTCTACAATGAGCTGCGTGTGGCTCCCGAGGAGCACCCCGTGCTGCTGACCGAGGCCCCCCTGAACCCCAAGGCCAACCGCGAGAAGATGAACCCAGGTGAGTGGCCCGCTACCTCTTCTGGTGGCCGCCTCCCTCCTTCCTGGCCTCCCGGAGCTGCGCCCTTTCTCACTGGTTCTCTCTTCTGCCGTTTTCCGTAGGACTCTCTTCTCTGACCTGCGTCTCCTTTGGAACTCTGCAGGTTC
+
BBCCCCCCFFFFGGGGGGGGGGHHGGGEHGHHHGGGGGGGGHHHHGGGGGGGHHHHGHHGGGGGGGGGGGGHHHHGGGGHGHHHHGGGGGFGGGHHHHHGGHGGGFHHEHHHGGHHGGGFGHHHHHHHGGHHGHHGGGGGHGHHGGGGGGGGGGGGGGFC?CFGGGFFFFFFFFFFFFFFFFFFFFFFFFFFFFFFDFFFFFDFFFFFFFFFFFFFFFFFFFFFF.:;@DFFFFFBFBFFFFFFFBFFFF0
@M05620:37:000000000-D9766:1:1101:19327:7620 1:N:0:50
GAGGCTGCTTTGTAAGAAACTCATAGATTACTGCAACAGTTCCCCCTGGACCTGGAAAAGTTTCTTGCCTGGCTTACAGAAGCTGAAACAACTGTCCTACAGGATGCTACCCATCAGGTACGGCCCCTAGAAGACTCCATGGCCGTAAAAGAGCTGATTAAACAATGGCAAGTAAGTCAGGCATTTCCGCTTTAGCACTCTTGTGGATCCAATTGAAAAATTCTCAGCATTTGTACTTGTAACTGACAAGC
+
BBBBBBFBFFFFEGGGGGGGGGHHHHHHHHHHHHHHHHHHHHHHHGGGHHHHHHHFGHHHHHHHHHHHHHHHHHHHHHHHHHHHHHHHHHHHHH5F34B3B3F133234B21333333443?/>//<?/233B33333333202//?//>2/22222<222?11/??1001/11<<>F<10>.11<FG?<...0==G<0/<0000:000/:C000;<00:./:0<09C00;=9B00;CBFB00;00/00;9
@M05620:37:000000000-D9766:1:1101:25871:7620 1:N:0:50
ACCACACCTTCTACAATGAGCTGCGTGTGGCTCCCGAGGAGCACCCCGTGCTGCTGACCGAGGCCCCCCTGAACCCCAAGGCCAACCGCGAGAAGATGATGAGTGGCGCGCTCCCTCTTCTGGTGTCCGCCTCGCTCCTTCCTGGCCTCCCGGAGCTGCGCCCTTTCTCACTGGTTCGCTCTTCTGCCGTGTTGCTTAGGACTCTCTTCTCTGCCCTGACCCGCCTTTGGAACTCTGCAGGGTCGATTTCG
+
CCDDDDDDFFFFGGGGGGGGGGHHGGGFHGHHHGGGGGGGGHHHHGGGGGGGHHHHHHHGGGGGGGGGGGGHGHHGGGGHGHHHHGGGGGGGGGHHHH222@G22?C//>--.><00/0=G00D<.00.-.:C.<<:E000<0</<FGA.E.-9-<.<FGGA>9/0<000000/000--<9.BFF0009B-...:0<0000<:<0<:FFFFH00:BFFF///-<-<.<0/00000<0<0:.-<:--.0<0<
@M05620:37:000000000-D9766:1:1101:20536:7621 1:N:0:50
GAGGCTGCTTTGGAAGAAACTCATAGATTACTGCAACAGTTCCCCCTGGACCTGGAAAAGTTTCTTGCCTGGCTTACAGAAGCTGAAACAACTGTCCTACAGGATGCTACCCGTAAGGAAAGGCTCCTAGAAGACTCCAAGGGAGTAAAAGAGCTGATGAAACAATGGCAAGTAAGTCAGGCATTTCCGCTTTAGCACTCTTGTGGATCCAATTGAACAATTCTCAGCATTTGTACTTGTAACTGACAAGC
+
CBCCCCFCFFFFGFGGGGGGGGHHHHHHHHHHHHGHFHHHHGHHHGGGHHHHHHHHFFHHHHHHHHHHHHHHHHHGHHHHHHHHHGGHHHHHHHGHHHHHFCFGHGHHHHGGGGGGHGGFHHHHHHGHHGHHHFHHHHHHHGFHGGHHHHHGHGHHHHHHHHHHHHHHHHHGHGGHGGHGGHCGGHGHGGGGGFDHHHGGHHHHHGGGHHHHHHHHHHHHGGHHHHHHGHHGGFFFGGGGGGGGFGGGGGF
@M05620:37:000000000-D9766:1:1101:10115:7623 1:N:0:50
ACCACACCTTCTACAATGAGCTGCGTGCGGCTCCCGAGGAGCACCCCGTGCTGCTGACCGAGGCCCCCCTGAACCCCAAGGCCAACCGCGCGAAGATGCCCAGGTGAGTGGCCCGCTACCTCTTCTGGTGGCCGCCTCCCTCCTTCCTGGCCTCCCGGCGCTGCGCCCTTTCTCACTGGTTCTCTCTTCTGCCGTTTTCCGTAGGACTCTCTTCTCTGACCTGAGTCTCCTTTGGAACTCTGCAGGTTCTA
+
AAA1AAA1BCCFGDGFBG11BBFFEEE000AAA/BA/EEECGFFFEGAAABFBGHFHHG>/E/EF/EEEEABGCFEGGEH//GHHE//>C/<<CC/<?1FGHHGHHHHHHFFHFGCGCGHHHHHHHHGHHCFFGC@GGFFGGFFFGGGGFFGGFGGGG-;@@@F@?F@;FBFFFBFFFFFFFFFFFFF;BFFF@BBFFFFFFFFFEFFFFFFEFFBFF/BFFF9;FF/;FBFFFFFFFFFFFFFFFFFFFF
@M05620:37:000000000-D9766:1:1101:19292:7628 1:N:0:50
AGTGCCAGCTCTCAATCGCACAGGGGACCCAGGGCCTGGCCCCTCCATCCAGAAAACCTATGACCTCACCCGCTACCTGGAGCACCAACTCCGCAGCTTGGCTGGGACCTATGTGAGTATCCAGCGTAGGAATCTGGGAGTTGGGGAGGAGTGAGGAGTTGGGGAAAGACAGTCCTAACCGTGGAGGGTTCTGGTAAATGATGGGGTGAGGAGGGGCTCTTTGGCTCCCACCAGTCCCCCTGTCTGGTCTA
+
AAAAAFFFBFFFGFGGGGGGGGHGGGGGGFAGFEEEGGHHHHGHGGGHHFFHHHGHHGFHHHHHHHHHHHHGGEEEHHHHGGHHHHHEFHHHGGGGGHEHGHHGDEFGGHHHGHFHHHHHHHFHHGEDGGHHGHFHHFFCGFHFGFFFCEEFGFFHHGGHB/@?EGEFHHHHHHHFHHHHGGFGEGGGEGGGFGFFGFGGGGGGGGAAEFFFFFFFF;AFFFFFFFFFFFFDFFFFFFFFAEFFFFFFFF/
@M05620:37:000000000-D9766:1:1101:14246:7632 1:N:0:50
ACCACACCTTCTACAATGAGCTGCGTGTGGCTCACGACGTGCACCCCGTGCTGCTGACCGAGGCCCCCCTGAACCCCAAGGCCAACCGCGAGAAGATGAACCCAGGTGAGTGACACACTATCTCTTCTGGGGGCCGCCTCCCTCCTTCCTCGCCTCCCGGCGCTGCGCCCTTTCTCACTTTTTCTCTCTTGTGCCGTTTTCCGTAGGACTCTCTTCTCTGACCTGTGTCTCTTTGGAAACTCTGCAGGTTC
+
AAA?AAAAFFFFGGGGGGG1G1G1EEEGGGEGABFGG0A/BFFHHGGG/BEFHHHHH0FEEECC/E//>EFCGHH?EGE/?EHHH/<EGGGGG/?FFHDGE/CF//??1F11111<0><01>D1<>GFDH0-<-<--AAF.ECB9CBFF90.99.AEE9A--9-@B-@-9@BF/9F/99/9/;BFFF/BF/;//;-:;/-//:/-:-;9BFFF9/FFBF9//99:/9BF/;/BB////;;///;///--9/
@M05620:37:000000000-D9766:1:1101:16582:7632 1:N:0:50
GAGGCTGCTTTGGAAGAACCTCATAGATTACTGCAACAGTTCCCCCTGGACCTGGACAAGTTTCTTGCCTGGCTTACAGAAGCTGAAACAACTGTCATACCGGATGCTACCCGTCAGGAAAGGCTACTAGAAGACTACACGTGAGTACAAGAGCTGATGACACCATGGCAAGTCAGTCAGGCCTTTCAGCTTTCGCACTCTTGTGGATCCCATTGAACCATTCTCCGCATTTGTCCTTGTCCCTGAACCGC
+
AAABBAFAFFFFFGGGFG4FFGEGHHHGHCHHHH44AGHAFGHHHGG2F2GFGGHG1A1FGHHHFHFHHGGGHHF3GGFFHHHHFDGGHF1BBF4344433>/>1/1B4B1?>/>EEEF03?0/3??B4BFG3FF11BB0/0?F/BB12>CG0@1@GG1@D1?/?11?0<FFG1111=11<C.1>DDFFFDGD0..CDC/DDFGBD0:::/::GHB0;.;;0;=F0CE?C.CFB0;C;9C0;FC090;.->
@M05620:37:000000000-D9766:1:1101:19309:7636 1:N:0:50
ACCACACGTCTTAACTCAAGTCCCTGCGCGAAATCTCGTATGCCCTCTTCTGCGTGACCAATAAATGCCTGGCTTACAGAAGCTGAAACACCTGCTCCAGAGTACTCCACCTTTAAAGAAAGGCCCCTAAAACACTCCAAGGGAGAAAAAGATCTTATAAAACAATCGCAAGAATGACACACATCTCCTTTTTATCCCTTTTGGGTCCACATGTGAACAATTCACAAAATGTCCACTTGCAATCCACAAGC
+
AAA1AAAAFAB>AFGGG1B13B11A10A0AAA/AD2GGFFB0FG01AFHFEEDABAEAB1/1111@2D@11?BF0BFFB@FEBFFD1FF00?GCB1B11B1/B21F>BBFB01112111001B?</>??0<B1/B1<01<@/////??FG//1111111?=FH..>1....-/<000<<0<<.<000<0;:00:0;0;:0;:C-../900/0009=;;0/0;C00;0..90;00000;00;/;/9/:/9-9
@M05620:37:000000000-D9766:1:1101:23265:7643 1:N:0:50
ACCACACCTTCTACAATGAGCTGCGTGTGGCTCCCGAGGAGCACCCCGTGCTGCTGACCGAGGCCCCCCTGAACCCCAAGGCCAACCGCGAGAAGATGCCCAGGTGAGTGGCCCGCTCCCTCTTCTGGTGGCCGCCTCCCTCCTTCCTGGCCTCCCGGCGCTGCGCCCTTTCTCACTGGTTCTCTCTTCTGCCGTTTTCCGTAGGCCTCTCTTCTCTGACCTGAGTCTCCTTTGGAACTCTGCAGGTTCTA
+
ABAAAABBBFFFGGGGGGGFGDHFGBEBGGHFEFFFGGGGGHGHHGGGFEEGHHHHHHHGGGGGGGFGGGGHFGHGGGGHEHGHHGG@CCCDCGHHHHHHHGHGHHEHFHGGHHGGG-EGHHHHHHHHHHGHHFGGGGHGHHGHGGGGFGGGFGGGGG-BGFFFAFFFFBFFFFFFFFFFFFF/FFFFFFBBB@AFFFFFFB9DB/BFFFFFFFFFFFBFFFF/BBFFFFFFFFFFFFFFFFFFFFFF/F;
@M05620:37:000000000-D9766:1:1101:7507:7650 1:N:0:50
GAGGCTGCTTTGGAAGAAACTCATAGATTACTGCAACAGTTCCCCCTGGACCTGGAAAAGTTTCTTGCCTGGCTTACAGAAGCTGAAACAACTGCCATACAGGATGCTCTCAGTAAGGACCGGCACATCGAAGCATCCAAGGGAGAAACAGCGCTGAAGAACGCATGGCAAGTCAGTCAGGCCTTTCGGATTTCGCACTCTTGTGGATCCCAATGACCAATACTCCGCATTTGTCCTTTTCACTGACCAGC
+
A>>AAAFAFFFFFGGG1EGGGGBGFGHGG1GHHHHHHFGEGHHHHGGGHFHHHHHHHHHGHHHHHHFHHHHHHHHHHHHFHHHHHBGHHHHHGH1B1G1>1B0011BBF1@1FGHF1B1B?//>/<B1</BBF/<1B<11B</?//01<0@@/<?/?11?<?<>A..FGFHGHDHH==<DHHAHFGH<;;EG00/:CCCGGGGF0.;0;F/C/;/;=9FEG0900;;.AB9BBB///9/;B/BFB/;BBF-
@M05620:37:000000000-D9766:1:1101:16576:7652 1:N:0:50
GAGGCTGCTTTGGAAGAAACTCATAGATTACTGCAACAGTTCCCCCTGGACCTGGAAAAGTTTCTTGCCTGGCTTACAGAAGCTGAAACAACTGTCCTACAGGATGCTACCCGTAAGGAAAGGCTCCTAGAAGACTCCAAGGGAGTAAAAGAGCTGATGAAACAATGGCAAGTAAGTCAGGCATTTCCGCTTTAGCACTCTTGTGGATCCAATTGAACAATTCTCAGCATTTGTACTTGTAACTGACAAGC
+
>1>>A>FAFFDFGGGGAGGGGGAGGFGHHDGGHHF1BFGDFGHHHGGGF0FGHFHHHD0BFGHHHHHHHHHHHHGFGHHGHHHHHGHHHFHHHHHHHHFHHCGHHGHHHHHHFG?EHHHHGHHHHHGHHHHHHHHHHHHCHGG<EFHG>GHGHHHHHHHHB>GFHHHHHHHGHHHHGHHGHHHHHHHHGGGGGHHHHHGGHHHHHGHHHHHHHHHEFGHHHHHHHGHHHHHGGFFGGGGGFFGFFFGBFGG
@M05620:37:000000000-D9766:1:1101:18594:7653 1:N:0:50
AGTGCCAGCTCTCAATCGCACAGGGGACCCAGGGCCTGGCCCCTCCATCCAGAAAACCTATGACCTCACCCGCTACCTGGAGCACCAACTCCGCAGCTTGGCTGGGACCTATGTGAGTATCCAGCGTAGGAATCTGGGAGTTGGGGAGGAGTGAGGAGTTGGGGAAAGACAGTCCTAACCGTGGAGGGTTCTGGTAAATGATGGGGTGAGGAGGGGCTCTTTGGCTCCCACCAGTCCCCCTGTCTGGTCTA
+
BBAABFFFBFFFGGGGGGGFGCHGGFGGGGHHGGGGGGHHHHGGFGHHHHHHHGHHHGHHHHHHHHHHHHHGGEFGHHHHHHHHHHHHGHHHGGGGGHHHGHHGGGHHGHHHHHHHHHHHHHHHGGDGGGHHHHHHHHHGGHHHGGGGGGGHHHHHHGHHHHGGGGHHHHHHHHHHHHHHGGGGGGGGCFGGGGFGGGGGGGGGGGFFFFFFFFFFFFFFFFFFFFFFFFFFFFFFFFFFFFFFFFFFFFF
@M05620:37:000000000-D9766:1:1101:16513:7664 1:N:0:50
ACCACACCTTCTACAATGAGCTGCGTGTGGCTCCCGAGGAGCACCCCGTGCTGCTGACCGAGGCCCCCCTGAACCCCAAGGCCAACCGCGAGAAGATGATGAGTGGCCCGCTCCCTCTTCTGGTGGCCGCCTCCCTCCTTCCTGGCCTCCCGGAGCTGCGCCCTTTCTCCCTGTTTCTCTCTTCTGCCGTTTTCCGTAGGACTCTCTTCTCTGCCCTGAGTCTCCTTTGGACCTCTGCAGGTTCTAGCTCG
+
BBBCBCCA4CCFGFCFGGGGGGHHGGGB4EGGGFFEDEEEAGDHHGGEEEGGGHHHHGHEFEGGGGGGGGFFBGHFEGGHGHGFEEEGCG@DFGHFHHG>FGHGFGGHHCFFGGGHHHGHH11=GECCC<@EFHGHHGHHHHHHCHFFGGGE--:;FGGGGG:@FFFFF/FFB/;FFFFF9FBFFFF/;;DFAFFFFFFDFFFFF9FFFFFFB9FEFF/BBFFFFFFFFBB/;FF/BF//;AFFF/;/;B.
@M05620:37:000000000-D9766:1:1101:15448:7673 1:N:0:50
ACCACACCTTCTACAATGAGCTGCGTGTGGCTCCCGAGGAGCACCCCGTGCTGCTGACCGAGGCCCCCCTGAACCCCAAGGCCAACCGCGAGAAGATGATGAGTGGCCCGCTCCCTCTTCTGGTGGCCGCCTCCCTCCTTCCTGGCCTCCCGGAGCTGCGCCCTTTCTCACTGGTTCTCTCTTCTGCCGTTTTCCGTAGGACTCTCTTCTCTGCCCTGAGTCTCCTTTGGAACTCTGCAGGTTCTAGCTCG
+
BBBABBBBFFFFGGGGGGGGGFHFGAEBEEHHFGGGGGGGGHHHHGGGGGGGHHHGHHHGGGGGGGGGGGGFHHHGGGGHFHHHHGGFGGCC@DGGGHFHHHHHHGGHHGGG-EFHHHHHHBHGGGHHGGGGGHGHHGHHHHHHHHGGGGGGGGGGGGGGGGGFFFFFF/BFFBFFFFFFFFFFFFFFFFFFFFFFFFFFFFFFFFFFFFFFF/FFFFBFFFFFFFFFFFFFFFFFFFFFFFFFF/;BBFD
@M05620:37:000000000-D9766:1:1101:5549:7698 1:N:0:50
GAGGCTGCTTTGGAAGAAACTCATAGATTACTGCAACAGTTCCCCCTGGACCTGGAAAAGTTTCTTGCCTGGCTTACAGAAGCTGAAACAACTGCCAACCCGTACACTACCCGTCAGGAAAGGCACCTCGAAGACTACACGGGAGTAAAAGAGCTGATCACACAATGGCAAGTAAGTCAGGCATTTCAGCTTTACCACACTTGTCGATCCAATTCAACAATACAACGCATTTGAATTGTAATCTGAACAGC
+
A111AAFAFFFFGGGGAGGGGAFAGGGHHFHHFHHFHHHFHHHHHGGGHHHHHHHGFGHHFFHHFDFGHHBFF00FGFGHHGHHGHFFHGHHHH1B11/>/>/>//BFF0GH?/?E/E1FGGHE00?<B//G/CG11BF0C/<E//<1?<1F0?1?G1?<0?1>><1100<C=1FD1=D0<CE00=G0D0<00=00;:..;00:0:..;.0:;00;;F0.00;909;-AB.90000;00000;;0B/B/FA
@M05620:37:000000000-D9766:1:1101:5215:7704 1:N:0:50
ACCACACCTTCTACAATGAGCTGCGTGTGGCTCCCGAGGAGCACCCCGTGCTGCTGACCGAGGCCCCCCTGAACCCCAAGGCCAACCGCGAGCCGCTGAACCCCCCTGCATGGCCCGCTCCCTCTCCTGCTTGCCGCCTCCCTCCTTCCTGGCCTCCCCCCCTTGCGCCCTTTCTCACTGGTTCTCTTTTCTGCCGTTTTCCGCACGACTATCTTATCTGCCTTGCGTCTCCTTTGGGACTCTGCGCGTTC
+
>AAAA4AAFFFFBGGFGGGGGGHHGGGGDGGHGFGG2EEAAG2BGGGGEFGG5FHGHHHG0E>EFGGGGGGGCHHGGGAHGHHGCFGEGGGC/<<B>//1?<C/-->.<00=<CGH----:./;;/;0C/;00;F-;BAD.A9F./;FB009CCFGGG..9--9.;@?AB@F//;FFFF/./99/9//:/9B/B/-;.B9B9A.--;9-.-/;9//999//;/9//9;-.99/B/9/.;.9BBB/--9;-.
@M05620:37:000000000-D9766:1:1101:11528:7705 1:N:0:50
ACCACACCTTCTACAATGAGCTGCGTGTGGCTCCCGAGGAGCACCCCGTGCTGCTGACCGAGGCCCCCCTGAACCCCAAGGCCAACCGCGAGAAGATGCCCAGGTGAGTGGCCCGCTACCTCTTCTGGTGGCCGCCTCCCTCCTTCCTGGCCTCCCGGAGCTGCGCCCTTTCTCACTGGTTCTCTCTTCTGCCGTTTTCCGTAGGACTCTCTTCTCTGACCTGAGTCTCCTTTGGAACTCTGCAGGTTCTA
+
CCCCCCBCFFFFGGGGGGGGGGHHGEGEHGHHHGGGGGGFGHHHHGGGEEGGHHHHHHHGGGGGGGGGGGGHHHHGGGGHGHHHHGGGGGBDGGHHHHHHHHHGHHHHHHGGHHGGGGGHHHHHHHHHHHGHHGGGGGHGHHGHHGGGGGGGGGGGGG9@DGGGGGFFFFFFFFFFFFFFFFFFFFFFFFFFFFDFFFFFFFFFFFFFFFFFFFFFFFFFFFFFFFFFFFFFFFFFFFFFFFFFFFFFFFF
@M05620:37:000000000-D9766:1:1101:10188:7720 1:N:0:50
ACCACACCTTCTACAATGAGCTTCGTGTGGCTCCCGAGGAGCACCCCGTGCTGCTGACCGAGGCCCCCCTGAACCCCAAGGCCAACCGCGAGAAGATGCCCAGGTGAGTGGCCCGCTACCTCTTCTGGTGGCCGCCTCCCTCCTTCCTGGCCTCCCGGCGCTGCGCCCTTTCTCACTGGTTCTCTCTTCTGCCGTTTTCCGTAGGACTCTCTTCTCTGACCTGAGTCTCCTTTGGAACTCTGCAGGTTCTA
+
ABBAB?AAFFFFGGGBDBGGGFFHGGDHFGGHFFGG2EF2AGAGHGGGAAEEEGGHHHHGEE0EFGEGGGGB3GGGGGGEAGHH/FG/ECGG??G1F1GHHG/C?GH0?G/FHE/AGGGGFFHHFBDHGHGHHCGCEGHGHHGHFHHHGGGFBFEGG?9-A?BFBBFBBEFFFFFFFFBFFFFFFFFFFFFFFBDDFFFFDFF.AFFFFFFFFF/9FF/FFFF/.;:BFFFFFF///;FFFFFFF.;BFFB
@M05620:37:000000000-D9766:1:1101:10921:7731 1:N:0:50
GAGGCTGCTTTGGAAGAAACTCATAGATTACTGCAACAGTTCCCCCTGGACCTGGAAAAGTTTCTTGCCTGGCTTACAGAAGCTGAAACAACTGTCCAACAGGATGCTACCCGTAAGGAAAGGCTCCTAGAAGACTAAAAGGGAGAAAAAGAGCTGATGAAACAATGGCAAGTAAGTCAGGCATTTCCGCTTTAGCACTCTTGTGGATCCAATTGAACAATTCTCAGCATTTGTACTTGTAACTGACAAGC
+
BBBBBBFBFFFFGGGGGGGGGFHFHF5GHHGHHHHHHHHHHFGFFFEFFBGHHHF23B2GAFGFGEGBBFGAFAB3BFGHHHHHHBBGFBGHH3DBE4BBB?1B3BBFH3GFGG/EHE3BFHGH?FFFGBGG3FG33B?B3?BCD/BFGH/?2@FGF22@>>1FGHH1FGH/??<G@>F>0B.><1>F?>ADFH0GGGF/==<D0.;0;/CF;00:<0=;CGGBG0;/;F00C0;9CFG0FF0F;BCFGFC
@M05620:37:000000000-D9766:1:1101:10902:7734 1:N:0:50
GCGGCTGCTTTGGAAGAAACTCATAGATTACTGCCACAGTTCCCCCTGGACCTGTAACCGTTTCTTGCCTGGCTTCCAGAAGCTGCAACAACTTTCCTACCGGATGCTAACCGTCCGAACCGTCTCCTAGAAGCCTCCACAGGCGTCCAAGCGCTGATGACCACGTGGCCCGTCAGTCCGGCCTTTCTGCTTTCGCACTCTTGTGGCTCCCATTGCCCAATTTACCGCTATTGTACAAGTCACTGACCAAC
+
1>>A>>>>CF31B1B1ABBFAGFHCDGHHFBFDGB1BFBADDGHHGAF/0BBBGADFABEEGGFDFGFGHHFGBBABGGGFGGBB@0BBBFGGG@G112BGEEEEE012B0B/EF////////?FHGDBG1111@10<0<1F//>//<?11?.-FC.11>11/..<..-.<-=::.;0;.-:-;C0;;00;CF9BBCA-/;C0;0...;.9-;///;//9;///;/-----9///9///;;BBBF9F//--
@M05620:37:000000000-D9766:1:1101:22370:7736 1:N:0:50
ACCACACCTTCTACAATGAGCTGCGTGTGGCTCCCGAGGAGCACCCCGTGCTGCTGACCGAGGCCCCCCTGAACCCCAAGGCCAACCGCGAGAAGATGCCCAGGTGAGTGGCCCGCTACCTCTTCTGGTGGCCGCCTCCCTCCTTCCTGGCCTCCCGGAGCTGCGCCCTTTCTCACTGGTTCTCTCTTCTGCCGTTTTCCGTAGGACTCTCTTCTCTGACCTGAGTCTCCTTTGGAACTCTGCAGGTTCTA
+
DCCDDCCDFFFFGGGGGGGGGGHHGGGGHGHHHGGGGGGGGHHHHGGGGGGGHHHHHHHGGGGGGGGGGGGHHHHGGGGHGHHHHGGGGGGGGGHGHHHHHHHGHHHHHHGGHGGGGGGHHHHHHHHHGHGHHGGGGGHGHHGHHGGGGGGGGGGGGFFGAGGGGGFFFFFFFFFFHFFFFFFFHFFFFHHHFFFFFFHFFFFFFFFFFFFFHHHFHFFFFFFFFFFFFFFFHFFFFFFFFFFFFFFFFFB
@M05620:37:000000000-D9766:1:1101:20131:7772 1:N:0:50
GAGGCTGCTTTGGACGAAACTCATAGATTACTGCAACAGTTCCCCCTGGACCTGGAAAAGTTTCTTGCCTGGCTTACAGAAGCTGAAACAACTGTCCTCCATTATCCTACCCTTAATGCAAGGCTCCTAGAAGACTCCAAGGCAGAAAAAGAGCTGATGAAACAATGGCAAGGAAGTCAGGCATTACCGCTTTAGCCCTATTTTGGTTCCAATTCAACAATTCTCAGCATTAGTACTTGCAACTGACAAGC
+
>3A>3>C>BBB4FABA2EAAFFHHHBFDF5AAF5333F2BDA5BBAA222ABFFAB3323BADDDDDBABBAAFB3B53DBB3BF33B@B1BBF4BB4B3244444BB@FB?3B3344?B3B???B?BBB3BB?BB33B?B//?//B??B//<@@22<2@@2@<<??1?0?//???1?=10<.><11><-<..00=/<//<00=0-..:C;0:00::;;.0000::0/0;C0;0;0=FF099;;/;FB0.9
@M05620:37:000000000-D9766:1:1101:19391:7779 1:N:0:50
ACCACACCTTCTACAATGAGCTGCGTGTGGCTCCCGAGGAGCACCCCGTGCTGCTGACCGAGGCCCCCCTGAACCCCAAGGCCAACCGCGAGAAGATGCCCAGGTGAGTGGCCCGCTACCTCTTCTGGTGGCCGCCTCCCTCCTTCCTGGCCTCCCGGAGCTGAGCCCTTTCTCACTGGTTCTCTCTTCTGCCGTTTTCCGTAGGACTCTCTTCTCTGACCTGAGTCTCCTTTGGAATCTGCAGGTTCTAG
+
?AAAAAAAFFFFDGGFBDEAFF110AEEH0GCFGCABAE//FAGHGCGA/E/111AFGFEEG/EFEEEGGAGGFGEGGGE/?GG/</<<//<B<<F11?FHBHF<<GG11?F0/-ACCGHHHHHG0=<GGGHA-CGG.GGC/:/C9FGGG.FGG..A-;;AGF0CFG.FFFF/F/FFFFFFFFFFFF/;FBBF@FFFFFFFFABFBFFFFFF//BFFFBFFF-/9FFFFFFFFF//9///B9B/A-9:BF9
@M05620:37:000000000-D9766:1:1101:15272:7783 1:N:0:50
ACCACACCTTCTACAATGAGCTGCGTGTGGCTCCCGAGGAGCACCCCGTGCTGCTGACCGAGGCCCCCCTGAACCCCAAGGCCAACCGCGAGAAGATGCCCAGGTGAGTGGCCCGCTACCTCTTCTGGTGGCCGCCTCCCTCCTTCCTGGCCTCCCGGAGCTGCGCCCTTTCTCACTGGTTCTCTCTTCTGCCGTTTTCCGTAGGACTCTCTTCTCTGACCTGAGTCTCCTTTGGAACTCTGCAGGTTCTA
+
ABAAAABAFFFFFGGGGGGGGGHHGGGFGDFGGFGG?EGE?G2FHGGGEEEF5GH3DFGG>E0EFGGGGGG23FHGGGEGEHGG/FF@DFCGF?F2?2GHHFHG1?FFH1CFHHGGGCGHHHHHHHHGH/DGHCGGGGHFHHFHBFGGGFFFFGGGGB-ADGFGAGFF;BFFFFFFBFFFFFFFFFFFFFFEFDADFFFE.BFDD/FFFFFFFFFFBBBFFFFFFFFFFBFB/B/B/BBFFFFFFF.BFF;
@M05620:37:000000000-D9766:1:1101:22076:7787 1:N:0:50
GAGGCTGCTTTGGAAGAACCTCAGAGATTACTGCCACAGGGCCCGCCGGCCATGTAACCGTTTCCTGCCTGGCTACCAGAAGCTGGAACCACTGTCCCACAGGATGCTACCCGTAAGGAAAGGCTCCTAGAAGACTCCACGGGCGTAACAGAGCTGATGAAACCATGGCAAGTAAGTCAGGCATTTCCGCTTTAGCACTCTTGTGGATCCAATTGAACAATTCTCAGCATTTGTACTTGTCACTGACCAGC
+
>AAAAAFAFFFFGGGGA1AA10F1A1BD111DD1BA1G00000//AAA//AA012D22BEEE>12D110B1FAG100FF0BFFF100B@?>?G1>BF11BE0>BB1BFGFHF?ECGHFGH0F0C@GGHHHHHGFHHHHH0CCC/C@A..=</GCHHHHHH00<.<CCGGFHGGHHHCFFBGH.GGGGGFGGGGGFGGGGGFFFFFGGGEFGGGGGF0BFFFFFFFFFFFFFFFFFFFFFF/BFFFFF/BFE
@M05620:37:000000000-D9766:1:1101:23917:7790 1:N:0:50
GAGGCTGCTTTGGAAGAACCTCATAGATTACTGCAACAGTTCCCCCTTGACCTGGAAAAGTTTCTTGCCTGGCTTACAGAAGCTGAAACACCTGTCCTACAGGATGCTACCCGTAAGGAAAGGCTCCTAGAAGACTCCAAGGGAGTAAAAGAGCTGATGAAACAATGGCAAGTAAGTCAGGCATTTCCGCTTTAGCACTCTTGTGAATCCAATTGAACAATTCTCAGCATTTGTACTTGTAACTGACAAGC
+
>3A>>>C>BBB4F45BBAAAFFFHHFADDGADG54BCGBGGDDBBEA2BBBBGGEBB323BDFDDDFABBBEGGG3BBBDGG3BF33BB3BBBFDBBB4BB331B3BFEGFF1E>>B3?B?FFG3??BFB?FG3??FGFFDE/??/?BFBB<@@@2@<2@@>@G<@?1?GFF1<<F<@G10<<1>>>FD?DCEG=GDHC/==0=00=<<CC;;:C:CCFGFGG;0;::;;GCGFFCFGG0CFFF;CFFFF;
@M05620:37:000000000-D9766:1:1101:9229:7813 1:N:0:50
ACCACACCTTCTACAATGAGCTGCGTGTGGCTCCCGAGGAGCACCCCGTGCTGCTGACCGAGGCCCCCCTGAACCCCAAGGCCAACCGCGAGAAGATGCCCAGGTGAGTGGCCCGCTACCTCTTCTGGTGGCCGCCTCCCTCCTTCCTGGCCTCCCGGCGCTGCGCCCTTTCTCACTGGTTCTCTCTTCTGCCGTTTTCCGTAGGACTCTCTTCTCTGACCTGAGTCTCCTTTGGAACTCTGCAGGTTCTA
+
BBBABBBBFFFFGGGGFGDBG5GFEBEBFEHHFFGEEEGGGHHHHGGGGEGGHHHHHHHEEGGGGAGGGGGGHFHGGGGHEFHHHGE<CCB@@DCGFHFFHHHGHHHHHHGGGHGGGGGHHHHGHHHHFHGHHGGGGGHGHHGHHGGGGGGGGGGGG@-;BBBFBBFBBFFFEFFFFFFFFFFFFFFFFFFFFBDFFFFFFFFFDFFFFFFFFFFFFFFFFFF9FFFFFFFFFFFFFFFFFFFFFFFFFFB
@M05620:37:000000000-D9766:1:1101:18833:7889 1:N:0:50
ACCACACCTTCTACAATGAGCTGCGTGTGGCTCCCGAGGAGCACCCCGTGCTGCTGACCGAGGCCCCCCTGAACCCCAAGGCCAACCGCGAGAAGATGCCCAGGTGAGTGGCCCGCTACCTCTTCTGGTGGCCGCCTCCCTCCTTCCTGGCCTCCCGGCGCTGCGCCCTTTCTCACTGGTTCTCTCTTCTGCCGTTTTCCGTAGGCCTCTCTTCTCTGACCTGCGTCTCCTTTGGAACTCTGCAGGTTCTA
+
CCCCCCCCFFFFGGGGGGGGGGHHGEGB4EHGGGGGFGEFDHGHHGGGDFGGGHGHHGHEGCFGGGGGGFEGFHHGGEEHGGGEGEGGGGDGGDGFHFHHHBGGHHEHHHGGHHGGG-CHHHHHGHFGHHGHHGGGGGHGHHGHHGGGFBFGGGGGD--BBFCFDDFFFFFFFF0BFFFFFFFFFFFFFFFFFFFFFFFFDF.9A0BFFFFFFFFFFF0BFFF;CFFFFFFFFFB90BFFFBF0FFFFFF0
@M05620:37:000000000-D9766:1:1101:10019:7897 1:N:0:50
ACCACACCTTCTACAATGAGCTGCGTGTGGCTCCCGAGGAGCACCCCGTGCTGCTGACCGAGGCCCCCCTGAACCCCAAGGCCAACCGCGAGAAGATGATGAGTGGCCCGCTACCTCTTCTGGTGGCCGCCTCCCTCCTTCCTGGCCTCCCGGAGCTGCGCCCTTTCTCACTGGTTCTCTCTTCTGCCGTTTTCCGTAGGACTCTCTTCTCTGACCTGAGTCTCCTTTGGAACTCTGCAGGTTCTAGATCG
+
CCBCCCCCFFFFGGGGGGGGGGHHGFGFHGHHHGGGGGGGGHHHHGGGGGGGHHHHHHHGGGGGGGGGGGGHHHHGGGGHGHHHEFGGGGGGGGHHHHHHHHHHHGGHHGGGCGHHHHHHHHGHHFHHCGGGGHGHHGHHHHHHHHHGGGGGADGGGGGGGGGGFFFFFFFFFFFFFFFFFFFFFFFFFDFFFFFFFFFDFFFFFFFFFFFFFEFFFFFFFFFFFFFFFFFFFFFFFFFFFFFFFBF/BFE
@M05620:37:000000000-D9766:1:1101:7406:7899 1:N:0:50
ACCACACATTCTACAATGCGCTGCGTGCGGCTCTCGAGGAGCACCCCTTGCTGCTGACCGAGGCCCCCCTGAACCCCAAGGCCAACCGCGCGAAGATGAACCTAGGTGCGTGGCCCGCTCCCTCTTCTGGTGGCCGCCTCCCTCATTCCTGGCCTCCTGGCGTTGCGCCCTTTCTCACTGGTTCTCTGTTCTGCCGTTTTCCGTTGGCCTCTCTTCTCTGCCTTGCGCCCCCTTTGGAACTTTGCTGGTTC
+
AABAAAB3BBBFGGGGFGBEGGGGGEEA2AEAB3BB3BAECGDGHGGBCBBGBHFHHGH>>@?FGGGGGGEHFHHGGGGHGHHHHGFGGG@DGGG/<FFHHH0<>>GGGGGGGF.<A-<ADGHHHH0=CCHHGGHCDGGGEGGG.;;F;CFGFFGGG/;CFF99@DFFFFFFFFFF/FFFBFFFFFF/;9BFBF/;;DFFF;.:/../;FFFFFF/;9BFFF;;BB>-:-;;BFFFEF/BF/:;F9;FFF/
@M05620:37:000000000-D9766:1:1101:20711:7903 1:N:0:50
ACCACACCTTCTACAATGAGCTGCGTGTGGCTCCCGAGGAGCACCCCGTGCTGCTGACCGAGGCCCCCCTGAACCCCAAGGCCAACCGCGAGAAGATGCCCAGGTGAGTGGCCCGCTACCTCTTCTGGTGGCCGCCTCCCTCCTTCCTGGCCTCCCGGAGCTGCGCCCTTTCTCACTGGTTCTCTCTTCTGCCGTTTTCCGTAGGACTCTCTTCTCTGACCTGAGTCTCCTTTGGAACTCTGCAGGTTCTA
+
BBBBBBBBFFFFGGGGGGGGGGHFGGGEHGHHHGGGGGGGGHHHHGGGFFGGHHHHHHHGGGGGGGGGGGGHHHHGGGGHGHHHHGGGGGDCCGHHHHHHHGHFFHFHHHGGAHGGGGGHHHHGHHGHHFGHHCCCFGHGHHGHHGGGFFFGFGGGGG?DGGGGGFFFFFFFFFFFFEFFFFFFFFFFFFFFFFFFFFFFFFFFFFFFFFFFFFFFFFFFFFF/FFFFFFFFFFFEFFFFFFFBFFFFFF/
@M05620:37:000000000-D9766:1:1101:18832:7907 1:N:0:50
ACCACACCTTCTACAATGAGCTGCGTGTGGCTCCCGAGGAGCACCCCGTGCTGCTGACCGAGGCCCCCCTGAACCCCAAGGCCAACCGCGAGAAGATGCCCAGGTGAGTGGCCCGCTACCTCTTCTGGTGGCCGCCTCCCTCCTTCCTGGCCTCCCGGCGCTGCGCCCTTTCTCACTGGTTCTCTCTTCTGCCGTTTTCCGTAGGACTCTCTTCTCTGACCTGAGTCTCCTTTGGAACTCTGCAGGTTCTA
+
DCDDDDCCFFFFGGGGGGGGGGHHGFGFHGHHHGGGGGGGGHHHHGGGGGGGHHHHHHHGGGGGGGGGGGGHHHHGGGGHGHHHHGGGGGGGGGHHHHHHHHHGHHHHHHGGHHGGGCGHHHHHHHHGHHGHHGGGGGHGHHGHHGGGGGGGGGGGFG-@DFFFFFFFFFFFFFFFFFFFFFFFFFFFFFFFFFFFFFFFFFFFFBFFFFFFFFFFHHFFFFFBFFFFFFFFFFFFFFFFFFFFFFFFFFF
@M05620:37:000000000-D9766:1:1101:8158:7909 1:N:0:50
GCTGCTGCTTTGGAATCAACTCATAGATTCCTGCCCCAGTTCCCCCTGTACCTGTAACCGTTTCTTGCCTGGCTTCCAGAAGCTGCAACAACTGTCCTACAGGATGCTCCCCGTAAGGACCGGCTCCTAGAAGACTCCACGGGCGTACAAGCGCTGATGACACCATGGCCAGTAAGTCAGGCCTTTCCGCTTTAGCACTCTTGTGGATCCAATTGAACAATTCTCAGCATTTGTACTTGTCACTGACCAGC
+
>>1>A@1BCF31BBFBB1BF3B1ABDDG33DFGHC0F0B1ADFGHG0B12D2DB1DF2BEEG0FDDDBGHHHHHB0FGHBFGH1B1BGGB?GHF@FFGHHHHHEGGHH1BFGGG/EGFG0//<EEGFE1BGGG1FGHHG0EGG/@CC//?F/CCGGCHHHF1>.<GHGC/<GG0DGG<0CGH.CGHH;CEGGG0BFFGGGGGGGGGGGGG0FGGG00;FFGGBFG0CFFFGEFF/////B/;BFF/;/9AE
@M05620:37:000000000-D9766:1:1101:17403:7916 1:N:0:50
ACCACACCTTCTACAATGAGCTGCGTGTGGCTCCCGAGGAGCACCCCGTGCTGCTGACCGAGGCCCCCCTGAACCCCAAGGCCAACCGCGAGAAGATGATGAGTGGCCCGCTCCCTCTTCTGGTGGCCGCCTCCCTCCTTCCTGGCCTCCCGGAGCTGCGCCCTTTCTCACTGGTTCTCTCTTCTGCCGTTTTCCGTAGGACTCTCTTCTCTGACCTGAGTCTCCTTTGGAACTCTGCAGGTTCTAGCTCG
+
CCCCCCCCFFFFGGGGGGGGGGHHGGGEGGHHHGGGGGGGGHHHHGGGGGGGHGHHHHHGGGGGGGGGGGGHGHHGGGGHGGHHHGGGGGGGGGHHHHHHHGHHHGGHHGGG-CFHHHHHHHHHGDHHGGGGGHGHHGHHHHHHHHGGGGGGGGGGGGGGGGGFFFFFFBFFFFFFFFFFFFFFFFFFFFFFFFFFFFFFFFFFFFFFFFFFF0BFFFFFFFFFFFFFFFFFFFFFFFFFFFFFFBF0;F?
@M05620:37:000000000-D9766:1:1101:20313:7923 1:N:0:50
ACCACACCTTCTACAATGAGCTGCGTGTGGCTCCCGAGGAGCACCCCGTGCTGCTGACCGAGGCCCCCCTGAACCCCAAGGCCAACCGCGAGAAGATGAACCCAGGTGAGTGGCCCGCTACCTCTTCTGGTGGCCGCCTCCCTCCTTCCTGGCCTCCCGGCGCTGCGCCCTTTCTCACTGGTTCTCTCTTCTGCCGTTTTCCGTAGGACTCTCTTCTCTGACCTGCGTCTCCTTTGGAACTCTGCAGGTTC
+
CCDDDDDDFFFFGGGGGGGGGGHHGGGFGGHHHGGGGGGGGHHHHGGGGGGGHHHHHHHGGGGGGGGGGGGHHHHGGGGHGHHHHGGGGGGGGGHHHHHHHHGGHGHH1CHHEFHHGGGCGHHHGHHHFGGFGHHGGGGGHGHHGGGGGGGGGGGGGGBD-?DFDFFFFFFFFFFFFFFFFFFFFFFFFFFFFFFFFFFFFF?FA?DFFFFFFFHHHFFHBFFFF.@DFFFFFFFEFBFFFFFFF0:AFF0
@M05620:37:000000000-D9766:1:1101:22074:7942 1:N:0:50
GAGGCTGCTTTGGAAGAAACTCATAGATTACTGCAACAGTTCCCCCTGGACCTGGAAAAGTTTCTTGCCTGGCTTACAGAAGCTGAAACAACTGTCCTACAGGATGCTACCCGTAAGGAAAGGCTCCTAGAAGACTCCAAGGGAGTAAAAGAGCTGATGAAACAATGGCAAGTAAGTCAGGCATTTCCGCTTTAGCACTCTTGTGGATCCAATTGAACAATTCTCAGCATTTGTACTTGTAACTGACAAGC
+
AAAABAFBFFFFGGGGGFGGGGHHHHHHHHHHHHHGGFGFHHHHHGGGHFHHHHHHGHBGGGHHHHHHHHHHHHHHHHHHGHHHHHHHHHHHHHHHHHHHHFGHHGHHHHHHGGGGHFFHHHHHHHGHHGHHGFHHHHHEHGDAFGHHHHHGHHHHHHGHGHHCHHHFHHHGHHHHGHHHGFHHHHHGGGGGGHHHGHHHHHGHFDFHHHHHHGHHHHHHHHHHHHHHHHHGGFGGGGGGBFFGFFGBGGF
@M05620:37:000000000-D9766:1:1101:11311:7944 1:N:0:50
ACCACACCTTCTACAATGAGCTGCGTGTGGCTCCCGAGGAGCACCCCGTGCTGCTGACCGAGGCCCCCCTGAACCCCAAGGCCAACCGCGAGAAGATGCCCAGGTGAGTGGCCCGCTACCTCTTCTGGTGGCCGCCTCCCTCCTTCCTGGCCTCCCGGAGCTGCGCCCTTTCTCACTGGTTCTCTCTTCTGCCGTTTTCCGTAGGACTCTCTTCTCTGACCTGAGTCTCCTTTGGAACTCTGCAGGTTCTA
+
CCCCCCCCFFFFGGGGGGGGGGHHGGGEFFHHHGGGGGGGGHHHHGGGGGGGGHHHHHHGEGFGGGGGGGGHHHHGGGGHGHHHHGGGGGGGGGHHHHHHHHGGFCFGHHGGHHCCG?CHHHFHHHHHHGGHGGGGDGHGHHGFHGGGFFEGFGGGGG-:AAFFCGFFFFFFFFFFFFFFFF0BBFFF009BFFAFFFFFDFFDFFFFFFFFFFFFFFFFFFFBFFB0BFBFFFFFFFFFBFFFFFFFBF9
@M05620:37:000000000-D9766:1:1101:14264:7947 1:N:0:50
ACCACACCTTCTACAATGAGCTGCGTGTGGCTCCCGAGGAGCACCCCGTGCTGCTGACCGAGGCCCCCCTGAACCCCAAGGCCAACCGCGAGAAGATGACGAGTGGCCTGCTCCCTCTTCTCTTGGCCGCCTCCCTCCTTCCTGTCCTCCCGTCGCTGCGCCCTTTCTCTCTTCTTCTCTCTTCTGCTGTTTTCCGTAGGACTCTCTTCTCTGCCCTGAGTCTCCTTTGGATCTCTGCAGGTTCTTGTTCG
+
CCCCCCCCFFFFGGGGGGGGGGHHGFGEGGHHHGGGGGGGGHHHHGGGGGGGHHGHHHHGGGGGGGGGGGGHHHHGGGGHGHHHHGGGGGBDGGHHHB?2/?C</F/<1?01>F<FCC1FG11F11<<---.<.C//C:;0;000=CH0:C...-;.:DFG.--90;000/////////;9:FFFB///;:/9//:B.../9;/FF/BFFFF/F/;FFF9//:BBFBF////9::BBF//.:/;B/9//:;
@M05620:37:000000000-D9766:1:1101:7607:7956 1:N:0:50
ACCACACCTTCTACAATGAGCTGCGTGTGGCTCCCGCGGAGCACCCCGTGCTGCTGACCGAGGCCCCCCTGAACCCCAAGGCCAACCACGAGAAGCTGCCCAGGTGAGTGGCCCGCTACCTCTTCTGGTGGCCGCCTCCCTCCTTCCTGGCCTCCCGGAGCTGCGCCCTTTCTCACTGGTTCTCTCTTCTGCCGTTTTCCGTAGGCCTCTCTTCTCTGACCTGAGTCTCCTTTGAACTCTGCAGGTTCTAG
+
AA>ABAB>FCFFGGGBGGDFGGHHGGGGFFGHHFFE2AE00FGHHGGEBBEC5FFGGHHG>>/>FEGFGGGFFHHGGGAGFHHHFFG/?C@>?/?2??GHEHHFHHHFHHGFHHGDG-<GFHHHHHHHHF?CG-CGGEGFHGGGFFGGGFFGGGGGGABDDFFFFFFFFFEBFFFFFFFFFFFFFFFFFFFFFFADFFFFDBAA;/9BFFFFFFFFFBFFFFBBB:BFFBFFFFFFFF/FFFB/:AFFFFB
@M05620:37:000000000-D9766:1:1101:15721:7967 1:N:0:50
ACCACACCTTCTACAATGAGCTGCGTGTGGCTCCCGAGGAGCACCCCGTGCTGCTGACCGAGGCCCCCCTGAACCCCAAGGCCAACCGCGAGAAGATGAACCCAGGTGCGTGGCCCGCTCCCTCTTCTGGTGGCCGCCTCCCTCCTTCCTGGCCTCCCGGCGCTGCGCCCTTTCTCACTGGTTCTCTCTTCTGCCGTTTTCCGTAGGACTCTCTTCTCTGCCCTGCGTCTCCTTTGGAACTCTGCCGGTTC
+
CBCCCCCCFFFFGGGGGGGGGGHHGGGFHGHHHGGGGGGGGHHHHGGGGGGGHHHHHHHGGGFGGGGGGGGHHHHGGGGHGHHHGGGGGGGGGGHHHGGHHHG?/FFF1AF?@CFGCCC@DGHHHHDG0GFHGFH:@CDGGGGGG9CFBFBCAFBFGA.;C=>:BF=DFFFFFFFF0BFBB0BFFFF0:BBBBFBBDFFFFB;F..ABBFFFFBFFFFBB9BA9F?DFFA:9FFFFFFBFFFFFF09>-A.
@M05620:37:000000000-D9766:1:1101:23661:7967 1:N:0:50
ACCACACCTTCTACAATGAGCTGCGTGTGGCTCCCGAGGAGCACCCCGTGCTGCTGACCGAGGCCCCCCTGAACCCCAAGGCCAACCGCGAGAAGATGATGAGTGGCCCGCTCCCTCTTCTGGTGGCCGCCTCCCTCCTTCCTGGCCTCCCGGAGCTGCGCCCTTTCTCCCTGGTTCTCTCTTCTGCCGTTTTCCGTAGGACTCTCTTCTCTGCCCTGAGTCTCCTTTGGAACTCTGCAGGTTCTAGCTCG
+
CCCCCCCCFFFFGGGGGGBGGGHHGEGBAEHGHGGFFGGGGHGHHGGGGGGGHHGHHHHGGFGGGGGGGGGHFHHGGGGHGHHHHGGGGGGGGGHGHHHGHHHHHGGGHGGGCGGHHHHHHFGHHGHHGFGGGHGHHGHHHHHHGHGGGGGGG-;DGGGGGGGFFFFFFBFF0.FFFFFFFFFFFFFFFDFFFFFFFFDFFFFFFFFFFFFFFBFFFF/BFFFFFFFFFF00;BFFFFBBA;FEF0B0FFD
@M05620:37:000000000-D9766:1:1101:13228:7989 1:N:0:50
ACCACCCCTTCTACAATGAGCTGCGTGTGGCTCCCGAGGAGCACCCCGTGCTGCTGACCGAGGCCCCCCTGACCCCCAAGGCCAACCGCGAGAAGATGAACCCAGGTGCGTGGCCCGCTACCTCTTCTGGTGGCCGCCTCCCTCCTTCCTGGCCTCCCGGCGCTGCGCCCTTTCTCACTGGTTCTCTCTTCTGCCGTTTTCCGTGGGACTCTCTTCTCTGACGTGCGTCTCCTTTCGCACTCTGCGGGCTC
+
AAAAA1ADAFFFBGGBFFF1FBFBEEEE0BBGBFFG/AF//BAFGGGGAEFE1FGGFGFCEE/EGGGGGGGB0FGEG??FFHHH/FE@C@BC/??1?1>?DGG/?FFGE/F?CC0FC??-<GGF<FBFFHC/:GGCCC.;..;B.B0;/0;/AFG.E..--9---;9=B?>BFF9BBF/9BFBBBBF/;BFFF//;;;B-B/A9-;9-FFFFB/BBB9////--;---;-;BB/B/:-;@@/;//-@--;9
@M05620:37:000000000-D9766:1:1101:20279:7992 1:N:0:50
GCGGCTGCTTTGGAAGCAACTCATAGATTCCTGCCCCAGTTCCCCCTGTACCTGGAACCGTTTCTTGCCTGGCTTCCAGAAGCTGAAACAACTGTCATACCTGCTGCTCCCCGTCAGGAACGGCTCCTCGAAGCCTCCACGGGCGTACCAGAGCTGATGACCCAATGGCCAGTAAGTCAGGCATTTCCGCTTTCGCACTCTTGTGGATCCAATTGACCAATTCTCCGCATTTGTACTTGTCCCTGACCAGC
+
>>1>A>>>FFB11BF111BFAF1D3DFHH3FFHHA0FABBDFGHHGAF12DDFF0FG1AABEGHBDDFHHHHHHB0BGHBGHHBB1BGH0?FGF2F2@@B01@01BDC1B?A/??>E0FF0?///??F0//0<>01</00<///>C--<D10.0><<1=D0CG.CCC////<0;GCCCGHFGEFCG0;;CAAEG.AEG-FBB909.BF0CF00000;BBE/B/99/;9@F?FBF//:F/:B//;/-B9/-;
@M05620:37:000000000-D9766:1:1101:12430:7995 1:N:0:50
ACCACACCTTCTACAATGAGCTGCGTGTGGCTCCCGAGGAGCACCCCGTGCTGCTGACCGAGGCCCCCCTGAACCCCAAGGCCAACCGCGAGAAGATGATGAGTGGCCCGCTCCCTCTTCTGGTGGCCGCCTCCCTCCTTCCTGGCCTCCCGGAGCTGCGCCCTTTCTCACTGGTTCTCTCTTCTGCCGTTTTCCGTAGGACTCTCTTCTCTGCCCTGAGTCTCCTTTGGAACTCTGCAGGTTCTAGATCG
+
AAAAA@AAFFCDBGG4FFFAAABAEAEEH?GHFGFEEEG?FHGHHGCGE1EAGBFGHFFGGGGGCE>EGGGHGHCEEGGEAHHC/FE/BCCC?FFHDFD2FFFFGEFHHGGG-ECGHHFHF1<=B<<GCGGGGHFGH.CCGHHC;.FFGGGG?@--CBFGGG@BFFFBF9BFFFFFFFFF/BFFFEFBBDFFFFFFBFFBBFFFFFFFFFFFE/;EF.;FFBBFFBFFFFB/FFFFFFF/A;FFF9:/;FE
@M05620:37:000000000-D9766:1:1101:22735:8000 1:N:0:50
AGTGCCAGCTCTCAATCGCACAGGGGACCCAGGGCCTGGCCCCTCCATCCAGAAAACCTATGACCTCACCCGCTACCTGGAGCACCAACTCCGCAGCTTGGCTGGGACCTATGTGAGTATCCAGCGTAGGAATCTGGGAGTTGGGGAGGAGTGAGGAGTTGGGGAAAGACAGTCCTAACCGTGGAGGGTTCTGGTAAATGATGGGGTGAGGAGGGGCTCTTTGGCTCCCACCAGTCCCCCTGTCTGGTCTA
+
AAAABFF4AFFFGGGGGGGGGGHHGF?E2BFGF2EEGGHHCGEGEDH5BFEGGHFGHAGBBGGHHHHHHH1FG@EG2GHHGHHFHHHHGHHHGGGGGHHHGHFGGGHHGHGGHHHEFHHHGHHHHGGFGGHHHHHGHHHGGHHGGGEFGGGHHDGHGGHHHHGGGCHHHHGHHHHHHHHGGGGGEEGG=AFFGGFFFGGGGGGGGGFFFFFFFFFFFFFFFFFFFFFFFFFFEFFFFFFFAFFFFFFFFFB
@M05620:37:000000000-D9766:1:1101:17979:8005 1:N:0:50
ACCACACCTTCTACAATGAGCTGCGTGTGGCTCCCGAGGAGCACCCCGTGCTGCTGACCGAGGCCCCCCTGAACCCCAAGGCCAACCGCGAGAAGATGCCCAGGTGAGTGGCCCGCTACCTCTTCTGGTGGCCGCCTCCCTCCTTCCTGGCCTCCCGGAGCTGCGCCCTTTCTCACTGGTTCTCTCTTCTGCCGTTTTCCGTAGGACTCTCTTCTCTGACCTGAGTCTCCTTTGGAACTCTGCAGGTTCTA
+
DCDDDCCDFFFFGGGGGGGGGGHHGGGEHGHHHGGGGGGGGHHHHGGGFGGGHHHHHHHGGGGGGGGGGGGHHHHGGGGHGHHHHGGGGGGGGGHHHHHHHHHGHHHHHHGGHHGGGGGHHHHHHHHHHHGHHGGGGGHGHHGHHGGGGGGGGGGGGG-CCGGGGGFFFFFFFFFFFFFFFFFFFFFFHHHHFFFFFFFFFFFFFFFFFFFFHFFFFFFFFHFFFFFFHFFFFFFFFFFFFFFHFFFFFFF
@M05620:37:000000000-D9766:1:1101:13388:8024 1:N:0:50
AGTGCCAGCTCTCAATCGCACAGGGGACCCAGCGCCTGGCCCCTCCATCCAGAAAACCTATGACCTCACCCGCTACCTGGAGCACCAACTCCGCAGCTTGGCTCCCACCTATGTGAGTGTCCAGCGCAGCAATCTGGGAGTTGGGGAGGAGTGAGGAGTTGGGGAAAGACAGTCCTAACCGTGGAGGGTTCTGGTAAATGATGGGGTGAGGAGGGGCTCTTTGGCTCCCACCAGTCCCCCTGTCTGCTCTA
+
AAAAAFFC3FFFGDGFGGGCECGDCE2AAEEG22AA2BFH2GG1EGHFFFCF3FC2GGF3AG5GHDGFHECEF/>EHGHHFFHHHH11?G3FEFE/EGFGEEH3//BFC0?BFGFEGH1BB12@GG//</00?GFFH00C<<GF?C.AD?.<CGFHG.//;;CCADHGHHFHHGGGGGGF-;C?:CFGGGGGGG0CFFGGFFFFE.DBEF./.AB-;@FFFFFFFFFE.BFFFFBFBBEFBF9BFF/;9BF
@M05620:37:000000000-D9766:1:1101:6556:8035 1:N:0:50
GAGGCTGCTTTGGAAGAAACTCATAGATTACTGCAACAGTTCCCCCTGGACCTGGAAAAGTTTCTTGCCTGGCTTACAGAATCTGACACAACTGTCATACCGGCTGCTCACCGTACGCGCAAGCTAATCGACGCATAACATGGCGTCCCCGCACTGCTGCCCACCTGACACGTGAGTCCGACCTTTCCGCTTTCGCACTCTTGCGGATCCCCTTGCAACATTATAAGCATTTGTACTTGTACCTGGAACGC
+
AAAABAFACFFFG4BF44FGGGHHD5DDFDHHHHHFEGHFGHHHHGGGHFHFHHHBBFBGBDFHGDDGHHH1BBFFGH3DB5BFGHBFGHGECBBEB4BG?E////1B343BAB/?E//>>//?1BBF1/0/>//?CD1111??//<<..<A-<-/<0<<C<CE.CC/:::CG..:<CC..:;9BFGG.;99.CAAEBB/:BF/@-;;BFF..;.;:B/;9/;//9B//9;B///9BFFBF/BFF.;9F.A
@M05620:37:000000000-D9766:1:1101:17318:8035 1:N:0:50
ACCACACCTTCTACAATGAGCTGCGTGTGGCTCCCGAGGAGCACCCCGTGCTGCTGACCGAGGCCCCCCTGAACCCCAAGGCCAACCGCGAGAAGATGCCCAGGTGAGTGGCCCGCTACCTCTTCTGGTGGCCGCCTCCCTCCTTCCTGGCCTCCCGGCGCTGCGCCCTTTCTCACTGGTTCTCTCTTCTGCCGTTTTCCGTAGGACTCTCTTCTCTGACCTGAGTCTCCTTTGGAACTCTGCAGGTTCTA
+
AAAAAAAAFFC@GGGGGFGGCA1GEAAFA00FGGG?EEGCFCHH/EEGGGGGHFHHHHFGGCEGGGGGGGGHHHHGGGGHGHHHHGGGGGGGGFHGGBHHHHHGHHHHHHGGHHGGGGGHHHHHHHHHHHGHHGGGGGHGHHGHHGGGGGGGGGGGGG-;A??F@@F@@FFFFFFFFFFFFFFFFFFFFFFFF@FFFFFFFFFFFFFFFFFFFFFFFFBFFFFFFFFEFFFFFFFFFFFFFFFFFFFFFFB
@M05620:37:000000000-D9766:1:1101:24506:8043 1:N:0:50
ACCACACCTTCTACAATGAGCTGCGTGTGGCTCCCGAGGAGCACCCCGTGCTGCTGACCGAGGCCCCCCTGAACCCCAAGGCCAACCGCGAGAAGATGCCCAGGTGAGTGGCCCGCTACCTCTTCTGGTGGCCGCCTCCCTCCTTCCTGGCCTCCCGGAGCTGCGCCCTTTCTCACTGGTTCTCTCTTCTGCCGTTTTCCGTAGGACTCTCTTCTCTGACCTGAGTCTCCTTTGGAACTCTGCAGGTTCTA
+
>>3>A4AAFFFFGGGF5GG5F5BBF?EE42AEGFFE2EE2AB2AFF?E1BE15BA3BBAEEE0EFEE@EEAE3FGGGAEG/EGG/FE@D/>>//01>1FFH1FF1FHHF1/??FA?@-C0DG<DG00<0<<C<--::DHGGBCCBBGFGFACBF.9CB@-A.F/;?A??/9BBFFBBB99/9/9B9F/FF///;9.;9/9AFFFFB/9F/FFFF/;99BF/BF/9FFFBB//;B/9/;/BFF///;.;FFF
@M05620:37:000000000-D9766:1:1101:25243:8061 1:N:0:50
ACCACACCTTCTACAATGAGCTGCGTGTGGCTCCCGAGGAGCACCCCGTGCTGCTGACCGAGGCCCCCCTGAACCCCAAGGCCAACCGCGAGAAGATGAACCCAGGTGAGTGGCGCGCTCCCTCTTCTGGTGGCCGCCTCCCTCCTTCCTGGCCTCCCGGCGCTGCGCCCTTTCTCACTGGTTCTCTCTTCTGCCGTTTTCCGTAGGTCTCTCTTCTCTGCCCTGCGTCTCCTTTGGAACTCTGCAGGTTC
+
BBBBBBBBFFFFGGGGGGGGGFHFGGGGHGHHHGGGGGGGGHHHHGGGEGGGHHHHHHHGGGGGGGGGGGGHHHHGGGGHGHHHHGGGGGCFCGHHHHFFHE//?F1?1?1?/?->-<<.<CH</G<DGHF/?.C::AAE.E/F9BCFBFBF?FBFE9.AD---@D;BA9@9FFBF/;BF./;FFFF//;;99B;;AD/AB/9B9../;FFFF/BFF9/9/B;/A.9AF.99FFFBB9BBF;9/;/;A9B/
@M05620:37:000000000-D9766:1:1101:19776:8063 1:N:0:50
GAGGCTGCTTTGGACGAAACTCATAGATTACTGCAACAGTTCCCCCTGGACCTGGATAAGTTTCTTGCCTGGCTTACAGAAGCTGAAACAACTGTCCTACAGGATGCTACCCGTAAGGAAAGGCTCCTAGAAGACTCCAAGGGAGTAAAAGAGCTGATGAAACAATGGCAAGTAAGTCAGGCATTTCCGCTTTAGCACTCTTGTGGATCCAATTGAACAATTCTCAGCATTTGTACTTGTAACTGACAAGC
+
>3AA>>C>BBB4B44A2AAAFFHHHCFDD535DB3BAG2BD5DB2EEA2ABFGGEE553BBDG5DFGABBFFFHG3BBBFHGEGG33GBBBFGG4BB@43@33BBBBFBFBB??>/B33??FFC3B?BBBBBF?B?BFB?2C??/?2@F@@/@@@FDD2F?1FC??F?GCFF<<===><1<0.<<<=>A.CDG0<==D0/=0<=;A00GH:<0;:;:CCC00;:BC0/0;C;FC;9CFG0;F;F0;FFE99
@M05620:37:000000000-D9766:1:1101:3924:8100 1:N:0:50
ACCACACCTTCTACAATGAGCTGCGTGTGGCTCCCGAGGAGCACCCCGTGCTGCTGACCGAGGCCCCCCTGAACCCCAAGGCCAACCGCGAGAAGATGATGAGTGGCCCGCTCCCTCTTCTTGTGGCCGCCTCCCTCCTTCCTGGCCTCCCGGCGCTGCGCCCTTTCTCCCTTTTTCTCTCTTCTGCCGTTTTCCGTAGGCCTCTCTTCTCTGCCCTGAGTCTGCTTCGGCCCTCTGCAGGTTCTAGCTCG
+
CCCCCCCAFFFFGGGGGGAGGGHHGGGBFGHHHFFGGGGGGHHHHGGGGGGGHHHHHHHGGGGGGGGGGGGHHHHGGGGHGHHHHGGGGG<BDGHGHHH2?FC?GEF0GC@CFGGHHFBGH11=0<.<=-;;CHGHHDGHHHH</;CF:CAD?-;;@?9:@A;-BBFFF;FF00::FFFFBFFFFBF:-9;BEF9;B...00;9;BFFFFFFBFF99;;;BBF9:BF0-:-;9E;/BF00:;BFF0;0;F.
@M05620:37:000000000-D9766:1:1101:17248:8108 1:N:0:50
ACCACACCTTCTACAATGAGCTGCGTGTGGCTCCCGAGGAGCACCCCGTGCTGCTGACCGAGGCCCCCCTGAACCCCAAGGCCAACCGCGAGAAGATGATGAGTGGCCCGCTACCTCTTCTGGTGGCCGCCTCCCTCCTTCCTGGCCTCCCGGAGCTGCGCCCTTTCTCACTGGTTCTCTCTTCTGCCGTTTTCCGTAGGACTCTCTTCTCTGACCTGAGTCTCCTTTGGAACTCTGCAGGTTCTAGCTCG
+
BAAABBABFFFFGGGFGGGFFEGBEEFEHEHHHGGEEEGCFHHHHGCG1EEEABEGHH3EGGCGEE@EGGGHHGEEGGGEEHHEAFGGGCFC/CGHBF2GHGHHFGGHHGGGGCHHGHHGGHHDC<CFCGGFDEFHHDHHCGHHFFFBFGEFCB?FGFGGGGGGFFFFFFFFFFFFFFFFFFFFFFFFFADFFFFFBADABFFFFFFFFFFFFBBFBBBFFFFFFFFFFFFFFFFFFFFFFFFFFFF/;F.
@M05620:37:000000000-D9766:1:1101:15593:8118 1:N:0:50
GCGGCTGCTTTGGAAGAAACTCATAGATTACTGCCACAGTTCCCCCTGGACCTGGAAAAGTTTCTTGCCTGGCTTACAGAAGCTGAAACAACTGTCCTACAGGATGCTACCCGTAAGGAAAGGCTCCTAGAAGACTCCAAGGGAGTAAAAGAGCTGATGAAACAATGGCAAGTAAGTCAGGCATTTCCGCTTTAGCACTCTTGTGGATCCAATTGAACAATTCTCAGCATTTGTACTTGTAACTGACAAGC
+
>11>AADAFFFFGGGG1BBGFGBGFFGHH1GGHH01B0BBDGHHHGEFE0FGHHFHHB0BBGHHFGDGHHHHHHFAGHHFGHHCFDFGHFGHHHHHHHHHHHHHHHHHFHHHGG?EHHHHEHHHHHGHHHHHHHHHHHH1GGF/CFH12FHCHHHHHHHH11F0FHHHHHHGHFHHGHHHHHHHHHHHGGGGGHHGHHGGHHHHHGEFGHGHHHHCGHHHHHHHHCGGGGGFGFFFGGGG00FFFBF0;FG
@M05620:37:000000000-D9766:1:1101:26242:8128 1:N:0:50
GAGGCTGCTTTGGAAGAAACTCATAGATTACTGCAACAGTTCCCCCTGGACCTGGAAAAGTTTCTTGCCTGGCTTACAGAAGCTGAAACAACTGGCAAACCTGCTACTCCTCGTCACTATCAGCTAATTGTGGCCACAACAGGCCAACTCGCGCAGATGACCCATTGGACAGTCAGTCCGAACTTACCGATTTCGAACTCTTCACGATCCCATTCCCAACTTATCAGCACTTGTCCTTTTCACTGTTAAGC
+
AAAAABFBFFFFGGGGGFGGGGHHHH5F6B4FFGHHFHHGHHHHHGGGHHHHHHH2FHHHF5FHHHHHHHHHHHHFHHHG3GHHHFD3FHHHHH3BG31113B1B4@3@B3211?1/?44B44B4?BF4F44??03?B?//2/?//?/22/>////<?111??/01111>1.<111<FC..<-<00=<..:C.0;.;.:000000;....;0000;;0/./00;C90F0.9C0FF0FB00;BBF/;9;//;
@M05620:37:000000000-D9766:1:1101:5059:8144 1:N:0:50
GAGGCTGCTTTGGACGAAACTGATAAACCAGGGAAACAAGATCGGAAGAACACACCTATGTACTTTAGTCACCTTAAGTAATCTGGTATACCTTCTACTGTTTTAAAAAAAAAACAACGAGAGAACCACCATAAAAAAGAGAAGCAAAACAAAGAAGCAAACCACGCAAAAAAAGAGAAACATAAAGCCAAAAGCACGGAGAACCCTACAATAAAAAAACAAACAAAGTTAAGAATTGGAACATTCAAAGG
+
>3AA>>CAB5B4G44AAE2EG5BADB5A4BFBEFABAGGG2FBBF22A1BBBB11AB35B5DAFDD5BF555BBF@5D5DDGDD55BFG@4B4@B34BFF4B41BF34F/>@??///?////</@1?0//<1@11>1//<0010<<0>00..0000//</<......--;/.--9.:/9/;/0;000;.///./=//---.9./.99..////////--........//9/////;;///9/.///9//9.
@M05620:37:000000000-D9766:1:1101:21733:8155 1:N:0:50
ACCACACCTTCTACAATGAGCTGCGTGTGGCTCCCGAGGAGCACCCCGTGCTGCTGACCGAGGCCCCCCTGAACCCCAAGGCCAACCGCGAGAAGATGATGAGGGTCCCGCTACCTCTTCTGGTGGCCGCCTCCCTCCTTCCTGTCCTCCCGCAGCTGCGCCCTTTCTCACTGGCTCTCTCTTCTTCCGCTTTCCGTAGCACTCTCTTCCCCGACCTTAGTCTCCGTCGGAACTCTGCAGGTTCTAGATCG
+
CCDDDDCCFFFFGGGGGGGGGGHHGGGGHGHHHGGGGGGGGHHHHGGGGGGGHHHHHHHGGGGGGGGGGGGHHHHGGGGHGHHHHGGGGGGGGGHHHHH22222?/0?0///<AGDGHFH1>1F0...<--<CGC/C./:C/0000<00/9.---;/;0-9C9-/:C0B00B0/.9;F09:F0000;09.A..;9.;.9.00BFBBB000//--;-.0000;BBF.A.--9.-;00009:.;0B;9F0BF.
@M05620:37:000000000-D9766:1:1101:26071:8171 1:N:0:50
ACCACACCTTCTACAATGAGCTGCGTGTGGCTCCCGAGGAGCACCCCGTGCTGCTGACCGAGGCCCCCCTGAACCCCAAGGCCAACCGCGAGAAGATGATGAGTGGCCCGCTCCCTCTTCTGGTGGCCGCCTCCCTCCTTCCTGGCCTCCCGGAGCTGCGCCCTTTCTCCCTGGTTCTCTCTTCTGCCGTTTTCCGTAGGACTCTCTTCTCTGCCCTGAGTCTCCTTTGGACCACTGCAGGTTCTAGCTCG
+
AAAAAAAAFFFFGFGGBG1BGBGFGBAA00GHCFFE?EE?EHHHHGGGEEFGFHHCGHHGCGCGGCEGGGGHHGHGGGGH//FG/?//B//<//?C1<12?>1>?/?GH/?C-C.0<GHDD<1=<<GF@-:::GEFCA/CHCGHFC.;9;EGGGG@?9/9A.==B9/9//9BF-/;/9FFFFFFFBBF9;AFAF9-B-A-B/////:;BBB/F//;;--;BFB/;9999B//--:9BFBBF-;FF/;/;BB
@M05620:37:000000000-D9766:1:1101:21759:8176 1:N:0:50
ACCACACCTTCTACAATGAGCTGCGTGTGGCTCCCGAGGAGCACCCCGTGCTGCTGACCGAGGCCCCCCTGAACCCCAAGGCCAACCGCGAGAAGATGCCCAGGTGAGTGGCCCGCTACCTCTTCTGGTGGCCGCCTCCCTCCTTCCTGGCCTCCCGGCGCTGCGCCCTTTCTCACTGGTTCTCTCTTCTGCCGTTTTCCGTAGGACTCTCTTCTCTGACCTGAGTCTCCTTTGGAACTCTGCAGGTTCTA
+
BBBBBBBBFFFFGGGGGGGEGEHHGEEEHFHFEFGFGGGGGHHHHGGGEEGGHHFGHHHGGGGGGGGGGGGGHHHGGGGHGGHHHGGGGGGGCGHHHHHHGHHGHHFGGHGGFHGGFCGHHHHHHFGHHGGHHGGGDDHGHHFFHFGFBGGGGGGGGG-A?AFFFFFFFFFFFFFFFFFFFFFFFFBFFFFFFFFD/?FFDF?DA/BFBFFEFFFFFFBBFFF/BBFFFFBFFFFFFFFFFFFFFFFFFFB
@M05620:37:000000000-D9766:1:1101:9743:8205 1:N:0:50
ACCACACCTTCTACAATGAGCTGCGTGTGGCTCCCGAGGAGCACCCCGTGCTGCTGACCGAGGCCCCCCTGAACCCCAAGGCCAACCGCGAGAAGATGAACCCCGGTGCGTGGCCCGCTCCCTCTTCTGGTGGCCGCCTCCCTCCTTCCTGGCCTCCCGGCGCTGCGCCCTTTCTCCCTGGTTCTCTTTTCTGCCGTTTTCCGTTGGCCTCTCTTCTCTGCCTTGCGTCTCCTTTGGAACTCTGCTGGTTC
+
BBBBBBBBFFFFGGFGGGAFGGHHGEEBFGHHHGGG?FGGGEHHHGGAEE?FGHFHHHHGCGGCFGGGGCFGHHHGGGGHGHHHHGGGCG<CCGFFFHHFHH//<A@<-<<C-A<C--@<E.CGFFGC000;DHH-?D.99ABF.9;F/BBFGGEFGA.99--=-A-;D=-FFFFF/FFF.;FBB/9/;/BBFF9B;AFFF/.;/.9/;B./FFFFBBBFBB/;F/999.9:BFBFFB/B//;/B/9;9B/
@M05620:37:000000000-D9766:1:1101:11655:8208 1:N:0:50
GAGGCTGCTTTGGAAGAAACTCATAGATTACTGCAACAGTTCCCCCTGGACCTGGAAAAGTTTCTTGCCTGGCTTACAGAAGCTGAAACAACTGTCCTTGAGGATGCTACCCGTAAGGAAAGGCTCCTAGAAGACTCCAAGGGAGTAAAAGAGCTGATGAAACAATGGCAAGTAAGACAGGCACTGCCGCTTTAGCACTCTTGTGGATCCAATTGAACAATTCTCAGCATTTGTACTTGTAACTGACAAGC
+
AABABBFBFFFFGGGGGGGGGCGHHHHHHFFHHHGAFFGFGHHHHGGGHHHHHHHFGHHGBDFHHHFGHHHHGHHFCHHHHGHHHGHHGHHHHH5BG4433323B323@F21>?EE?333FEF/?BF3?433B3F3BCBGBC???/2??FHE<2>22@@D22FC/211?GHF1?111100<..0001>--ADCGFH00GC000=0.0:0/:00;:CGF0/0;;;<C9:BF99;0;0;BBFFG0CFFFGF.:
@M05620:37:000000000-D9766:1:1101:7138:8226 1:N:0:50
AGTGCCAGCTCTCAATCGCACAGGGGACCAAGGGCCTGGCCCCTCCATCAAGAAAACCAATGACCTCACCCGCTACCTGGAGCACCAACTCCGCAGCTTGGCTGGGACCTATGTGCGTATCCGGCGTAGGAATCTGGGGGTTGGGGGGGAGTGAGGCGTTGGGGAAAGCCAGTCCTAACCGTGGAGGGTTCTGGAAAATGATGGGGTGGGGAGGGGCTCTTTGGCTCCCACCAGTCCCCCTGTCTGGCCTA
+
AA>AAFFFBFFFFEGGGGFFE2G4F22AA22AA2FEFFFFGHEAEE2FG33AFGG2BE11ABFGCDG3GGGG>>>EF3F?BFHHG1??ECHGFEE/EG?F/?B?E?GHE01BDG22<?<CF2/>BC</><11?1>FG0--<<<DC--;-9;A.9;..-AB9F?-.9A./...BFFFF/;AB.A-AEF?DFFFFF///9B/999FFFF----.;-@-@-9F/BF/B/;AA9F..9/;FFFFBEF/BBB/;B/
@M05620:37:000000000-D9766:1:1101:12092:8244 1:N:0:50
ACCACACCTTCTACAATGAGCTGCGTGTGGCTCCCGAGGAGCACCCCGTGCTGCTGACCGAGGCCCCCCTGAACCCCAAGGCCAACCGCGAGAAGATGCCCAGGTGAGTGGCCCGCTACCTCTTCTGGTGGCCGCCTCCCTCCTTCCTGGCCTCCCGGAGCTGCGCCCTTTCTCACTGGTTCTCTCTTCTGCCGTTTTCCGTAGGACTCTCTTCTCTGACCTGAGTCTCCTTTGGAACTCTGCAGGTTCTA
+
AA?ABA>AFFFFFEG45BFGGGAF2BEE42BFFFG22AEAAFAGGGGGEAEFDGHHHHHG>E@EGDEGGGGG3FGFGGEFFHHH/FFEDBDCC?G1FBBGHHHACGGFHH/FGADCC?DCDDHFGHGHGH?CC-@@DEH.CG.GCFBFG/C9CFGED?B@@FFG-BF;=F/9/FFBBF.FFBB9/:FBBF/B9>FFF.FB.:ADF/;999/B/B99//:FFFBB.BF9FBBFFF///;/9FBFFFFFFFFB
@M05620:37:000000000-D9766:1:1101:23746:8246 1:N:0:50
GAGGCTGCTTTGGAAGAAACTCATAGATTACTGCCACAGTTCCCCCTGTACCTGGAACCGTTTCTTGCCTGGCTTCCAGAAGCTGCAACAACTGTCCTACAGGATGCTACCCGTCAGGAACGGCTCCTAGAAGACTCCACGGGCGTACCAGAGCTGATGACCCCATGGCAAGTAAGTCAGGCCTTTCCGCTTTAGCACTCTTGTGGATCCAATTGCACAATTCTCCGCATTTGTACTTGTCCCTGACCAGC
+
A1AAAAFAFFFFGAGGFGGGGFH3DFFHFGFHFH0FGFGB2DG1AE0B1BD2FA0BB1/AAEEBAD1ABGHHHGB0BBEGGHHHF10FFB?FFBGG12BFE1GFHHHHBFHHGGEEGFHFC?EGGGEHFHHGH1B1<1F0CCGC?CG//?G0<FHGHHHHD10<CGHHH/GGG0GHGHHHHB.CGHHHGGGGG0GHHHHHHGGGGGGGGGGGGFF00;CFFGBFF0;A@GEGFFFFFFFF//9BF-;/9FE
@M05620:37:000000000-D9766:1:1101:26992:8251 1:N:0:50
GAGGCTGCTTTGGCAGAAACTCATAGATTACTGCAACAGTTCCCCCTGGACCTGGAAAAGTTTCTTGCCTGGCTTCCAGAAGCTGACACAACTGTCATACCGGATGCTAACCGTAAGGAACGGCTCCTAGAAGCCTCCACGGGAGTCCCAGCGCTGCTGACCCCATGGCCAGTCAGTCCGGCCTTTCCGCTTTCGCACTCTTGTGGATCCAATTGACCAATTCTACGCATTTGTACTTGTCACTGACCCGC
+
11>>A1C>FFDFFFGEAFF1BGGFH3DDFBGHEG1BFGF1DGHHHGAF/AFFGHABB10B1BAGD1FFHHHAGBB0FGAG0FG@FD0BBBFBBFFGFGHH0E?/?>E1BBBFEE/>B1B0>//E/??B1BBBB1B<F<0<////</011?FG/CF-.1>G0FFCAFGFH/<<<DG0DD0<@C@CFHH0ECGCE0BAGGGFGGB9BCGGGG00;B00;CBEBF//:;A@BABFFFBFBBBFFBFFF99/-;;
@M05620:37:000000000-D9766:1:1101:20994:8265 1:N:0:50
ACCACACCTTCTACAATGAGCTGCGTGTGGCTCCCGAGGAGCACCCCGTGCTGCTGACCGAGGCCCCCCTGAACCCCAAGGCCAACCGCGAGAAGATGATGAGTGGCCCGCTACCTCTTCTGGTGGCCGCCTCCCTCCTTCCTGGCCTCCCGGAGCTGCGCCCTTTCTCACTGGTTCTCTCTTCTGCCGTTTTCCGTAGGACTCTCTTCTCTGACCTGAGTCTCCTTTGGAACTCTGCAGGTTCTAGATCG
+
BBBBBBBBFFFFGGGGFGGGGGHHGGGEHCHHHGGGGGGGGHHHHGGGGGGGHHHHHHHGGGGGGGGGGGGHHHHGGGGHGHHHHGGGGGFGGGHHGHHHHHHHHGGHHGGG-DHHHHHHHHHHGEHHGGGGGHGHHGHHHHHHHHHGGGGGGGGGGGGGGGGGFFFFFEFFFFFFFFFFFFFFFFFFFDFFFFFFFFFFFFFFFFFFFFFFFBFFFFFFFFFFFFFFFFFFFFFFFFFFFFFFFFF/BF?
@M05620:37:000000000-D9766:1:1101:6097:8277 1:N:0:50
GAGGCTGCTTTGGAAGAAACTCATAGATTACTGCAACAGTTCCCCCTGAACCTGGAAAAGTTTCTTGCCTGGCTTACAGAAGCTGAAACAACTGCCCTTGATGATGCTAACCAAAAGGACCGACTCCTCGCCGACGCCACGGGAGTGCACGTGATGATGACGCAATGGAGAGTCAGTCAGGCGTTTCAGCTTTCGCACTCTTGTGGATCCAATTGACCAAGTCTCCGCATTTGTACTTGTCACTGCCGCGC
+
BABBABFBFFFFGGGGGGGGGGFHHFGH6F4GHEGHFFA555DAAEEB23BABGFHFDFBFGD5DFF5BGGHGHFFEGG5GGGHHBBGHFGHHH3B13323444444BF4B?31?1F120?////<33B////<///<//////>.0=11.0>.0110<00.<<A<0/0/;./0:<0<0=/:-:AFGFFG00;0..9B-/0;:90.0;0/;::/F:::BF.;:FF/AAB9:BFF//9B//::/:99/--;-
@M05620:37:000000000-D9766:1:1101:11188:8281 1:N:0:50
GAGGCTGCTTTGGAAGAAACTCATAGATTACTGCAACAGTTCCCCCTGGACCTGGAAAAGTTTCTTGCCTGGCTTACAGAAGCTGAAACAACTGTCCTACAGGATGCTACCCGTAAGGAAAGGCTCCTAGAAGACTCCAAGGGAGTAAAAGAGCTGATGAAACAATGGCAAGTAAGTCAGGCATTTCCGCTTTAGCACTCTTGTGGATCCAATTGAACAATTCTCAGCATTTGTACTTGTAACTGACAAGC
+
>>3>AA4AFFFFGFGGCBEBEGGFHGHGHHHHHHGBFHGFEGHHHGGGHEHFGHHHHH2GFHGHFHHHHHHHHHGHHHHHFHHHHFHGHF1GHHHHHHHHFFHFHHHHFHHHGGGGHHHEEFAFGHGHHHHHHHHGGHHBHGGCEFHFFHH/FFHHHGHGDGHCHHGHGHHGHDGGFFHHHGGHFFFDDFGGEHHHHHGFFHHGHGHHHHEHHGHHFHHFHHGHH0GHHGEFFFFGGGGGBFGGG9F00FF
@M05620:37:000000000-D9766:1:1101:11161:8285 1:N:0:50
GAGGCTGCTTTGGAAGAAACTCATAGATTACTGCAACAGTTCCCCCTGGACCTGGAAAAGTTTCTTGCCTGGCTTCCAGCAGCTTCAACCACTGTCCTACAGGATGCTACCCGTCAGGAACGGCTCCTAGAAGACTCCACGGGAGTACAAGCGCTGATGACCCCATGGCAAGTAAGTCAGGCATTTCCGCTTTAGCACTCTTGTGGATCCAATTGCCCAATTCTCAGCATTTGTACTTGTAACTGCCCAGC
+
33>AAAFBFFDFGGGBFGFGGGHHGHHHHHGHHHFFGHFDFGHHHGGGEFHGGHFFG3BFFHHHHGHHHHHHHFFEGGH3BFGB35BFGBFGH3FGHHHHHHH?GGHHDFGGFE1EGHHF0?EGGGGHHHHHH3GHGHH0//BA<CH12@F/?CEGGHBF110.>GHHH0GFG1GHGHHHHH.CHHHGCF?AE0;GHHGFHHHHHGHHHG0FFGB00CFGGBFGG0CFGGGGGFBFGFBB0CFFF0;./9A
@M05620:37:000000000-D9766:1:1101:6415:8288 1:N:0:50
AGTGCCAGCTCTCAATCGCACAGGGGACCCAGGGCCTGGCCCCTCCATCCAGAAAACCTATGACCTCACCCGCTACCTGGAGCACCAACTCCGCAGCTTGGCTGGGACCTATGTGAGTATCCAGCGTAGGAATCTGGGAGTTGGGGAGGAGTGAGGAGTTGGGGAAAGACAGTCCTAACCGTGGAGGGTTCTGGTAAATGATGGGGTGAGGAGGGGCTCTTTGGCTCCCACCAGTCCCCCTGTCTGGTCTA
+
ABBCCFFFCFFFGGGGGGGGGGHHGGGGGGHHGGGGGGHHHHGHGGHHHHHHHGHHHGHHHHHHHHHHHHHGGGGGHGHHHGHGHHHGGHHHGGGGGHHHGHHGGGHHGHHHHHHHHGHHHHHHHGGGGGHHHHHHHHHGGHHHGGGGGGGHHHHHHGHHHHGGGGHHHHHHHHHHHHHHGCFGGGGGCFFGGGFGGGGGGGGGGGFFFFFFFFFFFFFFFFFFFFFFFFFFFFFFFFFDFFFFFFFFBFB
@M05620:37:000000000-D9766:1:1101:25006:8292 1:N:0:50
AGTGCCAGCTCTCAATCGCACAGGGGACCCAGGGCCTGGCCCCTCCATCCAGAAAACCTATGACCTCACCCGCTACCTGGAGCACCAACTCCGCAGCTTGGCTGGGACCTATGTGAGTATCCAGCGTAGGAATCTGGGAGTTGGGGAGGAGTGAGGAGTTGGGGAAAGACAGTCCTAACCGTGGAGGGTTCTGGTAAATGATGGGGTGAGGAGGGGCTCTTTGGCTCCCACCAGTCCCCCTGTCTGGTCTA
+
BBBABFFFBFFFGGGGGFGGGCHHGGGGGGHHGGGEFGHGHHGDGGFHFHGHFHFGGFHHHHHHHHGHHHCEGGGGHHHHHHHHHHHHG3FGGGGGGFH3<3BFDFHFACFGF?FHD3F?DFFFHC/C/EFGFFGD10FCFFFHGGGGGCA>CHHHFGHFGFFCEGHFHEFGHHB000CCB9C??.AC9FF9BFFFBFFBFGFGGBDFFFF/DAAF;-EF/FFFEFFFFF.AFFFFFFFFFF9BBFFBFFB
@M05620:37:000000000-D9766:1:1101:22957:8294 1:N:0:50
GAGGCTGCTTTGGAAGAAACTCATAGATTACTGCAACAGTTCCCCCTGGACCTGGAAAAGTTTCTTGCCTGGCTTACAGAAGCTGAAACAACTGCCCTTGATGCTGCTACCCATACGGAAGGAAACCTACCTGACTCCAAGGAAGGGAACGAGATGACGAAACAATGAAAAGTAAGTCAGGCATGTACGCTTTATCACTCTCTCTTATCCAACTGAACAAATCTCAGCAAGTGTATTTATAACTGACAAGC
+
AABBABFBFFFFGGGFGGFGGGHHHHHHHHHGHGDGGHHHHHHHHGFFEFHHHHGGFGHHGHHHHHHHHHHHHHHGGHHHHHHHHGHHGGBGHH3GC332344B3B@3@BG?33B2FG??/E0?33?3330333333333B/0BB//?0//<///222//>/>?G111111>1>>G>1>>0><<0<<<.....<00<00=0000000;00;0///:0/;C.:00009/0//00;00;C00;0;C0;CB9.;
@M05620:37:000000000-D9766:1:1101:11200:8296 1:N:0:50
GAGGCTGCTTTGGAAGAAACTCATAGATTACTGCAACAGTTCCCCCTGGACCTGGAAAAGTTTCTTGCCTGGCTTACAGAAGCTGAAACAACTGTCCTACAGGATGCTACCCGTAAGGAAAGGCTCCTAGAAGACTCCAAGGGAGTAAAAGAGCTGATGAAACAATGGCAAGTAAGTCAGGCATTTCCGCTTTAGCACTCTTGTGGATCCAATTGAACAATTCTCAGCATTTGTACTTGTAACTGACAAGC
+
AAABBBFBFFFFGFEGEGGGGGHHHHHHHHHHHHFFHHGDDGHHHGGFHFHHHHHFCB2FBFHHHHHHHHHGHHHHHDGHFHHHHHHFHHHHHHHHHHHHGGHGHHHHHHHHGGFGHHGF?FAHHHGGHHHHHHHHHHHBHGGAFDH3GHG<GHHHHFGHFFHBGDGHHHHGHDHHDFHHHGHHHHHGFGGGGFFHHHHFHHHDHGHHHHGHHHHHFHHHHHHGGHHHHGHGGBFGFFFGBFGGGCFGEGF
@M05620:37:000000000-D9766:1:1101:8298:8297 1:N:0:50
ACCACACCTTCTACAATGAGCTGCGTGTGGCTCCCGAGGAGCACCCCGTGCTGCTGACCGAGGCCCCCCTGAACCCCAAGGCCAACCGCGAGAAGATGCCCAGGTGAGTGGCCCGCTACCTCTTCTGGTGGCCGCCCCCCTCCTTCCTGGCCTCCCGGAGCTGCGCCCTTTCTCACTGGTTCTCCCTTCTGCCGTTTTCCGTAGGACTCTCTTCCCTGACCTGAGCCCCCTTTGGAACTCTGCAGGTTCTG
+
CCCDDDDDFFFFGGGGGGGGGGHHGGGGHGHHHGGGGGGGGHHHHGGGGGGGHHHHHHHGGGGGGGGGG/1FEHHGGGGHEH?GEFA/<B//>C222FGHF2F???=F=GCFH/----><1<D0<0G00C.CC-A:-<C?-CAFBFB0C/<.0<EAE<---.0:-<D9@FF0000<0BBB00000:<</00<0-DFFEFB?:.<<0://00<000:00/</0://0/.<<@F0FFF0B000000<<FB000
@M05620:37:000000000-D9766:1:1101:11175:8297 1:N:0:50
GAGGCTGCTTTGGAAGAAACTCATAGATTACTGCAACAGTTCCCCCTGGACCTGGAAAAGTTTCTTGCCTGGCTTACAGAAGCTGAAACAACTGTCCTACAGGATGCTACCCGTAAGGAAAGGCTCCTAGAAGACTCCAAGGGAGTAAAAGAGCTGATGAAACAATGGCAAGTAAGTCAGGCATTTCCGCTTTAGCACTCTTGTGGATCCAATTGAACAATTCTCAGCATTTGTACTTGTAACTGACAAGC
+
AAAAABFCFFFFGGGGGGGGGGHHHGGHHHHHHHGGGHGFGFEHHGEEEFGHHHHHFFFGBHHHHHGFGHHHHHHEFFHHHHHHHEFFFGAGHHFGGHHHGFGHHGHHGHGGGEEFHFGGHHHHGHGGFFGHHFHDGHHHHG<GFCGHHHHGHHHHHHHHHHHHHHHFHFGF??FG<?DFFB.F<FDGGGGGGGFHHHGEHFHDHGHHGFCGGFHGHHFC0CGCCCGCGG00F;;;CFGCFGBFFGGGGGE
@M05620:37:000000000-D9766:1:1101:20122:8303 1:N:0:50
ACCACACCTTCTACAATGAGCTGCGTGTGGCTCCCGAGGAGCACCCCGTGCTGCTGACCGAGGCCCCCCTGAACCCCAAGGCCAACCGCGAGAAGATGAACCCAGGTGAGTGGCCCGCTACCTCTTCTGGTGGCCGCCTCCCTCCTTCCTGGCCTCCCGGAGCTGCGCCCTTTCTCACTGGTTCTCTCTTCTGCCGTTTTCCGTAGGACTCTCTTCTCTGACCTGAGTCTCCTTTGGAACTCTGCAGGTTC
+
BBBBBBBBFFFFGGGGGGGGGCHHGEGGCEEHHGGGGGGGGHHHHGGGEEGEGGHHFHHGFGFGGGGGGGGHHHGGGGGHGGHHHGGGGGGGGGHGHHHFGHGGGFHGHHHHFFHHGGGGGHHHHHHHHFHHFFHGGGGGHGHHGGGGGGGGGGGGGGGG-9@FGGFFFFFFFFFFFFFFFFFFFFFFFFFFFFFFADFFFFFFFFFFFFFFFFFFFFFFFFFFFBFFFFFFFFFFFBBFFFFFFFFFFFB
@M05620:37:000000000-D9766:1:1101:26399:8306 1:N:0:50
GAGGATGCTCTGGACGAAACTCATAGATTAGTGAAACAAGTTAGGATGGACATTGATAAGTTTTTTGGTTTGCTGAAAGAAGTTGGAATACCTTCCCCTTATCAAACTACCAGTAAGGAAAGGCACCTAAAAGACACCAAGGGAGTAAAAGAGATGACGAAACAATGGCAAGGAAGTCATGCATTTCCGCTTTAGCACAATAGCCGATGAAATTGAACAATTCCCAGAATAAGTACTTGTAATTGACAAGC
+
>3>A3BCB@5B4B5AAAEAAFGHDF5DDDFF5D55DAFFCBG55A5532333B55DF553D5FF1A0AB11ADDB533BBB3BD533B@33BB4B?BF213B3B@33B@@BB3@B443333B0/00?3B3?33/03B///0?/?//0>221<00111</?/?AB/?<??01<.0001<11<1<11000...<.00==</:;;;;;.:-.00000:;0;0;00;90:0./;0090;0=CB;0;0;0;C00;9
@M05620:37:000000000-D9766:1:1101:15013:8307 1:N:0:50
ACCACACCTTCTACAATGAGCTGCGTGTGGCTCCCGAGGAGCACCCCGTGCTGCTGACCGAGGCCCCCCTGAACCCCAAGGCCAACCGCGAGAAGATGATGAGTGGCCCGCTACCTCTTCTGGTGGCCGCCTCCCTCCTTCCTGGCCTCCCGGAGCTGCGCCCTTTCTCACTGGTTCTCTCTTCTGCCGTTTTCCGTAGGACTCTCTTCTCTGACCTGAGTCTCCTTTGGAACTCTGCAGGTTCTAGATCG
+
>>1AA?>AFFFFBGG13BBGFBBBABEEAAGHHGG00AE/AGHHHGEG/AEAGA1BGHBEEEEGEE>FGGFFHHEGGGGGFEHE/FGGG?BCC?GFBDGFHFHFHGGHHGGGCGHHHHGHHHHGGFHHGGGGGGGGHGHGFHHHGHHGGGGGGGGGGGGGGGGGBFFFFFFFFF/BFFFFFFFFFFFF@BBFFFFFFFFFFFFFFFFFFFFFFBFFFFFFFFFFFFBBBBFFFFFF/FFBF:FFFFFFFF?
@M05620:37:000000000-D9766:1:1101:21842:8307 1:N:0:50
GAGGCTGCTTTGGAAGAAACTCATAGATTACTGCAACAGTTCCCCCTGGACCTGGAAAAGATTCTTGCCTGGCTTACAGAAGCTGAAACAACAGCACAGGATACCCAAAACCAAAATCACCAAGAACAGTACGACTGACTAAAACACCTGAGCAAAAAAGTGGAAAGAACACACGCATTCCCTCCAGACAAATCTGGAACTTCCAAATCCAGAATTCCAATTATGCAGAGTAGTAGTTGGCACTCCAGTGA
+
BABBBBFBFFFFGGGGGGGGGGHGHHH6EHHHHHHH4FG55DFD2EFEGHFACGHFHHGB1BD55BBFF53FACABFDA5BAGHHHHEGG1G1?121221133BBGG1?1111?1/?333B3/00BB33B?3/////B23322BF/0<222<22@22///<11?110?0000>.<-><.00<0/.//0.///00;:;C//000;000;0/:00;00;0000900;900;.;009;0;;0/;:99;CF/000
@M05620:37:000000000-D9766:1:1101:25307:8313 1:N:0:50
GAGGCTGCTTTGGAAGAAACTCATAGATTACTGCAACAGTTCCCCCTGGACCTGGAAAAGTTTCTTGCCTGGCTTACAGAAGCTGAAACCACTGCCCTACCGGATCCTAACCGAAAGGAACGGCTAATAGACGACTCCACGAAAGTAACCGAGCTGATAACACCATGGAAAGTAAGTCAGGCCTTTCCGCTATAGCACTCTAGTGGATCCAATAAACCAAATCACAGCAATTGTACTTGGACATGCCAAGC
+
AAAAAAFAFFFFBGGGGC1FGGBGFDFGH1GFHBAEFFGDFFFGEGAFE0GGHEFHFD0BGFHGAFAAFGHHHHAGHGH1FGHGF@FHHF/FF11B/@B00>EE//B@2B0BE/>EEC000/?///1BF211?B<<AFH0/////??111><-<.1>11>11><C0=/0<0<==0=<000/:.//CC0..:-:000;9BFB0090.;CFBFG00000;.;.0;0/0;.//;BFF//99//99/BF/BF/;-
@M05620:37:000000000-D9766:1:1101:16351:8316 1:N:0:50
AGTGCCAGCTCTCAATCGCACAGGGGACCCAGGGCCTGGCCCCTCCATCCAGAAAACCTATGACCTCACCCGCTACCTGGAGCACCAACTCCGCAGCTTGGCTGGGACCTATGTGAGTATCCAGCGTAGGAATCTGGGAGTTGGGGAGGAGTGAGGAGTTGGGGAAAGACAGTCCTAACCGTGGAGGGTTCTGGTAAATGATGGGGTGAGGAGGGGCTCTTTGGCTCCCACCAGTCCCCCTGTCTGGTCTA
+
CCBCCFFFDFFFGGGGGGGGGGHHGGGGGGHHGGGGGGHHHHGHGGHHHHHHHHHHHGHHHHHHHHHHHHHGGGGGHHHHHHHHHHHEGHHHGGGGGHHHGHHGGGHHGHHHHHHHHHHHHHHHHGGGGGHHHHHHHHHGGHHHGGGGGGGHHHHHHGHHHHGGGGHHHHHHHHHHHHHHGGGGGGGGEGGGGGFGGHGGGGHGGGFFFFFFFFFFFFFFFHHFFFFFFFFFFFFFFFFFFFFFHFFFFFF
@M05620:37:000000000-D9766:1:1101:11961:8316 1:N:0:50
GAGGCTGCTTTGGAAGAAACTCATAGATTCCTGCAACAGTTCCCCCTGGACCTGGAAAAGTTTCTTGCCTGGCTTACAGAAGCTGAAACAACTGCCAATGTGCTACCTCACGGTACCCGTAAGGACATGCTCGTATAAGATTGCAAGGGAGTAAAAGAGCTGCTGAAACAATGGCAACCAAGCTAGGCACTTTCGCACTATCGCGCTTGCGGATCCAATTGACCAATCCTCAGCATTTGTACTTGTCACGC
+
>>1>>ACAFFFF1AFF11FFFGBFGFHHH3FFGHH1BFGAFGHHHGGGG0FGHBGHHFHGFHHHFHHHHHBFGHGFGHGFHHHHBHFHH0GHHHFEE1BBF2@@@@011B///?>>11/?//F110B11111/<?0<B2G21<1111//?C/0@221<00@11?1111?GH1?1?01<0.<0.<110>1.<C<0.<<-CC00..--:E..-----;900;0009C.//9;00;/C0;BFB/B/;;;//9--
@M05620:37:000000000-D9766:1:1101:10929:8317 1:N:0:50
GAGGCTGCTTTGGAAGAAACTCATAGATTACTGCAACAGTTCCCCCTGGACCTGGAAAAGTTTCTTGCCTGGCTTACAGAAGCTGAAACAACTGTCCTACAGGATGCTACCCGTCAGGAAAGGCTCCTCGAAGACTCCACGGGAGTACAAGAGCTGATGACACCATGGCAAGTAAGTCAGGCATTTCCGCTTTAGCACTCTTGTGGATCCAATTGAACAATTCTCAGCATTTGTACTTGTCACTGACCAGC
+
A?ABBBFBFFFFGGGGFFGGGGFDGGGHHHHHHHGEHHHEHHHHHGGGHGHHHHHFHFHGEHHHHHGHHHHHHHHHHHHHHHHHHHHHHEHHHH@FCD4F@GGH@3GHHGHHG11EEHFHFHH/3BFG2EEGFGH3?FG2?CCD@E22@FGH0<2FGHFH1<G/?<1F<GFG1<FG>GH1GFA1FGH0CGGGGE0GHH0CH00C:AGHHHEHHHFHBGHGB0FBB0CFGGFBB000;BB00;;CFF//9CE
@M05620:37:000000000-D9766:1:1101:25298:8333 1:N:0:50
GAGGCTGCTTTGGAAGAAACTCATAGATTACTGCAACAGCTCCCGCCGGACCTGGAAAAGTTTCCTGCCTGGCTTACAGAAGCTGAAACCACTGTCCTACAGGATGCTACCCGTAAGGAAAGGCTCCTAGAAGACTCCAAGGGAGTAAAAGAGCTGATTAAACAATGGCAAGTAAGTCAGGCATCTCCGCTTTAGCACTCTTGAGGATCCAATTGAACAATTCTCATCATTTGTACTTGTAACTGACAAGC
+
11>A>A?1FF@DCBAFGCBB1G13D3DFGHHGG1AF1C00B1BA0A//A/AEG000BF0F1DF22D11>FHG0B01B@@BF@BB111FB0/?F1BB1@B1B10>110B>B00??<<0BB<FHA/1BF<<1B1<BBB@<@G1</<<??F111?0?1FG<1@<>GBG1<1F<C>11==1000<<<</==D.<AA.::;CCB/:0000/;/:/099;99CFBF;0;;C;00090;;;;0;FB0;C;;0;CB0.-
@M05620:37:000000000-D9766:1:1101:11957:8334 1:N:0:50
GAGGCTGCTTTGGAAGAAACTCATAGATTACTGCAACAGTTCCCCCTGGACCTGGAAAAGTTTCTTGCCTGGCTTACAGAAGCTGAAACAACTGTCATACCGGATGCTCACCGTAAGGGCAAGCAAATCGAAGCATAAGAGGGCAAGCCAGCACTGATGCCCACATGACAAGTGAGTCAGACCTTTCCACTTTCGCACTATTGTGGATCCCATTGCAAAATAATAAGCATTTGTACTTGTACCTGCAACGC
+
CCBCCCFCFFFFGGGGGGGGGGHHHHHHHHHHHHFHHHHFGHHHHGGGHHHHHHHHHHHHFHHHHGHHHHHHHHHHHHHHHHHHHHHHHHHHHHDFG4@33?>/1/?D@BBFFHH?F30??/?F2?BE3/?3?/?FD?3?2?CD///?/@FF2@2011?1??CFGCF1?FFF11<1<>1111>>10DG0<=GD<EGGGG0;:;0;.0CCG/00<0CG00:00;00;FBCFF0;0;9FFGGFCBFF;;:B?9
@M05620:37:000000000-D9766:1:1101:13986:8335 1:N:0:50
ACCACACCTTCTACAATGAGCTGCGTGTGGCTCCCGAGGAGCACCCCGTGCTGCTGACCGAGGCCCCCCTGAACCCCAAGGCCAACCGCGAGAAGATGATGAGTGGCCCGCTACCTCTTCTGGTGGCCGCCTCCCTCCTTCCTGGCCTCCCGGAGCTGCGCCCTTTCTCACTGGTTCTCTCTTCTGCCGTTTTCCGTAGGACTCTCTTCTCTGACCTGAGTCTCCTTTGGAACTCTGCAGGTTCTAGATCG
+
>A1>AA1>FFFFFGG1BAGFFCFHAAEEEEFHGGGA?AEC/FAFGFGGEEFCGHGHFHFGCCEEGAGEGEEGGGHEGFEGFGGGCFGEGGGGCFFGDFDGHHHHGGFHHGGGGGHHHGHHHHHFGFHHGGGGGHGHHGHHHHHGHHHGGGGGGGGGGGGGGGGGFEFFFFFFFFFBFFFFFFFFFBFF@9BFFFFF;AFB/BFFFFFFFFFFFFFFFFFFFFFFFFFFFFFFFFFFFFFBF;FFFFF/BFF
@M05620:37:000000000-D9766:1:1101:24398:8340 1:N:0:50
ACCACACCTTCTACAATGAGCTGCGTGTGGCTCCCGAGGAGCACCCCGTGCTGCTGACCGAGGCCCCCCTGAACCCCAAGGCCAACCGCAAGAGGATGCCCAGGTAAGTCGCCCGCTACCTCTTCTGGTGGCCGCCTCCCTCCTTCCTGGCCTCCCGGAGCTACGCCCTTTCTCACTGGTTCTCTCTTCTGCCGTTTTCCGTAGGACTCTCTTCTCTGACCTGAGTCTCCTTTGGAACTCAGCAGGATCTA
+
ABB3ABBBFFFFGGGGFGGGGGHHGEEBGAGHCFGEEGGGGHHHHGGGGFGGHHGFHHHGGGGGGEGGGGGGHFHGGGGHAFHHH/</B/<<00/?<?GHHHH/F1>??1?@EA@DC<-GGFGHGHEHH/.<GCGGGGFGHHGHHHCGEFGGGGGGBG-A@F0;9-AB@EFFFFFFFFFFFFFFFFBFFF/9B-.;9EFFFF:DFFFFFFFFFFFFFFFF9FFF9;F9BFFFFFFFFFFF/;B/FE.;:/:
@M05620:37:000000000-D9766:1:1101:16458:8348 1:N:0:50
GAGGCTGCTTTGGAAGAAACTCATAGATTACTGCAACAGTTCCCCCTGGACCTGGAAAAGTTTCTTGCCTGGCTTACAGAAGCTGAAACAACTGTCCTACAGGATGCTACCCGTAAGGAAAGGCTCCTAGAAGACTCCAGGGAGAAAAAGAGCTGATGAAAAAATGGCAAGTAAGTCAGGCATTTCCGCTTTAGCACTCTTGTGGATCCAATTGAACAATTCTCAACATTTGTACTTTCAACTGACAAGCC
+
A3AA>>C>CFBDCFFGFFBGGGHHHHHGGHFGG54BBFGGGDBBGGEF2CBFGGEFB32BBDFGFGFABABGHHHBBBFFGHFFFBEGFEBFGG@@B443@33B3BGFBFBBEG>?FFFBGFFGBBFF?BBEDFB?CFH3EDE?/BF?G</2@<C2@FBD>2@<??CFGCC1>FD>>G<>FF1<>1FEDGDG0DD=<<<DD0;GGFG0G000:GCC0<:GH0;CF0;BFGGG;CF0C00;09C99/9;:9.
@M05620:37:000000000-D9766:1:1101:16582:8355 1:N:0:50
GAGGCTGCTTTGGAAGAAACTCATAGATTACTGCAACAGTTCCCCCTGGACCTGGAAAAGTTTCTTGCCTGGCTTACAGAAGCTGAAACAACTGTCAAACCGGAACCTAACCGTAAGGGCAAGCAAATAGAAGCATAAGAGGGCAAACCAGCACAACTGACCACATGACAAGGCAGTCAAACCTTTCCACTTTCGCACTCTTGTGGATCCCATTGCAAAATAATCAGCATTTGTACTTGTACCTGTAACGC
+
AABCBCFCFFFFGGGFGGGGGGGHHHHHHHHHHHHHHHHHHHHHHGGGHHHHHHHGHHHHHHHHHHHHHGHHHHHHHHHHHHHHHHHHHHHHHH5FG44@1>>///?B3B2F@FH/0?0??/?/2B?F4333D2BBB33?B/?A//00??GA2@00/1??1?FFECB1>FG<..0.<F1110<<<FGG0<=DD<EGDGG/;0:;0:0CCC/00;;0C00/00900;BF;FB0;0=9FGGGGF0CF09;0A@
@M05620:37:000000000-D9766:1:1101:22426:8366 1:N:0:50
GAGGCTGCTTTGGAAGAAACTCATAGATTACTGCAACAGTTCCCCCTGGACCTGGAAACGTTTCTTGCCTGGCTTACAGAAGCTGAAACAACTGTCCTACAGGATGCTACCCGTAAGGAAAGGCTCCTAGAAGACTCCAAGGGAGTAAAAGAGCTGATGAAACAATGGCAAGTAAGTCAGGCATTTCCGCTTTAGCACTCTTGTGGATCCAATTGAACAATTCTCAGCATTTGTACTTGTAACTGACAAGC
+
A1?AAAFAFFFFFGGG1BFGGGFG3FFHHAGGHH11BBFDFHHHHGEGHGGHHHHGH10BBGHHGHHHHHHGHHGCGHHFHHHGG1FGGEEHHHHHHHFHFCGGHEHHHHHHGGGGHFEF0EGGHHGHBGGFFFHHHHH1FFC/ECH1FDGEHHHHHHHHDGHBCGHHHBGGFDHHGHHGGGHHHHHGGGGGGHFHHHHHHHFGFCHHHHFHHHHHFHHHHHHHHGHHHFGGGGGGGGFFBFGGFFGFBFE
@M05620:37:000000000-D9766:1:1101:26728:8375 1:N:0:50
ACCACACCTTCTACAATGAGCTGCGGGTGGCTCCCGAGGAGCACCCCGTGCTGCTGACCGAGGCCCCCCTGAACCCCAAGGCCAACCGCGAGAAGATGAACCCCGGTGTACGGCCCGGGCCATCTTCTGCTGACCGCCTCCGTCATTCATAGCCTCCCGGACATGCGCCCTTGCTCGCTAGTTATCTCTTCTGCAGTTTTCTGTTGGATTCTCTTATATGCCTTGCGGCTCCTTTGGATGTATGCTGGATC
+
AAAAABABFFFFFGGGGGGFGFGCE2AEEEHHCFGEGGGGGHHHHGGGEEGGGFCFGGHGGGCGGAEFGGGFHFFEFGA//?FGE?/<B@GC@A0111<1??A?-->->10..<-------.//;0C0000009/--;....9;..;0900;///9...----///.;.9=/.9;/999..;//;9B/FFFFF/BF;//;B//9/9.//////B///////9///;----.99/9/;//////9////.//
@M05620:37:000000000-D9766:1:1101:22695:8379 1:N:0:50
AGTGCCAGCTCTCAATCGCACAGGGGACCCAGGGCCTGGCCCCTCCATCCAGAAAACCTATGACCTCACCCGCTACCTGGAGCACCAACTCCGCAGCTTGGCTGGGACCTATGTGAGTATCCAGCGTAGGAATCTGGGAGTTGGGGAGGAGTGAGGAGTTGGGGAAAGACAGTCCTAACCGTGGAGGGTTCTGGTAAATGATGGGGTGAGGAGGGGCTCTTTGGCTCCCACCAGTCCCCCTGTCTGGTCTA
+
>1>>A1DFAFCDBGGFF1FFAEEGCFGGG0GHFGE/B/FCFGGHGGFHFFHEGECGHG0GHHHHHHFHHHHGGE?EHGHFGHHA0FGHG0FGFFGGEBGHGHHGGGHHGHHGHHHHHHHHHHHHHCEGGGHHHHFHFFGGGHHH?CGGGGGHFGHGHGHHHHCGGGHHHHHHHHHHHHHHGGFGGGGG.CFGGGGGGGGGGGGGGGF@FFFFFF@@@<FFFFBFFFFFFFFFFFFFFFFF?FFFFFEFFFB
@M05620:37:000000000-D9766:1:1101:22767:8379 1:N:0:50
AGTGCCAGCTCTCAATCGCACAGGGGACCCAGGGCCTGGCCCCTCCATCCAGAAAACCTATGACCTCACCCGCTACCTGGAGCACCAACTCCGCAGCTTGGCTGGGACCTATGTGAGTATCCAGCGTAGGAATCTGGGAGTTGGGGAGGAGTGAGGAGTTGGGGAAAGACAGTCCTAACCGTGGAGGGTTCTGGTAAATGATGGGGTGAGGAGGGGCTCTTTGGCTCCCACCAGTCCCCCTGTCTGGTCTA
+
BBAABFFFBFFFGGGGGGGGGGHHGGGGGGHHEGGGDGHGHHGHGGHHHGHHGHHFHGHHHHHHHHHHHHHGGEGGHHHHHGHHHHHHGHHHGGEEGHHHGHHGGGHHGHHHHFHHHHHHHHHHHGBEGGHHHHHHHFHGGHHHGGGGGGGHHHHFHGHHHHGGGGHHGHHHHHHHHHHGGGFGGGGGEGGGGGFGGGGGGGGGGGFFFFFFFFFFFFFFFFFFFFFFFFFFFFFFFFFFFFFFFFFFFFF
@M05620:37:000000000-D9766:1:1101:6702:8411 1:N:0:50
ACCACACCTTCTACAATGAGCTGCGTGTGGCTCCCGAGGAGCACCCCGTGCTGCTGACCGAGGCCCCCCTGAACCCCAAGGCCAACCGCGAGAAGATGCCCAGGTGAGTGGCCCGCTACCTCTTCTGGTGGCCGCCTCCCTCCTTCCTGGCCTCCCGGCGCTGCGCCCTTTCTCACTGGTTCTCTCTTCTGCCGTTTTCCGTAGGACTCTCTTCTCTGACCTGAGTCTCCTTTGGAACTCTGCAGGTTCTA
+
BB?AABBBFFFFGGGGGGFGGGHHGGGEHGHHFGGGGGGCGHHHHGGGEFGGHGHHHHHGGGCGGGGGGGGHHHHGGGGHGHHHHGGGGG/BGFHHHFHHHGEFGHG<FGGGHH-CCGGHHHHHH0=GGFFHHGGGGGHGHHGHHGGGFBFGGGFGG---;9@FFFFFFFFFFFFFFFFFFFFFFFFFFFFFFFFFFFFFDFFDA9FFFFFFFF//9FFFFFEF.BF/BFFFFFFFFFFFFEFFF?AFFF/
@M05620:37:000000000-D9766:1:1101:25559:8417 1:N:0:50
ACCACACCTTCTACAATGAGCTGCGTGTGGCTCCCGAGGAGCACCCCGTGCTGCTGACCGAGGCCCCCCTGAACCCCAAGGCCAACCGCGAGAAGATGAACCTGGGAGCGTGGCGCGCTCTCTCTTCTGGTGGCCGTCTCCCTCTTTCCTGGCCTCCAGGCGCTGCGCCTTCTCTCTCTGGCTCTCTTCTCCGCCGTTCTCAGTACGTCTCTCTTCTCTGCTCAGCGTCCCCTTTGGAACTCTGCGGGCTC
+
DCCDDDDDFFFFGGGGGGGGGGHHGEGGFGHHHGGGGGGGGHHHHGGGGEGGHHHHHHGGGGGGGGGGGGGFHHHGGGGHGHHHHGGGGGGGGGHHHHB2G/20=F0F/><.->->--<..<D00;0:;G;/..;--;.:0;///000000/.;0;./0=A---;D-;..:0;B0B0;0B00;FFBF00;00...:;D/.00::00./;BFF00BBF:00:000:0.;D-9.;:B0/00;B00;:;---:.
@M05620:37:000000000-D9766:1:1101:8310:8432 1:N:0:50
ACCACACCTTCTACAATGCGCTGCGTGTGGCTCCCGAGGAGCACCCCGTGCTGCTGACCGAGGCCCCCCTGAACCCCAAGGCCAACCGCGCGAAGATGATGAGTGGCCCGCTCCCTCTTCTTGTGGCCGCCTCCCTCCTTCCTGGCCTCCCGGCGCTGCGCCCTTTCTCCCTGTTTCTCTCTTCTGCCGTTTTCCGTAGGACTCTCTTCTCTGCCCTGAGTCTCCTTTGGACCTCTGCAGGTTCTCGCTCG
+
BBBBBBB>BFFFGGGGGGBEGGGGGEGBAFHGGBAF?EFFGHGHHGGAEEFGHHHHHHG>>@EEGGGGGGGHFHHGGGGHGHHHHGGGFG/BDGGDFGH1@GG@FGGGGF@DDGGHGHHHH00=CDHFG-;CDGGGGGGGGGGF/AFGGGFDDCAAB-:BF;B@BFFFFFFF/:BFFFFF9BFFFFF;@ADFFFFFFFF?/;F/;99BFFFFFF/;F.;F;F9/;;F;9F/;FFB/FFB/;.9FF/;.;A-
@M05620:37:000000000-D9766:1:1101:27680:8437 1:N:0:50
ACCACACCTTCTACAATGAGCTGCGTGTGGCTCCCGAGGAGCACCCCGTGCTGCTGACCGAGGCCCCCCTGAACCCCAAGGCCAACCGCGAGAAGATGAACCCAGGTGCGTGGCCCGCTACCTCTTCTGGTGGCCGCCTCCCTCCTTCCTGGCCTCCAGGCGCTGCGCCCTTTCTCACTGGTTCTCTCTTCTGCCGTTTTCCGTAGGACTCTCTTCTCTGACCTGAGTCTCCTTTGGAACTCTGCAGGTTC
+
BBBBBBBAFFFFGGGGGGFFGFHCEEEBGEFHEEGEDFFGGHHHHGGGGEFFGGFGHHHGGGEGGDEGGGEFHHHGGGGEEGHHGEE<DCB<BDFF2GBGHH</C/FF1/?AGGGEDFG?@HHFDGDGHH0G?GHGGGG?EGEGFGGGGFFFGGGFG//C9;-AFDCADCFFFFFFFFFFFFFFFFEBFFFFFFFADFFFFFFFA.AFFFFBFFFBFFFF/BFFF/;BFFFFFFFFFBFFFFFFF9B.AB/
@M05620:37:000000000-D9766:1:1101:15160:8443 1:N:0:50
AGTGCCAGCTCTCAATCGCACAGGGGACCCAGGGCCTGGCCCCTCCATCCAGAAAACCTATGACCTCACCCGCTACCTGGAGCACCAACTCCGCAGCTTGGCTGGGACCTATGTGAGTATCCAGCGTAGGAATCTGGGAGTTGGGGAGGAGTGAGGAGTTGGGGAAAGACAGTCCTAACCGTGGAGGGTTCTGGTAAATGATGGGGTGAGGAGGGGCTCTTTGGCTCCCACCAGTCCCCCTGTCTGGTCTA
+
AAAABFFFBFFFGGGGGFGCGGHHGGGGGF2GGEEGFGHHHHGCFGHHHHFHFHBGHFFGHHHHHHHFHHHEGEFGHHHHHGHGHHHHGGHHGGEGGHHHGHHGGGHHGHHHF3FFHGHHHEHGGCGGFGHHFHHHGEHFAC1GGGECGGFHHHHHHGHHGHGGGGHHHHHHHHHHHHFHGDEAEGGGGGGGFFCFGFFGGGGGGGDCEFFFFFFFFAFFBFFFFFEFFFFBEFFFFFFFFFFFFFFFFFB
@M05620:37:000000000-D9766:1:1101:5657:8449 1:N:0:50
AGTGCCAGCTCTCAATCGCACAGGGGACCCAGGGCCTGGCCCCTCCATCCAGAAAACCTATGACCTCACCCGCTACCTGGAGCACCAACGCCGCAGCTTGGCTGGGACCTATGTGAGTATCCAGCGCAGGAATCTGGGAGTTGGGGAGGAGTGAGGACTTGGGGAAAGACAGTCCTAACCGTGGAGGGTTCTGGTAAATGATGGGGTGAGGAGGGGCTCTTTCGCTCCCACCAGTCCCCCTGTCTGGTCTA
+
>>A?AFBCAFCFGFFGGAFCE2B4AA2EEEHHFGGG2ABFGHEHGGGHHFGFGHH2FFHHE35FGAGHHHHE>E@FHHBG2FG1BGH1E1EGGECE?FHHGHC/?AGH?GHHHH2GH2D2@GGFHG/AF<FGHHHHGGFG>FGF-CEG@AEHHHHHG.;G0C.:CFGGGGGGFFFGGGGGG;CDGGG-;AFFFF/BFFFFF9BF.ADFFFFFFFFAF-EFBB/;A.A9A.:DFABB99ADF.BFF/9;9/9
@M05620:37:000000000-D9766:1:1101:8378:8451 1:N:0:50
GAGGCTGCTTTGGAAGAAACTCATAGATTACTGCAACAGTTCCCCCTGGACCTGGAAAAGTTTCTTGCCTGGCTTACAGAAGCTGAAACAACTGCCAAACAGGATGCTCACCGAAAGGACGGGCTCCTCCAAGACTACACGGGCGTAACAAAGCTGACAACACAATGGCCAGGAAGTCAGAACTTACAACTTAAGCACTATTGTGCATCAAATTGCACAATTCTACGCATTTGACCTTGTACCTGCCCAGC
+
BABCCDFCFFFFGGGGGGGGGGHHHHHHHHHGHHHHGHHGHHHHHGGGHHHHHHHHHHHHGHHHHHHHHHHHHHHHHHHHHHHHHHHHHHHHHH3F332?BF1F3B2F3@BGE/>EE0E0//>E/GFF22BFDGGF2GG2?<B/><<//<1><>D1>01>..>.<DGC//<C..<C<G0;00/;00<00:;000<0::0;::00;00;C0;BFF00;CFFFB0000;C.CA0B00;FB:B:00;:.:;0:A
@M05620:37:000000000-D9766:1:1101:4309:8461 1:N:0:50
ACCACACCTTCTACAATGAGCTGCGTGTGGCTCCCGAGGAGCACCCCGTGCTGCTGACCGAGGCCCCCCTGAACCCCAAGGCCAACCGCGAGAAGATGCCCACGTGAGTGGCCCGCTACCTCTTCTGGTGGCCGCCTCCCTCCTTCCTGGCCTCCCGGCGCTGCGCCCTTTCTCACTGGTTCTCTCTTCTGCCGTTTTCCGTAGGACTCTCTTCTCTGACCTGAGTCTCCTTTGGAACTCTGCAGGTTCTA
+
BBBBBAABFFFFGGGGGGGGGGHHGFFGFGGHHGGGDFG2EG2FHGGGEEGGBGHCHHHGEF0EGAEGGGG23BGGGGAHFEHH/FGGF@DCCDFFHBD?GH/>?GC/??FFHH->@CGHHHDHH0=<=G.CFCFGGGEFHHGGGGGGGGGGGGFGGG--;-;AAFDFAFFFFFFFFFFFFFFFFFFB;BFFFBA;BFFFFFF.;FFFFFFFFF/;BBBFFFF;.;F;BFFBFFB//BFFFFFFFFFFFFB
@M05620:37:000000000-D9766:1:1101:23966:8464 1:N:0:50
ACCACACCTTCTACAATGAGCTGCGTGTGGCTCCCGAGGAGCACCCCGTGCTGCTGACCGAGGCCCCCCTGAACCCCAAGGCCAACCGCGAGAAGATGAACCCAGGTGCGTGGCCCGCTCCCTCTTCTGGTGGCCGCCTCCCTCCTTCCTGGCCTCCCGGCGCTGCGCCCTTTCTCACTGGTTCTCTCTTCTGCCGTTTTCCGTAGGACTCTCTTCTCTGACCTGCGTCTCCTTTGGAACTCTGCCGGTTC
+
BBCBCBCCFFFFGGGGGGGGGGHHGGGGHGHHHGGGGGGGGHHHHGGGGGGGHHHHHHHGGGFGGGGGGGGGHHHGGGGHGHHHHGGGGGGGGGHHHHHGHHG?GEH1?CGGCFHHGFG-EFFHHBDHHFHHDHH@FGFGGGGGEGGGFGGFFGFGGFGAGADFFFAFFAAFFFFF/BFFBFFFFF99BBFFFF;CAFFFFE.99;?/BFFFFFFFBFFF/;;;9.@;:AFFFFFFFFEBBFFFF/:@DD.
@M05620:37:000000000-D9766:1:1101:10971:8485 1:N:0:50
ACCACACCTTCTACAATGAGCTGCGTGTGGCTCCCGAGGAGCACCCCGTGCTGCTGACCGAGGCCCCCCTGAACCCCAAGGCCAACCGCGAGAAGATGCCCAGGTGAGTGGCCCGCTACCTCTTCTGGTGGCCGCCTCCCTCCTTCCTGGCCTCCCGGAGCTGCGCCCTTTCTCACTGGTTCTCTCTTCTGCCGTTTTCCGTAGGACTCTCTTCTCTGACCTGAGTCTCCTTTGGAACTCTGCAGGTTCTA
+
AA3AB@BBFFFFGFGGGGGGGGHHGGGGHGHHHGGGGGGGGHHHHGGGDGGGGHFHFHHFECCGGGGGGGGHGHHGGGGHGHHHEFFGGGGFCGHHHHGHHHHGCGHGGHGGHHGGGGGHHHHHHHHHFHGHHGGGGGHGHHGHHGGGGGGGGGGGGA-BFGGGGGFFFFFFFFFFFFFFFFFFFFFFFFFFFFFFFFFFFFFFFFFFFFFFFFFFFFFFFFFBFFFFFFFFFFFFFFFFFFFFFFFFFFF
@M05620:37:000000000-D9766:1:1101:21120:8500 1:N:0:50
ACCACACCTTCTACAATGAGCTGCGTGTGGCTCCCGAGGAGCACCCCGTGCTGCTGACCGAGGCCCCCCTGAACCCCAAGGCCAACCGCGAGAAGATGCCCAGGTGAGTGGCCCGCTACCTCTTCTGGTGGCCGCCTCCCTCCTTCCTGGCCTCCCGGAGCTGCGCCCTTTCTCACTGGTTCTCTCTTCTGCCGTTTTCCGTAGGACTCTCTTCTCTGACCTGAGTCTCCTTTGGAACTCTGCAGGTTCTA
+
DDDDDDDDFFFFGGGGGGGGGGHHGGGFHGHHHGGGGGGGGHHHHGGGGGGGHHHHHHHGGGGGGGGGGGGHHHHGGGGHGHHHHGGGGGGGGGHHHHHHHHHGHHHHHHGGHHGGGGGHHHHHHHHHHHGHHGGGGGHGHHGHHGGGGGGGGGGGGC:DFGGGGGFFFFFFFFFFFFFFFFFHHFFHHHHFFFFFFFFFFFFFFFFFFFFFFHFFFFFFFFFFFFFFHFFFFFFFFFFFFHFFFFFFFFB
@M05620:37:000000000-D9766:1:1101:13385:8512 1:N:0:50
ACCACACCTTCTACAATGAGCTGCGTGTGGCTCCCGAGGAGCACCCCGTGCTGCTGACCGAGGCCCCCCTGAACCCCAAGGCCAACCGCGAGAAGATGAACCCAGGTGCGTGGCCCGCTACCTCTTCTGGTGGCCGCCTCCCTCCTTCCTGGCCTCCCGGCGCTGCGCCCTTTCTCACTGGTTCTCTCTTCTGCCGTTTTCCGTAGGACTCTCTTCTCTGACCTGCGTCTCCTTTGGAACTCTGCAGGTTC
+
BAABBBBBFFFBGFGFGGGGGGHHGGGGHGGHHGGG2FF?FG2GHGGGFGGGHHGGHHHGCFGGGGGGGGGHFHHGGGGHGGHHHGGGGGGGGFHEHHHGHHGGGEFH1>FGCGHH@CD@GFDGH0DGFGHHDHHCGC?FGGFGGGGGFFGFFGFGGGGG-99D;DCFFFDFFFFFFFFFFFFF/BFFFFFFFFFFADFFFF./;DDFFF//BFFFFFFF/FFFF.>A@.BFFFF/B;BFBFFBF/BFF//
@M05620:37:000000000-D9766:1:1101:19219:8515 1:N:0:50
GAGGCTGCTTTGGAAGAAACTCATAGATTACTGCAACAGTTCCCCCTGGACCTGGAAAAGTTTCTTGCCTGGCTTACAGAAGCTGAAACAACTGTCAAACAGGATGCTACCCGTAAGGAAAGGAACCTAGAAGAAACAAAGGGAGTAACAGAGCTGATGAAACAATGGCAAGTAAGTCAGGCATTTACGCTTTAGCACTCTTGTGGATCCAATTGAACAATTATCAGCATTTGTACTTGTAACTGACAAGC
+
CBBCCCFCFFFFGGGGGGGGGGGHHHHHHHHHHHGHGHHHHHGHHGGGHHHHHHHGFFHHGHHHHHHHHHHHHHHGHHHHHHHHHGGHHHHHHH5F@4BBF2BB33B@GHHH1?/?GGGG3FE23BFGHBGGFG33B3?0BF/FDEFF3F2F2@D2@@FGF2FGHHH1CGGGFGFGFHHFGHCGFGBGFGGFEGGFHHFFGHFGHGHHHHHGFH0C0CGHCH0CCCGHHHHGGB0FFGFG00FFFGG0;FC
@M05620:37:000000000-D9766:1:1101:21114:8518 1:N:0:50
ACCACACCTTCTACAATGAGCTGCGTGTGGCTCCCGAGGAGCACCCCGTGCTGCTGACCGAGGCCCCCCTGAACCCCAAGGCCAACCGCGAGAAGATGCCCAGGTGAGTGGCCCGCTCCCTCTTCTGGTGGCCGCCTCCCTCCTTCCTGGCCTCCCGGAGCTGCGCCCTTTCTCACTGGTTCTCTCTTCTGCCGTTTTCCGTAGGACTCTCTTCTCTGACCTGAGTCTCCTTTGGAACTCTGCAGGTTCTA
+
BBABBBBAFFFFGGGGFCGGGGHHGGGGDGFHHGGG2EGGGHGHHGGFEGGGBFHHGHHGEE0EFGGGGGGHHHHGGFGHGHHGHGGGGGCBDGHCGFHHHHHFHHGHHHEGHHGGG-CFHHHHHHGHHHGGH@DGGGHGHHGHGGGGGGGGGGGGGGGGGGGGGFFFFFFFFFFFFFBFFFFFFFFFFFFFFFFDFFFFFFFFFFFFFFFFFFFFFBFFFFFFFFFFFFFFE/B/FFFFFFFFFFFFFFF
@M05620:37:000000000-D9766:1:1101:22623:8522 1:N:0:50
ACCACACCTTCTACAATGAGCTGCGTGTGGCTCCCGAGGAGCACCCCGTGCTGCTGACCGAGGCCCCCCTGAACCCCAAGGCCAACCGCGAGAAGATGATGAGTGGCCCGCTACCTCTTCTGGTGGCCGCCTCCCTCCTTCCTGGCCTCCCGGAGCTGCGCTCTTTCTCACTGGTTCTCTCTTCTGCCGTTTTCCGTAGCACTCTCTTCTCTGACCTGAGTCTCCTTTGGAACTCTGCAGGTTCTAGATCG
+
CCCCCCCCFFFFGGGGGGGGGGHGGGGFHGHHHGGGGGGGGHHHHGGGFGGGHHHHHHHGGGGGGGGGGGGHHHHGGGGHGHHHHGGGGGGGGGGHHH222FG22??FFG@--A<1111FG11G/.<.-<<.C:CB:E:00;00/;GFACE.-9-;FGGGG-;9;:F00090:/009:0F00;FFB00-;./.00.:.9.0::/BF9FFFFF090;FFFB000B0F0B9/099;090B99:.00B00000:
@M05620:37:000000000-D9766:1:1101:16601:8525 1:N:0:50
GAGGCTGCTTTGGAAGAAACTCATAGATTCCTGCAACAGTTCCCCCTGGACCTGGAAAAGTTTCTTGCCTGGCTTACAGAAGCTGAAACAACTGTCCTACAGGATGCTACCCGTAAGGAAAGGCTCCTAGAAGACTCCAAGGGAGTAAAAGAGCTGATGAAACAATGGCAAGTAAGTCAGGCATTTCCGCTTTAGCACTCTTGTGGATCCAATTGAACAATTCTCAGCATTTGTACTTGTAACTGACAAGC
+
>11>A>CAFFFFGGGF1EGFBF1F3DGHG3GFHHA1F0BDFGHHHGGF/0BFGH0FGB0BFGHHHHHHHHHHHHHFHHHAGHHFEGGHH0FHHHHHHHHGHFHHHGGHHHHHGGEGHGHHHHHHH0FHHHHHHHHHFHHCGGGEACGHFHHGGHGHHHHH1FGHHHHHHHHGHHHHGHHHHHGHHHHHGGGGGGGHHHHGHHFHGGHHHHHHHHHFGHHHHHHHHGHHGHHGGFGGGGGGFFGGFFG0FGE
@M05620:37:000000000-D9766:1:1101:15965:8525 1:N:0:50
ACCACACCTTCTACAATGAGCTGCGTGTGGCTCCCGAGGAGCACCCCGTGCTGCTGACCGAGGCCCCCCTGAACCCCAAGGCCAACCGCGAGAAGATGAACCCAGGTGCGTGGCCCGCTACCTCTTCTGGTGGCCGCCTCCCTCCTTCCTGGCCTCCCGGCGCTGCGCCCTTTCTCACTGGTTCTCTCTTCTGCCGTTTTCCGTAGGACTCTCTTCTCTGACCTGCGTCTCCTTTGGAACTCTGCAGGTTC
+
BBBABBBBFFFFGGGFFGGFGGHGGEEB4AGGEFGEDGGGDHHHHGGGDEFFFHGFHHGGCGFGGDGGGEFCHFHGGGDHEEHHHGEEFGDCCGGG2GF2?GGGGGHF1AFEFGHHGGG?DHHHFHHHHHHHFHGGGGGGHGGGGGGGGGGFFGGGFGGG-BFFFFFCDFFFFFFFFFFFFFFFFFFFFFFFFFFB;AFFFFDFFFFFFFFFFFFFFFFF/BFFF.@ADFFFFFFFFFFFFFFFF;FF.F/
@M05620:37:000000000-D9766:1:1101:20306:8526 1:N:0:50
GCGGCTGCTTTGGAAGAAACTCATAGATTACTGCCCCAGTTCCCCCTGGACCTGGAACCGTTTCTTGCCTGGCTTCCAGAAGCTGAAACAACTGTCCTACAGGATGCTACCCGTAAGGAAAGGCTCCTAGAAGACTCCAAGGGAGTACCAGAGCTGATGACCCCATGGCAAGTAAGTCAGGCCTTTCCGCTTTAGCACTCTTGTGGATCCAATTGATCAATTCTCAGCATTTGTACTTGTACCTGACAAGC
+
>1>AAADAFFFDCGGE1GFGGGDGFGHHH1BFGH00BEEBDGHHHGEF/0BBGG0GG1/ABFHHHHHHHHHHHHH0FHH@FFGGF1BGG0FHH>BFGDFC1FHFFEBE2@FG/>>/0GH00<BFF0FGGHEGG1FFHFB1BF//??<11FFAGGHFGHDH11?<AGF<<<1<=D1FHGBHFF.</DG=.<ACG0=CHFFHHE0;C.::CG0C:C000;0C0F0;00;FB9BBFF0C0;FF00;C09C00;E
@M05620:37:000000000-D9766:1:1101:14082:8530 1:N:0:50
GAGGCTGCTTTGGAAGAAACTGAGAAACCAGTGACACAGGATCGGAAGACCAAAAATCTGTAATCTAGCCGGCTGACAGGAGCTCGTACTACGTTCCTACATGATGCTAACAGTAAGGATCCGCTCCTCGAAGCCTCCACGTGCGTACCAGCGCTGATGACCCCATGGCCAGTCAGTCCGGCGTTTCCGCTTTCGCACTCTTGTGGATCCGATTGCCCAATTCTCCGCATTTGTACCCGTCGCTGACCCGC
+
A3ABBAC>4DDFEFGGGGGCB5BBD5BBBB4AB5GG3G22A3BA22AB2BAB2A1B1B5AD555DD55531AAEEH23B1B?GFB1/B??4B1131B44334?34443B?333?4BF3G3?00/?/??0?CHE@01</0@//?/A<?<??F/A@CDA<F111/<<//GCGGHHF000;0.A--99-90.9.C.0..C9B/0CFBFFF//..9.AE/9//9FF//B/;D9../99/;//...--9.../.-;
@M05620:37:000000000-D9766:1:1101:23081:8535 1:N:0:50
ACCACACCTTCTACAATGAGCTGCGTGTGGCTCCCGAGGAGCACCCCGTGCTGCTGACCGAGGCCCCCCTGAACCCCAAGGCCAACCGCGAGAAGATGAACCCAGGTGAGTGGCCCGCTACCTCTTCTGGTGGCCGCCTCCCTCCTTCCTGGCCTCCCGGAGCTGCGCCCTTTCTCACTGGTTCTCTCTTCTGCCGTTTTCCGTAGGACTCTCTTCTCTGACCTGAGTCTCCTTTGGAACTCTGCAGGTTC
+
BBBBBBBBFFFFGGGGGGBGGGHHGGGECFHHHGFGGGG?EHGHHGGGEGGGGHFHHHHGGGGGGGGGGGFHHHHGGFGHGHHHGGGGGF/BCDHHHGHFDHDGHGH11FF1FEFFG-CC@HHH00DDGHGGCGGDCFDD.CFHDF9FFFBFGGFFFGF?-ADGGGFFFFCFFFFFFFF/;FFFFFFEFFFFFFBD999EF9AB.D?FFFFFFFFFFF/B/BBF./B/;;BFF/B/B/BBFFFBB9FFAF9
@M05620:37:000000000-D9766:1:1101:23374:8545 1:N:0:50
AGTGCCAGCTCTCAATCGCACAGGGGACCCAGGGCCTGGCCCCTCCATCCAGAAAACCTATGACCTCACCCGCTACCTGGAGCACCAACTCCGCAGCTTGGCTGGGACCTATGTGAGTATCCAGCGTAGGAATCTGGGAGTTGGGGAGGAGTGAGGAGTTGGGGAAAGACAGTCCTAACCGTGGAGGGTTCTGGTAAATGATGGGGTGAGGAGGGGCTCTTTGGCTCCCACCAGTCCCCCTGTCTGGTCTA
+
AAAABFFFBFFFGAFGGAFFEC4422A2EE2GFFGGAAEGFHGHGGHBHHFG3C3FFEF3FGFFFD33FEFEFFFGHFG1?BB?BEGHG3GHGEEEFBGGEF3?/?GHGHHHHHHHHFHFHFHGHGDGGGHHGGHHGHHGCGHHGGGGGGGHHHGHGFHHHGDGGGGHHHHHFHHHHHHGG9EGGGGG.;FFFGFFFGGGGGGBEGFFFFFFFFFFF9EFFFFEFBFA.FFFFFFFFFFFFFFFFFF9/;;
@M05620:37:000000000-D9766:1:1101:24912:8554 1:N:0:50
ACCACACCTTCTACAATGAGCTGCGTGTGGCTCCCGAGGAGCACCCCGTGCTGCTGACCGAGGCCCCCCTGAACCCCAAGGCCACCCGCGAGAAGATGAACCCAGGTGCGTGGCCCGCTACCTCTTCTGGTGGCCGCCTCCCTCCTTCCTGGCCTCCCGGCGCTGCGCCCTTTCTCACTGGTTCTCTCTTCTGCCGTTTTCCGTAGGACTCTCTTCTCTGACCTGCGTCTCCTTTGGAACTCTGCAGGTTC
+
BBACBABCFFFFGGGGGGGGGGHHGFGE4EGHHGGEGFG2AGCHHGGGEGGGBFGH5FGGGG0EGEGGGGFFFHHGGGGHFHHH/FFEG@@CGDFCGDHDGHGCHGHF1<FGGGHHGCGGGHFHEHFHHHHHGHHGGGGGGEGGGGGGGGGGGGGGGGGG-DCFCFFFFFFFFFFEFFFFFFFFFFFFFFFFFFFFADFFFFFFFFDFFFFFFFFFFFFFFFFFF.;.;:FFFFFFFFFFFFFFFBFFFFB
@M05620:37:000000000-D9766:1:1101:23659:8556 1:N:0:50
ACCACACCTTCTACAATGAGCTGCGTGTGGCTCCCGAGGAGCACCCCGTGCTGCTGACCGAGGCCCCCCTGAACCCCAAGGCCAACCGCGAGAAGATGCCCAGGTGAGTGGCCCGCTACCTCTTCTGGTGGCCGCCTCCCTCCTTCCTGGCCTCCCGGAGCTGCGCCCTTTCTCACTGGTTCTCTCTTCTGCCGTTTTCCGTAGGACTCTCTTCTCTGACCTGAGTCTCCTTTGGAACTCTGCAGGTTCTA
+
CCCCCCCCFFFFGGGGGG5FGGHHGGGEGGHHHFFGGGGGGHHHHGGGGGGGHHGHHHHEFGGGGGGGGGGGHHHGGGGHGHHHHGGGGG/BDGHHHHHHHHHGHHHHHHGGHHGGGGGHHHHHHHHHHHGHHGGGGGHGHHGHHGGGGGGGGGGGGGGGGGGGGGFFFFFFFFFFFFFFFFFFFFFFFFFFFFDFFFFFFFFFFBFFFFFFFFFFFFFFFFFFFFF/BFFFFFFFFFFFFFFFFFFFFF;
@M05620:37:000000000-D9766:1:1101:18511:8556 1:N:0:50
ACCACACCTTCTACAATGAGCTGCGTGTGGCTCCCGAGGAGCACCCCGTGCTGCTGACCGAGGCCCCCCTGAACCCCAAGGCCAACCGCGAGAAGATGCCCAGGTGAGTGGCCCGCTACCTCTTCTGGTGGCCGCCTCCCTCCTTCCTGGCCTCCCGGAGCTGCGCCCTTTCTCACTGGTTCTCTCTTCTGCCGTTTTCCGTAGGACTCTCTTCTCTGACCTGAGTCTCCTTTGGAACTCTGCAGGTTCTA
+
CCCCCCCCFFFFGGGGGGGGGGHHGGGFDGHHHGGGGGGEFHHHHGGGFGGGHHGHHHHGGGGGGGGGGGGHHHHGGGGHGHHHHGGGGGCGGGHHHHHHHHHGHHHHHHGGHHGGGGGHHHHHHHHHHHGHHGGGGGHGHHGHHGGGGGGGGGGGGG-ACGGGGGFFFFFFFFFFFFFFFFFFFFFFFFFFFFFFFFFFFFFFFFFFFFFFFFFFFFBFFFFFFFFFFFFFFFFFFFFFFFFFFFFFFFF
@M05620:37:000000000-D9766:1:1101:8943:8574 1:N:0:50
ACCACACCTTCTACAATGAGCTGCGTGTGGCTCCCGAGGAGCACCCCGTGCTGCTGACCGAGGCCCCCCTGAACCCCAAGGCCAACCGCGAGAAGATGCCCAGGTGAGTGGCCCGCTACCTCTTCTGGTGGCCGCCTCCCTCCTTCCTGGCCTCCCGGAGCTGCGCCCTTTCTCACTGGTTCTCTCTTCTGCCGTTTTCCGTAGGACTCTCTTCTCTGACCTGAGTCTCCTTTGGAACTCTGCAGGTTCTA
+
BBBBBBBBFFFFGGGBFGGFG5GFCEEGHGHHBGGGGEGCGHFHHGGGEGGEHHHHHHHGGGGGGDEGGGGCEBGGGGGF/FHEAGG/CCD@//?GFFGHHHHGHHHHHHGGEEGGGGGHGHHHHHHGHHGHHGGGGGHGHHFHHGGGBFF?FFGGGG-BBGGGGGFBBFFFFFFFFFEFFFFFFFFFFFFFFBAFFFFFFFFFFFFFFFFFFFFFFFFFFFFFFFFFFFFFFEBBBFFFFFFFFFAFFFF
@M05620:37:000000000-D9766:1:1101:14631:8575 1:N:0:50
GAGGCTGCTTTGGAAGAAACTCATAGATTACTGCAACAGTTCCCCCTGGACCTGGAAAAGTTTCTTGCCTGGCTTACAGAAGCTGAAACAACTGTCCTACAGGATGCTACCCGTAAGGAAAGGCTCCTAGAAGACTCCAAGGGAGTAAAAGAGCTGATGAAACAATGGCAAGTAAGTCAGGCATTTCCGCTTTAGCACTCTTGTGGATCCAATTGAACAATTCTCAGCATTTGTACTTGTAACTGACAAGC
+
AAAABBFBFFFFGGGGEGGGGGFGGGHHHBHGHHGFGGHFHHGHHGGGHHHHHHHHHHHHHHHHHHHHHHHHHHHHHHHHHGHHHHHHHEHGHHDGHDEFF3BGHFGHHHHHGGGGHHHGHHHHHHGHHFHHHHHHHHHHHGDHGGHHGHHGHHHHHHGHHHHFHHHHHHHGGFDG@GGDFHFGHHHFGGGGGHGHHHGEHHGGHGHHHHGHGHHHHHHGHHGHHHHHHHHFGGFFFGGFFF0CCFF0FFE
@M05620:37:000000000-D9766:1:1101:24339:8611 1:N:0:50
ACCACACCTTCTACAATGAGCTGCGTGTGGCTCCCGAGGAGCACCCCGTGCTGCTGACCGAGGCCCCCCTGAACCCCAAGGCCAACCGCGAGAAGATGCCCAGCTGAGTGGCCCGCTACCTGTTCTGGTGGCCGCATACCTCCTTCCTGGACTCAAGGAGCTGAGCACTTTCTCACTGGTTATCTATTCTGCCGTTTTCCGTCGGACTCTATTATCTGACCTGAGTCTCCTTTGGAACTCTGCTGGTTCTA
+
1>>>AA>AFFF1BGG1AFG1FAA1A0AEG0GHFF0AAAEAEHHHHGEGA/BAFB1AG00EEE@EC>/EGGGFHBA/EFC>//GE</?<B?C@/<<F1<1101?0?110?D/F0FCG@@C0G00<D000=/.<<@C-C.::0:CFG0;CFGEFFB0/;/.:AFF0.C0.;;00CB9FGFGG0;;B//BFF/::/@-;BEF/-F-9--9@FF//9/;BF///;B-99///9BFFFF/B//BFF///9B///;;
@M05620:37:000000000-D9766:1:1101:26920:8611 1:N:0:50
ACCACACCTTCTACAATGAGCTGCGTGTGGCTCCCGAGGAGCACCCCGTGCTGCTGACCGAGGCCCCCCTGAACCCCAAGGCCAACCGCGAGAAGATGCCCAGGTGAGTGGCCCGCTACCTCTTCTGGTGGCCGCCTCCCTCCTTCCTGGCCTCCCGGAGCTGCGCCCTTTCTCACTGGTTCTCTCTTCTGCCGTTTTCCGTAGGACTCTCTTCTCTGACCTGAGTCTCCTTTGGAACTCTGCAGGTTCTA
+
ABBAABABFFFFGGGGGGGFGFHHGFFGGGGGFFGGEGGGGGHFGGGEEGGGHHGHFHHGGGGGGEGGGGGHBGHEEGFHGHHHHGEECDGDCGHFHGFHHFHFFGHFGFGGHH-AFDGFGEHHHHHHGFDGFGGGGGHGHHGHHGFFFGGGGFGGG--;D.BFABDBFFFFFFFFFFFBFFFFFFFFFFFFFFFFFFEFFF.AD9FFFFFFFFFFFFFF/B.BB:FFFFFFFFFBFFFBFFFFFF.BFFB
@M05620:37:000000000-D9766:1:1101:5803:8618 1:N:0:50
GAGGCTGCTTTGGAAGAAACTCATAGATTACTGCAACAGTTCCCCCTGGCCCTGGACAAGTTTCTTGCCTGGCTTACAGAAGCTGAAACAACTGTCCTACAGTATGCTACCCGTAAGGAAAGGCTCCTAGAAGACTCCAAGGGAGTAAAAGAGCTGATCAAACAATGGCAAGTAAGTCAGGCATTTCCGCTTTACCACTCTTGCGCATCCAATAGAACAATTCTCAGTATTTGTACTTGTAACTGACAAGC
+
A>AAA4FAFFFFF4BE4BFGFGBGFFHHF5BFHGF4EFG5DFDFFFEFE2BGHHEH1F1GHHGHGGFBEGDFFHGFG5BD3FBF333GF3GHHE4@FFB3B34BBFBBFHH11?>1FFEEGHFG3B?3?4BDBGGFHHC?DEGHD<??2FBCGEHHF@1FH1FFEFGFFFFGF1@F??F?0><>1><>A<<EGH0<GH//=0<0<--.AC:C0000<CG::CG0C0C0;F00;;09=CG9C09=;CFFFGE
@M05620:37:000000000-D9766:1:1101:8866:8633 1:N:0:50
AGTGCCAGCTCTCAATCGCACAGGGGACCCAGGGCCTGGCCCCTCCATCCAGAAAACCTATGACCTCACCCGCTACCTGGAGCACCAACTCCGCAGCTTGGCTGGGACCTATGTGAGTATCCAGCGTAGGAATCTGGGAGTTGGGGAGGAGTGAGGAGTTGGGGAAAGACAGTCCTAACCGTGGAGGGTTCTGGTAAATGATGGGGTGAGGAGGGGCTCTTTGGCTCCCACCAGTCCCCCTGTCTGGTCTA
+
CCABCFFFCFFFGGGGGGGCGFHHGGGFGGHHFGGGGGHHHHGHGGHHHHHHHHHHHGHHHHHHHHHHHHHGGEFGHHHHFGHHHHHEFHHHGGGGGHHHGHHGGGHHGHHHHHHHHHHHHHHHHGGGGGHHHHHHHHHGGHHHGGGGGGGHHHHHHGHHGHGGGGHHHHHHHHHHHHHHGGEGGGGGCFGGGGFGGGGGGGGGGGFFFFFFFFFFFFFFFFFFFFFFFFFFFFFFFFFFFFFFFFFFFFB
@M05620:37:000000000-D9766:1:1101:8623:8646 1:N:0:50
ACCACACCTTCTACAATGAGCTGCGTGTGGCTCCCGAGGAGCACCCCGTGCTGCTGACCGAGGCCCCCCTGAACCCCAAGGCCAACCGCGAGAAGATGATGAGTGGCCCGCTCCCTCTTCTGGTGGCCGCCTCCCTCCTTCCTGGCCTCCCGGCGCTGCGCCCTTTCTCCCTGGTTCTCTCTTCTGCCGTTTTCCGTAGGACTCTCTTCTCTGCCCTGAGTCTCCTTTGGCCCTCTGCAGGTTCTAGCTCG
+
CCBCCCDCFFFFGGGGGGGGGGHHGEGG4BFGHGGGGGGGGHHHHGGGEGGGHHHHHHHGGGGGGGGGGGGHHHHGGGGHGHHHHGGGGGGGGGHHHHH2FHFHHGG0GDGG?EGHHHHHH11DCA<CD<:ADHGHHGHHGHHGFHGGGGGGG?DGGGG-@D;@FFFFFBFF0.;FFFFFFFFFFFF;;ADFFFBDFFDF0FFFFFFFFFFHFFFFFFEF;FFF0;FBFF00;EEFFFFFFAFFF0;0:BD
@M05620:37:000000000-D9766:1:1101:19949:8661 1:N:0:50
GAGGCTGCTTTGGAAGAAACTCATAGATTACTGCAACAGTTCCCCCTGGACCTGGAAAAGTTTCTTGCCTGGCTTACAGAAGCTGAAACAACTGTCCTACAGGATGCTACCCGTAAGGAAAGGCTCCTAGAAGACTCCAAGGGAGTAAAAGAGCTGATGAAACAATGGCAAGTAAGTCAGGCATTTCCGCTTTAGCACTCTTGTGGATCCAATTGAACAATTCTCAGCATTTGTACTTGTAACTGACAAGC
+
BBBBBBFBFFFFGGGGGGGGGGCHGHEGHHHHHHHHHHHFHHHHHGGGHHHHHHHFHHGHGHHHHHHHHHHHHHHHHHHHHHHHHHHHHHHHHHHHHHGHHHCHH3FGHHHHG?EGH3BGGHHHBGGHHFHHFHHHHHHHHG/FGBGHHHGGHHHHHHHHD>GGHHHHHHGGEGBF@GHGFHFGHHHGGGGFGHGHHHHGHHGGC.FHHHHHHHHHHHHHHHHHHHHFHGHGGGGGGGGFGGGGGGGGGGG
@M05620:37:000000000-D9766:1:1101:27832:8679 1:N:0:50
GAGGCTGCTTTGGAAGAAACTCATAGATTACTGCAACAGTTCCCCCTGGACCTGGAAAAGTTTCTTGCCTGGCTTACAGAAGCTGAAACAACTGTCATACAGGATGCTACCCGTAAGGACAGGCTAATAGAAGCATAAAAGGGCGAACCAGCGCTGATGACAACATGGCAAGTCAGTCAGGCCTTTCCGCTTTAGCACTCTTGTGGATCCAATTGCACAATTATCAGCATTTGTACTTGTAACTGACAAGC
+
AABBBBFAFFFFGGGGGFFGGGFHFHFHHDHHHHHFGFGDGGHHHGGGAFHHHHHFGHHGB5HHHHHHHHHHHHHHHHHGHHHFHHFGHHHHHHDG444B3F3B33B343BGFGGAF?F0B/FF0B3B?FBHF33B334BFGG//////@?//>//<111<11.>FG0FFFGG1=GGH00/<.<GGHH.<;;ECCGFHFFGHHGF.CGGG0FBFF0;0BFG0;FFFGGGGGGGBFFGGGGGEFFF0/;/AA
@M05620:37:000000000-D9766:1:1101:15733:8690 1:N:0:50
ACCACACCTTCTACAATGAGCTGCGTGTGGCTCCCGAGGAGCACCCCGTGCTGCTGACCGAGGCCCCCCTGAACCCCAAGGCCAACCGCGAGAAGATGAACCCAGGTGCGTGGCCCGCTACCTCTTCTGGGGGCCGCCTCCCTCCTTCCTGGCCTCCCGGCGCTGCGCCCTTTCTCACTGGTTCTCTCTTCTGCCGTTTTCCGTAGGACTCTCTTCTCTGACCTGCGTCTCCTTTGGCACTCTGCGGGTTC
+
BBBBBBBBFFFFGGGGFGGFGDHHGEGBAEHHCFGGGGGCDHHHHGGGFEGGGHFHHHHEEGGGGDGGGGGHHFHGGGAGEEHHHGEEGG@BCGHHFG2?GE<//FFF1><<-><G-<---<GF0GDD0G/-::C@-BDF.C//.9;0B00/.;9F.9:BC;=@CF=D?-@/BFFF/9/9.9;FFFF/9F////9;DFFE/9A:.;99BFFF/:FFFBF////BB.-;B../B:////;;FB9;/----;.
@M05620:37:000000000-D9766:1:1101:15955:8705 1:N:0:50
ACCACACCTTCTACAATGAGCTGCGTGTGGCTCCCGAGGAGCACCCCGTGCTGCTGACCGAGGCCCCCCTGAACCCCAAGGCCAACCGCGAGAAGATGAACCCAGGTGCGTGGCCCGCTACCTCTTCTGGTGGCCGCCTCCCTCCTTCCTGGCCTCCCGGCGCTGCGCCCTTTCTCACTGGTTCTCTCTTCTGCCGTTTTCCGTAGGACTCTCTTCTCTGACCTGCGTCTCCTTTGGAACTCTGCAGGTTC
+
CCCACCCCFFFFGGGGGGGGGFHHGEEBEGHHHGGGGGGGGHHHHGGGGGGGHHHHHHHGGGGGGGGGGGGHHHHGGGGHGHHHHGGGGGGGGGHHFGHHHHGGHGHH1AFGGGHHGGG-AGHHHHHHHHHHGGHGGGGGHGGGGGGGGGGFGGGGGGGGGGFFFFFFFFFFFFFFFFFFFFFFFFFFFFFFFFFFFFFFFFFFAFDFFFFFFFFFFFFF/BBFFEFFFFFFFFFFFFFFFFFFF:BFAF/
@M05620:37:000000000-D9766:1:1101:8610:8712 1:N:0:50
ACCACACCTTCTACAATGAGCTGCGTGGGGCTCCCGAGGAGCACCCCGTGCTGCTGACCGAGGCCCCCCTGAACCCCAAGGCCAACCGCGAGAAGATGAACCGAGGTGCGTGCCCCGATCCCTCTTGTGGTGGCCGCCTCCCTCTTTCCTGGCCTCCTGGCGCTGCGCCCTTTCTCCCTGTTTCTCTTTTCTGCCGTTTTCCGTTGGCCTCTCTTCTTTGCCTTGCGTCGCCTTTGGAACTCTGCGGGTTC
+
BBAABBB34CFFGFGGGGAFGGHHGGG22AEEGAAF?EFEDHHHHGGAAEFGBHGEFGH>>/@EGGGGGGEHGHHGGGGHGGHHHGDGGG>BGGHB?FHHHH/<>@.>>>.A.</<--<<E/:GGH0;;DGEFHH-AADGEGGG/;;C;09:AFGFF/;CF>.-;D-B.-9:F/FF//BF/FFFBF//;9F9/::-:AFEF/.9;;./BFFFFFF;//;/FF99B/-9---9;DFFBF/;F/999-;999.
@M05620:37:000000000-D9766:1:1101:24500:8715 1:N:0:50
ACCACACCTTCTACAATGAGCTGCGTGTTGCTCCCGAGGAGCACCCCGTGCTTCTGACCGAGTCCCCCCTGAACCCCAAGGCCAACCGCGAGAAGATTATGAGTGGCCCGCTACCTCTTCTGGTGGCCGCCTCCCTCCTTCCTGGCCTCCCGGAGCTGCGCCCTTTCTCACTGGTTCTCTCTTCTGCCGTTTTCCGTAGGACTCTCTTCTCTGACCTGAGTCTCCTTTGGAACTCTGCAGGTTCTAGATCG
+
AAAAA1AAFFFFGGGGEDFBFAGFGGEE0ADFBGGE0AE//B/FGGEGE?EF1AFGDGHGE?/BGGHGGGGF1FGGGGEC?GFGCFG>>/>></B111>BFGFHGEFGHBCGC<FGHHHFHFF>F.FHAGGGGHGHHGHHHHHHHHHHHHGGCG@GGFFGG.=;FGGGGGGFGGBFGFFFFFFFFFEF@ABFFFFFB-ABFFFFFFBFFFFFFFEFF;BFFFFFFFF;BFEFFFFF//FB-;BBFFFBBF?
@M05620:37:000000000-D9766:1:1101:10988:8718 1:N:0:50
GAGGCTGCTTTGGAAGAAACTCATAGATTACTGCAACAGTTCCCCCTGGACCTGGAAAAGTTTCTTGCCTGGCTTAAAGAAGCTGAAACAACTGTCCTCAAGGATGCGACCCGTAAGGAAAGGCTCCGAAAAGACTCCAAGGGAGTAAAAGAGCTGATGAAACAATGGCAAGGAAGTCAGGCATTGACGATTTAGCACTCTTGTGCATCAAATTGAACAATACTCAGAATGAGTATTTGTAACTGACAAGC
+
>3AB3>CAFBB4F4BBFGBGGGHHHGHHHH4BDG4FFHBGHADBBBAACFBFGHEFB32BBFGDDFGB3A3BBBG3DDDFHF@BF33F@B1FGH5BB433333B33B/1>>//?/?03333EF?3B?/</<<2/B32?2<2???//22@D1/0???1?1@11GB.<1<>0<<.0<<1000//.0000=...:.00<0::/;000:0;0::0000;;090/00;0:;00;=00;0;0;CB9;C0;;CFFE..
@M05620:37:000000000-D9766:1:1101:17119:8738 1:N:0:50
ACCACACCTTCTACAATGAGCTGCGTGTGGCTCCCGAGGAGCACCCCGTGCTGCTGACCGAGGCCCCCCTGAACCCCAAGGCCAACCGCGAGAAGATGCCCAGGTGAGTGGCCCGCTACCTCTTCTGGTGGCCGCCTCCCTCCTTCCTGGCCTCCCGGCGCTGCGCCCTTTCTCACTGGTTCTCTCTTCTGCCGTTTTCCGTAGGACTCTCTTCTCTGACCTGAGTCTCCTTTGGAACTCTGCAGGTTCTA
+
CCCCCCDDFFFFGGGGGGGGGGHHGGGEGGHHHGGGGGGGGHHHHGGGGGGGHHGHHHHGGGGGGGGGGGGHHHHGGGGHGHHHHGGGGGGGGGHHHHHHHHHGHHHHHHGGHHGGGGGHHHHHHHHGHHGHHGGGGGHGHHGHHGGGGGGGGGGGGA-<AFFFFFFFFFFFFFFFFFFFFFFFFFFFHHFFFFDFFFFFFFFFFFFFFFFFFFFFFFFFFHFFFFFFFFFFFHEFFFFFFFFFFFFFFFB
@M05620:37:000000000-D9766:1:1101:8025:8748 1:N:0:50
ACCACACCTTCTACAATGCGCTGCGTGCGGCTCCCGAGGAGCACCCCGTGCTGCTGACCGAGGCCCCCCTGAACCCCAATGCCAACCGCGAGAAGATGATGAGTGGCCCGCTCCCTCTTCTGGTGGCCGCCTCCCTCCTTCCTGGCCTCCCGGAGCTGCGCCCTTTCTACCTGGTTCTCTCTTCTGCGGTTTTCCGTAGGACTCTCTTCTCTGCCCTGAGTCTCCTTCGGCCCTCTGCAGGTTCTAGCTCG
+
AAA1AAA1>FFFGGGB3G1AE?FGG00000AAA/BA/EEE?GHFHGE/>/BFBGC@GHC//>/EG/EGGGC<GEGEGE/F11GHFF/<CG/<<CF11?11?GBFGGGGHC-A-CC/<GFFH00=<E:.A--.;GEFFA/9FFFGGF90FAEC@GG@ABE@@B-9/////;/9/-;;B9B99BFB/FB-9;@BFF99/ABFF9FBF/BBBBB/FF99;A-BFFF/;;F/99-99AEBBFF/FFFFF/;//;-
@M05620:37:000000000-D9766:1:1101:14262:8753 1:N:0:50
ACCACACCTTCTACAATGAGCTGCGTGTGGCTCCCGAGGAGCACCCCGTGCTGCTGACCGAGGCCCCCCTGAACCCCAAGGCCAACCGCGAGAAGATGAACCCAGGTGAGTGGCCCGCTACCTCTTCTGGTGGCCGCCTCCCTCCTTCCTGGCCTCCCGGAGCTGCGCCCTTTCTCACTGGTTCTCTCTTCTGCCGTTTTCCGTAGGACTCTCTTCTCTGACCTGCGTCTCCTTTGGAACTCTGCAGGTTC
+
1>>?A11AFFB13FGDBDGF1BAFAAEGHGGHFGGGCEEEEEGHHGGGEEGEHHHHGHHGCEEEFAGEEGGFFEGEGGFGGFHEHFEEGCG@CGF<>1D1?/CF//??FGHHFFHHGGGGGHEGHFHGGHHFCHHCGGGCHGHHGFGGGGB/FFFEAEA9--@FGG@@F@@FFBBFFFFFBFFFBF/9BFFFFFF@-AFFFFFFF?BFFFBBFF/F/9BB/FFFB->F@BBF/FF/9;FFFFFFF/B-9;/
@M05620:37:000000000-D9766:1:1101:20213:8753 1:N:0:50
ACCACACCTTCTACAATGAGCTGCGTGTGGCTCCCGAGGAGCACCCCGTGCTGCTGACCGAGGCCCCCCTGAACCCCAAGGCCAACCGCGAGAAGATGATGAGTGGCCCGCTCCCTCTTCTGGTGGCCGCCTCCCTCCTTCCTGGCCTCCCGGAGCTGCGCCCTTTCTCACTGGTTCTCTCTTCTGCCGTTTTCCGTAGGACTCTCTTCTCTGCCCTGAGTCTCCTTTGGAACTCTGCAGGTTCTAGATCG
+
A1AAAAAAFF@DEGGB31FEDFEEABEEF0GHFG00AAA/EHHHHGEGA/EEFABGHF0EFGGGCEEEGEFFHFFEEGG>/FHEC/E/B/>BC<FG1FBGFHHHF/FGH?CGCGCGHFGHB1G=/.<GCGGGGH.GC.:0<GHHC.9FGGGG@A--CBF@GG9@FFF/FFFFFFFFFFFBBFFFFFFF-;;FFFFFBFF-FFFFFFFFFFFFF/;E/9:FF/9BB/BFFFBFFF/BB/BB-9:BF///:B?
@M05620:37:000000000-D9766:1:1101:5715:8753 1:N:0:50
GAGGCTGCTTTGGAAGAAACTCATAGGTTACTGCAAAAGTTCCTCCTGGACCTGGGCAAGATTCTTGCCCCGATTACAGAAGCTGAAATAACTGTCCTCGAGTATGCTACCCGTAAGGAAAGGCTCCTAGAAGACTCCAAGGGAGTAAAAGAGCTGATGAAACAATGGCAAGTAAGTCAGGCATTTCCGATTTAGCACTATTGTGGATCCAATTGAACAATTCTCAGCATGAGTACTTGTAAATGACAAGC
+
BBBBBBFBFFFFGGGGGGGGGCH5DB4B5D4DDGHH5FBG55D5AB2F32BF2A222B2B235555A533100AA1B5BEGHFH333B55BB4F433431?1B1@4@4BF2B??EEABB?BFEF3BF3B4B?B?B3?F2?DABC/?2>FF@<<2@C2@2@<FGEA???F?FE111>1>=<00<>1=1>..<<<00==G00=0<<0.:00::00;:<0GB/00<00;;/9=0090;0;CF0900=9;;FB;9
@M05620:37:000000000-D9766:1:1101:21391:8754 1:N:0:50
GCGGCTGCTTTGGAAGCAACTCATAGATTCCTGCCCCAGTTCCCCCTGGACCTGGAACCGTTTCTTGCCTGGCTTACAGAAGCTGAAACAACTGTCCTACAGGATGCTACCCGTAAGGAAAGGCTCCTAGAAGACTCCAAGGGCGTACAAGAGCTGATGACACCATGGCAAGTAAGTCAGGCATTTCCGCTTTAGCACTCTTGTGGATCCAATTGAACAATTCTCAGCATTTGTACTTGTAACTGACAAGC
+
>1>AA>>>FFBDBFFA1B0B0FBFDFFHH3FGFH00BAB1DGHHHGEG/0BBGGAEH1AEEEHHFGGHHHHHHHH1BGHGGHHGF1FHH0?GHHHHHHFHGGHGHGHHHHHHGGGGHHHFFHHHHHGHFGGHGHHHHHH1FFC/BCG//?G0FGHHHHHH1>G.FGHHHHFGH1GGHHHHGHEHHGHHGGGGGHHHHHHEHHGHFFFHHGEFGGGGFGGGGGGGGFGGGGGGGGGGGGGG0;FFFCF09FE
@M05620:37:000000000-D9766:1:1101:13762:8768 1:N:0:50
GAGGCTGCTTTGGAAGAAACTCATAGATTACTGCAACAGTTCCCCCTGGACCTGGAAAAGTTTCTTGCCTGGCTTACAGAAGCTGAAACAACTGTCAAACCTGCCCCTAACCAAAAGGACCTGCAACTCGAAGACTCAGCAAAAGAGCCAACGCAACAAACCCAATGACCAGAGGGTCAGCCCTTTCAGCATTCGCACTCTTGTAGATCAACAAGCCCAAGTATCCGCATTTGTACTTGTCACTGCACGGC
+
BABCCCFBFFFFGGGGGGGGGGHHHHHHHHHHHHHHHHHGHHHHHGGGHHHHHHHGHHHHBGHHHHHHHHHHHHHHHHHHHHHHHHHHHHHHHH5FH44@131B11?FFGFF31?1B/?BF22023??B?/2/??DF32?322BB/2B022=?////0/0/??FG0F1<1<00..><>0<0<.<GHHHHH0<==0;:@-CCH00000<00=/0.;.;;.E.99CF0;.BAFFGGFC;FF09;09:BB9.;9
@M05620:37:000000000-D9766:1:1101:19732:8769 1:N:0:50
GAGGCTGCTTTGGAAGAAACTCATAGATTACTGCCACAGTTCCCCCTGGCCATGGAACCGTTTCTTGCCTGGCTTACAGAAGCTGGAACAACTGTCCTACAGGATGCTACCCGTAAGGAAAGGCTCCTAGAAGACTCCAAGGGAGTAAAAGAGCTGATGAAACAATGGCAAGTAAGTCAGGCATTTCCGCTTTAGCACTCTTGTGGATCCAATTGAACAATTCTCAGCATTTGTACTTGTAACTGACCAGC
+
BBCCCCFCFFFFGGGGGGGGGGHGHAGHHHFFHF4FFHG3DBF32EAF22B3BF3GG31AEEHEDFD5BGHHHHHHHHHFGHHH32BFG?FGHFHHHHHHH3?FG3GHFFHHDG/EHFGH3FHHHHGHHHHHHGHGHHH2FFG/CFH22DG/FHHHHHHH2=F0FGHEHHHGHHHHHHHHHH.GHHHHGGGGGHHHHHGHHGHHHCHHHHHHHHHGCHHHHHHHH0FFGGGGGGGGGGGG00;FFFG/BFF
@M05620:37:000000000-D9766:1:1101:25448:8793 1:N:0:50
ACCACACCTTCTACAATGAGCTGCGTGTGGCTCCCGAGGAGCACCCCGTGCTGCTGACCGAGGCCCCCCTGAACCCCAAGGCCAACCGCGAGAAGATGCCCAGGTGAGTGGCCCGCTACCTCTTCTGGTGGCCGCCTCCCTCCTTCCTGGCCTCCCGGAGCTGCGCCCTTTCTCACTGGTTCTCTCTTCTGCCGTTTTCCGTAGGACTCTCTTCTCTGACCTGAGTCTCCTTTGGAACTCTGCAGGTTCTA
+
ABBBBABBFFFFGGGGGGGFFBFGEEAEGAGHHGGGCFG2AF2FGGGGEFGG5FEGGHHGGG0EGEFGGGGHFHHGGGFHFGHHAFGEF/<CFA22F2FHHFGGFHHHG1FFHHGGGGGHHHGHHGFGGHGHFGGGGGHGHFGHHGGGGGFGGGGGGGGAGGGGGGFFFBFFFFFFFFBBBFBFFFFFFFFFFBDDFFFFFFFFFFFFFFFFFFFFF/BFFFFEFFFEFFB9BF/BBFFFFFFBFF.BFFB
@M05620:37:000000000-D9766:1:1101:13535:8806 1:N:0:50
GAGGCTGCTTTGGAAGAAACTCATAGATTACTGCAACAGTTCCCCCTGGACCTGGAAAAGTTTCTTGCCTGGCTTACAGAAGCTGAAACAACTGTCCTACGGGATGCTACCCGTAAGGAAAGGCTCCTAGAAGAATCCAAGGGAGTAAAAGCGCTGATGAAACAATGGCAAGTAAGTCAGGCATTTCCGCTTTAGCACTCTTGTGGATCCAATTGAACAATTCTCAGCATTTGTACTTGTAACTGACAAGC
+
BBCBCCFCFFFFGGGGGGGGGGHHHHHHHHHHHHHHHHHFHHHHHGGGHHHHHHHHHHGHGHHHHHHHHHHHHHHHHHHHHHHHHHHHHHHHGHDFB4BB11>E11BB@3BGFAEEHH3GG0GH3BFFG?GGGG3BB2BCGE?///@DBDG0/>F/?1?GBG1CGHF1GHGF<FGG>GHB0>.FHHHH.<E.CF<DDGH/;CCGG?HFHHHFFGGBGBGFFB00CBFGGFF0BFBBFGGFFFBBB0B0BFE
@M05620:37:000000000-D9766:1:1101:3391:8820 1:N:0:50
ACCACACCTTCTACAATGAGCTGCGTGTGGCTCCCGAGGAGCACCCCGTGCTGCTGACCGAGGCCCCCCTGAACCCCAAGGCCAACCGCGAGAAGATGAAACATGGTGCGTGGCCCACTCCCTCTTCTGGTGGCCGCCTCCCTCCTTCCTGGCCTCCAGCTGCTGCGCCCTTTATCCCTGCTTCTCTCTTCTGCTGTTTTCAGTACGCCTCTCTCTTATGCCATGCGTCTCCTTAGGTACTCAGCTGCTTC
+
CCCBBBBCFFFFGGGGGGGGGGHHGEEFHGHGHGGGGGGGGGHHHGGGGGGGFHHHFHHGGGGGGGGGGGGHEHHGFGGHGHHHHGGFDFCGGGHHHHHF2222?0?F=>/?>?GE.>><FFHGHH==DD<<ECF-CDA.CEHHEHFH;0;/CFFFEGG/0;=CBG@?;--;;FFF0;BF.;BFFBFFFFFBBF0;;0BB9BBFB0.;>FDFFF00;B0;BBFF0FD.::::FF0:;000;B000:;0000
@M05620:37:000000000-D9766:1:1101:22399:8853 1:N:0:50
ACCACACCTTCTACAATGAGCTGCGTGTGGCTCCCGAGGAGCACCCCGTGCTGCTGACCGAGGCCCCCCTGAACCCCAAGGCCAACCGCGAGAAGATGAACCCAGGTGCGTGGCCCGCTACCTCTTCTGGTGGCCGCCTCCCTCCTTCCTGGCCTCCCGGAGCTGCGCCCTTTCTCACTGGTTCTCTCTTCTGCCGTTTTCCGTAGGACTCTCTTCTCTGACCTGCGTCTCCTTTGGAACTCTGCAGGTTC
+
AAA1>AAABFFFGCFFEGGBG1GFE0AB00FF1BFAEEEGCHHHHGGE/AEFBHH1FGGE/E?GG/EEGEC0B1GGGA/F//?GHG//>CG//CCH1?DFFHC?F/?<1<</@C><>C@CCCDGH0<0GG0GEHACG-AAH?BFAFBFG0C9F.9F9EG---:-//;@->-BFFBFFFFBFFEFB9BBBBFFFEF@AABEFF?BFABF/BF/BB/BF9/9/9BBFF@9@BFBFFE/;B/:/FF///;9AF/
@M05620:37:000000000-D9766:1:1101:26806:8859 1:N:0:50
GAGGCTGCTTTGGAAGAAACTCATAGATTACTGCAACAGTTCCCCCTGGACCTGGAAAAGTTTCTTGCCTGGCTTACAGAAGCTGAAACAACTGCCACACATGATGCTACCCGTCAAGAAGAGCTCAAAGAAGTAAAAGAGGGCATGAAAGAACTGAAAATAACATAGCCAGTCAGGCCGGACTATCCGCTTTAACACAATTGCAGAACCAATAGCACAAGTACCCGCATATGACCTTGTACCTGCAAAGC
+
A?ABAAFBCDDDGB5BGGCGGGHHCFHHHHGHGHBGFHBFGDBBFEEGEHFGHHFCB32FBFHFGHHBBB3BFGHBBBBDGGFGH33FB?1GHH33GFB?>@BF@4@3BB2B11?1/BB?33023BF33BBF3?B4BF3FF/??/?0?FG?F0@@@@22<2@@@@@21?1???1?1<</->><-00==<<ADE00==C.;CC:00:=/;:.:/0;;;;:/.C;00:9:@D.;009;;FB0;;0;0CFFB;.
@M05620:37:000000000-D9766:1:1101:21217:8864 1:N:0:50
GAGGCTGCTTTGGAAGAAACTCATAGATTACTGCAACAGTTCCCCCTGGACCTGGAAAAGTTTCTTGCCTGGCTTACAGAAGCTGAAACAACTGTCCTACAGGATGCTACCCGTAAGGAAAGGCTCCTAGAAGACTCCAAGGGAGTAAAAGAGCTGATGAAACAATGGCAAGTAAGTCAGGCATTTCCGCTTTAGCACTCTTGTGGATCCAATTGAACAATTCTCAGCATTTGTACTTGTAACTGACAAGC
+
AAAAABFBFFFFGGGFFGGGGGFHHHHHHHHHHHHHHHHGHHGHHGGGHHHHHHHHHHHHFHHHHHHHHHHHHHHHHHHHHHHHHGHFHHHHHHFH3@GHGF3G3@GGHHHHGGCEHHHHHGGH30FHHFHHHHBH33BGHGG///B33BGC2F22GBHHE2<2FGHBHGHGDGGHFHHB0FGFHFHH.CDDGHDGGHEBGGHGHGGHHHF:GHFHHHHHHB:GHHGHGHGGGGFFGGGFGFFFFFFGGGF
@M05620:37:000000000-D9766:1:1101:11707:8872 1:N:0:50
AGTGCCAGCTCTCAATCGCACAGGGGACCCAGGGCCTGGCCCCTCCATCCAGAAAACCTATGACCTCACCCGCTACCTGGAGCACCAACTCCGCAGCTTGGCTGGGACCTATGTGAGTATCCAGCGTAGGAATCTGGGAGTTGGGGAGGAGTGAGGAGTTGGGGAAAGACAGTCCTAACCGTGGAGGGTTCTGGTAAATGATGGGGTGAGGAGGGGCTCTTTGGCTCCCACCAGTCCCCCTGTCTGGTCTA
+
CCCCCFFFCFFFGGGGGCFGGGHHGGGGGGHHGGGGGGHHHHGHGGHHHHHHHHHHHGHHHHHHHHHHHHHGGGGGHHHHHHHHHHHHGHHHGGGGGHHHGHHGGGHHGHHHHHHHHHHHHHHHHGGGGGHHHHHHHHHGGHHHGGGGGGGHHHHHHGHHHHGGGGHHHHHHHGHHHHHHGGEGGGGGEGGGGGBFGGGGGGGGGGFFFFFFFFFFFFFFFFFFFFFFFFFFFFFFFFFFFFFFFFFFFFB
@M05620:37:000000000-D9766:1:1101:10533:8904 1:N:0:50
GAGGCTGCTTTGGAAGAAACTCATAGATTACTGCAACAGTTCCCCCTGGACCTGGAAAAGTTTCTTGCCTGGCTTACAGAAGCTGAAACAACTATCCTACCGGACCCTCACCGAAAGGACCTGATAATACAAGAATCCACGAAAATACCAGAGCAGACGACCCCATGGCAAGTAGGTCCGGCCTTTCTGCTATCGCACTCTTGCGGATCCAATAGCCCAATTCTCCGCATTTGTACTTTTACATGCCACGC
+
>1>AAACAFFFFFCGGFGGGGFGDEGGHGHHHFHFGHHGADGHHHGEGEFGFGFCEG1AFAGGHFFFGHHHHHHGEGHHHHFHHGFFGHGHHH12B02@BB/EE//?F/B?FE/>>?FGHHF0FF22BG111<B0<FGFH/////@11@1@0/?10?0/>--<>A0<F0C<<=00<000<-ACC/GG000;00;::99AFF000--A@AFGE9000;;.9-9B9B;9--99;9B99:B////9;BFFB/@-
@M05620:37:000000000-D9766:1:1101:15020:8906 1:N:0:50
GAGGCTGCTTTGGAAGAAACTCATAGATTACTGCAACAGTTCCCCCTGGACCTGGAAAAGTTTCTTGCCTGGCTTACAGAAGCTGAAACAACTGTCCTACAGGATGCTACCCGTAAGGAAAGGCTCCTAGAAGACTCCAAGGGAGTAAAAGAGCTGATGAAACAATGGCAAGTAAGTCAGGCATTTCCGCTTTAGCACTCTTGTGGATCCAATTGAACAATTCTCAGCATTTGTACTTGTAACTGACAAGC
+
>3>>AAFAFFFFFGGFE4FGGGEGADGHHFHFGHE4F2BDFGHHHGGF2BFAGHEHHD2FFHHHFGFHHHHHHHF3GHHBGHHGGDGGH3GHHHHHHHHHHHHHHFHHHHHHGGCGHHHHFGHHHHGHHHHHHHHHHHHEHGD/CEH12GHCHHHHHHHHF1G<GHHHHHHGHHHHGHHHGHHHHHHHGGGGGGHHHHHFHHHHHGHHHHHHHHHFCGHHHHHHHBGHHHHGGGGGGGGFB0CFG9F0;FE
@M05620:37:000000000-D9766:1:1101:21906:8912 1:N:0:50
ACCACACCTTCTACAATGAGCTGCGTGTGGCTCCCGAGGAGCACCCCGTGCTGCTGACCGAGGCCCCCCTGAACCCCAAGGCCAACCGCGAGAAGATGCCCAGGTGAGTGCCCCGTTTCCTCTTCTGGTGCCTCCTTCCCTCCTTCCTGGCCTCCCGCCCCTTCTCCCTGGCTCTCTCTTTTTCCCTTCTGCGGTTGTCTCTCTTCTCTTCCTCTCTGCCCCTTTTGTCCTCTGCAGCTTTTCAGTTTCTA
+
BBBBBBBBFFFFGGGGGDGGFGEHEEGEG2GHHGGGGGGGGHHHHGGGGGGGHHHHHHHGGGGGGGGGGGGHHHHGGGGHGHHHHGGGGGGGGGHHHHFC01?/1110?<1?0?-<0011>111>111>/0<00</=GH/0/</CGH0CGH.0..;C----=.=0C9FG0..;F/CF00=000;0/;B.B/;--.--9;//;////////;////;////;...///:/BF/BF/B//;///////////:
@M05620:37:000000000-D9766:1:1101:16477:8919 1:N:0:50
GAGGCTGCTTTGGAAGAGCACACGTCTGAACTCCAGTCACATTCAGAAATCTCGTATGCCGTCTTCTGCTTGCAAAAAAAAAAGACCCCAAACACACCCCCAGGTTGCTCCCCTTACATCCCTGCTCCTCGACGCCTCCCCTGGCGTCCACGCGCTGCTGCCCCACTGTCACTTACTTCCGGCCTTTTCGCTTTAGCACTCTTGTGGATCCACTTGCCCCCTTCTCCGCATTTGTACGTTTCCCTGTCCAT
+
BABBBAFBFFFFGGGGFFG4EAGGFAFB5DGHAGFGGGGC5DDFFFDD35DBDGFEGFHAEEECFFFDGHGH135FGH00E>/11?B1?/>0?00///<<><EF3B001BBFEBBG112>0?1@<F1@@0?/<@DCCDHG.0>.C-<<<.<.:;A@-::CFF9;:9900;0;900000;0.-;A./B//-9..;/9:BB;BFFFBF./;/BBFF/;///.-@A./9B.;;.AFF9BF.;/;;/9////;//
@M05620:37:000000000-D9766:1:1101:7349:8923 1:N:0:50
ACCACACCTTCTACAATGAGCTGCGTGTGGCTCCCGAGGAGCACCCCGTGCTGCTGACCGAGGCCCCCCTGAACCCCAAGGCCAACCGCGAGAAGATGCCCAGGTGAGTGGCCCGCTACCTCTTCTGGTGGCCGCCTCCCTCCTTCCTGGCCTCCCGGCGCTGCGCCCTTTCTCACTGGTTCTCTCTTCTGCCGTTTTCCGTAGGACTCTCTTCTCTGACCTGAGTCTCCTTTGGAACTCTGCAGGTTCTA
+
ABBABBBAFFFFGGGGGG5BG5GHGFFBABGGGAFEAEGGGHHHHGGGEFGGHHHHGHHEEEGGGGGGGGGHHHHGGGGHGHHHHGGGGG<CCGHFGHHHHHHGHHHHHHGGHHGGGGGHHHHHHHHHHHGHHGGGGGHGHHGHHGGGGGGGGGGGGG-;BBBFBBFBBFFFFFFFFFFFFFFFFFFFFFFFFBFFFFFFFFFFFFFFFFFFFFFFFFFFFFFFFFF/BFFFFFFFFFFFFFFFFFFFFFB
@M05620:37:000000000-D9766:1:1101:4485:8928 1:N:0:50
GAGGTTGCTTTGGAAGAAACTCATAGATTACTGCAACAGTTCCCCCTGGACCTGGAAAAGTCCTCCAGGTGGCTACCAGCAGCGAAATCCACTTCCATACCGCCTACTCACCGAAAGGACCGACTAAACGAAGCCAACCAAGGCATGCACGCGCTGCTGACCACATGGCCAGACAGTCCGGAATAACTGCTATCACACTCTCGTGGATCCCATAGTCCAATTATAAGCAATTGTACTGGTACATGTCTCGC
+
>1>A>B>CFFDFGGFGFGGGGGHFHGGHGHHHHHHHHHHAGHGHHGEGHFHFHGHGHHHHH212100101ABGE1BFFG/BB0>>>E/BB1B1B11122B0//>//0B1FFG//><E00B?>/<<<F1@/??C/@00//?/GFE0?01<1>-<@C@.<CGCFFG.CFHGC:;.:;C00;;A?@E00;90:;0;;009;FG00;9CGG/BF-B////;;FF/BB/////9/;9FFFFB//B9F/BB/;//9;
@M05620:37:000000000-D9766:1:1101:20949:8935 1:N:0:50
ACCACACCTTCTACAATGAGCTGCGTGTGGCTCCCGAGGAGCACCCCGTGCTGCTGACCGAGGCCCCCCTGAACCCCAAGGCCAACCGCGAGAAGATGAACCCAGGTGAGTGGCCCGCTACCTCTTCTGGTGGCCGCCTCCCTCCTTCCTGGCCTCCCGGAGCTACGCCCTTTCTCACTGGTTCTCTCTTCTGCCGTTTTCCGTAGGACTCTCTTCTCTGACCTGAGTCTCCTTTGGAACTCTGCAGGTTC
+
CCCBBBCCFFFFGGGGGGGGGGHHGEEFHGHHHGGFGGGGGHHHHGGGGGGGHHHHGHHGGGGGGGGGGGGHGHHGGGGHGHHHHGGGGGGGGGHHHHHGHHGGHGHHHHHHGGHHGGGGGHHHHHHHHHHHGGHGGGGGHGHHGGGGGGGGGGGGGGGA-ADGGGGAFCFFFFFFFFFFFFFFFFFFFFFFFFFFADFFFFFFFFFFFFFFFFFFFFFFFFFFF/BFFFFFFFFFFBBFFFFFFBFFFF/
@M05620:37:000000000-D9766:1:1101:9016:8945 1:N:0:50
GAGGCTGCTTTGGAAGAAACTCATAGATTACTGCAACAGTTCCCCCTGGACCTGGAAAAGTTTCTTGCCTGGCTTACAGAAGCTGAAACAACTGTCCTACAGGATGCTACCCGTAAGGAAAGGCTCCTAGAAGACTCCAAGGGAGTAAAAGAGCTGATGAAACAATGGCAAGTAAGTCAGGCATTTCCGCTTTAGCACTCTTGTGGATCCAATTGAACAATTCTCAGCATTTGTACTTGTAACTGACAAGC
+
A3?ABBFBFFFFGGGGGGGGGGHHFGGHHHHHHHHGHGHFGHHHHGGGHGHHGHHHHFHGGHHHHHGHHHHHHHHCHHHHGHHHHHHHHHHHHHHHHH4EGFCGHGFHHHHFGGFGHHHGFHHHGGGHHHHHHHHHHHHHHGGHGGHFGHHGHHHHHHHHFFHGHHHHHHHGHGGHFFHHHHHHHHHHGGGGGFDGHHHHHH0DGGHHHHHHHHHGCGHGHHHHHBGHHHHFGFBFGGGG0CGGFCG9FFG
@M05620:37:000000000-D9766:1:1101:7535:8964 1:N:0:50
GAGGCTGCTTTGGAAGAAACTCATAGATTACTGCAACAGTTCCCCCTGGACCTGGAAAAGTTTCTTGCCTGGCTTACAGAAGCTGAAACAACTGTCCTACAGGATGCTACCCGTAAGGAAAGGCTCCTAGAAGACTCCAAGGGAGTAAAAGAGCTGATGAAACAATGGCAAGTAAGTCAGGCATTTCCGCTTTAGCACTCTTGTGGATCCAATTGAACAATTCTCAGCATTTGTACTTGTAACTGACAAGC
+
B@ACBBFCFFFFGGGGGGGGGGHHHGHHHHFFHHGHFHHGHFHGHGGF2FFFHHGG3DFGBFHHHHGFFHFHHHHGFHHHHHHHHGFHHHHHHH@GHGB@B33FGBGHHHHFGGGGHHHHHHHH3FGHHGHHHHHHHHHHHGGHGEGHHHHGHHHHHHGHHHHHHHHHHHHGFFGH@FGGGFGHFGHGGGGGGFDHHHHFHHHHHGHHHHHHHHHHHHHGGGHGGHHGFHC9FBCBFGGBFGCFCBFGGGE
@M05620:37:000000000-D9766:1:1101:14212:8972 1:N:0:50
ACCACACCTTCTACAATGAGCTGCGTGTGGCTCCCGAGGAGCACCCCGTGCTGCTGACCGAGGCCCCCCTGAACCCCAAGGCCAACCGCGAGAAGATGCCCAGGTGAGTGGCCCGCTACCTCTTCTGGTGGCCGCCTCCCTCCTTCCTGGCCTCCCGGAGCTGCGCCCTTTCTCACTGGTTCTCTCTTCTGCCGTTTTCCGTAGGACTCTCTTCTCTGACCTGAGTCTCCTTTGGAACTCTGCAGGTTCTA
+
CCCCCBCCFFFFFGGGGGGGGGHHGGGEGGHHHGGEGGGGGHHHHGGGGGGGHHHHFHHGGGGGGGGGGGGHHHHGGGGHGHHHHGGGGGGGGGHHHHHGHHHGHHHHHHGGHHGGGGGHHHHHHHHHHGGHHGGGGGHGHHGHHGGGGGGGGGGGGG-ADGGGGGFFFFFFFFFFFFFFFFFFFFFFFFFFFFDDFFFFFFFFFFFFFFFFFFFFFFFFFFFFFFFFFFFFFFFFFFFFFFFFFFFFFFF
@M05620:37:000000000-D9766:1:1101:16833:8973 1:N:0:50
ACCACACCTTCTACAATGAGCTGCGTGTGGCTCCCGAGGAGCACCCCGTGCTGCTGACCGAGGCCCCCCTGAACCCCAAGGCCAACCGCGAGAAGATGATGAGTGGCCCGCTACCTCTTCTGGTGGCCGCCTCCCTCCTTCCTGGCCTCCCGGAGCTGCGCCCTTTCTCACTGGTTCTCTCTTCTGCCGTTTTCCGTAGGACTCTCTTCTCTGACCTGAGTCTCCTTTGGAACTCTGCAGGTTCTAGATCG
+
BBBBBBABFFFFFGGGFGGGGGHHGEFEHFHHHGGEGGGGGHHHHGGGFEGFHGHHHHHGGGGGFGFGGGGHHHGGGGGHGHHFHGGGGGGGGGHHHHHHHHHHGGGHHGGG-DFHHHHHHHGHG?GHGGGGGHGHGFGHHHHHEGHGGGGGGCGGGGGGGGGGFFFFFFFFFFFFFFFFFFFFFFFFFDDFFFFFFFFFFFFFFFFFFFFFF/BFFFFFFFFFFFFFFFFFFFFFFFFFFAFFFBF/BFE
@M05620:37:000000000-D9766:1:1101:6755:8979 1:N:0:50
ACCACACCTTCTACAATGAGCTGCGTGTGGCTCCCGAGGAGCACCCCGTGCTGCTGACCGAGGCCCCCCTGAACCCCAAGGCCAACCGCGAGAAGATGAACCCAGTGGATGGCCCCGCTACCCCTTCGGTGGGCGCCCTCCCTCCTTCCGGGCCTCCCGGAGCTGCGCCCTTTTTCACGGTTCTCCTCTTCGCCCGTTTTCCTTAGGACTTCCTTCTCTGACCGGAGTCTCCTTGGAAACTCTCCAGGTTT
+
BBBBBBBBFFFFGGGGGGG5F5F4EEFGGGGHHGGGFGG?EGGHHGGGEEGGEHHHHHHGGGGGGGGGGGGHHHHGGGGHGHHHHGGGGGGGGGHFBF1?<F//?110111?0?F--->@D/..<.<.<..C-C--;--;C./;.C099.;-A-.;EAD-9-9.//-;A--F///9:/9A.9.////9;//..;9-;FF.FB///9/;/////;//;:///;9----.9/;/;B///99//9//9/;/;//
@M05620:37:000000000-D9766:1:1101:9635:8984 1:N:0:50
AGTGCCAGCTCTCAATCGCACAGGGGACCCAGGGCCTGGCCCCTCCATCCAGAAAACCTATGACCTCACCCGCTACCTGGAGCACCAACTCCGCAGCTTGGCTGGGACCTATGTGAGTATCCAGCGTAGGAATCTGGGAGTTGGGGAGGAGTGAGGAGTTGGGGAAAGACAGTCCTAACCGTGGAGGGTTCTGGTAAATGATGGGGTGAGGAGGGGCTCTTTGGCTCCCACCAGTCCCCCTGTCTGGTCTA
+
AA>>AFFFBFFFG4GGGGGCGCHDG2BEEEHH2BEFGGHHHHGHGGHHHHHHHHHFGGHGHHGHHGHHHHHGG>EEHHEG2BGHHH1??GHHEGCGEHFHGHHGGGHHGHGHHHHHHHHHHHHHHGGGGGHHHHHHHHAFGHHHGGECGACGHFGHFGHHHHGGGGHHHHGHHHHHGHHHGGGGGGGGCFGGGGFFFGGGGGGGGGFFFFFFF.@DFFFFFFFFFFFFFFFFFFFFFFFFFFFFFFFFFF/
@M05620:37:000000000-D9766:1:1101:18395:8984 1:N:0:50
GCGGCTGCTTTGGAAGAAACTCATAGATTCCTGCCCCAGTTCCCCCTGTCCCTGTAACCGTTTCTTGCCTGGCTTCCAGAAGCTGCAACAACTGTCCTACAGGATGCTACCCGTCAGGAAAGGCTCCTAGAAGACTCCACGGGCGTACCAGCGCTGATGAACCCATGGCAAGTAAGTCAGGCATTTCCGCTTTAGCACTCTTGTGGATCCAATTGACCAATTCTCAGCATTTGTACTTGTCCCTGACCAGC
+
111>A>>>CFB1BBF11BBFBB1D3DFGG3FGHHA0B0BBDFGHHGAF11BBBF1DF2BEEFGGDFDFGHHHHHB0FGH@GHHBF1FGH0BFFFGHHHHH1FFGHHHHFHHHGG/EEHHF0BGHHHGHGHHHH1GHHHH0ACG/BCC//@G/>CGG?HHH11F.<GHHHCGGH0DHHHGHHHAGHHHGGGGGGGHHGGGGGGGGGGGGGGFGGGG00;BFGGGGGFFGGGGGGFFFFFFFB/;BFBF/;FF
@M05620:37:000000000-D9766:1:1101:9719:8987 1:N:0:50
AGTGCCAGCTCTCAATCGCACAGGGGACCCAGGGCCTGGCCCCTCCATCCAGAAAACCTATGACCTCACCCGCTACCTGGAGCACCAACTCCGCAGCTTGGCTGGGACCTATGTGAGTATCCAGCGTAGGAATCTGGGAGTTGGGGAGGAGTGAGGAGTTGGGGAAAGACAGTCCTAACCGTGGAGGGTTCTGGTAAATGATGGGGTGAGGAGGGGCTCTTTGGCTCCCACCAGTCCCCCTGTCTGGTCTA
+
BBABCFFFCFFFGGGGGGGGGGHHGGGGGGHHGGGGGGHHHHGHGGHHHHHHHHHHHGHHHHHHHHHHHHHGGFGGHHHHGGHHHHHHGHHHFGGGGHHHGHHGGGHHGHHHHHHHHHHHHHHHHGFGGGHHHHHHHHHGGHHHGGGGGGEHHFHHHGHHHHGGGGHHHHHHHHHHHHHHGGGGFGGGCFGGGGFGGGGGGGHGGGFFFFFFFFFFFFFFFHHFFFFFFFFFFFFFFFFFFFFFFFFFFFF
@M05620:37:000000000-D9766:1:1101:6737:8989 1:N:0:50
ACCACACCTTCTACAATGAGCTGCGTGTGGCTCCCGAGGAGCACCCCGTGCTGCTGACCGAGGCCCCCCTGAACCCCAAGGCCAACCGCGAGAAGATGAACCCAGGTGCGTGGCCCGCTCCCTCTTCTGGTGGCCGCCTCCCTCGTTCCTGGCCTCCCGGCGCTGCGCCCTTTCTCACTGGTTCTCTCTTCTGCCGTTTTCCGTGGGACTCTCTTCTCTGCCTTGCGCCTCCTTTGGAACTCTGCGGGTTC
+
BBBBABB>BFCFGFGGGGBFGGHHGEGBAEGGGBFE2EEGFGEHHGGEEEEGGHGHHHHAFCFGGGGGGGGHFHHGGGGHGHGHHGGGDG/>CGHBFHHHHH<?GGHG1>FDDGFGG@CDFGHHHH=GHHHHGHHFGGGGGGGG-;CFCFGGGGGGG;;DDF9@DFAFFCFFFFFF/BFFFFFFFFF;;BFFFF:BDFFEF9.99;-.;AFFFFF/B/BB:F/;F/;-..;.BFFFFFFFB/:BF-;@FF.
@M05620:37:000000000-D9766:1:1101:13084:8993 1:N:0:50
ACCACACCTTCTACAATGAGCTGCGTGTGGCTCCCGAGGAGCACCCCGTGCTGCTGACCGAGGCCCCCCTGAACCCCAAGGCCAACCGCGAGAAGATGATGAGTGGCCCGCTCCCTCTTCTGGTGGCCGCCTCCCTCCTTCCTGGCCTCCCGGAGCTGCGCCCTTTCTCCCTGGTTCTCTCTTCTGCCGTTTTCCGTAGGACTCTCTTCTCTGCCCTGAGTCTCCTTTGGACCTCTGCAGGTTCTAGCTCG
+
CCCCCCCCFFFFGGGGGGGGGGHHGGGEFGHHHGGGGGGGGHHHHGGGFGGGHHHHHHHGGGGGGGGGGGGHHHHGGGGHGHHHHGGGGGCGGGHHFHHDGHHHHGGHHGGG-EGHHHHHHEG<CGHHGCFFGHGHHGHHHHHHFHGGGGGGGGFGGBFGGGGFFFFFFBFFB.BFFFFFFFFFFFFFFFDFFFFFBFFDFFFBFFFFFFFFF0FFFFBFFF09BFFFFFF0;FFFFFBFF:FFF0B0;F.
@M05620:37:000000000-D9766:1:1101:19230:9004 1:N:0:50
ACCACACCTTCTACAATGAGCTGCGTGTGGCTCCCGAGGAGCACCCCGTGCTGCTGACCGAGGCCCCCCTGAACCCCAAGGCCAACCGCGAGAAGATGAACCCAGGTGAGTGGCCCGCTACCTCTTCTGGTGGTCGCCTCCCTCCTTCCTGGCCTCCCGGAGCTGCGCCCTTTCTCACTGGTTCTCTCTTCTGCCGTTTTCCGTAGGACTCTCTTCTCTGACCTGAGTCTCCTTTGGAACTCTGCAGGTTC
+
CCDDDDCCFFFFGGGGGGGGGGHHGGGFHGHHHGGGGGGGGHHHHGGGGGGGHHHHHHHGGGGGGGGGGGGHGGHGGGGHGHHHHGGGGGGGGGHHHHGHHHGGHGHHHHHHGGHHGGGGGHHHHHHHHHHHGGHGGGGGHGHHGHHGGGGGGGGGGGGG-ACGGGGFFFFFFFFFFFFFFFFFFFFFFFHHFFFFADFFFFFFFFFFFFFFFFHFHFFFFFFFF/FFFFFFFFFFFFFFFFFFFBFFFF0
@M05620:37:000000000-D9766:1:1101:19352:9004 1:N:0:50
ACCACACCTTCTACAATGAGCTGCGTGTGGCTCCCGAGGAGCACCCCGTGCTGCTGACCGAGGCCCCCCTGAACCCCAAGGCCAACCGCGAGAAGATGATGAGTGGCCCGCTCCCTCTTCTGTTGGCCTGCTCCCTCCTTCCTGGCCTCCCGGCCCTGAGCCCTTTCTCCCTTCTTCTCTCTTCTGCCGTTTTCCGTAGGCCTCTCTTCTCTGCCCTGAGTCTCCTTTGGACCTCTGCTGGTTCTTGCTCG
+
AA?AAA1AFFCDAGGF3BGFBDCG?AEFHCGFHGGCGGGEGFHHEGGGFGGEBFHHHHHGGGGCGGGEEGGHHHEGGGGHGHHHHFGGGGGG?CHHF1122@FFFF/0?C/-<EGFCFDFHB1=0.<00../=<E/<C/C0;00/;GGCGC.-:-;A./;FFEBFBF0;09/0/00009;//BFFB/9-;;9-//AB--9/;/A///;BBBF/9BEFFB-99//;B/FF///;BBFFF//;/;/B//999-
@M05620:37:000000000-D9766:1:1101:21041:9010 1:N:0:50
AGTGCCAGCTCTCAATCGCACAGGGGACCCAGGGCCTGGCCCCTCCATCCAGAAAACCTATGACCTCACCCGCTACCTGGAGCACCAACTCCGCAGCTTGGCTGGGACCTATGTGAGTATCCAGCGTAGGAATCTGGGAGTTGGGGAGGAGTGAGGAGTTGGGGAAAGACAGTCCTAACCGTGGAGGGTTCTGGTAAATGATGGGGGGAGGAGGGGCTCTTTGGCTCCCACCAGTCCCCCTGTCTGGTCTA
+
CCBCCFFFCFFFGGGGGGGGGGHHGGGGGGHHGGGGGGHHHHGHGGHHHHHHHHHHHGHHHHHHHHHHHHHGGEGGHHHHGGGGHHHHGHHHGGGGGHHHGGHGGGHHGHHHHHBDDFBD3GHF2B?<BEFHFG=1GGEFCGDGGGECGDAGHFGGFACHFHGGEGHFBHHFGGHB0CHHG9AAAEEG.;CBFF;BFGF90;CFGG--:>FFBFFF;:A/BF0BBFFEFFFFFFFFFFFF-.BF90;;F00
@M05620:37:000000000-D9766:1:1101:11641:9013 1:N:0:50
ACCACACCTTCTACAATGAGCTGCGTGTGGCTCCCGAGGAGCACCCCGTGCTGCTGACCGAGGCCCCCCTGAACCCCAAGGCCAACCGCGAGAAGATGAACCCAGGTGAGTGGCCCGCTCCCTCTTCTGGTGGCCGCCTCCCTCCTTCCTGGCCTCCCGGCGCTGCGCCCTTTCTCACTGGTTCTCTCTTCTGCCGTTTTCCGTAGGACTCTCTTCTCTGCCCTGCGTCTCCTTTGGAACTCTGCAGGTTC
+
CCCCCCCCFFFFGGGGGGGFGFHHGGGAFEHHHGGFGGGGGHHHHGGGGFGGGHHHGHHEGGGGGGGGGGGHGHHGGGGHGHHHHGGGGGBDCGHHHHHHHGGGHFHF1FDFCFHG?CG-CEFHHHHHHF0CDGH:CGG?GGHGGGGGFFGFFGGGGCFC-AFFFFFCDB=FFFFF/;FFBFFFFFFFFFFFFFFDA?FFFB.B.ADBFFFFFFFFFFFF/BAFFEC;BFBFFFFFFEFFFFFFF/;9AB/
@M05620:37:000000000-D9766:1:1101:18872:9025 1:N:0:50
GAGGCTGCTTTGGAAGAAACTCATAGATTCCTGCAACAGTTCCCCCTGGACCTGGAAAAGTTTCTTGCCTGGCTTACAGAAGCTGAAACAACTGTCCTACAGGATGCTACCCGTAAGGAAAGGCTCCTAGAAGACTCCAAGGGAGTAAAAGAGCTGATGAAACAATGGCAAGTAAGTCAGGCATTTCCGCTTTAGCACTCTTGTGGATCCAACTGAACAATTCTCAGCATTTGTACTTGTAACTGACAAGC
+
A3AABAFAFFFF4FGCCGGGGGDGFFGHH5DGHH44BABDFHHHHGEGH2FGHHFHHF2BFGHHHHHHHHHHHHGGHHHFHHHFHHHHHFHHHHHHHHGHFGFHHHHHHHHHGGGGHHHHHHHHHHGHHHHHHHHHHHHFHGG/EFHHBGHEHHHHHHHHFGH0GHHHHHHGFHHHFGHHHHHHHHHHGGGGGHHHHHHHHHGHHGHHHHHG/CGFFHHHHHHHHGHGHHGGGGGGGFGGFFGGGGGBFFF
@M05620:37:000000000-D9766:1:1101:25349:9059 1:N:0:50
GCGGCTGCTTTTGCAGAAACTCATAGATTACTGCCACAGTTCCCCCTGGACCTGGAACCGTTTCTTGCCTGGCTTCCAGAAGCTGCCACCACTGCCATACCGGTTGCTCACCGTACGTACCGGCTACTCGAAGCCTCCCCCTGCGTCCCAGCGCTGCTGACCCCATGGCAAGTCAATCAGGCCTTTCCGCTTTCGCACTCTTGTGGATCACATTGCACTATTCTCAGCATTTGTACTTGTCCCTGAACCGC
+
>1>1>>>>FF31B1B111BB1A133BDFHGFG3BFAFBB1DFGHHGAF/BBAFC0BBBFGAFHG2DBBGHHBGB0>BGF@0BBB@101B0BGBB1B1110>>>>//B1>1BB/F///01///>@</0FF//B//010////<?F@<//<FG0--.<.<<=/</..<<<C/;.0000:;000::::GGF.9E..;BEA-A/B0;;9;0;9./00CFF///////:BFBF/;//;//;FBFB/;/:F-9/--9
@M05620:37:000000000-D9766:1:1101:8265:9088 1:N:0:50
AGTGCCAGCTCTCAATCGCACAGGGGACCCAGGGCCTGGCCCCTCCATCCAGAAAACCTATGACCTCACCCGCTACCTGGAGCACCAACTCCGCAGCTTGGCTGGGACCTATGTGAGTATCCAGCGTAGGAATCTGGGAGTTGGGGAGGAGTGAGGAGTTGGGGAAAGACAGTCCTAACCGTGGAGGGTTCTGGTAAATGATGGGGTGAGGAGGGGCTCTTTGGCTCCCACCAGTCCCCCTGTCTGGTCTA
+
BCBBBFFFCFFFGGGGGGGFGGHHGGGGGGHHFFGGGGHHHHGHGGHHHHHHHHHHHGHHHHHHHHHHHHHGGEEGHHGHFGHHHHHEGHHHGGGGGHHHGHHGGGHHGHHHHHHHHHHHHHHHHGGGGGHHHHHHHHGGGHHHGGGGGGEHHHHHHGHHHHGGGGHHHHHHHHHHHHHHGGGGGGGGFGGGGGFGGGGGGGGGGGFFFFFFFFFFFFFFFFFFFFFFFFFFFFFFFFFFFFFFFFFFFFB
@M05620:37:000000000-D9766:1:1101:26803:9094 1:N:0:50
GAGGCTGCTTTGGCAGAAACTCATAGATTACTGCAACAGTTCCCCCTGGACCTGGAACAGTTTCTTGCCTGGCTTACAGAAGCTGAAACAACTGTCCTACAGGATGCTACCCGTCAGGAAAGGCTCCTAGAAGACTCCAAGGGCGTAAAAGAGCTGATGAAACAATGGCAAGTCAGTCAGGCCTTTCCGCTTTAGCACTCTTGTGGATCCAATTGAACAATTCTCAGCATTTGTACTTGTCACTGACAAGC
+
>1>1AACAFFFD11BEEGG1BA1D3F1ABFGEGF1BFGG1DGGGHG/F/BFBFAF0B10B1BDH2DAAFEAAG00FHFHF1FGF@111BB?G10@@122B1B0>1@G1@1B>EG/EFFH00BF/FFFH1FGFG1FG1B1<GAACBB///2@FGHFHFFHHB1?0FGFFH01>F1FGFG1FGH.>GHGGEFGGG0DBGGHFHHH0CAHFHH0CCF::0:CGGGGG00;/C;BBFFBCFFFF0CFFGBC099C
@M05620:37:000000000-D9766:1:1101:16011:9114 1:N:0:50
ACCACACCTTCTACAATGAGCTGCGTGTGGCTCCCGAGGAGCACCCCGTGCTGCTGACCGAGGCCCCCCTGAACCCCAAGGCCAACCGCGAGAAGATGCCCAGGTGAGTGGCCCGCTACCTCTTCTGGTGGCCGCCTCCCTCCTTCCTGGCCTCCCGGAGCTGCGCCCTTTCTCACTGGTTCTCTCTTCTGCCGTTTTCCGTAGGACTCTCTTCTCTGACCTGAGTCTCCTTTGGAACTCTGCAGGTTCTA
+
CCCBCCCBFFFFGGGGGGGGGGHHGEGGHGHHHGGGGGGGGHHHHGGFEEGGHHHHFHHGGGGGGGGGGGGHHHHGGGGHGHHGHGGGGGGGGGHHHHHHHHHGHHHHHHGGHHGGGGGHHHHHHHHHHHGHHGGGGGHGHHGHHGGGGGGGGGGGGGFGGGGGGGFFFFFFFFFHFFFFFFFFFFFHHHFFFFDFFFHFFFFFFFFFFFFFHHHFHFFFFFFFFFFFHFFFHHFFFFFFFFFFFFFFFFF
@M05620:37:000000000-D9766:1:1101:20698:9134 1:N:0:50
GAGGCTGCTTTGGAAGAAACTCATAGATTACTGCAACAGTTCCCCCTGGACCTGGAAAAGTTTCTTGCCTGGCTTACAGAAGCTGAAACAACTGTCCTACAGGATGCTACCCGTAAGGAAAGGCTCCTAGAAGACTCCAAGGGAGTACCAGAGCTGATGAAACAATGGCAAGTAAGTCAGGCATTTCCGCTTTAGCACTCTTGTGGATCCAATTGAACAATTCTCAGCATTTGTACTTGTAACTGACAAGC
+
A3>ABAFAFFFFGGGGFFGGGGEGGGHHHHGGHHFGGCG5FHHHHG?FE2GGHFFHHGEGFGHHHHHHHHHHHHHHHHHHHHHHHHHGHHHHGH@G3FGHHEFHHHHHHHHHGG?FHHHHBFGHGHGHHHHHHGHFHGH3EGG/<CG33BF0?GHHHHHHD2@2FHHHHHHGGHHHGHHHHHEHHHHGGGGGGHHHHHHGHHHHHGHHHHGGHHHECHHHHHHHHBCGHHHGGGGGGGGG09BFGFGBBFE
@M05620:37:000000000-D9766:1:1101:10975:9147 1:N:0:50
GAGGCTGCTTTGGAAGAAACTCATAGATTACTGCAACAGTTCCCCCTGGACCTGGAAAAGTTTCTTGCCTGGCTTACAGAAGCTGAAACAACTGTCCTACAGGATGCTACCCGTAAGGAAAGGCTCCTAGAAGACTCCAAGGGAGTAAAAGAGCTGATGAAACAATGGCAAGTAAGTCAGGCATTTCCGCTTTAGCACTCTTGTGGATCCAATTGAACAATTCTCAGCATTTGTACTTGTAACTGACAAGC
+
BBBBCCFBFFFFGGGGGGGGGGHHHHHHHHHHHHHHHHHFGHHHHGGGHHHHHHHHHHGGBGHHHHHHHHHHHHHHHHHHHHHHHHHHHHGHHHHHHHHHHHHHHHHHHHHHGGGGHHHHBGHHHHGHHHHHHHHHHHHGHGDAGGHFHHHGHHHHHHGHGFHHHHHGHHHGHHHHGHHHGHHHHGHHGGGGGHHHHHHGHHFHHGHHHHHHHHHHHHHHHHHHHGHHHHGGGFFGGGGGFGGGGGGFGGG
@M05620:37:000000000-D9766:1:1101:20224:9161 1:N:0:50
AGTGCCAGCTCTCAATCGCACAGGGGACCCAGGGCCTGGCCCCTCCATCCAGAAAACCTATGACCTCACCCGCTACCTGGAGCACCAACTCCGCAGCTTGGCTGGGACCTATGTGAGTATCCAGCGTAGGAATCTGGGAGTTGGGGAGGAGTGAGGAGTTGGGGAAAGACAGTCCTAACCGTGGAGGGTTCTGGTAAATGATGGGGTGAGGAGGGGCTCTTTGGCTCCCACCAGTCCCCCTGTCTGGTCTA
+
BBABCFFFCFFFGGGGGGGGGGHHGGGGGGHHGGGGGGHHHHGHGGHHHHHHHHHHHGHHHHHHHHHHHHHGGGGGHGHHHHHHHHHHGHHHGGGGGHHHGHHGGGHHGHHHHHHHHHGHHHHHHGGGGGHHHHHGHHHGGHHHGGGGGGGHHHHHHGHHHHGGGGHGHHGHHHHHHHHHGGGGGGGGEFFGGGFGGGGGGGGGGGFFFFFFFFFFFFFFFFFFFFFFFFFFFFFFFFFFFFFFFFFFFFF
@M05620:37:000000000-D9766:1:1101:27662:9169 1:N:0:50
ACACACCTTCTACAATGCGCTGCGTGTGGCTCCCGCGGCGCACCCCGTGCTGCTTACCGAGGCCCCCCTGAACCCCAAGGCCAACCGCGCGAAGATGCTGAGTGGCCCGCTACCTCTTCTGGTGGCCGCCTCCCTCCTTCCTGGCCTCCCGGCGCTGCGCCCTTTCTCACTGGTTCTCTCTTCTGCCGTTTTCCGTAGGACTCTCTTCTCTGACCTGAGTCTCCTTTGGAACTCTGCAGGTTCTAGATCGG
+
ABBAABBFFF4BFGGGF4AEAAAABE2F?GFH2BEEGG0A>EEGGGGG1EFHH@3BFGGGGGGGG/EG<F2?GCDGDFHG/<FGGG//>AD@D>CHD0=D<CGHEEGHGGG-AHHHHHHHHGFGGGGAGGEGGGGGGGFGGGGGFFBFFEFFA-@F;DFFDBFFFFFFFFFFFFFFFFFFFFFFFFFFDFFFFFFFFFFFFFFFFFFFFFFFBFFFF/;FFFFFFFFFFFFFFFFFFFFFFFFFFF/BFFF
@M05620:37:000000000-D9766:1:1101:23708:9172 1:N:0:50
GAGGCTGCTTTGGAAGAACCTCATAGATTACTGCAACAGTTCCCCCTGGACCTGGAAAAGTTTCTTGCCTGGCTTACAGAAGCTGAAACAACTGTCCTACAGGATGCTACCCGTAAGGAAAGGCTCCTAGAAGACTCCAAGGGAGTAAAAGAGCTGATGAAACAATGGCAAGTAAGTCAGGCATTTCCGCTTTAGCACTCTTGTGGATCCAATTGAACAATTCTCAGCATTTGTACTTGTAACTGACAAGC
+
AAAAAACAFFFFGGGGFG4ABBAFFGGG6GHHGFGFFCF5FGDGFF?F2BFGHFHFGGHHGHHHHHFHHHHHHFGGHHHGHHHHFHHFHG1?GGBGGGFHHHGHHFHHHHHHGGGGHHHHHHHHHHGHHHHHHHHHHHHGGGFHGFHHHHHGHHHHHHHHHHHHHHHHHHHGBFHG@FGGFHGHGHHFEGGGGHHHHHHGHHHHHGHHHGHHHHHGHHHHHHHGHHHHG0FFGGGGGGGGFFGGGGGGGGC
@M05620:37:000000000-D9766:1:1101:23911:9174 1:N:0:50
ACCACACCTTCTACAATGAGCTGCGTGTGGCTCCCGAGGAGCACCCCGTGCTGCTGACCGAGGCCCCCCTGAACCCCAAGGCCAACCGCGAGAAGATGCCCAGGTGAGTGGCCCGCTACCTCTTCTGGTGGCCGCCTCCCTCCTTCCTGGCCTCCCGGAGCTGCGCCCTTTCTCACTGGTTCTCTCTTCTGCCGTTTTCCGTAGGACTCTCTTCTCTGACCTGAGTCTCCTTTGGAACTCTGCAGGTTCTA
+
DDDDDDCDFFFFGGGGGGGGGGHHGGGFHGHHHGGGGGGGGHHHHGGGGGGGHHHHHHHGGGGGGGGGGGGHGHHGGGGHGHHHHGGGGGGGGGHHHHHHHHHGHHHHHHGGHHGGGGGHHHHHHHHHHHGHHGGGGGHGHHGHHGGGGGGGGGGGGG-DDGGGGGFFFFFFFFFFFFFFFFFFHFFFFFFFFFDFFFFFFFFFFFFFFFFFFHHFHHFFFHFFFFFFFFFFFFFFFFFFFFFHFFFFFFF
@M05620:37:000000000-D9766:1:1101:9542:9175 1:N:0:50
GAGGCTGCTTTGGAAGAAACTCATAGATTACTGCAACAGTTCCCCCTGGACCTGGAAAAGTTTCTTGCCTGGCTTACAGAAGCTGAAACAACTGTCATACCGGATGCTACCCGTAAGGAACGGCTCCTAGAAGACTCCACGGGCGTAAAAGCGCTGATGAACCAATGGCAAGTAAGTCAGGCATTTCCGCTTTCGCACTCTTGTGGATCAAATTGACAAATTCTCCGCATTTGTCCTTGTAACTGCAACGC
+
A1>AAACAFFDFFAGF1GGGFCG3FGFHHHHHDHGFHHH1FGFGHG?FHFGCFBEAGACGAHHHF1DGHHHHHFEAGHGHFCGHFFGFHHHHGGBG2@2B0?E>E@HF2FGHGEEEGGG>0?/>EEFF11B<B<FGF1<BE<</>/<<GD?0/CFCAG1FD1.0<CCHBF0<000=DGDHE/.:CCG0:::A.0.9.@AFGGGGGGGGF.0;FF0F00;CBFFF00;A?BFFF//9;///9/;FF9///9@
@M05620:37:000000000-D9766:1:1101:20221:9179 1:N:0:50
AGTGCCAGCTCTCAATCGCACAGGGGACCCAGGGCCTGGCCCCTCCATCCAGAAAACCTATGACCTCACCCGCTACCTGGAGCACCAACTCCGCAGCTTGGCTGGGACCTATGTGAGTATCCAGCGTAGGAATCTGGGAGTTGGGGAGGAGTGAGGAGTTGGGGAAAGACAGTCCTAACCGTGGAGGGTTCTGGTAAATGATGGGGTGAGGAGGGGCTCTTTGGCTCCCACCAGTCCCCCTGTCTGGTCTA
+
>33AADDFBFFBDGGGGEGFAEFGAFGGFGHHGGFEGAGFEHGHGGFHDGGDD33FGE3FHHFHFHCGHHHGGG@EHHHFHHHA1FGHGFHHGGEGCHHHGHHGGDHHGHHHHHGHHHHHHHHHEGBGGGHHHHHFHHHGGHHG@@FDDGGHGHHHHDHGGHGGGGHGHHHHHHHHGHHHGEEGGGGGEEGGGGGGGGGGGGGGGGFBFFFFFF?<BBFFFFFFFFFFFFFFFFFFFFFFBFFFFFFFFFF
@M05620:37:000000000-D9766:1:1101:17154:9184 1:N:0:50
ACCACACCTTCTACAATGAGCTGCGTGTGGCTCCCGAGGAGCACCCCGTGCTGCTGACCGAGGCCCCCCTGAACCCCAAGGCCAACCGCGAGAAGATGAACCCAGGTGAGTGGCCCGCTACCTCTTCTGGTGGCCGCCTCCCTCCTTCCTGGCCTCCCGGCGCTGCGCCCTTTCTCACTGGTTCTCTCTTCTGCCGTTTTCCGTAGGACTCTCTTCTCTGACCTGAGTCTCCTTTGGAACTCTGCAGGTTC
+
BBB?ABBBFFFFGGGFGGGGGGHHGAEBCAGHCFGEEGGGGHHHHGGGEEGGHHHGHHHGCGGGGDGGGGGFHFHGGGGHAFHHHGCEFGG@@FFF>GFDGHGGHGHG1FGGGGHHGGGGGHHHHHHHHHHHGHHGGGGGHGHHGGGGGGGGGGGGGGGG-AFFFFCFFFAFFFFFFFFFFFFFFFFFFFFFFFF>;;FFFFFFFFFFFFFFFFFFFFFF/FFFF/;;FFFFFFFFFFFFFFFFFBFFAF/
@M05620:37:000000000-D9766:1:1101:5653:9190 1:N:0:50
ACCACACCTTCTACAATGAGCTGCGTGTGGCTCCCGAGGAGCACCCCGTGCTGCTGACCGAGGCCCCCCTGAACCCCAAGGCCAACCGCGAGAAGATGCCCAGGTGAGTGGCCCGCTACCTCTTCTGGTGGCCGCCTCCCTCCTTCCTGGCCTCCCGGCGCTGCGCCCTTTCTCACTGGTTCTCTCTTCTGCCGTTTTCCGTAGGACTCTCTTCTCTGACCTGAGTCTCCTTTGGAACTCTGCAGGTTCTA
+
BBBBBBBBFFFFGGGGGGGGGFHHGGGAFEHHGFGEDEGGGHHHHGGGGGGGHHHHHHHGGGGGGGGGGGGHGHHGGGGHGHHHHGGECDCFGGHFGHHHHHHFHHDFGFEFHHCC<CFGHGGHGHFGGGDFHGGGGGGGHGGHHGGGBFFGGGGGGDAFG;>AF;FCFFFFFFFFFFFFFFFFFFFFBFFFFB9AFFFFF/99D/BFFFFFFFFFFFFFFFF9BFFFFFFFFF//FFFFFFFFFFFFB//
@M05620:37:000000000-D9766:1:1101:7923:9195 1:N:0:50
GAGGCTGCTTTGGAAGAAACTCATAGATTACTGCAACAGTTCCCCCTGGACCTGGAAAAGTTTCTTGCCTGGCTTACAGAAGCTGAAACAACTGTCCTACAGGATGCGACCCGTAAGGAAAGGCCCCTAGAAGACTCCAAGGGAGCAAAAGAGCTGATGAAACAATGGCAAGTAAGTCACGCACCGCCGCTTCAGCACTCTTGTTGATCCAATTGAACAATTCTCATCATCTGTACTTGTAATTGACAATC
+
A3AAAAF>FFFFGGGFGGGFGGHGCFHGGHHHGGBFBFFDFGHHHG?F22FFGFAGG32BBHHHEFGGHHHHHGACGGHHHHHHHBGHHHHHHHBBGGBB@33?BB?/1>>//?>E0?E3B?0?/?E//22B3BG3GGG22///?/?22<F/0F11<?FGFFHC/111>0><FG1<1111<<----<<--;C.CGF0.;B0;990909;0990;0B9CB/90;;;90;BF000;09CFFFFF/BB/BB9//
@M05620:37:000000000-D9766:1:1101:24894:9200 1:N:0:50
ACCACACCTTCTACAATGAGCTGCGGGTGGCTCCCGAGGAGCACCCCGTGCTGCTGACCGAGGCCCCCCTGAACCCCAAGGCCAACAGCGAGAAGATGAACCCAGGTGCGTGGCCCGCTCCCTCTTCTGGTGGCCGCCTCCCTCCTTCCTGGCATCCCGGCGCTGCGCCCTTTCTCACTGGTTCTCTCTTCTGCCGTTTTCCGTAGGACTCTCTTCTCTGCCCTGCGTCTCCTTTGGAACTCTGCAGGTTC
+
AAA1AAAAFFFFGDGF3FGDGBHHG00A00FF1FFA?EGGCHHHHGGGGEFGFHG1FHFG?FCGG/EGGGG0F>GGGG<G//FGHG/0BBC<@FCF1F1DGHG?FEG??C/CCCHCGC@-CFCGH0=<CG::CHGCGG.CEGGF9F0C;9CFF/99/;E@:-;;9--;-;-;FFFFFFFFFFFFBFF;BFFFFF9@ABFFF:AB9BF/FFBFFF/99;BF/B-BA-@9@;BFFFFFFFBFFFFFF/;AAF/
@M05620:37:000000000-D9766:1:1101:23232:9206 1:N:0:50
ACCACACCTTCTACAATGAGCTGCGTGTGGCTCCCGAGGAGCACCCCGTGCTGCTGACCGAGGCCCCCCTGAACCCCAAGGCCAACCGCGAGAAGATGACGAGTGGCCCGCTCCCTCTTCTCTTGTCCTGCTCCCTCCTTCCTTTCCTCCCGGCGCTGCGCTCTTTCTCTCTTCTCCTCTCTTCTGCTGTTTTGTGTTGCGCTCTCTTCTCTGCTCTGAGTCTCCTTTGGTTCTCTGCAGGTTCTGGTTCG
+
CCCCCCCCFFFFGGGGGGGGGGHHGGGEFGHHHGGGGGGGGHHHHGGGGGGGHHHHHHHGGGGGGGGGGGGHGHHGGGGHGHHHHGGGGGGGGGHHHH22/?>//?/0=A--<>.00/0=G00=00000000=0<//C/00=000<GH0:C.-:-;9CAGF-..00;00000000009/;/0;BF0000;00/.//;/.0--:..:0;FFFF000;FFF000000;0B0/..00000;009.00000900;
@M05620:37:000000000-D9766:1:1101:20735:9207 1:N:0:50
ACCACACCTTCTACAATGAGCTGCGTGTGGCTCCCGAGGAGCACCCCGTGCTGCTGACCGAGGCCCCCCTGAACCCCAAGGCCAACCGCGAGAAGATGCCCAGGTGAGTGGCCCGCTACCTCTTCTGGTGGCCGCCTCCCTCCTTCCTGGCCTCCCGGCGCTGCGCCCTTTCTCACTGGTTCTCTCTTCTGCCGTTTTCCGTAGGACTCTCTTCTCTGACCTGAGTCTCCTTTGGAACTCTGCAGGTTCTA
+
CCCCCCCCFFFFGGGGGGGGGGHHGGGGGGHHHGGGGGGGGHHHHGGGEGGGHHGHHHHGGGGGGGGGGGGHGHHGGGGHGHHHHGGGGGGGGGHHHHHHHHHGHHHHHHGGHHGGG-CHHHHHHHHHHHGHHGGGGGHGHHGHHGGGGGGGGGGGGG-ADFFFFFFFFFFFFFFFFFFFFFFFFFFFFFFFFFADFFFFFFFFF0:FFFFFFFFFFFFFFFF/FFFFFFFFFFFFFFFFFFFFFFFFFFB
@M05620:37:000000000-D9766:1:1101:16440:9208 1:N:0:50
GAGGCTGCTTTGGAAGAAACTCATAGATTACTGCAACAGTTCCCCCTGGACCTGGAAAAGTTTCTTGCCTGGCTTACAGAAGCTGAAACAACTGTCCTACAGGATGCTACCCGTAAGGAAAGGCTCCTAGAAGACTCCAAGGGAGTAAAAGAGCTGATGAAACAATGGCAAGTAAGTCAGGCATTTCCGCTTTAGCACTCTTGTGGATCCAATTGAACAATTCTCAGCATTTATACTTGTAACTGACAAGC
+
AAABABFAFFFFGCFGGFGGFGFHDGHHHHHCHHGHGCHHHHHHHGGGGFGHHHGBBFHHHHHHHHHGFGHHHHHFGHHHHHHHHGFHGHGHHHFGHG4GH3BGHEGFFHHHEFEGHBBFGHHH?FFGHFGHHFGGHHHHFGDGD?GGHHFFFGHHGHGHGFHHHHHGHHHG1?@G@GFF<C.>>>GHGAFGGD=DDHFHHHDG0AHCGHHGHHGCGHHGHCGGGHGHFHH009;BCFGBFFFGCFFGGFC
@M05620:37:000000000-D9766:1:1101:9235:9209 1:N:0:50
GAGGCTGCTTTGGAAGAAACTCATAGATTACTGCAACAGTTCCCCCTGGACCTGGAAAAGTTTCTTGCCTGGCTTACAGAAGCTGAAACAACTGTCCTACAGGATGCTACCCGTAAGGAAAGGCTCCTAGAAGACTCCAAGGGAGTAAAAGAGCTGATGAAACAATGGCAAGTAAGTCAGGCATTTCCGCTTTAGCACTCTTGTGGATCCAATTGAACAATTCTCAGCATTTGTACTTGTAACTGACAAGC
+
AAAAAAFAFDFFGCGGGGFGGGGHHHHHHHHGHHHHFHHGHHGHHGGFFHHHHHHHFFHHBFHHHHHHHHHGHHHGGHHHHHGHHEFHHHFHHHDGHHB@F@BFFBCGHGG?EEEDHFGGHHGFBFFGGFGHHHFHHHFHGGCGFCCGHHHGHHHHHHFGHHHHGHHGHFGE1?<F?1F10<.>FGGGGDEFED0DGHG/GGHDCDHFHHGGCGCGHHHCGGGCGGFGHHFBFBCBFGG9FGGGFGFGFFC
@M05620:37:000000000-D9766:1:1101:19517:9213 1:N:0:50
AGTGCCAGCTCTCAATCGCACAGGGGACCCAGGGCCTGGCCCCTCCATCCAGAAAACCTATGACCTCACCCGCTACCTGGAGCACCAACTCCGCAGCTTGGCTGGGACCTATGTGAGTATCCAGCGTAGGAATCTGGGAGTTGGGGAGGAGTGAGGAGTTGGGGAAAGACAGTCCTAACCGTGGAGGGTTCTGGTAAATGATGGGGTGAGGAGGGGCTCTTTGGCTCCCACCAGTCCCCCTGTCTGGTCTA
+
>33>AFDFBFFFGFGFGFGGGGHGEFGEGGHHGG?EFAEGEHGHGGHHFFHGFGCGGGFHHHFHHHFHHHHGGFEGHHHFFHHHGEFHGGHHGEGEEGGHGHGGE<FGFHHFHGGHB1GHHHFHEGDDGDBGHHF1GHGAEGD1/@>@D<CGF0DGHGGHBGCGEGHHHCGHHHHGHGFHGFGBAGGGD.;FFGGGGGGGGGGGGGABFFFF9D--BBFFFBFFFFFFFFFFFFFFFFFFB?FFFFF9/BF
@M05620:37:000000000-D9766:1:1101:17742:9214 1:N:0:50
GAGGCTGCTTTGGAAGAAACTCATAGATTACTGCAACAGTTCCCCCTGGACCTGGAAAAGTTTCTTGCCTGGCTTCCAGAAGCTGAAACAACTGTCCTACAGGATGCTACCCGTAAGGAAAGGCTCCTAGAAGACTCCAAGGGCGTACCAGAGCTGATGACCCCATGGCAAGTAAGTCAGGCATTTCCGCTTTAGCACTCTTGTGGATCCAATTGCACAATTCTCAGCATTTGTACTTGTCACTGACAAGC
+
>11AAAFAFFFFG1FGE1GGFF1FBGHHHCFFHH1FGFGDFGHHHGCGCFFBGHEFG10BBGHHGHHHHHHHHHF0FGHGHHHBF1FGHGHHHHHHFDGFBGHGGFGHDGHHGG/EHHHFBGGHEAFGHHHHHCFHFBH1FFG//BC//@G0/FGHGHHH110/?GHHHGHGHBGHGHHHEH.FHHHFAEGGGFHHHHHHHHGHHGHHHH0FHHH00<GGGGEGGGGGGFGGGGGGGGGG00CFFBF00;E
@M05620:37:000000000-D9766:1:1101:20751:9214 1:N:0:50
ACCACACCTTCTACAATGAGCTGCGTGTGGCTCCCGAGGAGCACCCCGTGCTGCTGACCGAGGCCCCCCTGAACCCCAAGGCCAACCGCGAGAAGATGCCCAGGTGAGTGGCCCGCTACCTCTTCTGGTGGCCGCCTCCCTCCTTCCTGGCCTCCCGGAGCTGCGCCCTTTCTCACTGGTTCTCTCTTCTGCCGTTTTCCGTAGGACTCTCTTCTCTGACCTGAGTCTCCTTTGGAACTCTGCAGGTTCTA
+
CCCCCCCCFFFFGGGGGGGGGGHHGGGGHGHHHGGGGGGGGHHHHGGGGGGGHHHHGHHGGGGGGGGGGGGHGHHGGGGHGHHHHGGGGGGGGGHHHHHHHHHGHHHHHHGGHHGGGGGHHHHHHHHHHHGHHGGGGGHGHHGHHGGGGGGGGGGGGGGGGGGGGGFFFFFFFFFFFFFFFFFFFFFFFFFFFFFFFFFFFFFFFFFFFFFFFFFFFFFFFFFFFFFFFFFFFFFFFFFFFFFFFFFFFFF
@M05620:37:000000000-D9766:1:1101:26260:9214 1:N:0:50
ACCACACCTTCTACAATGAGCTGCGTGTGGCTCCCGAGGAGCACCCCGTGCTGCTGACCGAGGCCCCCCTGAACCCCAAGGCCAACCGCGAGAAGATGCCCAGGTGAGTGGCCCGCTACCTCTTCTGGTGGCCGCCTCCCTCCTTCCTGGCCTCCCGGAGCTGCGCCCTTTCTCACTGGTTCTCTCTTCTGCCGTTTTCCGTAGGACTCTCTTCTCTGACCTGAGTCTCCTTTGGAACTCTGCAGGTTCTA
+
CCCCCCCBFFFFGGGGGGGGGGHHGGGGHGHHHGGGGGGGGHHHHGGGGGGGHHHHHHHGGGGGGGGGGGGHHHHGGGGHGHHHHGGGGFFGGDGF2GFFFGHAFGB01?C/FHF---->FFGH0D00=<..<<A:.;..:C::0CGG0/9:9CAE.9-AB:00--;--:9990B9909BB0FFFB090B900::.;;0:A9.:A00;FFFFFFFFFFF0/0/:/;0B090:009:0B0900000.:9900
@M05620:37:000000000-D9766:1:1101:15470:9222 1:N:0:50
ACCACACCTTCTACAATGAGCTGCGTGTGGCTCCCGAGGAGCACCCCGTGCTGCTGACCGAGGCCCCCCTGAACCCCAAGGCCAACCGCGAGAAGATGATGAGTGGCCCGCTACCTCTTCTGGTGGCCGCCTCCCTCCTTCCTGGCCTCCCGGAGCTGCGCCCTTTCTCACTGGTTCTCTCTTCTGCCGTTTTCCGTAGGACTCTCTTCTCTGCCCTGAGTCTCCTTTGGAACTCTGCAGGTTCTAGCTCG
+
DCCDDDCDFFFFGGGGGGGGGGHHGGGEGGHGHGGGGGEGGHGHHGGGGGGGHHHGHHHGGGGGGGGGGGGHGHHGGGGHGGHHHGGGGGGGGGHHHHHFHHHHHGGHHGGG->GHHHHHHHEFHAHHFCGFGHGHHGHHHHHHHFHGGGGGC?BAFFFGGGGGFFFFF0FFFFFFFFFFFFFFFFFFFBDFFFFFFFFFBFFFFFFFHFFFF0BEFFFFFFFFFFFFFFFFFFFFFFFFFFFFF0F0BFB
@M05620:37:000000000-D9766:1:1101:12518:9229 1:N:0:50
GAGGCTGCTTTGGAAGAAACTCATAGATTACTGCAACAGTTCCCCCTGGACCTGGAAAAGTTTCTTGCCTGGCTTACAGAAGCTGAAACAACTGTCCTACAGGATGCTACCCGTAAGGAAAGGCTCCTAGAAGACTCCAAGGGAGTAAAAGAGCTGATGAAACAATGGCAAGTAAGTCAGGCATTTCCGCTTTAGCACTCTTGTGGATCCAATTGAACAATTCTCAGCATTTGTACTTGTAACTGACCAGC
+
11AAA1>AFFFF1FGF11BGEGFHDFHHG1FGHH11BBF1DFGGHGAFE0GFHGHH11BFGHHH2GFHHFFHHHEAGGHFHHHF@EGHHFHHHFGFHH@FGFBGHHHFBGHFGGGGHHHHHHHHEHGHHHHHHHHHHHHHHGGFGGHHHHHEHHHHHHFGFHHHHGHHHHHGHHBG?FHGHHHHHHHHGG?EGG0GHHHEHHHHHGGFHHHHHHHGBGCGHHHHHBGHHGGFFFFGGEFBBBFFBBF/:FE
@M05620:37:000000000-D9766:1:1101:24928:9234 1:N:0:50
ACCACACCTTCTACAATGAGCTGCGTGTGGCTCCCGAGGAGCACCCCGTGCTGCTGACCGAGGCCCCCCTGAACCCCAAGGCCAACCGCGAGAAGATGATGAGTGGCCCGCTCCCTCTTCTGGTGGCCGCCTCCCTCCTTCCTGGCCTCCCGGCGCTGCGCCCTTTCTCCCTGGTTCTCTCTTCTGCCGTTTTCCGTAGGACTCTCTTCTCTGCCCTGAGTCTCCTTTGGACCTCTGCAGGTTCTAGCTCG
+
ABCBAAB>CFFFGGGGGGBFBGHHGEFBEEGGGBEEDFGGFGDGHGGGGFEGHHHHHHHGGGGFGGGGGGGHFHHGGGGHGHHHHGGGCG<>DGHFHHH2GHHFGGGHFDCCGG>FHHHHHDBGGGGHGACEGHGHHGHHHHHHHHGGGGGGB-AAAGGFFDDDFFFFF0BF0.BFFFFFFFFFFFFBCADFFFBDBFFFFFFBFFFFFFFFFBBEFFFFFFFBFFF0BFB9FFFFFFFBAAFFF;FBBF?
@M05620:37:000000000-D9766:1:1101:14183:9235 1:N:0:50
ACCACACCTTCTACAATGAGCTGCGTGTGGCTCCCGAGGAGCACCCCGTGCTGCTGACCGAGGCCCCCCTGAACCCCAAGGCCAACCGCGAGAAGATGAGGAGCGGCCCGCTCCCTCTTCTGGTGGCCGCCTCCCTCCTTCCTGGCCTCCCGGAGCTGCGCCCTTTCTCCCTGGTTCTCTCTTCTGCCGTTTTCCGTAGGACTCTCTTCTCTGCCCTGAGTCTCCTTTGGAACTCTGCAGGTTCTAGCTCG
+
CCCCDDCDFFFFGGGGGGGGGGHHGGGGHGHHHGGGGGGGGHHHHGGGFGGGHHHHHHHGGGGGGGGGGGGHHHHGGGGHGHHHHGGGGGGGGGHHHHGF22?///<><->--<<CHH00DHH0<EGH:DGACFGGFGFG0<B0BFGFGG.E-<CDF0<--<>9F0FFF0<FF.B00:0BFFFFBFF:@DDBFB0D0BA.<B//BFFFBF0:00<.<BBFFFF0<FF0<B00<BFFF0BB?F000000:0<
@M05620:37:000000000-D9766:1:1101:23301:9241 1:N:0:50
ACCACACCTTCTACAATGAGCTGCGTGTGGCTCCCGAGGAGCACCCCGTGCTGCTGACCGAGGCCCCCCTGAACCCCAAGGCCAACCGCGAGAAGATGCCCAGGTGAGTGGCCCGCTACCTCTTCTGGTGGCCGCCTCCCTCCTTCCTGGCCTCCCGGAGCTGCGCCCTTTCTCACTGGTTCTCTCTTCTGCCGTTTTCCGTAGGACTCTCTTCTCTGACCTGAGTCTCCTTTGGAACTCTGCAGGTTCTA
+
CCCCCDCCFFFFGGGGGGGGGGHHGGGFFGHGHGGGGGGGGHHHHGGGGGGGHHGHHHHGGGGGGGGGGGGHGHHGGGGHGHHHHGGGGGGFGGHHHHHHHHHGHHHHHHGGHHGGGGGHHHHHHHHHHFGHHGGGGGHGHHGHHGGGFGFGGGGGGFAGGGGGGGFFFFFFFFFHFFFFFFFFFFFFFFFFFFFFFFFFFFFDFFFFFFFFFFHFFHFFFHFFFFFFFFFFFFFFFFFFFFFFFFFFFFF
@M05620:37:000000000-D9766:1:1101:24920:9251 1:N:0:50
ACCACACCTTCTACAATGAGCTGCGTGTGGCTCCCGAGGAGCACCCCGTGCTGCTGACCGAGGCCCCCCTGAACCCCAAGGCCAACCGCGAGAAGATGATCCAGGTCCCTGGACCGCTTCCGGTGCCCGCGGCCGTCTTCCTCGTTCCCCCCCACCTGCGCCCGCTCCCACTGGCACTGGCTCTCTCCGCTGCCCGTTGCACTCGCTCCCTCGACCCTAGTCTCCGTCGGAACTCGAAAGCTGCTAGATCG
+
CCDDDDCCFFFFGGGGGGGGGGHHGGGGHGHHHGGGGGGGGHHHHGGGGGGGHHHHHHHGGGGGGGGGGGGHGHHGGGGHGHHHHGGGGGGGGGHHHHH2222>F=110=1/=?G<DG.E1<-<--//<---<C--<..0<00...</0/.---.<.<.--<9---<.</.<0/./<F//.B0/00</.9B=.<..<...00</.-....//-.<--<//0<B0<<E.--<.-<0../../<0B00<0BF.
@M05620:37:000000000-D9766:1:1101:26131:9262 1:N:0:50
ACCACACCTTCTACAATGAGCTGCGTGTGGCTCCCGAGGAGCACCCCGTGCTGCTGACCGAGGCCCCCCTGAACCCCAAGGCCAACCGCGAGAAGATGACCACGTGGGTTACCCTCTTCCTCTACGGCTGCCTCCCTCCATCCTTCCTGGCCTCACGACCCTTCTCCCTGTTTCTCTCTTTTGCTGTTTTCCGTTGGACCCTATTACTCTCTACGCGTACCTTTTGGCCCTCTGTAGCTTTTCAGTTGCTA
+
ABBABBBBFFCFFFGGFGFGGGHGGEEBCEHFEFGEEEGFGHHHHGGGEEGGGHHFHHHGGGGGFEGEGGGHHHHGGGEHGEHHHGGEGCGCBDG2>G22<2//??//?</<1>1.>1=<>GB1F<.---.<00<::GF/00;0;CG0GHA.0./::9---;/;0C0/:0009B0;F00;;0/;//;FBFBB.//../9..;.///////;///.--9--;///;9-/;AE.9///////////9/9///;
@M05620:37:000000000-D9766:1:1101:24276:9276 1:N:0:50
ACCACACCTTCTACAATGAGCTGCGTGTGGCTCCCGAGGAGCACCCCGTGCTGCTGACCGAGGCCCCCCTGAACCCCAAGGCCAACCGCGAGAAGATGATGAGTGGCCCGCTCCCTCTTCTGGTGGCCGCCTCCCTCCTTCCTGGCCTCCCGGCGCTGCGCCCTTTCTCCCTGTTTCTCTCTTCTGCCGTTTTCCGTAGGCCTCTCTTCTCTGCCCTGAGTCTCCTTTGGACCTCTGCAGGTTCTAGCTCG
+
CCCCCCCCFFFFGGGGGGGGGGHHGGGEHGHGHGGGGGGGGHHHHGGGGGGGHHHHHHHGGGGGGGGGGGGHHHHGGGGHGHHHHGGGGGGGGGHHHHHDGHCFGGEHHD/CFGGHHGHHH<1DFAHHG<DEFHGHHGHHHHGFGHGGGGFGG-ABD?GDFDDDFFFBFBFF099BFF0FBFBBBFF099AFEF0AFADA00;AF/FFBFBFFFF.BA/;BFBBFFF0B90;BBBFFFB099BF9000;;.
@M05620:37:000000000-D9766:1:1101:18558:9278 1:N:0:50
GAGGCTGCTTTGGAAGAAACTCATAGATTACTGCAACAGTTCCCCCTGGACCTGGAAAAGTTTCTTGCCTGGCTTACAGAAGCTGAAACAACTGTCCTAGAGCATGCTACCCGCAAGGCAAGGCGCCTAGAAGACTCCAAGGGAGTAAAAGAGCTGAGGAAACAATGGCAAGTAAGACATGCATTTCCGCTTTACCCCTCTTCTCTATCCAATTGAACAATTCTCAGCATTTGTACTTGTAACTGACAAGC
+
A>AABAFAFFFFGGGG4FGGGGFHBFGHHGHHHHA4FFGBGHHHHGGGGGHHHHHHHFEFGHHHGHHHHHHHHHHHHHHGHHHHHHHHHFHHHH5FHF443343B3B34@11E//>///00////>E</F111B011BGC1//</<@122@<00<1?0/100<</11100F.FD<111011>0=0000.<CGGH00/:;:/000000;:/;0000;0CG/F0C0CF0/00;00000;FB0;CFF00/9C..
@M05620:37:000000000-D9766:1:1101:18543:9292 1:N:0:50
GAGGCTGCTTTGGAAGAAACTCATAGATTACTGCCACAGTTCCCCCTGGACCTGGAAAAGTTTCTTGCCTGGCTTACAGAAGCTGAAACAACTGTCCTACAGGATGCTACCCGTAAGGAAAGGCTCCTAGAAGACTCCAAGGGAGTAAAAGAGCTGATGAAACAATGGCAAGTAAGTCAGGCATTTCCGCTTTAGCACTCTTGTGGATCCAATTGAACAATTCTCAGCATTTGTACTTGTAACTGACAAGC
+
>33>A>BAFFDFCFGF44BGBGGHHFGHF5FHHH44BBG3BGHFHGEFA2BFGGHHF32BAFGHFHFHHHEGHHGFHFGGHHHF3FGGHGHHGCBFGHHGG3?FGFFGGGHGFG?FHHFGEGHHFHFHHFHHHHHEHHHFHG?GFEFFDGHGHHHHHGHFHFGFHFGHHHHGHGDG?FGGHGEFBGHHGC?EGD=GFHHEGFHHHGFBCFGGGHHHHGHFFHHGHFHGHH0;FC;BFGF0;B0BCFFFG?E
@M05620:37:000000000-D9766:1:1101:13333:9295 1:N:0:50
GAGGCTGCTTTGGAAGAAACTCATAGATTACTGCAACAGTTCCCCCTGGACCTGGAAAAGTTTCTTGCCTGGCTTACAGAAGCTGAAACAACTGTCCTACAGGATGCTACCCGTAAGGAAAGGCTCCTAGAAGACTCCAAGGGAGTAAAAGAGCTGATGAAACAATGGCAAGTAAGTCAGGCATTTCCGCTTTAGCACTCTTGTGGATCCAATTGAACAATTCTCAGCATTTGTACTTGTAACTGACAAGC
+
AAABAAFCFFFFGFGGGGGGGGHHGFHGHHHGHHGCGHHGHGGHHGGGHHHHHHHHGFFHFHHHHHHGGHHHHHHGGHHHHHFHHFEHGHHHHHFHHHGGFC?FGFGHHHGGGGGGHFFEHHHHEGGHHFHHHHHHHHFHFGFHFCFHHHHGHGHHGHHHHHHHHHHHHHHGG?@G@FGFCCCGGHHHGGGGGFDFHHFFGGGGHGF0GHCFCCGGHHHGBGGGGHHHFHB0FCCBFFGFFGFFFGFGGGE
@M05620:37:000000000-D9766:1:1101:13100:9305 1:N:0:50
GAGGCTGCTTTGGAAGAAACTCATAGATTACTGCAACAGTTCCCCCTGGACCTGGAAAAGTTTCTTGCCTGGCTTACAGAAGCTGAAACAACTGCCCTACAGAATGCTACCTGTAAGGAAAGGCCCCTAGAAGACTCAATGGGCGTAAAAGAGCTGATTAAACAATGGCAAGTAAGTCAGGCATTCCCGCCTGATCACTCTTTCGGGTCGAACTGATCAATTCTTTGCATTCGTACTTGCATGTACCAGGC
+
AAAABAFAFFFF4GGGFGGGFGHHFGHHHFHHHHHFCFGAFGHFHGGGHFHHHHHHHHGGGHHHFHGHHHHHHHHFHFHHHHHHFHHHHFHHHG3B1321@343BB344@B3B3F4GBHH3F0F/////033?3BB33B44?00>/<C/?B/0@111122@11@G11<<?1F1?1F@?FG00.111>1.--../<<0<0=0000.-.;:-;...0;000900;00000;;000//..;00000;00;00.;
@M05620:37:000000000-D9766:1:1101:17381:9307 1:N:0:50
ACCACACCTTCTACAATGAGCTGCGTGTGGCTCCCGAGGAGCACCCCGTGCTGCTGACCGAGGCCCCCCTGAACCCCAAGGCCAACCGCGAGAAGATGCCCAGGTGAGTGGCCCGCTACCTCTTCTGGTGGCCGCCTCCCTCCTTCCTGGCCTCCCGGAGCTGCGCCCTTTCTCACTGGTTCTCTCTTCTGCCGTTTTCCGTAGGACTCTCTTCTCTGACCTGAGTCTCCTTTGGAACTCTGCAGGTTCTA
+
AAAABAAAFFFFEGGDDGGGFGGCEEEFHAHHGGGEEEGCGHHHHGEGEAEEGAFGGFEGGGCGEG>EGGGHHHEEFGGFEHHHEFGED@CDCGHHHHHHHHHGCFHHHBFGHG-CG?DHHHHBD00D=<DHH?-AEGHGHGD/0CFGGGGEGGAADB?BBGGGGGFBBFFFFFFFFFFFFFFFFFFF/BFFFBDFFFFFFFFFFFFFFFFFFBBFFFBFFFFFFFFFFFFFFFFFFFFFFFFFFFABFF:
@M05620:37:000000000-D9766:1:1101:10772:9307 1:N:0:50
AGTGCCAGCTCTCAATCGCACAGGGGACCCAGGGCCTGGCCCCTCCATCCAGAAAACCTATGACCTCACCCGCTACCTGGAGCACCAACTCCGCAGCTTGGCTGGGACCTATGTGAGTATCCAGCGTAGGAATCTGGGAGTTGGGGAGGAGTGAGGAGTTGGGGAAAGACAGTCCTAACCGTGGAGGGTTCTGGTAAATGATGGGGTGAGGAGGGGCTCTTTGGCTCCCACCAGTCCCCCTGTCTGGTCTA
+
AAAAAFFFAFF3EFGGGCFGEGCGGGGGCF0BFEGGCGHHFGGH/EHGHHHHHEFHHGBGFHHHHHHHHHHGGGGGHHHHHHHHGHHHGHHHGGGGGHHHGHHGGGHHGHHHHHHHHHHHHHHHHGEGGGHHHHHHHHHGGHHHGGGGGGGHHGHHHGHHHGGGGGHHHHHHHHHHHHHHGFEGGGGG:CFGGGFGGGGGGGGGGGF@FFFFFF@@@@FFFFFFFFFFFFFFFFFFFFFF@FFFFFFFFF9
@M05620:37:000000000-D9766:1:1101:17889:9311 1:N:0:50
AGTGCCAGCTCTCAATCGCACAGGGGACCCAGGGCCTGGCCCCTCCATCCAGAAAACCTATGACCTCACCCGCTACCTGGAGCACCAACTCCGCAGCTTGGCTGGGACCTATGTGAGTATCCAGCGTAGGAATCTGGGAGTTGGGGAGGAGTGAGGAGTTGGGGAAAGACAGTCCTAACCGTGGAGGGTTCTGGTAAATGATGGGGTGAGGAGGGGCTCTTTGGCTCCCACCAGTCCCCCTGTCTGGTCTA
+
ABAAAFFFBFFFGGGGGGGFGFHCGGGGEGHHGGGGFGHHEHGEFGHHGHHHFFFGHGHHHHFHHGHHHGHEG>EEHGGHFFHHHHCGFHHHEEEGEH3FEHHGGGHHGHGHHFHHFGGHHHHGHGGDGGFHHHHHHHHGDHHGGGEFGGGHHHHHHGHHHHGGGGHHEHHHHHHHHHHHGGGGGGGGEGGGGGFFGFGGGGGGGGFFFFFFFFFFFFFFFFFFFFFFFFFFFFFFFFFFFFFFFFFFFFB
@M05620:37:000000000-D9766:1:1101:20508:9340 1:N:0:50
ACCACACCTTCTACAATGAGCTGCGTGTGGCTCCCGAGGAGCACCCCGTGCTGCTGACCGAGGCCCCCCTGAACCCCAAGGCCAACCGCGAGAAGATGAACCCAGGTGAGTGGCCCGCTACCTCTTCTGGTGGCCGCCTCCCTCCTTCCTGGCCTCCCGGCGCTGCGCCCTTTCTCACTGGTTCTCTCTTCTGCCGTTTTCCGTAGGACTCTCTTCTCTGACCTGCGTCTCCTTTGGAACTCTGCAGGTTC
+
CDDDDDCDFFFFGGGGGGGGGGHHGGGFHGHHHGGGGGGGGHHHHGGGGGGGHHHHHHHGGGGGGGGGGGGHGHHGGGGHGHHHHGGGGGFGGGHHHHHHHHGGHGHH1GHHFGHHGGGGGHHHHHHHHHHHGHHGGGGGHGHHGGGGGGGGGGGGGGGG-CFFFFFFFFFFFFFHFFFFFFFFFFHFFHHHHFFFADFFFFFFFFFFFFFFFFHFFFHFFFFFF.@AFFFFFFFFFFFFFFFFF:BFFF0
@M05620:37:000000000-D9766:1:1101:8938:9345 1:N:0:50
ACCACACCTTCTACAATGAGCTGCGTGTGGCTCCCGAGGAGCACCCCGTGCTGCTGACCGAGGCCCCCCTGAACCCCAAGGCCAACCGCGAGAAGATGATGAGTGGCCCGCTACCTCTTCTGGTGGCCGCCTCCCTCCTTCCTGGCCTCCCGGCGCTGCGCCCTTTCTCCCTGGTTCTCTCTTCTGCCGTTTTCCGTAGGACTCTCTTCTCTGCCCTGAGTCTCCTTTGGAACTCTGCAGGTTCTAGCTCG
+
CCCCCCCCFFFFGGGGGGGGGGHGGGGGHGHHHGGGGGGGGHHHHGGGGGGGHHHHHHHGGGGGGGGGGGGHHHHGGGGHGHHHHGGGGGGGGGHGHHHDGFHHHGGHHGGG-AGGHFGHHFFHHDHHGCDFGHGHHGHHHHHHHHHGGGGGA-;AFB.:DFFFFFFFFBFFF.BFFFFFFFFFFFFF:ADFFFFFFFDDFFFFFFFFFFFFF0BEFFFFFFFFFFFFFFF0:BFFFFFBFAFFF0;0;FD
@M05620:37:000000000-D9766:1:1101:18139:9349 1:N:0:50
ACCACACCTTCTACAATGAGCTTCGTGTGGCTCCCGAGGAGCACCCCGTGCTGCTGACCGAGGCCCCCCTGAACCCCAAGGCCAACCGCGAGAAGATGAACCCAGGTGAGTGGCCCGCTACCTCTTCTGGTGGCCGCCTCCCTCCTTCCTGGCCTCCCGGCGCTGCGCCCTTTCTCACTGGTTCTCTCTTCTGCCGTTTTCCGTAGGACTCTCTTCTCTGCCCTGAGTCTCCTTTGGAACTCTGCAGGTTC
+
CCCCCCCCFFFFGGGGGGGGGGHHGHGFGGHHHGGGGGEGGHHHHGGGFGGGHHGHHHHGGGGGGGGGGGGHHHHGGGGHGHHHHGGGGGDGGGHHGHHHHHGGGGFH1F1D=FFG@CC-<GFF0DHHFD0/<CH?CDGGEEF:ECBBFFGB.FBFGGDG??DBCD>DF=DFFFFFFFF0/::FFFF0BFFFFFFDDABEFFDF.A.0BFFFFFFFFFFF0:ABF/9;F0B0F0FFF09BFFFFF:B?.:0
@M05620:37:000000000-D9766:1:1101:24640:9362 1:N:0:50
ACCACACCTTCTACAATGCGCTGCGTGTGGCTCCCGAGGAGCACCCCGTGCTGCTGACCGAGGCCCCCCTGAACCCCAAGGCCAACCGCGCGAAGATGCCCAGGTGAGTGGCCCGCTACCTCTTCTGGTGGCCGCCTCCCTCCTTCCTGGCCTCCCGGAGCTGCGCCCTTTCTCACTGGTTCTCTCTTCTGCCGTTTTCCGTAGGACTCTCTTCTCTGACCTGAGTCGCCTTTGGAACTCTGCAGGTTCTA
+
ABBBABB3BFFFGGGGGGFGGGGGGGGABEHHHBAE?EFFGHDHHGGEEGGGHHHHFFH>EEGGGGGGGGFGFHHGGGGHGHHHHGGGGGC@CDG/FFFHHHFFGHFGHHGGHHGGC-AHHHHHHHHHHHGHHGGGGGGGGGGGGGGGGGFGGGGGGG99BFFFFFFFFFFFFFFFFFFFFFFFFFFF/9;FFFDFFFFFFFFDF/FFFFFFFFF;BFFFFFFFFFF999DFFFFFFFFFFBFFFF:FFFB
@M05620:37:000000000-D9766:1:1101:9658:9363 1:N:0:50
GAGGCTGCTTTGGAAGAAACTCATAGATTACTGCAACAGTTCCCCCTGGACCTGGACAAGTTTCTTGCCTGGCTTACAGAAGCTGAAACAACTGCCCTTCAGTATGCTACCCGTAAGGAAAGGCGCCTACAAGACTCCAAGGGAGTAAAAGAGCTGATGAAACAATGGCAAGAAAGTCAGCCATTTCCGATTTACCACTATTGTGGATCAAATGGAACATTTCCCAGCATTGGAATTTGTAAATGACAAGC
+
>3>A>>FBBDDDG45BFGCFGGHHHFGGHHBDDF4FFHFGGDBBB2AAAFBGHHEG231BDGHDGHHBBB3BABGBBABFHHBFG33FBBCGHH3BG332334BBBB@BFG11?>1B3B?3GE//>E/<2B3??2?BB22DE<?</2>GF2/@<2<2<1@?FGF/1?<<?1<0<<>=1<1100>111>...<.0000<//=<<;0.0:;C:0:00<:GF000;00;;./;0090;0=CF;;F0;9;;FB.;
@M05620:37:000000000-D9766:1:1101:9753:9364 1:N:0:50
GAGGCTGCTTTGGAAGAAACTCATAGATTACTGCAACAGTTCCCCCTGGACCTGGAAAAGTTTCTTGCCTGGCTTACAGAAGCTGAAACAACTGTCCTACAGGATGCTACCCGTAAGGAAAGGCTCCTAGAAGACTCCAAGGGAGTAAAAGAGCTGATGAAACAATGGCAAGTAAGTCAGGCATTTCCGCTTTAGCACTCTTGTAGATCCAATTGAACAATTCTCAGCATTTGTACTTGTAACTGACAAGC
+
A>3AAAFBFFFFGFGG4GGGGGHHHGHHGDHHHHHFEHHGHHHHHGGGHFHHHHHHHHHHHHHHHHHHHHHHHHHHHHHHHHHHHHFHHHGHHHFHHHDHHFHHHHHHHHHHGGGGGHHHHHEHHHGGHHHHHHHGHHHHHGGHGEGHGHHGHEHHHHHHHGHHHHHFGHHGHGHHFGHHGGGHFHHHGGGGGHGHGGHFHGGGDDHGGHGHHHHHHHHHGHHHHGHHHHGHHFFFGGGGFGGGGGGGGGG
@M05620:37:000000000-D9766:1:1101:24624:9368 1:N:0:50
ACCACACCTTCTACAATGAGCTGCGTGTGGCTCCCGAGGAGCACCCCGTGCTGCTGACCGAGGCCCCCCTGAACCCCAAGGCCAACCGCGAGAAGATGCCCAGGTGAGTGGCCCGCTACCTCTTCTGGTGGCCGCCTCCCTCCTTCCTGGCCTCCCGGCGCTGCGCCCTCTCTCACTGGTTCTCTCTTCTGCCGTTTTCCGTAGGACTCTCTTCTCTGACCTGAGTCTCCTTTGGAACTCTGCAGGTTCTA
+
BBBBBBBBFFFFGGGGGGGGGGHFGEEECEHHGGGGFGGGGHHHHGGGEEGGFHFFHHFGCFCGGGGGGGGGHHHGGGGHGGHHHGGGGFGC?GFFDGGHHHHGHHHFGHGGHHGGGGGHHHHHHHHGHHGHHGGGGGHGHHGHHGGGGGGGGGGGGG-ABFFBFFFFF.;FFFFFFFFBFFFFFFFFFFFFFFDDFFFFFFFFFFFFFFFFFFFFFFFFFFFFFFFFFFFFFFFFFFFFFFFFFFFFFFF
@M05620:37:000000000-D9766:1:1101:13944:9391 1:N:0:50
ACCACACCTTCTACAATGAGCTGCGTGTGGCTCCCGAGGAGCACCCCGTGCTGCTGACCGAGGCCCCCCTGAACCCCAAGGCCAACCGCGAGAAGATGATGAGCGGCCCGCTCCCTCTTCTGGTGGCCGCCTCCCTCCTTCCTGGCCTCCCGGCGCTGCGCCCTTTCTCCCTGGTTCTCTCTTCTGCCGTTTTCCGTAGGCCTCTCTTCTCTGCCCTGAGTCTCCTTTGGACCTCTGCAGGTTCTAGATCG
+
EDEEEECDFFFFGGGGGGGGGGHHGGGFHGHHHGGGGGGGGHHHHGGGGGGGHHHHHHHGGGGGGGGGGGGHHHHGGGGHGHHHHGGGGGDGGGHHHHH22GF2//<AD<D<-EEGHHBDGFF1<<GFCDFDFHGGGGGGGFF1/<ABFEGG--9<9-B>DFFFFBFFFBFF0.<0<01BFFFFFFB<@DAFFFFFB.9.0<::BFFFFFEF10B.FA/F1BB10<FFFE00:<BFFFFBFAFEB111<<.
@M05620:37:000000000-D9766:1:1101:12068:9420 1:N:0:50
GCGGCTGCTTTGGAAGAAACTCATAGATTACTGCAACAGTTCCCCCTGGACCTGGAAAAGTTTCTTGCCTGGCTTACAGAAGCTGAAACAACTGTCCTACAGGATGCTACCCGTAAGGAAAGGCTCCTAGAAGACTCCAAGGGAGTAAAAGAGCTGATGAAACAATGGCAAGTAAGTCAGGCATTTCCGCTTTAGCACTCTTGTGGATCCAATTGAACAATTCTCCGCATTTGTACTTGTAACTGACCAGC
+
>1>AAA>>FFFFCGGAFFBGDG1G3FGHH1FGHH11BBBDFGHHHGEF/AFGHF0GHH0BFGHHGHGGHHHHHHHBGHHEGHHHCDGHHCGHHHDHHHFHFHHHFGHHGFHHGG?EHHBGCCHHHHGH1FFHGGHHHHH1FFCCEGHBDG1/@FHHHHHH1>G0GGHHG0GFDGHHFHHHHG.CGHHHGGGGGHFHHHHHHHGHHGHHHHFHHHHH0GHHFHHGH09CAGGGGFBFGGFG09BFGBFBFGE
@M05620:37:000000000-D9766:1:1101:23344:9427 1:N:0:50
ACCACACCTTCTACAATGAGCTGCGTGTGGCTCCCGAGGAGCACCCCGTGCTGCTGACCGAGGCCCCCCTGAACCCCAAGGCCAACCGCGAGAAGATGATGAGTGGCCTGCTACCTCTTCTAGTGGCCGCCTCCCTCCTTCCTAGCCTACCGGCGCTGCGCCCTTTCTCCCTGGTTCTCTATTCTGCCGTTTTCCGTAGGACTCTCTTCTCTGCCCTGCGTCTCCTTTGGAACTCTGCAGGTTCTAGCTCG
+
1>>AAA>AFFFDDGGBFFFGFGHBEEFBGEHHHGGEEGGGGCHFHG/AABAFFAAGHFGGGGGCFGG/>EFG1GH///EGG/GH/F/E/</BCFHHHHHDHGEG1/?F1?011?0?DGDGD1<1<0.0<-<<<<CH<</<C/000/CC/:CC---99-9--E9@BFFFB/F-/-;9BF9B//;F//:/;--9;/;AFFB-BFFFFFBFFBFFFBB-9F--A@F-/BF/BBB/;BFFFFFFFFFFF;B/;BA
@M05620:37:000000000-D9766:1:1101:17093:9428 1:N:0:50
ACCACACCTTCTACAATGAGCTGCGTGTGGCTCCCGAGGAGCACCCCGTGCTGCTGACCGAGGCCCCCCTGAACCCCAAGGCCAACCGCGAGAAGATGCCCAGGTGAGTGGCCCGCTACCTCTTCTGGTGGCCGCCTCCCTCCTTCCTGGCCTCCCGGAGCTGCGCCCTTTCTCACTGGTTCTCTCTTCTGCCGTTTTCCGTAGGACTCTCTTCTCTGACCTGAGTCTCCTTTGGAACTCTGCAGGTTCTA
+
BBCCCCBCFFFFGGGGGGGGGGHGGFGFHGHHHGGEGGFEGHHHHGGGEFGGHHHHGHHGGGGGGGGGGGGHFHGGGGGHGHHGHGGGGGGGGGHHHGHHHHHGHHHHHGGGHHGGGGGGHHHHHHGHHHGHHGGGGGHGHHGHHGGGGGGGGGGGGG-BBGGGGGFFFFFFFFFFFFFFFFFFFFFFFFFFFDADFFFFFFFFFFFFFFFFFFFFFFFFFFFFFFFFFFFFFFFFFFFFFFFFFEAFFFF
@M05620:37:000000000-D9766:1:1101:15717:9431 1:N:0:50
AGTGCCAGCTCTCAATCGCACAGGGGACCCAGTGCCTGGCCCCTCCATACAGAAAACCTATGACCTCACCCGCTACCTGGAGCACCAACTCCGCAGCTTGGCTGGGACCTATGTGAGTATCCAGCGTAGGAATCTGGGAGTTGGGGAGGAGTGAGGAGTTGGGGAAAGACAGTCCTAACCGTGGAGGGTTCTGGTAAATGATGGGGTGAGGAGGGGCTCTTTGGCTCCCACCAGTCCCCCTGTCTGGTCTA
+
BCBBCFFFCFFFGGGGGGGGGGHCGF2EEFHH33AFG3A2AFEG?AGH5FGHFHGHH1BFGDGFEF33BFHCFEE/?3F12BGH111?EGHHG1EEEHFFGBHGGAGHGHHHF43F3FGFFGHHHGGGGGHHHHHHHHHGGHHHGGFCGDEHHGHHGGHHHHGGGGHGHHHHHHHHHHHHGGGGDGGGCFGGGGCFGGGGGGGGGGGFFFFFFFFFFFFFFFFFFFFFFFFFFFFFFFFFFFFFFFFFFF0
@M05620:37:000000000-D9766:1:1101:7040:9443 1:N:0:50
AGTGCCAGCTCTCAATCGCACAGGGGACCCAGGGCCTGGCCCCTCCATCCAGAAAACCTATGACCTCACCCGCTACCTGGAGCACCAACTCCGCAGCTTGGCTGGGACCTATGTGAGTATCCAGCGTAGGAATCTGGGAGTTGGGGAGGAGTGAGGAGTTGGGGAAAGACAGTCCTAACCGTGGAGGGTTCTGGTAAATGATGGGGTGAGGAGGGGCTCTTTGGCTCCCACCAGTCCCCCTGTCTGGTCTA
+
AA>ABFFFBFFFGGGGGGGGEEGGAE2EEEHH2BE2AAFFGGEGGGGHDCG3FA3GHGHGHHHHH5BFHHHG@EEGHHHFHGH11FHHGGHHGGGGGEHHGHHGGDHHGHHHHHHHHFHHH2GHHGDGGFHHHHHGHBFFAFHH/<FDCGGHHHHFHDFHFHGGGGHHHHH/<BCHHHHHGDFGGAEB;.CFGGCFGGGGGGGGGGFBFFFFFFBBB<FFFFFFFF/9EFFFFFFFFFFFBEFFFFF9BFF
@M05620:37:000000000-D9766:1:1101:27340:9454 1:N:0:50
ACCACACCTTCTACAATGAGCTGCGTGTGGCTCCCGAGGAGCACCCCGTGCTGCTGACCGAGGCCCCCCTGAACCCCAAGGCCAACCGCGAGAAGATGAACCCAGGTGCGTGGCCCGCTCCCTCTTCTGGTGGCCGCCTCCCTCCTTCCTGGCCTCCCGGCGCTGCGCCCTTTCTCACTGGTTCTCTCTTCTGCCGTTTTCCGTAGGACTCTCTTCTCTGACCTGCGTCTCCTTTGGAACTCTGCAGGTTC
+
CCCCCCCAFFFFGGGGGGAFGGHHGGGBCEHCGFGGGGGGGGHHHGGGGEEGHHGHHHHGGGGGGGGGGGGHGHHGGGGHGHHHHGGGGG/BFGHFGHHHHHFGHGHF1A?EFGFGGCF-EFHHHHHHHHHHGHHGGGGGGGGGGGGGGGGGGGGGGGGGGFFFFFFFFFFFFFFFFFFFFFFFFFFFFFFFFFBDDFFFFFFFFFDFFFFFFFFFFFBF/;BFF.;;@AFFFFFFFFFFFFFFF/FFFFB
@M05620:37:000000000-D9766:1:1101:6841:9470 1:N:0:50
AGTGCCAGCTCTCAATCGCAGACGGCGCAAAGGCACTCACTCCTCCATGCAGTAACTCTATGACCCGATCATTCTCCTGGATCACGTCCTCCGCAGTATGACCAGAACCTATGTGAGTATCCAGCGTAGGAATCTGGGAGTTGGGGAGGAGTGAGGCGTTGGGGCAAGACAGTCCTAACCGTGGAGGGTTCTGGTAAATGATGGGGTGAGGAGGGGCTCTTTGGCTCCCACCAGTCCCCCCGTCTGGTCTT
+
A1>AABF@1FFFGAFGG1AFA000B000AA/00AB0A00B1B01BFGG111B1B222F11222DG0///>/1222B11BBF11BG/0?>/10??/E/1B22B1100<0<BC11>221BG1G22G0/?<B<<11@>21?0</?11<@.-<.><011..<<-A.-A.-:.///;00C900/9@G.?.9.9C..9;00;9;F/B/;/EF9----/99--@@9////FBBBA--A9--99//A---9;-9FF///
@M05620:37:000000000-D9766:1:1101:27637:9476 1:N:0:50
GAGGCTGCTTTGGAAGAACCTCATAGATTACTGCAACAGTTCCCCCTGGACCTGGAAAAGTTTCTTGCCTGGCTTACAGAAGCTGAAACAACTGTCCTACAGGATGCTACCCGTAAGGAAAGGCTCCTAGAAGACTCCAAGGGAGTAAAAGAGCTGATGAAACCATGGCAAGTAAGTCAGGCATTTCCGCTTTAGCACTCTTGTGGATCCAATTGAACAATTCTCAGCATTTGTACTTGTAACTGACAAGC
+
>1A1>AF1FFFFGBGGGG11B0BGHGGGEGHHHFAFCGGFGHHHHGEFGFHHHHHGFF0BBGHHGHGHHHFHHFC1FGGGFFHHHBFGGE/BGC@FHG2BE@00@1B1@F0GEG//FFGB>B0?EFFH1BFHH1FHHGF1DFCCEAF1BDGEFGGHHF121@F0?GFFF0?C?1@F<F<D<B.C1<GD<C.CEGD0=DCFF0GHG.<C0/0:;GGFGHHH0G:CG0GFG0;FFFBFFFFB0B0;;:;909.
@M05620:37:000000000-D9766:1:1101:7252:9478 1:N:0:50
GAGGCTGCTTTGGAAGAAACTCATAGATTACTGCAACAGTTCCCCCTGGACCTGGAAAAGTTTCTTGCCTGGCTTACAGAAGCTGAAACAACTGGCCTTCAGTATGCTACCCGTAAGGCAAGGCTCCTAGAAGACTCCAAGGGAGTAAAAGAGCTGATGAAACAATGGCAAGTAAGTCAGGCATTTCCGCTTTATCACTCTTCAGGATCCAATTGAACAATTCTTAGCATTTGTACTTGTAACTGACAAGC
+
AABBBBFBFFFFGGGGFGFGGGHHGHGAAFAGGHHHFGFFGBGFGGEFGFHHCGCBAFBGBDAFFDFEFGHFHHFG3AGHHGHHFFFFBGAGEB3?FG3BB34BBB4BFB2B>>>11B3B0?FEBBFB??BB333BB3?G3//???F3?B3?2F22F<2@@GHHAG1100?/?<11@11<0>>FFHHH?E<C.00000=DGD00=0/0<GDC0;0C0CF/00;:000<CGG0:<;;CFF0;C090;CB0.;
@M05620:37:000000000-D9766:1:1101:17983:9487 1:N:0:50
ACCACACCTTCTCAATGCGCTGAGAGTGGCTCCCGCGGAGCACCCCGTTCTGCTTACCGAGGCCCCCCTGAACCCCAAGGCCAACCGCGGGAAGATGGTGAGTGGCCCGCTCCCTCTTCTGGTGGCCGCCTCCCTCCTTCCTGGCCTCCCGGCGCTGCGCCCTTTCTCACTGGTTCTCTCTTCTGCCGTTTTCCGTAGGACTCTCTTCTCTGACCTGCGTCTCCTTTGGAACTCTGCAGGTTCTAGATCGG
+
AAAAAAAAFFF1GGGGGBEEAA0B1BABAFCHGGGCEG/AEFFH/EAB0BBED@1DGG?>EEEGGGGG/FFHCGGGGGEG/FHHFGG/@/>/A/0?F1?><FFGGGHGGG--=EGGGFHF00GBEGHG@CAE.EBFGGFFGFFFFGGGGGG@?@;?@F@@F@?FEFF/B//BF9BFFFFFBFFFFE9@BBFEFFBFFFFFFFFFF9BFFFFFFFFFFF@->BFFFBFBB9FBFFFFFFFF-BFFFF/;/AF
@M05620:37:000000000-D9766:1:1101:9373:9489 1:N:0:50
GAGGCTGCTTTGGAAGAAACTCATAGATTACTGCAACAGTTCCCCCTGGACCTGGAAAAGTTTCTTGCCTGGCTTACAGAAGCTGAAACAACTGTCCTACAGGATGCTACCCGTAAGGAAAGGCTCCTAGAAGACTCCAAGGGAGTAAAAGAGCTGATGAAACAATGGCAAGTAAGTCAGGCATTTCCGCTTTAGCACTCTTGTGGATCCAATTGAACAATTCTCAGCATTTGTACTTGTAACTGACAAGC
+
A@ABBBFBFFFFGGGGGFGGGGGHHHHHHHHHHHGHGHHFHGHFHGGFFFGHHGEFBDBGBFGHHHFBFGHHHHHFGGHFHHHHHGHHHFEHHH5FGHFBB3BGGHHGGHHFFEEFHHGCGHHHBFFBBBFHHGFGFFGGHGGHFCGFHHHGHHHHHHBFFHHFF1GHHHCFGF?G@FGGGF.<<>FGFAEGG00DDHHFGHHGHGHEGF:CC0GCHHHCCGHCGGGHHH:;C;;;FGG;CF;FCFGGGFA
@M05620:37:000000000-D9766:1:1101:20177:9495 1:N:0:50
ACCACACCTTCTACAATGAGCTGCGTGTGGCTCCCGAGGAGCACCCCGTGCTGCTGACCGAGGCCCCCCTGAACCCCAAGGCCAACCGCGAGAAGATGAACCCAGGTGAGTGGCCCGCTACCTCTTCTGGTGGCCGCCTCCCTCCTTCCTGGCCTCCCGGAGCTGCGCCCTTTCTCACTGGTTCTCTCTTCTGCCGTTTTCCGTAGGACTCTCTTCTCTGACCTGAGCCTCCTTTGGAACTCTGCAGGTTC
+
BBBBBBBBFFFFGGFGGGGFGGHHGEGFHGHFHGGDGFCEDGHHHGGGEEGGGHHHHHHGGGGGGGGGGGGHHHHGGGFHGGHHHGGGGG/CBDHHHHGHHHGF//??F??F/FHHCFFGGCGDFDDGD0=CEHFGG@DFHEFHGGEGGGGFFFGGGGG?FA@FBF=BD=DF/BFFFBBFFF/B/BFBB9BFFFFFFDFFFFBBFFFFB99/BF9BFFFFFFFF.BB/;/FAFFFFB/9:BFFFFFBFFB/
@M05620:37:000000000-D9766:1:1101:10629:9500 1:N:0:50
GAGGCTGCTTTGGAAGAAACTCATAGATTACTGCAACAGTTCCCCCTGGACCTGGAAAAGTTTCTTGCCTGGCTTACAGAAGCTGAAACAACTTTCCTACAGGATGCTACCCGTCAGGAAAGGCTCCTAGAAGACTCCACGGGCGTACAAGAGCTGATGACCAAATGGCCAGTAAGTCAGGCATTTCCGCTTTAGCACTCTTGTGGATCCAATTGCCCAATTCTCCGCATTTGTACTTGTCACTGACAAGC
+
BABCCCFBFFFFGGGGGGFGGGHHHHHHHHHHHHHHHHHFHHHHHGGGHCHHHHHHHHHHFHHHHHHHHHHHHHHHHHHHHHHHHHHHHHHHH5GHG4FH3BGH@FHHH3GHGGDGGH3BEH0GHHGGHHHF3?F333B2/>B/B<B/CG100?FGGF1@=11/>GH1F0<.>1FGHHHHHGFFH0==<CEGG0CHHHH/CHGG0:G0GH0CFG0000;EGGGFGBDDGGDGGGFGGGFF0CFGGFFFFFF
@M05620:37:000000000-D9766:1:1101:15730:9500 1:N:0:50
AGTGCCAGCTCTCAATCGCACAGGGGACCCAGGGCCTGGCCCCTCCATCCAGAAAACCTATGACCTCACCCGCTACCTGGAGCACCAACTCCGCAGCTTGGCTGGGACCTATGTGAGTATCCAGCGTAGGAATCTGGGAGTTGGGGAGGAGTGAGGAGTTGGGGAAAGACAGTCCTAACCGTGGAGGGTTCTGGTAAATGATGGGGTGAGGAGGGGCTCTTTGGCTCCCACCAGTCCCCCTGTCTGGTCTA
+
AAAAAFFFCFFFGGGGGGGGGGHGGGGGGGHHFGGGGGHHHHGHGGHHHGHHHGHHHGHHHHHHHHHHHHHGGEEGHHHHFHHHHHHHGHHHGGGGGHHHGHHGDEHHGHHGHHHGHHHHHHHHHGDDDDHHHHHHGHFGFHHHGGFGGGEGHHHHHGHHHHGGGDHHHFFHHHHHHHHHGGEFEGGGFGGGGGBFFGGGGGGFGGFFFFEFFFFFFFFFFFFFFFFFFFFFFFFFFFFFFFFFFFFFFFF
@M05620:37:000000000-D9766:1:1101:17094:9501 1:N:0:50
ACCACACCTTCTACAATGAGCTGCGTGTGGCTCCCGAGGAGCACCCCGTGCTGCTGACCGAGGCCCCCCTGAACCCCAAGGCCAACCGCGAGAAGATGAACCCAGGTGAGTGGCCCGCTACCTCTTCTGGTGGCCGCCTCCCTCCTTCCTGGCCTCCCGGCGCTGCGCCCTTTCTCACTGGTTCTCTCTTCTGCCGTTTTCCGTAGGACTCTCTTCTCTGACCTGCGTCTCCTTTGGAACTCTGCAGGTTT
+
EDEEEECDFFFFGGGGGGGGGGHHGGGEHGHHHGGGGGGGGHHHHGGGGGGGHHHHHHHGGGGGGGGGGGGHGHHGGGGHGHHHHGGGGGGGGGHHHHHHHGFGHE?F1F1F/=FH----<CGGB<DBDB1C<<G-A-.<:::C.CFGGGF/CAFFFGDF-AA=-.--<--:01<F1111/<01<FF0B11BB109..B.FFA0..<:0<BFFFEF1FFF1</</.<A-AB0BFFFFFFB0:B10<0<B01
@M05620:37:000000000-D9766:1:1101:10647:9502 1:N:0:50
GAGGCTGCTTTGGAAGAAACTCATAGATTACTGCAACAGTTCCCCCTGGACCTGGACAAGTTTCTTGCCTGGCTTACAGAAGCTGAAACAACTGTCCTCCAGGATGCTACCCGTAAGGAAAGGCTCCTAAAAGACTCCAAGGGAGTAAAAGAGCTGATGAAACAATGGCAAGGAAGTCAGGCATTTCCGCTTTAGCACTCTTGTGGATCCAATTGAACAATTCTCAGCATTTGTACTTGTAACTGACAAGC
+
>3AA3>CAC5B4F45BAFBGGGHHHGGHGH4ADB4BCGBFG55322A22EBBFGEB231BDFGDDGGB3BABBBG33BBFGH@BG33F@B1FHG4BF43??33?BBBBBFB11?>?B??3?GFF3BFB?4BB??2?BB3?2C/?</2?DBB<@2@2<@2@>>GF???<F<??/<<??><=00.><<1>>.<<.00==<0/=<0=0.<:C/0:00:;0C0;00;0;;=;9C00;0;0=FF0;F;;0;CFB.9
@M05620:37:000000000-D9766:1:1101:14846:9509 1:N:0:50
ACCACACCTTCTACAATGAGCTGCGTGTGGCTCCCGAGGAGCACCCCGTGCTGCTGACCGAGGCCCCCCTGAACCCCAAGGCCAACCGCGAGAAGATGCCCAGGTGAGTGGCCCGCTACCTCTTCTGGTGGCCGCCTCCCTCCTTCCTGGCCTCCCGGAGCTGCGCCCTTTCTCACTGGTTCTCTCTTCTGCCGTTTTCCGTAGGACTCTCTTCTCTGACCTGAGTCTCCTTTGGAACTCTGCAGGTTCTA
+
CCCCCCBBFFFFGGGGGGGGGGHHGGGGHGHGHGGGGGGGGHHHHGGGGGGGHHHGHHHGGGGGGGGGGGGHHHHGGGGHGHHHHGGGGGGGGGHHHHHHHHHGHHHHHHEGGHGGGFGHHHHGHHHGHHFHHGGGGGHGHHGHGGGGFEGGGGGGG?AFFGFGFGFFFFFFFFFFFFFFFFFFFFFFFFFFFFAAFEFFDFFFDBFFFFFFFFFFFBFFFFFBFFFFFFFFEFFFFFFFFFFFFFFFFFF
@M05620:37:000000000-D9766:1:1101:23068:9516 1:N:0:50
ACCACACCTTCTACAATGAGCTGCGTGTGGCTCCCGAGGAGCACCCCGTGCTGCTGACCGAGGCCCCCCTGAACCCCAAGGCCAACCGCGAGAAGATGCCCAGGTGAGTGGCCCGCTACCTCTTCTGGTGGCCGCCTCCCTCCTTCCTGGCCTCCCGGAGCTGCGCCCTTTCTCACTGGTTCTCTCTTCTGCCGTTTTCCGTAGGACTCTCTTCTCTGACCTGAGTCTCCTTTGGAACTCTGCAGGTTCTA
+
DCDDDDDDFFFFGGGGGGGGGGHHGGGGHGHGHGGGGGGGGHHHHGGGGGGGHGHHHHHGGGGGGGGGGGGHHHHGGGGHGHHHHGGGGGCGGGHHHHHHHHHGHHHHHHGGHHGGGGGHHHHHHHHHHHGHHGGGGGHGHHGHHGGGGGGGGGGGGDDGGGGGGGFFFFFFFFFFHFFFFFFFFFFFFFFFFFFFFFFFDFFFFFFFFFFFFFFFFFFFFFFFFFFFFFFFHFFFFFFFFFFFFFFFFFF
@M05620:37:000000000-D9766:1:1101:23612:9517 1:N:0:50
GAGGCTGCTTTGGAAGAAACTCATAGATTACTGCAACAGTTCCCCCTGGACCTGGAAAAGTTTCTTGCCTGGCTTACAGAAGCTGAAACAACTGTCATACAGGATGCTACCCGTAAGGAACGGCTCCTAGAAGACTACACAGGCGTACCAGAGCTGATGACCCCATGGCAAGTAAGTCAGGCCTTTACGCTTTCGCACTCTTGTGGATCCAATTGAACAATTCTCAGCATTTGTACTTGTCACTGACAAGC
+
BABBBBFBFFFFGFGGGGGGGGGHHHHHHHHHHHHHHHHGHHHHHGGGHHHHHHHHHHHHGHHHHHHHHHHHHHHEHHHHHHHHHGHHHFEHHHHH4@FG3GHG33BF43FGGGGGHHHH0/?EFGGHHHHG?3BF2F2B2BF/BF?/?FGGHH2F<FHHB1G<EHHHHHHGGGHHGHBHHH.1<D<DEGGGA0<EGG?/CHHHHGHGHHHFGGB0;0;FG0CFG0;CFBFGGGGGGGGGFFGGG0CF0FG
@M05620:37:000000000-D9766:1:1101:7718:9519 1:N:0:50
ACCACACCTTCTACAATGAGCTGCGTGTGGCTCCCGAGGAGCACCCCGTGCTGCTGACCGAGGCCCCCCTGAACCCCAAGGCCAACCGCGAGAAGATGAACCCAGGTGAGTGGCCCGCTCCCTCTTCTGGTGGCCGCCTCCCTCCTTCCTGGCCTCCCGGCGCTGCGCCCTTTCTCACTGGTTCTCTCTTCTGCCGTTTTCCGTAGGACTCTCTTCTCTGACCTGCGTCTCCTTTGGAACTCTGCAGGTTC
+
DCDCCDDDFFFFGGGGGGGGGGHHGGGEHGHHHGGGGGGGGHHHHGGGGGGGHHHHHHHGGGGGGGGGGGGHHHHGGGGHGHHHHGGGGGGGGGHHHHHHHHGCGGHF1FGHGGHHGGG-CFHHHFHHHHHHGHHGGGGGHGHGCFGGGGGGGGGGGGGA-9DFFFFFFFFFFFHHFFFFFFFFFFFFFFFFFFFFDDFFFFBB<BDBFFFFFFFFFFFH0B<F/.@<CDFFFFFFFFFFFFFFF<FFFFB
@M05620:37:000000000-D9766:1:1101:4911:9530 1:N:0:50
GAGGCTGCTTTGGAAGAAACTCATAGATTACTGCAACAGTTCCCCCTGGACCTGGAAAAGTTTCTTGCCTGGCTTACAGAAGCTGAAACACGATGCTAATGGTAAGCAAACTCTCCCCGAAGACGCCCGGCTACCAAAATAGTGGATTACAGAAGGTCAACTAATTCACCCAGTTTCTCTTTACCACTCTTTTGCATAGAACTGACTAATTCGCACCATTTCTACTTTGAACCTATGCGGCATGTACAAAG
+
>>AAAABAFFBFF1GFA1FEBEAD3DFGHCHHHHGBHAG1GHHHHGEFFHHGHEH0GHHGB2DHDHDHHHHHHHFHHHH1A1G1EGHEHC0/>>?E@F21111@2B1GG1>@11B00//>/>/>//>///</<0011?/1<12@G11111@11?<<???<11?11?G111>.<<>1>1>F1>1000<</<==D000=000=0<00/000:00.:E--;00;0;;CFF000;999/000.--;-.;F/9///
@M05620:37:000000000-D9766:1:1101:23626:9532 1:N:0:50
GAGGCTGCTTTGGAAGAACCTCATAGATTACTGCAACAGTTCCCCCTTGACCTGGAAAAGTTTCTTGCCTGGCTTACAGAAGCTGAAACACCTGACCTCCAGTATGCTACCCGTAAGGAAAGGCCGCTAGAAGACTCCAAGGGAGTAAAAGAGCTGATTAAACAATGGCAAGTAAGTCAGGCATTTCCGCTTTATCACTCTTGTGGATCCAATTGAACAATTCTCACCACTTGTACTTGTAACTGACAAGC
+
>1>>AAC1BDBDFBFE1FA1B0BFGGD3D1BGG1B11BFEGHFDGGEBA1FEFBABBF00BBFHBBDBFBAEGFFFHFGGFGHFGGGGHFFEHF0>BB1BF121B2B2BFGCEA//BF1>F>>F///<>EGFFHHGFHHFFF/<?/@>2@@<@F1FG111?1????1?BGHGHGDG>1<1<<.1<1><C?.C.00=<<=0DF<0;:0:C/;G:0C0;0;:CGC0;00;:.90:99C090090;;0090CC;
@M05620:37:000000000-D9766:1:1101:13025:9532 1:N:0:50
ACCACACCTTCTACAATGAGCTGCGTGTGGCTCCCGAGGAGCACCCCGTGCTGCTGACCGAGGCCCCCCTGAACCCCAAGGCCAACCGCGAGAAGATGATGAGTGGCCCGCTCCCTCTTCTTGTGGCCGCCTCCCTCCTTCCTGGCCTCCCGGCGCTGCGCCCTTTCTCCCTGTTTCTCTCTTCTGCCGTTTTCCGTAGGACTCTCTTCTCTGCCCTGAGTCTCCTTTGGACCTCTGCAGGTTCTCGCTCG
+
BBCCBBCBCFCFGFFGGGAGGGHHGGGAAEGCFFFEDGAEEFAGHGGGGEGGGHGHHGHAECCFGGGGGGGHFHHGGGGHGHHHHGGGGG>BFGHGHHH>GHHHHGGHHGGGGGGHHHHHH11=C?GHG-@EGHGHHFHHHHGCBGGGGGGGC-@BFCGFFFCBFFFFFFFF/9;FFFFFFFFFFFF;@ADFFFFDFFFD/BF/FFFFFFFFBBFFFFBFFFFFFFFFFFF/;F9FFF//;;FFF/;9;E-
@M05620:37:000000000-D9766:1:1101:9734:9536 1:N:0:50
GCGGCTGCTTTGGAAGAAACTCCTAGATTACTGCAACCGTTCCCCCTGGCCCTGGAACCGTTTCTTGCCTGGCTTACAGAAGCTGCAACAACTGTCCTACAGGATGCTACCCGTCAGGACCGGCTCCTCGAAGACTCCACGGGAGTACAAGAGCTGATGACACCATGGCCAGTAAGTCAGGCATTTCCGCTTTAGCACTCTTGTGGATCCCATTGCCCAATTCTCAGCATTTGTACTTGTCACTGACCAGC
+
>1>AA1AAFFFFBEFGFFGGGFAF1BA33DBGDB1BB0AA/BBGGG/B/0B//0/ABA/E/B0BDD1ABGEBGBB11BGD1BGBB101B0FGCFBFFFGHBGHGHFHHFHHHGE/?EHH//</@BEFH0CAGF/GFHH10?CC/<><11>>0>GHFDHHHB0CCGHHHH/<GF0DGCGBGHH.;GFH;AEFGE0BFFFFGGGFFGGGGGG/CFGG00;FGFGBFG0;FFFFFFFBFFF/B//;BF/;B9FF
@M05620:37:000000000-D9766:1:1101:20318:9539 1:N:0:50
AGTGCCAGCTCTCAATCGCACAGGGGACCCAGGGCCTGGCCCCTCCATCCAGAAAACCTATGACCTCACCCGCTACCTGGAGCACCAACTCCGCAGCTTGGCTGGGACCTATGTGAGTATCCAGCGTAGGAATCTGGGAGTTGGGGAGGAGTGAGGAGTTGGGGAAAGACAGTCCTAACCGTGGAGGGTTCTGGTAAATGATGGGGTGAGGAGGGGCTCTTTGGCTCCCACCAGTCCCCCTGTCTGGTCTA
+
BCBCCFFFBFFFGGGGGFFGGG4GFFGGGGGHGGGGGAAFGGGEEGBHHHFHHBGHGAFGHHHHHHGEHHHGGEEGHGHHHGHGHHHHGHHHGGGGGHF3?GFFEGHHGHHHHHGHHHHGHGHHGGGAFGHHHHHHHHGCCGHHGGGFGGEFHHHHHDCGFCDCGGHHHHHHHHHHHHHHGE:CDGGGCFGGGGGGGGGGGGGGGGFFFFFFDDFFFBFFFFFFFFFFFFFFEFFFFFFFAFFFFFFFBF/
@M05620:37:000000000-D9766:1:1101:27406:9540 1:N:0:50
ACCACACCTTCTACAATGAGCTGCGTGTGGCTCCCGAGGAGCACCCCGTGCTGCTGACCGAGGCCCCCCTGAACCCCAAGGCCAACCGCGCGAAGATGATGAGTGGCCCGCTCCCTCTTCTGGTGGCCGCCTCCCTCCTTCCTGGCCTCCCGGAGCTGCGCCCTTTCTCCCTGGTTCTCTCTTCTGCCGTTTTCCGTAGGACTCTCTTCTCTGCCCTGAGTCTCCTTTGGACCTCTGCAGGTTCTAGTTCG
+
BBCCBCCCFFFFGGGGGGGGGGHHGGGEEEHHHGGGDGGGGHFHHGGGEGFGGHGHHHHGGGGGGGGGGGGHEHHGEGGHGHHHHGGGGG/>DFGCDGG1FFG=GGGHEGGFCEGHH/=DG0DGH.CGFCCGGHGFGGFGGGFFBGGGGGGGF-BAFGGGFA;-FFFFF9:B0.;BBFFFFFFFFFF0-A.BABFFFFFFFFFFBBBFFFFFF0B;9A9FFFFFFFF0B/00/:BFFFB0F.;FF0;0;BA
@M05620:37:000000000-D9766:1:1101:17663:9543 1:N:0:50
ACCACACCTTCTACAATGAGCTGCGTGTGGCTCCCGAGGAGCACCCCGTGCTGCTGACCGAGGCCCCCCTGAACCCCAAGGCCAACCGCGAGAAGATGCCCAGGTGAGTGGCCCGCTACCTCTTCTGGTGGCCGCCTCCCTCCTTCCTGGCCTCCCGGCGCTGCGCCCTCTCTCACTGGTTCTCTCTTCTGCCGTTTTCCGTAGGACTCTCTTCTCTGACCTGAGTCTCCTTTGGAACTCTGCAGGTTTAG
+
DCCDDDCDFFFFGGGGGGGGGGHHGFGFHGHHHGGGGGGGGHHHHGGGDGGGHHGHHHHGGGGGGGGGGGGHHHHGGGGHGHHHHGGGGGGGGGHHHHHHHFHGHHHHHHGGHHGGG@CHHHHHHHHHHHGHHGGGGGHGHHGHHGGGGGGGGGGGFG-AFFFFFFFFF.FFFFFFFFFFFFFFFFFFFFFFFBADFFFFFFFFFFFFFFFFFFFFFFBFFFEBFFFFFFFFFFFFFFFFFFFFFFFFFE0
@M05620:37:000000000-D9766:1:1101:11039:9545 1:N:0:50
ACCACACCTTCTACAATGAGCTGCGTGTGGCTCCCGAGGAGCACCCCGTGCTGCTGACCGAGGCCCCCCTGAACCCCAAGGCCAACCGCGAGAAGATGAACCCAGGTGAGTGGCCCGCTACCTCTTCTGGTGGCCGCCTCCCTCCTTCCTGGCCTCCCGGAGCTGCGCCCTTTCTCACTGGTTCTCTCTTCTGCCGTTTTCCGTAGGACTCTCTTCTCTGACCTGCGTCTCCTTTGGAACTCTGCAGGTTC
+
BBBBBBBBFFFFGGGGGGGBGBGHGGGEHEEGHGGGGGGGGHHHHGGGEGGEHHHHHHHGGGGGGGGGGGGHHFGGGGGHGGHGHGGGGGGC@DFHBGHHHHFGGFCGDGHHGGHHGGCCGHHHDFGGGGDFEGHGGGDFEFHHGGGGGFGGGGGGGGGG-@BGGGBBFBBFFFFFFFFFEBFFFFFFFFFFFFFB.9FEFFFFFFFFFFFFFFFFFFFFFFFFF.-;BDFFFFFFBBBFFFFFF/B?.//
@M05620:37:000000000-D9766:1:1101:12698:9549 1:N:0:50
AGTGCCAGCTCTCAATCGCACAGGGGACCCCGGGCCTGGCCCCTCCATCCCGAATACCTATGACCTCCCCCGCTACCTGGAGCACCAACTCCGCAGCTTGGCTGGGACCTATCTGAGTATCCAGCGTAGGAATCTGGGAGTTCGGGAGGAGTGAGCAGTTGGGTAAACACAGTCCTAACCGTGCAGGGTTCTGGTAATTGATGGGGTGAGGAGGGGCTCTTTGGCTCCCACCAGTCCCCCTGTCTGGTCTA
+
>1>>A1@@>FFFGGGFFAF1E?FACEEE0A00A/AA/BF00BE/BEFE1B/A///?1B1DB12DFGH/F//>E>>EG11BFFG?0?F>E0BB/<//<0BC/BF//?F0/?1D1@@21@1??G1FH@//<C111<1110>..>1.<.<<CCCCA00/0;0;0:C.0;C0;CA?FFGFG0/;9...:;AA/;.;000///;/////--;-;-9/9---;--;////;9B-AFFB-A9BB:9--9;/////;B/
@M05620:37:000000000-D9766:1:1101:24728:9550 1:N:0:50
ACCACACCTTCTACAATGAGCTGCGTGTGGCTCCCGAGGAGCACCCCGTGCTGCTGACCGAGGCCCCCCTGAACCCCAAGGCCAACCGCGAGAAGATGAACCAAGGGGAGGGCCCCGTAACCCTTCTGGTGGCCCGCTCCCTCCCTCCCGGCCCCCCGGGGCCGCCCCCTTTTCCCACGGTTTCCCCTTTCGCCCGTTTCCCGCGGGACTCCTTCCCTGCCCCGCGCCCCCCTTGGAACCTCGCAGGTTTT
+
BBB?BBBBCFFFGGGGGGGGGGHFEAEA4AGGEFGGCFGGDEHFGGGG1EFGFHEHHHFFFECEGGGGGEFHHHHGGGFHEHHHHGGGGGG@CDFFDGF2GG0/?/////>A.>@-<.-<<0..</0:C0;..C.-:--;9//9.//9.;;-9--9@-@--------9;-:B///9/.-;.;.///..;//..9.-;AF/B/.9-9-99.///9//./;..9.9----99;-;:.9BB/99/.--.;.//.
@M05620:37:000000000-D9766:1:1101:12680:9553 1:N:0:50
AGTGCCAGCTCTCAATCGCACAGGGGACCCAGGGCCTGGCCCCTCCATCCAGAAAACCTATGACCTCACCCGCTACCTGGAGCACCAACTCCGCAGCTTGGCTGGGACCTATGTGAGTATCCAGCGTAGGAATCTGGGAGTTGGGGAGGAGTGAGGAGTTGGGGAAAGACAGTCCTAACCGTGGAGGGTTCTGGTAAATGATGGGGTGAGGAGGGGCTCTTTGGCTCCCACCAGTCCCCCTGTCTGGTCTA
+
AAAAAFFFBFFFGBGGGGGFEEHGGGGGGG2GGGGGGGHHGHGGGG2GHHFHGCFHHGHHHHFHHFG@GGHGEE@EHHHH2GHHHH1?EHHHGGGGGHGHGHHGGGHHGHBHHHFFBHFHHHFHHGGCGGF1FGHHBF0?EHHFCG.<@.>GFBGHFGHHHHGGA..:/GBGHGHHG0CF@FFG.9DGGFGGGGFGFGGGGGGGGGFB?FFFFFBBBBFFFFFFFFFFFBFFEFFFFFFFBFFFFFFFFF/
@M05620:37:000000000-D9766:1:1101:25226:9557 1:N:0:50
ACCACACCTTCTACAATGCGCTGCGTGTGGCTCCCGAGGAGCACCCCGTGCTGCTGACCGAGGCCCCCCTGAACCCCAAGGCCAACCGCGAGAAGATGCCCAGGTGAGTGGCCCGCTACCTCTTCTGGTGGCCGCCTCCCTCCTTCCTGGCCTCCCGGAGCTGCGCCCTTTCTCACTGGTTCTCTCTTCTGCCGTTTTCCGTAGGACTCTCTTCTCTGACCTGAGTCTCCTTTGGAACTCTGCAGGTTCTA
+
BBBAAABAFFFFGGGGGG4EEEGGGFEBGDHHFFFGGGGEGHHHHGGGGGGGHHHHHHHGGGGGGGGGGGGHHHHGGGGHEGHHGGGCGD/>CGHHFFHHHHGGGHHHGHGGHHGGGGGHHHGHHHHFHHCHHGGGGGHGGGDGGGGGGFGGGGGGGGGGGGGF?BFB;BFFFFFFFFFBFFFFFFFFFFFFFBFFFFFFFFFFFFFFFFFFFFFEFFFFFFFFFFFBFFFFFFFFFFFFFFFFFFFFFFF
@M05620:37:000000000-D9766:1:1101:14558:9577 1:N:0:50
GAGGCTGCTTTGGAAGAAACTCATAGATTACTGCAACAGTTCCCCCTGGACCTGGAAAAGTTTCTTGCCTGGCTTACAGAAGCTGAAACAACTGTCCTACAGGATGCTACCCGTAAGGAAAGGCTCCTAGAAGACTCCAAGGGAGTAAAAGAGCTGATGAAACAATGGCAAGTAAGTCAGGCATTTCCGCTTTAGCACTCTTGTGGATCCAATTGAACAATTCTCAGCATTTGTACTTGTAACTGACAAGC
+
BABCCAFBFFFFGGGGGCGGGGFHHHHHHHHHHHGFFFHFGHHHHGGGHHHHHHHHHHHHGHHHHHHHHHHHHHHGHHHGHHHGHHHHHFHHHHHHHHHHHFGHHGHHHHHHGGEGHHHHGHHHGHGHHHHHHGHHHHHGHGGFGGHDFHHGHHHHHHHHHGHHFHHFHHBEGGGHGFHHHGHHHHHHGGGGGHHHHHHHHHFHGGHGHHHHHHHHGHHHHHHHHGHHGHHGGFGGGGGGFFGGFFG0CFG
@M05620:37:000000000-D9766:1:1101:16223:9583 1:N:0:50
GAGGCTGCTTTGGAAGAAACTCATAGATTACTGCAACAGTTCCCCCTGGACCTGGAAAAGTTTCTTGCCTGGCTTACAGAAGCTGAAACAACTGTCCTACAGGATGCTACCCGTAAGGAAAGGCTCCTAGAAGACTCCAAGGGAGTAAAAGAGCTGATGAAACAATGGCAAGTAAGTCAGGCATTTCCGCTTTAGCACTCTTGTGGATCCAATTGAACAATTCTCAGCATTTGTACTTGTAACTGACAAGC
+
AAABAAFBFFFFGFGGGGGGGGHHHHFHHHHHGHHHHHHGHHHHHGGGHEFHHHGFAFHHFHHHHHGGGHHHHHHEGHHHHHHHHGGHHHGHHHGHHHHHF3BGHFHHHHHHFGGGFFFFHHHHHHGHHGGHHHHHHHHHHGAGD?FHHHHGHHHHHHGHHHHHHHHFHHHGHFGH?FGGGFGGHFHHGGFEGD=GFHFFGG0DCDHFGHF00CFHCHFH:CGGHHGFFHFFGGFFGGGFGGFGFEFGGFE
@M05620:37:000000000-D9766:1:1101:3513:9586 1:N:0:50
ACCACACCTTCTACAATGAGCTGCGTGTGGCTCCCGAGGAGCACCCCGTGCTGCTGACCGAGGCCCCCCTGAACCCCAAGGCCAACCGCGAGAAGATGAACCCAGGTGAGTGGCCCGCTCCCTCTTCTGGTGGCCGCCTCCCTCCTTCCTGGCCTCCCGGCGCTGCGCCCTTTCTCCCTGGTTCTCTTTTCTGCCGTTTTCCGTGGGACTCTCTTCTCTGCCCTGCGCCTCCTTTGGAACTCTGCGGGTTC
+
CCCCCCCAFFFFGGGFEGGGGFGHGGAAFAFEFFF2EEEGEHCGHGGGGGGGGHHHHHHGFGEGGEGGGGGHFFHGGGGHGHHHHGGGGFF?CDFF22FHFHF/FFHB1?GGEFHHC--<CC/<CD0DD0=CEHH@C@ADEEFG.CBFFGFCFFFGG.C;-:---;-@D;-BFFFF09FFEFFFBBB0;:9:FF0@;DFFF9.9.;9.;:BBBFF900;:0;.0:.;-9.;9FFFFFFFF90;0F--99..
@M05620:37:000000000-D9766:1:1101:11544:9595 1:N:0:50
GAGGCTGCTTTGGAAGAAACTGACAACTCACTGACACAGGATCGGCAGACCACATGACCGCACTTTACCTGGCTTACAAGATCTGGCACGACTTTCCCACCTGATACTAACCGTCAGGACCTGCTCCTCGAAGCCTCCCCGGGCGTCCCAGCGCTGCTGACCCCATGGCCAGTCAGTCCGGCCTTTCCGCTTTCGCACTCTTGTGGATCCCATTGCCCAATTCTCCGCATTTGTCCTTTTCCCTGACCCGC
+
BBBBBBFBFFFFGFGGFGGGGDH4B5444B4DDBGFHH2F23B2222A22AB11A33BBF000033553D31BBFGHG33B@FH433B311>1?44333B/0B?34B4B4F0///?/2GAC22BFHBB2C/2?/@GHH/?/</C?C-><0<CCDGG.CH;GG:;.CCCG:/:CFFGGG9E?FGDFFG0;CDCE0AGFFFFFFFFFFFFFFF/BFF/:9/A9B/BF9;DD.AFBF9F9;/;B/;BF.//.;@
@M05620:37:000000000-D9766:1:1101:11657:9610 1:N:0:50
GAGGCTGCTTTGGAAGAAACTCATAGATTACTGCAACAGTTCACCCTGGACCTGGAAAAGTTTCTTGCCTGGCTTACAGAAGCTGAAACAACTGGCCTACAGGATGCTACCCGTAAGGCAAGGCTCCTAGAAGACTCCAAGGGAGTAAAAGAGCTGATGAAACAATGGCAAGTAAGTCATGCATTTCCGCTTTATCACTCTTGTGGATCCAATTGAACAATTCTCAGCATTTGTACTTGCAACTGACAAGC
+
A?AAAACAFFDFFFFB4CFFEEAFFHGGHDGHFGFBFFHFFG5DGHCGFBFCCFGABFBGABFHBBDBBFFF1BBCBFGFF3GEEFGDF?F1FF3BB3B233BF3@B3BFG11?>?1F300????BF?BBBFE?F?F3GGGG/??/0BGFBF00FGD@1@@1GG?G?1?0?/1<??@1F111<>F11><D.EA10=<0DDG0<=<.0<0/<00;C;CGC/00<0:;0=0CC0:<;0;CF0;C0;/;;FB9.
@M05620:37:000000000-D9766:1:1101:10333:9638 1:N:0:50
ACCACACCTTCTACAATGAGCTTCGTGTGGCTCCCGAGGAGCACCCCGTGCTGCTGACCGAGGCCCCCCTGAACCCCAAGGCCAACCGCGAGAAGATGATGAGTGGCCCGCTCCCTCTTCTGGTGGCCGCCTCCCTCCTTCCTGGCCTCCCGGAGCTGCGCCCTTTCTCCCTGGTTCTCTCTTCTGCCGTTTTCCGTAGGACTCTCTTCTCTGCCCTGAGTCTCCTTTGGAACTCTGCAGGTTCTAGCTCG
+
AAAAABBBFFFFGGGGBFEGGFHHGGFBE2GHFGGDFGGCGHHHHGGGEGGGGHGHHHHEGGGGGFGGGGGHHHHGGGGHEHHHEGGEGGGGGGHHHHFDGHHHDCFHHGGG-AFHHHHHHHHGHGHHGGGGGGGHHGHHHHHHHHGHGGEGG@GGGFGBGGGGGFFFF/:FF.BFFFFFFFFFFFF;@ADFFFFFBFFFFFFFFFFFFFFFF/BAFFBFFFFFFFFFFFFBFFFFFFFFFAFFF/;9BFB
@M05620:37:000000000-D9766:1:1101:15191:9638 1:N:0:50
ACCACACCTTCTACAATGAGCTGCGTGTGGCTCCCGAGGAGCACCCCGTGCTGCTGACCGAGGCCCCCCTGAACCCCAAGGCCAACCGCGAGAAGATGATGAGTGGCCCGCTACCTCTTCTGGTGGCCGCCTACCTCCTTCCTGGCCTCCCGGAGCTGCGACCTTTCTCCCTGTTTCTCTCTTCTGCCGTTTTCCGTAGGACTCTCTTCTCTGCCATGAGTCTCCTTTGGAACTCTGCAGGTTCTAGCTCG
+
CCCCCCDCFFFFGGGGGGGGGGHHGEEEGGHHHGGGGGGGGHHHHGGGGGGGHHHGHHHGGGGGGGGGGGGHHHHGGGGHGHHHHGGGGGDGG/GFGHFF2>GH2?FHH@DC->GH1FGHD>GFGGHHGGGF.CGHHHHHHHHHHHHHGGGGG9??FFGG-AD.;BFFFFFFF0BBFBFFF0;BFFFFFFFFF0;DBAFFFFFFFFFFFF0FF0B0000;:B0:BFFFFFF0BBFFFF0BFFBFF0:0;B.
@M05620:37:000000000-D9766:1:1101:11410:9663 1:N:0:50
AGTGCCAGCTCTCAATCGCACAGGGGACCCAGGGCCTGGCCCCTCCATCCAGAAAACCTATGACCTCACCCGCTACCTGGAGCACCAACTCCGCAGCTTGGCTGGGACCTATGTGAGTATCCAGCGTAGGAATCTGGGAGTTGGGGAGGAGTGAGGAGTTGGGGAAAGACAGTCCTAACCGTGGAGGGTTCTGGTAAATGATGGGGTGAGGAGGGGCTCTTTGGCTCCCACCAGTCCCCCTGTCTGGTCTA
+
CCACBFFFCFFFGGGGGGGGGGHGGGGGGGHHCFGGGGHHHHGHGGHHHHHHHHHHHGHHHHHHHHHHHHHGGEGGHHHHGHHHHHHHGHHHGGGGGHHHGHHGGGGHGHHHHHHHHHHHHHHHHGGGGGHHHHHHHHHGGHHHGGFGGGEHHGHHHGHHHHGGEGHGHHHHHHHHHHHHGGGGGGGGEGGGGGFGGGGGGGGGGGFFFFFFFFFFFFFFFFFFFFFFFFFFFFFFFFFFFFFFFFFFFF0
@M05620:37:000000000-D9766:1:1101:16846:9682 1:N:0:50
ACCACACCTTCTACAATGAGCTGCGTGTGGCTCCCGAGGAGCACCCCGTGCTGCTGACCGAGGCCCCCCTGAACCCCAAGGCCAACCGCGAGAAGATGCCCAGGTGAGTGGCCCGCTACCTCTTCTGGTGGCCGCCTCCCTCCTTCCTGGCCTCCCGGCGCTGCGCCCTTTCTCACTGGTTCTCTCTTCTGCCGTTTTCCGTAGGACTCTCTTCTCTGACCTGAGTCTCCTTTGGAACTCTGCAGGTTCTA
+
CCCCCCBCFFFFGGGGGGGGGGHHGEFBEEHHHGGGGGGGGHHHHGGGGGGGHHHHHHHGGGGGGGGGGGGHGHHGGGGHGHHHHGGGGGFGGGHHHHHHHHHGHHHGHHGGHHGGG-CHHHHHHHHGHHGHHGGGGGHGHHGHHGGGGFFGGGGGGC-ADFFFFFFFFFFFFFBFFFFFFFFFFFFFFFFFFFFBFEFFBFFDDFFFFFFFFFFFFFFFFFFFFFFFFFFFFFFFFFFFFFFFFFFFFF:
@M05620:37:000000000-D9766:1:1101:12353:9695 1:N:0:50
ACCACACCTTCTACAATGAGCTGCGTGTGGCTCCCGAGGAGCACCCCGTGCTGCTGACCGAGGCCCCCCTGAACCCCAAGGCCAACCGCGAGAAGATGACGAGTGGCCCGCTCCCTCTTCTTCTGCTCGTCTCCCTCCTTCCTCTCCTCCCGGCGCTGCGCCTTTTCTCCCTCTTTCTCTCTTCTGCTGTTTTCCGTAGGCCTCTCTTCTCTTCCCTGAGTCTGCTTCGGCCCTCTGCCTGTTCTTGTTCG
+
DCDCDDCDFFFFGGGGGGGGGGHHGFGEHGHHHGGGGGGGGHHHHGGGGGGGHHHHHHHGGGGGGGGGGGGHHHHGGGGHGHHHHGGGGGDGGGHGHHH2///<?//0/<--<EGBGH0GB00D0000<<..CGC/G./;G/000/;0//..---;-;.--;..00;9F0;B/:00;B0;0;9000;000;0/;09B9..00;.:/0909:000;90:9/0;B00;F0-.9.-A.B0B000;9B00;9;F.
@M05620:37:000000000-D9766:1:1101:9543:9699 1:N:0:50
ACCACACCTTCTACAATGAGCTGCGTGTGGCTCCCGAGGAGCACCCCGTGCTGCTGACCGAGGCCCCCCTGAACCCCAAGGCCAACCGCGAGAAGATGATGAGTGGCCCGCTACCTCTTCTGGTGGCCGCCTCCCTCCTTCCTGGCCTCCCGGCGCTGCGCCCTTTCTCCCTGTTTCTCTCTTCTGCCGTTTTCCGTAGGACTCTCTTCTCTGCCCTGAGTCTCCTTTGGAACTCTGCAGGTTCTAGCTCG
+
CCCCCCCAFFFFGGGGGGGGGGHHGGGBAEHGHGGGGGGGGHHHHGGGGGGGGHHHHHHEGGGGGGGGGGGHHHHGGGGHGHHHHGGGGGBDFGHGHHHGHHHHHGGHHGGG->GHHHHHHDBGHGHHGC@DGHGHHGHHHHHHGGHGGGGGF-;ADDGFFFFFFFFFF0BFF0;FFFFFFFFFFFF:@ADFFFFFFFFFFFFFFFFFFFFFF0BEFFFFFFFFFFFBFFB0BFFFFFFFFFFFF0:0;F?
@M05620:37:000000000-D9766:1:1101:13796:9699 1:N:0:50
ACCACACCTTCTACAATGAGCTGCGTGTGGCTCCCGAGGAGCACCCCGTGCTGCTGACCGAGGCCCCCCTGAACCCCAAGGCCAACCGCGCGAAGATGAACCCAGGTGCGTGGCCCGCTCCCTCTTCTGGTGGCCGCCTCCCTCCTTCCTGGCCTCCCGGCGCTGCGCCCTTTCTCACTGGTTCTCTCTTCTGCCGTTTTCCGTCGGACTCTCTTCTCTGCCCTGCGTCTCCTTTGGAACTCTGCCGGTTC
+
AAA1AAAACFFFGFGFAG1BGBGGGAAA0AABAAFA0EFECHHHHGGE/AEFBHGFHHGA>E?EG?FGGEFBGEHGGF/G//GHHG//>C/<<CC?DGBGFHG?GGGGCCF?GGHFGGG@FGG/CGGCGGCGCHHGG@BBGGGG.CBFFFG/A.CA?CE?@@=@@A-=A@;FFFFFFFFFFFFFBBF/BFFFFFF@AAFEFFBF-99-@?FFFEFFFFFF/FABFF@A@AFFBFFEFFFFFFFFF/;@@B-
@M05620:37:000000000-D9766:1:1101:15022:9710 1:N:0:50
AGTGCCAGCTCTCAATCGCACAGGGGACCCAGGGCCTGGCCCCTCCATCCAGAAAACCTATGACCTCACCCGCTACCTGGAGCACCAACTCCGCAGCTTGGCTGGGACCTATGTGAGTATCCAGCGTAGGAATCTGGGAGTTGGGGAGGAGTGAGGAGTTGGGGAAAGACAGTCCTAACCGTGGAGGGTTCTGGTAAATGATGGGGTGAGGAGGGGCTCTTTGGCTCCCACCAGTCCCCCTGTCTGGTCTA
+
AAAAAFFFAFFFGGGGGGGGGFHFGGGGGGHFFGFGGGHHHHGFGGFGFGFHF3FGHGGCFGGHHGHCGFFGG>EEHFHH?GHHHHAFFHHHFGEGGGGHFFHGFDFGGHBGGDDFFHFHHHHFHGBDDBBDFHGDFFCCEHFFGCFGGGGHFHHHGFGCGGCDCDGFHHHCHHHHHHFH-EFGDEGGGFGGGGFFGGFFFFFFGFFFEFEBDDFADFFFFFFFFFFFFFFFFFFFFFFFFFFFFBBBFFB
@M05620:37:000000000-D9766:1:1101:17486:9711 1:N:0:50
ACCACACCTTCTACAATGAGCTGCGTGTGGCTCCCGAGGAGCACCCCGTGCTGCTGACCGAGGCCCCCCTGAACCCCAAGGCCAACCGCGAGAAGATGCCCAGGTGAGTGGCCCGCTACCTCTTCTGGTGGCCGCCTCCCTCCTTCCTGGCCTCCCGGAGCTGCGCCCTTTCTCACTGGTTCTCTCTTCTGCCGTTTTCCGTAGGACTCTCTTCTCTGACCTGAGTCTCCTTTGGAACTCTGCAGGTTCTA
+
BCACCACAFFFFGGGGGGGGGGHHGGGGAGFHHGGGAFEE2GAGHGGFEEEF5GHHFHHGCE0EFGGGGGGFHHHGGGGHFHHHHGGGGGGGGGG2GHHHHHHG1<FGHBCFHHGGGG@HFHHHHHHHHEFHHFGGGGHGHHGHHGGGGGFGGGGGG?CGGGFGCGFFFFFFFFFFFFFFFFFFFFFFFFFFFFFFFFFFFFFDDFFFFFFFFFFBFFFFFFFFFFFFFFFFFFFFF/BFFFFFFFAFFFB
@M05620:37:000000000-D9766:1:1101:5271:9718 1:N:0:50
ACCACACCTTCTACAATGAGCTGCGTGTGGCTCCCGAGGAGCACCCCGTGCTGCTGACCGAGGCCCCCCTGAACCCCAAGGCCAACCGCGAGAAGATGAACCCAGGTGCGTGGCCCGCTCCCTCTTCTGGTGGCCGCCTCCCTCTTTCCTGGCCTCCCGGCGCTGCGCCCTTTCTCACTGGTTCTCTCTTCTGCCGTTTTCCGTAGGACTCTCTTCTCTGCCTTGCGTCTCCTTTGGAACTCTGCAGGTTC
+
BBBBBBBBFFFFGGGGGGGFGFGHGEGEGGHHHGGGGGGCFHHHHGEGGGGGHHHHHHHGGFGGGGGGGGGHGHHGGGGHGHHHHGGGGG/>DGHFHHHHHHC/FFCG1/?ADF>FC<A@AEHHHDDGHFHFDHHGGGFGGGGG;;CFGFBFFFGGG;;9A--;ADAFA=FFFFFF/FFBBFFFFFFFFFFBFEFFAFFEFB.B.9A/9BFFFFF;BFFFFF;://;.;.9BFFFFFFFFF9:FF/9FAF/
@M05620:37:000000000-D9766:1:1101:12892:9730 1:N:0:50
ACCACACCTTCTACAATGAGCTGCGTGTGGCTCCCGCGGAGCACCCCGTGCTGCTGACCGAGGCCCCCCTGAACCCCAAGGCCAACCGCGAGAAGATGAACCCAGGTGAGTGGCCCGCTACCTCTTCTGGTGGCCGCCTCCCTCCTTCCTGGCCTCCCGGAGCTGCGCCCTTTCTCACTGGTTCTCTCTTCTGCCGTTTTCCGTAGGACTCTCTTCTCTGACCTGCGTCTCCTTTGGAACTCTGCAGGTTC
+
BCCCBBBBFFFFGGGGFGGGGGHHGGGGGGGHHGGG2EECAEHHHGGGEGGF5GHHHHHGEGCFGGGGGGGHCHHGGGGHGGHHHGGGGGGGGGHEHHFG<GFFFGHHGHHHGGHHGGGGGHHHHHHHHFHFEHHGGGGGGGGGGFGGGGGGGGGGGG.@-;@FFFFFFFAFFFFFFFFFFFFFFFFFFFFFFFFFDDFFFFFFFFFFFFFFFFFFFFFFFFFFE.=DFFFFFFF//:BFFFFFF9BFFF/
@M05620:37:000000000-D9766:1:1101:7083:9738 1:N:0:50
ACCACACCTTCTACAATGAGCTGCGTGTGGCTCCCGAGGAGCACCCCGTGCTGCTGACCGAGGCCCCCCTGAACCCCAAGGCCAACCGCGAGAAGATGAACCCAGGTGAGTGGCCCGCTACCTCTTCTGGTGGCCGCCTCCCTCCTTCCTGGCCTCCCGGAGCTGCGCCCTTTCTCACTGGTTCTCTCTTCTGCCGTTTTCCGTAGGACTCTCTTCTCTGCCCTGCGTCTCCTTTGGAACTCTGCAGGTTC
+
BBBABBABFFFFFGGCFGGGGGHHFEGEGFHHHGGEGGGEGHHHHGGGGEEGHFGHHHHGGGFGGGGGGGGHGHHGGGGHGHHHHGGGGCBDCFHHFFHHHHGFHGHG1?GHFGHHGGF-<GHHHHDGHBGHDHHCGGGGHGGH=FGFGGGGGGGGGGDC??@AFGFFF>DFFFFF9FFFBBFFFFF;BFFFBFFFFFFFFFFF.;DBFFFFFFFBF9BF/B;B..9;BDFFFFFFFFFFFFFFF/;.;F/
@M05620:37:000000000-D9766:1:1101:12876:9740 1:N:0:50
ACCACACCTTCTACAATGAGCTGCGTGTGGCTCCCGAGGAGCACCCCGTGCTGCTGACCGAGGCCCCCCTGAACCCCAAGGCCAACCGCGAGAAGATGAACCCAGGTGCGTGGCCCGCTCCCTCTTCTGGTGGCCGCCTCCCTCCTTCCTGGCCTCCCGGCGCTGCGCCCTTTCTCACTGGTTCTCTCTTCTGCCGTTTTCCGTAGGACTCTCTTCTCTGACCTGCGTCTCCTTTGGAACTCTGCCGGTTC
+
DCDDDDCCFFFFGGGGGGGGGGHHGGGGHGHHHGGGGGGGGHHHHGGGGGGGHHHHHHHGGGGGGGGGGGGHHHHGGGGHGHHHHGGGGGGGGGHHHHHHBEGFH/FG1AFDG?HH-AD-CFHHHHGHDGFFEHH@GGGGGGGGGGGGGGGFGGGGG.C?-DFFFFFFFFCFF0FF0BFF/BFFFFFFFFFFFFFFDDFFFB?FFAFFFFFFFFFFF0BF0:/BBFADFFFFFF:FF0FFFFFFF0;-;D.
@M05620:37:000000000-D9766:1:1101:8303:9742 1:N:0:50
ACCACACCTTCTACAATGAGCTGCGTGTGGCTCCCGAGGAGCACCCCGTGCTGCTGACCGAGGCCCCCCTGAACCCCAAGGCCAACCGCGAGAAGATGAACCCAGGTGAGTGGCCCGCTACCTCTTCTGGTGGCCGCCTCCCTCCTTCCTGGCCTCCCGGAGCTGCGCCCTTTCTCACTGGTTCCCCCTTCTGCCGTTTTCCGTAGGACCCTCTTCTCTGACCTGCTTCTCCTTTGGAACTCTGCGGGTCC
+
AAAABAAAFFFFGGGFGGGGGFGGEFGGHGGHGGGGGGGCFHHHHGGGFEGGDFGHHHHGGGGGGGEGGGGHHHHGGGGGAHHHGGGGGGCGGDHHGHHHHHA/F/11101?/?G.-->-A/0<<00<=0<<.C.-C:..C:/C.B0;99;/;.0CE.E-9--9/9-@D-;F///////;BF///9..;.999B/-;AF.FB./.;9//../.:///;///99/..//9/;/;FF//;B///9/9-999-.
@M05620:37:000000000-D9766:1:1101:19514:9757 1:N:0:50
GAGGCTGCTTTGGAAGAAACTCATAGATTACTGCAACAGTTCCCCCTGGACCTGGAAAAGTTTCTTGCCTGGCTTACAGAAGCTGAAACAACTGCCAAACAGGAACCTAACCGTAAGGAAAAGCAAATAGAAGTATAAGAGGGCAAGCAAGAACAGATGACAATATGACAAGGGAGTCAAACATTTCCACTTTCGCACTATTGTGGATCCAATTGCAAAATAATCAGCATTAGCACTTGTACCTGAAAGGC
+
BBBCCBFCFFFFGGGGGGGGFGHHHHHHGHHGHGHHHGHGHHHHHGGGHHHHHHHHHHHHHHHHHHHHHHHHHHHHHHHHHHHHHGGHHHHHHH3F@3211BF121?2332?>EG/?B33B2BB3?3B?333?44BB44B3/?/////BBF2222222@222221111?GG</////<1111011<1F1<>FD1<ECCGFF00<0.0=0:000;:0<00:00000<:BBFF0;/=0CFGGGF;CC/09;..
@M05620:37:000000000-D9766:1:1101:15883:9764 1:N:0:50
ACCACACCTTCTACAATGAGCTGCGTGTGGCTCCCGAGGAGCACCCCGTGCTGCTGACCGAGGCCCCCCTGAACCCCAAGGCCAACCGCGAGAAGATGCCCAGGTGAGTGGCCCGCTACCTCTTCTGGTGGCCGCCTCCCTCCTTCCTGGCCTCCCGGAGCTGCGCCCTTTCTCACTGGTTCTCTCTTCTGCCGTTTTCCGTAGGACTCTCTTCTCTGACCTGAGTCTCCTTTGGAACTCTGCAGGTTCTA
+
CCCBCCCCFFFFGGGGGGGGGFHGGEGFHGHHHGGGGGGGGHHHHGGGGGGGHHHHHHHGGGGGGGGGGGGHHHHGGGGHGHHHHGGGGGGGGGHHHHHHHHHGHHHHHHGGHHGGGGGHHHHHHHHHHHGHHGGGGGHGHHGHGGGGGGGGGGGGGG?DGGGGGGFFFFFFFFFFFFFFFFFFFFFFFFFFFFFFFFFFFFFFFFFFFFFFFFFFFFFFFFFFFFFFFFFFFFFFFFFFFFFFFFFFFFB
@M05620:37:000000000-D9766:1:1101:13570:9773 1:N:0:50
ACCACACCTTCTACAATGAGCTGCGTGTGGCTCCCGAGGAGCACCCCGTGCTGCTGACCGAGGCCCCCCTGAACCCCAAGGCCACCCGCGAGAAGATGATGAGTGGCCCGCTACCTCTTCTGGTGGCCGCCTCCCTCCTTCCTGGCCTCCCGGAGCTGCGCCCTTTCTCACTGGTTCTCTCTTCTGCCGTTTTCCGTAGGACTCTCTTCTCTGACCTGAGTCTCCTTTGGAACTCTGCAGGTTCTAGCTCG
+
AAAAAAAAFFFFGGGGEGGGGFFHGAEA4AFHHFFAEGG?ED2B1EGE1EG1AF3GGHFGC@EEFGGGGEE?BGHEE/??F/FG/BEEGF/BBDG2F<?@G?2FBCFHGCGCC-GHHHHHHHHGHGHHCGGGGHGHHGHHCGHHHHGGGGGGGGGGGGGAGGGFFFFFFFFFFFFFFFFFFFFFFFFFFADFFFFFBADDFFFFFFFFFFFFFEFFFBBFBF9FFFFFFFFFFFFF/BFFF;BFFFF/9FD
@M05620:37:000000000-D9766:1:1101:13098:9773 1:N:0:50
GAGGCTGCTTTGGAAGAAACTCATAGATTACTGCAACAGTTCCCCCTGGACCTGGAAAAGTTTCTTGCCTGGCTTACAGAAGCTGAAACAACTGTCCTACAGGATGCTACCCGTAAGGAAAGGCTCCTAGAAGACTCCAAGGGAGTAAAAGAGCTGATGAAACAATGGCAAGTAAGTCAGGCATTTCCGCTTTAGCACTCTTGTGGATCCAATTGAACAATTCTCAGCATTTGTACTTGTAACTGACAAGC
+
B@BBBBFBFFFFGGGGGGGGGGHHHHHGFHHGHHHHGHHEFGHHHGGGEFHHHHFGBFBHGHHHHHHHHHHGHHHHHHHHHHHHHHGHHHHHHHDFG4BBBFCGFGHHFHHGGGGGHGFHHHHHBGFHHHHHHHCH33FGHGGHF/FGGHHF2F22F2>GHHHHHHHBGHHGGGGH?GH1<FGFGHHH.CCGGGDGHGH/GGDGHGHBGHHHFHHHHHHHGBCCHFHHHHFCFFFGGGGBFFFFFFFBFGE
@M05620:37:000000000-D9766:1:1101:13551:9776 1:N:0:50
ACCACACCTTCTACAATGAGCTGCGTGTGGCTCCCGAGGAGCACCCCGTGCTGCTGACCGAGGCCCCCCTGAACCCCAAGGCCAACCGCGAGAAGATGATGAGTGGCCCGCTCCCTCTTCTTGTGGCCGCCTCCCTCCTTCCTGGCCTCCCGGAGCTGCGCCCTTTCTCCCTGTTTCTCTCTTCTGCCGTTTTCCGTAGGACTCTCTTCTCTGCCCTGAGTCTCCTTTGGAACTCTGCAGGTTCTAGCTCG
+
AABBABBBFFFFGGFGGGGFGGHHGEFBAEHGGGGFFGCEEHCHHGGEFEEGFHHHHFHEECGGGGGGGGGHBGHEEEGHGHFGHGGGCDBDGGHHHHH2?FFFHGGHGFCGGGGHHHGHH11=0<.CG-AEGHGHHGGHHHHFGGFGGGGG?-:AFGGGGG;@FFFFF/FF/:BFFFFF9FFFFFF/;;DFFFBFFFFF/9BBFFFFFFFFFBFFFF/FFBFFFFFFFF//;BBBFFB/;ABFF//;:9.
@M05620:37:000000000-D9766:1:1101:27524:9789 1:N:0:50
ACCACACCTTCTACAATGAGCTGCGTGTGGCTCCCGAGGAGCACCCCGTGCTGCTGACCGAGGCCCCCCTGAACCCCAAGGCCAACCGCGAGAAGATGACCAGGTGAGTGGCCCCCTACCTCTTCTGGTGGCCGCCTCCCTCCTCCCTGGCCTCCCGGGGCCGCGCCCTTTCTCACTGGTTCTCTCTTCTGCCGTTTTCCGCACGACTCTCTTCCCTGACATGAGTCTCCTTTGGAACTCTGCAGGTTCTA
+
BBBBBBBACFFFGGFGFGFGGFHHGFGGHGHHHFGGDGGGGHHHHGGEEEGGHHHHGHHGGGGGGGGGGGGHHHHGGGGHGHHHHGGGGG@BCFH2FHBHCGCFFG1F<1FCHH-<<.>GFGFFFF<GGHG.GGCGDDHGGHGH//::CGEGBCFGFG-;---9@DFFCFFFFFFBFBFBFBBFFFF/BBFFFCADFFFFF.9--.999;BBFB/;:/99///:/;;9FB/;F/B/B/99B///9FFFFF/
@M05620:37:000000000-D9766:1:1101:8908:9791 1:N:0:50
GAGGCTGCTTTGGAAGAAACTCATAGATTACTGCAACAGTTCCCCCTGGACCTGGAAAAGTTTCTTGCCTGGCTTACAGAAGCTGAAACAACTGTCCTACAGCATGCTACCCGTAAGGAAAGGCTCCTAGAAGACTCCAAGGGAGTAAAAGAGCTGATGAAACAATGGCAAGTAAGTCAGGCATTTCCGCTTTAGCACTCTTGTGGATCCAATTGAACAATTCTCAGCATGTGTACTTGTAACTGACAAGC
+
A?AB>ACACBD@G45BAGFGGGHHHGGHHHDFFH4FFHGGHD5BBBAACFABGGFBB3AFBFHDFHGBBA3BBFG3BBBGHHAFGB3FBB1GGHBBB443B33BBBBGBFB??E>1?33??GFE3BF3BBBBF?BBB3?F3C?F/??BGF3F@FGHF@@@>GHFGGHCG0?/111?@@110>.>>=1><...<<0==DC<D<<<0<DCGB:;0;=;:GB;0:;:;=0/:<00;0;0;FF;;F0;0;CFB.:
@M05620:37:000000000-D9766:1:1101:8889:9795 1:N:0:50
GAGGCTGCTTTGGAAGAAACTCATAGATTACTGCAACAGTTCCCCCTGGACCTGGAAAAGTTTCTTGCCTGGCTTACAGAAGCTGAAACAACTGTCCTACAGGATGCTACCCGTAAGGAAAGGCTCCTAGAAGACTCCAAGGGAGTAAAAGAGCTGATGAAACAATGGCAAGTAAGTCAGGCATTTCCGCTTTAGCACTCTTGTGGATCCAATTGAACAATTCTCAGCATTTGTACTTGTAACTGACAAGC
+
BAABCBFBFFFFGGGGGGFGGGGHHHHHHHHHHHHHFFGFGHHHHGGGHHGHHHGFGHFHBGHHHHHHHHHHHFHHHHHGHHHGBHGFGCGEFHHHFHFHFCGGHCGFGHHHGG/EAHB3FGFHBGGH3FGFGHHGHEG3??E/EDHFFGHEFHHEGHGH2@G2FGHHHFHGHGHHFHHHHEHHHHHFDGGGCGGHGHHFHFGGHDHHHHFHHHHBCCGHHHHGFGHHHHGGGFFFGGGF0;FFGB/9;FG
@M05620:37:000000000-D9766:1:1101:19140:9797 1:N:0:50
ACCACACCTTCTACAATGAGCTGCGTGTGGCTCCCGAGGAGCACCCCGTGCTGCTGACCGAGGCCCCCCTGAACCCCAAGGCCAACCGCGAGAAGATGCCCAGGTGAGTGGCCCGCTACCTCTTCTGGTGGCCGCCTCCCTCCTTCCTGGCCTCCCGGCGCTGCGCCCTTTCTCACTGGTTCTCTCTTCTGCCGTTTTCCGTAGGACTCTCTTCTCTGACCTGAGTCTCCTTTGGAACTCTGCAGGTTCTA
+
BBCAAACCFFFFGGFGGGGGGGHHGGGEEGHGHGGGGGGGGHGHHGGGDFFGGHGHHGGEFFGGGGGGGGGFFHHGGEGHGHHHHGGGCGBDFGHGHHHHHBGGHHHHHHGGHHGGGCGHHHHHHHHGHFFHGGGGGGHGHHGHHGGGFGGGGGGGG?@DGFFFFFFFFFFFFFFFFFFFFFFFFFFFFFFFFFFFFFFFFF.AD0BFFFFFFFFFFF0BFFB:BFFFFFFFFFFFFFFFFFFFFFFFFF0
@M05620:37:000000000-D9766:1:1101:21731:9804 1:N:0:50
GAGGCTGCTTTGGAAGAAACTCATAGATTACTGCAACAGTTCCCCCTGGACCTGGAAAAGTTTCTTGCCTGGCTTACAGAAGCTGAAACAACTGTCCTACATCATGCTACCCGTAAGGAAAGGCTCCTAGAAGACTCCAAGGGAGTAAAAGAGCTGATGAAACAATGGCAAGTAAGTCAGGCATTTCCGCTTTAGCACTCTTGTGGATCCAATTGAACAATTCTCAGCATTTGTACTTGTAACTGACAAGC
+
A3AA>ACABDD@GB5BFGBFGGHHHGHGHHHHHE4FFH2DFDBBGGEECGBFHGEGA32BBFHDFHGBAB3BBFG3BBBFGH3FG33EBFBGGH5BFB4B344BB4BGBGFB1E>?13???FF?3B?BB4BBG?B3FBC?DC/?</B?DB3?22@@<<2>@>FC<2210?F<1<??1?<100.1>11>A.CAF10==00/=0<<<<00CG::00:;0CFC00;;CC:/;C00:0;9CFG09C;;;;CFFA;
@M05620:37:000000000-D9766:1:1101:17793:9809 1:N:0:50
AGTGCCAGCTCTCAATCGCACAGGGGACCCAGGGCCTGGCCCCTCCATCCAGAAAACCTATGACCTCACCCGCTACCTGGAGCACCAACTCCGCAGCTTGGCTGGGACCTATGTGAGTATCCAGCGCAGGAATCTGGGAGTTGGGGAGGAGTGAGGAGTTGGGGAAAGACAGTCCTAACCGTGGAGGGTTCTGGTAAATGATGGGGTGAGGAGGGGCTCTTTGGCTCCCACCAGTCCCCCTGTCTGGCCTA
+
>AAABFFFAFFFAGGGGEFFEAGHGGDE2BAGFFGG2AGE2BE1EGFFFHHF3FAGHGHHHE5GGHFGHHHEGGEGHFGGHHHCAGGHGFHHGC/EE33BEHHEE?CCAGHHHB?2?GHFGGFFHC//<?CGFDGGFCHECBGBDGGGGGGCCGFFCFCGFHGCEDCCGB:::C:C;CCFBGG@..A?E.AFFGFFGFBBF;BBE.;-:.A/.9>==-.BFFFBF/;A.B.99;BFFFFD=ABB/FF/9:B
@M05620:37:000000000-D9766:1:1101:19130:9811 1:N:0:50
ACCACACCTTCTACAATGAGCTGCGTGTGGCTCCCGAGGAGCACCCCGTGCTGCTGACCGAGGCCCCCCTGAACCCCAAGGCCAACCGCGAGAAGATGCCCAGGTGAGTGGCCCGCTACCTCTTCTGGTGGCCGCCTCCCTCCTTCCTGGCCTCCCGGCGCTGCGCCCTTTCTCACTGGTTCTCTCTTCTGCCGTTTTCCGTAGGCCTCTCTTCTCTGACCTGAGTCTCCTTTGGAACTCTGCAGGTTCTA
+
CCCCCCCCFFFFGGGGGGGGGGHHGGGEEGHHHGGGGGGGGHHHHGGGDGGGHHHHHHHGGGGGGGGGGGGHGHHGGGGHGHHHHGGGGGGGGGHHGHHHFFHFGHHGHGEFGHC-@-CHHHHHHHFHHHDHGGGCEGHEHHGFHGGFGGGGEAEFG?-:@D;D9BFFFFFFFFBFFBFFFBFFFFFFFFFFFFAABFFFDF...0;9AFFFFFFFF09BFBB//99BFFFFFFFFBFFFF0FFFEFBFFF
@M05620:37:000000000-D9766:1:1101:19823:9827 1:N:0:50
GAGGCTGCTTTGGAAGAAACTCATAGATTACTGACACAGGTCCCCCTGACCATGGAAACGTTTCTTGCCTGGCTTCCAGAAGCTGGAACAACTGTCCTACAGGATGCTACCCGTAAGGAAAGGCTCCTAGAAGACTCCAAGGGAGTAAAAGAGCTGATGAAACAATGGCAAGTAAGTCAGGCATTTCCGCTTTAGCACTCTTGTGGATCCAATTGAACAATTCTCAGCATTTGTACTTGTAACTGACAAGC
+
ABBBBBFBFFFFGGGG4AGGFGCFF5BDFD4DF544B22233BB2AAF23B3B53BF33BA2BB5D55BF3BFGF2BGGFHHHFB21FF2BFG3BGG4@GC3BBF3FGGEHHDEGGHHHHBHHHHHGHHHHGHHHHHHHBGFG/CCH33FG<GHHHHHHH2@G0?GHHHHHGHDHHFGHHHHAGHHHHGGGGGHHGHHHGHHHHHGGHHHHHHHHEBHHHHHHHHEGHGFGGGFFGGGGG09CFFFG00FG
@M05620:37:000000000-D9766:1:1101:27382:9829 1:N:0:50
ACCACACCTTCTACAATGAGCTGCGTGTGGCTCCCGAGGAGCACCCCGTGCTGCTGACCGAGGCCCCCCTGAACCCCAATGCCAACCGCGAGAAGATGCCCAGGTGAGTGGCCCGCTACCTCTTCTGGTGGCCGCCTCCCTCCTTCCTGGCCTCCCGGCGCTGCGCCCTTTCTCACTGGTTCTCTCTTCTGCCGTTTTCCGTAGGACTCTCTTCTCTGACCTGAGTCTCCTTTGGAACTCTGCAGGTTCTA
+
AABBAAA>BCBDGFFGGGABGGHHGEEB4EABBAEE2EEE?GABFEGGDFBFFHFHHGHEE0@EFGGGGGGHBHHGGGGHHHFFHEFGEG>>@GGFHHHHHHGEGH1?GHGFHHGFG?CGHHHHEHFHDHGGHGGGGGHGHHGHHHHGGGGGGGGGGG-BGCFFFFFFFFFFFF/FFFFFFBFFFFFF;/BFFFDFFFFFFF:DDBFFFFFFFFFFFF/;FFF;;BF/;FFFFFFFF/BBFFFFFFFFFF9
@M05620:37:000000000-D9766:1:1101:10108:9834 1:N:0:50
ACCACACCTTCTACAATGAGCTGCGTGTGGCTCCCGAGGAGCACCCCGTGCTGCTGACCGAGGCCCCCCTGAACCCCAAGGCCAACCGCGAGAAGATGAACCCAGGTGGGTGGCCCCCTCCCTCTCTTGGTGGCCCCCTCCCTCCTTCCTGGCCTCCCGGCCCTGCTCCCTTTCTCCCTGTTTCTCCTTCCTGCCGTTTTCGGCCGGCCTCTCTTCTCTGCCTTGTGCTTCCTTTGGAACCCTGCTGGTTT
+
CCDCCCCDFFFFGGGGGGGGGGHHGFGFHGHHHGGGGGGGGHHHHGGGGGGGHHHHHHHGGGGGGGGGGGGHHHHGGGGHGHHHHGGGGGGGGGHHHHHGHFG/?CG1/>/<<FF.-ADFD.//</0=D00;.C..A@FGG.GG.;;CF00/;A0:E.9--:-..900:9B:0:F:0/;0:0:BF00000:000.-..:AF---;9--:::0/:000;0::;0;00000000;:FBFFB0.:.B?0;BB0.
@M05620:37:000000000-D9766:1:1101:8851:9836 1:N:0:50
GAGGCTGCTTTGGAAGAAACTCATAGATTACTGCAACAGTTCCCCCTGGACCTGGAAAAGTTTCTTGCCTGGCTTACAGAAGCTGAAACAACTGTCCTACAGGATGCTACCCGTAAGGAAAGGCTCCTAGAAGACTCCAAGGGAGTAAAAGAGCTGATGAAACAATGGCAAGTAAGTCAGGCATTTCCGCTTTAGCACTCTTGTGGATCCAATTGAACAATTCTCAGCATTTGTACTTGTAACTGACAAGC
+
A@ACAAFCFFDDGBFFGGCGGGHHHGHHHHGFHHCHFHHHHHGGHGECEHGHHHGGB3BGBGHFGHGBBFBGGHHBBBFGHHFGHEBGBFAHHHDBGB@3B@3BBBFGGGGBEFEEGE?BFHHF3BFBFDFGHEFGBGCGFF?GA??FHHFFGFHHGGGHGHHHHFHFHGHE???F@FF?=0.><=FFECAECD0DDGC/==<=CFHGFC:;;CGGFHF;CCC:CG;;GG00;9;9CFG;FG9FCFFGGFA
@M05620:37:000000000-D9766:1:1101:17409:9838 1:N:0:50
ACCACACCTTCTACAATGAGCTGCGTGTGGCTCCCGAGGAGCACCCCGTGCTGCTGACCGAGGCCCCCCTGAACCCCAAGGCCAACCGCGAGAAGATGAACCCAGGTGAGTGGCCCGCTACCTCTTCTGGTGGCCGCCTCCCTCCTTCCTGGCCTCCCGGAGCTGCGCCCTTTCTCACTGGTTCTCTCTTCTGCCGTTTTCCGTAGGACTCTCTTCTCTGACCTGAGTCTCCTTTGGAACTCTGCAGGTTC
+
CC@BCCCCFFFFGGGGGGGGGGGHGGGGGGHHHGGGGGGGGHHHHGGGEGGGFHHHHHHGGGGGGGGGGGGHHHHGGGGHGHHHHGGGGGGGGGHHHHEFFGDG??GGHHHHGGHHGCDGGHHHHHHHBDGHGHHCGGGGHGHHGGGGGGFFGGGGGGDBA-AFFGFFFFFFFFFFFFFFFFFFFFFFFFFFFFFFDDFFFF:BFDFFFFFFFFEFFFFFFFFFFFFFFFFFFFFBFFFFFFFFFFFFFF0
@M05620:37:000000000-D9766:1:1101:15082:9841 1:N:0:50
GAGGCTGCTTTGGAAGAACTCATAGATTACTGCAACAGTTCCCCCTGGACCTGGAAAAGTTTCTTGCCTGGCTTACAGAAGCTGAAACAACTGTCCTACAGGATGCTACCCGTAAGGAAAGGCTACTAGAAGACTCCAAGGGAGTAAAAGAGCTGATGAAACAATGGCAAGTAAGTCAGGCATTTCCGCTTTAGCACTCTTGTGGATCCAATTGAACAATTCTCAGCATTTGTACTTGTAACTGACAAGCC
+
>>3>AACAFFFFB4FAFGGFGFFFHGGHGHHHBGGG2FFFBGFHGGGHBGHF2FGHGHFBGFFGGGGGGHHGHHFHFGDBBFGHEGFHH1FCGGGHGDGCFC1F3FGGHHHGGCEHGGHHHHHHFHGHGGHEGFHHHCGHGGHG?BDGHFFHFHHGGHHHD22?FGHHFFFFGHHGHHFGFEHHFHHGC.>FFHHHHHBGFDGHDHGGHHHGGHHHHFCHHGCGEGFFHHGHCFGGGFFFFGGGFB00AEG
@M05620:37:000000000-D9766:1:1101:19967:9845 1:N:0:50
ACCACACCTTCTACAATGAGCTGCGTGTGGCTCCCGAGGAGCACCCCGTGCTGCTGACCGAGGCCCCCCTGAACCCCAAGGCCAACCGCGAGAAGATGAACCCAGGTGCGTGGCCCGCTCCCTCTTCTGGTGGCCGCCTCCCTCCTTCCTGGCCTCCCGGCGCTGCGCCCTTTCTCACTGGTTCTCTCTTCTGCCGTTTTCCGTAGGACTCTCTTCTCTGACCTGCGTCTCCTTTGGAACTCTGCCGGTTC
+
BBBAABBBFFFFGGGGDGGFGFHGG2AA42GGAFGEEGGGFHHGHGGGAEFGGHGEHHFG?GCGG1FGGEFFHBGGGFAHC/GHHG/<CGG@?GFF1F1FGHD/FGBF1@FDDCFGCGC-CGHFCHGHHHGFGHHGCCDF?EFFDGFGGFFBFAFFAEGGGB?BBF?BD?BFFFFFFFFFFFFFFFFB9FFFFB9B;DFFF/DF.AABFFFFFEFFFFFB//BFF.-;BDFFFFFFFBFFFFFBB/;@-A9
@M05620:37:000000000-D9766:1:1101:3040:9852 1:N:0:50
ACCACACCTTCTACAATGAGCTGCGTGTGGCTCCCGAGGAGCACCCCGTGCTGCTGACCGAGGCCCCCCTGAACCCCAAGGCCAACCGCGAGAAGATGAACCCAGGGGCGTGGCCCGCTACCCCTTCTGGTGGCCGCCTCCCTCCTTCCTGGCTTCCCGGCGCTGCGCCCTTTCTCACTGGTTCTCTCTTCTGCCGTTTTCCGTTGGCCTCCCTTCTCTGCCCTGCGTCCCCTTTGGAACTCTGCAGGTTC
+
AAA1AAAAFFFFGGGG3FBAG1FGG00AA0BFABF0AEGEGHHHHGGGEEEGHHHBGHHGCGGGG/EGGGGCH>GGGGCH//FHHG//>C<<<CHF>GD??G//?F///><=C<<.C-:-=G.::G;:;00/.;;A@-9CCEGGCFBFF00/9--;9-;-9@@----@99-B///;B/B/9B/;//;9BFFF///9B-BEFBBF/--/;9--;BBFFFE//;9B9-;-;--:;ABB////;/99///--;/
@M05620:37:000000000-D9766:1:1101:6306:9859 1:N:0:50
GAGGCTGCTTTGGACGACCACACGTCTGAACTGCACTCACATTCAGAAAGCCCGTATGCCGTCTTCTGCTTGCCAAACCAACCCCACAAGTGCCTCTAAAGCCCCTGGCCCGCTCTCTCTACTGGCTAACTCCACCCTCCTTCCTGTCCTCCCGGCATTCACACCTATCACCCTTTGTCCGTCTTACGACTATTTCCGTCAGCCTGTCTTCTATCACCTGCGTTTCCGTGTGCTTCCGTCCTTTTTTCGCT
+
>1>A>AFABBBDG11AE0A000B00B0AAFGG1B111BE11FFB2DD11100BAAABFDBEEGHGD@G@DDB>@110/BBF//??////0111@11B11111B?/>/?<B?/////1BBD21B11/@1101@11<@/FC/?D1011F11D10>.<---00000<<//=<0=/<./00000.;::.00;;..-00;00.0...0//.9999000900;/9/;9---:/-;--;////;-/9--/9//9/-:-
@M05620:37:000000000-D9766:1:1101:11034:9865 1:N:0:50
GAGGCTGCTTTGGAAGAAACTCATAGATTACTGCAACAGTTCCCCCTGGACCTGGAAAAGTTTCTTGCCTGGCGGACAGACTCTTAGACAACTGTCCTACAGGATGCTACCCGTTAGGAAAGGCGCCTAGAAGACTCCAAGGGCGTATAAGAGATGATGAAACAATGGCAAGTAAGTCAGGCATTTCCGCTTTAGCACTCTTGTGGATCAAATTGAACAATTCTCAGCATTTGACCTTGTAACTGCCAAGC
+
>3>AAAFAFFFFGGGEFBGGGGFHCFGHHBFGHH44F2FDFGHHHGFGE2FGHHAGH32FFGHHGFHHHFHAFE000EFB?3B34B4B3BBGH34BGH43FB3F3303BFG0E/0<?0F3300//>B//0BFD1F@FC111/////</111?10<11>FF11<0>11<//0<0=000000/<G000::C.C:.0;C000;C;900.0CC.00090;0;F/0;F;B00/;9009000;000/:BFB/;//.A
@M05620:37:000000000-D9766:1:1101:7124:9881 1:N:0:50
AGTGCCAGCTCTCAATCGCACAGGGGACCCAGGGCCTGGCCCCTCCATCCAGAAAACCTATGACCTCACCCGCTACCTGGAGCACCAACTCCGCAGCTTGGCTGGGACCTATGTGAGTATCCAGCGTAGGAATCTGGGAGTTGGGGAGGAGTGAGGAGTTGGGGAAAGACAGTCCTAACCGTGGAGGGTTCTGGTAAATGATGGGGTGAGGAGGGGCTCTTTGGCTCCCACCAGTCCCCCTGTCTGGTCTA
+
BBABBFFFBFFFGGGGGGGGGGHHGGGGGGHHGGGGGGHHHHGHGGHHHHHHGHFHHGHHHHHHHHHHHHHGGFGGHHHHGHHHHHHHGHHHGGGGGHHHGHHGGGHHGHHHHHHHHHHHHHHHHGGGGGHHHHHHHHFGGHHHGGCDGCEHHDGHHGHHHHGGGGHHHHGHHHHHHHHHGGGGDGGGAGGGGGFGGGGGGGGGGGFFFFFFFFFFFFFFFFFFFFFFFFFFFFFFFFFFFFFFFFFFFFF
@M05620:37:000000000-D9766:1:1101:9515:9881 1:N:0:50
GAGGCTGCTTTGGAAGAAACTCATAGATTACTGCAACAGTTCCCCCTGGACCTGGAAAAGTTTCTTGCCTGGCTTACAGAAGCTGAAACAACAGGATGCCAGGAGTCTACCCCTACTGCAAGGCGCCTAGAAGAGTACAAGGGAGCAAATGACCTCATGAAACAATGGTAAGTAAGTTAGGCATTCACGCTCTAGCGGTCTCAATTGTCCAATTGAACACCTCTGAGCTTTTGCACTTGCAACTAACAACA
+
CBBCCCFCFFFFGEGGFGGGGGHHHHHHHGHHHHHGHHHGHHHHHGGGHGHHHHHFGHHHBHHHHHHHHHHHHHHHHHHHHHHHHHFGH3GG1BE133C3B31B12B@44B1111133?333/?/EEGGBB??30333?32/??<//2@2FD2F22@FH21?F</11?1@1F?@FGH1F10>1>F11>.FF..0=0--.-.0000:00;CGFHH00<00/./.;000;0;0CC0=00/:0:0=//0//;EE
@M05620:37:000000000-D9766:1:1101:12323:9903 1:N:0:50
AGTGCCAGCTCTCAATCGCACAGGGGACCCAGGGCCTGGCCCCTCCATCCAGAAAACCTATGACCTCACCCGCTACCTGGAGCACCAACTCCGCAGCTTGGCTGGGACCTATGTGAGTATCCAGCGTAGGAATCTGGGAGTTGGGGAGGAGTGAGGAGTTGGGGAAAGACAGTCCTAACCGTGGAGGGTTCTGGTAAATGATGGGGTGAGGAGGGGCTCTTTGGCTCCCACCAGTCCCCCTGTCTGGTCTA
+
A?3>ADFFBFFFFFGFAEFFG2FEFGDGDEGHEEEA2AGAEGGGGGHGHFGGDECEGGHGHHEHHGHGHHHEE@>EHHGGFBFGGHHGGFHFGA//EFGHEHHGGGGHGFHHHGHHHGDGHHGFHCEDGGHHHHGHHHGEEFFFGGEDCDGHHHHFHDHHHHGGGGGHHHGHHHFFHHFHGGEBGFGGGGGGGGFGGGGGGGGGGGFBFFFFDFBBB>EFFFFFFBFFFFFFFFFFFFFFBFFFFFFBBB/
@M05620:37:000000000-D9766:1:1101:14014:9904 1:N:0:50
ACCACACCTTCTACAATGAGCTGCGTGTGACTCCCGAGGAGCACCCCGTGCTGCTGACCGAGGCCCCCCTGAACCCCAAGGCCAACCGCGAGAAGATGCCCAGGTGAGTGGCCCGCTACCTCTTCTGGTGGCCGCCTCCCTCCTTCCTGGCCTCCCGGAGCTGCGCCCTTTCTCACTGGTTCTCTCTTCTGCCGTTTTCCGTAGGACTCTCTTCTCTGACCTGAGTCTCCTTTGGAACTCTGCAGGTTCTA
+
CCCCCCCCFFFFGGGGGGGGGGHHGAEEFBDGHHHGGGGGGHHHHGFGGAEFHHHHHHHGGGGGGGGGGGGHHHHGGGGHGHHHHGGGGGCFGGHHHHHHHHHGHHHHHHGGHHGGGGGHHHHHHHHGHEGHHGGGGGHGHHGHHGHHGGGGGGGGGF-AFGGGGGGFFFFFFFFFFFFFFFFFFFFFFFFFFFFFFFFFFF?FF/BFFFFFFFFFFFFFFFFBFFFFFFFFFFFFFFFFFFFFFFFFFFF
@M05620:37:000000000-D9766:1:1101:16601:9908 1:N:0:50
GAGGCTGCTTTGGAAGAAACTCATAGATTACTGCAACAGTTCCCCCTGGACCTGGAAAAGTTTCTTGCCTGGCTTACAGAAGCTGAAACAACTGTCCTACATGATGCTAACCGTAAGGAACGGCAACTCGAAGACTCAACAAGAGTACCAGCGCTGATGACCCAATGGCCAGTCAGTCAGGCCTTTCAGCATTAGCACTCTTGTGGATCCAATTGACCAATTATCCGCATTTGTACTTGTCACTGACCAGC
+
BABBBBFBFFFFGGGGGCGGGGHHHHHFEEHHHHHGFHHADGHFHGGGEFHHGHHHHHFGHHHHHHHHHHHHHHHGHHHHHHHHHHGHHHHHHHDE344B@4B344BBG4FF/1?EHFFC0AE@/<?F3EGF/EGFF2BB2/2BF3?2@F2/><//?11<1??FHHH1<0>F111>=F1B<G.CGFHGHH0===DGHHBFFHFGBDFGFCCC00<00;:EGG0CF0CEGFGGGGGGFGFF0C9BF0///;E
@M05620:37:000000000-D9766:1:1101:20155:9911 1:N:0:50
ACCACACCTTCTACAATGAGCTGCGTGTGGCTCCCGAGGAGCACCCCGTGCTGCTGACCGAGGCCCCCCTGAACCCCAAGGCCAACCGCGAGAAGATGCCCAGGTGAGTGGCCCGCTACCTCTTCTGGTGGCCGCCTCCCTCCTTCCTGGCCTCCCGGAGCTGCGCCCTTTCTCACTGGTTCTCTCTTCTGCCGTTTTCCGTAGGACTCTCTTCTCTGACCTGAGTCTCCTTTGGAACTCTGCAGGTTCTA
+
BA@ABBBBFFFFGGGFFGAFGFHGGEGA42GGHGFE?EGCAHHFHGGG1EEGFHFHHHFCEGCGGGGGGCFHHHHGGGGHGHHHFFGGGG<CC<FFDDGHHBEGHHHGDDFCFGGGGCDHFHHHHHGHHHGHF@CGGGHGHHGFHGGGGGEGGGGGGG-@BGGGGGFBBFFFFFBFFFFBFFFFFFFFFFFBFBDDFFFFFFFFFFFFFFFFFFFFFFBFFFFB9FFBFF/BFFB/9FBBFFFFFFFFFFB
@M05620:37:000000000-D9766:1:1101:28518:9911 1:N:0:50
ACCACACCTTCTACAATGAGCTGCGGGTGGCTCCCGAGGAGCACCCCGTGCTGCTGACCGAGGCCCCCCTGAACCCCAAGGCCAACCGCGAGAAGATGAACCCAGGTGCGGGGCCCGCTACCTCTTCTGGGGGCCGCCTCCCTCCTTCCTGGCCTCCCGGCGCTGCGCACTTTCTCACTGGTTCTCTCTTCTGCCTTTTTCCGTAGGACTCTCTTCTCTGACCTGCGTCTCCTTTGGAACTCTGCAGGCTC
+
AAA1>AAACFFFGAGA3FFDGBHFG00A0AFF1FGA/EEGCFHGHGGGCAEFFHFCGHFE/ECGG/EEGGG0GHHGGG?HC/FGHG//>BB//CCCDG11G/</<F<>1A--;:@CG?A--CBB0F000=/;?-@@;@-A-A9BBFBFF/;/?-;A-;A@@?=?---@---9BFFF///;9;;F/FFBFF9/B/B/;BFF//:99--9BFFFFBFFF/9//9/:;-;A@BF/B//;99:BFB99///--;;
@M05620:37:000000000-D9766:1:1101:9560:9916 1:N:0:50
ACCACACCTTCTACAATGAGCTGCGTGTGGCTCCCGAGGAGCACCCCGTGCTGCTGACCGAGGCCCCCCTGAACCCCAAGGCCAACCGCGAGAAGATGAACCCAGGTGAGTGGCCCGCTACCTCTTCTGGTGGCCGCCTCCCTCCTTCCTGGCCTCCCGGAGCTGCGCCCTTTCTCCCTGCTTCTCTCTTCTGCCGTTTTCCGTAGGACTCTCTTCTCTGACCTGAGTCTCCTTTGGAACTCTGCAGGTTC
+
CDCCDDCDFFFFGGGGGGGGGGHHGGGGHGHHHGGGGGGGGHHHHGGGGGGGHHHGHHHGGGGGGGGGGGGHHHHGGGGHGHHHHGFGGC/<@DC2?GGHFHGGCACGD=FF=/<G<@@?FHHHFFFHGH0/CHH:CGG.:EHHGGGGGGGGGGGGEEA?@-;CBB--AB;BFFFF0:9B.;BFFFFFFFFFFFFF9DFFFF.;ADAFFBF0BFFFFF0FFFFFBBB;FFFF09:FBBFFFFFFFF99A00
@M05620:37:000000000-D9766:1:1101:25561:9927 1:N:0:50
AGTGCCAGCTCTCAATCGCACAGGTGACCCAGGGCCTGGCCCCTCCATCCAGAAAACCTATGACCTCACCCGCTACCTGGAGCACCAACTCCGCAGCTTGGCTGGGACCTATGTGAGTATCCAGCGTAGGAATCTGGGAGTTGGGGAGGAGTGAGGAGTTGGGGAAAGACAGTCCTAACCGTGGAGGGTTCTGGTAAATGATGGGGTGAGGAGGGGCTCTTTGGCTCCCACCAGTCCCCCTGTCTGGTCTA
+
AB>AAFFFBFFFGFGGGGGAE?GDBFFHHGHHFEGGGGHHHHGHGGHHHGHHHHHHHGHHHHHHHHHHHHHGGEFGHHHHBFGHHHHGEFFGEEFGGHHHGHHGGGHHGHHHHHHHHHHHHHHHHGGGGGHHHHHHHHCFGHHHGGEGGDEHHGHHGGHHHHGGGGHHHHHHHHHHHHHHGGHGGGGGCFGGGGFFGGGGGGGGGGGFFFFFFFFFFFFFFFFFFFFFFFFFFFFFFFFFFFFFFFFFFFF
@M05620:37:000000000-D9766:1:1101:19871:9931 1:N:0:50
ACCACACCTTCTACAATGAGCTGCGTGTGGCTCCCGAGGAGCACCCCGTGCTGCTGACCGAGGCCCCCCTGAACCCCAAGGCCAACCGCGCGAAGATTATGAGTGGCCCGCTCCCTCTTCTGGTGGCCGCCTCCCTCCTTCCTGGCCTCCCGGAGCTGCGCCCTTTCTCCCTGGTTCTCTCTTCTGCCGTTTTCCGTAGGACTCTCTTCTCTGACCTGAGTCTCCTTTGGAACTCTGCAGGTTCTAGATCG
+
CCCCCCCAFFFFGGGGGGFGGGHHGGGBGGHFHGGGGGGGGHHHHGGAEEGGHHHHHHHEGGGGGGGGGGGHHHHGGGGHGHHHHGGGGG/<BFFGHHHFFFFFHGGHHGGC-EFCHFHHHFGGCCGHGFGDGHGHGGHGFGGFBCGGGGGA?-9;FGGGFFFFFFFFF0FB0?FFFFFFFFFFFFFBFDFFEFFFFFD?FFFBFBFFFFFFF0;FFFFFFFFFFFFBBF00BFFFFFE0;AFFF;B0;B.
@M05620:37:000000000-D9766:1:1101:2932:9932 1:N:0:50
ACCACACCTTCTACAATGAGCTGCGTGTGGCTCCCGAGGAGCACCCCGTGCTGCTGACCGAGGCCCCCCTGAACCCCAAGGCCAACCGCGAGAAGATGCCCAGGTGAGTGGCCCGCTACCTCTTCCGGTGGCCGCCTCCCTCCTTCCTGGCCTCCCGGGGCCGCGCCCTTTCTCACTGGTTCTCTCTTCTGCCGTTTTCCGTAGGACTCTCTTCCTTGACCTGAGTCCCCTTTGGAACTCTGCAGGTTCTA
+
AAA1AAAAFFFFGGGFBFG1BBFHEAEBCACG1FFEGGGGECGHHEGG/BEFHHHHGHHGGEGCGGGGGGGHHFHGGGGH/CGGHFG/>CC@CCCFHFBGHG/??F?0<?F/CH->--<FF<0G00<AACGFGCCC.:GGC/E9F9F09F?FBAFE.@----;;-9@@-BF/9/9//;FFF//////;//9/B9;BFFFFBF?-BB9/////;////;;/B/:/-9///;-AFFFEFFF//9BFFFFFF//
@M05620:37:000000000-D9766:1:1101:26562:9933 1:N:0:50
ACCACACCTTCTACAATGAGCTGCGTGTGGCTCCCGAGGAGCACCCCGTGCTGCTGACCGAGGCCCCCCTGAACCCCAAGGCCAACCGCGAGAAGATGATGAGTGGCCCGCTACCTCTTCTGGTGGCCGCCTCCCTCCTTCCTGGCCTCCCGGAGCTGCGCCCTTTCTCACTGGTTCTCTCTTCTGCCGTTTTCCGTAGGACTCTCTTCTCTGACCTGAGTCTCCTTTGGAACTCTGCAGGTTCTAGCTCG
+
AAAAAAAAFFFFGGGFFGG1F1B1EAEEGAGFCFGGAEGCFHHHHGGGGFGF1BGHHHHGEE/EF>EGGGGHHFEEGFE>/EHEEFGCG?///?0<DFFHGD1GG/?GHGC--AGHFHHHHGEFC..G--AAGHGHHFCGGHGFGEFFFGGGG@GGGB/999-AFFFFF/;9BF9BFFFFFFFFFFFB@999EBFBB-A?BBFFFB9FFFFFB/;//;FFFFFFFFF/;B/9FFFFBFBBFFFFFFF/BFB
@M05620:37:000000000-D9766:1:1101:18573:9949 1:N:0:50
ACCACACCTTCTACAATGAGCTGCGTGTGGCTCCCGAGGAGCACCCCGTGCTGCTGACCGAGGCCCCCCTGAACCCCAAGGCCAACCGCGAGAAGATGAACCCAGGTGAGTGGCCCGCTACCTCTTCTGGTGGCCGCCTCCCTCCTTCCTGGCCTCCCGGCGCTGCGCCCTTTCTCACTGGTTCTCTCTTCTGCCGTTTTCCGTAGGACTCTCTTCTCTGACCTGCGTCTCCTTTGGAACTCTGCAGGTTC
+
BABAABBBFFFFGGGFGGGFGEHHGFEBCEHGEFGEEGEGDHHHHGGGDEEFFHGHHHGGFGGGGGGGGGGHGHHGGGGHEHHHHGGFGGFGGGHHFGHGHHGGHGHH1GGHGGHHGGGGGHHHGHHHHHHHGHHGGGGGHGHHGGGGGGGGGGGGGGGG-BFFFFFFFFFFFFFFFFFFFFFFFFFFFFFFFFFFADFFFFFFFFFFFFFFFFFFFFFFFFFFF.>DFFFFFFFFFFFFFFFFFBFFFF/
@M05620:37:000000000-D9766:1:1101:10492:9968 1:N:0:50
ACCACACCTTCTACAATGAGCTGCGTGTGGCTCCCGAGGAGCACCCCGTGCTGCTGACCGAGGCCCCCCTGAACCCCAAGGCCAACCGCGAGAAGATGATGAGTGGCCCGCTACCTCTTCTGGTGGCCGCCTCCCTCCTTCCTGGCCTCCCGGAGCTGCGCCCTTTCTCCCTGGTTCTCTCTTCTGCCGTTTTCCGTAGGACTCTCTTCTCTGCCCTGAGTCTCCTTTGGAACTCTGCAGGTTCTAGCTCG
+
CCCBCCCCFFFFGGGGGGGGGGHHGFGBEEHHHGGGDGGGGHHHHGGGGFGGGHHHHHHGGGGGGGGGGGGHHHHGGGGHGHHHHGGGGGFGGGHGFHD>DGH?FFGFGGCC->GHHHHHHF1GGDFF@@<CEGGGHGHFHHFGBGHGGGGD?-9@FGGGGGGCFFFFF/:;/.B/BFFFBFFFFFF/@AABABFAF9A.BFFFFFFFFFFFF/:EFFFF/BFFFFFFFFB/BFFFFFFFFAFFF:;/BFD
@M05620:37:000000000-D9766:1:1101:8250:9972 1:N:0:50
ACCACACCTTCTACAATGAGCTGCGTGTGGCTCCCGAGGAGCACCCCGTGCTGCTGACCGAGGCCCCCCTGAACCCCAAGGCCAACCGCGAGAAGATGAACCCAGGTGAGTGGCCCGCTACCTCTTCTGGTGGCCGCCTCCCTCCTTCCTGGCCTCCCGGAGCTGCGCCCTTTCTCACTGGTTCTCTCTTCTGCCGTTTTCCGTAGGACTCTCTTCTCTGACCTGAGTCTCCTTTGGAACTCTGCAGGTTC
+
BBBBBBBBFFFFGGGGGGGFGDHHGGGGHGHHHGGGGGGGGGHHHGGGEGGGGHHHHHHGGGFGGGGGGGGGHHHGGGGHGHHHGGGGGGGGFGHFFHHFFGDGGFFHHHHHGGHHGGGGGHHHGHHHHHFHGHHGGGGGHGHHGGGGGGGGGGGGGGGG?@DGGFFFDD-FFFFFFFFFFFFFFFFFFFFFFFFFADFFFFBFAFFFFFFFFFFFFFFFFFFFFFFFFFFFFFFF/BFFFFFFFBFFFF/
@M05620:37:000000000-D9766:1:1101:6727:9974 1:N:0:50
GAGGCTGCTTTGGAAGAAACTCATAGATTACTGCAACAGTTCCCCCTGGACCTGGAAAAGTTTCTTGCCTGGCTTACAGAAGCTGAAACAACTGCCCTTGAGGATGCTACCCGTAAGGAAAGGCTCCTAGAAGACTCCAAGGGAGTAAAAGAGCTGATGAAACAATGGCAAGTAAGTCAGGCATTTCCGCTTTAGCACTCTTGTGGATCCAATTGAACAATTCTCAGCATTTGTACTTGTAACTGACAAGC
+
A3AAAAFBFFFFG4BF4GFGGGHHHFHEDABFFFFECGGGFDG3GFEFEFFFFGEHB32FGHHHHHHBBG3BFGFEAABGHHFGHF3GBGGHHH3BGB32332BBBFDGHH1EFEGHGFCFGFG3BF3FBFFGFF3?C?FFGGGF<?DGHFGH2DGD@2@DGHGGFFG0FHG?FFG<?F1<<<1111>A.CEE00=DDC/0=D=<CF00C::;0<CGHH/:0G;CGCCCF009;;0CFF;BF;C;CFGGAA
@M05620:37:000000000-D9766:1:1101:7077:9975 1:N:0:50
ACCACACCTTCTACAATGAGCTGCGTGTGGCTCCCGAGGAGCACCCCGTGCTGCTGACCGAGGCCCCCCTGAACCCCAAGGCCAACCGCGAGAAGATGCCCACGTGAGTGGCCCCCTACCTCTTCCGGTGGCCGCCTCCCTCCTTCCTGGCCTCCCGGGACCGCGCCCTTTCCCAATGGTTCTCTCTTTCGCCGTTTTCCGTACGACTCTCTTCCTTGACCCGTATTCCCTTTGGAACTCTGCAGGTTCTA
+
BCBCCCCCFFFFGGGGGGGGGGHHGEGFHGHHGGGGGGGGGHHHHGGGGGGGGHGHHHHGGGGGGGGGGGGGHHHGGGGHGHHHHGFGGGGGGGHHGHHHHH/>?///??FCGH---<0FBB0=00.<<-<<G--C.:CF/BFFFFGF0;.C0.CF.----.-:-:@F-BFB090//;BFFBF0000B00..A==FFFBF.0..9.A..000;9009;09F/-.-:000:0:F0B0BBBFFFFFFFFFFFF
@M05620:37:000000000-D9766:1:1101:19375:9993 1:N:0:50
GAGGCTGCTTTGGAAGAAACTCATAGATTACTGCAACAGTTCCCCCTGGACCTGGAAAAGTTTCTTGCCTGGCTTACAGAAGCTGAAACAACTGTCCTACAGGATGCTACCCGTAAGGAAAGGCTCCTAGAAGACTCCAAGGGAGTAAAAGAGCTGATGAAACAATGGCAAGTAAGTCAGGCATTTCCGCTTTAGCACTCTTGTGGATCCAATTGAACAATTCTCAGCATTTGTACTTGTAACTGACAAGC
+
CBBCCCFCFFFFGGGGGGGGGGHHGHHHHHHGHHHHHHHGHHHHHGGGHHHHHHHHHHHHGHHHHHHHHHHHHHHGHHHHHHHHHHGHHHHHHHHHHHHHHGHHHHHHHHHHGGGGHHHHHHHHHHGHHHHHHHHHHHHHHGGHG/FGHHHGHHHHHHHHHHHHHHHHHHHGHHHHGHHHHGHGHHHHGGGGGHGHHHGFHHHHHGHHHHHHHHHHHHHHHHHHHHHHHHHGGGGGGGGGGGGGFFGGGGF
@M05620:37:000000000-D9766:1:1101:6594:9998 1:N:0:50
[truncated: 2,486,776 more chars]
