# Supplementary material for: Fast but not furious: a streamlined selection method for genome-edited cells
Source: Life Sci Alliance. 2021 Apr 26;4(6):e202101051. doi: 10.26508/lsa.202101051 (PMC8127327; doi:10.26508/lsa.202101051)
Supplement: Supplementary file 1 [file LSA-2021-01051_Supplemental_Data_1.zip › SANGER and Deep Sequencing/ACTB/51_S51_L001_R1_001.fastq]

@M05620:37:000000000-D9766:1:1101:17855:2183 1:N:0:51
GAGGCTGCTTTGGAAGAAACTGATAGGCTACGGCAAAAGTTCCCCATGGACCCGGGAAAGAACCTCGCCCACCTTACGAAAGCTGAAACACCGGCCAATGCCGTCAAGCCAGAATCATAGCCTCCTACAAGGGCGTAAGCGAGCAGAAGACCCAATGAAACAACAGTAAGGAATTTCCGCATTCGCCCTCTTGTGGATCCAATTGAACAATTCAACAACTTTGTCCTTGTACCTGACACGCCCGGAAGCAA
+
AAAAAAFAFFFFGGGG1FGGG1G3F3B11B0ABFEGGFGFBAD1000B01BB////A//B000A0B/>>////BF11//BE/BG@B1B10BE/EE//?11BB//>//1B?GC0B1@FFH>1@10/@1<FFHGG<><AC0>@AC--///<<<<C.<CG0;<0/..;;<;0<C:G0;F00CC-:;;;..;;CF0900;0F0B/:;;B;FFF-FFB/;;/;:;:B///:/9;;/;BBF:9B/----;;---9/;
@M05620:37:000000000-D9766:1:1101:19789:2234 1:N:0:51
ACCACACCTTCTACAATGAGCTGCGTGTGGCTCCCGAGGAGCACCCCGTGCTGCTGACCGAGGCCCCCCTGAACCCCAAGGCCAACCGCGCGAAGATGACCCAGGTGCGTGGCCCGCTACCTCTTCTGGTGGCCGCCTCCCTCCTTCCTGGCCTCCCGGTGCTGCGCCCTTTCTCACTGGTTCTCTCTTCTGCCGTTTTCCGTAGGACTCTCTTCTCTGACCTGCGTCTCCTTTGGAACTCTGCAGGTTCT
+
BBBBBBBA>CFFGGGGGG5BGFGHGGG24BGBF2FE?EGGGHGGHGG0AABFBGFHHHHEE@CEGGGEG>CGGHHGGDGHGHHHHGGGGG/BCFG/1?DGFHAGFGFCCGDC@F<-<CGCHHHFH:GFHGFD.GD-@9DEFGGFFFFFFFFFFFFEEGG-;;BFFFADFFFFFFF/FBFFFFBBBF/BFFBBBBFDDFFFFDB.DFFFFFFFFB9BFFFBFB/BFDFDAFFFFFFEFFFFFFFFFFFFFFF
@M05620:37:000000000-D9766:1:1101:20034:2280 1:N:0:51
AGTGCCAGCTCTCAATCGCACAGGGGACCCAGGGCCTGGCCCCTCCATCCAGAAAACCTGTGACCTCACCCGCTACCTGGAGCACCAACTCCGCAGCTTGGCTGGGACCTATGTGAGTATCCAGCGTAGGAATCTGGGAGTTGGGGAGGAGTGAGGAGTTGGGGAAAGACAGTCCTAACCGTGGAGGGTTCTGGTAAATGATGGGGTGAGGAGGGGCTCTTTGGCTCCCACCAGTCCCCCTGTCTGGTCTA
+
AA>AAFFFAFFFGFGGFFEFEFHGGEEAAEGEFEFE2AGHCGGEFGHDFGEGDFFHFGG1DFEGHHGHHCAEGEEGHFHFFGHHHHEGEE3FEECE>C3GFHGGGGHHGGHFHHGDGDDGHFGHHGADFGHHHGGGHHGEGGHHGC.CFDCFGFHHHGBF<GDGEDFHFHHHHHBGGGHHG.C-9.CD.;ABFGFFFGGGGGFGGGD-AFFFFFFCFF?BFFFB/FFEFB.:AFF/FFE9DFFFFFFFFFF
@M05620:37:000000000-D9766:1:1101:16473:2356 1:N:0:51
ACCACACCTTCTACAATGAGCTGCGTGTGGCTCCCGAGGAGCACCCCGTGCTGCTGACCGAGGCCCCCCTGAACCCCAAGGCCAACCGCGAGAAGATGACCCAGGTGCGTGGCCCGCTACCTCTTCTGGTGGCCGCCTCCCTCCTTCCTGGCCTCCCGGCGCTGCGCCCTTTCTCACTGGTTCTCTCTTCTGCCGTTTTCCGTAGGACTCTCTTCTCTGACCTGCGTCTCCTTTGGAACTCTGCAGGTTCT
+
ABBBBBB>CFCFGGGGGGBFGFHHGEGEGGHFFBFE2EECEGEHHGGGEEEGHHHHHHHAFCFGGGGGGGGG3GGGGGGHGHGHHGGGCF>CGGHFHHFHHHAGF?G<AFDCGH><>@DDHHHHH<DHGHHGHHGGGGGHGGGGGGGGGGGGGGGGGG--;;@FFFFFFFFFFFFFFFFFFFFFFFFFFFFFFFFDFFFFFDFFFBFFFFFFFFFFFFFBFFBB9>DFFFFFFFFEFFFFFFFFFFFFFBB
@M05620:37:000000000-D9766:1:1101:16495:2360 1:N:0:51
ACCACACCTTCTACAATGAGCTGCGTGGGGCTCCCGAGGAGCACCCCGTGCTGCTGACCGAGGCCCCCCTGAACCCCAAGGCCAACCGCGAGAAGATGACCCAGGTGAGTGGCCCCCTCCTCCGTCGGGTGGCCGCCTCCCTCCTGCCTTCCCTCCCGTACCTCCGCCCTTTCTCACTCTTTCTCTCGTCGTCCTCTGTCGGTATGACTCCCTTCTCTTGCCTGAGTCTCCTTTTTCACTCGGCAGTTGCT
+
CCCCCCCCFFFFGGGGGGGGGGHHGEG2AEGGHGGGEGCGEHCHH?EFEEGGHHHHHHHGCGGGGGGGGGGHHHHGGGGHGHHHHGGGGG<DGGHHHHH11?/??FH1=11>F0F->D..///..<-;;;;-=:-;CFGG.CFGG09;:00;F0/;...-..;0;...;D/0;F0BBF0;;;BF0:9.;;9-...000;F.@:.900;;00./;/;;:00;0;9//0:;;000000/;;0;.A.--::0;;
@M05620:37:000000000-D9766:1:1101:20465:2451 1:N:0:51
AGTGCCAGCTCTCAATCGCACAGGGGACCCAGGGCCTGGCCCCTCCATCCAGAAAACCTATGACCTCACCCGCTACCTGGAGCACCAACTCCGCAGCTTGGCTGGGACCTATGTGAGTATCCAGCGTAGGAATCTGGGAGTTGGGGAGGAGTGAGGAGTTGGGGAAAGACAGTCCTAACCGTGGAGGGTTCTGGTAAATGATGGGGTGAGGAGGGGCTCTTTGGCTCCCACCAGTCCCCCTGTCTGGTCTA
+
BAAABFD4AFFFFGGFGGGAEGHAGGGE?E2AEBEECFHG2GEEFGGFHCABBBFFGGHFFHEGHHFEGFFE0>>FHFGHHHHHFHHHGCGGGA/EE3?FEHCEE/0?<CC1GHHFDGGHHGGBCBE?G/@@GGB?DGHGDGGGGCGC-<CGGFHFFGF/0<-@FAHGFGFFCCHCHF/:AGE-99A@EGGBFF0000;CB099EG9-AF./A.9-;@9FFFFE//9A:BFFF.:9B/A9-./;/BFFFB/
@M05620:37:000000000-D9766:1:1101:18938:2497 1:N:0:51
AGTGCCAGCTCTCAATCGCACAGGGGACCCGGGGCCTGGCCCCTCCATCCAGAAAACCTATGACCTCACCCGCTACCTGGAGCACCAACTCCGCAGCTTGGCTGGGACCTATGTGAGTATCCAGCGTAGGAATCTGGGAGTTGGGGAGGAGTGAGGAGTTGGGGAAAGACAGTCCTAACCGTGGAGGGTTCTGGTAAATGATGGGGTGAGGAGGGGCTCTTTGGCTCCCACCAGTCCCCCTGTCTGGTCTA
+
AAAAAFFFAF13FGGGGAFGCGFAFAGEEF0AAFEGEGHH0AEE/AFHHHGHH0FGHFFHHFGHHHHHHHHGGEGGHHHGHHHHHFFFEHHHEGGGGHHHGFHFGCFHGHHEHFGGHDGHHHHGHGGGGGHFGHHFFFHGCHHHCCGCCCA<CDGFGFGHFGCCGGCAFGFGFGGGFGBAAAC-EGCGAFGGFFBFFFFFFFFFFFF@FFFFFF?@@@EFFFFFF9FFEFFBEFFFFEEB;EFFBBFFFFB
@M05620:37:000000000-D9766:1:1101:14023:2520 1:N:0:51
AGTGCCAGCTCTCAATCGCACAGGGGACCCAGGGCCTGGCCCCTCCATCCAGAAAACCTATGACCTCACCCGCTACCTGGAGCACCAACTCCGCAGCTTGGCTGGGACCTATGTGAGTATCCAGCGTAGGAATCTCGGAGTTGGGGAGGAGTGAGGAGTTGGGGAAAGACAGTCCTAACCGTGGAGGGTTCTGGTAAATGATGGGGTGAGGAGGGGCTCTTTGGCTCCCACCAGTCCCCCTGTCTGGTCTA
+
>>>AAFB11CFF1FGGGC1FEGEGAGGEAAGGGAE/AAFFAHGFGGHH1BBFA01BGFCEGGDHHGGGHHGGG/E>CGHHGHHHGGHFGEHHGGC?/B>B/BG/</BF/FFGH2GH1BFG2FGHHG<ECGFHHHH1FFE/EHHF-@C@GG<CGBHH<EFHHBCCE.C./;GGHFHFHHGGGB.@.:AAGGG0;FFFFFGGGGFB.9B;--AFFB@--9-B/;BFB/99EFFBFABBFFFB@-9B/B/;BFF
@M05620:37:000000000-D9766:1:1101:20766:2571 1:N:0:51
AGTGCCAGCTCTCAATCGCACAGGGGACCCAGGGCCTGGCCCCTCCATCCAGAAAACCTATGACCTCACCCGCTACCTGGAGCACCAACTCCGCAGCTTGGCTGGGACCTATGTGAGTATCCAGCGTAGGAATCTGGGAGTTGGGGAGGAGTGAGGAGTTGGGGAAAGACAGTCCTAACCGTGGAGGGTTCTGGTAAATGATGGGGTGAGGAGGGGCTCTTTGGCTCCCACCAGTCCCCCTGTCTGGTCTA
+
AAAAAFFF?FFFGFGGGGEGGGHHGGGCEGHHFAEE2FGHFHGEGGH5FGGHFHGHFEC3BGGHHHHFH11EFEFGHFHHFHHHHHFHGHGHEGG@EGGGEHHGGGHEAFFBGGDGFHHHHHHHHFGDGGHHFHHFGHCFFGHHGGADG?>>GGDCGGFBGFGGEAHGHHHHHHHHHFGHGGECDEGGDFFGFFCCFFGGGFGFGGDFFFFFFFFFFFFFFFFF/BFEEFFFFFFFFFFFCFFFFFFFFF9
@M05620:37:000000000-D9766:1:1101:16356:2623 1:N:0:51
AGTGCCAGCTCTCAATCGCACAGGGGACCCAGGGCCTGGCCCCTCCATCCAGCAAACCTATGCCCTCACCCGCTACCTGGAGCACCAACTCCGCAGCTTGGCTGGGACCTATGTGAGTATCCAGCGTAGGAATCTGGGAGTTGGGGAGGAGTGAGGAGTTGGGGAAAGACAGTCCTAACCGTGGAGGGTTCTGGTAAATGATGGGGTGAGGAGGGGCTCTTTGGCTCCCACCAGTCCCCCTGTCTGGTCTA
+
>AAABFFFBFFFGGGGGGGGGGGF2E2EGG2A2BE2BAFGHBAAEE2FGCF33B2BGFF3BF3FGBFEFGHE0/EEHFBBGGBFGHCHGHHHGG@?EFGHEHHGGGHHGHHHHHHHHGHHHHHHHGFGGDHHHHHHHHGGDHHHGGGGGGGHHHHHHGHGHHGGGDGGFHHHHHFHHHHGGAEGGGGG;AFGFGBFBGGFFCFFGFFFFFFBDFFFF-EFFFFFFFFFFFFFFAFFFFFFFFFFFFFFBFF
@M05620:37:000000000-D9766:1:1101:11481:2928 1:N:0:51
ACCACACCTTCTACAATGAGCTGCGTGTCGCTCCCGAGGAGCACCCCGCGCTCACGACTGAGGCCCACCCGAACCCCAAGGCCAACCGCGAGAAGATGCCCAGGTGAGTGGCCCGCTACCTCTTCTGGTGGCCGCCTCCCTCCTTCCTGGCCTCCCGGAGCTGCGCCCTTTCTCACTGGTTCTCTCTTCTGCCGTTTTCCGTAGGCCTCTCTTCTCTGACCTGAGCCTCCTTTGGAACTCTGCAGGTTCTA
+
>>>>A>AAFFFFGGGFFFGGGGHGEBB24BA2BEFFEEAAAA1BAB0E0AE>113BBE1BG@11BE1??1//>>>EEAEFCCGG/?/<<><</??2??11??/??<?01?/<GH-@C-<<<GFHHFHH0<<<G-@@AECEFCF/;C/90B.9C.CA.--9A;CFFFFFFFFFFBBF/FF:/;FB/;/:;;BFFCADFFFFA:;9;/9BAFBBFBFFFBBBB/.9B/:;B9BFF/9//9BBF//9B?.BBB/
@M05620:37:000000000-D9766:1:1101:21609:2933 1:N:0:51
AGTGCCAGCTCTCAATCGCACAGGGGACCCAGGGCCTGGCCCCTCCATCCAGAAAACCTATGACCTCACCCGCTACCTGGAGCACCAACTCCGCAGCTTGGCTGCCACCTATGTGAGTATCCAGCGTAGGAATCTGGGAGTTGGGGAGGAGTGAGGAGTTGGGGAAAGACAGTCCTAACCGTGGAGGGTTCTGGTAAATGATGGGGTGAGGAGGGACTCTTTGGCTCCCACCAGTCCCCCTGTCTGGTCTA
+
AABBBFFBAFFFGFGGGGGGGGHAFGGGEGGHGGGGGEBGAGGHGGHHHHHHGFFFHGHHHHFHHHH3GHHGGE>EHHHAHGH?FHFHGHHHGGGGGHHHGEH//0?BG02B?BFFHH3FGEHHHG?/C/@2FHGHHHCAGHHGGGEGC?.>>D0GFDGHHHCFGGHAGHEHHHHHHHHHGGGGGGGGGGGGGGBBFFGFBFF0AAGFFF?FADF.;AFFFFFEBFFF?.9D?FFFFFFD=.F/B;/9:B/
@M05620:37:000000000-D9766:1:1101:20677:3010 1:N:0:51
AGTGCCAGCTCTCAATCGCACAGGGGACCCAGGGCCTGGCCCCTCCATCCAGAAAACCTATGACCTCACCCGCTACCTGGAGCACCAACTCCGCAGCTTGGCTGGGACCTATGTGAGTATCCAGCGTAGGAATCTGGGAGTTGGGGAGGAGTGAGGAGTTGGGGAAAGACAGTCCTAACCGTGGAGGGTTCTGGTAAATGATGGGGTGAGGAGGGGCTCTTTGGCTCCCACCAGTCCCCCTGTCTGGTCTA
+
BBBBBFFFBFFFGGFGGFGGGGHHDEEGGGHHGGGGFGHFHHGHGGGHHFGHFHGHHGHHHHHHHHHHHHHGGGGGHHHHHHHGHHHHGHHHGGGGGFHHGHHGEEFHGHHHHHHGHHHHHHHHHGGGGGHHHHHHHHHGGHHHGGGGGGGGHHHHHGHHHHGGGGHHHHHHFHHHHHHHGGGGGGGGEFGGGGGGGGGGGGGGGGFFFFFFFFFFFFFFFFFFFFFFFFFFFFFFFFFFFFFFFFFFFFB
@M05620:37:000000000-D9766:1:1101:11497:3146 1:N:0:51
ACCACACCTTCTACAATGAGCTGCGTGTGGCTCCCGAGGAGCACCCCGTGCTGCTGACCGAGGCCCCCCTGAACCCCAAGGCCAACCGCGAGAAGATGACCCAGGTGCGTGGCCCGCTACCTCTTCTGGTGGCCGCCTCCCTCCTTCCTGGCCTCCCGGAGCTGCGCCCTTTCTCACTGGTTCTCTCTTCTGCCGTTTTCCGTAGGACTCTCTTCTCTGACCTGCGTCTCCTTTGGAACTCTGCAGGTTCT
+
BBBBBBBAFFCFGGGGGGEGEGHHGEGEGGFGHGGGGGGGGHHHHGGGGGGGHHHHFHHGGGGGGGGGGGGHGHGGGGGHGHHHHGGGGGBDGGHGHHHHHHHHGHH1A?EGGHHGGGGGHHGHHGHHHHHGHHGGGGGHGGGGGGGGGGGGGGGGGGG9;AAGFFFFFFFFFFFFFFFFFFFFFFFFFFFFFFFFFFFFFFFFDFFFFFFFFFFFFFFFFFFF.BFFFFFFFFFFFFFFFFFFFFFFFFF
@M05620:37:000000000-D9766:1:1101:21484:3199 1:N:0:51
AGTGCCAGCTCTCAATCGCACAGGGGACCCAGGGCCTGGCCCCTCCATCCAGAAAACCTATGACCTCACCCGCTACCTGGAGCACCAACTCCGCCGCTTGGCTGGGACCTATGTGAGTATCCAGCGTAGGAATCTGGGAGTTGGGGAGGAGTGAGGAGTTGGGGAAAGACAGTCCTAACCGTGGAGGGTTCTGGTAAATGATGGGGTGAGGAGGGGCTCTTTGGCTCCCACCAGTCCCCCTGTCTGGTCTA
+
1>AAAFFFAFFFGEGGGFFAEAFF0AEEGGFHGFGGGFFFGGEEGGFHFGAFGECFGFHFG1AFGGGBHHHEEGEFHGGFGGGF>GGGGHHHGE/EEEEGGFH/ECFHGFEHHGHHHDGHHHHHGGGGGCFHHHHGHFGGGHHHGGGGGGCHHHHHHGHHHGGGFGEFHHHHHHFGGGGGGACAGGGG;;FGFFFG9FGFGFFFFBF?-FFBAF?@@@FFFFFBBBFEFFFFFFFFFFFB@EFFFFBB;9;
@M05620:37:000000000-D9766:1:1101:9253:3201 1:N:0:51
AGGGCCAGCTCTCAATCGCACAGGGGACCCAGGGCCTGGCCCCTCCATCCAGACAACCTATGACCTCCCCCGCTCCCTGGAGCACCAACTCCGCAGCTTTTCTGGGACCTTTGTGCTTATCCTTCGTAGGAATCTTGGAGTTTGGGGGGAGTTCTGAGTTGGGGACCGACAGTCCTAACCGTGGAGGGTTCTGGTCAATGATGGGGTTGGGGGGGGCTCTTTGGCTCCCACCAGTCCCCCTGTCGGGTCTA
+
>111>11AAFFF1BG31AFAA0BAAEAE00A0AEE//AF00BA/EE0FDG111/0BAFFF1F2DGFH/F?/>E>/?F0@F0FHHFHHCECGE//</<BG1121B1F<0/B111BF12@@D>@221/@@CE1111?111?0?<11/.---;;9///;;F;9:/;-----;--@FF/9FFFF-A--;----9-//;;//////;BBE-A-----9--;=-A:/;B/9FF-:9--;-B//FAA@F9/-;-A@-9
@M05620:37:000000000-D9766:1:1101:16166:3227 1:N:0:51
AGTGCCAGCTCTCAATCGCACAGGGGACCCAGGGCCTGGCCCCTCCATCCAGAAAACCTATGACCTCACCCGCTACCTGGAGCACCAACTCCGCAGCTTGGCTGGGACCTATGTGAGTATCCAGCGTAGGAATCTGGGAGTTGGGGAGGAGTGAGGAGTTGGGGAAAGACAGTCCTAACCGTGGAGGGTTCTGGTAAATGATGGGGTGAGGAGGGGCTCTTTGGCTCCCACCAGTCCCCCTGTCTGGTCTA
+
AA>AAFFFBFFFFEGGGFGCECHGGGGGGFHHFFGGGFHHFHGHGGHHFGHHHHFGHGGHHFHHHHHHHHHGG>EGHHHHFHHHHHHHGFHF?ECFEFFGGHHGGGHHGHHHHHHHHHHHHHHHHGGGGGHHHHHHHHFGDHHHGGGGGGEGHHHHHGHHHHGGGGHHHHHHHHHHHHHHGGGGGGGGFGGGGGFGGGGGGGGGGGFFFFFFFFFFFFFFFFFFFFFFFFFFFFFFFFFFFFFFFFFFFFF
@M05620:37:000000000-D9766:1:1101:13944:3385 1:N:0:51
ACCACACCTTCTACAATGAGCTGCGTGTGGCTCCCGAGGAGCACCCCGTGCTGCTGACCGAGGCCCCCCTGAACCCCAAGGCCAACCGCGAGAAGATTGGCGAGTGGACCGCTCCCTCTTCTCGTCGCCGCCTCCCCCCTTCCCGGCCTCCCGGCGCTGAGCTCCTTCTCACTTTATCTCTCTTCTGTCGTTTCCCGTAGGGCTGTCTTCTCTGCTCTGAGCTTACTCTGTCACTCGGCTGGTTCTTGCTC
+
AABBCCCCFFFFGGGGGGGGGGHHGFGEEGHHHGGGEGGGGHHHHGGGGFGGHHHHHHHGGGGGGGGGGGGHHHHGGGGHGHHHHGGGGGGGFGHGHF202/<A@GGF<0><->E.//<0DG0<E.<:.;:-.;9C.9A:9BF/99DGFA.A9-@-B9@?FF/;///;B//9/;////::BB/;FF/;/.;..//9;A-.../..;//;FFFFFF:;FFF//9;/9B/;/////;;..9.-:9//::;///
@M05620:37:000000000-D9766:1:1101:11094:3385 1:N:0:51
AGTGCCAGCTCTCAATCGCACAGGGGACCCAGGGCCTGGCCCCTCCATCCAGAAAACCTATGACCTCACCCGCTACCTGGAGCACCAACTCCGCAGCTTGGCTGGGACCTATGTGAGTATCCAGCGTAGGAATCTGGGAGTTGGGGAGGAGTGAGGAGTTGGGGAAAGACAGTCCTAACCGTGGAGGGTTCTGGTAAATGATGGGGTGAGGAGGGGCTCTTTGGCTCCCACCAGTCCCCCTGTCTGGTCTA
+
ABAAAFFFBFFFG4GGGGGCF?HCGEEEEEHH2BEEEFHHFHGHGGHHHGHHFGHFHGHGHHFHHFGHHHHGG>EEHHHHBGHHHH1?EGHGEFCEEHGHGGHGGGHHGHHGHHFHHHHHHHHHHGGBGGHHHHHHHHCFGHHHGGFGGGCGHDHHHGHHHHGGGDHHHHHHHHHHHHHHGGEGDEFG:FFGGGCFGGGGGGGGGGFFFFFFFD=FFFFFFFFFFEFFFFFFFFFFFFFFFFFFFFFFFFB
@M05620:37:000000000-D9766:1:1101:11116:3393 1:N:0:51
GGTGCCAGCTCTCAATCGCCCCGTGGACCCCTGCCCTGGCCCCTCCATCCCGTAAACAAGTTTCCTCCCTGGCTACCTGGAGCACAAACTCCTCCCCTTGGCTGGAACCCCTGTAGACAACCATCGTAGAAAAATAGAGGTGAGGAAACAATGAGAAGTAAGGCAGGGACATTCGTAACAGCAGAGGGGTCTGGCCAATTAAGGGGTTCGGAGGAGCTCTACTTCTACCTGACAACCCAGTGTCAAGCGAA
+
11>>AB@1>CCFGABGGAF11AAAEAE10B0AB/BB1BBBAFE/BE011B/////B11/0D22DDD10B01BBG10B1BBBGG/0>>B?11BB0>/>0BF1>1?/0<1??//?B222110<?/11/<0?<21000@@11@??10F1?00</?D1=11FF11=100.--<<.00=<<<<.00././..;-C.//;0.CEFB0000.-;-.--.9---9;/B//9/9///;/9B/:/-;B?-9///////---
@M05620:37:000000000-D9766:1:1101:18188:3502 1:N:0:51
AGTGCCAGCTCTCAATCGCACAGGGGACCCAGGGCCTGGCCCCTCCATCCAGAAAACCTATGACCTCACCCGCTACCTGGAGCACCAACTCCGCAGCTTGGCTGGGACCTATGTGAGTATCCAGCGTAGGAATCTGGGAGTTGGGGAGGAGTGAGGAGTTGGGGAAAGACAGTCCTAACCGTGGAGGGTTCTGGTAAATGATGGGGTGAGGAGGGGCTCTTTGGCTCCCACCAGTCCCCCTGTCTGGTCTA
+
CCCCCFFFDFFFGGGGGGGGGGHGGGGGGGHHGGGGGGHHHHGHGGHHHHHHHHHHHGHHHHHHHHHHHHHGGEGGHHHHHHHHHHHHGHHHFGGGGHHHGHHGGGHHGHHHHHHHHHHHHHHHHGGGGGHHHHHHHHHGGHHHGGGGGGFGHHHHHGHHHHGGGGHHHHHHHHHHHHHHGGEGFGGGCFFGGGFGGGGGGGGGGGFFFFFFFFFFFFFFFFHFFFFFFFFFFFFFFFFFFFFFFFFFFFF
@M05620:37:000000000-D9766:1:1101:18168:3504 1:N:0:51
AGTGCCAGCTCTCCATCGCACAGGGTACCCAGAGCCTGGCCCCTCCATCCAGAAAACCTATGACCGCACCCGCCACCTGGTGCACCCACTCCGCAGCTCGGCTGGGACCTATGTGAGTATCCAGCGTAGGAATCTGGGCGTTGGGGCGGAGTGCGGCGTTGGGGCAAGACAGTCCTAACCGTGGCGGGTTCTGGTAAATGATGGGGTGAGGAGGGGCTCTTTGGCTCCCACCAGTCCCCCTGTCTGGTCTA
+
>A11>B11A@BFG1F11AE1A0F0FBBBGCGCAAB0BBBFFGEHGFBGH0BGHHH0FEHHB1DDF/AEEEG>>/>EFH>B101BFF//?BF>/?/E>>1<<F/EGGCHGFFHHGHDGHHGHH21<<E?CF?FHGHG1</>CCGA?C.---;9;;AA-A-A@9@@-----9/9FFFF/BF-=BF@-9@@@E9BFFFEFFBBFFFFFF-;-AFB9B@@@?FFFFFFFBFEF-AFAF/FFFFF@FFFFEF/9F9
@M05620:37:000000000-D9766:1:1101:14306:3561 1:N:0:51
ACCACACCTTCTACAATGAGCTGCGTGTGGCTCCCGAGGAGCACCCCGTGCTGCTGACCGAGGCCCCCCTGAACCCCAAGGCCAACCGCGAGAAGATGACCCAGGTGAGTGGCCCGCTACCTCTTCTGGTGGCCGCCCCCCTCCTTCCTGGCCTCCCGGAGCTGCGCCCTTTCTCACTGGTTCTCTCTTCTGCCGTTTTCCGTAGGACTCTCTTCTCTGACCTGAGTCTCCTTTGGAACTCTGCAGGTTCT
+
ABBBBBBAFFFFFGGFGGAFGGHHGEEBFDHHHGGG?EF?AFHHHGGGGEEEHHFFFECAEEGEEEEGG/1FFHHGGCEGGHEGGFGGGG/BDGH2?FGFHHGGE1?1?FFGGGGCGGG@FDHHGBHHHHHGFHC?CCGGGGGGGBFGFGGGGGGGGFGBAFFFFFFFFFFFFFFFFFFFFFFFFFFFFFFFFFFFFFFFFFFFFFFFFFFFFFFFEFFFFFFFFFFFFFFFFFFFFFFFFFFFFFFFFFF
@M05620:37:000000000-D9766:1:1101:21610:3569 1:N:0:51
TCTGCAACTTGTTAATCGCACACGTGTGACCTCCCGTACCCGTCATAACTCTCATAGTCCGTCGTCGTCTTGAAACAAACAAAAAAAAACACTGCAACTGATACACCCAACAACAAAGAGAAGAAAAAAACTAAAAAAGAAGAACAGAAAAAAAAAAAACTAAACATAGATAAGGCGCAAAAAAGAAAAGACACGCCCGTAAAAAATAGAAAAACAAAAGGAACAAAAATAAACAGTTAGAAGTAAAAACC
+
3>>AA54BBD5B5BBBGFGGGGBAB4BBFHHHHHGEG2BBA2BBE2DG3FGHH3DDAADGEFH00A0>BBFGGHHHGHH1??1B1//>/>/?B3333333B4B4333///</////0000<10100@F?/?111111<..0//////////<--:-9-990;00/0090;00000/---99..;.9././../..-.----..//-99/;//;....../.;/.....;./////.///////9/////..
@M05620:37:000000000-D9766:1:1101:18618:3698 1:N:0:51
ACCACACCTTCTACAATGAGCTGCGTGTGGCTCCCGAGGAGCACCCCGTGCTGCTGACCGAGGCCCCCCTGAACCCCAAGGCCAACCGCGAGAGGATCACCCACGCGAGTGGCCCGCTACCTCTTCCGGCGGCCGCCTCCCTACCTCCTGGCCTCCCGACGCTGCGCCCTTTCTCACTGGTTCTCTATTATGCCGTTTTCCGTACGACTCTCTTCTCTGAACTGAGTCTCCTTTGGAACGCAGCAGCATCT
+
AABBBBBBFFFFGGGGGGGGGGHFGFGGHGHHHGFGGGGGGHHHHGGGFGGGHHHHHHHGGGGGGGGGGGGHHHHGGGGHGHHGHFGFGGGG//??220?2FF///>-<<GGGHHGGCDGHGH0GG0:--;BABAFF?FFA./:.;/;B/BFFFFFE..9999.9D;DFFFFFF/9;BBFFFFBFFBFF/;BFF>ADFEFFFB..;;AADBFBBFFFFFFFFF/;BF//BFFFF/;9/B.;---AF..;/:
@M05620:37:000000000-D9766:1:1101:20205:3715 1:N:0:51
AGTGCCAGCTCTCAATCGCACAGGGGACCCAGGGCCTGGCCCCTCCATCCAGAAAACCTATGACCTCACCCGCTACCTGGAGCACCAACTCCGCAGCTTGGCTGGGACCTATGTGAGTATCCAGCGTAGGAATCTGGGAGTTGGGGAGGAGTGAGGAGTTGGGGAAAGACAGTCCTAACCGTGGAGGGTTCTGGTAAATGATGGGGTGAGGAGGGGCTCTTTGGCTCCCACCAGTCCCCCTGTCTGGTCTA
+
3AAAAFFFBFFFGDGGF2FEECGCC2EGGEHHFEGAFAGHHHGHGGHHHHHHHFHGHGFHHHHHHHBFHHHGGEEGHHHFFGHEFGGGECHGDEGGGFFGGGHFGCFGGGGFGFHDBGGFFHF1FDFGGGHGHHGFHHGFGHHGGGFGGDDGFBGCCFHHHGGGEFHAGGF:GHHHEHCGGFEBGGGG;FFFBF;FFGFFGGGGGGB@FEFFFFBBB?EFFFFFFFFFFFFFFFFFEFFDBEFFFFBFFFF
@M05620:37:000000000-D9766:1:1101:9567:3813 1:N:0:51
AGTGCCAGCTCTCAATCGCACAGGGGACCCAGGGCCTGGCCCCTCCATCCAGAAAACCTATGACCTCACCCGCTACCTGGAGCACCAACTCCGCAGCTTGGCTGGGACCTATGTGAGTATCCAGCGTAGGAATCTGGGAGTTGGGGAGGAGTGAGGAGTTGGGGAAAGACAGTCCTAACCGTGGAGGGTTCTGGTAAATGATGGGGTGAGGAGGGGCTCTTTGGCTCCCACCAGTCCCCCTGTCTGGTCTA
+
ABAABFFFAFFFGGGGGGGGGGHHGGGEGGFHGGGGGGHHHHGGGGHHHHHHFGHHHGHHHHHHHHHHHHHGGGGGHHHHHHHHHHHHGGHHGGGGGHHHFHHGGGHHGHHHHHFHHFHHHHHHHGDGGGHHHHHHHHGGGCHHGGFGGGEFHHHHGDFHHHGGEG.GHHHHHHHHHHHHGGGGDGGG9FFFGGFGGGGGGGGGGGFFFFFFFFFFFFFFFFFFFFFFFFFFFFFFFFFFFFFFFFFFFFF
@M05620:37:000000000-D9766:1:1101:17697:3834 1:N:0:51
AGTGCCAGCTCTCAATCGCACAGGGGACCCAGGGCCTGGCCCCTCCATCCAGAAAACCTATGACCTCACCCGCTACCTGGAGCACCAACTCCGCAGCTTGGCTGGGACCTATGTGAGTATCCAGCGTAGGAATCTGGGAGTTGGGGAGGAGTGAGGAGTTGGGGAAAGACAGTCCTAACCGTGGAGGGTTCTGGTAAATGATGGGGTGAGGAGGGGCTCTTTGGCTCCCACCAGTCCCCCTGTCTGGTCTA
+
AA3>AFFFBFFFGGGGBFGCEEHCFCEEF?CH2EE2FFGHAHEFGGFHHHHEGFFGH1AFFHFHHEGFHHHEE/EEHGFF2BFHEEFAE3GFAE>EC3BFEFHCE?GHGFFHHHHHHFHHFGHHG@<ECAFHHHGHHHGGGFHHGGGGCDCFGHHHHGHGFHCCGGHHHHHHHHHHHGFHGGFGGGGGGGGGFGCFFFGGGFGGGGFBFFFFF?BBBBEFFFEFF//AAFFFFEBFFFFD-ABFFFFBFFF
@M05620:37:000000000-D9766:1:1101:23342:3896 1:N:0:51
ACCACACGTCCTAACTCGAGCCGCTGATGCCCATCTCGTATGCCCCCGTCTGCATGACCGATACCTCCCTGGCTACCAGCAGCACCAACCACTCCCTTCAGGAAGCTAACCGTCCGGAAAGGCTCCTAGAAGCCTCCCAGGGCGTCACCGCGCTGCTGCAACCCTGGCACGTCCGTCAGGCCTTTCCGCTTTAGCACTCTTGTGGATCCAATTGCCCCATTCCCAACATTTGTACTTGTACCTGAACCGCC
+
>A1>A11>B11>3FAGGAA0A00AA0A11D1010B1DF//00DF0/A/AE0F12BBFGH/////111/BB1/0B1BF@1/BFGBF/>?EAF>1B0?B1BBD11<</B<F<0>C//>BCG@0<F?G/<?F<??1?FG..CG.C.--<<<GCCG?CCCGB0;:0;.;B?;90;;9.AEACGEBEGGGGB9-;9A/;9B9/FBFBFF-9F/F//B9B//;AAF///;//;99:BB99;BFBFB//BB9B9-9-9
@M05620:37:000000000-D9766:1:1101:20369:3945 1:N:0:51
ACCGCACCTTCTAAAACGCTCAGAGGCCAGCGACCCAGGATCATAACATCATACTTCTGAACGCCACCCACATTCCGAAGGCCAACAGGGCGATGTCCGCTTGACCAACCACCCCCTAACTGGTTTCGCTGGAGGCCTCCTCCTCTCAGGGCTTCCCGCGCTTGCCCCTTTCTGAAGGGATCTCTTTTCTGACGTTTTCCGCAGGGCTCACTTCTCAGGCCTGAGATTGCTATAGGACCTAGCAGAATTTT
+
>A1>A>>>CFBDBFF11AA0A0BBFF0A0G0A/AE/FBBG1B01AD11D11DDFF2BDF2GA0BEEBBB/>E12BGBEEE/F//?/>0>/?>///022?<<CG0FGB?///?F//<//0?1<0<1?</?/>-00.<.1<.//<</=<00<.<<.::/;----.../0;.:C00;000/..;.;;000;0990;--;B-/;---;;-9-://////:////;/-:-///////////;/--////:/9/9//
@M05620:37:000000000-D9766:1:1101:18478:3964 1:N:0:51
GAGGCTGCTTTGGAAGAAACTGATAGGCTACGGCAACAGTTCCCCATGGACCTGGAAAAGTATCTCGCCCACCTTAAGGAATCTGACACACCGGCCAATGTCTGACAGGCAGCTACCCGTAAGGACAGGCGCATCGAAGACTACGAGAAGGTAAAAGAGCAGAAGAACCAATAGCAAGTAAATGAGGCATTTACGCTTTAGCACTCTTGAGGATAAGATTGAACAATTCTCCGCGTTTGTACTTGTAACTG
+
>3AABBFAFFFFGGGGGGGGF54BE5444B42BEEGHFBA55F3222B33BB22123B2B355D5DA1AA11?FGHB53BB3FE5@3B321B@>>//?BG44443BF3///?/3?3B0?///0??00////>////@0??<?F?///..00<=111>>0</<//<<</..</00=00:0;C0;0;;C.:GFB00:....;;CB00/0;900;9/09000009000;00;0B/..-9--.9;//;BF///9/
@M05620:37:000000000-D9766:1:1101:16712:4051 1:N:0:51
CCTGCCTCTTATAAATCCACCGACCCGCCCTGGCCCACCGCACTTAAGAGCACACGGCTGAACGCCAGGCACATCCAGATATCACAGATGCCGCCTTCTGCGTGGTAACGACCCCACAAACTTAATACATAGCGATCATAACCTTACACGCACACTAACAAATCTGATGACAGATATCCAAAAGTAAAAAGCCCAGCGCACTGCCCACGATCTAGTGACCCAAGAAGTTTGTAACAAAGTAAGCATTAGTG
+
>>>>A11BBD3@33BBF1BB110A0AAAEEABABFB////A/A/ADDF1BGABFHG>>EEGHH0BEF//?/BFB1B1BF1>>B2B11BBBFB/<>?EBBBG/?C/?B>F/?BCG??/?<0/1111111?1111-<...1<1//000<00.---:.//://0.000;0000000/000000;0./000000.......---9-///-/;---9;///////9----//////-/////99////////////
@M05620:37:000000000-D9766:1:1101:18302:4056 1:N:0:51
AGTGCCAGCTCTCAATCGCACAGGGGACCCAGGGCATGGCCCCTCCATGCAGAAGACCTATGACCTCACCCGCTACCTGGAGCACCAACTCCGCAGCCTGGCTGGGACCTATGTGAGTATCCAGCGTAGGAATCTGGGAGTTGGGGAGGAGTGAGGAGTTGGGGAAAGACAGTCCTAACCGTGGAGGGTTCTGGTAAATGATGGGGTGAGGAGGGGCTCTTTGGCTCCCACCAGTCCCCCTGTCTGGTCTA
+
AAAAAFFFAF1FGGGGGAFG1A00FFGGFGHHGGG/AF00FHGHGG0G1BBGF01BBGHHHHGHHHHHHHHGG@EGHHHHHHHHHHHHG0GHF/EEG/FGGHHGG/GHGHHHHHHHHHHHHHHHHGGGGGGHHHHHHHHGEHHHCGGGGGGGHHHHH.<GHHGGGGHHHHHHHHHHHHHHGGEGGGGGCFFGGGFGGGGGGGGGGGG@FFFFFF@@@-EFFF/BFFFFFFFFFFFFFFFF@FFFFFFFFFF
@M05620:37:000000000-D9766:1:1101:17351:4158 1:N:0:51
ACCACACCTTCTACAATGAGCTGCGTGTGGCTCCCGAGGAGCACCCCGTGCTGCTGACCGAGGCCCCCCTGAACCCCAAGGCCAACCGCGAGAAGATGACCCAGGTGAGTGGCCCGCTACCTCTTCTGGTGGCCGCCTCCCTCCTTCCTGGCCTCCCGGAGCTGCGCCCTTTCTCACTGGTTCTCTCTTCTGCCGTTTTCCGTAGGACTCTCTTCTCTGACCTGCGTCTCCTTTGGAACTCTGCAGGTTCT
+
ABCCCCCCFFFFGGGGGGGGGGHHGGGAFGHGHGGFFGEGGHHHHGGGGFGGHHHHGHHGGGGGGGGGGGGHGHHGGGGHGHHHHGGGGGDDGGHBFFGHHHEGCGG1FGGEGHHGFGGGHGHHHGDG<DHGHHGFGGGHGHHGGGGGFGGGGGGGGGA:-AFGGFFFFFFFFFFFFFFFFFFFFFFFFFFFFFFDFFFFFFFFFFFFFFFFFFFFFFFFFFH/:>DFFFFFFFEFFFFFFHFFFFFAFFF
@M05620:37:000000000-D9766:1:1101:16692:4264 1:N:0:51
AGTGCCAGCTCTCAATCGCACAGGGGACCCAGGGCCTGGCCCCTCCATCCAGAAAACCTATGACCTCACCCGCTACCTGGAGCACCAACTCCGCAGCTTGGCTGGGACCTATGTGAGTATCCAGCGTAGGAATCTGGGAGTTGGGGAGGAGTGAGGAGTTGGGGAAAGACAGTCCTAACCGTGGAGGGTTCTGGTAAATGATGGGGTGAGGAGGGGCTCTTTGGCTCCCACCAGTCCCCCTGTCTGGTCTA
+
BBABAFFF?FFFGGGGGGGCGGHGGGGFAEHHFEGGDGHHCHGHGGHGHGHHFHHHHGHFHHFHHHHHHHHGG>EGHHHHGHHHHHHHGHHHAEFGGFGHGHHGGGHHGHHGHHHHHHHHHHHHHGGGGGHHHHHHHHHGGHHHGGGGGGGHHHHHHGHFHGGGGGHHHHHHHHHHHHHHGGFGGGGGEGGGGGFGGGGGGGGGGGFFFFFFFFFFFFFFFFFFEFFFFFFFFFFFFFFFFFFFFFFFFFB
@M05620:37:000000000-D9766:1:1101:19611:4278 1:N:0:51
AGTGCCAGCTCTCAATCGCACAGGGGACCCAGGGCCTGGCCCCTCCATCCAGAAAACCTATGACCTCACCCGCTACCTGGAGCACCAACTCCGCAGCTTGGCTGGGACCTATGTGAGTATCCAGCGTAGGAATCTGGGAGTTGGGGAGGAGTGAGGAGTTGGGGAAAGACAGTCCTAACCGTGGAGGGTTCTGGTAAATGATGGGGTGAGGAGGGGCTCTTTGGCTCCCACCAGTCCCCCTGTCTGGTCTA
+
AA>AAFF@1FFFGBGGGGFGEEHHGEFAAEGHEAEE/FGHAHGCFGHFFHGHBHHHFFC1BGFHHFHHHCFEGEFGHFHHHHHHHHAGEHGHEGG>>EBGEFHGGGHGGHGDFFHHGFFHHHGHHGFGGGHHFGFHFF?FGGFFG@FCGGCFGGHHHG/<=GGCCCCGGHGBHHCGFFGHGAEAAAC@9FAFGGFFFFFGGGEGGGA@A?A/BA=-@@ABFFF/:FF?FFEBFFFFFFAB@FFEFFFFFFF
@M05620:37:000000000-D9766:1:1101:13571:4295 1:N:0:51
ACCACACCTTCTACAATGAGCTGCGTGTGGCTCCCGAGGAGCACCCCGTGCTGCTGACCGAGGCCCCCCTGAACCCCAAGGCCAACCGCGAGAGGATCAGCGCCGCCCGCTCCCTCTTCTTTTGGCCGCCTCCCTCCTTCCTAGCCTCCCGGCGCTGCACCCTTTCTCACTGTTGCTCTCTTCTGCAGTATTCCGTAGGCCTCTCTTCTCTGCCCTGCGTATCCTTTGGAACTCTGCTTGTACTAGCACGG
+
BAAAAABBFFF4GGGGGGGGGGHHGEFGAFHGHGGGCE?EAGHGHGGGAEGGHHGHFFHGGGCGGGGGGGEHFHHGGGGHGHHHHGGGGGDG//?0??0?2<//<><---<<DEGHHFHF00;;CFHC:;;.;AFBDFGFBF0;;;0=CEA-;BBDAA/;;;AFFFFFFFFF/9/;BFFFFFFFFEFF;/9;:9/9;AF/9BA/;FF9BFFFFFFFF9@DFF;FFFB9B//B99/9://;.///;9;/:;;
@M05620:37:000000000-D9766:1:1101:9970:4337 1:N:0:51
AGGGCCAGCTCTCAATCGCACAGGGGACCCAGGGCATGGCCCCTCCATCCAGAAAACCTATGACCTCACCCGCTACCTGGAGCACCAACTCCGCAGCTTGGCTGGGACCTATGTGAGTATCCAGCGTAGGAATCTGGGAGTTGGGGAGGAGTGAGGAGTTGGGGAAAGACAGTCCTAACCGTGGAGGGTTCTGGTAAATGATGGGGTGAGGAGGGGCTCTTTGGCTCCCACCAGTCCCCCTGTCTGGTCTA
+
>11>>>1>AFFFFBG31AA1A?EGAABEA0AFBFA/0BGECGGHGGFH10BBB01BBEFHHFFHF@BGHHHFG>>>GGGEBFHE>F0?E0FBEE?E/BBFEHHGCAGHGFGHHHGHHHGHHHHHH/?CCGHHHHEGB0<<EHHHGC.AG<CGF0DC0CGHHH?CCCHFCHHHHGHHHHHG?EFGAEGG.FFGGGFGGGGGFGGGGGB@EFFFBF@@@;EFFE/FF/FEFFFFFFFFFFFF@FFFFFF/BFB
@M05620:37:000000000-D9766:1:1101:9630:4450 1:N:0:51
AGTGCCAGCTCTCCATCGCACAGGGGACCCAGGGCCTGGCCCCTCCATCCAGAAAACCTATGACCTCACCCGCTACCTGGAGCACCCACTCCGCAGCTTGGCTGGGACATATGTGAGTATCCAGCGTAGGAATCTGGGAGTTGGGGAGGAGTGAGGAGTTGGGGAAAGACAGTCCTAACCGTGGAGGGTTCTGGTAAATGATGGGGTGAGGAGGGGCTCTTTGGCTCCCACCAGTCCCCCTGTCTGGTCTA
+
>A>1>DDFAFFFG1FFBAE1A0BAC00AAABGAEEABFGHHHGHGGHHHFHHHHHGHGHBFGHHHDFGHHHGG/>EHHHH0BGGHH>??GHF>E?EEFBECHF<EGFH/BDHGGFFHFF1FHHHHG/<CGHHGHHHHHAFGHHH?C.A-.><G0DGGCHHGH@@C:CGHHFGHHHHHFHGGGGGCEG?EFGGGG0;CFGGG0FGAF:9AFFFBB@-@9EF/B9BFFFEFBFFEFFFFFAB@EFFFEFFFF/
@M05620:37:000000000-D9766:1:1101:12930:4467 1:N:0:51
ACCACACCTTCTACAATGCGCTGCGTGCGGCTCCCGAGGAGCACCCCTTGCTGCTGACCGAGGCCCCCCTGAACCCCAAGGCCAACAGCGCGAAGATGACCCAGGTGCGTGGCCCGCTACCTATTCTAGTGGCCGCCTCCCTCCTTCCTGGCCTCCAGGAGCTGAGCCATTTCTCATTGGTTCTCTCTTCTGCCGTTTTCCGTAGGACTCTCTTGTCTGACCTGCGTCTCCTTTGGAACTCTGCAGGTTCT
+
AAA>AAA>BCFFG3GE3FBAF0EFG00A00AA//BA/AEE/GHCGGC/00BD1FC@GH0//>/EF/EEG//0B1?EG//?//?GHGE0BC<//A//1?111?/FF111->.--<.--<C@CC0000<0;00..;---....;9./00900;.90.9/;/.9-;9/-/9/;////9///;/;E/////9B9;///@-9BAFF-;-9?BBF9B//F/BFE//9B/;-;-@--9/://///9BFF9B/FFF///
@M05620:37:000000000-D9766:1:1101:10803:4476 1:N:0:51
AGTGCCAGCTCTCAATCGCACAGGGGACCCAGGGCCTGGCCCCTCCATCCAGAAAACCTATGACCTCACCCGCTACCTGGAGCACCAACTCCGCAGCTTGGCTGGGACCTATGTGAGTATCCAGCGTAGGAATCTGGGAGTTGGGGAGGAGTGAGGAGTTGGGGAAAGACAGTCCTAACCGTGGAGGGTTCTGGTAAATGATGGGGTGAGGAGGGGCTCTTTGGCTCCCACCAGTCCCCCTGTCTGGTCTA
+
>11>ADDFAFFFG1GBAAFAAAFGEEEEEAGHFGG/FCHCFHGHGGFHFFH1E01BGEFHHHHHFD1FHHHGGE/EHHHA>GHA0FFFE0GFFCCG/BFGGHHGAEHHEHHH1BGHHHHHFHHHHGCC@CFHHHBGB00?ECGHC-.->.C0GFGHF./<D/<@FGHHHHHHGCGHHHHH-9CA?EGG=.FBFGFGGGFFGFFGGGF@FFFFF--;@-AFFFFFFFFFFFFFFFFFFFFF@FFFF//9;FB
@M05620:37:000000000-D9766:1:1101:21872:4620 1:N:0:51
AGTGCCAGCTCTCAATCGCACAGGGGACCCAGGGCCTGGCCCCTCCATCCAGAAAACCTATGACCTCACCCGCTACCTGGAGCACCAACTCCGCAGCTTGGCTGGGACCTATGTGAGTATCCAGCGTAGGAATCTGGGAGTTGGGGAGGAGTGAGGAGTTGGGGAAAGACAGTCCTAACCGTGGAGGGTTCTGGTAAATGATGGGGTGAGGAGGGGCTCTTTGGCTCCCACCAGTCCCCCTGTCTGGTCTA
+
CCBCCFFFCFFFGGGGGGGGGGHGGGGGGGHHGGGGGGHHHHGHGGHHHGHHHHHHHGHHHHHHHHHHHHHGGGGGHHHHHHHHHHHHGHHHFGGGGHHHGHHGGGHHGHHHHHHHHHHHHHHHHGGGGGHHHHHHHHHGGHHHGGGGGGGHHHHHHGHHHHGGGGHHHHHHHHHHHHHHGGGGGGGGEFGGGGFGGGHGGGHGGGFFFFFFFFFFFFFFFFHFFFFFFFEFFFFFFFFFFFFFFFFFFFF
@M05620:37:000000000-D9766:1:1101:20390:4671 1:N:0:51
GAGGCTGCTTTGGAAGAAACTGACAGGCCATGGCAAAACTCGCTTATGGGCCCGCGGATGAACGCCGTGCCCATTCAGACATCACGTATGCCGTCTTCTGCTTGCCAAACAACACACCCAGGGAGAATAAGCAGACATGAAACAAAGAACAGACACTCACGAATTTTAGAGTAAGATCATAACAGCAAACAACAGCCCAATGCACAACGAATATAAAATACACCTACAAACAGAGTATCAAAGGCCAAACG
+
A1AAAAFAFFFFGGGGGGGGGFHAB1BB0ABBBBFGAF0110ABAA1B10BBA//AA>/>B11>/>/>/?/B@BBGBFHHEF111?0>10BBEEEHG2BBG>B</BFCC?BFHHF??//?/////?01?<1110000111<1>0.000<///<</<0///.<..;000/00000:0000000/00.//9...../;..9.//:0;0/.99-99/////////////////---/9;/////9/--;----:
@M05620:37:000000000-D9766:1:1101:19858:4685 1:N:0:51
AGTGCCAGCTCTCAATCGCACAGGGGACCCAGGGCGTGGCCCCCCCATCTAGACAACCTCTGCCCTCACCCGCTACCTGGAGCACCAACTCCGCAGCTTGGCTGGGACCTATGTGAGTATCCAGCGTAGGAATCTGGGAGTTGGGGAGGAGTGAGGAGTTGGGGAAAGACAGTCCTAACCGTGGAGGGTTCTGGTAAATGATGGGGTGAGGAGGGGCTCTTTGGCTCCCACCAGTCCCCCTGTCTGGTCTA
+
11>>AD111BCFDFGDGFFFEGFH0A0AEF0000A/A/EA0B//AE/0>111@11BGCB01B11FEFHHHHEE/EEFD10FFHEHHG/EE1B?BB@BC1FACCFAEFGCHHHHHHHEGHHHFG10>CEGGHHGF11>0<CAGF/<CE?ACAC.;GACCGHH/A?EGG.B9BFFFGGGGGFGBEABGF@-AFFFFFFFFFEFFFFFFB@FFFF?A-=@>FFFF///:BEF-FBFFFFFFFF@FFFFFFFFF/
@M05620:37:000000000-D9766:1:1101:21272:4719 1:N:0:51
AGTGCCAGCTCTCAATCGCACAGGGGACCCAGGGCCTGGCCCCTCCATCCAGAAAACCTATGACCTCACCCGCTACCTGGAGCACCAACTCCGCAGCTTGGCTGGGACCTATGTGAGTATCCAGCGTAGGAATCTGGGAGTTGGGGAGGAGTGAGGAGTTGGGGAAAGACAGTCCTAACCGTGGAGGGTTCTGGTAAATGATGGGGTGAGGAGGGGCTCTTTGGCTCCCACCAGTCCCCCTGTCTGGTCTA
+
ABABBFFFBFFFGGGGGGGGGGHGFGGEEGHHGGGGEFHHCGFHGGHHHHHHEHBHHGHHHHEHHHHHHHHGGEEGHHGFGHHGHGHHGFHHGGGGGFFHGHHGGGHHGGHHGHHHHHHHHHHHHGGGGGHHHHHHHHHGGHHHGGGGGGGHHHHHHGHGFHGGGGHHHHHHHHHHHHHHGEEGGGGG;FFGGGGGGGGGGGGGGGFFFFFFFFFFFFFFFFFFFFFFFFFFFFFFFFFFFFFFFFFFFFF
@M05620:37:000000000-D9766:1:1101:17542:4733 1:N:0:51
AGTGCCAGCTCTCAATCGCACAGGGGACCCAGGGCCTGGCCCCTCCATCCAGAAAACCTATGACCTCACCCGCTACCTGGAGCACCAACTCCGCAGCTTGGCTGGGACCTATGTGAGTATCCAGCGTAGGAATCTGGGAGTTGGGGAGGAGTGAGGAGTTGGGGAAAGACAGTCCTAACCGTGGAGGGTTCTGGTAAATGATGGGGTGAGGAGGGGCTCTTTGGCTCCCACCAGTCCCCCTGTCTGGTCTA
+
AA3>AFFFBFFFGFGGGGGAECGCF?EFGGHHFFGDEFHHHHGGGGHHHGHHEGFHHGHHGFFHHGGFHHHGGEFGHHHHBFHHHHHFGHHHFGCGGFFGGHGGGGHHGHHHHHHHHHHGHHHHHGGGGGGHHHHHHGFGGHHHGGGGGGEGHHHGHGHHHHGGGGHHGHHGHHHHHHHHGDEGGGGGGGGGGG9FGGGGGGGGGGFFFFFFFFFFFFFFFFFFFFFFFFFFFFFFFFFFFFFFFFFFFFB
@M05620:37:000000000-D9766:1:1101:13554:4811 1:N:0:51
CCTGCCTCTTGTCAATCGCTCACATGACCGCGACCCACGACCTTACAACCAGACTTCTGAACCCCAATCACACTACGAAGACACCAATGCCGTCTTCTGCTTGAGCAACCACCCGAGAAAGAAGAGAAAAAAAATGGGAGTGGGGAAAAAGTAAGAAATAGAGAAAAAAAAAGAGGAAAAAAGTAGGAGAATAGGAAAAAAAGGGGTTAAGAGGGGAAAATTCGCTAGCTAAACACTTGAAAGTTGGCAGC
+
1>>AA11BBB1B1BBFG1A1AA113B1BA0AA0AAE//AAAA/1B11A1AF/BBE2BBB221?EE?/0BBB1100B/?/?/>0B//?1B1B/>>0FGH11BBB011B0BB<////<///11<<0@001100/--0110/<...<-.../:.000000/000000///.--;-../..9/;---////9/--///////----;--9---/9//---9-9-//:---9-///////-////////////9--
@M05620:37:000000000-D9766:1:1101:21237:4813 1:N:0:51
AGTGCCAGCTCTCAATCGCACAGGGGACCCAGGGCCTGGCCCCTCCATCCAGAAAACCTATGACCTCACCCGCTACCTGGAGCACCAACTCCGCAGCTTGGCTGGGACCTATGTGAGTATCCAGCGTAGGAATCTGGGAGTTGGGGAGGAGTGAGGAGTTGGGGAAAGACAGTCCTAACCGTGGAGGGTTCTGGTAAATGATGGGGTGAGGAGGGGCTCTTTGGCTCCCACCAGTCCCCCTGTCTGGTCTA
+
CDCCCFFFCFFFGGGGGGGGGGHGGGGGGGHHFGGGGGHHHHGHGGHHHHHHHHHGHGHHHHHHHHHHHHHGGGCGHHHHHHHHHHHHGGHHGGGGGGHHGHHGGGHHGGFGHHGHHHHHHGHHHGGGGGHHHHHHHGHFEHHHGGGGGGGHHHHHHGHHHGGGGGHHHHHHHHHHHHHHGFEGGGGGGGGGGGGGGGGHGGGGGGFFFFFFFFFFFFFFFFFFFFFFFFFFFFFFFFFDFFFFFFFFFFF
@M05620:37:000000000-D9766:1:1101:21663:4846 1:N:0:51
AGTGCCAGCTCTCAATCGCACAGGGGACCCAGGGCCTGGCCCCTCCATCCAGAAAACCTATGACCTCACCCGCTACCTGGAGCACCAACTCCGCAGCTTGGCTGGGACCTATGTGAGTATCCAGCGTAGGAATCTGGGAGTTGGGGAGGAGTGAGGAGTTGGGGAAAGACAGTCCTAACCGTGGAGGGTTCTGGTAAATGATGGGGTGAGGAGGGGCTCTTTGGCTCCCACCAGTCCCCCTGTCTGGTCTA
+
CCABCFFFCFFFGGGGGGGGGGHGGGGGGGHHGGGGGGHHHHGHGGHHHGGHHHHHHGHHHHHHHHHHHHHGGGGGHHHHHHHHHHHHGHHHGGGGGHHHGHHGGGHHGHHHHHHHHHHHHHHHHGGGGGHHHHHHHHHGGHHHGGGGGGGHHHHHHGHHHHGGGGHHHHHHHHHHHHHHGGGGGGGGEGFGGGGGGGGGGGGGGGFFFFFFFFFFFFFFFFFFFFFFFFFFFFFFFFFFFFFFFFFFFFF
@M05620:37:000000000-D9766:1:1101:6813:4847 1:N:0:51
GAGGCTGCTTTGGAAGAAACTAATAGATTACTGCAACAGTTCCCCCTGGACCTGGAAAAGTTTCTTGCCTGGCTTACAGAAGCTGAAACAACTGCCTATTGCAAGATCATAGTACGGAAAAGGTAATAGGAGTATAAGAGTTCGAGACAAGAAAGCAGCTTATGAGACAAAGGCTTCAGGGTTATGCGTTTTCGCAATATAGCGGATCACGATGCAATCTTACAAGCCTATGTATTTGTACGTGAAACGTA
+
>>1AAACA@F3DFGGG11F111133DF33AFGDFA1AAF12DDAFF0A/0A0BA0BE10BFBFH2D11F11BEG0BGAGFHGHEG1FGH0GH1>B01@11111B1B1B@@FE22F///?/00/1>2BB2B1000B222BD1B1//<//000000101@@@111121>1@0000/1<0?11?<0.111.><<F1>A...00000<--;-;/..:;C0000;00090C.CFB000;00;;09;.;/.909..-
@M05620:37:000000000-D9766:1:1101:18021:4894 1:N:0:51
ACCACACCTTCTACAATGAGCTGCGTGTGGCTCCCGAGGAGCACCCCGTGCTGCTGACCGAGGCCCCCCTGAACCCCAAGGCCAACCGCGAGAAGATGACCCAGGTGAGTGGCACGCTACCTCTTCTGGTGGCCGCCTCCCTCCTTCCTGGCCTACCGGAGCTGCGCCCTTTCGCACTGGTTCTCTCTTCTGCCGTTTTCCGTAGGACTCTCTTATCTGACCTGCGTCTCCTTTGGAACTCTGCAGGTTCT
+
BBBBBBBBFFFFGGGGFGGGGGHHGEEAGEHHFGGEEGGGGHHHHGGGEEGGHHHGHHHGCGGGGFGGGFGHHHHGGGGHGEHHHGGEGGGCCGFFFGFDFFHHGHH1?1?FF0GDFDGCHHBDGGHGDGFFFHGGGGGGGHHGFFFHHFGGGG/BADG?BG.CFGGGFFFFF..9;BFEBFFFFFF/FFFFFF=;AFEFFDFFADFFFFFFFF/BFFFFFFBF.9ADFFFBB9FF/FF/FFFFFF.;/9;
@M05620:37:000000000-D9766:1:1101:11212:4937 1:N:0:51
AGTGCCAGCTCTCAATCGCACAGGGGACCCAGGGCCTGGCCCCTCCATCCAGAAAACCTATGACCTCACCCGCTACCTGGAGCACCAACTCCGCAGCTTGGCTGGGACCTATGTGAGTATCCAGCGTAGGAATCTGGGAGTTGGGGAGGAGTGAGGAGTTGGGGAAAGACAGTCCTAACCGTGGAGGGTTCTGGTAAATGATGGGGTGAGGAGGGGCTCTTTGGCTCCCACCAGTCCCCCTGTCTGGTCTA
+
>AABBFFFBFFFG4FGGAFFEEAF2AEEEFGHGGGEAABGEHGEGGEHHGFEGFFHGGHHHFFHBF3FHHHFGGCGHHHEGHG1?FEGGFHHGE/EGGHHGHHFEEFFFGHHHHHHHBFGHHDFHG??>CFGHHFHHGFGCGHGGGEGGGGHGHHHF.<GGHGGCDEFHHGHGHHHCGFFGCCADFGA;CFGGF0=FF0BBCFF?DFFEFFEDFFFF@EFFFFFFFFFFFFFF;BFFFFFAFFFB9B;;/:
@M05620:37:000000000-D9766:1:1101:13976:5022 1:N:0:51
AGTGCCAGCTCTCAATCGCACAGGGGACCCAGGGCCTGGCCCCTCCATCCAGAAAACCTATGACCTCACCCGCTACCTGGAGCACCAACTCCGCAGCTTGGCTGGGACCTATGTGAGTATCCAGCGTAGGAATCTGGGAGTTGGGGAGGAGTGAGGAGTTGGGGAAAGACAGTCCTAACCGTGGAGGGTTCTGGTAAATGATGGGGTGAGGAGGGGCTCTTTGGCTCCCACCAGTCCCCCTGTCTGGTCTA
+
AAAABFFFBFFFGGGGGCGGGGHHEGGGEGHHGGGGFEHHFHGHGGGHDHHHFGGHHGFHHHEHHHHHHHHGGGGGHHHHHHHHHHHHGHHHGGGGGFHHGHGGGGHHGHHHHHHHHHHHHGHHHGFGGGHGHGHHHHHGGHHGGGGGGGGHHHHHHGBGHHFGGGHHHHGHHHHHHHHHGEEFGEGGEFGGGGFGGGGGGFGGGGFFEFFFFFFFFBFFFFFFF/BE;FFFFFFFFFFFFFFFFFB9BFF
@M05620:37:000000000-D9766:1:1101:20459:5062 1:N:0:51
ACCACACCTTCTACAATGAGCTGCGTGTGGCTCCCGAGGAGCACCCCGTGCTGCTGACCGAGGCCCCCCTGAACCCCAAGGCCAACCGCGAGAAGATGACCCAGGTGAGTGGCCCGCTACCTCTTCTGGTGGCCGCCTCCCTCCTTCCTGGCCTCCCGGAGCTGCGCCCTTTCTCACTGGTTCTCTCTTCTGCCGTTTTCCGTAGGACTCTCTTCTCTGACCTGAGTCTCCTTTGGAACTCTGCAGGTTCT
+
CCCCCCDDFFFFGGGGGGGGGGHHGGGB4EHGHGGGDGEGDHGHHGGGGGGGGHGHHHHGGGGGGGGGGGGHFHHGGGGHGHHHHGGGGGDGGGHHHHHHHHHHGHHFHHHGGHHGGGGGHHHHHHHHHHHGHHGGGGGHGHHGHGGGGGGGGGGGGGGFAGGGGGFFFFFFFFFFFFFFBFFFFFFFFFFFFFFFFFFHFFFFFFFFFFFFFFHFFHFFFFFFFFFFHHFFFHFFFFFFFFFFFFFFFFF
@M05620:37:000000000-D9766:1:1101:20445:5075 1:N:0:51
ACCACACCTTCTACAATGAGCTGCGTGTGGCTCCCGAGGAGCACCCCGTGCTGCTGACCGAGGCCCCCCTGAACCCCAAGGCCAACCGCGAGAAGATGACCCAGGTGAGTGGCCCGCTACCTCTTCTGGTGGCCGCCTCCCTCCTTCCTGGCCTCCCGGAGCTGCGCCCTTTCTCACTGGCTCTCTCTTCTGCCGTTTTCCGTAGGACTCTCTTCTCTGACCTGAGTCTCCTTTGGAACTCTGCAGGTTCT
+
BCCCABBABCCDGGGGGGFGGGHHGFEB4EFBFFFE?EAEDFAFGEEEAEBFFHFHHHHEFCCEGGGGGEFFEHHGGGGHGHHHHGGEFGCFGGHGFHHHHHHHGHHGGHHGGHHGGCGGHHHHHHHHBGHGHHGGGGGHGHHGHGGGGGGGGGGGGGADFGGGGGFFFFFFFFFFFFFF?FFFFFFFFFFFFFFFFFFFFFFFFFFFFFFFFFFFFFFFFFFFFFFFFFFFFFFFFFFFFFFFFFFFFFF
@M05620:37:000000000-D9766:1:1101:20221:5088 1:N:0:51
AGGGCCAGCTCTCAATCGCACAGGGGACCCAGGGCCTGGCCCCTCCATCCAGAAAACCTATGACCTCACCCGCTACCTGGAGCACCAACTCCGCAGCTTGGCTGGGACCTATGTGAGTATCCAGCGTAGGAATCTGGGAGTTGGGGAGGAGTGAGGAGTTGGGGAAAGACAGTCCTAACCGTGGAGGGTTCTGGTAAATGATGGGGTGAGGAGGGGCTCTTTGGCTCCCACCAGTCCCCCTGTCTGGTCTA
+
>>1>A1>1AFCFFFGDGCFG?ECCCEGGGGCHFEGEF/B0BGECFGHHFHFDGA1FFGFFHHGHHHBFHFHGGEEGHHHFFGHA0GFGE0GH/E/>>0BFCGCC/?F0<FGFBHBDF1BGHHHFHG</BE1F<GFGGHFC???FCCGGGGEGGHBCGC/<0C@-.EHCHHHFHHHHH:FGGCE?FGGG9CFFFF0000B;9B;9AAF?EF9BB?-@@?FFEF/FFFFEFFFFFFFFFFFF;FFF///B;F/
@M05620:37:000000000-D9766:1:1101:13580:5160 1:N:0:51
ACCACACCTTCTACAATGAGCTGCGTGTGGCTCCCGAGGAGCACCCCGTGCTGCTGACCGAGGCCCCCCTGAACCCCAAGGCCAACCGCGAGAAGATGACCCAGGTGAGTGGCCCGCTACCTCTTCTGGTGGCCGCCTCCCTCCTTCCTGGCCTCCCGGAGCTGCGCCCTTTCTCACTGGTTCTCTCTTCTGCCGTTTTCCGTAGGACTCTCTTCTCTGACCTGAGTCTCCTTTGGAACTCTGCAGGTTCT
+
DDCDDDCAFFFFGGGGGGGGGGHHGGGBAEHGHFFECEFGDHHHHGGGFEFGFHGHHHHEECCEGGGGGGGHHHHGGGGHGHHHHGGGGG<CGGHGHHHHHHHHGHHDGGHGGHGGGGGGHHHHHHHHHHHGHHGGGGGHGHHGHGGGGGGGGGGG.EGCCGGGGGFFFFFFFFFFHHFFFFFFFFFFFFFFFFFFFFFFFFFFFFFFFFFFFHHHFFFFFFFF/BFFFFFFFFFFFFFFFFFFFFFFFFF
@M05620:37:000000000-D9766:1:1101:20341:5169 1:N:0:51
GCTGCACCTTATAAATCTACCTACCGGCCCCGGCCCACCACGCTTCAGCGCTCACGGCTGAACGCCACCCCCATCCCGACATCCCCAATGCCGACTTCTGCATGTTACCGACCCCATACATACACTGATATCCGCCTCACACCTACGTAACCAACCGAAGCTTCAAAAAAAAGAACTGGATCCATCGTCCACCGTATTAATAAATACTCTAGACATAGACCAGATCATACTATAGAAGTACTCAGATCAGA
+
1>1>AB1B1C1@3ABAE3ABA13B1AAAAE0AAEEC///AB/B//ABD1BFABEGF/>>EG1B0B>>/0?>>>B>B/?E/</BB?/0?BBBB</<<?1?>?2?F>2@2</?A@C//0<<1<111111111111<.<../<0/<//:.:0.;C0;.;-----;000000.-------//////-;//-----9-9-9-9/://;//9;//9///99///9//--9/////////;/9/9//9//99//9;;/
@M05620:37:000000000-D9766:1:1101:23959:5213 1:N:0:51
GAGGCTGCTTTGGAAGAAACTCATAGGTTACGGCAAAAGTTCCCCCTGGACCTGGGAAAGATTCTCGCCCCCATTACGGAAGCTGAAACACCTGCTTATGCATGACACTACCCGAAAGGAAAGGAAACTATAATACAACAAGTGAAGAAAAGAGAAGATGAAACAATAGCAAGGAAGTCAAGCATTTCAGCTTTACCACTCTTCTGTATCCAATTGAACAAAACTAAGCATAGCAATTTGAAACTAACAAG
+
A?ABBAFBFFFFGGGGGGGGGBG5DD4A5DA2BEGE2F3BAAD3BE2F22BF22111B1B335D551BA100>BGG511BF>FH333FB31?3FGG34F3B4BFF33?3B?FG///</?FCCC0?00BBB22@2@@1@1??F11@21??GF0?0?10???=>=<0FG111>>C.>CC<==000<000=D=0000<0;00//000000;0000:00:9;0;9.9F9099/9;09/0;0;0;0000;0;9/;9
@M05620:37:000000000-D9766:1:1101:14954:5277 1:N:0:51
AGTGCCAGCTCTCAATCGCACAGGGGACCCAGGGCCTGGCCCCTCCATCCAGAAAACCTATGACCTCACCCGCTACCTGGAGCACCAACTCCGCAGCTTGGCTGGGACCTATGTGAGTATCCAGCGTAGGAATCTGGGAGTTGGGGAGGAGTGAGGAGTTGGGGAAAGACAGTCCTAACCGTGGAGGGTTCTGGTAAATGATGGGGTGAGGAGGGGCTCTTTGGCTCCCACCAGTCCCCCTGTCTGGTCTA
+
BBBBBFFFBFFFGGGGGGGGGGHCGGGGEFHHGGGGGFHHHHGHGGHHHHHHFHHHHGHHHHGHHHHHHHHGGEGGHHFHHGHHHHHHGHHHGFGFGHHHGHHA//BGG2GHHFHHHH3BF3FGHG?DCAHHHHHHHGHGDFHHGGGGGG.<CGHHGDCGHHGGGGGHHHHHHHHGHHHHGCCFGGGG;A?FGGBFGGGGGGGGGGFFFFFFFFF-;;EFFFFFFFFF.FFFFFFFFFEFFFFFFF/;BBF
@M05620:37:000000000-D9766:1:1101:15118:5329 1:N:0:51
ACTGCCAGCTCTCAATCGCACAGGGGACCCAGCGCGTGGCCCCTCCATCCAGAAAACCTATGACCTCACCCGCTACCTGGAGCACCAACTCCGCAGCTTGGCTGGGACCTATGTGAGTATCCAGCGTAGGAATCTGGGAGTTGGGGAGGAGTGAGGAGTTGGGGAAAGACAGTCCTAACCGTGGAGGGTTCTGGTAAATGATGGGGTGAGGAGGGGCTCTTTGGCTCCCACCAGTCCCCCTGTCTGGTCTA
+
A11>AFC11CFFGGGGGGGGGGGAE00A0B0000A/AAAEAGA//AF110E11F1BFE0@@GBHH1FHHFCE//>EG11BFFGHGHH/E>GF>/<<@0BFAFHGGGHHGHHHHFHHHHHHHHHHHG/ECGHHHGHFHFGFEFHHGGGGGGGCHHGGFGFHHHGGGGHHGGGGGGGGGGGGGFE@BEGG9CFFFFFFFFFFFFFFFF?@FFFFFF@@@?FFFFFFFFFFFFFFFF/BBFFF@FFFFFFFFFB
@M05620:37:000000000-D9766:1:1101:15052:5358 1:N:0:51
AGTGCCAGCTCTCAATCGCACAGGGGACCCAGGGCCTGGCCCCTCCATCCAGAAAACCTATGACCTCACCCGCTACCTGGAGCACCAACTCCGCGGCTTGGCGGGGACCTATGTGAGTATCCAGCGTAGGAATCTGGGAGTTGGGGAGGAGTGAGGAGTTGGGGAAAGACAGTCCTAACCGTGGAGGGTTCTGGTAAATGATGGGGTGAGGAGGGGCGCTTTGGCTCCCACCAGTCCCCCTGTCTGGTCTA
+
>AAAAFFFBFFFGGGGGAFFEGEDFEGGGGHHGGGGGDFFFGFEEGEHGHHHG3EHHGFHHHGHHHHFHHHGGEEGHHHHHHHGHHHHGFGGEE/>E>EC/2/>AD-<CGFHHDD0=GGHHFFGHC:.-CC00CHCCCGEFHBBDFE?-ED/900.:.F/FFG;EAA.FF/B9FBBBFFFFDE>DAAD99;FBF9BFB9FBBBFFFF;?F.FA?BFF-9-.9BBFFFF.FFDF.B/:/9A-A/B/9/;9B9
@M05620:37:000000000-D9766:1:1101:17885:5411 1:N:0:51
AGTGCCAGCTCTCAATCGCACAGGGGACCCAGGGCCTGGCCCCTCCATCCAGAAAACCTATGACCTCACCCGCTACCTGGAGCACCAACTCCGCAGCTTGGCTGGGACCTATGTGAGTATCCAGCGTAGGAATCTGGGAGTTGGGGAGGAGTGAGGAGTTGGGGAAAGACAGTCCTAACCGTGGAGGGTTCTGGTAAATGATGGGGTGAGGAGGGGCTCTTTGGCTCCCACCAGTCCCCCTGTCTGGTCTA
+
1>>>A@DFAFFFEFGFGCFF?EFHFGGGE0GHFEF///F00FGHGGFGDFHAA01BGEBFHHBGEF1GHHHGGE/>GHHFGHH/0>EHGBGHGCGE/0FHGHHGC/GGGHHGHHFHHH>G2F>G0<?BCAFHHHBGFF0CCGHHGC.CGGFFCGDC<.<GHHCGGGHHFFHHHCHHHGHC-;CAEGG@.CFGFGCFGGFFGFFFGGF@FFFFFF@@?-9FBB99B/FEFFF?EFBFFF?B-;FFFFF9BFB
@M05620:37:000000000-D9766:1:1101:21334:5413 1:N:0:51
ACCACACCTTCTACAATGAGCTGCGTGTGGCTCCCGAGGAGCACCCCGTGCTGCTGACCGAGGCCCCCCTGAACCCCAAGGCCAACCGCGAGAAGATGACCCAGGTGAGTGGCCCGCTACCTCTTCTGGTGGCCGCCTCCCTCCTTCCTGGCCTCCCGGAGCTGCGCCCTTTCTCACTGGTTCTCTCTTCTGCCGTTTTCCGTAGGACTCTCTTCTCTGACCTGAGTCTCCTTTGGAACTCTGCAGGTTCT
+
CCCCCCCCFFFFGGGGGGGGGGHHGGGGHGHHHGGGGGGGGHHHHGGGGGGGHHHHHHHGGGGGGGGGGGGHGHHGGGGHGHHHHGGGGGGGGGHHHGHHHHHFFHHHHHHEGHHGGGGGHHHHHHHHFHHGHHGGGGGHGGHGHGGGGGGGGGGGGGAFCGGGFGFFFFFFFFFFFFFFFFFFFFFFFFFFFFFFFFFFFFFFDFFFFFFFFFFFFFFFFFFFFFFFFFFFFFFFFFFFFFFFFFFFFFF
@M05620:37:000000000-D9766:1:1101:16699:5423 1:N:0:51
AGTGCCAGCTCTCAATCGCACAGGGGACCCAGGGCCTGGCCCCTCCATCCAGAAAACCTATGACCTCACCCGCTACCTGGAGCACCAACTCCGCAGCTTGGCTGGGACCTATGTGAGTATCCAGCGTAGGAATCTGGGAGTTGGGGAGGAGTGAGGAGTTGGGGAAAGACAGTCCTAACCGTGGAGGGTTCTGGTAAATGATGGGGTGAGGAGGGGCTCTTTGGCTCCCACCAGTCCCCCTGTCTGGTCTA
+
CBBCCFFFCFFFGGGGGGGGGGHGGGGGGGHHGGGFGGHHHDGHGGHHHHHHHHHHHGHGFHHHHHHHHHHGGEFGHHHHHHGHHHHHGHHHFGGGGGGHGHHGGGHHGHHHHHHHHHHHHHHHHGEGGGHHHHHHHHHGEHHHGGGGGGGGHHHHHGHGHHGGGGHHHHHHHHHHHHHHGGFGGGGGCFFGGGCFGGGGGGGGGGDFFFFFFFFFFFFFFFFFFFFFFFFFFFFFFFFFFFFFFFFFFFF
@M05620:37:000000000-D9766:1:1101:18230:5497 1:N:0:51
AGTGCCAGCTCTCAATCGCACAGGGGACCCAGGGCCTGGCCCCTCCATCCAGAAAACCTATGACCTCACCCGCTACCTGGAGCACCAACTCCGCAGCTTGGCTGGGACCTATGTGAGTATCCAGCGTAGGAATCTGGGAGTTGGGGAGGAGTGAGGAGTTGGGGAAAGACAGTCCTAACCGTGGAGGGTTCTGGTAAATGATGGGGTGAGGAGGGGCTCTTTGGCTCCCACCAGTCCCCCTGTCTGGTCTA
+
AA>AAFFFCFFFG4GGGGGAFFHCGEEFGGHHBEEGGGHHHHGHGGHHHGGHHHHGHGHHHFHHHGHHHHHGG>EEHHHHBFGGHHCFFHHH>ECEEGBFEHHGGGHHGHHHHHHHHHHHHHHHHGFGGGHHGHHHHHHGGHHHGGFGGGEFHGHHHGHHHHGGGGHHHHHHHHHHHHHHGGGGFGGGEFFGFGCFGGGGGGGGGGABEFFFFFFFFFFFFFFFFFFFFFFFFFFFFFFFFFFFFFFFFFF
@M05620:37:000000000-D9766:1:1101:23133:5534 1:N:0:51
AGTGCCAGCTCTCAATCGCACAGGGGACCCAGGGCCTGGCCCCTCCATCCAGAAAACCTATGACCTCACCCGCTACCTGGAGCACCAACTCCGCAGCTTGGCTGGGACCTATGTGAGTATCCAGCGTAGGAATCTGGGAGTTGGGGAGGAGTGAGGAGTTGGGGAAAGACAGTCCTAACCGTGGAGGGTTCTGGTAAATGATGGGGTGAGGAGGGGCTCTTTGGCTCCCACCAGTCCCCCTGTCTGGTCTA
+
BCABCFFFDFFFGGGGGGGGGGHHGGGGGGHHGGGGGGHHHHGHGGHHHHHHHHHHHGHHHHHHHHHHHHHGGGGGHHHHHHHHHHHHGHHHGGGGGHHHGHHGGGHHGHHHHHHHHHHHHHHHHGGGGGHHHHHHHHHGGHHHGGGGGGGHHHHHHGHHHHGGGGHHHHHHHHHHHHHHGGGGGGGGEFGGGGFGGGGGHHHGGGFFFFFFFFFFFFFFFHHFFFFFFFFFFFFFFFFFFFFFFFFFFFB
@M05620:37:000000000-D9766:1:1101:23126:5550 1:N:0:51
AGTGCCAGCTCTCAATCGCACAGGGGACCCAGGGCCTGGCCCCTCCATCCAGAAAACCTATGACCTCACCCGCTACCTGGAGCACCAACTCCGCAGCTTGGCTTGGACCTAGGTGAGTATCCAGCGTAGGAGTCTGGGAGTTGGGGAGGAGTGAGGAGTTGGGGAAAGACAGTCCTAACCGTGGAGGGTTCTGGTAAACGAGGGGGTGAGGAGGGGCTCTTTGGCGCCCACCAGTCCCCCTGTGTGGTCTA
+
>>AAAFFFAFFFGFGGGAF1E0BFBEFEGFGGG?EEB/BEFHGEGGF1FHFGHFFG0ECBGEFFGGFGHGCFGGEGHFGBFHH/BFGHGBFGG/>E/B10E010>?1BFFG10>B1B1B1>BDDGCGGGCG0@FGDF0GFCCDF-<F@-../.0<.0E<<0/<-....CG/::<:GBG/.99.-.9:;.9:BBF9C090.9.9@@;@-9-;/-;@9@;-FF9///-A=-:9:-9:9B/-;9-B//9:9///
@M05620:37:000000000-D9766:1:1101:21385:5559 1:N:0:51
AGTGCCAGCTCTCAATCGCACAGGGGACCCAGGGCCTGGCCCCTCCATCCAGAAAACCTATGACCTCACCCGCTACCTGGAGCACCAACTCCGCAGCTTGGCTGGGACCTATGTGAGTATCCAGCGTAGGAATCTGGGAGTTGGGGAGGAGTGAGGAGTTGGGGAAAGACAGTCCTAACCGTGGAGGGTTCTGGTAAATGATGGGGTGAGGAGGGGCTCTTTGGCTCCCACCAGTCCCCCTGTCTGGTCTA
+
111>AD1CAF@BFGGB11FFAAA0AFGGG0FHGG0/F/B0BGGHGGGH1ABAF01BGE0BGHFHEG1FHHHGGG/>GFGFGFHC0?FGG0FGGCEG/0BBAGFGGGHHGHHFHHHHHHHHHHG1FCFGGGHGHHHHF<<FFHFFGCFCCGAC.GHCGGHHEH-@EGHHHHGHHHHHGHHGGBEAGGBGEFFFGGGGGGGGGGGGGGF@FFFFFF<@@?FFFFBFFFFEFFFFFFFFFFFF@FFFFFFFFFF
@M05620:37:000000000-D9766:1:1101:5777:5560 1:N:0:51
ACCACACGTTCTACAATGCGCTGCGTGCGGCTCACGAGGAGCACCCCGTGCTGCTGACCGAGGCCCCCCTGAACCCCAAGGCCAACCGCGCGAAGATGACCGAGTGGCCTGGCCCCCTTCCTCGTGTCGTCGCCCCCTCTCTCCGTCCTCGCGTCCCTGCGCTCCTTCTTTTCTCTCTGCTTCTCTGTTGTTCCGCTTTCCGTTGTACTCTCTGATCTGACCTTCCTCTGGTTTTGAACTGTGCCTGTTTT
+
AAAAAAA1BBFAGFGF3G1AE0EFGFGA00A//1B//AEE/EGAEGG//EEE1GBGFHB/>>/EFCEEGEAGHB?ECGGHGAHHHGC@@G@</C@/<1111--<..<<.0<..<<--:./;C0.;.:/...--;.;--;//0;/.9:EFB-@--;-;/;-9-9--//;/////9//////;//;FF/;:/;-//9--;-//-//--//;;FFF///;BFF//;99/;BF////----/;///////;///-
@M05620:37:000000000-D9766:1:1101:24934:5577 1:N:0:51
AGTGCCAGCTCTCAATCGCACAGGGGACCCAGGGCCTGGCCCCTCCATCCAGAAAACCTATGACCTCACCCGCTACCTGGAGCACCAACTCCGCAGCTTGGCTGGGACCTATGTGAGTATCCAGCGTAGGAATCTGGGAGTTGGGGAGGAGTGAGGAGTTGGGGAAAGACAGTCCTAACCGTGGAGGGTTCTGGTAAATGATGGGGTGAGGAGGGGCTCTTTGGCTCCCACCAGTCCCCCTGTCTGGTCTA
+
BBCCCFFFCFFFGGGGGGGFGGHGFEGGGGHHGGGGGGHHHHGHGGGHHHHHHGHHHGHHHHHHHHGHHHHGGGGGHHHHFHHHHHHHGHHHGGGGGHHHGHHFFGHHGHHHHHHHHHHHHHHHHGEGGGHHHHHHHHHGEHHHGGGGGGGHHHHHHEHHHHGGGGHHHHHHFHHHHHHHGEGGGGGG=FFGGGFGGGGGGFGGGGFFFFFFFFFFFDFFFFFFFFFFFFFFFFFFFFFFFFFFFFFFFFF
@M05620:37:000000000-D9766:1:1101:6921:5596 1:N:0:51
GAGGCTGCTTTGGAAGAAACTCATAGACCATGGCAACAGTTGCTCCAGGACCTGGACATGTTTCTTGACCCGCTTACGGAAGCTGAAATGACGGCCTTTGATCCCGAACAAAATGAGCATAGAAAACACCAATTTAGGAAAAGAGGAGAAGAAAGAAAATAAAGAAAGACAGGAATAACCGCGGAAGCAACATGCAAAAGACGCACTAAAAAGGCGCACCATGGCTATCTGAAACTTGCAACTCTAGAACA
+
AAAAAAFAFFFFGFGGGGGCG1B3FDB11B1DBGHHECB121D1A11B0AA/000A0B1BD22D2B121B0AAEEE1>?EFCEG111B21BBEE///1BB22110>?>E/BB011B1B1B<1>110B<</FG1<>2>111000/0/0<?<?10<10<00111?1100100><.<0<1=0<-<----;.//../9;0;;//.:.:--;0/009..9--9---;//--9//9//;9BFF/99//9//9//9//
@M05620:37:000000000-D9766:1:1101:22855:5602 1:N:0:51
AGTGCCAGCTCTCAATCGCACAGGGGACCCAGGGCCTGGCCCCTCCATCCAGAAAACCTATGACCTCACCCGCTACCTGGAGCACCAACTCCGCAGCTTGGCTGGGACCTATGTGAGTATCCAGCGTAGGAATCTGGGAGTTGGGGAGGAGTGAGGAGTTGGGGAAAGACAGTCCTAACCGTGGAGGGTTCTGGTAAATGATGGGGTGAGGAGGGGCTCTTTGGCTCCCACCAGTCCCCCTGTCTGGTCTA
+
>A>AAFDFAFF3FGGBGFGFAEEACEAEFEHHGG?EAAG0GGGHGGHH10BBFA1BFE0FFHFHGG1FGHHG@E@EHGGGGHHE>/BGG0GHGCCEGCHHGHHGCGHHGHHHHHHHHHHHFHHHHGGGGGHHHHFHHHHE/GFH/CFG?EAG.GHHH?GHF/-;EGHHHHHHHHHHHHHAAGEGGGGGCFFGGGGGGGGGGGGGGGF@FFFFFF@@?;FFFFFFFFFFFFFFFFFFFFFF@FFFFFBFBFF
@M05620:37:000000000-D9766:1:1101:24299:5681 1:N:0:51
AGTGCCAGCTCTCAATCGCACAGGGGACCCAGGGCCTGGCCCCTCCATCCAGAAAACCTATGACCTCACCCACTACCTGGAGCACCAACTCCGCAGCTTGGCTGGGACCTATGTGAGTATCCAGCGTAGGAATCTGGGAGTTGGGGAGGAGTGAGGAGTTGGGGAAAGACAGTCCTAACCGTGGAGGGTTCTGGTAAATGATGGGGTGAGGAGGGGCTCTTTGGCTCCCACCAGTCCCCCTGTCTGGTCTA
+
>AA?ADBC@FFFGGGGGGC1E0F0AAEGGGHEFFGGFEGH0FEGGGGHHHHHHFHHHGHHH12FGHHHHHHGGHGGHGHHHHHBFGHHGFGHGE/EEFHHCGHEEGGHFH11FGHHGHGH2BGGGGECGGHGG1GGHHHE?GHHGGGGCFGHFGHEHCHFHHGGGGH.GGHGCCGHGHH.C;CAGGGGCAGGFGFGFGGGGGGEGGG@FFFFBB@@=@FFFFFFFFFFFFFFE-FFFFFF=EFFFBF/;B9
@M05620:37:000000000-D9766:1:1101:17665:5690 1:N:0:51
GAGGCTGCTTTGGAAGAAACTGACAAGCCAGGGACAAAAGATCGGAAGAGCACACGTCTGAACTCCAGTCACATCCAGAAATCTCGTATGCCGTCTTCTGCTTGAAAAAAACAAACTACCTCTTCTTGTAACCTCCTCCCTCCTTCCTGGCCTCCCTGAGCTACTCCCTGTCTCACTGGTTCTCTCGTCTTCCGTTTTCCGTATGACTCTCTTCTCTGACATCAGGCTCCTTCGGAACTCTGCAGTTTCCA
+
BBCBCBFBFFFFGAGGFGGGGGHHHHHHGGGHGFFDHHHHGFHHFGGGHHHHHHHGBFGFHGHFGHHGBBFHGD3B3@GHFDG5GC1?BBEHE?EFGHEGHHHHEHHGFCC//?B/3B323323B333333BB32?22@/FFDF22<<?0?01?C/01?011<<1<GG011<11>G0=/=0<0<00..<<.;0.:0/:;0::G./00:000;0C09;0900;0000;:FE/00...9:C0B///////9/;
@M05620:37:000000000-D9766:1:1101:13074:5737 1:N:0:51
AGTGCCAGCTCTCAATCGCACAGGGGACCCAGGGCCTGGCCCCTCCATCCAGAAAACCTATGACCTCACCCGCTACCTGGAGCACCAACTCCGCAGCTTGGCTGGGACCTATGTGAGTATCCAGCGTAGGAATCTGGGAGTTGGGGAGGAGTGAGGAGTTGGGGAAAGACAGTCCTAACCGTGGAGGGTTCTGGTAAATGATGGGGTGAGGAGGGGCTCTTTGGTTCCCACCAGTCCCCCTGTCTGGTCTA
+
ABABBFFFBFFFGFGGGGGGGGHGGGGGFGHHFGGGGGHHFHGHGGHHHHHHHHHHHGHHHHHHHHHHHHHGGEEGHHHHGHHHGHHHGHHHFGGGGHHHGHHGGGHHGHHHHHHHHHHHHHHHHGEGGGHHHHHHHHHGGHHHGGGGGGGHHHHHHGHFHHGGGGHHHHHHHHHHHHHHGGGGGGGG;FFGGGFGGGGGGGGGGGFFFFFFFFFFFFFFFFFFFFFFFFFFFFFFFFFFFFFFFFFFFFB
@M05620:37:000000000-D9766:1:1101:23145:5747 1:N:0:51
AGTGCCAGCTCTCAATCGCACAGGGGACCCAGGGCCTGGCCCCTCCATCCAGAAAACCTATGACCTCACCCGCTACCTGGAGCACCAACTCCGCAGCTTGGCTGGGACCTATGTGAGTATCCAGCGTAGGAATCTGGGAGTTGGGGAGGAGTGAGGAGTTGGGGAAAGACAGTCCTAACCGTGGAGGGTTCTGGTAAATGATGGGGTGAGGAGGGGCTCTTTGGCTCCCACCAGTCCCCCTGTCTGGTCTA
+
AAAAAFFFAFFFGFFGGAFCE0BFAAEGGFGHGEFEABFHHHGGGGHHHGGGHHHGHGHHHDGHHHHHHHHGGGGGHHGFFGFGHHCGEFFGFGCGEFGHEFHFGFHHFHHHHHHHHHHEHHHHHGFFCFHHHGHHHHHGGHHHGGGGGGGHHHGHGGGHHHGGFGHHGFHHGHHHHHHHGEGGFGGG;;?FGG;FFGFFF;FGFGF@FFFFFF?@@>EFFFFFFFFFFFFBFFBFFFFF@FFFFFEB/BB
@M05620:37:000000000-D9766:1:1101:13369:5758 1:N:0:51
ACCACACCTTCTACAATGAGCTGCGTGTGGCTCCCGAGGAGCACCCCGTGCTGCTGACCGAGGCCCCCCTGAACCCCAAGGCCAACCGCGAGAAGATGACCCAGGTGAGTGGCCCGCTACCTCTTCTGGTGGCCGCCTCCCTCCTTCCTGGCCTCCCGGAGCTGCGCCCTTTCTCACTGGTTCTCTCTTCTGCCGTTTTCCGTAGGACTCTCTTCTCTGACCTGAGTCTCCTTTGGAACTCTGCAGGTTCT
+
BBBBBAABFFFFGGFGGGGGGGHHGGGEHGHHHGGGGGGGGHHHHGGGGGGGHHHHHHHGGGGGGGGGGGGHHHHGGGGHGHHHHGGGGGCGGGHHHHHHGHEHG<GGHFHGGHHGGGGGHHHHHHHHHHHGHHGGGGGHGHHGHGGGGFFFGGGGGGGFBGGFGGFFFFFFFFFFFFFFFFFFFFFFBBFFFFFFFFFFFFFFFFFFFFFFFFFFFFFFFFFFFFFF/FFFFFFFFFFFFFFFFFFFFFF
@M05620:37:000000000-D9766:1:1101:24266:5818 1:N:0:51
AGTGCCAGCTCTCAATCGCACAGGGGACCCAGGGCCTGGCCCCTCCATCCAGAAAACCTATGACCTCACCCGCTACCTGGAGCACCAACTCCGCAGCTTGGCTGGGACCTATGTGAGTATCCAGCGTAGGAATCTGGGAGTTGGGGAGGAGTGAGGAGTTGGGGAAAGACAGTCCTAACCGTGGAGGGTTCTGGTAAATGATGGGGTGAGGAGGGGCTCTTTGGCTCCCACCAGTCCCCCTGTCTGGTCTA
+
>1>AAFBFAFCF1FGGF1FFAECG0AEGGGHHGGG?FEFFGGGHCGHHHHHHGHHHHGHHHHHHHHHHHHHGGEGGHGHHHHHHHHHHGGHHGGGGGHHHGHHGGGHHGHHHHHHHHFHHHHHHHGFGGGHHHHHHHHHGGHHHGGGGGGGHHHHHHGFHHHGGGGHHHHHHHHHHHHHHGFEGGGGGEFGGGGFGGGGGGGGGGGF@FFFFFF@@@@FFFFFFFFFFFFFFFFFFFFFF@FFFFFFFFFF
@M05620:37:000000000-D9766:1:1101:7691:5900 1:N:0:51
GAGGCTGCTTTGGAAGAAACTGACAAGCCAGGGCCAAAAGATCGGAAGCGCACACGTCTGATCTCCAGTCACATTCCGGAAGCTCAAATGACGGCTTCTGATTGAAAAAAAAAACAACGTCGGCACGTGTAAATCACAAGCCAGCCAGAAAACACAGCAATACAACATGTCTGAACTCAACTCACAGCGACAGATCTCCTACACCCTCTCTGCTCAGAACAACAACAACTTAGAAACTCGACAACACATAG
+
A11AAA?AFFFFGGGGCGFGF1B1B1000B0BE00B0AAF0BFEA/AB//A/A/A/0/AB12A2D1@1DBB11D212>/BE/?G111BB@1FE/E//0FG2BF11BF1FEE///?//?/??/></<.0.0>>1>11><F.../.....<<C//;..:.:/0:C0:GE/;9;00;0/009/;090;00;---:9/0/9:/9///9/;9--/////://99-B--9-9--:9//////9/9--9:---;-9//
@M05620:37:000000000-D9766:1:1101:13933:5904 1:N:0:51
AGTGCCAGCTCTCAATCGCACAGGGGACCCAGGGCCTGGCCCCTCCATCCAGAAAACCTATGACCTCACCCGCTACCTGGAGCACCAACTCCGCAGCTTGGCTGGGACCTATGTGAGTATCCAGCGTAGGAATCTGGGAGTTGGGGAGGAGTGAGGAGTTGGGGAAAGACAGTCCTAACCGTGGAGGGTTCTGGTAAATGATGGGGTGAGGAGGGGCTCTTTGGCTCCCACCAGTCCCCCTGTCTGGTCTA
+
BBBBB5DFBFFFGGGGGGGEGCHHGGGGGGHHGGGGGGHHHHGHGGHHHHHHHHHHHGHHHHHHHHHHHHHGGGGGHHHHHHHHHHHHGHHHGGGGGHHHGHHGGGHHGHHHHHHHHHHHHHHHHGEGGGHHHHHHHHHGGHHHGGGGGGGHHHHHHGHHHHGGGGHHHHHHHHHHHHHHGGEGEEGGCFFGGGFGGGGGGGGGGGFFFFFFFFFFFFFFFFFFFFFFFFFFFFFFFFFFFFFFFFFFFFF
@M05620:37:000000000-D9766:1:1101:8430:6020 1:N:0:51
AGTGCCAGCTCTCAATCGCACAGGGGACCCAGGGCCTGGCCCCTCCATCCAGAAAACCTATGACCTCACCCGCTACCTGGAGCACCAACTCCGCAGCTTGGCTGGGAACCATGTAAGTGGGGAGCATAGAAAACTGGGGGAAAGAGAGGCGTAAGGAGTTAGGGAAAGGCCAAACTAACCGGGGAGGATTCTGGCAAATGATGCCCTGAGGAGGCCCTCTTTGGCTACCTCCAGCCCTCATATCTGAACTA
+
>AAABFFFBFFFGGGGG2FFGGEGFFGFGGAGGGGEFFGHHHGHGGHHHHHHBGFFHGHHHDDHHHHHHHHGGGGGHHHGHHG?FHFHGHHHGF@EGHHHGHHFF/F3F/0?F333BF32//?B?/@<@11100??GH?D-..>0<>E<.<C-;:C:::F0<CG/:.C.9.../90;099@-AACFF.99:BFFB9BA/BFB////;9FFEF.9..9;99B/BFBBB.9/;A99/AD..9;/BFFF/////
@M05620:37:000000000-D9766:1:1101:20044:6025 1:N:0:51
AGTGCCAGCTCTCAATCGCACAGGGGACCCAGGGCCTGGCCCCTCCATCCAGAAAACCTATGACCTCACCCGCTACCTGGAGCACCAACTCCGCAGCTTGGCTGGGACCTATGTGAGTATCCAGCGGAGGAATGTGGGAGTTGGGGAGGAGTGAGGATGGGGGCAAACACAGCTCTAAGCGGGGAGGGCTGGGGTAAATTAGGGGGAGAGGAGGGGCTCTTGGTCTCCCCCCAGTCCCCCTGTCGGGTCTC
+
ABAABFFFBFFFGGGGGGGGGGHGGGGEAEHHGGGGFGHHAGGHGGGHHHHHBFGBGGHHHHFHHHHHHHHGGEFGHHHHFHHHHHHGGHHGEGGGGHFHGHHGGGHGGHHHH?G3BF33B?3F2>///>/0?1<@1?..<0FG<@C-A.C/<00<0//.;E--=.;.;....0/0000/;--;-9--;;...-.;//////;A.@-;.9A.DF--:@.FF/:/;/B/B..9-./;BF..@.B/.--;@F/
@M05620:37:000000000-D9766:1:1101:22289:6057 1:N:0:51
AGTGCCAGCTCTCAATCGCACAGGGGACCCAGGGCCTGGCCCCTCCATCCAGAAAACCTATGACCTCACCCGCTACCTGGAGCACCAACTCCGCAGCTTGGCTGGGACCTATGTGAGTATCCAGCGTAGGAATCTGGGAGTTGGGGAGGAGTGAGGAGTTGGGGAAAGACAGTCCTAACCGTGGAGGGTTCTGGTAAATGATGGGGTGAGGAGGGGCTCTTTGGCTCCCACCAGTCCCCCTGTCTGGTCTA
+
BBBCBFFFCFFFGGGGGGGGGGHGGGGGGFHHGGFGGGHHHHGHGGHHHHHHGHHHHGHHHHHHHHHHHHHGGGGGHHHHHHHHHHHHGHHHGGGGGHHHGHHGGGHHGHHHHHHHGHHHHHGHHGGGGGHHHHHHHHHGGHHHGGGGGGGHHHHHGGHHHGGGGGHHHHHHHGHHHHHHGGGGGGGGEGGGGGFFGGGGGGGGGGFFFFFFFFFFFFFFFFFFFFFFFFFFFFFFFFFFFEFFFFFFFFB
@M05620:37:000000000-D9766:1:1101:24099:6067 1:N:0:51
AGTGCCAGCTCTCAATCGCACAGGGGACCCAGGGCCTGGCCCCTCCATCCAGAAAACCTATGACCTCACCCGCTACCTGGAGCACCAACTCCGCAGCTTGGCTGGGACCTATGTGAGTATCCAGCGTAGGAATCTGGGAGTTGGGGAGGAGTGAGGAGTTGGGGAAAGACAGTCCTAACCGTGGAGGGTTCTGGTAAATGATGGGGTGAGGAGGGGCTCTTTGGCTCCCACCAGTCCCCCTGTCTGGTCTA
+
BBABCFFFCFFFGGFGGGGGGGHFGGGGGGHHGGGGGGHHHHGHGGHHHGHHHHHHHGHHHHHHHHHHHHHGGFGGHHHHHHHHHHHHGFHHEGGGGHGHGHHGGGHHGHHHHHHHHHHHHHHHHGGGGGHHHHHHHHHGGHHHGGGGGGEHHGHHHGHHHHGGGGHHGHHHHHHHHHHHGGGGGGGGCFGGGGFGGGGGGGGGGGFFFFFFFFFFFFFFFFFFFFFFFFFFFFFFFFFFFFFFFFFFFFF
@M05620:37:000000000-D9766:1:1101:15763:6211 1:N:0:51
AGTGCCAGCTCTCAATCGCACAGGGGACCCAGGGCCTGGCCCCTCCATCCAGAAAACCTATGACCTCACCCGCTACCTGGAGCACCAACTCCGCAGCTTGGCTGGGACCTATGTGAGTATCCAGCGTAGGAATCTGGGAGTTGGGGAGGAGTGAGGAGTTGGGGAAAGACAGTCCTAACCGTGGAGGGTTCTGGTAAATGATGGGGTGAGGAGGGGCTCTTTGGCTCCCACCAGTCCCCCTGTCTGGTCTA
+
11>>A@1CAF131FG3G1FG1EAG0AEGGGCHGGG?FAGFGEGEFGHHHHHHHHHHHGHHHHHFHHH1GHHGGEGEHHHCGHHAH>FHGHHHGG@EG0FHGHHGGFGHGGFHHHHHHHHHHHHHHGGCGGHHHHHHHHHGGHHHGGGGGGGHHHGHHGHHHHGGGGHHHHHHHHHHHHHHGGGGGGGGEGGGGGGGFGGGGGGGGGF@FFFFFF@@@@FFFFFFFFFFFFFFFFFFFFFF@FFFFFFFFF/
@M05620:37:000000000-D9766:1:1101:20209:6215 1:N:0:51
AGTGCCAGCTCTCAATCGCACAGGGGACCCAGGGCCTGGCCCCTCCATCCAGAAAACCTATGACCTCACCCGCTACCTGGAGCACCAACTCCGCAGCTTGGCTGGGACCTATGTGAGTATCCAGCGTAGGAATCTGGGAGTTGGGGAGGAGTGAGGAGTTGGGGAAAGACAGTCCTAACCGTGGAGGGTTCTGGTAAATGATGGGGTGAGGAGGGGCTCTTTGGCTCCCACCAGTCCCCCTGTCTGGTCTA
+
>ABBCFFFCFFFGGGGGGGGGGHHGGGGGGHHGGGGGGHHHHGHGGHHHHHHHHHHHGHHHHGHHHHBGHHGGGGGHHHHFHHCGHGGGHHHGG?EGFGHGHHEEGHGGHBGHHFHF?3B?H322/?A?FHF2>1=GHFCAGDGGGC@GG<GHH<CCAGHHEGGEGHFBC:/::GEC0/C-9A?AAEGDGGGGGFF0;B0BFFGGGF;EFFB9DFFF=EBFF0FFFFFF/AF?.BBFFFF;EFF09B9B00
@M05620:37:000000000-D9766:1:1101:13517:6268 1:N:0:51
AGTGCCAGCTCTCAATCGCACAGGGGACCCAGGGCCTGGCCCCTCCATCCAGAAAACCTATGACCTCACCCGCTACCTGGAGCACCAACTCCGCAGCTTGGCTGGGACCTATGTGAGTATCCAGCGTAGGAATCTGGGAGTTGGGGAGGAGTGAGGAGTTGGGGAAAGACAGTCCTAACCGTGGAGGGTTCTGGTAAATGATGGGGTGAGGAGGGGCTCTTTGGCTCCCACCAGTCCCCCTGTCTGGTCTA
+
>AAABFFFBFFFGGGGGGGGGGHHGGGGGGHHGGGGGGHHGHGHGGHHHHHHHHHHHGHHHHHHHHHHHHHGGGGGHHHHGGHHHHHFGHHHGGFGGHHHGHHGGGHHGHFHHHHHHHHHHHHHHGGGGGHHHHHHHGHGGHHHGGGGGDEHHHHHHGHHHHGGGGHHHH/CGHHHHFHHGGGGFGGGCFGGGGGGGGGGGGGGGGFFFFFFFFFFFFFFFFFFFFFFFBFFEFFFFFFFFFFFFFFFFF/
@M05620:37:000000000-D9766:1:1101:9072:6290 1:N:0:51
AGTGCCAGCTCTCCATCGCACAGGGGACCCAGTGCCTGGCCCCTCCATCCAGAAAACCTATGACCTCACCCGCTACCTGGAGCACCCACTCCGCAGCTTGGCTGGGACCTTTGTGAGTATCCAGCGTAGGACTCTGGGAGTTGGGGAGGAGTGCGGAGTTGGGGAAAGACAGTCCTAACCGTGGAGGGTTCTGGTAAATGATGGGGTGAGGAGGGGCTCTTTGGCTCCCACCAGTCCCCCTGTCTGGTCTA
+
>>>>>B@4AFFFGFGGFFG2EAGAF22A2A2A33BB5BFG2FE2EEGFGG3G3BGFBEBABG5FGDF3BBE>>>>>GBBF2BFGHHE1?FH?AEE@EHGH/BF/EEHF?H3B?GF21?2BGH2FG@A/>C11@<@GBB0<???1/-.>A.>F.0<<-<.:0C@-..../;//CFGFB09C?C.-.;E-.;AFFFC990C;BFFFE.D-..AB?.B-@@AFFFFFFFF.E.FF.AFFFFFA-AFF///BBF/
@M05620:37:000000000-D9766:1:1101:18947:6297 1:N:0:51
ACCACACCTTCTACAATGAGCTGCGTGTGGCTCCCGAGGAGCACCCCGTGCTGCTGACCGAGGCCCCCCTGAACCCCAAGGCCAACCGCGAGAAGATGACCCAGGTGAGTGGCCCGCTACCTCTTCTGGTGGCCGCCTCCCTCCTTCCTGGCCTCCCGGAGCTGCGCCCTTTCTCACTGGTTCTCTCTTCTGCCGTTTTCCGTAGGACTCTCTTCTCTGACCTGAGTCTCCTTTGGAACTCTGCAGGTTCT
+
BCCCCCDDFFFFGGGGGGGGGGHHGGGECGHHHGGGGGGGGHHHHGGGFGGGHHGHHHHGGGGGGGGGGGGHFHHGGGGHGHHHHGGGGGDGGGHHHHHHHHHHGHHHHHHGGHHGGGGGHHHHHHHHHHHGHHGGGGGHGHHGHGGGGGGGGGGGGGGGGGGGGGFFFFFFFFFFFHHFFFFFFFFFFHFFFFFFFFFFFFFFFFFFFFFFFHHHFFHFFFHFFFFFFFFFFHHFFFFFFFHFFFFFFFF
@M05620:37:000000000-D9766:1:1101:17154:6327 1:N:0:51
AGTGCCAGCTCTCAATCGCACAGGGGACCCAGGGCCTGGCCCCTCCATCCAGAAAACCTATGACCTCACCCGCTACCTGGAGCACCAACTCCGCAGCTTGGCTGGGACCTATGTGAGTATCCAGCGTAGGAATCTGGGAGTTGGGGAGGAGTGAGGAGTTGGGGAAAGACAGTCCTAACCGTGGAGGGTTCTGGTAAATGATGGGGTGAGGAGGGGCTCTTTGGCTCCCACCAGTCCCCCTGTCTGGTCTA
+
BBBBBFFFBFFFGGGGGGGGGGHHGGGGDGHHGGGGGFHGFHGHGGHHGHHHFHGHHGHHHHFHHHHHHHHGGGGGHHHHHHHHGHHHGGHHGGGGGHHHGHHGGGHHGHHHHHHHHHHHHHHHHGDGGGHHHHHHHHHGGHHHGGGGGGGHHHHHHGHHHHGGGGHHGHHHHHHHHHHHGGGGGGGGCFFGGGFGGGGGGGGGGGFFFFFFFFFFFFFFFFFFFFFFFFFFFFFFFFFFFFFFFFFFFFB
@M05620:37:000000000-D9766:1:1101:22379:6337 1:N:0:51
AGTGCCAGCTCTCAATCGCACAGGGGACCCAGGGCCTGGCCCCTCCATCCAGAAAACCTATGACCTCACCCGCTACCTGGAGCACCAACTCCGCAGCTTGGCTGGGACCTATGTGAGTATCCAGCGTAGGAATCTGGGAGTTGGGGAGGAGTGAGGAGTTGGGGAAAGACAGTCCTAACCGTGGAGGGTTCTGGTAAATGATGGGGTGAGGAGGGGCTCTTTGGCTCCCACCAGTCCCCCTGTCTGGTCTA
+
3AAABFBFBFFFGGGGGCGGEEHHFEGGGGHHGGGGGAHAGHGHGGFHHHGGH33GHGHHHHHHHHBGHHHEGGEEHHHGHGG1BGHHGBHHGGEGGHHHGHHFEGHHGHHHHHHHHHHHHHHHHGGGCGHHHHHHHHHGGHHHGGGGGGGHHHHHHGHHHHGGGGHHHHHHHGHHHHHHGGGGGGGGCFFGGGGGGGGGGGGGGGFBFFFFFFBBBBFFFFEFFFFFFFFFFFFFFFFFBFFFFFFFFFB
@M05620:37:000000000-D9766:1:1101:25141:6343 1:N:0:51
AGTGCCAGCTCTCCATCGCACAGGGGACCCAGGGCCTGGCCCCTCCATCCAGAAAACCTATGACCTCACCCGCTACCTGGAGCACCCACTCCGCAGCTTGGCTGGGACCTATGTGAGTATCCAGCGTAGGAATCTGGGAGTTGGGGAGGAGTGCGGAGTTGGGGAAAGACAGTCCTAACCGTGGAGGGTTCTGGTAAATGATGGGGTGAGGAGGGGCTCTTTGGCTCCCACCAGTCCCCCTGTCTGGTCTA
+
>A>3>DBFBFFFG4FGBEE2E?GAF22AEBFG2BEBABGHFHGGGGHHHHHHFFHBGGHHHEDGHDFGHHH>E>>EHHGF2BFGHH1?EHH0>E?E>GBBEHHGGGHHGHHHHHHHHHHHHHGHHGGDGGHGHHHHHH0FEGHHGG.AD.<CG0<D-:CHHHGGE..CGH/;FGGGEGGGGGGGDEGGEGGGGGCFFFFFFFFFFFFBFFFFFFBBB<EFFFBFFFFFFFFFFFFFFFFFBFFFFFFFFFF
@M05620:37:000000000-D9766:1:1101:24400:6451 1:N:0:51
AGTGCCAGCTCTCAATCGCACAGGGGACCCAGGGCCTGGCCCCTCCATCCAGAAAACCTATGACCTCACCCGCTACCTGGAGCACCAACTCCGCAGCTTGGCTGGGACCTATGTGAGTATCCAGCGTAGGAATCTGGGAGTTGGGGAGGAGTGAGGAGTTGGGGAAAGACAGTCCTAACCGTGGAGGGTTCTGGTAAATGATGGGGTGAGGAGGGGCTCTTTGGCTCCCACCAGTCCCCCTGTCTGGTCTA
+
>ABBBFFFBFFFGFGGGFFGGGFHFEEGGGGHGEGEGFHHHHGHGGGGHHGHBBFHHGHFHF5FGGBGHHFFGGGGHHHGHGF?FG?GFEGHGEEEGGHHGHHFEGHHGHHHHHGHGGHGHHHHHGCDCEHHHHHHHHGGDFHHGGGGGGGHHHHHGEHHFGGGEFEGHHHHHEGHFHHHGCEGGGGG;.AFGGGGGGGGGGGGGGFFFFFFFFFFFFFFFFFFFFFEFFFDFFFFFFFDFFFFFFFFFFB
@M05620:37:000000000-D9766:1:1101:17887:6483 1:N:0:51
AGTGCCAGCTCTCAATCGCACAGGGGACCCAGGGCCTGGCCCCTCCATCCAGAAAACCTATGACCTCACCCGCTACCTGGAGCACCAACTCCGCAGCTTGGCTGGGACCTATGTGAGTATCCAGCGTAGGAATCTGGGAGTTGGGGAGGAGTGAGGAGTTGGGGAAAGACAGTCCTAACCGTGGAGGGTTCTGGTAAATGATGGGGTGAGGAGGGGCTCTTTGGCTCCCACCAGTCCCCCTGTCTGGTCTA
+
ABBBBFFFBFFFGGGGGGGGGGHHGGGGGGHHGGGGGGHHHHGHGGHHHHHHHHHHHGHHHHHHHHHHHHHGGGFGHHHHHHHHHHHHGHHHGGGGGHFHGGHGGGHHGHHFHGGGHHHHGHHHHGEGGGHHHHHHHHHGGHHHGGGGGGDGHBHHHGHHHHGGGGHHHHHHHHHHGHHHGGGGGGGGEGGGGGFFGGGGGGGGGGFFFFFFFFFFFFFFFFFFFFFFFFFFFFFFFFFFFFFFFFFFFFF
@M05620:37:000000000-D9766:1:1101:15486:6496 1:N:0:51
AGTGCCAGCTCTCAATCGCACAGGGGACCCAGGGCCTGGCCCCTCCATCCAGAAAACCTATGACCTCACCCGCTACCTGGAGCACCAACTCCGCAGCTTGGCTGGGACCTATGTGAGTATCCAGCGTAGGAATCTGGGAGTTGGGGAGGAGTGAGGAGTTGGGGAAAGACAGTCCTAACCGTGGAGGGTTCTGGTAAATGATGGGGTGAGGAGGGGCTCTTTGGCTCCCACCAGTCCCCCTGTCTGGTCTA
+
ABCCBFFFCFFFGGGGGGGGGGHGGGGGGGHHGGGGGGHHHHGHGGHGHHFHFHHHHGHGHHFHHHHHHHHGGFGGHHHHHHHHHHHHGHHHGGGGGHHHGHHGGGHHGHHHHGHHHHHHHHHHHGGGGGHHHHHHHHHGGHHHGGGGGGGHHHHHHGHHHHCCGGHHHHHHHHHHHHHHGGGGGGGGGGGGGGGGGGGGFGGFGGFFFFFFFFFFFFFFFFFFFFFFFFFFFFFFFFFFFFFFFFFFFFB
@M05620:37:000000000-D9766:1:1101:23409:6521 1:N:0:51
AGTGCCAGCTCTCAATCGCACAGGGGACCCAGGGCCTGGCCCCTCCATCCAGAAAACCTATGACCTCACCCGCTACCTGGAGCACCAACTCCGCAGCTTGGCTGGGACCTATGGGAGTATCCAGCGTAGGAATCTGGGAGTTGGGGCGGAGTGAGGAGTTGGGGAAAGACGGTCCTGACCGTGGAGGGTTCTGGTAAATGATGGGGTGAGGAGGGGCTCTTTGGCTCCCACCAGTCCCCCTGTCTGGTCTA
+
ABAAAFFFCFFFGFGGGGGGGGHFGGGGGGHHGGGGGGHHHHGHGGHHHHHHHHHHHGHHHHHHHHHHHHHGGEGGHHHHBGHHHH1FEHHHEGGGGHHHGHCFCGAGDG2GH2BGGG2332>22>?A<EHG1???<G0?<0<?CC.-;-:..:::0CF/FBDGE..9//.99:@F0;9BD:EC..:@..;BFBFBBBFFFFFFAD.9..F0..;BDFFF0FFFEB0A./.A.A:FFF.A>FBF0FFFB0B
@M05620:37:000000000-D9766:1:1101:23397:6537 1:N:0:51
AGTGCCAGCTCTCAATCGCACAGGGGACCCAGGGCCTGGCCCCTCCATCCAGAAAACCTATGACCTCACCCGCTACCTGGAGCACCAACTCCGCAGCTTGGCTGGGACATCTGGGAGTAGGGGACGTAGGAATATGGGGGGTGGGGCAGAGTGAGGCGTTGGGGAATGACGGTACTGACCGTGGGAGGTGCTGGTAAATGATGGGGAGAAGAGGGGCTCTTTGGCTCCCACCCGTCCCCCTGACTGGTATA
+
BCBBBFFFCFFFGFGGGGGGGGHGGGGGGGHHGGGGGGHHHHGHGGHHHHHHHHHHHGHHHHHHHHHHHHHGGEGGHHHHHHHHHHHHGHHHGGGGGHHHGHGGCG00?F2BG3GHGGC32////>/<<CH1111?<G/A----;-.-;.://;/..;D=C.@D.;////.-.:.;/;:/@.:--.;@..:BB/F:/9BFB///.;.-..;/.::>DFEF/BFFB//..9.A.9;DFF??-;/9/BF/9/:
@M05620:37:000000000-D9766:1:1101:9127:6543 1:N:0:51
AGTGCCAGCTCTCAATCGCACAGGTGACCCCGGGCGTGGCCCCTCCATCCATAAAACCTATGCCCTCACCCGATACCTGGAGCACCAACTCCGCCGCTTGGCTGGGACCTATGTGAGTATCCAGCGTAGGAATCTGGGAGTTGGGGAGGAGTGAGGAGTTGGGGAAAGACAGTCCTAACCGTGGAGGGTTCTGGTAAATGATGGGGTGAGGAGGGGCTCTTTGGCTCCCACCAGTCCCCCTGTCTGGTCTA
+
AAAAAFFFAFFFGGGGGGGGGG0BAF1BFH0A0AA/A/AAEBA/EF0FGA12211DB?01B11BF1/>B0B>//>EH@B0BBB?0?>GE0FG///>E/CFAFH/</?FE0GHHHBGHDFFH1FGHCCC/>FGGHGFHFCF<<GHCGCCCFGHGFHHF::CGHC?9AEFFBBF;0FFFFFG@;:ABGG@;AFFFFFFEFFFFFBFFFF@AAF/AA@9@>FFFF/;BBF?EFFBF-BBBBAB@:FFF//9;B/
@M05620:37:000000000-D9766:1:1101:8314:6599 1:N:0:51
GAGGCTGCTTTGGAAGAAACTGATAAATCAGGGCAACAAGTTCGGATGGACACGGCTATGTACTTTGGTCAGCTTAAGGAATCTGGTATAACGGCCTATGTTTTACAAACAAAAAGACCAGGCTCCTAAAAGACTCCAAAGGATTACAACAGCTGATGAAACAATGGAAAGTAAGTCAGGCATTTCCGCTTTAGCCCTCTTTTGGCTCCAATTAAACAATTCCCAGAATTTTTACTTGTAACTGACAAGCC
+
A?AA>AFAFDFBGB1BGFFGG1FAF3A33BF1B0AFGH001DDAEA/A/0B10////A1B222DAD1BBA20BDFDDE1BFGBF21BBB@GG//E/?0B1@B2>212@1>>/0>F//00<B??0<?111B11<011BB<1B<@11@1@@1<0<111<1@FDGHH1?111101==F<>110>>1>>>1.<.<.00=<<<./C0;0-:;:CGG000;;0;;;00000;9/0;000;:CFF0;9F0009;B..;
@M05620:37:000000000-D9766:1:1101:14557:6613 1:N:0:51
AGTGCCAGCTCTCAATCGCACAGGGGACCCAGGGCCTGGCCCCTCCATCCAGAAAACCTATGACCTCACCCGCTACCTGGAGCACCAACTCCGCAGCTTGGCTGGGACCTATGTGAGTATCCAGCGTAGGAATCTGGGAGTTGGGGAGGAGTGAGGAGTTGGGGAAAGACAGTCCTAACCGTGGAGGGTTCTGGTAAATGATGGGGTGAGGAGGGGCTCTTTGGCTCCCACCAGTCCCCCTGTCTGGTCTA
+
BBABBFFFBFFFGGGGGGGGGGHHGGGGGGHHGGGGAGHGHHGHGGHHHGHHGAGHHGHHHHHHHHHGHHHGGEEEHHHHHGHHHHHHGHHHGGGGGFHHGHHGGGHHGHHHHHHHHGHHGHHHGGGGGGHGHHHHGHHGGHHHGGGGGGGHFFHHHGHGHHGGGGHHHHHHHHHHHHHHGGEGGGGGCFFGGGFFGGGGGGGEGGFFFFFFFFFFFFFFFFFFFFFFFFFFFFFFFFFFFFFFFFFFFF9
@M05620:37:000000000-D9766:1:1101:7385:6627 1:N:0:51
AGTGCCAGCTCTCAATCGCACAGGGGACCCAGGGCCTGGCCCCTCCATCCAGAAAACCTATGACCTCACCCGCTACCTGGAGCACCAACTCCGCAGCTTGGCTGGGACCTATGTGAGTATCCAGCGTAGGAATCTGGGAGTTGGGGAGGAGTGAGGAGTTGGGGAAAGACAGTCCTAACCGTGGAGGGTTCTGGTAAATGATGGGGTGAGGAGGGGCTCTTTGGCTCCCACCAGTCCCCCTGTCTGGTCTA
+
AA3>AFFFBFFFGFGGGGG2E?GCFEEEGEHHBBEEFGHHHHGHGGHHHGHHHHHGHGHHHHHHHGHHHHHGG>FFHHHHFGHHHH1FEHHFEECGGFFGGHHGGGHHGHHHHHHHHHHHHHHHHGGGGGHHHHHHHH0FEHHHGGADGACGH0GHBFHHHHGGGDHHFHHHHHHHHHHHGGGGGGGGGGGGGGGGGGGGGGGGGGFFFFFFFFFFFFFFFFFFFFFFFFFFFFFFFFFFFFFFFFFFFFB
@M05620:37:000000000-D9766:1:1101:10220:6640 1:N:0:51
AGTGCCAGCTCTCAATCGCACAGGGGACCCAGGGCCTGGCCCCTCCATCCAGAAAACCTATGACCTCACCCGCTACCTGGAGCACCAACTCCGCAGCTTGGCTGCGACCTATGTGAGTATCCAGCGTAGGAATCTGGGAGTTGGGGAGGAGTGAGGAGTTGGCGAAAGACAGTCCTAACCGTGGAGGGATCTGGTAAATGATGGGGTGAGGAGAGGCTCTTTAGCTCCCACCAGTCCCCCTGTCTGGCCTA
+
ABBBBFF4AFFFGGGGGGGGGGHHGGGG2EHFGAFG2BGHCGEFGGHHHHGH3GFFHGHHHD5FHHHHHHHGGEFGHHHFHGHG1?FHG3FG//>>EGHHEHHE//>CG/2BFGHHHGDFFHHGHCC//??FGHHHHHHGFCHH-AFGGGGHHHHFHGHHHH/ADGGGGHHG000;FFGG?:CCDFGF.9CFF0;B0FFFFFFFF?DFFFFFF.;;A.AF/F//9/;FFFFFF.BFFEFFFF/BFB//9BB
@M05620:37:000000000-D9766:1:1101:19061:6684 1:N:0:51
AGTGCCAGCTCTCAATCGCACAGGGGACCCAGGGCCTGGCCCCTCCATCCAGAAAACCTATGACCTCACCCGCTACCTGGAGCACCAACTCCGCAGCTTGGCTGGGACCTATGTGAGTATCCAGCGTAGGAATCTGGGAGTTGGGGAGGAGTGAGGAGTTGGGGAAAGACAGTCCTAACCGTGGAGGGTTCTGGTAAATGATGGGGTGAGGAGGGGCTCTTTGGCTCCCACCAGTCCCCCTGTCTGGTCTA
+
3>AABFFFBFFFGGGGGFGFE2GHGGGGGGCHG?EEFFHHHHGHGGGHHHFHHHGHHGFHHHGHHHHFHHHEGGGGHHHFHHHGHHHHGHHHGGCEGCHHFHF?EAGFGHFHHHFHHDGHHGFHHGADGFFFFDGHGHFGDGDFCCFGGGGHHHHFFDHC<GCCEFHHHHHHHGHHHHHHGEEBGGG@;FGGFFBBFFFFGFF0E?F@EFFFFF??BBEFFFFEBFB?EFFDFFFBFFFF?EFFFBFBBF9
@M05620:37:000000000-D9766:1:1101:24488:6698 1:N:0:51
AGTGCCAGCTCTCAATCGCACAGGGGACCCAGGGCCTGGCCCCTCCATCCAGAAAACCTATGACCTCACCCGCTACCTGGAGCACCAACTCCGCAGCTTGGCTGGGACCTATGTGAGTATCCAGCGTAGGAATCTGGGAGTTGGGGAGGAGTGAGGAGTTGGGGAAAGACAGTCCTAACCGTGGAGGGTTCTGGTAAATGATGGGGTGAGGAGGGGCTCTTTGGCTCCCACCAGTCCCCCTGTCTGGTCTA
+
ABBABFFFBFFFGGGGGGGGGCHHGGGGGGHHGGGGGGHHHHGHGGHHHHGHHHGHHGHHHHHHHHHHHHHGGGGGHGHHHHHHHHHGGGHHGGGFGHHHGHHGGGHHGHHHHHHHHHHHHHHHHGGGGGHHHHHHHHHGGHHHGGGGGGGHHHHHHGHHHHGGGGHHHHHHHHHHHGHHGGGGGGGGFFGGGGGGGGGGGGGGGGFFFFFFFFFFFFFFFFFFFFFFFFFFFFFFFFFFFFFFFFFFFFF
@M05620:37:000000000-D9766:1:1101:24484:6717 1:N:0:51
AGTGCCAGCTCTCAATCGCACAGGGGACCCAGGGCCTGGCCCCTCCATCCAGAAAACCTATGACCTCCCCCGCTACCTGGAGCACCAACTCCGCAGCTTGGCTTGGACCTATGTCAGCATCCAGCGTAGGAATCTGGGAGTTGGGGAGGAGTGAGGAGTTGGGGAAAGACAGTCCTAACCGTGGAGGGCTCTGGTAAATGATGGGCTGAGGAGGGGCTCTTTGGCTCTCACCAGTCCCCCTGTCTTGTCTA
+
>1>AADF1ACBDBGGGGAAFEE0A0AEEGE0AF0BEB/BBFGEEFGGE1G1F1F1BFEF1GB2DBF@/BBEEEFCEHEGBFFG?B?GHGB1BE?//EBGH?G10//B<BC1<1F2BB11FGHEHH??/AC1<1?1FDGF//>1<@@ECGGGHCGB.0.//0;;-:CH.CHHFHFFFGE:F?EE?FGGG.CCF0B9909C9//:/--;99FFFA---;-;FF///;/9/B/BFF;99;9E--:B;9//9;B/
@M05620:37:000000000-D9766:1:1101:25927:6724 1:N:0:51
ACCACACCTTCTACAATGAGCTGCGTGTGGCTCCCGAGGAGCACCCCGTGCTGCTGACCGAGGCCCCCCTGAACCCCAAGGCCAACCGCGAGAAGATGACCCAGGTGAGTGGCCCGCTACCTCTTCTGGTGGCCGCCTCCCTCCTTCCTGGCCTCCCGGAGCTGCGCCCTTTCTCACTGGTTCTCTCTTCTGCCGTTTTCCGTAGGACTCTCTTCTCTGACCTGAGTCTCCTTTGGAACTCTGTAGGTTCT
+
BCCCCCCAFFFFGGGGGG5FGGHHGGGEGGHHHFGEFGEGGHGHHGGGGGGGHHHHHHHGGGGGGGGGGGGHEHHGGGGHGHHHHGGGGG?CGGHHHHHHHHHHGHH?GGHGGHFDGGGGHHHHHHHHHHHGHHGGGFGHGHHGHGGGGGGGGGGGGGGBFCFGGGFFFFFFFFFFFFFFFFFFFFFFFFFFFFFFFFFFFFFFFFFFFFFFFFEFFFFFFFFFFFFFFFFFFFFFFFFFEFF/;FFBBFF
@M05620:37:000000000-D9766:1:1101:25913:6736 1:N:0:51
ACCACACCTTCTACAATGAGCTGCGTGTGGCTCCCGAGGAGCACCCCGTGCTGCTGACCGAGGCCCCCCTGAACCCCAAGGCCAACCGCGAGAAGATGACCCAGGTGAGTGGCCCGCTACCTCTTCTGGTGGCCGCCTCCCTCCTTCCTGGCCTCCCGGAGCTGCGCCCTTTCTCACTGGTTCTCTCTTCTGCCGTTTTCCGTAGGACTCTCTTCTCTGACCTGAGTCTCCTTTGGAACTCTGCAGGTTCT
+
BBBBBCCBFFFFGGGGGGGGGGHGGEGGHGHHHGGGGGGFFGGHHGGGAEGGHHGHHHHG@FEGGGGGGGGHHHHGGGGHEFHHHGGGG/CCCFHFBDFHHG/?FGHHFHHGFCFCCFGFGFHHHHHGGHBDHHGGDGFHGHHGHGGGGFFFGGGGGD???DFFGGFFFFFFFFFFFF9BFBFFFFFFFFFFFFFDFFEFFFFAA?BFFFFFFFFFFFFFFFFFFBFFFFFFFFF/BFFFFF0BFBFFFFF
@M05620:37:000000000-D9766:1:1101:18930:6749 1:N:0:51
AGTGCCAGCTCTCAATCGCACAGGGGACCCAGGGCCTGGCCCCTCCATCCAGAAAACCTATGACCTCACCCGCTACCTGGAGCACCAACTCCGCAGCTTGGCTGGGACCTATGTGAGTATCCAGCGTAGGAATCTGGGAGTTGGGGAGGAGTGAGGAGTTGGGGAAAGACAGTCCTAACCGTGGAGGGTTCTGGTAAATGATGGGGTGAGGAGGGGCTCTTTGGCTCCCACCAGTCCCCCTGTCTGGTCTA
+
AAAAADDFAFCFDGGGGCFF1EBG0EEGGGHHGGGCG/GCGHGHGGHHDHGGHC1GHGHHHHHHHHEFHHHGGGEGHHHGHHH/>GHHGFHHGGCEGHHHGHH/<EGHGHHHGHGHHFHHHHHHHGEFGGGHHHHHHHHGEGHHCCFGGGGHHHHHHGHHGHGCGGHHHHHHHHHHHHHHGGGGGGGG;FGGGGFFGGGGGGGGEBF@FFFFFF@@@@FFFFFFFFFFFFFFFFFFFFFF@FFFFFFBBF;
@M05620:37:000000000-D9766:1:1101:17654:6826 1:N:0:51
AGTGCCAGCTCTCAATCGCACAGGGGACCCAGGGCCTGGCCCCTCCATCCAGAAAACCTATGACCTCACCCGCTACCTGGAGCACCAACTCCGCAGCTTGGCTGGGACCTATGTGAGTATCCAGCGTAGGAATCTGGGAGTTGGGGAGGAGTGAGGAGTTGGGGAAAGACAGTCCTAACCGTGGAGGGTTCTGGTAAATGATGGGGTGAGGAGGGGCTCTTTGGCTCCCACCAGTCCCCCTGTCTGGTCTA
+
CCCCCFFFCFFFGGGGGGGGGGHHGGGGGGGHGGGGGGHGHHGHGGHHHHHHFHGHHGHHHHHHHHHHHHHGGGEGHHHHHHHEHHHHGHHHGGGGGHHHGHHGGGHHGHHHHHHHHHHHHHHHHGGGGGHHHHHHHHHGGHHHGGGGGGGGHHHHHGHHHHGGGGHHHHHHHHHHHHHGGGFGGGGGCFGGGGFGGGGGGGGGGGFFFFFFFFFFFFFFFFFFFFFFFFFFFFFFFFFFFFFFFFFFFFF
@M05620:37:000000000-D9766:1:1101:16737:6828 1:N:0:51
GAGGCTGCTTTGGAAGAACTTAAAAACCAAGGACCACAGGACGGGAGAACAAACTTCTGAACTCCATGCAAATTCCGAACATTTGGATTCCGTCTTCCGCTTGAAAAAAAAAATCCCCTTCCTGCCCGGTTCCGCGCCTCCTCCACTGGAGTCCCCGGGCTGTTGACCCCATTTCCAGTCCTTCCGGTCTTTCCGCTTTCGTAGTCTTGTGGCTCCCCTTTCTCCCTCCTCCGGTGCGTTCGTTGTTTCTT
+
A1AAAAFAFFFFGGGG1FG1A11AF1BEG0BB00BAA0000/A//B//0B0B0AF12AAA2111B1111@1BB1110E?>/11221111BB0B00?E1>/??/01BF0<<///011@?0@FHFGE0/?A/?<<..>--.<<<G<//00</<<C;G.--=;:E.90000;C.:F9C00;;F099C/;--9;;FF/-9AAFF?;;-;;;B/;B--;/999:A/9//9/;-99;/--9----;;-;/;A--;;/
@M05620:37:000000000-D9766:1:1101:19894:6871 1:N:0:51
ACCACACCTTCTACAATGAGCTGCGTGTGGCTCCCGAGGAGCACCCCGTGCTGCTGACCGAGGCCCCCCTGAACCCCAAGGCCAACCGCGAGAAGATGACCCAGGTGAGTGGCCCGCTACCTCTTCTGGTGGCCGCCTCCCTCCTTCCTGGCCTCCCGGAGCTGCGCCCTTTCTCACTGGTTCTCTCTTCTGCCGTTTTCCGTAGGACTCTCTTCTCTGACCTGAGTCTCCTTTGGAACTCTGCAGGTTCT
+
ABCCCBBCFFFFGGGGFGGGGGHHGEGEHGHHHGGGGGGFGHHHHGGGEFGGHHHHHHHGGGGGGGGGGGGHHHHGGGGHGHHHHGGGGGGGGGHGGHHHHHHHGHHGHHHEGHHGGGGGHHHHHGGFGHHGHGGGFDGHGHHGHGGGGGGGGGGGGG--;DFFGAFFFFFFFFFFFFFFFFFFFFFFFFFFFFFFFFFFFFFFFFFFFFFFFFFFFFFFFFFFFFFFFFFFFFFFFFFFFFFFFFFFFFF
@M05620:37:000000000-D9766:1:1101:13178:6893 1:N:0:51
AGTGCCAGCTCTCAATCGCACAGGGGACCAAGGGCCTGGCCCCTCCATCAAGAAAACCTATGACCTCACCCGCTACCTGGAGCACCAACTCCGCAGCTTGGCTGGGACCTATGTGAGTATCAAGCGTAGGAATCTGGGAGTTGGGGCGGAGTGAGGAGTTGGGGAAAGACAGTCCTAACCGTGGAGGGTTCTGGTAAATGATGGGGTGAGGAGGGGCTCTTTGGCTCCCACCAGTCCCCCTGTCTGGTCTA
+
AA>AAFFF?FFFGGGCD2FFF?HFG2BAE22FF2FAAFFGFHG2EG2GF3AABGGGGE33BBDGADB@FFCE>0>>EBF?BBGHH111?3FBEEC//33??3BF//BGF?FFF3?FGHFDH33BBB?/B/FFFGHFG00<?FDGC/.--:;;.0<:0CGHHFG-9;AA/9;:9CFFFBFFGGE-999=DFAFBF99F/FBBFFFFFFAF../9A>;B>EFFFF/FFFFA9F?AAFFFFFF-.FFBFFBB//
@M05620:37:000000000-D9766:1:1101:11340:6938 1:N:0:51
AGTGCCAGCTCTCAATCGCACAGGGGACCCAGGGCCTGGCCCCTCCATCCAGAAAACCTATGACCTCACCCGCTACCTGGAGCACCAACTCCGCAGCTTGGCTGGGACCTATGTGAGTATCCAGCGTAGGAATCTGGGAGTTGGGGAGGAGTGAGGAGTTGGGGAAAGACAGTCCTAACCGTGGAGGGTTCTGGTAAATGATGGGGTGAGGAGGGGCTCTTTGGCTCCCACCAGTCCCCCTGTCTGGTCTA
+
AA>AAFFFBFFFGGGGGGFGEFHHGGGGGGHHGGGGGGHFFHGHGGFHFHGFGFFHHGFHHHFHHHGHHHHGGGFGHHHHFGHEFHHGGHHHGGGGGHHHGHHGGEHHGHEHHHHGHHHHHHEGGGDEGDFGHGFHGHFFGGHHGFCDGFEHHHGHCEHHHHGGFGHGBFHHHHHHHHHHGGGGGGGG:FGGGGF0FFGBFFGGGGFFFFFFFFCCFFFFFFFFFFFEFFFDEAFFBBEFFFFFFFFFFF/
@M05620:37:000000000-D9766:1:1101:8578:6954 1:N:0:51
ACCACACCTTCTACAATGAGCTGCGTGTGGCTCCCGAGGAGCACCCCGTGCTGCTGACCGAGGCCCCCCTGAACCCCAAGGCCAACCGCGAGAAGATGACCCAGGTGAGTGGCCCGCTACCTCTTCTGGTGGCCGCCTCCCTCCTTCCTGGCCTCCCGGAGCTGCGCCCTTTCTCACTGGTTCTCTCTTCTGCCGTTTTCCGTAGGACTCTCTTCTCTGACCTGAGTCTCCTTTGGAACTCTGCAGGTTCT
+
BBCBCCCCFFFFGGGGGGGGGGHHGEGEGGHHHGGGGGGGGHHHHGGGFGGGHHHHHHHGGGGGGGGGGGGHHHHGGGGHGHHHHGGGGGDGGGHGGHHHGHHHGHHHHHHGGHHGFGGGHHHHHHHHHHHGHHGGGGGHGHHGHGGGGGGGGGGGGGGCAFGGGGFFFFFFFFFFFFFFFFFFFFFFFFFFFFFFFFFFFFFFFFFFFFFFFFFFFFFFFFFF/BFFFFFFFFFFFFFFFFFFFFFFFFF
@M05620:37:000000000-D9766:1:1101:19718:6980 1:N:0:51
AGTGCCAGCTCTCAATCGCACAGGGGACCCAGGGCCTGGCCCCTCCATCCAGAAAACCTATGACCTCACCCGCTACCTGGAGCACCAACTCCGCAGCTTGGCTGGGACCTATGTGAGTATCCAGCGTAGGAATCTGGGAGTTGGGGAGGAGTGAGGAGTTGGGGAAAGACAGTCCTAACCGTGGAGGGTTCTGGTAAATGATGGGGTGAGGAGGGGCTCTTTGGCTCCCACCAGTCCCCCTGTCTGGTCTA
+
3A3AAD5FBFFFFGGGGFGFEEEFFEGGGGGHGGGGGDHHGHGHGGFHHHFBFBGHHGHHHHHHHHHFHHHGGGGGHHHHHHHHHHHHGHHHGGCEGHHHGHHGFCHHGHGHHHHFGHHHHHHHHGGGGGHGHHHHGHHGGHHHGGGGGGGHHHHHHGHHHGGGGGGHHHHGHHHHHHHHGGGGGGGGFGGGGGGFGGGGGGGGGGFBFFFFFFBBBBFFFFFFFFFFFFFFFFFFFFFFBFFFFFFFFF/
@M05620:37:000000000-D9766:1:1101:18244:6993 1:N:0:51
GAGGCTGCTTTGGAAGAAACTGACAAGGCAGGGACAAAAGATCGGAAGAGCACACGTCTGAACTCCAGTCACAACAAGACAACTCGTATGCCGTCTTCTGCTTGAAAAAAAAAGTCTTCTGCTTGACAAAAAAACACCAAGACTCAATTACTAACTCATTATAACCCCAACTCAGGCAAAAACGTTCAAACGTTCAACATTAACCTGACAACAGCGAAACATCAAACCGGACAAATTTAGAATAAATAAAG
+
BBBBBAFBFFFFGGGGGGFEADGEFGF44BBAAF2AEGF323B22A2ABF2AFHH?BGAFF5G55BBGD3FG53>1122BF2BFHE1>F3G3>EEFEFHDHHHE0?33B/<<//12B?FGFBGB<01@10@C/>//0/..000111111=111=<00000000<0/...../000/:.../..-.///00:..///000/000000.9/9;;./.--;-9///;;//.-----..//////:/9///;///
@M05620:37:000000000-D9766:1:1101:19878:7016 1:N:0:51
AGTGCCAGCTCTCAATCGCACAGGGGACCCAGGGCCTGGCCCCTCCATCCAGAAAACCTATGACCTCACCCGCTACCTGGAGCACCAACTCCGCAGCTTGGCTGGGACCTATGTGAGTATCCAGCGTAGGAATCTGGGAGTTGGGGAGGAGTGAGGAGTTGGGGAAAGACAGTCCTAACCGTGGAGGGTTCTGGTAAATGATGGGGTGAGGAGGGGCTCTTTGGCTCCCACCAGTCCCCCTGCCTGGTCTA
+
ABABAFFFBFFFGGGGGGGGGGHHGGGGGGHHGGGGGGHHHHGHGGGHHHHHHHHHHGHHHHHHHHHHHHHGGFGGHHHHFGHHHHHHGHHHGGGGGGHHGHHGGGHHGHHHHHHHHDFGHHHHFGGDGGHHHHGHHHFFAGFHGGFFGGEFFGGHGDHHHHGGFGHHEG:GCGHHHHHHGGGGDEGGAFFGGGGGGGGGGGGGGGFFFFFFFFFFFFFFFFFFFFFFFBFFAFFFFFFFFF.ABFFFFF/
@M05620:37:000000000-D9766:1:1101:19893:7027 1:N:0:51
AGTGCCAGCTCTCAATCGCACAGGGGACCCAGGGCCTGGCCCCTCCATCCAGAAAACCTATGACCTCACCCGCTACCTGGAGCACCAACTCCGCAGCTTGGCTGGGACCTATGTGAGTATCCAGCGTAGGAATCTGGGAGTTGGGGAGGAGTGAGGAGTTGGGGAAAGACAGTCCTAACCGTGGAGGGTTCTGGTAAATGATGGGGTGAGGAGGGGCTCTTTGGCTCCCACCAGTCCCCCTGCCTGGTCTA
+
BBBBBFFFBFFFGGGGGGGGGEHHGGGGGGHHGGGGGGHHHHGHGGHHHHFHGHHHHGHHHHHHHHHHHHHGGGFGHHHGHHHHHHHHGHHHGGGGGHHHGHHGGGHHGHHHHHHHHHHHHHHHHGGGGGHHHHHHHHHGGHHHGGGGGGGHHHHHHGHHHHGGGGHHHHHHHHHHHHHHGGFGGGGGDGGGGGGGGGGGGGGGGGFFFFFFFFFFFFFFFFFFFFFFFFFFFFFFFFFFFF.AFFFFFF9
@M05620:37:000000000-D9766:1:1101:19532:7031 1:N:0:51
AGTGCCAGCTCTCAATCGCACAGGGGACCCAGGGCCTGGCCCCTCCATCCAGAAAACCTATGACCTCACCCGCTACCTGGAGCACCAACTCCGCAGCTTGGCTGGGACCTATGTGAGTATCCAGCGTAGGAATCTGGGAGTTGGGGAGGAGTGAGGAGTTGGGGAAAGACAGTCCTAACCGTGGAGGGTTCTGGTAAATGATGGGGTGAGGAGGGGCTCTTTGGCTCCCACCAGTCCCCCTGTCTGGTCTA
+
AAAAAFFFAFFFGGGGGCGG1EAGGGGGGGHHGGGAFGHHFHGHGGHG1GHHHF1GHGHHHHHHHHHHHHHGGEGGHGHHHHHHGHHHGGHHGFGGGFGHGHHGGGHHGHHHHHHHHHHHHHHHHGGGGGHGHHHHHHHGGHHHGGGGGGGHHHHHHGHHHHGGGGHHHHHHHHHHHHHHGGGGGGGGEGGGGGGGGGGGGGGGGGF@FFFFFF@@@@FFFFFFFFFFFFFFFFFFFFFF@FFFFFFFFF/
@M05620:37:000000000-D9766:1:1101:10884:7040 1:N:0:51
ACCACACCTTCTACAATGAGCTGCGTGTGGCTCCCGAGGAGCACCCCGTGCTGCTGACCGAGGCCCCCCTGAACCCCAAGGCCAACCGCGAGAAGATGACCCAGGTGAGTGGCCCGCTACCTCTTCTGGTGGCCGCCTCCCTCCTTCCTGGCCTCCCGGAGCTGCGCCCTTTCTCACTGGTTCTCTCTTCTGCCGTTTTCCGTAGGACTCTCTTCTCTGACCTGCGTCTCCTTTGGAACTCTGCAGGTTCT
+
AAA1AAAAFFFFGGGGDG11F1FFGAAA0AFGAFFE?EGGGHHHHGGGFEGGGHGFHHHEEGCGGEGGGGGFHFHGGGEH//GHHG//BCB<@FFFDFDGHHHHGHHBGGHGGHFCGGGGHHHHHHHGHHHGHHGGGGEHGHGGHGGGGGGGGFGGGGG:@@GGGG@F?@FFFFFFFFFFFFFFFFFFFFFFFF@FFFFFFFFFFFFFFFFFFFFFFFFFFFFF-9B@FFFFFFFFFFFFFFFFFFFFFFF
@M05620:37:000000000-D9766:1:1101:21361:7040 1:N:0:51
AGTGCCAGCTCTCAATCGCACAGGGGACCCAGGGCCTGGCCCCTCCATCCAGAAAACCTATGACCTCACCCGCTACCTGGAGCACCAACTCCGCAGCTTGGCTGGGACCTATGTGAGTATCCAGCGTAGGAATCTGGGCGTTGGGGAGGAGTGCGGAGTTGGGGAAAGACAGTCCTAACCGTGGAGGGTTCTGGTAAATGATGGGGTGAGGAGGGGCTCTTTGGCTCCCACCAGTCCCCCTGTCTGGTCTA
+
>A>>AFBFAFFFG1FGGGGGGGHHGGEEEEHHFGGEGFHHHHGHGGGHHHHHHHHHHGHHHHHHHHHHHHHGGEEGHHHHGHHHHH0?EHHHGGGGGHFGGHHGGGHHGHFGGHHBDFBGHHGGHGGCCGHBGHGHBF/>CCGHGG.-A<CGF0<A;CAHHFGGC.;C/CBFBFFGGGGGGBFG.EGG9CFFFFFFFFFFBFFFFFF@-AFFBF?@@@FFFFFFFFFFFFFFFFFFFFFF@FFFFFFFFFB
@M05620:37:000000000-D9766:1:1101:11496:7073 1:N:0:51
AGTGCCAGCTCTCAATCGCACAGGGGACCCAGGGCCTGGCCCCTCCATCCAGAAAACCTATGACCTCACCCGCTACCTGGAGCACCAACTCCGCAGCTTGGCTGGGACCTATGTGAGTATCCAGCGTAGGAATCTGGGAGTTGGGGAGGAGTGAGGAGTTGGGGAAAGACAGTCCTAACCGTGGAGGGTTCTGGTAAATGATGGGGTGAGGAGGGGCTCTTTGGCTCCCACCAGTCCCCCTGTCTGGTCTA
+
ABABAFFFCFFFGGGGGGGGGGHHGGGGGGHHGGGGGGHHHHGHGGHHHHHHHGGHHGHHHHHHHHHHHHHGGFGGHHHHGHHHHHHHGHHHGGGGGHHHGHHGGGHHGHHHHHHHHHHHHHHHHGGGGGHHHHHHHHHGGHHGGGGGGGEGHHHHHGHHHHGGGDHHFHHHHHHHHHHHGGGGGGGGDGGGGGFGGGGGGGGGGGFFFFFFFFFFFFFFFFFFFFFFFFFFEFFFFFFFFFFFFFFFFFB
@M05620:37:000000000-D9766:1:1101:25342:7081 1:N:0:51
ACCACACCTTCTACAATGAGCTGCGTGTGGCTCCCGAGGAGCACCCCGTGCTGCTGACCGAGGCCCCCCTGAACCCCAAGGCCAACCGCGAGAAGATGACCCAGGTGAGTGGCCCGCTACCTCTTCTGGTGGCCGCCTCCCTCCTTCCTGGCCTCCCGGAGCTGCGCCCTTTCTCACTGGTTCTCTCTTCTGCCGTTTTCCGTAGGACTCTCTTCTCTGACCTGAGTCTCCTTTGGAACTCTGCAGGTTCT
+
AAAAAAAABFFFFGGGGGFGBGHHGEGAAAEFGFFEEEE?AFHHHGCEAEE/EBGHHGFEGCCEEF@EEEGHEHCEFGGHGHHAAFFEC?BCGGHGBDHHHH/FGFGHHHHGGHHGGGGGHHHHHFHHEHHGHHGGGGGEGHF?GGGGGGGGFGGGGGGGGG.FGG@F@?FFFFFFFFFF/BFFFFFBBFFFFF@FFFFFFFFFFFFFFFFFFFFFEFFFFFFFFFFFFFFFFFFFFFFFFFFFFFFFFFF
@M05620:37:000000000-D9766:1:1101:20371:7111 1:N:0:51
AGTGCCAGCTCTCAATCGCACAGGGGACCCAGGGCCTGGCCCCTCCATCCAGAAAACCTATGACCTCACCCGCTACCTGGAGCACCAACTCCGCAGCTTGGCTGGGACCTATGTGAGTATCCAGCGTAGGAATCTGGGAGTTGGGGAGGAGTGAGGAGTTGGGGAAAGACAGTCCTAACCGTGGAGGGTTCTGGTAAATGATGGGGTGAGGAGGGGCTCTTTGGCTCCCACCAGTCCCCCTGTCTGGTCTA
+
ABCCCFFFCFFFGGGGGGGGGGHHGGGGGGHHGGGGGGHHHHGHGGHHHHHHHHHHHGHGHHHHHHHHHHHGGGGGHHHHHHHHHHHHGHHHGGGGGHHHGHHGGGHHGHGHHHHHHHHHHHHHHGGGGGHHHHHHHHHGGHHHGGGGGGGHHHHHHGHHHHGGGGHHHHHHHHHHHHHHGGGGGGGG;FFGGGFFFFGGGHGGGGFFFFFFFFFFFFFFFFFFFFFFFFFFFFFFFFFFFFFFHFFFFFF
@M05620:37:000000000-D9766:1:1101:9040:7156 1:N:0:51
GAGGCTGCTTTGGAAGAAATGCCAAGCTATGTCCAACAGCTCGGAAGAGCCCTTGTATGGCCTCGGGTCAGCTTCAGACACGTGGTACTCAATTGCCCGGTTCAAACAAACAAATTCCTGTGGAGACCCCCCTCATTCCTGGACCCCTGGAGTCGCCCCGTTCCTGATTGGCGTTCCCTTCGAGCGATTCCATCAGGAAACTCTTTCCTGATCAGCGTCTAGCCTAGAACTCTCCATGTGCCCGTACGGAT
+
>>>>3>C>BBBBGABB4F45B5B4BAA455BD6D55BFB2BB2222BBB22B23B5D5521BBA11ABA123DB55D@3B21B1B1B4BB334B34BB?EE>1BFE30/B?F/B34444333?3/3/?//>///@12@22100??E//??0010--.<<-<./<=00000./-.:./00;C../.9-..;0000000///;09;0090;000;000...:.//////////;9/////99///.--.-9..
@M05620:37:000000000-D9766:1:1101:25337:7169 1:N:0:51
AGTGCCAGCTCTCAATCGCACAGGGGACCCAGGGCCTGGCCCCTCCATCCAGAAAACCTATGACCTCACCCGCTACCTGGAGCACCAACTCCGCAGCTTGGCTGGGACCTATGTGAGTATCCAGCGTAGGAATCTGGGAGTTGGGGAGGAGTGAGGAGTTGGGGAAAGACAGTCCTAACCGTGGAGGGTTCTGGTAAATGATGGGGTGAGGAGGGGCTCTTTGGCTCCCACCAGTCCCCCTGTCTGGTCTA
+
ABBAAFFFBFFFG4GGGGGGGGHHGGCEGGGHGGGGGGHHHHGHGGHHHHHHFFFFGGHHHHHHHHHHHHHGGEGGHHGHFGHHHHCGEHHHGGGGGHHHGHHGGGHHGHHHHHHGHHHHHHHHHGGFGGHGGHHHGH0FGHHHGGFDGDGHHFFHEGHHHHGGGGEF/GFHHHHHGHHHGGGGDGGGGGGGGGGBGFGGGGGGGGFFFFFFFFFFFFFFFFFFFFFFFFFFFFFFFFFFFFFFFFFFFFB
@M05620:37:000000000-D9766:1:1101:25323:7180 1:N:0:51
AGTGCCAGCTCTCAATCGCACAGGGGACCCAGGGCCTGGCCCCTCCATCCAGAAAACCTATGACCTCACCCGCTACCTGGAGCACCAACTCCGCAGCTTGGCTGGGACCTATGTGAGTATCCAGCGTAGGAATCTGGGAGTTGGGGAGGAGTGAGGAGTTGGGGAAAGACAGTCCTAACCGTGGAGGGTTCTGGTAAATGATGGGGTGAGGAGGGGCTCTTTGGCTCCCACCAGTCCCCCTGTCTGGTCTA
+
ABCBCFFFCFFFGGGGGFFCFGHHGGGG?FHFGGGEFGHHAHEGFGHHHHHHFFFHHEHHHGEHHHHGHHHGGGGGHHHFHHGGFG1GFBHHGGCEGFHHGHHGGGHHGHHHHHEGHHHFHHHHHGDFCEGGHHHHGHGGEHHFGGGGGFGHHHHGHGHHHGFGGDEGHHHHCHHHHHHHGEFGGGGGAAFFGG;FGGGGGGGGGGFFFFFFFFFFFFFFFFFFFFFFFFFFFFFFFFFFFFFFFFBFFFF
@M05620:37:000000000-D9766:1:1101:17571:7244 1:N:0:51
AGTGCCAGCTCTCAATCGCACAGGGGAGACAGGGCCTGGCCCCGCCATCCAGAAAACCTATGACCTCACCCGCTACCTGGAGCACCAACTCCGCAGCTTGGCTGGGACCCATGTGAGTATCCAGCGTAGGAATCTGGGAGTTGGGGAGGAGTGAGGAGTTGGGGAAAGACAGTCCTAACCGTGGAGGGTTCTGGTAAATGATGGGGTGAGGAGGGGCTCTTTGGCTCCCACCAGTCCCCCTGTCTGGTCTA
+
>>>AAFDC1FFD1GGBGGGGGG0GF0E00BBFFFEGGC/G0FE/E/AA1BFHG0GGB/BE1FD@GHFCGHGFG/EECGHHHHHHHHHHGHHHFGGGGHHHGHHGGGGHGGHHHHHHHHHHHHHHGGGGGGHHHHHHHHHGGHHHGGEGGGEGHHHHHGHHHHGGGGHHHHGGGGGGGGGGGGGGGGGG;FFGGGFGFFFFFFFFFFF@FFFFFF@@@@FFFFFFFFFFFFFFFFFFFFFF@FFFFFFFFF9
@M05620:37:000000000-D9766:1:1101:8940:7276 1:N:0:51
AGTGCCAGCTCTCCATCGCACAGGGGACCCAGGGCCTGGCCCCTCCATCCAGAAAACCTATGACCTCACCCGCTACCTGGAGCACCCACTCCGCAGCTTGGCTGGGACCTATGTGAGTATCCAGCGTAGGAATCTGGGCGTTGGGGAGGAGTGAGGAGTTGGGGCAAGCCAGTCCTAACCGTGGAGGGTTCTGGTAAATGATGGGGTGAGGAGGGGCTCTTTGGCTCCCACCAGTCCCCCTGTCTGGTCTA
+
>3>>AFDFAFFFG4GGGECFEEFHG?2AEE2GBEEAFFHHHHGHGGFHHFFF33FBFEHHGGHHH5FGHHH>E>EEHHBG2BFGHH1?EGHCEGCGEHBGABCFGGCHDH1FFGF2FHHHHHFGHGG/@F11?DHGBH/@DDAFCG.<C.<CG0DG0AHHHHGG.-...;/CFGGGF0CGGGEG.;AGFGFGGGFFBFFF/FFEFFFB?FF/;ABBBBFFFFFFFFFFF.FD.AFFFFFFBFFFFFFFFFB
@M05620:37:000000000-D9766:1:1101:8962:7280 1:N:0:51
AGTGCCAGCTCTCAATCGCACAGGGGACCCAGGGCCTGGCCCCTCCATCCAGAAAACCTATGACCTCACCCGCTACCTGGAGCACCAACTCCGCAGCTTGGCTGGGACCTATGTGAGTATCCAGCGTAGGAATCTGGGAGTTGGGGAGGAGTGAGGAGTTGGGGAAAGACAGTCCTAACCGTGGAGGGTTCTGGTAAATGATGGGGTGAGGAGGGGCTCTTTGGCTCCCACCAGTCCCCCTGTCTGGTCTA
+
CCCCBFFFCFFFGGGGGGGGGGHGGGGGGGHHGGGGGGHHHHGHGGHHHHHHHHHHHGHHHHHHHHHHHHHGGGGGHHHHHHHHHHHHGHHHGGGGGHHHGHHGGGHHGHHHHHHHHHHHHHHHHGGGGGHHHHHHHGHGGHHHGGGGGFEHHHHHHGHHHHGGGGHHHHGHHHHHHHHHGGGGGGGGEGGGGGGGGGGGGGGGGGFFFFFFFFFFFFFFFFFFFFFFFFFFFFFFFFFFFFFFFFFFFFB
@M05620:37:000000000-D9766:1:1101:26355:7283 1:N:0:51
ACCACACCTTCTACAATGAGCTGCGTGGGGCTCCCGAGGAGCACCCCGTGCTGCTGACCGAGGCCCCCCTGAACCCCAAGGCCAACCGCGAGAAGATGACCCAGGTGAGTGGCCCGCTACCTCTTCTGGTGGCCGCCTCCCTCCTTCCTGGCCTCCCGGAGCTGCGCCCTTTCTCACTGGTTCTCTCTTCTGCCGTTTTCCGTAGGACTCTCTTCTCTGACCTGAGTCTCCTTTGGAACTCTGCAGGTTCT
+
1>1AAA>AFFF1AGGA3GFGGGHFGAE000EEHGCEAECCGHHHAF/AEEFGH1FHB0FEEEG?/E?/EGGHFHHEGGGHGHHHHGGGGCCCGGHGHHHHHHEHEHHGH<FFGFHGGGGGHHHHHGEFHGHGFHGGGGGHGGGGGGGGGGFGGGGGGGGGGGFFF@@F@@FFFFFFFFFFFFFFFFFFFFFFFF@FFFFFFFFFFFFFFFFFFFFFEFFFFFFF/FFFFFFFFFFFFFFFFFFFFFFFFFF
@M05620:37:000000000-D9766:1:1101:14468:7305 1:N:0:51
AGTGCCAGCTCTCAATCGCACAGGGGACCCAGGGCCTGGCCCCTCCATCCAGAAAACCTATGACCTCACCCGCTACCTGGAGCACCAACTCCGCAGCTTGGCTGGGACCTATGTGAGTATCCAGCGTAGGAATCTGGGAGTTGGGGAGGAGTGAGGAGTTGGGGAAAGACAGTCCTAACCGTGGAGGGTTCTGGTAAATGATGGGGTGAGGAGGGGCTCTTTGGCTCCCACCAGTCCCCCTGTCTGGTCTA
+
BCBCCFFFCFFFGFGGGGGGGGHGGGGGEGHHFFGGGGHHFHGHGGHHHHHHFHFGHGHHHHFHHHHHHHHGG>EGHHHHHHHHHHHHGHHHFGGGGHHHGHHGGGHHGHHHHHHHHHHHHHHHHGGGGGHHHHHHHHFGGHHHGGFCGGEGHGHHHGHHHHGGGGHHHHHHHHHHHHHHGGGGGGGGEFGGGGGFGGGGGGGGGGFFFFFFFFFFFFFFFFFFFFFFFFFFFFFFFFFFFFFFFFFFFFF
@M05620:37:000000000-D9766:1:1101:20919:7334 1:N:0:51
ACCACACCTTCTACAATGAGCTGCGTGTGGCTCCCGAGGAGCACCCCGTGCTGCTGACCGAGGCCCCCCTGAACCCCAAGGCCAACCGCGAGAAGATGACCCAGGTGAGTGGCCCGCTACCTCTTCTGGTGGCCGCCTCCCTCCTTCCTGGCCTCCCGGAGCTGCGCCCTTTCTCACTGGTTCTCTCTTCTGCCGTTTTCCGTAGGACTCTCTTCTCTGACCTGAGTCTCCTTTGGAACTCTGCAGGTTCT
+
CCCCCCCCFFFFGGGGGGGGGGHHGFGBCFHGHGGGGGEFDHFHHGGGEEEGGHGHGHHGGGGGGGGGGGGHFHHGGGGHGHHHHGGGFGCGGGHGFHHHHHHHGHHGHHHGGHHGGGGGHHHHHHHHHHHGHHGGGGGHGHHGHGGGGGGGGGGGGGGDGGGGGGFFFFFFFFFFFFFFFFFFFFFFFFFFFFFDFFFFFFFFFFFFFFFFFFFFFFFFFFFF/FFFFFFFFFFFFFFFFFFFFFFFFFF
@M05620:37:000000000-D9766:1:1101:7066:7342 1:N:0:51
ACCACACCTTCTACAATGAGCTGCGTGTGGCTCCCGAGGAGCACCCCGTGCTGCTGACCGAGGCCCCCCTGAACCCCAAGGCCAACCGCGAGAAGATGACCCAGGTGAGTGGCCCGCTACCTCTTCTGGTGGCCGCCTCCCTCCTTCCTGGCCTCCCGGAGCTGCGCCCTTTCTCACTGGTTCTCTCTTCTGCCGTTTTCCGTAGGACTCTCTTCTCTGACCTGCGTCTCCTTTGGAACTCTGCAGGTTCT
+
ABCCCCCAFFFFGFGFGGBGGGHHGGGBAEHHHBFFDFGGGHHHHGGEFFGGHHHHHHHEEFGGGGGGGGGHHHHGGGGHGHHHHGGGGGBDCGHGHHHHHHGHGHHBGHHGGHHGGGGGHHHHHHHHHHHGHHGGGGGHGHHGHGGGGGGGGGGGGGG9@AGGGGFFFFFFFFFFFFFFFFFFFFFFFFFFFFFDFFFFFFFFFFFFFFFFFFBFFFFEFFFF?DFFFFFFFFFFFFFFFFFFFFFFFFF
@M05620:37:000000000-D9766:1:1101:12617:7347 1:N:0:51
ACCACACCTTCTACAATGAGCTGCGTGTGGCTCCCGAGGAGCACCCCGTGCTGCTGACCGAGGCCCCCCTGAACCCCAAGGCCAACCGCGAGAAGATGACCCAGGTGAGTGGCCCGCTACCTCTTCTGGTGGCCGCCTCCCTCCTTCCTGGCCTCCCGGAGCTGCGCCCTTTCTCACTGGTTCTCTCTTCTGCCGTTTTCCGTAGGACTCTCTTCTCTGACCTGAGTCTCCTTTGGAACTCTGCAGGTTCT
+
AABABBBBFFFFGGGGGGGGGFHHGGGGHGGHHGGGGGGGGHHHHGGGGGGGHHHHHHHGGGGGGGGGGGGHHHHGGGGHGHHHHGGGGGGGGGHGHFHHHH/?FGCGHGEFGHHFGFGGHHHHHHHFFG/AGHGGGGEHGHGG/FFGGBFGGGGGGGCCGGFGGGFFFDFFFFFFFFFFFFFFFFFFFFFFFFCDFFFFFFFF.AFFFFFFFFFFFFBFFFFF/BFFFFFFFFF/9BFBFFFFFEFFFFF
@M05620:37:000000000-D9766:1:1101:18979:7356 1:N:0:51
AGTGCCAGCTCTCAATCGCACAGGGGACCCAGGGCCTGGCCCCTCCATCCAGAAAACCTATGACCTCACCCGCTACCTGGAGCACCAACTCCGCAGCTTGGCTGGGACCTATGTGAGTATCCAGCGTAGGAATCTGGGAGTTGGGGAGGAGTGAGGAGTTGGGGAAAGACAGTCCTAACCGTGGAGGGTTCTGGTAAATGATGGGGTGAGGAGGGGCTCTTTGGCTCCCACCAGTGCCCCTGTCTGGTCTA
+
AB>AADFFBFFFGAGGGFGFGCHGGEEEGGHHBEGGFFHHHHGHGGHHHHHHHGHHHGHHHFHHHFGHHHHGG>EEHHHHBGHHHHEFFHHHAFCGGHBFGHHGGGHHGHHHHHHHHHHHHHHHHGGGGGHHGHHHHHFFGGHHGGGGGFDGHHHHHGHHHHGGGGHHHHHHHHHHHHHHGGGGGGGGEFFGGGFGGGGGGGGGGGDFFFFFFFFFFFFFFFFFFFFFFFFFFFFFFFFFFFFFFFFFFFB
@M05620:37:000000000-D9766:1:1101:10032:7391 1:N:0:51
AGTGCCAGCTCTCCATCGCACAGGGGACCCAGCGCCTGGCCCCTCCATCCAGAAAACCTATGACCTCACCCGCTACCTGGAGCACCCACTCCGCAGCTTGGCTGGGACCTATGTGAGTATCCAGCGTAGGAATCTGGGAGTTGGGGAGGAGTGAGGAGTTGGGGAAAGACAGTCCTAACCGTGGAGGGTTCTGGTAAATGATGGGGTGAGGAGGGGCTCTTTGGCTCCCACCAGTCCCCCTGTCTGGTCTA
+
>A>>>DFFBFFFG4FFFFG2E?GCAEBAEAGH2AE2BGHHGHGHGGHHHFHHHHHFGGHHGDHHHDFHHHHEF/>EGHFG2BGHHH1??FG?>E?FEGFGFHHGGGHHGHHHHHHHHHHHHHHHHGGGGGHHHHHHHH0FGHHHFG.CG.CGH0DHCGHHHHGGE.CGCGCGHHHGGGGGGGGG.EGGCFGGGGFGGGGGGGFFFFFFFFFEFFFFFFFFFFFFFFFFFEFFFFFFFFFFFFFFFFFFFFB
@M05620:37:000000000-D9766:1:1101:21131:7422 1:N:0:51
AGTGCCAGCTCTCAATCGCACAGGGGACCCAGGGCCTGGCCCCTCCATCCAGAAAACCTATGACCTCACCCGCTACCTGGAGCACCAACTCCGCAGCTTGGCTGGGACCTATGTGAGTATCCAGCGTAGGAATCTGGGAGTTGGGGAGGAGTGAGGAGTTGGGGAAAGACAGTCCTAACCGTGGAGGGTTCTGGTAAATGATGGGGTGAGGAGGGGCTCTTTGGCTCCCACCAGTCCCCCTGTCTGGTCTA
+
>1>>A11CAFC@BFG3A1CFAECFAFGGGCHHGGC?GAGAFHGHGGFGFFHDG0AGHF0GHHHHFHGGHHHGGGCGHHHFHHHEFHHHGCHHGGGGGHHHGHHGCGFHGHHHHHHGHHGHHHHBGGGGGGHHHHGHFFHGGHHECCGGGGGGADGHHGHHHFGGGGHHHHHGHHHHHHHHGG?@BGGGCFGGGGFFFGGGGGGGGGF@FFFFBF?@@@FFFFBFFFFFFFFFFFFFFFFF@FFFFFFFFFB
@M05620:37:000000000-D9766:1:1101:24938:7428 1:N:0:51
AGTGCCAGCTCTCAATCGCACAGGGGACCCAGGGCCTGGCCCCTCCATCCAGAAAACCTATGACCTCACCCGCTACCTGGAGCACCAACTCCGCAGCTTGGCTGGGACCTATGTGAGTATCCAGCGTAGGAATCTGGGAGTTGGGGAGGAGTGAGGAGTTGGGGAAAGACAGTCCTAACCGTGGAGGGTTCTGGTAAATGATGGGGTGAGGAGGGGCTCTTTGGCTCCCACCAGTCCCCCTGTCTGGTCTA
+
3A>AAFFFBFFFGGGGFGGGGGHGGEEGGGEHEEGDEFHCFHECEGFHGHFHGEFHHGGHGHFHHFGGHGCEE>EEHFFH?FHHGH1?EBGHGGGGGHFCAFHGGGFFGHBDGFHHFGHFDHHHFGED@DHDF1FDDC<FEHFHGGGCCDA<CDGC0EHHHHGGGAGCFHCGFGFHHFHABGE@DGFGEGGGGGC99FGFFBFGGG9-.FFFDDBB;-.;9BBFB9FE?FFDFAFFBFFF?FFBBFFFFFB
@M05620:37:000000000-D9766:1:1101:17132:7433 1:N:0:51
AGTGCCAGCTCTCAATCGCACAGGGGACCCAGGGCCTGGCCCCTCCATCCAGAAAACCTATGACCTCACCCGCTACCTGGAGCACCAACTCCGCAGCTTGGCTGGGACCTATGTGAGTATCCAGCGTAGGAATCTGGGAGTTGGGGAGGAGTGAGGAGTTGGGGAAAGACAGTCCTAACCGTGGAGGGTTCTGGTAAATGATGGGGTGAGGAGGGGCTCTTTGGCTCCCACCAGTCCCCCTGTCTGGTCTA
+
AAABBFFFCFFFGGGGGGGGGGHHFGGGGGHHGGGGGGHHGHGHGGHGGGHHHHHHHGHHHHHHHHHHHHHGGGGGHHHHGGG?GHHHGHHHGGGGGGHHGHHGGGHHGHHHHHHHHFHHHHHHGGEGGGHHHHHHHHHGGHHHGGGGGGGHHHHHHGGHHHGGGGHHHHHHHHHHHHHHGGGGFGGG:FGGGGGGGGGGGGGGGGFFFFFFFFFFFFFFFFFFFFFFFFFFFFFFFFFFFFFFFFFFFFB
@M05620:37:000000000-D9766:1:1101:9091:7439 1:N:0:51
ACTGCCCCTTCTCAATCGCACAGGGCTGCCCTGCCGTGCCATTCAGAACCCTCCTATGCGGTCCCTCCCTTGCTACAAGGATCACCCACTACCCGCCTTGCCGGGGCGTTGCCTGCTCCCTCTTCTTGTTGCCGCCTCCCTCATCCCTGACCTCCGGGATCTGCTCCATTTCTCACCGGTTCTCTCTTCTGGCTTTTTCCGTCGGCCTCTCTTCTCGTACATGATTCTCCCTTGGACCCCTGACGGTTCTA
+
?AABBF?>AFFDDGGGFFEFECBG224A2BFGABG222ABG5DFAB5521A11BBB5AF1A1A0?3B1?BBBF55BFGB?F33BFF?11?EB1B1>>?/333//////<///1110?11/0?0?<11>1F0<1--<<.C./<.=0<C00///00::--;..90;0;0/0000;;00..-;A;B009;0C00;;..:/9//.;.;=-.;AB//;B/9..9;.9/;/;;9/9/;:://;..A.../.9.;;F/
@M05620:37:000000000-D9766:1:1101:10415:7454 1:N:0:51
AGTGCCAGCTCTCAATCGCACAGGGGACCCAGGGCCTGGCCCCTCCATCCAGAAAACCTATGACCTCACCCGCTACCTGGAGCACCAACTCCGCAGCTTGGCTGGGACCTATGTGAGTATCCAGCGTAGGAATCTGGGAGTTGGGGAGGAGTGAGGAGTTGGGGAAAGACAGTCCTAACCGTGGAGGGTTCTGGTAAATGATGGGGTGAGGAGGGGCTCTTTGGCTCCCACCAGTCCCCCTGTCTGGTCTA
+
>A3>ABFFBFFFCGGGFFF2E2FCFG?GEEHH2EG2AFGCFHCHGGHHGFHGHHEGHGHHHHHHHDEHHHHGE/EFHHHH?BFGFHH1EBGFEEEEEEFFGFHGGGHHGHHHHHHHHHHHHHHHHGCDGGGHHHHHHHHGGHHHGGGGGGFGHHHHHGHHHHGGGGHHGHHGHHHGFHFHGEEBFGGG9C.FGFFGGGGGGGGGGGFBFFFFFFBBB-EFFFFFFFFFFFFFFFFFFFFFBFFFFFFFFFB
@M05620:37:000000000-D9766:1:1101:9076:7455 1:N:0:51
CCTGCCAGCTCTCAATCGCACATGTGTCCCCTCGCGTGGCCGTCAGACCTCTCATACTCCGTCCCTAACTCGAAACCAGGAGCACCAACTCCTCCGCCTGTCTTGGACCTATGTGAGTATCCAGCGTAGGAATCTGGGAGGTGGGGAGGAGTGAGGACTTGGGGAAAGACAGTCCTAACCGTGGAGGGGTCTGGAAAATGATGGTGTGAGGAGGGGCTCTTTGCCTCCCAACAATCCCCATGTCTTCTCAC
+
>1>AAB@B1B1B1BFGGGGGGG1BFB33DFG000A0A/AAA/A//ABAF111AAAF111B/B>>/110B11B?0BFG///??//B?0??0BB100??/?F11>211<1<0FB1222B1B1B2BDB</?/?<>11FDG00/<//?/>.-->./C00.<.<00<.-:A..//;/000;:C/;-.:-999-9.99//099/0000;//9;-//-9-9-9--;B////;//:--/;9-//-/--;//9;///;//
@M05620:37:000000000-D9766:1:1101:13000:7472 1:N:0:51
ACCACACCTTCTACAATGAGCTGCGTGTGGCTCCCGAGGAGCACCCCGTGCTGCTGACCGAGGCCCCCCTGAACCCCAAGGCCAACCGCGAGAAGATGACCCAGGTGAGTGGCCCGCTACCTCTTCTGGTGGCCGCCTCCCTCCTTCCTGGCCTCCCGGAGCTGCGCCCTTTCTCACTGGTTCTCTCTTCTGCCGTTTTCCGTAGGACTCTCTTCTCTGACCTGAGTCTCCTTTGGAACTCTGCAGGTTCT
+
AAAAAAAAFFFFGGGGFG1AG1FCGAEBAAFHCFGEEGGGGHHHHGGGGEGGGHHFHHHE/ECGG/EGGGG>ECGGGGEHE/GHHGEECG/</CFF1F>FFHHHGHHDG?1//FHCCGGGHGFHHFHFGFFCGH-CCG.CEHFACF0CFBBGFGFGAE@-A@FGG?@F;-/FB/FBFB/BFFFFB/;FFFFFFF>A-FFFFBFFFFFFFFFFFFFFFFFEFFFF9-9BFFF/:BFBBFFFFFFFBFFFFFF
@M05620:37:000000000-D9766:1:1101:26097:7492 1:N:0:51
ACCACACCTTCTACAATGAGCTGCGTGTGGCTCCCGAGGAGCACCCCGTGCTGCTGACCGAGGCCCCCCTGAACCCCAAGGCCAACCGCGAGAAGATGACCCAGGTGAGTGGACCGCTACCTCTTCTGGTGGCCGACTCCCTCCTTCCTGGCCTCCCGGAGCTGCGCCCTTTCTCACTGGATCTCTCTTCTGCCGTTTTCCGTAGGACTCTCTTCTCTGACCTGAGTCTCCTTTGGAACTCTGCAGGATCT
+
1>1>AA1AFCB1AFF1A1GGCGHCEEEBGAGFGGCAAEE/EGGHHGAF/ABFGA1GH00EEGGG/E/EEGGHFH/?EGGEGHHE/?EECCCGCAGH1<FGG0//?<FF0?FADGHCGGGGFEHHHB0<0=/EGHG-:-=G.CHGH0GHGG/AFG..CCA-AAFBF@AG?;FFFFFFFF/-//9BFBBFFFFFEF?A-BEBFBB-ABFFFFFFF/;;9B;/FF/;/9/;BFFFFFBF/BFFFFFFFEF-9B;
@M05620:37:000000000-D9766:1:1101:18909:7523 1:N:0:51
GAGGCTGCTTTGGAAGAAACTGACAAGCCAGGGACAAAAGATCGGAAGAGCACACGTCTGAACTCCAGTCACATTCAGAAATCTCGTATGCCGTCTTCTGCTTGAAAAAAAAAAAATTATCCCACTTATGCATCTTTTCGTTGGGTCTGCTTTCGGCGTTGTGGCCCGCCCGTCCTCCCCGTAGCTGGTTCTGGTAAATGCTGGGGGGCGGAGGGGCTCTTTGGCTCCCACCCGTCCCCCTGTCTGGTCTT
+
AAAAA1CACFDF1GGB1AFG1ABB1BBGG0BFFAF00BBBABBGGFFGGFGBGHFECHHGDAFGHFEGGHFF1F@GFG@DGHG2FFBEHFFHG?EHFGHHDFGGBFHHHCE@E>//01122@11@0@111?B11?1111/??00->00<1111=.-<-<A?.:;.::--;;-9CCEB9E.-9-.;00/9/;/9/9;///;/B9/A>==--;-9-9----9;///9/9;E-AA?9-9ABFF?EFBB//;FB/
@M05620:37:000000000-D9766:1:1101:19351:7525 1:N:0:51
AGTGCCAGCTCTCAATCGCACAGGGGACCCAGGGCCTGGCCCCTCCATCCAGAAAACCTATGACCTCACCCGCTACCTGGAGCACCAACTCCGCAGCTTGGCTGGGACCTATGTGAGTATCAGCGTAGGAATCTGGGAGTTGGGGAGGAGTGAGGAGTTGGGGAAAGACAGTCCTAACCGTGGAGGGATCTGGTAAATGATGGGGTGAGGAGGGGCTCTTTGGCTCCCACCAGTCCCCCTGTCTGGTCTAT
+
>AAAAFFBAFFFGGGGGGGFE?GHGEGGGGGHGGGGGGHFFHGHGGHHHHFHHHBFHGHHHHFHHHH3FGHGGGGGHGHGHGHGHHHHGHHHGG?GGHHHE3G//?GGGHGHGHHHHHHHHBBG/?//?@FCFDGHH0?CGGGCGACG.<0>0DF0.<<0GGC.EEF:CGCCFHFEGHH@;AA?EGG.;99;F0;CBFF0;;FED9-9AFFFFFFFFFFFF///9BEEF.A.99BFFFF;F9FFBB;::B/
@M05620:37:000000000-D9766:1:1101:17327:7540 1:N:0:51
AGTGCCAGCTCTCCATCGCACAGGGGACCCAGGGCCTGGCCCCTCCATCCAGAAAACCTATGACCTCACCCGCTACCTGGAGCACCCACTCCGCAGCTTGGCTGGGACCTATGTGAGTATCCAGCGTAGGAATCTGGGAGTTGGGGAGGAGTGAGGAGTTGGGGAAAGACAGTCCTAACCGTGGAGGGTTCTGGTAAATGATGGGGTGAGGAGGGGCTCTTTGGCTCCCACCAGTCCCCCTGTCTGGTCTA
+
AA3>>FDCAFFFG4FDBEGAECHAF2BAAAFH2BE2AFHHCHGEGGBHHFHHFCHFGEGGGGFHH@GFHFGEE/>EGGFG2BGHHH1??GHF/ECEEG3CAGHGGGHGDHHFFGGGGHFFHHFHHGGFGGHH<GHHHG0?DHHHGC.>DCC<.0DC0EHBHHGG.D../CGFGHHHFHGFGGG@?ADGDGFGGGGFFFFFGGFGGFABFFFBDFBBBBFFFFFFFFFFFBFDEFFFFFFFBFFFFFFFFF:
@M05620:37:000000000-D9766:1:1101:16635:7571 1:N:0:51
AGTGCCAGCTCTCAATCGCACAGGGGACCCAGGGCCTGGCCCCTCCATCCAGAAAACCTATGACCTCACCCGCTACCTGGAGCACCAACTCCGCAGCTTGGCTGGGACCTATGTGAGTATCCAGCGTAGGAATCTGGGAGTTGGGGAGGAGTGAGGAGTTGGGGAAAGACAGTCCTAACCGTGGAGGGTTCTGGTAAATGATGGGGTGAGGAGGGGCTCTTTGGCTCCCACCAGTCCCCCTGTCTGGTCTA
+
BAABBFFFBFFFGGGGGGGGGGHHGGGGGGHHFGGGGGHHHHGHGGGGHHGHHHHHHGHHHHHHHHHHHHHGGEGGHHHHHHHHHHHHGHHHGGGGGHHHGHHGGGHHGHGHHHHHHHHHHHHGHGGGGGHHHGHHHHHGGHHHGGGGGGGHHFHHHGHHHHGGGGHHHHHHHHHHHHHHGGFGGGGGEFGGGGCFFGGGGGGGGGFFFFFFFFFFFFFFFFFFFFFFFFFFFFFFFFFFFFFFFFFFFFB
@M05620:37:000000000-D9766:1:1101:13912:7595 1:N:0:51
GAGGCTGCTTTGGCAGAAACTCATAGATTACTGCAACAGTTCCCCCTGGACCTGGAAAAGCTTCTTGCCTGGCTTACAGAAGCTGAAACAACTGCCAATTCTGGAGATTGTCCCGCTCCATCTTCAAGTCTCATCCTCAATACACCGTCGAATCCCAGACAAACGCCCATTCTCAATGGACCAACATCCTGCCACTTTCCTTAGCCTTCACGTCACAAACCTCCAACTCCGTTAACTCGCTGATGAAACTA
+
>A11AA1AFD3DC1B111B111A33B1DF1FDDGF1FFE1GG2FHGAEF0BAGBF01BAG01BF11ABBF1/0BA1BBAD11BBBBB1B>//BF1F1E111BB1B010BB12@1E@@/EGFGDG22122B21BBBBB1<BB>11<0/B//<?@?111@</@0??////.<1=1=D111111>.<.<<<<00/./</0<0000;0:/0;:0:..:.:00.9.9/9//:/90.:0..00;;-99A09//9;/;
@M05620:37:000000000-D9766:1:1101:18494:7670 1:N:0:51
ACCACACCTTCTACAATGAGCTGCGTGTGGCTCCCGAGGAGCACCCCGTGCTGCTGACCGAGGCCCCCCTGAACCCCAAGGCCAACCGCGAGAAGATGACCCAGGTGAGTGGCCCGCTACCTCTTCTGGTGGCCGCCTCCCTCCTTCCTGGCCTCCCGGAGCTGCGCCCTTTCTCACTGGTTCTCTCTTCTGCCGTTTTCCGTAGGACTCTCTTCTCTGACCTGAGTCTCCTTTGGAACTCTGCAGGTTCT
+
BBBBBBBBFFFFGGGGGGEGGGHHGEGFDGHGHGGGGGGGGGHHHGGGEFGGHHGHHHHGGGGGGGGGGGGHHHHGGGGHGHHHHGGGGGGGGGHHGHHHHHGGGHHGHHHGGHHGGGGGHHHHHHHHHHHGHHGGGGGHGHHGHGGGGGGGGGGGGGG?BGGGGGFFFFFFFFFFFFFFFFFFFFFFFFFFFFFFFFFFFFFFFFFFFFFFFFFFFFFFFFFFBFFFFFFFFFFFFBFBFFFFFFEFFFF
@M05620:37:000000000-D9766:1:1101:18509:7685 1:N:0:51
ACCACACCTTCTACAATGAGCTGCGTGTGGCTCCCGAGGAGCACCCCGTGCTTCTGACCGAGTCCCCCCTGAACCCCAAGGCCAACCGCGAGAAGCTGACCCAGGTGAGTGGCCCGCTACCTCTTCTGGTGCCCGCCCCCCTCCTTCCTGCCCTCCCGGAGCTCCGCCCTTTCTCACTGGTTCTCTCTTCTGCCGTTTTCCGTAGTACTCTCTTCTCTGACCTGAGTCTCCTTTGGAACTCTGCAGGTTCT
+
AAAAAAAAFFF45FGAGGFGGFHHGGGG4EFGGGGF2AEE2BAGHGGGEEEF5GHBGHHG?01BGHHGGGG1FHHGGGGHGHHH/FFCGGGCCF?1B11?GGEH/<11?1?//FC//--<FD1GDG11>>/0<<.<--;@--;.;0C/B0/;;/9CE.9??B.09.9A;BF////;//99F//:/9BB//;/;/-ADFAFB./9..///;BBF/9/;9/9B//.9.;/FF/BBB////9/;F///B.9//;
@M05620:37:000000000-D9766:1:1101:21773:7686 1:N:0:51
AGTGCAAGCTCTCAATCGCACAGGGGACCCAGGGCCTGGCCCCTCCATCCAGAAAACCTATGACCTCACCCGCTACCTGGAGCACCAACTCCGCAGCTTGGCTGGGACCTATGTGAGTATCCAGCGTAGGAATCTGGGAGTTGGGGAGGAGTGAGGAGTTGGGGAAAGACAGTCCTAACCGTGGAGGGTTCTGGTAAATGATGGGGTGAGGAGGGGCTCTTTGGCTCCCACCAGTCCCCCTGTCTGGTCTA
+
A?AAAFF@1CFFGGGGGGGGGGHHGGGGCGCGG?FGGGHHFHGCGGHFHHFHDGHHHGHGHHGHHHHFHCFEGEEGHGGGHGHHGHHFGF@GGEE>EGHHGHGGGCGFGBFFDH2FFGHHFGEGBC?C//@@C11GGHHECGHBGGC@CCCGFHHAC<C<BG?-CAC.;/GHCHHFFFHG?EE@BEG@.9:FFGGFGGGFFBB0..;=EFFFBB--@-9BFBF/9/B-ABF-EAB9B/-A-9BBFFB/;FB
@M05620:37:000000000-D9766:1:1101:16540:7702 1:N:0:51
ACCACACCTTCTACAATGAGCTGCGTGTGGCTCCCGAGGAGCACCCCGTGCTGCTGACCGAGGCCCCCCTGAACCCCAAGGCCAACCGCGAGAAGATGACCCAGGTGAGTGGCCCGCTACCTCTTCTGGTGGCAGCCTCCCTCCTTCCTGGCCTCCCGGAGCTGCGCCCTTTCTCACTGGTTCTCTCTTCTGCCGTTTTCCGTAGGACTCTCTTCTCTGACATGAGTCTCCTTTGGAACTCTGCAGGTTCT
+
>AA>AA>AFFFFDGG1AFG1A1B1A0AEEEGHCGEE0AE/AGGHHGAEAAE/11BBGEAE?>/E/>/EEGGBG1>EFG?>//G<<?<<CBC@/?<11<1?<G//FFFBH11/?GHGGGGC00D00DDD0=/../.;.;CGG//:CFCCHC/..;.9EAAG@@?//AA.A@BB//9;FFFFB/;BF/BFFFFFFF=BBFF/BABAABFFFBFFF//FFFBBF/9B/9BFB/F/FFFF/:FFFFBFF/AF/F:
@M05620:37:000000000-D9766:1:1101:13583:7710 1:N:0:51
GAGGCTGCTTTGGCAGAAACTGACAAGCCACGGCCAAAGTTCCCCCAGGGCCCGCGACTGAACGCCACCCCCATTCCGAAATCTCACATGCCGGCTTCTGCTTCCAACTACATCTTCTGGGGGCAGCCTCCCTCATTACAAGACCCCAGGAAACAAGCCCAATCTCACGAGTTATCTCTTCTGCCGTTTTCCGTATGACTCACTTCTATGACCTGAATGTCCTTTAGAACTCTCCATGTACTAGATCAGAC
+
>1>>>>CAFFFFGBFFCGGGGBG1A1B00A0AAE00BG0A22D10A/B//BA///A///BBB10/>//0?/>>BG22B?E>FFG121<>1BB>ECC@GFB11?1?1210?1<1212>2?10/<<>.>F00><//<00==000</<<::.../;//;/.CG..;/0;CF..-.900;0CB0;00099..;;;FF/9-////:/;9/9;///9/;/-////99//9B/;9B/;/;///////9/////;/9:/
@M05620:37:000000000-D9766:1:1101:16664:7717 1:N:0:51
AGTGCCAGCTCTCAATCGCACAGGGGACCCAGGGCCTGGCCCCTCCATCCAGAAAACCTATGACCTCACCCGCTACCTGGAGCACCAACTCCGCAGCTTGGCTGGGACCTATGTGAGTATCCAGCGTAGGAATCTGGGAGTTGGGGAGGAGTGAGGAGTTGGGGAAAGACAGTCCTAACCGTGGAGGGTTCTGGTAAATGATGGGGTGAGGAGGGGCTCTTTGGCTCCCACCAGTCCCCCTGTCTGGTCTA
+
CCCCCFFFCFFFGGGGGGFGGGHGGGGGGGHHGGGGGGHHGHGHGGHHGHHHFHGHHGHHHHGHHHHHHHHGGFGGHFHHHHHHHHHHGHHHGGGGGHHHGHHGGGHHGHHHHHHHHHHHHHHHHGGGGGHHHHHHHHHGGHHGGGGGGGGHHHHHHGHHHHGGGGHHHHHHHHHHHHHHGGGGGGGGEFGGGGFFGGGGGGGGGGFFFFFFFFFFFFFFFFFFFFFFFFFFFFFFFFFFFFFFFFFFFFF
@M05620:37:000000000-D9766:1:1101:5003:7721 1:N:0:51
AGGTCCACCTCTCCATAGCACAGGGTCCCCAGTGCCTGGCCCCTCCAGCCAGAAACCCTATGACCGCACCCGCGACCTGGCGCACCCCCTCCGCAGCTTGGCTGGGACCTCTGTGAGCATCCAGCGTAGGCATCTGGGCGTTGGGGAGGCGTGCGGAGTTGGGGACAGCCCGTACTAACCCTGGAGGCTTCTGGTAAATGATGGGCTGAGGAGGGGCTCTTTGGCTCCCACCAGACCCCCTGTCTGGTCTA
+
>3>>>B@4>BCFGCGFBBF5F4FCF4A4B4BE33B5AB2E2FEHGGH3G2BF1AF3BE1BBB5GH0AAEGA0>/>>EE1B1>?/EEG/>EE?<////B1B/0?///???G1?F11111?F<F1?GGF.>A1<FHHB1F.<<A-.-;.:A:BDG???--.9CG-9.-.;.A9@B-AF/9;9.;BE.;?../:FFFFBFBFFF9FF..9A9FFBAD-9;-;BFF/://BEF.AF.A.;A.ABB.9BFFF/BF/
@M05620:37:000000000-D9766:1:1101:18323:7774 1:N:0:51
GAGGCTGCTTTGGAAGTAACTGACAAGCCAGGGACAAAAGATCGGAAGAGCACACGTCTGAACTCCAGTCACATTCAGAAATCTCGTATGCCGTCTTCTGCTTGCAAAAAAAAAAAAAAAAATAAAAAACACAACTACGAAAAAAAGAAATAAGAATAAGAAAACAGAGAGAAAGGGAGATGAAGAAAAAAGTAAAACATAAATAAGAGAACAAAAAGTAGACCGTGTATGAGCATTTGGAACAATATGGG
+
>3>AAACAFFFFGGGG4AFFFBABBBGHG4BGGFG22A2BABFG??FEHAFHHFHGHHFFADGFGH3BDGFGBGBF@FDDGHEDD1FGHGGHGEEHEHHHGHHF13BFH1EEGEB/<///<-0<1=>1-...<..///....-.--.../0900000000009B/.////..///.....///////9..-.//////.9/////////.///.;.../;9//9-..../////////9////../////9
@M05620:37:000000000-D9766:1:1101:4809:7818 1:N:0:51
AGGGCCAGCTCTCAATCGCACAGGGGACCCAGGGCCTGGCCCCTCCATCCAGAAAACCTATGACCTCACCCGCTACCTGGAGCACAAACTCCGCAGCTTGGCTGGGACCTATGTGAGTATCCAGCGTAGGAATCTGGGAGTTGGGGAGGAGTGAGGAGTTGGGGAAAGACAGTCCTAACCGTGGAGGGTTCTGGTAAATGATGGGGTGAGGAGGGGCTCTTTGGCTCCCACCAGTCCCCCTGTCTGGTCTA
+
111>A11>AF1@AFG311FF0A0A0EGE0AFGGA////B00BEHGG0F1BFA101BB/0ABF2F@G@FGHHGGG//FFG0FGH/00BGH1BGGCE@/>FHCBH/E?GHGHHF1FGH112FHHHHH/CC/CGHHHH11<0F/FG1-->CCGFHHHHHHC//0/=CFGH.CHH/=FGHHHHGGGGGGGGGAF.;F00;FBGGGGGEG-;@FFFF-----;AFFF//B/;-9BFBFFFFFFFF@FFFF/B/BBB
@M05620:37:000000000-D9766:1:1101:17961:7871 1:N:0:51
GAGGCTGCTTTGGAAGAGCACACGTCTGAACTCCAGTCAACTGACAAGCCAGGGACAAAAGATCGGAAGAGCCCACGTCTGAACTCCAGTCACATTCAGAAATCTCGTATGCCGTCTTCTGCTTGAAAAAAAAAAAAGACTAGTCGAGTAGTGCGCAGATGCGGCTCCACCGTCATTACCGTGGAGTGCAGCGGTAGAAGATGGGGAGAGGCGGGGCTCCTTGGCGCCCACCAGTCCCCCTGTCTGGTCTA
+
>1>>A1>AFFDFCGGGAGGGGGGGGHFBD3FGBF1GG1FAEFFFF1BG/FFH/EFGGG0BBEBFCFCFFHHH0>FFEBB0F1GFDGHHBFGHE12FGBFDG1GDGFGFEGFHHEAEGGFHGHHHFF1GHAGGCG///..011111..-<.00/0--<<<:00;---..//..9...0900...-../.0;0/--:9-9///9/;-------------9-;9/9//-99--;9-9/999;--99//B/:///
@M05620:37:000000000-D9766:1:1101:21675:7880 1:N:0:51
AGTGCCAGCTCTCAATCGCACAGGGGACCCAGGGCCTGGCCCCTCCATCCAGAAAACCTATGACCCCACCCGCTACCTGGAGCACCAACTCCGCAGCTTGGCTGGGACCTATGTGAGTATCCAGTGTAGGAATCTGGGAGTTGGGGAGGAGTGAGGAGTTGGGGAAAGACAGTCCTAACCGTGGAGGGTTCTGGTAAATGATGGGGTGAGGAGGGGCTCTTTGGCTCCCACCAGTCCCCCTGTCTGGTCTA
+
111>>DFC1FFFG1GE1AFFEEFHGAEE0AAGCEG//AGC0FG/EGFHBGHF1E1FGGGHHHBGGHCEGFAEG>/EGFHF>BGGGH0?ECGHGCGG@FHHC0</EAFGGFHHHFFHBGHFGBGH2@FHHHGD1GHFHHFFAGHFCC.CG>C>CFDGCCCHHGGG.;:GGHHFHGHHHHHF?.;A.9EGAAFGGFFFFFGEGGGGGGB@FFFEFB@@@-9FFFFFFFBEABAFEFFFFFAA@EBBFFFFFF9
@M05620:37:000000000-D9766:1:1101:16699:7897 1:N:0:51
AGTGCCAGCTCTCAATCGCACAGGGGACCCAGGGCCTGGCCCCTCCATCCAGAAAACCTATGACCTCACCCGCTACCTGGAGCACCAACTCCGCAGCTTGGCTGGGACCTATGTGAGTATCCAGCGTAGGAATCTGGGAGTTGGGGAGGAGTGAGGAGTTGGGGAAAGACAGTCCTAACCGTGGAGGGTTCTGGTAAATGATGGGGTGAGGAGGGGCTCTTTGGCTCCCACCAGTCCCCCTGTCTGGTCTA
+
BBBBCFFFCFFFGGGGGGGGGGHHGGGGGGDHGGGGGGHHHHGHGGHHHHHHGHHHHGHHHHHHHHHHHHHGGGGGHHHHHHHHHHHHGHHHGGGGGHHHGHHGGGHHGHHHHHHHHHHHHHHHHGGGGGHHHHHHHHHGGHHHGGGGGGGHHHHHHGHHHHGGGGGHHHHHHHHHHHHHGGGGGGGGEGGGGGGFGGGGGGGGGGFFFFFFFFFFFFFFFFFFFFFFFFFFFFFFFFFFFFFFFFFFFFF
@M05620:37:000000000-D9766:1:1101:10191:7902 1:N:0:51
GAGGCTGCTTTGGAAGAGCCCCCTTCGGAACTCCAGACACATTCAGCAAGCTCGTATGCTGTCTTCTGCTTGCCCAAACAACCCAACGCGCGAAGCTGCCCCGATGAGTGTACCCCCACCTCTTCTGATGTCCTCCTCCCTCCTTCCTCGCCTCACGTCCCCGTGCCCCTTCTCACTTTTTCTCTCTGCTTCTCCTTGCTGACCACTTCTCTTCCCTGACGCCCCTCTCTTTTCACGCGCTGCAGCGTCCA
+
>?AA>>CACBD@G1BA1BB11AAA0B0B00AB1B111B000B2D2D1100A11B/ABBD2BD1DF2DF1DFG/1B1/0/B//B//>?/>>/>//>/B110?///</B12B>2>21////?C<1?1111<1?1<GG?00<.0>.0<10F1.>-<C/<......-..../...;:00990090/;;C000;0000000;0/000///;/;C0B9/;/9//9/--------////;///-;---;-/;/-----
@M05620:37:000000000-D9766:1:1101:10772:7951 1:N:0:51
AGTGCCAGCTCTCCATCGCACAGGGGACCCAGGGCCTGGCCCCTCCATCCAGAAAACCTATGACCTCACCCGCTACCTGGAGCACCCCCTCCGCAGCTTGGCTGGGACCTATGTGAGTATCCAGCGTAGGAATCTGGGAGTTGGGGAGGCGTGAGGAGTTGGGGAAAGACAGTCCTAACCGTGGAGGGTTCTGGTAAATGATGGGGTGAGGAGGGGCTCTTTGGCTCCCACCAGTCCCCCTGTCTGGTCTA
+
>A>>>B@FBFFFG4FFFEE2E?GCG2BAEEGHABEBFFHHHHGHGGHGHFGHHFH2BEHHGDFHH5BGHHHEE>>>GHFG?BFGHHA/>EE?AE?EEGBFEGHGGGHHGHHHHHHFFHHHHHDGHGGGGGFDGHHHHF0?EHGFGF.-<.<CC.CH0CHHHHGG..9A/;9CFGGGFFGGGGGGAEFGGGFFFFFFFFFFFFFFFFFFFFFEDFFFFFFFFFFFFFFFFBFFEFFFFFFFFFFFFFFFFFB
@M05620:37:000000000-D9766:1:1101:14975:7952 1:N:0:51
AGTGCCAGCTCTCAATCGCACAGGGGACCCAGGGCCTGGCCCCTCCATCCAGAAAACCTATGACCTCACCCGCTACCTGGAGCACCAACTCCGCAGCTTGGCTGGGACCTATGTGAGTATCCAGCGTAGGAATCTGGGAGTTGGGGAGGAGTGAGGAGTTGGGGAAAGACAGTCCTAACCGTGGAGGGTTCTGGTAAATGATGGGGTGAGGAGGGGCTCTTTGGCTCCCACCAGTCCCCCTGTCTGGTCTA
+
>11>A111>CFFFGGFAFGCG0G0FECE?A0A0AEA/FGF0FA/EF0GGAFG101AFE0BFH2FHEHGHGGE>/>EHGFHGBGHHHHEGBHFFEE??F1BEGGG/EHHEHHFGDGFDFFFDGFGH@CCCGHFFHHHBCGCGBD1<@<<CGCFCDDCGGGHFCCCFCEC/CCFHHHFFHHH@CC@CAB?;CABBFFBFFFFGGGGGGF?AAFFBF;@;-EBBFFFFFFFFFF?AFFFFFEB@FFFBFBFFFB
@M05620:37:000000000-D9766:1:1101:5628:7954 1:N:0:51
AGTGCCAGCTCTCAATCGCACAGGGGACCCAGGGCCTGGCCCCTCCATCCAGAAAACCTATGACCTCACCCGCTACCTGGAGCACCAACTCCGCAGCTTGGCTGGGACCTATGTGAGTATCCAGCGTAGGAATCTGGGAGTTGGGGAGGAGTGAGGAGTTGGGGAAAGACAGTCCTAACCGTGGAGGGTTCTGGTAAATGATGGGGTGAGGAGGGGCTCTTTGGCTCCCACCAGTCCCCCTGTCTGGTCTA
+
AA>AAFFFBFFFGGGFGFGCEEHHGGEGGGGHFEGAFEHAFGAGGGGHHFFHHFHFHGHHHHHHHHHHHHHG?EEGHHHHGGGGFHHFGHFHEAEEECGHGHHGGGHHGHHHHHHHHHHHHHHHHGDGGFHHHHHHHGGGGHHHGGFGGGGHHHHHH?GHHFGGGGHHGHHHHHHHGHHHGEECDGGG9AFGGGCGGGGGGGGGGGFFFFFFFFFFFFFFFFFFFFFFFFFFFFFFFFFFFFFFFFFFFFF
@M05620:37:000000000-D9766:1:1101:19097:7956 1:N:0:51
AGTGCCAGCTCTCAATCGCACAGGGGACCCAGGGCCTGGCCCCTCCATCCAGAAAACCTATGACCTCACCCGCTACCTGGAGCACCAACTCCGCAGCTTGGCTGGGACCTATGTGAGTATCCAGCGTAGGAATCTGGGAGTTGGGGAGGAGTGAGGAGTTGGGGAAAGACAGTCCTAACCGTGGAGGGTTCTGGTAAATGATGGGGTGAGGAGGGGCTCTTTGGCTCCCACCAGTCCCCCTGTCTGGTCTA
+
AA>AAFFFBFFFG4FGGGGGGGHCG2EEGGHHFEGGGGGHHHGHGGHHHHHHHHHHHGHHHGHHHHHHHHHEGEEGHHHGBGHHHHCFEHHHGGGGGHGHGHHGGGHHGHHHHHHHHHHHHHHHHGDEGGHHHHHHHHEGGHHGGGEGGDCGH0DGFGHHHHGGGFEHHHHHHHHHHHHHGGGGGGGGGGGGGGFGGGGGGGGGGGAFFFFFFFFFFFFFFFFFFFFFFFFFFFFFFFFFFFFFFFFFFFB
@M05620:37:000000000-D9766:1:1101:15402:7975 1:N:0:51
AGTGCCAGCTCTCAATCGCACAGGGGACCCAGGGCCTGGCCCCTCCATCCAGAAAACCTATGACCTCACCCGCTACCTGGAGCACCAACTCCGCAGCTTGGCTGGGACCTATGTGAGTATCCAGCGTAGGAATCTGGGAGTTGGGGAGGAGTGAGGAGTTGGGGAAAGACAGTCCTAACCGTGGAGGGTTCTGGTAAATGATGGGGTGAGGAGGGGCTCTTTGGCTCCCACCAGTCCCCCTGTCTGGTCTA
+
AA>>>FFCAFFFG1FDEGGCGCHCG?BEAEEF0AEE/FHHFHGCGGHGHGFHDGHHHGHFGHEGHFHFHFFEG>EEHHGG>FHHHH0>?GGHAFEEEHGHFHFGGGHFGHHFGHDFGHHHHHFHHCGGGGHHFHHHHHAFGGHHGGEGGCCFHGFGCEG/DGCCCAEHCGGHHHHHFHHHGGGGBGGGGGGGGGCFGGGGFFGGGGF@EFFFFF;?@@FFFFFF/FFFFFFFFFFFFFFF@FFFFFFFFFF
@M05620:37:000000000-D9766:1:1101:7978:7975 1:N:0:51
AGTGCCAGCTCTCCATCGCACAGGGGACCCAGGGCCTGGCCCCTCCATCCAGAAAACCTATGACCTCACCCGCTACCTGGAGCACCCACTCCGCAGCTTGGCTGGGACCTATGTGAGTATCCAGCGTAGGAATCTGGGCGTTGGGGCGGCGTGCGGCGTTGGGGAAAGCCAGTCCTAACCGTGGAGGGTTCTGGTAAATGATGGGGTGAGGAGGGGCTCTTTGGCTCCCACCAGTCCCCCTGTCTGGTCTA
+
>A>3>BDFBFFFG4B5FFECEEHCGABEEEGH2AEEGGHHHHGHGGHGHHHHHHH2BEHHFDGHH5FGHGHCE>>EHHFGBBGGFH1?EFG2?E?E>GBBEHHGGGHHGHFHHHHBGHFHHH3GHCE/>/22?GHHGH/ADGGFFG.<C-AAF.BG-@FFFFFF..9;/A9FFFFFFBFFFFFF.;DFFFFFFFFBBFFFBFFFFFFF?FFBFFFFFFFFFFFFFFFFFEFFEFFFFFFFFFFFFFFFFFB
@M05620:37:000000000-D9766:1:1101:21376:7988 1:N:0:51
AGTGCCAGCTCTCAATCGCACAGGGGACCCAGGGCCTGGCCCCTCCATCCAGAAAACCTATGACCTCACCCGCTACCTGGAGCACCAACTCCGCAGCTTGGCTGGGACCTATGTGAGTATCCAGCGTAGGAATCTGGGAGTTGGGGAGGAGTGAGGAGTTGGGGAAAGACAGTCCTAACCGTGGAGGGTTCTGGTAAATGATGGGGTGAGGAGGGGCTCTTTGGCTCCCACCAGTCCCCCTGTCTGGTCTA
+
AAAABFFFBFFFGGGGGGGGGGHGGGGGGGHHFGGGGGHHHHGHGGHGHGHHEEHHHGHGHHFHHHHHHHHGGFEGHHHHGGHHHHHHGHHHGGGGGHHGGHHGGGHHGHHHHHHHHHHHHHHHHGGGGGHHHHHHHGHGGHHHGGFGGGGHHHHHHGHHHHGGGGGGFHHHHHHHHHHHGGGGEGGGDGGGGGGGGGGGGGGGGGFAFFFFFFFFFFFFFFFFFFFFFFFFFFFFFFFFFFFFFFFFFF/
@M05620:37:000000000-D9766:1:1101:8929:8079 1:N:0:51
AGTGCCAGCTCTCAATCGCACGGGGGACCCAGGGCCTGGCCCCTCCATCCAGAAAACCTATGACCTCACCCGCTACCTGGAGCACCAACTCCGCAGCTTGGCTGGGACCTATGTGAGTATCCAGCGTAGGAATCTGGGAGTTGGGGAGGAGTGAGGAGTTGGGGAAAGACAGTCCTAACCGTGGAGGGTTCTGGTAAATGATGGGGTGAGGAGGGGCTCTTTGGCTCCCACCAGTCCCCCTGTCTGGTCTA
+
AAAAAFFCAFFFGGGGGGGCEEEGGGGEEEHHFAEEEEHHFHGHGGHHGHHHFF3FGGHCHHEHHHHHHHHGGGEGHHHHHHHGFHFGFHHHFGGCFFHHGHHGGGHHGHHHHHHHHHHHHHHHHGGGGGHHHHHHHHHGGHHHGGGCFDEHHFHHFG/CHHGGGGGGGGGGGGGGGGGGGGGGGGFFAFFFFFFFFFFFFFFFFDFFFFFFFFFFFFFFFFFFFFFEFFFFFFFFFFFFFFFFFFFFFFB
@M05620:37:000000000-D9766:1:1101:16643:8100 1:N:0:51
AGTGCCAGCTCTCAATCGCACAGGGGACCCAGGGCCTGGCCCCTCCATCCAGAAAACCTATGACCTCACCCGCTACCTGGAGCACCAACTCCGCAGCTTGGCTGGGACCTATGTGAGTATCCAGCGTAGGAATCTGGGAGTTGGGGAGGAGTGAGGAGTTGGGGAAAGACAGTCCTAACCGTGGAGGGTTCTGGTAAATGATGGGGTGAGGAGGGGCTCTTTGGCTCCCACCAGTCCCCCTGTCTGGTCTA
+
CCCCDFFFCFFFGGGGGGGGGGHGGGGGEGHHGGGGGGHHFHGHGGHHHHHHGHGHHGHHHHGHHHHHHHHGGEGGHHHHHHHHHHHHGHHHGGGGGFHHGHHGGGHHGHHHHHFHHHHHHHHHHGGGGGHHHHHGHHHGGHHGGGGGGGGHHHHHHGFHHHGGGGGHHHHHHHHHHHHHGGFGGGGGCFGGGGGGGGHHHHHGGGFFFFFFFFFFFFFFFHHFFFFFFFFFFFFFFFFFFFFFFFFFFFB
@M05620:37:000000000-D9766:1:1101:20946:8147 1:N:0:51
AGTGCCAGCTCTCAATCGCACAGGGGACCCAGGGCCTGGCCCCTCCATCCAGAAAACCTATGACCTCACCCGCTACCTGGAGCACCAACTCCGCAGCTTGGCTGGGACCTATGTGAGTATCCAGCGTAGGAATCTGGGAGTTGGGGAGGAGTGAGGAGTTGGGGAAAGACAGTCCTAACCGTGGAGGGTTCTGGTAAATGATGGGGTGAGGAGGGGCTCTTTGGCTCCCACCAGTCCCCCTGTCTGGTCTA
+
AAAAAFFFAFFFGEGGGCGGEEGEGGGGDFEHGGGGGGHHCGGEEGHHHHFHFGHHHGHHHHFHHGHEGCFEG>>EHGHHFHHEHHFHGHHHGGGGGHD3EFH/EFFE/B?FHGGEHGD1FHG1GC/?BFEFFHFHFC0CCFGG/@.A@AECCDDGFAGF0G<:EDEHCGHGHGCFHC/GGGGG?AD?DGGGGGBBFFGBBFGFED9>AFFFAAB?B99BBB//B/9AFFFFEFFFBFEFBEFFB/99BF/
@M05620:37:000000000-D9766:1:1101:18479:8162 1:N:0:51
AGTGCCAGCTCTCAATCGCACAGGGGACCCAGGGCCTGGCCCCTCCATCCAGAAAACCTATGACCTCACCCGCTACCTGGAGCACCAACTCCGCAGCTTGGCTGGGACCTATGTGAGTATCCAGCGTAGGAATCTGGGAGTTGGGGAGGAGTGAGGAGTTGGGGAAAGACAGTCCTAACCGTGGAGGGTTCTGGTAAATGATGGGGTGAGGAGGGGCTCTTTGGCTCCCACCAGTCCCCCTGTCTGGTCTA
+
AA>ABFBFBFFFGGGGGFGGEEFGFGGGGGHHFGGGGFHCFHGHGGFGFHHFG33FHGFHHHHHHHFHHHHGGG?GHHHHGHHCGHHHGFHHGCEGGHHHGHHGGGHHGGHHHHHGHHFHHHHHHGFGGGHHGHHB1CGGAGHHGGGGCDCFFDHHGGHHHHGGGGHHGHHHHHHHHHHHGGEBGGGGGGGGGGGFGGGGGGGGGGFBFFFFFF;BBBFFFFFFFFFFFFFFFFFFFFFFBFFFFFFBFFB
@M05620:37:000000000-D9766:1:1101:19639:8226 1:N:0:51
ACCACACCTTCTACAATGAGCTGCGTGTGGCTCCCGAGGAGCACCCCGTGCTGCTGACCGAGGCCCCCCTGAACCCCAAGGCCAACCGCGAGAAGATGACCCAGGTGAGTGGCCCGCTACCTCTTCTGGTGGCCGCCTCCCTCCTTCCTGGCCTCCCGGAGCTGCGCCCTTTCTCACTGGTTCTCTCTTCTGCCGTTTTCCGTAGGACTCTCTTCTCTGACCTGAGTCTCCTTTGGAACTCTGAAGGTTCT
+
CCDDDDCDFFFFGGGGGGGGGGHHGGGEFGHHHGGGGGGGGHHHHGGGGGGGHHGHHHHGGGGGGGGGGGGHHHHGGGGHGHHHHGGGGGGGGGHHHHHHHHHHGHHHHHHGGHHGGGGGHHHHHHHHHHHGHHGGGGGHGHHGHGGGGGGGGGGGGGGGGGGGGGFFFFFFFFFFFHFFFFFFFHFFFFHHFFFFFFFFFFFFFFFFFFFFFFFFFFFFFFFFFFFFFFFFFFHFFFFFFFFBFFFFFFF
@M05620:37:000000000-D9766:1:1101:4839:8229 1:N:0:51
AGTGCCAGCTCTCAATCGCACAGGGGACCCAGGGCCTGGCCCCTCCATCCAGAAAACCTATGACCTCACCCGCTACCTGGAGCACCAACTCCGCAGCTTGGCTGGGACCTATGTGAGTATCCAGCGTAGGAATCTGGGAGTTGGGGAGGAGTGAGGAGTTGGGGAAAGACAGTCCTAACCGTGGAGGGTTCTGGTAAATGATGGGGTGAGGAGGGGCTCTTTGGCTCCCACCAGTCCCCTTGTCTGGTCTA
+
AAABCFFFCFFFGGGGGGGCFGHHGGGGGGHHGGGGGGHHHHGHGGGHHHHHGGHHHGHHHHGHHHHHHHHGGGGGHHHHHGHFHHHHGHHHGGGGGHHHGHHFGGHHGHHHHHHHHGHHHHHHHGGGGGHHHHHHHHHGEHHHGGGGGGGHHHHHHGHHHHGGGGHHHHHHHGHHHHHHGGGGGGGGCFGGGGFGGGGGGGGGGGFFFFFFFFFFFFFFFFFFFFFFFFFFFFFFFFF/AFFFFFFFBFB
@M05620:37:000000000-D9766:1:1101:25429:8255 1:N:0:51
AGTGCCAGCTCTCAATCGCACAGGGGACCCAGGGCCTGGCCCCTCCATCCAGAAAACCTATGACCTCACCCGCTACCTGGAGCACCAACTCCGCAGCTTGGCTGGGACCTATGTGAGGATCCAGCGTAGGAATCTGGGGGTTGGGGAGGAGTGAGGAGTTGGGGAAAGACCGTCCTAAACGTGGAGGGTTCTGGTAAATGATGGGGTGAGGAGGGGCTCTTTGGCTCCCACCAGTCCCCCTGTCTGGTCTA
+
ABAABFFFBFFFGGGGGGGGGGHHGGGGGGHHGGGGGGHHHHGHGGGHHHHHHFFHHGGHHHHHHHHHHHHGGGGGHHHHHHHEFHHHGHHHGGGGGHHHGHHGGGHHGHHHHHHH30B2BFF2@<?C/?FG1??FHH//->>DGG.-<..;;00;:.;;CGCGGGG.///-.;=EFGBFD;EE..;@:AFFFFFFFF/;B/;BFFFFF.A/.;@DFAEFFFFFFFFFFF.D..;BFFFFFFFFBFFFFFF
@M05620:37:000000000-D9766:1:1101:10834:8260 1:N:0:51
GAGGCTGCTCTGGACGAAACTCATAGATTACTGCAACAGTTGCCGCTGGACCTGGAGAAGTTTCTTGCTTTGCTTACTGAAGCTGAAACAACTGCCAATGATCCCCGTAAGGAAAGGCGACAAGAACACTCCAATGGAGTAAAACAGATGATGAAACAATAGCAAGCAAGACAGGTACTTCAGCGGTAGAATTCTCGTGTATCCACTTGAACAATTATCAGCATATGTACTCCAACCTGACAACCCAGAGA
+
A1AA>AC>@1B@A1AAAFEEGGHGHFH3EG12D11BAG01A111//AA/FAB0F0B0100DD22DDD11DBB1FF211BDFF1BB1@@BB?FGB@BFHHB1B@GHG>>>?0110B>0?<////BBB000B0G1B11<@@1<1>21<@0@1111111??F11??11>.0<0<>0<.11110=00=.-.<<00000:0.:../:C<GCG;00099B0;000900;000009090//::9;99/;0..;9----
@M05620:37:000000000-D9766:1:1101:4527:8279 1:N:0:51
GAGGCTGCTTTGGAAGAAACTCATAGATTACTGCAACAGTTCCCCCTGGACCTGGAAAAGTTTCTTGCCTGGCTTACAGAAGCTGAAACAACTGCCAGTGGCTTCCACGCATAACAACAGGCTCCGAAGCTACTCGGGGGGAGGAAAAGAGATGACACAACAGGCACAACCAAGGTACTTATCGCCGTTCGACCACTTGTGGGCAAACTAGACAACTCTTATCATTTTGTGTACGTATCAGCCATACACGG
+
BABBBBFACFFFGGGGGGGGGGHHHHCDFAGHHHFGAFHFHHHFHGGFACHFHFGBGGAFGHFHHHHDHHFHHHFHHGHHHHHHHHHHHHHHBEHFG3BB31F1B33@11>113B33//B/F00?EG///BBF2?////<-9--..9./9..;/////:;9..9:...9......//////9/.99--9....--.9////9...9;.//;///:;///9///;/////9..//99//.////;//./;AB
@M05620:37:000000000-D9766:1:1101:12881:8286 1:N:0:51
AGTGCCAGCTCTCAATCGCACAGGGGACCCAGGGCCTGGCCCCTCCATCCAGAAAACCTATGACCTCACCCGCTACCTGGAGCACCAACTCCGCAGCTTGGCTGGGACCTATGTGAGTATCCAGCGTAGGAATCTGGGAGTTGGGGAGGAGTGGGGAGTTGGGGAAAGACAGTCCTAACCGTGGAGGGTTCTGGTAAATGATGGGGTGAGGAGGGGCTCTTTGGCTCCCACCAGTCCCCCTGTCTGGTCTA
+
CCCBBFFFCFFFGGGGGGGGGGHGGGGGGGHHFGGGGGHHHHGHGGHHHHHHHHHHGGHHHHHHHHHHHHHGGEGGHGHHHHHHHHHHGHHHGGGGGHHHGHHGGGHHGHHHHHHHHHHHHHHHHGEGGGHHHHHHHHHGGHHHGGGGGGGHHGHGGGGHHHGGGGHHHHHHGGGGGGGGGGGGGGGGEFGGGGGFGGGFFFFFFFFFFFFFFFFFFFFFFFFFFFFFFFFFFFFFFFFFFFFFFFFFFFB
@M05620:37:000000000-D9766:1:1101:16325:8333 1:N:0:51
AGTGCCAGCTCTCAATCGCACAGGGGACCCAGGGCCTGGCCCCTCCATCCAGAAAACCTATGACCTCACCCGCTACCTGGAGCACCAACTCCGCAGCTTGGCTGGGACCTATGTGAGTATCCAGCGTAGGAATCTGGGAGTTGGGGAGGAGTGAGGAGTTGGGGAAAGACAGTCCTAACCGTGGAGGGTTCTGGTAAATGATGGGGTGAGGAGGGGCTCTTTGGCTCCCACCAGTCCCCCTGTCTGGTCTA
+
BBAABFFFBFFFGGGGFGGGGFHEGGGGGFEHGGGFAFHHFHGHGGHHHHHHEFBGHGHHHHEHHHHEHHHGGE@FHHHHHHHHHHHHGHHHGGGGGGHHGHHGGGHHGHHHHHGHHHHHHHGHHGGGGGHHHHHHHHHGGHHHGGGGGGGHHHHHGFHHHHGGGGHGHHHHHHHHHHHHGGGGGGGGEFGGGGFFGGGGGGGGGGFFFFFFFFFFFFFFFFFFFFFFFFFFFFFFFFFFFFFFFFFFFFB
@M05620:37:000000000-D9766:1:1101:16310:8342 1:N:0:51
AGTGCCAGCTCTCAATCGCACAGGGGACCCAGGGCCTGGCCCCTCCATCCAGAAAACCTATGACCTCACCCGCTACCTGGAGCACCAACTCCGCAGCTTGGCTGGGACCTATGTGAGTATCCAGCGTAGGAATCTGGGAGTTGGGGAGGAGTGAGGAGTTGGGGAAAGACAGTCCTAACCGTGGAGGGTTCTGGTAAATGATGGGGTGAGGAGGGGCTCTTTGGCTCCCACCAGTCCCCCTGTCTGGTCTA
+
A>AAAFFBAFFFGGGGGGG1EAHHGGGGGF0AFGGGCFHHHHGEGGCHHH1GGFFGFGFHHHFGHHHBGGGFGEEGHGGHHHHHHHHHGHHHGGCEGGHH?HCFEAGFEHFGDHHD1BFGHHDHHGBCCGF1<FDGFBAE?F1C@CCCGGFGGHHGGGGFDGCCECHFCGHFGHHFHFFGAEF?CGG@:CAFFF99;0CBFFFGEFF?EFFFFF@@@@EFFFFFFFBAFFFFEFFFFFFB;AFFB9BBBF/
@M05620:37:000000000-D9766:1:1101:14895:8371 1:N:0:51
ACCACACCTTCTACAATGAGCTGCGTGTGGCTCCCGAGGAGCACCCCGTGCTGCTGACCGAGGCCCCCCTGAACCCCAAGGCCAACCGCGAGAAGATGACCCAGGTGAGTGGCCCGCTACCTCTTCTGGTGGCCGCCTCCCTCCTTCCTGGCCTCCCGGAGCTGCGCCCTTTCTCACTGGTTCTCTCTTCTGCCGTTTTCCGTAGGACTCTCTTCTCTGACCTGAGTCTCCTTTGGAACTCTGCAGGTTCT
+
ABBBBBBBFFFFFGGFEDGGGGHHGG?FEEG2FGDE?FEEGHHHHGGGGGCFDHHHGHGGEE@FGGGGGFGHHHHGGGGHFGGH/FA@@C<@DGFEDG2?GHAGFGGGH<DCFGG-DC@DHHHEHHHEGGE?CHGCFGGEGFGAGFFFGE/CFBFGGDGG-BGGGAFD>F/BFFFFFFF.;BFFFFFFFFFFFFAFFBAFFFF?A.FFFFFFFFFFFFF/;FFF/BFFFFFFFFFFBFFFBBFFFF.;;FB
@M05620:37:000000000-D9766:1:1101:9739:8380 1:N:0:51
AGTGCCAGCTCTCAATCGCACAGGGGACCCAGGGCCTGGCCCCTCCATCCAGAAAACCTATGACCTCACCCGCTACCTGGAGCACCAACTCCGCAGCTTGGCTGGGACCTATGTGAGTATCCAGCGTAGGAATCTGGGAGTTGGGGAGGAGTGAGGAGTTGGGGAAAGACAGTCCTAACCGTGGAGGGTTCTGGTAAATGATGGGGTGAGGAGGGGCTCTTCGGCTCCCACCAGTCCCCCTGTCTGGTCTA
+
>1>>AFFFAFFFGCGFFGGCGEHCFGAE0AAAFAEA/FH0BFE/EEBGEAAFAA1BAE0AFHBGHHH1G00>E/>EH1BGEFHHFGGEEEGFE>/EC0DF/GFEEEHG/GBD1B2F1FFGHFFGF<C/CEFF1GBG1BC//?11>?F@@.CG.D0.<CCCD/<@EAG.CCFCC0GFGBCG@FA@AE9A;AAF000;;0F9FBBBEGF--AFFF--9@@A99/9A@A9EEFFFEABB99EA-9BFBBFFBB/
@M05620:37:000000000-D9766:1:1101:9730:8396 1:N:0:51
AGTGCCAGCTCTCCATCGCACAGGGTACCCAGTGCCTGGCCCCTCCATCCAGAAAACCTATGACCTCACCCGCTACCTTGAGCACCCACTCCGCAGCTTGGCTGGGACCTATGTGAGTATCCAGCGTCGGAATCTGGGAGTTGGGGCGGCGTGCGGAGTTGGGGACCGCCCGTCCTAACCGTGGCGGGTTCTGGTAAATGATGGGGTGAGGAGGGGCTCTTTGGCTCCCACCAGTCCCCCTGTCTGGTCTA
+
>A>>>DDFBFFFGGGBBAEAE?HFGA4BFBBG3BF5DFGHGHGGGGHHHFGHHHH2BEGHBBFGH5BFHHH0>0>>GG5B3BBGGHFBBGHFDEEGE?FGGHHGGG?BFH3FFHG4BF4FHF3BGGB/<C/<FHGHHH0<CGBGDG.-<-=ABADF-@AGFGFF.-.:-B--@DDFF/.FFFFA-;@F@EFFFFFBFFFBFFFFFDDFE../;.BBFFFFFFFFFFFFF.FA.:FFFFFFFEFFEFFFFFB
@M05620:37:000000000-D9766:1:1101:22521:8405 1:N:0:51
AGTGCCAGCTCTCAATCGCACAGGGGACCCAGGGCCTGGCCCCTCCATCCAGAAAACCTATGACCTCACCCGCTACCTGGAGCACCAACTCCGCAGCTTGGCTGGGACCTATGTGAGTATCCAGCGTAGGAATCTGGGAGTTGGGGAGGAGTGAGGAGTTGGGGAAAGACAGTCCTAACCGTGGAGGGTTCTGGTAAATGATGGGGTGAGGAGGGGCTCTTTGGCTCCCACCAGTCCCCCTGTCTGGTCTA
+
BCCCCFFFCFFFGGGGGGGGGGHHGGGGGGHHGGGGGGHHHHGHGGGHHHHHHHHHHGHHHHHHHHHHHHHGGGGGHHHHHHHGHHHHGHHHGGGGGHHHGHHGGGHHGHHHHHHHHHHHHHGHHGEGGGHHGHHHHHHGFHHHGGGGGGGHHHHHHGHHHHGGGGHHHHHHHHHHHHHHGGGCGGGG;FGGGGFGGGGGGGGGGGFFFFFFFFFFFFFFFFFFFFFFFFFFFFFFFFFFFFFFFFFFFFF
@M05620:37:000000000-D9766:1:1101:5976:8411 1:N:0:51
GAGGCTGCTTTGGAAGAAACTGAGAAGCCAGGGACACAAGATCGGAAGAGCACACGTCTGAACTCCAGTCACCTTCAGCAATCTCGTATGCCGTCTTCTGCTTTAAAAAAAAAAGAGTATCCATCGTAGGCATCTTGGAGTTGTGGCCGCGTGTGGAGTAGGGGACAGCCAGTCCTACCCTTGTGGTGTTCTGGTAAATGATGGGGAAAGGAGGGGCTCTGTGGCTCCCACCAGTCAACCTGGCTGGTCTA
+
A1AAA>CAFFDFCBFGFFFGFBF1DDA1BGFFECFFFFGECEBGAACEG0BBB0F/BFGF1ABFB1BBD1EAFGHF1D1BBGGFGB?EC0FHE>E0/BFFBBB1BFBGFCEG/</?0>F12222>?/0?/111012<<10?011?//0-<---.<.<.//=0;AA-.;.::CCCBGBB9.09;00./.;.000000;0900000;A..;-;B9-;-@?-;9999A?99-9AB--/////9:----;-/;//
@M05620:37:000000000-D9766:1:1101:14461:8445 1:N:0:51
ACCACACCTTCTACAATGAGCTGCGTGTGGCTCCCGAGGAGCACCCCGTGCTGCTGACCGAGGCCCACCTGAACCCCAAGGCCAACCGCGAGAAGATGACCCAGGTGAGTGGCCCGCTACCTCTTCTGGTGGCCGCCTCCCTCCTTCCTGGCCTCCCGGAGCTGCGCCCTTTCTCACTGGTTCTCTCTTCTGCCGTTTTCCGTAGGACTCTCTTCTCTGACCTGAGTCTCCTTTGGAACTCTGCAGGTTCT
+
>AAAAAAAFFFFGGGFFGGGGBGGGEE24AA2BFGGGEE?EHCGEG?FAEEE533BDH3EGC0EFG1BE?E333?E1>>GGEHHA/AE?EEC/C22DFFGHF/GFGFHH2DCFHHGGGGGHHHHGHHHHHHGGHGCFGGHGHHGHHHGHHHHHGGGGGGGGGGGGGGGGGGFFFFFFFFFFFFFFFFFFFFFFFFDFFFFFFFED?FFFFFFFFFFFFFFFFFFFFFFFFFFFFFEFFFFFFFFFFFFFFF
@M05620:37:000000000-D9766:1:1101:15977:8472 1:N:0:51
AGTGCCAGCTCTCAATCGCACAGGGGACCCAGGGCCTGGCCCCTCCATCCAGAAAACCTATGACCTCACCCGCTACCTGGAGCACCAACTCCGCAGCTTGGCTGGGACCTATGTGAGTATCCAGCGTAGGAATCTGGGAGTTGGGGAGGAGTGAGGAGTTGGGGAAAGACAGTCCTAACCGTGGAGGGTTCTGGTAAATGATGGGGTGAGGAGGGGCTCTTTGGCTCCCACCAGTCCCCCTGTCTGGTCTA
+
>A1>AFBFAFFFG1GF1AF1EAF0F0AEEEGG0EE//FGFGHGHGGFHGGGHFFGHGGHHGGFHHDGGHHHEE/>EHHHH0BGEHF0>E0GFCE/EEE1BACGGGGHGGFEFHHHFFGGFGHBGHGFCCGFFFGHHEF0FGFHFCCF@CCC<G0DFFGHHGGGGGA.CFFGGHHHHHFGH?CE@BEGGCFAFFGGFFFFFGGGGGGB@-AAFAB;@@?FFFFFFFFFFFFFBEFFFFFFF@FFFFFFFFF9
@M05620:37:000000000-D9766:1:1101:11696:8493 1:N:0:51
AGTGCCAGCTCTCAATCGCACAGGGGACCCAGGGCCTGGCCCCTCCATCCAGAAAACCTATGACCTCACCCGCTACCTGGAGCACCAACTCCGCAGCTTGGCTGGGACCTATGTGAGTATCCAGCGTAGGAATCTGGGAGTTGGGGAGGAGTGAGGAGTTGGGGAAAGACAGTCCTAACCGTGGAGGGTTCTGGTAAATGATGGGGTGAGGAGGGGCTCTTTGGCTCCCACCAGTCCCCCTGTCTGGTCTA
+
AAAAAFFFAF1BAGGGGAFG1AAG00EEGGCHGGGGG/G0GHGCEEBGGHHDFHHFBEBFHHFHHHHGHC0EEE//G1FFHGGFFGHHGFHHGEEEEFGFGHHGGGHAEGHFHFHEHB>1DGHGHGGGGGHF11DGHHFC/FFHGCFCC?C0CDDCFG<CGHGGGGEFGHGHGH:GFHGFGGGGGFBG=CFGGGFFBFFB99FBAG99AAABAB?@@-E9FFFFEFFEA99BFFFF/BEF;E9BBFFFFBF
@M05620:37:000000000-D9766:1:1101:7935:8509 1:N:0:51
AGTGCCAGCTCTCAATCGCACAGGGGACCCAGGGCCTGGCCCCTCCATCCAGAAAACCTATTACCTCACCCGCTACCTGGAGCACCAACTCCGCCGCTTGGCTGGGACCTATGTGAGTATCCAGCGTAGGAATCTGGGAGTTGGGGAGGAGTGAGGAGTTGGGGAAAGACAGTCCTAACCGTGGAGGGTTCTGGTAAATGATGGGGTGAGGAGGGGCTCTTTGGCTCCCACCAGTCCCCCTGTCTGGTCTA
+
3>>A>B5F@F45E4BBGAAEAA4BBAEEGEBEF2EE2AABFGGGFG2BFBBA333BBBGHF55F5D3BBGH>>E/EFGBBBFB?BF1???FGG?//>>?F/3B/<CCH<2BGGHGGHGHHFH>DGC/?<?FDG1<GHBFG?0>FGG.@<..CFDGFB.=<DFG?.AEGCFCG:CBB0F9FA.9A..D?9CFBFGFBFF0CFBFFA.AD9;A/.9-@-9.B/B/:;/BAEF..A.9B/BA9B.BFFB//;/9
@M05620:37:000000000-D9766:1:1101:14891:8511 1:N:0:51
ACCACACCTTCTACAATGAGCTGCGTGTGGCTCCCGAGGAGCACCCCGTGCTGCTGACCGAGGCCCCCCTGAACCCCAAGGCCAACCGCGAGAAGATGACCCAGGTGCGTGGCCCGCTACCTCTTCTGGTGGCCGCCTCCCTCCTTCCTGGCCTCCCGGCGCTGCGCCCTTTCTCCCTGGTTCTCTCTTCTGCCGTTTTCCGTAGGACTCTCTTCTCTGCCCTGCGTCTCCTTTGGAACTCTGCAGGTTCT
+
BBBABA3AFFFFBGGGGGGGFGHHGEGEE22B3FCEFE?EGHHHEGEEDEGCFH3GHAGEGGCGCEGGGGGHHHEEGGG/?GHH/FEEGGGGGGHGD1?FHHEHAFC1</C/A0F<--<@CGHHFDDH0DG.CA:CC:EHEBF.F9FBFG/F?0;EAG--9999A=BFBBFFFF//;.FEFF/BFBBBB//9B/9DFFEFF.9;;./9/99;F///9F//;.F.9-:9.;9FFFFBFFBB/B9//;.ABBB
@M05620:37:000000000-D9766:1:1101:7915:8515 1:N:0:51
AGTACCAGCTCTCCATCGCACAGGGTCCCGAGAGCGTGGCCCCTCCATCCAGAAAACCTAGGACCACACCCGCAACCTTGCGCACCCTCTCAGCAGCTTGGCTGGGACCTATGTGCGTATCCAGCGTCGGACTCTGGGCGTTGGGGCGGCGTGCGGCGTTGGGGCCCGCCCGTCCTAACCGTGGCGGGTTCTGGTAAATGATGGGGTGAGGCGGGGCTCTTTGGCTCCCACCAGTCCCCCTGTCTGGTCTA
+
>>33>BDFBFFFGGG55AA2A2F4FF4BB2BA2AAABEEGGHGHGGEHE1ABF3E2BABF33BFG1BBFFG/>//>FF3B3/>>EEG/?FG34B3B2B3??BGGGGHHGH2FGFG2<FAEFH2@FDE<>C-->FFHF0.-CGGA@@.@DBBABDFF-@BFFFFF.9--BF-=BFDF9/;ADFEC9BCF-AFFFFF9;BFF/FFFFFA>..9.----9BFBFFFFFFFFF.AD;FFFFFFFFFFFFFBFFFB
@M05620:37:000000000-D9766:1:1101:24939:8537 1:N:0:51
AGTGCCAGCTCTCAATCGCACAGGGGACCCAGGGCCTGGCCCCTCCATCCAGAAAACCTATGACCTCACCCGCTACCTGGAGCACCAACTCCGCAGCTTGGCTGGGACCTATGTGAGTATCCAGCGTAGGAATCTGGGAGTTGGGGAGGAGTGAGGAGTTGGGGAAAGACAGTCCTAACCGTGGAGGGTTCTGGTAAATGATGGGGTGAGGAGGGGCTCTTTGGCTCTCACCAGTCCCCCTGTCTGGTCTA
+
CCBCCFFFCFFFGGGGGFGCGFGCFGGGGGHHGFGGGGHHHHGHGGHFHGHHGFHHHGHHHHHHHHHHHHFGGEEGHHHHFHHHGHHHGHHGEEEEGHHHGGHGCGHHGHHGHHHHHFHHHHHHHFEGGGHHHHGHHHHGGHHHFGGGGGDHHGFHHD<<G/CGGGHHGHHHHHHHHHHHGGGGGGGGAFFGGG9FFFGGGGGGG.;BFFFFFF->DFFFFFFFFFF/BFBFFFFFFFFFFFFFFFFFFFF
@M05620:37:000000000-D9766:1:1101:25768:8548 1:N:0:51
AGTGCCAGCTCTCAATCGCACAGGGGACCCAGGGCCTGGCCCCTCCATCCAGAAAACCTATGACCTCACCCGCTACCTGGAGCACCAACTCCGCAGCTTGGCTGGGGCCTATGTGAGTATCTAGCGGAGTAATCGGGGAGTTGGGGAGTGGTGAGGAGTTGGGGAGAGACAGTCCTAACTGTGGAGGGGTCTGGTAAATGATGGGGTGAGGAGGGGCTCATTGGCTGCCACCAGTCCCCCTGTCTGGGCTA
+
>>>>>DFC1FFFG1FGGFFCGGGFGCAAEEFGFEEECFFGFGG/EGHFFHFHGHE0AE0AFGFGHGHFG00>E>EEH1GG0BGFHHA/?BFGEEGCEHHH/G1?<E//>F0112B2BB2>F2@GH?/B@/<?<G/?C-<@.<</A-<-...=EC:.0;;;GH:-;-...///90;9C0/0;0=/0..9--;-//B//9/;BFB99-B9--9/9---9@F/9/9//;--;9/--9;/;B:A-99//;;-9-;
@M05620:37:000000000-D9766:1:1101:12102:8560 1:N:0:51
AGTGCCAGCTCTCAATCGCACAGGGGACCCAGGGCCTGGCCCCTCCATCCAGAAAACCTATGACCTCACCCGCTACCTGGAGCACCAACTCCGCAGCTTGGCTGGGACCTATGTGAGTATCCAGCGTAGGAATCTGGGAGTTGGGGAGGAGTGAGGAGTTGGGGAAAGACAGTCCTAACCGTGGAGGGTTCTGGTAAATGATGGGGTGAGGAGGGGCTCTTTGGCTCCCACCAGTCCCCCTGTCTGGTCTA
+
BBBBBFFFBFFFGGGGGGFGFCHEFEEGGGHHGGGG2FGGHHGHGGHGHFGHFHGHHGHHHHGHHHHHHHHFGEEGHHHHHGGGHHHHGGHHGFGGF?GHGHHGGGHHGHHHHHHHHFGGHHHHHGCEGGHHHHHHHHHGFHHHGGGGGGGHHHHHHGHHHHGGGGHHHHHHGGGHHHHHGCCGGGGG;AFGGGFFGGGGGGGGGGFFFFFFFFFFABFFFBFFFFFFFFFFFFFFFFFFFEFFFFFFFFF
@M05620:37:000000000-D9766:1:1101:13938:8569 1:N:0:51
AGTGCCAGCTCTCAATCGCACAGGGGACCCAGGGCCTGGCCCCTCCATCCAGAAAACCTATGACCTCACCCGCTACCTGGAGCACCAACTCCGCAGCTTGGCTGGGACCTATGTGAGTATCCAGCGTAGGAATCTGGGAGTTGGGGAGGAGTGAGGAGTTGGGGAAAGACAGTCCTAACCGTGGAGGGTTCTGGTAAATGATGGGGTGAGGAGGGGCTCTTTGGCTCCCACCAGTCCCCCTGTCTGGTCTA
+
A3>AAFBFBFFFGFGFFFFCGGHHGGGGGEGHGFGFAFHHGHGHGGHHHGGFDFFHHGHGHHGHHHHHHHHEEEGGHGHHHHGHGHHFGFHHGG/@EFHHFHHGGGHHGHGGHHHHHHHHHHHHHGGGGGHHHHHHHGHGGHHHGGGGGGGGHHHHHGHHHHGGGGHHHGFHHGHGHHGHGGFGGGGGFGGGGGBFGGGGGGGGGGFFFFFFFFFFFFFFFFFFFFFFFFFFFFFFFFFFFFFFFFFFFF/
@M05620:37:000000000-D9766:1:1101:7402:8585 1:N:0:51
GAGGCTGCTTTGGAAGAAACTGACAAGCCAGGGACACAAGATCGGACGAGCACACGTCTGCACTCCAGTCACCTTCAGAAATCTCGTATTCCGTCTTCTGATTGAACAAATAAATCTTCTGGCGGCCGCCTCCCTCCTTCCTGGCCTCCCGGAGCTGCGCCCTTTCTCACCGGCTCTCTCTTCTGCCGTTTTGCGTAGGACTCTCTTCTCTGACCTGACTCTCCTTTGGAACTCTCCCGGTTCTAGATCGG
+
AAAAA?>ACF3FFFGGFBGG1D1AA1B0BBA0BFFFH00B0AB//BAA/AAAB00/ABBB12B1B0B@@B11BB@FGB21BBG2BB/?012B0B>0/BBBB2B111>B>01BBB222B2BBB1>?CB/>A?EFFFFCFG10=><G<<0>FFC?--</<-:.;;/0GB0;G.A?--./;0;;FBF9C9;;C/;.99--9-/BBB//BB99;B999B9BF/;/9;B/B///9;F/;//;/9-9--/9:BFFAA
@M05620:37:000000000-D9766:1:1101:7609:8599 1:N:0:51
AGTGCCAGCTCTCCATCGCACAGGGGACCCAGGGCCTGGCCCCTCCATCCAGAAAACCTATGACCTCACCCGCTACCTGGAGCACCCACTCCGCAGCTTGGCTGGGACCTATGTGAGTATCCAGCGTAGGAATCTGGGAGTTGGGGAGGCGTGCGGAGTTGGGGAAAGACAGTCCTAACCGTGGAGGGTTCTGGTAAATGATGGGGTGAGGAGGGGCTCTTTGGCTCCCACCAGTCCCCCTGTCTGGTCTA
+
>A>>>FFFCFFFG4BGFFFCFCHGG?AEE2FGBEEAFFHHHHGHGGHHHGHGHHHBFEHHFFGHH@FGHHHGG>EEHHGHBFGHHH1??GH2?F?E>GBGGHHGGGHHGHHHHHHFHHHHHHGHHGGDCFF>FHHHGH0FGHHHGG.CG.=CG.<E-EGHHHGGA.9F/C/FGGGGGFGGGGGG.CFFDFFFFFFFFFFFFFFFFFDFFFFFFFFFFFFFFFFFFFFFFFFFFFFFFFFFFFFFFFFFFFF
@M05620:37:000000000-D9766:1:1101:21320:8665 1:N:0:51
AGTGCCAGCTCTCAATCGCACAGGGGACCCAGGGCCTGGCCCCTCCATCCAGAAAACCTATGACCTCACCCGCTACCTGGAGCACCAACTCCGCAGCTTGGCTGGGACCTATGTGAGTATCCAGCGTAGGAATCTGGGAGTTGGGGAGGAGTGAGGAGTTGGGGAAAGACAGTCCTAACCGTGGAGGGTTCTGGTAAATGATGGGGTGAGGAGGGGCTCTTTGGCTCCCACCAGTCCCCCTGTCTGGTCTA
+
BCCCBFFFCFFFGGGGGGGGGGHHGGGGGGHHGGGGGGHHHHGHGGHHHHHHHHHHHGHHHHHHHHHHHHHGGFGGHHHHHHHHHHHHGHHHGGGGGHHHGHHGGGGHGHHHHHHHHHHHHHHHHGGGGGGHHHHHHHHGGHHHGGGGGGGHHHHHHGHHHHGGGGHHHHGHHGHHHHHHGGGGGGGGEFGGGGGGGGGGGGGGGGFFFFFFFFFFFFFFFFFFFFFFFFFFFFFFFFFFFFFFFFFFFFF
@M05620:37:000000000-D9766:1:1101:24861:8709 1:N:0:51
AGTGCCAGCTCTCAATCGCACAGGGGACCCAGGGCCTGGCCCCTCCATCCAGAAAACCTATGACCTCACCCGCTACCTGGAGCACCAACTCCGCAGCTTGGCTGGGACCTATGTGAGTATCCAGCGTAGGAATCTGGGAGTTGGGGAGGAGTGAGGAGTTGGGGAAAGCCAGTCCTAACCGTGGAGGGTTCTGGTAAATGATGGGGTGAGGAGGGGCTCTTTGGCTCCCACCAGTCCCCCTGTCTGGTCTA
+
AA>>AFFFCFFFG4GGGFGAECHCGEAEFEHHFEEFFFHHHHGHGGHHHHHHHHH2BEGFHFHHH5FGHHHEF/>EGHGH21F1GG11?CG3/?/>>G?FAFHGGGHHEHHHHHFFFFHHHHFFHGDDGGGHFHHHHH0FGHHHGG.CC<CFG0GG<CHHHHGGFDAG/CGFHHHHHGHHGGFGDEGGGGGGGGCFGGGGGGGGGGFFFFFFFFF=CFFFFFFFFFFFFBFFFFFFFFFFFFFFFFBBBF:
@M05620:37:000000000-D9766:1:1101:14926:8717 1:N:0:51
AGTGCCAGCTCTCAATCGCACAGGGGACCCAGGGCCTGGCCCCTCCATCCAGAAAACCTATGACCTCACCCGCTACCTGGAGCACCAACTCCGCAGCTTGGCTGGGACCTATGTGAGTATCCAGCGTAGGAATCTGGGAGTTGGGGAGGAGTGAGGAGTTGGGGAAAGACAGTCCTAACCGTGGAGGGTTCTGGTAAATGATGGGGTGAGGAGGGGCTCTTTGGCTCCCACCAGTCCCCCTGTCTGGTCTA
+
BBABBFFFCFFFGGGGGGGGGGHGGGGGGGHHGGGGGGHHHHGHGGHGHHHHHHHHHGHHHHHHHHHHHHHGG>EFHHHHHHHHHHHHGHHHGGGGGHHHGHHGGGHHGHHHHHHHHHHHHHHHHGGGGGHHHHHHHHHGGHHHGGGGGGEHHHHHHGHHHHGGGGHHHHHHHHHHHHHHGGGGGGGGGGGGGGGFGGGGGGGGGGFFFFFFFFFFFFFFFFFFFFFFFFFFFFFFFFFFFFFFFFFFFFF
@M05620:37:000000000-D9766:1:1101:9623:8724 1:N:0:51
AGTGCCAGCTCTCAATCGCACAGGGGACCCAGGGCCTGGCCCCTCCATCCAGAAAACCTATGACCTCACCCGCTACCTGGAGCACCAACTCCGCAGCTTGGCTGGGACCTATGTGAGTATCCAGCGTAGGAATCTGGGAGTTGGGGAGGAGTGAGGAGTTGGGGAAAGACAGTCCTAACCGTGGAGGGTTCTGGTAAATGATGGGGTGAGGAGGGGCTCTTTGGCTCCCACCAGTCCCCCTGTCTGGTCTA
+
>AAAAFF4AFFFGGCGGGGCECGGGGGEAEGH2AEEAFGHFHGHGGGFHHHGFHHHHGHFHFFHHHHHHHHGG>EEHHGH2FGGHHH1EGGHEFGGGHHHGHHGGGHHGHHHHHGGHGFHHHHHEGDFGGHHHHHHHHHGGFHHGGGGGGGFHGFHHG/<DHCCADHH/GFGHGHHHHHHGGEGEGGG.9FFFG;BFGGGGGGGGADBFFFFFFB<BBFFFFFEFFFEFFFFFFFFFFEFBEFFFFBBBF/
@M05620:37:000000000-D9766:1:1101:12865:8901 1:N:0:51
AGTGCCAGCTCTCAATCGCACAGGGGACCCAGGGCCTGGCCCCTCCATCCAGAAAACCTATGACCTCACCCGCTACCTGGAGCACCAACTCCGCAGCTTGGCTGGGACCTATGTGAGTATCCAGCGTAGGAATCTGGGAGTTGGGGAGGAGTGAGGAGTTGGGGAAAGACAGTCCTAACCGTGGAGGGTTCTGGTAAATGATGGGGTGAGGAGGGGCTCTTTGGCTCCCACCAGTCCCCCTGTCTGGTCTA
+
AA>>AFFFBFFFGEGGGFGGECHFGEEEEGDH2EFEFFHGFHGDFGHHGHHFGHHHHGHHHHFHHEGGHFHGG>>FHHHH2BGHHH1?EGHH?FFGEHGGGHHGFEGFGHGHHHHGHHHHGHHHHGED/C2FGHHHEF<FFHHHGGCDGACFG0DG0ACCFGFCA.CHGHHGHHHHHGHFFAEG.AFGDFGGGGFFFFGFFGGGGDADAFFFFFFFFFFFFFFFFFFEEFFFFFFFFFEFFEFFFFFFBFF
@M05620:37:000000000-D9766:1:1101:6310:8919 1:N:0:51
ACCACACCTTCTACAATGAGCTGCGTGTGGCTCCCGAGGAGCACCCCGTGCTGCTGACCGAGGCCCCCCTGAACCCCAAGGCCAACCGCGAGAAGATGACCCAGGTGAGTGGCCCGCTACCTCTTCTGGTGGCCGCCTCCCTCCTTCCTGGCCTCCCGGAGCTGCGCCCTTTCTCACTGGTTCTCTCTTCTGCCGTTTTCCGTAGGACTCTCTTCTCTGACCTGCGTCTCCTTTGGAACTCTGCAGGTTCT
+
ABABBBBBFFFFGGGGGGGGGGHHGGGFHGHHHGGGGGGCGHHHHGGGGEGGHFHHHHHGGGFGFGGGGGGHHHGGGGGHGHHHHGGGGG>BDGHFFHGHHHA/FGHHHHHGGHHGGGFGHHHGHHHHHGHDGHGGGGGHGHHGGGGGGGGGGGGGGFG@DDFGGGFFFFFFFFFFFFFFFFFFFFFFFFFFFFFDFFFFFFBAADFFFFFFFFFFFFFFFEFF.@FFFFFFFFFFEFFFFFFFFFFFFFF
@M05620:37:000000000-D9766:1:1101:13424:8935 1:N:0:51
AGTGCCAGCTCTCAATCGCACAGGGGACCCAGGGCCTGGCCCCTCCATCCAGAAAACCTATGACCTCACCCGCTACCTGGAGCACCAACTCCGCAGCTTGGCTGGGACCTATGTGAGTATCCAGCGTAGGAATCTGGGAGTTGGGGAGGAGTGAGGAGTTGGGGAAAGACAGTCCTAACCGTGGAGGGTTCTGGTAAATGATGGGGTGAGGAGGGGCTCTTTGGCTCCCACCAGTCCCCCTGTCTGGTCTA
+
BCBCCFFFDFFFGGGGGGGGGGHHGGGGGGHHGGGGGGHHHHGHGGHGHHHHHHHHHGHHHHHHHHHHHHHGGEGGHHHHFGHHHHHHGHHHGGGGGHHHGHHGGGHHGHHHHHHHHHHHHHHHHGGGGGHHHHHHHHHGGHHHGGGGGGGHHHHHHGHHHHGGGGHHHHHHHHHHHHHHGGGGGGGGEGGGGGFGGGGHHGGGGGFFFFFFFFFFFFFFFFFFFFFFFFFFFFFFFFFFFFFFHFFFFFB
@M05620:37:000000000-D9766:1:1101:4672:8956 1:N:0:51
GAGGCTGCTTTGGAAGAACCGACAAGCCACGGACAACAGCTCGGAAGAGCACCCGGCTGACCTCCAGTCACCTTCAGACACATCGTATTCCCTCCTCTGCTTTAAAAAAAAAAAAAACCAGACTATAGTACTATAAATATAATATACATCAGTGATAGACATTTCACTGAGAAGGACGATAGTAGATTTAGAACACGCGACATCATGACATCATTTTGTGCATTGGTCCCAATAGCACCACTGGACTATCT
+
A?AA>ACABBBDG1BBFGB1AAA0AAGFF0AA/A/BCCBABBEAA/B0EHBF/AA//>E00BBBB0BB@@BBBB@1B21B00B1??00>BB1BB/BBBB1BB1BFH>1@CB?C?<--.<..<</00000<00000000000000000000;00:;000000000009000009;.9.--...000000000000//-------;//////////////--/;9/9///9-/9-;99//9--//-/-;9B//
@M05620:37:000000000-D9766:1:1101:15897:8980 1:N:0:51
ACCACACCTTCTACAATGAGCTGCGTGTGGCTCCCGAGGAGCACCCCGTGCTGCTGACCGAGGCCCCCCTGAACCCCAAGGCCAACCGCGAGAAGATGACCCAGGTGAGTGGCCCGCTACCTCTTCTGGTGGCCGCCTCCCTCCTTCCTGGCCTCCCGGAGCTGCGCCCTTTCTCACTGGTTCTCTCTTCTGCCGTTTTCCGTAGGACTCTCTTCTCTGACCTGAGTCTCCTTTGGAACTCTGCAGGTTCT
+
CCDDDDDDFFFFGGGGGGGGGGHHGGGGHGHHHGGGGGGGGHHHHGGGGGGGHHHHHHHGGGGGGGGGGGGHHHHGGGGHGHHHHGGGGGGGGGHHHHHHHHHHGHHHHHHGGHHGGGGGHHHHHHHHHHHGHHGGGGGHGHHGHGGGGGGGGGGGGGGGBGGGGGFFFFFFFFFFFFFFFFFFFFFFFFFFFFFFFFFFFFFFFFFFFFFFFFFFFHFFFFFFFFFFFFFFFHFFFFFFFHFFFFFFFFF
@M05620:37:000000000-D9766:1:1101:12072:9003 1:N:0:51
AGTGCCAGCTCTCAATCGCACAGGGGACCCAGGGCCTGGCCCCTCCATCCAGAAAACCTATGACCTCACCCGCTACCTGGAGCACCAACTCCGCAGCTTGGCTGGGACCTATGTGAGTATCCAGCGTAGGAATCTGGGAGTTGGGGAGGAGTGAGGAGTTGGGGAAAGACAGTCCTAACCGTGGAGGGTTCTGGTAAATGATGGGGTGAGGAGGGGCTCTTTGGCTCCCACCAGTCCCCCTGTCTGGTCTA
+
ABAAAFFFBFFFGEFGGGFCGGHGGGGGGGHGFFGGGGHHHHGHGGHGHHHHHHHHHGHGHGHHHHHHHHHGG?EGGHHHEFHHHHHFFHGHEGFGGHFHGHHGGGHHGHHHHHHHHHHHHGHHHGGGGGHHHHHHHHFFGHHHGGFGGGDHHHHHHGHHHHGGGGHGHHHHHHHHHHHHGGGGGFGGEGGGGGFGGGGGGGGGGGDFFFFFFFFFFFFFFFFFFFFFFFFFFFFFFFFFFFFFFFFFFF/
@M05620:37:000000000-D9766:1:1101:8536:9028 1:N:0:51
AGTGCCAGCTCTCCATCGCACAGGGGACCCAGGGCCTGGCCCCTCCATCCAGAAAACCTATGACCTCACCCGCTACCTGGAGCACCCACTCCGCAGCTTGGCTGGGACCTATGTGAGTATCCAGCGTAGGAATCTGGGAGTTGGGGAGGAGTGAGGAGTTGGGGAAAGACAGTCCTAACCGTGGAGGGTTCTGGTAAATGATGGGGTGAGGAGGGGCTCTTTGGCTCCCACCAGTCCCCCTGTCTGGTCTA
+
>A>1>DFFAFFFG1FFFEGAE?HGGEBEEEGH0BEAFFHHHHGHGGHHHHHHHHHFGGHHGEGHH1FGHHHEE>>EHHGF>BFGHH>??GHB?E?E>GBBEHHGGGHHGHHHHHHHHHHHHHHHHGGCGGDHHHHHHH0FGHHHGGACG.CCG0DHGFHHHHGGCEGGCHFHHHHHFHGGGGGGGGGGEFGGGGGGGGGGGGGGGFF@FFFBBF@@@@FFFFFFFFFFFFFFFFFFFFFF@FFFFFFFFFF
@M05620:37:000000000-D9766:1:1101:8086:9073 1:N:0:51
AGTGCCAGCTCTCAATCGCACAGGGGACCCAGGGCCTGGCCCCTCCATCCAGAAAACCTATGACCTCACCCGCTACCTGGAGCACCAACTCCGCAGCTTGGCTGGGACCTATGTGAGTATCCAGCGTAGGAATCTGGGAGTTGGGGAGGAGTGAGGAGTTGGGGAAAGACAGTCCTAACCGTGGAGGGTTCTGGTAAATGATGGGGTGAGGAGGGGCTCTTTGGCTCCCACCAGTCCCCCTGTCTGGTCTA
+
>AAABFFFBFFFGGGGGGGGGGHHGGGGGGHHFGGGGGHFHHGHGGFHGHHHHGBEGGHHHHHHHHHHHHHGGEEGHHHHFHHEHHHHGHHHFGGGGHHHGHHGGGHHGHHHHHHHHHHHHHHHHGGGFGHHHHGHHHGFGHHHGGGGGDGHHFHHHGHHHHGGGGHHHHHHHHHHHHHHGGGGGGGGCFGGGGFGGGGGGGGGGGFFFFFFFFFFFFFFFFFFFFFFFFFFFFFFFFFFFFFFFFFBFFF
@M05620:37:000000000-D9766:1:1101:9806:9108 1:N:0:51
AGTGCCAGCTCTCAATCGCACAGGGGACCCAGGGCCTGGCCCCTCCATCCAGAAAACCTATGACCTCACCCGCTACCTGGAGCACCAACTCCGCAGCTTGGCTGGGACCTATGTGAGTATCCAGCGTAGGAATCTGGGAGTTGGGGAGGAGTGAGGAGTTGGGGAAAGACAGTCCTAACCGTGGAGGGTTCTGGTAAATGATGGGGTGAGGAGGGGCTCTTTGGCTCCCACCAGTCCCCCTGTCTGGTCTA
+
AAABBFFFBFFFGFGGGFCFGGHHFEFGGGHHGGGGGGHHHHGHGGHHHHHHFGHHHGHBHHFHHHHHHHHFGGGGHHHGHHHFGHHHGHHHGGEFGHHHGHHFGFHHGHHHHHHHHGHHHHHHHGGGGGHHHHHHHGHGEGHHGGGGGGGHHHHHHGCGHHGGGGHHGHHHGFGHHHHHGCCBFGGG:CFGGGBFGGGGGGGGGGFFFFFFFFFFFBFFFFFFFFFFFFFFFFFFFFFFFFFFFFFFBF/
@M05620:37:000000000-D9766:1:1101:23473:9129 1:N:0:51
AGTGCCAGCTCTCAATCGCACAGGGGACCCAGGGCCTGGCCCCTCCATCCAGAAAACCTATGACCTCACCCGCTACCTGGAGCACCCACTCCGCAGCTTGGCTGGGACCCATGAGAGTATCCAGCGTAGGAATCTGGGAGTTGGGGAGGAGCGGGGAGTTGGGGAAAGACAGTCCTAACCGTGGAGGGTTCTGGTAAATGATGGGGCGAGGAGGAGCTCTTTGGCTCCTACCAGTCCCCCTGTCCGATCTA
+
>1>>>FFF1CFFG1GGGGGGGGHCG?0EEEE0FEEECFGH0GE/EEGHFH1GDG1CFE0AFGBFGGHBG00>>>>EH1BFBFGHHH/??BFCCFG@EHFGFGHGG/FGG//B01F><1BFFH2DG/?//<1?111110<?C0F1A-<-A.<.---:9@;B09--....999/9009C0/C@BA--9;-AA-9B/;//;BB9/9FE?--;---;9-9;;/;/;/9//;A/9/-B/BB//;A--///;----;
@M05620:37:000000000-D9766:1:1101:11984:9170 1:N:0:51
GAGGCTGCTTTGGAAGAGCACACGTTAACTGACAAGCCAGGGCCAAAAGATCGGAAGAGCACACGTCTGAACTCCAGTCACATTCAGAAATCTCGTATGCCGGCTTCTGCTTGAAAATAAAAACCTTTTGTGGCGCCCCTTCCCTCCTTCTCCGCCTTTGTCTTTGTCACTCCCAAGCCCGCGCCCCCCGCTCGGGAGCGCCCACGTCTGCCCTCCCGTCCCTCCTGCGCCCCTCGAATGCTGTCTTCTGC
+
AABBBAFBFFFFGGGGGGGGFFHGFGGDB5A3BFFBGFFGAE2BFGEEGGFH1E1FABABBG2FEBBB?BD3BBFGF53BFBEFBFDFHG4FFG1?EFFBG?/>>E234BGH30?3F43?333/?B2B?3?BE//?DGGHHFFF1<<0<1<?F>CA.<>GDF1><1=<00=0<G//....;--:-A--9-;;99;--9.-9-99.;;;;.:/AF.;.:.;ADF;;F/B--.-;A99;;////99;;B/;//
@M05620:37:000000000-D9766:1:1101:5206:9179 1:N:0:51
AGTGCCAGCTCTCAATCGCACAGGGGACCCAGGGCCTGGCCCCTCCATCCAGAAAACCTATGACCTCACCCGCTACCTGGAGCACCAACTCCGCAGCTTGGCTGGGACCTATGTGAGTATCCAGCGTAGGAATCTGGGAGTTGGGGAGGAGTGAGGAGTTGGGGAAAGACAGTCCTAACCGTGGAGGGTTCTGGTAAATGATGGGGTGAGGAGGGGCTCTTTGGCTCCCACCAGTCCCCCTGTCTGGTCTA
+
AA>AAFFBAFFFGFGGGGGCG?GCFE2EEE2GEEEGAFGGFHG1EGHHGCG3GHF2EEFGGGBGHAGGGFFEEE/EH3FHHFHGHH1?EGHHGGGGGGHFEFFFG/FEEHHGFGGB?GGHHGB1F@FGD<FDCHHGD0<F<FGCC@.@@AC><DD.<EGFG<<CCAECCGHFCGHHHHHHBGE?.99-EFFFBB;CFFGBF000EGA?AA.BDD-=@BEFFB/BFBBEAFFFF.;FFFFD-.;BBBFFFF/
@M05620:37:000000000-D9766:1:1101:19166:9189 1:N:0:51
ACCACACCTTCTACAATGAGCTGCGTGTGGCTCCCGAGGAGCACCCCGTGCTGCTGACCGAGGCCCCCCTGAACCCCAAGACCAACCGCGAGAAGATTACCCAGGTGAGTGGCCCGCTACCTCTTCTGGTGGCCGCCTCCCTCCTTCCTGGCCTCCCGGAGCTGCGCCCTTTCTCACTGGTTCTCTCTTCTGCCGTTTTCCGTAGGACTCTCTTCTCTGACCTGAGTCTCCTTTGGAACTCTGCAGGTTCT
+
CCDCCDDCFFFFGGGGGGGGGGHHGGGGHGHHHGGGGGGGGHHHHGGGGGGGHHHHHHHGGGGGGGGGGGGHHHHGGGGHEHHHHGGGGGGGGGHHH22FGFGH/1FFGFG?AGH?--<-FHHHHHH0<DB.CGCFCAEA::C?CGGGG0/CFGGGG.A@FG<009-D9-<00BBB:00/BBFFFFFFBBFBB:-<9FEFFDF?..0<BFFFFBFBFFFFFFB/</B:FBB0B00/<:<FB0:B:0..<<<
@M05620:37:000000000-D9766:1:1101:24731:9232 1:N:0:51
AGTTCCAGCTCTCCATCGCACAGGGTACCCAGAGCCTGGCCCCTCCATCCAGAAAACCTATGACCTCACCCGCTACCTTGCGCACCCCCTCCGCAGATTGGCTGGGACCTATGTGAGTATCCAGCGTAGGAATCTGGGCGTTGGGGCGGCGTGCGGCGTTGGGGACCGCCCGTCCTAACCGTGGAGGGTTCTGGTAAATGATGGGGTGAGGAGGGGCTCTTTGGCTCCCACCAGTCCCCCTGTCTGGTCTA
+
>>>3>BDDFFFFGGGEAAE2E2FAFB4BABBA2ABA3BFG2FFHGGGGHFFGBGEABEBGBBAFG5BFHGH0E0>>GH4BB>>EEEA/>>E/>?/>/B4BBFFFDGGHGHFHHBF?FH3FHH2<GCG<BD@1?FGFFH/@CDDE?C.AG-;;-.AD-@B;FFFF.-.;-;-;@DFFB9FFFFFF.AF>AFFFFFFBFFFFBFFFFF.;.FF/;DF;BFFFFFFF/BFEF.FDAFFFFFFFFFFFFFFFFF9
@M05620:37:000000000-D9766:1:1101:24726:9249 1:N:0:51
AGTGCCAGCTCTCAATCGCACAGGGGACCCAGGGCCTGGCCCCTCCATCCAGAAAACCTATGACCTCACCCGCTACCTGGAGCACCAACTCCGCAGCTTGGCTGGGACCTATGTGAGTATCCAGCGTAGGAATCTGGGAGTTGGGGAGGAGTGAGGAGTTGGGGAAAGACAGTCCTAACCGTGGAGGGTTCTGGTAAATGATGGGGTGAGGAGGGGCTCTTTGGCTCCCACCAGTCCCCCTGTCTGGTCTA
+
CCBCCFFFCFFFGGGGGGGGGGHHGGGGGGHHGGGGGGHHHHGHGGGHHHHHHHHHHGGHHHHHHGHHHHHGGEEGHHHHHHHEHHHHGGHHGGGGGHHHGHHGGGHHGHHHHHHHHHHHHHHHHGDGGGHHHHHHHHHGEHHHGGGGGGGHHHHHHGHHHHGGGGHHHHHHHHHHHHHHGGGGGGGGEFGGGGGGGGGGGGGGGGFFFFFFFFFFFFFFFFFFFFFFFFFFFFFFFFFFFFFFFFFFFFB
@M05620:37:000000000-D9766:1:1101:8876:9260 1:N:0:51
AGTGCCAGCTCTCAATCACACAGGGGACCCAGGGCCTGGCCCCTCCATCCAGAAAACCTATGACCTCACCCGCTACCTGGAGCACCAACTCCGCAGCTTGGCTGGGACCTATGTGAGTATCCAGCGTAGGAATCTGGGAGTTGGGGAGGAGTGAGGAGTTGGGGAAAGACAGTCCTAACCGTGGAGGGTTCTGGTAAATGATGGGGTGAGGAGGGGCTCTTTGGCTCCCACCAGTCCCCCTGTCTGGTCTA
+
AAAAAFFFBFFFGGGGGGGGGGHGGGGGGGHHDEGFGGHHHHGEGGHHHHHHHHFHHGHHHHHHHHHHHHHGGEGGHGHHGGHHHHHHGHHHEGGGGHHGEHFGGGGHGHBHFGHHFHHFHFFHHGGGGGHHFHGHHHHGDHFFDGF@?.CFGGGC<EGHHFGGGAGFHFFHGHHGHFHHGGEGGFGGC9AFGFCFFBGGGFFGGGABEFFFFFFFFFFFFBFFFFFFEFFFFFFFFFFFFFFFFFFFFF/
@M05620:37:000000000-D9766:1:1101:23500:9277 1:N:0:51
ACCACACCTTCTACAATGAGCTGCGTGTGGCTCCCGAGGAGCACCCCGTGCTGCTGACCGAGGCCCCCCTGAACCCCAAGGCCAACCGCGAGAAGATGACCCAGGTGAGTGGCCCGCTACCTCTTCTGGTGGCCGCCTCCCTCCTTCCTGGCCTCCCGGAGCTGCGCCCTTTCTCACTGGTTCTCTCTTCTGCCGTTTTCCGTAGGACTCTCTTCTCTGACCTGAGTCTCCTTTGGAACTCTGCAGGTTCT
+
CCCCCBBCFFFFGGGGGGGGGGHHGFGGHGHHHGGGGGGGGHHHHGGGEGGGFGFHHHHGGGGGGGGGGGGHHHHGGGGHGHHHHGGGGGGGGGHHHHHHHHHHGHHHHHHGGHHGGGGGHHHHHHHHHHHGHHGGGGGHGHHGHGGGGGGGGGGGGGGGGGGGGGFFFFFFFFFFFFFFFFFFFFFFFFFFFFFFFFFFFFFFFFFFFFFFFFFFFFFFFFFFFFFFFFFFFFFFFFFFFFFFFFFFFFF
@M05620:37:000000000-D9766:1:1101:19418:9345 1:N:0:51
ACCACACCTTCTACAATGAGCTGCGTGTGGCTCCCGAGGAGCACCCCGTGCTGCTGACCGAGGCCCCCCTGAACCCCAAGGCCAACCGCGAGAAGATGACCCAGGTGAGTGGCCCGCTACCTCTTCTGGTGGCCGCCTCCCTCCTTCCTGGCCTCCCGGAGCTGCGCCCTTTCTCACTGGTTCTCTCTTCTGCCGTTTTCCGTAGGACTCTCTTCTCTGACCTGAGTCTCCTTTGGAACTCTGCAGGTTCT
+
ABBBBBABFFFFGGGGGGGEGBGFGAEAFEDGGGGFGGEGGFHHHGGGGGFGHHHGHHGGEGEGGGGGGEEHHHHGGGGHGHGHHGGECGDGGDFFGFHHHHHHGHHHHHHGGHHGGGGGHHHHHHHHHHHGHHGGGGGHGHHGHGGGGGGGGGGGGGGGGGGGGGBFBBFFFFFFFFFFFFFFFFFFFFFFFFBFFFFFFFFFFFFFFFFFFFFFFFFFFFFFFFFFFFFFFFFFFFFFFFFFFFFFFFF
@M05620:37:000000000-D9766:1:1101:15916:9401 1:N:0:51
GAGGCTGCTTTGGAAGAACCGCCAAGCGACGTCCAACAGCTTTGAAGAGCCCCTGATTGCGCTCTAGTCATGTTTAGAGAAGTCGTATTCCCTTCTCTGATTCAAACCAAAAAAAAAATCTCCTAGAAGACTCCCCGGTCGTCCCCGCGCTGCTGCACCAATGTCAAGTCCGTCAGGCATTTCCGCTTTCGCACTCTTGCGGATCCCATTGACCCCTTCTCAGCATTTGTACTTGTAACTGCCACGCCCGG
+
A?AA>AFAFBB1G11BAGB1AAA0A0BA0AA//B/11ABBB11121BAABABAAA0121B//>/>1BBB22B@B22@1@B10B1??00BBBBB101B2B1BB21BFB//</?//><//012@@1111?1<0<CC//<-<AC@<.A.--:ACC.0;0BFB..;:;0000C00:9ACBEF?FBFB0.9-;9/;-9@@FFFF/-;@--9-9BF/9;BB9-9-BB////;99//9B//B/;B/BB/9B/--;-;-
@M05620:37:000000000-D9766:1:1101:19675:9410 1:N:0:51
GAGGCTGCTTTGGAAGAAACTGACAAACCAGTGACACAAGATCGGAAGACCACACGTCCGTACTCTAGTCACCTTCAGAAATCTCGTATGACGTGTCCGGCTGTAAGGAATTTCCGCTTTCGCCCTCTTGTGGCTCCCCTTGCCCCATTCTCCGCCTTTGTCCTTGTCACTGCCAAGCCCGGGCCCCCCGCTCGGAAGAGCACACGTCTGCACTCCCGTCCCGCATTCGTATCTCGTATGCCGTCTTCTTC
+
AAABBACAFFFFGGGGCBGGEABBF5A4A4ABBFGHGF2B23B22A2B23BAA1101B1A11A1D5A55555@B@GD55DFEG5D?1B33@B1?132B1//>/B3F43BEB34?4?/EEFB<E/CDGHHGFCEHHHFF/@F2@FCF/FGHHHFGGGGGHHHGDGHGHFBGGDFC/<.<CGCCF-AC--;ABF?DC9ED?.B/9.9-;AFE//BFFFEF9D.DC--;.BFB99AFFF..///BD.;FE9///
@M05620:37:000000000-D9766:1:1101:5569:9438 1:N:0:51
AGGGCCAGCTCTCAATCGCACAGGGGACCCAGGGCCTGGCCCCTCCATCCAGAAAACCTATGACCTCACCCGCTACCTGGAGCACCAACTCCGCAGCTTGGCTGGGACCTATGTGAGTATCCAGCGTAGGAATCTGGGAGTTGGGGAGGAGTGAGGAGTTGGGGAAAGACAGTCCTAACCGTGGAGGGTTCTGGTAAATGATGGGGTGAGGAGGGGCTCTTTGGCTCCCACCAGTCCCCCTGTCTGGTCTA
+
>11>A>>1>FCD1BG31AAFAEFGAFEEE0BGFAE//ABCBGGHGGHH1AFADF1BGGFGGGFHHFFGHHHGGEEEGHHFGHHEFH0GFFHHGCGC>EFHGFHGCCHHFFHHHDGGGHHHHHHHHGGECEFHFGHHHF<FCFFFCC<AC.<<G0D.<C<GHHC@.;C./CCGGFHHHHGGGGGG9EGGCGGFGGCFGGGGGGGGEFF@FFFB??@@@@FFFFFFFFFFFFFFFFFFFFFF@EFFFFFFFFF
@M05620:37:000000000-D9766:1:1101:16051:9550 1:N:0:51
AGTGCCAGCTCTCAATCGCACAGGGGACCCAGGGCCTGGCCCCTCCATCCAGAAAACCTATGACCTCACCCGCTACCTGGAGCACCAACTCCGCAGCTTGGCTGGGACCTATGTGAGTATCCAGCGTAGGAATCTGGGAGTTGGGGAGGAGTGAGGAGTTGGGGAAAGACAGTCCTAACCGTGGAGGGTTCTGGTAAATGATGGGGTGAGGAGGGGCTCTTTGGCTCCCACCAGTCCCCCTGTCTGGTCTA
+
>>AABFFFBFFFGFGGGGGCGGHHGEGGGGHHGGGGGGHGHHGHGGHHHHHHHHFHHGHHHHHHHHHHHHHGGGGGHHHHHHGFGHFHFHHHGGGGGHHHGHHGGGHHGHHHHHHHHGHHHHHHHGGGGGHHHHHHHGGGEHHHGGGGGGGGHHHHGGGHHHGGGGHHHHHHHHHHHHFHGCCFGGGG;AFGGGCFGGGGGFGGGGFFFFFFFFFFFFFFFFFFFFFFFFFFFFFFFFFFFFFFFFFFBFB
@M05620:37:000000000-D9766:1:1101:12510:9590 1:N:0:51
AGTGCCAGCTCTCAATCGCACAGGGGACCCAGGGCCTGGCCCCTCCATCCAGAAAACCTATGACCTCACCCGCTACCTGGAGCACCAACTCCGCAGCTTGGCTGGGACCTATGTGAGTATCCAGCGTAGGAATCTGGGAGTTGGGGAGGAGTGAGGAGTTGGGGAAAGACAGTCCTAACCGTGGAGGGTTCTGGTAAATGATGGGGTGAGGAGGGGCTCTTTGGCTCCCACCAGTCCCCCTGTCTGGCCTA
+
>>1>ADFBAFFFFGGGG1FFGGHCFEFGGGCHFEEGFFGGGHGEEGHHHGFHGHEGGGCGGGGGHHH1GGFEGEEGHHHGGGHEGGHHGFHHGE/EEGHHEHHFE/BGEGFHGHFGH>FFHHFGHGBCC/1DGD1@BGF//?11@@A@CGGHFHD.G./CDGGCFCHHGHHHC0CHGHBHA:;?EEGG9A.CFE;99CFBBFFB?.A@FFFFA???=@FFFFFFF//AEFFFFFFFFFFB--BFB9//;;:
@M05620:37:000000000-D9766:1:1101:19249:9613 1:N:0:51
ACCACACCTTCTACAATGAGCTGCGTGTGGCTCCCGAGGAGCACCCCGTGCTGCTGACCGAGGCCCCCCTGAACCCCAAGGCCAACCGCGAGAAGATGACCCAGGTGAGTGGCCCGCTACCTCTTCTGGTGGCCGCCTCCCTCCTTCCTGGCCTCCCGGCGCTGCGCCCTTTCTCACTGGTTCTCTCTTCTGCCTTTTTCCGTAGCACTCTCTTCTCTGACCTGAGTCTCCTTTGGAACTCTGCAGGTTCT
+
BBBBBBBBCFFFGGGGGGGGGGHHGFGA4BGBFFGFEGEGCHHHHGGGDEFGFHFHHHFEGECGGGGGGECGHHHGGGGHGHHHHGFGGGDCCGHGBFHHHHGHGHH1<G1FFFHCF@-<FGF0D0GGF=BA.C--CGGEGFB.:FGBFCB?FFF?A.--:@=BD->.@BFFFFF/BFF.9BFFFFBFFE/9/9/;BBFFFDF.A.9;BFFFEFFFFB99//BF/.9;//;FFB/B//;B///B;/..;;;
@M05620:37:000000000-D9766:1:1101:25689:9643 1:N:0:51
AGTGCCAGCTCTCAATCGCACAGGGGACACAGGGCCTGGCCCCTCCATACAGAAAACCTATGACCTCACCCGCTACCTGGAGCACCAACTCCGCAGCTTGGCTGGGACCTATGTGAGTATCCAGCGTAGGAATCTGGGAGTTGGGGAGGAGTGAGGAGTTGGGGAAAGACAGTCCTAACCGTGGAGGGTTCTGGTAAATGATGGGGTGAGGAGGGGCTCTTTGGCTCCCACCAGTCCCCCTGTCTGGTCTA
+
A?1>AFFC?FFFFFGEDF1FEGBAEAEECGHHCFEECC/B0FECG?G12BDGFFGHFCHHHHHFHHHEHHHEG/EEHHHEHGHHHHHHGHEFAEEGGHHFEHHGGGFHGHFHFGFFH1GFHHHHHGGGGGGFFHHFDHFF?GFFGGGC@CFGCFFFHCCGHCCCGGHFHHHHGHHHHGHHGFE@GGFGCFFGFBCFFFGGGFFFG9C=AAFFFF@?@@FFBBFFFFFEEFFFFFFFFFFF@EFFF9BFFFB
@M05620:37:000000000-D9766:1:1101:11032:9654 1:N:0:51
AGTGCCAGCTCTCATCGCACAGGGGACCCCGGGCCTGGCCCCTCCATCCAGAAAACCTATGACCTCACCCGCTACCTGGAGCACCAACTCCGCAGCTTGGCTGGGACCTATGTGAGTATCCAGCGTAGGAATCTGGGCGTTGGGGAGGAGTGAGGAGTTGGGGAAAGACAGTCCTAACCGTGGAGGGTTCTGGTAAATGATGGGGTGAGGAGGGGCTCTTTGGCTCCCACCAGTCCCCCTGTCTGGTCTAT
+
ABABBFFFCFFFGGFGGEGGGGHGG?EEG2AEEGGGFGHHHGHGGHGGH3BEGHHHGH3FGHHHFHFHHHGGGGGHHHH?FGHHH0GGHHHGGGGGHHHGHHGGGHGGHGHHHHBFGHHHHHHHD?/>D1?GHHHHH/<CDGHGG.@GAFHH0CG0:G/GHGG.EFF/B/FFGFGGGGGGGGG;EEG;FFFFFFFFFFFFFFFFFDFFFFFFFFFFFFFFFFFFFFFFFFFFFFFFFFFFFFFFFFFFFFF
@M05620:37:000000000-D9766:1:1101:20939:9657 1:N:0:51
AGTGCCAGCTCTCAATCGCACAGGGGACCCAGGGCCTGGCCCCTCCATCCAGAAAACCTATGACCTCACCCGCTACCTGGAGCACCAACTCCGCAGCTTGGCTGGGACCTATGTGAGTATCCAGCGTAGGAATCTGGGAGTTGGGGAGGAGTGAGGAGTTGGGGAAAGACAGTCCTAACCGTGGAGGGTTCTGGTAAATGATGGGGTGAGGAGGGGCTCTTTGGCTCCCACCAGTCCCCCTGTCTGGTCTA
+
AA>AAFFFCFFFGGGGGGGCGGHFGGGGFGHHGGGGGGHHFHGHGGHHHHHHHHHGHGHHHHFHHHHHHHHGGFEGHHHHFGHHHHFFFHHHFGGGGHFHGHHGGGHHGHHHHHHHHHHHHHHHHGGGGGHHHHHHFHFGGHHHGGGGGGEGHFHHGGHHHHGGGGHHHHHHHHHHHHHHGGGGDGGGGGGGGGGGGGGGGGGGGGFFFFFFFFFFFFFFFFFFFFFFFFFFFFFFFFFFFFFFFFFFFFB
@M05620:37:000000000-D9766:1:1101:15044:9684 1:N:0:51
AGTGCCAGCTCTCAATCGCACAGGGGACCCAGGGCCTGGCCCCTCCATCCAGAAAACCTATGACCTCACCCGCTACCTGGAGCACCAACTCCGCAGCTTGGCTGGGACCTATGTGAGTATCCAGCGTAGGAATCTGGGAGTTGGGGAGGAGTGAGGAGTTGGGGAAAGACAGTCCTAACCGTGGAGGGTTCTGGTAAATGATGGGGTGAGGAGGGGCTCTTTGGCTCCCACCAGTCCCCCTGTCTGGTCTA
+
AA>AAFFFBFFFGGGGGGGGGCHDGGGGGGHHFGGGDGHHFHGHGGHHHHHHHFHHHGGHHHGHHHHHHHHGGCEGHHHHHGGHHHHGGHHHGGGGGHHHCHHGGGHHGHHHGHHHHHHHHHHHHGFGGGHHHHHHHHHGDHFHGGGGGGGFHHHFHGHHHHGGGGHHHHGHHHHHHHHHGGEGGGGGCFGGFGBFGGGGGGGGGGFBFFFFFFBBBBFFFFFFFFFFFFFFFFFFFFFFBFFFFFFFFFF
@M05620:37:000000000-D9766:1:1101:2989:9695 1:N:0:51
AGTGCCAGCTCTCCATCGCACAGGGGACCCAGGGCATGGCCCCTCCATCCAGAAAACCTATGACCTCACCCGCCACCTGGCGCACCCCCTCTGCAGCTTGGCTGGGACCTATGTGGGTATCCAGCGTAGGAATCTGGGAGTTGGGGCGGCGTGAGGAGTTGGGGAAAGCAAGTCCTAACCGTGGAGGGTTCTGGTAAATGATGGGGTGAGGAGGGGCTCTTTGGCTCCCACCAGTCCCCCTGTCTGGTCTA
+
>A>3>BD4AFFFGCGGBAE2A2BAFAAAAAABAAE2ABFGEGEHGGHHHAFGFHH2BEHHBFFHH5BFHHH>>/>EGGBF1>EEGGE/>EE03BGC3FBBEHHGGGHHGHFH1FD1CFHHH2>GHG</A/??GHHHHH0FEGHHGG.<:-;AB.EG0CBFGF-BA.9A///;B/BFFFFF;DFBAED9AFFFFF9FFFFFFFFFFADBEFFBDA-@BBFFFFF/BFFEFEF..AFFFFFFBFFFFEF/;F/
@M05620:37:000000000-D9766:1:1101:18543:9735 1:N:0:51
AGTGCCAGCTCTCAATCGCACAGGGGACCCAGGGCCTGGCCCCTCCATCCAGAAAACCTATGACCTCACCCGCTACCTGGAGCACCAACTCCGCAGCTTGGCTGGGACCTATGTGAGTATCCAGCGTAGGAATCTGGGAGTTGGGGAGGAGTGAGGAGTTGGGGAAAGACAGTCCTAACCGTGGAGGGTTCTGGTAAATGATGGGGTGAGGAGGGGCTCTTTGGCTCCCACCAGTCCCCCTGTCTGGTCTA
+
ABBBBFFFCFFFGGGGGGGGGGHHGGGGGGHHGGGGGGHHHHGHGGHHHHHHHHHHHGGGHHHHHHHHHHHGGGGGHHHHHHHHHHHHGHHHGGGGGHHHGHHGGGHHGHHHHHHHHHHHHHHHHGGGGGHHHHHHHHHGGHHHGGGGGGGHHHHHHGHHHGGGGGHHHHHHHHHHHHHHGGGGGGGGCFGGGGFGGGGGGGGGGGFFFFFFFFFFFFFFFFFFFFFFFFFFFFFFFFFFFFFFFFBFFFB
@M05620:37:000000000-D9766:1:1101:22527:9742 1:N:0:51
ACCACACCTTCTACAATGAGCTGCGTGTGGCTCCCGAGGAGCACCCCGTGCTGCTGACCGAGGCCCCCCTGAACCCCAAGGCCAACCGCGAGAAGATGCCCAGGTGCGTCGCCACCTCCCTCTTCTGGCGGCCGCCTCCCTCCTTCCTTGCCTCCCGGCCCTCCTCCCTTTCTCGCTGGTTCTCTCTTCTGCCGCTTTACGACGCACTCTCTTCTCTGACCTCTGCCTCCGATCGCTGTATGCAGGTTATA
+
CCCBCCCCFFFFGGGGGGGGGGHHGGGGGGHHHGGGGGEFGHFHHGGGGFGGHHGHHHHGGGGGGGGGGGFHFHHGGGGHGFHHHGGGGGGGGGHHHHE222/?FH1/=/>A..<FHA.<CF/==GH00<-C@?BGGGGEGGGGFBFB00;F909:999-9..;/9/AFF0BF0.;E.::BFFFBF00;09B9--99E0BE.9---;CFBFBF00B0F09/B0090:;B..-9-;....009F00..;0B0
@M05620:37:000000000-D9766:1:1101:28125:9743 1:N:0:51
ACCACACCTTCTACAATGAGCTGCGTGTGGCTCCCGAGGAGCACCCCGTGCTGCTGACCGAGGCCCCCCTGAACCCCAAGGCCAACCGCGAGAAGATGACCCAGGTGAGTGGCCCGCTACCTCTTCTGGTGGCCGCCTCCCTCCTTCCTGGCCTCCCGGAGCTGCGCCCTTTCTCACTGGTTCTCTCTTCTGCCGTTTTCCGTAGGACTCTCTTCTCTGACCTGAGTCTCCTTTGGAACTCTGCAGGTTCT
+
AAAAAAAACBFFGGAEDGGGG1FFEAABFEHFBAFEEE/AE/GHHGEGGG//BGHGHHHGGGEEGGGGGG/GCGHGGGGHFGGHHFGCGCCCCGHHHBFHHH/?FHHHHHHGFHGCCCGGHHHHHGGDDGFGHHGGGGGHFHHGHGGGGGGGGGGGGG-AAAFGGG@F@@FFFFFFFFFEFFFFFFFEFFFEFF@BBBEFF-B-99/FFFFFFFFBFFFBFFFFFFF9;:FFFFF/9FFFFFFFFFF9FFF
@M05620:37:000000000-D9766:1:1101:25537:9751 1:N:0:51
AGTGCCAGCTCTCAATCGCACAGGGGACCCAGGGCCTGGCCCCTCCATCCAGAAAACCTATGACCTCACCCGCTACCTGGAGCACCAACTCCGCAGCTTGGCTGGGACCTATGTGAGTATCCAGCGTAGGAATCTGGGAGTTGGGGAGGAGTGAGGAGTTGGGGAAAGACAGTCCTAACCGTGGAGGGTTCTGGTAAATGATGGGGTGAGGAGGGGCTCTTTGGCTCCCACCAGTCCCCCTGTCTGGTCTA
+
BBABBFF4AFFFGGGGGGEFGGHGGGGGGGHHG?FGGGHHHHGHGGHHHHGHHHHHHGHHHHHHHHHHHHHGGGGGHHHHHHHHHHHHGHFHEGGGGHHHGH3FEGHHGHHHHH2GHHHHHHHHHGGGGGHHHHHHGHHGGHHHGGGGGGGHHHHHHFHGHCDGGGHHHHHHHHHHHHHHGGGGGGGGCFFGGGFFFGGGGGGFG.9@EFFFFFBBBBFFFFFFFFFFFFFFFFFFFFFFBFFFFFFFBFB
@M05620:37:000000000-D9766:1:1101:12684:9756 1:N:0:51
AGTGCCAGCTCTCAATCGCACAGGGGACCCAGGGCCTGGCCCCTCCATCCAGAAAACCTATGACCTCACCCGCTACCTGGAGCACCAACTCCGCAGCTTGGCTGGGACCTATGTGAGTATCCAGCGTAGGAATCTGGGAGTTGGGGAGGAGTGAGGAGTTGGGGAAAGACAGTCCTAACCGTGGAGGGTTCTGGTAAATGATGGGGTGAGGAGGGGCTCTTTGGCTCCCACCAGTCCCCCTGTCTGGTCTA
+
ABCCBFFFCFFFGGGGGGGGGGHHGGGGGGHHGGGGGGHHGHGHGGHHHHHHHHHHHGHHHHGHHHHHHHHGGFGGHHHHHHHHHHHHGHHHGGEGGHHHGHHGGGHHGHHHHHHHHHHHHHHHHGGGGGGHHHHHHHHGEFGHGGGGGGGHHHHHHGHHHGGGGGHHHHHHHHHHGHHHGGGGGGGGGGGGGGGFGGGGGGGGGGFFFFFFFFFFFFFFFFFFFFFFFFFFFFFFFFFFFFFFFFFFFF0
@M05620:37:000000000-D9766:1:1101:13502:9767 1:N:0:51
AGTGCCAGCTCTCAATCGCACAGGGGACCCAGTGCCTGGCCCCTCCATCCAGAAAACCTATGACCTCACCCGCTACCTGGAGCACCCACTCCGCAGCTTGGCTGGGACCTATGTGAGTATCCAGCGTAGGAATCTGGGAGTTGGGGAGGAGTGAGGAGTTGGGGAAAGACAGTCCTAACCGTGGAGGGTTCTGGTAAATGATGGGGTGAGGAGGGGCTCTTTGGCTCCCACCAGTCCCCCTGTCTGGTCTA
+
AA>AADDFBFFFFBGDGFGGGGFGG2AA2AGH3BFHGGDHFHFHFEGHGGHHFEHHGEHHHHHHG5BGHHHGG>>FHHGHBCGHGH>1EGHGFGGGEHBFEHHGGGGHGHEHHHHHFHHHGHHHHGGDGGFFHHHHHGAFGHGHGGADGDEHH1GHFGCHHGGGGFHFHHFHHHHHFGHHGGGGAEDGEFFGGGGGGFGGGGGGGGGFEFFBFFFFFFFFFFFFFFFFFEFFFFFFFFFFFFFFFFFFFFF
@M05620:37:000000000-D9766:1:1101:13524:9773 1:N:0:51
AGTGCCAGCTCTCAATCGCACAGGGGACCCAGGGCCTGGCCCCTCCATCCAGAAAACCTATGACCTCACCCGCTACCTGGAGCACCAACTCCGCAGCTTGGCTGGGACCTATGTGAGTATCCAGCGTAGGAATCTGGGAGTTGGGGAGGAGTGAGGAGTTGGGGAAAGACAGTCCTAACCGTGGAGGGTTCTGGTAAATGATGGGGTGAGGAGGGGCTCTTTGGCTCCCACCAGTCCCCCTGTCTGGTCTA
+
BBBBBFFFBFFFGDEGGFFCEEHHGAEGGGHHGGGGFGHHHHGHGGGHHHHGHHGHGGHGHHEHHHHHHHHEGGFFHFGGHGB1?GFHGHHHGGEFGHHHGHHGGGHHGHGHHHHHHGHHHHHHHGCEGGFHGHHHHHHGGHHHGGGGGGGHHGHHHGHHHHGGGGHHHHHHHHHFHFHHG;CFGGGG:CFGGGFGGGGGGGGGGGFFFFFFFFFFFFFFFFFFFFFFFFFFFFFFFFFFAFFFFFEBBFB
@M05620:37:000000000-D9766:1:1101:26804:9790 1:N:0:51
GAGGCTGCTTTGGAAGAAACTGAGAACCCAGGGACACAAGATCGGAAGACCACACCTATGGACTCAAGTCACCTTAAGTAATTTCGTATTACTTCTACTGGTCTAACAAAAAAAAAGTGAATAACACAGCAAATAGAACGAATGCGAGAAGTGAAGACCAGGAAAAAGTCACTCGTAACAAAGTATGGAGCTTGAAAATGATGGACTTAGGCGGCCAACGACAGATCTCTGCAGTCGGTCACACTTGACTA
+
>1>1>>B>BBB1F11B1F1BF1B1DD1BBAF0B0000BFGEG1AE//AA0BBB/A/B1BB1BBB011BDD21ABB1@D2DBD2D2BB>F1BB2BGG2BBB1B1BBB11@B0>>//</112>22B111?0/0011111@1////11/////01111<1<>00..0000.000000.=<..00.:0000/;//./:.0:00;00:0/;000;0/9-;--.-;----///;//////;/9----//;9///;//
@M05620:37:000000000-D9766:1:1101:7656:9804 1:N:0:51
AGTGCCAGCTCTCAATCGCACAGGGGACCCAGGGCCTGGCCCCTCCATCCAGAAAACCTATGACCTCACCCGCTACCTGGAGCACCAACTCCGCAGCTTGGCTGGGACCTATGTGAGTATCCAGCGTAGGAATCTGGGAGTTGGGGAGGAGTGAGGAGTTGGGGAAAGACAGTCCTAACCGTGGAGGGTTCTGGTAAATGATGGGGTGAGGAGGGGCTCTTTGGCTCCCACCAGTCCCCCTGTCTGGTCTA
+
>AAAADFFBFFFFDGGGFGGCGGFCEGGGGHHGGGGGDHFFHGHGGFHFHGFHB3GGECHHHGHHHBGHGHGGGCEHHHAHHG?1GGHGFHHGFEGGGHHGHHGGGHHGHHHGHHHHGHBDFHHFGEGGFHHBGFFHFGGEFDGGGGCGGAGFHHEHDGHFHG?EFHFHHHHFEGHHHEGGC9BGGDG;CFGGGFFGGGGGGGGGGFBFFFFFFBBBBFFFFFFFFFFFFFFFFFFFFFFBFFFFF/:;B;
@M05620:37:000000000-D9766:1:1101:6456:9941 1:N:0:51
AGTGCCAGCTCTCAATCGCACAGGGGACCCAGGGCCTGGCCCCTCCATCCAGAAAACCTATGACCTCACCCGCTACCTGGAGCACCAACTCCGCAGCTTGGCTGGGACCTATGTGAGTATCCAGCGTAGGAATCTGGGAGTTGGGGAGGAGTGAGGAGTTGGGGAAAGACAGTCCTAACCGTGGAGGGTTCTGGTAAATGATGGGGTGAGGAGGGGCTCTTTGGCTCCCACCAGTCCCCCTGTCTGGTCTA
+
CCBCCFFFCFFFGGGGGGGGGGHHGGGGGGHHGGGGGGHHHHGHGGHHHHHHHHHHHGHHHHHHHHHHHHHGGGGGHHHHHHHHHHHHGHHHGGGGGHHHGHHGGGHHGHHHHHHHHHHHHHHHHGGGGGHHHHHHHHFGGHHHGGGGGEEHHGHHHGHHHHGGGGHHHHHHHHHHHHHHGGGGDGGG;CFGGGFFGGGGFGGGGGFFFFFFFFFFFFFFFFFFFFFFFFFFFFFFFFFFFFFFFFFFFFF
@M05620:37:000000000-D9766:1:1101:10631:9966 1:N:0:51
GCGGCTGCTTTGGAAGAACTGACAAGCCAGGGACAAAAGATCGGAAGAGCACACGTCTAACTCCAGTCACATTCAGAAATCTCGTATGCCGTCTTCTGCTTGAAAAAAAAAAAAAAAAAACGAAGACTAAAGAAGGGAAATAATGAAAATGAGAAAACAAAAAAAAAAAAAAAGGAGAAGGAAAACACAGAGAGAGGGAGTGACAGTAGAAGAAGAGAGTAACATAAGACGTGAAAGAGAAAAAAAAATGG
+
>>>A>>AAFFDDG1BBBFBGGFGFABFF0BFECF0BA0BFBGGGGFFH0GHGHGEGHH/FHGHHHHDGFHHGHHHHHHHHFEGH?/FFGBE?EBFHHHHHHHHHFFGGE<E/<///</--.-..../000<00</.....00000000;000000///.....-------------9--/-9//-/----//----------////////////9/-9-////////;//-----///--//--;----//
@M05620:37:000000000-D9766:1:1101:10767:9970 1:N:0:51
GAGGCTGCTTTGGAAGAACATAAGACAGTACTGCAATACCTTTCAGAAGACCCGGATAACGTCTTCGTCTTGCTTAACGAAATTGAAAAAACTGCCAATGGTTAATCAAACAATATACGGAAGCTAAACAATGTCAAATAAATAAATAATTGATAATCAATGAACGAACACAAAGAATTGAAATATGAAATGAACCGCAATGCCACCACAAGAAGAAATTGAACAAAGGTGAGACCTTGAAAAGTAACACG
+
??AAAAFBBDDDGFBGGBBGDFHG54444DFG5GDB5B3355BAF55533BA2AEE1133AF1BB5B21BAAB55@@@?B111@D53B3?/BBBBB3B3BB4BBB4B43?3?/334?40<//?/33B333/?1B2?2121B12B112>1222122222>112>1<0///<0//0<00>=111111111>000<00.----:0;0::....:.:////90;0;9;0/.//9/0900:09;0:;0/90000/.
@M05620:37:000000000-D9766:1:1101:13658:9984 1:N:0:51
AGTGCCAGCTCTCAATCGCACAGGGGACCCAGGGCCTGGCCCCTCCATCCAGAAAACCTATGACCTCACCCGCTACCTGGAGCCCCAACGCCGCGGCTTGGCTCTGACCTATGTGAGTATCCAGCGTAGGAAGCTGGGAGTTGGGGAGGAGTGAGGAGCTGGGGAAAGACAGTCCTAACCGTGGAGGGTTCTGGTAAATGATGGGGTGAGGAGGGGCTCTTTGGCTGCCACCAGCCACCCTGTGTGCGCTA
+
>>AAAFF11CCFGGGGGAFEEGFGCEGEEG0FF0EFCABBBFE/FGFFGHCGDFEH0E01FFGGGHH1G00EEFEEHDHHGGF/?EEEF/>E/E//>><B/0?1011?G1F1111?D?11@11<GC.<<<<10>GHC.<../=CC-<-C..:G00.0;..//.-..;C//9F9BGGB0/.-;;9.9-@-;9////BF/FB///B--A--A-B------9/;/99//-;AF/A9;----9---//9;/-9-9
@M05620:37:000000000-D9766:1:1101:12034:9995 1:N:0:51
AGTGCCAGCTCTCAATCGCACAGGGGACCCAGGGCCTGGCCCCTCCATCCAGAAAACCTATGACCTCACCCGCTACCTGGAGCACCAACTCCACAGCTTGGCTGGTACCTATGTGAGAATCCAGCGTAGGAATCTGGGAGTTGGGGAGGAGTGAGGAGTTGGGGAAAGACAGTGCTAACCGTGGAGGGCTCTGGTAAATGATGGGGTGAGGAGGGGCTCTTTGGCTCCGACCGGTCCCCCTGTCTGGTCTA
+
BCBCCFFFDFFFGGGGGGGGEEHHGGGGGGHHFGGGGGHHHHGHGGHHHHHHHHGHHGHGHHHHHHHHHHHGGEGGHHHHHHHHHHHHGHGH3BGHH3GGG3FF/3B4BFGBGBF4G43BFBD?2B?///F2@D2F220/<?1=>@/A-.><>1<01EH/=B-AG..<//:C<00000/<-<.-9.CD.<CCBC00<0<B:00<9CG?.:FB..---CE/B00/<B0<.<-<-<-9<:BB-.0<0</<00B
@M05620:37:000000000-D9766:1:1101:16339:10068 1:N:0:51
AGTGCCAGCTCTCAATCGCACAGGGGACCCAGGGCCTGGCCCCTCCATCCAGAAAACCTATGACCTCACCCGCTACCTGGAGCACCAACTCCGCAGCTTGGCTGGGACCTATGTGAGTATCCAGCGTAGGAATCTGGGAGTTGGGGAGGAGTGAGGAGTTGGGGAAAGACAGTCCTAACCGTGGAGGGTTCTGGTAAATGATGGGGTGAGGAGGGGCTCTTTGGCTCCCACCAGTCCCCCTGTCTGGTCTA
+
>>AAAFFFBFFFGG5FGGGGGGHHGGGGGGHHFEEGAFHFGHGCEGHHHHHFHGHHHGFFHHHHHHHHHFHGGEEGHFHHHHHHGHHFFHFHGGG//?3?EFFEG/0?EC2FGG3?GFGFFFFDG<EFGGHEGHH11?GGDHGHGCGC?DDGC0DF0ECBG/<@C:GCGHGHCGFHFHGH?CC?AA9D.=AFGG;CCFBBBBBGGGF=AAFBAF=FF=FFFFB/B9FFA9FBEAB/BFE?-.BFF9BBF9/
@M05620:37:000000000-D9766:1:1101:6059:10073 1:N:0:51
AGTGCCAGCTCTCCATCGCACAGGGGACCCAGGGCCTGGCCCCTCCATCCAGAAAACCTATGACCTCACCCGCTACCTGGAGCACCCACTCCGCAGCTTGGCTGGGACCTATGTGAGTATCCAGCGTAGGAATCTGGGCGTTGGGGCGGCGTGCGGCGTTGGGGACAGCCAGTCCTAACCGTGGCGGGTTCTGGTAAATGATGGGGTGAGGCGGGGCTCTTTGGCTCCCACCAGTCCCCCTGTCTGGTCTA
+
>A>>>BDFAFFFGFGBBAEFEEGCF2BAEEGHFEEEGFHGFGGGGG2FGFFGHCH2BEHHEAFGHDBGGHHEFE>EHH3BBBBFGHA?EGGB>E/E>FBB?GGFGGGHGHFGHHH3FHFHHH3FHCG/>E22?GHHGH/ADGGGGG.CG-;;A.AG-@@FFFFF.-.;.;.;FFFFFBFFFFFF-@FFDFFFFFFBBFFFBFFFFFDD.FA.9BFFFFFFFFFFFFFEF.AD.AFFFFFFFFFFFFFFFFF
@M05620:37:000000000-D9766:1:1101:25133:10075 1:N:0:51
ACCACACCTTCTACAATGAGCTGCGTGTGGCTCCCGAGGAGCACCCCGTGCTGCTGACCGAGGCCCCCCTGAACCCCAAGGCCAACCGCGAGAAGATGACCCAGGTGAGTGGCCCGCTACCTCTTCTGGTGGCCGCCTCCCTCCTTCCTGGCCTCCCCGAGCTGCGCCCTTTCTCACTTTTTCTCTCTTCTGCCGGTTTCCGTATGACTCTCTTCTCTGACCTGAGGCTCCTTTGGGACTCTGCAGGGTCT
+
CCCCCCCCFFFFGGGGGGGGGGHHGEGGHGGHHGGGGGGGGHGHHGGFEFGGHHHHHHHGGGGGGGGGGGGHGHHGGFGHGHHHHGGGG/CGGGHFHHH?FC//???G0?1//?/-<C-->DG00==<0=/.<C--:.;.;GGGH0CG;F/.;C9C..:;?-CB0-;A--/B90090000;;:0BBBBFB9000---:.0;.;../:;F90B0;B00;00;FF//B...A.0B00/..9;BF99B09-:B/
@M05620:37:000000000-D9766:1:1101:10739:10080 1:N:0:51
AGTGCCAGCTCTCAATCGCACAGGGGACCCAGGGCCTGGCCCCTCCATCCAGAAAACCTATGACCTCACCCGCTACCTGGAGCACCAACTCCGCAGCTTGGCTGGGACCTATGTGAGTATCCAGCGTAGGAATCTGGGAGTTGGGGAGGAGTGAGGAGTTGGGGAAAGCCAGTCCTAACCGTGGAGGGTTCTGGTAAATGATGGGGTGAGGAGGGGCTCTTTGGCTCCCACCAGTCCCCCTGTCTGGTCTA
+
>11>>BDFAFFFG1G31AFCEEGFFA0EAEGHAFF//AFE0GEGGGHH1BFG101BBFBGDB2GFDBGHHGGE>>EHEF>0BGGCG0/EBGBECCE>F>GGHHGCEHHGF1FGFFBGHHHHHDGECEACG11FGHHHB0??C<BCC.>C..<C00.0<CHHFGC.::./;/CCCCHHEHFGGGG.;C@CFGFGGFFGFGGGGGGGBA=-9A/A-@@?=EFFFFFFFFFFFFF?FFFFFFF@EFFFFFFFF/
@M05620:37:000000000-D9766:1:1101:12164:10137 1:N:0:51
GAGGCTGCTTTGGAAGAAACTGACAAGCCAGGGACACAAGATCGGAAGAGCACACGTCTGAACTCCAGTCACCTTCAGAAATCTCGTATGCCGTCTGCTGCTTGTAAAAAAAAACTCCTCTCCTCCTCCCCGGGCGTCCCCACTCTTCTGCCCCCCTGGCCCGTCCGTCCGGCCTTTCCGCTTTCGCCCTCTTGTGGCTCCCATTGACCCCTTCTCCGCATTTGTCCTTGTCACTGACACGCCAGGGCCCA
+
AAAABBFAFFFFGGGFCGGGGFFAFE4FFFAGGDGG222FC3FC?A2EBBBGH2BABBFFBDFDAB335BBF3GHHHF5DFHHHFA1B33BGGE>F1FHFHCBG1BG443>//<<?2FHGFHC3BFGB2F<>B@//<ADGH0.0/=0=GHFHGGGCCFFFHA-@AF-:CD--9ACCFGFGADFF:DA.9;EFFFFFF.9;E..;B;FFFFFFFBB9B?D-99:BFFF/FBFF//BFBFFFF-:.9A?;;-.
@M05620:37:000000000-D9766:1:1101:18575:10164 1:N:0:51
AGTGCCAGCTCTCAATCGCACAGGGGACCCAGGGCCTGGCCCCTCCATCCAGAAAACCTATGACCTCACCCGCTACCTGGAGCACCAACTCCGCAGCTTGGCTGGGACCTATGTGAGTATCCAGCGTAGGAATCTGGGAGTTGGGGAGGAGTGAGGAGTTGGGGAAAGACAGTCCTAACCGTGGAGGGTTCTGGTAAATGATGGGGTGAGGAGGGGCTCTTTGGCTCCCACCAGTCCCCCTGTCTGGTCTA
+
BA>AAF5FAFFFGGGGGGGGGGHGGGGGGGHHGGGGFGHFHHGHGGHHHHHHGHHHHGHHHHHHHHHHHHHEGGGGHHHHHHGHHHHHGHHHGGGGGHHHGHHGGGHHGHHHHHHHHHHHHHHHHGEGGGHHHHHHHHHGGHHHGGGGGGGHHHHHHGHHHHGGGGHHHHGHHHHHHHHHGEEGGGGGCFGGGGFGGGGGGGGGGGFBFFFFFFBBBBFFFFFFFFFFFFFFFFFFFFFFBFFFFFFFFFF
@M05620:37:000000000-D9766:1:1101:20725:10171 1:N:0:51
AGTGCCAGCTCTCAATCGCACAGGGGACCCAGGGCCTGGCCCCTCCATCCAGAAAACCTATGACCTCACCCGCTACCTGGCGCACCAACTCCGCAGCTTGGCTGGGACCTATGTGAGTATCCAGCGTAGGAATCTGGGAGTTGGGGAGGAGTGAGGAGTTGGGGAAAGACAGTCCTAACCGTGGAGGGTTCTGGTAAATGATGGGGTGAGGAGGGGCTCTTTGGCTCCCACCAGTCCCCCTGTCTGGTCTA
+
AA>AADF4ACFFF4BGGG2FEEHAEE2EEEHHCAFGGFHFGHGHGGFEHGFGHHGBFEBBGHHHHHGHHHH@EEEGHF3F1>EE/E1FEGFGFGGGGFF3EHGFGGHFGHCFGHE2FGEGHHGGHGA/<EB1FHHFFHEFGHHB?@.AC.<G.<D.0.CFBBDC:ACFFHFHHGFFFGGF?CA@DGBB:AFFGGGGFFGGFFFFFFFB?FFFFFBBB?FFFFFFFFFFFFFFFFFFFFFFBFFFFFFFFFF
@M05620:37:000000000-D9766:1:1101:3097:10221 1:N:0:51
AGTGCCAGCTCTCAATCGCACAGGGGACCCAGGGCCTGGCCCCTCCATCCAGAAAACCTATGACCTCACCCGCTACCTGGAGCACCAACTCCGCAGCTTGGCTGGGACCTATGTGAGTATCCAGCGTAGGAATCTGGGAGTTGGGGAGGAGTGAGGAGTTGGGGAAAGACAGTCCTAACCGTGGAGGGTTCTGGTAAATGATGGGGTGAGGAGGGGCTCTTTGGCTCCCACCAGTCCCCCTGTCTGGTCTA
+
>A>AAFFFBFFFGBBGGFFGGGFGFEGGGGGHGGGGGFHHHGGHFGFHHHGHHEHHHGHHHEHHHHGFGHHGGGCEGGHGHGBFGHFHGHHHGGGGGHHHGHHFEGHHGHHHHHHFHFFHHHHHGGCFGFHGGGHHHHHGEHHHGGGGGGGHHHHHHGHHHHGGGGHHHHHHGHHHHHHHGEEGGGGG:;FGGGGGGGGGGGGGGGFFFFFFFFFFFFFFFFFFFFEFFFFFFFFFFFFFFFFFFFFFFB;
@M05620:37:000000000-D9766:1:1101:23354:10225 1:N:0:51
AGTGCCAGCTCTCAATCGCACAGGGGACCCAGGGCCTGGCCCCTCCATCCAGAAAACCTATGACCTCACCCGCTACCTGGAGCACCAACTCCGCAGCTTGGCTGGGACCTATGTGAGTATCCAGCGTAGGAATCTGGGAGTTGGGGAGGAGTGAGGAGTTGGGGAAAGACAGTCCTAACCGTGGAGGGTTCTGGTAAATGATGGGGTGAGGAGGGGCTCTTTGGCTCCCACCAGTCCCCCTGTCTGGTCTA
+
>>>AADFFBFFFFGGFGCFGGGHHGGGGGGHHGGGDGEHHFHGHGGHHHGHGHHHGHGEHHHHHHHHHHHHGGEEGHHFGGHHHFHFHGEHGGFFGGFDHGHHGGGHHGHHHHHHHHHHHHHGHHGDGGGHHHHHHHHGGGHHHGG.CGDEFHFHHHDGFHF@CGGEHHHGHHGHHHHHHGGGGGGGGGGGGGGFFFGGGGGGGGGDCFFFFFFAFFAFFFFFFFFFFFFFFFFFFFFFFFFFFFFFFFFF
@M05620:37:000000000-D9766:1:1101:11148:10249 1:N:0:51
AGTGCCAGCTCTCAATCGCACAGGGGACCCAGGGCCTGGCCCCTCCACCCAGAAAACCTATGACCTCACCCGCTACCTGGAGCACCAACTCCGCAGCTTGGCTGGGACCTATGTGAGTATCCAGCGTAGGAATCTGGGAGTTGGGGAGGAGTGAGGAGTTGGGGAAAGACAGTCCTAACCGTGGAGGGTTCTGGTAAATGATGGGGTGAGGAGGGGCTCTTTGGCTCCCACCAGTCCCCCTGTCTGGTCTA
+
BBCCCFFFDFFFGGGGGGGGGGHHGGGGGGHHGGGGGGHHHHGHGGH2GGGHHHHHHGHGHHHHHHHHHHHGGEGGHHHHHHHHHHHHGHHHGGGGGHHHGHGGGGHHGHHHHHGHHHHGHHHHHGGGGGHHGHGHHHHGDHHHGGGGGGEGHHHHGGHHFFGGGGHHGHHHHHHHHHGGGDECGGGGEFGGGGCFGGGGGGGGFFFFFFFFFFFFFFFFEFFFFFFFFFFFFFFFFFFFFFFFFFFFFFB
@M05620:37:000000000-D9766:1:1101:7402:10263 1:N:0:51
AGTGCCAGCTCTCAATCGCACAGGGGACCCAGCGCCTGGCCCCTCCATCCAGAAAACCTATGACCTCACCCGCTACCTGGAGCACCACCTCCGCAGCTTGGCTGGGACCTATGTGAGTATCCAGCGTAGGAATCTGGGAGTTGGGGAGGAGTGAGGAGTTGGGGAAAGACAGTCCTAACCGTGGAGGGTTCTGGTAAATGATGGGGTGAGGAGGGGCTCTTTGGCTCCCACCAGTCCCCCTGTCTGGTCTA
+
>A1>AFFFAFFFGGGGFGG1E0GAFGEGGGFH0EEE?GHGFHGHGGHHHGGHHHHEHGHGFHGHHDHGHHH/>/EEHHHH0BGHHHC/?0GF???ECFDGGHHGGGFHGHHHHHHHHHHHHHHHHC?ECGHHHHHHHHAFGHHHGG.@CACGGGHHGGCHHHGGGGHHGHHHHGHHGGGGGGGGEGGGEFGGGGCFGGGGGGGFFFF@EFFFFF@@@@FFFFFFF/FEFFFFFFFFFFFF@FFFFFFFFFF
@M05620:37:000000000-D9766:1:1101:5272:10280 1:N:0:51
AGTCCCAGCTCTCCATCGCACAGGGTACCCAGAGCCTGGCCCCTCCATCCAGAAAACCTATGACCTCACCCGCCACCTGGCGCACCCACTCTGCAGCTTGGCTGGGACCTATGTGAGTATCCAGCGTAGGAATCTGGGCGTTGGGGCGGCGTGCGGAGTTGGGGCAAGCCAGTCCTAACCGTGGCGGGTTCTGGTAAATGATGGGGTGAGGAGGGGCTCTTTGGCTCCCACCAGTCCCCCTGTCTGGTCTA
+
>>11>BBCFFFFGGGFBAA1E0F0F00BF1BF0ABABBFGFHGHGGGGHBGGHBG0BEGHBAFGHDBFGHH/>/>?FH>BB>BEEGG/?FG11B2FBB>B?FFGGGHHGHGHHGHDFHHHHH2GHGG/BF@1FGHHGH/ACGGGCG.@C-;AA.AA-AEGGFGG.--;-;:AFFFF/9FF@FF@-;@@@FFFFFF;BFFFFFFFFFB@FFF/AB@@@@FFFFFFFFFFFBFFFFFFFFFF@FFFFFFFFFF
@M05620:37:000000000-D9766:1:1101:17351:10284 1:N:0:51
GAGGCTGCTTTGGAAGTAACTGACAAGCCAGGGACAAAAGATCGGAAGAGCACACGTCTGAACTCCAGTCACATTCGGAAATCTCGTATGCCGTCTTCTGCTTGAAAAAAAAAAAACACACTACTCACATGTCCGTATCTAGTTATATAACCGACACCGAAATAACCTGGATACATCGAGCAGTCTATCTAGCACTGCAGCAGCAGATGCGCATCCATCAGCCTAGTCCACAACAGCGCAGTACATGTTAT
+
>3>AAAFBFFFFGGGFBFGGGBBBBBGHG4BEGDGEF22BFDGGGDFGHGHEHGHFHFHGHFFFHGAFFGGHGHGGHGBFEHEDGFFGHHHHE?EHGHHHHHHHFGHFGGGCE/////0?/2?0<111111111?/000>11111111<111-----.----.000/0../000000./9.-/0/00000;00000/:0/;../..9///-.-.-////;///.9/;/////.;...----://9//////
@M05620:37:000000000-D9766:1:1101:17980:10323 1:N:0:51
AGTGCCAGCTCTCAATCGCACAGGGGACCCAGGGCCTGGCCCCTCCATCCAGAAAACCTATGACCTCACCCGCTACCTGGAGCACCAACTCCGCAGCTTGGCTGGGACCTATGTGAGTATCCAGCGTAGGAATCTGGGAGTTGGGGAGGAGTGAGGAGTTGGGGAAAGACAGTCCTAACCGTGGAGGGTTCTGGTAAATGATGGGGTGAGGAGGGGCTCTTTGGCTCCCACCAGTCCCCCTGTCTGGTCTA
+
BCABBFFFCFFFGGGGGGGGGGHHGGGGGGHHGGGGGGHHHHGHGGHHHHHHHHHHHGHHHHHHHHHHHHHGGFGGHHHHGGGHHHHHGHHHEGGGGHGHGHHGGGHHGHHHHHHHHHHHHHHHHGGGGGHHHHHHHHHGGHHHGGGGGGGGHHHHHGHHHHGGGGHHHHHHHHHHHHHHGGFGGGGGEFGGGGFFGGGGGGGGGGFFFFFFFFFFFFFFFFFFFFFFFFFFFFFFFFFFFFFFFFFFFFF
@M05620:37:000000000-D9766:1:1101:7514:10327 1:N:0:51
GAGGCTTCTTTGGCAGAACAGCCGATCCACCTTCAACAGCTCCCCAGAGCCCCCGCACCGTCTCCCGCCTGCCTCCCATACCCCGCCGCCCATCCACCGACTGATACACGTCCGGCCATTCTCCTCGCCGACTCCCCGTCCTTCTCCCCGCTGCTGCTCACCTGGCCCTTCCTTCAGGCCTTTCCGCTTTCGCCGTCTTGTGGATCCCCTTCCCCTCTTCTCTGCCTCTGTCCTTGAACCTGCCATGTCCG
+
A1A1>>CFDFFFGB1ECGG1BBF0A0A0110B1B1DGGG0BBE/E0A//AFA////A///0/BB10?>>//00B1/?F1B00B/>/>/>///0001<0///>/1>2?11?<//</>>-<1>FHDGHG<-<<<:EHHG-..;:0<09;/.;99-.00C0009;FFEFFE-;BB/;FF/B;9;FBFF-ABF-9BBB-;-;A//;-;F/9;-9A-99-9;B///;/:B/;/;/9B/BFF/B/9FFFFF/;//9-
@M05620:37:000000000-D9766:1:1101:21159:10335 1:N:0:51
ACCACACCTTCTACAATGAGCTGCGTGTGGCTCCCGAGGAGCACCCCGTGCTGCTGACCGAGGCCCCCCTGAACCCCAAGGCCAACCGCGAGAAGATGACCCAGGTGAGTGGCCCGCTACCTCTTCTGGTGGCCGCCTCCCTCCTTCCTGGCCTCCCGGAGCTGCGCCCTTTCTCACTGGTTCTCTCTTCTGCCGTTTTCCGTAGGACTCTCTTCTCTGACCTGAGTCTCCTTTGGAACTCTGCAGGTTCT
+
ACCCCCBCFFFFGGGGGGGGGGHHGEGEFEHFHGGEGGGGGHHHHGGGFGGGHHHHHHHGGGGGGGGGGGGHGHHGGGGHGHHHHGGGGGFGGGHHHHHHHHGHGHHDHHHGGHHGGGGGHHHHHHHGHHHGHHGGGGGHGHHGHGGGGGGGGGGGGGGGGGGGGGFFFFFFFFFFFFFFFFFFFFFFFFFFFFFFFFFFFFFFDFFFFFFFFFFFFFFFFFFFFFFFFFFFFFFFFFFFFFFFFFFFFFF
@M05620:37:000000000-D9766:1:1101:10385:10341 1:N:0:51
AGTGCCAGCTCTCAATCGCACAGGGGACCCAGGGCCTGGCCCCTCCATCCAGAAAACCTATGACCTCACCCGCTACCTGGAGCACCAACTCCGCAGCTTGGCTGGGACCTATGTGAGTATCCAGCGTAGGAATCTGGGAGTTGGGGAGGAGTGAGGAGTTGGGGAAAGACAGTCCTAACCGTGGAGGGTTCTGGTAAATGATGGGGTGAGGAGGGGCTCTTTGGCTCCCACCAGTCCCCCTGTCTGGTCTA
+
>A>AADFFBFFFG4FBAAFCEEHGFEEEEEHHBEGEFAGHCHGGGGHHHCHGGGFGGGHHFGGHHFFHHHHCE>EFHHHGFGHHHHFHFHHHGGGGEHHHGHHGGGHHGHHHHHHDHHHHHGGGHGEEGGDFGHHHEH0FGHHGGG.>DA>>C<GGCDGHHHGG.ACH/CFGHHHHHHHHGGGGGEGGCGGGGGFBFFGGFGGGGGFBFFFBDFBBB?FFEFFFFFFFFFFFFFFFFFFFBFFFFFFFFFF
@M05620:37:000000000-D9766:1:1101:20919:10343 1:N:0:51
AGTGCCAGCTCTCAATCGCACAGGGGACCCAGGGCCTGGCCCCTCCATCCAGAAAACCTATGACCTCACCCGCTACCTGGAGCACCAACTCCGCAGCTTGGCTGGGACCTATGTGAGTATCCAGCGTAGGAATCTGGGAGTTGGGGAGGAGTGAGGAGTTGGGGAAAGACAGTCCTAACCGTGGAGGGTTCTGGTAAATGATGGGGTGAGGAGGGGCTCTTTGGCTCCCACCAGTCCCCCTGTCTGGTCTA
+
ABAABFFFBFFFGGFGGGCCGGGGFGGGGGHHGGGGGGHHFHGHGGHGHHHHHHHHHGHHHGHHHHHHHHHGGEGGHFHHGHHHGHHFFHGCEGGGGHFHGHHGGGHHGHHHHHHHHHHHHHHHHGGDGGHHHHHHHHHGGHHHGGFGGGGHHHHHHGHHHHGGGGHHHHGHHHHHGHHHGGFGGGGGCFFGGGGGGGGGGGGGGGADFFFFFFFFFFFFFFFFFFFFFFFFFFFFFFFFFFFFFFFFFFF
@M05620:37:000000000-D9766:1:1101:26743:10355 1:N:0:51
ACCACACCTTCTACAATGAGCTGCGTGTGGCTCCCGAGGAGCACCCCGTGCTGCTGACCGAGGCCCCCCTGAACCCCAAGGCCAACCGCGAGAAGATGACCCAGGTGAGTGGCCCGCTACCTCTTATGGTGGCCGCCTCCCTCCTTCCTGGACTACCGGAGCAGCGCCCTTTCTCACTGGTTATCTCTTCTGCAGTTTTCCGTAGGACTCTCTTCTCTGACCTGAGTCTCCTTTGGAACTCTGCAGGTTCT
+
ABB?AAABFFFFGGGGFGGGFFHFGEEBGDHHGGGGGGGCGHHHHGEGEEGEHHHFHHHGCGGGFAEGGGGGHHEFGGFGEEHFFGE@GGG@CFCFGFFHHGHHFFHFHGGGG0FG--CG00DGHFHH/=GGHHGG-AEHEFHC/;B9FFGBFF/:FDGGG?./;@@DFFFFFFFFFFFFFF/BFFFFFFFFF/;FFF/FFFFFFFFFFFFFFFFFFFFFFFFFFFFFFFFFFFFFFFFFFFFFFFAA/BB
@M05620:37:000000000-D9766:1:1101:12744:10372 1:N:0:51
AGTGCCAGCTCTCAATCGCACAGGGGACCCAGGACCTGGCCCCTCCATCCAGAAAACCTATGACCTCCCCCGCCCCCCGGAGCCCCAACTCCGCACCTTGCCTGGGACCTATCCCACTATCCCGCCTAGGAATCTCGGAGCTGGGGAGGAGCGAGGAGCTGCGGAAACACAGCCCTCACCGTGGAGGGTTCTGGCAAATGATGGGGTGAGGAGGGGCTCTTCGGCTCCCACCAGTCCCCCCGTCTGGTCCC
+
A>AABFFCAFFFGGGGGFFGGGHHDEEGGEHHF2BFFFGHGHGGGGHGHHGHEHHHHGHF535DG5F1FEE0F//>E//>>/>/FE//?2BG/C//>2222?22//0?C0<1101100?1?F1<>-.<00<=0<00...--.//.-.--.:.-:---...9/---;9//;:9.AD...;A.9.9...;9.;////;:FF9B///9A.-9../..--;-A///..;.AEE.FF?.9BFFFF-9.;.9//;/.
@M05620:37:000000000-D9766:1:1101:15856:10421 1:N:0:51
AGTGCCAGCTCTCAATCGCACAGGGGACCCAGGGCCTGGCCCCTCCATCCAGAAAACCTATGACCTCACCCGCTACCTGGAGCACCAACTCCGCAGCTTGGCTGGGACCTATGTGAGTATCCAGCGTAGGAATCTGGGAGTTGGGGAGGAGTGAGGAGTTGGGGAAAGACAGTCCTAACCGTGGAGGGTTCTGGTAAATGATGGGGTGAGGAGGGGCTCTTTGGCTCCCACCAGTCCCCCTGTCTGGTCTA
+
ABABBFFFCFFFGGGGGGGGGGHHGGGGGGHHGGGGGGHHHHGHGGHHHHHHHHHHHGHHHHHHHHHHHHHGGGGGHHHHHHHGHHHHGHHHGGGGGHHHGGHGGGHHGHHHHHHHHHHHHHHHHGGGGGHHHHHHHHHGGHGHGGGGGGGHHHHHHGHHHHGGGGHHHHHHGHHHHHHHGGFCGGGGEGGGGGFGGGGGGGGGGGFFFFFFFFFFFFFFFFFFFFFFFFFFFFFFFFFFFFFFFFFFFFF
@M05620:37:000000000-D9766:1:1101:11127:10436 1:N:0:51
GAGGCTGCTTTGGAAGAAATGACAAGCCAGGGACAAAAGATCGGAAGAGCACACGTCTGAACTCCAGTCACATTCAGAAATCTCGTATGCCGTCTTCTGCTTGAAAAAAAAAAAAAAAAAGAAAACCAAAAAATAAGGAAAGTACCAAAAATGAACACCCTCATAAAAAAAGAATGAACTATCAACAACACTAACACAATAAGCCGGTAAGAGCCAACCTGAACCCAGAACAAATCTCAAGCCCTCCCAGC
+
AAABBAFAFFFFGGGGGGG5FGAAFFAFFEGG2FABGGFFEGGGEFGH2BGGHHECGHFGFHGHH3BBFFGDHHFDFGB35@DFG?E3BGH/EE1FHEHEHHHHGGHHG@ECG</></<-.<0F00.<.<..<.<0000//.00;000:...00000/.:...0;0000-9...000000////;//9.../9//;/;./////99-9-9///..9.:.9.9//....././../9;/////...999.99
@M05620:37:000000000-D9766:1:1101:12754:10437 1:N:0:51
AGTGCCAGCTCTCAATCGCACAGGGGACCCAGGGCCTGGCCCCTCCATCCAGAAAACCTATGACCTCACCCGCTACCTGGAGCACCAACTCCGCAGCTTGGCTGGGACCTATGTGAGTATCCAGCGTAGGAATCTGGGAGTTGGGGAGGAGTGAGGAGTTGGGGAAAGACAGTCCTAACCGTGGAGGGTTCTGGTAAATGATGGGGTGAGGAGGGGCTCTTTGGCTCCCACCAGTCCCCCTGTCTGGTCTA
+
3AAABFFFBFFFFFGGGGGGGGHHGGGEEEHHGGGGGGGHHHGHGGGHHHHHFFFHGEHGHHGHHHHHHHHGGFGEHHHHHHHHHHHHGHHHGGGGGHHHGHHGGGHHGHGHGGHHHHHHGHHHHGGGGGFHFHHHHGHGGHHHGGGGGGGHHHHHHGHHGHGGGGHGGHHHHHHHHGHHGFFGGGGGAFGGGGFGGFFGGGGGGGFFFFFFFFFFFFFFFFFFFFFFFFFFFFFFFFFFFFFFFFFFFFB
@M05620:37:000000000-D9766:1:1101:3004:10446 1:N:0:51
AGCCCCAGCTCTCCATCGCACACGTCTGCACTCCCGTCACATTCAGACCTCTCGTGTGCCGGCTTCTGCTTCAAACCAAGGAAAAACGTGGAAAGAGTAACACGAGTAGGTCACACTACCGACAATGTCTTCGAGCTTCATGATTCCTCGTCTCTCCTAGCTTGCCCAGGGTAGTGTCAGTTCACTTTCAGGTAGTGTATCTCAGGATCACGTCTTTGACCGGGGGGCTCTTTGGACCTAGACAAGGTTCC
+
>>33>>>AFFFFGGGB5AA2A2AAB4BAA5BFGBAAG2AB55DFHGDBFEHHH1F1BAFG?0A0>B@DDGD5BD531B111B3F211/11?133030444443////0333433333000/////1122222/?0//111111111111/...01101111110./00...//<</000000000000000000;0/000000;0//0/./.../.00000--9-----.//9////..///:/...////
@M05620:37:000000000-D9766:1:1101:10880:10493 1:N:0:51
GAGGCTGCTTTGGAAGAAACTGACAAGCCAGGGACAAAAGATCGGAAGAGCACACGTCTGAACTCCAGTCACATTCAGAAATCTCGTATGCCGTCTTCTGCTTGAAAAAACAAACCGTAAGGAAAGGCTCCTAGAAGACTCCAAGGGAGTAAAAGAGCTGATGAAACAATGGCAAGTAAGTCAGGCATTTCCGCTTTAGCACTCTTGTGGATCCAATTGAACCATTCTCAGCATTTTTACTTGTAACTGAC
+
A3AAAAFAFFFFGGGGGGGGGEFFG5FFFGHFGEFGHGHFFHFFF2FF2BFGGGHEFHFFDAAFF33BDGF5FGHHHG5EG5DGDG1?3CGHG1E11GHHHHF3FFGGCE//?0/?/?FEH3GH2C0?CFGHH323<22@22@2@CBC//GBG1FC00F1<FGBFFGCF>1FCG1.=DG===DGFBACGHGG.CD..0CCHFH/0CCGG?F9;FBF0;CBF0..0CBCFFFEF0CF00.9B;0CF0;BBFF
@M05620:37:000000000-D9766:1:1101:21181:10535 1:N:0:51
AGTGCCAGCTCTCAATCGCACAGGGGACCCAGGGCCTGGCCCCTCCATCCAGAAAACCTATGACCTCACCCGCTACCTGGAGCACCAACTCCGCAGCTTGGCTGGGACCTATGTGAGTATCCAGCGTAGGAATCTGGGAGTTGGGGAGGAGTGAGGAGTTGGGGAAAGACAGTCCTAACCGTGGAGGGTTCTGGTAAATGATGGGGTGAGGAGGGGCTCTTTGGCTCCCACCAGTCCCCCTGTCTGGTCTA
+
BBABBFFFCFFFGGGGGGGGGGHGGGGGGGHHGGGGGGHHHHGHGGHHHHHHHHHHHGHGHHHHHHHHHHHGGFGGHHHHGHHHHHHHGHHHGGGGGHHHGGHGGGHHGHHHHHHHHHHHHHHHHGGGGGHHHHHHHHHGGHHHGGGGGGEGHFHHHGHHHHGGGGHHHHHHHHHHHHHHGGGGGGGGCFFGGGFFGGGGGGGGGGFFFFFFFFFFFFFFFFFFFFFFFFFFFFFFFFFFFFFFFFFFFFF
@M05620:37:000000000-D9766:1:1101:17449:10536 1:N:0:51
AGTGCCAGCTCTCAATCGCACAGGGGACCCAGGGCCTGGCCCCTCCATCCAGAAAACCTATGACCTCACCCGCTACCTGGAGCACCAACTCCGCAGCTTGGCTGGGACCTATGTGAGTATCCAGCGTAGGAATCTGGGAGTTGGGGAGGAGTGAGGAGTTGGGGAAAGACAGTCCTAACCGTGGAGGGTTCTGGTAAATGATGGGGTGAGGAGGGGCTCTTTGGCTCCCACCAGTCCCCCTGTCTGGTCTA
+
CBABCFFFCFFFGGGGGGGGGGHGGGGGGGHHGGGGGGHHHHGHGGHHHHHHHHHHHGHHHHHHHHHHHHHGGFGGHHHHGHHHHHHHGHHHGGGGGHHHGHHGGGHHGHHHHHHHHHHHHHHHHGGGGGHHHHHHHHHGGHHHGGGGGGGHHHHHHGHHHHGGGGHHHHGHHHHHHHHHGGGGGGGGGGGGGGGGGGGGGGGGGGFFFFFFFFFFFFFFFFFFFFFFFFFFFFFFFFFFFFFFFFFFFFF
@M05620:37:000000000-D9766:1:1101:4114:10539 1:N:0:51
AGGACCAGCTCTCCATCGCACAGGGTACCAAGAGCTTGGCCCCTCCATCCAGAAAACCTATGACCGCACCCGCAACCTGGGGCACCCTCTCAGCAGCTGGGCTGGGACCTATGTGCGTATCCCGCGTCGGAATCTGGGCGTTGGGGCGGCGTGCGGCGTTGGGGCCCGCCCGTCCTAACCGTGGCGGGTTCTGGTAAATGATGGGGTGAGGAGGGGCTCTTTGGCTCCCCCCAGTCCCCCTGTCTGGTCTA
+
>>11>>AFAFFFGGGB1AA1A0FAFBBBB2BBABB1BBEGGHGHGGBHHAFFFEG0BBGH11DFG/AAEGG/>>/>FH>B//?>EFG/?FF12B1FBB1B?FEEGGFHCGBFHHH2EFCGHH1ACGG/>C<.>GHHGH.ACGGFGCACG?A-;B@@-@@@@F@@-@-@=@-9@BFF//BF=BF@-@?@@EFFFFBBFFFF/BFFFF-;9F-/;B@@@@FFFFFFFFFFF-A@-9FFFFFF?E/FFFFFBFB
@M05620:37:000000000-D9766:1:1101:4136:10543 1:N:0:51
AGTGCCAGCTCTCAATCGCACAGGGGACCCAGGGCCTGGCCCCTCCATCCAGAAAACCTATGACCTCACCCGCTACCTGGAGCACCAACTCCGCAGCTTGGCTGGGACCTATGTGAGTATCCAGCGTAGGAATCTGGGAGTTGGGGAGGAGTGAGGAGTTGGGGAAAGACAGTCCTAACCGTGGAGGGTTCTGGTAAATGATGGGGTGAGGAGGGGCTCTTTGGCTCCCACCAGTCCCCCTGTCTGGTCTA
+
BBBBBF5CAFFFGGGGGGGGGEHFGGGGGGFHGGGGGGFGGHGHGGHHHHGHGFAFGGGFHHFHHHHGHHHGGGGGHHHHHHHHHHHHGHHHEGEGGHHHGGHGEGHHGHHHHHHHFBGHHHGFGDGGCGHGHHHHGGGGGHHHGGGGGGGHHHHHEGHGHGGGGDHHFHHHGHHHHHHHFEEDGGFGFFFGGGFGGFGGGGGGGFF;EFFFFFAFFFFFFFFFFFFEFFFFFFFFFFFDFFFFFFFBBFB
@M05620:37:000000000-D9766:1:1101:17906:10543 1:N:0:51
AGTGCCAGCTCTCAATCGCACAGGGGACCCAGGGCCTGGCCCCTCCATCCAGAAAACCTATGACCTCACCCGCTACCTGGAGCACCAACTCCGCAGCTTGGCTGGGACCTATGTGAGTATCCAGCGTAGGAATCTGGGAGTTGGGGAGGAGTGAGGAGTTGGGGAAAGACAGTCCTAACCGTGGAGGGTTCTGGTAAATGATGGGGTGAGGAGGGGCTCTTTGGCTCCCACCAGTCCCCCTGTCTGGTCTA
+
ABCAAFFFCFFFGBGGGGGGGGHHGGGGGGHHGGGFGGHGHHGHGGGGHHHHHHGHGGGHHHHHHHHHHHGEGEGGHGGGHHGGFHFHGGHHGGGGGHHHGHHGGGHHGHHHHHHHHHHHHHHHHGDGGGHHHHHHHHGGGHHHGGGGGGGHHHHHHGHHHHGGGGGHHGHHHHHHHHHHGFEGGGGG:AFGGGFGGGGGGGGGGGFFFFFFFFFFFFFFFFFFFFFFFFFFFFFFFFFFFFFFFFFFFFB
@M05620:37:000000000-D9766:1:1101:9025:10570 1:N:0:51
ACCACACCTTCTACAATGAGCTGCGTGTGGCTCCCGAGGAGCACCCCGTGCTGCTGACCGAGGCCCCCCTGAACCCCAAGGCCAACCGCGAGAAGATGACCCAGGTGAGTGGCCCGCTACCTCTTCTGGTGGCCGCCTCCCTCCTTCCTGGCCTCCCGGAGCTGCGCCCTTTCTCACTGGTTCTCTCTTCTGCCGTTTTCCGTAGGACTCTCTTCTCTGACCTGAGTCTCCTTTGGAACTCTGCAGGTTCT
+
BCCCCCCCFFFFGGGGGGGGGGHHGFEFHCGHHGGCGFGGGHFHHGGGGGGGHGHHHHHGGGEGGGGGGGGHHHHGGGGHGHHHHGGGGGGGGGGFHEHHHHHHGHHHHHHGGHHGGGGGHHHHHHHHHHHGHHGGGGGHGHHGHGGGGGGGGGGGGGGGGGGGGGFFFFFFFFFFFFFFFFFFFFFFFFFFFFFFFFFFFFFFFFFFFFFFFFFFFFFFFFFFFFFFFFFFFFFFFFFFFFFFFFFFFFF
@M05620:37:000000000-D9766:1:1101:14165:10613 1:N:0:51
AGTGCCAGCTCTCAATCGCACAGGGGACCCAGGGCCTGGCCCCTCCATCCAGAAAACCTATGACCTCACCCGCTACCTGGAGCACCAACTCCGCAGCTTGGCTGGGACCTATGTGAGTATCCAGCGTAGGAATCTGGGAGTTGGGGAGGAGTGAGGAGTTGGGGAAAGACAGTCCTAACCGTGGAGGGTTCTGGTAAATGATGGGGTGAGGAGGGGCTCTTTGGCTCCCACCAGTCCCCCTGTCTGGTCTA
+
BBABBFFFCFFFGGGGGGGGGGHHGGGGGGHHEGGGGGHHHHGHGGHGHHHHHGHHHGHHHHHHHHHHHHHGGEGGHEFHFGHHHHHFGHGHGGGGGHHHGHHGGGHHGHHHHHHGHHHHHHHHHGGGGGHHHHHHHHHGGHHHGGGGGGGHHHHHHGHHHHGGGGHHHHHHHHHHHHHHGGGGGGGGGGGGGGGGGGGGGGGGGGDCFFFFFFFFFFFFFFFFFFFFFFFFFFFFFFFFFFFFFFFFFFB
@M05620:37:000000000-D9766:1:1101:13042:10636 1:N:0:51
AGTGCCAGCTCTCAATCGCACAGGGGACCCCGGGCCTGGCCCCTCCATCCCGAAAACCTATGACCTCACCCGCTACCTGGAGCACCAACTCCGCAGCTTGGCTGGGACCTATGTGAGTATCCAGCGTAGGAATCTGGGAGTTGGGGAGGAGTGAGGAGTTGGGGAAAGACAGTCCTAACCGTGGAGGGTTCTGGTAAATGATGGGGTGAGGAGGGGCTCTTTGGCTCCCACCAGTCCCCCTGTCTGGTCTA
+
A>AAAFFCACFFCGGGGFGCECGHGGGGGE0AE/EEFFGHHHG/FEGHHH/BA//EGGFGHHHHHHH1FFGEGEEEHBGGHGHGFHHHGCHHGG/>>0FG?GFFFGGHCH1F<>F21GHGFFGFGGA/<?<<<GD1FC0<.0=1ACECGCC:GHHFFFHGC/CCGGFFFBFGBFGGGGGGGA9ABA9-CFFFFBF/9FFBF/9B--A@FFFBB->--@AB/99/9BF9EFFFFABBBFEA@A999/9FFF/
@M05620:37:000000000-D9766:1:1101:12557:10653 1:N:0:51
ACCACACCTTCTACAATGAGCTGCGTGTGGCTCCCGAGGAGCACCCCGTGCTGCTGACCGAGGCCCCCCTGAACCCCAAGGCCAACCGCGAGAAGATGACCCAGGTGAGTGGCCCGCTACCTCTTCTGGTGGCCGCCTCCCTCCTTCCTGGCCTCCCGGCGCTGCGCCCTTTCTCACTGGTTCTCTCTTCTGCCGTTTTCCGTAGGACTCTCTTCTCTGACCTGAGTCTCCTTTGGAACTCTGCAGGTTCT
+
ABCCCCBAFFFFGFGGGGGGGGHHGDGAAFHFHGGFGGGGGHGHHGGGEEGGHHGHHHHEGGGGGGGGGGFGGHGGGGGHGHHHHGGGGGBCGGHHHHGHHGGGFHHDCFFFFHGGGGGGHHGHHHHFFHGDHHFGGGGHGHHGHGGGGGB?FFGGGD?-;BDAFAFFFFFFFFFFFFFBFFFFFFFFFFFFFFFDDFFFFDFFADFFFFFFFFFFFFFFFFFFBFFFFFFFFFFFFFFBFFFFFBFFFFF
@M05620:37:000000000-D9766:1:1101:26666:10685 1:N:0:51
ACCACACCTTCTACAATGAGCTGCGTGTGGCTCCCGAGGAGCACCCCGTGCTGCTGACCGAGGCCCCCCTGAACCCCAAGGCCAACCGCGAGAAGATGACCCAGGTGAGTGGCCCGCTACCTCTTCTGGTGGCCGCCTCCCTCCTTCCTGGCCTCCCGGAGCTGCGCCCTTTCTCACTGGTTCTCTCTTCTGCCGTTTTCCGTAGGACTCTCTTCTCTGACCTGAGTCTCCTTTGGAACTCTGCAGGTTCT
+
@ABBBBBAFFFFFGGGFG5FGGGGGDG2FEHGGFGFDEGGGHDHHGGGGGGGHHHHGHHGGGGGGGGGGGGHGHHGGGGHGHHHHGGGGG/BDGHHHHHHHHHHGHHGHHHGGHHGGGGGHHHHHHHHHHHGHHGGGGGHGHHGHGGGGGGGGGGGGGGGBBGGGGBFBBFFFFFFFFFFBFFFFFFFFFFFFFBFFFFFFFFFFFFFFFFFFFFFFFFFFFFFBFFFFFFFFFFFFFFFFFFFFFFFFFF
@M05620:37:000000000-D9766:1:1101:6098:10710 1:N:0:51
AGTGCCAGCTCTCAATCGCACAGGGGACCCAGGGCCTGGCCCCTCCATCCAGAAAACCTATGACCTCACCCGCTACCTGGAGCCCCAACTCCGCAGCTAGGCTGGGACCTATGTGAGTATCCAGCGTAGGAATCTGGGAGTTGGGGAGGAGTGAGGAGTTGGGGAAAGACAGTCCTAACCGTGGAGGGTTCTGGGAAATGATGGGGTGAGGAGGGGCTCTTTGGCTCCCACCAGTCCCCCTGTCTGGTCTA
+
A1>>AD1CAC13GGBDF1A1AEBA0AEEGGCC00AEC/FCAGEHGGBFFHEHGEEGFE0GG1BFAG1FGGFGGE/EGFHFHGH/?EEEGGFFEEEGGH110BBB<EHECGGDHHHHHHHFF2>1CC?<@CFHHFBFFFAF?FGBCCF-<>CCGHHHF./<0C@CC..GHHEFGHGHBHHG@C9ABGBGC.FFGF/9CEGFFFFGFF9@A?-BBF@@@;ABBFF/B/9;EFA-AABF//AB@AFF/9F9BB9
@M05620:37:000000000-D9766:1:1101:17412:10745 1:N:0:51
ACCACACCTTCTACAATGAGCTGCGTGTGGCTCCCGAGGAGCACCCCGTGCTGCTGACCGAGGCCCCCCTGAACCCCAAGGCCAACCGCGAGAAGATGACCCAGGTGAGTGGCCCGCTACCTCTTCTGGTGGCCGCCTCCCTCCTTCCTGGCCTCCCGGAGCTGCGCCCTTTCTCACTGGTTCTCTCTTCTGCCGTTTTCCGTAGGACTCTCTTCACTGACCTGAGTCTCCTTTGGAACTCTGCAGGTTCT
+
ABBBB@ABFFFFGFGFB4GGFGEGEFGGH?GHHGG?EAECEHHHHGEGEAEEGEEFHHHGGGCGEGEEGGGHHHGGGGGFGHHGFGGGGCDGGGHHE1GHHHHGEGHHFGHGGHHGGGGGHHHHHDHHHHHGGHGGGDGHGGHDHFFGGGEGGGGEGDGGGGGGGGBFBBFFFFFFFFFFFFFFFFFFFFFFFFBFFFFFFFFFFFFFFFFFFFF/BBFFFFFFFFFFFFFFFFFFFFFFFFFFFFFABFF
@M05620:37:000000000-D9766:1:1101:8078:10752 1:N:0:51
AGTGCCAGCTCTCAATCGCACAGGGGACCCAGGGCCTGGCCCCTCCATCCAGAAAACCTATGACCTCACCCGCTACCTGGAGCACCAACTCCGCAGCTTGGCTGGGACCTATGTGAGTATCCAGCGTAGGAATCTGGGAGTTGGGGAGGAGTGAGGAGTTGGGGAAAGACACTCCTAACCGTGGAGGGTTCTGGTAAATGATGGGGTGAGGAGGGGCTCTTTGGCTCCCACCAGTCCCCCTGTCTGGTCTA
+
AAAAAFFFCFFFGGGGGGGCGGHHGGGGGGHHFGGGGGHHHHGHGGHHHHHHHHHHHGHHHHHHHHHHHHHGGFEGHHHHHHHHGHHGGHHHEFGGGHHHGHHGGGHHGHHHHHHHHHHHHHHHHGDGGGGHHHHHHHHGGHHHGGGGGGGHHHHHGGHHHHGGGGHHHHH/CGHHHHHGGGGGGGGGEGFGGGFGGGGGGGGGGGFFFFFFFFFFFFFFFFFFFFFFFFFFFFFFFFFFFFFFFFFFFFB
@M05620:37:000000000-D9766:1:1101:17965:10768 1:N:0:51
AGTGCCAGCTCTCAATCGCACAGGGGACCCAGGGCCTGGCCCCTCCATCCAGAAAACCTATGACCTCACCCGCTACCTGGAGCACCAACTCCGCAGCTTGGCTGGGACCTATGTGAGTATCCAGCGTAGGAATCTGGGAGTTGGGGAGGAGTGAGGAGTTGGGGAAAGACAGTCCTAACCGTGGAGGGTTCTGGTAAATGATGGGGTGAGGAGGGGCTCTTTGGCTCCCACCAGTCCCCCTGTCTGGTCTA
+
BBBBBFFFBFFFGBGGGCCEEEGEFEGGGGHHGGGFGFHHGHCFGGGGGHGGHHHHGGHGHHGHHHCGHHHGGGGGHHHHGHHGFH?GFFHHGGGCGHHHGHHEFEGFGHHHHGHHHHHHHHFHGGBFFGHHHHHHHHHGGHHHGGGGGGGHHHHHHGHGHHGGGGGHHHHHHHGHHHHHGEFGGGGG;CFFGGFBFFFFGGGGGGFFFFFFFFFFFFFFFFFBBBFAEFFFFFFFFFFFFFFFFFFFBFF
@M05620:37:000000000-D9766:1:1101:10017:10792 1:N:0:51
AGTCCCCGCTCTCCATCGCACAGGGTCCCTAGCGCTTGGCCCCTCCCTCCCGACATCCTACGACCTCACCCCCCACCTCGGCCACCCTCTCTGCAGCTTGGCTGGGACCTATGTGCGTATCCCGCGTCGGCCTCTGGGCGTTGGGGCGGCGTGCGGCGTTGGGGCCCGCCCGTCCTCACCGTGGCGGGTTCTGGTAAATGCTGGGGTGAGGCGGGGCTCTTTGGCTCCCACCAGTCCCCCTGTCTGGTCTA
+
>1>1>B11>AAAGGGB1AA0A0FABB0BB1AB1AA//BAFFFEAFE/FF//AA/E/BB@G1/BBE/BBFFG/>//??00?//?<?FE/?FF11B2B1B1B?F1FGGEFCG1<GF@1/?/CGHB/A@C-AC-.<CCC0:.ACC-.--99A;@@>A@@-@@@@F@@-@---=-9;BFF//9AAFE@@@-;@FFFFFF/;FBB/;BFF@B@-A--99@-@?F;/BFFFFFFF-AB9AFEFFFF@FFFFFEFFFB
@M05620:37:000000000-D9766:1:1101:19851:10801 1:N:0:51
GAGGCTGCTTTGGAAGAACTGACAAGCCAGGGACAAAAGATCGGAAGAGCACACGTCTGAACTCCAGTCACATTCAGAAATCTCGTATGCCGTCTTCTGCTTGAAAAAAAAAAAAGAACCAAATGATTATTAGACCACTCCACCTCCGTAACATCCCTGGTTACCCACTTTCCCTCCCGTACGGCATTTCCGCTTTAGCACTCTTTCTGCTCCCATTGAACAATTCTCACCCTTTGCACTATCAACTGACC
+
BBABBACAFFFFGGGGGGGABBGDHHHF4BABBBFG2BGBGHG?BEECGHFGGFEBBFAADFHHFGGDGBB5FGEFFF@FB5DFFFE?3EGEEEGFHGG@GHCHHGFG@E<E/////02/0/?2111<111?11110?10G1F000...0..000/<<0<<0000<0:.000000/.:..-.-.---0;F0.9..;00;0;0/0;099//;B/..9///;;/./9/:B//..;/9///;//:/;//9//9/
@M05620:37:000000000-D9766:1:1101:7065:10813 1:N:0:51
ACCACACCTTCTACAATGAGCTGCGTGTGGCTCCCGAGGAGCACCCCGTGCTGCTGACCGAGGCCCCCCTGAACCCCAAGGCCAACCGCGAGAAGATGACCCAGGTGAGTGGCCCGCTACCTCTTCTGGTGGCCGCCTCCCTCCTTCCTGGCCTCCCGGAGCTGCGCCCTTTCTCACTGGTTCTCTCTTCTGCCGTTTTCCGTAGGACTCTCTTCTCTGACCTGAGTCTCCTTTGGAACTCTGCAGGTTCT
+
AAAAAAAAFFFFFGGGFG11F11BEEE00AFAHFFE?//A/BAAGAEG//EGFFFFFFHE/EECFGE/EG/BFFGGAEFHGHHHHGGGGGCCGGHHDFHHHH/GEHGHFHHGEHHG?CGGHHGGHHHFHHH?FHGGGGGHGHGCFGGGGGGGGGGGGGGGGG.BFA@B@=BFFFFFFFFBFFFFFFFFFFFBFF<-AFFFFBF?BFFFFEFFFFFFFFFFEBBFFFFFFFFFFFFFB/FBFFFFBFFFFFB
@M05620:37:000000000-D9766:1:1101:2702:10840 1:N:0:51
ACCACACCTTCTACAATGAGCTGCGTGTGGCTCCCGAGGAGCACCCCGTGCTGCTGACCGAGGCCCCCCTGAACCCCAAGGCCAACCGCGAGAAGATGACCCAGGTGAGTGGCCCGCTACCTCTTCTGGTGGCCGCCTCCCTCCTTCCTGGCCTCCCGGAGCTGCGCCCTTTCTCACTGGTTCTCTCTTCTGCCGTTTTCCGTAGGACTCTCTTCTCTGACCTGAGTCTCCTTTGGAACTCTGCAGGTTCT
+
CCCCCDCCFFFFGGGGGGGGGGHHGGGGHGHHHGGGGGEGGHHHHGGGFGGGHHHHFHHGGGGGGGGGGGGHGHHGGGGHGHHHHGGGGGGGGGHHHHHHHHEGFHHFHFHGGHHGGGFGHHHHHHHHHHHGHGGGGGGHGHHGHGGGGGFGGGGGGGGGCCFFGGFFFFFFFFFFFFFFFFFFFHFFFFFFFFFDFFFFFFFFDDFFFFFFFFFFFFFFFFFFFFFFFFFFFFFFFFFFFFFFFFFFFFF
@M05620:37:000000000-D9766:1:1101:7674:10854 1:N:0:51
ACCACACCTTCTACAATGAGCTGCGTGTGGCTCCCGAGGAGCACCCCGTGCTGCTGACCGAGGCCCCCCTGAACCCCAAGGCCAACCGCGAGAAGATGACCCAGGTGAGTGGCCCGCTACCTCTTCTGGTGGCCGCCTCCCTCCTTCCTGGCCTCCCGGAGCTGCGCCCTTTCTCACTGGTTCTCTCTTCTGCCGTTTTCCGTAGGACTCTCTTCTCTGACCTGAGTCTCCTTTGGAACTCTGCAGGTTCT
+
CCCCCCBCFFFFGGGGGGGGGGHHGEGEGGHHHGGFGGGGGHHHHGGGGGGGHHHHHHHGGGGGGGGGGGGHGHHGGGGHGHHHHGGGGGDDGGHHHHHHHHHHGHHHHHHGGHHGGGGGHHHHHHHHHHHGHHGGGGGHGHHGHGGGGGGGGGGGGGGAFGGGGGFFFFFFFFFFFFFFFFFFHHFFFFFHHFFFFFFHFFFFFFFFFFFFFFHHFFFFFFFFFFFFFFFFFHHFFFFFFFFFFFFFFFF
@M05620:37:000000000-D9766:1:1101:26067:10897 1:N:0:51
AGTGCCAGCTCTCAATCGCACAGGGGACCCAGGGCCTGGCCCCTCCATCCAGAAAACCTATGACCTCACCCGCTACCTGGAGCACCAACTCCGCAGCTTGGCTGGGACCTATGTGAGTATCCAGCGTAGGAATCTGGGAGTTGGGGAGGAGTGAGGAGTTGGGGAAAGACAGTCCTAACCGTGGAGGGTTCTGGTAAATGATGGGGTGAGGAGGGGCTCTTTGGCTCCCACCAGTCCCCCTGTCTGGTCTA
+
AA>>ADFFBFFFGFGGBAFAFGHGGGGGGEGHBEGFGFCGHHGHGGHHHHHHHHHEGEHHHHHHHHHHHHHGGEFGHHHHBFHHHH1??GGGEGFGGHGHGHHGGGHHGHHHHHHHHHHHHHFHHGGDGGFHHHHHHH0FGHHHGG.DG.CFH0GHCDHHHEFGE.CG/GFHHHHHHHHHGGGGAFGGCFGGGGGGGGGGGGGGGGFFFFFFFFFFFFFFFFFFFFFFFFFFFFFFFFFFFFFFFFFFFFB
@M05620:37:000000000-D9766:1:1101:6308:10907 1:N:0:51
AGTGCCAGCTCTCAATCGCACAGGGGACCCAGGGCCTGGCCCCTCCATCCAGAAAACCTATGACCTCACCCGCGACCTGGAGCACCAACTCCGCAGCTTGGCTGGGACCTATGTGAGTATCCAGCGTAGGAATCTGGGAGTTGGGGAGGAGTGAGGAGTTGGGGAAAGACAGTCCTAACCGTGGAGGGTTCTGGTAAATGATGGGGTGAGGAGGGGCTCTTTGGCTCCCACCAGTCCCCCTGTCTGGTCTA
+
AAAABFFFBFFFGGGGGFGCEEFEFEGGGGDHFDGGGGHFAFGDAGFHGHHFGFBFHGHHHDBGHHBGHHFGG/EEGGFGHFHHHEFGGHGHGEGGCBGFFFCFDFHHGGHHHHHHHHHHHFHHHGGGGGHGFHHFHHGGGHHHGGE@DDDGFGHHHGHHHHGGGGHHGGGGFGGGGGGGGDFGGGGGCFGGFFFFFFFFFFFFFFFDFFFFFFFFFDFFFFBFFBFF?FFFFFFFFFFFFFFFFFFFFF9
@M05620:37:000000000-D9766:1:1101:6807:10913 1:N:0:51
AGTGCCAGCTCTCCATCGCACAGGGGACCCAGGGCCTGGCCCCTCCATCCAGAAAACCTATGACCTCACCCGCTACCTGGAGCACCCACTCCGCAGCTTGGCTGGGACCTATGTGAGTATCCAGCGTAGGAATCTGGGCGTTGGGGAGGCGTGCGGCGTTGGGGCAAGCCAGTCCTAACCGTGGAGGGTTCTGGTAAATGATGGGGTGAGGAGGGGCTCTTTGGCTCCCACCAGTCCCCCTGTCTGGTCTA
+
AA>AADDFBFFFG4FGAAFGEGHGG22AEAFGFEFAFFHHHHGHGGGHHAGFGHH2FEBGFFGHG@BGHHHEE>>EHHGFBBGHHH1?EFHBEFCE>GFFEHHGGGHHGFFHFFF3GHHFHHGHHGG<</@>FHHGHH/@DGGGGG.<D.<EF.AD-:BGCGGA.-...9/;FGFFFFFFFFFF.AD>DFFF/FFFFFFFFFFFFFFFFFF/AFFFFFFFFFFFFFFFFFFFFFFFFFEFFFFFFFFBFFF
@M05620:37:000000000-D9766:1:1101:24002:10922 1:N:0:51
AGTGCCAGCTCTCCATCGCACAGGGGCCCCAGGGCCTGGCCCCTCCATCCAGAAAACCTATGACCTCACCCGCTACCTGGCGCACCCCCTCCGCAGCTTGGCTGGGACCTATGTGAGTATCCAGCGTAGGAATCTGGGAGTTGGGGAGGCGTGAGGAGTTGGGGACAGACAGTCCTAACCGTGGAGGGTTCTGGTAAATGATGGGGTGAGGAGGGGCTCTTTGGCTCCCACCAGTCCCCCTGTCTGGTCTA
+
>>>>>FD43FFFG4FGGGGFGGFGC22AAEAABABE2BFGEGGCEGGFHHBH3GE2BEGCGHEGHFHCGGFEE>>EHHFH1EEEEG//>EEEEGG?E0BBAGCEEGFGDHGFHHBGFHGGHH2<GC??CGFECGHDFH0FEGGHCG.<D.;EC.CG0.;/CBBG.-.=/;/;FGGGBBGA?EAB9ADBFF9BFFFFFFFFFFFFFFD?EFF/AD-@>BFFBBFFBFFFEBFF.99:BFFFBEFFFFFFBF9
@M05620:37:000000000-D9766:1:1101:12112:10923 1:N:0:51
AGTGCCAGCTCTCAATCGCACAGGGGACCCAGGGCCTGGCCCCTCCATCCAGAAAACCTATGACCTCACCCGCTACCTGGAGCACCAACTCCGCAGCTTGGCTGGGACCTATGTGAGTATCCAGCGTAGGAATCTGGGAGTTGGGGAGGAGTGAGGAGTTGGGGAAAGACAGTCCTAACCGTGGAGGGTTCTGGTAAATGATGGGGTGAGGAGGGGCTCTTTGGCTCCCACCAGTCCCCCTGTCTGGTCTA
+
BBABBFFFCFFFGGGGGGGGGGHHGGGGGGHHGGGGGGHHHHGHGGHHHHHHHHHHHGHHHHHHHHHHHHHGGEGGHGHHHHHHHHHHGHHHGGGGGHHHGHHGGGHHGHHGHHHHHHHHHHHHHGGGGGHHHHHHHHHGGHHHGGGGGGGHHHHHHGHHHHGGGGHHHHHHHHHHGHHHGGGGGGGGGGGGGGGGGGGGGGGGGGFFFFFFFFFFFFFFFFFFFFFFFFFFFFFFBFFFFFFFFFFFFFF
@M05620:37:000000000-D9766:1:1101:9705:10940 1:N:0:51
AGTGCCAGCTCTCAATCGCACAGGGGACCCAGGGCCTGGCCCCTCCATCCAGAAAACCTATGACCTCACCCGCTACCTGGAGCACCAACTCCGCAGCTTGGCTGGGACCTATGTGAGTATCCAGCGTAGGAATCTGGGAGTTGGGGAGGAGTGAGGAGTTGGGGAAAGACAGTCCTAACCGTGGAGGGTTCTGGTAAATGATGGGGTGAGGAGGGGCTCTTTGGCTCCCACCAGTCCCCCTGTCTGGTCTA
+
BABBBFFFCFFFGGGGGGGGGGHHGGGGGGHHFGEGDGHHHHGEGGHHHHHHHHFHHGHHHHHHHHHHHHHGGEGGHHHHHHHHHHHHGHHHGGGGGHHHGGHGGGHHGHGHHGHHHHHHHHHHHGGGGGHHGHHHHGHGGGGHGGGFGGGHHHGFHGHHHHGGGGGFHHHFGHGHHFFFGGGCDGGGFGGGGGGGGGGGGGGGGGFFFFFFFFFFFFFFFFFFFFFFFFFFFFFFFFFDFFFFFFFFFFF
@M05620:37:000000000-D9766:1:1101:6097:10952 1:N:0:51
AGTGCCAGCTCTCAATCGCACAGGGGACCCAGGGCCTGGCCCCTCCATCCAGAAAACCTATGACCTCACCCGCTACCTGGAGCACCAACTCCGCAGCTTGGCTGGGACCTATGTGAGTATCCAGCGTAGGAATCTGGGAGTTGGGGAGGAGTGAGGAGTTGGGGAAAGACAGTCCTAACCGTGGAGGGTTCTGGTAAATGATGGGGTGAGGAGGGGCTCTTTGGCTCCCACCAGTCCCCCTGTCTGGTCTA
+
AAAAAFFFCFFFGGGGGGG2EABFFEGGGGCGBEEGGGHHHHGHGGBFGHFHHEFFGGHGHHHHHHHHHHHGGE@EHHHHFFFGHHHEGHHFEECFFHFGGHHGGGHHGHHHHHHHGGHHHHGHHGCEFFGFHHHHHHGFEHHGGGFFGEFGHHHHHGHHHHGGGGFFHHGHGHHHGFHHGGGGGGGGEFGGGGGFGFFGGGGGGGFDFFFFFFFFF@EFFFFFFFFFFFFFFFFFFFFFFFFFFFFFFFF
@M05620:37:000000000-D9766:1:1101:20028:10968 1:N:0:51
AGTGCCAGCTCTCAATCGCACAGGGGACCCAGGGCCCGGCCCCCCCATCCAGAAAACCTATGACCTCACCCGCTACCTGGAGCACCAACTCCGCAGCTTGGCTGGGACCTATGTGAGTATCCAGCGTAGGAATCTGGGAGTTGGGGAGGAGTGAGGAGTTGGGGAAAGACAGTCCTAACCGTGGAGGGTTCTGGTAAATGATGGGGTGAGGAGGGGCTCTTTGGATCCCACCAGTCCCCCTGTCTGGTCTA
+
>>AAADD11BBFFGGDGAAEAEFE0EE00B00B0BE/AA//AE/AE?>CG111BBEFF01BB2BFGH1F00>E>>EH1EE0FG/CGCAEC1CAC//><F0/01/?/0?<FGF11111<F1?FG1FC<.<.11<1<1=/.<CCD/@CG??.A/.0<.C.:/0/:-9C..;///09000;C.;..99:--:-A/B/;/BFF/BBB/----9AFFFA--9@-9/;B//9BFFF-B-9;B/BFF?-;BF//;//9
@M05620:37:000000000-D9766:1:1101:14448:11008 1:N:0:51
AGTGCCAGCTCTCAATCGCACAGGGGACCCAGGGCCTGGCCCCTCCATCCAGAAAACCTATGACCTCACCCGCTACCTGGAGCACCAACTCCGCAGCTTGGCTGGGACCTATGTGAGTATCCAGCGTAGGAATCTGGGAGTTGGGGAGGAGTGAGGAGTTGGGGAAAGACAGTCCTAACCGTGGAGGGTTCTGGTAAATGATGGGGTGAGGAGGGGCTCTTTGGCTCCCACCAGTCCCCCTGTCTGGTCTA
+
BCABBFFFDFFFGGGGGGGGGGHHGGGGGGHHGGGGGGHHHHGHGGHHHHHHHHGHHGHHHHHHHHHHHHHGGGGGHHHHHHHHGHHHGHHHGGGGGHHHGHHGGGHHGHHHHHHHHHHHHHHHHGGGGGHHHHGHHHHGGHHHGGGGGGGHHHHHHGHHHHGGGGHHHHHHHHHHHHHHGGGGGGGGGGGGHGGGGGHGHGGGGGFFFFFFFFFFFFFFFHHFFFFFFFFFFFFFFFFFFFFFFHFFFFB
@M05620:37:000000000-D9766:1:1101:10326:11009 1:N:0:51
AGTGCCAGCTCTCAATCGCCCAGGGACCCCAGGGCCTGGCCCCTCCATCCAGAAACCCTATGACCTCACCCGCTACCTGGGGCACCACCTCCGCAGCTTGGCTGGGACCTATGTGAGAATCCAGCGTAGGAATCTGGGAGTGGGGGAGGAGTGCGGAGTTGGGGAAAGAAAGTCCTAACCGTGGAGGGTTCTGGTAAATGATGGGGTGAGGAGGGGCTCTTTGGCTCCCACCAGTCCCCCTGTCTGGTCTA
+
A1>>AFBCAFFFGGG31A11AAGCE00BA00BF0B0/BAABG//BA01D01AB0B00/001AAFEAA1FB0////>>1BB/>?EEAG/?0B>>///<<1B/01?E/FC<01<<>2211>1@111@<//</11111<?00<C0><?--<<.<<.0:--;:/;CC?9A../.99CF00;09;9.9-9.9-9A999F999/9//9/FFB---9-/9A@----/9BF//;FAE-;--;///BAB@F///;B9FF9
@M05620:37:000000000-D9766:1:1101:26826:11039 1:N:0:51
AGTGCCAGCTCTCAATCGCACAGGGGACCCAGGGCCTGGCCCCTCCATCCAGAAAACCTATGACCTCACCCGCTACCTGGAGCACCAACTCCGCAGCTTGGCTGGGACCTATGTGAGTATCCAGCGTAGGAATCTGGGAGTTGGGGAGGAGTGAGGAGTTGGGGAAAGACAGTCCTAACCGTGGAGGGTTCTGGTAAATGATGGGGTGAGGAGGGGCTCTTTGGCTCCCACCAGTCCCCCTGTCTGGTCTA
+
>A>AAFFFBFFFFGGGGGGCGCGHGCEGGGHHFGGGDEHHHHGFFGHHHGHHHHHHFEGHHHHHHHHHHHHGGEGGHHHHHGHHHHHHGHHHGGGGGHGGGFHGGGHHGGHFF?GBG3FHHEB?2D</DGHHHHGHGBGCECFGG?.DGFAHCGHHBAG<DGGGGGHHHHHH:GHHCGHGGGADGFGGG.FFFFFFFFBF0;CGGGF;.AFBADFFF>FFF/9F//9EFFFF.A;BFFF.-;9//;/999/
@M05620:37:000000000-D9766:1:1101:26466:11061 1:N:0:51
AGTGCCAGCTCTCAATCGCACAGGGGACCCAGGGCCTGGCCCCTCCATCCAGAAAACCTATGACCTCACCCGCTACCTGGAGCACCCACTCCGCAGCTTGGCTGGGACCTATGTGAGTATCCAGCGTAGGAATCTGGGAGTTGGGGAGGAGTGAGGAGTTGGGGAAAGACAGTCCTAACCGTGGAGGGTTCTGGTAAATGATGGGGTGAGGAGGGGCTCTTTGGCTCCCACCAGTCCCCCTGTCTGGTCTA
+
AAA3ADFFBFFFG4BGGGGAEGHGG?EEFGHHFEEEGGHHHHGHGGHHHGHHFHHEFEHHHGGHHGHHHHHEG>EEHHDGBFHHHH1?EGHGAEEGGHFHGHFGGGHHGHHHHHHFHHHHHHHHHGGDGGFHHHHHHH0?EHHHGGCDG.CGH0DG<EHHHFGGCA:G/CCGHHHHHHHGGGGGDEGGEGGGGGFGGGGGGGGGGFFBFFFFFFBBBBFFFFFFFFFFFFFFAFFFFFFFBFFFFFFFFFB
@M05620:37:000000000-D9766:1:1101:11254:11070 1:N:0:51
AGTGCCAGCTCTCAATCGCACAGGGGACCCAGGGCCTGGCCCCTCCATCCAGAAAACCTATGACCTCACCCGCTACCTGGAGCACCAACTCCGCAGCTTGGCTGGGACCTATGTGAGTATCCAGCGTAGGAATCTGGGAGTTGGGGAGGAGTGAGGAGTTGGGGAAAGACAGTCCTAACCGTGGAGGGTTCTGGTAAATGATGGGGTGAGGAGGGGCTCTTTGGCTCCCACCAGTCCCCCTGTCTGGTCTA
+
BBAABFFFBFFFGGGGGGGGGGHHGGFGGGGHCFGGGGHHHHGHGGHGHHHHHHHHHGHHHHHHHHHHHHHEGEEGHHHHBGHHHHHCEHHHGGGGGHHHGHHGGGHHGHHHHHHHHHHHHHHHHGGGGGHHHHHHHHHGGHHHGGGGGGGHHHHHHGHHHHGGGGHHHHHHHHHHHHHHGGGGGGGGGGGGGGGGGGGGGGGGGGFFFFFFFFFFFFFFFFFFFFFFFFFFFFFFFFFFFFFFFFFFFFF
@M05620:37:000000000-D9766:1:1101:12525:11095 1:N:0:51
ACCACACCTTCTACAATGAGCTGCGTGTGGCTCCCGAGGAGCACCCCGTGCTGCTGACCGAGGCCCCCCTGAACCCCAAGGCCAACCGCGAGAAGATGACCCAGGTGAGTGGCCCGCTACCTCTTCTGGTGGCCGCCTCCCTCCTTCCTGGCCTCCCGGAGCTGCGCCCTTTCTCACTGGTTCTCTCTTCTGCCGTTTTCCGTAGGACTCTCTTCTCTGACCTGAGTCTCCTTTGGAACTCTGCAGGTTCT
+
DDDDDCCCFFFFGGGGGGGGGGHHGGGGHGHHHGGGGGGGGHHHHGGGGGGGHHHHHHHGGGGGGGGGGGGHHHHGGGGHGHHHHGGGGGGGGGHHHHHHHHHHGHHHHHHGGHHGGGGGHHHHHHHHHHHGHHGGGGGHGHHGHGGGGGGGGGGGGGGGGGGGGGFFFFFFFFHFHFFFFFFFHHFFFFFHFFFFFFFHFFFFFFFFFFFFFHHHFHHHFFHFFFFFHHFFFHHFFFFFFFFFHFFFFFF
@M05620:37:000000000-D9766:1:1101:11868:11095 1:N:0:51
AGTGCCAGCTCTCAATCGCACAGGGGACCCAGGGCCTGGCCCCTCCATCCAGAAAACCTATGACCTCACCCGCTACCTGGAGCACCAACTCCGCAGCTTGGCTGGGACCTATGTGAGTATCCAGCGTAGGAATCTGGGAGTTGGGGAGGAGTGAGGAGTTGGGGAAAGACAGTCCTAACCGTGGAGGGTTCTGGTAAATGATGGGGTGAGGAGGGGCTCTTTGGCTCCCACCAGTCCCCCTGTCTGGTCTA
+
AAABAFFFBFFFGGGGGGGGGGHGGGGGGGHHCEFGFGHGHHGHGGHHHGHHHHHHHGHHHHHHHHHHHHHGGEGGHHHHFGGEHHHGGGHHGGGGGFHHGHHGGGHHGHHHHHHHHHHHHHHHHGFGGGHHHHHHHFHGGHHHGGGGGGGHHHHHGGGFHFGCEGGHHHGHHHFHGHHHGAEGGGGGAFGGGGFGGGGGGGGGGGFFFFFFFFAFFDFFFFFFFFFFFFFFFFFFFFFADFFFFFFFFFF
@M05620:37:000000000-D9766:1:1101:23917:11117 1:N:0:51
AGTGCCAGCTCTCAATCGCACAGGGGACCCAGGGCCTGGCCCCTCCATCCAGAAAACCTATGACCTCACCCGCTACCTGGAGCACCAACTCCGCAGCTTGGCTGGGACCTATGTGAGTATCCAGCGTAGGAATCTGGGAGTTGGGGAGGAGTGAGGAGTTGGGGAAAGACAGTCCTAACCGTGGAGGGTTCTGGTAAATGATGGGGTGAGGAGGGGCTCTTTGGCTCCCACCAGTCCCCCTGTCTGGTCTA
+
BBBBBFFFBFFFGGGGGGGGGGHHGGGGGGHHGGGGGGHHHHGHGGHGHHHHHHHHHGHHHHGHHHHHHHHGGGGGHHHHHHHHHHHHGHHHGGGGGHHHGHHGGGHHGHHHHGHHHHHHHHHHHGGGGGHFHHHHHHHGGHHHGGGGGGGHHHHHHGHHHHGGGGHHHHHHHHHHHHHHGDGGGGGGEGGGGGBFFGGGGGGGGGFFFFFFFFFFFDFFFFFFFFFFFFFFFFFFFFFFFFFFFFFFFFF
@M05620:37:000000000-D9766:1:1101:11477:11137 1:N:0:51
AGTGCCAGCTCTCAATCGCACAGGGGACCCAGGGCCTGGCCCCTCCATCCAGAAAACCTATGACCTCACCCGCTACCTGGAGCACCAACTCCGCAGCTTGGCTGGGACCTATGTGAGTATCCAGCGTAGGAATCTGGGAGTTGGGGAGGAGTGAGGAGTTGGGGAAAGACAGTCCTAACCGTGGAGGGTTCTGGTAAATGATGGGGTGAGGAGGGGCTCTTTGGCTCCCACCAGTCCCCCTGTCTGGTCTA
+
AAABAFFFBFFFGGGGGGGGGGHEFEGGGGGHGGFGEGHHHHGHFGHHHHHHEGFHHGHGHHHHHFHHHHHEGEEGHFHFFGHGGHHHGHHHGGGGGHHHGHHGGGHHGHHHHHHHHGHHHHHHHGGGGGHHHHHHHHGGDHHHGGGGGGGHHHHHHGHHHHGGGGGHHHGHHHHHGHHHGEFGGGGGGGGGGGCFGGGGGGGGGGFFFFFFFFFFFFFFFFFFFFFFFFFFFFFFFFFFFFFFFFFFFFF
@M05620:37:000000000-D9766:1:1101:10075:11137 1:N:0:51
AGTGCCAGCTCTCAATCGCACAGGGGACCCAGTGCCTGGCCCCTCCATCCAGAAAACCTATGACCTCACCCGCTACCTGGAGCACCACCTCCGCAGCTTGGCTGGGACCTATGTGAGTATCCAGCGTAGGAATCTGGGAGTTGGGGAGGAGTGAGGAGTTGGGGAAAGACAGTCCTAACCGTGGAGGGTTCTGGTAAATGATGGGGTGAGGAGGGGCTCTTTGGCTCCCACCAGTCCCCCTGTCTGGTCTA
+
33>AAFFCAF4FGFGGF2F2AA4C222AAAFGB3BEAAFHFHG2EGFFFFFHFFC2BE33BGFHHHGCGCCEF>>EG3BG2BGGHG1??FEGEGG/EGGH/GBF/?C?E?331F?F1BDGH2??0//?BEHHGHF21??F/FG1AC<CC..FF1DGCD</=/-A.DG.:/G/<:C0B0CH-C9-;.9?9FFF00;9C09CBBBFGB.;;A?/D.9-@?./B/B/BFB.:F.;E.B/B9EDBF9BBFFFB99
@M05620:37:000000000-D9766:1:1101:18416:11140 1:N:0:51
AGTGCCAGCTCTCAATCGCACAGGGGACCCAGGGCCTGGCCCCTCCATCCAGAAAACCTATGACCTCACCCGCTACCTGGAGCACCAACTCCGCAGCTTGGCTGGGACCTATGTGAGTATCCAGCGTAGGAATCTGGGAGTTGGGGAGGAGTGAGGAGTTGGGGAAAGACAGTCCTAACCGTGGAGGGTTCTGGTAAATGATGGGGTGAGGAGGGGCTCTTTGGCTCCCACCAGTCCCCCTGTCTGGTCTA
+
>11>ADDFAFCDAFGBGAFGAFGHCEGGGEHHGGA/F/F0FHGHGGEHFFHDGC1GHE0BGHFHFHCHHHHGGG@EHHHFHHH/0?GHG0FHGGGGGBGHGHHG/EHHGFHFHHGHHHHHHHHHH/<?CCHHHHHHHHHCFFBG/CFGGGCGHHFHHCGHDG?CGGHHHHHHFHHHHHHH@AEGB.E@C?FGGFFGGGGGGGGGGGF@FFFFFF@@@<FFFFBFFFFFFFFFFFFFFFFF@FFFFFFFFFF
@M05620:37:000000000-D9766:1:1101:8202:11145 1:N:0:51
AGTGCCAGCTCTCAATCGCACAGGGGACCCAGGGCCTGGCCCCTCCATCCAGAAAACCTATGACCTCACCCGCTACCTGGAGCACCAACTCCGCAGCTTGGCTGGGACCTATGTGAGTATCCAGCGTAGGAATCTGGGAGTTGGGGAGGAGTGAGGAGTTGGGGAAAGACAGTCCTAACCGTGGAGGGTTCTGGTAAATGATGGGGTGAGGAGGGGCTCTTTGGCTCCCACCAGTCCCCCTGTCTGGTCTA
+
>AAABFFFBFFFG4BFGAEFEEBF2AEGGFGGGGGGGFGGHHGHGGGHHHGHHFFHHGHHHGHHFHGHHHHGGGCEHHGBGFB1BGFHGGGHGF@GGGHHGHHFFGHHGHHHHHHHHFGHHHFHHG?BDDHFHFHHGGGE/FFFGFFGGGGHFFFGFGHHHHGGFGGHFHGHGGHHHGHHGCEGGGGG9CFGFFBFFFFFFFFGFGFFEFFFFFFFFBEFFEFFB9BEFFFFFABFFFFFAFFFFFFF;B/
@M05620:37:000000000-D9766:1:1101:8183:11150 1:N:0:51
AGTGCCAGCTCTCAATCGCACAGGGGACCCAGGGCCTGGCCCCTCCATCCAGAAAACCTATGACCTCACCCGCTACCTGGAGCACCAACTCCGCAGCTTGGCTGGGACCTATGTGAGTATCCAGCGTAGGAATCTGGGAGTTGGGGAGGAGTGAGGAGTTGGGGAAAGACAGTCCTAACCGTGGAGGGTTCTGGTAAATGATGGGGTGAGGAGGGGCTCTTTGGCTCCCACCAGTCCCCCTGTCTGGTCTA
+
A@AABFFFBFFFFGGGGGGGGEHEGGGGGGHHGGGGGGGFHHGHGGGHFHHHFF3BGGFFHHGHHHHHHHHGGGGGHHHHHHHHFHHHGHHHGGGGGHHHGHHGGGHHGHGHGGHHHHHHHBFHHGDDFGHHFHHHGHGEDFBGGGGGGGGHFHFGHGHHHHCFEGHAGHHCGFHHHHHHGGGGGGGGE.AFGGGGGGGGGGGGGGFFF?FFBFFFFFFFFFFFFFFFFFFFFFFFFFFFAAFFFFFFFFF
@M05620:37:000000000-D9766:1:1101:10066:11153 1:N:0:51
AGTGCCAGCTCTCAATCGCACAGGGGACCCAGGGCCTGGCCCCTCCATCCAGAAAACCTATGACCTCACCCGCTACCTGGAGCACCCACTCCGCAGCTTGGCTGGGACCTATGTGAGTATCCAGCGTAGGAATCTGGGAGTTGGGGAGGAGTGAGGAGTTGGGGAAAGACAGTCCTAACCGTGGAGGGTTCTGGTAAATGATGGGGTGAGGAGGGGCTCTTTGGCTCCCACCAGTCCCCCTGTCTGGTCTA
+
AA>AADDFBFFFFAFDFFGGGGHHG?AE2EHH2BEEFFHHHHGGGGFH5GHHHEHHGFHHFGHHHFGHHHHGG>>FHFEFBFHHHH1?EGHGEGCGEHGHGHHGGGHHGHHHHHHHHHHHHHHHHGGGGGHHHHHHHHFGGHHHGGCGGCEGHGGHEGHHHHGGGFHHHHHHHHHHHHHGGGGG.;EGGGGGGGGGGGGGGGGGGFFFFFFFFFFFFFFFFFFFFFFFFFFFFFFFFFFFFFFFFFFFFFB
@M05620:37:000000000-D9766:1:1101:24297:11161 1:N:0:51
AGTGCCAGCTCTCAATCGCACAGGGGACCCAGGGCCTGGCCCCTCCATCCAGAAAACCTATGACCTCACCCGCTACCTGGAGCACCAACTCCGCAGCTTGGCTGGGACCTATGTGAGTATCCAGCGTAGGAATCTGGGAGTTGGGGAGGAGTGAGGAGTTGGGGAAAGACAGTCCTAACCGTGGAGGGTTCTGGTAAATGATGGGGTGAGGAGGGGCTCTTTGGCTCCCACCAGTCCCCCTGTCTGGTCTA
+
AA>AAFFCBFFFGFGFFFAAECHGGFEEEEHHFEFFFFHHHHGHGGHHHHHHFHHGHGHHHHHHHHHHHHFGGEEGHHHHGHHHHHHHGH3F?EEEFHGHGH3FEEGHGHHHHFDHH3FHHHHHHGGFGGHHHHHHHHFFEHHHGGFDGDEHHHHHHDCHHH@FGDHHHHHHHHHHHHHHGGGGGGGGCFGGGGBFGGGGGGG0.:AFFFFFAFFFFFFFFFFFFFFFFFFFFFFFFFE?DEBFFFEFFFB
@M05620:37:000000000-D9766:1:1101:4772:11170 1:N:0:51
GAGGCTGCTTTGGAAGAAACTGACAAGCCAGGGACAAAAGATCGGAAGAGCACACGTCTGAACTCCAGTCACAGTCCGAAATCTCGTATGCCGTCTTCTGCTTGAAAAAAAAAAAACACAAAACCAACTACACGATTAGAACCGACGTATTCACTATTCTCACTACTCGACAGGACCTATACAAACAACCAGTAATACAATCATAACACGCGACCATCCTAACAGCTAACAATAAAGCGGAACAACCACAA
+
A3AAAAFBFFFFGGGGGGGGGFGHHGHHGGHHGGFFF2GGAGHHGEFGHHHHHHHGFHHGHHHGHHHHHHBGHGBF3E11>BFFGHFGHHHHG?EHGHHHHHHHHHHHHGGCB<///?0//000////01?10<<...1111.-----.0/00000000000000/00..-.:..../;000000....99.00000/////9//9//9.------//.///.9/9///////9/9//.----9.....9.
@M05620:37:000000000-D9766:1:1101:7668:11189 1:N:0:51
AGTGCCAGCTCTCAATCGCACAGGGGACCCAGGGCCTGGCCCCTCCATCCAGAAAACCTATGACCTCACCCGCTACCTGGAGCACCAACTCCGCAGCTTGGCTGGGACCTATGTGAGTATCCAGCGTAGGAATCTGGGAGTTGGGGAGGAGTGAGGAGTTGGGGAAAGACAGTCCTAACCGTGGAGGGTTCTGGTAAATGATGGGGTGAGGAGGGGCTCTTTGGCTCCCACCAGTCCCCCTGTCTGGCCTA
+
AABBBFBCAFCFGDGGGEGGAABGCEGFGGHHGEGFFCG2GHGDGGBHHHGBGBGGGGHGHBGHHH3GHGHFGG?EGHGCHGG?BGEHGBGHGA>EE?GGFHHGCCGHGFHHHHHHFFGFFDDDHG/CC?FDGFHHEE?F?FGFGGGGGGGHCGFFFF<CGHGGG?ACGCFF:CFGHHGHGFGGFED?;9FFGGFFGGFGGFFGGGF=EAFB?F;AF-9FFFFFE/9.A.AAFFFFFFFB-.99FFE/99B
@M05620:37:000000000-D9766:1:1101:27694:11226 1:N:0:51
AGTGCCAGCTCTCAATCGCACAGGGGACCCAGGGCCTGGCCCCTCCATCCAGAAAACCTATGACCTCACCCGCTACCTGGAGCACCCACTCCGCAGCTTGGCTGGGACCTATGTGAGTATCCAGCGTAGGAATCTGGGAGTTGGGGAGGAGTGAGGAGTTGGGGAAAGACAGTCCTAACCGTGGAGGGTTCTGGTAAATGATGGGGTGAGGAGGGGCTCTTTGGCTCCCACCAGTCCCCCTGTCTGGTCTA
+
>>>>>DFFBFFFG4FGFFE2E?GHGGAEEAFFBEEAFFHHHHGHGGGGHFCFGFHAFFHHGEGHHAGHHHHGG>EGHHGGBFGHHH1??FF?EECGEFBGGHHGGGHHGHHHHHHHHHHHHHGHHFADGGHHHHHHGH0FEHHHGG.AGAEHH0DG<DHHGGCGG?GG/CCGHHHHGHHGGGGGAGGG.FFGGGFGGGGGGGGGGFFFFFFFFFFFFAFFFFFFFFFFFFFFEFFFFFFFFFFFFFFFFFF
@M05620:37:000000000-D9766:1:1101:18821:11234 1:N:0:51
AGTGCCAGCTCTCAATCGCACAGGGGACCCAGGGCCTGGCCCCTCCATCCAGAAAACCTATGACCTCACCCGCTACCTGGAGCACCAACTCCGCAGCTTGGCTGGGACCTATGTGAGTATCCAGCGTAGGAATCTGGGAGTTGGGGAGGAGTGAGGAGTTGGGGAAAGACAGTCCTAACCGTGGAGGGTTCTGGTAAATGATGGGGTGAGGAGGGGCTCTTTGGCTCCCACCAGTCCCCCTGTCTGGTCTA
+
CCCCBFFFCFFFGGGGGGGGGGHHGGGGGGHHGGGGGGHHHHGHGGHHHHHHHHHHHGHHHHHHHHHHHHHGGGGGHHHHGHGHHHHHGHHHGGGGGHHHGHHGGGHHGHHHHHHHHHHHHHHHHGGGGGHHHHHHHHHGFHHHGGGGGGGHHHHHHGHHHHGGGGHHHHHHHHHHHHHHGGGGGGGGEGGGGGFGGGGGGGGGGGFFFFFFFFFFFFFFFFFFFFFFFFFFFFFFFFFFFFFFFFFFFFF
@M05620:37:000000000-D9766:1:1101:16438:11243 1:N:0:51
AGTGCCAGCTCTCAATCGCACAGGGGACCCAGGGCCTGGCCCCTCCATCCAGAAAACCTATGACCTCACCCGCTACCTGGAGCACCAACTCCGCAGCTTGGCTGGGACCTATGTGAGTATCCAGCGTAGGAATCTGGGAGTTGGGGAGGAGTGAGGAGTTGGGGAAAGACAGTCCTAACCGTGGAGGGTTCTGGTAAATGATGGGGTGAGGAGGGGCTCTTTGGCTCCCACCAGTCCCCCTGTCTGGTCTA
+
DDCDCFFFDFFFGGGGGGGGGGHHGGGGGGHHFGGGGGHHHHGHGGHHHHHHHHHHHGHGHHHHHHHHHHHGGEGGHHHHHHHHHHHHGHHHGGGGGHHHGHHGGGHHGHHHHHHHHHHHHHHHHGGGGGHHHHHHHHHGGHHHGGGGGGGHHHHHHGHHHHGGGGHHHHHHHHHHHHHHGGGGGGGGCFGGGGGGGHHHHGGGGGFFFFFFFFFFFFFFFHHFFFFFFFFFFFFFFFFFFFFFHFFFFFF
@M05620:37:000000000-D9766:1:1101:7473:11289 1:N:0:51
AGTGCCAGCTCTCCATCGCACAGGGGACCCAGGGCCTGGCCCCTCCATCCAGAAAACCTATGACCTCACCCGCTACCTGGAGCACCCACTCCGCAGCTTGGCTGGGACCTATGTGAGTATCCAGCGTCGGAATCTGGGCGTTGGGGCGGCGTGCGGCGTTGGGGCCCGCCAGTCCTCACCGTGGAGGGTTCTGGTAAATGATGGGGTGAGGCGGGGCTCTTTGGCTCCCACCAGTCCCCCTGTCTGGTCTA
+
>>1>>D1FAFFFGAGFBEECEEHGG00AE00GFEE/AFGHGHGHGGBFHCGGH0F0BEGFBFFHGDFBGGH/E>/>GB1BBBFGFH?/EFF>>E?EEH10EGFGFGHHGH1FGHH2FGDFHH2@GGG/BC//?GHHHG.-AGGGGC.AG-AAG.A@-@@@@F?@---;-@--FFFF/;EFFFF?-;B@FFFFFFFFBFFF/BFFFFF?-FF-;@@<?@FFFFFFFFFFF-FFEFFFFFFF@FFFFFEFFFB
@M05620:37:000000000-D9766:1:1101:12624:11298 1:N:0:51
AGTGCAGCTCTCAATCGCACAGGGGACCCAGGGCCTGGCCCCTCCATCCAGAAAACCTATGACCTCACCCGCTACCTGGAGCACCAACTCCGCAGCTTGGCTGGGACCTATGTGAGTATCCAGCGTAGGAATCTGGGAGTTGGGGAGGAGTGAGGAGTTGGGGAAAGACAGTCCTAACCGTGGAGGGTTCTGGTAAATGATGGGGTGAGGAGTGGCTCTTTGGCTCCCACCAGTCCCCCTGTCTGGTCTAT
+
BABBBFFFFFFFGGGGGGGGGGHFGGGGGGF2AEEGDGHHHGFGGFHHHFGHGGFHGHBHHGHHHHHHHHGGFGGHHHH?GHHHHA1ECHHGGGFG3GHGGHF/E0BEGGGHDFDFF?G?GFFFGCACG2@@GHHHG0?CCDGDCEGG?EGC<GGBA<CH/DGEDGC/C/CHHHHHHHHGDGA9AFG;CFFGFBF00FFFFFFG?.9AAABDBAFFFFFFFFFFFFEEFFFFF9FFFFFFE9BFF/9FB/;
@M05620:37:000000000-D9766:1:1101:15381:11314 1:N:0:51
AGTGCCAGCTCTCAATCGCACAGGGGACCCAGGGCCTGGCCCCTCCATCCAGAAAACCTATGACCTCACCCGCTACCTGGAGCACCAACTCCGCAGCTTGGCTGGGACCTATGTGAGTATCCAGCGTAGGAATCTGGGAGTTGGGGAGGAGTGAGGAGTTGGGGAAAGACAGTCCTAACCGTGGAGGGTTCTGGTAAATGATGGGGTGAGGAGGGGCTCTTTGGCTCCCACCAGTCCCCCTGTCTGGTCTA
+
BBABBFFFBFFFGGGGGGGGGGHGGGGGGGHHGGGGGGHHHHGHGGHGHHHHGHHHHGHHHHHHHHHHHHHGGGGGHHHHHGHEHHHHGHGHGGEGGHHHGHHGGGHHGHHHHHHHHHHHHHHHHGGGGGHHHHHHHHHGGHHHGGGGGGGHHHHHHGHHHHGGGGHHHHHHHHHHHHHHGGGGGGGGGGGGGGGGGGGGGGGGGGFFFFFFFFFFFFFFFFFFFFFFFFFFFFFFFFFFFFFFFFFFFFB
@M05620:37:000000000-D9766:1:1101:18066:11316 1:N:0:51
AGTGCCAGCTCTCAATCGCACAGGCTGGAGCACAACAGCATGATCTTGGCTCACTGCAACTGCCACCTCCCTGGTTCAAGTGATTCTCCTGCCTCAGCCTCCCAAGTAGCTGGGACTGCAGGCGCCTGCCACCATGCCTGAATAATTTTTGTATTATTAGTAGATACGGGGTTTCACCAAGTTGGCCGGTCTGGTCTATCTCCTGCCCTTAGATCGGAAGAGCACACGTCTGAACTCCAGTCACATTCAGA
+
BBABBFFFBFFFGGGGGGGGGGHHFHHGFHHHHHEEHHCHHFFGHHHHHHHHHHHHGEDCGHHHHHHGHHGHGGBFHHHHHGHGFGHHHHFHHHHHHHHEHHGH3FHHHHHHHG1GHHHHHHGGGGGHHHHHHHHHHHHH2GG3?HHHHHGHEHH2GFHHHFFFHHHGEGGCGGHHHHHHHHHHHHHGGDGGHHHHHHHHHHHHEHHHHHHHHGGGGBGGGGGGGGGGGGGGGGGGGGGGGFFFFFFFFFF
@M05620:37:000000000-D9766:1:1101:8390:11316 1:N:0:51
AGTGCCAGCTCTCAATCGCACAGGGGACCCAGGGCATGGCCCCTCCATCCAGAAAACCTATGACCTCACCCGCTACCTGGAGCACCAACTCCGCAGCTTGGCTGGGACCTATGTGAGTATCCAGCGTAGGAATCTGGGAGTTGGGGAGGAGTGAGGAGTTGGGGAAAGACAGTCCTAACCGTGGAGGGTTCTGGTAAATGATGGGGTGAGGAGGGGCTCTTTGGCTCCCACCAGTCCCCCTGTCTGGTCTA
+
AAABCFFFCFFFGFGGGGGGGGGHGFGGGGGGGGGGHHHHHHGHGGGHHHGGHFHHHGHHHGHHHHHHHHHGGGGGHHHHHGF?GHHGGHHHGGEGGHHHGHHGGGHHGHHHHHHHHHHHHHHHHGDGGGHHHHHHHHGGEHHHGGGGGGGHHHHHHGHHHHGGEGHHGHHHHHHHHHHHGEEGGGGGEFGGGGGFGGFGGGGGGGGFFFFFFFFFFCFFFFFFFFFFFFFFFFFFFFFFFFFFFFFFFF9
@M05620:37:000000000-D9766:1:1101:15533:11320 1:N:0:51
AGTGCCAGCTCTCAATCGCACAGGGGACCCAGGGCCTGGCCCCTCCATCCAGAAAACCTATGACCTCACCCGCTACCTGGAGCACCAACTCCGCAGCTTGGCTGGGACCTATGTGAGTATCCAGCGTAGGAATCTGGGAGTTGGGGAGGAGTGAGGAGTTGGGGAAAGACAGTCCTAACCGTGGAGGGTTCTGGTAAATGATGGGGTGAGGAGGGGCTCTTTGGCTCCCACCAGTCCCCCTGTCTGGTCTA
+
CCCCCFFFCFFFGGGGGGGGGGHHGGGGGGFHGGGGGGHHHHGHGGHHHHHHHHHHHGHGHHHHHHHFHHHGGGGGHHHHHHHHHHHHGHHHGGEGGHHHGHHGGGGHGHGHHHHHHHHHHHHHHGGGGGGHHHHHHGGGGHHGGGFGGGGHHHHHHGHHHHFGEGHHHHHHHHHHFFHHGGGAAEDGGGGGGGFGGGGGGGGGGGFFFFFFFFCFFFFFFFFFFFFFFFFFFFFFFFFFFFFFFFFFFF/
@M05620:37:000000000-D9766:1:1101:15797:11321 1:N:0:51
AGTGCCAGCTCTCAATCGCACAGGGGACCCAGGGCCTGGCCCCTCCATCCAGAAAACCTATGACCTCACCCGCTACCTGGAGCACCAACTCCGCAGCTTGGCTGGGACCTATGTGAGTATCCAGCGTAGGAATCTGGGAGTTGGGGAGGAGTGAGGAGTTGGGGAAAGACAGTCCTAACCGTGGAGGGTTCTGGTAAATGATGGGGTGAGGAGGGGCTCTTTGGCTCCCACCAGTCCCCCTGTCTGGTCTA
+
BBABCFFFCFFFGGGGGGEGGGGHGGGGGGHHFGGGGFHHHHEHGGHGFHHHHGHHHGHHHHHHHHGHHHHGGEFGHGHHHGHHHHHGGHHHGGGGGHHHGHHGGGHHGHHHHHHHHHHHHHHHHGFGGGHHHHHHHHHGGHHHGGGGGGGHHHHHHGHHHHGGGGHHHHHHHGHHHHHHGGGGGGGGDGGGGGGGGGGGGGGGGGFFFFFFFFFFFFFFFFFFFFFFFFFFFFFFFFFFFFFFFFFFFFB
@M05620:37:000000000-D9766:1:1101:21631:11325 1:N:0:51
AGTGCCAGCTCTCAATCGCACAGGGGACCCAGGGCCTGGCCCCTCCATCCAGAAAACCTATGACCTCACCCGCTACCTGGAGCACCAACTCCGCAGCTTGGCTGGGACCTATGTGAGTATCCAGCGTAGGAATCTGGGAGTTGGGGAGGAGTGAGGAGTTCGGGAAAGACAGTCCTAACCGTGGAGGGTTCTGGTAAATGATGGGGTGAGGAGGGGCTCTTTGGCTCCCACCAGTCCCCCTGTCTGGTCTA
+
BBAABFFFBFFFGGGGGGGGGGHDFEGGGGHHFGGGGGHHHHGHGGHGHGHHHHGHHGGHFHHHHFHHHHHGGEFGHHHHHGHHHHGHGHHGEGGGGHHHGHHGGGHHGHHHHHHHHHHHHHHHHGGGGGHHHHHHHHHGGHHHGGGGGGGHHGHGHGHHHGGGGGHHHHHHHHHHHHHGGGGGGGGGEGGGGGGGGGGGGGGGGFFBFFFFFFBBBBFFFFFFFFFFFFFFFFFFFFFFBFFFFFFFFFF
@M05620:37:000000000-D9766:1:1101:12707:11331 1:N:0:51
ACCACACCTTCTACAATGAGCTGCGTGTGGCTCCCGAGGAGCACCCCGTGCTGCTGACCGAGGCCCCCCTGAACCCCAAGGCCAACCGCGAGAAGATGACCCAGGTGAGTGGCCCGCTACCTCTTCTGGTGGCCGCCTCCCTCCTTCCTGGCCTCCCGGAGCTGCGCCCTTTCTCACTGGTTCTCTCTTCTGCCGTTTTCCGTAGGACTCTCTTCTCTGACCTGAGTCTCCTTTGGAACTCTGCAGGTTCT
+
BBCCCCBBFFFFGGGGGGGGGGHHGGGGHGHHHGGGGGGGGHHHHGGGGGGGHHHHHHHGGGGGGGGGGGGFHHHGGGFHGHHGHGGGGGGGFGHFHHGHHHGHGHGHHHHGGHHGGGGGHHHHHHHHGHHFHHGGGGGHGHHGHGGGGGFGGGGGGGGGGGGGGGFFFFFFFFHFFFFFFFFFHHFFFFFFFFFFFFFHFFFFFFFFFFFFFFHFFHFFFFFFFFFFFFFFFFFFFFFFFFFFFFFFFFF
@M05620:37:000000000-D9766:1:1101:22496:11334 1:N:0:51
AGTGCCAGCTCTCAATCGCACAGGGGACCCAGGGCCTGGCCCCTCCATCCAGAAAACCTATGACCTCACCCGCTACCTGGAGCACCAACTCCGCAGCTTGGCTGGGACCTATGTGAGTATCCAGCGTAGGAATCTGGGAGTTGGGGAGGAGTGAGGAGTTGGGGAAAGACAGTCCTAACCATCGAGGGTTCTGGTAAATGATGGGGTGAGGAGGGGCTCTTTGGCTCCCACCAGTCCCCCTGTCTGGTCTA
+
AAAABFFFCFFFGGGGGGGGGGHHGGGGGGHHGGGGGGHHHHGHGGHHHHHHHHHHHGHHHHHHHHHHHHHGGGGGHHHHHHHHHHHHGHHHGGGGGHHHGHHGGGHHGHHHHHHHHHHHHGHHHGGGGGHHHHHHHHHGDFHHGGGGGGGHHHHHHGGHHHGGGGHHHGHHHHHHHGGH0;;CFGGGEFGGGGGGGGGGGGGGGGGFFFFFFFFFFDFFFFFFFFFFFFFFFFFFFFFFFFFFFFFFFFB
@M05620:37:000000000-D9766:1:1101:14766:11417 1:N:0:51
AGTGCCAGCTCTCAATCGCACAGGGGACCCAGGGCCTGGCCCCTCCATCCAGAAAACCTATGACCTCACCCGCTACCTGGAGCACCAACTCCGCAGCTTGGCTGGGACCTATGTGAGTATCCAGCGTAGGAATCTGGGAGTTGGGGAGGAGTGAGGAGTTGGGGAAGGACGGTCCTAACCGTGGAGGGTTCTGTTAAATGATGGGGGGGGGAGGGGCTCTTTGCTTCCCACCAGTCCCCCTGTCTGGTCTT
+
AAABAFFFBFFFGFGGGGGGGGHHGEGEGGDHGDGGGGHHHHGEGGFDGHCHHHFHHEHCHHHHHHH3GCFGGEFGHHHHFGHGHHHGGHHHGGGCGHHHFGFGG?FHAGGGFHHHHHHHHHHGHCCB<A1GFFGFFG0CCGHHGGECCAAHFHBFBDHGFBC-:A...;--:;-0C0;.-99-..9-;.90C00;B0///9/B?A---;-9;9>9=-:FF/////;9B/;..99;FFE.-.:;/B/99//
@M05620:37:000000000-D9766:1:1101:5815:11434 1:N:0:51
AGTGCCAGCTCTCAATCGCACAGGGGACCCAGGGCCTGGCCCCTCCATCCAGAAAACCTATGACCTCACCCGCTACCTGGAGCACCAACTCCGCAGCTTGGCTGGGACCTATGTGAGTATCCAGCGTAGGAATCTGGGAGTTGGGGAGGAGTGAGGAGTTGGGGAAAGACAGTCCTAACCGTGGAGGGTTCTGGTAAATGATGGGGTGAGGAGGGGCTCTTTGGCTCCCACCAGTCCCCCTGTCTGGTCTA
+
BBBBBFFFBFFFFGGGGEFEEABFFEEGGGHHGGGGGFHGHHGHGGHHHHHFHGEHGGBFHGFHHHFFHHHGGGGGHGGFGHHFFHFHGFHHGGCGGGHHGHHFEGFHGHHHEHHHFGHHHHHHHGEG?DHHHHHEHHAFEHHFGCGGG.EHHHHHHDHHGFGGGGHEFHHBCGHHHHHGGGGGGGGGCF?FGECFGGGGGGGGGGFFFFFFFFFFFFFFFFFFFFFFFFFDFFFFFFFFFFFFFFF9;FB
@M05620:37:000000000-D9766:1:1101:11487:11442 1:N:0:51
AGTGCCAGCTCTCAATCGCACAGGGGACCCAGGGCCTGGCCCCTCCATCCAGAAAACCTATGACCTCACCCGCTACCTGGAGCACCAACTCCGCAGCTTGGCTGGGACCTATGTGAGTATCCAGCGTAGGAATCTGGGAGTTGGGGAGGAGTGAGGAGTTGGGGAAAGACAGTCCTAACCGTGGAGGGTTCTGGTAAATGATGGGGTGAGGAGGGGCTCTTTGGCTCCCACCAGTCCCCCTGTCTGGTCTA
+
ABBBBFFFBFFFGGGGGGGEEAGEFGGGGGFHGGGGGGHHHHGHGGGHHHFHFHEHHGHHHHHHHHHBHHHGGGEGHHHHHHHHFHHHGGHHGGEFGHHHGHHGGGHHGHHHGGHGHHHHHHHHGGGGGGFGFGHHHG0FDGEFGGFGGFFHHHGEF?CGHHGGGFEFHHGHHFHHHHHHGGGGGGGCEFFGGGGGGGGGGGGGGGFCEA?B.9BCBFFFFFFFFFFFFFFFFFFFFFF?CEFFFFFFFFB
@M05620:37:000000000-D9766:1:1101:5707:11444 1:N:0:51
AGTGCCAGCTCTCAATCGCACAGGGGACCCAGGGCCTGGCCCCTCCATACAGAAAACCTATGACCTCACCCGCTACCTGGAGCACCAACTCCGCAGCTTGGCTGGGACCTATGTGAGTATCCAGCGTAGGAATCTGGGAGTTGGGGAGGAGTGAGGAGTTGGGGAAAGACAGTCCTAACCGTGGAGGGTTCTGGTAAATGATGGGGTGAGGAGGGGCTCTTTGGCTCCCACCAGTCCCCCTGTCTGGTCTA
+
BBAABFFFBFFFGGGGGGGGGGHFGAAE2BGH2BEEFFHHHHGHGGHH5BGHHHHHHGHHHHHHHFHHHHHGG/EEHHFHFGHHHHA?EGHHFGFGGHFGGHHGGGHHGHHHHHHFHHHHHHHHHGGGGGGHHHHHHH0FDHHGGG.AD.EHHDGHFGHHHHGGGFHHFGGGHHHHGHHHGGGGDGGGGGGGGGGGGGGGGGGGGGFFFFFFFFFFFFFFFFFFFFFFFFFFFFFFFFFFFFFFFFFFFF9
@M05620:37:000000000-D9766:1:1101:18607:11444 1:N:0:51
GAGGCTGCTTTGGCAGAAACTGACAAGCCAGGGACACAAGATCGGACGAGCACCCGTCTGAACTCCAGTCACATTCAGAAATCTCGTATGCCTTCTTCTGCTTGAAAAAACAAAACAATCCCTCTTATGGTGGCCACCTACCTCCTTCTTGGCCTCCTGTCGGTGCCCCCTTTCTTCCTCGTACCCTGTTCTGCTGTTTTCTGTAGGCCTCTCTTAATTGCCCTGAGCCGCCTTTCCCCCTATCCCGTTTC
+
AAA>A?C>BD@DF1BA11BBA111ABBA0000A000BB0F011/A/////AABA/AAA0>121@1B1@@1111221@2B@@1B21>/>0>BE11B11@FGH>B10>11B/?//B00//110BB00B121121/@@1/@0@00@F/?111<1<0??0F0111>--.<00<<<<0<000=00.:...0;/<;CC0:00<0;;F90;0000/9ABB0B0000;009/.9/;;-;;--;///-9;-:///---//
@M05620:37:000000000-D9766:1:1101:25243:11456 1:N:0:51
AGTGCCAGCTCTCAATCGCACAGGGGACCCAGGGCCTGGCCCCTCCATCCAGAAAACCTATGACCTCACCCGCTACCTGGAGCACCAACTCCGCAGCTTGGCTGGGACCTATGTGAGTATCCAGCGTAGGAATCTGGGAGTTGGGGAGGAGTGAGGAGTTGGGGAAAGACAGTCCTAACCGTGGAGGGTTCTGGTAAATGATGGGGTGAGGAGGGGCTCTTTGGCTCCCACCAGTCCCCCTGTCTGGTCTA
+
ABAACFFFCFFFGGGGGGGGGGHHGGGGGGHHGGGGGGHHHHGHGGHHHHHHHHHHHGHHHHHHHHHHHHHGGGGGHHHHGGHHHHHHGHHHFGGGGHHHGHHGGGHHGHHHHHHHHHHHHHHHHGGGGGHHHHHHHHHGFHHHGGGGGGGGHHHHHGHHHHGGGGHHHHHHHHHHHHHHGGGGGGGGCFGGGGFGGGGGGFGGGGFFFFFFFFFFFFFFFFFFFFFFFFFFFFFFFFFFFFFFFFFFFFF
@M05620:37:000000000-D9766:1:1101:5131:11532 1:N:0:51
GAGGCTGCTTTGGAAGAAACTGACAAGCCAGGGACACAAGATCGGAAGCGCACACGTCTGGACTCCAGTCACCTTCAGAAATCTCGTATTCCGTCTTCTGCTTGAAAAAAAAAAAAACAAAACATCAACGCATCTGTTCAATTGGTCACTCTGCAACAAAGAGACCCACTCTATTGCCATATGACTATTATCGATGTACGCGGCACAGTGTGATCGATGAATTGTGCCGCCCTGACCCCTGACGCATACTC
+
AAAABBFBFFFFGGGGGGG4FGG4BF4BFEFHA2FAFGFHGHGGGAAEG0EEE0G0BBFF3BFGF@3BFGHDBFGGFF4B3BBFBBB1B3BFGFFG?BEGBBG3BFGHGGGGFB//////<00/?1110.--.-=111=00=00/=00/00000000.;.////:.....;000000000000000000000...0.00..-----..///////9..////////:9-;---../9:..../..-..///
@M05620:37:000000000-D9766:1:1101:12076:11539 1:N:0:51
AGTGCCAGCTCTCAATCGCACAGGGGACCCAGGGCCTGGCCCCTCCATCCAGAAAACCTATGACCTCACCCGCTACCTGGAGCACCAACTCCGCAGCTTGGCTGGGACCTATGTGAGTATCCAGCGTAGGAATCTGGGAGTTGGGGAGGAGTGAGGCGTTGGGGAAAGACAGTCCTAACCGTGGAGGGTTCTGGTAAATGATGGGGTGAGGAGGGGCTCTTTGGCTCCCACCAGTCCCCCTGTCTGGTCTA
+
>A1>AFBCAFFFG1GGGFGFEGHFEABEAEFFFGGEGFGHFHGGGGFGDFEGFFEFGGHFEFDGHFG@GGHGGE?FHHHGBGHHHH0?EHHHGGGGGHHHGHHGGGGGGHGHHHFEGHHHHH2<GGGACCBGGHBGHF0FEGHHCC.@CCCCHDGH.<<:CGCG.:.=/:FFFGGG0CFF@GGGAAE?BFFFGFCBFFFF/FFFFFB@FFF/-A@?@?EBBFFFFEFEEBFFEFBFFFFF@FFFFFFFFF/
@M05620:37:000000000-D9766:1:1101:25952:11568 1:N:0:51
AGTGCCAGCTCTCAATCGCACAGGGGACCCAGGGCCTGGCCCCTCCATCCAGAAAACCTATGACCTCACCCGCTACCTGGAGCACCAACTCCGCAGCTTGGCTGGGACCTATGTGAGTATCCAGCGTAGGAATCTGGGAGTTGGGGAGGAGTGAGGAGTTGGGGAAAGACAGTCCTAACCGTGGAGGGTTCTGGTAAATGATGGGGTGAGGAGGGGCTCTTTGGCTCCCACCAGTCCCCCTGTCTGGTCTA
+
ABBAAFFFBFFFGEGGGGGGGGHHGGFEGGHHGGGGGGHHHHGHGGHHHHHHFHHHHGHHHHHHHHHHHHHGGEGGHHHHGHHHHHGFEHHHGGGGGHHHGHHGGGHHGHHHHHHHHHHHHHHHHGGGGGGHHHHHHHHGGHHHGGGGGDEHHHHHGDHHHHGGG?GHFHGHHHHGFHHHGGGGGGGGAFGGGGFGGGGGGGGGGGFFFFFFFFFFFFFFFFFFFFFFFFFFFFFFFFFFFFFFFFFFFFB
@M05620:37:000000000-D9766:1:1101:25963:11583 1:N:0:51
AGTGCCAGCTCTCAATCGCACAGGGGACCCAGGGCCTGGCCCCTCCATCCAGAAAACCTATGACCTCACCCGCTACCTGGAGCACCAACTCCGCAGCTTGGCTGGGACCTATGTGAGTATCCAGCGTAGGAATCTGGGAGTTGGGGAGGAGTGAGGAGTTGGGGAAAGACAGTCCTAACCGTGGAGGGTTCTGGTAAATGATGGGCTGAGGAGGGGCTCTTTGGCTCCCACCAGTCCCCCTGTCTGGTCTA
+
AABBBFF4AFFFGGFGGAFGGGFGFEFEGGFHG2EGGFHHHHGHGGHFHHGHHHGHHGHFHHHHHHHHHHHGGGGGHHHBFFF?FGCHGH3FEEECEGHHEHGF?EHHGGHHHHFHHDGHHHGHHG<ECEHHHHHHHHHG?GHHCGGGGGGHHHHHG.<CHHGGGGHHHHHHHGGGHHHHGDCBDGGG9FFFGFFGFGGGGFFBE.;DFFFFFFB?BBFFFFFFFFFEFFFDFFFFFFFFBEFFFFFFBFF
@M05620:37:000000000-D9766:1:1101:9635:11592 1:N:0:51
GCGGCTGCTTTGGAAGAAACTGACAAGCCAGGGACAAAAGATCGGAAGCGCACACGTCTGAACTCCAGTCACATTCAGAAATCTCGTCTGCCGTCTTCTGCTTGAAAAAAAAAAAAAAAAAAAAAAAAAAGTCTAAAAGTTCCAACCCATCCTCAAACTTAAAGTCCAGACAATAGGATGTCTACAACACTATATTGAGGTACCACGAAGCATACAAGAGCAAAGAGTGATGTCGTATGCAACCCAAATGT
+
>1>>>ADAFFFFG1BFFFGFGFFFFGGHGFGH0AFEE00FFFGHGAFGHEGGGGHGGGHGHHHGHHHHHHEGHDBF@FGBB1BEBGF/?FGFE?>FFFGHHHHH>BGHGEG/B/////>------:----.900;0000000090/9--//-///9////////;/////-9-;/////////////9--/////9///-//////-----/;B////---/;;//-;//////-9-//////-----9//
@M05620:37:000000000-D9766:1:1101:6257:11596 1:N:0:51
AGTGCCAGCTCTCAATCGCACAGGGGACCCAGGGCCTGGCCCCTCCATCCAGAAAACCTATGACCTCACCCGCTACCTGGAGCACCAACTCCGCAGCTTGGCTGGGACCTATGTGAGTATCCAGCGTAGGAATCTGGGAGTTGGGGAGGAGTGAGGAGTTGGGGAAAGACAGTCCTAACCGTGGAGGGTTCTGGTAAATGATGGGGTGAGGAGGGGCTCTTTGGCTCCCACCAGTCCCCCTGTCTGGTCTA
+
ABAABFFFBFFFG4GGGGGGGGHHGGGGGGHHGGGGGGHHHHGHGGHHHHHHHGHHHGHHHHGHHHHHHHHGGEEEHHHHCHHHHH1FEHHHGGGGGHGHGHHGGGHHGHHHHHHFGHHHHHEGHGGDDGF>GHHHHH0FGHHGGG.ADACGH0DH<DHHHGGGE.;GHHHHHHHHHHHHGGGGGGGGEFGGGGGGGGGGGGGGGGFFFFFFFFFFFFFFFFFFFFFFFEFFFFFFFFFFFFFFFFFFFFB
@M05620:37:000000000-D9766:1:1101:22902:11606 1:N:0:51
GAGGCTGCTTTGGAAGAACCTGACAAGCCAGGGACAAAAGATCGGAATAGCACACGTCTGAACTCCAGTCACATTCAGAAATCTCGTATGCCGTCTTCTGCTTGAAACAAAAAAAAAAAAGAATCAAAAACATCTTTTGATATGCTGTACATTCTTACTTATTATCATCAAATCATACAATATAAATCCTATTACCCCGTACGCACTGCAGCAGAGGCCTTGCGCACTCTTCAGACCCCCGCTCTCTCCTA
+
AAABBAC>CFFFFGGGGGGGGGHFGDBFFHHHGAFGBFHBFGHHGEEA33BFGEG0BGHBDFGHHG3FFGHF5FHHFDDDFGFHHFFEH?FGGEFG?FHHFGGFGGH3FGHGFEEE//////<222?11?//11<1@11.1111>111>111111111100000000000000000<=<00000000</00:000;/.-.-.-..-9/;0/;../...9////9;-99/9/;9/;/..99---99//////
@M05620:37:000000000-D9766:1:1101:25959:11608 1:N:0:51
AGTGCCAGCTCTCCATCGCACAGGGGACCCAGGGCCTGGCCCCTCCATCCAGAAAACCTATGACCTCACCCGCTACCTGGAGCACCAACTCCGCAGCTTGGCTGGGACCTATGTGAGTATCCAGCGTAGGAATCTGGGAGTTGGGGAGGAGTGAGGAGTTGGGGAAAGACAGTCCTAACCGTGGAGGGTTCTGGTAAATGATGGGGTGAGGAGGGGCTCTTTGGCTCCCACCAGTCCCCCTGTCTGGTCTA
+
>A>>>DFFBFFFG4FGFEECECHHG2BEGEGHFEGEFFHHHHGHGGHHHHHHHHHFGGHGHDGHHHGHHHHGG>EGHHHHBFGHHH1??GHFEGCGEGFHGHHGGGHHGHHHHHHGHHHHHHHHHGGDGGBGHHHHHH0FCGHHGG.CG.>CG0DG<CHHHHGGEACGCHFHHHHHHHHGGGGGCEGGEGGGGGGGFGGGGGGGGGFFFFFFFFFFFFFFFFFFFFFFFFFFFFFFFFFFFFFFFFFFFFF
@M05620:37:000000000-D9766:1:1101:11164:11624 1:N:0:51
AGTGCCAGCTCTCAATCGCACAGGGGACCCAGGGCCTGGCCCCTCCGTCCAGAAAACCTATGACCTCACCCGCTACCTGGAGCACCAACTCCGCAGCTTGGCTGGGACCTATGTGAGTATCCAGCGTAGGAATCTGGGAGTTGGGGAGGAGTGAGGAGTTGGGGAAAGACAGTCCTAACCGTGGAGGGTTCTGGTAAATGATGGGGTGAGGAGGGGCTCTTTGGCTCCCACCAGTCCCCCTGTCTGGTCTA
+
ABBBAFFFCFFFGGGGGGGGGGHHGGGGGGHHGGGGGGHHHHGGGG1GHGGHHGHHHGHHGHHHHHHHHHHGGFEGHGGHHHHHHHGEGGHGGGGGGHHHGHHGGGHHGHHHHHHHHHHHHHHHHGGGGGHHHHHHHHHGGHHHGGFGGGGHHHHHHGHHHHGGGGGHHHHHHHHHHGGGGGGGGGGGGGGGGGGGGGGGGGGGFFFFFFFFFFFFFFFFFFFFFFFFFFFFFFFFFFFFFFFFFFFFFFB
@M05620:37:000000000-D9766:1:1101:8357:11644 1:N:0:51
AGTGCCAGCTCTCAATCGCACAGGGGACCCAGGGCCTGGCCCCTCCATCCAGAAAACCTATGACCTCACCCGCTACCTGGAGCACCCACTCCGCAGCTTGGCTGGGACCTATGTGAGTATCCAGCGTAGGAATCTGGGAGTTGGGGAGGAGTGAGGAGTTGGGGAAAGACAGTCCTAACCGTGGAGGGTTCTGGTAAATGATGGGGTGAGGAGGGGCTCTTTGGCTCCCACCAGTCCCCCTGTCTGGTCTA
+
>AA1>DFFAFFFG1GGGGGCGGHHGEEFFEGH0BEEFGHHHHGHGGGHHHHHHHHHHGHHHFHHHAGHHHHEE>>EHHHH>FGHHH//?GHGEGEGGHGHGHHGGGHHGHHHHHHHHHHHHHHHHGGFCGFHHHHHHH0FGHHHGGCCG.CHH0DH0EHHHHGGEAAGCGGHHHHHHHHGGGGGBGGGGGGGGGGGGGGGGGGGGFF@FFFFFF@@@@FFFFFFFFFFFFFFFFFFFFFF@FFFFFFFFF/
@M05620:37:000000000-D9766:1:1101:22312:11669 1:N:0:51
AGTGCCAGCTCTCAATCGCACAGGGGACCCAGGGCCTGGCCCCTCCATCCAGAAAACCTATGACCTCACCCGCTACCTGGAGCACCAACTCCGCAGCTTGGCTGGGACCTATGTGAGTATCCAGCGTAGGAATCTGGGAGTTGGGGAGGAGTGAGGAGTTGGGGAAAGACAGTCCTAACCGTGGAGGGTTCTGGTAAATGATGGGGTGAGGAGGGGCTCTTTGGCTCCCACCAGTCCCCCTGTCTGGTCTA
+
AAAAAFFFBFFFGGGGGGGGCGHHGGGGGGHHGGGFGGHHHHGHGGHGHHHHHHHHHGHHFHHHHHHHHHHGGFGGHHHHGGHHHHHGGGHGEGGGGHHHGHHGGGHHGHHHHHGHHHHHHHHHHGGGGGHHHHHHHHHGGHHHGGFGGGGHHHHHHGHHHHGGGGHHHHHHHHHHHHHHGGGGGGGGEFGGGGGGGGGGGGGGGGFFFFFFFFFFFFFFFFFFFFFFFFFFFFFFFFFFFFFFFFFFFFB
@M05620:37:000000000-D9766:1:1101:17518:11680 1:N:0:51
AGTGCCAGCCTCAATCGCACAGGGGCCCCCGGGCCTGGCCCCTCCCGCCCGAAAACCTCTGACCTCACCCGCTACCTGGCGCACCCCCTACGCAGCTTGGCTGGGCCCTATGTGCGTATCCAGCGTCGGCATCTGGGCGTTGGGGCGGCGTGCGGCGTTGGGGCAAGCCCGTCCTAACCGTGGCGGGTTCTGGTAAATGCTGGGGTGAGGCGGGGCTCTTTGGCTCCCACCCGTCCCCCTGTCTGGTCTAT
+
>>>1>BFFAA1BF1BGF1AAA0FFE0AEEA/AAAEAEG0BFEHGG//>>>E/>/>>?FHHH1FG1BBGGHGGEGGGHHG0>EECGC<CC/<?C?CCHH?<GFFC</?AF0>FGHFCG.EHH0<C@E.AC-CAGHHEFA-;A9C@@B?>@@@@F?@=@@=@F@@F?EEEE-;@ABF/BFA@FE@-;@@@AAFFFFEFFFF/FFFF@-;-;F--;=9@@FFFFEFFFFF--;B--;BFFFF?EFFFFBFBB9F
@M05620:37:000000000-D9766:1:1101:6854:11723 1:N:0:51
AGTGCCAGCTCTCAATCGCACAGGGGACACAGGGCCTGGCCCCTCCATACAGAAAACCTATGACCTCACCCGCTACCTGGAGCACCCACTCCGCAGCTTGGCTGGGACCTATGTGAGTATCCAGCGTAGGAATCTGGGCGTTGGGGCGGAGTGCGGAGTTGGGGACAGCCAGTCCTAACCGTGGAGGGTTCTGGTAAATGATGGGGTGAGGAGGGGCTCTTTGGCTCCCACCAGTCCCCCTGTCTGGTCTA
+
AA>AAFBFAFFFG1GFFGGEGAAAF00ABFGH00BBFAAFFHGCEEBGGCDGH1FFCEFGEFFEGBB1GGFEG/>EGH1BB>FGHHE>?GHFAE?E@G>BEGHGGGHHGHGFFFG2BGGFGH2FFCG/>E@1@FGGBF/>CCCFCC.AC-;;C0A@-ACFCFG@.-.9.;.;BFFFFFFF?FE@-;B@BFFFFFFFFFFB/FFFFF-9-;9/;A@@@@FFFFFFFFFFF-;BAFFFFFFF@FFFFFFFFF/
@M05620:37:000000000-D9766:1:1101:19490:11725 1:N:0:51
ACCACACCTTCTACAATGAGCTGCGTGTGGCTCCCGAGGAGCACCCCGTGCTGCTGACCGAGGCCCCCCTGAACCCCAAGGCCAACCGCGAGAAGATGACCCAGGTGAGTGGCCCGCTACCTCTTCTGGTGGCCGCCTCCATCCTTCCTGGCCTCCCGGAGCTGCGCCCTTTCTCACTGGTTCTCTCTTCTGCCGTTTTCCGTAGGACTCTCTTCTCTGACCTGAGTCTCCTTTGGAACTCTGCAGGTTCT
+
AAAAA?AAFFFFFGGGFG1A1BFCEEEBGCGHFFGFGGGCGHHHHGEEEEGEGFHHHGHEGGGGFEEGGGGFHFEEGGGGEEHHEGEEGC/<<CGHHHHHHGEGFFHHFFGGGFHGGGCCE0DHHEFHFHHGFHC-CAEH/:GHHFEGGGGGGGGGGGG@-AFFGGGF@@FFFFFFFFFFFBFFFFFFFFFFFF-ABFFFF-;-;BBFFFFFFFFFFFFFFFFB/9BFFFFFFFFFFFFBBBFFBFEAFFF
@M05620:37:000000000-D9766:1:1101:12599:11785 1:N:0:51
GAGGCTGCTTTGGAAGAAACTGACAAGCCAGGGACACAAGATCGGAAGAGCACACGTCTGCACTCCAGTCACATTCAGGAATCTCGTATGCCTTCTTCTGCTTGAAAAAAAAAAAGATGAAACAAACCAAGTAAAACAGAAGAACACAATTAAGAAGAAAAACGGGTAGAGTAGGATGGTAGATGAACAGTAACGCATGTCATAAAAATAGGCAAAGAGGAACCACTGTGAGGCGTTTGTCAGTCAGATCG
+
AAAAAAFBFBD@GBBB4GAGGGH4BD4B2AB4B2B2BFEHCHBAE2AA22ABBBBAB12B5AABB23BD33D5DF55D3BBB@D5BBBE3BF4BGG4BGF4BB3BF@F1E/<E?B?/2B33222/@///?0@21111<0<?110000..<111111010>0<<-..--.00;00000/.00000<0000/0:09.--..000000;00.000/0..///../....///;//..-.-9.//://;/////.
@M05620:37:000000000-D9766:1:1101:8103:11823 1:N:0:51
AGTGCCAGCTCTCCATCGCACAGGGGACCCAGGGCCTGGCCCCTCCATCCAGAAAACCTATGACCTCACCCGCTACCTGGCGCACCCACTCCGCAGCTTGGCTGGGACCTATGTGAGTATCCAGCGTAGGAATCTGGGAGTTGGGGAGGCGTGCGGAGTTGGGGACAGCCAGTCCTAACCGTGGAGGGTTCTGGTAAATGATGGGGTGAGGAGGGGCTCTTTGGCTCCCACCAGTCCCCCTGTCTGGTCTA
+
>A>3>BDFCFFFGGGGGEGCGGHGG22AEAFG2BE2AFGHHHGHGGHHHGHHHHH2BEGHABGHH@FHHHHFE>>EHG3B1>EEEGE??GH2?E?F/F?FFHHGGGHHGHHHHHHFHHHHHHGHHGF/>D?DGHHHHH0FGHHHGG.AD.AEC.AF:DGHGGGGA-.C.;.CFGGGGGGGGGGF?EFFDAFFFFFFFFFFFFFFFFFFFFFFFFFFFFFFFFFFFFFFFFFFFFFFFFFFFFFFFFFFFFB
@M05620:37:000000000-D9766:1:1101:6695:11855 1:N:0:51
AGTGCCAGCTCTCAATCGCACAGGGGACCCAGGGCCTGGCCCCTCCATCCAGAAAACCTATGACCTCACCCGCTACCTGGAGCACCAACTCCGCAGCTTGGCTGGGACCTATGTGAGTATCCAGCGTAGGAATCTGGGAGTTGGGGAGGAGTGAGGAGTTGGGGAAAGACAGTCCTAACCGTGGAGGGTTCTGGTAAATGATGGGGTGAGGAGGGGCTCTTTGGCTCCCACCAGTCCCCCTGTCTGGTCTA
+
>>ABBFFFBFFFGFGGG2AFFEFHFEGGGGHHGGGGGGHHHHGHGGHHHHHHHGHHHGHHHHHHHHGHHHHGGGFGHHHHFGG1GHHHGHHHGGGGGHHHGHHGGGHHGHHHHHHHHFHHHHGHHGCGGGHHHHHHGGHGGHHHGGFCDGGHHHHHHGHHHGGGGGHHHHHGFGHHHHGHGGGGGGGGCFGGGGFFGGGGGGGGGGFFFFFFFFFFFDFFFFFFFFFFFFFFFFFFFFFFFFFFFBFFBFB
@M05620:37:000000000-D9766:1:1101:7711:11906 1:N:0:51
GAGGCTGCTTTGGAAGAGAACACGTCTGAACTCCAGTCAACTGACAAGCCAGGGACAAAAGATCGGAAGAGCACACGTCTGAACTCCAGTCACATTCAGAAATCTCGTATGCCGTCTTCTGCTTGAAAAAAAAAAAAAAAAAAACAATAAAGTAATATCATACTTCCTACCAAGACCAACAATAATACAACAATCCACAACACTTTATCTAGAACAGCACTTACGAAACGACCAATTTCAGAAACACCACC
+
AABAACFBFFFFGGGGGGGBFGHGFGCB5FGHBFGGHHEABGHDFDDHHGGHAEGGGHGHFFBGGGCEEHGG3B?FEBBEF5ECGHH33BFGF@DFHHHFFBF3FHGGGHCHFEEGHGHHHHGHEGGH30>BDFB@/<>-<---:..000000;00000000000;0000.00..///99..00:00000/..////:B..;.///////9///://././///.9..-..9--.////9//////....9
@M05620:37:000000000-D9766:1:1101:22358:11915 1:N:0:51
AGTGCCAGCTCTCAATCGCACAGGGGACCCAGGGCCTGGCCCCTCCATCCAGAAAACCTATGACCTCACCCGCTACCTGGCGCACCAACTCCGCAGCTTGGCTGGGACCTATGTGAGTATCCAGCGTAGGAATCTGGGAGTTGGGGAGGAGTGAGGAGTTGGGGAAAGACAGTCCTAACCGTGGAGGGTTCTGGTAAATGATGGGGTGAGGAGGGGCTCTTTGGCTCCCACCAGTCCCCCTGTCTGGTCTA
+
>>3>>DDFAFFFFGGFDFFGEGHHGGGGAEGHFGGEFEGGAGG1EFEFDHBFD3ABF1CFHHBGGHBGHFHGG/>EGFHH1>EEEF1EEHHHGGGFEHEGDCHE/AGGD2?GH?DDF2F2@D2GGF?EG?GHBGD1GH0/EHF1@F.A-..<.G0.<.GCGHGGA..;C//CCFGFF99F-..A.9.@G.CB00FB9FF0/99BE.;9.AFFFBFF;-E/BBFFFBF.A.ADAAFFFF.9>9//999;:/B
@M05620:37:000000000-D9766:1:1101:5600:11920 1:N:0:51
ACCACACCTTCTACAATGAGCTGCGTGTGGCTCCCGAGGAGCACCCCGTGCTGCTGACCGAGGCCCCCCTGAACCCCAAGGCCAACCGCGAGAAGATGACCCCGGTGAGTTGCCCGCTACCTCTTCTGGTTGCCGCCTCCCTCCTTCCTGGCCTCCCGGAGCTGCGCCCTTTCTCACTGGTTCTCTCTTCTGCCGTTTTCCGTAGGACTCTCTTCTCTGACCTGAGTCTCCTTTTGCACTCTGCAGGTTCT
+
CCCCCCCCFFFFGGGGGGGGGGHHGGGEGGHHHGGGGGGGGHHHHGGGDEGGGHGHHHHGGGEGGGGGGGGHHHHGGGGHGHHHHGGGGGCGGGHGHHHDGH/AGFDFGH11>GF?-AF-CGFFHGHHHD0.<C-;DGAHGHCEF00FG0C.CBFEEEGBBGGGG=;DD-;B9FBFB9/9;BFFFFFFF9B/BFFDA/;FF.:.9A/BFFFFEBFFFFFBFBBFB/;:/FF/BF/://9BFF/9BFFFFFF
@M05620:37:000000000-D9766:1:1101:6337:11920 1:N:0:51
AGTGCCAGCTCTCAATCGCACAGGGGACCCAGGGCCTGGCCCCTCCATCCAGAAAACCTATGACCTCACCCGCTACCTGGCGCACCAACTCCGCAGCTTGGCTGGGACCTATGTGAGTATCCAGCGTAGGAATCTGGGAGTTGGGGAGGAGTGAGGAGTTGGGGAAAGACAGTCCTAACCGTGGAGGGTTCTGGTAAATGATGGGGTGAGGAGGGGCTCTTTGGCTCCCACCAGTCCCCCTGTCTGGTCTA
+
>AA1>DFFAFFFGDGGGGGAECGGGGEEFEHH0BEAFFHHHHGHGGHHHHHHHHHHGGHHHHHHHFGHHHHGE>EEHHHH0>EGGGC/?GHFEGEGEHGHGHHGGGHHGHHHHFHHHHHHHHHHHGGCACGHHHHHHHAFGHHHGGACG.EGHFFHHGHHHHCGEFGHBHGHHGGGGGGFGGGGBGGGEGGGGGGGGGGGFFFFFFF@FFFFFF@@@@FFFFFFFFFFFFFFFFFFFFFF@FFFFFFFFFF
@M05620:37:000000000-D9766:1:1101:11728:11925 1:N:0:51
AGTGCCAGCTCTCAATCGCACAGGGGACCCAGGGCCTGGCCCCTCCATCCAGAAAACCTATGACCTCACCCGCTACCTGGAGCACCAACTCCGCAGCTTGGCTGGGACCTATGTGAGTATCCAGCGTAGGAATCTGGGAGTTGGGGAGGAGTGAGGAGTTGGGGAAAGACAGTCCTAACCGTGGAGGGTTCTGGTAAATGATGGGGTGAGGAGGGGCTCTTTGGCTCCCACCAGTCCCCCTGTCTGGTCTA
+
A>AABFFFBFFFGGGGGFGGGGHH2FEGGGHHGGGGFFHHHHGFGGGHHHGHHGEHHGFGHHHHHHGCGHHGGGCGHHHGHGHFGGHHGHHHGGGGGHHHGHHEGECHGHHHHDFDHGHDGHHHHGGGGGHDCHHHB0GGGHFHGCF<ADDH<0DCFECF0<C@EDEFHHGHGHFHHHHHGDGGDFDG;FFFBFFGGFFGFFFGGGF=F?ABADAFF@FFFFBFFBFF.BADEFFFFFFA=EFFFFFFFF/
@M05620:37:000000000-D9766:1:1101:2768:11927 1:N:0:51
AGTTCCAGCTCTCCATCGCACAGGGTCCCCAGTGCCTGGCCCCTCCATCCAGAAAACCTATGACCTCACCCGCTACCTGGCGCACCCCCTCCGCAGCTTGGCTGGGACCTATGTGAGTATCCAGCGTCGCAATCTGGGAGTTGGGGCGGCGTGCGGAGTTGGGGACAGCCCGTCCTAACCGTGGAGGGTTCTGGTAAATGATGGGGTGAGGAGGGGCTCTTTGGCTCCCACCAGTCCCCCTGTCTGCTCTA
+
>>>3>BFFFFFFGCGGAAA2E2BE244BBBBEBBBBABBGHHGHGGHHFFFGFHG2BEGEBFFHH5BFHHGA>>>EGHBB1>BEEGE/>EF/?E?E<GBBAGH///B0<?2BDGF3FH3GHG>FHG//A///?GHHHH0<<FHHGG.;C?-;B.@F--.:BFCF.-;E.A9BFFFFB/FF-;EF.;DFDFFFFF/BBBFEFFFFFDFFFF./ADF-BBFFFFFFFFFFFFFFEA9FFFFFFFFFEF/;BF/
@M05620:37:000000000-D9766:1:1101:21893:11936 1:N:0:51
AGTGCCAGCTCTCAATCGCACAGGGGACCCAGGGCCTGGCCCCTCCATCCAGAAAACCTATGACCTCACCCGCTACCTGGAGCACCAACTCCGCAGCTTGGCTGGGACCTATGTGAGTATCCAGCGTAGGAATCTGGGAGTTGGGGAGGAGTGAGGAGTTGGGGAAAGACAGTCCTAACCGTGGAGGGTTCTGGTAAATGATGGGGTGAGGAGGGGCTCTTTGGCTCCCACCAGTCCCCCTGTCTGGTCTA
+
ABABBFFFBFFFGGGGGGGGEGHHGGGGGGHHGGGGGGHHHHGHGGHGHHHGHGHHHGHFHHHHHHHHHHHGGGGGHGHHHHHHHHHHGHHHGGGGGHHHGHHGGGHHGHHHHHHHHHHHHHHHHGGGGGHHHHGHHGHGGHHHGGGGGGGHHHHHHG/CFHGGGGHHHHHHHHHHHHHHGGGGGGGGGGGGGGGGGGGGGGGGGGFFFFFFFFFAFFFFFFFFFFFFFFFFFFFFFFFFFFFFFFFFFF9
@M05620:37:000000000-D9766:1:1101:20736:11948 1:N:0:51
AGTGCCAGCTCTCAATCGCACAGGGGACCCAGGGCCTGGCCCCTCCATCCAGAAAACCTATGACCTCACCCGCTACCTGGAGCACCAACTCCGCAGCTTGGCTGGGACCTATGTGAGTATCCAGCGTAGGAATCTGGGAGTTGGGGAGGAGTGAGGAGTTGGGGAAAGACAGTCCTAACCGTGGAGGGTTCTGGTAAATGATGGGGTGAGGAGGGGCTCTTTGGCTCCCACCAGTCCCCCTGTCTGGTCTA
+
CCACCFFFDFFFGGGGGGGGGGHHGGGGGGHHGGGGGGHHHHGHGGHHHHHHHHHHHGHHHHHHHHHHHHHGGFGGHHHHHHHHHHHHGHHHFGGGGHHHGHHGGGHHGHHHHHHHHHHHHHHHHGGGGGHHHHHHHHHGGHHHGGGGGGGHHHHHHGHHHHGGGGHHHHHHHHHHHHHHGGGGGGGGEFGGGGGGGHHGGGGGGGFFFFFFFFFFFFFFFFFFFFFFFFFFFFFFFFFFFFFFFFFFFFF
@M05620:37:000000000-D9766:1:1101:15693:11951 1:N:0:51
AGTGCCAGCTCTCAATCGCACAGGGGACCCAGGGCCTGGCCCCTCCATCCAGAAAACCTATGACCTCACCCGCTACCTGGAGCACCAACTCCGCAGCTTGGCTGGGACCTATGTGAGTATCCAGCGTAGGAATCTGGGAGTTGGGGAGGAGTGAGGAGTTGGGGAAAGACAGTCCTAACCGTGGAGGGTTCTGGTAAATGATGGGGTGAGGAGGGGCTCTTTGGCTCCCACCAGTCCCCCTGTCTGGTCTA
+
AAAABFFFBFFFFGGGGGGGGGHHGGGGFEHHGGGGCFGFGHGGGGHHFHFFDGFHHGHHHHGHHHGHHHHGGEEEHHHHGGHGFHHHGGFHGFG@>FGHGHHED?FHDGHHHDFGGHHFH3FDFCED@GDGHHGHHHHGGHHHGGFGGAEFGFGHHGGHHHGGEGHHHHHHHHHGHFHHGGGGGFFFGGGGGGFGGGGGFFFGGGFFFFFFFFFCAFFF/BFF/BFFFFFFE?FFFFFDFFFFFFFFFFF
@M05620:37:000000000-D9766:1:1101:2253:11961 1:N:0:51
GAGGCTGCTTTGGAAGAAACTGACAATCCAGGGACACAAGATGGAAGAGCACACGTCTGACCTCCAGTCACCTTCAGAAATATCGTATTCCGTCTTCTGCTTTAAAAAAAAAAAAAAAAAAAATAAAATCATAACAGAGTGAAGAGGTACTAAGTATAATTAAGTATCACAGATGTAAAGAATAGAGTGGAGTTCAGAGTGAGTTAATACGTACTGTACTAACATTAGGTACAAGTAGAAATATGAGTGAC
+
A?AAA>FACF@FGGGGCFCBAFGBBFABF4G4AAF2FAFF2GHHHHFGGEFFHBABBGAFDBFEH2BDGGHBCBGFH@DFD5DBBBFB@FG3BB?BFGH4BG@FHHHHGGGGE>>/////---010000/<000<00//000000../00000/000;0000:0:00009;0/00000000.0090000.0.//000000000000////.//..///////////9////////////////////////
@M05620:37:000000000-D9766:1:1101:7616:11970 1:N:0:51
AGTTCCAGCTCTCCATCGCACAGGGTCCCCAGTGCCTGGCCCCTCCATCCAGAAAACCTATGACCTCACCCGCTACCTGGCGCACCCCCTCCGCAGCTTGGCTGGGACCTATGTGAGTATCCAGCGTAGGAATCTGGGAGTTGGGGAGGCGTGCGGAGTTGGGGAAAGACAGTCCTAACCGTGGAGGGTTCTGGTAAATGATGGGGTGAGGAGGGGCTCTTTGGCTCCCACCAGTCCCCCTGTCTGGTCTA
+
>>>3>BFFFFFFGGGFBEE2ECHDG44BFAFEABFBDGHHHHGHGGHHHHHHHGH2BEHHBAFHHBBGHHHA>>>EGH@F1>EEGGF>>EG/?E?E>GBBEHHGGGHHGHHHHHHFHHHHHHHHHGG?BE??FHHHHH0FEHHHGG.AG.<EG.CG@DGHHHGGE.9C/C/;FGGGFFGGGGGG.EGFAFFFFFFFFFFFFFFFFFDFFFFFFFFFFFFFFFFFFFFFFFFFFFFFFFFFFFFFFFFFFFB
@M05620:37:000000000-D9766:1:1101:13583:11979 1:N:0:51
AGTGCCAGCTCTCAATCGCACAGGGGACCCAGGGCCTGGCCCCTCCATCCAGAAAACCTATGACCTCACCCGCTACCTGGAGCACCAACTCCGCAGCTTGGCTGGGACCTATGTGAGTATCCAGCGTAGGAATCTGGGAGTTGGGGAGGAGTGAGGAGTTGGGGAAAGACAGTCCTAACCGTGGAGGGTTCTGGTAAATGATGGGGTGAGGAGGGGCTCTTTGGCTCCCACCAGTCCCCCTGTCTGGTCTA
+
BCAABFFFCFFFGGGGGGGEGGHHGGGGGGHHAEFGGGHHHHGGGGGGHHGHHHHHGGHHGHHHHHHHHHHGGEFGHGHH2GHHHHHHGHGHGGGGGHGHGHHGGGHHGHHHHHHGHHHHHHHHHGGGGGHHHHHHHHHGGHHHGGFDGGGHHHHHHGHHHHGGGGHHHHHHHHHHHHHGGGGGGGGGDGGGGGGGGGGGGGGGGGDFFFFFFFFFFFFFFFFFFFFFFFFFFFFFFFFFFFFFFFFFFFF
@M05620:37:000000000-D9766:1:1101:19814:11982 1:N:0:51
ACCACACCTTCTACAATGAGCTGCGTGTGGCTCCCGAGGAGCACCCCGTGCTGCTGACCGAGGCCCCCCTGAACCCCAAGGCCAACCGCGAGAAGATGACCCAGGTGAGTGGCCCGCTACCTCTTCTGGTGGCCGCCTCCCTCCTTCCTGGCCTCCCGGAGCTGCGCCCTTTCTCACTGGTTCTCTCTTCTGCCGTTTTCCGTAGGACTCTCTTCTCTGACCTGAGTCTCCTTTGGAACTCTGCAGGTTCT
+
CCCCCCCCFFFFGGGGGGGGGGHHGEGEGGHHHGGGGGGGGHHHHGGGGGGGHHGHHHHGGGGGGGGGGFGHHHHGGGGHGHHHAFDECFCGGGHEFFDGHG/GECGGH=F=FHHCGF@CGHDFGHFHHDH.GHCCGFGGG/C:G0B/0C/:C9FGAAACAC.FFCFF-DFFF0BF00F/BFFFFFBBBFB9FFFFFFEFFFFFD.BFFFE09BFBB00BFFFFFFFF0FFFFBB9:FFFFB000B.;BFF
@M05620:37:000000000-D9766:1:1101:6737:11983 1:N:0:51
AGTGCCAGCTCTCAATCGCACAGGGGACCCAGGGCCTGGCCCCTCCATCCAGAAAACCTATGACCTCACCCGCTACCTGGAGCACCAACTCCGCAGCTTGGCTGGGACCTATGTGAGTATCCAGCGTAGGAATCTGGGAGTTGGGGAGGAGTGAGGAGTTGGGGAAAGACAGTCCTAACCGTGGAGGGTTCTGGTAAATGATGGGGTGAGGAGGGGCTCTTTGGCTCCCACCAGTCCCCCTGTCTGGTCTA
+
AAA>AFFFCFFFGDGGGGEAEFGHGFFEFFHHAEEEGGHHHHGHGGHHHHHHHHHHHGHHHHHHHHHHHHHGGEEGHHHH2FGGHHC1?GHGFGGGGHHHGHHGGGHHGHHHHHHHHHHHHHHHHGGFDGGHHHHHHHFGGHHHGGGGGAEHHHHHHGHHHHGGGGHHHHGHHHHHHHHHGGGGGGGGEFGGGGGGGGGGGGGGGGFFFFFFFFFFFFFFFFFFFFFFFFFFFFFFFFFFFFFFFFFFFFB
@M05620:37:000000000-D9766:1:1101:21041:11999 1:N:0:51
ACCACACCTTCTACAATGAGCTGCGTGTGGCTCCCGAGGAGCACCCCGTGCTGCTGACCGAGGCCCCCCTGAACCCCAAGGCCAACCGCGAGAAGATGACACAGGTGAGTGGCCCGCTAACTCTTCTGGTGGCAGCCTCCCTCCTTCCTGGCCTCCCGGAGCTGCGCCCTTTCTCACTGGTTCTCTCTTCTGCAGTTTTCCGTAGGACTCTCTTCTCTGACCTGAGTCTCCTTTGGAACTATGCAGGTTCT
+
>>>>AAAAFFF1AGG1BBGADAE1AAAFFEGHCFCA0AEEEHHHHGGG/AEFAA1FGABEEE?EEE>EGGGBGCC?EGE>>CGEA/?<CBCC//?<?GHHDBF<FGGB01??FG/ACCG.01<<GGDD0DFFG/<.CFC..CG.CHB/0;G.GBFG?GGG--./;9?AA?FFF/;9FF/BBF/BFFF/FFFF//:/B9FFFFFFFFFFFF/;BFF///9F;B/;/-;FF/;FBF/9///;//9/;/--/:;
@M05620:37:000000000-D9766:1:1101:2791:12008 1:N:0:51
AGTGCCAGCTCTCAATCGCACAGGGGACCCAGGGCCTGGCCCCTCCATCCAGAAAACCTATGACCTCACCCGCTACCTGGAGCACCAACTCCGCAGCTTGGCTGGGACCTATGTGAGTATCCAGCGTAGGAATCTGGGAGTTGGGGAGGAGTGAGGAGTTGGGGAAAGACAGTCCTAACCGTGGAGGGTTCTGGTAAATGATGGGGTGAGGAGGGGCTCTTTGGCTCCCACCAGTCCCCCTGTCTGGTCTA
+
A3ABBFFFAFFFGGGGGGGGGGHGGGGGGGEDGEGGGGHHHHGDGGFHGHCGHHHHHGHFGHHHHHHBGGHGGGEEHFHHHHHHHHHHGHHHGGGGGGHHFHHGGDHHGHHHGGHHFHHHHHHFHGEGGFGHFHGHHFCFGGHGGGG@DDGGHHFAHGHHHGCCEAGCGHFGGGHHGFHHGGE@DAFGGGGGGBFFGGGGGFB0EDF=A;AFFBB-@=EFBF/FFFFFEFFFFFBFFFFF?EFFFFFFFF/
@M05620:37:000000000-D9766:1:1101:8937:12015 1:N:0:51
GAGGCTGCTTTGGAAGAAACTGACAAGCCAGTGACAAAAGATCGGAAGCGCACACGTCTGAACTCCAGTCACATTCAGAAATCTCGTATGCCGTCTTCTGCTTGAAAAAAAAAAAAAACAGCATCCTATAAAACTCCAACGGAGTAAAAAATCACAAGATAGAACACCAACTAACTCACCCAGGCGGGTTCTATCACTTGATCGTCTCCAACTGAACACTTCTCAGACCCCCTAGTTTCATCTCTCAACTC
+
BBABBAFBFFFFGGGGGGGGFFGFHBAFDFFFGGHHBHHHFHHHE2AEFEGGGEGECGCFABGFG3BGGHF5FGHHHH5GH5GFFG1B3CGHG1EGFHHHFFHHACGH0//E/BB><///00011??>111<1><111>1<-..</=000-./0/00./00000;//.;9.//0/;00;.9....---9..//;////9//;/...9.///;//9///9////:///:..99-:.////;//9;/99/.//
@M05620:37:000000000-D9766:1:1101:11231:12020 1:N:0:51
AGTGCCAGCTCTCAATCGCACAGGGGACCCAGGGCCTGGCCCCTCCATCCAGAAAACCTATGACCTCACCCGCTACCTGGAGCACCAACTCCGCAGCTTGGCTGGGACCTATGTGAGTATCCAGCGTAGGAATCTGGGAGTTGGGGAGGAGTGAGGAGTTGGGGAAAGACAGTCCTAACCGTGGAGGGTTCTGGTAAATGATGGGGTGAGGAGGGGCTCTTTGGCTCCCACCAGTCCCCCTGTCTGGTCTA
+
BBABCFFFCFFFGGGGGGGGGGHHCEAEGGHHAEGDGGHHCGGHGGHHHFHHHHCGHGFHHHHHHHHHHHHGGGGGHHGHHGFGHHHHGHHHGGGGGHHHGHHGGGHHGHHHHHHHHHHHHHHHHGEGGGHHHHHHHHHGGHHHGGGGGGGHHHHHGGHHHHGGGGHHHHGHHHHHHHHHGGEGGGGG;FGGGGFGGGGGGGGGGGFFFFFFFFFFFFFFFFFFFFFFFFFFFFFFFFFFFFFFFFFFFFF
@M05620:37:000000000-D9766:1:1101:4637:12036 1:N:0:51
AGTGCCAGCTCTCAATCGCACAGGGGACCCAGGGCCTGGCCCCTCCATCCAGAAAACCTATGACCTCACCCGCTACCTGGAGCACCAACTCCGCAGCTTGGCTGGGACCTATGTGAGTATCCAGCGTAGGAATCTGGGAGTTGGGGAGGAGTGAGGAGTTGGGGAAAGACAGTCCTAACCGTGGAGGGTTCTGGTAAATGATGGGGTGAGGAGGGGCTCTTTGGCTCCCACCAGTCCCCCTGTCTGGTCTA
+
AAAAAFFFBFFFGDGGGGGGGGHGGGFGGGHHGGGGGGHHHHGHGGHHHHHHHFHHHGHHHHHHHHHHHHHGGEFGHGHHGHHHHHHEGHHFGGGGGHHHGHHGGGHHGHHHHHHGHHHHHHHHHGGFDGHHHHHHHHAFGHHHGGADGDEHHHHHHGHHHHGGFGHHHHHHHHHHHHHHGGGGGGGGCFGGGGFGGGGFFGGGGGFFFFFFFFFFFFFFFFFFFFFFFFFFFFFFFFFFFFFFFFFFFF9
@M05620:37:000000000-D9766:1:1101:27581:12052 1:N:0:51
AGTTCCAGCTCTCCATCGCACAGGGTACCCAGGGCCTGGCCCCTCCATCCAGAAAACCTATGACCTCACCCGCTACCTGGCGCACCCACTCCGCAGCTTGGCTGGGACCTATGTGAGTATCCAGCGTAGGAATCTGGGCGTTGGGGCGGCGTGCGGCGTTGGGGACAGCCAGTCCTAACCGTGGCGGGTTCTGGTAAATGATGGGGTGAGGAGGGGCTCTTTGGCTCCCACCAGTCCCCCTGTCTGGTCTA
+
>A>3>BFFFFFFGCGGBEE2E?GEG44BA4FGAAE2AFGHFHGHGGHHHCGGFFH2BFHHBBBGHDFGHHH>E>>FHH3B1>EEGGE1?FGB>E/>>B3BEGHFEFHHGH1FHGHDGDHHHHDFHGG/CG11FGHHHH/>CDGHGG.AG-ABG.AB-@-@BFBB.-.;.;.;FFFF9BFFBDFB-;BB9EFFFFFFFFFFBFFFFFFBFFE/DFBBBBFFFFFFFFFFFFFFAFFFFFFFBFFFFFFFFFF
@M05620:37:000000000-D9766:1:1101:9539:12073 1:N:0:51
AGTGCCAGCTCTCAATCGCACAGGGGACCCAGGGCCTGGCCCCTCCATCCAGAAAACCTATGACCTCACCCGCTACCTGGAGCACCAACTCCGCAGCTTGGCTGGGACCTATGTGAGTATCCAGCGTAGGAATCTGGGAGTTGGGGAGGAGTGAGGAGTTGGGGAAAGACAGTCCTAACCGTGGAGGGTTCTGGTAAATGATGGGGTGAGGAGGGGCTCTTTGGCTCCCACCAGTCCCCCTGTCTGGTCTA
+
AAA>AFFFCFFFGEGGGGGAFGHHGGGGGGHHBEFGGGHHHHGHGGHHHHHHHHHHHGHHHFHHHGHHHHHGG>EFHGHHBFGHHH11?GHFEGFGGHHHGHHGGGHHGHHHHHHHHHHHHHHHHGGGGGHHHHHHHHGGGHHHGGEFGEGHHHHHHGHHHHGGGGHHHHHHHHHHHHHHGGGGGGGGEGGGGGGGGGGGGGGGGGFFFFFFFFFFFFFFFFFFFFFFFFFFFFFFFFFFFFFFFFFFFFB
@M05620:37:000000000-D9766:1:1101:8965:12097 1:N:0:51
AGTGCCAGCTCTCAATCGCACAGGGGACCCAGGGCCTGGCCCCTCCATCCAGAAAACCTATGACCTCACCCGCTACCTGGAGCACCAACTCCGCAGCTTGGCTGGGACCTATGTGAGTATCCAGCGTAGGAATCTGGGAGTTGGGGAGGAGTGAGGAGTTGGGGAAAGACAGTCCTAACCGTGGAGGGTTCTGGTAAATGATGGGGTGAGGAGGGGCTCTTTGGCTCCCACCAGTCCCCCTGTCTGGTCTA
+
CCCCCFFFCFFFGGGGGGGGGGHGGGGGGGHHGGGGGGHHHHGHGGHHHHHHHHHHHGHHHHHHHHHHHHHGGFFGHGHHHHHHFHHHGHHHGGGGGHFHGHHGGGHHGHFHHHHHHHHHHHHHHGEE/CHHHFHHHHHGGHHHGGGGGGGHHGHHHGHHHGGGGGHHFCHHHGHHHHHHGFFGGGGGEFGGGGFFGGGGGGGGGGFFFFFFFFFFFCFFFFFFFFFFFFFFFFFFFFFFFEFFFFFFFFF
@M05620:37:000000000-D9766:1:1101:11528:12117 1:N:0:51
AGTGCCAGCTCTCAATCGCACAGGGGACCCAGGGCCTGGCCCCTCCATCCAGAAAACCTATGACCTCACCCGCTACCTGGAGCACCCACTCCGCAGCTTGGCTGGGACCTATGTGAGTATCCAGCGTAGGAATCTGGGAGTTGGGGAGGAGTGAGGAGTTGGGGAAAGACAGTCCTAACCGTGGAGGGTTCTGGTAAATGATGGGGTGAGGAGGGGCTCTTTGGCTCCCACCAGTCCCCCTGTCTGGTCTA
+
>>>>>D1FAFFFG1BFGFGCECHGG?EEGEFGBEEAFFHHHHGGGGEHHGFHHGHGGEHHFGFHHFGGHHHFE>>EHGGH0BGHHH/??GHFEECEEH1FEHHGGGHHGHHHHHHHFHHFHGGHHGGACCGBFHFGHH0FCHHHGGACC.CCFDGH0EHGHGGGCA.G/CBGHHHHEGHGGGGG.CE@FGGGGGGGGGGFGGGGGFF?EFFFFF@@@@FFFFFFFFFFF-FBEFFFFFFF@FFFFFFFFF/
@M05620:37:000000000-D9766:1:1101:27678:12124 1:N:0:51
ACCACACCTTCTACAATGAGCTGCGTGTGGCTCCCGAGGAGCACCCCGTGCTGCTGACCGAGGCCCCCCTGAACCCCAAGGCCAACCGCGAGAAGATGACCCAGGTGAGTGGCCCGCTACCTCTTCTGGTGGCCGCCTCCCTCCTTCCTGGCCTCCCGGAGCTGCGCCCTTTCTCACTGGTTCTCTCTTCTGCCGTTTTCCGTAGGACTCTCTTCTCTGACCTGAGTCTCCTTTGGAACTCTGCAGGTTCT
+
AABBBBBAFFCFEGGGFG5B4FFGEEFBEAGFGFEAAEECGHDGHGEEFEEFFHHHFGFEEEGGGGGGGGGHEGHGGGGHGGHHHGGGDC>BDDHFFHHHHHEFFGGGGFGEGHGDGGGGHHHGHHGHHHHGHHCCGGGHGHHGEGGGGGGGGGGGGGGGG?FFGGBFBBFFFFFFFFFFFFFFFFFFFFFFFFBADFFFFFFFFFFFFFFFFFFFFFFFFFFFFFFFFFFFFFFFFFFFFFFFFFFFFFF
@M05620:37:000000000-D9766:1:1101:12914:12125 1:N:0:51
AGTGCCAGCTCTCAATCGCACAGGGGACCCAGGGCCTGGCCCCTCCATCCAGAAAACCTATGACCTCACCCGCTACCTGGAGCACCAACTCCGCAGCTTGGCTGGGACCTATGTGAGTATCCAGCGTAGGAATCTGGGAGTTGGGGAGGAGTGAGGAGTTGGGGAAAGACAGTCCTAACCGTGGAGGGTTCTGGTAAATGATGGGGTGAGGAGGGGCTCTTTGGCTCCCACCAGTCCCCCTGTCTGGTCTA
+
>>AABFF4AFCFFGGGGFGFEEGHDEFEGGHHGGGGDEGBGHGCEGHHHHFFHHHHHGFHHGHHHHHGHHHEGFCGHHGCGGH?GEFHGFHHGGEGGFHHGHHGGGGHGHHHHHGFHFHHHFHHHGGGGGHFGHHFFGHGFHHHGGGGGGFHFBGGFGCCGCGGEDEFHHGHGHFHHHHHGAEBDGGG;CFGFG;FGFFGGGGGGGF?FAFBDF??B>EFFFFFFBFFFFAFEFFFFFFDBFFFFFF/BBB
@M05620:37:000000000-D9766:1:1101:8263:12127 1:N:0:51
ACCACACCTTCTACAATGAGCTGCGTGTGGCTCCCGAGGAGCACCCCGTGCTGCTGACCGAGGCCCCCCTGAACCCCAAGGCCAACCGCGAGAAGATGACCCAGGTGAGTGGCCCGCTACCTCTTCTGGTGGCCGCCTCCCTCCTTCCTGGCCTCCCGGAGCTGCGCCCTTTCTCACTGGTTCTCTCTTCTGCCGTTTTCCGTAGGACTCTCTTCTCTGACCTGAGTCTCCTTTGGAACTCTGCAGGTTCT
+
CCCCCBBCFFFFGGGGGGGGGGHHGEFFHGHHHGGGGGGGGHHHHGGGGGGGHHHHHHHGGGGGGGGGGGGHHHHGGGGHGHHHHGGGGGFFCGHHHHGHHHGFGHHHHF?FGHHGGGGGHHHHHHHFHGHGHFGGGGGHGHHGHGGGG0CFFFGGGGGADFFFFGFFFF/FFFFFFFFFFFFFFFFFFFFFFFFADBFFFDFFFFFFFFFFFFFFFFFFFFFF/BFFFFFFFFFFFFFFFFFFFFFFFFF
@M05620:37:000000000-D9766:1:1101:12896:12128 1:N:0:51
AGTGCCAGCTCTCAATCGCACAGGGGACCCAGGGCCTGGCCCCTCCATCCAGAAAACCTATGACCTCACCCGCTACCTGGAGCACCAACTCCGCAGCTTGGCTGGGACCTATGTGAGTATCCAGCGTAGGAATCTGGGAGTTGGGGAGGAGTGAGGAGTTGGGGAAAGACAGTCCTAACCGTGGAGGGTTCTGGTAAATGATGGGGTGAGGAGGGGCTCTTTGGCTCCCACCAGTCCCCCTGTCTGGTCTA
+
ABABAFFFBFFFGFGGGGGGGGHHGGGGGGHHFGGGGGHHHHGHGGHHHHHHHHHHHGHHHHGHHHHHHHHGGEGGHHHH?FHHHHFFEHHHGGGGGGGHGHHGEEHHGHHFHHHHHHHHHHHHHGDGGGHHHHHHHHFGGHHHGGCFGGGHHGHHFGHHHHGGGDFHFHHHHHHHHHHHGGGGGGGGGGGGGGGGGGGGGGGGGGFFFFFFFFFFFFFFFFFFFFFFEFFFFFFFFFEFFEFFFFFFFF/
@M05620:37:000000000-D9766:1:1101:17986:12139 1:N:0:51
AGTGCCAGCTCTCAATCGCACAGGGGACCCAGGGCCTGGCCCCTCCATCCAGAAAACCTATGACCTCACCCGCTACCTGGAGCACCAACTCCGCAGCTTGGCTGGGACCTATGTGAGTATCCAGCGTAGGAATCTGGGAGTTGGGGAGGAGTGAGGAGTTGGGGGAAGACAGTCCTAACCGTGGAGGGTTCTGGTAAATGATGGGGTGAGGAGGGGCTCTTTGGCTCCCACCAGTCCCCCTGTCTGGTCTA
+
ABBBBFFBAFFFGGGGGFGGGAGGGGGGGGHHGGGGGGHHHHGHGGHHHHHHGGFGHGHBGHHHHHHFHHHGGGGGGHHHHHHHHHHHGHHHGGE?EHHHGHHGDEHGGHFHHHEFHHFGHHHHHGGGCGFHHHHFHHHGGHHHGGGGGGGHHHHHHGHHHHCCCGDGGHHHGGGGGGGGF.EGGGGGGGGGGGGGGGFFFFFFFFFFFFFFFFFFFFFFFFFFFFFFFFFFFFFFFFFFFFFFFFFFFF/
@M05620:37:000000000-D9766:1:1101:22244:12148 1:N:0:51
AGTGCCAGCTCTCAATCGCACAGGGGACCCAGGGCCTGGCCCCTCCATCCAGAAAACCTATGACCTCACCCGCTACCTGGAGCACCAACTCCGCAGCTTGGCTGGGACCTATGTGAGTATCCAGCGTAGGAATCTGGGAGTTGGGGAGGAGTGAGGAGTTGGGGAAAGACAGTCCTAACCGTGGAGGGTTCTGGTAAATGATGGGGTGAGGAGGGGCTCTTTGGCTCCCACCAGTCCCCCTGTCTGGTCTA
+
BBBCBFFFCFFFGGGGGGGGGGHHGGGGGGHHGGGGGGHHHHGHGGHHHHHHHHGGHGHGHHHHHGHHHHHGGEFGHHHHFGHHGHHHGHHHGGGGGHHHGHHGGGHHGHHHHHHHHHHHHHHHHGGGGGHHHHHHHHHGGHHGGGGGGGGHHHHHHGHHHHGGGGHHHHHHHHHHHHHHGGGGGGGGGGGGGGGGGGGGGGGGGGFFFFFFFFFFFFFFFFFFFFFFFFFFFFFFFFFFFFFFFFFFFF0
@M05620:37:000000000-D9766:1:1101:17969:12150 1:N:0:51
AGTGCCAGCTCTCAATCGCACAGGGGACCCAGGGCCTGGCCCCTCCATCCAGAAAACCTATGACCTCACCCGCTACCTGGAGCACCAACTCCGCAGCTTGGCTGGGACCTATGTGAGTATCCAGCGTAGGAATCTGGGAGTTGGGGAGGAGTGAGGAGTTGGGGGAAGACAGTCCTAACCGTGGAGGGTTCTGGTAAATGATGGGGTGAGGAGGGGCTCTTTGGCTCCCACCAGTCCCCCTGTCTGGTCTA
+
CCCCCFFFCFFFGGGGGGGGGGHHGGGGGGHHGGGGGGHHHHGHGGHHHHHHHGHHHGHHHHHHHHHHHHHGGGGGHHHHHHHHHHHHGHHHGGGGGHHHGHHGGGHHGHHHHHHHHHHHHHHHHGGGGGHHHHHHHHHGGHHHGGGGGGGHHHHHHGHHHHGGGGGGHHHHGGGGGGGGGGGGGGGGGGGGGGGGGGFFFFFFFFFFFFFFFFFFFFFFFFFFFFFFFFFFFFFFFFFFFFFFFFFFFFB
@M05620:37:000000000-D9766:1:1101:7554:12154 1:N:0:51
AGTGCCAGCTCTCAATCGCACAGGGGACCCAGGGCCTGGCCCCTCCATCCAGAAAACCTATGACCTCACCCGCTACCTGGCGCACCACCTCCGCAGCTTGGCTGGGACCTATGTGAGTATCCAGCGTAGGAATCTGGGAGTTGGGGAGGAGTGAGGAGTTGGGGAAAGACAGTCCTAACCGTGGAGGGTTCTGGTAAATGATGGGGTGAGGAGGGGCTCTTTGGCTCCCACCAGTCCCCCTGTCTGGTCTA
+
>AA1>BDFAFFFG1FGGFFAEGGHGCAEEEFH0BEEFGHHHHGHGGHHHHHHHHHGGGHHHHGHHFHHHHHGE>>EC1FH0>EE@E>EFHHHGG?EEGHHCHHGGGHHGB<GHHGHHHHHHHHHGGAA</?GH1GHHHFFGHHHGGFCCGGHHBGHHGHHHHGGGFHHEHFHGGGGGGGG@AGGGGGG9FGGG099FB0BFFFFABF@?F-FFF?@@=EFFFFBF/BAFF?BE-;FFFFF-9BFFFFB/;:
@M05620:37:000000000-D9766:1:1101:20000:12162 1:N:0:51
AGTGCCAGCTCTCAATCGCACAGGGGACCCAGGGCCTGGCCCCTCCATCCAGAAAACCTATGACCTCACCCGCTACCTGGAGCACCAACTCCGCAGCTTGGCTGGGACCTATGTGAGTATCCAGCGTAGGAATCTGGGAGTTGGGGAGGAGTGAGGAGTTGGGGAAAGACAGTCCTAACCGTGGAGGGTTCTGGTAAATGATGGGGTGAGGAGGGGCTCTTTGGCTCCCACCAGTCCCCCTGTCTGGTCTA
+
AAABBFFFBFFFFGGCGFGGGGGHGGCEEDHHGEED2AGHCF?FEGHHGFHHBFAGFEGFFHBHHHFHHHAEGEFEHFGGFGGEC?GHGFHHGDE?>?DHGH3F<AGHGGHHHHFHHGHHFDGH2B?DGFHHHH1GFCFFEHHHG?FDGGGHFHECCDG<GGCGGGHAGFHHFFHHHHHGBEGGGGGG.;FGGGGGGGGFGFG0E?DFFFFFFFCCA-EFFB99F/F?EFFAEFFFFB?D-9BFFFBBFFF
@M05620:37:000000000-D9766:1:1101:16536:12162 1:N:0:51
AGTGCCAGCTCTCAATCGCACAGGGGACCCAGGGCCTGGCCCCTCCATCCAGAAAACCTATGACCTCACCCGCTACCTGGAGCACCAACTCCGCAGCTTGGCTGGGACCTATGTGAGTATCCAGCGTAGGAATCTGGGAGTTGGGGAGGAGTGAGGAGTTGGGGAAAGACAGTCCTAACCGTGGAGGGTTCTGGTAAATGATGGGGTGAGGAGGGGCTCTTTGGCTCCCACCAGTCCCCCTGTCTGGTCTA
+
A?ABBFFBBFFFGGGGGGGGGGHGGGGGGGFHD?EEGGHHHHGHGGHFHGGHHGHHHGHGHHHHHHHHHHHGGEEGHHHHHHHHHHHHGHFHGGGGGHHHGHHGGGHHGHHHHFGHHHHHHHGHHGGGGGHHHHHHHHHGGHHHGGFGGGGHHHHHHGHHHHGGGGHHHHFHHHHHHHHHGDGGGFGG.FFGGGGGGGGGGGGGGFDFFFFFFFFFFFFFFFFFFFF?EFFFFFFFFFFFFFFFFFFFFFF
@M05620:37:000000000-D9766:1:1101:2823:12165 1:N:0:51
AGTGCCAGCTCTCAATCGCACAGGGGACCCAGGGCCTGGCCCCTCCATCCAGAAAACCTATGACCTCACCCGCTACCTGGAGCACCAACTCCGCAGCTTGGCTGGGACCTATGTGAGTATCCAGCGTAGGAATCTGGGAGTTGGGGAGGAGTGAGGAGTTGGGGAAAGACAGTCCTAACCGTGGAGGGTTCTGGTAAATGATGGGGTGAGGAGGGGCTCTTTGGCTCCCACCAGTCCCCCTGTCTGGTCTA
+
AABBBFFFBFFFGGFGGFGGGEGHGGGGGGHHGGGGGGGHHHGHGGHHHHGHHHHHHGHHHHHHHHHHHHHGGGGGHHHHHHHHHHHHGHHHGGGGGHHHGHHGGGHHGHHHHHHHHHHHHHHHHGEGGGHHHHHHHHHGGHHHGGGGGFGHHHHHHGHHHHGGGGHHHHHHHHHHHHHHGGGGGGGGEFFGGGFGGGGGGGGGGGFFFFFFFFFFFFFFFFFFFFFFFFFFFFFFFFFFFFFFFFFFFF;
@M05620:37:000000000-D9766:1:1101:6212:12167 1:N:0:51
ACCACACCTTCTACAATGAGCTGCGTGTGGCTCCCGAGGAGCACCCCGTGCTGCTGACCGAGGCCCCCCTGAACCCCAAGGCCAACCGCGAGAAGATGACCCAGGTGAGTGGCCCGCTACCTCTTCTGGTGGCCGCCTCCCTCCTTCCTGGCCTCCCGGAGCTGCGCCCTTTCTCACTGGTTCTCTCTTCTGCCGTTTTCCGTAGGACTCTCTTCTCTGACCTGAGTCTCCTTTGGAACTCTGCAGGTTCT
+
CCCCCCBBFFFFGGGGGGGGGGHHGEGEEEHFHFGGGGGGGHHHHGGGGGGGHHHHHHHGGFGGGGGGGGGHGHHGGGGHGHHHHGGGGGBDGGHHHHGHHHHHGHHFHHHGGGHGGGGGHHHHHHHHHHHGHHGGGGGHGHHGHGGGGGGGGGGGGGG?BGGGGGFFFFFFFFFFFFFFFFFFFFFFFFFFFFFFFFFFFFFFFFFFFFFFFFFFFFFFFFFF/FFFFFFFFFFFFFFFFFFFFFFFFFF
@M05620:37:000000000-D9766:1:1101:7553:12174 1:N:0:51
AGTGCCAGCTCTCAATCGCACAGGTGTCCCAGCGCGTGGCCCCTCCATCCAGAAAACCTATGACCTCACCCGCTACCTGGAGCACCAACTCCGCAGCTTGGCTGGGACCTATGTGAGTATCCAGCGTAGGAATCTGGGAGTTGGGGAGGAGTGAGGAGTTGGGGAAAGACAGTCCTAACCGTGGAGGGTTCTGGTAAATGATGGGGTGAGGAGGGGCTCTTTGGCTCCCACCAGTCCCCCTGTCTGGTCTA
+
11>AAFFFAFFFG1FGGGGCGGBBBC11DFFG0EE0AAAEFGGGEEFDG0BBGFBFFACCBHHHHDGFHGHGG/>FHG@B0BBFGHH/EFHHGGGGGGHHGHHFEGGHGEHHHHGHHGFHHHHHHG<EC?HHHHHHHGHGCHHHGGGGGGGHHHHHHGGHHHGGGGHHHHHGHGHGGGFGGCEGGGGG;.FGGF;FGGEGGGFFFFB@EFFFFF?@@@FFFFFFFFFFFFEFF?FFFFFF@EFFFFFF/FF
@M05620:37:000000000-D9766:1:1101:2844:12180 1:N:0:51
AGTGCCAGCTCTCAATCGCACAGGGGACACAGGGCCTGGCCCCTCCATACAGAAAACCTATGACCTCACCCGCTACCTGGAGCACCAACTCCGCAGCTTGGCTGGGACCTATGTGAGTATCCAGCGTAGGAATCTGGGAGTTGGGGAGGAGTGAGGAGTTGGGGAAAGACAGTCCTAACCGTGGAGGGTTCTGGTAAATGATGGGGTGAGGAGGGGCTCTTTGGCTCCCACCAGTCCCCCTGTCTGGTCTA
+
>>AAAFFFBFFFGFGGGFFFGE4ABEEE2FHH2FGGFAGGGEEHGGEH5EGHHEHHHGHHHDHHHGHGHHHGGECGHHHG2FG1FGC1?GHGGGGGGHHHGHHEE?GHGHHHHHHHHHHHHHHHHGDDDEHHHHHHHHHGGHHHGGGGG.CHHGHGHGHHHHGGGGHHFHHHHHHHHHHHGGGGGGGGEFGGGGFFGGGGGGGGFGGBFFFFFFBBBBFFFFFFFFFFFFFFFFFFFFFFBFFFFFBF;B;
@M05620:37:000000000-D9766:1:1101:13839:12181 1:N:0:51
AGTGCCAGCTCTCAATCGCACAGGGGACCCAGGGCCTGGCCCCTCCATCCAGAAAACCTATGACCTCACCCGCTACCTGGAGCACCAACTCCGCAGCTTGGCTGGGACCTATGTGAGTATCCAGCGTAGGAATCTGGGAGTTGGGGAGGAGTGAGGAGTTGGGGAAAGACAGTCCTAACCGTGGAGGGTTCTGGTAAATGATGGGGTGAGGAGGGGCTCTTTGGCTCCCACCAGTCCCCCTGTCTGGTCTA
+
1>1>AFDCAF@DDGGBGCG1A0B0AEGEAAEFFEEC/AF00FE/EGCGDC1A10AFHGEFHH2GFHB@GBFFEG/EHFGCGGH/0FHHGBHHGC?>E>GH?GEE//BFEBFGDGB2>12B222B<<??B/1@1@<F10</<F1?<@.>CGGHEHFCGAC<0CCCECH.//;::0CGHGC.-9C?EGG?.CAFBB;0;;F0;BBBA.A-9AAB?-9--9AF/9//;/9:E-F-99//999A9-BBFFB9FF9
@M05620:37:000000000-D9766:1:1101:14111:12188 1:N:0:51
AGTGCCAGCTCTCAATCGCACAGGGGACCCAGGGCCTGGCCCCTCCATCCAGAAAACCTATGACCTCACCCGCTACCTGGAGCACCAACTCCGCAGCTTGGCTGGGACCTATGTGAGTATCCAGCGTAGGAATCTGGGAGTTGGGGAGGAGTGAGGAGTTGGGGAAAGACAGTCCTAACCGTGGAGGGTTCTGGTAAATGATGGGGTGAGGAGGGGCTCTTTGGCTCCCACCAGTCCCCCTGTCTGGTCTA
+
ABBAADFFBFFFGGGGGGGFGGHHGGGGGGHG2EEGGGHHHHGHGGHHHHGHHHHHHGHHHGHFHGHGHHHEG>EFHGGH2FGHFHF?EHHGFGGGGHHHGHHGGGHHGHHHHHHHHHHHGHHHHGGGGGHHHHHHHHGGGHHHGGGGGGGHHHHHHGGHHHGGGGHHHHHHHHHHHHHHGGGGGGGGFGFGFGFFGGGGGGGGGGDFFFFFFFFFFFFFFFFFFFFFFFFFFFFFFFFFFFFFFFFFFFB
@M05620:37:000000000-D9766:1:1101:9170:12206 1:N:0:51
GAGGCTGCTTTGGAAGAGCACACGTCTGAACTCCAGTCACATTCAGAACGCTCGTATGCCGTCTTCTGCTTGAAAAAAAAAAAAACAGAGCGAAGATGACCAGGTCCCGCTCCCTCTTCTTTTTTCCGCCTCCCTCCTTCCTTTCCTCCAGTCACTGCGCCCTTTCTCCATTGTTCTCTTTTCTTCCTTTTTCCGTCGTCCTCTCTTCTCTGCCCTGCGCCTCCTTTGTCCTTCTGCATTTTCTATTTCCT
+
AAAAAACAFFBFFGGGAGGFGFGA0B0B1AGHHHHG2BFGDG2GHHFG0/BFAAE?FFHGEB/BAGAFGHHEFEGHHGG?///>E??0000</<</D1D1B10/1?1<//<<CF0?CF1111<1-01>..<.CC/<.C0=G0=0<<;<://0:0:0;0;CE@?BF00C90000;;CB0C0;9FF9;B0;;FCCF;C:--;AAB//;/;BB///;-9--9-;--99BF/9:;/;/;9B/;B/;B/B//9///
@M05620:37:000000000-D9766:1:1101:9175:12244 1:N:0:51
GAGGCTGCTTTGGAAGAAACTGACAAGCCAGGGACACAAGATCGGAAGAGCACACGTCTGAACTCCAGTCACCTTCAGAAATCTCGTATGCCGTCTTCTGCTTGAAAAAAAAACCTCTACTCCTCCACGGGCGTCCCCCCTCTTTTTCCCCCCTCCCCCGTCAGTCCCTCCTTTCCTCTTTCTCCCTTTTGCGGCTCCCCTTGACCACTTCTCCTCCTTTCTCCTTGTCCCTTCCAAGCCCGGGACCTCAC
+
BABCBBFBFFFFGGGGGGGGGGHBFA4BFHBFEGGGGHGHHBGAAAAF2ABGHEA0AB2FBAFAFBAAAA353FGHHB5DGFHHH11B3?BFEEFFF44B44FB13FHF//<///B?22BBGCGF222//>@@>>C.G.ACE<=0=0<00<CC@..;..;....;;F/;/.:;BFGBFFFGB;F0C90;9F/-9-;.:ADBF.9;:;AFFFFBF/;/;B/////:B/9:B/B/./;B/9::---@-.;9/.
@M05620:37:000000000-D9766:1:1101:15376:12244 1:N:0:51
GAGGCTGCTTTGGAAGAAACTGACAAGCCAGGGACAAAAGATCGGAAGAGCACACGTCTGAACTCCAGTCACATTCAGAAATCTCGTATGCCGTCTTCTGCTTGAAAAAAAAAAAAATCTCCACAAACTCCCTCTATTCATTTCCTCATCTTTCTGTCCCTAGTCCCGCCCGTCCTCCCCTATCATGTGACGTACCACTACCCCACACATGCGTACTTCTTCCTCTCCCCCCCTCCCCCCTTACTTTTTTC
+
AABBBAFAFFFFFGGGGGGGGGFHHHHHGFGHGGGGFFGGGGHGGGFGFHHFHHHGGHHGHFGHHHFHGHHHHHHHGHFGHGG5FFBFHHHHG>EHGHHHHHHHFFHHHGGGGC</>0222@20?/0?111?0<0111111111111>1>111110000000/0=0/--:@-:;..:/.9/.090000000.999.00//;/...;...///.;.-.///////////;9AD=-.;A?A9B./////9/9/
@M05620:37:000000000-D9766:1:1101:16010:12263 1:N:0:51
AGTGCCAGCTCTCAATCGCACAGGGGACCCAGGGCCTGGCCCCTCCATCCAGAAAACCTATGACCTCACCCGCTACCTGGAGCACCAACTCCGCAGCTTGGCTGGGACCTATGTGAGTATCCAGCGTAGGAATCTGGGAGTTGGGGAGGAGTGAGGAGTTGGGGAAAGACAGTCCTAACCGTGGAGGGTTCTGGTAAATGATGGGGTGAGGAGGGGCTCTTTGGCTCCCACCAGTCCCCCTGTCTGGTCTA
+
BBBBBFFFBFFFGGGGGGFGGCHHFE2AFEEE2EGGGGHHFAEFEFCHHH3DGFHHHFGHHFFGGHHFGHHGGE>EE@GHHGHHHHHHGHHHGGGGGHHHGHHGGGHHGHHHHHHHHHHHHHHGHGGGGGHHHHHHHHHGGHHHGGGGGGGHHHHHHGHHHHGGGGHGHHGHHHHHHHHHGGGGGGGGGGGGGGGGGGGGGGGGGGFFFFFFFFFFFFFFFFFFFFFFFFFFFFFFFFFFFFFFFFFFFF/
@M05620:37:000000000-D9766:1:1101:19183:12294 1:N:0:51
ACCACACCTTCTACAATGAGCTGCGTGTGGCTCCCGAGGAGCACCCCGTGCTGCTGACCGAGGCCCCCCTGAACCCCAAGGCCAACCGCGAGAAGATGACCCAGGTGAGTGGCCCGCTACCTCTTCTGGTGGCCGCCTCCCTCCTTCCTGGCCTCCCGGAGCTGCGCCCTTTCTCACTGGTTCTCTCTTCTGCTGTTTTCCGTAGGACTCTCTTCTCTGACCTGAGTCTCCTTTGGAACTCTGCAGGTTCT
+
CCCCCBCCFFFFGGGGGGAGGGHHGGGGHGHHHGGGGGGGGHHHHGGGGGGGHHHHHHHGGGGGGGGGGGGHHHHGGGGHGHHHHGGGGG@DGGHHHHHHHHFGGHHHHHHGGHGGGGGGHHHHHHHHHHHGHHGGGGGHGHHGHGGGGGGGGGGGGGGGGGGGGGFFFFFFFFFFFFFFFFFFFFFFFFFFF/BFFFFFFFFFFFFFFFFFFFFFFFFFFFFFFFFFFFFFFFFFFFFFFFFFFFFFFFF
@M05620:37:000000000-D9766:1:1101:17113:12297 1:N:0:51
GAGGCTGCTTTGGAAGAACCTGATAGACCAGGGAAACAGTTCCGCCAGGACCTAGGCATGTGTCCTGGCCAGCTTCCGGAAGCTCAAACACCGGCCAATGTTTGGAAACAATGGGAAGAAAGACAGTCATTTTCTCTTTAGTAGTCTTGCGTACGGAATTGAAGAATTCCCAGCCTCTCCACTTGTAACTCAGAAACCAGATAGAATAAATCGGAACACTACACCTCCCAACACCCTCCATCTCCGATCTA
+
A1AAAAF>@DBFEGGGGC1FB0A1A31A1B0AE00B0A0122D//A/A//B/0110011B12221210001//BF11?/>E/BB111B@0BFC/>/>/1122B0/BG1<<F1110B1/00B100BB1B12222B>222>211222222@1><////?.<<F111><11==F1>..=////</0000000<00000//:.C.0000000000099.9-/90/////;C..//;...---;9/////-9;--/
@M05620:37:000000000-D9766:1:1101:15358:12309 1:N:0:51
AGTGCCAGCTCTCAATCGCACAGGGGACCCAGGGCCTGGCCCCTCCATCCAGAAAACCTATGACCTCACCCGCTACCTGGAGCACCAACTCCGCAGCTTGGCTGGGACCTATGTGAGTATCCAGCGTAGGAATCTGGGAGTTGGGGAGGAGTGAGGAGTTAGGGAAAGACAGTCCTAACCGTGGAGGGTTCTGGTAAATGATGGGGTGAGGAGGGGCTCTTTGGCTCCCACCAGTCCCCCTGTCTGGTCTA
+
BBABCFFFCFFFGGGGGGGGGGFHGGGGGGHHGGGGGGHHHHGHGGHHHHHHGHHHHGHGHHFHHHHHHHHGGGGGHHHHHHHHHHHHGHHHGGGGGGHHGHHGGGHGGHHHHHHHHHHHHHGHHGCDGGHHHHHHHGHGFHHHGGFGGGGHHHHHGGBHDGHHGHHHHHHHHHBGFHHHGFGGFEGGAFFGGGGGGGGGGGGGGGGFFFFFFFFFFFEFFFFFFFFFFFFFFFFFFFFDFFFFFFFFFFF
@M05620:37:000000000-D9766:1:1101:15336:12316 1:N:0:51
AGTGCCAGCTCTCAATCGCACAGGGGACCCAGGGCCTGGCCCCTCCATCCAGAAAACCTATGACCTCACCCGCTACCTGGCGCACCAACTCCGCAGCTTGGCTGGGACCTATGTGAGTATCCAGCGTAGGAATCTGGGAGTTGGGGAGGAGTGAGGAGTTGGGGAAAGCCAGTCCTAACCGTGGAGGGTTCTGGTAAATGATGGGGTGAGGAGGGGCTCTTTGGCTCCCACCAGTCCCCCTGTCTGGTCTA
+
>A>3>DDFAFFFGFGFGGGCFGHGGEEEEEEHAEEF2FGHGHGHGGFHHGGGHHG2FEHHFHHHHGGHHHHGF>EEHHHG1>EEEGA/EGHGEECEEGFGGHGGGGAGGHHHHHHFHHHHHHBGHGGDDGHHHHGHHHFGGHHHGG<@DDEHHHHH0EHG0CCD..:G/;/GHGGGGFGGGGGG.CDGGGGGGGFGGGGGFFFFFFDFFFFBFFFFFFFFFFFFFFFFFFFF?AFFFFFFFFFFFFFFFFB
@M05620:37:000000000-D9766:1:1101:25984:12346 1:N:0:51
GAGGCTGCTTTGGAAGAAACTCATAGATTACTGCAAAAGTTCACCCTGGACCTGGACAAGATTCTTGCCTCGATTACAGAAGCTGAAACAACTGCTAATGTTGTACAGGACCGTAACCGCAAGGAAAGGCCGCTAGAAGACTTCAAGGCATCAAAACACCGCACCAAACAACGGTAAGTAAGTCAAGCACTGTATCCCTATCACCCTTGTGGACCGAATTGAACAACTATGAGCATTTGGACGTGTAACTG
+
AAA1A>CAFFDFC1111BF1G113DG13D1AA3F111BA1AF21BFB0F0BB00B0010B01BFA2DAB11//A2A1B1D111@B1B11>?/@F11BF11B@BBB@B2BB>//>///B>/////00000?//////B<@F0@>>@1@<?@10?<110/?//<---<...<..--...0==00000000//0:;0=0;C00<00::99F/09.0/9-9;.;;9900/.//;///;B/BBF/9;-;-:;////
@M05620:37:000000000-D9766:1:1101:27441:12358 1:N:0:51
AGTGCCAGCTCTCAATCGCACAGGGGACCCAGGGCCTGGCCCCTCCATCCAGAAAACCTATGACCTCACCCGCTACCTGGAGCACCAACTCCGCAGCTTGGCTGGGACCTATGTGAGTATCCAGCGTAGGAATCTGGGAGTTGGGGAGGAGTGAGGAGTTGGGGAAAGACAGTCCTAACCGTGGAGGGTTCTGGTAAATGATGGGGTGAGGAGGGGCTCTTTGGCTCCCACCAGTCCCCCTGTCTGGTCTA
+
>AAABFFFBFFFGGGGGAFCEEBGAEEEFGHHFGGGGGHHHHGHGGFHHHHGHFGGHGHHHHHHHHFHHHHGGGCGHHHBFFFFGHFGGHHHE?EFGHHHGGGGEDGHGHHHHHHHHGHHHHHHHG?CDGHGHHHHGGHGCFHHGGGGGGGHHHHHHEHHHHGGGGGHHHHHGHHGHFHHG;CDGGGG.;FFGGCFGGGGGFGFFGFFEFFFFFFFFCFFFFFFFFFFEFFFFFFFFFFDFFFFFFFFBB;
@M05620:37:000000000-D9766:1:1101:5883:12369 1:N:0:51
AGTGCCAGCTCTCCATCGCACAGGGGCCCCAGGGCCTGGCCCCTCCATCCAGAAAACCTATGACCTCACCCGCTACCTGGAGCACCCCCTCCGCAGCTTGGCTGGGACCTATGTGAGTATCCAGCGTAGGAATCTGGGCGTTGGGGCGGCGTGCGGAGTTGGGGACAGCCAGTCCTAACCGTGGAGGGTTCTGGTAAATGATGGGGTGAGGAGGGGCTCTTTGGCTCCCACCAGTCCCCCTGTCTGGTCTA
+
>A>>>BBCAFFFG4FFBEECGGHHG22AAABE2ABBBBEHFHGHGGHHGFGHHHHAFEHFFFHHH@BFHHG>E>>EGH@B1BBGHHE>>EG>?E/E>GBFEGHGGGHHGHHHHHH2FHHHHHDHHGG/>E<1?GHHHG/ADDDHGG.CG?BGG.BG-@DFFFBB.-.;.;.;FFFFBBFFBFFB?EFBDFFFFFFFFFFFFFFFFFFBEFFFFFBBBBFFFFFFFFFFFFFFFFFFFFFFBFFFFFFFFFF
@M05620:37:000000000-D9766:1:1101:24087:12427 1:N:0:51
AGTGCCAGCTCTCAATCGCACAGGGGACCCAGGGCCTGGCCCCTCCATCCAGAAAACCTATGACCTCACCCGCTACCTGGAGCACCAACTCCGCAGCTTGGCTGGGACCTATGTGAGTATCCAGCGTAGGAATCTGGGAGTTGGGGAGGAGTGAGGAGTTGGGGAAAGACAGTCCTAACCGTGGAGGGTTCTGGTAAATGATGGGGTGAGGAGGGGCTCTTTGGCTCCCACCAGTCCCCCTGTCTGGTCTA
+
AA>ABFFFCFFFGGGGGGGCGFHGGGEEGGHHGGGFGGHHHHGHGGHHHHHHHHHGHGFHHHHHHHHHHHHGGEEGHHHHFGHHHH1GFHHGFGGGFHEGGHHGGGHHGHHHHHHHHHHHHHHHHGGGGGHHHHHHHHHGGHHHGGFGGGFHHHHHGDHHHHGGGGHHHHHHHGHHHHHHGGGGGGGGEFGGGGGGGGGGGGGGGGFFFFFFFFFFFAFFFFFFFFFFFFFFFFFFFFFFFFFFFFFFFFF
@M05620:37:000000000-D9766:1:1101:18535:12441 1:N:0:51
AGTGCCAGCTCTCAATCGCACAGGGGACCCAGGGCCTGGCCCCTCCATCCAGAAAACCTATGACCTCACCCGCTACCTGGAGCACCAACTCCGCAGCTTGGCTGGGACCTATGTGAGTATCCAGCGTAGGAATCTGGGAGTTGGGGAGGAGTGAGGAGTTGGGGAAAGACAGTCCTAACCGTGGAGGGTTCTGGTAAATGATGGGGTGAGGAGGGGCTCTTTGGCTCCCACCAGTCCCCCTGTCTGGTCTA
+
CCCCCFFFCFFFGGGGGGGGGGHHGGGGGGHHGGGGGGHHHHGHGGHHHHHHHHHHHGHHHGHHHHHHHHHGGGGGHHHHHHHHHHHHGHHHGGGGGHHHGHHGGGHHGHHHHHHHHHHHHHHHHGGGGGGHHHHHHHHGGHHHGGGGGGGHHHHHHGHHHHGGGGHHHHHHHHHHGHHHGGGGGGGGGGGGGGGGGHGGHHHGGGFFFFFFFFFFFFFFFHFFFFFFFFFFFFFFFFFFFFFFFFFFFFF
@M05620:37:000000000-D9766:1:1101:8781:12442 1:N:0:51
ACCACACCTTCTACAATGAGCTGCGTGTGGCTCCCGAGGAGCACCCCGTGCTGCTGACCGAGGCCCCCCTGAACCCCAAGGCCAACCGCGAGAAGATGACCCAGGTGAGTGGCCCGCTACCTCTTCTGGTGGCCGCCTCCCTCCTTCCTGGCCTCCCGGAGCTGCGCCCTTTCTCACTGGTTCTCTCTTCTGCCGTTTTCCGTAGGACTCTCTTCTCTGACCTGAGTCTCCTTTGGAACTCTGCAGGTTCT
+
BBBBBBBAFFFFGGGGGGCGGGHHGGGEEGHGHGFGGGGGGHHHHGGGGGGGHHHHHHHGGGGGGGGGGGGGHHHGGGGHGHHHGFGGGG@DGGHHHHHHHHHHGHHBHHHGGHHGGGGGHHHHHGHHFHFGHHGGGGGHGHHGHGFGGGEGGGGGGDA?--FFGGFFFFFFFFFFFFFFFFFFFFFFFFFFFFADDFFFFFFFFFFFFFFFFFFFFFF/FFFF/BFFFFFFFFFFFFFFFFFFFFFFFFF
@M05620:37:000000000-D9766:1:1101:24088:12446 1:N:0:51
AGTGCCAGCTCTCAATCGCACAGGGGACCCAGGGCCTGGCCCCTCCATCCAGAAAAACTATGACCTCACCCGCTACCTGGAGCACCAACTCCGCAGCTTGCCTGGGACCTATGTTAGTATCCAGCTTAGGAATCTGGGAGTTGGGGAGGAGTGAGGAGTTGGGGAAAGACAGCTCTAAGCGTGGAGGGTCCTGGGAAATGATGGGAAGAGGAGGGGCTCTTTGTCTTCGACCATGCCACCCGCGTGGTCTA
+
>1AAABDB?FBFFFGGGFF1A0B0AAEFGG0FFEEF/BB0BFE/EFBG1F1BB01B0B1BG22FGFB1FB0EEGEEH1FBFGH?BFGGGBBGE?/>EB10/B11??00?BF1G22B1BFGHHBFH11@<@<11@2210F/C0?1/>F-AF.<0>10<CCB0<--<...C///.0/;;C0;-;.-...9./.;F/..;900;900://.;.----99-;9BFFF/B///-;A@9///;//-9---9;--;/B
@M05620:37:000000000-D9766:1:1101:17665:12490 1:N:0:51
GAGGCTGCTTTGGAAGAACTGACAAGCCAGGGACAAAAGTCGGAAGAGCACACGTCTGAACTCCAGTCACATTCAGAAATCTCGTATGCCGTCTTCTGCTTGAAAAAAAAAAAAAAAAATAAAAAACAAACATAAAGAAGTCTAGAGAAATTAAAAATATAAGAATATAAAAGATGACCCATAAAATACACTAAACACGATACTAAGACTAGGAGAAATTTGACCTCAGTAACATCGCGTGACATACACGC
+
BBBBBBFBFFFFGGGGGGG5BFGFHFHFE4AECFFH2GHHHGGEEEFAGFHHHGBGHFG5AGHHHFFGHHHEH5FFFFFB@EGGFAGFFHG?EFEGHHEGGG1FGHHCGGGG<>/<</-0<11F1-.<....0<000=./00000000/:0;0000:.00000000000;000.0000//;//090000000//0;0..-..-/:9/////////..;//////////////////..--9;./;////.-
@M05620:37:000000000-D9766:1:1101:18657:12498 1:N:0:51
ACCACACCTTCTACAATGAGCTGCGTGCGGCTCCCGAGGAGCACCCCGTGCTGCTGACCGAGGCCCCCCTGAACCCCAAGGCCAACCGCGCGAAGATGACCCAGGTGCGTGGCCCGCTACCTCTTCTGGTGGCCGCCTCCCTCCTTCCTGGCCTCCCGGAGCTGCGCCCTTTCTCACTGGTTCTCTCTTCTGCCGTTTTCCGTAGGACTCTCTTCTCTGACCTGCGTCTCCTTTGGAACTCTGCAGGTTCT
+
AAAAAAAAFFFFGGGF3GGGGFHHGFG0AAEEEFGFCEG?EHHGHGGGAEGGEGFHHHHGGGCGGEEEGE/FHFHGGGGHGHHHEGGGGG/BBCG?DFFGFGAGGFG1<F?@CHGCGG:CHHHHHHHHGHFGFFGGGGBAFGFGGGGGGGGGGFGGGB?-@9FFF?@F@@FFFFFFFFF-:;FFFFFFFFFFEF@FFFFBFFF?--/BBFFFFFFBFFBBFFFF-@B?BFFFFFFEB//;FFEFBFFFFFB
@M05620:37:000000000-D9766:1:1101:6945:12500 1:N:0:51
GAGGCTGCTTTGGAAGTAACTGACAAGCCAGGGACACAAGATCGGAAGAGCACACCTCTGCACTCCAGTCACCTTCAGCAATCTCGTATGCCGTCTTCTGCTTGAAAAAAAAAAAACTACTACTACAAGGGCGACCCCTCTCTTATTCCCCCCTGGCACGTCAGTCCTTCGTTTCCTCTTTCTCCCTCTTGTTTGTACCCTTGAGAACTTCTCCGTCTCGTTTATTGCACCTGGCAATCCCGGGATGTCCA
+
CBBBCCFCFFFFGFGG4BFGGGHBBA4BBABBB2FFFHFHHHHGE?2BF2BBG2G1BBFG3DBGB23BDGFABFGGFG5BBFBGGB?EF?BFFEGH1BFG4BF3BBGHHGGGGDB//22@22222@@22=/=/<>>AC.>0CD00=0000<<A@.../0.:..:00000;.;;C:000;CF00;;/9/;;B90:/;0;;;:9:00.;90BFB00..:;/9.:..;9900;;B/../;0;;9.;9-..0000
@M05620:37:000000000-D9766:1:1101:21673:12523 1:N:0:51
AGTGCCAGCTCTCAATCGCACAGGGGACCCAGGGCCTGGCCCCTCCATCCAGAAAACCTATGACCTCACCCGCTACCTGGAGCACCAACTCCGCAGCTTGGCTGGGACCTATGTGAGTATCCAGCGTAGGAATCTGGGAGTTGGGGAGGAGTGAGGAGTTGGGGAAAGACAGTCCTAACCGTGGAGGGTTCTGGTAAATGATGGGGTGAGGAGGGGCTCTTTGGCTCCCACCAGTCCCCCTGTCTGGTCTA
+
A>>>ABBCA@FFGG3GGF1EE0GGCEEAAEEGFCEFCGHHGEEEFFHHHHCHHHHHGGHHHFHHHHHHHHHGGGGGHHHHHHHHHHHHGHHHGGCEGHHHGHHGGGHHGHHHHHHHHGHHHHHHHGGGGGHHHHHHHHHGGHHHGGGGGGGHHHHHHGHHHHGGGGHHHHHHHHHHHHHHGGGGGGGGBGGGGGGGGGGGGGGGGGF@FFFFFF??@@FFFFFFFFFFFFFFFFFFFFFF@FFFFFFFFF9
@M05620:37:000000000-D9766:1:1101:25823:12584 1:N:0:51
ACCACACCTTCTACAATGAGCTGCGTGTGGCTCCCGAGGAGCACCCCGTGCTGCTGACCGAGGCCCCCCTGAACCCCAAGGCCAACCGCGCGAAGATGACCCAGGTGCGTGGCCCGCTACCTCTTCTGGTGGCCGCCTCCCTCCTTCCTGGCCTCCCGGCGCTGCGCCCTTTCTCACTGGTTCTCTCTTCTGCCGTTTTCCGTAGGACTCTCTTCTCTGACCTGCGTCTCCTTTGGAACTCTGCAGGTTCT
+
ABBBBBBACFCFGGGGGGBFGFHHGEEAAEFBBBFE?EAEEGDGGGEAABEFGHHHHGGAEECEFGGGGGEHBGHGGGGHGHHHHGGGDC>BDGG?FGHHHHGHFHH1CFFGGH>ADGCGHGHFHHHHHHHGHHD-CFGGGGGGGGGGGGEGGGGGGGG-:9@ADFFDFFFFFFF/FFFFFFFFFFFFFFFFFFFFFFFFFFF?FFFFFFFFFF:9BFF/FFFF?DDFFFFFFFBBFFFFFFFFFFFFFFF
@M05620:37:000000000-D9766:1:1101:25836:12598 1:N:0:51
ACCACACCTTCTACAATGAGCTGCGTGTGGCTCCCGAGGAGCACCCCGTGCTGCTGACCGAGGCCCCCCTGAACCCCAAGGCCAACCGCGAGAAGATGACCCAGGTGCGTGGCCCGCTACCTCTTCTGGTGGCCGCCTCCCTCCTTCCTGGCCTCCCGCAGCTGCGCCCTTTCTCACTTGTTCTCTCTTCTGCCGTTTTCCGTAGCACTCTCTTCTCTGACCTGAGTCTCCTTTGGAACTCTGCAGGTTCT
+
CCCCCBCCFFFFGGGGGG5FGGHHGGGBGGHHHGGGGGGGGGHHHGGGGGGGHHHFHFHEGGGGGGGGGGGGHHHGGGGHGHHGHGGGGGGGGGGFGFHGHHAG<FG1<F/@DH<-ACCDGHHEFDGG0D/.:GCC@ADHGGGGGEGGFFBFFGGGF.--9:FBFAFDA@FFFBFFFB//;;BBFFFFFFBFBB@.ABEFFAF.:.;FFFFFFF//:B/;BFFF/BBFFFFFFF////;;FFFFF/FFFFB
@M05620:37:000000000-D9766:1:1101:3630:12628 1:N:0:51
ACCACACGTTCTAAAATGCGCTGCGGGCGCCTCGCGAGGAGCACCCCTTGCTGCTGACCGAGGCCCCCCTGAACCCCAAGGCCAACAGCGCGAAGATGACCCAGGTGCGTGGCCCGCTACCTCTTCTGGTGGCCGCCTCCCTCCTTCCTGGCCTCCCGGTGGTGCGCCCTTTCTCACTGGTTCTCTCTTCTGCCGTTTTCCGTAGGACTCTCTTGTCTGACCTGCGTCTCCTTTGGAACTCTGCAGGTTCT
+
A?AAAAA>1BCAGGG13F11AAE?G?E///AAA/A//>>E/?GEHGG/00BB11F1BG0//>/EF<EEC</<GCFGGC/?//FHHG/0?C</->-.1>0<CG.<CCB0-=.-@A.:-;A?FGB9;0=;FF9..C?@-C.9EFF?-F/9FBF-99:A-B@9@-;A/--;--//;BF/999-;BBB/:/BFFFFFF@?9BEF/9B-BFB///9/;B/9BFB/9BFB-@A@B-BB9BFBFFFFFFFFBFFFFFF
@M05620:37:000000000-D9766:1:1101:22193:12628 1:N:0:51
ACCACACCTTCTACAATGAGCTGCGTGTGGCTCCCGAGGAGCACCCCGTGCTGCTGACCGAGGCCCCCCTGAACCCCAAGGCCAACCGCGAGAAGATGACCCAGGTGAGTGGCCCGCTACCTCTTCTGGTGGCCGCCTCCCTCCTTCCTGGCCTCCCGGAGATGCGCCCTTTCTCACTGGTTCTCTCTTCTGCCGTTTTCCGTAGGACTCTCTTCTCTGACCTGAGTCTCCTTTGGAACTCTGCAGGTTCT
+
BBA?ABBBFFFFGGGGDGFFGGHGGEEB42FEEFGEEGGGGHHHHGGEAEFGFHGGHHHGCGGGGAEGGGGGHFHGGGGHGEHFHGEEGG<<@DGGGGFHHHHHGHHHHHHGGFHGGGGGFHHHH0<GDGFGHHGGGGDHECGG/CFG0CF?FGGGGGGB@-C0C-CFBBFF/FFBFFF.BBFFFFFFBF/;9FBFFFFFFFFFFFFFFFFFFFFFFFFFFFFFFFFFFFFFFFFFFFFFFFFFFFE.BFF
@M05620:37:000000000-D9766:1:1101:17934:12629 1:N:0:51
ACCACACCTTCTACAATGAGCTGCGTGTGGCTCCCGAGGAGCACCCCGTGCTGCTGACCGAGGCCCCCCTGAACCCCAAGGCCAACCGCGAGAAGATGACCCAGGTGAGTGGCCCGCTACCTCTTCTGGTGGCCGCCTCCCTCCTTCCTGGCCTCCCGGAGCTGCGCCCTTTCTCACTGGTTCTCTCTTCTGCCGTTTTCCGTAGGACTCTCTTCTCTGACCTGAGTCTCCTTTGGAACTCTGCAGGTTCT
+
CCCCCCCCFFFFGGGGGGBGGGHHGFGGHGHHHGGGGGGGGHHHHGGGGGGGHHHHHHHGGGGGGGGGGGGHHHHGGGGHGHHHHGGGGGGGGGHHHHHHHHGGGHH?GGHGGHHGGFGGHHHHHHHHHHHGHHGGGGGHGHHGHGGGGGGGGGGGGGGFFGGGGGFFFFFFFFFFFFFFFFFFFFFFFFFFFFFFFFFFFFFFFFFFFFFFFFFFFFFFFFFFEFFFFFFFFFFFFFFFFFFFFFFFFFF
@M05620:37:000000000-D9766:1:1101:16651:12639 1:N:0:51
AGTGCCAGCTCTCAATCGCACAGGGGACCCAGGGCCTGGCCCCTCCATCCAGAAAACCTATGACCTCACCCGCTACCTGGAGCACCAACTCCGCAGCTTGGCTGGGACCTATGTGAGTATCCAGCGTAGGAATCTGGGAGTTGGGGAGGAGTGAGGAGTTGGGGAAAGACAGTCCTAACCGTGGAGGGTTCTGGTAAATGATGGGGTGAGGAGGGGCTCTTTGGCTCCCACCAGTCCCCCTGTCTGGTCTA
+
CBACCFFFCFFFGGGGGGGGGGHHGGGGGGHHGGGGGGHHHHGHGGHHHHHHHHHHHGHHHHGHHHHHHHHGGEGGHHHHHHHHHHHHGHHHGGGGGHHHGHHGGGHHGHHHHHHHHHHHHHHHHGGGGGHHHHHHHHHGGHHHGGGGGGGHHHHHHGHHHHGGGGHHHHHHHHHHHHHHGGGGGGGGEFFGGGGGHGGGHGGGGGFFFFFFFFFFFFFFFHFFFFFFFFFFFFFFFFFFFFFFFFFFFF0
@M05620:37:000000000-D9766:1:1101:8681:12674 1:N:0:51
ACCACACCTTCTACAATGAGCTGCGTGTGGCTCCCGAGGAGCACCCCGTGCTGCTGACCGAGGCCCCCCTGAACCCCAAGGCCAACCGCGAGAAGATGACCCAGGTGAGTGGCCCGCTACCTCTTCTGGTGGCCGCCTCCCTCCTTCCTGGCCTCCCGGAGCTGCGCCCTTTCTCACTGGTTCTCTCTTCTGCCGTTTTCCGTAGGACTCTCTTCTCTGACCTGAGTCTCCTTTGGAACTCTGCAGGTTCT
+
BBBABBBBFFFFGGGGGGFBGDHHGEGEHEHFEGGEGGGGGHHHHGGGGFGGHHHHHHHGGGGGGGGGGGGHHHHGGGGHEHHHHGGGGGGGGGHHHHHHHHHHGHHHHHHGGGHGGGGGGHHHHGHHG0CFHHGGGGGHGHHGHGGGGGGGGGGGGGGGGGGGGGFFFFFFFFFFFFFFFFFFFFFFFFFFFFFFFFFFFFFFFFFFFFFFFFFFFFFFFFFFFFFFFFFFFFFFFFFFFFFFFFFFFFF
@M05620:37:000000000-D9766:1:1101:10183:12724 1:N:0:51
GAGGCTGCTTTGGAAGAGCACACGTCTGAACTGCAGTCACATTCAGAAATCTCGTATGCCGTCTTCTGCTTGAAAAAAAAATAAAACAAGACTACAGGACTCCATTCCGCGGCCCGCTACCTCTTCTTATGGCAGCCTCCCTCCTTCCTGTCCTCCCAGATCTTCGCCCTTTCTCACTGTTGCTCTCTTCTGCCGTTTTCCGTAACACTCTCTTCTCGGACCTAAGTCTCCTTTGGAACTCAGCACAGTCC
+
AAAAAAFBFFFFGBFG4GGEFFFEBFBFB5BG3GH3BGHHGHHHHGDA3DDADFAEGGHHEBEGGFGDGFFG13AFC0>>>1B33331?2223333330/33334444?/>////</>//22???D111111/0//.00..0<C01><DFD/0=<<./0.0<0=0...;-C0;0000:0000;000000000;0-99/;00.0.9.0;0/0:/B///9..-9.9//9/9B9//9//://;/9///...///
@M05620:37:000000000-D9766:1:1101:17726:12726 1:N:0:51
GAGGCTGCTTTGGAAGTAACTGACAAGCCAGGGACAAAAGATCGAAGAGCACACGTCTGAACTCCAGTCACATTCAGAAATCTCGTATGCCGTCTTCTGCTTGAAAAAAAAAAAACAAATCCTTCATCTGACTCTATGCCTTCGGGCTACGCACGACGCTGTTCACCGCCCGTCATCCCCTTTGTGTGCTCCGGTCTCCGCTAGGCCTATCATGTGCTCCTTTCCTCCCCCCCGGCCCCCTGTCTTTTCTA
+
BABBBAFBFFFFGGGGBFFGAGFGFGHHGHHHGGGGGFGHGHHHGHFGGHHHHHGAGHFGFGHHHFHFHHHHHHHHHHHHGFHHHFFHHGHGGGHFHHHHHHFFGGH1>?EE//////@1@F12@12@211?1<111111<<<//.->0<.-.<-.---...00:0;.----9;.;;;C?/90;0//.0000.;--.9/..:-.;;////////9/9/;//////;9/;.:--9-;-;;?-.;/////9/;
@M05620:37:000000000-D9766:1:1101:3732:12729 1:N:0:51
GAGGCTGCTTTGGAAGTAACTGACAAGCCAGGGACAAAAGATCGGAAGCGCACACGTCTGAACTCCAGTCACCTTCAGCAATCTCGTATGCCGTCTTCTGCTTGAAAAAAAAAAAAAAAAAACACAACTCCAACTAAGTTGGTGAACAAATTATGTTATAAACAACGACAGTAATTCCTACATTCACGATGTAGAACGATCATGGGTTGACTAGAGAAATTATGCACAGAGGCACTCTGACGATCCACTGC
+
BBCBCBFCFFFFGGGG4BFGGGHHHFHHGGGHEAGDGHHHGHHHGEGGCEGGGGHGHHHGHHHHHHFHFGHHFGEHGG5@BBEGGFFEGHHHFEEHGHGHHHHHHHHHHGGGG@></>>><-....../00/////0/000/..000::.000000000;9000..-.9:-0000000000/900:/.....:9///.9:..///./.-/;/99///://://////////..;.//9///....;/////
@M05620:37:000000000-D9766:1:1101:22264:12747 1:N:0:51
AGTGCCAGCTCTCAATCGCACAGGGGACCCAGGGCCTGGCCCCTCCATCCAGAAAACCTATGACCTCACCCGCTACCTGGAGCACCAACTCCGCAGCTTGGCTGGGACCTATGTGAGTATCCAGCGTAGGAATCTGGGAGTTGGGGAGGAGTGAGGAGTTGGGGAAAGACAGTCCTAACCGTGGAGGGTTCTGGTAAATGATGGGGTGAGGAGGGGCTCTTTGGCTCCCACCAGTCCCCCTGTCTGGTCTA
+
AABCCFFFCFFFGGGGGGGGGGHHGGGGGGHHGGGGAFHHHHGHGGHHHHHHHHHHHGHHFGFHHHHHHHHGGEEGHHHHHGGGHHHHGGHHGGFGGHHHGGHG//BGEFHHHHHHHHGHFHHHHGCFGDHHHHHHHHHG?GHHGGGGGG?GHHHHHGHHHHGGGGHGHHHHHGHHHGHHGEGGGGGGCFGGGGFGGGGGGGGGGGFFFF?FFFF-B@FFFFFFFFFFFFFFFFFFEFFFFFFFFFFFFFB
@M05620:37:000000000-D9766:1:1101:20828:12761 1:N:0:51
AGTGCCAGCTCTCAATCGCACAGGGGACCCAGGGCCTGGCCCCTCCATCCAGAAAACCTATGACCTCACCCGCTACCTGGAGCACCAACTCCGCAGCTTGGCTGGGACCTATGTGAGTATCCAGCGTAGGAATCTGGGAGTTGGGGAGGAGTGAGGAGTTGGGGAAAGACAGTCCTAACCGTGGAGGGTTCTGGTAAATGATGGGGTGAGGAGGGGCTCTTTGGCTCCCACCAGTCCCCCTGTCTGGTCTA
+
BCBABFFFCFFFGGGGGGGGGGHGGGGGGGHHGGGGGGHHHHGHGGHHHHHHHHHHHGHHHFHHHGHHHHHGGEFGHHHHGHHHHHFCFHHGFGGGGHHHGHHGGGHHGHHHHHHHHHHHHHHHHGGGGGHHHHHHHHHGGHHHGGGGGGGHHHHHHGHHHHGGGGHHHHHHHHHHHHHHGGGGGGGGGGGGHGGGHHGHHHHGGGFFFFFFFFFFFFFFFFFFFFFFFFFFFFFFFFFFFFFFHFFFFFB
@M05620:37:000000000-D9766:1:1101:21833:12768 1:N:0:51
ACCACACCTTCTACAATGAGCTGCGTGTGGCTCCCGAGGAGCACCCCGTGCTGCTGACCGAGGCCCCCCTGAACCCCAAGGCCAACCGCGAGAAGATGACCCAGGTGAGTGGCCCGCTACCTCTTCTGGTGGCCGCCTCCCTCCTTCCTGGCCTCCCGGAGCTGCGCCCTTTCTCACTGGTTCTCTCTTCTGCCGTTTTCCGTAGGACTCTCTTCTCTGACCTGAGTCTCCTTTGGAACTCTGCAGGTTCT
+
BCCCDDCCFFFFGGGGGGGGGGHHGGGEHGHHHGGGGGGGGHHHHGGGGGGGHHHHHHHGGGGGGGGGGGGHGHHGGGGHGHHHHGGGGGDGGGHHHHHHHHHFGFHHHDGGGHHGGGGGHHHHHHHHHGHGHHGGGGGHGHHGHGGGGGGGGGGGGFGGGGGGGGFFFFFFFFFFFFHFFFFFHHFFFFEFFFFFFFFFFFFFFFFFFFFFFHHHFFFFFFBBFFFFFFFFFFFFFFFFEFFEFFFFFFF
@M05620:37:000000000-D9766:1:1101:26229:12774 1:N:0:51
AGTGCCAGCTCTCAATCGCACAGGGGACCCAGGGCCTGGCCCCTCCATCCAGAAAACCTATGACCTCACCCGCTACCTGGAGCACCAACTCCGCAGCTTGGCTGGGACCTATGTGAGTATCCAGCGTAGGAATCTGGGAGTTGGGGAGGAGTGAGGAGTTGGGGAAAGACAGTCCTAACCGTGGAGGGTTCTGGTAAATGATGGGGTGAGGAGGGGCTCTTTGGCTCCCACCAGTCCCCCTGTCTGGTCTA
+
AABBBFFFBFFFGGGGGFGGGGHHFEFGGGHHGFGGGGHHHHGHGGGHHHHHHHHHHGHHHHHHHGGFHHHGGGGGHHHHHGGFGHGHGHFGGFCGGHHHGHFGGGHHGFHHHHGHHGHHHHHHHG?EDGHHHHHHHGHG?GHHGGGGGGGHHHHHGDGHHHGGGGFHHHHHHHHHHHHHGEEGGGGG;AFGGGCFGGGGGFGGEGFFFFFFFFCAA@EFFFFFFFF.EFFFFFFFFFFDFFFFFFFFFF;
@M05620:37:000000000-D9766:1:1101:21817:12780 1:N:0:51
ACCACACCTTCTACAATGAGCTGCGTGTGGCTCCCGCGGAGCACCCCGTGCTGCTGACCGAGGCCCCCCTTAACCCCAAGGCCAACCGCGAGAAGCTGACCCCGGTGAGTGGCCCGCTACCTCTTCTGGTGGCCGCCTCCCTCCTTCCTGGCCTCCCGGAGCTGCGCCCTTTCTCACTGGTTCTCTCTTCTGCCGTTTTCCGTCGGACTCTCTTCTCTGACCTGAGTTTCCTTTGTAACTCTGCAGGTTCT
+
3ABBBBBABBFD5GGGGG55BDGHEEEEHGHHHBFA2E2AEEHHHGGAABBFBGHHFHHE>>/EGGGGGG03FHHHG?EHGHHHHGGGGC/><?F11?1FGH?-<<>.01<<CF<<-<;:::CGF<;;0:;AGC???CFE.9CAFFFFBFFG?BFFAA-;9;;:;;@FBBFFFBFF//99FFE/;9F99/BBFE;FFFFFF.;;9----//9B9;//:99//9./.;///:BFB//:/9///;/9/FFFFF
@M05620:37:000000000-D9766:1:1101:16526:12787 1:N:0:51
ACCACACCTTCTACAATGAGCTGCGTGTGGCTCCCGAGGAGCACCCCGTGCTGCTGACCGAGGCCCCCCTGAACCCCAAGGCCAACCGCGAGAAGATTGGTGCCCCGCCCGCTACCCCTTCTGCTGCCCGCCTCCCTCCTTCCCTCCCTCCCGGACCCGCGCCCTCTCTGACTGTCTCTCTCTTCGGCCGCCTTCCGTATGACTCTTCTCTCTGGCCTCTGTCTCCTTACGCACTCTGCACGATCTCGATC
+
DCDCDDCDFFFFGGGGGGGGGGHHGGGGHGHHHGGGGGGGGHHHHGGGGGGGHHHHHHHGGGGGGGGGGGGHHHHGGGGHGHHHGGGGGGGGFGHHHF2GHG200/>A/-->A-</..../<=00=0=..;AFGH.CHGHB0C/0/;E//...----.-;---;@./;F00:;000;BF00000;..-.---9;0/;0../0:;0000;::B000:.;.00:0:000:00...9-/0:000...:;0;0/:
@M05620:37:000000000-D9766:1:1101:27619:12815 1:N:0:51
AGTGCCAGCTCTCAATCGCACAGGGGACCCAGGGCCTGGCCCCTCCATCCAGAAAACCTATGACCTCACCCGCTACCTGGAGCACCAACTCCGCAGCTTGGCTGGGACCTATGTGAGTATCCAGCGTAGGAATCTGGGAGTTGGGGAGGAGTGAGGAGTTGGGGAAAGACAGTCCTAACCGTGGAGGGTTCTGGTAAATGATGGGGTGAGGAGGGGCTCTTTGGCTCCCACCAGTCCCCCTGTCTGGTCTA
+
>A3>AFFFBFFFGGGGBFFAE?GDGCDFGEGHFGG?FFHHHHGHGGHHHGHHHHHGHGHHHGHHHFGHHHGGGEEEHHDGFGHHHHFHGHHHEFFGEHGHGHHGGGHHGHHHHHHHHHHHFHHHHGEGGGHHHHHHHH<FGHHHGG.CGEFGHHHHGGHHHGGGG?GHHHHHHHHHGHHHGGGGDGGGGGGGGG;CFGGGGGGGGGFFFFFFFFFFFFFFFFFFFFFFFFFFFFFFFFFFFFFFFFFFFFF
@M05620:37:000000000-D9766:1:1101:2750:12831 1:N:0:51
AGTGCCAGCTCTCCATCGCACAGGGGACCCAGGGCCTGGCCCCTCCATCCAGAAAACCTATGACCTCACCCGCTACCTGGAGCACCCCCTCCGCAGCTTGGCTGGGACCTATGTGAGCATCCAGCGTAGGAATCTGGGAGTTGGCGAGGCGTGCGGAGTTGGGGAAAGACAGTCCTAACCGTGGAGGGTTCTGGTAAATGATGGGGTGAGGAGGGGCTCTTTGGCTCCCACCAGTCCCCCTGTCTGCTCTA
+
>A>>>BF1AFFFG1FFBAA1E0GGGEAAAABF00B//BFHHHGHGGHHHBGHFHHBFFHFBFFHH1BGHHFEE>>EHHGH0BFGGHC/>E>/?E/EE0BFEHHGGGGHG0BGHHHHH1@GHHFHHGGAA/<?GHHHHG0FEGHH1>->--<CC.ACGG9FG/AA..AF/CFF0FFGGGGGGBG@AEF@BFFFFFFFFFFFFFF/-:A@FFFFFB@@--AFFFFFFFFFF-FFFF/B/FFF@?FFFF/9/B9
@M05620:37:000000000-D9766:1:1101:5617:12839 1:N:0:51
AGTGCCAGCTCTCAATCGCACAGGGGACCCAGGGCCTGGCCCCTCCATCCAGAAAACCTATGACCTCACCCGCTACCTGGAGCACCAACTCCGCAGCTTGGCTGGGACCTATGTGAGTATCCAGCGTAGGAATCTGGGAGTTGGGGAGGAGTGAGGAGTTGGGGAAAGACAGTCCTAACCGTGGAGGGTTCTGGTAAATGATGGGGTGAGGAGGGGCTCTTTGGCTCCCACCAGTCCCCCTGTCTGGTCTA
+
CCABCFFFCFFFGGGGGGGGGGHHGGGGGGHHGGGGGGHHHHGHGGHGHHHHHHHHHGHGHHHHHHHHHHHGGEGGHHHHHHHHHHHHGHHHGGGGGHHHGHHGGGHHGHHHHHHHHHHHHHHHHGGGGGHHHHHHHHHGGHHHGGGGGGGHHHHHHGHHHHGGGGHHHHHHHHHHHHHHGGGGGGGGEGGGGGFGGGGB0FGGGGFA?F?0AFFFFFFFFFFFFFFFEFFDEFFFFFFFFFFFFFFFFF:
@M05620:37:000000000-D9766:1:1101:24424:12869 1:N:0:51
GAGGCTGCTTTGGAAGAAACTGACAAGCCAGGGACAAAAGATCGGAAGAGCACACGTCTGAACTCCAGTCACATTCAGAAATCTCGTATGACGTCTTCTGCTTGCCACAAAAAACAACGGGGGCGCCCCCCAATATCCATGGTACAAAACAACATTACCCTCCAAAAAACCTGGCAGACCCTATCTACCAAATAACCCAATCCCCCTTGTACCTCATCTTTACCACGTGTGCCCCTTGGGCCATTACCGAC
+
>1>AAAFAFFFFGGGF11FGGB1B1FFAF00AA0B0B00B0BFGAEFE0BGGGFHGBFGGGFHFHHHGGG1D122D2B2BBFF2DGF/FFBGE?F0FGGHFH1B/1B10?F0/>?</?<//////>A-----.<0=00000/0:<000....../00<0;0:.//0..-.9/.../...;9/-////;;//9///9;9---9:;-;---/////;//9/;//;;/9-;-;-///-:FB/9-9-///;9---
@M05620:37:000000000-D9766:1:1101:9581:12890 1:N:0:51
AGTTCCAGCTCTCCATCGCACAGGGTACCCAGTGCCTGGCCCCTCCATCCAGAAAACCTATGACCTCACCCGCTACCTGGCGCACCCACTCCGCAGCTTGGCTGGGACCTATGTGAGTATCCAGCGTAGGAATCTGGGAGTTGGGGCGGAGTGAGGAGTTGGGGAAAGACAGTCCTAACCGTGGAGGGTTCTGGTAAATGATGGGGTGAGGAGGGGCTCTTTGGCTCCCACCAGTCCCCCTGTCTGGTCTA
+
>>>1>B@DFFFFGAGFFEF1E?GHG00BFBFG1BBBFFHHHHGHGGFHHHHHHBH0BEHHGEGHHDBFHHHEE>>>GHFF>>EFGGF/?GHB?ECGEHBFEHHGGGHHGHHHHHH2GHHHHHFFHGGCCGGFGHHHHH0FFHHHGG.AC-=EH0GH0EHHGGGGA.;FBFBFFGGGFGGGGGGGFFF@FFFFFFFFFFFFFFFFFFF@FFFFFF@@@@FFFFFFFFFFFEFFFFFFFFFF@FFFFFFFFFB
@M05620:37:000000000-D9766:1:1101:15048:12890 1:N:0:51
ACCACACCTTCTACAATGCGCTGCGTGTGGCTCCCGAGGAGCACCCCGTGCTGCTGACCGAGGCCCCCCTGAACCCCAAGGCCAACCGCGAGAAGATGACCCAGGTGAGTGGCCCGCTACCTCTTCTGGTGGCCGCCTCCCTCCTTCCTGGCCTCCCGGAGCTGCGCCCTTTCTCACTGGTTCTCTCTTCTGCCGTTTTCCGTAGGACTCTCTTCTCTGACCTGAGTCTCCTTTGGAACTCTGCAGGTTCT
+
BBBBB@BBFFFFGFGGFG4AEEFGGDFBEEHBGFEEEF2EEGHHHGGEAFGGGHGHHFF>EE?GGGGGGGEGFFHFG//F/GHHHEF@CG<BDDHHGFFHHHHHEHFHEDGGFHHGGGGGHHHHHHHBDHFGHHGGGGGHGGGGGGGGGFGGGFGGGG?-9DFFFFFFFFBFFFFBFFFFFFFFFFFFFFFFFFFFFFFFFFFADDFFFFFFFFFFFFFBFFFF/;FFFFFFFFFFBBBFFFFFBBEFFFF
@M05620:37:000000000-D9766:1:1101:13867:12892 1:N:0:51
ACCACACCTTCTACAATGAGCTGCGTGTGGCTCCCGAGGAGCACCCCGTGCTGCTGACCGAGGCCCCCCTGAACCCCAAGGCCAACCGCGAGAAGATGAGCGAGTGGCCCGCCCCCTCTTCTGTTGGCCGCCTCCCTCCTTCCTTGCCTCCCGGCCCTGCGCCCTTTCTCTCTGGTTCTCTCTTCTGCCGTTTTCCGTCCGACTCTCTTCTCTGACCTGACTCTCCTTTGGTTCTCTGCAGGTTCTGTATC
+
DDDDDDCDFFFFGGGGGGGGGGHHGGGFHGHHHGGGGGGGGHHHHGGGGGGGHHHHHHHGGGGGGGGGGGGHHHHGGGGHGHHHHGGGGGGGGGHHHHH22/>CCCC=0/><--<<CA/0==0<=0.00:-:.;:EFFG/;;FF:0;CB0;E.---;.;ABC?@=/0BB00;;000:000;:BFFF00:-;./.00.;..-.-:.0::FFFFF00:;FFB/:000/::B0/..0;:00:00:.0;0000:0
@M05620:37:000000000-D9766:1:1101:5176:12917 1:N:0:51
ACCACACCTTCTAAAATGAGCTGCGGGTGGCTCCCGAGGAGCACCCCGTGCTGCTGACCGAGGCCCCCCTGAACCCCAAGGCCAACCGCGAGAAGATGCCCAGGTGACCGGTCCGATACCTCTTCTGGTGGACGCCTCCCTCCTTCCTGGGCTCCCGGCGCTGCGCCCATTCTCACAGGCTTTCTCGTTTGCCGTTTTTCGTAGGACTATCTTCTCTGCTCTGAGTCTCATTTGGAACTCTGCAGGTTCTA
+
AAA1AA?ACFFFG3F13FDDGBGCE000A0BG1AFA/EFEEHGHHG/E//EFFBC1FHFE/EEEE/>EGGC0F1<EEE/?//?F/F/<B@<//<0G11110?/F11>11-<---A..<-00=00CH00;;:::;-A9...//.90990C/.:9.9..---;---9-99-/999//;/:--9/;//;-;-;-//-;-9--/9;-:9/;//9/////9/9//;B9/B/;9///9/://9B/;///:9--;B9B
@M05620:37:000000000-D9766:1:1101:18733:12920 1:N:0:51
AGTGCCAGCTCTCAATCGCACAGGGGACCCAGGGCCTGGCCCCTCCATCCAGAAAACCTATGACCTCACCCGCTACCTGGAGCACCAACTCCGCAGCTTGGCTGGGACCTATGTGAGTATCCAGCGTAGGAATCTGGGAGTTGGGGAGGAGTGAGGAGTTGGGGAAAGACAGTCCTAACCGTGGAGGGTTCTGGTAAATGATGGGGTGAGGAGGGGCTCTTTGGCTCCCACCAGTCCCCCTGTCTGGTCTA
+
AAABBFFFBFFFGGGGGGGGGGHHGGGGGGGHGFEGGGHHHHGGGGHHHHGHHHFHHGFHHHHHHHHHHHHGGEEGHHHHHGHHHHHHGHHHGGGGG3GFGGHGE/0BECGGDBGFG???3F3FG@///?@GFH1?D0?FGCGFCCE@FGG0.<0<0CCCF/<@EDEGGCCGCFGFHC/GBGGADEGGDFG0FFBBF0FFGGGGFGA9EAA9D?-B@@EFFFF:BFFAAFFFFFFF/FFDD.BFB/9FF/F
@M05620:37:000000000-D9766:1:1101:25255:12932 1:N:0:51
GAGGCTGCTTTGGAAGAAACTCATAGATTACTGCAACAGTTCCCCCTGGACCTGGAAATGTTTCTTGCCCCGCTTACTGAAGCTGAAACAACTGCCTATAGGCTGCTACCCGTAAGGAAAGGCTCCTAGAAGACTCCAAGGGAGTAAAAGAGCAGATGAAACAATGGCAAGTAAGTCAGGCATTTCCGCTTTAGCACTCTTGTGGATCCAATTGAACAATTCTCAGCATTTGTACTTGTAACTGGCAAGCC
+
A>AAAAFAFFFFFFGC1ABBFF13D3D33113DF111AFE22D1AB?F/BGH0B001B1BAA2A2A1BA1/A/AAE11@DFGGH111F1BFGCHH0BB112111B?1BGHHEEEE0B1B>CA/B<?BBBFFB<BBBBCCFACFG/@1FF>/@01@0F??GDG0C?1<0<F/>>DF=1>1>><>1>1<<<.<<0==GH0/=D0;0:0;0/:C00<;C:CB;C00;90900=09;;CFGG000F09/;;F?.;
@M05620:37:000000000-D9766:1:1101:19767:12932 1:N:0:51
AGTGCCAGCTCTCAATCGCACAGGGGACCCAGGGCCTGGCCCCTCCATCCAGAAAACCTATGACCTCACCCGCTACCTGGAGCACCAACTCCGCAGCTTGGCTGGGACCTATGTGAGTATCCAGCGTAGGAATCTGGGAGTTGGGGAGGAGTGAGGAGTTGGGGAAAGACAGTCCTAACCGTGGAGGGTTCTGGTAAATGATGGGGTGAGGAGGGGCTCTTTGGCTCCCACCAGTCCCCCTGTCTGGTCTA
+
>3>ABDDFBFFFBGGFGFFFEGFGCEGGGEHHGGG2FAFCAGGHGGGHFGGEFC3GHF3FGHFHFHFHHHGGGGCEHGHHHHHA1?GHGBGHGDGG?CGHGHHGGGHHGHHHHHFHHHHHHHHHHGGGGDHHGHHHHBFGGHFHG-><@AAGHHHHHGHHDG@@EGHHHHHHCFHHHHHHG.EGGGGGGGGGGGGGGGGGGGGGGGFBFFFFFF=?B;EFFFFFFFFFFFFFFFFFFFFF;EFFFFBBFFF
@M05620:37:000000000-D9766:1:1101:19768:12951 1:N:0:51
AGTGCCAGCTCTCAATCGCACAGGGGACCCAGGGCCTGGCCCCTCCATCCAGAAAACCTATGACCTCACCCGCTACCTGGAGCACCAACTCCGCAGCTTGGCTGGGACCTATGTGAGTATCCAGCGTAGGAATCTGGGAGTTGGGGAGGAGTGAGGAGTTGGGGAAAGACAGTCCTAACCGTGGAGGGTTCTGGTAAATGATGGGGTGAGGAGGGGCTCTTTGGCTCCCACCAGTCCCCCTGTCTGGTCTA
+
AABBBFFFBFFFGGFGGFFEGGHAFEGGGGGHGGGGGGHHHHGHGGGHHHCE3FGGHGHCGHBGHHHGHHHGGGGGHHHHHHHFHHHHGHHHGG/EEGHHGHHGFGHHGHHHHHHHHHHHHHHHHGGGGGHFHHHHHHHGGHHHGGGGGGGHHHGGHGHHHHGFGGHHHHHHHHHHHGHHFGGGGGGGGGGGGGGGGGGEGGGGGGFFFFFBDFFFFFFFFFFFFFFFFFFFFFFFFFFFFFFFFFFFFF/
@M05620:37:000000000-D9766:1:1101:10445:12977 1:N:0:51
AGTGCCAGCTCTCAATCGCACAGGGGACCCAGGGCCTGGCCCCTCCATCCAGAAAACCTATGACCTCACCCGCTACCTGGAGCACCCACTCCGCAGCTTGGCTGGGACCTATGTGAGTATCCAGCGTAGGAATCTGGGAGTTGGGGAGGAGTGAGGAGTTGGGGAAAGACAGTCCTAACCGTGGAGGGTTCTGGTAAATGATGGGGTGAGGAGGGGCTCTTTGGCTCCCACCAGTCCCCCTGTCTGGTCTA
+
AAAAAFFFBFFFGEGGGGGGGFHGGE2EEFHHCFEA2FHHGHGGGGFHFFHHFFHBFEHHFGHHHFGHHHH0>/>EGB3FBEGHHH11EHHCEGCEEGFHGHHFDEGHGHFHHHHHHHHHHHHHHGD<DDD>GHHHHH<FGHHHGGADGCDGHGHHFDGGGFGGE?HHHHHHHHHHHFHGGGGGAEGGGGGGGGGGGGGGGGGGGFFFEFF/DFFFFFFFFFFFFFFFFFFFFFFFFFFFFFFFFFFFFFF
@M05620:37:000000000-D9766:1:1101:21984:12980 1:N:0:51
GAGGCTGCTTTGGACGAAACTGATAACTAAGTGACACAAGATTGGACGATCACCCCTCTGTACTATAGTCACCTTAAGTAATATTGTATCACTTCCCCTGATCAAACAAAAAAACTACCAGAGAACACATGTGCATTTCTTCATCATACGTGTCCACACTACTACGCCCTCTACCACTCTATCCTATCAAGAGTCTTCATGCTCCCAACATCTTCCGAACACCCAGGTGCGTCGTTTGCATCGCACCCACC
+
>3AA3>CABBB4F44AAE2EG5B5DA455BB5DA5AAFFHBG5AB33222ABB2B0B12B55DD555DD555BBB55D5BDF5D5DDDF@5B3FG32BB12B4BBF311B11///33B2?30?23B32/223333333333333B332>02222@222?20?11<////-.01111<1<<=110000<0000.0<0<0<00==;0.//:./:00<;...-:/9;...9/0-9---:.://;/...;-....
@M05620:37:000000000-D9766:1:1101:20647:13017 1:N:0:51
AGTGCCAGCTCTCAATCGCACAGGGGACCCAGGGCCTGGCCCCTCCATCCAGAAAACCTATGACCTCACCCGCTACCTGGAGCACCAACTCCGCAGCTTGGCTGGGACCTATGTGAGTATCCAGCGTAGGAATCTGGGAGTTGGGGAGGAGTGAGGAGTTGGGGAAAGACAGTCCTAACCGTGGAGGGTTCTGGTAAATGATGGGGTGAGGAGGGGCTCTTTGGCTCCCACCAGTCCCCCTGTCTGGTCTA
+
ABBBBFF4AFFFGGGGGGGGCEGDFFGFEGHHG2EGEFHHHHGDGGFEHHGEBGHHHGHFHFFHHHHHHHEEGFEGHEHGHHHEFHHHGGDGEGE@EFHHGF3?E/GHGHHHHHHFH3DHHHHHC@DFFDGHHHGGHHGGDFDF?CGCGGFHFHHFFD<GGFGGGGGHGHHHHHHGHHGGG99BFEGG9AFGEFBFGGGGGGGFEDFCFFFFFFF;FFFFFFFBFBF.;9FFEFFFFFFDFFFFFFFFFF/
@M05620:37:000000000-D9766:1:1101:25108:13045 1:N:0:51
AGTGCCAGCTCTCAATCGCACAGGGGACCCAGGGCCTGGCCCCTCCATCCAGAAAACCTATGACCTCACCCGCTACCTGGAGCACCAACTCCGCAGCTTGGCTGGGACCTATGTGAGTATCCAGCGTAGGAATCTGGGAGTTGGGGAGGAGTGAGGAGTTGGGGAAAGACAGTCCTAACCGTGGAGGGTTCTGGTAAATGATGGGGTGAGGAGGGGCTCTTTGGCTCCCACCAGTCCCCCTGTCTGGTCTA
+
ACAAAFFFCFFFGGGGGGGCGFHHGGGGGGFFFEEGGGHHHHGHGGHHHHGHGHHHHGGHHHGHHHHHHHHGGEFGHHHH2GHHHHHGGHHHGGGGGHFGGHHGCGHHGHHHHHFHHGFHHHHHHGGGGGGHHHHHHHFFDHHHGGGGGGGGHGHHHGHHHFGGGGHHHHHHHHHHHHHHGGEGGGGG;A?FFG;FFFGGGGGGGD:@FFFFFFFFAFFFFFFFFFE.9FFFFFFFFFFFFFFFFFFFFFF
@M05620:37:000000000-D9766:1:1101:16133:13046 1:N:0:51
AGTGCCAGCTCTCAATCGCACAGGGGACCCAGGGCCTGGCCCCTCCATCCAGAAAACCTATGACCTCACCCGCTACCTGGAGCACCAACTCCGCAGCTTGGCTGGGACCTATGTGAGTATCCAGCGTAGGAATCTGGGAGTTGGGGAGGAGTGAGGAGTTGGGGAAAGACAGTCCTAACCGTGGAGGGCTCTGGTAAATGATGGGGTGAGGAGGGGCTCTTTGGCTCCCACCAGTCCCCCTGTCTGGTCTA
+
>>AAAFF1>FFFGGGGGFEAEAFHFEFEFFGHG0EEABFFFGE/EGF1DFAEFFGGGGC1GFGGHHG1GGFEGGEGHHHGHHHGHHHHGF1FEE/>EFHHEFCFE/BFAGFD<GDHFHHFHHFHHG<C@?<GC<D11?CF?CHHGGGGCGAFGB<<<CH/D/<-CECGEHHFHHHHFFHHGE.9.AA@..CFF0;B9F0BBFBFEGB?EAAFFB=@@@EFFFB///B-AFF?9FFFFFEF@EBFFFF9B;9
@M05620:37:000000000-D9766:1:1101:2806:13052 1:N:0:51
AGTGCCAGCTCTCAATCGCACAGGGGACCCAGGGCCTGGCCCCTCCATCCAGAAAACCTATGACCTCACCCGCTACCTGGAGCACCAACTCCGCAGCTTGGCTGGGACCTATGTGAGTATCCAGCGTAGGAATCTGGGAGTTGGGGAGGAGTGAGGAGTTGGGGAAAGACAGTCCTAACCGTGGAGGGTTCTGGTAAATGATGGGGTGAGGAGGGGCTCTTTGGCTCCCACCAGTCCCCCTGTCTGGTCTA
+
BBABBFFFCFFFGGGGGGGGGGHHGGGFGGHHGGGGGGHHHHGHGGHHHHHHHHHHHGHHHHHHHHHHHHHGGGGGHHHHHHHHHHHHGHHHGGGGGHHHGHHGEFHHG2CFBBFHHHGD?FDGHGC<C?GHH2===FF?C=GCCG.<A<E<<D<.<ACHHGG-:CGCBCGC::G0CBGHG9E?99EG.C.B9CFFBB;FFFFGGGD9EFFFFDFFFCFFFFFFFFFFFFFFFFFFFFFFFFFFFFFFBFB
@M05620:37:000000000-D9766:1:1101:3047:13094 1:N:0:51
AGTGCCAGCTCTCCATCGCACAGGGTACCCAGGGCCTGGCCCCTCCATCCAGAAAACCTATGACCTCACCCGCTACCTGGAGCACCCACTCCGCAGCTTGGCTGGGACCTATGTGCGTATCCCGCGTCGGCCTCTGGGCGTTGGGGCGGCGTGCGGCGTTGGGGCCCGCCCGTCCTCCCCGTGGCGGGTTCTGGTAAATGCTGGGGTGCGGCGGGGCTCTTTGGCTCCCCCCCGTCCCCCTGTCTGGTCTA
+
>>1>>F@1>CFFGGGBBEEEE0FCFB0A1F10B0BB0BGHFGGAFF0FFB1B10BABEFBBBDGHDFFHFG>>>/>GF1BB>BFGHGCEHF0>E?>/B10?B1?EE00?B1B<B22?FEFHHF/B/C/>>/.>>GF1<F@@<<.--<-99;;@E@@?@@=@9>@B@=?@99-;BF-//;A@FB-99-@@FFFFFF9:9;B/BBBB@A@-;---@--@@EFFBFF/BFEE-A@-@BFBFFF?FFFFFFFFB/
@M05620:37:000000000-D9766:1:1101:8536:13099 1:N:0:51
GAGGCTGCTTTGGAAGAAACTGACAAGCCAGGGACAAAAGATCGGAAGAGCACACGTCTGAACTCCAGTCACATTCAGAAATCTCGTATGCCGTCTTCTGCTTGAAAAAAAAAAAAAAAAAAAAAACAAAAAAATAGAAGGGAGGGAACATAGAATATAAAACTATAGAAAAAAGGGAACAGAAAAAAGAAATTACAAAAAATTTTAACAAGACAACGCTAACTCCAGAGAACTCTGAAACTCTAATCAAC
+
AABBABFBFFFFGCGGGGGGGDFBF5ABBABAB2BFBGAFFFFFE2AEBBFAFBGAGGHF55BDB33BDBA5BFGGBG5FGD@5GB1BBBGHGEEH1GHHBGHHGFHHHGGGGC//</</--<-<-....:.--.0900;..9.--.::900000;0////////////:9:;-.....9./://..9...///:////..-.////9///.../.:--9..///////..///9/////://////////
@M05620:37:000000000-D9766:1:1101:14925:13135 1:N:0:51
GCGGCTGCTTTGGAAGAAACTGACAAGCCCGGGACAACAGATCGGAAGAGCACACGTCTGAACTCCAGTCACATTCAGAAATCTCGTATGCCGTCTTCTGCTTGAAAAAAAAATACGGAGGCACCGTCCCCTCTTCGCGTCCTCCGGGATCTCAGCGCTTTTGCAATTATGGCCACTACTTCCGGCCTCCCCACTTCAGTACTCTTTTGGCTCAGTCTCCTCTATAACTATCAATTTTACTTATCCCAAGC
+
>3>AAADAFFFDGGGF4FFGFG4FFFGC22AAAEE2F2AF35FCAEFE1FGFGHHEBG2FDBFDGGFC@B3FGEFGGBDBF4FBG?1?3BGGG?EGFFGF?FF3033B?////011?///B<?0//0?<C.0.01>..-<<-.0/.<--.;000:/.;C..00;;C0000;/.9/.9//00;BE--:;..9..9.//////99;9////-/9/;;9/B///.//9/;;/:9/9/B//;/9///;/////..
@M05620:37:000000000-D9766:1:1101:11164:13145 1:N:0:51
AGTGCCAGCTCTCAATCGCACAGGGGACCCAGGGCCTGGCCCCTCCATCCAGAAAACCTATGACCTCACCCGCTACCTGGAGCACCAACTCCGCAGCTTGGCTGGGACCTATGTGAGTATCCAGCGTAGGAATCTGGGAGTTGGGGAGGAGTGAGGAGTTGGGGAAAGACAGTCCTAACCGTGGAGGGTTCTGGTAAATGATGGGGTGAGGAGGGGCTCTTTGGCTCCCACCAGTCCCCCTGTCTGGTCTA
+
CDCCCFFFDFFFGGGGGGGGGGHHGGGGGGHHGGGGGGHHHHGHGGHHHHHHHHHHHGHHHHHHHHHHHHHGGGGGHHHHHHHHHHHHGHHHGGGGGHHHGHHGGGHHGHHHHHHHHHHHHHHHHGGGGGHGHHHHHHHGGHHHGGGGGGGHHHHHHGHHHHGGGGHHHHHHHHHHHHHHGGGGGGGGEGGGGGFGGGGGGGGGGGFFFFFFFFFFFFFFFHHFFFFFFFFFFFFFFFFFFFFFHFFFFFF
@M05620:37:000000000-D9766:1:1101:6411:13147 1:N:0:51
ACCACACCTTCTACAATGAGCTGCGTGTGGCTCCCGAGGAGCACCCCGTGCTGCTGACCGAGGCCCCCCTGAACCCCAAGGCCAACCGCGAGAAGATGACCCAGGTGAGCGGCCCGCTACCTCTTCTGGTGGCCGCCTCCCTCCTTCCTGGCCTCCCGGAGCTGCGCCCTTTCTCACTGGTTCTCTCTTCTGCCGTTTTCCGTAGGACTCTCTTCTCTGACCCGAGTCTCCTTTGGAACTCTGCAGGTTCT
+
AAAAAA>AFFFFFGGDDEGFFFF4EAAECEGHFFFF22E22BAGHG?EAEE153AAFGFE>@0E1>/EEGGB@B?EFG/?FEGE/FEEGCG@</<111111?CH/GC1<1>/--<C-@D-/<<<00;GF:G.G.:C?A.9./9A/;;9C0FG?9.9A.-9--.9BBBD=>F///9/;BF./;9FFF//;9F/9F-9A/9/BDFF.ABFB9FB////999/B/.---..;/9B////////;BFFB/.;;B9
@M05620:37:000000000-D9766:1:1101:10172:13155 1:N:0:51
GAGGCTGCTTTGGCAGAGCACACGTCTGAACTCCAGTCACATTCAGAACTCTCGTATGCCGTCTTCTGCTTGAAAAAAAAAAAACCCCCTCACCATCTCATCTTTTCCCTCTTTTCTTCTCCCACGTCGTACTCTTTTCTTTTTATCTTCTTTCTTCTTTTTTTCCCTCCCTTCCTACCCTTATCGTTTTCTGTTCCCTACTGTTGTGCGTCGTGGCTCTTTGTCTCCCCCCCTTCCCCCTGTCTTTTCTC
+
>>A3>4BAFFFF44FEEGFFGFHGHHGF55FGGHHHGHGGHHFGHHA52DGHGBB13BDFEBAFCF5FGGF31A5FHCEC/>>/?/?////0/??333342B22B?B11D0011?@>1FGFGF0@/<//<0/?F<1<111>=<>.=<B<11<F<110D0000<-::;CCA./CCH00;..0//09.9.9.=9;;000000.:00909.;.;B--..-9B//;9/BFFFFFFB--.;BFFF?./;B/;BFF/
@M05620:37:000000000-D9766:1:1101:17439:13188 1:N:0:51
AGTGCCAGCTCTCAATCGCACAGGGGACCCAGGGCCTGGCCCCTCCATCCAGAAAACCTATGACCTCACCCGCTACCTGGAGCACCAACTCCGCAGCTTGGCTGGGACCTATGTGAGTATCCAGCGTAGGAATCTGGGAGTTGGGGAGGAGTGAGGAGTTGGGGAAAGACAGTCCTAACCGTGGAGGGTTCTGGTAAATGATGGGGTGAGGAGGGGCTCTTTGGCTCCCACCAGTCCCCCTGTCTGGTCTA
+
ABBCBFFFCFFFGGGGGGGGGGHHGGGGGGHHGGGGGGHHHHGGGGHHHHHHHHHHHGHHHHHHHHHHHHHGGEGGHHHHHHHHHHHGGHHHGGGGGHHHGHHGGGHHGHFHHHHHHHHHHHHHGGEGGGGFHHHHHHFGFHHHGGGGGGGHHHHHHGHHHFCGGGHFHHHHHHHHHHHHGGGAGGGGEFGGGGGGGGGGGGGGGFFFFFFFFFFFFFFFFFFFFBFAFFFFFFFFFFFFFFFFFFFFFFB
@M05620:37:000000000-D9766:1:1101:21470:13214 1:N:0:51
AGTGCCAGCTCTCAATCGCACAGGGGACCCAGGGCCTGGCCCCTCCATCCAGAAAACCTATGACCTCACCCGCCACCTGGAGCACCCACTCCGCAGCTTGGCTGGGACCTATGTGAGTATCCAGCGTAGGAATCTGGGAGTTGGGGAGGAGTGAGGAGTTGGGGAAAGACAGTCCTAACCGTGGAGGGTTCTGGTAAATGATGGGGTGAGGAGGGGCTCTTTGGCTCCCACCAGTCCCCCTGTCTGGTCTA
+
AA>>AF1FAFFFG1FEGFGCE?GAFEEEGGHHAEEAFFHHHHGHGGCHHFGHH0FBGEFHGGGHHDGHHHHGG/>EHHBGBBGHHH/?EGH>>E?EEGE0EFHGGGGHGHHFFFHFFGHFHHHHHGGGGGGHHHFDDG0?EFGHGGACGFCGG0DCCEGFHFGGGCGFHGFCHHFGFFHGGBG@BEGGCFGGGGGFFF0BFFFGGF9@AFFBBB<?@@FFBFFFFFF?FFFFEFFFFFFF@FFFFFFFFFB
@M05620:37:000000000-D9766:1:1101:25467:13223 1:N:0:51
GAGGCTGCTTTGGAAGAAACTCATAGATTACTGCAACAGTTCCCCCTGGACCTGGAAAAGTTTCTTGCCTGGCTTACAGAAGCTGAAACAACTGCCAATGATGCACATCCCGACTCGCAGGAGAATCCCCCGATAACAATGAAAGGGAGCAAAAAATGAAAGAAAATAAGGCCAGGAAAGCCAGGAACCGTTGTGCATCAACTTACTTGAATCCAAGCATATACACCTGTTCCTATTTAGACAGACCCAAC
+
A3A33>4ABBB4F45BEGCGGGHHHCGHGF4FGF4DEG2GGBFGGEAFAGBGFHG2332BBBGBD5F5353AAFCBBBBDAB3BFBB33B?BFFFBFF3BBB44B333@3?11>/?/>E/>///0BB33?//<>//@@2<222220////<<FC/-01>>>>0>001>=10/...<.//././.:./..-.....090000/;0000000;0;0;00./;009000/9/0000////9///::.9.99.9.
@M05620:37:000000000-D9766:1:1101:23974:13229 1:N:0:51
AGTGCCAGCTCTCAATCGCACAGGGGACCCAGGGCCTGGCCCCTCCATCCAGAAAACCTATGACCTCACCCGCTACCTGGAGCACCAACTCCGCAGCTTGGCTGGGACCTATGTGAGTATCCAGCGTAGGAATCTGGGAGTTGGGGAGGAGTGAGGAGTTGGGGAAAGACAGTCCTAACCGTGGAGGGTTCTGGTAAATGATGGGGTGAGGAGGGGCTCTTTGGCTCCCACCAGTCCCCCTGTCTGGTCTA
+
>A>>>FFFBFFFGBGGGGGGGGHHGEEEGGHHFGGGGGHHHHGHGGHHHHHHHHHHHGHHHHHHHGGHHHHGGEGGHHHH2FHHHH1?EHHFEGCGGHFHGHHGGGHHGHHHHHHHHHHHHHHHHGGGGGHHHHHHHHAFGHHHGGADGDEHH0GHGGHHHHGGGGGHHHHHHHHHHHHHGGGGAGGGEFGGGGGGGGGGGGGGGGFFFFFFFFFFFFFFFFFFFFFFFFFFFFFFFFFFFFFFFFFFFFB
@M05620:37:000000000-D9766:1:1101:9258:13232 1:N:0:51
GAGGCTGCTTTGGAAGAAACTGACAAGCCAGGGACACAAGATCGGAAGAGCACACGTCCGAACTCCAGCTACCTTCAGAAATCTCGTATGCCGTCTTCTGCTTGAAAAAAAAAACGAAACCTCTCCTCGTCGCCTCCTCTTTCTTCCCAGCTCTGCTGCACCCCCGACCCTTCCTACCGGCCTTTCCTCTTTCTCCTTCTTGTTGATCCCCTTTCCCCCATCTCCGCCTCTTTCTTCCTCCTTCCCACTCC
+
ABBBAAFBFFFFGGGGGFGA5BGBBB44BF442BFA2FEFGDE222BE2BBFGB1ABA1A11AABB3B335B2BFGH5DFC@GGH?1B3BBFE>E11BGHFDDB0G3BF@E/>//////>022?0?F??//>@A>CH0F11==>=DDG00<0<<0<00</<C.:---;A-9/C/;09.;99;9B09F0;0;/:////9/9/;B/9//;9B..;///;..-.:;99A.DD.//;//://9/;.9:/./..;9
@M05620:37:000000000-D9766:1:1101:26104:13233 1:N:0:51
AGTGCCAGCTCTCAATCGAACAGGGGACCCAGGGCCTGGCCCCTCCAGCCAGAAAACCTGTGACCTCACCCGCTACCTGGAGCACCAACTCCGCAGCTTGGCTGGGACCTATGTCAGCATCCAGCGTAGGAATCTGGGAGTTGGGGAGGAGTGAGGAGTTGGGGAAAGACAGTCCTAACCGTGGAGGGCTCTGGTAAATGATGGGCTGAGGAGGCGCTCTTTGGCTCTCACCAGTCCCCCTGTCTGGTCTA
+
BBBABFF4>FFFGGGGGGEGGGHHGGGAEGHHG2BEAFHHGHGHGGH3GGHHFHHHHGH1DGGHHGHHHHCEGGGGHGHHHHHHHHHHGH3GGGG>EGGHGH3?EEH0EGHHHH2BG1BBGFGHH//?@EFHHHHHHHHGCGHHCGGGCGGGHHHHH.</=G-CGGHHHHHHHEHHHHHGGGFGGGGG..EGGGCGGGGFGFGBA.;;FFFFFF.9BBFFFFF//BB//9:FFFFFFF.AB.FFFFBBFFF
@M05620:37:000000000-D9766:1:1101:13603:13281 1:N:0:51
GAGGCTGCTTTGGAAGAAACTGACAAGCCAGGGACAAAAGATCGGAAGCGCACACGTCTGAACTCCAGTCACCTTCAGAGATCTCGTATGCCGTCTTCTGCTTGAAAAAAAAAAAAGTATCCATTGTGGGAGCCTCCTACCTCGGTCGGGGCCTCCAGGAGAGGCAAGCCAGCTCTCACGGTCGATCGTCCGACTTATTGCGGAGGTCACGAGGGTCTCACCTGCTCCCACCTTTCCACCCGGCAGGTCCT
+
>>AAA>FAFFFFG4GGGFGFFFBGHHHHGHFGBEFFG2FFGHHHGFEG2EFGGGGGHHHGHFGHHHHHFHHHD@FF3543BBFFFF?1?GFGG>EGFHHFHFHH0BGHFEEC<////@@1?11111?1////.>00<0110<1..<<------.../:/.9.........;..0;0099.9;.--..-...-9-9.;/99/.--;-..//..---.;9//99/B./:;.9;../;///:..9-----:9/;
@M05620:37:000000000-D9766:1:1101:20457:13281 1:N:0:51
ACCACACCTTCTACAATGAGCTGCGTGTGGCTCCCGAGGAGCACCCCGTGCTGCTGACCGAGGCCCCCCTGAACCCCAAGGCCAACCGCGAGAAGATGACCCAGGTGCGTGGCCCGCTCCCTCTTCTGGTGGCCGCCTCCCTCCTTCCTGGCCTCCCGGCGCTGCGCCCTTTCTCCCTGGTTCTCTCTTCTGCCGTTTTCCGTCGGACTCTCTTCTCTGCCCTGCGTCTCCTTTGGAACTCTGCAGGTTCT
+
3>AA>AAB4@BBGFGFFF5GGGHFGAEA4EB2BEFB2EAEDE2BAAA0AEAFDGHHHFHG@@?EFGE>EEFEBGFE?/?GFHHGHFFE>B/C//FCDD>G2F/?/GH1@FDDDHFCGG?EFHHHHHHHF=GEFHGGDCDEGFGGGGGGGG/FGGGGG9?-99=BD-@FFFFFFFF/BFFFFFFFFFFFFFFFF/9DFFEBFFF.9@-;9BFFFFFFFFF/BAF?.;;-;FFFFFFFFBFFFFFF/BF9BFF
@M05620:37:000000000-D9766:1:1101:17035:13291 1:N:0:51
AGTGCCAGCTCTCAATCGCACAGGGGACCCAGGGCCTGGCCCCTCCATCCAGAAAACCTATGACCTCACCCGCTACCTGGAGCACCAACTCCGCAGCTTGGCTGGGACCTATGTGAGTATCCAGCGTAGGAATCTGGGAGTTGGGGAGGAGTGAGGAGTTGGGGAAAGACAGTCCTAACCGTGGAGGGTTCTGGTAAATGATGGGGTGAGGAGGGGCTCTTTGGCTCCCACCAGTCCCCCTGTCTGGTCTA
+
CCBCCFFFDFFFGGGGGGGGGGHHGGGGGGHHGGGGGGHHHHGHGGHHHHHHHHHHHGHHHFHHHHHHHHHGGEFGHGHHHHHHHHHHGHHHGGGGGHHHGHHGGGHHGHHHHHHHHHHHHHHHHGGGGGHHHHHHHHHGGHHHGGGGGGGHHHHHHGHHHHGGGGHHHHHHHHHHHHHHGGGGGGGGEGGGGGFGGGGGGGGGGGFFFFFFFFFFFFFFFFFFFFFFFFFFFFFFFFFFFFFFFFFFFFF
@M05620:37:000000000-D9766:1:1101:10449:13292 1:N:0:51
ACCACACCTTCTACAATGAGCTGCGTGTGGCTCCCGAGGAGCACCCCGTGCTGCTGACCGAGGCCCCCCTGAACCCCAAGGCCAACCGCGAGAAGATGACCCAGGTGAGTGGCCCGCTACCTCTTCTGGTGGCCGCCTCCCTCCTTCCTGGCCTCCCGGAGCTGCGCCCTTTCTCACTGGTTCTCTCTTCTGCCGTTTTCCGTAGGACTCTCTTCTCTGACCTGAGTCTCCTTTGGAACTCTGCAGGTTCT
+
BBBBBBBBFFFFGGGGGGGFGGHHGGGFHFHGGGGGGGGGGHHHHGGGGGGGHHHHHHHGGGGGGGGGGGGHHHHGGGGHEHHHHGGEGGDFGGHHHHHHHHHHGHHHHHHGGHHGGGGGHHHHHHHHHHHGHHGGGGGHGHHGHGGGGGGGGGGGGGGGGGGGGGFFFFFFFFFFFFFFFFFFFFFFFFFFFFFFFFFFFFFFFFFFFFFFFFFFFFFFFFFFFFFFFFFFFFFFFFFFFFFFFFFFFFF
@M05620:37:000000000-D9766:1:1101:20472:13294 1:N:0:51
ACCACACCTTCTACAATGAGCTGCGTGTGGCTCCCGAGGAGCACCCCGTGCTGCTGACCGAGGCCCCCCTGAACCCCAAGGCCAACCGCGAGAAGATGACCCAGGTGAGTGGCCCGCTACCTCTTCTGGTGGCCGCCTCCCTCCTTCCTGGCCTCCCGGAGCTGCGCCCTTTCTCACTGGTTCTCTCTTCTGCCGTTTTCCGTAGGACTCTCTTCTCTGACCTGAGTCTCCTTTGGAACTCTGCAGGTTCT
+
DCCDDCCCFFFFGGGGGGAGGGHHGGGBGGHHHGFGFGGGGHHHHGGGFFGGHHGHHHHGGGGGGGGGGGGHHHHGGGGHGHHHHGGGGG<CGGHGHHHHHHGHGHHDHGHGGHHGGGGGHHHHHHHHHHHGHHGGGGGHGHHGHGGGGGGGGGGGGGGGGGGGGGFFFFFFFFHFHHFFFFFFHHFFFFFHFFFFFFFFFFFFFFFFFFFFFFFFFFFFFFHF/FFFFFFFFHHFFFFFFFFFFFFFFFF
@M05620:37:000000000-D9766:1:1101:8369:13369 1:N:0:51
AGTGCCAGCTCTCAATCGCACAGGGGACCCAGGGCCTGGCCCCTCCATCCAGAAAACCTATGACCTCACCCGCTACCTGGAGCACCAACTCCGCAGCTTGGCTGGGACCTATGTGAGTATCCAGCGTAGGAATCTGGGAGTTGGGGAGGAGTGAGGAGTTGGGGAAAGACAGTCCTAACCGTGGAGGGTTCTGGTAAATGATGGGGTGAGGAGGGGCTCTTTGGCTCCCACCAGTCCCCCTGTCTGGTCTA
+
AAABBFFFAFFFGGGGGGGCGFGFGGGGGGHHGEGFFGHGHHGHGGHEHGGHHHHGHGHFHHHHHHHHHHGGGFGGHHHHHGHGHHHHGHHHGGGGGFHHF3GGGGHHGCFFF3BHHBDGHH?GHGCE@DHHHHGHHBGGGFHHGGGGFGGHHFGHHGHCHF?@AAAGCHHFHB0;BGFHG.CFGGGA..CFFG9FFGFGFBBFEGDFEFFFFFA=FDFFFFBBFFFEFFAAE.FF//E.@EFFFF/;/B;
@M05620:37:000000000-D9766:1:1101:4852:13398 1:N:0:51
GCGGCTGCTTTGGCAGAAACTGACAAGCCAGGTACAACAGATCGGCAGCGCACACGTCTGAACTCCAGTCACATTCCGAAATCTCGTATGCCGTCTTCTGCTTGAAAAAACCACCAAAAAGATACCAAAAAAAACAAGGGGAGACAAAAATATGGTAAAAAACAAACAAAAAAAAGAAACGAAAAAAAGAAAAAACAAATAACAATGAAAAAGAAGAAATAGCACCATATAGAACATTGACAATCACCAAC
+
>>A1>>DAFFFBGGFAA0FBGB1B1BBABEAGBDD111AB0FGHGE?FEEEFFAGEBFGFG2FEBGGGFG1DDBBB2BE>>BBBBF//>BFB>?>B?>2BBBGG0BB10//?/<//??////111111?C///-.>.0..-.-<.///.<.0000;;0000;..........---...//.----;-;---9--;-:--//99/99///9/9-99//://////:A-/////;//////9/99///9;/--
@M05620:37:000000000-D9766:1:1101:15867:13409 1:N:0:51
ACCACACCTTCTACAATGAGCTGCGTGTGGCTCCCGAGGAGCACCCCGTGCTGCTGACCGAGGCCCCCCTGAACCCCAAGGCCAACCGCGAGAAGATGACCCAGGTGAGTGGCCCGCTACCTCTTCTGGTGGCCGCCTCCCTCCTTCCTGGCCTCCCGGAGCTGCGCCCTTTCTCACTGGTTCTCTCTTCTGCCGTTTTCCGTAGGACTCTCTTCTCTGACCTGAGTCTCCTTTGGAACTCTGCAGGTTCT
+
BCBCCCCCFFFFGGGGGGGGGGHHGGGGHGHHHGGGGGGGGHHHHGGGGGGGHHHHHHHGGGGGGGGGGGGHGHHGGGGHGHHHHGGGGGGGGGHHHHHHGHHHGHHFHHHGGHHGGGGGHHHHHHHHHHHGHHGGGGGHGHHGHGGGGGGGGGGGGGGGGGGGGGFFFFFFFFFFFFFFFFFFFFFFFFFFFFFFFFFFFFFFFFFFFFFFFFFFFFFBFFFFFFFFFFFFFFFFFFFFFFFFFFFFFFF
@M05620:37:000000000-D9766:1:1101:12336:13415 1:N:0:51
ACCACACCTTCTACAATGAGCTGCGTGTGGCTCCCGAGGAGCACCCCGTGCTGCTGACCGAGGCCCCCCTGAACCCCAAGGCCAACCGCGAGAAGATGACCCAGGTGAGTGGCCCGCTACCTCTTCTGGTGGCCGCCTCCCTCCTTCCTGGCCTCCCGGAGCTGCGCCCTTTCTCACTGGTTCTCTCTTCTGCCGTTTTCCGTAGGACTCTCTTCTCTGACCTGAGTCTCCTTTGGAACTCTGCAGGTTCT
+
CCCDDCCDFFFFGGGGGGGGGGHHGGGGHGHHHGGGGGGGGHHHHGGGGGGGHHHHHHHGGGGGGGGGGGGHHHHGGGGHGHHHHGGGGGGGGGHHHHHHHHHHGHHHHHHGGHHGGGGGHHHHHHHHHHHGHHGGGGGHGHHGHGGGGGGGGGGGGGGGGGGGGGFFFFFFFFHHHFFFFFHFHFFFFFHHHFFFFFFHFFFFFFFFFFFFFFHFFFFFFFFFFFHHHHFFFHHFFFFFFHHFHFFFFFF
@M05620:37:000000000-D9766:1:1101:14259:13460 1:N:0:51
ACCACACCTTCTACAATGAGCTGCGTGTGGCTCCCGAGGAGCACCCCGTGCTGCTGACCGAGGCCCCCCTGAACCCCAAGGCCAACCGCGAGAAGATGACCCAGGTGAGTGGCCCGCTACCTCTTCTGGTGGCCGCCTCCCTCCTTCCTGGCCTCCCGGAGCTGCGCCCTTTCTCACTGGTTCTCTCTTCTGCCGTTTTCCGTAGGACTCTCTTCTCTGACCTGAGTCTCCTTTGGAACTCTGCAGGTTCT
+
DDDDDCCCFFFFGGGGGGGGGGHHGGGGHGHHHGGGGGGGGHHHHGGGGGGGHHHHHHHGGGGGGGGGGGGHHHHGGGGHGHHHHGGGGGGGGGHHHHHHHHHHGHHHHHHGGHHGGGGGHHHHHHHHHHHGHHGGGGGHGHHGHGGGGGGGGGGGGGGGGGGGGGFFFFFFFFHFHHFFFFHFHFFFFFHFHFFFFFFHFFFFFFFFFFFFFHFHFHFFFFHFFFFFFFFFFFHFFFFFFHHFFFFFFFF
@M05620:37:000000000-D9766:1:1101:19727:13468 1:N:0:51
AGTGCCAGCTCTCAATCGCACAGGGGACCCAGGGCCTGGCCCCTCCATCCAGAAAACCTATGACCTCACCCGCTACCTGGAGCACCAACTCCGCAGCTTGGCTGGGACCTATGTGAGTATCCAGCGTAGGAATCTGGGAGTTGGGGAGGAGTGAGGAGTTGGGGAAAGACAGTCCTAACCGTGGAGGGTTCTGGTAAATGATGGGGTGAGGAGGGGCTCTTTGGCTCCCACCAGTCCCCCTGTCTGGTCTA
+
ABAABFFFCFFFGGGGGGGGGGHGGGGGGGHHGGGGGGHHHHGHGGHHHHHHHHHHHGHHHGHHHHHHHHHGGEEFHHHHFGHHHHEGGHHHFGGGGHHHGHHGGGHHGHHHHHHHHHHHHHHHHGGGGGHHHHHHHHFGGHHHGGGGGGGHHHHHHGHHHHGGGGHHHHHHHHHHHHHHGGGGGGGGGGGGGGGGGGGGGGGGGGFFFFFFFFFFFFFFFFFFFFFFFFFFFFFFFFFFFFFFFFFFFFF
@M05620:37:000000000-D9766:1:1101:19645:13474 1:N:0:51
AGTGCCAGCTCTCAATCGCACAGGGGACCCAGGGCCTGGCCCCTCCATCCAGAAAACCTATGACCTCACCCGCTACCTGGAGCACCAACTCCGCAGCTTGGCTGTGACCTATGTGAGTATCCAGCGTAGGAATCTGGGAGTTGGGGAGGAGTGAGGAGTTGGGGAAAGACAGTCTTAACCGTGGAGGGCTCTGGTAAATGATGGGGTGAGGAGGGGCGCTTTGGCTCCCACCAGTCCCCCTGTCTGGTCTA
+
>1AAAFF11CCFGGGGGFFFEAFG0ACEEE0FG0EF/FFGGGGEEGF1DG1BBE1GGEE1BFEFFGB1BBCFEECGHHH0FFH?FGHHGF1FEEG//BF</GFF0BFD1GHDG222>12BBBGHHCGCBBG1<12FD0F</?FG//<<-..<<=<.0C/<=/<-CCA.CHEB:C0;0:<0-C9-EGA?.;EG0FF0;FG00;B0.:9----/-9--;-;9-E/B/;;-999AE9F//BAB--//9BF9;9B
@M05620:37:000000000-D9766:1:1101:6161:13500 1:N:0:51
ACCACACCTTCTACAATGAGCTGCGTGTGGCTCCCGAGGAGCACCCCGTGCTGCTGACCGAGGCCCCCCTGAACCCCAAGGCCAACCGCGAGAAGATGACCCAGGTGCGTGGCCCGCTACCTCTTCTGGTGGCCGCCTCCCTCCTTCCTGGCCTCCCGGCGCTGCGCCCTTTCTCACTGGTTCTCTCTTCTGCCGTTTTCCGTAGGACTCTCTTCTCTGACCTGCGTCTCCTTTGGAACTCTGCAGGTTCT
+
AAA>>AA>CFCFGGFG3F1AB1FHGEEAA0BBABB0AEEEEHCHHGGEAAEFFHGHHHGA>EEEG?EEGGGGBEGEEGGH/F?GHGE/>B<>BCFFDGFHHHFHFHH1>FACGHF?CGGGHHFHH=GFFHHCHHGGGGGHGGGGGGGGGECFGBFGFGG-;@@@F;@B@-/BFFF/FFFFFFFFFFFFFFFFFF@FFFFFFFFFFFFFFFFFFFBFFFFFFFFF-@F@FFFFFFFFFFFFBFFFFFFFFFF
@M05620:37:000000000-D9766:1:1101:6177:13510 1:N:0:51
ACCACACCTTCTACAATGAGCTGCGTGTGGCTCCCGAGGAGCACCCCGTGCTGCTGACCGAGGCCCCCCTGAACCCCAAGGCCAACCGCGAGAAGATGACCCAGGTGAGTGGCCCGCTCCCTCTTCTGGTGGCCGCCTCCCCCCTTCCTGCCCTCCCGGAGCTGCGCCCTTTCTCCCTGGTTCTCTCTTCTGCCTTTTCCCGTAGGACTCTCTTCTCTGACCTGAGTCTCCTTTGGAACTCTGCAGGTTCT
+
BBBBBBBBFFFFGGGGGGGFGGHHGGGGHDHFHGGGGGEGGHHHHGGGGGGGHHHHHHHGGGGGGGGGGGGHHHHGGGGHGHHHHGGGGGFGCGHHHH2FH2/?/1?101?/?FG--<->.//C=0<D0=<<C<-@:.EH:.;-A9F/;F/C./CF.A9---9//-@F-DF/:99//9B.B9;////B9B//;9/;BF/B/:.-;.///9//;/9//9//;9/././:9B/;F9F/F///:////;.;/:;
@M05620:37:000000000-D9766:1:1101:7757:13514 1:N:0:51
AGTGCCAGCTCTCAATCGCACAGGGGACCCAGGGCCTGGCCCCTCCATCCAGAAAACCTATGACCTCACCCGCTACCTGGAGCACCAACTCCGCAGCTTGGCTGGGACCTATGTGAGTATCCAGCGTAGGAATCTGGGAGTTGGGGAGGAGTGAGGAGTTGGGGAAAGACAGTCCTAACCGTGGAGGGTTCTGGTAAATGATGGGGTGAGGAGGGGCTCTTTGGCTCCCACCAGTCCCCCTGTCTGGTCTA
+
>AAAAFFFBFFFGGGGGGGCGGHGGGGFGGHHAEEGGGFHHHGHGGHHHHHHHHGHHGHHHHGHHHHHHHHGGEEGHHHHBGHEHHC1EHH3EGGGGHHHGHHGGGHHGHHHHHHHHHHHHHHHHGEGGGHHHHHHHHHGGHHHGGGGGDGHHHHHHGHHHHGGGGGHHHHHHHHHHHHHGGGGGGGGEGGGGGGGGGGGGGGGGGFFFFFFFFFFFFFFFFFFFFFFFFFFFFFFFFFFFEFFFFFFFF/
@M05620:37:000000000-D9766:1:1101:18885:13528 1:N:0:51
AGTGCCAGCTCTCAATCGCACAGGGGACCCAGGGCCTGGCCCCTCCATCCAGAAAACCTATGACCTCACCCGCTACCTGGAGCACCAACTCCGCAGCTTGGCTGGGACCTATGTGAGTATCCAGCGTAGGAATCTGGGAGTTGGGGAGGAGTGAGGAGTTGGGGAAAGACAGTCCTAACCGTGGAGGGTTCTGGTAAATGATGGGGTGAGGAGGGGCTCTTTGGCTCCCACCAGTCCCCCTGTCTGGTCTA
+
BCBCBFFFCFFFGGGGGGGGGGHHGGGGGGHHGGGGGGHHHHGHGGHHHHHHHHHHHGHHHHHHHHHHHHHGGEGGHGHHGHHHHHHHGHHHFGGGGHHHGHHGGGHHGHHHHHHHHHHHHHHHHGGGGGHHHHHHHHFGGHHHGGFGGGGHHHHHHGHHHHGGGGHHHHHHHHHHHHHHGGGGGGGGGGGGGGGGGGGGGGGGGGFFFFFFFFFFFFFFFFFFFFFFFFFFFFFFFFFFFFFFFFFFFFF
@M05620:37:000000000-D9766:1:1101:7753:13534 1:N:0:51
AGTGCCAGCTCTCCATCGCACAGGGTACCCAGGGCCTGGCCCCTCCATCCAGAAAACCTATGACCTCACCCGCTACCTGGCGCACCCACTCCGCAGCTTGGCTGGGACCTATGTGAGTATCCAGCGTAGGAATCTGGGCGTTGGGGCGGCGTGCGGAGTTGGGGACAGCCCGTCCTAACCGTGGAGGGTTCTGGTAAATGATGGGGTGAGGAGGGGCTCTTTGGCTCCCACCAGTCCCCCTGTCTGGTCTA
+
>>>3>BBFBFFFGGGGBEE2ECHGF44BFB3G2BBBBFGHHHGHGGFHHBFGHCGBBEHHFAFGH5BAGHH>>>>>GHBFB>EEGGE1?GH??E?EEGBBEGHGGGHHGHBGHHHDGHHHHHDDHGG/>D?1FGHHFH/>DDGFCG.@C-ADG.AG-AEGGEFF.-.;.A.9@FFFBBFFFFFF.EDFFFFFFFFFFFFF/FFFFFFFEFF/DFFFFFFFFFFFFFFFFBFFAFFFFFFFFFFFFFFFFFB
@M05620:37:000000000-D9766:1:1101:7451:13534 1:N:0:51
AGAGCACACGTCTGAACTCAAGTCACATTCAGAAATCTCGTATGCCGTCTTCTGCTTGAAAAAAAAAAACCGCTACCTTCCTCCCCACCTCCGCCTCTTGTCTTTTCCCTATTTTAGTCTCCAGCGAATAAATCTGGGAGTTGGGGAGTCTTTAGGACTTTGATAAAGACAGTCCTAACCGAGGAGGGTACTTTTAAATGATGTTTTGAGGAGGCACTCTTTCTCTCCCACCCCTCCCCCTCTCTTTTCTC
+
>A?>>FF4FDBAAFGDBGG4BFFFGGBDADFGBF4DDGFCAEGHGHGFGCFGFGHHHE1BBGHGG?>0>11/>//>BF433333/>2?/0B//<//?B322B23333?BF??33322@2>@FFFG/////11?F11<0><.01<--.<./=00=<00//0=:00:000;C/::0<CC0:C---9AA.-./;0099;0;;00000009...;B;...;;/9;///;9B/BFFD.-9.9.AA-..;;//////
@M05620:37:000000000-D9766:1:1101:16386:13551 1:N:0:51
AGTGCCAGCTCTCAATCGCACAGGGGACCCAGGGCCTGGCCCCTCCATCCAGAAAACCTATGACCTCACCCGCTACCTGGAGCACCAACTCCGCAGCTTGGCTGGGACCTATGTGAGTATCCAGCGTAGGAATCTGGGAGTTGGGGAGGAGTGAGGAGTTGGGGAAAGACAGTCCTAACCGTGGAGGGTTCTGGTAAATGATGGGGTGAGGAGGGGCTCTTTGGCTCCCACCAGTCCCCCTGTCTGGTCTA
+
AAAAAFFFAFFFGGGGGGGGGGFGAEEGEGHHFGGGGGHHFHGHGGFGHFHHHHHHFGHHHFHFHHHHEHHGGEFEHHHHHHHHHHHHGHHHGGGGGHHHGHHGGGHHGHHHHHHHHHHHHHHHHGGGGGHHHHHHHHHGGHHHGGGGGGGHHHHHHGHHHHGGGGHHHHHHHHHHHHHHGGGGGGGGGGGGGGGGGGGGGGGGGGF@FFFFFF@@@@FFFFFFFFFFFFFFFFFFFFFF@FFFFFFFFFB
@M05620:37:000000000-D9766:1:1101:28628:13579 1:N:0:51
AGTGCCAGCTCTCAATCGCACAGGGGACCCAGGGCCTGGCCCCTCCATCCAGAAAACCTATGACCTCACCCGCTACCTGGAGCACCAACTCCGCAGCTTGGCTGGGACCTATGTGAGTATCCAGCGTAGGAATCTGGGAGTTGGGGAGGAGTGAGGAGTTGGGGAAAGACAGTCCTAACCGTGGAGGGTTCTGGTAAATGATGGGGTGAGGAGGGGCTCTTTGGCTCCCACCAGTCCCCCTGTCTGGTCTA
+
AAABBFFFBFFFGFGGGGFCEEHHFGGGGGGHGGGGGDHHHHGHGGGGHHGHHGHHHGGHHHHHHHHHHHHGGGCEHHHGHGFGGGGHGHHHGGGGGHHHGHHGGGHHGHHHHHHHHGHHHHFHHGCGDGHHHGHHHHHGCGHHGGGGGGGHHHHHHGHHGHGGGGHHGHHHGHHHHHHHGCEGGGGG:CFGGGFGGGGGGGGGGGFFEFFFFFFFFDFFFFFFFFFFFFFFFFFFFFFFFFFFFFFBBBB
@M05620:37:000000000-D9766:1:1101:12360:13583 1:N:0:51
AGTGCCAGCTCTCAATCGCACAGGGGACCCAGGGCCTGGCCCCTCCATCCAGAAAACCTATGACCTCACCCGCTACCTGGAGCACCAACTCCGCAGCTTGGCTGGGACCTATGTGAGTATCCAGCGTAGGAATCTGGGAGTTGGGGAGGAGTGAGGAGTTGGGGAAAGACAGTCCTAACCGTGGAGGGTTCTGGTAAATGATGGGGTGAGGAGGGGCTCTTTGGCTCCCACCAGTCCCCCTGTCTGGTCTA
+
AAAAAFFFAFFFGFGGGGGAEAFCFEGEAEGHGGGGFFHFFHGGGGFGFHHHFFFHHGHHHHFHHHHHHHHGGGGGHHHHHHHHFEHHGGHHGGGGGHHHGHHGGGHHGHHHHGHHHHHHHHHHHGEGG/FHHHHHHHHGAGGHGGEGGGGHHEHHHFGFGHGGGGGGHHH/0CGHHHHHGFGGGFGGE?GGGFFGGGGGGGGGGGF@FFFFFF@@@?FFFFFFFF/AFFFFFFFFFFFF@FFFFFFFFEB
@M05620:37:000000000-D9766:1:1101:21152:13593 1:N:0:51
AGTGCCAGCTCTAATCGCCCAGGGGGCCCCGGGCCTGGCCCCTCCCTCCCGAAAACCTCTGACCTCACCCGCTACCTGGAGCACCCACTCCGCAGCTTGGCTGGGACCTATGTGAGTATCCCGCGTAGGAATCTGGGCGTTGGGGCGGAGTGCGGCGTTGGGGCAAGCCAGTCCTAACCGTGGAGGGTTCTGGTAAATGATGGGGTGAGGAGGGGCTCTTTGGCTCCCACCAGTCCCCCTGTCTGGTCTAT
+
AAAAAFFFAFFFGGGGCA1EE0FFG00EFE/AEAE/FHBFGGHGG/BBE/B?EFG0FHHFG1BGBBFHHHGGE>EHGHH0B<GHH/F/GHGCCC?<?GGGHGCFG0?EG1?GFG?FD1GGH1.ACC-<E<=GHFHGHA-A=CHGG?-;-;BF/>@--;@@F@@-@EE-9-9BFFFFFFF@FF@-;B@BAFFFFFFFFFF/FFFFFA@?FF/AB@@;@EFFFFF;9BEFFFF-FFFFFFF@FFFFFFFFBFF
@M05620:37:000000000-D9766:1:1101:23068:13600 1:N:0:51
GAGGCTGCTTTGGACGAAACGCCAAGCCACGGGCAACAGCTCGGAAGAGCACACGACTGGTCTCCAGTCATCTTTAGAGAAATCGTAATCACTCCTCTGATTCAAAAAAAAAAACAACGAAAGCAACAAAACATAGTATATCGACGGACAAGAAGAACCTACCAACCAACTCACGCAATAATGATAGCCACTGACGCGCGCCTCACGACATTAGTCACACATCCTAATCTCCCAATCGGAACTCCCTTCTC
+
>1AA>>BABBB@F11AAEA0A0A0AAF000A//A/BCGBABABAA/B00BAB00>/>B?/1BBBB1BBB122BB22B11BB1B1??0>/B>BB101B1B1BBFGHHB?<B>///<//?>//..010>0.000.000000000..<--;;-..:;///=9//:;0:..9../0099.--.00;/;///9//;///;------;--9:--9--///9;/9//-/;9;;/;/;//9-/;/9---;///--:-//
@M05620:37:000000000-D9766:1:1101:2280:13643 1:N:0:51
GAGGCTGCTTTGGAAGAGCACACGTCTGAACTCCAGTCACCTTCAGACATCTCGTATGCCGTCTTCTGCTTGCAAAACCGTAACAGCTTATGAAAGGCAGGCATGTAATTTTTCTCGACTCCCCGGGTGTCCCCGCGCTGCTGCACCCGTGGCCCGTTTGTATGGCCTTTCCTCTTTCGCACTCTTGTGGCTCCTTTTGCCCAATTCTCCGCCTTTGTACTTGTCTCAGCCCCGTAAGTGCACAATGGTCG
+
>1AAAAFAFFFFGGGGG1BEEGHGFECFGHHHBF11DG1E1ABGB12B0ABDFGFE00DFEEGFGDF1DGGG/BDF00//>>>B11>B11@B221B0/B/>//1B1222BBB1B1B/1>/EFA////<>>11B?><>>A/<F110<>E->A@-CAC<./</00;:;CGCG0:00;<C0;..;;BFFFBF?.:;;/0;9CB90:./0CCCFBB9;BBF;9B/;BFF///9/99-9--9-9;//9/;/;/;99
@M05620:37:000000000-D9766:1:1101:15393:13648 1:N:0:51
AGTGCCAGCTCTCAATCGCACAGGGGACCCAGGGCCTGGCCCCTCCATCCAGAAAACCTATGACCTCACCCGCTACCTGGAGCACCAACTCCGCAGCTTGGCTGGGACCTATGTGAGTATCCAGCGTAGGAATCTGGGAGTTGGGGAGGAGTGAGGAGTTGGGGAAAGACAGTCCTAACCGTGGAGGGTTCTGGTAAATGATGGGGTGAGGAGGGGCTCTTTGGCTCCCACCAGTCCCCCTGTCTGGTCTA
+
AAAAAFF1AFFFG1GGGGGCGGHEGCEEAEGCAAFF/BGHFHGEGGHHGHHHEGGHHGGHHGDGHGHFGEFEE>>FHHHHBFHHHH0/EGFHFFG@ECGF?0FFEAFAAFGDDBGHHFHFHHHGHCEE?GHFFEFGFFGEGCDB@@>CCECGG0DFCCCHHF@CCCFHGGE:CFEGHFFH@.C9.9A?EFGFGGGGFFBFGGGBEBF@EFF/BB@@@@FBFFFFFFFFFFA?EFFFFFFB@F9FFFFFFFB
@M05620:37:000000000-D9766:1:1101:14577:13692 1:N:0:51
AGTGCCAGCTCTCAATCGCACAGGGGACCCAGGGCCTGGCCCCTCCATCCAGAAAACCTATGACCTCACCCGCTACCTGGAGCACCAACTCCGCAGCTTGGCTGGGACCTATGTGAGTATCCAGCGTAGGAATCTGGGAGTTGGGGAGGAGTGAGGAGTTGGGGAAAGACAGTCCTAACCGTGGAGGGTTCTGGTAAATGATGCGGTGAGGAGGGGCTCTTTGGCTCCCACCAGTCCCCCTGTCTGGTCTA
+
BBABBFBFBFFFGGGGFGGGGGHGGGGGGGHHGGGGGGHHHHGHGGGHHHHHHFHHHGHHHHHHHHHHHHHGGEEGHHHHCGHHHHGGGHHHGGGGGHHHGGBF/EFE/B2FGFGHHH333332BB</<EFF22<@1F0F?011>-.<>.<<.D0<0CGFHCFGED..///::0:C0CCCDCECC9EG..9FGBFFFFGGG0;0999999FF..--@DEFFFFFFFFEEBFFAFFFFFED-E/BFFF99BB
@M05620:37:000000000-D9766:1:1101:18360:13773 1:N:0:51
AGTGCCAGCTCTCAATCGCACAGGGGACCCAGGGCCTGGCCCCTCCATCCAGAAAACCTATGACCTCACCCGCTACCTGGAGCACCAACTCCGCAGCTTGGCTGGGACCTATGTGAGTATCCAGCGTAGGAATCTGGGAGTTGGGGAGGAGTGAGGAGTTGGGGAAAGACAGTCCTAACCGTGGAGGGTTCTGGTAAATGATGGGGTGAGGAGGGGCTCTTTGGCTCCCACCAGTCCCCCTGTCTGGTCTA
+
ABAAAFFFBFFFGGGGGGGCGGHHGGGGGGHHGEGGFGHHHHGHGGHHHHHHHHHGHGHHGHHHHHHHHHHGGEGGHHHHHHHHHHFHGHHHEFGGGHHHGH3FFGHHGHHHHHFHHHHHHHHHHGGGGGHHHHHHHHHGGHHHGGGGGGGHHHHHHGHHHFGGGGHHHHHHHHHHHHHHGGGGGGGGEGGGGGGGGGGGGGGGGGFFFFFFFFFFFFFFFFFFFFFFFFFFFFFFFFFFFFFFFFFFFFF
@M05620:37:000000000-D9766:1:1101:12631:13782 1:N:0:51
GAGGCTGCTTTGGAAGAAACTGACAAGCTAGTGACAAAAGATCGGACGCGCACCCGTCTGAACTCCAGTCACATTCAGAAAGCTCGAACGCCTGCTTCTGCGCTAACAAAAAGGAAAGGCTCCTAGAAGACTCCAAGGGAGTAAAAGAGCTGATGAAACAATGGCAAGTAAGTCAGGCATTTCCGCTTTAGCACTCTTGTGGATCCAATTGAACAATTCTCAGCATTGGTACTTGTAACTGACAAGCCAGG
+
A>AAAAFAFFFFGGGGGCGGG1FCG1001B1BDFGHFF0F0AF0A//A/AAE///ABE0B121@B111@111@BGG222BBCGHFE/B0/?E0/B11BGH1//<>/0110BF//<FGF@C1GEHHHFFGGHHHHG1DC?EEAGGH1GFHHHHFHH1=D<GAFFHHFHGDDGF=GGHHHHHHHHEECGCGHFGGFFG0CB0CCFGF/:CFFFFGFGFFGGGGGGB0CF/9/::BBFFFFFFFBFFB-9AFFE
@M05620:37:000000000-D9766:1:1101:13458:13804 1:N:0:51
AGTGCCAGCTCTCAATCGCACAGGGGACCCAGGGCCTGGCCCCTCCATCCAGAAAACCTATGACCTCACCCGCTACCTGGAGCACCAACTCCGCAGCTTGGCTGGGACCTATGTGAGTATCCAGCGTAGGAATCTGGGAGTTGGGGAGGAGTGAGGAGTTGGGGAAAGACAGTCCTAACCGTGGAGGGATCTGGTAAATGATGGGGTGAGGAGGGGCTCTTTGGCTCCCACCAGTCCCCCTGTCTGGTCTA
+
1A>AADD1>FBFFGGFGGGGCGHCEEGC0ECGGAEE//FC0GE/EGFGAGFA101FGGGFHHBHGHGCG0FFEEEEHGHFBGHCCHFHFBGHGEE>ECHFAHFC</FFEGCHBGFED>>GDFDGC<?CC/DF1@1FBB??<GFF?C<CGGGHFHFEF.C/DHCCCCHF//:C::GGHFGA?CE@GGG?.;CFFB;;BBFFFBBBEAB=EEFFBF=9-;EFB///F99AEFF-A9:99:9A=AFBFFB9BF/
@M05620:37:000000000-D9766:1:1101:18954:13876 1:N:0:51
ACCACACCTTCTACAATGAGCTGCGTGTGGCTCCCGAGGAGCACCCCGTGCTGCTGACCGAGGCCCCCCTGAACCCCAAGGCCAACCGCGAGAAGATGACCCAGGTGAGTGGCCCGCTACCTCTTCTGGTGGCCGCCTCCCTCCTTCCTGGCCTCCCGGAGCTGCGCCCTTTCTCACTGGTTCTCTCTTCTGCCGTTTTCCGTAGGACTCTCTTCTCTGACCTGAGTCTCCTTTGGAACTCTGCAGGTTCT
+
BBBBBBBBFFFFGGGFGGGGFGHFGFGGHEHHHGGGGGGCEHHHHGGGFEFCFFGHFGGGGGCGFGGGGGGHHHEEGGGGGHHHHFGGGGGGCDGHGDHHGHHHFGGHHFHGGHGGGGGGHHHHHHHHGHHGGHGGGDGHGGFGHFGGGFFGGGGEGGGGAG?FGGFFFFFFFFFFFFFFFFFFFFFFFFFFFFFFFFFFFFFFFFFFFFFFFFFFFFFFFFFFFFFFFFFFFFFFFFFFFFFFFFEAFFF
@M05620:37:000000000-D9766:1:1101:15276:13887 1:N:0:51
AGTGCCAGCTCTCAATCGCACAGGGGACCCAGGGCCTGGCCCCTCCATCCAGAAAACCTATGACCTCACCCGCTACCTGGAGCACCAACTCCGCAGCTTGGCTGGGACCTATGTGAGTATCCAGCGTAGGAATCTGGGAGTTGGGGAGGAGTGAGGAGTTGGGGAAAGACAGTCCTAACCGTGGAGGGTTCTGGTAAATGATGGGGTGAGGAGGGGCTCTTTGGCTCCCACCAGTCCCCCTGTCTGGTCTA
+
3>>ABDD4AFFDAGGCDEFGCGGGAGGGG?GHGG?AFGHHGCEGGFFF5GHHHC3FGEHHFHFFHHH3?G1@CEEC23@GGGHH1GFGE3GHEGGCGHFHGHFGDDHGGHHG?FDGHHHHHFHH0DGGGGHHHHHHF0?FG0G1/AFGCDGHHGD<CDGFHFGGGGHHHHHHFHCHHHHGBEGGGEGGA.FGFFGGGGGGGGGBFGFBFFFFFFBBBBFFFFFFFFFFFFFFFFFFFFFFBFFFFFFFFFB
@M05620:37:000000000-D9766:1:1101:3238:13896 1:N:0:51
AGTGCCAGCTCTCAATCGCACAGGGGACCCAGGGCCTGGCCCCTCCATCCAGAAAACCTATGACCTCACCCGCTACCTGGAGCACCAACTCCGCAGCTTGGCTGGGACCTATGTGAGTATCCAGCGTAGGAATCTGGGAGTTGGGGAGGCGTGAGGAGTTGGGGAAAGACAGTCCTAACCGTGGAGGGTTCTGGTAAATGATGGGGTGAGGAGGGGCTCTTTGGCTCCCACCAGTCCCCCTGTCTGGTCTA
+
A>AAAFFFAFFFGDGGGGAFGGGHGGGEEFHHCAEGCFHHHHGEGGGFHHHFHFHGFEG1GHHHHHHHHFHEGEEGHHHHHHHHHH0FEHF1?EEGGH10EGFFGGHHGGHDHF22>FGGGHHHHC??BFGFGHFGGF<FE<GHGGCCC.<<<.EH0<:CH/CGCAEHHHFFGGGFFGF9@9E@.9C?EGFGGGFFGGFFFFFFE-99-FA/9A@;@@FFFFFFFFFAFFFBFFF/99EB@FFEFFFFBBB
@M05620:37:000000000-D9766:1:1101:11251:13896 1:N:0:51
AGTGCCAGCTCTCAATCGCACAGGGGACCCAGGGCCTGGCCCCTCCATCCAGAAAACCTATGACCTCACCCGCTACCTGGAGCACCAACTCCGCAGCTTGGCTGGGACCTAAGTGAGTATCCAGCGTAGGAATCTGGGAGTTGGGGAGGAGTGAGGAGTTGGGGAAAGACAGTCCTAACCGTGGAGGGTTCTGGTAAATGATGGGGTGAGGAGGGGCTCTTTGGCTCCCACCAGTCCCCCTGTCTGGTCTA
+
BBAABFFFCFFFGGGGGGGGGGHHGGGGGGHHGGGGGGHHHHGHGGHHHHHHHHHHHGHHHHHHHHHHHHHGGGGGHHHHHHHHHHHHGHHHGGGGGHHHGHHGGGHHGHHFHHHHHHHHHHHHGGGGGGHHHHHHHHHGEHHHGGGGGGGHHHHHHGHHHHGGGGHHHHHHHHHHHHHGGGGGGGGGEFGGGGFGGGGGGGGGGGFFFFFFFFFFFFFFFFFFFFFFFFFFFFFFFFFFFFFFFFFFFFB
@M05620:37:000000000-D9766:1:1101:16575:13897 1:N:0:51
AGTGCCAGCTCTCAATCGCACAGGGGACCCAGGGCCTGGCCCCTCCATCCAGAAAACCTATGACCTCACCCGCTACCTGGAGCACCAACTCCGCAGCTTGGCTGGGACCTATGTGAGTATCCAGCGTAGGAATCTGGGAGTTGGGGAGGAGTGAGGAGTTGGGGAAAGACAGTCCTAACCGTGGAGGGTTCTGGTAAATGATGGGGTGAGGAGGGGCTCTTTGGCTCCCACCAGTCCCCCTGTCTGGTCTA
+
ABBBCFFFCFFFGGGGGGGGGGHHGGGGGGHGGGGGCGHHHHEHGGHHHGHHHHFFFEFHFHHHHGHHHHFEC>EFHEDHFGFGCGHGGHHHGGGGGHHHGHHGGGHHGHHHHHGHHGHHGHHHHGGGGGHHHHHHHHHGGHHHGGGGGGGHHHHHHGHGHHGGGGHHHHHHHHGHGHHHGGGGGGGGGFGGGGGGGGGGGBFFGGFFFFFFFFFFFFFFFFFFFFFEFFFFFFFFFFFFFFFFFFFFFF0
@M05620:37:000000000-D9766:1:1101:9367:13913 1:N:0:51
AGTGCCAGCTCTCAATCGCACAGGGGACCCAGGGCCTGGCCCCTCCATCCAGAAAACCTATGACCTCACCCGCTACCTGGAGCACCAACTCCGCAGCTTGGCTGGGACCTATGTGAGTATCCAGCGTAGGAATCTGGGAGTTGGGGAGGAGTGAGGAGTTGGGGAAAGACAGTCCTAACCGTGGAGGGTTCTGGTAAATGATGGGGTGAGGAGGGGCTCTTTGGCTCCCACCAGTCCCCCTGTCTGGTCTA
+
AABABFFFCFFFGGGGGGGGGGHHGGGGGGHHGGGGGGHHHHGHGGHHHHHHHGHHHGHHHHHHHHHHHHHGGFGGHGHHGGHHHHHGGHHHGGGGGHHHGHHGGGHHGHHHHHHHHHHHHHHHHGGGGGHHHHHHHHGGGHHHGGGGGGGHHHHHGGHHHHGGGGHHHHHHHHHHHHHHGGGGGGGGFGGGGGGGGGGGGGGGGGFFFFFFFFFFFFFFFFFFFFFFFFFFFFFFFFFFFFFFFFFFFFB
@M05620:37:000000000-D9766:1:1101:3861:13917 1:N:0:51
ACCACACCTTCTACAATGAGCTGCGTGTGGCTCCCGAGGAGCACCCCGTGCTGCTGACCGAGGCCCCCCTGAACCCCAAGGCCAACCGCGAGAAGATGACCCAGGTGCGTGGCCCGCTACCTCTTCTGGTGGCCGCCTCCCTCCTTCCTGGCCTCCCGGCGCTGCGCCCTTTCTCACTGGTTCTCTCTTCTGCCGTTTTCCGTAGGACTCTCTTCTCTGACCTGCGTCTCCTTTGGAACTCTGCAGGTTCT
+
BBBABBBBFFFFGGGGFGDFGFHGGAAAAAFBBEFE?EEGEHHFHGGG1BAFFHBCGHFE@EEGGAGGGFGFHGHGGFAGFEGHHGE<CGB<<DHFBGHFFHHHGHF1//<>@CG@@@F<GH0<D0DFGDC.:GGC-:::EGFDBFF9FFGFA09A9EA-AA-BD--9-9//;BFBB;B.;B/BBF//BBBFFFBDAF.99DBF.DFF/B//BBFBFFFFFFFF?DD@D.BF/99FBFFFFFFFFFFFFFF
@M05620:37:000000000-D9766:1:1101:25266:13941 1:N:0:51
GCGGCTGCTTTGGAAGAAATGACAAGCCAGGGACCACAGCTCGGAAGGGCACACGTCTGGACTCCAGCCACATTCAGAAATCTCGTATGCAGTCTTCTGCTTCAATAAAAACAACTGCTCCCCGTCCGGCTCGGCTCCTCTCCTCCTCCTCCTTCGTCCACCCGCTTCTTCCCCACTGGTCCGTCCTTCCGGCCTTTCCTCTTCACCCCTCTTGCCGCTCCCCCAGCTCTCTTCTTAGCCTTTGTATTTGT
+
>>AAA>A>FFBDBFGG110BB1BE1BG0AB0BBB0B0/B/BFE/B/E/AAFEFHEAA0A0BBGHGHH0B000@BF2@G1BB12BF/BF0FG11BG2BFFBFF1112BG11B>//?BBBB11<//???></<</></?FBFFFG1?F?FF0>001=.0>A<<<<<<A.:;00:;C/.;;F00:-C9C.;CBB@@99BF0;;9;;000;.9AAFF/9:;;--9-9--9-/;/;;F9;/;9FFFFFB9//;;/;
@M05620:37:000000000-D9766:1:1101:5762:13961 1:N:0:51
GAGGCTGCTTTGGAAGAAACTGACAAGCCAGGGACACAAGATCGGAAGCGCACACGTCTGCACTCCAGTCACCTTCAGAACTCTCGTCTACCGTCTTCTGCTTGATAAAAGAAAAGCAAGTCTCCTAGCCGCCTCCCATTGCGTACCCGCGCTTCTGACACCATGGCCCGTCCGTCCGGCATTTCCTCTTTCGCACTCTTGTGGATCCACTTGAACAATTCTCAGCCTTTTTCCTTGTACCTGACAAGCCA
+
>AA1>AFAFFFFG1BGAGGBFGH1B10AA0AB0BF0BGAGBAGAAA/E//AEE/0/0BAF1ABA001@@11DBBBFG12B0BBF@?////11>/?0/BBG1>BGF1BBFD1?>00B0BBB1BGBHH1B1BC<B?CG/01111//</?1<>A@C..1=00<C.CDGFG/CCGCG-CG.CG--;BFGGCFFCF0;9.9;FFBFC0-9BFB/;FF///9;-;/;;/BF9BFB//;9/;9B9B;BFFFFB/A9A-
@M05620:37:000000000-D9766:1:1101:19266:14003 1:N:0:51
ACCACACCTTCTACAATGAGCTGCGTGTGGCTCCCGAGGAGCACCCCGTGCTGCTGACCGAGGCCCCCCTGAACCCCAAGGCCAACCGCGAGAAGATGACCCAGGTGAGTGGCCCGCTACCTCTTCTGGTGGCCGCCTCCCTCCTTCCTGGCCTCCCGGAGCTGCGCCCTTTCTCACTGGTTCTCTCTTCTGCCGTTTTCCGTAGGACTCTCTTCTCTGAACTGAGTCTCCTTTGGAACTCTGCAGGTTCT
+
BBBBBAAAFFFFGGGGFGGDGF4EEEEGHGGHGGGGGGGGGHFHHGGGEGGGFHHHGHHGCEEEFAFEGGGFHCGGGGGHGFHGHGGGGGCC@FC11<?1GH/GFGH1<<?CFG?@@C@@GG0GHGDDDDGDFF@DGDGHGHHGCFGGFFFGFFFEA.@??B.9BB=DBBFFFFFFFFFFFFFFBFF//:BFFF?AAFAFFFFEAFFFFFFFFF/BFFFB/9B9//;/9FFFFFFEFBF/B99FFFF99FF
@M05620:37:000000000-D9766:1:1101:24557:14007 1:N:0:51
ACCACACCTTCTACAATGAGCTGCGTGTGGCTCCCGAGGAGCACCCCGTGCTGCTGACCGAGGCCCCCCTGAACCCCAAGGCCAACCGCGAGAAGATGCCCCAGGTGAGGGGCCCGCTACCTCTTCTGGTGGCCGCCTCCCTCCTTCCTGGCCTCCCGGAGCTGCGCCCTTTCTCACTGGTTCTCTCTTCGGCCGTTTTCCGTAGGACTCTCTTCTCGGACCGGATTCTCCTTTGGAACTCTGCAGGTTCT
+
EDEEEEEDFFFFGGGGGGGGGGHHGFGEHGHHHGGGGGGGGHHHHGGEGEGGHHHHGHHGGGGGGGGGGGGHHHHGGGGHGHHHHGGGGG/BFGHHHH2FH//?/1?100?-AF@---<D/00<111=0:C.C.-A-.=E./<.C1C/1F:F.0<E.E<---::<-@D-DF011<:11</B:10110<<1..<9-CFF.B09:.A.:0//00<11<0..<@--<-..<1B1BF:F/<:0011101<.F00:
@M05620:37:000000000-D9766:1:1101:11350:14026 1:N:0:51
GAGGCTGCTTTGGAAGAAACTGACAAGCCAGGGACAAAAGATCGGCAGCGCACACGTCTGAACTCTAGTCACATTCAGAAAGCTCGAACGCCGGCTTCTGCTTGAAAAAAAAACAATAAGGAAAGGCTCCTATAAGACTGCAAGGGAGTAAAAGAGCTTATGAAAAAATGGGAAGTAACCCAGGCATGTCCTCTTAAGCACTCTTGTGGATCCAATCTAACAATTCTCAGCATTTCTCCCTGTAACTGACA
+
BBBBBAFAFFFFFGGGGGGGF5GBG54AAFC4EFGGHH2E23FG222A10EC0010BB2B5535@55@5DD5BFGFDH4BF3GHCA/F1/EE?/<//0BG44B?01B1?//>////11?<11F00>.10>1>1F1>1111/00=EEFG<<0000.;/0/00;F0C0;-.00.//.CFG009.E?..0.;0;009C0;000/;//9BFF.///./////////9;///9B/BF//;///;/;BB//:9/;//
@M05620:37:000000000-D9766:1:1101:12137:14062 1:N:0:51
GAGGCTGCTTTGGAAGAAACTGACAAGCCAGGGACAAAAGATCGGAAGAGCACACGTCTGAACTCCAGTCACATTCAGAAATCTCGTATGCCGTCTTCTGCTTGAAAAAAAAAATACCCATCAATCACTGCTCCTCGCCTCCTCCCCTTTCTTCACCTCGCTGCTTCCACCCTGTCCATTCCGTCCGGCCTTTCCGCTTTCGCCCTCTTTTGGCTCCCCTTGCCCCCTTCTCAGCATTTTTCCTTGTCCCT
+
BABBBBFBFFFFGGGGGGGGGGHGHCGA2FBBAFFGHHCHDDHCEEAEFGHHGFFEGHFFB5FGGC3BDB3BGGHHHGFHHHHHHB?B3EFHGFGFFHHHHHDF1BGHECE@</02?2B2222222222@@GGGG2/<@//FGG?F.0<111=111110<<C.<C00<0<<EE/;/00:;00::CD--;-A:B0F9CFDG0...;B?FF/B/-/:BE.9BF.;/;E->FFFF//;/:/;B//;FF/;:FFF
@M05620:37:000000000-D9766:1:1101:20094:14068 1:N:0:51
AGTGCCAGCTCTCAATCGCACAGGGGACCCAGGGCCTGGCCCCTCCATCCAGAAAACCTATGACCTCACCCGCTACCTGGAGCACCAACTCCGCAGCTTGGCTGGGACCTATGTGAGTATCCAGCGTAGGAATCTGGGAGTTGGGGAGGAGTGAGGAGTTGGGGAAAGACAGTCCTAACCGTGGAGGGTTCTGGTAAATGATGGGGTGAGGAGGGGCTCTTTGGCTCCCACCAGTCCCCCTGTCTGGTCTA
+
ABAAAFFFBFFFGGGGGGGGGGHGGGGGGGHHGEFGGGHHHHGHGGHHHGHHHHHHHGHHHHHHHHHHHHGGGEEFHFHHGHHHHHFHGHHHFGFGGHHHGHFGGGHHGHHHHH?FHHHHHHHHHGGGGGHHHHHHHHHGGHHHGGEGGGGHHHHHHGGCGFGGGGHHGHGHHHHHHHHHGGGGGGGGGGGGGGGGGGGGGGGGG?DFFFFFFFFFFFFFFFFFFFFEFFFFFFFFFFFFFFFFFFFFFFF
@M05620:37:000000000-D9766:1:1101:15909:14073 1:N:0:51
AGTGCCAGCTCTCAATCGCACAGGGGACCCAGGGCCTGGCCCCTCCATCCAGAAAACCTATGACCTCACCCGCTACCTGGAGCACCAACTCCGCAGCTTGGCTGGGACCTATGTGAGTATCCAGCGTAGGAATCTGGGAGTTGGGGAGGAGTGAGGAGTTGGGGAAAGACAGTCCTAACCGTGGAGGGTTCTGGTAAATGATGGGGTGAGGAGGGGCTCTTTGGCTCCCACCAGTCCCCCTGTCTGGTCTA
+
BCCCBFFFDFFFGGGGGGGGGGHHGGGGGGHHGGGGGGHHHHGHGGHHHHHHHHHHHGHGHHHHHHHHHHHGGFGGHHHHHHHHHHHHGHHHGGGGGHHHGHHGGGHHGHHHHHHHHHHHHHHHHGGGGGHHHHHHHHHGGHHHGGGGGGGHHHHHHGHHHHGGGGHGHHHHHHHHHHHHGGGGGGGGGGGGGGGGHHHHHGBFGGFFFFFFFFFFFFFFFHHFFFFFFFFFFFFFFFFFFFFFFFFFFFF
@M05620:37:000000000-D9766:1:1101:7532:14128 1:N:0:51
AGTACCAGCTCTCCATCGCACAGGGTACCCAGTGCCTGGCCCCTCCATCCAGAAAACCTATGACCTCACCCGCTACCTGGCGCACCCCCTCCGCAGCTTGGCTGGGACCTATGTGAGTATCCAGCGTCGGAATCTGGGCGTTGGGGCGGCGTGAGGAGTTGGGGCCAGCCCGTCCTAACCGTGGAGGGTTCTGGTAAATGATGGGGTGAGGAGGGGCTCTTTGGCTCCCACCAGTCCCCCTGTCTGGTCTA
+
>1>1>B3BAFFFGGGABAE1E0GEF00BFBBG1BBBDFGHHHGHGGFHHFGHF0CBBEGFFAFGHABFGHHA>>>>FG1B0>BEGGG>>EE??E/E>E<BEGHGGGHHGH1GHHH2FHHHHH2DGGF/><>/FGHHFH.ACGCACG.;C-AAA.;A0CCFFF@@---;-E->@FFFBBFF@FF@-AB@FFFFFFFFFFFFFFFFFFB@EFF/AB@@@@FFFFFFFFFFFBFFEFFFFFFF@FFFFFFFFFF
@M05620:37:000000000-D9766:1:1101:26779:14136 1:N:0:51
AGTGCCAGCTCTCAATCGCACAGGGGACCCAGGGCCTGGCCCCTCCATCCAGAAAACCTATGACCTCACCCGCTACCTGGAGCACCAACTCCGCAGCTTGGCTGGGACCTATGTGAGTATCCAGCGTAGGAATCTGGGAGTTGGGGAGGAGTGAGGAGTTGGGGAAAGACAGTCCTAACCGTGGAGGGTTCTGGTAAATGATGGGGTGAGGAGGGGCTCTTTGGCTCCCACCAGTCCCCCTGTCTGGTCTA
+
AAAAAFFFBFFFGGGGGGFFGG4BFEEGFGHHGFGEGFH2FHFHGGHGHFHHGGFHHGHFHHHHHHHHHHHGGGGGHHHHHHHHHHHHGHGFEE?FGCFGGHHGGGHHGHGHHHHHHDFHHHHHGGCDGGGHHHHHHHHGAGFGGGGGGGGHFHHHHGHHHHGGGGHHHHHHHHHHHHHHGEGGGGGG9CFGGGCGFFGGGFGGGDFFFFFFFFFFFAFFFFFFFFFAFFFFFFFFFFFFFFFFFFFFFF9
@M05620:37:000000000-D9766:1:1101:19701:14151 1:N:0:51
ACCACACCTTCTACAATGAGCTGCGTGTGGCTCCCGAGGAGCACCCCGTGCTGCTGACCGAGGCCCCCCTGAACCCCAAGGCCAACCGCGAGAAGATGACCCAGGTGAGTGGCCCGCTACCTCTTCTGGTGGCCGCCTCCCTCCTTCCTGGCCTCCCGGAGCTGCGCCCTTTCTCACTGGTTCTCTCTTCTGCCGTTTTCCGTAGGACTCTCTTCTCTGACCTGAGTCTCCTTTGGAACTCTGCAGGTTCT
+
BBBBBBBBFFFFGGGGFG5FGGHHGEFAAEGHHGFE?EEGGHHHHGGEEEEGFHFHHHGFEGCGGFGGGGGHHHHGGGGHGGHHHGGGGG/>CGGFDHGHHHGHGHH1FGHGGFGGGGGGHHHHHHHHHHHGHHGGGGGHGHHGHGGGGGGGGGGGGGGGGGGGGGFFFFFFFFFFFFFFFFFFFFFFFFFFFFFFFFFFFFFFFFFFFFFFFFFFFFFFFFFF/BFFFFFFFFFFFFFFFFFFFFFFFFF
@M05620:37:000000000-D9766:1:1101:12603:14186 1:N:0:51
AGTGCCAGCTCTCAATCGCACAGGGGACCCAGGGCCTGGCCCCTCCATCCAGAAAACCTATGACCTCACCCGCTACCTGGAGCACCAACTCCGCAGCTTGGCTGGGACCTATGTGAGTATCCAGCGTAGGAATCTGGGAGTTGGGGAGGAGTGAGGAGTTGGGGAAAGACAGTCCTAACCGTGGAGGGTTCTGGTAAATGATGGGGTGAGGAGGGGCTCTTTGGCTCCCACCAGTCCCCCTGTCTGGTCTA
+
CCCCCFFFDFFFGGGGGGGGGGHHGGGGGGHHGGGGGGHHHHGHGGHHHHHHHHHHHGHHHHHHHHHHHHHGGGGGHHHHHHHHHHHHGHHHGGGGGHHHGHHGGGHHGHHHHHHHHHHHHHHHHGGGGGHHHHHHHHHGGHHHGGGGGGGHHHHHHGHHHHGGGGHHHHHHHHHHHHHHGGGGGGGGEGGGGGGGGGGGGGGGGGFFFFFFFFFFFFFFFHHFFFFFFFFFFFFFFFFFFFFFHFFFFFB
@M05620:37:000000000-D9766:1:1101:16757:14226 1:N:0:51
ACCACACCTTCTACAATGAGCTGCGTGTGGCTCCCGAGGAGCACCCCGTGCTGCTGACCGAGGCCCCCCTGAACCCCAAGGCCAACCGCGAGAAGATGACCCAGGTGAGTGGCCCGCTACCTCTTCTGGTGGCCGCCTCCCTCCTTCCTGGCCTCCCGGAGCTGCGCCCTTTCTCACTGGTTCTCTCTTCTGCCGTTTTCCGTAGGACTCTCTTCTCTGACCTGAGTCTCCTTTGGAACTCTGCAGGTTCT
+
CCCCCCCCFFFFGGGGGGGGGGHHGGGEHGHHHGGGGGGGGHHHHGGGGGGGHHHHHHHGGGGGGGGGGGGHHHHGGGGHGHHHHGGGGGDGGGHHHHHHHHHHGHHHHHHGGHHGGGGGHHHHHHHHHHHGHHGGGGGHGHHGHGGGGGGGGGGGGGGGGGGGGGFFFFFFFFFFFFFFFFFFFFFFFFFFFFFFFFFFFFFFFFFFFFFFFFFFFFFFFFFFFFFFFFFFFFFFFFFFFFFFFFFFFFF
@M05620:37:000000000-D9766:1:1101:13500:14241 1:N:0:51
GAGGCTGCTTTGGAAGAACTGACAAGCCAGGGACAAAAGATCGGAAGAGCACACGTCTGAACTCCAGTCACATTCAGAAATCTCGTATGCCGTCTTCTGCTTGAAAAAAAAAAACACCATCTAGTGTTGGAATCTTCCAGTCGGGCAGGAGTCAGTAGTCGGGGCACGATAGCCCTAACTGTCGCGGGTTCCGGTTAACGACTTGCTCACGAGGCGCTCCTTGGCTCCCACCAGTCCCCCTGTCTTTTTCA
+
BABBBBFBFFFFGFGGGGGGFGHHHHHG4EBBBFGHGHHDHHHGEFFGHHFGGHGFHFFGGGHHHGFGHHHHHFHGEEGFGG@GGFFHFFHGEGHGGHHGGHHFGHHHGGFG?///0?/2222222@2<?21??11111?11//---<-..//=00=0=<<-----....;.CFFF//B00;0..---;.:/99@..//.;-.9/9////..-----99./;/////9A.....9/;BE.-./;///////
@M05620:37:000000000-D9766:1:1101:14530:14244 1:N:0:51
ACCACACCTTCTACAATGAGCTGCGTGTGGCTCCCGAGGAGCACCCCGTGCTGCTGACCGAGGCCCCCCTGAACCCCAAGGCCAACCGCGAGAAGATGACCCAGGTGAGTGGCCCGCTACCTCTTCTGGTGGCCGCCTCCCTCCTTCCTGGCCTCCCGGAGCTGCGCCCTTTCTCACTGGTTCTCTCTTCTGCCGTTTTCCGTAGGACTCTCTTCTCTGACCTGAGTCTCCTTTGGAACTCTGCAGGTTCT
+
CCCCCCCDFFFFGGGGGGGGGGHHGGGEHGHHHGGGGGGGGHHHHGGGGGGGHHHGHHHGGGGGGGGGGGGHHHHGGGGHGHHHHGGGGGDGGGHHHHHGHHHHGHHHHHHGGHHGGGGGHHHHHHHHHHHGGHGGGGGHGHHGHGGGGGGGGGGGGGGGGGGGGGFFFFFFFFHHHHFFFFFFHFFFFFHHFFFFFFFFFFFFFFFFFFFFFFFHFHFFFFFFFFFFFHFFFFFFFFFFFFFFFFFFFFF
@M05620:37:000000000-D9766:1:1101:17532:14253 1:N:0:51
AGTGCCAGCTCTCAATCGCACAGGGGACCCAGGGCCTGGCCCCTCCATCCAGAAAACCTATGACCTCACCCGCTACCTGGAGCACCAACTCCGCAGCTTGGCTGGGACCTATGTGAGTATCCAGCGTAGGAATCTGGGAGTTGGGGAGGAGTGAGGAGTTGGGGAAAGACAGTCCTAACCGTGGAGGGTTCTGGTAAATGATGGGGTGAGGAGGGGCTCTTTGGCTCCCACCAGTCCCCCTGTCTGGTCTA
+
BCBBCFFFCFFFGGGGGGGGGGHHGGGGGGHHGGGGGGHHHHGHGGHHHHHHHFHHHGHHHHHHHHHHHHHGGEGGHHHHHHHHHHHHGHHHGGGGGGHHGHHGGGHHGHHHHHHHHHHHHHHHHGGGGGHHHHHHHHHGGHHHGGGGGGGHHHHHHGHHHHGGGGHHHHHHHHHHHHHHGGGGGGGGFGGGGGGGGGGGGGGGGGDFFFFFFFFFFFFFFFFFFFFFFFFFFFFFFFFFFFFFFFFFFFF
@M05620:37:000000000-D9766:1:1101:15126:14297 1:N:0:51
AGTGCCAGCTCTCAATCGCACAGGGGACCCAGGGCCTGGCCCCTCCATCCAGAAAACCTATGACCTCACCCGCTACCTGGAGCACCAACTCCGCAGCTTGGCTGGGACCTATGTGAGTATCCAGCGTAGGAATCTGGGAGTTGGGGAGGAGTGAGGAGTTGGGGAAAGACAGTCCTAACCGTGGAGGGTTCTGGTAAATGATGGGGTGAGGAGGGGCTCTTTGGCTCCCACCAGTCCCCCTGTCTGGTCTA
+
BBBBBFFFBFFFGGGGGGGGGGCG2E22BEAAAAF2FC2GH22AAEG5FFAF333FEEF3EG5FGGHFGFFFEEEGHFGGHHHHHHHHGHHHGGGGGHHHGHHGGGHHGHHHHHHHHHHGHHHHHGEGGGHHHHHHHHHGFHHHGGGGGGGHHHHHHGHHHHGGGGHHHHHHHHHHHHHHGGGGGGGGEFGGGGGGGGGGGGGGGGFBFFFFFFBBB?FFFFFFFFFFFFFFFFFFFFFFBFFFFFFFFFB
@M05620:37:000000000-D9766:1:1101:21442:14311 1:N:0:51
AGTGCCAGCTCTCAATCGCACAGGGGACCCAGGGCCTGGCCCCTCCATCCAGAAAACCTATGACCTCACCCGCTACCTGGAGCACCAACTCCGCAGCTTGGCTGGGACCTATGTGAGTATCCAGCGTAGGAATCTGGGAGTTGGGGAGGAGTGAGGAGTTGGGGAAAGACAGTCCTAACCGTGGAGGGTTCTGGTAAATGATGGGGTGAGGAGGGGCTCTTTGGCTCCCACCAGTCCCCCTGTCTGGTCTA
+
AABAAFFFBFFFGGGGGGGGGGHHGFEFGGHHFGGGGGHHHHGHGGHHHHFHHHGFGGHFHHHHHHHHHHHGGEEGHHHH2FHHHH1?EHHHGGGGGHHHGHHGGGHHGHHHHHHHHHGHHHHHHGGDGGHGHHHHHHGGGHHHGGGGGGGHHFHGHGHHGEGGGFHHHHHHHHHHHHHHGGGGGGGGGFGGGGGGGGGGGGGGGGFFFFFFFFFFFFFFFFFFFFFFFFFFFFFFFFFFFFFFFFFFFFB
@M05620:37:000000000-D9766:1:1101:20608:14312 1:N:0:51
AGTGCCAGCTCTCAATCGCACAGGGGACCCAGGGCCTGGCCCCTCCATCCAGAAAACCTATGACCTCACCCGCTACCTGGAGCACCAACTCCGCAGCTTGGCTGGGACCTATGTGAGTATCCAGCGTAGGAATCTGGGAGTTGGGGAGGAGTGAGGAGTTGGGGAAAGACAGTCCTAACCGTGGAGGGTTCTGGTAAATGATGGGGTGAGGAGGGGCTCTTTGGCTCCCACCAGTCCCCCTGTCTGGTCTA
+
BBAABFFFBFFFGGGGGGGGGGHHGGGGGGHHGEGGGGHHHHGHGGHHHHHHHHHHHGHHHHHHHHHHHHHGGEFGHHHHHHHHHHHHGHHGGGGGGHHHGHHGGGHHGHHHHHHHHHHHHHHHHGGGGGHHHHHHHHGGGHHHGGGGGGGHHHHHHGHHHHGGGGHHHHGHHHHHHHHHGGGGGGGGDFGGGGGGGGGGGGGGGGFFFFFFFFFFFFFFFFFFFFFFFFFFFFFFFFFFFFFFFFFFFFB
@M05620:37:000000000-D9766:1:1101:20101:14319 1:N:0:51
GAGGCTGCTTTGGAAGAAACTGACAAGCCAGGGACAAACGATCGGAAGCGCACACGTCTGAACTCCAGTCACATTCAGAAATCTCGTATGCCGTCTTCTGCTTGACAAAAACACAACCGCAAGCAAACTCCCCTATAAGAAATCAAGCTACTAAAACATCTTACCACACAAAGGTCTCTAAAACCTGCACCCTACCGCCACCCCCCTTCTCGATCCAATTGAACAATTCTGATCATTTGCACCTCTAATCC
+
A3ABBAFBFFFFGGGGGFGGGG4FDBFGEB4BE2BFF22222BA2AAE10A0AEBEBA2FGD3DBB@@DBGFGGGFHHHHHFFF@1?>FBFGG1E??4BGFGEHHBGHBGH//0?/<?////</2@F02@2??</11?11<01<?<111<1>11111>1>11=10=1....<</0=<0<0=000;/.;///:./;:--;-9.:;-;;./00;;/:;/;////;B/9/9/:/;/;B9FFF//:9;.;/;//9
@M05620:37:000000000-D9766:1:1101:2663:14319 1:N:0:51
AGTGCCAGCTCTCAATCGCACAGGGGACCCAGGGCCTGGCCCCTCCATCCAGAAAACCTATGACCTCACCCGCTACCTGGAGCACCAACTCCGCAGCTTGGCTGGGACCTATGTGAGTATCCAGCGTAGGAATCTGGGAGTTGGGGAGGAGTGAGGAGTTGGGGAAAGACAGTCCTAACCGTGGAGGGTTCTGGTAAATGATGGGGTGAGGAGGGGCTCTTTGGCTCCCACCAGTCCCCCTGTCTGGTCTA
+
CCBCCFFFCFFFGGGGGGF2EEGHGGGFGGFHFGGGGGHHHHGHGGHHHHGHHHHHGGHHHHHHHHHGHHHGGEEGHHHHGGHHHHH1EHHHGGGGGHHHGHHGGGHHGHHHHHHHHDHGHHGFHGC/CAGGGFGHHGHGGHHHGGCGDAGHFHHHC<G/DHGFGGEFHHHHHHHHHHHFFEECDGGGGGGGGFCFGGFFF1FGGGFAEFFBFFFF;<EFFBFFFFFFFFFFF.BFFFFB-9BFBF/B<F:
@M05620:37:000000000-D9766:1:1101:13531:14325 1:N:0:51
ACCACACCTTCTACAATGAGCTGCGTGTGGCTCCCGAGGAGCACCCCGTGCTGCTGACCGAGGCCCCCCTGAACCCCAAGGCCAACCGCGAGAAGATGACCCAGGTGAGTGGCCCGCTACCTCTTCTGGTGGCCGCCTCCCTCCTTCCTGGCCTCCCGGAGCTGCGCCCTTTCTCACTGGTTCTCTCTTCTGCCGTTTTCCGTAGGACTCTCTTCTCTGACCTGAGTCTCCTTTGGAACTCTGCAGGTTCT
+
BBBBBAABFFFFGGGGGGGDGFHHGFGGHGHGGGGGGGGGGHHHHGGGGGGGHHHHHHHGGGGGGGGGGGGHHHHGGGGHGHHHHGGGGGDFGGHHFHHHHHHHGHHHGHHGGHHGGGGGHHHHHHHHHHHGHHGGGGGHGHHGHGGGGGGGGGGGGGGGGGGGGGFFFFFFFFFFFFFFFFFFFFFFFFFFEFFFFFFFFFFFFFFFFFFFFFFFFFFFFFFFFFFFFFFFFFFFFFFFFFFFFFFFFFF
@M05620:37:000000000-D9766:1:1101:20106:14337 1:N:0:51
GAGGCTGCTTTGGAAGAACCTGACAATCCAGGGACACAAGATCGGAATATCACACGTCTTAACTCCAGTCACATTCAGAAATCTCGTATGCCGTCTTCTGCTTTAAAAAAAAAAAAAACATACAAAAATAATAATATTACGAAATGCATCTATACTTTTAATGAATCTAATACGAGCTCTCATGTTCTGCTATTCTACCTCACTATCACACTACTATCACCCCACGCCTCCTGACGAATACATCCAATTCC
+
A?AAAAF>BBB4F4ABFGAAGFHABEABBBFBE2BBBBCGFHBEF?2A35ADDAB0BAGB5DBGBB3BFA3A5DFDDFBDFGBFBBBFH3@F>FEH?BFFBBF4BGBBFE>EEE/<>//?<211110/0111?11<1111.><.<11111110000000000000D0000000..:-:000;0000000000000090000/.0000000////000900/.-..-..;..////..-.9///////////
@M05620:37:000000000-D9766:1:1101:25175:14344 1:N:0:51
AGTGCCAGCTCTCAATCGCACAGGGGACCCAGGGCCTGGCCCCTCCATCCAGAAAACCTATGACCTCACCCGCTACCTGGAGCACCAACTCCGCAGCTTGGCTGGGACCTATGTGAGTATCCAGCGTAGGAATCTGGGAGTTGGGGAGGAGTGAGGAGTTGGGGAAAGACAGTCCTAACCGTGGAGGGTTCTGGTAAATGATGGGGTGAGGAGGGGCTCTTTGGCTCCCACCAGTCCCCCTGTCTGGTCTA
+
AAAAAFFBAFFFG1GGGG11FCHHGEGEGGHHGAEGFGHHHHGHGGH1FHFHFHHHHGH1BFGHHHHHHHHEGEEGHHHHFHHHHHFGGHGGEGCEEHGHGG1FECG0EBHHHH2FHHHHFHHHHGGGGCGHHHHHHH0FEGHG/A.CGACGH0GHFACGHHGGE?GHFHHHHHHHHHHHGGGGGGGG.AFGBF;FFGGGGGGFGGA@FFFFFF@@@@FFFFFFFF/AEFFFFFFFFFFF?FFFFFFFFFF
@M05620:37:000000000-D9766:1:1101:10227:14355 1:N:0:51
GAGGCTGCTTTGGAAGAGCACACGTCTGAACTCCAGTCAACTGACAAGCCAGGGACAAAAATCGGAAGAGCACACGTCTGAACTCCAGTCACCTTCAGAAATCTCGTATGCCGTCTTCTGCTTGAAAAAAAAAACCTCACTACTTCCCCTCTTTCCCTCACTTCCGTCCTTCCTTCTTTCTCCCTCTTCCGGCTCTCTTCCCCCCCCTCTCCTCATTTGACCTTGTCCTTGCCTCGCCCGGTCCACTGTCT
+
>11>AAFAFFFFGGGF1GGGFGHGBFGGH3GH1FCGHHFEFGHAFHFGGGHH/EEFGAFGFHHGGCEEGHHFF0BEGHHGHBGGHGH1BG1B1BBG1@BEE11BGHFGHFHHEGGHEHHGHHDFGFGG0C@?<A//001<1?<?1?GF00>01><FF100<00<<.<<.<=0/00<GEF0000::G/:00.---.;00000/9;9-----/;9-/9;/B//;F/B9///;/////A-----9-;9F////;
@M05620:37:000000000-D9766:1:1101:24905:14381 1:N:0:51
AGTGCCAGCTCTCCATCGCACAGGGTACCCAGGGCCTGGCCCCTCCATCCAGAAAACCTATGACCTCACCCGCTACCTGGCGCACCCACTCCGCAGCTTGGCTGGGACCTATGTGAGTATCCAGCGTAGGAATCTGGGAGTTGGGGAGGAGTGCGGAGTTGGGGAAAGACAGTCCTAACCGTGGAGGGTTCTGGTAAATGATGGGGTGAGGAGGGGCTCTTTGGCTCCCACCAGTCCCCCTGTCTGGTCTA
+
>A>1>BFC?FFFG1FGFEE1E?GCG00BBBFG0BEAAFFHFGGEGGHHHBFGGHHBFEHHFFGHHDBFHHH>F>>EHHBB0>BEEG???GHB>E?E>FBBEG1FGGGGGHHHHGFGHHHGHHHHHGGGGGGHHHHHHH0FEHHFGG.>C.<<C0AC-ACHGHGGG.:C/;9FGGGGGGGGGGGGAEGG9FAFFFFFFFFFFFFFFFB@EFFFFF@@@@FFFFFFBFFFFFFFEFFFFFFF@FFFFFFFFFF
@M05620:37:000000000-D9766:1:1101:12089:14391 1:N:0:51
ACCACACCTTCTACAATGAGCTGCGTGTGGCTCCCGAGGAGCACCCCGTGCTGCTGACCGAGGCCCCCCTGAACCCCAAGGCCAACCGCGAGAAGATGCCCCAGGTGAGTGGCCCGCTACCTCTTCTGGTGCCCGCCTCCCTCCTCCCTGGCCTCCCGGACCTGCGCCCTTTCTCACTGGTTCTCTCTTCTGCCGTTTTCCGTAGGACTCTCTCCTCTGCCCTGAGTCTCCTTTGGAACTCTGCAGGTTCT
+
CCCCDDCDFFFFGGGGGGGGGGHHGGGGHGHHHGGGGGGGGHHHHGGGGGGGHHHHHHHGGGGGGGGGGGGHHHHGGGGHGHHHHGGGGGGGGGHHHH2FH//C/?C101?/?G<----A/0<D000D0DG0</.=:.CG./;.;/;9:F.C.0CE.E?9--;/:9@F-CFB0::000B/B000000;0:00B:-DFF.F0:0:A.00/:00;0/0/0:0;.:.:/:00;0BFBF/B00::B000B.AB::
@M05620:37:000000000-D9766:1:1101:14613:14393 1:N:0:51
GAGGCTGCTTTGGAAGAGCACACGTCTGAACTCCAGTCACATTCAGCAATCTCGTATGCCGTCTTCTGCTTGAAAAAAAACACAACCCCGAGAAGCTGCTAAGCTGCCCGCCACGCCCTCTTTTTAGCCGCCCCCTACTTCCTGGCCTCCCTTCGCCCACCCTCGCCCTTCCGTACCGCTTTTCTCCTGTGCCCCTTTCCTTACTCCTCTCTGACCTGACTCAACTTTGTTCCTTATAACTGACAATCCAG
+
>>AAAAFAFFFFBAFFAGFEGGGCGCCF5FFGHH3G5B3GB55G5E5523BF5GGA33F3AA01AGG5DG53135A1>E/11B??>?1?/>///B3333344?3B3?0?E///?/////?@1111/011?><><A-.01=1<110<<G..</0/.<...:..;.--=.-/99.:....9-9.CF0000/;0;//:A.9/////;;///;BBF//99/.//9/9/;//;//.//;///////////;/9./;
@M05620:37:000000000-D9766:1:1101:19080:14404 1:N:0:51
AGTGCCAGCTCTCAATCGCACAGGGGACCCAGGGCCTGGCCCCTCCATCCAGAAAACCTATGACCTCACCCGCTACCTGGAGCACCAACTCCGCAGCTTGGCTGGGACCTATGTGAGTATCCAGCGTAGGAATCTGGGAGTTGGGGAGGAGTGAGGAGTTGGGGAAAGACAGTCCTAACCGTGGAGGGTTCTGGTAAATGATGGGGTGAGGAGGGGCTCTTTGGCTCCCACCAGTCCCCCTGTCTGGTCTA
+
BAAABFFFCFFFGFGGGGGGGGHHGGGGGGHHGGGGGGHHGHGHGGHHHHHHHHHHGGHHHHHHHHHHHHHGGGGGHGHHHHHHHHHHGHHHGGGGGHHHGHHGGGHHGHHHGHHHHHHHHHHHHGGGGGHHHBGHHHHGGHHHGGGGGGGHHHHHHGHHGHGGFGHHHHHHHHHHHHHHGGGGGGGGFGGGGGGGGGGGGEGGGGFFFFFFFFFFFFFFFFFFFFFFFFFFFFFFFFFFFFFFFFFFFFB
@M05620:37:000000000-D9766:1:1101:19676:14434 1:N:0:51
AGTGCCAGCTCTCAATCGCACAGGGGACCCAGGGCCTGGCCCCTCCATCCAGAAAACCTATGACCTCACCCGCTACCTGGAGCACCAACTCCGCAGCTTGGCTGGGACCTATGTGAGTATCCAGCGTAGGAATCTGGGAGTTGGGGAGGAGTGAGGAGTTGGGGAAAGACAGTCCTAACCGTGGAGGGTTCTGGTAAATGATGGGGTGAGGAGGGGCTCTTTGGCTCCCACCAGTCCCCCTGTCTGGTCTA
+
>A>ABDF4AF4DEGGFGCCEAAFGCGGEEEHHGAEE2AGCAGEGGGFBGHGDGEGHHGBAGHFHFHCGHHHGGGEEHGHGHHHCAGHHGFFHGGGEECHHGH3F/?GHGHHHHHGHHHHHHHHHE/?EC/GGHH1G1FA/EHHHC@FGGGGHFHBCGDHHHFCCGGHHHGHHHHHHHHHF@EGGGGGG.CGGGGGGGGGGGGGFGGFBFFFFFFBBBBFFFFFFFFF.EFFFFFFFFFFF;EBFFFFFFFF
@M05620:37:000000000-D9766:1:1101:4229:14434 1:N:0:51
AGTGCCAGCTCTCAATCGCACAGGGGACCCAGGGCCTGGCCCCTCCATCCAGAAAACCTATGACCTCACCCGCTACCTGGAGCACCAACTCCGCAGCTTGGCTGGGACCTATGTGAGTATCCAGCGTAGGCATCTGGGAGTTGGGGAGGAGTGAGGAGTTGGGGAAAGACAGTCCTAACCGTGGAGGGTTCTGGTAAATGATGGGGTGAGGAGGGGCTCTTTGGCTCCCACCAGTCCCCCTGTCTGGTCTA
+
ABABBFFFBFFFGGGGGGGGEAGHGGGGGGHHGGGGGGHHHHGHGGHHHHHHHHHHHGHGHHHHHHHHHHHGGGGGHHHHHHHHHHGGGHGHGGGGGHHHGHHGGGHHGHHHGHHHGHHHHEHHHGEGGF2FGHHHHHHGGHHHCGEGG.CGHHHGHGHHHHGG..;:GHF/<GHHHHHHGGGGA.CBE.FGGGGGGGGGGGGGGGFFEFFFF?DFFFFFFFFFFF/AEFFFFFFFFFFFFFFFFFFFFFB
@M05620:37:000000000-D9766:1:1101:9466:14444 1:N:0:51
AGTGCCAGCTCTCAATCGCACAGGGGACCCAGGGCCTGGCCCCTCCATCCAGAAAACCTATGACCTCACCCGCTACCTGGAGCACCACCTCCGCAGCTTGGCTGGGACCTATGTGAGTATCCAGCGTAGGAATCTGGGAGTTGGGGAGGAGTGAGGAGTTGGGGAAAGACAGTCCTAACCGTGGAGGGTTCTGGTAAATGATGGGGTGAGGAGGGGCTCTTTGGCTCCCACCAGTCCCCCTGTCTGGTCTA
+
>A>3>DFFBFFFFGG5FFECEGGHDE2AE2FH2BEFFFFG2G?FEEB5F1BGHFGFCAGF5GHHHHGFHHF?E/EEHGFH2FGGFHE1??GCEFCEEHFHGHHGGGHHGHHHHHHHHHHHHHHHHGDDGGGHHHHHHHHGGHHHGGGGG?EHHHHHHGHHHHGGGGHHGHHHHHHHHHHGGGGGFFGGDGGGGGFGGGGGGGGGGFFFFFFFFFFFFFFFFFFFFFFFFFFFFFFFFFFFFFFFFFFFFFF
@M05620:37:000000000-D9766:1:1101:11785:14464 1:N:0:51
ACCACACCTTCTACAATGAGCTGCGTGTGGCTCCCGAGGAGCACCCCGTGCTGCTGACCGAGGCCCCCCTGAACCCCAAGGCCAACCGCGAGAAGATGACCCAGGTGAGTGGCCCGCTACCTCTTCTGGTGGCCGCCTCCCTCCTTCCTGGCCTCCCGGAGCTGCGCCCTTTCTCACTGGTTCTCTCTTCTGCCGTTTTCCGTAGGACTCTCTTCTCTGACCTGAGTCTCCTTTGGAACTCTGCAGGTTCT
+
BBBABBBBFFFFGGGGGGGGGGHHGGGFH?HHFGGGGGGGGHHHHGGGGGGGHHHHHHHGGGGGGGGGGGGHHHHGGGGHEHHHHGGFGGDGGGHHGHHHHHHHGHHHHHHGGHHGGGGGHHHHHHHGHHHGHHGGGGDHGHHGHGGGGGGGGGGGGGGGGGGGGGFFFFFFFFFFFFFFFFFFFFFFFFFFFFFFFFFFFFFFFFFFFFFFFFFFFFFFFFFFFFFFFFFFFFFFFFFFFFFFFFFFFFF
@M05620:37:000000000-D9766:1:1101:5670:14466 1:N:0:51
GAGGCTGCTTTGGAAGAAACTGACAAGCCAGGGACAAAAGATCGGAAGCGCACACGTCTGAACTCCAGTCACATTCAGAAAGCTCGAATGCCGTCTTCTGCTTGAAAAAAAAAAAATCCGGAAGTACAAACTCATAGAAGACTTCAAGCAAGCAAAACACAATACCAAACAACGGCAAAGCAGAAAGGCATATACTCCCTACCCCTATCGTGGATCCAATTACACAATGTGAACCCTTCGTACTGTTCACC
+
BBBBBBFBFFFFGGGGGGGGG5B4F54AAFFGGGGGHHGHFHHFGAAEEEFGEFF0BGFF5ABGH3BGFGG5FGHHHH5DG3BFGE/BBFGHGEEH1FHHBGFGEH3GGEE/<///0<1</<//111111.111<=111<10<1=0000///.////<:...00/000.....----99/////9//.:.000000;;9//;.9...//..;../:.///://///.9/;////..9B...;.9///////
@M05620:37:000000000-D9766:1:1101:25488:14467 1:N:0:51
GAGGCTGCTTTGGACGAAACTGATAAACCAGGGACACAAGATCGGAAGAGCACACATCTGCACTCTAGTCACCTTCAGTAATCTGGTATCACGTCTCCTGTTCTAAAAAAAAAACAACAAAAAAACATCCTCGAAGACTAGACACAAATAAACAATCCGAACAAAACATGGCAAGTACGTCATGCATTTCAGCTCTAGCACTACACAGTATCCACCTGCACAATACATATCATATTTACTTGTAACTGACC
+
AAAB>ACAFDFDGB4AEGFEGBH5DE54BBGFEFABFGGHFHBEE?1A11BBB2B1BAFD5BBF355DDD553BG3@DDDFGDF5BBFG4BB?BF22BBG3B@4BBGBFEE@EEA/?//?0B///?/11011//0//>111<1100.0111100.0//<<.<-/.::::;/./0.0;;.9.;.09900;00990/0;;00090;/90.0009;B=../..//.//:///9//:/;///:///;B////9B/
@M05620:37:000000000-D9766:1:1101:20819:14484 1:N:0:51
AGTGCCAGCTCTCAATCGCACAGGGGACCCAGGGCCTGGCCCCTCCATCCAGAAAACCTATGACCTCACCCGCTACCTGGAGCACCAACTCCGCAGCTTGACTGGGACCTTTGTGAGTATCCAGCGTAGGAATATGGGAGTTGGGGAGGAGTGAGGAGTTGGCGAAAGACAGTACTAACCGTGGAGGGTTCTGGTAAATGATGGGGTGAGGAGGGGCTCTTTGGCTCCCTCCAGTCCCCCTGTCTGCTCTA
+
>>1>A111>FF3AGB3AF11A0BAFEF00E0BF0AA/AGA0GGGGGF11B1B101BF/01FA2GGH1BGHEEEG@/FHF0FGGF>/BEFC1BE>>/EFGG0BF1<?FF/<FHHH0HFDD122BFG//?/CHHG1@GHGH/?GG1ACG--CE0FGHGFCH/0//-<ACGHGHHH0CGHHFGGG.;EGG-;;FGG0;CFFGGFGGGGGF@FF-;BF?;-9EFFF/;B/;;A-9AFF9B//-;--;BF////;;
@M05620:37:000000000-D9766:1:1101:16124:14491 1:N:0:51
AGTGCCAGCTCTCAATCGCACAGGGGACCCAGGGCCTGGCCCCTCCATCCAGAAAACCTATGACCTCACCCGCTACCTGGAGCACCAACTCCGCAGCTTGGCTGGGACCTATGTGAGTATCCAGCGTAGGAATCTGGGAGTTGGGGAGGAGTGAGGAGTTGGGGAAAGACAGTCCTAACCGTGGAGGGTTCTGGTAAATGATGGGGTGAGGAGGGGCTCTTTGGCTCCCACCAGTCCCCCTGTCTGGTCTA
+
BAABBFFFCFFFGGGGGGGGGGHHGGGGGGHHGGGGGGHHHHGHGGHHHHHHHHGHHGHHHGHHHHHHHHHGGGGGHHHHHHHHHHGHGHHHGGGGGHHHGHHGGGHHGHHHHHHHHHHHHHHHHGGGGGHHHHHHHHHGGHHHGGGGGGGHHHHHHGHHHGGGGGHHHHHHHHHHHHHHGEGGGGGGDFGGGGGGGGGGGGGGGGFFFFFFFFFFFFFFFFFFFFEEEFFFFFFFFFFFFFFFEFFFEF9
@M05620:37:000000000-D9766:1:1101:26395:14495 1:N:0:51
AGTGCCAGCTCTCAATCGCACAGGGGACCCAGGCCTGGCCCCTCCCTCCCGAAAACCTCGGCCCTCACCCGCTACCTGGAGCACCCCCTCAGCCGCTTGGCTCGGACCTCTGTGCGTATCCCGCGTAGGCATCTGGGCTTTGGGGCTGCGTGCGGAGTTGGGGCAAGACCGTCCTAACCGTGGCGGGTTCTGGTCAATGCTGGGGTGAGGCGGGGCTCTTTGGCTCCCACCCGTCCCCCTGTCTGGTCTAT
+
>>>1>DD1>CFFGFFGGCC1ECGH00A0AE0GBGF1/B0BAEGAF/B0A/AA/AEFEF0/B//E?FHHHHEG>EGHGFBBBFGHH//>E/0BB0/<>CFGFG1<//>/F1?FFB1EF?C<F1.>A--<<0<<GFD0C./;;GBC:.-..;EA.;A;;EF9/-:.;EE-;9;BFFFFFFF@FE@-;@@-;AFBBF/;FFF/:/F--A@AAF-@@@-;;EFFFF/9/;;-;9B-9BB-9AF@FFFFF/;BFBF
@M05620:37:000000000-D9766:1:1101:4001:14495 1:N:0:51
AGTGCCAGCTCTCAATCGCACAGGGGACCCAGGGCCTGGCCCCTCCATCCAGAAAACCTATGACCTCACCCGCTACCTGGAGCACCAACTCCGCAGCTTGGCTGGGACCTATGTGAGTATCCAGCGTAGGAATCTGGGAGTTGGGGAGGAGTGAGGAGTTGGGGAAAGACAGTCCTAACCGTGGAGGGTTCTGGTAAATGATGGGGTGAGGAGGGGCTCTTTGGCTCCCACCAGTCCCCCTGTCTGGTCTA
+
BBBBBFFFBFFFGGGGGGGGGGHHGGGGGGHHGGGGGGHHHHGHGGHGHHHHHGHHHGHGHHHHHHHHHHHGGGGGHGHHHHHHHHHHGHHHGGGGGHHHGHHGGGHHGHHHHHHHHHHHHHHHHGGGGGHHHHHHHHHGGHHHGGFGGAGHHHHHHGHHHHGGGGHHHHGHHHHHHHHHGGGGGGGGGGFGGGGGGGGGGGGGGGFFFFFFFFFFFFFFFFFFFFFFFFFFFFFFFFFFFFFFFFFFFF/
@M05620:37:000000000-D9766:1:1101:2677:14512 1:N:0:51
AGTGCCAGCTCTCAATCGCACAGGGGACCCAGGGCCTGGCCCCTCCATCCAGAAAACCTATGACCTCACCCGCTACCTGGCGCACCCCCTCCGCAGCTTGGCTGGGACCTATGTGAGTATCCAGCGTAGGAATCTGGGAGTTGGGGAGGCGTGAGGAGTTGGGGAAAGACAGTCCTAACCGTGGAGGGTTCTGGTAAATGATGGGGTGAGGAGGGGCTCTTTGGCTCCCACCAGTCCCCCTGTCTGGTCTA
+
>A>>>DFFBFFFGBGGBFF2E?GHGE2AEAAFABEABFHHHHGHGGHHHFFHHHHBFFHHFGHHH5BGHHHFE/>EHHGH1>EFGG//>EE/?E?E<FBFFHHGGGHHGHHHHHHHHHHHHHHHHGGDDFFHHHHHHH0FGHHHGG.CF.;EG.CHBEHHHHGGEDGG/C/CFGGGGGGGGGGGDEGFDFFFFFFFFFFFFFFFFFFFFFFFFFFFFFFFFHHFFFFFFFFFFFFFFFFFFFFFFFFFFFF
@M05620:37:000000000-D9766:1:1101:16204:14529 1:N:0:51
AGTGCCAGCTCTCAATCGCACAGGGGACCCAGGGCCTGGCCCCTCCATCCAGAAAACCTATGACCTCACCCGCTACCTGGAGCACCAACTCCGCAGCTTGGCTGGGACCTATGTGAGTATCCAGCGTAGGAATCTGGGAGTTGGGGAGGAGTGAGGAGTTGGGGAAAGACAGTCCTAACCGTGGAGGGTTCTGGTAAATGATGGGGTGAGGAGGGGCTCTTTGGCTCCCACCAGTCCCCCTGTCTGGTCTA
+
AABAAFFFBFFFFGGGGGGGGGHHGGGGGGHHGGGGGGHHHHGHGGHHHGHHHHGHHGGGHHGHHHHHHHGGGEFGHHGHGHHHFHHHGHHHGGGGGHHHGHHGGGHHGHHHHHHHHHHHHHHHHGGDGGHHHHHHHHHGGHHHGGGGGGGHHHHHHGHHHHGGGGHHHGHHHHHHHHHHGGGGGGGGEFFGGGGGFGGGGGGGGGFFFFFFFFFFFFFFFFFFFFFFFFFFFFFFFFFFFFFFFFFFFFF
@M05620:37:000000000-D9766:1:1101:6869:14530 1:N:0:51
AGTGCCAGCTCTCAATCGCACAGGGTGCACAGCGCCTGGCCCCTCCATACAGAAAACCTATGACCTCACCCGCCACCTGGAGCACCCGCTCCGCAGCTTGGCTGGGACCTATGTGAGTATCCAGCGTAGGACTCTGGGCGTTGGGGCGGCGTGCGGAGTTGGGGACCGACAGTCCTAACCGTGGAGGGTTCTGGTAAATGATGGGGTGAGGAGGGGCTCTTTGGCTCCCACCAGTCCCCCTGTCTGGTCTA
+
AA>>AF1CAFFFGFGFEFGGGCHCF00ABEFG0AA0AFGFAGAAEE01A0AB111BGAAABF2GHABEGGHEG>>BGG>B>0BGHGE/>EG//E/>/B10/BFF?EHHCFFFF2G21B2@FGB1F<?/>E11?FF11?/<C-<0<<A-C-;:-.-9-;ABBB@?---9-9-9BFFF//9A-9-@-:--9;AFBFFBBFF9/BBFFF-@?A-/-9@9=@E/9BF/BFFEF-9;:FFBBFEB@FFFBFFFFFB
@M05620:37:000000000-D9766:1:1101:28877:14577 1:N:0:51
AGTGCCAGCTCTCAATCGCACAGGGGACCCAGGGCCTGGCCCCTCCATCCAGAAAACCTATGACCTCACCCGCTACCTGGAGCACCAACTCCGCAGCTTGGCTGGGACCTATGTACGTGTCAGGAGTGGGACTAAGAGAGTTGGAACGGCGTACGGCGTTGGGAAACGACAGGCCTAACAGTGGCGGGTTCTGGCCAATGATGGGGTGCGGCGGGGCTATTTCGCTCCCTCACATCCCCATATCTCGCCTA
+
AB?AAFFFBFFFGGGGGGGGGCHCFGDGDFHHGGGGGGHGFHGHGGHHHFGHBFGCGGHHHHFHHHHHHHFGGGGGHHHGHHGGHHHFGHHHGGCGGFHGGHFGGDEGAG1BG?22?B0B0B1@1FG0?F/0001?11?CFDGF11<><-><-<<C-@:AGHC./9/;E--;..;/:;BFGGGF.9-@BFFFFF/./;BFBFF/..9;.;--9@B-BB.;FF9.;;EFFBFF./99/.;BF//;//..;;.
@M05620:37:000000000-D9766:1:1101:12440:14581 1:N:0:51
AGTGCCAGCTCTCAATCGCACAGGGGACCCAGGGCCTGGCCCCTCCATCAAGAAAACCTATGACCTCACCCGCTACCTGGAGCACCAACTCCGCAGCTTGGCTGGGACCTATGTGAGTATCCAGCGTAGGAATCTGGGAGTTGGGGAGGAGTGAGGAGTTGGGGAAAGACAGTCCTAACCGTGGAGGGTTCTGGTAAATGATGGGGTGAGGAGGGGCTCTTTGGCTCCCACCAGTCCCCCTGTCTGGTCTA
+
AA1>AFF1AFFFGGGGFGGCGGHCGGGEEEHHE0EEEGHGHHGAEGHGFHHHFFFCHGHHHHHHHHHHHHGGGEGGHHHHGGHHHHHHGHHHGGGGGFHHGHHGGFHHGHHHHHHFFHHHHHHHHGCFCGGHHHHHGFGGGHHHGCFGGGGHHFHFHGC/DGCGECHFFHHHHHHHHHHHGGGGBFGGGGGGGGFGGGGGGGFGGAF@FFFFFF@@@@FFFFFFFFFFFFFFFFFFFFFF@FFFFFFFFFB
@M05620:37:000000000-D9766:1:1101:2039:14585 1:N:0:51
AGTGCCAGCTCTCAATCGCACAGGGGACCCAGGGCCTGGCCCCTCCATCCAGAAAACCTATGACCTCACCCGCTACCTGGAGCACCAACTCCGCAGCTTGGCTGGGACCTATGTGAGTATCCAGCGTAGGAATCTGGGAGTTGGGGAGGAGTGAGGAGTTGGGGAAAGACAGTCCTAACCGTGGAGGGTTCTGGTAAATGATGGGGTGAGGAGGGGCTCTTTGGCTCCCACCAGTCCCCCTGTCTGGTCTA
+
AAAABFFFBFFFGGGGGGGFG2GHGAFEGGHHGGGGEGHHHHGHGGHHHHGHHHHFGGHHHHHHHHHHHHHCEGGGHHBGHHHGHHHHGHHHGGCEGHHHG3?FGGFAFHHHHHHGHHHHHHHHHGFFDGDB<GHHHH0FGHHHGGFDGGGHHEHHCGH/GHGGG?HHHHEHHHHHGHHHGGGGGGGGEAFGGGBBFBGGGGGGGGFBEFFFFFBBB-AFFFFFFFFFFFFFFFFFFFFFBFFFFFFFFFF
@M05620:37:000000000-D9766:1:1101:7119:14618 1:N:0:51
AGTGCCAGCTCTCAATCGCACAGGGGACCCAGGGCCTGGCCCCTCCATCCAGAAAACCTATGACCTCACCCGCTACCTGGAGCACCAACTCCGCAGCTTGGCTGGGACCTATGTGAGTATCCAGCGTAGGAATCTGGGAGTTGGGGAGGCGTGAGGAGTTGGGGAAAGACAGTCCTAACCGTGGAGGGTTCTGGTAAATGATGGGGTGAGGAGGGGCTCTTTGGCTCCCACCAGTCCCCCTGTCTGGTCTA
+
BBABBFFFCFFFGGGGGGG2EGHHGAAEFFGFGCEGFFGHHHGEGGHG5EGHFHBBBEHHAAAFGBFGHHFEE>EEGEHGHFHHHG1FEHGHGGEGGHHHGHHGGGHHGHHGHHHGHHHHHHBGHGG?BG@GGHHHGH0FGHHHGG.AD.AEG.DHCEHHHHGG...C/C/CFGGGFBFGGGGG.CEGCFFGGGGGGGFFFFFFFFADFFFFFFFFFFFFFFFFFFFFFFFFEFFFFFFFFFFFFFFFFFB
@M05620:37:000000000-D9766:1:1101:17203:14619 1:N:0:51
AGTGCCAGCTCTCAATCGCACAGGGGACCCAGGGCCTGGCCCCTCCATCCAGAAAACCTATGACCTCACCCGCTACCTGGAGCACCAACTCCGCAGCTTGGCTGGGACCTATGTGAGTATCCAGCGTAGGAATCTGGGAGTTGGGGAGGAGTGAGGAGTTGGGGAAAGACAGTCCTAACCGTGGAGGGTTCTGGTAAATGATGGGGTGAGGAGGGGCTCTTTGGCTCCCACCAGTCCCCCTGTCTGGTCTA
+
BBBBBFFBBFFFGGGGGF2FGGAF2EEEGGGGGCGGGAGHHEFHGGHFHHFHHGHHHGHHHFHHHHHHHHHGGGGGHHHHHHHHGGHHGHEFEECGGHFHGGFGGGHFGHHHHHFHHHHHHHFHHGFGGGHHHHHHHHHGGHHHGGGGGGGHGHHGHFHHHHGGGGHHHFHHHHHHHHHHGGGGFGGGDGGGGGGGGGGGGGGGGGFFFFFFFFFFFFFFFFFFFFFFFE?FFFFFFFFFFEFFFFFFFFB
@M05620:37:000000000-D9766:1:1101:17181:14620 1:N:0:51
AGTGCCAGCTCTCAATCGCACAGGGGACCCAGGGCCTGGCCCCTCCATCCAGAAAACCTATGACCTCACCCGCTACCTGGAGCACCAACTCCGCAGCTTGGCTGGGACCTATGTGAGTATCCAGCGTAGGAATCTGGGAGTTGGGGAGGAGTGAGGAGTTGGGGAAAGACAGTCCTAACCGTGGAGGGTTCTGGTAAATGATGGGGTGAGGAGGGGCTCTTTGGCTCCCACCAGTCCCCCTGTCTGGTCTA
+
A3AABFFFBFFFGGGGGGGFGAHFGGGGGGAFGGEGFFHHFGG1EFGHFHCGHFFGGECGHHHHHHHBGCCEGEFEHGHHHHHHHHHHGHHHGGECEHHHCHHFEGHFEHFD1GHFFGHHHHHHHGGDGGF11GGHHHGF?FDFGCFDGGGHGHFFCFGHFHGCEEHFGHHFGHHFHCCGGA?BFGGGEFFGFB0;;BFFBFBGAEFBA9FFD?BBBBFFFFFFFFFFFFFFEFFFFFFF-EFFB/FFBF/
@M05620:37:000000000-D9766:1:1101:12277:14663 1:N:0:51
GAGGCTGCTTTGGAAGCGCACACGTCTGACCTCCAGTCACAGTCAGAAATCTCGTATGCCGTCTTCTGCTTGCAACAAAAAAAACCAACCGATCCCTATCTCCCTTTCCTCTATTCATCGATGAACTCATCATCAGTTAAATTCTTACCATTGCGTCGTTTCTACTCTCATTGGCGCTCACAATCTTTGTCTAGTGCCTTCACTTTTTCCTCTTCTCCTTTGTCTGTCCCCAGTTCCCCCTGTCAGTATCT
+
111>A11>CFDFFFGC1FEEGGEEEFCFHBGGGC0AFGFG11BBBFDD1DDGGCAECEGGGEFBAFF1FFFF/@F1FEFBGE/////////////01111121001111111122B2>F10/21111@1112222<221<1111111?0<1111..---../<0=0<0<00000/-.-..:000/000:0;00090000000000000/0;0;9;0;0000000000;0;;/-///;/----;///;/9//
@M05620:37:000000000-D9766:1:1101:12263:14675 1:N:0:51
GAGGCTGCTTTGGAAGAGCACACGTCTGCACTCCAGTCACATTCAGAACTCTCGTATGCCGTCTTCTGCTTGAAAAAAAAAGAAAAAACTCCGCAGCTTGGCTTTTACCTATGTGAGTATCCAGCGAAGAAATCTGGGAGTTGGGGAGGAGTGAGGAGTTGGGGAAAGACAGTCCTAACCGTGGAGGGTGCTGGTAAATGATGGGGTGAGGAGGGGCTCTTTGGCTACTACCATTCCCCCTGTCTGGTCTA
+
BABCCAFCFFFFGGGGGGGGGGHGHHFF5DFH3FGBFGBGHFD5GFF5F5BGHEFGHGFHGBEGFAGGHHHHG3GGHC0>E1?B321>/3?B>///>3BE?FG033B?FBDGEG33F3?BF3GBF//<//??D1?<FBFFC0?1<ACC<<.<C<0<0</<0<-:C.CC://:;0;<CF/AA..-99C?=..00//9;CF0CCF/A.A=AFE/999B;@E/B/;/9;/.//:.9//;:F.;-.;BF////:/
@M05620:37:000000000-D9766:1:1101:21223:14695 1:N:0:51
AGTGCCAGCTCTCAATCGCACAGGGGACCCAGGGCCTGGCCCCTCCAGCCCGAAAACCTATGACCTCACCCGCTACCTGGAGCACCAACTCCGCAGCTTGGCTGTGACCTATGTTAGTATCCAGGGTAGGAATCTGGGAGTTGGGGAGGAGCGAGGAGCTTGGGAAAGACAGTACTTACCCTTGACGGCTTCTGCGAATTATTGGCTGAGGAGGGGCTGCTTGGGTCCCACCAGTGCCCCCGTACTGGTCT
+
>>AABFDFACCFGGGGGAFCEA4F2AEEGG2FF2EF2BB2AFEAEEB3AF1AEECEEEE3G35DFFF3BFAEEFEEHGHFGHH?FFGHGHGHGG/E/BB3<31??B?DG1111?221@222@2<0/@0//?11?11GCH/?G1<A-F-A...----:..;//.;:CC.C///90;009;C/C/;B0.A?--/000--9-.////;//9..;;.;-9@-..9/9D..;../.99.;///;.-9.-../9///
@M05620:37:000000000-D9766:1:1101:4278:14714 1:N:0:51
AGTGCCAGCTCTCAATCGCACAGGGGACCCAGGGCCTGGCCCCTCCATCCAGAAAACCTATGACCTCACCCGCTACCTGGCGCACCCACTCCGCAGCTTGGCTGGGACCTATGTGAGTATCCAGCGTAGGAATCTGGGAGTTGGGGAGGAGTGAGGAGTTGGGGAAAGACAGTCCTAACCGTGGAGGGTTCTGGTAAATGATGGGGTGAGGAGGGGCTCTTTGGCTCCCACCAGTCCCCCTGTCTGGTCTA
+
3>AABFFCAFFFGFFGGGGAE2AFDE?EAEHHD2EGEGHHGHGHGGHHHHHHFHHGHGHGGFFHHHHHHHHCE/EEHFHH1>EEEE/FEHHGGGEGGHFHEHCEGGHHGHHHHFDFFHHHHHBGH/CEDGHHHHHHHHCFEHHGCG<DGAEHHGFH<EHBG/CGCE.CCHGHGGGGGGGGGGGGAEDGEGGGGEFFGGGFFFFFFFDBFFFFFF-@BBFFFFFFFFFEEFFFFFFFFFFFBFFFFFFFFF9
@M05620:37:000000000-D9766:1:1101:16512:14726 1:N:0:51
ACCACACCTTCTACAATGAGCTGCGTGTGGCTCCCGAGGAGCACCCCGTGCTGCTGACCGAGGCCCCCCTGAACCCCAAGGCCAACCGCGAGAAGATGACCCAGGTGAGTGGCCCGCTACCTCTTCTGGTGGCCGCCTCCCTCCTTCCTGGCCTCCCGGAGCTGCGCCCTTTCTCACTGGTTCTCTCTTCTGCCGTTTTCCGTAGGACTCTCTTCTCTGACCTGAGTCTCCTTTGGAACTCTGCAGGTTCT
+
CCDEDECCFFFFGGGGGGGGGGHHGFGEHGHHHGGGGGGGGHHHHGGGGGGGHHHHHHHGGGGGGGGGGGGHHHHGGGGHGHHHHGGGGGCGGGHHHHHHHHHHGHHHHHHGGHHGGGGGHHHHHHHHHHHGHHGGGGGHGHHGHGGGGGGGGGGGGGGGGGGGGGFFFFFFFFFHHHFFFFFFFFFFFFFFFFFFFFFHFFFFFFFFFFFFFFHHFHFFFFFFFFFFHHFFFHHFFFFFFHFFFFFFFFF
@M05620:37:000000000-D9766:1:1101:12355:14742 1:N:0:51
AGTGCCAGCTCTCAATCGCACAGGGGACCCAGGGCCTGGCCCCTCCATCCAGAAAACCTATGACCTCACCCGCTACCTGGAGCACCAACTCCGCAGCTTGGCTGGGACCTATGTGAGTATCCAGCGTAGGAATCTGGGAGTTGGGGAGGAGTGAGGAGTTGGGGAAAGACAGTCCTAACCGTGGAGGGTTCTGGTAAATGATGGGGTGAGGAGGGGCTCTTTGGCTCCCACCAGTCCCCCTGTCTGGTCTA
+
BCBAAFFFCFFFGGGGGGCFGGHHGGGGGGHHGGGGGGHHHHGGGGHGHHHHHHHHFGHFFHHHHHHHHHHGFFFGHGHHHHHHHHHHGHHHGGGGGHHHGHHGGGHHGHHHHHHHHHHHHHHHHGGGGGHHHHHHHHHGGHHHGGGGGGGHHHHHHGHHHHGGGGHHHHHHHHHHHHHHGGGGGGGGGGGGGGGGGGGGGGGGGGFFFFFFFFFFFFFFFFFFFFFFFFFFFFFFFFFFFFFFFFFFFFB
@M05620:37:000000000-D9766:1:1101:2941:14750 1:N:0:51
AGTGCCAGCTCTCAATCGCACAGGGGACCCAGGGCCTGGCCCCTCCATCCAGAAAACCTATGACCTCACCCGCTACCTGGAGCACCAACTCCGCAGCTTGGCTGGGACCTATGTGAGTATCCAGCGTAGGAATCTGGGAGTTGGGGAGGAGTGAGGAGTTGGGGAAAGACAGTCCTAACCGTGGAGGGTTCTGGTAAATGATGGGGTGAGGAGGGGCTCTTTGGCTCCCACCAGTCCCCCTGTCTGGTCTA
+
>>>>A1DFAFFFCFGDEAFCEEBAAEEEEGHHFGGE/AF0BF/AEGFHHGHHFFCF0EFHFFDGHGGHHHFEEE?FHFFEGCGFCGGEGBGGEA/EE0>BEFHFEEG0EFFGDGGHHGHHHHFHHG?<<?FGFFFHHEFC?GDFG?FCCEGHGHDCC<CHEHGGFEHGGBCCGHHHFCCG?;E?BEGG;FGGBF;B99CBB;BFEGA@EFFFBF@@?-;FFFFFFBFFFFFFF99FFFEB@FFFF/FFBF/
@M05620:37:000000000-D9766:1:1101:18211:14774 1:N:0:51
AGTGCCAGCTCTCAATCGCACAGGGGACCCAGGGCCTGGCCCCTCCATCCAGAAAACCTATGACCTCACCCGCTACCTGGAGCACCAACTCCGCAGCTTGGCTGGGACCTATGTGAGTATCCAGCGTAGGAATCTGGGAGTTGGGGAGGAGTGAGGAGTTGGGGAAAGACAGTCCTAACCGTGGAGGGTTCTGGTAAATGATGGGGTGAGGAGGGGCTCTTTGGCTCCCACCAGTCCCCCTGTCTGGTCTA
+
BBBBBFFFBFFFGGGGGGGGGGFEFEEGGGFHGDGGGAFGCGGHGGHHHGHHHHHEFEHFHHHHHHHHHHFGGEEGHHGHEGHHHHHHGHHHGGGGGHHHGHHGGGHHGHHHHHHHHHHHHHHHHGEGGGHHHHHHHHHGGHHHGGGGGDGHHHHHHGHHHHGGGGHHHHHHHHHHHHHHGGGGGGGGDFGGGGGGGGGGGGGGGGFFFFFFFFFFFFFFFFFFFFFFFFFFFFFFFFFFFFFFFFFFFFF
@M05620:37:000000000-D9766:1:1101:22421:14801 1:N:0:51
AGTGCCAGCTCTCAATCGCACAGGGGACCCAGGGCCTGGCCCCTCCATCCAGAAAACCTATGACCTCACCCGCTACCTGGAGCACCAACTCCGCAGCTTGGCTGGGACCTATGTGAGTATCCAGCGTAGGAATCTGGGAGTTGGGGAGGAGTGAGGAGTTGGGGAAAGACAGTCCTAACCGTGGAGGGTTCTGGTAAATGATGGGGTGAGGAGGGGCTCTTTGGCTCCCACCAGTCCCCCTGTCTGGTCTA
+
BCCBCFFFBFFFGGGGGGGGGGHHGGGGGGHHGGGGGGHHHHGHGGHHHHHHGHHHHGHHHHHHHHHHHHHGGGGGHHHHHHHHHHHHGHHHGGGGGHHHGHHGGGHHGHHHHHHHHHHHHHHHHGGGGGHHHHHHHHHGGHHHGGGGGGGHHHHGHGHHHHGGGGHHHHHHHHHHHHHHGGGGGGGGEFGGGGGGGGGGGGGGGGFFFFFFFFFFFFFFFFFFFFFFFFFFFFFFFFFFFFFFFFFFFFB
@M05620:37:000000000-D9766:1:1101:21012:14818 1:N:0:51
GAGGTTGCTGTGGATGAACCTGAGAAACAAGCGAAACAAGATAGGAGGAACACTGATGATGACTTGAGTAATGTTAAGCAATTTGGTATACCTTCTGCTGATTTAACTAACAAAAGAAGTGAGAAAACAAGCAAAAACGAAGCACAGAAAATAGAAAGGACGAGAAGAGAGAGAGGTGACAGAACGACAAAGCATCAGGTGTGAATGATGGAAACACATAAGCATAAGAGAAACTGGGGTCAGTAAGCGGA
+
>1>>1BB1B1B1B11A1F1AF1F0DDB000B0B0000BGHBG1AB10//00BA111D12222AD211BD212BDD22A1BBB1D2DBED22DDBF@1B@11B22BB121B111000?00112111100//0/0010/////<<1000111011<111100</////0100/.....1.>1110//.<---//:/000000/0.00000000/00//..0000:0000;00////00/.-.../;////---
@M05620:37:000000000-D9766:1:1101:22419:14819 1:N:0:51
AGTGCCAGCTCTCAATCGCACAGGGGACCCAGGGCCTGGCCCCTCCATCCAGAAAACCTATGACCTCACCCGCTACCTGGAGCACCAACTCCGCAGCTTGGCTGGGACCTATGTGAGTATCCAGCGTAGGAATCTGGGAGTTGGGGAGGAGTGAGGAGTTGGGGAAAGACAGTCCTAACCGTGGAGGGTTCTGGTAAATGATGGGGTGAGGAGGGGCTCTTTGGCTCCCACCAGTCCCCCTGTCTGGTCTA
+
A@BABFFFBFFFGGEGGGGGGGHHGGGGGGHHGGGGFFHHHHGHGGHHHFHHHHGHHGHGHHFHHHHHHHHGGGGGHGHHHHGHHHHHGHHHGGGGGHHHGHHGGGHHGHHHHHHHHHHHHHHHGGGGGGHHHHHHHHHGGHHHGGGGGGGHHHHHHGHHHHGGGGHHHHHHHHHHHHHHGGGGGGGGGGGGGGGGGGGGGGGGGGFFFFFFFFFFFFFFFFFFFFFFFFFFFFFFFFFFFFFFFFFFFFB
@M05620:37:000000000-D9766:1:1101:9098:14847 1:N:0:51
AGTGCCAGCTCTCAATCGCACAGGGGACCCAGGGCCTGGCCCCTCCATCCAGAAAACCTATGACCTCACCCGCTACCTGGAGCACCAACTCCGCAGCTTGGCTGGGACCTATGTGAGTATCCAGCGTAGGAATCTGGGAGTTGGGGAGGAGTGAGGAGTTGGGGAAAGACAGTCCTAACCGTGGAGGGTTCTGGTAAATGATGGGGTGAGGAGGCGCTCTTTGGCTCCCACCAGTCCCCCTGTCTGGTCTA
+
AAA3>DFFBFFFGFGGGGGCGGHHGEEGGGHH2EEFGFHHHHGHGGHFHHHHHHHHHGHHHGHHHFHHHHHGG>EFHEGG2BGHHHF1EGHGFGGGGHGHGHHGGGHHGHHHHHHHHHHHHHHHHGGCGGFHHHHHHHAFGHHHGGEGG?DHHFGHCGHHHHGGEDHHHHGHHHHHHHHHGGGGGGGGGGGGGGGGGGGGGGGGGGFFFFFFFFFFFFFFFFFFFFFFFFFFEFFFFFFFFFFFFFFFFFB
@M05620:37:000000000-D9766:1:1101:9550:14857 1:N:0:51
AGTGCCAGCTCTCAATCGCACAGGGGACCCAGGGCCTGGCCCCTCCATCCAGAAAACCTATGACCTCACCCGCTACCTGGAGCACCAACTCCGCAGCTTGGCTGGGACCTATGTGAGTATCCAGCGTAGGAATCTGGGAGTTGGGGAGGAGTGAGGAGTTGGGGAAAGACAGTCCTAACCGTGGAGGGTTCTGGTAAATGATGGGGTGAGGAGGGGCTCTTTGGCTCCCACCAGTCCCCCTGTCTGGTCTA
+
>>AAADBFBFFFF4BGGAF2AABFBAEEEEEFFEEFFFH2GGCGGGBGFGHFFBGHGFHHHBFGGF3FGHHEEGCEGHFBBFB?BF1F??GGGE/EEFGHGFHE<EGHGHGHHHHFFBFHGHFFHG/C/CFHHHHHGGGGAGFHCCEFGGGHHFHGFDGBDFGGECAAG/GC:C:CGHEHG9;BFEBF;;.CGG;CFGGGFFFEEFFFEFFFFFFFF;9FFFFEF//AABFFF?9FF/AD=FFFFBFFB9/
@M05620:37:000000000-D9766:1:1101:9534:14868 1:N:0:51
AGTGCCAGCTCTCAATCGCACAGGGGACCCAGGGCCTGGCCCCTCCATCCAGAAAACCTATGACCTCACCCGCTACCTGGAGCACCAACTCCGCAGCTTGGCTGGGACCTATGTGAGTATCCAGCGTAGGAATCTGGGAGTTGGGGAGGAGTGAGGAGTTGGGGAAAGACAGTCCTAACCGTGGAGGGTTCTGGTAAATGATGGGGTGAGGAGGGGCTCTTTGGCTCCCACCAGTCCCCCTGTCTGGTCTA
+
ABAAAFFFCFFFGBGGGGCCGGGHGGEGGGHHFEGGGGHHHHGHGGFGHHHHHFHHHGHGHHHHHFGHHHHGG>EFHGFH?FHHHH1?EGHHGGGGGGGHGHHGGGHHGHHHHHHHHHHHHHHHHGGGGGHHHHHHHHHGGHHHGGGGGGGHHFHHHGHHHHGGGGHHHHHHHHHHHHHHGGGGGGGGGGGGGGGGGGGGGGGGGGDFFFFFFFFFFFFFFFFFFFFFFFFFFFFFFFFFFFFFFFFFFFB
@M05620:37:000000000-D9766:1:1101:2236:14879 1:N:0:51
AGTGCCAGCTCTCAATCGCACAGGGGACCCAGGGCCTGGCCCCTCCATCCAGAAAACCTATGACCTCACCCGCTACCTGGAGCACCAACTCCGCAGCTTGGCTGGGACCTATGTGAGTATCCAGCGTAGGAATCTGGGAGTTGGGGAGGAGTGAGGAGTTGGGGAAAGACAGTCCTAACCGTGGAGGGTTCTGGTAAATGATGGGGTGAGGAGGGGCTCTTTGGCTCCCACCAGTCCCCCTGTCTGGTCTA
+
BCBBCFFFCFFFGGGGGGGGGGHHGGGGGGHGGGGFGGHHHHGHGGHHHHGHGHHHHGHHHHHHHHHHHHHGGGGGHHHHHHHHHHGHGHHHGGGGGHHHGHHGGGHHGHHHHHHHHHHHHHGHHGGGGGHHHHHHHHHGGHHHGGGGGGGHHHHHHGHHHHGGGGHHHHHHHHHHHHHHGGGGGGGGEGGGGGFGGGGGGGGGGGFFFFFFFFFFFDFFFFFFFFFFFFFFFFFFFFFFFFFFFFFFFFF
@M05620:37:000000000-D9766:1:1101:18446:14948 1:N:0:51
AGTGCCAGCTCTCAATCGCACAGGGGACCCAGGGCCTGGCCCCTCCATCCAGAAAACCTATGACCTCACCCGCTACCTGGAGCACCAACTCCGCAGCTTGGCTGGGACCTATGTGAGTATCCAGCGTAGGAATCTGGGAGTTGGGGAGGAGTGAGGAGTTGGGGAAAGACAGTCCTAACCGTGGAGGGTTCTGGTAAATGATGGGGTGAGGAGGGGCTCTTTGGCTCCCACCAGTCCCCCTGTCTGGTCTA
+
BCBCCFFBBFFFGGGGGGGGGGHHGGGGGGHHGGGGGGHHHHGHGGHHHHHHHHHHHGHHHHHHHHHHHHHGGEEGHGHHGHHHHHFHGHHHGGGGGHHHGHHGGGHHGHHHHHHHHHHHHHHHHGGGGGHHHHHHHHHGGHHHGGGGGGGHHHHHHGHHHHGGGGHHHHHHHHHHHHHHGGGGGGGGGGGGGGGGGGGGGGGGGDFFFFFFFFAFFDFFFFFFFFFFFFFFFFFFFFFFFFFFFFFFFF/
@M05620:37:000000000-D9766:1:1101:17070:14949 1:N:0:51
AGTGCCAGCTCTCAATCGCACAGGGGACCCAGGGCCTGGCCCCTCCATCCAGAAAACCTATGACCTCACCCGCTACCTGGAGCACCAACTCCGCAGCTTGGCTGGGACCTATGTGAGTATCCAGCGTAGGAATCTGGGAGTTGGGGAGGAGTGAGGAGTTGGGGAAAGACAGTCCTAACCGTGGAGGGTTCTGGTAAATGATGGGGTGAGGAGGGGCTCTTTGGCTCCCACCAGTCCCCCTGTCTGGTCTA
+
BBABCFFFCFFFGGGGGGGGGGHHGGGGGGHHGGGGGGHHHHGHGGHHHHHHHHHHHGHHHHHHHHHHHHHGGEFGHHHHHHHHHHHHGHHHGGGGGHHHGHHGGGHHGHHHFHHHHHHHHHHHHGFGGGHHHHHHHHHGGHHHGGGGGGGHHHHHHGHHHHGGGGHHHHHHFHHHHHHHGGGGGGGGGGGGGGGGGGGGGGGGGGFFFFFFFFFFFFFFFFFFFFFFFFFFFFFFFFFFFFFFFFFFFFE
@M05620:37:000000000-D9766:1:1101:13089:14963 1:N:0:51
AGTGCCAGCTCTCAATCGCACAGGGGACCCAGGGCCTGGCCCCTCCATCCAGAAAACCTATGACCTCACCCGCTACCTGGAGCACCAACTCCGCAGCTTGGCTGGGACCTATGTGAGTATCCAGCGTAGGAATCTGGGAGTTGGGGAGGAGTGAGGAGTTGGGGAAAGACAGTCCTAACCGTGGAGGGTTCTGGTAAATGATGGGGTGAGGAGGGGCTCTTTGGCTCCCACCAGTCCCCCTGTCTGGTCTA
+
CDCCCFFFCFFFGGGGGGGGGGHHGGGGGGHHFGGGGGHHHHGHGGHGHGHHHHHHHGHHHHHHHHHHHHHGGEFGHGHHGHHHGHHHGHHHGGGGGHHHGHHGGGHHGHHHHHHHHHHHHHHHHGGGGGHHHHHHHHHGGHHHGGGGGGGHHHHHHGHHHHGGGGHHHHHHHHHHHHHHGGGGGGGGEGGGHGGGGHGGGGGGGGFFFFFFFFFFFFFFFFFFFFFFFFFFFFFFFFFFFFFFFFFFFFB
@M05620:37:000000000-D9766:1:1101:9908:14964 1:N:0:51
GAGGCTGCTTTGGAAGAAACTGACAAGCCAGGGACAAAAGATCGGAAGCGCACACGTCTGAACTCCAGTCACATTCAGAAATCTCGTATGCCGTCTTCTGCTTGAAAAAAAAAAACAACACCCACTTCTTCCTCTTTTCTTTTTTTCTTCTATCTTCTTTTTTTCCCTCCCTTCCTCCCCTTTTCTTTTTCTTTTCCCTTCTTTTTTTCTTCTTTTCTCATTTTCTCCCCCCCTTCCCCCTTTCTTTTCTC
+
AABAAAFBFFFFG4FGGGGGFGHHHGHHGHFGACFDHHGHGHHHG2FGGGGGGGHGGHHGHHHHHHHHGHHHHHFHHHGF3BFEFFB?BGHHG?EHGHHHHHHHEHHHHGEGGF<C/////?///01<?11<DDF111<1<=11--/00<000=00<00=00--/0:0/;9/9B;00/;./90090009099000;0;B0;00///--;/////////9//9/9;F9BFAA9--..9;FDD.FFB//BB;/
@M05620:37:000000000-D9766:1:1101:18454:14965 1:N:0:51
AGTGCCAGCTCTCAATCGCACAGGGGACCCAGGGCCTGGCCCCTCCATCCAGAAAACCTATGACCTCACCCGCTACCTGGAGCACCAACTCCGCAGCTTGGCTGGGACCTATGTGAGTATCCAGCGTAGGAATCTGGGAGTTGGGGAGGAGTGAGGAGTTGGGGAAAGACAGTCCTAACCGTGGAGGGTTCTGGTAAATGATGGGGTGAGGAGGGGCTCTTTGGCTCCCACCAGTCCCCCTGTCTGGTCTA
+
BBABBFFFCFFFGGGGGGGGGGHHGGGGGGHHGGGGGGHHHHGHGGHHHHHHHHHHHGHHHHHHHHHHHHHGGGGGHHHHHHHHHHHHGHHHGGGGGHHH/GHGGAHHGHHHHHFHBBGHHHHHHGGGGGGHHHHHHHHGGHHHCGGGGGGHHHHHHGGFHHCGGGHHHHHHHFHHGHHHGGGGGGGAEGGGGGGGGGGGGGGGEAFFFFFFFFCFFAFFFFFFFFFFFBFFFF/FFFFFFEBFFFFFFFF
@M05620:37:000000000-D9766:1:1101:14108:14987 1:N:0:51
AGTGCCAGCTCTCAATCGCACAGGGGACCCAGGGCCTGGCCCCTCCATCCAGAAAACCTATGACCTCACCCGCTACCTGGAGCACCAACTCCGCAGCTTGGCTGGGACCTATGTGAGTATCCAGCGTAGGAATCTGGGAGTTGGGGAGGAGTGAGGAGTTGGGGAAAGACAGTCCTAACCGTGGAGGGTTCTGGTAAATGATGGGGTGAGGAGGGGCTCTTTGGCTCCCACCAGTCCCCCTGTCTGGTCTA
+
CCCCCFFFCFFFGGGGGGCFGGHHGGGGGGHHGGGGGGHHHHGHGGHGHHHHHHHHHGHGHHHHHHHHHHHGGGGGHHHHHHHHHHHHGHHHGGGGGHHHGHHGGGHHGHHHHHHHHHHHHHHHHGGGGGHHHHHHHHHGGHHHGGGGGGGHHGHHHGHHHHGGGGGGHHHHHHHHHHHHGGGGGGGGGGGGHGGGGGGGHGGGGGFFFFFFFFFFFFFFFFFFFFFFFFFFFFFFFFFFFFFFFFFFFFB
@M05620:37:000000000-D9766:1:1101:23572:14991 1:N:0:51
AGTGCCAGCTCTCCATCGCACAGGGGACCCAGGGCCTGGCCCCTCCATCCAGAAAACCTATGACCTCACCCGCTACCTGGAGCACCAACTCCGCAGCTTGGCTGGGACCTATGTGAGTATCCAGCGTAGGAATCTGGGAGTTGGGGAGGAGTGAGGAGTTGGGGAAAGACAGTCCTAACCGTGGAGGGTTCTGGTAAATGATGGGGTGAGGAGGGGCTCTTTGGCTCCCACCAGTCCCCCTGTCTGGTCTA
+
AA>>>FFFBFFFG4FGGGGCGFHGG?FEGGGHFGEEGGHGHHGHGGHHHHHHHHHBFEGHHFHHHHHHHHHEE>EFHHFGBGGHHH1??FHFEFCGGHGHGHHGG/BF<GF?GGHHHHGHHHFHHGEDDGGHFBFGHC0?EGHHGC.@DA>CG0DGGGHHHHGGE?GC/CHGHHGHCGGGG?EGDEGG;AAFBFGBFFBFBFFFGGADEAAB.DFFFCFB9BFFFBFFFFFFEFFFFFFFFFFFFFFFFF9
@M05620:37:000000000-D9766:1:1101:20469:14995 1:N:0:51
AGTGCCAGCTCTCAATCGCACAGGGGACCCAGGGCCTGGCCCCTCCATCCAGAAAACCTATGACCTCACCCGCTACCTGGAGCACCAACTCCGCAGCTTGGCTGGGACCTATGTGAGTATCCAGCGTAGGAATCTGGGAGTTGGGGAGGAGTGAGGAGTTGGGGAAAGACAGTCCTAACGGTGGAGGGTTCTGGTAAATGATGGGGTGAGGAGGGGCTCTTTGGCTCCCACCAGTCCCCCTGTCTGGTCTA
+
BCBCCFFBBFFFGGGGGGGGGGHHGGGGGGHHG2EGCFHHHHGHGGHFHHHHHHHGHGHGHHHHHHHHHHGGGGGGHGHHFHHHHHHHGHFHGGGGGHHHGH3?EGHHGHHHHHDHHFHHHHHHHGDGGGGHHHHHHHHGGHHHC?.>?.<>.0D.<<GFGGC-EGAC////CGFBG0CD?9C..;EAGFF0FF0FGG0990FGGB.-.;./;AF-:-;FFBBBBFF../;9.;/;FFFF>EBB/B/9B/:
@M05620:37:000000000-D9766:1:1101:17955:15014 1:N:0:51
ACCACACCTTCTACAATGAGCTGCGTGTGGCTCCCGAGGAGCACCCCGTGCTGCTGACCGAGGCCCCCCTGAACCCCAAGGCCAACCGCGAGAAGATGACCCAGGTGAGTGGCCCGCTACCTCTTCTGGTGGCCGCCTCCCTCCTTCCTGGCCTCCCGGAGCTGCGCCCTTTCTCACTGGTTCTCTCTTCTGCCGTTTTCCGTAGGACTCTCTTCTCTGACCTGAGTCTCCTTTGGAACTCTGCAGGTTCT
+
CCCCCCCCFFFFGGGGGGGGGGHHGFGGHGHHHGGGGGGGGHHHHGGGGGGGHHHHHHHGGGGGGGGGGGGHHHHGGGGHGHHHHGGGGGGGGGHHHHHEFGHHGCF1??<F<GG<DGCG00DGHFGFH0<AGHGGGG.CE/:EGBFF0C/:C9FEGGC-ADFFF?BABDFFB/:BFF/.9FFFFFF/BFFFFF-::FE9F.FAA./9BF///:F/BFBFFFF9;:B/;BFF/BFFBFFFFEFFFFFABF:
@M05620:37:000000000-D9766:1:1101:6427:15037 1:N:0:51
GAGGCTGCTTTGGAAGAAACTGACAAGCCAGGGACAAAAGATCGGAAGCGCACACGTCTGAACTCCAGTCACATTCAGAAAGCTCGTATGCCGTCTTCTGCTTGAAAAAAAAATAAAAGACACCAAAAAATTAAAAGAGTTGATGAAACAATGGAAACTAAGTCAAGCAAAAACGCGATAGCAAAAATGGAAATCCAAATGACCACTTCTAAGCATATATACTTTTAACTGACAACCCAGTGACCACAAAA
+
ABCABBFCFFFFGGGGGGGGG5BFF5AAABBBBAFGHFFHDHHFEAABFEGEEEGAFGFG5ABFH3BFFFF5BFHHHH5DGCCGHB/BBFD@>EEH1BB44FGHHHHGF?/<<0B3B3B<@22/<F////011111</<1><11111<<0<<11110/<=0/<00000////..::---..900//..9000000;:F00000=9.:0900009///:/9///;///;/;/;FFF...;.;/://9....9
@M05620:37:000000000-D9766:1:1101:27019:15102 1:N:0:51
AGTGCCAGCTCTCAATCGCACAGGGGACCCAGGGCCTGGCCCCTCCATCCAGAAAACCTATGACCTCACCCGCTACCTGGAGCACCAACTCCGCAGCTTGGCTGGGACCTATGTGAGTATCCAGCGTAGGAATCTGGGAGTTGGGGAGGAGTGAGGAGTTGGGGAAAGACAGTCCTAACCGTGGAGGGTTCTGGTAAATGATGGGGTGAGGAGGGGCTCTTTGGCTCCCACCAGTCCCCCTGTCTGGTCTA
+
AA1>AFFFAFFFCFGG1CFCECGEGCEEE0FG0EAAAA/BCGEGEGHHHGHHHFHGGGHFFHHHHFGFHHHG@/EEHHGFGGHHHHHEEFHHEECEEHFFFFBFEGHHGHHHHHHHHFHHHHGHHG<EGGHHHGHHHHGFGHFHGGFGGCEGH<GFHCCGHHGGGGHHHHGFHHGHHHHHGCE@FGGG;CFGGGBFGGGGFFGGGBB@FFFFFF?@@@FFFFFFFFFFFFFFFFFFFFFB@FFFFFFFFFB
@M05620:37:000000000-D9766:1:1101:4407:15108 1:N:0:51
ACCACACCTTCTACAATGAGCTGCGTGTGGCTCCCGAGGAGCACCCCGTGCTGCTGACCGAGGCCCCCCTGAACCCCAAGGCCAACCGCGAGAAGATGACCCAGGTGAGTGGCCCGCTACCTCTTCTGGTGGCCGCCTCCCTCCTTCCTGGCCTCCCGGAGCTGCGCCCTTTCTCACTGGTTCTCTCTTCTGCCGTTTTCCGTAGGACTCTCTTCTCTGACCTGAGTCTCCTTTGGAACTCTGCAGGTTCT
+
BBBBBBBBFFFFGGGGGGGFGFHHGGGEHFHHHGGGGGGGGHHHHGGGFGGGHHHHHHHGGGGGGGGGGGGHHHHGGGGHGHHHHGGGGGGGCGHHHHHHHHHHGHGGFHHGGHH@CC@DHHHHFHHHHHHAHHGGFDGHGHHGHGGFBFFGGFFGGGABBCFFGGFFFFFFFFFFFEFFFFBFFFFFFFFFFFFFFFFFFFFFFFFFFFFFFFFFFFFFFFFFBFFFFFFFFFFFFFFFFFFFFFFFFFF
@M05620:37:000000000-D9766:1:1101:20494:15112 1:N:0:51
AGTGCCACCTCTCAATCGAACAGGGGACCCAGGCCCTGGCCCCTCCAGCCAGAAAACCTGTGACCTCACCCGCTACCTGGAGCACCAACTACGCAGCTTGGCCGGGACCTATGTCAGTATCCAGCGTAGGAATCTGGGAGTTGGGGAGGAGTGAGGAGTTGCGGAAAGACAGTCCTAACCGTGGAGGGTTCTGGTAAATGATGGGGTGAGGAGGCGCTCTTTGGCTCCCACCAGTCCCCCTGTCTGGTCTA
+
AAAAAF11BBBFGGGGGF1AAAFCEGG0EEAEF0BA/B/AFFGEEGG1BFACFFAFHGG0DGGHHHHCE>0EFE?GHBHHHHHHHHHHGB1GE/?/EFGFFH1>/<BBEHHHHH2@>FGFHGFFF/?EC/FGCGHHEFGGCC=FCGFCGFGFFFHFHGF/C0:;CCGFBFFFBBFGFGFFGGG?C?A@AFFFFFBFFBFFFFF/9BF@FFFFFB--;@BFFF/F/;BAEFFBEFFB/BEF@?FFFFBBFB/
@M05620:37:000000000-D9766:1:1101:15168:15137 1:N:0:51
ACCACACCTTCTACAATGCGCTGCGTGTGGCTCCCGAGGAGCACCCCGTGCTGCTGACCGAGGCCCCCCTGAACCCCAAGGCCAACCGCGCGAAGATGACCCAGGTGAGTGGCCCGCTACCTCTTCTGGTGGCCGCCTCCCTCCTTCCTGGCCTCCCGGAGCTGCGCCCTTTCTCACTGGTTCTCTCTTCTGCCGTTTTCCGTAGGACTCTCTTCTCTGACCTGAGTCTCCTTTGGAACTCTGCAGGTTCT
+
BBBBBBB>BFFFGGGGGG4EGGGGGGGAAEGGHAAE?EGGGHHHHGGABEEGHHGGGHH0>EEGGGGGGEEGHHHGGGGHGHHHGGGGGG/CDGFCBDGFHH/FFGHBGHHGGH<<CDGGHHHHHHHHHHHGHHGGGGGGGGGGGGGGGGGGGGGGGGGAD9AFFFFFFFFFFFFFFFFFFFFFFFFFFFFFFFFDDFFFFFFEDDFFFFFFFFBFFFFFFFFF/FFFFFFFFFFEFFFFFFFFFFFFFFF
@M05620:37:000000000-D9766:1:1101:7835:15168 1:N:0:51
AGTGCCAGCTCTCAATCGCACAGGGGACCCAGGGCCTGGCCCCTCCATCCAGAAAACCTATGACCTCACCCGCTACCTGGCGCACCCCCTCCGCAGCTTGGCTGGGACCTATGTGAGTATCCAGCGTAGGAATCTGGGAGTTGGGGAGGAGTGAGGAGTTGGGGAAAGACAGTCCTAACCGTGGAGGGTTCTGGTAAATGATGGGGTGAGGAGGGGCTCTTTGGCTCCCACCAGTCCCCCTGTCTGGTCTA
+
1>>1>BFFAFFFGDGGGGFAECHHGEAAEAEG0BEAFFHHHHGGGGHHHHHHHGGEGFHHFGHHHDGHHHHGE>EEHHFH0>EEEG//>EEEEECEEHBGCHHGGGHHGHHHHHHFHHHHHHHHHGEA@FGFGHHHHH0FEHHHGGACG.<GG0<GGGHHHGGGGGEHBFFFGGGGGGGGGGEGBEGGAFGGGFFFFFFFFFFFFFB@FFFFFF@@@@FFFFFFFFFFFFFFFFFFFFFF@FFFFFFFBFB
@M05620:37:000000000-D9766:1:1101:13285:15171 1:N:0:51
CCTGCCCTTAGATCGGAAGAGCACACGTCTGAACTCCAGTCACATTCAGAAATCTCGTATGCCGTCTTCTGCTTGAAAAAAAAAAACTAAAAAATCAGCCCTCTTACTGACCCCCCACCCTCCTTCACTTGCCTCCTCCCTCCCTCCATCCCTCCCCACCCCTCCCCCTTTCTAACTCTTTCCCTCTTCCGCCTCTTTCCGCCCCCCCCTCCTCTCTCCCCATCTTCTCTTTTTTTACCTTCCACTTCCTC
+
BBBBBFBFFFFFFGGFEF2FEGHHHFEGHHGFHHHHHHGFHFHHHHHFGFGHGHHFHGD3BBGEBEB1FHHHHGFFFHHHGGF/>/?333333/0333B3/2?2333333222////?/<///011<111111=1.000.00..//./00..0/.../...-......-;00000;000;0000;C/0;0....9/90F/.9.--;9---...;////9:A..////;//////-;.9/;//9:////9//
@M05620:37:000000000-D9766:1:1101:16745:15176 1:N:0:51
AGTGCCAGCTCTCAATCGCACAGGGGACCCAGGGCCTGGCCCCTCCATCCAGAAAACCTATGACCTCACCCGCTACCTGGAGCACCAACTCCGCAGCTTGGCTGGGACCTATGTGAGTATCCAGCGTAGGAATCTGGGAGTTGGGGAGGAGTGAGGAGTTGGGGAAAGACAGTCCTAACCGTGGAGGGTTCTGGTAAATGATGGGGTGAGGAGGGGCTCTTTGGCTCCCACCAGTCCCCCTGTCTGGTCTA
+
CBBCCFFFCFFFGGGGGGGGGGHHGGGGGGHHGGGGGGHHHHGHGGHHHHHHHHHHHGHHHGHHHHHHHHHGGEGGHGHHHHHHHHHHGHGGFGGGGHHHGHHGGGHHGHHHHHHHHHHHHHHHHGGGGGHHHHHHHHHGGHHHGGGGGGGHHHHHHGHHHHGGGGHHHHHHHHHHHHHHGGGGGGGGFGGGGGGGGGGGGGGGGGFFFFFFFFFFFFFFFFFFFFFFFFFFFFFFFFFFFFFFFFFFFFF
@M05620:37:000000000-D9766:1:1101:11413:15193 1:N:0:51
AGTGCCAGCTCTCAATCGCACAGGGGACCCAGGGCCTGGCCCCTCCATCCAGAAAACCTATGACCTCACCCGCTACCTGGAGCACCAACTCCGCAGCTTGGCTGGGACCTATGTGAGTATCCAGCGTAGGAATCTGGGAGTTGGGGAGGAGTGAGGAGTTGGGGAAAGACAGTCCTAACCGTGGAGGGTTCTGGTAAATGATGGGGTGAGGAGGGGCTCTTTGGCTCCCACCAGTCCCCCTGTCTGGTCTA
+
>AAAAFFFCFFFGFGGGGFGGGGHGEGGGGGHGGGGGGHHHHGHGGHGHHGHHHHGHGHHHHHHHHHHHHHGGGGGHHHHHHHFFHGHGHGHGGGGGHHHGHHGGGHHGHHHHHHHHFHHHHHHHGGGGGHHHHHHHHHGGHHHGGGGGGGHHHHHHGHHHHGGGGHHGHHHFHHHHHHHGEGGGGGG:CFGGGGGGHGGGGGGGGFFFFFFFFFFFFFF0FFFFFFFFFFFFFFFFFFFFFFFHFFFFFF
@M05620:37:000000000-D9766:1:1101:5981:15210 1:N:0:51
AGTGCCAGCTCTCAATCGCACAGGGGACCCAGGGCCTGGCCCCTCCATACAGAAAACCTATGACCTCACCCGCTACCTGGAGCACCAACTCCGCAGCTTGGCTGGGACCTATGTGAGTATCCAGCGTAGGAATCTGGGAGTTGGGGAGGAGTGAGGAGTTGGGGAAAGACAGTCCTAACCGTGGAGGGTTCTGGTAAATGATGGGGTGAGGAGGGGCTCTTTGGCTCCCACCAGTCCCCCTGTCTGGTCTA
+
AAAABFFFBFFFGGGFFCFCGGGHGEEEGEEFGGGDFEGHGHGHGGHH5CDHHFGGHGHHHHHHHHHGHHHGGGGGHHHHHGHHGHGGGHHHGFGGGHHFGHHGFGHHGHHHHHGHHHHHHHHHHGDA//@FGHHHHHFFGHHHCGCDGDGHHFGFFDHHHHCGEDHHHHF:GHHHHHHHGGGGDGGGAFGGGGFGGGGGGGGGGGFFFFFFFFFFFFFFFFFFFFEFFFFFFFFFFFFFFFFFFFFFFFF
@M05620:37:000000000-D9766:1:1101:11417:15215 1:N:0:51
AGTGCCAGCTCTCAATCGCACAGGGGACCCAGGGCCTGGCCCCTCCATCCAGAAAACCTATGACCTCACCCGCTACCTGGAGCACCAACTCCGCAGCTTGGCTGGGACCTATGTGAGTATCCAGCGTAGGAATCTGGGAGTTGGGGAGGAGTGAGGAGTTGGGGAAAGACAGTCCTAACCGTGGAGGGTTCTGGTAAATGATGGGGTGAGGAGGGGCTCTCTGGCTCCCACCAGTCCCCCTGTCTGGTCTA
+
BBBBBFFFBFFFGGGGGFECFAGHGFGGGGHHGGGGGGHHHHGHGGHHHHHHGHGHHGHFHHHHHHHHHHHGGGGGHHHHHHHHGHHHGHHHGGFGGHHHGHHGGGHHGHHHHHHHHHHHHHHHHGGGGCHHHHHHHHHFGHHHGGGGGGGHHHHHHGHHHHGGGGHGGFEHHHHHHGHHGGGGGGGGDFGGGGGFGGGGGGGGGGFFFFFFFFFFFFFF/BFFFFFFFFFFFFFFFFFFFFFFFFFFFFB
@M05620:37:000000000-D9766:1:1101:3883:15220 1:N:0:51
GAGTCTGCTTTGGAAGAGCACACGTCTGCACTCCAGTCACATTCAGACCTCTCGTATGCCGTCTTCTGCTTGAAAAAAAACAATGAACTACCTGCCAATGGGTTCTATCCTTAATTACGTGCGCCAAACCTATTAAAAGGGAGAAAAAAATATAATTATTCAATAAGAAAAAAGTCACACAGTAGAGAGAAATAACACATTCGTCTTAAAGGCGACAACTTGCCTCAGATGAACATTTGAGATTGCACCGC
+
>AA>>BFDDFFDG4BF4BF4A4BEC4BAB5BBFBAFGGGFFHHGEGE3AAB3BBABBBD3AAAFFFFGDFEBF355BE0/1113333B4B3BDBA1BB3G3BB/03?4B?44434444/00?////>0//0111221@1//<//0100<>0111111<1111>111000//.-.00000/:.:0:000..::0;<:0/.0000/...09000.--;-9.;////:;B/9////9/9;///..///////-;
@M05620:37:000000000-D9766:1:1101:7730:15233 1:N:0:51
GAGGCTGCTTTGGAAGAAACTGACAAGCCAGGGACAAAAGATCGGAAGCGCACACGTCTGAACTCCAGTCACATTCAGAACTCTCGTCTGCCGTCTTCTGCTTGAAAAAAAAAAAAAATAAAAAAAAAAAATTGACGCGCAGTACATAATTCATACACAAATAAAAGAAAAGGATAATATGAAATCTCTTATAACAATACTACAAGACATAGAAACACCTCACAAAAGAGTACCTATGTACATGTCACACA
+
>AA3>AFBFFFFG4FGAGGBFFGHHEFFFFBB2AB2FGFHGHHFGBBEFFGGFGHGHHHGHGHHHHGFFFFHGDFGGHHH2BBFGBF1BFHFEEEHGHFGHHHHHHHHHGEGGF>///011111-------./0;0..-:9-;;00;000000000099C.//////.././.9///////9///////////9////////////9./////9/9/../././9..9../////9//////////9///.
@M05620:37:000000000-D9766:1:1101:5561:15234 1:N:0:51
GAGGCTGCTTTGGAAGAAACTGACAAGCCAGGGACACAAGATCGGAAGCGCACACGTCTGTACTCTAGTCACATTCAGAAATCTCGTATGCCGTCTCCTGCTTGAAAAAAAAAAAAAACAAAAAAACATTAAATATTGAAAAAAAGAACATTAATAAAGAAAATTAGTAAAGAAATCAACTAATAAAAAAAATACCCCAAGCATTTATGATAATTAACATAACTCACACGACCCAGGGTATCTATTTCCAC
+
BBBBBBFBFFFFGCGGGGGGGBG4BA4BFGFDEAFGBFFHHHHGGDAEG0EEF?G0BFGF5DFGG55DDFG55DGG5F5DB@BFHB1?GBGHF?EH2BGHBFHFGHHHHGGGGB</<////?0.<-..000000<000000=<--...//0000000009.//0/00000;00./000090:0000000-9:.//;;9...../////////://;/9//9///;;///-----....9////////:///
@M05620:37:000000000-D9766:1:1101:4580:15235 1:N:0:51
GAGGCTGCTTTGGAAGAAACTGACAAGCCGGGACAAAAGATCGGAAGAGCACACGTCTGAACTCCAGTCACGTTCAGAAAACTCGTAAGCCCTCTTCTGCTTGAAAAAAAAAATAACACTTCACCTCACAAACACCCGAGTCGGCCACTATCTACTACCTCCCTAAAGAAAGCTCCAAACCTTACCGCTTCCTCCATAAGATGTCTCCACGAGCCGCCTTCTCAGCCTTTATAATCGTCACTTACCCCCCC
+
AABBBAFBCFFFG4GGFGG4FBFBGBBFFAAE2AEG2BB2BGGEE1A1AFGHHEEAF2AF5BFHH3BDGFH1B??B@@4B233BEFE11FG11?1FGHH4FF3?F?GFEEE//0111<111@21@101<11</00?//-<><-->.-./<<0000000/0:;.;0/<00:///00/=/;C.;00//.9;C./09/C0000000;;C90F..---;-9-.://B////.//9///;/..;A./////:.---
@M05620:37:000000000-D9766:1:1101:5674:15240 1:N:0:51
AGTGCCAGCTCTCAATCGCACAGGGGACCCAGGGCCTGGCCCCTCCATCCAGAAAACCTATGACCTCACCCGCTACCTGGAGCACCAACTCCGCAGCTTGGCTGGGACCTATGTGAGTATCCAGCGTAGGAATCTGGGAGTTGGGGAGGAGTGAGGAGTTGGGGAAAGACAGTCCTAACCGTGGAGGGTTCTGGTAAATGATGGGGTGAGGAGGGGCTCTTTGGCTCCCACCAGTCCCCCTGTCTGGTCTA
+
AAAAAFFFBFFFGGGGGFFGGCGHFEGGGGHHGGGEFFHHHHGHGGHH5BFGHHHHHGHHHHHHHHHHHHHGGGGGHHHHFHHHHHGGGHHHGGGGGHHHGHHGGGHHGHHHHHHHHHHHHHHHHGGGGGHHHHHHHHHGGHHHGGGGGGGHHHHHHGHHHHGGGGHHGHHHHHHHHHHHGGGGGGGGCFFGGGFFGGGGGGGGGGFFFFFFFFFFFFFFFFFFFFFFFFFFFFFFFFFFFFFFFFFFFFF
@M05620:37:000000000-D9766:1:1101:2040:15284 1:N:0:51
AGTGCCAGCTCTCAATCGCACAGGGGACCCAGGGCCTGGCCCCTCCATCCAGAAAACCTATGACCTCACCCGCTACCTGGAGCACCAACTCCGCAGCTTGGCTGGGACCTATGTGAGTATCCAGCGTAGGAATCTGGGAGTTGGGGAGGAGTGAGGAGTTGGGGAAAGACAGTCCTAACCGTGGAGGGTTCTGGTAAATGATGGGGTGAGGAGGGGCTCTTTGGCTCCCACCAGTCCCCCTGTCTGGTCTA
+
>>>AAFFBAFFFGFGGGAFCEEBFBAEFGGHHGEEEFFFFFFEHEGFGGHGHGGHGFEGFHBFGHHHHHGHGEECFHGHBGFB?FG1FEGFGGEEEFGHFGHE??<FGEHFHHHBFFFFGHHFHGCCD@?DDGGHHFHHG?GHFCGGG@AEHHFFHHCGFHBDGGAHHHFFHGGHHGFGHGFEGGGGGEFGGGGFCFFFGGCF0EGFA.FFFFF-DF>EFFFFFFFFFFFFDFAFFFFFFFFFFFFF/;B9
@M05620:37:000000000-D9766:1:1101:18715:15291 1:N:0:51
GAGGCTGCTTTGGACGAACCTGACAAGCCAGGGACACAAGATCGGAATAGCACACGTCTTAACTCCAGTCACCTTCAGAAATCTCGTATGCCGTCTTCTGCTTGAAAAAAAAAAAAAACAAACAAAAAAAAAAAAAACTAGATACATAGAATAAAATACCAAAAATTCAACATGGAGGACCAAAGAGCAAATTTGATAAATAACAACTCTAAGATCCAAGATCATCAATATGCAGTTGAGATGTGCACGAC
+
A@ABABF>CDB4G4BAEEAAGFGBBG2BBFFFE2BBBBCHFHFGG?A133BDB2GAFFB15DBGBB3BDB353BFBDF5BFFBBBB?EG3BB>?EH?BGFBGG3BGHEHGEGGB><</?//0.0.00.--A;--:-9.00000000000;090009900000....////////:/.......9/;..///9///;//:///////.9/////;//9///.//////99///////9///.//////;..-
@M05620:37:000000000-D9766:1:1101:2034:15301 1:N:0:51
AGTGCCAGCTCTCAATCGCACAGGGGACCCAGGGCCTGGCCCCTCCATCCAGAAAACCTATGACCTCACCCGCTACCTGGAGCACCAACTCCGCAGCTTGGCTGGGACCTATGTGAGTATCCAGCGTAGGAATCTGGGAGTTGGGGAGGAGTGAGGAGTTGGGGAAAGACAGTCCTAACCGTGGAGGGTTCTGGTAAATGATGGGGTGAGGAGGGGCTCTTTGGCTCCCACCAGTCCCCCTGTCTGGTCTA
+
ABA>AFFFBFFFGGGGGGFGGGHHGGGGGGHHGGGGGGHHHHGHGGGHHHFHHHHGHGHHHHHHHFHGHHHGGEEGHHHHGHHHHHGGGHHFEGCGEHGHGHHGGGHHGHHHHHHFHHHHHHHHHGE/BDGHHHHHHH<FGHHHGGCFG.CHH0<GGGHHHHGGEDHHFHCCGHHHHHHHGGGGGGGGEFGGGGGGGGGGGGGGGGFFFFFFFFFFFFFFFFFFFFFFFFFFFFFFFFFFFFFFFFFFFFF
@M05620:37:000000000-D9766:1:1101:15214:15325 1:N:0:51
GAGGCTGCTTTGGAAGAGCACACGTCTGAACTCCAGTCACATTCAGAAATCTCGTATGCCGTCTTCTGCTTGAAAAAAAAAAACCCCTCTATCCTCTTCCCCAATTGCGTTTCCCGCTACCTCTTCTCCTTGCCGCCTACCTCCTTCCTTTCCTCCCCGCTCCACGCCCTTTCTCACTTGTTCTCTCTTCTGCCGTTTTCCTTCCCACTCTCTTCTCCTACCTCATTCTTCTTTCTTCCTCTGCACGCTCT
+
A3>>A>CAFFDFGGGFGGGGGGHGHHHFFGHHHH3FGHHHHFGHHHHHGHHHHHGGHHHHEAEFFHGFHHHHGHH5GEE//E>1??E/>234B34?433422?/2334///<BD?///<<2@D22F2211?1?1//>..0<1DA0=1F11==DFHBE.----./;...:-/90900090090;CFBFF0;0;00-.;99BF;009;F?FB/FB////////;//////9/9///////9//////9.-9..
@M05620:37:000000000-D9766:1:1101:18083:15379 1:N:0:51
GCGGCTGCTTTGGAAGAGCACACGTCTGAACTCTAGTCACATTCAGAAATCTCGTATGCCGTCTTCTGCTGGAAAACAAAAAACACCGCGCACAGACGACCCATTTATTCTCCCTCCTCCCCTTCTTGGTTGCACTCCCCCCCCTCCTTCCCCCCCGTGCTGCTGGCCCTTTCTCACGGCTTTCACCTTCTTCCGCTTCCCCATGTCCGCGCTTCTCTAACCTACGTCTCCTTTCACATTCTTCGGTCCCT
+
>11>A>1>CFFFGGGGAEBAG0GEGEGE1DGHH11DDGGHHFDGHH2FCFGHGFFEFBGGEBA0BFG1FGBB0B100B/BB?/?>B//>/////010////</B122222B2B<0</000?/@@011111?/<11100/??->A-../00//;.:--....;000/.9.;/0009;0.----/B//////99B9-99A-;----////--9-;--/////9-//9--;;-///;//////;///:-----/
@M05620:37:000000000-D9766:1:1101:4116:15395 1:N:0:51
AGTTCCAGCTCTCCATCGCACAGGGGCCCCAGTGCATGGCCCCTCCATCCAGAAAACCTATGACCTCACCCGCGACCTGGCGCACCCCCTCCGCAGCTTGGCTGGGACCTATGTGAGTATCCAGCGTAGGCATCTGGGAGTTGGGGCGGCGTGCGGCGTTGGGGACAGCCCGTCCTAACCGTGGCGGGTTCTGGTAAATGATGGGGTGAGGAGGGGCTCTTTGGCTCCCACCAGTCCCCCTGTCTGGTCTA
+
>>>>>BDFFFFFGBGGAAE2E?GGG22AA2BBABB5ADGHGHGGGGFFEBFGHHGABEFG5BFHH5BBGGH>>/>>ED2B1>?EEGF>EEG/?E?D<G?BDFHGGGHHGG2FFFG1FGHHHH1FHGG.>A1<FHHHFE0.CGHGG-.AB?BDGAAF-BAFFFFF.-...A.>DFFFB/BFFFFF-99DFFFFFFFFBFFF/FFFFFDF.F?/;AFFFFFFFFFFFFFFFBFFAFFFFFFFFFFFFFFFFFB
@M05620:37:000000000-D9766:1:1101:15162:15419 1:N:0:51
AGTGCCAGCTCTCAATCGCACAGGGGACCCAGGGCCTGGCCCCTCCATCCAGAAAACCTATGACCTCACCCGCTACCTGGAGCACCAACTCCGCAGCTTGGCTGGGACCTATGTGAGTATCCAGCGTAGGAATCTGGGAGTTGGGGAGGAGTGAGGAGTTGGGGAAAGACAGTCCTAACCGTGGAGGGTTCTGGTAAATGATGGGGTGAGGAGGGGCTCTTTGGCTCCCACCAGTCCCCCTGTCTGGTCTA
+
CBBCCFFFBFFFGGGGGGGGGGHHGGGGGGHHGGGGGFHHHHGHGGHHHHHHHHHHHGHHHHHHHHHFHHHGGEGGHHHHHHHHHHHHGHHHGGGGGHHHGHFGGGHHGHHHHHHHHHHHHHHHHGGGGGHHHHHHHHHGGHHHGGGGGGGHHHHHHGHHHHGGGGHHHHHHHHHHHHHHGGGGGGGGGGGGGGGGGGGGGGGGGGFFFFFFFFFFFFFFFFFFFFFFFFFFFFFFFFFFFFFFFFFFFFB
@M05620:37:000000000-D9766:1:1101:10688:15434 1:N:0:51
AGTGCCAGCTCTCAATCGCACAGGGGACCCAGGGCCTGGCCCCTCCATCCAGAAAACCTATGACCTCACCCGCTACCTGGAGCACCAACTCCGCAGCTTGGCTGGGACCTATGTGAGTATCCAGCGTAGGAATCTGGGAGTTGGGGAGGAGTGAGGAGTTGGGGAAAGACAGTCCTAACCGTGGAGGGTTCTGGTAAATGATGGGGTGAGGAGGGGCTCTTTGGCTCCCACCAGTCCCCCTGTCTGGTCTA
+
BBCCCFFFCFFFGGGGGGGGGGHHGGGGGGHHGGGGGGHHHHGHGGHHHHGHGHBHHGHHHGFHHHGHHHHGGGGGHHHGFGHHHHHHGHHHGGGGGHHHGHHGGGHHGHHHHHHHHHHHHHHHHGGGGGHHHHHHHHHGGHHHGGFGGGGHHHHHHGHHHHGGGGHHHHHHHHHHHHHHGGFGGGGGEGGGGGFGGGGGGGGGGGFFFFFFFFFFFFFFFFFFFFFFFFFFFFFFFFFFFFFFFFFFFFB
@M05620:37:000000000-D9766:1:1101:9957:15440 1:N:0:51
AGTGCCAGCTCTCAATCGCACAGGGGACCCAGGGCCTGGCCCCTCCATCCAGAAAACCTATGACCTCACCCGCTACCTGGAGCACCAACTCCGCAGCTTGGCTGGGACCTATGTGAGTATCCAGCGTAGGAATCTGGGAGTTGGGGAGGAGTGAGGAGTTGGGGAAAGACAGTCCTAACCGTGGAGGGTTCTGGTAAATGATGGGGTGAGGAGGGGCTCTTTGGCTCCCACCAGTCCCCCTGTCTGGTCTA
+
BCCCCFFFCFFFGGGGGGEFGGHGGGGGGGHHEFGGGGHHHHGHGGHGHHHHHHGHHGHGHHHHHHHHHHHGGEFGHHHHHGHFHHHFGHGHGGGGGHHHGHHGGGHHGHHHHHHHHHHHHHHHHGGGGGHHHHHHHHHGGHHHGGGGGGGHHHHHHGHHHHGGGGHHHHHHHHHHHGHHGGGGGGGGCFGGGGGGGGGGGGGGGGFFFFFFFFFFFFFFFFFFFFFFFFFFFFFFFFFFFFFFFFFFFFF
@M05620:37:000000000-D9766:1:1101:6470:15450 1:N:0:51
AGTGCCAGCTCTCAATCGCACAGGGGACCCAGGGCCTGGCCCCTCCATCCAGAAAACCTATGACCTCACCCGCTACCTGGAGCACCAACTCCGCAGCTTGGCTGGGACCTATGTGAGTATCCAGCGTAGGAATCTGGGAGTTGGGGAGGAGTGAGGAGTTGGGGAAAGCAAGTCCTAACCGTGGAGGGTTCTGGTAAATGATGGGGTGAGGAGGGGCTCTTTGGCTCCCACCAGTCCCCCTGTCTGGTCTA
+
AAAAAFFFAFFFGGGGGEG1A0BCFEGGFFCHGGGGAFHHHHGGFGHHHHFHHHHHHGHHHGGHHHHHHHHGGG@EHHGHHHHHHHHHGHHHGGCGGHHHGHHGGGHHGHHHHHHFFHFHHF2<GGE<BE@>GHHHHH0FEGHHGG.ACGGHHHHHHGHHHHGG.;GA/:CHFHHHHHHHGBGGGGGGEFGGGGGFGGGE9FGGGGB@FFFB-A@@@?FFFFFFFFFFF9F9EAFFFFFF@FFFFFFFFF9
@M05620:37:000000000-D9766:1:1101:10688:15451 1:N:0:51
GAGGCTGCTTTGGAAGAAACTGACAAGCCAGGGACAAAAGATCGGAAGCGCACACGTCTGAACTCCAGTCACATTCAGAAATCTCGTATGCCGTCTTCTGCTTGAAAAAAAAAAAAACAAAAAACATATACCAAGTCTACCATAAATCTTAACAACCTCTTATACGAACAGACTCTCATCCATTCAAGTAACAACAACTCCACTTCTATCACATATCAGCCCTTCGGTCACAGTTTGCAACACTATACACC
+
ABCAABFBFFFFGGGGGGGGGGHHHHHHGHFGAEFFHGFHGHHHGAFF2EEGGGHGGHHGHHHHHHHHHHHHHHHHHHHHGHHHGGFEHHHHGFGHGHHHHHHHFFHHHG?ECD/<<//<00/-..11<1111>0<11000000<0000000000..//000000...--//./90000000;000;0000000..../00//000;00////9/://///.///.....///////////../;//9://
@M05620:37:000000000-D9766:1:1101:10026:15459 1:N:0:51
AGTGCCAGCTCTCAATCGCACAGGGGACCCAGGGCCTGGCCCCTCCATCCAGAAAACCTATGACCTCACCCGCTACCTGGAGCACCAACTCCGCAGCTTGGCTGGGACCTATGTGAGTATCCAGCGTAGGAATCTGGGAGTTGGGGAGGAGTGAGGAGTTGGGGAAAGACAGTCCTAACCGTGGAGGGTTCTGGTAAATGATGGGGTGAGGAGGGGCTCTTTGGCTCCCACCAGTCCCCCTGTCTGGTCTA
+
AAA>AFFFBFFFGFGGGGGCGGHHGFGGGGHHFEEGGFHHHHGHGGHHHHHHHGHHHGHHHGHHHGGHHHHGG>EFHHHHBFHHHH1?EGHHFGGGGHGHGHHGGGHHGHHHHHHFHHHHHHHHHGGGFGHFHHHHHHHGGHHHGGEGGAEHHGHHHGHHHHGGEDHHGHGHHHHHHHHHGGGGFGGGGGGGGGGGGGGGGGGGGGFFFFFFFFFFFFFFFFFFFFFFFFFFFFFFFFFFFFFFFFFFFF/
@M05620:37:000000000-D9766:1:1101:5597:15467 1:N:0:51
AGTGCCAGCTCTCAATCGCACAGGGGACCCAGGGCCTGGCCCCTCCATCCAGAAAACCTATGACCTCACCCGCTACCTGGAGCACCAACTCCGCAGCTTGGCTGGGACCTATGTGAGTATCCAGCGTAGGAATCTGGGAGTTGGGGAGGAGTGAGGAGTTGGGGAAAGACAGTCCTAACCGTGGAGGGTTCTGGTAAATGATGGGGTGAGGAGGGGCTCTTTGGCTCCCACCAGTCCCCCTGTCTGGTCTA
+
ABAAAFFFCFFFGGGGGGGFGGHHGGFGGGGHBEGGGGHHHHGHGGHHHHHHHHHHHGHHHHHHHHHHHHHGGEEGHGHHFGHHHHG1EHHFFGGGGHHHGHHGGGHHGHHHHHHHHHHHHHHHHGGGFGGHHHHHHHGGGHHHGGEGG.EHHFHHHGHHHHGGGGHHGHHHHHHHHHHHGGGGGGGGEFGGGGFGGGGGGGGGGGFFFFFFFFFFFFFFFFFFFFFFFFFFFFFFFFFFFFFFFFFFFFB
@M05620:37:000000000-D9766:1:1101:11258:15477 1:N:0:51
GAGGCTGCTTTGGAAGAAACTGACAAGCCAGGGACAAAAGATCGGAAGCGCACACGTCTGAACTCCAGTCACATTCAGAAATCTCGTATGCCGTCTTCTGCTTGAAAAAAAAAAAAAAGGAATAATCCCTCCTTCCATTCCACCCTTCCCTTCAACCCCCCTCCATTTTTCCCTCCTCTTCCAAGTTCAAAATTCCACACTCCTCCGCCCGACATCACCAGTATTCCTCGACCTATCCTGTACTCTCCTAT
+
ABB?AAFBFFFFGFFGCGGEGGGHHFHGFCFFAAFAGGEGEGHEFDFE2AEFEGHGHHFGHFFHHHHGFGDHHDGHGHHHBDDGGFF1BGFGGFFHGHHHHHFHHGHHHGEEFC//////0011=11111<.01101110000...//</00/00::..---;E/00000/0;0/9//009;0000;900000/000//://;///:.:9----.:/;//./////;//..--.///////;/////////
@M05620:37:000000000-D9766:1:1101:12762:15482 1:N:0:51
GAGGCTGCTTTGGAAGAAACTCATAGATTACTGCAACAGTTCCCCCTGGACCTGGAAAAGTTTCTTGCCTGGCTTACAGAAGCTGAAACAACTGCCTACAGGATGCTACCCGTAAGGAAAGGCTCCTAAAAAACTCCAAGGGAGTAAAAGAGCTGATGAAACAATGGCAAGTAAGCAAGGCATATCCGCTTTAGCACTCTTGTGGATCCAATTGAACAATTCTCAGAATTTGTACTTGTAACTGACAAGCC
+
BABCCCFCFFFFGGGGGGGGGGHHHHHHHHHHHHHGGHHHHHHHHGGGHGHHHHHHHHHHHHHHHHHHHHHHHHHHHHHHHHHHHHHHHHHHHHHHBH23B3?F323F3BGAF/EACBGFF0/B??FG43?3>/BFGB22///<?@2@@@<@2D22@@2<FGC/111FGGAF1>111>>.FF<11==.<ACGH0000C/000:0:;C0C0<00CGBHHC00;BFBF09B0C9009;F0;9B0;00CFB.:E
@M05620:37:000000000-D9766:1:1101:5042:15496 1:N:0:51
ACCACACCTTCTACAATGAGCTGCGTGTGGCTCCCGAGGAGCACCCCGTGCTGCTGACCGAGGCCCCCCTGAACCCCAAGGCCAACCGCGAGAAGATGACCCAGGTGAGTGGCCCGCTACCTCTTCTGGTGGCCGCCTCCCTCCTTCCTGGCCTCCCGGAGCTGCGCCCTTTCTCACTGGTTCTCTCTTCTGCCGTTTTCCGTAGGACTCTCTTCTCTGACCTGAGTCTCCTTTGGAACTCTGCAGGTTCT
+
ABAABABBFFFFGGGGGGGGGGHHGEEEFAGHCFGEEGGGGHHHHGGGAEEFEHFFHHHGFGGGGGGGGGGHHGHGGGEHGGHHHGGGGGFC?DHHFHGGFHHGGHHHEHHFFHHG?CGGHHHHHHF0GDC.GHCCCDGHGHFD/BFGGGGGFFFGGGAGGAGGGGFBBCFFFFFFFFFBBFFFFFFFFFFFFFFFFFFFFDB.ADFFFEFFFFFFFFFFFFFF/F9BFFFFFFFFFFFFFFFFFFFFFFF
@M05620:37:000000000-D9766:1:1101:3919:15504 1:N:0:51
AGTGCCAGCTCTCAATCGCCCAGGGGACCCAGGGCCTGGCCCCTCCATCCAGAAAACCTATGACCTCACCCGCTACCTGGAGCACCAACTCCGCAGCTTGGCTGGGACCTATGTGAGTATCCAGCGTAGGCCTCTGGGAGTTGGGGAGGCGTGAGGAGTTGGGGCCAGACAGTCCTAACCGTGGCGGGTTCTGGTAAATGATGGGGTGAGGAGGGGCTCTTTGGCTACCACCAGTCCCCCTGTCTGGTCTA
+
AAAAAFFFAFFFG1GGGGG1E0BFFGCG?EFGGEF?/FHHFHGFFGFDFFFFDEG0BA0AFFFHHHHHHHAEE@EEHFGHHHHHHHHHGGHHGGE/@GGGEFFFGG0B?BCGHGHHHFHHH22BGC<BBA11@FHHHGHGGHHH?CFGGA@EGGGGHGHHHHGC.::.:://;;BFFBFC@EG@--;@@-AFFFF//9BFBFFFFFF?EF?/;-@?@?FFFFFFFF/;B/BEFFFFFFFF@FBBFFF//B:
@M05620:37:000000000-D9766:1:1101:11650:15600 1:N:0:51
CGTGCCAGCTCTCAATCGCACAGGGGACCCAGGGCCTGGCCCCTCCATCCAGAAAACCTATGACCTCACCCGCTACCTGGAGCACCAACTCCGCAGCTTGGCTGGGACCTATGTGAGTATCCAGCGTAGGAATCTGGGAGTTGGGGAGGAGTGAGGAGTTGGGGAAAGACAGTCCTAACCGTGGAGGGTTCTGGTAAATGATGGGGTGAGGAGGGGCTCTTTGGCTCCCACCAGTCCCCCTGTCTGGTCTA
+
3>>AAAFFBFFFGGFFGEFGGGHFFGGGGGGGGGGGGGGHHHGHGGHHHHHHGEHHHGHEHH5GGHHGHHHEGEEEHGHGHHH1FHEAEHHHGGGGGHHHGHHGGGGEFHHHHHHHHHHHHHHGHGEGCDHHHHHHHHHGGHHHGGFDDDDGHGHGHGCGFFCGGGHHHHHHHHHHFFHHGGGGBEDGG.CFGBFFGGEGGGGGGB9BEFFFFABBBBFFFFFB9BFEFBFFFFFFFFFFBFFFFFFFFF/
@M05620:37:000000000-D9766:1:1101:13890:15605 1:N:0:51
GAGGCTGCTTTGGAAGAGCACACGTCTGAACTCCAGTCACATTCAGAAATCTCGTATGCCGTCTTCTGCTTGAAAAAAAAAAAAACACACAATTCCACTACTCCTCCCGGTCACTACCTGAACCTCAAAGACCCCCCGTGCTTCCCAGCTCTGCGACTCCCCTGGCCCGCACTTGCACCCTTTCCGCTCTCGCCCTCTTGTGCCCCCAATTTACCCCTGCTCCGACCTTCTCCTTTTCACTCCCACGACCT
+
BBBBBBFBFFFFGGGGGGGGGGHGGHHFBHHHHHHHFGBFFGFHHHBFCFHGHFFGHHHGEEEGGHHHGHHHGFGGFGEGE>>////0?E//34B443433322B22//>///2222222221?0<111??00/.---.=..0=<<0<<CCC00----:/;./....;---;;/0000/;.:/9;...99/..9ABEFFF:////.;-..9////;.:../:/.-;-;B/:BF///////;/.;..--;-.
@M05620:37:000000000-D9766:1:1101:11635:15616 1:N:0:51
AGTGCCAGCTCTCAATCGCACAGGGGACCCAGGGCCTGGCCCCTCCATCCAGAAAACCTATGACCTCACCCGCTACCTGGAGCACCAACTCCGCAGCTTGGCTGGGACCTATGTGAGTATCCAGCGTAGGAATCTGGGAGTTGGGGAGGAGTGAGGAGTTGGGGAAAGACAGTCCTAACCGTGGAGGGTTCTGGTAAATGATGGGGTGAGGAGGGGCTCTTTGGCTCCCACCAGTCCCCCTGTCTGGTCTA
+
BCCCCFFFCFFFGGGGGGGGGGHHGGGGGGHHGGGGGGHHHHGHGGHHHHHHHHHHHGHHHHHHHHHHHHHGGGGGHHHHHHHHHHHHGHHHGGGGGHHHGHHGGGHHGHHHHHHHHHHHHHHHHGGGGGHHHHHHHHHGGHHHGGGGGGGHHHHHHGHHHHGGGGHHHHHHHHHHHHHHGGGGGGGGGGGGGGGGGGGGGGGGGGFFFFFFFFFFFFFFFFFFFFFFFFFFFFFFFFFFFFFFFFFFFFB
@M05620:37:000000000-D9766:1:1101:12414:15629 1:N:0:51
ACCACACCTTCTACAATGAGCTGCGTGTGGCTCCCGAGGAGCACCCCGTGCTGCTGACCGAGGCCCCCCTGAACCCCAAGGCCAACCGCGAGAAGATGACCCAGGTGAGTGGCCCGCTACCTCTTCTGGTGGCCGCCTCCCTCCTTCCTGGCCTCCCGGAGCTGCGCCCTTTCTCACTGGTTCTCTCTTCTGCCGTTTTCCGTAGGACTCTCTTCTCTGACCTGAGTCTCCTTTGGAACTCTGCAGGTTCT
+
CCBBCCBCFFFFGGGGGGGGGGHHGEGFHDHHFGGDGEGGGHHHHGGGAFFGHHGHHHHGGGGGGGGGGGGHHHHGGGGHGHHHHGGGGGGGGGHHHHHHHHHHGHHHHHFGGHHGGGGGHHHHHHHHHHHGHHGGGGGHGHHGHGGGGGGGGGGGGGGGGGGGGGFFFFFFFFFFFFFFFFFFFFFFFFFFFFFFFFFFFFFFFFFFFFFFFFFFFFFFFFFFFFFFFFFFFFFFFFFFFFFFFFFFFFF
@M05620:37:000000000-D9766:1:1101:4140:15650 1:N:0:51
AGTGCCAGCTCTCCATCGCACAGGGTACCCAGGGCCTGGCCCCTCCATCCAGAAAACCTATGACCTCACCCGCTACCTGGAGCACCCACTCCGCAGCTTGGCTGGGACCTATGTGCGTATCCAGCGTAGGAATCTGGGCGTTGGGGCGGCGTGCGGCGTTGGGGCCCGCCAGTCCTAACCGTGGCGGGTTCTGGTAAATGATGGGGTGAGGCGGGGCTCTTTGGCTCCCACCAGTCCCCCTGTCTGGTCTA
+
>>>>>D11>CFFGEG1BEF1EEHFF00AAB1A0AB00BFHEGGAEG0FGF1FD0BABEFFBBDGGDBBGBB/>//>G11B0BFGGHE/?EG0?E?>>B1B?FEGCGHHFH<GFFF2CFCGHH2<F@F/>E11@FGFBF/ACGGACG.@C-;A@?A@-@@@@?@@---;-@-;BFFF//;F@FE?-@;@@FFFFFFBBBFF/BBFFFA@-A--;-99@@FFFFFFFFFFF-FF-FFFFFFF@FFFFFFFFFF
@M05620:37:000000000-D9766:1:1101:8383:15657 1:N:0:51
AGTGCCAGCTCTCAATCGCACAGGGGACCCAGGGCCTGGCCCCTCCATCCAGAAAACCTATGACCTCACCCGCTACCTGGAGCACCAACTCCGCAGCTTGGCTGGGACCTATGTGAGTATCCAGCGTAGGAATCTGGGAGTTGGGGAGGAGTGAGGAGTTGGGGAAAGACAGTCCTAACCGTGGAGGGTTCTGGTAAATGATGGGGTGAGGAGGGGCTCTTTGGCTCCCACCAGTCCCCCTGTCTGGTCTA
+
CCCCCFFFCFFFGGGGGGGGGGHHGGGGGGHHGGGGGGHHHHGHGGHHHHHHHHHHHGHHHHHHHHHHHHHGGGGGHHHHHHHHHHHHGHHHGGGGGHHHGHHGGGFHGHHHHHHHHHHHHEFHHGEDGGGGHHHHGHGGGHHHGGFGGGFHHHHHHGHGHHGGGGGHGBGHHHHHHHGHGGGGGGGG;CFFGGGGGGGGGGGGGGDDFFFFFFFFFFFFFFFFFFFFFFFFFFFFFFFFFFFFFFFFFFB
@M05620:37:000000000-D9766:1:1101:15510:15699 1:N:0:51
GAGGCTGCTTTGGAAGAACTGACAAGCCAGGGACAAAAGATCGGAAGAGCACACGTCTGAACTCCAGTCACATTCAGAAATCTCGTATGCCGTCTTCTGCTTGAAAAAAAAAAACATATCATTAGCCGTCTCCTATACTTTAATCCTTCCTTCCACGCCCACCCCTCCCACCCAGCTCCGCCTCTTACAAAGTACACGCCGACCCCCCCACCAGCCTAAAAGCCAATTGTCATCCCCTGTCATTCACCTCC
+
AABBBAFAFFFFGGGFGGGGGGHHHHHGHHHGGG2CGHGGHHHGGGGHHHHHHHGHHHGHHHHHHHHGHHGHHFGGFHHHHHHGHFFHHHHG>FHGGHHHHHHGGHHHGGFG@</?222222222<@///00111<11111111111110111011.<>-....-...;/...;.:0//...../000000/00;00.-9---;-:---;.......//9//;;../;///////....;//////;9/..
@M05620:37:000000000-D9766:1:1101:17286:15713 1:N:0:51
GAGGCTGCTTTGGAAGAACTGACAAGCCAGGGACAAAAGATCGGAAGAGCACACGTCTGAACTCCAGTCACATTCAGAAATCTCGTATGCCGTCTTCTGCTTGAAAAAAAAAACCAACAAAAACACTTTCTACTCCTCGCTCTGCCAGTACCTACCATACCCCCTACGATACCAAGATATCCGAATTGCTAAATTCTCTATCCCACTTCTCATACCACACAGCCTGGTATGATCATTCGATCACTCGCGGC
+
33>AA>FAFFDDGGGGF4BFFFEFBGHEHGFFFG22B2BFGHHGFGGAFGHGGHGHHHGDGHHHHGHDGFEGFGH5BGHEFFGFFBEGGF@EBEGEGHHHHHHGFFFGEEG?///?/?/?00///022222211111?//?//11><111=111<0111//<.--....:.-:00..00000.....0;0;000000000;0//0;:0:000000;009:.9.9...;/;///////////..9//.----
@M05620:37:000000000-D9766:1:1101:17333:15716 1:N:0:51
GAGGCTGCTTTGGAAGAACTGACAAGCCAGGGACAACAGATCGGCAGAGCCCACGTCTGAACTCCAGTCACATTCAGAAATGTCGCATGCCGTCTTCTGCTTTAAAAAAAAAACACCTTCCTCCCCGGATCCTCGCCGCCTCCCAGTGCGTCCACGAGCTGATGAAACACTGCCAAGTCCGTCAGGCCTTTCCGCTTTAGCCCTATTGTGGATCCTCTTGCCCACTTCTCAGCCTCCCTCCTTGTACCTGA
+
BBBBBAFBFFFFGGGGFGGBG4FBGHEFF4422BBG2FFBFG2A2AA1FH1FAFE1B2B553DFG3F5F3555DDG5F5B534BF1>11BG/?E1FGHD44?4BFG43E/////?0/0<1@110///>//<>G1A@CC--<.<C/<:00;CCC.:DCC-:90;9F;CFG.CB0;CB90;0;AF.;FB.;;BF/...;.//9/;..;/999A/FB9/:;B/9/B/AABBFF/BBBB:..9.AFFFB/;:;//
@M05620:37:000000000-D9766:1:1101:13947:15717 1:N:0:51
ACCACACCTTCTACAATGAGCTGCGTGTGGCTCCCGAGGAGCACCCCGTGCTGCTGACCGAGGCCCCCCTGAACCCCAAGGCCAACCGCGAGAAGATGACCCAGGTGAGTGGCCCGCTACCTCTTCTGGTGGCCGCCTCCCTCCTTCCTGGCCTCCCGGAGCTGCGCCCTTTCTCACTGGTTCTCTCTTCTGCCGTTTTCCGTAGGACTCTCTTCTCTGACCTGAGTCTCCTTTGGAACTCTGCAGGTTCT
+
ABBBBBBBFFFFGGGGGGGGGGHGGGGGHGHHHGGGGGGGGHHHHGGGEEGGHGHHHHHGGGGGGGGGGGGHHHGGGGGHGHHHHGGGGGGGCGHHHFFHHHHEFHHHHFHGGHHGGGGGHHHHHHHHHGGDHHGGGGGHGHHGHGGGFFFFGGGGGFGGGGGGGGFFFFFFFFFFFFFFFFFFFFFFFFFFFFFFFFFFFDFFDFFFFFFFFFFFFFFFFFFFFFFFFFFFFFFFFFFFFFFFFFFFFFF
@M05620:37:000000000-D9766:1:1101:18355:15728 1:N:0:51
AGTGCCAGCTCTCAATCGCACAGGGGACCCAGGGCCTGGCCCCTCCATCCAGAAAACCTATGACCTCACCCGCTACCTGGAGCACCAACTCCGCAGCTTGGCTGGGACCTATGTGAGTATCCAGCGTAGGAATCTGGGAGTTGGGGAGGAGTGAGGAGTTGGGGAAAGACAGTCCTAACCGTGGAGGGTTCTGGTAAATGATGGGGTGAGGAGGGGCTCTTTGGCTCCCACCAGTCCCCCTGTCTGGTCTA
+
AAAAAFFFBFFFGGGGGGGGGGHHGGGGGGHHGGGGGGHHHHGHGGHHHHHHHHHHHGHHHHHHHHHHHHHGGEEFHHHHCGHHHHHHGHHFFGGGGHHHGHHGGGHHGHHHHHHHHHHHHHHHHGGGGGHHHHHHHHHGGHHHGGGGGGGHHHHHHGHHHHGGGGHHHHHHHHHHHHHHGGGGGGGGFGGGGGGGGGGGGGGGGGFFFFFFFFFFFFFFFFFFFFFFFFFFFFFFFFFFFFFFFFFFFFB
@M05620:37:000000000-D9766:1:1101:17288:15732 1:N:0:51
GAGGCTGCTTTGGAAGAACTGCCAAGCCAGGTACAACAGCTCGGAAGAGCCCCCGCCTGAACTCCAGTCACCTTCAGACATCTCGTATTCCGTCCTCCGCTTGAAAAAAAAAAAACATCTTCCACTTCATCCTCTCCTCCTTACTTCTTTTCCTTACATGAGTCCTTTCTCTCTTTTTCTTTCTCTATACGTTTTCCGTCCTTCTCGCCTACATGTCCCGCTTCCTGTAATCCTCCCCCCTGACTTGCATT
+
A@AAAA43BDBDFB5BFCFBBABBFFFF44A4555B3B22BBE22AABFGBB1AA0AAA2ABDFHC@DFD53BB@3F43BB3BBBFE3@BF?BB1?B3>/??/BBG3BEG//<//???1111111111111>111<0<<0>11/000000000000/0=00000:00::0:0000000:;0;0;000000.0;;.;C.9..;;000..-;9/;///://---D.///:////////;..9-..9///////
@M05620:37:000000000-D9766:1:1101:4576:15736 1:N:0:51
AGTGCCAGCTCTCAATCGCACAGGGGACCCAGGGCCTGGCCCCTCCATCCAGAAAACCTATGACCTCACCCGCTACCTGGAGCACCAACTCCGCAGCTTGGCTGGGACCTATGTGAGTATCCAGCGTAGGAATCTGGGAGTTGGGGAGGAGTGAGGAGTTGGGGAAAGACAGTCCTAACCGTGGAGGGTTCTGGTAAATGATGGGGTGAGGAGGGACTCTTTGGCTCCCACCAGTCCCCCTGTCTGGTCTA
+
BA>>AFFFAFFFGGGFFGGCGGHDGGGGGEHHGGGEAFHCGHEEGGHHHFGFFHHFGGHHFHFHHHHHHHHEEEGGHHHHHGHHFHHGGGHHEE@@EFFGEHGGGEGHGHFHGGHD?FHHHFHHFCG?D/DDFHHFFHHE?GFFCGGG@AGHFBDCHGCGHECGGCHHHHFHCCHHHFGHGGGGGGDBGFGFFB;CFFGFGFFFGGD-.9AFFD?.AFFFFBBFFBFFEFFFE9BFFFEF>EFFFFFFBB/
@M05620:37:000000000-D9766:1:1101:11412:15741 1:N:0:51
GAGTCTGCTTTGGCAGAAACTGACAAGTCAGGGACAAAAGATCGGAAGGGCACACGTCTGAACTCCAGTCACATTCAGAACTCTCGTCTGCCGTCTTCACCTTGAAAAAAAAACTCCTAGAAGACTCCCCGGGAGTAACACATCTTCTTCAACCATGGCACATACGTCCTTCCTTACCGCTTTCCCACTCTTCTGGCTCCCCTTGCACACTTCTCAGCATTTTTACTTGTCCCTGACACTCCAGGGACACA
+
>AA>>FFFFFFFG1GEAGGBFGH1G1F113100BB00B0F01B0///B//BA/00ABF0BD2111B1AA11DBBD@G2FG0@BF@>///>1B>/E0/@21B11BBG1@CE//>/1BBGH11111B1<FC/<C//</??G11?1<=1<G1>D<FA.11<<G0/=0<.0<C.0</G00;::A@E.00:0;;FF000;00;;CG.;9;/FF0.C09CFB0/00099/-;FB9B9/;BF9BBF/;-9//;99--9
@M05620:37:000000000-D9766:1:1101:20816:15763 1:N:0:51
GAGGCTGCTTTGGACGAAACTGATAACCCAGGGACACAAGATCGGATGACCACACCTATGTACTCTAGTCATCTTAAGTAATCTCGTATCACTTCTACTGTTCTAAAAAAAAAAACACGTACAAAAACAAAAACAATTGATTAACAAACCTTACTAACCAACCAAACACCCATCCTACCATACACATCCACTATTCCCTATTCCCCTACTTCAGACCTCCATCCATGTCTCCCATTCCCCTCACTACTATC
+
A3AA>4CA4BB@E4BAEGEFG5BDDE442BF2BF2B2GAF2GEFG?1A33BB111AA35BDAAD5A5DDF55DDG5BF5DFGD@5BBEF1@B34F44BFF4B4BBF43B/>///<//0/00//1@0///<00////111111111110..01111111<<.<........:://.;00.0;0/00000/0;0/9000;90000;0;/..;09000/.09./00;///;/;//;99////.....//:////
@M05620:37:000000000-D9766:1:1101:17479:15799 1:N:0:51
AGTGCCAGCTCTCAATCGCACAGGGGACCCAGGGCCTGGCCCCTCCATCCAGAAAACCTATGACCTCACCCGCTACCTGGAGCACCAACTCCGCAGCTTGGCTGGGACCTATGTGAGTATCCAGCGTAGGAATCTGGGAGTTGGGGAGGAGTGAGGAGTTGGGGAAAGACAGTCCTAACCGTGGAGGGTTCTGGTAAATGATGGGGTGAGGAGGGGCTCTTTGGCTCCCACCAGTCCCCCTGTCTGGTCTA
+
BBBBBFFFBFFFGGGGGGGGGGFHGGGGGGHHGGGGGGHHHHGHGGHHHHHHHHHHHGHHHHHHHHHHHHHGGGGGHGHHHHHHHHHHGGHHGGGGGHHHGHHGGGHHGHHHHHHHHBGHHHHHHGGGGGHHHHHHHHHGGHHHGGGGGGGHHHHHHGHHHGGGGGHHHHHHHHHHHHHHGGGGGGGGDFGGGGGGGGGGGGGGGDFFFFFFFFFFFFFFFFFFFFF?EFFFFFFFFFFFFFFFFFFFFFB
@M05620:37:000000000-D9766:1:1101:21885:15813 1:N:0:51
ACCACACCTTCTACAATGAGCTGCGTGTGGCTCCCGAGGAGCACCCCGTGCTGCTGAACGAGGCCCCCCTGAACCCCAAGGCCAAACGCGAGAAGATGACCCAGGTGAGAGGCCAGCTACCTCTTCTGGTGGCCGCATCACTCCTTCCTGGCATAACGGAGCTGCGCACTTTCTCACTGGTTCTCTCTTCTGCCGTTTTCCGTAGCACTCTCTTCTCTGACATCAGTCTCCTTTGGAACTATGCAGGATCT
+
111>AA>AFFC@AGG1BAGFDEF1AAEFE0FGFG0A0AE/AGHHHGAE//B/111BG11BEE/E/E/>EGGGHG//EEE/?FG//0??E<C@//<111?FGHHH/1?FG1?EGG/FF11?011>111>F1>EH0-<-.-0<DGH00:;CGEH/G00C.:.;A.CF@G-A-CGF0CGGGGB0;FGGGFF/BFFFF@BFFF/9-;-9-9BFFFF/BFF//;BF///9/;/;9B/B//9///;//BBFF--;FB
@M05620:37:000000000-D9766:1:1101:13773:15832 1:N:0:51
AGTGCCAGCTCTCAATCGCACAGGGGACCCAGGGCCTGGCCCCTCCATCCAGAAAACCTATGACCTCACCCGCTACCTGGAGCACCAACTCCGCAGCTTGGCTGGGACCTATGTGAGTATCCAGCGTAGGAATCTGGGAGTTGGGGGGGAGTGAGGAGTTGGGGAAAGACAGTCCTAACCGTGGAGGGTTCTGGTAAATGATGGGGTGAGGAGGGGCTCTTTGGCTCCCACCAGTCCCCCTGTCTGGTCTA
+
BCBCBFFFCFFFGGGGGGGGGGHHGGGGGGHHGGGGGGHHHHGHGGHHHHGHHBHHHGHEHHHHHHHHHHHGGGFGHHHHHHHHHHHHGHHHGGGGGHHHGHHGGGHHGHHHHHHHHHHHHHHHHGGGGGHHHHHHHHHGGHHHGGGFFFFFFFFFFFFFFFFFFFFFFFFFFFFFFFFFFFFFFFFFFFFFFFFFFFFFFFFFFFFFFFFFFFFFFFFFFFFFFFFFFFFFFFFFFFFFFFFFFFFFFFB
@M05620:37:000000000-D9766:1:1101:9386:15839 1:N:0:51
GAGGCTGCTTTGGAAGAGCCCCCTTGAGCACTGCAGTCACATTCAGCCCTCTCGTATGCCGTCCTTTGCTTGATTACAGAAGCTGAAACACCTGCCCATAGGTTGCTACCCGTAAGGAAAGCCTCCTAGAAGACTCCAAGGGTGTAAAAACGCTGATGAAAAAATGGGAAGTAAGTCAGGCATTACTGCTTTAGAACCATTTTGGATCCAATTGAACAATTTTCATCATATGAACCTGCACCTGCCAAGAC
+
BBBBBBFBFFFFGGGGGEGGCEE2444B4BFG3GF3AB35555D555322BA3B1BC353AE01B555DFAF155D3B3DGF33B33BB3BEE3B1?@?3B@4BB134BBB/?@/?33FBG3B3B?BBB3B11BF1111B?A0?/<2@@1/</??/1?<1110-F1100>.111000=<</.0<0=0<0=0=0;0<C;.0C000:/C0:0:;000;;0/CF09;B0;B;0000;;./..9/=;;.A/0..9
@M05620:37:000000000-D9766:1:1101:9342:15849 1:N:0:51
AGTGCCAGCTCTCAATCGCACAGGGGACCCAGGGCCTGGCCCCTCCATCCAGAAAACCTATGACCTCACCCGCTACCTGGAGCACCAACTCCGCAGCTTGGCTGGGACCTATGTGAGTATCCAGCGTAGGAATCTGGGAGTTGGGGAGGAGTGAGGAGTTGGGGAAAGACAGTCCTAACCGTGGAGGGTTCTGGTAAATGATGGGGTGAGGAGGGGCTCTTTGGCTCCCACCAGTCCCCCTGTCTGGTCTA
+
CCCCCFFFCFFFGGGGGGGGGGHHGGGGGGHHGGGGGGHHHHGHGGHHHHHHHHHHHGHHHHHHHHHHHHHGGGGGHGHHHHHHHHHHGHHHGGGGGHHHGHHGGGHHGHHHHHHHHHHHHHHHHGGGGGHHHHHHHHHGGHHHGGGGGGGHHHHHHGHHHHGGGGHHHHHHHHHHHHHHGGGGGGGGEFGGHGGGGGHGHHHGGGFFFFFFFFFFFFFFFHHFFFFFFFFFFFFFFFFFFFFFHFFFFFF
@M05620:37:000000000-D9766:1:1101:5212:15894 1:N:0:51
AGTGCCAGCTCTCAATCGCACAGGGGACCCAGGGCCTGGCCCCTCCATCCAGAAAACCTATGACCTCACCCGCTACCTGGAGCACCAACTCCGCAGCTTGGCTGGGACCTATGTGAGTATCCAGCGTAGGAATCTGGGAGTTGGGGAGCATTGAGGAGGTGGGGAAAGACAGTTCTAACCGTGGAGGGGTCTGCTAAAGGATGGGGCGAGGAGGGGCTCTTGGGCTTCTACCAGTCCCCCTTTCTGTCTAC
+
CBBCCFFFCFFFGGGGGGGGGGHHGGGGGGHHGGGGGGHHHHGHGGHHHHHHHHHHHGHHHHHHHHHHHHHGGFGGHHHHHHHHHHHHGHHHGGGGGHHHGHHGGGH0EH23D?G33B3B3F3FBCE/<C2F2@?GHHA//0?1/-.>.<111>0<0A.<<EG-.:.;/:C/00000009;EF-.E?D-..//0;00000/00....--9-;..---;EF000..:.;0;F0000;009.-.000000900
@M05620:37:000000000-D9766:1:1101:5193:15897 1:N:0:51
AGTACCAGCTCTCCATCGCACAGGGGCCCAAGTGCCTGGCCCCTCCATCCAGAAAACCTATGACCTCACCCGCTACCTTGCGCACCCCCTCCGCAGCTTGGCTGGGACCTATGTGCGTATCCCGCGTAGGAATCTGGGCGTTGGGGCGGCGTGCGGCGTTGGGGCCCGCCCGTCCTAACCGTGGCGGGTTCTGGTAAATGATGGGGTGAGGAGGGGCTCTTTGGCTCCCACCAGTCCCCCTGTCTGTCTAT
+
>>>3>B5FBFFFGFGGBAE2E?GGF22AEABFADFBDFGGHHGHGGCGHFGHHCH2BEGFBBEHH5BFGHH0>0>>GH4B3>>EEGG>>EF/?E/E>GBBEGFGGGHHFH1FGHH2?FDGHH1/@DD/>C11>GFH1B<@DDGAC-:C@GGGGFBB-BBBBFBB.--;-@-9BDFFF/BABFF;-;BBBFFFFFFFBBFF/FFFFFFBEFF/;D?BBBFFFFFFFFFFF.FF.AFFFFFFBFFFFFFFBBF
@M05620:37:000000000-D9766:1:1101:20022:15897 1:N:0:51
GAGGCTGCTTTGGAAGAAACTGACAAGCCAGGGACACAAGATCGGAAGAGCACACGTCTGAACTCCAGTCACATTCAGAAATCTCGTATGCCGTCTTCTGCTTGAAAAAAAAAAAAATATCCATCATCTGCATCAGGTCGTTCGTTCATCTTGCTCCGTTGTGGCCCTACCTTCCTCACCTTGTCGTTTCCTCCTTTCTGCTTTTGTCTGTCTTGTCTCTCTTTCTCCCCCCTGTCCCCCTGTCTTTTCTC
+
ABBBBBFBFFFFGGFGFGGGGGHFGBBBFHHHGCGF2BFFCBFGGGAFHHHCFBGEGHHFGABFGGGGGHADFGHHBGDFGGGHHB?EFFHHGEEFFGFHFGGFGHHFFEE@E</<<022>22>11?1??111?1111?--.0..<01<1000000<.<C......../..:;:G000::;B009...99090//0000;90;00090000000;0;/9/////;/9/BA?@-.9:9FAFA.//9////B/
@M05620:37:000000000-D9766:1:1101:22117:15913 1:N:0:51
GAGGCTGCTTTGGAAGAAACGCCAAGCCAAGTACAACAGCTCGGAAGAGCCCCCGTATGGTCTCTAGTCAAATTTAGATACATCGTACTCACTCTTCTGCTTGAAAAAAAAAAAAAGCAAAGGCTCATAGAAGACTCCACGAGCGTAACAGCACTGCTGACCCACTGGCACGACAGTCAGGCCTTTCCGCTTTCGCACTCTTTTGCATCCAATTGCACAAATCTAAGTATGTTTACGTGTACCTGACCAGC
+
A?AA>AFAFDD1G11BFGFAA0A0AAF000B12D2DFGF0B1A///B0BF0B//A//B002DD@B2DD1221DD@2B@2B@1B2B?0//BB1B111BB11BB>BGGB0>E<>//<</<1??0</1?111>1>F1<1<<10>---<<A..;0:/::/000<:;:..;C/CB0..:;@0900//./;909:.---/-----;////://;/://;/B////--9/;/////;//////--:/-////9///:-
@M05620:37:000000000-D9766:1:1101:27606:15937 1:N:0:51
AGTGCCAGCTCTCAATCGCACAGGGGACCCAGGGCCTGGCCCCTCCATCCAGAAAACCTATGACCTCACCCGCTACCTGGAGCACCAACTCCGCAGCTTGGCTGGGACCTATGTGAGTATCCAGCGTAGGAATCTGGGAGTTGGGGAGGAGTGAGGAGTTGGGGAAAGACAGTCCTAACCGTGGAGGGTTCTGGTAAATGATGGGGTGAGGAGGGGCTCTTTGGCTCCCACCAGTCCCCCTGTCTGGTCTA
+
>A>>ADFFBFC5BFGFGCFFEEHHDEGGG2GGGG2AFEGFGHGHGGGHECFGGFGGHG33GGBHGHHHHHHGGGEGHHHFFGGEEFGHGCGHGFGGEGGHGFHFFDFGGHHHHHHGGHEHHHHHHCED@GHGHGHFBG0FAHHB??FDC<EGHHHHFDGHFBFGGFCC:GHFGHHHGHHHGGGGDGGGCF?GGFCFGGGGGGGGGGFFEFFFDFFFACFFFFFFFFFFFFFFFFFFFFFFFFFFFFFFFFF
@M05620:37:000000000-D9766:1:1101:17629:15976 1:N:0:51
ACCACACCTTCTACAATGAGCTGCGTGTGGCTCCCGAGGAGCACCCCGTGCTGCTGACCGAGGCCCCCCTGAACCCCAAGGCCAACCGCGAGAAGATGACCCAGGTGAGTGGCCCGCTACCTCTTCTGGTGGCCGCCTCCCTCCTTCCTGGCCTCCCGGAGCTGCGCCCTTTCTCACTGGTTCTCTCTTCTGCCGTTTTCCGTAGGACTCTCTTCTCTGACCTGAGTCTCCTTTGGAACTCTGCAGGTTCT
+
BCCCCCCCFFFFGGGGGGFGGGHHGGGEHGHHHGGGGGGGGHHHHGGGGGGGHHHGHHHFGGGGGGGGGGGHHHHGGGGHGHHHHGGGGG<DGGHHHHHHHHGHGHHGHHHGGHHGGGGGGHHHHHHHHHHGHHGGGGGHGFHGHGGGGGGGGGGGGGGGAAFFGGFFFFFFFFFFFFFFFFFFFFFFFFFFFFFFFFFFF?FFFFFFFFEFFFFFFFFFFFFFFFFFFFFFFFFFFFFFFFFFFFFFFFF
@M05620:37:000000000-D9766:1:1101:10009:16005 1:N:0:51
AGTGCCAGCTCTCAATCGCACAGGGGACCCAGGGCCTGGCCCCTCCATCCAGAAAACCTATGACCTCACCCGCTACCTGGAGCACCAACTCCGCAGCTTGGCTGGGACCTATGTGAGTATCGCGCGTGGGTATGTGGGAGTTGGGGGGGAGTGAGGAGTTGGGGAAAGACAGTCATCACCGTGGAGGGCTCTGGTAAATGATGGGGTGAGGAGGGGCTCTTTGGCTCCCACCAGTCCCCCTGTCTGGTATC
+
>AAAAFFFBFFFGGGGGGGFEGHEGG2EEGCH2AFGFGHHHHGGGGGHHHHGFFFGHGHHHHHHHHGHHFFCF>EEHHHH?GHHHH11?CGHGGGGGHGHGHHGGGHHGHHHH3F33B333//><///<//1>1>FDE..<0>G-A--;-;.A/:F/.9/;B--A.9.9./.9//////.;..;.;9-.;./9//;/////9BFED.@..A9DF--@FAF////;/B.A...../;FF..;.B////;/;/
@M05620:37:000000000-D9766:1:1101:16368:16010 1:N:0:51
GAGGCTGCTTTGGAAGAACTGACAAGCCAGGGACAAAAGATCGGAAGAGCACACGTCTGAACTCCAGTCACATTCAGAAATCTCGTATGCCGTCTTCTGCTTGAAAAAAAAAATCAACTTCCAGCTAAGTACCACGACACCTCGCCAGTATTCACCACTATCTTGAACCCATTCCTAGCCGTTCAGGCCTCTCGCCACTGACACACTGAGGACTCCCCCTTTTCCCACCTCCCCTCCTTTCGTCGTCTCTC
+
AAABBAFBFFFFGGGGFGGBGGHFFHHEFFEGAFE2FFFFGHDFFFGFHHHHHHGCGFFEDFGGH3GAFFGE5GGBFHFHB55DG?EBFG3/BEC1GFDDGDFAFEF1E@EE/0B2?B33323322222222222</<///00?--.-111=1=110.</=0==0=<<.<C/0000:0//:..;;:C/.:.;/..-..90090:/;:;00.0.///9D.-9//;9//..9A9...:99///...-;..9;/
@M05620:37:000000000-D9766:1:1101:8198:16047 1:N:0:51
ACCACACGTCTGAACTCCAGTCACGGACCTTTATCTCGTATGCCGTCTTCTGCTTGAAAAAAAAAAACATAACATCCAATCACCCCCCCACGCCCCCCATCTACCTTATGCACCCCTTCCTTCCCTACTCCTCGCCTCCTCCCCTTCCTTCCCCTCCCTACTTCCCCACTCTCCCATCCTTCCTTCCTTTCCCCTTTCTCCCTCTTTTTACTCCCCTTGCCCCCTTCTCCTCCTTTGTCCTTTCACCTTCC
+
BCCBBBCBFCFCG5FBBBFGFFGHFEAE2F3GFDHFGGFEHHHHE2AFFGDGFFHFFFHFHE0>E>>11@3B3@4B333433B?0>>/>////////>/0011<1?11<11>1FDC.<FG11=/<00<<CCDC.@CADG/;GE././/0;0CBF/:.:=0;C09CFF/.;/0;///0;.09;B009/BF0BF0;9:BB0;B:9/BB0;0.00;0;.9:/0:;?-;;B0:90;BB0B009009;0:0900:;
@M05620:37:000000000-D9766:1:1101:25803:16061 1:N:0:51
AGTGCCAGCTCTCAATCGCACAGGGGACCCAGGGCCTGGCCCCTCCATCCAGAAAACCTATGACCTCACCCGCTACCTGGAGCACCAACTCCGCAGCTTGGCTGGGACCTATGTGAGTATCCAGCGTAGGAATCTGGGAGTTGGGGAGGAGTGAGGAGTTGGGGAAAGACAGTCCTAACCGTGGAGGGTTCTGGTAAATGATGGGGTGAGGAGGGGCTCTTTGGCTCCCACCAGTCCCCCTGTCTGGTCTA
+
AAAABFFFBFFFGBGGGGGGGGHCGEGGGGHHGGGGAFHGHHGHGGHHHHHHHHHHHGHHHHHHHHHHHHHGGGGGHHHHHGGGHHFHGHHHGGGGGHHHGGHGGGHHGHHGHHHHHFHHHHFHHGGGGGHHHHHHHHHGEHHHGGGGGGGHHHHHHGGHHHGGFGHHHHHHHHHHHHHHGCEGDGGG:FGGGGFGGGGGGGGGGGFFFFFFFFFFFFFFFFFFFFFFFFFFFFFFFFFFFFFFFFFFFEB
@M05620:37:000000000-D9766:1:1101:19777:16066 1:N:0:51
ACCACACCTTCTACAATGAGCTGCGTGTGGCTCCCGAGGAGCACCCCGTGCTGCTGACCGAGGCCCCCCTGAACCCCAAGGCCAACCGCGAGAAGATGACCCAGGTGCGTGGCCAGCTACCTCTTCTGGTGGCCGCCTCCCTCCTTCCTGGCCTCCCGGCGCTGCGCCCTTTCTCACTGGTTCTCTCTTCTGCCGTTTTCCGTAGGACTCTCTTCTCTGACCTGAGTCTCCTTTGGAACTCTGCAGGTTCT
+
AA>>ABA>BFCFGGGFCG5AEBGFEAAAB2GGCAFA?EGCEHHFHGGA1AEFGB3AGGCE0EEGF1>EGEF1G3FEFEDE//GFEGE@DG//<C0?1F1<FHEHA1<B<?CCGC1<C11<F<BDD0<DG0<AG.-;-..;EHHGF00CGFFF.B.9AA9-@-9;ABB.@@BFF/FFFFBB/FFFFFFBBBFFFFBDDFFFFFFFB./9FFFFBFF/99B/B//./.;/9/BBF9/////9/;BFFFF.9BF
@M05620:37:000000000-D9766:1:1101:19768:16087 1:N:0:51
ACCACACCTTCTACAATGAGCTGCGTGTGGCTCCCGCGGAGCACCCCGTGCTGCTGACCGAGGCCCCCCTGAACCCCAAGGCCAACCGCGAGAAGATGACCCAGGTGAGTGGCCCGCTACCTCTTCTGGTGGCCGCCTCCCTCCTTCCTGGCCTCCCGGAGCTGCGCCCTTTCTCACTGGTTCTCTCTTCTGCCGTTTTCCGTAGGACTCTCTTCTCTGACCTGAGTCTCCTTTGGAACTCTGCAGGTTCT
+
AA33AAAAFFFFGGGGG4BBFF4C2E2ECEBFBFGAAEEA0A1BGGEEB1?15BG3DFGG>//>??E>EGGB3BGEFG///FF?GFD/>/<<@DB1??GBFC/F<GFH011<><FCDGCGHDDFG:000<CA;.-A9.CEGGFGFB0C99/9;0FAC.---;./99;DB-:/BFEFFFB.9BB99FB9BFF/99@..;.9B9FA:D/BFFBF/B/9B//BFFF;/.;B/BBFF////;//;:/BBBA.BBB
@M05620:37:000000000-D9766:1:1101:14399:16091 1:N:0:51
AGTGCCAGCTCTCAATCGCACAGGGGACCCAGGGCCTGGCCCCTCCATCCAGAAAACCTATGACCTCACACGCTACCTGGAGCACCAACTCCGCAGCTTGGCTGGGACCTATGTGAGTATCCAGCGTAGGAATCTGGGAGTTGGGGAGGAGTGAGGAGTTGGGGAAAGACAGTCCTAACCGTGGAGGGTTCTGGTAAATGATGGGGTGAGGAGGGGCTCTTTGGCTCCCACCAGTCCCCCTGTCTGGTCTA
+
BBABBFFFBFFFG4FFGGGCGGHFFEFGGGHHEEEGGFHHHHGGEGFHHHGHH3FHHGHHGGGHHGGFG3FEG>1EHFGG2BGHFH11EGHGFFFFGHGHGHHGGGHHGHFFHHHHHHHHHHGHHGG?CF2DHHHFEHCFGHHHGGCFGGGGHGGHBGHFH/DGGGGGGHFHHGHFHFGHGGGGGGDGGGGGGGFGGGGGGGFFGGGFFFFFFFFFFFFFFFFFFFFEFFFFFFFFFFFFFFFFFFFFFFB
@M05620:37:000000000-D9766:1:1101:6005:16104 1:N:0:51
GAGGCTGCTTTGGAAGAAACTGACAAGCCAGGGACAAAAGATCGGAAGCGCACACGTCTGAACTCCAGTCACATTCAGAACTCTCGTCTGCCGTCTTCTGCTTGAAAAAAAAAAATTCTCTATACCACCTCCCTCCTCCCGCCTCCCTCGTCTCTCCCCCCTTTGCCATTTCTTACTGGTTCTTCCTTCTGACATATTACTCTCAACTCTCATCTCTGACCACAGTTTAATTCTGCATTTGCAAGATCTCT
+
>AA>>AFBFFFFG4FG4GG4BFFGGHGHGBGH2AF2BFFGGHHFGBFGGFEEFGHGHHHGHHHHHHCGGHGGHDGHHGFF23@FGBF1BFHFEEEGFHBGHGHHHHHHHGGFF<<022>22>@221?1<00</00/000..--.<..//-..<<00//:.:-.00009;0;0000;00:FBF0000900000000009;0000900./:////;//://///;..///9//9/////9//:////.////9
@M05620:37:000000000-D9766:1:1101:19976:16135 1:N:0:51
AGTGCCAGCTCTCAATCGCACAGGGGACCCAGGGCCTGGCCCCTCCATCCAGAAAACCTATGACCTCACCCGCTACCTGGAGCACCAACTCCGCAGCTTGGCTGGGACCTATGTGAGTATCCAGCGTAGGAATCTGGGAGTTGGGGAGGAGTGAGGAGTTGGGGAAAGACAGTCCTAACCGTGGAGGGTTCTGGTAAATGATGGGGTGAGGAGGGGCTCTTTGGCTCCCACCAGTCCCCCTGTCTGGTCTA
+
AAAABFFFBFFFGGFGGFFFEEGHFGGGGGAFFFGGGFHHHHGHGGHHHHGGHHHGHGHGHHHHHHGEHHHFGGGGHFGGHFHGHHHHGHHHGG/EEGHHGHHFEEGGGHHHHHHHHHHHHHHHHGEGGGHHHHHHHHHGGHHHGGGGGGGHHHFHHGHHHGFGGGHHHHHHHHHHHHHHGGGGGGGGEGGGGGGGGGGGGGGGGGFAEFFFFFFFFFFFFFFFFFFEFFFFFFFFFFFFFFFFFFFFFF/
@M05620:37:000000000-D9766:1:1101:11961:16138 1:N:0:51
AGTGCCAGCTCTCAATCGCACAGGGGACCCAGGGCCTGGCCCCTCCATCCAGAAAACCTATGACCTCACCCGCTACCTGGAGCACCAACTCCGCAGCTTGGCTGGGACCTATGTGAGTATCCAGCGTAGGAATCTGGGAGTTGGGGAGGAGTGAGGAGTTGGGGAAAGACAGTCCTAACCGTGGAGGGTTCTGGTAAATGATGGGGTGAGGAGGGGCTCTTTGGCTCCCACCAGTCCCCCTGTCTGGTCTA
+
ABBABFFFCFFFGGGGGFGGGGHHGGGGGGHHGGGGGGHHHHGHGGGGHHGHHHGHHGHHHHHHHHHHHHHGGGGGHHHHHHHHHHFHGHHHGGEEGHHHGHHGGGHHGHHHHHHHHFFHHHHHHGEGGGHHHGHHHHHGGHHHGGGGGGGHHHHHHGGHHHGGGGGHHHHHHHHHHHHHGGFGGGGGCFGGGGGGGGGGGFGGGGFFFFFFFFFFFFFFFFFFFFFFFFFFFFFFFFFFFFFFFFFFFFB
@M05620:37:000000000-D9766:1:1101:4523:16138 1:N:0:51
AGTGCCAGCTCTCCATCGCACAGGGGACCAAGTGCCTGGCCCCTCCATCCAGAAAACCTATGACCTCACCCGCTACCTGGCGCACCCCCTCCGCAGCTTGGCTGGGACCTATGTGCGTATCCAGCGTCGGCATCTGGGCGTTGGGGCGGCGTGCGGCGTTGGGGCCCGCCCGTCCTACCCGTGGCGGGTTCTGGTAAATGATGGGGTGAGGAGGGGCTCTTTGGCTCCCACCAGTCCCCCTGTCTGGTCTA
+
>A>>>B5CAFFFGFGABAE2EEGGF22AA22BBDD55BFHGHFBEFCFG1FGDAG2BEFC5BFGH5BBGGH0>00>F33B?>BEEFG/>EE/?E?//F3BEFGGGGHHGH2FHHHB?FDDHH2@FFG/>D-->GHGBF.-CFG.-?A-BFGGGFAF=DFFFFFF.---9D;9BFFFE/AFDFD--@;;DEFFFFFBF9FF/BFFFFF;.A./;AD;FFFFFFFFFFFFFBFF.AFFFFFFFFFFFFFFFFB
@M05620:37:000000000-D9766:1:1101:14542:16143 1:N:0:51
GCGGCTGCTTTGGAAGAGCACACGTCTGACCTCCCGTCACGATTACGAATCTCGTATGCCGTCTTCTGCTTGAAAAAAAAAAAAAGGTATTAAACAGTAAAAAATCCTGACAAAACCTCAGGAAAACCCCTCAAATACAAAAAAACGATAAAGAAATAAATGAGTAGCTAACGGGTCAAAGAAATTAACCAGAATCCGAAAACTCAAAGCAGATGAGGAAGACGTAGCCTATGAAAAATGAAATACGTATC
+
>1>AADDAFFFFGGGF1FGGGGGEGFGGG1FHHG0BGFEE/A///1//BGGHHHGGH0DGGBFBFGGHGHHGGHH1FGG>E@@//??1122221110122221/<11111011000/001101<000<.>..011000000<.--.;....000.:00000;000909000/.-9--.000/./0099///--/9//;;---///////-//////9/9;--/-----/9//9////--/9////;-9//-
@M05620:37:000000000-D9766:1:1101:8942:16161 1:N:0:51
AGTGCCAGCTCTCAATCGCACAGGGGACCCAGGGCCTGGCCCCTCCATCCAGAAAACCTATGACCTCACCCGCTACCTGGAGCACCAACTCCGCAGCTTGGCTGGGACCTATGTGAGTATCCAGCGTAAAAATCTGGGGGTTGGGGAGGAGTGAGGAGTTGGGGAAAGACAATCCTAACCGTGGAGGGTTCTGGTAAATGATGGGGTGAGGAGGGGCTCTTTGGCTCCCACCAGTCCCCCTGTCTGGTCTA
+
ABBBBFFFBFFFGGGGGGGAEEHHGGGGGFGAFDEGGGHHHHGGGGCGHHCGF33FHGHBGHBGHHHGHHHGGG/EHFHHHHHHHHHHGHHH?G?EGGHHGHHGGEFHGH1GHHHFBGHHHHGFGCDA//2@@FGHDG/><AD-<AF-DGGHA0;.0:CCGFCC....9B//9:CFG0FGBG9?.;EBGGFEFF//9/:;BFFFFFFBE../;ABBB@EFFFFFFB/AFFFFFAFFFFFFBFFFFFFFFFB
@M05620:37:000000000-D9766:1:1101:22621:16162 1:N:0:51
AGTGCCAGCTCTCAATCGCACAGGGGACCCAGGGCCTGGCCCCTCCATCCAGAAAACCTATGACCTCACCCGCTACCTGGAGCACCAACTCCGCAGCTTGGCTGGGACCTATGTGAGTATCCAGCGTAGGAATCTGGGAGTTGGGGAGGAGTGAGGAGTTGGGGAAAGACAGTCCTAACCGTGGAGGGTTCTGGTAAATGATGGGGTGAGGAGGGGCTCTTTGGCTCCCACCAGTCCCCCTGTCTGGTCTA
+
CCCCCFFFCFFFGGGGGGGGGGHHGGGGGGHHGGEGGGHHHHGHGGHHHHGHHHHHHGHHHHHHHHHHHHHGGGGGHHHHHHHHHHHHGHHHGGGGGGHHGHHGGGHHGHHHHHHHHHHHHHHHHGGGGGHHHHHHHHHGGHHHC-.A<><F.0<.<CHEHHGGGG..;//;CGHHHCHHG.C-.CDADGGGGG0CFF00FBFFGGF-.A.0;DC>CDFFFFF/B0FE.9F?.FBFFFFFFFFFFFFFF0;
@M05620:37:000000000-D9766:1:1101:21059:16168 1:N:0:51
GAGGCTGCTTTGGAAGTACCTGACAAGCCAGGGACACAAGATCGGAATAGCACACGTCTGAACTCCAGTCACCTTCCGAAATCTCGTATTCCGCCTTCTGCTTGAAACAAAAAAGAGTATCCCGCGTGGGACTCTGGTCGTTGGCGCGGCGTCCGGCGTTGCGGCCCCCCATTCCTCACCGTGGCGGGTTCTGGCTAATCCTGGGGTGAGTAGGCGCTCTTTGGCTCCCCCCTGTCCCCCTGTCTGGTTTA
+
11AAA?C>BF3DFGGGB3AB311AAABAFBGHGAFG000BF1GHAEFAF1BBFGF/0BG/DBA1FBFF2B1B1FBG0BB/>>G2F0/E01BGH/?/?BGH1B1F>@G1F/G0///?B1B1F21?//>/></@0@<111?/<C001<.---------:----.-;--;-9@--/9BBB/-;-;--@---9-9//9/-//://///------/////-;@B-/99/9/B-9-99--9//:;---;;;9FF/-/
@M05620:37:000000000-D9766:1:1101:22632:16176 1:N:0:51
AGTGCCAGCTCTCAATCGCACAGGGGACCCCGGGCCTGGCCCCTCCATCCCGAAAACCTATGACCTCCCCCGCTACCTGGAGCACCAACTCCGCAGCTTGGCTGTGACCTATGTGAGTATCCAGTGTAGGAATCTGGGAGTTGGGGAGGAGCGAGGATGTGGGGAAAGACAGTCCTAACCGCGGAGGGTCCTGGTAAATGATGGGGAGACGAGGGGCTCTTTGTCTGCCATCAGTCCCCCTGCCGGGTCTA
+
>>>AADDC1FBFGGGGG1AFEFBF0AFECG0AE/EFFAB0ABE/EEAFBH/A/>/E0B0@GGGFBG1/B//>EE>EH1FBFGH>>FHHEFGHGE/BCGGH/01?<F22FGB1?G@GHGH1F1111111<?FH1?1110<.>GG1@-<-<CE.---;A//:00:-;..:/CFGGG0C09C.9------9-/:B///;B/B//;F/AF-9---;--;-@;A/BF//;9/;99////;;9/:----9--99;-/
@M05620:37:000000000-D9766:1:1101:15750:16177 1:N:0:51
ACCACACCTTCTACAATGAGCTGCGTGTGGCTCCCGAGGAGCACCCCGTGCTGCTGACCGAGGCCCCCCTGAACCCCAAGGCCAACCGCGAGAAGATGACCCAGGTGAGTGGCCCGCTACCTCTTCTGGTGGCCGCCTCCCTCCTTCCTGGCCTCCCGGAGCTGCGCCCTTTCTCACTGGTTCTCTCTTCTGCCGTTTTCCGTAGGACTCTCTTCTCTGACCTGAGTCTCCTTTGGAACTCTGCAGGTTCT
+
ABCCCDCCFFFFGGGGGGFGGGHHGGGBFGHHHFFGGGGGGHHHHGGAEFGGHHGHHHHFGGGGGGGGGGGHHHHGGGGHGHHHHGGGGG<CGGHGHHHHHHGHGHHDGHHGGHHGGGGGHHHHHHHHHHHGHHGGGGGHGHHGHGGGGGGGGGGGGGGGGGGGGGFFFFFFFFFFFFFFFFFFHHFFFFFFFFFFFFFHFFFFFFFFFFFFFFFFFFFFFFFFFFFFFFFFFFFFFFFFFFFFFFFFFFF
@M05620:37:000000000-D9766:1:1101:12812:16187 1:N:0:51
AGTGCCAGCTCTCAATCGCACAGGGGACCCAGGGCCTGGCCCCTCCATCCAGAAAACCTATGACCTCACCCGCTACCTGGAGCACCAACTCCGCAGCTTGGCTGGGACCTATGTGAGTATCCAGCGTAGGAATCTGGGAGTTGGGGAGGAGTGAGGAGTTGGGGAAAGACAGTCCTAACCGTGGAGGGTTCTGGTAAATGATGGGGTGAGGAGGGGCTCTTTGGCTCCCACCAGTCCCCCTGTCTGGTCTA
+
AAAABFF@AFFFGGGGGGGGGGHHGGGEGGHHGCGGGFHGHHGHGGFHHHGHHHHHHGHHHHHHHHHHHHFEGE@GHEHHHGGGHHHHGG3FFGGEGEHHFHHGDEHHGHHHHHFFFHHGHHHGF@EGGFHHHHGFHHGFGHGGCGGGGFGHFGGGHGCFHGGGGGGGHHEHHHHHHHHHGGGGGGG@GGGGFFGFFFFGGGFGGGFBFFFFFF;@BBFFFFFFFFFFFFFBFFFFFFFF?FFFFFEBFF9
@M05620:37:000000000-D9766:1:1101:4722:16193 1:N:0:51
GAGGCTGCTTTGGAAGAAACTGACAATCCAGGGACACAAGATCGGAAGCGCACACGTCTGAACTCCAGTCACCTTCAGAAATCTCGTATGCCGTCTTCTGCTTGAAAAAAAAAAAAAATAAAAAGACTCAATTGGGGGATATGAGTATCCTTTATAACATGGGTATTAGACAGATATAACAGAGATGCAAGGCAGCAAGCGCATCGCGAAGAATGTTCGAAAGACAAAGGGAAGAGGAGGTTGATTGCCAA
+
CCCBBCFCFFFFGGGGGGGGGGHHHH4BFFHFEAFGAGFHHHGHGGAEG2AEF?H0B1BB5DFFGG3FDGGFBFEGDD5B3BBFGGF1F3BGEEEH?FGHFHHF?GHGHGGGG</></01?111/.011111111.-<-./00000:0000000000000;/::000000;;//;0000000;//000000....../;..-9.-..:---.//////9:.;.///////...:......://////////
@M05620:37:000000000-D9766:1:1101:24663:16196 1:N:0:51
AGTGCCAGCTCTCAATCGCACAGGGGACCCAGGGCCTGGCCCCTCCATCCAGAAAACCTATGACCTCACCCGCTACCTGGAGCACCAACTCCGCAGCTTGGCTGGGACCTATGTGAGTATCCAGCGTAGGAATCTGGGAGTTGGGGAGGAGTGAGGAGTTGGGGAAAGACAGTCCTAACCGTGGAGGGTTCTGGTAAATGATGGGGTGAGGAGGGGCTCTTTGGCTCCCACCAGTCCCCCTGTCTGGTCTA
+
>A>>AFFBAFFFGDGGGF11E?GGGGEEEEFGA0BEAFHHFHGHGGH1FGHHHHHHHGH1FGFHHFGHHHGFG>EEHHFHBFHHHH0?EH1B?E?E>GBGEHHGGGHHGHHHHHHHH1GHHHHHHGGGGGHHHHHHHHCFGHHHGGACGCCGH0GHGGFHHHGGEFHHFHHHHHHHHHHHGGGGCGGG.9FGGGFGGGGGGGGGG.:@FFFFFF@?@@FFFFFFFFFAEFFFFFFFFFFF@FFFFFFFFFF
@M05620:37:000000000-D9766:1:1101:4715:16209 1:N:0:51
GAGGCTGCTTTGGCAGAAACTGACAAGCTAGTGACAAAAGATCGGCCGCGCCTCCGTCTGATTTCCAGTCACATTCCGAACGCTCGTCTGCCTTCTTCTGCTTGAAAAAACCTCCTAGAAGACCCCAAGGCATTAAAAGAGCTGCTGAAACAACGGAAACTACGTCAGGCAGTACCGCTCCAGCACTCGTCTGTACCCAATTGCACTATTCGCAGCACCTTTACTCTTAACCGAACCTCCACTCCCACATA
+
11>1>AFAFFFFG1FGCBGBF1GBG1B011AB13DAFE0C0BFCEE/E/AAA/A/A/B0B@22BD@2DDB1@B@BB@F/E/>EEA////>BB11B1B2>FDG1F01<EG<<<00?<B1B11@@@?/?B<?/?<<?1?<</?01?11<11<>0<.<-<=</=0/..<<=/;C.:0<0:---.///;;0;.;..9000;;B.;0;9CB00090/---;99-;///;;/////;;-9-;>BFE--//---9A/;
@M05620:37:000000000-D9766:1:1101:9053:16300 1:N:0:51
AGTGCCAGCTCTCAATCGCACAGGGGACCCAGGGCCTGGCCCCTCCATCCAGAAAACCTATGACCTCACCCGCTACCTGGAGCACCAACTCCGCAGCTTGGCTGGGACCTATGTGAGTATCCAGCGTAGGAATCTGGGAGTTGGGGAGGAGTGAGGAGTTGGGGAAAGACAGTCCTAACCGTGGAGGGTTCTGGTAAATGATGGGGTGAGGAGGGGCTCTTTGGCTCCCACCAGTCCCCCTGTCTGGCCTA
+
BBBABFFFBFFFGGGGGGFAFAGCGEGGGGHHGGGGGGHHGHGGGGHGHHHHHGHHGGHGHHGHHHHFHHHGGGFGHEGHHHHHHHHHGHFHFGFGGHHHGHHGGGHHGHBGHHHHBGHHHHHHHGGC?/@GHHHHHHAFDHHHGGGGGGGHG0GGHGHHHHGGGFEEGHC/CHHHHGHHGGGGGFGGDFGGGG00CFFGGFGGGGFFFFFFFFFFFFFFFFFFFFFFFFFFFFFFFFFDFFFFFFFFFFB
@M05620:37:000000000-D9766:1:1101:18852:16359 1:N:0:51
ACCACACCTTCTACAATGAGCTGCGTGTGGCTCCCGAGGAGCACCCCGTGCTGCTGACCGAGGCCCCCCTGAACCCCAAGGCCAACCGCGAGTGGACCACTCCCGCTGCGTGGCGCGGTCCCTCTCCTGCTGGCCGCCCCGCACCTGCCTGCCCTCTCACTGCTGCGCCCTTTCGCCCTTTTTCTCTTTACTCTCGTTTCCAGCCGGACTCTCCTTTCTGACCCGCGACGCTTTTGATCCTAAGCCCATAC
+
BBBBBBBAFFFFGGGGGG55FDGFGGGEGGGHFEFGGGGGGHHHHGGEFGGGHHFHHHHCEG0EFEGGGGGHHFHGGGFHEGHHHGGGGG/<//<<10//1<0?/<</<-<>---<--.<::CGG/CH/:/0:.C--;-;----;FBF.//...;E.;///;/;/9-9.-9B/;.:.9;//9/;//////;9//;.;.;///9/;-9--9BBF/99;9B//B/9---9-9-..;/;.//////;/9..;/.
@M05620:37:000000000-D9766:1:1101:10913:16374 1:N:0:51
ACCACACCTTCTACAATGAGCTGCGTGTGGCTCCCGAGGAGCACCCCGTGCTGCTGACCGAGGCCCCCCTGAACCCCAAGGCCAACCGCGAGAAGATGACCCAGGTGAGTGGCCCGCTACCTCTTCTGGTGGCCGCCTCCCTCCTTCCTGGCCTCCCGGAGCTGCGCCCTTTCTCACTGGTTCTCTCTTCTGCCGTTTTCCGTAGGACTCTCTTCTCTGACCTGAGTCTCCTTTGGAACTCTGCAGGTTCT
+
CCCDDDDDFFFFGGGGGGGGGGHHGGGGHGHHHGGGGGGGGHHHHGGGFGGGHHHHHHHGGGGGGGGGGGGHHHHGGGGHGHHHHGGGGGGGGGHHHHHHHHHHGGGHHHFEGHHGGGC@HHHHHGHHHDCAGHCCGGGHGHHGHGGFFFF.FFGEFGGFGCGGGFFDFFFFFFFFFFFBBFFFFFFFFFFFFFDFFFFFFDFFFD0FFFFFFFFFFFFEFBFFFFFF0FBFFBBFFFFFFBFFFFEFFFF
@M05620:37:000000000-D9766:1:1101:15942:16401 1:N:0:51
ACCACACCTTCTACAATGAGCTGCGTGTGGCTCCCGAGGAGCACCCCGTGCTGCTGACCGAGGCCCCCCTGAACCCCAAGGCCAACCGCGAGAAGATGACCCAGGTGAGTGGCCCGCTACCTCTTCTGGTGGCCGCCTCCCTCCTTCCTGGCCTCCCGGAGCTGCGCCCTTTCTCACTGGTTCTCTCTTCTGCCGTTTTCCGTAGGACTCTCTTCTCTGACCTGAGTCTCCTTTGGAACTCTGCAGGTTCT
+
ABBAAABAFFFFGGGGGGGGGGHHGGGGHGGHHGGGFGGEEGEHHGGGEGGGFHHFGHHGGGGGGGGGGGGHHHHGGGGHGHHHHGGGGGGGGGHFHHGHH<CCFCFBF1?CFHHG?@-AHHHHDGDGFHC.GHGCC:EGECGGHFFFGG/.:0AEGFAADFA/CDFFFFF/BFF/FF9/;9//9;/BFFE/9F-DAFEFFA;.;./9:F/BFB9BFF/9BF/////:/B/BFFE/BFF/;BB//FF./;9
@M05620:37:000000000-D9766:1:1101:4554:16424 1:N:0:51
AGTGCCAGCTCTCAATCGCACAGGGGACCCAGGGCCTGGCCCCTCCATACAGAAAACCTATGACCTCACCCGCTACCTGGAGCACCCACTCCGCAGCTTGGCTGGGACCTATGTGAGTATCCAGCGTAGGAATCTGGGAGTTGGGGAGGAGTGAGGAGTTGGGGAAAGACAGTCCTAACCGTGGAGGGTTCTGGTAAATGATGGGGTGAGGAGGGGCTCTTTGGCTCCCACCAGTCCCCCTGTCTGGTCTA
+
ABAAAFFFCFFFGGGGGGGGGCHHGGEEGGHHFGGGGGHHHHGHGGHH5FGHHHHGHGHHHGHHH5FHHHHGG>EGHHHHFGHHHH1FFHHHEGGGEHHHGHHGGGHHGHHHHHHHHHHHHHHHHGGGDGHHHHHHHHHGGHHHGGCFG.CGHFHHHGHHHHGGCDHH/GHHFHHHHHHGGGGGDGGGFGGGGGFGGGGGGGGGGGFFFFFFFFFFFFFFFFFFFFFFFFFFFFFFFFFFFFFFFFFFFFF
@M05620:37:000000000-D9766:1:1101:23665:16430 1:N:0:51
GAGGCTGCTTTGGAAGAAACTGACAAGTCAGGGACACAAGATCGGATGAGCACACGTCCGAACTCCAGTCACATTCAGAAATCTAGTATGACTTCATCTGCTCGAAAAAAAAAAAATCCGTAAGGCAGTGGCCGACGCCCTCTACCCTGGAGTCCCGGAGCTGAGCCCTTTCTCGCAAGTTCGCTCGTCAGCTCCTCTTCATCACACTCTCTTCTCTGATTGCAGGATGCTTTGCAACTGTGCTTGTTCCT
+
AAAA>ABAFBBDGEBA4GBGGBE4BFB555A4BB22BFFG2B52AA2A3ABA221A1A1AA10A5A3BB335BDD5D55B@5DD4B@@44BB44B44BBB4BB1/B?/1///<///02@//0/0100/0<0/?/----<-<</0<0.0<C/.;CGB---:9AF0./;.//0900.A-.;C00.-.;--;..;//;/.;////////9///:F//;;9////9/;/..;/;B//B/:;/;/;9///;9////
@M05620:37:000000000-D9766:1:1101:12279:16430 1:N:0:51
AGTGCCAGCTCTCAATCGCACAGGGGACCCAGGGCCTGGCCCCTCCATCCAGAAAACCTATGACCTCACCCGCTACCTGGAGCACCAACTCCGCAGCTTGGCTGGGACCTATGTGAGTATCCAGCGTAGGAATCTGGGAGTTGGGGAGGAGTGAGGAGTTGGGGAAAGACAGTCCTAACCGTGGAGGGTTCTGGTAAATGATGGGGTGAGGAGGGGCTCTTTGGCTCCCACCAGTCCCCCTGTCTGGTCTA
+
CCCCCFFFCFFFGGGGGGGGGGHHGGGGGGHHGGGGGGHHHHGHGGHHHHHHHHHHHGHHHHHHHHHHHHHGGGGGHHHHHHHHHHHHGHHHGGGGGHHHGHHGGGHHGHHHHHHHHHHHHHHHHGGGGGHHHHHHHHHGGHHHGGGGGGGHHHHHHGHHHHGGGGHHHHHHHHHHHHHHGGGGGGGGGGGGGGGGGGGGGGGGGGFFFFFFFFFFFFFFFFFFFFFFFFFFFFFFFFFFFFFFFFFFFFF
@M05620:37:000000000-D9766:1:1101:18483:16435 1:N:0:51
AGTGCCAGCTCTCAATCGCACAGGGGACCCAGGGCCTGGCCCCTCCATCCAGAAAACCTATGACCTCACCCGCTACCTGGAGCACCAACTCCGCAGCTTGGCTGGGACCTATGTGAGTATCCAGCGTAGGAATCTGGGAGTTGGGGAGGAGTGAGGAGTTGGGGAAAGACAGTCCTAACCGTGGAGGGTTCTGGTAAATGATGGGGTGAGGAGGGGCTCTTTGGCTCCCACCAGTCCCCCTGTCTGGTCTA
+
AAABBFFFBFFDGFGGGEFGCEFHGGGGGF2BFGGGFFHHFGGH1EHHHHGHHCGHHGHHHHFHHHHHHHHEGGGGHHHHHHHHHHHGGHHHGGCEGHHHGHHGGGHHGHHHHHHHHHHGHHHHHGGGGGHHGFHHHHHGDFGHGGGGGGGHHHHHHGHGHHGGGGHHHHHHHHHHGHHHGGFGGGGGFGGGGGGGGGGGGGGFGGFBFFFFFFBBB-EFFFFFFFFFFFFFFFFFFFFFBFFFFFFFFFB
@M05620:37:000000000-D9766:1:1101:18225:16443 1:N:0:51
GAGGCTGCTTTGGAAGAAACTGACAAGCCAGGGACACAAGATCGGAAGAGCACACGTCTGAACTCCAGTCACATTCAGAAATCTCGTATGCCGTCTTCTGCTTGAAAAAAAAAAAAACTAGTACGAAACCAATCAACATTAAACGTTACCAACGGATCACTCATAGTTACCACGTCTACCAAGACTCACACAGATACGGTCACACCAGAAAAGAGCCAGACGCCCAGTGTGCCTATCTGTAAACCACCACC
+
AAAAAAFAFFFFGGGGG1F11BB1BD0ABGF00AF00F0B0AFGGFBAF0FFHFFEFGFBDAFGFGFGFB1BGBFHDFGHHFBGHFFFBGGHGGGFFGGGFGDBFGG1GE>@/@//<?11121?/////0</101101011<1<.>0/.000..-..-./00/000000000:.../.090;..9000;0/../;00../../0/;---//-/----;---------;////9//9/9///////;9----
@M05620:37:000000000-D9766:1:1101:18941:16453 1:N:0:51
CCTGCCCTTAGATCGGAAGAGCACACGTCTGAACTCCAGTCACATTCAGCAATCTCGTCTGCCGTCTTCTGCTTGAAAAAAAAAACAAAGAGAAAATGACCCCAAGTATCATAACTAGAGAATATAATTATACTACGTAAAAAAGTGAGACTGGCACAACACAAGATCATTACTACTATTATAAGATTTGTTGGACTCTCTAACACCCATCTACATTGACCACTAGTTATTGTCTGATTGATTCGTTTTCT
+
BBBBBFBFFFBDBFGA2AACBFFGAFABBF2DF3DF3BBDBDGFFGHH55B233DFAF1FBGHEBABBDG5GDFF13BFB>ECEE?1/0B322332?33B32?///34?444332332223?23333?22222222/020/21//<11?1111..0100>....</000000=000000000:00;00000/..0/;/000009//...//9000000000/9//000000000009000///9.//.;//
@M05620:37:000000000-D9766:1:1101:15176:16487 1:N:0:51
AGTGCCAGCTCTCAATCGCACAGGGGACCCAGGGCCTGGCCCCTCCATCCAGAAAACCTATGACCTCACCCGCTACCTGGAGCACCAACTCCGCAGCTTGGCTGGGACCTATGTGAGTATCCAGCGTAGGAATCTGGGAGTTGGGGAGGAGTGAGGAGTTGGGGAAAGACAGTCCTAACCGTGGAGGGTTCTGGTAAATGATGGGGTGAGGAGGGGCTCTTTGGCTCCCACCAGTCCCCCTGTCTGGTCTA
+
AA>AAFFFAFFFGDGG1FFCEGHFGGGGGGHHEGGEGGHHHHGEGGHHHHHHGGHHHEHHHHHHHHHHHHFGG>EEHGHHFFHHHHCGEHHGGGGGGHFHGHEGGGGHGHHHHHHHHHHHHHHHGGGGGGGGFHHHHGFFCGGFCGGCGCGGGFFHGGHHHHGGEGHHHHHHHHHHHHHGGGGGGGGGGGGGGEFFGGGGG0FBFGB@FFFBBB@<@@FFFFFFFFFFFFFFFFFFFFFF@FFFFFFFFF/
@M05620:37:000000000-D9766:1:1101:18180:16534 1:N:0:51
AGTGCCAGCTCTCAATCGCACAGGGGACCCAGGGCCTGGCCCCTCCATCCAGAAAACCTATGACCTCACCCGCTACCTGGAGCACCAACTCCGCAGCTTGGCTGGGACCTATGTGAGTATCCAGCGTAGGAATCTGGGAGTTGGGGAGGAGTGAGGAGTTGGGGAAAGACAGTCCTAACCGTGGAGGGTTCTGGTAAATGATGGGGTGAGGAGGGGCTCTTTGGCTCCCACCAGTCCCCCTGTCTGGTCTA
+
BBAABFFFBFFFGGGGGGGGGGHHGGFGGGHHGGGGGGHHGHGHFGHHHHHHHHHHHGHHHHHHHHHHHHHGGEGGHFHHHHHHHHHHGHHHGGGGGHHHGGHGGGHHGHHHHFHHHHHHHHHHGGGGGGHHHHHHHHHGGHHHGGGGGGGHHFHHHGHHHHGGGGHHHHHHHHHHHGHHGGGGGGGGGGGGGGFGGGGGGGGGGGFFFFFFFFFFFFFFFFFFFFFFFFFFFFFFFFFFFFFFFFFFFFB
@M05620:37:000000000-D9766:1:1101:11127:16550 1:N:0:51
AGTGCCAGCTCTCAATCGCACAGGGGACCCAGGGCCTGGCCCCTCCATCCAGAAAACCTATGACCTCACCCGCTACCTGGAGCACCAACTCCGCAGCTTGGCTGGGACCTATGTGAGTATCCAGCGTAGGAATCTGGGAGTTGGGGAGGAGTGAGGAGTTGGGGAAAGACAGTCCTAACCGTGGAGGGTTCTTGTAAATGATGGGGTGAGGAGGGGCTCTTTGGCTCCCACCAGTCCCCCTGTCTGGTCTA
+
CCBBCFFFDFFFGGGGGGGGGGHHGGGGGGHHGGGGGGHHHHGHGGHHHHHHHHHHHGHHGHHHHHHHHHHGGGGGHGHHHHHHHHHHGHHHGGGGGHHHGHHGGGHHGHHHHHHHHHHHHHHHHGGGGGHHHHHHHHHGGHHHGGGGGGGHHHHHHGHHHHGGGGHHHHHHHHHHHHHHGGGGGGGGGGGGBGGGGGHGGGGGGGFFFFFFFFFFFFFFFFFFFFFFFFFFFFFFFFFFFFFFFFFFFF0
@M05620:37:000000000-D9766:1:1101:13063:16623 1:N:0:51
AGTGCCAGCTCTCAATCGCACAGGGGACCCAGGGCCTGGCCCCTCCATCCAGAAAACCTATGACCTCACCCGCTACCTGGAGCACCAACTCCGCAGCTTGGCTGGGACCTATGTGAGTATCCAGCGTAGGAATCTGGGAGTTGGGGAGGAGTGAGGAGTTGGGGAAAGACAGTCCTAACCGTGGAGGGTTCTGGTAAATGATGGGGTGAGGAGGGGCTCTTTGGCTCCCACCAGTCCCCCTGTCTGGTCTA
+
BCBCCFFFCFFFGGGGGGGFGGHHGGGGGGHHGGGGGGHHHHGHGGHHHHHHHHHHHGHHHHHHHHHHHHHGGEGGHFFHFGHHGHHGGHHHGGGGGHHHGHGGGGHHGHHHHHHHHHHHHHHHHGGGGGHHHHHHHHHGGHHHGGGGGGGHHGHHHGHGHHGGGGHHHHHHHHHHHHHHGGGGGGGGEGGGGGGGGGGGGGGGGGFFFFFFFFFFFFFFFFFFFFFFFFFFFFFFFFFFFFFFFFFFFFF
@M05620:37:000000000-D9766:1:1101:26301:16658 1:N:0:51
AGTGCCAGCTCTCAATCGCACAGGGGACCCAGGGCCTGGCCCCTCCATCCAGAAAACCTATGACCTCACCCGCTACCTGGAGCACCAACTCCGCAGCTTGGCCGGGACCTATGTGAGTATCCAGCGTAGGAATCTGGGAGTTGGGGAGGAGTGAGGAGTTGGGGAAAGACAGTCCTAACCGTGGAGGGTTCTGGTAAATGATGGGGTGAGGAGGGGCTCTTTGGATCCCACCAGTCCCCCTGTCTGGTCTA
+
AA>>AFF4AFFFGGGGGGGCF?GHGGEEFFAEB2AAFFCGHHGHGGHHDGBGEFFFGGHGHHGHHHHFFGFGGEEF2@GH2FHHHHFAFGHHFECGFFFGEG3>EDG/FHHHHH2@GFGGHHHHF@CEGGHFHHHHHHFGGHHHGGFGGGGGHHHHGFC:G/;CEFHHHHHGGGGGGGGGGGEGGGGGAAFGGG9BGFFFFFF/AADFFFFFFF-DFDFFFFFF/BF.BBFFFFFFFFFFFFFFFFFFFFF
@M05620:37:000000000-D9766:1:1101:13753:16687 1:N:0:51
AGTGCCAGCTCTCAATCGCACAGGGGACCCAGGGCCTGGCCCCTCCATCCAGAAAACCTATGACCTCACCCGCTACCTGGAGCACCAACTCCGCAGCTTGGCTGGGACCTATGTGAGTATCCAGCGTAGGAATCTGGGAGTTGGGGAGGAGTGAGGAGTTGGGGAAAGACAGTCCTAACCGTGGAGGGTTCTGGTAAATGATGGGGTGAGGAGGGGCTCTTTGGCTCCCACCAGTCCCCCTGTCTGGTCTA
+
ABABCFFFCFFFGGGGGGGGGGHHGGGGGGHHGGGGGGHHHHGHGGHHHHHHHHGHHGHHHHHHHHHHHHHGGGGGHHHHHHHHFHHHGHHHGGGGGHHHGHHGGGFFGHHHHHHHHHGHHHHHHGGGGGFBGHHGHHHGGHHGGGGGGGGHHHHHHGGHHFGGAAGFHHHBGHHHHHHHGDEC?EGGC?FGFFFFFFGFGGFGGGABEFFFFFFFFFEFFFFFFFFFFFFFFFFFFFEDFE:BFFFFFF/
@M05620:37:000000000-D9766:1:1101:26630:16701 1:N:0:51
AGTGCCAGCTCTCAATCGCACAGGGGACCCAGGGCCTGGCCCCTCCATCCAGAAAACCTATGACCTCACCCGCTACCTGGAGCACCAACTCCGCAGCTTGGCTGGGACCTATGTGAGTATCCAGCGTAGGAATCTGGGAGTTGGGGAGGAGTGAGGAGTTGGGGAAAGACAGTCCTAACCGTGGAGGGTTCTGGGAAATGATGGGGTGAGGAGGGGCTCTTTGGCTCCCACCAGTCCCCCTGTCTGGTCTA
+
>AABAFBCAFFFFGGGGGGCEEGHFGGEGEHHGGGGGGHHHHGFGGGHGHHHHFGGCGHHHHHHHHHHHHFGGGCGHHHHEGHHHHHHGHFHFFGGGHHHGHHGGGH0EGCFFHHHFFDFHHGHHG?ADFFHGHHHGGFF<FFFGGFDGFEHHFHFGE/CGGGGADHGFHHHHFHHHFHHGEEADGGG:FFGGF/=CAFF9;0FEFFFEFFFDFFFF@EFFFFFFF9;AFFFEFFFFFEDBFFF/BFFBF/
@M05620:37:000000000-D9766:1:1101:19401:16749 1:N:0:51
GAGGCTGCTTTGGAAGAAACTGACAAGCCAGGGACACAAGATCGGAAGAGCACACGTCTGAACTCCAGTCACCTTCAGAAATCTCGTACGCCGTCTTCTGCTTGAATAAAAAAAAGGAACTCCTCGTAGGAGCCTCCCAGTTCGTCACGGCGCTGCTGTTCGGCTGGCACGTCCTTCAGGGCTTTCCGTTTTCGTACTCTTGGGGATCCCCTTGGGCTCTTCTGCGCCTCTGTGTCCCTCCGTGTGGTGCC
+
AAABBACAFFDFFGGGGCGGFFDBA5BFFHF4FFFGA22BE3FEAAAE2BFC121ECFAB55B5BAA35BBB3BFGHE@5B5F5F11B1>EEE?E1?F@B44330B4BFG33/<//?0B?11B1FCGEG/F0/?F0//0FG<1/<.....---<A.:;;:0.--.-.:/0;;.;.C0C00..9.900A9;:C9B.;::9////;B.;......;9.;;.;B9//;-;.;.99//99/9/:.;;..;.:.//
@M05620:37:000000000-D9766:1:1101:4460:16770 1:N:0:51
AGTGCCAGCTCTCAATCGCACAGGGGACCCAGGGCCTGGCCCCTCCATACAGAAAACCTATGACCTCACCCGCTACCTGGAGCACCAACTCCGCAGCTTGGCTGGGACCTATGTGAGTATCCAGCGTAGGAATCTGGGAGTTGGGGAGGAGTGAGGAGTTGGGGAAAGACAGTCCTAACCGTGGAGGGTTCTGGTAAATGATGGGGTGAGGAGGGGCTCTTTGGCTCCCACCAGTCCCCCTGTCTGGTCTA
+
AAAAAFFFBFFFGGGGGGGCFCGHGCEAEGGHGGGGGGHHHHGGGGCFFGHGFFHAFEHFFGHHHDGGHHHGG>EEHFGGHHHHHH?FFHHHGGGGEGHHGGHGGGHHGHHGHGHHHFHHGHHHGGGGCFGHHHHFHHCFGHHHGG.AD<CGG0DHGGHHGGGGEGHHCC/CCFHGHHHGGGEGGFGGEGGGGGGGGGFFGGGGGGFBFFFFFFFFFFFFFFFFFFFFFFFFFFFFFFFFFFFFFEFFFFB
@M05620:37:000000000-D9766:1:1101:11053:16776 1:N:0:51
GAGGCTGCTTTGGAAGAAACTGACAAGCCAGGGACAAAAGATCGGAAGCGCACACGTCTGAACTCCAGTCACATTCAGAAAGCTCGTATGCCGTCTTCTGCTTGAAAAAAAAAAGAGTATCCAGCGTATGAATCTGGGAGTTGGGGAGGAGTGAGGAGTTCGGGAAAGACAGTCCTAACCGCGGAGGGTTCTGGTAAATGATGGGGTGAGGAGGGGCTCTTTGGCTCCCACCAGTCCCCCTGTCTGGTCTA
+
A?ABBA>ABFFFGGGGGGG4BAFAG5BBFGBBB2FFGFFFGFHGDEFGH?EA0E1ABGHF55ADG@FBDFG5GFDGHF@FG3FEG?/B?FHHG>>1?BGH4EHHAEHHH?E@///?F1@12@2@</C//01@1111DCF.>011<-<@-..<CD<.<;:;0.-.-@GA////;B;000;9--;---@@.;:9/9;///9//9//..:9AF./;.----.//;B9BFFAEF?A:9/;/F.;;99////9;//
@M05620:37:000000000-D9766:1:1101:15222:16789 1:N:0:51
GCGGCTGCTTTGGAAGAGCACACGTCTGAACTCCCGTCACATTCAGAAATCTCGTATGCCGTCCTCTGCTTGAAACAAAAAACACCCACTACCCACCTTCCCATGTCTTTTTCTCCGCCTCCAGCGTATTTCCCCCGCCCTTCCTCCGTACTCACCTGCTTGTTCAACCTATTTCCATTCGTGCACGTCTTTCTTTTTTCATCGTCTGTGCATTCCCTCTTCTCCGCTCTCCTTTCCCCCCTGCTTGTCTC
+
>1>AA>A>CF@11FGA1BGGGGAEGAFFF2GHHH0BAAAE12DFHFG11BDGBCFF00D1AAA//D1ABGGGEGH1FHH0>///0B//?0B0BB1//>110B1102>2221B0B2<////</01</</<@2@210//////0<0110<><..11/.0/./00.00<00.//000;:00000:...0.:::.090;000-/;;0/.;..0;00000;00//0//9;--;;-9/;/9///----9-/;/9/9/
@M05620:37:000000000-D9766:1:1101:10693:16804 1:N:0:51
GAGGCTGCTTTGGAAGAAACTGACAAGCCAGGGACAAAAGATCGGAAGGGCACACGTCTGAACTCCAGTCACATTCAGAAAGCTCGTATGCCGTCTTCTGCTTGTAAAAAAAGCAACCAGTACGGAAAAGAACCTAGAAGACGCCAAGGAAGGAAAAGAGCTGAAGAGCAAGTGGCAAATAAGTCAGGCATTTCCGCTTTAGCACTCTTGTAGAGCCAATTGAACAATTCTCAGCATTTGCACTTGTAACT
+
BBBBBBFBFFFFGGGGGGGGGFH4G5B42B44BFFFCG2F23F22A2B2ABAA21A1AAF55A5BA3A5335BFHFED5GG3FH3>/E3?FG/1>114GHBG3@0B4F43>//03B00//1B1/<?F/0@<0@?FC@FGDC0/A//C<.00>.0<0F0<<BGFH000.//</=<<::0.;0;;GF00/:.CGHE;...;:0000009CBB00000;;:9:F9CBCCC09BFB////;FF//;;FF/:F/B9
@M05620:37:000000000-D9766:1:1101:20772:16831 1:N:0:51
AGTGCCAGCTCTCAATCGCACAGGGGACCCAGGGCATGGCCCCTCCATCCAGAAAACCTATGACCTCACCCGCTACCTGGAGCACCAACTCCGCAGCTTGGCTGGGACCTATGTGAGTATCCAGCGTAGGAATCTGGGAGTTGGGGAGGAGTGAAGAGTTGGGGAAAGACAGTCCTAACCGTGGAGGGTTCTGGTAAATGATGGGGTGAGGAGGGGCTCTTTGGCTCCCACCAGTCCCCCTGTCTGGTCTA
+
>>3>ADFCAFFFGFGABAFFAEGGFGGEE2FHFAA2AAGCCHGHGGH5F1FA3FEGHE3FGGBHFGAGHHGGGE@EHFHFBGHC?FFGFFEHGFGGEGHHGHHGCDGHGHHHHHBGHHHHHFFHFBEEGGGHHH2GGB??EHHHG-.ADEGHC00<<<=DHC-AEFHGHFHHHHHHHHHHGGGGGGGGDGGGGGFGGGGGGEGFGGGBFFFFFFB?B?FFFFFFFBFFFFFFFFFFFFFF<EFFFFEFFFF
@M05620:37:000000000-D9766:1:1101:2366:16851 1:N:0:51
AGTGCCAGCTCTCAATCGCACAGGGGACCCAGGGCCTGGCCCCTCCATCCAGAAAACCTATGACCTCACCCGCTACCTGGAGCACCAACTCCGCAGCTTGGCTGGGACCTATGTGAGTATCCAGCGTAGGAATCTGGGAGTTGGGGAGGAGTGAGGAGTTGGGGAAAGACAGTCCTAACCGTGGAGGGTTCTGGTAAATGATGGGGTGAGGAGGGGCTCTTTGGCTCCCACCAGTCCCCCTGTCTGGTCTA
+
ABABCFFFCFFFGGGGGGGGGGGGFGGFGGGHGGGGGGHHHHGHGGHHHHGHHHHHHGHHHHHHHHHHHHHGGGGGHHHHHHHHHHHHGHHHGGGGGHHHGHHGGGHHGHHHHHHHHHHHHHHHHGGGGGHHHHHHHHHGGHHHGGGGGGGHHHHHHGHHHHGGGGHHHHHHHHHHHHHHGGGGGGGGGGGGGGFGGGGGGGGGGGFFFFFFFFFFFFFFFFFFFFFFFFFFFFFFFFFFFFFFFFFFFF;
@M05620:37:000000000-D9766:1:1101:5822:16907 1:N:0:51
AGTGCCAGCTCTCAATCGCACAGGGGACCCAGGGCCTGGCCCCTCCATCCAGAAAACCTATGACCTCACCCGCTACCTGGAGCACCAACTCCGCAGCTTGGCTGGGACCTATGTGAGTATCCAGCGTAGGAATCTGGGAGTTGGGGAGGAGTGAGGAGTTGGGGAAAGACAGTCCTAACCGTGGAGGGTTCTGGTAAATGATGGGGTGAGGAGGGGCTCTTTGGCTCCCACCAGTCCCCCTGTCTGGTCTA
+
ABAAAFFFCFFFGGGGGGGGGGHHGGGGGGHHFGGGGGHHHHGHGGHHHHHHHHHHHGHHHHHHHHHHHHHGGEGGHHHHGHHHHHGGGHHHGGGGGHHHGGHGGGHHGHHHHHHHHHHHHHHHHGGGGGHHHHHHHHHGGHHHGGFGGGGHHHHHHGHHHHGGGGHHFHHHHHHHHHHGGGGGGGGGDGGGGGGGGGGGGGGGGGFFFFFFFFFFFFFFFFFFFFFFFFFFFFFFFFFFFFFFFFFFFFB
@M05620:37:000000000-D9766:1:1101:7662:16948 1:N:0:51
AGTGCCAGCTCTCAATCGCCCCGTGGACCCCGGGCCTGGCCCCTCCATCCCGAAAACCTATGACCTCCCCCGCTCCCTGGAGCACCAACTCCTCCGCTTGGCTGGGACCTCTGTGCGTATCCAGCGTCGGCATCTGGGAGTTGGGGAGGAGTGAGGAGTTGGGGAACAACAGTCCTAAACGTGGCGGGTTCTGGTCAATGATGGGGGGAGGCGGGGCTCTTTGGCTCCCACCAGTCCCCCTGTCTGGTCTA
+
>1>AAF11>BCFFGGBFFGCEAEAAEEF0B00A/AE/FFFAFE/EF0FACAA///>GFFFGE2FGHF/F??EEE/?FBFGHHHGEGHHGEHH1F0/?/?CCBHF/<GHCC1F1<?1/?C/0FH1><..<----<0<0<.<./C/:-.-;.E9.09.0.;/0/;-CB./=..9;9B/FF/;-;----9-;EFBF///9/9/BFFFE-------;--9--9F9;/9/9/-AFABFFF///-9@9BF9//B///
@M05620:37:000000000-D9766:1:1101:7601:16955 1:N:0:51
AGTGCCAGCTCTCAATCGCACAGGGGACCCAGGGCCTGGCCCCTCCATCCAGAAAACCTATGACCTCACCCGCTACCTGGAGCACCAACTCCGCAGCTTGGCTGGGACCTATGTGAGTATCCAGCGTAGGAATCTGGGAGTTGGGGAGGAGTGAGGAGTTGGGGAAAGACAGTCCTAACCGTGGAGGGTTCTGGTAAATGATGGGGTGAGGAGGGGCTCTTTGGCTCCCACCAGTCCCCCTGTCTGGTCTA
+
AAAAAFFFBFFFGFGGGGFCGGHHGCDFGGHHGGGGGGHHHHGHGGHHHHHHHHHFHGHHGHHHHHHHHHHGGEEGHGHH2FGHHHG1EHHGFGFGGHHHGHHGGGHHGHEHHHHGHHHHHGHHHGG?CDHFHHHHHHGGGHHHGGGGG.CHHHHHGGHGHHGGGGGH/C/GHHHHHHHHGGGGFGGGGGGGGGFGGGGGGGGGGGFFFFFFFFFFFFFFFFFFFFFFFFFFFFFFFFFFFFFFFFFFFFB
@M05620:37:000000000-D9766:1:1101:10102:16980 1:N:0:51
AGTGCCAGCTCTCAATCGCCCCGGGGACCCATGGCCTGGCCCCTCCATCCAGAAAACCTATGACCTCACCCGCAACCTGGAGCACCCCCTCCGCAGCTTGGCTGGGACCTATGTGAGTATCCAGCGTAAAAATCTGGGGGTTGGGGGGGAGTGAGGAGTTGGGGAAAGGCAGTCCTACCCGTGGGGGGTTATGGTAAAAAATGGGGTGAGGAGGGGCTCTTTGGCTCAAACCAGTCCCCCTGTCTGGTCTA
+
>1>>AFBCAFFFGFGGGFG1E0AAEEEFEA/0BBBFBFGHGHGFEGFFGG1BF0FBGEG1FDBFGHH1FGAEE/>>GH0BBG0?BGE//<?EGEG?/FB0/0<F/C0?CCF<G@F2>?@?DGFF0//?/.1><FGH10-<<-<----;9;---:/A9A-/B;9----;-;--;99BF/;;9AB--;--99-B///:B///-;;/;-9;;--999@;@@-F;B///9;///;EEE9BFF---9;/BBF/:/9
@M05620:37:000000000-D9766:1:1101:8412:16984 1:N:0:51
GAGGCTGCTTTGGAAGAGCACACGTCTGAACTCCAGTCACATTCAGAAATCCCGTATGCCGTCTTTGGCTTGCAAAAAAAAACTGACACACCTGCCAATTTTCCTACAGGCTTTTCACCTCACTCAACTACTCCTATACTACTCCACTCGATTCAACTTTCTTCTGCCCCCCTCGCCCCTAAGTCCTTCTTTTCCGCTTTCTCCCTCTTTCTTATCCACTTGATCACTTCTCCTCATTTGTACTTGTACCT
+
AAAABAFBFFFFGGGECFGGFG4E44AA5BGHAFHCD33B555DGF5535A3BE2AB35BAB01B55AB31E135BB?0>//1BB@33B11>BC0FFBH34B43FGF333/033BB4BG101?11?1?B11@1@FG2@FD2@>11@010//011?FG111?1111>1>.F-@-.--;.-..:/000;0:00<;;9.9.9C90;0:/;F0000009;F0/=;000909//9:FF/9////:B///;/999BB
@M05620:37:000000000-D9766:1:1101:4451:16989 1:N:0:51
ACCACACCTTCTACAATGAGCTGCGTGTGGCTCCCGAGGAGCACCCCGTGCTGCTGACCGAGGCCCCCCTGAACCCCAAGGCCAACCGCGAGAAGATGACCCAGGTGAGTGGCCCGCTACCTCTTCTGGTGGCCGCCTCCCTCCTTCCTGGCCTCCCGGAGCTGCGCCCTTTCTCACTGGTTCTCTCTTCTGCCGTTTTCCGTAGGACTCTCTTCTCTGACCTGAGTCTCCTTTGGAACTCTGCAGGTTCT
+
CCCDCCDDFFFFGGGGGGGGGGHHGGGEHGHHHGGGGGGGGHHHHGGGGGGGHHGHHHHGGGGGGGGGGGGHFHHGGGGHGHHHHGGGGFCGGGHHHHHHHHHHGHHHHHHGGHHGGGGGHHHHHHHHHHHGHGGGGGGHGHHGHGGGGGGGGGGGGGGBFGGGGGFFFFFFFFFFFFFFFFFFFFFFFFFFFFFFFFFFFFFEFFFFFFFFFFFFFFFFFFFFFFFFFFFFFFFFFFFFFFFFFFFFFFF
@M05620:37:000000000-D9766:1:1101:15313:16992 1:N:0:51
GAGGCTGCTTTGGAAGAAACTGACAAGCCAGGGACAAAAGATCGGAAGAGCACACGTCTGAACTCCAGTCACATTCAGAAATCTCGTATGCCGCCTTCTGCTCGAAAAAAAAATCACTCTCCAGTCTAGGAACCTGGGAGCTGCGGAGGAGTGAGCAGTAGCGGAAACACAGTTCTAACCGTGGAGGGCCTTGCTAAATGATGCGGCGTGGAGTCGCTCTTCCCATCTCACCAGTTCCCTTGTCTTGTCTT
+
>3>AAAFAFF@FBGGGFFFGDFFAGBA4FAFHG2FEGFFHADFGEEFF2BFF1GHE1BFF5DAAFGGF5BABGG@FGHBDG5G@DE1?3B4BE//1>@BGFF3?/BEEG/E//0BD11111<FG211>@1110?C00/<//<11-->--.<<.00/0/000<--:-A/;.:.0000;C0.9.9-...:...;//9000;99/;;9------.;/9-;;..://.9/;////;/99/;////.//://;;//
@M05620:37:000000000-D9766:1:1101:7428:16999 1:N:0:51
AGTGCCAGCTCTCAATCGCACAGGGGACCCAGGGCCTGGCCCCTCCATCCAGAAAACCTATGACCTCACCCGCTACCTGGAGCACCACCTCCGCAGCTTGGCTGGGACCTATGTGAGTATCCAGCGTAGGAATCTGGGAGTTGGGGAGGAGTGAGGAGTTGGGGAAAGACAGTCCTAACCGTGGAGGGTTCTGGTAAATGATGGGGTGAGGAGGGGCTCTTTGGCTCCCACCAGTCCCCCTGTCTGGTCTA
+
ABA?AFFFCFFFGGGGGGEFGGHHGGGGGGHHAFGGCGHHHHGHGGHGHHHHHHHGFGHHEHHHHHHHHHHGE>EGHBFHFGHHHHH1FGGGGGGGGHGHEHHGGGHHGHHHGHHHGHGHHFHGFGC/BEFHHHHHHHHFFHHHGGFGGDGHHBGHGGHHHHGGGGGHHHHHHHHHHGHGGEFGGGGFCFGGGGFFGG0CFFGGGFFFFFFFFFFFFDFFFFFFFFFFFFFBFFFFFFFDFFFFFFFFFFB
@M05620:37:000000000-D9766:1:1101:26087:17012 1:N:0:51
GAGGCTGGTTTGGAAGAAACTCATAGACTAATGGAACAGTTCCTCCTGGAACTGGACAAGTTTCTTGACCCGCTTACTGAAGCTGAAACACCTGCCAATGGTCCAGAACTCTATCAGTAAGGAAAGGCTCCAATAAGAATATAAGGGAGCAAAAGACATTAGGAAACAAGGGCACGAAACGCAGGAAGTTCGGGTAAATGACGCGGTGGGACCGAACTATATAACTTCAAGAAGGTTTACAGTTTACTAAC
+
>1>A1>B>11B1F1BBEGABFGFFGFE13BBAD11B1B0DD2DD1ABB0ABBAB0B010BDBA2DDD2BBBA/AB/B1DDGF1BB11F10B?BFG01FFF1B2BB110>@1@1222@222>1B0E00?1B<11111111112222<0////010@/00@2>111@000/0/<//<?/><-.<-<-./<0=0<<<<-/0000;..--;-.-..9----.00099/////////:;-;;F/://:;///////
@M05620:37:000000000-D9766:1:1101:6936:17054 1:N:0:51
GAGCCTGCTTTGGCAGAAACTGACAAGCCAGGCACAAAAGATCGGACGGCACACGTCTGAACTCCAGTCACATTCAGAAATCTCGTCTGCCGTCTTCTGCTTGAAAAAAAAAAAACACCATATTAATAAAGAAGTATCGCGCCTTCCTTACCAGCCAACTCTTCTTTCTTTATGCCTTTTTCTCTCTTCAAACTCTTACTTTATTCCTAACAACTATGTCCTTACATATCTTTTGAACTACACACTTTCGC
+
>>A1>CFFFFFFGFGF1GF1BBFGHBGFA0BA0AF0FFGGEHHFGA/AAAAEFFEHHGFDFHHHHHHHHGGFG2BFGHHGHFHHHGCGGGHG/EGG>GFHHHHHHHFHGG<<//>/<0//1111??11=<1100111=..--<..</000<<00::././0:0<:;0:0;00:00000009/00990000;0;000;0;0000000;000//0-//;///9/////9///;////-/999//-9-////--
@M05620:37:000000000-D9766:1:1101:11797:17058 1:N:0:51
ACCACACCTTCTACAATGAGCTGCGTGTGGCTCCCGAGGAGCACCCCGTGCTGCTGACCGAGGCCCCCCTGAACCCCAAGGCCAACCGCGAGAAGATGACCCAGGTGAGTGGCCCGCTACCTCTTCTGGTGGCCGCCTCCCTCCTTCCTGGCCTCCCGGAGCTGCGCCCTTTCTCACTGGTTCTCTCTTCTGCCGTTTTCCGTAGGACTCTCTTCTCTGACCTGAGTCTCCTTTGGAACTCTGCAGGTTCT
+
CCCCCCCCFFFFGGGGGGGGGGHHGFGEGGFHHGGGGGGGGEHHHGGGGGGGHHHHGHHGGGGCGGGGEEGHHHHGGGGHGHHHHFGGGGDGGGHHHHHHHGHHGHHHHHHGGHHGGGGGHHHHHHHHHHHGHHGGGGGHGHHGHGGGGGGGGGGGGGGGGGGGGGFFFFFFFFFFFFFFFFFFFFFFFFFFFFFFFFFFFFFFFFFFFFFFFFFFFFFFFFFFFFFFFFFFFFFFFFFFFFFFFFFFFFF
@M05620:37:000000000-D9766:1:1101:7085:17064 1:N:0:51
ACCACACCTTCTACAATGAGCTGCGTGTGGCTCCCGAGGAGCACCCCGTGCTGCTGACCGAGGCCCCCCTGAACCCCAAGGCCAACCGCGAGAAGATGACCCAGGTGAGTGGCCCGCTACCTCTTCTGGTGGCCGCCTCCCTCCTTCCTGGCCTCCCGGAGCTGCGCCCTTTCTCACTGGTTCTCTCTTCTGCCGTTTTCCGTAGGACTCTCTTCTCTGACCTGAGTCTCCTTTGGAACTCTGCAGGTTCT
+
CCCCCCCCFFFFGGGGGGGGGGHHGGGGHGHHFGGGEGGGGHHHHGGG1BEGHHHHHHHGGGGGGGGGGGGHHHHGGGGHGHHHHGGGGGGGGGHHHHHHHHHHGHHHHHHGGHHGGGGGHHHHHHHHHHHGHHGGGGGHGHHGHGGGGGGGGGGGGGGGGGGGGGFFFFFFFFFFFFFFFFFFFFFFFFFFFFFFFFFFFFFFDFFFFFFFFFFFFFFFFFFFFFFFFFFFFFFFFFFFFFFFFFFFFFF
@M05620:37:000000000-D9766:1:1101:6211:17089 1:N:0:51
ACCACACCTTCTACAATGAGCTGCGTGTGGCTCCCGAGGAGCACCCCGTGCTGCTGACCGAGGCCCCCCTGAACCCCAAGGCCAACCGCGAGAAGATGACCCAGGTGAGTGGCCCGCTACCTCTTCTGGTGGCCGCCTCCCTCCTTCCTGGCCTCCCGGAGCTGCGCCCTTTCTCACTGGTTCTCTCTTCTGCCGTTTTCCGTAGGACTCTCTTCTCTGACCTGAGTCTCCTTTGGAACTCTGCAGGTTCT
+
AAA1AAAAFFFFGGGGDGG1G1GHGEEFHAGH1FFEGGGGGHHHHGGGGGGGHHHHHHHGGGGGGEGGGGGBH>GGGGEE/?GHHGF/>BCCCGGF1GGHHHHHGHHHHFGGGHHGGGGGHHHGHHHHHHHGHFCCGGCHGHHGHGGGGBBFGBFGGG@@GGGGG@@F@-9BBFFFFFFFFFFFBFFFFFFFFF@ABFFFFFFFFFFFFFFFFFFFFEBFFFFFFFFFFFFFFFFFFBFFFFFFFFFAFFF
@M05620:37:000000000-D9766:1:1101:17758:17090 1:N:0:51
AGTGCCAGCTCTCAATCGCACAGGGGACCCAGGGCCTGGCCCCTCCATCCAGAAAACCTATGACCTCACCCGCTACCTGGAGCACCAACTCCGCAGATTGGCTGGGACCTATGTGAGTATCCAGCGTAGGAATCTGGGAGTTGGGGAGGAGTGAGGAGTTGGGGAAAGACAGTCCTAACCGTGGAGGGTTCTGGTAAATGATGGGGTGAGGAGGGGCTCTTTGGCTCCCACCAGTCCCCCTGTCTGGTCTA
+
1>>>ADD@AF@3AFFAAAFG1FFGCEGAA0FGGE0///B0AGGHGGFG10FA101BGA0BFH2GAG@GHHHGGG/>GHHAFHH/0/BGGCFHG?E//1BGHHHG?EGFA0B1BFHGHGHHHBHHHC<CGAHHHHHHHHHGG0GH?GFGGGGHHFDGHGCGHGG-CEHFGHHHHF:GHHHHGG.ACFGG..FFGF9FGGGGGGGGGGA@EAFFFF@@;-AFFF9999FFF-AAEFFFFFEF@9BFFFB9BF/
@M05620:37:000000000-D9766:1:1101:13348:17107 1:N:0:51
GAGGCTGCTTTGGAAGAGCACACGTCTGAACTCCAGTCACATTCAGAACTCTCGTATGCCGTCTTCTGCTTGAAAAAAAAAAAAACAACTCCGCCGCTTTGCTCATCCCTATGTGAGTCTCCAGCGTAATAATCTGGGAGTTGGGCAGGATTTAGTACTTTGATACAGACAGTCATAACCGTGGAGGGTTCTGGTAAAGTATGGTCTGAGGAGGGGCTCTTTGTCACCCACCCCTCCCCGTGTTTCTTCTT
+
A>AABAFBFFFFGGGGCGGGGGHGHHHEBAFHFFGBGHCGFGHFHHHH2ABFGFFGFHDHEBEFFADDGHFFFBGGFEEEE/>//?/F/3??/E/BFBA/22?2222??CGF2F222@2?1?<C?@/??<F1>FDBD0>.E0<F?./<-<0=<=<00000000000000:C/:G:000B9:.;-..9-...990000C00000/00;:9FFB9.9---./9/////;/;..;.-9....-9..../;/;//
@M05620:37:000000000-D9766:1:1101:20675:17113 1:N:0:51
AGTGCCAGCTCTCAATCGCACAGGGGACCCAGGGCCTGGCCCCTCCATCCAGAAAACCTATGACCTCACCCGCTACCTGGAGCACCAACTCCGCAGCTTGGCTGGGACCTATGTGAGTATCCAGCGTAGGAATCTGGGAGTTGGGGAGGAGTGAGGAGTTGGGGAAAGACAGTCCTAACCGTGGAGGGTTCTGGTAAATGATGGGGTGAGGAGGGGCTCTTTGGCTCCCACCAGTCCCCCTGTCTGGTCTA
+
AAAAAFFFCFFFGDGGGGGGGGHGGAEEFEFHGGGGGGHHHHGHGGHHHHHHHGHGHGHGHFHHHHGHHHHGGEFGHHHGFHHHHH1FEHHGFGFGGGHHGGGGGGHHGHHGHHGGHHGGHHHFHGGDGGHHGHHHHHAFGGHF?F<@C.EHHHHGCEHHHGFGEFCG/CGCGHHHHHHHGGGGGGFGDFGGGGGGGGFGGGGGGGFFFFFFFFFFFFFFFFFFFBFEFFFFEFFFFFFFFFFFFFFFFFB
@M05620:37:000000000-D9766:1:1101:20033:17138 1:N:0:51
AGTGCCAGCTCTCAATCGCACAGGGGACGCAGGGCCTGGCGCCTCCATCCAGGAAACCTATGACCTCACCCGCTACCTGGAGCCCCAACTCCGCAGCGTGGCTGTGACCTATGTGAGTATCCAGCGTAGGAATCTGGGAGTTGGGGAGGAGTGAGGAGTTGGGGAAAGACAGTCCTAACCGTGGAGGGTTCTGGTAAATGATGGGGTGAGGAGGGGCTCTTTGGCTCCCACCAGTCCCCCTGTCTGGTCTA
+
BCBCBFFFBFFFGGGGGGGGGGHGGEFE22A2A2AEABAF0BE1BGGFH13F3BG3?B3B5B55B5BG1GFFG/EEF3@B2B?/??E/EGG3/?////</B@0/0?22FF?22FFHFFHHHHHHHGEED/FGHHHHHHGGGHHH?G<C@EGHHGHHHFFFF/:@EDFGGGGG0BFFFGGGGGGGGGGGEFFFFFFFFFFFFFF/:DFFEFFFFFAF--AFF/;:BBFEF/;DFA9F/:AAF.FFFFBF/B;
@M05620:37:000000000-D9766:1:1101:20684:17139 1:N:0:51
AGTGCCAGCTCTCCATCGCACAGGGGACCCAGGGCCTGGCCCCTCCATCCAGAAAACCTATGACCTCACCCGCTACCTGGAGCACCAACTCCGCAGCTTGGCTGGGACCTATGTGAGTATCCAGCGTAGGAATCTGGGAGTTGGGGAGGAGTGAGGAGTTGGGGAAAGACAGTCCTAACCGTGGAGGGTTCTGGTAAATGATGGGGTGAGGAGGGGCTCTTTGGCTCCCACCAGTCCCCCTGTCTGGTCTA
+
AA>AAFDCBFFFG4GBEFEAEEGAEAAEEAGH2EE?FGFFFGAGGGGHHFHHBABFHFHFFF5GHFHHHHH@E/EEHHFF2FHHHH1?EEGB>E?@CFFCEFFGGGEFDFFHHHFBGHBGHFHHFGGGGCFHGGHHHGACDHHHGC<@CCFHGFFFHDFFHHCGGGHAGHHEHHHHBGHGGGGGGGGGGGGGFGGGFGGBGGGEGGF?FF?FF?=;B;A;9FFFFBFFFBFFEFFBFFEFBFFFFFFFFFB
@M05620:37:000000000-D9766:1:1101:11994:17174 1:N:0:51
AGTGCCAGCTCTCAATCGCACAGGGGACCCAGGGCCTGGCCCCTCCATCCAGAAAACCTATGACCTCACCCGCTACCTGGAGCACCAACTCCGCAGCTTGGCTGGGACCTATGTGAGTATCCAGCGTAGGAATCTGGGAGTTGGGGAGGAGTGAGGAGTTGGGGAAAGACAGTCCTAACCGTGGAGGGTTCTGGTAAATGATGGGGTGAGGAGGGGCTCTTTGGCTCCCACCAGTCCCCCTGTCTGGTCTA
+
A11>AF1B>FFFGFGFEFGCEEH0FEEEEEFHECEEEFHHHHGFGGFHHFHHF0BFGEGGFGDHHFHGHHFGG//EHHHHFFHHHHFFGHHGFFEGEHDF<GFGGGFCEHFFD>DBBGHFHDGG0<ECGCFFFHGDFF<F?FDCC@F@<AECCDDC<EGGG/@CGAEFCCC/::GCCCFFAGE@AA.9E.9BBB9BBBFFFBBBFG9=EFF/AB-9@@?9F//FB9FEAFFBAAFFFFFF=A9FBFFFFB/
@M05620:37:000000000-D9766:1:1101:18206:17186 1:N:0:51
AGTGCCAGCTCTCAATCGCACAGGGGACCCAGGGCCTGGCCCCTCCATCCAGAAAACCTATGACCTCACCCGCTACCTGGAGCACCAACTCCGCAGCTTGGCTGGGACCTATGTGAGTATCCAGCGTAGGAATCTGGGAGTTGGGGAGGAGTGAGGAGTTGGGGAAAGACAGTCCTAACCGTGGAGGGTTCTGGTAAATGATGGGGTGAGGAGGGGCTCTTTGGCTCCCACCAGTCCCCCTGTCTGGTCTA
+
AA>>AFFFBFFFGFGGFGGAGCHCGCEGGGHHFFEEFG2FHHGHGGHHHGHHGHHGHEFHHFGHHBGHHHHGG@EEHHHHBGHHHH1?EHGB/E?EEHFFDHEGGGHHGHFFD?GGFHHFHH3GFGGGGGGFFHHHFFCFCGGFGGACFDEGC0<CCEGHHHGGE?GFCGHHGGHGHFGHGGFGDE?DEFFFFF0BFFGGGFGBFGA@AFFFFFFFFCFFBBBFFBFEEEFDFFFBFBEDAEFFFFFFBB9
@M05620:37:000000000-D9766:1:1101:16032:17186 1:N:0:51
AGTGCCAGCTCTCAATCGCACAGGGGACCCAGGGCCTGGCCCCTCCATCCAGAAAACCTATGACCTCACCCGCTACCTGGAGCACCAACTCCGCAGCTTGGCTGGGACCTATGTGAGTATCCAGCGTAGGAATCTGGGAGTTGGGGAGGAGTGAGGAGTTGGGGAAAGACAGTCCTAACCGTGGAGGGTTCTGGTAAATGATGGGGTGAGGAGGGGCTCTTTGGCTCCCACCAGTCCCCCTGTCTGGTCTA
+
ABBBBFFFBFFFFGGGGGGGGGHGFE2A2EHHFEGEFFGHHG2AAAGB5AFHGHGHHFGF5FBGHDGFHHHGG/FGHHFGGHHHHHEFEHGEEGCGFHGGGHHGGGHHGHHHHHHHHFHHHHHHHGGEGGHHHGHHHHGGGHHHGGFGGGGHHGHHHGHFHHGGGGHHHHHHHHHHHHHHGGGGGGGGEFGGGGBFGGGGGGGGGGADFFFFFFFFFAFFFFFFFFFEFFFFFFFFFFFFFFFFFFFFFFB
@M05620:37:000000000-D9766:1:1101:16034:17207 1:N:0:51
AGTGCCAGCTCTCAATCGCACAGGGGACCCAGGGCCTGGCCCCTCCATCCAGAAAACCTATGACCTCACCCGCTACCTGGAGCACCAACTCCGCAGCTTGGCCTGGAAATATGTGAGTATGGAGCGAAGGAATCTGGGAGTAAGGGAGGAGCGAGCAGTTGCGGAAACACAGTCCTAACCGTGGAGGGTTCTGGTAAATGACGCCCTGAGGAGGCCCTCTTTGGCCCCCACCATGCCCCTTGACTGGACTA
+
AAAAAFB1AFFFGGGGGGGCE0GHGGGGGGEHG0EEGGHHHHGHGGC1FGAEGFCGHGH1GGFHHHHFHHHGGGGGHHHHHHHFHHHHGHFHGGEGGHHHGH11/?011BBGHF2FGH2120100////<F0?11?1?0?/011?0..>...-<---<G0D0:C---//:..009;0F/.A9C?..=A...9C0=900CFB/-9----9-AB-9--;A-B/BFF//-----;-/9;FF---;///;9/9;B
@M05620:37:000000000-D9766:1:1101:11557:17215 1:N:0:51
AAGAGCACACGTCTGAACTCCAGTCACATTCAGAAATCTCGTATGCCGTCTTCTGCTTGAAAAAAAAAATTAACCCAAATGCCCACCGCGATAAGATGCCCAGCTCCGTGTCCCCCTCCCTCTTATTTTTCCCTCCTCCCTCCTTCCTCTCCTCCCGACCCTACTCCCTTTCTCACTTGTTCTCTCTTCTGCCTCTTTCCTCACACCTCCCTTCTCTCACCTAAGTCTCCTTTTGAACTCTACAGTTTCTC
+
A33AAFFFBFAFGFFGDGBFGGHDBDGDFHHGGF5BBADFGABGBGHGGGHGF5555DF1GGEHGEE0/1334@B11113B@BF3111>////?33B3B333/033?/?/0?1F//<?/?<00@12221?0?110/00?/0<C011FF11>01FGE..---//;:;/./CCFF00:C0:;;C0;9BB0;009;::9;BBF0;0;09;/;..909:;9/:;F////9/;//:/;//./:99//////////9
@M05620:37:000000000-D9766:1:1101:6234:17215 1:N:0:51
AGTGCCAGCTCTCAATCGCACAGGGGACCCAGGGCCTGGCCCCTCCATCCAGAAAACCTATGACCTCACCCGCTACCTGGAGCACCAACTCCGCAGCTTGGCTGGGACCTATGTGAGTATCCAGCGTAGGAATCTGGGAGTTGGGGAGGAGTGAGGAGTTGGGGAAAGACAGTCCTAACCGTGGAGGGTTCTGGTAAATGATGGGGTGAGGAGGGGCTCTTTGGCTCCCACCAGTCCCCCTGTCTGGTCTA
+
AAAABFFFAFFFGGGGGGGEG?FFEE22EF2FA2E2FFDGHC21BE2GHFEFGB3FFE3FDGHHHFGHHFFEFGGGHHHHHHHGHHHHGHHHGGGGGHHFEHHGGGHHGHGHGGFGHDGGHFHFHGD/BDF2GHHHHGHGGHHHGFEGG.AGH0GGGGHHHHGGGFEFHH/CGHGGH0CCGDG?9EFGGGFGGGBFGGEB0;FFGGFFEFEFFFFFFFFFFFFFFFFFFFFDEFFFFFFFFFFFFFFBFFB
@M05620:37:000000000-D9766:1:1101:26690:17226 1:N:0:51
ACCACACCTTCTACAATGAGCTGCGTGTGGCTCCCGAGGAGCACCCCGTGCTGCTGACCGAGGCCCCCCTGAACCCCAAGGCCAACCGCGAGAAGATGACCCAGGTGCGTGGCCCGACACCTCTTCTGGTGGCCGCCTCCCCCCCTCCTGGCCTCCCGGCGACGGGCCCTTTCTCACTGGCTCTCTCTTCTGCCGTTTTCCGTAGGACTCTCTTCTCTGACCTGCGTCTCCTTTGGAACTCCGCAGGCTCT
+
BBBABABBFFFFEGGFFGFFFAFFEAABGEHHFGGFGGGCGHHHHGEGGEGGHHFFHHGGGGGGGEEFGGGGGFGEGGFHCEHHEGE/DC<<BAGFGGBH1</?F1?1><//-0F?---<.<C0<0=000;?CFA-:...A.9---.;FGB;A/9E.;?;---9-9-9@E9FF/////9;.B/;//9/FF/BFF-:DBA/B.9...;9BF//9////9//9B/BA=9@?.;BB///BF/9//..-@B.A.:
@M05620:37:000000000-D9766:1:1101:2902:17247 1:N:0:51
GAGGCTGCTTTGGCAGAACTGACAAGCCCGGGACAAAAGATCGGAAGAGCACACGTCTGAACTCCAGTCACATACAGAAATCTCGTCTGCCGTCTTCTGCTTGAAAAAAAAAAAACAAAATACGACACACATACTTGTTAATAAAAGAGTTAACAAAATAACCACCTACACCAGAACATACATGAATGAGATAAACTGAAAAACTATAGAAGCGCCCCAGAGACATTATTAGACATTTACAAATATCAGAT
+
>AA>>AFAFFFFGAFFAGGGGFHFHF4A4AEEFGG2FGGFHHHGGFF1F2BGHHGHHFFDGGHHHGHHHGHHH3BBFHHHHFHGHGEHFHHG?EHGBBDGHHHFFHHHCF</B/////00111///->0..1111100000000000./0000000..0000/0.../////...///000090;000000000000000009:00000;/:/----9....;../////;////;/9/////;///////
@M05620:37:000000000-D9766:1:1101:9439:17268 1:N:0:51
GCGGCTGCTTTGGAAGAAACTGACAAGCCCGGGACAAAAGATCGGAAGCGCACACGTCTGAACTCCAGTCACATTCAGAAATCCCGTATGCCGTCTTCTGCTTGAAAAAAAAAAAACACCTCCCTCCTTCCTTGCCTCCCAGATCTTCACCCTTTCTCCCTTATTCTCTCTTCTGCCATTTTCCTTAGAACTCTCTTCCCTTCCCTTCTTCTCCTTTGGCACTCTGCAGTGTCTCTATCTTAAGCTCACCC
+
>11>A>>AFF@1BGFF1BFG1BBFF1GHG0AFEEG/FB0BFGHHGGGG/EEEFGHGBFGGHHH@GHFGBGFHHB2BFEFBGEF1B??EGHHHG/EGFHHFHHFE01B1<BBC/>//?/0<<<FFHCC0=1<=00/==CHG/0.0/<0<00;:.=C0:;0;/:/;0;0;000;0C0CB/;CGEBF000000090;BB000;90/;:0/9/::/;9//99//9/9BF9B//////////;/99//////9/-9
@M05620:37:000000000-D9766:1:1101:9800:17312 1:N:0:51
GAGGCTGCTTTGGAAGAGCACACGTCGCCAAGCCAGGGACAAAAGATCGGAAGAGCACACGTCTGAACTCCAGTCACATTCAGAAATATCGTATGCCGTCTTCTGCTTGAAAAAAAGAATCCAGCGTAGGAATCTGGGAGTTGGGGAGGAGTGAGGAGTTGGGGAAAGACAGACCTAACCGTGGAGGGTTCTGGTAAATGATGGGGTGAGGAGGGGCTCTTTGGCTCCTACCAGTCCCCCTGTCTGGTCTA
+
A?AAA4CACFFFFAGGFGGGGGHGHC22BEEE2AF2GGGGGHHAFFFGHC1A1FGAGHGGGH1BF55BGHHFGDBGHH4F44BFGG44BGFB?GHFHGGEGFHFFGGHFGGFBE/B//B111B10//?>/<1@<221CF//011/@C--<<000<.<<</0/<<...;C//C/;;C://C-;.ADE.?...900;CFGF0B000;;;-..9FAB-B?9ABF/9///99//9A9/;;/B.A-;9//////9/
@M05620:37:000000000-D9766:1:1101:12821:17322 1:N:0:51
AGTGCCAGCTCTCAATCGCACAGGGGACCCAGGGCCTGGCCCCTCCATCCAGAAAACCTATGACCTCACCCGCTACCTGGAGCACCAACTCCGCAGCTTGGCTGGGACCTATGTGAGTATCCAGCGTAGGAATCTGGGAGTTGGGGAGGAGTGAGGAGTTGGGGAAAGACAGTCCTAACCGTGGAGGGTTCTGGTAAATGATGGGGTGAGGAGGGGCTCTTTGGCTCCCACCAGTCCCCCTGTCTGGTCTA
+
BBBBBFFFBFFFGGGGGGGGGGHHGGGGGGHHGGGGEGHHHHGHGGHHHHHHHHHHHGHGHHHHHHHHHHGGGGGGHHHHGHHHHHHHGHHHGGGGGHHHGHHGGGHHGHHHHHHHHHHHHHHHHGGGGGHHHHHHHHHGGHHHGGGGGGGHGGHHHGHHGHGGGGHHHHHHHHHHHHHHGGGGGGGGGGGGGGGGGGGGGGGGGGFFFFFFFFFFFFFFFFFFFFFFFFFFFFFFFFFFFFFFFFFFFFB
@M05620:37:000000000-D9766:1:1101:19620:17376 1:N:0:51
AGTGCCAGCTCTCAATCGCACAGGGGACCCAGGGCCTGGCCCCTCCATCCAGAAAACCTATGACCTCACCCGCTACCTGGAGCACCAACTCCGCAGCTTGGCTGGGACCTATGTGAGTATCCAGCGTAGGAATCTGGGAGTTGGGGAGGAGTGAGGAGTTGGGGAAAGACAGTCCTAACCGTGGAGGGTTCTGGTAAATGATGGGGTGAGGAGGGGCTCTTTGGCTCCCACCAGTCCCCCTGTCTGGTCTA
+
CCBCCFFFDFFFGGGGGGGGGGHHGGGGGGHHGGGGGGHHHHGHGGHHHHHHHHGHHGHHHHHHHHHHHHHGGGGGHHHHHHHHHHHHGHHHGGGGGHHHGHHGGGHHGHHHHHHHHHHHHHHHHGGGGGHHHHHHHHHGDHHHGGGGGGGHHHHHHGHHHHGGGGHHHHHHHHHHHHHHGGGGGGGGEGGGGGGGGGGGGGGGGGFFFFFFFFFFFFFFFFFFFFFFFFFFFFFFFFFFFFFFHFFFFFF
@M05620:37:000000000-D9766:1:1101:3937:17382 1:N:0:51
AGTGCCAGCTCTCAATCGCACAGGGGACCCAGGGCCTGGCCCCTCCATCCAGAAAACCTATGACCTCACCCGCTACCTGGAGCACCAACTCCGCAGCTTGGCTGGGACCTATGTGAGTATCCAGCGTAGGAATCTGGGAGTTGGGGAGGAGTGAGGAGTTGGGGAAAGACAGTCCTAACCGTGGAGGGTTCTGGTAAATGATGGGGTGAGGAGGGGCTCTTTGGCTCCCACCAGTCCCCCTGTCTGGTCTA
+
BBAABFFFBFFFGGGGFFFEGGHFGGFEEEHHGGGGDGHGHHGHGGHH5AGGBHHFHGHHHHGHHHHHHHHGG?EGHHHHFHHHHHCEGHHHGGGGEHHHGHHGGGHHGHHHHHHHHHGHHHHHHGGDDGGHHHHHHHFGGHHHGGGGGDGHH0GF0AGHHHGGADHHHHGHFHHHHGHHGGGGGGGGEFGGGGGFGFGGGGGGGGFBFFFFFFBBBBFFFFFFFFFFFFFFFFFFFFFFBFFFFFFFFF9
@M05620:37:000000000-D9766:1:1101:18184:17414 1:N:0:51
AGTGCCAGCTCTCAATCGCACAGGGGACCCAGGGCCTGGCCCCTCCATCCAGAAAACCTATGACCTCACCCGCTACCTGGAGCACCAACTCCGCAGCTTGGCTGGGACCTATGTGAGTATCCAGCGTAGGAATCTGGGAGTTGGGGAGGAGTGAGGAGTTGGGGAAAGACAGTCCTAACCGTGGAGGGTTCTGGTAAATGATGGGGTGAGGAGGGGCTCTTTGGCTCCCACCAGTCCCCCTGTCTGGTCTA
+
ABAABFFFDFFFGGGGGGGFGGHGGGGGGGHHGGGGGGHHHHGHGGHHHHHHHHHHHGHHHHHHHHHHHHHGGEGGHHHHGHHHHHHHGHHHGGGGGHHHGHHGGGHHGHHHHHHHHHHHHHHHHGGGGGHHHHHHHHHGGHHHGGGGGGGHHHHHGGHHHHGGGGHHHHHHHHHHHHHHGGGGGGGGFGGGGGGGGHHHHGGGGGFFFFFFFFFFFFFFFFHFFFFFFFFFFFFFFFFFFFFFFFFFFFF
@M05620:37:000000000-D9766:1:1101:11137:17423 1:N:0:51
AGTGCCAGCTCTCAATCGCACAGGGGACCCAGGGCCTGGCCCCTCCATCCAGAAAACCTATGACCTCACCCGCTACCTGGAGCACCAACTCCGCAGCTTGGCTGGGACCTATGTGAGTATCCAGCGTAGGAATCTGGGAGTTGGGGAGGAGTGAGGAGTTGGGGAAAGACAGTCCTAACCGTGGAGGGTTCTGGTAAATGATGGGGTGAGGAGGGGCTCTTTGGCTCCCACCAGTCCCCCTGTCTGGTCTA
+
A1>AAFBFAFFFGGGGFFEAE0GCCFEG?EAGFEEE/EHHAGGBEGBDBG1DD01GGF0CGGGHHHHFHHHGGG?EHGGFGHHHHGHHGFFHGGEGCBGH?HEGGGGHGHHHD>GGHHHFHHHHHGGF/?@FGHFFB00CEGDF@-FGCCGHFGBCFGHFGHCGAE.CGHHHHHHHFH/CAGE??E??GGGGGGFFFFGGFFGGGFA@FFEBB-@;@@FFFFFFFFFFFFFFFFFFFFFF@FFFFFFFFFB
@M05620:37:000000000-D9766:1:1101:21341:17448 1:N:0:51
AGTGCCAGCTCTCAATCGCACAGGGGACCCAGGGCCTGGCCCCTCCATCCAGAAAACCTATGACCTCACCCGCTACCTGGAGCACCAACTCCGCAGCTTGGCTGGGACCTATGTGAGTATCCAGCGTAGGAATCTGGGAGTTGGGGAGGAGTGAGGAGTTGGGGAAAGACAGTCCTAACCGTGGAGGGTTCTGGTAAATGATGGGGTGAGGAGGGGCTCTTTGGCTCCCACCAGTCCCCCTGTCTGGTCTA
+
3AABBDDFBFCDEGGGGAFFAEBGAEEEEGHHGGEEFAGCFGGHGGFHFHHDD33FGE3AGGBHGHBGHHHGGGCEHHHGHHHHEFHHGHHHGG@EEHHHGFHE?EFHGHHHHGHHHHHHHHHHHG/CDGHHHHHBFHHE?GHHCGGGGGGHHHHHHGHHGHCGGDHGHHHHHHHHHGHHGEGGGGGGDGGGFGFGGGGGGGGGGGFBFFFFFF;-B=FFFFFFFFFFFFFFFFFFFFFD-AFFFBBFBF9
@M05620:37:000000000-D9766:1:1101:16258:17506 1:N:0:51
AGTGCCAGCTCTCAATCGCACAGGGGACCCAGGGCCTGGCCCCTCCATCCAGAAAACCTATGACCTCACCCGCTACCTGGAGCACCAACTCCGCAGCTTGGCTGGGACCTATGAGAGTATACAGCGTAGGAATCTGGGAGTTGGGGAGGAGTGAGGAGTTGGGGAAAGACAGTCCTAACCGTGGAGGGCTCTGGTAAATGATGGGGTGAGGAGGGGCTCTTTGGCTCCCACCAGTCCCCCTGTCTGGTCTA
+
ABABAFFFBFFFGGGGGGGFGEHFGGGGGGDHGGGGGGHHHHGHGGHGHHGHHHHGHGHHHHHHHHHHHHHGGFEGHHHH2GHHHHHFGHHHGGEGGHHHGHHGGGHHGHHHH3BF2GGH33BBG/?C@/FFHHHH1??F<GHH/A.->CG/CG0<CFHHHH--;CHHHHHHHHHHHHHHGG.BDGGG.AEGG09;FGGGGGGGGFFFF?FFFF-;BDFFFF/;FFFAEFFFF?9BFFE?F.BFFF/;/B/
@M05620:37:000000000-D9766:1:1101:11799:17533 1:N:0:51
AGTGCCAGCTCTCAATCGCACAGGGGACCCAGGGCCTGGCCCCTCCATCCAGAAAACCTATGACCTCACCCGCTACCTGGAGCACCAACTCCGCAGCTTGGCTGGGACCTATGTGAGTATCCAGCGTAGGAATCTGGGAGTTGGGGAGGAGTGAGGAGTTGGGGAAAGACAGTCCTAACCGTGGAGGGTTCTGGTAAATGATGGGGTGAGGAGGGGCTCTTTGGCTCCCACCAGTCCCCCTGTCTGGTCTA
+
ABABCFFFCFFFGGGGGGGGGGHHGGGGGGHHGGGGGGHHHHGHGGHHHHHHHHHHHGHHHHHHHHHHHHHGGGGGHHHHHHHHHHHHGHHHGGGGGHHHGHHGGGHHGHHHHHHHHGHGHHHDGDCDCFHHHHHHHHGFDHHHGGGGGGFHHHHHHGHHHHGGGGHHGHHHHHHHFHHHGGGGGGGGEGGGGGGGGGGGGGGGGGFFFFFFFFFFFFFFFFFFFFFFFFFFFFFFFFFFFFFFFFFFFFF
@M05620:37:000000000-D9766:1:1101:20295:17544 1:N:0:51
AGTGCCAGCTCTCAATCGCACAGGGGACCCAGGGCCTGGCCCCTCCATCCAGAAAACCTATGACCTCACCCGCTACCTGGAGCACCAACTCCGCAGCTTGGCTGGGACCTATGTGAGTATCCAGCGTAGGAATCTGGGAGTTGGGGAGGAGTGAGGAGTTGGGGAAAGACAGTCCTAACCGTGGAGGGTTCTGGTAAATGATGGGGTGAGGAGGGGCTCTTTGGCTCCCACCAGTCCCCCTGTCTGGTCTA
+
>A1>AFFFAF13BFGE11FFAAB0AEGGC0FCFE0/A/FEAGGFGGFHFAG1AFEFHG0EGHDHGHHHHHHGGG/>GHHFHHHABFHHGBHHC/>EE>GHCFHG/EHHGFGHFGHHBFGDGHHEHGCF?/FGHHHHFB0F/?FC/-F-AEGGF0<CC<<<F/-@;EHFGHHC:CGHHHHHGGGGGGGGCGGGGGFFGFFGGGGGGGF@F?FFFB---;EFFFFFFFFFFFFFFFFFFFEA@EFFFFFFFF/
@M05620:37:000000000-D9766:1:1101:12303:17571 1:N:0:51
AGTGCCAGCTCTCAATCGCACAGGGGACCCAGGGCCTGGCCCCTCCATCCAGAAAACCTATGACCTCACCCGCTACCTGGAGCACCAACTCCGCAGCTTGGCTGGGACCTATGTGAGTATCCAGCGTAGGAATCTGGGAGTTGGGGAGGAGTGAGGAGTTGGGGAAAGACAGTCCTAACCGTGGAGGGTTCTGGTAAATGATGGGGTGAGGAGGGGCTCTTTGGCTCCCACCAGTCCCCCTGTCTGGTCTA
+
>>ABBFFFBFCFGFGGGFEGEEFE2EEFGGFHGGGGGFHHGGGHGGGHHHGFHFHHHGHHHGHHHHGHHHHGGGFGHHHHHHGFFHFHGHHHGEGGGHHHGHHGGGHHGHHGHHHHHGFHHHFHHGEDGGHHHHHHHHGGCHHHGGGGGGGHHHGHHGHHHHGGGGHHHHHHHHHHHHHHG:ECGGGGCFGGGGFGGGGGGFGGGGFFFFFFFFFFFCFFFFFFFFFEFFFFFFFFFFFFFFFFFFFFFF/
@M05620:37:000000000-D9766:1:1101:18478:17576 1:N:0:51
AGTGCCAGCTCTCAATCGCACAGGGGACCCAGGGCCTGGCCCCTCCATCCAGAAAACCTATGACCTCACCCGCTACCTGGAGCACCAACTCCGCAGCTTGGCTGGGACCTATGTGAGTATCCAGCGTAGGAATCTGGGAGTTGGGGAGGAGTGAGGAGTTGGGGAAAGACAGTCCTAACCGTGGAGGGTTCTGGTAAATGATGGGGTGAGGAGGGGCTCTTTGGCTCCCACCAGTCCCCCTGTCTGGTCTA
+
AA>ABFFFAFFFGGGGGFGGEGHHGGGEEEHHGFGECFHHFHGHGGHHGHHGFE3GHGFFHHFHHHHHHHHGGEEGHHHHHHHEFGHHGHGHGEFGEHHHGHHGGGHHGHHHHHHHGGFHGHHHHGGGGGHHGHHFHHHGDGHHGCFGGGGFHHHHHGFGHFCDGGHHHHHHGGHHHHHHAEGGGGGG9FGGGGGGGGGGGGGGGGFFFFFFFFFFF;FFFFFFFFFEFFFFFFFFFFFFFFFFFFFFFFB
@M05620:37:000000000-D9766:1:1101:10928:17591 1:N:0:51
ACCACACCTTCTACAATGAGCTGCGTGTGGCTCCCGAGGAGCACCCCGTGCTGCTGACCGAGGCCCCCCTGAACCCCAAGGCCAACCGCGAGAAGATGACCCAGGTGAGTGGCCCGCTACCTCTTCTGGTGGCCGCCTCCCTCCTTCCTGGCCTCCCGGAGCTGCGCCCTTTCTCACTGGTTCTCTCTTCTGCCGTTTTCCGTAGGACTCTCTTCTCTGACCTGAGTCTCCTTTGGAACTCTGCAGGTTCT
+
CCCCDCCDFFFFGGGGGGGGGGHHGGGGHGHHHGGGGGGGGHHHHGGGGGGGHHHHHHHGGGGGGGGGGGGHHHHGGGGHGHHHHGGGGGGGGGHHHHFHHHAGGHGGFGGCGHHCD@FGGHHHHFHHHHHDHHCGGGGHGFHDHGGGGGGGGFGGGGFG?@FFF?BFFFFEFFFFFFFFFFFFFFFFB:FFFFFFFFFFFFFFF.BFBFFFF0B:BFFBFBFFFFFBFFFFFFFFFEBFFFFFFFFFFFF
@M05620:37:000000000-D9766:1:1101:9072:17595 1:N:0:51
ACCACACCTTCTACAATGAGCTGCGTGTGGCTCCCGAGGAGCACCCCGTGCTGCTGACCGAGGCCCCCCTGAACCCCAAGGCCAACCGCGAGAAGATGACCCAGGTGAGTGGCCCGCTACCTCTTCTGGAGGCCGCCTCCCTCCTTCCTGGCCTCCCGGAGCTGCGCCCTTTCTCACTGGTTCTCTCTTCTGCCGTTTTCCGTAGGACTCTCTTCTCTGACCTGAGTCTCCTTTGGAACTCTGCAGGTTCT
+
AAAAAAAAFFFFGGGGFFG1F1FHGEEEH0FG1BF0EEGGGHHHHGGGCAGGHHHHHHHGCGGGG/FGGGGBG1GFGGGH/<GGHGA/>CC@CGCG1?GHGHEHFHFHHHEFGHHGGGGGHHHHGFFDB0<<CGGGCFAHEHHGGFFGGG/FCGFG..A@@AGGG?=A@-9;FFFFFFFFFFFFFFFFFFFFFF@AFFFFFFFFFFFFFFFFBFFFFFFBFFFFBFFFFFFFFFFFFFFFFFFFFFFFBFF
@M05620:37:000000000-D9766:1:1101:9902:17630 1:N:0:51
AGTGCCAGCTCTCAATCGCACAGGGGACCCAGGGCCTGGCCCCTCCATCCAGAAAACCTATGACCTCACCCGCTACCTGGAGCACCAACTCCGCAGCTTGGCTGGGACCTATGTGAGTATCCAGCGTAGGAATCTGGGAGTTGGGGAGGAGTGAGGAGTTGGGGAAAGACAGTCCTAACCGTGGAGGGTTCTGGTAAATGATGGGGTGAGGAGGGGCTCTTTGGCTCCCACCAGTCCCCCTGTCTGGTCTA
+
CCBCCFFFBFFFGGGGGGGGGGHHGGGGGGHHGGGGGGHHHHGHGGHGHHHHHHHHHGHEHHHHHHHHHHHGGGGGHHHHHHHHHHHHGHHHGGGGGHHHGHHGGGHHGHHHHHHHHHHHHHHHHGGG?EHHHHHHHHHGGHHHGGGGGGGHHHGHHGHHHHGGGGHHHFHHHHHHHHHHGGGGGGGGDGGGGGGGGGGGGGGGGGFFFFFFFFFFFFFFFFFFFFFFFFFFFFFFFFFFFFFFFFFFFFB
@M05620:37:000000000-D9766:1:1101:5392:17631 1:N:0:51
AGTGCCAGCTCTCAATCGCACAGGGGACCCAGGGCCTGGCCCCTCCATCCAGAAAACCTATGACCTCACCCGCTACCTGGAGCACCAACTCCGCAGCTTGGCTGGGACCTATGTGAGTATCCAGCGTAGGAATCTGGGAGTTGGGGAGGAGTGAGGAGTTGGGGAAAGACAGTCCTAACCGTGGAGGGTTCTGGTAAATGATGGGGTGAGGAGGGGCTCTTTGGCTCCCACCAGTCCCCCTGTCTGGTCTA
+
BCAABFFFCFFFGGGGGGGGGGHHGGGGGGHHFGGGGGHHHHGHGGHHHHHHHHHHHGHGHHHHHHHHHHHGGEGGHHHG2GHHHHFEFHHHGGGGGHHHGHHGGGHHGHHHHHHHHHHHHHHHHGGGGGHHHHHHHHHGGHHHGGGGGGGHHHHHHGHHHHGGGGHGHHHHHHHHHHHHGGGGGGGGDGGGGGGGGGGGGGGGGGFFFFFFFFFFFFFFFFFFFFFFFFFFFFFFFFFFFFFFFFFFFFB
@M05620:37:000000000-D9766:1:1101:23353:17634 1:N:0:51
ACCACACCTTCTACAATGAGCTGCGTGTGGCTCCCGAGGAGCACCCCGTGCTGCTGACCGAGGCCCCCCTGAACCCCAAGGCCAACCGCGAGAAGATGACCCAGGTGCGTGGCCCGCTACCTCTTCTGGTGGCCGCCTCCCTCCCTCCTGGCCTCCCGGTGCTGCGCCCTTTCTCACTGGTTCTCTCTTCTGCCGTTTTCCGTAGGACTCTCTTCTCTGACCTGCGTCTCCTTTGGAACTCTGCAGGTTCT
+
BAAAABAA4FFFGGGB5F5BGCHBEAEAA22232FA2EFCEHHCHGGG1AAADGFFHHFA0E?EG1EEE/?1GEGGGGEHGEHHHGGECCCB@FFB>GDFGHA<FFFG@FDCGFGCC<C-CHGHH==DGHFDFHGCCFGHGGGA.;FA/BFFFFFEE.;9;-0;BBBD;@FFFFFFFFBFBFBBFFF/BFFFEB-:;FEFFDF?.DFFFFFFFF//BFF//;/BF-99;.BFFFFFBFFFFBFFFBFFFFF
@M05620:37:000000000-D9766:1:1101:3065:17653 1:N:0:51
AGTGCCAGCTCTCCATCGCACAGGGTACCCAGGGCCTGGCCCCTCCATCCAGAAAACCTATGACCTCACCCGCTACCTGGAGCACCCACTCCGCAGCTACGCTGGGACCTATGAGCGTATCCCGCGTTGGCCTCTGGGCGTTGGGGCGGAGTGCGGCGTTGGGGCTAGCCATTCCTCCCGGTGGAGCGTTCTGGTAAATGATGGGGAGAGGCGGGGCTCTTTGGCTCCCACCAGTCCCCCTGTCTGGTCTT
+
>>>>>DFF?FFFG4GFBEECEGHHC4BBBGD2BAEBEFHHHHGEFGHHFGFHHGFBBE3BBGHGHFG3FC?>>>>EHDBB2BBGHG11?GGCEG/EEG33/>/?@EGAFHHDH211/CD/<21?//A/>G111?<F1<.-<>@<--.-:-;.:0-;-@9-;.--.-9:/;//9BB///;.9;-....9;.9AFB9F/:;9/;BFFF.@....-9--;BA//;/9BBBEF.9...:BFFFA-.BF/BBFFF/
@M05620:37:000000000-D9766:1:1101:18528:17677 1:N:0:51
AGTGCCAGCTCTCAATCGCACAGGGGACCCAGGGCCTGGCCCCTCCATCCAGAAAACCTATGACCTCACCCGCTACCTGGAGCACCAACTCCGCAGCTTGGCTGGGACCTATGTGAGTATCCAGCGTAGGAATCTGGGAGTTGGGGAGGAGTGAGGAGTTGGGGAAAGACAGTCCTAACCGTGGAGGGTTCTGGTAAATGATGGGGTGAGGAGGGGCTCTTTGGCTCCCACCAGTCCCCCTGTCTGGTCTA
+
[truncated: 634,753 more chars]
