# Supplementary material for: Fast but not furious: a streamlined selection method for genome-edited cells
Source: Life Sci Alliance. 2021 Apr 26;4(6):e202101051. doi: 10.26508/lsa.202101051 (PMC8127327; doi:10.26508/lsa.202101051)
Supplement: Supplementary file 1 [file LSA-2021-01051_Supplemental_Data_1.zip › SANGER and Deep Sequencing/ACTB/52_S52_L001_R1_001.fastq]

@M05620:37:000000000-D9766:1:1101:15876:1933 1:N:0:52
ACCACACCTTCTACAATGAGCTGCGTGTGGCTCCCGAGGAGCACCCCGTGCTGCTGACCGAGGCCCCCCTGAACCCCAAGGCCAACCGCGAGAAGATGCCCAGGTTAGTGGCCCGCTACCTCTTCTGGTTGCCGCCTCCCTCCTTCCTGGCCTCCCGGAGCTGCGCCCTTTCTCACTGGTTCTCTCTTCTGCCGTTTTCCGTAGGACTCTCTTCTCTGACCTGAGTCTCCTTTGGAACTCTGCAGGTTCTT
+
>AABCCBCFFFFGGGGGGGGGGHHGFGEHGHHHGGEGGGCGHHHHGGGGGGGEGHHHHHGGG0EFE?FGGA2G??EG?/?/?F/?FFCGG??//22?22?<2</?110?10<?F<@@-<CGDBGBG00D0.<<-<@A.CCGCAGF0CC0/99CCE?.---;F/B-@DACFFFFFFFF/.BF9FBFBFF/B9/:-ADFFFF.B...//:9BBBFFFFF/9BBF./.B9::::FF/;///::F/9//.AB99/
@M05620:37:000000000-D9766:1:1101:14050:1959 1:N:0:52
ACCACACCTTCTACAATGAGCTGCGTGTGGCTCCCGAGGAGCACCCCGTGCTGCTGACCGAGGCCCCCCTGAACCCCAAGGCCAACCGCGCGAAGATGCCCAGGTGAGTGGCCCGCTACCTCTTCTGGTGGCCGCCTCCCTCCTTCCTGGCCTCCCGGCGCTGCGCCCTTTCTCACTGGTTCTCTCTTTTGCCGTTTTCCGTAGGACTCTCTTCTCTGACCTGAGTCCCCTTTGGAACTCTGCAGGTTCTT
+
@ABABBBAFFFFGGGGGG5BGFHGGAAA4BFABAFE2EEGDGHHHGG?EFGGFHHHHHHA>EEGGAEGGGFFHCGGG?EEGAGACFGCGG<@/@@??F11C1/<G11?F1F.CCCC?-ACGFGHFFFBHHFG.:-:CDFFFBDFGFFF0/.9CFFEF?-999=D??FBBFFEFF9BFFEFF/B/B/BF/;9//=DFFFBFDF.../:///BFFBB/;9/;9:9/;B//9:99FFBB/F9BF9/:/AFFFF/
@M05620:37:000000000-D9766:1:1101:11467:1999 1:N:0:52
AGTGCCAGCTCTCAATCGCACAGGGGACCCAGGGCCTGGCCCCTCCATCCAGAAAACCTATGTCCTCACCCGCTACCTGGAGCCCCAACTCCGCACCCTGGCTTTTACCTATGTAAGTATCCAGCGTAGCAATCTGGGAGTTGGGGAGCAGTGAGGACTTGGCGAAAGACAGTCCTAACCCTGGAGGGTTCTGGTAAATGATGCGGTGAGGAGGGGCTCTTTGCCTCCCTCCAGTCCCCCTGTCTCTTCTT
+
11>>AFF@AFFFGFFGGCFAEEGC0EEAEEHHG0AE/BFC0BEHGGGBHGGD10FGGGH1FA2DGGG1F>>EEE/EGFE00BE//?//EGF1EA//>/?</0B0012BB11B1F2B2FBFFGDFF@C///21@<FF100<EGDG?/.@..0>1>10<.<CGB/<<@@AHHH/<G0;G0::.::.9.A?.;AFFBC009C09FF0--;;-9FFAB@-@-9B9F//;/;-9-9AB/9///-9--;9B///;B/
@M05620:37:000000000-D9766:1:1101:19461:2001 1:N:0:52
GAGGCTGCTTTGGAAGAAACTCATAGAAGACTCCAAGAGTGTAAACTAGATCAGGAAAAAATGGCAGCTACGTCTATCATTTCTGATTTAGCTCTCTTGTGTATCCACTTGCCCAATTCTCCGCATTTGTACTTGTCACTGACACACCCGGGCCAACAGCTCGAAAGAGCACACTTCTGCCCTCCCGTCCCCTTCAGACCTCTCGTATGCCGAATTCTGCTTGTATCTATTCTTATTTTATATTCCATTTT
+
>AAAAAFAFFFFGBGFAGFGGGHHHDD5B4FGFF4BB2B5B5DAD5D5BGH53BFBFGHAEHAB2BA135B1112155D5BDF5555D5BDD55@B343BB2@@B443B@@@333?BFFGHG////?G4G???43F34BF433332<//////>/<//20?<//0/?0<F>>0<0FHFD11.<<<<A<....;C;0;0/.C0:::C?C/00--;;CFBC0CF0900000009000009000000009////
@M05620:37:000000000-D9766:1:1101:13874:2020 1:N:0:52
ACCACACCTTCTACAATGAGCTGCGTGTGGCTCCCGAGGAGCACCCCGTGCTGCTGACCGAGGCCCCCCTGAACCCCAAGGCCAACCGCGAGAAGATGCCCAGGTGAGTGGCCCGCTACCTCTTCTGGTGGCCGCCTCCCTCCTTCCTGGCCTCCCGGCGCTGCGCCCTTTCTCACTGGTTCTCTCTTCTGCCGTTTTCCGTAGGACTCTCTTCTCTGACCTGAGTCTCCTTTGGAACTCTGCAGGTTCTA
+
BBBBBBBBFFFFGGGGGGAGGGHHGEEBAEGHHFGE?FGGGHHHHGGGDEGGFHGHHHHGGGFGGGGGGGGHHHHGGFGHGGHHHGGCGG/>BDHHFHFFHEHCF1FFGBAFHHCFCFGHHHHHFHHEHCFHFCGFGGHGHFGHHFFGBFFGGGGGGD-BAD=DCAFFFFEFFFFFFFEFFFFFFFFFBFFEFFDFFFFFFFFADFFFFFFFFFFFFBFFFFBBFFFFFFFFFFFFBFFFFBFFEAFFBFB
@M05620:37:000000000-D9766:1:1101:18737:2038 1:N:0:52
GCGGCTGCTTTGGAAGAAACTCATAGATGACTCCAAGGGAGCAAAATAGATGTGGAACCGATGGCAGCCAAGACTACCATTTCCGCATTAGCTCTCTTGTGGATGCAATTGCCACATTCTCCTCCTTTGTACTTGTCCCTGCCCCACAAGGGCCCCACGAACGAAAGCGCACACGTCTGCCATCCCGTCCCCTTCAGAAATCTCGTATGCAGTCATCTGCTTGCACCATTCCTACTTTCAACTCTCAAGTC
+
>11>A11>FF@@1FGC11FFBF1FDFG3D3FG1B111AE0A/BAF0B111D22DBGH1//AA//00//B>0B0011B>B@@2B2//>>/11B11@B121BB/1G1>1BF1>1>11BBGH2211BB0GHF>DD22<BF11BGA0</////@/<?/@/////.>-...<<.-<<@.:CHGC0C/CCCEFHC.9./.;9;00/;9;;9C.//000;/00;000;B0-B//A///9/;9:;//9/;B//;/////
@M05620:37:000000000-D9766:1:1101:12037:2270 1:N:0:52
AGTGCCAGCTCTCCATCGCACAGGGTACCCAGGGCCTGGCCCCTCCATCCAGAAAACCTATGACCTCACCCGCTACCTGGAGCACCCACTCCGCAGCTTGGCTGGGACCTATGTGAGTATCCAGCGTAGGAATCTGGGAGTTGGGGCGGAGTGCGGAGTTGGGGAAAGCCAGTCCTAACCGTGGAGGGTTCTGGTAAATGATGGGGTGAGGAGGGGCTCTTTGGCTCCCACCAGTCCCCCTGTCTGGTCTA
+
1>>>>FF@AFFFGCGGGG1CECGCF0AA1BBFB0EA0BFG0FE/EEGAFFCH1GH0FEG1FG2FHDB1FAF>>/>>GEBEB>BGHHE??FEB/E/E>FBFFFHF/EHHC0GHH>DFBF>FFHGHHG?ECGD11FGDGG0?CCF1C/.<@-:;:0-:-AE/0/A?:.../:/9CFFFGGFAA9A@-9A@;-AFFFFB9BBBFFFFF?B=?AFBBB-@@@FFFEFFFFFFF-ABFFFFFFEB@FFFFF/BBB/
@M05620:37:000000000-D9766:1:1101:20410:2296 1:N:0:52
ACTGCCACTTCTCAATCGACCCGGGGAAGCCTCCCCGGGAGCAAAACATCTGAATAACCAATGGCAAACAAGTCACCCAGTTCACCTTTTGCACTCTTGTGGAGGGAATTGCCCCATTCTCCGCCTTTGTACTTGTCCCTGCCCCGCCCGGGCCCCACTATCGGAAGCGCACCCGTCTGCCCTCCCGTCCCAGGCAGAAATCTCGGATGCCGTCTTCTCCTTGGACCAAAAAAGGCCCCCTGTCGGGTCTA
+
>>>>AB1BBDBDBBFBGFGEEEE0AAE0ECFGCAFE/AF////01B0/1B1DD22DFGFBF111BB@BBB>B1BF110?/1BF2BB11B1BF2B10BF>>FEF/?/?<FH111</?0DDHHF?AFACBG2@FGG<1?1?11/0?<CCC<@@--<--C..::;ECGG9.;?A@-C9CB?AG9A/.9.;-;-;//-9;--//9///A-9-99/9-9--;B/;BFF/;/99--:--9---9@@-E;/-;-A9;/
@M05620:37:000000000-D9766:1:1101:13885:2305 1:N:0:52
AGTGCCAGCTCTCAATCGCACAGGGGACCCAGGGCCTGGCCCCTCCATCCAGAAAACCTATGACCTCACCCGCTACCTGGAGCACCAACTCCGCAGCTTGGCTGGGACCTATGTGAGTATCCAGCGTAGGAATCTGGGAGTTGGGGAGGAGTGAGGAGTTGGGGAAAGACAGTCCTAACCGTGGAGGGTTCTGGTAAATGATGGGGTGAGGAGGGGCTCTTTGGCTCCCACCAGTCCCCCTGTCTGGTCTA
+
AABBBFFFAFFFGGGGGGFGGGHGGFGEEFHGGAEGDGGGFHGCGGH5DFAG3GHHHGG3FF5GHHGFG?CEGGEGHFGGHGHFGHHHGH3FFGG@GGHH<FEFGGA0EFHHHFFHH?F3GHHGBB<CFGFHGHHGH0GGCGHHFCGGGED0CGGFHG/<=GGGAAGHHHHHHHBGHHHHA.;@9AEG.;FFGGCBFFGGGBFFGFACFFFBFFF;B-.BFBB/B/B.ABADFF/9FFF.DEFFFFFB/B9
@M05620:37:000000000-D9766:1:1101:17639:2316 1:N:0:52
ACCACACCTTCTACAATGAGCTGCGTGTGGCTCCCGAGGAGCACCCCGTGCTGCTGACCGAGGCCCCCCTGAACCCCAAGGCCAACCGCGAGAAGATGCCCAGGGGAGTGGCCCGCTACCTCTTCTGGTGGCCGCCTCCCTCCTTCCTGGCCTCCCGGAGCTGCGCCCTTTCTCACTGGTTCTCTCTTCTGCCGTTTTCCGTAGGACTCTCTTCTCTGACCTGAGGCTCCTTTTGAACTCTGCAGGTTCTA
+
>AACCBBAFFFFGGGGGGGGGGHHGEEGGGHHHGGG2EEEEHHHHGGEEFGGBHHGHHHGEGCEGGGGGGGHHHHGGAGHGHHHGGGGGGGGGGH2?G2FF2/?/</<<<FCGHC-C--CB00=000D</C.C-:C.:::99D:C9CB0F?F0AEG.C@;9:/:-9DF-FFF//BF/9FBFFBBFBBBB9:/B=.AFFFF./:.:/;B9/BBFBB;;;/:;//9/.::;A/BB/;AF9FFFBFFFF.:FF/
@M05620:37:000000000-D9766:1:1101:18475:2361 1:N:0:52
ACCACACCTTCTACAATGAGCTGCGTGTGGCTCCCGAGGAGCACCCCGTGCTGCTGACCGAGGCCCCCCTGAACCCCAAGGCCAACCGCGAGAAGATGCCCAGGTGAGTGGCCCGCTACCTCTTCTGGTGGCCGCCTCCCTCCTTCCTGGCCTCCCGGCGCTGCGCCCTTTCTCACTGGTTCTCTCTTCTGCCGTTTTCCGTAGGACTCTCTTCTCTGACCTGAGTCTCCTTTGGAACTCTGCAGGTTCTA
+
BBBBBBBAFFFFGGGGGGFAG5BGGFGB4ECGGGGGDGEA?GHGHGGGEFEGFHHHHHGGGCCEGGGGGG1?@GGGGGGHGHHHGEGGGG/>BFHEHFHHHEHEGGHH11?FHHGGGGGHHHHHHHGHGCEHHGGGGGHGHHGHHGGGGGGGGGGGG??BGB?FBBFBBFFFFFFFFFFFFFFFFFFFFFFFF?ADFFFFFFFFDFFFFFFFFFEFFFBFFFF9BFE/BFFFFFFFFFFFFEFFFAFFFFF
@M05620:37:000000000-D9766:1:1101:19109:2380 1:N:0:52
AGGGCCAGCTCTCCATAGCACAGGGGCCCAAGGGAATGGCCCCTCCATCAAGAAAACATATGACCTCACCCGCTAACTGGAGCACACACTCCGCAGATTGGCTGGGACATATGTGAGTATCCAGCGTAGGAATCTGGGAGTTGGGGAGGAGTGAGGAGTTGGGGAAAGACAGTCCTAACCGTGGAGGGTTCTGGTAAATGATGGGGTGAGGAGGGGCTCTTTGGCACCCACCAGTCCCCCTGTCTGGTCTA
+
1111>11>1BB3BFF131A111B0EA0A0BBFAA0B0AB00BAGFG0G11BA1000B/1BAD2DBD1BFBCEE>//BBB>>BB/00B/?0BB>//>>1BBCG>///BBFDFHHGE2F>B1BBFF0>/?BCFFHHGH1F@?<<GH///>-<><>1<F1.=C0=-C<<<C/;:CGFCGHHHF@EG@.9.-9;AFBF090BFGFFGG?B9@-FF/9B@@9-9B///;F/;9;9BFFAFFBFEF;AFFF/9/:B:
@M05620:37:000000000-D9766:1:1101:19119:2400 1:N:0:52
AGTGCCAGCTCTCAATCGCACAGGGGACCCAGGGCCTGGCCCCTCCATCCAGAAAACCTATGACCTCACCCGCTACCTGGAGCACCAACTCCGCAGCTTGGCTGGGACCTATGTGAGTATCCAGCGTAGGAATCTGGGAGTTGGGGAGGAGTGAGGAGTTGGGGAAAGACAGTCCTAACCGTGGAGGGTTCTGGTAAATGATGGGGTGAGGAGGGGCTCTTTGGCTCCCACCAGTCCCCCTGTCTGGTCTA
+
1>1>ADFFAFFFFGGFGFGGAEGGCGGGGGHHGGGGGCHCGHGHGGFHBGFGHC1FHGFHHHHHGHBGHHHGGG@GHHHHHHH/>GHHGBGHGFGGGGHHGGHGG?GHGHGHHHHHHHHHHHHHHGCEGGHHHHHHGHGGGHHHGCGGGGGGHHHHHGHHHHGGGGEHFHHHHHHHHHHHGGGGBGGGGGGGGGGGGGGGGGGGGGF@FFFFFF@@@?FFFFFFFFFFFFFFFFFFFFFF@FFFFFFFFFB
@M05620:37:000000000-D9766:1:1101:16152:2423 1:N:0:52
ACCACACCTTCTACCATGAGCTGCGTGTGGCTCCCGAGGAGCACCCCGTGCTGCTGACCGAGGCCCCCCTGAACCCCAAGGCCAACCGCGAGAAGATGCCCAGGTGAGTGGCCCGCTACCTCTTCTGGTGGCCGCCTCCCTCCTTCCTGGCCTCCCGGCGCTGCGGCCTTTCTTACTGGTTCTCTCTTCTGCCGTTTTCCGGAGGACTCTCTTCTCTGACCTGAGGCTCCTTTGGAACTCTGCAGGTTCTA
+
11>A>>A>BFC1A31BFGB1GGHHGEEEG0FGCFFCGEEECFHHHFEEEEEFHEGHHGGGEGEEGEGCGGGFFFHAEEGHGHHHFEEEBCCCCGHFGH1GH1</<FGH11FFFGC?CCCH100=000<0/<.C--:..GEBCFCGBF09/.C0.;CC@-A@@-A--9@AF////9//9F/;F/;///9B///B9-ABE/F--A-@--;////BFFBF///:9BFF--;-;;BF/F/B/;/////;F-;;F/
@M05620:37:000000000-D9766:1:1101:16136:2431 1:N:0:52
ACCACACCTTCTACAATGAGCTGCGTGTGGCTCCCGAGGAGCACCCCGTGCTGCTGACCGAGGCCCCCCTGAACCCCAAGGCCAACCGCGAGAAGATGCCCAGGTGAGTGGCCCGCTACCTCTTCTGGTGGCCGCCTCCCTCCTTCCTGGCCTCCCGGAGCTGCGCCCTTTCTCACTGGTTCTCTCTTCTGCCGTTTTCCGTAGGACTCTCTTCTCTGACCTGAGTCTCCTTTGGAACTCTGCAGGTTCTA
+
CCBCCABAFFFFGGGGGGGGGGHHGFGFHGHHHGGGGGGGGHHHHGGGEGGGHHGHHHHGGGGGGGGGGGFHGHHGGGGHGHHHHGGGGGGGGGHHHGHHHGHGFGHHHHGGHHGGGGGHHHHHHHHHHHGHHGGGGGHGHHGHHGGGGGGGGGGGGG?DGGGGGGFFFFFFFFFFFFFFFFFFFFFFFFFFFDDFFFFFFFFFFFFFFFFFFFFFFFFFFFFFFFFFFFFFFFFFFFFFFFFFFFAFFFF
@M05620:37:000000000-D9766:1:1101:21218:2473 1:N:0:52
ACCACACCTTCTACAATGAGCTGCGTGTGGCTCCCGAGGAGCACCCCGTGCTGCTGACCGAGGCCCCCCTGAACCCCAAGGCCAACCGCGAGAAGATGCCCAGGTGAGTGGCCCGCTACCTCTTCCGGTGGCCGCCTCCCTCCTTCCTGGCCTCCCGGGACTGCGCCCTTTCTCACTGGTTCTCTCTTCTGCCGTTTTCCGTAGGACTCTCTTCTCTGAACTGTGTCTCCTTTGGAACGCTGCAGGTTCTC
+
1>>AA11AFFFFBGG1DGGGBGFCEAEFF0FGFFF00AE//FFHHGAEA/EE111FGGFE>>/E/E/EEGGFEF/EEG/??<F//FEECCGC/CG111FHF1?/?CH011<?<C---->0<00<00.-<<AG.-AC.EGE//9/00:0;9.;0FE..---;.-B--99-9BBFFF/9/9//BB/BB/9//9/9---:A/B-;--A/9BFBFFF/9F/:9//9///9////:B//9;//---;A9F--9///
@M05620:37:000000000-D9766:1:1101:20351:2482 1:N:0:52
ACCACACCTTCTACAATGAGCTGCGTGTGGCTCCCGAGGAGCACCCCGTGCTGCTGACCGAGGCCCCCCTGAACCCCAAGGCCAACCGCGAGAAGATGCCCAGGTGAGTGGCCCGCTACCTCTTCTGGTGGCCGCCTCCCTCCTTCCTGGCCTCCCGGCGCTGCGCCCTTTCTCACTGGTTCTCTCTTCTGCCGTTTTCCGTAGGACTCTCTTCTCTGACCTGAGTCTCCTTTGGAACTCTGCAGGTTCTA
+
AAAAAAAAFFFFGBGGFG1BGBGFGEEAF0GGEGGG?EGCAGHHGGGGGGGGHHHGHHHE/FEG/?EGGEFH1>FGG/EGFAHFGGGECGBCCGHHFHBGC?CCGF1CGFFGHH@CCGGGHHHHHHHHDGGHGGGGGGHGHGGHHGGGGGGGGGGGGG9A@@@F@@F@@FFFFFFFFFFFFFFFFFFFFFFFF@BFFFFFFFFFFEFFFFFFFFFFFF:FFFF/:FFFFFFFFFE9FFFFFBFFFFFFFFB
@M05620:37:000000000-D9766:1:1101:18846:2532 1:N:0:52
ACCACACCTTCTACAATGAGCTGCGTGTGGCTCCCGAGGAGCACCCCGTGCTGCTGACCGAGGCCCCCCTGAACCCCAAGGCCAACCGCGAGAAGATGCCCAGGTGAGTGGCCCGCTACCTCTTCTGGTGGCCGCCTCCCTCCTTCCTGGCCTCCCGCAACTGCGCCCTTTCTCACTGGTTCTCTCTTCTGCCGTTTTCCGTAGGACTCTCTTCTCTGACCTGAGTCTCCTTTGGAACTCTGCAGGTTCTA
+
AAA?AAAAFFFFGGGGGGGBG1FFGAEEGEHG1FFGGGGGGHHHHGGGGGGGHHHHGHHGGGGGGEGGGGGGFCGGGGCG/<GGHGG/CGGC?CGHHFFG0F</?1<?<1F?CC@-C?CHHHFHHHBDD/.<C@CCCE:EHHFHHGGG0;CFGFEG.-9-9C/9C@B@-FFFFFFFFFFFFFBFFFBBFFFFF@FFFEB/;9A-9/;BFBFEFFFFB/99FFFF-9/;;BFFFF/9BFFFEFFFF-A9BF;
@M05620:37:000000000-D9766:1:1101:14170:2547 1:N:0:52
ACCACACCTTCTACAATGAGCTGCGTGTGGCTCCCGAGGAGCACCCCGTGCTGCTGACCGAGGCCCCCCTGAACCCCAAGGCCAACCGCGAGAAGATGCCCAGGAGAGACGCCCGCTACCTCTTCTGGTCGCCGCCTCCCTCCTTCCTGGCCTCCCGGCGCTGCGCCCTTTCTCACTGGTTCTCTCTTCTGCCGTTTTCCGTAGGACTCTCTTCTCTCACCTGAGTCTCCGTTGGAACTCTGGAGGTTATA
+
AABABBBBFFFFGGGGGGGGGGHHGEFGHGHHHGGGGGGCGHHHHGGGGGGGHHHHHHHGEGGGGGGGGGGHHHHGG//FEHEGHGGCGGGGG/2?222?2?/?/?/</0?<AG-----<<<<0000<00<-;:-A.:AA/:E/09C00/:C9.;CAD?@D--A--;B-FF//://:BF//BFFFF/BFBBBB9.:BEBFB/...;://///;9/;///;.///:::9/B..;..9//9//;//.A..///
@M05620:37:000000000-D9766:1:1101:16564:2559 1:N:0:52
AGTGCCAGCTCTCAATCGCACAGCGGACCCAGGGCCTGGCCCCTCCATCCAGAAAACCTATGACCTCACCCGCTACCTGGAGCACCAACTCCGCAGCTTGGCTGGGACCTATGTGAGTATCCAGCGTAGGAATCTGGGAGTTGGGGAGGAGTGAGGAGTTGGGGAAAGACAGTCCTAACCGTGGAGGGTTCTGGTAAATGATGGGGTGAGGAGGGGCTCTTTGGCTCCCACCAGTCCCCCTGTCTGGTCTA
+
>AAAABDFAFFFGGGGGGGCE0B0AE0AEEGGGGGG/AB0FGGHEGHHH0BE1B10BAB11B2DF1FFGGH/FE/>F1GAHGHFG/EGG0GHGEEE/<GHEFGGCCHHGBFGFHHHHHHHHHHHHGCCGCHHFBHHHHHG.GFGGCFGGGGHHHFGHGHFHHG-CCHHHHHHBFFGGGGGGGGGEGG@CF?FGGBFFFGGFFFFFFF@FFFFB?@@@@FFFFFFFFFFFFFFFFFFFFFF@FFFFFFFFFF
@M05620:37:000000000-D9766:1:1101:12416:2571 1:N:0:52
ACCACACCTTCTACAATGCGCTGCGTGCGGCTCCCGAGGAGCACCCCGTGCTGCTGACCGAGGCCCCCCTGAACCCCAAGGCCAACCGCGCGAAGATGCCCAGGTGAGTGGCCCGCTACCTCTTCTGGTGGCCGCCTCCCTCCTTCCTGGCCTCCCGGCGCTGCGCCCTTTCTCACTGGTTCTCTCTTCTGCCGTTTTCCGTAGGACTCTCTTCTCTGACCTGAGTCTCCTTTGGAACTCTGCAGGTTCTA
+
AAAAAAA1BFFFGGGGEG1AFCGGGAA00AEEA/BE/EECCHHHHGG/??EFBHFFHHF>/E?EG/EGGEECHCHGGG/G//FHHG/<BC/<<CC.<F1CGHHGHHHHGHGGFEG@CCGHHHGHHHHECH?FFG@@BAA9FGFFFFBFG/9FFAEEB@-@@@@F@<B?-B//FFFFFFFFFFFFBBBF9BB/B@BBFFFFFFFFFEFFFFFFFFFBFFFFFFF;BFF;BFFFFFFFFFFFFFFFFFFFFFB
@M05620:37:000000000-D9766:1:1101:21470:2575 1:N:0:52
GAGGCTGCTTTGGAAGAAACTCATAGAAGACTCCAAGGGAGCAAAATAGCTGAGGAACCAATGGCAGTGACGTCAAGCATTTCCGCTTTAGCACTCTTGTGGATCAAATTGCCCCATTCTCCGCCTTTGTACTTGTCCCTGCCCCGCCCGGGCCCCACGATCGGAAGCGCACCCGTCTGCCCTCCCGTCCCCTTCAGAAATCTCGTATGCCGTCTTCTGCTTGAACCAAAAAAAATTTATACATACACGAC
+
>>AAAAFAFFFFGGGGAGGGGGHFGGHFHFGHHHCFB2B2B2BBGCFFH5F3AG2GHF1FHHFB2B133B5BBB113BB5FFH5B11BBGGHH3FG3BBB3EHHG1FEFGHFHHGGEHHHHF/EFGGHHHHHHHHFH1GGFHHEG/CGCGGC@CGGG<C-F.<ADFG.-DGG@.-::CE;FGGGGAEEEDEEGGGGGGF/C0CFFGFFFFF;9>FFB/FFFFF;/B.9..;.;-9./;;//;///B//.--
@M05620:37:000000000-D9766:1:1101:12885:2603 1:N:0:52
AGTGCCAGCTCTCAATCGCACAGGGGACCCAGGGCCTGGCCCCTCCATCCAGAAAACCTATGACCTCACCCGCTACCTGGAGCACCAACTCCGCAGCTTGGCTGGGACCTATGTGAGTATCCAGCGTAGGAATCTGGGAGTTGGGGAGGAGTGAGGAGTTGGGGAAAGACAGTCCTAACCGTGGAGGGTTCTGGTAAATGATGGGGTGAGGAGGGGCTCTTTGGCTCCCACCAGTCCCCCTGTCTGGTCTA
+
ABABBFFCAFFFGGGGGGGFGGHGGGGEEGHHFAFGGGHHFHGHGGHHHFHHFHHFHGHHHHEHHHHHHHHGGEEGHHHHHHHHHHHHGGHHEGGGGHHHGHHGGGHHGHHHHHHHHGHHHHHHHGGGCGHHHHHHHHGGGHHHGGGGCEEGHHHHHDHHGH@DGGHHHHHHHHFHHHHHCCEFFEGG.CFGGGCFGGGGGGGFGDFFFFFFFFFFFFFFFFFFFFFFFFFFFFFFFFEFFFFFFFFFFFF
@M05620:37:000000000-D9766:1:1101:17488:2619 1:N:0:52
AGTGCCAGCTCTCAATCGCACGGGGGACCCAGGGCCTGGCCCCTCCATCCAGAAAACCTATGACCTCACCCGCGACCTGGAGCACCAACTCCGCAGCTTGGCTGGGACCTATGTGAGTATCCAGCGTAGGAATCTGGGAGTTGGGGAGGAGTGAGGAGTTGGGGAAAGACAGTCCTAACCGTGGAGGGTTCTGGTAAATGATGGGGTGAGGAGGGGCTCTTTGGCTCCCACCAGTCCCCCTGTCTGGTCTA
+
AAAAAFFFAFFFGGGGGGAFE0AAEA/AEGCGFEGGGGHGFHEFEEH1BBFF1G10FEG1B12BFB1BFG0>E>E//?<FGAGHHH0GCBFHCFCC@GHHCHHGGGHFGHHFFHHHHHHHHHHHHGFGGGHHHHHHHHAEGHHHGGACGGEFGGGGFBGGGGGGGGEGFGGGGGGGGGFF@FF@FFF@FFFFFFFFFFFFFFFFFFF@FFFFFB@@@?FFFFFFFEFFFFFFFFFFFFFF@FFFFFFFFFF
@M05620:37:000000000-D9766:1:1101:13807:2620 1:N:0:52
AGGGCCAGCTCTCAATCGCACAGGGGACCCAGGGCCTGGCCCCTCCATCCAGAAAACCTATGACCTCACCCGCTACCTGGAGCACCAACTCCGCAGCTTGGCTGGGACCTATGTGAGTATCCAGCGTAGGAATCTGGGAGTTGGGGAAGAGTGAGGAGTTGGGGAAAGACAGTCCTAACCGTGGAGGGTTCTGGTAAATGATGGGGTGAGGAGGGGCTCTTTGGCTCCCACCAGTCCCCCTGTCTGGTCTA
+
>11>AA>AAFFDABGDA1AFAECG0EEGGEHHGGG/FAGFFHGHGGHHFHHHGFFHHGHHHHHHHHHHHHHGGGGGHHHHGHHHHHHGGHHHGGGGGHGHGHHGGGHHGHHHHGHE1>B1BB>1@<??/CFG1??FHF0//?FFGG..>00<>10<0.<<DHCG<EH.//:/0<GHHH/C-.;A..;A:9FGGG;CFGBFFFGGGG9@?-;9-A>?@<FFFFFFFFFFFFFBE-;9FFFF@FBFFFFFFFF
@M05620:37:000000000-D9766:1:1101:13183:2653 1:N:0:52
AGTGCCAGCTCTCCATCGCACAGGGGACCCAGGGCCTGGCCCCTCCCTCCAGACAACCTATGACCCCACCCGCAACCTGGAGCACCCACTCCGCAGCTTGGCTGGGACCTATGTTGCGTCTCCCGCGTAGGACTCTGGCCGTTGGGGCGGCGTGCGGCGTTGGGGCACGCCCGTCCTACCCGTGGCGGGTTCTGGTAACTGATGGGGTGCGGCGGGGCTCTTTGGCTCCCACCGGTCCCCCTGCCTGGTCT
+
>>>>>D5@AFFFGGGFBEE2E2EAFA2A2B2A22BB2BBF2BEDGG12AA23312BBEG3BB5FG2BBEEEEE/>EHH1B11BFFGF?EGGF/E/</3??<F1FEGHHDHHHFDB21///?GH0CCCA->AF<0<DBC0.<<.<.@::;?----.;=-9--9AB;.-;;9AB-9AD.//99..;;->>B-.9/;//;//;9///;ADFB.9?@@-@@-9EFF/B//:BEF.AD.;-;@FF.9A.;BF?:BF
@M05620:37:000000000-D9766:1:1101:14929:2693 1:N:0:52
AGTGCCAGCTCTCAATCGCACAGGGGACCCAGGGCCTGGCCCCTCCATCCAGAAAACCTATGACCTCACCCGCTACCTGGAGCACCAACTCCGCAGCTTGGCTGGGACCTATGTGAGTATCCAGCGTAGGAATCTGGGAGTTGGGGAGGAGTGAGGAGTTGGGGAAAGACAGTCCTAACCGTGGAGGGTTCTGGTAAATGATGGGGTGAGGAGGGGCTCTTTGGCTCCCACCAGTCCCCCTGTCTGGTCTA
+
AAAAAFFFBFFFGFGGGFGCGCGCFGEEAEGHFEGGCFHHCGGHGGHHHHHHBGCGHGHEGGBGHGGHHHHGG>EFHHHHFGHHHHCGGHHGAEEFEFDGEHHA//FGGCGH2BGHHH3BG3BGHG/EG/FGHHHHHHAGAGHHGGGGGE<>CDGHFA<<GHGGGGHHHHHHHGHHHHHHFGEGAEGGCFGGGGCFFFGGGGGGGDDFFFFBD.B-BAFFFFFFFFFFFFFFFFFFFFFFFFFFFB9/:9;
@M05620:37:000000000-D9766:1:1101:12681:2708 1:N:0:52
ACCACACCTTCTACAATGAGCTGCGTGTGGCTCCCGAGGAGCACCCCGTGCTGCTGACCGAGGCCCCCCTGAACCCCAAGGCCAACCGCGAGAAGATGACCCGGGGAGTGGCCCGCTACCTCTTCTGTGGTGCGCCTCCCTCCTTCCTGTCCTCCCCGGGCTGCGCCCTTTCTCACTGTGTCTCTCTTCTCCGGTTTTCCCTAGGAGTCTCTTCTCTGAGCTGAGTCTCCTTTTTGGATCTGCGGGGTCTC
+
BBBBBBBACFFFGGGGGG5FGGHHGFGA4EHGHFFGDGFGDHHHHGGGFFGGFHGHHHHFGGCGGGGGGGGGHHHGGGGHGHHHHGGGGG<BDGHGHH2<G2/>/>-><F..0<<A---;0<G00<;:0;/.0-;..C.C/;./;0/0;0/00;/;.--;B99.@D.B-/;/;F/;////9/;FFFFF/;//.-9.;A///;/.9//;;FFF//BFF///;/:/;;/;B9//;/9--//;B//-----.;/
@M05620:37:000000000-D9766:1:1101:16864:2709 1:N:0:52
ACCACACCTTCTACAATGAGCTGCGTGTGGCTCCCGAGGAGCACCCCGGGCTGCTGACCGAGGCCCCCCTGAACCCCAAGGCCAACCGCGAGAAGATGACCCGGCCAGGGGCCCCCTACCTTCTTCCGGTGGCGGCCCCCACCTTTCATGCCTCCCCGCGCCTCCCCCCTTCCCACCGGGTTTCTTCTCTGGCGGTTTCCGGAGGACTCTCTTCTCATGCCCTAAACTCCTTTTGGACTCTGGAGGGTTCT
+
111AA11AFFC1AGF13BBGBGFFAEFGH0GGHG000AEAEHHHHGEE/AEEA?1GHGHEGG?ECFEGGGGHGHHEGGGEGHHHC/CCCCCGCCFGB11?G0/>---...>-<C<--..;00/:000;-:;.;-----;A-.;-//://B/;//;A-9--------;A-;F-/-9---;-9--////;////:--;@B/B----9--/////:///////;//--////;/;F/B-;///////;-----/
@M05620:37:000000000-D9766:1:1101:17432:2779 1:N:0:52
ACCACACCTTCTACAATGAGCTGCGTGTGGCTCCCGAGGAGCACCCCGTGCTGCTGACCGAGGCCCCCCTGAACCCCAAGGCCAACCGCGAGAAGATGCCCAGGTGAGTGGCCCGCTACCTCTTCTGGTGGCCGCCTCCCTCCTTCCTGGCCTCCCGGCGCTGCGCCCTTTCTCACTGGTTCTCTCTTCTGCCGTTCTCCGTAGGACTCTCTTCTCTGACCTGAGTCTCCTTTGGAACTCTGCAGGTTCTA
+
CCCCCCCAFFFFGGGGGGGGGGHHGGG24EGFFAFF?EEFDHHHHGGGGFFGGGFHHHHFGGGGGGGGGGGB3FGGGGGHGHHHHGGGGF<DFGHFHHFHHHHGFHHFFHGEHHGGGGGHHHHHGHHHDHGGFFGCGGHGHHGHHGFFGGAAFGGGDF9AFDFFFFFFFFFFFFFFFFFFFFFFFFFFFFFFBFD?FFFFDA.:DFBBFFFFFFFFFF0BFFF:BFFFFFFBFFEFFFBFFFFFFFABFFB
@M05620:37:000000000-D9766:1:1101:21715:2787 1:N:0:52
ACCACACCTTCTACAATGAGCTGCGTGTGGCTCCCGAGGAGCACCCCGTGCTGCTGACCGAGGCCCCCCTGAACCCCAAGGCCAACCGCGAGAAGATGCCCAGGTGAGTGGCCCGCTACCTCTTCTGGTGGCCGCCTCCCTCCTTCCTGGCCTCCCGGAGCTGCGCCCTTTCTCACTGGTTCTCTCTTCTGCCGTTTTCCGTAGGACTCTCTTCTCTGACCTGAGTCTCCTTTGGAACTCTGCAGGTTCTA
+
ABCBBACAFFFFGGGGGGGGGGHHGGGGHGGHHGGD2FFCFHFHHGGGGGGGBGHHHHHGEE?EFGGGGGGHHHHGGGGHGHHHHGGGGGGGG?G2G2GGHHHFHHHHHHEFGHFGGGGHHHHHHHHFHHDGHCGGGGHGHHGHHGGGFBFFGGGGGFGGGGGFAGFFFFFFFFFFFFBFFFFFFFFFFFFFFFFFFFFFBFF.DFFFFFFFFFFFFFFFFFFFFFFFFFFFFFFF/FBFFFFFFFFFFFB
@M05620:37:000000000-D9766:1:1101:14285:2819 1:N:0:52
GAGGCTGCTTTGGAAGAAACTCATAGATGACTCCAAGGGAGCAAACTGGATGTGGAAAAGATGGCAGCCTGGCCTACCATTGCCGAATCAGCAGTCTTTGGTACCCGTTTGGCCAGTTCTCCAGCTTTGTCCTAGTGCCTTCCAGGGCAGGTGACCACGTAACGAGGCAGACCGGCATGTCCGCCTGCGCCGTCTTGGGGATCCGATTGAAGACTTATGAGTGTTAGTACTTGTAACTGAAAAGCACAGGA
+
CCCCCCFCFFFFGFGGGGGGGGHHHHHCFDGH5BBG32B2BAB33BE5FG533DFFHFB31BF32311B21BB13321355DF3>001BB3B314B4B4F3?F4BB1113?/BFG/B?444333B3343D4F4FF33B333BB3?2///?/02<@G2///00//?//-...><----<.0DG.=....:;.---;E00:-.9.;.:.CE0;00;F//;//////////;///9;/;/;F9B/FFF/;//9.
@M05620:37:000000000-D9766:1:1101:14412:2897 1:N:0:52
ACCACACCTTCTACAATGAGCTGCGTGTGGCTCCCGAGGAGCACCCCGTGCTGCTGACCGAGGCCCCCCTGAACCCCAAGGCCAACCGCGAGAAGATGACCCAGGTGAGTGGCCCGCTACCTCTTCTGGTGGCCGCCTCCCTCCTTCCTGGCCTCCCGGAGCTGCGCCCTTTCTCACTGGTTCTCTCTTCTGCCGTTTTCCGTAGGACTCTCTTCTCTGACCTGAGTCTCCTTTGGAACTCTGCAGGTTCT
+
ACBCCCCAFFFFGGGGGGGGGFHHGGGBEEGHHGGGFGGGGHHHHGGGFFGGHHHHHHHGGGFGGGGGGGGHHHHGGGGGGHHHHGGGGGCFDGGHGHHHHHHGFHHHHHHGGGHGGGGGHHHGHHHGHHHGHHGGGGGHGHHGHGGGGGGGGGGGGEGGFGGGGGFFFFFFFFFFFFFFFFFFFFFFFFFFFFFDFFFFFFFFDFFFFFFFFFFFFFEFFFFF/BFFFFFFFFFFFFFFFFFFFFFFFEB
@M05620:37:000000000-D9766:1:1101:18526:2905 1:N:0:52
ACCACACCTTCTACAATGAGCTGCGTGTGGCTCCCGAGGAGCACCCCGTGCTGCTGACCGAGGCCCCCCTGAACCCCAAGGCCAACCGCGAGAAGATGCCCAGGTGAGTGGCCCGCTACCTCTTCTGGTGGCCGCCTCCCTCCTTCCTGGCCTCCCGGAGCTGCGCCCTTTCTCACTGGTTCTCTCTTCTGCCGTTTTCCGTAGGACTCTCTTCTCTGACCTGAGTCTCCTTTGGAACTCTGCAGGTTCTA
+
1>AAA?1AFFFFFGG1BGGGFGHCFEG0B0FHHGFEEEECGC/BG/AE/EEEE1BFD0BEEEGE>E?>EGGGHHHAEEGA/GHE<FGGGC/CG/GHFBFHFHHGHHHHHFGGHHGGGGGHFHHHHHHHGCFHFGGGGCHGHHGHHGGGBFGGGGGGGA-AAGFGGGF@@FFFFFFFFFFFFFFFFFFFFFFFF@;BFFFFFBFFFFFFFFFFFFFFFFFFFFFFFFFFFFFFFFFFFFFFFFFFFFFFFFB
@M05620:37:000000000-D9766:1:1101:13991:2982 1:N:0:52
ACCACACCTTCTACAATGAGCTGCGTGTGGCTCCCGAGGAGCACCCCGTGCTGCTGACCGAGGCCCCCCTGAACCCCAAGGCCAACCGCGAGAAGATGCCCAGGTGAGTGGCCCGCTACCTCTTCTGGTGGCCGCCTCCCTCCTTCCTGGCCTCCCGGAGCTGCGCCCTTTCTCACTGGTTCTCTCTTCTGCCGTTTTCCGTAGGACTCTCTTCTCTGACCTGAGTCTCCTTTGGAACTCTGCAGGTTCTA
+
ABBBBBBBFFFFFGGGGGGGGGHHGEEEGFHHGGGEGGGGGHHHHGGGEFGGHHHHGHHGGGGGGDGGGGGGHHHGGGDHFEHHHGA>BDGGGGHHHHHHGHGFFGGFGHGGHGGGGGGHHFBHFHFHDCAFHGGGDGEEHHFHHGGFFGFGGEGGFDDGGGGGGAFFFFFF/FFFFFFBFFFFFFBFFFFFFFDFFEFFFFFFFFFFFFFFFFFFFFFFFFFFFFFFFFBFFFFFFFFFFFFFFFAFFFF
@M05620:37:000000000-D9766:1:1101:16295:2985 1:N:0:52
AGTGCCAGCTCTCAATCGCACAGGGGACCCAGGGCCTGGCCCCTCCATCCAGAAAACCTATGACCTCACCCGCTACCTGGAGCACCAACTCCGCAGCTTGGCTGGGACCTATGTGAGTATCCAGCGTAGGAATCTGGGAGTTGGGGAGGAGTGAGGAGTTGGGGAAAGACAGTCCTAACCGTGGAGGGTTCTGGTAAATGATGGGGTGAGGAGGGGCTCTTTGGCTCCCACCAGTCCCCCTGTCTGGTCTA
+
ABAABFFFCFFFGGGGGGGGGGHGGGEGGGHHFGGGGGHHHHGHGGHHHHHHHHHHHGHHHHHHHHHHHHHGGEEGHHHHHHHHHHHHGHHHEGGGGHHHGHHGGGHHGHHHHHHHHHHHHHHHHGGGGGHHHHHHHHHGGHHHGGGGGGEGHHHHHGHHHHGGGGHHHHHHHHHHHHHHGGEGGGGGCFGGGGCFGGGGGGGGGGFFFFFFFFFFFFFFFFFFFFFFFFFFFFFFFFFFFFFFFFFFFFF
@M05620:37:000000000-D9766:1:1101:15646:3010 1:N:0:52
GAGGCTGCTTTGGAAGAAACTCATAGAATACTCCAAGAGTTCCACAGAGATGAGGACAAAATTGCAGGCAAGCCAGGCATTTCAGCTTTAGCACTCATGTGGGGACAATTGAATAATTCTCAGCCTATGTACTTGATCCTGAGGCGACAGGGACAAAAGATCGGAAGAGCACACGTCTGAGCACTAGTCACATTCAGAAATTTCGGATGCCGTATAATCCTTGAAAAACAAATGTCCCCTTAACTGATCCA
+
A1AAA1BA1DDF1BFGGGBF1FEGHHHGHHFGA1BEF0G121221BB1001111BB/ABA0B111A10/AEF/AB0//A11DD2211B111D1B100BFBG1/////BBB1@F2@F2BBFDFH10B111222>2<11111B10//>/<///?</C0000/1??/?FA0<FHF0<->>0.00/0<00<<=0=0<=DD0<G/00:0/-.:-:C-;=;/0000;9090;09..9900;0;0././009///://
@M05620:37:000000000-D9766:1:1101:10015:3025 1:N:0:52
GAGGCTGCTTTGGAAGAAACTCATAGATTACTCCAAGAGTTGCAACTAGATCTGGGAAAAATTGCAGTTACGTCTAGCATTTCTGCTTTCGCACTTTAGTGGCTCCAATAGCACCATTCTCCGCCAATATACTTGACCCAACAATGCCAGGGACCCAAGATAGGAAGCGCACAGTTCTGCCCTCCAGCCAACTTCAGAAATCTCATATGCCGTACTCTGCATGAACAAAAAAACAATAAAACATCCCAACT
+
BBABBBFBFFFFGBGGGGGGGAG5DG566DGF5FGH3BG55D53D3B333555DB2BB22BG35553BAA51A12155B55BDBEGH5F5B11>03B4B@@F11FGGGH3334FFGH3FH43>?E//B3?FGHHG3BF0//??/1B?BF1FDFFADHEC01@@0?GFHCGGCC0>=FGBFFGHHD/G/EF/<GF0=0<D/;CGG:0;0CGFCAC.:;<0C09;0;;0;99:B;...00009/.///.;/./
@M05620:37:000000000-D9766:1:1101:16441:3047 1:N:0:52
GAGGCTGCTTTGGAAGACACTCCTAGAAGACTCCACGCGAGTAAAAGATCTGAGTAACCAATGGCAAGTAAGTCAGGCATTTCCGCTTTCGCACTCTTGTGGATCCAATTGACCCATTCTCAGCCTTTGTACTTGTCCCTGCCCCGCCCGGGCCCCACGATCGGAAGAGCACACGTCTGACCTCCAGTCACATTCAGAAATCTCGTATGCCGTCTTCTGCTTGAACAAAAAAAAAGAATGTGGAACTGACA
+
AABBBBFBFFFFGGGGC4BF4BBG4ABFFHHHGHHHG22AE22DFGGC3FGGGHAGFFHHGGHF2E3A5DAGDDD5FGGBGHHF1BBEG3BFEEGGGHGHHDFGBBFGHHG33BBFHHHHHFGH3BGHHHHHHHHHFH1FG/GF/>CG?DGGCC-<CAGGHHCDGGG.CHHH/CCGEHG0;CFHG/FFG0C0;FGFGGFGFFFGA.CFFGFB.ACFF/BFBFFFFFFFFFFB@--..9/////;9/////;
@M05620:37:000000000-D9766:1:1101:16446:3097 1:N:0:52
AGTGCCAGCTCTCCATCGCACAGGGGACCCAGGGCCTGGCCCCTCCATCCAGAAAACCTATGACCTCACCCGCTACCTGGAGCACCAACTCCGCAGCTTGGCTGGGACCTATGTGAGTATCCAGCGTAGGAATCTGGGAGTTGGGGAGGAGTGAGGAGTTGGGGAAAGACAGTCCTAACCGTGGAGGGTTCTGGTAAATGATGGGGTGAGGAGGGGCTCTTTGGCTCCCACCAGTCCCCCTGTCTGGTCTA
+
AAAAAFF1>FFFB1BFGGA1ECHCGEEAAEGHBAEE/FGHAGGGGGHDGHHHBHHHHGH1GGFH1FGHHHHGGEFGHHHHFGHHHHFGEH1B?ECE>GGHFHHGGGHHGHHHHHHHGGHHHHHHHGGGGGHHHHHHHHFFGHHHGGFGGGCGHBHHHG/CGHCGGGHGHHHHHHHHHHHGGGFGFGGGCFGGGGFGGGGGGGGGGGF@FFFFFF@@@@FFFFFBFFFEFFFFFFFFFFFF@FFFFFFFFFF
@M05620:37:000000000-D9766:1:1101:16914:3120 1:N:0:52
GCGGCTGCTTTGGAAGCAACTCATAGAAGACTCCCAGGGAGCAAAATAGCTGAGGAACCAATGGCAACCAAGCCAAGCATTTCCGAATTAGCACTCTTGTGGATTAAATTGCCCCATTCTCAGCCTTTGTACTTGTCACTGCCCCGCCCGGGCCCAACGATCGGAAGAGCACCCGTCTGCACTCCAGTCCCCTTCAGAACTCTCGTATGCCGTCTTCTGCTTGAAAAAAAAAAACATTCGAACTCAAAACT
+
>1>AAAD>FFDDBFGA1BBFGGBGFDG1FAFGCH0010B0A/BBGC1111D11B/FG0/0BFA10A1/0BBF/B00/?BEG2G2>//BB1@BB1BG11BBB/F11BBGFHFGHHGGHHHGH2GFG01BFGHHHFG1F2BF11BGF/>@BC/>A/-.>><FHHGFGEC.<GHHG.CCCGGHH/CGF/;CG0CAFFFGGGG/09FF.EEGFGGG.-9CF0;;FF/9BF/;?@@-;-9-;9/9/9-9/;/9/-/
@M05620:37:000000000-D9766:1:1101:16741:3164 1:N:0:52
AGGGCCAGCTCTCAATCGCACAGGGGACCCAGGGCCTGGCCCCTCCATCCAGAAAACCTATGACCTCACCCGCTACCTGGAGCACCAACTCCGCAGCTTGGCTGGGACCTATGTGAGTATCCAGCGTAGGAATCTGGGAGTTGGGGAGGAGTGAGGAGTTGGGGAAAGACAGTCCTAACCGTGGAGGGTTCTGGTAAATGATGGGGTGAGGAGGGGCTCTTTGGCTCCCACCAGTCCCCCTGTCTGGTCTA
+
111>A11AAFC3AGGDF1FEAFAGAEGGGEHHGG?AF/F0FGGHGGCH1BG1G01BFE0FGHHHFG1GHHHGGEEEGHHFGGHC0?GHGHHHFEEGGGHHGGHGGGHHGHHHGHHHHHHHHHHHH?CEGGHHHHHFHHHG/CHFGGGGGGGF.GHCCEHHHE-@EGHHHHHHHHGHHHGG@AC@BEGG.AFBFB;FGGFGGFGGGF-9AFFFFF@@@-AFFFFFFFFFAFFFFFFFFFFF;A9BFFBB9//
@M05620:37:000000000-D9766:1:1101:21132:3205 1:N:0:52
AGTGCCAGCTCTCAATCGCCCAGGGGACCCAGGGCCTGGCCCCTCCATCCAGAAAACCTATGACCTCACCCGCTACCTGGAGCACCAACTCCGCAGCTTGGCTGGGACCTATGTGAGTATCCAGCGTAGGAATCTGGGAGTTGGGGAGGAGTGAGGAGTTGGGGAAAGACAGTCCTAACCGTGGAGGGTTCTGGTAAATGATGGGGTGAGGAGGGGCTCTTTGGCTCCCACCAGTCCCCCTGTCTGGTCTA
+
>>AABBD@ACBFGGGGGFF2AABCEEFGGE2FG?EFFFFABGGCFGHHFG3F3F3FGFHGGA5DGH33BGGFGGFGHHHFGGH?BGHHGHHHGE/EEGFGGGF/E?CGGFCDGFF2GFGB2DFBCDGGGGH1GGHFHHHGGHHHGGGGGDGHHFGFFGCFFHGGEFCGHHGEGHCGGHBCBEABDEEG;CCFBFCF0;90BB0CF?DB.AA/.;@BB@EFFFB/;/;A9BA?EFFFFFFA@EFFBF9FBF/
@M05620:37:000000000-D9766:1:1101:12109:3274 1:N:0:52
ACCACACCTTCTACAATGAGCTGCGTGTGGCTCCCGAGGAGCACCCCGTGCTGCTGACCGAGGCCCCCCTGAACCCCAAGGCCAACCGCGAGAAGATGCCCAGGTGAGTGGCCCGCTACCTCTTCTGGTGGCCGCCTCCCTCCTTCCTGGCCTCCCGGCGCTGCGCCCTTTCTCACTGGTTCTCTCTTCTGCCGTTTTCCGTAGGACTCTCTTCTCTGACCTGAGTCTCCTTTGGAACTCTGCAGGTTCTA
+
BBBABBBBFFFFGGGFFGABGBGFGEEA42GHCEFE?EGEDHHHHGGGDEGGEHFFHHGE0FCGGAEGGGGFHCGGGGGHCCHHHGA@DG/<@FFB1FDCHHHGCHHHHFGGHHGCGGCHHHGFHHHHDHGHGGGGDGEEHHGGFGFFGGGGGGGGGG-AB?BFBBF?BFFFFFFFFFFFFFFFFF9FFFFFFBADFFFFFFFFFFFFFFFFFFFFFFFFFFFFBFFBFFFFFFFFFFFFFFFFFFFFFFF
@M05620:37:000000000-D9766:1:1101:19862:3289 1:N:0:52
ACCACACCTTCTACAATGAGCTGCGTGTGGCTCCCGAGGAGCACCCCGTGCTGCTGACCGAGGCCCCCCTGAACCCCAAGGCCAACCGCGAGAAGATGTCCAGGTGAGTGGCCCGCTACCTCTTCTGGTGGCCGCCTCCCTCCTTCCTGGCCTCCCGGCGCTGCGCCCTTTCTCACTGGTTCTCTCTTCTGCCGTTTTCCGTAGGACTCTCTTCTCTGCCCTGTGTCCCCTTTGGAACTCTGCAGGTTCTA
+
BBBBBBBBFFFFGGGGGGGGGGHHGGGEGGHHHGGGGGGGGHHHHGGGDEGGHHGHHHGGGGGGGGGGGGEHHHHGGGGHGHHHHGGGGG@DGGHHFH?FFDFFCGF0??F/FG<>--<FBFBGF0=GDGGHF?-:..;EFBEGH0GFFG.FBAEE?F--9-;.-@DC-FFBFF///;BBF//////B/9B/F9;DFF/BAF..D/9/99B/F////://;BF//;9/9A.;BFF/BF/;BFB/BFAFFB/
@M05620:37:000000000-D9766:1:1101:10145:3374 1:N:0:52
ACCACACCTTCTACAATGAGCTGCGTGTGGCTCCCGAGGAGCACCCCGTGCTGCTGACCGAGGCCCCCCTGAACCCCAAGGCCAACCGCGAGAAGATGCCCAGGTGAGTGGCCCGCTACCTCTTCTGGTGGCCGCCTCCCTCCTTCCTGGCCTCCCGGGGCTGCGCCCTTTCTCACTGGTTCTCTCTTCTGCCGTTTTCCGTAGGACTCTCTTCTCTGACCTGAGTCTCCTTTGGAACTCTGCAGGTTCTA
+
BBCCCCCCFFFFGGGGGGGGGGHHGFGFGGHHHGGGGGGGGHHHHGGGGGGGHHHHHHHGGGGGGGGGGGGHHHHGGGGHGHHHHGGGGG@DGGHHHH2FHC/GF1101?F=GH--<->GGBDG000<=/<.C<-A..CFFFGFH0FF0F?FBAEG?D--;-:ABAFFBFFF00BB00F0FB99009F0090B@.DFFFF?09:D0BBB9::FB00:00:FB//9:90:FBFF0F0F0;9:000:F9B9:0
@M05620:37:000000000-D9766:1:1101:18623:3379 1:N:0:52
GAGGCTGCTTTGGAAGAAACTCATAGAATACTGCCACAGGTCCGCAGAGCCGAGTAACCATTTGCAAGCAAGCCTGGCGTTTCTGCTACAGCGCTCATGGGGTTCTAATTGAACCAGTCTCCGCCTTTGTACTTCTCCTTGACGCGTCCAGGCCCGACGATGGGAAGATCACACGTTGGCCCGCACGTCCGACTCAGCAGCTTCGGATGTCGTGTGCTTCCTGAAGAACAATTATCAGCCTTTGTCGTTGT
+
A1AAAAFAFFFFFGGGGFGGG1FAFDA13A1D3A0B10B011B00AA/A00//A/BFED111222211/A0B/>10/0///>B221111@1B///>/111////B122>2B>11/0/<1>B1///?/1BB@2221@1F1<@1@//</<<.10...---<<..;;:/C.00;G0C-...;/BA----;;C.-.-9-////--/:/;--;-/;9E-9:/9/;///////9-B9///;BB/::F/B/9/-;;-9
@M05620:37:000000000-D9766:1:1101:16064:3379 1:N:0:52
ACCACACCTTCTACAATGAGCTGCGTGTGGCTCCCGAGGAGCACCCCGTGCTGCTGACCGAGGCCCCCCTGAACCCCAAGGCCAACCGCGAGAAGATGCCCAGGTGAGTGGCCCGCTACCTCTTCTGGTGGCCGCCTCCCTCCTTCCTGGCCTCCCGGAGCTGCGCCCTTTCTCACTGGTTCTCTCTTCTGCCGTTTTCCGTAGGACTCTCTTCTCTGACCTGAGTCTCCTTTGGAACTCTGCAGGTTCTA
+
CCCDCCDEFFFFGGGGGGGGGGHHGGGEGGHHHGGGGGGGGHHHHGGGGFGGHHHHHHHGGGGGGGGGGGGHGHHGGGGHGHHHHGGGGGGGGGHHHHHHHHHFGFHHHHGGHHGGGGGHHHHHHHHHHHGHHGGGGGHGHHGHHGGGGGGGGGGGGG?@FGGGGGFFFFFFFFFHHHFFFFFFFFFFFFFFFFDFFFFFFFFFFEFFFFFFFFFFFFFFFFFFFFFBFFFFFFFFFFFFFFFFFFFFFFF
@M05620:37:000000000-D9766:1:1101:14231:3381 1:N:0:52
GAGGCTGCTTTGGAAGAAACTCATAGATGACTGCAAGGGAGCAAACTGGCTGTGGAAACGATGGCAGCCACGCCAACCAATGCTGAAACAGCAGTCTTGGGGATACAATTGCCCAATTCTACGCCTTTGTACTTGTCCCAGCCCAGCCAGGGCCCCAAGCTCGGAAGAGAACCCTACTGAACTCCCGCACCCTTCAGACATCTCGCATGCCGACCTATGCTTGCAACTAAAAACATTTGTACTTGAAAATG
+
BBBBBBFBFFFFGGGGFGGGGGFHHFG6FFHH5BFB32B2A2B33FF532222B2BF3311BF12311B1AAB11011113BB4B433@B2B214B4B33?E1EFGF344FBGF3/B34B44?</0/2F??G??BB?322?0?E?/<<<0?////>C/?.1<.<CF.0</</.../<<G00<0C0:;--::.9//9CB//0C0CF.9EFFBB---.9//////.;///9//;/;AFFFF;;B/://:9//9
@M05620:37:000000000-D9766:1:1101:11559:3387 1:N:0:52
GAGGCTGCTTTGGAAGAAACTCATAGAAGACTCCAAGGGAGTAAACTAGATGAGGAAAAAATGGCAGTGAAGTCAAGCATTTCCGAATTAGCACTCTTGTGGATACAATTGCCCCATTCTCCGCCTTTGTACTTGTCCCTGCCCAGCCAGGGCCCCAGGATCGGAAGCGCGCACGTCTGCCCTCCCGTCCCCTTCAGAACTCTCGTATGCCGTCTTCTGCTTGAACCAAAACAACTTGCAACTGACAAGCC
+
A>AABAFAFFFDEFGGFG4FGGCHHFFBFBFG4FFCB2E2E2BDG5D5A3DA5B3FH32AEFGB23133B5D5A55BBB5@5D5B11?BBBFB3F?DFGBBEHH@BBBFFH4@F/>FGFD43/?EFGFHFHHBBFFGFF1??FG1/?/BF/D/C@<B/?/10/?/<CG---<-<-CGBE;C:CGECEGAEFG/AFGGG0/;0C0=9CFG009C?AAF0;BFFF.//:FE...9;A/B/99////99/:.;.
@M05620:37:000000000-D9766:1:1101:17890:3410 1:N:0:52
ACCACACCTTCTACAATGAGCTGCGTGTGGCTCCCGAGGAGCACCCCGTGCTGCTGACCGAGGCCCCCCTGAACCCCAAGGCCAACCGCGAGAAGATGCCCAGGTGAGTGGCCCGCTACCTCTTCTGGTGGCCGCCTCCCTCCTTCCTGGCCTCCCGGCGCTGCACCCTTTCTCACTGGTTCTCTCTTCTGCCGTTTTCCGTAGGACTCTCTTCTCTGACCTGAGTCTCCTTTGGAACTCTGCAGGTTCTA
+
AAABBAAAFFFFFGGFFGGGGGHGGEGBEEHHHGGAAEGAEHHHHGGGEAFFHFHHHHHGGGGGFG/FGGGHHHGGGGGHGHHF?FFGGCCGGGHFGHHHHHHGB<GGGHGGHHGGGGGHHHHHHHGHHHGHHGCDGGHGHHGGEFGGGGGGGGGGGG-ADFFFFFFFFFFFFFFFFFFFFFFFFFFFFFFFFFDFFFFFFFFFFFFFFFFFFFFFFFFFFFFFFFFFFFFFFFFFFFFFFFFFFFFBFFF
@M05620:37:000000000-D9766:1:1101:19824:3468 1:N:0:52
ACCACACCTTCTACAATGAGCTGCGTGTGGCTCCCGAGGAGCACCCCGTGCTGCTGACCGAGGCCCCCCTGAACCCCAAGGCCAACCGCGAGAAGATGCCCAGGTGAGTGGCCCGCTACCTCTTCTGGTGGCCGCCTCCCTCCTTCCTGGCCTCCCGGAGCTGCGCCCTTTCTCACTGGTTCTCTCTTCTGCCGTTTTCCGTAGGACTCTCTTCTCTGACCTGAGTCTCCTTTGGAACTCTGCAGGTTCTA
+
BBBBBBBBFFFFGGGGEG5FGFHHGEEEGEHHGGGEEGGCGHHHHGGGEEGGHHHHHHHGGGGGGGGGGGGHHHHGGGGHGHHHHGGEGGCCDDG1?GGHHFGGHHHGDGGFCHGCCGGHHHFHHFFHDGDCH-@GDEGEHCDGHGGGGGGGGGG?DG@99FGG@BDBBFFFFFFBFFF9BFFFFFFFFFB/BBFFFABFDFFFFFFFFFFBFFFF9F/;FFFF.FF/BBBFFFF/FFFFFBBFF.ABFFB
@M05620:37:000000000-D9766:1:1101:15864:3474 1:N:0:52
ACCACACCTTCTACAATGAGCTGCGTGTGGCTCCCGAGGAGCACCCCGTGCTGCTGACCGAGGCCCCCCTGAACCCCAAGGCCAACCGCGAGAAGATGCCCAGGTGAGTGGCCCGCTACCTCTTCTGGTGGCCGCCTCCCTCCTTCCTGGCCTCCCGGCGCTGCGCCCTTTCTCACTGGTTCTCTCTTCTGCCGTTTTCCGTAGGACTCTCTTCTCTGACCTGAGTCTCCTTTGGAACTATGCAGGTTCTA
+
ABBAABBBFFFFGGGGGGFEG5F4EABBGEHHFGGGGGGGGHHHHGGGGGGGHHHHHHHGGEGGG1EEGGGEHBFGGGEG/?GHHFA/BCD//?<GBDFFHHH/<?FG?GGGH/<CD-@010000=GH=CDGG-@:AD.EHHGFBB/C0CFA9A9EEGGGG?BFBBFBB/FF/FFFBF./;BF/BFFFFFFFFB9AFFBFFFFF.9:FFFFFFFFBBFBF9/.;9BF:BFFFF/B//9B/;BBFF?.9BFF
@M05620:37:000000000-D9766:1:1101:10888:3482 1:N:0:52
ACCACACCTTCTACAATGAGCTGCGTGTGGCTCCCGAGGAGCACCCCGTGCTGCTGACCGAGGCCCCCCTGAACCCCAAGGCCAACCGCGAGAAGATGCCCAGGTGAGTGGCCCGCTACCTCTTCTGGTGGCCGCCTCCCTCCTTCCTGGCCTCCCGGAGCTGCGCCCTTTCTCACTGGTTCTCTCTTCTGCCGTTTTCCGTATGACTCTCTTCTCTGACCTGAGTCTCCTTTGGAACTCTGCAGGTTCTA
+
AAAABBBBCFFFGGGGFGGGGGHHGFGGHGHHHGGEEEGFGHHHHGGGGEGGHHHHHGHGGGGGGGGGGGGHHHHGGGGFGHHHFFGGGC<CFDHHFHHCB2G?1FF?GGCF0F--A-@GHGBDFFHBGG.GGCG?D.GCBCEFHGGGGGGFGG?EF@@-9FBF?D.BFFBFFFFFF/FFFB/BB/BFFFFF/9;ABAFBDFA.9//;B/BBFFFFF//9BB./;BBFFFFBFFFF/BFFFBFFFEFB/BF
@M05620:37:000000000-D9766:1:1101:14644:3505 1:N:0:52
AGTGCCAGCTCTCAATCGCACAGGGGACCCAGGGCCTGGCCCCTCCATCCAGAAAACCTATGACCTCACCCGCTACCTGGAGCACCAACTCCGCAGCTTGGCTGGGACCTATGTGAGTATCCAGCGTAGGAATCTGGGAGTTGGGGAGGAGTGAGGAGTTGGGGAAAGACAGTCCTAACCGTGGAGGGTTCTGGTAAATGATGGGGTGAGGAGGGGCTCTTTGGCTCCCACCAGTCCCCCTGTCTGGTCTA
+
BBABBFFCAFFFGGGGGGGGGGHGGGGFDGFHGGGGCFHHAHGHGGHHHFFHFHFHHGHFHHHHHHHHHHHGGGFGHHHHHGHHHHHHGHHHGGGGGBHH?GHGG/FHGHHHHHHHFGHHHHHHHGGGGGHHHHHHHHHGGHHH/CGGGGFGHHHHH?GFGH@FGGHHHHHHHBHHHHHHGGGGGGGCEGGGGGFGGGGGGGGGFDFFFFFFFFFFFAFFFFBFFFFFFFFFFF/BBFFFFFFFFFFFFF/
@M05620:37:000000000-D9766:1:1101:14625:3511 1:N:0:52
AGGGCCAGCTCTCCATAGCACAGGGGACCCAGGGCATGGCCCCTCCATCCAGAAAACCTATGACCTCACCCGCTACCTGGAGCACCAACTCCGCAGATTGGCTGGGACCTATGTGAGTATCCAGCGTAGGAATCTGGGCGTTGGGGAGGAGTGCGGAGTTGGGGAAAGACAGTCCTAACCGTGGAGGGTTCTGGTAAATGATGGGGTGAGGAGGGGCTCTTTGGCTCCCACCAGTCCCCCTGTCTGGTCTA
+
>A>AAA111F@@FAG13BA1BCFAFAAA00BFA0A00AFF0FEGGGFD1BBA101BBEE1BB2FFDBFHFFEG>/>GGGEBFGEC?0?EC1BEEC@/BBB0G1CEEFFCGHHHG2BGGGFG22BGC??CFDGHHHFFF/><@CHC-.>-.<<.0<<--;/CCC-.::G/GFFFFGGGEGG@EGG9CE@EFGGGGFBBFFFFFFFFF-@AFF/B?@@@?FF/BBF/FFFFFFFFFFFFFFF@FFFFFFFFF9
@M05620:37:000000000-D9766:1:1101:10036:3540 1:N:0:52
AGTGCCAGCTCTCAATCGCAAAGGGTGCCCAGCGGCTGGCCCCTCCATCCAGGAATCCTATGACCTCACCCGATACCTGGAGCACCAACTCCGCAGCTTGGCTGGGACCTATGTGAGTATCCAGCGTAGGAATCTGGGAGTTGGGGAGGAGTGAGGAGTTGGGGAAAGACAGTCCTAACCGTGGAGGGTTCTGGTAAATGATGGGGTGAGGAGGGGCTCTTTGGCTCCCACCAGTCCCCCTGTCTGGTCTA
+
AA1AA11CAF1BBBBFBAEC10BB000AFGB00A0/AAAEGGEAEB011E1B0AF1AFFBHDHHFGGHF>0/>/>FHD1>FHFGF>EGGFGHGGGGGGHHGFHGGGHHGGGHHHHHGHGGHHHHGG<B?CHHGFFGHF?CAHHHGC>@@ACCGGFHGCHHHHGCEGHCGBG:CC0FFFGGGGE@EEFGCFGGGGCFGGGFBFGFFFF@EFFFFF@@;>FFFFFFFFEFAFFFFFFFFFFB?EFFFFFFBBB
@M05620:37:000000000-D9766:1:1101:8175:3554 1:N:0:52
AGTGCCAGCTCTCAATCGCACAGGGGACCCAGGGCCTGGCCCCTCCATCCAGAAAACCTATGACCTCACCCGCTACCTGGAGCACCAACTCCGCAGCTTGGCTGGGACCTATGTGAGTATCCAGCGTAGGAATCTGGGAGTTGGGGAGGAGTGAGGAGTTGGGGAAAGCCAGTCCTAACCGTGGAGGGTTCTGGTAAATGATGGGGTGAGGAGGGGCTCTTTGGCTCCCACCAGTCCCCCTGTCTGGTCTA
+
AA>1AFFFAFFFGGG3GF1FEEHEF?EEGGHFGAEGEFHHGHGHGGHBHHEGHHHEHGHHHFGHHHHHHGH?EE?EHHHHFHHHHHHHGHHHFGEEEGGGCHHGGGGA?GGFHHHGDHHHHFDGB<A/>/@>GFFHFB0??FHHGG<CG.>>G0<G0C/<DCCGC..;/;GCGFHH0:CCAGGA.AEGGGG0FF;FFGGGBFFFGGB@EFFBFB??@@EFFFFFFFBAEFFFFFFFFFF-@FFFFFFFFF/
@M05620:37:000000000-D9766:1:1101:8194:3556 1:N:0:52
AGTGCCAGCTCTCAATCGCACAGGGGACCCAGGGCCTGGCCCCTCCATCCAGAAAAACTATGACCTCACCCGCTACCTGGAGCACCAACTCCGCAGCTTGGCTGTGACCGATGCGAGTCTCCAGCGTAGGAATCTGGGAGTTGGGGAGGAGTGAGGAGTTGTGGAAAGACAGTCCTAACCGTGGAGGGTTCTGGTAAATGATGGGGTTAGGAGGTGCTCTTTGGCTCCCACCAGTACCCCTGTCTGTTCTA
+
>AAAABBCAFFF4GFEGFGFEEHGGF2EEEAGFBB2AFF2AFE1EFGGGG3A3F3B1BBF5A5FGFH3FC1>>EEGH3BGFEHG1F?1E3BF////>3FG/3B?BFFDF/>DE//B/<2@2FF2F///>EFG1FG11<0.<0=1--.<@..<.00.0=C/00;.00;.:GG/FFB0CF/.9..-...-;..C90;;0/;//B//A..-..9/BD.;;/BFFFF/9:B;.9.AEF//;F/9EE//;B//;B/
@M05620:37:000000000-D9766:1:1101:11261:3566 1:N:0:52
AGTGCCAGCTCTCAATCGCACAGGGGACCCAGGGCCTGGCCCCTCCATCCAGAAAACCTATGACCTCACCCGCTACCTGGAGCACCAACTCCGCAGCTTGGCTGGGACCTATGTGAGTATCCAGCGTAGGAATCTGGGAGTTGGGGAGGGGTGCGGAGTTGGGGAAAGACAGTCCTAACCGTGGAGGGGTCTGGTAGATGATGGGGTGAGGAGGGTCTCTTTGTCTCCCACCAGTCCCCCTGTCTGGTCTA
+
AAAA>FFBAF1FG1FGFFFFGGBGE0EEAA0000BEAFFG0FE/BEFGFF1F1ABGGGFGHHFFGGHBGE>EF>FEHBGGCBG?GG0??FGFEECEEFHG/CFFE/BFEF1112>2FFB1B2BD0C/?>/@1@F11<FF//011A->-<-<<A.--;:;:C/:@E...;C/90900099.;.;;...;--;://;///9BBFFFFFF---;/;B--;9/;;FF///9/:-:--9B;FF-:-999B/B/;//
@M05620:37:000000000-D9766:1:1101:12507:3573 1:N:0:52
ACCACACCTTCTACAATGAGCTGCGTGTGGCTCCCGAGGAGCACCCCGTGCTGCTGACCGAGGCCCCCCTGAACCCCAAGGCCAACCGCGAGAAGATGCCCAGGTGAGTGGCCCGCTACCTCTTCTGGTGGCCGCCTCCCTCCTTCCTGGCCTCCCGGCGCTGCGCCCTTTCTCACTGGTTCTCTCTTCTGCCGTTTTCCGTAGGACTCTCTTCTCTGACCTGAGTCTCCTTTGGAACTCTGCAGGTTCTA
+
BBBACCCCFFFFGGGGGGGGGGHHGFGFEGHHHGGGGGGGGHHHHGGGGGGGGHGHHHHGGGGGGGGGGGGHHHHGGGGHGGHHHGGGGGGGGGHHHHHHHHHGHHHHHHGGHHGGGGGHHHHHHHHHHHGHHGGGGGHGHHGHHGGGGGGGGGGGGG-ACFFFFFFFFFFFFFFFFFFFFFFFFFFFFFFFFFDFFFFFFFFFFFFFFFFFFFFFFFFFFFFFFFFFFFFFFFFFFFFFFFFFFFFFFFB
@M05620:37:000000000-D9766:1:1101:14431:3575 1:N:0:52
ACCACACCTTCTACAATGAGCTGCGTGTGGCTCCCGAGGAGCACCCCGTGCTGCTGACCGAGGCCCCCCTGAACCCCAAGGCCAACCGCGAGAAGATGCCCAGGTGAGTGGCCCGCTACCTCTTCTGGTGGCCGCCTCCCTCCTTCCTGGCCTCCCGGCGCTGCGCCCTTTCTCACTGGTTCTCTCTGCTGCCGTTTTCCGTAGGACTCTCTTCTCTGACCTGAGTCCCCTTTGGAACTCTGCAGGTTCTA
+
AA>AAAAAFFFFGGGGFGGFGBHFGEF2EEC2FAFG2EG2EGFFHGGGAEG1AD3FGHCA0E@EG?EEFEC?@EEFGDEGCCFG/F/EFCC@//2222?FGHGG1FGFFDCC0<C--<@FFHG0D0DB0CDF.<-::AGCHC./:9B0FE.90C..9B----@.9B?;AFF9FFFFFFB9/;//:/;/9BFB.@A9:999DF?DFBB/;99B//;/9BBBFFF/;FF/;9.ABFBF/FFFFFFFFF.BFFB
@M05620:37:000000000-D9766:1:1101:19498:3584 1:N:0:52
ACCACACCTTCTACAATGAGCTGCGTGTGGCTCCCGAGGAGCACCCCGTGCTGCTGACCGAGGCCCCCCTGAACCCCAAGGCCAACCGCGAGAAGATGCCCAGGTGAGTGGCCCGCTACCTCTTCTGGTGGCCGCCTCCCTCCTTCCTGGCCTCCCGGAGCTGCGCCCTTTCTCACTGGTTCTCTCTTCTGCCGTTTTCCGTAGGACTCTCTTCTCTGACCTGAGTCTCCTTTGGAACTCTGCAGGTTCTA
+
AAAABAAAFFFFFGGFGGGGGGHHGGGGDGHHHFFD?EGEEGHHHGGAEAEF5FGGFHHGEE@FGGGGGGGGHHHGGGGHGHHHHGGGGGGGDGH2?GHHHHHEHHHGHHGGHHGGGGGGHGHHHHHHHGGHHGGGGGHGHHGHHFGGGEFGGGGGG:-ADGFGCFFFFFFFFFFFFFFFFFFFFFFFFFFFFFDFFFFFABFFAFFFFFFFFFFFFFFFFFFFFFFFFFFFFFFFFFFFFFFFFAABFF:
@M05620:37:000000000-D9766:1:1101:19475:3588 1:N:0:52
ACCACACCTTCTACAATGAGCTGCGTGTGGCTCCCGAGGAGCACCCCGTGCTGCTGACCGAGGCCCCCCTGAACCCCAAGGCCAACCGCGAGAAGATGCCCAGGTGAGTGGCCCGCTACCTCTTCTGGTGGCCGCCTCCCTCCTTCCTGGCCTCCCGGCGCTGCGCCCTTTCTCACTGGTTCTCTCTTCTGCCGTTTTCCGTAGGACTCTCTTCTCTGACCTGAGTCTCCTTTGGAACTCTGCAGGTTCTA
+
AAABBBA>BCCFGGGGGGAFGGHHGEGB4EGFFFFE2EE??GDGHGGABEEFFHHHGHHA>@CGGGGGGEFGFHHGGEFHGHHHHGGGGG>CGGHEHHHHHGHGHFHHHHGGHHGGGGGHHHHHHHHHHGGHHGGGGGHGHHGHHGGGFFGGGGGGGG;;ADFFFFFFFFFFFFFFFFFFFFFFFFFFFFFFFFFFFFFFFFFDFFFFFFFFFFFFFF9BFFF/9BF9FFBFFFF/FFFFFFFFFFFFFFB
@M05620:37:000000000-D9766:1:1101:23250:3590 1:N:0:52
ACCACACCTTCTACAATGAGCTGCGTGTGGCTCCCGAGGAGCACCCCGTGCTGCTGACCGAGGCCCCCCTGAACCCCAAGGCCAACCGCGAGAAGATGCCCAGGTGAGTGGCCCGCTACCTCTTCTGGTGGCCGCCTCCCTCCTTCCTGGCCTCCCGGCGCTGCGCCCTTTCTCACTGGTTCTCTCTTCTGCCGTTTTCCGTAGGACTCTCTTCTCTGACCTGAGTCTCCTTTGGAACTCTGCAGGTTCTA
+
CCCCCCCCFFFFGGGGGGGGGGHHGFGEAFHHHGGGGGGGDHHHHGGGGGGGGHHHHHHGGGGGGGGGGGGHHHHGGGGHGHHHHGGGGGFGGGHGHHHHHHHGFHHHHHGGHHGGGGGHHHHHHHHHHHGHHGGGGGHGHHGHHGGGGGGGGGGGGG-CDFFFFFFFFFFFFFFFFFFFFFFFFFFFFFFFFFDFFFFFFFFFFFFFFFFFFFFFFFFFFFFFFFFFFFFFFFFFFFFFFFFFFFFFFFB
@M05620:37:000000000-D9766:1:1101:11999:3591 1:N:0:52
AGTGCCACTTCTCAATCGAACAGGGGAAGCCTCCCCTGGAGCAAAAAACCTGAAAAACCAAGGGCAAACAAGCCAGGCAGTTCACCTTTTGCGCTGTTGTGGAGGGAATTGAGCCATTCTCCGCCGTTGTACTTGTCCCTGTCCGGCCGGGGCCGCAGGATCGGAAGGGCACACGTCTGCCCTCCGGGCTCAGGCAGAAATCTGGGATGCCGGCGGCTGCTTGAACCAAAACAGTCCCCCTGTCTGGTCTA
+
>11>AD111BB@AFGBFEGEF1AC0EE00A01B0000BF000A0BB///B0BFB1B0E/B/A//BE/000/B/BB0//?/>BF21B1@111B/>//?>B>E/1///?0<G11110B1F>GH1A/?/>/E/FDGFB11111?1?1.><--<A-:@--;--.0/=ECGA.;CG9/;-FE/-//9/---;-9-;///9A-A//9///;-A/--/;----;---;FF-//---9-99://99E?@EFFF/BB///
@M05620:37:000000000-D9766:1:1101:19494:3602 1:N:0:52
ACCACCCCTTCTACAATGAGCTGCGTGTGGCTCCCGCGGAGCACCCCGTGCTTCTGACCGAGGCCCCCCTGAACCCCAAGGCCAACCGCGAGAAGCTGCCCAGTTGAGTGGCCCGCTACCTCTTCTGGTGGCCGCCTCCCTCCTTCCTGGCCTCCCGGAGCTGCGCCCTTTCTCACTGGTTCTCTCTTCTGCCGTTTTCCGTAGGACTCTCTTCTCTGACCTGAGTCTCCTTTGGAACTCTGCAGGTTCTA
+
>>AAA3>>AFBDGGGFFGFBFEGCEEFE2AFGGFGG2EGG0E1FGGGA?EG?5FGG5FHG@//>F?/EEGG2FGHGGEE??CGFHGDGG@@<ADC111FGFCC<===<<D.>GCACC@DFHFHFHHHG0:AGG?CGE;9AFFABBCBB9/CAGFFGD-;;@F/BFFFC>FFFBB/B9B.BFBBBBB//BFFFFFADFFFFD:F..;BFFFFFFFFFE/9FFF9;.;/BB/FFF//B//;BB/;F/;9/BFB
@M05620:37:000000000-D9766:1:1101:16478:3612 1:N:0:52
ACCACACCTTCTACAATGAGCTGCGTGTGGCTCCCGAGGAGCACCCCGTGCTGCTGACCGAGGCCCCCCTGAACCCCAAGGCCAACCGCGAGAAGATGCCCAGCCGAGACGCCCGCTAGCGCTTCTCGCCGCCGCCTCCCTCCTCCCTGGCCTCCCGCCGCTCCGCCCTTTCTCACTGGTTCTCTCTTCTGCCGTTTTCCGTAGCACTCTCTTCTCTGACCTGAGTATCCTTTGAAACTCTACAGGTTATA
+
ABBBBBBBFFFFGGGGGGGBGFHHGFGEFGGHHGGGCGGGGHHGHGGGAEGFGFFHHHFFFGCFGGGCGFGHHHGGGGGHGHHHHGGGGGGG@DHFGHG22</0/><@/..-<->DC-./--<.;00..---;---.;;9/;AB/9E/C..;9AE..-;9-@-.9.;=-9FBFF////B/9//9/9/9/99/9-;9/;/B./.;./;///;9B9//;//;FFF/9;9/;//;///;;/9FF/999/;B9F/
@M05620:37:000000000-D9766:1:1101:19679:3624 1:N:0:52
ACCACACCTTCTACAATGAGCTGCGTGTGGCTCCCGAGGAGCACCCCGTGCTGCTGACCGAGGCCCCCCTGAACCCCAAGGCCAACCGCGAGAAGATGCCCAGGTGAGTGGCCCGCTACCTCTTCTGGTGGCCGCCTCCCTCCTTCCTGGCCTCCCGGCGCTGCGCCCTTTCTCACTGGTTCTCTCTTCTGCCGTTTTCCGTAGGACTCTCTTCTCTGCCCTGAGTCTCCTTTGGAACTCTGCAGGTTCTA
+
>11>AAA>BBCFGGGG3F1BBDC1EAE000FFGCGE0EAECHHHHGGEEAEFB1FHHHHA>ECGGEGGGEGHHGGGGGGHGHHHHGGGGC/>BCHFGHFHHHEGFHBCGFCCHHGGG@CHHHHHHGGBGH?CGC@C?AHEHGGHBBFGGFGGGGEGGG-AA@?F?-A@@FFBFFFFB/9/9B9/BFFF/BFFE@FFFEEFBF-AB/BFFFFFFFFFFF/:AF?;9BFFFFF/9BBBFF/;F99/FF-;9B/
@M05620:37:000000000-D9766:1:1101:10367:3632 1:N:0:52
ACCACACCTTCTACAATGAGCTGCGTGTGGCTCCCGAGGAGCACCCCGTGCTGCTGACCGAGGCCCCCCTGAACCCCAAGGCCAACCGCGAGAAGATGCCCAGGTGAGTGGCCCGCTACCTCTTCTGGTGGACGCCTCCCTCCTTCCTGGCCTCCCGGAGCTGCGCCCTTTCTCACTGGTTCTCTCTTCTGCCGTTTTCCGTAGGACTCTCTTCTCTGACCTGAGTCTCCTTTGGAACTCTGCAGGTTCTA
+
AAAAAAA>CCFFGFGFDG1AF1FFEEF00AGHAAFE?FGCEHHHHGGEEAECEGHFHHGE/E@GG?EGGGECHGHGG/EHE/<GHGGGGG///?F<FGFHHHHGCHEGFG/FGECGGCCHHHHHGHH0=GG.<@?-CEHGHHGHGFHCFBFGGAEAA-9;9.BFGGG?@BFFFFFFBBF/:///;/BBBBFFB@A-99/BBFFBFBFB/BFFBFFFFB;BFFF/BFF;BB99:FBFFFFFFFFFFF9BFFB
@M05620:37:000000000-D9766:1:1101:10803:3674 1:N:0:52
ACCACACCTTCTACAATGAGCTGCGTGTGGCTCCCGAGGAGCACCCCGTGCTGCTGACCGAGGCCCCCCTGAACCCCAAGGCCAACCGCGCGAAGATGCCCAGGTGAGTGGCCCGCTACCTCTTCTGGTGGCCGCCTCCCTCCTTCCTGGCCTCCCGGCGCTGCGCCCTTTCTCACTGGTTCTCTCTTCTGCCGTTTTCCGTAGGACTCTCTTCTCTGACCTGAGTCTCCTTTGGAACTCTGCAGGTTCTA
+
BAABBBA>BCCDGFFCBG5BGGHHGEG2A2FFGBAA2EEAEHHHHGG0EEGGFHHHHHHAECCGGGGGGGGHFHHGGGGHGHHHHGGGGG/<BDG/FFHHHHHGHHHHHHGGHHGGGGGHHHHHHHHHHHGHHGGGGGHGGGGGGGGGGGGGGGGGGB-@BB<FBBFBBFFFFFFFFFFFFFFFFFFFFFFFFBFFFFFFFFFFFEFFFFFFFFF;BFBFFFF/BFF;9BFFFFEFFFFFFFFFFFFFFFB
@M05620:37:000000000-D9766:1:1101:10940:3697 1:N:0:52
ACCACACCTTCTACAATGAGCTGGATCTCTTCAGGTTATAGATCGGAATAGCACACGTCTGAACTCCAGTCACATACAGAAATCGCGTCTGCCGTCTTCTGCTTGTAACAACCCTACTACCCTGCAATTAGCCGCCTTCACAAGAGCCTGAGCGATGAAGACACACTGTCTCTTCCTTCCGTCCTTTGCGCTTTGGCACTCTTGTGGCTCCCTTTGCACACATGTATGCCTTTGTACCATTGCCTGCGCAG
+
AA1AAA>>CFFFFFG1EF1FEGGGB1BB333DDGB1BDBFHHGG0AA0/1B1DAAB/BBBF1DGBBEE1HGHGH21BFDDBB1D>B>E>/F1B>?E0/F21E111B1@2@F/EE00B111B010/012B1B0B//B</11<21<0@0<0000<////111<<000>><><1111>111<0.0<.<0000--;..0;/<0/::CC0:..;B.;9;09F00;;.00;;0000;;0BCBF00;00;9;/-----
@M05620:37:000000000-D9766:1:1101:10463:3702 1:N:0:52
AGTGCCAGCTCTCAATCGCACAGGGGACCCAGGGCCTGGCCCCTCCATCCAGAAAACCTATGACCTCACCCGCTACCTGGAGCACCAACTCCGCAGCTTGGCTGGGACCTATGTGAGTATCCAGCGCAGGAATCTGGGAGTTGGGGAGGAGTGAGGAGTTGGGGAAAGACAGTCCTAACCGTGGAGGGTTCTGGTAAATGATGGGGTGAGGAGGGGCTCTTTGGCTCCCACCAGTCCCCCTGTCTGGTCTA
+
AAAAAFF43BFFGGGGGGGCEGGFFEGEEGHHG2EE2FHHFHGHGGHHHHHHFHGHHGHCHHFHHHHHHHGGGEGGHHHHHHHHHHHHGH3GEEEEEEGHGHH?<AGHEHHHHH2GGGG1GHHGGG/>@DGHHHHHGHHGGHHH-CF@-CEGHHHHHDCGFFCGGGHHHHHHHGFGGGGGGEEGEEG@;FGGGG9CFGGGGBFFFFFBFFFFFFB?-9EFFFB/F/FEFFFFFFFFFFFFBFFFF/B9FFB
@M05620:37:000000000-D9766:1:1101:20630:3727 1:N:0:52
AGTGCCAGCTCTCAATCGCACAGGGGACCCAGGGCCTGGCCCCTCCATCCAGAAAACCTATGACCTCACCCGCTACCTGGAGCACCAACTCCGCAGCTTGGCTGGGACCTATGTGAGTATCCAGCGTAGGAATCTGGGAGTTGGGGAGGAGTGAGGAGTTGGGGAAAGACAGTCCTAACCGTGGAGGGTTCTGGTAAATGATGGGGTGAGGAGGGGCTCTTTGGCTCCCACCAGTCCCCCTGTCTGGTCTA
+
AB>AAFFFBFFFGFGGFGGAFCHAGGDGEDHH2EE?FGHHFHGHGGGHHGHHHEHHHGHHGHHHHHHHHHHGG/>EHFHH2FGHHHHEGFHF?A@/@?BEEHHGGCFHGHHGHHHHHHHFHHHFHGDFCDFFHHHHHGHECGHHGGFGGGGFHGFFGGHHHFCFG.CHHHFHHHHHHGHHGGFGGGGGG?FGFGGGGGGGGGGGGGDFFFEFFFFFFFFFFFEFFFFFFFFFFFFFFFFFFFFFF/FFFF9
@M05620:37:000000000-D9766:1:1101:11781:3742 1:N:0:52
AGTGCCAGCTCTCAATCGCACAGGGGACCCAGGGCCTGGCCCCTCCATCCAGAAAACCTATGACCTCACCCGCTACCTGGAGCACCAACTCCGCAGCTTGGCTGGGACCTATGTGAGTATCCAGCGTAGGAATCTGGGAGTTGGGGAGGAGTGAGGAGTTGGGGAAAGACAGTCCTAACCGTGGAGGGTTCTGGTAAATGATGGGGTGAGGAGGGGCTCTTTGGCTCCCACCAGTCCCCCTGTCTGGTCTA
+
>11AAFF1AFFFGDGGGFGCCEGACE?ECEHEGGF?AAFG0GGGEGFFFGF11BFGHEEBGHEFHHHEGGFEG>>EH11BBFHFGGHEFBHHEG@EEHHH?EFFEEHHGFHFHHD2GGHHHHGHHG??/<DDFDGHHHFAECBCCGFGGGCFCGHF0<G/0/A-CCHCFHCCGHHHFEHH-:.;C?E@.CFGGEFBCFFFFG09A?A--9FFFB@-9@FF/BBFBBB9EFFBFFFFFFFF@?FFF/BF9F9
@M05620:37:000000000-D9766:1:1101:22760:3776 1:N:0:52
AGTGCCAGCTCTCAATCGCACAGGGGACCCAGGGCCTGGCCCCTCCATCCAGAAAACCTATGACCTCACCCGCTACCTGGAGCACCAACTCCGCAGCTTGGCTGGGACCTATGTGAGTATCCAGCGTAGGAATCTGGGAGTTGGGGAGGAGTGAGGAGTTGGGGAAAGACAGTCCTAACCGTGGAGGGTTCTGGTAAATGATGGGGTGAGGAGGGGCTCTTTGGCTCCCACCAGTCCCCCTGTCTGGTCTA
+
AAABCFFFCFFFGGGGGGGGGGHGGGGGGGHHGGGGGGHHHHGHGGHHHHHHHHHHHGGHHHGHHHHHHHHGGGGGHHHHHHHHGHHHGHHHGGGGGHHHGHHGGDHHGHHHHHGHHHHHHHHHHGFGGGHHHHHHHHHGGHHHGGGGGGGHAGHHHGHHHHGGGGHHHHHHHHHHHHHHGGGGGGGGEFGGGGGGGGGHHHHGGGFFFFFFFFFFFAFFFFHFFFFFFFFFFFFFFFFFFFFFFF/BFF0
@M05620:37:000000000-D9766:1:1101:15991:3786 1:N:0:52
ACCACACCTTCTACAATGCGCTGCGTGTGGCTCCCGAGGAGCACCCCGTGCTGCTGACCGAGGCCCCCCTGAACCCCAAGGCCAACCGCGAGAAGATGCCCAGGTGAGTGGCCCGCTACCTCTTCTGGTGGCCGCCTCCCTCCTTCCTGGCCTCCCAGCGCTGCGCCCTTTCTCCCTGGTTTTCTCTTTTGCCGTTTTCCGTGGGACTCTCTTCTCTGTCCTGGGTCTCCTTTGGAACACTGCAGGTTCTA
+
AAAAAAA1BBBFGGFGGG1AECEGGGFA0AGBFAFE/EEGCHGHHGG/EEEFFHGHHHH/>@CEFEGGGGGFFGHGGGEGEHGHHE<BCG/>CGHE1FBFHHHCFFF<1?FFHAC?CCCC0<<<0=G0=C.C.-;CA.;.//.9CFB0;CF.09../9.;A9-.;@9@=FBFF9//BF9/;-;FB//B/;//:>;A/E9/;9--9-A-/;//9FFFB//99/;/-9-://;/9/9/;/-;BFB//;-999/
@M05620:37:000000000-D9766:1:1101:10207:3817 1:N:0:52
GAGGCTGCTTTGGAAGAAACTCATAGATTACTGCAAGAGTTCCAACTGGATGTGGAAAAGATGGTAGCCACGCCAAGCATTTCCGAATTAGCTCTCATGTGGCTACACTTGCCCAATTCTCCGCCATTGTACTTGTAACTGCCCAACCAGGGACAAAAGCTCAGAAGAGCACCCTTCTGAACTCCCGTACCCTTCAGACATCTCGCATGCCGACTTATGCTTGCAACTAACAACATTTGCACTCTAAACTT
+
B?ABBAFBFFFFGGGGGGFGGGHHHHH66BGH5BGF42B55D5D5BF3BFG33DFBBFF32B533553BB2A11101A25ADD5?111?5BG344B34@BBB1BDFGGG3BBFGCGGE4F43??E//B?4FHED3??4?44BB/F/?/??FDEGG0<<2FG<2??FFGC<GHA/?FFHH1<>GGGGA.<<C0GF<<GF/CDFHHF.;DEHHC-;9.0000;00.9;C//0/9:9E/9C000:0/00;;9//
@M05620:37:000000000-D9766:1:1101:11278:3890 1:N:0:52
ACCACACCTTCTACAATGAGCTGCGTGTGGCTCCCGAGGAGCACCCCGTGCTGCTGACCGAGGCCCCCCTGAACCCCAAGGCCAACCGCGAGAAGATGCCCAGGTGAGTGGCCCGCTACCTCTTCTGGTGGCCGCCTCCCTCCTTCCTGGCCTCCCGGGGCTGCGCCCTTTCTCACTGGTTCTCTCTTCCGCCGTTTTCCGTAGGACTCTCTTCTTTGACCTGAGTCCCCTTTGGAAATCTGCAGGTTCTA
+
ABBBBBBBFFFFGGGGGGGFGDGCGEFAAEHHHFFG2EFGFHHHHGGGGGDEBHGHHHHCGGCEFFGGGGEHHHHGGGGHGHHHHGGGGG/CCGGFHH2FHC//<110<1FCHH--@->G1<<GDD0<</<.<@-;..CFCFG/C0F09C.;0;EG.;--9999-;AD>FFB/9////;/B/99/9/F//..;-9;BEBF?9..;//9//;/FB9/9///;99/9/9//A.AF/F/B/;/9/9/9F.B99/
@M05620:37:000000000-D9766:1:1101:18154:3897 1:N:0:52
ACCACACCTTCTACAATGAGCTGCGTGTGGCTCCCGAGGAGCACCCCGTGCTGCTGACCGAGGCCCCCCTGAACCCCAAGGCCAACCGCGAGAAGATGCCCAGGTGAGTGGCCCGCTACCTCTTCTGGTGGCCGCCTCCCTCCTTCCTGGCCTCCCGGCGCTGCGCCCTTTCTCACTGGTTCTCTCTTCTGCCGTTTTCCGTAGGACTCTCTTCTCTGACCTGAGTCTCCTTTGGAACTCTGCAGGTTCTA
+
A>AABBB>BCCFGFFGGGBFGGHHGDGA4BGFGBFE?EEGDHHHHGGAEEEGFHHGHHHEE?EFGGGGGGEHFHHGGGGHGHHHHGGGGG/>CGHBFGFHHHHG<GHHHHGGHHGGGGGHHHHHHHHHHHGGHGFGGGHGHHGHHGGGGGGGGGGGGG-A?D;DFFFFFFFFFFBFFFFFFFFFFFFFFFFFFDADFFFFFF:DFFFFFFFFFFFBBF/;FFF/;BF/FFFFFFFFFFFFFFFFFFFFFFF
@M05620:37:000000000-D9766:1:1101:11060:3915 1:N:0:52
ACCACACCTTCTACAATGCGCTGCGTGTGGCTCCCGAGGAGCACCCCGTGCTGCTGACCGAGGCCCCCCTGAACCCCAAGGCCAACCGCGCGAAGATGCCCAGGTCAGTGGCCCGCTACCTCTTCTGGTGGCCGCCTCCCTCCTTCCTGGCCTCCCGGCGCTGCGCCCTTTCTCACTGGTTCTCTCTTCTGCCGTTTTCCGTAGGACTCTCTTCTCTGACCTGAGTCCCCTTTGGAACTCTGCAGGTTCTA
+
AA1AAAA>BBCFFFGEGG1EEGGGGGGBA?GHHAFE/EE/AGHHHGGAEEGFFGHHHHH>>@CEFEGGGGGHHHHGGGGHGHHHHFGGGC/BCCGCHEHHHBAFG1>>DBGGHHCGGCGHHHHHHHHHHFGHGCCGGFGGGGGGGGFGGGGGGGGEB@---@@B@@F@@FFFFFFFFFFB/BBFFFBBBFFFF@ABFFFFFFF?B/FBFFFFFFFBF//9BFF9-BF/:9FFFF/FBFFFFBFEFFFEBBF
@M05620:37:000000000-D9766:1:1101:17793:3919 1:N:0:52
ACCACACCTTCTACAATGAGCTGCGTGTGGCTCCCGAGGAGCACCCCGTGCTGCTGACCGAGGCCCCCCTGAACCCCAAGGCCAACCGCGAGAAGATGCCCAGGTGAGTGGCCCGCTACCTCTTCTGGTGGCCGCCTCCCTCCTTCCTGGCCTCCCGGCGCTGCGCCCTTTCTCACTGGTTCTCTCTTCTGCCGTTCTCCGTAGGACTCTCTTCTCTGACCTGAGTCTCCTTTGGAACTCTGCAGGTTCTA
+
AAABAAB>4BBFEFFFGGBFGFHGGBEB4BFFGAFE2EAEDHDCGFGGGEEFEHHHGHHAE?EEGFGGGFGHBGHGFDGHGHFGFFGGBC>CDGHBFGHHHHHGGHHGFHGGHHGGGGGHHHHHHGHHGHGHHGGGGGHGHHGHHGGGGGGGGGGGGA-;BFFFFFFFFFFFFFFFFFFFFFFFFFFFFFFFFFFF/EFFFFFDDFFFFFFFFFFFFFBFFFFBBFF;BFFFFBFFFBFFFFFFFFFFFFF
@M05620:37:000000000-D9766:1:1101:11046:3928 1:N:0:52
ACCACACGTTCTACAATGCGCTGCGTGTGGCTCGCGAGGAGCACCCCTTGCTGCTGACCGAGGCCCCCCTGAACCCCAAGGCCAACCGCGCGAAGATGCCCAGGTGAGTGGCCCGCTACCTCTTCTGGTGGCCGCCTCCCTCCTTCCTGGCCTCCCGGGGCTGCGCCCTTTCTCACTGGTTCTCTCTTTTGCCGTTTTCCGTAGGACGCTCTTATGTGACCTGTGTCCCCTTTGGAACTCTGCAGGTTCTA
+
A>AAA?A34BBADFBGGGBAEGGGGEG2ABF2B2AA0AAAEF1BBEEBBBBFFHHHGHH>>/@EFGGGG>/F3FGEEDGGFHFHHGGCCC/>DGG.><FGGGHEG11<FFEEFHCDG-;GHFHHGFFFH/AGA-9BD.;EGFGGG0CF0C9FFGGFFB-9-;A.;@DBBFFBFFBFFFFFE//BF//;;9FFFBDDFFFF?BA.A/9-99AEF/9/;9//;BF/;FB/99BFFFFEF/BBF/B/BAF///9
@M05620:37:000000000-D9766:1:1101:21206:3962 1:N:0:52
AGTGCCAGCTCTCAATCGCACAGGGGACCCAGGGCCTGGCCCCTCCATCCAGAAAACCTATGACCTCACCCGCTACCTGGAGCACCAACTCCGCAGCTTGGCTGGGACCTATGTGAGTATCCAGCGTAGGAATCTGGGAGTTGGGGGGGAGTGCGGGGTTGGGGAAGACAGGTCCTAACCGTGGAGGGTTCTGGTAAATAATGGGGTGGGAGGGGGCCCTTTGGCTCCCACAGGCCCCCCTGTCTGGCCTA
+
BBABBFFFBFFFGGGGGGGGGAG4FGGGDGHHGFGGGCG2BGGHGGHHHHHHHHHHH?GHHHHHFGF3GHHGGGGGHHHHHHHA1GHHGHHHG/EEEHHHGHHGGFHHGHHHHHFGHHHHFHHHHGGGGGHFHHHHHHFGGHHHG--@--;9./;--;@;@BB;EF..;B..9FF/;/;.@.;-.;DBFF.BBF/;F/////;BFFA--9..9@B----;FFF///;A..;A...;DBB--.///;B/9//
@M05620:37:000000000-D9766:1:1101:21216:3978 1:N:0:52
AGTGCCAGCTCTCAATCGCACAGGGGACCCAGGGCCTGGCCCCTCCATCCAGAAAACCTATGACCTCACCCGCTACCTGGAGCACCAACTCCGCAGCTTGGCTGGGACCTATGTGAGTATCCAGCGTAGGAATCTGGGAGTTGGGGAGGAGTGAGGAGTTGGGGAAAGACAGTCCTAACCGTGGAGGGTTCTGGTAAATGATGGGGTGAGGAGGGGCTCTTTGGCTCCCACCAGTCCCCCTGTCTGGTCTA
+
AABBCFFFCFFFGGGGGGGGGGHHGGGGGGHHGGGGGGHHHHGHGGHHHHGHFHGHHGHHHHGHHHHHHHHGGGGGHHHHHHHGHHHHGHHHGGGGGGHHGGHGEGHHGHHHHHHHHHHHHHHGHGGGGGHHHHHHHGHGGHHHGCGGCEGHFHHFHGHHHHGCGGHFHHHHFHHHHHHHGGGGGGGGCFGGGGGGGGGGGGGGGGFFFFFFFFFFFFFFFFFFFFFFFFFFFFFFFFFFFFFFFFFFFFF
@M05620:37:000000000-D9766:1:1101:20388:4021 1:N:0:52
ACCACACCTTCTACAATGAGCTGCGTGTGGCTCCCGAGGAGCACCCCGTGCTGCTGACCGAGGCCCCCCTGAACCCCAAGGCCAACCGCGAGAAGATGCCCAGGTGAGTGGCCCGCTACCTCTTCTGGTGGCCGCCTCCCTCCTTCCTGGCCTCCCGGCGCTGCGCCCTTTCTCACTGGTTCTCTCTTCTGCCGTTTTCCGTAGGACTCTCTTCTCTGACCTGAGTCTCCTTTGGAACTCTGCAGGTTCTA
+
AABBBBBACFFFGGGGGGFFGGHHGFGB4AGFGGGG?FGGDHHHHGGGGGGGGGHHHHGFG?CEGDFGGGGHHHHGGFFHGHHGHFGGGF/BCDGFHBBGHEG/?FFGGDFFFHC@F-<GGHHHHGEHHHCHG?-@E:GGGHDHGFGFGEAFEGGGG-;B9D;FFFFFFFFFFFBBFFFFBBFFFFFFFFFFEFAD/ABFFFFD?FFFFFFFFFFFFF/;FF./9FF/FFB/FBFB/:FFFFFFFFA/BF;
@M05620:37:000000000-D9766:1:1101:15573:4049 1:N:0:52
ACCACACCTTCTACAATGAGCTGCGTGTGGCTCCCGAGGAGCACCCCGTGCTGCTGACCGAGGCCCCCCTGAACCCCAAGGCCAACCGCGAGAAGATGCCCAGGTGAGTGGCCCGCTACCTCTTCTGGTGGCCGCCTCCCTCCTTCCTGGCCTCCCGGCGCTGCGCCCTTTCTCACTGGTTCTCTCTTCTGCCGTTTTCCGTAGGACTCTCTTCTCTGACCTGAGTCTCCTTTGGAACTCTGCAGGTTCTA
+
CCCDDCCCFFFFGGGGGGGGGGHHGGGGHGHHHGGGGGGCGHHHHGGGFGGGHHHHHHHGGGGGGGGGGGGHHHHGGGGHGHHHHGGGGGGGGGHHHHHHHHHA??FC1FFEHHG-->CFHHHDHG0DG/AGCFCF:EEGFFGE0<FFFGFGGFGGG??-A-C?@FFF=BFFBBBF:BE<:<BFFF0BFFFFF9BDFAFFDF..9<B:/B<0BFFFFF0BFFFFF:<0<<FFFB/0:000:<FFFFA:00:
@M05620:37:000000000-D9766:1:1101:19696:4055 1:N:0:52
AGTGCCAGCTCTCAATCGCACAGGGGACCCAGGGCCTGGCCCCTCCATCCAGAAAACCTATGACCTCACCCGCTACCTGGAGCACCAACTCCGCAGCTTGGCTGGGACCTATGTGAGTATCCAGCGTAGGAATCTGGGAGTTGGGGAGGAGTGAGGAGTTGGGGAAAGACATCCCTAACGGTGGAGGGTTCGGGTAAATGAGGGGGGGAGGAGGGGCTCTTTGGCTCCCCCCAGTCCCCCTTTCTGGTCTT
+
ABAAAFFFBFFFGFGGGGGFECHCFGGGGGAEE?EEEFHHHHGFGGBDE13FG33FFE33FGGHHHHCGAFEE@EEHHHHHFHHHHHFGHHGGGEGGHFFEHFGGFHHEGFG1FGFFHHGHFB1BBGACDFFFGFD10?//?F1<@>@-.<0.0<.0<</D<CCED..::/00:::0/:.-;9..9.-;..-9.;;90;///9AB;---;-.9DB-9@?BB/:BFB9A..;9-.;BFFF.-./;/FBF/;/
@M05620:37:000000000-D9766:1:1101:22830:4066 1:N:0:52
AGTGCCAGCTCTCAATCGCACAGGGGACCCAGGGCCTGGCCCCTCCATCCAGAAAACCTATGACCTCACCCGCTACCTGGAGCACCAACTCCGCAGCTTGGCTGGGACCTATGTGAGTATCCAGCGTAGGAATCTGGGAGTTGGGGAGGAGTGAGGAGTTGGGGAAAGACAGTCCTAACCGTGGAGGGTTCTGGTAAATGATGGGGTGAGGAGGGGCTCTTTGGCTCCCACCAGTCCCCCTGTCTGGTCTA
+
BBABCFFFCFFFGGGGGGGGGGHGGGGGGGHHGGGGGGHGHHGHGGHHHHHHHGHHHGHHHHHHHHHHHHHGGGGGHHHHHHHHHHHHGHHHGGGGGHHHGGHGGGHHGHHHHHGGHHHHHHHHHGGGGGHHHHHHHHHGGHHHGGGGGGGHHHHHHGHHHHGGGGHHHHHHHHHHHHHHGGGGGGGGEFFGGGGGGGGGGGGGGGFFFFFFFFFFFFFFFFFFFFFFFFFFFFFFFFFFFFFFFFFFFFB
@M05620:37:000000000-D9766:1:1101:14048:4081 1:N:0:52
ACCACACGCTCTACAATGCGCTGCGTGCGGCGCGCGAGGAGCACCCCTTGCTGCTGACCAAGGCCCCCCCGAACCCCAAGGCCAACCGCGCGAAGATGCCCAGGTGAGTGGCCCGCTACCTCTTCTGGTGGCCGCGTCCCTCCTTCCTGGCCTCCCGGTGCTGCGCCCTTTCTCACTGGTTCTCTCTTTTGCCGTTTTCCGTAGGACGCGCTTCTGTGCCCTGTGTCCCCTTTGGAACTCTGCAGGTTCTA
+
A1>AAAA>>>>AGFBFGG1AEAEGGEFA0E/AAAAA/>>>/FC0FEE?0B@B1B1FGH0>?C/?FFG/>//>/BCCC/CGGHFFGGFCAC<<<CC.;=CGFHHG::C.;C..:9@@@-:9FFGFGFBFCF?.9---9-;9FFA-//;9BF?F/A99A@9;9/9/=;B-9B/9FF//9/-;////;//9/:9//;;-9-/9-B-;B/;---9;A-:9;9/;9FF/9:B/;--;9FF/FF/;BFBBFFFFFFB
@M05620:37:000000000-D9766:1:1101:22579:4131 1:N:0:52
AGTGCCAGCTCTCAATCGCACAGGGGACCCAGGGCCTGGCCCCTCCATCCAGAAAACCTATGACCTCACCCGCTACCTGGAGCACCAACTCCGCAGCTTGGCTGGGACCTATGTGAGTATCCAGCGTAGGAATCTGGGAGTTGGGGAGGAGTGAGGAGTTGGGGAAAGACAGTCCTAACCGTGGAGGGTTCTGGTAAATGATGGGGTGAGGAGGGGCTCTTTGGCTCCCACCAGTCCCCCTGTCTGGTCTA
+
33>>>@DFBFFFGGGGGFECEGHHGGGGEGHHFGGGGFHHFHGHGGHHBGHGGC3BGE3GHHFHHG@GHHHGGEEEHHHGEGHE?FGGEEFHGGGGEHHHGHHGCGHHGHGHHHFHHHHHHHHHHCDDGGHHHHHGFHFAEHHHGGEGGGFHFDFHGGHHHHGGGGHHHHHHHHHHHHHHGGFGFGGGAFGGGGGGGGGGGGGGGGFFFFFFFFFFFFFFFEFFFFFFFFFFEFFFFFFFAFFFFFFFFF9
@M05620:37:000000000-D9766:1:1101:15620:4133 1:N:0:52
AGTGCCAGCTCTCAATCGCACAGGGGACCCAGGGCCTGGCCCCTCCATCCAGAAAACCTATGACCTCACCCGCTACCTGGAGCACCAACTCCGCAGCTTGGCTGGGACCTATGTGAGTATCCAGCGTAGGAATCTGGGAGTTGGGGAGGAGTGAGGAGTTGGGGAAAGACAGTCCTAACCGTGGAGGGTTCTGGTAAATGATGGGGTGAGGAGGGGCTCTTTGGCTCCCACCAGTCCCCCTGTCTGGTCTA
+
AAAAAFFFBFFFGGGGGGGGFCHFFGGGGGHHFGGEGFHFHHGHGGHHHHHHHHHHHGHHHGHHHHHFHHHGGEEEHHHHFHHHHHGHGHHHGGGGGHGHGGHGGGHHGHHHHHHHHHHHHHHHHGEGGGHHHHHHHHFGGHHHGGGGGGGHHHHHHGHHHHGGGGHHHHHHHHHHHHHHGGGGGGGGCFFGGGFGGGGGGGGGGGFFFFFFFFFFFFFFFFFFFFFFFFFFFFFFFFFFFFFFFFFFFFB
@M05620:37:000000000-D9766:1:1101:18082:4176 1:N:0:52
AGTGCCAGCTCTCAATCGCACAGGGGACCCAGGGCCTGGCCCCTCCATCCAGAAAACCTATGACCTCACCCGCTACCTGGAGCACCAACTCCGCAGCTTGGCTGGGACCTATGTGAGTATCCAGCGTAGGAATCTGGGAGTTGGGGAGGAGTGAGGAGTTGGGGAAAGACAGTCCTAACCGTGGAGGGTTCTGGTAAATGATGGGGTGAGGAGGGGCTCTTTGGCTCCCACCAGTCCCCCTGTCTGGTCTA
+
ABBBCFFFCFFFGGGGGGGGGGHGGGGEFGHHGGGGGGHHFHGHGGHFFHHHHGHHHGHGHHHHHHHHHHFGGEGGHHHHHHHGHHHFGHHHGGGGGHHGEHHGGGHHGHHHBHHGHHHHHHHHHGCEGGHHHHHHHHHGFGHHGGGGGGGHHGHHGGHHHHGGGGGHHHHHHGHHHHHHGFEGGGGGEGFGGG;FGGGGGGGGGGFFFFFFF.:BFFFFFFFFFFFFFFFFFFFFFFFFFFFFFFF0;B9
@M05620:37:000000000-D9766:1:1101:19214:4193 1:N:0:52
AGTGCCAGCTCTCAATCGCACAGGGGACCCAGGGCCTGGCCCCTCCATCCAGAAAACCTATGACCTCACCCGCTACCTGGAGCACCAACTCCGCAGCTTGGCTGGGACCTATGTGAGTATCCAGCGTAGGAATCTGGGAGTTGGGGAGGAGTGAGGAGTTGGGGAAAGACAGTCCTAACCGTGGAGGGTTCTGGTAAATGATGGGGTGAGGAGGGGCTCTTTGGCTCCCACCAGTCCCCCTGTCTGGTCTA
+
ABABCFFFCFFFGGGGGGGGGGHGGGGGGGHHGGGGGGHGHHGHGGHHHHHHHHHHHGHHHHHHHHGHHHHGGGGGHHHHHGGGGHHHGGHHGGGGGFHHGHHGGGHHGHHHHHHHHHHGHHHHHGGGGGHHHHHHHHHGGHHHGGGGGGGHHHHHHGHHHHGGGGGHGHHHHHHHHHHHGGGGGGGGCFGGGG;FGGGGGGGGGGFFFFFFFFFFFFFFFFFFFFFFFFFFFFFFFFFFFFFFFFFFFF;
@M05620:37:000000000-D9766:1:1101:19358:4228 1:N:0:52
ACCACACCTTCTACAATGAGCTGCGTGTGGCTCCCGAGGAGCACCCCGTGCTGCTGACCGAGGCCCCCCTGAACCCCAAGGCCAACCGCGAGAAGATGCCCAGGTGAGTGGCCCGCTACCTCTTCTGGTGGCCGCCTCCCTCCTTCCTGGCCTCCCGGCGCTGCGCCCTTTCTCACTGGTTCTCTCTTCTGCCGTTTTCCGTAGGACTCTCTTCTCTGACCTGAGTCTCCTTTGGAACTCTGCAGGTTCTA
+
AAAABBBACCFFGGGGFGBGG5GFGAB24AFFCFFE2EE?2GHHHGGG?EEGEGEGHHGFEECGGEGGGECEHFHGGGFHFEHHEGGCGG/<@FGBGFFGHHHGHHHHHHGFHGGGGGGHHHHHHHGHHHGHHGGGGGGGHHGHHGGGGGGGGFGGG@9BBBBFBBFBBFFFFFFFFFFFFFFFFFFFFFFFFBFFFFFFFFFFFFFFFFFFFFFFFFFFFFFBFFFFFFFFFFFFFFFFFFFFFFFFFFB
@M05620:37:000000000-D9766:1:1101:19087:4247 1:N:0:52
ACCACACCTTCTACAATGAGCTGCGTGTGGCTCCCGAGGAGCACCCCGTGCTGCTGACCGAGGCCCCCCTGAACCCCAAGGCCAACCGCGAGAAGATGCCCAGGTGAGTGGCCCGCTACCTCTTCTGGTGGCCGCCTCCCTCCTTCCTGGCCTCCCGGCGCTGCGCCCTTTCTCACTGGTTCTCTCTTCTGCCGTTTTCCGTAGGACTCTCTTCTCTGACCTGAGTCTCCTTTGGAACTCTGCAGGTTCTA
+
BBCCCCCCFFFFGGGGGGGGGGHHGEGEGGHHHGGGGGGGGHGHHGGGGGGGHHHHHHHGGGGGGGGGGGGHHHHGGGGHGHHHHGGGGGFGGGHHHHEHHHEFHHHCGGGEHEFG@CCHFFFHD<=G=CAHHFCFGGHGGGGBGBFBFGGGGFEGAD?AFCFDAFFF;FFFFBB0FFFFB0;0BF9BFFFFB-..FEBBD9:9ABBFBFFFFF0FFB:FF0F/99B0BFBFFBB9B900BFBFFF;BB00
@M05620:37:000000000-D9766:1:1101:19572:4271 1:N:0:52
AGTGCCAGCTCTCAATCGCACAGGGGACCCAGGGCCTGGCCCCTCCATCCAGAAAACCTATGACCTCACCCGCTACCTGGAGCACCAACTCCGCAGCTTGGCTGGGACCTATGTGAGTATCCAGCGTAGGAATCTGGGAGTTGGGGAGGAGTGAGGAGTTGGGGAAAGACAGTCCTAACCGTGGAGGGTTCTGGTAAATGATGGGGTGAGGAGGGGCTCTTTGGCTCCCACCAGTCCCCCTGTCTGGTCTA
+
BCABBFFFCFFFGDGGGGGCGCHCGGGGGGHHFFGGGGHHHHGHGGHHHGHHGHHHHGHHHHHHHHHHHHHGGEFGHHHHGHHHHHFGFHHHEGGGGHFHGGHGGGHHGHHHHHHHHHHHHHHHHGGGGGHHHHHHHHHGGHHHGGGGGGDHHHHHHGHHHHGGGGHHHHHHHHHHHHHHGGGGGGGGEGGGGGFGGGGGGGGGGGFFFFFFFFFFFFFFFFFFFFFFFFFFFFFFFFFFFFFFFFFFFF:
@M05620:37:000000000-D9766:1:1101:14695:4293 1:N:0:52
ACCACACCTTCTACAATGAGCTGCGTGTGGCTCCCGAGGAGCACCCCGTGCTGCTGACCGAGGCCCCCCTGAACCCCAAGGCCAACCGCGAGAAGATGCCCAGGTGAGTGGCCCGCTACCTCTTCTGGTGGCCGCCTCCCTCCTTCCTGGCCTCCCGGCGCTGCGCCCTTTCTCACTGGTTCTCTCTTCTGCCGTTTTCCGTAGGACTCTCTTCTCTGACCTGAGTCTCCTTTGGAACTCTGCAGGTTCTA
+
BBCCCCCCFFFFGGGGGGGGGGHHGFGEGGHHHGGEGGGGGHHHHGGGGGGGHHHHGHHGGGGGGGGGGGGHGHHGGGGHGHHHCFGGGG<CBDB2GHHHHHH/=1FFHBFGHHG?DG-GGHHGHHFHHFDHHDGDGGHGHHGCGFFFFF?FGGGGG--:@DCDAFFFFFFFFFFFFFFFFFFFFFBFFFFBFFDFFFFFFFEDA0BBFFFFFFFFFFFFFEFFFFFFFFFFFFFFB:FFFBFBFA.0;B:
@M05620:37:000000000-D9766:1:1101:14370:4320 1:N:0:52
AGTGCCAGCTCTCCATCGCACAGGGGACCCAGGGCCTGGCCCCTCCATCCAGAAAACCTATGACCTCACCCGCTACCTGGAGCACCAACTCCGCAGCTTGGCTGGGACCTATGTGAGTATCCAGCGTAGGAATCTGGGAGTTGGGGAGGAGTGAGGAGTTGGGGAAAGACAGTCCTAACCGTGGAGGGTTCTGGTAAATGATGGGGTGAGGAGGGGCTCTTTGGCTCCCACCAGTCCCCCTGTCTGGTCTA
+
>>>1>B@FAFFFG1FF1AE1E0F0B00AABBF0BE/AAGFFHGHGGHHH0FGFFFAFGHHEFEGH1BGHHH?E/>EHHFGBFGHHH0??0FB>E?E>F>BEGGGGGHHGHHHHHHHHHHHHHHHHGEGGGHHHHHHHH0FFHHHGGFGGEEGHDHHGGCFHHGCGGHGHHHHHHHHHHHGGGEABFGGCFFGFGCFGGGGGGGGGGF@FFFFFF@@@<FFFFFFFFFFFFFFFFFFFFFF@FFFFFFFFFF
@M05620:37:000000000-D9766:1:1101:23449:4356 1:N:0:52
ACCACACCTTCTACAATGAGCTGCGTGTGGCTCCCGAGGAGCACCCCGGGCTGCTGACCGAGGCCCCCCTTAACCCCAAGGCCAACCGCGAGAAGATGCCCAGGTGAGTGGCCCGCTACCTCTTCTGGTGGCCGCCTCCCTCCTTCCTAGCCTCCCGGAGCTGTGCCCTTTCTCACTGGTTATCTCTTCTGCCGTTTTCCGTAGGACTCTCTTCTCTGACCTGAGTCTCCTTTGGAACTCTGCAGGTTCTA
+
>A3ABBBBFFFFGGGFGGBDGDGBEAEAF2FGHGFA2EA?AG21BEAE00AEEEBGH2F0>EEGEE/EEG0B??3?EGGGFHHC??CDGCGG/<FG1<?GHFGFGCHHGFFGHC->CDGHDFHHHHDGHGGH.DGGG.GGGGAGG0F009/:CFG..;-;-C//9FFFFFFFBFBFFFFFF/BFFFFFFFFFEBDDFFFFFFFFFFFFFFFFFF//B/;BFFF/BFFFFFFFFFEFFFFF/BFFFF./:B9
@M05620:37:000000000-D9766:1:1101:11793:4374 1:N:0:52
ACCACACCTTCTACAATGAGCTGCGTGTGGCTCCCGAGGAGCACCCCGTGCTGCTGACCGAGGCCCCCCTGAACCCCAAGGCCAACCGCGAGAAGATGCCCAGGTGAGTGGCCCGCTACCTCTTCTGGTGGCCGCCTCCCTCCTTCCTGGCCTCCCGGAGCTGCGCCCTTTCTCACTGGTTCTCTCTTCTGCCGTTTTCCGTAGGACTCTCTTCTCTGACCTGAGTCTCCTTTGGAACTCTGCAGGTTCTA
+
AAA?AAAAFFFFGGGGFGGFGGHHGGDGHFGHHFGG2EGEGHHHHGGEBAEGFHHHHHHGFGCGFGGGGGGHHHHGGGGHGHHHHGGGGGGGGFH2DGHHGHHGHHGHHHGEHHGGG@FFFGHHHHHHGHFHHCGGGGGGHHGHHGGGGGGGGGGGG??BAFFFGGFFFFFFFFFFFFFFFFFFFFFFFFFFFFAFFFFFFBFDD/;FFFFFFFFFFBFFFFFFFFFFFFFFFFFFFFFFFFFFFFAFFF;
@M05620:37:000000000-D9766:1:1101:11773:4379 1:N:0:52
ACCACACCTTCTACAATGAGCTGCGTGTGGCTCCCGAGGAGCACCCCGTGCTGCTGACCGAGGCCCCCCTGAACCCCAAGGCCAACCGCGAGAAGATGCCCAGGTCAGTGGACCGCTACCGCTTCTGGTGGCCGCCTCCCTCCTTCCTGGCCTCCCGCCGCTGCGCCCTTTCTCACTGGTTCTCTCTTCTGCCGTTTTCCGTAGGACTCTCTTCTCTGACCTCCGTCTCCTTTGGAACTCTGCAGGATCTA
+
BCCCCBCAFFFFFGGGGG5FGGHHGEGBGGHHHFGEEGGGGHGHHGGGGGGGHHHHGHHGGGGGGGGGGGGHEHHFGGGHGHHHHGGGDDBCFGHHHHHFF2GEC1?FF1?1FG?FGGFH--=CCD0<0/<GHGGGGGGGHHGG0;BF0;FA0;CEG---:-BFADFFFFFF/BBFFFFFFFFFFFFF/BFFFFDFFFF/DFAD.9FFFFFF/;B;B/9;FF/.;AFAFFFFFBFFFF/;FFFFFF.;FF/
@M05620:37:000000000-D9766:1:1101:10615:4380 1:N:0:52
AGTGCCAGCTCTCAATCGCACAGGGGACCCAGGGCCTGGCCCCTCCATCCAGAAAACCTATGACCTCACCCGCTACCTGGAGCACCAACTCCGCAGCTTGGCTGGGACCTATGTGAGTATCCAGCGTAGGAATCTGGGAGTTGGGGAGGAGTGAGGAGTTGGGGAAAGACAGTCCTAACCGTGGAGGGTTCTGGTAAATGATGGGGTGAGGAGGGGCTCTTTGGCTCCCACCAGTCCCCCTGTCTGGTCTA
+
AAAAAFFFBFFFGGGGGGGCGGHHGGGGGGHHFGGGGGHHGHGHGGHHHHGHHHHBFEHHHHHHHHHHHHHGGGGGHHHHFGHHHHHFGHHHGGGGGHHHGHHGGGHHGHHHHHHHHHHHHHHHHGFGGGHHHHHHHH0FGHHHGGCCGECGHGHHGGHHHHGGGGHHHHGHHHHHHHHHGGFGFFGGEGGGGG;FGGGGGGGGGGDFFFFFFFFFFFFFFFFFFFFFFFFFFFFFFFFFFFFFFFFFFFB
@M05620:37:000000000-D9766:1:1101:20718:4385 1:N:0:52
AGTGCCAGCTCTCAATCGCACAGGGGACCCAGGGCCTGGCCCCTCCATCCAGAAAACCTATGACCTCACCCGCTACCTGGAGCACCAACTCCGCAGCTTGGCTGGGACCTATGTGAGTATCCAGCGTAGGAATCTGGGAGTTGGGGAGGAGTGAGGAGTTGGGGAAAGACAGTCCTAACCGTGGAGGGTTCTGGTAAATGATGGGGTGAGGAGGGGCTCTTTGGCTCCCACCAGTCCCCCTGTCTGGTCTA
+
3>>ABFBFBFFFFGGGGFGGFGHHGGGGFGHHGGGGGDGFCGFHGGGH5GHFFC3FGE3GHHEHGHFHHHHGGGCEGHHFHHG?1?FHGFHHGCGGGFHHGHHGEEHHGGHHHHEHHGFHDFHHFCBEGGHHHHFHDGGCEHHHCCFGGGGHAGDFGDGHHHCGGGHGHHHHFHHHHHHH-;CDGGGG.CFGGGFGGGGGGGGGGGFFFFFFFFFFA=FFFEFFFBFFFFFFFFFFFFFFAFFFFFFBFFB
@M05620:37:000000000-D9766:1:1101:19300:4391 1:N:0:52
ACCACACCTTCTACAATGAGCTGCGTGTGGCTCCCGAGGAGCACCCCGTGCTGCTGACCGAGGCCCCCCTGAACCCCAAGGCCAACCGCGAGAAGATGCCCAGGTGAGTGGCCCGCTACCTCTTCTGGTGGCCGCCTCCCTCCTTCCTGGCCTCCCGGAGCTGCGCCCTTTCTCACTGGTTCTCTCTTCTGCCGTTTTCCGTAGGACTCTCTTCTCTGACCTGAGTCTCCTTTGGAACTCTGCAGGTTCTA
+
AAABBABCFFFFGGGGGGGGGGHHGGGGHGHHHGGGGGGGGHHHHGGGEGGGHHHHHHGGGGGGGGGGGGGHHHHGGGFHGHHHEFGGGGGGGGHHHFFHHHHEHHFGHHFGFHFGGGGHHHHGHHFFHFGHHGGGGGEGHHGHHGGFGGGGGGGGG--A?FFFFGFFFFFFFFFFFFFFFFFFFFFFFFFFFFDFFFFFDFFF.FFFFFFFFFFFFFFFFFEBFBFFFFFFFFFFFFFFFBFFFFAFFFB
@M05620:37:000000000-D9766:1:1101:13358:4396 1:N:0:52
ACCACACCTTCTACAATGAGCTGCGTGTGGCTCCCGAGGAGCACCCCGTGCTGCTGACCGAGGCCCCCCTGAACCCCAAGGCCAACCGCGAGAAGATGCCCAGGTGAGTGGCCCGCTACCTCTTCCGGTGGCCGCCTCCCTCCTTCCTGGCCTCCCGGAGCTGCGCCCTTTCTCACTGGTTCTCTCTTCTGCCATTTTCCGTAGGACTCTCTTCTCTGACCTGAGTCTCCTTTGGAACTCTGCAGGTTCTA
+
CCCCCCCAFFFFGGGGGGGGGGHHGGGGHGHHHGGG?GGGGHHHHGGEAEGGHHHHHHHGGGGGGGGGGGGHHHHGGGGHGHHHHGGGGGGGGGH2?GHHHHHGHHHHHHGGHHGGG-DHHGHHH0CCAGGHHGGGGGHGHGGGGGGGGGGGGGGGG?BDDFGFFFFFFFFFFFFFFFFFFFFFFFFFFFFFFFFFFFFFFFFDD9FFFFFFFFFFFFFFFFBFFFFFFFFFFFFFFFFFFFFFFFABFFF
@M05620:37:000000000-D9766:1:1101:13338:4401 1:N:0:52
ACCACACCTTCTACAATGAGCTGCGTGTGGCTCCCGAGGAGCACCCCGTGCTGCTGACCGAGGCCCCCCTGAACCCCAAGGCCAACCGCGAGAAGATGCCCAGGTGAGTGGCCCCCTACCTCTTCCGGTGGCCGCCTCCCTCCTTCCTGGCCTCCCGGCACCGCGCCCTTTCTCAATGGTTCTCTCTTCTGCCCTTTTCCGTAGGACTCTCTTCCCTGACCTGGGTCCCCTTTGGAACTCTGCAGGTTCTA
+
CCCCCCCCFFFFGGGGGGGGGGHHGGGGHGHHHGGGGGGGGHHHHGGGEGGGHHHHHHHGGGGGGGGGGGGGHHHGGGGHGHHHHGGGGGGGGGHHHHHHHH/==1101??/FG---.0>DF1F=1<A<<ECG?:D??GGFFGB;;F0;F?FB:EF?B--:.-9--@D;FFFB00000;:B900990B0090BFFFFF0FA9..:09//009B90/0://;0/..;/..;/;FBFBFFB000009FAFF00
@M05620:37:000000000-D9766:1:1101:10674:4405 1:N:0:52
ACCACACCTTCTACAATGAGCTGCGTGTGGCTCCCGAGGAGCACCCCGTGCTGCTGACCGAGGCCCCCCTGAACCCCAAGGCCAACCGCGAGAAGATGCCCAGGTGAGTGGCCCGCTACCTCTTCTGGTGGCCGCCTCCCTCCTTCCTGGCCTCCCGGCGCTGCGCCCTTTCTCACTGGTTCTCTCTTCTGCCGTTTTCCGTAGGACTCTCTTCTCTGCCCTGTGTCACCTTTGGAACTCTGCAGGTTCTA
+
BBBBBBB3BBFFGGGGGG5BGDHHGFFA4AGGFBFE2EEEDHHHHGG0EEGGGHGHHHHAEECEGGGGGGGHHHHGGGGHGHHHHGGGGG/BDGHFDHH10<F/??F<FF/F0F-<@-<0F0<<DGD0DC.CC@D-EGHA//CGHGGGGGGAFGEEG?BB-B?D9B.BBBFFFF/FFFFFB/9FB/BF/;/B/B9.FEFFDF9../:FFBBFFFBBB///AFA/:BB//BFBFF/BB/BBFFFFFFFBF/;
@M05620:37:000000000-D9766:1:1101:9615:4426 1:N:0:52
AGTGCCAGCTCTCAATCGCACAGGGGACCCAGGGCCTGGCCCCTCCATCCAGAAAACCTATGACCTCACCCGCTACCTGGAGCACCAACTCCGCAGCTTGGCTGGGACCTATGTGAGTATCCAGCGTAGGAATCTGGGAGTTGGGGAGGAGTGAGGAGTTGGCGAAAGACAGTCCTAACCGTGGAGGGTTCTGGTAAATGATGGGGTGAGGAGGGGCTCTTTGGCTCCCACCAGTCCCCCTGTCTGGTCTA
+
AA>>AFF4>FFFGGGGGGG2ECGFFGGAABGHF2BB2AFG2GGFGGGFFHHH3CAFHGH3FHDHHGHHHHFGG>EGHHHHEFHHFHHCEF3BEEF/>FFH?FHGG/FHGHHHHHFH3?BGHHHHHG?EGGHHHHHHHHGGFHHH/>FDGDGHHFHHHDH/FH/<:CGGHHGHHBGHHGGGGECDGEG-;AFGGGFGGGGGGGGGA.;@EFFFDD-BD-AFFFB/FFFFF.FFFF/;F/EFFEFFFFF/FFF
@M05620:37:000000000-D9766:1:1101:12322:4482 1:N:0:52
ACCACACCTTCTACAATGCGCTGCGTGTGGCTCCCGAGGAGCACCCCGTGCTGCTGACCGAGGCCCCCCTGAACCCCAAGGCCAACCGCGAGAAGATGCCCAGGTGAGTGGCCCGCTACCTCTTCTGGTGGCCGCCTCCCTCCTTCCTGGCCTCCCGGCGCTGCGCCCTTTCTCACTGGTTCTCTCTTCTGCCGTTTTCCGTAGGACTCTCTTCTCTGACCTGAGTCTCCTTTGGAACTCTGCAGGTTCTA
+
AAAABBA>BFCFGGGFFG4AEEGGGEGAAEGGHFGE?EE?EHHHHGG0BBFGFFGHHHH>EECGFGGGGGGHFHHGGGGHGHHHHGGGGC/>CGHBGHHHHHHGGHHHHHGGHHGGGGGHHHHHHGHHHFGHHGGGGGHGGGGGGGGGGGGGGGGGGG-;BFFFFFFFFFFFFFFFFFFFFFFFFFFFFFFFFFDFFFFFFFFFFFFFFFFFFFFFFFFFFFFFFFF;BFFFFFFFFFFFFFFFFFFFFFB
@M05620:37:000000000-D9766:1:1101:21252:4489 1:N:0:52
AGTGCACCTCCCACTCGGACATGGGTCCCCCGGCCTGGTCCCTCCCCCCCGTAAACCTCTGACCCCACCCGCAACCTAGGGCACCCCCCGCGCAGCTTGGCAGGGCCCTGTGTGCGTATCCCTCGTGGGAATCTGGGCGTTGGGGCGGAGTGCGGCGTTGGGGCAAGCCAGTCCTCACCGTGGCGGGTTCTGGTAAATGCTGGGGCGAGGCGGGGCTCTTTGGATCCCACCAGTCCCCCTGTCTGGTCTAT
+
>A>1>F@BFF>>FABFE1A0E1F0F0B0AA0A/AE?/G1D1F1FF/A/A>>?>/>1FCG11BBFB?/EE?EG//>G011B?F<EFG/////><CG@FF0.>1>A-.<-<.<<0<=<EGCHBG0/:C.=:.;/=000/;--;-.--.---;-:/99@@-9@--@F?-AEE--9;B///-;A9--;---@99B/9/;/9BB/9B/A@-9---@---9@@-////;//9B-/F9--9;:BE--ABB/FFFF99;
@M05620:37:000000000-D9766:1:1101:13697:4543 1:N:0:52
ACCACACATTCTACAATGCGCTGCGTGCGGCTCCCGAGGAGCACCCCTTGCTGCTGACCGAGGCCCCCCTGAACCCCAAGGCCAACCGCGCGAAGATGCCCAGGTGAGTGGCCCGCTACCTCTTCTGGTGGCCGCCTCCCTCCTTCCTGGCCTCCCGGCGCTGCGCCCTTTCTCACTGGTTCTCTCTTCTGCCGTTTTCCGTAGGACTCTCTTCTCTGACCTGAGTCTCCTTTGGAACTCTGCAGGTTCTA
+
AAABABB3BBBDGFFGGGBAFGGGGFG22AEAB2AB1AAE?GEGHGG1BFBGBGFHGGH0>//EFGGGGFEG3GHGFEEHGGFGHGGGDF/>DGG/?GGHHHHGGHHGHHGGHHGGGFDHHHHHHHHHHHAGHGGGGGGGGGGGGGGGGGGGGGGGGG-@DFFFFFFFFFFFFFFFFFFFFFFFFFFF9/;FFFADFFFFFFFFFEF/BFFFFFF;;F/;FFF/;BF/;FFFFFFEFFFFFFFFFF?FFFB
@M05620:37:000000000-D9766:1:1101:20796:4586 1:N:0:52
AGTGCCAGCTCTCAATCGCACAGGGGACCCAGGGCCTGGCCCCTCCATCCAGAAAACCTATGACCTCACCCGCTACCTGGAGCACCAACTCCGCAGCTTGGCTGGGACCTATGTGAGTATCCAGCGTAGGAATCTGGGAGTTGGGGAGGAGTGAGGAGTTGGGGAAAGACAGTCCTAACCGTGGAGGGTTCTGGTAAATGATGGGGTGAGGAGGGGCTCTTTGGCTCCCACCAGTCCCCCTGTCTGGTCTA
+
AA>ABFFFBFFFGGGGGGGGGGHHGGGGGGHHGGGGGGHHHHGHGGHHGHHHHHEHHGGHHHHHHHGHHHHGGGGGHGHHHHHHGHHHGGHHGGGGGGHHGHHGGGHHGHHHHHHHHHHHGHHHHGGGGGHHHHHHHHHGGHHHGGGGGGGHHHHHHGHHHHGGGGHHHHHHHHHHHHHHGGFGGGGGEFGGGGFGGGGGGGGGGGFFFFFFFFFFFFFFFFFFFFFFFFFFFFFFFFFFFEBFFFFBFF9
@M05620:37:000000000-D9766:1:1101:10305:4601 1:N:0:52
ACCACACCTTCTACAATGAGCTGCGTGTGGCTCCCGAGGAGCACCCCGTGCTGCTGACCGAGGCCCCCCTGAACCCCAAGGCCAACCGCGAGAAGATGCCCAGGTGAGTGGCCCGCTACCTCTTCTGGTGGCCGCCTCCCTCCTTCCTGGCCTCCCGGCGCTGCGCCCTTTCTCACTGGTTCTCTCTTCTGCCGTTTTCCGTAGGACTCTCTTCTCTGACCTGAGTCTCCTTTGGAACTCTGCAGGTTCTA
+
ABBBBBAAFFFFGGGGGGGGGFHGGEGEGGHHHGGGGGGGGHHHHGGGGFGGHHHHHHHGGGGGGGGGGGGHHHGGGGGHGHHHHGGGGGCFCGHHHHEHHHH<FF1GHHAFHHGGGCGHHHHHHHHHHFCGH@FGGGHGHHGHHGGGGGGGGGGGG?-;AFADFFFFFFFFFFFFFF9FFFFFFFFFFFFFFFDDFEFFFFF?AFFFFFFFFFFFBBFFFFEF./FFFFFFFFFFBFFFFFFFFFFBBBB
@M05620:37:000000000-D9766:1:1101:14110:4608 1:N:0:52
AGTGCCAGCTCTCAATCGCACAGGGGACCCAGGGCCTGGCCCCTCCATCCAGAAAACCTATGACCTCACCCGCTACCTGGAGCACCAACTCCGCAGCTTGGCTGGGACCTATGTGAGTATCCAGCGTAGGAATCTGGGAGTTGGGGAGGAGTGAGGAGATGGGGAAAGACAGTCCTAACCGTGGAGGGTTCTGGTAAATGATGGGGTGAGGAGGGGCTCTTTGGCTCCCACCAGTCCCCCTGTCTGGTCTA
+
3A>AAFFCAFFFGFGGGGGCECFGFGGE2EHHFAEF2BFG2GEEGGHHGHHHBGFGHGHBGHBGHDGHHHGGGEEGHFHGFFGGHHFHGFHFEEG@EHGGFHHGGGHFEFHBGBGHHDGHHHHHHGEDGGHHHHHHHFHG<FHHGCGGGGDFGFHGGG.<DGCDEDHFHHHHHFHHHGGHCDEBDCFG.CFFFG0FFFGGGGGGGDEBFFFFFFBBB?EFFFF/FFFFFFFFFFFFFFFFBFFFFFFFFFF
@M05620:37:000000000-D9766:1:1101:12122:4608 1:N:0:52
AGTGCCAGCTCTCAATCGCACAGGGGACCCAGGGCCTGGCCCCTCCATCCAGAAAACCTATGACCTCACCCGCTACCTGGAGCACCAACTCCGCAGCTTGGCTGGGACCTATGTGAGTATCCAGCGTAGGAATCTGGGAGTTGGGGAGGAGTGAGGAGTTGGGGAAAGACAGTCCTAACCGTGGAGGGTTCTGGTAAATGATGGGGTGAGGAGGGGCTCTTTGGCTCCCACCAGTCCCCCTGTCTGGTCTA
+
>A>>>FFFBFFFG4GFGFGAE?GCFEEEEEGH2AAAAFHHGHGGGGHGHFHHHHHGHGHGGGHHHDFHHHHGG>EEHGGGBFHHHH11?FHG>E?EEFFGGGHGGGGFGHHHHHFFHHHHHHHHHGEDGGHHHHGHHHFFGHHHGGFCGCCFGDGHFGHGHGGGCAHHFHHFHHHGHHHHGGEGEEGGEGGGGGCFGGGGGFGGGGFFFFFFFFAFFFFFFFFFBBFFFFFFFFFFFFFFFFFFFFFFFFF
@M05620:37:000000000-D9766:1:1101:17233:4610 1:N:0:52
AGTGCCAGCTCTCAATCGCACAGGGGACCCAGGGCCCGGCCCGTCGGTCCAGAAAACGGAGGACGGCACCCGCAGCCTTGAGCGCCGACTCCGCAGCTTGGTTGGGACCTAAGTGAGGATCCAGCGTAGCAAACTGGGAGTTGGGGAGGAGTGAGGAGCTGGGGAAAGACAGGCCTAACACAGGAGGGATCTGGAAAATGATGGGGTGAGGAGGGGCTCTTTGGCTCCCACCAGTCCCCCTGTCTGGTCTA
+
BBABCFFFDFFFGGGGGGGGGGHHGGGGGGHHG?E22AE0AA0A1000B>3FHGFBF/1B>E1?/>>EE//>>///?23BG?F/<//><B<??C/A/?11.1..>A.0.C00<000<.0</C0DFDA.@.:;0;00CG.;9::BD?.-A9C::FB:0..;B/.-.9AFFF/B...0;:F00.:;.9:C./;BBB00;/00:00BF?.9AFFF.AD-B>FF0B0;B0B.E/A.A.0::BE.:AFFFFFFFFF
@M05620:37:000000000-D9766:1:1101:10799:4619 1:N:0:52
GAGGCTGCTTTGGAAGAAACTCATAGATGACTCCAAGGGAGCAAACTGGATGTGGAAAAAATGGCAGCAACGCCTAGCATTGCCGAATTAGCAGTCTTTGGGATCTACTCGCACCATTCTCCTCCTTTATACTTGTAAGTGACCAACACGGGCCACAAGATAGGAAGAGCAAAGTCCTGCACTCCCGCCCCATTACGACCTCTGATATGACGTAACAAGCTTCACCATATGCACTTTTAACTGACAACCCA
+
>3AAAAFAFFFFGGGGGGGGGGHHHHH6DDGH5BBF32B2A2BBFGF53F533D3GHG210BFB2311B21A>0113B355@B3>E/1?@3B434B4444B1/BF?B?B3>////B33B44B3BBF3?33BBBFF??33@F@DGH//<//>//<</>F0>1<1011<<0<//</=000DGHCGGHHF-;;:EH0009:.-.0;00;;BF0;.9...;0;./C0B9;F/;///;B/:/B99;///9;;.:..
@M05620:37:000000000-D9766:1:1101:19630:4729 1:N:0:52
AGTGCCAGCTCTCAATCGCACAGGGGACCCAGGGCCTGGCCCCTCCATCCAGAAAACCTATGACCTCACCCGCTACCTGGAGCACCAACTCCGCAGCTTGGCTGGGACCTATGTGAGTATCCAGCGTAGGAATCTGGGAGTTGGGGAGGAGTGAGGAGTTGGGGAAAGACAGTCCTAACCGTGGAGGGTTCTGGTAAATGATGGGGTGAGGAGGGGCTCTTTGGCTCCCACCAGTCCCCCTGTCTGGTCTA
+
BCABBFFFDFFFG4GGGGGCGGHCGGFEGGHHFEGGGGHHHHGHGGHHHHHHHHHHHGHHHHHHHGHHHHHGG>EGHHHHGHHHHHGGFHHHEGFGGHHHGHHGGGHHGHHHHHHHHHHHHHHHHGGGGGHHHHHHHHFGGHHHGGEGGGEGHHHHHGHHHHGGGGHHHHHHHHHHHHHHGGGGGGGGEGGGGGFGGGGGHGGGGGFFFFFFFFFFFFFFFFFFFFFFFFFFFFFFFFFFFFFFHFFFFFB
@M05620:37:000000000-D9766:1:1101:24818:4740 1:N:0:52
GCGGCTGCTTTGGAAGAAACTCAGAGAAGACTCCAAGGGAGCAGACGAGCTGATGAACCAATGGCAGTTAAGTCAGGCATTTCCGCTTTCGCACTCTTGTGGATATAATTGACCAATTCTCAGCCTTTGTACTTGTCCCTGCCCCGACCGGGTCCTACGATCGGAAGCGCACCCGTATGCCCTCCAGTCACATTCAGAAATCTCGTATGCCGTCCTCCGCTTGAACATATGAACTTGTAACTGACCCGCCA
+
A1>AAADAFFBFGGGGAFAFAGBB11B1AB0BAF1AA0BBE/A000A/AEAAA1DDFGG0AFG1B0/01B2D2@DD>0?B@2BBEA>?FF/?>E>01B1>BA1122B2B2FF1B1<F11BB2BGFHD11B222B<>FGBBG/0/?//>//>-.->1=<.C.C@.<<<.-:-:-::.-:C0C9F.C/;00000009090090000.CA//909-;--;/---;-;/;9/9///;:;B9//;FFFFB99-99@
@M05620:37:000000000-D9766:1:1101:23845:4747 1:N:0:52
AGTGCCAGCTCTCAATCGCACAGGGGACCCAGGGCCTGGCCCCTCCATCCAGAAAACCTATGACCTCACCCGCTACCTGGAGCACCAACTCCGCAGCTTGGCTGGGACCTATGTGAGTATCCAGCGTAGGAATCTGGGAGTTGGGGAGGAGTGAGGAGTTGGGGAAAGACAGTCCTAACCGTGGAGGGTTCTGGTAAATGATGGGGTGAGGAGGGGCTCTTTGGCTCCCACCAGTCCCCCTGTCTGGTCTA
+
11>>A1BFAFBDAFGFDAFGAE0F0EGGG0GHGGA/F/BCFHGHGGFHHHHBF0BGHG0FGHHHGHFHHHHEGGCEHHHFHHHEGHHHG0FGGGGGCHHHGHHGGGHFGHHHHHHHHFHHHHHHHGFGGGHHHHHH1CGGGGHHCCFGGGGHHHHHHGHHHF?CGGHHHHGHHHHHHHHHGCGGGGGGC?FGGGFGGGGGGGGGGGF@FFFFFF?@@?FFFFFEFFFEFFFFFFFFFFFB@FFEFFFF9BB
@M05620:37:000000000-D9766:1:1101:24819:4762 1:N:0:52
GAGGCTGCTTTGGAAGAAACTCATAGAATACTCCAAGAGCTTCAAAGAGCTCATGAAACGATTGCAAGTAAGTTAGGCGAATCCGCTATATCACCCCTGTGGATCCAATTTAACAATTCTCAGCATTTATACTTGTAACTGACAAGACAGGGACAAAAAATCCTAAGAGCAAACGTCTCAACTCCAGCCACATTCAGAAATCTCATATGACGTCTTCCTCTTGAAAAAAAAAAAATTTAAAAGAAACCAAA
+
A?AA>AFAFFD4G4BBEGBGGGHHHCG5DBAG4B4B32B2BBBFGEFBBGB33DADA5B21BBAA55BDD5FG55DBB000>B3B??>B44B442B/B1@323BBFBB434??4BB3B44?4?BBB4B44BF?BBBBB4?BBBBGBBBB?//??<0<@/<0<11??0<<0?0<?>>.00=>>1<<<<0<.<.00=000=/<00=<=:CCCBC.:/.000:0:0;:;B9---9A9>://9//9/..//..:.
@M05620:37:000000000-D9766:1:1101:24441:4782 1:N:0:52
ACCACACCTTCTACAATGAGCTGCGTGTGGCTCCCGAGGAGCACCCCGTGCTGCTGACCGAGGCCCCCCTGAACCCCAAGGCCAACCGCGAGAAGATGCCCAGGTGAGTGGCCCGCTACCTCTTCTGGTGGCCGCCTCCCTCCTTCCTGGCCTCCCGGAGCTGCGCCCTTTCTCACTGGTTCTCTCTTCTTCCGTTTTCCGTAGGACTCTCTTCTCTGACCTGAGGCTCCTTTGGAACTCTTCAGGTTCTA
+
CCCCCCCCFFFFGGGBGGGGGGHHGGGGHGHHHGGGGGGGGHHHHGGGEGGGGHHHHHHGGGGGGGGGGGGHHHHGGGGHGHHHHGGGGGGGGGHHHH2GG</?F1<?1?//?G---<<FG0<GGD<DGCA<C-:AAEHFGFD/GFG09C.FB.CG.@?-AA/;--;C-FFBFFF///:/;:;9/F/F/:/9B./;FEFF./9.;BB//9;/FBBFF///B//;/..;9E/FF/BFB/;///9;//:B///
@M05620:37:000000000-D9766:1:1101:20191:4818 1:N:0:52
ACCACACCTTCTACAATGAGCTGCGTGTGGCTCCAGAGGAGCACCCCGTGCTGCTGACCGAGGCCCCCCTGAACCCCAAGGCCAACCGCGAGAAGATGCCCAGGTGAGTGGCCCGCTACCTCTTCTGGTGGCCGCCTCCCTCCTTCCTGGCCTCCCGGCGCTGCGCCATTTCTCACTGGTTCTCTCTTCTGCCGTTTTCCGTAGGACTCTCTTCTCTGCCCTGCGTCTCCCTTGGAACGCTGCAGGTTCTA
+
>1>>>AA>1CCFB3BBEGB1B1B1E0AABAGA1B1BAFAEFHCFGGEEBAE/FEGFH00EAE?EF>@EGGG0C1/?EEAE//FAC?//><<</<0F>1110FF/11FGH1C/F</>@-->111>111FF/AGF--<....;CEHE0/0<:CG09..;--:@?-A@@F-A//////:FFB//9;F/BFB/;FFF?;-;EF/B/;-9/9FBFF/9;/B99//9/----9;FF/:/-99//-;-;9/FF-/FF/
@M05620:37:000000000-D9766:1:1101:20208:4822 1:N:0:52
ACCACACCTTCTACAATGAGCTGCGTGTGGCTCCCGAGGAGCACCCCGTGCTGCTGACCGAGGCCCCCCTGAACCCCAAGGCCAACCGCGAGAAGATGCCCAGGTGAGTGGCCCGCTACCTCTTCTGGTGGCCGCCTCCCTCCTTCCTGGCCTCCCGGAGCTGCGCCCTTTCTCACTGGTTCTCTCTTCTGCCGTTTTCCGTAGGACTCTCTTCTCTGACCTGAGTCTCCTTTGGAACTCTGCAGGTTCTA
+
CCCCCCCDFFFFGGGGGGGGGGHHGGGGGGHHHGGGGGGGGHHHHGGGEGGGHHHHHHHGGGGGGGGGGGGHHHHGGGGHGHHHHGGGGGGGGGHHHHHHHHHGHHGHHHGGHHGGGGGHHHHHHHHHHHGHHGGGGGHGHHGHHGGGGGGGGGGGGF?DDGGGGGFFFFFFFFHFFHFFFFFFFFFFFHFFFFFFFFHFFFFFFFFFFFFFHFFFFFFFFHFFFFFHHFFFFFFFFFFFFFFFFFFFFFB
@M05620:37:000000000-D9766:1:1101:23461:4829 1:N:0:52
ACCACACCTTCTACAATGAGCTGCGTGTGGCTCCCGAGGAGCACCCCGTGCTGCTGACCGAGGCCCCCCTGAACCCCAAGGCCAACCGCGAGAAGATGCCCAGGTGAGTGGCCCGCTACCTCTTCTGGTGGCCGCCTCCCTCCTTCCTGGCCTCCCGGCGCTGCGCCCTTTCTCACTGGTTCTCTCTTCTGCCGTTTTCCGTAGGACTCTCTTCTCTGACCTGAGTCTCCTTTGGAACTCTGCAGGTTCTA
+
AABABBAAFFFFGGGGFGGGGGHHGFGECEHHHGGEEGGCEHHHHGGGEEGGFFHHHHHGGGGGGGEEGGGHHHGGGGGHGHHHEGGEGCDDGGHHHBFGHHHFFHFGHHGGHHGGGGGHFHHFHHGHFHGHGGGG?EHGHHGHEFFFGGGGGGGGGF-ABA=DBADFAFFFFFFFEFFFFBFFFFFFFFFFFDFFFFFFFFAFFFFFEFFFFFFFFF/FFFFBFFFFFFFFFFFFFFFFFFFFFF?FFFB
@M05620:37:000000000-D9766:1:1101:18066:4857 1:N:0:52
ACCACACCTTCTACAATGAGCTGCGTGTGGCTCCCGAGGAGCACCCCGTGCTGCTGACCGAGGCCCCCCTGAACCCCAAGGCCAACCGCGAGAAGATGCCCAGGTGAGTGGCCCGCTACCTCTTCTGGTGGCCGCCTCCCTCCTTCCTGGCCTCCCGGGGCCGCGCCCTTTCTCCCTGGTTCTCTCTTCTGCCGTTTTCCGTTGGAACCTCTTCTCTGAACTGCGTCCCCTTTGGAACTCTGCAGGTTCTA
+
BBBCCCCCFFFFGGGGGGGGGGHHGGGBAEHHHGGGFGAFFHHHHGGGGGGGGHGHHHHGGGGGGGGGGGGHHHHGGGGHGHHHHGGGGGFGGGHHHHFHH2/?FG10<?F/FG----<><0<D00=<=/C.C<-A..=E:/E/C0C00C.C0.CE.;--:-9:--;@-FF///////;9B//////;//:/;9.;FFBF.9/.;///.///;9///;//;///.9--.;/;B/B/F/9///9//:.F///
@M05620:37:000000000-D9766:1:1101:22744:4865 1:N:0:52
GAGGCTGCTTTGGAAGCAACTCATAGATTACTGCACCAGTTCCCCCTGGACCTGGAAAAGTTTCTTGCCTGGCTTACAGAAGCTGAAACAACTGCCAACAGGATGATACCCGTACGGAAAGGCTCATAGAAGACTAACAGAGCGAAACAGCGCTGCTAAAAACCTGGCAAGTCAGTCAGACCTTTCCGCTTTAGCACTCTTGTGGATCCAATTGCAACATTCACAGCATTTGTACTTGTACCTGACCCGCC
+
A3>AAAFAFFFFFFGF4BFGGG4FFFGHH5FHHHH4FFGBGHHHHGGGHFHHHHHHHHHHHHHHHHHHHHHHHHHHHHHHHHHHHHGHHHHHHHHH3BB?21B3B@FGHHH11/>/?E//BBFHHCGHGHHH3GH3?FC10B?///</0<@?CA?<F1?F<1C<CFACFHG11>DD0D=0<<CDHHHGGC.CC0CHHFFFHGGHGBGBGGGGB0;;0;FFFF0;C0;CFFFFFFGGGGBFCBCFG/9;-==
@M05620:37:000000000-D9766:1:1101:8593:4875 1:N:0:52
AGTGCCAGCTCTCAATCGCACAGGGGACCCAGGGCCTGGCCCCTCCATCCAGAAAACCTATGACCTCACCCGCTACCTGGAGCACCAACTCCGCAGCTTGGCTGGGGCCTATGTGAGTATCCAGCGGATGAATCTGGGAGTTGGGGAGGAGTGAGGAGTTGGGGAAAGACAGTCCTAACCGTGGAGGGTTCTGGTAAATGATGGGGGGAGGAGGGGCTCTTTGGCTCCCACCAGTCCCCCTTTCTGGTCTA
+
>>AAAFFFCFFFGGGGGFFAEEFGFFGGGGGGGGEGDFBBFHFAEGGFGH3FGF3GCEEGHHHGGHGCGG1EF>EEH3GEGGH1B???EFGGFFGCFHHH/C3//?/?//2F23BBFHH3?@G2GG///<?<<1?1?0</<01>ADC<DD.<.=D.0<C/;/;:CDHCCGEG9FBFFGG.-;.;..9-CFGBFFF00B0/;B/:..--:;-9ADCF-@.//:;/9BFAFFFFF.;B/;:AD./;///;9;/
@M05620:37:000000000-D9766:1:1101:20282:4883 1:N:0:52
ACCACACCTTCTACAATGAGCTGCGTGTGGCTCCCGAGGAGCACCCCGTGCTGCTGACCGAGGCCCCCCTGAACCCCAAGGCCAACCGCGAGAAGATGCCCAGGTGAGTGGCCCGCTACCTCTTCTGGTGGCCGCCTCCCTCCTTCCTGGCCTCCCGGCGCTGCGCCCTTTCTCACTGGTTCTCTCTTCTGCCGTTTTCCGTAGGACTCTCTTCTCTGACCTGAGTCTCCTTTGGAACTCTGCAGGTTCTA
+
AAAAABBABCFFGGGFFG5BGFHFG2A24AFG3BFA2EGC?GHGHGGGDEGGEGFCHHHEEGCGG?GGGEF1FCHGGGAGAAHHHGA<CC<</DFFHHBCFHHGFHHGHHGGHH?CCGGHGHGHGGFDGHGEHGCD?CEGHHFFE0FFGBFGBFEGD@@@@BBF;BFBBFFEFFFFFFFFFFFFFFFFFFFFFBFDFFFFFFFDFFFFFFFFFFFFFF/BFFF/;FFFFFFFFFFFFFFFBFFFFFFFFFF
@M05620:37:000000000-D9766:1:1101:9442:4884 1:N:0:52
AGGGCCAGCTCTCCATCGCACAGGGGACCCAGGGCCTGGCCCCTCCATCCAGAAAACCTATGACCTCACCCGCTACCTGGAGCACCCACTCCGCAGCTTGGCTGGGACCTATGTTGCGTCTCCCGCGTAGGACTCTGGTCGTTGGGGCGGCGTGCGGAGTTGGGGAACGCCCGTCCTACCCGTGGCGGGTTCTGGTAACTGATGGGGTGCGGCGGGGCTCTTTGGCTCCCACCAGTCCCCCTGTCTGGTCT
+
>>3>>>>ABFFFGBGFAAE2E2FAF2BAA2AFABEBBFHFHHGHGGGHH1BFGFFBFEHHFEGHH@BFHHHEE>>EHHFFBBFGHH1???F0>E/E<BBFEFHGGGHHGHHHHHHH1/E@EHH0CCGG/>EFFHGHHG1<<AEHHG-CCGBGGGGBB-;;FFFBBEFF?;B=@BFFFF/A:DDDBBBBB9EFFFF9FF/;FBFFFFFD?DB--@B<BBBFFFFFFFFFFFFFF.F9BFFFFBFFFFFFFFF
@M05620:37:000000000-D9766:1:1101:18780:4893 1:N:0:52
GAGGCTGCTTTGGAAGAAACTCATAGAAGACTCCAAGAGAGTAAAAGAGCTGAGGAAACAATGGCAAGTAAGTCAGGCATTTCTGCTTTAGCACTCTTGTGGATCCAATTGAACAATTCTCAGCCTTTGTACTTGTAACTGACCAGCCCGGGCCACAAGATCGGAAGAGCACACGTCTGAACTCCAGTCACATTCAGAAATCTCGTATGCCGTCTTCTGCTTGAACAAAAAAATAAAACATGCAAGATCCT
+
BBBBBBFBFFFFGBGGCFGGGGHGHGHHFFHHHHHFH2B2ABFGFHBFHBG3B2FGHFCHHHBE2B31DBDGGG55BEF3BFH5DFEEFFHHH3FG55FFGDHHHHHHHHH3BF4FHHHHHHHH3F3BGHHHHHHF44FHE3GF3?GE/ECG/C/<FCFHH2/<?FE0GFFHHGG<GHG1DGHHHFHFHBGF<DGGGFGHGFGHHEEFHEHF::.:00CHHFHGG0CBFCA--.0099:.0;0009.////
@M05620:37:000000000-D9766:1:1101:20550:4910 1:N:0:52
ACCACACCTTCTACAATGAGCTGCGTGTGGCTCCCGAGGAGCACCCCGTGCTGCTGACCGAGGCCCCCCTGAACCCCAAGGCCAACCGCGAGAAGATGCCCAGGTGAGTGGCCCGCTACCTCTTCTGGTGGCCGCCTCCCTCCTTCCTGGCCTCCCGGCGCTGCGCCCTTTCTCACTGGTTCTCTCTTCTGCCGTTTTCCGTAGGACTCTCTTCTCTGACCTGAGTCTCCTTTGGAACTCTGCAGGTTCTA
+
CCCDDDDCFFFFGGGGGGGGGGHHGGGEAEHGGGGFDGGGFHHHHGGGGFGGHHHHHHHGGGGGGGGGGGGHFHHGGFGHGHHHHGGGGGFGGGHHHH2CGFCF1FGFGHGEHH@DCFCHHHHGFHGFDHDCFCGCDGEEGGDGGBF9;9AFFGAE.--;C99ADFAD=FFFFFBFFFFBFBFFFFFFFFFBFFDFFFFFFBA..:BFFFFFFFFFF00BF09/B99FFFFBF0/0;9BFFBFFB;.;BF0
@M05620:37:000000000-D9766:1:1101:19539:4911 1:N:0:52
GAGGCTGCTTTGGAAGAAACTCATAGAAGACTCCCAGGGAGTAAAAGAACTGATTAACCAATGGCAAGTAAGTCAGGCATTTCCGCTTTCGCACTCTTGTGGATACAATTGACCCATTCTCAGCCTTTGTACTTGTCCCTGCCCCGCCCGGGCCCCACGATCGGAAGAGCACACGTCTGCCCTCCAGTCACATTCAGAAATCTCGTATGCCGTCTTCTGCTTGAACAAAAAAAACAACATCGTAGTCTCTT
+
>1AAAAFAFFFFGGGG1GGGGGH3D3BFGCBG1FHGB0AA0AB12DBF0BF1B2D2DFGFHCFGFGEFDGGHHFFHHHE1BGH@/?B>FBBEEEGGF1FGHCGH2@FEE1BF1B0FGHHHHBGG0FHHGHHHHHHHHHGGH/GEGGCGGGGGGG/CGGCGHHG?CGG.CGHH/<C<GHE0;GFHG/CCG0G0CHFBF0F9B0CGFAEGGGGGCACEFFGFGGGGGGFF--9-9-99---//----;////9
@M05620:37:000000000-D9766:1:1101:18321:4911 1:N:0:52
ACCACACCTTCTACAATGAGCTGCGTGTGGCTCCCGAGGAGCACCCCGTGCTGCTGACCGAGGCCCCCCTGAACCCCAAGGCCAACCGCGAGAAGATGACCCTGGGAGCGGCGCGCGACCCCTCCTGTGGGGCCCGGCCCTCCCGCCCGGGCCCCCCGAGCGGCGCCCCCTCTCACAGGGGCGCTCTGCTCTGGTGTTTGGTAGGGGGCTCTTCTCTGACCTGAGTCTCACCTGTGCATCTGTGGGGTCTA
+
BABBBBBAFFFFGGGGGGGFGBGEGEGEGEHFHFGG?FGGGHGFHGGGAEE1BFCGHHFEEF0EGEGGGFFCGHHGGGEHGFHHHGGGGGFC/CFF2F22?22</<CC//---<<@@----;..99/0:9.-.-:--;-9.:...---9----;-9---99-;-@B--9-;.;F/://..----99.9/;///:9.99./.:/;A..-9-.B//9///;/;/9/9//;F//.9/;////;BB//.;-..9/
@M05620:37:000000000-D9766:1:1101:23517:4920 1:N:0:52
AGTGCCAGCTCTCAATCGCACAGGGGACCCAGGGCCTGGCCCCTCCATCCAGAAAACCTATGACCTCACCCGCTACCTGGAGCACCAACTCCGCAGCTTGGCTGGGACCTATGTGAGTATCCAGCGTAGGAATCTGGGAGTTGGGGAGGAGTGAGGAGTTGGGGAAAGACAGTCCTAACCGTGGAGGGTTCTGGTAAATGATGGGGTGAGGAGGGGCTCTTTGGCTCCCACCAGTCCCCCTGTCTGGTCTA
+
BCBBBFFFCFFFGGGGGGGGGGHGGGGGGGHHGGGGGGHGHHGHGGHHHHHHHHHHHGGHHHHHHHGHHHHGGGGGHHHHHHHHHHFHGFHHGGGGGHHHGGHGGGHHGHHHHHHHHHHHHHHHHGGGGGHHHHHHHHHGGHHHGGGGGGGHHHHHHGHHHHGGGGHHHHHHHHHHHHHHGGGGGGGGEGFGGGFGGGGGGGGGGGFFFFFFFFFFFFFFFFFFFFFFFFFFFFFFFFFFFFFFFFFFBFF
@M05620:37:000000000-D9766:1:1101:18404:4941 1:N:0:52
GAGGCTGCTTTGGAAGAAACTCATAGATGACTGCAAGAGAGCACACTGGATCTGGAAAAGATGGCAGGCAGGCCAACCAAAGCCGAATCAGCTCTCATTGGGATACAGTAGCCCAATTGTAAGCATATGCACTTGTAAGAGCCCAAGCCGGGAAAAAAGCTCGGAAAACAACGGTACTGAAGTCACGCACCCTTCCGACAGCACGCATGCCGACCCAAGCGAACAATTATCAGCATTTGTACTTGTAACGG
+
CCCCCDFCFFFFGGGGGGGGGGHHHHH6FHEH5BBG32B2A2B22BB323533D5BFB231BA32310A11AB111B1111?B1>//1?B3B434B344B311BGHH344B4B3?/?33DBGH3F33?B44D3B3D333322BF///?=/>//<??0<E0G<.<.>-</<C<--<..::C00<GC0<.---9.///<.-<-</<---CEF0@----<.....-<<<<0000<0BFBBFF:<B<F0:<00.-
@M05620:37:000000000-D9766:1:1101:8624:4960 1:N:0:52
AGTGCCAGCTCTCAATCGCACAGGGGACCCAGGGCCTGGCCCCTCCATCCAGAAAACCTATGACCTCACCCGCTACCTGGAGCACCAACTCCGCAGCTTGGCTGGGACCTATGTGAGTATCCAGCGTAGGAATCTGGGAGTTGGGGAGGAGTGAGGAGTTGGGGAAAGACAGTCCTAACCGTGGAGGGTTCTGGTAAATGATGGGGTGAGGAGGGGCTCTTTGGCTCCCACCAGTCCCCCTGTCTGGTCTA
+
AA>>AFFFBFFFGDEGGGG2E?GAFE2AEEGHBEEEFGHHGHGHGGHHHFHHFHH2FEHHEGHHHFGHHHHGG@FGHHHH?GHHHH1?EEHFEFCFEGFHGHFFGGHH?HHHHGHHHGHBGHHGHGACDGHHHHHHHH<FGHHH@F.CCEEFH0GHGAHHDG@FGDHHGHHHHHHHHHHHGGEFCEGGEFGGGG;FGGGGGEGGGGFFFFFFFFFFF;FFFFBBFBFEFFFFFFFFFFFFFEFFFEBFFF9
@M05620:37:000000000-D9766:1:1101:11422:4965 1:N:0:52
ACCACACCTTCTACAATGAGCTGCGTGTGGCTCCCGAGGAGCACCCCGTGCTGCTGACCGAGGCCCCCCTGAACCCCAAGGCCAACCGCGAGAAGATGCCCAGGTGAGTGGCCCGCTACCTCTTCTGGTGGCCGCCTCCCTCCTCCCTGGCCTCCCGGCGCTCCGCCCTTTCTCACTGGTTCTCTCTTCTGCCGTTTTCCGTAGGACTCTCTTCTCTGACCTGAGTCTCCTTTGGAACTCTGCAGGTTCTA
+
CCCCCCCCFFFFGGGGGGGGGGHHGEEFHGHHHGGGFGGGGHHHHGGGGEFGHHHHHHHGGGGGGDGGGGGGHFHGGGGHGFHHHGGEGCFCCFFHDFBCGHHAFHHH11FGHHGGG?C0>GFGHH0<DCEAGFGGGGHGHCEB/:CF09FFFFGGG--;-;.;.9DAAFBFFFFFFFFFFFFFFFF/FFFFFF.DFFFFFFFFAFFFFFFEFFFFFEFFFF/BF/BBFBFFFFFFFFFFF/FFF?::/B;
@M05620:37:000000000-D9766:1:1101:25089:4982 1:N:0:52
AGTGCCAGCTCTCAATCGCACAGGGGGCCCAGGGCCTGGCCCCTCCATCGAGAAAGCCTATGACCTCACCCGCTACCTGGAGCACCAACGCCGGAGCTTGGCTGGCACCTATGTGAGTATCCAGCGAAGGAATCTGGGAGTTAGGGAGGAGTGAGGAATTGGGGAAAGACAGTCCTAACCGAGGAGGGTACTGGTAAATGATGGGGTGAGGAGGGGCTCTTTGGCTCCCACCAGTCCCCCTATCTGGACTA
+
1>>AAFBFAFFFFGGGGAFCE?F0AA0AAAEGFEGE/AEC0BEFGGHHB/BA/A11BF1@@12DF11FGHHE/>>EHH1FBFG>>/B>E/>EG/<</0BGCGG///?GE0F11F1?GFHDGHHGH/->@.GHHHHGEHG.</0=/<<ECF?CGHEEH/0<0;.;EFEFGGGG0;CBFGGG--9AA--9;/;;BBFFFFFFFFFFFFF@FFFFFF@@@-AFB//9;;/AEFFFFA/;:BEA@-;FF///;99
@M05620:37:000000000-D9766:1:1101:24936:4982 1:N:0:52
ACCACACCTTCTACAATGAGCTGCGTGTGGCTCCCGAGGAGCACCCCGTGCTGCTGACCGAGGCCCCCCTGAACCCCAAGGCCAACCGCGAGAAGATGCCCAGGTGAGTGGCCCGCTACCTCTTCTGGTGGCCGCCTCCCTCCTTCCTGGCCTCCCGGCGCTGCGCCCTTTCTCACTGGTTCTCTCTTCTGCCGTTTTCCGTAGGACTCTCTTCTCTGACCTGAGTCTCCTTTGGAACTCTGCAGGTTCTA
+
CBCCCCCCFFFFGGGGGGGGGGHHGEGEAEGGGEFGGGGGFHHHHGGGCEFGFGFGHFFGGGCGGGGGGGGHHHHGGGGHGHHHHEGGGCDGGGGHE2FGHFHGHHHHHHGGHHGGGCGHHHGHHHFHHHGGHCGGGGHGHHGHHGGGGGFGGGGGE?-;?DFFFFFFFFFFFFFFFFF0BFFFFFFFFFFFFFDDFFFFFFFFF0FFFFFFFFFFFEBFFFFFFFFFFFFFFFEFBFFFFFFFFFFFFFF
@M05620:37:000000000-D9766:1:1101:22666:4982 1:N:0:52
ACCACACCTTCTACAATGAGCTGCGTGTGGCTCCCGAGGAGCACCCCGTGCTGCTGACCGAGGCCCCCCTGAACCCCAAGGCCAACCGCGAGAAGATGCCCAGGTGAGTGGCCCGCTACCTCTTCTGGTGGCCGCCTCCCTCCTTCCTGGCCTCCCGGAGCTGCGCCCTTTCTCACTGGTTCTCTCTTCTGCCGTTTTCCGTAGGACTCTCTTCTCTGACCTGAGTCTCCTTTGGAACTCTGCAGGTTCTA
+
ABCCCCCCFFFFGGGGGGGGGGHHGEGFDFHHHGGGGGGGGHHHHGGGGGGGHHHHGHHGGGGGGGGGGGGHHHHGGGGHGHHHHGGGGGDGGGHHHEHHHHHGHHHHHHGGHHGGGGGHHHHHHHHHHHGHHGGGGGHGHHGHHGGGGGGGGGGGGG-ADGGGGGFFFFFFFFFFFFFFFFFFFFFFFFFFFFFFFFFFFFFFFFFFFFFFFFFFFFFFFFFFFFFFFFFFFFFFFFFFFFFFFFFFFFB
@M05620:37:000000000-D9766:1:1101:18014:4986 1:N:0:52
GAGGCTGCTTTGGAAGAAACTCATAGATGACTCCAAGAGAGCAAACTGGATGAGGAAAAAATGGCAGCCACGCCTACCAATGCTGAATCAGCAGTCAATGGTACTAAATTGCCCCATTCTCAGCCAATGTACTTGACACTACCCCACCCGGGCAAAACGCTCGAAAGAGCAACGGTCTGCAATCCAGTCACCTTCAGATCTCTCGTATGCCGTATTCAGCTTAACAATAACAACAATTGGCATTGACAACG
+
AAAAAAFBFFFFGBFGFGGGGGHHGHG6DDGH5BEC32B2AAB3ABF5BCA33BFBEGH1AF332B11112A11112?@33BB5BF344B@B31@B344434@44BBF4FG4FGGGFBF4FH43302B?BBGH?B3BB?B3BFHH/??/>/>>/?F00//??A-0><>00>FG-<.<DFD=DGHHHHCGFF0<0;CGF0/0;:F.;EGGGGGCC;/90;00:009;9009009.;.;B/;/;/;//9;/.9
@M05620:37:000000000-D9766:1:1101:12943:5007 1:N:0:52
ACCACACCTTCTACAATGAGCTGCGTGTGGCTCCCGAGGAGCACCCCGTGCTGCTGACCGAGGCCCCCCTGAACCCCAAGGCCAACCGCACGAAGATGCCCAGGTAAGTGGCCCGCTACCTCTTCTGGTGGCCGCCTCCCTCCTTCCTGGCCTCCCGGCGCTGCGCCCTTTCTCACTGGTTCTCTCTTCTGCCGTTTTCCGTAGGACTCTCTTCTCTGACCTGAGTCTCCTTTGGAACTCTGCAGGATCTA
+
?>AABAABFFFDDGGFGGGGFGHHG?GFHDEGGGGEGGGGGDHHGGGGEEGGHHHHHHHGGGGCGGGEGGGHFHHGGGGGGHHGH/EEG//></?<F?GHHGH/?1??D1?FGHGGGG->F1FGHF0<D/<GHGGGGGHGHHGHHHHHFFFGGGGGGG?9B?-;@BFBBFFFFFFFFFFFBFFFFFF/;B/:F-9;BEFFF/A..BFFFFFFFFBFF/9FFFFF.;;BFFFBFFFBF/BB/;;BF..9/;;
@M05620:37:000000000-D9766:1:1101:9781:5027 1:N:0:52
AGGGCCAGCTCGCAATCGAACAAGGGACCCAGGGCACGGCTCCTCCATCCAGAAAACATATGACCTCACCCGCTACCTGGAGCACCAACTCCGCAGCTTGGCTGGGACCTATGTGAGTATCCAGCGTAGGAATCTGGGAGTTGGGGAGGCGTGAGGAGTTGGGGAAAGACAGTCCTAACCGTGGAGGGTTCTGGTAAATGATGGGGTGAGGAGGGGCTCTTTGGCTCCCACCAGTCCCCCTGTCTGGTCTA
+
>>1>AA111B@1AEG0100A0EBGAEF00AFGF////AAE/BFAFGF1AAFB101BB/11DD2GFFBGHECGGECEGHHFGHHFEE0FE01BEE/</<1B/BFFA/BCGC1GHG2B1GDG2>2@GG/?@F1GG1FD1<FCGF1<--<@C.<C<.;:0;GHHE-:...9CFFF9F0;90F9AEE@.;.9.9-FFFBFFFFFF///9BF@EFAF-B-9-9A9/9;FFF/EEBFFFF/BFFE-@AFFFFFBFB/
@M05620:37:000000000-D9766:1:1101:6714:5032 1:N:0:52
ACCACACCTTCTACAATGAGCTGCGTGTGGCTCCCGAGGAGCACCCCGTGCTGCTGACCGAGGCCCCCCTGAACCCCAAGGCCAACCGCGAGAAGATGCCCACGTGAGTGGCCCCCTACCTCTTCCGGTGGCCGCCTCCCTCCTTCCTGGCCTCCCGGAACCGCGCCCTTTCTCACTGGTTCTCTCTTCTGCCGTTTTCCGTACGACTCTCTTCCCTGACCTGAGTCTCCTTTGGAACTCTGCAGGTTCTA
+
AABCCDCCFFFFGGGGGGGGGGHHGGGGHGHHHGGGEGGGGHHHHGGGEGGGFGHHHHHGEGCGGGGGGGGHHHHGGGFHGHHHHGGGGGGGDGHHHHGHHH/>???/=??FHH<@@FHHHHFHD0<<A<AFGCGGCGHGHGGF0FGG0FFGFFGG?---:.9;:=DF-FFFFFFFFFFFFFFFFFBF00BBF-9AFFFFFBA:9.DDDFFFFF0;:0;FF0/:/;;0::BFFFF0:BFFB0BFFFABB90
@M05620:37:000000000-D9766:1:1101:20083:5077 1:N:0:52
ACCACACCTTCTACAATGAGCTGCGTGTGGCTCCCGAGGAGCACCCCGTGCTGCTGACCGAGGCCCCCCTGAACCCCAAGGCCAACCGCGAGAAGATGCCCAGGTGAGTGGCCCTCTACCTCTTCTGCTGGCCGCCTCCCTCCTTCCTGGCCTCCCGCAGCTGCGCCCTTTCTCACTGTTTCTCTCTTCTGCCGTTTTCCGTATTACTCTCTTCTCGTACCTGATTCTCCTTTGGAACTCTTCAGGTTCTA
+
BBBBBBBAFFFFGGGGFGGGGGHFFEEEEFHFFFGCAEEFFFGHHGFGGEDFGHHHGHHGGG?FGGGGGGGHHHHGGGGHGHHHHGGFGGGGGGHFFG2?2<F/<?1?F</?<F/.011=DFF1F111>11<.-A-EFH.:CE/CGH0<CG.0..;A----;/:-A9DC90/BF/FF//;9//B/9BFFF/F/-../.;/.;../99//99//;/;..;9E//9////9BF/BF/B//;/////9///99B
@M05620:37:000000000-D9766:1:1101:23528:5082 1:N:0:52
ACCACACCTTCTACAATGAGCTGCGTGTGGCTCCCGAGGAGCACCCCGTGCTGCTGACCGAGGCCCCCCTGAACCCCAAGGCCAACCGCGAGAAGATGCCCAGGTGAGTGGCCCGCTACCTCTTCTGGTGGCCGCCTCCCTCCTTCCTGGCCTCCCGGCGCTGCGCCCTTTCTCACTGGTTCTCTCTTCTGCCGTTTTCCGTAGGACTCTCTTCTCTGACCTGAGTCTCCTTTGGAACTCTGCAGGTTCTA
+
BBBCCCCCFFFFGGGGGGGGGGHHGEEEEEHHGFGGGGEGGGDGHGGGFGGGHHHHHHHGGGGGGGGGGGGHGHHGGGGHEHHHHGG?DGGGGGHHHGGGHFFFHHHHHDFGH/@GG-AHHHHGHHHHHHGHHGGGGGHGHHGGHGGGGGGGGGAEGGA?DF-DFFBCFEFFFFBFFFFFFFFFFFFFFFFFFFDFFFFFFF..A/BFFFFFFF/FFFFFEFB/BBFFFFB/BFFFFFFBFFFFFF.BFFB
@M05620:37:000000000-D9766:1:1101:21599:5086 1:N:0:52
AGTGCCAGCTCTCAATCGCACAGGGGACCCAGGGCCTGGCCCCTCCATCCAGAAAACCTATGACCTCACCCGCTACCTGGAGCACCAACTCCGCAGCTTGGCTGGGACCTATGTGAGTATCCAGCGTAGGAATCTGGGAGTTGGGGAGGAGTGAGGAGTTGGGGAAAGACAGTCCTAACCGTGGAGGGTTCTGGTAAATGATGGGGTGAGGAGGGGCTCTTTGGCTCCCACCAGTCCCCCTGTCTGGTCTA
+
ABAABFFFCFFFGGGGGGGGGGHGGGGGGGHHGGGGGGHHHHGHGGHHHHHHHHHHHGHHHHHHHHHHHHHGGGGGHHHHHHHHHHHHGHHHGGGGGHHHGHHGGGHHGHHHHHHHHHHHHHHHHGGGGGHHHHHHHHHGGHHHGGGGGGGHHHHHHGHHHHGGGGHHHHHHHHHHHHHHGGGGGGGGEFGGGGFGGGGGGGGGGGFFFFFFFFFFFFFFFFFFFFFFFFFFFFFFFFFFFFFFFFFFFFF
@M05620:37:000000000-D9766:1:1101:22736:5096 1:N:0:52
ACCACACCTTCTACAATGAGCTGCGTGTGGCTCCCGAGGAGCACCCCGTGCTGCTGACCGAGGCCCCCCTGAACCCCAAGGCCAACCGCGAGAAGACGCCCAGGTGAGTGGCCCGCTACCTCTTCTGGTGGCCGCCTCCCTCCTTCCTGGCCTCCCGGAGCTGAGCCCTTTCTCACTGGTTCTCTCTTCTGCCGTTTTCCGTAGGACTCTCTTCTCTGACCTGAGTCTCCTTTGGAACTCTGCAGGTTCTA
+
AABABBBBFFFFFGGGGGGEG5GCEABEHFHHFGEEEGGGGHHHHGGGGFGGFHHHHGGGGGCGGDGGGGGGHGHGGGGGAGHHHFE<DCFC<CGG2?/@CDHFF1?FH1<F<.-<ACG/DDHHHHHHH/CG.CGGGGEFGGDFGFG0BFGFGGGGF@@?-CF/.BFEF/BF///FFFFFFFFFFFFFFFFFFF9AFEFFDFF.9BFFF/9/BF/;BBFFFFEE./BBFFFFFF/BFBF//BFFF?./BFF
@M05620:37:000000000-D9766:1:1101:10590:5096 1:N:0:52
GAGGCTGCTTTGGAAGAAACTCATAGATGACTGCAAGAGAGCAAACTGGATGTGGAAAAGATGGCAGCCACGCTAACCATTGCTGAAATAGCTGCCTAGAGGATCCAATCGCCAAATTCACGGCCCTTGAACATGTCAATGCACTAAAAGAGCCCAAGAAACAAAAGCAAACAAGTCTGCCATCCCGTCCCCATCAGACCTGTGGTATGAAGTCAACAGCTTGCACCAATAGAACTTGTAACTGACAAGCC
+
BABBBBFAFFFFGGGGGGFGGGGHHHH65DGH5GGH32B22AB3B2G5B3B33DFGHG231B53231111AA111131335DD5BG33@D3B433BB3B3BB1F3B3FF3??1>/BB4B43//<>/?3B3B233B?B?BFH23B222@<F/@@0?///0?0?0/00<?101<><FGH1=1>CGFCGD<A.<<//<G0:/.;/<0;/:;/;;0;00000/.;0/9C0/9./000=CFG0;9CF00:9;0..9
@M05620:37:000000000-D9766:1:1101:7264:5152 1:N:0:52
ACCACACCTTCTACAATGAGCTGCGTGCGGCTCCCGAGGAGCACCCCGTGCTGCTGACCGAGGCCCCCCTGAACCCCAAGGCCAACCGCGCGAAGATGCCCAGGTGAGTGGCCCGCTACCTCTTCGGGTGGCTGCCTCCCTCCTGGCTGCCCGCCCGGGGCTGCGCCCTTTCTCACTGGTTCTCTCGTCTGCCGTTTTCCGTAGGACTCTCTTCTCTGACCTGGGTCCCCTTTGGAACTCTGCAGGTTCTA
+
BAABBBA3>CCFGGGGGG5FGGGHEEF2AAEAE2AE2EEGDHHGHGG0AFE15FCGHHF0E@>EGGGGGE/GHHHGGGGHGHHHHGGGGC>D/C?/?1F10?FFFH>01>EE0GGGGC?/0CH0;.;..;-G..;9FBG.FFDF//;;;.9;.;@------9AAB<DBB//9BF//;/.//9;///.9..;//;;?/A//;;9AD/;///9/B//////99BF..;9....9/;9/BF/;BF/9;A./;F/
@M05620:37:000000000-D9766:1:1101:17768:5165 1:N:0:52
GAGGCTGCTTTGGAAGAAACTCATAGAAGACTCCAAGAGTGCAAAATAGATGAGGAAAAAATGGCAGGTAAGTCTAGCAATTCTGATTTAGCAGTCAAGTGGATCCAATTGAAAAATTCTCAGCCTTTGTACTTGTCACTGCACCACAAGGGCCAAACGAACAGAAGAGCACACGTCTGACATCCAGTCACATTCAGAAATCTCGTATGCCGTCAACAGCTTGAACAAAAAAAAACTCCCACTCTCAACTA
+
B@BBBAFBFFFFFGGGGGGGGGHHHHHH5GGHFGHH32B555DDFGGBEED55BEGGHHHFH332A101DDGDD55ADB5BBG5DDDD@B@G53DB34BBBFD@BBGHHBG333BGCHHB44EG32FGHGHH4BF3FFFFG33??0?/?F/?/?/?G//?/>/2@@CFGFGFFGDGGGF11<<FCFF>F1GG1>FHFHGHD0DFHECCC<0A;A..<0/.=<GGC099FFE@D?-.00:..;.;////./9
@M05620:37:000000000-D9766:1:1101:24512:5175 1:N:0:52
ACCACACCTTCTACAATGAGCTGCGTGTGGCTCCCGAGGAGCACCCCGTGCTGCTGACCGAGGCCCCCCTGAACCCCAAGGCCAACCGCGAGAACATGCCCAGGTGAGTGGCCTGCTACCTCTTCTCGTGGACGCCTCCCTCCTTCCTGGCCTCCCGGCGCTGCGCCCTTTCTCACTGGCTCTCTCTTCTGCCGTTTTCCGCAGGACTATCTTCTCTGACCTGAGTCTCCTAGGGAACTCTGCAGGCCCTA
+
BBBBBABBFFFFGGGGGGGGGFHCFAEEFGHHHGGGGGGFEGGHHGGGEGGGHHGHHHHGGGGGGGGGGGGFHGHGGGGHGGHHHGGGG?D//?22??222<?C<1?0<1/?G1/<F1=GH111>G1..<<.<---..;EB/.C0;CF0/:.<CE..-:---99?B.9@FFFB/;/;B..;FFFFF9FFFFBFCF?/9/BA.-9-..////B/9/9/B////.9F///9/////;/AE/BBFF/F...9..
@M05620:37:000000000-D9766:1:1101:7533:5177 1:N:0:52
ACCACACCTTCTACAATGAGCTGCGGGAGGCTCCCGAGGAGCACAACATGTGGCTGACCAAGGGCCACCAAGACAGGAAGGTCAACTGTGGGAAGATGGCGGATGTAAGTGACCCATTCTCTGCTTTGGTACTTGTCTCTGTCCTGCCTGGGCTCCAGGATCGGAAGCGTATCTCTCTGGTCTCCTGTCCCGTTGAGAACTGTCGGATGCTGTTCTCTGCTCTGAGTAAAATTTGGAACTCTGCAGGTTCT
+
AAAAAAAAFFFFG3FBAGGGGCHGG?0AAAEHHGGA/AAEE/A00B//B1221BF/BBG1FGG/F/B/0//00B00/>FCE1BBDG2FED0/?FEHH110////<12B2BG2>FC/0@22@2@111??GH111?F1?1?111><<1FH1GG.F0>EH<GC0<.<C...;....000<CH0000090/;/90-..../.0/00;0;9A.9F//;//;BFF/////9//;/99//:BFFFFFFFBBFFFFFFF
@M05620:37:000000000-D9766:1:1101:19300:5192 1:N:0:52
ACCACACCTTCTACAATGAGCTGCGTGTGGCTCCCGAGGAGCACCCCGTGCTGCTGACCGAGGCCCCCCTGAACCCCAAGGCCAACCGCGAGAAGATGCCCAGGTGAGTGGCCCGCTACCTCTTCTGGTGGCCGCCTCCCTCCTTCCTGGCCTCCCGGCGCTGCGCCCTTTCTCACTGGTTCTCTCTTCTGCCGTTTTCCGTAGGACTCTCTTCTCTGACCTGAGTCTCCTTTGGAACTCTGCAGGTTCTA
+
BBBBBBBBFFFFGGGGGGEGGFHFGEEB4EGHHGGE?EFGDHHHHGGGDEGGFHGHHHHGGGGGGGGGGGGHFGHGGGGHEFHHHGEEGGFCCGHFGHHHHHHGHHHHHHGGHHGGGGGHHHHGHHHHHHGHHGGGGGHGHHGHHGGGGGGGGGGGGG-BFFFFFFFFFFFFFFFFFFFFFFFFFFFFFFFFFFFFFFFFFFFFFFFFFFFFFFFFFFBFFFFBBFFFFFFFFFFFFFFFFFFFFFFFFFB
@M05620:37:000000000-D9766:1:1101:14133:5200 1:N:0:52
ACCACACCTTCTACAATGAGCTGCGTGTGGCTCCCGAGGAGCACCCCGTGCTGCTGACCGAGGCCCCCCTGAACCCCAAGGCCAACCGCGAGAAGATGAACCCAGCTGCCCGTCCGGCAACGCCTCTGGAGGGCCCCCACCCCCTTTCCGGGCTTCCGGGCCCAGGGCCCTTAAGCCCGGCTTTTCCTTTTTACCGTTTTCGTTGGGCCACTCTTCTCGTCCTCAGGATTCCTTGGTAATTCTGCGGGTCC
+
AAAAAAAAFFFFFG1BEGFAB1B1AAABFAGFBFFAEEGEGHGHHGCEFEEEHHHGHGFA>@EGG/>EGGG0G1/EEGCEAAGEEF?<>/>/>A0FG1GFF///?01110/?/<.-----<---<./0:0.;-;.-;--;..-9-.000.-9A--99----9----9:---;9///9--@---/9///////;9/--9;-/--/----9--9/9///;---;-//////:9/;////////;99/---9--
@M05620:37:000000000-D9766:1:1101:23293:5213 1:N:0:52
GAGGCTGCTTTGGAAGAAACTCATAGATTACTGCAACAGTTCCCCCTGGACCTGGAAAAGTTTCTTGCCTGGCTTACAGAAGCTGAAACAACTGCCTACAGGATGCTACCCGTAAGGAAAGGCTCCTAGAAGACTCCAAGGGAGTAAAAGAGCTGATGAAACAATGGCAAGTAAGTCAGGCATTTCCGCTTTAGCACTCTTGTGGATCCAATTGAACAATTCTCAGCATTTGTACTTGTAACTGACAAGCC
+
BABBB@FCFFFFFCGGGFGGGGFGFFHHHHGFHGFHGGHHGDDGGGGGHFGHHHGFFBGHBGHFGHHHHHHGHHHBFHHGHHHGHBEGG3BGGHHHBBB@B3BBBB@F3BB?E>E03B3BFG/30?BG?FD3BBBEGGHBC?H</BBFGB?@@GF@G@>FF@@F@<F0GFF1?1G1@F10>F<<<GGGFC.E00=0<<<GG0=<.<CC/::C;;;C0CF:C0;<C0;0CCFG;;CBF0C0;CBC0CFFFEE
@M05620:37:000000000-D9766:1:1101:8694:5228 1:N:0:52
ACCACACCTTCTACAATGAGCTGCGTGTGGCTCCCGAGGAGCACCCCGTGCTGCTGACCGAGGCCCCCCTGAACCCCAAGGCCAACCGCGAGAAGATGCCCAGGTGAGTGGCCCGCTACCTCTTCTGGTGGCCGCCTCCCTCCTTCCTGGCCTCCCGGCGCTGCGCCCTTTCTCACTGGTTCGCTGTTCTGCCGTTTTCCGTAGTACTCTCTTCGCTGACCTGAGTCTCCTTTGGAACTCTGCAGGTTCTA
+
AAAAAAA1CFFFGFGGAG1BGCHGG0AA00BB1ABA0EEECHHHHGGC?AEFBGFFHHGE/E/EG/EFGGG0GCGGGG/GE/GHHG/<BC/<<FF11?1<<FCFFG10F</?0F----><GHE0D0=0DC?<.<A-ACCAHFA/:B/0C/9AB..99=-99@-A-99@-//:FFBFF/-:/9-9--;:/;/9/9;-/-BB-B---/99B/::9B-;;-9-BB-/-;9/;/B/;F/B/;B9//;/;-;/;BF
@M05620:37:000000000-D9766:1:1101:6902:5260 1:N:0:52
GAGGCTGCTTTGGAAGAAACTCATAGAATACTGCAACAGTTTCAAAGAGCTCTTGAAACATTTGTAGGTAAGTTAGGCGAATCTGCTATATCTCTCATGTGGCTCCAATTTAACAATTCTCAGCATTTGAACTTATAACTGACAAGCCAAGGACAAAAGATCAGAAGAGCACACGTCTGAACTCAAGCCACATTCAAAAATCGCGGATGCCGACGTAACCTTGAAAAAAAAAAAACGTTGCATTGAAACGC
+
A?ABBBFBFFFFGBFGGGFGGGHHHGH5FHGHABDG3BG5FAG5DFFCEBBA53BDBE333DB5A55BDFFGF555BBA000B5D5B5DF5D555B3@55431B31B3@34BB4BF3B4BDBDCF34@B4BF4B3444B44B33BB//22//?020FCCG2??2BF2@<FG0@FCG/0/11?1?1?G1?0<0>1>=11>>0C.><-<<-C0A-;--...00;;0909;:9A--:-.-;.../9/;/;/9.-
@M05620:37:000000000-D9766:1:1101:12160:5265 1:N:0:52
ACCACACCTTCTACAATGAGCTGCGTGTGGCTCCCGAGGAGCACCCCGTGCTGCTGACCGAGGCCCCCCTGAACCCCAAGGCCAACCGCGAGAAGATGCCCAGGTGAGAGGCCCGCTACATCTTCTGGTGGCCGCCTCCCTCCTTCCTGGCCTCCCGGCGCTGCGCCCTTTCTCACTGGTTCTCTCTTCTGCCGTTTTCCGTAGGACTCTCTTCTCTGACCTCAGTCTCCTTTGGAACTCTGCAGGTTCTA
+
CCBCCCCBFFFFGGGGGGGGGGHHGEGEHGHHHGGGGGGGGHHHHGGGEGGGHHHHHHHGGGGGGGGGGGGHHHHGGGGHGHHHHGGGGGGGGGHHHHDFHHG/?FDG1???GG?FG@D1=DGFHHDHGHFGHGFGGGHGHHGH0;CFBFGGGGGGG--;-;-;-BFFAFFFFFFFFFFBFFFFFFF/FFFFFF.AFFFFFBFFBFFFFFFFFFFFFBFF/F/;B/;BFFFFFFFFFFFBFBFFF?;BFF/
@M05620:37:000000000-D9766:1:1101:12648:5274 1:N:0:52
AGTGCCAGCTCTCCATCGCACAGGGGACCCAGGGCCTGGCCCCTCCATCCAGAAAACCTATGACCTCACCCGCTACCTGGAGCACCCACTCCGCAGCTTGGCTGGGACCTATGTGAGTATCCAGCGTAGGAATCTGGGAGTTGGGGAGGAGTGAGGAGTTGGGGAAAGACAGTCCTAACCGTGGAGGGTTCTGGTAAATGATGGGGTGAGGAGGGGCTCTTTGGCTCCCACCAGTCCCCCTGCCTGGTCTA
+
>A>>ADFFBFFFG4FFDEF2E2GAFEAEEEGHBFGEFFHHGHGHGGGHGGHHFEFFGGHHGGFHHFFHHHHEG>EFHHHH2BGGHH1??EGB/E/E>3BBEFHGGGHHGHHGHHHHHGBGHGFHHGDEGGHFGHGHHHCGGHHHGGCDGACCG0DF0CGGHHGG.CCFBFHFHHHHGHGGGGGGACGGAFGFGGFGGGGGGGGGGFFFFFFFFFFFF;EFFFFFFFFFFFFFFFFFFFFFA?.;BFFFFFB
@M05620:37:000000000-D9766:1:1101:22876:5300 1:N:0:52
GAGGCTGCTTTGGAAGAAACTCATAGAATACTCCAAGAGATTCAAAGAGCTGATGAAACAATTGCAAGTAAGTCAGGCATTTCCGCTTTAGCACTCTTGTGGATCCAATTGAACAATTCTCAGCATTTGTACTTGTAACTGACAAGCCAGGGACAAAAGATCGAAGAGCACACGTCTGAACTCCAGTCACATTCAGAAATCTCGTATGCCGTCTTCTGCTTGAAAAAAAAAACAAACCCAAAACAAAATCT
+
AABCBCFCFFFFGFGGGGGGGGHHHFHG5DGHFGFHH2F25D5DFHGGHHH3BFGGFGHGEF5B5B5FFGFHHABDFHB3AFG5B1E?FGGHFDGF5@FGC>B@FGGHHG3BFBGGGGHHHFGHHGGHHHHHHHFHGEBGGFFGDFGGGGGGGGGHHH2FGGGCGGGFGFHHFE?=?FHHHGHHHHHHHHBFGHHH1DGBFBG0<CGCHFFEE<CDGGHHHHFHGHHGGCFB.;.;....9:;9...;000
@M05620:37:000000000-D9766:1:1101:24572:5305 1:N:0:52
ACCACACCTTCTACAATGAGCTGCGTGTGGCTCCCGAGGAGCACCCCGTGCTGCTGACCGAGGCCCCCCTGAACCCCAAGGCCAACCGCGAGAAGATGCCCAGGTGAGTGGCCCGCTACCTCTTCTGGTGGCCGCCTCCCTCCTTCCTGGCCTCCCGGAGCTGCGCCCTTTCTCAATGGTTCTCTCTTCTGCCGTTTTCCGTAGGACTCTCTTCTCTGACCTGAGTCTCCTTTGGAACTCTGCAGGTTCTA
+
CCCCCCCCFFFFGGGGGGGGGGHHGFGFHCHHHGGGGGGGGHHHHGGGFGGGHHHHHHHGGGGGGGGGGGGHHHHGGGGHGHHHHGGGGGGGGGHHHFBHH2/F?F10<?FFGH-<--->100D=0=D=/CFGCCG..GGCCD/GBFBBFEGB9EG.C---.999-DF-FFFB////;F:FB///:/;////B>:DFFBFDB;.A:///9//BB///://;9B//9//9B/BFFFBF/;//://9F;BB//
@M05620:37:000000000-D9766:1:1101:11131:5318 1:N:0:52
ACCACACCTTCTACAATGAGCTGCGTGTGGCTCCCGAGGAGCACCCCGTGCTGCTGACCAGGCCCCCCAGAACCCCCAGGCCAACCGCGCGAACATGCCCCGGTGTGTGGCCCGCTCCCTCTTCTGGTGGCCGCCTCCCTCCTTTCTGGCCTCCCGGCGCTGCGCCCTTTCTCCCTGGTTCTCTCTTCTGCCGTTTTCCGTAGGTCTCTCTTCTCTGCCCTGCGTCTCCCTTGGCACTCTGCCGGTTCTAG
+
AAAAAAA1>BCFGFGGGGABG1FGGEF00BFBGBFE0AAEEHFHHGGAEEEFFHHFFFGGEEHGGGGG/?>BGHGGEE/?/?FHGGC/E<>/B//?F??FFCC>A/>>>EEHHCACC<<CGGFHHHHFFCGGGGGGGGGGGGGG0;;CBFFGGGGG@-;;@@9;@F@@FFFFFFFFFFFF/BBFFFF/;BFF@ABFFFFFB;B?//:;FFFFFF;FF9BF9F-;A@FFF/;FBF/;B-;;F//;@@F-9/9
@M05620:37:000000000-D9766:1:1101:18020:5331 1:N:0:52
GAGGCTGCTTTGGAAGAAACTCATAGAAGACTGCAAGAGTGCAAAATAGATGAGGAAAAAATGGCAGCCAAGCCAACCAAAGCTGAAACAGCACTCAAGGGGATAGAATTGCACCATTCTCCGAATTTGTACTTAACACTGCAACGCACGGGAACAACGAACGGAAGAGCACCCGTATGCCCTCCCGTCCCCTTCAGAAATCTCGTATGCCGTCAACTGCTTAAACCAAAAAAGTCTTCCCGTCCACTCTA
+
A1AAAAFACFDFFGGGGF1BBFD3BGHB1FGG1BGH10B11D21B0B1B1221AFGGFFF/B1100//BA0BA/00/?///0B1@111100F001B0111?>//>1B1>FB1BF>FDE2>>1<//?G2F2B>2221<B1BD11DC@//<<//<//0??@..>A.>F...<<C<.<<-.:C:C/..:.::.;:/AFGBF0C0000;AAF/;09.9..9;9/;F//9/99-E--;-9;///;--;---//;/;
@M05620:37:000000000-D9766:1:1101:23891:5384 1:N:0:52
GAGGCTGCTTTGGAAGAAACTCATAGAAGACTCCAAGAGTGCAAACTAGATCTGGAAAAAATGGTAGCCACGTCTACCAATTCTGAATCAGCAGTCAAGTGTACCAAATTGAACCATTCTCCGCCATTGTACTTGAACCTACCAAACCAGGGCCCCAAGCAAGGAAGAGCAACCGTCTGACCTCCCGTCCACTTCAGAACTCTCGTATGCCGAATAATGCTTAACACAAAAAACCATCAAAAACCAACAAG
+
BBBBBBFAFFFFGGGGFGFGGGHHHHF5ABGF4BEF32B555DDBFF5BGG55DFBFHHFEH335553B3AA11215B3335D5DG555BBF51@B343B44@44B31BFHHHGGH3F4@FFEFE/?B4BGHHGF3BB/F33BFH/???GFFD/BCGE//2@??<0FFHHG00?-<.>FG>FGHHEDGEAA<D0<=D<0/<0CGGG?GHB0@-;:.=;;CFF009;/:.;.;-;..;///:;;.;;.;...
@M05620:37:000000000-D9766:1:1101:13325:5434 1:N:0:52
ACACACCTTCTACAATGAGCTGCGTGTGGCTCCCGCGGCGCACCCCGTTCTGCATACCGAGGCCCCCCTGAACCCCCAGGCCAACCGCGAGAAGATGCCCCGGTGAGTGGCCCGCTACCTCTTCTGGTGGCCGCCTCCCTCCTTCCTGGCCTCCCGGCGCTGCGCCCTTTCTCCCTGGTTCTCTCTTCTGCCGTTTTCCGTAGGACTCTCTTCTCTGCCCTGCGTCTCCTTTGGCACTCTGCAGGTTCTAG
+
ABABBBBFFF4BFBGGE5BFBB4AA2E42BBBAAE?EE0AA0EEEE0B1B?FG33BFG?EE/EFEGCE/?FG3GFG/>/?/?FGFDG<C><><<>FH<<>.-@<A<<0<CEGHGGG-:CGHHHGGGGGGGGGGGGGGGGGGGGG9;FFFFFFFFFFB-;@BB.;@FBBFFFFF/BFFFFFBFFFFFF/;BFFBAFFFFFFFFF?/:;FFFFFFFFFF/;;BF.99BFFF;BFFF9;F.:BF//;F;F/;B/
@M05620:37:000000000-D9766:1:1101:21474:5451 1:N:0:52
ACCACACCTTCTACAATGAGCTGCGTGTGGCTCCCGAGGAGCACCCCGTGCTGCTGACCGAGGCCCCCCTGAACCCCAAGGCCAACCGCGAGAAGATGCCCAGGTGAGTGGCCCGCTACCTCTTCTGGTGGCCGCCTCCCTCCTTCCTGGCCTCCCGGAGCTGCGCCCTTTCTCACTGGTTCTCTCTTCTGCCGTTTTCCGTAGGACTCTCTTCTCTGACCTGAGTCTCCTTTGGAACTCTGCAGGTTCTA
+
ABBBBBBBFFFFGGGGGGGGGGHHGGGGHGHHHGGGGGG?EHHHHGGGEFGGHHHHHHHGEGCGGGGGGGGHHHHGGGGHGHHHHGGGCGGGGGHGGHFFFFFC?F1C?GE<?GFCDGGHFHHHHHFFGHGAGF@FGGHGHHGFHGGGFFF?B.AE.A-;AFFG-?ADFF/BFFBFBFFBFFFFFFFFFFFFFF:;9EFFA9ADFFFFFFFFFFFFFFFFFB.BF:BB9BF/FFBBF/BFFFB/;AAFB//
@M05620:37:000000000-D9766:1:1101:13279:5454 1:N:0:52
ACCACACCTTCTACAATGAGCTGCGTGTGGCTCCCGAGGAGCACCCCGTGCTGCTGACCGAGGCCCCCCTGAACCCCAAGGCCAACCGCGAGAAGATGCCCAGGTGAGTGGCCCGCTACCTCTTCTGGCGGACGCCTCCCTCCTCCATCGCCTCCCGGCGCTGCGCCCTTTCTCACTGGTTCTCTCTTCTGCCGTTTTCCGTAGGACTCTCGTCTCTGACCTGGGCCTCCTTAGGAACGCTGCAGGATCTA
+
AAA>AAAAFFFFGGGF3FGDF1BAE00EG0FHCFGECEGEEGHHHGGGFAEFHHHCG0AA/>E@F/EEEG/01B/?/?EGG/GHHEA@/</>/A<G1D<F01F/?11?11//0<A----F1<00D0=G0<:-A?C?..=./C.//;/00....=;EG---9@-;@=B@@FFF////B9-9/;///9B/9:FF/9--/;99-/---//9//:--;E-B//:BF----9----///;9B9-;-9BFE--/9F9
@M05620:37:000000000-D9766:1:1101:19209:5461 1:N:0:52
GAGGCTGCTTTGGAAGAAACTCATAGAATACTGCAATGGCTTCAAAGAGCAGATGAAACATTTGCAAGTAAGTTAGGCGGATCAGCTATAGCGCTCCTGTGTATCCAATTTAAGAATTCTCAGCACTAGGACTTGTAACTGACAAGAGAGGGACAAAAGATCGGAAGAGCACACGTCTCAACTCCAGTCACATTCAGAAATCTCGTATGCCGTCCTCTTCTTGAAAAAAAAACATCCCACTGACAGGCCAG
+
>1AAA1B>1BBDEFGGGGFGDGFHHGH1ADADBBAF3ABBABBA1DD0AB1BAB1D11101DA2D2DBAABF22DB01///>>0BB@B2B2B>>/>/B11B222BBBB1122>11B1112B>2>B0<1B0B<F111B2B2>11<B000B?///</0@@0?@1//?C/0<0FF0<->.0<><<11>/<000=000==000/=00;:.;//00;.:..:;00;9090;9;9-9A--//9;/;-//9//---;-
@M05620:37:000000000-D9766:1:1101:25326:5495 1:N:0:52
GAGGCTGCTTTGGAAGAAACTCATAGAAGACTGCAAGGGAGCACACTCGATGAGGAAAAAATGGCAGAAACGACTAACAAAGCTGAAAGAGCAGTCAATGGTATCCACTAGCAAAATTCTCCTCAATTAAACTTGTCACTAAAACACACGGGCCAACAAATCGACAGAACCAACTTCTGCCCTCCCGACCAATTCAGAACTCTCGTATGAAGAATTATGCTTAAGCACATGCACATTTGACACACAACACC
+
A?AAA4CA4BF@EE5BFGFCFGHHFHF5BFBB4B4B32B2A2222BB3BEG55BB3BAGFEG33231133BA10103B3313B3B3333BBF33@B3444BBB4BBGF43B3BFF03BBB4B3BE34B44BB44BBBB122BBDF/0??//>/<?/<?/???/0<.->1<<>F./=0=GDD.CCDGA.;:-:CG00:C0/0;CF.;:9/;000;000000;B000;;//000;CB9/B/////.9.;;...
@M05620:37:000000000-D9766:1:1101:14811:5513 1:N:0:52
ACCACACCTTCACAATGAGCTCAGTGTGGCTCCCGCGGCTCACCCCTGTCTGCGGACCGAGGCCCCCCGGAACCCCAAGGCCAACAGCGCGAAGATGCCCAGGAGAGTGGCCCGCTACCTCTTCTGGTGGCCGCCTCCCTCCTTCCTGGCCTCCCGGCGCTGCGCCCATTCTCACTGGTTCTCTCTTCTGCCGTTTTCCGTAGGACTCTCTTCTCTGACCTGCGTCTCCTTTGGCACTCTGCAGGCTCTAG
+
1>AAAAAAFFF1EGGGFB1B111BDF31A00B0F000A///BBGHG//1BD11A/>E>>/>@/??/>E/><<EAA/??GE//GEE/<0</<//<>111<>>CFA..E<0<EHG-;:@-CC00:CGBB;:EGF9:;9CEGFFGGFFF0C/..;FFEB@>>-@@F-9A@-;BFFBBFFBF9FFE/BFFF/BBB/@99FEFFFFEA-;9FFFF//F/B////;/;F@B--;9:/BF/9BF-/;///9?--9BFF
@M05620:37:000000000-D9766:1:1101:15180:5580 1:N:0:52
ACCACACCTTCTACAATGAGCTGCGTGTGGCTCCCGAGGAGCACCCCGTGCTGCTGACCGAGGCCCCCCTGAACCCCAAGGCCAACCGCGAGAAGATGACCAGGGGAGGGGCCCGCTACCCCCTCTGGGTGGCGCCTCCCCCCCTCCCTGGCTCCCGGGGCTTCGCCCCTTCTTACCGGGTCCCCCCTCCGCCGGTTTTCGGAGGACCCTCCTCTCTTACCTTACGCCCCCTTGGGAATCTGGAGGGTCTA
+
CCCCDDDCFFFFGGGGGGGGGGHHGGGBFFHHHGGGDGGGGHHHHGGGGFGGGHGHHHHGGGGGGGGGGGGHHHHGGGGHGHHHHGGGGGFGGGHGFH?GH20?/////->->D-----<..-;.:0;//;-;-.=..;C..=-;.D./;.;/0;E.;-9--./-.;A-;F/00;0/:;-A-....-;..9.;9-;DF.;--.-;..../..;/9/0009;0000..-9;-;F/;.;0/00000.;-A/90
@M05620:37:000000000-D9766:1:1101:14599:5635 1:N:0:52
ACCACACCTTCTACAATGAGCTGCGTGTGGCTCCCGAGGAGCACCCCGTGCTGCTGACCGAGGCCCCCCTGAACCCCAAGGCCAACCGCGAGAAGATGCCCAGGTGAGTGGCCCGCTACCTCTTCTGGTGGCCGCCTCCCTCCTTCCTGGCCTCCCGGAGCTGCGCCCTTTCTCACTGGTTCTCTCTTCTGCCGTTTTCCGTAGGACTCTCTTCTCTGACCTGAGTCTCCTTTGGAACTCTGCAGGTTCTA
+
DCDDDDCBFFFFGGGGGGGGGGHHGGGBEFHHHGGGGGECFHHHHGGGGGGGGHHHGHHGGGGGGGGGGGGHHHHGGGGHGHHHHGGGGGDGGGHHHHHHHHHGHHHHHHGGHHGGGGGHHHHHHHHHGHGHHGGGGGHGHHGHHGGGGGGGGGGGGG-ADFGGGGFFFFFFFFHHHFFFFFFFFFFFFFFFFFAFFFFFFBFFFFFFFFFFFFFFFFFHFFFFFFFFFFFFFHFFFFFFFFFFFFFFFFF
@M05620:37:000000000-D9766:1:1101:12020:5642 1:N:0:52
ACCACACCTTCTACAATGAGCTGCGTGTGGCTCCCGAGGAGCACCCCGTGCTGCTGACCGAGGCCCCCCTGAACCCCAAGGCCAACCGCGAGAAGATGCCCAGGTGAGTGGCCCGCTACCTCTTCTGGTGGCCGCCTCCCTCCTTCCTGGCCTCCCGGAGCTGCGCCCTTTCTCACTGGTTCTCTCTTCTGCCGTTTTCCGTAGGACTCTCTTCTCTGACCTGAGTCTCCTTTGGAACTCTGCAGGTTCTA
+
BBCCCCCCFFFFGGGGGGGGGGGHGEFBGEHHHGGGA2EEGHHHHGGGGEGGHHHHGHHGGGGGGGGGGGGHGHHGGGGHGHHHHGGGGGDFGGHBHGDCHFHFFFGFGHCGHECGGGGHHGHHHHHEDCGFHGGGGGHGHHGHHGGGBFFFGGGED:-A@FBFGGDFFFFFFFFFFFFBFFFFFFFFFFFFFFFFFFFFFBFDDFFEBBFFFFFFFFFFFFFFF:BFFFFFFFFFFFFFFFFFFFABFBB
@M05620:37:000000000-D9766:1:1101:9682:5645 1:N:0:52
ACCACACCTTCTACAATGAGCTGCGTGTGGCTCCCGAGGAGCACCCCGTGCTGCTGACCAAGGCCCCCCTGAACCCCAAGGCCAACCGCGAGAAGATGCCCAGGTGAGTGGCCCGCTACCTCTTCTGGTGGCCGCCTCCCTCCTTCCTGGCCTCCCGGCGCTGCGCCCTTTCTCACTGGTTCTCTCTTCTGCCGTTTTCCGTAGGACTCTCTTCTCTGACCTGAGTCTCCTTTGGAACTCTGCAGGTTCTA
+
BBAAABBACFFFGFGFAGBFGFHHGAAAA2FBFFGAAGEGGHHHHGGGE1BFFHFCGHC31FCHHAFGGGE?GFGGGG?HC/FHHG/EEGE<@DFB1DDFFH/FFGHFFH/CFC@//@DHHHFDHBG1FG.<CCC@AA.:GHFGECCGHCFHHCCE.:--;-BG--9@-:99FFBF/9BBFFFF/9BFFFFBFBDDFFFFFFF9DEFFBFBBFFF;BFBFFFF;.BF/F9FFBFFFFFFFFFFFFFAFFFB
@M05620:37:000000000-D9766:1:1101:23367:5647 1:N:0:52
ACCACACCTTCTACAATGAGCTGCGTGTGGCTCCCGAGGAGCACCCCGTGCTGCTGACCGAGGCCCCCCTGAACCCCAAGGCCAACCGCGAGAAGATGCCCAGGTGAGTGGCCCGCTACCTCTTCTGGTGGCCGCCTCCCTCCTTCCTGGCCTCCCGGCGCTGCGCCCTTTCTCACTGGTTCTCTCTTCTGCCGTTTTCCGTAGGACTCTCTTCTCTGACCTGAGTCTCCTTTGGAACTCTGCAGGTTCTA
+
BCCCCCCCFFFFGGGGGGGGGGHHGGGGHGHHHGGGGGGGGHHHHGGGGGGGHHHHHHHGGGGGGGGGGGGHHHHGGGGHGHHHHGGGGGGGGGHHHHHHHHFFGHF0?GGGHHCG@@GHGGHHHDGHHHGHHGGGFGHGHHGHHGGGGGGGGGGGGG?9CFFFFFFFFFFFFF09BFFFFFFFFFFFFFFFFFAFFFFFFFAADBFFFFFFFFFFFF0:BFF;/;9FFFFFFFFFFFFFFFFFFFFFFF;
@M05620:37:000000000-D9766:1:1101:18394:5654 1:N:0:52
ACCACACCTTCTACAATGAGCTGCGTGTGGCTCCCGAGGAGCACCCCGTGCTGCTGACCGAGGCCCCCCTGAACCCCAAGGCCAACCGCGAGAAGATGCCCAGGTGAGTGGCCCGCTACCTCTTCTGGTGGCCGCCTCCCTCCTTCCTGGCCTCCCGGAGCTGAGCCCTTTCTCACTGGTTCTCTCTTCTGCCGTTTTCCGTAGGACTCTCTTCTCTGACCTGAGTCTCCTTTGGAACTCTGCAGGTTCTA
+
BBBBBBBBFFFFGGGGGGGGGFHFGEGEEFHHGGGGGGGGGHHHHGGGEFGGHHGHHHHGGGGGGGGGGGGHHHHGGGGHGGHHHGGEGGGGCFGHHHHHHHHGHHHHGFGGHAGGCCGHBHHHH0=<=GGHHGGG.CCFHHGH0CFBFGFAFGEFGD-BDG/0:/FEFFFFFFFFFFFFFFBFFFFFFFFFFDDDFFFFFFFFFFFFFFFFFFFFFFFFFFFFFFFFFFFFFFFFFFFFFFFFFFAFFFF
@M05620:37:000000000-D9766:1:1101:18585:5657 1:N:0:52
ACCACACCTTCTACAATGAGCTGCGTGTGGCTCCCGAGGAGCACCCCGTGCTGCTGACCGAGGCCCCCCTGAACCCCAAGGCCAACCGCGAGAAGATGCCCAGGTGAGTGGCCCGCTACCTCTTCTGGTGGCCGCCTCCCTCCTTCCTGGCCTCCCGGCGCTGCGCCCTTTCTCACTGGTTCTCTCTTCTGCCGTTTTCCGTAGGACTCTCTTCTCTGACCTGAGTCTCCTTTGGAACTCTGCAGGTTCTA
+
AAAAB@AAFFFFGGGGGGGGGGHHGEEECEHGHGGEEEE?EHHHHGGGEEEGHHHHHHHGGCFGGGGGGGFHHHHGGGGHGHHHHGGGGCBDGGHGFFHGHHHGGHHHHGGGHHGGGGGHHHHHHHHHHHGHHGGGGGHGHHGHHGGGGGGGGGGGGG-ADFFFFFFFFFFFFFFFFFFFFFFFFFFFFFFFFFAFFFFFFFFFFFFFFFFFFFFFFFFFFFFFFFFFFFBFFFFFFFFFFFFFFFFFFFF
@M05620:37:000000000-D9766:1:1101:20848:5670 1:N:0:52
ACCACACCTTCTACAATGAGCTGCGTGTGGCTCCCGAGGAGCACCCCGTGCTGCTGACCGAGGCCCCCCTGAACCCCAAGGCCAACAGCGAGAAGATGCCCAGGTGAGTGGACCGCTACCTCTTCTGGTGGCCGCCTCCCTCCTTCCTGGACTCACGGCGCTGCGCCCTTTCTCACTGGTTCTCTCTTCTGCCGTTTTCCGTAGGACTCTCTTATCTGACCTGAGTCTCCTTTGGAACTCTGCAGGTTCTA
+
AAA1AAAAFFFFGBGG3FAAG1GCG00A00BF1BFAAEGGCHHHHGGGCEFGFHFFHHGG?ECGG/FGGGGBH1GGGGCH//FHHG/0BEB//CCC1F1<FHHG11?GFHG1GG/>CCCG11>DHHHHHHGHH-<@E<.;/:;GHH/G0:/C0C0;E.9A---;AAB@<FFFFFFFFFF///;BFFFFFFFF/;;BFFFFFFFFFFFFFFFFF/BF/;/;FF-/;FFFFFFFFF/9F9FFFFFFFFF//B;
@M05620:37:000000000-D9766:1:1101:11031:5683 1:N:0:52
AGTGCCAGCTCTCAATCGCACAGGGGACCCAGGGCCTGGCCCCTCCATCCAGAAAACCTATGACCTCACCCGCTACCTGGAGCACCAACTCCGCAGCTTGGCTGGGACCTATGTGAGTATCCAGCGTAGGAATCTGGGAGTTGGGGAGGAGTGAGGAGTTGGGGAAAGACAGTCCTAACCGTGGAGGGTTCTGGTAAATGATGGGGTGAGGAGGGGCTCTTTGGCTCCCACCAGTCCCCCTGTCTGGTCTA
+
BCCCCFFFCFFFGGGGGFGGGGHHGGGGGGHHGGGGGGHHHHGHGGHHHHHHHHHHHGHHHHHHHHHHHHHGGGGGHHHGHHHHHHHHGHHHGGGGGHHHGHHGGGHHGHHHHHHHHGHHHHHHHGCGGGHHHHHHHHHGGHHHGGGGGGGHHHHHHGHHHHGGGGHHHHHHHHHHHHHHGECGGGGGCFGGGGCFGGGGGGGGGGFFFFFFFFFFFFFFFHHFFFFFFFFFFFFFFFFFFFFFFFFFBFB
@M05620:37:000000000-D9766:1:1101:17375:5691 1:N:0:52
AGTGCCAGCTCTCAATCGCACAGGGGACCCAGGGCCTGGCCCCTCCATCCAGAAAACCTATGACCTCACCCGCGACCTGGAGCACCAACTCCGCAGCTTGGCTGGGACCTATGTGAGTATCCAGCGTAGGAATCTGGGAGTTGGGGAGGAGTGAGGAGTTGGGGAAAGACAGTCCTAACCGTGGAGGGTTCTGGTAAATGATGGGGTGAGGAGGGGCTCTTTGGCACCCACCAGTCCCCCTGTCTGGTCTA
+
>>1>AFFB>FF31GGFDFEGCEFCEEGC0AFGGG0///BF0BFGGGHH10FB1A1FH/0AFG2GFHCGHHHE>/>//?EG>FFHH/FFEFHHFGGGG0BGGHH///B0CGFHHHFHHHHHHHH1<ACFGGHH11?<GGFG.>G1--<--<CCFH0CC./;;F?CEGHHGGGGBFGGGGGG-;C@FGGG9F.=FF/BFFF/;99BEFF@F-AB-;@@@@-BFFFF//;9AFF-AFBFFF-;--/;B/9/BFB
@M05620:37:000000000-D9766:1:1101:6624:5698 1:N:0:52
AGTGCCAGCTCTCAATCGCACAGGGGACCCAGGGCCTGGCCCCTCCATCCAGAAAACCTATGACCTCACCCGCTACCTGGAGCACCAACTCCGCAGCTTGGCTGGGACCTATGTGAGTATCCAGCGTAGGAATCTGGGAGTTGGGGAGGAGTGAGGAGTTGGGGAAAGACAGTCCTAACCGTGGAGGGTTCTGGTAAATGATGGGGTGAGGAGGGGCTCTTTGGCTCCCACCAGTCCCCCTGTCTGGTCTA
+
>AAABFFFBFFFGGGGGGGCGCGHGGGGGGFHGGGGGGHHHHGDGGFHHHHHHHFHHGFHHHHHHHGHHHFGGGGGHGHHHHHHHHHHGHHHGGGGGHHGEHHGDGHFGHFHHHHGHGGHFHGHHGGFGGHHHF1GHFCFAGGGGGGGGGFFG0DCCDCGGHGGG?EHHHFHGHBGBFGHGFFADGDG;AFGGGFFGGGFFGFGGGDF?A?BDDAFF-EFFFFFFFFFFFFFEFFFFFFFFF9;BFFBBBF
@M05620:37:000000000-D9766:1:1101:23672:5705 1:N:0:52
GAGGCTGCTTTGGAAGAAACTCATAGAAGACTCCAAGGGAGGAAACTAGATGAGGAAAAAATGGCAGTCACGTCTATCATTTCTGAATTAGCAGTCTAGTGGATCCAATTGACCCATTCTCCGACTTTGTACTTGTCACTGACCCGCACGGGCCAAAAGATCGGAAGAGAACACGTCTGCCATCCCGTCCACTTCAGAAATATCGTATGCCGTCATCTGCTTGAACAAAAAAAACCCTGAAAATTCAAAAC
+
DCDDDCFCFFFFGGGGGGGGGGHHHHHFGHHHBGFH32A2B2ABFAF5FHH55BFFGHHHGHDB2A133BBBA?215D@5@@D5DF5@BBFG43BF44BBBFG3FBGC4DB@FGFH3FHH4B//>//D3DGHHHHG3BF33B2BG/>/<>//<>EHHEGGFH..>CEHG0<0<CGCHH.=<<0=CC.:;.:0<GHHHHG0F0CF.CFGGGGGEC.:;0;;FFBFGBFGGGF-;@...;//:;B00::00;:
@M05620:37:000000000-D9766:1:1101:20016:5710 1:N:0:52
GAGGCTGCTTTAGAAGAAACTCATAGAAGACTCCAAGGGAGTAAAATAGATGAGGAACCAATGGCAAGTAAGTCAAGCATTTCCGCCTTAGCACTCTTGTGGATCAAATTGCCCCATTCTCAGCCTTTGTACTTGTCACTGCCCCGCCCGGGCCACACGATCGGAAGAGCACCCGTCTGCACTCCAGTCACATTCAGAAATCTCGTATGCCGTCTTCTGCTTGAAAAAAAAAATTGGAACTCTGCACAGTC
+
>>AAAAFAFFF1ABFFE1BGFFGEFGFFGBGHHH1BB0E0E0BDGGA111DAAF0BF0AAGGHE0G1/1A2D2D22BBF1FFH2A>/B?1FBG1FH11B1BEH1@0B@BBF11BFFFHF2G2FGF0>FGGHGDGG1F2BG>GGHG//BCCCGGG/CGGGCAG-.AEG0<GFG.C-<<GE00/DGC/;0<0C:CCGGHFHFHHGH.CC/BFF?.AFEGB0;090.0;09A-@---////:////;FF//9;/
@M05620:37:000000000-D9766:1:1101:25590:5714 1:N:0:52
ACCACACCTTCTACAATGAGCTGCGTGTGGCTCCCGAGGAGCACCCCGTGCTGCTGACCGAGGCCCCCCTGAACCCCAAGGCCAACCGCGAGAAGATGCCCAGGTGAGTGGCCCGCTACCTCTTCTGGTGGCCGCCTCCCTCCTTCCTGGCCTCCCGGAGCTGCGCCCTTTCTCACTGGTTCTCTCTTCTGCCGTTTTCCGTAGGACTCTCTTCTCTGACCTGAGTCTCCTTTGGAACTCTGCAGGTTCTA
+
DCCDDDDCFFFFGGGGGGGGGGHHGGGEDGHGHGGGGGGGGHHHHGGGGGGGHHGHHHHGGGGGGGGGGGGHHHHGGGGHGHHHHGGGGGGGGGHHHHGHHGHGHHHHHHGGHHGGGGGHHHHHHHHHHHGHHGGGGGHGHHGHHGGGGGGGGGGGGA-CGGGGGGFFFFFFFFFHHFFFFFFFHFFFHFFFFFAFFFFFFFFFFFFFFFFFFFHFHFFFFHFFFFFFFFFFFHFFFFFFFFFFFFFFFF9
@M05620:37:000000000-D9766:1:1101:19443:5722 1:N:0:52
ACCACACCTTCTACAATGAGCTGCGTGTGGCTCCCGAGGAGCACCCCGTGCTGCTGACCGAGGCCCCCCTGAACCCCAAGGCCAACCGCGAGAAGATGCCCAGGTGAGTGGCCCGCTACCTCTTCTGGTGGCCGCCTCCCTCCTTCCTGGCCTCCCGGCGCTGCGCCCTTTCTCACTGGTTCTCTCTTCTGCCGTTTTCCGTAGGACTCTCTTCTCTGACCTGAGTCTCCTTTGGAACTCTGCAGGTTCTA
+
BBBBBABBFFFFFGGFGGFGGGHHGEGECEHHHGGGDGGGCHHHHGGGDFGGFHGHHHHGGGGGGGGGGGGHHHHGGGGHGHHHHGGGGGGGGGHGHHHHHHHGHHHHHHGGHHGGGGGHGHHHHHHHGHGGHGGGGGHGHHGHHGGGGGFGGGGGGG-;BFFFFFFFFFFFFFFFFFFBFFFFFFFFFFFFFFFFFFFFFFFFFEFFFFFFFFFFFFBFFFFBBFFFFFFFFFFFFFFFFFFFFFFFFFF
@M05620:37:000000000-D9766:1:1101:17662:5733 1:N:0:52
ACCACACCTTCTACAATGAGCTGCGTGTGGCTCCCGAGGAGCACCCCGTGCTGCTGACCGAGGCCCCCCTGAACCCCAAGGCCAACCGCGAGAAGATGCCCAGGTGAGTGGCCCGCTACCTCTTCTGGTGGCCGCCTCCCTCCTTCCTGGCCTCCCGGCGCTGCGCCCTTTCTCACTGGTTCTCTCTTCTGCCGTTTTCCGTAGGACTCTCTTCTCTGACCTGAGTCTCCTTTGGAACTCTGCAGGTTCTA
+
BBBABBBBFFFFGGGGFGGGGFHFGEEB4EHGFFGEDFGGGHHHHGGGFFGGGHGHHHHGGGGGGGGGGGGFHFHGGGGHFHHHHGDEDGDCCGGFGHHHHHHGHHHHHHGGHHGGGGGHHHHHHHHHHHGHHGGGGGHGHHGHHGGGGGGGGGGGGG-@BFFFFFFFFFFFFFFFFFFFFFFFFFFFFFFFFFDFFFFFFFFFFFFFFFFFFFFFFFFFFFFFFFFFFFFFFFFFFFFFFFFFFFFFFFF
@M05620:37:000000000-D9766:1:1101:8565:5735 1:N:0:52
AGTGCCAGCTCTCAATCGCACAGGGGACCCAGGGCCTGGCCCCTCCATCCAGAAAACCTATGACCTCACCCGCTACCTGGAGCACCAACTCCGCAGCTTGGCTGGGACCTATGTGAGTATCCAGCGTAGGAATCTGGGAGTTGGGGAGGAGTGAGGAGTTGGGGAAAGCAAGTCCTAACCGTGGAGGGTTCTGGAAAATGATGGGGTGAGGAGGGGCTCTTTGGCTCCCACAAGTCCCCCTGTCGGGCCTA
+
>AABBFFFCFFFGGGGGGGGGGHHGGGGGGHHGGGGFFGGHHGFGGGGHHHHHFGHGGHHHHHHHHHHHHGGGGFGHHHHHHHAGGHHGHHHGGGGGHHHCF3?/?GHGHHHHHHHHHHFHFGH2C?/BEHH2GGHHGFFGHHGGGGGGGG<GGFHGA/<GHGGG?../0/;CHGFFCH.A;:-.;9B9:9FGG0BFGG0BFGGGGD;.A.0:.@-@-;:FFF/F90;.::..A9BBFFDDF99.9:-@./
@M05620:37:000000000-D9766:1:1101:16311:5753 1:N:0:52
GAGGCTGCTTTGGAAGAAACTCCTAGAAGACTCCACGGAAGTAAAAGAACTGAGGAAGCAATGGCAAGTAAGTCAGGCATTTCCGCTTTAGCACTCTTGTGGATCCAATTGAACCATTCTCAGCATTTGTACTTGTCCCTGACCCGCCAGGGCCACACGATCGGAAGAGCACACGTCTGACCTCCAGTCACATTCAGAAATCTCGTATGCCGTCTTCTGCTTGAACAAAAAAAAAATAAACAAGAACCAGC
+
BABBBBFAFFFFGGGGG4BBBBAF45BB5BGHFGBFE2222BDFFFFE2BDGGF1B21BGGHGG2B3FDDEGDDF5BBB3BFGG1EEGE3BGHHHHFHHHHGHHHHHHHHGHFH1BGHHHHHHHBFGHHHGGHHHG3?FGG0F?BDBG/BGG/?<?@<ADGHGGGGGHHHGHHFGFHHF00CGHHFH=GGHHHHHHHHHHHBGHGEEHHHGG;B;EFFGGGGGGG0FFFFGGA=-9./;/;/9.:9.:...
@M05620:37:000000000-D9766:1:1101:5541:5758 1:N:0:52
ACGACAAAGGATACAAGGAGCTGCGTGTGGCTCCCGAGGAGCACCCCGTGCTGCTGACCGAGGCCCCCCTGAACCCCAAGGCCAACCGCGAGAAGATGCCCAGGTGAGTGGCCCGCTACCTCTTCTGGTGGCCGCCTCCCTCCTTCCTGGCCTCCCGGCGCTGCGCCCTTTCTCACTGGTTCTCTCTTCTGCCGTTTTCCGTAGGACTCTCTTCTCTGACCTGAGTCTCCTTTGGAACTCTGCAGGTTCTA
+
>>11>11B11>111111ABAABBBABEEHCGHHGGGGGEA/F/FGGGGGGGG1FHGHHHGCG/EGGGGGGG01FHEGGGHGGHH/FFCG/CG?CHCHEEHGG/?1?G0?FAEFE<CGC-CGHHHH00D=C?GHGGGGGGGHGGG0;FFFBAFFGGGG@-999-9@@F@@FFFFFFFFFFFFFFFFFFBBFF9F@BFFFFFFBFA-9FFFFFFFFBBFFFFFFFB-/;;FBFFFFFE/:FFFBFFFFA/BFB
@M05620:37:000000000-D9766:1:1101:16284:5763 1:N:0:52
GAGGCTGCTTTGGCAGAAACTCAGAAAAGACTCCAAGAGAGGAGAAGAGTTGATGAACCAATGGCAGTCAAGGCTTGCAATTCCGCATTCGCACTCTTGTGGATAAAATAGACCAATTCTCCTCCTTTGTACTTGTCCCTGCCCTGCCCGGGCCCCACGATCGGAAGCGCACCCTTCTGCTCTCCCGTCCCCTTCAGAACTCTCGTATGCCGTCTTCTGCTTGACTCCAAAAACTAAATCCACAAATCTAC
+
>1A>>AFABDDDG1AA1FBBB1B1BA1B000BBB1110BBBA0//AABA121B2DD1BBFGB11FCAB1BAB1B10/?B1D1@DB>/?/B@?>>E0B1BBB/@1BGFG21B11>0?GGHHH11BFGFHGHHHH2BB1BGG1FGH1<FG<?C<BCCCC/><>GCG..>C-AC@-C.::GFC0;CCC/CCCFGEBFFGFG0900CBCEABCFF-E@FGGGGF/FF-////;BB---///;//////--/////
@M05620:37:000000000-D9766:1:1101:18174:5790 1:N:0:52
ACCACACCTTCTACAATGAGCTGCGTGTGGCTCCCGAGGAGCACCCCGTGCTGCTGACCGAGGCCCCCCTGAACCCCAAGGCCAACCGCGAGAAGATGCCCAGGTGAGTGGCCCGCTACCTCTTCTGGTGGCCGCCCCCCTCCTTCCTGGCCTCCCGGGGCCGCGCCCTTTCTCCCTGGGTCCCTCTTCTGCCGTTTTCCGTAGGACCCTCTTCCCTGACCCGGGTCTCCCTTGGAACCCTGCAGGTTCTA
+
BBBBBAABFFFFFGGEGGGGGGHHGFGEEGHHHGGGGGGFGHGHHGGGFGGGHHHHHHHGGGGGGGGGGGGHGHHGGGGHGHHHHGGGGGGGGGHHHHEHHG/C1?101?F/?G-----F100=00<D<<<.C--C--;A-.C/;0;00;.C0.CE.A--;--;--;B-BF/////.9A.;.../..;//;/B-.;FF/B./..;//../..;//./:99B.---.-.9;/;FBF/F/...999/;9B///
@M05620:37:000000000-D9766:1:1101:22339:5791 1:N:0:52
GAGGCTGCTTTGGAAGAAACTCATAGAAGACTCCCAGGGAGTAAAAGATCTGATTAACCAATGGCAAGTAAGTCAGGCATTTCCGCTTTCGCACTCTTGTGGATCCAATTGAACCATTCTCAGCCTTTGTACTTGTCCCTGCCCCGCCCGGGCCCCACGATCGGAAGAGCACACGTCTGACCTCCCGTCACATTCAGAAATCTCGTATGCCGTCTTCTGCTTGAACAAAAAAAACAAAAACCAAAACCAAA
+
AAABBBFAFFFFGFGGGGGGGGH5DAFGHHFGHFGHF22AEBGD5DBF3FGBG5DFBFGGHHHHHHGFDGGGHHF5AFGAGGHF1>?EFB?EEGGHH4GFGEHH32BGFDG@3B/FGHHHHBGH3GHHHHHHHHHHHGHHH/FGGGGG/DGGCG/AFGCGHHGGGGG.CGHH/C@CHHG0;CHHH.=CD:EFGGGGGFFGGBFGFGFGGGGGDDFGGGGGGGGFFF/BFFFDF9........;........
@M05620:37:000000000-D9766:1:1101:24572:5803 1:N:0:52
GAGGCTGCTTTGGAAGCAACTCAGAAAAGAGTCACAGAGAGTAAGAAATCTGAGTAACCAATGGCAAGTAAGTCAGTCATTTCCCCTTTCGCACTCTTGTGGATAAAATTGACCCATTCTCCGCCTTTGTACTTGTCCCTGCCCCGCCCGGGCACCACGATCGGAAGCGCACCCGTCTGCCCTCCCGTCCCATTCAGAAATCTCGTATGCCGTCTTCTGCTTGAACAAAAAAATTACAGACGTCAGTTTCC
+
BBBBBAFBFFFFFGFGGGGFGBF4B5B4BF4DAFGE5332ABB5555A5DF555DDADFDAFGFHFGEFD5D5DF55DB555D5A22AB@BEA?EHH4BBFDHHGHHH43B33BBFGHHHH3?EGGGFHHGGHHHFGF3GHHHHGGCFG/BFG/CEHEGGHHGGGGFF-@CGCGGAEFGHGHHH?A:=AAA0;9BFFF0/BCGBFEEE/FFDCFFEFFFBFFFAFF/.9A.9B.9/////.-;...//9//
@M05620:37:000000000-D9766:1:1101:11764:5815 1:N:0:52
GCTGCTGCTTTGGAATCAACTCATAGAAGCCTCCCCGGGAGTAAAAGAGCTGAGGAACCAATGGCAAGTAAGTCAGGCATTTCCGCTTTAGCACTCTTGTGGATCCAATTGACCCATTCTCCGCCTTTGTACTTGTCCCTGCCCCGCCAGGGCCCCACGATCGGAAGCGCACCCGTCTGCCCTCCCGTCCCCTTCAGAAATCTCGTATGCCGTCTTCTGCTTGAACCAAAAAAACTTTGAACACACCAAAG
+
>>1AA@@BBFB11BF1A1BGBF1A3DF1F1BGFH0AAAE/EABFGF1/0BGE10ABG0FAFGGBCCA/1D@FDDB1BFCEF@GBB?/>B@@FFBEHDFHFGFHHHHHHHFH1>1>FFH2FE1?E<EGGHFHHEHHHHB1FHAFE/<<</>/C?CCCCG@CCGCCGEG.-<CC-:-CCFGCGAFGG.EEGBF?9FFGGGB/;BFBF9CGG//9;@A-;/9BFFF?FFE-9-9-;--/:///;B/-------/
@M05620:37:000000000-D9766:1:1101:15434:5841 1:N:0:52
ACCACACCTTCTACAATGAGCTGCGTGCGGCTCCCGAGGAGCACCCCGTGCTGCTGACCGAGGCCCCCCTGAACCCCAAGGCCAACCGCGAGAAGATGCCCAGGAGAGAGGCCCGCTACCTCTTCTGGTGGCCGCCTCCCTCAATACTGGCCTCACGGCGCTGCGCCCTTTCTCACTGGTTCTCTCTTATGCCGTTTTCCGTAGGACTCTCTTCTCTGACCTGAGTCTCCTTTGGAACTCTGCAGGTTCTA
+
AAA1AAAAFFFFGGGGDGG1F1GGGEG000AE/FFAAEEG?FHHHGGG?EGGBGFHGHFEG>/EFGGGGEAH>BGEAFEHEEHHHGF@CCC<?CFBGG1FHFHGAFH..><CFGGGGGGH0000=C0;;:EHH-;CGGEGG/:0;9B0;;AFGGFGFE-@@-9A>@F@@FFF/9;FFFFFFFFFF/BFFFFFF@BFFFFFFBF--/FFF/FFFFFFFFFFFFFFFFFFFFFFFFFFEFFF/;;/FFA/9;;
@M05620:37:000000000-D9766:1:1101:23821:5848 1:N:0:52
ACCACACCTTCTACAATGAGCTGCGTGTGGCTCCCGAGGAGCACCCCGTGCTGCTGACCGAGGCCCCCCTGAACCCCAAGGCCAACCGCGAGAAGATGCCCAGGTGAGTGGCCCGCTACCTCTTCTGGTGGCCGCCTCCCTCCTTCCTGGCCTCCCGGCGCTGCGCCCTTTCTCACTGGTTCTCTCTTCTGCCGTTTTCCGTAGGACTCTCTTCTCTGACCTGAGTCTCCTTTGGAACTCTGCAGGTTCTA
+
BCCCCBBCFFFFGGGGGGGGGGHHGGGGHGHHHGGGGGGGGHHHHGGGGGGGHHHHHHHGGGGGGGGGGGGGHHHGGGGHGHHHHGGGGGGGGGHHGGHHHHHGGHHHHHGGHHGGGGGHHHHHHHHHHHGHHGGGGGHGHHGHHGGGGGGGGGGGGG-@DFFFFFFFFFFFFFFFFFFFFFFFFFFFFFFFFFDFFFFFFFFFFFFFFFFFFFFFFFBFFFFFFFFFFFFFFFFFFFFFFFFFFFFFFFF
@M05620:37:000000000-D9766:1:1101:11491:5851 1:N:0:52
AGTGCCAGCTCTCAATCGCACAGGGGACCCAGGGCCTGGCCCCTCCATCCAGAAAACCTATGACCTCACCCGCTACCTGGAGCACCAACTCCGCAGCTTGGCTGGGACCTATGTGAGTATCCAGCGTAGGAATCTGGGAGTTGGGGAGGAGTGAGGAGTTGGGGAAAGACAGTCCTAACCGTGGAGGGTTCTGGTAAATGATGGGGTGAGGAGGGGCTCTTTGGCTCCCACCAGTCCCCCTGTCTGGTCTA
+
ACBBAFFFBFFFGGGGGGGGGGGGFCEEEGHHBAEEFGHHGHGHEGFHHGHHHHHHGGHHGHHHHGGFHHHGG>EFHHHHFHHHHH1?EHHGAFEGGHHHGHHGCGHH/GHHHHHHHHHHGDHHHGDDGGHHHBHHHHFGD?11AC.<A>CGHG0GCGHHHHGGGGHHHFHH:0GGHHHHGGEGDFGGAFGGGGFGGGGGGBG0..;@FFFFDF-@FDFFFFFFFFFFFFFFFFFFFFFFFFFFFFF/BFB
@M05620:37:000000000-D9766:1:1101:5443:5851 1:N:0:52
AGGGCCAGCTCGCAATCGCAAAAGGGACCCAGGGCCTGGCCCCTCCATCCAGAAAACCTATGACCTCACCCGCTACCTGGAGCACCAACTCCGCAGCTTGGCTGGGACCTATGTGAGTATCCAGCGTAGGAATCTGGGAGTTGGGGAGGAGTGAGGAGTTGGGGAAAGACAGTCCTAACCGTGGAGGGTTCTGGTAAATGATGGGGTGAGGAGGGGCTCTTTGGCTCCCACCAGTCCCCCTGTCTGGTCTA
+
>>>>>>>>AFF>AEFEGAA2A22A2BBAABBABBEECCGCFHGHGGHHHHHBFF3BFFHBHHHHGHCHHHHGGGFFHHHHHHHECGHHGFDHGFGCEHHHGEHGGGGHDGGHHHHGHHGHHHHGHGDDCGGHHGHHGHAEDGHHGGEFCDEGHFHHGGHHFB@CGDEHFHHHHFGGGFGGGGGGDEGGGGGGGGGGGGGGFFFFFFFFFFFFFFFFFFFFFFFFFFFFFFFFFFFFFFEFFFFFFB/BBF/
@M05620:37:000000000-D9766:1:1101:20688:5867 1:N:0:52
ACCACACCTTCTACAATGAGCTGCGTGTGGCTCCCGAGGAGCACCCCGTGCTGCTGACCGAGGCCCCCCTGAACCCCAAGGCCAACCGCGAGAAGATGCCCAGGTGAGTGGCCCGCTACCTCTTCTGGTGGCCGCCTCCCTCCTTCCTGGCCTCCCGGAGCTGCGCCCTTTCTCACTGGTTCTCTCTTCTGCCGTTTTCCGTAGGACTCTCTTCTCTGACCTGAGTCTCCTTTGGAACTCTGCAGGTTCTA
+
AAAAA1>>CFFF3GGFFFF1F1GCFFGEAAFHHGGGCGG/AGFGHGEGEEFEBGFGHHHGEG?EGFGGGGGHHHHGGGGHGGHHEFGGGGGGC?<<FFFGHFGG1FDC<FAACG@-@@-F<GFHHBDF0<AAC<@@?CHFFCFBGFGGGG.ABFEEGG@A-.F/9-A@?FFFBF//BFF/:9//BBBBBFFEF@AABEBFFFFBF9BBFFFFFFEF/99BFFF/;FF/BFBBFFFFFFFFBFBBFF-BFF/
@M05620:37:000000000-D9766:1:1101:13310:5873 1:N:0:52
GAGGCTGCTTTGGAAGAAACTCATACCTTACTGCAACAATTCCCCATGGACCTGGCGAAGTTTCTAGCCTACCTTAACGACGCTGACCCACCAGCCCACCCCTTACGACAAAACTCCTATCCTCCAACCCGGGCATCAACACGATAATGCCCACCAGACACAACAGTCCGGCCTTTCCGCTTTCGCCCTCTTGTGGATCCACTTTAACACTTCTCTGAATTTATCCTGGTACCTGACAATCACGGGAACCA
+
A>A1AAFAFFFBF11FGFGGGG1331013B1F31BBGE0B11B100B0AAFFAFCA/A/AA1DAF221011001D111/B//>BEEC0BC?E/B?//>/?///011//?/<0001BCD12102BB0<1??//@C/001101/<-...>11<01.<....<</..C<:00.:?-:/CFG9..99C..9.-9;0CB;.;0;B0/C0////BFB//;B/;F/9/;/;:/9//9//;/9;FF////;;9-;-9--
@M05620:37:000000000-D9766:1:1101:13291:5874 1:N:0:52
GAGGCTGCTTTGGACGAAACTCATAGATTACTGCAACACTTACTTATAGACCTGGAAAAGTTTATCGAAAGGGTTAACGAATGTGATACAACTGCCAACGTTCAACTCGAATGTAGTCGTAAGCAAAACCAAATACAAGAATAAAAGAAAATATAACAGCTAATTACACACAGGCAAGTAAGAAAAACACTCACACTTCACCACCCTAGCCGATCCAATCGAACAAGTATAAGCATTTGTACTTCAAAGCG
+
A>AA>AFAF@B1FF1AEE0EECDGFA133DBA2F111B0B11B1DDD222BB1BF01100A2DAD2B/BA/0/A0/BBB?/?BFF22@DD1B@BG01B//BB01BB2B?/B@1>B22B??F0BB1<100?<?/11111<<01B1B1B/B00112221<1@<1@1211111//</</0.11111<000>.01/<<0</=00000<<;:////.---:000/..9:-//;;;00;;00;FF00;0;00;90/9
@M05620:37:000000000-D9766:1:1101:16943:5879 1:N:0:52
AGTGCAAGCTCTCAATCGCACAGGGGACCCAGGGCCTGGCCCCTCCATCCAGAAAACCTATGACCTCACCCGCTACCTGGAGCACCAACTCCGCAGCTTGGCTGGGACCTATGTGAGTATCCAGCGTAGGAATCTGGGAGTTGGGGAGGAGTGAGGAGTTGGGGAAAGACAGTCCTAACCGTGGAGGGTTCTGGTAAATGATGGGGTGAGGAGGGGCTCTTTGGCTCCCACCAGTCCCCCTGTCTGGTCTA
+
AABABDDFBFFFGDGGGFF2E2BEFAEFGGHHGGGGEFHGHHGHGGHHHHHHGHGHHGHFHHDHHHHHHHHEEEEGHHGHHHHGGGCGEHHHGEEEGGHHGHHGGGHHGHHHHHHHHGHHHGHGHGCECDHHGHHHHHFGCGHHGGEGGGGHHHHHGEGGHHGGEGGHFFHHGFHGHHGHG9CBGGGGCAFGGGBFGGGGGFFGGGFB9FFBDDBBBBFFFFFFFFFF?FFAAAFFFFFF?FFFFFFBBBB
@M05620:37:000000000-D9766:1:1101:12892:5907 1:N:0:52
ACCACACCTTCTACAATGAGCTGCGTGTGGCTCCCGAGGAGCACCCCGTGCTGCTGACCGAGGCCCCCCTGAACCCCAAGGCCAACCGCGAGAAGATGCCCAGGTGAGTGGCCCGCTACCTCTTCTGGTGGCCGCCTCCCTCCTTCCTGGCCTCCCGGAGCTGCGCCCTTTCTCACTGGTTCTCTCTTCTGCCGTTTTCCGTAGGACTCTCTTCTCTGACCTGAGTCTCCTTTGGAACTCTGCAGGTTCTA
+
CCDDDCCCFFFFGGGGGG5GGGHHGGGBGGHGHGGGDFFGGHGHHGGGGGGGHHHHGHHGGGGGGGGGGGGHFHHGGGGHGHHHHGGGGGFGGGHGHHHHHHHGGHHHHHGGHHGGGGGHHHHHHHHHHHGHHGGGGGHGHHGHHGGGGGGGGGGGGG@BGGGGGGFFFFFFFFFFHHFFFFFFFFFFHHFFFFAFFFFFFFFFFFFFFFFFFHHFFFFFFHFFFFFFFFFFHHFFFFFFFHFFFFFFFFB
@M05620:37:000000000-D9766:1:1101:8821:5912 1:N:0:52
ACCACACCTTCTACAATGAGCTGCGTGTGGCTCCCGAGGAGCACCCCGTGCTGCTGACCGAGGCCCCCCTGAACCCCAAGGCCAACCGCGAGAAGATGCCCAGGTGAGTGGCCCGCTACCTCTTCTGGTGGCCGCCTCCCTCCTTCCTGGCCTCCCGGGGCTGCGCCCTTTCTCACTGGTTCTCTCTTCTGCCGTTTTCCGGAGGACTCTCTTCTCTGACCTGAGTCCCCTTTTGAAATCTGCAGGTTCTT
+
AAAAAAAAFFCDGGGGGF1FEFCHAEGBAEHHHFGFGGGEGHHHHGGGGGGGGGHHHHHEGGGGGGGGGGGHHHHGGGGHGHHHHGGGGG<CGGHGHH1GH1/?<11?<<F/GHC@-<<F<00D<D0G</<<G--CA.GG:CF/GBF00;.F99EF.9-;:A-999B@=FF///::9/B9B9///9/;////;99AFFBF----;--/9///;BB/9///B/-/99///;-AF/;-;/////9//;-B///
@M05620:37:000000000-D9766:1:1101:16582:5938 1:N:0:52
ACCACACCTTCTACAATGAGCTGCGTGTGGCTCCCGAGGAGCACCCCGTGCTGCTGACCGAGGCCCCCCTGAACCCCAAGGCCAACCGCGAGAAGATGCCCAGGTGAGTGGCCCGCTACCTCTTCTGGTGGCCGCCTCCCTCCTTCCTGGCCTCCCGGAGCTGCGCCCTTTCTCACTGGTTCTCTCTTCTGCCGTTTTCCGTAGGACTCTCTTCTCTGACCTGAGTCTCCTTTGGAACTCTGCAGGTTCTA
+
BBBBBBBBFFFFGGGGGGBFGGHFGGGEEEHHGGGGGGGGGHHHHGGGGFGGHHHHHHHGGGGGGGGGGGGHGHHGGGGHGHHHHGGGGGGGGGHHHHHHHHHGHHHHHHGGHHGGGGGHHHHHHHHHHHGHHGGGGGHGHHGHHGGGGGGGGGGGGG-ABGGGGGFFFFFFFFFFFFFFFFFFFFFFFFFFFFDFFFFFFFFFFFFFFFFFFFFFFFFFFFFFFFFFFFFFFFFFFFFFFFFFFFFFFFF
@M05620:37:000000000-D9766:1:1101:14734:5940 1:N:0:52
ACCACACCTTCTACAATGAGCTGCGTGTGGCTCCCGACGAGCACCCCGTGCTGCTGACCGAGGCCCCCCTGAACCCCAAGGCCAACCGCGAGAAGATGCCCAGGTGAGTGGCCCGCTACCTCTTCTGGTGGCCGCCTCCCTCCTTCCTGGCCTCCCGGCGCTGCGCCCTTTCTCACTGGTTCTCTCTTCTGCCGTTTTCCGTAGGACTCTCTTCTCTGACCTGAGTCTCCTTTGGAACTCTGCAGGTTCTA
+
BBAAAAABFFFFGGGGGGF5GAF4EEEBCAGHCFGGG2AEEGGHHGGGDGGGGHGHHHHGGGCGGGGGGGGHHHHGGGGHFHHHHGDDGGGGGGHHHHHHHHHGHHHHHHGGHHGGGGGHHHHHHHHGGHGHHGGGGGHGGGGGGGGGGGGGGGGGGGBGBBBFBBFBBFFFFFFFFFFFFFFFFFFFFFFFFBAFFFFFFFFFDFFFFFFFFFFFFFFFFFFFFFFFFFFFFFFFFFFFFFFFFAFFFFF
@M05620:37:000000000-D9766:1:1101:19240:5941 1:N:0:52
ACCACACCTTCTACAATGAGCTGCGTGTTGCTCCCGAGGAGCACCCCGTGCTGCTGACCGAGGCCCCCCTGAACCCCAAGGCCAACCGCGAGAAGATGCCCAGGGGAGTGTCCCCCTACCTCTTCTGGGGTCCGCCTCCCTCCCCCTCGTGCCCCCGCAGCGGCGCCCCCTCTCACTGTTTCTCTCTTCTGCCGCGTTCCGCATGACTCTCTTCTCTCACCCGAGTGTCCTTTTTAACTCTCTAGGGTCTA
+
>AAAAAAAFFFFGGGCGFGGGGHHGGGG4AFGHHGGGGGGGHHHHGGGFGGGDHFGGHHGFGCFGGGGGGGHHHHFGGEHGGHHGGGGGGGGCGHGHH22F2///<?>/?11=>.>-.0>1>G10=<0/<.<<-A..;.=/;:..:-.-....;;B---;@---;@-@--;.BF/F//9//;:BBFF/;B///---;@..9.9.999BBFFF//BFF///;.-9;..;B///9//.//9;B/////.9;F/
@M05620:37:000000000-D9766:1:1101:25965:5965 1:N:0:52
GAGGCTGGCTTGGAGGAACACACGGAACCAAGGAACTCATCCCTCTGTCCAGAGAACATATTATTGCATCCGCTAAATGAAGCTCCACCTCCTGAGATTGGCTGAGACCAATGTAAGTGTGCAAAATAGCAAACTAAAAAATGGGAAGGAATGAAGAGATGGCGAAAGAAAGACCTAACCGTAGAGAATTCTAGTAAATGAAGGGGTGAGAAGGGGAACTTACGCTCCCACCACACCCCCTGTCTAGACTA
+
>1>>>>>>>BB>A11AA0BBBF0AA0AA0F0BA00B1B11B1BF0A1A2B2B1AAB101BF2FAB111BDB?/B/?1DFD1BB11BB000>F0B@0BB1B0FF?B0BBF0?11B2BB2221BB1B01BB1111<B111B1/0@<00@?/<0@@?11<00??<0/<CCCH0FG0<<<CGHH-..<<;0/;0<00;<;:GFHH0:;.AEGGG0;/9;@;.;;000...;;-9--E--9;;----:9;///9;;
@M05620:37:000000000-D9766:1:1101:16788:5978 1:N:0:52
AGTGCCAGCTCTCAATCGCACAGGGGACCCAGGGCCTGGCCCCTCCATCCAGAAAACCTATGACCTCACCCGCTACCTGGAGCACCAACTCCGCAGCTTGGCTGGGACCTATGTGAGTATCCAGCGTAGGAATCTGGGAGTTGGGGAGGAGTGAGGAGTTGGGGAAAGACAGTCCTAACCGTGGAGGGTTCTGGTAAATGATGGGGTGAGGAGGGGCTCTTTGGCTCCCACCAGTCCCCCTGTCTGGTCTA
+
BBABBFFFBFFFGFGGGCFGGCEGGGGGGFGHGGGGGGHHHHGHGGHHHHHHHHHHHGGHHHHHHHHHHHHGGGGGHHHGHGGGHHHHGHHHGGGGGHHHGHHGGGHHGHHHHHHHHHHHHHHHHGBEGGHHHHHHHHGGDHHHGGGGGGGHHHHHHGHFHHGGGGHHHHHHHHHHHHHHGEEGGGGG;FGGGGFGGGGFGGGGGGDFEFFFFFFFFFFFFFFFFFFFFFFFFFFFFFFFFFFFFFBFBBF
@M05620:37:000000000-D9766:1:1101:12106:6028 1:N:0:52
ACCACACCTTCTACAATGAGCTGCGTGTGGCTCCCGAGGAGCACCCCGTGCTGCTGACCGAGGCCCCCCTGAACCCCAAGGCCAACCGCGAGAAGATGCCCAGGTGAGTGGCCCGCTACCTCTTCTGGTGGCCGCCTCCCTCCTTCCTGGCCTCCCGGCGCTGCGCCCTTTCTCACTGGTTCTCTCTTCTGCCGTTTTCCGTAGGACTCTCTTCTCTGACCTGAGTCTCCTTTGGAACTCTGCAGGTTCTA
+
CCCDCCDAFFFFGGGGGGGGGGHHGGGBCFGHHFFGGGG?EHHHHGGEEFGGGHGHHHHFFFCGGGGGGGGHGHHGGGGHGHHHHGGGGGCGGGHGHHHHHHHGHHHHHHGGHHGGGGGHHHHHHHHHHHGHHGGGGGHGHHGHHGGGGGGGGGGGGD-;CFFFFFFFFFFFFFFFFFFFFFFFFFFFFFFFFFDFFFFFFFFFDFFFFFFFHHHFFFFFFFFFFFFBFFFFFFFFFFFFFFFHFFFFFFF
@M05620:37:000000000-D9766:1:1101:12126:6028 1:N:0:52
ACCACACCTTCTACAATGAGCTGCGTGTGGCTCCCGCGGAGCACCCCGTGCTGCTGACCGAGGCCCCCCTGAACCCCAAGGCCAACCGCGAGAAGATGCCCAGGTGAGTGGCCCGCTACCTCTTCTGGTGGCCGCCTCCCTCCTTCCTGGCCTCCCGGAGCTGCGCCCCTTCTCACTGGTTCTCTCTTCTGCCGTTTTCCGTAGGACTCTCTTCTCTGACCTGAGTCTCCTTTGGAACTCTGCAGGTTCTA
+
AABBA4AAFFFFFGGGGFGGGGHHGGGG4EFGHFGG2EE00A1FGGGGEEGGFHHHBHHEE>/EGGGGGGGHHHHGGGGHGHHHHGGCGGCBADHCGGFHHHGF11=FHBFEHH-C---<<G0GFCFH0/.CGCGGDDFGFBD9;BFB9BFGFGGG.;99BA/F-@DB-;..//BF//FBB//;9;99;;BBF?.AFA9F.9;9A/:;:///;9/;///;FF.B.;B9BB/;B///BBB/B//:BFFB/9/
@M05620:37:000000000-D9766:1:1101:23554:6029 1:N:0:52
AGTGCCAGCTCTCAATCGCACAGGGGACCCAGGGCCTGGCCCCTCCATCCAGAAAACCTATGACCTCACCCGCTACCTGGAGCACCAACTCCGCAGCTTGGCTGGGACCTATGTGAGTATCCAGCGTAGGAATCTGGGAGTTGGGGAGGAGTGAGGAGTTGGGGAAAGACAGTCCTAACCGTGGAGGGTTCTGGTAAATGATGGGGTGAGGAGGGGCTCTTTGGCTCCCACCAGTCCCCCTGTCTGGTCTA
+
BBAABFFFBFFFGGGGGGGGGGHHGGGGGGHHGGGGGGGHHHGHGGFHGHHH3BGHHGHHHHHHHHHHHHHGGGGGHHHHHGHHHHHHGHHHGGGGGGHHGHHGGGHHGHHHHHHHHHHHHHHHHGEGGGHHHHHGHHHGDHHHGGGGGGGHHHHHHGHHHHGGGGHHHHHHHHHHHGHHGGGGGGGGEGGGGGFGGGGGGGGGGGFFFFFFFFFFFFFFFFFFFFFFEFFFFFFFFFFFFFFFFFFFFFB
@M05620:37:000000000-D9766:1:1101:26000:6072 1:N:0:52
AGTGCCAGCTCTCAATCGCACAGGGGACCCAGGGCCTGGCCCCTCCATCCAGAAAACCTATTACCTCACCCGCTACCTGGAGCACCAACTCCGCAGCTTGGCTGGGACCTATGTGAGTATCCAGCGTAGGAATCTGGGAGTTGGGGAGGAGTGAGGAGTTGGGGAAAGACAGTCCTAACCGTGGAGGGTTCTGGTAAATGATGGGGTGAGGAGGGGCTCTTTGGCTCCCACCAGTCCCCCTGTCTGGTCTA
+
3>AABFFFBFFFGBGGGAAFEEBCAABFEGHHGCGEGBFFFGEHGGFFGHFGBGEGFGHHH55FGGEFHHGFGGFGHGG1FFB1BF1FEEGHGE/>EFHHDHH?<?FGFHHFFHGGHFHFGGHGHGCEDEGHHHHHGHFGC0FGGGGGCFGHHHGGHCGHFGD@EDAFHHHG00CGGHHHG;EGGGFA9:FFFGFBBFGGGFGBCDDFFFFFFFFFFAFFFF/FBFFFFFFFE9BFFFF?F?FFF9B/;/;
@M05620:37:000000000-D9766:1:1101:25984:6078 1:N:0:52
AGTGCCAGCTCTCAATCGCACAGGGGACCCAGGGCCTTGCCCCTCCATCCAGAAAACCTATGACCTCACCCGCTACCTGGAGCACCAACTCCGCAGCTTGGCTGGGACCTATGTGAGTATCCAGCGTAGGAATCTGGGAGTTGGGGAGGAGTGAGGAGTTGGGGAAAGACAGTCCTAACCGTGGAGGGTTCTGGTAAATGATGGGGTGAGGAGGGGCTCTTTGGCTCCCACCAGTCCCCCTGTCTGGCCTA
+
11AAABBFAFCDF1BGG1AFAE000AEEGFEHG?EEA11ABFEHEF0FDFBFBBFGFEGFH1DGEG1BBGAFGE/EEDG>>FF?0G0FEBFGGE/EEFFF/0F?E<B0?BBBFG2FF1BGFFFFHG/?</@GHGFHGEFE<?GFCC.<-<AHFDDGB./<=G?<.AAC/CFC;;00CFGHC;CGACC@;AFFFB;;FG9F099B99E@AFFFAB@@@9-B/B//9//9-9A9A-/;/9:A@-/9:/;/-//
@M05620:37:000000000-D9766:1:1101:25284:6085 1:N:0:52
ACCACACGTTCTACAATGAGCTGCGTGCGGCTCCCGAGGAGCACCCCGTGCTGCTGACCGAGGCCCCCCTGAACCCCAAGGCCAACCGCGCGAAGATGCCCAGGTGAGTGGCCCGCTACCTCTTCTGGTGGCCGCCTCCCTCCTTCCTGGCCTCCCGGAGCTGCGCCCTTTCTCACTGGTTCTCTCTTCTGCCGTTTTCCGTAGGACTCTCTTCTCTGACCTGAGTCTCCTTTGGAACTCTGCAGGTTCTA
+
AAAAAAA1C1FAGGF13B1BFBGFEBA0A0AE?/F/EEEGGHHHHGG/E/EFDHGGHHH/EE/EFAEGGGEFHFHGGGGH/?GHHG?/CC/<BCCGGFFHHHGGHHHGHHEFFHC--<@G:GFHHHHFHHCCG?@ABG.AFGGGGG/FGBFFG.CEAA-9@FFF@;B9=F/BFF/FBFFFFFFFFFFFFFFFF@BBFFFFFFFBFFFFBFFFFFFF/B:9FFFB-BB/99BFFFFFFFFFFFFFFFFFFFB
@M05620:37:000000000-D9766:1:1101:10663:6093 1:N:0:52
ACCACACCTTCTACAATGAGCTGCGTGTGGCTCCCGAGGAGCACCCCGTGCTGCTGACCGAGGCCCCCCTGAACCCCAAGGCCAACCGCGAGAAGATGCCCAGGTGAGTGGCCCGCTACCTCTTCTGGTGGCCGCCTCCCTCCTTCCTGGCCTCCCGGAGCTGCGCCCTTTCTCACTGGTTCTCTCTTCTGCCGTTTTCCGTAGGACTCTCTTCTCTGACCTGAGTCTCCTTTGGAACTCTGCAGGTTCTA
+
BAAAABA>FFFFFFGCFGFGGGGHGGGEE?GFHFFEAEFEEHHHHGGGGGGGHFHHHHHEEEFGGGGGGGGHGHHGGGGGGHHHHGGGDDCGGGHEGHHHHHHFFGHFGHGGHHGGGGGHHHHHHHHHHFEHHGGGGGHGHHGHBFGGFGFGGGGGGF-;AFFGGGFFFFFFFFFFFFFFFFFFFFFFFFFFFFDFFFFFFFFFFFFFFFFFFFFFFF/BFBFBFBFBFFFFFFFFFFFFFBFFFF;BBFB
@M05620:37:000000000-D9766:1:1101:18699:6095 1:N:0:52
ACCACACCTTCTACAATGAGCTGCGTGTGGCTCCCGAGGAGCACCCCGTGCTGCTGACCGAGGCCCCCCTGAACCCCAAGGCCAACCGCGAGAAGATGCCCAGGTGAGTGGCCCGCTACCTCTTCTGGTGGCCGCCTCCCTCCTTCCTGGCCTCCCGGAGCTGCGCCCTTTCTCACTGGTTCTCTCTTCTGCCGTTTTCCGTAGGACTCTCTTCTCTGACCTGAGTCTCCTTTGGAACTCTGCAGGTTCTA
+
CCCCCCCCFFFFGGGGGGGGGGHHGGGEEGHHHGGGGGGCGHHHHGGGEGGGHHHHHHHGEGGGGGGGGGGHHHHGGGGHGHHHHGGGGGGGGGHHHHHHHHHGHHHHHHGGHHGGGGGHHHHHHHHHHHGHHGGGGGHGHHGHHGGGGGGGGGGGGG?FGGGGGGFFFFFFFFFFFFFFFFFFFFFFFFFFFFADFFFFFFFFFFFFFFFFFFFFFFFFFFFFFFFFFFFFFFFFFFFFFFFFFFFFFFF
@M05620:37:000000000-D9766:1:1101:18855:6118 1:N:0:52
AGTGCCAGCTCTCAATCGCACAGGGGACCCAGGGCCTGGCCCCTCCATCCAGAAAACCTATGACCTCACCCGCTACCTGGAGCACCAACTCCGCAGCTTGGCTGGGACCTATGTGAGTATCCAGCGTAGGAATCTGGGAGTTGGGGAGGAGTGAGGAGTTGGGGAAAGACAGTCCTAACCGTGGAGGGTTCTGGTAAATGATGGGGTGAGGAGGGGCTCTTTGGCTCCCACCAGTCCCCCTGTCTGGTCTA
+
BBABCFFFCFFFGGGGGGGGGFHHGGGGGGHHGGGGGGHHHHGHGGHHHHEHDG3EGGHHHHFHHHHHHHHGGGGGHHHHHHHHHHHHGHHHGGGGGHHHGHHGGGHHGHHHHHHHHHHHHHHHHGGGGGHHHHHHHHHGGHHHGGGGGGGHHHHHHGHHHHGGGDHHHHHHHHHHHHHHGGGGGGGGCFFGGGCFGGGGGGGGGGFFFFFFFFFFFFFFFFFFFFFFFFFFFFFFFFFFFFFFFFFFFFF
@M05620:37:000000000-D9766:1:1101:16005:6161 1:N:0:52
ACCACACCTTCTACAATGAGCTGCGTGTGGCTCCCGAGGAGCACCCCGTGCTGCTGACCGAGGCCCCCCTGAACCCCAAGGCCAACCGCGAGAAGATGCCCCGGTGAGTGGCCCGCTCCCTCCTCAGGTTGCCGCATCCCTCCTTCCTGGGCTCCCGGAGCTGCGCCCTTTCTCACTGGGTCTCTCTTCTGCCGTTTTCCGTAGGCCTCTCTTCTCTTACCTGAGACTCCTTTGGAACTCTACAGGTTCCA
+
>A1>AA>AFFFFEGGDAFGDF111ABBE00FG1FF00AE//GCGHGCG//E/11AFHHFGCE/EEEEGGGG01>>/EG/>>FGC/<?<C/B@?/?1?11?F//<///01<F.FH->--<C//.</0/;00;.<---.-;E09E/00;00:.;9C9A.=-:@9//-9;--;9////;/9F-9-;9/99BF///;--;BE9F-/---/;99///B/9;///;F//9-///9B9FF/9////9////:FB////
@M05620:37:000000000-D9766:1:1101:14733:6169 1:N:0:52
AGTGCCAGCTCTCAATCGCACAGGGGACCCAGGGCCTGGCCCCTCCATCCAGAAAACCTATGACCTCACCCGCTACCTGGAGCACCAACTCCGCAGCTTGGCTGGGACCTATGTGAGTATCCAGCGTAGGAATCTGGGAGTTGGGGAGGAGTGAGGAGTTGGGGAAAGACAGTCCTAACCGTGGAGGGTTCTGGTAAATGATGGGGTGAGGAGGGGCTCTTTGGCTCCCACCAGTCCCCCTGTCTGGTCTA
+
AAAAAFFFBFFFG4GFGFGGGGHGGGDAAEHHFEGGEFHHAGGHGGHHHHHHBHHHHGHEHHBHHHHGHHHGGFCGHHHHBGGGGHFFEGHG>FCEEHFGGHHEEGHGGHHHHHHFHHFHHHFGHGCAD?<FGHHHHHAFGHHHFDCGGGFFGDGHFGHHHHGGCEEHEHFFHHHHFHHHGEEGFGGGD?CFFGFFC0FFFFFFGGFFEFFFFFFFFFFFFFFFFEFFFFFFFFFFFFFFFFFFFFFFFFF
@M05620:37:000000000-D9766:1:1101:7578:6178 1:N:0:52
ACCACACCTTCTACAATGAGCTGCGTGTGGCTCCCGAGGAGCACCCCGTGCTGCTGACCGAGGCCCCCCTGAACCCCAAGGCCAACCGCGAGAAGATGCCCACGTGAGTGGCCCGCTACATCTTCTCGTGGCCGCCTCCCTCCTCCCTGGCCTCCCGCCGATCCGCCCTTTCTCACTGGTTCTCTCTCCTGCCGTTTTCCGTAGGACTCTCTTCTCTGACATCAGACTCCTTTGGAACTCTGCAGGTTCTA
+
A>AABAA>CFFFGGGGFGFBG5FCEEGE4EFCHFGGGGG?AHHFHGGGEEFF5EEHHHFGCGCGGGGGGEAGHHHGGEDHGHHHEGGGGG/B/AGGHHHHGH//?FGD11?CCG-<<-<0=GHFHH0<.CACFDGGGDHFGFDF9/;909.99FEAF99:-;-999DBB/BFFF/9BBB9B:B9BFF//;:B.@.9;ABFD/99.9;BFFBFFFFFF//9/;/9//;9B/:B/BB//;FFF//99.;FFF;
@M05620:37:000000000-D9766:1:1101:21052:6195 1:N:0:52
AGTGCCAGCTCTCAATCGCACAGGGGACCCAGGGCCTGGCCCCTCCATCCAGAAAACCTATGACCTCACCCGCTACCTGGAGCACCAACTCCGCAGCTTGGCTGGGACCTATGTGAGTATCCAGCGTAGGAATCTGGGAGTTGGGGAGGAGTGAGGAGTTGGGGAAAGACAGTCCTAACCGTGGAGGGTTCTGGTAAATGATGGGGTGAGGAGGGGCTCTTTGGCTCCCACCAGTCCCCCTGTCTGGTCTA
+
A3>AAFFFBFFFFGGGGFFCEFHGGGGGGGGDFDEEGFHHHHGHGGHGHHHGHHHHHGEFHFHHHHHHHHHGGEGGHHHHFHHHHHCFEHHHEGGGGHGHGHHGGGHHGHHHHHHHHHHHHHHHHGGGGGHHHHHHHHGGGHHGGF<CGDEGHDGHGGHHHHGGEFHHHHHHHHHHHHHHGGGGBGGGDFGGGGGGGGGGGGGGGGFFFFFFFFFFFFFFFFFFFFFFFFFFFFFFFFFFFFFFFFFFFF/
@M05620:37:000000000-D9766:1:1101:13428:6214 1:N:0:52
ACCACACCTTCTACAATGAGCTGCGTGTGGCTCCCGAGGAGCACCCCGTGCTGCTGACCGAGGCCCCCCTGAACCCCAAGGCCAACCGCGAGAAGATGCCCAGGTGAGTGGCCCGCTACCTCTTCTGGTGGCCGCCTCCCTCCTTCCTGGCCTCCCGGCGCTGCGCCCTTTCTCACTGGTTCTCTCTTCTGCCGTTTTCCGTAGGACTCTCTTCTCTGACCTGAGTCTCCTTTGGAACTCTGCAGGTTCTA
+
CCCCCCCCFFFFGGGGGGGGGGHHGGGGHGHHHGGGGGGGGHHHHGGGGGGGHHHHHHHGGGGGGGGGGGGEHHHGGA/FFGHG/FEGGGCG//GHHHHHHFHEGFFHHHGFHHGGG-CHHHHGHHF0GGDGHGGGGGHGHHGHHGGGGFFGGGGGD---AD=FAFFFFFFFFFFFFFFFFFFFFFFFFFFFFFFFFFFFFF.9.0;FFFFFFFFFFFBFFFFBBFFFFFFFFFFFFFFFFFFFFFFFFFB
@M05620:37:000000000-D9766:1:1101:18284:6218 1:N:0:52
ACCACACCTTCTACAATGAGCTGCGTGTGGCTCCCGAGGAGCACCCCGTGCTGCTGACCGAGGCCCCCCTGAACCCCAAGGCCAACCGCGAGAAGATGCCCAGGTGAGTGGCCCGCTACCTCTTCTGGTGGCCGCCTCCCTCCTTCCTGGCCTCCCGGCGCTGCGCCCTTTCTCACTGGTTCTCTCTTCTGCCGTTTTCCGTAGGACTCTCTTCTCTGACCTGAGTCTCCTTTGGAACTCTGCAGGTTCTA
+
CCCCCCCCFFFFGGGGGGGGGGHHGGGBFDHHHGGGGGGCGHHHHGGGGGGGHHHHHHHGGGGGGGGGGGGHHHHGGGEHGHHHHGGGGGGGGGHHHGHHHHHGHHHHHHGGHHGGGGGHHHHHHHHHHHGHHGGGGGHGHHGHHGGGGGGGGGGGGG?DGFFFFFFFFFFFFFFFFFFFFFFFFFFFFFFFFFFFFFFFFF.DFBBFFFFFFFFFFFFFFFF/BFFFFFFFFFFFFFFFFFFFFFFFFF;
@M05620:37:000000000-D9766:1:1101:13425:6232 1:N:0:52
ACCACACCTTCTACAATGAGCTGCGTGTGGCTCCCGAGGAGCACCCCGTGCTGCTGACCGAGGCCCCCCTGAACCCCAAGGCCAACCGCGAGAAGATGCCCAGCCCGCTAGCCCTCTACCTGTTCTCCTCGCCGCCTCCCGCCTTCCTGGCCTCCCGCCCTTTCGCCCTTTCTCACTGGTCCTCTCTTCTGCCGTTTTCCGTCTGCCTCTATCCTATGCCCTGTGTCACCTTTGGAAGTCTGAAGGCTCTA
+
CCCCCCCCFFFFGGGGGGGGGGHHGEGFHGHHHGGGGGGCGHHHHGGGGGGGHHHHHHHGGGGGGGGGGGGHHHHGGGGHGHHECFGGGGBFCAGHHHH222?0////>-.>0>0.0111>110=D00=/.<<:=-CGH..-;.CGG0BF..09AAE?G--;0;.;.AF/09BF0;F0/;000;0/;F0;9BB=.:/.B0.;9..:000;900/:0909BF0.:0:000BF0B9/;0/;0000090.B./:
@M05620:37:000000000-D9766:1:1101:23705:6239 1:N:0:52
AGTGCCAGCTCTCAATCGCACAGGGGACCCAGGGCCTGGCCCCTCCATCCAGAAAACCTATGACCTCACCCGCTACCTGGAGCACCAACTCCGCAGCTTGGCTGGGACCTATGTGAGTATCCAGCGTAGGAATCTGGGAGTTGGGGAGGAGTGAGGAGTTGGGGAAAGACAGTCCTAACCGTGGAGGGTTCTGGTAAATGATGGGGTGAGGAGGGGCTCTTTGGCTCCCACCAGTCCCCCTGTCTGGTCTA
+
AAAABFDFBFFFFFGGGEFGEGHHFEGGGGHHGGGGGDGAGHGHGGHHHHHHDFFHHGGHHHHHHHHHHHHGGGGGHHHHGHHGHHHHGFHHGG?EGHHHGHHGGGHHGHHHHHHHHHHHHHHHHGGGGGHHHHHHHHHGGHHHGGGGGGGHHHHHHGHHHHGGGGHHHHHHHHHHHHHHGGGGGGGGEFGGGGGGFGGGGGGGGGFFFFFFFFFFFFFFFFFFFFFFFFFFFFFFFFFFFFFFFFFFBFB
@M05620:37:000000000-D9766:1:1101:23686:6250 1:N:0:52
AGTGCCAGCTCTCAATCGCACAGGGGACCCAGGGCCTGGCCCCTCCATCCAGAAAACCTATGACCTCACCCGCTACCTGGAGCACCAACTCCGCAGCTTGGCTGGGACCTATGTGAGTATCCAGCGTAGGAATCTGGGAGTTGGGGAGGAGTGAGGAGTTGGGGAAAGACAGTCCTAACCGTGGAGGGTTCTGGTAAATGATGGGGTGAGGAGGGGCTCTTTGGCTCCCACCAGTCCCCCTGTCTGGTCTA
+
>>AAAFFFBFFFG4BGFAAFEE4ABAFGFEGHFEBBABAGCBEHGGFHFGFFFB3FFA3BGA5FHFF3FGHEGGGGHGH1BGF??G1FEBGGF//>E?FGEHHFEEGGEFHHEDBFGB?FFGGHHC/?<<FGFHHHHHAF/FGC@D.A<CE0C<DCG.<C0C<CCAA;/CFG0=:C0CGGA..9AEG@;.CBFGCFGG0FBBFB.ADBEFFFDFBBB-AFFE/BFFBEFFAAF.;FFFFD?AFFFFBB;BB
@M05620:37:000000000-D9766:1:1101:21041:6255 1:N:0:52
GAGGCTGCTTTGGAAGAAACTCATAGAAGACTGCAAGAGAGCAAAAGAGATGTGGAAAAAATTGCAACTAAGTCTAGCGTTTCCGATATAGCTGTCTTGTGGATCCAATTGCCCCATTCTAAGCCTTTCTACTTGACCCTGACCCGCCAGGGCACCACGATAAAAAAGCACAAGTCTGACCTCCAGTCCCATTCAGACATCTCGTATGCCGTAATCTACTTACACCAAACATTTGTACTTGTAACTGACAA
+
>AAABBFBFFFFGGGGGFGGGGHHHGH55BFH4FG332B2223BB232B2B35BFGFH21AB355553BABBB555BD0110B5B>1/>44F433B44@B3>FFB2@BBFD4?G/?2B4?4BFH33FD3FHE44B3B?BG2BC?2//><///<//?0<//?/.11>A.0<>G/<G0=GDD/<<GHCGCCG0;GC:0;/:;000.::;FFB?...;;;00000000/.;..;0000;;00///;:B/;:///
@M05620:37:000000000-D9766:1:1101:22591:6277 1:N:0:52
GAGGCTGCTTTGGAAGAAACTCATAGAAGACTCCAAGGGAGTAAAAGAGCTGATGAAACAATGGCAAGTAAGTCAGGCATTTCCGCTTTAGCACTCTTGTGGATCCAATTGAACAATTCTCAGCATTTGTACTTGTACCTGACAAGCCAGGGACAAAAGATCGGAAGAGCACACGTCTGACCTCCAGTCACATTCAGAAATCTCGTATGCCGTCTTCTGCTTGAACAAAAAAAATACCACGAATACAAATA
+
>>AAAAFAFFFFGGGG4GGGGGHGHHHH54FHGHEFF2E2BBFBFGFGFHHFH3FHHGHHGHGA2E31DFGGGGAFHHHHHHH5EFGGGDGHFFHHBGHHHGHHHHHHHHHGHHFHHHHHHHHH3BGHHHHHHHHB44BFGCGH3FGGBGHGEGF?F0BFHFHGGGGHGGFHHHGGHHFF1FDGHHHFHHGHHHHHHHHHH0DGHGGHHFHGE?GEFHHHHHHHH0;:FFGCG-.90090.-...;////;
@M05620:37:000000000-D9766:1:1101:21833:6309 1:N:0:52
CGTGCTGGCTTTCAATCACCTCATAGACCCCGGCCCTAGTCCCTCCATCCCGCAAACCTATTCCTTCCCCCGCTTCCTGCAGCTCCAACTCCCCAGCTTGGCTGTGACCTATCTCAGATTCTAGCCGAGTGATCTCGGAGTTCTGGAGGACTGAGCAGTTCGTCAAACATAGTCTCATTCGCCGACGTGTGTCTTCAATTAAGTCATTCTCAGCCTTTGTCTTTGTCCCAGCAGTGCCCCGGCCTCGCCTT
+
1>>>A11B>B>F13BEG1B11AB13DFFFFE0A0AAABBADDF1BE0D1BA/A//ABFB1BDDF2D1BF0>>EF/?F@BBBBGB1BBGH011/>0?B1BF/01?0<B2<1111B222121B2>2F0//<//12@22@///?0111110.<.>E111>0F11<..<.00.0000=00000;;..----:.=..000090;0000900;0000;0///0;/;///:/;/BF//;--9/;FB999-;----9--
@M05620:37:000000000-D9766:1:1101:10191:6319 1:N:0:52
ACCACACCTTCTACAATGAGCTGCGTGTGGCTCCCGAGGAGCACCCCGTGCTGCTGACCGAGGCCCCCCTGAACCCCAAGGCCAACCGCGAGAAGATGCCCAGGTGAGTGGCCCGCTACCTCTTCTGGTGGCCGCCTCCCTCCTTCCTGGCCTCCCGGCGCTGCGCCCTTTCTCACTGGTTCTCTCTTCTGCCGTTTTCCGTAGGACTCTCTTCTCTGACCTGAGTCTCCTTTGGAACTCTGCAGGTTCTA
+
AAA1AAAAFFFFGGGGFGEAG1F1EE?BAAFFEFFECGGEGHHHHGGGEEFGGHHHHHH?EGCGGGGGGGGEHHHGGGGHAGHHHGGEGG/B/CFGG?GGHHHGHHHHHHGGHHGGGGGHHHGHHHHHHHGHHGGGGGGGHHGHHGGGGGGGGGGGG@9AA@@F@@F@@FFFFFFFFFFFFFFFFFFFFFFFF@FBFFFFFFFFBFFFFFFFFFFFFFFFFFFFFFFFFFFFFFEFEFFFFFFFFFFFFFB
@M05620:37:000000000-D9766:1:1101:10625:6343 1:N:0:52
AGTGCCAGCTCTCAATCGCACAGGGGACCCAGGGCCTGGCCCCTCCATCCAGAAAACCTATGACCTCACCCGCTACCTGGAGCACCAACTCCGCAGCTTGGCTGGGACCTATGTGAGTATCCAGCGTAGGAATCTGGGAGTTGGGGAGGAGTGAGGAGTTGGGGAAAGACAGTCCTAACCGTGGAGGGTTCTGGTAAATGATGGGGTGAGGAGGGGCTCTTTGGCTCCCACCAGTCCCCCTGTCTGGTCTA
+
BCCCCFFFCFFFGGGGGGGGGGHHGGGGGGGHGGGGGGHHHHGHGGHHHHHHGHHHHGHFHHFHHHHFHHHGGEGGHHHHHHHHHHHGGHHHGGGGGGHHGHHGGGHHGHHHHHHHHHHHHHHHHGGGGGGHHHHHHHHGGHHHGGGGGGGHHHHHHGHHHHGGGGHHHHHHHHHHHHHHGGGGGGGGEGGGGGFGGGGGGGHGGGFFFFFFFFFFFFFFFHHFFFFFFFFFFFFFFFFFFFFFFFFFFFB
@M05620:37:000000000-D9766:1:1101:10608:6354 1:N:0:52
AGTGCCAGCTCTCAATCGCACAGGGGACCCAGGGCCCGGCCCCTCCATCCAGAAAACCTATGACCTCACCCGCTACCTGGAGCACCAACTCCGCAGCTGGTCTGGGACCTATGGGAGTATCCAGCGTAGGAATCTGGGTGTTGGGGTGGCGTGAGGAGTTGGGGAAAGCCCGTCCTAACCGTGGGGGGTTCTGGTAAATGATGGGGTGGGGAGGGGCTCTTTGGCTCCCACCAGTCCCCATGTCTGGTCTA
+
>>>AAFF4>FFFGBGGGGCFEEG4FGG22EEFC2EE2AEE0EEAEGB5DC3F3ABGHG?35F5DGGHCGGCEEE/EHEGHFHHHHHHHGGDHFGG/>F?B33B?GFH0EBGHH10@//01@2210BC///11<F1F100.->..?-.-<.;::.;CGGCHHC@?FG../;.--9;E;0;F@DA?-9-9-;9/BB/9///;//;/9.;----.;@?;=BE//;//9BF..;.A;.9BBFF.9/;//BFFFF/
@M05620:37:000000000-D9766:1:1101:12961:6355 1:N:0:52
AGTGCCAGCTCTCAATCGCACAGGGGACCCAGGGCCTGGCCCCTCCATCCAGAAAACCTATGACCTCACCCGCTACCTGGAGCACCAACTCCGCAGCTTGGCTGGGACCTATGTGAGTATCCAGCGTAGGAATCTGGGAGTTGGGGAGGAGTGAGGAGTTGGGGAAAGACAGTCCTAACCGTGGAGGGTTCTGGTAAATGATGGGGTGAGGAGGGGCTCTTTGGCTCCCACCAGTCCCCCTGTCTGGTCTA
+
ABABBFFFBFFFGGGGGGGGGGHGGGGGGGHHGGGGDFHHHHGHGGHHHGHHBGHHHGHHHHHHHHHHHHHGGEGGHHHHHGHHHHHHGHHHGGEEGGHHGHHGGGHHGHHHHHHHHHHHHHHHHGFGGGHHHHHHHHHGGHHGGGGGGGGHHHHHHGHHHHGGGGHHGHHHHHHHHHGHGGGGGFGGEGGGGGCBFGGGGGGGGGFFFFFFFFFFFFFFFFFFFFFFFFFFFFFFFFFFFFFFFFFFFFB
@M05620:37:000000000-D9766:1:1101:14166:6359 1:N:0:52
ACCACACCTTCTACAATGAGCTGCGTGTGGCTCCCGAGGAGCACCCCGTGCTGCTGACCGAGGCCCCCCTGAACCCCAAGGCCAACCGCGAGAAGATGCCCAGGTGAGTGGCCCGCTACCTCTTCTGGTGGCCGCCTCCCTCCTTCCTGGCCTCCCGGCGCTGCGCCCTTTCTCACTGGTTCTCTCTTCTGCCGTTTTCCGTAGGACTCTCTTCTCTGACCTGAGTCTCCTTTGGAACTCTGCAGGTTCTA
+
CCCDDDCCFFFFGGGGGGGGGGHHGGGBCEHHHGGGGGGGGHHHHGGGGGGGGHGHHHHFGGGGGGGGGGGHHHHGGGGHGGHHHGGGGGBFGGHGHHGHHHHGHHHHHHGGHHGGGGGHHHHHHHHHHFGHHGGGGGHGHHGHHGGGFGGGGGGGGG-CDFAFFFFFFFFFFFFFEFFFFFFFFFFFFFFFFFFFFFFFFFFFFFFFFFFFFHFFFFFFFFBFFFFFFFFFFFFFFFFFFFFFFFFFFFB
@M05620:37:000000000-D9766:1:1101:13541:6363 1:N:0:52
AGTGCCAGCTCTCAATCGCACAGGGGTCCCAGCGCGTGGCCCCTCCATCCAGAAAACCTATGACCTCACCCGCTACCTGGAGCACCAACTCCGCAGCTTGGCTGGGACCTATGTGAGTATCCAGCGTAGGAATCTGGGAGTTGGGGAGGAGTGAGGAGTTGGGGAAAGACAGTCCTAACCGTGGAGGGTTCTGGTAAATGATGGGGTGAGGAGGGGCTCTTTGGCTCCCACCAGTCCCCCTGTCTGGTCTA
+
>>>AAFFF1FFFG1FGGGGCEGGG0A0ABG1A00A/AEEEGG?/BA0AG0F11FAGHG0@1G2GHBGHH0>F@/>EHDEGHHHHHHHEFHHHGGGGGHHHGHHGGGHHGHHHHHFGHHHHHHGHGGEFGGHHHGHHHGHGGHHHGGFCGCEHHFHHHGHHHHGGGGHHHHGGGGGGGEGGGGGGGGGG;FGGGGFFFFFFFFFFFFF@FFFFFF@??@FFFFFFFFFFFFFFFFFFFFFF@FFFFFFBBF/
@M05620:37:000000000-D9766:1:1101:9664:6372 1:N:0:52
ACCACACCTTCTACAATGCGCTGCGTGTGGCTCCCGAGGAGCACCCCGTGCTGCTGACCGAGGCCCCCCTGAACCCCAAGGCCAACCGCGCGAAGATGCCCAGGTGAGTGGCCCGCTACCTCTTCTGGTGGCCGCCTCCCTCCTTCCTGGCCTCCCGGCGCTGCGCCCTTTCTCACTGGTTCTCTCTTCTGCCGTTTTCCGTAGGACTCTCTTCTCTGACCTGAGTCTCCTTTGGAACTCTGCAGGTTCTA
+
BBBBBBB3BFFFGGGGGG4AECEGGEGBAEGGFAFE?EGCGHHHHGG0BEFGHGHHGHH>EEGGGEEGGGGGFGHGGGGHGGHHHGGGGG@CGGCDGGFHHHHGFHHHHHGGHHGGGGGHHHHHHHHGHHGHHGGGGGEFFGGGFFGGGGGGGGGGG--;@BBFBBFB?FFFFFBFFFFFFFFFFFFF;BFFFBFFFFFFFF.DFFFFFFFFFFF;BF/BFFF/;FF;BFFFFFBFFFFFFFFFFFFFFF9
@M05620:37:000000000-D9766:1:1101:11000:6374 1:N:0:52
ACCACACCTTCTACAATGAGCTGCGTGTGGCTCCCGAGGAGCACCCCGTGCTGCTGACCGAGGCCCCCCTGAACCCCAAGGCCAACCGCGAGAAGATGCCCAGGTGAGTGGCCCGCTACCTCTTCTGGTGGCCGCCTCCCTCCTTCCTGGCCTCCCGGCGCTGCGCCCTTTCTCACTGGTTCTCTCTTCTGCCGTTTTCCGTAGGACTCTCTTCTCTGACCTGAGTCTCCTTTGGAACTCTGCAGGTTCTA
+
BBBBBBBAFFFFGGGGGGFGGFHHGEEBGEGHHGGGGGGGGHHHHGGGGGGGHHGHHHHGGGGGGGGGGGGHGFHGGDGHGHHHGEFEDD/>CGFF2FFFGHGGHHHHHBGGHA@FGGGHFHHHHHFHBGFHH-DGGDEGHHGHHGGGGGGFGGGGGGACGFFFFFFFFFFFFFFFFFEFFFFFFFFFFFFFF;9AFFBFFFFD.BFFFFFFFFFFFFFFFFE/BBF9BFBFF/BBFFFFFFFFFFAF9FB
@M05620:37:000000000-D9766:1:1101:22745:6384 1:N:0:52
ACCACACCTTCTACAATGAGCTGCGTGTGGCTCCCGAGGAGCACCCCGTGCTGCTGACCGAGGCCCCCCTGAACCCCAAGGCCAACCGCGAGAAGATGCCAAGGTGAGAGGCCCGCTACATCTTCTGGTGGCCGCCTCCCTCCTTCCTGGCATCCCGGCGATGAGCCCTTTCTCACTGGTTCTCTCTTCTGCCGTTTTCCGTAGGACTCTCTTCTCTGACCTGAGACTCCTTTGGAACTCTGCAGGCTCTA
+
>11>A1>AFFFD3GG1BFGGFDF1A00E00FHCFFE0EF?/G/GHGGG/AEA1F1BGGBE@E/EF?EEGGG0@>FEFGA?//FC/?E/C@C@//0111FH1?GAGHHA11/?CA-<C-C110<=GF0<0<AFF-C@CGC.;CA/;BB00;./:BBAB@-;---/;9FE-/:BF/BBFB-;BF/9BFF/BBFB/-;;;EBFFFFBFBFFFF/BFFF///BBBF-;-/;;9;FFFF/////B//;/B----99
@M05620:37:000000000-D9766:1:1101:14895:6392 1:N:0:52
AGTGCCAGCTCTCAATCGCACAGGGGACCCAGGGCCTGGCCCCTCCATCCAGAAAACCTATGACCTCACCCGCTACCTGGAGCACCCACTCCGCAGCTTGGCTGGGACCTATGTGAGTATCCAGCGTAGGAATCTGGGAGTTGGGGAGGAGTGAGGAGTTGGGGAAAGACAGTCCTAACCGTGGAGGGTTCTGGTAAATGATGGGGTGAGGAGGGGCTCTTTGGCTCCCACCAGTCCCCCTGTCTGGTCTA
+
AAA>AFFFBFFFG4FGFGGAF?HCGEEEGGHHBBEEGGHHHHGHGGHGHGHHGHHHHGHHHDGHHFGHHHHGG>EEHHHH2FGHHG1?EHHGAFCGEHGHGHHGGGHHGHHHHHHHHHHHHHHHHGGGGGHHHHHHHHAFGHHHGGEFGFCGGBFHHGHHHHGGGGHHHHHHHHHHHHHGGGGGAFGGEFGGGGFFGGGGGGGGGFDFFFFFFFFFFFFFFFFFFFFFFFFFFFFFFFFFFFFFFFFFFFB
@M05620:37:000000000-D9766:1:1101:12316:6410 1:N:0:52
GAGGCTGCTTTGGAAGAAACTCATAGATTACTGCAACAGTTCACCCTGGACCTGGACAAGTTTCTTGCCTGGATTACAGAAGCTGAAACAACTGTCCGCCATGATGCTACCCGTAATGCAAGGCTCCTAGAAGACTCCAAGGCAGTAAAAGATCTCATGAAACAATGCCATGTACGTCAGTCACTTTCGATTTATCTCTCTTGGGGCTCTATTCTAACACTTCCCAGCATTTGTACTTGCAACTGACAAGC
+
>33A3>BAB5B@A4544B4BFAEDGGFGGBB5AB44BC2BFDDDFFAAA2BBBBCB232B5DFDDADBAB3AADB3B5BDA3ABB3@@BB1?3B55B1/B>1BBB4F34B1111///4BB3??/30?3?43B33BB33BBFA/0/0B2?BB?1@>2221@>1FB<1111111@<1<?<//?111>11>..11.11=11<<<=<0.-.<</;0000:00//00:0/00.::0;0990;;F00;:99:CFB.9
@M05620:37:000000000-D9766:1:1101:6058:6411 1:N:0:52
GAGGCTGCTTTGGAAGAAACTCATAGAATACTTCAATGGCTTCAAAGAGCTGATGAAACACTTTCAAGTAAGTCAGGCTTGTCCGATGTATCTCCCTTGTGTCTCCCATTTAAAAATTCTCAGCATTTGTACTTGTAACTGACAAGCAAGGGACAAAAAATCTGAAGAGCACACGTCTAAACTCCAGTCACATTCAGAAATCTCGCATGAAGACCCACTCTTGAAAAAAAAACAAGTAGAAAAAAAAAGAG
+
A3AB>AFBFBB@G45BFG4FGFGHHGHBAGDG5D5D65B2AB25A5D3FG3B3BADB5332BB3555DD55FH55BBB13ABB5B1B>BD5D5@3B2B2BB2@BDG32334BB@D313@444B@334DB4DB4D3B4??BB?3?DB/2BB??/?/02B/>0@222@2>@2=02@<=?0/1?=1=1=?1>1>111>111<111=>0.-.<00=0</....;:00;0;0.----9:;/000000/.--9-../
@M05620:37:000000000-D9766:1:1101:12447:6425 1:N:0:52
AGTGCCAGCTCTCAATCGCACAGGGGACCCAGGGCCTGGCCCCTCCATCCAGAAAACCTATGACCTCACCCGCTACCTGGAGCACCAACTCCGCAGCTTGGCTGGGACCTATGTGAGTATCCAGCGTAGGAATCTGGGAGTTGGGGAGGAGTGAGGAGTTGGGGAAAGACAGTCCTAACCGTGGAGGGTTCTGGTAAATGATGGGGTGAGGAGGGGCTCTTTGGCTCCCACCAGTCCCCCTGTCTGGTCTA
+
ABABBFFFCFFFGGGGGGGGGGHHGGGGGGHHGGGGGGHHHHGHGGHHHHHHHHHHHGHHHHHHHHHHHHHGGFGGHHHHHHHHHHHHGHHHGGGGGHHHGHHGGGHHGHHHHHHHHHHHHHGHHGGGGGFHHHHHHHGGGHHHGGEFGGEGHFHHHGHHHHGGGGHHGHHHHHHHHHHHGGGGDFGGEGGGGGFFGGGGGGGGGGFFFFFFFFFFFFFFFHHFFFFFFFFFFFFFFFFFFFFFFFFFFFB
@M05620:37:000000000-D9766:1:1101:13622:6445 1:N:0:52
ACCACACCTTCTACAATGAGCTGCGTGTGGCTCCCGAGGAGCACCCCGTGCTGCTGACCGAGGCCCCCCTGAACCCCAAGGCCAACCGCGAGAAGATGCCCAGGTGAGTGGCCCGCTACCTCTTCTGGTGGCCGCCTCCCTCCTTCCTGGCCTCCCGGAGCTGCGCCCTTTCTCACTGGTTCTCTCTTCTGCCGTTTTCCGTAGGACTCTCTTCTCTGACCTGAGTCTCCTTTGGAACTCTGCAGGTTCTA
+
AABAB?ABFFFFGGGGGGGFGFHFGEEEHGHHFGGGGGGGGHHHHGGGGGGGHHHHHHHGGGGGGDGGGGGHHFHGGGGHEEHHHGGFGGGGFGHHHHHHHHHGHHHHHHGGHHGGGGGHHHHHHHHHHHGHHGGGGGHGHHGHHGGGGGGGGGGGGF-ABGGGGGFFFFFFFFFFFFFFFFFFFFFFFFFFFFFFFFFFFFFFFFFFFFFFFFFFFFFFFFFFFFFFFFFFFFFFFFFFFFFFFFFFFFF
@M05620:37:000000000-D9766:1:1101:7636:6448 1:N:0:52
GAGGCTGCTTTGGAAGAAACTCATAGATGACTGCAAGAGTGCCCACTGGATGTGGAAAAGTTTGTTGCCTGGCTAAACGAAGCTGAAATAGCTGCCATTGAGATATACTAGCCGCAATGTAAGCCTCTGAACATATCCCTAGTCAGCAAAGGACCCAAGCAAAGAAGCGCAAGCATCTGAGCTACCGCCCCCTTAAGACCTTTGGTAAGCCGACTTAAGCATGCTCAGAAATAGTAATTGTAACTGACAAG
+
A1>AAAFAFFFFGGGGCG1FGGGHFFGF3DFGDGA11AB11D10BFG1B0A11DBGHG001D21A001B11BBB1111A//BE1FG112D1B211B111@1@/BBBGHG21BB//>//12>2B1BG0>F1BB1<1BBFB1101>BB11B10BB0?/?G</0@1@FF01/ACC/<01111F11>FG0<-<-<-;CHB0G0/00;0:::0<:B---;.;0;C0;C00;F/0;/009;00;;0;;B/;/;;/9:
@M05620:37:000000000-D9766:1:1101:9214:6450 1:N:0:52
GAGGCTGCTTTGGAAGAAACTCATAGATGACTCCAAGGGAGCAAACTGGATGTGGAAAAGATGGCAGCTACGTCAAGCGTTGCCGAATTCGCACTCTTGTGGCCCCAATTGAAACATTCTCAGAATTTGTCCATGTACCTAAACAGCCCGGGAAACAAGATCGACCGAGCCAGGTTCTGCCCTCCCATCACCTTCAGACATCTCATATGACGACTCCCGCTAGAACCACTCGTAACTGAAAAGCCACGGAC
+
>1>>A>B>CFFFFFFB1FFFGF1F3DF3A3FF1B1110B0B0B0BFF10AD11D1FGG00AABB00//A1AB00//1B///>B1>>/BBF/>EEG01FH11?/0?>>?0BBBFEB0BGHGHHGFGH1BF22B2BBB2>221B<@<GHH//>@?/?FFAH<FF..<--<<<A/..;:;GFGH.;GFC/:;<FFBF:9;99CGGBF0;BBC=C..;../..9---///-9-//--;;-;////9/--9--9;9
@M05620:37:000000000-D9766:1:1101:21342:6476 1:N:0:52
ACCACACCTTCTACAATGAGCTGCGTGTGGCTCCCGAGGAGCACCCCGTGCTGCTGACCGAGGCCCCCCTGAACCCCAAGGCCAACCGCGAGATGATCCCCTGGCCAGTGGCCCGCTACCTCTTCTCGCGGCCGCCTCCCTCCTTCCTGGCCTCCCGGCGCTGCGCCCTTTCTCACTGATTCTCTCTTCTGACGTTTTCCGTCGGCCTCACTTCTCAGACCTGAGACTCCTTTAGAACTCTGCAGAATCTA
+
BCCCCBBCFFFFGGGGGGGGGGHHGGGGHGHHHGGGGGFGGHHHHGGGGGGGHHHHHHHGGGGGGGGGGGGHHHHGGGGHGHHHHGGGGGG/>/22@>22?2FG00???F0FHC-DG-AHH00<DH0..<A?-ABB9AEGGGGG0;F00/9:FGGE:;DDABADAD.BFFFFF0009:0;;FFFFFEFFFFFFFFFFEFF.0:;@-;AF0;B0;FF090;;9FFF00BB00090;0;F0;BBF0;0/0;:0
@M05620:37:000000000-D9766:1:1101:15609:6487 1:N:0:52
GAGGCTGCTTTGGAAGAAACTCATAGAAGACTCCCAGGGAGCAAAATAGCTGAGGAACCAATGGCAACCAAGTCAATCATTTCCGCTTTAGCACTCTTGTGGATAAAATTGCCCCATTCTCAGCCTTTGTACTTGTCCCTGCCCCGCCCGGGCCCCACGATCGGAAGCGCACCCTTCTGCCCTCCAGTCCCATTCAGAAATCTCGTATGCCGTCTTCTGCTTGAACCAAAAAAACTTCCTAACTGCACTCT
+
>1>>A>C>FFD1B1A11BBGGCFEHGH1B1FGEH0ABAE0A0AAF0B111DA1B/AF0A0GHFB0F1/0A/BBF222@B@F@G2>//?FFFGBHHHBGHFGEGH@1B@BB@1B1FEGHHHE2>G0F>GHHHFHHH1BGH11?FHGGGGGG/CCCCGGA@CHHGCAEG.<C-C-;.:;GG0GH/CC:CGHGF9BFCFFBF/;0CBAEBFGFGGC-9.00;BBF/-//--;--9;-://////9-;/;/:F//
@M05620:37:000000000-D9766:1:1101:10745:6491 1:N:0:52
GCGGCTGCTTTGGAAGAAACTCATAGAAGACTCCAAGGGAGTAAAAGAGCTGATGAAACAATGGCAAGTAAGTCAGGCATTTCCGCTTTAGCACTCTTGTGGATCCAATTGAACAATTCTCAGCATTTGTACTTGTAACTGACAAGCCAGGGACAAAAGATCGGAAGAGCACACGTCTGAACTCCAGTCACATTCAGAAATCTCGTATGCCGTCTTCTGCTTGAACAAAAAAAAAAAACACGACAACGTAA
+
>1>AA>D>FFBBGGGGAGBGGGFFFGHGFFGGBG11BFE0BE0FHHFGGGHHHFGGH1FGHHHFHHHGHGHHGHHGHHFHHHHHGGGGGGHHHHHHHHHHHG1GHHHHHHFGGG1FHHHHHHHHFHHHHHHHHHHH12BGHFHFDGHGHHHG/FFBG0CFHHGFGGGFGHHHHHGFHGCEDHHHHHHHHHHHHHHHHHHHHGHHHGGHHHHGECGGHH0GHHHHH0CFGFGG--;--9-----9;------
@M05620:37:000000000-D9766:1:1101:15423:6494 1:N:0:52
ACCACACCTTCTACAATGAGCTGCGTGTGGCTCCCGAGGAGCACCCCGTGCTGCTGACCGAGGCCCCCCTGAACCCCAAGGCCAACCGCGAGAAGATGCCCAGGTGAGTGGCCCGCTTCCTCTTCTGGTGGCCGCCTCCCTCCTTCCTGGCCTCCCGGAGCTGCGCCCTTTCTCACTGGTTCTCTCTTCTGCCGTTTTCCGTAGGCCTCTCTTCTCTGACCTGAGTCTCCTTTGGAACTCTGCAGGTTCTA
+
BBBBBBABFFFFGGGGGGGGGGHHGEGGHGHHHGGG?EGFGHHHHGGGEGGGHHHHHHHGGGGGGGGGGGGHHHHGGGGHGHHHHGGGGGGGGGHGHHGFFHG<?GFGGG/FFG@--<DFGGHHHFGDGGDCC-DCEGHAGHGHHHGGGGGC09CEF;@?@F/F-BFFFFFFFF/FF9.B9BFF/9FFBFBFFDA9BFFF.:.../;;AFFB/BBF//9FF/./.9/:FFFBFFBFBFF///;9B.9;BBB
@M05620:37:000000000-D9766:1:1101:17109:6510 1:N:0:52
ACCACACCTTCTACAATGAGCTGCGTGTGGCTCCCGAGGAGCACCCCGTGCTGCTGACCGAGGCCCCCCTGAACCCCAAGGCCAACCGCGAGAAGATGCCCAGGTGAGTGGCCCGCTACCTCTTCTGGTGGCCGCCTCCCTCCTTCCTGGCCTCCCGGCGCTGCGCCCTTTCTCACTGGTTCTCTCTTCTGCCGTTTTCCGTAGGACTCTCTTCTCTGACCTGAGTCTCCTTTGGAACTCTGCAGGTTCTA
+
ABAABBABFFFFGGGGGGGFG5GBEAEBCEGGFGGEDEGGGHHHHGGGFGGGHHHHHHHGCGGGGDGGGGGGHFHGGGFHGEHHHGGEGGGC@DFFDGGHHHHGHHHHHHGGHHGGGGGHHHHHHHHHHHGHHGGGGGHGHHGHHGGGGGGGGGGGGG-ADFFFFFFFFFFFFFFFFFFFFFFFFFFFFFFFFFFDFFFFFFFFFFFFFFFFFFFFFFFFFFFFFFFFFFFFFFFFFFFFFFFFFFFFFFF
@M05620:37:000000000-D9766:1:1101:11512:6536 1:N:0:52
GCGGCTGCTTTGGAATCAACTCATAGAAGACTCCACGGGAGTCAAAGAGCTGATGAACCATTGGCAAGCAAGCCAGGCATTTCCGCTTTATACAGCTTGCTGATCCAATTGACCAATTCTCCGCCTTTTTCCTTGTCGCTGCCACGCTAGTGCCCCACTATCGCAAGCGCACACGATTTCCCCCCTGGCACACTCGGGAATCCCCTATACCGCCTTTCGGCATTTGTAATAGTAACTGACCAGCCACGGCC
+
>111>11>BFB1ABF1BBBGB1BDDDDD11BBBB1B00AAA/0DB1D00BAB1B1FF1AB1D11B1B//00B/?B>/>BFGBFBEE/E/B22@211@BG/@11B111111B11B1/BFG221<E//?1B10112B11//<</@11BE//?<?1F0?A/001>>...-.>--<@<--.;.00:/.:-..;/C/.;/..---=909.;.00;C.--;-//----9////9/////:;F/99;BBFAE;-;--;
@M05620:37:000000000-D9766:1:1101:25072:6539 1:N:0:52
AGTGCCAGCTCTCAATCGCACAGGGGACCCAGGGCCTGGCCCCTCCATCCAGAAAACCTATGACCTCACCCGCTACCTGGAGCACCAACTCCGCAGCTTGGCTGGGACCTATGTGAGTATCCAGCGTAGGAATCTGGGAGTTGGGGAGGAGTGAGGAGTTGGGGAAAGACAGTCCTAACCGTGGAGGGTTCTGGTAAATGATGGGGTGAGGAGGGGCTCTTTGGCTCCCACCAGTCCCCCTGTCTGGTCTA
+
BCABCFFFCFFFGGGGGGFGGGHCFGGG2EHHGG2EFGHG2FEHGGHHHAGGDGCFHEHFHHFFEHHHHHHGGGGFHHHHHHHH11FHGHHHGGGFGHHHGHHG?FHHGHHHHHHHHFHHHHHHHGEGGGHHHHHHHHHGGHHHGGGGGGGHHHHHHGHHGHGGGGHHHHHHHHHGHHHHGGGGGGGGCFGGGGFGGGGGGGGGGGFFFFFFFFFFFFFFFFFFFFFFFFFFFFFFFFFFFFFFFFFFFFF
@M05620:37:000000000-D9766:1:1101:20824:6551 1:N:0:52
ACCACACCTTCTACAATGAGCTGCGTGTGGCTCCCGAGGAGCACCCCGTGCTGCTGACCGAGGCCCCCCTGAACCCCAAGGCCAACCGCGAGAAGATGCCCAGGTGAGTGGCCCGCTACCTCTTCTGGTGGCCGCCTCCCTCCTTCCTGGCCTCCCGGCGCTGCGCCCTTTCTCACTGGTTCTCTCTTCTGCCGTTTTCCGTAGGACTCTCTTCTCTGACCTGAGTCTCCTTTGGAACTCTGCAGGTTCTA
+
CCCCCCCCFFFFGGGGGGGGGGHHGGGFHGHHHGGGGGGCGHHHHGGGEGGGHHHHHHHGGGGGGGGGGGGHHHHGGGGHGHHHHGGGGGGGGGHHGFHHHFHGHHHHHHGGHHGGGFGHHHHHHHHHHHGHHGGGGGHGHHGHHGGGGGGGGGGGGG-AFFFFFFFFFFFFFFFFFFFFFFFFFFFFFFFEFDFDFFFFFFFFFFFFFFFFFFFFFFBFFFF/FFFFFFFFFFFBFFFFFFFFFFFFFFB
@M05620:37:000000000-D9766:1:1101:24526:6559 1:N:0:52
GAGGCTGCTTTGGAAGAAACTCATAGAATACTCCAAGATTTTGAAAGAGCTCCTGACAACCTTTTCGGTAAGTATGGCCAATCTGATGTATCTGCCAAGTTTATCCAATTTAAAAATCCTCAGCAAATTTACTTGAAACTGACAAAGAACAGACAAAAAAAACAAAGAGAACACGTCTTAAATACAGACACATTCAGCAATATCCAATGAAGTATAAATCTTACAAAAACAACAATTTTAAACTAAAAGAC
+
>1>>>>C>B1B1F11B1B1BGGHHHBF1B1BDAB11101DAD2AD11B0011BA1D01AAABA1A2/ABB/AD22ABA0B/B0BD@D1DD2D2D1B11/B2221BBB1@1@B21@1011@11BB101B112B1B11>11>1<1<B000<0000<000B/</////<00<0?10??0<0.1<1111<110/</00=0000<<00=000=:00;0<0000;00;:00::.;:.;9.900900090000;00.9
@M05620:37:000000000-D9766:1:1101:22817:6572 1:N:0:52
ACCACACCTTCTACAATGAGCTGCGTGTGGCTCCCGAGGAGCACCCCGTGCTGCTGACCGAGGCCCCCCTGAACCCCAAGGCCAACCGCGAGAAGATGCCCAGGTGAGTGGCCCGCTACCTCTTCTGGTGGCCGCCTCCCTCCTTCCTGGCCTCCCGGCGCTGCGCCCTTTCTCACTGGTTCTCTCTTCTGCCGTTTTCCGTAGGACTCTCTTCTCTGACCTGAGTCTCCTTTGGAACTCTGCAGGTTCTA
+
BBAAABBBFFFFGGGFAGGFGBGFG2AA4AGGAFFAEEGEDFHHHGGGFEGGGHGFHHGGCGGGG?EGGGGBHFHGGGDH/AGHHGE<BDG@@DFHFFBBHHHGHHHGGHGGHHGGG-DHHHH0GBGFHHGHFDGGGGEFHHGHHFBFGFFGGEGEGGBGGBBF<;DB;FFEFFFFFFFFFFFFFFFFFFFBB@DDFFFFFFFDFEFFFFFFFFFFFF/BFFF/;BFFFFFEFFFEFFFFFFFEFFFFFFB
@M05620:37:000000000-D9766:1:1101:10376:6579 1:N:0:52
ACCACACCTTCTACAATGCGCTGCGTGTGGCTCCCGAGGAGCACCCCGTGCTGCTGACCGAGGCCCCCCTGAACCCCAAGGCCAACCGCGAGAAGATGCCCAGGTGAGTGGCCCGCTACCTCTTCTGGTGGCCGCCTCCCTCCTTCCTGGCCTCCCGGCGCTGCGCCCTTTCTCACTGGTTCTCTCTTCTGCCGTTTTCCGTAGGACTCTCTTCTCTGCCCTGAGTCTCCTTTGGAACTCTGCAGGTTCTA
+
>AA1AAA>CFFFFGGBFF1AA0AAEEEBBEGGEFFEEEG?GHHHHGGEFAEEHFGHHFH>EEGGEE@EGGGGHGEEGGGE/FHC/FG/CC/>/<FFD1D10?FC11?<FB.F0F-----/0<0=D0<<G/.;.::-:AC.;9EFBBFBFGGF0A.AC-9--@-A@@->@//FFB/BF/-;B/9FF/BF/;9B/@:A9AF/AFA--999BFF//9BF/B//A99--//;9FFBBBFF//BB9FFFFA-//9B
@M05620:37:000000000-D9766:1:1101:12107:6579 1:N:0:52
GAGGCTGCTTTGGAAGAAACTCATAGAAGACTCCAAGGGAGTAAACTAGCTGAGGAAAAAATGGCAGGTAAGTCAAGCATTTCCGCTTTAGCACTCTTGTGGATCCAATTGCCAAATTCTCCGCCTTTGTACTTGTCACTGCCAAGCCAGGGCCACACGATCGGAAGCGCACACGTCTGACCTCCCGTCCCCTTCAGAAATCTCGTATGCCGTCTACTGCTTGAACCAAAAAAACTTCCAACTCTAAAGCC
+
AAABBAFBFFFFGGGGGGGGGGHHHHHCFFHH4FGG32B2A2BDG55EE3D33BFHHF2BAGF32310BD5BD555BB25@@F5?111BBGHB33E34BBBEDHGHHFGEG4?33BFHH443?E//EGHDGH4BG323BBG222?/?/BG/A/?//@<///?///FD.>-AC-<@GHHG0</=CC.C:E.C./;GGFHF/C9FFGGGGGF0BFA?.;0;9F0C.C:.:A.9.;;.///:;/;:/;//;//9
@M05620:37:000000000-D9766:1:1101:18275:6604 1:N:0:52
AGTGCCAGCTCTCAATCGCACAGGGGACCCAGGGCCTGGCCCCTCCATCCAGAAAACCTATGACCTCACCCGCTACCTGGAGCACCAACTCCGCAGCTTGGCTGGGACCTATGTGAGTATCCAGCGTAGGAATCTGGGAGTTGGGGAGGAGTGAGGAGTTGGGGAAAGACAGTCCTAACCGTGGAGGGTTCTGGTAAATGATGGGGTGAGGAGGGGCTCTTTAGCTCCCACCAGTCCCCCTGTCTGGTCTA
+
AA>AAFFF?FFFGEGGGGGCGCHAF?EAAEFEAAEE2FHH2GGDGGHHHHBG3CGHHGHBFGBGHDGHHFFEG>EEHHHH?FHEHHFGEHHFD?EEE33FEGH/?/0BEHBGH?FHHGFDHHGFHGGD<DBGHFHHHFCFEFHHCD<AGDEGH0DFC.<<DHGGEFEFFHHFHFHHFCHHGGEG?FGG.:FBFG;CFGGGEFFGAD9-..FF.AB=B-:9/9//99B/EFAAEFB9F/.DBEFFFFBFFFF
@M05620:37:000000000-D9766:1:1101:19053:6629 1:N:0:52
ACCACACCTTCTACAATGAGCTGCGTGTGGCTCCCGAGGAGCACCCCGTGCTGCTGACCGAGGCCCCCCTGAACCCCAAGGCCAACCGCGAGAAGATGCCCAGGTGAGTGGCCCGCTACCTCTTCTGGTGGCCGCCTCCCTCCTTCCTGGCCTCCCGGCGCTGCGCCCTTTCTCACTGGTTCTCTCTTCTGCCGTTTTCCGTAGGACTCTCTTCTCTGACCTGGGTCTCCTTTGGAACTCTGCAGGTTCTT
+
BCCCCABCFFFFGGGGGGGGGGHHGGGGHGHHHGGGGGGGGHHHHGGGGGGGHHHGHHHGGGGGGGGGGGGHHHHGGGGHGHHHHGGGGGGGGGHHHHHHH2/FF11?FFGAGH-<<<<F<00=000<=<D.C-:C..GGB:ECG0F00C.F9:CF.?--:--A-:AF-BF0000:00BBF000900;0000B9:DFFBF?9..DF0/:090B90990;9B0/..;//0;9FF0F0F0BB90:0:FAF900
@M05620:37:000000000-D9766:1:1101:14038:6640 1:N:0:52
GAGGCTGCTTTGGAAGAAACTCATAGAAGACTCCAAGGGAGTAAAAGAGCTGATGAAACAATGGCAAGTAAGTCAGGCATTTCCGCTTTAGCACTCTTGTGGATCCAATTGAACAATTCTCAGCATTTGTACTTGTAACTGACAAGCCAGGGACAAAAGATCGGAAGAGCACACGTCTGAACTCCAGTCACATTCAGAAATCTCGTATGCCGTCTTCTGCTTGAAAAAAAAAAAAAAAATCCATAACCAAA
+
>1>AAAFAFFFFGGGF1BBGAGFHHGHHHEGHGHA1FFECEEFGFHHGHHHHHHHHHFHHHHHHHFFFFGHHHGHHHHHHHHHHGGGGFFGHHHHHGHHHHE@GHHHHHHHHHH1GHHHHHHHHBHHHGHHHHHHHB2BGHGHD1GGGGHHGCFC0F0FFHHGGGGGFGHHHHHGGHHGGBGHHHHHFGHHHHHHHHHHHHBGHGGFHHHHCCCGGHHHHHHHHH0GCAAGGA9-;----//9///999-;
@M05620:37:000000000-D9766:1:1101:21204:6649 1:N:0:52
ACCACACCTTCTACAATGAGCTGCGTGTGGCTCCCGAGGAGCACCCCGTGCTGCTGACCGAGGCCCCCCTGAACCCCAAGGCCAACCGCGAGAAGATGCCCAGGTGAGTGGCCCGCTACCTCTTCTGGTGGCCGCCTCCCTCCTTCCTGGCCTCCCGGCGCTGCGCCCTTTCTCACTGGTTCTCTCTTCTGCCGTTTTCCGTAGGACTCTCTTCTCTGACCTGAGTCTCCTTTGGAACTCTGCAGGTTCTA
+
CCDCDBCCFFFFGGGGGGGGGGHHGGGGFGHHHGGGGGGGFHHHHGGGGGGGHHHHHHHGGGGGGGGGGGGHHHHGGGGHGHHHGGGGGGGGGGHHHGHHHHHGHHHHHHGGHHGGGGGHHHHHHHHHHHGHHFGGGGHGHHGHHGGGGGGGGGGGGG-ACFFFFFFFFFFFFFFFFFFFFFFFFFFFHHHFFFFFFFHFFFFDDBFFFFFFHHFFFFFFFFFBFFFFFFFFFFFFFFFFFFFFFFFFFF0
@M05620:37:000000000-D9766:1:1101:20958:6663 1:N:0:52
GCGGCTGCTTTGGAAGAAACTCATAGAAGACTCCCAGGGAGTAAAAGAGCTGATGAAACAATGGCAAGTAAGTCAGGCATTTCCGCTTTAGCACTCTTGTGGATCCAATTGAACAATTCTCAGCATTTGTACTTGTCCCTGACACGCCAGGGCCACAAGATCGGAAGAGCACACGTCTGAACTCCAGTCACATTCAGAAATCTCGTATGCCGTCTTCTGCTTGAACAAAAAAAAAAACAACTACAATTACT
+
A3>AA>>>FFBBBFGF44BFBF4DADFGHAFHHH22BFFGGAFHHHGG2GHHHGBGG5BFHHHGHHHGGGHHHHHHHHHHHHHHFEFGG@FFHHHHHHHGHGFHHHHHHHHF3G4GHHHHHHHHBGHHHHHHHHHH33BFHBG33?BF/CHG/C//@/FGHHHGGGG0GFFHFHGGHHG11GHHHHHHHHFHHHHHHFHFHDHHHGGHHHHGGGHGHHGGGGGGG0;CF9E-A9;--..99/9;;////9/
@M05620:37:000000000-D9766:1:1101:20974:6672 1:N:0:52
GAGGCTGCTTTGGAAGAAACTCATAGAATACTCCAACTGCTTCAAAGAGCTGTTGAAACGCTTGCAAGTAAGTCAGGCCTCTCCGCTTTAGCACTCTTGTGGATCCTATTGAACAATACCCAGCATGTCTAGCTCCAATTGACAACCCAGGGACAAAACATGCTAATAGCACACGTCTCAACTCCACCCACATTTCGGAATTACCACTGTTGTCGCTCCCCTTAAAAAATAATAAGCATTTGTACTTGTCA
+
AAAAABFBFFFDGBBBCGBGGGHHHHF5DBGHAB4A3BB3DDD55DDAF2335BBDD5B20AA1135BD55DBBADBBA31BB3B>?1?D5D433B343B31BBBG4BB434B342B3B3B3/BF33B4444?B4B3B4333BB3/?????CF//@<@0/222@2@222<?GGF@0/00?101>1100..><>D00/<<.<00=000<000</0...:..:;./C;CCD90;90000;0000;0BBB0B0;
@M05620:37:000000000-D9766:1:1101:19995:6678 1:N:0:52
AGTGCCAGCTCTCAATCGCACAGGGGACCCAGGGCCTGGCCCCTCCATCCAGAAAACCTATGACCTCACCCGCTACCTGGAGCACCAACTCCGCAGCTTGGCTGGGACCTATGTTAGTATCCAGCGTAGGAATCTGGGAGTTGGGGAGGAGTGAGGAGTTGGGGAAAGACAGTCCTAACCGTGGAGGGTTCTGGTAAATGATGGGGTGAGGAGGGGCTCTTTGGCTCCCACCAGTCCCCCTGTCTGGTCTA
+
BCABBFFFDFFFGGGGGGGGGGHFGGGGGGHHGGGGGGHHHHGHGGHHHGHHHHHHHGHHHHHHHHHHHHHGGFGGHHHHFGHHHHHHGHHHFGGGGHHHGHHGGGHHGHHHHHHHHHHHHHHHHGGGGGHHHHHHGHHGGHHGGGGGGGEHHHHHHGHHHHGGGGFHHHHHHHHHHHHHGGGGGGGGDGGGGGFGGGHGGGHGGGFFFFFFFFFFFFFFFFFFFFFFFFFFFFFFFFFFFFFFHFFFFF0
@M05620:37:000000000-D9766:1:1101:20658:6718 1:N:0:52
GAGGCTGCTTTGGAAGAAACTCATAGAAGCCTCCACGGGAGTCAAAGAGCTGATGAAACAATTGCAAGTAAGTCAGGCATTTCCGCTTTAGCACTCTTGTGGATCCAATTGAACAATTCTCAGCATTTGTACTTGTAACTGACAAGCCAGGGACAAAAGATCGGAAGAGCACACGTCTGAACTCCAGTCACATTCAGAAATCTCGTATGCCGTCTTCTGCTTGAAAAAAAAAAATAGTACTTGTAACAGAC
+
>1>AA>FAFFFFFFGG1ABFFG1FBDGG11FF0FA0BAE0/B0DGFHHHHHHFHHHHHHHFF1FDBBGGFFHHBFDGHBFEFGDEGE>BBFHBEGFBFFFF>FGGHHGHGEDGBGHHHHHHFGHHGGHGHHFHGHGF>FGFHHB1B?FHGHGEGGHGACFHEHGGGGHHEFGHHC?FGEGHHHHHFGFFDGFDFHFHDDHGBGH<ECHHFBC.-:CGHFBGHFHB0FEG??G-;-///9////99////;-
@M05620:37:000000000-D9766:1:1101:13378:6724 1:N:0:52
ACCACACCTTCTACAATGAGCTGCGTGCGGCTCCCGAGGAGCACCCCGTGCTGCTGACCGAGGCCCCCCTGAACCCCAAGGCCAACCGCGAGAAGATGCCCAGGTGAGTGGCCCGCTACCTCTTCTGGTGGCCGCCTCCCTCCTTCCTGGCCTCCCGGCGCTGCGCCCTTTCTCACTGGTTCTCTCTTCTGCCGTTTTCCGTAGGACTCTCTTCTCTGCCCTGAGTCTCCTTTGGAACTCTGCAGGTTCTA
+
AAAAAAAA>FCFFGGFGG1FGFFHEEE00AEEECFG?EGCAHHFHGGAAABFBFFHHHF>/E/EFEEGG@>EHGHGGEFHGGHHEFGGGG/>/AGF1DGHHFEFHGHFGGGEFECGC@CHHHHHHHHFGHGHHGGGGFGGGGAFGGFGGFGGFAEEFA-@@@@F?@F@@FBFFF/BFFFFFBFFFFFFFFFFF@BFFE/BBF9BBFFFFEFFFFFFFF/BEFF-BBF/BFBBBFF/BFFFFFFFFFFFFF/
@M05620:37:000000000-D9766:1:1101:5727:6726 1:N:0:52
GAGGCTGCTTTGGAAGAAACTCATAGATTACTGCAACAGTTCCCCCTGGACCTGGAAAAGTTTCTTGCCTGGCTTACAGAAGCTGAAACAACTGCCCACAGGATGCTACCCGTAAGGAAAGGCTCCTAGAAGACTCCAAGGGAGTAAAAGAGCTGATGAAACAATGGCAAGTAAGTCAGGCATTTCCGCTTTAGCACTCTTGTGGATCCAATTGAACAATTCTCAGCATTTGTACTTGTAACTGACAAGCC
+
AAAAAAFAFFFFFFGFGFGGGGHHCGHHHHHGHHGHHGGEGHHHHGGGGFHHHHGHHF2FEHHHHHHHHFHHHHHCHBHGFHGFHFHHHHHHFHHB1@11BBEHHHEFGHFGG/?FG?G3B0GFHGHHG3BB3BE3EF2GGGFGGBG3?F<GGHHBHHHH2DB/FFGHH1/?1<1?1@GFEGGHHHGGGGGG0DDGHGHHHH<GD0CCCG0GFHFHFHCGHFGHHGHFGGGGFFFGBBB0BFFG0CBB.EA
@M05620:37:000000000-D9766:1:1101:24419:6742 1:N:0:52
ACCACACCTTCTACAATGAGCTGCGTGTGGCTCCCGAGGAGCACCCCGTGCTGCTGACCGAGGCCCCCCTGAACCCCAAGGCCAACCGCGAGAAGATGCCCAAGTTAGGTGCCCGCTACCTCTTCTTGTTGCCGCCTCCCTCCTTCCTTGCCTCCCGGAGCTTCGCCCTTTCTTACTTGGTCTCTCTTTTTCCGGTTTCCGTAGGACTCTCTTCTCTGACCTTAGGCTCCCTTTGAACTCTTCAGGGTCTT
+
1A1AAA1AFFC1AFGABGGGBGGEEEEEH?GGHGAAEEG/FHHHHGAEAAECD11FGFGGGGGG/E/EEGGHHHA>EGGHGHHF/FEEG/BCCBGHH11FGC/?111<01?1?G/---<F<11F110=00<0<<-=..;:/::/C0C00C//00=E.A---9/;-.=C-CF000/9//;/////////////9--;BF/F-/--:///////;//9///9;///////-;-;F/B/B////////;-;/-/
@M05620:37:000000000-D9766:1:1101:9364:6782 1:N:0:52
GAGGCTGCTTTGGAAGAAACTCATAGATTACTGCAACAGCTCCAAATGGATGTGGACAAGTTTGCAGACAAGCTTAGCGAATCTGAAATAACTGCCATTTGTACGAACTTTAACCAATGTCCGCCATTATACTTGAACGTACCAAAACAGGGCACGAAACAAGGAAGAGCAAGCGTCTCACCTCCAGTCTATTACAGAAATCTCGCATGCCGAACAATTCTTACCACTCTCAAGTTTCACTGACTAGCATG
+
11AAA1CAFF@F1BFGGCGGAG1G3GG3FGHHHHHH10B0B1B111B1AFD11D1F1BG012B112110B0B/A111BA///B2@F21@D1BD11>11122222////>B2BFB1B/112BB?>E/?122BFG211B10?0//BB//0?0?///?/?//<0?FGAC<0CGHH0F....0><0<<G/<=00=000==0=//<00:C.-..00;-:--C909=C009;0//00999009900;90/;9/:9//
@M05620:37:000000000-D9766:1:1101:14113:6791 1:N:0:52
ACCACACCTTCTACAATGAGCTGCGTGTGGCTCCCGAGGAGCACCCCGTGCTGCTGACCGAGGCCCCCCTGAACCCCAAGGCCAACCGCGAGAAGATGCCCAGATGAGTGGCCCGCTACATCTTCTCGTGGCCGCCTCCCTCCTCCCTCGCCTCCCGCCGATCCGCCCTTTCTCACTGGTTCTCTCTTCTGCCGTTTTCCGTAGGACTCTCTTCTCTGTCCTCTGTCTCCTTTGGAACTCTGCAGGTTCTA
+
CCCCCCCCFFFFGGGGGGGGGGHHGGGEGGHHHGGGGGGGGHHHHGGGGGGGHHGHHHHGGGGGGGGGGGGHH3?EGGGHGHHHHGGGGGFGGGHHHHHFHC//?DDG1?//GH-CG-<1FHHBDG0<CCACHFGGDGEGFHGF/:;B/:-BFGAEA--;-;-.;EAFAFFFFF0BF0:FF:BFFFF0:;:BB9.:BFF:90;..0;/;FFF00FFF00;0:00;00BF0:;FB/:FF0:F0:BF.;BFF:
@M05620:37:000000000-D9766:1:1101:13385:6796 1:N:0:52
ACCACACCTTCTACAATGAGCTGCGTGTGGCTCCCGAGGAGCACCCCGTGCTGCTGACCGAGGCCCCCCTGAACCCCAAGGCCAACCGCGAGAAGATGCCCAGGTGAGTGGCCCGCTACCTCTTCTGGTGGCCGCCTCCCTCCTTCCTGGCCTCCCGGCGCTGCGCCCTTTCTCACTGGTTCTCTCTTCTGCCGTTTTCCTTAGGCCTCTCTTCTCTGCCCTGATTCTCCTTTGGACCTCTGCAGTTTCTA
+
AAA1AAAAFFFFGGGGGGGEG1GCEEEBAEGHCFGEGGGGGHHHHGGGGFGGGHHHHHHEGGCGGGGGGGGHHGHGGGGHGHHHHGGGGG>BBGHHHH1FH1F/?<1<1F/?G?>-<->010<00<G0=C.<.-;-.CG./C.C<C/;C/;90CE.B;--9@;A-@B-@F///;/99B-;99////;999/;;9BFF-B//9/9;//99//B/:B////;999-/9:/BBFFBF9//B9///:/;/;//9/
@M05620:37:000000000-D9766:1:1101:9355:6799 1:N:0:52
GCGGCTGCTTTGGAAGAAACTCATAGATGACTGCAAGGGAGCAAACTGGATGTGGAAACGATGGCAGCCTCGCCTACCATTGCCGAATCAGCACTCTTTGGTCCTAAATTGCCCCATTCGCAAGCTTTGTACTTGACAATACCCCACCTGGGCCAAAGGCCCGACAGAACAACGGTCTGCAATCCAGTCACCTTCAGACCTATCCTATGCCGTATCCAGCTTAACAATACTCACCATTAGTACTTCTAACC
+
>3>AAABAFFFFGGGGGGGGGGHHGGHCGFGH5B3F32B2B2BBBGG53AA3AD3FG3311BF1231BB22B>0112B343BF3>>/11B3B313B34@43/33BB4BFD3?3F/??3B?<////23BBF33BBB2B3@<2@FFH//?0?0?F/?/000..<>----//<//<-<;..C0::C::CFGGHF0GBF09=/90000/;CF09F-A.A.;009CB0C00;9/9//;/9/:;///;99////99.
@M05620:37:000000000-D9766:1:1101:21628:6832 1:N:0:52
AGTGCCAGCTCTCAATCGCACAGGGGACCCAGGGCCTGGCCCCTCCATCCAGAAAACCTATGACCTCACCCGCTACCTGGAGCACCAACTCCGCAGCTTGGCTGGGACCTATGTGAGTATCCAGCGTAGGAATCTGGGAGTTGGGGAGGAGTGAGGAGTTGGGGAAAGACAGTCCTAACCGTGGAGGGTTCTGGTAAATGATGGGGTGAGGAGGGGCTCTTTGGCTCCCACCAGTCCCCCTGTCTGGTCTA
+
ABAAAFFFBFFFGGGGGGGGGGHGGCFFGGHHFGGGGGHHHHGHGGHHHHHHHHHHHGHHHHHHHHHHHHHGGGGGHHHHFGHHHH1GFHHHGGGGGHHHGHHGGGHHGHHHHHHHHHHHHHHHHGGGGGHHHHHHHHFGGHHHGGEGGGEHHGHHGGHHHHGGGGHHHHHHHHHHHHHHGGGGDGGGGGGGGGGGGGGGGGGGGGFFFFFFFFFFFFFFFFFFFFFFFFFFFFFFFFFFFFFFFFFFFFB
@M05620:37:000000000-D9766:1:1101:16613:6833 1:N:0:52
GAGGCTGCTTTGGAAGAAACTCATAGAAGACTCCAAGGGAGTAAAATAGATGAGGAAACAATGGCAAGTAAGTCAGGCATTTCCGCTTTAGCACTCTTGAGGATCCAATTGACCCATTCTCAGCCTTTGTACTTGTACCTGACCCGCCCGGGCCAAAAGATCGGAAGAGCACACGTCTGCCCTCCAGTCACATTCAGAAATATCGTATGCCGTCTTCTGCTTGAACAAAAAAAAAAATAGCAATCATAACG
+
AABBBAFBFFFFGGGGGGGGGGGHHHHHFHHHFHGGF2B2BAAFGH5FG5D55BGGHG3FHHBC2F3ADDBGGG55BBA3BGH5B1?EFHEHB3FG34B4FGGFHFGG4BFG3F2GEHHHF4F33F3GDGHHHHHHHGH4BGHFFFG@/CG/@DDCHGHGHHHGGGGFE0GF0GCFGHE00./<C//=G0D0=GHFHHHHH0;GEHGHHHHGAD.;FGFGGGGGG0F/CFGD9B---./////////9//.
@M05620:37:000000000-D9766:1:1101:16544:6835 1:N:0:52
GAGGCTGCTTTGGAAGCAACTCATAGAAGACTCCCCGGGAGCAAAATAGCTGAGGAACCAATGGCAATTAAGTCAAGCATTTCCGCTTTAGCACTCTTGTGGATACAATTGCCCCATTCTCCGCCTTTGTACTTGTCCCTGCCCAGCCCGGGCCACACGATCGGAAGAGCACCCTTCTGAACTCCCGTCCCCTTCAGAAATCTCGTATGCCGTCTTCTGCTTGCAACCAAAAACACTTGCACGTTGAATCA
+
>1>>A>BAFFDDGGG11BFGBFBGGFGFH1BGBG00A0E/E/BBFG1AA1DABF/FGAFGGHHE0EA1BDDFDD221B0@BDG@?///BBBGD@FHD@BBFEGH@FG1FF11GH/EGHBHF1?E//?GGGHHHHBG11B<B?GH1/@F?@C@/</?F.>-FG-CEGC.CCHHEC.;GHF00:CHF.EC.;C;FGGEGGFFGGGGGGGGGGGG.AFG0;;FF//-//;-99-A--;-/////9-9--;;///
@M05620:37:000000000-D9766:1:1101:22026:6836 1:N:0:52
ACCACACCTTCTACAATGAGCTGCGTGTGGCTCCCGAGGAGCACCCCGTGCTGCTGACCGAGGCCCCCCTGAACCCCAAGGCCAACCGCGAGAAGATGCCCAGGTGAGTGGCCCGCTACCTCTTCTGGTGGCCGCCTCCCTCCTTCCTGGCCTCCCGGAGCTGCGCCCTTTCTCACTGGTTCTCTCTTCTGCCGTTTTCCGTAGGACTCTCTTCTCTGACCTGAGTCTCCTTTGGAACTCTGCAGGTTCTA
+
AAA1AAAAFFFFGGGG3GG1GBGFGEABA0FF1FFEEGGCCHHHHGGGFEGGGHHFHHHGCGGGG?EGGGGFHCGGGGEHCCHHHGE/BCC@@GFHFFGFHHHGHHHHHHGGHHGGGGGHHHHHHHHHHHFHHGGGGGHGHHGHHGGGGBFGGGGGF@9AAGEGG@B@-F/FFFFFFFFFFFFFFFFFFFFFF@FFFFFFFFFBFFFFFFFFFFFFFFFFFFFF-FFFFFFFFFFFFFFFFFFFFFFFFFF
@M05620:37:000000000-D9766:1:1101:15382:6858 1:N:0:52
AGTGCCAGCTCTCAATCGCACAGGGGACCCAGGGCCTGGCCCCTCCATCCAGAAAACCTATGACCTCACCCGCTACCTGGAGCACCAACTCCGCAGCTTGGCTGGGACCTATGTGAGTATCCAGCGTAGGAATCTGGGAGTTGGGGAGGAGTGAGGAGTTGGGGAAAGACAGTCCTAACCGTGGAGGGTTCTGGTAAATGATGGGGTGAGGAGGGGCTCTTTGGCTCCCACCAGTCCCCCTGTCTGGTCTA
+
AB>ABFFFBFFFGGGGGGGGEFHHGFEFGGHHGGGGGGHHHGGHGGHHHGHHGFHGGFHHHFFGHGHHHHHGGEEGHHHHHHHHHGAGGHHHGGGGGGHHGHHGGGHHGHHHHHGHHHEHHHHHHGGDGGGGHHHHHHFGGHHHCGCDGFEHHFHHCGHHHHGGAEHHFHHHHHHHHHGHGGGG.EGGEFGGGGGGGGGGFGGGGGFFFFFBFFFFFFFFFFFFFFFFFFFFFFFFFFFFFFFFFFFFFF/
@M05620:37:000000000-D9766:1:1101:12342:6861 1:N:0:52
AGTGCCAGCTCTCAATCGCACAGGGGACCCAGGGCCTGGCCCCTCCATCCAGAAAACCTATGACCTCACCCGCTACCTGGAGCACCAACTCCGCAGCTTGGCTGGGACCTATGTGAGTATCCAGCGTAGGAATCTGGGAGTTGGGGAGGAGTGAGGAGTTGGGGAAAGACAGTCCTAACCGTGGAGGGTTCTGGTAAATGATGGGGTGAGGAGGGGCTCTTTGGCTCCCACCAGTCCCCCTGTCTGGTCTA
+
BCBBCFFFCFFFGGGGGGGGGCHGGGGGGGHHGGGGGGHHHHGHGGHHHHHHGHHHHGHGHHHHHHHHHHHGGGGGHHHHHGGHHHGHGHHHGGGGGHHHGHHGGGHHGHHHHHHHHHHGHHHHHGEGGGHHHHHHHHHGGHHHGGGGGGGHHHHHHGHHHHGGGGHGHHHHHHHHHHHHGGGGGFGG;FGGGGGGGGFGGGGGGGFFFFEFFFFFFFFFFFFFFFFFFFFFFFFFFFFFFFFFFFFFFF/
@M05620:37:000000000-D9766:1:1101:26807:6883 1:N:0:52
ACCACACCTTCTACAATGAGCTGCGTGTGGCTCCCGAGGAGCACCCCGTGCTGCTGACCGAGGCCCCCCTGAACCCCAAGGCCAACCGCGAGAAGATGCCCAGGTGAGTGGCCCGCTACCTCTTCTGGTGGCCGCCTCCCTCCTTCCTGGCCTCCCGGAGCTGCGCCCTTTCTCACTGGTTCTCTCTTCTGCCGTTTTCCGTAGGACTCTCTTCTCTGACCTGAGTCTCCTTTGGAACTCTGCAGGTTCTA
+
BABBBBBBFFFFGGGGFGFGGBHFGEGEAEGHFFGGDGGGCHHHHGGGAEEFFHGHHHGGGGGGGGGGGGGHFHHGGGGHGHHHHGGCGGDFGGHGHGFHHHHGFFHHFFEGHHGGGCGHHHHHHGHFHH.<C@FGGGHGHHGGHGGGFGGGGGGGGA-AAFBFGGFFFFFFFFFFFFFFFFFFFFFFFFFFFFFFFFFFFFFFFFFFFFFFFFFFFBFFFFBFFFF9FFFFFFFFFFFFFBFFFF9FFFF
@M05620:37:000000000-D9766:1:1101:15857:6897 1:N:0:52
CCTCTCCTTTCTAAGACTCTCATAGGAGACTCCCCGGGCGTAAAAGAGCTGATTAAACCATGGCAATTAAGTCAGGCATTTCCGCTTTAGCACCCTTGTGGATCCCATTGACCCCTTCTCCGCCTTTGTACTTGTCCCTGCCCCGCCCGGGCCACCAGCTCGGCAGAGCCCCCGTCTGACCTCCAGTCCCCTTCAGAAATCTCGTATGCCGTCTTCTGCTTGCACCCAAAAAAACACCAGCTCTACTCAAC
+
1>>>>1BDBF@BBF3AG1BAFGHFH1BF0FFFCAEAEG0//ABFHDFHHHG112DDFGGHHHGHHF1BDDGFFF10BGHHHHH/B//?1BGGF/?FGGFGGHHFB0BBFGHFHHGFHHHHG/E/EGHHHBGHHHHHHHHHHHHGGGGCCGGCGGGHHH.GHGGGGGGHH.C.;-;EGGBBFFGGGGF;CC.CFGFFFFFGFGGGGFFFFF@B@FFFFFFFFF;;/BAFEFE-9--------/9////;//-
@M05620:37:000000000-D9766:1:1101:5760:6901 1:N:0:52
GAGGCTGCTTTGGAAGAAACTCATAGATGACTGCAACAGAGTAAACTGGATCTGGAAAAGATGGTAGGTACGTTTAGCGTTGCTGAAATAGCATTCTTGTGGCTACACTTGACCAATTCTCCGCATTTGTCCTTGACCCTGCAAAACACGGGACCAAACAACGGCAGCGAACCCTGCTACACTCCCGTCACCATCCGACCTCTCCCATGCCGACAACTGCTAGCACCTATACACCTATCGAAAAAACCAGG
+
CBCCCCFCFFFFGGGGGGGGGGHHHHHB5GHH5FFH32B335DDGGF5BGH33DGBGHF32B53355AD55B23315D011>B3BF33DDFGH55B4BF@311BFG3?FG3FGGHH334DDB/?EF/?D44BFD33BB23B??FG20/0/<BEGGHHH/F/?>@/E-.->ECEE./<<000=;GFEAGECDH0:;.:;-AD0:;/:;0/:0--;--9;:BB0::B::/00BB00/:000..;.-.:;:...
@M05620:37:000000000-D9766:1:1101:21988:6906 1:N:0:52
ACCACACCTTCTACAATGAGCTGCGGGTGGCTCCCGAGGAGCACCCCGTGCTGCTGACCGAGGCCCCCCTGAACCCCAAGGCCAACCGCGAGAAGATGCCCAGGTGAGTGGCCCGCTACCTCTTCTGGTGGCCGCCTCCCTCCTTCCTGGCCTCCCGGCGCTGCGCCCTTTCTCACTGGTTCTCTCTTCTGCCGTTTTCCGTAGGACTCTCTTCTCTGCCCTGAGTCTCCTTTGGAACTCTGCAGGTTCTA
+
AAA1AAAAFFFFGBGF3GGAG1F1F00A00FE1AFAAEEE?G/BGGEGCAEGFHF1GHFE?ECGG/EEGGGFH1GEGGEH//FHHG/<BCC@/C0C1?1CGGHFHHGHHGGGHHGGGGGHHHHHHHHHHHCHHGGGGG?FGGGGGGGGGGGGGFGGBA@@@@@F<@B@;FFFFFFFFFFFFFFFFFFFFFFFF@BFFFFFFFABB/FFFFFFFFFFFF/;EFF-BFFFFFFFFFFFFFFFFFFFFFFFFFB
@M05620:37:000000000-D9766:1:1101:11697:6915 1:N:0:52
ACCACACCTTCTACAATGAGCTGCGTGTGGCTCCCGAGGAGCACCCCGTGCTGCTGACCGAGGCCCCCCTGAACCCCAAGGCCAACCGCGAGAAGATGCCCAGGTGAGTGGCCCGCTACCTCTTCTGGTGGCCGCCTCCCTCCTTCCTGGCCTCCCGGAGCTGCGCCCTTTCTCACTGGTTCTCTCTTCTGCCGTTTTCCGTAGGACTCTCTTCTCTGACCTGAGTCTCCTTTGGAACTCTGCAGGTTCTA
+
CCCCCCCAFFFFGGGGGGGGGGHHGGGEEGHHHGGGGGGFGHHHHGGGGGGGGHHHHHHEGGGGGGGGGGGGHHHGGGGHGHHHGGGGGG/C@DHHHHGHH2?FC?BFGGECHHCCCCDHFHFGFG0D=/<CGCCGDDHGFFGGH0FB0:9FFFGG.A-9AF0;-:DF;FFFB9BB90F9FBBB0:9FBB90B=:DFFBF.B..ABF/FFBFF0B090;BFF///;B09FFFF0BBFBFF00;9:F:BBF0
@M05620:37:000000000-D9766:1:1101:23210:6931 1:N:0:52
ACCACACCTTCTACAATGAGCTGCGTGTGGCTCCCGAGGAGCACCCCGTGCTGCTGACCGAGGCCCCCCTGAACCCCAAGGCCACCCGCGAGAAGATGCCCAGGTGAGTGGCCCGCTACCCCTTCTGGTGGCCGCCTCCCTCCTTCCTGGCCTCCCGGAGCTGCGCCCTTTCTCACTGGTTCTCTCTTCTGCCGTTTTCCGTAGGACTCTCTTCTCTGACCTGAGTCTCCTTTGGAACTCTGCAGGTTCTA
+
>AA1A>AAFFFFGGGF3FG1G1FCFAAAAAFG1FFACEG?EG/FGGGGAEGFDFCFGHHGG/>EFAEGGGF0F1FEGE/F//FF/F//ECC//C0G>?1GGHFFHHHHHHGGHHGGGCGHHHGGHHGGHHGGHGGGGGEGHHGGGGBFGFGGG?FGGA-AAGGG?@F@<FBFFFFFFFFFFFFFFFFFFFFFF@FFFFFFFFF?B/BFFFFEFFFFFFFFFFFBFFFFFFFFFFBFFFFFFFFFFFFFFF:
@M05620:37:000000000-D9766:1:1101:17582:6950 1:N:0:52
ACCACACCTTCTACAATGAGCTGCGTGTGGCTCCCGAGGAGCACCCCGTGCTGCTGACCGAGGCCCCCCTGAACCCCAAGGCCAACCGCGAGAAGATGCCCAGGTGAGTGGCCCGCTACCTCTTCTGGTGGCCGCCTCCCTCCTTCCTGGCCTCCCGGAGCTGCGCCCTTTCTCACTGGTTCTCTCTTCTGCCGTTTTCCGTAGGACTCTCTTCTCTGACCTGAGTCTCCTTTGGAACTCTGCAGGTTCTA
+
ABACBABAFFFFGGGGGGGGGGHHGGGGHGGHHGGGGGGEGHEHHGGGGGGGHHHHHHHGGGGGGGGGGGGHFHHGGGFHGHHHHFGFFGFGGGHHHHHHHHHFHGHHHHGGHHGGGGGHHHHHHHHGHFDGHGGGGGHGHHGHHGGGFGGGGGGGG@-;@FGGGGFFAFFFFFFFFFBFFFFFHFFFHHFFFFFFFFHFFFFFFFFFFFFFFFFFFFFFFFFFEFFFFFFFHFFFFFFFFFFFFFFFFFB
@M05620:37:000000000-D9766:1:1101:13744:6953 1:N:0:52
AGTGCCAGCTCTCAATCGCACAGGGGACCCAGGGCCTGGCCCCTCCATCCAGAAAACCTATGACCTCACCCGCTACCTGGAGCACCAACTCCGCAGCTTGGCTGGGACCTATGTGAGTATCCAGCGTAGGAATCTGGGAGTTGGGGAGGAGTGAGGAGTTGGGGAAAGACAGTCCTAACCGTGGAGGGTTCTGGTAAATGATGGGGTGAGGAGGGGCTCTTTGGCTCCCACCAGTCCCCCTGTCTGGTCTA
+
ABAAAFFFCFFFGBGGGGGCGFHGGFFGGGHHBEEFGGHHHHGHGGHHHHHHHFGHGGHHHHHHHFHHHHHGGEEFHHHHFGHHHH1?EGHFEGFGGHGHGHHGGGHHGHHHHHHHHHHHHHHHHGGGGGHHHHHHHHCFGHHHGGC@FDEHHGHHHGHHHHGGGDHHHHHHHHHHHHHHGGGGGGGGGGGGGGGGGGGGGGGGGGACFFFFFFFFFFFFFFFFFFFFFFFFFFFFFFFFFFFFFFFFFF9
@M05620:37:000000000-D9766:1:1101:20147:7014 1:N:0:52
ACCACACCTTCTACAATGAGCTGCGTGTGGCTCCCGAGGAGCACCCCGTGCTGCTGACCGAGGCCCCCCTGAACCCCAAGGCCAACCGCGAGAAGATGCCCAGGTGAGTGGCCCGCTACCTCTTCTGGTGGCCGCCTCCCTCCTTCCTGGCCTCCCGGCGCTGCGCCCTTTCTCACTGGTTCTCTCTTCTGCCGTTTTCCGTAGGACTCTCTTCTCTGACCTGAGTCTCCTTTGGAACTCTGCAGGTTCTA
+
>AAABA3AFFFFDGGFFGFGDFFBEEFFFEHHGGG?EGG2EHHHHGCG1AEEFBBGHGFGGGGGFE/EGGGHHH/EFGGFGHHA/FGCGCDC/AGHB<FGHGHGC1FHH1FEHH-AC--F1<DGF00DGBDHHC-@..CCGHGGGFFGGGGG0FA9A-;ABB;DBBF?BFFFFF/BFFF//:BFFFFF/BBFFBDFFFFFFFFFFBBFFFFFFFFF///;F/;/;9FFFFFFFE//999F/BBBFFA/FF;
@M05620:37:000000000-D9766:1:1101:19444:7016 1:N:0:52
AGTGCCAGCTCTCAATCGCACAGGGGACCCAGGGCCTGGCCCCTCCATCCAGAAAACCTATGACCTCACCCGCTACCTGGAGCACCAACTCCGCAGCTTGGCTGGGACCTATGTGAGTATCCAGCGTAGGAATCTGGGAGTTGGGGAGGAGTGAGGAGTTGGGGAAAGACAGTCCTAACCGTGGAGGGTTCTGGTAAATGATGGGGTGAGGAGGGGCTCTTTGGCTCCCACCAGTCCCCCTGTCTGGTCTA
+
>A1>AFFFAFFFGFGG1FFFEEGCF0EEEEHH0EFEEFGHGHGHGGHHHGHGF01FGGHHHGGHHHHHHHHGGE@EHHFFBFHHGHFHGGHGEGGEEH1BEFHGGGHHGHGHHGHFFHFFGF>FHGGGGCHFCFHGFHFGGHHHGGC@?A>FG0DG<EGGDGGCE..:GCCC:CGHCGHHGGGG?EFGCFGGGGFFCFGGFGGGGGF@EFABBF@?@?EFFFFFFFFFFBFFEAFFFFFF<EFFFFFFFFB
@M05620:37:000000000-D9766:1:1101:5605:7020 1:N:0:52
ACCACACCTTCTACAATGAGCTGCGTGTGGCTCCCGAGGAGCACCCCGTGCTGCTGACCGAGGCCCCCCTGAACCCCAAGGCCAACCGCGAGAAGATGACCAGGGGAGGGGCCCCCTACCTCTTCCTGGTGGCGCCTCCCTCCGTCCTGGCCTCCCGGGACTGCGCCCTTTCTCACTGGGTCTCTCTTCTGCCGTTTTCCGTAGGACTCTCTTCTCTTACCTGGAGCCCCTTTGGAACTCTTCAGGGTCTA
+
BBBBBBBAFFFFGGGGGGGFGBHFGEGAAEAEGEFGDGGFEHHFHGGGEEEFFFFGHHFAFGFGGGGGGGFHHHGGGGGHGHHHHGGGGGBF/DHGHH2?G20?/////->->A---..<000=000;//;.;-.:..;9B/C.;.E.0;.;0.;A.;9--../.-;9-;FBB//9//9.;..////;////;9..;A/B./..;/9/////;///////;9/......;.9:/;/;///9//9/;.B/9/
@M05620:37:000000000-D9766:1:1101:25355:7021 1:N:0:52
GAGGCTGCTTTGGAAGAAACTCATAGAAGACTCCAAGGGAGGAAAATAGCTGAGGAAACAATGGCAATTAAGTCAAGCATTTCCGCTTTAGCACTCTTGTGGATACAATTGACCCATTCTCAGCCTTTGTACTTGTCCCTGCCCAGCCCGGGACCCACGATCGGAAGAGCACACGTCTGACCTCCCGTCACATTCAGAAATCTCGTATGCCGTCTTCTGCTTGAACAAAAAAAAAAACAACACCAGAAACA
+
>>>AAA?AFFFFG1BE1FGFGFFFHGHHHGGHHHBEF0B0F0BFGH1GB1F1B0/BF00FGHHF0F11ADBD2F221BEAFBG2>/?EFFGGH1GH11BBGGHHDGGHHGH11F0FHHHHH2GH0FFHHHHHHHBFGGHFF/FA1?GE/BCG/B/CH/CGH//?CFG0>FGH0GCGHHG00GGHH.=CGAAFHHHHHHGFFFHHHGFGGGGGB@FCBBFGGGGFF9BFFFG-9---99A--------//9/
@M05620:37:000000000-D9766:1:1101:11673:7023 1:N:0:52
GAGGCTGCTTTGGCAGAAACTCATAGATGACTCCAAGGGAGCAACCTGGATGTGGAAAAGATGGCAGCCACGCCTACCATTGCCGAATCAGCACTCTTGGGGATACACTTGCCCACTTGTCAGCATTTGTACTAGTCACTTCCCAACCCGGGACCACAGCTCGGCAGAGAACCCTTCTGAACTCCCGTACCCTTCCGACATATCGCATGCCGTCTTATGCTTGCCAACATCAACATTTGGAAATCAAATGG
+
AAA1A1BAFF3FB1FECGCGFGFHHH13DFHH1FFG10B0A0B00BA0BEF11AF1B100ABA10A/AB00AB/0/B>121BD1>////B@B10@B1111/>?EG1FFF1DFGBG/B<1BB21BB1>FF22>2212121>111B10?/?>///>///<?.1><>.-<..//<...<<DGH;/0;:;C::.:00/:/:;--;0;C...;9B0-.;..09;///9-//9-9/9F//;BFFB/://99BFF///
@M05620:37:000000000-D9766:1:1101:19128:7034 1:N:0:52
ACCACACCTTCTACAATGAGCTGCGTGTGGCTCCCGAGGAGCACCCCGTGCTGCTGACCGAGGCCCCCCTGAACCCCAAGGCCAACCGCGAGAAGATGCCCAGGTGAGTGGCCCGCTACCTCTTCTGGTGGCCGCCTCCCTCCTTCCTGGCCTCCCGGCGCTGCGCCCTTTCTCACTGGTTCTCTCTTCTGCCGTTTTCCGTAGGACTCTCTTCTCTGACCTGAGTCTCCTTTGGAACTCTGCAGGTTCTA
+
CCCCCCCCFFFFGGGGGGGGGGHHGGGEEFHHHGGGGGGGGHHHHGGGFGGGHHHHHHHGGGGGGGGGGGGHHHHGGGGHGHHHHGGGGGGGGGHHHHHHHHHGHHHHHHGGHHGGGCFHHHHHHHHGHHGHHGGGGGHGHHGHHGGGGGGGGGGGGGCGGFFFFFFFFFFFFFFFFFFFFFFFFFFFFFFFFFFFFFFFFFFFFFFFFFFFFFFFFF0FFFFBFFFFFFFFFFFFFFFFFFFFFFFFFFB
@M05620:37:000000000-D9766:1:1101:10131:7040 1:N:0:52
GAGGCTGCTTTGGAAGAAACTCATAGAATACTGCAACAGTTTCAAATAGATCTGGAAAAGATTGTAGGTAAGTCTGGCAAATCTGATATAACTGTCTTGTGGCTCCAAACGAACAATTCTAAGCATCTATACTTGTAAATGACACGCAAGGAACAAAAGAAACAAAGAGAACAAGTCTGAACACCAGCCACATACAGAAATCTCGTATGCAGTCTAATGCTTCAAAAAATAAAAACTTGCAACTGACAACC
+
AAABAAFBFFFFGCFGFGGGGGHHHHH5FGGH5FDH3AB55D5DFB5AFBB55BEFB3B32BFF3553D55FB5A5BA231DBDFDF5FG5D5BDB5DFF31?1BFHE311BF>>FG4F4B4FBB33B4BBFD4BB4444BB3B3<<>E>?0BBFG00??0@22?<FGGBHGGGH?FG1?1?1??<F.FAFAG1>1=11>G0=G<<DCC0DG0CD<C0;;0C0::<<CA.:;909.9;000;:;/9;90..
@M05620:37:000000000-D9766:1:1101:19371:7071 1:N:0:52
GAGGCTGCTTTGGAAGAAACTCATAGAATACTCCAAGGGCTTCAAAGAGCTGATGAAACAATTGCAAGTAAGTCAGGCCTTTCCGCTTTAGCGCTCTTGTGGATCCAATTGAACAATTCTCAGCATTTGTACTTGTAACTGACAAGCCAGGGACAAAAGATCGGAAGAGCACACGTCTGAACTCCAGGCACATTCAGAAATCTCGTATGCCGTCTTCTGCTTGAAAAAAAAAAATCCCTCAGTCTGGTCTA
+
A1AAA1C1@BBF1BBBFG1BBFDHDHD1DFGHA1BGBFACAGBDGGD0AF1BBB1DBABA/B1AFBFBF2FGH2DDFE/AABDBABE/BF1F/>/>BBGHE/BBBFF@FH@1@B@B1BFGHFGHH1BFFGEGHG<1BBBGH11BFB<?<0?/?FA0BF0?F1FCGGCCFFFF0FCGGF.>=>11F<<0..>/00=0D0=<=0==<.</GHG@::..;G0:CGHA09FF@-9----/;;/;-//9B/9/9B;
@M05620:37:000000000-D9766:1:1101:19350:7072 1:N:0:52
GAGGCTGCTTTGGAAGAAACTCATAGAAGACTCCAAGGGAGTAAAATAGCTGAGGAAACAATGGCAAGTAAGTCAAGCATTTCCGCTTTAGCACTCTTGTGGATACAATTGCACCATTCTCAGCATTTGTACTTGTCACTGCCACGCCCGGGACCCACGATCGGAAGAGCACCCGTCTGCCCTCCAGTCCCATTCAGAAATCTCGTATGCCGTCTTCTGCTTGAACAAAAAAAAAATTAAACAAAACAAAA
+
AABBBBFBFFFFGGGGEFGGGGFHFGHHHHHHHHHHF2B2E2BFGGEGH5F33FFHHF3FHHFC2B3A5DDFFG55ABG5FFH5B11BFGGHF3FH34BBG1FE@FGGGHH4@FEGHHHGF4F33GHHHHHHEH33B4FGH3?3?EGE@D//<B</?CGGEHF/AGGFHHGH.<<AEHE0<C/<E//=D0;:GHHHHFHGGFHHHGGHHHHGFG..;CFFGG0.;;;CFFF-;;--.//////..;:.99.
@M05620:37:000000000-D9766:1:1101:10973:7076 1:N:0:52
ACCACACCTTCTACAATGAGCTGCGTGTGGCTCCCGAGGAGCACCCCGTGCTGCTGACCGAGGCCCCCCTGAACCCCAAGGCCAACCGCGAGAAGATGCCCAGGTGAGTGGCCCGCTACCTCTTCTGGTGGCCGCCTCCCTCCTTCCTGGCCTCCCGGAGCTGCGCCCTTTCTCACTGGTTCTCTCTTCTGCCGTTTTCCGTAGGACTCTCTTCTCTGACCTGAGTCTCCTTTGGAACTCTGCAGGTTCTA
+
BBBBBBBBFFFFGGGGGGGGGGHCFFGACEGHHGGGGGGGGHHHHGGGGGGGGHHHHHHEGGGGGGGGGGGHGHGGGGGHGHHHHGGGGGBFCGHGHHHHHHHGHHHHHHGGHHGGGGGHHHHGHHHGHHGHHGGGGGHGHHGHHGGGFFFGGGGGGD-ABGFFGGFFFFFFFFFFFFFFFFFFFFFFFFFFFFFFFFFFFFFDDFFFFFFFFFFFFFFFFFFFFFFFFFFFFFFFFFFFFFFFFFFFFFF
@M05620:37:000000000-D9766:1:1101:15025:7092 1:N:0:52
ACCACACCTTCTACAATGAGCTGCGTGTGGCTCCCGAGGAGCACCCCGTGCTGCTGACCGAGGCCCCCCTGAACCCCAAGGCCAACCGCGAGAGGATGCCCAGGTGAGTGGCCCGCTACCTCTTCTGGTGGCCGCCTCCCTCCTTCCTGGCCTCCCGGCCCTGCGCCCTTTCTCACTGGTTCTCTCTTCTGCCGTTTTCCGCAGGCCTCTCTTCTCTGTCCTGAGCCTCCTTTGGTACTCTGCAGGATCTA
+
ABABBABAFFFFGGGFGGGGGGHHGGGGHGHHHGGGDFG?EHHHHGGGEEGGHHHGHHHGGGGGGGGGGGGGHHHGGGGHGHHHH/F@D?CG?/<<C2?GHGH/<11<G1/?GAC?D-</DDG0G000</.<C-@@AEGGHHEGFGGGF/AFGGEE.----.9;>;?DABBFFFBF//B9//B9/BF9/BF/BA.;/:BB..---.;FFFFFFB/BF//99/9/.//9BEFF/B/.9/9///FFFF.:9F/
@M05620:37:000000000-D9766:1:1101:25128:7127 1:N:0:52
ACCACACCTTCTACAATGAGCTGCGTGTGGCTCCCGAGGAGCACCCCGTGCTGCTGACCGAGGCCCCCCTGAACCCCAAGGCCAACCGCGAGAAGATGCACAGGTGAGTGGCCCGCTCCCTCTTCTGGTAGCCGCCTCCCTCCTTCCTGGCCTCCCGGCGCTGCGCCCTTTCTCACTGATTCTCTCTTCTGCCGTTTTCCGTAGGCCTCTCTTCTCTGACCTGCGTCTCCATTTGAACTCTGCAGGTTCTA
+
ABAAABBBCFFFG5GGBFBAG5GHGAAEE2FEAFF2EEECFHGHHEEE?EFGHHFHHHGGGGGFGGGGGGEFFCHGFGEGAGGGEG//>//B<DGHFF111?FG?11??1//??<---..>GFGHFD<=00<D.@CG..EGB.:00;0:B.ABF...9--;B-.--;B-///;9FB///;BBFB/;BF//9B/;;:/./;:99../;/FFB//BFFBF/BBB..-;-;.:/;//;/9://9//;B.;///;
@M05620:37:000000000-D9766:1:1101:26239:7130 1:N:0:52
AGTGCCAGCTCTCAATCGCACAGGGGACCCAGGGCCTGGCCCCTCCATCCAGAAAACCTATGACCTCACCCGCTACCTGGAGCACCAACTCCGCAGCTTGGCTGGGACCTATGTGAGTATCCAGCGTAGGAATCTGGGAGTTGGGGAGGAGTGAGGAGTTGGGGAAAGACAGTCCTAACCGTGGAGGGTTCTGGTAAATGATGGGGTGAGGAGGGGCTCTTTGGCTCCCACCAGTCCCCCTGTCTGGTCTA
+
AAAABFFFCFFFGGGGGGGGGGHHGGGGGGHHGGGGGGHHHHGHGGHHHHHHHHGHHGGHHHHHHHHHHHHGGGGGHHHHHHHHHGFHGHHHGGGGGHHHGHHGGEHHGHHHHHHHHHHHHHHHHGGGGGHGHGHHHHHGGHHHGGGGGGGHHHGHHGGHHHGGGGHAHHHBGHHHHHHHGGGGGGGG:.CFGGFGGGGGGGGGGGFFFFFFFFFFFFFFFFFFFFFFFFFFFFFFFFFFFEFFFFFFFFF
@M05620:37:000000000-D9766:1:1101:16012:7151 1:N:0:52
AGTGCCAGCTCTCCATCGCACAGGGGACCCAGGGCCTGGCCCCTCCATCCAGAAAACCTATGACCTCACCCGCTACCTGGAGCACCAACTCCGCAGCTTGGCTGGGACCTATGTGAGTATCCAGCGTAGGAATCTGGGAGTTGGGGAGGAGTGAGGAGTTGGGGAAAGACAGTCCTAACCGTGGAGGGTTCTGGTAAATGATCGGGTGAGGAGGGGCTCTTTGGCTCCCACCAGTCCCCCTGTCTGGTCTA
+
AA>AAFFFBFFFG4FGGGGCG?HAGA2EGGHHAEEF2FGHHHGHGGHGHEFHHHH2GEGHD3FGHDGGHHGEG/EEGBGG?GGHHHFFEBGF/FCGCHGHGHHGGGGHGHHEHHHHHHHFHHHHHGGDGGHHHHGHHHFEGHHHGGGCGGDHGGHFBFGHHHGGADHHHHHHHHHHHHHGGGECEGGGGFGGGGBFGGGGGGGGGFABFFFFFFFFFFFFFFFFFFFFFFFFFFFFFFFFFFFFFFFFFFB
@M05620:37:000000000-D9766:1:1101:8149:7160 1:N:0:52
ACCACACCTTCTACAATGAGCTGCGTGTGGCTCCCGAGGAGCACCCCGTGCTGCTGACCGAGGCCCCCCTGAACCCCAAGGCCAACCGCGAGAAGATGCCCAGGTGAGTGGCCCGCTACCTCTTCTGGTGGCCGCCTCCCTCCTTCCTGGCCTCCCGGCGCTGCGCCCTTTCTCACTGGTTCTCTCTTCTGCCGTTTTCCGTAGGACTCTCTTCTCTGACCTGAGTCTCCTTTGGAACTCTGCAGGTTCTA
+
BA3AB?>AFFFFCFGDBFFFFAFFEEEEGFHHHFG?2EF2EHHHHGGGAFG15B3FHHFAEE@EFEE@EEFHFHHGGEAFFHHHAFEEG?BC/?0?DFHHFCGGFHHFG1FFGHGGGGGFEHGGHFFH0CEGF??CGDHGHHEGFFGGG/9CFFGE?B-9-;BD;BFB;FFFFFFFFFFFF999BBFBBFFF/BDDFFFFFFFFFEF/FBFFBBBFFBBFFFFFFFF/FF//FF/99F/BFFFFBFAFFF/
@M05620:37:000000000-D9766:1:1101:25233:7171 1:N:0:52
ACCACACCTTCTACAATGAGCTGCGTGTGGCTCCCGAGGAGCACCCCGTGCTGCTGACCGAGGCCCCCCTGAACCCCAAGGCCAACCGCGAGAAGATGCCCAGGTGAGTGGCCCGCTACCTCTTCTGGTGGCCGCCTCCCTCCTTCCTGGCCTCCCGGCGCTGCGCCCTTTCTCACTGGTTCTCTCTTCTGCCGTTTTCCGTAGGACTCTCTTCTCTGACCTGAGTCTCCTTTGGAACTCTGCAGGTTCTA
+
AABBBAABFFFFGGGGFGGGGGHHGGGGHCHHHGGDAEECGHHHHGGGEAFGFHHHHHFEGGGGGGGGGGGHHHHGGGGHGHHHHGGGGGGGGGHHE2?FGHHF?FGHHEFGHGGGG?CFHBDHHHFHGBEHHGGGGGHGHF.GFFGFFFAAFGGGGA-A-DFDAFFFFFFFFFFFFFFFFBFFFFFFFFFFFD:DFFFFFF.DF/BFFF/:FFFBFFFFFFF/BFFBBFFFFFBFFFFFFFBFFF.BFFB
@M05620:37:000000000-D9766:1:1101:7949:7181 1:N:0:52
AGTGCCAGCTCTCAATCGCACAGGGGACCCAGGGCCTGGCCCCTCCATCCAGAAAACCTATGACCTCACCCGCTACCTGGAGCACCAACTCCGCAGCTTGGCTGGGACCTATGTGAGTATCCAGCGTAGGAATCTGGGAGTTGGGGAGGAGTGAGGAGTTGGGGAAAGACAGTCCTAACCGTGGAGGGTTCTGGTAAATGATGGGGTGAGGAGGGGCTCTTTGGCTCCCACCAGTCCCCCTGTCTGGTCTA
+
ABABBFFFCFFFGGGGGGGGGGHHGGGGGGHHGGGGGGHHHHGHGGHHHHHHHHHHHGHHHHHHHHHHHHHGGGGGHHHHHHHHHHHHGHHHGGGGGHHHGHHGGGHHGHHHHHHHHHHHHHHHHGGGGGHHHHHHHHGGGHHHGGEGGDEHHEHHGGHHHHGGGGHHHHHHHHHHHGHHGGGGDGGGCFGGGGFFGGGGGGGGGGFFFFFFFFFFFFFFFFFFFFFFFFFFFFFFFFFFFFFFFFFFFFF
@M05620:37:000000000-D9766:1:1101:26766:7190 1:N:0:52
ACCACACCTTCTACAATGAGCTGCGTGTGGCTCCCGAGGAGCACCCCGTGCTGCTGACCGAGGCCCCCCTGAACCCCAAGGCCAACCGCGAGAAGATGCCCAGGTGAGTGGCCCGCTACCTCTTCTGGTGGCCGCCTCCCTCCTTCCTGGCCTCCCGGAGCTGCGCCCTTTCTCACTGGTTCTCTCTTCTGCCGTTTTCCGTAGGACTCTCTTCTCTGACCTGAGTCTCCTTTGGAACTCTGCAGGTTCTA
+
AAA1AAAAFFFFEBGB3FGAFAFBEAAA00FF1FFE?EGC?GHHHGGGAAEFFGGBGG0EEE?FF>EFGEFFHFEGGGGE//GFHGC/B?B</ACCG<FCGHGG1GHFFBFFHH?@CGGHHHHFHHHGGHCHHCGG.CAEHHGHHGGGGFF?F?F?C@-;AFGG?9A@;F/FFFFFFFFF/:BFFFF/9FFFF@BBFFFFFFFFFFFFFFFFFF/FFFFFFFFFFFFFFFFFFFFFFFFFFFFFFFFFFFF
@M05620:37:000000000-D9766:1:1101:20297:7207 1:N:0:52
GAGGCTGCTTTGGAAGAAACTCATAGAAGACTCCAAGGGAGTAAAAGAGCTGATGAAACAATGGCAAGTAAGTCAGGCATTTCCGCTTTAGCACTCTTGTGGATCCAATTGAACAATTCTCAGCATTTGTACTTGTAACTGACAAGCCAGGGACAAAAGATCGGAAGAGCACACGTCTGAACTCCAGTCACATTCAGAAATCTCGTATGCCGTCTTCTGCTTGAAAAAAAAAAAAGCAAAGTACGGATAAC
+
AAAAAAFBFFFFGGGGCEGGGGGGGGHHHHHHHHGHCGGGGGHHGFFFHHHHDBGGGFHGGHDGGGEFHFBGGFAFGGFFBDDBBEGEFFHHFG3FFGGGF?@GFHHHHHGEGBGGHHHFHFGHG3FHFHHHHHHHHHHHFFFHGHEGHGHGGGGGGHCFHHEEGEGACCFFHGFFGHGHHHHHH<>>F1F1>FGGHB<CGBGHCEFHFFEC;AGEHGHHHHGHHFHE?9@F-99../////9/...9.//
@M05620:37:000000000-D9766:1:1101:8851:7211 1:N:0:52
AGTGCCAGCTCTCAATCGCACAGGGGACCCAGGGCCTGGCCCCTCCATCCAGAAAACCTATGACCTCACCCGCTACCTGGAGCACCAACTCCGCAGCTTGGCTGGGACCTATGTGAGTATCCAGCGTAGGAATCTGGGAGTTGGGGAGGAGTGAGGAGTTGGGGAAAGACAGTCCTAACCGTGGAGGGTTCTGGTAAATGATGGGGTGAGGAGGGGCTCTTTGGCTCCCACCAGTCCCCCTGTCTGGTCTA
+
AAAAAFFFBFFFGGGGGGGCECGFAEFFGGHHAEFGGGHHHHGHGGFHHHFHGFHHHGHHHHGHHHGFHHHGGFCGHHHHGGFFGHHEFHHGEEEGGHHHGHHEEFHHGHHHHHHHHHHHHHHHHGDGGGHHHHHHHHHGGHHHGGGGGGGHHGHHHGHHHHGGGGGHHHHHHHHHHHHHGFEGGGGG;CFGGGCFGGGGGGGGGGFFFFFFFFFFFFFFFFFFFFFFFFFFFFFFFFFDFFFFFFFFFFF
@M05620:37:000000000-D9766:1:1101:8833:7227 1:N:0:52
AGGTCCAGCTCTCCATAGCACAGGGTACCCAGTGCATGGCCCCTCCATCCAGAAACCCTATGACCGCACCCGCCACCTCGCGCACCCCCTCAGCAGATTGGCTGGGACCTATGTGCGTATCCCGCGTAGGAATCTGGGCGTTGGCGCGGCGTGCGGCGTTGGGGCCCGCCCGTCCTAACCGTGGAGGGTTCTGGTAAATGATGGGGTGAGGAGGGGCTCTTTGGCTCCCCCCAGTCCCCCTGTCTGGTCTA
+
>11>>B11B@BDGBF13BB1B1F0F00111BA1BB2ADBF0FEHGG0DB0BB1010BBA01A2DG/AAEEE/>>/BFG0B//>>E>E/>>>01B1B0B1B0BFCE/BFAGFGFFB2/??CHH1<BCG/>C1<>GEG10.C@@CC/-.-:-9=-A@G@9;>@F-;-9-;;@@@@-BF/;FA=BE@-;A-;AFEFFF9;BFF/;BF?-9@-A-9:A9-@-;/;B/;BFEEE-;@-A/;B/AB@FFFFFFBFFB
@M05620:37:000000000-D9766:1:1101:19493:7229 1:N:0:52
AGTGCCAGCTCTCAATCGCACAGGGGACCCAGGGCCTGGCCCCTCCATCCAGAAAACCTATGACCTCACCCGCTACCTGGAGCACCAACTCCGCAGCTTGGCTGGGACCTATGTGAGTATCCAGCGTAGGAATCTGGGAGTTGGGGAGGAGTGAGGAGTTGGGGAAAGCAAGTCCTAACCGTGGAGGGTTCTGGTAAATGATGGGGTGAGGAGGGGCTCTTTGGATCCCACCAGTCCCCCTGTCTGGTCTA
+
>>1>AFD11CFFGAF31AAFAAFHFGG0000AFAE?/AFE0BE/EE01ABA1101FAEC1BF2FFGG@G00>EE@EHDGEGHHHHHHHGH1GGEG>>BGHGHFGC/GFEBBGBGB21B2G2>2B<<B?CADG1@DHE00//??1<-.>CCCFCFDF<EGBGHGG:CC.//;/;CG0;;C.AGE@BFF?.C9FBB;C;9F0;BCBFBF@EFF/-9-9-9AFF/BB//9BFBF-;99/99-9-9BFFFB9FF:
@M05620:37:000000000-D9766:1:1101:19514:7230 1:N:0:52
GAGGCTGGCTTGGAAGAACCTCATAGACTAAGGGAATAGTTCCTCCTTGAACAGGACAAATTTCTTGACCCGCTTACTGAAGCTGAAACACCGGAGAATGGCTGACACCACTGTAAGTGTAAAGAAAAGGAATCAGAAAATTGGAAAGGAGTAAAAAATTGGAGAAAAACAGTCCTAACAATGGAGGGATCTGGTAAATGATGTGGTGAGGAGGGAAACTTAAGCTCCCACCAGTCCCCCAGTCTGAACTA
+
>1>>AAF>>BBAA1BBEFFA00ADFFGF3BA1BBAE0BB22DDFGGA11BA11B/0BA00B11D2D12BBFEEEE?B@G@FHFE@BBGH0BB////>>FF1BFE001BF//B>F2>BB2BB>2GG000B/BBGH1<1110><1@11100@FG0@221/??111?<>>00.><11>=FHHF000/0<C-.<;<CBCCBC0000;0<0;CCHA0..:.;.:;F00;;009;BFG?.;009-A-9;BF//99//
@M05620:37:000000000-D9766:1:1101:11482:7231 1:N:0:52
GAGGCTGCTTTGGAAGAAACTCATAGAATACTCCAATGGATTAAAAGAGCTTGTGACACAATTTCAAGTAAGTCGGGCAGGTCGGATGTATCTTGCTGGTGTCTCCCATGTAAAAAACCTAAGCATGTGAACATGGAAGTGAAAAGGAAGGGACAAAAAATCGAAAGAGAAAACGTCGTAACAACAGCCAAATTCTGCAATATCCCATGAAGCCTTAATCTGAAAAAAATAAAAAGTTGAAAAGGAAATAG
+
>3>A>>CA4@B4F4BA4B4BGFHGFFF5D54DAB4A53BBBBB5D5DAABB33BAA55B22BDA555DDD5DF51AA0010B3>>/B/BB4B444BB33B2?B4BB3233B??4?3///3?3B333BB44BB4BB22?2?23?3B2/@<@/<<?<00?/>0?/0<<C0<<><<0<<.--.<<00../;..//00;00000000;0/0090;00.;0000000;00;.-;.00/9;.;;///;//../////
@M05620:37:000000000-D9766:1:1101:4966:7251 1:N:0:52
ACCACACCTTCTACAATGAGCTGCGTGTGGCTCCCGAGGAGCACCCCGTGCTGCTGACCGAGGCCCCCCTGAACCCCAAGGCCAACCGCGAGAAGATGCCCAGGTGAGTGGCCCGCTACCTCTTCTGGTGGCCGCCTCCCTCCTTCCTGGCCTCCCGGCGCTGCGCCCTTTCTCACTGGTTCTCTCTTCTGCCGTTTTCCGTAGGACTCTCTTCTCTGACCTGAGTCTCCTTTGGAACTCTGCAGGTTCTA
+
AAAABAAAFFFFDGGGAGGEG5FFEFEAC2BG3FF2AEGCGHHHHGGGDFGGHGHGHHGE0EEEG1EGGGG1F?GGGGEH/CGH/FE/C?><//?C>DGHHHHGGHHHHHGGHHGGGGGHHHHHHHHHHHGHHGGGGGHGHHGHHGGGFFFGGGGGGB-A;BBD?BFBBFFFFFFFFFFFFFFFFFFFFFFFFBFFFFFFFFFFFFFFFFFFFFFFFFFFFFFFFFFFFFFFFFFFFFFFFFFFFFFFFFB
@M05620:37:000000000-D9766:1:1101:5737:7252 1:N:0:52
ACCACACCTTCTACAATGAGCTGCGTGTGGCTCCCGAGGAGCACCCCGTGCTGCTGACCGAGGCCCCCCTGAACCCCAAGGCCAACCGCGAGAAGATGAACCAAGGTGCGTGGCTCGCTCCCTCTTCTGGTGGCCGCCTCCCTCATTCCTGGCCTCCAGGCGATGCGCCCTTTCTCACTGGTTCTCTGTTCTGCGGTTTTCTGTGGGCCTCTCTTCTCTGCCTTGCGTCGCCTTTGGAACTCTGCGGGTTC
+
ABBBAABAFFFFGGGGGGBFGFHFGE?BAEEGGFGEEGGGGHGHHGGGGGEGHHHHFFH00EEGGECGGGGEFCGEGGGH/FEFGGG/>CCD?DHHGFHHFH?/?FGF1>?<>@0>--<GGGHHHH<=GFGGDEF-@DDGHGGG.0;F09;BFFFFE:9;E--:;E?DD@BFFFFF/;BF.BBFFFF999;9F9-9;9.AB//;/...;AFFFFFBB999FF//;:@9@--.AAFFBBF/B;9/9-;@BA.
@M05620:37:000000000-D9766:1:1101:8748:7256 1:N:0:52
ACCACACCTTCTACAATGAGCTGCGTGTGGCTCCCGAGGAGCACCCCGTGCTGCTGACCGAGGCCCCCCTGAACCCCAAGGCCAACCGCGAGAAGATGCCCAGGTGAGTGGCCCGCTACCTCTTCTGGTGGCCGCCTCCCTCCTTCCTGGCCTCCCGGAGCTGCGCCCTTTCTCACTGGTTCTCTCTTCTGCCGTTTTCCGTAGGACTCTCTTCTCTGACCTGAGTCTCCTTTGGAACTCTGCAGGTTCTA
+
BBBABBB3CFFFGGGGGG55FEGFGFGBAEGFGBFE?EEGGHHHHGGGEEFGGHHHGHHEEGCGGGGGGGGHGHHGGGGHGHHHHGGGGG/>@FHFHHHHHHHFHHHHHHGGHHGGGGGHHHHHHHHHHGGHHGGGGGHGHHGHHGGGFGGGGGGGGG-;BGGGGGFBBFFFFFFFFFFFFFFFFFFFFFFFFBFFFFFFFFFDFFFFFFFFFFFFFFBFFFF;BFF;BFFFFFFFFFFFFFFFFFFFFFB
@M05620:37:000000000-D9766:1:1101:26257:7257 1:N:0:52
ACCACACCTTCTACAATGAGCTGCGTGTGGCTCCCGAGGAGCACCCCGTGCTGCTGACCGAGGCCCCCCTGAACCCCAAGGCCAACCGCGAGAAGATGCCCAGCCCAGTAGCCCGCTAGCTGTTCTCGTCGCCGCCTCCCTCCTTCCTGGACTCCCGCCGCTGCGCACTTTCTCACTGGTTCTCTCTTCTGCCGATTTCCGTAGGACTCTATTCTATGACCTGAGTCAACTTTGGAACTCTGCAGGCTCTA
+
BBBBBBBBFFFFGGGGGGBGGGHHGGGGDGGHHGGGGGGCDGGHHGGGGGGGBGHHFHHGGG@FGGGGGGGHHHHGGGGHGHHHHGGGGGGGGGHBGGH222?0</??G11?1?-<<-.1=110=G0.<.-<<@C-EEGE//;:FFGFGGFFFGFGG--9:BDD;D:DFB9FFF/FFFFF/;:FFBFF;BFFFD-;AEFBAF...B/;9:/:/;9BFFBBFBB/;FB//:FFFF/B//9//9///..../:
@M05620:37:000000000-D9766:1:1101:11329:7298 1:N:0:52
ACCACACCTTCTACAATGAGCTGCGTGTGGCTCCCGAGGAGCACCCCGTGCTGCTGACCGAGGCCCCCCTGAACCCCAAGGCCAACCGCGAGAAGATGCACGGGGGTGTGCCCCGCTACATCTTCTGGGGGCCGCCTCACGCCTTCCTAGCGTCCCGGAACCGCTCGCTTGCTAGCCGGGCCTCTCTTCTGCCGCTTTCCTTTGGATTCTCTTCTATGACCTGCGTCATTTTTGGTAGTATCCGGCTTGCA
+
AAAAAAAAFFFFAGGDA1GFB1BCE0AEC0FHCFFA?EEAAGGHHGAEEAEAF1BEFGGGE/>E/?/FEGGBFB/>EE/>//F//?/<B?C?/C<1G1?11////-<--.00/.---:-0000;C000/------;-9/---9-;9///;/----;-;-----9---;-;--/////-;--9;-;F//BF///;---;F////;9B//;//;F///9/;///----;--/;/;---//;9/9/-------/
@M05620:37:000000000-D9766:1:1101:15327:7303 1:N:0:52
AGTGCCAGCTCTCAATCGCACAGGGGACCCAGGGCCTGGCCCCTCCATCCAGAAAACCTATGACCTCACCCGCTACCTGGAGCACCAACTCCGCAGCTTGGCTGGGACCTATGTGAGTATCCAGCGTAGGAATCTGGGAGTTGGGGAGGAGTGAGGAGTTGGGGAAAGACAGTCCTAACCGTGGAGGGTTCTGGTAAATGATGGGGTGAGGAGGGGCTCTTTGGCTCCCACCAGTCCCCCTGTCTGGTCTA
+
BCBCCFFFCFFFGGGGGGGGGGHHGGGGGGHHGGGGGGHHHHGHGGHHHHHHHHHHHGHHHHHHHHHHHHHGGGGGHHHHHHHHHHHHGHHHGGGGGHHHGHHGGGHHGHHHHHHGHHHHHHHHHGGGGGHHHHHHHHHGGHHHGGGGGGGHHHHHHGHHHHGGGGHHHHHHHHHHHHHHGGGGGGGGEFGGGGFFGGGGGGGGGGFFFFFFFFFFFFFFFHHFFFFFFFFFFFFFFFFFFFFFHFFFFFF
@M05620:37:000000000-D9766:1:1101:24620:7316 1:N:0:52
GAGGCTGCTTTGGAAGAAACTCATAGAAGACTCCAAGGGAGTAAAATAGCTGAGGAACAAATGGCAGGTACGTCAAGCATTTCCGAATTCGCACTCTCGTGGATCAAATTGACCCATTCTCAGCATTTGTACTTGTCACTGCACCGCCCGGGACACACGATCGGAAGCGCACCCGTCTGCCCTCCCGTCCCCTTCAGAACTCTCGTATGCCGTCTTATGCTTGAAACAAAAAACTACCAACCCAACTACAC
+
BABABBFBFFFFGFFFFGGGGGGGHB5ABFGHFH4B32A2A2BDFABGG5D33AFGF12BEFFG2A1ABD5BAB113B?555D5BE1?B@BE1/>BF3???EFH30BFF?GF?GBGHHH444BGGHHHBGHHHH3BFDG33B2B2/B//>///>/00<AD..>E.EG.@@<@D.-;EHGCGHHHDEC.;9C.CFGGGGB9F09;EGDFF0:-DDFF/BF/FFFF//99....;A///.::...:../9/;;
@M05620:37:000000000-D9766:1:1101:12544:7325 1:N:0:52
ACCACACCTTCTACAATGAGCTGCGTGTGGCTCCCGAGGAGCACCCCGTGCTGCTGACCGAGGCCCCCCTGAACCCCAAGGCCAACCGCGCGAAGATGCCCAGGTGAGTGGCCCGCTACCTCTTCTGGTGGCCGCCTCCCTCCTTCCTGGCCTCCCGGCGCTGCGCCCTTTCTCACTGGTTCTCTCTTCTGCCGTTTTCCGTAGGACTCTCTTCTCTGACCTGAGTCTCCTTTGGAACTCTGCAGGTTCTA
+
BBBBBBB3BCCFGGFGGG5FGGHHGGGA4EGGHCFF?EEGDHHHHGG0AEGGGHGHHHGA>@?EGGGGGGGHFHHGGGGHGHHHHGGGGG/BDGGFHFHHHGHGHHHHHHGGHHGGGGGHHHHHHHHGHHGHHGGGGGHGGGGGGGGGGGGGGGGGGGBGBBBFBBFBBFFFFFFFFFFFFFFFFFFFFFFFFBDFFFFFFFFFFFFFFFFFFFF;;F/BFFF/;FFBFFFFFFBFFFFFFFFFFFFFFFB
@M05620:37:000000000-D9766:1:1101:9440:7350 1:N:0:52
ACCACACCTTCTACAATGAGCTGCGTGTGGCTCCCGAGGAGCACCCCGTGCTGCTGACCGAGGCCCCCCTGAACCCCAAGGCCAACCGCGAGAAGATGCCCAGGTGAGTGGCCCGCTACCTCTTCTGGTGGCCGCCTCCCTCCTTCCTGGCCTCCCGGAGCTGCGCCCTTTCTCACTGGTTCTCTCTTCTGCCGTTTTCCGTAGGACTCTCTTCTCTGACCTGAGTCTCCTTTGGAACTCTGCAGGTTCTA
+
AAAABABBFFFFGGGGGGGGGGHHGGGGHGGHHGGGGGGFGHGHHGGGEGGGHHGHHHHGEGGGGGGGGGGHHHHGGGEHGHHHEFGGGGGGGGHHHGHHHHHFHHHHHHGGHGGGGGGHHHHHHHGHHHGHHGGGGGHGHHGHHGGGGFGGGGGGGD?DDGGGFGFFFFFFFFFFFFFFFFFFFFFFFFFFFFFFFFFFFFFFFFFFFFFFFFFFFFFFFFFFFFFFFFFFFFFFFFFFFFFFFFFFFFF
@M05620:37:000000000-D9766:1:1101:9716:7361 1:N:0:52
ACCACACCTTCTACAATGAGCTGCGTGTGGCTCCCGAGGAGCACCCCGTGCTGCTGACCGAGGCCCCCCTGAACCCCAAGGCCAACCGCGAGAAGATGCCCAGGTGAGTGGCCCGCTACCTCTTCTGGTGGCCGCCTCCCTCCTTCCTGGCCTCCCGGCGCTGCGCCCTTTCTCACTGGTTCTCTCTTCTGCCGTTTTCCGTAGGACTCTCTTCTCTGACCTGAGTCTCCTTTGGAACTCTGCAGGTTCTA
+
BBBBBBBBFFFFGGGGFGDAGAGFGEGAAEGHFFGEAFGGEHAGHEEGFEGEFHFHHCHG?>@EG1EGG@ECEHHEEGGHGHHHHG/>BDCCCGFHHHGHGH/?FFF0?FEEHF@CD?DFHHFHH0DFGGGHHGGGGGHGHHGHHGFGBFGGGGGGGG=-;-BFFFFFFFFFFFFFFFFFFFFFFFFFBFFFFFFFFFFFFFF.DEFFFFFFFFFBBF/BFFF/.;B;BFFFFFFEFFFFFFFFFFFFFFB
@M05620:37:000000000-D9766:1:1101:21002:7371 1:N:0:52
ACCACACCTTCTACAATGAGCTGCGTGTGGCTCCCGAGGAGCACCCCGTGCTGCTGACCGAGGCCCCCCTGAACCCCAAGGCCAACCGCGAGAAGATGCCCAGGTGAGTGGCCCGCTACCTCTTCTGGTGGCCGCCTCCCTCCTTCCTGGCCTCCCGGAGCTGCGCCCTTTCTCACTGGTTCTCTCTTCTGCCGTTTTCCGTAGGACTCTCTTCTCTGACCTGAGTCTCCTTTGGAACTCTGCAGGTTCTA
+
CDDDDDCDFFFFGGGGGGGGGGHHGFGFEGHHHGGGGGGGGHHHHGGGFGGGHHHHHHHGGGGGGGGGGGGHGHHGGGGHGHHHHGGGGGGGGGHHHHHHHHEGGFHGHHGGHHCDGGGHHHGHHGHHHHGHHGGGGGHGHHGHHGGGGGGGGGGGDC-@DAFGGGFFFFFFFFFFFFFFFFFFFFFFFFFFFFFFFFFFFFFFFFFFFFFFFFFFFFFFFFFBFFFFFFFFFFFFFFFFFFFEFFFFFF9
@M05620:37:000000000-D9766:1:1101:21207:7380 1:N:0:52
ACCACACCTTCTACAATGAGCTGCGTGTGGCTCCCGAGGAGCACCCCGTGCTGCTGACCGAGGCCCCCCTGAACCCCAAGGCCAACCGCGAGAAGATGCCCAGGTGAGTGGCCCGCTACCTCTTCTGGTGGCCGCCTCCCTCCTTCCTGGCCTCCCGGCGCTGCGCCCTTTCTCACTGGTTCTCTCTTCTGCCGTTTTCCGTAGGACTCTCTTCTCTGACCTGAGTCTCCTTTGGAACTCTGCAGGTTCTA
+
BBBBB@AACFFFGGGGCGGGGGHHGEFEAFHHHGGGGGGEDHHHHGGGAEGGHHFGGFGGFGCGGGGGGGGHHHHGGGGHGHHGGEGGGGFGGGHHBGHHHGHGHHHHHHGFHHGGGCDHHHHHHHHHGGFHHGGGGGHGHFGHHGGF09FGGGGGGA-@D;FFFFFFFFFFFFFFFFFFFFFFFFFFFFFFFFFFFFFFFFFFF/BFFFFFFFFFFFFFFF./9FFFFFFFFFFFBFFFBFFFFFFFFFF
@M05620:37:000000000-D9766:1:1101:21930:7388 1:N:0:52
AGTGCCAGCTCTCAATCGCACAGGGGACCCAGGGCCTGGCCCCTCCATCCAGAAAACCTATGACCTCACCCGCTACCTGGAGCACCAACTCCGCAGCTTGGCTGGGACCTATGTGAGTATCCAGCGTAGGAATCTGGGAGTTGGGGAGGAGTGAGGAGTTGGGGAAAGACAGTCCTAACCGTGGAGGGTTCTGGTAAATGATGGGGTGAGGAGGGGCTCTTTGGCTCCCACCAGTCCCCCTGTCTGGTCTA
+
>AAABFFFCFFFGFGGGFEFGGHHGEGGGGHHGGGGGFHHHHGHGGHHHHHHHHHFHGHHHHFHHHHHHHHEGGGGHHGBGGF?GHFHGHHHGFEEGFGHGHHGCDGHGHHHHHHHHHHHHHHHHGEFGGHFGHHHHHHGEHHHGGGGGGGHHGGHHDHHHGGGGDGHHHGHGHGHHHHGGCCDFGDG;AFGGGFGGGGGGFGFGGFFFFFFFFFAFDFFFFFFFFFFFFFFFFFFFFFFFFFFFFFFFFB
@M05620:37:000000000-D9766:1:1101:19868:7390 1:N:0:52
AGTGCCAGCTCTCAATCGCACAGGGGACCCAGGGCCTGGCCCCTCCATCCAGAAAACCTATGACCTCACCCGCTACCTGGAGCACCAACTCCGCAGCTTGGCTGGGACCTATGTGAGTATCCAGCGTAGGAATCTGGGAGTTGGGGAGGAGTGAGGAGTTGGGGAAAGACAGTCCTAACCGTGGAGGGTTCTGGTAAATGATGGGGTGAGGAGGGGCTCTTTGGCTCCCACCAGTCCCCCTGTCTGGTCTA
+
AABABFFFCFFFGFGGGFGGGGHHGEGGGGHHGGGGGGHHGHGHGGHHHHHHHHHHHGHHHHHHHHHHHHHGGGGGHHHHHGFFGHFHGHHHGGGGGHHHGHHGGGHHGHHHHHHHHHHHHGHHHGEGGGHHHHHHHHHGEHHHGGGGGGGHHHHHHGHHHHGGGGHHGHHHFGHGHHHHGCEGGGGG:AFGGGFGGGGGGGGGGGFFFFFFFFFFFFFFFFFFFFFFFFF?EFFFFFFFFFFFFFF9BFF
@M05620:37:000000000-D9766:1:1101:21405:7396 1:N:0:52
ACCACACCTTCTACAATGAACTGCGTGTGGCTCCCGAGGAGCACCCCGTGCTGCTGACCGAGGCCCCCCTGAACCCCAAGGCCAACCGCGAGAAGATGCCAAGGTGAGAGGCCCGCTACATCTTCTGGTGGCCGCCTCCTTCCTTCCAGGCATCCCGGAGCAGAGCCCTTTCTAACTGGTTCTCTCTTCTGCCGTTTTCCGTAGGACTCTATTCTCTGACCTGAGTCTCCTTTGGCATTCTGCAGGCTCTA
+
>1>>A?>AFFFDGGGG3AB1FDHHG0BEAAGHH00BAFG/AGGHHGGG/AEFHFFGHHGGEGG@>EGGEEFHHFHGGGG>FHGGGCEEE/BCCGHHDHF11F/<F<<011?EAC->C--111FDDDG00<.G<--CGCG/<:C0;:G00/;.CBFFB----.//99.;B/FFF///F//:BB///9B9F/;//---/:BF-;---/;BF///9/////:;FF-/-//;9BB/F//////;/////---;B/
@M05620:37:000000000-D9766:1:1101:21656:7399 1:N:0:52
AGTGCCAGCTCTCCATCGCACAGGGTACCCAGCGCCTGGCCCCTCCATCCAGAAAACCTATGACCTCACCCGCCACCTGGAGCACCCACTCCGCAGCTTGGCTGGGACATATGTGAGTATCCAGCGCAGGAATCTGGGTGTTGGGGTGGAGTGCGGAGTTGGGGACAGACAGTCCTAACCGTGGAGGGTTCTGGTAAATGATGGGGTGAGGAGGGGCTCTTTGGCTCCCACCAGTCCCACTGTCTAGTCTA
+
>A>>>DDF1FFFG1GABEE1E0G0F0BA1AFG0AEA/FGHAHGAFGBHFFGG1AAB0B0A1F2GH1BFG00/>/>BG00B>0BGHH?>?GH0/E?E>G10/B</?E00/<12F2B2B>21BF21<>//>C/01?1F1<0?<.<.-<.--.<<.0----;;0;--.-../;/9CG00C0/9AEE-...-;AFFFB9//9F/9/BB-B9--9-/-------////////-;-FF-9FF/F/;F/F///;/;F/
@M05620:37:000000000-D9766:1:1101:7894:7402 1:N:0:52
ACCACACCTTCTACAATGAGCTGCGTGTGGCTCCCGAGGAGCACCCCGTGCTGCTGACCGAGGCCCCCCTGAACCCCAAGGCCAACCGCGAGAAGATGACCAAGGTGGGGGCCCGCTACCTCTTCTTGGTGCCGCCTCCCTCCTTCCTTGCCTCCCCGGGCTTCGCCCTTTCTTACTTGGTCTCTCTTCCGCCGGTTTCCCGAAGACCCTCTTCTCCTGCCCTACGCCCCTTTTGGAATTTTCAGGGTTTT
+
BBBBBBBAFFFFGBGGGGAGGGHHGGGAFFHHHFGGFGGGGHHHHGGGGGGGHHHHHHHEEFGGGGGGGGGHHHHGGGGHGHHHHGGGGGBDGGHGHH2FH2/?/11<//>->C-----;000<0:0<00;0;--;..;E//;/;0C00;/;09CE.A-;-9..-.;D-;F///////;/B//////;//..;--;DF/F/..-;./../..;/;/////;./...---;.;F/;-;////////;.;...
@M05620:37:000000000-D9766:1:1101:12236:7415 1:N:0:52
ACCACACCTTCTACAATGAGCTGCGTGTGGCTCCCGAGGAGCACCCCGTGCTGCTGACCGAGGCCCCCCTGAACCCCAAGGCCAACCGCGAGAAGATGCCCAGGTGAGTGGCCCGCTACCTCTTCTGGTGGCCGCCTCCCTCCTTCCTGGCCTCCCGGCGCTGCGCCCTTTCTCACTGGTTCTCTCTTCTGCCGTTTTCCGTAGGACTCTCTTCTCTGACCTGAGTCTCCTTTGGAACTCTGCAGGTTCTA
+
1AAAAAAAFFFFFGGGFGGAA1B1EAAEHCHHBGGAEEGEGHHHHGCGFEGCGFHFGFGGCEGGG/>EGGGEH1>EGG?FCAHEGG/<BCC@/A<FDB1<0FCC<1FGHFAFHE-AC--F100=DDBHH/.GH-:AAA.:GHGHEB/CFB?A09..A---9;>A?-A--/9B/BFFFFF/9/FFBBB99FFFF@B-FFF/A9;9B9BFBFFFFF/FBBBB/B-/-/9FF/B///9////;//B/FAAFFF/
@M05620:37:000000000-D9766:1:1101:21246:7431 1:N:0:52
ACCACACCTTCTACAATGAGCTGCGTGTGGCTCCCGAGGAGCACCCCGTGCTGCTGACCGAGGCCCCCCTGAACCCCAAGGCCAACCGCGAGAAGATGCCCAGGTGAGTGGCCCGCTACCTCTTCTGGTGGCCGCCTCCCTCCTTCCTGGCCTCCCGGCGCTGCGCCCTTTCTCACTGGTTCTCTCTTCTGCCGTTTTCCGTAGGACTCTCTTCTCTGACCTGAGTCTCCTTTGGAACTCTGCAGGTTCTA
+
CCCCCCCCFFFFGGGGGGGGGGHHGFGA4EHGHGGGGGFCDHHHHGGGDGGGGHGHHHHGGGGGGGGGGGGHGHHGGGGHGHHHHGGGGGBDCGHHHHHHHGHGHHHHHHGGHHGGGGGHHHHHHHHHHHGHHGGGGGHGHHGHHGGGGGGGGGGGGG-AFFFFFFFFFFFFFFBFFFFFFFFFFFFFFFFFFFFFFFFFFFFFFFFFFFFFFFFFFF/FFFFFFFFFFFFFFFFFFFFFFFFFFFFFFFB
@M05620:37:000000000-D9766:1:1101:16238:7435 1:N:0:52
GAGGCTGCTTTGGAAGAAACTCATAGAAGACTCCAAGGGCGTAAAAGAGCTGATGAAACAATGGCAAGTAAGTCAGGCATTTCCGCTTTAGCACTCTTGTGGATCCAATTGAACAATTCTCAGCATTTGTACTTGTAACTGACAAGCCAGGGACAAAAGATCGGAAGAGCACACGTCTGAACTCCAGTCACATTCAGAAATCTCGTATGCCGTCTTCTGCTTGAAAAAAAAAAAACCCATTGTCTGGTCTT
+
A>AAB4CAFFFFBFGGGFGGFGFHCHHHHHHHBGFHFGG2AE2EHFFFHHHHHGHHHHHHHHEFGFHGHHFHHFGFGG?3BFH51EE?FFFH4GBFBGHGF?BGGHHHHHG3GFGHHHHHHGHHHFHHHHHHHHHHFFFHHDFGGGHGHHHGGGGHHHHFDGHGGGGHFFHHHHGHHHGHFHGHHFC>GDHFGGHHHHFC00DGHCDHHHHDCCHGHHHFHHGGGGGGG-BB---9.9.////9//9;///
@M05620:37:000000000-D9766:1:1101:5908:7445 1:N:0:52
GAGGCTGCTTTGGAAGAAACTCATAGAATACTTCAAGGGGTTCAAAGAGCTGATGACACACTTTCAAGTAAGTCAGGCCTTTCCGCTTTATCTCTCTTGTGGCTCCAATTTAAAAATTCTCAGCATTTGTACTTGTAACTGACAAGCAAGGGACAAAAAATCGGAAGAGCACACGTCTGAACTCCAGTCACATTCAGAAATCTCATATGCAGTCTCCTTCTTAAAAAAAAAAAAATTCGAACATACAAAGC
+
>3AA>>CACBD4G4ABFGBGGGHHHGHFGHAG5D5D53A2BABB55DECG333BAD33B21BB3555DDEBGH55DFE13BBB5B1BBBD5D55@B3@BB31BBFF334B@BB@B3?3@BB4BFF3BBBBBFBB3BBB?B?E??B0/2B2/????02B/>0@//?<CCGBH0?<<?>>.<>>1<><>1>1>0=0==0==/====00===00;0/000000:00;:CF-:-:@-::.//./:.-////9///
@M05620:37:000000000-D9766:1:1101:20083:7467 1:N:0:52
AGTGCCAGCTCTCAATCGCACAGGGGACCCAGGGCCTGGCCCCTCCATCCAGAAAACCTATGACCTCACCCGCTACCTGGAGCACCAACTCCGCAGCTTGGCTGGGACCTATGTGAGTATCCAGCGTAGGAATCTGGGAGTTGGGGAGGAGTGAGGAGTTGGGGAAAGACAGTCCTAACCGTGGAGGGTTCTGGTAAATGATGGGGTGAGGAGGGGCTCTTTGGCTCCCACCAGTCCCCCTGTCTGGTCTA
+
ABAAAFFFCFFFGFGGGGGGFEHCGGGGFGHHGGGGGGHHHHGFGGHHHHGHHFHHHGFHHHFHHHHHHGHGGEEFHHFHGGHHHHGHGHHHEGFGGHHHGHHGGGHHGHHGHHHHHHFHHHHHHGGGGGHHHHHHGGFGFGFHGF.>DECGHDHHFFHHHHGFGGHHHHHGHHFHHHHHGAEDAEFGEGGGGGFGGGGGGGGGGGFFFFFEFFFFFFFFFFFFFFFFFFFFFFFFFFFFFFFFFFFFFFB
@M05620:37:000000000-D9766:1:1101:20638:7471 1:N:0:52
GAGGCTGCTTTGGAAGAAACTCATAGATTACTGCAACAGTTCCCCCTGGACCTGGAAAAGTTTCTTGCCTGGCTTACAGAAGCTGAAACAACTGCCTACAGGATGCTACCCGTAAGGAAAGGCTCCTAGAAGACTCCAAGGGAGTAAAAGAGCTGATGAAACAATGGCAAGTAAGTCAGGCATTTCCGCTTTAGCACTCTTGTGGATCCAATTGAACAATTCTCAGCATTTGTACTTGTAACTGACAAGCC
+
BABBBBFBFFFFGFGGGGGGGGHHHGHHHHHHHHHFGHHGHGHHHGGGHFHHHHHHHHHHGHHHHHHHHHHHHHHHHHHHHHHHHGFHGGHHHHHHFHGFHFGHFGHHGGGGGGGHHHHGHHEFGGHHHHHHHGHHHHHHGGHG?FFHHGFHHHHHHHHHHFGHHHHHHHGGHHH@FGDHGHGHHHHGGGGGFHHHHHEHHHGHGHHHHHHHHHHHGHHHHGHHFGHFHHGGCFGGGGGGGGGGGGGGGGG
@M05620:37:000000000-D9766:1:1101:18215:7485 1:N:0:52
GAGGCTGCTTTGGAAGAAACTCATAGAATACTCCAAGGGCTTCAAGAGCTGATGAAACAATTTCAAGTAAGTCAGGCATTTCCGCTTTAGCACTCTTGTGGATCCAATTGAACAATTCTCAGCATTTGTACTTGTAACTGACAAGCCAGGGACAAAAGATCGGAAGAGCACACGTCTGAACTCCAGTCACATTCAGACATCTCGTATGCCGTCTTCTGCTTGAAAAAAAAAACAAGGTGAAAACAAAAAAC
+
>3A3>ACAFBD4G45BEGBGGGHHHGGE5AFF4B4BBBA22B2BADBBBBFFGG5D5331B5BDDBDDDAFGFBDF3BB3D5ABABEB5BDFFBGHDBFG1BGBFH3FG33@BFCFBFDG@FGFB444BFGHB?BBBBBBFBFGB??BB????FB0B0?11?????F<FCGHFC???FF<F?1<GF1><>1>=FGF1<<FF0G<.CF<D<@<<.CCBCHFFFCHCCA99999.9./.0/09//9.....-.
@M05620:37:000000000-D9766:1:1101:13333:7486 1:N:0:52
AGTGCCAGCTCTCAATCGCACAGGGGACCCAGGGCCTGGCCCCTCCATCCAGAAAACCTATGACCTCACCCGCTACCTGGAGCACCAACTCCGCAGCTTGGCTGGGACCTATGTTGAGTATCCAGCGTAGGAATCTGGGAGTTGGGGAGGAGTGAGGAGTTGGGGAAAGACAGTCCTAACCGTGGAGGGTTCTGGTAAATGATGGGGTGAGGAGGGGCTCTTTGGCTCCCACCAGTCCCCCTGTCTGGTCT
+
ABAABFFFCFFFGGGGGGGGGGHHGGGGGGHHGGGGGGHHHHGHGGHHHHHHHHHHHGHHHHHHHHHHHHHGGGGGHHHHHHGHHHHHGHHHGGGGGHHHGHHGGGHHGHHHHHHHHHHHHHHGHHGGFGGHGHHHHHHFFCGHHGGCGGAEGG=GF0EGGHHGGGGAG/GFHHGHHHHHGGFFGAEGG;FGGGGCFGFGGGGGGGFDDFFFBFFFFFFFFFFFFFFFFFFFFFFFFFFFFFFFFFFFFFF
@M05620:37:000000000-D9766:1:1101:20225:7498 1:N:0:52
GAGGCTGCTTTGGAAGAAACTCATAGAAGACTCCAAGGGAGTAAAAGAGCTGATGAAACAATGGCAAGTAAGTCAGGCATTTCCGCTTTAGCACTCTTGTGGATCCAATTGAACAATTCTCAGCATTTGTACTTGTAACTGACAAGCCAGGGACAAAAGATCGGAAGAGCACACGTCTGAACTCCAGTCACATTCAGAAATCTCGTATGCCGTCTTCTGCTTGAAAAAAAAAAAAAAAAACCAAACTCATA
+
A>A3AAFBFFFFGGGGGGGGGGCHHHHHGHGHCGGFF2EAFG3DGHGFHHHHGHHHHHHGGHFFGFFGGHGHHHHGHHFHHHHHGGGGGBFHHHHHHHHHHFHHHHHHHHGHHHHHHHHHHHHHHEHHBHHHHHHHHHGGHHHF3GHGHF/?FFECGFGGHFEFGEGFHHHHHHGHHHFHGHHHHHHHHGHHHHGBG0GGHBGHAEAGHHHGCDCEHHBBHHFGBGHA@BG?@-99----..;..9///9/
@M05620:37:000000000-D9766:1:1101:11265:7500 1:N:0:52
ACCACACCTTCTACAATGAGCTGCGTGTGGCTCCCGAGGAGCACCCCGTGCTGCTGACCGAGGCCCCCCTGAACCCCAAGGCCAACCGCGAGAAGATGCCCAGGTGAGTGGCCCGCTACCTCTTCTGGTGGCCGCCTCCCTCCTTCCTGGCCTCCCGGCGCTGCGCCCTTTCTCACTGGTTCTCTCTTCTGCCGTTTTCCGTAGGACTCTCTTCTCTGACCTGAGTCTCCTTTGGAACTCTGCAGGTTCTA
+
3>>>AAAAFFCFGGGFGG5AB5FCEEEBGEHGHFGEDEE?EHHHHGCEAAEAGFBGHFHGGGGGFECEGGGHGHEEEGGGGHHEEFG<CB<><AGFHFHHHHHGHHHHHHGGHHGGGGGHGHHHHHGHHHGHF@CCGGHGBHDHGGGFBFFGFGGGG@9?BBBDBBFB?FFFFFFFFFFFFFFFFFFFFFFFFBAFFFFFFFFFFFFFFFFFFFFB9F9FFFF9BFB9FBFFFFFFFFFFFFFFFFFF/FB
@M05620:37:000000000-D9766:1:1101:27027:7507 1:N:0:52
ACACACCTTCTACCATGAGCTGAGTTTGGCTCCCGAGGCTCACCCCTTAATGCGGACCGAGGCCCCCCTGCACCCCAAGGCCAACCGCGAGAAGATGACCCGGTGCGGGGCCCGCTCCCTCTTCTGGTGGCCGTCTACCTCCTTCCTGGCCTCCCGGCGCTGCGCCCTTTCTCCATTGTTCTCTCTTCTGCCGTTTTCCGTCGGACTCTCTTCTCTGCACTGCGTCTCCTTTGGCACTCTGCAGGTTCTAG
+
>AAA1>A>FF@3BBF3BBA11BABD3D3011BBFA000/A0BFGHG/01BDD1A//A//>>E/FEG@E//?BGHFGFG/>???FFE@///</?01111?GF/A@///-<<-CC--:-.;FFGFGFFGFFB.C-9:C.;FFFFFGGFF0BFFFFFF--9-;9;--9A@@FFFFFF/B/;/BBFFFFFF9/9BF@BFFFFFA/--;--;/;BFFFFFF/B/BFB/-A@ABFFFF/B/:/;99/:/:A9B9;//
@M05620:37:000000000-D9766:1:1101:20216:7514 1:N:0:52
GAGGCTGCTTTGGAAGAAACTCATAGAAGACTCCAAGGGAGTAAAAGAGCTGATGAAACAATGGCAAGTAAGTCAGGCATTTCCGCTTTAGCACTCTTGTGGATCCAATTGAACAATTCTCAGCATTTGTACTTGTAACTGACAAGCCAGGGACAAAAGATCGGAAGAGCACACGTCTGAACTCCAGTCACATTCAGAAATCTCGTATGCCGTCTTCTGCTTGAAAAAAAAAAAAAAAAAAATTAAAAACA
+
BABBCCFCFFFFGGGGGGGGGGHHHHHHBGHHGHHHHFEA2EAFFFHGHHHHHHHHHHHHFGAFGFBFGHFHHGGGHHFGGFGFFGGEFFHHGGHGGHHHFEGHGHHHHHGFGFHHHHHHHDHHHGHHHHHHHHHHGFFHFFGHGHGGGGGGGGGGHHBGHHGCGFGHHBFHHGG?GHEHHGEHHFG=FDFDGFHDG0<GG0=G<EEHHHGE:AGEFFFHHHHHHHFFC;?B9::9------.000000..
@M05620:37:000000000-D9766:1:1101:13977:7514 1:N:0:52
AGTGCCAGCTCTCAATCGCACAGGGGACCCAGGGCCTGGCCCCTCCATCCAGAAAACCTATGACCTCACCCGCTACCTGGAGCACCCACTCCGCAGCTTGGCTGGGACCTATGTGAGTATCCAGCGTAGGAATCTGGGAGTTGGGGAGGAGTGAGGAGTTGGGGAAAGACAGTCCTAACCGTGGAGGGTTCTGGTAAATGATGGGGTGAGGAGGGGCTCTTTGGCTCCCACCAGTCCCCCTGTCTGGTCTA
+
>A>>>FFFBFFFG4GGGFGCEEHFG2BEEEGHFEFFFGHHHHGHGGGHHHHHHGHHHGHHHGGHHFGFHHHGG>EEHHHG?FGHHH11?GHGFGGGGHHHGHHGGGHHGHHHHHFHHHHHHHFHHGGADGHHHHHGFG0?EGHHGG.<CACGH0GG0EGCGF@DCA.C/C/CGHHH0:GGGGGGAAFGGFGGGGFGGGGGFGGGGFFBFFFEFFBBBBFFFFFFFFFFFFFFFFFFFFFFBFFFFFFFFFB
@M05620:37:000000000-D9766:1:1101:13693:7515 1:N:0:52
GAGGCTGCTTTGGAAGAAACTCATAGAATACTCCAAGGGCTTCAAAGAGCTGATGAAACAATTGCAAGTAAGTCAGGCGTTTCCGCTTTAGCACTCCTGTGGATCCAATTTAACAATTCTCAGCATTTTTACTTGTAACTGACAAGATAGTGACAATATATCGTTAGAGCACACGTCTGAACTCCAGTCACATTCAGGAACACCGTTTGGCGCCCCCTTCATGAAAAAAAAACACGCATGCCGTCTTCTGC
+
AAABABFBFFFFGGGGGGGGGGGHHHH55DFH4BFG3AE22AB555D3FG3B3BDFFEGB1B53A5DBA55FA5DDAB01A>F5BB?1?F@B@B3B2BBG@23BBG@34@4@@@B3@F4BF?4FGG4F44/344B?BF4BE3?BF0233333B3BD233?DG/2/?/@2D20@G@0/0/?1?1?F<11>1>111>>11>0000<-../../-.---;-.C00;CFB0.--;9:...--9.:B-.-;:BB//
@M05620:37:000000000-D9766:1:1101:14363:7515 1:N:0:52
ACCACACCTTCTACAATGAGCTGCGTGTGGCTCCCGAGGAGCACCCCGTGCTGCTGACCGAGGCCCCCCTGAACCCCAAGGCCAACCGCGAGAAGATGCCCAGGTGAGTGGCCCGCTACCTCTTCTGGTGGCCGCCTCCCTCCTTCCTGGCCTCCCGGAGCTGCGCCCTTTCTCACTGGTTCTCTCTTCTGCCGTTTTCCGTAGGACTCTCTTCTCTGACCTGAGTCTCCTTTGGAACTCTGCAGGTTCTA
+
1>>>A?1AFFFFFGGFDGFAD1A1AAEBG?FFCFGFGGG/EHHHHGCGEEGEFEFGHHFGCGCGCEEEGGGFFCCEGGCECEHCCFG@C?</@AHHHGH1<FG/FCGFHHGA0/@CGCGFFGFFGD0D<<ACGCCGFC..CGCFHFBFBBFAB9AEF--;@ABF@GF@@FFFFFFFFFFFFFFFF/F/9/BF9@ABBA/BA9AB-//9:B9BFFFBBB/FBFB/:FB/;9/BF/9/;FF/BFFFFFFEFF/
@M05620:37:000000000-D9766:1:1101:25846:7516 1:N:0:52
AGTGCCAGCTACAATCGCACAGGGGACCCCGGGCCTGGCCCCTCCATCCCGAAAACCTCTGACCTCACCCGCTACCTGGAGCACCCACTCCGCAGCTTGGCTGGGCCCTATGTGCGTATCCAGCGTCGGAATCTGGGCGTTGGGGCGGCGTGCGGCGTTGGGGCAAGACAGTCCTAACCGTGGAGGGTTCTGGTAAATGATGGGGTGAGGAGGGGCTCTTTGGCTCCCACCAGTCCCCCTGTCTGGTCTAT
+
AA>AAFF1AC1BBBGGGAFEEGHGG0AEEB0EEEGGGH0FGGHGG01DFAB/>EEGGHHHHBHH1BFHHHGGGGGHHHHBBGHGH/?EHHHGGGGGHHHGHHGCC<FCH0GHHH2EFGGHH1?GGE<CG-FFHHHHHECGCGHGG?AG-@@@-@@9=@@@F@@B@FF-B9FFFFFFFFF@FF@?EF@;FFFFFFFFFFFBFFFFFA@FFFFFF@@<?FFFFFFFFFFFFFFEFFFFFFF@FFBFFFFFFFF
@M05620:37:000000000-D9766:1:1101:25357:7519 1:N:0:52
GAGGCTGCTTTGGAAGAAACTCATAGATGACTCCAAGAGTGCAAACTGGATCTGGAAAAGATGGTAGCCAAGCTTACCAATTCTGAATTAGCAGTCTAGTGGATACAATTGTCCAATTCTCAGCCTTTGTACTTGTCACTGCCCCAACAGGGACCATAGATCAGAAGCGCACACGACTGAACTCCCGTACCCTTCAGAAATCTCCTATGCCGACCACAGCTAGCAATAATAACTCTTTGTACTTCCAATCC
+
AAABBBFAFFFFGGGGGGGGGGHHHHH65DFH5FFF32B55A555AF5FG533DFBGE232F53A5B3A32A1355335335DAFG55553B535B55DD5BGHFFGC@43443@34B4B@BBG323B@4B?4F3B?44?B?3F/////2/?/?//222B3B2223B2/////0//>/<1?1>>F.<.->>10/<DD<G/=00=0<<<D00:-:--...;000/;00000;00000;0909;0;000;9//
@M05620:37:000000000-D9766:1:1101:19876:7520 1:N:0:52
ACCACACCTTCTACAATGAGCTGCGTGTGGCTCCCGAGGAGCACCCCGTGCTGCTGACCGAGGCCCCCCTGAACCCCAAGGCCAACCGCGAGAAGATGCCCAGGTGAGTGGCCCGCTACCTCTTCTGGTGGCCGCCTCCCTCCTTCCTGGCCTCCCGGCGCTGCGCCCTTTCTCCCTGGTTCTCTCTTCTGCCGTTTTCCGTAGGACTCTCTTCTCTGCCCTGGGTCTCCTTTGGAACTCTGCCGGTTCTA
+
AAAAAAAACFFFGGGBDG1AGFHHGAE0AAFEFFFE0FGEEHCEGGGE/AEEGFFHHHCE/EEGGCGEG@/EFGHEGEEHGEHHEGGGGG/</BCC111CC1<FFHHA<1?/<?C<--<01D0DGF0<=GCA.--;..C:G/:CC0:BFF.99FE..A--9;@?=@B?;9B/;F//-/9/9/9/9/99/;///;AABE/9-F-;B/;BBB//:/:B////9BF--BF-B9//9F//9B/;FF//-@@BFFB
@M05620:37:000000000-D9766:1:1101:16254:7543 1:N:0:52
ACCACACCTTCTACAATGAGCTGCGTGTGGCTCCCGAGGAGCACCCCGTGCTGCTGACCGAGGCCCCCCTGAACCCCAAGGCCAACCGCGAGAAGATGCCCAGGTGAGTGGCCCGCTACCTCTTCTGGTGGCCGCCTCCCTCCTTCCTGGCCTCCCGGAGCTGCGCCCTTTCTCACTGGTTCTCTCTTCTGCCGTTTTCCGTAGGACTCTCTTCTCTGACCTGAGTCTCCTTTGGAACTCTGCAGGTTCTA
+
CCCCCCDDFFFFGGGGGGGGGGHHGFGEEGHHHGGGGGGGGHHHHGGGGGGGHHGHHHHGGGGGGGGGGGGHHHHGGGGHGHHHHGGGGGGGGGHHHHHHHGHGGHHHHHGGHHGGGGGHHHHHHHGHHHGHHGGGGGHGHHGHHGGGGGGGGGGGGD-<CFFFGGFFFFFFFFFFFFFFFFFFFFFFFFFFFFFFFFFFFFFFFFFFFFFFFFFFFF0FFFFB/BFFFFFFFFEEFFFFEFFFFFFFFF<
@M05620:37:000000000-D9766:1:1101:10095:7544 1:N:0:52
AGTTCCAGCTCTCCATCGCACAGGGGACCCAGTGCCTGGCCCCTCCATCCAGAAAACCTATGACCTCACCCGCTACCTGGCGCACCCCCTCCGCAGCTTGGCTGGGACCTATGTGAGTATCCAGCGTAGGAATCTGGGAGTTGGGGCGGAGTGCGGAGTTGGGGCAAGCCCGTCCTAACCGTGGAGGGTTCTGGTAAATGATGGGGTGAGGAGGGGCTCTTTGGCTCCCACCAGTCCCCCTGTCTGGTCTA
+
>>>1>B@1CFFFGGGFBAE1E0GEF00A0ABG1BBB1BFHAGGGGGHFFFGG1BG0BEGFBBAGH1BFHHF>>/>>GFBBB>BEGGE/>EE>>E/<>F<BEHFGGGGHGHHHHHB2GHHHHHBGHCG/AFGHHHHHGF0FEHFHGC.<@-==C0AA-AEFFFGG.-.;.A-;@BFB/:FF@FF@-;A@FFFBFFFBFFFFFFFFFFB@EFF/BF>@@@FFFFFFFFFFFBFFAFFFFFFF@FFFFFFFFFB
@M05620:37:000000000-D9766:1:1101:5813:7556 1:N:0:52
ACCACACATTCTACAATGCGCTGCGTGGGGCTCTCGAGGAGCACCCCTTGCTGCTGACCCAGGCCCCCCTGAACCCCAAGGCCAACCGCGCGAAGATGCCCAGGTGAGTGGCCCGCTACCTCTTCTGGTGGCCGCCTCCCTCCTTCCTGGCCTCCCGGCGCTGCGCCCTTTCTCACTGGTTCTCTCTTCTGCCGTTTTCCGTAGGACTCTCTTCTTTGACCTGAGTCCCCTTTGGAACTCTGCAGGGGCTC
+
AABBABB34BBDGFFGGGBEFGGGGEG22AE2BABB3AAE?FDFHGGABFFGFHHHGHH2B?EGFGGGGGEH3GHEGGGHGHHHHGGGEE>>DGG/FGHHHHGEGHDFGHGGHHGGG-CHHHHHHHHHHHGHHFFGGGHGHHGHHGGGFGGGGGGGGG-;AFFFFFFFFFFFFFFFFFFFFFFFFFFF/;BFFFDFFFFFFFADF/BFFFFFFFF/;;/;FFF/;BF/9;FFFFFFFEFFFFFFFF-9;B.
@M05620:37:000000000-D9766:1:1101:7883:7558 1:N:0:52
GAGGCTGCTTTGGAAGAAACTGATAGAAGACTCCCAGGGGGTAAAAGAACTGACTAACCAATGGCAAGTAAGTCAGGCATTTCCCCTTTTGCACTCTTGTGGATCCAATTGAACCATTCTCCGCCTTTGTACTTGTCCCTGCCCAGCCCGGGCCCCACGATCGGAAGCGCACCCGTCTGCCCTCCCGTCCCCTTCAGAACTCTCGTATGCCGTCTTCTGCTTGAACCAAAACAGTCCCCCTGTCAGGTCTA
+
A>ABBACAFFFFFGGGGEGGF5BBB5BDD44B44BB3222AA2B5D511BFBF3ADFGFE13BBGFHGHHHGF5@52FFFBFHB32B1B3BFFEBEF@GBG?3F31BFB?FB3B/BFHHHHFGGDFGHHHHHHHHHHHHHG/FF1?GF/BBGCG/AA.>@FHGG.<E<CGGC-E-;EHG0;;GEG.CCEACCFEBGGGF/;;FFGGGGGGGBFBFFFFFFFFFF/;EFEAA.;.9/99:D-9/9/9.//9/
@M05620:37:000000000-D9766:1:1101:7200:7558 1:N:0:52
ACCACACCTTCTACAATGCGCTGCGGGAGGCTCCCGGGGAGCAAACGATCTGACTGACCAAGGGCAAGTAAGACAGGAATGTCAACTGTGGGACGATTGTGGATCCAATTGCACCATTCTCCGCCTTTGTACTTGTCCCTGCCCTGCCAGGGCCCCACGATCGGAAGCGCACCCTTCTGTCCTCCCGTCCCCTTCAGAAATTTCGTATGCCGTCGTCTCCTTGACGCAAAACTGCAGGATCTCGATAGGCA
+
>A11A>>1BCCFBEE13F1AA0EAE00A/AEHHFFC/AE?C/A0B0//F/BD2BF1GHHHHEF?FFG/1B211BF>C0B>11B22B>>FD<<G0/<F//BFC1B1B<1?G111@0@@FGHF1CECCGHDGGHHB1G1GHHC.><1<>G/=<EC.-<<.:::;-.:CEF?@@?-;.;;00009;BF.CC9-;;BFB9FF//9/;/--:/;FF@-9-;:A-;:////---@--9/;/:/--/;//-:9--;/:
@M05620:37:000000000-D9766:1:1101:20692:7568 1:N:0:52
GAGGCTGCTTTGGAAGAAACTCATAGAATACTCCAAGGGTTTCAAATAGCTGATGAAAAAATTGCAGGTAAGTCTGGCGATTCTGATATAGCAGCCATGTGTATCCAATTGAACAATTCTCAGCATTTGTACTTGTAACTGACAAGCCAGGGACAAAAGATCGGAAGAGCACACGTCTGAACTCCAGACACATTCAGAAATATCGATTGCAGAATTCTCCTTGAAAAAAAAAAAACCTGACAAGCCAGGGA
+
B?ABBBFBFFFFGGGGGGGGGGHHHHH55GHH4BEG32B222555D55BA5333BDDG5B0BE555311B5F555533000?DDF5555D5D432?13@4B444BFBB43B3B3BB3B4BGDBCG3B44BBG44G?4B4B?33BB0/?FG//F/?0BF2/@<//?/CG<CBFF<C?/?/1?F1F1<C1<0<0<=<DG00/=00=<..=<0<<0/;0CC00:0000:;C?--99-9.././///...;....
@M05620:37:000000000-D9766:1:1101:21901:7578 1:N:0:52
ACCACACCTTCTACAATGAGCTGCGTGTGGCTCCCGAGGAGCACCCCGTGCTGCTGACCGAGGCCCCCCTGAACCCCAAGGCCAACCGCGAGAAGATGCCCAGGTGAGTGGCCCGCTACCTCTTCTGGTGGCCGCCTCCCTCCTTCCTGGCCTCCCGGAGCTGCGCCCTTTCTCACTGGTTCTCTCTTCTGCCGTTTTCCGTAGGACTCTCTTCTCTGACCTGAGTCTCCTTTGGAACTCTGCAGGTTCTA
+
CCCCCCCDFFFFGGGGGGGGGGHHGGGGHGHHHGGGGGGGGHHHHGGGGGGGHHHHHHHGGGGGGGGGGGGHHHHGGGGHGHHHHGGGGGGGGGHHHHHHHHHGHHHHHHGGHHGGGGGHHHHHHHHHHHGHHGGGGGHGHHGHHGGGGGGGGGGGGC-AFGGGGGFFFFFFFFFHHHFFFHFHHFFHFFFFFFFFFFFFFFFFFFFFFFFFHHHFHHFFFHFFFFFFFFFFHHFFFFFFFFFFFFFFFFF
@M05620:37:000000000-D9766:1:1101:16606:7586 1:N:0:52
GAGGCTGCTTTGGAAGAAACTCATAGAAGACTCCAAGGGAGCAAAATAGATGTGGAAAAAATGGCAGCTAAGTCTAGCATTTCCGAATTAGCACTCTTGTGGATAAAATTGCCCAATTCTCAGCCTTTGTACTTGTACCTACCCCGCCCGGGCCACACGATCGGAAGCGAACCAGTCTGCCCTCCCGTCCCCATCAGAAATCTCGTATGCAGTCTTAAGCTTGCACAAAAAAACATTTTAAATCACCAGCC
+
AABBBAFBFFFFGGGGGGGGGGHHHHHBEGHH4GGFA2B2B2BBF2GBGDG55DFGHB2BEGD323113BDB55555D3555D5B?11?BGH433B34B3BEFHFFFFF3BB@G3?FFH4BF4GFHHG3BGF4BFF4GBG43BBFCCC<BD/>@DG0ADGFHGD.FGE-.-<-..=GGH:GEG.;..;C.:./;;BFB0/F0CFF?DGB000CF000099C09.///...99-.;/:////;9///;B;;;
@M05620:37:000000000-D9766:1:1101:14420:7604 1:N:0:52
ACCACACCTTCTACAATGAGCTGCGTGTGGCTCCCGAGGAGCACCCCGTGCTGCTGACCGAGGCCCCCCTGAACCCCAAGGCCAACCGCGACAAGATGCCCAGGTGAGTGGCCCGCTACCTCTTCTGGTGGCCGCCTCCCTCCTTCCTGGCCTCCCGGAGCTGCGCCCTTTCTCACTGGTTCTCTCTTCTGCCGTTTTCCGTAGGACTCTCTTCTCTGACCTGAGTCTCCTTTGGAACTCTGCAGGTTCTA
+
AAA1A>AAFFFFGBGB3FD1G1GCGAABC0BG1FF00EGEEG/FGGGGCEFEGHF1GHFE@EEEG/FGGGG011?EGF/G//FGGG//CCC//>0C1<11<FEFHHHFGFEAFGG?C@CHFHHDHHHBHHGFFGCCACAEHFCGBFFFGBAFFAEEBG@@?FGG?-->=FBBFFFFFFFBFFFFFBFFFFF/B@AABEFFFFFFFFFFFFBFFFFFFFFFFFFFEFFFFFFFFFFFFFFFFFFFFFFBFFB
@M05620:37:000000000-D9766:1:1101:10016:7609 1:N:0:52
ACCACACCTTCTACAATGAGCTGCGTGTGGCTCCCGAGGAGCACCCCGTGCTGCTGACCGAGGCCCCCCTGAACCCCAAGGCCAACCGCGAGAAGATGCCCAGGTGAGTGGCCCGCTACCTCTTCTGGTGGCCGCCTCCCTCCTTCCTGGCCTCCCGGAGCTGCGCCCTTTCTCACTGGTTCTCTCTTCTGCCGTTTTCCGTAGGACTCTCTTCTCTGACCTGAGTCTCCTTTGGAACTCTGCAGGTTCTA
+
BCCCCCCCFFFFGGGGGGBGGGHHGGGFEGHHHGGGGGGGGHHHHGGGGGGGHHHHHHHGGGGGGGGGGGGHHHHGGGGHGHHHHGGGGGGGGGHHHHHHHHHGHHHHHHGGHHGGGGGHHHHHHHHHHHGHHGGGGGHGHHGHHGGGGGGGGGGGGG-CDGGGGGFFFFFFFFFFFFFFFFFFFFFFFFFFFFFFFFFFFFFFFFFFFFFFFFFFFFFFFFFFFFFFFFFFFFFFFFFFFFFFFFFFFFB
@M05620:37:000000000-D9766:1:1101:16227:7609 1:N:0:52
ACCACACCTTCTACAATGAGCTGCGTGTGGCTCCCGAGGAGCACCCCGTGCTGCTGACCGAGGCCCCCCTGAACCCCAAGGCCAACCGCGAGAAGATGCCCAGGTGAGTGGCCCGCTACCTCTTCTGGTGGCCGCCTCCCTCCTTCCTGGCCTCCCGGAGCTGCGCCCTTTCTCACTGGTTCTCTCTTCTGCCGTTTTCCGTAGGACTCTCTTCTCTGACCTGAGTCTCCTTTGGAACTCTGCAGGTTCTA
+
CCCCDCCDFFFFGGGGGGGGGGHHGGGEHGHHHGGGGGGGGHHHHGGGGGGGHHHHHHHGGGGGGGGGGGGHHHHGGGGHGHHHHGGGGGGGGGHHHHHHHHHGFFHHHGGGHHGGGGGHHHHHHHHGHHGHHGGGGGHGHHGHHGGGGGGGGGGGGG-ADGGGGGFFFFFFFFFFHFFFFHFFFFFHHHHHFFFFFFHFFFFFFFFFFFFFFHHFFFFFFHFFFFFFFFFFHFFFFFFFFFFFFFFFFF;
@M05620:37:000000000-D9766:1:1101:12607:7614 1:N:0:52
GAGGCTGCTTTGGAAGAAACTCATAGAATACTGCAACAGTTTCAAAGAGATCTGGAAAAAATTGTAATTAAGTCTGGCGATTCTGATTTAGCACTCATGTGGATCCAATTGAAAAATTCTCAGCATTTGTACTTGTAACTGAAACGCCAGGGACAAAAGATCGGAAGAGCACACGTCTGAACTCCAGACACATTCAGAAATCTCGTATGCAGAATTCTGCTTAAACAAAAAAAAATTTGAAATTTCACACC
+
B?ABBBFBFDDDGFEFFGGGGGFHFDGFAFHH5B4F32B5555DFG5FC2D35DDG3F2F0ABE55555D5DD555BB000BB5DF@5DF@G533B34BB433@FHHGD333F3BFF@@FFGGHH3BFGHGE4?BF4B4B4BFF3//>///?/??CFH0?DHA/?FDHHHFGHEGGHC<<1>DFGHG1FF0GFFHHG0DGGD=D..<<C:0:0:0<GF00:G00;CHHHFGG?9-./;00000000;///.
@M05620:37:000000000-D9766:1:1101:15355:7623 1:N:0:52
ACCACACCTTCTACAATGAGCTGCGTGTGGCTCCCGAGGAGCACCCCGTGCTGCTGACCGAGGCCCCCCTGAACCCCAAGGCCAACCGCGAGAAGATGCCCAGGTTAGTGGCCCGCTACCTCTTCTTGTGGCCGCCTCCCCCCTTCCTGGCCTCCCGGGGCTGCGCCCTTTCTTACTTGTTTCCTTTTCTGCCGTTTTCCCTTGGGCTCTCTTCTCTTACCTTAGTCTCCTTTGGAACTCTTCCGGGTCTA
+
AAA?AAAAFFFFGGGG3GG1G1FCE00B0AGHCFG?EEGCFHHHHGGGGFGGGHHGHHHE/ECGG/EEGGG0G>GGGGCH/<GHHG?/CCGC?FFHDG1?G1/F1110?1FFGF-@--->11<D0D0=<0<.GCCGCAHG..;-F/:00;.A0.;CEG-@9--9--;@-BF////://;/B-//9/9B9///9-;AFEFF///:9-;--///;/9/////;9////:/:F/FF/:/9/9/9///-;-;9-/
@M05620:37:000000000-D9766:1:1101:12102:7632 1:N:0:52
AGTGCCAGCTCTCAATCGCACAGGGGACCCAGGGCCTGGCCCCTCCATCCAGAAAACCTATGACCTCACCCGCTACCTGGAGCACCAACTCCGCAGCTTGGCTGGGACCTATGTGAGTATCCAGCGTAGGAATCTGGGAGTTGGGGAGGAGTGAGGAGTTGGGGAAAGACAGTCCTAACCGTGGAGGGTTCTGGTAAATGATGGGGTGAGGAGGGGCTCTTTGGCTCCCACCAGTCCCCCTGTCTGGTCTA
+
>ABABFFFBFFFGGGGGGGCGFHGGGGGGGCHGGGGFFHHHHGEEGHGHHHHHHHGHGHHHHHHHHHHHHHFGGEGHGHHEGFFHHHEFGFGGGGGGHHHGHHGGGHHGHHHHGHHHHFHHHHHHGEGGDHHHHHHHHGGDHHHGGGGGGGGHHGHGGHHHHGGGGHFHHHHHGCHGHGHGDABDEFG;CFGGGCGGFGGGFGGG?.9.AFFFD;ABFFFFFFFFFFFFFFFFFFFFFFFFFFFFFF/BF9
@M05620:37:000000000-D9766:1:1101:15496:7640 1:N:0:52
ACCACACCTTCTACAATGAGCTGCGTGTGGCTCCCGAGGAGCACCCCGTGCTGCTGACCGAGGCCCCCCTGAACCCCAAGGCCAACCGCGAGAAGATGCCCAGGTGAGTGGCCCGCTACCTCTTCTGGTGGCCGCCTCCCTCCTTCCTGGCCTCCCGGCGCTGCGCCCTTTCTCACTGGTTCTCTCTTCTGCCGTTTTCCGTAGGACTCTCTTCTCTGACCTGAGTCTCCTTTGGAACTCTGCAGGTTCTA
+
CCCCCCCCFFFFGGGGGGGGGGHHGFGFHGHHHGGGGGGGGHHHHGGGGGGGHHHHHHHGGGGGGGGGGGGHHHHGGGGHGHHHHGGGGGGGGGHHHGHHFGHGHBGHHHGGHHGGF@DHHHHHHHHHHHGHHGGGGGHGHHGHCGGGGGGGGGGGGA9?DF;FFFFFFFFFFFBFFFFFFFFFFFFFFFFFFFDFFFFFFFFFFBFFFFFFFFFFFF0FFF/:BFFFFFFFFFEBFFFFFFFFFFFFFFB
@M05620:37:000000000-D9766:1:1101:17380:7642 1:N:0:52
AGTGCCAGCTCTCAATCGCACAGGGGACCCAGGGCCTGGCCCCTCCATCCAGAAAACCTATGACCTCACCCGCTACCTGGAGCACCAACTCCGCAGCTTGGCTGGGACCTATGTGAGTATCCAGCGTAGGAATCTGGGAGTTGGGGAGGAGTGAGGAGTTGGGGAAAGACAGTCCTAACCGTGGAGGGTTCTGGTAAATGATGGGGTGAGGAGGGGCTCTTTGGCTCCCACCAGTCCCCCTGTCTGGTCTA
+
AAABAFFFBFFFGGGGGGGGGGHGGGGGAGHHFFFGFGHHHHGHGGHHHHHHGFHHHGHHHHGHHHHHHHHGG>EEHHHHFHHHHHFGFHHHGGGGGHHHGHHGGGHHGHHHHHHHHHHHHHHHHGGGGGHFHHHHHHGGGHHHGGEGGGEHHGHHHGHHHGGGGFHHFHHHHHHHHHHHGGGFGGGGCFGGGGGFGGGGGGGGGGFFFFFFFFFFFFFFFFFFFFFFFFFFFFFFFFFFFFFFFFFFFFB
@M05620:37:000000000-D9766:1:1101:13072:7650 1:N:0:52
ACCACACCTTCTACAATGAGCTGCGTGTGGCTCCCGAGGAGCACCCCGTGCTGCTGACCGAGGCCCCCCTGAACCCCAAGGCCAACCGCGAGAAGATGCCCAGGTGAGTGGCCCGCTACCTCTTCTGGTGGCCGCCTCCCTCCTTCCTGGCCTCCCGGCGCTGCGCCCTTTCTCACTGGTTCTCTCTTCTGCCGTTTTCCGTAGGACTCTCTTCTCTGACCTGAGTCTCCTTTGGAACTCTGCAGGTTCTA
+
CBCCCCC>CFFFGGGGGGBFGGHHGGGBAEHGGFFEDGEGDHHHHGGGFFGGFHHHHHHEGFCGGGGGGGGHGHHGGGGHGHHHHGGGGGBDGGHFGHHHHHHGHHHHHHGGHHGGGGGHHHHHHHHHHHGHHGGGGGHGHHGHHGGGGGGGGGGGGG?DGFFFFFFFFFFFFFFFFFFFFFFFFFFFFFFFFFDFFFFFFFFFFFFFFFFFFFFFFF/FFFFFBFFFFFFFFFFFFFFFFFFFFFFFFFF
@M05620:37:000000000-D9766:1:1101:13047:7664 1:N:0:52
ACCACACCTTCTACAATGAGCTGCGTGTGGCTCCCGAGGAGCACCCCGTGCTGCTGACCGAGGCCCCCCTGAACCCCAAGGCCAACCGCGAGAAGATGCCCAGGTGAGTGGCCCGCTACCTCTTCTGGTGGCCGCCTCCCTCCTTCCTGGCCTCCCGGCGCTGCGCCCTTTCTCACTGGTTCTCTCTTCTGCCGTTTTCCGTAGGCCTCTCTTCTCTGACCTGAGTCTCCTTTGGAACTCTGCAGGTTCTA
+
AABABAAAFFFFGFFDGGGGGGHHGGGGHGGHHGGC2AE2EFGHHGGGE?EF5BEFGHHGGE0EFGGGGGGGFHHGGGFHGHHHGFG?DCDDGGH2G2DHHGHF<GHHHHEFHHGGG?CFHHHHHHGFFHCC.-@DGFHGFHFHHGGGGBFGGGGG.@-;BFFFAFFFCFFFFFFFFFB9;BFFFFFFFFFFFFDDFFFF?B.;D//;AFFFFFFFFBFFFFBFFFFFFBBFFF;9FFFFFFB/FF;;FF;
@M05620:37:000000000-D9766:1:1101:26154:7667 1:N:0:52
GAGGCTGCTTTGGAAGAAACTCATAGAATACTCCAAGAGTTTCAAAGAGACCAGGAAAAAATTGTAAGTAAGTCTGGCAAATCTGATGTAACTGCCAAGTGGATCCAGTCTAAAAATGCTCAGCAAAGGTACTTGAAACTGACAAGCCATGGACAAAAAATAGCAAGAGCACACGGCTTAACTCCAGACACATTCAGGAATCTCCTATGTCGTCATACTCTACATAAAAAAACAAAACTGACAAGCACAGG
+
BABBAAFBFFFFFGFGFGFGGGHHHFHD5FFHBB4FBBGFBBA55A53F222B2ABFCA10BBEAA55D55DDB55B32BBDBEF5F5D55D553B33?3E333B2B3B3BB4@BGB33B3BB@323323?B4B33B33BFGFGGF/?B3322?B??B/>F222@DC2<22<??@///<<=F>1><11.0>00=D000//00==<0<GH<0:.:..0;;CC00;0:0000:-...9..:9B/00;.;//9;
@M05620:37:000000000-D9766:1:1101:13034:7676 1:N:0:52
ACCACACCTTCTACAATGAGCTGCGTGTGGCTCCCGAGGAGCACCCCGTGCTGCTGACCGAGGCCCCCCTGAACCCCAAGGCCAACCGCGAGAAGATGCCCAGCCGAGTAGCCCGCTACCTCTTCTGGTCGCCGCCTCCCTCCTTCCTGGACTCCCGCCGCTGCGCCCTTTCTCACTGGTTCTCTCTTCTGCCGTTTTCCGTAGGCCTCTATTCTATGCCCTGAGTCTCCTTTGGAACTCTGCAGGCTCTA
+
BBABBBAAFFFFGGGFFGGGGGHHGEGFHCHHHGGEFEGFGHHHHGGGEEEGHDGHHHHGGGGGGGGGGGGHHHHGGGGHGHHHHGGGGCBFGGHHG2GCC2G0//><F0<GDGG@CD-/<00=DG00G0<AADGGGGHF//.:FGGGGG/FGFGGG-A-9BAFAFFFFFFFFFFFFBBF/:FFBBFFBFFFFF.DFFFFFF.9A/:BFF/;/FFBBF/BFFE.;FF/9FFFFFFFB/9;FBBBFF.:99;
@M05620:37:000000000-D9766:1:1101:23360:7677 1:N:0:52
ACCACCACCTCCCACACTGACCTGGGTGTGGCTCCCGCGCAGCACCCCTTGCTCCTGCCCGAGGCCCCCCTGAACCCCAGGGCCACCCGCGAGAAGCTGCCCAGGTGAGTGGCCCGCTACCTCTTCTGGTGGCCGCCTCCCTCCTTCCTGGCCTCCCGGAGCTGCGCCCTTTCTCACTGGTTCTCTCTTCTGCCGTTTTCCGTAGGACTCTCTTCTCTGACCTGAGTCTCCTTTGGAACTCTGCAGGTTCT
+
AAAAAAAAAFBA1BFEFGGG1BEG0BBEAA0BBFFFG/A///AGHHGGAAF1DAB@1GHHG>>/EFEGGGCG01GHGGF/<?EGEFHGCGCGGBFHHHHHHHHHGHHHFHHGGHHGGGGGHHHHHHHHHHHGHHGGGGGGGGGGGGGGGGGGGGGGGGGGG@FFF@@F@@FFFFFFFFFFFFFFFFFFFFFFFF@BFFFFFFFFFFFFFFFFFFFFFFFFFFFFFFFFFFFFFFFE/BFFFFFFFFFFFFF
@M05620:37:000000000-D9766:1:1101:15735:7728 1:N:0:52
ACCACACCTTCTACAATGAGCTGCGTGTGGCTCCCGAGGAGCACCCCGTGCTGCTGACCGAGGCCCCCCTGAACCCCAAGGCCAACCGCGAGAAGATGCCCAGGTGAGTGGCCCGCTACCTCTTCTGGTGGCCGCCTCCCTCCTTCCTGGGCTCCCGGGGCTGCGCCCTTTCTCACTGGTTCTCTCTTCTGCCGTTTTCCGTAGGACTCTCTTCTCTGACCTGAGTCTCCCTTGGAACTCTGCAGGGTCTA
+
>AA1A>AAFFFFGGGD3F1AFBGCG00AA0FGAFGGEEG/EHCGHGEEEEGGGHHFGHHG/EEEG/@EEEF0@1FEGGAG//GGGF/<CC//<CCG1?1<F1?/<<FG<1AAFC<--@?<<GF<GG0<0<..G-:@?ACEF/CCCB/;BB.9FAEE;A-;A???@-;@-/9/99/;//;/;/FB///FFFE/B>99FF/BBBABF/9BFFBFFBBF9/;/BBF/-;//;B/9BBFBFBB/9B//BA-;BF/
@M05620:37:000000000-D9766:1:1101:15610:7731 1:N:0:52
GCTGCTGCTTTTGAATCGCACACGTCTGACCTCACGTGACAGAATACCAGCTCATATGCCGTCTTCTCCTTGAAACAAATAAGAACGCTCGTAGGCCGCCTGCAGATTGCACCCCACAAATAACGACATAATAAATAAGAAAAACATTCTCAAGCCTCACATCACTCAGTGACAGACTATAGAACAACGAGGTACAAGACTACCACCAGAATAAACTAGAAAACGACAATAACAATTTGGAACTCAAAAGG
+
>>1>A1BBBFB11ABBABFFGG00B00B1FGGH1FF0A0B1BBG1DBF11AB11D122DGEEEA/221BAB11A1B0F0@1B1FGF///?>>B/?@1>>>//B0B1>B111BBECAEF/0<111/////1122212211110?0//111111111.10>F<1111110<110000/./0000<00/<.-..-.::000//00//00..../000000000;99/-.---;//:////9//////99////-
@M05620:37:000000000-D9766:1:1101:11692:7754 1:N:0:52
ACCACACCTTCTACAATGAGCTGCGTGTGGCTCCCGAGGAGCACCCCGTGCTGCTGACCGAGGCCCCCCTGAACCCCAAGGCCAACCGCGAGAAGATGCCCAGGTGAGTGGCCCGCTACCTCTTCTGGTGGCCGCCTCCCTCCTTCCTGGCCTCCCGGAGCTGCGCCCTTTCTCACTGGTTCTCTCTTCTGCCGTTTTCCGTAGGACTCTCTTCTCTGACCTGAGTCTCCTTTGGAACTCTGCAGGTTCTA
+
ABBABBBBFFFFGGGF5GFDGGHHGGGA4AGGHGGGCGGFFHHHHGGGAFGGFHFHHHHGGGCGGGGGGEEHHHHGGGDHGHHHHGGGCGGGGGFFHHGHHGHGHHFGHHGGHHGGGGGHHHHHHHGFHFFHHGGGGGHGHHGHHGGGGEFFFGGGGF?BDGGGGGFFFFFFFFFFFFFFFFFFFFFFFFFFFFDFFFFFFFFFFBFFFFFFFFFFFFFFFFFFFFFFFFFFFFFFEFFFFFFFFFFFFFB
@M05620:37:000000000-D9766:1:1101:24234:7765 1:N:0:52
GAGGCTGCTGTGGAAGAAAGTCATAGACGACGCCAAGACTGTAAAATAGATCAGGAAAAAATTGTAGGTAAGTCTAGCAATTCTGATTTAGCAGTCAAGTGTATCACATTGACCACTTCTAAGCATTTGTACTAGAACCTAACAAACCAGAAACAACAGCTAAAACGATCACACGTCTGAACTCCAGTAACCTTCAGAACTATCGCATGCCGTAGTCAGCCAGACACACAAACAAGACGGACACACAAGTG
+
>1>11>>>B1B>BB111B11B3DD33110000A0//BB0A1A2A2221B1AA1B1A0000/011BBB1122BDF@221@111BBB222B1211@B112BB12BB2221B2B11B1/1112>FBFGGG22>B222B1B1?B1BB1B0/<</00B00?<?001@1111/?/<???</FFGA11<<><11<11>0=</<=F0/=000<..::00-.;.:;0;;/....///.9.....//9...--------/:
@M05620:37:000000000-D9766:1:1101:12416:7768 1:N:0:52
AGTGCCAGCTCTCAATCGCACAGGGGACCCAGGGCCTGGCCCCTCCATCCAGAAAACCTATGACCTCACCCGCTACCTGGAGCACCAACTCCGCAGCTTGGCTGGGACCTATGTGAGTATCCAGCGTAGGAATCTGGGAGTTGGGGAGGAGTGAGGAGTTGGGGAAAGACAGTCCTAACCGTGGAGGGTTCTGGTAAATGATGGGGTGAGGAGGGGCTCTTTGGCTCCCACCAGTCCCCCTGTCTGGTCTA
+
AA3AAFFFBFFFGGGGGGCGGGHHGGGGGGHHGGGGGDHFHHGHGGHFHHHHFHHHHGHGHHGHHHHHHHHGGGGGHHHHHHGHHHHHGHHHGGGGGGHHGHHGGGHHGHHHHHHHGHHHHHHHHGEDGGHHHHHHHHHGGHHHGGGGGGGHHHHHHGHHHHGGGGGHHHHHHGHHHHHGGEEGGGGGCFGGGGFGGGFGGGGGGGFFFFFFFFFFFFFFFFFFFFFFFFFFFFFFFFFFFFFFFFFFFFB
@M05620:37:000000000-D9766:1:1101:24222:7779 1:N:0:52
GAGGCTGCTTTGGAAGAAACTCATAGAAGACTCCAAGAGAGTAAAAGAGCTGATGAAACAATGGCAAGTAAGTCAGGCATTTCCGCTTTCGCACTCTTGTGGATCCAATTGAACAATTCTCAGCATTTGTACTTGTAACTGACAAGCCAGGGACAAAAGATCGGAAGAGCACACGTCTGAACTCCAGTCACATTCAGAAATCTCGTATGCCGTCTTCTGCTTGAAAAAAAAAAAAAGAAAAACAAACAAGG
+
AABAABFAFFFFGGGGFG4FGGHHHBFFAEGHHBCAG2B2EHHH5FGFHHGEEHHGFHHGHHEFGGFGGHHHHH5AGHGHHHHBEEFFG5BEFGGHG4GGHFHHHHHHHHHGHHHHHHHHHHHHGHHHHHHHHHHHB4FGHHH3?FGGGHHGCFGHHHGGHFHGGGGFHHHHGHGHHGFHHHHHHFHDGHHHHHHFHFGFHBGHHGEHHHHGEDHEHHGHGHHHFFGGGGGAC--:..9//....:.../.
@M05620:37:000000000-D9766:1:1101:16134:7785 1:N:0:52
GAGGCTGCTTTGGAAGATACCCCTTCAAGACTCCACGGGAGTAAAAGATCTGAGTAACCAATGGCAAGCAAGTCAGGCATTTCCACTTTCGCACTCTTGTGGATCCAATTGCCCCATTCTCCGCCTTTGTACTTGTCCCTGCCCCGCCCGGGCCCCACGATCGGAAGCGCACCCGTCTGCCCTCCCGTCCCATTCAGAAATCTCGTATGCCGTCTTCTGCTTGAACCAAAAAAACAAAACGCCTGCCCTAC
+
AAAAAAFAFFFFGCGGG1BF1BGA00B13BFHHHHGE00AA/AD2D1A1BFHGFGF12BBABEG0F1B/ABFBDD1BBGFH@FH2BBBB1BBEEGHHHHGHGHHFGGFFGHFEGGEGHHHHFGGGGGHHHHHHHHHHHHHHHHGF@GGGGGGGGGCGCC@GHGGCCCC@CGCCG-;CHEF9CFGG.AEG?E0;CGFGFF/;BFGEGGFFFF@B@FFFFFFFFFFFEAFFFF-99:9--99-------:/--
@M05620:37:000000000-D9766:1:1101:12270:7796 1:N:0:52
ACCACACCTTCTACAATGAGCTGGAACTCTGCAGGTTCTAGATCGGAATCGTACACGTCTGAACCCCAGTCACACTCAGTAATCACGTCTGCCGTCTTCTGCTTGTAAATACCCCGCTACCTCTTCTTGTTTCCGCCTCCCTCCTTCCTTGCCTCCCGGAGCTGCGCCCTGTCTCACTGGTTCTCTCTTCTGCCGTTTTCCGTAGGACTCTCTTCTCTTACCTTCGTCTCCTTTTTCACTCTGCACGTTCT
+
BBBBBBBBFFFFGGGGGGFGGGHC44BBFG5BFGGFF3BFFGEG222AFBB2BBBD11BBC5FG1BEE1GGGHHB3BF355B5B5B>B1BF3B/BEGGDBFGBGGB@F44@3BB?///<>GGDF3B4BB332BF/?BD<?/FCEGFHHF22FBGFGE///<>CGB->DC-.<<GFHHF0<D0CFF0CCGECCGC-.:;;0C9C.990/;BFBFBFFFB0=;CB0/.9;9/B9/9////9/B:/;9/:9ABA
@M05620:37:000000000-D9766:1:1101:22943:7820 1:N:0:52
AGTGCCAGCTCTCAATCGCACAGGGGACCCAGGGCCTGGCCCCTCCATCCAGAAAACCTATGACCTCACCCGCTACCTGGAGCACCAACTCCGCAGCTTGGCTGGGACCTATGTGAGTATCCAGCGTAGGAATCTGGGAGTTGGGGAGGAGTGAGGAGTTGGGGAAAGACAGTCCTAACCGTGGAGGGTTCTGGTAAATGATGGGGTGAGGAGGGGCTCTTTGGCTCCCACCAGTCCCCCTGTCTGGTCTA
+
AAAABFFFCFFFGGGGGGGGGGHHGGGGGGHHGGGGGGHHHHGHGGHHHHGHHHHHHGGHHHHHHGHHHHHGGFGGHHGHFHHHHHHHGHHHGGGGGHGHGHHGGGHGGHHGHHHHHHHHHHHHHGGDGGHHHHHHHHHGGHHHGGGGGDEHHFHHHGHHHGGGGGHHHHHHHGHHHHHHGGGGGGGGCAFGGGGGGGGGGGGGGGFFFFFFFFFFFFFFFFFFFFFFFFFFFFFFFFFFFFFFFFFFFFB
@M05620:37:000000000-D9766:1:1101:4387:7822 1:N:0:52
ACCACACCTTCTACAATGAGCTGCGTGTGGCTCCCGAGGAGCACCCCGTGCTGCTGACCGAGGCCCCCCTGAACCCCAAGGCCAACCGCAAGCGGCTACCCCGGCTGCTCTCCCGCTCCCTCTCCTAGAGGCCTCCCACCCACTCTCCGTGCTTCCCTAACCTGCCCCTTTCCTTCTGGCTCTCTTCTCTGACCTGTGTCTTCTACGGCCCTTAGCAGGCCCTAGCATGCCTTCGTATTAGTCCGAATTCC
+
A1>AA?1AFFC@DGG1AEFGFDCCEEEGE?HHHGE0EEG?AGHHHGAG/AEA1A1BGFGFGG?EAE@EGGGHHHC?EGGCFHHFF/EGG/<<///<//0<0?<C/<-<111>00<---<<////<=<00<CC./:;./:C...;/0;/.99.909//0;;B.0..99.9AF//////;//-/;9////999/99/-9/9;/;////----99//:;//--9--;9//////9//99;////;9/--9;-;/
@M05620:37:000000000-D9766:1:1101:25848:7862 1:N:0:52
AGTGCCAGCTCTCAATCGCACAGGGGACCCAGGGCCTGGCCCCTCCATCCAGAAAACCTATGACCTCACCCGCTACCTGGAGCACCAACTCCGCAGCTTGGCTGGGACCTATGTGAGTATCCAGCGTAGGAATCTGGGAGTTGGGGAGGAGTGAGGAGTTGGGGAAAGACAGTCCTAACCGTGGAGGGTTCTGGTAAATGATGGGGTGAGGAGGGGCTCTTTGGCTCCCACCAGTCCCCCTGTCTGGTCTA
+
ABAABFFFCFFFGGGGGGGCGGHHGGGGGGHHGGGGGGHHHHGHGGHHHHHHHHHHHGHHHHHHHFHHHHHGGGGGHHHHGHHHHHHHGHHHGGGGGHHHGHHGGGHHGHHHHHHHHHHHHHHHHGGGGGHHHHHHHHHGGHHHGGGGGDEHHHHHHGHHHHGGGGHHHHHHHHHHHHHHGGGGGGGGGGGGGGFGGGHHGGGGGGFFFFFFFFFFFFFFFHFFFFFFFFFFFFFFFFFFFFFFHFFFFFF
@M05620:37:000000000-D9766:1:1101:25991:7863 1:N:0:52
AGTGCCAGCTCTCAATCGCACAGGGGACCCAGGGCCTGGCCCCTCCATCCAGAAAACCTATGACCTCACCCGCTACCTGGAGCACCAACTCCGCAGCTTGGCTGGGACCTATGTGAGTATCCAGCGTAGGAATCTGGGAGTTGGGGAGGAGTGAGGAGTTGGGGAAAGACAGTCCTAACCGTGGAGGGTTCTGGTAAATGATGGGGTGAGGAGGGGCTCTTTGGCTCCCACCAGTCCCCCTGTCTGGTCTA
+
ABBCCFFFCFFFGGGGGGGGGGHHGGGGGGHHGGGGGGHHHHGHGGHHHHHHHHHHHGHHHHHHHHHHHHHGGGGGHHHHGHHGHHHHGHHHGGGGGHHHGHHGGGHHGHHHHHHHHHHHHHHHHGGGGGHHHHHHHHHGFHHHGGGGGGGHHHHHHGHHHHGGGGHHHHHHHHHHHHHHGGGGGGGGCFGGGGGGGGGGGGGGGBFFFFFFFFFFFFFFFHHFFFFFFFFFFFFFFFFFFFFFHFFFFFF
@M05620:37:000000000-D9766:1:1101:25862:7872 1:N:0:52
AGTGCCAGCTCTCAATCGCACAGGGGACCCAGGGCCTGGCCCCTCCATCCAGAAAACCTATGACCTCACCCGCTACCTGGAGCACCAACTCCGCCGCTTGGCTGGGACCTATGTGAGTATCCAGCGTAGGAATCTGGGAGTTGGGGAGGAGTGAGGAGTTGGGGAAAGACAGTCCTAACCGTGGAGGGTTCTGGTAAATGATGGGGTGAGGAGGGGCTCTTTGGCTCCCACCAGTCCCCCTGTCTGGTCTA
+
>AAABDFFBFFFGABGEAFGGGHFEAEGGGGHGFGEFFGHHHGHGGHHHHFHBFFGHGFGG35FGGGHHHHEGGEEHHGBFGG?FGCGE?GGDE//E<EG?GHF/?FGFHHHHHFGHBHHGHHHHGDGGFFHHFHHHHGGEFGGGGGG@GGHHHHHHDCGEHGCEDHHHHHHFHGGGGGGGDGGFGGG.:FGGFBCFBBGFFFF?.ADEFFFFFFFF@EFFFBFFFFFFFFFFFFFFFFFFAFFF;9/;/9
@M05620:37:000000000-D9766:1:1101:16412:7873 1:N:0:52
GAGGCTGCTTTGGAAGAAACTCATAGAAGCCTCCACGGGAGTAAAAGAGCTGATGAAACAATGGCAAGTAAGTCAGGCATTTCCGCTTTAGCACTCTTGTGGATCCAATTGAACAATTCTCAGCATTTGTACTTGTACCTGACACGCCAGGGACAAAAGATCGGAAGAGCACACGTCTGAACTCCAGTCACATTCAGAAATCTCGTATGCCGTCTTCTGCTTGAAAAAAAAAAAAATAAAAAAAAACCACA
+
>1>>A1CAFFDFCFG111BF1F1F3DFH11BGFG00BAE0AE0FGDGGGHHHHHHHHHHHFGEGHFBFADEGHGGGHHFFFHHFEEEEF1BGFFFGFFFHH?FFHHHHHHHGGHFHHHHHHHHHBGHHHHHHHHHH12BFGFHE1?BG?CHG<FF<@0<FFHHGFGGAGGHHFHGHHHFG1FGHHHHGFHHGHHGHHGHHHEGH:CCGHHHGCCGGFGFGGGFGGBFFGGGA-----/////9--;-----
@M05620:37:000000000-D9766:1:1101:12668:7901 1:N:0:52
ACCACACCTTCTACAATGAGCTGCGTGTGGCTCCCGAGGAGCACCCCGTGCTGCTGACCGAGGCCCCCCTGAACCCCAAGGCCAACCGCGAGAAGATGCCCAGGTGAGTGGCCCGCTACCTCTTCTGGTGGCCGCCTCCCTCCTTCCTGGCCTCCCGGAGCTGCGCCCTTTCTCACTGGTTCTCTCTTCTGCCGTTTTCCGTAGGACTCTCTTCTCTGACCTGAGTCTCCTTTGGAACTCTGCAGGTTCTA
+
BCCCCCCCFFFFGGGGGGGGGGHHGGGGHGHHHGGGGGGGGHHHHGGGGGGGHHHHHHHGGGGGGGGGGGGHHHHGGGGHGHHHHGGGGGGGGGHHHHHHHHHGHHHHHHGGHHGGG?GHHHHHHHHHHHGHHGGGGGHGHHGHHGGGGGGGGGGGGF?DFGGGGGFFFFFFFFFFFFFFFFFFFFFFFFFFFFFFFFFFFFFFF0BFFFFFFFFFFFFFFFFFFFFFFFFFFFFEFFFFFFFFFFFFFFB
@M05620:37:000000000-D9766:1:1101:25272:7902 1:N:0:52
AGTGCCAGCTCTCCATCGCACAGGGGACCCAGGGCCTGGCCCCTCCATCCAGAAAACCTATGACCTCACCCGCTACCTGGAGCACCAACTCCGCAGCTTGGCTGGGACCTATGTGAGTATCCAGCGTAGGAATCTGGGAGTTGGGGAGGAGTGAGGAGTTGGGGAAAGACAGTCCTAACCGTGGAGGGTTCTGGTAAATGATGGGGTGAGGAGGGGCTCTTTGGCTCCCACCAGTCCCCCTGTCTGGTCTA
+
AA>>AFFFAFFFG1FGEFGAECHEGEEEFFHHCGGCFGHHGHGHGGHHHGHHFFFBGFHHHHFHHGGHHHHGG@EGHHHHBFHHHH0?EGHGEGGGGHHHGHHGGGGHGHGHHHHHHHHHHHFHHGGCGGGHHHHHHH0FFHHGGGCCGCEGH0GHCGHHHHGGG?EFHHGHHHHHHHHGGGGGGGGGGGGGGGGGGGGGGGGGGGF@FFFFFF@@@@FFFFFFFFFFFFFFFFFFFFFF@FFFFFFFFFF
@M05620:37:000000000-D9766:1:1101:24388:7908 1:N:0:52
ACCACACCTTCTACAATGAGCTGCGTGTGGCTCCCGAGGAGCACCCCGTGCTGCTGACCGAGGCCCCCCTGAACCCCAAGGCCAACCGCGAGAAGATGCCCAGGTGAGTGGCCCGCTACCTCTTCTGGTGGCCGCCTCCCTCCTTCCTGGCCTCCCGGAGCTGCGCCCTTTCTCACTGGTTCTCTCTTCTGCCGTTTTCCGTAGGACTCTCTTCTCTGACCTGAGTCTCCTTTGGAACTCTGCAGGTTCTA
+
CCCCCBCCFFFFGGGGGGGGGGHHGGGGHGHHHGGGGGGGGHHHHGGGGGGGHHHHHHHGGGCGGGGGGGGHHHHGGGGHGHHHHGGGGGGGGGHHHHHHHHHGHHHHHHGGHHGGGGGHHHHHHHHHFHGHHGGGGGHGHGGHHGGGGGGGGGGGGGAGGGGGGGFFFFFFFFFFFFFFFFFFFFFFFFFFFFDFFFFFFFFFFFFFFFFFFFFFFFFFFFFFFFFFFFFFFFFFFFFFFFFFFFFFFFB
@M05620:37:000000000-D9766:1:1101:14754:7909 1:N:0:52
AGTGCCAGCTCTCAATCGCACAGGGGACCCAGGGCCTGGCCCCTCCATCCAGAAAACCTATGACCTCACCCGCTACCTGGAGCACCAACTCCGCAGCTTGGCTGGGACCTATGTGAGTATCCAGCGTAGGAATCTGGGAGTTGGGGAGGAGTGAGGAGTTGGGGAAAGACAGTCCTAACCGTGGAGGGTTCTGGTAAATGATGGGGTGAGGAGGGGCTCTTTGGCTCCCACCAGTCCCCCTGTCTGGTCTA
+
AAAAAFDFAFFFG1FFGGGGEEHCGGGGGGFHAEEFGGHHHHGGGGBHHGFHH0FGHEFGHGGHHGHCGGHGG>>EHGHHFGHHHHAGEHHHEGGGGHHHGHHGFGHHGHHHHFGFDHFGGHFHHCECCGHDGHFFBG<CEGFFCC.-AC<FC0D<CCGHHBCCCCCABGHHHHHHHHHHGGG@EAB@:FFGFGFFFGGGGGGGGGF@EFFFFF@@@@FFFFFFFFFFFBFBFFFFFFFF@FFFFFFFFFB
@M05620:37:000000000-D9766:1:1101:10688:7915 1:N:0:52
ACCACACCTTCTACAATGAGCTGCGTGTGGCTCCCGAGGAGCACCCCGTGCTGCTGACCGAGGCCCCCCTGAACCCCAAGGCCAACCGCGAGAAGATGCCCAGGTGAGTGGCCCGCTACCTCTTCTGGTGGCCGCCTCCCTCCTTCCTGGCCTCCCGGAGCTGCGCCCTTTCTCACTGGTTCTCTCTTCTGCCGTTTTCCGTAGGACTCTCTTCTCTGACCTGAGTCTCCTTTGGAACTCTGCAGGTTCTA
+
BBBBBBBBFFFFGGGGGGGGGGHHGEGFHGHHHGGGGGGFGHHHHGGGEEGGHGHHHHHGGGGGGGGGGGGHGHHGGGGHGHHHHGGGGGFGGGHHHHHHHHEFGHB?GHGGHHCD-CGHHHHHHFHHGGEHHGCGGGGGHHGGHGGGBFFGGGGGGG--@9/CDADFFFFFFF/BFFFFFFFFFBFF;BFFFFAFFFFFF/:.DBFFFFFFFFFBFFBBFFE:9;9/;BFFFFFFFFFBFBBFFFFFBB9
@M05620:37:000000000-D9766:1:1101:9985:7921 1:N:0:52
GAGGCTGCTTTGGAAGAAACTCATAGATTACTGCAACAGTTCCCCCTGGACCTGGAAAAGTTTCTTGCCTGGCTTACAGAAGCTGAAACAACTGCCTACAGGATGCTACACGTCAGGAACGACTCCTAGCAGCCTCAAGAGGCGTAGCAGCGATGATGAACCACTGGCAAGTCGGTCAGGCATTTCCGATTTCGCACTCTTGTGGATCCCCTTGCCAAATTATCAGCATTTGTACTTGTAACTGACAAGCC
+
BABBCCFCFFFFGGGGGGGGGGFHHHHHHHHGHHHFGHHFHHHHHGGGHHHHHHHGHHHHGHHHHHHHHHHHHHHHHHHHHHHHHHHHHHHHFBGH3BFEGH1G3GHHH3BEH11E2320//>?/33BFGHH2/2?3?22B??C////>2@</?/FG111?=GCGFB.0>.F1.-<<AH//.=DDGG..=EGFHD.EEH0;:;0;9CGG/.;.9CB009CF00;F0F0FGG0;00;B0009;FFFFF0.E?
@M05620:37:000000000-D9766:1:1101:4357:7925 1:N:0:52
GAGGCTGCTTTGGACGAAACTGACAAGCCAGTGACACAAGATAGGACGAGCACACGTCTGAACTCCAGTCATAGCGATAGATCTAGTATGCCTTCATCTGCTTGAACAAAAAAAAGAACATGTTACGGAAGGAGGCTCCCACCTTACACTACATCCGAGACATCGTCCTTTTTGGCTGGTTCCCTCTTTCGCTGCTTTCCGCCGGGCCTCCCTCTGCGGCCGTTGTGCTCTTTTGGACTTATCAGAGTTCT
+
>3>A>>CABBB4F4BAAE?AGGFFBGBB2BF3BA5BBAFH2GDAF3AA0AAA12BAF1ABDFEFBBBBF@3B@F3>/1>1BBBB4BB@B4B@44@3B@B44B@3BFB42B??EE<//0B232B3?3/?////0</?/0</00/01?<111001>10.<--./0<...<<0C00--:/../0;::;//000:....00;009.9-9-9-....;..//--99-9.;9.//9/:///-///////////////
@M05620:37:000000000-D9766:1:1101:13260:7967 1:N:0:52
AGTGCCAGCTCTCAATCGCACACGTGTGCCCTCCCGTGCCCCTCAGAACTCTCATACTCCGTCCCCCCCTTGAAACCAGCAGAACCAACCCCTCCTCTTGTTTTTGCCCTATTAATATCCAGCCTACTAATCGTTGAGGTGGGGAGGATTTAAGAGTTTGTGAAAGACAGGCCTAACCTTTGATGGTTCTTGTAACTGATTGTGTTAAGATGGGCCATTTGGCCCCCACCAGTCCCCCTGTCTTGTCCACC
+
BBABBFFFBFFFGGGGGGGGGG4AA4A4ADGH2AFEG22BAABAG3B5F5BFH35555BAABF1A11>>/1B33FG1111B133B???//?E?EE2BB?3B3B2//???22?3?33B33BB?2/2@22>@@2///0?10??C/-<-<C011=0==0=00=</=<<0////..;/CGFH000;00;000900;;0;;;;;000;0/;009;0;/.;../;BF0;0;;;-;AA./;:9.A-99;///;;///.
@M05620:37:000000000-D9766:1:1101:20950:7972 1:N:0:52
ACCACACCTTCTACAATGAGCTGCGTGTGGCTCCCGAGGAGCACCCCGTGCTGCTGACCGAGGCCCCCCTGAACCCCAAGGCCAACCGCGAGAAGATGCCCAGGTGAGTGGCCCGCTACCTCTTCTGGTGGCCGCCTCCCTCCTTCCTGGCCTCCCGGAGCTGCGCCCTTTCTCACTGGTTCTCTCTTCTGCCGTTTTCCGTAGGACTCTCTTCTCTGACCTGAGTCTCCTTTGGAACTCTGCAGGTTCTA
+
CCCBCCCCFFFFGGGGGGGGGGHHGEGEEFHHHGGEFGGGGHGHHGGGEEEFHHHHHHHGGGGGGGGGGGGHGHHGGGGHGHHHHGGGGGGGFGHHHHHHHHHGHHHHHHGGHHGGGGGHHHHHHHHHHHGHHGGGFGHGHHGHHGGGFGGGGGGGGF-;DFFGGGFFFFFFFFFFFFFFFFFFFFFFFFFFFFDDFFFFFFFFFFFFFFFFFFFFFFBFFFFBFFFFFFFFFFFFFFFFFFFFFFFFFFB
@M05620:37:000000000-D9766:1:1101:6320:7978 1:N:0:52
ACCACACCTTCTACAATGAGCTGCGGGTGGCTCCCGAGGAGCACCCCGTGCTGCTGACCGAGGCCCCCCTGAATCCCAAGGCCAACAGCGAGAAGATGCCCAGGTGAGTGGCCCACTACCTCTTCTGGTCGCCGCCTCCCTCCTTCATGGCCTCCAGCAGCTCCGACCTTTATCACTGGTTCTCTCTTCTGCCGTTTTAAGTAGGACTCTCTTCTCTCACCTGAGCCTCCGTTACAACTCAGCAGGTTCTA
+
1A11AAAAFFFFDAG1BBGDDAF1E00AE?FH1FGEEEGCGHHHHGGGFCGC1EG1GF0E//>EF/>EGGG0GFDCHH0?</?CFF/0BB<//<0?D1110?</<??F11/??//>><<01>1>FG1111<<<-<C:ECEHG.G0:0<00./;CEF///./C/9:--A.;;00;0CFGFFB/BF//;9/9:FB@A-/-:9B/:/99BB////9BF/9/999BF/9/;9;-9A/--999/B/;9BF-;//BF
@M05620:37:000000000-D9766:1:1101:4863:7979 1:N:0:52
AGTGCCAGCTCTCCATCGCACAGGGGACCCAGGGCCTGGCCCCTCCATCCAGAAAACCTATGACCTCACCCGCTACCTGGAGCACCCACTCCGCAGCCTGGCCGGGACCTATGTGAGTATCCAGCGCAGGAATCTGGGCGTTGGCGCGGCGTGCGGACTTGGGGCAAGCCAGTCCTAACCGTGGCGGGTTCTGGTAAATGATGGGGTGAGGAGGGGCTCTTTGGCTCCCACCAGTCCCCCTGTCTGGACTA
+
>A>1>DF1>CFFGGGGFE11E?GCG0A00BBG00AA/BFG0GGHGGHEHBGGDGFBBEH1BFEGH1BGHHF>E>>EHFFFBBFHGHE/?F00?//>>/<B?G0/>/>>EHGHHHH2FDHHHH2GH<//>//0>GHHHG.ACG-C/<.<A-;AG.AG---0;CEG---;9E-;FF/F9:FF@FF@-@-;;-;;FF/;BFFFBFF/-;;>9FFBBF@@@@FF/;B/;BFFF-FF-A/;B/AF@-9FFF//-;9
@M05620:37:000000000-D9766:1:1101:10333:7986 1:N:0:52
ACCACACCTTCTACAATGATCTGCGTGTGGCTCCCGAGGAGCACCCCGTGCTGCTGACCGAGGCCCCCCTGAACCCCAAGGCCAACCGCGAGAAGATGCCCAGGTGAGTGGCCCGCTACCTCTTCTGGTGGCCGCCTCCCTCCTTCCTGGCCTCCCGGAGCTGCGCCCTTTCTCACTGGTTCTCTCTTCTGCCGTTTTCCGTAGGACTCTCTTCTCTGACCTGAGTCTCCTTTGGAACTCTGCAGGTTCTA
+
BBBBBBBBFFFFGGGGGGGAGFGFGEEBEEHHHGGGGGEFGHDHCFGGEEEGHHHFHHGGGGGGGGGGGGGGHHHGGGGHGHHHHGGEEGGGGGFHF?FCGFHGHHHHGHFFGHGGGGGHHHGHHHHHGHGCGGGGGGGGHHGHGCGGGFFGFGGGGGGGGGGGGGFAFFFFFFBFFFBFFFFFFFFFFFF/BBFFFEFFFFFF?BFFFFFFFFFFFFFFFEFFFFFFFFFFFFBFFFFFFFFBFAFFFFB
@M05620:37:000000000-D9766:1:1101:15418:7995 1:N:0:52
ACCACACCTTCTACAATGAGCTGCGTGTGGCTCCCGAGGAGCACCCCGTGCTGCTGACCGAGGCCCCCCTGAACCCCAAGGCCAACCGCGAGAAGATGCCCAGGTGAGTGGCCCGCTACCTCTTCTGGTGGCCGCCTCCCTCCTTCCTGGCCTCCCGGCGCTGCGCCCTTTCTCACTGGTTCTCTCTTCTGCCGTTTTCCGTAGGACTCTCTTCTCTGACCTGAGTCTCCTTTGGAACTCTGCAGGTTCTA
+
AAA?AAAAFFFFGGGFFGAAG1GFGAEA00FG1FFA?EGCCHHHHGGGAEGGEHFEHHGFEG?GGAEGGGFEHFHGGGCH//GHHG?/BC/</CFFDGFFHHHGHHHFHHGGHHGGGCGHHHHHHHHHHHGHHGGGGGHGHHGHHGEGGEGGGGGGGG-AA@@F@@F@?FFFFFFFFFFFFFFFFFFFFFFFF@BBFFFFFFFFFFFFFFFFFFFFFFEFFFFFFFFFFFFFFFFFFFFFFFFFFFFFFFF
@M05620:37:000000000-D9766:1:1101:9649:8003 1:N:0:52
AGTGCCAGCTCTCCATCGCACAGGGTACCCAGGGCCTGGCCCCTCCATCCAGAAAACCTATGACCTCACCCGCCACCTGGAGCACCCACTCCGCAGCTTGGCTGGGACCTATGTGAGTATCCAGCGTAGGAATCTGGGCGTTGGGGAGGCGTGCGGAGTTGGGGAAAGACAGTCCTAACCGTGGAGGGTTCTGGTAAATGATGGGGTGAGGAGGGGCTCTTTGGCTCCCACCAGTCCCCCTGTCTGGTCTA
+
>A>>>FFFCFFFG4GGGFGAECHFG44BFGGH2BEBFFGHGHGHGGHHHBGGGHHFHFHHFAGHH5BGHHHEE0>EGG3F2BBGHHD1?GHB>E/E/B3?EHHGGGHHGHGHHHHFGHHGHH3FGGGCDGB>FGHHHF/<CDGHG?.>A.<<E.;E:EEHHHGG.99A/F9CFGGGBFGGCGGG.CFFDFFFFFFBFFFFFFFFFFDF?FFFFFFFFFEFFFFFFFFFFFFFFFFFFFFFFFFFFFFFFFB
@M05620:37:000000000-D9766:1:1101:4602:8006 1:N:0:52
ACCACACCTTCTACAATGAGCTGCGTGTGGCTCCCGAGGAGCACCCCGTGCTGCTGACCGAGGCCCCCCTGAACCCCAAGGCCAACCGCGAGAAGATGCCCAGGTGAGTGGCCCGCTACCTCTTCTGGTGGCCGCCTCCCTCCTTCCTGGCCTCCCGGAGCTGCGCCCTTTCTCACTGGTTCTCTCTTCTGCCGTTTTCCGTAGGACTCTCTTCTCTGACCTGAGTCTCCTTTGGAACTCTGCAGGTTCTA
+
CCCCCCCCFFFFGGGGGGGGGGHHGGGGHGHHHGGGGGGGGHHHHGGGGGGGGHHHHHHGGGGGGGGGGGGHHHHGGGGHGHHHHGGGGGFGGGHHHHHHHHAFG=10??FEHH-<-<<GGGDGD0=D=<DFHFFGADHGHHGGHGGF0F?FFFEGDA---.09--AF;FFFFB9BBFFBFFFBBFBFFB90F@DFFFFFFFA?DFFFFFFFFFBB:B0BF0/;/;99:F9FF0F0FFFF09BFFFFFF00
@M05620:37:000000000-D9766:1:1101:7293:8016 1:N:0:52
AGTGCCAGCTCTCCATCGCACAGGGGACCCAGGGCCTGGCCCCTCCATCCAGAAAACCTATGACCTCACCCGCAACCTGGAGCACCAACTCCGCAGCTTGGCTGGGACCTATGTGAGTATCCAGCGTAGGAATCTGGGAGTTGGGGAGGAGTGAGGAGTTGGGGAAAGACAGTCCTAACCGTGGAGGGTTCTGGTAAATGATGGGGTGAGGAGGGGCTCTTTGGCTCCCACCAGTCCCCCTGTCTGGTCTA
+
>>>3>BFFBFFFGFGFGEE2E2BDFAA2EBAF2BABBFHGFGEGEEHBG1FGFFHBFEGGBGHHH@FGHHHEE/>EGGBGBBFFGH1??FF3>E?E>G3FEGHGGGHHGHGHHHHHGHHHHHGHHGGACGGGHHHHHG0FEHGHGG.CG.=CG0DG0CGHHHGG.:.C/;CGHHHHHFGGGGGG.CEGGGGGGGFGGGGGGGGGFFFFFFFEFFFFFFFFFFFFFFFFFFFFFFFFFFFFFEFFFFFFFFF
@M05620:37:000000000-D9766:1:1101:10298:8017 1:N:0:52
GAGGCTGCTTTGGAAGAAACTCATAGAAGACTCCAAGGGAGTAAAAGAGCTGATGAAACAATGGCAAGTAAGTCAGGCATTTCCGCTTTAGCACTCTTGTGGATCCAATTGAACAATTCTCAGCATTTGTACTTGTAACTGACAAGCCAGGGACAAAAGATCGGAAGAGCACACGTCTGAACTCCAGTCACATTCAGAAATCTCGTATGCCGTCTTCTGCTTGAAAAAAAAAAAAAAGAAACAGTACAGAA
+
AAAAABFAFFFFGGGGEGGGGGFHHFGFGFHHHHH3BBE2FE3FDDGGHHHHHGHHHHHHEFHGHFBFGGFHGGFHHHAGGGHGGGGGFGFHFGHHGHHHHG3FHHHHHHFGHGFHGHHHHHHHGHHHHHHHHHHHD4?FGGGGGHEFHHHGEGGHG0FGHHHGGGGGHHFHHHGGHHFF1CGHHHH>FFHHHHHHHHHHH0DHGGGHHDFD;ACCGHHHHHHFH0<CBAGGDD9--;9://;9///////
@M05620:37:000000000-D9766:1:1101:22125:8029 1:N:0:52
GAGGCTGCTTTGGAAGAAACTCATAGAATACTCCAAGAGTTTCAAAGAGCTGATGAAAAAATTGCAAGTAAGTCAGGCATTTCTGATTTAGCACTCATGTGGATCCAATTGAACAATTCTCAGCATTTGTACTTGTAACTGACAAGCCAGGGACAAAAGATCGGAAGAGCACACGTCTGAACTCCAGTCACATTCAGAAATCTCGTATGCCGACTTATGCTTAAAAAAAAAAAAACAAGCAAAACCAAGAC
+
B@BCBBFCFFFDGBFFGGGGGGHHGGHG5GGHAF4FGAG5AAFEBDGGH2B333BFD55BABAG5A5BDEFHGD55BF13ADD5D5DBDG5G@3BB35DDF3BG3FGGH33BFBFGFHGH4BDGH34DBFGHGG3DDGD4GHFGF0?FG0?EFFFFFH2FGH/?CC<CG2CGHFG?FHCFGFHGG?F?1<F<>=GGHBFFG1=F><DGHEHF-<<A000<C00<0CH??9?A<9<..././/</...<.</
@M05620:37:000000000-D9766:1:1101:9405:8029 1:N:0:52
AGTGCCAGCTCTCAATCGCACAGGGGACCCAGGGCCTGGCCCCTCCATCCAGAAAACCTATGACCTCACCCGCTACCTGGAGCACCAACTCCGCAGCTTGGCTGCACCATATGTGCGGATCGGGCGAACGCATCTGGGTAGAGGGGAAGAGTACAGGGTTGAAGAACACCCATCCTGCACAAGGGGGGATCGGGTAAATGTTGGGGTACAAAGGGGCACTTTGGCTCCCCCCGTTCCCCCTGTCTGGACTA
+
>11>>D1FAFFFGFFFGCE1AEGFCEGGCGHGGGGEGCBAGGGHGGGFBGGEGC1GGFFHHHGHHHFGHHHGGGGEHHHGHHHEFFHGFGGHGG/EGGHHGHHG/01B<G1BGD22?/><C///>@/-->.-><G0D//0.0<<<:;.;::00000/./:A/0;0/9//;9./;990///0/:..9@--9--:9;-;;9BB/9A@---///9/-9----9B/9///;;--;@---;FFFB--9B/9//-;/
@M05620:37:000000000-D9766:1:1101:24365:8031 1:N:0:52
ACCACACCTTCTACAATGAGCTGCGTGTGGCTCCCGAGGAGCACCCCGTGCTGCTGACCGAGGCCCCCCTGAACCCCAAGGCCAACCGCGAGAAGATGCCCAGGTGAGTGGCCCGCTACCTCTTCTGGTGGCCGCCTCCCTCCTTCCTGGCCTCCCGGAGCTGCGCCCTTTCTCACTGGTTCTCTCTTCTGCCGTTTTCCGTAGGACTCTCTTCTCTGACCTGAGTCTCCTTTGGAACTCTGCAGGTTCTA
+
BBBBBBBBFFFFGGGGGGGFGDGHGGEFFGHHFGGGGGGCGHGHHGGGFFFGHHHGHHHGGGGGGFGGGGGHGHGGGGGHEGHHHGEEGGFFCGFHHHBGHF//??1F1F/FHA--<->F10D=0=D00<.<.-A-.=C:/C.C0;/0CFA909EEG----9/9-AACFFB/;F/F/B.;//99BFF9/9BF/=AAFAFB./;99//9:9FF//9BB/9BBB./.9/;FBBF//BBBBF/9/:/9AF//;/
@M05620:37:000000000-D9766:1:1101:15221:8043 1:N:0:52
ACCACACCTTCTACAATGAGCTGCGTGTGGCTCCCGAGGAGCACCCCGTGCTGCTGACCGAGGCCCCCCTGAACCCCAAGGCCAACCGCGAGAAGATGCCCAGGTGAGTGGCCCGCTACCTCTTCTGGTGGCCGCCTCCCTCCTTCCTGGCCTCCCGGAGCTGCGCCCTTTCTCACTGGTTCTCTCTTCTGCCGTTTTCCGTAGGACTCTCTTCTCTGACCTGAGTCTCCTTTGGAACTCTGCAGGTTCTA
+
AAABBBBBFFFFGGGGGGGGGGHHGAFEHGHHHGGGEEFEECGHFGGGEGGGHHHHGHHGFGGGGGGGGGGHHHHGGGGHGHHHHFGGGGGGGGHHHFHHHHHGHHHHHHGGHHGGGGGHHHHHHHHHHHGHHGGGGGHGHHGHHGGGGGGGGGGGGGDGGGGGGGFFFFFFFFFFFFFFFFFFFFFFFFFFFFFFFFFFFFFFFFFFFFFFFFFFFFEFFFFFFFFFFFFFFFFFFFFFFFFFFFFFFFF
@M05620:37:000000000-D9766:1:1101:13697:8047 1:N:0:52
ACCACACCTTCTACAATGAGCTGCGTGTGGCTCCCGAGGAGCACCCCGTGCTGCTGACCGAGGCCCCCCTGAACCCCAAGGCCAACCGCGAGAAGAGGCCCAGGTTAGTGCCCCGCTACCTCTTCTGGTGGCCGCCTCCCTCCTTCCTGGCCTCCCGGAGCTGCGCCCTTTCCTACTGGTTCTCTCTTCTGCCGTTTCCCGTCTGACTCTCTTCTCTGACCTGAGTCTCCTTTGGAACTCTGCAGGTTCTA
+
AAAABAABFFFDFGGBFGGFFDGFEBEEHEHHEFFEGGG?EHHHHGGGE?EEGDGHHHHGGGGGEEEGGGGHHFHGGGGH//FG?FE/C/CC/??G0//?DAEEG1FFF<11?F--<-<C0GH<GHFB=/.<.-;@FDCEFCEB00/;0/..BAEGD---;F/;--:9BFB////9://;BF//B9FBF/9B/@AAF//;.;..;///9//BBFFFF//9/;././;9F9B9;BFB;9F////9;.:/9;/
@M05620:37:000000000-D9766:1:1101:23326:8049 1:N:0:52
AGTGCCAGCTCTCAATCGCACAGGGGACCCAGGGCCTGGCCCCTCCATCCAGAAAACCTATGACCTCACCCGCTACCTGGAGCACCAACTCCGCAGCTCGGCTGGGACCTATGTGAGTATCCAGCGTAGGAGTCTGGGAGTTGGGGAGGGGTGTGGAGTAGGGGAAAGACAGTCCTAACCGTGGTGGGCTCTGGTAAACGATTGGGTGAGGATGGGCTCTTTGGCGCCTATCAGTCCCTCTGTCTGGTCTC
+
>>>AAFFF3CFFGGGGGGGGEEHCFGGGGG22F2EFAFGGAGG1EGFHEHBHFHEH3E3FHGFGHFFCG11EEEEEHEHHFHHGFHFHFGHHGGG//B3/E//<E/0BC?111222B1B@2@21@/EDGCG0?GH1000??<1F--<---<.--;.0=:/00:.....;B//0;0C0=/.-..-...;.:.B/F9B///...;EF.D....//;;A;99BF////-;;.;///////;/;.:F//999///
@M05620:37:000000000-D9766:1:1101:23190:8055 1:N:0:52
AGTGCCAGCTCTCAATCGCACAGGGGACCCAGGGCCTGGCCCCTCCATCCAGAAAACCTATGACCTCACCCGCTACCTGGAGCACCAACTCCGCAGCTTGGCTGGGACCTATGTGAGTATCCAGCGTAGGAATCTGGGAGTTGGGGAGGAGTGAGGAGTTGGGGAAAGACAGTCCTAACCGTGGAGGGTTCTGGTAAATGATGGGGTGAGGAGGGGCTCTTTGGCTCCCACCAGTCCCCCTGTCTGGTCTA
+
AA3>AFFFBFFFGGGGDFGCGAHCFGEGEDHHCEGDCFHFAGGHGGHHHFHHFHFGHGHHGHFHHHHFHHHEG@EEHHHHFGHHHHHEGFHGAEEEGHFGGHHGFGHHGHHHHFFHHHHGGHHHHGGGGGHHHHHHHHHGEGHHGGGGGGGGHHHHHGHHHGGGGGHHGHFFHHFHGHHHGGG@DGGG.CFGGGGGGGGGGGGGGGDBEFFFFF?BBBFFFFFFFFFFFFFFFFFFFFFFBFFFFFFFFFF
@M05620:37:000000000-D9766:1:1101:9377:8056 1:N:0:52
ACCACACCTTCTACAATGAGCTGCGTGTGGCTCCCGAGGAGCACCCCGTGCTGCTGACCGAGGCCCCCCTGAACCCCAAGGCCAACCGCGAGAAGATGCCCAGGTGAGTGGCCCGCTACCTCTTCTGGTGGCCGCCTCCCTCCTTCCTGGCCTCCCGGAGCTGCGCCCTTTCTCACTGGTTCTCTCTTCTGCCGTTTTCCGTAGGACTCTCTTCTCTGACCTGAGTCTCCTTTGGAACTCTGCAGGTTCTA
+
AA3AAA3AFFFFGFGE5FFGFFFHEEEBG2GHHGGCEEEAFHHHHGEGABECGF3FGGFEGGCEFGGGGGGEHFE?EGGFGHHH/FEGGB/BDGHFFFHHHHHGFCGHHHGGHHGGGGCHGHHHHEGFHHGHHG?GA.GGHHGHGFGGGGGGGGGGG@-;BGBGGGFBBFFFFFFFFFFFFFFFFFFFBFFFFBFFFFFFFFFFFFFFFFFFFFFF/9BFFFB/B/;;FFFFFFFFFFFF/FFFFF./BFB
@M05620:37:000000000-D9766:1:1101:20158:8063 1:N:0:52
ACCACACCTTCTACAATGAGCTGCGTGTGGCTCCCGAGGAGCACCCCGTGCTGCTGACCGAGGCCCCCCTGAACCCCAAGGCCAACCGCGAGAAGATGCCCAGGTGAGTGGCCCGCTACCTCTTCTGGTGGCCGCCTCCCTCCTTCCTGGCCTCCCGGAGCTGCGCCCTTTCTCACTGGTTCTCTCTTCTGCCGTTTTCCGTAGGACTCTCTTCTCTGACCTGAGTCTCCTTTGGAACTCTGCAGGTTCTA
+
A3AAAAABFFFFGGGFFGGGGBGFGEEA4?GGAFGG2EG?EG2BGGCG1AEFGGFFFG3E0EEEF1EEGE1133?EG>?GF/FGAGEEDCG//?<<1111<1/FFFF0<1</?<CC@@CFBGDBGB<<DGDEC--;.CGEGFDHEBFFGFFF0;;AAB-99FFF@BFB?BF/BFB9:B.9/B/BBFBFFF//9@D9;A/BAF?DFFF9B9BBBB/BB///9FF99BFBFF9//BF//B9;FFB//;.BFF9
@M05620:37:000000000-D9766:1:1101:25286:8070 1:N:0:52
AGTGCCAGCTCTCAATCGCACAGGGGACCCAGGGCCTGGCCCCTCCATCCAGAAAACCTATGACCTCACCCGCTACCTGGAGCACCAACTCCGCAGCTTGGCTGGGACCTATGTGAGTATCCAGCGTAGGAATCTGGGAGTTGGGGAGGAGTGAGGAGTTGGGGAAAGACAGTACTAACCGTGGAGGGTTCTGGTAAATGATGGGGTGAGGAGGGGCTCTTTGGCTCCCACCAGTCCCCCTGTCTGGTCTA
+
>3>>AFFFAFFFGGGGGGFGEGHHGGGEEGHHFEE2AAGH2FEGGGHHFFHGFGHHHGGHHHGHHHHHHHHGGGGGHHHHHHHHHCGHGHFHGGGCEHHHGHH/?/BFGFHHH2BGHFHHHHHBHCAE/<@FG1FGHHHGD011@GGGC.><G00<GD/<DGGGGGEHH/;CG0;GHHHHGDGGGGGG9AG0;F;FGGGGGBFBADFBFF.;A.-;B>EF/;/;FFFFFFFFFFFFFFFD-./BF//9FF9
@M05620:37:000000000-D9766:1:1101:20237:8089 1:N:0:52
AGTGCCAGCTCTCAATCGCACAGGGGACCCAGGGCCTGGCCCCTCCATCCAGAAAACCTATGACCTCACCCGCTACCTGGAGCACCAACTCCGCAGCTTGGCTGGGACCTATGTGAGTATCCAGCGTAGGAATCTGGGAGTTGGGGAGGAGTGAGGAGTTGGGGAAAGACAGTCCTAACCGTGGAGGGTTCTGGTAAATGATGGGGTGAGGAGGGGCTCTTTGGCTCCCACCAGTCCCCCTGTCTGGTCTA
+
AAAAAFFFAFFFFDGBFAAFE0FCFGCFGG0EFGCE/FGCGHG/EE0DDF1B1FGHGGB1GHHHHHH1GHHEG/>EH1EG0FG/GGCHEGHHFG/EE0GFGHGA/AEGGFFFEHBGHFEGHHFHCBABCGHHHHGGEHFFCGBGGG.AGCEGFHHFCEGHFHGGEGHHHHHHHHHGHHHH@EEG.EFG.9CFFGFBGGFFGGEFGG--9FFFFF@@?-EFFFBFFFFFF-AFE9FFFFFF-9BFFFF/BF/
@M05620:37:000000000-D9766:1:1101:20038:8094 1:N:0:52
ACCACACCTTCTACAATGAGCTGCGTGTGGCTCCCGAGGAGCACCCCGTGCTGCTGACCGAGGCCCCCCTGAACCCCAAGGCCAACCGCGAGAAGATGCCCAGGTGAGTGGCCCGCTACCTCTTCTGGTGGCCGCCTCCCTCCTTCCTGGCCTCCCGGAGCTGCGCCCTTTCTCACTGGTTCTCTCTTCTGCCGTTTTCCGTAGGACTCTCTTCTCTGACCTGAGTCTCCTTTGGAACTCTGCAGGTTCTA
+
1>1>AA1AFFF@3FGE3EFGBEF1EEEEG0GHHGEAEEG?EHHHHG?FA/EADA1FHE0EEGCG/E/EGGGGHHA?EGGEFHHC/?EEG@>C?/FH11GHHHHGH<DGH1FFHE-ACGGFGFHHHHHHHFGHECGGG.GGHHAHH0FB09.CFGG..A-9-C9/-AF@@FFFFFFFFFFFF/BFFFFFFFFE9@ABFFFFFFFFFFFFFFFFFFB/;/;BFFFBFFFFFFFFFEFFBBFF/9BFFA9/FFB
@M05620:37:000000000-D9766:1:1101:11926:8095 1:N:0:52
AGTGCCAGCTCTCAATCGCACAGGGGACCCAGGGCCTGGCCCCTCCATCCAGAAAACCTATGACCTCACCCGCTACCTGGAGCACCAACTCCGCAGCTTGGCTGGGACCTATGTGAGTATCCAGCGTAGGAATCTGGGAGTTGGGGAGGAGTGAGGAGTTGGGGAAAGACAGTCCTAACCGTGGAGGGTTCTGGTAAATGATGGGGTGAGGAGGGGCTCTTTGGCTCCCACCAGTCCCCCTGTCTGGTCTA
+
AAAABFFFBFFFGFGGGGGGGGHHGEGGGGHHGGGGGGHHHHGHGGHHHHHHHHGHGGHGHHGHHHHHHHHGGEFGHHHHHHGGFHHHGHHHGGGGGHHHGGHGGGHHGHHHHHHHHHHHHHHHHGGGGGHHHHHHHHHGGHHHGGGGGGGHHHHHHGHHHHGGGGHHHHHHHGHHHHHHGEFGGGGGEFFGGGFGGGGGGGGGGGFFFFFFFFFFFFFFFFFFFFFFFFFFFFFFFFFFFFFFFFFFFFB
@M05620:37:000000000-D9766:1:1101:26528:8103 1:N:0:52
ACCACACCTTCTACAATGAGCTGCGTGTGGCTCCCGAGGAGCACCCCGTGCTGCTGACCGAGGCCCCCCTGAACCCCAAGGCCAACCGCGAGAAGATGCCCAGGTGAGTGGCCCCCTACCTCTTCTGGTGGCCGCCTCCCTCCTTCCTGGCCTCCCGCAGCTGCGCCCTTTCTCACTGGTTCTCTCTTCTGCCGTTTTCCGTAGGACTCTCTTCTCTGACCTGAGTCTCCTTTGGTACTCTGCAGGTTCTT
+
ABBABCCBFFFFGGGGGGGGGGHHGGGEDGHHGGGGGGGGGHHHHGGGFGGGGHGHHHHGCECGGGGGGGGGGHHGGGGHGHGHHGGGGGDDFGHGHHBGGGHF<11??GCFGF-A-.>FGHHHFHHH<<EHHCGGD.GGHFGCHGHC09CFBCEEF--;@B/F--C->FFF//;BFB9B9//:FFFFF/BFFFFFFFFFFFF.9/;//BFFBB9FF//;FFB//;BF;//BFB/./;;B/FFFF?FBBB/
@M05620:37:000000000-D9766:1:1101:20299:8106 1:N:0:52
ACCACACCTTCTACAATGAGCTGCGTGTGGCTCCCGAGGAGCACCCCGTGCTGCTGACCGAGGCCCCCCTGAACCCCAAGGCCAACCGCGAGAAGATGCCCAGGTGAGTGGCCCGCTACCTCTTCTGGTGGCCGCCTCCCTCCTTCCTGGCCTCCCGGAGCTGCGCCCTTTCTCACTGGTTCTCTCTTCTGCCGTTTTCCGTAGGACTCTCTTCTCTGACCTGAGTCTCCTTTGGAACTCTGCAGGTTCTA
+
ABBCCBCCFFFFGGGGGGGGGGHHGGGGHGHHHGGGGGGGGHHHHGGGGGGGHHHHHHHGGGGGGGGGGGGHHHHGGGGHGHHHHGGGGGGGGGHHHF2GH2?F?11FHHGFHH-@C-@GBFGHFF0FD/CGH-CGDAHGFGGFH0FB0FAFFFGG??9A@./;-?DF-FFBBB/FBBF9FFBBFB/FB/9:BBADFFBF?F?DABFFFBF9FF/B//;FFF/B/9B/BFFFF/:/9B9BF/B/BF9BBB/
@M05620:37:000000000-D9766:1:1101:9897:8110 1:N:0:52
ACCACACCTTCTACAATGAGCTGCGTGTGGCTCCCGAGGAGCACCCCGTGCTGCTGACCGAGGCCCCCCTGAACCCCAAGGCCAACCGCGAGAAGATGCCCAGGTGAGTGGCCCGCTACCTCTTCTGGTGGCCGCCTCCCTCCTTCCTGGCCTCCCGGCGCTGCGCCCTTTCTCACTGGTTCTCTCTTCTGCCGTTTTCCGTAGGACTCTCTTCTCTGACCTGAGTCTCCTTTGGAACTCTGCAGGTTCTA
+
CCCDDCDCFFFFGGGGGGFGGGHHGGGBCEHHHGGGGGGGEHHHHGGGGGGGGHGHHHHFGGFGGGGGGGGGHHHGGGGHGHHHHGGGGG@CGGHGFHHHHHHGHHHHHHGGHHGGGGGHHHHGHHHHHHGHHGGGGGHGHHGHHGGGGGGGGGGGGG-CCFFFFFFFFFFFFFFFFFFFFFFFFFFHHFHFFFDFFFHFFFFFFFFFFFFFFFFFFFFFFHFFFFFFFFFFFFFFFFFFFFFFFFFFFFB
@M05620:37:000000000-D9766:1:1101:18757:8115 1:N:0:52
ACCACCTTCTACAATTCGCTGCGTGTGGCTCCCGCGGAGCACCCCGTGCTGCTGACCGCGGCCCCCCTGAACCCCCAGGCCAACCGCGAGAAGATGCCCAGGTGCGTGGCCCGCTACCTCTTCTGGTGGCCGCCTCCCTCCTTCCTGGCCTCCCGGAGCTGCGCCCTTTCTCCCTGGTTCTCTCTTCTGCCGTTTTCCGTAGGACTCTCTTCTCTGCCCTGCGTCTCCTTTGGAACTCTGCCGGTTCTAGA
+
BABBBBBBCFFFGGF5BAEGAEEBBEGGHHHGGGEGG0AEFGHGGG1BFGHBB3DBG/>EEGGGGGG>FGHHHGGGGGF?FHG<DBCDCFDGFHHHH>GHHGGH<AGGGGHHGGGGGHHHHHHHHHFGGGGGGGGGGGGGGGGGGGFGFFFFFFFFFFFFFFFFFFFFFFFF/FFFFFFFFFFFFFFFFFFFAFFFFFFFFFFFFFFFFFFFFFFF/FFFF.@DFFFFFFFFFF/BFFFFF/@DBDFF/FB
@M05620:37:000000000-D9766:1:1101:21642:8162 1:N:0:52
ACCACACCTTCTACAATGAGCTGCGTGTGGCTCCCGAGGAGCACCCCGTGCTGCTGACCGAGGCCCCCCTGAACCCCAAGGCCAACCGCGAGAAGATGCCCAGGTGAGTGGCCCGCTACCTCTTCTGGTGGCCGCCTCCCTCCTTCCTGGCCTCCCGGAGCTGCGCCCTTTCTCACTGGTTCTCTCTTCTGCCGTTTTCCGTAGGACTCTCTTCTCTGACCTGAGTCTCCTTTGGAACTCTGCAGGTTCTA
+
1>1>A11AFFC1ABGAEFFAAAB1AAABG0GHCFFAEEG?EHHHHG?FA/E/FAABGABECGCGCE/EGGGGHF/?EGEECEHA/FE<C@B<@/<F>FGHHFHGC?FGHHGGHH-ACCCHHHHHBHBGHHGHHG?-EGGEHHA/00CBFFFG0FG.A--=-CFGGGF@?FFFFFFFFFFFFFFFFFFFFBFFF@FFFFFFFFFFBFFFFFFFFF//;FBFF/99BFFFFFFFFFFFFFFFF/FFFFAFBFB
@M05620:37:000000000-D9766:1:1101:14805:8175 1:N:0:52
ACCACACCTTCTACAATGAGCTGCGTGTGGCTCCCGAGGAGCACCCCGTGCTGCTGACCGAGGCCCCCCTGAACCCCAAGGCCAACCGCGAGAAGATGCCCAGGTGAGTGGCCCGCTACCTCTTCTGGTGGCCGCCTCCCTCCTTCCTGGCCTCCCGGCGCTGCGCCCTTTCTCACTGGTTATCTCTTCTGCCGTTTTCCGTAGGACTCTCTTCTCTGCCCTGAGTCTCCTTTGGAACTCTGCAGGTTCTA
+
A>AABBA>BFCFGGGFGG5BGFGFAAEBFEHGFFFBEEECGHHHHGGEEAEFFFFFHHAEEEGGEE>FGEFFHHHGGGGFFHHHHGG@D@/><AGEGDGHHGHGHGHHHGGGHH?DGCGHHHHHHHFHHGGHFGGGG.CFHHGHH0FFEFFGFGGGGG-9-@-9BBFBBFFFFF/FFFFFF/;BFFFFFFFFFBDFFFFFFFAFF/BFFFFFFF/;F//;EFF.;BFBFFFFFEFFFFFFFFFFFFFBFFB
@M05620:37:000000000-D9766:1:1101:8940:8205 1:N:0:52
ACCACACCTTCTACAATGAGCTGCGTGTGGCTCCCGAGGAGCACCCCGTGCTGCTGACCGAGGCCCCCCTGAACCCCAAGGCCAACCGCGAGAAGATGCCCAGGTGAGTGGCCCGCTACCTCTTCTGGTGGCCGCCTCCCTCCTTCCTGGCCTCCCGGAGCTGCGCCCTTTCTCACTGGTTCTCTCTTCTGCCGTTTTCCGTAGGACTCTCTTCTCTGACCTGAGTCTCCTTTGGAACTCTGCAGGTTCTA
+
BBBCCCABFFFFGGGGGGGGGGHHGGGGHGHHHGGGFGGFGHHHHGGGGGGGHHHGHHHGCGGGGGGGGGGHHHHGGGGHGHHHHGGGGGGGFGHFFHGHHHHFHHHHHHGFHHGGGGGHHHHHHHHHHHGHHGGGGGHGHHGHHGGGFFGGGGGGGDADGGGGGGFFFFFFFFFFFFFFFFFFFFFFFFFFFFFFFFFFFFFDD0BFFFFFFFFFFFFFFFFFFFFFFFFFFFFFFFFFFFFFFFFFFF9
@M05620:37:000000000-D9766:1:1101:19088:8208 1:N:0:52
ACCACACCTTCTACAATGAGCTGCGTGTGGCTCCCGAGGAGCACCCCGTGCTGCTGACCGAGGCCCCCCTGAACCCCAAGGCCAACCGCGAGAAGATGACCAGGTTAGTGGCCCCCCACCTCCTTTTGTGCCCGCCTCCCTCCTTCCTGGCCTCCCGGAGCTGCGCCCTTTCCCACTGTTTCTCTCCTCCCGCGTTTTCCGTAACACTCTCCTCTCTGACCCGAGTCTTCTTTGCAACTTCGCAGTTTCTA
+
CCDBCDCCFFFFGGGGGGGGGGHHGGGGHGHGHGGGGGGGGHHHHGGGGGGGGHHHHHHGGGGGGGGGGGGHHHHGGGGHGHHHHGGGGGGGGGHHHH2FG20?111=11?/?G/---.=...<000=//00;.-;.;.C//./00/:0/.;0;.9.9---.;B-:.-;/BF0;0;.000;BFFF0/;;/..--;C-.0::0:..0;BFF0/;FF/000:B/;--;F000;B:00:0;F00...:.0;B0;
@M05620:37:000000000-D9766:1:1101:13904:8233 1:N:0:52
AGTGCCAGCTCTCAATCGCACAGGGGACCCAGGGCCTGGCCCCTCCATCCAGAAAACCTATGACCTCACCCGCTACCTGGAGCACCAACTCCGCAGCTTGGCTGGGACCTATGTGAGTATCCAGCGTAGGAATCTGGGAGTTGGGGAGGAGTGAGGAGTTGGGGAAAGACAGTCCTAACCGTGGAGGGTTCTGGTAAATGATGGGGTGAGGAGGGGCTCTTTGGCTCCCACCAGTCCCCCTGTCTGGTCTA
+
ABAAAFFFBFFFGGGGGGGGGGHGGGGGGGHHFGGGGGHHHHGHGGHHHHHHFHHFHGHHHHHHHHHHHHHGGFGGHHHHGGGHHHHHGHHHGGGGGHHHGHHGGGHHGHHHHHHHHHHHHHHHHGGGGGHHHHHHHHHGGHHHGGGGGGFGHHHHHGHHHHGGGGHHHHHHHHHHHHHHGGGGGGGGCFGGGGFGGGGGGGGGGGFFFFFFFFFFFFFFFFFFFFFFFFFFFFFFFFFFFFFFFFFFFF9
@M05620:37:000000000-D9766:1:1101:15231:8233 1:N:0:52
GAGGCTGCTTTGGAAGAAACTCATAGAAGACTCCAAGAGTGGAAACTAGATGAGGAAAAAATGGTAGTCAAGTCTAGCAATTCTGAATTAGCAGTCAAGGGGAACAAATTGCCACATTCAAGGAAATTGTACTAGAACCTGCCAAGCCAGGAACACACGATAGGAAGAGAACGCGTCTAACCTACAGACCCCTTCAGAAATATCGTATGCCGTCTAATGCTAGAACAAAAAACAATTTGACTATCAACTGC
+
AABBBAFBFFFFF4GFGGFGFGHFFGBA5AFG4FF332F5523BAAF533A55BFFFG2A0F33555BA5ABA555553533D5DF55DDFH535B3533B>11BBGE3B3433BEG444?4B0B3BB3BGHH4B3BB/BFCHGHH/FHHH/B0FBF?@BGFGFHGF0?<1?//->->.>><FG//<0<.<.<GHGHHH/00:C.;GHHFBA:@..;;9;0009;0/;C.C-.;.9;9;;00///;;9///
@M05620:37:000000000-D9766:1:1101:21933:8262 1:N:0:52
GAGGCTGCTTTGGAAGAAACTCATAGAATACTCCAAGAGTTTCAAAGAGCTCAGGAAACAATTGTAGGTAAGTCTGGCAATTCTGCTTTAGCAGGCAAGTGGGTCCAATTTAACAATTCTCAGCATCTTGACGTGTCCCTGACAAGCTACGGACACAATATAATAAGAGCACACGTCTGAACTCCAGTCACACGCAGGAATCTCCTATGCCGCCTTCGTCTTGAAAAAAAAAATCGTATGCAGTCTTCTGC
+
CCCCDDFDFFFFGGGGGGGGGGHHHHHBAGHHBBGH3FG5D5DDEF53G2333BBGHH332BD35553A55B555AA3233BF5FA555DBF531B11BDD31E2F33@344BF433D4FF4BF3F3D4443/?/32?B?32F3B0?333//?//02/22>>222222>C20@F@0/0/?1?1?FG11>1>11-->--=/0000000000<@--..:./;..;CF00.--;--.0;;.:/BFF0;F00000
@M05620:37:000000000-D9766:1:1101:25099:8263 1:N:0:52
ACCACACCTTCTACAATGAGCTGCGTGTGGCTCCCGAGGAGCACCCCGTGCTGCTGACCGAGGCCCCCCTGAACCCCAAGGCCAACCGCGAGAAGATGCCCAGGTGAGTGGCCCGCTACCTCTTCTGGTGGCCGCCTCCCTCCTTCCTGGCCTCCCGGAGCTGCGCCCTTTCTCACTGGTTCTCTCTTCTGCCGTTTTCCGTAGGACTCTCTTCTCTGACCTGAGTCTCCTTTGGAACTCTGCAGGTTCTA
+
DDDDDCCCFFFFGGGGGGGGGGHHGGGGHGHHHGGGGGGGGHHHHGGGEGGGHHHHHHHGGGGGGGGGGGGHGHHGGGGHGHHHHGGGGGGGGGHHH2?GHHHG1FHFFHGGHHGGGGGHHHHHHHHHHHGHHGGGGGHGHHGHHGGGGGGGGGGGGG-;CGGGGGFFFFFFFFFFFFFFFFFHFFFFHFFFFFADFFFFFFFDF0FFFFFFFHHFBFFFFFBBBFFFFFFFFFFFFFFFFFFFFFFFFFF
@M05620:37:000000000-D9766:1:1101:11818:8279 1:N:0:52
GAGGCTGCTTTGGAAGAAACTCATAGAAGACTCCAAGGGAGTCAAAGAGCTGATGAAACAATGGCAAGTAAGTCAGGCATTTCCGCTTTAGCACTCTTGCGGGTCCAATTCAATAATTATCAGCATTTGGACGTGTAACTGAGAAGCCAGGGACAAAAGATCGCAAGAGCACACGTCCGAACTCTAGTCACATCCAGCAATTTCGGATGCCGTCGTCTCATTGAAAGCAATAGTCCTGTTCACTGAACCGC
+
A3AABAFAFFFFGGGFEGGGGGGHHHHF5BFGABBBGABB2AB5ADGEGH3FBGGHHGHC1BB3B331555DADABA3ABBDF5BEA11DBF5BBFBB33/>/>>/33?B4B44?B4?44B4GHD3BB44BF/?/B23?3F22B32?FC0?//F/0@0FG1G</?/<00>G0<F@0..-.<<.0000<0000<0/00///C000;-:E-;F?F-9-;./0;C00000/;/0009/;////9/;9B9//;-;
@M05620:37:000000000-D9766:1:1101:14566:8282 1:N:0:52
ACCACACCTTCTACAATGAGCTGCGTGTGGCTCCCGAGGAGCACCCCGTGCTGCTGACCGAGGCCCCCCTGAACCCCAAGGCCAACCGCGAGAAGATGCCCAGGTGAGTGGCCCGCTACCTCTTCTGGTGGCCGCCTCCCTCCTTCCTGGCCTCCCGGAGCTGCGCCCTTTCTCACTGGTTCTCTCTTCTGCCGTTTTCCGTAGGACTCTCTTCTCTGACCTGAGTCTCCTTTGGAACTCTGCAGGTTCTA
+
>AAAAABAFFFFGGGFGGGGGGHHGGFG4EFHHFGG?GGAEG2GHGGEBEEGFHHHHHHG>E0EFGGGGGGHHHHGGGGHGHHH/FGEGGGC@DH2?FHEGGHFGFFGHBEEFGGGGC?GHHHHHHHHHHGHHGGGGGHGHHGHHGGGGBFGGGGGG?FGGGFGGGFFFFBFFFFFFFFFFFFFFFFFFFFFFFFFFFFFBBFDD9FFFFFFFFFFFF/FFFFFFFFFFFFFFFEF/BFFFFFFEFFFFF:
@M05620:37:000000000-D9766:1:1101:20425:8314 1:N:0:52
ACCACACCTTCTACAATGAGCTGCGTGTGGCTCCCGAGGAGCACCCCGTGCTGCTGACCGAGGCCCCCCTGAACCCCAAGGCCAACCGCGAGAAGATGCCCAGGTGAGTGGCCCGCTACCTCTTCTGGTGGCCGCCTCCCTCCTTCCTGGCCTCCCGGCGCTGCGCCCTTTCTCACTGGTTCTCTCTTCTGCCGTTTTCCGTAGGCCTCTCTTCTCTGACCTGCGTCTCCTTTGGAACTCTGCAGGTTCTA
+
BBBBBBBBFFFFGGGGGGGFG5GFGEEEDEHGEFGGGGFGGHHHHGGGEEGGHHFGHHHGGGGGGFGGGGGHHFHGGGFHFFHHHGGEGFBB/DGHHHHHGHCFGHHGHGGFHHCGGCGHHHHHHHHHHHGHHGGGGGHGHHGHHGGGGGGGGGGGD-?BDFFFFFFFFFFFFF/FFFFFFFFFFFFFFFFFFFFDFFFFFFFDD/:BFFFFFFFFFF/;FFF.;DFFFFFFFFF/FFFFFFFFFFFFFFB
@M05620:37:000000000-D9766:1:1101:27247:8326 1:N:0:52
AGGGCCAGCTCTCAAGAGCACAGGGAACCAAGGGCATGGCACCTCCATACAGACAACCTATGACCTCACCCGCGACCTTGAGCACCCACTCCGCAGATTGGCTGGGTCATATGTGAGTATCCAGCGTAGGAATCTGGGCGTTGGGGCGGCGTGCGGCGTTGGGGCCCGCCCGTCCTCACCGTGGTGGGTTCTGGTAAATGATGGGGTGAGGCGGGGCTCTTTGGCTCCCACCAGTCCCCCTGTCTGGTCTA
+
11>>>>1AAFBFB1BAF1B1100A00BBAF0BA0AA00000AB00B0GB0AB10B0B/FCBA21BDBBAA0/>/>EEF1B@BBBF>EAE0>B??/>/BBBB01?//<B0B2222B2BB>FGBF1FCG/BA@1@GB110FCGGCF-@.@C;;--.;9-@;--;;?-;99-@9>=BBF/;--A9-9--:@BEFBFFBFBB/BBBFFFBA?-99--;-@@--BB//BBBFF?-9--;;BFF9B@FFBBFFF//9
@M05620:37:000000000-D9766:1:1101:12265:8339 1:N:0:52
ACCACACCTTCTACAATGAGCTGCGTGTGGCTCCCGAGGAGCACCCCGTGCTGCTGACCGAGGCCCCCCTGAACCCCAAGGCCAACCGCGAGAAGATGCCCAGGTGAGTGGCCCGTTACCCCTTCTGGTGGCGGCCTCCCTCTTTCCTGGCCTCCCGGGGCTGCGCCCTTCTTCACTGGTTTCTCCTTTGGCGGTTTTCCGTAGGACCCTTTCTCTGGCCCGGAGCTCCCTTTGGACCTCGGCAGGTTTTA
+
BBBBBBBBFFFFGGGGGGFGGFHHGFFBCAGGHGGGGGGGGHHHHGGGGEGGGHHHHHHEGGGGGGGGGEGHHHHGGGGHGHHHHGGGGGBCGGHFBG2FG2F/1?1<1F/?G/--0.>10.>./0=00<.<--;-.;C./;/;0;00C/C.0;E.C-----..-;A-9F.//;///;.B/.////;9///9--@FF.B/./.;.//..//;///////;.-9---./;.FFBFBF/9./..;-;-A//./
@M05620:37:000000000-D9766:1:1101:12998:8342 1:N:0:52
ACCACACCTTCTACAATGAGCTGCGTGTGGCTCCCGAGGAGCACCCCGTGCTGCTGACCGAGGCCCCCCTGAACCCCAAGGCCAACCGCGAGAAGATGCCCAGGTGAGTGGCCCGCTACCTCTTCTGGAGGCAGCCTCCCTCCTTCCTGGCCTCCCGGCGCTGCGCCCTTTCTCACTGGTTCTCTCTTCTGCCGTTTTCCGTAGGACTCTCTTCTCTGACCTGAGTCTCCTTTGGAACTCTGCAGGTTCTA
+
BBBABBBBFFFFGGGGDGBDGBHGGAAA42FGAFFE?EGGGHHHHGGGEEGGFHHHHHGE@ECGGAFGGGGFHEHGGGGHEEHHHGE/CG<<?DFH1GBGHHHGHHGGGHEGHHGG@-<0>GF0=<GE0<AF.<EHGH.:/CEHHHF0CG.FFF.AD--;BBGGBBF--///99BFFF.;9/BFB/9FFFFFFBAFFF/BD99ADBFFB/FF9FFFFFBFFFFFFBBFFFE/B/BBFFFFFFFFFFFFFF/
@M05620:37:000000000-D9766:1:1101:8036:8343 1:N:0:52
ACCACACCTTCTACAATGAGCTGCGTGTGGCTCCCGAGGAGCACCCCGTGCTGCTGACCGAGGCCCCCCTGAACCCCAAGGCCAACCGCGAGAAGATCCCCAGGCGAGTGGCCCGCTACCTCTTCTCGCGGCCGCCTCCCTCCTCCCTGGCCTCCCGGCGCTGCGCCCTTTCTCACTGGTTCTCTCTTCTGACGTTTTCCGTAGGACTCTCTTCTCTGACCTGAGTCTCCTTTGGAACTCTGCAGGATCTA
+
DDDDCCDCFFFFGGGGGGGGGGHHGGGGHGHHHGGGGGGGGHHHHGGGGGGGHHHHHHHGGGGGGGGGGGGHHHHGGGEHGHHHFGGGGGG/C/=2F2?=F=DF//>ACHGGHH-CGGGHH0DDHH0;.;:CGGGGGGGGGGGG/=E/0;:FFFFFFAFFF-@DFFFFFFFFF0;BFF/BFFFFFFFFFFFFFFEFFFFFF0;D.BFFF0;BBFFF0;:;FFFFF0;:BBB0;0BBFFFFFFFFF..0;B:
@M05620:37:000000000-D9766:1:1101:24920:8346 1:N:0:52
GAGGCTGCTTTGGAAGAACCTCATAGAAGACTCCAAGGGAGTAAAAGAGCTGATGAAACAATGGCAAGTAAGTCAGGCATTTCCGCTTTAGCACTCTTGTGGATCCAATTGAACAATTCTCAGCATTTGTACTTGTAACTGACAAGCCAGGGACAAAAGATCGGAAGAGCACACGTCTGAACTCCAGTCACATTCAGAAATATCGTATGCCGTCTTCTGCTTGAAAAAAAAAAAAAGAATATCGATCGAAA
+
AAA3AAF3CFFFCGDGAG4CGFHGHHEAA4GHHBGCGFGH2EHHHHF2FFGHBFFAFFHHHH3BFHFGFGHHFFGFGHAFGHHGEGE>FDD5FGBGHFFGHE3GHHHFHHFFHHBFGFGHHGHHHGGH4GHHHHHHHHGHHHHHHHHGHHGGEGGHGHFFH1?ECFGFHHHHGHGFHH/GGHEHHHHG1<GGHHGGH0DGH0=DAGGFGGFD.;:CCC0CGHFF0;CGG@?-9--;...9///....-./;
@M05620:37:000000000-D9766:1:1101:5189:8354 1:N:0:52
ACCACACCTTCTACAATGAGCTGCGTGTGGCTCCCGCGGAGCACCCCGTGCTGCTGACCGAGGCCCCCCTGAACCCCAAGGCCAACCGCGAGAAGATGACCCAGGTGTGTGGCCGCTCCCCTCTCTTGGTGCCTGCCCCCCTCTTCCCTGGCCTCCCGACCTTCCGCCCTTCCTACCTGGTTCTCCTTCCTGCCGTTTTCCGTAGCATTCTCTCTCGTACCTTAGGCTCCCTTTGGAACTTTGCAGGTTTT
+
ABBABBBAFFFFGGGGGGDFGGHHGGGGEEFHHFFG2EE00EGHHGGEBEFG5FGHHHHFEG/EGGGGGGFHGHHGGGGHGHHHHGGGGGFGGGH1FHHHHH/G.F11><F.>C----<<./.=/:;C00;0:00:..=A--:/90;/;C.F.09C.;9--.///.;D-;F////9.:BAF//////;:/;//.-ADF.B/;/.:.//////;///.;..;9;//:/:;:9BFFFFBB///9/;/BFA//;
@M05620:37:000000000-D9766:1:1101:5168:8359 1:N:0:52
ACCACACCTTCTACAATGAGCTGCGTGTGGCTCCCGAGGAGCACCCCGTGCTGCTGACCGAGGCCCCCCTGAACCCCAAGGCCAACCGCGAGAAGATGCCCAGGTGAGTGGCCCGCTACCTCTTCTGGTGGCCGCCTCCCTCCTTCCTGGCCTCCCGGCGCTGCGCCCTTTCTCACTGGTTCTCTCTTCTGCCGTTTTCCGTAGGACTCTCTTCTCTGACCTGAGTCTCCTTTGGAACTCTGCAGGTTCTA
+
BCACCCCCFFFFGGGGGGGGGGHHGGGBAEHHHGFGGGGCGHHHHGGGGGGGHHGHHHHGGGGGGGGGGGGHHHHGGGGHGHHHHGGGGG<CCGHFHHHHHHHGHHHHHGGGHHGGGGGHHHHHHHHHHHGHHGGGGGHGHHGHHGGGGGGGGGGGGC-ACFFFFFFFFFFFFFFFFFFFFFFFFFFFFFFFFFDFFFFFFFFFFFFFFFFFFFFFFFBFFFFFFFF;BFFFFFFFFFFFFFFFFFFFFFF
@M05620:37:000000000-D9766:1:1101:23732:8361 1:N:0:52
GCTGCTGCTTCTTAATCCACTCCTCGAAGCCTCCCCGGGAGTAAAAGATCTGATTAACCAATGGCAAGTACGTCAGGCATTTCCGCTTTCGCACTCTTGTGGATCCAATTGACCCATTCTCAGCCTTTGTACTTGTCCCTGCCCCGCCCGGGCCCCAGATCGGCAGAGCACACGTCTGACCTCCAGTCCCATTCAGAAATCTCGTATGCCGTCTTCTGCTTGCAACAAAAAAAATCAAACTTCACACTCAA
+
>>1>AB@BCF3B1BBBGABFAB1BBBBFCEHHGGGGEEGGE/BFH2BC1BGHHDAFGHFHGHHBGBA/BD2BBFFEGGGHF@GH?B/?FGEEEGGHHHHGGGEGFGFGGHF1>F<FGHHHH2>GFHHHHHHHHHHGGHFGH/FGFC/C/<AC@<-CEGCHHHGGGGGHF/::CCGHHG:;FFGGGGFF9C0;FGGGGG/C0CFGGGGGFFGC@FFFFFFFFF9///9;FFE-;--/:/;/////////99/
@M05620:37:000000000-D9766:1:1101:19334:8363 1:N:0:52
AGTGCCAGCTCTCAATCGCACAGGGGACCCAGGGCCTGGCCCCTCCATCCAGAAAACCTATGACCTCACCCGCTACCTGGAGCACCAACTCCGCAGCTTGGCTGGGACCTATGTGAGTATCCAGCGTAGGAATCTGGGAGTTGGGGAGGAGTGAGGAGTTGGGGAAAGACAGTCCTAACCGTGGAGGGTTCTGGTAAATGATGGGGTGAGGAGGGGCTCTTTGGCTCCCACCAGTCCCCCTGTCTGGTCTA
+
AA>AAFFFBFFFG4GGGGGGGGHGGEEFGGHHFFGGGGHHHHGHGGHHHGHHGFHGHGHHHHHHHGGHHHHGGEEFHHHH2FHHHHC?EHHGEGEGFHFHGHHGGGHHGHHHHHHHHHHHHHHHHGGGGGHHHHHHHGFGGHHHGGFFGGGHHFHGGGHHHHGGGGHHHHHHHHHHHHHHGGGGDGGGGGGGGGGGGGGGGGGGGGDFFFFFFFFFFFFFFFFFFFFFFFFFFFFFFFFFFFFFFFFFFF9
@M05620:37:000000000-D9766:1:1101:20592:8372 1:N:0:52
ACCACACCTTCTACAATGAGCTGCGTGTGGCTCCCGAGGAGCACCCCGTGCTGCTGACCGAGGCCCCCCTGAACCCCAAGGCCAACCGCGAGAAGATGCCCAGGTGAGTGGCCCGCTACCTCTTCTGGTGGCCGCCTCCCTCCTTCCTGGCCTCCCGGAGCTGCGCCCTTTCTCACTGGTTCTCTCTTCTGCCGTTTTCCGTAGGACTCTCTTCTCTGACCTGAGTCTCCTTTGGAACTCTGCAGGTTCTA
+
BCCCCCBCFFFFGGGGGGGGGGHHGGGGHGHGHGGGGGGGGHHHHGGGEGGGHHHHHHHGGGGGGGGGGGGHHHHGGGGHGHHHHGGGGGGGGGHHHHHHHHHGHGHHHHGGHHGGGGGHHHHHHHHHHHGHHGGGGGHGHHGHHGGGGGGGGGGGGG-CFGGGGGFFFFFFFFFFFFFFFFFFFFFFFFFFFFDFFFFFFFFFFFFFFFFFFFFFFFFFFFF/FFFFFFFFFFFFFFFFFFFFFFFFFFF
@M05620:37:000000000-D9766:1:1101:19345:8379 1:N:0:52
AGTGCCAGCTCTCAATCGCACAGGGGACCCAGGGCCTGGCCCCTCCATCCAGAAAACCTATGACCTCACCCGCTACCTGGAGCACCAACTCCGCAGCTTGGCTGGGACCTATGTGAGTATCCAGCGTAGGAATCTGGGAGTTGGGGAGGAGTGAGGAGTTGGGGAAAGACAGTCCTAACCGTGGAGGGTTCTGGTAAATGATGGGGTGAGGAGGGGCTCTTTGGCTCCCACCAGTCCCCCTGTCTGGTCTA
+
ACAABFFFCFFFGGGGGGGGGGHHGGGGGGHHGGGGGGHHHHGHGGHHHHHHHHHHHGHHHHHHHHHHHHHGGGGGHHHHHHHHHHHHGHHHGGGGGHHHGHHGEGHHGHGHHHHHHHHHHHHHHGGGGGHHHHHHHHHGGHHHGGGGGGGHHHHHHGHHHHGGGGHHHHHHHHHHHHHHGGGGGGGGGGGGGGGGGGGGGGGGGGFFFFFFFFFFFFFFFFFFFFFFFFFFFFFFFFFFFFFFFFFFFFB
@M05620:37:000000000-D9766:1:1101:16374:8384 1:N:0:52
AGTGCCAGCTCTCAATCGCACAGGGGACCCAGGGCCTGGCCCCTCCATCCAGAAAACCTATGACCTCACCCGCTACCTGGAGCACCAACTCCGCAGCTTGGCTGGGACCTATGTGAGTATCCAGCGTAGGAATCTGGGAGTTGGGGAGGAGTGAGGAGTTGGGGAAAGACAGTCCTAACCGTGGAGGGTTCTGGTAAATGATGGGGTGAGGAGGGGCTCTTTGGCTCCCACCAGTCCCCCTGTCTGGTCTA
+
BBBBBFF4AFFFGGGGGGGGGGGHFEGGGGHGGGGGGGHHHHGHGGHHHHHHHHGHHGHHHHGHHHHHHHHGGGGGHHHHHHHGHHHHGHHHGGEGGGHHGHHGGGHHGHGHHHHHHHHHHHHHGGGGGGHHHHHHHHHGGHHHGGGGGGGHHHHHHGHHHHGGGGHHHHGHHHHHHHHHGGFGGGGGCFGGGGCFGGGGGGGGGGFFFFFFFFFFFFFFFFFFFFFFFFFFFFFFFFFFFFFFFFFFFFB
@M05620:37:000000000-D9766:1:1101:11610:8385 1:N:0:52
AGTGCCAGCTCTCAATCGCACAGGGGACCCAGGGCCTGGCCCCTCCATCCAGAAAACCTATGACCTCACCCGCTACCTGGAGCACCCACTCCGCAGCTTGGCTGGGACCTATGTGAGTATCCAGCGTAGGAATCTGGGAGTTGGGGAGGAGTGAGGAGTTGGGGAAAGACAGTCCTACCCGTGGAGGGTTCTGGTAAATGATGGGGTGAGGAGGGGCTCTTTGGCTCCCACCAGTCCCCCTGTCTGGTCTA
+
AA>AAFFFCFFFGDGFGFGAECHGGEEGGEHHFEG2FFHHHHGHGGHHHHHHFFHHGGGHHGGHHGHHHHHGG>/EGHF1BGG?FH1??GHGGGEEGHGFEGHGEE0FFH2GGHF3?GGHHH3GHCG/>A>@FHHFBB0=CGFHC-.<-.<GA0<G0AHHHHCG:AGHEHHHHHHGG0CG.EDG.;CCGGGGFFGBFBFGFGFFGDFF?FFFFFFFFFFFFFFFFFFFF/AFAFFFFFFFFEFFFFFFFF0
@M05620:37:000000000-D9766:1:1101:19568:8396 1:N:0:52
ACCACACCTTCTACAATGAGCTGCGTGTGGCTCCCGAGGAGCACCCCGTGCTGCTGACCGAGGCCCCCCTGAACCCCAAGGCCAACCGCGAGAAGATGCCCAGGTGAGTGGACCGCTACCTCTTCTGGTGGCCGCCTCCCTCCTTCCTGGCCTCCCGGAGCTGCGCCCTTTCTCACTGGTTCTCTCTTCTGCCGTTTTCCGTAGGACTCTCTTCTCTGACCTGAGTCTCCTTTGGAACTCTGCAGGTTCTA
+
BBBBBBBBFFFFGGGGGGGGGGHHGGGGHGHHGGGGGGGGGHHHHGGGEGGGDHHHGHHGGGCGGGGGGFGGHHHGGGGHGHHHHGGGGGGGGGHHHHHH22?FF1FFGDF1FGFGGGGH1GHHHHHHG/EHHGGGGFHGHHGHHHGFFGGG0;CFGBB?DFBFFGFF;FFFBFFFFFFFFFFFFFFFFFFFFFADFFFF?FFDDFFFFEFFFFBFF/FFFFBFBFF/FFFFFBFFFFFBFFFFFF.;BB9
@M05620:37:000000000-D9766:1:1101:16700:8403 1:N:0:52
ACCACACCTTCTACAATGAGCTGCGTGTGGCTCCCGAGGAGCACCCCGTGCTGCTGACCGAGGCCCCCCTGAACCCCAAGGCCAACCGCGAGAAGATGCCCAGGTGAGTGGTCCGCTACCTCTTCTGGTGGCCGCCTCCCTCCTTCCTGGCCTCCCGGAGCTGCGCCCTTTCTCACTGGTTCTCTCTTCTGCCGTTTTCCGTAGGACTCTCTTCTCTGACCTGAGTCTCCTTTGGAACTCTGCAGGTTCTA
+
AB?AAABBFFFFGGGGFGGGGDGGFEEEHGGHHGGGGGGFGHHHHGGGDGGFHHFGFHGGFEEFGGGGGGGHHHGGGGGHGHHHHEFGGGGG?DGFHHHGHHHGHHGFHHGHHHGGGGGHHHGHHHHEHHCGHGGGGGHGHHGHHHHHHEFGGGGGGC-BFGGGGGGFFFFFFFFFFFFFFFFFFFFFFFFFFFFDFFFFFFFFFFFFFFFFFFFFFFFFFFFFFFFFFFFFFFFFFFFFFFFFFFFFFF9
@M05620:37:000000000-D9766:1:1101:5600:8411 1:N:0:52
ACCACACATTCTACAATGCGCTGCGTGTGGCTCCCGAGGAGCACCCCGTGCTGCTGACCGAGGCCCCCCTGAACCCCAAGGCCAACCGCGCGAAGATGCCCAGGTGAGTGGCCCGCTACCTCTTCTGGTGGCCGCCTCCCTCCTTCCTGGCCTCCCGGCGCTGCGCCCTTTCTCACTGGTTCTCTCTTCTGCCGTTTTCCGTAGGACTCTCTTCTCTGACCTGAGTCTCCTTTGGAACTCTGCAGGTTCTA
+
CCCCCCC3BDDFGGGGGG4AEGGGGGG22EGEGAAE2EEEDHHHHGGAEFGGGHGHHGH>E@CFGGGGGGGHFHHGGGGHGGHHHGGGGG/>DGG?FGHHHHGGHHGFHHGGHHGGCCGHHHHHHHHHHHGHHGGGGGGGGGGGGGGG0FFGGGGGGD-@CFFFFFFFFFFFFFFFFFFFFFFFFFFFBBFFFFDFFFFFFFFFFFFFFFFFFFF:;FFFFFFBFFF/:BFFFFFFFFFFFFFFFFFFFFB
@M05620:37:000000000-D9766:1:1101:23616:8421 1:N:0:52
AGTGCCAGCTCTCAATCGCACAGGGGACCCAGGGCCTGGCCCCTCCATCCAGAAAACCTATGACCTCACCCGCTACCTGGAGCACCAACTCCGCAGCTTGGCTGGGACCTATGTGAGTATCCAGCGTAGGAATCTGGGAGTTGGGGAGGAGTGAGGAGTTGGGGAAAGACAGTCCTAACCGTGGAGGGTTCTGGTAAATGATGGGGTGAGGAGGGGCTCTTTGGCTCCCACCAGTCCCCCTGTCTGGTCTA
+
BCBBBFFFCFFFGFGGGGGGGGHGGGGGGGHHGGGGGGHHHHGGGGHHHHHHHGHHHGHHHHHHHHHHHHHGGFGGHHHHHHHHHHFHGHHHGGGGGHHHGHHGGGHHGHHHHHHHHHHHHHHHHGGGGGHHHHHHHGHGGHHHGGGGGGGHFGHHHGHHHHGGGGHHHHHHHHHHHHHHGGGGGGGGEGGGGGGGGGGGGGGGGGFFFFFFFFFFFFFFFFFFFFFFFFFFFFFFFFFFFFFFFFFFFFF
@M05620:37:000000000-D9766:1:1101:8168:8466 1:N:0:52
AGTGCCAGCTCTCAATCGCACAGGGGACCCAGGGCCTGGCCCCTCCATCCAGAAAACCTATGACCTCACCCGCTACCTGGAGCACCAACTCCGCAGCTTGGCTGGGACCTATGTGAGTATCCAGCGTAGGAATCTGGGAGTTGGGGAGGAGTGAGGAGTTGGGGAAAGACAGTCCTAACCGTGGAGGGTTCTGGTAAATGATGGGGTGAGGAGGGGCTCTTTGGCTCCCACCAGTCCCCCTGTCTGGTCTA
+
AAA>AFFFBFFFGGGGGGGAECGCGEEEGGHHBEEEGGHHHHGHGGHHHHHHHHHHHGHHHHHHHHHHHHHGGEFGHHHHEFGHHHFFEHGHEFGGGHGHGHHGGGHHGHHHHHHHHHHHHHHHHGGGGGHHHHHHHHHGGHHHGGGGGGFHHHHHHGHHHHGGGGHHHHHHHHHHHHHHGGGGGGGGEGGGGGFGGGGGGGGGGGFFFFFFFFFFFFFFFFFFFFFFFFFFFFFFFFFFFFFFFFFFFFB
@M05620:37:000000000-D9766:1:1101:23171:8473 1:N:0:52
ACCACACCTTCTACAATGAGCTGCGTGTGGCTCCCGAGGAGCACCCCGTGCTGCTGACCGAGGCCCCCCTGAACCCCAAGGCCAACCGCGAGAAGATGCCCAGGTGAGTGGCCCGCTACCTCTTCTGGTGGCCGCCTCCCTCCTTCCTGGCCTCCCGGAGCTGCGCCCTTTCTCACTGGTTCTCTCTTCTGCCGTTTTCCGTAGGACTCTCTTCTCTGACCTGAGTCTCCTTTGGAACTCTGCAGGTTCTA
+
BBCCCCCCFFFFGFGGGGGGGGHHGGGBEGHHHGGFGGGGGHGHHGGGGGGGHHGHGHHGGGGGGGGGGGGGGHHGGGGHGHHHHGGGFGGGGGHGHHHHHHHGHHHHHHGGHHGGGGGHHHHHHHHGHHGHHGGGGGHGHHGHHGGGFGGGGGGGGG-ADGGGGGFFFFFFFFFFFFFFFFFHHFFHFFFFFFFFFFFFFFFFFFFFFFFFHHHFFFBFFFFBFFFFFFFFFFFFFFFFFFFFFFFFFFB
@M05620:37:000000000-D9766:1:1101:18285:8486 1:N:0:52
GAGGCTGCTTTGGAAGAAACTCATAGAAGACTCCAAGGGCGTCAAAGAGCTGATGAAACAATGGCAAGTAAGTCAGGCATTTCCGCTTTAGCACTCTTGTGGATCCAATTGAACAATTCTCAGCATTTGTACTTGTAACTGACAAGCCAGGGACAAAAGATCGGAAGAGCACACGTCTGAACTCCAGTCACATTCAGAAATCTCGTATGCCGTCTTCTGCTTGAAAAAAAAAAATCCCCCTCTCTGGTCTC
+
>1>AAAFAFFDDCGGG11BAAFEEFFGD11BGAG11BFE0AAEEGDDBGHDF1FGHHGF0/B1BGFFFBD2GF2DB>EB@BFG@EEE/BB@F@FGF@GHHFGFHFHHHHHBDGGGCFHBDHHHHHGHHHHHHHHHGG>GHHBFGDGEGHGFGEGGGGHGEFHHGGGGHHGGGFHGGHHGHHHHHGFG>G0D0DDGGGFHB<0DDG.EHHHHGGGHGGC0CCHBFFGFFG-A?---///-----9/9/:F//
@M05620:37:000000000-D9766:1:1101:11832:8508 1:N:0:52
ACCACACCTTCTACAATGAGCTGCGTGTGGCTCCCGAGGAGCACCCCGTGCTGCTGACCGAGGCCCCCCTGAACCCCAAGGCCAACCGCGAGAAGATGCCCAGGTGAGTGGCCCGCTACCTCTTCTGGTGGCCGCCTCCCTCCTTCCTGGCCTCCCGGAGCTGCGCCCTTTCTCACTGGTTCTCTCTTCTGCCGTTTTCCGTAGGACTCTCTTCTCTGACCTGAGTCTCCTTTGGAACTCTGCAGGTTCTA
+
BBBABBBBFFFFGGGGGGGBGDGHGAEABEHGBFGGGCGGGHHHHGGGFGGGHHHHHHHGGGGGGGGGGGGGHHHGGGCH/FGHHGE/CDCGGGHHHHHHHHHGHHHHHHGFHG->@CFFH0DGHH0<=/<GF@CGG.:CHCEHHBFG0BFF0CE.AA-ADGG/@FD9=/;FFFFFFFFFFFFFFFFFFFFFFF;DFFFFFFFFFEFFFFFFFFFFFFFFFFFFFFFFFFFFFFFFFFFFFFFFFF?9FFB
@M05620:37:000000000-D9766:1:1101:12864:8510 1:N:0:52
ACCACACCTTCTACAATGAGCTGCGTGTGGCTCCCGAGGAGCACCCCGTGCTGCTGACCGAGGCCCCCCTGAACCCCAAGGCCAACCGCGAGAAGATGCCCAGGTGAGTGGCCCGCTACCTCTTCTGGTGGCCGCCTCCCTCCTTCCTGGCCTCCCGGCGCTGCGCCCTTTCTCACTGGTTCTCTCTTCTGCCGTTTTCCGTAGGACTCTCTTCTCTGACCTGAGTCTCCTTTGGAACTCTGCAGGTTCTA
+
AAAAAAAA>FFFFGGGGG1AGFHHGGGAAEGHHGGGCGG/EHHHHGGGAEGGHHGHHHHGGGGGGGGGGGEGHHHGGGEHGHHHFGGGGGBGGFHHFBFHHHGGHHHHFFEFHHGCGGGHHHHHHHHHHHCHHGGGGGHGHHFHHGFGGGGGGGGGF?-AA@@F@@F@?FFFFFFFFFFFFFFFFFFFFFFFF@BBFFFFFFFFBFFFFFFFFFFFFF/BFFFFFFFFFFFFFFE//BFFFFFFFFFFFFB
@M05620:37:000000000-D9766:1:1101:14107:8521 1:N:0:52
ACCACACCTTCTACAATGAGCTGCGTGTGGCTCCCGAGGAGCACCCCGTGCTGCTGACCGAGGCCCCCCTGAACCCCAAGGCCAACCGCGAGAAGATGCCCAGGTGAGTGGCCCGCTACCTCTTCTGGTGGCCGCCTCCCTCCTTCCTGGCCTCCCGGAGCTGCGCCCTTTCTCACTGGTTCTCTCTTCTGCCGTTTTCCGTAGGACTCTCTTCTCTGACCTGAGTCTCCTTTGGAACTCTGCAGGTTCTA
+
1>1AA11AFF11BGG13AFF1AA1ABEEF0GHHGE0EEG/EHHHHGAEAAEAGA1BGA0EEGEG/E/EGGGHHH>EGGGFFHH<<?EGGCBCCCHHHFHHGHHGHHHHHHGGHH-CG?CHEHGHHHFE=GGHHGGGGGHEHHEFHGGF0CGFFGGGGG?A-.99A@F@?FFFFFFFFFFFFFBFFFFFFFFFF@ABFEFFFFFBFEFFFFFFFFFFFFBFFFFBFBFFFFFFFFFFF/BFFFFFFFFBFFB
@M05620:37:000000000-D9766:1:1101:11174:8526 1:N:0:52
AGTGCCAGCTCTCAATCGCACAGGGGACCCAGGGCCTGGCCCCTCCATCCAGAAAACCTATGACCTCACCCGCTACCTGGAGCACCAACTCCGCAGCTTGGCTGGGACCTATGTGAGTATCCAGCGTAGGAATCTGGGAGTTGGGGAGGAGTGAGGAGTTGGGGAAAGACAGTCCTAACCGTGGAGGGTTCTGGTAAATGATGGGGTGAGGAGGGGCTCTTTGGCTCCCACCAGTCCCCCTGTCTGGTCTA
+
ACABCFFFCFFFGGGGGGGGGGHHGGGGGGHHGGGGGGHHHHGHGGHHHHHHHHHHHGHHHHHHHHHHHHHGGEGGHHHHHHHHHHHHGHHHGGGGGHHHGHHGGGHHGHHHHHHHHHHHHHHHHGEGGGHHHGHHHHHGGHHHGGGGGGGGHHHHHGHGHHGGGGHHHHHHHHHGHHHHGGEGGGGGEFFGGGBFGGGGHGGGGGFFFFFFFFFFFFFFFFFFFFFFFFFFFFFFFFFFFFFFFFFFFFF
@M05620:37:000000000-D9766:1:1101:14836:8536 1:N:0:52
ACCACACCTTCTACAATGAGCTGCGTGTGGCTCCCGAGGAGCACCCCGTGCTGCTGACCGAGGCCCCCCTGAACCCCAAGGCCAACCGCGAGAAGATGCCCAGGTGAGTGGCCCGCTACCTCTTCTGGTGGCCGCCTCCCTCCTTCCTGGCCTCCCGGCGCTGCGCCCTTTCTCACTGGTTCTCTCTTCTGCCGTTTTCCGTAGGACTCTCTTCTCTGACCTGAGTCTCCTTTGGAACTCTGCAGGTTCTA
+
BBBABBBBFFFFGGGGFGFGGFHHGEGBCAGGGGFEEGGGGHHHHGGGFGGGGHGHHHHGGGCGGGGGGGGHHGHGGGGHFHHHHGGGGG<BDGHGEGHGHHHGFHHHHHGGHHGGGGGHHHHHHHEHHFGHHGGGGGHGHFGHFGGGGGGGGGGGGC-ADFFFFFFFFFFFFFFFFFFFFFFFFFFFFFFFFFFFFFFFFFFDFBFFFFFFFFFFFF/FFFFBBFFFFFFFFFFFFFFFFFFFFFFFFFF
@M05620:37:000000000-D9766:1:1101:22925:8547 1:N:0:52
ACCACACCTTCTACAATGAGCTGCGTGTGGCTCCCGAGGAGCACCCCGTGCTGCTGACCGAGGCCCCCCTGAACCCCAAGGCCAACCGCGAGAAGATGCCCAGGTGAGTGGCCCGCTACCTCTTCTGGTGGCCGCCTCCCTCCTTCCTGGCCTCCCGGCGCTGCGCCCTTTCTCACTGGTTCTCTCTTCTGCCGTTTTCCGTAGGACTCTCTTCTCTGACCTGAGTCTCCTTTGGAACTCTGCAGGTTCTA
+
>1>1AA>AFFF1BBGDEGBAE1ACEBEB00FGGGAAAAA/FHHHHFEA/AEFFFG1F00E@EGGEG>EGGE>EGCEEEGEEHHGE?EEC<>BCAGGFBGHHHHGFFHHFFGGHH@CGGGHGHHHB0=GHHGHH@CGG.GGCC:/<0CFGGFGGG..C--AA@@-@@F?@FFFEFFFFFFFFFFFFFF/BFFFF@BFFFFFFFFFFBFFFFFFFBFFFFBFFFF;FFFFFFFFFFFFFFFFF/FFFFAFFF;
@M05620:37:000000000-D9766:1:1101:4313:8549 1:N:0:52
ACCACACCTTCTACAATGAGCTGCGTGTGGCTCCCGAGGAGCACCCCGTGCTGCTGACCGAGGCCCCCCTGAACCCCAAGGCCAACCGCGAGAAGATGCCCAGGTGAGTGGCCCGCTACCTCTTCTGGTGGCCGCCTCCCTCCTTCCTGGCCTCCCGGAGCTGCGCCCTTTCTCACTGGTTCTCTCTTCTGCCGTTTTCCGTAGGACTCTCTTCTCTGACCTGAGTCTCCTTTGGAACTCTGCAGGTTCTA
+
CCBCCCC>FFFFGGGGGGFGGGHHGGGAFFHGHFFF?EGFGHHHHGGEEFGGHHHHHHGEEEFGGGGGGGGHFHHGGGGHGHHHHGGGGG<BCGHBGHHHHHHGHHHHHHGGHHGGGGGHHHHHHHHHHHGHHGGGGGHGHHGHHGGGGGGGGGGGGG-;CFGGGGFFFFFFFFFFFFFFFFFFFFFF:BFFFFFFFFFFFFFFFFFFFFFFFFF;BF0FFFFBFFF::FFFFFFFFFFFFFFFFFFFFF0
@M05620:37:000000000-D9766:1:1101:20303:8550 1:N:0:52
GAGGCTGCTTTGGAAGAAACTCATAGAAGACTCCAAGGGAGCAAACTAGATGAGGAAAAAATGGCAGGTAAGTCAAGCATTTCCTAATTAGCACTCTTGTGGATCAAATTGCCCCATTCTCCGCATTTGTACTTGTACCTGACCCGCCAGGGCCAAACGATCGGAAGAGCACCCGTCTGCCCTCCCGTCCCATTCAGAAATATCGTATGCAGTCTTCTGCTTGAAAACAGACAAACCAGGAACAAAACACC
+
AABBBAFAFFFFGGGGGGGGGGFHHHHFGHHHBHHHA2B2B2BAB235FAF55BBGHH2BEGDB2A101D5BAA553@2@55D@555@D4BF43@GEGFB31@331BBBB3F3@?EFEHHHDE/>EEH4FFHD4?F44BFGC2B2B/>/<?/<C//?/<CFH/.<.A<<CFG<.-CFH.0<<<CG.:C:.;CGFHBHHB/;0;;;FABBCBB0/;CFBBBFGE.09;/9/;.;B:...9......:A....
@M05620:37:000000000-D9766:1:1101:6385:8556 1:N:0:52
ACCACACCTTCTACAATGAGCTGCGTGTGGCTCCCGAGGAGCACCCCGTGCTGCTGACCGAGGCCCCCCTGAACCCCAAGGCCAACCGCGAGAAGATGCCCAGGTGAGTGGCCCGCTACCTCTTCTGGTGGCCGCCTCCCTCCTTCCTGGCCTCCCGGCGCTGCGCCCTTTCTCACTGGTTCTCTCTTCTGCCGTTTTCCGTAGGACTCTCTTCTCTGACCTGAGTCTCCTTTGGAACTCTGCAGGTTCTA
+
CCCCCCCAFFFFGGGGGG5FGGHHGGGBAEHGHFFFDGGGGHHHHGGEGEGGHHHHHHHEGGGGGGGGGGGHHHHGGGGHGHHHHGGGGG<BFGHGHHHHHHEFHHHFGHGGHHGGGGGHHHHHHHHHHHGHHGGGGGHGHHGHHGGGGGGGGGGGGG-;DFFFFFFFFFFFFFFFFFFFFFFFFFFFFFFFFFDFFFFFFFFFFFFFFFFFFFFFFFFFFFFFBFFBFFFFFFFFFFFFFFFFFFFFFFB
@M05620:37:000000000-D9766:1:1101:19395:8595 1:N:0:52
GAGGCTGCTTTGGACGAAACTCATAGAATACTCCAAGGGCTTCAAAGAGCTGATGAAACAATTTCAAGTAAGTCAGGCATTTCCGATCTAGCACTCTTGTGTATCCAATTGAACAATTCTCAGCATTTGTACTTGTAACTGACAAGCCAGGGACAAAAGATAGGAAGAGAACACGTCTGAACTCCAGTAACATTCCGCAATATCGTATGCCGTCTTCTTCTTGAAAAAACAACAACCCATAAACTAAAGAG
+
>3A>>>C>BBB@FA4A2EAAFGHHHFGDF5BD3B3A3A22BBB5D5DBA23BBB5DA5BB1BD5A55DDA5FG5ADBB133DD@B1B0BB4B3@3B3@BB32B4BBBB4B33@34B34B?B?BB?B?BBB?FDFEF?B?B?3B??B?/20/????0??2?2@22@F0002@?0??<?<<<<?11<1>11111>1=1<.--.0=<.<<CC00;.-..0<00C00<:;:;;.;A9;.9;9./900;000:00/
@M05620:37:000000000-D9766:1:1101:15827:8598 1:N:0:52
GAGGCTGCTTTGGAAGAAACTCATAGAAGACTCCAAGGGAGTAAAAGAGCTGATGAAACAATGGCAAGTAAGTCAGGCATTTCCGCTTTAGCACTCTTGTGGATCCAATTGAACAATTCTCAGCATTTGTACTTGTAACTGACAAGCCAGGGACAAAAGATCGGAAGAGCACACGTCTGAACTCCAGTCACATTCAGAAATCTCGTATGCCGTCTTCTGCTTGAAAAAAAAAAAAATGAAAAAAAAACAGG
+
A@ABABFCFFFDGCFGFGFGGGHHHGHF5BFHBG4GGBEA2BBFF5GEFFBBBBFED5BBAF3BA33FFDBGGDADGBABFFFAB?BBFGBGDBGFFFGGH1BEFGGBGFF@FBFFEGGGH?FGGFDFFGHHHHHGDHDFFFBFGB??BBFFFGFEFHFFGGE/EFGGH0CGG?E??GG?GCDGH<><11>1>>F<H<=C<0=D<<EHHFBA;;;;0CGHHHGHFGFA?;??;:;:.0000::--::../.
@M05620:37:000000000-D9766:1:1101:13800:8605 1:N:0:52
ACCACACCTTCTACAATGAGCTGCGTGTGGCTCCCGAGGAGCACCCCGTGCTGCTGACCGAGGCCCCCCTGAACCCCAAGGCCAACCGCGAGAAGATGCCCAGGTGAGTGGCCCGCTACCTCTTCTGGTGGCCGCCTCCCTCCTTCCTGGCCTCCCGGCGCTGCGCCCTTTCTCACTGGTTCTCTCTTCTGCCGTTTTCCGTAGGACTCTCTTCTCTGACCTGAGTCTCCTTTGGAACTCTGCAGGTTCTA
+
1>11A11AFF1@3FG1BAF111A1AAEFEAFGCFEEGGG/EHHHHG/EB/E/FA1FG00EEGGGCE/EGGGFHF//EEEC>EH//<E/C<B@/<<F>1<1GGHA11?F<GEGH/ACG-C01<<000=DDC?GH-A-.;:EHHG/0CBG09A.0;.;AA-AG-@B?@F@?/9F/BFFBF-/;:F/BFFBFFFFF@BFFFFFB9-9-/FFFFFFFFF//;/B//-:9BFFFFFF//99/9F/BFFFF-99FFB
@M05620:37:000000000-D9766:1:1101:17466:8605 1:N:0:52
AGTGCCAGCTCTCAATCGCACAGGGGACCCAGGGCCTGGCCCCTCCATCCAGAAAACCTATGACCTCACCCGCTACCTGGAGCACCAACTCCGCAGCTTGGCTGGGACCTATGTGAGTATCCAGCGTAGGAATCTGGGAGTTGGGGAGGAGTGAGGAGTTGGGGAAAGACAGTCCTAACCGTGGAGGGTTCTGGTAAATGATGGGGTGAGGAGGGGCTCTTTGGCTCCCACCAGTCCCCCTGTCTGGTCTA
+
CBBCCFFFCFFFGGGGGGGGGGHHGGGGGGHHGGGGGGHHHHGHGGHHHHHHGHHHHGHHHHHHHHHHHHHGGGGGHGGHHHHHHHHHGHHHGGGGGFHHGHHGGGHHGHHHHHHHHHHHHHHHHGGGGGHHHHHHHHHGGHHHGGGGGGGHHHGHHGHHHHGGGGHHHHHHHHHHHHHHGGGGGGGGGGGGGGFGGGGGGGGGGGFFFFFFFFFFFFFFFFFFFFFFFFFFFFFFFFFFFFFFFFEFFFB
@M05620:37:000000000-D9766:1:1101:16311:8623 1:N:0:52
ACCACACCTTCTACAATGAGCTGCGTGTGGCTCCCGAGGAGCACCCCGTGCTGCTGACCGAGGCCCCCCTGAACCCCAAGGCCAACCGCGAGAAGATGACCCAGGTGAGTGGCCCGCTACCTCTTCTGGTGGCCGCCTCCCTCCTTCCTGGCCTCCCGGCGCTGCGCCCTTTCTCACTGGTTCTCTCTTCTGCCGTTTTCCGTAGGACTCTCTTCTCTGACCTGCGTCTCCTTTGGAACTCTGCAGGTTCT
+
>111>A1AFFFDAAGBDBG1E1B1A00BF0GH1FCAAAEAEHHHHGEGEEECGDEFHFCE@FGGE/>EGGG0F1>>EF/>//F/?F//B@C//?0F1<1<10?/?<110??//<?@-A<<GHHDG0D<0=/CACC--CA..CG./0990CFFF0.AA.--99@@F@--@@B//BFFFF/9FFFFFFBFFF/BF/9A:FFFE?FFA-9/;FBF//B/9BFB/F/9--;=BFFBBFFF/FFBBFBFFFF-9FF
@M05620:37:000000000-D9766:1:1101:13798:8629 1:N:0:52
GAGGCTGCTTTGGAAGAAACTCATAGATTACTGCAACAGTTCACCCTGGACCTGGAAAAGATTCTCGCCTGGCTTACAGAAGCTGAAACAACTGCCAATTCAGACAAGAGGCCACCTGCAAGTAAAGGCCGCCACAACACTCCAACGTAGGAACACGGGGTAGTGACCTATCGAAAGGAATCTATGTACTTCCGTTTTACGAAGCACTCTATTCCAAGTCAACAATTTCCTTTAGATGTACGCAGAACCTG
+
>>11>>CAFFBFG1B11B1AF1FFFF1DF1BD3F11BBFDFDBDFHBAG0BBBBF0B1CG/1DBD2BBAEHA00B1BF1D11BBBBB1B>//1>1B1B11B1BB@00B0B///?/B000B1112B2BB///>E//B///?BB011@//0</@100<////-..1<111111<..<...//0<00000:;G0;C.00;ECGG...-//9/=00;00;0;00000:.09;B;000000009009--9-/-;--
@M05620:37:000000000-D9766:1:1101:10778:8648 1:N:0:52
GAGGCTGCTTTGGAAGAAACTCATAGAAGACTCCAAGGGAGTAAAAGAGCTGATGAAACAATGGCAAGTAAGTCAGGCATTTCCGCTTTAGCACTCTTGTGGCTCCAATTGAACAATTCTCAGCATTTGTACTTGTAACTGACAAGCCAGGGACAAAAGATCGGAAGAGCACACGTCTGAACTCCAGTCACATTCAGAAATCTCGTATGCCGTCTTCTGCTTGAAAAAAAAAAAAAAAAAAAAACAAAAAA
+
A11AAACAFFFFGFGC1FFGGGFGHFHHF1FGGGF1BFGAEG0GGDGGHHHHGHHHGHHHHGGGHFFFGGFHHFFGHHAGGGHHGGGBF1@GFGHGGHHHHC/BGGHHHHFGHGEHHHHHHHHHEGHHHHGHHHHHF2BBGHGH1FFFGHHGFGGHF0@FGHGCGGGCGHHHHHGGHHC<1FGGHHHFGFHHHHHFHHHHHFHHCEGFHFHC;ACEGGGHGHGHF0GFGGGGG@----9---9--------
@M05620:37:000000000-D9766:1:1101:8534:8656 1:N:0:52
AGTGCCAGCTCTCAATCGCACAGGGGACCCAGGGCCTGGCCCCTCCATCCAGAAAACCTATGACCTCACCCGCTACCTGGAGCACCAACTCCGCAGCTTGGCTGGGACCTATGTGAGTATCCAGCGTAGGAATCTGGGAGTTGGGGAGGAGTGAGGAGTTGGGGAAAGACAGTCCTAACCGTGGAGGGTTCTGGTAAATGATGGGGTGAGGAGGGGCTCTTTGGCTCCCACCAGTCCCCCTGTCTGGTCTA
+
>A3>AFDFBFFFGGGGGGGAECGHFGGGFGHHFEFGFEHHGHGHGGFHFGGHFFFGHGHHHHHHHHGHHHHGGEEEHHHH2FGGFHHHGHHHEEGGEHHHGHHGGGHHGHHHHHHHHHHHHHHHHGEGGGHHHHHHHHHGGHHHGGFGGFGHHFHHFGGHHHGGGGHHHHHHHGHHHHHHGDEGEGGG;FGFGGCFGFGGGGGGGGFFFFFFFDFFFFFFFFFFFBFFFFFFF.FFFFFFFFFFFFBFFFB
@M05620:37:000000000-D9766:1:1101:10965:8665 1:N:0:52
AGTGCCAGCTCTCAATCGCACAGGGGACCCAGGGCCTGGCCCCTCCATCCAGAAAACCTATGACCTCACCCGCTACCTGGAGCACCAACTCCGCAGCTTGGCTGGGACCTATGTGAGTATCCAGCGTAGGAATCTGGGAGTTGGGGAGGAGTGAGGAGTTGGGGAAAGACAGTCCTAACCGTGGAGGGTTCTGGTAAATGATGGGGTGAGGAGGGGCTCTTTGGCTCCCACCAGTCCCCCTGTCTGGTCTA
+
ABAABFFFBFFFGGGGGGGGGGHHGGGGGGHHGGGGGGHHHHGHGGHGHHHHGHFHHGHHHHGHHHHHHHHGGGGGHGHHHGGGHHHHGHHHGGGGGHHHGHHFFGHHGHHHHHHHHHHGHHHHHGGGGGHHHHHHHHHGGHHHGGGGGGGHHHHHHGHHHHGGGGHHHHHHGHHHHHHHGEEGGGGG;AFGGGFFGGGGGGGGGGFFFFFFFFFFFCFFFFFFFFFFFFFFFFFFFFFFFFFFFFFFFFF
@M05620:37:000000000-D9766:1:1101:26448:8682 1:N:0:52
AGTGCCAGCTCTCAATCGCACAGGGGACCCAGGGCCTGGCCCCTCCATCCAGAAAACCTATGACCTCACCCGCTACCTGGAGCACCAACTCCGCAGCTTGGCTGGGACCTATGTGAGTATCCAGCGGAGGTATCTGGGAGTTGGGGAGGAGTGAGGACTTGGGGAAAGACAGTCCTAACCGTGGGGGGCTCTGGTAAATGATGGGGTGAGGAGGGGCTCTTTGGCTCCCACCAGTCCCCCTGTCTGGTCTA
+
AAAAAFF1AFFFGGGGGGA1E0BGFGGGGGHHG0EEFFHHHHGHGGHGHHGHDF1GGGHBGHFHHHHHHHHGGGCGHGGHHHHEGHHHGH1FEG?EGHHHGHBFAGHGEHFHHHF21F2BGG2FFC//>//1@11FFG0/>>GH-A.<-.E<G0<<<./0:0.:;?GGG///:00900;9A..;-;---9-/;B/9//9//;FFFF99--ABBF@?@?EF/9;/9//9:BA--9BFFF9-@-/9///;/9/
@M05620:37:000000000-D9766:1:1101:5923:8697 1:N:0:52
GAGGCTGCTTTGGAAGAAACTCATAGAATACTGCAACAGCTTCAAAGAGCTGATGAAAAATTTGCTGGTAAGTTAGGCGAAGCTGAAATATCCCTCTTGTGGCACCAAATTAATCCTCCAAAGCACCAAGACATTAAAAGGACAGACGAAAGAAAGACAATCAAAAGAGCCAACGTCTCAACACCAGTCACATGCAGCAATCTCACATACCGTCAGCATTTTGAAAAAAAACAAACCGGCAATGGACAAAA
+
A?BBAAFAFFFFGFFGGGGGGGHHHHH5FGHHFFBG32B2BBGGGGAABAB33BADDAA2BBF5555BBFDBAD55BBE0A0>EF33BDF5D533BB3B3B11231B?134BB444B332333BB2/0/00B3B44BFG3/2BB/20/>//?@@22@22@2?11?10?F0?0<?E<F<0=>F1.<><=<0=000<D</.<0<:;:::00:;;E;.:C0;0;0=;;BC.:?A9..999----9///9;/9.9
@M05620:37:000000000-D9766:1:1101:9597:8723 1:N:0:52
ACCACACCTTCTACAATGAGCTGCGTGTGGCTCCCGAGGAGCACCCCGTGCTGCTGACCGAGGCCCCCCTGAACCCCAAGGCCAACCGCGAGAAGATGCCCAGGTGAGTGGCCCGCTACCTCTTCTGGTGGCCGCCTCCCTCCTTCCTGGCCTCCCGGAGCTGCGCCCTTTCTCACTGGTTCTCTCTTCTGCCGTTTTCCGTAGGACTCTCTTCTCTGACCTGAGTCTCCTTTGGAACTCTGCAGGTTCTA
+
BCCCCCCDFFFFGGGGGGGGGGHHGGGEFGHHHGGGGGGGGHHHHGGGFGGGHHHHHHHGGGGGGGGGGGGHHHHGGGGHGHHHHGGGGGCGGGHHHHHHHHHGHHHHHHGGHHGGGGGHHHHHHHHHHHGHHGGGGGHGHHGHHGGGGGGGGGGGGG-ABGGGGGFFFFFFFFFHHHFFFFFFFFFFFHFFFFFFFFFFFFFFFFFFFFFFHHHFFHFFFHFFFHFFFFFFFFFFFFFFFFFFFFFFFFB
@M05620:37:000000000-D9766:1:1101:21800:8732 1:N:0:52
AGTGCCAGCTCTCAATCGCACAGGGGACCCAGGGCCTGGCCCCTCCATCCAGAAAACCTATGACCTCACCCGCTACCTGGAGCACCAACTCCGCAGCTTGGCTGGGACCTATGTGAGTATCCAGCGTAGGAATCTGGGAGTTGGGGAGGAGTGAGGAGTTGGGGAAAGACAGTCCTAACCGTGGAGGGTTCTGGTAAATGATGGGGTGAGGAGGGGCTCTTTGGCTCCCACCAGTCCCCCTGTCTGGTCTA
+
ABABBFFFDFFFGGGGGGGGGGHHGGGGGGHHGGGGGGHHHHGHGGHHHHHHHHEHHGHHHHHHHHHHHHHGGGGGHHHHHHHHHHHHGHHHGGGGGHHHGHHGGGHHGHHHHHHHHHHHHHHHHGGGGGHHHHHHHHHGGHHHGGGGGGGHHHHHHGHHHHGGGGHHHHHHHHHHHHHHGGFGGGGGAFGGGGGGGGGGGGHGGGFFFFFFFFFFFFFFFHFFFFFFFFFFFFFFFFFFFFFFHFFFFFF
@M05620:37:000000000-D9766:1:1101:25103:8746 1:N:0:52
AGTGCCAGCTCTCAATCGCACAGGGGACCCAGGGCCTGGCCCCTCCATCCAGAAAACCTATGACCTCACCCGCTACCTGGAGCACCCACTCCGCAGCTTGGCTGGGACCTATGTGAGTATCCAGCGTAGGAATCTGGGAGTTGGGGAGGAGTGAGGAGTTGGGGAAAGACAGTCCTAACCGTGGAGGGTTCTGGTAAATGATGGGGTGAGGAGGGGCTCTTTGGCTCCCACCAGTCCCCCTGTCTGGTCTA
+
>A>>AFFFBFFFGAGFFGGAECGCFEEEFFHHFEGGGGHHHHGHGGHHHHHHHHHBGGHHHGHHHFHHHHHGG>EGHHHH2BGHHH11?GHE>F?FEHHHGHFGGGHHGGEHHHHEFHHHHHHHHGGGGGBFGHHHHHGFGHGHGCECCACGFDGH0EGGHGGGGGHGHHFGHGHHHHHGGGGGGGGFGGAFGG;BFGGGGGGGGB.::FFEFFFFFFFFFFFFFFFEEFFFFFFFEFFFFFBFFFFFFFB
@M05620:37:000000000-D9766:1:1101:10877:8750 1:N:0:52
GAGGCTGCTTTGGAAGAAACTCATAGAATACTGCAACGGCTTCCAAGAGCTGTTGACAAGATTGCAAGTAAGTTAGGCGGATCTGATATAACTCTCATGTGTCTCCAATTTAAAAATTCTCAGCAATTGTACTTGAAACTGATACGCCAGGGACAAAAGATCGGAAGAGCAAACGTCTGAAATCCAGTCACATTCAGAAATCTCGCATGCTGTACCCTGCTTGCAAAAAAAAAAATTTCGTACCTGGAACT
+
A?AAA1CAFD@F1C1BF1GGFGGHFFHBGHHH3BDD10A0AAE1BB10AA1111BD1A100BB1111BBA2FB22BBB///>>1B2BBBB2B111B12B2@2B2B@FG1B2>>1BBB>F2G>2BF01BB>BFF><1B<11112B1///?>/?/F<0<<0?1?C/?/<C00>><0<><0.<><<<C0<0<0=000==000/;0:<:.-:C00;;00000/.900.;9F/9-;@@---///;---9;9--///
@M05620:37:000000000-D9766:1:1101:24856:8773 1:N:0:52
GAGGCTGCTTTGGAAGAAACTCATAGATTACTGCAACAGTTCCCCCTGGACCTGGAAAAGTTTCTTGCCTGGCTTACAGAAGCTGAAACACCTGCCTACAGGATGCTACCCGTAAGGAAAGGCTCCTAGAAGACTCCAAGGGAGTAAAAGAGCTGATGAAACAATGGCAAGTAAGTCAGGCATTTCCGCTTTAGCACTCTTGTGGATCCAATTGAACAATTCTCAGCATTTGTACTTGTAACTGACAAGCC
+
A3AABAFAFFFFGGGGA4FGGGGDDD5DGHHHHHH4GFEFFGHHHG?FGAGHGGG2FFGGBGGFDGGHHHDGHHGHHHHHHHHHFHGHH31BGHHHBGF3GGFGBFGHHHHGGGGHHGGFHHHHHGHGGGHFGGHFHHHHGGHG<BGHHGFHFHHHHGFGG@0?GHHHFHGGGHHFGH1CGCGHHHHGGGGGHGHHHGFHHFGF<<GGHHHHGHFFFHHHHHGHHCHFFCFGCFGGG0FFGGGGGGGGGFG
@M05620:37:000000000-D9766:1:1101:3361:8786 1:N:0:52
GAGGCTGCTTTGGAAGAAACTCATAGAAGACTCCAAGGGCGTCAAAGAGCTGATGAAACAATTGCAAGTAAGTCAGGCATTTCCGCTATAGCACTCTTGTGGCTCCAATTGAACAATTCTCAGCATTTGTACTTGTAACTGACAAGCCAGGGACAAAAGATCGGAAGAGCACACGTCTGAACTCCAGTCACATTCAGAAATCTCGTATGCCGTCTTCTGCTTGAACAAAAAAAAATTTGAAAATCCACTCA
+
BABCCCFCFFFFGGGGGGGGGGHHGHHF5B4B4BGH3AE22A2BEFGHHHHFFHGHDFHF1B5BD55FDFEE555FGH133DGDFEE/E44B4B3BBF3GGDEHHGHGGH3BG?FFHGHHHFHHH3DFGGHHHHFGHBFFGFFFFHFA?BGDGGGGHF2FHHG?CFDFG0?FFHGGHH.><GG<G1F=GGHHGHHHHHHHHEGH<EGFFF;C;C.:CG;CGG0:0909AF9B9--:/;9///;9///;///
@M05620:37:000000000-D9766:1:1101:3343:8793 1:N:0:52
GAGGCTGCTTTGGAAGAAACTCATAGATGACTCCAAGGGAGCAAACTGGATGTGGAAACGATGGCAGCCTCGCCTACCGTTGCCGAATCAGCAGTCTTTGGGAACAACTTGCCACCTGCAAGGAATTTGTCCTAGTAGATTCCAAGGCAGGGAAACAGGTTAGGAAACAATCGCTTCTAAGCTACGGATCCCTTCAGAACTATTGTATGCGATCCTATGCAAGAATCCACAGCATTTGTACTTTTAACTGC
+
A3AABAFBFFFFGFGGFFGGGGGHHGGDFGHH5BBF32B2E2BFGHE53BAA3B3BF3311BA1231AB22B00112B011BE3>//11B3B314B44BB3//3?B2/?BGH3?B003023??FG2BG3FGHHEH3333>>GH22F/<0C@/<?<0?0/?1?CGGH0F0>>1..0..=0==<0=<....:/;0:C0;0;:0;000<0000..=C.00;B0000/;00;0/;.9F0;;000;;9;9BBB///
@M05620:37:000000000-D9766:1:1101:21360:8797 1:N:0:52
AGTGCCAGCTCTCAATCGCACAGGGGACCCAGGGCCTGGCCCCTCCATCCAGAAAACCTATGACCTCACCCGCTACCTGGAGCACCAACTCCGCAGCTTGGCTGGGACCTATGTGAGTATCCAGCGTAGGAATCTGGGAGTTGGGGAGGAGTGAGGAGTTGGGGAAAGACAGTCCTAACCGTGGAGGGTTCTGGTAAATGATGGGGTGAGGAGGGGCTCTTTGGCTCCCACCAGTCCCCCTGTCTGGTCTA
+
>A3>AFFFCFFFGGGGGGGGGGHHGGGGGGHHGGGGGGHHHHGHGGHHHHHHHHHHHGHHHHHHHHHHHHHGGGGGHHHHHHHHHHHHGHHHGGGGGHHHGHHGGGHHGHHHHHHHHHHHHHHHHGEGGGHHHHHHHHHGGHHHGGGGGGGHHHHHHGHHHHGGGGHHHHHHHHHHHHHHGGGGGGGGCFGGGGGGGGGGGGGGGGFFFFFFFFFFFFFFFFFFFFFFFFFFFFFFFFFFFFFFFFFFFFF
@M05620:37:000000000-D9766:1:1101:25634:8797 1:N:0:52
GAGGCTGCTTTGGAAGAAACTCATAGAAGACTCCAAGAGTGTCAAAGAGCTGAGGAAACAATTGCAAGTAAGTCAGGCATTTCTGCTTTAGCACTCTTGTGGATCCAATTGAACAATTCTCAGCCTTTGTACTTGTAACTGACCAGCCAGGGCCACAAGATAGGAAGAGCACACGTCTGAACTCCAGTCACATTCAGAAATCTCGTATGCCGTCTTATGCTTGAAAAAAAAAAATAGAACCTGACCAGCCC
+
AAA3AAFBFFFFGAGGFGGGGGHHHGHF5EGHFHCFF2F5555A55A3B2F332FGGCF3FH5B5A53AAAFFF55AFG3FHH5E5GGF55D@3BF5@BFGE3FHGFHGFHE@F4BF4FGHFFG3F3BBFGH4GDBB4BGHFC3G0GF0FGA/?B??FAG1F10BDF0FF1FFAC<GEF1?GGHG1??1?<1F1FBFGG1<DGHHF.CGF0@<-..0000;C;C0;;.-:--9-;0:0;09;.:/9/..9.
@M05620:37:000000000-D9766:1:1101:14678:8798 1:N:0:52
ACCACACCTTCTATAATGAGCTGCGTGTGGCTCCCGAGGAGCACCCCGTGCTGCTGACCGAGGCCCCCCTGAACCCCAAGGCCAACCGCGAGAAGATGCCCAGGTGAGTGGCCCGCTACCTCTTCTGGTGGCCGCCTCCCTCCTTCCTGGCCTCCCGGCGCTGCGCCCTTTCTCACTGGTTCTCTCTTCTGCCGTTTTCCGTAGGCCTCTCTTCTCTGACCTGAGTCTCCTTTGGAACTCTGCAGGTTCTA
+
BBBBBBBBFFFFGFGGGGGGGGHHGGGFHGHHHGGGGGGGGHHHHGGGGGGGHHHHHHHGGGGGGGGGGGGHHHHGGGGHGHHHFGGGGGGGGGHHHGHHHHHAF1F<GF/FFHC-@@<<GFGGHHFBGC.GFDGCGGHGFHGHHHGGGGGGGGGGG--9AD;FAFDFFFFFFFFFFFFFFFFFFFFFFFFFFFAAFFFFDF..9/:BFFFFFFFFFF/BFFE/9FFFFFFFFFFFFFFFFFFFF.9;BF9
@M05620:37:000000000-D9766:1:1101:20197:8818 1:N:0:52
ACCACACCTTCTACAATGAGCTGCGTGTGGCTCCCGAGGAGCACCCCGTGCTGCTGACCGAGGCCCCCCTGAACCCCAAGGCCAACCGCGAGAAGATGCCCAGGTGAGTGGCCCGCTACCTCTTCTGGTGGCCGCCTCCCTCCTTCCTGGCCTCCCGGAGCTGCGCCCTTTCTCACTGGTTCTCTCTTCTGCCGTTTTCCGTAGGACTCTCTTCTCTGACCTGAGTCTCCTTTGGAACTCTGCAGGTTCTA
+
CCCCCCCDFFFFGGGGGGGGGGHHGGGGHGHHHGGGGGGGG2FHHGGGGGGGHHHHHHHGGGGGGGGGGGGHHHHGGGGHGHHHHGGGGGGGGGHHHHHHGFHGHGHHHHGGHHGGGGGHHHHHGHHHHHGHHGGGGGHGHHGHHGGGFFGGGGGGFA-ADGFGFGFFFFFFFFFFFFFFFFFFFFFFHHHFFFDFFFFFFFFFFFFFFFFFFHHFHFFFFFFFFFFFFFFFFFBBFFFFFFFFFFFFFFB
@M05620:37:000000000-D9766:1:1101:15533:8842 1:N:0:52
AGTGCCAGCTCTCAATCGCACAGGGGACCCAGGGCCTGGCCCCTCCATCCAGAAAACCTATGACCTCACCCGCTACCTGGAGCACCAACTCCGCAGCTTGGCTGGGACCTATGTGAGTATCCAGCGTAGGAATCTGGGAGTTGGGGAGGAGTGAGGAGTTGGGGAAAGACAGTCCTAACCGTGGAGGGTTCTGGTAAATGATGGGGTGAGGAGGGGCTCTTTGGCTCCCACCAGTCCCCCTGTCTGGTCTA
+
>3>AAFFFBFFBEFGGGFECEEGDFGGGGGHHGGGGGGHFGHGHGGFFBEGFF33FGE3BGHFHHHHHHHHGGGCEHGHFHHHEA?FHGFFHGGEGEGHHGGHGDGGHGGHHGHHHHHHHGHHGFCGGGDHHHHB1F0FFDGFBCCGCCGDCAGFEGGHHGEGCEGHFHFHHGBHHHHHHGG.BDGDBCFGGGGBFGFGGGFGGGGFBFFFEFFB<?BFFFF//FFFFFFFFFFFFFFFFBFFFFFFFFFB
@M05620:37:000000000-D9766:1:1101:17532:8854 1:N:0:52
ACCACACCTTCTACAATGAGCTGGATCTCTGCAGGTTGTAGATCTGAATCGTACACGTCTGAACTCCAGTCACACTCAGAGATCACGTCTGCCATCTTCTGCTTGGAACCACCCGCTACCTCTTCTGGTGGCCGCCTCCCTCCTTCCTGGCCTCCCGGAGCTGCGCCCTTTCTCACTGGTTCTCTCTTCTGCCGTTTTCCGTAGGCCTCTCTTCTCTGACCTGAGTCTCCTTTGGAACTCTGCAGGTTCTA
+
BBBBBBBBFFFFGGGFFGGGGGHB454BA65B5BF2B2BFGGDH5A5555B2BAEAAEGCA5FG5BFFAHFHHFABFG333BD3@B?B1215@35BF4GB44FG@1B331B?FE////>?EDGHH4?FB0ECGEG/?//F0FDGH1<<@G0FF?A/CA/@-0CGGGDG?BCF00GFGHGF000<C0<CG0CGHG;:/:0CF;CA.0/;CFBBFFGBF0BFB;///99CFEFFF0/99B/FFF/FB:;/9BB
@M05620:37:000000000-D9766:1:1101:4986:8859 1:N:0:52
GAGGCTGCTTTGGAAGAAACTCATAGATTACTGCAAGGGTTTCAAATGGATGAGGAAACAATTGCAAGTATGTCAGGCGTTGCCGCTTTAACACTCTTGTGGATCCACTTGAACCATTCTCCGCCTTTGTACTTGTACCTGACCAGCCAGGGCCACAAAATAGGAAGCGCACACTTCTGCACTCCCGCCCCCTTAAGAACTCTCGCATGCCGCCTCCTGCTTGAACCTATACACTTTTAACCAGCAACAAC
+
AA3AAAF>CFDFGGGFBABABG4GFFG66DGG5BBA42B2B2DFG555B3A33ABGG3B31B5A555BAA5DA555BF0100B3>>01?34B4B3B3BB3BE3GF?B3B333B31BB3B443AEAE?GFFHHHHHH444BGC0BC?//00??/?C/F?0@1<?FFGH//><A-00FDGGGFHHHHAC-<<:-;C/;;G0/<;C0..;C909:-9...///;C0C0;.;///9;B//9;9/;BF.:;9A.9.
@M05620:37:000000000-D9766:1:1101:27559:8868 1:N:0:52
GAGGCTGCTTTGGAAGAACCTCATAGAAGACTCACAGGGAGTAGGAGCTCTGATTAACCAATGGCAAGTAAGTCAGGCATTTCCGGTTTCGCACTCTTGTGGATAAAATTGAACAATTCTCAGCCTTTGTACTTGTCCCTGCCCCGCCAGGGCCCCAAGATCGGAAGAGCACCCGTCTGAACTCCCGTCCCCTTCAGAACTCTCGTATGCCGTCTTCTGCTTGAAAAAAAAAAAGATAAAACAAAAGCAAG
+
AAAAAAFAFFFFGGGGFG1AGBC1D3D1BF0B1B1BB0A0BEH111B/01DAD22D11BFHHHFGFGGHBFFFGGFBGC11AD2>///B1EE>//BG1B1B/1B2@@1B1FEEGFF1FGHH2FG0>GF1FFHHGHE1B<GGCH//</B/>GGC//CG//?11?EA.CCGFF0.>CAEHG00<GHH.CC=...=:CCGF0/=CFFGGBFFBFG.9C.;FGGGGG?0;0:;=9@----/9////----/;/9-
@M05620:37:000000000-D9766:1:1101:17177:8877 1:N:0:52
AGTGCCAGCTCTCAATCGCACAGGGGACCCAGGGCCTGGCCCCTCCATCCAGAAAACCTATGACCTCACCCGCTACCTGGAGCACCAACTCCGCAGCTTGGCTGGGACCTATGTGAGTATCCAGCGTAGGAATCTGGGAGTTGGGGAGGAGTGAGGAGTTGGGGAAAGACAGTCCTAACCGTGGAGGGTTCTGGTAAATGATGGGGTGAGGAGGGGCTCTTTGGCTCCCACCAGTCCCCCTGTCTGGTCTA
+
BBBBCFFFCFFFGGGGGGGGGGHGGGGGGGHHGGGGGGHHHHGHGGHHHHHHHHHHHGHHHHHHHHHHHHHGGGGGHHHHHHHHHHHHGHHHGGGGGHHHGHHGGGHHGHHHHHHHHHHHHHHHGGGGGGHHHHHHHHHGGHHHGGGGGGGHHHHHHGHHHHGGGGHHHHHHHHHHHHHHGGGGGGGGCFFGGGFGGGGGGHHGGGFFFFFFFFFFFFFFFHHFFFFFFFFFFFFFFFFFFFFFFFFFFFF
@M05620:37:000000000-D9766:1:1101:7431:8879 1:N:0:52
GAGGCTGCTTTGGAAGAAACTCATAGAAGACTGCAAGAGAGTCAAAGAGCTGAGGAAACAATTGCAAGTAAGTCAGGCATTTCCGCTTTAGCACTCTTGTGGATACAATTGAACAATTCTCAGCATTTGTACTTGTAACTGACAAGCCAGGGACAAACGATCGGAAGAGCACACGTCTGAACTCCAGTCACATTCAGAAATCTCGCATGCCGTCATCAGCTTGAACAAAAAAAAACTAGAAAAGGACAAAA
+
CBCCCCFCFFFFGGGGGGFGGGHHHHH55BGH4FGG32B22B3DFE53B23332BGHH331B5A555ADABFD555BA1335F5B111BFFGD33BB4BBFE334BFGE4BD3B4BFB4444BFB34B?4FG4GH?4??GD3B3B0//BB/?/F/BG//C/F//??BFHBG0GG@?GGC11F1>GGFFG>>1>FFHHFDHG<GG..<.<00:;A..C000CCGG0;0/9:E@9;-90/:;/://./:BA/.
@M05620:37:000000000-D9766:1:1101:17501:8883 1:N:0:52
AGTGCCAGCTCTCAATCGCACAGGGGACCCAGGGCCTGGCCCCTCCATCCAGAAAACCTATGACCTCACCCGCTACCTGGAGCACCAACTCCGCAGCTTGGCTGGGACCTATGTGAGTATCCAGCGTAGGAATCTGGGAGTTGGGGAGGAGTGAGGAGTTGGGGAAAGACAGTCCTAACCGTGGAGGGTTCTGGTAAATGATGGGGTGAGGAGGGGCTCTTTGGCTCCCACCGGTCCCCCTGTCTGGTCTA
+
ABBBCFFFBFFFGGGGGGGGGGHHGGGGGGHHGGGGFGHHHHGHGGHHHHHHHHHHHGHGHHGHGHHHHHHGGGGGHHHHHHHHHHHHGHHHGGGGGHHHGHHGGGHHGHHHHHHHHHHHHHGHHGGGGGHHHHHHHHHGGGHHGGGGGGGHHHGHHGHHHHGGGGHHHHHHHHHHHHHHGGGGGGGGCFGGGGGGGGGGGGGGGGFFFFFFFFFFFFFFFFFFFFFFFFFFFFFFFFFFFFFFFFFFFF0
@M05620:37:000000000-D9766:1:1101:21113:8883 1:N:0:52
ACCACACCTTCTACAATGAGCTGCGTGTGGCTCCCGAGGAGCACCCCGTGCTGCTGACCGAGGCCCCCCTGAACCCCAAGGCCAACCGCGAGAAGATGCCAAGTTGAGTGGCCCGCTACCTCTTCTGGTGGCCGCCTCCCTCCTTCCTGGCCTCCCGAAGCTGCGCCCTTTCTAACTGGTTCTCTCTTCTGCCGTTTTCCGTAGGACTCTCTTCTCTGACCTAAGTCTCCTTTGGAACTCTGCAGGTTCTA
+
AABBBAABFFFFGGGGFGGGGGHHGGDGFEGFHGGD?EG2EHHHHGGGE?FG5FGHHGHGGG0EEGGGGGGHHHHGGGEAFHHHHAEECC/>B/FHB2?G22?GG1?FFFAFCE-<--AGHHHFFDGDGG.CA@?DFFHGHHGFGHHGFFGA0CGA..-9;F09?FGFFFFFF/:FFFEFFFBFFFFFFFFFFFADFFFF./;..BFFFFFFBFBFF/9BFF////9;BBBFF//9BBFF/:FBFEA/BF;
@M05620:37:000000000-D9766:1:1101:18262:8902 1:N:0:52
AGTGCCAGCTCTCAATCGCACAGGGGACCCAGGGCCTGGCCCCTCCATCCAGAAAACCTATGACCTCACCCGCTACCTGGAGCACCAACTCCGCAGCTTGGCTGGGACCTATGTGAGTATCCAGCGTAGGAATCTGGGAGTTGGGGAGGAGTGAGGAGTTGGGGAAAGACAGTCCTAACCGTGGAGGGTTCTGGTAAATGATGGGGTGAGGAGGGGCTCTTTGGCTCCCACCAGTCCCCCTGTCTGGTCTA
+
>A>AAFFFBFFFEGGFGCFGCGHHFEGGGEHHFGDEFEHFEGEHGGFHD1GEG33FGE3CGHFHHHFGHHHGGGCEHHHHGGGE?GHHGCGHGDGGECHHGHHGGGHHGHHHHHHHHHHHHHHGHGGGGGHHHHHHHEGGGHF1C?FDGGGHFHHFGGHHHBDGGGHHHHHHHHHHHHHHGGGGGGFB.CFGGGGFGGGGGGGGGGFBFFFFFFBBBBFFFFFFFFFFFFFFFFFFFFFFBFFFFFFFFF9
@M05620:37:000000000-D9766:1:1101:19604:8910 1:N:0:52
GAGGCTGCTTTGGAAGAAACTCATAGAATACTCCAAGAGTTTAAAAGAGATCAGGAAAAAATTGTAGGTAAGTCTGGCAATTCTGATTTAGCAGTCAAGTGGATCCAATTGAACAATTCTCAGCATTTGTACTTGTAACTGACAAGCCAGGGACAAAAGATCGGAAGAGCACACGTCTGAAATCCAGAAACATTCAGCAATCTCGTATGCCGTCATATGCTTGAAAAAAAAACACATAAAATGAACCCGGC
+
B?ABBBFBFFFFGBBBEGFGGGHHHGHC5FEHAF4FAAF55D5DA55AF2A333ABB3ABAF3FAA5BB55GGD55BBB33BD@FDDDFFFH53DB35BB@DF33BGBG33@F3BBBFGGDBGHHHGHGBFFF4DFBBBDGFFG3B?C?0//??F0FF2?BB/BEFGHHFFHG@A=?GFF?1?=C?<101><1>F<G1=<11>==<<GH00A<A.<:0<C0GCC0CFFEAC?.<.90000<00000..---
@M05620:37:000000000-D9766:1:1101:13039:8942 1:N:0:52
GAGGCTGCTTTGGAAGAAACTCATAGAAGACTCCAAGGGAGTAAAAGAGCTGATGAAACAATGGCAAGTAAGTCAGGCATTTCCGCTTTAGCACTCTTGTGGATCCAATTGAACAATTCTCAGCATTTGTACTTGTAACTGACAAGCCAGGGACAAAAGATCGGAAGAGCCACGTCTGAACTCCAGTCACATTCAGAAATCTCGTATGCCGTCTTCTGCTTGCAAAAAAAAAAAACCCAACAACAGTTCAT
+
>>>>AACAFFFFBGGGECGGGGEGDFGHFAGGFGE3BFF2EEFGHHGEGGHHHHHHHHGHHHHGHEHAGGGHHGHHHHGHHGGFEGGEFG5FFHHGFGHHHF3FHHHHHHGHHFFGHHHHHHHHHHHHHHHHHHHHE?GGHGFG3GHGHHHGGGGHHCBFHHHGGGGGHHHHHGGHFGHHHHHHHHFHHGHHHHHGHHFDBGHH<.<GHHGDDHEHFCGHHH.GH0:EBBGB---..........9/;///
@M05620:37:000000000-D9766:1:1101:6132:8950 1:N:0:52
AGTGCCAGCTCTCAATCGCACAGGGGACCCAGGGCCTGGCCCCTCCATCCAGAAAACCTATGACCTCACCCGCTACCTGGAGCACCAACTCCGCAGCTTGGCTGGGACCTATGTGAGTATCCAGCGTAGGAATCTGGGAGTTGGGGAGGAGTGAGGAGTTGGGGAAAGACAGTCCTAACCGTGGAGGGTTCTGGTAAATGATGGGGTGAGGAGGGGCTCTTTGGCTCCCACCAGTCCCCCTGTCTGGTCTA
+
>A>AAFFFBFFFGGGGGGGAEEGEFGEGGGHGAEFAFGHHHHGHGGHHHHHHHHHHHGHHHHGHHHHHHHHGGEFGHHHHFFGGHHFFEHHGEGGGGHHHGHHGGGHHGHHHHHHHHHHHHHHHHGEGGDHHHHHHHHFGGHHHGGGGGDEHHGHHHGHHHHGGGGHHHHHHHHHHHHHHGGGGGGGGDGGGGGGGGGHHGGHGGGFFFFFFFFFFFFFFFHHFFFFFFFFFFFFFFFFFFFFFHFFFBF:
@M05620:37:000000000-D9766:1:1101:3779:8975 1:N:0:52
AGTGCCAGCTCTCAATCGCACAGGGGACCCAGGGCCTGGCCCCTCCATCCAGAAAACCTATGACCTCACCCGCTACCTGGAGCACCAACTCCGCAGCTTGGCTGGGACCTATGTGAGTATCCAGCGTAGGAATCTGGGAGTTGGGGAGGAGTGAGGAGTTGGGGAAAGACAGTCCTAACCGTGGAGGGTTCTGGTAAATGATGGGGTGAGGAGGGGCTCTTTGGCTCCCACCAGTCCCCCTGTCTGGTCTA
+
AA3>AFFFBFFFGGGGDFGGGAHEFEEED2GHAEG2EFHCFHEHGGGHHFHHFHGCHGHHGHGHHFGHHHHEG@EGHHHGBFGHHHF1ECGFEE@E/BF3EHHGFGHHGHHHHHHHHFHHHHGHHGFBCDGHHHHHHH<FEHHH/@.AD>CGH0GG<DGCGHGGCAGHFGFGHHGHHFHHBFGGAFGB;FGGFGCCFFGFGGGGGGFBFFFFFFBBBBFFFFFFFFFFFFFFEFFFFFFFBFFFFFB/BF9
@M05620:37:000000000-D9766:1:1101:16123:8987 1:N:0:52
AGTGCCAGCTCTCAATCGCACAGGGGACCCAGGGCCTGGCCCCTCCATCCAGAAAACCTATGACCTCACCCGCTACCTGGAGCACCAACTCCGCAGCTTGGCTGGGACCTATGTGAGTATCCAGCGTAGGAATCTGGGAGTTGGGGAGGAGTGAGGAGTTGGGGAAAGACAGTCCTAACCGTGGAGGGTTCTGGTAAATGATGGGGTGAGGAGGGGCTCTTTGGCTCCCACCAGTCCCCCTGTCTGGTCTA
+
AAAABFFFBFFFGGGFGGGGGGHHGGGGGGHHGGGGGGHHHHGHGGHHHHHHHHHHHGHHHHHHHHHHHHHGGEEGHHGHFHHHFHFHGHHHGGGGGHHHGHHGGGHGGHHHHHHHHHHHHHHHHGGGGGHHHHHHHHHGGHHHGGFGGDEGHFHHHGHHHHGGGGGHHHHHHHHHGHHHGGGGGGGGGGGGGGFFGGGGGGGGGGFFFFFFFFFFFFFFFFFFFFFFFFFFFFFFFFFFFFFFFFFFFFB
@M05620:37:000000000-D9766:1:1101:12352:8988 1:N:0:52
GAGGCTGCTTTGGAAGAAACTCATAGAATACTCCAAGGGAGTCAAAGAGCTGATGAAACAATGGCAAGTAAGTCAGGCATTTCCGCTTTAGCACTCTTGTGGATCCAATTGAACAATTCTCAGCATTTGTACTTGTAACTGACAAGCCAGGGACAAAAGATCGGAAGAGCACACGTCTGAACTCCAGTCACATTCAGAAATCTCGTATGCCGTCTTCTGCTTGAAAAAAAAAAAATTGAACATGAACTAGC
+
AABABBFAFFFFGFGGGGGGGBHCHFF55BFG4BGHFDA22BFGFGFGFH3F3BGFD5GF1B3BAG3FG55DDAADGG1BBDG5E>EBFE@G5BBBBFFGH?3@BGGBGGDBGBFGFGGHGBGGHBBFFFGHHHHGGHFGGFFFBB/?BFCFFGGEHHBC2GF?EGGHH2F??FD<?FFFGFGFH1<1>1=FFFGGHFHC0<DG<CAFHG0<.::.CG00C00CFCC:?:B?-A-.9////9/////////
@M05620:37:000000000-D9766:1:1101:25757:9002 1:N:0:52
ACCACACCTTCTACAATGAGCTGCGTGTGGCTCCCGAGGAGCACCCCGTGCTGCTGACCGAGGCCCCCCTGAACCCCAAGGCCAACCGCGAGAAGATGCCCAGGTGAGTGGCCCGCTACCTCTTCTGGTGGCCGCCTCCCTCCTTCCTGGCCTCCCGGCGCTGCGCCCTTTCTCACTGGTTCTCTCTTCTGCCGTTTTCCGTAGGACTCTCTTCTCTGACCTGAGTCTCCTTTGGAACTCTGCAGGTTCTA
+
BBBBBBBBFFCFGGGGGGGGGGHHGGGGFDHHHGGEFGGFGHGHHGGGFGGGHHGHHHHGGGGGGGGGGGGHFHHGGGGHGHHHHGGGGCCGGGHHHHHHHH//?GGGFHGGGHFGG-C0FHHHHHFHHHGHHGGGGGHGHHGHFGGGFFGGGGGGGA-;BFFFFFFFFFFFFFFFFFFFFFFFFFFFFFFFFF9DFFFFF9;../BBFFFFFFFFFFBFFF.9BFFFFFFFFFFFFFFFFFFFFFFFFFF
@M05620:37:000000000-D9766:1:1101:10590:9003 1:N:0:52
AGTGCCAGCTCTCCATCGCACAGGGGACCCAGGGCCTGGCCCCTCCATCCAGAAAACCTATGACCTCACCCGCTACCTGGAGCACCCACTCCGCAGCTTGGCTGGGACCTATGTGAGTATCCAGCGTAGGAATCTGGGAGTTGGGGAGGAGTGAGGAGTTGGGGAAAGACAGTCCTAACCGTGGAGGGTTCTGGTAAATGATGGGGTGAGGAGGGGCTCTTTGGCTCCCACCAGTCCCCCTGTCTGGTCTA
+
BB>>BFFFCFFFG4GGGEFAECHCG2BEFEGHABEBFFHHHHGHGGHHHHHHHHHBFEHHBEGHHDFGHHHEE>>EGHGH2BGHHHE??GH??FCE>G3BEGHGGGHHGHHHHHHHHHHHHHBGHGGDGGFHHHHHHG0FGHHHGG.@D.<<G1DG0EHHHHGG.<CGBGGHHHHHHGGGGGGG.<EGEGGGGGGFGGGGFGGGGF?DFFFFDFFFFFFFFFFFFFFFFFFFFFFFFFFFFFFFFFFFFF1
@M05620:37:000000000-D9766:1:1101:24164:9020 1:N:0:52
AGTGCCAGCTCTCAATCGCACAGGGGACCCAGGGCCTGGCCCCTCCATCCAGAAAACCTATGACCTCACCCGCTACCTGGAGCACCAACTCCGCCGCTTGGCTGGGACCTATGTGAGTATCCAGCGTAGGAATCTGGGAGTTGGGGAGGAGTGAGGAGTTGGGGAAAGACAATCCTAACCGTGGAGGGTTCTGGTAAATGATGGGGTGAGGAGGGGCTCTTTGGCTCCCACCAGTCCCCCTGTCTGGTCTA
+
>>AAABDBAFFFG4FGGAAFEABAAAEEGGFHGEGFFAFGHHGHGGGGHHFFEFEGHGHHG3DGGGBBGHHEGGCEHHGBBFB?BG1FE?FGDE/>EEEFCHH??CFGGHHHHHGHHFGHGHFHHGCEDEGHHHHHGGHG?FGHGGEGDGGHHFHHGCGGGHGGGFEHHHHFHEGGGGGGGAEGDGGGCFGGGGFFFGFGGFFFEFFBEFFFDFBBB@EFFFF/;FFEFFFDFFFFFFFFBFFFFBB/;:B
@M05620:37:000000000-D9766:1:1101:11708:9022 1:N:0:52
GCGGCTGCTTTGGAAGCAACTCATAGAAGCCTCCCCGGGAGTAAAAGAGCTGATGAAACAATGGCAAGTAAGTCAGGCATTTCCGCTTTAGCACTCTTGTGGATCCAATTGAACCATTCTCAGCCTTTGTACTTGTCCCTGACAAGCCAGGGACACAAGATCGGAAGAGCACCCGTCTGACCTCCAGTCACATTCAGAAATCTCGTATGCCGTCTTCTGCTTGAACAAAAAAAAACATAGAAATCCACACC
+
>11>AA1>FFFFEGG111BFFF1A3DFGH1FGFH00AEE?EBFHHFFG0BGGF11DG1FGHHHFFHC>DDDF2DEGHGHHBGHF/FC?F@DGFGHHHHHHHGFHGFFGHHHE1F/BFGGHHFHH0FGHHHHHFHGHB1GGHBF11@GFFFFG/F/0?/?GFFGGGGG0FGHH.<-CEHGG0<GHHBCDGDG0CGHGHHHFHBGHHGGHHHHG.AFGFFFFFGG.CFFGGGG-@-9--/////9////;/9-
@M05620:37:000000000-D9766:1:1101:7478:9026 1:N:0:52
ACCACACCTTCTACAATGAGCTGCGTGTGGCTCCCGAGGAGCACCCCGTGCTGCTGACCGAGGCCCCCCTGAACCCCAAGGCCAACCGCGAGAAGATGCCCAGGTGAGTGGCCCGCTACCTCTTCTGGTGGCCGCCTCCCTCCTTCCTGGCCTCCCGGAGCTGCGCCCTTTCTCACTGGTTCTCTCTTCTGCCGTTTTCCGTAGGACTCTCTTCTCTGACCTGAGTCTCCTTTGGAACTCTGCAGGTTCTA
+
AABBBABBFFFFGGGGFDGDFGHHGGGG42BGHGGG2EGEAGGHHGGGEEGGDGHHHHHGGGCFGEGGGGGHFHHGGGGHEHHHHGGGGGGCGGG2DGHHFHHEHHHHHHGGHHGGGCGHHHHHHHHHHHFGH@FGGGHGHHGHHGGGGGGGGGGGGDGGGGGGGGFFFFFFFFFFFFFFFFFFFFFFFFFFFFDAFFFFFFFFF9BFFFFFFFFFFBFFFFFFFFFFFFFFFFFFFFFFFFFFFFFBFF9
@M05620:37:000000000-D9766:1:1101:8110:9030 1:N:0:52
AGTGCCAGCTCTCAATCGCACAGGGGACCCAGGGCCTGGCCCCTCCATCCAGAAAACCTATGACCTCACCCGCTACCTGGAGCACCAACTCCGCAGCTTGGCTGGGACCTATGTGAGTATCCAGCGTAGGAATCTGGGAGTTGGGGAGGAGTGAGGAGTTGGGGAAAGACAGTCCTAACCGTGGAGGGTTCTGGTAAATGATGGGGTGAGGAGGGGCTCTTTGGCTCCCACCAGTCCCCCTGTCTGGTCTA
+
BCCBBFFFCFFFGGGGGGGGGGHHGGGGGGHHFGGGGGHHHHGHGGHHHHHHGHHHHGHHHHHHHHHHHHHGGFGGHHHHHHHHHHHHGHHHGGGGGHHHGHHGGGHHGHHHHHHHHHHHHHHHHGGGGGHHHHHHHHHGGHHHGGGGGGGHHHHHHGHHHHGGGGHHHHHHHHHHHHHHGGGGGGGGEGGGGGFGGGHHGHGGGGFFFFFFFFFFFFFFFFHFFFFFFFFFFFFFFFFFFFFFHHFFFFB
@M05620:37:000000000-D9766:1:1101:15604:9044 1:N:0:52
ACCACACCTTCTACAATGAGCTGCGTGTGGCTCCCGAGGAGCACCCCGTGCTGCTGACCGAGGCCCCCCTGAACCCCAAGGCCAACCGCGAGAAGATGCCCAGGTGAGTGGCCCGCTACCTCTTCTGGTGGCCGCCTCCCTCCTTCCTGGCCTCCCGGAGCTGCGCCCTTTCTCACTGGTTCTCTCTTCTGCCGTTTTCCGTAGGACTCTCTTCTCTGACCTGAGTCTCCTTTGGAACTCTGCAGGTTCTA
+
BBBBBBBBFFFFGGGGGGGGGFHHGGGECEHHGGGGGGGGGHHHHGGGGGGGHHGHHHHGGGGGGGGGGGGHHHHGGGGHEHHHHGGEGGFGGGHHHHHHGHHGHHHHHHGGHHGGGCFHHHHHHHHHHHGHHGGGGGHGHHGHHGGGGGGGGGGGGG-;BGGGGGFFFFFFFFFFFFFFFFFFFFFFFFFFFFDDFFFFFFFFF/FFFFFFFFFFFFFFFFFBFFFFFFFFFFFFFFFFFFFFFFFFFFB
@M05620:37:000000000-D9766:1:1101:15621:9050 1:N:0:52
ACCACACCTTCTACAATGAGCTGCGTGTGGCTCCCGAGGAGCACCCCGTGCTGCTGACCGAGGCCCCCCTGAACCCCAAGGCCAACCGCGAGAAGATGCCCAGGTGAGTGGCCCGCTACCTCTTCTGGTGGCCGCCTCCCTCCTTCCTGGCCTCCCGGAGCTGCGCCCTTTCTCACTGGTTCTCTCTTCTGCCGTTTTCCGTAGGACTCTCTTCTCTGACCTGAGTCTCCTTTGGAACTCTGCAGGTTCTA
+
BBCCCCCBFFFFGGGGGGGGGGHHGGGGGGHHHGGGGGGGFHHHHGGGFGGGGHHHGHHGGFGGGGGGGGGGHHHGGGGHGHHHHGGGGGGGGGHHHHGHHHHGHHHHHHGFHGGGGGGHHHHHHHHHHHGHGGGGGGHGHHGHGGGGGGGGGGGGGDGGGGGGGGFFFFFFFFFFFFFFFFFFFFFFFHFHFFFFFFFFFFFFDFFFFFFFHFFFFFFFFFFFFFFFFFFFFFFFFFFFFFFFFFFFFF;
@M05620:37:000000000-D9766:1:1101:18385:9056 1:N:0:52
AGTGCCAGCTCTCAATCGCACAGGGGACCCAGGGCCTGGCCCCTCCATCCAGAAAACCTATGACCTCACCCGCTACCTGGAGCACCAACTCCGCAGCTTGGCTGGGACCTATGTGAGTATCCAGCGTAGGAATCTGGGAGTTGGGGAGGAGTGAGGAGTTGGGGAAAGACAGTCCTAACCGTGGAGGGTTCTGGTAAATGATGGGGTGAGGAGGGGCTCTTTGGCTCCCACCAGTCCCCCTGTCTGGTCTA
+
ABAAAFFFBFFFGGGGGGGGGGHGGGGGGGHHGGGGGGHHHHGHGGHGHGHHHHHHHGHHHHHHHHHHHHHGG>EEHGHGGHHHHHHHGHGHGGEGGHFHGHHGGGHHGHHHHHHHHHHHHHHHHGGGGGHHHHHHHHHGGHHHGGGGGGGHHHHHHGHHHHGGGGHHHHHHHHHHHHHHGGGGGGGGGGGGGGGGGGGGGGGGGGDCFFFFFFFFFFFFFFFFFFFFFFFFFFFFFFFFFFFFFFFFFF/
@M05620:37:000000000-D9766:1:1101:4205:9082 1:N:0:52
ACCACACCTTCTACAATGAGCTGCGTGTGGCTCCCGAGGAGCACCCCGTGCTGCTGACCGAGGCCCCCCTGAACCCCAAGGCCAACCGCGAGAAGATGCCCAGGTGAGTGGCCCGCTACCTCTTCTGGTAGCCGCCTCCCTCCTTCCTGGCCTCCCGGCGCTGCGCCCTTTCTCACTGGTTCTCTCTTCTGCCGTTTTCCGTAGGACTCTCTTCTCTGACCTGAGTCTCCTTTGGAACTCTGCAGGTTCTA
+
AAA?AAA1BCFFGCGG3F11G1FGGEEA00BF10B00AEECHHHHGGGEAEFFHGFGHGE/EEGG/FGGGF>G>GGGGCH/AGHHG//>C/<<C011?<GHHHGHHHHHHGGHH-AC-CHH00=DH0<G0=CG.CGG..CGGGHHC:G:BAF0CE.A?-;AAA--@B-9/;BFFFFFFFFFFFFFFFFFFFFF@-;FFF/9BFBBFFFFFBBFFFFF/:FFFF/B9F;FFF/FF/BFFFFFFFFFFF/;B;
@M05620:37:000000000-D9766:1:1101:27617:9105 1:N:0:52
GAGGCTGCTTTGGAAGAAACTCATAAAATAGTCAAAGAAGTTAGGAGCGCTAATGATACAATTGCAAGTAAGTTGGGCGTATCTGGTATAGCTCTCTCGTGGATACACTTGAACAATTCTCAGCATTTGTACTTGTAACTGACAAGCCAGGGAAAAAAGCTAGGAAGAGAACACGTCTGAACTCCAGTAACCTTCAGACATCTCGCATGCCGACTTCTGCTAGAAAATATAAGCATTTGTAAGTAACCAGG
+
>1>>1>B111B1F11B1F1BBBGDDAD1311D3AA310A01D220BB0A/A//DDD2DF1B111A1DBA2DDB2B1/B////B2D111222B211B@1////?B21B1@11B@BF0B>1B2BF1G12>>2BGGF1FE222BFGBF0/?<0?AA0?GFCC0<1101?CGHHEH00?0.>.FG1GB1<>111<0=0/<==/<D0=DC.;CE:0:-:-.000000000;;00009000;;00;9000;9000..
@M05620:37:000000000-D9766:1:1101:27585:9111 1:N:0:52
GAGGCTGCTTTGGAAGAAACTCAGAAAAGAGTCCCAGAGGGTAGGAGATCTGAATAACCAATGGCAAGTAAGTCGATCATTTCTCGTTTCGCACTCTCGTGGATAAAATTGAACCATTCTCAGCCTTTGTACTTGTCCCTGCCCCGCCCGGGCCCCACGATCGGAAGAGCACCCGTCTGCCCTCCCGTCACATTCAGAAATCTCGTATGCCGTCTTCTGCTTGAACAAAAACAGACAAAATGACTAGTAGA
+
AAAABACACFFFGFGGGGGFG4F4B5BBEF4D44GH3222ABF22B323BF5D55D5B3GE3F3FBFFFF5FAA111B>DFDH551??FGEGC/EFB3??F11@43FHD3B333?FCGHGH4FGF2GHHGHHHHH3DDGGH/BCFCCDCCFG@CC-ED?CCGFGGGD.CHFH.EGGGHGHFHCGD.=;;9:B90CFBF;/0;0;F9C/99C-9-:.BFBFFFFABBFFFFF.A9/.;9../9/;:///9//
@M05620:37:000000000-D9766:1:1101:17494:9117 1:N:0:52
AGTGCCAGCTCTCAATCGCACAGGGGACCCAGGGCCTGGCCCCTCCATCCAGAAAACCTATGACCTCACCCGCTACCTGGAGCACCAACTCCGCAGCTTGGCTGGGACCTATGTGAGTATCCAGCGTAGGAATCTGGGAGTTGGGGAGGAGTGAGGAGTTGGGGAAAGACAGTCCTAACCGTGGAGGGTTCTGGTAAATGATGGGGTGAGGAGGGGCTCTTTGGCTCCCACCAGTCCCCCTGTCTGGTCTA
+
BCABCFFFCFFFGGGGGGGGGGHHGGGGGGHHGGGGGGHHHHGHGGHHHHHHHHHHHGHHHHHHHHHHHHHGGFGGHHHHHHHHHHHHGHHHGGGGGHHHGHHGGGHHGHHH2FHHHHHHHGHHGGGGGGGHHHHHHHHGGHHHGGGGGGGHHHHHHGHHHHGGGGHHHHFHHFHHHHHHGGGGGGGG9CFGGGFFGGGGGGGGGGFFFFFFFBFFFFFFFFFFFFFFFFFDAFFFFFFFFFFFFEF:FF;
@M05620:37:000000000-D9766:1:1101:15924:9122 1:N:0:52
ACCACACCTTCTACAATGAGCTGCGTGTGGCTCCCGAGGAGCACCCCGTGCTGCTGACCGAGGCCCCCCTGAACCCCAAGGCCAACCGCGAGAAGATGCCCAGGTGAGTGGCCCGCTACCTCTTCTGGTGGCCGCCTCCCTCCTTCCTGGCCTCCCGGAGCTGCGCCCTTTCTCACTGGTTCTCTCTTCTGCCGTTTTCCGTAGGACTCTCTTCTCTGACCTGAGTCTCCTTTGGAACTCTGCAGGTTCTA
+
AAAABBABFFFFFFGBFGGFFEGBEEGGHAGHHGGEGGGCGHHHHGGGEEEFFFFGHHHGGGGGFGFGGGGHHHFGGGGGGHHHHGGGGGGGGGHHGGHGHHHGHHHHHHGGFHGGGGGHHHHHHFGFHHFHHGGCGGHGHHGFFGGGGFGGGGGGFA@BCFGGGGFFFFFFFFFFFFFFFFFFFFFFFFFFFDDDFFFFFFFFFFFFFFFFFFFEFFFFFFFFFFFFFFFFFFFFFFFFFFFFFFFFFFB
@M05620:37:000000000-D9766:1:1101:18284:9140 1:N:0:52
AGTGCCAGCTCTCAATCGCACAGGGGACCCAGGGCCTGGCCCCTCCATCCAGAAAACCTATGACCTCACCCGCTACCTGGAGCACCAACTCCGCAGCTTGGCTGGGACCTATGTGAGTATCCAGCGTAGGAATCTGGGAGTTGGGGAGGAGTGAGGAGTTGGGGAAAGACAGTCCTAACCGTGGAGGGTTCTGGTAAATGATGGGGTGAGGAGGGGCTCTTTGGCTCCCACCAGTCCCCCTGTCTGGTCTA
+
BCBBCFFFCFFFGGGGGGGGGGHGGGGGGGHHGGGGGGHHFHGGGGHHHHHHHGHHHGHHHHGHHHHHHHHGGFGGHHHHHHHHHHHHGHHHGGGGGHHHGHHGGGHHGHHHHHHHHHHHHHHHHGGGGGHHHHHHHHHGGHHHGGGGGGGHHHHHHGHHHHGGGGHHHHHHHHHHHHHHGGGGGGGGEFGGGGCFGGGGGGGGGGFFFFFFFFFFFFFFFFFFFFFFFFFFFFFFFFFFFFFFFFFFFF9
@M05620:37:000000000-D9766:1:1101:27337:9148 1:N:0:52
ACCACACCTTCTACAATGAGCTGCGTGTGGCTCCCGAGGAGCACCCCGTGCTGCTGACCGAGGCCCCCCTGAACCCCAAGGCCAACCGCGAGAAGATGCCCAGGTGAGTGGCCCGCTACCTCTTCTGGTGGCCGCCTCCCTCCTTCCTGGCCTCCCGGAGCTGCGCCCTTTCTCACTGGTTCTCTCTTCTGCCGTTTTCCGTAGGACTCTCTTCTCTGACCTGAGTCCCCTTTGGAACTCTGCAGGTTCTA
+
CCCCCCCCFFFFGGGGGGGGGGHHGGGGHGHHHGGGGGGGGHHHHGGGGGGGGHHHHHHGGGGGGGGGGGGHHHHGGGGHGHHHHGGGGGGGGAHHHFHHHH//?G=0??FFHH->--<>GFFD00=DGHGCGCFGFGHGHGGFHGGBFFAFGGFGGG--;.:BBGFFFFFFFF000BFBFB0BFEBF00BBFB:DFFBFDB9.A00;99FFFF000;00:0:9/;:00;BFFEFBFBB000BFBF.;;0;
@M05620:37:000000000-D9766:1:1101:27537:9165 1:N:0:52
ACCACACCTTCTACAATGAGCTGCGTGTGGCTCCCGAGGAGCACCCCGTGCTGCTGACCGAGGCCCCCCTGAACCCCAAGGCCAACCGCGAGAAGATGCCCAGGTGAGTGGCCCGCTACCTCTTCTGGTGGCCGCCTCCCTCCTTCCTGGCCTCCCGGAGCTGCGCCCTTTCTCACTGGTTCTCTCTTCTGCCGTTTTCCGTAGGACTCTCTTCTCTGACCTGAGTCTCCTTTGGAACTCTGCAGGTTCTA
+
AAAAABBACFFFGGGGFGGGGFHCGAAA4AGAAFFE?FFGDHGFHGGGDEGGGHFHHHFGEGFGGDGGGGGCFFHGGGEHEAGHHGFEFGC<?FGFDGEFHHHGGHHFGHFEFHGCGGGHHHGGHHHGGHDFGC@DGGEEHHGHHGGFEFFGGEGGDG-BGGGGG?DDCFFFFFFFFFFBFFFFFFFFFFFFFFDFFFFFFFFFFFFFFFFFFFFFFFFBFFFFBBFFFFFFFFFFFFFFFFFFFFFFFFF
@M05620:37:000000000-D9766:1:1101:25633:9167 1:N:0:52
AGTGCCAGCTCTCAATCGCACAGGGGACCCAGGGCCTGGCCCCTCCATCCAGAAAACCTATGACCTCACCCACTACCTGGAGCACCAACTCCGCAGCTTGGCTGGGACCTATGTGAGTATCCAGCGTATGAATCTGGGAGTTGGGGAGGAGTGAGGAGTTGGGGAAAGACAGTCCTAACCGTGGAGGGTTCTGGTAAATGATGGGGTGAGGAGGGGCTCTTTGGCTCCCACCAGTCCCCCTGTCTGGTCTA
+
BBAABFFFBFFFGGGGFGGCGCHGGGEGEEHHAGGC2FHFFHEHGGHHHFHHHHFFGGHHGHGHHHHHHHGGGCHHHHHHCFHHGHHEGCGFEEE/@B3BE?FGDGHFGFGGGGHHHDHFGHFHHG?CGHHHHEHFHGHFGFGHGGGGGFDFHHHHHGHFHHGCEGHHFGGGHHHGFHGHGAGGFEGGCFFFFGFFGFFFFFGGGGGGFFFFFFFFC>EFFFFFFFFFFFFFEFFFEFFDFFFF/FFFFFF
@M05620:37:000000000-D9766:1:1101:10355:9172 1:N:0:52
GAGGCTGCTTTGGAAGAAACTCATAGAATACTGCAAGAGTGTAAAATAGATGTGGAAAAAATTGTAGTTAAGTTTAGCGAAGCTGAAATAGCTGTCAAGGGGATCCAATCGACAAATTCAGGGCCTTTGAACATGTCAATGGACCAAAAGGGCCCAACAAACAAAAGCGAACAAGTCTGCCATCCCGTCCCCATCAGAAATCTCGTATGAAGTCAACAGCTTGCACCAATAGAACTTGTAACTGACAAGCC
+
CABCCDFDFFFFGGGGGGGGGGHHHHH55DGH5FGF32B555DDG5A3BFG55DGGFGH20B3A5555ADDD5555DD0000>3BF33DF3B533B4433B/1??BBGF3?1/?EGFFH443B?</F?E4DF4BBBFG??G2BB2//??F/???>?///?0?0/0=?0.<->A<GFF0<0<CGGC.C<A<<./:<<0C00<0C:C.:C/<FBF000<0/.<<FAB</.<0<0<<<CGB00:<<0<<<F<.<
@M05620:37:000000000-D9766:1:1101:21450:9179 1:N:0:52
AGTGCCAGCTCTCAATCGCACAGGGGACCCAGGGCCTGGCCCCTCCATCCAGAAAACCTATGACCTCACCCGCTACCTGGAGCACCAACTCCGCAGCTTGGCTGGGACCTATGTGAGTATCCAGCGTAGGAATCTGGGAGTTGGGGAGGAGTGAGGAGTTGGGGAAAGACAGTCCTAACCGTGGAGGGTTCTGGTAAATGATGGGGTGAGGAGGGGCTCTTTGGCTCCCACCAGTCCCCCTGTCTGGTCTA
+
AAAABFFFBFFFGGGGGGGGGGHGGGGGGGHHGFGGFFHHHHGHGGHGHHHHGHHHHGHHHHHHHHHHHHGGGGGGHEHHHHHHHHHHGHHHGGFGGHHHGHFFEFHHGHHHHHGHHHHHHHHHHGGGGGHHHHHHHHHGDGHHGGGGGGGHHHHHHGHHHHCGGGHHHHHHHHHGHHGHGEEGGGGGAFGGGGGGGGGGGGGGGGFFFFFFFFFFFFFFFFFFFFFFFFFFFFFFFFFFFFFFFFFFFFB
@M05620:37:000000000-D9766:1:1101:10370:9181 1:N:0:52
GAGGCTGCTTTGGAAGAAACTCATAGAATACTCCAAGGGATTCAAAGAGCTGATGAAACACTTGCAAGTAAGTCAGGCATTTCCGCTTTAGCACTCTTGTGGCTCCAATTGAACAATTCTCAGCATTTGTACTTGTAACTGACAAGCCAGGGACAAAAGATCGGAAGAGCACACGTCTGAACTCCAGTCACATTCAGAAATCTCGTATGCCGTCTTCTGCTTGAAAAAAAAAAAACCTAGAAAACACTAAT
+
A3ABAAFBFBD4GBBFGGCGGGHHHGHF5FFG4B4FDBEA2BBB55FFFGBB3BDGB5BB1BBA535FFFBHG55DGB1AADDDBAB1BF5FD@BBBBBGF11BBFHFFDBDB@DBBDDFG@FGGDDFFFFHGGGGFHDFEBBBDB/?B??EFFC0CG2FFGF<ACEFHCGG=?A???=?FG1FG<><>1>1>1>=DF1C=0=D<<CCC0<<<-;;;CGHFHEGFHF.@?ADCDA../0090;//..0/00
@M05620:37:000000000-D9766:1:1101:17914:9186 1:N:0:52
GAGGCTGCTTTGGAAGAAACTCATAGAATACTGCAAGAGTTCCAAATAGATGTGGAAAAAATTGTAGCCAAGCTTAGCGAATCTGAAATAGCTGCCTTGTGGAACCAGTTGCTCGATGCTCAGCATTTGTACTTATAACTGACAAGACAAGGACACAAAATAAGAAGAGCACCCGTCTAGCATCCAGTCGCATTCAGAAATACCATTTGCAGCATTATTATTAGTAACAGACAAGCCAGGAACAAAAAATC
+
CCCCCCFCFFFFGGGGGGGGGGHHGHH55DGH5GHG32B5555DA535B5555DFGHIB20B355555332B13553A0000B5D@535D3F433B3@333>33B111@F333@1>34>33433334?4?444444D4D4G333D02?B2?/0B?02/0@2<22<>2@001F<//?/F.11<1<F1>><.-AF.GH000/0=000=000;0</:GG00000<0000<000;.=F.CCB.../:9/.:.;./
@M05620:37:000000000-D9766:1:1101:4405:9232 1:N:0:52
ACCACACATTCTACAATGCGCTGCGTGAGGCTCTCGAGGAGCACCCCTTGCTGCTGACCCAGGCCCCCCTGAACCCCAAGGCCAACCGCGCGAAGATGCCCAGGTGAGTGGCCCGCTACCTCTTCTGGTGGCCGCCTCCCTCCTTCCTGGCCTCCCGGCGCTGCGCCCTTTCTCACTGGTTCTCTCTTCTGCCGTTTTCCGTAGGACTCTCTTCTCTGACCTGAGTCGCCTTTGGAACTCTGCAGGTTCTA
+
AABA>AA34BBBEF5GGG42AAEEGEE2ABB2B3BA3BAAAFAFFEE1BBBDFFFGEFF2BAF1FEEE>/EG3BG?AAEHGH?FGEE><</>>@C/?FFGHHGEFG2?FGFGHHGGG?DHHHHHGGHHFBEGHGGGGGHGHHGHGGHHFGHGGGGGGG-;?BFGFFFFFFFFFFFFFFFFFFFFFFFF/9;BFFDDFFFFFFFDFBBFFFFFFFF9;B/9BFE/;9B-9ADFFFFFFBFFFFFFFFFFFB/
@M05620:37:000000000-D9766:1:1101:16140:9234 1:N:0:52
GAGGCTGCTTTGGAAGAAACTCATAGAAGACTCCAAGGGAGTAAAAGAGCTGATGAAACAATGGCAAGTAAGTCAGGCATTTCCGCTTTAGCACTCTTGTGGATCCAATTGAACAATTCTCAGCATTTGTACTTGTAACTGACAAGCCAGGGACAAAAGATCGGAAGAGCACACGTCTGAACTCCAGTCACATTCAGAAATCTCGTATGCCGTCTTCTGCTTGAAAAAAAAAAAAGAAATCTCACATATCT
+
A>AABAFAFFFFGGGGGFGGGFGFGGGFDFGHGHEGFGFEAA3FHHFEHHFHFGHGHHHEGH3FGHGED55GFFGDFFFGGFGFFGF1?5BGGHFGHFGHH1FGHHHHHHHFHHHHHHGFGBFFHDHFGHHGDFHEF4GHFFGHEGFGHHHGGEFGFHHFFFGDGEDFG01?GFCFGHGGGHHHHFF>GFD11<FGH0<GD0DFCEECGHEA:ACEHG0CFFBGHHGH?:D?--9.:9///////////;/
@M05620:37:000000000-D9766:1:1101:27950:9240 1:N:0:52
ACCACACCTTCTACAATGAGCTGCGGGTGGCTCCCGAGGAGCACCCCGTGCTGCTGACCGAGGCCTCCCTGAACCCCAAGGCCAACCGCGAGAAGATGCGCAGGTGAGTGGCCCGCTACCTCTTCTGGTGGCCGCCTCCCTCCTTCCTGGCCTCCCGGAGCTGCGCCCTGTCTCACTGGTTCTCTCTTCTGCCGTTTTCCGTAGGACTCTCTTCTCTGACCTGAGTCTCCTTTGGAACTCTGCAGGTTCTA
+
>A?1AAAAFFFFGGGCBGGFGCF1E0AA00FG1FG?EGF/AFAGHGEEE?EFGBHCFGFG//>EF1BFFHH0B1?EEG/?//?/EF//><///?011?1/<A/>?1?0?<>CGEG?CCCCGHF0GH=GDCCGH-AGACC:BF9F0CFFF/.CF?E?C99-;.;9=-A@?-;BBFBF/FF9/9BBFF/:BFBF/@;-B9B9AF9BABFFFBBF9F/BB;//;FBFFBFF/;FF/B/;999BB/9B/;A/B9B
@M05620:37:000000000-D9766:1:1101:6511:9245 1:N:0:52
ACCACACCTTCTACAATGAGCTGCGTGTGGCTCCCGAGGAGCACCCCGTGCTGCTGACCGAGGCCCCCCTGAACCCCAAGGCCAACCGCGAGAAGATGCCCAGGTGAGTGGCCCGCTACCTCTTCTGGTGGCCGCCTCCCTCCTTCCTGGCCTCCCGGCGCTGCGCCCTTTCTCACTGGTTCTCTCTTCTGCCGTTTTCCGTAGGACTCTCTTCTCTGACCTGAGTCTCCTTTGGAACTCTGCAGGTTCTA
+
BBBCCBCCFFFFGGGGGGGGGGHHGGGEHGGHHGGGEGGCEHHHHGGGEGGGHHHHHHHGGGGGGGGGGGGHHHHGGGGHGHHHHGGGGGGGGGHHHHGHHH/FFGD=GHGGHH-<<@@GGHFHH0DHDCGFHGGGDGHGHHGHHGGGFGEGGGGGDG--;9@D==FF-FFFBBBBBFFFFFFBBBBFB0BBFCADFFFFFFFDFFFFFFFFFF0B9BBFFBFBBFFBFF0FFFFBFFFFBBFFFFAFFF0
@M05620:37:000000000-D9766:1:1101:22000:9253 1:N:0:52
ACCACACCTTCTACAATGAGCTGCGTGTGGCTCCCGAGGAGCACCCCGTGCTGCTGACCGAGGCCCCCCTGAACCCCAAGGCCAACAGCGAGAAGATGCCCAGGTGAGTGGCCCGCTACCTCTTCTGGTGGCCGCCTCCCTCCTTCCTGGCCTCCCGGCGCTGCGCCCTTTCTCACTGGTTCTCTCTTCTGCCGTTTTCCGTAGGACTCTCTTCTCTGACCTGAGTCTCCTTTGGAACTCTGCAGGTTCTA
+
CCCDDCCCFFFFGGGGGGGGGGHHGEGEEGHHHGGGGGGGGHHHHGGGGGGGHHGHGHHGGGGGGGGGGGGHGHHGGGGHGHHHHGCGHGDGGGHHHHHHHHHGHHHHHHGGHHGGGGGHHHHHHHHHHHGHHGGGGGHGHHGHHHHHHFHFHHGGGF-<AGCDGFFFFFFFFFBFFFFFFFFFFFFFFFFFFFFFFFFFFFAFDFFFFFFFFFFFFF0BFFF<BFFFFFFFFFFFFFFB0FFFFFFFFFB
@M05620:37:000000000-D9766:1:1101:11278:9272 1:N:0:52
ACCACACCTTCTACAATGAGCTGCGTGTGGCTCCCGAGGAGCACCCCGTGCTGCTGACCGAGGCCCCCCTGAACCCCAAGGCCAACCGCGAGAAGATGCCCAGGTGAGTGGCCCGCTACCTCTTCTGGTGGCCGCCTCCCTCCTTCCTGGCCTCCCGGAGCTGCGCCCTTTCTCACTGGTTCTCTCTTCTGCCGTTTTCCGTAGGACTCTCTTCTCTGACCTGAGTCTCCTTTGGAACTCTGCAGGTTCTA
+
BBBBBBBBFFFFGGGGGGGFGDGFGGGGHGHHFGGGGGGGGHHHHGGGEGGGHHHHHHHGGGGGGGGGGGGHHHHGGGGHGHHHHGGGGGBB@DGHHHHHHHGGHFHGHHGGHHCCCDDHHH0DG0DGG/DFHGGGGCHGGFGGHEGGBFGGGGGGGG9?D.FGAGFFFFFBFFBFFFFFFF/99//FFFFFFFDFFFFFDB.ADFFFBFFFFFBB/BFFFFFFFFB/BFBFFFFFFFFEFFFFFFFFF9/
@M05620:37:000000000-D9766:1:1101:17293:9278 1:N:0:52
ACCACACCTTCTACAATGAGCTGCGTGTGGCTCCCGAGGAGCACCCCGTGCTGCTGACCGAGGCCCCCCTGAACCCCAAGGCCAACCGCGAGAAGATGCCCAGGTGAGTGGCCCGCTACCTCTTCTGGTGGCCGCCTCCCTCCTTCCTGGCCTCCCGGAGCTGCGCCCTTTCTCACTGGTTCTCTCTTCTGCCGTTTTCCGTAGGACTCTCTTCTCTGACCTGAGTCTCCTTTGGAACTCTGCAGGTTCTA
+
DCDDDDCCFFFFGGGGGGGGGGHHGGGEFGHHHGGGGGGGGHHHHGGGGGGGHHHHHHHGGGGGGGGGGGGHGHHGGGGHGHHHHGGGGGGGGGHHHHHHHHHGHHHHHHGGHHGGGGGHHHHHHHHHHHGHHGGGGGHGHHGHHGGGGGGGGGGGGG-DGGGGGGFFFFFFFFFFHHFFFHFFHFFHHFFFFFDFFFFFFFFFFFFFFFFFHHHFFFFFFHFFFFFFFFFFHFFFFFFFFHFFFFFFFFF
@M05620:37:000000000-D9766:1:1101:20421:9278 1:N:0:52
AGGCTGCTTTGGAAGACCCTCATAGAAGACTCCACGGGAGTAAAAGAGCTGATGAAACAATGGCAAGTAAGTCAGGCATTTCCGCTTTAGCACTCTTGTGGATCCAATTGAACAATTCTCAGCATTTGTACTTGTCACTGACCCGCCAGGGACAAGATCGGACGAGCACACGTCTGAACTCCAGTCACATTCAGAAATCTCGTATGCCGTCTTCTGCTTGAACAACAAAAAAAAAAGAAAGAAGAATCAAC
+
>A1>AFAFFF1FGG1GA1AGFGEGHDFFGHHHH1ABEG0AEFGG2EFHHHHBF1DGHH0GHHHHHHADDFHGHFFHHHHHHHHGGGGGHHHGHBGHHHGHGHHHHGGHHHHDG10BGGHHFHH1FHHHHHHHHHHF2FGH1B00>CG/CHG/FG0FHHHHG/<ACGG@GHHGHHHGFHHHHH/GGHGH0CHHFGHHHHBGHHGGGHHHGFGGGGGGGGGGA00;B.9CFCC9------99//-/9/////9
@M05620:37:000000000-D9766:1:1101:10409:9298 1:N:0:52
ACCACACCTTCTACAATGAGCTGCGTGTGGCTCCCGAGGAGCACCCCGTGCTGCTGACCGAGGCCCCCCTGAACCCCAAGGCCAACCGCGAGAAGATGCCCAGGTGAGTGGCCCGCTACCTCTTCTGGTGGCCGCCTCCCTCCTTCCTGGCCTCCCGGCGCTGCGCCCTTTCTCACTGGTTCTCTCTTCTGCCGTTTTCCGTAGGACTCTCTTCTCTGACCTGAGTCTCCTTTGGAACTCTGCAGGTTCTA
+
DDCDDDDDFFFFGGGGGGGGGGHHGGGEHGHGHGGGGGGGGHHHHGGGGGGGHHHHHHHGGGGGGGGGGGGHHHHGGGGHGHHHHGGGGGGGGGHHHHHHHHAFFFF=?DFEHH?<<@FHHGDHF0=GDGGFHGDGAAHGHGGFHFGFBGFGFFGGFG--<-<A--DF-FFFFB:0:BFBF::00:0BB:FFF>9DFFFFDBF?DFF:::B0FF0:<FBBF:F</<000<<FFFFFF0FB0BFBBFFFE:0
@M05620:37:000000000-D9766:1:1101:14845:9338 1:N:0:52
AGTGCCAGCTCTCCATCGCACAGGGGACCCAGCGCCTGGCCCCTCCATCCAGAAAACCTATGACCTCACCCGCCACCTGGAGCACCCACTCCGCAGCTTGGCTGGGACCTATGTGAGTATCCAGCGTAGGAATCTGGGAGTTGGGGAGGAGTGAGGCGTTGGGGAAAGCCAGTCCTAACCGTGGCGGGTTCTGGTAAATGATGGGGTGAGGAGGGGCTCTTTGGCTCCCACCAGTCCCCCTGTCTGGTCTA
+
>A1>>DBB1FFFGBGBDEF1E?G0F0AAAAAF0AAA/FGH0FF/EE0AAEFG10ABBEC1BF2GH1F1G>C>E/>EHF0B00BFHHE/?FGB/E?<><1B?GCFFCACAGGFHG2>1FGGHB2@G?ECCG1GFGHHFB0?<>FCC?.<C<<<<0<<.:C-AGCC.9.;/9;.FFGB0;FF@GGG-:@?@FAFFFBBB/BF/BBFFFA?-9?/-A--@@FFF/FFBB/AEBFFEFFFFFFB=EFFFFFFFF/
@M05620:37:000000000-D9766:1:1101:8480:9338 1:N:0:52
AGTGCCAGCTCTCAATCGCACAGGGGACCCAGGGCCTGGCCCCTCCATCCAGAAAACCTATGACCTCACCCGCTACCTGGAGCACCAACTCCGCAGCTTGGCTGGGACCTATGTGAGTATCCAGCGTAGGAATCTGGGAGTTGGGGAGGAGTGAGGAGTTGGGGAAAGACAGTCCTAACCGTGGAGGGTTCTGGTAAATGATGGGGTGAGGAGGGGCTCTTTGGCTCCCACCAGTCCCCCTGTCTGGTCTA
+
AAABBFFFCFFFGGGGGGGCECGHGGGGGGHHAFGGGGHHHHGHGGGHHHHHHGHHHGHHHHHHHHHHHHHGGE@EHHHHHGGGGHHHGHHHGGGGGHHHGHHGGGHHGHHHHHHHHHHGHHHHHGDGGGHHHHHHHHHGGHHHGGGGGGGHHHHHHGHHHHGGGGHHHHHHHHHHHHHHGGEGGGGG;CFGGGCFGGGGGGGGGGFFFFFFFFFFFFFFFFFFFFFFFFFFFFFFFFFFFFFFFFFFFFF
@M05620:37:000000000-D9766:1:1101:14297:9341 1:N:0:52
AGGGCCAGCTCTCAATCGCACAGGGGACCCAGGGCCTGGCCCCTCCATCCAGAAAACCTATGACCTCACCCGCTACCTGGAGCACCAACTCCGCAGCTTGGCTGGGACCTATGTGAGTATCCAGCGTAGGAATCTGGGAGTTGGGGAGGAGTGAGGAGTTGGGGAAAGACAGTCCTAACCGTGGAGGGTTCTGGTAAATGATGGGGTGAGGAGGGGCTCTTTGGCTCCCACCAGTCCCCCTGTCTGGTCTA
+
>>1>AA1AAFFFGGGGBFFGE?C0AEGGCGHHGGG?EFGCCHGCGGEHFGGDDBEFHGFFHHEHHHCGHGHEGECGHGHFHGHHFHHHGEHHGGE@>CFGGHHGC<GFGGGHHHFDFGBGFFGGFCBCC?DGHHGGBG0FGHHHG?FCGGEGADBGGGGGGHGGEGHHGHHHHHHHHGG.-EEGGGGG.CFGGGFFGGGGGGGFGFF@FFFFFF@?@;EFFF//F/FFFFFFFFFFFBEF@FFFFFFFFFB
@M05620:37:000000000-D9766:1:1101:15174:9351 1:N:0:52
ACCACACCTTCTACAATGAGCTGCGTGTGGCTCCCGAGGAGCACCCCGTGCTGCTGACCGAGGCCCCCCTGAACCCCAAGGCCAACCGCGAGAAGATGCCCAGGTGAGTGGCCCGCTACCTCTTCTGGTGGCCGCCTCCCTCCTTCCTGGCCTCCCGGAGCTGCGCCCTTTCTCACTGGTTCTCTCTTCTGCCGTTTTCCGTAGGACTCTCTTCTCTGACCTGAGTCTCCTTTGGAACTCTGCAGGTTCTA
+
CCCDDDDEFFFFGGGGGGGGGGHHGGGFHGHHHGGGGGGGGHHHHGGGGGGGHHHHHHHGGGGGGGGGGGGHHHHGGGGHGHHHHGGGGGGGGGHHHHHHHHHGHHHHHHGGHHGGGGGHHHHHHHHHHHGHHGGGGGHGHHGHHGGGGGGGGGGGGGGGGGGGGGFFFFFFFFFFFFFFFFFFFFFFFFFFFFDFFFFFFFFFFBFFFFFFHHFFFFFFFFFFFFFFFFFFFFFFFFFFFFFHFFFFFFB
@M05620:37:000000000-D9766:1:1101:6494:9363 1:N:0:52
GAGGCTGCTTTGGAAGAAACTCCTACAAGACTCCAAGGGAGTAAGAGAACTGAGTAACCAATGGCAAGTAAGTCAGGCATTTCCGCTTTCGCACTCTTGTGGATCCAATTGCCCCATTCTCCGCCTTTGTACTTGTCCCTGCCCAGCCAGGGCCCCACGATCGGAAGCGCACCCTTCTGCACTCCCGTCCCCTTCAGACCTCTCGTATGCCGTCTTCTGCTTGACCCAAAACACCATAACGCCAGCATCTG
+
AAAAAAFAFF@BGGGGG111B1B1111A1BBGFGH1B000AAB11DB01BDFFGADAEGFEGHF0C1FDD2DDFG10BFFF2DGBBFFG1BBBEEHHHGBFEFGBBB1BGH1@G/>FGHHHF/E<EEHHHHHHHHHFHHHGAGE1?FG0FFF/E<CA<><?F@C.<CFCCAC@E.<GHH0==GHHGFCCCCGHHHGFG/99FFCCFGGGGGGEAGGGGGGGG09:/B-A----;-;9//;--9----////
@M05620:37:000000000-D9766:1:1101:5967:9374 1:N:0:52
ACCACACCTTCTACAATGAGCTGCGTGTGGCTCCCGAGGAGCACCCCGTGCTGCTGACCGAGGCCCCCCTGAACCCCAAGGCCAACCGCGAGAAGATGCCCAGGTGAGTGGCCCGCTACCTCTTCTGGTGGCCGCCTCCCTCCTTCCTGGCCTCCCGGCGCTGCGCCCTTTCTCACTGGTTCTCTCTTCTGCCGTTTTCCGTAGGACTCTCTTCTCTGACCTGAGTCTCCTTTGGAACTCTGCAGGTTCTA
+
BBBBBBB>FFFFGGGGGG5FGGHHGGGAFEHHHGGE?AEEGHGHHGGGGGGGHHHHGHHEGGGGGGGGGGGHGHHGGGGHGHHHHGGGGG>BFGGFHHHHHHHGGHFFGHGGHHGGGGGHHHHHHHHHHHGHHGGGGGHGHHGHHGGGGGGGGGGGGG-;BFFFFFFFFFFFFFFFFFFFFFFFFFFFFFFFFFFFFFFFFFFFFFFFFFFFFFFFFFFFFFFFFFFFFFFFFFFFFFFFFFFFFFFFFFF
@M05620:37:000000000-D9766:1:1101:17641:9380 1:N:0:52
GCGGCTGCTTTTGAAGCAACTCATAGAAGCCTCCCAGGGAGTAAAATAGCTGAGGAACCAATGGCAAGTAAGTCAGGCATTTCCGCTTTAGCACTCTTGTGGATCCAATTGCCCCATTCTCCGCCTTTGTACTTGTCCCTGCCCCGCCCGGGCCCCACGATCGGAAGAGCACCCGTCTGAACTCCCGTCCCCTTCAGAAATCTCGTATGCCGTCTTCTGCTTGAAACAAAAAACACTTGCACTTATAACTG
+
>1>AA>AAFFF1A1BA11BFFGEF3DFFF1BGGHF0BFEAEABDGH2111DFFB/BFAFHHGHFFFC/ADDGGG21BBFEGDGDBE/?B1BFFFFGGHGBFEFH1GHHGFH11F/?GHHHG1?E//EHHHHHHHFG11BF1/FG//BC?CCC/>-<>.A-GHCFCEC.<CGH.A-;EHGB0GGHC.=C..:.9CGBFGB/CFFFGEBGGGG@B@FFBFFFF9B-9///999-;9A-99B/9//B/;/;B//
@M05620:37:000000000-D9766:1:1101:9460:9387 1:N:0:52
ACCACACCTTCTACAATGAGCTGCGTGTGGCTCCCGAGGAGCACCCCGTGCTGCTGACCGAGGCCCCCCTGAACCCCAAGGCCAACCGCGAGAAGACGCCCAGGTGAGTGGCCCGCTACCTCTTCTGGTGGCCGCCTCCCTCCTTCCTGGCCTCCCGGCGCTGCGCCCTTTCTCACTGGTTCTCTCTTCTGCCGTTTTCCGTAGGACTCTCTTCTCTGACCTGAGTCTCCTTTGGAACTCTGCAGGTTCTA
+
BBBBBBBBFFFFGGGGGG5GGGHGGBEBGEGHHGFGGGGGGHGHHGGEEEGGHHGHHHHA@EGGGGGGGGGGHHHGGG/FFCGEGEG?GG<@CG2<2?/</CG/GFHHG1<.0<--<AFH0GDDGFDHFC.GH?FGDGEGGFGGGGFGG/FFBFG.ECG?-99DFAFFAF/BFFBFFBFFFFE/99/BF/BFB-.:B9B/9/AA.BFFFFFFBFFBF/9FFFF/;BF:FF/BB9FFFFFFEFFFFFFFBFB
@M05620:37:000000000-D9766:1:1101:25460:9397 1:N:0:52
ACCACACCTTCTACAATGAGCTGCGTGTGGCTCCCGAGGAGCACCCCGTGCTGCTGACCGAGGCCCCCCTGAACCCCAAGGCCAACCGCGAGAAGATGCCCAGGTGAGTGGCCCGCTACCTCTTCTGGTGGCCGCCTCCCTCCTTCCTGGCCTCCCGGCGCTGCGCCCTTTCTCACTGGTTCTCTCTTCTGCCGTTTTCCGTAGGACTCTCTTCTCTGACCTGAGTCTCCTTTGGAACTCTGCAGGTTCTA
+
BBBABBBBFFFFGGGGDGGFGEHHGEEECEGGGFGEEGFGFHGHHGGGDFGGHHHHHHHGGGGGGGGGGGGHFHHGGGGHEEHHHGFEFGGGGGGHHHHHHHHGHHHHHHGGHHGGGGGHHHHHHHHHHHGHHGGGGGHGHHGHHGGGGGGGGGGGGG-:DFFFFFFFFFFFFFFFFFFFFFFFFFFFFFFFFFDFFFFFFFFDFFFFFFFFFFFFFFFFFFFFFFFFFFFFFFFFFFFFFFFFFFFFFFF
@M05620:37:000000000-D9766:1:1101:12421:9401 1:N:0:52
GAGGCTGCTTTGGAAGAAACTCATAGAAGACTCCAAGGGAGTAAAAGAGCTGATGAAACAATGGCAAGTAAGTCAGGCATTTCCGCTTTAGCACTCTTGTGGATCCAATTGAACAATTCTCAGCATTTGTACTTGTAACTGACAAGCCAGGGACAAAAGATCGGAAGAGCACACGTCTGAACTCCGGTCACATTCAGAAATCTCGTATGCCGTCTTCTGCTTGAAAAAAAAAAAAAAAAACAAACATGTAT
+
A>AABBFBFFFFGGGGGGGGGGHHHGHHHHHHHHHBGFGFGGHFHHHGHHHHHHHHHHHHGHHHHFFFGFGHHGGHHHHHHHHHGGGGGHHHHHHHHHHHHFDGHHHHHHHHHHHHHHHHHHHHHHHHHHHHHHHHFFHHHHHHGHHGHHHGEGGHHFHGHHHGGGGHHGHHHHGHHHGHHHHHH.C@DGHHHHHHHHHHHFHHHGGHHHHGADHGHHHHHHHGF9FGGCGGB;;;;---;;.:..9//9/
@M05620:37:000000000-D9766:1:1101:14836:9418 1:N:0:52
ACCACACCTTCTACAATGAGCTGCGTGTGGCTCCCGAGGAGCACCCCGTGCTGCTGACCGAGGCCCCCCTGAACCCCAAGGCCAACCGCGAGAAGATGCCCAGGTGAGTGGCCCGCTACCTCTTCTGGTGGCCGCCTCCCTCCTTCCTGGCCTCCCGGAGCTGCGCCCTTTCTCACTGGTTCTCTCTTCTGCCGTTTTCCGTAGGACTCTCTTCTCTGACCTGAGTCTCCTTTGGAACTCTGCAGGTTCTA
+
AAAAB4AAFFFFFGGB5BGGFGEGEEEAG2GHHGG2E2EEEHHHHGGGEGGGHGGFHHHGGGGGGDEGGGGGHHHGGGGHGHHHGGGCCCDGGCHEDDHHHHHFGGHHHHGGHHGGGCGFGFFHHFHHHHCHHGGGGFEGHHGHHGGGGGGGGGGGGBGGGGGGGGFBBFFFFFFFFFFFFFFFFFFFFFFFFBADFFFFFFFFF/FFFFFFFFFFFFFFFFFFFFFFFFFFFFFFFFFFFFFFFE.FFF/
@M05620:37:000000000-D9766:1:1101:10558:9419 1:N:0:52
ACCACACCTTCTACAATGAGCTGCGTGTGGCTCCCGAGGAGCACCCCGTGCTGCTGACCGAGGCCCCCCTGAACCCCAAGGCCAACCGCGAGAAGATGCCCAGGTGAGTGGCCCGCTACCTCTTCTGGTGGCCGCCTCCCTCCTTCCTGGCCTCCCGGAGCTGCGCCCTTTCTCACTGGTTCTCTCTTCTGCCGTTTTCCGTAGGACTCTCTTCTCTGACCTGAGTCTCCTTTGGAACTCTGCAGGTTCTA
+
CCCCDDCBFFFFGGGGGGGGGGHHGGGBCFHHHGGGGGGGGHHHHGGGGGGGHHHHHHHGGGGGGGGGGGGHHHHGGGGHGHHHHGGGGGGGGGHHHHHHHHHGHHGHHHGGHHGGGGGHHHHHHHHHHHGHHGGGGGHGHHGHHGGGGGGGGGGGGG-CFGGGGGFFFFFFFFFHHHFFFHFFFFFHHHFFFFFFFFHFFFFFFFFFFFFFHFFFFFFFFFFFFFFFFFFFHFFFFFFFFFFFFFFFFFF
@M05620:37:000000000-D9766:1:1101:12865:9431 1:N:0:52
GCGGCTGCTTTGGAAGAAACTCATAGAAGACTCCCAGGGAGTAAAAGAGCTGATGAAACAATGGCAAGTAAGTCAGGCATTTCCGCTTTAGCACTCTTGTGGATCCAATTGAACAATTCTCAGCATTTGTACTTGTCACTGACAAGCCAGGGACACAAGATCGGAAGCGCACACGTCTGAACTCCAGTCACATTCAGAAATCTCGTATGCCGTCTTCTGCTTGAACAAAAAAAAAAAACACACTAATCCGA
+
11>AA>>>FFFFGGGA11BGBFEGBFGHF1BGHH00BFFCGBFHHFGF0GGHHF1FG1FGHHHFHHHADDFGHHHHHHHHHHHHEEEGGFGGHHHHHHHFHGHHHHHHHHHB1G1FGHHHHFHHDHHHHHHHHHHH12BFGFH1<FHGFHHG/F/0F/FGHHHGGGG/>CGG-G@GHHGB<GHHHHHHHBGHHHHHHHGFHBHHHGGHHHHGGGHGGGGGGGGGB00;FFGA@;-;99---9-/9////--
@M05620:37:000000000-D9766:1:1101:24028:9436 1:N:0:52
ACCACACCTTCTACAATGAGCTGCGTGTGGCTCCCGAGGAGCACCCCGTGCTGCTGACCGAGGCCCCCCTGAACCCCAAGGCCAACCGCGAGAAGATGCCCAGGTGAGTGGCCCGCTACCTCTTCTGGTGGCCGCCTCCCTCCTTCCTGGCCTCCCGGCGCTGCGCCCTTTCTCACTGGTTCTCTCTTCTGCCGTTTTCCGTAGGACTCTCTTCTCTGTCCTGAGTCTCCTTTGGAACTCTGCAGGTTCTA
+
BBCBBBCCFFFFGGGGGG5GGGHHGGGAFEHHHGFGGGGFGHHHHGGFEGGGHHGHHHHGGGGGGGGGGGGFHHHGGGGHGHHHFGGGGG/CGGHHHHHHHFAF=G=0GFGEGHCC-<<GDB0DD0DGDCEEG?@F.:GGFGG/GFFB0B.F0AEG.?9:CFAB-=DF-FFFB9000:B9F009:00B:0:BF=9DFFEF.B9.AB9:BFF0FFFF0B00;090/;000B0FFBFBFFF00;0:0A;FB09
@M05620:37:000000000-D9766:1:1101:8819:9450 1:N:0:52
GAGGCTGCTTTGGAAGAAACTCATAGATTACTGCAACAGTTCCGCCTGGACCTGGAGAAGTTTCTTGCCTTGCTTAACGAAGCTGAAACAACTGCCAACAGTCTCCTACCCGTAAGGCAAGGCGACAAAAAGATTACAAGGGAGCAAAACAGAGAATCAAACAATGGAAAGAAAGTCAAGCATTTAGCCTTTAGCCCTATTATCACTACAATTGAACAATTACCACAATTGGAACTTGGAACTTACAAGCC
+
>3AA3>CAB@B4G4BBBGFGGGHHHCDGFHBDDF4GBGBDFA52AABA2BBBAGAB131BADFDFGG53ABB3FG5D5ABFE0BF33FBB1FHGFFBB1124B@BBB3BB??>/??3300?//><>/>0B?//1111?11<//?/<01F0/00<01?<1?1<FA>1>11>0000<<0=00</=00000<00000;/:/:0<0000:0;//00;0<;0=/0090=09=.0;9/9;;CF0090;0;09=B99;
@M05620:37:000000000-D9766:1:1101:4233:9456 1:N:0:52
ACCACACGTTCTACAATGCGCTGCGTGAGTCTCGCGAGGAGAAACACCCGTGACTGACCAAGGGCAACAACAACAGGAAGTCCAACCGTGCGAAGGTTCCGCGGTTACTGGCCCGATTCTCCGCCTTGGTACTCTTACCTGTCATGCCAGGGTCCCAGGGTTGGAAGCGCACTCCTCGGCTCTCCAGTTTCCTGTAGAACATTGGTATGGCGTCTGCGCTTTGACTCAAAACAGGAACCCTGTCGGTTCTA
+
AAAAAAA1BCFAGGGGGGA1EEE0EA0001DFF0B///A///01000//AA//BF@1B0@FF//B/FF0////?>0/FGF@BGHBF/E/>/>////B11B///////1>21/?</</<1F1F..><.1/00==00=00<000/00==000;./=..:0../.=?FB/.--9--;9;B....99//9;9///////9/99////9B////--999--/----;F/9/;////--;A--AAAAF//9@-99B9
@M05620:37:000000000-D9766:1:1101:26656:9458 1:N:0:52
ACCACACCTTCTACAATGCGCTGCGTGTGGCTCCCGAGGAGCACCCCGTGCTGCTGACCGAGGCCCCCCTGAACCCCAAGGCCAACCGCGAGAAGATGCCCAGGGGAGTGGCCCGCTACCTCTTCTGGGGGCCGCCTCCCTTCTTCCTGGCCTCCCGGAGCTGCGCCCTTTCTCACTGGTTCTCTCTTCTGCCGTTTTCCGTAGGACTCTCTTCTCTGACCTGACTCCCCTTTGGAACTCTGCAGGGTCTA
+
AAAAA1AA1FFFFGGGFFB1E0EAEEC0AEGGG0BEAFG/AGHFCGG//ABFBFFBGHC//E@EGGGCE//BGHHGGCEHEEHHCFACC//</<<1?11?<?/F/>C-.0..0>CC--<<0<0:C;0:/;@-9--9..C9F0:090C0CF.9/99--@-9--;/9;99-;B/FFFB/B9/9///9///9B///;AAB9/9-B-BF/;//////99///99BFF//9B/:9--9B//9;/BFFBF/F-BFFF
@M05620:37:000000000-D9766:1:1101:9069:9459 1:N:0:52
AGTGCCAGCTCTCAATCGCACAGGGGACCCAGGGCCTGGCCCCTCCATCCAGAAAACCTATGACCTCACCCGCTACCTGGAGCACCAACTCCGCAGCTTGGCTGGGACCTATGTGAGTATCCAGCGTAGGAATCTGGGAGTTGGGGAGGAGTGAGGAGTTGGGGAAAGACAGTCCTAACCGTGGAGGGTTCTGGTAAATGATGGGGTGAGGAGGGGCTCTTTGGCTCCCACCAGTCCCCCTGTCTGGTCTA
+
AA>>>FFFBFFFG4GFGGEAECHHGGGGGGDH2AEEGGHHHHGHGGHFHFHHHHHFHGHEGGHHHHHHHHHCF>EFHGHHBGHHHH1?EGHGFGFGGHGGGHHGGGHHGHHHHHHGGHHHHHGHHGGGGGDGHHHHHH0AEGHHGGFCG.CFG0DGCEHHHHGGC.CGFHHHHHHHHFHHGGGGAEGG;FGGGGFFGGGGEGGGGGFA?FFFFFFFFFFFFFFFFFFFFFFFEFFFFFFFFFFFFFFFFFF
@M05620:37:000000000-D9766:1:1101:3544:9462 1:N:0:52
ACCACACCTTCTACAATGAGCTGCGTGTGGCTCCCGAGGAGCACCCCGTGCTGCTGACCGAGGCCCCCCTGAACCCCAAGGCCAACCGCGAGAAGATGACCCGGGGAGTGTCCCGCTACCTCTTCTGTTGGCCGCCTCCCTCCTTCCTGGCCTCCCGGAGCTGCGCCCTTTCTCACTGTGTCTCTCTTCTGCCGTGTTCCGTAGGACTCTCTTCTCTGACCTGAGTCTCCTTTGTGGATCTGCGGGGGCTA
+
CCCCDDDCFFFFGFFGGGGGGGHHGGGFHGHGHGGGGGGGGHHHHGGFEEGGHHHHGHHGGGGGGGGGGGGHHHHGGGGHGHHFHGGGGGGGGGHHHHH2G2///>@C<F111<<AC@CHFGHG0C;00<.00--;9C;EFF.:=:::C/:.:C.E.=-;CAFEDFDF-;B0BF0F0;:::FFFFFFFBFBF:;;9AFFB.;A9A00;BFFFFBFFF;:0;;FBFF0;FFBBF0:/.0;BFFB-;---;@:
@M05620:37:000000000-D9766:1:1101:10574:9463 1:N:0:52
GAGGCTGCTTTGGAAGAAACTCATAGAAGACTCCAAGGGAGTAAAAGAGCTGGTGAAACAATGGCAAGTAAGTCAGGCAGGTCCGCTGTAGCAAGCCTGTGGCTCCAATTGAACAATTCTTAGCATTTGTACTTGTAACTGATAAGCCACGGACAAAAGATCGGAAGAGCACACGTCTTAACTCCAGTCACATTCAGAAATCTCGTATGTTGTCTTCTCCTTGAAAAAAAAAAAACTCTGCAGGATCTCGA
+
AAAAA>BAFFDFFFBB4BFABBF5FGBEAAFHGHC33BEFEEF5G5A2GE332BB5B5FBBBF3G3ABD55DADDDE3B1>BB3>>?>B34@B3?11@1@F1??BFF34@3B??BB344444?3?4B4B?B4?B33BF4?434BB?1?B0</>D@0@F@?1F?/?F<0<01?F>A><>.>=<=G1//=<0=0===0000/=0==.:.;/00;;;G0:000;:C0BFFF-----;-9/;/////9.9/9/./
@M05620:37:000000000-D9766:1:1101:24654:9465 1:N:0:52
AGTGCCAGCTCTCAATCGCACAGGGGACCCAGGGCCTGGCCCCTCCATCCAGAAAACCTATGACCTCACCCGCTACCTGGAGCACCAACTCCGCAGCTTGGCTGGGACCTATGTGAGTATCCAGCGTAGGAATCTGGGAGTTGGGGAGGAGTGAGGAGTTGGGGAAAGACAGTCCTAACCGTGGAGGGTTCTGGTAAATGATGGGGTGAGGAGGGGCTCTTTGGCTCCCACCAGTCCCCCTGTCTGGTCTA
+
3>>AADBFBFFFFGGGGGFCGCCEFEEEGGHHFGGGGEHHFEECFGHFHGHHHBGHFAGHGHHFGGGBGHHGG>EEHHHHCGGHHHHHGHHHEFGGGHGHGHHGGGHHGHGHHHHFHFGFHHHHHGDGGGHGHHHHHHHGEHHHGGGGGGGHHHHHHGHHHGGGGGEHHHHHHHHHHHHHGFGGGGGG;9FFGGBFGGGGGBFGGGFBFFFFFFBBBBFFEFFFFFFFFFFFFFFFFFFFBFFFFFFBFFF
@M05620:37:000000000-D9766:1:1101:4253:9470 1:N:0:52
GAGGCTGCTTTGGAAGAAACTCATAGAATACTACAATGGCTTCCAAGAGCTGATGACACACTTTCCAGTAAGTCAGGCCGGTCAGCTATATCCCGCTTGTGTCTCCAATTTAAAAATTCTCAGCAGTTGTACTTGTAACTGAGAAGCAAGGGACAAAATATCGGAAGAGCACACGTCTTAACTCCAGTCACATTCAGAAATCTCGTATGCCGTCTGCTTCTTGAAAAAAAAAAAACCCCCAGTCTGGTTTT
+
>3AAA>FABDBDA4BBG4BGEGDHFFHHFHGH5D4F5B3FGFF35AB2AG3B3A5DB3BB1BB3D5DDDGFGG5DDGC10A>>12BD5DD5D4B1>>B?G31B4BFBFBBB@@3B3BB4BGBFGF0B4BBBFFBBB???BFD33BBB1B0??/?/0<F1@2@?><C/00?G<<?@??0.>>=1=F1>=>1=1=0==000/0<0=<..<<00::-..;;0:<;000;FFBBG@A--;;DF--;;B/////..
@M05620:37:000000000-D9766:1:1101:25910:9476 1:N:0:52
ACCACACCTTCTACAATGCGCTGCGTGTGGCTCCCGAGGAGCACCCCGTGCTGCTGACCGAGGCCCCCCTGAACCCCAAGGCCAACCGCGCGAAGATGCCCAGGTGAGTGGCCCGCTACCTCTTCTGGTGGCCGCCTCCCTCCTTCCTGGCCTCCCGGAGCTGCGCCCTTTCTCACTGGTTCTCTCTTCTGCCGTTTTCCGTAGGACTCTCTTCTCTGACCTGAGTCGCCTTTGGAACTCTGCAGGTTCTA
+
BBBBBAA>CFFFFFGCFF4AEEGEGGGAFAGHHABEAEGCGHHHHGGAEEGGHHGFFGH>EEGGFGGGGGGGHHGGGGGHGHHHHGGGG?>BDGGFHHHHHHHGHHHHHHGGHHGGG-CHHHHHHHHHHHGHHGGGGGGGGGGGGGGGGGGGGGGGGGADFFFFFFFFFFFFFFFFFFFFFFFFFFFF:;FFFFFFFFFFFFFDF/FFFFFFFFF;BFFFFFFEFFF99ADFFFFFFFFFFFFFFFFFFFB
@M05620:37:000000000-D9766:1:1101:13163:9484 1:N:0:52
AGTGCCAGCTCTCAATCGCACAGGGGACCCAGGGCCTGGCCCCTCCATCCAGAAAACCTATGACCTCACCCGCTACCTGGAGCACCAACTCCGCAGCTTGGCTGGGACCTATGTGAGTATCCAGCGTAGGAATCTGGGAGTTGGGGAGGAGTGAGGAGTTGGGGAAAGACAGTCCTAACCGTGGAGGGTTCTGGTAAATGATGGGGTGAGGAGGGGCTCTTTGGCTCCCACCAGTCCCCCTGTCTGGTCTA
+
ABBABFFFBFFFGGGGGGGGGEHGGGGGGGHHGGGGGGHHHHGHGGHHHHHHHHHHHGHHHHFHHHHHHHHGGGGGHHHHHHGGHHHHGHHHGGGGGHHHDHHGCGHHGHGHHHHHHHHHHHGHHGEGGGHHHHHHHHHGGHHHGGGGGGGHGHHHHGHHHHGGGGHGHHHHHHHHHHHHGGEGGGGGEFGGGGFGFGGEGGGGGGFFFFFFFFFFFFFFFFFFFFFFFFFFFFFFFFFFFFFFFFFFBFB
@M05620:37:000000000-D9766:1:1101:25892:9485 1:N:0:52
ACCACACCTTCTACAATGAGCTGCGTGTGGCTCCCGAGGAGCACCCCGTGCTGCTGACCGAGGCCCCCCTGAACCCCAAGGCCAACCGCGAGAAGATGCCCAGGTCAGTCGCCCGCTGCCGCCTCTTGCGGCCTCCCCCCTCCCTCCTAGCCTCCCGGAGCTGCGCCCGTTCTCACTTGTTCTCTCTTCCGCCGTTTTCCGTTGGCCTCTCTTCTCTTACCTGAGTCTCCTTTGGAACTCTGCAGGTTCTA
+
BBBBBBBBFFFFGGGGCFGGGGGHGGGGH?GHGFGGGGGCEHHHHGGGFCGGBGHHHHHGGG0EFGGGGGGHHHHGGGGHGHHHHGGGGCGGGGGHHF2?G2//<11<11/><<----.>---<<<000--:A..;...@-;A.;9./0;C:0:AE.:;9-;/:-:9@-@FFA//B///:;B/////;:/9.9@-;/AFB.;/;:///./;FF//:://;BB//;/9//;B/9/;/::BB/;B/9FF///;
@M05620:37:000000000-D9766:1:1101:19515:9487 1:N:0:52
AGTGCCAGCTCTCAATCGCACAGGGGACCCAGGGCCTGGCCCCTCCATCCAGAAAACCTATGACCTCACCCGCTACCTGGAGCACCAACTCCGCAGCTTGGCTGGGACCTATGTGAGTATCCAGCGTAGGAATCTGGGAGTTGGGGAGGAGTGAGGAGTTGGGGAAAGACAGTCCTAACCGTGGAGGGTTCTGGTAAATGATGGGGTGAGGAGGGGCTCTTTGGCTCCCACCAGTCCCCCTGTCTGGTCTA
+
BCBBBFFFCFFFGGGGGGGGGGHHGGGGGGHHGGGGGGHHHHGHGGHHHHHHHHHHHGHHHHHHHHHHHHHGGGGGHHHHHGHHHHFHGHHHGGGGGHHHGHHGGGHHGHHHHHHHHHHHHHHHHGGGGGHHHHHHHHHGGHHHGGFGGGGHHHHHHGHHHHGGGGHHHHHHHHHHHHHHGGGGGGGGEFGGGGGGGGGGGGGGGGFFFFFFFFFFFFFFFFFFFFFFFFFFFFFFFFFFFFFFFFFFFFB
@M05620:37:000000000-D9766:1:1101:4970:9498 1:N:0:52
GAGGCTGCTTTGGAAGAAACTCATAGAATACTGCAAGGGATTCAAAGAGCTGATGAAACACTTGCAAGTAAGTTAGGCATATCCGCTATATCTCTCTTGTGGCTCCAATTGAACAATTCTCAGCATTTGAACTTGTAACTGACAAGCCAGGGACAAAAGATCGGAAGAGCACACGTCTGAACTCCAGTCACATTCAGAAATCTCGTATGCCGTCTTCTTCTTGAAAAAAAAAAAAATGGAACAGAATATGT
+
A?ABABFBFFFFGC5BFGFGGGHHHHHGFHHHAB4G32A2BBBDE5DGFHBBBBFFA5BAABBA535BFDDHG55DGF333DD5BAE0BF5D5@5BB@BB31?FGGEFB33DB@D?B4DDF@FFF?DDD4BEDDBBDG?GDH3B3B?/BB?E?FFAFG2?2F//?//GH2FGF?@???/=?FB=G>>1>1=1><>F><=F>B=D<<<CG00<<:C.C00<CC:;:GFA?:??;-9-.;0090///00000:
@M05620:37:000000000-D9766:1:1101:11202:9504 1:N:0:52
ACCACACCTTCTACAATGAGCTGCGTGTGGCTCCCGAGGAGCACCCCGTGCTGCTGACCGAGGCCCCCCTGAACCCCAAGGCCAACCGCGAGAAGATGCCCAGATGAGTCGCCCACTACCTCTTCTGGCGGCCGCCTCCCTCCTTCCTCGCCTCCAGCTGCTCCGCCCTTTATCGCTGGTTCTCTCTTCTGCCGTTTTCCGTACGCCTCTCTTCTATGTCATACGTCTCCGGTACTATGCAGCAGCTAGAA
+
AAAABAABFFFFFGGDFGGDG5FCEFGGHEGHEGFEGGGGGHHHHGGGEAEFHFFHHHHGGGGGGGGGGGGHHHFFGGGGGHHGEGGEGFGGCDHHFF?222F/??1?<1//?/.>0<FFGHHH1>GH0-<AC-A-..;EFFGBF0/00.9B..;/C/0;B9/B...--;/9//..9.9B////9BFBFBFB/;D./.;/./;.-.-..BFF//9/://////:./;B./9-9-.////;///.;.;////
@M05620:37:000000000-D9766:1:1101:22662:9521 1:N:0:52
ACCACACCTTCTACAATGAGCTGCGTGTGGCTCCCGAGGAGCACCCCGTGCTGCTGACCGAGGCCCCCCTGAACCCCAAGGCCAACCGCGAGAAGATGCCCAGGTGAGTGGCCCGCTACCTCTTCTGGTGGCCGCCTCCCTCCTTCCTGGCCTCCCGGAGCTGCGCCCTTTCTCACTGGTTCTCTCTTCTGCCGTTTTCCGTAGGACTCTCTTCTCTGACCTGAGTCTCCTTTGGAACTCTCAGGTTCTAG
+
BBBBBBBBFFFFGGGGGGGGGGHGFFGEGEGFHGGEEGG?EGFHHGGGAEEFGGHHHHFGCGEGGGEGG?EGHHHGGGGHGHHGAFEECC/CCGHF2FHHGHHGGHGFGHEFHACFGGGHEHHHHHHHHHFHFFG?EGHGHHAHHGFFGFGFGGGEGFAAAFGGADFFAFFFFFEFBFFFFBFFFFFFFBBFBBFDFFFFFF.DFFFFFFFFFFFFFF/FBFFFBFF/FFFFFFEF/BFFFFFFEFFEFB9
@M05620:37:000000000-D9766:1:1101:24611:9524 1:N:0:52
GAGGCTGCTTTGGAAGAAACTCATAGAAGACTCCAAGGGAGTAAAAGAGCTGATGAAACAATGGCAAGTAAGTCAGGCATTTCCGCTTTAGCACTCTTGTGGATCCAATTGAACAATTCTCAGCATTTGTACTTGTAACTGACAAGCCAGGGACAAAAGATCGGAAGAGCACACGTCTGAACTCCAGTCACATTCAGAAATCTCGTATGCCGTCTTCTGCTTGAAAAAAAAAACAATGTACATAGTATATA
+
A>AAAAFAFFFFGGGBFGFGGGGHGGHHH4GHHHFBBFG2FAFGFHHGHHHFGFGHGDHFHHHFBCBFDFGHHHFGHHHHHHHFGGGGG55FGHHHDGHFHGHHHHHHGHHHDG4FHHHHHHHHDGHHHHHHHHHH44FGHFH33FGGCGHGCGF0F0GGHHGGGGG0GHHFHHGFHHG1FGGHHEF<GGGHGHHHHFG/G0=GCCEHHHHGCGGCGHHGHHGGF0C.;?BG?.;.0///9///////;:/
@M05620:37:000000000-D9766:1:1101:13088:9543 1:N:0:52
GAGGCTGCTTTGGAAGAAACTCATAGAATACTCCAAGGGCTTCAAAGAGCTGATGAAATAATTGCAAGTAAGTCAGGCAATTCAGCTATAGCACTCTTGTGGATCCAATTGAACAATTCTCAGCATTTGTACTTGTAACTGAAAAGCCAGGGACAAAAGATAGGAAGAGCAGACGTCTGAACTCCAGGCACAGTCAGAAATCTCGGATGCCGTCGACTCTTTGAAAAAAAAAAGTCCCCCTGTCTGATCTA
+
A1AAAACA1DBFEGGGGCFCAAAFAGHD3FEB1ABG10B000A1DAF0AB1AB11DAF2D1B2A1111ADAD222BA0/01BF1D1A12@2D111011BDG?11B0GG@@BB@1BF1F1F@FFEG1BB22BFHD11>BB2F11>>FB0<<FEAF/0FC0/111BGHF<0GH00F@F/0/?1111?1?0</?001>><F111111<...-/0<.<--=..0;C0000;:AGG?A.0;;BE-999BF//:/99
@M05620:37:000000000-D9766:1:1101:22459:9551 1:N:0:52
GAGGCTGCTTTGGAAGAACCTCATAGACGACTCCAAGGGAGCAACCTCGATGAGGAAAAAATGGCTGACACGCCTACCGAAGCTGAAACAGCAGTCTATGGTACATACTTGCACCATTCTCCAAATTTGTACTTAACACTGCAACGCCCGGAAACAACGAACGGAAGAACACCACGCTGCCCACCCATCCCCTTCAGATCTCTCGTATGCAGTCAACTGCTTAGCTTCCACCATTCTTCCCTTTAACTTAC
+
A>AABAFAFFDFFGGGGG44AFC5EGH4A2EF2BBAE2B2AAG32BF3AA355BGFHACG0F332211B33B0111BB/1//>3B@33@B?F00434444B444B4B3BFB4BGFH3FE?431B?BGFG?FB2221??<D@11<1<//////>-<0<><..<<.<<../<</C....:.;.:0..;.9/;9././:;F0/09;0A9AB/000;///;;;/99/////;/;/.;://////./////;:/;/
@M05620:37:000000000-D9766:1:1101:28418:9555 1:N:0:52
AGTGCCAGCTCTCAATCGCACAGGGTACCCAGGGCCTGGCCCCTCCATCCAGAAAACCTATGACCTCACCCGCTACCTGGAGCACCCACTCCGCAGCTTGGCTGGGACCTATGTGCGTATCCAGCGTCGGAATCTGGGCGTTGGGGCGGCGTGCGGCGTTGGGGACAGACAGTCCTAACCGTGGAGGGCTCTGGAAAATGATGGGGTGAGGCGGCGCTCTTTGGCTCCCCCCAGTCCCCCTGTCTGGTCTA
+
>A>>>DFFBFFFG4GBBAF2E?GCGA4BDAGG2BE2BFGHCHGHGGHHHAGGFHFBGGHHFFBHHDFGHHHEF0>EHHBB2BBGHHE1EGHB1E?E>G3?AGFGGGHGFHGGHEG2/?CFHG2BF<C/<///??FGGH/CCCGHGG<CC-;;A99B-B=>BF;BF-9A9..9BFFF//.ABFEB.;DB.AEFFF/9/;/;9FFFFFAB:9A.@?-;BBDFFFFFF/BEF.;>-:/BFFFFB?FFFFFFFF/
@M05620:37:000000000-D9766:1:1101:5828:9571 1:N:0:52
GAGGCTGCTTTGGAAGAAACTGACAAGCCAGGGACACAAGATAGGAAGAGCACACGTCTGAACTCCAGTCAAATTCAGAAATCTAGTATGCCTTCATCTGCTTGAACAAAAAAAAGACCCATCTTCTGAAGGACGCCTCCCTCCTTCCTGACCTCCCCAGAATACGCCTTTTCTGCTTGGTTCTCTCTTCAGTCGTTTTCCGCTACCCCAGCTTTTGTGACTTGTGATTCTTTTGGAACTCTGCATGTTCT
+
>1>>>>BABBB@A1111B1AFGFBAFBA00FAAB00BAFG0FDBG1DA0BB1AAAEF/ABDB1FBB1BFB1D12D11B2B11DD2DD2@BD1111122@11B11BB110F0?EE>?/<0/<00B22>B221<0<///0///00?0<@?1110011?A/0..011<..-0.>0=<0000<.0<=00<0<;:0000;.;:.<::..--/....;000009/0;000;900090;0;0-//B////////9/9;
@M05620:37:000000000-D9766:1:1101:22030:9579 1:N:0:52
AGTGCCAGCTCTCAATCGCACAGGGGACCCAGGGCCTGGCCCCTCCATCCAGAAAACCTATGACCTCACCCGCTACCTGGAGCACCAACTCCGCAGCTTGGCTGGGACCTATGTGAGTATCCAGCGTAGGAATCTGGGAGTTGGGGAGGAGTGAGGAGTTGGGGAAAGACAGTCCTAACCGTGGAGGGTTCTGGTAAATGATGGGGTGAGGAGGGGCTCTTTGGCTCCCACCAGTCCCCCTGTCTGGTCTA
+
BCABBFFFCFFFGGGGGGGGGGHHGGGGGGHHGGGGGGHHHHGHGGHHHHHHHHHHHGHHHHHHHHHHHHGGGFGGHGHHHHHHHHHHGHHHGGGGGHHHGHHGGGHHGHHHHHHHHFHHHHGHHGEGGGHHHHHHHHHGGHHHGGGGGGGHHGHHGGHHHHGGGGHHGHHHHHHGHHHHGCCDFGGG9FFGGGGGGGGGGGGGGDDCEFFFFFFFFFFFFFFFFFF?EFFFFFFFFFFFFFFFFFFFFFF
@M05620:37:000000000-D9766:1:1101:11749:9593 1:N:0:52
GAGGCTGCTTTGGAAGAAACTCATAGAATACTGCAAGGGCCTCAAAGAGCTGATGAAACATTTGCAAGTAAGCCAGGCGTTTCCGCTATAGCGCTCCTGTGGCTCCAATTTAATAATTCTCAGCATTTGTACTTGTAACTGACAAGCCAGGGACAAAAGATCGGAAGAGCACACGTCTTAACTCCAGCCACATTCAGAAATCTCGTATGCGGGCTTCTTTTTGAAAAAAAAAAATCCCCACGTCGTAACTT
+
A?AAA?CA1DFFCGGGGGGGGGHFHHHA3BFAAABA1BE00AB11BD0AG1FB11FAF1GAD22D2DB1B2D11AA//AA/>F2?EA//@2B>>/?/B@110/BBFHB1B22B2BG222BFGH1G1B2BB2BBE11>F2211BBB<//<0?/?AFAFHHA11</?FAH0?G00<<0.0.<<>==<1</<.<.0=00000<000<...::0.:---.9;00;9;C900.99--9--///:-;-;--;---;/
@M05620:37:000000000-D9766:1:1101:22019:9595 1:N:0:52
AGTGCCAGCTCTCAATCGCACAGGGGACCCAGGGCCTGGCCCCTCCATCCAGAAAACCTATGACCTCACCCGCTACCTGGAGCACCAACTCCGCAGCTTGGCTGGGACCTATGTGAGTATCCAGCGTAGGAATCTGGGAGTTGGGGAGGAGTGAGGAGTTGGGGAAAGACAGTCCTAACCGTGGAGGGTTCTGGTAAATGATGGGGTGAGGAGGGGCTCTTTGGCTCCCACCAGTCCCCCTGTCTGGTCTA
+
>>AAAFFFAFFFFG3GGAF1EECHFGGGGEGGGCEECAFGHHGHGGHHHHFGHHBGGGFHHHFHHHHFHHHGGGGGHHHFHHH/GGHHGHHHGG?EEFGHEHB?EEFCEHFGB2FFFHHFDGFGHG/ABAGHHHHHHHHEC0?G/@FCCGCHHHB.CC<CD/<@CCFA/:CGCFGHHHHG?E.?AE?@GF.BFFFFFFGGBBF0CCF@FF-FB-----;//;/9FFBAEFFFFF9;FFFF?9BFBB/FBF/
@M05620:37:000000000-D9766:1:1101:7589:9599 1:N:0:52
AGTGCCAGCTCTCAATCGCACAGGGGACCCAGGGCCTGGCCCCTCCATCCAGAAAACCTATGACCTCACCCGCTACCTGGAGCACCCACTCCGCAGCTTGGCTGGGACCTATGTGAGTATCCAGCGTAGGAATCTGGGAGTTGGGGAGGAGTGAGGAGTTGGGGAAAGACAGTCCTAACCGTGGAGGGTTCTGGTAAATGATGGGGTGAGGAGGGGCTCTTTGGCTCCCACCAGTCCCCCTGTCTGGTCTA
+
>A>>>DFFBFFFG4BFFFF2E?GDGEBAEEGG2BEEFGHHHHGHGGHHHGHHHHEBFEFHGGHHHDFHHHHGG>>EHBGG2BGHHH11?FHFEGCGEHDGGHGGGGHHGHHHHHHHHHHHHHHHHGEDCG@FGHHHHH0FGHHHGG.CG.<CH0DGBEHHGHGGE.CH/GFHHHHHHHHGGGGG9EGGEFFGGGCFFGGGGGGGGFFFFFFFFFFFFFFFFFFFFFFFFFFFFFFFFFFFFFFFFFFFFFF
@M05620:37:000000000-D9766:1:1101:11759:9608 1:N:0:52
AGTGCCAGCTCTCAATCGCACAGGGGACCCAGGGCCTGGCCCCTCCATCCAGAAAACCTATGACCTCACCCGCTACCTGGAGCACCAACTCCGCAGCTTGGCTGGGACCTATGTGAGTATCCAGCGTAGGAATCTGGGAGTTGGGGAGGAGTGAGGAGTTGGGGAAAGACAGTCCTAACCGTGGAGGGTTCTGGTAAATGATGGGGTGAGGAGGGGCTCTTTGGCTCCCACCAGTCCCCCTGTCTGGTCTA
+
AA>AAFFFBFFFGGGGGGGGGGHHGGGEGGHHFGGGGGHHHHGHGGHHHHHHHHHHHGHGHHHHHHHHHHHGGEEGHHHHGHHHHHG1EHGHGGGGGHHHGHHGGGHHGHHHHHGHHGHHHHHHHGGDGGGHHHHHGHAFGHHHGGEGGDEHGDHHCDHHHHGGGDGHHHHHHHHHFHHHGGGGEEGGFGGGGGGGGGGGGGGGGGADFFFFFFFFFFFFFFFFFFFFFFFFEFFFFFFFFFFFFFFFFF/
@M05620:37:000000000-D9766:1:1101:22243:9614 1:N:0:52
ACCACACCTTCTACAATGAGCTGCGTGTGGCTCCCGAGGAGCACCCCGTGCTGCTGACCGAGGCCCCCCTGAACCCCAAGGCCAACCGCGAGAAGATGCCCAGGTGAGTGGCCCGCTACCTCTTCTGGTTGCCGCCTCCCTCCTTCCTGGCCTCCCGGAGCTGCGCCCTTTCTCACTGGTTCTCTCTTCTGCCGTTTTCCGTAGGACTCTCTTCTCTGACCTGAGTCTCCTTTGGAACTCTGCAGGTTCTA
+
CCBCCCBCFFFFGGGFGGGGGGHHGFGEFAHGHGGGGGCGGHHHHGGGFGGGHHHHHHHGGGGGGGGGGGGHGHHGGGGHGHHHHGGGGGGGGGHHHHBGH2/??11?1??/FHA?<->GB<0D0<0<=0<CG-<CDAGGBCECG0G:0B.FB9EE.;-9:C0;-:CF-FFB999F00;:BB990::BB099B-.AFFBF.9..;00;B0:0BBBBF00;FB/;B::FFF0BF0;0B9000000;FFF000
@M05620:37:000000000-D9766:1:1101:17125:9615 1:N:0:52
GAGGCTGCTTTGGAAGAAACTCATAGAAGACTCCAAGGGAGTAAAAGAGCTGATGAAACAATGGCAAGTAAGTCAGGCATTTCCGCTTTAGCACTCTTGTGGATCCAATTGAACAATTCTCAGCATTTGTACTTGTAACTGACAAGCCAGGGACAAAAGATCGGAAGAGCACACGTCTGAACTCCAGTCACATTCAGAAATCTCGTATGCCGTCTTCTGCTTGAAAAAAAAAAAACCCCATCTATCTCCTA
+
A>AAA1>AFFFFCGGG1FGGFGFGGFHHH1FGGHC1BFG0FECGGFHGHHHHGHHHHGHHHHHGHFFGFGFHHGHGHHHHHHHHGGGEFFGHGHHHHHHHHGHHHHHHHHHGHHHHHHHHHHHHGHHHHHHHHHHHHFHHHHHHEHHGHHHGGGGHHFHGHGHGGGGHHHHHHHGHHHGHHHGHHHHGGFHGHHHHHHFHH0DGHGGHHBFCACHGGHHGHHHHGEGFAAGG@-99----999////;/9;
@M05620:37:000000000-D9766:1:1101:4858:9626 1:N:0:52
ACCACACCTTCTACAATGAGCTGCGTGTGGCTCCCGAGGAGCACCCCGTGCTGCTGACCGAGGCCCCCCTGAACCCCAAGGCCAACCGCGAGAAGATGACCCAGGGAGGTGGCCGCCACCTTTTTTTGTGGCCCGCCTCCTCCCTTCTGGCCCCCCGGGGCTGCGCCCCTTTTTACCTGGTCTCCCCTCCTGCGGTTTCCGGAGGACCTCTCTCTTTTGCCCGAGGCCCCTTTTGGAATTTTCAGGGTCTT
+
BBBBBBB>CFFFGGGGGG5BGFHHGGGAAEHHHFFEDGGGGHHHHGGGGGGGHHHHHHHEEFGGGGGGGGGGHHHGGGGHGHHHHGGGGG/BDGHFGHDHH2/?///?//?.>GC---<C.00=0<-;//:.=.-;-.;C/9=.;0;00;0;.-=@-9-;-;.9--;B-;F///99/9;.F/////.;.../;--;DF/B.-.-;....///;/;//://;/.----..;.;F/F-;9///////;.;/./
@M05620:37:000000000-D9766:1:1101:8243:9628 1:N:0:52
GAGGCTGCTTTGGAAGAAACTCATAGATTACTGCAACAGTTCCCCCTGGACCTGGAAAAGTTTCTTGCCTGGCTTACAGAAGCTGAAACAACTGCCTACAGGCTGCTACCCGTAAGGAAAGGCTCCTAGAAGACTCCAAGGGAGTAAAAGAGCTGATGAAACAATGGCAAGTAAGTCAGGCATTTCCGCTTTAGCACTCTTGTGGATCCAATTGAACAATTCTCAGCATTTGTACTTGTAACTGCAAGCCA
+
BAAAABFBFFFFGCFEAGBGGGHGHHHHHHHHHHGFHHHHHGFGHGEFHGHHHHGGB3CGFHHFGHHGFGGGGGHEBGGHHHFGHEEGFGCHHHHHBG?CGB1FBFGFHHHGGGGHH3FFHHGBF?BFHHHHFBFGHHHHGGHG<BFHHBCGFDGBGFGHHHHHHGHFFHGGFHH@FG?0>GGFGGGDDDCE0DHGH</GHG=GD0<;GGHB<GGHFHHHGFCGC;:0;C0C;CFGGGBBFGGFGGGCEFB
@M05620:37:000000000-D9766:1:1101:21149:9629 1:N:0:52
AGTGCCAGCTCTCAATCGCACAGGGGACCCAGGGCCTGGCCCCTCCAGCCAGAAAACCTATGACCTCACCCGCTACCTGGAGCACCAACTACGCAGCTTGGCTGGGACCTATGTGAGTATCTAGCGTAGGAATCTGGGCGTTGGGGAGGAGTGAGGAGTTGGGGAACGACAGTCCTAACCGTGGAGGGTTCTGGTAAATGATGGGGTGAGGAGGGGCTCTTTGGCTCCCACCAGTCCCCCTGTCTGGTCTA
+
AA>AAFF11CFFGGGFGGEGGGHHGGG0AEG0F0EE/BGHCGGCFGG1FF0GAEGFGEF1FFBGHHHFHAAGEEEEHFHHHHHHHHGEFF1FEEG/EGGGEH1<EEFFAG1GB>2>BGHDD2FGHGF/</111FGFGB/<<><CGG.<C.C/<GHF<.CGHFCGGG.;C@9A99CB0C/9@C.?.;A?GGGGGFFB/FFBF///:A-@EF?F?B-9>@EB/99:BFF-EF-AEAF/:BEB@-9B9:/BBB/
@M05620:37:000000000-D9766:1:1101:4863:9644 1:N:0:52
ACCACACCTTCTACAATGAGCTGCGTGTGGCTCCCGAGGAGCACCCCGTGCTGCTGACCGAGGCCCCCCTGAACCCCAAGGCCAACCGCGAGAAGATGCCCAGGTGAGTGGCCCGCTACCTCTTCTGGTGGCCGCCTCCCTCCTTCCTGGCCTCCCGGAGCTGCGCCCTTTCTCACTGGTTCTCTCTTCTGCCGTTTTCCGTAGGACTCTCTTCTCTGACCTGAGTCTCCTTTGGAACTCTGCAGGTTCTA
+
BBBABBBBFFFFGGGGFGGGGGHHGFDEE2GHGGGGGGGGGHHHHGGGGEGGHHGHHHHGCGGGGEGGGGGHHHHGGGGHEGHHHGG?FGGGGGGHFH2?GHHFHHHHHHGGHHGGGGGHHHHHHHHFHHGHHGGGGGHGHHGHHGGGGBFGGGGGG@-AAFGGFGFFFFFFFFFFFFFFFFFFFFFFFFFFFFFFFFFFFFFFFFFFFFFFFFFFFFFFFFFFFFFFFFFFFFFFFFFFFFFFFFFFFFB
@M05620:37:000000000-D9766:1:1101:8202:9647 1:N:0:52
ACCACACCTTCTACAATGAGCTGCGTGTGGCTCCCGAGGAGCACCCCGTGCTGCTGACCGAGGCCCCCCTGAACCCCAAGGCCAACCGCGAGAAGATGCCCAGGTGAGTGGCCCGCTACCTCTTCTGGTGGCCGCCTCCCTCCTTCCTGGCCTCCCGGAGCTGCGCCCTTTCTCACTGGTTCTCTCTTCTGCCGTTTTCCGTAGGACTCTCTTCTCTGACCTGAGTCTCCTTTGGAACTCTGCAGGTTCTA
+
BBBABBBBFFFFGGGFFG5FGFHHGEE24AGGGFFE?EFGDHHGHGGGAAEFFHFHHHFE?EFGGEGGGGGHHFHGGGGHGGHHHGGGGG@BCGHB2FGFHHHGHHHFGHEGHHGCCGGHHHFHHHHFHHDFFGGGGGHGHHGHHGGGGGGGGFGGDB-;@GGGAFFF-9/BFFFFFFFBFFFFFFFFFFFFFFFFFFFFFFFFFFFFFFFFFFFFFFFFFFFFFFFFFFFFFFFFFFFFFFFFFFFFFFB
@M05620:37:000000000-D9766:1:1101:5519:9650 1:N:0:52
ACCACACCTTCTACAATGAGCTGCGTGTGGCTCCCGAGGAGCACCCCGTGCTGCTGACTGAGGCCCCCCTGAACCCCAAGGCCAACCGCGAGAAGATGCCCAGGTGAGTGGCCCGCTACCTCTTCTGGTGGCCGCCTCCCTCCTTCCTGGCCTCCCGGCGCTGCGCCCTTTCTCACTGGTTCTCTCTTCTGCCGTTTTCCGTAGGACTCTCTTCTCTGACCTGAGTCTCCTTTGGAACTCTGCAGGTTCTA
+
CCCCCCCAFFFFFGGGGG5FGGHHGFGBFFHHHFFEDEGGGHGHHGGGGFGGHHHHHHHGHFGGGGGGGGGHFHHGGGGHGHHHHGGGGG/BDGHEGHHHHHEFHHGCGHGGHHGGGGGGHHHHHHHHHHGHHGGGGGHGHHGHHHHHHHHHHHHGGG-;C?DGGGFFFFFFFFFFFFFFFFFFFFFFFFFFFFFFFFFFFFFFFFFFFFFFFFF:;FFFFFF//BF;;FFFFFFFFFFFFFFFFFFFFFB
@M05620:37:000000000-D9766:1:1101:6034:9653 1:N:0:52
GAGGCTGCTTTGGAAGAAACTCATAGATTACTGCAACAGTTCCCCCTGGACCTGGAAAAGTTTCTTGCCTGGCTTACAGAAGCTGAAACAACTGCCTACAGGATGCTACCCGTAAGGAAAGGCTCCTAGCAGACTCCAAGGGAGTAAAAGAGCTGATGAAACAATGGCACGTAAGTCAGGCATTTCCGCTTTAGCACTCTTGTGGATCCAATTGAACAATTCTCAGCATTTGTACTTGTAACTGACAAGCC
+
A3ABAAFAFFDFGGGGGGGBFGHHHHHHHHHHFGEGGGFBDGHHHGEGCGGFHHHHHDAFBGHHGGHHHHHHHFF3FGHGHHHHHFEEFFGHHHHHHHHHHHFHHHHHHHHGGE1FHHHC0GHHHGHHH3GG3GHHH3CGGG/C?2B3BFCGHGH2FG2G2FF/FGFHH1AG000@GHHHH.GHHHHGGGGGDGHHHFHHHHHHGHHHHF0;GH0;C0CHHGHFGHHGGFGGCFGGGGG00CFGGGFBFGG
@M05620:37:000000000-D9766:1:1101:13850:9654 1:N:0:52
ACCACACCTTCTACAATGAGCTGCGTGTGGCTCCCGAGGAGCACCCCGTGCTGCTGACCGAGGCCCCCCTGAACCCCAAGGCCAACCGCGAGAAGATGCCCAGGTGAGTGGCCCGCTACCTCTTCTGGTAGCCGCCTCCCTCCTTCCTGGCATCCCGGCGCTGAGCCCTTTCTCACTGGTTCTCTCTTCTGCCGTTTTCCGTAGGACTCTCTTCTCTGACCTGAGTCTCCTTTGGAACTCTGCAGGTTCTA
+
AAA1AAAAFFFFGGGGFGE1FAGFGAAAAAGH1BFAEEGGGGHHHGGGGFGGGHGHHHHGGGCGGCGGGGG0GCGGGGAH/<GHHG//>CB@CGFHFHFFHHHGHHGHHHGGH/AC-<AH10<GH0=<00<<DEGG.CGEF/CH0C:0<9F/CF/;BA-=AG--;FFFEFFFFFFFFFFFFF/BBFFFFFFFF-;;FEBFFFFFBBFFFBFBFFFFFFFFBF-/;BBBFFBFFFFFFFFFFFFFFF-B9F;
@M05620:37:000000000-D9766:1:1101:5130:9655 1:N:0:52
GAGGCTGCTTTGGAAGAAACTCATAGAATACTCCAATGGATTCCAAGAGCTGATGAAACACTTTCAAGTAAGTCAGGCATATCCGCTATATCACTCTTGTGGCTCCAATTGAACAATTCTCAGCATTTGTACTTGTAACTGACAAGCCAGGGACAAAAGATCGGAAGAGCACACGTCTGAACTCCAGTCACATTCAGAAATCTCGTATGCTGTCTTCTGCTTGAAAAAAAAAAAAGAACTCAACAAACTCT
+
A?ABABFBFDFFGBBFGGGGGGFHHFHG5DFH4B4B5333BBBAD5FFGGBBABEHA5BBBBA3555DDDDHGB5AFF1A3DDDBAB0BD5D5D5BBD3DF11GGGHH4B3BB3B23B@BF@EFH3BBFFBBBB?BFG?B4?BBGH??B0?EFFFACF2?FG???/?FFFF@F<@<<?/<FF?1?<<>>1=1=1=G111<><>F.<CGCF0=0<0<==00=;0;G0;A@@FGD;99.9.////./.:.///
@M05620:37:000000000-D9766:1:1101:8357:9658 1:N:0:52
ACCACACCTTCTACAATGAGCTGCGTGTGGCTCCCGAGGAGCACCCCGTGCTGCTGACCGAGGCCCCCCTGAACCCCAAGGCCAACCGCGAGAAGATGCCCAGGTGAGTGGCCCGCTACCTCTTCTGGAGGCCGCCTCCCTCATTCCTGGCCTCCCGGCGCTGCGCCCTTTATCACTGGTTCTCTCTTCTGCCGTTTTCCGTAGGCCTCTCTTCTCTGCCCTGAGTCTCCTTTGGAACTCTGCAGGTTCTA
+
>>>AAA>AFFFFGGGBAFFDE1F1EEEFAAGHFFGG?AE//F/FGGEG/AE/1B1ADGBECF/EF?>EGEFG@>>EGGCFC/FF/FF@C/<@</0<?1FHFEEEFCGFF1/F0G<A-AGB<DGGFFBD0C.CC@:ACCC:CG.:0;FFFBAF0CEEG-;;---A@@F<@B//;B///BBB/99BBB/9FFF/9-:-/;/B?BA9-//9A/BB/BF/9//9-;---/9/;B//BBB//;/9BB//BF9BFFB
@M05620:37:000000000-D9766:1:1101:14217:9659 1:N:0:52
ACCACACCTTCTACAATGAGCTGCGTGTGGCTCCCGAGGAGCACCCCGTGCTGCTGACCGAGGCCCCCCTGAACCCCAAGGCCAACCGCGAGAAGATGCCCAGGTGAGTGGCCCGCTACCTCTTCTGGTGGCCGCCTCCCTCCTTCCTGGCCTCCCGGAGCTGCGCCCTTTCTCACTGGTTCTCTCTTCTGCCGTTTTCCGTAGGACTCTCTTCTCTGACCTGAGTCTCCTTTGGAACTCTGCAGGTTCTA
+
AAAAA1AACFFF3GGFFGGGGFGGEEEE0EGHHGG?0EE/AGCGHGGG/EEEBDFHHHFGGGGGGEGGGEFFCHHGGGEHFHHH/FGGGCCG?/01D1GHHBCGGHHGGFFEHH-ACCCHHHEGHHHB=GCHH?C@CGGGHH?HHGFFGGGFGGGFG?@??FGGGGF@@BBFFFFFFFBBFFFFFFFFFFFFF@AFFFFFFBFFFBBFFFFFFFFF/BBFFFFFFBB/BFB9//BF/FBFFBFFB--;BB/
@M05620:37:000000000-D9766:1:1101:3515:9662 1:N:0:52
AGTGCCAGCTCTCAATCGCACAGGGGACACAGGGCCTGGCCCCTCCATCCAGAAAACCTATGACCTCACCCGCTACCTGGAGCACCAACTCCGCAGCTTGGCTGGGACCTATGTGAGTATCCAGCGTAGGAATCTGGGAGTTGGGGAGGAGTGAGGAGTTGGGGAAAGACAGTCCTAACCGTGGAGGGTTCTGGTAAATGATGGGGTGAGGAGGGGCTCTTTGGCTCCCACCAGTCCCCCTGTCTGGTCTA
+
AAAAAFFFBFFFGFGGGGGEEE4GFAEE22BGB22BB22BBFEHF1A55BCGH3FFGFHHHGHFCFC@GHGGG>@>2FGFHGGHHHHHGHHGEFCGEFFGGGHGGGHHGHHHHHHHHHHHHHHHHGGGGGHHHHHHHHFGGHHHGG<DGGGHHFHHHGHHHHGGGGHHHHHHHHHHHHHHGFGGGGGGCFFGGGFGGGGGGGGGGGGFFFFFFFFFFFFFFFFFFFFFFFFFFFFFFFFFFFFFFFFFFFF
@M05620:37:000000000-D9766:1:1101:5531:9665 1:N:0:52
ACCACACCTTCTACAATGAGCTGCGTGTGGCTCCCGAGGAGCACCCCGTGCTGCTGACTGAGGCCCCCCTGAACCCCAAGGCCAACCGCGAGAAGATGCCCAGGTGAGTGGCCCGCTACCTCTTCTGGTGGCCGCCTCCCTCCTTCCTGGCCTCCCGGAGCTGCGCCCTTTCTCACTGGTTCTCTCTTCTGCCGTTTTCCGTAGGACTCTCTTCTCTGACCTGAGTCTCCTTTGGAACTCTGCAGGTTCTA
+
BBBBBAABFFFFGGGFGGGGGFHHFEEFHFFHGGGFGGGCEHCHHGGGEDGGFGHHHHFHBGFGGGGGGGGFFHHGGG?HEHHH/FG/EEFGCAHHHHHHHHHGHFHHHHGFHHGGG/CHHHHHHHFHGFGGHGGGGGHGHHGHHHHH0/;GHHHGDB-9;F9B9BGGGGGGGGFFFFFFFFFFFFFFFFFFFFDFFFFFFF?DF/BFFFFFFFFFFFFFF/FFFFFFFFFFFFFFFFFFFFFFFFFFFFB
@M05620:37:000000000-D9766:1:1101:15254:9666 1:N:0:52
AGTGCCAGCTCTCAATCGCACAGGGGACCCAGGGCCTGGCCCCTCCATCCAGAAAACCTATGACCTCACCCGCTACCTGGAGCACCAACTCCGCAGCTTGGCTGGGACCTATGTGAGTATCCAGCGTAGGAATCTGGGAGTTGGGGAGGAGTGAGGAGTTGGGGAAAGACAGTCCTAACCGTGGAGGGTTCTGGTAAATGATGGGGTGAGGAGGGGCTCTTTGGCTCCCACCAGTCCCCCTGTCTGGTCTA
+
AABBCFFFBFFFGGGGGFGGGGHHGGGGGFHHGGGGGGHHHHGHGGHHHHGHHHHHHGEHHHHHHHHFHHHGGFGGHHHHHHHHHHHHGHHHGGGGGFEHGFHGGCHHGHBHFDHFFFHHHHFGH??ADDDGFGDFFHHGGBGHGFGCGGG<CFFFFDCCG0E@ECGHHHHHCCG0GFBGFGGGBEGGGGGFFF;;;BFFFFGGGBD9EAAFFDCFD@EFFFFFBBFAAB9DEFFFBFEDCABFFBFBB9;
@M05620:37:000000000-D9766:1:1101:9529:9676 1:N:0:52
AGTGCCAGCTCTCAATCGCACAGGGGACCCAGGGCCTGGCCCCTCCATCCAGAAAACCTATGACCTCACCCGCTACCTGGAGCACCAACTCCGCAGCTTGGCTGGGACCTATGTGAGTATCCAGCGTAGGAATCTGGGAGTTGGGGAGGAGTGAGGAGTTGGGGAAAGACAGTCCTAACCGTGGAGGGTTCTGGTAAATGATGGGGTGAGGAGGGGCTCTTTGGCTCCCACCAGTCCCCTGTCTGGTCTAT
+
AAAABFFFBFFFGDGGGFGGGGHHFEGGGGHHGGGGGDHFGHGHGGEHFHHFHF3GHGGHHFFHHHHHHHHGGGFEHHGGHGFFFGFHGHHHGGEGGFHHGHHFGDHHGHHHHHHHHGHHHHHHHG?ECGHHGFHHHHHGDHFHGGGGGGGHHHHHGGHHGHGGGGEHHHHHGHFHHHHHGAEGGGGG;?FGGGFGGGGGGGGGGGFFFFFFFFFFA@FFFFFFFFFFFFFFFFFFFFF..///9;/;///
@M05620:37:000000000-D9766:1:1101:20067:9686 1:N:0:52
ACCACACCTTCTACAATGAGCTGCGTGTGGCTCCCGAGGAGCACCCCGTGCTGCTGACCGAGGCCCCCCTGAACCCCAAGGCCAACCGCGAGAAGATGCCCAGGTGAGTGGCCCGCTACCTCTTCTGGTGGCCGCCTCCCTCCTTCCTGGCCTCCCGGAGCTGCGCCCTTTCTCACTGGTTCTCTCTTCTGCCGTTTTCCGTAGGACTCTCTTCTCTGACCTGAGTCTCCTTTGGAACTCTGCAGGTTCTA
+
BBBABBBBFFFFGGGGFGGFGFHHGEEEEEHHHGGEGGGGGHHHHGGGFGGGHHHHHHHGGGGGGGGGGGGHHHHGGGGHEHHHHGGEGGGGFGGHHHHHHHHGHHHHHHGGHHGGGGGHHHHHHHHHHHGHHGGGGGHGHHGHHGGGGGGGGGGGGG-BGGGGGGFFFFFFFFFFFFFFFFFFFFFFFFFFFFDDFFFFFFFFFFFFFFFFFFFFFFFFFFFFFFFFFFFFFFFFFFFFFFFFFFFFFFF
@M05620:37:000000000-D9766:1:1101:21879:9703 1:N:0:52
ACCACACCTTCTACAATGAGCTGCGTGTGGCTCCCGAGGAGCACCCCGTGCTGCTGACCGAGGCCCCCCTGAACCCCAAGGCCAACCGCGAGAAGATGCCCAGGTGAGTGGCCCGCTACCTCTTCTGGTGGCCGCCTCCCTCCTTCCTGGCCTCCCGGAGCTGCGCCCTTTCTCACTGGTTCTCTCTTCTGCCGTTTTCCGTAGGACTCTCTTCTCTGACCTGAGTCTCCTTTGGAACTCTGCAGGTTCTT
+
BBBABBBBFFFFGGGGFGGGGFHFFFFEAEHHHFGGGGGGGHHHHGGGDFGGHHGHHHHGEGGGGFGGGGGHHHHGGGGHGHHHHGGGGGGGGGHHFHHHHHGGHHHHHHGGHHGGGGGHHHHHHHHHHHGHHGGGGGHGHHGHHGGGGGGGGGGGFG?CGGGGGGFFFFFFFFFFFFFFFFFFFFFFFFFFFDDAFFFFFFFFFEFFFFFFFFFFFFFFFFFFFFFFFFFFFFFFFFFFFFFFFFFFFFF
@M05620:37:000000000-D9766:1:1101:7203:9705 1:N:0:52
AGTGCCAGCTCTCAATCGCACAGGGGACCCAGCGCCTGGCCCCTCCATCCAGAAAACCTATGACCTCACCCGCCACCTGGAGCACCACCTCCGCAGCTTGGCTGGGACCTATGTGAGTATCCAGCGTAGGAATCTGGGAGTTGGGGAGGAGTGAGGAGTTGGGGAAAGACAGTCCTAACCGTGGAGGGTTCTGGTAAATGATGGGGTGAGGAGGGGCTCTTTGGCTCCCACCAGTCCCCCTGTCTGGTCAT
+
>A>1>FFCAFFFGBGGFGGAE?GACE?EEFHHAEE/EHHHFHGGGGHFHEHHHHHGHGFEFHHHH1GHHGHGG/>EHGGHBBFHHH0/?GGHAFEEEHHHGGHFGFHHGHHHHHBHGHHHHHHHHGCCGFHHGHHHEFGG?FHHGC<CC<AGHFHFGEHHHFGCEGHHHHFHHHHGGGGGGGG@GG?A;FGGGG;FGGGGGGFFFBF@FFFFFF;@@@FFFFFFFFFFFFFFFFFFFFFF@FFFFFFFBF;
@M05620:37:000000000-D9766:1:1101:14140:9726 1:N:0:52
ACCACACCTTCTACAATGAGCTGCGTGTGGCTCCCGAGGAGCACCCCGTGCTGCTGACCGAGGCCCCCCTGAACCCCAAGGCCAACCGCGAGAAGATGCCCAGGTGAGTGGCCCGCTACCTCTTCTGGTGGCCGCCTCCCTCCTTCCTGGCCTCCCGGCGCTGCGCCCTTTCTCACTGGTTCTCTCTTCTGCCGTTTTCCGTAGGACTCTCTTCTCTGACCTGAGTCTCCTTTGGAACTCTGCAGGTTCTA
+
CCCCCCCCFFFFGGGGGGGGGGHHGEEBFFHFHGGGGGGGGHHHHGGGGFGGGHHHHHHGGGCGGGGGGEGGFHHGGGGHGGHHHGGGGGBDGGHHHHGHHHFEHHGFHHGGHHC?CDGGFG0DD<DFGHGGFCDGGGHGCGFHHBFB:BFGFFGG?A-9D-@F--AD;FFFB:BF0:FFFFF:000BB0BBFBADFFFFDF.AF00:::0:FB:0:B;BF0//:BF:BFFFFFFFFFB00000BFFF000
@M05620:37:000000000-D9766:1:1101:26753:9740 1:N:0:52
GCTGCTGCTTCGGAATCAACTCCTAGAAGCCTCCCCGGGAGCAAAAGATATGATTAACCAATGGCAATTACGTCATGCATTTCCACTTTAGCACTCTTGTGGATCCAATTGCCCCATTCTCAGCCTTTGTACTTGTCCCTGCCCCGCCCGGGCCCCACGATCGGAAGCGCACCCGTCTGCCCTCCCGTCCCATTCAGAAATCTCGTATGCCGTCTTCTGCTTGAACAAAAAAAAAAAAATCCTTATAACTG
+
>A1>AF@BCF3>A1AAFGGGGG1BF1BFGGHHFHGGEGGGE/ABG0F/11DAF2ADFGHHHFGEBBB@1B1?FF/>1DB2FFGH2B1BB2BFEGFHHHHFHFHHEGGGFHH1>F/EHHHHH2>GGGHFHHHHHHHHHGHHH/GHEGGGGCGGGGCGGGGGHHGGGGG.@CGC-:CAEFE09CFGG.CEG.99;FFGGF0990BFFFFGFFF@B@FFFFFFFFFFFF/BFF----9----;/////;/////
@M05620:37:000000000-D9766:1:1101:7766:9762 1:N:0:52
AGTGCCAGCTCTCAATCGCACAGGGGACCCAGGGCCTGGCCCCTCCATCCAGAAAACCTATGACCTCACCCGCTACCTGGAGCACCAACTCCGCAGCTTGGCTGGGACCTATGTGAGTATCCAGCGTAGGAATCTGGGAGTTGGGGAGGAGTGAGGAGTTGGGGAAAGACAGTCCTAACCGTGGAGGGTTCTGGTAAATGATGGGGTGAGGAGGGGCTCTTTGGCTCCCACCAGTCCCCCTGTCTGGTCTA
+
>>AABFFFCFFFG4FGGFGCEAFGFEEGGGGHGGGGGFHGHHGHGGFHHHGHHFHHHGHHHGHHHHFHHHHGGECGHHHGHFF?BGFEGHHHGE?EGFGHGGHFGGHHGHHHHHHHHGHHGHFHHGCEGDHHHHHHHHHGEHHHGGGGGGGHHHHHGDHHHHGGGGHHHHHHHHHGHHHHGCEGGGGG;CFGGGFFGGGGFBFGGGFFFFFFFFFFF>EFFFFFFFFFFFFFFFFFFFFFFFFFFFFFBF;
@M05620:37:000000000-D9766:1:1101:13799:9768 1:N:0:52
GAGGCTGCTTTGGAAGAAACTCATAGAAGACTCCAAGGGAGTAAAAGAGCTGATGAAACAATGGCAAGTAAGTCAGGCATTTCGGCTTTAGCACTCTTGTGGATCCAATTGAACAATTCTCAGCATTTGTACTTGTAACTGACAAGCCAGGGACAAAAGATCGGAAGAGCACACGTCTGAACTCCAGTCACATTCAGAAATCTCGTATGCCGTCTACTGCTTGAAAAAAAAAAAAATTAAAACATAAAACG
+
>1A?1>1>1BB1B11BAFAGGGCHHGGC1FB11B1B10000A0122DFHH1CAF1DA11B/A11001/1ADEG221AB/BADD0>/B/0D1D@1BF11BB1/11B>11@B@BB1@B1BF2B>BFDBFFBBEGFFFFGG2>>F<BGF?<B0//FFFABG@?F<//?/B0F0?FG<A???.=F11<11<111>=1<<00<=CDD0<<<</<00;.-..000;0C0:GGC.?-9-;--9-;/////-//////-
@M05620:37:000000000-D9766:1:1101:23361:9782 1:N:0:52
ACCACACCTTCTACAATGAGCTGCGTGTGGCTCCCGAGGAGCACCCCGTGCTGCTGACCGAGGCCCCCCTGAACCCCAAGGCCAACCGCGAGAAGATGCCCAGGTGAGTGGCCCGCTCCCTCTTCTGGTGGCCGCCTCCCTCCTTCCTGGCCTCCCGGAGCTGCGCCCTTTCTCACTGGTTCTCTCTTCTGCCGTTTTCCGTAGGCCTCTCTTCTCTGACCTGAGTCTCCTTTGGAACTCTGCAGGTTCTA
+
AAA1A1AACFFF3GGF3BDBGFGCEBAEECHGHBFE?FG?EHFFGGGE/EECDGFFHHHFEE/FGFEGGGEFHHHGGFEHFHHHGGGGG/<<>?F1?FHHGCHG?FGHGHGEHHCGG-EFHHHGHGFDDHGHFCGGGGHGHFCHGGGFGFGGFGEGE@-9AAFFA@F@@BFFFFFFFFF9BFFFFFFFFFF/B@AABEFFFF?BF/;/AFFFFFFFBBBFFFF/;FFFFF/;BFFBFFFFFF//BF:BFFB
@M05620:37:000000000-D9766:1:1101:11757:9787 1:N:0:52
ACCACACCTTCTACAATGAGCTGCGGGTGGCTCCCGAGGAGCACCCCGTGCTGCTGACCGAGGCCCCCCTGAACCCCAAGGCCAACCGCGAGAAGATGCCCAGGTGAGTGGCCCGCTACCTCTTCTGGTGGCCGCCTCCCTCCTTCCTGGCCTCCCGGCGCTCCGCCCTTTCTCGCTGGTTCTCTCTTCTGCCGTTTTCCGTACGACTCTCTTCTCTGCCCTGCGTCTCCTTTGAAACGCTGCAGGTTCTA
+
AAA1AAAAFFFFGDGA3FABG1EFG000A0BF1AFAAFGGGHHHHGGGAAFGFHGBHHGG?E?GG/EGGEF>GCHGGGAHA/GHHG//>C<</CFF1D11F1F/G11>G<<<G.-@C?</00DG0DHGB/.:.;:CBGG9//C/CF/C0CFFGFGEG@;--9-;---=-BFF//-A-A-B///:BBFFFFFFF-9-:AFFFB-------BBF/99/9//;E/-9--99B/BBBB/9;B-9--99B--9//;
@M05620:37:000000000-D9766:1:1101:15972:9810 1:N:0:52
ACCACACCTTCTACAATGAGCTGCGTGTGGCTCCCGAGGAGCACCCCGTGCTGCTGACCGAGGCCCCCCTGAACCCCAAGGCCAACCGCGAGAAGATGCCCAGGTGAGTGGCCCGCTACCTCTTCTGGTGGCCGCCTCCCTCCTTCCTGGCCTCCCGGAGCTGCGCCCTTTCTCACTGGTTCTCTCTTCTGCCGTTTTCCGTAGGACTCTCTTCTCTGACCTGAGTCTCCTTTGGAACTCTGCAGGTTCTA
+
CCCCCCCCFFFFGGGGGGGGGGHHGEGEFFHGHGGGGGGGGGHHHGGGFGGGHHGHHHHGGGGGGGGGGGGHHHHGGGGHEHHHHGGGGGCGGGHHHHHHHHHGHHHHHHGGHHGGGGGHHHHHHHHHHHGHHGGGGGHGHHGHHGGGGGGGGGGGGG-CFGGGGGFFFFFFFFFFFFFFFFFFFFFFFFFFFDAAFFFFFFFFFFFFFFFFFFFFFFFFFFFBFFFFFFFFFFFEFFFFFFFFFFFFFFB
@M05620:37:000000000-D9766:1:1101:23638:9827 1:N:0:52
ACCACACCTTCTACAATGAGCTGCGTGTGGCTCCCGAGGAGCACCCCGTGCTGCTGACCGAGGCCCCCCTGAACCCCAAGGCCAACCGCGAGAAGATGCCCAGGTGAGTGGCCCGCTACCTCTTCTGGTGGCCGCCTCCCTCCTTCCTGGCCTCCCGGAGCTGCGCCCTTTCTCACTGGTTCTCTCTTCTGCCGTTTTCCGTAGGACTCTCTTCTCTGACCTGAGTCTCCTTTGGAACTCTGCAGGTTCTA
+
CCCCCCBCFFFFGGGGGGGDGGHHGGGFHGHHHGGGGGGGGHGHHGGGGGGGHHGHHHHGGGGGGGGGGGGHGHHGGGGHGHHHHGGGGGGGGGHHHHHHHHHEGHHHFHGGHHGGGGGEHHHHHHFHHHGHHGGGGGHGHHGHHGGGGGGGGGGGGG-ABGFGGGFFFFFFFFFFFFFFFFFFFFFFFFFFFFDFFFFFFFFFFFFFFFFFFFFFFF0FFFFFFFFFFFFFFFFFFFFFFFFFFFFFFFF
@M05620:37:000000000-D9766:1:1101:18799:9827 1:N:0:52
GAGGCTGCTTTGGAAGAAACTCATAGAAGACTCCAAGGGAGTAAAAGAGCTGATGAAACAATGGCAAGTAAGTCAGGCATTTCCGCTTTAGCACTCTTGTGGATCCAATTGAACAATTCTCAGCATTTGTACTTGTAACTGACAAGCCAGGGACAAAAGATCGGAAGAGCACACGTCTGAACTCCAGTCACATTCAGAAATCTCGTATGCCGTCTTCTGCTTGAAAAAAAAAAAAAATAAATCTCAAAAGA
+
CBCCCCFCFFFFGGGGGGGGGGGHHHHHHGHHHHHHFFFCEEHFFBGGHHHHHHHHGHHHHHFGFFBFGHFHHFHGHHGGHHHGGGGGFHHHHHHHHHHHHDFHHHHHHHHHHHHHHHHHHHHHHHHHHHHHHHHHHHGHHHHHGHFGHHHGGGGHHHEGHGFGGGGHHHHHGHGGHHFHHGHHHGHFDGHHHHHHHHHHH0DGGFFHHHHG;EGGFHHHHHHHCGHFCDGGB-9--.90900090000;:
@M05620:37:000000000-D9766:1:1101:12720:9827 1:N:0:52
ACCACACCTTCTACAACTGAGCTGCGTGTGGCTCCCGAGGAGCACCCCTTGCTGCTGCCCGAGGCCCCCCTGAACCCCAAGGCCACCCGCGAGAAGATGCCCAGGTGAGTGGCCCGCTACCTCTTCTGGTGGCCGCCTCCCTCCTTCCTGGCCTCCCGGAGCTGCGCCCTTTCTCACTGGTTCTCTCTTCTGCCGTTTTCCGTAGGACTCTCTTCTCTGACCTGAGTCTCCTTTGGAACTCTGCAGGTTCT
+
BBBBBBBAFFFFGGGG4BG4BBDE4AEGAB2BABF2B2AA2BGGHHGGAFGBDBBFGBFGGE>?FGGGGGG1FHHHGGG???FGHFHFFEB?CD?G2?FHHHGHFHHFHHHGGHHGGGGGHHHGHHHHGHGGHHGGGGGHGHHGHHHHHGGGGGGGGGG-@DGGGGGGFFFFFFFFFFFFFFFFFFFFFFFFFFFFFFFFFFFFDFFFFFFFFFFFFFFFFFFFBFFFFFFFFFFFFFFFFFFFFFFFBFF
@M05620:37:000000000-D9766:1:1101:18782:9833 1:N:0:52
GAGGCTGCTTTGGAAGAAACTCATAGAAGACTCCAAGAGAGTAAAATAGATGAGGAAAAAATGGCAGGTAAGTCAAGCATTTCCGATTTAGCACTCATGTGGATCCAATTGAACAATTCTCAGCATTTGTACTTGTCACTGACCCACAAGGGCCAAACGATCGGAAGAGCACACGTCTGACATCCAGTCACATTCAGAAATCTCGTATGCCGTCATCAGCTTGAAAAAAAAAAAATTTGAACTTACAAGCC
+
CBBCCCFCFFFFGGGGGGGGGGHHGHHHHHHHCHHHG2B2BADFFFAGH5G55BGHHHCGGH3C231AABAGFE55BBB5BDF5B>1?FGHHB3BF34BBB3BGFGGHHFHBD@BGHHHEFFHH3FGHHGHH4HHG3FFGHB332/?/?F/C/?/FG//E/?//?FEFG0FHGCEFHHG111>GHHHGFDGHBGHGHHGFFFHHHEGGHF0;;E..<0<;CFGAB0;;?ADFFC-.;:0;000000:90.:
@M05620:37:000000000-D9766:1:1101:24740:9834 1:N:0:52
ACCACACCTTCTACAATGAGCTGCGTGTGGCTCCCGAGGAGCACCCCGTGCTGCTGACCGAGGCCCCCCTGAACCCCAAGGCCAACCGCGAGAAGATGCCCAGGTGAGTGGCCCGCTACCTCTTCTGGTGGCCGCCTCCCTCCTTCCTGGCCTCCCGGAGCTGCGCCCTTTCTCACTGGTTCTCTCTTCTGCCGTTTTCCGTAGGACTCTCTTCTCTGACCTGAGTCTCCTTTGGAACTCTGCAGGTTCTA
+
AAABB4ABFFCFFGGFFBGFABFGEEEEGDGHHGG?EEG2EEFHGGGGEEGGEFGCGHHGGGEEGEEEGGGHFHHGGGGHAHHHCFG?D<CDGDGHD1FGHGHGFHHHHGFGHHCGGGGHHHHHHHHFGHGHHGGGGGHGHHGHHGGGGEFGGGGGG@B-BGGGGGFBBFFFFFFFFFFFFFFFFFFFFFFFFBFFFFFFFFFFFFFFFFFFFFBBFEFFFFFFFFF/BFFFFF/FBFFFFFFFFFFFFFF
@M05620:37:000000000-D9766:1:1101:7939:9845 1:N:0:52
ACCACACCTTCTACAATGAGCTGCGTGTGGCTCCCGAGGAGCACCCCGTGCTGCTGACCGAGGCCCCCCTGAACCCCAAGGCCAACCGCGAGAAGATGCCCAGGTGAGTGGCCCGCTACCTCTTCTGGTGGCCGCCTCCCTCCTTCCTGGCCTCCCGGAGCTGCGCCCTTTCTCACTGGTTCTCTCTTCTGCCGTTTTCCGTAGGACTCTCTTCTCTGACCTGAGTCTCCTTTGGAACTCTGCAGGTTCTA
+
DCCDDDCAFFFFGGGGGGGGGGHHGGGBAFHHHFFGGGGGGHHHHGGEEGGGHHGHHHHEGGGGGGGGGGGHHHHGGGGHGHHHHGGGGG<CGGHFHHHHHHHGHHHHHHGGHHGGGGGHHHHHHHHHHHGHHGGGGGHGHHGHHGGGGGGGGGGGGG-;AFFGGGFFFFFFFFFFFHFFFFFFFFFFFFFFFFFFFFFFFFFFFFFFFFFFFFHFFFFFFFFFFFFFFFFFFFFFFFFFFFFFFFFFFF;
@M05620:37:000000000-D9766:1:1101:16819:9845 1:N:0:52
AGTGCCAGCTCTCAATCGCACAGGGGACCCAGGGCCTGGCCCCTCCATCCAGAAAACCTATGACCTCACCCGCTACCTGGAGCACCAACTCCGCAGCTTGGCTGGGACCTATGTGAGTATCCAGCGTAGGAATCTGGGAGTTGGGGAGGAGTGAGGAGTTGGGGAAAGACAGTCCTAACCGTGGAGGGTTCTGGTAAATGATGGGGTGAGGAGGGGCTCTTTGGCTCCCACCAGTCCCCCTGTCTGGTCTA
+
BCBBBFFFDFFFGGGGGGGGGGHHGGGGGGHHGGGGGGHHHHGHGGHHHHHHHHHHHGHHHHHHHHHHHHHGGFGGHHHHHHHHHHHHGHHHGGGGGHHHGHHGGGHHGHHHHHHHHHHHHHHHHGGGGGHHHHHHHHHGGHHHGGGGGGGHHHHHHGHHHHGGGGHHGHHHHHHHHHHHGGGGGGGGEGGGGGFGGGGGGGGGGGFFFFFFFFFFFFFFFFHFFFFFFFFFFFFFFFFFFFFFFFFFBF:
@M05620:37:000000000-D9766:1:1101:13829:9856 1:N:0:52
ACCACACCTTCTACAATGAGCTGCGTGTGGCTCCCGAGGAGCACCCCGTGCTGCTGACCGAGGCCCCCCTGAACCCCAAGGCCAACCGCGAGAAGATGCCCAGGTGAGTGGCCCGCTACCTCTTCTGGTGGCCGCCTCCCTCCTTCCTGGCCTCCCGGAGCTGCGCCCTTTCTCACTGGTTCTCTCTTCTGCCGTTTTCCGTAGGACTCTCTTCTCTGACCTGAGTCTCCTTTGGAACTCTGCAGGTTCTA
+
BBBBBBBBFFFFGGGFFGGFGFHHGEEBEEGGFGGEEGGGGHHHHGGGDEEGGHHHHHHGGGGGGGGGGGGFHGHGGGGHEHHHHGGGGGDFGGHGFHHHHHHGHHHHHHGGHHGGGGGHHHHHHHHHHHGHHGGGGGHGHHGHHGGGGGGGGGGGGD-ADGGGGGFFFFFFFFFFFFFFFFFFFFFFFFFFFFFFFFFFFFFFFFFFFFFFFFFFFFFFFFFBFFFFFFFFFFFFFFFFFFFFFFFFFFB
@M05620:37:000000000-D9766:1:1101:11794:9860 1:N:0:52
ACCACACCTTCTACAATGAGCTGCGTGTGGCTCCCGCGGAGCCCCCCGTGCTGCTGACCGAGGCCCCCCTGAACCCCAAGGCCAACCGCGAGAAGCTGCCCAGGTGAGTGGCCCGCTACCTCTTCTGGTGGCCGCCTCCCTCCTTCCTGGCCTCCCGGAGCTGCGCCCTTTCTCACTGGTTCTCTCTTCTGCCGTTTTCCGTAGGACTCTCTTCTCTGACCTGAGTCTCCTTTGGAACTCTGCAGGTTCTA
+
>AAAA4AAFFFFGGGGFGGGGGHHGGGA4BFGGFGG2EE00E1BEFCE?EEFBHFHHHGGEE?GGGGGGGGG3FGDGGDHGHGHEFGGGGGGC/G1>GFHEH<CHHGHHHEEHHGGG?DGHHHHHGHHHH?GF-DDGEEGFFDGGFFGGGGGFGFFFBDACFFFFFFFFFFFFBFFEFFFFFFFFFFFFFFFFFDDFFFFFFFFF/:FFFFFFFFFB;FFEFFFBBFFFFFFFFBFBBBFFFFFFFAFFB/
@M05620:37:000000000-D9766:1:1101:15238:9885 1:N:0:52
ACCACACCTTCTACAATGAGCTGCGTGTGGCTCCCGAGGAGCACCCCGTGCTGCTGACCGAGGCCCCCCTGAACCCCAAGGCCAACCGCGAGAAGATGCCCAGGTGAGTGGCCCGCTACCTCTTCTGGTGGCCGCCTCCCTCCTTCCTGGCCTCCCGGAGCTGCGCCCTTTCTCACTGGTTCTCTCTTCTGCCGTTTTCCGTAGGACTCTCTTCTCTGACCTGAGTCTCCTTTGGAACTCTGCAGGCTCTA
+
BBBBBABBFFFFGGGGGGGGGGHHGFGEGGHHHGGGGGGCGHHHHGGGEEGGHHHHHHHGGGFGGGGGGGGHFHHGGGGHGHHHGGGGGGGGG?GH22?GCGH/11<??FFFCGGGGCCHGHHHHH0<D/<CF@CGGGHGGF.GCFGGGFGGGGGGG-;-AFGGGGFFFFFFFF/FFFFFFBFFBB/B9/99B@;DF?BFFFFFA//BBFFFBFFBFF/B/FB/;FFFFFFBFFBBB//BFBBFFF.9AB:
@M05620:37:000000000-D9766:1:1101:26298:9887 1:N:0:52
GAGGCTGCTTTGGAAGAAACTCATAGATTACTCCAAGAGTTTAAAAGAGATGAGGAAAAAATTGTAGGTAAGTCTGGCAATTCTGATTTAGCAGTCATGTGGATACACTTGAACAATTCTCAGCATTTGTACTTGTCACTGACAAGCCAGGGACAAAAGATCGAAAGAGCACACGTCTGAACTCCAGTGACCTTCAGAACTCTCGTATGCCGTCTTCTGCTTAACACTATAACACTTTAGAAATTACCAAC
+
>>A3>AFBFFFFG4FFAGEAGEGHHHD665BGDFCB32F55D5DF552BAD353BBBF22AF3D5D5ADA5BFG55BFB3BBF5F5D@DG5B53BB35DBG33B4BB3FGB3BG41BGHFFBGBFG@GG?4B4B333BBFH33?BBEA00//?C/G0GC/1B//@/?0FB1@00/?FGC1FF1?F11111=1>GHFG<101>>GD.CGHDFC=@..:C0;:G00:0/0/0::00:;;0000099000000;
@M05620:37:000000000-D9766:1:1101:17363:9899 1:N:0:52
ACCACACCTTCTACAATGAGCTGCGTGTGGCTCCCGAGGAGCACCCCGTGCTGCTGACCGAGGCCCCCCTGAACCCCAAGGCCAACCGCGAGAAGATGCCCAGGTGAGTGGCCCGCTACCTCTTCTGGTGGCCGCCTCCCTCCTTCCTGGCCTCCCGGAGCTGCGCCCTTTCTCACTGGTTCTCTCTTCTGCCGTTTTCCGTAGGACTCTCTTCTCTGACCTGAGTCTCCTTTGGAACTCTGCAGGTTCTA
+
CCCCCCCCFFFFGGGGGGGGGGHHGGGFHGHHHGGGGGGGGHHHHGGGGGGGHHHHHHHGGGGGGGGGGGGHHHHGGGGHGHHHHGGGGGGGGGHHHHHHHHHGHHHHHHGGHHGGGGGHHHHHHHHHHHGHHGGGGGHGHHGHHGGGGGGGGGGGGGGGGGGGGGFFFFFFFFFFFFFFFFFFFFFFFFFFFFFFFFFFFFFFFFFFFFFFFFFFFFFFFFFFFFFFFFFFFFFFFFFFFFFFFFFFFFB
@M05620:37:000000000-D9766:1:1101:11226:9928 1:N:0:52
GAGGCTGCTTTGGAAGAAACTCATAGAAGACTCCAAGGGCGTCAAAGAGCTGATGAAACAATGGCAAGTAAGTCAGGCATTTCCGCTCTAGCACTCTTGTGGATCCAATTGAACAATTCTCAGCATTTGTACTTGTAACTGACAAGCCAGGGACAAAAGATCGGAAGAGCACACGTCTGAACTCCAGTCACATTCAGAAATCTCGTATGCCGTCTTCTCCTTGAAAAAAAAAAATCCCCCTGTCTGGTCTA
+
A1AAAACA1D@FFGGGGFGGFGDGDGHG1BGH1BBG1FGF0AA/FEE0AFBFFB1F1B1BAB1BF0FADFFHEDDDE0/11DF2?B//>@1B1B1B1BFGGC11BFGHEHBB>11BBFFHHGFGH1FBGBFHHFGFFEBFG1BBBB?/<BFCCFC0FC0/1@GCGGCAFFHG<?@>>><>F11>G1>=<0=00<=DDD0/<0==G;:/:;<::::.;G00;FFFG9F;@A??@--;BFFA-9BF/;B/;B/
@M05620:37:000000000-D9766:1:1101:5126:9932 1:N:0:52
AGTCCCAGCTCTCCATCGCACAGGGTCCCCAGTGCCTGGCCCCTCCATCCAGAAAACCTATGACCGCACCCGCCACCTGGCGCACCCCCTCCGCAGCTTGGCCGGGAACTATGTGCGTATCCAGCGTCGGAATCTGGGCGTTGGGGCGGCGTGCGGCGTTGGGGCCCGCCCGTCCTAACCGTGGCGGGTTCTGGTAAATGATGGGGTGAGGCGGGGCTCTTTGGATCCCACCAGTCCCCCTGTCTGGTCTA
+
>>>3>BB4CFFFGGGB5AA2A2FAFB4A42BA33B55BBG2FEHGGGHH1BBAACBBBGC5B5DG0AAEEE0>/>BGA3B1>?>EEG>>EE?<?/</B3B?F1<BGC/?F?GGF22?FFGHH1?G/>.>A<.=GHHHB<@CDCGC-:?B;;;@DBB=BB-@.@BA--;@B-9BFFFB/BFBFFB-@B?BFFFFFF9:BFFBFFBEFAB.A..;=-9@BFFFFFFBFFFF/AD.ABBFFFFBFFFFFFFFFB
@M05620:37:000000000-D9766:1:1101:6008:9962 1:N:0:52
ACCACACCTTCTACAATGAGCTGCGTGTGGCTCCCGAGGAGCACCCCGTGCTGCTGACCGAGGCCCCCCTGAACCCCAATGCCAACCGCGAGAAGATGCCCAGGTGAGTGGCCCGCTACCTCTTCTGGTGGCCGCCTCCCTCCTTCCTGGCCTCCCGGAGCTGCGCCCTTTCTCACTGGTTCTCTCTTCTGCCGTTTTCCGTAGGACTCTCTTCTCTGACCTGAGTCTCCTTTGGAACTCTGCAGGTTCTA
+
CCCCCCCCFFFFGGFGGGFGGGHHGEGEHGCFGFGEGGGEGHDHHGEGFEEFFHHGGHHGGGGGGGGGGGGHFHHGGGG2FGGHHGGGEF?DGGHFHGHHHHGEGHFGFDFGHHGGGCFHHHHHHHHGD<AFHGGGGGHGGHGHHHHGBFFGGGGGGA-??F0FGGGFFFFBFFFFFFFFFFFFFFFFFFFFFFDFFFFFFFFFFFFFFFFFFFFFFFFFFFFFFFFFFFFFFFFFFFFFFBBFFFFBFFB
@M05620:37:000000000-D9766:1:1101:17693:9964 1:N:0:52
AGTGCCAGCTCTCAATCGCACAGGGGACCCAGGGCCTGGCCCCTCCATCCAGAAAACCTATGACCTCACCCGCTACCTGGAGCACCAACTCCGCAGCTTGGCTGGGACCTATGTGAGTATCCAGCGTAGGAATCTGGGAGTTGGGGAGGAGTGAGGAGTTGGGGAAAGACAGTCCTAACCGTGGAGGGTTCTGGTAAATGATGGGGTGAGGAGGGGCTCTTTGGCTCCCACCAGTCCCCCTGTCTGGTCTA
+
ABAABFBFBFFFGGGGFGGCGGHCGGGGGGHHCEEEGGHHFHGHGGHHHGHHHGHHHGHHHHHHHGHHHHHGG>EEHGHH?GHHHHCFFHHHFGGGGHHHGHHGEGHHGHHHHHHHHHHHHHHHHGGGGGHHHHHHHHCFGHHHGGFFGGGGHHHHHGHHHHGGGGHHHHHHHHHHFHHHGGGGDGGGFGGGGGGGGGGGFGGGGGFFFFFFFFFFFFFFFFFFFFFFFFFFFFFFFFFFFFFFFFFFFF9
@M05620:37:000000000-D9766:1:1101:22555:9970 1:N:0:52
ACCACACCTTCTACAATGAGCTGCGTGTGGCTCCCGAGGAGCACCCCGTGCTGCTGACCGAGGCCCCCCTGAACCCCAAGGCCAACCGCGAGAAGATGCCCAGGTGAGTGGCCCGCTACCTCTTCTGGTGGCCGCCTCCCTCCTTCCTGGCCTCCCGGAGCTGCGCCCTTTCTCACTGGTTCTCTCTTCTGCCGTTTTCCGTAGGACTCTCTTCTCTGACCTGAGTCTCCTTTGGAACTCTGCAGGTTCTA
+
BBB?BBBBFFFFGGGGFGGFGFHHGEEEE2GHFGGEEGGGGHHHHGGGGEGGHHGCGHHGFGGGGGGGGGGGHHHGGGGHEEHHHGEEGGDCGGHHFHHHHHHGHHHHHHGGHHGGGGGHHHGHHHHGHHDHHGGGGGGGHHGHHGGGGEFGGFGGGF-DFGGGGFFFAFBFFFFFFFFFFFFFFFFFFFFFFFDFFFFFFFFFFFFFFFFFFFFFFFFFFFFFFFFFFFFFFFFFFFFFFFFFFFFFFFB
@M05620:37:000000000-D9766:1:1101:10059:9978 1:N:0:52
ACCACACCTTCTACAATGAGCTGCGTGTGGCTCCCGAGGAGCACCCCGGGCTGCTGACCGAGGCCCCCCTGAACCCCAAGGCCAACCGCGAGAAGATGCCCAGGTGAGTGGCCCGCTACCTCTTCTGGTGGCCGCCTCCCTCCTTCCTGGCCTCCCGGAGCTGCGCCCTTTCTCACTGGTTCTCTCTTCTGCCGTTTTCCGTAGGACTCTCTTCTCTGACCTGAGTATCCTTTGGAACTCTGCAGGTTCTA
+
1>1AAAAAFFFFGGG131FBD11BABEGCEHH1FF0AAE/AGHHHGCE//EAE>1BGGGFEGCGEE/EEGGHHFCEGGC//GHC//?/B//BB?G111?FGHHGC<GHHHGGH.AC-?CHHHGHBHHG0<;GCC-AAEGEFBGGFBGGGGGGGGGE?@AAGF//@@F-=FFFFFFFFFFFF9FFFFFFFFFBF@BFFFFF?/9--/BFFF//F/BFFFFFFFFFF//:FBBFF/FFFFBFF/FBB--;/BF
@M05620:37:000000000-D9766:1:1101:12125:9985 1:N:0:52
AGTGCCAGCTCTCAATCGCACAGGGGACCCAGGGCCTGGCCCCTCCATCCAGAAAACCTATGACCTCACCCGCTACCTGGAGCACCCACTCCGCAGCTTGGCTGGGACCTATGTGAGTATCCAGCGTAGGAATCTGGGAGTTGGGGAGGAGTGAGGAGTTGGGGAAAGACAGTCCTAACCGTGGAGGGTTCTGGTAAATGATGGGGTGAGGAGGGGCTCTTTGGCTCCCACCAGTCCCCCTGTCTGGTCTA
+
ABAAAFFFCFFFG4FGGGGGGGHHGEFEGGHGEEGGGGHHHHGHGGHHHHHHHHHGGGHGHGHHHHHHHHHGG>EEHGGG2GHHHG1?EHHFEGFGGHGHGHHGGGGHGHHHHHHHHHHHHHHHHGGGGGHHHHHHHHAFGHHHGGEGGACGF0GHFGHHHHGGGDGHEGFHHHHHHFHGGGGGAEGGCFGGGGFFBFGGGGGGGFDFFFFFFFFFFFFFFFFFFFFFFFFFFFFFFFFFFFFFFFFFFF9
@M05620:37:000000000-D9766:1:1101:14479:9998 1:N:0:52
AGTGCCAGCTCTCAATCGCACAGGGGACCCAGGGCCTGGCCCCTCCATCCAGAAAACCTATGACCTCACCCGCTACCTGGAGCACCAACTCCGCAGCTTGGCTGGGACCTATGTGAGTATCCAGCGTAGGAATCTGGGAGTTGGGGAGGAGTGAGGAGTTGGGGAAAGACAGTCCTAACCGTGGAGGGTTCTGGTAAATGATGGGGTGAGGAGGGGCTCTTTGGCTCCCACCAGTCCCCCTGTCTGGTCTA
+
ABAABFFFCFFFGGGGGGGGGGHHGGGGGGGHGGGGGGHHHHGHGGHHHHHHHHHHHGHHHHHHHHHFHHHGGGGGHHHHFHHHHHHHGHHHGGGGGHHHGHHGGGHHGHHHHHHHHHHHHHHHHGGGGGHHHHHHHHHGGHHHGGGGGGGHHHHHHGHHHHGGGGHHHHHHHHHHHHHHGGGGGGGGGGGGGGGGGGGGGGGGGGFFFFFFFFFFFFFFFFFFFFFFFFFFFFFFFFFFFFFFFFFFBF0
@M05620:37:000000000-D9766:1:1101:24493:10005 1:N:0:52
GAGGCTGCTTTGGAAGAAACTCATAGACGACTGCAAGGGAGCAAACTGGATGAGGAAAAAATGGCAGCCACGCCTACCAATGCTGAATCAGCAGTCTCTGGGATATACTAGCCCCATGCTAAGCCTTTGTACATATCCCAACCCAGCAAGAGACCCAAGAAAAGAAGCGCACGCATGTGACGTACCGTCCCCTTCAGACTTCTCGTATGCCAACTTAAGATTGCACAGCATCATTACTTGTAACTCACAAG
+
BBBBBBFBFFFFGGGGGGGGGGHGHHH4BEFG2BGG32A2BAB33BG5BFF33BGGHHHF0FF32311B1?>11112?333BB4BF344@@F314B4444B20BFBB?B44BF3?E23334??3FG3DF3?B3?3?3BB22/</<FC2@22@@0F//?F?0<00>F01->A--<-..=0=0.;::::.C.;:GG/:0B//90CFAEF//;F00;9090000;B00C0/.;//;///;;BB;;//;/9;F:.
@M05620:37:000000000-D9766:1:1101:6275:10008 1:N:0:52
GAGGCTGCTTTGGAAGAAACTCATAGACGCCTGAAAGAGCTTCAAATCACTGAGGAAAAATTTGCTAGTAAGTTAGGCGAAGCTGAAATAGCTGCCCTGTGGCTCCAAATGAACAATTCTAGGCCTTTAAACTTGTCCATGCAAAGCACGGGCCCCAAGTTCGGAAGCGCACCCGTCTCAACTCAAGAACCCTTAAGAACTCTCCTATGAAGTCATATGCTTGCCACAAAAAACCTTGAGACACTACCATG
+
>1>>>AFABDDFG1BB1BBBFGGGHDF1000BA0B11A001BB112211BD11AAF0BB00B1D212BBADDD222B1A/>/>1B11@B11B211B/10110/01/1B@@11FBBB1B12221011BD12BB211B1BF2B1111B0B0/>/>/<>?//1@?/>CF..<>--<.<<?./0=<D0:;C0:/;.:GFF0C;/00;F/;00;BFF;000000000;.;0;9EFG.A-::;///9/--/9;-9//
@M05620:37:000000000-D9766:1:1101:4248:10009 1:N:0:52
AGCGCCAGCTCTCCATCGCACAGGGTCCCCAGCGCCTGGCCCCTCCATACAGAAAGCCTAAGACCTCACCCGCCACCTAGGGCACCCGCTCGGCAGCTCGGCTGGGACCTATGTGCGTATCCAGCGTAGGAATCTGGGCGTTGGGGCGGCGTGCGGCGTTGGGGACAGCCAGTCCTAACCGTGGCGGGTTCTGGTAAATGATGGGGTGAGGAGGGGCTCTTTGGCTCCCACCAGTCCCCCTGTCTGGTCTA
+
>A11>A11AFFFGGG11AE0E0F0FB0B00BB0AE//BFGFGGGGGFF20BB11B1BBFG1ABFG1BBGFF/>>/BFF1BB/BFEGG/>EE//?///BB/<//>CCHA?<<?D@@>///<FG11?/<.>C11><GG1G.@CC@.<AC:A;;;9-@@-;;9@-@@-----9-9;FFFB/BA>BE;-;--;AAFFFF//99B/BBFFB;9---/;A;??-A;/BFFBFFFF-AA9FBBBFEB@FF//FFBFFF
@M05620:37:000000000-D9766:1:1101:27110:10017 1:N:0:52
ACCACACCTTCTACAATGAGCTGCGTGTGGCTCCCGAGGAGCACCCCGTGCTGCTGACCGAGGCCCCCCTGAACCCCAAGGCCAACCGCGAGAAGATGCCCAGGTGAGTGGCCCGCTACCTCTTCTGGTGGCCGCCTCCCTCCTTCCTGGCCTCCCGGAGCTGCGCCCTTTCTCACTGGTTCTCTCTTCTGCCGTTTTCCGTAGGACTCTCTTCTCTGACCTGAGTCTCCTTTGGAACTCTGCAGGTTCTA
+
CBCBCCBBFFFFGGGGGGFGGGHHGGGGHDHHHFFFGGGGGHHHHGGEAEEFGHHHHHHGGGGGGGGGGGCHHHHGGGGHGHHHHGGGGC/BCGHFGGHHHHEFGHHGHHGGHHGGG?CHHHHHHHHHHHGHHGGGGGHGHHGHHGGGGFGGGGGGGA-@DFFGGGFFFFFFFFFFFFFFFFFFFFFFFFFFFD;DFFFFFFFAD/BFFFFFFFFFFFFFFFFFFFFFF/9;FFFFFFEFFFFFFFFFFFF
@M05620:37:000000000-D9766:1:1101:6297:10020 1:N:0:52
GAGGCTGCTTTGGAAGAAACTCATAGAATACTTCAAGGGCTTCAAAGAGCTGATGACACACTTGCAAGTAAGTCAGGCCTTTCCGCTTTAGCCCTCTTGTGGCTCCAATTTAACAATTCTCAGCATTTGTACTTGTAACTGACAAGCCAGGGACAAAAGATCGGAAGAGCACACGTCTGAACTCCAGTCACATTCAGAAATCTCGTATGCCGTCTTCTTCTTGAAAAAAAAAAAATCGAAAAATTTAAAAA
+
A3AB>AFBCBFDGBBFGGFGGGHHHGHHFGGH5D5F5BB2FFFED5FCFGBA3B5F33BB1BB3A35BFDDHH55DFFAB3BDAB>B1BF5D3B2??BBFF11GGGGFBD4BB4BBBDDFD?FFG3BBFFDGFDDDBFDDBFBBFB?/BB?CCFC02F2?2F?<<CECGCF?=?@?=?/=?<11F<>1>1>1>1>>>><0=<==<<<<<00<.;;;;00:;C00:CC.;-@C;;:.0..9.-..00;0900
@M05620:37:000000000-D9766:1:1101:7398:10024 1:N:0:52
GAGGCTGCTTTGGCATAAACTCATCAAAGCCTCCACGGGAGCAAACGAGATGATTCACCAATGGCAAGGAAGCCAGGCATTTCCTCTTTAGCACTCTTGTGGATCAAATTGACCAATTCTCCGCCTTTGTACTTGTCCCTGCCCAGCCCGGGCCCCACGATCGGAAGCGCCCCCGTCTGACCTCCCGTCCCCTTCAGACATCTCGTATGCCGTCTTCTGCTTGACCCCAACCAACTATGTACTTTTTACTT
+
>AA>A1FAFFFFGFG11BBBB113A3B1A0BF0F00000BA/AE10/BEAA1DDDDADG1A1B10AF//A0>/>B>EEGHHBBB1B1B@2BBF1BGGGG@FEFH10BBE1G111B>BGHHHHAE?EGFF>>FDGDGFBHG1/B/1/@F/BCCCCC?/<>->><E..<G-C--@--.;:C;0;CBE.BEFGBC99/9;0//;;0CF.9999B9;@--B9BFBBF-9BB-;--;;A?/;:B9///////-///
@M05620:37:000000000-D9766:1:1101:4439:10029 1:N:0:52
ACCACACCTTCTACAATGAGCTGCGTGTGGCTCCCGAGGAGCACCCCGTGCTGCTGACCGAGGCCCCCCTGAACCCCAAGGCCAACCGCGCGAAGATGCCCAGGTGAGTGGCCCGCTACCTCTTCTGGTGGCCGCCTCCCTCCTTCCTGGCCTCCCGGCGCTGCGCCCTTTCTCACTGGTTCTCTCTTCTGCCGTTTTCCGTAGGACTCTCTTCTCTGACCTGAGTCCCCTTTGGAACTCTGCAGGTTCTA
+
AABBBBB>BFFFGGGGGGBBGFHHGFGAAAGFGAAE2EFGGHGHHGGEEFGGHHHHHGHAFCCGGGGGGGGHGHHGGGGHGHHHHGGGDG/>DGG?DGGHHHHFGF1?FHGGHHGGCCGHHHHHHHHHDCGHHGCFGGHGGGGGGGGGGGGGGGGG?D-ADFFFFAFFFFFFFFFFFFFFFFFFFFFFFFFFFFAFFFFFFBF?DFFFFFFFFFFBFFFFFFFBBFF/9AFFFFFFFFFBBFFFFFFFBFB
@M05620:37:000000000-D9766:1:1101:9161:10036 1:N:0:52
GAGGCTGCTTTGGAAGAAACTCATAGAATACTCCAACAGCTTCCAAGAGCTGATGAAACACTTGCAAGTAAGTGAGGCCTTTCCGCTTTAGCCCTCTCGTGGCTCCAATTGAACAATTCTCAGCATTTGTACGTGTAACTGCAAGCCAGCGACAAAAGATCGGAAGAGCACACGTCGCAACTCCAGTCACATTCAGAAATCTCAACTGCTGTCATCATCTTGACAAAAAAAAGAAAAGCCAGGGACAACAG
+
A?AAAAFBFFFFGFBBCGFGGGHGHHHCDEGH4B4G32B2BBG35AA2FF333BBFD5B3BBB35B5AD55FD55BB1133BD5B1?>1D5D33?B231??1/1BFBC433B@BB2?BBFFB?3F34BB4?B/B2?BF4BB33?3/?B0//>>/<2F2?22/////?0??G00>0>---<</0<</=<D00=00<00;:00000;::/000<:0:;090;90;009/.;:;-.:.;B;../:..AEE...;
@M05620:37:000000000-D9766:1:1101:8194:10042 1:N:0:52
GAGGCTGCTTTGGAAGAAACTGACAAGCCAGGGACACAAGATAGGAAGAGCACACGTCTGTACTCTAGTCAGCTTCAGCAATCTAGTATGCCATCACCTGCTTCAAAAAAAAAACAGCTCCATCTAGTGTTGTCCGCCACCCCCGTACCAGGCACCCGCGCGTGACACACATTCTCAATGTTCCTCCGTTCCCGCTTTGTCCGCTTGGCTCTGCTCTCTGCCCACTGCCACCTTTGGACCTTTGCTGGTTC
+
AAAA>>CACBBDGBBBCGBFGFFBB54A2BA4BABAFGAF235AAADB22BB2B101B2B5555A5BADA553DBB555B?3BDDB5@5@5@3@@33B3BBBBBBFB3?/>@///?203BB23333?33B3/B?2////<@?////-.<11.>>0<.--<--:;.::<F:.9000;9000000900/.;;//0.--.90;00;-...9////////:/;/9B./.9////;9./;B///.;/9///////9
@M05620:37:000000000-D9766:1:1101:24118:10043 1:N:0:52
ACCACACCTTCTACAATGAGCTGCGTGTGGCTCCCGAGGAGCACCCCGTGCTGCTGACCGAGGCCCCCCTGAACCCCAAGGCCAACCGCGAGAAGATGCCCAGGTGAGTGGCCCGCTACCTCTTCTGGTGGCCGCCTCCCTCCTTCCTGGCCTCCCGGAGCTGCGCCCTTTCTCACTGGTTCTCTCTTCTGCCGTTTTCCGTAGGACTCTCTTCTCTGACCTGAGTCTCCTTTGGAACTCTGCAGGTTCTA
+
CBBBCBCAFFFFGGGGGGFGGGHHGEEBAEHGHDFEDGEEDHHHHGGGFFGGHHFHHHHGGGGGGGGGGGGHGHHGGGGHGHHHHGGGGGCDGGHHHGHHHHHGGHHFHHGGHHGGGGGHHHHHHHHHHHGHHGGGGGHGHHGHHGGGGGGGGGGGGG-DGGGGGGFFFFFFFFFFFFFFFFFFFFFFFFFFFFDFFFFFFFFFFFFFFFFFFFFFFFFFFFFFFFFFFFFFFFFFFFFFFFFFFFFFFFF
@M05620:37:000000000-D9766:1:1101:20371:10060 1:N:0:52
GAGGCTGCTTTGGAAGAAACTCATAGAAGACTCCAAGGGAGTAAAAGAGCTGGTGAAACGATGGCAAGTAAGTCCGGCAGGTCAGCTGTAGCAAGCTGGTGGATCCAATTGAACAATCCTCAGCATTTGTACTTGTAACTGACAAGCCAGGGACAAAAGATCGGAAGAGCACACGTCTTAACTTCAGTCACATTCCGAAATCTCCTATGCTGTGCCCTGCTTGAAAATAAAAAATCTGCCGGTCCTCGCTC
+
AA?1>>>ACD3BFFB11BB1A1A3BE1111FGHHBB1BEG0BAFGAB/FBA10BB1B1B/BA//E0FAD22B2D1BE/>>>BBBBBBBF@22B1B?F1BF0//1BBBBBBB11BBBB10BD1BB112B>BBGGF1B1BBFH1B<DB??<0?/<<?0@0@/1</////??0GH00>>.0.>1==0=0===000==D0<.:-.00;0<0CHH00;/00:CF.BF0.;;00000;0-.;0;C099--;9;->--
@M05620:37:000000000-D9766:1:1101:11695:10094 1:N:0:52
AGTGCCAGCTCTCAATCGCACAGGGGACCCAGGGCCTGGCCCCTCCATCCAGAAAACCTATGACCTCACCCGCTACCTGGAGCACCAACTCCGCAGCTTGGCTGGGACCTATGTGAGTATCCAGCGTAGGAATCTGGGAGTTGGGGAGGAGTGAGGAGTTGGGGAAAGACAGTCCTAACCGTGGAGGGTTCTGGTAAATGATGGGGTGAGGAGGGGCTCTTTGGCTCCCACCAGTCCCCCTGTCTGGTCTA
+
BCCCCFFFCFFFGGGGGGGGGGHHGGGGGGHHGGGGGGHHHHGHGGHHHHHHHHGHHGHHHHGHHGHHHHHGGGGGHHHHHHHHHHHHGHHHGGGGGHHHGHHGGGHHGHHHHHHHHHHHHHGHHGFGGGHHHHHHHHHGGHHHGGGGGGGHGGHHHGHHGHGGGGHGHHHHHHHHHHHHGGGGGGGGEFGGGGGGGGGGGGGGGGFFFFFFFFFFFFFFFFFFFFFFFFFFFFFFFFFFFFFFFFFFFFB
@M05620:37:000000000-D9766:1:1101:20396:10109 1:N:0:52
GAGGCTGCTTTGGAAGAAACTCATAGATTACTGCAACAGTTCCCCCTGGACCTGGAAAAGTTTCTTGCCTGGCTTACAGAAGCTGAAACAACTGCCTACAGGATGATACCCGTAAGGAAAGGCACCTAGAAGCCTCCAAGGGAGCAAAAGAGATGATGAAAACATGGCAAGTAAGTCAGGCCTTTAAGCTTTAGCACTCTTGTGGATCCAATTGAACCATTCTCAGCATTTGTACTTGTACCTGACAAGCC
+
ABCCCCFBFFFFGGGGGGGGGGHHHHHHHHHHHHHHGHHFHHHHHGGGHHHHHHHHHHHHHHHHHHHHHHHHHHHHHHHHHHHHHHHHHHHHHHHH3B2B3BFG33@@F3B?>>1B333B0B/0BE3?E333303B??33?<F///2222/@2D22D22@22@/?1C0?1/1?DDF1110>.>111111>111100<0/==0<0<DFGCG00;<000..;0;0CC0/00;00;0FFB0;;0CFE/900;..
@M05620:37:000000000-D9766:1:1101:21310:10117 1:N:0:52
AGTGCCAGCTCTCAATCGCACAGGGGACCCAGGGCCTGGCCCCTCCATCCAGAAAACCTATGACCTCACCCGCTACCTGGAGCACCAACTCCGCAGCTTGGCTGGGACCTATGTGAGTATCCAGCGTAGGAATCTGGGAGTTGGGGAGGAGTGAGGAGTTGGGGAAAGACAGTCCTAACCGTGGAGGGTTCTGGTAAATGATGGGGTGAGGAGGGGCTCTTTGGCTCCCACCAGTCCCCCTGTCTGGTCTA
+
BCABBFFFCFFFGGGGGGGGGGHHGGGGGGGHGGGGGGHHHHGHGGHHHHHHGGHHHGHHHHHHHHHGHHHGGGGGHHHHHHHHHHGHGHHHGGGGGHHHGHHGGGHHGHHHHHHHHHHHHHHHHGGGGGHHHHHHHHHGGHHHGGGGGGEHHHHHHGHHHHGGGGHHHHHHHHHHHHHHGGGGGGGGEGGGGGGGGGGGGGGGGGFFFFFFFFFFFFFFFFFFFFFFFFFFEFFFFFFFFFFFFFFFFFB
@M05620:37:000000000-D9766:1:1101:21035:10118 1:N:0:52
GAGGCTGCTTTGGACGAAACTCATAGAATACTCCAAGTGCTTCAAAGAGCTGATGAAACAATTGCAAGTAAGTCAGGCATTTCCGCTTTAGCACTCTTGTGGATCCAATTGAACAATTCTCAGCATTTGTACTTGTAACTGACAAGCCAGGGACAAAAGATCGGAAGAGCACACGTCTGAACTCCAGTCACATTCAGCAATCTCGTATGCCGTCTTCTTCTTCAAAAAAAAAAAACTGGAACTTTCAAAGA
+
A3AA>AF>BBB@F44AAEAEGGHHHFGAAABFBB3B35DDDF5BD5DECFBB3BADB5BBABBAAA5BDA5GG5ADFBA33DD5B?B>BF5F5@BB@BFG313@BGFBFF33@B@BBBBEG?BFGBBB4BBHGHBGBB4BF3BBFB??B0/???/0BFB?F2//?<?<F0CF<?>??F??=>1=C1<111>1><F<G00/00==<<EGC00;::;.000;CF0<C<C.@-:?-;9.////////9////:/
@M05620:37:000000000-D9766:1:1101:22568:10122 1:N:0:52
ACCACACCTTCTACAATGAGCTGCGTGTGGCTCCCGAGGAGCACCCCGTGCTGCTGACCGAGGCCCCCCTGAACCCCAAGGCCAACCGCGAGAAGATGCCCAGGTGAGTGGCCCGCTACCTCTTCTGGTGGCCGCCTCCCTCCTTCCTGGCCTCCCGGAGCTGCGCCCTTTCTCACTGGTTCTCTCTTCTGCCGTTTTCCGTAGGACTCTCTTCTCTGACCTGAGTCTCCTTTGGAACTCTGCAGGTTCTA
+
CCDDDDCCFFFFGGGGGGFGGGHHGGGEHGHHHGGGGGGGGHHHHGGGGGGGHHHHGHHGGGGGGGGGGGGHGHHGGGGHGHHHHGGGGGBDGGHGHFHHHHHGCGGHHHGGHHGGGGGHHHHHHHGHHHGHHGGGGGHGHHGHHGGGGGGGGGGGGG-DGGGGGGFFFFFFFFHFHFFFFFFFFFFHHFFFFFFFFFHFFFFFFFFFFFFFFFHFFFFFFFFFFFFFFFFFFFFFFFFFFFFFFFFFFFF
@M05620:37:000000000-D9766:1:1101:6217:10136 1:N:0:52
AGTGCCAGCTCTCCATCGCACAGGGGACCCAGGGCCTGGCCCCTCCATCCAGAAAACCTATGACCTCACCCGCTACCTGGAGCACCCACTCCGCAGCTTGGCTGGGACCTATGTGAGTATCCAGCGTAGGAATCTGGGAGTTGGGGAGGAGTGAGGAGTTGGGGAAAGACAGTCCTAACCGTGGAGGGTTCTGGTAAATGATGGGGTGAGGAGGGGCTCTTTGGCTCCCACCAGTCCCCCTGTCTGGTCTA
+
>>>>>DFFBFFFG4FGGGG2E?GFFABAEBGHABEEFFFHHHGHGGHHGGHHHHGAFEHFGGHHHEGHHHHFG>EEHHGH2BGHHH11?FHB?E?E/F3?EHHGGEFFGHHHHHHHGHHHFHHHHGEACDFHHHHHHH0FEHHHGG.>C.<CG=GGGFHHHH@CEFHHBGCGHHHHHHGGGGGGEEGGCFFGFGCFGGGGGFGGGFFBFFFFFFBBBBFFFFFFFFFFEFFFFFFFFFFFBFFFFFFBBFB
@M05620:37:000000000-D9766:1:1101:2904:10138 1:N:0:52
GAGGCTGCTTTGGAAGAAACTCATAGAATACTCCAACGGCTTCAAAGAGCTGATGAAACACTTGCAAGTAAGTCAGGCCTTTCCGCTCTATCACTCGTGTGGCTCCAATTTAACAATTCTCAGCACCTGTACTTGTAACTGACAAGCAAGGGACAAACATCGCAAGAGCACACGTCTGAACTCCAGTCACATTCAGAAATCTCGTCTGCCGTCTTCTCCTTGCAAAAAAAAAACCATTTAGCAACACCTCT
+
ABB3ABFACDFFGGEGFGFEGGHHHHHFDDGHABFG32AAAAF5DBFFHH3BFGFGDAFFABA3B35BDA5GGD5DGH1B@BFEEFE>?F4F443B1B?FA1?BGGHF4BBBBBBFB4B44FGFH0/BBFFFGB33BGBFEHBB3B?2BB/C?FFGH/@@2//?<>0?CFGCA>>>><>=F>=><1=<GDDDDFG=0<G<0=D<..;;0:::;;;<0:CGFB/09;B?--9--:..:///////..../.9
@M05620:37:000000000-D9766:1:1101:8802:10141 1:N:0:52
ACCACACCTTCTACAATGAGCTGCGTGTGGCTCCCGAGGAGCACCCCGTGCTGCTGACCGAGGCCCCCCTGAACCCCAAGGCCAACCGCGAGAAGATGCCCAGGTGAGTGGCCCGCTACCTCTTCTGGTGGCCGCCTCCCTCCTTCCTGGCCTCCCGGAGCTGCGCCCTTTCTCACTGGTTCTCTCTTCTGCCGTTTTCCGTAGGACTCTCTTCTCTGACCTGAGTCTCCTTTGGAACCTGCAGGTTCTAG
+
BBBBBBBBFFFFGGGGGGFGGFHHGFGAF2GHHGGAAFGGGHHHHGGGAEFGGHGHHHHGGGGGGGGGGGGHHHHGGGGHGHHHHGGFGGGGGGHHHHHHHHHGHHHHHHGGHHGGGGGHHGHHHHHGHHGHHGGGGGHGHHGHHGGGGGGGGGGGGF-ADGGGGGFFFFFFFFFFFFFFFFFFFFFFFFFFFFFFFFFFFFFFFFFFFFFFFFFFFFFFFFFFFFFFFFFFFFFFFFFFFF.FFFFFFFB
@M05620:37:000000000-D9766:1:1101:25821:10150 1:N:0:52
GCTGCTGCTTTTTAATCCACTCCTCGAAGCCTCCCCGGGAGTAAAAGATCTGATTAACCAATGGCAAGTACGTCAGGCATTGCCGCATTCGCACTCTTGTGGATCCAATTGCCCAATTCTCAGCCTTTGTACTTGTCCCTGCCCCGCCCGGGCACCACGATCGGAAGCGCACCCGTCTGCACTCCCGTCACCTTCAGAAATCTCGTATGCCGTCTTCTGCTTGACCCAAAACAACACCACCACCTCCCACA
+
>>>AAB1BCF3@1ABBG3BF1B1B0BE0AEHH0GGGEEGEC/BBG21/1BDGG22DFHFDCFFBG0FBD@2BB>FEGF/FD1BG>>/>?F2E?E@B1FDBFE1FBFF1BGF11B1?GGHHH22F0FHDGHHHHGGGFH1FG/FE/>/>/<AG<-<>F.<@ECCGGG..-;@C-C-CAAEF0CFG/.;;;.;0CFGGGG0/00CFF-BFFFF?A>-AFFFFFFF?9/-;99--;-;9---------;-----
@M05620:37:000000000-D9766:1:1101:3566:10157 1:N:0:52
GAGGCTGCTTTGGAAGAAACTCATAGAAGACTGCAATGGCGTCAAAGAGCTGATGACACATTAGCTAGTAAGTTAGGCGTATCCGCTATATCGCTCCTGTGGCTCCAATTTAACAATTCTCAGCAGTTGTACTTTTAACTGACAAGCCAAGGACAAAATATCGGAAGAGCACACGTCTCAACTCCAGGCACATTCAAAAATCTCGTATGCCGTCGGCTCCTTGAACAAAAAAAATCCCCCTGTCTGCTCTA
+
A3>AAAF>CFFFF4BFGBGCFGB5BFFG5B4BA4A35FGA2EE2BAB32F3BFA5D3A3B3D5AB5ABBFGFB55FF3AA01F5BB1/?D4B1B111B3@BB1?@?FH4F4B?4BB3B4BGGFED0B4B4FBFE44BB4BBF111B//00?FCG00F<<@22FDDE?0?FC0<G@G.0><<<11<<F/<.C/00=D0=<../0;;..//00:.---:9..;CFFB00;CAA9B-.//9A.-.9;B////9/
@M05620:37:000000000-D9766:1:1101:21149:10175 1:N:0:52
ACCACACCTTCTACAATGAGCTGCGTGTGGCTCCCGAGGAGCACCCCGTGCTGCTGACCGAGGCCCCCCTGAACCCCAAGGCCAACCGCGAGAAGATGCCCAGGTGAGTGGCCCGCTACCTCTTCTGGTGGCCGCCTCCCTCCTTCCTGGCCTCCCGGCGCTGCGCCCTTTCTCACTGGTTCTCTCTTCTGCCGTTTTCCGTAGGACTCTCTTCTCTGACCTGAGTCTCCTTTGGAACTCTGCAGGTTCTA
+
AAA>AAAAFFFFGGGG3G11B1F1EAAAF0FH1FGAEEGCGHHHHGGGFAFFHHH1GHHG?EEEF/>EGGG0B1?EFG/F//FGHG//>@<//?0?1D11?GHAGFDF?1/EGGCGGGGHHHGHHHHFHH?HHGGGCGAEHHGHHGBBBBFFF.EE.@-;A@@F;@A@?BBFFFFFFFFFFFFFFFBFFFFFF@;9/AFFBFAAFF/;FFFFFFFFFF9BBBB9-BF/9FFFFFFFFFFFFBBFFFFFFB9
@M05620:37:000000000-D9766:1:1101:14996:10185 1:N:0:52
ACCACACCTTCTACAATGAGCTGCGTGTGGCTCCCGAGGAGCACCCCGTGCTGCTGACCGAGGCCCCCCTGAACCCCAAGGCCAACCGCGAGAAGATGCCCAGGTGAGTGGCCCGCTACCTCTTCTGGTGGCCGCCTCCCTCCTTCCTGGCCTCCCGGAGCTGCGCCCTTTCTCACTGGTTCTCTCTTCTGCCGTTTTCCGTAGGACTCTCTTCTCTGACCTGAGTCTCCTTTGGAACTCTGCAGGTTCTA
+
BBBABBBBFFFFFGGGGGFDG5FFE2AEFAGH3FGEEGGGGHHHHGGGGEGGHHHGHGHGCGGGGAEGGGGBHBEFGG?F//GEGG?<BCD</DCGFFDFGHHFHFHHHHGEFHGGG?DHHHHHHEHHDHGHHGGGGGHGHHGGFFFGGGGGGFGGGB-:@FGGGGF?<FFFFFFFFFFFFFFFFFFFFFFFFBADFFFFFFFFF/BFFFFFFFFFFFFFFFFBFFFFFFFFFFFFFFFFFFFFFFFFFF9
@M05620:37:000000000-D9766:1:1101:19471:10187 1:N:0:52
GAGGCTGCTTTGGAAGAAACTCATAGAAGACTCCAAGGGAGTAAAAGAGCTGATGAAACAATGGCAAGTAAGTCAGGCATTTCCGCTTTAGCACTCTTGTGGATCCAATTGAACAATTCTCAGCATTTGTACTTGTAACTGACCAGCCAGGGACACAAGATCGGAAGAGCACACGTCTGAACTCCAGTCACATTCAGAAATCTCGTATGCCGTCTTCTGCTTGAAAAAAAAAAAATTTAAACATCCAATAC
+
CCCCCCFBFFFFGGGGGGGGGGHHHHHHHHHHHHHGBAEFGBFGFHHGHFHEGFGHHHHHHHHFFFBBDDFHHHF5GHFHHHHFGGGGGHGHHHHHE@GFHGHHHHHHHHHGGH4FGFHHHHHH3GFHGHHHHHHHEFHHHHH33?EEAGHG/FF0F/GHH2/CDEGHHEGHHHGGHHGBHHHHHHHGHHFHHHHHHHHHH0GHH.EHHHHGA@.E00CHHHFGG0GADBGB?9-.//9/:;///9;//;/
@M05620:37:000000000-D9766:1:1101:19947:10193 1:N:0:52
GAGGCTGCTTTGGAAGAAACTCATAGAAGACTCCAAGGGAGTAAAAGAGCTGATGAAACAATGGCAAGTAAGTCAGGCATTTCCGCTTTAGCACTCTTGTGGATCCAATTGAACAATTCTCAGCATTTGTACTTGTAACTGACAAGCCAGGGACAAAAGATCGGAAGAGCACACGTCTGAACTCCAGTCACATTCAGAAATCTCGTATGCCGTCTTCTGCTTGAAAAAAAAAAAAAAACTATAACTTTCCA
+
AAAABAFCFFFFGGGGGGGGGGHHHHHHGHHHHHHGHFGEGEHHHFHGHHHHHHHHHHHHHHFGGFFGFDFHHGHGHHGHHHHHGGGGGHHHHHHHHHHGHGHHHHHGHHHHHHHHHHHHHGHHHHHHHIGHHHHHHHHHHFHHHHGGHHHGGGGHHFHGHHHGGGGHHGEHHHGFGHFHHHHHHGHFGDGD=FGHHGDHF0DGHGGHHHGGCEGGHHHGHHHHHHGHF:CG9:9:--.000000000000
@M05620:37:000000000-D9766:1:1101:14447:10199 1:N:0:52
ACCACACCTTCTACAATGAGCTGCGTGTGGCTCCCGAGGAGCACCCCGTGCTGCTGACCGAGGCCCCCCTGAACCCCAAGGCCACCCGCGAGAAGATGCCCAGGTGAGTGGCCCGCTCCCTCTTCTGGTGGCCGCCTCCCTCCTTCCTGGCCTCCCGGAGCTGCGCCCTTTCTCACTGGTTCTCTCTTCTGCCGTTTTCCGTAGGCCTCTCTTCTCTGACCTGAGTCTCCTTTGGACCTCTGCAGGTTCTA
+
BBBBBBBBFFFFGFGBGGGGGGHHGGGGDGGHFGGG?EF?EGGHHGGGEFGGFGHFHHHGGGCGGGGGG?1F3BGGEG/F/FCF/F//////>/2222?F22F/<?10?G/?C/-<<->CCCH00DG00C.<.-;::CHECG.F0;/9C/;99FG.E::--./;-@D=AF/9/9BB/B.;9BBF/:F/9//;/;DFFEFB./.;.//;:BFF9BBB///BB/.B.///;/FF/9/9/..;9//9/.A9:9/
@M05620:37:000000000-D9766:1:1101:23247:10265 1:N:0:52
AGTGCCAGCTCTCAATCGCACAGGGGACCCAGGGCCTGGCCCCTCCATCCAGAAAACCTATGACCTCACCCGCTACCTGGAGCACCAACTCCGCAGCTTGGCTGGGACCTATGTGAGTATCCAGCGTAGGAATCTGGGAGTTGAGGAGGAGTGAGGAGTTGGGGAAAGACAGTCCTAACCGTGGAGGGTTCTGGTAAATGATGGGGTGAGGAGGGGCTCTTTGGCTCCCACCAGTCCCCCTGTCTGGTCTA
+
BCCCBFFFCFFFGGGGGGGGGGHHGGGGGGHHGGGGGGHHHHGHGGHHHHHHHHHHHGHHHHHHHHHHHHHGGGGGHHHHHHHHHHHHGHHHGGGGGHHHGHHGGGHHGHHHHHHHHHEHH3GHB@EGGGHHHHHHHGH//1?1?0?>EEE00>>FHGHHHHGGGGHGHHHF0GHHGHHHGFH?DG.;9:AFGGFGGGGGGGGGGGGGFFFFFFAFFFFFFHFFFFFFFFFFFFFFFFFF-AFFFF/FFFB
@M05620:37:000000000-D9766:1:1101:21266:10269 1:N:0:52
AGTGCCAGCTCTCAATCGCACAGGGGACCCAGGGCCTGGCCCCTCCATCCAGAAAACCTATGACCTCACCCGCTACCTGGAGCACCAACTCCGCAGCTTGGCTGGGACCTATGTGAGTATCCAGCGTAGGAATCTGGGAGTTGGGGAGGAGTGAGGAGTTGGGGAAAGACAGTCCTAACCGTGGAGGGTTCTGGTAAATGATGGGGTGAGGAGGGGCTCTTTGGCTCCCACCAGTCCCCCTGTCTGGTCTA
+
ABBACFFFCFFFGGGGGGGGGGHHGGGGGGHHGGGGGGHHHHGHGGHHHHFHHHHHHGHHHDGHHHHHHHHGGEGGHHHHHHHFHHHHGHHHGGGGGHHHGHHGGGHHGHHHHHHHHHHHHHHHHGGGGGHHHHHHHHHGGHHHGGGGGGGGHHHHHGHHHHGGGGHHHHHHHHHHHHHHGGGGGGGGEFGGGGGGGGGGGGGGGGFFFFFFFFFFFFFFFFFFFFFFFFFFFFFFFFFFFFFFFFFFFFF
@M05620:37:000000000-D9766:1:1101:15769:10276 1:N:0:52
AGTGCCAGCTCTCCATCGCACAGGGGACCCAGTGCCTGGCCCCTCCATCCAGAAACCCTATGACCTCACCCGCTACCTGGAGCACCCCCTCCGCAGCTTGGCTGGGACCTATGTGAGTATCCAGCGTAGGAATCTGGCAGTTGGGGAGGAGTGAGGAGTTGGGGAAAGACAGTCCTAACCGTGGAGGGTTCTGGTAAATGATGGGGTGAGGAGGGGCTCTTTGGCTCCCACCAGTCCCCCTGTCTGGTCTA
+
>A>3>FDFBFFFGGGFFGGCGCHCG2AAA?GG3BB55FFHCHG2EFFFGECGBGH3BA1ABFEGHDGGHAC>>0>EG33B2BBGHHA>>EEEEFCE?G33/FFGFFHA?FF3BB33B3???F@2FDE?DFFDCF1?110/?<<1@-.-@>.<.00.0</<0/A-...::::/CG0000CAC.C-...?.=ACFFGFBFF0;0BFE?.9.9./..----.99FF//9F.A..9.AFFFFADDF9BBFFFBFF
@M05620:37:000000000-D9766:1:1101:17547:10277 1:N:0:52
AGTGCCAGCTCTCAATCGCACAGGGGACCCAGGGCCTGGCCCCTCCATCCAGAAAACCTATGACCTCACCCGCTACCTGGAGCACCAACTCCGCAGCTTGGCTGGGACCTATGTGAGTATCCAGCGTAGGAATCTGGGAGTTGGGGAGGAGTGAGGAGTTGGGGAAAGACAGTCCTAACCGTGGAGGGTTCTGGTAAATGATGGGGTGAGGAGGGGCTCTTTGGCTCCCACCAGTCCCCCTGTCTGGTCTA
+
BCABBFFFCFFFGGGGGGGGGGHHGGGGGGHHGGGGGGHHHHGHGGHGHHHHHHHHHGHHHHGHHHHHHHHGGFGGHGHHFHHHHHHGGHGHGGGGGHHHGHHGGGHHGHHHHHHHHHHHHHHHHGGGGGHHHHHHHHHGGHHHGGGGGGGHHHHHHGHHHHGGGGHHHHHHHHHHHHHHGGGGGGGGFGGGGGFGGGHHHGGGGGFFFFFFFFFFFFFFFHFFFFFFFFFFFFFFFFFFFFFFFFFFFFB
@M05620:37:000000000-D9766:1:1101:21262:10287 1:N:0:52
AGTGCCAGCTCTCAATCGCCCCGGGGACCCAGGGCCTGGCCCCTCCATCCAGAAAACCTATGACCTCACCCGCTACCTGGAGCACCAACTCCGCAGCTTGGCTGGGACCTATGTGAGTATCCAGCGTAGGAATCTGGGAGTTGGGGAGGAGTGAGGAGTTGGGGAAAGACAGTCCTAACCGTGGAGGGTTCTGGTAAATGATGGGGTGAGGAGGGGCTCTTTGGCTCCAACAATCCCCCAGGCTTGGCCAA
+
AAAAABDFAFF3F1ABBAAAE0AE00EEEEFFFE/BBEGGHGEFCEHHHHEF101BBBGHHFGFHFBFGHHEEECEGFBFGHF?FG0??>FG/?/>EFGHCHHAAFGGCHFGGHFHF1>>22@DFC?E/<FGFDGHFG0>>0FGCC.ACCCHGBCCGC:;CGCCCC.ABFGGCBCFFF9C@.;A9AEG.A-BFF//;F/BBFFFEFF@F--B9B---99//FF//B/99/9--/9-BE?---9-/9-9//-
@M05620:37:000000000-D9766:1:1101:11262:10291 1:N:0:52
AGTGCCAGCTCTCAATCGCACAGGGGACCCAGGGCCTGGCCCCTCCATCCAGAAAACCTATGACCTCACCCGCTACCTGGAGCACCAACTCCGCAGCTTGGCTGGGACCTATGTGAGTATCCAGCGTAGGAATCTGGGAGTTGGGGAGGAGTGAGGAGTTGGGGAAAGACAGTCCTAACCGTGGAGGGTTCTGGTAAATGATGGGGTGAGGAGGGGCTCTTTGGCTCCCACCAGTCCCCCTGTCTGGTCTA
+
AA>AAFFFAFFFGCGGGGGGGCHDFGGFGGCGAEGGGGHCEGG1EEBGFHFFFGFFGEGHHHGHHHHFGCG@E@EGHHHHFFHHHHFHGCGGGGGGGHFGGHHFGGHFGHHHHFGHFFHHHHFGHGCEGGHGEHHGHHCFGHFGGGFCCCAGGHHH0DHFHHGGGGFHHC:GHHHHHFFHG9CDAEGGDAFGFFFFFGFGGFGGGGFFFFFFFFFFFFFFFFFFFFFEFFFFEFFFFFFFFFFFFFFFFFF
@M05620:37:000000000-D9766:1:1101:15082:10292 1:N:0:52
ACCACACCTTCTACAATGAGCTGCGTGTGGCTCCCGAGGAGCACCCCGTGCTGCTGACCGAGGCCCCCCTGAACCCCAAGGCCAACCGCGAGAAGATGCCCAGGTGAGTGCCCCGCTCCCTCTTCTGGTGGCCGCCTCCCTCCTTCCTGGCCTCCCGGCCCTGCGCCCTTTCTCCCTGGTTCTCCCTTCTGCCGTTTTCCGTAGGCCTCTCTTCTCTGCCCTGAGTCCCCTTTGGAACTCTCCAGGTTCTA
+
AAAABBBBFFFFGGGGFGGFGFHHGEFEC2GGEFGEEGGGFHHHHGGGCEGGFHFHHHGECGCGGGGGGGGFHGHGGGGHGHHHHGGGGGCCCGHGBD1F0<F<FF101?1?G/---<C./<C00<D0DG.<.-;-.;G.:C.C0;9BF/9.0;E.C:---...-9D-9B/9/9//.:.;//////;/.//9/9DFF.B/./.;:9/9.//B/9/////;.BA..///;9BF/:/9/9////////;/:9/
@M05620:37:000000000-D9766:1:1101:12650:10303 1:N:0:52
GAGGCTGCTTTGGAAGAAACTCATAGAATACTCCAAGGGCTTCAAAGAGCTGATGAAACAATGGCAAGTAAGTCAGGCAGTTCCGCTTTAGCACTCTTGTGGCTCCAATTGAACAATTCTCAGCATTTGTACTTGTAACTGACAAGCCAGGGACAAAAGATCGGAAGAGCACACGTCTGAACTCCAGTCACATTCAGAAATCTCGTATGCCGTCTTCTGCTTGAAAAAAAAACAACCCCATGTCTGTTCTT
+
AAA>A>CAFFBDFBBBAFGGEGHHHHGH5AGHAFEC3BE22A2BAGB3BB3B3BDADABA1BA3BBABDFEGED5DA3113DF5BB111@5DBB3BBFGHF11BBFFFFG3BB3@2BBFHHGEBF3?BFFHGGGD?BBB?F3BBB0??20???FFAB?2?<FGFGG/<<?GF<?/???/><1>FG1>>F1>111>1<==C<00=<<.</=0;::.C0G0CCGC.C0C;99--...9.99.:/;B///////
@M05620:37:000000000-D9766:1:1101:20319:10307 1:N:0:52
AGTGCCAGCTCTCCATCGCACAGGGGACCCAGCGCCTGGCCCCTCCATCCAGAAAACCTATGACCTCACCCGCCACCTGGAGCACCCACTCCGCAGCTTGGCTGGGACCTATGTGAGTATCCAGCGTAGGAATCTGGGAGTTGGGGAGGAGTGCGGCGTTGGGGAAAGACAGTCCTAACCGTGGAGGGTTCTGGTAAATGATGGGGTGAGGAGGGGCTCTTTGGCTCCCACCAGTCCCCCTGTCTGGTCTA
+
>A1>>F1CAFFFG1GFBEGAE?GAF0BAAEFG0AEA/FGHAHG/EGBGFFGGF0CBFECEAFBGH1BFGFF/E//BGF0F0>BGHH/??GF>/E/@<F<BEGBFGGAGFHC<GH22BFHHHHDFH@E/ACDG<FHB<G0F<FFBCC.>C=<CG0<<-;CCGFG@F.CF/BBFFFFGE0CAAC9A-AB@B-FFFFBFFFFFFFFFFFF?FAFBBF?;@@FFFFFF/FFFEBFBFFFFFFFF@FFFFFFFFFF
@M05620:37:000000000-D9766:1:1101:12993:10314 1:N:0:52
ACCACACCTTCTACAATGAGCTGCGTGTGGCTCCCGAGGAGCACCCCGTGCTGCTGACCGAGGCCCCCCTGAACCCCAAGGCCAACCGCGAGAAGATGCCCAGGTGAGTGGCCCGCTACCTCTTCTGGTGGCCGCCTCCCTCCTTCCTGGCCTCCCGGAGCTTCGCCCTTTCTCACTGGTTCTCTCTTCTGCCGTTTTCCGTATTACTCTCTTCTCTGACCTTAGTCTCCTTTGGCACTCGGCAGGTTCTA
+
CDDDDDCCFFFFGFGGGGGGGGHHGGGEGGHHHGGFGGGGGHHHHGGGGGGGHHHHHHHGGGGGGGGGGGGHGHHGGGGHGHHHHGGGG?FD/?C2F>FF=FGG?C=0?=/?G/->C-@GHD0<GHB0<<EF.---..;E//.=00;00/..;.C..----.00-;..;FFF0:000;/0;FFFF00;FFFFF=F.:.:B.0..0000:0BF000;0B0:/00:;00000::0BF0;FBB..;-@:::000
@M05620:37:000000000-D9766:1:1101:9893:10319 1:N:0:52
GAGGCTGCTTTGGAAGAAACTCATAGAAGACTCCAAGGGCGTCAAAGAGCTGATGAAACAATGGCAAGTAAGTCAGGCATTTCCGCTTTAGCACTCTTGTGGATCCAATTGAACAATTCTCAGCATTTGTACTTGTAACTGACAAGCCAGGGACAAAAGATCGGAAGAGCACACGTCTGAACTCCAGTCACATTCAGAAATCTCGTATGCCGTCTTCTGCTTGAAAAAAAAAAAACCCCCTGTCTGGTCTA
+
A?AAB?FAFFFFFFGGGGGGFGGHHHHH5FHH4FGHFGG22AA2FEFEGHHHHDEF5GGHA3BBGBHFGHGHHDGFEFB33DG5?EE1BE3G4F3BBFHHHF3BBGHHHHHFG?BGFHHHHHHHGHHFHHHHHHGGFGGHH3BBFFG/FBGGGGGEHF<FFGHDGGGGFGHGCGD>FF<GGGGHHCG>D0D0=<GDDHHHFBFDG<DFCCGDACACGH0;GGGGGGGG?BADB--;ADD--;/;F//9;//
@M05620:37:000000000-D9766:1:1101:7276:10324 1:N:0:52
ACCACACCTTCTACAATGAGCTGCGTGTGGCTCCCGAGGAGCACCCCGTGCTGCTGACCGAGGCCCCCCTGAACCCCAAGGCCAACCGCGAGAAGATGCCCAGGTGAGTGGCCCGCTACCTCTTCTGGTGGCCGCCTCCCTCCTTCCTGGCCTCCCGGCGCTGCGCCCTTTCTCACTGGTTCTCTCTTCTGCCGTTTTCCGTAGGACTCTCTTCTCTGACCTGAGTCTCCTTTGGAACTCTGCAGGTTCTA
+
AAA1AAAAFFFFGGGF3GABG1GHGAAA00FF1BF0?EFGGHHHHGGGGEEGHHGBGHHE?EGGGAFGGGGEHFHGGGCHCCGHHGE<BCB@BGGFDGFFHHHGHHHHGHGGHHGGGGGHHHGHHHHEGHFFHGGGGGHFHHGHHGFGGBFGGFGGGG-AA@@F@@F@-B/FFFFFFFFFFFFFFFFFFFFFF@ABFFFFFFFFFFFFFFFFFFFFFFFFFFFFFFFFFFFFFFFFFFFFFFFFFFFFFFF
@M05620:37:000000000-D9766:1:1101:20276:10327 1:N:0:52
GAGGCTGCTTTGGAAGAAACTCATAGAAGCCTCCAAGGGAGTAAAAGAGCTGATGAAACAATGGCAAGTAAGTCAGGCATTTCCGCTTTAGCACTCTTGTGGATCCAATTTAACAATTCTCAGCATTTGTACTTGTAACTGACCAGCCAGGGACAAAAGATCGTAAGAGCACACGTCTGAACTCCAGTCACATTCAGAAATCTCGTATGTCGTCTTCTTCTTGAAATAAAAAACATTTTTCCTTGTACCTG
+
11>>A>CAFFDFGGGC1AFFFGBGGFHDE1BGAG01BBE0A001ADECHHBGF1FGHDH0/F1AA0C/122FABAAABAFAFGFEGC//@BG@F@F1BFF1/1BGHH1@B22B1B11BDGFHHFB>2BGFBGDG1>>2BBB1B010?<00?A/?F000FFHB/00@0110F0<C@0<0/<F1FHFFH1<11111=1<11>0=0=...<G0<<.<:.;00000;0::0:00;0-..0000;/0;C0C00;;0
@M05620:37:000000000-D9766:1:1101:8389:10331 1:N:0:52
AGTGCCAGCTCTCAATCGCACAGGGGACCCAGGGCCTGGCCCCTCCATCCAGAAAACCTATGACCTCACCCGCTACCTGGAGCACCAACTCCGCAGCTTGGCTGGGACCTATGTGAGTATCCAGCGTAGGAATCTGGGAGTTGGGGAGGAGTGAGGAGTTGGGGAAAGACAGTCCTAACCGTGGAGGGTTCTGGTAAATGATGGGGTGAGGAGGGGCTCTTTGGCTCCCACCAGTCCCCCTGTCTGGTCTA
+
BCABBFFFCFFFGGGGGGGGGGHGGGGGGGHHFGFGGGHHHHGHGGHGHHHHHHHHHGHHHHHHHHHHHHHGGEFGHHHHHHHHHHGFGHHHGGGGGHFHGHHGGGHHGHHHHHHHHHHHHHHHHGGGGGHHHHHHHHHGGHHHGGGGGGFHHHHHHGHHHHGGGGHHHHHHHHHHHHHHGGGGGFGGCFGGGGFGGGGGGGGGGGFFFFFFFFFFFFFFFFFFFFFFFFFFFFFFFFFFFFFFFFFFFFF
@M05620:37:000000000-D9766:1:1101:27359:10337 1:N:0:52
GAGGCTGCTTTGGAAGAAACTCATAGAAGACTCCAAGGGAGGAAACTCGATGAGGAAAAAATGGTAGTTACGTCTATCATTGCTGAATTAGCACTCATGTGGATAAAATTGCCACATTCTAAGCCTATGTACTTGACCCAGCCCCGCCCGAGCCCCACGATCGGAAGAGCACAAGTCTGCCCACCAGTCCCATTCAGAACTCTCGTATGCCGTATAAAGCTTGAAAAAAAAACACATTTGAACTCCACTAC
+
CCCCCCFBFFFFGFGGGGGGGGHHHHHBBFHH4BCFD2B2B2ABF3F3BGH55BGBFFHHFHEE555BD5DBB1215D5555D5BD3@BBFG4B3F3BB4@@@3GHGF4B@433B?3DFHGHEHCG3BDFHHFHG3BBF/?B?CACGGCF/></??<CEGHHG...>F.C<CG/<=<GHBDG0;;CCCG0CFGGHFHGH/G0CF..CFG0CAA.;000;;0;B;99C.;;-@9EF.00909:;00;;/0/9
@M05620:37:000000000-D9766:1:1101:22111:10345 1:N:0:52
ACCACACCTTCTACAATGAGCTGCGTGTGGCTCCCGAGGAGCACCCCGTGCTGCTGACCGAGGCCCCCCTGAACCCCAAGGCCAACCGCGAGAAGATGCCCAGGCCCGTGACCTGCTATCGCTTCTGGTGCCCGCCTCCCTGCTTCCTGGCATCCCGGAGCTGCGCCCTTGCTCACTTCTTCTCTCGTCTGCCGTTGGCCTTAGTTCTCTCTCCTCAGACCTGAGTCGCCTTCGGCACTCTGCAGGTCCGA
+
?AAAA1AAFF1BAFG13BFGBG1AAEEGF0BGHG00AAE/EGHHHGAGE/EA1FFGGFEEGG?ECE/EGGGHHHCEGGGAFHHC<FFGG/CCCAGG11?1?1<?///>//.>>100>110.<<.<0=00<0<C.ACC.CEH0./00;00:./9;/..9--;.//--;--;-/9/9////;9FF//B-;AE-FF@F---/;//////;;FF///9;-/:/;-/-/-;99---;/-;-;-9;B//;B-9//9;
@M05620:37:000000000-D9766:1:1101:24770:10349 1:N:0:52
AGTGCCAGCTCTCAATCGCACAGGGGACCCAGGGCCTGGCCCCTCCATCCAGAAAACCTATGACCTCACCCGCTACCTGGAGCACCAACTCCGCAGCTTGGCTGGGACCTATGTGAGTATCCAGCGTAGGAATCTGGGAGTTGGGGAGGAGTGAGGAGTTGGGGAAAGACAGTCCTAACCGTGGAGGGTTCTGGTAAATGATGGGGTGAGGAGGGGCTCTTTGGCTCCCACCAGTCCCCCTGTCTGGTCTA
+
BBAABFFFBFFFGBGGGGACEFHHGGGGGGHHG2EEFGHHFHGHGGHBHFHHHHHHHGHFHHHHHHHHHHGGGFGGHHHHHHGHHHGHGH3FEEFGGGHGGHHGGGHHGHHHHHHHH3FGHHHHHGEFGGHHHHHHHHHGEHHHGGGGGGGHHHHHHGCGHHGGGGHHHHHHHHHHGHHHGEFGGGGG.;AFGG;FGGGGGFGFG.;DFFFFFFFCFFFFFFFFFFF.AFFFFFFFFFFFFFFFFFFFFFF
@M05620:37:000000000-D9766:1:1101:9094:10364 1:N:0:52
AGTGCCAGCTCTCAATCGCACAGGGGACCCAGGGCCTGGCCCCTCCATCCAGAAAACCTATGACCTCACCCGCTACCTGGAGCACCAACTCCGCAGCTTGGCTGGGACCTATGTGAGTATCCAGCGTAGGAATCTGGGAGTTGGGGAGGAGTGAGGAGTTGGGGAAAGACAGTCCTAACCGTGGAGGGTTCTGGTAAATGATGGGGTGAGGAGGGGCTCTTTGGCTCCCACCAGTCCCCCTGTCTGGTCTA
+
AAAABFFFCFFFGGGGGFFGGGHHDGGGGGHHGGGGGGHHHHGHGGGHHHHHGFHHHGHHHHHHHGFHHHHGGECGHHHHBGHHFHHHGHHHGGGGGHHHGHHFDGHHGHGHHHHHHHHHHHHHHGEGGGHHHHHHHHHGGHHHGGGGGGGHHHHHHGHHHHGGGGGHHHHHHGFHHHHHGECGGGGG:9CFGGCBGGGGGFGGGGFFFFFFFFFFFDFFFFFFFFFFFFFFFFFFFFFFFFFFFFFFFF0
@M05620:37:000000000-D9766:1:1101:10731:10387 1:N:0:52
ACCACACCTTCTACAATGAGCTGCGTGTGGCTCCCGAGGAGCACCCCGTGCTGCTGACCGAGGCCCCCCTGAACCCCAAGGCCAACCGCGAGAAGATGCCCAGGTGAGTGGCCCGCTACCTCTTCTGGTGGCCGCCTCCCTCCTTCCTGGCCTCCCGGAGCTGCGCCCTTTCTCACTGGTTCTCTCTTCTGCCGTTTTCCGTAGGACTCTCTTCTCTGACCTGAGTCTCCTTTGGAACTCTGCAGGTCTAG
+
BBBBBAABFFFFGGGGGGGGGFHGGGGGGGGFHGGGGGAEGHHHHGGGFGGGHHHHHHHGGGGGGGGFGGGHHHGGGGGHGGHHHGGGGGGGGGHHHHGHHHHGHGHHHHGGGHGGGGGHHHHGHHGFHHGHHGGGGGHGHHGHHGGGFFGGGGGGGG?BDFFGGGFFFFFFFFFFFFFFFFFFFFFFFFFFFDA?FEFFFFFFFFFFFFFFFFFFFFFFFFFFFFFFFFFFFFFFFFFFFFFFFFFFFFB
@M05620:37:000000000-D9766:1:1101:28695:10391 1:N:0:52
ACCACACCTTCTACAATGAGCTGCGTGTGGCTCCCGAGGAGCACCCCGTGCTGCTGACCGAGGCCCCCCTGAACCCCAAGGCCAACCGCGAGAAGATGCCCAGGTGAGTGGCCCGCTACCTCTTCTGGTGGCCGCCTCCCTCCTTCCTGGCCTCCCGGCGCTGCGCCCTTTCTCACTGGTTCTCTCTTCTGCCGTTTTCCGTAGGACTCTCTTCTCTGACCTGAGTCTCCTTTGGAACTCTGCAGGTTCTA
+
>AA1>AA>1BCFFBFGAG11F1GFGEAA0AG0AABA0EEE?FCGGFEGCEEGGHGCGHHGEGGEG>EEGEFB1FGEGFGH/F?FHGE/><</<CCB1GFGHF/FGGFGGFFGHHGCGCGHGHHFFHHFDGCHHGGCGGEGHHGHHGGGFBFGG9EGB@?GG@@F?@F@?FBFFFFFFFFFFFFFFFFF/BBFF@;BFFFFFB-AA/BFFFFFFFFBFF/BFFFFBFFBFFFFFFFFFFFFFFFFFFFBFF9
@M05620:37:000000000-D9766:1:1101:5029:10399 1:N:0:52
GAGGCTGCTTTGGAAGAAACTCATAGAATACTGCAATGGCTTCAAAGAGCTGATGAAACACTTGCAAGTAAGTTAGGCCTATCCGCTATATCTCCCATGTGGCTCCAATTTAAAAATTCTCAGCATTTGTACTTGTAACTGACAAGCAAGGGACAAAAGATCGGAAGAGCACACGTCTAAACTACAGTCACATTCAGAAATCTCGTATGCAGTCTTCTTCTTGAAAAAAAAAAAACTTCAACATGACCACT
+
>3>A>AFB@BB4G4BBBGFBFGHHHFHG55BFDF4A53BBFFAB55DEEHB3FGBGA5BB2BB3A35BDEGHH55DGB3BBBBBB1B0BG5D5D3B2@BFF3?FFGHH@B4BB3B@BBBBDBGHHB44BBBBFF?BBEBBDG3?B??2BB??CF/0?F2?FG/C/CCCGHF@C?@?C0/@??11??<1<1>1>=>G==11>>>F.<<G<00=0/==000=:;00:0C.C?AFC-:.9009//////99/./
@M05620:37:000000000-D9766:1:1101:15850:10405 1:N:0:52
AGTGCCAGCTCTCAATCGCACAGGGGACCCAGGGCCTGGCCCCTCCATCCAGAAAACCTATGACCTCACCCGCTACCTGGAGCACCAACTCCGCAGCTTGGCTGGGACCTATGAGAGTATCCAGCGTAGGAATCTGGGAGTTGGGGAGGAGTGAGGAGTTGGGGAAAGACAGTCCTAACCGTGGAGGGTTCTGGTAAATGATGGGGTGAGGAGGGGCTCTTTGGCTCCCACCAGTCCCCCTGTCTGGTCTA
+
ABAAAFFFAFFFG4FFGGGCFCGCG2AAAEHH2BEEFFHHGHGHGGHHHGHHGFHCGFHHGHFHHFGGHHGEE>>EHHEGBFGHHH11?GHGAFCGEHGFFEHGGGHHG2B3F3B?FCDHHHFHHGG//CDDGHHHFF0FEFHFGGECG.CCG00<<AGFHH?C.;GHFHHHH0CGFHFGG.CCAEGAAAFGGGB;BBFGF9BFEGABFFFBFD-;@FFFFF9FFFFEEFFBFFFFBBFBFFFFFF/B/B/
@M05620:37:000000000-D9766:1:1101:19508:10405 1:N:0:52
AGTGCCAGCTCTCAATCGCACAGGGGACCCAGGGCCTGGCCCCTCCATCCAGAAAACCTATGACCTCACCCGCTACCTGGAGCACCAACTCCGCAGCTTGGCTGGGACCTATGTGAGTATCCAGCGTAGGAATCTGGGAGTTGGGGAGGAGTGAGGAGTTGGGGAAAGACAGTCCTAACCGTGGAGGGTTCTGGTAAATGATGGGGTGAGGAGGGGCTCTTTGGCTCCCACCAGTCCCCCTGTCTGGTCTA
+
ABAAAFFFCFFFGGGGGGGCGGHGGGGGGGHHGGGGGGHHGHGHGGHHHHHHHHHGHGHHHHHHHHHHHHHGGEFGHFGHGHHHHHHEGHHFEGGGGHFHGHHGGGHHGHHHHHHHHHHHHHHHHGGGGGHHHHHHHHHGGHHHGGEGGGDGHGHHHGHHHHGGGGHHHHHHHHHHHHHHGGGGGGGGEFGGGGGGGGGGGGGGGGFFFFFFFFFFFFFFFFFFFFFFFFFFFFFFFFFFFFFFFFEFFFF
@M05620:37:000000000-D9766:1:1101:24042:10420 1:N:0:52
ACCACACCTTCTACAATGAGCTGCGTGCGGCTCCCGAGGAGCACCCCTTGCTGCTGACCGAGGCCCCCCTGAACCCCAAGGCCAACCGCGCGAAGATGCCCAGGCGAGTGGCCCGCTACCTCTTCTGGTCGCCGCCTCCCTCCTTCCTGGCCTCCCGGAGCTGCGCCCTTTCTCACTGGTTCTCTCTTCTGCCGTTTTCCGTAGGACTCTATTCTATGCCCTGAGTCAACTTTGGAACTCTGCAGGCTCTA
+
BBBBBBB3BCFFGGGGGGGGGFHHGGG2AAEEE2BEEFEGDCGHHGG1FEFHFHHHHHH0>E/EGGGGGGFFHHHEFGGHGHHHHGGGGG?DGGGGHHH1?1G//--<>..<<C-<---/=00:=C0:C0-ADAGAGGGF//C9FGGEFG..BFFFF=-9@FFF-B.BFFBFFFBFFFFFBFFFF/BF/;BFFF.;B.F/AB...999BB/9/;BBBF/;F9A..99//;FFFF/FFFFF///9/9.;9/;
@M05620:37:000000000-D9766:1:1101:15785:10445 1:N:0:52
ACCACCCCTTCTACAATGAGCTGCGTGTGGCTCCCGAGGAGCACCCCGTGCTGCTGACCGAGGCCCCCCTGAACCCCAAGGCCAACCGCGAGAAGATGCCCAGGTGAGTGGCCCGCTACCTCTTCTGGTGGCCCCCTCCCTCCTTCCTGGCCTCCCGGAGCTGCGCCCCTTCTCACTGGGTCTCCCTTCTGCCGTTTTCCGTAGGACTCTCTTCTCTTACCTGAGTCCCCCTTGGAACTCTGCCGGGTCTA
+
AA1AA1>AAFFFCGGFDBFGEBFGE0AAFEAFF0B0/AA//A/AAEGEAEEAFGFHEHFGEEE>FFGEEEFFFFHEGCEHFGHHA<EECC<BCCGHH11FG1?F11?011C/AG@@C-CH0<<DD000=<A.G.-=-AFGHFGBGBHBFF.F0CFE.@-9-.//-AA@-;A99/9F//:-;-9//9-;-9//;9ABFF/B9:;AB/9///9/9//9//:;B///-;B/;E--A-/B99/;B9B/-;-;--/
@M05620:37:000000000-D9766:1:1101:16306:10469 1:N:0:52
AGTGCCAGCTCTCAATCGCACAGGGGACCCAGGGCCTGGCCCCTCCATCCAGAAAACCTATGACCTCACCCGCTACCTGGAGCACCAACTCCGCAGCTTGGCTGGGACCTATGTGAGTATCCAGCGTAGGAATCTGGGAGTTGGGGAGGAGTGAGGAGTTGGGGAAAGACAGTCCTAACCGTGGAGGGTTCTGGTAAATGATGGGGTGAGGAGGGGCTCTTTGGCTCCCACCAGTCCCCCTGTCTGGTCTA
+
ABBABFFFBFFFGGGGGGGGGFHHGGGGGGHHGGGGFGHHHHGHGGHHHHFGHHHHHGHHHHHHHHFHHHHGGGGGHHGHHHHHHHHHGHHHGG?EGEHHGHHGGGHHGHHHHHHHHFHGHHHHHGGGGGHHGHHHHHHGEHGHGGGGGGGHHHHHHGHGHHGGGGHHHHHGHHHHHHHHGEFGGGGG;CFGGGFFFFGGGFGGGGFFFFFFFFFFFFFFFFFFFFFFFFFFFFFFFFFFFEFFFFFFFFF
@M05620:37:000000000-D9766:1:1101:27885:10471 1:N:0:52
ACCACACCTTCTACAATGAGCTGCGTGTGGCTCCCGAGGAGCACCCCGTGCTGCTGACCGAGGCCCCCCTGAACCCCAAGGCCAACCGCGAGAAGATGCCCACGTGAGTGGCCCGCTACCTCTTCTGGTGGCCGCCTCCCTCCTTCCTGGCCTCCCGGAGCCGCGCCCTTTCTCACTGGTTCTCTCTTCTGCCGTTTTCCGTAGGACTCTCTTCTCTGACCTGAGTCTCCTTTGGAACTCTGCAGGTTCTA
+
1>>AAA1AFFFFFGGDEGGGFDCGEGEGHAFGFGG?GEG/AF/GHG/EAEFFAA1AFGHGCG/EC?>EEGGF1ECEGG?C/<F</FE/B<B<C/?GB11?G1/</?/??1FCGG-<@CCHHHBHHBDDDB..<:-C.CEEHHB/FFBF0BFGGFEF9AA@@.9@=@@@?F/FFFFFFFFBFFFFFFFFFFFBF@BABEFFA/--A/99FFFFFFB//9BFB/-99FF//BB/B/B/FFFFBB9999-:9/9
@M05620:37:000000000-D9766:1:1101:10864:10471 1:N:0:52
ACCACACCTTCTACAATGAGCTGCGTGTGGCTCCCGAGGAGCACCCCGTGCTGCTGACCGAGGCCCCCCTGAACCCCAAGGCCAACCGCGAGAAGATGCCCAGGTGAGTGGCCCGCTACCTCTTCTGGTGGCCGCCTCCCTCCTTCCTGGCCTCCCGCCGCTCCGCCCTTTCTCACTGGTTCTCTCTTCTGCCGTTTTCCGTAGGACTCTCTTCTCTGACCTCAGTCTCCTTTGGAACTCTGCAGGTTCTA
+
CCCCCCCCFFFFGGGGGGGGGGHHGGGGHGHHHGGGGGGGGHHHHGGGGGGGHHHHHHHGGGGGGGGGGGGHHHHGGGGHGHHHHGGGGGGGGGHHHHHGHH//?FDG1?AFHH-CF--0>GHFHH0<DFGGHGGGDGAEHHGH0;9F09FAFFEGD--;-;-:ADDFFFFFFFFFFBBFFFFFFFF0BFFFFF.AFFFFD0::.0:/BFFFFFFFFB0;/B00;0;FFBBFFFFBFF0FFFFFF.AFFF0
@M05620:37:000000000-D9766:1:1101:13345:10486 1:N:0:52
AGTGCCAGCTCTCAATCGCACAGGGGACCCAGGGCCTGGCCCCTCCATCCAGAAAACCTATGACCTCACCCGCTACCTGGAGCACCAACTCCGCAGCTTGGCTGGGACCTATGTGAGTATCCAGCGTAGGAATCTGGGAGTTGGGGAGGAGTGAGGAGTTGGGGAAAGACAGTCCTAACCGTGGAGGGTTCTGGTAAATGATGGGGTGAGGAGGGGCTCTTTGGCTCCCACCAGTCCCCCTGTCTGGTCTA
+
AAAAAFFFCFFFGGGGGGGGGGHHGGGGGGHHFFFGGGHHHHGHGGHHHHHHHHHHHGHHHHHHHHHHHHHGGGGGHHHHHHHHHHHHGHHHGGGGGHHHGHHGGGHHGHHHHHHHHHHHHHHHGGGGGGHHHHHHHHHGGHFHGGGGGGGHHHHHHGHHHHGGEGHHHHHHHHHHHGHHGGEFDFGGE?FGGGFGGGGFGFGGGGFFFFFFFFFFFFFFFFFFFFFFFFFFFFFFFFFFFFFFFFFFFFB
@M05620:37:000000000-D9766:1:1101:23308:10508 1:N:0:52
ACCACACCTTCTACAATGAGCTGCGTGTGGCTCCCGAGGAGCACCCCGTGCTGCTGACCGAGGCCCCCCTGAACCCCAAGGCCAACCGCGAGAAGATGCCCAGGTGAGTGGCCCGCTACCTCTTCTGGTGGCCGCCTCCCTCCTTCCTGGCCTCCCGGAGCTGCGCCCTTTCTCACTGGTTCTCTCTTCTGCCGTTTTCCGTAGGACTCTCTTCTCTGACCTGAGTCTCCTTTGGAACTCTGCAGGTTCTA
+
BBBABBBBFFFFGGGGGGGBGDHFGEFGHGHHFGGGGGGGGHHHHGGGGGGGHHHHHHHGGGGGGGGGGGGHHHHGGGGHEHHHHGGEGGGCCDCHHGHHHHCFGCHCGFFGHCCGGGGC<DGHHFHGG<CGGGGGGGHGHHDHHGGFEFGGGGGGGGG--9BBGGFBBFFFFB/FFFFFFBFFFFFFFFFFFBADFFFFFFFFFFFFFB9FFFFFFFFFFFF/.BFFF9;FFBBBBFF/BFFFFFAFFFB
@M05620:37:000000000-D9766:1:1101:5084:10508 1:N:0:52
ACCACACCTTCTACAATGAGCTGCGTGTGGCTCCCGAGGAGCACCCCGTGCTGCTGACCGAGGCCCCCCTGAACCCCAAGGCCAACCGCGAGAAGATGACCAGGTGTGTGGCCCGCTACCTCTTCTGGTGGCCGCCTCCCTCCTTCCTGGCCTCCCGTAGCTGCGCCCTTTCTCACTGTTTCTCTCTTCTGCCGTTGTCCGTAGGACTCTCTACTCTTACCTGAGTCTCCTTTGTACCTCTGCAGTTTCTA
+
BBBCCABCFFFFGGGGGGGGGGHHGGGFHGHHHGGGGGGEGHHHHGGGGGGGHHGHHHHGGGGGGGGGGGGGHHHGGGGHGHHHGFGGGGGGGGHHHH2>F20?FH=/?=<F=GCCG-<000<0<=G<=G.<.-;CGGH.CHGH:BG00/;CBFGA..-99;CC--:?B/:;FB:BF000;FFF0:0BF0000-;:.;B:A:...0;F/0000;;FB0:0:BB//;0;00;000:00;BB0;BB00;0;B;
@M05620:37:000000000-D9766:1:1101:5070:10519 1:N:0:52
ACCACACATTCTACAATGCGCTGCGTGCGGCTCTCGAGGAGCACCCCTTGCTGCTGACCGAGGCCCCCCTGAACCCCAAGGCCAACCGCGCGAAGATGCCCAGGTGTGTGGCCCGCTACCTCTTCTGGTGGCCGCCTCCCTCCTTCCTGGCCTCCCGGCGCTGCGCCTTTTCTCACTGGTTCTCTCTTCTGCCGTTTTCCGTAGGACTCTCTCCTTTGACCTGAGTCCCCTTTGGAACTCTGCAGGTTCTA
+
AAAB>AA3BBBDBDAFGG4AEGGGGFG22AA2BBAB3AAA?B1FFEEBAFBFDHFHGFG0>/@>FEGGGGFG3FGEEEEHGH?GHEDD<B<>BFG/FGHHHHGEFFGDHHGHHHFCGCDHHHHHCGHGHFDGHGGGGGGGGGGGGGGGBFGGGGGGGG:@DF;DFFFDDFFFFF/BFFFFFFFFFFFF::BFFFDFFFFFFFFDFFF9FFFFFFF/;B9;F;B/;FB/:;FFFFFBFBFFFEFFFFFF:B/
@M05620:37:000000000-D9766:1:1101:12330:10523 1:N:0:52
GAGGCTGCTTTGGAAGAAACTCATAGAAGACTCCAAGGGAGTAAAAGAGCTGATGAAACAATGGCAAGTAAGTCAGGCATTTCCGCTTTAGCACTCTTGTGGATCCAATTGAACAATTCTCAGCATTTGTACTTGTAACTGACAAGCCAGGGACAAAAGATCGGAAGAGCACACGTCTGAACTCCAGTCACATTCAGAAATCTCGTATGCCGTCTTCTGCTTGAAAAAAAAAAAGGAACTATGCCGTATCT
+
A11>AA1AFFDDFGGG11GFDBBADFFFDGGHHHGBGFGCEEGHHHFFHHHHE1FDGHHGHHHGGHGADBFFDGFGHHHFFAGDAGE/?1FDGBCGFDGEF?EGHHHHHHGHHHHFHHHFHGHBGFHFHHHFHHHD12GHFFHHBAGGFHHGEGFFFGFGHHHGGGGFHBCGC?CFGHGEHFFGH<F>DGHBFFFBHDDC<0DFHGGHHH0:CC.ECHHC0CGHGCCG-A@----9-:F//9:9/---;A/
@M05620:37:000000000-D9766:1:1101:21410:10540 1:N:0:52
GAGGCTGCTTTGGAAGAAACTCATAGAATACTCCAAGAGTGCACAATAGATCTGGAAAAAATTGTTGCCATGACTACCGAATCTGAAACAGCTGCCTTGTAGAAAAAATTGATACAAGCTCACAATTTATACAAATATCTGACCAAACAATGACAAAAGATCCAAAGAGCACCGGTCTATCACTCAGTCGCATCCAGAAACATCGTTCTCAGCATTCTGATTTATAACTGAAAATCCAGGCAGCCAAAACC
+
AAA>A>>AFFDFGF111B1BAAFDGHFA3BFG1FC11B01A1A11011D1212DF1BDG0/B11A2AD111B11210A////B@FF211B0B1B1B111112@2B00>0F112B>11>/1>111>1BB2B>>2111BBBF2210<//?C/1B1<BF000/1111110@?01</</>AC11<>11>01>1.--<-<<00/</;00.;...;0:/<0;CFC00;;;0;0900;99;0/900/.9...;9/.9.
@M05620:37:000000000-D9766:1:1101:10093:10548 1:N:0:52
AGTGCCAGCTCTCAATCGCACAGGGGACCCAGGGCCTGGCCCCTCCATCCAGAAAACCTATGACCTCACCCGCTACCTGGAGCACCAACTCCGCAGCTTGGCTGGGACCTATGTGAGTATCCAGCGTAGGAATCTGGGAGTTGGGGAGGAGTGAGGAGTTGGGGAAAGACAGTCCTAACCGTGGAGGGTTCTGGTAAATGATGGGGTGAGGAGGGGCTCTTTGGCTCCCACCAGTCCCCCTGTCTGGTCTA
+
BCABCFFFCFFFGGGGGGGGGGHGGGGGGGHHGGGGGGHHHHGHGGHGHHGHHHHHHGHHHHHHHHHHHHHGGGGGHGHHGHHHHHHHGHHHGGGGGHHHGGHGGGHHGHHHHHHHHHHHHHHHHGEGGGHHHHHHHHHGGHHHGGGGGGGHHHHHHGHHHHGGGGHHHHHHHHHHHHHHGGGGGGGGEGGGGGFGGGGGGGGGGGFFFFFFFFFFFFFFFFFFFFFFFFFFFFFFFFFFFFFFFFFFFFF
@M05620:37:000000000-D9766:1:1101:9651:10551 1:N:0:52
AGTGCCAGCTCTCAATCGCACAGGGGACCCAGGGCCTGGCCCCTCCATCCAGAAAACCTATGACCTCACCCGCTACCTGGAGCACCAACTCCGCAGCTTGGCTGGGACCTATGTGAGTATCCAGCGTAGGAATCTGGGAGTTGGGGAGGAGTGAGGAGTTGGGGAAAGACAGTCCTAACCGTGGAGGGTTCTGGTAAATGATGGGGTGAGGAGGGGCTCTTTGGCTCCCACCAGTCCCCCTGTCTGGTCTA
+
ABBABFFFDFFFGGGGGGGGGGHHGGGGGGHHGGGGGGHHHHGHGGHHHHHHHHGGHGHHHHHHHHHHHHHGGGGGHHHHHHHHHHHHGHHHGGGGGHHHGHHGGGHHGHHHHHHHHHHHHHHHHGGGGGHHHHHHHHHGGHHHGGGGGGGHHHHHHGHHHHGGGGGHHHHHHHHHHHHHGFGGGGGGEFGGGGGGGGHHHHGGGGFFFFFFFFFFFFFFFFFFFFFFFFFFFFFFFFFFFFFFFFFFFFF
@M05620:37:000000000-D9766:1:1101:7778:10552 1:N:0:52
ACCACACCTTCTACAATGAGCTGCGTGTGGCTCCCGAGGAGCACCCCGTGCTGCTGACCGAGGCCCCCCTGAACCCCAAGGCCAACCGCGAGAAGATGCCCAGGTGAGTGGCCCGCTACCTCTTCTGGTGGCCGCCTCCCTCCTTCCTGGCCTCCCGGCGCTGCGCCCTTTCTCACTGGTTCTCTCTTCTGCCGTTTTCCGTAGGACTCTCTTCTCTGACCTGAGTCTCCTTTGGAACTCTGCAGGTTCTA
+
CCCCCCCAFFFFGGGGGGFGGGHHGGGBEFHHHGGFFGGGGHHHHGGGGGGGGHHHHHHEGGGGGGGGGGGHHHHGGGGHGHHHHGGGGGFGGGHH2<G2<?GEFGFH<1<FH<-A@?DFHHHFFHHH0/CGHCGGGGHGHHGHHFBC0CFGGAEAD?-=A:-AAADFDFF/BF/9FFFFFFFFFFFBFFFFFFFD9EF/DBFFDFBFFFFFFFF9://BFFF/B/;;BFBF//9;FBBFBFFFF?FFBF/
@M05620:37:000000000-D9766:1:1101:17639:10556 1:N:0:52
GAGGCTGCTTTGGAAGAAACTCATAGAAGACTCCAAGGGAGTAAAAGAGCTGATGAAACAATGGCAAGTAAGTCAGGCATTTCCGCTTTAGCACTCTTGTGGATCCAATTGAACAATTCTCAGCATTTGTACTTGTAACTGACAAGCCAGGGACAAAAGATCGGAAGAGCACACGTCTGAACTCCAGTCACATTCAGAAATCTCGTATGCCGTCTTCTGCTTGAAAAAAAAAAAAAAAAAAAAAAAAAAAA
+
AAABABFBFFFFGCGGGGGGGGGHHGHG5FGHBFEGGFFA2EFFF5GFHHHHGGGHFFHGGFAFFB3FFD5GGDADGFEFFFGEEEEBBEGHFB3GGGGHHGFHHHHHGGHGHFEGGFHHHEHHHGHHHHHHHHHHHHGHHHGHHHFFGHHGGGGHGHGFHFHGEEGHHBCGHHE?FGEHHHGHHFG<D1FGHHFGHGHGG0=DGCEHHBGE:@GEGGFGHHHHHFFGAAAA-:::----:-;--;-----
@M05620:37:000000000-D9766:1:1101:10083:10564 1:N:0:52
AGTGCCAGCTCTCAATCGCACAGGGGACCCAGGGCCTGGCCCCTCCATCCAGAAAACCTATGACCTCACCCGCTACCTGGAGCACCAACTCCGCAGCTTGGCTGGGACCTATGTGAGTATCCAGCGTAGGAATCTGGGAGTTGGGGAGGAGTGAGGAGTTGGGGAAAGACAGTCCTAACCGTGGAGGGTTCTGGTAAATGATGGGGTGAGGAGGGGCTCTTTGGCTCCCACCAGTCCCCCTGTCTGGTCTA
+
AA>>AFFFBFFFGAGGGGGCGGHFGGEFGGHHFEEEFFHHHHGHGGHHHHHHHGHHHGHHHEGHHFGHHHHFG>>EHHHHBGHHHH1?EHHGEGGGGHFHGHHGGGHHGHHHHHHHHHHHHHHHHGGGGGHHHHHHHGFGGHHHGGFGGAEHHFHGGGGHHHGGGFHHHHFHHHHHHHHHGGGGDGGGGGGGGGGGGGGGGGGGGGDFFFFFFFFFFFFFFFFFFFFFFFFFFFFFFFFFFFFFFFFFFFF
@M05620:37:000000000-D9766:1:1101:20293:10568 1:N:0:52
AGTGCCAGCTCTCAATCGCACAGGGGACCCAGGGCCTGGCCCCTCCATCCAGAAAACCTATGACCTCACCCGCTACCTGGAGCACCAACTCCGCAGCTTGGCTGGGACCTATGTGAGTATCCAGCGTAGGAATCTGGGAGTTGGGGAGGAGTGAGGAGTTGGGGAAAGACAGTCCTAACCGTGGAGGGTTCTGGTAAATGATGGGGTGAGGAGGGGCTCTTTGGCTCCCACCAGTCCCCCTGTCTGGTCTA
+
BBAABFFFBFFFGGGGGGGGGGHHGGGGGGHHG?EEGGHHHHGHGGHFHHHHGBGHHGHBHHGHHHHHHHGGGGGGHHHHHHHHHHHHGHFHGGGGGHHHGHEGGGHHGHHHHH3FG3FHHHHHHGGGGGHHHHHHHGGGGHHHGGFGGGGHHHHHHGHFHBCGGGHHHHHHHHHHHHHHGGGGGGGG.FGGGGBFGGGGGGGGGGFFFFFFFFA;;FFFFFFFFFFAEFFFFFFFFFFFFFFFFFFFFFB
@M05620:37:000000000-D9766:1:1101:8809:10568 1:N:0:52
AGTGCCAGCTCTCCATCGCACAGGGGACCCAGTGCCTGGCCCCTCCATCCAGAAAACCTATGACCTCACCCGCTACCTGGAGCACCCCCTCCGCAGCTTGGCTGGGACCTATGTGAGTATCCAGCGTAGGAATCTGGGAGTTGGGGAGGAGTGAGGCGTTGGGGAAAGCCAGTCCTAACCGTGGAGGGTTCTGGTAAATGATGGGGTGAGGAGGGGCTCTTTGGCTCCCACCAGTCCCCCTGTCTGGTCTA
+
>>>>>BDFBFFFGFGFGEE2E?GAF22AEBFG3BBBFFGHHHGHGG2GHEFGFEBABEGFFBFGHBBFGHH>E>>>GHBF2BBFHGD/>EF?EE?E/GBFEGFGGGHHGHFHHHFFHHHHHHGBGGG/BG2?GGHF1G0?EGHB--.<A.=CG0=G.<ECGGGG...:/;/;FGGGFFGGCGGF.C.ADFFGGFFFBFFFFFFFFFFF?FF/DDFCFFFFFFFFFFFFF.FF.FFFFFFFFFFFFFFFFF/
@M05620:37:000000000-D9766:1:1101:16062:10570 1:N:0:52
ACCACACCTTCTACAATGAGCTGCGTGTGGCTCCCGAGGAGCACCCCGTGCTGCTGACCGAGGCCCCCCTGAACCCCAAGGCCAACCGCGAGAAGATGCCCAGGTGAGTGGCCCGCTACCTCTTCTGGTGGCCGCCTCCCTCCTTCCTGGCCTCCCGGAGCTGCGCCCTTTCTCACTGGTTCTCTCTTCTGCCGTTTTCCGTAGGACTCTCTTCTCTGACCTGAGTCTCCTTTGGAACTCTGCAGGTTCTA
+
CCCCCCCCFFFFGGGGGGGGGGHHGEGFHGGHHGGGGGGGGHHHHGGGEGGGHHHHHHHGGGGGGGGGGGGGGHHGGGGHGHHHHGGGGGGGGGHHHHHHHHHGHHHHHHGGHHGGGGGHHHHHHHHHHHGHHGGGGGHGHHGHHGGGGGGGGGGGGGGGGGGGGGFFFFFFFFFFFFFFFFFFFFFFFFFFFFFFFFFFFFFFFFFFFFFFFFFFFFFFFFFFFFFFFFFFFFFFFFFFFFFFFFFFFFF
@M05620:37:000000000-D9766:1:1101:13653:10588 1:N:0:52
AGTGCCAGCTCTCAATCGCACAGGGGACCCAGGGCCTGGCCCCTCCATCCAGAAAACCTATGACCTCACCCGCTACCTGGAGCACCAACTCCGCAGCTTGGCTGGGACCTATGTGAGTATCCAGCGTAGGAATCTGGGAGTTGGGGAGGAGTGAGGAGTTGGGGAAAGACAGTCCTAACCGTGGAGGGTTCTGGTAAATGATGGGGTGAGGAGGGGCTCTTTGGATCCCACCAGTCCCCCTGTCTGGTCTA
+
AAAABFFFCFFFGGGGGGGGGGHDFGEFGGHHGGGGAFHHHHGHGGHHHGHHHHHFHGHHFHGHHHHHHHHFGFEGHHHFFGHHHHHHGGHHGGGGGHHHGHHGGGHHGHHHHHHHHHHHHHHHHGGGGGHHHHHHHGHGGHHHGGGGGGGHHHHHHGHHHHGGGGHHHHHHHHHGHHHHGGGGGGGGGGGGGGGGGGGGGGGGGGFFFFFFFFFFFFFFFFFFFFFFFFFFFFFFFFFFFFFFFFFFFFB
@M05620:37:000000000-D9766:1:1101:16046:10593 1:N:0:52
ACCACACCTTCTACAATGAGCTGCGTGTGGCTCCCGAGGAGCACCCCGTGCTGCTGACCGAGGCCCCCCTGAACCCCAAGGCCAACCGCGAGAAGATGCCCAGGTGAGTGGCCCGCTACCTCTTCTGGTGGCCGCCTCCCTCCTTCCTGGCCTCCCGGAGCTGCGCCCTTTCTTACTGGGTCTCTCTTTTGCCGTTTTCCGGAGGACTCTCTTCTCTTACCTGAGGCCCCTTTTGAACTCTGCAGGGTCTA
+
BCCCCCCCFFFFGGGGGGGGGGHHGGGEHGHHHGGGGGGGGHHHHGGGGGGGHHHHHHHGGGGGGGGGGGGHHHHGGGGHGHHHHGGGGGGGGGHHHH2FG2/F1===1?F/FH----->100=000<0/<.<<-A..;E//E/C0C00C.C0.CE.C---.00--;D-;F000:009B.;//0000;0000;-9;FF0B.-.-;..//009B9909000;00//....;.AF0;.B090000:9A-B//0
@M05620:37:000000000-D9766:1:1101:21533:10595 1:N:0:52
AGTGCCAGCTCTCAATCGCACAGGGGACCCAGGGCCTGGCCCCTCCATCCAGAAAACCTATGACCTCACCCGCTACCTGGAGCACCAACTCCGCAGCTTGGCTGGGACCTATGTGAGTATCCAGCGTAGGAATCTGGGAGTTGGGGAGGAGTGAGGAGTTGGGGAAAGACAGTCCTAACCGTGGAGGGTTCTGGTAAATGATGGGGTGAGGAGGGGCTCTTTGGCTCCCACCAGTCCCCCTGTCTGGTCTA
+
>A1>AFFFAFFFGBFBFFFEEEHCGEEEAEEEFCEECFHHCHG/EGFFFHEFBCCGHGHHHH2GHGHHHEFEG>EFHFHHFGHHHHAGEFHHGGCECHFFA0BF?FHFABCDFGGFG1BFDHD1G??CCCFGCGGDF<0CEFFB?-.<@>A<C0<<<E/<</C-;..:CCFBCH0;CCFF@.9-.9.:9.FBBBFFF0B9BGBFG.--9:99B-=@=-9;99BBFFFEFFAAAFB9FFAB@FB9FFFFFFF
@M05620:37:000000000-D9766:1:1101:28461:10609 1:N:0:52
GAGGCTGCTTTGGAGGAAACTCATAGAATACTGCAAGAGTTTCAAAGAGCTCAGGAAAAAGTTGTAGGTAAGTTTGGCGAATCTGATATAGCTGCCAAGTGGATACAATTTAACAATTCTCAGCATTTGTACTTAAAAATGAAAAGAAAGAGACAAAAGATCGAAAGAGCACACGTCTAAACACCAGTCACATTCAGCAATCTCATATGCCGTCAACTTCTTAAAAAAAAAAAAATTAAAAAATCACAAGC
+
A3AB>AF>CDBDFB4EEG4BGGHHGBGFDGDG5B4BBB2AF55BDA5BA2B3333B23AB1BAFE55BBDDGD555AB00>>BDFB5DDF5D5B3F3@?B43334BFG@@44BBB@B4BBE@F3BB44BBBB4B43?B3B?G3B3??0?332B2B22F2?2?//@/?2@<C@F<>0/</??110>><=<1=1<><D11<0DB==00==D00<.-..=0;<<G00<C0--;-;-;-.9/////;.////9..
@M05620:37:000000000-D9766:1:1101:19041:10616 1:N:0:52
ACCACACCTTCTACAATGAGCTGCGTGTGGCTCCCGAGGAGCACCCCGTGCTGCTGACCGAGGCCCCCCTGAACCCCAAGGCCAACCGCGAGAAGATGCCCAGGTGAGTGGCCCGCTACCTCTTCTGGTGGCCGCCTCCCTCCTTCCTGGCCTCCCGGAGCTGCGCCCTTTCTCACTGGTTCTCTCTTCTGCCGTTTTCCGTAGGACTCTCTTCTCTGACCTGAGTCTCCTTTGGAACTCTGCAGGTTCTA
+
BBBBBBBBFFFFGGGGGGGFGFHHGGGGHGGGHGGGGGGGGHHHHGGGEEGFFHHHFHHGGGCGGGGGGGGGHHHGGGGHGGHHHGGGGFCGGGHFHHHHHHHGHHHHHHGGHHGGGGGHHHHHHHHHHHGHHGGGGGHGHHGHHGGGGGGGGGGGGGGGGGGGGGFFFFFFFFFFFFFFFFFFFFFFFFFFFFDFFFFFFFFFFFFFFFFFFFFFFFFFFFFFFFFFFFFFFFFFFFFFFFFFFFFFFFF
@M05620:37:000000000-D9766:1:1101:9133:10620 1:N:0:52
ACCACACCTTCTACAATGAGCTGCGTGTGGCTCCCGAGGAGCACCCCGTGCTGCTGACCGAGGCCCCCCTGAACCCCAAGGCCAACCGCGAGAAGATGCCCAGGTGAGTGGCCCGCTACCTCTTCTGGTGGCCGCCTCCCTCCTTCCTGGCCTCCCGGAGCTGCGCCCTTTCTCACTGGTTCTCTCTTCTGCCGTTTTCCGTAGGACTCTCTTCTCTGACCTGAGTCTCCTTTGGAACTCTGCAGGTTCTA
+
CCBCCCCCFFFFGGGGFGFGGGHHGGGECAGHHGGGDFFGGHHHHGGGFGGGGHGHHHHEGGGGGGGGGGGHHHHGGGGHGHHHHGGGGGGGGGHHHHGHHHHGHHHHHHGGHHGGGGGHHHHHHHHHHHGGHGGGGGHGHHGHHGGGGGGGGGGGGG-DFGGGGGFFFFFFFFFFFFFFFFFFFFFFFFFFFFFFFFFFFFFFFFFFFFFFFFFFFFFFFFFFFFFFFFFFFFFFFFFFFFFFFFFFFFB
@M05620:37:000000000-D9766:1:1101:14602:10631 1:N:0:52
AGTGCCAGCTCTCAATCGCACAGGGGACCCAGGGCCAGGCCCCTCCATCCAGAAAACCTATGACCTCACCCGCTACCTGGAGCACCAACTCCGCAGCTTGGCTGGGACCTATGTGAGTATCCAGCGTAGGAATCTGGGAGTTGGGGAGGAGTGAGGAGTTGGGGAAAGACAGTCCTAACCGTGGAGGGTTCTGGTAAATGATGGGGTGAGGAGGGGCTCTTTGGCTCCCACCAGTCCCCCTGTCTGGTCTA
+
A1>AAFF1AFFFGGGFFFFGGEH0BE0EEFEHG?EE/AB/FEGHGGGHH0AB1AA0BEGC1B2GG1FBGHHC/>EEHHDHFHH/FGAGG0EHGF///BFGFHHGFCGHGGHDBHFHGHHHHHGFHG?ECGHHGHHHHHEGGEFHGCACGGFFHHHGB<GHHHGGECAGHHHGCGHGHHHFAFG??ABGC.FFGG;;BBBFFFGGGGA@-FFFBB@@<@FFFFF/;BBEFFFFFF//B9?B@FFFFBB9/B/
@M05620:37:000000000-D9766:1:1101:10302:10639 1:N:0:52
AGTGCCAGCTCTCAATCGCACAGGGGACCCAGGGCCTGGCCCCGCCATCCAGAAAACCTATGACCTCACCCGCTACCTGGAGCACCAACTCCGCAGCTTGGCTGGGACCTATGTGAGTATCCAGCGTAGGAATCTGGGAGTTGGGGAGGAGTGAGGAGTTGGGGAAAGACAGTCCTAACCGTGGAGGGTTCTGGTAAATGATGGGGTGAGGAGGGGCTCTTTGGCTCCCACCAGTCCCCCTGTCTGGTCTA
+
1>>>AD1@>FC@11FFFEFFEAAFAAEEGGAGGAFGECCEF/E///AFFFGD1ABGCEGFH1B1FH11>F0E/EE?>EF0FGG?GECGAGHHGA//E0GGE0FFA<F0<CFGGGHFHGHHHHHHHGGGGGHHHHHHHHHGGHHHGGGGGGGHHGHHGGHHHHGGGGHHHHHHFGGGGGGGGGGGGGGGCFGGGGFGGGGFFFFFFFF@FFFFFF@@@@FFFFFFFFFEFFFFFFFFFFFF@FFFFFFFFFF
@M05620:37:000000000-D9766:1:1101:18037:10642 1:N:0:52
ACCACACCTTCTACAATGAGCTGCGTGTGGCTCCCGAGGAGCACCCCGTGCTGCTGACCGAGGCCCCCCTGAACCCCAAGGCCAACCGCGAGAAGATGCCCAGGTGAGTGGCCCGCTACCTCTTCTGGTGGCCGCCTCCCTCCTTCCTGGCCTCCCGGAGCTGCGCCCTTTCTCACTGGTTCTCTCTTCTGCCGTTTTCCGTAGGACTCTCTTCTCTGACCTGAGTCTCCTTTGGAACTCTGCAGGTTCTA
+
BBBBBBBBFFFFGGGGFGBGGGHHGEGEFEHHHGGGFGGGGHHHHGGGDEGGHHGHHHHFGGGGGGGGGGGGHHHGGGGHGHHHGGGGGG<BDDFHGHHHHHGGHHGHHHGGHHGGGGGHGHHHHHHHHHGHHGGGGGHGHHGHHGGGGGGGGGGGGG?DGGGGGGFFFFFFFFFFFFFFFFFFFFFFFFFFFFFFFFFFFFFFFFFFFFFFFFFFFFFFFFFFBFFBFFFBFFFFFFFFFFFFFFFFFFB
@M05620:37:000000000-D9766:1:1101:15644:10642 1:N:0:52
GCGGCTGCTTTGGAAGAAACTCATAGAAGACTCCAAGGGAGTAAAAGAGCTGATGAAACAATGGCAAGTAAGTCAGGCATTTCCGCTTTAGCACTCTTGTGGATCCAATTGAACAATTCTCAGCATTTGTACTTGTAACTGACCAGCCAGGGACAAAAGATCGGAAGAGCACACGTCTGAACTCCAGTCACATTCAGAAATCTCGTATGCCGTCTTCTGCTTGAAAAAAAAAAAAAAAAGAAACAACAAAC
+
>1>1A1>>FFDD1FGA1BBFFG1F3FGHH1BGFH11BBEGGBFFFHHGFHHHHHEHH1FHHHHHHHHCAFGHHHHHHHHHHHHH>EGGG1FGHHHHHHHGHGHH1GHHHHHHDHDGHHHHHHHHBGHHHHHHHHHH12FGH1F01BFG0GHGAFF0F<GGHHHGGGG0GHGHHHCHGHGH1FHHHFHHHHHFHHHHHHHHHFHHHGGHHHHGGGHGBHHHHBGGG09FA@GG-;=-------///------
@M05620:37:000000000-D9766:1:1101:15789:10647 1:N:0:52
GAGGCTGCTTTGGAAGAAACTCATAGAAGACTCCAAGGGAGTAAAAGAGCTGATGAAACAATGGCAAGTAAGTCAGGCATTTCCGCTTTAGCACTCTTGTGGATCCAATTGAACAATTCTCAGCATTTGTACTTGTACCTGACAAGCCAGGGACAAAAGATCGGAAGAGCACACGTCTGAACTCCAGTCACATTCAGAAATCTCGTATGCCGTCTTCTGCTTGAAAAAAAAAAAAAAAAAACATACAAAAA
+
A3AAAAFAFFFFFGGFB4BGFGFHFGHHGBFGHH43BFFHGEGHGHHGFHHHHHDGG5FGHHHHHHHGAFHHHHHHHHHHHHHHGGGGG5GGHHHHHHHHHGHHHHHHHHHH3G4FGHHHHHHH3GHHHHHHHHHH44BGH3G33BGG0GHG/F/0B0FFHHHGGGG0CHHHBGGHHHGF1FGHHBHHHHHGHHHHHHHHHFHHHGGHHHHGEDHGHHHHHHHGH0:CBBGGG--9;-99-..//////99
@M05620:37:000000000-D9766:1:1101:16563:10648 1:N:0:52
ACCACACCTTCTACAATGAGCTGCGTGTGGCTCCCGAGGAGCACCCCGTGCTGCTGACCGAGGCCCCCCTGAACCCCAAGGCCAACCGCGAGAAGATGCCCAGGTGAGTGGCCCGCTACCTCTTCTGGTGGCCGCCTCCCTCCTTCCTGGCCTCCCGGAGCTGCGCCCTTTCTCACTGGTTCTCTCTTCTGCCGTTTTCCGTAGGACTCTCTTCTCTGACCTGAGTCTCCTTTGGAACTCTGCAGGTTCTA
+
DCDDDDDDFFFFGGGGGGGGGGHHGGGGFGHHHGGGGGGGGHHHHGGGGGGGHHHHHHHGGGGGGGGGGGGHHHHGGGGHGHHHHGGGGGGGGGHHHHHHHHHGHHHHHHGGHHGGGGGHHHHHHHHHHHGHHGGGGGHGHHGHHGGGGGGGGGGGGG-@CGGGGGFFFFFFFFFFFFFFFFFFFFFHHHHHFFFFFFHFFFFFFFFFFFFFHHHFHFFFFHFFFFFFFFFFFFFFFFFFFFFFFFFFFFB
@M05620:37:000000000-D9766:1:1101:13530:10649 1:N:0:52
AGTGCCAGCTCTCAATCGCACAGGGGACCCAGGGCCTGGCCCCTCCATCCAGAAAACCTATGACCTCACCCGCTACCTGGAGCACCAACTCCGCAGCTTGGCTGGGACCTATGTGAGTATCCAGCGTAGGAATCTGGGAGTTGGGGAGGAGTGAGGAGTTGGGGAAAGACAGTCCTAACCGTGGAGGGTTCTGGTAAATGATGGGGTGAGGAGGGGCTCTTTGGCTCCCACCAGTCCCCCTGTCTGGTCTA
+
>A>AB@DFBFFFEGGGGGGFEGHGFGEEGGHGGGGGGEHFHHGHGGHHHHGFHH3FGGFFHHHHHHFHHHHGGEFGHHHAFFGGEGGHGBFHGGGGGGHHGHHGGGHHGHHHHHHHHGHHHHHHHGADGGHHHHHFHF<FAGHHGCFGGDDHHHHHHGHHGHGCGGHHHHGEGHGHFHHH?9EFGEDGGEGGGGGGGGGGGGGGGGFFFFFFFFFFFAFFFFFFFFFFFFFFFFFFFFFFFFFFFFFFFF:
@M05620:37:000000000-D9766:1:1101:5684:10654 1:N:0:52
ACCACACCTTCTACAATGAGCTGCGTGTGGCTCCCGAGGAGCACCCCGTGCTGCTGACCGAGGCCCCCCTGAACCCCAAGGCCAACCGCGAGAAGATGCCCAGGTGAGTGGCCCGCTACCTCTTCTGGTGGCCGCCTCCCTCCTTCCTGGCCTCCCGGAGCTGCGCCCTTTCTCACTGGTTCTCTCTTCTGCCGTTTTCCGTAGGACTCTCTTCTCTGACCTGAGTCTCCTTTGGAACTCTGCAGGTTCTA
+
CCCCCCCBFFFFGGGGGGGGGGHHGGGBFGHHHFFFFGEGGHGHHGGGGGGGHHHHGHHGGCGGGGGGGGGHFHHGGGGHGHHHHGGGGG<CGGHHHHHHHHECGHHHGHGGHHGGGGGHHHHHHHFHHHGHHGGGGGHGHHGHFGGGFGGGGGGGG?-;AFFGGGFFFFFFFFFFFHFFFFFFFFFFBFFFFFFFFFHFFBFDDFFFFFFFFHFFFFBFFFB/FBF;FFFFFFFFFFFFFFFFFFFFFF0
@M05620:37:000000000-D9766:1:1101:16579:10656 1:N:0:52
ACCACACCTTCTACAATGAGCTGCGTGTGGCTCCCGAGGAGCACCCCGTGCTTCTGACCGAGGCCCCCCTGAACCCCAAGGCCACCCGCGAGAAGATGCCCAGGTGAGTGGCCCGCTACCTCTTCTGGTGGCCGCCTCCCTCCTTCCTGGCCTCCCGGAGCTGCGCCCTTTCTCACTGGTTCTCTCTTCTGCCGTTTTCCGTAGGACTCTCTTCTCTGACCTGAGTCTCCTTTGGAACTCTGCAGGTTCTA
+
AAAAAAABFFFFCFF4FGFFFGHHGEGGA?FGGGGG?FGE2FAGHGGGFGEF5DGHDGHGEG0>FEFEFGFB@GHGGGEG/FGH/BE/EC/>@?G2?2FHHHG/FFFHHHGGHHGGGGGHHHHHHHGHGHGHHGGGGACCHHGHHF;BFGFAFFGEFCCGFFBFGFFFFFFFFBFFFFFBFFFFFFFBBFFFFFFFFFFFD;FFDFFFFFFFFFBFFFFFFFFFBFF:9BFB/9/FF/;FFFFFF.;9FF9
@M05620:37:000000000-D9766:1:1101:15803:10660 1:N:0:52
GAGGCTGCTTTGGAAGAAACTCATAGAATACTCCAAGGGATTCAAAGAGCTGATGAAACAATTGCAAGTAAGTCAGGCATTTCCGCTTTAGCACTCTTGTGGATCCAATTGAACAATTCTCAGCATTTGTACTTGTAACTGACAAGCCAGGGACAAAAGATCGGAAGAGCACACGTCTGAACTCCAGTCACATTCAGAAATCTCGTATGCCGTCTTCTGCTTGAAAAAACAAAAATCGACACCGCAAAAAC
+
A?AAAAFAFBB@GA5BAGBFGGHHHGGD5ABFBA4B3AB22B3DA5FGEBBB3BADD5BBABA3B55BFG5GGDBDFB1BBDB5BAB?BDBDDB@B5BBG31BEBFBCDF3BBB4BB4BBB4B@3?BBBBFH4FFG??BB4EB?FB??B??????CBC??B?/?CFF<F2<G<?>???F1F?11F<>=<1>1>>><>1>111==<CEBGF0<<:.;GC00CF0CG:0C9.;C.9../..-9-9---:-...
@M05620:37:000000000-D9766:1:1101:14592:10666 1:N:0:52
AGTGCCAGCTCTCAATCGCACAGGGGACCCAGGGCCTGGCCCCTCCATCCAGAAAACCTATGACCTCACCCGCTACCTGGAGCACCAACTCCGCAGCTTGGCTGGGACCTATGTGAGTATCCAGCGTAGGAATCTGGGAGTTGGGGAGGAGTGAGGAGTTGGGGAAAGACAGTCCTAACCGTGGAGGGTTCTGGTAAATGATGGGGTGAGGAGGGGCTCTTTGGCTCCCACCAGTCCCCCTGTCTGGTCTA
+
BCAACFFFCFFFGGGGGGGGGGHHGGGGGGHHGGGGGGHHHHGHGGHHHHHHHHHHHGHHHHHHHHHHHHHGGGGGHHHHHHHHHHHHGHHHGGGGGHHHGHHGGGHHGHHHHHHHHHHHHHHHHGGGGGHHHHHHHHHGGHHHGGGGGGGHHHHHHGHHHHGGGGHHHHHHHHHHHHHHGGGGGGGGGGGGHGGGGHGGGHGGGGFFFFFFFFFFFFFFFFHFFFFFFFFFFFFFFFFFFFFFFFFFFFF
@M05620:37:000000000-D9766:1:1101:21957:10686 1:N:0:52
GAGGCTGATATGGCCGAACCTTACAATCGAGTCACACAAGGTAGGACCATCACCTGTACCAAGTTCTGTAAAACCTGCACGTCTAGTGTGCGTTGATCATCTACAAGCAAGAAAAGACACATCTTCTGGTGGCTGCCTCCCTCCTACCAGGCCTCCCAGCGCTGCGCCCTTTCTCACTGGATCTCTCTTCTGCTGTGTGCCGCAGGACTCTCTTCTGTGACCTGAGTCTTCTTTGGAACTCTGCATGCTAT
+
>1111>B113B3B1B11A00AAA1AD11000101111ABA/B11A11A/11A10B012D22B0BD22DD2222A/BF0BB/0/B/B@1B11//>/>2B21@B11BB1/0B00B0B0/00B011122BB110/00/?0B1//00?011011///@0//0<0>//-.--<--/<0=000DB//00<000000000000/=:00:----../B09000000;0F00///090000000///B/B9////9/;//
@M05620:37:000000000-D9766:1:1101:6230:10692 1:N:0:52
ACCACACCTTCTACAATGAGCTGCGTGTGGCTCCCGAGGAGCACCCCGTGCTGCTGACCGAGGCCCCCCTGAACCCCAAGGCCAACCGCGAGAAGATGCCCAGGTGAGTGGCCCGCTACCTCTTCTGGTGGCCGCCTCCCTCCTTCCTGGCCTCCCGGAGCTGCGCCCTTTCTCACTGGTTCTCTCTTCTGCCGTTTTCCGTAGGACTCTCTTCTCTGACCTGAGTCTCCTTTGGAACTCTGCAGGTTCTA
+
CDCDCCCDFFFFGGGGGGGGGGHHGGGGHGHHHGGGGGGGGHHHHGGGGGGGHHHHHHHGGGGGGGGGGGGHHHHGGGGHGHHHHGGGGGGGGGHHHHHHHHHGHHHHHHGGHHGGGGGHHHHHHHHHHHGHHGGGGGHGHHGHHGGGGGGGGGGGGDGGGGGGGGFFFFFFFFHHHFFFFFFHFFFFFFHFFFFFFFHFFFFFDBFFFFFFHHHFHFFFFFFFFFFFHFFFHHFFFFFFFFFFFFFFFFF
@M05620:37:000000000-D9766:1:1101:21891:10704 1:N:0:52
GAGGCTGCTTTGGAAGAAACTCATAGAAGACTCCAAGGGAGTAAAAGAGATGAGGAAAAAATGGCAGGTAAGTCAGGCATTTCCTCTTTAGCACTCTTGTGGATACAATTGAACAATTCTCAGCATTTGTACTTGTCACTGACCCGCCAGGGACACAAGATCGGAAGAGCACACGTCTGAACTCCAGTCACATTCAGAAATCTCGTATGCCGTCTTCTGCTTGAAAAAAAAAAACAAACTAAGCACATTCT
+
BAAABAFBFFFFFGGFAFGGGGFFHHHGHGHHHHHHH2E2E2BGHE5FH2D353BEHH2FEHBF2B10BB5FAD55BGHHEFHH5EFBG4BF@B3F3FGFGGGH43BFBHHH3F4BEHHHBEGH3F4FGHHGHHH334B4B3G32>CG/C/?<?/0F/@GHHG/CFDHHFFFH0A>GHG11F1>GCGGHHFDDGGFHBG<D0GHHGEGHFBDE-G.00CFBFGGGFBA?AA?--..9:.9;////;9///;
@M05620:37:000000000-D9766:1:1101:4571:10711 1:N:0:52
GAGGCTGCTTTGGAAGAAACTCATAGAATACTGCAAGGGCTTCAAAGAGCTGATGAAACATTTGCAAGTAAGTTAGGCGTTTCCGCTATAGCACTCTTGTGGCTCCAATTGAACAATTCTCAGCATTTGTACTTGTAACTGACAAGCCAGGGACAAAAGATCGGAAGAGCACACGTCTGAACTCCAGTCACATTCAGAAATCTCGTATGCCGTCTTCTGCTTGAAAAAAAAAAAATTTAAACAAACAAAAG
+
A?AAABFBFFFFGCBA4FGGFGFHHFHH5AFHDGD43BF2AAFGFAGFHHFFHHGHDABF3D5AD55BBFHHH55DGF0A0AB5EE>0BB5D4B3B@B@GGD1FGGHHFH3BFBFGFGGGFHHHHEFFGGFGHHGHHH4FGHBFFH/?F0FEGGEFFG0FHGHGDEAGHFFFHHGHGC.>GGFFCFG=>1GGHGGHDGFFG0=DCEGGG00;;:;;;C0;;GFHGF0.??BBB9-./////9/......./
@M05620:37:000000000-D9766:1:1101:7990:10716 1:N:0:52
GAGGCTGCTTTGGAAGAAACTCACAGGTTACTGCAAAAGTTCCGGCTGGGCCTGGGCAAGATTCCCGCCCCCATTACGGAAGCTCAAACGCCTGCTTCTACCCGTAAACAAAGGCTCCTAGAAGACTCCAAGGTAGTAAAAGAGCTGATGAAACAATGGCAAGTAAGTCAGGCATTTCCGCTTTAGCACTCTTGAGGATACAATTGTACAATTCTCACCATTTGTACTTTGAACTTCCAAGCAATGGACAA
+
A>AAAAFAFFFFGGGGGGGGGBF1B10AAD1BFE1BF0B122D00A/E//BA/////0/B0AA221//////>BF2B>/BBEHH111B1//>>F0BFGH2B10E?>E/BBFG00?<BFGFDFFFFH1@FHF1?@>F<2>2BFEGG<<<1<111?0A>11><C<><<>1>=0</<0<0=D.<.<;:;0;:0/;CC00/:/;:<::;000000000;;00;00;99C;0;000;;;;;09;90;;;//9///:
@M05620:37:000000000-D9766:1:1101:13036:10727 1:N:0:52
AGTGCCAGCTCTCAATCGCACAGGGGACCCAGGGCCTGGCCCCTCCATCCAGAAAACCTATGACCTCACCCGCTACCTGGAGCACCAACTCCGCAGCTTGGCTGGGACCTATGTGAGTATCCAGCGTAGGAATCTGGGAGTTGGGGAGGAGTGAGGAGTTGGGGAAAGACAGTCCTAACCGTGGAGGGTTCTGGTAAATGATGGGGTGAGGAGGGGCTCTTTGGCTCCCACCAGTCCCCCTGTCTGGTCTA
+
ABAABFFFBFFFGGGGGFGGGGHHGGGGGGHHFFGGGFHHHHGHGGHGHHHHHHHHHGHHHHHHHHHHHHHGGEGGHHHH2GHHHHECEHHHGGGGGHHHGHHGGGHHGHHHHHHHHHHHHHHHHGEFGGHHHHHHHHHGGHHHGGGGGGGHHEHHHGHHHHGGGGHHHHHHHHHHHHHHGGGGGGGGGGGGGGGGGGGGGGGGGGFFFFFFFFFFFFFFFFFFFFFFFFFFFFFFFFFFFFFFFFFFFFB
@M05620:37:000000000-D9766:1:1101:25170:10731 1:N:0:52
AGTGCCAGCTCTCAATCGCACAGGGGACCCAGGGCCTGGCCCCTCCATCCAGAAAACCTATGACCTCACCCGCTACCTGGAGCACCAACTCCGCAGCTTGGCTGGGACCTATGTGAGTATCCAGCGTAGGAATCTGGGAGTTGGGGAGGAGTGAGGAGTTGGGGAAAGACAGTCCTAACCGTGGAGGGTTCTGGTAAATGATGGGGTGAGGAGGGGCTCTTTGGCTCCCACCAGTCCCCCTGTCTGGTCTA
+
ABAABFFFBFFFGGGGGGGGGEHHGGGGEEHHGGGGEGHGHHGHGGHHHGHHHHGHHGHHHHFHHHHHHHHGGGGGHHHHHGHHHHHEGGHFGGGGGGHGGHHGGGHHGHHHHHHHHHHHHHHHHGGGGGHHHHHHHHFGGHHHGGGGGGGHHHHHHGHHHHGGGGHHHHGHHHHHHHHHGGGGGGGGCFGGGGFGGGGGGGGGGFDFFFFFFFFFFFFFFFFFFFFEEFFFFFFFFFFFFFFFFFFFBB9
@M05620:37:000000000-D9766:1:1101:28592:10737 1:N:0:52
AGGGCCAGCTCTCCATCGCACAGGGGACCCAGGGCATGGCCCCTCCATCCAGAAAACCTATGACCTCACCCGCTACCTGGAGCACCCACTCCGCAGCTTGGCTGGGACCTATGTGAGTATCCAGCGTAGGAATCTGGGCGTTGGGGCGGCGTGCGGAGTTGGGGACAGACAGTCCTAACCGTGGAGGGTTCTGGTAAATGATGGGGTGAGGAGGGGCTCTTTGGCTCCCACCAGTCCCCCTGTCTGGTCTA
+
>>11>>>AAFFFEFGA1AE1A0FFF0AEA0BFAFG/BBGACHGAFGEG1BBDD01AABEHGBDGFD@BGFF>E>/EHFGG0>F?>GE??0FBEE?E><B0EFFFE/0FEHF1DGHGFFHHHHFFFCECGGHHGHGB10/<@AC0<C.-:-;A@.@@-;EFFF@?A---9F-BFFFFEFFF<BF?A?B@9AFFFFBFFFFF/FFEFA9=---/9B@;@@FF/FBBFFFAA-;BAFFFFFFF@FFFFFFFFFF
@M05620:37:000000000-D9766:1:1101:9093:10739 1:N:0:52
AGTGCCAGCTCTCAATCGCACAGGGGACCCAGGGCCTGGCCCCTCCATCCAGAAAACCTATGACCTCACCCGCTACCTGGAGCACCAACTCCGCAGCTTGGCTGGGACCTATGTGAGTATCCAGCGTAGGAATCTGGGAGTTGGGGAGGAGTGAGGAGTTGGGGAAAGACAGTCCTAACCGTGGAGGGTTCTGGTAAATGATGGGGTGAGGAGGGGCTCTTTGGCTCCCACCAGTCCCCCTGTCTGGTCTA
+
ABABBFFFCFFFGGGGGGGGGGHHGGGGGGHHFGGGGGHHHHGHGGGHHHHHHHHHHGHHHHHHHHHHHHHGGFGGHHHHFGHGHHHHGHHHGGGGGHHHGHHGGGHHGHHHHHHHHHHHHHHHHGGGGGHHHHHHHHHGGHHHGGGGGGGHHHHHHGHHHHGGGGHHHHHHHHHHHHHHGGGGGGGGCFFGGGGGGGGGGGGGGGFFFFFFFFFFFFFFFFFFFFFFFFFFFFFFFFFFFFFFHFFFFF0
@M05620:37:000000000-D9766:1:1101:6789:10745 1:N:0:52
AGTGCCAGCTCTCAATCGCACAGGGGACCCAGGGCCTGGCCCCTCCATCCAGAAAACCTATGACCTCACCCGCTACCTGGAGCACCAACTCCGCAGCTTGGCTGGGACCTATGTGAGTATCCAGCGTAGGAATCTGGGAGTTGGGGAGGAGTGAGGAGTTGGGGAAAGACAGTCCTAACCGTGGAGGGTTCTGGTAAATGATGGGGTGAGGAGGGGCTCTTTGGCTCCCACCAGTCCCCCTGTCTGGTCTA
+
>>AAA11CAF13FGGGGAFFEEAFA0EEEGGHFGEGGEAGHHGCEGBGFHHHG0AABA01GBGHHH1FHF0EE>@EHHEG0BG/>F0>EGFHEAEECFGHGHHG?EH<?CGH1GHHFG2GHHDHHGCCCCFHFF1F<<0<<?<1A<.@C?EH<00.<<<CGHGGG?C.;G:GGBGFGGGHGFG?9CCG.FFG099;90F0;90BAFF@?FFBAA@@@99FF/;9;99AEFFFFFFFFFE9-9BFB9//;F/
@M05620:37:000000000-D9766:1:1101:20251:10751 1:N:0:52
GCGGCTGCTTTGGAATCAACTCATAGAAGCCTCCCCGGGAGCAAAAGAGCTGATGAACCAATGGCAAGTAAGTCAGGCATTTCCGCTTTCGCACTCTTGTGGATCCAATTGAACAATTCTCAGCATTTGTACTTGTACCTGACCCGCCAGGGCCCCACGATCGGAAGAGCACACGTCTGAACTCCAGTCACATTCAGAAATCTCGCATGCCGTCTTCTGCTTGAAAATAAATAAAACTTATCACTCCCAAC
+
111>A1>>CF311BB1A1BF3B1D3DD111BGGHF0AAEAA/ABF0F/0BFF1F1BF1F0AF1AFFF/@DDG2DGEGHEGFGHFBBBAF1/??EEGFGHBFEHCGGF1><B11B1BG>GGHDFH1BGHDHGHGHHH1>FGF0@00>BC/>FE/?/-><<@CG-<<CC<GHHG/:@.;FC00;CC0/:000<0FFB;FFFFB00B..;EGFF-.;FFGGBFFF/9////:/9////////9/;B//;;;-/-
@M05620:37:000000000-D9766:1:1101:19397:10758 1:N:0:52
AGTGCCAGCTCTCAATCGCACAGGGGACCCAGGGCCTGGCCCCTCCATCCAGAAAACCTATGACCTCACCCGCTACCTGGAGCACCAACTCCGCAGCTTGGCTGGGACCTATGTGAGTATCCAGCGTAGGAATCTGGGAGTTGGGGAGGAGTGAGGAGTTGGGGAAAGACAGTCCTAACCGTGGAGGGTTCTGGTAAATGATGGGGTGAGGAGGGGCTCTTTGGCTCCCACCAGTCCCCCTGTCTGGTCTA
+
BCBBCFFFCFFFGGGGGGGGGGHHGGGGGGHHGGGGGGHHHHGHGGHHHHHHHHHHHGHHHHHHHHHHHHHGGGGGHHHHHHHHHHHHGHHHGGGGGHHHGHHGGGHHGHHHHHGHGHGHHHHHHGC?CGHHHHHFHGFGGHGHGGGGGFGHHHGHH.GGHHGGGGGHHHHHHHFHHGHHGGGGGGGGGGGGGB<FGGGGGGGGGGDFFFFFFFFFFFFFFFFFFFFFFEFFFFFFFFFFAEFFFFFFFF:
@M05620:37:000000000-D9766:1:1101:20730:10761 1:N:0:52
ACCACACCTTCTACAATGAGCTGCGTGTGGCTCCCGAGGAGCACCCCGTGCTGCTGACCGAGGCCCCCCTGAACCCCAAGGCCAACCGCGAGAAGATGCCCAGGTGAGTGGCCCGCTACCTCTTCTGGTGGCCGCCTCCCTCCTTCCTGGCCTCCCGGAGCTGCGCCCTTTCTCACTGGTTCTCTCTTCTGCCGTTTTCCGTAGGACTCTCTTCTCTGACCTGAGTCTCCTTTGGAACTCTGCAGGTTCTA
+
ABBBBBABFFFFFGGFGGGFG5GBEEFGHEHHGGGEGGGCGHHHHGGGEEFEEFFHHHHGGGGGGEEEGGGGHGEFGGGGFHHHGGGGGCCDCDHHHFHHHHHGHCFHHHGGHHGGGGGHHFFHHGGHHHGHHGGGGDHGHHGHHFGGGGAFGGGEGG@GBGGGGGFBBFFFFFFFFFFFFFFFFFFFFFFFFBDFFFFFFFFDDFFFFFFFFFFFFFFFFFFBFFEFFFFFFFFFFFFFFFFFFFFBFFF
@M05620:37:000000000-D9766:1:1101:5998:10764 1:N:0:52
AGTGCCAGCTCTCAATCTCACAGGGGACCCAGGGCCTGGCCCCTCCATCCAGAAAACCTATGACCTCACCCGCTACCTGGAGCACCAACTCCGCAGCTTGGCTGGGACCTATGTGAGTATCCAGCGTAGGAATCTGGGAGTTGGGGAGGAGTGAGGAGTTGGGGAAAGACAGTCCTAACCGTGGAGGGTTCTGGTAAATGATGGGGTGAGGAGGGGCTCTTTGGCTCCCACCAGTCCCCCTGTCTGGTCTA
+
AA>AAFFCAFFFGBFGG1GEGGHHCEGGGGGGGGGGCEGFHHGHGGHEHGFHHHHHHGHFHHHHHHHHGHHGGGGGFHHHHHFGHHCHGHHHGCEGGGHHGHHGGGH0EHGHHHHHHGFHHHFHFGE?C?GFGGHHHHHGGHHHGGGGC?CGGHHHGGHFGHGGGGGHFHGHGHHHHGHFGCGGGGGGEFEFGGFFFFBFF;CFGGG@FFFFFF@@?@EFFFFFFFFFFFFFEABFFFFF@FFFFFFFFF9
@M05620:37:000000000-D9766:1:1101:8914:10765 1:N:0:52
AGTGCCAGCTCTCAATCGCACAGGGGACCCAGGGCCTGGCCCCTCCATCCAGAAAACCTATGACCTCACCCGCTACCTGGAGCACCAACTCCGCAGCTTGGCTGGGACCTATGTGAGTATCCAGCGTAGGAATCTGGGAGTTGGGGAGGAGTGAGGAGTTGGGGAAAGACAGTCCTAACCGTGGAGGGTTCTGGTAAATGATGGGGTGAGGAGGGGCTCTTTGGCTCCCACCAGTCCCCCTGTCTGGTCTA
+
>A1>AF1FAFFFGFGGFFGGEGHCFGEEEEEHFGGGGEGFGHGHGGGHEGHFHE1BGGHHHHHHHGGGHHHGGEEGHHHHGGHHHHFGFFHHEGGGGGGHGHHGGGHHGHHHGFHHHHHHHHHHHGGGGGEHFHHHEHGFCGBGGGGGGGGHFFHHHGHHHHCGEFHHHHGFHFHHHHHHGGGGGGBGF.FGGGGGGGGGGGGGGGF@FEFF?B@@@?FFFFFFFFFFFFFFFFFFFFFF<?BFFFFFFFB
@M05620:37:000000000-D9766:1:1101:18407:10771 1:N:0:52
GAGGCTGCTTTGGAAGAAACTCATAGAAGACTCCAAGGGGTTAAAAGAGCTGATGAAACAATGGCAAGTAAGTCAGGCATTTCCGCTTTAGCACTCTTGTGGATCCAATTGAACAATTCTCAGCATTTGTACTTGTAACTGACAAGCCAGGGACAAAAGATCGGAAGAGCACACGTCTGAACTCCAGTCACATTCAGAAATCTCGTATGCCGTCTTCTGCTTGAAAAAAAAATAATAAATAATCCATATCC
+
A@AAABFBFFFFGF5B4GBGGGHGFFFG5CGHHHCBGA222A2BF5DAGGFE3BBFFDGBBG33FG3FFF5FDD5DFF1BFBF5B1B?BFBFB33BG@@3@1FCBFGFHHBBGBFBF44??4B33BBEFFFDFHHGFFBFFGGBG???BFC?FFFGFH2FGBF<CEDHF0<?F0A?GF.<FGFFH<<<1<><FDB<D0=C<0=GCCCGHGGC:@;CGG:CGC0CG:B;?-:@.:000000900////B99/
@M05620:37:000000000-D9766:1:1101:23284:10774 1:N:0:52
GAGGCTGCTTTGGAAGAAACTCATAGAATACTCCAAGGGCTTCAAAGAGCCGATGAAACGATTGCAAGCAAGCCAGGCATTTCCGCTTTAACCCGCCTGTCGCTCCAATTTAACAACTCTCAGCATTTGTACGTGCCACTGACAACCCACGCCCAAAAGATCGTAAGAGCACACGCCTCAACTCCAGTCACACTCAGAAACCTCGTATGCCGCCCCCTTCCCGAAAATACACATCGCATTCCCCCTTCTCC
+
AAAAABFBFFFFGFGGGGGGGGHHHHHB5GFG4BFG3AB222B555D3BG2AAAEFGHG1AB11BDE31B3B1BB11?1B3DDDBF111B4BBF>E/??@31/?FGFE4?4F4GHB/B3FGH4B?34B3B3B/22//3BB2DGDF/?/////////?<0<FD.000011><00C--<../<CDGHH/;;0GF////:;;:/.//.../9;;?----;-.;//9.---/9/////;.....;//.;;99//9
@M05620:37:000000000-D9766:1:1101:3943:10796 1:N:0:52
[truncated: 2,084,229 more chars]
