# Supplementary material for: Fast but not furious: a streamlined selection method for genome-edited cells
Source: Life Sci Alliance. 2021 Apr 26;4(6):e202101051. doi: 10.26508/lsa.202101051 (PMC8127327; doi:10.26508/lsa.202101051)
Supplement: Supplementary file 1 [file LSA-2021-01051_Supplemental_Data_1.zip › SANGER and Deep Sequencing/ACTB/53_S53_L001_R1_001.fastq]

@M05620:37:000000000-D9766:1:1101:18191:1922 1:N:0:53
ACCACACCTTCTACAATGAGCTGCGTGTGGCTCCCGAGGAGCACCCCGTGCTGCTGACCGAGGCCCCCCTGAACCCCAAGGCCAACCGCGCGTAGATGTCCCAGGTGCGTGGCCCGCTACCTCTTCTGGTGGCCGCCTCCCTCCTTCCTGGCCTCCCGTTGCTGCGCCCTTTCTCACTGGTTCTCTCTTCTGCCGTTTTCCGTATGTCTCTCTTCTCTGACCTGCTTCTCCTTTTGAACTCTGCAGGTTCT
+
1AA?AAAAFFFFGGGGFG1BGEHGG0AB0AFG1AFE?EGCGHGHHGGAEEGGHHHHHHC//>/>F/>EEG/011>?E/?///?//?EEC///////>221<<11/?11/?.--0.<-A-<<DGHFDG00=/..:-:@CAA9C9AFFFBF0/.9BAAA.....:9B>@F@@FFFFFBFF/-;BBF/FFFF/B///-;;BFFF-;--//9;FFFFFFFFF//99B--/:9999BFF//-/:;9B////-:;99
@M05620:37:000000000-D9766:1:1101:13077:2041 1:N:0:53
ACTGCCCGTTCTAAATCGCCCCGTGGATGCCTGCCCAGGAGCCCCCCGTCCGGATAACCGTTGCCTCCCTGGCTCCCAGGAGCACCAACTCCTCCGCTTGCTACTGGCTGCTCCCCGTACTTACCGGCTCCTCGCCGCCTCCCCGGGCGTCCCAGCGCTGCTGCAACCATGGCCAGTACGTCCGGCCTTTCCGCTTTAGCACTCTTGTGGCTCCGCTTGACCCATTCTCAGCATTTGTACTTGTACCTGAC
+
>>>>A1>1>B>>3BBFGAAAAAAB0AB11BBGH0BF1BB//BBFGGA/ABE///?BFHG/B?/B1BB?FGFHHH1?FEG/?FG/0?B?EB1BBBB/?/?FA1211B?/?FFHHG/?@EGGG1FBGGCGG<>>0ECCCCCGFCECCC-@A?@?BGGG@-;;9FFFFFBFFFEFF9FEFF/AFFE@-=?BFFFFBBFFFFFFF/B/;BBFBB--/A--;;EFFF--;BF;9B/;BFF:F//;FFBBF//;;//
@M05620:37:000000000-D9766:1:1101:15234:2075 1:N:0:53
AGTGCCAGCTCTCAATCGCACAGGGGACCCAGGGCCTGGCCCCTCCATCCAGAAAACCTATGACCTCACCCGCTACCTGGAGCACCAACTCCGCAGCTTGGCTGGGACCTATGTGAGTATAGAGCGTAGGAATCTGGGAGGTGGGGGGGAGTGAGGAGTTGGGGAAAGACAGTCCTAACCGTGGAGGGTTCTGGTAAATGATGGGGTGAGGAGGGGCTCTTTGGCTCACACCAGTCCCCCTGTCTGCTATC
+
AAAABFFFAFFFGGGGGGGGGGHGGFGGGGHHGGGGGGHHHHGHGGGHHHHHFFHHFGHHHHHHHHHHHHHFGGGGHHHHHGGFFHHHGHHHGFCEGGHFEGFFGGHHEFFHH3F?3BFB33BBF@/?//@D@22FDG0?//?C<C--@-;9;//;9.B/BF;-A.EFFBBF9B//BFF?F.9;.:A=9AFBF/::/9//9/BF?AA@..:/;:-;@D.B////:9F/;B/9..;;BFF.;.B/:F/;/B/
@M05620:37:000000000-D9766:1:1101:17437:2088 1:N:0:53
GAGGCTGCTTTGGAAGAAACTCATAGATTACTGCAACAGTTCCCCCTGGACCTGGAAAAGTTTCTTGCCTGGCTTACAGAAGCTGAAACAACTGCCAATGCTACCGGATGCTACCCGTAAGGACAGGCTCCTAGCCGACTCCAAGGGCGTACCAGAGCTGCTGAAACAATGGCAAGTAAGTCCGGCCTTTCCGCTTTAGCACTCTTGTGGATCCCCTTGAACAATTCTCAGCATTTGTACTTGTACCTGAC
+
A>AAABFBFFFFGGGGGGGGGGHHGGGHHHHHHHGHHHGDGHHHHGGGHHHHHHHHHGFGGHHHHHHHHHHHHHH3GHHHHHHHHFHHHHHHHHHHHHGHHGHHH?CEE/GHDFFHFGG/BGHF2/?FGHGHEGFHG/BD/<22@/?/AC/AGH1<G0<G1FH1GHH0GHHFH/CFGHFHHH0DGG?.CGHHGGGGGFFGGGGGGGGGGDFGB//.:FFG0FBFGGGGGGGGGFFFFFFFF/BFF//;FFB
@M05620:37:000000000-D9766:1:1101:17452:2099 1:N:0:53
GAGGCTGCTTTGGAAGAAACTCATAGATTACTGCAACAGTTCCCCCTGGACCTGGAAAAGTTTCTTGCCTGGCTTACAGAAGCTGAAACAACTGCCAATGCTCCAGGATGCTACCCGACAGGTAATGCTCCTAGAAGACTACAAGCGAGTAAAAGAGCTGATGAAACAATGGCAAGTAATTCACGCATTTCCCCTTTAGCACACTTGTGTATCCAATTAAACAAGTCTCTGCATTTTTACTTGTAACTGAC
+
A?AB>AFBFFFFGBBBCGCGGGHHHGFHHGGFHHBFFHGHHDDFFGEEHEBFHHFBA3CGBFGHHFFBBGGHAHHBBFHGHHGGGBBFFGEHHHHHEHC@BB3BF331BFFDBBBF1>/>E/3BF4BDDB??B?FH3BB?2BBF2/?/><<>F@@/<F2@@F?@11?C<<?????<<111>F11.<-<.<0=0<<GH00<0</<<00<;/;0<GFFF00;::;C/:;;:000;0;;0C.;F00;0;C;00;
@M05620:37:000000000-D9766:1:1101:15478:2115 1:N:0:53
AGTGCCAGCTCTCAATCGCACAGGGGACCCAGGGCCTGGCCCCTCCATCCAGAAAACCTATGACCTCACCCGCTACCTGGAGCACCAACTCCGCAGCTTGGCTGGGACCTATGTGAGTATCCAGCGTAGGAATCTGGGAGTTGGGGAGGAGTGAGGAGTTGGGGAAAGACAGTCCTAACCGTGGAGGGTTCTGGTAAATGATGGGGTGAGGAGGGGCTCTTTGGCTCCCACCAGTCCCCCTGTCTGGTCTA
+
BCABBFFFCFFFGGGGGGGGGGHHGGGEGGHHGGGGGGHHHHGHGGHHHHHHHHHHHGHHHFHHHHGHHHHGG>FGHHHHGGHHHHCGFHHHEGFGEHGHGHHGGGHHGHHHHHHHHHHHHHGHHGEGGGFHHGHHHGGGGHHHGGFCGGGHHHHHHGHHHHGGGDEHHHFHHHHHHHHHGGGGGGGGCFFGGGFGGGGGGGGGGGFFFFFFFFFFFFFFFFFFFFFFFFFFFFFFFFFFFFFFFFFFFFB
@M05620:37:000000000-D9766:1:1101:20090:2118 1:N:0:53
AGTGCCAGCTCTCAATCGCACAGGGGACCCAGGGCCTGGCCCCTCCATCCAGAAAACCTATGACCTCACCCGCTACCTGGAGCACCAACTCCGCAGCTTGGCTGGGACCTATGTGAGTATCCAGCGTAGGAATCTGGGAGTTGGGGAGGAGTGAGGAGTTGGGGAAAGACAGTCCTAACCGTGGAGGGTTCTGGTAAATGATGGGGTGAGGAGGGGCTCTTTGGCTCCCACCAGTCCCCCTGTCTGGTCTA
+
ABAAAFFFAFFFGDGGGGFCFCHCGEEAAEGHEEGEAFHHAGGHGGHHHHHHDCCGHGHFHGFHHGGHHHGGGEFGHHHHFGHHHHFGFHHFEFCEEHHHGHHGGGHHGHHHHHHHGHHHHHHHHGGGGGHHHHHHHHAFGHHHGGCFGGEHHHHHFFHBGHGGGGHHHHHHHHHHHHHHGGGGGGGGEGFGGGFFFGGGGGGGGGFFFFFFFFFFFFFFFFFF/FFFFFFFFFFFFFFFFFFFFFFFFF9
@M05620:37:000000000-D9766:1:1101:15438:2119 1:N:0:53
AGTGCCAGCTCTCAATCGCACAGGGGACCCAGGGCCTGGCCCCTCCATCCAGAAAACCTATGACCTCACCCGCTACCTGGAGCACCAACTCCGCAGCTTGGCTGGGACCTATGTGAGTATCCAGCGTAGGAATCTGGGAGTTGGGGAGGAGTGAGGAGTTGGGGAAAGACAGTCCTAACCGTGGAGGGTTCTGGTAAATGATGGGGTGAGGAGGGGCTCTTTGGCTCCCACCAGTCCCCCTGTCTGGTCTA
+
ABBABFFBAFFFGGGFGGGGGGHCGGGGGGCGFEGFDFHHCGEHGGG5FFFG3AFG3FH3FFFHHHGHHHHECECGHHHH2BBFHHHHGHHHDEFGGFHHGHHGGGHFGHHHHHHHHHHHHHHHHGGGGGHHHHHHHGEFGHHHGC.CCDEGHHHHGGHBGHGGGGEHHHHHHHHBBCHHGGGGGGGGFGGGGG;FGFBFF0FFGGF-AFFEDFFFFAFFFFEF/FFFFFFFFFFFFFFDFFFFFFFBBF9
@M05620:37:000000000-D9766:1:1101:14905:2291 1:N:0:53
GAGGCTGCTTTGGAAGAAACTCATAGATTACTGCAACAGTTCCCCCTGGACCTGGAAAAGTTTCTTGCCTGGCTTACAGAAGCTGAAACAACTGCCACTGGATGATACCAGACCGGCAAAGATCATAGCAGACTACAAAGACATCCACGAGCAGAAGACACAATGGCCAGTCCATCAGGCCTTTCCGATTTCGCACTCTTGAGGATCACATTGCCCACTTCTCAGACTTTTTACTTGTAACTGACCAACCA
+
BBBCCCFBFFFFGFGGGGGGGGHHHHHHHHHHHHHHHHGDFHHHHGGGHHHHHHHGHHHGBHHHHHHHHHHHHHHHHHHHHHHHHHHHHHHHHHHF33B3?G3BB4B4@FC1?1/>EEE0B3F334BB3?BBF2?BB222222B2B22<<///@?0?10000/?1<?<1.1<>1=>1FFCCGHFFFD...<GHF;:@GHHF0;C0;:./00;0;:FF.F90009;BB/B000;;B0;;90009C///.;..
@M05620:37:000000000-D9766:1:1101:15260:2298 1:N:0:53
AGTGCCAGCTCTCAATCGCACAGGGGACCCAGGGCCTGGCCCCTCCATCCAGAAAACCTATGACCTCACCCGCTACCTGGAGCACCAACTCCGCAGCTTGGCTGGGACCTATGTGAGTATCCAGCGTAGGAATCTGGGAGTTGGGGAGGAGTGAGGAGTTGGGGAAAGACAGTCCTAACCGTGGAGGGTTCTGGTAAATGATGGGGTGAGGAGGGGCTCTTTGGCTCCCACCAGTCCCCCTGTCTGGTCTA
+
AA>ABFFFBFFFGGGGGGGCGGHFGGGGGGHHGGGGGFHHHHGHGGHHHHHHHHGHHGHHHGHHHHHHHHHGG>EGHHHHFHHHHHHHGHHHDGGGGHGHGGHGGGHHGHHHHHHHHHHHHHHHHGGGGGHHHHHHHHHGGHHHGGGGGGFGHHHHCGHHHHGGGGHHHHHHHHHHHHHHGGFGGGGGCFGGGGCFGGGGGGGGGGFFFFFFFFFFFFFFFFFFFFFFFFFFFFFFFFFFFFFFFFFFFFF
@M05620:37:000000000-D9766:1:1101:18088:2369 1:N:0:53
AGTGCCAGCTCTCAATCGCACAGGGGACCCAGGGCCTGGCCCCTCCATCCAGAAAACCTATGACCTCACCCGCTACCTGGAGCACCAACTCCGCAGCTTGGCTGGGACCTATGTGAGTATCCAGCGTAGGAATCTGGGAGTTGGGGAGGAGTGAGGAGTTGGGGAAAGACAGTCCTAACCGTGGAGGGTTCTGGTAAATGATGGGGTGAGGAGGGGCTCTTTGGCTCCCACCAGTCCCCCTGTCTGGTCTA
+
3AAABFFFCFFFGGGGGGGGGGHHGGGGGGHHGGGGGGHHHHGHGGGHHHHHHHHHHEHHHHHHHHHHHHHGGGGGHHHHHHHHHHHHGHHHGGGGGFHHGHHGGGHHGHHHHHHHHHHHHHHHHGGGGGHHHHHHHHHGGHHHGGGGGGEGHHHHHGHHHHGGGGHHHHHHHHHHHHHHGGEGGGGGEGGGGGFFGGGGGGGGGGDFEFFFFFFFFFFFFFFFFFFFFFFFFFFFFFFFFFFFFFFFFFB
@M05620:37:000000000-D9766:1:1101:10773:2372 1:N:0:53
ACCACACCTTCTACAATGAGCTGCGTGTGGCTCCCGAGGAGCACCCCGTGCTGCTGACCGAGGCCCCCCTGAACCCCAAGGCCAACCGCGAGAAGATGACCCAGGTGGGGGGCCCGCTACCTCTTCTGGTGGCCGCCTCCCTCCTTCCTGGCCTCCCGGGGCTCCGCCCTTTCTCACTGGTTCTCTCTTCTGCCGTTTTCCGTAGGACTCTCTTCTCTGACCTAAGTCTCCTTTGGAACTCTGCAGGTTCT
+
ABABBAABFFFFGFGDBGGGGGHHGGEEHFGHFFG?2EE2EGCHHGGGEFEGHHHHHHHGEFGGGGGGGGGBFHHGGGEEGHHHHGGGGCFC/DHFHE2?GG/F/11///>-@F;->;-@BB9FF//B//..;.-@9.AFA.B.F/B/9B/A9/AF.;-----..9;DCFF/B/////B.FB9BB/9B//::F/-;DFAFB.9.;.////:/;/9/////;/////;/:F/BFBF/B//;99///;.;99/
@M05620:37:000000000-D9766:1:1101:18101:2385 1:N:0:53
AGTGCCAGCTCTCAATCGCACAGGGGACCCAGGGCCTGGCCCCTCCATCCAGAAAACCTATGACCTCACCCGCTACCTGGAGCACCAACTCCGCAGCCTGGCTGGGACCTATGTGAGTATCCAGCGTAGGAATCTGGGAGTTGGGGAGGAGTGAGGAGTTGGGGAAAGACAGTCCTAACCGTGGAGGGTTCTGGTAAATGATGGGGTGAGGAGGGGCTCTTTGGCTCCCACCAGTCCCCCTGTCTGGTCTA
+
>A>AAFBFAFFFCFGFGGG1E0BAFEFGGFGHGGGEAEGHGHGHGGHHHFGHB0FFHFHHHGFHHHHBHHHEECEGHHGFHHGHHHFHGEHHCE//E/BFGHHGEGHHGFHHHHHHHHHHHHHHHGFFCGHHHHHGGHHGGHHHGCEGCGGHGHHHHGHGHHGGGGHGGHGGGHHHHHHGGGGGGGGGCFFGGGFFGGGGGGGGGGB@FFFFFF?@@?FFFFFFFFFFFFFFFFFFFFFF@FFFFFFFFFB
@M05620:37:000000000-D9766:1:1101:15956:2411 1:N:0:53
AGTGCCAGCTCTCAATCGCACAGGGGACCCAGGGCCTGGCCCCTCCATCCAGAAAACCTATGACCTCACCCGCTACCTGGAGCACCAACTCCGCAGCTTGGCTGGGACCTATGTGAGTATCCAGCGTAGGAATCTGGGAGTTGGGGAGGAGTGAGGAGTGGGGGAAAGACAGTCCTAACCGTGGAGGGCTGTGGTAAATGATGGGGTGAGGAGGGGCTCTTTGGCTCCCACCAGGCCCCCTGTCTGGTCTA
+
AA>>AF1FAFFFCGGGCFGCA0F0AEEEEE0AAEEF/AFC0FEAEGBG1G11B0ABEEGGGGFHHHH1GEEEE@/EHEG>B>GHFGHEEGGFFGCG/FEGAF1//<B0?GFFF2FGFF>>2G>FGG//<CD11@1<1FGFG011<-.<C..<.=0<<C<<<.;A-CG.///;FGGGFB/.99C?BAB?.9.;9CF;//;B/B/BE---9-A/-9---9-;/;FFFFFE?----A-9-B@9@E:9/;FFFF9
@M05620:37:000000000-D9766:1:1101:19504:2446 1:N:0:53
GAGGCTGCTTTGGAAGAAACTCATAGATTACTGCAACAGTTCCCCCTGGACCTGGAAAAGTTTCTTGCCTGGCTTACAGAAGCTGAAACAACTGCCAATGCTACCAGATACTCCCCGTACAGAACGGCTCCTCGCCGACTCCAAGAGCGTCCAAGAGCTGCAGCAACAATGGCCAGTAAGTCCGGAATTTCCGCTTTAGCACTCTTGTGGATCCCCATGAACCATTATCAGCATTTGTACTTGTACCTGAC
+
AAAABBFBFFFFGGGGCGGGGGHHHHGHHGHHHHHGHGHFHHFGHGGGHGHHHGHBGHHHGHHHHGHHHHHHHHHHHHHHFHHHHHHFHFHHHGFHHHGH3BFBB3BBF4BBFHHGGGGF/BFGFE/EGEFGE/>BDGDGGGHH20??>CEGEHHHHHHHH0<>>GHHHHHH//<GCH00==G.-.:.000;;EGGGGGGGFGGBFGFFGGGGGGG/;;;BFEGGG0;FGFFFFFFFFFFFFFFF;;;FFB
@M05620:37:000000000-D9766:1:1101:16032:2536 1:N:0:53
GAGGCTGGCTTGGAAGAGCACAAGAGACCACGGGAGTAGCGCACCCTTGACCCGGACAACTTTCTTGACCCGATTACTGAAGCTGAAACACCTGCGAATGGCTGACACCAATGTAAGTGTAAAGAAAAGCAATCAGAAAAATGGAAAGGAGTAAGAAATTGGAGAAAAAAAGTGCTAACAATGGAGGCATCTGGTAAATGATGGGGTGAGGAAGGGAACTTAACCACCCACCACACTTCCAATCTGAACTA
+
A1>AAAF>1B>>EGFGF1BF0B000B0B0A000AB//BD1AEE/AE/A01110AAE>/0/B12B@1@2B10>>//>F@2BFGB@>FFFB0BE0B0/><EG10B/<BBBF//BBF2@@>2>@G2FF00@@0FG1?1?11100???111>0>.<0<11<00=0/0/<<C/<-;.00<0CGGG00;;FFB..9;;BFBFGGG0FCB0..;@AC?/---9;-99////;/-99-AAE---///9/9999///:;/
@M05620:37:000000000-D9766:1:1101:10113:2555 1:N:0:53
GAGGCTGCTTTGGAAGAAACTCATAGATTACTGCAACAGTTCCCCCTGGACCTGGAAAAGTTTCTTGCCTGGCTTACAGAAGCTGAAACAACTGCCAATGATAATGCTACCTCTAAGGAAAGGCCGCCAGCTGACCGCAAGGCAGGAAAAGACCGGATTAAACAATGCCAGGCAAGTAAGTCAGGTCCTTCTGATCTAGCACTTTTGTGGATGGGAACAATTCTCACCATGCATACTTGCAAGTAACAAGC
+
A3ABAACACFDFFGFGGGGGGGHHHHHHFGHHHHF4GGHHGGGGGGEGEFGHHHFGBD2FGHHHHHGBFGFGHHHGGFFFHHHHHHGHHHHHHHHHHFHHH44B4B444@B333BBB3FG3F0??/>//</333?3/<B////@CD/C222?00<</.<1>11=.111111<.<<C=0=G=F0D<0/00;00;CC00:;C00:;:0;C/.C0/.99/9/900;00009090:9C000;00009;/;FB/.9
@M05620:37:000000000-D9766:1:1101:10126:2568 1:N:0:53
GAGGCTGCTTTGGAAGAAACTCATAGATTACTGCAACAGTTCCCCCGGGACCTGGAAAAGTTTCTTGCCTGGCTTACAGACGCTGAAACAACTGCCAATGCTACAGGATGCTCCCCGTAATGACCGGCTCCTCGCCGCCTCCCAGGGAGTCACAGCGCTGATGCAACCATGGCAAGTAAGTCAGGCCTTTCCGCTTTAGCACTCTTGTGGATCCCATTGAACCATTCTCAGCATTTGTACTTGTAACTGAC
+
1>>AAACAFFFFGGGGFGFFG1EGHFBBA1ADFHFBGGF1AFGGHG/EG/AEC0GGG10B1F2GGFGHBF@?G0F1BFFF0>E/>/B1B>FC1BF0@1BB1>>11B>B>FHHEGAE/?>//>B1BCCCC/?G0A@CGCCAEH.0<C..></0DGDGC?EC.000;CHGEHHGHHHGGFBGFG0CFF./FBFGGGGGGGGGEFGFFGGFGF/;FF9//9;FBB-ABBFFFF9FFB/BBFFFB;/FF/:/;B/
@M05620:37:000000000-D9766:1:1101:12966:2587 1:N:0:53
AGTGCCAGCTCTCAATCGCACAGGGGACCCCGGGCCTGGCCCCTCCATCCAGAAAACCTATGACCTCACCCGCTACCTGGAGCACCAACTCCGCAGCTTGGCTGGGACCTATGTGAGTATCCAGCGTAGGAATCTGGGAGTTGGGGAGGAGTGAGGAGTTGGGGAAAGACAGTCCTAACCGTGGAGGGTTCTGGTAAATGATGGGGTGAGGAGGGGCTCTTTGGCTCCCACCAGTCCCCCTGTCTGGTCTA
+
3>AAADFCAFBFGGGGGFFCEGHFGFGEGG2AEEEECFGGGGGAFGFBFFAFFG3G3B3@GHGGHGH3?B?EFE>EH3GHHHHHHGHFGGHHGGCGGHHGGBBCFGFHG0?1?F2@D>FFFHFFHDGGC/GFGGH110FFGHGH?<.--.<<.0DCF:;C:C--:AA.:GF/9C0;9FBF99;-.:9B.=AFFFC9/99/:/BFFFF=AA9/ADB;@-9FF///;/FA...9A.9/;/.;-AF99/9999/
@M05620:37:000000000-D9766:1:1101:14500:2614 1:N:0:53
AGTGCCAGCTCTCAATCGCACAGGGGACCCAGGGCCTGGCCCCTCCATCCAGAAAACCTATGACCTCACCCGCTACCTGGAGCACCAACTCCGCAGCTTGGCTGGGACCTATGTGAGTATCCAGCGTAGGAATCTGGGAGTTGGGGAGGAGTGAGGAGTTGGGGAAAGACAGTCCTAACCGCGGAGGGTTCTGGTAAATGATGGGGTGAGGAGGGGCTCTTTGGCGCCTACCAGTCCCCCTGTGTGGTCTA
+
>1>AA@1@AF@DBBGGGAF1AAB00AEEAF0AFEEGF/B0AFE/EGEGEG1B10FB0EF1F1AGFF1BF>0>EG?@G1F0FGG?B?FGGBGHGA/>E0FGG01<?/0FE011B222B1B12>2FH@EGGCG1@FG110CFECDG?-F-<.<>.0DCCGCC0C@@:..:GGFC:C:CCG/.9-9---9A;;9B9F;B////9/9BF-B--;-/-;;@@-9FF///;-;@-:-9/;/B9F9;99B//;-;9//
@M05620:37:000000000-D9766:1:1101:14491:2629 1:N:0:53
AGTGCCAGCTCTCAATCGCACAGGGGACCCAGGGCCTGGCCCCTCCATCCAGAAAACCTATGACCTCACCCGCTACCTGGAGCACCAACTCCGCAGCTTGGCTGGGACCTATGTGAGTATCCAGCGTAGGAATCTGGGAGTTGGGGAGGAGTGAGGAGTTGGGGAAAGCCAGTCCTAACCGTGGAGGGTTCTGGTAAATGATGGGGTGAGGAGGGGCTCTTTGGCTCCCACCAGTCCCCCTGTCTGGTCTA
+
3A>AAF5FBFFFGGGGGGGEEGHHGGFC2EGDFCEFAFHH2GGHGGHFFGFG3B3FGGBGHH5FHGFGHHGGGGGGHHGGFGHHC?1GGHHHG>E@>3?FEGFGGGHHGFCGHHFGHFFHHHHHHGG/<EGFFHGHBG0FDFHHGGEC-<>>GFHGBFHHHHGG.::./.CGHFFHHEHHGGEG.;9BCFGGFGFFFFFFBFGGGGF?AFFFDFBBBBFFF/BF/9BEF.FFEFFFFFFFBEFFFFFBFF:
@M05620:37:000000000-D9766:1:1101:19714:2663 1:N:0:53
GAGGCTGCTTTGGAAGAACCTCATAGATTACTGCAATAGTGCCCCCTTGACCGGGAAAACTTTCTTGCCTGGCTTACAGAAGCTGAAACACCTACACCTGGATGCTACCAGTCCGGCAATTCTCCTAGAAGACTCCAAAGTCGTAAACGAGCTGCTGACCCAATGGCCAGTCCTTCAGGCATTTCCGCTTTCGCACTCTTGTGGATCCACTTGCACCCTTCTCAGCCTTTGTACTTGTACCTGACCAGCCA
+
1>>AAAF>1BDFGGGF1FGGGGHHHHH331BDFBB12BDD2DFFFEG0BDGH/AAEE/B0BD2DDGHHHFFGHHF1FDFGHHHHG1GGHB>F01B10BFHHHHHFFGHHBBFGCE///E1BBB2FG1E11BBGFGH1B1B1BCF0<FG?FGGC11<?1?0?/.<<<<><G11<FFGHFEH.CDBFGE.<CCGGG?CCGHGFHHG00CFG9C0BC09;.;CFG00;99/;00;C;C0;099FFFFF9;;AEF
@M05620:37:000000000-D9766:1:1101:12987:2706 1:N:0:53
GCTGCGGCTTTGGAGGCCACTGTAGAGTACTGGCCCCGTGACCGGAGGACCACAAATCGGTTCTCGCCGGGCCTAGAGTCCATGACACACCCGGCCCTGTTACAGGAAACTACCCGTAAGGAACGGCTCCTAGACGCCTCCAAGGGAGTAAACGAGCTGATGCAACAATGGCAAGTAAGTCCGGCATGTCCGCTTTAGCACTCTTGTGGATCCACTTGAAACCTTCTAAGCATTTTTACTTGTAACTGACA
+
1>>>A11>>D1B11B0A0AAA12222112DDFG0BBE//AA/B////AAEG////01BB>E/?B2B/>E?///>00BB>11BB1111BE/<<B/>@CGG<F@?1?000001F10??//<?FDC0<.C<CFC0DG0C-<.;;//::A.A:;<00:.;-;FFFFB09;9CBBB9/FE;CGB;;0;@--@-;/BB-AA;;BB9;//BBFFFAF:/B/BFB/9://;/FFF/9:/;99B/B-/BB/9/B9B/9//
@M05620:37:000000000-D9766:1:1101:14801:2756 1:N:0:53
ACTGCCACTTCTCAATCGACCCGGGGATTCCTGCCCCGGCTCCCCCAGTCCGTAAAACCGTGTCCTCCCTGGCTACCAGGAGCACCAACTACTCCCCTTGGATGGTACCCGTAAGGAAAGGCTCCTCGAAGACTCCCCGGGCGTCCACGAGCTGATGGAACCCTGGCAAGTAAGTCAGGCCTTTCCGCTTTAGCACTCTTGTGGATCCAATTGCACCCTTCTCAGCATTTGTACTTGTAACTGACAGGCCA
+
>1>>AB@@BFDFEDGGGEGGE0E0AAEE0BAFGCHHC/AAABFEGGABABBE/0/B@F/>B/0BBFFEFGEHHH1BGBGFHGH/BGHHG0FH111//0BBG1GH/<BGHBCG/<FFGGHH0G<0F10??0FEFDGFA.CCG-<---=0;CC@AF00;0/99..9:EA/CE900;;0CF/F.C/0;0C-BFA/B/9B//BBFFFF//;-B//9B//99;EFFFB/9F99BFF/B/BBB/:9//;9B//-;-;
@M05620:37:000000000-D9766:1:1101:12375:2760 1:N:0:53
AGTGCCAGCTCTCAATCGCACAGGGGACCCAGGGCCTGGCCCCTCCATCCAGAAAACCTATGACCTCACCCGCTACCTGGAGCACCAACTCCGCAGCTTGGCTGGGACCTATGTGAGTATCCAGCGTAGGAATCTGGGAGTTGGGGAGGAGTGAGGAGTTGGGGAAAGACAGTCCTAACCGTGGAGGGTTCTGGTAAATGATGGGGTGAGGAGGGGCTCTTTGGCTCCCACCAGTCCCCCTGTCTGGTCTA
+
1>>AA11FAFCD1GGFCEFGAEFEFGGGCFHHGGECFAGAAGGHGGFHEGHFF01FGEBFGHBHEG1GHHHGGE@EHHHFGHHEC?GHGFHHGGEE?FGHGFHGGGHHGHHHHHHHHFHHGHHHHG<EGGHHHHHFHB?FCHHHCCFGGCEGHGFEGGHHHHGGGGHFGHHHHFHHHHHH@AEGEGGGCACGGGCFGGGGGGGGGGF@FFFFFF@@@-EFFFBBF/FEFFFFFFFFEFEF@FFFFFF/FFB
@M05620:37:000000000-D9766:1:1101:16331:2763 1:N:0:53
ACCACACCTTCTACAATGAGCTGCGGGTGGCTCCCGAGGAGCACCCCGTGCTGCTGACCGAGGCCCCCCTGAACCCCAGGGCCAACCGCGAGAAGATGACCCAGGTGAGTGGCCCGCTACCGCTTCTGGTGGCCGCCTACCGCCTTACTGGCCTCCCGGAGCTGCGCCATTTCTCACTGGTTCTCTCTTCTGCGGATTTCCGTAGGACTCACTTCTCTGACCTGAGTCTCCTTTGGAACTCTGCAGGTTCT
+
AAA>AAAAFFFFCFGF3FFGGBHGE00AE0BF1FF/AEEA/F/FHGEGE/B>1FF1DGHE/E/EF/EEGGG0B1FEGG/F//?C<F//>@C//CF11?111<CGF11=0<1<.><C@C?-<-;:.;:0C0/;CC-AA../.-;-..9BFFFEFFAE-A--@@-;/@;B--9///9BB/9B/;/9BBB///9/9-;---9/;A9-9A/99/////;/;B;//;/;/9/9BFFFF//;////B//9BFF9BF9
@M05620:37:000000000-D9766:1:1101:18323:2768 1:N:0:53
AGTGCCAGCTCTCAATCGCACAGGGGACCCCGGGCCTGGCCCCTCCATCCAGAAAACCTATGACCTCACCCGCTACCTGGAGCACCAACTCCGCCGCTTGGCTGTGACCTGTGTGAGTATCCAGCGTAGGAATCTGGGAGTTGGGGAGGAGCGAGGAGTTGGGGAAAGACAGTCCTAACCGTGGAGGGTTCTGGTAAATGAGGGGGTGAGGAGGGGCTGTTTGGGTCCCACCATTGCCCCTGCCTGGTCTT
+
>1>AAD@FACBDFGGGGAFFE0BG0AEEFG0AEEFGF/B0BBF/EECFEF1BFCEFGFBFF12DBG11B>0>EEEEHFFBGGH/0?GHGFGHGE/<//?<?01?002>F101<20@@1@GH221?/C/>?FFFHHHHBC<CG1<C-.<A.<.----:C;/0/9;9A..9//;C99CB9FGAGEAG.9@AF-/99///BFFF//-;-;@--AB-;9;@@-9//;E-;BEFFF?E/////;9-;-9/;A9///
@M05620:37:000000000-D9766:1:1101:17198:2789 1:N:0:53
GAGGCTGCTTTGGAAGAAACTCATAGATTACTGCAACAGTTCCCCCTGGACCTGGAAAAGTTTCTTGCCTGGCTTACAGAAGCTGAAACAACTGCCAATGGATGCTACCCGTAAGGAAAGGCTCCTCGAAGACTCCCAGGGCGTCCAAGAGCTGATGAAACCCTGGCAAGTAAGTCAGGACTTTCCGCTTTAGCACTCTTGTGGATCCAATTGCACACTTCTCAGCATTTGTACTTGTAACTGACAAGACA
+
AABBABFBFFFFGGGGGGGGGGHHHGHHHHHHHHHHFHHGHHGHHGGGHHHHHHHHHGHHGHHHHHHHHHHHHHHFHHHHHHHFGFFHGHGHHHHGHHHHHGHGGFHHH1??E>FFGBCE0?3?/F2?EHGGGHGHHHH////>//?G2@CG1?11?FGH10/?FCFHFFGFFG<GGHH1.<00=DD.EDGHHHHHGFGHHGGFHHHHHFHFF009;.;C0CFGGBGFFGGFGGFFFGGFF0BFGE09/;/
@M05620:37:000000000-D9766:1:1101:20105:2817 1:N:0:53
AGTGCCAGCTCTCAATCGCACAGGGGACCCAGGGCCTGGCCCCTCCATCCAGAAAACCTATGACCTCACCCGCTACCTGGAGCACCAACTCCGCAGCTTGGCTGGGACCTATGTGAGTATCCAGCGTAGGAATCTGGGAGTTGGGGAGGAGTGAGGAGTTGGGGAAAGACAGTCCTAACCGTGGAGGGTTCTGGTAAATGATGGGGTGAGGAGGGGCTCTTTGGCTCCCACCAGTCCCCCTGTCTGGTATA
+
AAAAAFF11CFFGGGGGCFGGEHHCGG00BGEGEEF/AFG0FECFGHHFGFG1BFHHGH1FG2GHHHHHFFGGGGGHHHHHHHHHAHHGHDHGGGGGGHHGGHGCFGHGGHHHHHH1>21BB2FHGABGAHHBGHH1G<?CGHG?-.-->.>CDFHG.CC0C?CGGGHBHHB0CCGFHHG-CA-;CF?.:FFGG0CFGGGFGGGGGF@FFFF-B@@?@FF/;FFBF/AEFFFEFFFF9EB@-BFFFE9/;;
@M05620:37:000000000-D9766:1:1101:16424:2828 1:N:0:53
AGTGCCAGCTCTCAATCGCACAGGGGACCCAGGGCCTGGCCCCTCCATCCAGAAAACCTATGACCTCACCCGCTACCTGGAGCACCAACTCCGCAGCTTGGCTGGGACCTATGTGAGTATCCAGCCTAGGAATCTGGGAGTTGGGGAGGAGTGAGGAGTTGGGGAAAGACAGTCCTAACCGTGGAGGGTTCTGGTAAATGATGGGGGGAGGAGGGGCTCTTTGGATCCCACCAGTCCCCCTGTCTGGTCTA
+
ABAABFF4AFFFGGGGGGGAECHFGGGAEEHHFEGG2FHH2FFHGGHGGFHHFHHHHGHEHHFHHHGHHHHGGEEGHHHHHGHHHHHHGHFHEFGEFHGHGGHGGGHHGGHHHHE3333?3BB22/222@2F2<2@FG0?/??GGG/-@.<0F1<C0.//0<AF.CHA/://00;00C/G-.;A.CAD:9.0;C00CF0C00CFGG-;--B..ABF--99:FFF/9/;FF.A.9B/BFFD-;BB//FBB//
@M05620:37:000000000-D9766:1:1101:12585:2840 1:N:0:53
AGTGCCAGCTCTCCATCGCACAGGGGACCCAGGGCCTGGCCCCTCCATCCAGAAAACCTATGACCTCACCCGCTACCTGGAGCACCAACTCCGCAGCTTGGCTGGGACCTATGTGAGTATCCAGCGTAGGAATCTGGGAGTTGGGGAGGAGTGAGGAGTTGGGGAAAGACAGTCCTAACCGTGGAGGGTTCTGGTAAATGATGGGGTGAGGAGGGGCTCTTTGGCTCCCACCAGTCCCCCTGTCTGGTCTA
+
>A>>>DFFBFFFGAGGFEF2E?GCGAAEEAGHBBE2FFGHFHGHGGGHHGGHFCHFGFHGGDFGHDBGHHHEG/>EGHGG2BGHHG11?FH@>E/E>FBFEHHGGGHHGHHHHHHHGHHHHHGHHGFFGGFHHHHHHH0FEGHHGG.AD.>GG0DGBEHHHHGG..:GEFHFHHHHHHHGGGGG.CDGCGFGGGGGGGGGGGGGGGFBFFFFFFBBBBFFFFFFFFFFFFFFFFFFFFFFBFFEFFFFFF/
@M05620:37:000000000-D9766:1:1101:16880:2872 1:N:0:53
AGTGCCAGCTCTCAATCGCACAGGGGACCCAGGGCCTGGCCCCTCCATCCAGAAAACCTATGACCTCACCCGCTACCTGGAGCACCAACTCCGCAGCTTGGCTGGGACCTATGTGAGTATCCAGCGTAGGAATCTGGGAGTTGGGGAGGAGTGAGGAGTTGGGGAAAGACAGTCCTAACCGTGGAGGGTTCTGGTAAATGATGGGGTGAGGAGGGGCTCTTTGGCTCCCACCAGTCCCCCTGTCTGGTCTA
+
>>>AAFFFAFFFGGGGGCFGEGFGCEGEAEGHGGGGCAFE2FGFGGHHHHHHFHFHHGHFHHFHHHGHHHHGGFEGHHHFHHHGGHGHGBGHGEGEE3F?/GBFEAGHEBGFHGHHHHHGFHHHHG<EDGHHEFHHHFGGDFFCDCFGGGGGHHHHFGH/D/CCGGHHHFGHHHHHGHHFB;CBDAD@DGFFGGGFBFFFGGFGGG.;;FFFFFBB<B.BFFFFFFF?FFFFFFFFFFFDBFBFFFFFFFF
@M05620:37:000000000-D9766:1:1101:13048:2896 1:N:0:53
GAGGCTGCTTTGGAAGAAACTCATAGATTACTGCCACAGTTCCCCCTGGACCTGGAAAAGTTTCTTGCCTGGCTTACAGAAGCTGAAACAACTGCCAATGCTACAGGATGCTCCCCGTAAGGACCGGCTCCTAGCCGACTCCACGGGAGTAACAGAGCTGATGAAACAATGGCAAGTAAGTCAGGCCTTTCCGCTTTAGCACTCTTGTGGATCCAATTGAACAATTCTCAGCATTTGTACTTGTACCTGAC
+
11>AAAC>FFFFFGGF11FGEGAGAFGGG1FGHG01BAF1DFHHHGEGE0G0FFGHH10BBDAG2GAFHHHHHHF1BGHBGHHCF1FGHCGH1CH>B1GF@E2B1B0BG1FG1@FEGGGEFFHF/</E@/FH1D1B?/>CCF10C@CCCC01<?F0>FD111>1>GH0>>GHBGGEDG0G0D0=<C./:CGC;AE;;CFBCFG/99B0CABFFFF0CB0FFF0/;FGBFFFGGBBFBCBBF0;FF//BB//
@M05620:37:000000000-D9766:1:1101:20010:2958 1:N:0:53
GAGGCTGCTTTGGAAGCAACTGATAGGCTACGGCACAAGTTCCCTCAGGACCCGGGAATGATTCTCGCCCACATTACGAAATCTGAAATGCCGGCTAATGCTTGCCAACCACAACAAAACGATCCGACATTACCGCAAGCGACCAAAAGAGACTACAAAAGAATAATAATCAAGATTTGTAGTTCACCTGCACCACAAGGGACAAAAGAACGGAAGAACACCCACCACAACTCCCGTTAACGGCCAAGTTC
+
>11AAAFAFFFFGGGG1BFGF0B3DD01110ABE00BFBG22D1100B01BB///A//0B122222/>>>///BF@1?/?E/GF222B211BEEG//BB>12B1?1B1?EF/EACEG000////?0//>/1111/>//<>..->-<.././/<0<<<<0./:.00:;00:<;00;00000900900;:09;9:/.:....9...;/./;-:-;99-:/9;9-9--------99/-;:--9/-99-9--///
@M05620:37:000000000-D9766:1:1101:17650:2959 1:N:0:53
AGTGCCAGCTCTCAATCGCACAGGGGACCCAGGGCCTGGCCCCTCCATCCAGAAAACCTATGACCTCACCCGCTACCTGGAGCACCAACTCCGCAGCTTGGCTGGGACCTATGTGAGTATCCAGCGTAGGAATCTGGGAGTTGGGGAGGAGTGAGGAGTTGGGGAAAGACAGTCCTAACCGTGGAGGGTTCTGGTAAATGATGGGGTGAGGAGGGGCTCTTTGGCTCCCACCAGTCCCCCTGTCTGGTCTA
+
BCABCFFFCFFFGGGGGGGGGGHCGGGGGGHHFFGGGGHHHHGHGGHHHGHHHHGHHGHHHGHHHHHHHHHGGEGGHHHHGGGHHGHHGHHHEGGGGHHHGHHGGGHHGHHHHHHHHHHHHHHHHGGGGGHHHHHHHHFGGHHHGGFGGGEGHHHHHGHHHHGGGFHHHHHHHHHHHHHHGGEGGGGGCFGGGGGGGGGGGGGGGGFFFFFFFFFFFFFFFHHFFFFFFFFFFFFFFFFFFFFFFFFFFFB
@M05620:37:000000000-D9766:1:1101:17632:2963 1:N:0:53
AGTCCCAGCTCTCCATCGCACAGGGTCCCCAGAGCGTGGCCCCTCCATCCAGAAAACCTAAGACCGCACCCGCCACCTGGTGCACCCGCTCGGCAGCTAGGCTGGGACCTATGTGAGTATCCAGCGTAGGAATCTGGGCGTTGGGGCGGAGTGCGGCGTTGGGGAAAGCCAGTCCTAACCGTGGCGGGTTCTGGTAAATGATGGGGTGAGGAGGGGCTCTTTGGCTCCCACCAGTCCCCCTGTCTGGTCTA
+
>11>>B@FFCFFGGFAAAA1A0F0BB0AB0BE0BB00BAEEFEGFGB1F0BFG0B00B0F10BBF/>>EEE//>/?FE0B10BBFG//>>///?/</BB10<1FCG0A<G11<>@2>FG1GF11<>C/AC1>FGG1DG.<><<.-<.-:-;9.0;--@9@9;@@--;-/-;-BFFFF;B-9A9@-;-@@EFB9F9//9B//9BBEF-9-AF/9A@@@-E//:BBFBFEFFFBEFFB/FFF@FFB/FFFFF9
@M05620:37:000000000-D9766:1:1101:16166:3043 1:N:0:53
GAGGCTGCTTTGGAAGAAACTCATAGATTACTGCAACAGTTCCCCCTGGAACTGGACAAGTTTCTTGACTGGCTTACAGAAGCTGAAACAACTGCCAATGGATGCTACCCATAAGGACAGGCACCTAGAAGAATCCAAGGGAGGAAAAGAGTGGAGGAAACAATGGCAAGCAAGTCAGCCATGTCCGCTTTAGCACACTTATGGACTGAATTGAACAATTTTCAGCATTTGTACTTTTAACTGACAGCAAG
+
>3A>3>BAF5B4F4ABEGBGGGHHHGGHFF4DDF4BCGBFFDA3BBAA2A3BBGBBA31BDDFDDDDDBB5BFFG335BDFGBBF33BBB1FGGF3BGFF33B3B3BB2B3B333B3?B1///0?3B3BB3B3B333BB/</?/?2?22?232/2//?<F2@F11100?//00?11>1>0>11111.<...0=0<<<<<000=/=00.:000;:;;0;0<00;<::090;90;;9;0C090000/;0;9//
@M05620:37:000000000-D9766:1:1101:16120:3101 1:N:0:53
AGTGCCAGCTCTCAATCGCACAGGGGACCCAGGGCCTGGCCCCTCCATCCAGAAAACCTATGACCTCACCCGCTACCTGGAGCACCCACTCCGCAGCTTGGCTGGGACCTATGTGAGTATCCAGCGTAGGAATCTGGGAGTTGGGGAGGAGTGAGGAGTTGGGGAAAGACAGTCCTAACCGTGGAGGGTTCTGGTAAATGATGGGGTGAGGAGGGGCTCTTTGGCTCCCACCAGTCCCCCTGTCTGGTCTA
+
AA>>AFFFBFFFG4FGGGGCG?G4FAAAEEGC2BEAFFGHHGGHGGHHHAGHGHHBFEHHA3BGG5BFHHH0E>EEG33F2BBGHH1??GG2/?/E/FBBEHHGGGHHGHHEHGHHHHHHHGHHHGE/CGFGGFHHHH0?EHHHGG.AF<AGH0DG<EHHHHGGG.CGBGFGHHHHHHHGGGFGAEGGGGFGGGGGGGGGGGGGGFFFFFFFFFFFFFFEFFFFFFFFF.ADEFFFFFFFFFFFFFFFFFB
@M05620:37:000000000-D9766:1:1101:15371:3107 1:N:0:53
ACCACACCTTCTACAATGAGCTGCGTGTGGCTCCCGAGGAGCACCCCGTGCTGCTGACCGAGGCCCCCCTGAACCCCAAGGCCAACCGCGAGAAGATGCCCAGGGGGGGGGCCCGCTACCTTCTCTGGTTGCCGCCTCCCTCCTTCCCGGCCTCCCGGGGCTTCCCCCTTTCTCACTGGGTCTCTCTTCCGCCGGTTTCCGGAGGACTCTCTTCTCTGACCTGAGGCCCCTTTGGAACTCTGCAGGGTCTT
+
CCCCCCCAFFFFGGGGGGFGGGHHGEGBCEHHHGGEDGEFFHGHHGGGGEEGFHHGHHHGGGFGGGGGGGGHHHHGGGGHGHHHHGGGGGCGGGHGHH2FG2/?///---;-;D-----;000;0:0;00;.;--;..;E//A/B0B/.;-;:.AF.@-;--./0/;A-AF0009:00;.;//0000;00..;9-;DD0B.-.-;..//000;0:0000;;0//9....;.;F0B0B00000009;-;//9
@M05620:37:000000000-D9766:1:1101:11304:3219 1:N:0:53
GAGGCTGCTTTGGCAGAAACTCATAGATTACTGCAACAGTTCCCCCTGGACCTGGAAAAGTTTCTTGCCTGGCTTACAGAAGCTGACACAACTGCCAATGCTACCGGCTACTAAACGTACTTACAAGCTCCTAGCCGACTAAAAGAGCGTACCCAAGAAGCTGACACACTGGAGAGTACGTCCGGCCTTTACGCTTTAGCACTCTTGTGGCTAACATTGACCATTTCTCATCATAGGTGCTAGTACATGAC
+
>AA>>AC>BFFFG4BA2FBFGGHHH5DFFBGFFH44FGHHHGFHHGFFF2AFGGHBB3BBBDFHH5DFFGHCFFB3FFBDBBBFGF2@CBBB@F3B3FBBGHHHH/E>/12B?BBEECAGFB4GF3B/33BB34BB?B<BDFGHD/22>EDGF11?/?0??<1?0<>F.<10001.<F=C/.C@-A-.;00;:.EEGFFHE:CF00;;0...9C//9;9CF0/0;9C0CF0FFG00;;0////9;BFFF//
@M05620:37:000000000-D9766:1:1101:14809:3233 1:N:0:53
AGTGCCAGCTCTCAATCGCACAGGGGACCCAGGGCCTGGCCCCTCCATCCAGAAAACCTATGACCTCACCCGCTACCTGGAGCACCAACTCCGCAGCTTGGCTGGGACCTATGTGAGTATCCAGCGTAGGAATCTGGGAGTTGGGGAGGAGTGAGGAGTTGGGGAAAGACAGTCCTAACCGTGGAGGGTTCTGGTAAATGATGGGGTGAGGAGGGGCTCTTTGGCTCCCACCAGTCCCCCTGTCTGGTCTA
+
CCDCCFFFDFFFGGGGGGGGGGHGGGGGGGHHGGGGGGHHHHGGGGHHHHHHHHHHHGGHHHHHHHHGHGHFGGGGHHHHHHHGHHHHGHHHGGGGGHHHCHHEGGHFFHGFFHHHHHFHHHHHHG?EGGHGHHHHGHHGGHHHGGGGGGGGHHHFHGHHDGC@CEHHHHHHHHHGHEHHG9CDGEFD;FFFGG:CFFFGGGGGGGFFFFAFDFFBDDFFEFFFFFFEFFFFFFFFFFEDBEFFBFFFFF;
@M05620:37:000000000-D9766:1:1101:17288:3243 1:N:0:53
AGTGCCAGCTCTCAATCGCACAGGGGACCCAGGGCCTGGCCCCTCCATCCAGAAAACCTATGACCTCACCCGCTACCTGGAGCACCAACTCCGCAGCTTGGCTGGGACCTATGTGAGTATCCAGCGTAGGAATCTGGGAGTTGGGGAGGAGTGAGGAGTTGGGGAAAGACAGTCCTAACCGTGGAGGGTTCTGGTAAATGATGGGGTGAGGAGGGGCTCTTTGGCTCCCACCAGTCCCCCTGTCTGGTCTA
+
ABAAAFFFBFFFGFGGGGGCGGHCGGGEEEHHEEGEDFHHFHGHGGHHHGHHGHHHHGHGHHFHHGHHHHHGG>FFHHHHFEGHHHFGFFHGAECEEEBGEHHGGGHHGGHHHHHGHHHHHHHHHGEGGGHHHHHHHHGGGHHHGG<DGDEGHFHHGFCGHHGGGGHHHHHHHHHHHHHHGFEGEGGGCFFGGGFFGGGGGGGGGGDFFFFFFFFFFAFFFFFFFFFFFFFFFFFFFFFFFFFFFFFFFFF
@M05620:37:000000000-D9766:1:1101:15242:3248 1:N:0:53
ACCACACCTTCTACAATGAGCTGCGTGTGGCTCCCGAGGAGCACCCCGTGCTGCTGACCGAGGCCCCCCTGAACCCCAAGGCCAACCGCGAGAAGATGACCCAGGTGAGTGGCCCGCTACCTCTTCTGGTGGCCGCCTCCCTCCTTCCTGGCCTCCCGGAGCTGCGCCCTTTCTCACTGGTTCTCTCTTCTGCCGTTTTCCGTAGGACTCTCTTCTCTGACCTGAGTCTCCTTTGGAACTCTGCAGGTTCT
+
CCCCCCCCFFFFGGGGGGBGGGHHGGGBAEHHHFGFEGGGGHGHHGGGGGGGGHHHHHHEGGGGGGGGGGGHHHHGGGGHGHHHHGGGGGDGGGHGHHHHHHHHGHHGHHHGGHHGGGGGHHHHHHHHHHHGHHGGGGGHGHHGHGGGGGGGGGGGGGGGGGGGGGFFFFFFFFFFFFFFFFFFFFFFFFFFFFFFFFFFFFFFFFFFFFFFFFFFFFFFFFFFFFFFFFFFFFFFFFFFFFFFFFFFFFF
@M05620:37:000000000-D9766:1:1101:22740:3291 1:N:0:53
AGTGCCAGCTCTCAATCGCACAGGGGACCCAGGGCCTGGCCCCTCCATCCAGAAAACCTATGACCTCACCCGCTACCTGGAGCACCAACTCCGCAGCTTGGCTGGGACCTATGTGAGTATCCAGCGTAGGAATCTGGGAGTTGGGGAGGAGTGAGGAGTTGGGGAAAGACAGTCCTAACCGTGGAGGGTTCTGGTAAATGATGGGGTGAGGAGGGGCTCTTTGGCTCCCACCAGTCCCCCTGTCTGGTCTA
+
AA>AAFFFBFFFGGGGGGGGGGHGGGGGGGHHGGGGGGHHGHGHGGHHHHHHHFGHHGHHHHHHHHHHHHHGGGGGHHHHHHHHHHHHGHHHGGGGGGHHGHHGGEHHGBBGHHHGHHBDHFHHHGGGGGHGHHHHGHFGGHHHGGFDGDAGHHHHHGHHHHGGGGHHHHHHHHHHHHHHGGGGGGGGGGFGGGGGGGGGGGGGGGFFFFFFFFF;DFFFFFFFFFFFFFFFFFFFFFFFFFFFFFFFFFB
@M05620:37:000000000-D9766:1:1101:12243:3311 1:N:0:53
AGGGCCAGCTCTCAATCGCACAGGGGACCCAGGGACTGGCCCCTCCATCCAGAAAACCTATGACCTCACCCGCTACCTGGAGCACCAACTCCGCAGCTTGGCTGGGACCTATGTGAGTATCCAGCGTAGGAATCTGGGAGTTGGGGAGGAGTGAGGAGTTGGGGAAAGACAGTCCTAACCGTGGAGGGTTCTGGTAAATGATGGGGTGAGGAGGGGATCTTTGGCTCCCACCAGTCCCCCTGTCTGGTCTA
+
>11>A>1>AFC@AGGD1AFGAGFHAEGE00BGGG//0/BA0BEHGGCG10FB101BF/0BFH2GFHGHHHHGGGE/GGHCGHHFC/BGG>FHGCGG/0FHGFHG/EHHGHHHHHHHHFHGHHHHH@?CCCHHEHHHHHHCC0G1->FCCGA/CGHHHGB/0<<CEGHHHHHHHHHHHHHF@E.;9:E@;CFGGF0CFGGGGGGGEFB@FFFFFF<@-9AFFFFFF/FEFFFFFF9FFFAF;-BFFF//BFB
@M05620:37:000000000-D9766:1:1101:15040:3339 1:N:0:53
AGTGCCACTTCTCAATCGCACAGGGCTGACCTCCCGTGGCTCGGCCAGACCGAAAATGCGGGACCTCACTTGCAACAAGGAGCACCAACTACGCAGCTTGGCCGGGAACTATGTCAGTATCCAGCGTAGGAATCTGGGAGTTGGGGAGGAGTGAGGAGTAGGGGAAAGACAGTCCTAACCGTGGAGGGTTCTGGTAAATGATGGGGTGAGGAGGGGCTCTTTGGATCCCACCAGTCCCCCTGTCTGGTCTA
+
A1>AAFF1@BBDGGGGGGAFGG0F00000B01BAA000/E0B//////0//A/A/>111/>////011?@1BG1B1>/0/>>FGHH0?EFCB/E?//010/<1<>C///F?11?1?1?<?DFFGH->>@C11FGHE1C.<<CBCCC.:@:;:C0::0.;/;0;A9..9/:F/BBF0BCFGGGGG.9A@;-9BF/;BBBFFF/B/;A;@-AF/9B-9>;E///9BBBFB9BFB?-BBFFFF?FFF/9BFFFB
@M05620:37:000000000-D9766:1:1101:18296:3383 1:N:0:53
AGTGCCAGCTCTCAATCGCACAGGGGACCCCGGGCCTGGCCCCTCCATCCCGAAAACCTATGACCTCCCCCGCTACCTGGAGCACCAACTCCGCCGCTTGGAGGGTACTTATGTGAGTATCCAGCGTATGGATGTGTGAGCTGGGGAGGAGGGAGTAGTGGGGGAAAGACAGTCCTAACCGTGGAGGGTGCTGGTAAATGATGGGGGGAGGAGGTGCTCTTTTGCTCGCACCAGTCCCCCTGTCTGGTCTA
+
>>AAAB@CAFBDFBEGGAFAA2B4BAEEEE2AE2AEABBBBBE1BECGBF1B1E0>3B3BB34BBFB1F>1>EE>EH3BBBFG?B?FHGBFHDE/<>>CF/10?<<0?11<1111@??<1FHBGH-<<.<0>11<00.<0/<<GCC.--;..-.../0;/.9:-;C.FBFGBC00009BFB..-...;..;B/////:///;/B.;-----;...;B;B//;///9B.@B;-.AF/B9..;:BFFF9;;/:
@M05620:37:000000000-D9766:1:1101:19683:3386 1:N:0:53
ACCACACCTTCTACAATGAGCTGCGTGTGGCTCCCGAGGAGCACCCCGTGCTGCTGACCGAGGCCCCCCTGAACCCCAAGGCCAACCGCGAGAAGATGACCCAGGTGAGTGGCCCGCTACCTCTTCTGGTGGCCGCCTCCCTCCTTCCTGGCCTCCCGGATCTGCGCCCTTTCTCACTGGTTCTCTCTTCTGCCGTTTTCCGTAGGACTCTCTTCTCTGACCTGAGTCTCCTTTGGAACTCTGCAGTTTCT
+
CCCCCCCCFFFFGGGGGGGGGGHHGEGEGGHHHGGGFFFGGHGHHGGGGFFGHHHHHHHGGGGGGGGGGGGHHHHGGGGHGHHHHGGGGGDGGGHHHHHHH?/<F???F1??F0F-A@-->GD0DD00D</..<-:CGGCE//:;FBFB0/:F0AA9AD-.;:CFFGD-BFFFFFBF00/:;BFFFF:FB0:99-DF/90B;9:..B;FFFFBFFFE00099;B//BF9F0BF00900;:9BB0000:;F:
@M05620:37:000000000-D9766:1:1101:18822:3448 1:N:0:53
AGTGCCAGCTCTCAATCGCACAGGGGACCCAGGGCCTGGCCCCTCCATCCAGAAAACCTATGACCTCACCCGCTACCTGGAGCACCAACTCCGCAGCTTGGCTGGGACCTATGTGAGTATCCAGCGTAGGAATCTGGGAGTTGGGGAGGAGTGAGGAGTTGGGGAAAGACAGTCCTAACCGTGGAGGGTTCTGGTAAATGATGGGGTGAGGAGGGGCTCTTTGGCTCCCACCAGTCCCCCTGTCTGGTCTA
+
>A>AAF5FBFFFGGGGGFGGAEFGCGGGGGHHGGGGGDHHHHGHGGHHHHHHHHHHHGHHHHHHHHHHHHHGGGGGHHHHHHHGHHHHGHHHGGGGGHHHGHHGGGHHGHHHHHHHHHHHHHHHHGGGGGHHHHHHHHHGGHHHGGGGGGEGHHHHHGHHHGG-EGHHHHHHHHGHHHHHGGFGGGGGGGGGGGGGGGGGGGGGGGFBFFFFFFBBBBFFFFFFFFFFFFFFFFFFFFFFBFFFFFFFFFF
@M05620:37:000000000-D9766:1:1101:20281:3477 1:N:0:53
AGTGCCAGCTCTCAATCGCACAGGGGACCCAGGGCCTGGCCCCTCCATCCAGAAAACCTATGACCTCACCCGCTACCTGGAGCACCAACTCCGCAGCTTGGCTGGGACCTATGTGAGTATCCAGCGTAGGAATCTGGGAGTTGGGGAGGAGTGAGGAGTTGGGGAAAGACAGTCCTAACCGTGGAGGGTTCTGGTAAATGATGGGGTGAGGAGGGGCTCTTTGGCTCCCACCAGTCCCCCTGTCTGGTCTA
+
BBABBFFFBFFFGGGGGGGGGGHHGGGGGGHHGGGGGGHHCHGEGGHHHHHHHHHHHGHHHHHHHHHHHHHGGGGGHHHHHHHHHHHHGHGGEGGGGHGHGGHAEGHHEHGHHFHHHHHHHFHGHGCDGDGHFHHHHHAFDCGHGGGGGGGGHHHHHGHHGHGCCAG.CHF/;GHHHHHHGGGGFFGG9.AFGGFFGGGGGGGGEGFFF.AF.:BFFAAFFFFFFFFEFFFFFF/FFFFFFAFFFFFFFF9
@M05620:37:000000000-D9766:1:1101:19223:3609 1:N:0:53
AGTGCCAGCTCTCAATCGCACAGGGGACCCAGGGCCTGGCCCCTCCATCCAGAAGACCTATGACCTCACCCGCTACCTGGAGCACCAACTCCGCAGCTTGGCTGGGACCTATGTGAGTATCCAGCGTAGGAATCTGGGAGTTGGGGAGGAGTGAGGAGTTGGGGAAAGACAGTCCTAACAGTGGAGGGTTCTGGTAAATGATGGGGTGAGGAGGGGCTCTTTGGCTCCCACCAGTCCCACTGTCTGGTCTA
+
11>AA1@FAFC31GGFFEGGA0EECEFG?E0GFEAEF/G00FEFEG0G1BB1101BF01BBG2GAG11FGGEGE/>FGG0BFG/0>FGG0FGF/>>/0BFAHHG//FHFBGHHH2GHH2B222F0<<?C/FFHD1<?00/?FGGC-.ACGCG.=0.<<<CDHCCGGH.;/CC0;GHHHH/0;CFGGG@.:CFFFBBFGGFGGGGGGG@EFFB??;999AFF///;/;EFEF--A/B///;-;FFFFBBBFB
@M05620:37:000000000-D9766:1:1101:10304:3614 1:N:0:53
GAGGCTGCTTTGGAAGAACCTCCTAGATTACTGCCACAGTTCCCCCTGTACCTGGAAACGTTTCTTGCCTGGCTTCCAGAAGCTGCAACACCTGCCCATGGATGATACCCGTCCGGAAAGTCTCCTAGAAGACTCCCCGGGCGTACACGAGCTGCTGACACCCTGGCCAGTCCTTCAGGCCTTTCCGCTTTCGCACTCTTGTGGATCCACTTGCACCCTTCTCAGCCTTTGTACTTGTACCTGACCCGCCA
+
A?AAAAFAFFFFGGGFEAAAAFFGBDBD3DFGHEGHG0B12DFGHGAFA2FFGABGH10FGH0BDDGHHHHHHHHHHHH1BGH@11FHH0/BGBFGH1BBGGEG1@BGH1?>EEEE/>EG1BGHFF1BBBFGHHHFHGCBCCCC><C1ECCCAG<G11>>><<<CGC.GG00<0=CGHEH.;CHGHE:=AEGBGBGGGGGGGGG0:FFF9FBFF00;;;FFF:BBF/;F//9BBB9F/;BFFFFF/99>@-
@M05620:37:000000000-D9766:1:1101:9119:3636 1:N:0:53
AGGGCCAGCTCTCCATAGCACAGGGGACCCAGTGCATGGCCCCTCCATCCAGAAAACCTATGACCTCACCCGCTACCTGGGGCACCCCCTCAGCAGCTTGGCTGGGACCTATGTGAGTATCCAGCGTAGGAATCTGGGAGTTGGGGCGGAGTGAGGAGTTGGGGAAAGACAGTCCTAACCGTGGAGGGTTCTGGTAAATGATGGGGTGAGGAGGGGCTCTTTGGCTCCCACCAGTCCCCCTGTCTGGTCTA
+
>>11>>>AABCFGGGDBBA1B1B0C0BAAAAEABBADFFGFHGHGGHHGFBFDGGBBEGHG1EGHABEGHH/E>>EGHEF/>EEEGA/>>E01>1FBBBBEGHGGGFHGHHHHHHHHHHHHHGGHGC<CGGHHHHHHH0?EHHHCG/>C-;;G0<G:EGHHHGGGGGFBFFFGGGGGGGGGGGGCEF@AFFFFFBFFFFFFFFFFFF@EFFBBB@@@@FFFFFFFEFEEFFFFFFFFFFF?FFFFFF/FF9
@M05620:37:000000000-D9766:1:1101:19545:3645 1:N:0:53
AGTGCCAGCTCTCAATCGCACAGGGGACCCAGGGCCTGGCCCCTCCATCCAGAAAACCTATGACCTCACCCGCTACCTGGAGCACCAACTCCGCAGCTTGGCTGGGACCTATGTGAGTATCCAGCGTAGGAATCTGGGAGTTGGGGAGGAGTGAGGAGTTGGGGAAAGACAGTCCTAACCGTGGAGGGTTCTGGTAAATGATGGGGTGAGGAGGGGCTCTTTGGCTCCCACCAGTCCCCCTGTCTGGTCTA
+
>AAAAFFFBFFFGGGGGGGGGGHGGFGGGFHHGGGGGGHHHHGHGGHHHHHHHBCHGEGHHHGGGHHFHHHGGEGGHHHHHHHHHHHHGHHGEEGGGHHHGHHEG?HHGBGHHHHHHHHHDHHHHGDGGGHHHHHHHHFGGHHHGGGGCEEGHGHHHGHHHHGGGGHHHHHHHHHHHHHHGGGGGGGGCFGGBFFGGGGGGGGGGGFFFFFFF.@DFFFFFFFFF//EEFFFFFFFFFFD-AFFFFF99FB
@M05620:37:000000000-D9766:1:1101:9125:3656 1:N:0:53
AGTGCCAGCTCTCAATCGCACAGGGTGCCCAGCGCGTGGCCCGTCCCTCCATGCAACCTAGGACCCCACCCGCCCCCTAGACCACCCGCTCGACAGCTAGGCTGGGACCTATGTTATTATCCCGCGTAGGAATCTTGGAGTTGTGGCGGAGCTGGGCGTTGTGGCACGCCATTCCTAACCTTGGGGTTTTCGGGTAACTGATTGGGTGAGCCGGGGCTCTTTGTCTCCCACCAGTCCCCCTGTCTGGGCTA
+
>>>>AD@FAFFFG1G3BFGAEAG0F0000BB0AAA//AAE0F/A///A0/01111@@0011B1BF/B/E?>>/>/>>/?B11BF/F//>/<</////11??F1GFE<CEF1F1@11<11FFF1<--<-<<000<D0000<CG0;...;A-;-./99.-;A?..../0-----999F//-A/9//--9-;-;--9--;/;//B//9-9-99//-;;@;9://;////;BB-;---;//:9A@-/;FBF-;;-
@M05620:37:000000000-D9766:1:1101:8516:3662 1:N:0:53
ACCACACCTTCTACAATGAGCTGCGTGTGGCTCCCGAGGAGCACCCCGTGCTGCTGACCGAGGCCCCCCTGAACCCCAAGGCCAACCGCGAGAAGATGACCCAGGTGAGTGGCCCGCTACCTCTTCTGGTGGCCGCCTCCCTCCTTCCTGGCCTCCCGGAGCTGCGCCCTTTCTCACTGGTTCTCTCTTCTGCCGTTTTCCGTAGGACTCTCTTCTCTGACCTGAGTCTCCTTTGGAACTCTGCAGGTTCT
+
AAAABBBBFFFFGGGGGFFBGEGGFFEBCFHHHFFGDEGGGHDGHGGGAEE1GGEGHHFEFGCGGFGGGGGBGHFEGGEHGCHHFGGGGGCG?FHCGFHGCHEHGHFHFH1FFGG?@DGGHGF0GHHFFG/.CHCCCDA:EHFAC00;99CFFBAEAACGGBFGG?=A==B9FFFFFFFB9FFBFFB/BFFFFFFAAFFFFFFFFFFFFFFFFFFFFFFFFFFFFFFFFFFFBFFFFFFFFFFFFFFFFFF
@M05620:37:000000000-D9766:1:1101:14829:3675 1:N:0:53
AGTGCCAGCTCTCAATCGCACAGGGGACCCAGGGCCTGGCCCCTCCATCCAGAAAACCTGTGACCTCACCCGCTACCTGGAGCACCAACTCCGCAGCTTGGTTGGGACCTATGTGAGTATCAAGCGTAGGAATCTGGGAGTTGGGGAGGAGTGAGGAGTTGGGGAAAGACAGTCGTAACCGTGGAGGGCTCTGGTAAATGATGGGGTGAGGAGGGGCTCTTTGGCTCCCACCAGTCCCCCTGTCTGGACTA
+
AAAAAFF11FFFGFGGGG1FEAGFFEG00AA0F0BE/BFG0BECEGF1BFFB1BAFGEC0DB2DGGHGHCAEGGEGHFHFHHHGGHHHGG1FGGE/>>FG/1<////0?0GHHH2B11B1B2BFDC?E@<<FFGHBGHHG<FDC/<<C@.<<CHB.<<<<0C<:..C.GHH/;0.;=AEG@AE@.9;A..;9FF0900FFG09/9-9@?FA/;9@-;--BB9//F//-::9AE-/;//9:--;9/9F/99/
@M05620:37:000000000-D9766:1:1101:14587:3676 1:N:0:53
ACTGCCCCTTCTCAATCAACCCATAGATTCCTGCCCCAGTTCCCCCTGTCCCTGTAACCGTTTCCTCCCTGGCTCCCAGAAGCTGCAACAACTGCCCATGCTACCGGATGCTCCCCGTACTGACCGGCTCCTCGCCGCCTCCCCGGGCGTCCCAGCGCTGCTGCAACCATGGCAAGTAAGTCCGGCCTTTCCGCTTTAGCACTCTTGTGGATCCCCTTGAACCATTCTCAGCATTTGTACTTGTACCTGAC
+
1>>AA>1>>C>B1ABBB1BB1A00ABDF3FFFHHHHA0B1DDFGHG/BBBG1B1BDDHHGEE0BDD1BBGHHHH1BFHH/BFH11BBEGBBFFBFGG1BFGGFF0>E>EGHHHHGGGGG//BG<FGGGGGGH0ECGGCGGGHEFGGG?CGCCGHHHGGGGGHGGGGGAEFGGG/CGGGFGFGBEGG-EGGFFFFFFFFFFFFFFFFFFFF/FFF-9;FFF/B-;BFFBFFBFFFFFF;BFFFFFF/;;FFB
@M05620:37:000000000-D9766:1:1101:15284:3702 1:N:0:53
AGTGCCAGCTCTCAATCGCACAGGGGACCCAGGGCCTGGCCCCTCCATCCAGAAAACCTATGACCTCACCCGCTACCTGGAGCACCAACTCCGCAGCTTGGCTGGGACCTATGTGAGTATCCAGCGTAGGAATCTGGGAGTTGGGGAGGAGTGAGGAGTTGGGGAAAGACAGTCCTAACCGTGGAGGGTTCTGGTAAATGATGGGGTGAGGAGGGGCTCTTTGGCTCCCACCAGTCCCCCTGTCTGGTCTA
+
ABAABFFFCFFFGGGGGGGCGFGCGGGGEFHHFGGGGGHHFHGHGGHHHGHHGHHHHGHHHHGHHHHHHHHGGEGGHHHHFGHHHHHHGGHHDFEGGHHHGHHGGGHHGHHGHHHHHHHHHHHHHGEGGGHHHHHHHHHGGHHHGGGGGGGGHHHHHGGBGGGGGGHHHHHHHHHHHHHHGGGGGGGGCFGGGGFGGGGGGFGGGGFFFFFFFFFFFFFFFFFFEFFFFFFFFFFFFFFFFFFFFFFFFFF
@M05620:37:000000000-D9766:1:1101:15264:3715 1:N:0:53
AGTGCCAGCTCTCAATCGCACAGGGGACCCAGGGCCTGGCCCCTCCATCCAGAAAACCTATGACCTCACCCGCTACCTGGAGCACCAACTCCGCAGCTTGGCTGGGACCTATGTGAGTATCCAGCGTAGGAATCTGGGAGTTGGGGAGGAGTGAGGAGTTGGGGAAAGACAGTCCTAACCGTGGAGGGTTCTGGTAAATGATGGGGTGAGGAGGGGCTCTTTGGCTCCCACCAGTCCCCCTGTCTGGTCTA
+
AAAAAFFFAFFFGAGGGGG2E?GCF2AAEEGHBBEEFFGHHHGHGGHHHGHHHHHHHGHHHFGHHFGHHHHGG>EEHHHHBFHHHH1?EHHF>E?EEGBFEHHGGGGHGHHHHHHHHHHHHHHHHGGGGGHHHHHHHHFGGHHHGGGGGGGGHHHHHGHHHHGGGGHHGGHHHHHHHHHHGGEGDEGGCFFGGGCFGGGGGGGGGGFDFFFFFFFFFFFFFFFFFFFFFFFFFFFFFFFFFFFFFFFFFFF
@M05620:37:000000000-D9766:1:1101:18029:3753 1:N:0:53
GAGGCTGCTTTGGAAGAAACTCATAGATTACTGCAACAGTTCCCCCTGGACCTGGAAAAGTTTCTTGCCTGGCTTACAGAAGCTGAAACAACTGCCCATGGATGTCAACCGTCAAGAAAAGGTCCTCAAAGAATCCCAGGGCACCAAAAAACTGCAGCAAACAAGGCCAGTTAGGCAGGCCATTCCGCCTTCACACTCTTGTGGAACCAATTGCAACATTCCCCGCATTTGTACTTTTAAACGACCAACCA
+
AAABBBFBFFFFGGGGGGFGGGHHGHHHHHHHHHHHFHHGHHHHHGGFHHHHHHHHHHHHFHHHHHHHHHHHHGHHHFEGHHAGGEF@BGCGF3BB1B33B3B33@44DB>11?1?33B2B/BD33D3?DBFF333B?3?////?B/C/?//@>@2==?FGGH/0=?//.<1<1>>G??AE.<===/...<<0000/;000<0.:0:;CG0:00;B0;/;90;/-;-.9;B0;00009;CB0;A-;-.;..
@M05620:37:000000000-D9766:1:1101:11153:3764 1:N:0:53
GAGGCTGCTTTGGAAGAAACTCATAGATTACTGCAACAGTTCACCCTGGACCTGGAAAAGTTTCTTGCCTGGATTACAGAAGCTGAAACAACTGCCAATGGCAGCTACCCGGAAGGACAGGTCCCTAGAAGACTCCAAGGGAGTAAAAGAGCTGATGAAACAATGGCAAGTAAGTCAGGGATTTCTGCTCTACCACTCTTGGTGATACAATCTAACAATTCTCAGCATTTGTACTTTTAACTGACAAGACA
+
11>>>>BAFFFFFEFB1ACCFE1BAG1GHFGFFGCEHCFAFFAFGHAEFBBFGBGBB1BG1BFFF1BBBFDAAAB1BBBFC1B1B1B@BB//@>BFBF@BB00BBBBB0B>/>E/?>0B//1110BBBBBB10F1<B<F////<B1BF1/@0@<@11>@G1@F1<?GFC/11@F11?<00<<01>1=<=1=11=00</<0<0<.=00=0=</0;=CCC0:00<<0:00<;::0;0;0;00;;90:;;./;/
@M05620:37:000000000-D9766:1:1101:16981:3804 1:N:0:53
ACCACACCTTCTACAATGAGCTGCGTGTGGCTCCCGAGGAGCACCCCGTGCTGCTGACCGAGGCCCCCCTGAACCCCAAGGCCAACCGCGAGAAGATGACCCAGGCGAGAGGCCCGCTACCGCTTCTGGTGGCCGCCTCCCTCCTTCCTGGCCTCCCGGCGCTGCGCCCTTTCTCACTGGTTCTCTCTTCTGCCGTTTTCCGTAGGACTCTCTTCTCTGACCTGAGTCTCCTTTGGAACTCTGCAGGTTCT
+
ABBBBBBBFFFFGGGGGGGGGGHHGEGFHGHHHGGGGGGGGHHHHGGGEEGGHHHHHHHGGGGGGGEGGGGHHHHGGGGHGHHGHGGEGGGGGFHHHHHGHBA///</>-<<EG.@CF?@/-<ADG0G:0;:CFFGGGFGGGGD/BFFB;/.C0CEE.@--99-9>=DFFFB9FFFFFFFFFFFFBFBFFFFFFFFFBE/FF9A..9FFFFFBBF/;9FFFF/./.BBBFFFF//FB///999/;B.9;9/
@M05620:37:000000000-D9766:1:1101:14361:3832 1:N:0:53
GAGGCTGCTTTGGAAGAAACTCATAGATTACTGCAACAGTTCCCCCTGGACCTGGAAAAGTTTCTTGCCTGGCTTACAGAAGCTGAAACAACTGCCAATGCTACCGGGTGCTCCCCGTACGGACCGGCTCCTCGGCGCCTTCCCGGGAGGCCCAGAGATGCTGGAACCATGGCCAGTAAGGCCGGCCTTTCCGCTTTAGCACTCTTGTGGATCCACTTGACCCATTCTCAGCATTTGTACTTGTACCTGAC
+
A11AAAFABFFFG1FFFGFGGGFHHHGBGHFGHHGGFFGF2GHHHGGGEGHHHHFGHH0FAGHHFHHHHEHHHGG1FGHHGGHFF1BFFFGHGFGHHHHHG221FE>/?//>1F/?@E@/>//<@C////?10?/?//>/.<FHC@@-<-..CE..;/;00;0/;C::G:::.:::9909//.9A--;;C;F?.;BF//;/;///B//9;/:9B/9BB///9-99B/999BF//;BFFBBBB//;/9////
@M05620:37:000000000-D9766:1:1101:8419:3839 1:N:0:53
AGGGCCAGCTCTCAATAGCACAGGGGACCAAGGGCATGGCCCCTCCATCCAGAAAACCTATGACCTCACCCGCTACCTGGAGCACCAACTCCGCAGATTGGCTGGGACCTATGTGAGTATCCAGCGTAGGAATCTGGGCGTTGGGGAGGAGTGAGGAGTTGGGGAAAGACAGTCCTAACCGTGGAGGGTTCTGGTAAATGATGGGGTGAGGAGGGGCTCTTTGGCTCCCACCAGTCCCCCTGTCTGGTCTA
+
A1>>AA1>AFCDABG33ABFAF0F0EEA00AFA00A00B00BEGGGBG1BB1101BBE0FGG2FADABGHGEFE/>FFH00BG>E?0??0BBEFCG/B>GCGBF</BFEC1GHB2BGHFFEF>10/??BCHFHH2210//>ACHG-.<<.>GF00<<AHHHB@CE?E./;//CCFGHBHF-;E@9CE-9FFFGGCFGGBFFB09CAA@EFEFFF-=--9BF//BF/BEEFFF?-FFFBEF-9BFFF//9B/
@M05620:37:000000000-D9766:1:1101:13915:3851 1:N:0:53
AGTGCCAGCTCTCAATCGCACAGGGGACCCAGGGCCTGGCCCCTCCATCCAGAAAACCTATGACCTCACCCGCTACCTGGAGCACCAACTCCGCAGCTTGGCTGGGACCTATGTGAGTATCCAGCGTAGGAATCTGGGAGTTGGGGGGGAGTGAGGAGTTGGGGAAAGACAGTCCTAACCGTGGAGGGTTCTGGTAAATGATGGGGTGAGGAGGGGCTCTTTGGCTCCCACCAGTCCCCCTGTCTGGTCTA
+
>A>>ABFFAFFFGGGGGGGGGFHCGGFFD?HHGGGGGEHFFHGHGGHHHEHDDGHFHECGFHFHHHHHHHHGGGGGHHHGFGHHHHHEGEHHFE@EEFHHGFHGGCHHGHHHHGHHHHFHHHHGGGEGFGHGHGHFHH0FCGHHG@-@=@DFFFFFF?FFFFFFFFFFFFFFFFFFFFFFFFFFDEFFAFEFFF:FBFFFFFFFFFFFFFFFDFFAFFFFFFFFFEFEFFFFEFFFFFFFFFFFFFFBBFB
@M05620:37:000000000-D9766:1:1101:23749:3865 1:N:0:53
ACCACACCTTCTACAATGAGCTGCGTGTGGCTCCCGAGGAGCACCCCGTGCTGCTGACCGAGGCCCCCCTGAACCCCAAGGCCAACCGCGAGAAGATGACCCAGGTGAGTGGCCCGCTACCTCTTCTGGTGGCCGCCTCCCTCCTTCCTGGCCTCCCGGAGCTGCGCCCTTTCTCACTGGTTCTCTCTTCTGCCGTTTTCCGTAGGACTCTCTTCTCTGACCTGAGTCTCCTTTGGAACTCTGCAGGTTCT
+
CBBBCCCCFFFFGGGGGGGGGGHHGEGE4EHHHGGGDGGGDHHHHGGGFGGGGHGHHHGGGGGGGGGGGGGHHHHGGGGHGHHHHGGGGGGGGGHHFHHHHGHHGHH1CDGGFHHGGGGGHHHEDFHGGHFDFHGCGDGFGHHGHGGGGGGGGGGGGD?-9@FGGGCFFFFFFFFFFFFF/BBFFFFFFFEFFFDFFFFFFFFFFFEFFFFFFFFFFFF/FFFF/FFFFFFFFFFFFFFFFFFFFEF?FFF
@M05620:37:000000000-D9766:1:1101:21505:3887 1:N:0:53
GAGGCGAGCTGGCAATAACAGCCGAGACCCGGGGAATAGCTCCGCCGTGCACAAGACCTATTTCCTGTCCCGCTACCTGAAGCAGCAACCCCGCCGTTTGGTTGAAACCACTGTGAGTATCTAGCGTAGGAGTCTGGGAGTTGGGGAGGAGTGAGGAGTTGGGGAAAGACAGTCTTAACCGTGGAGGGCTCTGGTAAACGATGGGGTGCGGAGGGGCTCTTTTGCGCCTACCAGTCCCCCTGTCTGGTCCC
+
>1>>>>1>1>BCABBF1BB1B0BAAAABAA/AA///0BBBADFEEG/E/B?B1>0BBBB1B12BBF@1BBB>EE/EFBFFFG1BB0BFG0CGC//>//0?F<?/011?0//11?11><>11111>>CGGA0/<<G0/<<CE/::--::-.9990;;09990/99A...CF//:90;0;//-9-----;-;;B/B:B/9/----;A-A--9---;99;9AFFB//;-;A-9--//;///9;9-;//99B//-
@M05620:37:000000000-D9766:1:1101:21488:3894 1:N:0:53
AGTGCCAGCTCTCAATCGCACAGGGGACCCAGGGCCCGGCCCCTCCATCCAGAAAACCTATGACCTCACCCGCTACCTGGAGCACCAACTCCGCAGCTTGGCTGGGACCTATGTGAGTATCCAGCGTAGGAATCTGGGAGTTGGGGAGGAGTGAGGAGTTGGGGAAAGACAGTCCTAACCGTGGAGGGTTCTGGTAAATGATGGGGTGAGGAGGGGCTCTTTGGCTCCCACCAGTCCCCCTGTCTGGTCTA
+
>>>>AFFF?FFFGG5FGFGCGGHGGGGE2EGHFEAF2AAE0EEHGGBHGHGHBAFGHGHGHH5GHGHHHHHGGEGGHHHFGHGEHAGHEFHHEGG@/FHHGHHGGGHE/FHHHFHHHHHHGHHHHCCEGGHHHHHFFGHGGHHHGGGGGCCCFDFHFGHBGFGGGGHHHHGGGGGGEFGGGGGGGGGGGGGGGGGGFFFFFFFFFFFBFFFFFFBBBBFFFFFFFFFFFFFFFFFFFFFFBFFFFFFFFF9
@M05620:37:000000000-D9766:1:1101:21725:3906 1:N:0:53
GAGGCTGCTTTGGAAGAGACCCCTGGATCACTGCACCCGCGCCCCCTGTCCTTGTAACCGTTTCTTTCCTGGCTCACAGAAGCACCAACGACTACCCGTGCTACCGGATGCTCCCCGTAAGGACCGGCTCCTCGCCGCCTCCCCGGGCGTCCCAGCGCTGCTGCAACCATGGCCAGTAAGTCCGGCCTTTCCGCTTTAGCACTCTTGTGGATCCCCTTGAACCATTCTCAGCATTTGTACTTGTAACTGAC
+
A1AAA@FABF3DCGGGCA11A0A0B0BB1BBGFDG10A0//AAAEECFABFDDABD22BEEE0@2D12BGGHHF11BFG@BFG10?F>E/?>/>0BB>?EEEDG0>E<?CHH>FC/CGG/0@GCGGGCGEFG0>@CCG-CCE<ECGCCG?A-CFGF-AGGBGFGFFF.;BBF?/9A9BB/;B9A>@;AFFFFFFFBEFFFFFFFFFFFFF/BFF--9FFFBBAFFFFFFFFFFFFFF9FFFFFFF/;FBB/
@M05620:37:000000000-D9766:1:1101:23458:3943 1:N:0:53
AGTGCCAGCTCTCAATCGCACAGGGGACCCAGGGCCTGGCCCCTCCATCCAGAAAACCTATGACCTCACCCGCTACCTGGAGCACCAACTCCGCAGCTTGGCTGGGACCTATGCGTCTCCCGCGTCGGAATCTGGGCGATGGGGCGACGTGCGGCGTTGGGGCCAGACAGTCCTAACCGTGGCGGGTTCTGGTCAATGATGGGGTGAGGCGGGGCTCTTTGGCTCCCACCAGTCCCCCTGTCTGGTGTCTC
+
AA>AAFFFBFFFGGGGGGGGGCGEEEGGGGHHGGGGGFHHHHGHGGHHHHHHHHHHHGGHHHHHHHGHHHHGGGGGHHHHHHHHHCGHGHHHGGGGGHHHGHHGGGHHGHGHHBD//?@1G//></</-.<1>1FB.>--.<CF.;--;-:.@--;-;-ABB.9;9F.BF//;;/;9.99E;@@-99.9/9F:9;B9B/BBBFF.;AF?.9-;@99?//B/;/;F;A.AA.A//;;EF?AF/;BB;.;//9
@M05620:37:000000000-D9766:1:1101:19665:3943 1:N:0:53
AGTGCCAGCTCTCAATCGCACAGGGGACCCAGGGCCTGGCCCCTCCATCCAGAAAACCTATGACCTCACCCGCTACCTGGAGCACCAACTCCGCAGCTTGGCTGGGACCTATGTGAGTATCCAGCGTAGGAATCTGGGAGTTGGGGAGGAGTGAGGAGTTGGGGAAAGACAGTCCTAACCGTGGAGGGTTCTGGTAAATGATGGGGTGAGGAGGGGCTCTTTGGCTCCCACCAGTCCCCCTGTCTGGTCTA
+
BBBBBFFFBFFFGGGGGGGGGGHFGGGGGGHHGGGEFGHHHHGHGGHHHHHHHFFHHGFHHHFHHHHHHFFGGEEGHHHHHHHHHHFHGFHGGGGGGGGGGHHGG?GGFHHHHHHHHHHHHHHGHCGGGGHHHHGHGHGEEFGFGGFGGGE>GGHHHGGHHHGGGGHHHHHGHHHHHHHHGGFGDFGGGGGGGGBFGGGGGGGGGGFDEFFFFFFFFFFFFFFFFFFFEFFFFABFFFFFFFFFFFFFFFB
@M05620:37:000000000-D9766:1:1101:15221:3955 1:N:0:53
GAGGCTGCTTTGGAAGAAACTCATAGATTACTGCAACAGTTCCCCCTGGACCTGGAAAAGTTTCTTGCCTGGCTTACAGAAGCTGAAACAACTGCCAATGATAAAGGATACTAAACGTAAGGACAGGCTCCTAGCCACCTCCCCGGGCGTAACAGAGCAGCTGCAACAATGGCAAGTAAGAAAGGACAATCCACTTTAGAACTCTTGTGGATCCACATGAACAATTCTCAGCATTTGTACATGTACCTGAC
+
AABCBCFCFFFFGGGGGGFGGGHHHHHHHGHHHHGHGHHGHHHHHGCFFGHHHHFGGBGHBGHHHGFABGFFBGH33FGGFFHHFFFFFGEHHHHHGFFG3B44B4FFH3B44BFGGGHAG33?2?/?GGFH34B?3BB?0F?/<B///<<A<G1<?C100>11>GFCGFGH0G<EDHHF00/=<<./.0;/0;;;<G00<:GHC00CC.::CFFB/:;;BF0;0090;FGFF0;B0;BF0;;;F0=0FG9
@M05620:37:000000000-D9766:1:1101:14946:3998 1:N:0:53
AGTGCCAGCTCTCAATCGCACAGGGGACCCAGGGCCTGGCCCCTCCATCCAGAAAACCTATGACCTCACCCGCTACCTGGAGCACCAACTCCGCAGCCTGGCTGGGACCTATGTGAGTATCCAGCGCAGGAATCTGGGAGTTGGGGAGGAGTGAGGAGTTGGGGAAAGACAGTCCTAACCGTGGAGGGTTCTGGTAAATGATGGGGTGAGGAGGGGCTCTTTGGCTCCCACCAGTCCCCCTGTCTGGTCTA
+
BBAABFFFAFFFGBGGGGGGGGHHGGFGGGHHCEG2AFGHHHGHGGHGHHHHFHHGHGHHHHHHHHHHHHHGGEGGHFGFGGGHHHHHGHGHGCEGG/BGGFHG//BGGHHHHHFHHHHHHBFGHG/B/AGHHHHHHHHGGHHH-AF-<AECHHHHHGCHHFGGGGEHHHHHHBFFGGBFGCEDGGGG9CF0CFFGGGGGGFFFFFFFF?FFAFFA-9EFFFFBF/BEEFFAE.BFFFEDFFFFF///;BF
@M05620:37:000000000-D9766:1:1101:20968:4015 1:N:0:53
GAGGCTGCTTTGGAAGAAACTCATAAATTACTGAAACAGGATCGGATGGACATGGAAAAGTTTTTTGCTTAGCTTATAGAAGCTGAAATAACTGCCACTGGTTTCAACACGAAAGGAACGGCTCCGAGAAGACTCCAAGGGAGTAAAAGAGCTGATGAAACAAGGGCATGTAAGTCTGGCATTTCCGCTGTAGCAATCTTGTGGATCCAATCGAACAATTCTCAGCATTTGCACTTATAACTGACAAGTCA
+
AAAAAAFAFFFFFG1G1GGFGBBGF3DFGG1BDDABBB0001B000AE/BABA1B11BBBB222BA/1112B112B1222D111B11@21B@B110B@@FB1101221B///>?/>0F0?///<//<///0BC<1B@1G?//C?0@>G?/<0<?G11@DD?FC0>.<.0<1>====00<0<<0==0.<.-.00;G0;:G0000.0:0/0;0/;:/.-;;0;0CB0CC;BBB0;90/0;90;90;:BF-/9/
@M05620:37:000000000-D9766:1:1101:8124:4017 1:N:0:53
GAGGCTGCTTTGGAAGAAACTCATAGATTACTGCAACAGTTCCCCCTGGACCTGGAAAAGTTTCTTGCCTGGCTTACAGAAGCTGAAACAACTGCCAATGGATGATACCAGACCAGCAAATCTCCTAGGAGACTCCCGTAGAAGACACCAGCTAATGAACAGATGGCAAGTAATTCAGGCATTTAAGGTATCGAGATCTTGTGGATCCACTTGCAGCATTCACAGCAATAATACTGGGAACTGACACGCCA
+
11>>>11>BBDF1B1BBE1FBG133DDDFBHGFD11FFG1BB2AFE0BCGBA0A001B0BBGGHGGHBAFFF0B0ABAAAGF1EF@1D@0/BCEFGBCFHFFB11B21BB10//0>/0>1BBB111>B0B0??1B1//F/?/211000/<0/1111121110@11100??11@11@F1FBC1<11=>1<1>1.....<00<=<.00</</=D<0<:/.;0;000<::/<00;;;B09../;0FFC0;.-;;
@M05620:37:000000000-D9766:1:1101:17879:4075 1:N:0:53
AGTGCCAGCTCTCAATCGCACAGGGGACCCAGGGCCTGGCCCCTCCATCCAGAAAACCTATGACCTCACCCGCTACCTGGAGCACCAACTCCGCAGCTTGGCTGGGACCTATGTGAGTATCCAGCGTAGGAATCTGGGAGTTGGGGAGGAGTGAGGAGTTGGGGAAAGACAGTCCTAACCGTGGAGGGTTCTGGTAAATGATGGGGTGAGGAGGGGCTCTTTGGCTCCCACCAGTCCCCCTGTCTGGTCTA
+
ABABBFFFBFFFGGGGGGGGGGHHGGGGGGHHGGGGGGHHFGGHGGHHGHHHHHHHHGHHHHGHHHHHHHHGGGGGHHHHHGGHHHHHGHHHGGGGGHHHGHHGGGHHGHHHHHHHHHHHHHHHHGBGGGHHHHHHHHHGDHHHGGGGGGGHHHHHHGHHHHGGGGHHHHHHHHHHHHHHGEEGGGGG;AFGGGFFGGGGGGGGGGFFFFFFFFFFFFFFFFFFFFFFFFFFFFFFFFFFFFFFFFFFFFF
@M05620:37:000000000-D9766:1:1101:21476:4095 1:N:0:53
AGTGCCAGCTCTCAATCGCACAGGGGACCCAGGGCCTGGCCCCTCCATCCAGAAAACCTATGACCTCACCCGCTACCTGGAGCACCAACTCCGCAGCTTGGCTGGGACCTATGTGAGTATCCAGCGTAGGAATCTGGGAGTTGGGGAGGAGTGAGGAGTTGGGGAAAGACAGTCCTAACCGTGGAGGGTTCTGGTAAATGATGGGGTGAGGAGGGGCTCTTTGGCTCCCACCAGTCCCCCTGTCTGGTCTA
+
AAAAAFFFAFFFGGBGGGGGG0FHGGGGGGCHGGGGGGHHHHCHGGHHHHHHHHHHHGHF1FHHHHHHHHHG@>FGF1GHGHHHHHHHGFHHGGGGGHHHGBFFGGHHGCCDGF2FGD>GHFDGGCAFGFHFHHHHHHCFGFHHGGEGGGFFFBGHHGHHHHGGGGHAFF/CGHHHHHHHGGEGBFGGFGGGGGFGGGGFFFGGGGF?EFFFFF@@@@FFFFFFFFFFEFFFFFFFFFFF@FFFFFFFFFB
@M05620:37:000000000-D9766:1:1101:23546:4103 1:N:0:53
AGTGCCAGCTCTCAATCGCACAGGGGACCCATGGCCTGGCCCCTCCATCCAGAAAACCTATGACCTCACCCGCTACCTGGAGCACCAACTCCGCAGCTTGGCTGGGACCTATGTGAGTATCCAGCGTAGGAATCTGGGAGTTGGGGAGGAGTGAGGAGTTGGGGAAAGACAGTCCTAACCGTGGAGGGTTCTGGTAAATGATGGGGTGAGGAGGGGCGCTTTGGCTCCCACCAGTCCCCCTGTCTGGGCTA
+
>A>>AFFFBFFFGAGGGFGCECHFGEAEEEGEBFGGHFHGGHGHGGHHHHHHGHHHHGHHHHHHHHGHHHHGGEEGHHHGBGHHHHEFEBGGAFCFEFGHGHHGGGHHGHHGHH33FFGHH3GFHGC<<A22@FGH2FFFCGHEDGCDD.><FFGF0EC/=/ADCAGHFEHCCF0CC0CGGAC=?CDF9.9FFE090FFFF0F0CD.;AFFFDDFFF-;DAFBB//;.9.AFEFF/;BEFAAF/;;/..9:
@M05620:37:000000000-D9766:1:1101:22463:4209 1:N:0:53
AGTGCCAGCTCTCAATCGCACAGGGGACCCAGGGCCTGGCCCCTCCATCCAGAAAACCTATGACCTCACCCGCTACCTGGAGCACCAACTCCGCAGCTTGGCTGGGACCTATGTGAGTATCCAGCGTAGGAATCTGGGAGTTGGGGAGGAGTGAGGAGTTGGGGAAAGACAGTCCTAACCGTGGAGGGTTCTGGTAAATGATGGGGTGAGGAGGGGCTCTTTGGCTCCCACCAGTCCCCCTGTCTGGTCTA
+
>A>>>FFFBFFFGDGGGFGCGCHAFEEFGGHH2EEEGGHGGHGHGGGHHGHHHBGGHGHHHHHHHHHHHHHGG>EEHHHHBFHHHHFFFHHHAECGGHGGGGHGGGHHGHHHHHHHHHHHHHHHHGGGGGGHHHHHHH0FEGHHGGEFGDCFHFHGGGHHHHGGGGHGHHGHHHHHHHHHGGGGFGGGGGGGGGGGGGGGGGGGGGFFFFFFFFFFFFFFFFFFFFFFFFFFFFFFFFFFFFFFFFFFFFB
@M05620:37:000000000-D9766:1:1101:21103:4211 1:N:0:53
ACCACACCTTCTACAATGAGCTGCGTGTGGCTCCCGAGGAGCACCCCGTGCTGCTGACCGAGGCCCCCCTGAACCCCAAGGCCAACCGCGAGAAGATGACCCAGGTGAGTGGCCCGCTACCTCTTCTGGTGGCCGCCTCCCTCCTTCCTGGCCTCCCGGAGCTGCGCCCTTTCTCACTGGTTCTCTCTTCTGCCGTTTTCCGTAGGACTCTCTTCTCTGACCTGAGTCTCCTTTGGAACTCTGCAGGTTCT
+
CCCBBCCBFFFFGGGGGGGGGGHHGEEB4EHHFGGFFGGGGHGHHGGGGFGGHHGHHHHGGGGGGGGGGGGHGHHGGGGHGHHHHGGEFGCFFGHGHHHHHHHHGHHGHHHGGHHGGGGGHHHHHHHHHHHGHHGGGGGHGHHGHGGGGGGGGGGGGGGGGGGGGGFFFFFFFFFFFFFFFFFFFFFFFFFFFFFFFFFFFFFFFFFFFFFFFFFFFFFFFFFFFFFFFFFFFFFFFFFFFFFFFFFFFFF
@M05620:37:000000000-D9766:1:1101:21251:4230 1:N:0:53
AGTGCCAGCTCTCAATCGCACAGGGGACCCAGGGCCTGGCCCCTCCATCCAGAAAACCTATGACCTCACCCGCTACCTGGAGCACCAACTCCGCAGCTTGGCTGGGACCTATGTGAGTATCCAGCGTAGGAATCTGGGAGTTGGGGAGGAGTGAGGAGTTGGGGAAAGACAGTCCTAACCGTGGAGGGTTCTGGTAAATGATGGGGTGAGGAGGGGCTCTTTGGCTCCCACCAGTCCCCCTGTCTGGTCTA
+
A3>A>DFFBFFFFGGFGGGFGGHCEFGGAEDHEDFGDFAFEFCHEEFFGGEHHHHGHEBFHHFHFFHFHHHGG>EFHHHHHHHGGHFHGHHHGFCEGGGHFHH/FEHHGFHHHGFHHGHGHHHFHGDGDDGHFHHHHHHGGGGFCGGG-EGHHGFFGAC/DC?DGGHHFHHHHGHHHHHHGEEFGGGA9;CFGG;FFGGGGFGFGGFFFFFFFFFFFFFFFFFFFBFFFFFFF?FFFFFFFEFFFFFFFFF
@M05620:37:000000000-D9766:1:1101:17885:4253 1:N:0:53
AGTGCCAGCTCTCAATCGCACAGGGGACCCAGGGCCTGGCCCGTCCATCCAGAAAACCTATGACCTCACCCGCTACCTGGAGCACCAACTCCGGAGCTTGGCTGGGACCTATGTGAGTATCCAGCGTAGGAATCTGGGAGTTGGGGAGGAGTGAGGAGTTGGGGAAAGACAGTCCTAACCGTGGAGGGTTCTGGTAAATGATGGGGTGAGGAGGGGCTCTTTGGCTCCCACCAGTCCCCCTGTCTGGTCTA
+
ABAABFFFBFFFGGGGGFGGGGHGFFFGGGHHGGGGGCGFAG0AAFAF5GHHGBEHHGBAFGFHHHHHHHHGGEFFHHFFGGGGGHHGGEHHG/?E?FGHFBGEDDHHGCHHFGGHGGHHHHHHGCCGGGHHHHHHGFHGGHHHGGGGGGGHFHHHHGHHHHCDGGHHHHHHHHHHGGGGGEEGGGGG.FFGGGFGGGGGGGGFFFFFFFFFFFFFFAFFFFBFFEFFFFFFFFFFFFFFFFFFFFFFFFF
@M05620:37:000000000-D9766:1:1101:7121:4286 1:N:0:53
GAGGCTGCTTTGGAAGAAACTCATAGATTACTGCAACAGTTCCCCCTGGACCTGGAAAAGTTTCTTGCCTTGCTTACAGAAGCTGAAACAACTGCCAATGCTCCAGTATGCTACCCGCAAGGACAAACTCCTATCCGACACAAACAGAGTAACAGATCACAAAAAACAATGGCAAGTAATCCAGGCACCTCCGCCTTAGCACTCCTGTGAATCCAATAGAACCATACTCTGCAATTTTACTTGTAACAGAC
+
>3AA>AFBFFFDGFBBAGFFGGHHHGFGHGFGGHCFGHBFHFDFFFEEEBBFHHFBB32GBGHDFGGBBF5BAFFBB5FGHFBBGB3GBFAGHHHHGHHGBB@FH34@B4BGD3BFE//>EFF0B0??33BGB433??<//2/F/02@22>@2@@C2@2??10?/AEEH11<0><<<>D1<<<0/<.../<<...;:0:CFG0;/:/=G0::;FF00000;F.900/;00;0090;0000000;CC900;A
@M05620:37:000000000-D9766:1:1101:8973:4324 1:N:0:53
AGTGCCAGCTCTCCATCGCACAGGGGACCCAGCGCGTGGCCCCTCCATCCAGAAAACCTATGACCTCACCCGCCACCTGGGGCACCCACTCGGCAGCTTGGCTGGGACCTATGTGAGTATCCAGCGTAGGAATCTGGGAGTTGGGGAGGAGTGAGGAGTTGGGGAAAGACAGTCCTAACCGTGGAGGGTTCTGGTAAATGATGGGGTGAGGAGGGGCTCTTTGGCTCCCACCAGTCCCCCTGTCTGGTCTA
+
>A>3>BFFBFFFGFGGDEE2A2F4F22AE2BABAA2AEEGGHGHGGGGH1EGB3G2BEFH53DGG5BFGHH>E/>EGHBB?/?EFFF/?CF//?/B<B2B?GFGGGHHGHHHHHHHHHHGHGHGHFG?CGDDGHHHHG0>EHHHCC.<D<;CG0;C:ACGHHGG...9/BCCFGGG0FGGFGGG.CEFAFFFFFBBFFFFBFFFFFADEF.BFFFFFFFBFFFFFFFFFBFFEFFFFFFFFFFFFFFFFF/
@M05620:37:000000000-D9766:1:1101:13309:4328 1:N:0:53
GAGGCTGCTTTGGACGAAACTCATAGATTACTGCAACAGTTCCCCATGGACCTGGAGAAGTTTCTTGCCTTGCGGAAAGAAGCTTAAAAAACTGCCACTGATCAAACAAGCTAACCACAAGAGAACACTCCTATAAGAGAACAACGGAGTAAAAAAGCTGATAATACAAAGGAACGAAAACCAGGAACTGAAGCTTTCAAACACACGCGAAGCACAAAGTAACATAATATGAAACTTTAGAAGTCCATGAC
+
>3AA3>CAB5B4F4AAAE2EGGHHHCFGGHBDDF3BCGBFG5BB22B3333BFGEB131BDDFDDDF53BDB300000B313@3@33B43/?GFGF3@33@BB4BB30/0?334B03?/?000?3B?B1B0?1BF2B?10110<?///?/01?11/?<11<<1<1<=1<1>></.....-<<.;.;/.0000000000000;.;;9--:9--9;9:.9////;/;99////B;;/BFF///:/:;/9//;9
@M05620:37:000000000-D9766:1:1101:13286:4357 1:N:0:53
GAGGCTGCTTTGGAAGAAACTCATAGATTACTGCAACAGTTCCCCCTGGACCTGGAAAAGTTTCTTGCCTGGCTTACAGAAGCTGAAACAACTGCCAATGCTACAGGATGCTACCCGTAAGGAAAGGCTCCTAGAAGACTCCAAGGGAGTAAAAGAGCTGATGAAACAATGGCAAGTAAGTCAGGCATTTCCGCTTTAGCACTCTTGTGGATCCAATTGAACAATTCTCAGCATTTGTACTTGTAACTGAC
+
AAABAAFAFFFFGGGGGGFGGGHFHGFHHHDHHGFHHHGFGFGGBEGAFFGFHHHFFGHGBFGDFHHDGGFFHHFFBGFHFBBFHDFHHHGHHHHHFHFFFF4BF3?1G@G3BBFB>?>EGHHGGBBE?FFGFFGDBBBGHHHHD?CGCAGGDD2FC@@F2@@@F<FFF1D???1F?FGF>>DF>FG1>1<FACEDC0DDDGFGGD0=<C;:;GHHH00;GHCGC;0<:C0BBFBF0CFFGGBFGGGGGGB
@M05620:37:000000000-D9766:1:1101:16316:4379 1:N:0:53
ACTGCCACTTGTTAAGCAACGCATAGATCCCTGCCCCAGTGCCCCCAGTCCCTATAACCGTTCCTTTCCTGGCTTCCAGAAGCACCAACTACTCCCCCTGGATGCTACCCGTCCGGCAAGTCTCCTCGAAGACTCCCCGGGCGTCCACGAGCTGCTGCCACCCTGGCCAGTCCGTCAGGCCTTTCCGCTTTCGCACTCTTGTGGATCCACTTGCCCCCTTCTCAGCATTTGTACTTGTAACTGACCCGCCA
+
1>>>A11BBDBD1BG11B1FAAE0ABGB3BFGHFHHBEB1BBBGGG/B1BG111BBDH1EEG0B2D2DFGFHHH0BFFGBFGH@>BBGG0@F11B?E?>??B@FG1GHHFEE?/EE/<C<>BFHHH0<?@?CGGHHHC/A/CCC<<>FEGGGGF<G<<.;CC:GCEF.CG000.;CEGGG.FFFFFE;EGF0CBB@@FFFFFFF9/FFF/B9BB/;A9@FFFFFFF/9B/9BFFF9B;;/9FFFF;-;9@?
@M05620:37:000000000-D9766:1:1101:20345:4408 1:N:0:53
AGTGCCAGCTCTCAATCGCACAGGGGACCCAGGGCCTGGCCCCTCCATCCAGAAAACCTATGACCTCACCCGCTACCTGGAGCACCAACTCCGCAGCTTGGCTGGGACCTATGTGAGTATCCAGCGTAGGAATCTGGGAGTTGGGGAGGAGTGAGGAGTTGGGGAAAGACAGTCCTAACCGTGGAGGGTTCTGGTAAATGATGGGGTGAGGAGGGGCTCTTTGGCTCCCACCAGTCCCCCTGTCTGGTCTA
+
ABABAFFFBFFFGGGGGGGGGGHHGEGGGGHHGGGFGGHHHHGHGGGHHHHHHHHHHGHFHHHHHHHHHHHGGGGGHHHHHHHHHHHHGHHHGGEGGHHHGHHEGDFGGHFHFHHHHHHHHHHGHGEFFGHHHHHHHHGGEHHHGGGGGGGGHHHHHGHFHHGGGGGFHHHHFHHHHHHHGCECDGGGCFFFGGGGFFBFGGGGGGFFFFFFFFFFFFFFFFFFFFFFFFFF?FFFFFFFAFFFFFFFBFF
@M05620:37:000000000-D9766:1:1101:23598:4409 1:N:0:53
AGTGCCAGCTCTCAATCGCACAGGGGACCCAGGGCCTGGCCCCTCCATCCAGAAAACCTATGACCTCACCCGCTACCTGGAGCACCAACTCCGCAGCTTGGCTGGGACCTATGTGAGTATCCAGCGTAGGAATCTGGGAGTTGGGGAGGAGTGAGGAGTTGGGGAAAGACAGTCCTAACCGTGGAGGGTTCTGGTAAATGATGGGGTGAGGAGGGGCTCTTTGGCTCCCACCAGTCCCCCTGTCTGGTCTA
+
ABBABFFFBFFFGAFGGFGFGAHHGEGGGGHHGGGGFGHHGHGHGGHHGHHHHHHHHGHHHHHHHHHHHHHGGGGGHHHHHHGGHHFHGFHHGG?FGHHHGHHGGGHHGHEHHHGHHHHHHHHGHGEGGGHHGFHHHHHGEHFHGGGGGGGHHHHGHGHHHHGGGGHGHHHHFGHHHHHHGGGGGGGG;AAFGGFGGGGGGGGGGGFFFFFFFFFFFFFFFFFFFFFFFFFFFFFFFFFFFFFFFFFFFFF
@M05620:37:000000000-D9766:1:1101:23592:4427 1:N:0:53
AGTGCCAGCTCTCAATCGCACAGGGGACCCAGGGCCTGGCCCCTCCATCCAGAAAACCTATGACCTCACCCGCTACCTGGAGCACCAACTCCGCAGCTTGGCTGGGACCTATGTGAGTATCCAGCGTAGGAATCTGGGAGTTGGGGAGGAGTGAGGAGTTGGGGAAAGACAGTCCTAACCGTGGAGGGTTCTGGTAAATGATGGGGTGAGGAGGGGCTCTTTGGCTCCCACCAGTCCCCCTGTCTGGTCTA
+
AB>AAFFFBFFFGGGGGGGFGCHEGGGGGGHHGGGGGGHHFHGHGGHHHFHHHFHFHGHHHHGHHHHHHHHGGCGGHHHHHGHHHHHFGFHHGGGGGGHGGHHGGGHHGHHHHHHHHHHHHHHHHGGGGGHHHHHHHHHGGHHHGGGGGGGHHHHHHGHGHHGGGGHHGHHHHHHHHHGHGGGGGGGGCFFGGGFGGGGGGGGGGGFFFFFFFFFFFFFFFFFFFFFFFFFFFFFFFFFFFFFFFFEFFFF
@M05620:37:000000000-D9766:1:1101:11619:4457 1:N:0:53
AGTGCCAGCTCTCAATCGCACAGGGGACCCAGGGCCTGGCCCCTCCATCCAGAAAACCTATGACCTCACCCGCTACCTGGAGCACCAACTCCGCAGCTTGGCTGGGACCTATGTGAGTATCCAGCGTAGGAATCTGGGAGTTGGGGAGGAGTGAGGAGTTGGGGAAAGACAGTCCTAACCGTGGAGGGTTCTGGTAAATGATGGGGTGAGGAGGGGCTCTTTGGCTCCCACCAGTCCCCCTGTCTGGTCTA
+
AAAAAFFFCFFFG4FFGGGAFCHCGGFFFEGHAEFEFGHHHHGHGGHHHHHHGHHHHGHHHHGHHGHHHHHGGEEGHHHHBGHHHHGHGHHGEFCEEHGHGHHGGGHHGHHHHHHHHHHHHHHHHGGGGGGGHHHHHH?F?GHHGGGGGGEFH0GHCFFHHHGGGGHHHHHHHHHHHHHHGGGG9EGGCFGGGGFFGGGGGGGGGGFFFFFFFFFFFFFFFFFFFFFFFFFFFFFFFFFFFFFFFFFFFFB
@M05620:37:000000000-D9766:1:1101:16978:4491 1:N:0:53
ACCACACCTTCTACAATGAGCTGCGTGTGGCTCCCGAGGAGCACCCCGTGCTGCTGACCGAGGCCCCCCTGAACCCCAAGGCCAACCGCGAGAAGATGACCCAGGTGAGTGGCCCGCTACCTCTTCTGGTGGCCGCCTCCCTCCTTCCTGGCCTCCCGGAGCTGCGCCCTTTCTCACTGGTTCTCTCTTCTGCCGTTTTCCGTAGGACTCTCTTCTCTGACCTGAGTCTCCTTTGGAACTCTGCAGGTTCT
+
CCCCBCCCFFFFGGGGGGGGGGHHGGGBEEHHHGGGDGGGFHHHHGGGGGGGHHHHHHGGGGGCGGGGGGGHHHHGGGGHGHHHHGGGGGGGGGHGHBGHHHHHGGGEGFGFGHHGGGGGHHHHGHHHHGHGHHGGGGGHGHHGFFGGGGGGGGGGGGGGCGGGGGFFFFFFFFFFFFFFFFFFFFFFFFFFFFFDFFEFFFFFFFFFFFFFFFFFFFFFFFFF/FFFFFFFFFFFFFFFFFFFFFFFFFF
@M05620:37:000000000-D9766:1:1101:20448:4514 1:N:0:53
AGGGCCAGCTCTCAATAGCACAGGGGACCAAGGGCATGGCCCCTCCATCCAGAAAACCTATGACCTCACCCGCTACCTGGAGCACCAACTCCGCAGCTTGGCTGGGACCTATGTGAGTATCCAGCGTAGGAATCTGGGAGTTGGGGAGGAGTGAGGAGTTGGGGAAAGACAGTCCTAACCGTGGAGGGTTCTGGTAAATGATGGGGTGAGGAGGGGCTCTTTGGCTCCCACCAGTCCCCCTGTCTGGTCTA
+
>1>>AAAAAFFFF1F33BB1FCGCFEEEG0AA0BA0BAAFGHGHGGFHFGHFG01BFEFHGDGGGEBFGHHEG>EEHHHGBFGHFHGGFGG1>EEG/FBFFEHGGGHHGHHHHHHGHHHHHHHHHGEGGGHHHHHHHHFFFHHHGGFCGACGH1GHBEHHHHGGEEHHHHHHHHHHHGHHGGFGCFGGEFFGFGFFGGGGGGGGGGG@FFFFFF@@@?FFFFFFFFFFFFFFFFFFFFFB?FFFFFFFFFF
@M05620:37:000000000-D9766:1:1101:20456:4533 1:N:0:53
AGTGCCAGCTCTCAATCGCACAGGGGACCCAGGGCCTGGCCCCTCCATCCAGAAAACCTATGACCTCACCCGCTACCTGGAGCACCAACTCCGCAGCTTGGCTGGGACCTAGGTGAGAATCCAGCGTAGGAATCTGGGAGGGGGGGAGGAGTGAGGAGTTGGGGAAAGACAGTCCTAACCGCGGAGGGCTCTGGTAAATGATGGGGTGAGGAGGGGCTCTTTGGCGCCTATCAGTCCCTCTGTCTGGTCTA
+
?AABBFFFBFFFGGGGGFFFEEBEFAEEEFGGGEGGFAFBBGFHGGFHGGFFFBEFGFHCG3AGGF3BF?BEFG?EHGF1GGG1???FE3FGE>///3BBE3B/??0?EBF22BB3F3B232?DF?EGG/G1?GHBB0FF/-->@-@B;AA../BF/A./99-9...99.9:9//;FF.A--99--9B.;;FBF9B///////BF.A9?../.DA;D-.BFB///-;-..//9//////.9/;//////9/
@M05620:37:000000000-D9766:1:1101:12703:4540 1:N:0:53
AGTGCCAGCTCTCCATCGCACAGGGTACCCAGCGCGTGGCCCCTCCATCCAGAAAACCTAGGACCTCACCCGCAACCTGGAGCACCCCCTCAGCAGCTTGGCTGGGACCTATGCGTCTCCCTCGTCGGATTCTGGGCGTTTGGGTGTCGTGCGGCGTTGGGGGCAGACAGTCCTAACCGTGTCGGGTTCTGGTCAATGCTGGGGTGAGGCGGGGGTCTTTGGGTCTCCCCCGTGTCCCTGTGTGGTGTCTC
+
>A3>>DFFBFFFG4ADDEC2F?GCGA4B5BGH2AA2AAAE11AGG?GHH1BFGCEFF?GF3?FBF2B@FHFEE/>EFG1B21B?GHE/>>E03B3FBBB?<?2FDGFFFHFGHHGGCAGHGHGCH/>A-.><>1GF.><A-.<E<<:;::;CDGFFABDGFF-9-;.;.;FFFFBFFFFFE.;A9@AE.9:B;//:/:9BBFFF.;EF.;D-;B-99B;/9B.99.;/9D.@A..9;F//9/;.9B9;BF/
@M05620:37:000000000-D9766:1:1101:12352:4540 1:N:0:53
AGTGCCAGCTCTCAATCGCACAGGGGACCCAGGGCCTGGCCCCTCCATCCAGAAAACCTATGACCTCACCCGCTACCTGGAGCACCAACGCCGCAGCTTGGCTGGGACCTATGTGAGTATCCAGCGTAGGAATCTGGGAGTTGGGGAGGAGTGAGGAGTTGGGGAAAGACAGTCCTAACCGTGGAGGGTTCTGGTAAATGATGGGGTGAGGAGGGGCTCTTTGGCTCCCACCAGTCCCCCTGTCTGGTCTA
+
AA>1>DFFAFFF1FGFEFGAE0GAFE0E0AAFAEEA/BG00FAAEFFFEABB101BFECFEG2DGDHGHHF@/>EEHFBG0>FH0FG/E/>/>///<01BAG1?EC<CAHC1<DFBFGHHHFFHHGG/CAD1FHEHFFF..><<--FCCCECCFB.CG/CCHCCGGHHHFFBF0FFFEBA@CE@GEG@:AC00C0999F9F/99EFF;--AFF-@?@@EFB//BB/:AEFFFFFB/BBEB=EFFEFFFFF/
@M05620:37:000000000-D9766:1:1101:9959:4544 1:N:0:53
GAGGCTGCTTTGGAAGAAACTCATAGATTACTGCAACAGTTCCCCCTGGACCTGGAAAAGTTTCTTGCCTGGCTTACAGAAGCTGAAACAACTGCACCTGCGACAGGCTGCTCCACGTGAAAGCCGCCTACTAGACGCCTACCCGGTAGTACACGCGATGAAGCAACCATGACCAGTACGTCCGGCCTTTCCGCTTTAGCACTGTTGTGGCTACGCTAGAACGCTTACCATCATTGGTACTTGTACATACC
+
33A?AAF3B5BBG4BBAG4FFGBGHGGFGBADGH4FGFHHHGHHHGG2F2ABFBG2BEGGBGGHHDFGGFHHHFGHHHHHHGHGHH3BGHBFHHH3BFF3F//>>>F?F1?BFG3B/?///43?BE/>?EGGHHHGFCG0?<@@/>>>/??<FFDCGGGGH00</<<C.CB0<<<.0;C.;.;--;;.:0CBE9.;EFGGF0B/;BF/9AAFFB.-..:;;;.9;AD/;;;FFFB;9B/99//9;/9///9
@M05620:37:000000000-D9766:1:1101:12431:4564 1:N:0:53
ACCACACCTTCTACAATGAGCTGCGTGTGGCTCCCGAGGAGCACCCCGTGCTGCTGACCGAGGCCCCCCTGAACCCCAAGGCCAACCGCGAGAAGATGCCCAGGGGGAGGGGCCCGCTACCCCTTCGGGTGGCGCCCTCCCTCCTTCCTGGCCTCCCGGACCTGCGCCCTTTCTCACTGGTTCTCTCTTCGGCCGTTTTCCGTAGGACTCTCTTCTCGGACCTGAGTCTCCTTTGGAACTCTGAAGGTTCT
+
CCCCCCCCFFFFGGGGGGEGGGHHGEGBEFHHHGGGFGEGGHHHHGGGGEGGHHHHHHHFGGGGGGGGGGGHGHHGGGGHGHHHHGGGGGGGGGHHHH2FH2/?//>--->-AG-----=/..=./.;..=-C-.=--=E./=.F0;/0;/A.0;A.A:--:9/.-;D-@F000:000;/;000009;90..;.:CFF.B0.0.;.009909B99;0.;.;9////0:0B0BF0B/B00990000;:F009
@M05620:37:000000000-D9766:1:1101:9455:4601 1:N:0:53
AGTGCCAGCTCTCAATCGCACAGGGGACCCAGGGCCTGGCCCCTCCATCCAGAAAAACTATGACCTCACACGCTACCAGGAGCACCCACTCCGCAGCTTGGCTGGGACCTATGTGAGTATCCAGCGTAGGAATCTGGGAGTTGGGGCGGGGTGTGGAGTTGGGGAAAGACAGTCCTAACCGCGGTGGGTTCTGGTAAACGATGGGGTGAGGTGGGGCTCTTCGGCTCCCACCAGTCCCCCCGTGTGGTCTA
+
33>>>BDFAFBFGFGGGGGAEABFFE22B2AFABA2AAB2BG21AB2BEGBGDF32BF3ADFGGFBG@F330>>B>F3B?1?GFB?11?FH1??/>>BGFE33//<0B?GG1B2B2B?F1B2DFGCGFGGH11FG1100<CG1F@-.-;-99--;.0;990:@-....;9/9/;:BBF..;---.-9;99.:/;;B://..9ADF.;-9../.;@BD@AFF/..;.AA.9...;BBFF.:-;A..:;9///
@M05620:37:000000000-D9766:1:1101:15118:4605 1:N:0:53
AGTGCCAGCTCTCAATCGCACAGGGGACCCAGGGCCTGGCCCCTCCATCCAGAAAACCTATGACCTCACCCGCTACCTGGAGCACCAACTCCGCAGCTTGGCTGGGACCTATGTGAGTATCCAGCGTAGGAATCTGGGAGTTGGGGAGGAGTGAGGAGTTGGGGAAAGACAGTCCTAACCGTGGAGGGTTCTGGTAAATGATGGGGTGAGGAGGGGCTCTTTGGCTCCCACCAGTCCCCCTGTCTGGTCTA
+
ABAABFFFBFFFGGGGGGGCEFGDFGGEAEHHFEGGDFHHCGGHGGHHHHHHEHHHHGHHHHDHHHHHHHHGGEFGHHHHHHHHHHHHGHHHEFGFGHHHGHHGGGHHGHHHHHHHHGHHHHHHHGCGGGHHHHHHHHHGGHHHGGGGGGGHHHHHHG/CGHGGGGHHHHHHHHHHHHHHGGEGGFGG;CFGGGCFGGGGGFGGGGFFFFFFFFFFFDFFFFFFFFFFFFFFFFFFFFFFFFFFFFFFFFF
@M05620:37:000000000-D9766:1:1101:24580:4626 1:N:0:53
ACCACCCCTTACACAATGATCCGCGTGTCTCTCCCGCGGCGCCCCCCGCTCTTCTCACCGATCCCCCCCTGCCCCCCAAGGCCCCCCGCGAGGCGCTGACCCACTTCAGGGGCCCGCCACCTCCTCTGGTGGCCGCCTCCCTCCGTCCCGGCCTTCACGAGCTGCGCCCTTTCTCACTGGTTCTCTCTTCTGCCGTTTTGAGTAGCACTCTCTTCGCTGATCTGACTCTTCTATCGCACTCGGCAGGCTCT
+
>AAAA>>>>CC1FGD11B13B1FAAECG0DD2B0FEE/AA/E/EGG>>/>>?1B21BBFE///?BFFGG@C/?FFGGG/?/.<.->A@C@C@-:-;-9./9C..9C0099.:-@@@@--AF?A--;F//;9BFF-@@-;-;-BA-9-;------/;//-9@-AF/--;9@////BB/B/-/9/99/://///;9--9/A---/;:/9;/99BBB/----9/;;FF/99B/FF///----;B---9-----;
@M05620:37:000000000-D9766:1:1101:15110:4626 1:N:0:53
AGTGCCAGCTCTCAATCGCACAGGGGACCCAGGGCCTGGCCCCTCCATCCAGAAAACCTATGACCTCACCCGCTACCTGGAGCACCAACTCCGCAGCTTGGCTGGGACCTATGTGAGTATCCAGCGTAGGAATCTGGGAGTTGGGGAGGAGTGAGGAGTTGGGGAAAGACAGTCCTAACCGTGGAGGGTTCTGGTAAATGATGGGGTGAGGAGGGGCTCTTTGGCTCCCACCAGTCCCCCTGTCTGGTCTA
+
AB>AAFFFBFFFGGGGGGGGGGHGGGGGGGHHFFGGFGHHGHGHGGHHHHHHGFHHHGHFHHHHHGHHHHHGG>EGHHHHFHHHHHFGGHHHGGCEEGFFFHC/EFHH/GHHHHFFHGH3FHHHHG/CDGHHHHHHHHFGGHHH/@AD@CC>GDHHF.CG0C-CEDAHCHHGHHHHHFHHGGGGGEG?CFGGGG;BFGGGGBGGEGD;EFFFFFFAFAFF/B/;F/BEFBFFFFFFFFFFFEFFFBFFFF/
@M05620:37:000000000-D9766:1:1101:12639:4634 1:N:0:53
AGTGCCAGCTCTCAATCGCACAGGGGACCCAGGGCCTGGCCCCTCCATCCAGAAAACCTATGACCTCACCCGCTACCTGGAGCACCAACTCCGCAGCTTGGCTGGGACCTATGTGAGTATCCAGCGTAGGAATCTGGGAGTTGGGGAGGAGTGAGGAGTTGGGGAAAGACAGTCCTAACCGTGGAGGGTTCTGGTAAATGATGGGGTGAGGAGGGGCTCTTTGGCTCCCACCAGTCCCCCTGTCTGGTCTA
+
A3>>AFDFBFFFEGGDGAFCEGHGCAFGGEGHGFGAFECFHHGHGGHHHHHHHHHHHGHHHHHHHFHGHHHGGEGGHHHHGHHFHHHHGHHHFGGGGFGHGHHGGGHHGEHHHHHHHHHHHHHHHGGGGGHHHHHHHHHGGHGHGGGGGGEGHHHHGGHHHHGGGGHHHHHHHHHHHHHHGGFGGGGGEGFGGGBFGGGGGGGGGGFBFFFFFFBBB<FFFFFFFFFFFFFFFFFFFFFFBFFFFFFFFFF
@M05620:37:000000000-D9766:1:1101:22156:4645 1:N:0:53
AGTGCCAGCTCTCAATCGCACAGGGGACCCAGGGCCTGGCCCCTCCATCCAGAAAACCTATGACCTCACCCGCTACCTGGAGCACCAACTCCGCAGCTTGGCTGGGACCTATGTGAGTATCCAGCGTAGGAATCTGGGAGTTGGGGAGGAGTGAGGAGTTGGGGAAAGACAGTCCTAACCGTGGAGGGTTCTGGTAAATGATGGGGTGAGGAGGGGCTCTTTGGCTCCCACCAGTCCCCCTGTCTGGTCTA
+
ABAAAFFFBFFFGGGFGGGGGFHHGGGGGGHHGGGGCGHGHHFHGGHHHHHHHHHHHGHHHHHHHHHHHHHGGCEGHHHHGGHHHHHHGHHHGGGGGGHHGHHGGGHHGHHHHHHHHHHHHHHHGGGGGGHHHHHHHGHFGHHHGGGGCGGGHHHHHGHHHHGGGGHHHHHHHHHHHGHHGGGGGGGGGGGGGGGGGGGGGGGGGGFFFFFFFFFFFFFFFFFFFFFFFFFFFFFFFFFFFFFFFFFFFF/
@M05620:37:000000000-D9766:1:1101:18112:4666 1:N:0:53
GCGGCTGCTTTGGAAGCGACTCCTGGATTCCTGCCCCCGCTCCCCCTGTCCCTGTAACCGTTTCTTTCCTGGCTTCCAGAAGCGGCAACCACTGCCCATGCTACCGGATGCTCCCCGTAAGGACCGGCTCCTAGCCGCCTCCCCGGGAGTCCCAGCGCTGCTGCAACAATGGCAAGTAAGTCAGGCATTTCCGCTTTAGCACTCTTGTGGATCCCCTTGAACCATTCTCAGCATTTGTACTTGTAACTGAC
+
>11>A11>CFBB1BF1A0AE0A1B1BBGB1DGHH0GGAA/AAEFGGEFBFG1BFGGF2FEEFFFDD12BGHHHH00BBGBBGH///>EGB?FB1BFG1BFGHHH0>CGGGHH1GGGGGGGGHH0?CCGGGGHFHFHGGCGGHCCCGG-CA/0;;FC@GGGAFGEFGF.EFFGGGGGFFFFFF/BFF-BFFFFFFFFFFFFFFFFFFFFFFFFFF--;FFFFFFFFFFFFFFFFFFFFFFFFFFFF/;FFF9
@M05620:37:000000000-D9766:1:1101:19157:4666 1:N:0:53
GAGGCTGCTTTGGAAGAAACTCATAGATTACTGCAACAGTTCCCCCTGGACCTGGAAAAGTTTCTTGCCTGGCTTACAGAAGCTGAAACAACTGCCAATGCTACAGGATGCTACCCGTAAGGAAAGGCTCCTAGAAGACTCCAAGGGAGTAAAAGAGCTGATGAAACAATGGCAAGTAAGTCAGGCATTTCCGCTTTAGCACTCTTGTGGATCCAATTGAACAATTCTCAGCATTTGTACTTGTAACTGAC
+
AABBA>FAFFFFGGGGFFFGFGBGGGGHHGHFHHHDF2GDGGHHHGGFHHHHHHHHHGGHBGHHGHHHHHHHHHHHHHHHHHGHHGFHHC1GHHHHHFHHHGGHHFFFHHHHGGHHGGGEGHGGHBBGGGGHGHHFHFGHHHHGGFEHFFFHHGGFHGGHHHHGHGHHHFHHHCGG?GFGFGFGHHHFFGHHGGGGGHHEEFHHGHGHGCC0GHHHGGFHFGCHFCCGFHGBFFFF0FFGGGGGGGGFGG9
@M05620:37:000000000-D9766:1:1101:16652:4700 1:N:0:53
AGTGCCAGCTCTCAATCGCACAGGGGACCCAGGGCCTGGCCCCTCCATCCAGAAAACCTATGACCTCACCCGCTACCTGGAGCACCAACTCCGCAGCTTGGCTGGGACCTATGTGAGTATCCAGCGTAGGAATCTGGGAGTTGGGGAGGAGTGAGGAGTTGGGGAAAGACAGTCCTAACCGTGGAGGGTTCTGGTAAATGATGGGGTGAGGAGGGGCTCTTTGGCTCCCACCAGTCCCCCTGTCTGGTCTA
+
BBAAAFFCAFFFGGGGGGGCGCHCFFGEAEHHFGGGAFHHFHGFGGHHHGHHGHHHHGHGHHFHHHHHHFHGF>EEHHHHBFHHHHGHGHGHEFGEECGFEHGGGGHHGHHGHHHHHHHHHHHHHCEDGGHHGHHHHHFGGHHHGGGGGGGHHGHHHGHCGHGGGGHHHHHHHHHHHHHHGGGGGGGG;FGGGGBFGGGGGFGGGGFFFFFFFFCFFFEFFFFF/FFFFFFFFEFFFFFFFFFFFFFFFFF
@M05620:37:000000000-D9766:1:1101:18546:4705 1:N:0:53
GAGGCTGCTTTGGAAGAAACTCATAGATTAGTGAAACAGGTCCCGCTGGACATGGAAAAGTTTCTTGGCTGGCTTGCAGAAGCTGGAACAACTGCCACTGCTACAGGATGCTACCCGTAAGGAAAGGCTCCTAGAAGACTCCAAGGGAGTAAAAGAGCTGATGAAACAATGGCAAGTAAGTCAGGCATTTCCGCTTTAGCACTCTTGTGGATCCAATTGAACAATTCTCAGCATTTGTACTTGTAACTGAC
+
A?ABAAFBFFFFGFGGFFFGGCHFF5FGGG4DF6DBFG2233B22AAA2AF3BFHH3FGFBGH5DFE33FCEDHA01BFGHHGFF21FFBEGHFHHC3GHFFFGH3BF33B3B?2FEEGEHFGHHGGHHHGHHHF3GCFHHHH2GGDHGGHHFDFFHHHHFHHFFFHHHGHHHHHGFHHHGHHHHHHHHGHHGGGGGHHHGHGHGHHHCCHFHHHBHGHGHF0B;CBFFFGFGFGGFFFGGFFGGFGGGG/
@M05620:37:000000000-D9766:1:1101:19455:4740 1:N:0:53
AGTGCCAGCTCTCAATCGCACAGGGGACCCAGGGCCTGGCCCCTCCATCCAGAAAACCTATGACCTCACCCGCTACCTGGAGCACCAACTCCGCAGCTTGGCTGGGACATATGTGAGTATCCAGCGTAGGAATCTGGGAGTTGGGGAGGAGTGAGGAGTTGGGGAAAGACAGTCCTAACCGTGGAGGGTTCTGGTAAATGATGGGGTGAGGAGGGGCTCTTTGGCTCCCACCAGTCCCCCTGTCTGGTCTA
+
AA>ABFFFBFFFGGGGGGGGGGHCCEGEAGHHEEGGFFHHCGGHGGHHGHHHHHEHHGHGHHEHHHGHHHHGGEEGHHHHHHHHHHHHGHHHEGGFECFHGHHAEGHH/BGHHHHHHHH3BGHHHGAEGGHHHHHHHHGGGHHHGGFGGGGGHHHHHDGH0<<CEGHHHHHHHHHHHHHHGGGGGGGA;CFGGGFGGGGGGGGGGGFFFFFFFFFFFFFFBFBFF/;AEFFFFFFFFFFFFFFFF/;FFFB
@M05620:37:000000000-D9766:1:1101:12333:4747 1:N:0:53
GAGGCTGCTTTGGAAGAACACAGAGATTACTGTAACCGGTCCCTCTGGACCGTGAACAGTTTATTGCATGCCTTACAGGAGATGCAACAACCGCCCATTCGTCCAGAATTCTAACCGTAAGGAAAGTCGCCTACAAGACTTTAAGGGAGCAAAAGAGCTGAGGAAACAACGGTACGAAAGGCAGGCAGTTCTGGTTAATGACGCGGTGGGACCCAACTCAATAATTCTCAGCAGTTTTACTGGCTACTGAA
+
>1>A>>B>@B@DABBBB1B1BA01BB1BAB3G33AFAA0AAAG1B0BBAF0A/A/BBDA1F22AADF1A2111DA1B1B0//>1B1BFG/?/>>//>BF22B?/>B1B11>>22<0<?//01B0FFBB//??/011@0@12122@@0/?//01?0/<<<110>1>>>0<.-<.<...<C.:..;-..:::C;;0=00;00;99:-99-.;.-9----/////9//////;/9BAB////9B9/--9-////
@M05620:37:000000000-D9766:1:1101:7731:4853 1:N:0:53
AGTGCCAGCTCTCAATCGCACAGGGGACCCAGGGCCTGGCCCCTCCATCCAGAAAACCTATGACCTCACCCGCTACCTGGAGCACCAACTCCGCAGCTTGGCTGGGACCTATGTGAGTATCCAGCGTAGGAATCTGGGAGTTGGGGAGGAGTGAGGAGTTGGGGAAAGACAGTCCTAACCGTGGAGGGTTCTGGTAAATGATGGGGTGAGGAGGGGCTCTTTGGCTCCCACCAGTCCCCCTGTCTGGTCTA
+
AA>AADFFBFFFFGGGFGGCGCHDGGGGGGHHEFGEEGHGFHAGGGHHHFHHHHHHHGHHHHHHHFH3BGHGG@EGHHHHGFGHHHHHGHHHEEEEEGHGEHHGGGHHGHHHHHHGHHHHHHHHGGGGGGHHHHHHHHHGDHHGGGFDDGGHHFGHCEHHHHGGGGHHHHGHHHHHHHHHGGGGGGGGGGGGFG;FFFGGGGGGGGFBFFFFFFBBBBFFFFFFFFFFFFFFFFFFFFFFBFFFFFFFFFF
@M05620:37:000000000-D9766:1:1101:21283:4864 1:N:0:53
GAGGCTGCTTTGGAAGAAACTCATAGATTACTGCAACAGTTCCCCCTGGACCTGGAAAAGTTTCTTGCCTGGCTTACAGAAGCTGAAACAACTGCCAATGCTACCGGATGCACCCCGTAAGGAACGACTCCTCGCCACCACACCGGGAGTCACAAAGATGCTGCAACAATGGACAGTAAGTAAGGCATTTCCGCTTTAGCACTCTTGTGGATCCACTTGAACCATTATCAGCATTTGTACTTGTAACTGAC
+
BBBCCCFCFFFFGGGGGGGGGGHHHHHHHHHGHHGGHHHHHHHHHGGGHGFHHHHFGFHHFHHHHHHHHHHHHHHGHHHHHHHGHHHHHHGHHHHHFHHHHHHHHEGE1>B3@BEG/>>>FEEF??/><?GH2?BB/?=/??/?/@DDGFGHHF1>FCGG1DFDHHHH.0<0<<0CDFHHGFGHHHGHHH0<EGGGGGGEFBFGFFGFGE0BFGGBFFGGBFEGBB0;FFFFF0FFFFFFFFFFFBFF0;:
@M05620:37:000000000-D9766:1:1101:15653:4864 1:N:0:53
AGTGCCAGCTCTCAATCGCACAGGGGACCCAGGGCCTGGCCCCTCCATCCAGAAAACCTATGACCTCACCCGCTACCTGGAGCACCAACTCCGCAGCTTGGCTGGGACCTATGTGAGTATCCAGCGTAGGAATCTGGGAGCTGGGGAGGAGTGAGGAGTTGGGGAAAGACAGTCCTAACCGTGGAGGGTTCTGGTAAATGATGGGGTGAGGAGGGGCCCTTTGGCTCGCACCAGTCCCCCTGTCTGGTCTA
+
>AAAAFFCAFFFGGGGGGGCGCHGGGGGFEC2F?EE2FF2AFG1EGHBEFEE3GFGGGF3GE5FGHH3FGEEE>>EHDGGFGHGGHHGGEGHGDCEGFGC/33FE/0F/?2???BDDBD3FHGFHC////2@22?11?0//?FGDD>?@ED0<00<0<C/=G@@EGAGBHHF0:0::CCGG.99.:9?..;C0B090C000B0C.C9-.9.BA.-;D-;./B////;-;@--.;FBFF..@9:BFFB/;//
@M05620:37:000000000-D9766:1:1101:22491:4875 1:N:0:53
GAGGCTGCTTTGGAAGAAACTCATAGATTACTGCAACAGTTCCCCCTGGACCTGGAAAAGTTTCTTGCCTGGCTTACAGAAGCTGAAACAACTGCCAATGGATGGCACCCGTCAAGCAAAGCTCCTCGGAGAATCCCAAGGCATCAAAACGCTGCAGCAAACAAGGCCAGTCAAGCAGGCCATTCCGGTTTCGCACTCTTGTGGATTCAAATGCAACAATCTCCACCATTGTAATTTTAAATGACCAACCA
+
A>ABBAFAFFFFGGGGGCGGGGFHHHHHHHHHHGHGCGHDGHHFHGGGEHGCGHFBAFBGFAFHGHEEGGFHHHGHHGHEHHHHFHHHHFGHHGG3FFBBG3FG?233?E/?1?/?3BB3B033BB0//?/EF1?B?F0?F/010@@F10/<??/01<<<??F/0?><F.1<<111<0>C<./0==C-<A.0...--::::GHG0000;90;=0;9BF.;/;0009;.0;00;09;0000;00///9.9;9
@M05620:37:000000000-D9766:1:1101:20965:4876 1:N:0:53
ACCACACCTTCTACAATGAGCTGCGTGTGGCTCCCGAGGAGCACCCCGTGCTGCTGACCGAGGCCCCCCTGAACCCCAAGGCCAACCGCGAGAAGATGACCCAGGTGAGTGGCCCGCTACCTCTTCTGGTGGCCGCCTCCCTCCTTCCTGGCCTCCCGGAGCTGCGCCCTTTCTCACTGGTTCTCTCTTCTGCCGTTTTCCGTAGGACTCTCTTCTCTGACCTGAGTCTCCTTTGGAACTCTGCAGGTTCT
+
AAAAAAA>4BCFGFGGGGFGGGHHGEGA4BFBBAFE?FEE?GDGHGGEEEEGFHFHHHHGFCCFGGGGGEGGCGHGGGGHGHGHHGGECC<CFGHEGHHHHHEHGHHFHHFGGHHGGGGGHHHHHHHHHHHGHHGGGGGHGHHGHGGGGGGGGGGGGGG-ADGGGGFFFFFFFFF/FFFFFFFFFFFFFFFFFFFFFFFFFFFFFFFFFFFFFFFFFFFFFFFF/FFFFFFFFFFFFFFFFFFFFFFFFFF
@M05620:37:000000000-D9766:1:1101:14204:4887 1:N:0:53
AGTGCCAGCTCTCAATCGCACAGGGGACCCAGGGCCTGGCCCCTCCATCCAGAAAACCTATGACCTCACCCGCTACCTGGAGCACCAACTCCGCAGCTTGGCTGGGACCTATGTGAGTATCCAGCGTAGGAATCTGGGAGTTGGGGAGGAGTGAGGAGTTGGGGAAAGACAGTCCTAACCGTGGAGGGTTCTGGTAAATGATGGGGTGAGGAGGGGCTCTTTGGCTCCCACCAGTCCCCCTGTCTGGTCTA
+
AA1>AFDFAFFFFFGGGFGGGG0GCEGGGEHHGGG/AAGGFHGGGGGHFHHHGCAGHGFGHHHHHHBHHHHGGGGEHGHCFHHHHHHHGBFHGEGEEFGHFEHGFGHHGHHHHHGHFFHHHHHHHGAFCFHHHHHHFHFGEHGHGGGGGGFFHHFHGGHCGGGGGGHHHHHGGHHHHHHHGBAAEEFGCF?GGG;FGGGGGFGGFBF?EFFFFF@@@@EFFFFFFFFEEFFFFFFFFFFF@FFFFFFFFFF
@M05620:37:000000000-D9766:1:1101:21225:4894 1:N:0:53
AGTGCCAGCTCTCAATCGCACAGGGGACCCAGGGCCTGGCCCCTCCATCCAGAAAACCTATGACCTCACCCGCTACCTGGAGCACCAACTCCGCAGCTTGGCTGGGACCTATGTGAGTATCCAGCGTAGGAATCTGGGAGTTGGGGAGGAGTGAGGAGTTGGGGAAAGACAGTCCTAACCGTGGAGGGTTCTGGTAAATGATGGGGTGAGGAGGGGCTCTTTGGCTCCCACCAGTCCCCCTGTCTGGTCTA
+
ABAABFFFCFFFGGGGGGGGGGHGGGGGGGHHGGGGGGHHHHGHGGHHHHHHHHHHHGGHHHHHHHHHHHHGGFGGHHHHHHHHHHHHGHHHGGGGGHHHGHHGGGHHGHHHHHHHHGHHHHHHHGGGGGHHHGHHGHHGGHHHGGGGGGGHHHHHHGHHHHGGGGHHHHHHHHHHHHHHGGGGGGGGGGFGGGGGGGGGGGGGGGFFFFFFFFFFFFFFFFFFFFFFFFFFFFFFFFFFFFFFFFFFFFB
@M05620:37:000000000-D9766:1:1101:15851:4972 1:N:0:53
GAGGCTGCTTTGGAAGAAACTCATAGATTACTGCAACAGTTCCCCCTGGACCTGGAAAAGTTTCTTGCCTGGCTTACAGAAGCTGAAACAACTGCCAATGGATGCTACCCGTAAGGAAAGGCTCCTAGAAGACTCCAAGGGAGTAAAAGAGCTGATGAAACAATGGCAAGTAAGTCAGACATTTCCGCTTTAGCACTCTTGTGGATCCAATTGAACAATTCTCAGCATTTGTACTTGTAACTGACAAGCCA
+
AAABA>CAFDFDGFGGGGBGBGHHGGFHHHHHHHFHFHHFFDFGGGGCEFGHHHFCCBGGBFHFDHHFGHGHHHHBAFGGHFGEGBFHGHEGHHGFFFCG33G@B@FBFB??>EBBBG?EGC3B?FEFFGBFFFHHHFH/AGFCFDDH?FF2FGGGFDGHFGFDGGHFFF??FG@??F<1<<=>F>AE<.F<>=GH<G=DD0<=<0C<F;<C0<GGC:;;;<;CCGFG;GG0CC9F0FF0;0;BFFG.CA/
@M05620:37:000000000-D9766:1:1101:15752:4997 1:N:0:53
AGTGCCAGCTCTCAATCGCACAGGGGACCCAGGGCCTGGCCCCTCCATCCAGAAAACCTATGACCTCACCCGCTACCTGGAGCACCAACTCCGGCGCCTGGCTGGGACCTATGTGAGTATCCAGCGTAGGAATCTGGGAGTTGGGGAGGAGTGAGGAGTTGGGGAAAGACAGTCCTAACCGTGGAGGGTTCTGGTAAATGATGGGGTGAGGAGGGGCTCTTTGGCTCCCACCAGTCCCCCTGTCTGGACTA
+
3>AAA@DFBFCDF4BGGFFFEAB4AAEFGEGGGEGEFACE2FEGEFFFGFFGF3BFC13GG35DGDB@BGHE>EC>?FFBFFB1???F?3FG///>E<EHHHH///?BAB1GHHHHG@FFFGGHHG?ECCGFFGHFFFFG>F1>@DACCDG<GHHGGC/=CHGGCDEHGGGGFFBFGGBFGCABGG.?;.;;FF/;FFFFFBFFE?A?EFFFFFBBB??FB/BBF/9...AAE?/;:BEDB.9BFB//;:/
@M05620:37:000000000-D9766:1:1101:20259:5020 1:N:0:53
AGTGCCAGCTCTCAATCGCACAGGGGACCCAGGGCCTGGCCCCTCCATCCAGAAAACCTATGACCTCACCCGCTACCTGGAGCACCAACTCCGCAGCTTGGCTGGGACCTATGTGAGTATCCAGCGTAGGAATCTGGGAGTTGGGGAGGAGTGAGGAGTTGGGGAAAGACAGTCCTAACCGTGGAGGGTTCTGGTAAATGATGGGGTGAGGAGGGGCTCTTTGGCTCCCACCAGTCCCCCTGTCTGGTCTA
+
ABAABFFFCFFFGGGGGGGGGGHGGGGFGGHEAEGG2FHHHGGHGGHHHGHHHHHGHGHHHHHHHHHHHHHGGEEGHHHHHHHHHHFHGHHHEGGGGHHHGHHGGGHHGHHHHHHHHHHHHHHHHGGGGGHHHHHHHHGGGHHHGGFGGGGHGHHHHGHHHHGGGGHHHHGHHGHHHHHHGGGGGGGGFGGGGGGGGGGGGGGGGGFFFFFFFFFFFFFFFFFFFFFFFFFFFFFFFFFFFFFFFFFFFFF
@M05620:37:000000000-D9766:1:1101:6732:5023 1:N:0:53
ACCACACCTTCTACAATGAGCTGCGTGTGGCTCCCGAGGAGCACCCCGTGCTGCTGACCGAGGCCCCCCTGAACCCCAAGGCCAACCGCGAGAAGATGACCCTGGGAGTGTGGCGCGCTCCCTGCTTTGGTGGCCGTCCCTCTCTTTCGTGGCCTCCGAGCGGCGCCCCCTTTCTCCCTGGTTCTCTGCTCTGGTGTTTTCTGGGGGCCTCTTCTCTCAGCTGAGTCTCCCCTTTGGCTCTGTGGGGGCTC
+
A3ABBAAAFFFFGGGGGGFGGFHFEEEBFEHFHFGGEGGGGHHGHGGGAEEADGEHHHFEEECGGGGGGEAGHHHGGGGHGHHHFGGGGGCGCFG1FFH1<G<?CF0F/??1/GCE?--<<CG0.<0=<G:...;:-;.:0;;/00;0:C99-;0..:----;-;@-9=9;.;F/9//././99BBF//;//9/;.;99./://:-9-9.;F//:BF/////;/AB/9F:/99.:////;B/9/.:9-9@.
@M05620:37:000000000-D9766:1:1101:20252:5039 1:N:0:53
AGTGCCAGCTCTCAATCGCACAGGGGACCCAGGGACTGGCCCCTCCATCCAGAAAACCTATGACCTCACCCGCTACCTGGAGCACCAACTCCGCAGCTTGGCTGGTACCTATGTGAGTATCCAGCGTAGGAATCTGGGAGTTGGGGAGGAGTGAGAAGTTGGGGAAAGACAGTCCTAACCGTGGAGGGGTCTGGTAAATGATGGGGTGAGGAGGGGCTCTTTGGCTCCCACCAGTCCCCCTGTCTGGTCTA
+
>1>A1DFB1BC3BBDGG11FEEAAA0AFGGHCFF0B0/FFFF?G/EEAFFBGGCCGG/0BFHHHHBGB/GHCE>//BBFB0BBAF/>?EBGEE?E//0B0/BF//0BBGBFG1>2BF1FGD2F1F?/C</FGFHHGFFGEA01CC//-@C?F0>F0=/=DD/<AEAGHFGGG0CC:CFBG?AGAB..--.9CFF;;BF0BF;099.A-AF?BAB@@;=-BBF/BFFFF99A-A-;B/FF---/:99//9/B
@M05620:37:000000000-D9766:1:1101:14159:5058 1:N:0:53
ACCACACCTTCTACAATGAGCTGCGTGTGGCTCCCGAGGAGCACCCCGTGCTGCTGACCGAGGCCCCCCTGAACCCCAAGGCCAACCGCGAGAAGATGACCCAGGTGAGTGGCCCGCTACCTCTTCTGGTGGCCGCCTCCCTCCTTCCTGGCCTCCCGGAGCTGCGCCCTTTCTCACTGGTTCTCTCTTCTGCCGTTTTCCGTAGGACTCTCTTCTCTGACCTGAGTCTCCTTTGGAACTCTGCAGGTTCT
+
BBBBBBBAFFFFGGGGFGBGGFHHGEF24AFGHGFE?EEEEHGHHGGG?EGGFHGGHHGECG?EGGGGGGGGHHHGGGGHGHHHHGGGGG>BCGHFFGHHHHHHGHGHHHHGGHHCCGGGHHHHHHHHGHHGHHGGGGGHGHHGHGGGGGGGGGGGGGGGGGGGGGFFFFFFFFFFFFFFFFFFFFFFFFFFFFFDDFFFFFFFFFFFFFFFFFFFFFFFFFFFFFFFFFFFFFFFFFFFFFFFFFFFFFF
@M05620:37:000000000-D9766:1:1101:19136:5070 1:N:0:53
AGTGCCAGCTCTCAATCGCACAGGGGACCCAGGGCCTGGCCCCTCCATCCAGAAAACCTATGACCTCACCCGCTACCTGGAGCACCAACTCCGCAGCTTGGCTGGGACCTATGTGAGTATCCAGCGTAGGAATCTGGGAGTTGGGGAGGAGTGAGGAGTTGGGGAAAGACAGTCCTAACCGTGGAGGGTTCTGGTAAATGATGGGGTGAGGAGGGGCTCTTTGGCTCCCACCAGTCCCCCTGTCTGGTCTA
+
ABAAAFFFBFFFGGGGGGGGGGHHFGGGGGHHGGGGGGHHHHGHGGHHHHHHHHFHHGHHHHHHHHGHHHHGGGGGHHHHHHHHGHHHGGHHGGGGGHHHGHHGGGHHGHHHHHHHHHHHHHHHHGGGGGHHHHHHHGHGGHHHGGGGGGGHHHHHHGHHHHGGGGHHHHHHHGHHHHHHGGGGGGGGEGGGGGFGGGGGGGGGGGFFFFFFFFFFFCFFFFFFFFFFFFFFFFFFFFFFFFFFFFFFFFF
@M05620:37:000000000-D9766:1:1101:20175:5073 1:N:0:53
GAGGCTGCTTTGGAAGAAACTCATAGATTACTGCAACAGTTCCCCCTGGACCTGGAAAAGTTTCTTGCCTGGCTTACAGAAGCTGAAACAACTGCCAATGCTACAGGATGCTACCCGTAACGAAAGGCTCCTAGAAGACTCCAAGGGAGTAAAAGAGCTGATGAAACAATGGCAAGTAAGTCAGGCATTTCCGCTTTAGCATTCTTGTGGATCCAATTGAACAATTCTCAGCATTTGTACTTGTAACTGAC
+
AAABCBFCFFFFGGGGGGGGGGHHHHHHHHHHHHHHGHHFGHHHHGGGHHHHHHHHHHHHHHHHHHHHHHHHHHHFHHHHHHHHHFHHHGHHHHHHHHHHFFFHFHFF@FFGBGHF1EEE/AFFGGFCGHEEF43EDF?DGGFFHGDAEAC222><<2@GD1GGHHGFC<FGGHFF<F1<>F<G0GAHHDH1ADGG.D<GG0GDHGFCGDC:GHFFG:CG:GHCGGB;CBBFBFF00909CBB;FFBBFF9
@M05620:37:000000000-D9766:1:1101:20194:5075 1:N:0:53
GAGGCTGCTTTGGAAGAAACTCATAGATTACTGCAACAGTTCCCCCTGGACCTGGAAAAGTTTCTTGCCTGGCTTACAGAAGCTGAAACAACTGCCAATGCTACAGGATGCTACCCGTAAAGAAAGGCTCCTAGAAGACTCCAAGGGAGTAAAAGAGCTGATGAAACAATGGCAAGTAAGTCAGGCATTTCCGCTTTAGCATTCTTGTGGATCCAATTGAACAATTCTCAGCATTTGTACTTGTAACTGAC
+
A@BAABFBFFFDGCBFEGFGGGHHHGHHHGGHHHFFFHGHHFFHGGEFEFCGHHGFA3EGBGHDGHGBBGHHGHHBBFGGHHHHHBDGFGGHHHHGGHHHBBBFHB31F3FGBBEEE>E>?FBFFB0?BB?GGEGHEG?B3FFGDFDG??BGHB2/@F2@F@2@GFGF?1?<001F??B<<=1>FGE>FFGDDDDGEFG0==GGFH0D<.:0;CGHFC0CCBCGH0:C00C/;BFF0;B;BCBFGGG00B/
@M05620:37:000000000-D9766:1:1101:16171:5119 1:N:0:53
ACTGCCCCTTCTCAATCCACTCATAGATTCCTGCCCCAGCTCCCCCGGTCCCTGTAACCGTTGCATCCCTGGCTGCCAGAAGCGCCAACCACTGCCCCTGCTACAGGATGCTCCCCGTAATGACCGGCTCCTCGCCGCCTCCCCGGGCGTCCCAGCGCTGCTGCAACCATGGCAAGTAAGTCCGGCCTTTCCGCTTTAGCACTCTTGTGGATCCCCTTGAACCATTCTCAGCATTTGTACTTGTAACTGAC
+
>>>AA11>>CBBABBBB1BF1B0D3DDDBDDGHHHHG0B01BBFGG/AAAE011BDDFFGEE/B1D1BBGGHHH/BFFG0BFG>/>?EG/?F>1BFG/??G1BB1BFFGHHHHHGGGGG//BFDFGGGGCFH0CCGGGGGGHGGGGC?CCCCFGGF@GGGFGGGGGGFFGGGG/FGGFBFFFFB@@@FFFFFFFFFFFFFFFFBFFFFFF/BFF9AFFFF/F;9FFFFFFFFFFFFF;BFFFFFF/9;FF/
@M05620:37:000000000-D9766:1:1101:20837:5176 1:N:0:53
AGTGCCAGCTCTCAATCGCACAGGGGACCCAGGGCCTGGCCCCTCCATCCAGAAAACCTATGACCTCACCCGCTACCTGGAGCACCAACTCCGCAGCTTGGCTGGGACCTATGAGAGTATCCAGCGTAGGAATCTGGGAGTTGGGGAGGAGTGAGGAGTTGGGGAAAGACAGTCCTAACCGTGGAGGGTTCTGGTAAATGATGGGGTGAGGAGGAGCTCTTTGGCTCCCACCAGTCCCCCTGTCTGATATA
+
AA>AAFFFBFFFGDGGGGGGGGHGGGGEAEHHGFGG2FHH2FFHGGHHHHHHDFGBGGHHHHDHHGGHHHHGGEEGHHHHFGHHHHFHGHHHEGGEEHDGGFHGGGHHG2BFH3BBGHHHHHFHHGEGFGHHHHHHHHGGGHHHGGGGGGECHG0<<CGGHH-ACFHHHHHHH0:GGHHGGGGGDFF9;AFGGGFGGGGGGFGGGGFFFFFFFF.;;9BFFFBFFFFFFFFFFFFFFFFDFFFFFF/;/::
@M05620:37:000000000-D9766:1:1101:8829:5196 1:N:0:53
AGTGCCAGCTCTCAATCGCACAGGGGACCCAGGGCCTGGCCCCTCCATCCAGAAAACCTATGACCTCACCCGCTACCTGGAGCACCAACTCCGCAGCTTGGCTGGGACCTATGTGAGTATCCAGCGTAGGAATCTGGGAGTTGGGGAGGAGTGAGGAGTTGGGGAAAGACAGTCCTAACCGTGGAGGGTTCTGGTAAATGATGGGGTGAGGAGGGGCTCTTTGGCTCCCACCAGTCCCCCTGTCTGGTCTA
+
>>1>AD@FAFF3AGGFFEGCAEEGFGGGGGHHFGGCFAGCFHGHGGGHEGFFGEEFHGFHHHHHHHFHHHHGGEEGHHGHFGHEFHHGGFHHGEEEGBHHGHHGGGHHGHHHHHHHHHHHHHHHHGCGGGHHHHHHHGGGGHHHGGGGGGGHHHHHHGHHEHCGEGHHHHHHHHHHHHHHGBE@GGGGCFFGGGFGGGGGGGGGGGF@FFFFFF?@@;EFFFFFFFFFFFFFFFFFFFFF@FFFFFFBFFB
@M05620:37:000000000-D9766:1:1101:21346:5244 1:N:0:53
AGTGCCAGCTCTCAATCGCACAGGGGACCCAGGGCCTGGCCCCTCCATCCAGAAAACCTATGACCTCACCCGCTACCTGGAGCACCAACTCCGCAGCTTGGCTGGGACCTATGTGAGTATCCAGCGTAGGAATCTGGGAGTTGGGGAGGAGTGAGGAGTTGGGGAAAGACAGTCCTAACCGTGGAGGGTTCTGGTAAATGATGGGGTGAGGAGGGGCTCTTTGGCTCCCACCAGTCCCCCTGTCTGGTCTA
+
>11>ADDFAF@BBGGGD1FFAEEGCEGGGGHHGGGAGAGFHHGHGGGGFHHFH01GHE0EGHHHFHBGHHHGGGCEHHHFHHHE>GHHGBGHGGGGGFHHGHHGCGHHGHHHHHHHHHHHHHHHHGGGGGHHHHGFHBGFEHFFGGGGGGGGFHHGHGHHGHGGGGHGHHHHHHHHHHHHGGGGGGGGEGGGGGGGGGGGGGGGGGF@FFFFFF@@@@FFFFBFFFFFFFFFFFFFFFFF@FFFFFFFFFF
@M05620:37:000000000-D9766:1:1101:22322:5301 1:N:0:53
AGTGCCAGCTCTCAATCGCACAGGGGACCCAGGGCCTGGCCCCTCCATCCAGAAAACCTATGACCTCACCCGCTACCTGGAGCACCAACTCCGCAGCTTGGCTGGGACCTATGTGAGTATCCAGCGTAGGAATCTGGGAGTTGGGGAGGAGTGAGGAGTTGGGGAAAGACAGTCCTAACCGTGGAGGGTTCTGGTAAATGATGGGGTGAGGAGGGGCTCTTTGGCTCCCACCAGTCCCCCTGTCTGGTCTA
+
ABAABFFFCFFFGGGGGGGGGGHHGGGGGGHHGGGGGGHHHHGHGGHHHHHHHHHHHGHHHHHHHHHHHHHGGGGGHHHHHHHHHHHHGHHHGGGGGHHHGHHGGGHHGHHHHHHHHHHHHHHHHGGGGGHHHHHHHHHGGHHHGGGGGGGHHHHHHGHHHHGGGGHHHHHHHHHHHHHHGGEGGGGGEFGGGGFGGGGGGGGGGGFFFFFFFFFFFFFFFFFFFFFFFFFFFFFFFFFFFFFFFFFFFFF
@M05620:37:000000000-D9766:1:1101:11867:5319 1:N:0:53
AGTGCCAGCTCTCAATCGCACAGGGGACCCAGGGCCTGGCCCCTCGAACCAGAAAACCTAGGACCTCACCCGCTACCTGGAGCACCAACTCCGCAGCTTGGCTGGGACCTATGTGAGTATCCAGCGTAGGAATCTGGGAGTTGGGGAGGAGTGCGGAGTTGGGGAAAGCCAGTCCTAACCGTGGAGGGTTCTGGTAAATGATGGGGCGAGGAGGGGCTCTTTGGCTCCCACCAGTCCCCCTGTCTGGTCTA
+
AAAAAFF11BCFGGGGGGGGGGHHG0000B00A0B/BFCG0A//A/B00A0F00CF0/01@B1FGBBFG00EE/>E01BBBBFGHH0EEGH>?E/E<B<B/GHGGGFH/GFGF>GFHG2@@GFFHGGGGGBDCGFGFG0FC0FBCC.<C.<<<0A@-;./;/;C:..C/;BAFGB0FF/9A9CA.9C@9AFFFFF9B/BFF/B/AB-9;@>@AB->@;-9BFFFFFFFFB9BFFF/BFFB@F/FFFFFFF/
@M05620:37:000000000-D9766:1:1101:15763:5378 1:N:0:53
GAGGCTGCTTTGGAAGAAACTCATAGATTACTGCAACAGTTCCCCCTGGACCTGGAAAAGTTTCTTGCCTGGCTTACAGAAGCTGAAACAACTGCCAATGCTACCAGAACCTCCCCGTACGGAACGGCACCTCGCCGACTACCCGGGCGTCCAAGCGATGATCCAACCATGAAAGGTAAGAACGGCATTTCCGCTTTAGCACTCCTGTGGCTCCCATTGACCAATTCTCAGCATTTGTACAAGTAAATGAC
+
AAABBBFBFFFFGGGGGGGGGGHHHHHHHHHHHHHGHHHFHHHHHGGGHGHHHHHFHHHHBHHHHHHHHHHHHHHHHHHHHHHFGGHFGGHHHHHHGGGFH4@B23B132?BBGGGE>E///??/EE//>?2BFDG/B//>?FGGF--@-ACCG0EGA..=;0<<CGFFHH00<0.:;0;0;C.;;?-0;;;ADDDEGBFF0C/./99BF..B;AFFEFF/BF;9/F/FFFFFFF//:////::;;//://
@M05620:37:000000000-D9766:1:1101:15777:5391 1:N:0:53
GAGGCTGCTTTGGAAGAAACTCATAGATTACTGCAACAGTTCACCCTGGACCTGGAAAAGTTTCTTGCCTGGCTTACAGAAGCTGAAACAACTGCCAATGCTACAGGATGCTACCCGACAGGAAAGGCTCCTAGAAGACTTCAAGGGAGTAAAAGAGCTGATGAAACAATGGCAAGTAAGTCAGGCATTTCCGCTTTAGCACTCTTGTGGATCCAATTGAACAATTCTCAGCAGTTGTACTTGTAACTGAC
+
1A>1A>BAFFBFCBF11AEEFCFAFGDHH1FFEHF1GFGAGG2FGHEGHBFEFBG0BDFH1DDGF1ABBGHA0AAFGHBFB1B1BFGBGEF/1F@FB111BB@FFB00@F>BB@>G///>EA0BF00/BE/1BGGF1BF12BFD21/<?/@@>G1FHF<FGGDG1FHH/F<10?F/?111>F110>.>1F1><.CEG00=0<0<000=:.<GBGCGH00:<0;G00CGH0B/9.;0090;000909;B00/
@M05620:37:000000000-D9766:1:1101:14675:5420 1:N:0:53
AGTGCCAGCTCTCAATCGCACAGGGGACCCAGGGCCTGGCCCCTCCATCCAGAAAACCTATGACCTCACCCGCTACCTGGAGCACCAACTCCGCAGCTTGGCTGGGACCTATGTGAGTATCCAGCGTAGGAATCTGGGAGTTGGGGAGGAGTGAGGAGTTGGGGAAAGACAGTCCTAACCGTGGAGGGTTCTGGTAAATGATGGGGTGAGGAGGGGCTCTTTGGCTCCCACCAGTCCCCCTGTCTGGTCTA
+
AABAAFFFBFFFGDGGGFGGGFFHFAEGGGHHGGGEFFHHFHGHGGGHGHHHHHHFGFEHHHHHHHFHHHHEFGFEHHGGHHGFHG1GEFGHGGGGGGHHGHHFGGHHGHHHHHHHHGHGHHGHHGBECFHHGHHHHHGGEFHHGGGGGGGHHHHHHGGHHHGGGGHHHFHHCFFHHHFHGCECGGGG;CFFGGCBFFGGGGGGGGFAFFFFFFFFF@EFFFFFFFFEFFFDEAFFFFFDFFFFFFF/:BF
@M05620:37:000000000-D9766:1:1101:21684:5443 1:N:0:53
AGTGCCAGCTCTCAATCGCACAGGGGACCCAGGGCCTGGCCCCTCCATCCAGAAAACCTATGACCTCACCCGCTACCTGGAGCACCAACTCCGCAGCTTGGCTGGGACCTATGTGAGTATCCAGCGTAGGAATCTGGGAGTTGGGGAGGAGTGAGGAGTTGGGGAAAGACAGTCCTAACCGTGGAGGGTTCTGGTAAATGATGGGGTGAGGAGGGGCTCTTTGGCTCCCACCAGTCCACCTGTCTGGTCTA
+
AA>AAFFFBFFFGEGGFFGCFCHCG2EFGGHH2EEFGFHHGHGHGGHHHGHHHHGFHGHHHFFHHFGGHHHGG>FGHHHGBFGHHHCFFHHG>E?FEFFGGHGGGGHHGHHHHHHHHHHHHHHHHGGGGGHHHHHHHHAGGHHHGGEGGGEFGGHHGGHHHHGGGGHGHHHHHHHHHHHHGGGGAFGGEFFGGGFFGGGGGGGGGGFFFFFFFFFFFFFFFFFFFFFFFFFFFFFFFFFFFFFFFFFFFFF
@M05620:37:000000000-D9766:1:1101:22545:5446 1:N:0:53
GAGGCTGCTTTGGAAGAAACTCATAGATTACTGCAACAGTTCCCCCTGGACCTGGAAAAGTTTCTTGCCTGGCTTACAGAAGCTGAAACAACTGCCAATGCTACAGGATGCTCCACGTACAGACAAGCTCCTCGACGACTCCCCGGGCGTCCAAGAGCTGCTGCAACAATGGCCAGTAAGTCCGGCCTTTCCGCTTTAGCACTCTTGTGGATCCCCTTGAACAATTCTCAGCATTTGTACTTGTACATGAC
+
>AAABAFBFFFFGGGGABGGDGHHFGFE6DFHFHB4BFG5AFEGHGAFA2GF2F2GHEGFGHEHGGFHHHHHHHF3FFGFHHHFHFGGHGHHHHHH3CHHE4B3B3FBG3BGGF3FEGC//4BE000?BFGHBE?C/<//?B?E//<>>/><.F1>>0>GGH1<CG0<C0<CF/CA0D000;;A@C@A/;;;EDGFEGGFFGGGGGGGGG000;FG/.;;00;9B/;FFFFFFFFFFFFF/9;BFB//:;9
@M05620:37:000000000-D9766:1:1101:21682:5462 1:N:0:53
AGTGCCAGCTCTCAATCGCACAGGGGACCCAGGGCCTGGCCCCTCCATCCAGAAAACCTATGACCTCACCCGCTACCTGGAGCACCAACTCCGCAGCTTGGCTGGGACCTATGTGAGTATCCAGCGTAGGAATCTGGGAGTTGGGGAGGAGTGAGGAGTTGGGGAAAGACAGTCCTAACCGTGGAGGGTTCTGGTAAATGATGGGGTGAGGAGGGGCTCTTTGGCTCCCACCAGTCCACCTGTCTGGTCTA
+
AAAA>DFFBFFFG4FGFAAAEEGFEAEFFEGHGGGBAAFGHHGHGGHHGHHGHEEBEEFHF3GHHFFGHHHEEGFEHBF1BFB?BE1F?BGGGE/EE3FHDHHA?/FGGHCGHFHGHFDFFFGHHG??/?FGGFFGHH<F/?BFCGCD>CEGH<0=C./CGH@DCAECBCGG0C::0CCGD;ADA.:A;9:BFFCFFGFFGGG0.EDDFFFFFF>BFBEBBF/BFBFEEF.AE;BFFFB.;BFFFFFBB/;
@M05620:37:000000000-D9766:1:1101:18687:5474 1:N:0:53
ACCACACCTTCTACAATGAGCTGCGTGTGGCTCCCGAGGAGCACCCCGTGCTGCTGACCGAGGCCCCCCTGAACCCCAAGGCCAACCGCGAGAAGATGACCCAGGTGAGTGGCCCGCTACCTCTTCTGGTGGCCGCCTCCCTCCTTCCTGGCCTCCCGGAGCTGCGCCCTTTCTCACTGGTTCTCTCTTCTGCCGTTTTCCGTAGGACTCTCTTCTCTGACCTGAGTCTCCTTTGGAACTCTGCAGGTTCT
+
BBBBBAAAFFFFGGGGGGGGGGHHGGGBCFHGGGGFFGEGGHGHHGGGGEGGHHHHHHHGGGGGGGGGGGGHGHHGGGGHGHHHHGGGGGFGGGHGGHHHHHHHGH<10?GFGHC@-@FGH0<G00=DGGH.GA<D@AEGFFHDHBFFFGBFFFFGED@9--;9CBFF>FFFFFF/9BFFFBBB999F///9F/BDFFFFFD/.DDFFBBBBF///9B//BB9./9///BBFFBFFFF99/BFFFFFFB/;
@M05620:37:000000000-D9766:1:1101:10237:5486 1:N:0:53
AGTGCCAGCTCTCAATCGCACAGGGGACCCAGGGCCTGGCCCCTCCATCCAGAAAACCTATGACCTCACCCGCTACCTGGAGCACCAACTCCGCAGCTTGGCTGGGACCTATGTGAGTATCCAGCGTAGGAATCTGGGAGTTGGGGAGGAGTGAGGAGTTGGGGAAAGACAGTCCTAACCGTGGAGGGTTCTGGTAAATGATGGGGTGAGGAGGGGCTCTTTGGCTCCCACCAGTCCCCCTGTCTGGTCTA
+
ABAAAFFFDFFFGGGGGGGGGGHGGEEEGGHHFFGGGGHHHHGHGGHHHHGHHHHHHGHHHGHHHHHHHHHGGEGGHHHHGHHHHHHHGHHHFGGGGHHHGHHGGGHHGHHHHHHHHHHHHHHHHGGGGGHHHHHHHHGGGHHHGGFGGGEGHHHHHGHHHHGGGGHHHHHHHHHHHHHHGGGGGFGGEGGGGGCFGGGGHGGGGGFFFFFFFFFFFFFFFFFFFFFFFFFFFFFFFFFFAFFFFFFFFFB
@M05620:37:000000000-D9766:1:1101:12384:5505 1:N:0:53
AGTGCCAGCTCTCCATCGCACAGGGGACCCAGGGCCTGGCCCCTCCATCCAGAAAACCTATGACCTCACCCGCTACCTGGAGCACCAACTCCGCAGCTTGGCTGGGACCTATGTGAGTATCCAGCGTAGGAATCTGGGAGTTGGGGAGGAGTGAGGAGTTGGGGAAAGACAGTCCTAACCGTGGAGGGTTCTGGTAAATGATGGGGTGAGGAGGGGCTCTTTGGCTCCCACCAGTCCCCCTGTCTGGTCTA
+
AA>AAFF1>FFFG1FFGGCAE?HCF?EEAEHHB0EE/FGHCHGCFGHFHGHHFHGFGGFCAGDHHFGHHFHGG>EGHHHHBGHHHHA?EHFGEF?@EGBFCHHGGGHHGHHGFHFHHGHHHHHHHGCECGHHHHHHHFCFFHHHGC.CCE><G0DGCF//=G@@CCHGBGHFHHFFHHHGGACA.CC@:CFGGGFFGGFFFGGGGBA@FFAFFF@@@@FFFFFFFFFFFFFFFFFFFFFF@FFFFFFFFFF
@M05620:37:000000000-D9766:1:1101:14322:5530 1:N:0:53
AGTGCCAGCTCTCAATCGCACAGGGGACCCAGGGCCTGGCCCCTCCATCCAGAAAACCTATGACCTCACCCGCTACCTGGAGCACCAACTCCGCAGCTTGGCTGGGACCTATGTGAGTATCCAGCGTAGGAATCTGGGAGTTGGGGAGGAGTGAGGAGTTGGGGAAAGACAGTCCTAACCGTGGAGGGTTCTGGTAAATGATGGGGTGAGGAGGGGCTCTTTGGCTCCCACCAGTCCCCCTGTCTGGTCTA
+
AABAAFFFBFFFGGGGGFFFE?F4AA2EEEHGFEEG2ABFFFEGFGFHHAFGEFF2FFHH5BDGG5FHHHHCE/EEHBG1GGHGHHHHGBGGEEEGCFFGAGGGADFHGCHHFGHHHGGGHHHGHG?ECFHFFGHHGHHGAGGFGGGGGGGHHHHHHACCHHGGGGEHHHHHGHHHFHFHGC:DFGGC:CFGFFCFGFFGGFGFGGDDEFFFDFFFFCFFFFFEFFF?EFFDFFFFFFEDFAFFFFEFBFF
@M05620:37:000000000-D9766:1:1101:18603:5557 1:N:0:53
GAGGCTGCTTTGGAAGAAACTCATAGATTACTGCAACAGTTCCCCCTGGACCTGGAAAAGTTTCTTGCCTGGCTTACAGAAGCTGAAACAACTGCCAATGTTCCAACAGTACAACACTAAGGCTAGACGCCTACCAGACTACACCAGAGCAGAAGAGCAGATGACACAAAGGTAAGTAATTAACGCATTAGCGCTCTTGTGGTCCTATGTACCCAATTCAACAACTATGAGCTTGTATCTGACTAGCAGAG
+
BBCCCCFBFFFFGGGGGGGGGGHHHHHHHGHHHHHHHHHGHHHHHGGGHHHHHHHGHFHHFHHHHHHHHHHHHHHGHHHHHHHHHHHHHGHHHHHHH3B34B4B443?24@34@B1133BB3333B33>>EHF203B0/322?22?FF/222222@0@22@F222??0/00011?G11@1=1<1>-->C11><<E.<0<00./000000000;0:.G0:0;C0;.00;000;00BF000;0000;0/00/.
@M05620:37:000000000-D9766:1:1101:14221:5558 1:N:0:53
AGTGCCAGCTCTCAATCGCACAGGGGACCCAGGGCCTGGCCCCTCCATCCAGAAAACCTATGACCTCACCCGCTACCTGGAGCACCAACTCCGCAGCTTGGCTGGGACCTATGTGAGTATCCAGCGTAGGAATCTGGGAGTTGGGGAGGAGTGAGGAGTTGGGGAAAGACAGTCCTAACCGTGGAGGGTTCTGGTAAATGATGGGGTGAGGAGGGGCTCTTTGGCTCCCACCAGTCCCCCTGTCTGGTCTA
+
AA>>AFFFBFFFGGGGGGGGGGHGGGGFEGHHAEFGFGHHFHGGGGHHHHHHEHGGHGHHHHDHHHHHHHHGG>EGHHHH?FHGHHHGFHHHEFCEEGFHGHHGGGHHGHHHHHHGHDHHHHHHHGAEFDGHHHHHHHGFEGFHGGFDGGEGHHHGGG/CGHFGFGHH/GHHHHHGHHHHGGECGEGC9CFGGG;9FFGFGFFGGGFFFFFFFFCAFDFFFFFFEFFEEFFBFABFFFFFFFFFFFFBFFF
@M05620:37:000000000-D9766:1:1101:20615:5593 1:N:0:53
AGTGCCAGCTCTCAATCGCACAGGGGACCCAGGGCCTGGCCCCTCCATCCAGAAAACCTATGACCTCACCCGCTACCTGGAGCACCAACTCCGCAGCTTGGCTGGGACCTATGTGAGTATCCAGCGTAGGAATCTGGGAGTTGGGGAGGAGTGAGGAGTTGGGGAAAGACAGTCCTAACCGTGGAGGGTTCTGGTAAATGATGGGGTGAGGAGGGGCTCTTTGGCTCCCACCAGTCCCCCTGTCTGGTCTA
+
AA>>AFFFBFFFGDGGGGGGGGHGGGGGGGHHFGGGGGHHHHGHGGHHHHGHHHHHHGHHHHHHHGHHHHHGGEEGHHHHFGHHHHGHGHHHEGFGGHGHGHHGGGHHGHHHHHHHHHHHHHHHHGGGGGHHHHHHHHHGGHHHGGGGGGFHHHHHGGHHHHGGGGHHHHHHHHHHHHHHGGGGGGGGEGGGGGCGGGGGGGGGGGFFFFFFFFFFFFFFFFFFFFFFFFFFFFFFFFFFFFFFFFFFFFF
@M05620:37:000000000-D9766:1:1101:20226:5600 1:N:0:53
GAGGCTGCTTTGGAAGAAACTCATAGATTACTGCAACAGTTCCCCCTGGACCTGGAAAAGTTTCTTGCCTGGCTTACAGAAGCTGAAACAACTGCCAATGGATGCTACCCGTAAGGAAAGGCTCCTCGAAGACTCCAAGGGAGTCAAAGAGCTGATGAAACAATGGCAAGTAAGTCAGGCATTTCCGCTTTAGCACTCTTGTGGATCCAATTGCACAATTCTCAGCATTTGTACTTGTAACTGACAAGCCA
+
BABBABFBFFFFGCBGFGGGGGHHHHGHHHHHFHFHFHHHHA5GFEEFHGGHHHHB33EHFGGFHGHGFGHHHGHEGHHHHHHHHGHHHHHHHHHHGHHHH3GFG3BFFFE?/E1BFCBFC?CGEH2EAGCE3FFH2FH/B//<BFFH2@2@2FF2@2@F2@/1?CHGGEGGHHF1GFG0.1>FGHDGCCGHEGFHFHGHH<CADBGHHCGHH0<:CGHHB:CGHHFCFGGCGGFGFFFB0CFFGGB.9;/
@M05620:37:000000000-D9766:1:1101:10231:5609 1:N:0:53
ACCACACCTTCTACAATGAGCTGCGTGTGGCTCCCGAGGAGCACCCCGTGCTGCTGACCGAGGCCCCCCTGAACCCCAAGGCCAACCGCGAGAAGATGACCCCGGTGAGTGGCCCGCTACCTCTTCTGGTGGCCGCCTCCCTCCTTCCTGGCCTCCCGGAGCTGCGCCCTTTCTCACTGGTTCTCTCTTCTGCCGTTTTCCGTAGGACTCTCTTCTCTGACCTGAGTCTCCTTTGTAACTCTGCAGGCTCT
+
AAAAAAAAFFFFGGGFFGFFFGHHEAEGAFGFGFFG2AEEEHFHHGEEBEECEGHHHHGFE00EEFEFGGGGBGFGGGFHGHHECFGGGGGGCAG222F2??/<>>/?F>1F<F>CCC--CDGHF===0;/.CCD@@GDEEFGD/BCFFFFFFGGEGDCAB@ABF;DABDBBBFFFFFBBFFFFFFFFBBFFFF-A.BEFF?B.;;BBFFFFFF;:;9/B/;:99;9/FBFFFFB//BBBBBBBFB..:FB
@M05620:37:000000000-D9766:1:1101:20203:5611 1:N:0:53
GAGGCTGCTTTGGCAGAAACTCACAAATGACTGCCACAGGACCCCCCGTCCATCTAACCGTTTCCTACCTGGCTGCCAGCAGCTACCACCACTTCCCCTGGATGATACAAGTCCGGAAATTCTCCTCGAAGACTCCCCGGGCGTCCACGAGCTGCTGCCACCCTGGCCAGTCCTTCAGGCCTTTCCGCTTTCGCACTCTTGTGGATCCACTTGCCCCCTTCTCAGCCTTTGTACTTGTATCTGACCCGCCA
+
11>>A1B>FF@BF1FEEEGGABB1B1BB1A1DB0B1G0BA00B0/AAA//BA21D1ABGGA/0@@121BBD>>0/>BG1/BBF0B10@B/??11BB0F0>/0BB12>11<<BB1/E/<B11BFGFF0C/@??@@GFHG///>@CGG?FG-<@AGHFHGACCFGFFEHCC.C0C0;CBFFBFF/CGBBGG.CFGB99AGFFF9FBFFFFBBFFF/FBA@@?FFF9/B/;BFBFF/B/B///9;9B//-9---
@M05620:37:000000000-D9766:1:1101:13787:5636 1:N:0:53
GCGGCTGCTTTGGAAGCAACTCATAGATTCCTGCACCAGTTCCCCCTGGACCTGGAAAAGTTTCTTGCCTGGCTTACAGAAGCTGAAACAACTGCCAATGGATGCTACCCGTAAGGAAAGGCTCCTAGAAGACTCCCCGGGAGTAAAAGAGCTGATGAAACAATGGCAAGTAAGTCAGGCATTTCCGCTTTAGCACTCTTGTGGATCCAATTGAACACTTCTCAGCATTTGTACTTGTAACTGACAAGCCA
+
>11>A11>BF31BFB111BF0BBFFFGHH3DGHH01BBB1DFGHHG/F/0BBGH0BF10BBGFHBFFGHHHHHH01BFHFGHHBB1FGHBFHHHHHBFGGHHHHGHHHHHGE//GGBGHHEHGHGHFGFHHHHHHH//>CG/CEF1@2FFHGHHBGHDDFH</FGFH0GGG11=FGHHHH.CHHGHGGGGGBHHHHHHHHHGHCHHHHHHHHG0;FF/0CFGGGGGGEGGEFGGGGGBFFGGGGGG;FGFF
@M05620:37:000000000-D9766:1:1101:25291:5647 1:N:0:53
GAGGCTGCTTTGGAAGAAACTCATAGATTACTGCAACAGTTCCCCCTGGACCTGGAAAAGTTTCTTGCCTGGCTTACAGAAGCTGAAACAACTGCCAATGCTACCGGATCCTAACCGTAAGGACCGACTCCTAGCCAACTCACCAAGAGTCCCAACGATGCAACAACAATGGAAAGTAAGACCGGCCTTTCAGCTTTAGCACTCTTGTGGATCAACAAGAACCATTCTCAGCATTTTTACTTGTAAATGAC
+
A?AAAAFB4DDDGFFF4GFGGGHFHGGHHFHHGHGAGFGGFG5BGGEGFFBFGGGGB3CGBGGHHGFFGHHFAFGEABBFGGFGFFEFFFEFFGGHFCGFBFBHG>//1/B@BBFGE/?EHHFE/E/>/?GGHF2B2B?@@G2@2/@@<@11??0/??/?/11><CFEGF>11<GH=DGH0</-<:::C0C0;CGHHHHHBFFG;BFFFDF9FFFF0./;9;CA0C0CFFGBF0;C/;EF/;;FFFBFFFB
@M05620:37:000000000-D9766:1:1101:14563:5676 1:N:0:53
GAGGCTGCTTTGGAAGAAACTCATAGATTACTGCAACAGTTCCCCCTGGACCTGGAAAAGTTTCTTGCCTGGCTTCCAGCAGCTTGAACCACTTCCCATGGATGCTACACGACAGGAAAGGCTCCTAGAAGACTCCACGAAAGAACACGAGCTGATGCAACCATGGCCAGTAAGGCAGGCCTTTCCGCTTTAGCACTCTTGTGGATCCAATTGCACCCTTCACAGAATTTGTACTTGTAAATGACAAGACA
+
BBBBBBFBFFFFGGGGFGGGGGHHHHHHHHHHHHGHGHHGHHHHHGGGHGGHHHHHHGHHGHHHHHGHHHHGHFG2FGHFGHF?B3BF3?GGH3GH2BFB33F3B3BF3FE//>EF0GH0F/B0?FGHHHHHHHHHHGG//??2@<<2<C/>?CGFHDGHHHGHHHH0FHF1111>FEDGCGHHHH.<<A.<CGHHHHF0;<GDGFHHH0BFG0CF/.9F/0;BF//000BFFGGGGFFF00;CF009.;/
@M05620:37:000000000-D9766:1:1101:8258:5683 1:N:0:53
GAGGCTGCTTTGGACGAAACTCATAGATTACTGCAACAGTTCCCCCTGGACCTGGACAAGTTTCTTGCCTTGATTAAAGAAGCTGAAACAACTGCCAATGGTTGCTACCCGTAAGGACAGGTGCCTAGAAGAATCAAAGGGAGGAAAAGAGCTGATGAAAGAATGGCAAGCAAGTCAGGCATTTCCGCTTTATAACTCTTGGTCACCAAATGGAACAATTATCAGCATATGAACTTTTAACTGCCAAGACA
+
>1AA1>CAB1B1F1AAAE?EGGHHHCGHHHBBDF1BFHADGDA1B/AA/C0BFGEF010BDFHDDGG11B1B1DD21DDBGF1BB11BBB/FFEGGFHCF111?B@21BB/>>>0B>B0>/11B01BBBB<10B11<1FB//?/?00@0/@0@1<@1@1F1?F11??01?/00><1<><><11<1=.<..<00<0=<=0=0000;/:0..:000;C/C:;:0=00;0;9;909;0;;F009000/;;..//
@M05620:37:000000000-D9766:1:1101:17260:5702 1:N:0:53
AGTGCCAGCTCTCAATCGCACAGGGGACCCAGGGCCTGGCCCCTCCATCCAGAAAACCTATGACCTCACCCGCTACCTGGAGCACCAACTCCGCAGCTTGGCTGGGACCTATGTGAGTATCCAGCGTAGGAATCTGGGAGTTGGGGAGGAGTGAGGAGTTGGGGAAAGACAGTCCTAACCGTGGAGGGTTCTGGTAAATGATGGGGTGAGGAGGGGCTCTTTGGCTCCCACCAGTCCCCCTGTCTGGTCTA
+
ABAABFFFCFFFGGGGGGGCGFHGGGGGEGHHFGGGEGHHFHGHGGHHHHHHGHHHHGHHHHHHHGHHHHHGG>EGHHHHFHHHHHHHGHHHAFCGFFGHGHHEGGHH/FGHHHHHHHH3GHHHHG?EGGHHHHHHHHHGFHHG?GGGGGEFHHHHHDGH0<<EGGHHHHHHHHHHHHHHGFEGGGGA;FGGGG;FGGGGGGGGGGDFFFFFFFFFFFFFEFBFF0;AEFFFFFFFFFFFFFFFFBFFFFB
@M05620:37:000000000-D9766:1:1101:22084:5724 1:N:0:53
AGTGCCAGCTCTCAATCGCACAGGGGACCCAGGGCCTGGCCCCTCCATCCAGAAAACCTATGACCTCACCCGCTACCTGGAGCACCAACTCCGCAGCTTGGCTGGGACCTAGGTGAGTATCCAGCGTAGGAATCTGGGAGTTGGGGAGGAGTGAGGAGTTGGGGAAAGACAGTCCTAACCGTGGAGGGTTCTGGTAAATGATGGGGTGAGGAGGGGCTCTTTGGCTCCCACCAGTCCCCCTGTCTGGTCTA
+
>AAABBDFAFFFGDGGGAFCEAFHGEEEEEHEFAEEABFFFHGHGGFHGHCFGFFFBEGFH3DGGGF3GCFEEG?EHBF?FGG?BFFHGEGHGE/EEBFG/GG/?EF0/BB10FBG0B2FGF2GGB<?D<DD?11GD<0F/F<CA-.ADGGHFF0<0<</0C--.CE.GCGC00C0GB/;-.;9EGG@;;.C9C;BBBFBBB09.9A-99AB..-9B;AFF9BB/;/:ABA.9999//.9-.;/////9B/
@M05620:37:000000000-D9766:1:1101:23045:5759 1:N:0:53
AGTGCCAGCTCTCAATCGCACAGGGGACCCAGGGCCTGGCCCCTCCATCCAGAAAACCTATGACCTCACCCGCTACCTGGAGCACCAACTCCGCAGCTTGGCTGGGACCTATGTGAGTATCCAGCGTAGGAATCTGGGAGTTGGGGAGGAGTGAGGAGTTGGGGAAAGACAGTCCTAACCGTGGAGGGTTCTGGTAAATGATGGGGTGAGGAGGGGCTCTTTGGCTCCCACCAGTCCCCCTGTCTGGTCTA
+
AA11AD1FAFFFF1GFAFG1EAG0FA0E00FG0EE//FGA0F/AEGFHE0BA1010AEAGDG2GHFGHHFC@>/>>GGFH0>FGEGF/E0B1///>/0><?EBFG/<G<GBF1BDD1GHFHDGBCCG?G/1@1GFDG0F/<F1C/-F@-AC<.<<.CFGHHH-CAAG.C:CCGCHHF:::@FA?AAA@GEGFFGBFFFGGGBBBEGB@EFFFBA=-@@?BBF/BF/BEABFFA9:/BBEF?ABFBFFFBB/
@M05620:37:000000000-D9766:1:1101:12309:5760 1:N:0:53
GAGGCTGCTTTGGAAGCAACTCATAGATTACTGCAACAGTTCCCCCTGGACCTGGAAAAGTTTCTTGCCTGGCTTACAGAAGCTGAAACAACTGCCAATGCCATAGGCTACTCCACGTACAAACAAAATCCTCGACGACACCCCAGACGTCCAAAAGATGCTGCAAAAAAAGCCAGAACGACCGAGCTATCCGCTTTAGCACTCTCGTGGCTACCCATGACAACTACTCACCATTTGTGCACGTATATGAC
+
>1AAAAFAFFFFGGF11BAAFGHFGHH3EFHFGEHFCGHFGHHHHG0/BFGGCFGHHHFFHHHGGHGHHFFGHH0GHEGHHHHGHHGHHG/FFFD0BFHHB1@1B11B@10@@1F0E>0//11/0/00BB111E///>//>///////<////?1<0?F11<11>F10.--<<./..<<..--;---.0;;/;CC.9F00CCFGG09;9B--9--://9//BB;//:9;9/9;////;-://9;9:9////
@M05620:37:000000000-D9766:1:1101:24460:5761 1:N:0:53
AGTGCCAGCTCTCAATCGCACAGGGGACCCAGGGCCTGGCCCCTCCATCCAGAAAACCTATGACCTCACCCGCTACCTGGAGCACCAACTCCGCAGCTTGGCTGGGACCTATGTGAGTATCCAGCGTAGGAATCTGGGAGTTGGGGAGGAGTGAGGAGTTGGGGAAAGACAGTCCTAACCGTGGAGGGTTCTGGTAAATGATGGGGTGAGGAGGGGCTCTTTGGCTCCCACCAGTCCCCCTGTCTGGTCTA
+
BCCCBFFFCFFFGGGGGFFGGGGHFEGGGGHHGGGGGEGHHHEHGGGHHHHFHGGHHGHHHHGHHHHHHHHGGGGGHHHHEFGFGHHHGHHHGFEGGGHHGHHFF?GHGHHHHHHHHHHHGHHHHGEGGGGHHHHHHHHGCHHHGGGGGGGHHHHHH?GGHHGGGGHHHHHHCHHHHHHHGCEFGGGG;FGGGGFGFGGGGGGGGGFFFFFFFFFFF;FFFF/;BFFFFFFFFFFFFFFFFFFFFFFFFFB
@M05620:37:000000000-D9766:1:1101:9614:5767 1:N:0:53
AGTGCCCGCTCTCAATCGCACAGGGGACCCAGGGCCTGGCCCCTCCATCCAGCAAACCTATGCCCTCACCCGCTACCTGGAGCACCAACTCCGCAGCTTGGCTGGGACCTATGTGAGTATCCAGCGTAGGAATCTGGGAGTTGGGGAGGAGTGAGGAGTTGGGGAAAGACAGTCCTAACCGTGGAGGGTTCTGGTAAATGATGGGGTGAGGAGGGGCTCTTTGGCTCCCACCAGTCCCCCTGTCTGGTCTA
+
A>>AAF4>AADBGGGGGGGGGGGDAEDEEE22AABAFFHH1FEEEGF5BC33AA2BBF33BG3FHCF1FEF>>EEGH3FGFGFGFHCGEHFGAE//<FGF/GFEDFCH/B?GBGHB@G2FD22D0DDGGCDFGFB@G0??>0=F--<AC<ECCDDGHDC:0/-:CAGCGBC/BFFGGF/?-DF@GFG-..;0BFCFF0B9BBFFFBA@EFEB..B;?B?BFFFFF/;AA.F.9;9BBFEDBFBFFFF9BBB
@M05620:37:000000000-D9766:1:1101:20294:5813 1:N:0:53
AGGGCCAGCTCTCAATCGCACAGGGGACCCAGGGCATGGCCCCTCCATCCAGAAAACCTATGACCTCACCCGCTACCTGGAGCACCAACTCCGCAGCTTGGCTGGGACCTATGTTGAGTATCCAGCGTAGGAATCTGGGCGTTGGGGAGGAGTGCGGCGTTGGGGAAAGACAGTCCTAACCGTGGAGGGTTCTGGTAAATGATGGGGTGAGGAGGGGCTCTTTGGCTCCCACCAGTCCCCCTGTCTGGTCT
+
1>1>AA1AAFFFEAFBA1FFAECG0EEGE0FGGGC/BAFEFHGHGGEHDFFFFE1AGE0GHHHHGHCGHHHGGECEHHHFFGHHFGHHG0FGEFGGE0GHGHHG?<GHGHHHHHHHGHHBGHH2FCCEGGGH1GDFHBF/><<CH?C<CG.<GG0@C-;;:AGGGGG.CCFFGGFGGGGEFGAE@-EF?;AFFFFBFFFFFFFFFFFB@EFFBFB;@@;EBFFFFFFFFFFFFFFFFFFFF@FFFFBBFFF
@M05620:37:000000000-D9766:1:1101:11791:5822 1:N:0:53
GAGGCTGCTTTGGCAGAAACTCATAGAATACTTCAACTGATTCCCAGGGTCCGTGAAACGGTTCAGGGCTGGCACGCAAAGTCAGCCGCAACAAGCGGAGGACGCCACCCGAACAGCAATTAGCATCGCAGCCTCCAACGTAGAACCCACGCAGAAGACACCCTGGCACGTCAGGCAGGAATTTCAGCTATAGCCCTCTTGTGGCTCCACTTGCACCCTTCTCAGAAGTGTTACTGGGAACTGACTAGCCA
+
>>AAAAFB@5BDFB4A2FBEGFHGG5D555BA5D55A5B3B5DDG3A2A2B22BB2A5B11BA13531111112310>003DB4BB3//>>/?1B?1//>>//<>//<?/>/B//@0@222@2?<F1?//?/><FHCG1<.><.=<<<.<<D--;/://;;:..CC.F;..;C.9C.;BGB;C0FFG;00;;;;0FFE./;/9.;.;EBFFF///;B..;;BBB/BB/;///;;9/;..999BFF/9;/;:
@M05620:37:000000000-D9766:1:1101:12535:5835 1:N:0:53
ACCACACCTTCTACAATGAGCTGCGTGTGGCTCCCGAGGAGCACCCCGTGCTGCTGACCGAGGCCCCCCTGAACCCCAAGGCCAACCGCGAGAAGATGACCCCGGTGAGTGGCCCGCTACCTCTTCTGGTGGCCGCCTCCCTCCTTCCTGGCCTCCCGGAGCTGCGCCCTTTCTCACTGGTTCTCTCTTCTGCCGTTTTCCGTCGGACTCTCTTCTCTGACCTGAGTCTCCTTTGTAACTCTGCAGGTTCT
+
AAA3A>A>FFFFGGG4GGDFGGGHGGGGCFGHHFFG2EFE2G2GHGGABBEF5FHHHHHGFE?EFGCEGGGH3GHGGGGFGHHHHGGGGGGGCFH2?DGHHH/><><<>>>EFHFCF@CCHHHHG===DGGGHGGGFGFGGGFE/CFG0FFFFGGGGDFAA@.;FCFDD@FFFFFFFFFFFFFFFFFFFFFFFF>ADFAFFFF.;-@AAFFFFF;;;//BFF/;;;BBFFFFFFF//BFBFBFFFE?.:B;
@M05620:37:000000000-D9766:1:1101:12511:5847 1:N:0:53
ACCACACCTTCTACAATGAGCTGCGTGTGGCTCCCGAGGAGCACCCCGTGCTGCTGACCGAGGCCCCCCTGAACCCCAAGGCCAACCGCGAGAAGATGACCCAGGTGAGTGGCCCGCTACCTCTTCTGGTGGCCGCCTCCCTCCTTCCTGGCCTCCCGGAGCTGCGCCCTTTCTCACTGGTTCTCTCTTCTGCCGTTTTCCGTAGGACTCTCTTCTCTGACCTGAGTCTCCTTTGGAACTCTGCAGGTTCT
+
CCCCCCCDFFFFGGGGGGGGGGHHGGGFGGHHHG2EEGGGGHGHHGGG11BFH3GHFHHGGGGGGG@EGGGHBGEFGGGCFHHHGFFFFGDGGGHHHHHHHHHEFHHHHGHGGHHGGGGGGHHHHHHHHHHGHHG-AGGHGHHGHGGGGGGGGGGGGDAGGGGGGGFFFFFFFFFFFHHFF0FFFFFFFFFFFFFFFFFHFFFFFBFFFFFFFFF0FFFFFFFFFFFFFHFFFFFFFFFFFFFFFFFFFFF
@M05620:37:000000000-D9766:1:1101:10496:5850 1:N:0:53
GAGGCTGCTTTGGAAGAAACTCATAGATTACTGCAACAGTTCCCCCTGGACCTGGACAAGTTTCTTGCCTGGCTTACAGAAGCTGAAACAACTGCCAATGGTCCCCTACCCTAAACGCAAGGAACCTCGACTAGTCGAATGGAGGAGAAGAGCAGATGAAACAAAAGAAAGGAAGGCAAGCATGGCCGCTCTAGCACAGTACTCTTTTCAATCGAATAATACCCATCTCTGCAACTTTCAACTTACAAGAC
+
A?AAAAFBFFDFCFGGAAGGFGFHDGHHHHHHHHGHGFGDGGGGHGEGEHGGHGEG2B1FGHHHEHEBFF3BGHGFGABDGHGGGFFHGGHHHHHGHHHH3B@3111?1BF31B3@?/>>>CB3?/03/?/?<121/??1?1?0////001<<1?0111<?10??00.><<0<G0..><CAG0<<C/---:.00000:::0;C0000000990.=/0.900;=/0;/0;0;0;C0;F0090;00;///;;:
@M05620:37:000000000-D9766:1:1101:16837:5917 1:N:0:53
GAGGCTGCTTTGGTAGAAACTCATAGATTACTGCAACAGTTCCCCCTGGACCTGGAAAAGTTTCTTGCCTGGCGTACAGAAGCTGAAACAACTGCCAATGGATGCTACCCGTCAGGAAAGGCTCCTCGAAGACTCCCAGGGCGTCAAAGAGCTGCTGCAAACATGGCCAGTCAGTCAGGCCTTTCCGCTTTCGCACTCTTGTGGATCCACTTGCAACATTCTCAGCCTTTGTACTTGTAAATGACCAGCCA
+
AAAAAAFAFFFFGAGGGDGGG1AD3DGHHF1DFFHHHHH12BF1BEAFAGHFGFGFEDGHGBDBDGF1BFDGG/AA/EGFHHHHH11FGECHGHHHHHHHH1GH01BFBGFAEE/B1BG00?GHGHB?/BFGCFGHHH1FFF/>>/<11?0?FGH1F<FH1>G1>CGHHFG1>11=DHFHG/<<GHC<CEGG.C:CCHHFHGG?0:FFG/0CFBF0CFFGFGFF;F//CCFGG0;BFBB0/;FFF/B-9A9
@M05620:37:000000000-D9766:1:1101:18353:5950 1:N:0:53
ACCACACCTTCTACAATGAGCTGCGTGTGGCTCCAGAGGAGCACCCCGTGCTGCTGACCGAGGCCCCCCTGAACCACAAGGCCAACCGCGAGAAGATGACCCAGGTGAGTGGCCCGCTACCTCTTCTGGTGGCCGCCTCCCTCCTTCCTGGCCTCCCGGAGCTGCGCCCTTTCTCACTGGTTCTCTCTTCTGCCGTTTTCCGTAGGACTCTCTTCTCTGACCTGAGTCTCCTTTGGAACTCTGCAGGTTCT
+
111>A11AFFC@3FG13BGFGF11EAEEG0BBGG1FGHAGEHHH/EAEAEEAGHCHHH0EGGGGGGGGGGGHHHH0FGH0FHHHH/EEGEGGGCHHHHHHHFHEFFGHF?GFCG/CCGGGHHHGHHHHHHHGHHGGGGCHGHHGHHHHGHHHHHGGGGGGGGFGGGGGGGFFFFFFFFFF9BFFFFFFFFFFFF@FFFFFFFFFFFFFFFFFFFFFFFFFFFFF/FFFFFFFFFFFFFFFFFFFFFFFFFF
@M05620:37:000000000-D9766:1:1101:17368:5967 1:N:0:53
AGTGCCAGCTCTCAATCGCACAGGGGACCCAGGGCCTGGCCCCTCCATCCAGAAAACCTATGACCTCACCCGCTACCTGGAGCACCAACTCCGCAGCTTGGCTGGGACCTATGTGAGTATCCAGCGTAGGAATCTGGGAGTTGGGGAGGAGTGAGGAGTTGGGGAAAGACAGTCCTAACCGTGGAGGGTTCTGGTAAATGATGGGGTGAGGAGGGGCTCTTTGGCTCCCACCAGTCCCCCTGTCTGGTCTA
+
ABBBBFFFCFFFGFGGGGGGGCHHGGGGGGGHGGGGGGHHFHGHGGGHHHHHGGHHHGHHHHHHHHGHHHHGGFGGHHHHHHHHHHHHGHHHGGGGGGHHGFHGGGHHGBHHHHBHHGHGHHHHHGEGGDHHHHHHHHHGGHHHGGFGGGGHHHHFHDHHHHGGGGHHHHHHGH0GHHHHGCEGGGGGC.AFGGFGGGGGGFGGGGFFFFFFFFF;D@EFEFFFFFFFFFFDFFFFFF?D-AFFFBF0:BB
@M05620:37:000000000-D9766:1:1101:8994:5971 1:N:0:53
GAGGCTGCTTTGGAAGAAACTCATAGATTACTGCAACAGTTCCCCCTGGACCTGGGCAAGTTTCTTGCCTTGCTTAACGAAGCTGAAACAACTGCCAATGGATGCTACCCGTAAGGACAGGCTCCTAGAAGACTCAAAGGGAGTAAAAGAGATGATGAAACAATGGCAAGCAAGTCAGACATTTCCGCTTTAGCACTCATTCGCACCCAATTGAACAATTATCAGCATATGAACTTTTAACCGACAACACA
+
AAABAAFBFFFDGFBGFFFGGCF5DD5DFBBGFHFH4FAFEDDBBBAEA2BFCF22121A5AB5A5D5AA53BAD555BFFG0BB33BB31FGHHF3GHH33BBB3BBFB11>?03?0B?E/0B/BBBBB333B33BFGB//?/BB3D2?@2@@@@2@FH<@G??1?0<?/<<F?>1<1>>11=1<.>..<0=0<<0=/=00=.;-:..::0:;CGBC<;;0;009;C0;;0;;0;9C99;0--;;9....
@M05620:37:000000000-D9766:1:1101:18422:6013 1:N:0:53
ACCACACCTTCTACAATGAGCTGCGTGTGGCTCCCGAGGAGCACCCCGTGCTGCTGACCGAGGCCCCCCTGAACCCCAAGGCCAACCGCGAGAAGATGACCCAGGTGAGTGGCCCGCTACCTCTTCTGGTGGCCGCCTCCCTCCTTCCTGGCCTCCCGGAGCTGCGCCCTTTCTCACTGGTTCTCTCTTCTGCCGTTTTCCGTAGGACTCTCTTCTCTGACCTGAGTCTCCTTTGGAACTCTGCAGGTTCT
+
CCCCCCCCFFFFGGGGGGGGGGHHGGGEHGHHHGGGFGGCGHHHHGGGGGGGHHHHHHHGGGGGGGGGGGGHGHHGGGGHGHHHHGGGGGGGGGHHHHHHHHHGFHHHHHHGGHHGGGGGHHHHHHHHHHHGHHGGGGGHGHHGHGGGGGGGGGGGGFGGGGGGGGFFFFFFFFFFFFFFFFFFFFFFFFFFFFFFFFFFFFFFFFFFFFFFFFFFFFFFFFFFFFFFFFFFFFFFFFFFFFFFFFFAFFF
@M05620:37:000000000-D9766:1:1101:12571:6014 1:N:0:53
AGTGCCAGCTCTCAATCGCACAGGGGACCCAGGGCCTGGCCCCTCCATCCAGAAAACCTATGACCTCACCCGCTACCTGGAGCTCCAACTCCGCAGCTTGGCTGGGACCTATGTTGAGTATACCGCGTAGGAATCTGGGCGTTGGGGCGGAGTGAGGAGTTGGGGAAAGACAGTCCTAACCGTGGAGGGATCTGGTAAATGATGGGGTGAGGAGGGGCTCTTTGGCTCCCACCAGTCCCCCTGTCTGGTCT
+
>1>>AB@FAFF3DGGGGAFF1ECA0AEE0EFGGFGG//F00FEHGGBGAAF1101BF/0BFF2FEG1FHHHGGG//FGG0FGG011BFH0FGG/>E@0GHC0F/E/<<EFHHHHHB2<G2D2B2?B///>AG1FG1G10/<>AC0-<.<CCAA?F090.;;FG-AEBEA9BFF00CFFBFA-;E@FFF?-;;FFB9BFFFFFFFEEFF@-FF/:B>@-@EFB9BF//9EEFFFFFFF/9AB-EFFFF//B9
@M05620:37:000000000-D9766:1:1101:16095:6043 1:N:0:53
AGTGCCAGCTCTCAATCGCACAGGGGACCCAGGGCCTGGCCCCTCCATCCAGAAAACCTATGACCTCACCCGCTACCTGGAGCACCAACTCCGCAGCTTGGCTGGGACCTATGTGAGTATCCAGCGTAGGAATCTGGGAGTTGGGGAGGAGTGAGGAGTTGGGGAAAGACAGTCCTAACCGTGGAGGGTTCTGGTAAATGATGGGGTGAGGAGGGGCTCTTTGGCTCCCACCAGTCCCCCTGTCTGGTCTA
+
BAAAAFFFCFFFGGGGGGGGGGHHGGGGGGHHGGGGGFHHHHGHGGHHHHGHBH3GGGGHHHHHHHHHHHHGGFCGHGHHHGGHHHHHGHHHGGGGGGHHGHHGGGHHGHHHHHHHHHHGHHHHHGDGGGHHHHHHHHHGEHHHGGGGGGGHHHHHHGFHHHGGGGHHHHHHFHHHHHHGGFFGGGGGCFGGGGFGGGGGGGGGGGFFFFFFFFFFFFFFFFFFFFFFFFFFFFFFFFFFFFFFFFFFFFF
@M05620:37:000000000-D9766:1:1101:16536:6053 1:N:0:53
ACCACACCTTCTACAATGAGCTGCGTGTGGCTCCCGAGGAGCACCCCGTGCTGCTGACCGAGGCCCCCCTGAACCCCAAGGCCAACCGCGAGAAGATGACCCAGGTGAGTGGCCCGCTACCTCTTCTGGTGGCCGCCTCCCTCCTTCCTGGCCTCCCGGAGCTGCGCCCTTTCTCACTGGTTCTCTCTTCTGCCGTTTTCCGTAGGACTCTCTTCTCTGACCTGAGTCTCCTTTGGAACTCTGCAGGTTCT
+
AAAABBBAFFFFGGGGGGDFGFHHGGGECEHHGGGGGGGGDHHHHGGGGGGGGHHHHHHGGGGGGGGGGGGHHHHGGGGHEGHHHGGEGGDGGGHFGHHHHHHHFHHHHHHGGHHGGGGGHHHHHHHHHHHGHHGGGGGHGHHGHGGGGGGGGGGGGGGGGGGGGGFFFFFFFFFFFFFFFFFFFFFFFFFFFFFFFFFFFFFFDFFFFFFFFFFFFFFFFFFF/BFFFFFFFFFFFFFFFFFFFFFFFFF
@M05620:37:000000000-D9766:1:1101:17220:6066 1:N:0:53
AGTGCCAGCTCTCAATCGCACAGGGGACCCAGGGCCTGGCCCCTCCATCCAGAAAACCTATGACCTCACCCGCTACCTGGAGCACCAACTCCGCAGCTTGGCTGGGACCTATGTGAGTATCCAGCGTAGGAATCTGGGAGTTGGGGAGGAGTGAGGAGTTGGGGAAAGACAGTCCTAACCGTGGAGGGTTCTGGTAAATGATGGGGTGAGGAGGGGCTCTTTGGCTCCCACCAGTCCCCCTGTCTGGTCTA
+
AB>AAFFFBFFFGGGGGGGGGGHEGGGG?EHHGGGGGGHHCHGGGGHHGHHHFHHHHGHHHHGHHHHHHHHGGFGGHGHHHGHHHHHHGHHHEGGGGGHHGHHGGGHHGHHHHHHHHHHHHHHHHGFGGGHHHHHHHHFGACGHGGGGGGGHHHHHHG/GHHGGGGHHHHHHGHGHHHHHGGEFGGGGCFFGGGFGGGGGGGGGGGFFFFFFFFFFFFFFFFFFFFFFFFFFFFFFFFFFFEFFFFFFFFF
@M05620:37:000000000-D9766:1:1101:18760:6068 1:N:0:53
AGTGCCAGCTCTCAATCGCACAGGGGACCCAGGGCCTGGCCCCTCCATCCAGAAAACCTATGACCTCACCCGCTACCTGGAGCACCAACTCCGCAGCTTGGCTGGGACCTATGTGAGTATCCAGCGTAGGAATCTGGGAGTTGGGGAGGAGTGAGGAGTTGGGGAAAGACAGTCCTAACCGTGGAGGGTTCTGGTAAATGATGGGGTGAGGAGGGGCTCTTTGGCTCCCACCAGTCCCCCTGTCTGGTCTA
+
BAABAFFFBFFFGGGGGGGGGGHFAF2EEFGHCEE?GFHGGHGEGG2FGFGG3A3FGECGHHHHHHHHHHHGG@EFHHHHHHHHHHHGGHHHFGGGGHGHGHGGGGHHGHHHHHHHHHHHHHHHHGDGGGHHHHHHHHHGGHHHGGGGGGEGHHHHHGHHHHGGGGHHHHHHHHHHHHHHGFEGGGGGCFFGGFCFGGGGGGGGGGDFFFFFFFFFFAFFFFFFFFFFFFFFFFFFFFFFFFFFFFFFFBB
@M05620:37:000000000-D9766:1:1101:12198:6069 1:N:0:53
AGTGCCAGCTCTCAATCGCACAGGGGACCCAGGGCCTGGCCCCTCCATCCAGAAAACCTATGACCTCACCCGCTACCTGGAGCACCAACTCCGCAGCTTGGCTGGGACCTATGTGAGTATCCAGCGTAGGAATCTGGGAGTTGGGGAGGAGTGAGGAGTTGGGGAAAGACAGTCCTAACCGTGGAGGGTTCTGGTAAATGATGGGGTGAGGAGGGGCTCTTTGGCTCCCACCAGTCCCCCTGTCTGGTCTA
+
BBABBFFFBFFFGGGGGGGGGGHGGGGGGGHHGGGGGGHHHHGHGGHHHHFHGFEEGGHHHHHHHHHHHHHGGEGGHHHHHGHHHHHHGHHHGGGGGHHHGHHGGGHHGHHHHHHFHHGHHFHGHGDFGDHFHFGHHHFGGHHHGGGGGGGGFFHHHGHHHHGGGGHH/:CG:GHHHHHHGGEGFGGGEFFGGGCFGGFFGFGGGGDFAFFBFFFFF-AFFFFFFBFFFFFFFFBFFFFFFFFFFFF//;9
@M05620:37:000000000-D9766:1:1101:7128:6088 1:N:0:53
AGTGACAGCTCTCAATCGCACAGGGGACCCAGGGCCTGGCCCCTCCATCCAGAAAACCTATGCCCTCACCCGCTACCTGGAGCACCAACTCCGCAGCTTGGCTGGGACCTATGTGAGTATCCAGCGTAGGAATCTGGGAGTGGGGGAGGAGTGAGGAGTTGGGGAAAGACAGTCCTAACCGTGGAGGGTTCTGGTAAATGATGGGGTGAGTGGGGGCTCTTTGGCTCCAACAAGTCCCCCTGTCTGGTCTA
+
>ABB3BB4AFFFGFGGGGGGGGHGGGGGGGDHGCEGGGHHHHGHGGHHHHBB3B3BGGH3FF3FGHAGHHHGGGGGHHHGHHGFHHFHGHHHGGEGGGHHGHHFEGHHGGHHHF?2112BF2210/?/C<@@@1?GHG0/C0FHG--<<.</<0<.0:GGGHGG:D..:///CFBBF0CF-.;-.;D-EFF0CF0;FF//99FFF?A-.;//;:@-@-:FFBFBF/BA/9F..9/:BFFFBFFF/FF/;/9
@M05620:37:000000000-D9766:1:1101:11117:6090 1:N:0:53
AGTGCCAGCTCTCAATCGCACAGGGGACCCAGGGCCTGGCCCCTCCATCCAGAAAACCTATGACCTCACCCGCTACCTGGAGCACCAACTCCGCAGCTTGGCTGGGACCTATGTGAGTATCCAGCGTAGGAATCTGGGAGTTGGGGAGGAGTGAGGAGTTGGGGAAAGACAGTCCTAACCGTGGAGGGTTCTGGTAAATGATGGGGTGAGGAGGGGCTCTTTGGCTCCCACCAGTCCCCCTGTCTGGTCTA
+
>A>3>DFFBFFFG4FFGFG2E?GCGEAEEEGGABEBFGHHHHGHGGHHHFHHHFHFGFHHHFHHH5FGGHHEG>>EHHGG?FHHHH???GHB>E?E>GBGGHHGGGHHGHHHHHHHGHHHHHHHHGEGGGHHHGHHHHFGGHHHGG<DGEEGHHHHHGHHHHGGGGHH/CHGHHHHHHHHGGEGGEGGCFGGGGFGGGGGGGGGGGFBFFFBDFBBBBFFFFFFFFFFFFFFFFFFFFFFBFFFFFFFFFF
@M05620:37:000000000-D9766:1:1101:6852:6124 1:N:0:53
AGTGCCAGCTCTCCATCGCACAGGGGACCCAGGGCCTGGCCCCTCCATCCAGAAAACCTATGACCTCACCCGCTACCTGGAGCACCCACTCCGCAGCTTGGCTGGGACCTATGTGAGTATCCAGCGTAGGAATCTGGGAGTTGGGGAGGAGTGAGGAGTTGGGGACAGACAGTCCTAACCGTGGAGGGTTCTGGTAAATGATGGGGTGAGGAGGGGCTCTTTGGCTCCCACCAGTCCCCCTGTCTGGTCTA
+
>A3>>DFFBFFFG4FGFFEAE?HDGEAAEEFH2BEAFFHHHHGHGGHHHHHHHFCBBEHFGDFHHDFFHHHEE>>EHHGH2BGGHH1??GH2>E?E>GBFFHHGGGHHGHHHHHHHHHHHHHHHHGEDCGGHHGHHHH0FGHHHGG.AG.<CG0<G0EGHHFGG.-.;/;/CGHHHCHGGGGGGDGGGGGGGGGGGFGGGGGGGFFFFFFF/DFFFFFFFFFFFFFFFFFFFFFFFFFFFFFFFFFFFFFF
@M05620:37:000000000-D9766:1:1101:16401:6152 1:N:0:53
GAGGCTGCTTTGGAAGAAACTCATAGATTACTGCAACAGTTCCCCCTGGACCTGGAAAAGTTTCTTGCCTGGCTTACAGAAGCTGAAACAACTGCCAATGGCCGACACCAGTCTACACGTAAGCAAAGACGACTACAAGAGTGTCAGCGAGCAGAAGAAACCATGGCACATTGGCCAGGAATTTCGGCATTAGCACTCTTGTGGACCCGCTTACCCAATTCACCGACTTTGAACTTGTATATGACTCGCCA
+
AAABBBFBFFFFGGGGGGGGGGGHHHHHHGHFHHHHFGHAGHHHHGGGGFHHHHHFGFBGGHHHHHHHHHHHHHHHHHHHHHHHHHHHHHGHHHHHHHHH323/>/>>1F?3?44442/0BB0333BG3FE/BD/?BDG202@22@22?BC//0?0?F<00<.>G0FFC0111>0</CGCG0<<0/<A-:C00:0CGGH0;00.0//.---..09C0.CG0090.--;.B///;/9/;//9//////.9-.
@M05620:37:000000000-D9766:1:1101:16998:6195 1:N:0:53
AGTGCCAGCTCTCAATCGCACAGGGGACCCAGGGCCTGGCCCCTCCATCCAGAAAACCTATGACCTCACCCGCTACCTGGAGCACCAACTCCGCAGCTTGGCTGGGACCTATGTGAGTATCCAGCGTAGGAATCTGGGAGTTGGGGAGGAGTGAGGAGTTGGGGAAAGACAGTCCTAACCGTGGAGGGTTCTGGTAAATGATGGGGTGAGGAGGGGCTCTTTGGCTCCCACCAGTCCCCCTGTCTGGTCTA
+
BCABAFFFCFFFGGGGGGGGGGHGGGGGGGHHFGGGGGHHHHGHGGHHHGHHHHHHHGHHHGHHHHHHHHHGGEEFHHHHFGHHHHHHGHHHGGGGGHHHGHHGGGHHGHHHHHHHHHHHHHHHHGGGGGHHHHHHHHHGGHHHGGEGGGGHHHHHHGHHHHGGGGHHHHGHHHHHHHHHGGGGGGGGEGGGGGFGGGGGGGGGGGFFFFFFFFFFFFFFFFFFFFFFFFFFFFFFFFFFFFFFFFFFFFB
@M05620:37:000000000-D9766:1:1101:18467:6218 1:N:0:53
GCGGCTGCTTTGGAAGCAACTCATAGATTCCTGCCCCAGTTCCCCCTGGCCCTGGAAACGTTTCTTGCCTGGCTTCCAGAAGCTGAAACAACTGCCAATGGATGCTACCCGTACGGAAAGGCTCCTCGAAGACTCCCCGGGAGTCCAAGAGCTGATGCAACCCTGGCAAGTAAGTCAGGCCTTTCCGCTTTAGCACTCTTGTGGATCCAATTGAACACTTCTCAGCATTTGTACTTGTAACTGACACGCCA
+
>11>A>1>FF3BBGG111BFBFBFDDGHH3FGHH00BBEAFGHHHGEF/0BAGFCGH10BFGHHFGDGHHHHHHF0FGHBGHHHG@GHH0FGHHGH11BGC1B1BF2BGH>?///?E/E00/1<<1</?<?/BGGH//B<//</01?1?<CFFH11<1<=10></.CC0<0=0<DHD0CC.;:00<CC...CHC:G0C0;:09EF0C90B9F000;0/09:9;;BFFB9BB9BFFBFBFBFFFFFF/99E-
@M05620:37:000000000-D9766:1:1101:7308:6223 1:N:0:53
GAGGCTGCTTTGGAAGAAACTCATAGATTACTGCAACAGTTCCCCCTGGACCTGGAAAAGTTTCTTGCCTGGCTTACAGAAGCTGAAACAACTGCCAATGGATGATACCACAACGGCAAGTATCCTAGCCGACTCCCCTGGAGTACACGAGCTGATGCAACCCAGGCAAGTCCAGCAGGCCTTTCCGTTATCGACCTCTTGTGGACCCAATTGCCCAATTCTACGCCTTTGTACTTGTACCAGACCACCCA
+
1>AAAAFAFFDFFGGFGAGGDGDFDGHHHGHHHHHHHFGAGHHHHGCFHHHFHEHFHHHGEGHHDF1GHHHHHHA1GGHEHFHFFGGHHHHHGGHHHGHHH@FFGGD1111/?/>@E//?B2FGF22FBF//EBFHHG0C/BG<GHBG///BCHGHHGFGH0?/><..<<<=<11>F<C.<C/<<=C00..;..-=.CFFFCC?0/;.;CFBFE0=9.CCFF0;.=;;CFF0;CFB/9//;/;:E-9-AB-
@M05620:37:000000000-D9766:1:1101:15225:6224 1:N:0:53
GAGGCTGCTTTGGAAGAAACTCATAGATTACTGCAACAGTTCCCCCTGGACCTGGAAAAGTTTCTTGCCTGGCTTACAGAAGCTGAAACAACTGCCAATGCTACAGGATGCTACCCGTAAGGAAAGGCTCCTAGAAGACTCCAAGGGAGTAAAAGAGCTGATGAAACAATGGCAAGTAAGTCAGGCATTTCCGCTTTAGCACTCTTGTGGATCCAATTGAACAATTCTCAGCATTTGTACTTGTAACTGAC
+
A>>AAAFAFFFFGGGGCFGGGGGHHGHHHBGHHHABFAFBFHHHHGGFABGHHHHHHGBFFGHHHHHHHHHHHHHEGHHHHHHHHHHHHBGHHHHHF3FGHH4GBGHHHHHHDHHHGEGEGHHFFHHHHHGHHHB3G3BGHHF1FFGCFGH12FGCGGHHFHHGHHHBHHHHHHHGGDHHHHHHHHHHHHHHGGGGGHHHHHHHHHHGHGHHHHHFHHHHHH0CGHHHHHGGGGGGFGGGGGGGGFFGGGF
@M05620:37:000000000-D9766:1:1101:22346:6232 1:N:0:53
GAGGCTGCTTTGGAAGAAACTCATAGATTACTGCAACAGTTCCCCCTGGACCTGGAAAAGTTTCTTGCCTGGCTTACAGAAGCTGAAACAACTGCCAATGGATGCTACCCGTAAGGAAAGGCTCCTAGAAGACTCCCAGGGAGTCAAAGAGCTGATGCAACAATGGCAAGTAAGTCAGGCATTTCCGCTTTAGCACTCTTGTGGATCCAATTGAACAATTCTCAGCATTTGTACTTGTAACTGACACGCCA
+
>3A3AAFAFFFFGFGGGGGGGGHHHHHHHHHFGHHHHHHFHHHHHGGGHGHHHHHFGHFGBHHHHHHHHHHHHHHGHHHB3GHHHHHHHBGHHEHH33BGGFHGGHFHHHEE/11BDGBGHGHHGH3?33B?BGHH/2B?F/AF23?BF2FGHH2FG2<FGHCGHFHCGFFGFGFHHGFH.<FGHHGGGGGHHHHHHHHHHFHD0GGHHEHHHFHHH/CGHHHHCHHFHHGGGGGGFGGGGGGGGG0.?F.
@M05620:37:000000000-D9766:1:1101:16531:6269 1:N:0:53
AGTGCCAGCTCTCAATCGCACAGGGGACCCAGGGCCTGGCCCCTCCATCCAGAAAACCTATGACCTCACCCGCTACCTGGAGCACCCACTCCGCAGCTTGGCTGGGACCTATGTGAGTATCCAGCGTAGGAATCTGGGAGTTGGGGCGGAGTGAGGAGTTGGGGAAAGACAGTCCTAACCGTGGAGGGTTCTGGTAAATGATGGGGTGAGGAGGGGCTCTTTGGCTCCCACCAGTCCCCCTGTCTGGTCTA
+
AAAAAFBFAFFFG1FG1FFAECHAF00EEEHHAEGE/FHHHHGHGGHHHFGHGCGCHEHHEDFHHDFGHHHEG//EGHFG0BGHHH/?ECGGAECEEHGHCHHGGEFGGHHGGFHGFHHHHHHHHGGFGGHFFHHHHG0?EGFHCC.AC-;;G0CGHGGGGGGGE?EFBFBFGGGGGEGGGGG@AFF@BFFFFFFFFFFFFFFFFFF@FFFEFF@?@@FFFFFFFFFFFFFFFFFFFFFF@FFFFFFFFF/
@M05620:37:000000000-D9766:1:1101:22578:6297 1:N:0:53
AGTGCCAGCTCTCAATCGCACAGGGGACCCAGGGCCTGGCCCCTCCATCCAGAAAACCTATGACCTCACCCGCTACCTGGAGCACCAACTCCGCAGCTTGGCTGGGACCTATGTGAGTATCCAGCGTAGGAATCTGGGAGTTGGGGAGGAGTGAGGAGTTGGGGAAAGACAGTCCTAACCGTGGAGGGTTCTGGTAAATGATGGGGTGAGGAGGGGCTCTTTGGCTCCCACCAGTCCCCCTGTCTGGTCTA
+
ABBAAFFFBFFFGFGGGFF2EAGHEAEEFEFEGGGEAFGGHHGHGGGDHGFGHFHGFFGHHHHHGGEGHFF>EEEGHHFBGFB?FGFHGCHHGE/EE3GHDFGEA/GHGGHHGGHHHHHHHHFHGGDGGGHHHHHHHHHGACHHCGGGGGGHHHHHGDGGHHGGGGHFFHHHCCGHHHHHGCCGGGGG;.ABFGFFGGEFFBGGEGFBFFFFFFBBBBFFFFFFFFFEFFFFFFFFFFFDBFFFFFFFBFB
@M05620:37:000000000-D9766:1:1101:6971:6301 1:N:0:53
AGTGCCAGCTCTCAATCGCACAGGGGACCCAGGGACTGGCCCCTCCATCCAGAAAACCTATGACCTCACCCGCTACCTGGAGCACCAACTCCGCAGCTTGGCTGGGACCTATGTGAGTATCCAGCGTAGGAATCTGGGAGTTGGGGAGGAGTGAGGAGTTGGGGAAAGACAGTCCTAACCGTGGAGGGTTCTGGTAAATGATGGGGTGAGGAGGGGCTCTTTGGCTCCCACCAGTCCCCCTGTCTGGTCTA
+
A1>>AD11AFCFFGGFDFFFAEFGFGG00BFHGA0/0AFE0FEHGGGG1FGG101BFE0AFH2GGGGGHHHGGG@EHFHGCGHECGFGG>GHGGGE>GHHGH1FEEHHGHHHHHHHGHFFHHHHGGFGGGHHHHFFHHHGGHDB/-<ACEEHFFHFGCGG0<<CEGHGHHHHHHHHHHHHGGGGGGGGE?FGFG;FFGGGGGGGG?B@FFFE?B??@@FFF/9BFFF?FEFFFFFFFFFF@FFFFFFFFFF
@M05620:37:000000000-D9766:1:1101:9810:6322 1:N:0:53
AGTGCCAGCTCTCAATCGCACAGGGGACCCAGGGCCTGGCCCCTCCATCCAGAAAACCTATGACCTCACCCGCTACCTGGAGCACCAACTCCGCAGCTTGGCTGGGACCTATGTGAGTATCCAGCGTAGGAATCTGGGAGTTGGGGAGGAGTGCGGAGTTGGGGAAAGACAGTCCTAACCGTGGAGGGTTCTGGTAAATGATGGGGTGAGGAGGGGCTCTTTGGCTCCCACCAGTCCCCCTGTCTGGTCTA
+
AA>>AFFFBFFFG4FGGGGCGGHGGFEGGGHH2EEEGGHHHHGHGGHHHHHHGCGHHGHHHHHHHBGHHHHGGEEEHGHHFGHHHH1?EHHHGGFGGHHHGHHGGGHHGHCGHHHFFHFFHHBGHGD/<E@GHHHHHG0FGHGHGG.>DACGH0A@@CGHGHGGGGHHFHHHGGGGG0CFGGGG.CFGEFFGGGFBFGGFFFFFFFFFFFFFFFFFFFFFFFFFFFFFFFFFFFFFFFFDFFFFFFFFFFB
@M05620:37:000000000-D9766:1:1101:19090:6334 1:N:0:53
AGTGCCAGCTCTCAATCGCACAGGGGACCCAGGGCCTGGCCCCTCCATCCAGAAAACCTATGACCTCACCCGCTACCTGGAGCACCAACTCCGCAGCTTGGCTGGGACCTATGTGAGTATCCAGCGTAGGAATCTGGGAGTTGGGGAGGAGTGAGGAGTTGGGGAAAGACAGTCCTAACCGTGGAGGGTTCTGGTAAATGATGGGGTGAGGAGGGGCTCTTTGGCTCCCACCAGTCCCCCTGTCTGGTCTA
+
ABAABFFFBFFFGGGGGGGGGGHHGGGGGGHHGGGGGGHHHHGHGGHHHHHHHHGHHGHHHHHHHHHHHHHGGEGGHHHHHHHHHHHHGHHHGGCGGHHHGHHGGGHHGHHHHHHGHHHHHHGHHGGGGGHHHHHHHHHGGHHHGGGGGGGHHHHHHGHHHHGGGGHEHHHHHHHHHHHHGGGGGGGGGGGGGGGGGGGGGGGGGGFFFFFFFFFFFFFFFFFFFFFFFFFFFFFFFFFFFFFFFFFFFF/
@M05620:37:000000000-D9766:1:1101:15763:6338 1:N:0:53
AGTGCCAGCTCTCAATCGCACAGGGGACCCAGGGCCTGGCCCCTCCATCCAGAAAACCTATGACCTCACCCGCTACCTGGAGCACCAACTCCGCAGCTTGGCTGGGACCTATGTGAGTATCCAGCGTAGGAATCTGGGAGTTGGGGAGGAGTGAGGAGTTGGGGAAAGACAGTCCTAACCGTGGAGGGTTCTGGTAAATGATGGGGTGAGGAGGGGCTCTTTGGCTCCCACCAGTCCCCCTGTCTGGTCTA
+
BCBBAFFFCFFFGEGFGGGCGGHCG?EFGGHGFGEFGGHHHHGHGGGHHFHHHGHHHEHGHHHHHHHHHHHGGECEHHHHBFHGHGEGFHHHGGGGGHHHDFHGGGGHGHFHGHFGHHHHHHHHHGGGCDHHHHHHHGFGGHHHGGGGGDEGFHHGHGHHHHGGEFHHHHHHHHHHHHHHGGGGGGGGEFGGGGGGGGGGGFFFGGFFFFFFFFFFFFFFFFFFFFFFFFFFFFFFFFFFFFFFFFFFFF0
@M05620:37:000000000-D9766:1:1101:10003:6365 1:N:0:53
AGTGCCAGCTCTCCATCGCACAGGGGACCCAGGGCCTGGCCCCTCCATCCAGAAAACCTATGACCTCACCCGCTACCTGGAGCACCCACTCCGCAGCTTGGCTGGGACCTATGTGAGTATCCAGCGTAGGAATCTGGGAGTTGGGGAGGAGTGAGGAGTTGGGGAAAGACAGTCCTAACCGTGGAGGGTTCTGGTAAATGATGGGGTGAGGAGGGGCTCTTTGGCTCCCACCAGTCCCCCTGTCTGGTCTA
+
AA>>AFFFBCFFG4BFFGF2E?GCFGEEFEHH2BEECEEHHHGHGGHGHGFHFHHCGGHHHFHHHFGHHHHEG>>EGGFG2BFGGHA?EGHB>ECFEH?3EHHGGGHHGHHHHHH3GGHHHHGHHGEADCGFHHHHHH0FEHHHGG.AD<<CH0DG<EHHHHGG..GF:C/CGHHHGCFGGGGG.CEGFFFGGF;BBBFGGGFGGFFFFFEFDFFFFFFFFFFFFFFFF.FF9AFFFFFFAEFFFFFFFF9
@M05620:37:000000000-D9766:1:1101:9509:6377 1:N:0:53
ACCACACCTTCTACAATGAGCTGCGTGTGGCTCCCGAGGAGCACCCCGTGCTGCTGACCGAGGCCCCCCTGAACCCCAAGACCAACCGCGCGAAGATGACCCAGGTGCGTGGCCCGCTACCTCTTCTGGTGGCCGCCTCCCTCCTTCCTGGCCTCCCGGAGCTGCGCCCTTTCTCACTGGTTCTCTCTTCTGCCGTTTTCCGTAGGACTCTCTTCTCTGACCTGCGTCTCCTTTGGAACTCTGCAGGTTCT
+
BB?AABA3CFCFGFGFCG5BFGHGEGGABAGGHFFEAEG?EHHHHGEEAEEFFGGFFGHEECEGEGGGGGGGHHEFGGGF0BFGGGGGGC/BCGGCGDHHHHGHAGF1>.CDGHF-@G?DFHHGHDGFFHHGHHGGGDGGGGGGGGGFGGBGFBFEGG@-;-9BFBBFBBFFFFFFFFFFFFFFFFFFFFFFFFBDFFFFFFFFDFBFFFFFFB/B/9BFFFFE??FBFFEFFFFFFFFFFFBFFF.AFFF
@M05620:37:000000000-D9766:1:1101:10006:6383 1:N:0:53
AGTGCCAGCTCTCAATCGCACAGGGGACCCCTGGCCTGGCCCCTCCCTCCCGACAACCTATGACCTCACCCGCTACCTGGAGCACCAACTCCGCAGCTTGGCTGGGACCTATGTGATTATCCAGCGTAGGACTCTGGGAGTTGTGGAGGAGTGAGGAGTTGGGGAAAGACAGTCCTAACCGTGGAGGGTTCTGGTAAATGATGGGGTGAGGAGGGGCTCTTTGGCTCCCCCCAGTCCCCCTGTCTGGTCTA
+
A1>AAF1B1BFFGFGFGGGGGGHHGEC00E00AABEDFHHAFE/AE/AAE/////AA>011B2DGGH1F00>EE/>GB@FGGHHHHCEGHHHGGEEEHGB/B<F/CHC/FFD12@2222@2F21@/?/<C?1?C1D100<>0=1..1.><</.00<0C</=/AC..../:;CGHHC00:C-9.9.9.-9;.9;CF09;9B0C0FGB;----/-99;--A/9BFBFFFFF-A-9AFFFFAB@F99/FBFFFF
@M05620:37:000000000-D9766:1:1101:7786:6409 1:N:0:53
AGTGCCAGCTCTCAATCGCACAGGGGACCCAGGGCCTGGCCCCTCCATCCAGAAAACCTATGACCTCACCCGCTACCTGGAGCACCAACTCCGCAGCTTGGCTGGGACCTATGTGAGTATCCAGCGTAGGAATCTGGGAGTTGGGGAGGAGTGAGGAGTTGGGGAAAGACAGTCCTAACCGTGGAGGGTTCTGGTAAATGATGGGGTGAGGAGGGGCTCTTTGGCTCCCACCAGTCCCCCTGTCTGGTCTA
+
ABAAAFFFBFFFGGGGGGGCGEHGGEGGEFGHGEGGGGHHGHGHGGHHHHHHHHHGHGHHHHHHHHHHHHHEGGEGHHGHHHGGHHHHGHHHGGGGGHDFEHHGGGHHGHHHHHHHGHGHHHFHHGFFCCGFGDGHHHFGGCG1ACGGGGGHHFHHHGHHHHGGGD.CGHHGHHHGFHHGGAEFDEBG.CFGGGC0FGGFF0FGGFFFEFFFFAFFFFFFFFFFFFFEFF...9;FFFFFAFFFFFF/;B9
@M05620:37:000000000-D9766:1:1101:21252:6413 1:N:0:53
GAGGCTGCTTTGGAAGAAACTCATAGATTACTGCAACAGTTCCCCCTGGACCTGGAAAAGTTTCTTGCCTGGCTTACAGAAGCTGAAACAACTGCCAATGCTACAGGATGCTACCCGTAAGGAAAGGCTCCTAGAAGACTCCAAGGGAGTAAAAGAGCTGATGAAACAATGGCAAGTAAGTCAGGCATTTCCGCTTTAGCACTCTTGTGGATCCAATTGAACAATTCTCAGCATTTGTACTTGTAACTGAC
+
A3AAAAFAFFFFGGGGGGGGGGFGHHGHHHHHHHBFGGGBGHHHHGGGHHHHHHHGHF2BBGHHHHHHHHHHHHHHHHHHHHHHHHHHHGHHHHHHHGHHHGGHFFFGHHHHHHHHGGGGHHHFHHGHHHGHFHBDG3GGHHB1FFGCGGHHBGHAGHHHDHHGHHHHHHHHHHHFGGHHHHGGHHGHHHHHGGGGGFHFHHHHHGHFHDHHHFBGGHHHHHFHHHHHFHGGGGGGFGGGGGGGGGGGGGF
@M05620:37:000000000-D9766:1:1101:21247:6432 1:N:0:53
GAGGCTGCTTTGGAAGAAACTCATAGATTACTGCAACAGTTCCCCCTGGACCTGGAAAAGTTTCTTGCCTGGCTTACAGAAGCTGAAACAACTGCCAATGTTCCACAATATGATACCCGAAAGAAAACTCCCATAAAAGACCACAAGAGAAAAAAAGATGATAAAACAAAATGGAGAAAAAGACGAACATTTGCTCTAGAACACTCTTGTAGACCAAATAAAACAATTCTGAGCATTTGGACTTAAAAGAG
+
A?AA>AFAFFDDG4BBFGABGGHHGGFFFHGFGB4FCHBDGDABAEA222BFGHFBB323BDGDFGGBBFGGGFG3BBFFHFBFG33GBFBFGHHFFHGH@F44BB@13B44@BBF33?////3B?EB3B?/??B34F3/22B/??F?0B22B@///?<111?<1??//001111010100../.--<-000:00;C:0<0:/;0/;CG00:C009.9000;;9.990009;0/9CCG00/90;009;0..
@M05620:37:000000000-D9766:1:1101:8271:6442 1:N:0:53
GAGGCTGCTTTGGAAGAAACTCATAGATTACTGCAACAGTTCCCCCTGGACCTGGAAAAGTTTCTTGCCTGGCTTACAGAAGCTGAAACAACTGCCAATGGATGCTACCAGTAAGGCAAGTCTCATCGCCGACTCCCAGGGAGACCACGAGCTGATGAAACACTGGCAAGTCAGGCAGGCCTTTCCGATTTCGCACTCTTGTGGATCCAATTGACCCCTTCTCAGCCTTTGTACTTGTAACAGACCAGCCA
+
AAAAAACAFFFFGGGGGGGGGGHHFHFHHHHDFHCHGHHHHHHHHGGGHHFHHHHF3FFHHHHHHHHHFFHFHGFHHHHHHHCHHHEGDGFHHHHHGHHGH333B3FD13@B3F4331BF3??4443B??EE@/?F/0B?//////0??//<?CF1???1F0?1?0F0<CD1=F0FAF-CCGHFHHG.<A.;;CE@DG0;G::.;0;CCB9B099:/999:0090;/CCBBB000;0C0;9/;/.:BAAE.
@M05620:37:000000000-D9766:1:1101:8289:6448 1:N:0:53
GAGGCTGCTTTGGAAGAAACTCATAGATTAATGCAACAGTTCCTCCTGGAACTGGACAAGTTTCTTGACTTGCTTACTGAAGCTGAAACAACTGCCAATGGCTGCTACCCATAAGGACAGGCACCGAGAAGACTCGAAGGGAGGAAAAGAGATGATGAAAGAATGGCAAGCAAGTTAGCCATTGACGCTTTAGGACACTTGTGGACTGAAGGGAACAATTATCAGCATCTGAACTTTTAACTTCCAACCTA
+
>3>A3>4>@5B4F4BBFGFGGGHHHBGFFHABDD5BAGBGEA55A3BB3F3ABD3F232BDFGDDHGDA55BDDD5B5DFGG3BG33FAB1GHHHEHHHGE2B1B3BBFB3B33@33???1?1B?/>/>?3B3B3/?0F?DEF/?00C0?<01@122@@F1@<<11<0</<0<?<1>1><<<1111><...0<0<</.0000<.</0.;00/:.:::;0=00;09:9C0;0;;9;;;B0900000;;/.//
@M05620:37:000000000-D9766:1:1101:23340:6462 1:N:0:53
AGTGCCAGCTCTCAATCGCACAGGGGACCCAGGGCCTGGCCCCTCCATCCAGAAAACCTATGACCTCACCCGCTACCTGGAGCACCAACTCCGCAGCTTGGCTGGGACCTATGTGAGTATCCAGCGTAGGAATCTGGGAGTTGGGGAGGAGTGAGGAGTTGGGGAAAGACAGTCCTAACCGTGGAGGGTTCTGGTAAATGATGGGGTGAGGAGGGGCTCTTTGGCTCCCACCAGTCCCCCTGTCTGGTCTA
+
BAABBFFFBFFFGGGGGGGFGGHGGGGGGGHHGGGGGGHHGHGHGGHHHHHHGGHHHGHHHHHHHHHHHHHGGEGGHHHHFGHHHHHHGHHHGGGGGGHHGHHGGGHHGHHHHHHHHHHHHHHHHGEGGGHHHHHHHHHGGHHHGGGGGGGHHHHHHGHHHHGGGGHHHHHHHHHHHHHHGGGGGGGGCFFGGGCFGGGGGGGGGGFFFFFFFFFFFFFFFFFFFFFFFFFFFFFFFFFFFFFFFFFFFFB
@M05620:37:000000000-D9766:1:1101:11983:6464 1:N:0:53
GAGGCTGCTTTGGAAGAAACTCATAGATTACTGCAACAGTTCACCCTGGACCTGGAAAAGTTTCTTGCCTGGATTACAGAAGCTGAAACAACTGCCAATGCTACAGGATGCTACCCGTAAGGAAAGGCTCCTAGAAGACTCCAAGGGAGTAAAAGAGCTGATGAAACAATGGCAAGTAAGTCAGGCATTTCCGCTTTAGCACTCTTGTGGATCCAATTGAACAATTCTCAGCATTTGTACTTGTAACTGAC
+
>>>A>1BAFDBF1FBB11CABABE3GAGFAFHDGF1GCGAFF2FGHACGBFEFAG0BAGG1FGHEADFFGGA0ABEFGDFECFFEFG1B0/BGHDFHHFHFF2BF100FB>@BBBB?//?BF>FG0B?GFFGG1FHFGFEGFBGF?CG?/<FHE1/0@@<FFFDFDGFGGFBC?<F<?11@?1?<F<<>>FGCCGAFGH0DDFGDGGHGA<0:CGGGGFB;;;CCH0;0CG/:9FC0;B00;;C0CF;FFB
@M05620:37:000000000-D9766:1:1101:24049:6466 1:N:0:53
AGTGCCAGCTCTCAATCGCACAGGGGACCCAGGGCCTGGCCCCTCCATCCAGAAAACCTATGACCTCACCCGCTACCTGGAGCACCAACTCCGCAGCTTGGCTGGGACCTATGCGTATCCCGCGTCGGAATCTGGGAGTTGGGGCGGAGTGAGGAGTTGGGGCCAGACAGTCCTAACCGTGGAGGGATCTGGGGAATGATGGGGGGAGGAGGGGCTCTTTGGCTCCCACCAGTCCCCCTGTCTGGGCTATC
+
>3>>ADFFBFFFEGGGGFGGEGHHDAEEFEEHGDEEFEGGFGGHGGHGFHFFHFBHHA3BFEFHHHGFHHHGGEEEHHHFFGHHG?GHG3FGEGGGE33BEHHGGGHHDHHFH2??<DCDGDF/<//><<>GGD1G>>C01/AD<@@-BEC0;C0.//9/;B.-;;AAFBBB//B9BF=AE-;ADD.9;BBBB-9A./:///AF-BDFFDFDFFA-;//BFB//;EFFFFFA9/BFFF-9FBF9B.9B.F/
@M05620:37:000000000-D9766:1:1101:13826:6476 1:N:0:53
AGTGCCAGCTCTCAATCGCACAGGGGACCCAGGGCCTGGCCCCTCCATCCAGAAAACCTATGACCTCACCCGCTACCTGGAGCACCAACTCCGCAGCTTGGCTGGGACCTATGTGAGTATCCAGCGTAGGAATCTGGGCGTTGGGGAGGAGTGCGGAGTTGGGGAAAGACAGTCCTAACCGTGGAGGGTTCTGGTAAATGATGGGGTGAGGAGGGGCTCTTTGGCTCCCACCAGTCCCCCTGTCTGGTCTA
+
>A>AAFFBAFCFG1FBGGGAEAGCFGGAAE0AEAFF/FGAAGGAEFEADBAF10FGHGFFHF2FGGG@G0>EGE/EHFHHHHHAGH0FEGHHGGEE/GFG?FGGAEH0EH<1DBF21B>FGHBDF@C//ED1<FDGBF//</-AC@C-<<ACG0<@:@.CGBCC...9/;9BF0B90;BF?.9-9AB@CA?BFFF99/9BBBBFFF?>--;:9----@-/9BFB/BBAE-ABEFFFFFFB@E9BFF/FBFB
@M05620:37:000000000-D9766:1:1101:16401:6480 1:N:0:53
AGAACCCAAGATCACACGTCCTTATTACCGTCACCTTGGACAATCTCGTCTGCCTTCTTCTGCCCTAAAACAATACCTGGAGCCCCAACTCCGCCGCTTGGCTTGGACCTATGTGAGTATCCAGCGTAGGAATCTGGGAGTTGGGGAGGATTGAGGAGTTGGGGAAAGACAGTCCTAACCGTGGAGGGTTCTGGTAAATGATGGACTGAGGAGGGGCTCTTTGGCTCCCACCAGTCCCCCTGTCTTGCCTA
+
AA@AA>1>>>FDF1GAGGFAA03D333DB00AA0GAGA11BBFFH1D0AEGGDHB1F1FEHHH1/10B11A/A1ABB110>BB/FEAEE>FG/E?/>>?F/BBF//1BBB1<<B2B11BB>2B1B@CE//1B1<F>1F<F/@@G/>/<<<0>F<<0F.F0>1-<<CG.GCFC00<0G0/;-;:-...-9CFB000;00;0;09;/0;./0.999--9-ABFB/9;9BAAFF--;/9/9;-9-/9;9/9://
@M05620:37:000000000-D9766:1:1101:13311:6518 1:N:0:53
GAGGCTGCTTTGGAAGAAACTCATAGATTACTGCAACAGTTCCCCCTGGACCTGGAAAAGTTTCTTGCCTGGCTTACAGAAGCTGAAACAACTTCCACTGCTCCACGATGCTACACGTAAGGAAAGACTCCTAGAAGCCTCCAAGGGAGTCAAAGAGATGATGCAACAATGGCAAGTAAGTCAGGCATTTCCGCTTTAGCACTCTTGTGGATCCAATTCAAACATTCTCAGCATTTGTACTTGTAACTGAC
+
AAAABAFBFFFFGGGGFGGGGGGFBGGHHGHHHHHCHHHBFHHHHGGGHHHHHHHFHHHHGHHHHHHHHHHHHHHHHHHHHHHGHHHFHFHHF5@GG3FGFF33F2B/??E3433B1B2B0FECF03BG??33G3F3BF?GCFG2/<???2?>222F2@FGG>2FGB0/1??0?GC?DG1<@11<0.>G1><..<..=00=0CBG0G0<<:00/0;0<0C000:C;GHGGF/00;90000F00;;0CCBF/
@M05620:37:000000000-D9766:1:1101:26261:6545 1:N:0:53
GAGGCTGCTTTGGAAGAAACTCATAGATTACTGCAACAGTTCCCCCTGGACCTGGAAAAGTTTCTTGCCTGGCTTACAGAAGCTGAAACAACTGCCAATGCTACAGGATGCTACCCGTAAGGACAGGCTCCTAGCAGACTCCACGGGAGTAAAAGAGCTGATGAAACAATGGCAAGTAAGTCAGGCATTTCCGCTTTAGCACTCTTGTGGATCCAATTGAACAATTCTCAGCATTTGTACTTGTAACTGAC
+
A1AAAAFACFFFFGGGGCAGFGBGEFGHHHHHHFGFGHGFGHHHHGGGHFHHHHHBGFGGGHHHHHHHHHHHHHHFHHHHBGHHHHHGH0/FGFHHHHHGHHBGFCFFFGHHBHFFGECEGHH0>FGGHHGHFH11B0BGFHG0ECGCCGFB2DGFGHHHBHFDGHH0EHGGHHHFGHGHHHHGHHHHHHHHGGGGGHGHHHHHHHHFGECFHHGFFGGHHHFGGGG0FGFGGGGGGGGGGGGGGGGGFFC
@M05620:37:000000000-D9766:1:1101:26245:6555 1:N:0:53
GAGGCTGCTTTGGAAGAAACTCATAGATTACTGCAACAGTTCCCCCTGGACCTGGAAAAGTTTCTTGCCTGGCTTACAGAAGCTGAAACAACTTCCCATGCTACAGGAAGCTCCCCGTAAGGACCGGCTCCTAGCAGACTACCCGAGCATACAAGCGCTGCTAAAACAATGGCAAGTAAGTCAGGACTTTCCGCTTTAGCACTCTTGTGGATCCACTATAACCATTCTCAGCATTTGTACTAGTAACTGAC
+
>>AAAAFAFFFFGGGG1GGGGGHHHGGHHCHHHHEBGCGBGHHHHGEGHCHHHHHHHHHHGHHHHHFHHHHHHHGBHHHHHHHFGHFHH0GHHHHHHHHHGD21GHGH00?B11?EE//?0BFG?E/EE/FCFHFH1BBB100<?/<//???FGF?/A/>.>1=<DGHC<110CGFD=G0GGDGH/.<GHBCEC?CE0CFCGHHB00;9?FBFGFCB/0;90CFBFF09FBFBB0;;C0FB00;BFF/9;9
@M05620:37:000000000-D9766:1:1101:24146:6598 1:N:0:53
GAGGCTGCTTTGGAAGAAACTCATAGATTACTGCAACAGTTCCCCCTGGACCTGGAAAAGTTTCTTGCCTGGCTTACAGAAGCTGAAACAACTGCCAATGCTACCAGATGCTACCCGTAAGGAAAGGCTCCTAGCCGACTCCAAGAGAGTAAAAGAGCTGCTGCAACAATGGCAAGTAAGTCAGGCATTTCCGCTTTAGCACTCTTGTGGATCCAAATGAACCATTCTCAGCATTTGTACTTGTAACTGAC
+
BBBCCCFCFFFFGGGGGGGGGGHHHHHHHHHHHHHHFHHHHHHHHGGGHHHHHHGHGHHHHHHHHHHHHHHHHHHGHHHHHHHHHHFHHHHHHHHHHGHHCGGHH3BBG3DFDGHGGFGG0BGG3B?GHHGHD43BEEBDFHFGF0B2?F22DFGFHHHH11?1?FGHHGHH0FHG>GH1>F11>0<11>0=AGGGGHHHGGHHHHHGHGHFHH000;<CGHHGGGFFGGGGGGGGFFFGGGGGGFGGGGF
@M05620:37:000000000-D9766:1:1101:23836:6599 1:N:0:53
GAGGCTGCTTTGGAAGAAACTCATAGATTACTGCAACAGTTCCCCCTGGACCTGGAAAAGTTTCTTGCCTGGCTTACAGAAGCTGAAACAACTCCCCATGGATGCTACCAGTCAGGAGAGCCTACTAGACGACTCCCCAGGAGAACACGAGATGATGCAACCCTGGCCAGGACATGAGGCCTTTCCGCTTTAGCACTCTTGTGGATCCACTTGAACCCTTATCAGCATTTGTACTTGTTGCTGACCCACCG
+
A>AABBFBFFFFGGGG4GGGGGDHHHHFH5FGHH4BFFGBGHHHHGEGGBGHHHGHHB2BFHHHHHHHHHHHHHHBGHHHHHHHHBGHHGHHH@BF12BBFCG3F3B3?@3BB@32B1?//BFE234BBB/EE//3/<2?/?//02B2//B<FG221??G<?/00/00?<..>011>10../<0=0.<..<==0::G/GCH0;:00;/0/00:;099DF9/9CFBF00;9BBF0CF;;0.0;0CBBF.9..
@M05620:37:000000000-D9766:1:1101:21957:6712 1:N:0:53
AGTGCCAGCTCTCAATCGCACAGGGGACCCAGGGCCTGGCCCCTCCATCCAGAAAACCTATGACCTCACCCGCTACCTGGAGCACCAACTCCGCAGCTTGGCTGGGACCTATGTGAGTATCCAGCGTAGGAATCTGGGAGTTGGGGAGGAGTGAGGAGTTGGGGAAAGACAGTCCTAACCGTGGAGGGTTCTGGTAAATGATGGGGTGAGGAGGGGCTCTTTGGCTCCCACCAGTCCCCCTGTCTGGTCTA
+
BCAABFFFCFFFGGGGGGGGGGHGGGGGGGHHGGGGGGHHHHGHGGHHHHHHHHHHHGHHHHHHHHHHHHHGGGGGHGHHGHHHHHHHGHHHFGGGGHHHGHHGGGHHGHHHHHHHHHHHHHHHHGGDGGHHHHHHHHHGGHHHGGGGGGGHHHHHHGHHHHGGGGHHHHHHHHHHHHHHGGGGGGGGEGGGGGFGGGGGGGGGGGFFFFFFFFFFFFFFFFFFFFFFFFFFFFFFFFFFFFFFFFFFFFF
@M05620:37:000000000-D9766:1:1101:17135:6746 1:N:0:53
AGTGCCAGCTCTCAATCGCACAGGGGACCCAGGGCCTGGCTCCTCCATCCAGTAAACCTATGACCTCACCCGCTACCTGGAGCACCAACTCCGCAGCTTGGCTGCGACCTATGTGAGTGTCCAGCGCAGGAATCTGGGAGTTGGGGAGGAGTGAGGAGTTGGGGAAAGACAGTCCTAACCGTGGAGGGTTCTGGTAAATGATGGGGTGAGGAGGGGCTCTTTGGCTCCCACCAGTCCCCCTGTCTGGTCTA
+
A>AAAFF11CFFGGGGGGGGGGHCGGG?0EAFFEEG/FGH0FFEHHFGFF1G21DGHHHCGH2FGHHBGABEEE@EHFHHHGHGHHHHGHHHGGEEGHHH/0G////>C/GFBBDDHD11BDGHFG/<B//?1?GFHCFCE0=GCG.>C?.<CGD<0CC/0:-:...C:CCFHGGFB0BAAGE99ABG9CFFGGGGFGFFBBFFFFB-;A?999=---ABFBF/BFF-E-9AEFFFFEEB@ABFFF/9/B9
@M05620:37:000000000-D9766:1:1101:14516:6767 1:N:0:53
ACCACACCTTCTACAATGAGCTGCGTGTGGCTCCCGAGGAGCACCCCGTGCTGCTGACCGAGGCCCCCCTGAACCCCAAGGCCAACCGCGAGAAGATGACCCAGGTGAGTGGCCCGCTACCTCTTCTGGTGGCCGCCTCCCTCCTTCCTGGCCTCCCGGAGCTGCGCCCTTTCTCACTGGTTCTCTCTTCTGCCGTTTTCCGTAGGACTCTCTTCTCTGACCTGAGTCTCCTTTGGAACTCTGCAGGTTCT
+
CCBCBCCCFFFFGGGGGGGGGGHHFGGGHGGHHGGGGGGGGHHHHGGGEGGGHHHHHHHGGGGGGGGGGGGHHHHGGGGHGHHHHGGGGGGGFGHHHHGHHH/GFHHHHGHGGHHGGGGGHHHHHHHHHHECHHGGGGGHGHHGHGGGGGGGGGGGGDGGGDGGGGFFFFFFFFFFFFFFFFFFFFFFFFFFFFFFFFFFFFFFDFFFFFFFFFFFFFFFFFFFFFFFFFFFFFFFFFFFFFFFFFFFFFF
@M05620:37:000000000-D9766:1:1101:14496:6767 1:N:0:53
ACCACACTAGCTACAATGCGCTGCGTGGGGCCCACGAGGAGCACCCCTTGCTGCTGACCGAGGCCCCCCTGAACCCCAAGGCCAACCGCGCGAAGATGACCCAGGTGCGTGGCCCGCTACCTCTTCTGGTGGCCGCCTCCCTCCTTCCTGGCCTCCCGGAGCTGCGCCCTTTCTCCCTGGTTCTCTCTTCTGCCGTTTTCCGTAGGACTCTCTTCTCTGACCTGCGTCTCCTTTGGAACTCTGCAGGTTCT
+
>1AA>>A111BBB1BBFG1AEEGGGEE00AA/A/BA/A/A/B/BBBEAABBD1GFGFFF/>///FEE>>>/B1FGEE/EGEG??GEC@>B/>BCC/FGGHHHFEEHH<@FA<CH<<@C-CHHHHH0<C0CGGHHG-AEGGGGGGGFFGGGGGGGGGFF@9;9ABF;@B@@FFFFF/9BFFFFFFFFFFFFFF/B@FFFFFFFB-ABFFFFFFFFBFBFF/B:BB-@B;BFFFFFFFEFFFFFFFFFFFFFF
@M05620:37:000000000-D9766:1:1101:9466:6783 1:N:0:53
AGTGCCAGCTCTCCATCGCACAGGGGACCCAGGGCCTGGCCCCTCCATCCAGAAAACCTATGACCTCACCCGCTACCTGGAGCACCCACTCCGCAGCTTGGCTGGTACCTATGTGAGTATCCAGCGTAGGAATCTGGGAGTTGGGGCGGGGTGAGGAGTTGGGGAAAGACAGTCCTAACCGTGGAGGGTTCTGGTAAATGATGGGGTGAGGAGGGGCTCTTTGGCTCCCACCAGTCCCCCTGTCTGGTCTA
+
>A>>>FFFAFFFG4FGGGE2E2BAA2AAEBFGBBEBFAFGFHFGGGHHGHGHGHGBFEHHFFFHHFHFGHHCE>>EHGHH2BFEFG11?FG2>ECEEHFH/3BFE3BGH?3BFFH3FF3?B?BFCD?/BE22FHD1GH0/?<F1@<.<D-;;B.A99C;BFFAF?AEF/F/9BBBFFFFA-:;@.9AD99AFFFBF/BFFFFFFFFDCEAFBDFC;FDFFFFFFFFFFEBF?AF/;/BE.-.;FF/BFFF/
@M05620:37:000000000-D9766:1:1101:16697:6797 1:N:0:53
GAGGCTGCTTTGGAAGAAACTCATAGATTACTGCAACAGTTCCCCCTGGACCTGGAAAAGTTTCTTGCCTGGCTTACAGAAGCTGAAACAACTGCCAATGCTACAGGATGCTACCCGTAAGGAAAGGCTCCTAGAAGACTCCAAGGGAGTAAAAGAGCTGATGAAACAATGGCAAGTAAGTCAGGCATTTCCGCTTTAGCACTCTTGTGGATCCAATTGAACAATTCTCAGCATTTGTACTTGTAACTGAC
+
AAAAAAFAFFFFGFGGGGGGGGBGFEGHHGHGHHGCFFHGHHFHHGGGHEGHHHHH3AGHHHHGHHHGHHFHHHHGHHGGHHFGHFFHHCGHHHHGGFHHBB@B3B??GHHHGBGHG?EEHGHHHEBFGGGHHBGHHG3FEGGGFCFHGGGFHHFEGHHHHHHHHGHHHGHHHHHFFGH1>F<FGHE>GHHHGGGGG0D0DGGHHHHGHGHGFHHHHHBGGG;CHHGHHHFGGCFF0FFFFGGGFFFFFCB
@M05620:37:000000000-D9766:1:1101:24988:6802 1:N:0:53
GAGGCTGCTTTGGAAGAAACTCATAGATTACTGCAACAGTTCCCCCTGGACCTGGAAAAGTTTCTTGCCTGGCTTACAGAAGCTGAAACAACTGCCAATGTTCCAACAGGCTACCCCTAAGAAAAAACTCCTACAAGAATACACGAGAGTAAAAAACCTGATGAAACAATGACAGGAAAGAAATCAATTATTTCTTCATTACCCCTCTTGAGCAAACAATAGAATAATTATCATCTTTAGTACTAACAAAC
+
AAAA>1BAFFBFFF1AB1FBFG1GGFFGHCGHFGB1GFHFGF2BGGEFEFGFGHEFB1CFGHHHHHHFFGHBBGFBFGFHHHFFGBBFB0B?FCFGHEGH2B@B2B1>0//E@0FB///0>1B00B//BBG<F11B1B0111<1///</<2122<//?00?11?<1??F<11>11.0>000<<00<00<<000=00=000=D0/.;.:0<;0:0/C...0009;009;0;00;B0;;C009B0;00C/0..
@M05620:37:000000000-D9766:1:1101:15179:6813 1:N:0:53
GAGGCTGCTTTGGAAGAAACTCATAGATTACTGCAACAGTTCCCCCTGGACCTGGAAAAGTTTCTTGCCTGGCTTACAGAAGCTGAAACAACTGCCAATGCTCCAGGATGCTACCCGTCAGGAAAGGCTCCTAGAAGACTCCAAGGGAGTAAAAGAGCTGATGAAACAATGGCAAGTAAGTCAGGCATTTCCGCTTTAGCACTCTTGTGGATCCAATTGAACAATTCTCAGCATTTGTACTTGTAACTGAC
+
BBBCBCFCFFFFGFGGGGGGGGHGHFGHHH4DG5BFFHH5DAF3AEAF2GHFHGHHFHCFBFHDGFG5AGFHFHH3GHHHHHGFGFHHHBGHHHHHHHHHGB3BB3B?3@GFFFCGE?/?>CFCGBCGHGGHHEB3F3FFHHG2BCBGG?GGBFDFBFFHFHHEFGHHH1D=CF?F?FD<>F11>FA1>1F1<CD?EB<0DGCGGG<GGGG:CHFH0C0C::GHFCHHGBBFF0CB0C0CFF0;9BBFFF9
@M05620:37:000000000-D9766:1:1101:22780:6836 1:N:0:53
GAGGCTGCTTTGGAAGAAACTCATAGATTACTGCAACAGTTCCCCCTGGACCTGGAAAAGTTTCTTGCCTGGCTTACAGAAGCTGAAACAACTGCCAATGCTACAGGATGCTACCCGTAAGGAAAGGCTCCTAGAAGACTCCAAGGGAGTAAAAGAGCTGATGAAACAATGGCAAGTAAGTCAGGCATTTCCGCTTTAGCACTCTTGTGGATCCAATTGAACAATTCTCAGCATTTTTACTTGTAACTGAC
+
A?AAAAF>FDD4FA5BCGBFGGHHHHHHGGGFHB4GFHGHHGFGHGEFAFFGHHGFB3CGGGHFHHHBBGHHHHHBBFGGHHGHHBEGFG?FGHHGFHHHGBBFG@3BFBGHBBBF11/?BB?BFBB?BFFHG4GHFGFGCFBGB??G?<?FHG2<2@FGFF@@@FGFG<GCG<?F?FG?>F1=>F.>>1>F.CGFGFGFFFGHHHHFHDCCGHFGG;0;;CCCHGB0CHFFGFGG0CEFGFFFECFCBFF
@M05620:37:000000000-D9766:1:1101:12826:6849 1:N:0:53
AGTGCCAGCTCTCAATCGCACAGGGGACCCAGGGCCTGGCCCCTCCATCCAGAAAACCTATGACCTCACCCGCTACCTGGAGCACCAACTCCACAGCTTGGCTGGGACCTATGTGAGTATCCAGCGTAGGAATCTGGGAGTTGGGGAGGAGTGAGGAGTTGGGGAAAGACAGTCCTAACCGTGGAGGGTTCTGGTAAATGATGGGGTGAGGAGGGGCTCTTTGGCTCCCACCAGTCCCCCTGTCTGGTCTA
+
AAAAAFFFBFFFGF5GGGFCGGHFFA?EFGGD2EEGFFGGGHGHGE2GHGFHGBBBGEHHHDGGGEGHHHHGGEGGHHHH2FGHHHCGEGHC3FBFGFFFEHHGGGHHGHGHHHHHHHHGHHEGHGEDGGGHHHHHFHGEEGHHGGECGGGHHHHHFGHHHHGGEDHFHHHHHHHHFHHGGGHFDEGGDFFFGGFGGGGGFGGEGGDFFFFFFFFFFFFFFFFFFFFFFBFFFFFFFFFFFFFFFFFFFF/
@M05620:37:000000000-D9766:1:1101:12844:6849 1:N:0:53
AGTGCCAGCTCTCAATCGCACAGGGGACCCAGGGCCTGGCCCCTCCATCCAGAAAACCTATGACCTCACCCGCTACCTGGAGCACCAACTCCACAGCTTGGCTGGGACCTATGTGAGTATCCAGCGTAGGAATCTGGGAGTTGGGGAGGAGTGAGGAGTTGGGGAAAGACAGTCCTAACCGTGGAGGGTTCTGGTAAATGATGGGGTGAGGAGGGGCTCTTTGGCTCCCACCAGTCCCCCTGTCTGGTCTA
+
BCABAFFFCFFFGDGGGGGGGGHGGGGGGGHHFEGGGGHHHHGHGGHHHHHHHHHHHGHHHHHHHHHHHHHGG>EEHHHHFGHHHHHGEHHHHHGHHHHHGGHGGGHHGHGHHHHHHHHHHHHHHGGGGGHHHHHHHHHEGHHHGGGGGDEGHHHHHGHHHHGGGGHHHHHHHHHHHHHHGGHG?EGGEGGGGGGGFGGGGGGGGGGFFFFFFFFFFFFFFFFFFFFFFFFFFFFFFFFFFFFFFFFFFFB
@M05620:37:000000000-D9766:1:1101:10610:6866 1:N:0:53
GAGGCTGCTTTGGAAGAAACTCATAGATTACTGCAACAGTTCCCCCTGGACCTGGAAAAGTTTCTTGCCTGGCTTACAGAAGCTGAAACAACTGCCACTGCGAAAGGATGCTCCCCGTAAGGCCCCGATAATCGACAAATGCCCGGAAATCACCGCGATGCTGCACCCATGGCAAGTAAGTACGGCCTTTCCGCTTTAGCTCTCATGTGAATCACCTTGACCACTTCTCAGCAATTGGACTTGTACATGAC
+
>11>AACAFFFFGFGGFGGGGGFGFFHHHBGHHHHBHHGAGHHHHGCGEGHHHHGHHHBGHHHHGHHHHHHHHHFGHHHGHHHHHHHHHHHHHGHHF1BB1/>//>>FB1FB1BEC//>?G10/?//////B2?0///011@@0/</</1?110>A@--<.000///<C///./:;:C0<000..;;.9FBB9..A.09000;900;;009CB0/9000/;BFABFF////9/-/;9//9//;9BF////9
@M05620:37:000000000-D9766:1:1101:19069:6896 1:N:0:53
AGTGCCAGCTCTCAATCGCACAGGGGACCCAGGGCCTGGCCCCTCCATCCAGAAAACCTATGACCTCACCCGCTACCTGGAGCACCAACTCCGCAGCTTGGCTGGGACCTATGTGAGTATCCAGCGTAGGAATCTGGGAGTTGGGGAGGAGTGAGGAGTTGGGGAAAGACAGTCCTAACCGTGGAGGGTTCTGGTAAATGATGGGGTGAGGAGGGGCTCTTTGGCTCCCACCAGTCCCCCTGTCTGGTCTA
+
>1>AAD@@>FC31FGFGGFFGE0GCAEEGECGFEAEF//FBGGFGFHHHHGH1BFFGEHFHFGGHHGFHHHFGGGGHHHGHHHGHHHHGHHHGG/EGGHHGHHFEFHHGHHHHHHHHHHHHHHHHGFGGGHHHHHHHHHGGHHHGGGGGGGHHHHHHGHHHHGGGGHHHHHHHHHHHHHHGGGGGGGGCFGGGGGGGGGGGGGGGGF@FFFFFF@@@@FFFFFFFFFFFFFFFFFFFFFF@FFFFFFFFF:
@M05620:37:000000000-D9766:1:1101:18623:6958 1:N:0:53
GAGGCTGCTTTGGAAGAAACTCATAGATTACTGCAACAGTTCCCCCTGGACCTGGAAAAGTTTCTTGCCTGGCTTACAGAAGCTGAAACAACTGCCAATGCTACAGGATGCTACCCGTAAGGAAAGGCTCCTAGAAGACTCCAAGGGAGTAAAAGAGCTGATGAAACAATGGCAAGTAAGTCAGGCATTTCCGCTTTAGCACTCTTGTGGATCCAATTGAACAATTCTCAGCATTTGTACTTGTAACTGAC
+
AAAAA?FBFFFFGGGGGGGGDGGFFGGHHHHHFHFFFGHFGHFHHGCGHGHCHHHGHHHHHHHHHFFGHHHHGHHGHHGGHGHHHHHHHGHHGHHHHHHHHFBG3B?FGHHHHHHHGGGGHHHHHGBGGGGHG4FHHFGHHHHHFGGHGGHHGHFFHHHHFHGEHHHHHHHFHHGF?GGDGHFHHHHHHHHHGGGGGEHGGHHHHHHHHGHFHHHHGHEHHHFGHHHHHHGGBBFG0FGGGFGGGGGGGGF
@M05620:37:000000000-D9766:1:1101:12729:6966 1:N:0:53
GCGGCTGCTTTGGAAGAAACTCATAGATTACTGCAACAGTTCCCCCTGGACCTGGAACCGTTTCTTGCCTGGCTTACAGAAGCTGAAACAACTGCCCATGCTACAGGATGCTCCCCGTAATGACCGGCTCCTCGCCGCCTCCCCGGGAGTCCCAGCGCTGATGAAACCATGGCAAGTAAGTCCGGCCTTTCCGCTTTAGCACTCTTGTGGATCCCATTGACCCATTCTCAGCATTTGTACTTGTAACTGAC
+
>11AAAA>FFFFB1BBBABGGG1F3DDGH1BFGH11B0BDDGHHHGFG/0BFGFAGF1AEBFHHFDGGHHHGHFB1FGHGHHHGH11FGFGHHHHH>BFFFGGF1BEGEEGGFHFGGEG//2211>EG@?FG0/BCCCGCCH//>C---AC0<0<GCGGG.:C0;0CCCBGBGHHGHBBFGG0C@A?EGGGGGGGGGGGGGGGFFFFFFFFFFF-//:FF/B-ABBFFFFFFFFFBBBFF/BFFF9FBFBB
@M05620:37:000000000-D9766:1:1101:16040:6974 1:N:0:53
ACCACACCTTCTACAATGAGCTGCGTGCGGCTCCCGAGGAGCACCCCGCGCTGCTGACCGAGGCCCCCCTGAACCCCAAGGCCAACCGCGAGAAGATGACCCAGGTGAGTGGCCCGCTACCTCTTCTGGTGGCCGCCTCCCTCCTTCCTGGCCTCCCGGTGCTGCGCCCTTTCTCACTGGTTCTCTCTTCTGCCGTTTTCCGTAGGACTCTCTTCTCTGACCTGCGTCTCCTTTGGAACTCTGCAGGTTCT
+
A11AA?1>1CCFBGGCDFABE1F1EBA000E0A/FE/AE/AGG0GFCE/>E/>/1BBG0>/EEEE>EEE</0FE/EG/A?CCHG/FGGG?/<//C1111FGG.GFFF10><...<-<AC@GBCCCCGCGHFC.G@?-.;E.CBA/0;CFFF?9BA9AA--;-/;B@@?>-/9/9F/BB99/B/BBFB/B9/9//-;-BEBFBFABFBBFF/9///::B/9//:F---;99B99FF///B//99B/B?F9:B
@M05620:37:000000000-D9766:1:1101:19310:6974 1:N:0:53
GAGGCTGCTTTGGAAGAAACTCATAGATTACTGCAACAGTTCCCCCTGGACCTGGAAAAGTTTCTTGCCTGGCTTACAGAAGCTGAAACAACTGCCAATGCTACAGGATGCTACCCGTAAGGAAAGGCTCCTAGAAGACTCCAAGGGAGTAAAAGAGCTGATGAAACAATGGCAAGTAAGTCAGGCATTTCCGCTTTAGCACTCTTGTGGATCCAATTGAACAATTATCAGCATTTTTACTTGTAACTGAC
+
>3AA>AFAFDDDGB5BAGBGGGHHHHHHHFBFGG4ECGFGHEFFGEEFCFBFHHFBB32BBFHFGHGBBBGFFGH3BBBFHFBFG33FBB?FHHHGBEFGBB4BFB31BBFFBBBB??/?BBB?????3B?FF4BEBB?B?2BB?/????2@F22/<@@@<@2>@??0???100???1?1>F11>>.>>>11<><<.0=<0D<C==<DCA;:<C0C0;0;00</0;0;;0;0;09;0;.C;99CBCF9;FC
@M05620:37:000000000-D9766:1:1101:15071:6989 1:N:0:53
GAGGCTGCTTTGGAAGAAACTCATAGATTACTGCAACAGTTCCCCCTGGACCTGGAAAAGTTTCTTGCCTGGCTTACAGAAGCTGAAACAACTGCCAATGCTACAGGATGCTACCCGTAAGGAAAGGCTCCTAGAAGACTCCAAGGGAGTAAAACAGCTGATGAAACAATGGCAAGTAAGTCAGGCATTTCCGCTTTAGCACTCTTGTGGATCCAATTGAACAATTCTCAGCATTTGTACTTGTAACTGAC
+
AABBAAFBFFFFGGGGGGFGGGHHHHHHHHHHHHGHFHHGHHHHHGGGHHHHHHHHHGHHBGHHHHHHHHHHHHHGHHHHHHHHHGGHHHHHHHHHHFHGCG@GH3GFHFHGHGBGEF/EF3?GH00FGGGHHFHF3CB3FGHC2/CGGGHHHH2CGAGHFHDDBFHHGBGBF<?FF1G11=DFFFHC1FGGGDGGE0D0DDGHGFFGGCG0:CGHF0CHGCGHH0;CCGG/BFBF0C0C0;FGGGG0FG/
@M05620:37:000000000-D9766:1:1101:16710:7000 1:N:0:53
GAGGCTGCTTTGGAAGAAACTCATAGATTACTGCAACAGTTCCCCCTGGACCTGGAAAAGTTTCTTGCCTGGCTTACAGAAGCTGAAACAACTGCCAATGCTACATGATGCTACCCGTAAGGAAAGGCTCCTAGAAGACTCCAAGGGAGTAAAAGAGCTGATGAAACAATGGCAAGTAAGTCAGGCATTTCCGCTTTAGCACTCTTGTGGATCCAATTGAACAATTCTCAGCATTTTTACTTGTAACTGAC
+
BAABBBFBFFFFGGGGGFGGGGGHHGFGHHHHHHHHHGHHHHHHHGGGHHHHHHHHGFHHHHHHHHHHHHGGHHHGHHHHHHHHHGHHHHHHHHHEHEHFHB4BB4@BGBFFFB2FEE/?BC?FG00?GHAGHFHH3?GEGBBF?FDHCCFDHB2/@FHHHGFFGHFEE1<1F<1C?<F??F=1>0.><=F1..>..=0000CCGDG0C.CCG/::0;0<C00;GCGFHHH/00;F0;A;CB9;0;C;B0/
@M05620:37:000000000-D9766:1:1101:12827:7000 1:N:0:53
AGTGCCAGCTCTCAATCGCACAGGGGACCCAGGGCCTGGCCCCTCCATCCAGAAAACCTATGACCTCACCCGCTACCTGGAGCACCAACTCCGCAGCTTGGCTGGGACCTATGTGAGTATCCAGCGTAGGAATCTGGGAGTTGGGGAGGAGTGAGGAGTTGGGGAAAGACAGTCCTAACCGTGGAGGGTTCTGGTAAATGATGGGGTGAGGAGGGGCTCTTTGGCTCCCACCAGTCCCCCTGTCTGGTCTA
+
BCCBBFFFCFFFGGGGGFFGGGHHGGGGGGHHGGGGGGHHHHGHGGHGHHGHHHHHHGHHHHHHHHHHHHHGGEFGHHHHHHHHHHHHGHHHGGGGGHHHGHHFGGHHGHHHHHHHHHHHHHHHHGGGGGHHHHHHHGHGGHHHGGGGGGGHHHHHHGHHHHGGGGHHHHHHHGHHHHHHGGEADGGGAFGGGGCFGGGGGGGGGGFFFFFFFFFFFFFFFFFFFFFFFFFFFFFFFFFFFFFFFFFFBFB
@M05620:37:000000000-D9766:1:1101:6634:7004 1:N:0:53
GAGGCTGCTTTGGAAGAAACTCATAGATTACTGCAACAGTTCCCCCTGGACCTGGAAAAGTTTCTTGCCTGGCTTACAGAAGCTGAAACAACTGCCAATGCTACAGGATGCTACCCGTAAGGAACGGCTCCTAGCAGACTCCACGGGAGTAAAAGCGCTGCTGAAACAATGGCAAGTAAGTCAGGCATTTCCGCTTTAGCACTCTTGTGGATCCAATTGAACAATTCTCAGCATTTGTACTTGTAACTGAC
+
>3>AAAFAFFFFGGGGGFGGGGGHHGHHHFHHHHHGFHHFGHHHHGGGHFHHHHHHHHHHHHHHHHHHHHHHHHHFHHHGHHHHHFHHHHHHH3GG3BGHHHBEHHGHFEGH4GHHGE/?0BGF0?/E/?FGFF32??FG2F22?<</<CG2@GH0?AED/?1>FHHGFGG1>>GFFHDHHHGHHC.GGFHHGGGGGHHHHHHHGHHGHD:CFGG0C9BFBFFFGGGGGGGGGGFFFC;FGBFGG0F0BBB
@M05620:37:000000000-D9766:1:1101:13755:7007 1:N:0:53
ACCACACCTTCTACAATGAGCTGCGTGTGGCTCCCGAGGAGCACCCCGTGCTGCTGACCGAGGCCCCCCTGAACCCCAAGGCCAACCGCGAGAAGATGACCCAGGTGAGTGGCCCGCTACCTCTTCTGGTGGCCGCCTCCCTCCTTCCTGGCCTCCCGGAGCTGCGCCCTTTCTCACTGGTTCTCTCTTCTGCCGTTTTCCGTAGGACTCTCTTCTCTGACCTGAGTCTCCTTTGGAAATCTGCAGGTTCT
+
BCBCBBCCFFFFGGGGGGGGGGHHGGGGHGGHHGGGGGGGGHHHHGGGGGGGHHHHHHHGGGGGGGGGGGGFHHHGGGGHGHHHHGGGGGGGGGHHHHHHHHEGFHHHGHFGGHHGGGGGHHHGHHHHHHFDHHGGGGGHGHHGHGGGGFGGGGGGGDGCADGGGGFFFFFFFFFFFFFFFFFFFFFFFFFFFFFFFFFFFFFFDFFFFFFFFFFFFFFFFFFFFFFFFFFFFFFEFFFFFFFFEFFABFF
@M05620:37:000000000-D9766:1:1101:13738:7014 1:N:0:53
ACCACACCTTCTACAATGAGCTGCGTGCGGCTCACGAGGAGCACCCCTTGCTGCTGACCTAGGCCCCCCTGAACCCCAAGGCCAACCGCGAGAAGATGACCCAGGTGCGTGGCCCGCTACCTCTTGTGGTGGCCGCCTCCCTCCTTCCTGGCCTCCCGGCGCTGCGCCCTTTCTCACTGGTTCTCTCTTCTGCCGTTTTCCGTAGGACTCTCTTCTCTGACCTGCGTCTCCTTTGGAAATCTGCAGGTTCT
+
A>AAAAA1B1BBBFBFGF1BA1CHCAA00AE0B11B////ACAFGCA/BBEEGFHGB0F1B@FFFEGEE>>F1GG?E?EHGH?GHGGE>E/><CH1BFGHHHAGFHH1CFCCCF/<<CCCHHHHH1>F.CCCGHGG?AEHGHHCHHHHHHHFGGFFGBG;:;?AF@@F@@FFFFF/BFFFFFFFFFFFFFBFF/@FFFFFFFF?BFFFFFFFFFBBFBB/B;9F?@B@FFFFFFFFFF/B/FFFFFFFFBF
@M05620:37:000000000-D9766:1:1101:16706:7019 1:N:0:53
GAGGCTGCTTTGGAAGAAACTCATAGATTACTGCAACAGTTCCCCCTGGACCTGGAAAAGTTTCTTGCCTGGCTTACAGAAGCTGAAACAACTGCCAATGCTGCATGATGCTACCCGTAAGGAAATGCTCCTAGAAGACTCCAAGGGACTAAAAAAGCTGATGAAACAACGGCAAGTAAGGCAGGCATTGCTTCTGTAGACCTCTGGTGCATCCAATTTAACAATTCTCAGCAGTTTTAATTGTAACTGAC
+
A?AAAACACDDFGFFFFGFGGGHHHHDEGFFFHH4EFHFGGFFFFGEF22BGHGEB332BBDFBFDDBBBBGFHHBFFGFGGHHGBBFBF?BGHHB3GFBGB4BF@B@B@B3BB2B?>/?BC3?BB3BBB3BB4BE3BBBB33?2/??/022F22/?@<F@22@?1<0///<>--<1<<11<0.<..0=0=000=00<0000CCC000:0;00/000;0<;0;;;0;0CFF/0.9;0CB00;0;00=0;;;
@M05620:37:000000000-D9766:1:1101:16116:7024 1:N:0:53
AGTGCCAGCTCTCAATCGCACAGGGGACCCAGGGCCTGGCCCCTCCATCCAGAAAACCTATGACCTCACCCGCTACCTGGAGCACCAACTCCGCAGCTTGGCTGGGACCTATGTGAGTATCCAGCGTAGGAATCTGGGAGTTGGGGAGGAGTGAGGAGTTGGGGAAAGACAGTCCTAACCGTGGAGGGTTCTGGTAAATGATGGGGTGAGGAGGGGCTCTTTGGCTCCCACCAGTCCCCCTGTCTGGTCTA
+
AABAAFFFBFFFGGGGGFFFE?GHFEGFGE2FFGGGF2FGGHGEFGHHHGFHEH3FGFC3GHFGHHG3GGHFGGFGHFGGHHHGGGHEGGHHGE/EGHHHEHGF/EGHGHHHHFDGHHHHHHHHHCEGGGHGHHHHGGHFGHHHFGGGGGGFHHGGHGHHHHCCGFGHHHFHFFCHHHHHGGGGGGGGGFGGGGGGGGGGGGFBFGFFFF?FFFFFFAFFFFF/BBBEFFFFFFFFFFFFAFFFFFFFFFF
@M05620:37:000000000-D9766:1:1101:16094:7026 1:N:0:53
AGTGCCAGCTCTCCATCGCACAGGGGACCCAGGGCCTGGCCCCTCCATCCAGACAACCTATGACCTCACCCCCTACCTGGGGCACCCCCTCCGCAGCTTGGCTGGGACCTATGTGAGTATCCAGCGTAGGAATCTGGGCGTTGGGGAGGAGTGCGGAGTTGGGGAAAGACAGTCCTAACCGTGGCGGGTTCTGGTAAATGATGGGGTGAGGAGGGGCTCTTTGGCTCCCACCAGTCCCCCTGTCTGGTCTA
+
>>11>BDFACCFGABA1AA1A0FBF00AA0AF0AEABBAFAFEHGGEHHABBF/00AE0GEADGGDBFFGF/>//BFG1B//?>?FE>>EE//?/E<B1B/FFFCGGHGHGGHFGGGHFHHG2FG@ACAG1FCGHHEG/>C@GECC.<C.<<<0AC-ACHGHGG..../CBFFGGGBBFGGGEG-@@@@?AFFFFB/FFF/FFFFF;@EFF/9B@@<@F9;FFFFBFEFBFFEFFFFFFF@FFFFFFFFFF
@M05620:37:000000000-D9766:1:1101:19499:7046 1:N:0:53
TCTGCTGCTTTTGAATCGCACACGTCTGACCTCCCGTCGCACTCAGAAATCTCTTAATCCGTCCTCTCCTTGCAACAAACAACTACCACAACGGCCCAGCCGCTTACCCGATGCTACCCCCCAGCGACGGTTCCTCTTTGCCCCTCTTGGGGTTCCAGCTCTGCAGATCCCCTCTCTTGTCCGTCTCGCTGTTCCGCTCTAGCACTCCTCTCGGTCCCGTTCACCTCTGCCCAGCAGATCTCCTTGTTCCT
+
1>>>A31BBF3B1ABBFGGGGG0AB0ABDGGHFGGGG0/AE/AFF1FEABFFG2DD22DAEBF//D10BFGH1DFH0GB/0B?11BB1B/??//>/>/?B//<//<<00/>>C?<FG00<////0///<-.>CG0G00000<0<.C/DG0.;.-::0</0/00;0/00/0/;CA//00:C;B.9.9//9.../;9AF--9/B/9FF9-/-;9--;A-;----;///;B/:/;/9;F?/////9///9//9B
@M05620:37:000000000-D9766:1:1101:8740:7065 1:N:0:53
AGTGCCAGCTCTCCATCGCACAGGGGACCCAGGGCCCGGCCCCTCCATCCAGAAAACCTATGACCTCACCCGCTACCTGGAGCACCCACTCCGCAGCTTGGCTGCGACCTATGTGAGTGTCCAGCGTAGGAATCTGGGAGTTGGGGCGGAGTGCGGCGCCGGGGACAGCCCGTCCTAACCCTGGCGGGTTCTGGTAAATGATGGGGTGAGGAGGGGCTCTTTGGCTCCCACCAGTCCCCCTGTCTGGTCTA
+
>>>1>BF1>FFFGGGFBA11E?GCG0000AAA00BB/AEE/FEFFGG1FFEF1BABBEG1BB2FGBBFHGCEE>>>GGBB>BBGGHG/?F00?E?/<B1B<FH///>>B/1?FGGGHH1?@11?FC//>.11>FGHHF0><<FGCC.;A--;90;A----;@@@--9A-:-;@FFF/9FF-;FF-;@?@EFEFFB://:B/BBFE-;@AF-/:;@-9@FFFFFFFFFEE9FFAF/FBBAB@F/BFF/;BF;
@M05620:37:000000000-D9766:1:1101:15869:7082 1:N:0:53
GAGGCTGCTTTGGAAGAAACTCATAGATTACTGCAACAGTTCCCCCTGGACCTGGAAAAGTTTCTTGCCTGGCTTACAGAAGCTGAAACAACTGCCAATGCTACAGGATGCTACCCGTAAGGAAAGGCTCCTAGAAGACTCCAAGGGAGTAAAAGAGCTGATGAAACAATGGCAAGTAAGTCAGGCATTTCCGCTTTAGCACTCTTGTGGATCCAATTGAACAATTCTCAGCATTTTTACTTGTAACTGAC
+
B@BBABFBFFDDGFFFGGGGGGHHHHHHHHHGHHCHGHFHGFFGHGEGEFFHHHGGB3FHFGHGHHHFFGFHHHHEBFGHHHFGHEDHFGEHHHHHGEHH@B4BFB3BFFGGB@BGE?/?BCBBG?0FBBFHG4FGFH3B3BBF?/CGE/2>G>2<@G@FFFF@@GHFF??1F??F?1F1><11>F.<><1FDED<EFG00<CGDFH0C::0CGGHHF:CC;;GGF:CFBB/;B;C0;CB0;FFFCF;CFB
@M05620:37:000000000-D9766:1:1101:21839:7097 1:N:0:53
GAGGCTGCTTTGGAAGAAACTCATAGATTACTGCAACAGTTCCCCCTGGACCTGGAAAAGTTTCTTGCCTGGCTTACAGAAGCTGAAACAACTGCCAATGGATGCTACCCGTAAGGAAAGGCTCCTAGAAGACTCCAAGGGAGTAAAAGAGCTGATGAAACAATGGCAAGTAAGTCAGGCATTTCCGCTTTAGCACTCTTGTGGATCCAATTGAACAATTCTCAGCATTTGTACTTGTAACTGACAAGCCA
+
>1AAA1FAFFFFFGGG1G1FGGGFHGHHH1FGHGA1BFFBFHHGHGCGFFHHHHHHHHBGHHHHHHHHHHHHHHHHHGHHHHHGHFHHHHCHHHHGFFHHHHHHHHHHHHGGGFHGHHHHHHEHGHDFF1DHHHHHB1BFGHGGB1BGHGHHHHFHGHHHHG/GGFFFHFDBDGGHHGHHAGHHGHFGGGGHHHHFHHHHHHHGHGHHHEHHHHHHFCHHHHHHEHHFHEHFGGGGBFGGGGGGGGFGGGB
@M05620:37:000000000-D9766:1:1101:21833:7116 1:N:0:53
GAGGCTGCTTTGGAAGAAACTCATAGATTACTGCAACAGTTCCCCCTGGACCTGGAAAAGTTTCTTGCCTGGCTTACAGAAGCTGAAACAACTGCCAATGGATTCTACCCGTAAGGAAAGGCTCCTAGAAGACTCCAAGGGAGTAAAAGAGCTGATGAAACAATGGCAAGTAAGTCAGGCATTTCCGCTTTAGCACTCTTGTGGATCCAATTGAACAATTCTCAGCATTTGTACTTTTAACTGACAAGCCC
+
>?AAAAFBFFFDGFBGGGGGFGHHHFHHHHHGHFFHFHHGHHGHHGGGHHHHHHGHGDGHFFHGGHHHHHHHHHGFGGGHHHHHHFBGFGFHHHHGGHHHB3F3B4BBGB1?>E133?BBF/3BFFG4BF3BFGGHGFG?D/??CGGHBFFBDGGG2FDGHH/@2@FFGE1<@G?@FF0F<>FFGBDGCCG11<=G<C=D0=<.<GGHH<:C:;CGF/<C;<<G0CC;<GF0CFCF0FFFG90;;CF..;.
@M05620:37:000000000-D9766:1:1101:18538:7176 1:N:0:53
AGTGCCAGCTCTCAATCGCACAGGGGACCCAGGGCCTGGCCCCTCCATCCAGAAAACCTATGACCTCACCCGCTACCTGGAGCACCAACTCCGCAGCTTGGCTGGGACCTATGTGAGTATCCAGCGTAGGAATCTGGGAGTTGGGGAGGAGTGAGGAGTTGGGGAAAGACAGTCCTAACCGTGGAGGGTTCTGGTAAATGATGGGGTGAGGAGGGGCTCTTTGGCTCCCACCAGTCCCCCTGTCTGGTCTA
+
AABAAFFFAFFFGDGGGGGGGGHHGEFGGFEHGGGGFFHHFHGHGGHHHHHHGHGGHGHHHFGHHHHFHHHEGGGGHHHHHHHGHHHHGHHHGG/>EGHHGFHFFGHHGHGHHHHHHGHHHHHHGGDGGGHHHHHHHHHGGHHHGGGGGGGHHHHHHGHHHGGGGGHHGHHHHHHHHHGFGGGGGGGG;CFGFFFFGGGFGGGGGGF;EFFFFFFFFFFFFFFFFFFFFFFFFFFFFFFFFFFFFFFFBF;
@M05620:37:000000000-D9766:1:1101:9897:7182 1:N:0:53
AGTGCCAGCTCTCAATCGCACAGGGGACCCAGGGCCTGGCCCCTCCATCCAGAAAACCTATGACCTCACCCGCTACCTGGAGCACCAACTCCGCAGCTTGGCTGGGACCTATGTGAGTATCCAGCGTAGGAATCTGGGAGTTGGGGAGGAGTGAGGAGTTGGGGAAAGACAGTCCTAACCGTGGAGGGTTCTGGTAAATGATGGGGTGAGGAGGGGCTATTTGGCTCCCACCAGTCCCCCTGTCTGGTCTA
+
B?AABFFFBFFFGBGGGGGAECGDGGFEGGHHAEEEFGHHHHGHGGHHHGGHFHHHHEFHHHHHHHHHHHHGG>EEHHHHFGHHHHFFEHHHEFEGGHHHGHHGGGHHGHHHHHFHHHHHHHHHHGGGGGHHHHGGGHAFFHGHGGFGGGFGHHFAGDGHHHGGGGHEHGHHHHHHHHHHGGG@GEGGCFFGGGCFFGGGGGGGGGFBFFFFFFBBB?9FFFFFFFFFFFFFFFFFFFFFBFFFFFFFFF/
@M05620:37:000000000-D9766:1:1101:21685:7189 1:N:0:53
GAGGCTGCTTTGGAAGAAACTCATAGATTACTGCAACAGTTCCCCCTGGACCTGGAAAAGTTTCTTGCCTGGCTTACAGAAGCTGAAACAACTGCCAATGTCCTCCAGGATGCTACACGTAAGGAAAGGCTCCTAGAAGACTCCAAGGGAGTAAAAGAGCTGCTGAAACAATGGCAAGTAAGTCAGGCATTTCCGCTTTAGCACTCTTGTGGATCCAATTGAACAATTCTCAGCATTTGTACTTGTAACTG
+
A3AABAFBFFFFGGGGFGGGGGDGGFHHHDGHHH44BBFAFHHGHGGGEFHHHHHHHHGFGHHHBHFGHHGHHHHFHFHHHHHHHHHHHBHHHFHCC3FH4GBB3BGG3133FHFF3BEGHHAGFC300?3BEBFGF3?FFG33B1B??GGD0GB@1/@0<11F<FGBFGC<GGBCGFF<1F1FF<C<.F<D1<.<...==D000<DD0DG?GC0/;00;0CCC::00;0:CFFFFFBFFBF0;0B00C09
@M05620:37:000000000-D9766:1:1101:10260:7201 1:N:0:53
AGTGCCAGCTCTCAATCGCACAGGGGACCCAGGGCCTGGCCCCTCCATCCAGAAAACCTATGACCTCACCCGCTACCTGGAGCACCAACTCCGCAGCTTGGCTGGGACCTATGTGAGTATCCAGCGTAGGAATCTGGGAGTTGGGGAGGAGTGAGGAGTTGGGGAAAGACAGTCCTAACCGTGGAGGGTTCTGGTAAATGATGGGGTGAGGAGGGGCTCTTTGGCTCCCACCAGTCCCCCTGTCTGGTCTA
+
ABBB@FFFCFFFGGGGGGGGGGHHGGGGGGHHGGGGGGHHHHGHGGHHHHHHGHHHHGHHHHHHHHHHHHHGGGGGHHHHHHHHHHHHGHHHGGGGGHHHGHHGGGHHGHHHHHHHHHHFHHHHHGDGGGHHHHHHHHHGGHHHGGGGGGEHHHHHHGHHHHGGGGHHHHHHHHHHHHHHGGGGDGGGCFGGGGFGGGGGGGHGGGFFFFFFFFFFFFFFFFFFFFFFFFFFFFFFFFFFFFFFFFFFFFF
@M05620:37:000000000-D9766:1:1101:9837:7205 1:N:0:53
GAGGCTGCTTTGGAAGAAACTCATAGATTACTGCAACAGTTCCCCCTGGACCTGGAAAAGTTTCTTGCCTGGCTTACAGAAGCTGAAACAACTGCCAATGCTCCAGGATGCTACCCGTAAGGAAAGGCTCCTAGAAGACTCCAAGGGAGTAAAAGAGCTGATGAAACAATGGCAAGGAAGTCAGGCATTTCCGCTTTCGCACTCTTGTGGATCCAATTGAACAATTCTCAGCATTTTTACTTGTAACTGAC
+
AAABAAFBFFFFGGFFGGFGGGHHHHHHHHHGHHGGHHHHHGGHHGEFFEGHHHGF3AEGBFGHHHGGGHHGHHHGGGHHHHHHHGFHHHEHHHHHGHHG@B@FF@?1BFGBB3B??1/>BB3BGF?/3BFG?4BFBFBGBF2F2??FC<@2FF@/<@<@@22>2?F0<?1<<?<?/?0<1<<1>0.1>1>F??DGG0<..-:C0;0:C.:0<:CG0::;00;CF0;CF0;/09;;0;E0;BB;CCC;;C/
@M05620:37:000000000-D9766:1:1101:10138:7208 1:N:0:53
AGTCCCAGCTCTCCATCGCACAGGGTACCCAGCGCCTGGCCCCTCCATCCAGAAAACCTATGACCTCACCCGCTACCTGGAGCACCCCCTCCGCAGCTTGGCTGGGACCTATGTGAGTATCCAGCGTAGGAATCTGGGCGTTGGGGCGGCGTGCGGAGTTGGGGACAGCCAGTCCTAACCGTGGAGGGTTCTGGTAAATGATGGGGTGAGGAGGGGCTCTTTGGCTCCCACCAGTCCCCCTGTCTGGTCTA
+
>A11>BDFFFFFGFGG1AE1E0GAF00BBBBG0AEAAFFHGHGHGGFHHEGGFFHBBEHH1BAGHDBFHHH/>/>>GF1B0>BFGHE/>EE?/E/E>B1BEGHGGGHHGHCGHHH2DHHHHHFGHGGCGG11?GHHGH/<ACCFGC.<C-;;A.AA-;AFFF@@---;-;9AFFFF/;FF@FF@-AB@FFFFFFFBFFFFBFFFFFF@FFF/AB@@@<FFFFFFFFFFFBFFAFFFFFFF@FFFFFFFFFB
@M05620:37:000000000-D9766:1:1101:25778:7213 1:N:0:53
GAGGCTGCTTTGGAAGAACCTCATAGATTACTGCAACAGTTCCCCCTGGACCTGGAAAAGTTTCTTGCCTGGCTTACAGAAGCTGAAACACCTGCCAATGCTACAGGATGCTACACGTAAGGAAAGGCTCCTAGAAGACTCCAAGGGAGTAAAAGAGCTGATGAAACAATGGAAAGTAAGTCAGGCATTTCCGCTTTAGCACTCTTGTGGATCCAATTGAACAATTCTCAGCATTTTTACTTGTAACTGAC
+
A1AAAAC1@DDFGFGGGGB1FGGHHGHABG1GG1BEAGHDDFGGHGE//BBBFFAFBA00BGFFGHH1BFDGHHFEGFHHHHFFGBBGG00BGGFAHHHHFF2FGB0BE1FGF11BEBG>ECFFHGB>B0?FF1FFGG0<B1<<B<<F/<0FGHD/@F1F@11@@F<<G1<F1??F1?F??1>=FC.><1GF.C...<DBDGCGFFBHGAG0CG0:00=::0<;GFG<;00/C0BF0CAF0;9;CFF00FB
@M05620:37:000000000-D9766:1:1101:13592:7255 1:N:0:53
ACCACACCTTCTACAATGAGCTGCGTGTGGCTCCCGAGGAGCACCCCGTGCTGCTGACCGAGGCCCCCCTGAACCCCAAGGCCAACCGCGAGAAGATGACCCCGGTGAGTGGCCCGCTACCTCTTCTGGTGGCCGCCTCCCTCCTTCCTGGCCTCCCGGAGCTGCGCCCTTTCTCACTGGTTCTCTCTTCTGCAGTTTTCCGTAGGACTCTCTTCTCTGACCTGAGTCTCCTTTGGAACTCTGCAGGTTCT
+
AAAAA?AAFFFBDGG1BFGFG1BAEAEFAEGHAFFE0AE//F/FHGEEA/EAAF1GFGGEEE/ECE@EGGGE1FF>EEEHGEGHHEEEGG@?B<GG111<GB///<>F0=><FGHG--<<C0D00=DH0:/...;;:.;E./:CF0F/FBB.;FGGFG-@??FBB@@B@@FFF/BFFF/FFFFBB/B/9BFFB//;;BFFF-/:--99BFFF/FBFFE//;B9BB-/;BFFBBB9BFFFF/FFFFFAF/;9
@M05620:37:000000000-D9766:1:1101:21607:7277 1:N:0:53
AGTGCCAGCTCTCAATCGCACAGGGGACCCAGGGCCTGGCCCCTCCATCCAGAAAACCTATGACCTCACCCGCTACCTGGAGCACCAACTCCGCAGCTTGGCTGGTACCTATGTGAGTATCCAGCGTAGGAATCTGGGAGTTGGGGAGGAGTGAGGAGTTGGGGAAAGACAGTCCTAACCGTGGAGGGTTCTGGTAAATGATGGGGTGAGGAGGGGCTCTTTGGCTCCCACCAGTCCCCCTGTCTGGTCTA
+
AAAAAFFCAFFFGGFGGGGGGGHGEEFGGGDFFFFGAFFGEGEAEGHHHHHGHHHHHEFGFHGGHHHFGFHGGEEGHFHHCFHGHHFCEGHHGGCCGHHHGGHGE3?FHHHHFBGHGFGHFHEGHC?C?DDGBGFFHCFFGBGFGCA@GDEFCGDGF?CFFGGCEGFCCGF:CGG0GHGH?EEGDAECDFGBFFCFFFGGGGGGGD.BFFFBF.B=DBEFFFFFBFF?FFFDEABFFFFD=?9FFFB/;/9
@M05620:37:000000000-D9766:1:1101:11565:7300 1:N:0:53
GAGGCTGCTTTGGAAGAAACTCATAGATTACTGCAACAGTTCCCCCTGGACCTGGAAAAGTTTCTTGCCTGGCTTACAGAAGCTGAAACAACTGCCAATGCTACAGGATGCTACCCGTAAGGAAAGGCTCCTAGACGACTCCAAGGGAGTAAAAGAGCTGATGCAACAATGGCAAGTAAGTCAGGCATTTCCGCTTTAGCACTCTTGTGGATCCCCTTGAACAATTCTCAGCATTTGTACTTGTACTTGCC
+
>>AAABFBFFFFGGGGFGGGGGGHFGHHHGHHHHF4B2BDFHHHHGGGHFHHHHHHHHHGHHHHHHHHHHHHHHH3GHHHHHHHHHHHHHHHHHHHHFHHFH@FDBGFGHHH4FCGGE//0333BF0GHHGH3E?3///<CG22?/C/?A222@2?FCHH1GF1?GHGA1FFGFHGGFG1=<1>GH.<0DHHGGGGGHHFHHHHHHHHHGCCCH/./:CHF009:;FGGGGFFBCG0FFG0;FGGG0000/
@M05620:37:000000000-D9766:1:1101:22925:7317 1:N:0:53
AGTGCCAGCTCTCAATCGCACAGGGGACCCAGGGCCTGGCCCCTCCATCCAGAAAACCTATGACCTCACCCGCTACCTGGAGCACCAACTCCGCAGCTTGGCTGGGACCTATGCGTATCCCGCGTCGGAATCTGGGCGTTGGGGCGGCGTGCGGCGTTGGGGCCAGACAGTCCTAACCGTGGCGGGTTCTGGTCAATGATGGGGTGAGGAGGGGCTCTTTGGCTCCCACCAGTCCCCCTGTCTGGTCTATC
+
BCABBFFFBFFFGGGGGGGGGGHFGEEGGGHHGFGGGGHHHHGHGGHHHGHHHHHHHGHHHHHHHHHHHHHGGEGGHHHHGGHHHHFHGHHHEFFEFHGHGHGGGGHHGHHHH2FGFDHH2ADDFGGGC.>GHHHHEDADGHGGGGG-BGG?BF@@@FFFFFDFFFFFFFFFFFFFFFDFFFFBFFFFFFFF:0;90BFFFFFF9@?FFFDADAFFFFFBFFFFFFFBFF.9FFFFFFFF0BFFF;BBFF0
@M05620:37:000000000-D9766:1:1101:7119:7344 1:N:0:53
GAGGCTGCTTTGGAAGAAACTCATAGATTACTGCAACAGTTCCCCCTGGACCTGGAGAAGTTTCTTGCCTTGCTTAAAGAAGCTGAAACAACTGCCAATGATCCAGGATGCTACCCGCAAGGAAAGCCTCCTATAAGACTCCAAGGGAGTAAAAGAGCTGATGAAACAAAGGCAAGTAAGACAGGCACTTCCGCTTTAGAACTCTTTTGGAGCCAATTGAACAATTATAAGAAATTTTAATTGTCACTGAC
+
>3AB3>CACBB4F4ABFG4GGGHHHCDFFHAAFG4FEHBGGB53B2AA2EBBGGAB231BDEGDDFFBAB5BBFG55ABBGG3BF33FBB1FGHHFGHHG3BFFH331B3BBB3B1?///>??FCB3B3B?B?B?DBB2322?B2/??/?2>>>2/2@@2@@2<<1?0?000/00>=>F11<<>><.00100.....==00<=<0:0;;-:/:.=C/000:9;9900;00;0;/0;9C90000;;;;009;
@M05620:37:000000000-D9766:1:1101:11038:7367 1:N:0:53
GAGGCTGCTTTGGAAGAAACTCATAGATTACTGCAACAGTTCCCCCTGGACCTGGAAAAGTTTCTTGCCTGGCTTACAGAAGCTGAAACAACTGCCCCTGCTCCAGGATACTACCCGTGAGGAAAGCCTACTAGAAGCCTACACGGGAGTAAAAGCGATGATAAAACCATGGCAAGTAAGTCAGGCACTTCCGCTTTAGCACTCTTGTGGATACACTAGAACCCTTATCAGCATTTGTACTAGTACCTGAC
+
AAAAAAFBFFFFGFGGGGGGGGHHGGHHHFHGHHHHFGHGHGGHHGGGHGHHHHGHBDFHHHHHHHHGGHHGHHHGGHGGHHFHHGFHHHGHHHHHAFHG?F3BFF3GH3FGFFGF1>/?/0BF3F3BB3FGG4G3B3B22222//>E/?2@@FG0?/??G111?F?/??100>>F>FD11=G1CGG.<GHFEFDCCGGFEHGHHHFGG.GC0<000/0;;B..;/9FFBFFGBFG0CFBF00;C0000::
@M05620:37:000000000-D9766:1:1101:18354:7386 1:N:0:53
AGTGCCAGCTCTCAATCGCACAGGGGACCCAGGGCCTGGCCCCTCCATCCAGAAAACCTATGACCTCACCCGCTACCTGGAGCACCAACTCCGCAGCTTGGCTGGGACCTATGTGAGTATCCAGCGTAGGAATCTGGGAGTTGGGGAGGAGTGAGGAGTTGGGGAAAGACAGTCCTAACCGTGGAGGGTTCTGGTAAATGATGGGGTGAGGAGGGGCTCTTTGGCTCCCACCAGTCCCCCTGTCTGGTCTA
+
AB>ABFFFCFFFGGGGGGGGGGHHGCEE2EHHFEGGGFDHCGG1EEHF5FGHHFHHFEGHFHHHHHHHHHHGGEEGHHHHGHHHGHHGGHHHGGGGGHHHGHHGGGHHGHHHHHHHHHHHHHHHHGGDGGHHHHHHHHHGGHHHGGFGGGEHHHHHFGHHHHGGGGHHHHHHHHHHHHHHGGFGGGGGCFFGGGFGGGGGGGGGGGFFFFFFFFFFFFFFFFFFFFFFFFFFFFFFFFFFFFFFFFFFFFB
@M05620:37:000000000-D9766:1:1101:17248:7393 1:N:0:53
AGTGCCAGCTCTCAATCGCACAGGGGACCCAGGGCCTGGCCCCTCCATCCAGAAAACCTATGACCTCACCCGCTACCTGGAGCACCAACTCCGCAGCTTGGCTGGGACCTATGTGAGTATCCAGCGTAGGAATCTGGGAGTTGGGGAGGAGTGAGGAGTTGGGGAAAGACAGTCCTAACCGTGGAGGGTTCTGGTAAATGATGGGGTGAGGAGGGGCTCTTTGGCTCCCACCAGTCCCCCTGTCTGGTCTA
+
BBABBFFFBFFFGGGGGFGGGFHHGEGGGGFHGGGGGGHHHHGHGGHHHHGHHHHHHGHHHHHHHHGHHHHGGGGGHHHHHHHGHHHHGHHHGGGGGHHHGHHGGGGHGHHHHHHHHHHHHHHHHGGGGGHHHHHHHHHGGHHHGGGGGGGHHHHHHGHHHHGGGGHHHHHHHHHHHHHHGGGGGGGGCFFGGGGGFGGGGGGGGGFFFFFFFFFFFFFFFFFFFFFFFFFFFFFFFFFFFFFFFFFFFF9
@M05620:37:000000000-D9766:1:1101:20290:7397 1:N:0:53
AGTGCCAGCTCTCAATCGCACAGGGGACCCAGGGCCTGGCCCCTCCATCCAGAAAACCTATGACCTCACCCGCTACCTGGAGCACCAACTCCGCAGCTTGGCTGGGACCTATGTGAGTATCCAGCGTAGGAATCTGGGAGTTGGGGAGGAGTGAGGAGTTGGGGAAAGACAGTCCTAACCGTGGAGGGTTCTGGTAAATGATGGGGTGAGGAGGGGCTCTTTGGCTCCCACCAGTCCCCCTGTCTGGTCTA
+
BCCCBFFFCFFFGGGGGGGGGGHGGGGGGGHHGGGGGGHHHHGHGGHHHHHHHHHHHGHHHHHHHHHHHHHGGGGGHHHHHGGGHHHHGHHHGGGGGHHHGHHGGGHHGHHHHHHHHHHHHHHHHGGGGGHHHHHHHGHGGHHHGGGGGGGHHHHHHGHHHHGGGGHHHHHHHHHHHHHHGEFGGGGGCFGGGGFGGGGGGGGGGGFFFFFFFFFFFFFFFFFFFFFFFFFFFFFFFFFFFFFFFFFFFFB
@M05620:37:000000000-D9766:1:1101:25589:7397 1:N:0:53
AGTGCCAGCTCTCAATCGCACAGGGGACCCAGGGCCTGGCCCCTCCATCCAGAAAACCTATGACCTCACCCGCTACCTGGAGCACCAACTCCGCAGCTTGGCTGGGACCTATGTGAGTATCCAGCGTAGGAATCTGGGAGTTGGGGAGGAGTGAGGAGTTGGGGAAAGACAGTCCTAACCGTGGAGGGTTCTGGTAAATGATGGGGTGAGGAGGGGCTCTTTGGCTCCCACCAGTCCCCCTGTCTGGTCTA
+
>33>AFDFBFFFDGGGFCFFEGFHCEGGGEHHGGGEFEHHFHGHGGHHFHHHHF3GHGBGHHHHHHGHHHHGGGGEHHHFGHHHFCHHGFGHGGGGGFHHGHHGGGHHGHHHHHHHHHHHHHHHHGEFGGHHGHHHHGHGGHEHGCGGCFFHHHHGHGHHFH?CGGHHHHHHFHHHHHHHGDGGGGGG9AFGGGFGGGGGGGGGGGFBFFFFFFBBB<FFFFFFFFFFFFFFFFFFFFFF?EFFFFFFFFF
@M05620:37:000000000-D9766:1:1101:19246:7397 1:N:0:53
AGTGCCAGCTCTCAATCGCACAGGGGACCCAGGGCCTGGCCCCTCCATCCAGAAAACCTATGACCTCACCCGCTACCTGGAGCACCAACTCCGCAGCTTGGCTGGGACCTATGTGAGTATCCAGCGTAGGAATCTGGGAGTTGGGGAGGAGTGAGGAGTTGGGGAAAGACAGTCCTAACCGTGGAGGGTTCTGGTAAATGATGGGGTGAGGAGGGGCTCTTTGGCTCCCACCAGTCCCCCTGTCTGGTCTA
+
AA>AAFFFBCFFGGGGGGGFGGHGGGGGGGHHGGEEDFGHHHGEGGHHHHGHGCFHHGHHHHEHHHHHHHHGGGCEFGHHFHHHHHHHGHHHGGCEGFFGEHHGDFFFGHGHEHGGGHFHFHFGGGGGGGFHHHHFHHHGGHFFGGAGGDDHHHHGFGHHHHGCEGEGHH/GHHHHHGHHGFE?9CDGEFFGGGGGBFGFBFGGGGFFFFFFFFFFFFFFFFEFFFFFFFFF?FFFFFFFFFFFFFFFFFF
@M05620:37:000000000-D9766:1:1101:26476:7398 1:N:0:53
AGTGCCAGCTCTCAATCGCACAGGGGACCCAGGGCCTGGCCCCTCCATCCAGAAAACCTATGACCTCACCCGCTACCTGTAGCACCAACTCCGCAGCTTGGCTGGGACCTATGTGAGTATCCAGCGTAGGAATCTGGGAGTTGGGGAGGAGTGAGGAGTTGGGGAAAGCCAGTCCTACCCGTGGGGGGTTCTGGTAAATGATGGGGGGAGGAGGGCCTCTTTGCTTCCCCCCAGTCCCCCTGTCTGGCCTT
+
AAA?AFFFBFFFGFGGGGGGGGHHGGEEEFHHFGGGFFHHHHGHGGHHHHHHEHGBGGHHHHGHHHHHHHHGGFEGHHHH4GHHFH??EHHHGGGGGHHHGHHGGGHHGHHHHHHGHHHHHHHHHGGFGGHHHHHHHH0FGHHHG@<A-.<001=.0<<<DHG-EG.;/:/.:<0:C0C.:9=--=A;B-./;//:F//9//;FFB---;99;DF...9;F/B///;BB.;=-.9;FFF.-.///;//.//
@M05620:37:000000000-D9766:1:1101:25568:7399 1:N:0:53
AGTGCCAGCTCTCAATCGCACAGGGGACCCAGGGCCTGGCCCCTCCATCCAGAAAACCTATGACCTCACCCGCTACCTGGAGCACCAACTCCGCGGCTTGGCGTGGACCTATGTGAGTATCCAGCTTTTGAGTCTGGGAGTTGGGCATTATCGAGGATTTGGGTAAAGACAGTCCTAACCGTGGAGGGTGCTCGGAAATGATGGGGTGAGGAGTGGCGCTCTGGCTCCCACCATTGCATCTGGCTTTTCTA
+
AAAAAFFF?FCFGGGGGAFFFEBG2AEEEFECFEEGDFFGFHC1EGE5BGFGFE3FFG33F3DFBG3BF11EEE?EHFHBFGHEBFGHG3@BE?//><///0//>//1??1F12221@2@D1??F111??//1?F100>.>C11-0>/<=00...--<0000..0/00<C/;0;000:CGGDE-9..-..;C0C-CF-/;B;//9;A-.;.;....9-.-..;/;F/A..;.A/9////9///:../9///
@M05620:37:000000000-D9766:1:1101:14997:7401 1:N:0:53
AGTGCCAGCTCTCAATCGCACAGGGGACCCAGGGCCTGGCCCCTCCATCCAGAAAACCTATGACCTCACCCGCTACCTGGAGCACCAACTCCGCAGCTTGGCTGGGACCTATGTGAGTATCCAGCGTAGGAATCTGGGAGTTGGGGAGGAGTGAGGAGTTGGGGAAAGACAGTCCTAACCGTGGAGGGTTCTGGTAAATGATGGGGTGAGGAGGGGCTCTTTGGCTCCCACCAGTCCCCCTGTCTGGTCTA
+
CCBBCFFFCFFFGGGGGFGGGGHHGGGGGGHHGGGGGGHHHHGHGGHHHHHHHHHHHGHHHHHHHHHHHHHGGGGGHHHHHHHHHHHHGHHHGGGGGHHHGHHGGGHHGHHGHHG3GF?GDGFGFD<CFADGFBGFHH=FA0=CDG.CCAC<G<GFCFGHHFGGEDHHHFHHC0CC0C/.-;CD.;CGEAFFGGFBFG090BFFGGDDEF?0AAFFFFFFFFFFFFFFFFFAE9BFEFFFCAFFFFFFBFB
@M05620:37:000000000-D9766:1:1101:13210:7404 1:N:0:53
AGTGCCAGCTCTCAATCGCACAGGGGACCCAGGGCCTGGCCCCTCCATCCAGAAAACCTATGACCTCACCCGCTACCTGGAGCACCAACTCCGCAGCTTGGCTGGGACCTATGAGTATCCAGCGTAGGAATCTGGGAGTTGGGGAGGAGTGAGGAGTTGGGGAAAGACAGTCCTAACCGTGGAGGGTTCTGGTAAATGATGGGGTGAGGAGGGGCTCTTTGGCTCCCACCAGTCCCCCTGTCTGGTCTATC
+
ABBBBFFFAFFFGFGGGGGGGGHHDEGGDEHHGGGGAAGF2GFHGGHHFHHG3F3FGGFBGH5GGHFHHHHFGE?FHGFBGGGFCECGGFFHGEE>EEGHAG3FEFHAEHHGHGDFGDFHHHHG</>BHHHHGFHHAC<GDFA@<@FGGGHGHHHGHHHH?D.=GHHHGHGHGBHHHHGFGCFGGG9;ABFGBBFBBCFFGFG.9@EFFFFFFFD;ABFFFEF/9A;.;AEF;FFFFFFE/BFFF9;BB//
@M05620:37:000000000-D9766:1:1101:15962:7410 1:N:0:53
AGTGCCAGCTCTCAATCGCACAGGGGACCCAGGGCCTGGCCCCTCCATCCAGAAAACCTATGACCTCACCAGCTACCTGGAGCACCAACTCCGCAGCTTGGCTGGGACCTATGTGAGTATCCAGCGTAGGAATCTGGGAGTTGGGGAGGAGTGAGGAGTTGGGGAAAGACAGTCCTAACCGTGGAGGGTTCTGGTAAATGATGGGGTGAGGAGGGGCTCTTTGGCTCCCACCAGTCCCCCTGTCTGGTCTA
+
ABAAAFFFCFFFGGGGGGGGGGHHGGGGGGGHGGGGGGHHHHGHGGHHHHHHHHHHHGHHGHHHHHHHHHHHHHHHHHHHGHHHGHHGGHGHGGGGGHHHGHHGDGHHGHHGHHHHHHHHHHHHHGGGGGFHFHHHHHHGGHHHGGGGGGGHHHHHHGHHFHGGGGHHHHHHHGHHHHGGGGHGGGGGEFGGGGFGFGGGGGGGGGGGFFFFFFFFFFFFFFFFFFFFFFFFFFFFFFFFFFFFFFFFFF/
@M05620:37:000000000-D9766:1:1101:17234:7446 1:N:0:53
ACCACACCTTCTACAATGAGCTGCGTGTGGCTCCCGAGGAGCACCCCGTGCTGCTGACCGAGGCCCCCCTGAACCCCAAGGCCAACCGCGAGAAGATGACCCAGGTGAGTGGCCCGCTACCTCTTCTGGTGGCCGCCTCCCTCCTTCCTGGCCTCCCGGAGCTGCGCCCTTTCTCACTGGTTCTCTCTTCTGCCGTTTTCCGTAGGACTCTCTTCTCTGACCTGAGTCTCCTTTGGAACTCTGCAGGTTCT
+
BBBBBABAFFFFGGGGGGGGGGHHGGGB4EHGHGGE?GGE?HHHHGGGAEEGGHGHHHGGGGCGGGGGGFFHHGHGGGGHGHHHHGGGGGDCFGHF2FGHHHHHGHHBGHHGGHHGGGGGHHHHGHHHHHHGFHGGGGGHGHHGHGGGGGGGGGGGGGGFDFGGGGFFFFFFFFFFFFFFFFFFFFFFFFFFFFFAFFFFFFFFFFFFFFFFFFFFFFFFFFFF/.BFBFFFFFFFFFFFFFFFFFFFFFF
@M05620:37:000000000-D9766:1:1101:7851:7456 1:N:0:53
AGTGCCAGCTCTCAATCGCACAGGGGACCCAGGGCCTGGCCCCTCCATCCAGAAAACCTATGACCTCACCCGCTACCTGGAGCACCAACTCCGCAGCTTGGCTGGGACCTATGTGAGTATCCAGCGTAGGAATCTGGGAGTTGGGGAGGAGTGAGGAGTTGGGGAAAGACAGTCCTAACCGTGGAGGGTTCTGGTAAATGATGGGGTGAGGAGGGGCTCTTTGGCTCCCACCAGTCCCCCTGTCTGGTCTA
+
ABABAFFFBFFFGDGGGAFGFFHHFEFGGGHHGGGGGGHHHHGHGGGHHHHHHHHHHGHHHHFHHHFHHHHFGGGGHHHFHHGFGHFHGHHHGGFGGHHHGHHFGGHHGHHHHHHHHHHHHHHHHGGGGGHHHHHHHHGGDHHHGGGGGGGHHHHHGGHHGHGGGGGHHHGHFHHHHHHHG;CFGGGG;CFGGGBFGGGGGGGGGGFFFFFFFFFFFFFFFFFFFFFFFFFFFFFFFFFFFFFFFFFFFFB
@M05620:37:000000000-D9766:1:1101:10844:7457 1:N:0:53
AGTGCCAGCTCTCAATCGCACAGGGGACCCAGGGCCTGGCCCCTCCATCCAGAAAACCTATGACCTCACCCGCTACCTGGAGCACCAACTCCGCAGCTTGGCTGGGACCTATGTTGAGTATCCAGCGTAGGAATCTGGGAGTTGGGGAGGAGTGAGGAGTTGGGGAAAGACAGTCCTAACCGTGGAGGGTTCTGGTAAATGATGGGGTGAGGAGGGGCTCTTTGGCTCCCACCAGTCCCCCTGTCTGGTCT
+
>11AAFDFAFFFGFGGG1FGEGBHCEGGGGHHGGFGGCHHHHGHGGGHFHHGHB1GHGHHHHHHHHBHHHHGGGCEHHHFHHGC>GGHGFHHGGGGGBHHGHHEEGHHGHHHGHHHHHHHHHHGHHCCCCCHGHFHHFFGF?GHHGGGGGGGHGFHE<EHCHHGCGGHHHHHHGFHHHHHGGBGGGGGGCFGGGF0CFGGGGFFGGFF@FFFFFF@@@@FFFBFEFFFFFFFFF:FFFFFF@FFFFFFFFB
@M05620:37:000000000-D9766:1:1101:7834:7465 1:N:0:53
AGTGCCAGCTCTCCATCGCACAGGGGACCCAGGGCCTGGCCCCTCCATCCAGAAAACCTATGACCTCACCCGCTACCTGGAGCACCCACTCCGCAGCTTGGCTGGGACCTATGTGAGTATCCAGCGTAGGAATCTGGGAGTTGGGGAGGAGTGAGGAGTTGGGGAAAGACAGTCCTAACCGTGGAGGGTTCTGGTAAATGATGGGGTGAGGAGGGGCTCTTTGGCTCCCACCAGTCCCCCTGTCTGGTCTA
+
>A>>>DFFBFFFG4GGFEE2E?GDGAAAEEGH2BEBFFHHHHGHGGHHHGHHHHHFGFHHHFHHHBFGHHHEE>>EHHGHBBGHHHA??GH2?E?FEHFGGHHGGGHHGHHHHHHHHHHHHHHHHGGACGGHHHHHHH0FGHHHGG.>D.<CH0<G0EHHHHGGE.CG/C/;GHHHFHGGGGGG.EGGGGGGGGFGGGGGGGGGGFFFFFFFFFFFFFFFFFFFFFFFFFFFFFFFFFFFFFFFFFFFFF/
@M05620:37:000000000-D9766:1:1101:7817:7472 1:N:0:53
AGTGCCCGCTCTCAATCGCCCCGTGGACCCAGGGCCTGGCCCCTCCCTCCAGACAACCTATGACCTCACCCGCTCCCTGGAGCACCAACTCCTCCGCTTGGCTGGGACCTATGTGATTATCCATCGTAGGAATCTGGTAGTTGGTGATGAGTTATGAGTTGTGGAACAAAAATCCTAACCTTGGCGTGTTCTGGTAAATGCTGGGGTGCGGAGGGGCTCTTTGGCTCCCCCCAGTCCCCCTGTCTGGTCTA
+
>>>>3B4A>DAAGB5BFFAEEEFAEEE32BA2B2BB2BAB1AE1AE1B2E23B1AFGE33BB@5BFG@?FFE@E/??FGFC1??FFFF/BBB3B3?EGGGDFFEGG0FDG232@2@2@>2F2222/F0//111?11111?1@F1..11111>1>1>1><D<<<C00//<.<..;CGC0/.0;0//-.-;:C00;9000;000;9DG.-.-------;-E/;BFFFF/EA.D--99FFFF?=EFFEFF/9B/
@M05620:37:000000000-D9766:1:1101:23592:7480 1:N:0:53
GAGGCTGCTTTGGAAGAAACTCATAGATTACTGCAACAGTTCCCCCTGGACCTGGAAAAGTTTCTTGCCTGGCTTACAGAAGCTGAAACAACTGCCAATGGATGCTACCCGTAAGGAAAGGCTCCTAGAAGACTCCAAGGGAGTAAAAGAGCTGATGAAACAATGGCAAGTAAGTCAGGCATTTCCGCTTTAGCACTCTTGTGGATCCAATTGAACAATTCTCAGCATTTGTACTTGTAACTGACAAGCCA
+
AAABBBFBFFFFGGGGGGFGGGHHHHHHHGHHHGHHGHHEGHHHHGGGHHHHHHHHHHHHHHHHHHHHHHHHHHHHHHHHHHHHHHHHHHHHHHHHHHHHHHHHGHHHHHGEEGHHHHHHHGBGGHHHHBGHHHHHFHHGGHGFFGHHHGHHHGHHHHHGHHEHHHGHHGBFFHGHHHGHGHHHHHDGGGGGHHGHFHHHGGHGHBGHHGHHHHHHHHHHHHHHGHH0GCGBFGGGGGGGGGGGGGFGGGF
@M05620:37:000000000-D9766:1:1101:24992:7497 1:N:0:53
AGTGCCAGCTCTCAATCGCACAGGGGACCCAGGGCCTGGCCCCTCCATCCAGAAAACCTATGACCTCACCCGCTACCTGGAGCACCAACTCCGCAGCTTGGCTGGGACCTATGTGAGTATCCAGCGTAGGAATCTGGGAGTTGGGGAGGAGTGAGGAGTTGGGGAAAGACAGTCCTAACCGTGGAGGGTTCTGGTAAATGATGGGGTGAGGAGGGGCTCTTTGGCTCCCACCAGTCCCCCTGTCTGGTCTA
+
BBBBBFFFBFFFGGGGGFFFGGGHFGGGGGGHGDGGFFGFHHGHGGHHGHHHHGFHHGHHHHHHHHGHHHHGGGGGHHHHHHGHHHHHGHHHGEC?E??GGHHGGGHHGHHGHHHHHHHHHHHHHGCEGGFHHHHHHHHGGHHHGGGGGGFFGFHFHGGHHHGGGGHHHHHHHHHHHHHFGFEGGGGG:AFGGG=BFFGGGFFGGGDFEFFFFFFFFFFFEFFFFFFFFFFFEFFFFFFFFFFFFFFB;BB
@M05620:37:000000000-D9766:1:1101:4961:7506 1:N:0:53
ACCACACCTTCTACAATGCGCTGCGTGTGGCTCCCGAGGAGCACCCCGTGCTGCTGACCGAGGCCCCCCTGAACCCCAAGGCCAACCGCGAGAAGATGACCCAGGTGAGTGGCCCGCTACCTCTTCTGGTGGCCGCCTCCCTCCTTCCTGGCCTCCCGGAGCTGCGCCCTTTCTCACTGGTTCTCTCTTCTGCCGTTTTCCGTAGGACTCTCTTCTCTGACCTGAGTCTCCTTTGGAACTCTGCAGGTTCT
+
BBCCCCCAFFFFGGGGGG4EEGGGGEEBFEHHHFFFFGGGGHHHHGGGGGGGHHHHHHHFCGGGGGGGGGGHHHHGGGGHGHHHHGGGGG@CGGHGHHHHHHHHGHHHHHHGGHHGGGGGHHHHHHHHHHHGHHGGGGGHGGGGGGGGGGGGGGGGGGGBDGFFFFFFFFFFFFFFFFFFFFFFFFFFFFFFFFFFFFFFFFFFFFFFFFFFFFFFFFFFFFFF/BFFFFFFFFFFFFFFFFFFFFFFFFF
@M05620:37:000000000-D9766:1:1101:22580:7507 1:N:0:53
ACCACACCTTCTACAATGAGCTGCGTGTGGCTCCCGAGGAGCACCCCGTGCTGCTGACCGAGGCCCCCCTGAACCCCAAGGCCAACCGCGAGAAGATGACCCAGGTGAGTGGCCCGCTACCTCTTCTGGTGGCCGCCTCCCTCCTTCCTGGCCTCCCGGAGCTGCGCCCTTTCTCACTGGTTCTCTCTTCTGCCGTTTTCCGTAGGACTCTCTTCTCTGACCTGCGTCTCCTTTGGAACTCTGCAGGTTCT
+
BBBBBBBBFFFFGGGGGGGFGFHBGEEEEEHHFGGEFGGGGHHHHGGGDEGGHHGHHHHGCGGGGDGGGGGGHFHGGGGHEEHHHGGFGGG@@F2FBFFGHHHHGHFDCG<F/FHGGGGGHGGHHHHHHGFGHHGGGGGGGHHGHGGGGGGGGFGGFGGFGGFGGGFFFAFFFFFFFFFFFFFFFFFFFFFFFFFDFFEFFFFE?DFFFFFFF/FFFFFFFFFF.;DFFFFFBFFFFFFFFFFFFFFAFFF
@M05620:37:000000000-D9766:1:1101:25373:7528 1:N:0:53
GAGGCTGCTTTGGAAGAAACTCATAGATTACTGCAACAGTTCCCCCTGGACCTGGAAAAGTTTCTTGCCTGGCTTACAGAAGCTGAAACACCTGCCAATGATACCAGATATTCCCCGTACAGAACGCCTGCTCGCCGAATCGAAGAACGTCCAAGAGCTGTAGCAACAATGGACAGGACATCCAGAATATACGCTTTAGCAATATTGTGGAACCCCATGAACCATTCTCAACATTTGTACTCGTACCTGAC
+
BABBBBFBFFFFGGGGGG4FGGHHHHHFHHHHHHHFHHGAFEGHHG2AF2FHH2FGHHBGHHHHFHG5BGGHHHF3BGGBGHHGHF3GGH1?BGBB3G33B444B3B1344B4B3BEE///F432?//B/B3B//>/>>F<0@F//22///FC1?0?01?1111<=0FF1><C<F...</00/00<C000=0C.C..:00;C:000;0;AF0C.A..;9C;F.;0B09;C0:9F09;00090;FD../9/9
@M05620:37:000000000-D9766:1:1101:7470:7558 1:N:0:53
AGTGCCAGCTCTCAATCGCACAGGGGACCCAGCGCCTGGCCCCTCCATCCAGAAAACCTATGACCTCACCCGCTACCTGGAGCACCAACTCCGCAGCTTGGCTGGGACCTATGTGAGTATCCAGCGTAGGAATCTGGGAGTTGGGGAGGAGTGAGGAGTTGGGGAAAGACAGTCCTAACCGTGGAGGGTTCTGGTAAATGATGGGGTGAGGAGGGGCTCTTTGGCTCCCACCAGTCCCCCTGTCTGGTCTA
+
AAAAADF1AFFFGGGEFFF1E?00FGCECEHH00E//GHCCGGHGGHFHFGA1GHCHGHBFHHHHHHHHHGGGEEGHHFG0BB?0?F/EFDBEFE/ECDE/B1</EGHGFFGHHFHHHFHHHGHHG<CCCHFHHHHHHCFFGHHGGECCGGGHHGHH.<CGHGCGGHHHGHHHHHHFGGGGCE@BEBG9CFGGGFGGGGFFGGFFBF@FFFFFF@@@@FFFFFBBFFFFFF?A9/BFFFB@FFFE/BBBF9
@M05620:37:000000000-D9766:1:1101:14409:7580 1:N:0:53
AGTGCCAGCTCTCAATCGCACAGGGGACCCAGGGCCTGGCCCCTCCATCCAGAAAACCTATGACCTCACCCGCTACCTGGAGCACCAACTCCGCAGCTTGGCTGGGACCTATGTGAGTATCCAGCGTAGGAATCTGGGAGTTGGGGAGGAGTGAGGAGTTGGGGAAAGACAGTCCTAACCGTGGAGGGTTCTGGTAAATGATGGGGTGAGGAGGGGCTCTTTGGCTCCCACCAGTCCCCCTGTCTGGTCTA
+
BBABBFFFBFFFGGGGGGGEGFHGGGGGGGGHGGGGGGHHHHGHGGHHHHFHGHHHHGHFHHHHHHHFHHHGGGGGHHHHHHHHHHHHGHHHGGGGGHHHGHHGGGHHGHHHHHHHHHHHHHGHHFGGGGHHHHHHHHHGGGHHGGFFGGGHHHHHHGHHHHGGGGHHHHHHHHHHHHHHGGGGFFGGEFGGGGFFGGGGGGGGGGFFFFFFFFFFFFFFFFFFFFFFFFFFFFFFFFFFFFFFFFFFFF/
@M05620:37:000000000-D9766:1:1101:24331:7612 1:N:0:53
GAGGCTGCTTTGGAGGAAACTCATAGATTACTGCCACAGTTCCCCCGGGACCTGGAAACGTTTCTTGCCTGGCTTACAGAAGCTGAAACCACTCCCCCTGCTACCGGATGCTAACCGTACGTACCGGCTACTCGCCGCCTCACCGGAAGTCCCCGCGCTGCTGCAACAATGAAGAGTACGTCCGGCCTTTCAGCTTTAGCACTCTTGTGACTCCACTTGAACCATTATCAGCATTTGTAATTGTAAATGAC
+
>>AAAAFAFFBFBG1AABGG1FFDGGFHHBFFHH0ABFGBFGGHHG/EE/EEHBAGG10BBFGG2FDBGHHHGH>FGHGEHHH1B1BGHCFFG0B>/?>?>1BBFE/>?/<G>2BF/?F/>0BFFG/B/?C1<<AG//-<.1<<.--<C0==<.--;---;0099:C9EFF000;:0C09/;.?@G--BFF/FF/9B/BFFBFF/BBBB//;//9B//;B//AFF//BF/BBF/FFFFFBBFFFFF/BF/9
@M05620:37:000000000-D9766:1:1101:7800:7616 1:N:0:53
AGTGCCAGCTCTCAATCGCACAGGGGACCCAGGGCCTGGCCCCTCCATCCAGAAAACCTATGACCTCACCCGCTACCTGGAGCACCCACTCCGCAGCTTGGCTGGGACCTATGTGAGTATCCAGCGTAGGAATCTGGGAGTTGGGGAGGAGTGAGGAGTTGGGGAAAGACAGTCCTAACCGTGGAGGGTTCTGGTAAATGATGGGGTGAGGAGGGGCTCTTTGGCTCCCACCAGTCCCCCTGTCTGGTCTA
+
>A>>>FFFBFFFG4GGAFF2E2FAF2BAEAFG2BEABFHHHHGHGGHHHFHHHHHFGEHHHFHHHDGHHHHEG/>EHHHH2BFHFH1??GH2?E?EEGBGGHHGGGHHGHHHHHHHHHHHHHHHHGFFGGFHHHHHHHAFGHHHGG.CG.CGHDGHBEHHHHGGGGHHFGHHHHHHHHHGGGGGAEGG;FFGGGGGGGGGGGGGGFFFFFFFFFFFFFFFFFFFFFFFFFFFFFFFFFFFFFFFFFFFFFB
@M05620:37:000000000-D9766:1:1101:6115:7631 1:N:0:53
AGTGCCAGCTCTCAATCGCACAGGGGACCCAGGGCCTGGCCCCTCCATCCAGAAAACCTATGACCTCACCCGCTACCTGGAGCACCAACTCCGCAGCTTGGCTGGGACCTATGTTGCGTCTCCAGCGTCGGACTCTGGTCGTTGGGGAGGCGTGCGGCGTTGGGGAACGCCCGTCCTAACCGTGGAGGGTTCTGGTAAATGATGGGGTGCGGCGGGGCTCTTTGGCTCCCACCAGTCCCCCTGTCTGGTCT
+
>A>>>FFFBFFFG4FGFFG2E2FAF2BAEEGHAAEBFFHHHHGHGGHHHGHHHHHGHGHGGDGHHFGHHHHGG>>EHHGG2FHHHH1??GHB?E?FEFBGGHHGGGHHGHHHHHHH3@F/CGH2GFGF?ACD/AHHHH11>AEHHG@.<C.=EG.;A-:ADGGGGEFAAAD>>@FFFF/FFDDFF.;DFAFFFFF;BFFFFFFFFFFFF.@C-;@FFFFFFFFFFFFFFFFFF:.;BFFFFFFFFFFFFFF
@M05620:37:000000000-D9766:1:1101:24337:7656 1:N:0:53
GAGGCTGCTTTGGAAGAAACTCATAAATTAGTGACACAGGACCCGCTGACCATGTAACCGTTTCTTGCCTGGCTGACAGCAGCTGGAACCACTTCCCCTGGATGATACCCGTAAGGAAAGGCTCCTCGAAGACTCCCCGGGCGTCCACGAGCTGCTGCAACCCTGGCCAGTCCGTCAGGCCTTTCCGCTTTAGCACTCTTGTGGATCCAATTGCCCCCTTCTCAGCATTTGTACTTGTAACTGACACGCCA
+
3AAABAFAFFFFGGGGFGGGGBG5F5DFF44DDBFGGE2A22B22A2A2BBGG5DFBFGEE1A3BD55AB3BBB11BGFEHHHGB21BB?BFG3BFEGHGHFHH3BFG33?///BF?GHHFGHHGH0E/BFGHHHHFF?GG?DDCGGFGGGGGH/GGD<DG<CGHHHCGHC00:GHGGHHAGGGGGGGGGG0FFGGGGGGGGGGGGGGG0BFG09B.9@FFFFFFF/BFFFFFFFFFBFFFFFFFB/;=E?
@M05620:37:000000000-D9766:1:1101:22754:7662 1:N:0:53
AGTGCCAGCTCTCAATCGCACAGGGGACCCAGGGCCTGGCCCCTCCATCCAGAAAACCTATGACCTCACCCGCTACCTGGAGCACCAACTCCGCAGCTTGGCTGGGACCTATGTGAGTATCCAGCGTAGGAATCTGGGAGTTGGGGAGGAGTGAGGAGTTGGGGAAAGACAGTCCTAACCGTGGAGGGTTCTGGTAAATGATGGGGTGAGGAGGGGCTCTTTGGCTCCCACCAGTCCCCCTGTCTGGTCTA
+
ABAABFFFBFFFGGGGGFGGGCH4FEEGGGGHGFGG2FHFHHGHGGHHHGFFBGEFHGHHGHFHHHHHHHGGEEGGHGGHHHHGHHGHGHHHGG@EEFHGEHHGEDGHGHHGHHHHHHHHHHHHHGGGGGHHHHHHHHHGGHHHGGGGGGGHHHHHHGHHHHCGGGHHHHHHHHHGHHHGGGFGGGGGEGGGGGGGGGGGGGGGGGFBFFFFFFB<BBFFFFFFFFFFFFFFFFFFFFFFBFFFFFFFFFB
@M05620:37:000000000-D9766:1:1101:9418:7668 1:N:0:53
GAGGCTGCTTTGGAAGAAACTCATAGATTACTGCAACAGTTCACCCTGGACCTGGAAAAGTTTCTTGCCTGGATTACAGAAGCTGAAACAACTGCCAATGCTACAGGATGCTACCCGTAAGGAAAGTCTCCTAGAAGACTCCAAGGGAGTAAAAGAGCTGATGAAACAATGGCAAGTAAGTCAGGCATTTCGGCTTTAGCACTCTTGCGGACCCAATTGAACAATTCTCAGCATTTTTACTTGTAACTGAC
+
AA>AA1CAFFDFFGEA1BFAFAEAAGAGG1FGFHF1FGHBFG2FGHAFHBBFCFG0BFHH1FGHGEEGGHHE0BBEFGFF11FGFHHDFE//1B1B1BC1BB2BG1FG1101B@BB>?/?BBB00B>>BB11B1<F1BFFG1BB1/?F/<0BG>1<0@1@@@1@@1FHG@1FB01/11<?F11<00<>><10->.>C00GHHHHDB00<---::CA/;0C;99B0;0;9B0/000;09;00;C0;;C0;9/
@M05620:37:000000000-D9766:1:1101:18580:7681 1:N:0:53
AGTGCCAGCTCTCAATCGCACAGGGGACCCAGGGCCTGGCACCCCCATCCAGAAAACCTATGACCTCACCCGCTACCTGGAGCACCAACTCCGCAGCTTGGCTGGGACCTATGTGAGTATCCAGCGTAGGAATCTGGGAGTTGGGGAGGAGTGAGGAGTTGGGGAAAGACAGTCCTAACCGTGGAGGGTTCTGGTAAATGATGGGGTGAGGAGGGGCTCTTTGGCTCCCACCAGTCCCCCTGTCTGGTCTA
+
BBBABFFFBFFFGGGGGGGGGGHGF2EEDFHGAGGGGGEHFFF2FGGHHGGHGFHHHGHHHDFGHHHHHHHGG?EEFFGHHHHHHHHHGGHHGGGGGHHHGHHGGGHHGHHHHHHHHHHHHHHHHGFGGGHHHHHHHHHGGHHHGGGGGGGHHGHHHGHHHHGGGGHHHHHHHHHHHHGGGGGGGGGGGGFGGGGFFGGGGGGGGFFFFFFFFFFFFFFFFFFFFFFFFFFFFFFFFFFFFFFFFFFFFFF
@M05620:37:000000000-D9766:1:1101:8411:7706 1:N:0:53
GCGGCTGCTTTGGAAGAAACTCATAGATTACTGCAACAGTTCCCCCTGGACCTGGAAAAGTTTCTTGCCTGGCTTCCAGAAGCTGCAACAACTGCCAATGCTATGGGATCCTCCACGTAAGGACCCGCTACTAGCCGAATCCACGAAAGTACCAGAGGTAACGAAACCATGGAAGGTACGTACGGCCTTTCCGCTTTAGCACTCTTGTGGATCCAATTGACCTCATCACAGCATTTGGAAATGTACATGCC
+
>11>A>>AFFF1F1FB1BFGFGGGGGGHE1BGHH11FGF1AFGHHGE//0BABF0EG10BBHFGFGFHHHHHHHE0FGHGHHHHG1BFGEHHHHHHFG@1F2B2@1BBC/B1B000?FH0B110?/<//</B1B0G///?/11@C////1@<F1<0//11?1.>..<GH1<010/</=<</0CCC-CFFC:B.;.;.9BFB0C/;;B09.;00;0;00:CCF09/;;0900.-//://////9;FFB/B/;
@M05620:37:000000000-D9766:1:1101:26151:7721 1:N:0:53
AGTGCCAGCTCTCAATCGCACAGGGGACCCAGGGCCTGGCCCCTCCATCCAGAAAACCTATGACCTCACCCGCTACCTGGAGCACCAACTCCGCAGATTGGCTGGGACCTATGTGAGTATCCAGCGTAGGAATCTGGGAGTTGGGGAGGAGTGAGGAGTTGGGGAAAGACAGTCCTAACCGTGGAGGGTTCTGGTAAATGATGGGGTGAGGAGGGGCTCTTTGGCTCCCACCGGTCCCCCTGTCTGGTCTA
+
BBABCFFFDFFFGGGGGGGGGGHFGGGGGGHHFGGGGGHHHHGHGGHHHGHHHHGHHGHHHHHHHHHHHHHGGFGGHHHHHHHHHHHHGHHHEGGG/GHHHHHGGGHHGHHHFHFHHHHHHHHHGGFGGGHHHHHHHHHGGHGHGGGGGGGHHGHHHGHHHHGGGGHHHHHHHHHHHHHHGGGGGGGGDGGGGGFGGGGGGGGGGGFFFFFFFDFFFFFFFFFFFFFFFFFFFFFFFFFFFFFFFFF0BF9
@M05620:37:000000000-D9766:1:1101:11926:7731 1:N:0:53
AGTGCCAGCTCTCAATCGCACAGGGGACCCAGGGCCTGGCCCCTCCATCCAGAAAACCTATGACCTCACCCGCTACCTGGAGCACCAACTCCGCAGCTTGGCTGGGACCTATGTTGCGTCTCCGGCGTGGGACTCTGGAGGTTGGGACGACGTGCGGGGTTGGGGAAGACAGTTCCAACCCGGGGGGGGTTTTGGAAAATAATGGGGTGAGAGGGGGCTCTTTGCCTCCACCCATCCCCCCTGTCTGGTCT
+
ABBBBFFFBFFFGBFGGGGGGFHGGEGGGGHHGGGEGFHHHHGHGGGHHHHHHHGHHGHHHHHHHHHHHHHGGGGGHHHGHGFGHHHHGHHHGGCGGHHHGHHGGGGHGHHHGHG33</>?F2/<////<->0<F1GH10.<CGGG..<----..:---;?DFF-;D..9/.//;//;/A.--9--;@-@9..;-/;B.//:/;BFB.-.;//9;B;;-.;B9B//;;E..;..//;AED;-.999BF///
@M05620:37:000000000-D9766:1:1101:17896:7733 1:N:0:53
GAGGCTGCTTTGGAAGAAACTCATAGATTACTGCAACAGTTCCCCCTGGACCTGGAAAAGTTTCTTGCCTGGCTTACAGAAGCTGAAACAACTGCCAATGCTACAGGATGCTACCCGTAAGGAAAGGCTCCTAGAAGACTCCAAGGGAGTAAAAGAGCTGATGAAACAATGGCAAGTAAGTCAGGCATTTCCGCTTTAGCACTCTTGTGGATCCAATTGAACAATTCTCAGCATTTTTACTTGTAACTGAC
+
>3AA>>CAFFDFBBBFGFGGEGFHHHGFFHHHHFFHFGHGGDDFGFEFEHBFGHFFAABGFHHFFHDBBGFEHHHEFFGGHHGGEBFGGFFHHHGFHGHHBBBBGF3BGBGGBBBGGEEAFFGHHG0FFGGHFEGHHHFGGFFGGCDGDC?FHHGA0FHHGFGGGHHFH<FCGGHG?FG?=D1><FA1<<G1??GGEGHFFHHHHHHHGCCCGHGF:<0CCBCGHHHFFHGGB0FB0;AFGBBCFFFBBBC
@M05620:37:000000000-D9766:1:1101:11929:7750 1:N:0:53
AGTGCCAGCTCTCAATCGCACAGGGGACCCAGGGCCTGGCCCCTCCATCCAGAAAACCTATGACCTCACCCGCTACCTGGAGCACCAACTCCGCAGCTTGGCTGGGACCTATGTTGAGTATCCAGCGTAGGACTCTGGGCGTTGGGGCGGCGTGCGGAGTTGGGGAACGACCGTCCTAACCGTGGCGGGTTCTGGTAAATGATGGGGTGCGGCGGGGCTCTTTGGCTCCCACCAGTCCCCCTGTCTGGTCT
+
AB>AAFFFBFFFGGGGGGGGGGHHGGEFGGHHFFGEGFHHHHGHGGHHHHHHHHHHHGGHHGHHHGHHHHHGGEEGHHHHBGHHHHA1EGHHEGGGGHFHGHHGGGHHGHHHHHHH3FG3DHH3FGGG/>EF2=FHHH0/>ADGHG?.AE-AGG.CG-;;CFGFF.DAA.;-@DFFFFFFFFFFF-@DF;AFFFFFFF0FFFFFFFFFF.:B-@DCCFFFFFFFFFFFFFFFFFFFFFFFFFFFFFFFFFF
@M05620:37:000000000-D9766:1:1101:11947:7753 1:N:0:53
AGTGCCAGCTCTCAATCGCACAGGGGACCCAGGGCCTGGCCCCTCCATCCAGAAAACCTGTGACCTCACCCGCTACCTGGAGCACCAACTCCGCAGCTTGGCTGGGACCTATGTTGAGTATCCAGCGTAGGAATCTGGGAGTTGGGGAGGAGTGAGGAGTTGGGGAAAGACAGTCCTAACCGTGGAGGGTTCTGGTAAATGATGGGGTGAGGAGGGGCTCTTTGGCTCCCACCATTCCCCCCGTCTGGGCT
+
>AAAAFFFAFFFG1FFGFG1E0FCGEGGGGHHG?FECFGHFHGHGGHHHHFHGHHFFEH0FA2GHGGHHHHEEGEEGHGFHHGFFHFHFHHHEGEEGGHHFHHGGGHHGHGHHHFG>FB21BB2<F<?<>/@1?<?FF?CF?FGHGCC><.><<0<.<.=<GHC?FC.:CGCG0;0<GC:CA9C9.CC@;:A0C90;B09;;9;BFFA9-;ABAB;@99;9:/F/;FFEEFFF;/9;BF----9:-9/--;
@M05620:37:000000000-D9766:1:1101:19623:7765 1:N:0:53
AGTGCCAGCTCTCAATCGCACAGGGGACCCAGGGCCTGGCCCCTCCATCCAGAAAACCTATGACCTCACCCGCTACCTGGAGCACCAACTCCGCAGCTTGGCTGGGACCTATGTGAGTATCCAGCGTAGGAATCTGGGAGTTGGGGAGGAGTGAGGAGTTGGGGAAAGACAGTCCTAACCGTGGAGGGTTCTGGTAAATGATGGGGTGAGGAGGGGCTCTTTGGCTCCCACCAGTCCCCCTGTCTGGTCTA
+
AA>AAFFFBFFFGFGGGGFGGGGGAE2EFGDH2BB2FFGFBFE1EEFDHCB3BG3FHGH3GHGHH5GFHFGEC/FEHFFEFFGHHGHHGHHHGGGGGFFGGHHGGGHHGHHHHHGHGHHHHHHHHGGGGGHHHHHHHHHGGHHHGGGGGGGHHHGHGGHHHHGGGGHHHHHHHHHHHHHHGGGGGGGGCFGGGGGGGGGGGGGGGGFBFFFFFFBBBBFFFFFFFFFFFFFFFFFFFFFF<FFBFFE99FB
@M05620:37:000000000-D9766:1:1101:26109:7769 1:N:0:53
AGTGCCAGCTCTCAATCGCACAGGGGACCCAGGGCCTGGCCCCTCCATCCAGAAAACCTATGACCTCACCCGCTACCTGGAGCACCAACTCCGCAGCTTGGCTGGGACCTATGTGAGTATCCAGCGTAGGAATCTGGGAGTTGGGGAGGAGTGAGGAGTTGGGGAAAGACAGTCCTAACCGTGGAGGGTTCTGGTAAATGATGGGGTGAGGAGGGGCTCTTTGGCTCCCACCAGTCCCCCTGTCTGGTCTA
+
BBBBCFFFCFFFGGGGGGGGGGHGGGGGGGHHGGGGGGHHHHGHGGHHGHHHHHGHHGHHHHGHHHHHHG1FGGGGHHHHHGHHHHHFGHHHGGGGGHHHGHHGGEFGAGHHHHHGHHHHHHHHGGEDGGHHHBFHHFFFGHHHGGFCGGDGHHHHFGHHHHGGGDHHECHHHHGHHFFHGFGGGGGG;F.CFGGBFFFFGGGFGGFFFFFFDF;DFFFFFFFEFBFFFFFFEFFFFFFFFEFFFFFFFFB
@M05620:37:000000000-D9766:1:1101:27147:7771 1:N:0:53
GAGGCTGCTTTGGAAGAAACTCATAGATTACTGCAACAGTTCCCCCTGGACCTGGAAAAGTTTCTTGCCTGGCTTACAGAAGCTGAAACAACTGCCAATGCTACCGGATGCTACCCGTAAGGACCGACTCCTAGCAGACTACACGGGAGTACCAGAGCTGATGAAACAATGGCAAGTAAGAACGGAATTTCCGCTTTAGCACTCTTGTGGATCCAATTGAACAATTCTCAGCATTTGTACTTGTAACTGAC
+
A>AAA1FACF3F1GGGGF11AB1GBGGFGGGHHFGHEEGFGHHHHGGEEHHCGGFFFGHFGEGHDGFBGHHHHHHHHHHFHHHHGHHHHH/FGCGCHHHHCGGF0/>/?>FGB@0FEEECG1B0<//<<?GHGDFFHHEGDG1<?/>?A?01<@1?F0GG1<=<GGGF.1<1G/GE0DBD0=/<<..:;0<:AAF:.GF0CGFF90FFBE0BFBB0C00;CFBBB0C;FF0/CB;F0;BFG/9BFBF/9/;
@M05620:37:000000000-D9766:1:1101:22224:7804 1:N:0:53
AGTGCCAGCTCTCAATCGCACAGGGGACCCAGGGCCTGGCCCCTCCATCCAGAAAACCTATGACCTCACCCGCTACCTGGAGCACCAACTCCGCAGCTTGGCTGGGACCTATGTGAGTATCCAGCGTAGGAATCTGGGAGTTGGGGAGGAGTGAGGAGTTGGGGAAAGACAGTCCTAACCGTGGAGGGTTCTGGTAAATGATGGGGTGAGGAGGGGCTCTTTGGCTCCCACCAGTCCCCCTGTCTGGTCTA
+
AA>AAB1CAF@@BGGBFFFGAEFGCEGGGGHHGEGGGCGAFFEHEGFHHGGHFBGHHGHHHHGHHHHHHHHGGG?EHHHAGGHHHEHHGHDGGGEEGHHHGHHGGGHHGHGHHHHHHHHHHHHHHGGGGGHHHHHHGHHGGHHFGGGGGGGHHHHHHGHHHEGGGGHHHHGHHHHHHHHHGGGGGGGGGFFGGGGGFFGGGGGGGGF?EFFFFF@@@?FFFFFFFFFEFFFFFFFFFFFF@FFFFFFFFFB
@M05620:37:000000000-D9766:1:1101:22667:7822 1:N:0:53
GAGGGTGGCTTGGAGGAACCTCATAGACTAGGGGAACACTTTCTTGTTGAACTGGACAAATTTCTTGATCCGCTTACTGAAGTTGAAACACCTGCGAATGGTTCCAACACATTAAGAATAAAGAAAATGCCTCAGAAAGATGGAAAGGATTAAGAAGATGTAGAAAGACAGACATAGCAATGGAGAGATCTGATACATGATAGGCTGAGGAGAGGAACTTGAACTACCACCAGACCTTCTAACTGAACGAG
+
>1>11>>111B>E11AAE0AFGHGHBGA1B10000A/B0A111211D10D2B1A0A0100BDAADBB21DAAA///B1DD1G2D122B1B0BE0C/>EE111B1@B2B?/>1211111<BB11B00BB111B11111BB0B1101B@<0111@>11011@111?1<?0?0<000?=1>11111<01..100=00<00=<<G00//0..;:CC..:./.:;000000/900;9..:.00/0000;000/..9
@M05620:37:000000000-D9766:1:1101:12808:7824 1:N:0:53
ACCACACCTTCTACAATGAGCTGCGTGTGGCTCCCGAGGAGCACCCCGTGCTGCTGACCGAGGCCCCCCTGAACCCCAAGGCCAACCGCGAGAAGATGACCCAGGTGAGTGGCCCGCTACCTCTTCTGGTGGCCGCCTCCCTCCTTCCTGGCCTCCCGGAGCTGCGCCCTTTCTCACTGGTTCTCTCTTCTGCCGTTTTCCGTAGGACTCTCTTCTCTGACCTGAGTCTCCTTTGGAACTCTGCAGGTTCT
+
DCCDCCCDFFFFGGGGGGGGGGHHGGGFHGHHHGGGGGGGGHHHHGGGGGGGHHHHHHHGGGGGGGGGGGGHHHHGGGGHGHHHHGGGGGGGGGHHGHHHHHAGGHHHHHHGGHHGGGGGHHHHHHHHFHHGHHGGGGGHGHHGHGGGGGGGGGGGGGCGGGGGGGFFFFFFFFFFFHHFFFFFFFFFFFFFFFFFFFFFFFFFFFFFFFFFFHHHFHHFFFFFFFFFFFFFFHHFFFFFFFFFFFFFFFF
@M05620:37:000000000-D9766:1:1101:23804:7833 1:N:0:53
ACCACACCTTCTACAATGAGCTGCGTGTGGCTCCCGAGGAGCACCCCGTGCTGCTGACCGAGGCCCCCCTGAACCCCAAGGCCAACCGCGAGAAGATGACCCAGGTGAGTGGCCCGCTACCTCTTCTGGTGGCCGCCTCCCTCCTTCCTGGCCTCCCGGAGCTGCGCCCTTTCTCACTGGTTCTCTCTTCTGCCGTTTTCCGTAGGACTCTCTTCTCTGACCTGAGTCTCCTTTGGAACTCTGCAGGTTCT
+
11>>AA1AFFFFFGGBDB1BDDF1EEEEFAHHFFEAEEG/EHHHHGCG/AEEEF1BGFCEEGCECE/EGGGHHF//EGG>>GHFC?E/C/>B@?GH1<FGHHGHAFGHHGHGEHGGGGGGGHH00DGHHGFGHH--;.;CFGFAGGGGGGF..;FAEBGGGGG/F?@?@@FFFFFFFFFFFF/BFFBFFFFFFF@BFFFFFFFFFFFFEFFFFFFEFFFFFF/9/BFFFFFFFFFFFFFFFFFFFFFAFFF
@M05620:37:000000000-D9766:1:1101:22922:7837 1:N:0:53
GAGGCTGCTTTGGAAGAAACTCATAGATTACTGCAACAGTTCCCCCTGGACCTGGAAAAGTTTCTTGCCTGGCTTACAGAAGCTGAAACAACTGCCAATGCTACAGGATGCTACCCGTAAGGAAAGGCTCCTAGAAGACTCCAAGGGAGTAAAAGAGCTGATGAAACAATGGCAAGTAAGTCAGGCATTTCCGCTTTAGCACTCTTGTGGATCCAATTGAACAATTCTCAGCATTTGTACTTGTAACTGAC
+
AAAAAAFAFFFDGFGGFF4BBGGHGGHGG5GFHBF4FFFFGGHHHGGFGHHHHHHHGGFHHFHHFHGHGHHHHHHFGHHHHGHHHHGHHB1FGHHGH3FHHF4G3@BFGFHGGHBGEEFGFGGFHGEHHHGHGH33F?BGFGHFGFDGGGHHFHGFEHHHFHHDDHHHHFF<GHGF?GHHGFGHHHHGFHGHGGGDGFGFHBGCGHHFGDCFHHFFHFFHHHGHHGC:CF0BFFGG0FFGGGGFBFGFGGF
@M05620:37:000000000-D9766:1:1101:21867:7840 1:N:0:53
GAGGCTGCTTTGGAAGAAACTCATAGATTACTGCAACAGTTCCCCCTGGACCTGGAAAAGTTTCTTGCCTGGCTTACAGAAGCTGAAACAACTGCCAATGCTACATTATGCTACCCGGAAGGAAAGGCTCCTAGAAGAATCCAAGGGAGTAAAAGAGCTGATGAAACAATGGCAAGTAAGTCAGGCATATCCTCTTTAGCACTCTTGTGGATCCAATTTAACAATACTCAGCATTTTTACTAGTAACTGAC
+
>1AA1>C>BBB1F1BBEG1BFGHHHGHDFFBBFA1BAGBDGDABABAB/ABBGGEBA10BABFDDFF1BBBBBFG1BBBFGF1BG11F1B/BFGGFBGGG1BBBF12122B@@10B///>?>B>BB0?1BFGB1BE1B0B11BB1/??</01F>1/@<@1<11<?1?0?1?<00<?1<11<=1>><.1111>1<=0=00000<<0FDDC.<::::0<00;0:<;C0/:::0/900;0C.0;00;0;C099;
@M05620:37:000000000-D9766:1:1101:12508:7890 1:N:0:53
AGTGCCAGCTCTCAATCGCACAGGGGACCCAGGGCCTGGCCCCTCCATCCAGAAAACCTATGACCTCACCCGCTACCTGGAGCACCAACTCCGCAGCTTGGCTGGGACCTATGTGAGTATCCAGCGTAGGAATCTGGGAGTTGGGGAGGAGTGAGGAGTTGGGGAAAGACAGTCCTAACCGTGGAGGGTTCTGGTAAATGATGGGGTGAGGAGGGGCTCTTTGGCTCCCACCAGTCCCCCTGTCTGGTCTA
+
CCBCCFFFCFFFGGGGGGGGGGCGGGGGG2FGFG2EGA2FGGGHGGGHHHHHHCFHFEHHHHHFGHGHHHHGGEGEHHHHHHHHHHHHGHHHGGGGGHHHGHHGGGHHGHHHHHHHHHHGHHHHHGEGGGGHHHHHHHHGGHHHGGGGGGGHHHHHHGHHHHGGGGHHHHHHHHHHHHHHGGFGGGGGEGGGGGGGGGGGGGHGGGFFFFFFFFFFFFFFFHFFFFFFFFFFFFFFFFFFFFFFFFFFFFF
@M05620:37:000000000-D9766:1:1101:18273:7891 1:N:0:53
AGTGCCAGCTCTCAATCGCACAGGGGACCCAGGGCCTGGCCCCTCCATCCAGAAAACCTATGACCTCACCCGCTACCTGGAGCACCAACTCCGCAGCTTGGCTGGGACCTATGTGAGTATCCAGCGTAGGAATCTGGGAGTTGGGGAGGAGTGAGGAGTTGGGGAAAGACAGTCCTAACCGTGGAGGGTTCTGGTAAATGATGGGGTGAGGAGGGGCTCTTTGGCTCCCACCAGTCCCCCTGTCTGGTCTA
+
ABAAAFFFAFFFGDGCFFGGGGHCGEFGAEHHFEGF2FHHCHGHGGGHHGHHFBFGHEGHFGFHHGHHHHHGG//EGHHH2FHHHH1FEHHHAFGEFHHHGHHGGGHFGGBFHHFHHHHHHHGHHGFDGGH2GHHHHH<FGHHHGGADG.CHHDHHFFFFHHGGEDHHHHHHHHHHHHHHGGGCCFGGDGGGGGGFGGGGGGGGGGFFFFFFFDCCFFFFFFFFFFFEFFFFFFFFFFFFFFFFFFFFFF:
@M05620:37:000000000-D9766:1:1101:4526:7894 1:N:0:53
AGTGCCAGCTCTCAATCGCACAGGGGACCCAGGGCCTGGCCCCTCCATCCAGAAAACCTATGACCTCACCCGCTACCTGGAGCACCAACTCCGCAGCTTGGCTGGGACCTATGTGAGCATCCAGCGTAGGAATCTGGGAGTTGGGGAGGAGTGAGGAGTTGGGGAAAGACAGTCCTAACCGTGGAGGGTTCTGGTAAATGATGGGGTGAGGAGGGGCTCTTTGGCTCCCACCAGTCCCCCTGTCTGGTCTA
+
>>>1>FF11BCFGDGFGGE1E?FC0EEAABFGA0BA/BGHFHGHGGFDGGHHBFHBGGHCFGFHHGHGHHFFG>>EHGHHFGHHGHCFEHBC?E@>>BBFEH1?EFHHGHHHHHBGG1BGHHHFHG<?BCDHHHHHGG0F?GHF-C.@>.<CG=GHC.<CGF@CEGHHFHHGHHHHHHHGGEGAAAB@9:FGGF0BFGGGGFGFG9A@FFFFFF@;@>FFFFEFFFF-9BFFFFFFFFFF@EFFFBFFFFB
@M05620:37:000000000-D9766:1:1101:17310:7899 1:N:0:53
GAGGCTGCTTTGGAAGAAACTCATAGATTACTGCAACAGTTCCCCCTGGACCTGGAAAAGTTTCTTGCCTGGCTTACAGAAGCTGAAACAACTGCCACTGGATGCTACACGTCCGGCAAGTATCCTAGAAGACTAACAGGGCGTCAACGAGCTGCTGAAACCCTGGCAAGTCCGTCAGGCCTTTCCGCTTTCGCACTCTTGTGGATCCAATTGCCCCCTTCTCAGCCTTTGTACTTGTAACTGACACGCCA
+
BABCCBFBFFFFGGGGGGGGGGFHFHHHHHHHHHHGGFHGHHHHHGGGHHHHHHHHHHHHHFHHHHHHHHHHHHHHHHHFHHHHHHHHHHHHHHHHH3FGHFH32BBF3BEGA1/>/>//34B?GGBGB3BB?333?B2?F/////?2///><F1FHFFGH0C0>.GCGFG11..<CDFH<CGHHGGGGDG0CDDGGHHGG9CDGFGGF0FGF00C.:CGGGGGGG/CFGGFFFFFFFF/BFFFF//ADF?
@M05620:37:000000000-D9766:1:1101:18152:7937 1:N:0:53
GCGGCTGCTTTGGAAGAAACTCATAGATTACTGCCACAGTTCCCCCTGGACCTGGAACCGTTTCTTGCCTGGCTTCCAGAAGCTGAAACCACTGCCAATGGATGCTACCCGTAAGGAAAGGCTCCTCGAAGACTCCCCGGGAGTCCAAGAGCTGCTGCAACACTGGCCAGTAAGTCAGGCCTTTCCGCTTTAGCACTCTTGTGGATCCAATTGAACCCTTCTCAGCATTTGTACTTGTAACTGACACGCCA
+
>>>AA>>>CFB11BBB1BBFBGFGFDFGH1BGGH01BBB1DFHHHGAB/0B0FF0BG1AEBEHHDFFFHHHHHH>0BGH@BFH111BFG0BFGHGH1BFGF1B1BGGGFGA>//>11E>GAGHHGH0EEF/AGHHH//<<//<<<1?1GHG<FG1<F1>GG0.FGGH0CC<00<<=GF/G.<GDCGEGGGGHBGGHHHHCH;9:BBF/0BFFG00;..;C::FGFGFGBGB;CFGGGFFBFF/B/B/;@-9
@M05620:37:000000000-D9766:1:1101:7653:7951 1:N:0:53
AGTGCCAGCTCTCCATCGCACAGGGGACCCAGCGCCTGGCCCCTCCATCCAGAAAACCTATGACCTCACCCGCCACCTGGAGCACCCACTCCGCAGCTTGGCTGGGACCTATGTGAGTATCCAGCGTAGGACTCTGGGCGTTGGGGCGGAGTGCGGAGTTGGGGACAGCCGGTCCTAACCGTGGAGGGTTCTGGTAAATGATGGGGTGAGGAGGGGCTCTTTGGCTCCCACCAGTCCCCCTGTCTGGTCTA
+
>>>3>BDFAFFFGGGBAAE2E2G4F2AAEAAF2AA2BBGHBGGGGGFHHBBFG3FBBEFGBBFGH5BBGFG>>//BFF3B11BFGHE??FH0/?/E>B3BEFGGGGHHGH1?GFF2?BFDFH21F@E<>E?1?GFHBB/<CDD0-<.-A-;;90@@-;CFF/AB.-...9;-@BBFBBFF-A.=.;.-;AAFFFFBFFFFFFFFFFF=.9./AD?BBBFFFFFFFFFFF.FFAAFFFFFFBFFFFFFFFFB
@M05620:37:000000000-D9766:1:1101:5589:7984 1:N:0:53
AGTCCCAGCTCTCCATCGCACAGGGTACCCAGCGCCTGGCCCCTCCATCCAGAAAACCTATGACCACACCCGCCACCTGGGGCACCCTCTCAGCAGCTCGGCTGGGACCTATGTGAGTATCCAGCGTAGGAATCTGGGCGTTGGGGCGGCGTGCGGCGTTGGGGCCAGCCCGTCCTAACCGTGGCGGGTTCTGGTAAATGATGGGGTGAGGCGGGGCTCTTTGGCTCCCACCAGTCCCCCTGTCTGGTCTA
+
>>11>BDFFFFFGGGE1AA1A0F0FBBBF1BF0AA0BBGHFHGHGGBDG0BFGGH0BBFGAADGH1BBFFG/>/>?FG0B//?>EFF/?FF12B1>>B1><<EEFGFHGHFHHDGBFGHHHH2<GCA?>E?1?FHFHFEGGGGECCCCC-;;?AAG?@@@@F@@-----:-;9BFF/9FF@FF;-@=@@FAFFFF9;BBF/BFFFFA@-A--;>@@@@FBBFFFFFFFF-;AAFFEFFFF@FFEFFFFFFB
@M05620:37:000000000-D9766:1:1101:23831:7997 1:N:0:53
GAGGCTGCTTTGGCAGAAACTCATAGATTACTGCAACAGTTCCCCCTGGACCTGGAAAAGTTTCTTGCCTGGCTTACAGAAGCTGAAACAACTGCCAATGCTACCGGATGCTACCCGTAAGGAAAGGCTCCTAGACGACTCCAAGGGAGTAAAAGAGCTGATGAAACAATGGCAAGTAAGTCAGGCATTTCCGCTTTAGCACTCTTGTGGATCCAATTGAACAATTCTCAGCATTTGTACTTGTAACTGAC
+
A1AAAAFAFFFFG1FEAFGGGGHGFHGGHGHHBHBFGHGDGHHHHGGGGHHHHHHBGF0GBGHHHFGHHHHFHGHGHHHGHHHHHHFFGFHHHHHHHFHHHHHH0E@EEEHHGHHHGGGCGHFF0<GFGHGH1G11?/BCGH11@<A/EG0>1<F/FGHHDDF1FGHC.GGBGGHFFGHHGHFGHHHHHHHHGGGGGFGHHHHHHFHFGE0GHHHFGGGGGGBFGGGFGGBFGGGGFGGGGGGGGGGGGFF
@M05620:37:000000000-D9766:1:1101:15020:8000 1:N:0:53
AGTGCCAGCTCTCAATCGCACAGGGGACCCAGGGCCTGGCCCCTCCATCCAGAAAACCTATGACCTCACCCGCTACCTGGAGCACCAACTCCGCAGCTTGGCTGGGACCTATGTGAGTATCCAGCGTAGGAATCTGGGAGTTGGGGAGGAGTGAGGAGTTGGGGAAAGACAGTCCTAACCGTGGAGGGTTCTGGTAAATGATGGGGTGAGGAGGGGCTCTTTGGCTCCCACCAGTCCCCCTGTCTGGTCTA
+
BBAABFFFBFFFGGGGFGGGGFHFGGGGGGHHCEGGFGHHHHGHGGHHHGHHHHHHHGHHHHHHHHHHHHHGG@EGHHHHGGHHHHHEGHHHEFGGGHGHGHHGGGHHGHHHHHHHHHHHHHHHHGGGGGHHHHHHHGCFGHHHGGGGGGCFGGHGHGHHHHGGGGHHHHHHHHHHHHHGGGGGGGGGEFGGGGGGGGGGGGGGGGFFFFFFFFFFFFFFFFFFFFFFFFFFFFFFFFFFFFFFFFFFFFB
@M05620:37:000000000-D9766:1:1101:15681:8000 1:N:0:53
AGGGCCAGCTCTCAATCGCACAGGGGACCCAGGGCCTGGCCCCTCCATCCAGAAAACCTATGACCTCACCCGCTACCTGGAGCACCAACTCCGCAGATTGGCTGGGACCTATGTGAGTATCCAGCGTAGGAATCTGGGAGTTGGGGAGGAGTGAGGAGTTGGGGAAAGACAGTCCTAACCGTGGAGGGTTCTGGTAAATGATGGGGTGAGGAGGGGCTCTTTGGCTCCCACCAGTCCCCCTGTCTGGTCTA
+
AA1AAA1AAFFD1FG311AFEEEFCFGCA0ABFEE/AABE0FGCFGBG10AB10ABGG0CHH2GGHBGHFFGGE/EGGHFGHHHCGGHGBHHGAE//BBGHHHGGCHHGGHHHHHBFGHGHHHHHCECGGFHFHHHF0?F?GFEG?.A-<><GGHHCE//<C-:.;CHFHFHHGHHFFHGG.EG.CAACFGBFFCFFGGGFFEGGFF?EF-9AB;-@-ABFFFFBFFFFFFFFFFFFFFF@FFFFF/9FF/
@M05620:37:000000000-D9766:1:1101:15788:8010 1:N:0:53
GAGGCTGCTTTGGAAGAAACTCATAAATTACTGCCACAGGTCCCCCTGTCCATGTAACCGTTTCTTGCCTGGCTTCCAGAAGCTACAACGACTTCCCCTGGATGATACCCGTACGGAAAGGCTCCTCGAAGACTCCCCGGGCGTCCACGAGCTGCTGCCACCCTGGCCAGTCCGTCAGGCCTTTCCGCTTTCGCACTCTTGTGGATCCAATTGCCCACTTCTCAGCATTTGTACTTGTAACTGACACGCCA
+
AAA1AAFAFFFFG1BA1BGFF1D3D3AF3A1BB1B1BF0011A00B/B11B221D2AAFEAA012B11BFDFC0A0FHB1B1FF1111B/B>?/@1B0BEC>BG12F@11?>//>//F/B0?GCFH0?/0?<FFHH/C/</<@C?CF1EC@CGGC<G0./C..<C<GC:CG00::CAEHH.CFBFGF?EGE0.999AFFBFFFG99CBF//BF//;/-;9FFFFFF/FFFFFFFB//;B//;BFF:;9@AA
@M05620:37:000000000-D9766:1:1101:19662:8043 1:N:0:53
AGTGCCAGCTCTCAATCGCACAGGGGACCCAGGGCCTGGCCCCTCCATCCAGAAAACCTATGACCTCACCCGCTACCTGGAGCACCAACTCCGCAGCTTGGCTGGGACCTATGTGAGTATCCAGCGTAGGAATCTGGGAGTTGGGGAGGAGTGAGGAGTTGGGGAAAGACAGTCCTAACCGTGGAGGGTTCTGGTAAATGATGGGGTGAGGAGGGGCTCTTTGGCTCCCACCAGTCCCCCTGTCTGGTCTA
+
BBAABFFFBFFFGGGGFGGFGGHDGGGGGGHHFGGEFGHHHHGHGGHGHGHHHHHHHGHGHHHHHHHHHHHEGEFGHHHHHGHHHHHFGHHHGGFGGHHHGHHGGGHHGHHHHHEHHHHHHHHHHGGGGGHHHHHHHHHGEHHHGGGGGGGHHHHGHGHHHHGGGGHHHHHHHHHGHHGHGGGGGGGGFGGGGGGGGGGGGGGGGGFFFFFFFFF-BFEFFFFFFFFFFFFFFFFFFFFFAFFFFFFFFF/
@M05620:37:000000000-D9766:1:1101:18443:8068 1:N:0:53
AGTGCCAGCTCTCAATCGCACAGGGGACCCAGGGCCTGGCCCCTCCATCCAGAAAACCTATGACCTCACCCGCTACCTGGAGCACCAACTCCGCAGCTTGGCTGGGACCTATGTGAGTATCCAGCGTAGGAATCTGGGAGTTGGGGAGGAGTGAGGAGTTGGGGAAAGACAGTCCTAACCGTGGAGGGTTCTGGTAAATGATGGGGTGAGGAGGGGCTCTTTGGCTCCCACCAGTCCCCCTGTCTGGTCTA
+
ABBABFFF@FFFGGGGGGGCGCGHGEGGGGHHGEGFGGHHHHGGGGHHHGFGBAGGHGHHHHGHHHGEHHHEGGEGHHGHHHFFGHCHGHHHGG?EGFHHGHHGGGHHGHHHHHHHHHHHHHHHHGGGGGHHHHHHHHHGGHHGGGGGGGGHHHHHHEHHGHGGGGHHHGHHGHHHHGHHGGGGGGGGDFGGGGGFGGGGGGGGGGFBFFFFFFBBBBFFFFFFFFFFFFFFFFFFFFFFBFFFFFFFFFB
@M05620:37:000000000-D9766:1:1101:10632:8091 1:N:0:53
AGTGCCAGCTCTCAATCGCACGGGGGACCCAGGGCCTGGCACCGCAATCCAGCAAACCTATGACCTAACCAGCAACGTGGAGCACCTACTCCGCAGCTTGGCTGGGACCTATGTGAGTATCCAGCGTAGGAATCTGGGAGTTGGGGAGGAGTGCGGAGTTGGGGAAAGACAGTCCTAACCGTGGAGGGTTCTGGTAAATGATGGGGTGAGGAGGGGCTCTTTGGCTCCCACCAGTCCCCCTGTCTGGTCTA
+
AAAAAFF1>FFFFGGGGGFGE0A0AAAAEE/BBAEE/FCA01B///>/BB110B0@0BG11121BB110B1//0B0//??E>GGF/0B0FGHFF//>BGHC0GFCAG0<CHBG?GHHHHHHHGHHGGCGGFGGHHHHE0<EGFHGG.CC.=CG0:C-AGGGGGG?.;F/C/BFGGGFBFGGFF@-AB@AFFFFFFFFFFFFFFFFFF@FFFFFF@@@@FFFFFFFFFFFFFFFFFFFFFF@FFFFFFFFFB
@M05620:37:000000000-D9766:1:1101:20218:8106 1:N:0:53
ACCACACCTTCTACAATGAGCTGCGTGTGGCTCCCGAGGAGCACCCCGTGCTGCTGACCGAGGCCCCCCTGAACCCCAAGGCCAACCGCGAGAAGATGACCCAGGTGAGTGGCCCGCTACCTCTTCTGGTGGCCGCCTCCCTCCTTCCTGGCCTCCCGGAGCTGCGCCCTTTCTCACTGGTTCTCTCTTCTGCCGTTTTCCGTAGGACTCTCTTCTCTGACCTGAGTCTCCTTTGGAACTCTGCAGGTTCT
+
CCCCCCCCFFFFGGGGGGGGGGHHGGGGHGHHHGGGGGGGGHHHHGGGGGGGHHHHHHHGGGGGGGGGGGGHHHHGGGGHGHHHHGGGGGGGGGHHHHHHHHHHGHHHHGHFGHHGGGGGHHHHHHHHHHGGHHGGGGGHGHHGHGGGGGGGGGGGGGGGGGGGGGFFFFFFFFFFFFFFFFFFFFFFFFFFFFFFFFFFFFFFFFFFFFFFFFFFFFFFFFFFFFFFFFFFFFFFFFFFFFFFFFFFFFF
@M05620:37:000000000-D9766:1:1101:4817:8113 1:N:0:53
GAGGCTGCTTTGGAAGAAACTCATAGATTACTGCAACAGTTCCCCCTGGACCTGGAAAAGTTTCTTGCCTGGCTTACAGAAGCTGAAACAACTGCCAATGCTCCAGTATGCTACCCGTAAGGAAAGGCTCCTAGAAGACTCCAAGGGAGTAAAAGAGCTGATGAAACAATGGCAAGTAAGTCAGGCATTTCCGCTTTAGGACTCTTGTGGGTCCAATTGAACAATTCTCAGCATTTTTACTTGTAACTGAC
+
A1AAAAF>CFFFGGGGGGGBGCHGHHHFFGDDGAFHCGHFFHHDHG?FCB00AABFAF0BGHFHHHH1GDDGHHAFHBGHHHHHHHHHHHHH1BE>FGHH1GBCGE2B22@G210FFEECGEH00B>F1B?F1111B10<F111<C</?<0B2@G/0@F11112@GD0???<CGHE1?11111FC0.1>FHDCCE..=00<</<<000<.../:00;C00:C:;<CHHGGGGGFG009CFB00;CFBFBFF
@M05620:37:000000000-D9766:1:1101:5494:8146 1:N:0:53
AGTGCCAGCTCTCAATCGCACAGGGGACCCAGGGCCTGGCCCCTCCATCCAGAAAACCTATGACCTCACCCGCTACCTGGAGCACCAACTCCGCAGCTTGGCTGGGACCTATGTGAGTATCCAGCGTAGGAATCTGGGAGTTGGGGAGGAGTGAGGAGTTGGGGAAAGACAGTCCTAACCGTGGAGGGTTCTGGTAAATGATGGGGTGAGGAGGGGCTCTTTGGCTCCCACCAGTCCCCCTGTCTGGTCTA
+
ABBAAFFFBFFFGGGGGGGGGGHGFGGGGGGHGGGGGGHHHHGHGGHHHHGFHHHGHGHFHHFHHHHFHHHGGGGGHGHHHGGGHHGHGHHHFGGGGHHHGHHGEGHGGHHHHHHHF3FFHHFGH@?ACGFHHFGGFHHGGHHFGGGCGDDHHHHGFGHHHCDCEGHGFHFGHHHHHHHH-;9:AFGACFFFGFFGGGGGGGFGGBDDF.FFDD;FFAEFBFFFFFFFFFFFFFFFFFFFFFFFFFFFFFF
@M05620:37:000000000-D9766:1:1101:6062:8162 1:N:0:53
GAGGCTGCTTTGGAAGAAACTCATAGATTACTGCAACAGTTCCCCCTGGACCTGGAAAAGTTTCTTGCCTGGCTTACAGAAGCTGAAACAACTGCCAATGCTCCAGGATGCTACCCGTAAGGAAAGGCTCCTAGAAGACTCCAAGGGAGTAAAAGAGCTGATGAAACAATGGCAAGTAAGTCAGGCATTTCCGCTTTAGCACTCTTGTGGATCCAATTGAACAATTCTCAGCATTTGTACTTGTAACTGAC
+
AAAA>4CAFFFFBCGGCFCAFEFFFHGHFFHGFHF4GGH5AG5BGFEEGEFFFEHGGFHGFHFHHHHFGHGF1FFFFGGHFHGFCDB@B3CEEBEGGFHHCG3BG@B13B?FFBFGE?EEGHHGHGBE?GFFF4?GGF?GFGHHHFGFDAGGFF@FCFFFDGGFHFGHHFHFHBFF?DGDFGGFHFHGGHHBEDCDFHH0DDGHGHHFGAG0CGHHGG0GGFHHGC0C:BF/;B;;0;BBFFGGFGGGGGF
@M05620:37:000000000-D9766:1:1101:5476:8166 1:N:0:53
AGTGCCAGCTCTCAATCGCACAGGGGACCCAGGGCCTGGCCCCTCCATCCAGAAAACCTATGACCTCACCCGCTACCTGGAGCACCAACTCCGCAGCTTGGCTGGGACCTATGTGAGTATCCAGCGTAGGAATCTGGGAGTTGGGGAGGAGTGAGGAGTTGGGGAAAGACAGTCCTAACCGTGGAGGGTTCTGGTAAATGATGGGGTGAGGAGGGGCTCTTTGGCTCCCACCAGTCCCCCTGTCTGGTCTA
+
CCABCFFFCFFFGGGGGGGGGFHGGGGGGGHHGGGGAFHHHHGHGGHGHGGHGHHHHGHHHHGHHHHHHHHGGFGGHHHHHHHHHHHHGHHHEFECFFGHGHHGGGHHGHHHHHHHHHHHHHHHHGGGGGHHHHHHHHHGGHHHGGGGGGGHHHHHHGHHHHGGGGHHGHHHHHHHHHHHGGGGDGGGEGGGGGFFGGGGGGGGGGFFFFFFFFFFFFFFFFFFFFFFFFFFFFFFFFFFFFFFFFFFFFB
@M05620:37:000000000-D9766:1:1101:19450:8167 1:N:0:53
GAGGCTGCTTTGGAAGAAACTCATAGATTACTGCAACAGTTCCCCCTGGACCTGGAAAAGTTTCTTGCCTGGCTTACAGAAGCTGAAACAACTGCCAATGCTACAGGATGCTACCCGTAAGGAAAGGCTCCTAGAAGACTCCAAGGGAGTAAAAGAGCTGATGAAACAATGGCAAGTAAGTCAGGCATTTCCGCTTTAGCACTCTTGTGGATCCAATTGAACAATTCTCAGCATTTGTACTTGTAACTGAC
+
AABCBBFCFFFFGGGGGGGGGGHHHHHHHHHGHHHHHHHGHHHHHGGGHHHHHHHHHHHHGHHHHHHHHHHHHHHHHHHHHGHHHHHHHHHHHHHHHFHHHGHHHGHHHHHHHHHHGGGGHHHHHHGHHHGHHHFFHHGHHHHGHGGHGGHHHHHGHHHHHHHHHHHHHHHHHHHGGHHHHHFGHHHHHHHHGGGGGHHHHHHHHHHHHGHHHHHHHHFHHHHHHHHHHHGGGGGGFGFGGGGGGGGGGGF
@M05620:37:000000000-D9766:1:1101:14897:8183 1:N:0:53
ACCACACCTTCTACAATGAGCTGCGTGTGGCTCCCGAGGAGCACCCCGTGCTGCTGACCGAGGCCCCCCTGAACCCCAAGGCCAACCGCGAGAAGATGACCCAGGTGAGTGGCCCGCTACCTCTTCTGGTGGCCGCCTCCCTCCTTCCTGGCCTCCCGGAGCTGCGCCCTTTCTCACTGGTTCTCTCTTCTGCCGTTTTCCGTAGGACTCTCTTCTCTGACCTGAGTCTCCTTTGGAACTCTGCAGGTTCT
+
CCCCCCCCFFFFGGGGGGGGGGHHGGGEFGHHHGGGGGGGGHHHHGGGFGGGHHHHHHHGGGGGGGGGGGGHHHHGGGGHGHHHHGGGGGGGGGHHHHHHHHGHGHHHHHHGGHHGGGGGHHHHHHHHHHHGHHGGGGGHGHHGHGGGGGGGGGGGGGGGGGGGGGFFFFFFFFFFFFFFFFFFFFFFFFFFFFFFFFFFFFFFFFFFFFFFFFFFFFFFFFFFFFFFFFFFFFFFFFFFFFFFFFFFFFF
@M05620:37:000000000-D9766:1:1101:23190:8186 1:N:0:53
AGTGCCAGCTCTCAATCGCACAGGGAACCCAGGGCCTGGCCCCTCCATCCAGAAACCCTATGACCTCACCCGCTACCTGGAGCACCAACTCCGCAGCTTGGCTGGGACCTATGTGAGTATCCAGCGTAGGAATCTGGGAGTTGGGGAGGAGTGCGGAGTTGGGGAAAGACAGTCCTAACCGTGGAGGGTTCTGGTAAATGATGGGGTGAGGAGGGGCTCTTTGGCTCCCACCAGTCCCCCTGTCTGGTCTA
+
ABAABFFF?FFFGGGGFFGGGCGCG24BAE2BAEEEFFCHCGG2EFHHHEF3AFG3BE1FBAAGGDGGHFFEE>>EGGGF2BGHHAG?E3B3>EEEEGBGD3GGG<GFGCFDGF2?FFGHH2FFGGDEGCHFGHHHHG0?EHHHGG.A->>F01<<-<.CFHG-EG.::/C:GHFGGGGGG9E-9;EGCFGGFGFFFGEFGGFFF.9=?F.;DABBBBFFFFFFFFFFFFFAEFFFFFEDBFFFFFFFFFF
@M05620:37:000000000-D9766:1:1101:10868:8200 1:N:0:53
AGTGCCAGCTCTCAATCGCACAGGGGACCCAGGGCCTGGCCCCTCCATCCAGAAAACCTATGACCTCACCCGCTACCTGGAGCACCAACTCCGCAGCTTGGCTGGGACCTATGTGAGTATCCAGCGTAGGAATCTGGGAGTTGGGGAGGAGTGCGGAGTTGGGGAAAGACAGTCCTAACCGTGGAGGGTTCTGGTAAATGATGGGGTGAGGAGGGGCTCTTTGGCTCCCACCAGTCCCCCTGTCTGGTCTA
+
>33>AFFFBFFFGFGGFFFGGEFEFFGGDEAGGEG?2AGCAGGFEGGH5FEFAA3FGG3FHHBGGHFFHHHGGGEGHFHFHHHFFHFHGFHHGFGEEFHHGGHGGGHHGHGHF?FD1GH12FF?GCDE?AFFBGHHE00?/?GGCCFCGGGFG0-AA@CCGB@DE..:GGH:9:FGGFGGGGG@.:EBFGGFGGF9FFGFFFFFFF;@E.9BFA@=-;EFFFFFFFF?E..AEAFFFFF?BFFFFFBBFF/
@M05620:37:000000000-D9766:1:1101:5746:8211 1:N:0:53
GAGGCTGCTTTGGAAGAAACTCATAGATTACTGCAACAGTTCCCCCTGGACCTGGACAAGTTTCTTGCCTGGCTTACCGAAGCTGAAACAACTGCCAATGATCCAATATCCTACCCGCGAGGAAAACCTCCTATAAGAGTCCAACAGAGTAAAAGAGCTCACGAAACAATGGCAAGTAAGCCAGGCATTTCAGCCTTAGAACTCACGTGGATCCAATTTAACAATTATCAGCAAATTTACTCGTAACAGAC
+
A3AB>AFBFBBDGB5BFGFGGGHHHGHHHHBGFHCHFHBGHDDFAEAEAFBGHHEFA31FDGHDFHH5AB3BBFG3A3BBEE>BGB3FBB1GHHHGHHHG3BFGH3B@BBBGBB?B///<>EBHFB2?22??B3@D>F2@22@@2/@@011<FB</0??1?1/>..-FG1<>G<0<0==00</<<<.0:00;0://0:<00:;<0/..:.;0:9;F00009;;C9;9C90;0;/9;9C0;00.=.;;/;BA
@M05620:37:000000000-D9766:1:1101:16455:8212 1:N:0:53
AGTGCCAGCTCTCAATCGCACAGGGGACCCAGGGCCTGGCCCCTCCATCCAGAAAACCTATGACCTCACCCGCTACCTGGAGCACCAACTCCGCAGCTTGGCTGGGACCTATGTGAGTATCCAGCGTAGGAATCTGGGAGTTGGGGAGGAGTGAGGAGTTGGGGAAAGACAGTCCTAACCGTGGAGGGTTCTGGTAAATGATGGGGTGAGGAGGGGCTCTTTGGCTCCCACCAGTCCCCCTGTCTGGTCTA
+
BCABBFFFBFFFGGGGGGGGGGHHGGGGGGGHGGGGGGHHHHGHGGHHHHHHHHHHHGHHHGHHHHHHHHHGGGGGHHHHFGGHHHHHGHHHGGGGGHHHGHHGGGHHGHHHHHHHHHHHHHHHHGGGGGHHHHHHHHHGGHHHGGGGGGGHHHHHHGHHHHGGGGHHHHHHHHHHHHHHGGGGGGGGEFGGGGGGGGGGGGGGGGFFFFFFFFFFFFFFFFFFFFFFFFFFFFFFFFFFFFFFFFFFFFF
@M05620:37:000000000-D9766:1:1101:16630:8225 1:N:0:53
AGTGCCAGCTCTCAATCGCACAGGGGACCCAGGGCCTGGCCCCTCCATCCAGAAAACCTATGACCTCACCCGCTACCTGGAGCACCAACTCCGCAGCTTGGCTGGGACCTATGTGAGTATCCAGCGTAGGAATCTGGGAGTTGGGGAGGAGTGAGGAGTTGGGGAAAGACAGTCCTAACCGTGGAGGGTTCTGGTAAATGATGGGGTGAGGAGGGGCTCTTTGGCTCCCACCAGTCCCCCTGTCTGGTCTA
+
CCBCCFFFCFFFGGGGGGGGGGHHGGGGGGHHGGGGGGHHHHGHGGHHHHHHGHHHHGHHHHHHHHHHHHHGGGGGHHHHHGHHHHHHGHHHGGGGGHHHGHHGGGHHGHHHHHHHHHHHHHHHHGGGGGHHHHHHHHHGGHHHGGGGGGGHHGHHHGHHHHGGGGHHHHHHHHHHHHHHGGGGGGGGGGGGGGGGGGGGGGGGGGFFFFFFFFFFFFFFFFFFFFFFFFFFFFFFFFFFFFFFFFFFFFB
@M05620:37:000000000-D9766:1:1101:19290:8240 1:N:0:53
GAGGCTGCTTTGGAAGAAACTCATAGATTACTGCAACAGTTCCCCCTGGACCTGGAAAAGTTTCTTGCCTGGCTTACAGAAGCTGAAACAACTGCCAAGGATACCAGATATTTCCCCTTTAGCACGCCTCCTGATCGAATTGAACAATTTTCAACATCTGTACTTACAATTGCAAGGAAATGAACAAAAGATGCTTTAACCATACTGCTGAACTCCATGAACGATTATGAGCATTTGAACTTGTAACTGAC
+
>3AABBFBFFFFFGGGFGGGGGFHFFGHHHHHHHFHHFHFGHHHHGGGHHHHHHHHHHFGGHHHGHHHHHHHHHHGHHHGHHHHHHHHHHHHHHBGHH11?333B3B1344B4FH32B133F3BF/>/B>/?333B/?3B/23B2322333B333B2<FG2222222@F22@22?1/000<1111??000.111<111111110/0000<D0<0=</000=C...:.000000<0:000000;F000000;
@M05620:37:000000000-D9766:1:1101:19306:8251 1:N:0:53
GAGGCTGCTTTGGAAGAAACTCATAGATTACTGCAACAGTTCCCCCTGGACCTGGAAAAGTTTCTTGCCTGGCTTACAGAAGCTGAAACAACTGCCAATGCTACAGGATGCTACCCGTAAGGAAAGGCTCCTAGAAGACTCAAAGAGAGTAAAAGAGCTGATGAAACAATGGCAAGTAAGTCAGGCATTTCCGCTTTAGCACTCTTGTGGATCCAATTGAACAATTCTCAGCATTTGTACTTGTAACTGAC
+
A1AA1AFA@BB1F11BAGBFGGHHHGGGGFBFGB1BCGBGHDDBEEAB/ABFGGEBA100BDFDDDDBBBFGFGG11ABDGGBBG11FBBBBGHHF1GFF1BBFE1B>B1FEB@BB/?>?BC1BBB0?<B?GB1BFB<<B11BB10BB?B2>D21/0@@@@<1>>>10?1??<0<???<1??1><0.11111.>>.<DD00<<G0D0DGC<0:;:C000=:0;;C00;<CC/;9;;0;00;99;B;F;;F9
@M05620:37:000000000-D9766:1:1101:15040:8252 1:N:0:53
AGTGCCAGCTCTCAATCGCACAGGGGACCCAGGGCCTGGCCCCTCCATCCAGAAAACCTATGACCTCACCCGCTACCTGGAGCACCAACTCCGCAGCTTGGCTGGGACCTATGTGAGTATCCAGCGTAGGAATCTGGGAGTTGGGGAGGAGTGAGGAGTTGGGGAAAGACAGTCCTAACCGTGGAGGGTTCTGGTAAATGATGGGGTGAGGAGGGGCTCTTTGGCTCCCACCAGTCCCCCTGTCTGGTCTA
+
>3>AAFFFBFFFFGFFFCFFEEGGAFGGGGHHGGGDGFHFHHGHGGGHDGHGFC3FGE3GHHFHHHFHHHHGGCEGHHHHFGHHFGHHGHHHGGGGGHHHGHHGCGHHGHHHHHHHGFHHGHHGHGDGGGHHHHHFHHHGGHHHGGGGGGDGHGHHHGHHHHGGGGHHHHHHHHHHHHHHGGEGGEGGCFGFGGFGGGGGGGGGGGFBFFFFFFB;?;FFFFFFFFFFFFFFFFFFFFFFBEFFFFFFFFB
@M05620:37:000000000-D9766:1:1101:26865:8253 1:N:0:53
ACCACACCTTCTACAATGAGCAAAAGTCTGAACTCCAGTCCCATTCAGCCATTACGGCTGCTGCCTACTGCTTTACAAACAAAAAAATCACATTACAACGTTAACCTTACCGATACCGTAACGCGACGCCTCATAACATAAAAAAAGACTTGAGTATCTGAACTGTTTCCCAAGGGATCGCGCAGAGCCATTTCCCCGGATCACCTTAAGCTCCTACCTTAACCTATGTTGGAACTTTGCAACTCCCAGAC
+
AAAAAAAAFFFFGGGGGGGGGB1B00BDDDDEGHH1BBDF1FFGADDFD0FF12DB/AAEF1B1B11B1BB111DDFGGA0/>0///0111BB2BB1B1>/B0/1B11BB0//>/<1/?/////<<</<>0?1?1<??1?111<--<</00000000000=0;000;00;<0/.:../..9-----.:;/0090;;;------;-/9:////9////9;;///;99///;/-9;9/;BF;///9/9-9/--
@M05620:37:000000000-D9766:1:1101:15187:8266 1:N:0:53
AGTGCCAGCTCTCAATCGCACAGGGGACCCAGGGCCTGGCCCCTCCATCCAGAAAACCTATGACCTCACCCGCTACCTGGAGCACCAACTCCGCAGCTTGGCTGGGACCTATGTGAGTATCCAGCGTAGGAATCTGGGAGTTGGGGAGGAGTGAGGAGTTGGGGAAAGACAGTCCTAACCGTGGAGGGTTCTGGTAAATGATGGGGTGAGGAGGGGCTCTTTGGCTCCCACCAGTCCCCCTGTCTGGTCTA
+
ABAAAFFFBFFFGGGGGGGGGGHDGGGGGGHHGGGGGGHHGHGHGGFHHHGHGCGHHGHHHHHHHHHHHHHGGEEGHHHHHGHHHHHHGHHHGGGGGHHHGHHGGGHHGHHHHHHHHHHHHHHHHGGGGGHHHHHHHGHGGHHHGGGG?GEGHHHHHGHHHHGGGGEGGHFC:GGFHFHF?CCD?EGCGFGBFGCGGFFFF0FGGGACEFFBDFFAFCFFFFFFFFFFFFFFEFFFFFFF;AFFFFEBFF/
@M05620:37:000000000-D9766:1:1101:17051:8305 1:N:0:53
AGTGCCAGCTCTCAATCGCACAGGGGACCCAGGGCCTGGCCCCTCCATCCAGAAAACCTATGACCTCACCCGCTACCTGGAGCACCAACTCCGCAGCTTGGCTGGGACCTATGTGAGTATCCAGCGTAGGAATCTGGGAGTTGGGGAGGAGTGAGGAGTTGGGGAAAGACAGTCCTAACCGTGGAGGGTTCTGGTAAATGATGGGGTGAGGAGGGGCTCTTTGGCTCCCACCAGTCCCCCTGTCTGGTCTA
+
AA>>AFFFBFFFGGGGGGGFGEHCGEEGGGHHEEGGGGHHGHGHGGHHHGHHHHHHHGHHGFHHHHHHHHHGG@EEHHHHBEGHHH1?EHHG/F?EFH3FEHHGGGGHGHHFHFHHHHHHHHHHHGGGGGHHGHHHHHFFGFGHGGFGGGEFGDGFGGGHHHGGGGGGHHHHHHHHHHHHGGEGDEGG;FGGFGFGGGGGFFGGGGFFFFFFFFFFFFFFFFFFFFFFFFFFFFFFFFFFFFFFFFFFFFF
@M05620:37:000000000-D9766:1:1101:24857:8316 1:N:0:53
AGTGCCAGCTCTCAATCGCACAGGGGACCCAGGGCCTGGCCCCTCCATCCAGAAAACCTATGACCTCACCCGCTACCTGGAGCACCAACTCCGCAGCTTGGCTGGGACCTATGTGAGTATCCAGCGTAGGAATCTGGGAGTTGGGGAGGAGTGAGGAGTTGGGGAAAGACAGTCCTAACCGTGGAGGGTTCTGGTAAATGATGGGGTGAGGAGGGGCTCTTTGGCTCCCACCAGTCCCCCTGTCTGGTCTA
+
AA>ABFFFCFFFGGGGGGGGGGHHGGGGEGHHGGFGEFHHAGGHGGHHHHHHFGGHHGGHHHGHHHHHHHHGGGGGHHHHHHHHGGHHGGHHGGG?EGFCGHGGGEHCFFFHH3GHHGH3BBFHHGEGG/FG2GHHGFHGEHBHGGGCCA<FH<GFCF/<0/<@CFHHH/CG:0;GHHHHC.EGGGGG;AGG0F9FFGGGGGGGGGFFF..9DFA=D=AFFFFB/BFAEFFFFABFBFF.-.FFFB/BFFF
@M05620:37:000000000-D9766:1:1101:8764:8317 1:N:0:53
GAGGCTGCTTTGGAAGAAACTCATAGATTACTGCAACAGTTCCCCCTGGACCTGGAAAAGTTTCTTGCCTGGCTTACAGAAGCTGAAACAACTGCCAATGGATGCTACCCGTAAGGAAAGGCTCCTAGAAGACTCCAAGGGAGTAAAAGAGCTGATGAAACAATGGCAAGTAAGTCAGGCATTTCCGCTTTAGCACTCTTGTGGATCCAATTGAACAATTCTCAGCATTTGTACTTGTAACTGACAAGCCA
+
AABBBAFBFFFFGGGGGGGGGGHHHHHHHHHHHHHGFGHFHHHHHGGFHHHHHHHHHHHHGHHHHHHHHHHHHHHHHGHHHHHHHHGHHHHHHHHGHHHHHFHFGHHHHHFEEGHHHFGHHEGHGHHHHHGHHHHGHFFGGGGFHHFHGGHCHHHHHHHHHHHHHHHHHGFFGHGHHHHHHGHHFHGGGGGGHHHHGHHHHFHFHHHHHGHFHGHHHFHH;GGHHHHHHHH;FGGGBFGFFFFGGGGGGE/
@M05620:37:000000000-D9766:1:1101:15483:8318 1:N:0:53
GAGGCTGCTTTGGAAGAAACTCATAGATTACTGCAACAGTTCCCCCTGGACCTGGAAAAGTTTCTTGCCTGGCTTACAGAAGCTGAAACAACTGCCAATGATACAGGATGCTACCCGTAAGAACCGACTCCTAGCAGACTACCCGGGCGTACCAGAGCTGCTGAAACAATGGCAAGTAAGTACGGACTTTCCGCTTTAGCACTCTTGTGGATCACCTTGAACAATTCTCAGCATTTGTACTTGTAACTGAC
+
CBBCCCFCFFFFGGGGGGGGGGGHHHHHHHHHHHHHGHHGHHHHHGGGHHHHHHHHHHHHGHHHHHHHHGHHHHHHHHHHHHHHHHHHHHHHHHHHHHHH3B@G333BFGHH4FHHGGG?C4B2?//>>EGH3DEGHGHHFHC0//>/>EE@/F1?CGBG1>GFHHHHGHG0</<C=DGH0=<CA.-;C0<CEFFGGHHGGGGGFGGGGGB0F.//;0;C:FFFG00;;FGEBGFFBFFFF0;BF0;00;;
@M05620:37:000000000-D9766:1:1101:6293:8318 1:N:0:53
AGTCCCAGCTCTCCATCGCACAGGGTACCCAGCGCTTGGCCCCTCCATCCAGAAAACCTATGACCCCACCCGCCACCTGGCGCACCCTCTCTGCAGCTCGGCTGGGACCTATGTGAGTATCCAGCGTAGGAATCTGGGCGTTGGGGCGGCGTGCGGCGTTGGGGCAAGCCAGTCCTAACCGTGGCGGGTTCTGGTAAATGATGGGGTGAGGAGGGGCTCTTTGGCTCCCACCAGTCCCCCTGTCTGGTCTA
+
>A>1>BDFFFFFGGGA1AA1A0F0FA0BB1BF0AA0BBEHGHGHGGFHH0FFG0G0BECG1ADGH0BBEFG/>>>BGH0B0/?>EGG/?FG11B2B1B1/<FFGGGGHGHGHHDG>BGHHHH2GHGG/>C?1?GHHHE/@CCCFCC?CG-;;@.9@-;@@@F@@---9-9-9FFFFFFFF@FF@-;@@@FFFFFFFFFFFEFFFFFF?FFF/AB@@@@FFFFFFFFFFFFFF?FFFFFFF@FFFFFFFFFB
@M05620:37:000000000-D9766:1:1101:7878:8358 1:N:0:53
GAGGCTGCTTTGGAAGAAACTCATAGATTACTGCAACAGTTCCCCCTGGACCTGGAAAAGTTTCTTGCCTGGCTTACAGAAGCTGAAACAACTGCCAATGCCACCGACTCATAACCGTAGGTACCGACAACACGCCAAGTCACCAGAAGAGCCAGCGAAACAACAACAATGAAGAGAACGACCGACGCTTCAGCATTAGCACTCTTGTGGCTCAACAAGACCCATTATCTGCACTTGTAATTGTAAATGAC
+
A1>AAAC1BFDFFGGBAFG1B1F3AFGA3FFGFEFEGGHADHGDGGEGAFGBBFAGH10BFGGHEFEBGGDGHFFGHFGGGGHFFHHGHEHH1FGGFFHH1B11BB/>//1B121>//?//1B1BE//////?//</</<>2111000?100??0//<--<0..>>...<00000./<<..--;-9--;EB0BC000;0/F09/09000---//9:/---9--AF/;BF///9/BB/;9/BB/9/BFF///
@M05620:37:000000000-D9766:1:1101:8280:8389 1:N:0:53
GAGGCTGCTTTGGAAGAAACTCATAGATTACTGCAACAGTTCCCCCTGGACCTGGAAAAGTTTCTTGCCTGGCTTACAGAAGCTGAAACAACTGCCAATGCTCCAGGATGCTACCCGTAAGGAAAGGCTCCTAGAAGACTCCAAGGGAGTAAAAGAGCTGATGAAACAATGGCAAGTAAGTCAGGCATTTCCGCTTTAGCACTCTTGTGGATCCAATTGAACAATTCTCAGCATTTGTACTTGTAACTGAC
+
>AA3AAFAFFFFGFGGFGFGFGHHFHFHHGHHHHHHECHFGHGHHGGGHGHHHHHHGHHGBGHHGFHHHHHGHGHHHHGHFHHGHHG3GHEHHHHFGHFHFD3@G@3FFG2GFGHHG?EFHHHFFEBC3GEGFFD3GEBFFFHFHEG?FEFFGHFFHGFGDFGFGFHFF1GFGGFE?FFGFDGFFGE>GGHHDEEDGHHHDGGGDHBFGAGHHHHHEGHFGHGHBFGHBFF/;BBFBFGGGFFGGGGGFGB
@M05620:37:000000000-D9766:1:1101:16867:8408 1:N:0:53
AGTGCCAGCTCTCAATCGCACAGGGGACCCAGGGCCTGGCCCCTCCATCCAGAAAACCTATGACCTCACCCGCTACCTGGAGCACCAACTCCGCAGCTTGGCTGGGACCTATGTGAGTATCCAGCGTAGGAATCTGGGAGTTGGGGAGGAGTGAGGAGTTGGGGAAAGACAGTCCTAACCGTGGAGGGTTCTGGTAAATGATGGGGTGAGGAGGGGCTCTTTGGCTCCCACCAGTCCCCCTGTCTGGTCTA
+
AA>ABFFFBFFFGGGGGGGGGGHCGGGGGGHHFGEFDFGHHHGHGGHHHHHHHFHHHGHGHHHHHHHHHHHGGCFGHGGHHGHGHHHHGHHHGGGGGFHGEHHGGGHHGHHHHHHHHHHHHHGHHGGGGGHHHHHHHHHGGHHHGGGGGGGGHHHHHGHHHHGGGGHHGHFHHHHGHGHGGGGGGGGG;CFGFGFFGGGGGGGGGGFFFFFFFFFFFFFFFFFFFFFFFFFFFFFFFFFFFFFFFFFFFFF
@M05620:37:000000000-D9766:1:1101:14476:8419 1:N:0:53
AGTGCCAGCTCTCAATCGCACAGGGGACCCAGGGCCTGGCCCCTCCATCCAGAAAACCTATGACCTCACCCGCTACCTGGAGCACCAACTCCGCAGCTTGGCTGGGACCTATGTGAGTATCCAGCGTAGGAATCTGGGAGTTGGGGAGGAGTGAGGAGTTGGGGAAAGACAGTCCTAACCGTGGAGGGTTCTGGTAAATGATGGGGTGAGGAGGGGCTCTTTGGCTCCCACCAGTCCCCCTGTCTGGTCTA
+
BBABBFFFBFFFGGGGGFGFGFHGGGGGGGGHGGGGGGHHHHGHGGGHHHGHGFHHHGHGHHHHHHHHHHHGGGGGHHGGHHHGHHHHGHHHGGGGGHHHGHHGGGHHGHHHHHHHHHHHHHHHHGGGGGHHHHHHHHHGGHHHGGGGGGGHHHHHHGHHHHGGGGHHGGHHHHHHHGHHGGFGGGGGCFFGGGCFFGGGGGGGGGFFFFFFFFFFFCFFFFFFFFFFFFFFFFFFFFFFFFFFFFFFFFB
@M05620:37:000000000-D9766:1:1101:16782:8419 1:N:0:53
ACCACACCTTCTACAATGAGCTGCGTGTGGCTCCCGAGGAGCACCCCGTGCTGCTGACCGAGGCCCCCCTGAACCCCAAGGCCAACCGCGAGAAGATGACCCAGGTGAGTGGCCCGCTACCTCTTCTGGTGGCCGCCTCCCTCCTTCCTGGCCTCCCGGAGCTGCGCCCTTTCTCACTGGTTCTCTCTTCTGCCGTTTTCCGTAGGACTCTCTTCTCTGACCTGAGTCTCCTTTGGAACTCTGCAGGTTCT
+
BBBBBBBBFFFFGGGGGGGGGGHHGEGBFFHGGGGGGGGCGHHHHGGGDFGGHHGHHHHGGGGGGGGGGGGGHHHGGGGHGHHHGGGGGGGGGGHHHHHHHHHHGHHHHHHGGHGGGGGGHHHHHHHHEHGGHHGGGGGHGHHGHGGGGGGGGGGGGGGACGGGGCFFFFFFFFFFFFFFFFFFFFFFFFFFFFFFFFFFFFFFFFFFFFFFFFFFFFFFFFFF/BFFBFFFFFFFB/FFFFFFFFFFFFF
@M05620:37:000000000-D9766:1:1101:16852:8427 1:N:0:53
AGGGCCAGCTCTCAATCGCACAGGGGACCCAGGGCCTGGCCCCTCCATCCAGAAAACCTATGACCTCACCCGCTACCTGGAGCACCAACTCCGCAGCTTGGCTGGGACCTATGTGAGTATCCAGCGTAGGAATCTGGGAGTTGGGGAGGAGTGAGGAGTTGGGGAAAGACAGTCCTAACCGTGGAGGGTTCTGGTAAATGATGGGGTGAGGAGGGGCTCTTTGGCTCCCACCAGTCCCCCTGTCTGGTCTA
+
>>111>>A11CDBA3BGGC1AEHAEGGC?EFCF0/E/FFGHAE/EEHFHHBG1F10CEBC1AADEDBC/0BEEEC@F1FFCGB>E/FGGHFBEACEGGGHGHHGGGHHGHHHHGHFHBHEHHHHGGCCCGBFBGHFHFCF/FFG-CFCG.<CGHGHHGHGHG@CECHAFFHHFGHHHHGG@CEAAEF@AAFBCCF00FGGGBFGGFF?EFFFFF?@@@FBF/BFB;BA?F-BEFBBFFFF?FFFFFFBFBB
@M05620:37:000000000-D9766:1:1101:14210:8428 1:N:0:53
ACCACACCTTCTACAATGAGCTGCGTGTGGCTCCCGAGGAGCACCCCGTGCTGCTGACCGAGGCCCCCCTGAACCCCAAGGCCAACCGCGAGAAGATGACCCAGGTGAGTGGCCCGCTACCTCTTCTGGTGGCCGCCTCCCTCCTTCCTGGCCTCCCGGAGCTGCGCCCTTTCTCACTGGTTCTCTCTTCTGCCGTTTTCCGTAGGACTCTCTTCTCTGACCTGAGTCTCCTTTGGAACTCTGCAGGTTCT
+
AAABAABAFFFFGGGGGGGGGFHHGFEGCGGHHGGG?FG22GHHHGGGAEGGFHHHHHHGEGCGGGGGGGGHHHHGGGGHGHHHHGGGGGGGGGHHHHHHHGC</<?GH1DFGHHGGG-<GDHHHGGHHDFGHHGGGGGHEHHGHGGGGG/AFFGGGGGGGGFGGGFFFFFFFFFFFFFFFFFFFFFFFFFFFFFADFFFFFFFDFFFFFEFFFF/FFFFFFFFFFFFFFFFFFFBBFFFFFFEFF.;BFF
@M05620:37:000000000-D9766:1:1101:14066:8441 1:N:0:53
ACCACACCTTCTACAATGAGCTGCGTGTGGCTCCCGAGGAGCACCCCGTGCTGCTGACCGAGGCCCCCCTGAACCCCAAGGCCAACCGCGAGAAGATGACCCAGGTGAGTGGCCCGCTACCTCTTCTGGTGGCCGCCTCCCTCCTTCCTGGCCTCCCGGAGCTGCGCCCTTTCTCACTGGTTCTCTCTTCTGCCGTTTTCCGTAGGACTCTCTTCTCTGACCTGAGTCTCCTTTGGAACTCTGCAGGTTCT
+
CCCCCCCCFFFFGGGGGGGGGGHHGGGBCEHHHGGGGGGGGHHHHGGGGGGGGHGHHHHEEFFGGGGGGGGHHHHGGGGHGHHHHGGGGGDGGGHGHHHHHHHHGHHGHGHEGHHGGGGGHHHHHHHHFHHGHHGGGGGHGFHGHGGGGFFGGGGGGGG--CGGGGFFFFFFFFFBFFFFFFFFFFFFFFFFFFFDFFFFFFFFFFFFFFFFFFFFFFFFFFFFFFFFFFFFFFFFFFFFFFFFFFFFFFF
@M05620:37:000000000-D9766:1:1101:20258:8458 1:N:0:53
AGTGCCAGCTCTCAATCGCACAGGGGACCCAGGGCCTGGCCCCTCCATCCAGAAAACCTATGACCTCACCCGCTACCTGGAGCACCAACTCCGCAGCTTGGCTGGGACCTATGTGAGTATCCAGCGTAGGAATCTGGGAGTTGGGGAGGAGTGAGGAGTTGGGGAAAGACAGTCCTAACCGTGGAGGGTTCTGGTAAATGATGGGGTGAGGAGGGGCTCTTTGGCTCCCACCAGTCCCCCTGTCTGGTCTA
+
CCBCCFFFCFFFGGGGGGGGGGHHGGGGGGEHGGGGGGHHHHGHGGHHHHHHHHGHHGHHHHHHHHHHHHGGGGGGHHHHHHHHHHHHGHHHGGGGGHHHGHHGGGHHGHHHHHHHHHGHHHHHHGGGGGHHHHHHGHHGGHHHGGGGGGGHHHGHHGHHHHGGGGHHHHHHHHHHHHHHGGGGGGGGGGGGGGGGGGGGGGGGGGFFFFFFFFFFFFFFFFFFFFFFFFFFEFFFFFFFFFFFFFFFFF0
@M05620:37:000000000-D9766:1:1101:6221:8463 1:N:0:53
ACCACACCTTCTACAATGAGCTGCGTGTGGCTCCCGCGGAGCACCCCGTGCTTCTGACCGAGGCCCCCCTGACCCCCAAGGCCAACCGCGAGAAGCTGACCCCGTGAAGTGGCCCCCCCCCTCTCCTGGTGGCTCCCTCCCTCCTCCCGGCCCCCCCGAACCGCCGCCCTTTCTCACTGGTCCTCCCTCCTGCCGTTTCCCTTCGCACTCTCTTCCCTAACCTAAGTTCCCTTGGGACTTCTGCAGGTTCT
+
>>>AAABAFFFFGGGGFFGGGGGHGEFE4AFGFFFE2AEA0E1GHGGEABEC5DGHHHHG/>/EFEFEGGGB3BGEGC<GAHGF?FF?C/><>?C<<C1<0G?D....=111>C<----;--9C/;0F///.;.0;./;C./;.9.;..;-;--;B-----9----;@>AFB//////9.9///9/.:..9/B.-;;B/;///.:9.--://B/;/.//.;.///////9/BF./.:../////99.;///
@M05620:37:000000000-D9766:1:1101:24603:8469 1:N:0:53
ACCACACCTTCTACAATGAGCTGCGTGTGGCTCCCGAGGAGCACCCCGTGCTGCTGACCGAGGCCCCCCTGAACCCCAAGGCCAACCGCGAGAAGATGACCCAGGTGAGTGGCCCGCTACCTCTTCTGGTGGCCGCCTCCCTCCTTCCTGGCCTCCCGGAGCTGCGCCCTTTCTCACTGGTTCTCTCTTCTGCCGTTTTCCGTAGGACTCTCTTCTCTGACCTGAGTCTCCTTTGGAACTCTGCAGGTTCT
+
BBBABBBBFFFFGGGGGGBFGGHFGEEBGEHHFGGEEGGGGHHHHGGGFEGGHHHHGHHGGGGGGFGGGGGFHFHGGGGHGGHHHGGEGGGCCGHFGHGHHHEGFHHHHHHGGHFDGGGGHHHHHHHHHHHGHHGGGGGHGHHGHGGGGGGGGGGGGGGGGGGGGGFFFFFFFFFFFFFFFFFFFFFFFFFFFFFFFFFFFFFFFFFFFFFFFFFFFFFFFFFFFFFFFFFFFFFFFFFFFFFFFFFFFFF
@M05620:37:000000000-D9766:1:1101:12429:8471 1:N:0:53
AGTGCCAGCTCTCAATCGCACAGGGGACCCAGGGCCTGGCCCCTCCATCCAGAAAACCTATGACCTCACCCGCTACCTGGAGCACCAACTCCGCAGCTTGGCTGGGACCTATGTGAGTATCCAGCGTAGGAATCTGGGAGTTGGGGAGGAGTGAGGAGTTGGGGAAAGACAGTCCTAACCGTGGAGGGTTCTGGTAAATGATGGGGTGAGGAGGGGCTCTTTGGCTCCCACCAGTCCCCCTGTCTGGTCTA
+
BCABBFFFCFFFGGGGGGGGGGHHGGGGGGHHGGGGGGHHFHGHGGGHHHHHGHGHHGHHHHGHHHHHHHHGGFGGHHHHFGGGHHHHGGHHGGGGGHHHGHHGGGHHGHHHHHHHHHHGFHHHHGGGGGHHHHHHHHHGGHGHGGGGGGGHHHHGHGHHGHGGGGHHHHHHHFHHGHHHGGEGGGGG;FGGGGFGGGGGGGGGGGFFFFFFFFFFFFFFFFFFFFFFFFFFFFFFFFFFFFFFFFFFFFF
@M05620:37:000000000-D9766:1:1101:3684:8476 1:N:0:53
GAGGCTGCTTTGGAAGAAACTCATAGATTACTGCAACAGTTCCCCCTGGACCTGGAAAAGTTTCTTGCCTTGCTTACAGAAGCTGAAACAACTGCCAATGGTCCAGTACGCTAACCGTAAGGAAAGTCTCCTATAAGAATGGAAGGGAGTAAAAGATCTGATGAAACAACGGCAAGTAAGCCAGGCAGTTCTGCTACAGAACTCTTTTGAATCCAATTATACAATTCTCAGCAACTTTACTTTTAACTGAC
+
A3AB>AFBCDDBG4BFGGGGGGHHGFFGHHFFGHBFFHHHHDEFBEAFEGBGHHEG332FGHHFHHHBBB5BBGHBB5BFHHFGHB3GBFEGHHHGHHHE3BFGH34@31??1>BB>/??FFFGH0?44D3BB43E4DD333??2//?/?23FDF/2D@DD>2@>22@</<>/<<>>=><11<<><.<<0=00=0<<<00/<=D=00;C.;0:0<G00000=<:0;:;00C/C/.;;990000;0;C00BC
@M05620:37:000000000-D9766:1:1101:12007:8478 1:N:0:53
AGTGCCAGCTCTCAATCGCACAGGGGACCCAGGGCCTGGCCCCTCCATCCAGAAAACCTATGACCTCACCCGCTACCTGGAGCACCAACTCCGCAGCTTGGCTGGGACCTATGTGAGTATCCAGCGTAGGAATCTGGGAGTTGGGGAGGAGTGAGGAGTTGGGGAAAGACAGTCCTAACCGTGGAGGGTTCTGGTAAATGATGGGGTGAGGAGGGGCTCTTTGGCTCCCACCAGTCCCCCTGTCTGGTCTA
+
>A>3>DFFBFFFGDGGGFGCFFHFGEEGFEHH2EEEGFHHHHGHGGHHHHHHHHGHGGHHHFFHHFHHHHHGG>EEHHHH?FHHHH1FEGHFEFCGEHFHGHHGGGHHGHHHHHHHHHHHHHHHHGGFGGHHHHHHHHHGGHHHGGEGGFEGHDGHFGFHHHGGEDFHFHHHHHHHGHHHGGGGDEGGGGGGGGFGGGGGGGGGGGDFFFFEDFFFFFFFFFFFFFFFFFFFFFFFFFFFFFFFFFFFFFF
@M05620:37:000000000-D9766:1:1101:15362:8489 1:N:0:53
AGTGCCAGCTCTCAATCGCACAGGGGACCCAGGGCCAGGCCCCTCCATCCAGAAAGCCTATGACCTCACCCGCTACCTGGAGCACCAACTCCGCAGCTTGGCTGGGACCTATGTGAGTATCCAGCGTAGGAATCTGGGAGTTGGGGAGGAGTGAGGAGTTGGGGAAAGACAGTCCTAACCGTGGAGGGTTCTGGTAAATGATGGGGTGAGGAGGGGCTCTTTGGCTCCCACCAGTCCCCCTGTCTGGTCTA
+
AAAAAFFFAFFFGFGGGEFGG?H0BE0EFGCHGCEE/AB/FEFHGFFHHA1FFB11BFHG1FFFF1FEGHH>/>FGHGBGGGHGGGFEG0GHEEEE/FGHEGHGGGHHGHHGFFHHHHHHHHHHHGGGGGHHHHHHHHHGGHHHGGGGGGGGHHHHGGHHGHGGGGHHHHHHHHHHHHHHGEEGGGGG;CGGGGBFFFGFGGGGGGF@FFFFFF@@@@FFFFFFFFFFFFFFFFFFFFFF@FFFFFFFFFF
@M05620:37:000000000-D9766:1:1101:17762:8492 1:N:0:53
AGTGCCAGCTCTCAATCGCACAGGGGACCCAGGGCCTGGCCCCTCCATCCAGAAAACCTATGACCTCACCCGCTACCTGGAGCACCAACTCCGCAGCTTGGCTGGGACCTATGTGAGTATCCAGCGTAGGAATCTGGGAGTTGGGGAGGAGTGAGGAGTTGGGGAAAGACAGTCCTAACCGTGGAGGGTTCTGGTAAATGATGGGGTGAGGAGGGGCTCTTTGGCTCCCACCAGTCCCCCTGTCTGGTCTA
+
CCBBBFFFCFFFGGGGGGGGGGHHGGGGGGHHGGGGGGHHHHGHGGHHHHHHHHHHHGHHHHHHHHHHHHHGGGGGHHHHHHHHFHHHGHHHGGGGGHHHGHHGGGHHGHHHHHHHHHHHHHHHHGGGGGHHHHHHHHHGGHHHGGGGGGGHHHHHHGHHHHGGGGHHHHHHHHHHHHHHGFEGGGGGCFFGGGFGGGGGGGGGGGFFFFFFFFFFFFFFFFFFFFFFFFFFFFFFFFFFFFFFFFFFFFF
@M05620:37:000000000-D9766:1:1101:13704:8524 1:N:0:53
ACCACACCTTCTACAATGAGCTGCGTGTGGCTCCCGAGGAGCACCCCGTGCTGCTGACCGAGGCCCCCCTGAACCCCAAGGCCAACCGCGAGAAGATGACCCAGGTGAGTGGCCCGCTACCTCTTCTGGTGGCCGCCTCCCTCCTTCCTGGCCTCCCGGAGCTGCGCCCTTTCTCACTGGTTCTCTCTTCTGCCGTTTTCCGTAGGACTCTCTTCTCTGACCTGAGTCTCCTTTGGAACTCTGCAGGTTCT
+
>11>AA>AFFCD3GG1AABE11B1AA0AAAGHCFFAA/E/AGHHHGCG/AE/F11FGB0E@ECG>E>EEEFCHF/EFGE/>EHC/??<B/<<</FFD1DGHHEHFCGFFFFAFG/@CG<@FFFHFBDGHHFFHH-@-.:.CGHGB0BFGGFF.CA.E?A?A@.FF@@-@?FFFFFFFFFB/;9FFFFFBFFFFF@BFFFFFFFFFFFFFFFFEFFFFFEFFBBF/-FFFFFFFFB/BFFFBFFFFFF-BFF
@M05620:37:000000000-D9766:1:1101:20350:8530 1:N:0:53
GAGGCTGCTTTGGAAGAAACTCATAGATTACTGCAACAGTTCCCCCTGGACCTGGAAAAGTTTCTTGCCTGGCTTACAGAAGCTGAAACAACTGCCAATGGATGCTACCCGTAAGGAAAGGCTCCTAGAAGACTCCAAGGGAGTAAAAGAGCTGATGAAACAATGGCAAGTAAGTCAGGCATTTCCGCTTTAGCACTCTTGTGGATCCAATTGAACAATTCTCAGCATTTGTACTTGTAACTGACAAGCCA
+
AAABBBFBFFFFGGGGGGFFGGFHFGHHHHHHHHHHFHHGHHHHHGGGHFHHHHHHHHHHHHHHHHHHHHHHHHHHHHHHHHHHHHGHHHHHHHHHHHHHEFG3FGHHHHEEGGEFGHFHHFHGGHHEGF?CGHHHGEHFGHGAGFFGGGHFHHHHFDDGHHCGFGFGHGFFHGFGFDFHGFHHHEGGGGGGFFHHCG<DGDFDHBGFFHHHHHHHH:GGGHGHFHHCGHHBFFGGBFGGGGGGGGFFAE/
@M05620:37:000000000-D9766:1:1101:16508:8562 1:N:0:53
ACCACACCTTCTACAATGAGCACACGTCTGAACTCCAGTCACATTCAGCCATCTCGTCTGCCGTCTTCTGCTTGACAAACAAAAAAACACAATGCCACAGATCACATAACTGCCCGACAGAGAAACATCCTTCAACCCTCCAAACCAATGCACGAATAAAACCTCGTACTGCCAGAGTTGCACTCACCACAGCTGTCGCATACAAACAGCTCCAAATAAAGAATAATATGTGTAATTTAACCACAATCACG
+
CCCDCCDDFFFFGGGGGGGGGG4BBABFBBFGHHHGGHFH3GHHHHHH5GHHGDDF2BFGHHGAABBDBDFGFAGHHHH11BF??//11?113B3B3311BBC33D433??433/<////322B2222B22332320/0//222////11111=//.<1<11<00.<.<.00/00<.000<00<//0.0...<00<0:.-.9<0009.:.0000000:000<<00000000000000000000.<.0000.
@M05620:37:000000000-D9766:1:1101:16724:8581 1:N:0:53
ACCACACCTTCTACAATGAGCTGCGTGTGGCTCCCGAGGAGCACCCCGTGCTGCTGACCGAGGCCCCCCTGAACCCCAAGGCCAACCGCGAGAAGATGACCCAGGTGAGGGGCCCGCTCCTCCTTCTGGTGGCCGCCTCCCCCCTTCCTGGCCCCCCGGACCTCCGCCCTTTCCCACTGGTTCTCCCTTCGGCCGTTTTCCGTAGGACTCCTTTCTCTGACCTGATTCTCCTTTGGACCTCTGCAGTTCCT
+
DDCDDDDDFFFFGGGGGGGGGGHHGGGFEGHHHGGGGGGGGHHHHGGGGGGGHHHHHHHGGGGGGGGGGGGHHHHGGGGHGHHHHGGGGGGGGGHHHHHHH2/?/1?100?/>D?----=0//<000=00:.;.-;-.;E..;-;.C/0;/;..;@9@----/0..;A-@F000:0..;/;00000/;0/..;.-:AF.B0.::A.00//00;00000;0;/0;/0000;0;F0B;F0//000:0;0;00:
@M05620:37:000000000-D9766:1:1101:8241:8581 1:N:0:53
GAGGCTGCTTTGGAAGAAACTCATAGATTAATGCAACAGTTCCCCCTGGACCTGGACAAGTTTCTTGACTCGCTTACTGAAGCTGAAACAACTGCCAATGGCTTCTACCCCTAATGACAGGATCCCACAACACTCCAAGGGAGGAAAAGAGTTGATTAAACAAAAGCAAGCAAGGCAGCCATGGGCGCAACAGAACCCTTATGCACCAAATTGAACAATTATCCACATCTGAACATTTGACAACTAACACC
+
>1AA1>FA1BB@F11BBGCGGGHHHGFFGH1BDF1BCG0DFD21BAAA/FABFGEFB10BDFHDFHH2A11BABF/11DDGF1BG11FBB/FFHHGGHHF10BB0B@21>/>>01B@B1BF01000B0??///B<01FGFCA?/<B0C<<0>21>@22@F1<?000<100/<00..0..<>110.0-<---.;//;.:.;/0;0;:/.;.000;CF9B9900000;990;00;;0;;0090;0.//;;//-
@M05620:37:000000000-D9766:1:1101:8267:8617 1:N:0:53
AGTGCCAGCTCTCAATCGCACAGGGGACCCAGGGCCTGGCCCCTCCATCCAGAAAACCTATGACCTCACCCGCTACCTGGAGCACCAACTCCGCAGCTTGGCTGGGACCTATGTGAGTATCCAGCGTAGGAATCTGGGAGTTGGGGAGGAGTGAGGAGTTGGGGAAAGACAGTCCTAACCGTGGAGGGTTCTGGTAAATGATGGGGTGAGGAGGGGCTCTTTGGCTCCCACCAGTCCCCCTGTCTGGTCTA
+
ABAAAFFFBFFFG4FGGGGGGGHHGGGGGGHHGGGGGGHHHHGHGGHHHHHHHHHHHGHHHHHHHHHHHHHGGEGGHHHHGHHHHHAGGHHHGGGGEHGHGHHGGGHHGHHHHHHGHHHHHHHHHGGDDGGGGHHHHHCFGHHHGGFGG.CHH0GHCFHHHHGGE.CH/GBGHHHHHHHHGGGGAFGGAFGGGGFGGGGGGGGGGGFFFFFFFFFFFFFFFFFFFFFFFFFFFFFFFFFFFFFFFFFFFFB
@M05620:37:000000000-D9766:1:1101:11074:8623 1:N:0:53
AGTGCCAGCTCTCAATCGCACAGGGGACCCAGGGCCTGGCCCCTCCATCCAGAAAACCTATGACCTCACCCGCTACCTGGAGCACCAACTCCGCAGCTTGGCTGGGACCTATGTGAGTATCCAGCGTAGGAATCTGGGAGTTGGGGAGGAGTGAGGAGTTGGGGAAAGACAGTCCTAACCGTGGAGGGTTCTGGTAAATGATGGGGTGAGGAGGGGCTCTTTGGCTCCCACCAGTCCCCCTGTCTGGTCTA
+
AA>AAFFFCFFFGGGGGGGGGGHHGGGGGGHHFGGGGGHHHHGHGGHHHHHHEEFHHGHHHGFHHGFHHHHGG>EFHHHHFGHHHGFHFFHHGGGGGFFHGHHGGGHHGHGHHBGFHHHHFHHHHGEGGDGHHHHHHGHGGFEHGGFGF.C>G<GFFGCGDGFCCEHHGCBGFHCHHHHHG.;DAEFGEFGGFGCFGGGGGGGGGGFFFFFFFFFFF;FFFFFFFFFFFFFFFFFFFFFFFFFFFFFFFFF
@M05620:37:000000000-D9766:1:1101:16294:8628 1:N:0:53
AGTGCCAGCTCTCAATCGCACAGGGGACCCAGGGCCTGGCCCCTCCATCCAGAAAACCTATGACCTCACCCGCTACCTGGAGCACCAACTCCGCAGCTTGGCTGGGACCTATGTGAGTATCCAGCGTAGGAATCTGGGAGTTGGGGAGGAGTGAGGAGTTGGGGAAAGACAGTCCTAACCGTGGAGGGTTCTGGTAAATGATGGGGTGAGGAGGGGCTCTTTGGCTCCCACCAGTCCCCCTGTCTGGTCTA
+
BBABBFFFBFFFGGGGGGGGGGHFGGGGGGHHGGGFFGHHFHGHGGGGHGHHEFHHHGHHHGFHHHHHHHHGGFGGHHHHHHHHHHHHGHHHEGFGGFHHGHHGGGHHGHGHHHHHHHHHHHHHHGGGGGHHHHHHHHHGGHHHGGGGGGGHHHHHHGHHHHGGGGHHHHHHHHHHHHHHGGGGGGGGGGGGGGFGGGGGGGGGGGFFFFFFFFFFFFFFFFFFFFFFFFFFFFFFFFFFFFFFFFFFFFF
@M05620:37:000000000-D9766:1:1101:27505:8632 1:N:0:53
AGTGCCAGCTCTCAATCGCACAGGGGACCCAGGGCCTGGCCCCTCCATCCAGAAAACCTATGACCTCACCCGCTACCTGGAGCACCAACTACGCAGCTTGGCTGGGACCTATGTGAGTATCCAGCGTAGGAATCTGGGAGTTGGGGAGGAGTGAGGAGTTGGGGAAAGCAAGTCCTAACCGTGGAGGGTTCTGGTAAATGATGGGGTGAGGAGGGGCTCTTTGGATCCCACAAGTCCCCCTGTCTGGTCTA
+
AB>AAFFFAFFFGGGGGGAFGGHFGGGE?EHHGCGGAFHHAHGHGGHFFGHHBGFHHGHCHHEHHHHHHHGGGFGGHHHHHHHHHGHHGE3FFGG@EFHHDH3?<?FGGFGFHHBBF3?F333BGC<EG/@FG<FHHF0<?GHH/C.>DGGGHHHH<?G/DC-CCEH.//;CC0GHFGCG-AECGGG?9AFGGGFFFGB0;0;0;9EFFFFFDD9-==EFFFB/;;B.B/;.;9/9//.;-.;BFFBBBFB
@M05620:37:000000000-D9766:1:1101:10392:8651 1:N:0:53
AGTGCCAGCTCTCAATCGCACAGGGGACCCAGGGCCTGGCCCCTCCATCCAGAAAACCTATGACCTCACCCGCTACCTGGAGCACCAACTCCGCAGCTTGGCTGGGACCTATGTGAGTATCCAGCGTAGGAATCTGGGAGTTGGGGAGGAGTGAGGAGTTGGGGAAAGACAGTCCTAACCGTGGAGGGTTCTGGTAAATGATGGGGTGAGGAGGGGCTCTTTGGCTCCCACCAGTCCCCCTGTCTGGTCTA
+
AAABBF5FBFFFGGGGG2FGEGGH2EFGGGHHGGGGGFHHHHGHGGFFHHHHHFHHHGHHHHHHHHCHHHHGGGCGHHHFHGG?EGHHGHFHGE@GGGBGGHGFGGGHGHHHHHHGHGHFHGHHHGGGGGHFHHHHGGGGGHHHGGGGDDFHHFHHGGHHHHGGFDHHHHHHHHHHHHHHGACFDFGG;AFFGGCFGFFGGFGGGGFFEFFFFFFFFFFFFFFFFFFFFFFFFFFFFFFFFFFFFFFF;F9
@M05620:37:000000000-D9766:1:1101:15380:8664 1:N:0:53
GAGGCTGCTTTGGAAGAAACTCATAGATTACTGCAACAGTTCCCCCTGGACCTGGAAAAGTTTCTTGCCTGGCTTACAGAAGCTGAAACAACTGCCAATGCTACAGGATGCTACCCGTAAGGAAAGGCTCCTAGAAGACTCCAAGGGAGTAAAAGAGCTGATGAAACAATGGCAAGTAAGTCAGGCATTTCCGCTTTAGCACTCTTGTGGATCCAATTGAACCATTCTCAGCATTTGTACTTGTAACTGAC
+
>>A>A4CAFFFFCFGCGGGGGGHHHGHHHBGHHHG4A2GAFGFHHGGGH2GHHHHHHHGFFGHHGHHHHHHHHHHHHHGHHHHHHHGHHGHHHHHGBGHHBF@FBFCFHFGHHFHHGEEEHFHHFHHHGHGHHF33F3BFBFG?FGGHGGHHBGFFHGGH2G2>GHHHH?<FHFHG?GHG>GGGHHGCGHHG?DGC<DG00GGHGGDGCEHHFHHGHB0GC<.;GFHHGFFFFCFF0CBFFBFGGEGBFGF
@M05620:37:000000000-D9766:1:1101:17858:8666 1:N:0:53
AGTGCCAGCTCTCAATCGCACAGGGGACCCAGGGCCTGGCCCCTCCATCCAGAAAACCTATGACCTCACCCGCTACCTGGAGCACCAACTCCGCAGCTTGGCTGGGACCTATGTGAGTATCCAGCGTAGGAATCTGGGAGTTGGGGAGGAGTGAGGAGTTGGGGAAAGACAGTCCTAACCGTGGAGGGTTCTGGTAAATGATGGGGTGAGGAGGGGCTCTTTGGCTCCCACCAGTCCCCCTGTCTGGTCTA
+
AA3>AFBFBFFFGGGGGGGEEEHHAEFGGGFHGGGGGGHHCFEEEGGHFGGHFFHHHGHFHHGGHHHFHHHGGEEGHHHHHHHHHHHHGHHHGGCGGBHHCGHGGGHHGHGHGHDGFGFEDGHGFGDD@DFHHHDFHHHGGH1GGGGGGGFHHFFHHACH0CCGEFHFHHHCGHHFBGHH?EFBDEGG9FFFFFCFGGF0FFBFEGFBF?FFDFBBBBEBFFFFFFBEFFFF?ABFFFFF?EFFF/BFFF/
@M05620:37:000000000-D9766:1:1101:12828:8685 1:N:0:53
GAGGCTGCTTTGGAAGAAACTCATAGATTACTGCAACAGTTCCCCCTGGACCTGGAAAAGTTTCTTGCCTGGCTTACAGAAGCTGAAACAACTGCCAATGGTTCCTAACCTTAATGCCAGGCTCCTAGGACACTCACAGGGCGCCAAAGAGGTGAAGAAAACAAGGAAAGAAAGGCAGGCAATTCAGCCTTTGCACTCTTGTGACTCCAATTGAACCATTTTCAGCATTTGCACCTTTTACAGTCAAACCT
+
BABBBBFBFFFFGGGGGGGGGGHHHHHHHHHHHHHHHHHFHHHHHGGGHHHHHHHHHHHHGHHHHHHHHHHHHHHHHHHHHHHHHHHHHHHHHHHHHHHH3@3434442B3B3B44433B1/00/3B43B3???F33B3?////>?C2<22/@/@222@000?/0?0<?00>0<0FGA-<../<D<D0</<00=0<0/;C000000<//;00;0;0:C:F00;;90;FBF0090/99F00000900090;/
@M05620:37:000000000-D9766:1:1101:16486:8715 1:N:0:53
AGTGCCAGCTCTCAATCGCACAGGGGACCCAGGGCCTGGCCCCTCCATCCAGAAAACCTATGACCTCACCCGCTACCTGGAGCACCAACTCCGCAGCTTGGCTGGGACCTATGTGAGTATCCAGCGTAGGAATCTGGGAGTTGGGGAGGAGTGAGGAGTTGGGGAAAGACAGTCCTAACCGTGGAGGGTTCTGGTAAATGATGGGGTGAGGAGGGGCTCTTTGGCTCCCACCAGTCCCCCTGTCTGGTCTA
+
AA>AAFFF?FFFGGGGFFGGEFHHGGGEEG2FBAFE2FGH2GGEEGFFGHFGFFFFHGHFHHFHHHHCHFFGGE/FHFHHFGHHHHC1EGHHGGFGGGHHGHHEEGHHGH2GHGH?GHHHHHHHHGG/<AFBGHHHHF0CC?GHGG<DGACFGFHGGFFGFCDGGD.;CGBGGHFHGHHGGDGGA?EGGGGGGGGFGGGGGGGFGGFFFFFFADF;=DEFFFFFFFFFFFFFF?FFFFFFFFFFFFEFFFB
@M05620:37:000000000-D9766:1:1101:6844:8726 1:N:0:53
AGTGCCAGCTCTCAATCGCACAGGGGACCCAGGGCCTGGCCCCTCCATCCAGAAAACCTATGACCTCACCCGCTACCTGGAGCACCAACTCCGCAGCTTGGCTGGGACCTATGTGAGTATCCAGCGTAGGAATCTGGGAGTTGGGGAGGAGTGAGGAGTTGGGGAAAGACAGTCCTAACCGTGGAGGGTTCTGGTAAATGATGGGGTGAGGAGGGGCTCTTTGGCTCCCACCAGTCCCCCTGTCTGGTCTA
+
>>>AAB1CAC13A1BGGEGFAFFG0AEGEGHHFGEFG/GGGGGHGE0FGHFFH0FHHECGHHHHHG1EGHHGGGCEGHHFGGB/>?0FEFHHG>/@EGHHGFG/?EGHGHHHGHHHHGHFEFFFFG?CC/GHHGFFGGHGEHFHGGFCCFAGGFHGG<GHFHGGGCEGHHHGG0CGHHBG@;CABGGG;9CFGGFGGGEGGCFEEGF@FFFFFF?@@@FFFFEFFFFFFFFBFFFFFFFF<EFFFFB;9B/
@M05620:37:000000000-D9766:1:1101:11743:8729 1:N:0:53
GAGGCTGCTTTGGAAGAAACTCATAGATTACTGCAACAGTTCCCCCTGGACCTGGAAAAGTTTCTTGCCTGGCTTACAGAAGCTGAAACAACTGCCAATGCTACAGGATGCTACCCGTAAGGAAAGGCTCCTAGAAGACTCCAAGGGAGTAAAAGAGCTGATGAAACAATGGCAAGTAAGTCAGGCATTTCCGCTTTAGCACTCTTGTGGATCCAATTGAACAATTCTCAGCATTTGTACTTGTAACTGAC
+
1>A>AA1AFFFFGGGGCGGGGGGDFGHHHGGHHHG1GHG1GHGHHGEGEFHFHFHHHFFGFGHHDGAGHHHGHHHGHGGHHFHGEGHHHFEHHHG0BFGGFG2GFGFFGGFHF@>FEEEEGHFFFFFGHHGHHGEDHEFH1FGGHGGHGGB>FDFC0FHHFFHFHGGGG<GEFG<F??F1>BDBFFFGDHHGGGGGGGFBBFHHHHFGC::;:GGGBG0CC;0CGFFHHFFFGFFG0;FFFFBFGGGFFFF
@M05620:37:000000000-D9766:1:1101:8975:8736 1:N:0:53
AGTGCCAGCTCTCAATCGCACAGGGGACCCAGGGCCTGGCCCCTCCATCCAGAAAACCTATGACCTCACCCGCTACCTGGAGCACCAACTCCGCAGCTTGGCTGGGACCTATGTGAGTATCCAGCGTAGGAATCTGGGAGTTGGGGAGGAGTGAGGAGTTGGGGAAAGACAGTCCTAACCGTGGAGGGTTCTGGTAAATGATGGGGTGAGGAGGGGCTCTTTGGCTCCCACCAGTCCCCCTGTCTGGTCTA
+
AAABBFFCAFCFGGGGGFGCECGGFGGFEGHHFAEGCFGHFHGGGGGHHHHHFFHHFGHFHFFHHHHHHHHGGEEGHHHG?FG?GGGAEHHHGGGGG3GGFFFGGGFFGHHHHHHHHHHHHHHHHGBDGGHHHHHHHHHGGHHHGGFFGFGHHHGHHDGCHFDCGDHHFGFHCGHHHFHHGECBEFGGEG?FGGCFGFGGGGGGGGFFFFFFFFAC;-;FFFFFBFFFEFFFFF9FFFFF-AFFFFFFBF/
@M05620:37:000000000-D9766:1:1101:17799:8768 1:N:0:53
AGTGCCAGCTCTCAATCGCACAGGGGACCCAGGGCCTGGCCCCTCCATCCAGAAAACCTATGACCTCACCCGCTACCTGGAGCACCAACTCCGCAGCTTGGCTGGGACCTATGTGAGTATCCAGCGTAGGAATCTGGGAGTTGGGGAGGAGTGAGGAGTTGGGGAAAGACAGTCCTAACCGTGGAGGGTTCTGGTAAATGATGGGGTGAGGAGGGGCTCTTTGGCTCCCACCAGTCCCCCTGTCTGGTCTA
+
AAAAAFFFBFFFGFGGGGGGGGHGGGGGGGGHFEEGGGHHGHGFGGHHHGFHHFFHHEHHHGHHHGHEHHHGG>EEHHHHFGHHHHFGFHHHGGGGGHHGEHHFGGECEHFHHGFDGG3?GHFFHC</CGFHHHHHEBCFECFF@C.@@ACFFDGFGDHHHHCCEACCCHHGHHCCHGHHGGGGDAFCEGGGGGCBFFGFFFGGGGFA.AFFDDFFF-EFFFFFFFFEFFFFFFFFFFFDF?FFBBFFFF/
@M05620:37:000000000-D9766:1:1101:9860:8794 1:N:0:53
GAGGCTGCTTTGGAAGAAACTCATAGATTACTGCAACAGTTCCCCCTGGACCTGGAAAAGTTTCTTGCCTGGCTTAAAGAAGCTGAAACAACTGCCAATGGCTGCTACCCGTAAGGACAGGCTCCTAGAAGACTCAAAGGGAGTAAAAGAGATGATGAAACAATGGCAAGTAAGTCAGGCATTTCCGCTTTAGCACTCTTGAGCATCAAATTGAACAATTATCAGCATTTGTACTTTTAACTGACAACCCA
+
>3AA3>CACBD4G4BBEGBGGGHHHGHHHHAEGH4FFHFGHDB3BBAAAFBFGGEF332BBFGDDGG53B3B1BF35BDFGF3BF33F3B1FHHHGGHHH3?B1B3BB?B1?>1BB?02??/0B/BBBBF3B3B33BBG2</</BB3?3?22@@>@2@DH2@G2???0?<1?<F??1?0<>111<=.>..<0=0=<<<0=00<0<0<000=00:<G0C<;00<;0;0C0<C0;;0;;FB00000;=C9...
@M05620:37:000000000-D9766:1:1101:10397:8799 1:N:0:53
GAGGCTGCTTTGGAAGAAACTCATAGATTACTGCAACAGTTCCCCCTGGACCTGGAAAAGTTTCTTGCCTGGCTTACAGAAGCTGAAACAACTGCCAATGGATGCTACCCGTAAGGAAAGGCTCCTAGAAGACTCCAAGGGAGTAAAAGAGCTGATGAAACAATGGCAAGTAAGTCAGGCATTTCCGCTTTAGCACTCTTGTGGATCCAATTGAACAATTCTCAGCATTTGTACTTGTAACTGACAAGCCA
+
A?ABBAFBFFDFCFGGGFFGFGDHFGGHHHHHHHGHFFHDGGHHHGEFGHHHHGFGBFFGBFHHGHGFGHHHHHFFGHHFHGHGGFFHGGEHHHHFHHHHH3GHGFGHHGE?>EFGF3FGHH?GFHHHGFGHFGGEGHHFGEECHHHHGGH<GGFGGHHHFHHGHFHHHG1?FG@@GGCHGHGHHHGEAEF<D0DH<CFGFDHGGFGC0:=;CCGHHGGG0<CGBGHH<GH;CFFF0;FFC0BFFFF9AEB
@M05620:37:000000000-D9766:1:1101:14849:8802 1:N:0:53
AGTGCCAGCTCTCAATCGCACAGGGGACCCAGGGCCTGGCCCCTCCATCCAGAAAACCTATGACCTCACCCGCTACCTGGAGCACCAACTCCGCAGCTTGGCTGGGACCTATGTGAGTATCCAGCGTAGGAATCTGGGAGTTGGGGAGGAGTGAGGAGTTGGGGAAAGACAGTCCTAACCGTGGAGGGTTCTGGTAAATGATGGGGTGAGGAGGGGCTCTTTGGCTCCCACCAGTCCCCCTGTCTGGTCTA
+
AB>AAFFFBFFFGGGGGGGFGFHEGFFGGGHHFGGGAFHHHHGHGGHHHHHHGHHHHGHHHHEHHHHHHHHGGEFGHHHHHGHHHHHHGHHHGGGGGHHFDHHGGGHFGHHHHHHGHHHHHHHHHGCECGHHHGFHGHCEGHHFGGGDGGGHHBGHHGHHHHGGGGHHHHHHHHHHHFHFGGGGDEDGCFFFGGGFGGGGGGGGGGDFEFFFFFFFFFFFFFFFFFFFFFFFFFFFFFFFFFFFFFFFFFF
@M05620:37:000000000-D9766:1:1101:25639:8816 1:N:0:53
GAGGCTGCTTTGGAAGAAACTCATAGATTACTGCAACAGTTCCCCCTGGCCCTTGAAACGTTTCTTGGCTGGCTTGGAGAAGCTGAAACAACTGCCCATGCTACCCGATGCAACACGTAAGGACAGGCTCCTAGCCAACTCAAAAGGAATACAAAAGATGATGAAACAATGGAAAGGAAGACAGGAATTACCGCTTTAGCACTCTTGCGGATCAACATGAACCATACTCAGCATTTGTACTTGTAACTGAC
+
A?AAAAFAFFDFGF5B4GBGGFHGHHGGHHHHHHBGH2B5D5DFGD2BA2BAF3BBB53BBFHBBDB33B1E1BA01BFBFCG3BB3B3BCGB3BG13BG3B4BB1?/>1?3B3B?>0FEF3BB??/??FFFB3222B?B2F2@22?@22@2@@200???1111??FFE??C1FGH0C<00>00.</0<000<--;E0:00<;G:;00:-9-;.9/0/9;99CFF0/;9BF/;;;;0;C9;9/BFFBBFF/
@M05620:37:000000000-D9766:1:1101:28113:8817 1:N:0:53
ACCACACCTTCTACAATGAGCTGCGTGTGGCTCCCGAGGAGCACCCCGTGCTGCTGACCGAGGCCCCCCTGAACCCCAAGGCCAACCGCGAGAAGATGACCCCGGTGAGGGGCCCGCTACCTCTTCTGGTGGCCGCCTCCCTCCCTCCCGGCCTCCCGGGGCTGCGCCCTTTCTCCCTGGTTCTCTCTTCTGCCCTTTTCCGTAAGACTCTCTTCTCTGACCTGAGTCTCCTTTGGAACTCTGCAGGTTCT
+
ABABBBAAFFFFGGGGGGFGGGGFGFFEHGHHGFGGGGGCGHHHHGGFEEGGGGHHHHHGEGEGGGEGGGGHHHHGGGGGGFHHHGGGGCGGGDHGGHHBFC////>/>0.@-AC@@-<-/::00<00C0:.;G--9.EEA//E.9C..;--99AEE.;----..;=FFAFF/////9;./9/;FB//;BFB/B./;BFBB.;..://;/;////////////./.9/;///9/9/;F/9/9//9;..;BF
@M05620:37:000000000-D9766:1:1101:21597:8854 1:N:0:53
AGTGCCAGCTCTCAATCGCACAGGGGACCCAGGGCCTGGCCCCTCCATCCAGAAAACCTATGACCTCACCCGCTACCTGGAGCACCAACTCCGCAGCTTGGCTGGGACCTATGTGAGTATCCAGCGTAGGAATCTGGGAGTTGGGGAGGAGTGAGGAGTTGGGGAAAGACAGTCCTAACCGTGGAGGGTTCTGGTAAATGATGGGGTGAGGAGGGGCTCTTTGGCTCCCACCAGTCCCCCTGTCTGGTCTA
+
ABABBFFFBFFFGGGGGGGGGFHFGGGGGGHHGGGGGGHHHHEGGGHHHHHHHHHHHGHHHHHHHHHHHHHGGGGGHHHHHHHHHHHHGHHGGGGGGHHHGFHG//FGGHHGHHHHHHHHHHHHHGFGGGHHHHHHHHHGEHHHGGGGGGG0GGHHHGHHHHGGGGHHHHHHHHHGHHHHGGFGGGGGCFFGGGFGGGGGGGGGGGFFFFFFFFFFAFFFFFFFFFFFFFFFFFFFFFFFFFFFFFFFFF9
@M05620:37:000000000-D9766:1:1101:15513:8856 1:N:0:53
GAGGCTGCTTTGGAAGAAACTCATAGATTACTGCAACAGTTCCCCCTGGACCTGGAAAAGTTTCTTGCCTGGCTTACAGAAGCTGAAACAACTGCCAATGGATGATACCAGTCAGGCAGGAAGCAAAGACGCCTACAAGAGCGTAAGCGAGCAGAAGACACCATGGCAAATCGGTCAGGAATTTCCGCTTTAGCACTCTTGTGGATCCAATTACCCAATTCACCGCTTTTGTACTTTTAACTGACAAGCCA
+
BABCCCFBFFFFGGGGGGGGGGHHHHHHHHHHHHHHHHHGHHHHHGGGHHHHHHHHHHEHHHFHHFHHHFHHGHHHGDGHHHGHHHHHHHHHHHHHHHFH3@B334B4B333333231>>AF0?33BF3B//<B/GCFH202//??02<?@E/0?0??000/=FG00<1011.>...<<<CCC000<A.;C00;;CG/;000:.00::00;0000;B.F;0000.--=CF0/0;:;0;000;00;0B.../
@M05620:37:000000000-D9766:1:1101:20720:8861 1:N:0:53
GAGGCTGCTTTGGAAGAAACTCATAGATTACTGCAACAGTTCCCCCTGGACCTGGAAAAGTTTCTTGCCTGGCTTACAGAAGCTGAAACAACTGCCCATGGATGCTACCCGTCAGGAAAGGCTCCTCGAAGACTCCCAGGGCGTCAAAGAGCTGCTGCAACCATGGCCAGTCAGTCAGGCCTTTCCGCTTTAGCACTCTTGTGGATCCAATTGCACCATTCTCAGCATTTGTACTTGTAACTGACAAGCCA
+
AAABBAFBFFFFGGGGGGGGGGHGHHHHHHHHHHHHHHHFGHHHHGEFAFHGHFFGGHCFBHHHHHHHHHHHHHGBHHHHHHHHHEDGHHHHGHHHHHHHHHHHB@FGFHGFE11B3BGGFHHHGHCF/BFEEHHHECBFGC/BF/B22@2?GHC1?D0F1</1?GHBGEH1<1GHFHHHE/<GGHGGGGGBCGHHHHGHHHHGFHHHHCGHG000;9FGGGGFFG0;FFGGGGGGGFGGBFGGG00.;EF
@M05620:37:000000000-D9766:1:1101:3893:8862 1:N:0:53
AGTGCCAGCTCTCAATCGCACAGGGGACCCAGGGCCTGGCCCCTCCATCCAGAAAACCTATGACCTCACCCGCTACCTGGAGCACCAACTCCGCAGCTTGGCTGGGACCTATGTGAGTATCAGGCGTAGGAATCTGGGGGTTGGGGCGGCGTGCGGCGTTGGGGAAAGCACGTCCTAACCGTGGCGGGTTCTGGTAAATGATGGGGTGAGGAGGGGCTCTTTGGCTCCCACCAGTCCCCCTGTCTGGTCTA
+
BCBBCFFFCFFFGGGGGGGGGGHHGGGEGGHHFGGGGGHHHHGHGGHHHHHHHHHHHGHHHHHHHHHHHHHGGFGGHHHHGHHHHHHGFHHHFGGGGHHHGHHGGGHHGHHHHH33B3BFH332BD//>/@2F=GHH0/>C@DGG-.<--<<-<A--<CFFFF-<<..<0/<BFFFF0FFFFF--<@F@EFFFF0BFFF00<FFFFFA?F.0<DF-<-<FFFF/<0BEA/F.<F0FFFFFFFFFHFF0<FB
@M05620:37:000000000-D9766:1:1101:3738:8887 1:N:0:53
AGTGCCAGCTCTCAATCGCACAGGGGACCCAGGGCCTGGCCCCTCCATCCAGAAAACCTATGACCTCACCCGCTACCTGGAGCACCCACTCCGCAGCTTGGCTGGGACCTATGTGAGTATCCAGCGTAGGAATCTGGGCGTTGGGGCGGCGTGCGGAGTTGGGGAAAGACAGTCCTAACCGTGGGGGGTTCTGGTAAATGATGGGGTGAGGAGGGGCTCTTTGGCTCCCACCAGTCCCCCTGTCTGGTCTA
+
>A>>>DFFBFFFG4FGBAF2E?GGGGDGGABGAEE2BFGHHHGHGGHGHFGHHHHFHGEHHFHHHFFHHHHGG>>EHGGHBFGHHH1?EGH2?E?E>GBEAECGGGFHCHFG?3B3F?GFHHHB2CCBCD<FGGHGHG/<ACC0<C.<?--:;.;@-AEGF/BFA.9;/B9BFFFFFFFFDFFF-;>=DDAFFFFF/BBFFFFFFFABAFF/AFCCFCFB/FFFFEFF.FFFFFFF/FE.-;;FFFFF9F9
@M05620:37:000000000-D9766:1:1101:24152:8889 1:N:0:53
AGTGCCAGCTCTCAATCGCACAGGGGACCCAGGGCCTGGCCCCTCCATCCAGAAAACCTATGACCTCACCCGCTACCTGGAGCACCAACTCCGCAGCTTGGCTGGGACCTATGTGAGTATCCAGCGTAGGAATCTGGGAGTTGGGGAGGAGTGAGGAGTTGGGGAAAGACAGTCCTAACCGTGGAGGGTTCTGGTAAATGATGGGGTGAGGAGGGGCTCTTTGGCTCCCACCAGTCCCCCTGTCTGGTCTA
+
AA>AAFFFCFFFGGGGGGGAECHGGEEEEGHHBEFFGGHHHHGHGGHHHHHHHHHCGGHHHFHHHFGHHHHGG>FGHHFGBFHHHH??EHHHAEGGGHGHGHHGGGHHGHHHHHHHHHHHHHGHHGGGGGHHHHHHHH0FGHHHGGAFG?EHHFHHCGHHHHGGEGEHFHGHHHHHHHHHGGGGBGGGDGGGGGFGGGGGGGGGGGFFFFFFFFFFFFFFFFFFFFFFFFFFFFFFFFFFFFFFFFFFFFF
@M05620:37:000000000-D9766:1:1101:16044:8896 1:N:0:53
GAGGCTGCTTTGGCAGAAACTCATAATTGAGTGACACAAGTTCCGCTGACCATTTCTCCGTTTTCTTGCTGACTTACATCAGCTCGTACCACTTCCCCTGCTACAAGATACTACCCGTACTGACCGGCTCCTCGCCGCCTCCCCGGGCGTCCCAGCGCTGCTGCAACCATGGCCAGTAAGTCCGGCCTTTCCGCTTTAGCACTCTTGTGGCTCCCCTTGACCCATTCTCAGCATTTGTACTTGTACCTGCC
+
A?A>A>CACDBDGBBA2FBFG4B5D55BDA45ADF53F2AB5D52A222BB335B55DF1F3A15D555555BBFFHE5533BD310BB?DF3@FGGFF1CF4BF33234B44BBFEE///4BBCE/<EECGFBCC@CGFGHGGC//<ADCFGGFHC?EGGHHHFHHGAGHBG//9BF0;FGGGADCGGGGFGGFGEFGFFFFBFFFFFD.FBEEDFFFF/BB.9FFFF/:BBFFFB;BBFFFFF;BB/.:
@M05620:37:000000000-D9766:1:1101:21704:8907 1:N:0:53
AGTGCCAGCTCTCAATCGCACAGGGGACCCAGGGCCTGGCCCCTCCATCCAGAAAACCTATGACCTCACCCGCTACCTGGAGCACCAACTCCGCAGCTTGGCTGGGACCTATGTGAGTATCCAGCGTAGGAATCTGGGAGTTGGGGAGGAGTGAGGAGTTGGGGAAAGACAGTCCTAACCGTGGAGGGTTCTGGTAAATGATGGGGTGAGGAGGGGCTCTTTGGCTCCCACCAGTCCCCCTGTCTGGTCTA
+
ABAAAFFFBFFFGGGGGFGCEFHFGEEGGGHHFEGEFFHHHHGHGGHHHHHHHHHEHGHHHHHHHHHHHHHGGEFGHGHHFHHHHHAFEGHHEGGGGGGHGHHGGGHHGHHHHHHGHHHHHHHHHGGGGGHHHHHHHHCGGHHHGGEFGGEGH<GHCFHHHHGGGGHHFHHHHHHHHHHHGGGGDGGGGGGGGGFGGGGGGGGGGGFFFFFFFFFFFFFFFFFFFFFFFFFFFFFFFFFFFFFFFFFFFFF
@M05620:37:000000000-D9766:1:1101:11947:8913 1:N:0:53
AGTGCCAGCTCTCCATCGCACAGGGGACCCAGCGCCTGGCCCCTCCATCCAGAAAACCTATGACCTCACCCGCCACCTGGAGCACCCACTCCGCAGCTTGGCTGGGACCTCTGTGAGTATCCAGCGTAGGAATCTGGGAGTTGGCGAGGAGTGCGGAGTTGGGGAAAGACAGTCCTAACCGTGGAGGGTTCTGGTAAATGATGGGGTGAGGAGGGGATCTTTGGCTCCCACCAGTCCCCCTGTCTGGTCTA
+
>>>1>BF11CFFGGGFBA11A0FAF00000AA00A//AFG0GGAEGG1E01B1BCBBEC1AB2GH1BFGC0>>/>BGEBF0>BGHHG/?F0B>/>E/0BB/0FF//<FFH1BCG2>1>FGHB21FC<//C1??GHHDF0?/<<<1<--<-<CG0<@-:::::-A...9;9/9B0;F0;BG?9E@.:E-;AF/;BB9FFFFB/BBE-B@FFFB--99-9AFFFF/B/9EA-AB-A9BFFAB;ABFF//;///
@M05620:37:000000000-D9766:1:1101:17340:8913 1:N:0:53
AGTGCCAGCTCTCAATCGCACAGGGGACCCAGGGCCTGGCCCCTCCATCCAGAAAACCTATGACCTCACCCGCTACCTGGAGCACCAACTCCGCAGCTTGGCTGGGACCTATGTGAGTATCCAGCGTAGGAATCTGGGAGTTGGGGAGGAGTGAGGAGTTGGGGAAAGACAGTCCTAACCGTGGAGGGTTCTGGTAAATGATGGGGTGAGGAGGGGCTCTTTGGCTCCCACCAGTCCCCCTGTCTGGTCTA
+
ABAABFFFCFFFGGGGGGGCGGHGFGEEGGHHEFGEGGHHHHCGGGHGHGHHHFHHHGHHHGHHHGHHHHHGGEEFHHHHGHHHHHEGGHHHEGGGGHFGGHHGGGHHGHHHHHHHHHHHHHHHHGGGGGHHHHHHHHHGGHHHGGGGGGGHHHHHHGHHHHGGGGHHHHHHHHHHHHHHGGGGFGGG9FFGGGFGGGGGGGGGGGFFFFFFFFFFFFFFFFFFFFFFFFFFFFFFFFFFFFFFFFFFFFB
@M05620:37:000000000-D9766:1:1101:5824:8913 1:N:0:53
AGTGCCAGCTCTCAATCGCACAGGGGACCCAGGGCCTGGCCCCTCCATCCAGAAAACCTATGACCTCACCCGCTACCTGGAGCACCCACTCCGCAGCTTGGCTGGGACCTATGTGAGTATCCAGCGTAGGAATCTGGGAGTTGGGGAGGAGTGAGGAGTTGGGGAAAGACAGTCCTAACCGTGGAGGGCTCTGGTAAATGATGGGGTGAGGAGGGGCTCTTTGGCTCCCACCAGTCCCCCTGTCTGGTCTA
+
>A>>AFF1>BFFGGGGGF11E0FEE0AAABAGA0BA/AFGAGGFGGGDGGHFFBFBFFH1BFGHHBFFGHFEE/>EGDHHFHHHHH/?EGHF?EC//BFGFHGFFGHHGHHHHHFHH1FHHHHHHGEECGDGHHHHHGAFCGHHGC.AC.<CG<GHGG/BGGCGCEHHFHFGHHHHHHHGGGGGAEB@.9EGGGBFGGGGGFFGG-A@FFFFBF@@@@EFFFFFFFFEEFFFFFFFFFFF@FFFFFFFFFF
@M05620:37:000000000-D9766:1:1101:6202:8914 1:N:0:53
ACCACACCTTCTACAATGCGCTGCGTGTGGCTCCCGAGGAGCACCCCGTGCTGCTGACCGAGGCCCCCCTGAACCCCAAGGCCAACCGCGAGAAGATGACCCAGGTGAGTGGCCCGCTACCTCTTCTGGTGGCCGCCTCCCTCCTTCCTGGCCTCCCGGAGCTGCGCCCTTTCTCACTGGTTCTCTCTTCTGCCGTTTTCCGTAGGACTCTCTTCTCTGACCTGCGTCTCCTTTGGAACTCTGCAGGTTCT
+
BBBBBBB3CFFFGGGGGG4AEEEGGGGEFGGHHFFGFGGAEHHHHGGAEFGGGHHHHHHFGEEGGGGGGGGHGHHGGGGHGHHHHGGGGG/>CDBFHHHHHHHHGHH1GHHGGHHGGGGGHHHHHHHHHHHGHHGGGGGHGGGGGGGGGGGGGGGGGGG;ABFFFBBFBBFFFFFFFFFFFFFFFFFFFFFFFFBDFFFFFFFFFFFFFFFFFFFFFFEFFFFFEBF?FFFFFFFFFFFFFFFFFFFFFFF
@M05620:37:000000000-D9766:1:1101:15393:8924 1:N:0:53
AGTGCCAGCTCTCAATCGCACAGGGGACCCAGGGCCTGGCCCCTCCATCCAGAAAACCTATGACCTCACCCGCTACCTGGAGCACCAACTCCGCAGCTTGGCTGGGACCTATGTGAGTATCCAGCGTAGGAATCTGGGAGTTGGGGAGGAGTGAGGAGTTGGGGAAAGACAGTCCTAACCGTGGAGGGTTCTGGTAAATGATGGGGTGAGGAGGGGCTCTTTGGCTCCCACCAGTCCCCCTGTCTGGTCTA
+
BCABBFFFCFFFGGGGGGGGGGHHGGGGGGHHGGGGGGHHFHGHGGHHHHHHGHHHHGHHHHHHHHHHHHHGGFEGHHHHHHHHHHHHGHHHGGGGGHHHGHHGGFHHGGHHHHHHHHHHHHGHHGGGFDHHHHHHHGFGGHGHCGGGGFEHHHHHHGHHHHGGGGHHFHGHHHHHHHHHAGFGFEGGEFGGGGFFFFGGGGGGGGFFFFFFFFFFFFFFFFFFFFFFFFFFFFFFFFFFFFFFFFFFFFF
@M05620:37:000000000-D9766:1:1101:16044:8929 1:N:0:53
GAGGCTGCTTTGGAAGAAACTCATAGATTACTGCAACAGTTCCCCCTGGACCTGGAAAAGTTTCTTGCCTGGCTTACAGAAGCTGAAACAACTGCCAATGCTACAGGATGCTACCCGTAAGGAAAGGCTCCTAGAAGACTCCAAGGGAGTAAAAGAGCTGATGAAACAATGGCAAGTAAGTCAGGCATTTCCGCTTTAGCACTCTTGTGGATCCAATTGAACAATTCTCAGCATTTGTACTTGTAACTGAC
+
AAAAAAFBFFFFGGGFFGGGGGHFHGFHHFHHHGHEFHHFGFGHFGFFGHHHHHHHGHHHGHHHHHHGHHHHHHHGHFHHHHHHHFGFHHFHHHHHHGHHFFFGHEFGHHHHHHHHGGGGHHGGHGGHHHGHHHHHHHGHFHHHHGGHGGHHHHHGHHHHHHHHHHHHHHHHHGGGDGFGHHHHHHGHHGHHGGGDGDGHHHHHHHHHHGHFHHHHHHGHHHHHHHHHGHGFGGGGBFGGGGGGGGGGGGF
@M05620:37:000000000-D9766:1:1101:5039:8934 1:N:0:53
GAGGCTGCTTTGGAAGAAACTCATAGATTACTGCAACAGTTCCCCCTGGACCTGGAAAAGTTTCTTGCCTGGCTTACAGAAGCTGAAACAACTGCCAATGATCCAGGATGCTACTAGTAGAGACCGGCACATAGTAGCAAGAAACGTAGTCACAGCGCTGCTAACACCCTGGCGGGTACGTCCGAACATTCAGCATCAGCACTCATGTGAATCGACACGACAAATTCACAACATTTGTACTTGTAACTGAC
+
AAAABBFBFFFFCGGGCGFGGCHEGHDHHFHGFHHGHHHGHHEGHGEGHEHHHFHEBGHHFHHHHBGGHHHGC2FGHHGHGFFGHGHEHCHGFFFH3B33B44B333?33?BB33B44B44B4B//></>FF3344B12100BB0?0?@?2@111/<////?1?0???.>F<F---;-/./;::.;;-0;90000;0;B00;FF/;0;90;99.9@.-;;@@-9/////;/.;F//:;;//9999/BBF/;
@M05620:37:000000000-D9766:1:1101:19345:8947 1:N:0:53
GAGGCTGCTTTGGAAGAAACTGATAAATTAGTGACACAGGACCGGAAGACCACGGAACCGTACCTTAGCTAGCTTGCAGAAGCTGGAATAACGTCCCCTGCTACAGGATGCTACCCGTAAGGAAAGGCTCCTCGCCGCCTCCCCGGGCGTCCCAGCGCTGCTGCAACCATGGCAAGTAAGTCCGGCATTTCCGCTTTAGCACTCTTGTGGATCCACTTGAACCATTCTCAGCATTTGTACTTGTAACTGAC
+
AAAAAAFAFFFFGGGGFEFGB113A3D33A1ADBD3BB0B00B0///B00BF/////A/A////2D1111211@20B11BF1B1100B111B/0?//?FFHH>B11>G11B1>BBGGGG/01D00BFGHGGH0<<<B/CFGH//AC--<C--.;G.?CGG.GH0CFG9.FGFG/;EFG0FFG0;AG-AGGGGFFFFFFFFFFFFFFFFFF/FFF//;FFF/B-;BFFFFFFFFFFFFFFFFFFFFBFFFFF
@M05620:37:000000000-D9766:1:1101:15993:8949 1:N:0:53
AGTGCCAGCTCTCAATCGCACAGGGGACCCAGGGCCTGGCCCCTCCATCCAGAAAACCTATGACCTCACCCGCTACCTGGAGCACCAACTCCGCAGCTTGGCTGGGACCTATGTGAGTATCCAGCGTAGGAATCTGGGAGTTGGGGAGGAGTGAGGAGTTGGGGAAAGACAGTCCTAACCGTGGAGGGTTCTGGTAAATGATGGGGTGAGGAGGGGCTCTTTGGCTCCCACCAGTCCCCCTGTCTGGTCTA
+
ABAABFFFBFFFGGGGGGGGGEHDGGGGGGHHGGGGGFHHGHGHGGHGHGHHHHHHHGHFHHHHHHHHHHHGGFGGHGHHHHHHHHHHGHHHGGGGGHHHGHHGGGHHGHHHHHHHHHHHHHHHHGGGGGHHHHHHHHHGGHHHGGGGGGGHHHHHHGHHHHGGGGHHHHHHHHHHHHHHGGGGGGGGCFGGGGCFGGGGGGGGGGFFFFFFFFFFFFFFFFFFFFFFFFFFFFFFFFFFFFFFFFFFFFB
@M05620:37:000000000-D9766:1:1101:18368:8951 1:N:0:53
GAGGCTGCTTTGGAAGAAACTCATAGATTACTGCAACAGTTCCCCATGGACCTGGAAAAGTTTCTTGCCTGGCTTACAGAAGCTGAAACAACTGCCAATGCTACAGGATGCTACCCGGTAGGAAAGGCTCCTAGAAGACTCAAAGGGAGTAAAAGAGCTGATGAAACAAAGGCAAGTAAGTCAGGCATTTCAGCTTGAGAACTCTTTTGGATCCAATATAACAATTATCAGAATTTTTACTAGTAACTGAC
+
>3A>3>C>B5B4F4BB4FBBGFHHHCGFF54ADB444G2DF55BB2B3333BFFEB332BB5DDDDD5AB3BBFF33BBDFB3BF33B@B?BBFFE3GGB3B@BF331B3BB@32B1///?/BB300??B?B?4?33B??222?32??//22>@2/22@2@@2>@21<<0?</0?<??11=111><.1111111></.<.<<=G0D00D<<00;0:000;:0;00000;:0::00C0C.:000=;;C09;/
@M05620:37:000000000-D9766:1:1101:27363:8967 1:N:0:53
GAGGCTGCTTTGGAAGAAACTCATAGATTACTGCAACAGTTCCCCCTGGACCTGGAAAAGTTTCTTGCCTGGCTTACAGAAGCTGAAACAACTGCCAATGCTCCATGATGCTACCCGCAAGGAAACGCTCCTATAAGACTAAAACGGAGCAAAAGATCTCATGAAACAAAGGCAAGCAAATCAGGCATCTCAGCCTTAGCACTCCCGTGGATCCAATTTAACAATGATCAGCAATTTTAATCGTAACTGAC
+
>3AA>4BACDDDGCBB4GFEGFHFHFGGGFFFFH4BGF2DBD5BFEEFA2BFGHFFB323BDGDDDGBBB3B1BB3BBBDF33BF33B3B1FGHHFFHGG3BBFG44B44BB43BB1///>?BB33/><????43??32?22?B2/?<<//<22</11111111111</0<0.0<<.>01><<1</.<<<000//<00000:0;:...=-:0;/:9009990;0000900000/00;CB000.=.;:;0:;
@M05620:37:000000000-D9766:1:1101:21027:8970 1:N:0:53
GAGGCTGCTTTGGAAGAAACTCATAGATTACTGCAACAGTTCCCCCTGGACCTGGAAAAGTTTCTTGCCTGGCTTACAGAAGCTGAAACAACTGCCAATGCTACAGGATGCTACCCGTAAGGAAAGGCTCCTAGAAGACTCCAAGGGAGTAAAAGAGCTGATGAAACAATGGCAAGTAAGTCAGGCATTTCCGCTTTAGCACTCTTGTGGATCCAATTGAACAATTCTCAGCATTTGTACTTGTAACTGAC
+
33AAA>FBFFFF4FGFC4FGGGBGBDGGHDGHHHHBF2FDFGHHHGGGHCGHHHHHHH2FFEHHFHHHHHHHHHHGHHHBHHHCGHHHHCGHHHHHHCHHHHHHDEFGGHHHFHHHGGGGHGHFHHHHHHGHFF33F3FGHHF1BFG/EGHG2FG/GGHHDHHBHHHHHHGFHHHFFGGHGHGHHHHHHHHHGGGGGHGHHFHGHHHFHGHHHHHHHHHHHHFHHHGBGHGGGGGGGGGGGGGGGGGGGGF
@M05620:37:000000000-D9766:1:1101:5995:8971 1:N:0:53
GAGGCTGCTTTGGAAGAAACTCATAGATTACTGCAACAGTTCCCCCTGGACCTGGAAAAGTTTCTTGCCTGGCTTACAGAAGCTGAAACAACTGCCAATGCTCCAGGATGCTACCCGTAAGGAAAGGCTCCTAGAAGACTCCAAGGGAGTAAAAGAGCTGATGAAACAATGGCAAGTAAGTCAGGCATTTCCGCTTTAGCACTCTTGTGGATCCAATTGAACAATTCTCAGCATTTTTACTTGTAACTGAC
+
>3AB>>CBFDDDGBBFGGBGGGHHHGHHHHGGHHCHFGBFHEFHHGEEEHFGHGFF332GBHHHHHGBBF3FFGG3B5BGHHBGGBBFBFAGGHHHHHHHBBFCHB313BBBB3BBE?>?FGGHGB0?3BFHG4BGFH?FBBBGFFFH??2FGF>/2@@@@@@@FDFGH1?GH<?F???>>>>>FFC>>>G1.<CEEGF0<D<G=DGGC::0CCGH:;00;:;G:<0<09C/C09=0CEFBFFF0;FFFFB
@M05620:37:000000000-D9766:1:1101:13970:8971 1:N:0:53
AGTGCCAGCTCTCAATCGCACAGGGGACCCAGGGCCTGGCCCCTCCATCCAGAAAACCTATGACCTCACCCGCTACCTGGAGCACCAACTCCGCAGCTTGGCTGGGACCTATGTGAGTATCCAGCGTAGGAATCTGGGAGTTGGGGAGGAGTGAGGAGTTGGGGAAAGACAGTCCTAACCGTGGAGGGTTCTGGTAAATGATGGGGTGAGGAGGGGCTCTTTGGCTCCCACCAGTCCCCCTGTCTGGTCTA
+
ABAAAFFFBFFFGBGGGGGCGGHGGFFFFGHHAEFGGGHHHHGHGGHHHHHHGHHHHGHHHHFHHFHHHHHGGEEGHHHH2FHHHH1?EHHHEGGGFGGHGHHEA<GHGBGHHGHF?G33GBBGFG//@/>@G2DGFGGCEHHHGGECGD.<CDFGG?</=GC?EFHFHFFHCCHHHGBC@EEGDFGA:C.9CF;FF9BBB0FGGGFFFF?BDFF-;CEFFFFBFFFFFFFFFFFFFFFFFFFFFF/BBF0
@M05620:37:000000000-D9766:1:1101:20794:8978 1:N:0:53
AGTGCCAGCTCTCAATCGCACAAGTGTGACCTCCCGTACCACTCAGAACTCTCGTACTCCGTCCTCGCCTTGAAACAAAAAGATGAAACACCTGCTAATGGCTTCAACCCATCTTAGTATCCAACGAATCAATATGTAACCTAAGAAGCACTAATAACTTCAGTAAAAACAGTCCTAACCCTCGAAAAATCTTTTACATGATTTTTTGACGAGTTTATCTCTTGCTCCCACCAATCCCCCTATCTGCCCCT
+
>A>AAFBFBFFFFGGGGEGGEGABD5BB5DGHCHFAFA2A53BBF335255DG1BE11DFEBFAB510ABEGG35BBE11B113@43B331EEFF344F43220B33?0/??3B44B??444B3?/////B?333?B333?B2222222@222222@<?1111<??11<?/011>1=FC0.0.>./.-../=0<0000000:00;0;-.0:.-..000;000000000C9..9.9;C0;.;./;;///:..
@M05620:37:000000000-D9766:1:1101:11281:8987 1:N:0:53
AGTGCCAGCTCTCAATCGCACAGGGGACCCAGGGCCTGGCCCCTCCATCCAGAAAACCTATGACCTCACCCGCTACCTGGAGCACCAACTCCGCAGCTTGGCTGGGACCTATGTGAGTATCCAGCGTAGGAATCTGGGAGTTGGGGAGGAGTGAGGAGTTGGGGAAAGACAGTCCTAACCGTGGAGGGTTCTGGTAAATGATGGGGTGAGGAGGGGCTCTTTGGCTCCCACCAGTCCCCCTGTCTGGTCTA
+
>A>>>DFFAFFFG1FFGFECGEHCGEAEEFHH0EFEEFHHHHGHGGHHHGHHGHHFGGHHHHFHHAFHHHHGG/EEHHHG0BGGHH0?EHHHEGCGEGFFGHHGGGHHGHHHHHHFHHHHHHHHHGGAGGHGHGHHHH0FGHHHGG.AC<>>G<DHCEGFHHCG.AGH/CGHHHHHGHHHGGGGEEGGGGGGGGCFFGGGGGGGGGB@FFFBBF@@@?FFEFFFFFFFFFFFFFFFFFFF@FFFFFFFFFB
@M05620:37:000000000-D9766:1:1101:4920:8987 1:N:0:53
GCGGCTGCTTTGGAAGAAACTCATAGATTACTGCAACAGTTCCCCCTGGACCTGGAAAAGTTTCTTGCCTGGCTTACAGAAGCTGAAACAACTGCCAATGCTCCAGAGGGCGACCCGTAAGGAAAGGGGCCTATAAGACTCCAAGCGAGTAAAACAGCGGATGAAACCATGGCAAGTAAGTCACGCATCTCCCCGTTAGCACACTTTTGGATCCAATTTAACAATTCTCAGCATTTTTACTTTTGACTGAC
+
A1>AA1DAFFFFGGGG1GGGGGGHFGHHDBFHHHFFHHFABFGHHGEG/AFEFF0GHF0FGHHHFGFHHHHHHHG1GHHHHGHGFFHHHHHHHHHHGHHGB@1BFB1//>////>E<//?01100<<//></011@>111@11<F/?/A>0??G1.>G@<--</0=<.<0</.:0.0000<;00.:-;-=00/;-9;..;0;/;;00;C-BFG/090;0/:BFF/9/;FFFF/9/;/9-9/;/;/-;9//9
@M05620:37:000000000-D9766:1:1101:13959:8988 1:N:0:53
AGTGCCAGCTCTCAATCGCACAGGGGACCCAGGGCCTGGCCCCTCCATCCAGAAAACCTATGACCTCACCCGCTACCTGGAGCACCAACTCCGCAGCTTGGCTGGGACCTATGTGAGTATCCAGCGTAGGAATCTGGGAGTTGGGGAGGAGTGAGGAGTTGGGGAAAGACAGTCCTAACCGTGGAGGGTTCTGGTAAATGATGGGGTGAGGAGGGGCTCTTTGGCTCCCACCAGTCCCCCTGTCTGGTCTA
+
>A1>>BFFAFFFG1FEGFCEEEHCFGGGCGHH0EFE/BGHFGEHGGHGHHGHFB10FEFHBFBGHDBGHHHEG/>EGFGF0BFGGH0?EGH1>ECEEFBFEFHGGGHHCGGHHHHEGFHFHGHHGGCCCGHHHHHHHG0FCHHGCG.@CCCFGDGHHGGH=C@G:CAFGHGHHGHHHHHHGGFGGEF@AFGGGGFCFFGGGGGGGGF@FFFFFF@?<@FFFFFFF/;AAFFFEFFFFFFF?EFFFFFFFFB
@M05620:37:000000000-D9766:1:1101:20180:9002 1:N:0:53
GAGGCTGCTTTGGAAGAAACTCATAGATTACTGCAACAGTTCCCCCTGGACCTGGAAAAGTTTCTTGCCTGGCTTACAGAAGCTGAAACAACTGCCAATGGATGCTACCCGTAAGGAAAGGCTCCTAGAAGACTCCAAGGGAGTAAAAGAGCTGATGAAACAATGGCAAGTAAGTCAGGCATTTCCGCTTTAGCACTCTTGTGGATCCAATTGAACAATTCTCAGCATTTGTACTTGTAACTGACAAGCCA
+
AABAA>CAFFFDGGGGGGFGGGHHGGGHHFHHHHGHGCGDGGHHHGCGHFHHHHHHHHGHGGHHGHHHHHHHHHHGHHHHHHHHHGHHHHEHHHHHHFHHHGHFGHHHHHDEEFGGFHHHHFHHGHHHHGHHHHHHHCHGGHGGF3GFGGHFHHHHHHHHHH/GBGHHHG?FDGHGHHFHHHHHHHGGGGGHHHGHGHGGHGFFHGHHHHHHHHHHHFHHHHHHFHH:C;C;FGGGFGFGGGGGGGGGFG/
@M05620:37:000000000-D9766:1:1101:4604:9008 1:N:0:53
AGTGCCAGCTCTCAATCGCACAGGGGACCCAGGGCCTGGCCCCTCCATCCAGAAAACCTATGACCTCACCCGCTACCTGGAGCACCAACTCCGCAGCTTGGCTGGGACCTATGTGAGTATCCAGCGTAGGAATCTGGGAGTTGGGGAGGAGTGCGGAGTTGGGGAAAGACAGTCCTAACCGTGGAGGGTTCTGGTAAATGATGGGGTGAGGAGGGGCTCTTTGGCTCCCACCAGTCCCCCTGTCTGGTCTA
+
AA>AAFFFAFFFG1FFBFGAE0G0F00AEEHH0AFACEHGFHGHGGFHHFHGHHHEHGHHHHHHHFHHHHHCG@?FHHBFE0GHHH0?EGHHGGGGEBB0?GHGGGHHGHCHHDG>DGHHHHDGGGCAC/1>FGHHGH0?EHHECG.@C.>FG0<@<ACHGFGG:..;/;/:CFGFFBFGGBFG.;C@:FFGGGGFFFGFFFFFFFF@EFF/9A?<@<FFFFFFFFFEFFFF?FFFFFFF@FFFFFEFFFB
@M05620:37:000000000-D9766:1:1101:15667:9039 1:N:0:53
GAGGCTGCTTTGGAAGAAACTCATAGATTACTGCAACAGTTCCCCCTGGACCTGGAAAAGTTTCTTGCCTGGCTTACAGAAGCTGAAACAACTGCCAATGATACAGGATGCTCCCCGTGAGGACAGGCTCCTAGAAGACTCCACGGGAGTACCAGAGCTGATGCAACCATGGCAAGTAAGTCAGGCATTTCCGCTTTAGCAATCTTGTGGCTCCACTTGAACCATTATCAGCATTTGTACTTGTAACTGAC
+
BBBBBAFBFFFFGGGGGGGGFG4FFGFH6GGHHHHDGFFDGGHHHGGGAFGFHGFHFB2BBDGHHHHFHHHHHHHHHHHHHHHHFFHHHEEGFFFHE3FG3@4BF3B1@323BB1>/////03/?/??F??GD433B3?BB?22C//?/?F22>2@CGH1?FGBHFC<FHG0G01.FGD1>FGBCG.<DGFD.C.AEHHEC00C00CGCA..CCB/CHHFFG??BF00C0F0;00;;;C0;F0;FF09CFC
@M05620:37:000000000-D9766:1:1101:5114:9043 1:N:0:53
ACCACACCTTCTACAATGAGCTGCGTGTGGCTCCCGAGGAGCACCCCGTGCTGCTGACCGAGGCCCCCCTGAACCCCAAGGCCAACCGCGAGAAGATGACCCAGGTGAGTGGCCCGCTACCTCTTCTGGTGGCCGCCTCCCTCCTTCCTGGCCTCCCGGAGCTGCGCCCTTTCTCACTGGTTCTCTCTTCTGCCGTTTTCCGTAGGACTCTCTTCTCTGACCTGCGTCTCCTTTGGAACTCTGCAGGTTCT
+
BBBBBBB>FFFFGGGGGG5FGGHHGFEB4EHHHBFEDGGGFHHHHGGGFEGGGHHHHHHEGEGGGGGGGGGHHHHGGGGHGHHHHGGGGGBCCGHEGHHHHHHHGHHBGGFGGHFDCGGGHHHHHFHGHHHGHHGGGGGHGHHGFGGGGFGGGEFGGGG9@@FGGGBFBBBFFFFFFFFFFFFFFFFFFFFFFFBDFFFFFFFFFFFFFFFFFFFFFFFFFFFF?BFBFFFFFFFFFFFFFFFFFFFFFFF
@M05620:37:000000000-D9766:1:1101:19185:9052 1:N:0:53
GAGGCTGCTTTGGAAGAAACTCATAGATTACTGCAACAGTTCCCCCTGGACCTGGAAAAGTTTCTTGCCTGGCTTACAGAAGCTGAAACAACTGCCAATGGATGCTACCCGTAAGGAAAGGCTCCTAGAAGACTCCAAGGGAGTAAAAGAGCTGATGAAACAATGGCAAGTAAGTCAGGCATTTCCGCTTTAGCACTCTTGTGGATCCAATTGAACAATTCTCAGCATTTGTACTTGTAACTGACAAGCCA
+
BABBBBFCFFFFGGGGGGGGGGHHHGHHHHHHHHHHGGHGHHHHHGGGHHHHHHHHHHHHGHHHHHHHHHHHHHHGHHHHHHHHHHGHHHHHHHHHHHHHHFHFGHHHHHGEEGHHHHHHHHHHGHHHHHHHHHHHHGHGGHGFHHHHHGHFHHHHHHHHHHHHHHHHHGFGHHGHHHHHHHHHHGGGGGGFGGHHHHHHHGHGHHHHHHHHHHHHH:GGGHHHHHHGHHHBFGGGFGFGGGGGGGGGEE/
@M05620:37:000000000-D9766:1:1101:22941:9081 1:N:0:53
AGTGCCAGCTCTCAATCGCACAGGGAACCCAGGGCCTGGCACCTCCATACAGAAAACCTATGACCTCACCAGCGACCTGGAGCACCCACTCCGCAGCTTGGCTGGAACATATGGGAGTATCCAGCGTAGGAATCTGGGCGTTGGGGAGGCGTGCGGAGTTGGGGACAGACCGTCCTGACCGTGGAGGGTTCTGGTAAATGATGGGGTGAGGAGGGGCTCTTTGGCTCCCACCAGTCCCCCTGTCTGGTCTA
+
>>1>AFFF1FFFFBG31AFCA?GAE0BBF00AB0E0/A/A0BF00BFGHFF1DBF0AE0EB1BAFBFBAF1>B/>>EA0BFAGHHC/FEHHHGGGG>0BF/0BFE0B<0112>1B0/?CGHFD<FCC?CG1>1GDFD0/<<<@CC-.<A.<C@.;C;-;:CG@G.-..:;.@C.CE0;9B?F-@-9A=F-A/BFFBBB/BB9FFFFF@?--/9:@=--A9BF/FB//AEF---A9BFFFF@FFBFFFBFF/
@M05620:37:000000000-D9766:1:1101:20290:9084 1:N:0:53
AGTGCCAGCTCTCAATCGCACAGGGGACCCAGGGCCTGGCCCCTCCATCCAGAAAACCTATGACCTCACCCGCTACCTGGAGCACCAACTCCGCAGCTTGGCTGGGACCTATGTGAGTATCCAGCGTAGGAATCTGGGAGTTGGGGAGGAGTGAGGAGTTGGGGAAAGACAGTCCTAACCGTGGAGGGTTCTGGTAAATGATGGGGTGAGGAGGGGCTCTTTGGCTCCCACCAGTCCCCCTGTCTGGTCTA
+
AAAAAFFFCFFFGGGGGGGGGGHHGGGGGGHHGGGGGFHHHHGHGGHHHHHHHHHHHGHHHHHHHHHHHHHGGGGGHHHHHHHEHHHHGHHHGGGGGHHHGHHGGGHHGHHHHHHHHHHHHHHHHGEGGGHHHHHHHHHGGHHHGGEGGGEHGFHHHGHHHHGGGGHHFHHHHHHHHHHHGGGGDGGGEGGGGGFFGGGGGGGGGGDFFFFFFFFFFFFFFFFFFFFFFFFFFFFFFFFFFFFFFFFFFFB
@M05620:37:000000000-D9766:1:1101:5977:9087 1:N:0:53
GAGGCTGCTTTGGAAGAAACTCATAGATTACTGCAACAGTTCCCCCTGGACCTGGAAAAGTTTCTTGCCTGGCTTACAGAAGCTGAAACAACTGCCAATGGTTGCTACCCGTAAGGAAAGGCTCCTAGAAGACTCCAAGGGAGTAAAAGAGATGATGAAACAATGGCAAGTAAGTCAGACATTTCCGCTTTAGCACTCTTGTGGATCCAATTGAACAATTATCAGCATTTGTACTTTTAACTGACAAGCCA
+
A?ABABFBFFFFGCFGGGCGGGHHHGHHHHHHHHCHHHHHHGGGHGEFGHGHHHGHB32GFGHGHHHFFF3FFHHEAABGHHGHHEBHFGEHHHHHHHHHG4B1BD4@FF1?>EBBB3??F/30/BFBB33B3D33BFFCDHD?C3?F??2222D22@GG@GH221??CF<?FF@1@11?GD111<.><CF<F0DG<<0=00<.<<0/0::;CCGHFGHG0;<G0CHH:;G0;FFF0CFFCFFFFCC;99/
@M05620:37:000000000-D9766:1:1101:23508:9096 1:N:0:53
AGTGCCAGCTCTCAATCGCACAGGGGACCCAGGGCCTGGCCCCTCCATCCAGAAAACCTATGACCTCACCCGCTACCTGGAGCACCAACTCCGCAGCTTGGCTGGGACCTATGTGAGTATCCAGCGTAGGAATCTGGGAGTTGGGGAGGAGTGAGGAGTTGGGGAAAGACAGTCCTAACCGTGGAGGGTTCTGGTAAATGATGGGGTGAGGAGGGGCTCTTTGGCTCCCACCAGTCCCCCTGTCTGGTCTA
+
>>3>>DBFBFFFEBGDDAFEAEFHEGGGG2GHFGF2FCHFGHGHGGFHFEHFH3AFHGBGHHHHGF@FHHHGGE/EHHHH2FHC?GE?E3GGGFGG@CGHGHHGFGHHGHHHHHHHHHHHHHHHHCDEDGHHHHHHHHFEGHHH?DEGGGDHHHHHHGHHHH?DGGHHHHHHHHHHHHHH@AEGGEGGEFGGGGFGGGGGGGGGGGFBFFFFFFBBB;FFFF/FFFFFFFFFFFFFFFFFBFFFFFFFFFF
@M05620:37:000000000-D9766:1:1101:16027:9104 1:N:0:53
GAGGCTGCTTTGGAAGAAACTGACAAGTTAGTGACACAAGATCGGACGAGCATCTGTCCGCATTCCAGTTAAGTCGACGCACCTCGTATTACTTCCTCCCCTGTAAAGAATAAAGCTACCTCTTCTGGTGTCCGCCTCCCTCCTTCCTGGCCTCCCGGAGCTGCGCCCTTTCTCACTGGTTCTCTCTTCTGCCGTTTTCCGTAGGACTCTCTTCTCTGACCTGAGTCTCCTTTGGAACTCTGCAGGTTCTA
+
>111>ABAFFDDF1B111AB1B1B11BD333D1DD3B00B01100BAA//A/1B1A2FCE////AD2A2D221@D>///>//>>0>//012@2B11BB0/?B/B22B2101B111BDGFEFGFFFFB<FG/BF/BFGGGGHHGHHGHHG0?FGGHGC-><-G<C-AFGGFFHHHHHFB/CGGFHHHHHHHFHGGBEFGGG?BCA.BFFGGGGGFFGF0CFGGBF-BFBFFFFFB///9;FF///B-AFFF:
@M05620:37:000000000-D9766:1:1101:4533:9111 1:N:0:53
AGTGCCAGCTCTCAATCGCACAGGGGACCCAGCGCCTGGCCCCTCCATCCAGAAAACCTATGACCTCACCCGCTACCTGGAGCACCACCTCCGCAGCTTGGCTGGGACCTATGTGAGTATCCAGCGTAGGAATCTGGGAGTTGGGGAGGAGTGAGGAGTTGGGGAAAGACAGTCCTAACCGTGGAGGGTTCTGGTAAATGATGGGGTGAGGAGGGGCTCTTTGGCTCCCACCAGTCCCCCTGTCTGGTCTA
+
>>>>>DDCAFFFGBGGFGG2E?BEFG?AEAGG2AE2EGHHGHGHGGHHHFHHHFHBFFHHHGHHHFHFHHHEG/>EHHHH2BG1GGG1?GHGEFFEEHGHGHHFFGGHGHHHHHHHHFHGHHHHHGEGGGHHHHHHHHHGEHHHGGFGGAEHHDHHHGHHHHGGGGHHHHHHHHHHGGGGGCEGGGGG.9FGGGFGGGGGGGGFFFFFFFFFFFFAFBEFFFFFFFFAEFFFFFFFFFFDFFFFFBFFBB;
@M05620:37:000000000-D9766:1:1101:23509:9114 1:N:0:53
AGTGCCAGCTCTCAATCGCACAGGGGACCCAGGGCCTGGCCCCTCCATCCAGAAAACCTATGACCTCACCCGCTACCTGGAGCACCAACTCCGCAGCTTGGCTGGGACCTATGTGAGTATCCAGCGTAGGAATCTGGGAGTTGGGGAGGAGTGAGGAGTTGGGGAAAGACAGTCCTAACCGTGGAGGGTTCTGGTAAATGATGGGGTGAGGAGGGGCTCTTTGGCTCCCACCAGTCCCCCTGTCTGGTCTA
+
ABAABFFFBFFFGFGGGGGFFEGHFEGGGGHHGGGFFEHHHHGHGGGHHHHGHHHHHGHHHHHHHHHHHHHGGGGGHHGGHHGGGHHHGGHHGG?EGFHHGHHGGGHHGHHHHHHHHFHHHHHHHGEEGGHHHHHHHHHGGHHHGGGGGGGHHHHHGDGHGHGGGGHHHHHHHHHHHHHHGEGGGGGG:CFGGGFFGGGGGFGGGGFFFFFFFFFFFFFFFFFFFFFEFFFFFFFFFFFFFFFFFFFFBF;
@M05620:37:000000000-D9766:1:1101:16094:9114 1:N:0:53
GAGGCTGCTTTGGAAGAAACTCATAGATTACTGCAACAGTTCCCCCTGGACCTGGAAAAGTTTCTTGCCTGGCTTACAGAAGCTGAAACAACTGCCAATGATACCACCTGCAACCCGTACTGACCAGCTCCTAGCAGCCTACCAAGGAGTCCCAGCGATGAAGCAACAATGACAAGGAAGTCTGGCCTTTACGATTTAGCACTCTTGAGGATAACAATGAACAATTCTCAGCATTTGTACTTGTAACTGAC
+
AAABBAFBFFFFGGGGGGCGGGHHHHHGHHHHHHHHFGHEGHHGHGGGGHHHHHGHCGFHHHHHGHGHHHFHHHHHHDGHHHHHHHHHHH1GHGHFHHHH3BBFE331?B12BBGG/?///BB3G30/3BB?3B?E3?/B220B20/0/B2<2@@G@C//F1<1?0FG/?B1<11<.<00<11<>G0FFG0D..<GGFFFFHHEHFF0;C0C0;:G0;:;0CC:90;;FGG/9CFG0CFGGGFGGGGBFF/
@M05620:37:000000000-D9766:1:1101:12798:9116 1:N:0:53
GAGGCTGCTTTGGAAGAAACTCATAGATTACTGCAACAGTTCCCCCTGGACCTGGACAAGTTTCTTGCCTGGCTTACAGAAGCTGAAACAACTGCCAATGGTCCAGGATTCTATCCGTAAGGAAAGGCGCCTAGAAGACTCCAAGGGAGTAAAAGAGCTGATGAAACAACGGCAAGAAAGGCAGGCAGTTCCGCTTTAGCACTCTTGTGGATCCAACTCAACAATTCTCAGCATTTTTACTTGTTACTGAA
+
A3AAAAF>BBBD4EGGGCAFDGAGBGGDDGFHHEHHBAFAFGHBGEEE2GFACGAGBF1FFFDFAHF5BB3BFHGFF5BBGHGC@GFHHF1FF?F3FGHH3B433F3?33BG44B3?1F/B3F3FF0//><E/3B3GFB1111??FD/E/0>2FG/<<F111?<DGG0G//<->->0>F1.<.<-...<=D0:.C;.;00;:0/00;;0C0;0900/;00//999CBB0BFFF0;;0990F00;/9:B///
@M05620:37:000000000-D9766:1:1101:23407:9121 1:N:0:53
ACCACACCTTCTACAATGAGCTGCGTGTGGCTCCCGAGGAGCACCCCGTGCTGCTGACCGAGGCCCCCCTGAACCCCAAGGCCAACCGCGAGAAGATGACCCAGGTGAGTGGCCCGCTACCTCTTCTGGTGGCCGCCTCCCTCCTTCCTGGCCTCCCGGAGCTGCGCCCTTTCTCACTGGTTCTCTCTTCTGCCGTTTTCCGTAGGACTCTCTTCTCTGACCTGAGTCTCCTTTGGAACTCTGCAGGTTCT
+
CCCCCCCCFFFFGGGGGGGGGGHHGGGGDEHHHGGGGGGGGHHHHGGGEFGGHHHHGHHGGGGGGGGGGGGHGHHGGGGHGHHHHGGGGGGGGGHHHHHHHHHHGHHHHHHGGHHGGGGGHHHHHHHHHHHGHHGGGGGHGHHGHGGGGGGGGGGGGGGGGGGGGGFFFFFFFFFFFFFFFFFFFFFFFFFFFFFFFFFFFFFFFFFFFFFFFFFFFFFFFFFFFFFFFFFFFFFFFFFFFFFFFFFFFFF
@M05620:37:000000000-D9766:1:1101:5526:9126 1:N:0:53
AGTGCCAGCTCTCAATCGCACAGGGGACCCAGGGCCTGGCCCCTCCATCCAGAAAACCTATGACCTCACCCGCTACCTGGCGCACCACCTCCGCAGCTTGGCTGGGACCTATGTGAGTATCCAGCGTAGGAATCTGGGAGTTGGGGAGGAGTGAGGAGTTGGGGAAAGACAGTCCTAACCGTGGAGGGTTCTGGTAAATGATGGGGTGAGGAGGGGCTCTTTGGCTCCCACCAGTCCCCCTGTCTGGTCTA
+
>A>1>FF1>FFFG1GGGFA1ECAGGGGGFEHHF0AEFGGH0FEGEE01DBGFGHHEGGHFGHFHHGFHHHHCE>E@0FGG0>EEEG0/?G0FEFGGGCHHGGH/BCFF<CHFDGFHHHHHGHHHHGGGCCGHHHHHHG0FFHHHGG.CCAEGHHHHHCGHHHGGGGHHFHHHGGGGGGGGGGGGBGGGCFGGGGFGGGGFFFFFFFF@FFFFFF@@@@FFFFFFFFFFFFFFFFFFFFFF@FFFFFFFFFF
@M05620:37:000000000-D9766:1:1101:16118:9131 1:N:0:53
GAGGCTGCTTTGGAAGAAACTCATAGATTACTGCAACAGTTCCCCCTGGACCTGGAAAAGTTTCTTGCCTGGCTTACAGAAGCTGAAACAACTGCCAATGGATGCTACCCGTAAGGAAAGGCTCCTAGAAGACTCCCAGGGAGTCCAAGAGCTGATGAAACCCTGGCAAGTACGTCAGGCATTTCCGCTTTAGCACTCTTGTGGATCCAATTGAACCCTTCTCAGCATTTGTACTTGTAACTGACACGCCA
+
>>AAAAFAFFFFGGGGFGFGGGGHHHHHHHGHHHDGFFGDFGHHHGEFCBFGHHHHG32BBFHHHHHHHHHHHHHCGGHHHHHHHDGGHHGGGHHHGHHHHHHHFGHHHHGG@1FFBGHHHHHHGH3BF?GHHHFF/2BFD/CC22B3BGGCGH2@G2>FG0/?GHH0FFGE1/?GFGHH.FGHHHFGGDGEHHHHHHHHHGHFHHHHG0GFH00;..;CGFFGGGGGGGGGGGGGGFGGGGGGGG0CAEA
@M05620:37:000000000-D9766:1:1101:12089:9140 1:N:0:53
GAGGCTGCTTTGGAAGAAACTCATAGATTACTGCAACAGTTCCCCCTGGACCTGGAAAAGTTTCTTGCCTGGCTTACAGAAGCTGAAACAACTGCCAATGCTACAGGATGCTACCCGTAAGGAAAGGCTCCTAGAAGACTCCAAGGGAGTAAAAGAGCTGATGAAACAATGGCAAGTAAGTCAGGCATTTCCGCTTTAGCACTCTTGTGGATCCAATTGAACAATTCTCAGCATTTGTACTTGTAACTGAC
+
A11>AACAFFFFBGGGACFFEEFABGGHHGHGFHH1GHF1DGGHHGGGHGHHHCFEGHHHEGGHHHHHHHHGFCFGHHGHHFHFGHHHHEHHFCEGFCGFGH2F@FFHHGHHGHHHGEGGHHHGHHGHHHGHGF1BGCGHFHHFGGGHGGHFHHHGHHHHHHHGHHHFAGHHHHGFFGHHHHGHHHGHHHHHGGGGGHHHFHHHHHHHHGHHHHHGHHHHHHBGHHHHHHGEFGGGFFGGGGGGFGGGGGG
@M05620:37:000000000-D9766:1:1101:18160:9145 1:N:0:53
GAGGCTGCTTTGGAAGAAACTCATAGATTACTGCAACAGTTCCCCCTGGACCTGGAAAAGTTTCTTGCCTGGCTTACAGAAGCTGAAACAACTGCCAATGCTACAGGATGCTACCCGTAAGGAAAGGCTCCTAGAAGACTCCAAGGGAGTAAAAGAGCTGATGAAACAATGGCAAGTAAGTCAGGCATTTCCGCTTTAGCACTCTTGTGGATCCAATTGAACAATTCTCAGCATTTGTACTTGTAACTGAC
+
AAAABACAFFFFGGGGAGGGGGEGGGHHHFHHHHDBGHGAEGHHHGGGFBGGHHHHHBFFGHHHFHFHHHHHHHHHHGHGHHHHGHHHHGHHHHHHGGHHHHHHHHHHHHHHHHHHGGGGHGHHHHGHHHGHGHGHHFGHFHHHHGGHGGHHHHHGHHHHGHHGHHHGHHHHFHHGGHHHHHGHHHGHHHHHGGGGGHHGHHHHHHHHHGHHHHHHFHGHHHGHHHHHGHGGGGGGGGGGGGGGGGGGGG/
@M05620:37:000000000-D9766:1:1101:17856:9150 1:N:0:53
GAGGCTGCTTTGGAAGAAACTCATAGATTACTGCAACAGTTCCCCCTGGACCTGGAAAAGTTTCTTGCCTGGCTTACAGAAGCTGAAACAACTGCCAATGCTACAGGATGCTACCCGCAAGGAAAGGCTCCTAGAAGACTCCAAGGGAGTAAAAGAGCTGATGAAACAATGGCAAGTAAGTCAGGCATTTCCGCTTTAGCACTCTTGTGGATCCAATTGAACAATTCTCAGCATTTGTACTTGTAACTGAC
+
AAABBBFCFFFFGGGGGGGGGGHHHHHHHHHHHHHHHHHGHHHHHGGGHHHHHHHHHHGGFHHHHHHHHHHHHHHGHHHHHHHHHHHHHHHHHHHHHHHH3B43F@31B@23B3BG1///>/0?G00?3B?3B?FD??B?F2BF2/?CE?2>FH2FGH2211111GDGG111<<<<1<11<<110>.1>>10<C..C0D00G0GHC0;C:C0;:CH0000:CGHB00;C09/000C0=0;000;09F;00=
@M05620:37:000000000-D9766:1:1101:12097:9156 1:N:0:53
GAGGCTGCTTTGGAAGAAACTCATAGATTACTGCAACAGTTCCCCCTGGACCTGGAAAAGTTTCTTGCCTGGATTACAGAAGCTGAAACAACTGCCAATGCTACAGGATGCTACCCGTAAGGAAAGGCTCCTAGAAGACTCCAAGGGAGTAAAAGAGCTGATGAAACAATGGCAAGTAAGTCAGGCATTTCCGCTTTAGCACTCTTGTGGATCCAATTGAACAATTCTCAGCATTTTTACTTGTAACTGAC
+
>3>A>>CACBD@FABA4FAEGFGGFHGHHBBEFF44FGGGGD5BFFEEE2BFGFFAA3CG3FHFGDFBBBGE2DF3BBBFFGBBFBDDBB1?CGFG3FBBBB4BFB31FBFBBBBF1?>?FCB3F0B?BFFGBBFGBFBB3BBCB/???<?FFF2<FG@FF@@F2FGGA<F1F<????<1?>11>G.>>>1>>ADEEDD00DCG0=DG<:;0:C:CC0;0;<;C0;0C0CC/0;0;0;.9C;FF0;C0BBC
@M05620:37:000000000-D9766:1:1101:6314:9159 1:N:0:53
AGTGCCAGCTCTCAATCGCACAGGGGACCCAGGGCCTGGCCCCTCCATCCAGAAAACCTATGACCTCACCCGCTACCTGGAGCACCAACTCCGCAGCTTGGCTGGGACCTATGTGAGTATCCAGCGTAGGAATCTGGGAGTTGGGGAGGAGTGAGGAGTTGGGGAAAGACAGTCCTAACCGTGGAGGGTTCTGGTAAATGATGGGGTGAGGAGGGGCTCTTTGGCTCCCACCAGTCCCCCTGTCTGGCCTA
+
AAA>>FFCA4@DGGGGGFFAE?BC2EEEEEFGAEFFFGHHHAEGEGGHHHFFF3GFGGHHHHHHHGBGHHHGG>>EHHHHBBF?GHHEGHHHGGGFGHHHGHHGGEHHGHHHHHHHF?GHHHHHHGCGGDHHHHHHHHHGCHHH/DFFGGGHHHHHHDHHHH?GGGGHHHHHFBHHGHHHACECFGGA;AGFGF;FFGBFFBGGGGFF?FFFDFFFF-AFFFFFF/BFEFFFEFFFFFFFFEFFFFE/;B;
@M05620:37:000000000-D9766:1:1101:26476:9169 1:N:0:53
GAGGCTGCTTTGGAAGAAACTCATAGATTACTGCCACAGGTTCCGCGGTCCATTTAACCGTTTCCTAGTTGGCTTGCAGCAGCTGGTATCACTTCCCCTGCTACCAGATGCTCCCCGTACTAACCGGCTTCTCGCAGCCTGCCCCGACGTCCCAGAACTGCTGCAACAATAGCCGTTAAGTCCGGACTTACCGCTTTAGCACTCTTGTGGCGCCCCTTGCACCATTCTCAGCATTTGTACTAGTACCTGAC
+
BBBABBFBFFFFG4FFGGGGGGHHH5BBEG4DB5BB3B2233B32B2A2A03D55BDAFE1BB355555B5B3310?3B311BBB23B4B4F@4@B2BB?13B3233BF3333B///?///44BB/////B?2<//</<F0<?G///>>-..>10./<000DG0/00..<00<C.:;..:0;0.-.-;00;B9--C.BCF0FGG0F0;B..-.9-999B///9FF//:/BBFFFBFBFFFF/;;F;B9//9
@M05620:37:000000000-D9766:1:1101:26867:9173 1:N:0:53
AGTGCCAGCTCTCAATCGCACAGGGGACCCAGGGCCTGGCCCCTCCATCCAGAAAACCTATGACCTCACCCGCTACCTGGAGCACCAACTCCGCAGCTTGGCTGGGACCGATGTGAGTATCCAGCGGAGGAATGTGGGAGCTGGGGAGGAGTGAGGAGTGGGGGAAAGACAGTCCTAACCGTGGAGGGTTCTGGTAAATGATGGGGGGAGGAGGGGCTCTTTGGCTCCCACCAGTCCCCCTGGCTGGTCTA
+
AAAABFFFBFFFGEGGGAFGEEBFAAEE?EGHGGGGEAFFAGGAEGEHGHGHHEFH3EECG3FGGHFHHA1EEECGHBG?FGH?GHGHGFGHGC?EG3GG/B3/<?0B//>DD<FGHHHGFGGDHG/A/>C011<1F.<<..</ADA@F.::.<GC0;=..:A-BFGEGB/F9F000CF.-..;...-:FF/B/;//B//;;/;..---@-...;@-@./9////;F;EF9AF.FB/9.;D..9.99;//9
@M05620:37:000000000-D9766:1:1101:16651:9178 1:N:0:53
AGGGCCAGCTCTCAATCGCACAGGGGACCCAGGGCCTGGCCCCTCCATCCAGAAAACCTATGACCTCACCCGCTACCTGGAGCACCAACTCCGCAGCTTGGCTGGGACCTATGTGAGTATCCAGCGTAGGAATCTGGGAGTTGGGGAGGAGTGAGGAGTTGGGGAAAGACAGTCCTAACCGTGGAGGGTTCTGGTAAATGATGGGGTGAGGAGGGGCTCTTTGGCTCCCACCAGTCCCCCTGTCTGGTCTA
+
>11>AA>AAFF3BBG3AAFGEGCF0EEEEAGHGG?///AE0FGHGGHH10BFD01BGE0BGHFHFH1GHHHGGGEEHHHFBGHEC/BFE>GHGEGE?>GHEHHGFFHHGBGHDGHHHHHHHGHB0CCFCCHHHHHHHBFC?GDGGGFGCEECGGHFHCCGDGGGGGHHFFFHHHHGHHGFGG.@CEG@CFGFGGFFGGGGGGGGGFB@FFFFFF@;@@FFEFFFFBFFFFFFFFBFFFFF@FFFFFFFFFF
@M05620:37:000000000-D9766:1:1101:13197:9241 1:N:0:53
GAGGCTGCTTTGGAAGAAACTCATAGATTACTGCAACAGTTCCCCCTGGACCTGGAAAAGTTTCTTGCCTGGCTTACAGAAGCTGAAACAACTGCCAATGCTCCAGGATGCTACCCGTAAGGAAAGGCTCCTAGAAGACTCCAAGGGAGTAAAAGAGCTGATGAAACAATGGCAAGTAAGTCAGGCATTTCCGCTTAAGCACTCTTTTGGATCCAATTGAACAATTCTCAGCATTTGTACTTGTAACTGAC
+
AAAAA?FAFFFFCGGGGFGGGGDHBGHHHHHGHHFHFFH1FHGHHGEGHHHGHHHHFHHHGFHHFHEGHHGHHHHFHHHFHHHFGHHHHHHHHFHFHBGGCF1BGFBE11BB2B>BE?EEHB1BGG0F<B?1B1B<<1FG1B1<B</FA/0>2F1<FGD@1@>FBBHHA<F<G<1??<FF1>D=00.1>1==.A<..<00=C0C0D00<-;;CG00:C0;;0;:G;G0000FG0C00;;CF0090;FB00/
@M05620:37:000000000-D9766:1:1101:17984:9244 1:N:0:53
AGTGCCAGCTCTCAATCGCACAGGGGACCCAGGGCCTGGCCCCTCCATCCAGAAAACCTATGACCTCACCCGCTACCTGGAGCACCAACTCCGCAGCTTGGCTGGGACCTATGAGTATCCAGCGTCGGAATCTGGGCGTTGGGGCGGAGTGAGGAGTTGGGGCAAGACAGTCCTAACCGTGGAGGGTTCTGGTAAATGATGGGGTGAGGAGGGGCTCTTTGGCTCCCACCAGTCCCCCTGTCTGGTCTATC
+
BBABBFFFCFFFGGGGGGGGGGHHGGGGGGHHGGGGGGHHGEEHGGHHHHHHHHHHHGHHHHHHHHHHHHHGGGGGHHHHHHHHHHHHGHHHGGGGGHHHGHHGGGHHGHHHHDGHFHHHFHHGC/BFDFFHHHHH/A@DGHGGACC:BFF0CF0CFGGGGG.-;EGGGGGFFFFFFFFFFFAAFFAFFFFFBBFFFFFFFFFFDFFFFFFFFFFFFFFFFFFFFFFFFFFFFFFFFFFFFFFFFFFFFF0
@M05620:37:000000000-D9766:1:1101:10939:9253 1:N:0:53
GAGGCTGCTTTGGAAGAAACTCATAGATTACTGCAACAGTTCCCCCTGGACCTGGACAAGTTTCTTGCCTGGCTTACAGAAGCTGAAACAACTGCCAATGGATGCTACCCGTAAGGAAAGGCTCCTAGAAGACTCCAAGGGAGTAAAAGAGCTGATGAAACAATGGCAAGTAAGTCAGGCATTTCCGCTTTAGCACCCTTGTGGATCCAATTGAACAATTATCAGCATTTGTACTTTTAACTGACAAGCCA
+
>3AA3>FBB5B4F4ABBF4FGGHHHFFDFGB5DB44CGAFFDD3FAAFAGBBFGFG231BFGFDDFGBAB3BBBGBBBBGGH@FHB3FBBBFGHHFGCHHB3BBBBFGHG1?>>???3BBE/BB?FF4BBBB3B?3BFG///?/BD2FB?@0@@DGF>FG@CGF1?0<</1??F@@<<0?F<1F11>C<<<100=G.<.</=<<<C<;C:0;;;CGGH<C0;<00;;;9;B0;C0F0B;0;009/;B;.;/
@M05620:37:000000000-D9766:1:1101:16492:9260 1:N:0:53
AGTGCCAGCTCTCAATCGCACAGGGGACCCAGGGCCTGGCCCCTCCATCCAGAAAACCTATGACCTCACCCGCTACCTGGAGCACCAACTCCGCAGCTTGGCTGGGACCTATGTGAGTATCCAGCGTAGGAATCTGGGAGTTGGGGAGGAGTGAGGAGTTGGGGAAAGACAGTCCTAACCGTGGAGGGTTCTGGTAAATGATGGGGTGAGGAGGGGCTCTTTGGCTCCCACCAGTCCCCCTGTCTGGTCTA
+
AAAAAFFFAFFFGBGGGGGCGCGC0E0AEFGH0BE/FFGH0FECEGBFHAGHHHGHHGFFGHGHHDGHHHGEG/EEHHHGBFHHHHEGGHHHGGGGGHHHGHHGGGHHGHHHHHHHHHHHHHHHGGEGGGHGHHHHHHHGGGHHGGEGGGEGHHHHHGHHHHGGGGHHHHHHHHHHHHHHGGFGFGGGAFFGGGGGGGGGGGGGGGF@FFFFFF@@@@FFFFFFFFFFFFFFFFFFFFFF@FFFFFFFFFB
@M05620:37:000000000-D9766:1:1101:22560:9267 1:N:0:53
AGTGCCAGCTCTCAATCGCACAGGGGACCCAGGGCCTGGCCCCTCCATCCAGAAAACCTATGACCTCACCCGCTACCTGGAGCACCAACTCCGCAGCTTGGCTGGGACCTATGTGAGTATCCAGCGTAGGAATCTGGGAGTTGGGGAGGAGTGAGGAGTTGGGCAAGAACGTCCTAACCGTGGAGGGATCAGGTAAATGCTGGGGTGAGGAAGGGCTCTTTGGCTCCCACCCGTCCCCCTGTCTGGTCTAT
+
AA>AAFFFAFFFGGGGGGGCE0F0FEGEEGHHGGEF/CGHFHGHGGHHGGHHFBGHHEBCHHFHHHHHHHGGGGGGHHHHHHHGHCHHGHFHEFGEEFHH/FHG?<GHGFCGGHGHHHHGF2F1BC<?BCGDF1GHGFHGGFF1<@FGGAEHCGGFGGGFGB@.CC.//;...;C;CCH?9.A...-.9..;C;;FFF0000;A@A>A?FB-;ABF-99;BBFEF9-;-ABB--;BBEF?FF9BFFFF/B:
@M05620:37:000000000-D9766:1:1101:8502:9271 1:N:0:53
AGTGCCAGCTCTCAATCGCACAGGGGACCCAGGGCCTGGCCCCTCCATCCAGAAAACCTATGACCTCACCCGCTACCTGGAGCACCAACTCCGCAGCTTGGCTGGGACCTATGTGAGTATCCAGCGTAGGAATCTGGGAGTTGGGGAGGAGTGAGGAGTTGGGGAAAGACAGTCCTAACCGTGGAGGGTTCTGGTAAATGATGGGGTGAGGAGGGGCTCTTTGGCTCCCACCAGTCCCCCTGTCTGGTCTA
+
A>>AAFFFBFFFGGGFDFGFGEHHEGGGEEHHDGGDAFHEFHEGGGHHHFGHFHFGHGHHHHGHHHHHHHHGG@FGHHHHHGGFFGHEGEHFFE?EE?FHGHHGGGHHGHHHHHHHHGFHHHHHHGCGGGHHHHHGHGHGGGHHGGGGGGDGHHHHHGHHHGGGGDEHFHHGHHHHHHHHGCEGGGGG9AFGGG;FGGGGGGGGGGDFEFFFFFFFFFFFFFFFFFFFFFFFFFFFFFFFFFFFFFFFFF9
@M05620:37:000000000-D9766:1:1101:22585:9272 1:N:0:53
AGTGCCAGCTCTCAATCGCACAGGGGACCCAGGGCCTGGCCCCTCCATCCAGAAAACCTATGACCTCACCCGCTACCTGGAGCACCAACTCCGCAGCTTGGCTGGGACCTATGTGAGTATCCAGCGTAGGAATCTGGGAGTTGGGGAGGAGTGAGGAGTTGGGAAAGACAGTCCTAACCGTGGAGGGTTCTGGTAAATGATGGGGTGAGGAGGGGCTCTTTGGCTCCCACCAGTCCCCCTGTCTGGTCTAT
+
ABBBBFFFBFFFGGGGGGGGGGHHFEGGGGHHGGGGFFHHHHGHGGHFHHFHHHHHHGHGHHHHHHHHHHHGGGGGHHHHGGHGHHHHGHDGFGFGGGHHGHHE</FHGHHHHHDHH3FHHHHHHGDGGGHHHHHHHHHGGHHGCGGGGFAHHHHHHDGFGCDGHHHGHHFGHHHHHHHGGFAGGGG;CFGGGGGFGGFFGFGAE.@EFFFFFFF-@EFFFFFFBFFFFAFFFFFFFFFFFFBFFBFFFFB
@M05620:37:000000000-D9766:1:1101:3601:9278 1:N:0:53
GAGGCTGCTTTGGAAGTAACTGATAAACCAGGGACACAAGATCGGAAGCGCACACCTCTGCACTCCAGTCACCTTCAGCAATCTCGTATGCCGTCTCCTGCTTTAAAAAAAAAAAAACTAAGAAGACAACTAATAATCTTGGATCAAAAATGTGAAAACCAATATTAAGAACAGGAGGAATAAAATACAAAAAAATAAGAAACTCCAATAAAGACCGATATGCAAGATAGGAACATTGGAACGTAACATGT
+
A3AB>AFBFFF@G4BB4BBGGBFDDF5BBGGFGDBFGHGGFHBFF?2E22AAE0F1BBBF3DFFB23BDFF5BFGB3D5BBGBB4BBEG3BF/EEG2BFG3BBBBGHFHGGGC?//</11111101000/<11111111111<11<110..0000000/...0000000:0///...../00900000000::--.00000//00000900000//-----0;000/000900./:000000.:...0090
@M05620:37:000000000-D9766:1:1101:8489:9287 1:N:0:53
AGTGCCAGCTCTCCATCGCACAGGGGACCCAGTGCCTGGCCCCTCCATCCAGAAAACCTATGACCTCACCCGCTACCTGGCGCACCCACTCCGCAGCTTGGCTGGGACCTATGTGAGTATCCAGCGTCGGACTCTGGGCGTTGGGGCGGCGTGCGGCGTTGGGGACAGACCGTCCTACCCGTGGCGGGTTCTGGTAAATGATGGGGTGAGGCGGGGCTCTTTGGCTCCCACCAGTCCCCCTGTCTGGTCTA
+
>>>3>BDFAFFFGAGGGFGAE?GFF22AAEGH3BFG5FHHFHGHGGFHHHHHBFF2BEHFGFDHHAFGHHH>>>>EGH3B1>?EEGE?EGHGEGCE/G3BEGHGGGHHGHCGHFG2?FGHHH2@GGG/>@//>FHHFG.->ADCDC.-B-;;@.BB;B=BBFBB.-.:/9.;AFFF//;ADFFB-@BB@FFFFF:;9/:F/BFFFFAB.FF.@BBBB?FFFFFFFFFFF.AD.AFFFFFFBFFFFFFFFFB
@M05620:37:000000000-D9766:1:1101:6094:9305 1:N:0:53
AGTGCCAGCTCTCAATCGCACAGGGGACCCAGGGCCTGGCCCCTCCATCCAGAAAACCTATGACCTCACCCGCTACCTGGAGCACCAACTCCGCAGCTTGGCTGGGACCTATGTGAGTATCCAGCGTAGGAATCTGGGAGTTGGGGAGGAGTGAGGAGTTGGGGAAAGACAGTCCTAACCGTGGAGGGTTCTGGTAAATGATGGGGTGAGGAGGGGCTCTTTGGCTCCCACCAGTCCCCCTGTCTGGTCTA
+
AAAABFFFCFFFGGGGGGGCEEFHFGGGGGGHAEGGGGHGHHGHGGEFHHEHHFHHHFHHGGHHHHHHHHHGGGCFHHHHHGF?FHHHGHHHGGGGGHHHGHHGGGGHGHGHHHHFHFFHGFFFGGCEDCGFHGHHHHHGGFGHGGFGFGGFHHHHHFHHHHGGGGGHHHGHGHHHHHHGGEEGGGGGEAFFGF;CFGEFFCFGGGDF9FFFFFFFF@EFFBFFFFFFFFFFEFFFFFFFFFFFFFFFB0:
@M05620:37:000000000-D9766:1:1101:8784:9311 1:N:0:53
GAGGCTGCTTTGGAAGAAACTCATAGATTACTGCAACAGTTCCCCCTGGACCTGGAAAAGTTTCTTGCCTGGCTTACAGAAGCTGAAACAACTGCCAATGCTACAGGATGCTACCCGTAAGGAAAGGCTCCTAGAAGACTCCAAGGGAGTAAAAGAGCTGATGAAACAATGGCAAGTAAGTCAGGCATTTCCGCTTTAGCACTCTTGTGGATCCAATTGAACAATTCTCAGCATTTGTACTTGTAACTGAC
+
A?ABBAFAFFFFGGGGGFGGGGHHHHHHHHHHHHHHHFGBFGHHHGGGGGHHHHHHHHFGGHHHHHHHHHHHHHHFHHHGFGHHHHHHHHHHHHHHHHHHGG4FGGHCHHGHGBGHGGFGHHHHGHGGGHGHFB?FG3BFGGHFHGDHGGHHBHGGHHHHFHHGHHHCG1FHGHHF?GHGGHFGFHHHHHHHGGGGGFHHFHHHHHHHHGHGHHHHHH0GHHFHHHHHHFFFFFFGBFBFGGGGFFGGGGB
@M05620:37:000000000-D9766:1:1101:25605:9315 1:N:0:53
AGTGCCAGCTCTCAATCGCACAGGGGACCCAGGGCCTGGCCCCTCCATCCAGAAAACCTATGACCTCACCCGCTACCTGGAGCACCAACTCCGCAGCTTGGCTGGGACCTATGTGAGTATCCAGCGTAGGAATCTGGGAGTTGGGGAGGAGTGAGGAGTTGGGGAAAGACAGTCCTAACCGTGGAGGGTTCTGGTAAATGATGGGGTGAGGAGGGGCTCTTTGGCTCCCACCAGTCCCCCTGTCTGGTCTA
+
BCAABFFFCFFFGGGGGGGGGGHGFGGGGGHHGGGGGGHHHHGHGGHHHHHHHHHHHGHHHHGHHHHHHHHGGEGGHHHHGGGGHHHHGHDGGGGFGHHHGHCFFGHHGHHGHH3DFGB33FHFF/?/>C2G2@DGHHGECGHHGGGCF?A>CFDHB</<GCCFEGHEBGFBC0G00CBGGAEDDAFG.A.0CF99FFBFB;BFGG.;9AFBDFAF;-:/BF/FBBBEFFFFFA/:FFFD>.;://;9///
@M05620:37:000000000-D9766:1:1101:9583:9323 1:N:0:53
GAGGCTGCTTTGGCAGAAACTCATAGATTACTGCAACAGTTCCCCCTGGACCTGGAAAAGTTTCTTGCCTGGCTTACAGAAGCTGAAACAACTGCCAATGCTACAGGATGCTACCCGTAAGGAAAGGCTCCTAGAAGACTCCAAGGGAGTAAAAGAGCTGATGAAACAATGGCAAGTAAGTCAGGCATTTCCGCTTTAGCACTCTTGTGGATCCAATTGAACAATTCTCAGCATTTGTACTTGTAACTGAC
+
AAAAAAFAFFFFG4FEAFGGGFHHFHFGHGGHFHFBHGGAFGHHHGAFGFGCHGHBGD2FBFGHGBFGHHHGHFGEGHHGHGHGHHFGGGHHHHHHHHHHHH4GFGHHHHGHGGHHGGGEHHDGH0GHHHGHHHF3F3FGHHF1FFCAEGHD22F/GHHHHDGGFHHF<GHHFHHF?DGHHHHHGHHHHHHHGGGGGHHHHHHHHHHFFGBGHFFGHHHHGHHHHHHHGGGGGGGGGBFGGGGGFFGGGGB
@M05620:37:000000000-D9766:1:1101:9599:9332 1:N:0:53
GAGGCTGCTTTGGAAGAAACTCATAGATTACTGCAACAGTTCCCCCTGGACCTGGAAAAGTTTCTTGCCTGGCTTACAGAAGCTGAAACAACTGCCAATGCTCCAGGATGCTACCCGTAAGGAAAGGCTCCTAGAAGACTCCAAGGGAGTAAAAGAGCTGATGAAACAATGGCAAGTAAGTCAGGCATTTCCGCTTTAGCACTCTTGTGGATCCAATTGAACAATTCTCAGCATTTGTACTTGTAACTGAC
+
A?AA3AFAFFFDGBAFEGFGGGHHHHHHHHGHGHFHHHHHHFFGHGEFEHGHHGFF3A2FBHHHHHHFFGHGGHHBBFGHHHFHHEFFGFAFFHHFHHHHBF3GHB?1BB?GB3BBE?EEGFHFHBB?GGGFF?FGGG3B2BBG??AGC?@FGFDCFF@@F@@FGHFGE?1FF0?F1?G1>D1><F.>>FFFA?CDEHHF0GCG=DGGF?CCGGGHC;:GCCCH0<;CFBF/CC0;0;;CF;FGFCFFGGF
@M05620:37:000000000-D9766:1:1101:6728:9337 1:N:0:53
AGTCCCAGCTCTCCATCGCACAGGGTACCCAGTGCCTGGCCCCTCCATCCAGAAAACCTATGACCGCACCCGCTACCTGGCGCACCCCCTCCGCAGCTTGGCTGGGACCTATGTGAGTATCCAGCGTAGGAATCTGGGCGTTGGGGCGGCGTGCGGCGTTGGGGACAGCCAGTCCTAACCGTGGAGGGTTCTGGTAAATGATGGGGTGAGGAGGGGCTCTTTGGCTCCCACCAGTCCCCCTGTCTGGTCTA
+
>A33>BDFFFFFGFGFBAE2E2GDGA4BABBF3BBB5BGHCGFHGGHHHBFGGHH2BEGGABFHH0AEFGG>>0>EGH3BB>EEEGF/>EF>>E/E<B3BEGGGGGHHGHGHHHHBGHHHHHBGHGG/AE<1?FHHGH.AFGGHGG.AF-=AB9AG-@BDFFFF.-.A.A.AFFFF/BFFFDFF.AFFDFFFFFFBFFFFEFFFFFFF?FF/DFFFFFFFFFFFFFFFFFFFFFFFFFFFFFFFFFFFFFB
@M05620:37:000000000-D9766:1:1101:8650:9355 1:N:0:53
AGTGCCAGCTCTCAATGCACAGGGGACCCAGGGCCTGGCCCCTCCATCCAGAAAACCTATGACCTCACCCGCTACCTGGAGCACCAACTCCGCAGCTTGGCTGGGACCTATGTGAGTATCCAGCGTAGGAATCTGGGAGTTGGGGAGGAGTGAGGAGTTGGGGAAAGACAGTCCTAACCGTGGAGGGTTCTGGTAAATGATGGGGTGAGGAGGGGCTCTTTGGCTCCCACCAGTCCCCCTGTCTGGTCTAT
+
AAABBFFFCFFFGGGGGGGGGFGGGGGGGGHGAGGGFHHHHGHGGHHHHFGFHGHHGHHHHHHHHHAFGHGGGCFHHGHFHGFHHHHGHHHGGGGGFHGGGHGGGHHGHHHHHHHHHHHHHHHHGCEFGFHHGHHHH0FGHHHGGGGGGGHHFGG>EGHHHGGGGHHGHHHGHHHHGHHGFHGFFGG9;AFGGCFGGGFGGGGGGDCFFFFFDFFFAFFFFFFFFFFFFFFFFBFFFFFFFBFFFFFFFFB
@M05620:37:000000000-D9766:1:1101:15087:9356 1:N:0:53
AGTGCCAGCTCTCAATCGCACAGGGGACCCAGGGCCTGGCCCCTCCATCCAGAAAACCTATGACCTCACCCGCTACCTGGAGCACCAACTCCGCAGCTTGGCTGGGACCTATGTGAGTATCCAGCGTAGGAATCTGGGAGTTGGGGAGGAGTGAGGAGTTGGGGAAAGACAGTCCTAACCGTGGAGGGTTCTGGTAAATGATGGGGTGAGGAGGGGCTCTTTGGCTCCCACCAGTCCCCCTGTCTGGTCTA
+
>>1>AFF11CFFGBGBBFGCECHCGECA0E0AAAEA/FGH0FG/EFAFFFAG101AGG01BF2GHDG1F0B>E/>EG@EHBFGHHHFEEGHFEGC@?G1B?FF<A/FF/0<1B2FFBBB12FDFH@AEC<11<1?11C0?E011/-.--<<>C0<<<A<<=CC@C.:CCCC:GHH0:CG.-9;-999?.;A09CCBC00BFGGGGBA=AA9/--9-99E/:FFFE//-A-9AEAFFFF9A-;9//FF9:BB
@M05620:37:000000000-D9766:1:1101:3144:9377 1:N:0:53
GAGGCTGCTTTGGAAGAAACTCATAGATTACTGCAACAGTTCCCCCTGGACCTGGACAAGTTTCTTGCCTGGATTACAGAAGCTGAAACAACTGCCAATGTTCCATAAGTCGATCCCGTAGGAAACTCGCCTATAGCAATCTAAGGGAGAAAAAGAGCGCAGCAAAAAACAGGACGAAACCGACAGATATTTGCGTTATAACACTTTTGTAGCCAACTTTACACACCTCAGCAACTTTGACTTTGACTGAC
+
11>>>1CAB@B1BB1BBGFEGGHHHGFGGB13DGBBGHGEGD2BBBAAEFBBGHGF010BGHH2DEF1111B0DF1BBBDGHBBEB1FBBAFCBGHFHH@@BFGH221B2@/?/B?0/>///11B>11?></<BB21>111>>B20B/?/01<0//0@///</0010<-..0.0<---.-.---:-/00<000:;....;0;0;;0;CB/0;09;;./0;0;;00.-;-////--;;B/////;BF:////
@M05620:37:000000000-D9766:1:1101:15443:9381 1:N:0:53
AGTGCCAGCTCTCAATCGCACAGGGGACCCAGGGCCTGGCCCCTCCATCCAGAAAACCTATGACCTCACCCGCTACCTGGAGCACCAACTCCGCAGCTTGGCTGGGACCTATGTGAGTATCCAGCGTAGGAATCTGGGAGTTGGGGAGGAGTGAGGAGTTGGGGAAAGACAGTCCTAACCGTGGAGGGTTCTGGTAAATGATGGGGTGAGGAGGGGCTCTTTGGCTCCCACCAGTCCCCCTGTCTGGTCTA
+
ACAAAFFFCFFFGGGGGGGGGGHGGGGGGGHHFEFGGGHHHHGHGGHHHHHHHHHHHGHHHHHHHFHHHHHGG>EGHHHHBGHHHHFGGHHHEGGGGHHHGHHGGGHHGHHHHHHHHHHHHHHHHGGGGGHHHHHHHHFGGHHHGGEGGGGHHFHHHGHHHHGGGGHHGHGHHHHHHHHHGGGGDFGGFGGGGGFFGGGGGGGGGGFFFFFFFFFFFFFFFFFFFFFFFFFFFFFFFFFFFFFFFFFFFFF
@M05620:37:000000000-D9766:1:1101:20819:9382 1:N:0:53
GAGGCTGCTTTGGAAGAACCTCATAGATTACTGCAACAGTTCCCCCTGGACCTGGAAAAGTTTCTTGCCTGGCTTACAGAAGCTGAAACACCTGCCAATGCTACAGGATGCTACCCGTAAGGAAAGGCTCCTAGAAGACTCCAAGGGAGTAAAAGAGCTGATGAAACAATGGCAAGTAAGTCAGGCATTTCCGCTTTAGCACTCTTGTGGATCCAATTGAACAATTCTCAGCATTTGTACTTGTAACTGAC
+
A1AAAAC1BF@FFGGGGCBFAEBFAGH3DGGHG1FGEAG1FHFGHGGAAFB0FEFFFGFFG2FHDHABFGDGHFGHHGHDGHHFEHHGHE>EGFF>FCGH@F2BGG0BBFGGFB0BEEGEGBFCGE>FGEFGGBGHHHFD1<<FGECEGC0FFHHEGCHFFDHFGHHHHDFG0F<F<FHFFG1=FG.<>FFDF.ECCGHGFDG<00DHBCGHHF0C0<0;G:;:0GH;FGFGG0C9B0CFG9;999FGB0/
@M05620:37:000000000-D9766:1:1101:24440:9393 1:N:0:53
AGTGCCAGCTCTCAATCGCACAGGGGACCCAGGGCCTGGCCCCTCCATCCAGAAAACCTATGACCTCACCCGCTACCTGGAGCACCCACTCCGCAGCTTGGCTGGGACCTATGTGAGTATCCAGCGTAGGAATCTGGGCGTTGGGGAGGAGTGAGGAGTTGGGGAAAGACAGTCCTAACCGTGGAGGGTTCTGGTAAATGATGGGGTGAGGAGGGGCTCTTTGGCTCCCACCAGTCCCCCTGTCTGGTCTA
+
ABAAAFFFBFFFG4GGGFGGGGHHG2AEEEHHAEEEFFHHGHGDGGHGHHHHHHHHHGHHHFFHHGGHHHFEF/EEHF3FBBGGHH1?EGHFEFCGEH?GGHHGGGGCGFBDGH33BFFHFHDHBFGCBDFDCGHFFG/<CFCGCG>@D.<<<0DC<<CHFHFC.:.;/C/;CFG0FFGFFGED?ADC;.AFGGGFFBFEFF/FFFF;.:9/:AF;D@EBBFFFFFFF.FF.;99BFFED=FFFFFB/9::
@M05620:37:000000000-D9766:1:1101:17137:9400 1:N:0:53
ACCACACCTTCTACAATGAGCACACGTCTGAACTCCAGTCACATTCAGCCATCCCGTCTGCCGCCTCCTGCTTGACAAACCAAAACGTATGCCCTCCTCTTCTTTCCACACGCTCAGACTCCACCTCCTACATACGACATTCTCCTTGCCATTCAGGAAGCTCTTCATTCACTGAGACCCAGATCGTACGCGAATACAGAACATTATACACAGATCATCTTGTTTTCTCAACAACACCCAGAATGTTACTA
+
CBCCCCCCFFFFGGGGGGGGGF4B42BA42FGHHFF3GHGFHFFGGHGBHAFE2BA2ABAA3E0AA1B2BF353BG@B211B11?B>B133F33@11BEGGBBB4434B3///?//3333333200?/22BBB320///?222>222D222?11111100?11111111111=11111.>...0/.<..-<----.0000//:000000000./;/00;9;000//00000/0:......../;///;///
@M05620:37:000000000-D9766:1:1101:20543:9422 1:N:0:53
AGTGCCAGCTCTCAATCGCACAGGGGACCCAGGGCCTGGCCCCTCCATCCAGAAAACCTATGACCTCACCCGCTACCTGGAGCACCAACTCCGCAGCTTGGCTGGGACCTATGTGAGTATCCAGCGTAGGAATCTGGGAGTTGGGGAGGAGTGAGGAGTTGGGGAAAGACAGTCCTAACCGTGGAGGGTTCTGGTAAATGATGGGGTGAGGAGGGGCTCTTTGGCTCCCACCAGTCCCCCTGTCTGGTCTA
+
AA>AAFFFBFFFGGGGGGGGGGHHGGGGGGHHGGGGDGHHHHGHGGHHHHHHFHFHHGEGHHHHHHGHHHHGGGGGHGHGHHGHFGFHGHGHGGG@EFHHGFGFGCGFGHHHHHHHHDHGHBHHHGAFGGHHHHHGHGHG/GHHCCGGGGDGHHEHHGHHHHGFEFHAHHHCHFFFHHGHF.CDA.CF9.;FGGBFFGGGGGGGGGDFFFFFFFFCFAEFFFFFFB/.;FFFFFFFFBEDF?FFFFFFBFB
@M05620:37:000000000-D9766:1:1101:6320:9427 1:N:0:53
GAGGCTGCTTTGGAAGAAACTCATAGATTACTGCAACAGTTCCCCCTGGACCTGGAAAAGTTTCTTGCCTGGCTTACAGAAGCTGAAACAACTGCCAATGCTCCAGGATGCTACCCGTAAGGAAAGGCTCCTAGAAGACTCCAAGGGAGTAAAAGAGCTGATGAAACAATGGCAAGTAAGTCAGGCATTTCCGCTTTAGCACTCTTGTGGATCCAATTGAACAATTCTCAGCATTTGTACTTGTAACTGAC
+
AAAAAAFBFFFFGGGGFGGFGGGFGHGHFHHHGHHBHHHABGBGHGCFHFHFFEHCFHHHHHHHHHGHHHHHGGHHHHHHHHHHHHHFHHHHHHHHGHHGFF3BGGFGBBBGFBGGEEGFHHHHHF0?FGEHH4FFFGGHHGGHHGGHGC0FGFFGGGHGG1GHHFHHHGHHHFGF??GGFGGHGGFGHHHFEGGEFFGGFHHHHHH<C?G:C/0G0CBGHGHHGHHHGFFBB=CF0;FGGGGGFGGGFGB
@M05620:37:000000000-D9766:1:1101:5005:9435 1:N:0:53
ACCACACCTTCTACAATGAGCTGCGTGTGGCTCCCGAGGAGCACCCCGTGCTGCTGACCGAGGCCCCCCTGAACCCCAAGGCCAACCGCGAGAAGATGACCCAGGTGCGTGGCCCGCTACCTCTTCTGGTGGCCGCCTCCCTCCTTCCTGGCCTCCCGGGGCTGCGCCCTTTCTCACTGGTTCTCTCTTCTGCCGTTTTCCGTAGGACTCTCTTCTCTGACCTGCGTCTCCTTTGGAACTCTGCAGGTTCT
+
BBBBBBB3BCCFGGGGGG5BGGHHGGGB4EHGGBAB2EEFEHGHHGG0EFEGGHGHGHHAFCFGGGGGGGGHFHHGGGGHGHHHHGGGGG/<BDHBFHHHHHEHGHH1AFGGGH>>CDGGHHHHH=GHHHHGHHGGGGGHGGGGGGGGGGGGGGGGGGG-;9;DFFFFFFFFFFFFFFFFFFFFFFFFFFFFFFFFFFFFFFF?DFFFFFFFFF;BFFFFFFFFFFFAFFFFFFFFFFFFFFFFFFFFFFF
@M05620:37:000000000-D9766:1:1101:11452:9439 1:N:0:53
AGTGCCAGCTCTCAATCGCACAGGGGACCCAGGGCCTGGCCCCTCCATCCAGAAAACCTATGACCTCACCCGCTACCTGGAGCACCAACTCCGCAGCTTGGCTGGGACCTATGTGAGTATCCAGCGTAGGAATCTGGGAGTTGGGGAGGAGTGAGGAGTTGGGGAAAGACAGTCCTAACCGTGGAGGGTTCTGGTAAATGATGGGGTGAGGAGGGGCTCTTTGGCTCCCACCAGTCCCCCTGTCTGGTCTA
+
AA>ABFFFAFFFGGGGGGFEGEHDGGFGGEGFE2EEEFHFFHG1EGH5BEEGDCBF3EC3FGGHHHHFHFCEG@EGHBGHCGHHHHHGGFGFEF?EFB3?/3BF?EHCECC?FBGDB?B?3F?FG??ABGDF<<<<FCC<CFDGG@C<DDA><D<.CG/<0/C-CEH.BC::GHCC0;/G-.:-.9CB.;9B;FCFBB;09FBFGB999A./9.9---99/BF/BFF?FB9A.FBFBF?DFF/9BFBFFF9
@M05620:37:000000000-D9766:1:1101:18225:9480 1:N:0:53
AGTGCCAGCTCTCAATCGCACAGGGGACCCAGGGCCTGGCCCCTCCATCCAGAAAACCTATGACCTCACCCGCTACCTGGAGCACCAACTCCGCAGCTTGGCTGGGACCTATGTGAGTATCCAGCGTAGGAATCTGGGAGTTGGGGAGGAGTGAGGAGTTGGGGAAAGACAGTCCTAACCGTGGAGGGTTCTGGTAAATGATGGGGTGAGGAGGGGCTCTTTGGCTCCCACCAGTCCCCCTGTCTGGTCTA
+
BAAAAFFFBFFFGGGGGGGGGGHHGGGGGGHHFEGGGGHHHHGHGGHGHHHHHHHGHGHHGHHHHHHHHHHGGEEGHHHHHHHHHHHHGHGFEGGGGHHHGHHGGGHHGHHHHHHHHHHHHHHHHGGGGGHHHHHHHHHGGHHHGGGGGGGHHHHHHGHHHHGGGGHHHHHHHHHHHHHHGGGGGGGGEGGGGGGGGGGGGGGGGGFFFFFFFFFFFFFFFFFFFFFFFFFFFFFFFFFFFFFFFFFFFFB
@M05620:37:000000000-D9766:1:1101:8922:9551 1:N:0:53
GAGGCTGCTTTGGAAGAAACTCATAGATTACTGCAACAGTTCCCCCTGGACCTGGAAAAGTTTCTTGCCTGGCTTACAGAAGCTGAAACAACTGCCAATGCTACAGGATGCTACCCGTAAGGAAAGGCTCCTAGAAGACTCCAAGGGAGTAAAAGAGCTGATGAAACAATGGCAAGTAAGTCAGGCATTTCCGCTTTAGCACTCTTGTGGATCCAATTGAACAATTCTCAGCATTTGTACTTGTAACTGAC
+
1>AAA1BAFF3DAGGBCGGGGGGFGGHHHHHHFG1FFBF1DGHHHGEGHHHGHHHHFHHGFHHHHFEGHHHHHGFAGHHFHFHHF@GFG0GHHCGEC1GHFF2FGHFHHFGHHFGHGGGGHHHHFHFGHHGHHFBGHBGGFGHFHGGHGGHHDFHFFGHGBHHHHHH0G?FGGHHG?FGGHHGHGHHHHHHFCGGCEGHGHHHHHHHHHGHHHHHFFHGHHHFGHHHHHHGGFFFG0CFGGFFGGFGGGGB
@M05620:37:000000000-D9766:1:1101:9592:9560 1:N:0:53
AGTGCCAGCTCTCAATCGCACAGGGTACCCAGGGCATGGCCCCTCCATCCAGAAAACCTATGACCTCACCCGCTACCTGGCGCACCCACTCCGCAGCTTGGCTGGGACCTATGTGAGTATCCAGCGTAGGAATCTGGGCGTTGGGGCGGCGTGAGGAGTTGGGGAAAGCCAGTCCTAACCGTGGAGGGTTCTGGTAAATGATGGGGTGAGGAGGGGCTCTTTGGCTCCCCCCAGTCCCCCTGTCTGGTCTA
+
>A1>AFFFAFFFG1BB1AFCECFCF0BBFGFHAAE0BAFGGHGHGGHGEBFBFGFBBEGGBAAGG1BFHHHEE/>EHHHH>>EGGG?/?GG>?EEG>G1<EHHGGGGHGHFHHGFGFHHHHHFGHGCA?CHHHHHFFH/>CGGHGG.@C-=;A.;A0CFGGG@@.;AF/A-FFFFFFFFF@FE@-;B@;FFFFFFFFFFFFFFFEFF@FFF9AB@@@@FFFFFFFFFFF-A@@FFFFFFF?FFFFFFFFF/
@M05620:37:000000000-D9766:1:1101:23778:9577 1:N:0:53
GAGGCTGCTTTGGAAGAAACTCATAGATTACTGCAACAGTTCCCCCTGGACCTGGAAAAGTTTCTTGCCTGGCTTACAGAAGCTGAAACAACTGCCAATGCTACAGGATGCTACCCGTAAGGACAGGCTCCTAGACGACTCCACGGGAGTAAAAGAGCTGCTGCAACAATGGCAAGTAAGTCAGGCATTTCCGCTTTAGCACTCTTGTGGATCCAATTGAACAATTCTCAGCATTTGTACTTGTAACTGAC
+
BBBBBCFCFFFFGGGGGGGGGGHHHHHHHHHHHHHHHHHGHHHHHGGGHHHHHHHFGHGHGHHHHGHHHHHHHHHHHHHHHHHHHGHHHHEHHHHHHGHGFD4F3B31B3G3@B2BEEF/FBF02///?BFG3F33//>/?F22////<?@2@?1?F0?G1111?1<FCFDHBCGGHHDD1F00//.<000=<C?:::CG0;G/CG0G:.0:0/09090BC00/0900;B9/0FFB0FB00C0;9;B0;BF
@M05620:37:000000000-D9766:1:1101:19500:9605 1:N:0:53
AGTGCCAGCTCTCAATCGCACAGGGGACCCAGGGCCCCTCCATCCAGAAAACCTATGACCTCACCCGCTACCTGGAGCACCAACTCCGCAGCTTGGCTGGGACCTATGTGAGTATCCAGCGTAGGAATCTGGGAGTTGGGGAGGAGTGAGGAGTTGGGGAAAGACAGTCCTAACCGTGGAGGGTTCTGGTAAATGATGGGGTGAGGAGGGGCTCTTTGGCTCCCACCAGTCCCCCTGTCTGGTCTATCTCC
+
BCBCBFFFCFFFGGGGGGGGGGHHGGGGGGHHGGGGGGHGGHHHHHHG33BFFHHHHAGHHHHHHHGGEGGHHHG2FHHHHGHGBGHGG/EEGGGGHHGGGHHGHFGHHHHHHBGHHHGHGDGGD2>FHHHHHFFEHHHGGGGG.CGHDGHBEHHHGGGG.<G/GHHHHHHEGHHGCHG.EGG;AFGGGGGGGGGGGGGGGGFFFFFFFFFFFFFFFFFFFFFFFFFFFFFFFFFFFFFFFFFFFFFFFFF
@M05620:37:000000000-D9766:1:1101:3148:9606 1:N:0:53
AGTGCCAGCTCTCCATCGCACAGGGGACCCAGGGCATGGCCCCTCCATCCAGAAAACCTATGACCTCACCCGCTACCTGGAGCACCCACTCCGCAGCTTGGCTGGGACCTATGTGAGTATCCAGCGTAGGAATCTGGGCGTTGGGGCGGAGTGCGGCGTTGGGGACAGCCAGTCCTAACCGTGGAGGGTTCTGGTAAATGATGGGGTGAGGAGGGGCTCTTTGGCTCCCACCAGTCCCCCTGTCTGGTCTA
+
>>11>BFFAFFFG1FBBEA1E?FHAFEEGABGAEF/BBGHHHGHGGHGHGHGHHHBGGFHFAGHHBFGHHH>F/>FHHDGBFGHHH??EFH0?E/E>FBFEHFGGGHHGHGHHHHDGHHHHHFGHGGCCE@>FGHHEH/<CGGHCG.@C-;CF0AA--AGGF@@E--;9E?FFFFFBFFF@FF@-AA@;FFFFFFFFFFFFFFFFFF@?FF/AF@@@?FFFFFFFFFFFFFFFFFFFFFF@FFFFFFFFFF
@M05620:37:000000000-D9766:1:1101:20087:9612 1:N:0:53
GCTGCTGCTTTTGAATCCACTCCTCGATTCCTGCCCCCGTTCCCCCTGTCCCTGTAACCGTTTCTTGCCTGGCTTCCAGCAGCTGCAACCACTGCCCCTGCTACCGGATGCTCCCCGTACTGACCGGCTCCTCGCCGCCTCCCCGGGCGTCCCAGCGCTGCTGCAACCATGGCCAGTAAGTCCGGCCTTTCCGCTTTAGCACTCTTGTGGATCCCCTTGAACCATTCTCAGCATTTGTACTTGTACCTGAC
+
>>>AA@1BBDBB1AB3FBBFBF1B0BEADFGHHBGHG0A00BBEHG/BBBG1B1BDBGGEGGAB2D1BFGFHHG0BFBH0BFG01BBGH0BF11BBF/FFHFFF0>//?EGHECFEEGG//2BFGGCCGAFGGECCCGCCFFFCCG---:--.CGC:@EG.0FCFFB9EG0FF/9CBF0;BF0C-A@FFFFFFFFFEFFFFFFFFFFFFF//BFF-;FFF/BEF9FFFFFFFFFF/F;FBBFFFF/;BF/B
@M05620:37:000000000-D9766:1:1101:8293:9626 1:N:0:53
ACCACACCTTCTACAATGAGCTGCGTGTGGCTCCCGAGGAGCACCCCGTGCTGCTGACCGAGGCCCCCCTGAACCCCAAGGCCAACCGCGAGAAGATGCCCACGTGGGTGGCCCCGCTACTCTTCCGGGTGCCGCCTCCCTCCTTCCTTGCCTCCCGGGACCTCGCCCCTTCTCCCTGGTTCTCTCTTCTGCCGTTTTCCGTACGACTCTCTTCCCTGGCCTTGATTCCCTTTGGAACTCCGCAGGTTCTT
+
CDDDDDCDFFFFGGGGGGGGGGHHGGGGHGHHHGGGGGGGGHHHHGGGGGGGHHHHHHHGGGGGGGGGGGGHHHHGGGGHGHHHHGGGGGGGGGHHHHFHHG/>////??A0FH@----<000=00.;-.=.;--A..CE//E/C0F00=0:00CE.;---./0.-;D-;FB000//0;:B000000;0000;-.;FF0B.0..;....000B00/00..;0000:000;0;F0B0;0:00..--;.B000
@M05620:37:000000000-D9766:1:1101:17655:9635 1:N:0:53
GAGGCTGCTTTGGAAGAAACTCATAGATTACTGCAACAGTTCCCCCTGGACCTGGAAAAGTTTCTTGCCTGGCTTACAGAAGCTGAAACAACTGCCAATGCTACAGCATGCTACCCGTAAGGAAAGGCTCCTAGAAGACTTCAAGGGAGTAAAAGAGCTGATGAAACAATGGCAAGCAATTCAGGCATTTCCGCTTTAGCACTCTTGTGGAACCAATTTAAGAATTCGCAGCATTTGTACTTGTAACTGAC
+
CBCCCCFCFFFFGGGGGGGGGGHHHHHHHHHHHHHHHHHFGHHHHGGGHHHHHHHHHHHHHHHHHHHHHHHHHHHHHHHHHHHHHHHHHHGHHHHB3CFC3B4DF332D3B3@DFFDE//033B300?3F?3BBFBFG??4DBF3FA?/F2G322F<F@F22@>GH20G1?1FGBF/?01>GHH10.>11>GA..CE00<0<GH000D0EF0;EH.C00;C0<GHH0..;.-90;00900;0099CF9;9/
@M05620:37:000000000-D9766:1:1101:13555:9653 1:N:0:53
AGTGCCAGCTCTCAATCGCACAGGGGACCCAGGGCCTGGCCCCTCCATCCAGAAAACCTATGACCTCACCCGCTACCTGGAGCACCAACTCCGCAGCTTGGCTGGGACCTATGTGAGTATCCAGCGTAGGAATCTGGGAGTTGGGGAGGAGTGAGGAGTTGGGGAAAGACAGTCCTAACCGTGGAGGGTTCTGGTAAATGATGGGGTGAGGAGGGGCTCTTTGGCTCCCACCAGTCCCCCTGTCTGGTCTA
+
CCBBBFFFCFFFGGGGGGGGGGHHGGGGGGHHGGGGGGHHHHGHGGHHHHHHHHGHHGHHHHHHHHHHHHHGGGGGHGHHHHFGHHHHGHHHGGGGGHHHGHHGGGGHGHGHHHGHHFHHHHHHHGGGGGHHHHHHHHGGGHHHGGGGGGGHHGHHHGHHHHGGGGHHHHHHHFHHHHHHGEEGGGGG;CFGGGCFFGFFGGGGGGFFEFFFFFFFFFFFFFFFFFFFFFFFFFFFFFFFFFFFFFFFFF;
@M05620:37:000000000-D9766:1:1101:17400:9660 1:N:0:53
AGTGCCAGCTCTCAATCGCACAGGGGACCCAGGGCCTGGCCCCTCCATCCAGAAAACCTATGACCTCACCCGCTACCTGGAGCACCAACTCCGCAGCTTGGCTGGGACCTATGTGAGTATCCAGCGTAGGAATCTGGGAGTTGGGGAGGAGTGAGGAGTTGGGGAAAGACAGTCCTAACCGTGGAGGGTTCTGGTAAATGATGGGGTGAGGAGGGGCTCTTTGGCTCCCACCAGTCCCCCTGTCTGGTCTA
+
ABAABFFFCFFFGGGGGGGGGGHGGGGGGGHHGGGGGGHHHHGHGGGHHHHHHHHHHGHHHHHHHHHHHHHGGEFGHHHHHHHHHHHHGHHGFGGGGHHHGHHGGGHHGHHHHHHHHHHHHHHHHGGGGGHHHHHHHHHGGHHHGGGGGGGHHHHHHGHHHHGGGGHHHHHHHHHHHHHHGGGGGGGGEGGGGGFGGGGGGGGGGGFFFFFFFFFFFFFFFFFFFFFFFFFFFFFFFFFFFFFFFFFFFFB
@M05620:37:000000000-D9766:1:1101:21787:9666 1:N:0:53
AGTGCCAGCTCTCAATCTCACAGGGGACCCAGGGCCTGGCCCCTCCATCCAGAAAACCTATGACCTCACCCGCTACCTGGAGCACCAACTCCGCAGCTTGGCTGGGACCTATGTGAGTATCCAGCGTAGGAATCTGGGAGTTGGGGAGGAGTGAGGAGTTGGGGAAAGACAGTCCTAACCGTGGAGGGTTCTGGTAAATGATGGGGTGAGGAGGGGCTCTTTGGCTCCCACCAGTCCCCCTGTCTGGTCTA
+
ABAABFFFBFFFGGGGGGGGGGHHGGGGGGHHGGGGGGHHHHGHGGHHHHHHHHHHHGHHHHHHHHHHHHHGGGGGHHHHHHHHHHHHGHHHGGGGGHHHGHHGGGHHGHHHHHHHHHHHHHHHHGGGGGHHHHHHHHHGGHHHGGGGGGGHHHHHHGHHHHGGGGHHHHHHHHHHHHHHGGHGGGGGCFFGGGGGGGGGGGGGGGGFFFFFFFFFFFFFFFFFFFFFFFFFFFFFFFFDFFFFFFFFFFF
@M05620:37:000000000-D9766:1:1101:19286:9668 1:N:0:53
GAGGCTGCTTTGGAAGAAACTCATAGATTACTGCAACAGTTCCCCCTGGACCTGGAAAAGTTTCCTGCCTGGCTTACAGAAGCTGAAACAACTGCCAATGCTACAGGATGCTACCCGTAAGGAAAGGCTCCTAGAAGACTCCAAGGGAGTAAAAGAGCTGATGAAACAATGGCAAGTAAGTCAGGCATTTCCGCTTTAGCACTCTTGTGGATCCAATTGAACAATTCTCAGCATTTGTACTTGTAACTGAC
+
AAABABFAFFFFGGGGGGEGGGHHGHHGHHGGHGHHGHHHHHHHHGGGHHHHHHGHHHHHHHHH5GGGHHHHHHHGHHHHHGHHHHHHHH?GHHHHHHHHHGBHHGHFGHHHHHFGGFGGHHHHHHGHHHGHHGHHHHGGGFHHHGGHGGGHHHHGHGHHHGHHHHHHHHHHHHHGGHHHFHHGHHFGHGHHGGGGGGHHHHHHHGHHHGHHHHHHGHHHHHHHHHFCGGGGGGGGFGFGGGGGGGGGGGG
@M05620:37:000000000-D9766:1:1101:19267:9670 1:N:0:53
GCGGCTGCTTTGGAAGCAACTCATAGATTCCTGCCCCAGTTCCCCCTGTCCCTGGAACCGTTTCTTGCCTGGCTTCCAGAAGCTGAAACCACTGCCAATGCTACAGGATGCTACCCGTAAGGAAAGGCTCCTAGCCGCCTCCCCGGGAGTAACAGCGCTGCTGCAACAATGGCAAGTAAGTCAGGCATTTCCGCTTTAGCACTCTTGTGGATCCCATTGAACCATTCTCAGCATTTGTACTTGTAACTGAC
+
>>>>A1>>CF3@BBF1A1BFBB1DDDFHG3FGHHA0FBBBDDGHHGAB11BBFB/BFAFEBEFH2DDBGHHHHH>0BGG1FHH@B1BGH0BFGBFH11BFHHHH1FGHGHHH2GHHGGGGHHH00BGGHHGHBD10C/BEGH//BCG/AE01<>G<CCGG.CH0CHH.GHHHHHHGHHHHHH0CHHAHHHHHGGGGGGGGGGGGGGGGGGGGGG/0;CFGGG?FFFFFFFFFFFFFFFFFFFFFFFFFFFF
@M05620:37:000000000-D9766:1:1101:6839:9681 1:N:0:53
AGTGCCAGCTCTCAATCGCACAGGGGACCCAGGGCCTGGCCCCTCCATCCAGAAAACCTATGACCTCACCCGCTACCTGGAGCACCAACTCCGCAGCTTGGCTGGGACCTATGTGAGTATCCAGCGTAGGAATCTGGGAGTTGGGGAGGAGTGAGGAGTTGGGGAAAGACAGTCCTAACCGTGGAGGGTTCTGGTAAATGATGGGGTGAGGAGGGGCTCTTTGGCTCCCACCAGTCCCCCTGTCTGGTCTA
+
BCBCCFFFBFFFGFGGGFFGFGHG22EEFGEHBEEGC22FGHGHGGFHHHHHHFHHHGHHHHGHHHHHEHHGG>?EGHHHBFGGHHHHFHHHGGGGGFHHGHFF//GHGCHFHHHHHHHHFHHHHGEGCGHHHHHHHFHG?GGHGGGGGGGHHHHHHGHHHHGGGGHHHHHHHHHHHHHHGFGGGGGG;FFGGGCFGGGGGGGGGGFFFFFFFFFFFFFFFFFFFFFFFFFFFFFFFFFFFFFFFFFFFFB
@M05620:37:000000000-D9766:1:1101:9070:9685 1:N:0:53
GAGGCTGCTTTGGAAGAAACTCATAGATTACTGCAACAGTTCCCCCTGGACCTGGAAAAGTTTCTTGCCTGGCTTAAAGAAGCTGAAACAACTGCCAATGGTTTCTACCCGTAAGGACAGGCTCCTAGAAGAATCAAAGGGAGTAAAAGAGATGATGAAACAATGGCAAGCAAGGCAGGCAGTTCCGCTTTAGCACACATGTGGATCTAATGGAACAATTATCAGCATATGAACTTTTAACTGACAAGACC
+
>3AA3>CACBD4G4BBFGFGGGHHGFGFFHBFFF4FFHBGG5A3BEAA2FBFFGAFA32BBFFDFGGBBA3BBGG355DFGH3BG33F3B1GHHHGHHHHGBB1B@BBFB1?>11B@02??/0B/3B?BFBB3B?3?BG2//?/BB3D3?22@@@@2@>G2@G22<<0<//?<F//0/-<<.0>1=>>..<00<=D/<.<0000;0000::00:<C/:;<00;;090C;;90;;0;9C00;0009;C.///
@M05620:37:000000000-D9766:1:1101:9049:9689 1:N:0:53
GAGGCTGCTTTGGAAGAAACTCATAGATTACTGCAACAGTTCCCCCTGGACCTGGAAAAGTTTCTTGCCTGGCTTACAGAAGCTGAAACAACTGCCAATGGATGCTACCCGTCCGGAAAGTCTCCTCGCCGACTCCCAGGGCGTCAACGAGCTGATGACACACTGGCAAGTCAGTCAGGCCTTTCCGCTTTCGCACTCTTGTGGATCCAATTGCACCCTTCTCAGCCTTTGTACTTGTACCTGACAAGCCA
+
3>AAAAFBFFFFBGGFFFFGGGHHHHHHBGGHHHDGFHGFFGHHHGEGEGGFHFHBGB2BGHGHHHHHHHF1FBF3FGHHCGHHH33BBCFGFFHHGHEGBFHHGGHHH1?E11>E/>>B4BF?FF0E//>/>/CG/@1/B//////1??>@<G11>=1<>C<CGHHB0<D<00=GGHGC.CGFGB..:C.C?..BBGGBF99A:BFFF0CFF0FF/.CFFB/;BF/;B99B9B;BFBF/;BFFF//;AAB
@M05620:37:000000000-D9766:1:1101:17806:9690 1:N:0:53
AGTGCCAGCTCTCAATCGCACAGGGGACCCAGGGCCTGGCCCCTCCATCCAGAAAACCTATGACCTCACCCGCTACCTGGAGCACCAACTCCGCAGCTTGGCTGGGACCTATGTGAGTATCCAGCGTAGGAATCTGGGAGTTGGGGAGGAGTGAGGAGTTGGGGAAAGACAGTCCTAACCGTGGAGGGTTCTGGTAAATGATGGGGTGAGGAGGGGCTCTTTGGCTCCCACCAGTCCCCCTGTCTGGTCTA
+
AA>>ADBFBFFFGGGFFGGGGCHDGGGGGGAHEEFEFFHHFHGDFGFHHFFGFFBFHFEGHHGHHHHGHHHEG/EGHHGHGGHHHHHFGHHHGGEEEGEG?GGGEGHHGHHFH2GGFGHFFHFFHCBDCGHGFHHHFGGFGCGFCCFCGGDFGHGHHGCGGFGGGGHHGGFFHHGFGHFFGAC@AEGG9C9BFFGFFGGFFGGGGGD?EFFF?DBBB>EF/FFFBFFFFFFDEFFFFF?DBFFFEFFFFFB
@M05620:37:000000000-D9766:1:1101:12444:9697 1:N:0:53
GAGGCTGCTTTGGAAGAAACTCATAGATTACTGCAACAGTTCCCCCTGGACCTGGAAAAGTTTCTTGCCTGGCTTACAGAAGCTGAAACAACTGCCAATGCTACAGGATGCTCCACGTGCAGGAAAACTCCTCGACAACACCCCAAGCGTCCAAAAGATGCTGCAACACAGGCGAGTAAAACCGGCCTTTCCGCTTTAGCACTCTTGTGGCTACCCATGACAACTTCTCAGAATTTTTACTTGTAAATGAC
+
CCCCCCFCFFFFGGGGGGGGGGHHHHHHHHHHHHHHGHHFHHHHHGGGHGHHHHHFGHHHFHHHHHGHHHHHHHHHHHHHGHHHHHHFHHHHHHHHGHHHG@43B3BBB323@GFGE11//30/B32BBGGFC/?</>///?<///?=?<//?D1?FF1DFF1?=1=?..0..----<0000<<-A-.0::;AEGGG0F00;BFF0CFF?.A0FF.0/:;09;.00;;C0:0900;0;.B00;BF0B09;0
@M05620:37:000000000-D9766:1:1101:5987:9717 1:N:0:53
AGTCCCAGCTCTCCATCGCACAGGGGCCCCAGTGCCTGGCCCCTCCATCCAGAAAACCTATGACCTCACCCGCTACCTGGCGCACCCCCTCCGCAGCTTGGCTGGGACCTATGTGAGTATCCAGCGTAGGAATCTGGGCGTTGGGGCGGCGTGCGGAGTTGGGGACAGCCCGTCCTAACCGTGGAGGGTTCTGGTAAATGATGGGGTGAGGAGGGGCTCTTTGGCTCCCACCAGTCCCCCTGTCTGGTCTA
+
>>33>BFFFFFFGFGBBAE2E2GCF22AAABEABFBDFGHFHGHGGHHHBFGFHHABEFFBBFHH5BFGHH0>0>>GG@B1>?EGGA>>EF/>E/E>BBB?GHGGCHHGHBGHHHBBGHHHHFHHGG/>E11FGHHHH.<DGGGGG?CG@BBG.BG-9DFFFBB9-9A.A.@BDFFFFFFBFFB.ADBDFFFFFFFFFFFFFFFFFFBFFFFFFBBBBFFFFFFFEFFFFFFEFFFFFFFBFFFFFFFFFE
@M05620:37:000000000-D9766:1:1101:14451:9733 1:N:0:53
AGTGCCAGCTCTCAATCGCACAGGGGACCCAGGGCCTGGCCCCTCCATCCAGAAAACCTATGACCTCACCCGCTACCTGGAGCACCAACTCCGCAGCTTGGCTGGGACCTATGTGAGTATCCAGCGTAGGAATCTGGGAGTTGGGGAGGAGTGAGGAGTTGGGGAAAGACAGTCCTAACCGTGGAGGGTTCTGGTAAATGATGGGGTGAGGAGGGGCTCTTTGGCTCCCACCAGTCCCCCTGTCTGGTCTA
+
ABAAAFFFCFFFGGGGGGGGGGHGGGGGGGHHGGGGGGHHHHGHGGHHHHHHHHHHHGHHHHHHHHHHHHHGGFGGHHHHHHHHHHHHGHHHGGGGGHHHGHHGGGHHGHHHHHHGHHHHHHHHHGGDGGEHHHHHHHFGGHHHGGGGGGFHHHHHHGHHHHGGGGHHHHHHHHHHHHHHGGGGGGGGCFFGGGFGGGGGGGGGGGFFFFFFFFFFFFFFFFFFFFFFFFFFFFFFFFFFFFFFFFFFFF9
@M05620:37:000000000-D9766:1:1101:11178:9743 1:N:0:53
AGTGCCAGCTCTCAATCGCACAGGGGACCCAGGGCCTGGCCCCTCCATCCAGAAAACCTATGACCTCACCCGCTACCTGGAGCACCAACTCCGCAGCTTGGCTGGGACCTATGTGAGTATCCAGCGTAGGAATCTGGGAGTTGGGGAGGAGTGAGGAGTTGGGGAAAGACAGTCCTAACCGTGGAGGGTTCTGGTAAATGATGGGGTGAGGAGGGGCTCTTTGGCTCCCACCAGTCCCCCTGTCTGGTCTA
+
ABAABFFFBFFFGGGGGGGCGFHGGGGGGGHHBEGGGGHHHHGHGGHHHHHHHHHHHGHHHHHHHHHHHHHGGEEGHHHHGGHHHHHHGHHHFGGGGHHHGHHGGGHHGHGHHGHHHHHHHHHHHGGGGGHHHHHHHHHGGHHHGGGGGGGHHHHHHGHHHHGGGGEHGHFHGFBGHHHHGEECAEGGDFGFFF;FGGFFFBFGGGDFFFFFFFFDF;EFFBFFFFFF?BFFEFFFFFFFCFBFFFBFFF0
@M05620:37:000000000-D9766:1:1101:4674:9754 1:N:0:53
GAGGCTGCTTTGGAAGAAACTAATAGATTACTGCAACAGTTCCCCCTGGACCTGGACAAGTTTCTTGCCTTGCTTACCGAAGCTGAAACAACTGCCAATGGTCCAGTACTCTATCAGTAAGGAAAGTATCCTATAAGAATCCAAGGGAGAAAAAGAACTGAGGAAAAAACAGCAAGAAACTCAGGCAGTTCTGCTAAAGGACTCTTGTGGAACCAATTTTACAATTCTCAGCATTTTTACTTTTAACTGAC
+
11AAAACABBDDG1BB1FF1FGHHHFHFFGB3DGFFCHBFGF21BFEFA0ABBFAG0A0BFHHGGHH1BB1BADFBB0BEEE>FGBBGFCFGBGHGFHHH1BFHHB2@121B12B@B2B2B1B0B>B22B22B2B2DE>1BB1B1F//</0100?/0@@1@1/10000<//?<?0<0>F01>1>00..><D0=DD00=00/=/<<00;:;:0/.;C::0000<:<;0;;0B/F00;0C.BB0000;;090;
@M05620:37:000000000-D9766:1:1101:17557:9756 1:N:0:53
GAGGCTGCTTTGGAAGAAACTCATAGATTACTGCAACAGTTCCCCCTGGACCTGGAAAAGTTTCTTGCCTGGCTTACAGAAGCTGAAACAACTGCCAATGCTACAGGATGCTACCCGTAAGGAAAGGCTCCTAGAAGACTCCAAGGGAGTAAAAGAGCTGATGAAACAATGGCAAGTAAGTCAGGCATTTCCGCTTTAGCACTCTTGTGGATCCAATTGAACAATTCTCAGCATTTGTACTTGTAACTGAC
+
A?ABAAFBFFFDGFFFFGGGGGHHHGHHHHHGHGBFFHHHHGGHHGGGFFFGHHHFB3EGBGHHHHHGFHHHHHHEFGGHHHGGHFFHGH?GHHHGHHHHFBBDG@?BFFGHBDBGFF>?GHDBGB0?BFGHHBGHGHBFB2BG??EHF<2>GDFEFGGGHHHFFGHFF?DGHFFF11?1><1=>FC>DFFFDFGDEBGBDGGHFHHBGAC:CHGHHHCFGGGGCGBFCCFBCFGGFGFBBBBFFFFFGG:
@M05620:37:000000000-D9766:1:1101:2877:9761 1:N:0:53
AGTGCCAGCTCTCAATCGCACAGGGGACCCCTGGCCTGGCCCCTCCATCCAGAAAACCTATGACCTCCCCCGCTACCTGGAGCACCAACTCCGCAGCTTGGCTGGTACCTATTTGAGTATCCAGCTTAGGGATCTCGGAGTTGTGGAGGAGTGAGTAGTTGGCTAAAGACAGTCCTAGCCGTGTAGGGTTCTGGTAAATGATGGGGTGAGTAGGGGCTCTTTGGCTCCCACCAGTCCCCCTGTCTGGTCTA
+
A>ABAFD43CFFGGGGGFFFGGHCFEFEEF22B2BGFFBBAGE2EEBAFH3A33BGCEF3GB5DGHH1F11EE>>EH3FGFGHFGH1GEFGGEEE/EGHHGBEF/3BFG21F1?F2/1BBBGF@@111110@0<@20/C>EEG1/<1<C.><01<11<=G0///0000=/<<0<0CB0/;AA:./0<:CC90C00;B0C00BFG..9-9.0;;0;.;-.B/FFB/9;..;.DA9BF/B..-.///9:/;;B
@M05620:37:000000000-D9766:1:1101:23990:9771 1:N:0:53
GAGGCTGCTTTGGAAGTACCTGACAAGCCAGGGACAACAGATCGGCATCGCACACGTCTTACCTCCAGTCACATTCCGAAATCTCGTATGCCGTCTTCTGCTTGAAACAAAACAAAAACAAAAAAAAACCCTTGAAAAAAACATAAATATATAAAAAAAGTAAATATATAACTATGGTATAATATACAATACAACCGGCATAACCAACCTACAATTAATCAAATGATAGTCAAGCCTTAGAACTCAAAACC
+
>1>1AAF1CFFFGAFGC3BGFB1BB1BFF00F00FB000B0BFGE/AA0/B/EEF/BGC/DBBAFGFCGG1F@GHG2B/?/BGFE0?>F02FEEGHFGHFHHHB011B0/000//00////<0//</////000111?0>-..10=00000000=00-:.00;0;:00000000;090000000090000;/00/9-----9////9--////9////////;////////////-/////////9///--
@M05620:37:000000000-D9766:1:1101:22154:9784 1:N:0:53
AGTGCCAGCTCTCAATCGCACAGGGGACCCAGGGCCTGGCCCCTCCATCCAGAAAACCTATGACCTCACCCGCTACCTGGAGCACCAACTCCGCAGCTTGGCTGGGACCTATGTGAGTATCCAGCGTAGGAATCTGGGAGTTGGGGAGGAGTGAGGAGTTGGGGAAAGACAGTCCTAACCGTGGAGGGTTCTGGTAAATGATGGGGTGAGGAGGGGCTCTTTGGCTCCCACCAGTCCCCCTGTCTGGTCTA
+
A?>AAFFFBFFFGGGGGGGGGGHHGGGGGGHHGGGGGDHHHHGHGGHHGHHHHHHHHGBHHHHHHHHHHHGGGGGGHGHHHHHHHHHHGHHHGGGGGHHHCHHFE?HHGHGHHBGHEDHHHHH2GGEGCGHHF2FHGHHGGBGHGCGGGGGHHHFACEGHGHG?CGHFHHHHHHHHHHGHGDGG.CDGEFGBFGCFGGGGGFFFGGFFFFAFFDFFFFFFFFFFFEBEFFFFFFFFFFFFFEFFFFFFFF9
@M05620:37:000000000-D9766:1:1101:14530:9790 1:N:0:53
ACCACACCTTCTACAATGAGCTGCGTGTGGCTCCCGAGGAGCACCCCGTGCTGCTGACCGAGGCCCCCCTGAACCCCAAGGCCAACCGCGAGAAGATGACCCAGGTGAGTGGCCCGCTACCTCTTCTGGTGGCCGCCTCCCTCCTTCCTGGCCTCCCGGAGCTGCGCCCTTTCTCACTGGTTCTCTCTTCTGCCGTTTTCCGTAGGACTCTCTTCTCTGACCTGAGTCTCCTTTGGAACTCTGCAGGTTCT
+
AAAABAABFFFFGGGC5DGFFAGFEABFGEHHCFFEEEG?EHHHHGCGBAECGEFGHGFGGGGGEE@GGGGEHGCEGGGHEHHHEGGGCCDGGGHHGHFHHHEHACGFA?DFFHHGGGGCB<GDGHGF00<EGADGC:C:CCHGHGGGGGB.FGFEGGBG?BG/FGBFBBFFBFFFFFFFFFFBFF9BFFFFFFBFFFFFFFFFFFFFFEFFFFFFFFFBFFFFFEFFFFFFFFFEF/FFFFFFFFEABFF
@M05620:37:000000000-D9766:1:1101:15880:9799 1:N:0:53
GAGGCTGCTTTGGAAGAAACTCATAGATTACTGCCACAGTTCCCCCTGGACCTGGAACAGTTTCTTGCCTGGCTTCCAGAAGCTGAAACAACTGCCAATGCTACCGGATGCTACCCGTAAGGAAAGGCTCCTAGCAGCCTCCCAGGGCGTCACAGCGCTGCTGCAACAATGGCAAGTAAGTCAGGCCTTTCCGCTTTAGCACTCTTGTGGATCCAATTGAACCATTCTCAGCATTTGTACTTGTAACTGAC
+
>1>AA>BAFFFDAGGA1FFGAGEEGGGDD1FHHH01FFFADGHHHG?F/0FGCCAAF10BDFDG2D1GHFHGHHF0FFHFHHHHCDHHHFGHGFHFFBGHHHGH0EEEEGHH2BGFGGGFCGGF00BEHHGH1B1<1B<FGH<<1FC//>/?/?</<CGG.1F1>GG0>FGFHCCEGHFDGG0<CH.:GHHHGGGGGHHHHHHGGGGFGGBFBF000CFGGB.FFGGGGGGGGGGGGFGGFFFFFFFFFEB
@M05620:37:000000000-D9766:1:1101:11530:9803 1:N:0:53
GAGGCTGCTTTGGAAGAAACTCATAGATTACTGCAACAGTTCCCCCTGGACCTGGAAAAGTTTCTTGCCTGGCTTACAGAAGCTGAAACAACTGCCAATGGTTCCTACACGTAAAGGCTGCCAGATAACTCCAACCGAGTAAAAGAGCGAATTAAAGAAACGCAAGCAAGTCAGGCAGGCCTGTCCGATTACGCACTCTTGTCCATTCGAACAATCCTTTGTCAGCGTATGTGCATGTGACAGACCAGCCA
+
AABBBAFBFFFFGGGGGGGGGGGHHHHHHHHGHHHHGHHAGHHHHGGGHHHHHGHHHHHHHHHHHHHHHHHHHHHHHHHHHHHHHHHHHHHHHHHHHHHHB@34B44332?1BF1F3130/?330344B433?33//<B/0?333?22/////2@22@F20/>//>/FHHF1FH0GH.-.<<.<<0.....0.;.:-:000<00<0000;..-90//000009000.;../;00000;0;B///;99F9..
@M05620:37:000000000-D9766:1:1101:17407:9805 1:N:0:53
GAGGCTGCTTTGGAAGAAACTCATAGATTACTGCAACAGTTCCCCCTGGACCTGGAAAAGTTTCTTGCCTGGCTTACAGAAGCTGAAACAACTGCCAATGGATGCTACCCGTAAGGAAAGGCTCCTAGAAGACTCCAAGGGAGTAAAAGAGCTGATGAAACAATGGCAAGTAAGTCAGGCATTTCCGCTTTAGCACTCTTGTGGATCCAATTGAACAATTCTCAGCATTTGTACTTGTAACTGACAAGCCA
+
BBBCCCFCFFFFGGGGGGGGGGHHHHHHHHHGHHHHHHHHHHHHHGGGHGHHHHHHHHHHGHHHHHHGHHHHHHHHHHHHHHHHHHHHHHHHHHHHHHHHHHHGGHHHHHGFEEHHFHHHHHHHGFFHHFHHHHGEFHHGGHGGHGHGHGHFHHHGHHHHHHEHHHHHHGHHBGGHHGFHHHGHHGGGGGGHHHHHHHHHHFHGHHHHHHHHHHHHHHHHHHHHHHHHHHHFGGGGGGGGGGGGGG9A?EB
@M05620:37:000000000-D9766:1:1101:20952:9814 1:N:0:53
GAGGCTGCTTTGGAAGAAACTCATAAATTAGTGACACAAGATCGGCTGAACATGGCACCGTATTTTGGTTGGCGGCCATAAGCTGGTACCACTTCCACTGCTACAAGATGCTACCCGTACGGACCGGCTCCTCGCCGCCTCCCCGGGCGTACCAGCGCTGCTGCAACCATGGCCAGTAAGTCCGGCATTTCCGCTTTAGCACTCTTGTGGATCCAATTGAACCATTCTCAGCATTTGTACTTGTAACTGAC
+
A?AAAAFAFFFDGBBBCG4BGAFDD5ADDA4BDDDACG2223B22A2223BD53213ABA1113DD501B10B>>//>33B3BFB23B434BF3FB3BBBGFBB?33233B34B2B?EF/<<B//<@DGCGG0C//@-CGGH.<CG?-AD--.0C.;@EF.CFBCFG..CFBF/9CFG0FFF/DDF-@FFFFFFFFFFFFFBF9FFFFFF/BFF;/;FFF/B.AFFF/;B9FBFF9B;;FFFFFF:BFF/9
@M05620:37:000000000-D9766:1:1101:10239:9841 1:N:0:53
AGGGCCAGCTCTCAATCGCACAGGGGACCCAGGGCCTGGCCCCTCCATCCAGAAAACCTATGACCTCACCCGCTACCTGGAGCACCAACTCCGCAGCTTGGCTGGGACCTATGTGAGTATCCAGCGTAGGAATCTGGGAGTTGGGGAGGAGTGAGGAGTTGGGGAAAGACAGTCCTAACCGTGGAGGGTTCTGGTAAATGATGGGGTGAGGAGGGGCTCTTTGGCTCCCACCAGTCCCCCTGTCTGGTCTA
+
>33>AAABBFFFGGGG5AFAEECGFEEEA2FGBEF2AAGGFHGHGGHHEBGGD3ABGGGHHGFHGDFHHHHGG>EEHHHFBFHHFH1?E?GFEFCE/BFGGHHFGGHHGHHHHHHHHHHHHHFGGCCDGGHHHHHFHBFFAGHHGGCDGACGH<DG<EHHHHGGEFHHHHHGGGHHHHGGG.EGACGGA.FGGGCFGGGGGGGGGFFBFFFFFDBBB<FFFF/FF/BEFFFFFFFFFFFFBEFFFFFBFFF
@M05620:37:000000000-D9766:1:1101:11767:9849 1:N:0:53
ACCACACCTTCTACAATGAGCTGCGTGTGGCTCCCGAGGAGCACCCCGTGCTGCTGACCGAGGCCCCCCTGAACCCCAAGGCCAACCGCGAGAAGATGCCCCCGGTGAGTGGCCCGCTACCTCTTCTGGTGGCCGCCTCCCTCCTTCCTGGCCTCCCGGAGCTGCGCCCTTTCTCACTGGTTCTCTCTTCTGCCGTTTTCCGTAGGACTCTCTTCTCTGACCTGAGTCTCCTTTGTAACTCTGCAGGTTCT
+
AAABBAAAFFFFFGGCGGGGGGHHGGGGHGFHHGGG2EE22FAGHGGGEDFF5GHFHHHGFEEEGGGGGGGH3GHGGGGHGGHE/FG?DCFF@/<2?F2?GG/<<A->FF1FFHGDGCGGHGHHDCGCFGG.CGCFF.EEGEGGBBFGFGFGGFGGA.-A-@9BB;DFFAFFFFFFFFFF9BFFFBFFFBFBFF-ADF.BFDF.ADBFBFFBFFFBF///9B9.BB9BFFFFFFE9;/;/:FFFBF..;FB
@M05620:37:000000000-D9766:1:1101:11750:9851 1:N:0:53
ACCACACCTTCTACAATGAGCTGCGTGTGGCTCCCGAGGAGCACCCCGTGCTGCTGACCGAGGCCCCCCTGAACCCCAAGGCCAACCGCGAGAAGATGACCCAGGTGAGTGGCCCGCTACCTCTTCTGGTGGCCGCCTCCCTCCTTCCTGGCCTCCCGGAGCTGCGCCCTTTCTCACTGGTTCTCTCTTCTGCCGTTTTCCGTAGGACTCTCTTCTCTGACCTGAGTCTCCTTTGGAACTCTGCAGGTTCT
+
CCCCCCCCFFFFGGGGGGGGGGHHGGGBFGHHHGGGGGGGGHHHHGGGGGGGGHHHHHHGGGGGGGGGGGGHHHHGGGGHGHHHHGGGGGDGGGHHHHHHHHHHGHHHHHHGGHHGGGGGHHHHHHHHGHHGHHGGGGGHGHHGHGGGGGGGGGGGGGFBFGGGGGFFFFFFFFFFFFFFFFFFFFFFFFFFFFFFFFFFFFFFFFFFFFFFFFFFFFFFFFFF/BFFFFFFFFFFFFFFFFFFFFFFFFF
@M05620:37:000000000-D9766:1:1101:15571:9856 1:N:0:53
GAGGCTGCTTTGGAAGAAACTCATAGATTACTGCAACAGTTCCCCCTGGACCTGGAAAAGTTTCTTGCCTGGCTTACAGAAGCTGAAACAACTGCCAATGCTACAGGATGCTACCCGTAAGGAAAGGCTCCTAGAAGACTCCAAGGGAGTAAAAGAGCTGATGAAACAATGGCAAGTAAGTCAGGCATTTCCGCTTTAGCACTCTTGTGGATCCAATTGAACAATTCTCAGCATTTGTACTTGTAACTGAC
+
A>AAAAFBFFFFGGGGGGGGEFBGGHFGB545DGDGFGCAFGHHHG2CGFEGFFHFFACFFEHHGHHHHHHHHHHHHHHHHHHHHHHHHGHHHHHHHEHHHG4GHGFHGHHHGHHHGEEEGGGHHHGHHHGHHHHFHCFHHHHGHGGHGGHHHHHGHHHHHHHGHHHHHGHFHHHFFGHHHHFGHHGHHHHHGGGGGHHHHGHHHHHGGEHGHHHHHHEHHHHHHHHHHHGGGGGG0FFGGGGGGGGGGGF
@M05620:37:000000000-D9766:1:1101:3468:9866 1:N:0:53
GAGGCTGCTTTGGAAGAAACTCATAGATTACTGCAAAAGTTCCCCCTGGACCTGGACAAGTTTCTTGCCTGGCTTACAGAAGCTGAAACAACTGCCAATGGCTGCTACCCTTAAGGAAAGGCTCCTAAAAGAATCCAAGGGAGTAAAAGAGCTGATGAAACAATGGCAAGGAAGTCAGACATTTCCGCTTTAGCACTCTTGTGGATCCAATTGAACAATTCTCAGCATTTGTACTTTTAACTGACAAGCCA
+
AABBAAFAFFFFFFGGGFGGG4D5DD5DDFBGFFGHBEGFGGHGHGEFE2BFGAA22B1F5FFHDA5BBBBAB213BBFGFHFGCB3DB3BGHHHH3CFGH2B??BFGHH3BFG4BG3GGGG3BFG343B3?0BBBFGFGDGGCCHFD?F22BFFB>DFD@CA2@@FH<//0??????1?F1DBDFC<.CFD1D=G0<<D0=CDGHBG<C00:CBGHHGH;;GH0;;C<=G0;BCF99B:;;009C0.;;/
@M05620:37:000000000-D9766:1:1101:11932:9874 1:N:0:53
AGTGCCAGCTCTCAATCGCACAGGGGACCCAGGGCCTGGCCCCTCCATCCAGAAAACCTATGACCTCACCCGCTACCTGGAGCACCAACGCCGCAGCTTGGCTGGGACCTATGTGAGTATCCAGCGTAGGAATCTGGGAGTTGGGGAGGAGTGAGGAGTTGGGGAAAGACAGTCCTAACCGTGGAGGGTTGTGGTAAATGATGAGGTGAGGAGGGGCTCTTTGGCTCCCACTAGTCCCCCTGGCTGGTCTA
+
3>>AADFFBFCFGFGGG2FEEEAAAAEGGGFHGDGGFABFGHG1EGFHGHBFGFBF3EEFG3AFFGB3FGCEGGCGHBG1BFH1BFGHGG/>EE//EB33?B1/?EFHGC1<12@2>@F1@F21GC<<CG1F1<11<<C.<01>A-.--<./.0<G::;/0:;CE?GH/FGFG0F000/.-.;-:.A?GG-;DF9///;B/FF/;//9/../..@9;BAFBFFB/;/:AFF.9;///;AD9E....99;;/
@M05620:37:000000000-D9766:1:1101:15780:9876 1:N:0:53
GAGGCTGCTTTGGAAGAAACTCATAGATTACTGCAACAGTTCCCCCTGGACCTGGAAAAGTTTCTTGCCTGGCTTACAGAAGCTGAAACAACTGCCAATGGATGCTACCCGTAAGGAAAGGCTCCTAGAAGACTCCAAGGGAGTAAAAGAGCTGATGAAACAATGGCAAGTAAGTCAGGCATTTCCGCTTTAGCACTCTTGTGGATCCAATTGAACAATTCTCAGCATTTGTACTTGTAACTGACAAGCCA
+
ABABBAFBFFFFGGGGFGGFGFHFHHHHHHHHHHHHHHHFGHHHHGGGFFHGHHHFHHHGBGHHHHHHHHHHHHGHHHHHHHHHHHHHHHHHHGHHHHHHHHB3FHHBGGF>EEC3EHHEHHHFFH3GHH?GGGHHBGH/ACDGB?GF?CFEHCF<DFFHHGEHHEGGHGHGGHFGHHE0FHBDFGGDGGEH0GFB<G00DGHDHBGGCGFGHGHHHBGB;GGHHGHCGHHFFFGG0FFBFF0:BFF.C?/
@M05620:37:000000000-D9766:1:1101:9166:9886 1:N:0:53
AGGGCCAGCTCTCAATCGCACAGGGGACCCAGGGCCTGGCCCCTCCATCCAGAAAACCTATGACCTCACCCGCTACCTGGAGCACCAACTCCGCAGCTTGGCTGGGACCTATGTGAGTATCCAGCGTAGGAATCTGGGAGTTGGGGAGGAGTGAGGAGTTGGGGCAAGACCGTCCTAACCGTGGAGGGTTCTGGTAAATGATGGGGTGAGGAGGGGCTCTTTGGCTCCCACCAGTCCCCCTGTCTGGTCTA
+
>11>A>1AAFFFD1B3BAFGAEG0FEAE00FHGGGA/AAB0FE/BE0FA0BA101BFE0FGG2GGHFGHHHGGG?EHGGEGHHECG>GFFGHGA?E>0<BEGHFCGHH/CFHHHF2DG2>2BFGHG<E/?@>1FG110?F/?1GG-.>-<.=.=<G0<<CGHC-.-:./;/-;;EGG0FGGG.;..;A;AFGGGCFBBF/BFFFEFF@EFF/AB-@@?FFFFFFFFFFFFFFEFBFFFEF@AFFFF/;9FB
@M05620:37:000000000-D9766:1:1101:9847:9894 1:N:0:53
GAGGCTGCTTTGGAAGAAACTCATAGATTAGTGAAACAGGATCGGATGACCCTGGATAAGTTTTTTGGTTAGCTTAAAGAAGCTGGAACAACTTCCCCTGCTCCAAGAAACTAACCGTAAGGAAAGGCTCCTAGAAGACTCCAAGGGAGTAAAAGAGCTGATGAAACAATGGCAAGTAAGTCAGGCATTTCCGCTTTAGCACTCTTGTGGATCCAATTGAACCATTCTCAGCATTTGTACTTGTACCTGAC
+
A3AA>AFBFFFDGBBGFGGFG4FDF5DD6B4DD6DDDG2223B22B2A33B2B22B5D3BF5A51A001B5BFFGBD@DFG3BGB21B@BBBG3BF2BGG?B3@F33B33B3BBBFE?GGHFFF3F0?BGFHH32BF22BB2FC<FGHGDFHDDGCBGHG<GFHGD?0?1<CCGHG1FGFFDFGFHHGGHF0CDD<<=GH0CCCCGHGHGH0CG00;<0BFG..CFGFGFGGGFGGBFBFFFGGG0CFGGG
@M05620:37:000000000-D9766:1:1101:10640:9901 1:N:0:53
AGTGCCAGCTCTCAATCGCACAGGGGACCCAGGGCCTGGCCCCTCCATCCAGAAAACCTATGACCTCACCCGCTACCTGGAGCACCAACTCCGCAGCTTGGCTGGGACCTATGTGAGTATCCAGCGTAGGAATCTGGGAGTTGGGGAGGAGTGAGGAGTTGGGGAAAGACAGTCCTAACCGTGGAGGGTTCTGGTAAATGATGGGGTGAGGAGGGGCTCTTTGGCTCCCACCAGTCCCCCTGTCTGGTCTA
+
AA>>AFFFBFFFGGGGGGFGGGHGGGCFGGHHGGGGFGHHHHGGGGHGHHHHHHHHHGHFHHFHHHHHHHHGGGGGHHHHBGHHHHHHGHHHGGGGGGHHGHHGEGFGGHEHFHHFHHHHHHHHHGGGG?2GGHHHHHHGGHGGGGGGGDDHH0DGCEHHFHGGEFGF/CCGHHHGFHHHGDGGDEGGFGGGGGFBFFGGGGGFGGFFFFFFFFFFFFFFFFFEB/FFFFFFFFFFFFFFFFFFFFFFFF/
@M05620:37:000000000-D9766:1:1101:9857:9909 1:N:0:53
GAGGCTGCTTTGGAAGAAACTCATAGATTACTGCAACAGTTCCCCCTGGACCTGGACAAGTTTCTTGCCTGGCTTACAGAAGCTGAAACAACTGCCAATGGTCCAGGATTCTACCCGGAAGGAAACGCACCTATAAGACTCCAAGGGAGCAAAAGAGCTGAGGAAACAAAGACAAGTAAGCCAGGCAGTTCCGCTTAAGCACTCTTGTGGATCCAATTGAACAATTCTCAGCAATTTTACTTGTAACTGAC
+
A3ABAAFABDFDGBBGGGFGGGHHHGHHHHFGFG4GBGEEGDDBBEAFAGBFGGAB231FFHFGHHH5BB3BBGHBBBBGHHFGGBBGBFFHHHHGHHHH3B4GG33?33B@B4BB1//>>>03F3/>/>/B??BD?B2322?B2??F?//2@@2/0?<?10?<??F0.0000<0><>=1<1/<..../==0.<:..;00:/:;0;:;<.0099;B000;0;;:000;909B0;;;0;C0909F0;C0;;;
@M05620:37:000000000-D9766:1:1101:22503:9914 1:N:0:53
GAGGCTGCTTTGGAAGAAACTCATAGATTACTGCAACAGTTCCCCCTGGACATGGAAAAGTTTCTTGCCTGGCTTACAGAAGCTGAAACAACTGCCAATGCTACAGGATGCTACCCGTAAGGAAAGGCTCCTAGAAGACTCCAAGGGAGTAACAGAGCTGATGAAACAATGGCAAGTAAGTCAGGCATTTCCGCTTTAGCACTCTTGTGGATCCAATTGAACAATTCTCAGCATTTGTACTTGTAACTGAC
+
BBCCCBFCFFFFGGGGGGGGGGHHH5AGHH4DG5AFEFA55BF32BAF22B3FHHHFA2BB5DFFHEAAG3FGHH3FGHHHHHHH3BGGFHHHFHG33BGGGFHB3FHGEHBGGGHGAEEGGHF3BFGHHGH3G33D3BFGH2?GGC/CF2F2FG2CFGG2>F2DGH0FGHEHHHGGHHHHHHHHHHHHHHHGGGGGHHHHHHHHDGGHEBHHH0:GHHHHHBHHHH;GFHGGGGGFBFFGFFGGFGGGGG
@M05620:37:000000000-D9766:1:1101:3456:9926 1:N:0:53
GAGGCTGCTTTGGAAGAAACTCATAGATTACTGCAACAGTTCCCCCTGGACCTGGAAAAGTTTCTTGCCTGGCTTACAGAAGCTGAAACAACTGCCAATGGATGCTACCCGTAAGGAAAGGCTCCTAGCCGACTCCAAGGGAGTAAAAGAGCTGATGAAACAATGGCCAGTCAGTCAGGCATTTCCGCTTTAGCACTCTTGTGGATCCACTTGAACAATTCTCAGCCTTTGTACTTGTAACTGACAAGCCA
+
A3ABBAFAFFFFGGGGGGGGCGFGHHHFHFFHHFHHFFGDDFFHHGEFEGHABFGHFGHHGFHHFDGGHHHHHFBGHHHHHHHEGDFHHGHEFGFHHGGGGGHHBFHHH1EE/?GG3FGHAHHHGHGH33?EFCGHC22FG/EC22@DGAGFHHFHHGGDGFAGHHH0FF<F1<FHHHGHGHHGHHG<CEG0=GFHHHHGHCHG:0CHH/;GG00C;/;GGGFFFG//;0;CFFFFG;C0FFGGGCBFGGF
@M05620:37:000000000-D9766:1:1101:14120:9927 1:N:0:53
AGTGCCAGCTCTCAATCGCACAGGGGACCCAGGGCCTGGCCCCTCCATCCAGAAAACCTATGACCTCACCCGCTACCTGGAGCACCAACTCCGCAGCTTGGCTGGGACCTATGTGAGTATCCAGCGTAGGAATCTGGGAGTTGGGGAGGAGTGAGGAGTTGGGGAAAGACAGTCCTAACCGTGGAGGGTTCTGGTAAATGATGGGGTGAGGAGGGGCTCTTTGGCTCCCACCAGTCCCCCTGTCTGGTCTA
+
ABAABFFF@FFFGGGGGGGGGGHHGGGGGGFHGEFGGGHHHHGGGGHHHHHHHGFHHGFHHHHHHHHHHGHGGFGGHHHHHHHHHHHHGHHHGGGGGHHHGHFGFGHHGHHHHHHHGHHHHHHHHGGGGGHHGHHFHGGGDGHGGGEFGGFGFHEHFGHHHHGGGGHHHHGHHHHHHHHHGGGFAEGFEFGGGGFGGGGGGGGGGGFFFFFFFFFFFFFFFFFFFFFFFFFDFFFFFFFFFFFFFFFFFF/
@M05620:37:000000000-D9766:1:1101:5718:9933 1:N:0:53
AGTGCCAGCTCTCAATCGCACAGGGGACCCAGGGCCTGGCCCCTCCATCCAGAAAACCTATGACCTCACCCGCTACCTGGAGCACCAACTCCGCAGCTTGGCTGGGACCTATGTGAGTATCCAGCGTAGGAATCTGGGAGTTGGGGAGGAGTGAGGAGTTGGGGAAAGACAGTCCTAACCGTGGAGGGTTCTGGTAAATGATGGGGTGAGGAGGGGCTCTTTGGCTCCCACCAGTCCCCCTGTCTGGTCTA
+
AAAAAFBCAFFFGGGGGFF2AABGBEGEEGGHFEEGFFHHGHGHGGBFGHGGFBGHHGHFHHHHHHHFHHHGGE?EGHHGCFFFFHHHGGHHFEGEEGGHGHC?EGHHGHHHHHFHHFGHHHHGHC?EFDHHHHHHHGGGCGHGGGFGGGGHHHHHGDGCHBCGGGFHHHHHGFHHGHHHGEEFGGGG;:FFFG;FGGGGGFGFEGFFFFFFFFAFF@FFFFFFBFFFFFFFFFFFFFFFFEFFFFFFBFF
@M05620:37:000000000-D9766:1:1101:22803:9943 1:N:0:53
GAGGCTGCTTTGGAAGAAACTCATAGATTACTGCAACAGTTCCCCCTGGACCTGGAAAAGTTTCTTGCCTGGCTTACAGAAGCTGAAACAACTGCCAATTACACCAGATACTCCCCGTACAGCACGCCTCCTCACCCAATCCAACAACGTCCACCAGCTGCACCAACAATGGACAGGACATGCAGAAAATACGCTTTAACAATCCTGTGGATCCCCATGAACCATTCTCAGCATCTGTAGTCGTATCTGAC
+
BBBCCCFCFFFFGGGGGGGGGGHHHHGHHHHHHHHHGHGFGHHHHGGGHGHHHHHHHFHHGHHHHHHHHHHHHHHHHHHHHHHHHHHHHHGHHHHHHH33B433B1B1@44B@FGE/>///B3BB///B/?BG3?B0??GF2BF2//////??20?0?F<10100/?>G<FFCFG..0<0<0<00=///0<0.<CEE;0:0:0;/:0:0/<0C/;A/:;0;F;C0;9FF00:0=090;0090;C./9000;
@M05620:37:000000000-D9766:1:1101:27130:9948 1:N:0:53
AGTGCCAGCTCTCAATCGCACAGGGGACCCAGGGCCTGGCCCCTCCATCCAGAAAACCTATGACCTCACCCGCTACCTGGAGCACCAACTCCGCAGCTTGGCTGGGACCTATGTGAGTATCCAGCGTAGGAATCTGGGAGTTGGGGAGGAGTGAGGAGTTGGGGAAAGACAGTCCTAACCGTGGAGGGTTCTGGTAAATGATGGGGTGAGGAGGGGCTCTTTGGCTCCCACCAGTCCCCCTGTCTGGTCTA
+
AA>>AFF@AFFFGFGGGGACEEFGFEGEGGHFFE0AAFHHHHGHGGHHHHHFGGHHHGHHHHHHHHHHHHHGGEEGHHHHGGHHHHFHFH1F?EEEEHGFGHFEEFHHGGHHHGFHHBGHHHHHHGFE/CFGHHHHHHHGGFHHGGGGGCEGHBGHHGFFHFGGGGHHHECGHHGHHHHHGGGGGGGG;FFBFGFGGGGGGGGBEBB@FFAFFB;@@@FFEFFFFFFFFFFFFFFFFFFF@FBFFFFFFFF
@M05620:37:000000000-D9766:1:1101:17589:9967 1:N:0:53
GAGGCTGCTTTGGAAGAAACTCATAGATTACTGCAACAGTTCCCCCTGGACCTGGAAAAGTTTCTTGCCTGGCTTACAGAAGCTGAAACAACTGCCAATGCTACAGGATGCTACCCGTAAGGAAAGGCTCCTAGAAGACTCCAAGGGAGTAAAAGAGCTGATGAAACAATGGCAAGTAAGTCAGGCATTTCCGCTTTAGCACTCTTGTGGATCCAATTGAACAATTCTCAGCATTTGTACTTGTAACTGAC
+
AAAAA4BAFFFFBGGF4FGGGGGHHGFHHFGFHH4BBBFADGHHHGEGFBGGHFHHHDFFFHHHDFFHHHHHHHG3GHHHHHHHFHHHHFHHGHHHGBGHHHHHDHHFHHHHHHHHGGGGGHHHFHGHHHGHFH33G3FGHHEBGGGGGGBF2FGEHHHHFHH2GHHCHFGGHFHGFHHHHHHHHHHHHHHHGGGGGHHHHHHHHHHHHGHHHHHHGHHHHHBHHHHHHHGFBFGGFFGGGGGGGGGGGGF
@M05620:37:000000000-D9766:1:1101:27079:9982 1:N:0:53
GAGGCTGCTTTGGAAGAAAACTCATAGATTACTGCAACAGTTCCCCCTGGACCTGGAAAAGTTTCTTGCCTGGCTTACAGAAGCTGAAACAACTGCCAATGCTACAGGATGCTACCCGTAAGGAAAGGCTCCTAGAAGACTCCAAGGGAGTAAAAGAGCTGATGAAACAATGGCAAGTAAGTCAGGCATTTCCGCTTTAGCACTCTTGTGGATCCAATTGAACAATTCTCAGCATTTGTACTTGTAACTGA
+
>>AAA>CAFFFFGGGCAGCFGCGFHHHHHHGHHHHDGFHGDGHGHHGEFGHGGHHHHHBGGGHHHHFGHHGGHGFHHHHHHEHH3GEHHFBB?BFFHFFHHHHHHHHHHHHHGHHHHGGGGHHFHFHHHHHGHHHHFHHGHHHH1FFGCFGHGHHHGGHHHFHHHHHGHHFHHGHGGFHFHGHFGFHEHHHHGDGFAEDGHHGHHGGH=GGHHHHHFHHHFHHHHHHGHGGGGGGGGFFCFFGGGGGGGGB
@M05620:37:000000000-D9766:1:1101:20494:10019 1:N:0:53
GAGGCTGCTTTGGAAGAAACTCATAGATTACTGCAACAGTTCCCCCTGGACCTGGAAAAGTTTCTTGCCTGGCTTACAGAAGCTGAAACAACTGCCAATGGTTGCTACCCGTAAGGAAAGGCTAATAGAAGACTAAAAGGGAGAAAAAGAGATGATGAAAAAATGGCAAGTAAGTCAGACATATCCGCTTTAGCACTCTTGTGGATCCAATTGAAAAATTCTAATCATTTGTACTTGTAACTGACAAGCCA
+
A?AA>AFAFFD@G4AB4FBFGGHHHGHFGFGFHF4FFGGGHFDGGGEAAEBFGGFBA32B3FGDGHFBBFHHHHHBBBGGHFFGGBDGFF?BGHHFFHHHF4311BB@GF1?>E?BFBG?F/B334FBB??B3B3?FFB/?C//BFBG<F0@1@F22FDG1@D0?1FFGF?GGB>1FG1>>=1>>1.<<<CF<DDHHHHG00<.;:GGGF0GBCC;;CHC0<0<0;B00;;;FFGGBFEFGFFFGFF.CA/
@M05620:37:000000000-D9766:1:1101:17765:10026 1:N:0:53
AGTGCCAGCTCTCAATCGCACAGGGGACCCAGGGCCTGGCCCCTCCATCCAGAAAACCTATGACCTCACCCGCTACCTGGAGCACCAACTCCGCAGCTTGGCTGGGACCTATGTGAGTATCCAGCGTAGGAATCTGGGAGTTGGGGAGGAGTGAGGAGTTGGGGAAAGACAGTCCTAACCGTGGAGGGTTCTGGTAAATGATGGGGTGAGGAGGGGCTCTTTGGCTCCCACCAGTCCCCCTGTCTGGTCTA
+
ABAAAFFFCFFFGGGGGGGFGGHGGGGGGGHHEEGGGGHHHHGHGGHHHHHHHHHHHGHHGGHHHHHHHHHGGEFGHHHHFGHHHHHEFHHHEGGGGHGHGHHGGGHHGHHHHHHHHHHHHHHHGGGGGGHHHHHHHHHGGHHHGGFGGGGGHHHHHGHHHHGGGGHHHHHHHHHHHHHHGGGGGGGGEGGGGGGGGGGGGGGGGGFFFFFFFFFFFFFFFFFFFFFFFFFFFFFFFFFFFFFFFFFFFFF
@M05620:37:000000000-D9766:1:1101:26707:10034 1:N:0:53
AGTGCCAGCTCTCCATCGCACAGGGGACCCAGGGCCTGGCCCCTCCATCCAGAAAACCTATGACCTCACCCGCTACCTGGCGCACCCCCTCCGCAGCTTGGCTGGGACCTATGTGAGTATCCAGCGTAGGAATCTGGGAGTTGGGGAGGAGTGCGGAGTTGGGGAAAGACAGTCCTAACCGTGGAGGGTTCTGGTAAATGATGGGGTGAGGAGGGGCTCTTTGGCTCCCACCAGTCCCCCTGTCTGGTCTA
+
>>>3>BFCAFFFG4GGBAE2E?GDG22AABBFAAEB2BGHCGEFGGHHHGHHBGG2BFHFFGDHHDFHHGHEE>>EHHBF1>EEGGE/>EE/?ECE>FBFDHHGGGHHGHHHHGHDGFHHHHHHHGE/CGFDGHHGHG0>EGHHGG.<D.<CG0AD-A.;CGGGE.;F/F9BFGBFFGGGG?EB.EGB9AFFFFFFFFFFFFFFFFFBFFFFFFB?BBAFFFFEFFFEFFFFFFFFFFFFBFFFFFFFFFB
@M05620:37:000000000-D9766:1:1101:18264:10037 1:N:0:53
AGTGCCAGCTCTCAATCGCACAGGGGACCCAGGGCCTGGCCCCTCCATCCAGAAAACCTATGACCTCACCCGCTACCTGGAGCACCAACTCCGCAGCTTGGCTGGGACCTATGTTGAGTATCCAGCGTAGGAATCTGGGCGTTGGGGCGGAGTGAGGCGTTGGGGAACGACAGTCCTAACCGTGGAGGGTTCTGGTAAATGATGGGGTGAGGAGGGGCTCTTTGGCTCCCACCAGTCCCCCTGTCTGGTCT
+
BCABBFFFCFFFGGGGGGGGGGHGGGGGGGHHGGGGGGHHHHGHGGHHHGHHHHHHHGHHHHHHHHHHHHHGGEEFHHHHFGHHHHHHGHHHGGGGGHGHGHHGGGHHGHHHHHHH3GHFHHHFGHGGAFGH2FHHHHF/>CDGHGC.=E-;CF0;F.AEGGGGGGG.;9@9BFFFFFFFFFBEF.EFFAFFFFFFFFFFFFFFFFFFFEFFBDFDDFBFFFFFFFFFFFFFFFFFFFFFFFFFFFFFFFF
@M05620:37:000000000-D9766:1:1101:22153:10047 1:N:0:53
AGTGCCAGCTCTCAATCGCACAGGGGACCCAGGGCCTGGCCCCTCCATCCAGAAAACCTATGACCTCACCCGCTACCTGGAGCACCAACTACGCAGCTTGGCTGGGACCTATGTGAGTATCCAGCGTAGGAATCTGGGAGTTGGGGAGGAGTGCGGAGTTGGGGAAAGACAGTCCTAACCGTGGCGGGTTCTGGTAAATGATGGGGTGAGGAGGGGCTCTTTGGCTCCCTCCAGTCCCCCTGTCTGGTCTA
+
>>>1>FF1>FFFG1GGGGAFEGHGGE?0AE00A0BA/BGH0GG/EEG1GEFH1FFFHFC1FGDGHHHFGCCEE>/>GFGHFHHHHH0?EG1BEGG/>GGGCEEGAGHHG01FF222B1B12BFG0>CCC/1>CGH11???EGHC@@FC?.>F.0<---</;/:-:..CBHFBCFF0;FGF@BEG-9?=@FFFFBB9FFFFFFFFF?A>AFFBBF--@-;FBFFBFFF-;--;F/B/BFFF@-BFB///;F;
@M05620:37:000000000-D9766:1:1101:20010:10068 1:N:0:53
GAGGCTGCTTTGGAAGAAACTCATAGATTACTGCAACAGTTCCCCCTGGACCTGGAAAAGTTTCTTGCCTGGCTTACAGAAGCTGAAACAACTGCCAATGCTACCAGATGCTCACCGTAAAGAAAAGCTCCTCACAACCTCCCAAGGCGTCAAAACGCTGCAGCAACCATGGCAAGTAAGTCCGGCCATTCCGCTTTAGCAATCTTGTGGATCCCATTGAAACATTCTCAGCATTTGTACTTGTAAATGAC
+
BBBBBBFBFFFFGGGGGGGGGGHHHHHHHHHHHHHHHHHFGHHHHGGGHHHHHHHHHHHHFHHHHHHHHHHHHHHHHHHHHHHHHHHHHHHHHHHHHHH3GE43F3B?3BBF34BGE1?E/BBFG2BB?BGG23?B3?/BBGFG2??//?<?EG2@/BEFE0???GC0F1>FC0>FFGH1>>1.<<<-<==DGEGGGH0CG0:CCGHHGGBFGFGG0;;;FFGGFGGGGG9C90=F0;B9FGGGGFFB99B
@M05620:37:000000000-D9766:1:1101:8439:10091 1:N:0:53
GAGGCTGCTTTGGAAGAAACTCATAGATTACTGCAACAGTTCCCCCTGGACCTGGAAAAGTTTCTTGCCTGGCTTACAGAAGCTGAAACAACTGCCAATGCTCCAGGATGCTACCCGTAAGGAAAGGCTCCTAGAAGACTCCAAGGGAGTAAAAGAGCTGATGAAACAATGGCAAGTAAGTCAGGCATTTCCGCTTTAGCACTCTTGTGGATCCAATTGAACAATTCTCAGCATTTTTACTTGTAACTGAC
+
A?ABAAFBFFFFGBGGGGFGGGHHHGGHHHGHHHCFFHHHHFFGHGGFEFFGHHFFB3CGBFHHHHGFBGFGGHHBBFGGHHFGHBBGFGEHHHHHGHGHBB3FG@31BBGHBBBBE?E?GFGHH?BFBFFHF4BGGHBF?FBG?FFHB?2FHHGA@FFFF@@FFFFGG=?FCCFF??G<1=1>CGC<>=GFAFECEDG0DDGHDGGGCCC0<:GG:;0;:;<GCC0;00B0C;;=0;EBBFFGGFGFFFB
@M05620:37:000000000-D9766:1:1101:21247:10092 1:N:0:53
GCGGCTGCTTTGGAAGCAACTCATAGATTCCTGCCCCAGTTCCCCCTGTCCCTGGAACCGTTTCTTGCCTGGCTTACAGAAGCTGAAACCACTGCCACTGGATGCTACCCGTCAGGAAAGGCTCCTAGAAGACTCCCCGGGAGTCCACGAGCTGATGCAACCCTGGCAAGTACGTCAGGCCTTTCCGCTTTAGCACTCTTGTGGATCCAATTGACCACTTCTCAGCATTTGTACTTGTAACTGACAAGCCA
+
>>1>A1>>CF@B1BF111BFAF1F3DFHHBFGHHA0B0BBDDFHHGAF11BBFF/FGA/AAEGHDGBFHHHHGHF1FGH1FGH1@1BFH0?BFBFG11BFHGHHHGHHHHGG//?F>>GHGHHHGH1FFFGHHHHH/<@CG/BEC1G1CCCGGH1FG11>G0.FGHH/CGHD0<GHGGGH.CGHHHGGGGGHHHGGGGGGGGGGGGGGGBFGGB0C/.CFGGGGFGBFGGFFFFFFFFFFFFFFFF/;EF-
@M05620:37:000000000-D9766:1:1101:20749:10097 1:N:0:53
AGTGCCAGCTCTCATCGCACAGGGGACCCAGGGCCTGGCCCCTCCATCCAGAAAACCTCTGACCTCACCCGCTACCTGGAGCACCGACTCCGCAGCTTGGCTGGGACCTATGTGAGTATCCAGCGTAGGAATCTGGGCGTTGGGGCGGAGTGCGGCGTTGGGGAAAGCCAGTCCTAACCGTGGAGGGTTCTGGTAAATGATGGGGTGAGGAGGGGCTCTTTGGCTCCCACCAGTCCCCCTGTCTGGTCTAT
+
A1>AAFFCAFBFGGGFGEFGGE0B0AEAEA0EFEFFEFFHHFHGGBF1B1BBFGBGFG01BEGHDGCGHFGGCCEFGFGBBGHHH>/E>E1?EEGGBEHGHG///<FCG1GG2F2F>DG@G2FHB//>E1FGGHHHG/<-<><<@.-AAAEF0;??A-;--@?-AEF/;99FFFFFFFF=;E?-AB@9-AFFF/9/:FFFFFFA--;-FFFF?;9@?FFFFF/FFFE-B9BEFBF/BEF>A;BFFFFBFFF
@M05620:37:000000000-D9766:1:1101:20730:10106 1:N:0:53
AGTGCCAGCTCTCATCGCACAGGGGACCCCGGGCCTGGCCCCTCCATCCCGAAAACCTCTGACCTCACCCGCTACCTGGAGCACCGACTCCGCAGCTTGGCTGGGACCTATGTGAGTATCCAGCGTAGGTATCTGGGCGTTGGGGCGGTGTGAGGAGTTGGGGAAAGACAGTCCTAACCGTGGAGGGTTCTGGCAAATGATGGGGTGAGGAGGGGCTCTTTGGCTCCCACCAGTCCCCCTGTCTCGTCTAT
+
?A>AAFFFAFFFGGGFBEFEEFEFE2EEE2AAEGGFEFCFCE1EEHDFC1AEEE?H?E3FGFFGBF3GHEFE/@>G33FBFFECECGG/EGEECBDBBFGHH///00<<CGG?11F?1?GH11C?<.-.1<1=1GGH.ADC?<?D.A--;..;9.0.9:0CB-.;.99F/9/;::/B..-9.;..9-..;:///9/.;FBB//;A.9.A.F..----9//9/9/B/.9;F..AFF/BAA;.;/9//;9.;/
@M05620:37:000000000-D9766:1:1101:4056:10116 1:N:0:53
GAGGCTGCTTTGGAAGAAACTCATAGATTACTGCAACAGTTCCCCCTGGACCTGGAAAAGTTTCTTGCCTGGCTTACAGAAGCTGAAACAACTGCCAATGCTACAGGATGCTACCCGTAAGGAAAGGCTCCTAGAAGACTCCAAGGGAGTAAAAGAGCTGATGAAACAATGGCAAGTAAGTCAGGCATTTCCGCTTTAGCACTCTTGTGGATCCAATTGAACAATTCTCAGCATTTGTACTTGTAACTGAC
+
AAAAAAFAFFFFFGGFFGGCGCFDFHFHHHHHFHHGHHHBFHGHHGGGHFHGHGH2GHHHFHHHHEFGHHH1GEGHHHHHHHHHHHHBHCGEBFGHGGHHHG4BGHCGHHHHHGHHGGGGHHHHGHFHHHGHHFBHHFHHHHHHHGGHGGHHHHHGHHHHEHHHHHHGHGHHHHHGGHHHHHHHHHHHHHHHGGGGGHHHHHHHHHHHHGHHHHGHHHHHHHHHHHHHHHGGGGBF0CFGGGGGGGGGGGF
@M05620:37:000000000-D9766:1:1101:21250:10117 1:N:0:53
GAGGCTGCTTTGGACGAAACTCATAGATTACTGCAACAGTTCCCCCTGGACCTGGAAAAGTTTCTTGCCTGGCTTACAGAAGCTGAAACAACTGCCAATGTATGCTACCCGTAAGCACAGGCTCCTACAACACTCAAAGGGAGTAAAAGAGATGATGAAACAATGGCAAGTAAGTCAGGCATTTCCGCTTTAGCACACTTGTGGATCCAATTGAACAATTATCAGCATCTGTACTTGTAACTGACAAGCCC
+
>1AA>>C>@BB1BB1AAEAEGGHHHFGFFGBAFD1BBG01BDA1BEAA/BBBGGAF110BBDFDDGFBBB1BFGG1BBBDGF1FF11FBB/FHFFECHBF22@BB@BB>B/?/>01100B//00<1B1<B1?<B00<<D0</?<B@2D1?00@11@2>@F1<?111<0?/1<1D1=110<>1>1>1.<<..000=D/</==<0.<00:00000;:;0;0;<0;:0:;C0;B0;;BF09;00;00/;;;;..
@M05620:37:000000000-D9766:1:1101:9162:10138 1:N:0:53
AGTGCCAGCTCTCAATCGCACAGGGGACCCAGGGCCTGGCCCCTCCATCCAGAAAACCTATGACCTCACCCGCTACCTGGAGCACCAACTCCGCAGCTTGGCTGGGACCTATGTGAGTATCCAGCGTAGGAATCTGGGAGTTGGGGAGGAGTGAGGAGTTGGGGAAAGCCAGTCCTAACCGTGGAGGGTTCTGGTAAATGATGGGGTGAGGAGGGGCTCTTTGGCTCCCACCAGTTCCCCTGTCTGGTCTA
+
A?>>ADFFBFFFFFGGGFGGEEHDFGGG2AGH2EG?2AGF2FEGGGHHFFHG3F3FGEBGGG5GGFGHHHHGE>/EHEFGFGHFFGF1EFHHGGG@>BGHGFGFGGFHGHBFF3GHBGHFHH3FHGGGFGGFHHHEHG0?CCBBDGGGG.>GHFFGHGHFGFGG..CA/:C.CHHHG:GGGGGG.;CDEGFGFGBC0FGGEGGGGBDCFF?/A?99;FFFFFFFFFFEFFFD.AFFFFFFFFFFFFFFFF9
@M05620:37:000000000-D9766:1:1101:6704:10139 1:N:0:53
AGTGCCAGCTCTCAATCGCACAGGGGACCCAGGGCCTGGCCCCTCCATCCAGAAAACCTATGACCTCACCCGCTACCTGGAGCACCAACTCCGCAGCTTGGCTGGGACCTATGTGAGTATCCAGCGTAGGAATCTGGGAGTTGGGGAGGAGTGAGGAGTTGGGGAAAGACAGTCCTAACCGTGGAGGGTTCTGGTAAATGATGGGGTGAGGAGGGGCTCTTTGGCTCCCACCAGTCCCCCTGTCTGGTCTA
+
AB>>AFFFBFFFGGGGGGGCEEHGGGGGGGHE2EEDFGHHHHGHGGFGHFFFHFHHHGHHHHHHHFHGHHHEE>EGHHHHGBB?FHH1E3FHEEEEGHHHGHHGGGHHGHHHHHHHHHHHHHFFHG?ECDHHHHHHGHGFFHHHGGFCDDEFGHHGHGHHHGGGGGGHHHHHGHHHGGHGGEEBAFGGAAFGFGCFGGGFGFFGGGFBEFFFFFBBBBFFFFFFFFFFFFFFFFFFFFFFBFFFFFEFBFB
@M05620:37:000000000-D9766:1:1101:3440:10161 1:N:0:53
AGTGCCAGCTCTCAATCGCACAGGGGACCCAGGGCCTGGCCCCTCCATCCAGAAAACCTATGACCTCACCCGCTACCTGGAGCACCAACTCCGCAGCTTGGCTGGGACCTATGTGAGTATCCAGCGTAGGAATCTGGGAGTTGGGGAGGAGTGAGGAGTTGGGGAAAGACAGTCCTAACCGTGGAGGGTTCTGGTAAATGATGGGGTGAGGAGGGGCTCTTTGGCTCCCACCAGTCCCCCTGTCTGGTCTA
+
AA>AAFFFBFFFGGGGGGGEEEGGGGFGGEHHFGGGFEHFGHGHGGHHHAHHGHFCHGHHFHFHHHHHHHHG@EEGHGFGFHGCGHHAEFHHFFGGECGHGHHGGGHHGHHHHHHHHDHHHDHHFGCDGFHHGHHHGFGGDHHH/@FDFDAFHFHFHGFHHHGGGGHHHGHCGFBGHHHHFDGGDGGG9.AFGG;FFFFGGFGGGGFFFFFFFFFFFAFFFFFBFF/9EFFFFFFFFFFFFEFFFFFFFFB
@M05620:37:000000000-D9766:1:1101:8284:10166 1:N:0:53
AGTGCCAGCTCTCAATCGCACAGGGGCCCCAGTGCCTGGCCCCTCCATCCAGAAAACCTATGACCTCACCCGCTACCTGGCGCACCCACTCCGCAGCTTGGCTGGGACCTATGTGAGTATCCAGCGTAGGAATCTGGGAGTTGGGGAGGAGTGAGGAGTTGGGGAAAGACAGTCCTAACCGTGGAGGGTTCTGGTAAATGATGGGGTGAGGAGGGGCTCTTTGGCTCCCACCAGTCCCCCTGTCTGGTCTA
+
AA>>AFFFBFFFG4FGGGGGGGHGF22AEEEE3BGHHGHHGHGHGGCH5GHHHHHBFEHHFFGHHDFGHHH0E>>EGHFF1>EFGG1?EGHBEF?FEGBGGHHGGGHHGHHHHHHHHHHHHHHHHGGAAEFGFHHHHH0FEHHHGG.AD.=CG0DH0CGHHHGG.:CH/GFGHHGGGGGGGGGGAEGGAFFGGGGGGGGGEFFFFFDFFFFFFFFFFFFFFFFFFFFFFEFFFFFFFFFFFFFFFFFFFFB
@M05620:37:000000000-D9766:1:1101:13565:10170 1:N:0:53
AGTGCCAGCTCTCAATCGCACAGGGGACCCAGGGCCTGGCCCCTCCATCCAGAAAACCTATGACCTCACCCGCTACCTGGAGCACCAACTCCGCAGCTTGGCTGGGACCTATGTGAGTATCCAGCGTAGGAATCTGGGAGTTGGGGAGGAGTGAGGAGTTGGGGAAAGACAGTCCTAACCGTGGAGGGTTCTGGTAAATGATGGGGTGAGGAGGGGCTCTTTGGCTCCCACCAGTCCCCCTGTCTGGTCTA
+
BBABAFFFBFFFGGGGGGGGGGHHGGGGGGHHFGGGGGHHHHGHGGHHHHHHHGHHHGHHHHHHHHHHHHHGGEGGHHHHGHHHHHHGFHHHGGGGGHGGGHHGGGHHGHHHHHHHHHHHHHHHHGFGGGHHHHHHHHHGGHHHGGGGGGGHHHHHHGHHHHGGGGHHHHHHHHHHHHHHGGFGGGGGEGGGGGGGGGGGGGGGGGFFFFFFFFFFFFFFFFFFFFFFFFFFFFFFFFFFFFFFFFFFFFB
@M05620:37:000000000-D9766:1:1101:14405:10174 1:N:0:53
AGTGCCAGCTCTCAATCGCACAGGGGACCCAGGGCCTGGCCCCTCCATCCAGAAAACCTATGACCTCACCCGCTACCTGGAGCACCAACTCCGCAGCTTGGCTGGGACCTATGTGAGTATCCAGCGTAGGAATCTGGGAGTTGGGGAGGAGTGAGGAGTTGGGGAAAGACAGTCCTAACCGTGGAGGGTTCTGGTAAATGATGGGGTGAGGAGGGGCTCTTTGGCTCCCACCAGTCCCCCTGTCTGGTCTA
+
AABBBFFFBFFFGGGGG2FGEGFHAFGGGGHHGGGGFFHHHHGEEGGHHGHHFFGHHGHBGHHHHGFGHHHGGGGGGBFGEHHHFFHHGHFCEGGGGCGFEGHGGGHFGHHHGDGHFGH1?FGGHGFDCGFHEHHHFHHFGFFHGGG@@EDGHHGCFD/<DBDCEDHC/C/C:GGHFFHHG9:?EGGGEFAFGF;FGFGGGFFBE?F?E?AFDDB;=-AF/F/FFFFF.BFFFFFFFFFF?ABFFB/BBF/
@M05620:37:000000000-D9766:1:1101:18072:10178 1:N:0:53
GAGGCTGCTTTGGAAGAAACTCATAGATTACTGCAACAGTTCCCCCTGGACCTGGAAAAGTTTCTTGCCTGGCTTACAGAAGCTGAAACAACTGCCAATGCTACAGGATGCTACCCGTAAGGAAAGGCTCCTAGAAGACTCCAAGGGAGTAAAAGAGCTGATGAAACAATGGCAAGTAAGTCAGGCATTTCCGCTTTAGCACTCTTGTGGATCCAATTGAACAATTCTCAGCATTTGTACTTGTAACTGAC
+
A1AAAAF1CF@F1GFGGG1GGGFHHGHAGHHHHBFHCHHDGHHHHGGEGHHHHFHHGHFHHHHHFHFHHHFHHHHHHGHHHHHHHHHHHG/FGFHBHHHHHGFHHHGGHFHHHHFGGEGGHHHHHHGHHHGHHGHHHFGHHHHHHGGHGGHHHHHGHHHGFHHGHHHHHBDGFHHF?GHFFGFHGGFGHHHHGGGCEHHHHGHCHFHHGFHHHHBFBGGFHHGFFHH:GHFGGFGBFBFGGBFFGFGGGB/
@M05620:37:000000000-D9766:1:1101:16392:10184 1:N:0:53
GAGGCTGCTTTGGAAGAAACTCATAGATTACTGCAACAGTTCCCCCTGGACCTGGAAAAGTTTCTTGCCTGGCTTACAGAAGCTGAAACAACTGCCAATGCTACAGGATGCTACCCGTAAGGAAAGGCTCCTAGAAGACTCCAAGGGAGTAAAAGAGCTGATGAAACAATGGCAAGTAAGTCAGGCATTTCCGCTTTAGCACTCTTGTGGATCCAATTGAACAATTCTCAGCATTTGTACTTGTAACTGAC
+
BBCCBCFCFFFFGGGGGGGGGGGHGHHHHHHHHHHHHHHGHHHHHGGGHHHHHHHHHHHHHGHHHHHHHHHHHHHHHHHGHHHHHHHHHHHHHHHHHHHHHGGHHGHHHHHHHHHHGGGGGHHHHHGHHHGHHHGHHFHHGHGHHGGGGGHHEHHFHHHHHHHGHHHHHHGHHHHF?GHHGHFHHGHHHHHGGGGGGHHGFHHHHHHHHGHFHHHHHHGHHHHHHHGGHHGGGGGGFGGGGGGGGGGGGGF
@M05620:37:000000000-D9766:1:1101:10267:10191 1:N:0:53
AGGGCCAGCTCTCAATCGCACAGGGGACCCAGGGCCCGGCCCCTCCATCCAGAAAACCTATGACCTCACCCGCTACCTGGAGCACCAACTCCGCAGCTTGGCTGGGACCTATGTGAGTATCCAGCGTAGGAATCTGGGAGTTGGGGAGGAGTGAGGAGTTGGGGAAAGACAGTCCTAACCGTGGAGGGTTCTGGTAAATGATGGGGTGAGGAGGGGCTCTTTGGCTCCCACCAGTCCCCCTGTCTGGTCTA
+
>>11>AA>AFFFDAGG1AFAEEHHEGAA00AA00B//AAE/EE/EFGD10AB1B1BGGH11F2GGDGGHCCEE>>EGEGEBBGGCH0>?BFGE?E/<<BFGF1</AF0ECHHH2DFD@F>DGDGC??ACGF<<GHEHH0FA<<<@CACG<C<C0<C:EB/;GGG.:CGBFFBFFBBFGF9?9CA.AEG999FFF9/9/FFFFBB?B-;9F?BFF@@@@AFFFB9F9BA9-ABFFFBFBEB@A9;FFB;F//
@M05620:37:000000000-D9766:1:1101:21072:10194 1:N:0:53
AGTGCCAGCTCTCAATCGCACAGGGGACCCAGGGCCTGGCCCCTCCATCCAGAAAACCTATGACCTCACCCGCTACCTGGAGCACCAACTCCGCAGCTTGGCTGGGACCTATGTGAGTATCCAGCGTAGGAATCTGGGAGTTGGGGAGGAGTGAGGAGTTGGGGAAAGACAGTCCTAACCGTGGAGGGTTCTGGTAAATGATGGGGTGAGGAGGGGCTCTTTGGCTCCCACCAGTCCCCCTGTCTGGTCTA
+
ABAAAFFFBFFFGGGGGFFGGGHDGEFGGGGHGGGGGGHGGGGHGGHHHHGHHFFFHGHHHHHHHHHHHHHEGEEGHHHGHGGGHHHHGHHHGGGGGHHGEHHGGGHHGHHHHHHHHHHHHHHHGGEAFGHGHHHHHHHGEHHHGGGGGDGGHHFHHGHHHHGGGGGGHHFHHHHFHHHHGEEGGGGGDFGGGGFGGGGGGGGGGGFFFFFFFFFFFFFFFFFFFFFEFFFFFFFFFFFFFFFFFFFFFFB
@M05620:37:000000000-D9766:1:1101:21967:10198 1:N:0:53
GCGGCTGCTTTGGAAGAAACTCATAGATTCCTGCCACAGTTCCCCCTGGACCTGGAAACGTTTCTTGCCTGGCTTACAGAAGCTGAAACAACTGCCAATGGATGCTACCCGTACGGAAAGGCTCCTCGAAGACTCCCCGGGAGTCCACGAGCTGATGAAACACTGGCAAGTAAGTCAGGCATTTCCGCTTTAGCACTCTTGTGGATCCACTTGACCAATTCTCAGCATTTGTACTTGTAACTGACACGCCA
+
>1>AA>>>FFB@FGBFAFBG1F1B3DFGH3DGGH01BBBADGHHHGAF/ABBFF0FF1ABBGFHBFFGHHHHHHC1BGGGHHH1B1FGHBFGFGHHF1BFFHDGHHHHHHGE///?/>EHEHHHGH0E?0?CGGHH//>BCCCC01?1?@AGGH1FG1>GH00DHHH/CEHH0=DGFHHHFHGHHGCFGGA:GFHHGGGGGBG.9FFGG/;FFF0C/.;FBFFGGGGBF00CFFFFFFF/FFFFFF/;;E?
@M05620:37:000000000-D9766:1:1101:17125:10207 1:N:0:53
AGTGCCAGCTCTCAATCGCACAGGGGACCCAGGGCCTGGCCCCTCCATCCAGAAAACCTATGACCTCACCCGCTACCTGGAGCACCAACTCCGCAGCTTGGCTGGGACCTATGTGAGTATCCAGCGTAGGAATCTGGGAGTTGGGGAGGAGTGAGGAGTTGGGGAAAGACAGTCCTAACCGTGGAGGGTTCGGGAAAAGGATGGGGTGAGAGGGGACTCTTTGGTTCCACCCGGCCCCCCGTTCTGCTCAA
+
AA>3AFFFBFFFGDGGGGGCGCHCGEEE?EHH2BEEAFHH2GGEFGHHHHGHFGFBGGGFBGFHHFGHHCEEE/>EHGGHBBGHHH1?EHHG>E?EEG?FDBH///BFE01?BBB??G21B2BBGG//>/11GHFFHF0C?<FFGC.>DC<>C0DCC<<<D/C@.:CGGC/CHHF0CGC:9EE?9CF-EA9-;.-;99/..:/A?..-.;//9;B.-.9BB/9/..999/99---9-9B--....9////9
@M05620:37:000000000-D9766:1:1101:23017:10210 1:N:0:53
GAGGCTGCTTTGGAAGAAACTCATAGATTACTGCAACAGTTCCCCCTGTACCTGGAAACGTTTCTTGCCTGGCTTACAGAAGCTGCAACAACTGCCAATGCTACCGGATGCTCCCCGTACGGAACGGCTCCTCGCCGCCTCCACGGGAGTCCCAGCGCTGCTGCAACCATGGCCAGTAAGTCCGGCATTTCCGCTTTAGCACTCTTGTGGATCCCCTTGAACCATTCTCAGCATTTGTACTTGTAACTGAC
+
>111>AF>FFD1F1BF1FFGGGHGFHHFHHGHHG1AF0BADFGHHGEF1DDDGGEFB10BABGHGGHHHHHHHGF1BGGDHHHGH1>FGBFFBFGG1BGHHBGGB>EEEEHB1GGGGGG///?/E/?CGCGH0CC/<@C//?0?EG@.>ECDGBGGCCGG.G00;GH.EHHEF/CHGH0GHHE.@@?-C09FEBGGGGGGGGGGGGGFFF/;FFF?BFFFBFEFFFFFFFFFFFFFFFFFFFFFF/FBFFB
@M05620:37:000000000-D9766:1:1101:3692:10240 1:N:0:53
AGTGCCAGCTCTCAATCGCACAGGGGACCCAGGGCCTGGCCCCTCCATCCAGAAAACCTATGACCTCACCCGCTACCTGGAGCACCAACTCCGCAGCTTGGCTGGGACCTATGTGAGTATCCAGCGTAGGAATCTGGGAGTTGGGGAGGAGTGAGGAGTTGGGGAAAGACAGTCCTAACCGTGGAGGGTTCTGGTAAATGATGGGGTGAGGAGGGGCTCTTTGGCTCCCACCAGTCCCCCTGTCTGGGCTA
+
>AAAAFFBBFFFG4GGGGEAECBEGAEEFGHHFFEGGGHHHHGHGGHGHHHHFHEGGEFHHHEHHGHHHHFFG>EEHFHH2GHEHG1?EGHFGGGGGGHHGBGGE/GGGH2GFDHFH3GHHHFHH@C/BF2FGHHGHHFGGGHHGG.@DAEFCGFHBEHHHHG-.AGFCCCGGHHHHFCHGGGGAEGGGGGGGFCFFGGGEGGGGBD@EFFFFFFAB@EFFFFF/;FEAFFDFFFF9BEFDA/;BB/.;BA
@M05620:37:000000000-D9766:1:1101:15159:10259 1:N:0:53
AGTGCAGCTCTCAATCGCACAGGGGACCCAGGGCCTGGCCCCTCCATCCAGAAAACCTCTGACCTCACCCGCTACCTGGAGCACCAACTCCGCAGCTTGGCTGGGACCTATTGAGTATCCAGCGTCGGAATCTGGGCGTTGGGGCGGCGTGCGGCGTTGGGGCCAGACAGTCCTAACCGTGGCGGGTTCTGGTCAATGATGGGGTGAGGAGGGGCTCTTTGGCTCCCACCAGTCCCCCTGTCTGGTCTATC
+
AAAAAFBBCFBBG5FGGAFAEGHEGBEEE2AFEEEGCGFG2EAEGG5DC3B3AFEGGFBGEFFHDFGHHFGG?FGHFFFBBGHHH1?EBFGFGGGGHHFAHGCEG0FEHCGHH3BF3FHH3BGFEADG//?FDGHHAAADFHGC.<@-ADB.;?-;9BFFFF.-;AFFBFFFFFFFFFFFFF-@>D-;FFFF//:9FFFFFFFF.BEFF/9ABFDFFFFFFFFFFFEFFFEFFFFFFFFA/;FFFBFFFF/
@M05620:37:000000000-D9766:1:1101:5332:10263 1:N:0:53
AGTGCCAGCTCTCAATCGCACAGGGGACCCAGGGCCTGGCCCCTCCATCCAGAAAACCTATGACCTCACCCGCTACCTGGAGCACCAACTCCGCAGCTTGGCTGGGACCTATGTGAGTATCCAGCGTAGGAATCTGGGAGTTGGGGAGGAGTGAGGAGTTGGGGAAAGACAGTCCTAACCGTGGAGGGTTCTGGTAAATGATGGGGTGAGGAGGGGCTCTTTGGCTCCCACCAGTCCCCCTGTCTGGTCTA
+
3ABBBBFFBFCFGAFGGAEFEE4F2AE2FEFHGGGEFAFGHHGHGGGHHHHFHFFHHGHHHFHHHHHHHHHGGGFGHHHBFGG?FGFHGFHHGFGGGHHHGHHC?FHHGFHHGHHHH?GGHFFHHGCEGEHFHHHHHHHGEHHHGGGG@FGHHHHHHCGHHHGGGFEHGHHHHHHHGHHHG;EGGGGGCFFGGGFFGGGFGFGGGBDFEFFFFFFFFAEFFFFFFBFFFBADFFFFFFFFFEFFFFFFBB9
@M05620:37:000000000-D9766:1:1101:26506:10263 1:N:0:53
AGTGCCAGCTCTCCATCGCACAGGGGACCCAGGGCCTGGCCCCTCCATCCAGAAAACCTATGACCTCACCCGCTACCTGGAGCACCAACTCCGCAGCTTGGCTGGGACCTATGTGTGTATCTAGCGTGGGGACCTGGGAGCTGGGGAGGGGCGTGGAGTGGGGGAAAGACAGCCCTATCCGTGTAGCGTGCTCTGATATGAGGGGGGGTGGAGCGGCTCTCTTTCGCCCCCCAGTCCCCCCGTCTGTGCTC
+
>1>>>FFFAFFFG1FF1AEFEEHCE0BEEGHH0EE/FFHGGHGCEFGHHHFHHHHHHGFHFGHHHFGGHGFEE>>FHFBF0BGHHH0/EGHHCGGGEHGFEGGGGGHGGHGFHF22BBFGH22B>B<//////?F00?<>.>B0>@FC<-<-;-:-.;;...;@-...///---9--/9:999--9/;9--;/////:;//:/-;@9--;--A-;---;9/9///--9--;---9/;;EA=-;-;;///:/
@M05620:37:000000000-D9766:1:1101:7114:10303 1:N:0:53
GAGGCTGCTTTGGAAGAAACTCATAGGTTACTGCAACAGTTCCCCCTGGACCTGGAAAAGATTCTTGCCTGGCTTACAGAAGCTGAAACAACTGCCAATGATCCGACAGTAGCCCACCAGCACGTAAAGTCTCCGACAAGATTCCAACTGAGCAAACGAACCTACGCACAAACGGACAGGAACTCACTCATGTCCGCTTTAGTCCGATTCTCTACCCAATTGAACAATTCCTATCATTCGCAGTTGGAACT
+
>A1>AA>AFF3D11B111BEAAA33D1DGDGHEHGBG0GEGG2GHGAFG0FEFAG0AFGF/ADG22AFGFF/0A0BFGFA11F@CFG1B0/>@BBG1CB1F2FE0>/>>B21110/?/>0>00<0B</B222BF/></<0B11@@2>10@1111@10?////010<->--00.<..--<.</.;C0:0;/;00<:.-.C.09000...90;0000;F0./009000/00;000///;;/;---9/:/9/99
@M05620:37:000000000-D9766:1:1101:18729:10312 1:N:0:53
AGTGCCAGCTCTCAATCGCACAGGGGACCCAGGGCCTGGCCCCTCCATCCAGAAAACCTATGACCTCACCCGCTACCTGGAGCACCAACTCCGCAGCTTGGCTGGGACCTATGTGAGTATCCAGCGTAGGAATCTGGGAGTTGGGGAGGAGTGAGGAGTTGGGGAAAGACAGTCCTAACCGTGGAGGGTTCTGGTAAATGATGGGGTGAGGAGGGGCTCTTTGGCTCCCACCAGTCCCCCTGTCTGGTCTA
+
AA>3ADFFBFFFFBGGGGGCGGHGGEEEEGHHEEGGCFHHFGGHGGHHHHGHHHHFGGGHHFHHH5GHHHHGG>EFHHFH2FGHHHCFFHHFEGFCEHFFGHHGCDHHGHHHHHHHHHHHHHHHHGEGGFGHHHHHHHGGGHHHGGEGGDEFHFHHCEHHHHGGEGHHHHHHHHHHHHHHGGGGEGGGEFFGGGCFGGGGGGGGGGDFFFFFFFFFFFFFFFFFFFFFFFFFFFFFFFFFFFFFFFFFFFB
@M05620:37:000000000-D9766:1:1101:20374:10317 1:N:0:53
AGTGCCAGCTCTCAATCGCACAGGGGACCCAGGGCCTGGCCCCTCCATCCAGAAAACCTATGACCTCACCCGCTACCTGGAGCACCAACTCCGCAGCTTGGCTGGGACCTATGTGAGTATCCAGCGTAGGAATCTGGGAGTTGGGGAGGAGTGAGGAGTTGGGGAAAGACAGTCCTAACCGTGGAGGGTTCTGGTAAATGATGGGGTGAGGAGGGGCTCTTTGGCTCCCACCAGTCCCCCTGTCTGGTCTA
+
ABAABFFFBFFFGGGGGGGGGGHHGGGGGGHHGGGGGGHHHHGHGGHGHHHHHHHHHGHHHHHHHHHHHHHGGGGGHFGHHHHHHHHHGHHHGGGGGHHHGHHGGGHHGHHHHHHHHHHHHHHHHGGFGGHHHHHHHHHGGHHHGGGGGGGHHHGHHGHHHHGGGGHGHHHHHHHHHHHGGGEGGGGGCFGGGGGGGGGGGGGGGGFFFFFFFFFFFFFFFFFFFFFFFFFFFFFFFFFFFFFFFFFFFFB
@M05620:37:000000000-D9766:1:1101:10163:10317 1:N:0:53
GAGGCTGCTTTGGAAGAAACTCATAGATTACTGCAACAGTTCCCCCTGGACCTGGAAAAGTTTCTTGCCTGGCTTACAGAAGCTGAAACAACTGCCAATGGATGCTACCCGTAAGGAAAGGCTCCTAGAAGACTCCAAGGGAGTAAAAGAGCTGATGAAACAATGGCAAGTAAGTCAGGCATTTCCGCTTTAGCACTCTTGTGGATCCAATTGAACAATTCTCAGCATTTGTACTTGTAACTGACAAGCCA
+
>3AA>AFBFFFFGFGGAGGFGGGHFEHGGDGHFFF4BCGFFGGGGGGGGFHHHHGHBDFHHFHHHHHHHHFBGHHFGHBEFGGGHG3GFFHHHHHGHGHHHBG3GHHHHH?EEEGHFCFHHEBFEHHGGHFFFGGFGBGFFFGCHHDHGGHFGFHHFHHHHHHFHHGHCF??FG@FDF?GEFDFFBCECDF<G<GH<C0DDDGGHGHHCGC:CGHHHFHH;CGHHHHHCGF9CFFGBBBCFCFFGGGFF./
@M05620:37:000000000-D9766:1:1101:17707:10323 1:N:0:53
AGTGCCAGCTCTCAATCGCACAGGGGACCCAGGGCCTGGCCCCTCCATCCAGAAAACCTATGACCTCACCCGCTACCTGGAGCACCAACTCCGCAGCTTGGCTGGGACCTATGTGAGCATCCAGCGTAGGAATCTGGGAGTTGGGGAGGAGTGAGGAGTTGGGGAAAGACAGTCCTAACCGTGGAGGGGTCTGGTAAATGATGGGGTGAGGAGGGGCTCTTTGCCTCCCACCAGTCCCCCTGTCTGTTCTA
+
BBAABFFFBFFFGBGGGFFCGEHHGFGGGGGHGGGEFGHGHHGHGGHHGHHHHHHHHGGFHFFHHHHHHHHGGGGGHHHHHHGFGHFHGHHHGGCGGHHHGHH///B0EBFGG?3G322?B2BGG/<<BEHD111?GF0F?0?BCG.A-EDCFHGH0./<=/-:.C..G/:GFHHHEFBF?.;@EGGG-.;/:B9B0999BF//.9.9...9.9--9-99/;////:A......//;/;AFEBF////9//
@M05620:37:000000000-D9766:1:1101:17688:10324 1:N:0:53
AGTGCCAGCTCTCAATCGCACAGGGGACCCAGGGCCTGGCCCCTCCATCCAGAAAACCTATGACCTCACCCGCTACCTGGAGCACCAACTCCGCAGCTTGGCTGGGACCTATGTGAGTATCCAGCGTAGGAATCTGGGAGTTGGGGAGGAGTGAGGAGTTGGGGAAAGACAGTCCTAACCGTGGAGGGTTCTGGTAAATGATGGGGTGAGGAGGGGCTCTTTGGCTCCCACCAGTCCCCCTGTCTGGTCTA
+
ABAAAFFFCFFFGGGGGGGGGGHGGGGGGGHHFFGGDFHHFHGGGGHHHHHHHHHHHGHHHHFHHHHHHHHGGEGGHHHH2GHHHHFGFHHHGGGGGHDGGHHGGGHHGHFHHHHHHHHHHHHHHGGGGGHHHHHHHHHGGHHHGGGGGGEGHGHHHGHHHGGGGGHHHHGHHHHHHHHHGGGGFGGGEGGGGGGGGGGGGGGGGGFFFFFFFFFFFFFFFFFFFFFFFFFFFFFFFFFFFFFFFFFFFFF
@M05620:37:000000000-D9766:1:1101:10147:10328 1:N:0:53
GAGGCTGCTTTGGAAGAAACTCATAGATTACTGCAACAGTTCCCCCTGGACCTGGAAAAGTTTCTTGCCGGGCGGAAAGAAGCTGAAAAAACTGCCAAGGGGTAAAACACGTCAGGAAAGACTGGTAGACGACTCAAAAATAGTCCAAGTACTGCTGTCACGCTGGCCAGTCAACAAGGCTTTTCAGATGTAATTCTCATGTGCATCCAATTGACAAAAGATCCGAAGTGGACATTGCAGAAGACCAGCCA
+
CCCCCCFCFFFFGGGGGGGGGGHGHHHHHHHHHHHHHHHEHHHHHGGGHHHHHHHHHHHHFHHHHHHHH00AE0/>/EGBB3F@3F3B30>FH3FGFF/F////23B2?0/???/FFF2022@2/1?1?1/>//>1111<0>1<=1111100<0=00<00<....-;.;::0:000;:CG///0;00000;C0000;0000;00;00:0000:0990;./.;9/.9.-./;//;//////9///;/:A.AA
@M05620:37:000000000-D9766:1:1101:14913:10329 1:N:0:53
AGTGCCAGCTCTCAATCGCACAGGGGACCCAGGGCCTGGCCCCTCCATCCAGAAAACCTATGACCTCACCCGCTACCTGGAGCACCAACTCCGCAGCTTGGCTGGGACCTATGTGAGTATCCAGCGTAGGAATCTGGGAGTTGGGGAGGAGTGAGGAGTTGGGGAAAGACAGTCCTAACCGTGGAGGGTTCTGGTAAATGATGGGGTGAGGAGGGGCTCTTTGGCTCCCACCAGTCCCCCTGTCTGATCTA
+
>A1A>BDFAFFFG1FGGAF1A0BC0AEEEEGHGGFEFFHHCGEHGGEGHHHGEBBFGFFGG12FGG1GHHHEEECEGHFFGGB?B?0FEEGHGE//EGHHGBHFGGGHGBHHH2GHHGFGHGGGFG?E@CGHFDHHHGGGCGHHGGEGCGGCHFDHFCGCBG-CEFEHHFHH00:FGGGF@;CAGGG@99AFGG;FGGBFG0BFEBA=AFFFFF-;@;AFBFEBFFFEFFFBF-9F/9A-@EFFFB/9/;9
@M05620:37:000000000-D9766:1:1101:20868:10331 1:N:0:53
AGTGCCAGCTCTCAATCGCACAGGGGACACAGCACCTGCCCCCTCCATCCAGAAAACCTATGACCTCACCCGCGACCTGGAGCACCAACTCCGCAGCCTGGCTGGGACCTATGTGCGGATGCAGCGTAGCAATATGGGAGTAGAAGAGGAGTGAGGAGTTGAGGAAAGACAGTCCTAAACGTGGAGGGTTCTGGTAAATGATGGGGTGAGAAGGGGCTCTTTGGCACCCACCAATCCCCCTGACTGGTCTA
+
CCBBCFFFCFFFGGGGGGGGGGGH22A22A22222A3F2B22AEG1255BB3BBABB133BF5FA5F3FHF00///E?FG2B2?0F0/?GBHE//<</?0?FC//?00?22??222<////0<?F/E/-.>111FH1<0>./000</...=G.00.0:/::0;/0;/C/:/:CFF0000/;CAE.99B.;FFGGF0;CFF000:EDD9..///..;:-9:////;/;.9.9.;.//;F..;./;;/.;;//
@M05620:37:000000000-D9766:1:1101:6571:10349 1:N:0:53
GAGGCTGCTTTGGAAGAAACTCATAGATTACTGCAACAGTTTCAGATGGACCTGGACAAGTTTCTTGCTTTGCTTAACGAAGTTGAAAACACTGCCAATGGTTCCCACACTAAACGACAGGGGCCTAAAATACTCAAAGAGAGAAAAACAAATGATTAAAAAATGACAAGCAAGGCAGACAGTAAAGCCAAAGCACCCAATAGCACTAAATGGAACAATTAACCGAATGTGAACATTTCAAAATCCAAACA
+
>3AA3>CA4BB4F4BBAF4BFGHHHBFFFDAADB4A4G2DF55555DA3B3BBGAG232BDFG5DFG55ABB5DF555A1BEAD555B53BBF3GF33@G3B3BGF311B33@3@1>E//?/////BB?B?33B33?BB22?</2220<//0222222@@@@@0111110<0<<><0..<>011100=</////<<.<../00000:0:00000<CBC;B00;0---./;90;C0;BB00;;00//;0;..
@M05620:37:000000000-D9766:1:1101:4843:10352 1:N:0:53
ACCACACCTTCTACAATGAGCTGCGTGTGGCTCCCGAGGAGCACCCCGTGCTGCTGACCGAGGCCCCCCTGAACCCCAAGGCCAACCGCGAGAAGATGACCCAGGTGAGTGGCCCGCTACCTCTTCTGGTGGCCGCCTCCCTCCTTCCTGGCCTCCCGGAGCTGCGCCCTTTCTCACTGGTTCTCTCTTCTGCCGTTTTCCGTAGGACTCTCTTCTCTGACCTGCGTCTCCTTTGGAACTCTGCAGGTTCT
+
CCCCCCCCFFFFGGGGGGGGGGHHGGGEHGHHHGGGGGGCGHHHHGGGGGGGHHHHHHHGGGGGGGGGGGGHHHHGGGGHGHHHHGGGGG@DGGHHHHHHHHHHGHH=GGHGGGHDG@GGHHHHHHHGHHHGHHGGGGGHGHHGHGGGGGGGGGGGGG?9AAAGGGFFFFFFFFFFFFFFFFFFFFFFFFFFFFFDFFFFFFFFFDFFFFFFFFFFFFFFFFFF.@DFFFFFFFFFFFFFFFFFFFFFFFF
@M05620:37:000000000-D9766:1:1101:13125:10357 1:N:0:53
AGTGCCAGCTCTCAATCGCACAGGGGACCCAGGGCCTGGCCCCTCCATCCAGAAAACCTATGACCTCACCCGCTACCTGGAGCACCAACTCCGCAGCTTGGCTGGGACCTATGTGAGTATCCAGCGTAGGAATCTGGGAGTTGGGGAGGAGTGAGGAGTTGGGGAAAGACAGTCCTAACCGTGGAGGGTTCTGGTAAATGATGGGGTGAGGAGGGGCTCTTTGGCTCCCACCAGTCCCCCTGTCTGGTCTA
+
AA>ABFFFBFFFGGGGGGGGGGHHFGGGGGHHGGGGGFHHHHGHGGGHFHHHGF3FHGFHHHHHHHFHHHHGGGGGHHHHHHHHHHHHGHHHGGGGGHHHGHHGGGHHGHHHHHHHHHHHGHHHHGGGGGHHHGHHHHHGGHGHGGGGGGGGHHHHHGHHHHGGGGHHHHHHHHGHHHHHGGGGFEGGCFGGGGFGGGGGGGGGGGFFFFFFFFFFFFFFFFFFFFFFFFFFFFFFFFFFFFFFFFFFFFF
@M05620:37:000000000-D9766:1:1101:10523:10359 1:N:0:53
AGTGCCAGCTCTCAATCGCACAGGGGACCCAGGGCCTGGCCCCTCCATCCAGAAAACCTATGACCTCACCCGCTACCTGGAGCACCAACTCCGCAGCTTGGCTGGGACCTATGTGAGTATCCAGCGTAGGAATCTGGGAGTTGGGGAGGAGTGAGGAGTTGGGGAAAGACAGTCCTAACCGTGGAGGGTTCTGGTAAATGATGGGGTGAGGAGGGGCTCTTTGGCTCCCACCAGTCCCCCTGTCTGGTCTA
+
ABAAAFFFBFFFGGGGGGGGGGHHFG?EFGHH2EGAFFHHHHGHGGGGHFFHHFFAFGHHBGEHHHHHHHHEGECGHGHHHGH1GHHGGHHHEE@EFGFHEHHGGGHHGHHHHHHHHHHHHHHHHGAFGGHHHFHHHHHGGHHHGGGGGGGHHHHHHGHHHHCGGGHHHHHHHHHHGHHHGECDFGGG;CFGGGFGGGGGGFGGGGFFFFFFFFFFFFFFFFFFFFFFFFFFFFFFFFFFFFFFFFFBFFF
@M05620:37:000000000-D9766:1:1101:6560:10363 1:N:0:53
GAGGCTGCTTTGGAAGAAACTCATAGATTACTGCAACAGTTCCCCCTGGACCTGGAAAAGTTTCTTGCCTGGCTTACAGAAGCTGAAACAACTGCCAATGGATGCTACCCGTAAGGAAAGGCTCCTAGAAGACTCCAAGGGAGTAAAAGAGCTGATGAAACAATGGCAAGTAAGTCAGGCATTTCCGCTTTAGCACTCTTGTGGATCCAATTGAACAATTCTCAGCATTTGTACTTGTAACTGACAAGCCA
+
BAABBBFBFFFFGGGGGGGGGGHHHHHHHHHHHHHHFHHHHHHHHGGGHHHHHHHHGHHHGHHHHHHHHHHHHHHHHHHHHHGHHHHHHHHHHHHHHHHHHFHBGHHHHHGGEGHHH3EGGHFGGHGFFFGHHHHHHGHGGHGEHHHHBFHFHGHHHHHHHHHHHHHHHG?FGHGGHHGHHHHHHGGGGGGHHHHH<GGHHGHGH0<GGHHGGHHHHFHH0GGHHHHHCGH9FGGGBFFFGFGFGGGGFGB
@M05620:37:000000000-D9766:1:1101:17186:10384 1:N:0:53
GAGGCTGCTTTGGAAGAAACTCATAGATTACTGCAACAGTTCCCCCTGGACCTGGAAAAGTTTCTTGCCTGGCTTACAGAAGCTGAAACAACTGCCAATGGATGCTACCCGTAAGGAAAGGCTCCTAGAAGACTCCACGGGAGTAAAAGAGCTGATGAAACAATGGCAAGTAAGTCAGGCATTTCCGCTTTAGCACTCTTGTGGATCCAATTGAACAATTCTCAGCATTTGTACTTGTAACTGACAAGCCA
+
>>>AA1BAFFBFFGGGGGGGGGFGFFGHHFGHHHBDBAFADGHHHGAFGCGFGFFHHD0BBFHHDGDHHHHHHF0AGHHHHHH1FGHHHGGGGFHHHFHHFHHGHHHHGHGAE/FFFGHFFHHHGHHHGHHHHHHHG0?CGGGGH1@DHGGGHCDFHEHHHG<DHFHCHGHGBGDHHHHHHGHHHHGGGGGHGFFHHFGGHHGCFCHFHHHHHCGHH/GCGHHHFGGGFFFGGGGGGFFFFFGGGGBAEEF
@M05620:37:000000000-D9766:1:1101:25761:10402 1:N:0:53
AGTGCCAGCTCTCAATCGAACAGGGGACCCAGGCCCTGGCCCCTCCAGCCAGAAAACCTGTGACCTCACCCGCTACCTGGAGCACCAACTACGCAGCTTGGCTGGGACCTATGTGAGTATCCAGCGTAGGAATCTGGGAGTTGGCGAGGAGTGAGGAGTTGCGGAAAGACAGTCCTAACCGTGGAGGGCTCTGGTAAATGATGGGGTGAGGAGGCGCTCTTTGGATCCCACCAGTCCCCCTGTCTGGTCTA
+
AAAAAFF1AFFFGGGGGGAEGEFHGGGAEEEGG0FE/GHHHHGHGGHCFGEGFFBGHGH0DFFGHHHHHHFEGGEGHHHHHHHHHHFHGBGHGGA/EF>G/GHFEGHGGHHHHH2FGHHHHFHHHG<EGGHHHHHHHHHGGHHH1<CCC-CGHHHHHGHHE0--ACGGGHHHHHHHHGGGGGGGGGG?..CFGGFGGGBFB9C/-;B@FFFFFB--;9AE/BFB/FFFFFFFFFFFFFFF@-BFFFFBFFB
@M05620:37:000000000-D9766:1:1101:17623:10424 1:N:0:53
AGTGCCAGCTCTCAATCGCACAGGGGACCCAGGGCCTGGCCCCTCCATCCAGAAAACCTATGACCTCACCCGCTACCTGGCGCACCCACTCCGCAGCTTGGCTGGGTCCTATGTGAGTATCCAGCGTCGGCTTCTGGGAGTTGGGGCTGCGTGAGGTGTTGTGGCTCGCCCGTCCTAACCGTGGAGGGTTCTGGTAAATGATGGGGTGAGGAGGGGCTCTTTGGCTCCCACCAGTCCCCCTGTCTGGTCTA
+
>A>>>DFFAFFFG4GEGEFFEEGGF2EE2E22FEEE2AGH2FE1EE2F5G3FA33ABEFGGBDGHHECG1?FE>/>G3BF1>EEGG/??EGH?EEEEFGH?C3?A/0BF122122B>@>1@>F1@<//A@//-<>1<<0..01<--.-<.<<:.../.;:C/....0;-=9-A..900/.AF.9..999.;FFBFF///;/99BFD.9AF./..-9-9:/9/9/B9BAA.9...99/BAA-.99FFFFF//
@M05620:37:000000000-D9766:1:1101:17640:10435 1:N:0:53
AGTGCCAGCTCTCAATCGCACAGGGGACCCAGGGCCTGGCCCCTCCATCCAGAAAACCTATGACCTCACCCGCTACCTGGAGCACCAACTCCGCAGCTTGGCTGGGACCTATGTGAGTATCCAGCGTAGGAATCTGGGAGTTGGGGAGGAGTGAGGAGTTGGGGAAAGACAGTCCTAACCGTGGAGGGTTCTGGTAAATGATGGGGTGAGGAGGGGCTCTTTGGCTCCCACCAGTCCCCCTGTCTGGTCTA
+
CCACCFFFCFFFGGGGGGGGGGHHGGGGGGHHGGGGGGHHHHGHGGHHHHHHHHHHHGHHHHHHHHHHHHHGGGGGHHHHHHHHHHHHGHHHGGGGGHHHGHHGGGHHGHHHHHHHHHHHHHGHHGGGGGHHHHHHHHHGGHHHGGGGGGGGHHHHHGHHHHGGGGHHHHHHHHHHHHHHGGGGGGGGEFGGGGFGGGGGGGGGGGFFFFFFFFFFFFFFFFFFFFFFFFFFFFFFFFFFFFFFFFFFFFB
@M05620:37:000000000-D9766:1:1101:25576:10439 1:N:0:53
ACCACACCTTCTACAATGAGCTGCGTGTGGCTCCCGAGGAGCACCCCGTGCTGCTGACCGAGGCCCCCCTGAACCCCAAGGCCAACCGCGAGAAGATGACCCAGGTGAGTGGCCCGCTACCTCTTCTGGTGGCCGCCTCCCTCCTTCCTGGCCTCCCGAAGCTGCGCCCTTTCTCACTGGTTCTCTCTTCTGCCGTTTTCCGTCGGACTCTCTTCCCTGCCCTGAGTCCCCCTTGGAACTCTGCAGGTTCT
+
A3AABBBAFFCDFGGGBFABDGEFEEGGH?HHHF222AEEGHHHHGGEA1EAAFGHHHBEEE?GEFGGGGEHHHGGGGGHGHHFHGGGGG/BBDG1>1?GHF/GFH11<?G/FGG--->DG0<D0=GGFHF.C.-D@.DGE/G.C0FBB0BFA0CF?D.:--9099AF>BF/////;9/BF/;99//B//:9F9-AFFEFFD/.;----///B/;/9B/9;.;...///;.9BFFFFF/9/;9B/FFF///
@M05620:37:000000000-D9766:1:1101:18349:10456 1:N:0:53
AGTGCCAGCTCTCAATCGCACAGGGGACCCAGGGCCTGGCCCCTCCATCCAGAAAACCTATGACCTCACCCGCTACCTGGAGCACCAACTCCGCAGCTTGGCTGGGACCTATGTGAGTATCCAGCGTAGGAATCTGGGAGTTGGGGAGGAGTGAGGAGTTGGGGAAAGACAGTCCTAACCGTGGAGGGTTCTGGTAAATGATGGGGTGAGGAGGGGCTCTTTGGCTCCCACCAGTCCCCCTGTCTGGTCTA
+
AB3AAFFFCFFFGGGGGGGGGGHFGFGGGGHHFGGGGGHHHHGHGGHHHHHHHGHGHGHHHHHHHHHHHHGGGEEGHHHH2FHHHH1FFHHHFGGGGHHHGHHGGGHHGHHHHHHHHHHHHHHHHGEFGGFHHHHHHHHGGHHHGGGGGDEFHFHHHGHHHHGGGGHHHHHHHHHHHHHHGGGGGGGGGGGGGGFGGGGGGGGGGGFFFFFFFFFFFFFFFFFFFFFFFFFFFFFFFFFFFFFFFFFFFFF
@M05620:37:000000000-D9766:1:1101:17384:10475 1:N:0:53
AGTGCCAGCTCTCAATCGCACAAGGGACCCAGGGCCTGGCCCCTCCATCCAGAAAACCTATGACCTCACCCGCTACCTGGAGCACCAACTCCGCAGCTTGGCTGGGACCTATGTGAGTATCCAGCGTAGGAATCTGGGAGTTGGGGAGGAGTGAGGAGTTGGGGAAAGACAGTCCTAACCGTGGAGGGTTCTGGTAAATGATGGGGTGAGGAGGGGCTCTTTGGCTCCCACCAGTCCCCCTGTCTGGTCTA
+
ABAAAFFFBFFFFGGGGFFCFG4EAEGGGGHHGEGEGFGGHHGHGGGFHHHHFFHHHGHFHHGHHHGHHHHGGGGGHGHHHHGFFHFHGGHHGGEFGGHHGHHFEGHHGHHHHHHHHHHHHHHHHC?EDGHHHHHHHHGGGHGHGGGGGGGHHHHHGDHHEHGGGGGFHFGHHHHHHHHFGCEGGGGG;:FFGGCFGGGGFFGGGGGFFFFFFFFFFFFFFFFFFFFFFFFFEFFFFFFFFFFFFFFFFFF
@M05620:37:000000000-D9766:1:1101:17365:10477 1:N:0:53
AGTGCCAGCTCTCAATCGCACAGGGGACCCAGGGCCTGGCCCCTCCATCCAGAAAACCTATGACCTCACCCGCTACCTGGAGCACCAACTCCGCAGCTTGGCTGGGACCTATGTGAGTATCCAGCGTAGGAATCTGGGAGTTGGGGAGGAGTGAGGAGTTGGGGAAAGACAGTCCTAACCGTGGAGGGTTCTGGTAAATGATGGGGTGAGGAGGGGCTCTTTGGCTCCCACCAGTCCCCCTGTCTGGTCTA
+
AA>AAFFFAFFFGGGFFFGGEAAFEGGGGGHHGGGGGEHGGHGHGGEHHHHGGB1GHGHHHHHHHHGHHHHGGFCGHHHHHHHHHHHHGFHHGGGGGHHHGHHGECGHGHHHHHHHHGHHHHHHHGCGCCHHFFGHHHHGGHHHCGFGGGEFGDGFHGHHHHGGGGFHHHFHHFHHHHHHGFFGFGGG?.CFFGFGGGGGGGGGGGF@FFFFFF;@@@FFFFFFFFFFFFFFFFFFFFFF@FFFFFEBBFB
@M05620:37:000000000-D9766:1:1101:19723:10487 1:N:0:53
GAGGCTGCTTTGGAAGAAACTCATAGATTACTGCCACAGGTCCCCCTGGACATGGAAACGTTTCTTGCCTGGCTTCCAGAAGCTGGAACAACTGCCACTGCTACAGGATGCTACCCGTAAGGAAAGGCTCCTAGCCGACTCCCAGGGAGTAAAAGCGCTGATGAAACAATGGCAAGTAAGTCAGGCATTTCCGCTTTAGCACTCTTGTGGATCCAATTGAACCATTCTCAGCATTTGTACTTGTAACTGAC
+
CCCCCCFCFFFFGGGGGGGGGGHHH5DFGH4DG54BFG2233B22BAF22B3BFBFE33BBBEADDF5BFAFFFF2BFHHHHHHG21GG?FGHFHHE3GHHGHHHBHHFBGEBGHFG?EDHHH33BFHFHGH3G33?/<BDH/2<?E/BE<22@F0CCGG/?G1>GH0>GHHHFHFGHFHGH0DHHGHHHHHGGGGGHHHHHHHHFHHHGCHGGB9BFGGFG.AFGEFGGGGGGGGGGGGGGFFGFGGGGF
@M05620:37:000000000-D9766:1:1101:14100:10498 1:N:0:53
AGTGCCAGCTCTCATCGCACAGGGGACCCAGGGCCTGGCCCCTCCATCCAGAAAACCTATGACCTCACCCGCTACCTGGAGCACCAACTCCGCAGCTTGGCTGGGACCTATGAGTATCCAGCGTAGGAATCTGGGAGTTGGGGAGGAGTGAGGAGTTGGGGAAAGACAGTCCTAACCGTGGAGGGTTCTGGTAAATGATGGGGTGAGGAGGGGCTCTTTGGCTCCCACCAGTCCCCCTGTCTGGTCTCTCT
+
AA>AAFFFBFFFGGGFGGGGGGFGGEFGG2GGGGGGGHHHHGHGGHHHHCGGHHHHGHEHHHHHHHFHHHGGGGGHHHHBGHHHHHHGHHHGGGGGHHHGHHGGGFGGHFHHFHHHHHHHHHGE/CEHHHHHHHG0FEHHHGG.DGGGGHHHHHGHHHHGGE.:CGHCC<CHHHHHGCCEG.CEGCFGGFCCFCFFGGGGGGGAFFFFFFFFFFFFFFFFFFFFFFFFFFFFFFFFFFFFFFFFFFF/;FB
@M05620:37:000000000-D9766:1:1101:8877:10508 1:N:0:53
ACCACACCTTCTACAATGAGCTGCGTGTGGCTCCCGAGGAGCACCCCGTGCTGCTGACCGAGGCCCCCCTGAACCCCAAGGCCAACCGCGAGAAGATGACCCAGGTGAGTGGCCCGCTACCTCTTCTGGTGGCCGCCTCCCTCCTTCCTGGCCTCCCGGAGCTGCGCCCTTTCTCACTGGTTCTCTCTTCTGCCGTTTTCCGTAGGACTCTCTTCTCTGACCTGAGTCTCCTTTGGAACTCTGCAGGTTCT
+
CCCCCCCCFFFFGGGGGGGGGGHHGGGGHGHHHGGGGGGGGHHHHGGGGGGGHHHHHHHGGGGGGGGGGGGHHHHGGGGHGHHHHGGGGGGGGGHHHGHHHHAFCHHHHHHGGGHGGGGGHHHHHHHHGHHGHHGGGGGHGHHGHGGGGGGGGGGGGGGGGGFFFGFFFFFFFFFFFFFFFFFFFFFFFFFFFFFDFFFFFFFFFFFFFFFFFFFFFFFFFFFFFFFFFFFFFFFFFFFFFFFFFFFFFFF
@M05620:37:000000000-D9766:1:1101:18824:10511 1:N:0:53
ACCACACCTTCTACAATGAGCTGCGTGTGGCTCCCGAGGAGCACCCCGTGCTGCTGACCGAGGCCCCCCTGAACCCCAAGGCCAACCGCGAGAAGATGACCCAGGTGAGTGGCCCGCTACCTCTTCTGGTGGCCGCCTCCCTCCTTCCTGGCCTCCCGGAGCTGCGCCCTTTCTCACTGGTTCTCTCTTCTGCCGTTTTCCGTAGGACTCTCTTCTCTGACCTGAGTCTCCTTTGGAACTCTGCAGGTTCT
+
BBBBBBABFFFFGGGCFGGGGGHGFEGEGCHHHGGAEGGFGHHHHGEGFEFEGGHHHHHGGGGGGGGGGGGHGHFGGGGGGHHHHGGGGFBFCGHHHHHHHHHHGHHGHHHGGHHGGGGGHHHHHFHHHHGGHHGCGFGHGHHGHGGGGGGGGGGGGGGGGGGGGFFFFFFFFFFFFFFFFFFFFFFFFFFFFFFDFFFFFFFFFFFFFFFFFFFFFFFFFFFFFFFFFFFFFFFFFFFFFFFFFFFFFFF
@M05620:37:000000000-D9766:1:1101:17294:10529 1:N:0:53
GAGGCTGCTTTGGAAGAGCACACGTCTGAACTCCAGTCACATTCAGAAATCTCGTATGCCGTCTTCTGCTTGCAAAAAAAAACACCCCCCACACCCTCCAGGCTGATCCCCGTCCGGAACCCCTCCTAGCAGCCTCCCAGTTCGGCACCTGGCTGCTGGACCCCTGGCACGTCCTTCACGCCTTTCCGCTTTCGCACTCTTTTGGGTCCCCTTGCCCCCTTCTCCGCCTTCCTCCTGTTCCCTCCCCCTCC
+
A>AABAFBFFFFGGGGFFG4GFEEAA4BB5FHBFF3DBEF55BDFAA535D5DFFEFAGFEBE1F5ABFH5BF3AF2G0>>/>?1?1/>//?/?E////BF3/B??DDG0?//?A/>/>D/?</??F1=11<0>F0<.01<D0<--<<<//.::..00/.:/;....9/;.9999FC00.....:00C99.;/:D.--/://9/9.A..9.9AB/9;.--FF//9.999./9///.//////;.....-.:
@M05620:37:000000000-D9766:1:1101:7917:10553 1:N:0:53
GCGTCTGCTTTTGCAGTAAATGACAAGCCAGGAACAACAGATCGGCAGCGCACACGTCTGAACTCCAGTCACATTCAGAACACTCGTCTGCCGTCTTCTGCTTGAAAACAACCCCACATCCAAAGTATACCTCGATACTTCCCTACTGCTCACATATAAACTGCATATGCACCGAAAGTAACACTATAGATATAAGCGATAAAACATAGCCGCAACAGAAGGACGAGAGGGAAACAGGAGGACAACCGCAG
+
>>11>>>BBFB1BBB1B1BAB31B1BBFF00B0BB0000B01BBEEEEGEGEGEHGBAGGH2G1BGHGDF1DG2DD2DGBB0BBBBB/BFGB>>>BFB>FFFGH>1BF0??<//<<?<<10B11012222211//0//>>110110111111111<11111111111111110<---.00000/0/00000000000-....0;;.:00/0.----.////...----------//---------------
@M05620:37:000000000-D9766:1:1101:3516:10580 1:N:0:53
GAGGCTGCTTTGGAAGAAACTCATAGATTACTGCAACAGTTCCCCCTGGACCTGGACAAGTTTCTTGCCTGGCTTACAGAAGCTGAAACAACTGCCAATGCTCCAGGATTCTAACCGTAAGGAAAGTCTCCTATAAGACTCCAAGGGAGTAAAAGAGCTTATGAAACAAAGGCAAGTAAGTCAGGCATTTCCGCTCTAGAACTCTTGTGGATCCAATTTAACAATTCTCAGCATTTTTACTTTTAACTGAC
+
11AAA1>>BD@DABGGF1BFEF1F3FGD3FGCGBEFBAGFGHHBFFGGEHGHHBCHBF0FGFHHFHEFGF1BFGFHG1BAFHG1@FFGGCGHHFFHHEHH@B@B1B0?11BF22BBE?G/>1FFHG>B2BGD121BFD<FBB11FFCA?<012DGA00F1<@GDDD@CG<0?/??F1?F1??1?00.1>FG=<CC-<==0<<DD<<0=0=00<=:G0<000:;0:CBGFCCCH0;B09.0F009;0BFB09
@M05620:37:000000000-D9766:1:1101:16259:10584 1:N:0:53
ACCACACCTTCTACAATGAGCTGCGTGTGGCTCCCGAGGAGCACCCCGTGCTGCTGACCGAGGCCCCCCTGAACCCCAAGGCCAACCGCGAGAAGATGACCCAGGTGAGTGGCCCGCTACCTCTTCTGGTGGCCGCCTCCCTCCTTCCTGGCCTCCCGGAGCTGCGCCCTTTCTCACTGGTTCTCTCTTCTGCCGTTTTCCGTAGGACTCTCTTCTCTGACCTGAGTCTCCTTTGGAACTCTGCAGGTTCT
+
>A1>A1>AFFFD3GG1ABGAEGCB0FGGE0FGFGE00/E/BFAGHGEG//E/1A1BGGFEEE/E?EEGGGGHHHCEGGE/FHGA/FFEG/BC?/<<11?DGGHH/FGGHGHGGHHGGGGGHHHHEDBFHGHGHHCGGGGCC/GAGFGGBBF.CBFGGG@@-9.;FG?F@@FFFFFFFFFFFFFFFFFFFFFFFF?9BFFFFBFFABFFFFFFFFFFFFFFFFFFB-;F9BFFFFFFFBFFFFFFFF?-9BF
@M05620:37:000000000-D9766:1:1101:20288:10585 1:N:0:53
AGTGCCAGCTCTCAATCGCACAGGGGACCCAGGGCCTGGCCCCTCCATCCAGAAAACCTATGACCTCACCCGCTACCTGGAGCACCAACTCCGCAGCTTGGCTGGGACCTATGTGAGTATCCAGCGTAGGAATCTGGGAGTTGGGGAGGAGTGAGGAGTTGGGGAAAGACAGTCCTAACCGTGGAGGGTTCTGGTAAATGATGGGGTGAGGAGGGGCTCTTTGGCTCCCACCAGTCCCCCTGTCTGGTCTA
+
BBBABFFFBFFFGGGGGGGFGFHHGGGGGGHHGGGGAFHHHHGGGGHHHHHGFHFGHGHGHHGHHHHHHHHGGGGGHHHHHHHHHHHHGHHHGGGFGHHHGHHGGDGHGGHHHHHHHHFHHHHHHGEGCGHHFFHHHHGGGHHHGGGGGGGHHHGGHGHHFEGGGGHHHHHHHHHHHHHHGGGGGGGGCFGGFGFGGGGGGGGGGGFFFFFFFFFFFFFFFFFFFFFFFFFFFFFFFFFFFFFFFFFFFFB
@M05620:37:000000000-D9766:1:1101:15628:10599 1:N:0:53
ACCACACGTCTGAACTCCAGTCACATTCAGAAATCTCGTATGCCGTCTTCTGCTTGAAAAAAAAAACAAAAAACCCTCCGGCCCCCCTCGCGCCTATTCCCCAATGGATTTCCCGTTCTCTCTTCTTTTTTCGCGCTTCCGCCGTGCTTTCCTCCCTTTGTCTCGCCCTCATTCAGTTGTTCGCTCTTGCGGTATTTTCCGTTTGCCTCTCCTCTCTGCCCTCGAGCTCCTCTGGACCCCTGGCTTTTCTA
+
BBBBBBBBFB>AGGGGGGGGGGFHHHHHHHGHHHHHHHGGHHGHEGGHGHHHHGHHGE5FGGEGE>11?B11/1E11111//>/>>//////////22222?2/0111111?11?/?0.11<1==F11=1-/-.--;.;C.:.-;-;9090099/./0000000/.-:-..//9//9//::/.-...///--..9/////.///9////;9//9//9B//9B.9..;.///./9//9.........99/9/
@M05620:37:000000000-D9766:1:1101:17368:10602 1:N:0:53
AGTGCCAGCTCTCAATCGCACAGGGGACCCAGGGCCTGGCCCCTCCATCCAGAAAACCTATGACCTCACCCGCTACCTGGAGCACCAACTCCGCAGCTTGGCTGGGACCTATGTGAGTATCCAGCGTAGGAATCTGGGAGTTGGGGAGGAGTGAGGAGTTGGGGAAAGACAGTCCTAACCGTGGAGGGTTCTGGTAAATGATGGGGTGAGGAGGGGCTCTTTGGCTCCCACCAGTCCCCCTGTCTGGTCTA
+
AB>AAFFFCFFFGGGGGGGGGGHHGGGGGGHHGGGGGGHHHHGHGGHHHHHHHHHHHGHHHHHHHHHHHHHGGFGGHHHHHHHHHHHHGHHHGGGGGHHHGHHGGGHHGHHHHHHHHHHHHHHHHGGGGGHHHHHHHHHGGHHHGGGGGGGHHHHHHGHHHHGGGGGHHHHHHHHHHHHHGGGGGGGGGGGGGGGGGGGGGGGGGGFFFFFFFFFFFFFFFFFFFFFFFFFFFFFFFFFFFFFFFFFFFFB
@M05620:37:000000000-D9766:1:1101:8119:10622 1:N:0:53
AGTCCCAGCTCTCCATCGCACAGGGTCCCCAGTGCCTGGCCCCTCCATCCAGAAACCCTATGACCGCACCCGCAACCTCGGGCACCCCCTCCGCAGCTTGGCTGGGACCTATGTGCGTATCCCGCGTCGGCCTCTGGGCGTTGGGGCGGCGTGCGGCGTTGGGGCCCGCCCGTCCTCACCGTGGCGGGTTCTGGTAAATGATGGGGTGAGGAGGGGCTCTTTGGCTCCCCCCAGTCCCCCTGTCTGGTCTA
+
>>>3>BF@BFFFGGGA5AE2E2FAFA4A422A33B55BFHAGGAEE2FFB3B33BBBEBF3B5FG0AAFED>>//>FE3B1>>>EGG/EEG//?/<>B3B?BFFCGHHDG?FGHF2?FDGGH1/ACC<>D<.<GGH0BC@ADDCC?.-ABBB>FBB-;-;BABB.9->@B?-BFFF/9AFFFF?-9-;-;AFFFF/BFBF/:BFFDDB.A./.?B-BBEFFFFFFFFEF.;B-DFFFFFFBFFFFFFFFF9
@M05620:37:000000000-D9766:1:1101:16863:10625 1:N:0:53
AGTGCCAGCTCTCAATCGCACAGGGGACCCAGGGCCTGGCCCCTCCATCCAGAAAACCTATGACCTCACCCGCTACCTGGAGCACCAACTCCGCAGCTTGGCTGGGACCTATGTGAGTATCCAGCGTAGGAATCTGGGAGTTGGGGAGGAGTGAGGAGTTGGGGAAAGACAGTCCTAACCGTGGAGGGTTCTGGTAAATGATGGGGTGAGGAGGGGCTCTTTGGCTCCCACCAGTCCCCCTGTCTGGTCTA
+
BBBBBFFFBFFFGGGGGGGGGGHHGGGGGGHHGGGGGGHHHHGHGGGHHHHHHHHHHGGGHHHHHHHHHHHGGEGGHGHHHHHHHHHHGEHHGGGGGHHHGHHGGGHHGHHHHHGHHHHHHHHHHGGGGGHHHHHHHHHGGHHHGGGGGGGHHHHHHGHHHHGGGGHHHHGHHHHHHHHHGGGGGGGGGGGGGGGGGGGGGGGGGGFFFFFFFFFFFFFFFFFFFFFFFFFFFFFFFFFFFFFFFFFFFFF
@M05620:37:000000000-D9766:1:1101:16880:10640 1:N:0:53
AGTGCCAGCTCTCAATCGCACAGGGGACCCAGGGCCTGGCCCCTCCATCCAGAAAACCTATGACCTCACCCGCTACCTGGAGCACCAACTCCGCAGCTTGGCTGGGACCTATGTGAGTATCCAGCGTAGGAATCTGGGAGTTGGGGAGGAGTGAGGAGTTGGGGAAAGACAGTCCTAACCGTGGAGGGTTCTGGTAAATGATGGGGTGAGGAGGGGCTCTTTGGCTCCCACCAGTCCCCCTGTCTGGTCTA
+
BBAAAFFFBFFFGGGGGGGFGEHHGFGGGGHHGGGGGGHHHHGHGGHHHHHHGHHHHGHGHFFHHHHHHHHGGGGGHHHHFHHGHHHHGHHHGGCFGHHHGHHGGGHHGHHHHHGHGHHHHHHHHGEGGGFHHHHHHHHGGHHHGGGGGGGHHHHHHGHHHHGGGGHHHHHHHHHHHHHHGDEGGGGGEGGGGGGGGGGGGGGGGGFFFFFFFFFFFFFFFFFFFFFFFFFFFFFFFFFFAFFFFFFFFB9
@M05620:37:000000000-D9766:1:1101:4359:10648 1:N:0:53
AGTCCCAGCTCTCCATCGCACAGGGGACCCAGTGCCTGGCCCCTCCATCCAGAAATCCTATGACCTCACCCGCTACCTGGAGCACCCCCTCCGCAGCTCGGCTGGGACCTATGAGCGTATCCAGCGTCGGCATCTGGGCGTTGGGGCGGCGTGCGGCGTTGGGGCCCGCCAGTCCTACCCGTGGCGGCTTCTGGTAAATGCTGGGGTGAGGCGGGGCTCTTTGGCTCCCACCAGTCCCCATGTCTGGTCTA
+
>A>3>BDBBCFFGGGABAE2E?GDF22AAAAA3BB55BFGEGGGGG2GHBBF33G5DF5F5B5FGBBFGGF>>0>>GFBB21BBGHG/>E?>>E/>/B3?>F/EGGHHG01BG211>?BFHH2@GDG/<A-->FFFFB>@DDCAD?.-A@GBGF-@9BB;BA-;9;-@BB--;//B//;ADFFB-@--9;FFFF/9BFBF/;FF.@9B?A..;9@-@BFFFF/BBFF.E.;.;.;F/;E.;FFFFFEF/B;
@M05620:37:000000000-D9766:1:1101:11562:10654 1:N:0:53
AGTGCCAGCTCTCAATCGCACAGGGGACCCAGGGCCTGGCCCCTCCATCCAGAAAACCTATGACCTCACCCGCTACCTGGAGCACCAACTCCGCAGCTTGGCTGGGACCTATGTGAGTATCCAGCGTAGGAATCTGGGAGTTGGGGAGGAGTGAGGAGTTGGGGAAAGACAGTCCTAACCGTGGAGGGTTCTGGTAAATGATGGGGTGAGGAGGGGCTCTTTGGCTCCCACCAGTCCCCCTGTCTGGTCTA
+
ABAABFFFCFFFGGGGGGGGGGHHGGGGGGHHGGGGGGHHHHGHGGHHHHHHHHHHHGHHHHHHHHHHHHHGGFGGHHHHFHHHHHHGGHHHGGGGGHHHGHHGGGHHGHHHHHHHHHHHHHHHHGEGGGHHHHHHHHHGGHHHGGGGGGGHHHHHHGHHHHGGGGHHHHHHHHHHHHHHGGGGGGGGGGGGGGGGGGGGGGGGGGFFFFFFFFFFFFFFFFFFFFFFFFFFFFFFFFFFFFFFFFFFFF9
@M05620:37:000000000-D9766:1:1101:13037:10655 1:N:0:53
GAGGCTGCTTTGGAAGAAACTCATAGATTACTGCAACAGTTCCCCCTGGACCTGGAAAAGTTTCTTGCCTGGCTTACAGAAGCTGAAACAACTGCCAATGCTACAGGATGCTACCCGTAAGGAAAGGCTCCTAGAAGACTCCAAGGGAGTAAAAGAGCTGATGAAACAATGGCAAGTAAGTCAGGCATTTCCGCTTTAGCACTCTTGTGGATCCAATTGAACAATTCTCAGCATTTGTACTTGTAACTGAC
+
AAABA>FAFFFFGGGGBCGGGGFHFGHHHFFFGH44BCFFHHHHHGEFCFGHHHEHHF2BBFFHGHHHHHHHHGG3GHHGHHHEH3BGGFGHHHHHGFHHHHHHGHHHHHHHHHHHGGGGHHHFEHHHHHGHDH33B3FGHHF2FFG/EGG2>FHCHHHHFHHEHHHCGHHHHHHGHHHHHH1GHHGHHHHHGGGGGHHHHHHHHHHHHGHHHHFFHHHHHH0GHHHHHHGGGGGGGGFGGGGGGFGGGFB
@M05620:37:000000000-D9766:1:1101:3368:10667 1:N:0:53
AGTGCCAGCTCTCAATCGCACAGGGGACCCAGGGCCTGGCCCCTCCATCCAGAAAACCTATGACCTCACCCGCTACCTGGAGCACCAACTCCGCAGCTTGGCTGGGACCTATGTGAGTATACAGCGTAGGAATCTGGGCGTTGGGGGGGCGTGAGGAGTTGGGGAAAGACAGTCCTAACCGTGGAGGGTTCTGGTAAATGATGGGGTGAGGAGGGGCTCTTTGGCTCCCACCAGTCCCCCTGTCTGGTCTA
+
AB>AAFFFBFFFGGGGGGG2EAFGFGAEEAEH2EF2FFHFGHAGGGHHHFFHFHHFHGHHHHHHHHHHHHHCEEEGHHHHBGGHHHH1EFHHEEEEFGGHGHHGGGHHGHHHH3BF?FHH33BFF/??</@FGHHHEH/></AHCG--;-;-@..;/;FFFFA-A.AFFFBFFBBFFFFFFF.BAEFF9FFFF/9;FFFFFFFFFFFFF.F/DF=FFFFFFF/BF/BAEFFFF.:9FBFBFEFFFF/9/;9
@M05620:37:000000000-D9766:1:1101:5944:10676 1:N:0:53
AGTGCCAGCTCTCAATCGCACAGGGGACCCAGGGCCTGGCCCCTCCATACAGAAAACCTATGACCTCACCCGCTACCTGGAGCACCAACTCCGCAGCTTGGCTGGGACCTATGTGAGTATCCAGCGTAGGAATCTGGGAGTTGGGGAGGAGTGAGGAGTTGGGGAAAGACAGTCCTAACCGTGGAGGGTTCTGGTAAATGATGGGGTGAGGAGGGGCTCTTTGGCTCCCACCAGTCCCCCTGTCTGGTCTA
+
AA>AAFFFBFFFGGGGGGGGGGHHGGEFGGGHGGGGGFHHHHGHGGHHHHHHHHHGGGHHHHHHHFGHHHHGGGGGHHHH2FGHFHH1?GHFFGCGGHHHGHHGGGHHGHHHHHHHHHHHHHHHHGGGCEGFHHHHHHAFGHHHGGEGG.EHHFHHFGHHHHGGEDHHFGGHHHHHHHHHGGGGAEGGEGFGGGGGGGGGGGGGGGFFFFFFFFFFFFFFFFFFFFFFFFFFFFFFFFFFFFFFFFFFFFF
@M05620:37:000000000-D9766:1:1101:20851:10676 1:N:0:53
GAGGCTGCTTTGGAAGAAACTCATAGATTACTGCAACAGTTCCCCCTGGACCTGGAAAAGTTTCTTGCCTGGCTTACAGAAGCTGAAACAACTGCCAATGCTACAGGATGCTACCCGTAAGGAAAGGCTCCTAGAAGACTCCAAGGGAGTAAAAGAGCTGATGAAACAATGGCAAGTAAGTCAGGCATTTCCGCTTTAGCACTCTTGTGGATCCAATTGAACAATTCTCAGCATTTGTACTTGTAACTGAC
+
CBCCCCFBFFFFGGGGGGGGGGHHHHHHHHHHHHHHGHHHHHHHHGGFHHHHHHHGHHGHBGHHHHHHHHHHHHHHHHHHHHHHHHHHHHHHHHHHHHHHHHDGHHHHHHHHHHHHGGGGHHHHHHGHHHGHHHHHHHHHHHHHHGGGGGHHHHHGHHHHHHHHHHHHHHHHHHFFGGHHHHHHHHHHHHHHGGGGGHGHGHHHHHHHHGHHHHFHHHHHHHGFHHHHGHGEGGGGGGGGGGGGGGGGGGF
@M05620:37:000000000-D9766:1:1101:11566:10677 1:N:0:53
AGTGCCAGCTCTCAATCGCACAGGGGACCCAGGGCCTGGCCCCTCCATCCAGAAAACCTATGACCTCACCCGCTACCTGGAGCACCAACTCCGCAGCTTGGCTGGGACCTATGTGAGTATCCAGCGTAGGAATCTGGGAGTTGGGGAGGAGTGAGGAGTTGGGGAAAGACAGTCCTAACCGTGGAGGGTTCTGGTAAATGATGGGGTGAGGAGGGGCTCTTTGGCTCCCACCAGTCCCCCTGTCTGTTCTT
+
AAA?AFFFBFFFGDGGGGFEGGHAFGEEEFDHEGEGGGHHHHGHGGCHHH3GFFBFGGHHHHHHHGHGHHHGG>EFHHHHFHHHHH11EFHGGEEFGHHHGHHGGGHHGHBHFHF?F?3BGGGGH@?/>/2D<G1GHGAEGHHHGGEGD..<C0DF0<G/DFGFEDCGGHGE0C0CCCG.-9CDFGGCG..0C0;0;FB0C0FGGD.BFFFFFFFF-9AFF/B/BFBEFBFF..BFFFFD-;BF/B/9///
@M05620:37:000000000-D9766:1:1101:13245:10686 1:N:0:53
GAGGCTGCTTTGGAAGAAACTCATAGATTACTGCAACAGTTCCCCCTGGACCTGGAAAAGTTTCTTGCCTGGCTTACAGAAGCTGAAACAACTGCCAATGCTACAGGATGCTACCCGTAAGGAAAGGCTCCTAGAAGACTCCAAGGGAGTAAAAGAGCTGATGAAACAATGGCAAGTAAGTCAGGCATTTCCGCTTTAGCACTCTTGTGGATCCAATTGAACAATTCTCACCATTTGTACTTGTAACTGAC
+
A?ACAAFAFFFDGCFGFGFGGGHHHGHHHHGFHGBGFHGHHFGGHGFGFHGHHHFFB32GFHHFHHGBBFGGGHHB3BGGHHFGHEBGBFFGHHHHGHHH3FFGHFFFGHHHB@BFEEE?GFFGFB0FFFFH??GFGHBFBF?CB/FED??DFGFCFGGHD@FFGGFFE1FGH=?F=FDF>F<FGHE><F<=DAEFCGG00GCGGHHHGEC0:C:C;;:C::GGFFGFBF;AFFFF0FB9BBFGGFGFFG9
@M05620:37:000000000-D9766:1:1101:23209:10691 1:N:0:53
AGTGCCAGCTCTCAATCGCACAGGGGACCCAGGGCCTGGCCCCTCCATCCAGAAAACCTATGACCTCACCCGCTACCTGGAGCACCCACTCCGCAGCTTGGCTGGGACCTATGTGAGTATCCAGCGTAGGAATCTGGGAGTTGGGGAGGAGTGAGGAGTTGGGGAAAGACAGTCCTAACCGTGGAGGGTTCTGGTAAATGATGGGGTGAGGAGGGGCTCTTTGGCTCCCACCAGTCCCCCTGTCTGGTCTA
+
>A>>>FFFBFFFGAGGGGGAFCHCGAEFGFHHFEEEFGHHHHGHGGHHHGHHHHHCGFHHHHHHHDGHHHHEE>>EHHHH?BGHHH1?EHHFAFCGEHBFEHHGGGHHGGHGHGHHHHHHHHFHHGGFGGHGHHHHHH0?EHHHGG.AD.<CG0DC<EGHHFGGG..C/G/GGHHHHHHGGGGGDGGGEFFGGGGGGGGGGGGGGFFFFFFFFFFFFFFFFFFFFFFFFFFFFFFFFFFFFFFFFFFFFFB
@M05620:37:000000000-D9766:1:1101:14092:10696 1:N:0:53
AGTGCCAGCTCTCAATCGCACAGGGGACCCAGGGCCTGGCCCCTCCATCCAGAAAACCTATGACCTCACCCGCTACCTGGAGCACCAACTCCGCAGCTTGGCTGGGACCTATGTGAGTATCCAGCGTAGGAATCTGGGAGTTGGGGAGGAGTGAGGAGTTGGGGAAAGACAGTCCTAACCGTGGAGGGTTCTGGTAAATGATGGGGTGAGGAGGGGCTCTTTGGCTCCCACCAGTCCCCCTGTCTGGTCTA
+
AB>AAFFFCFFFGGGGGGGGGGHHGGGGGGHHFGGGGGHHHHGHGGHHHHHHHHHHHGHHHHHHHHHHHHHGGEGGHGHHHHHHHHGHGHHHGGGGGHHHGHHGGGHHGHHHHHHHHHHHHHHHHGGGGGHHHHHHHHHGGHHHGGGGGGGHHHHHHGHHHHGGGGHHHHHHHHHHHHHHGGGGGGGGGGGGGGGGGGGGGGGGGGFFFFFFFFFFFFFFFFFFFFFFFFFFFFFFFFFFFFFFFFFFFFF
@M05620:37:000000000-D9766:1:1101:6055:10720 1:N:0:53
GAGGGTGCTTTGGAAGAAACTCATAGATTACTGCAACAGTTCCCCCTGGACCTGGACAAGTTTCTTGACTTGCTTAAAGAAGTTGAAATAACTGCCAATGATCCAGAAAACTAACCGCAAGGAAAGCCCCCTATAAGAGTAAAAGGGAGTAAAAGAGCTTATCAAAGAAAGGAAAGGAAGCCAGGCAAGTACGCTCTAGAACTCATGTGGAGACAAGTAAACAATTCTCAGCACATTTAATAATAACAGAC
+
>1>A1>>>13B1F11BAB1BGGFGF3GDA1BBDA111FBFG221B0AB/00BFGFH010BDFG2DDGAB12BBDD211DBFG1DA22B2BBBFGHFFCGH1B1B11@010BF1B@B>///>?CEF00B<?E</1<DDF1B2>221/<///01>21/00<1@>1111100010<00?0<>0.<0<<.<0.000.<<..=000<<<0;0;;00.:.;/.:000:0.990000;/;./;;F9B0;0;90;0999
@M05620:37:000000000-D9766:1:1101:10184:10740 1:N:0:53
AGTGCCAGCTCTCAATCGCACAGGGGACCCAGGGCCTGGCCCCTCCATCCAGAAAACCTATGACCTCACCCGCTACCTGGAGCACCAACTCCGCAGCTTGGCTGGGACCTATGTGAGTATCCAGCGTAGGAATCTGGGAGTTGGGGAGGAGTGAGGAGTTGGGGAAAGACAGTCCTAACCGTGGAGGGTTCTGGTAAATGATGGGGTGAGGAGGGGCTCTTTGGCTCCCACCAGTCCCCCTGTCTGGTCTA
+
ABAAAFFFCFFFGGGGGGGCGFHGGGGGGGHHFFGGGGHHHHGHGGFHHHHHHHHHHGHHHGHHHHHHHHHGG>EGHHHHFGHHHHFFFHHHEGGGGHGHGHHGGGHHGHHHHHHHHHHHHHHHHGGGGGHHHHHHHHHGGHHHGGGGGGGHHHHHHGHHHHGGGGHHHHHHHHHHHHHHGGGGGGGGGGGGGGGGGGGGGGGGGGDFFFFFFFFFFFFFFFFFFFFFFFFFFFFFFFFFFFFFFFFFFFF
@M05620:37:000000000-D9766:1:1101:25053:10745 1:N:0:53
ACCACACCTTCTACAATGAGCTGCGTGTGGCTCCCGAGGAGCACCCCGTGCTGCTGACCGAGGCCCCCCTGAACCCCAAGGCCAACCGCGAGAAGATGACCCAGGTGAGTGGCCCGCTACCTCTTCTGGTGGCCGCCTCCCTCCTTCCTGGCCTCCCGGAGCTGCGCCCTTTCTCACTGGTTCTCTCTTCTGCCGTTTTCCGTAGGACTCTCTTCTCTGACCTGAGTCTCCTTTGGAACTCTGCAGGTTCT
+
AAAAAABAFFFFGGGFBGFGFGGHEEFGF2FGFFF?2AE?EHGHHGCEB1EFDGHFHHFFEEGGEGGGGGEHHHGGGGGHGHHHHGGGGFFCDDGBFFHHHH/?FFGFHGFGGGGDGCFDHHHHHGHGGHGDFFGADFGHGHHGHBFGFBFGGGGGGG?BDFFGGGFFFDFFFFFFFFFEBFFFFFFBFFFFFFA.AFEFFDF.;.9FFFFFFFFFFFFFBFFFFFFFFFFF/FF//;B/FFEFFFF:FFB
@M05620:37:000000000-D9766:1:1101:28498:10750 1:N:0:53
GAGGCTGCTTTGGAAGAACCTCATAGATTACTGCAACAGTTCCCCCTTGACCTGGAAAAGTTTCTTGCCTGGCTGACAGAAGCTGAAACACCTGCCAATGGATGCTACCCGTAAGGAAAGGCTCCTAGAAGACTCCAAGGGAGTAAAAGAGCTGATGAAACAATGGCAAGTAAGTCAGGCATTTCCGCTTTAGCACTCTTGTGGATCCAATTGAACAATTCTCAGCAGTTGTACTTGTAACTGACAAGCCA
+
A1AAAAC1BFFFF1FGGFA1FF113AAAFHGHHB1F10B1D2F1AEA0BAF1GHGCB100B2FF2DD1BGDCGG/BGFH0FGHH1F1GF0BEFBG0B1FFHFGHBGHHHH/E/EHHF0FGHHHHG1FF111BGHHH11FFGAG<<1BDHFGCGGFGH2>1@0/@?FHC1F1?1?@FGH0>.G11GHECCGFHHB0GCGHHHHHC00<CGBGHHH00;CGHGHGF0;0.<;0;F9F;0;FBB00BFBF.E.B
@M05620:37:000000000-D9766:1:1101:10161:10783 1:N:0:53
AGTGCCAGCTCTCAATCGCACAGGGGACCCAGGGCCTGGCCCCTCCATCCAGAAAACCTATGACCTCACCCGCTACCTGGAGCACCAACTCCGCAGCTTGGCTGGGACCTATGTGAGTATCCAGCGTAGGAATCTGGGAGTTGGGGAGGAGTGAGGAGTTGGGGAAAGACAGTCCTAACCGTGGAGGGTTCTGGTAAATGATGGGGTGAGGAGGGGCTCTTTGGCTCCCACCAGTCCCCCTGTCTGGTCTA
+
AA>AAFFFBFFFFGGGGGGGGGGHGGGGGGHGGGGGGGHHHHGHGGFHGHGGHEFHHGFHHHHHHHFGHHHGGGGGHHHHHHGGFHHHGHHHGGFGGHHHGHHGGGHHGHHGHHHGHGGHHHGHHGEG@DHHHGHGHHHGGHHHGGGGGGGHHHHHHGHHFFGGGGGHHHHGGHHHHHHHGEGGGGGGEGFFGGFGGGGGGGGGGGFFFFFFFFFFFFFFFFFFFFFFFFFFFFFFFFFFFFFFFFFFFFB
@M05620:37:000000000-D9766:1:1101:22216:10785 1:N:0:53
AGTGCCAGCTCTCAATCGCACAGGGGACCCAGGGCCTGGCCCCTCCATCCAGAAAACCTATGACCTCACCCGCTACCTGGAGCACCAACTCCGCAGCTTGGCTGGGACCTATGTGAGTATCCAGCGTAGGAATCTGGGAGTTGGGGAGGAGTGAGGAGTTGGGGAAAGACAGTCCTAACCGTGGAGGGTTCTGGTAAATGATGGGGTGAGGAGGGGCTCTTTGGCTCCCACCAGTCCCCCTGTCTGGTCTA
+
AA11A1FFAFFFGGGF1FECEEGCFGGGGGHHCFGC/AG0BGEGGGHHHHHEFCFHHGHHGHHHHFHHHHHGC/@EHHHHGFHHFHHFGBHFEEE@EFFGGHHGGGHFGGHHHHHHHHHHHHHHHGECGGHFFHHHHHHFEGHHGGGCGGGHHHHGGGHHHHGGGGHHHHHHHHHHHHFHGGGGGGGGGGGGGGGGFGGGGGGGGGF@FFFFFF<@?@FFFFEFFFFFFFFFFFFEFFFF@FFFFFFFFFB
@M05620:37:000000000-D9766:1:1101:10182:10817 1:N:0:53
GAGGCTGCTTTGGACGAAACTGACAAGCCAGGGACACAAGATCGGAAGATCACACGTCTGCACTCGAGTCACCTTGAGGAATCTCGTATGCCTTCTGCTGCTTAAACAAAAAAAATACTAAAGCATCCAACTAAAGCATAACTACACACGAGACTACCCGAGATGCGAACTCCAGCACTGGTAAGCACTACATCCGGCGTCCGTATGACTCTCTTCTCTGAACATCAGATACCCTTGCACTCATCCAGACC
+
>3AA>>CABBB4F44AAE2EGGHBBABBAABABABABFDGEGBAE11A1DABB3BAB1BBADBFB11BB?5B3BF533BBBF@B4BB?B3BB4BGB4BBF3B34BB33?F0///>0223?3??B23?2B2222222@2222221?101/<//<.110<0.>--.00-.-<.<0////;0//000000;:0;900;9-------;9.:9///:////9;;9//;//:///9///9//./;/;///;////..
@M05620:37:000000000-D9766:1:1101:17847:10824 1:N:0:53
ACCACACCTTCTACAATGAGCTGCGTGTGGCTCCCGAGGAGCACCCCGTGCTGCTGACCGAGGCCCCCCTGAACCCCAAGGCCAACCGCGAGAAGATGACCCAGGTGAGTGGCCCGCTACCTCTTCTGGTGGCCGCCTCCCTCCTTCCTGGCCTCCCGGAGCTGCGCCCTTTCTCACTGGTTCTCTCTTCTGCCGTTTTCCGTAGGACTCTCTTCTCTGACCTGAGTCTCCTTTGGAACTCTGCAGGTTCT
+
BBBBBBBBFFFFGGGGGGGGGGHHGGGGHGHHHGGGGGGGGHHHHGGGDFGGHHFHHHHGGGGGGGGGGGGHHHHGGGGHGHHHHGGGGGGGGGHHHHHGHHHHGHHHHHHGGHHGGGGGHHHHHHHHHHHGHHGGGGGHGHHGHGGGGGGGGGGGGGGGGGGGGGFFFFFFFFFFFFFFFFFFFFFFFFFFFFFFFFFFFFFFFFFFFFFFFFFFFFFFFFFFFFFFFFFFFFFFFFFFFFFFFFFFFFF
@M05620:37:000000000-D9766:1:1101:4034:10844 1:N:0:53
AGTGCCAGCTCTCAATCGCACAGGGGACCCAGGGCCTGGCCCCTCCATCCAGAAAACCTATGACCTCACCCGCTACCTGGAGCACCAACTCCGCAGCTTGGCTGGGACCTATGTGAGTATCCAGCGTAGGAATCTGGGAGTTGGGGAGGAGTGAGGAGTTGGGGAAAGACCGTCCTAACCGTGGAGGGTTCTGGTAAATGACGGGGTGAGGAGGGGCTCTTTGGCTCCCACCCGTCCCCCTGTCTGGTCTA
+
AABBBFFCAFFFGGGGGGGGGGHHGGGGGGEHGGFGGGHHHHGHGGHHHHFHHHEGHGHHHHHHHHHCHHFGGEEGHHHHGHHHHHHHGHHHGGGGGHHEEFH///0BEGFFDG33BB3?33?FGG?/>/2>@D<<DB0??0<?CC.>-<.<<<0C0C/<0/--..:::C/A:AEE09C.-9.AFEDB.;CFBB;CFF0CB/;9-9;-..AFD.9>-9.BB9//;F9....A.9.999..99BFF/B/9;/
@M05620:37:000000000-D9766:1:1101:11256:10847 1:N:0:53
AGTGCCAGCTCTCAATCGCACAGGGGACCCAGGGCCTGGCCCCTCCATCCAGAAAACCTATGACCTCACCCGCTACCTGGAGCACCAACTCCGCAGCTTGGCTGGGACCTATGTGAGTATCCAGCGTAGGAATCTGGGAGTTGGGGAGGAGTGAGGAGTTGGGGAAAGACAGTCCTAACCGTGGAGGGTTCTGGTAAATGATGGGGTGAGGAGGGGCTCTTTGGCTCCCACCAGTCCCCCTGTCTGGTCTA
+
ABAABFFFBFFFGGGGGGGEEEHEGGGGGGFHGGGGGGHHHHGHGGFHHHEGHHHHHGHFHHGHHHHHHHHGGGGGHBHHHHHHHHHGGHHHGGEGGHHH?HHGGGFHGHFHGHHHHHHGHHHHHGGEGCHHHHHHGHHGAGHHGGFGGGGHHGHHHGHHHHGGGGHHHHHFHHHHHGHHGGGGGGGGGGGGGGGGGGGGGGGGGGFFFFFFFFFFFFFFFFFFFFFFFFFFFFFFFFFFFFFFFFFFFF/
@M05620:37:000000000-D9766:1:1101:14427:10854 1:N:0:53
AGTGCCAGCTCTCAATCGCACAGGGGACCCAGGGCCTGGCCCCTCCATCCAGAAAACCTATGACCTCACCCGCTACCTGGAGCACCAACTCCGCAGCTTGGCTGGGACCTATGTGAGTATCCAGCGTAGGAATCTGGGAGTTGGGGAGGAGTGAGGAGTTGGGGAAAGACAGTCCTAACCGTGGAGGGTTCTGGTAAATGATGGGGTGAGGAGGGGCTCTTTGGCTCCCACCAGTCCCCCTGTCTGGTCTA
+
BCABBFFFCFFFGGGGGGGGGGHHGGGGGGHHGGGGGGHHHHGHGGHHHHHHHHHHHGHHHHHHHHHHHHHGGGGGHHHHHGHHHHHHGHHHGGGGGHHHGHHGGGHHGHHHHHHHHHHHHFHHHGGGGGHHHHHHHHHGGHHHGGGGGGGHHHHHHGHHHHGGGGHHHHHHHHHHHHHHGDEDFGGGGGGGGGFGGGGGGGGGGGFFFFFFFFFFFFFFFFFFFFFFFFFFFFFFFFFFFFFFFFFFFFB
@M05620:37:000000000-D9766:1:1101:19270:10858 1:N:0:53
AGTGCCAGCTCTCAATCGCACAGGGGACCCAGGGCCTGGCCCCTCCATCCAGAAAACCTATGACCTCACCCGCTACCTGGAGCACCAACTCCGCAGCTTGGCTGGGACCTATGTGAGTATCCAGCGTAGGAATCTGGGAGTTGGGGAGGAGTGAGGAGTTGGGGAAAGACAGTCCTAACCGTGGAGGGTTCTGGTAAATGATGGGGTGAGGAGGGGCTCTTTGGCTCCCACCAGTCCCCCTGTCTGGTCTA
+
BBABCFFFCFFFGGGGGGGGGGHGGGGGGGHHGGGGGGHHGHEHGGGHHHHHHGGHHGHHHHHHHHHHHHHGGEEGHFHHEGHHGHHHGHHHGGFGGHHHGHHGGGHHGHHHHHHHHHHHHHHHHGGGGGHHHHHHHHHGGHHHGGGGGGGHHHGHHGHHHHGGGGHHHHHHHHHHHHHHGGGGGGGGDGGGGGGGGGGGGGGGGGFFFFFFFFFFFFFFFFFFFFFFFFFFFFFFFFFFFFFFFFFBBFB
@M05620:37:000000000-D9766:1:1101:7502:10869 1:N:0:53
GAGGCTGCTTTGGAAGAAACTCATAGATTACTGCAACAGTTCCCCCTGGACCTGGAAAAGTTTCTTGCCTGGCTTACAGAAGCTGAAACAACTGCCAATGGATGCTACCCGTAAGGAAAGGCTCCTAGAAGACTCCAAGGGAGTAAAAGAGCTGATGAAACAATGGCAAGTAAGTCAGGCATTTCCGCTTTAGCACTCTTGTGGATCCAATTGAACAATTCTCAGCATTTGTACTTGTAACTGACAAGCCA
+
CCCCCBFBFFFFGGGGGGGGGGHHHHHHHHHHHHHHHHHHHHHHHGGGHHHHHHHHHHHHGHHHHHHHHHHHHHHHHHHHHHHHHGGHHHHHHHHHHHGHHGHHHHHHHHGFEGHHHHGHHGGHGHHHFFHHHHHHHHHGGHGFHHHHHGHHHFHHHHHHHHHHHHHHHG?FGHGHGHGHHHHHHHGGGGGHHHGHCGHHHFHGHHGHFHHHHHHHHHHHCGHHHHHHHHH;FGGGBGGFFFFGGGGGGEB
@M05620:37:000000000-D9766:1:1101:26099:10870 1:N:0:53
AGTGCCAGCTCTCAATCGCACAGGGGACCCAGGGCCTGGCCCCTCCATCCAGAAAACCTATGACCTCACCCGCTACCTGGAGCACCAACTACACAGCTTGGCTGGGACCTATGTGAGTATCCAGCGTAGGAATCTGGGAGTTGGGGAGGAGTGAGGAGTTGGGGAAAGCCAGTCCTAACCGTGGAGGGTTCTGGTAAATGATGGGGTGAGGAGGGGCTCTTTGGCTCCCACCAGTCCCCCTGTCTGGTCTA
+
>3>>>DFCAFFFGGGGGFA2EEHGG2AAAEHHFAEEEFGHHHGHGGHFHHHHHHHGGFHHHFGHHFHHHHFEE>FFHHGH?BGHHHG?EG3BBFBFFHBFEGHGGGHHGHGHHFEFFHHFHGBGHGF<@AFGHHGHHG0FGHHHGGEFCCDHH1FG1CGBG/<DE..G/./;GHHHHBHHGGG?.CDBEGGGGGFFGGGGBFGGGGEDEFFFFFF;BDFFFFFFFFFFF.FFAFFFFFFFCFFFFFFFFFB
@M05620:37:000000000-D9766:1:1101:3423:10873 1:N:0:53
AGTGCCAGCTCTCAATCGCACAGGGGACCCAGGGCCTGGCCCCTCCATCCAGAAAACCTATGACCTCACCCGCTACCTGGAGCACCAACTCCGCAGCTTGGCTGGGACCTATGTGAGTATCCAGCGTAGAAATCTGGGAGCTGGGGAGGAGTGAGGAGTTGGGGAAAGACAGTCCTAACCGTGGAGGGTTCTGGTAAATGATGGGGTGAGGAGGGGCTCTTTGGCTCCCACCAGTCCCCCTGTCTGGTCTA
+
3>>AAD5BAFCFFDGGGAFFCEBBAAEEFGHHGCGGG2G2BGGGGG2GFHGEFBFHFEHHH3EHHHFGHHHGGG?EGBGBFFF1?FFGGGHHGG?>EFFHFHHC/<F0<0BDDGGGG1DDGHFHHC??C/@FF>FHHGGG/?C<EGE@CFGHHHGHFC/<0<--:EHFH/CG00:CFCGH?.A@GGGG;FGG09;;;BFB;;;B9CEBE.99DFB;>-;FFFF/9BFEF.FFE.;B9BF.BEFFB///;B9
@M05620:37:000000000-D9766:1:1101:10101:10875 1:N:0:53
GAGGCTGCTTTGGAAGAAACTCATAGATTACTGCAACAGTTCCCCCTGGACCTGGAAAAGTTTCTTGCCTGGCTTACAGAAGCTGAAACAACTGCCAGTGCTACAGGATGCTACCCGTAAGGAAAGGCTCCTAGCAGACTCCACGGGAGTAAAAGCGCTGATGAAACAATGGCAAGTAATTCAGGCATTTCCGCTTTAGCACTCTTGTGGATCCAATTTAACAATTCTCAGCATTTGTACTTGTAACTGAC
+
A11AAAFAFFFDGBGF1FGGGGFFFHHHHHFGFH11FFGEHHHHHGGGHBGHHHEHF1AFGHGGGHHHHHGHHHH1GHGHFGHHHFHFGFGHH0B011@B1@2BBB0>FBFDGHHHGF/>>11>B>B?BFF1F11<B0FF<FC0/C/C<EC12>10/AFCAGG1FG1<F1F1GF1F1>11>FBG1/.GD0DHA.CEGFCC0CGHG:0GCFB0CG:0<C00C000CFB0CCB/90C9009;0C0;0;FFFFC
@M05620:37:000000000-D9766:1:1101:22584:10884 1:N:0:53
AGTGCCAGCTCTCAATCGCACAGGGGACCCAGGGCCTGGCCCCTCCATCCAGAAAACCTATGACCTCACCCGCTACCTGGAGCACCAACTCCGCAGCTTGGCTGGGACCTATGTGAGTATCCAGCGTAGGAATCTGGGAGTTGGGGAGGAGTGAGGAGTTGGGGAAAGACAGTCCTAACCGTGGAGGGTTCTGGTAAATGATGGGGTGAGGAGGGGCTCTTTGGCTCCCACCAGTCCCCCTGTCTGGTCTA
+
ABAABFFFCFFFGGGGGGGGGGHHGGGGGGGHGGGGGGHHHHGHGGHHHHHHHHHHHGHHHHHHHHHHHHHGGFGGHHHHFHHHHHHHGHHHGGGGGHHHGHHGGGHHGHHHHHHHHHHHHHHHHGGGGGHHHHHHHHHGGHHHGGGGGGGHHHHHHGHHHHGGGGHHHHHHHHHHHHHHGGGGGGGGEGGGGGGGGGGGHGGGGGFFFFFFFFFFFFFFFHHFFFFFFFFFFFFFFFFFFFFFFFFFFFF
@M05620:37:000000000-D9766:1:1101:15596:10885 1:N:0:53
AGTGCCAGCTCTCAATCGCACAGGGGACCCAGGGCCTGGCCCCTCCATCCAGAAAACCTATGACCTCACCCGCTACCTGGAGCACCAACTCCGCAGCTTGGCTGGGACCTATTGAGTATCCAGCGTAGGAATCTGGGAGTTGGGGAGGAGTGAGGAGTTGGGGAAAGACAGTCCTAACCGTGGAGGGTTCTGGTAAATGATGGGGTGAGGAGGGGCTCTTTGGCTCCCACCAGTCCCCCTGTCTGGTCTAT
+
AB>AAFFFBFFFGGGGGGGGGGHHGGGGGGHHGGGGGFHHHHGHGGHHHHHHHHEHHGHHHHHHHHHHHHHGGGGGHHHHHHHHGHHHGHHHGGGGGHGHGHHGGGHHGHHHHHBGGHHHHHHHGD<DF2GGFHHGF0FEHHHGGEDD<CGG0DF<EGHHHGGFFHHCGGHHGHHHGHHGGGFDGGGFFFGGFGGFGGGGGGGGGDBFFFFFFFFFAFFFFFFFFFFFFFFFFFFFFFFFFFFFFFFFFFF
@M05620:37:000000000-D9766:1:1101:10219:10916 1:N:0:53
AGTGCCAGCTCTCAATCGCACAGGGGACCCAGGGCCTGGCCCCTCCATCCAGAAAACCTATGACCTCACCCGCTACCTGGAGCACCAACTCCGCAGCTTGGCTGGGACCTATGTGAGTATCCAGCGTAGGAATCTGGGAGTTGGGGAGGAGTGAGGAGTTGGGGAAAGACAGTCCTAACCGTGGAGGGTTCTGGTAAATGATGGGGTGAGGAGGGGCTCTTTGGCTCCCACCAGTCCCCCTGTCTGGTCTA
+
BBAAAFFFBFFFGGGGGGGGGGHHGGGGGGHHGGGGGGHHHHGHGGHHHHHHHGHHHGHHHHHHHHHHHHHGGGGGHHHHHHGGHHHHGHHHGGGGGHHHGHHGGGHHGHHHHHHHHGFHHHHHHGFGGGHHHHHHHHHGGHHHGGGGGGGHHHHHHGHHHHGGGGHHHHHHHHHHHHHHGDGGGGGGCFGGGGFFGGGGGGGGGGFFFFFFFFFFFBFFFFFFFFFFFFFFFFFFFFFFFFFFFFFFFFB
@M05620:37:000000000-D9766:1:1101:8391:10918 1:N:0:53
GAGGCTGCTTTGGAAGAAACTCATAGATTACTGCAACAGTTCCCCCTGGACCTGGAAAAGTTTCTTGCCTGGCTTACAGAAGCTGAAACAACTGCCAATGGATGCTACCCGTAAGGAAAGGCTCCTAGAAGACTCCAAGGGAGTAAAAGAGCTGATGAAACAATGGCAAGTAAGTCAGGCATTTCCGCTTTAGCACTCTTGTGGATCCAATTGAACAATTCTCAGCATTTGTACTTGTAACTGACAAGCCA
+
A>AAABFAFFFFGCGGGFCGGGHHCF5FGGFFHHGHHHHHHHGHHGGFGHHHFHH2FECGGFHHHGHHHHHHGHHGGHHHEHHHHFF3FGEHHHHHHHHHHCHGHFHHHHGGFGFHHHHHHC?FFHHH3FDHGHHHHHHGGEGEGHHHFFHH2FGBGHHHHHHFHFHHH/?FGHFGHHGHHHHBHHGGGGGHHHHH=GGDGDHGHHHHGHBCGHHHHCFH:GHGHHHGFHH0CGGGGGFGGGGGGGGEGEB
@M05620:37:000000000-D9766:1:1101:12909:10919 1:N:0:53
GAGGCTGCTTTGGAAGAAACTCATAGATTACTGCAACAGTTCCCCCTGGACCTGGAAAAGTTTCTTGCCTGGCTTACAGAAGCTGAAACAACTGCCAATGCTACAGGATGCTACCCGTAAGGAAAGGCTCCTAGAAGACTCCAAGGGAGTAAAAGAGCTGATGAAACAATGGCAAGTAAGTCAGGCATTTCCGCTTTAGCACTCTTGTGGATCCAATTGAACAATTCTCAGCATTTGTACTTGTAACTGAC
+
BABBCCFCFFFFGGGGGGGGGGHHHHHHHHHHHHHHHHHHHHHHHGGGHHHHHHHHHHHHFHHHHHHHHHHHHHHHHHHHHHHHHHHHHHHHHHHHHHHHHHHHG@FHHHHHGHHHGGGGH3FCFC?EHHGHGH3GHHFH3GFC?/?/EEH2>G2FHHFHFHHHHHHHHHH1?CFGGHHH111>G<FHG1FGGGGGGGHHHHHHHHHHHGFGHFHCG0CGHHHHH00<GHGFGGGGFGGFG0FGGFFBBF9
@M05620:37:000000000-D9766:1:1101:12923:10932 1:N:0:53
GAGGCTGCTTTGGAAGAAACTCATAGATTACTGCAACAGTTCCCCCTGGACCTGGAAAAGTTTCTTGCCTGGCTTACAGAAGCTGAAACAACTGCCAATGCTACATGATGCTACCCCTAAGGCAACTCGCCTACAACACTCCAATGGATGAAAAGAGCTGATGACACACTGGCACGCAAGTCATCCATTTTCGCGTTTGCACTCGTGTGGACCCAACTGAACAATTCCTAGCATTTTTATCTGTAACTGAC
+
>>A>>>CBFDFFG4FAAAGEGGAFEGDGHFHCHHHBFFFGHGFGHGGGEBFGHGFBBFHHBBGGFFDFEGBCHHHFHDHF3BGGG3BBFCBFBFBG3EBBBBBDE44BB443BBB11?FFBF3?C/33/></?0333/?B?0?F111B111B@10?001111@2111?/010/01/--<>>G>111>1F000-<-<<-.;;0;/.:..:.0:;9;..;/;;/0/0000090/0C0;0;A000C0;99CFG:
@M05620:37:000000000-D9766:1:1101:4516:10934 1:N:0:53
AGTGCCAGCTCTCAATCGCACAGGGCACCCAGGGCCTGGCCCCTCCATCCAGAAAACCTATGACCTCACCCGCTACCTGGAGCACCCACTCCGCAGCTTGGCTGGGACCTATGTGAGTATCCAGCGTAGGAATCTGGGAGTTGGGGCGGCGTGCGGAGTTGGGGAAAGCCAGTCCTAACCGTGGAGGGTTCTGGTAAATGATGGGGTGAGGAGGGGCTCTTTGGCTCCCACCAGTCCCCCTGTCTGGTCTA
+
>A>>AFFFBFFFGGGGGGGGGGHHG2ABFEGH2BEEFFCGHFGFGGFFHHHHHHHHHDHHFGFHGFFFHHHGG>EGHHDF2BFHHH1??GHGEGCGEHFFEHHGGGHHGHHHHHHFHHHHHHFHHGG/>E<@GHHHHH0FGHHHGG.AD-ADG.AD-ACGFGGG..9A/A.;FFFFFFFFFFFF.;DFFFFFFFFFFFFFFFFFFFFFEFFBFFFFFFFFFFFFFFFFFFFFFFFFFFFFFFFFFFFFFFF
@M05620:37:000000000-D9766:1:1101:17647:10946 1:N:0:53
AGTGCCAGCTCTCCATCGCACAGGGTACCCAGTGCCTGGCCCCTCCATCCAGAAACCCTATGACCTCACCCTCTACCTTGCGCACCCCCTCCGCAGCTTGGCTGGGACCTATGTGCGTATCCAGCGTAGGAATCTGGGCGTTGGGGAGGCGTGCGGAGTTGTGGACCGACAGTCCTAACCGTGGAGGGTTCTGGTAAATGATGGGGTGAGGCGGGGCTCTTTGGCTCCCCCCAGTCCCCCTGTCTGGTCTA
+
>>11>BFFAFFFGAE1FEEEE0F0A00BBEGC11BE1BAF0FEFEGFHBGHEF0B0BEG0BADGGABAFCC/B01DFGBB1>>EEGF>EGGE?E?>>F1>/BGGGFHFEHFBBBF2??<CGH21B/??>AFBFFGF1CECA@CA-?.-<.<=-.@C-;::C0;.9//9-9-9;F0C9;B9?9-@----;AAFFFFBFFF/9FFFF-9;----9;@@?--//BF99FFEF-9--;FFFFEF?F99BFFFFF/
@M05620:37:000000000-D9766:1:1101:19893:10953 1:N:0:53
AGTGCCAGCTCTCAATCGCACAGGGGACCCAGGGCCTGGCCCCTCCATCCAGAAAACCTATGACCTCACCCGCTACCTGGAGCACCAACTCCGCAGCTTGGCTGGGACCTATGTGAGTATCCAGCGTAGGAATCTGGGAGTTGGGGAGGAGTGAGGAGTTGGGGAAAGACAGTCCTAACCGTGGAGGGTTCTGGTAAATGATGGGGTGAGGAGGGGCTCTTTGGCTCCCACCAGTCCCCCTGTCTGGTCTA
+
>A>>AFFFBFFFDFGBFFEEEGFHEGCG?AGHFEF22AGFCGFGGGFFECGFFFEFGE3GFHDHGGFHHHHGG>@FHEFFFGHF1FGGG3GGEGFGGBBGGHHGGGHHGHHHHHHHHHHHHHHHHGGGGGHHHHHHHHHGGHHHGGEGGGGHHHHHGGHHGHCGGGHHHHHHFHHHHHHHGGGGGGGGEGGGGGFGGGGGGGGGGGFFFFFFFFFFFFFFFFFFFFFFFFFFFFFFFFFFFFFFFFFFFFF
@M05620:37:000000000-D9766:1:1101:21091:10972 1:N:0:53
GAGGCTGCTTTGGAAGAAACTCATAGATTACTGCAACAGTTCCCCCTGGACCTGGAAAAGTTTCTTGCCTGGCTTACAGAAGCTGAAACAACTGCCACTGCTACAGGATGCTCCACGTAAGGACAGGCTCCTCGAAGCCTCCAAGGGAGTCCAAGAGATGATGCAACCATGGCCAGTAAGTCCGGCATTTCCGCTTTAGCACTCTTGTGGATACAATTGAACCATTCTCAGCATTTGTACTTGTAACTGAC
+
A>ABBBFCFFFFGGGGGGGGGGHHGHHHHHHHHHHHFFHHHHHHHGGGHGHHHHHHHHBGFHHHHHHHHHHHHHHHHHHHHHHHHHHHHHHHHHHHH3BBFFGFG3G?GHH3@B3B>1?00BGHHG/?F0?G2E?2F/C2BGB22/??CE2DDGHC@2GHDGHBHHH0?1?FG0GGFFFHHHGFGG-=G0=GAEGGGHHFHHHFGHFCCD000<GHFGGGB09;FFGGGGFGGGGGG;CFF0BBF;FFFF9
@M05620:37:000000000-D9766:1:1101:24473:10992 1:N:0:53
AGTGCCAGCTCTCAATCGCACAGGGGACCCAGGGCCTGGCCCCTCCATCCAGAAAACCTATGACCTCACCCGCTACCTGGAGCACCAACTCCGCAGCTTGGCTGGGACCTATGTGAGTATCCAGCGTAGGAATCTGGGAGTTGGGGAGGAGTGAGGAGTTGGGGAAAGACAGTCCTAACCGTGGAGGGGTCTGGTAAATGATGGGGTGAGGAGGGGCTCTTTGGCTCCCACCAGTCCCCCTGTCTGGTCTA
+
>AAA>FBF@CFFG45BFAACAAFGF?FGGFDHGE2BBAGGHGGHFGBGHGCGHBGGBAAFGDHGFDB3BFAEEEC>B3BBFFB?1?1??BFFEE/>EFGH?B3??/FGEFHHHHHDG3?BDFDG2B??/<F22<DGHHAF<0FGFG.C@E?FGDGHF<<CH/AF.AACFCCC:0<:CG/GA;A?AEDA-;99CF0CFGBFFBFBEDFCEAFFFFADFAFFFFFFF:/.....99;/99A.=?FFFFEFBFF
@M05620:37:000000000-D9766:1:1101:9227:10998 1:N:0:53
GAGGCTGCTTTGGAAGAAACTCATAGATTACTGCAACAGTTCCCCCTGGACCTGGAAAAGTTTCTTGCCTGGCTTACAGAAGCTGAAACAACTGCCAATGCTACAGGATGCTACCCGTAAGGAAAGGCTCCTAGAAGACTCCAAGGGAGTAAAAGAGCTGATGAAACAATGGCAAGTAAGTCAGGCATTTCCGCTTTAGCACTCTTGTGGATCCAATTGAACAATTCTCAGCATTTGTACTTGTAACTGAC
+
A?ABBAFBFFFFGGGGGGGFFGGFHHHHHFHGHHHFFFHHHHHHHGCFEFGHHGFBBEFGBGHHDGBBGGHHHHAFGFHFHFHHFFGFHFFHGHGHGFHHHHGHHHHHHFHHF@FGGGGEFFGHHGEGHHGGDFDFGFFGEGCFFFDEE/BFHHHFFHHHGGHDFGHFHGHHGGGG<FHHHHD><FC>GHHGCGGGGHHHGHHHHGHHCEC0CHFFBCCHC:GHGGHHHHGEFBGGGFFGGGGGGFFGGGC
@M05620:37:000000000-D9766:1:1101:13960:11005 1:N:0:53
AGTGCCAGCTCTCAATCGCACAGGGGACCCAGGGCCTGGCCCCTCCATCCAGAAAACCTATGACCTCACCCGCTACCTGGAGCACCAACTCCGCAGCTTGGCTGGGACCTATGTGAGTATCCAGCGTAGGAATCTGGGAGTTGGGGAGGAGTGAGGAGTTGGGGAAAGACAGTCCTAACCGTGGAGGGTTCTGGTAAATGATGGGGTGAGGAGGGGCTCTTTGGCTCCCACCAGTCCCCCTGTCTGGTCTA
+
BCCABFFFBFFFGFGGGFFGGGGHFEFGGGHHGGGGGGHHHHGHGGHGHHHHHHHHHGHGHHHHHHHHHHHGGGGGHGHHHHHGHHFHGHHHGGGGGHHHGHHGGGHHGHHGHHHFHHGHHHHGHGGGGGHHHHHHHHGGEGHHGGGGGGGHHGHHHGHGHHGGGGGHHHHHGHHHHHHHGDGGGGGGGGGGGGFGGGGGGGGGGGFFFFFFFFFFFFFFFFFFFFFFFFFFFFFFFFFFFFFFFFFBFF/
@M05620:37:000000000-D9766:1:1101:19440:11015 1:N:0:53
AGTGCCAGCTCTCAATCGCACAGGGGACCCAGGGCCTGGCCCCTCCATCCAGAAAACCTATGACCTCACCCGCTACCTGGAGCACCAACTCCGCAGCTTGGCTGGGACCTATGTGAGTATCCAGCGTAGGAATCTGGGAGTTGGGGAGGAGTGAGGAGTTGGGGAAAGACAGTCCTAACCGTGGAGGGTTCTGGTAAATGATGGGGTGAGGAGGGGCTCTTTGGCTCCCACCAGTCCCCCTGTCTGGTCTA
+
BCABBFFFBFFFGGGGGGGCGGHGGGGGGGHHGGGFFFHHHHGHGGGGHHHHHFHHHGHEDGHHHHHHHHHGG>EEHHHHHHHHHHHHGHHFEGGGGHHHGHHGGGHHGHHHHHHHHHHHHGHHHGGGGGHHGHHHHHHFEHHHGGGGGGGHHHHHHGHHHHGGGGHHHHHHHHHHHHHGGGGGFGGGEGGGGGGGGGGGGGGGGGFFFFFFFFFFFFFFEFFFFFFFFFFFFFFFFFFFFFFFFFFFFFF
@M05620:37:000000000-D9766:1:1101:27260:11019 1:N:0:53
AGTGCCAGCTCTCAATCGCACAGGGGACCCAGGGCCTGGCCCCTCCATCCAGAAAACCTATGACCTCACCCGCTACCTGGAGCACCAACTCCGCAGCTTGGCTGGGACCTATGTGAGTATCCAGCGTAGGAATCTGGGAGTTGGGGAGGAGTGAGGAGTTGGGGAAAGACAGTCCTAACCGTGGAGGGTTCTGGTAAATGATGGGGTGAGGAGGGGCTCTTTGGCTCCCACCAGTCCCCCTGTCTGGTCTA
+
ABAAAFFFCFFFGGGGGGGAFCHHGGFFGGHHGGGGGGHHHHGHGGGHHHHHFHHGHGHHHHHHHHHHHHHGGGGGHHHHFHHHHHHHGHHHFGGGGHHHGHHGGGHHGHHHHHHHHHHHHHHHHGBDGGHHHHHHHHCFGHHHGGEGGFEHHGFHGGCGHHGGGGHHHHHHHHHHHHHHGGFGGGGGCFGGGGFGGGGHHGGGGGFFFFFFFFFFFFFFFFHFFFFFFFFFFFFFFFFFFFFFFFFFFFF
@M05620:37:000000000-D9766:1:1101:19992:11020 1:N:0:53
GAGGCTGCTTTGGAAGAAACTCATAGATTACTGCAACAGTTCCCCCTGGACCTGGAAAAGTTTCTTGCCTGGCTTACAGAAGCTGAAACAACTGCCAATGGATGCTACCCGTAAGGAAAGGCTCCTAGAAGACTCCAAGGGAGTAAAAGAGCTGATGAAACAATGGCAAGTAAGTCAGGCATTTCCGCTTTAGCACTCTTGTGGATCCAATTGAACAATTCTCAGCATTTGTACTTGTAACTGACAAGCCA
+
A>AABAFAFFDFGGGGAGGGGGFGEFHHHFGHHHD4FFGFGHHHHGAFGFGHHHHHHF2BBGHHGHHHHHHHHHHFHHHHHHHGHHHHHGHHHHHHHHHHHHHHHHHHHHGEGGHHHGHHHHHFGHHHHHHGHHHHHFHGGHGC01FDGGHHHHHGH2GHHE<GFHHHHGDGFGGHFHHFHHHHHHGGGDGHGHGHHHHHHHHGHHGHFHHHHHGHHGHHHHHHHHHHGHHBBFGGGGGFFGGGGGGGGEF
@M05620:37:000000000-D9766:1:1101:27243:11021 1:N:0:53
AGTGCCAGCTCTCAATCGCACAGGGGACCCAGGGCCTGGCCCCTCCATCCAGAAAACCTATGACCTCACCCGCTACCTGGAGCACCAACTCCGCAGCTTGGCTGGGACCTATGTGAGTATCCAGCGTAGGAATCTGGGAGTTGGGGAGGAGTGAGGAGTTGGGGAAAGACAGTCCTAACCGTGGAGGGTTCTGGTAAATGATGGGGTGAGGAGGGGCTCTTTGGCTCCCACCAGTCCCCCTGTCTGGTCTA
+
>AAA>FDFBFFFGBFGGGFFFGFFFEGGGFCEGGEE2FHHHGFHGGCGHGEHHFHHHEHHHHHHHHHFFHHGGGCEFFFGFHBGGG1??BBFFGGGGGHHGHHGGGHHGHCGHGHDG?DFDDFHFGCDDGHFFGHHHHHG?FDGGGGGGDGGGFGHHG</FHGGEDFGFGFHGBGHHFCGFEEGGGGGCFFGFGCFGGFGGFFGFGFCFFFFFFFFFDFFFFFFFFBAEFFFAA:FFFFDFFFFFFFFFFF
@M05620:37:000000000-D9766:1:1101:27256:11037 1:N:0:53
AGTGCCAGCTCTCAATCGCACAGGGGACCCAGGGCCTGGCCCCTCCATCCAGAAAACCTATGACCTCACCCGCTACCTGGAGCACCAACTCCGCAGCTTGGCTGGGACCTATGTGAGTATCCAGCGTAGGAATCTGGGAGTTGGGGAGGAGTGAGGAGTTGGGGAAAGACAGTCCTAACCGTGGAGGGTTCTGGTAAATGATGGGGTGAGGAGGGGCTCTTTGGCTCCCACCAGTCCCCCTGTCTGGTCTA
+
AAAAAFFFBFFFGFFGGGGGGCHHGGGGGGEHGFGGDGCGHHGHGGHFHHFHHGHHHFHGHG5GHHEHHHHGGGGGHFGGHHE?GH1GEFGHGG/EGHHGEFCFGGGHGHHGF?FFH3FHHD?D?CDDFFGDGGEHHGCFGBGHGGCFDADFGBGHC.GFGHGGGFEFHHFGGHHGHFHFCACDDEDDAFGFFF0CGGFBF0FFGGDBAFFFFFFFFAFFFEFFFFFFABFAEFBFFFFFAEFFFFFBF/:
@M05620:37:000000000-D9766:1:1101:21446:11048 1:N:0:53
AGTGCCAGCTCTCAATCGCACAGGGGACCCAGGGCCTGGCCCCTCCATCCAGAAAACCTATGACCTCACCCGCTACCTGGAGCACCAACTCCGCAGCTTGGCTGGGACCTATGAGTATCCAGCGTAGGAATCTGGGAGTTGGGGAGGAGTGAGGAGTTGGGGAAAGACAGTCCTAACCGTGGAGGGTTCTGGTAAATGATGGGGTGAGGAGGGGCTCTTTGGCTCCCACCAGTCCCCCTGTCTGGTCTATC
+
CBBBCFFFCFFFGGGGGGGGGGHHGGGGGGHHGGGGGGHHHHGHGGHHHHGHHHHHHGHHHHHHHHHHHHHGGFGGHHHHHHHHHHHHGHHHGGGGGHHHGHHGGGHHGHHHHGHHHHHHHHHG<?CFHHHHHGHHGFCGHHCGFDGGGGHHHFHGGFFFGGAEGHHHHHGHHHGFHHFCEG?EGGAFGFGGFGEFFFGGGGGG.CEFFFFFFFAAEFFFFFFFFFFFFFFF;FFFFFFABFFFFFFFFFF
@M05620:37:000000000-D9766:1:1101:9725:11072 1:N:0:53
AGTGCCAGCTCTCAATCGCACAGGGGACCCAGGGCCTGGCCCCTCCATCCAGAAAACCTATGACCTCACCCGCTACCTGGAGCACCAACTCCGCAGCTTGGCTGGGACCTATGTGAGTATCCAGCGTAGGAATCTGGGAGTTGGGGAGGAGTGAGGAGTTGGGGAAAGACAGTCCTAACCGTGGAGGGTTCTGGTAAATGATGGGGTGAGGAGGGGCTCTTTGGCTCCCACCAGTCCCCCTGTCTGGTCTA
+
>A>>>FFFCFFFGDGGGGECGGHHGF2EEGHH2EEFGFHHHHGHGGHHHHHHHFHHGGHHHHHHHFHHHHHGG>EGHGGG2FGHHH11EGFGFGGGGHFHGHHGGGHHGHHHHHHGHHHBHHHHHGFFGGGHHHHHHHEGGHHG?FACGAEHH0GHHGHHFHGGFGEHFHFHHHHHHHHHGGGGGGGGGGGGGGFGGGGGGGHGGGFFFFFFFFFFFFFFFFFFFFFFFFFFFFFFFFFFFFFFFFFFFFF
@M05620:37:000000000-D9766:1:1101:18789:11076 1:N:0:53
GAGGCTGCTTTGGAAGAAACTCATAGATTACTGCAACAGTTCCCCCTGGACCTGGAAAAGTTTCTTGCCTGGCTTACAGAAGCTGAAACAACTGCCAATGCTCCAGGATGCTACCCGCTAGGAAAGTCTCCTAGAAGACTCCAAGGGAGTAAAACATCTGATGAAACAATGGCAAGTAAGTCATGCATTTCCTCTGTAGCACTCTTGTGCATCCAATGCAACAATTCTCATCATTTGTACTTCTAACTGAA
+
AAAAABFBFFFFGGGGFGGGGGHHHHHHHFHHHHHFFHHHHHHHHGGGHGHHHGHFFGHHFHHHHHGHHHHHHHHHHHHFHHHHHHHHHH?GFHHHGHHHHG33@B313B?3@3B11//>E0F3G04B?F33?GHB3FB3F2B22/?F//@FHH2F2222@2F2FH10/1?FGH1?G1FF<1111<>>1=F111>11=<DDG0/=00000=D0C0C0//=:0..::CH0;0;CCC000<C000000:;0C0
@M05620:37:000000000-D9766:1:1101:28222:11079 1:N:0:53
GAGGCTGCTTTGGAAGAAACTCATAGATTACTGCAACAGTTCCCCCTGGACCTGGAAAAGTTTCTTGCCTGGCTTACAGAAGCTGAAACAACTGCCAATGCTACAGGATGCGACCCGTAAGGAAAGTCTCCTATAACACTCTAAGGGATGAAAACACCTGATTAAACAATGGCAAGCAAGTCAGGTATTCTGCCGTTTGCACTCTTGCGCACCCAACTGAACAATGTTTAGCATTTTTATCTGTAACTGAT
+
AAAAAACAFFFFGGFFFGABGEEFHHFFGFHHFBAFHCFFGH5BGGFFGFGFHGHFEDFB3FGGGFFBBGHHBFGBFGGFFFFFGEBFFF1BFEGFCGGG@BB@G33B33?/?>>//?>?0BF?304B4B?3B43B32B?23BFB2??2/2@F22/0/2<<1<1?1?1F?11<01..00<>1<101>>=1000<<CE/.0<<D/;:00-----.:..;/9CFC/90000CC09C0000:000;9;BB;0:0
@M05620:37:000000000-D9766:1:1101:11315:11086 1:N:0:53
GCGGCTGCTTTTGCAGAGCACACGTCTGCACTCCCGTCACATTCAGAACTCTCGTATGCCGTCTTCTGCTTGAAACAAAACAAAAACCCCAATGCCGAGACGCTTTTAACTGCCCGCTAACTCTTCTGTTTTCCGCCTCCCTCCCTCCTGCCCTCACCGAACTTCTCCCTCTCTCACTTGTCCTCTCCCCTGCCGTTTTCCGTCATCATCTCTTCTCCTAAACTAGTCTCCTTTCTTACTCTGCAACATCC
+
3>>3>>>>CF@4BBBBBAF4GBFEHHHG5DBFHH2EABBEBDFHHHG5FFHHG1FEFFGBEBA1BFG5DFFBFGH33FG1BB?11111111?1333//////////3434B433?<//</?1B1@12122102<////?//00//0<.0110.1.0>0.<--.000<0<//:/00<C:00000:;0///9/...-../909.99..9000900;00;9//////9//////9///9/99///;////9///
@M05620:37:000000000-D9766:1:1101:20856:11112 1:N:0:53
GAGGCTGCTTTGGAAGAAACTCATAGATTACTGCAACAGTTCCCCCTGGACCTGGAAAAGTTTCTTGCCTGGCTTACAGAAGCTGAAACAACTGCCAATGCTACTAGAAGCTTCCCGGAAAGAAAAACACCTAACCAAATAACCGGGAGTAACAGAGCTGTTGCAACTATGGCAAGTAAGTCCAGCCAATCCGATTTAGCACTCTTGTGGATCTCCTAGAACACTACTCAGCAATTGTACATGTAAATGAC
+
AABCABFBFFFFGFGGGGGGGGHHHHHHHHHHHHCHFGHHHHHHHGGFGHHHHHHHGFFHFHHHHHHGGHHHHHHFFGGGHHGHHFFHHHEHHHHHHHHHFG4F34BB3D@@3DBB1////BBBG20?/B?G33202??DFH22>//>BCFG1?DFGHHF1?GGHGH0>G1>GG1.<=1>G1100<../0/<.<.:::0G0C0C:00CCFF0<0<CB09:909/9/;;0BF09/0;F;;00;0CBBBF00;
@M05620:37:000000000-D9766:1:1101:13370:11115 1:N:0:53
GAGGCTGCTTTGGAAGAAACTCATAGATTACTGCAACAGTTCCCCCTGGACCTGGAAAAGTTTCTTGCCTGGCTTACAGAAGCTGAAACAACTGCCAATGCTACAGGATGCTACCCGTAAGGAAAGGCTCCTAGAAGACTCCAAGGGAGTAAAAGAGCTGATGAAACAATGGCAAGTAAGTCAGGCATTTCCGCTTTAGCACTCTTGTGGATCCAATTGAACAATTCTCAGCATTTGTACTTGTAACTGAC
+
A3ABAAFAFFFFGGGGFGGGGGHHHGGHHHGHHH4BFCFGHHHHHGGGGHHHHHHHHFCFBFHHGHHHHHHHHHHHHHHHHHHHHHHHHHHHHHHHHHHHHHHHHHHHHHHHHHHHGGGGHHHFHHHHHHGHHHHGHGHHHHHFHGGGGGHFFHHGHHHHHHHGHHHHHHHGHHGGGHHHHHHHHHHHHHHHGGGGGHHHHHHHHHHHHFHHHHHHHHHHHHHHHHHHHHGGGGGGGGGGGGGGGGGGGGF
@M05620:37:000000000-D9766:1:1101:18129:11119 1:N:0:53
GAGGCTGCTTTGGAAGAAACTCATAGATTACTGCAACAGTTCCCCCTGGACCTGGAAAAGTTTCTTGCCTGGCTTACAGAAGCTGAAACAACTGCCAATGGACTCTACCCGTAACCAAAGGCTCCTAGAAGACTCCAAGCGAGTAAAAGAGCTGATGAAACAATGGCAAGTAAGCCAGTCATTTCCGCTTTACCACTCTCGTGCACCTAATTTAACAATTCTCAGCATTTGTACTTTTAACTTACAAGCCA
+
BBBBBBFBFFFFGFGFFGGFGGHHHHHHHHHGHHHGHHHHHHHHHGGGHGHHHGHFFGHHGHHHHHHHHHHHHHHGHHHHHHHHHGHHHHHHBG33FFFE3333BBF4BF11>>13B/?F2E3GF3BBEG33BGHBFGG/////BBB?BFHFB2@2@F2@<2FDG1FG1<111<110>1<<1=<11CA.>EB0<0<CCG0<....0///;0000<CGHGG:CGH0C090;0;0;;;0C00;00009C0;./
@M05620:37:000000000-D9766:1:1101:9083:11122 1:N:0:53
AGTGCCAGCTTCAATCGCACAGGGGACCCAGGGCCTGGCCCCTCCCTCCAGAAAACCTATGACCTCACCCGCTACCTGGAGCACCAACTCCGCAGCTTGGCTGGGACCTATGAGTATCCAGCGTAGGAATCTGGGAGTTGGGGAGGAGTGAGGAGTTGGGGAAAGACAGTCCTAACCGTGGAGGGTTCTGGTAAATGATGGGGGGAGGAGGGGTTCTTTGGCTCCCACCAGTCCCCCTGTCTGGTCTATCT
+
>11>AFDFAFFD1GG11AFE00FEE00BAAFFGEG/CGEEFG//E/FAAEF1BF00B01BGD1F@1BFGH@///>B1@GF00?>?GH/>1B////E0B0?0B?EGGFGF1DGFD2F1B22FGC//>BDFF11@DG0FC0<1@GECGGG0.=DGFF//D/C-::C.CG/C000CCHB.-.9A.9C?..:FGEGBB;09FGGEFG-;@@@FFB-@---;;/B/B9BA9-;BE-9/9:EB-999BFBB/FFFF/
@M05620:37:000000000-D9766:1:1101:24943:11151 1:N:0:53
GAGGCTGCTTTGGAAGAACCTCATAGATTACTGCAACAGTTCCCCCTGGACCTGGAAAAGTTTCTTGCCTGGCTTACAGAAGCTGAAACAACTGCCAATGCTACAGGATGCTACCCGTAAGGAAAGGCTCCTAGAAGACTCCAAGGGAGTAAAAGAGCTGATGAAACAATGGCAAGTAAGTCAGGCATTTCCGCTTTAGCACTCTTGTGGATCCAATTGAACAATTCTCAGCATTTGTACTTGTAACTGAC
+
>>AAAAFAFFFFFGGGGC4AFGCGDFFFHGHHHHHFHFFDGHHHHGEFCFGFHGFHFGHHHHHHFHDGHHGHHHGHFHGFHHHBCHGHHH1FGFHFHHHHBFFGHHFHHBFHHEGGGAEGHHH3GHFGHHGHH4FGHHHHHGG1GGGHGDCGGHHGGGHEHHHHHHHFH1FFHHHF?FGGGHDHGFECFBHHFGGACGGDFHHHHFFFCGHGHHFH0C0:GHHGHHHHGGGGGFFGFFFGGGGFGGGGGGF
@M05620:37:000000000-D9766:1:1101:22502:11155 1:N:0:53
GAGGCTGCTTTGGAAGAAACTCATAGATTACTGCAACAGTTCCCCCTGGACCTGGAAAAGTTTCTTGCCTGGCTTACAGAAGCTGAAACAACTGCCAATGGATGCTACCCGTAAGGAAAGGCTCCTAGAAGACTCCAAGGGAGTAAAAGAGCTGATGAAACAATGGCAAGTAAGTCAGGCATTTCCGCTTTAGCACTCTTGTGGATCCAATTGAACAATTCTCAGCATTTGTACTTGTAACTGACAAGCCA
+
3>AAAAFACFFFEGD44BBGGGFGEDFGD5FGGH44BBFDEGFFHGGFF2BFGHHHGGBBBGHHFGFHHHGGHHGHHFGGHHHB@GFHHFFHGFHHFFHHHGFGHHHHHHGGEDHHDCGHFGFGGHHHHHHHHHHHHHFGGHGD0FFGGGHEHCGHHBFGGC/FHFFGGF??FG@@DFCGAHHHGHEGGDE==DGH<CGHHHHGHGHHCGGGHHGHHCGH0;CGHHHH;CF0CFGG0;FBBCFGEFBFGEF
@M05620:37:000000000-D9766:1:1101:14570:11157 1:N:0:53
GAGGCTGCTTTGGAAGAAACTCATAGATTACTGCAACAGTTCCCCCTGGACCTGGAAAAGTTTCTTGCCTGGCTTACAGAAGCTGAAACAACTGCCAATGCTACAGGATGCTACCCGTAAGGAAAGGCTCCTAGAAGACTCCAAGGGAGTAAAAGAGCTGATGAAACAATGGCAAGTAAGTCAGGCATTTCCGCTTTAGCACTCTTGTGGATCCAATTGAACAATTCTCAGCATTTGTACTTGTAACTGAC
+
A3>AAAFAFFFFFGGGEFFGGG4FFGFHH5BFGH44B2BFHHHHHGGGA2FGHHFCHHEFFGHHHHHGHHHHHHHHHHHHHHHGHHHHHHHHHHHHFGHHHHHHHHHHHHHHHHHHGGGGHHHFHHHHHGGHHHH3FFHHHHF1FFGHGGHFFHHFHHHHHHHGHHHFHHHHHHHGHHHHHHGHHHGHHHHHGGGGGHHGHHHHHHHGHGGHHHHGHHHHHHFHHHHHHHGGGGGGGGGGGGGGGGGGGGB
@M05620:37:000000000-D9766:1:1101:15233:11176 1:N:0:53
AGTGCCAGCTCTCAATCGCACAGGGGACCCAGGGCCTGGCCCCTCCATCCAGAAAACCTATGACCTCACCCGCTACCTGGAGCACCAACTCCGCAGCTTGGCTGGGACCTATGTGAGTATCCAGCGTAGGAATCTGGGAGTTGGGGAGGAGTGAGGAGTTGGGGAAAGACAGTCCTAACCGTGGAGGGTTCTGGTAAATGATGGGGTGAGGAGGGGCTCTTTGGCTCCCACCAGTCCCCCTGTCTGGTCTA
+
ABABBFFFCFFFGGGGGGGGGGHHGGGGGGHHGGGGGGHHGHGHGGHGHGHHGHHHGFGFFHHHHHHHHHHGGEGGHHHHHHHHHHHHGHGHGGGGGHHHGHHGGGHHGHHHHHHHHHHHHHHHHGGGGGHHHHHHHHHGGHHHGGGGGGGHHHHHHGHHHHGGGGHHHHHHHHHHHHHGGGGGGGGGGGGGGGGGGGGGGGGGGGFFFFFFFFFFFFFFFFFFFFFFFFFFFFFFFFFFFFFFFFFFFFF
@M05620:37:000000000-D9766:1:1101:4320:11206 1:N:0:53
GAGGCTGCTTTGGAAGAAACTCATAGATTACTGCAACAGTTCCCCCTGGACCTGGACAAGTTTCTTGCCTGGCTTACAGAAGCTGAAACAACTGCCAATGCTCCAGGATTCTACCCGTAAGGAAAGGCTCCTATAAGACTCCAAGGGAGCAAAAGAGCTGATGAAACAATGGCAAGTAAGTCAGGCATTTCCGCTTTAGCACTCTTGTGGATCCAATTGAACAATTCTCAGCATTTTTACTTGTAACTGAC
+
A3AAAAFAFFFFFFGGGGCGGGFHGHHHHFHHHHHFCFHHHHGBGGGGE2GGHHEGAG1BGHHHHHHGHG3BGHHGH5BFHHHHHHHHHHGHHHHGHHHHBB3EGG3?@3BF@4BFE?E?CBHHHH0?3?FGF434GFBB3?2?DFDEF//2CGGA2@G<FGH2GHHEH11?<GFF1?G1>F1F0FC1FFH1>.E<.==0<<<C0D0=:CB;<CCG0C000:<C0CGGFBBFG0;C09EFG00;9;CFEB9
@M05620:37:000000000-D9766:1:1101:18748:11229 1:N:0:53
GAGGCTGCTTTGGAAGAAACTCATAGATTACTGCAACAGTTCCCCCTGGACCTGGAAAAGTTTCTTGCCTGGCTTACAGAAGCTGAAACAACTGCCAATGGATGCTACCCGTAAGGAAAGGCTCCTAGAAGACTCCAAGGGAGTAAAAGAGCTGATGAAACAATGGCAAGTAAGTCAGGCATTTCCGCTTTAGCACTCTTGTGGATCCAATTGAACAATTCTCAGCATTTGTACTTGTAACTGACAAGCCA
+
BABBBBFCFFFFGGGGGGGGGGHHGGHHHHHHHHHHFHHHHHHHHGGGHFHHHHHFGHFHGGHHHHHHHHGHHHHHGHHHHHHHHGGHHHHHHHHHHHHHHHHHHHHHHHGEEFHHHHGHHHHHGHHHHHHHHHHHHHHGGHGEHHHHHGHHHHHHHHHHHHHHHHHHHGGGGHGGHHHHHHHHHHGGGGGHHGHHHHHHHGHGHGHHHGHHHHHHHHGHHHHHHHHHGHHBFGGGGFFGGGGGGGGGEGE
@M05620:37:000000000-D9766:1:1101:5319:11233 1:N:0:53
AGTGCCAGCTCTCAATCGCACAGGGGACCCAGGGCCTGGCCCCTCCATCCAGAAAACCTATGACCTCACCCGCTACCTGGAGCACCAACTCCGCAGCTTGGCTGGGACCTATGTGAGTATCCAGCGTAGGAATCTGGGAGTTGGGGAGGAGTGAGGAGTTGGGGAAAGACAGTCCTAACCGTGGAGGGTTCTGGTAAATGATGGGGTGAGGAGGGGCTCTTTGGCTCCCACCAGTCCCCCTGTCTGGTCTA
+
AAAAAFFFCFFFGGGGGGG2EAFGFFFEEEGHAEEEFGHHHHGHGGHHHHHHHHHHHGHHHHHHHHHHHHHGGE>EHHHH?BGFHHH1EHHHEFCGGHHHGHHGFFHHGHHHHHHHHFFHHHHHHGCGGDHHHHHHHHHFCGHHGGFGGGGHHHHHHGHHHHGGGGHHHHHHHHHHHHHHGEFGGGGGCFGGGGCBFGGGGFGGGGFFFFFFFFFFFDFFFFFFFFFFFFFFFFFFFFFFFFFFFFFBBFB
@M05620:37:000000000-D9766:1:1101:24917:11234 1:N:0:53
GAGGCTGCTTTGGAAGAAACTCCTAGATTACTGCAACCGTTCCCCCTGGCCCTGGAAAAGTTTCTTGCCTGGCTTACAGAAGCTGAAACAACTGCCAATGATACAGGATGCTACCCGTAAGGACACGCTCCTAGCTGACTCCACGGGAGTAAAAGAGCTAACGAAACGATGGCAAGTAAGTCAGGCATTTCCGCTTACGCACTCTTGTGGATCCAATCGAACAATTCCCTGCATTTGTACTTGTAACTGAC
+
ABBBBBFBFFFFGGGGG4BGFG4FFBFG6FHHHHH4B2AABFGHHGGG22BBGFGHF32BBFHGHHFEGHHHHHGHHHHHHHHFFDGHH3?FFF3B33333B443B31@3B343F0E?EGAG30?0////?11B1211?B1B10?/<//<<1111/00<110/.><-.<<<C/CGGD0=G=GG0G/.000;0.:...0;C.99/000;0.900/090/.;/.-990000009;FF//;/;///B9FF/9BF
@M05620:37:000000000-D9766:1:1101:14281:11237 1:N:0:53
GAGGCTGCTTTGGAAGAAACTCATAGATTACTGCAACAGTTCCCCCTGGACCTGGAAAAGTTTCTTGCCTGGCTTACAGAAGCTGAAACAACTGCCAATGGATGCTACCCGTAAGGAAAGGCTCCTAGAAGACTCCAAGGGAGTAAAAGAGCTGATGAAACAATGGCAAGTAAGTCAGGCATTTCCGCTTTAGCACTCTTGTGGATCCAATTGAACAATTCTCAGCATTTGTACTTGTAACTGACAAGCCA
+
BAACCBFCFFFFGGGGGGGGGGHHHHGHHHHGHHHHHHHHHHHHHGGGHHHHHHHHHHFGFHHHHHHHHHHHHHHHHHHHHHHHHHHHHHHHHHHHHHHHHHHHHHHHHHGEEGHHHHHGHHHHGHHHHFHHHHHHHHHGDEGGHHHHHGHHHHHHHHHHHHHHHHHHHGHGHGGHHHHHFHHHHHGGGGGHFHGFHHHHFGGGHHHHHFFHHHFHHHHHFHHHHHHHHHHGGGGGGGGFGGGGGGGFEEB
@M05620:37:000000000-D9766:1:1101:11836:11238 1:N:0:53
AGTGCCAGCTCTCAATCGCACAGGGGACCCAGGGCCTGGCCCCTCCATCCAGAAAACCTATGACCTCACCCGCTACCTGGAGCACCAACTCCGCAGCTTGGCTGGGACCTATGTGAGTATCCAGCGTAGGAATCTGGGAGTTGGGGAGGAGTGAGGAGTTGGGGAAAGACAGTCCTAACCGTGGAGGGTTCTGGTAAATGATGGGGTGAGGAGGGGCTCTTTGGCTCCCACCAGTCCCCCTGTCTGGTCTA
+
BBBBBFFFBFFFGGGGGGGGGGHHGGGGGGHHGGGGEGHFHHGHGGHHHGHHHHHFHGHHHHHHHHHHHHHEE@EFHHHHHGGGHHHHGFHHGFEGGBGHGHHGGGHHGHHHHHHHHHGHHHHHHGGGGGHHHHHHHHHGEHHGGGGGGGGHHHHHHGHHHHGGGGHHHHHHHHHHHGHGGGGGGGGGGGGGGGGGGGGGGFGGGGFFFFFFFFFFFFFFFFFFFFFFFFFFFFFFFFFFFFFFFFFFFFB
@M05620:37:000000000-D9766:1:1101:11888:11244 1:N:0:53
GAGGCTGCTTTGGAAGAAACTCATAGATTACTGCAACAGTTCCCCCTGGACCTGGAAAAGTTTCTTGCCTGGCTTACAGAAGCTGAAACAACTGCCAATGCTACAGGATGCTACCCGTAAGGAAAGGCTCCTAGAAGACTCCAAGGGAGTAAAAGAGCTGATGAAACAATGGCAAGTAAGTCAGGCATTTCCGCTTTAGCACTCTTGTGGATCCAATTGAACAATTCTCAGCATTTGTACTTGTAACTGAC
+
AAAAAAFAFFFFGGGGGF1BA1F3AA133FHFGHHH1GEDGDF1BBE//0FGBBFAB1C0BFADD1DBBF1ABEGHF1FGHHGHFFBFBEFGHHHGFHHHGG@GHFFGHGGH@BBFEEE>FFGHBB>?BFFH<BFBFC<B1B1BBCEFC?<D2D@<FGGGDGFDFFFFE?FFH<???GFF>=<>FHC>>F11..CECGH0=GHHHHHFC;C0GGGHFCGH0<CGHC:GGCFBFFFF0FG0;0BFGCFFGGC
@M05620:37:000000000-D9766:1:1101:12632:11251 1:N:0:53
AGTGCCAGCTCTCAATCGCACAGGGGACCCAGGGCCTGGCCCCTCCATCCAGAAAACCTATGACCTCACCCGCTACCTGGAGCACCAACTCCGCAGCTTGGCTGGGACCTATGTGAGTATCCAGCGTAGGAATCTGGGAGTTGGGGAGGAGTGAGGAGTTGGGGAAAGACAGTCCTAACCGTGGAGGGTTCTGGTAAATGATGGGGTGAGGAGGGGCTCTTTGGCTCCCACCAGTCCCCCTGTCTGGTCTA
+
CCCCCFFFCFFFGGGGGGGGGGHHGGGGGGHHGGGGGGHHHHGHGGHGHHHHHHGHHGHHHHHHHHHHHHHGGFGGHHHHHHHHHHHHGHHHGGFGGHHHGHHGGGHHGHHHHHHHHHHHHHHHHGGGGGHHHHHHHHHGGHHHGGGGGGGHHHHHHGHHGHGGGGHHHHHHHHHHGHHHGGGGGGGGGGGGHGGGGGHHHHHGGGDFFFFFFFFFFFFFFHHFFFFFFFFFFFFFFFFFFFFFFFFFFF9
@M05620:37:000000000-D9766:1:1101:13261:11257 1:N:0:53
GAGGCTGCTTTGGAAGAAACTCATAGATTACTGCCACAGTTCCCCCTGGACCTGGAACAGTTTCTTGCCTGGCTTACAGAAGCTGAAACAACTGCCAATGGATGCTACCCGTAAGGAAAGGCTCCTAGAAGACTCCAAGGGAGTAAAAGAGCTGATGAAACAATGGCCAGTCAGTCAGGCATTTCCGCTTTAGCACTCTTGTGGATCCAATTGAACAATTCTCAGCATTTGTACCTGTAACTGACAAGCCA
+
>1>AA>CAFF3DA1BBB1BFFGBGBFEGF1BFFGABBBBBFGHHHGAF/0BFFH0FG10BDFHHGHFGHHHHHGF1FFGHGHHFF11FFGEBFGHGFGFGHHGHHHHHHHEEEAGHFHHHFHHHGHGG11BFHHHH11BFG/EG01F2FFHHHH1GHFGHH0/@FHH0?FG11<FGHHHH.GHHHHGGGGGGHHHHHHHHHGHGHHHHH0GHH00C0/;CHHHHHG0GHGGFGGGGGFGFGGGGGGFGGGF
@M05620:37:000000000-D9766:1:1101:5576:11274 1:N:0:53
AGTGCCAGCTCTCAATCGCACAGGGGACCCAGGGCCTGGCCCCTCCATCCAGAAAACCTATGACCTCACCCGCTACCTGGAGCACCAACTCCGCAGCTTGGCTGGGACCTATGTGAGTATCCAGCGTAGGAATCTGGGAGTTGGGGAGGAGTGAGGAGTTGGGGAAAGACAGTCCTAACCGTGGAGGGTTCTGGTAAATGATGGGGTGAGGAGGGGCTCTTTGGCTCCCACCAGTCCCCCTGTCTGGTCTA
+
BCABBFFFCFFFGGGGGGGGGGHHGGGGGGHHGGGGGGHHHHGHGGHHHHHHHHHHHGHHHHHHHHHHHHHGGEGGHHHHGGHHHHHGFHHHFGGGGHHHGHHGGGHHGHHHHHHGHHHHHHHHHGGGDEGHHHHHHHFGGHHHGGFGGAEHH0GHCGHHHHGGGGHHHHHHHHHHHHHHGGGGFGGGEGGGGGGGGGGGGGGGGGFFFFFFFFFFFFFFFFFFFFFFFFFFFFFFFFFFFFFFFFFFFFF
@M05620:37:000000000-D9766:1:1101:26002:11303 1:N:0:53
AGTGCCAGCTCTCAATCGCACAGGGGACCCAGGGCCTGGCCCCTCCATCCAGAAAACCTATGACCTCACCCGCTACCTGGAGCACCAACTCCGCAGCTTGGCTGGGACCTATGTGAGTATCCAGCGTAGGAATCTGGGAGTTGGGGCGGAGTGAGGAGTTGGGGAAAGACAGTCCTAACCGTGGAGGGTTCTGGTAAATGATGGGGTTAGGAGGGGCTCTTTGGCTCCCACCAGTCCCCCTGTCTGGTCTA
+
>A>1>DFFAFFFG1FFAFG1E0GAFA0AA0BG0EEAEFHHGHGHGGGHHCHHEHH0FFHHFEEHHBFHHHHEG/EFHGGG0BGHHH0/?>G@EE?EEFBGGHHGGGHHGHHHHHHGHHHHHHHHHGECGGGFGHHHHH0FEHGHGG.AC-;CH0CG0EGGGGGGG..C/C/FGGGGFGGFGGG@AEF@FFFFFFFFFFFFFFFFFFF-;FFFFF@?@@FFFFFFFFFFFFFFFFFFFFFF@FFFFFFFFFF
@M05620:37:000000000-D9766:1:1101:7305:11307 1:N:0:53
AGTCCCAGCTCTCCATCGCACAGGGGACCCAGCGCCTGGCCCCTCCATCCAGAAAACCTATGACCTCACCCGCTACCTGGCGCACCCCCTCCGCAGCTTGGCTGGGACCTATGTGAGTATCCAGCGTAGGAATCTGGGAGTTGGGGCGGCGTGCGGCGTTGGGGACAGCCAGTCCTAACCGTGGAGGGTTCTGGTAAATGATGGGGTGAGGAGGGGCTCTTTGGCTCCCACCAGTCCCCCTGTCTGGTCTA
+
>>>3>BFFFFFFGCGDBAA2E?FDF22AE2BG2AEAAFHHHHGGGGHHHCGGHFHBBEHH5BGHHDBGHHG>>/>>GF3FBEECEE?/>EF<<ECGBG1BDHFGGGGHGHCHHHHBGHHHHHGHHGG/>EF1FHHHHH0FFHHHGG.;C-BGG.BG-@BBBFBB.-.A.;.;FFFFBBFFBFFB.EFBFFFFFFFFFFFFFFFFFFFBEFFBFFBBBBFFFFFFFFFFFFFFEFFFFFFFBFFFFFFFFF/
@M05620:37:000000000-D9766:1:1101:13922:11320 1:N:0:53
AGTGCCAGCTCTCAATCGCACAGGGGACCCAGGGCCTGGCCCCTCCATCCAGAAAACCTATGACCTCACCCGCTACCTGGAGCACCAACTCCGCAGCTTGGCTGGGACCTATGTGAGTATCCAGCGTAGGAATCTGGGAGTTGGGGAGGAGTGAGGAGTTGGGGAAAGACAGTCCTAACCGTGGAGGGTTCTGGTAAATGATGGGGTGAGGAGGGGCTCTTTGGCTCCCACCAGTCCCCCTGTCTGGTCTA
+
ABAABFFFCFFFGGGGGGGGGGHHGGGGGGHHGGGGGGHHHHGHGGHGHHHHHHHHHGHHHHHHHHHHHHHGGFGGHGHHGGHHHHHGGHHHGGGGGHHHGHHGGGHHGHHHHHHHHHHHHHHHHGGGGGHHHHHHHHHGGHHHGGGGGGGHHHHHHGHHHHGGGGHHHHHHHHHHHHHHGGGGGGGGGGGGGGGGGGGGGGGGGGFFFFFFFFFFFFFFFFFFFFFFFFFFFFFFFFFFFFFFFFFFFFB
@M05620:37:000000000-D9766:1:1101:7969:11331 1:N:0:53
AGGGCCAGCTCTCCATCGCACAGGGGACCCAGTGCCTGGCCCCTCCATCCAGAAAACCTATGACCTCACCCGCCACCTGGCGCACCCCCTCCGCAGCTTGGCTGGGACCTATGTGAGTATCCCGCGTCGGACTCTGGGCGTTGGGGCGGCGTGCGGCGTTGGGGACCGCCCGTCCTAACCGTGGCGGGTTCTGGTAAATGATGGGGTGAGGAGGGGCTCTTTGGCTCCCACCAGTCCCCCTGTCTGGTCTA
+
>>11>>>AAFFFG1FFBEE1E?GGF0BAEABF1BBBDFHHHHGGGG0FGGGHE0G0BEEBBAFHH1B1GHH/E/>BGGBF0>?>EEE/>EG/?E?EEHB<EFHGGFHHGHCGHHH21FFGHH1<CCG/<C-->GHHGE.<CCCC?C.:@?@@@?@?-@@@@F?@-----;-;@FFF/9FF@FF?-@?<@FFFFFFBFFFF/FFFEBF@EFFBBF@?@@FFFFFEFFFFF-FF-FFFFFFF@FFFFFBFFF/
@M05620:37:000000000-D9766:1:1101:18982:11334 1:N:0:53
GAGGCTGGTTTGGAAGAACCTCATAGATTACTGCAACAGTTCCCCCTTGACCTGGAAAAGTTTCTTGCCTGGCTTACAGAAGCTGAAACACCTGCCAATGGATGCTACCCGTAAGGAAAGGCTCCTAGAAGACTCCAAGGGAGTAAAAGAGCTGATGAAACAATGGCGAGTAAGTCAGGCATTTCCGCTTTAGCACTCTTGTGGATCCAATTGAACAATTCTCAGCACTCGTACTTGTAACTGACAAGCCA
+
11AAAAF1BDBAAGGGGFEGAGFHBHG3DGGHHABB1EFGHHHHHGG0BBGHHHGBGFF0FBFHDGAFGGBGHHGFHFHFHHHGFGFHHFHGHFH0FFFFHHGHHHHHHGGGGG0FBG00BF1FFGGHGGGBFHBHHBHAACFCCDFH1?00<FFBHB11FBFGFFBA/C-<<DGHGBC0<<FGBHG?A.C0GBGHCC00:0;C:00CCFFHHHBHF/CFB99C9CF.9/.;;CA0;9C00FBBFFBF..9
@M05620:37:000000000-D9766:1:1101:16390:11335 1:N:0:53
AGTGCCAGCTCTCAATCGCACAGGGGACCCAGGGCCTGGCCCCTCCATCCAGAAAACCTATGACCTCACCCGCTACCTGGAGCACCAACTCCGCAGCTTGGCTGGGACCTATGTGAGTATCCAGCGTAGGAATCTGGGAGTTGGGGAGGAGTGAGGAGTTGGGGAAAGACAGTCCTAACCGTGGAGGGTTCTGGTAAATGATGGGGTGAGGAGGGGCTCTTTGGCTCCCACCAGTCCCCCTGTCTGGTCTA
+
BCABBFFFDFFFGGGGGGGGGGHGGGGGGGHHFGGGGGHHHHGHGGHHHHHHHHHHHGHHHHHHHHHHHHHGG>EFHHFHFGHHHHCFEHHHGGGGGHHHGHHGGGHHGHHHHHHHHHHHHHHHHGGGGGHHHHHHHHHGGHHHGGGGGGGHHHHHHGHHHHGGGGHHHHHHHHHHHHHHGGGGGGGGGGGGGGGGHHGGGHHGGGFFFFFFFFFFFFFFFHHFFFFFFFFFFFFFFFFFFFFFHFFFFFB
@M05620:37:000000000-D9766:1:1101:12343:11347 1:N:0:53
AGTGCCAGCTCTCAATCGCACAGGGGACCCAGGGCCTGGCCCCTCCATCCAGAAAACCTATGACCTCACCCGCTACCTGGAGCACCAACTCCGCAGCTTGGCTGGGACCTATGTGAGTATCCAGCGTAGGAATCTGGGAGTTGGGGAGGAGTGAGGAGTTGGGGAAAGACAGTCCTAACCGTGGAGGGTTCTGGTAAATGATGGGGTGAGGAGGGGCTCTTTGGCTCCCACCAGTCCCCCTGTCTGGTCTA
+
BCBBCFFFCFFFGGGGGGGFGGHHGGGGGGHHGGGGGGHHHHGHGGHHHHHHHHEHHGHGHHHHHHHHHHHGGGGGHHHHHHHHGHHHGHGHGGGGGHHHGHHGGGHHGHHHHHHHHHHHHHHHHGEGGGHHHHHHHHHGGHHHGGGGGGGHHGHHHGHHHHGGGGHGHHHHHHHHHHHHGGGGGGGGGGGGGGGGGFGGGGGGGGFFFFFFFFFFFFFFFFFFFFFFFFFFFFFFFFFFFFFFHFFFFFB
@M05620:37:000000000-D9766:1:1101:12900:11354 1:N:0:53
AGTGCCAGCTCTCAATCGCACAGGGGACCCAGGGCCTGGCCCCTCCATCCAGAAAACCTATGACCTCACCCGCTACCTGGAGCACCAACTCCGCAGCTTGGCTGGGACCTATGTGAGTATCCAGCGTAGGAATCTGGGAGTTGGGGAGGAGTGAGGAGTTGGGGAAAGACAGTCCTAACCGTGGAGGGTTCTGGTAAATGATGGGGTGAGGAGGGGCTCTTTGGCTCCCACCAGTCCCCCTGTCTGGTCTA
+
AAAAAFFFBFFFGBGGGGGGGEHHGGGGGGHHGGGGGGHHHHGHGGGHHHGHFFFHHGHGHHFHHHHFHHHGGE@EHHHHFHHHGHFEFHHHGGEFGHHHCHHGGEHHGHHHHHH3GHFHGHFGHGDDGGFDGGHHHHFGGHHHGGCCGDEHHFHHHGHHHHGGGGHGBBGHHGHHHHHGGGGGGGGCDFGGFGGFFGGGBFGGGGFFFFFFFFFFFFFFFFFFFFFFFFFF.FFFFFEFFFFFFFFFFF9
@M05620:37:000000000-D9766:1:1101:10170:11359 1:N:0:53
GAGGCTGCTTTGGAAGAAACTCATAGATTACTGCAACAGTTCCCCCTGGACCTGGAAAAGTTTCTTGCCTGGCTTACAGAAGCTGAAACAACTGCCAATGCTACAGGATGCTACCCGTAAGGAAAGGCTCCTAGAAGACTCCAAGGGAGTAAAAGAGCTGATGAAACAATGGCAAGTAAGTCAGGCATTTCCGCTTTAGCACTCTTGTGGATCCAATTGAACAATTCTCAGCATTTGTACTTGTAACTGAC
+
A11>>AFAFFFFFBFC11FGFGAGBFGFF1FGGGG1AAGGHGFGHGGGGBGFHHFHAFFHHHGHHHHGGHHFFHHGG1B1BGFGFHDFG0>BGGHH1@FHFG2B1B0>GGFGHGHHGE>EHGHHGH>FFHGHH11GG1BB<FFHFEGHGCHHHFHFFHHHHFFF>F?FC??CFGGG<FH<1FFFHHH>GHHBCCFC.=G<<GGHHHGFCEF:CFHHHHHGFC0CHFHHGBFFGCFGBFFBFCBGBBCFGGF
@M05620:37:000000000-D9766:1:1101:25531:11380 1:N:0:53
AGTGCCAGCTCTCAATCGCACAGGGGACCCAGGGCCTGGCCCCTCCATCCAGAAAACCTATGACCTCACCCGCTACCTGGAGCACCAACTCCGCAGCTTGGCTGGGACCTATGTTGAGTATCCCGCGTAGGAATCTGGGCGTTGGGGAGGAGTGAGGAGTTGGGGAAAGACAGTCCTAACCGTGGAGGGTTCTGGTAAATGATGGGGTGAGGAGGGGCTCTTTGGCTCCCACCAGTCCCCCTGTCTGGTCT
+
BCAABFFFCFFFGGGGGGGGGGHGGGGGGGHHGGGGAFHHHHF1EGHFHHBGHHHHHGCEFGHGHHGEGH1>E>EGH3BFCF??FGHHGGHHG//>@3BFE3?F//0FEHF3FFB332DFGHFB//B//ADGB=11=GF.<ADGHGGGGE.<::0<;::GGHHG?E?.CBFFF:F00;CF:@9:;.:E@EAF0:00;:000;0BFE?9-AF.0AFF-9:.BB0F/0BFE.BFDE:0;FBFB=AB000/;B0
@M05620:37:000000000-D9766:1:1101:24228:11383 1:N:0:53
GAGGCTGCTTTGGAAGAACCTGACAAACCAGTGACACAAGATCGGAATATCACACCTCCGTACTCCAGTTACTCCGGAGAATCTCGTATACCGTCTTCACCTGTTACTAACAAAAAGTACCTTCTCCTAGAAGCCTCCCCGTGCGTCCCCGCGCTGCTGACCCCATGGCCCGTCAGTCCGGCCTTTCCGCTTTCGCACTCTTGTGGATCCCATTGACCAATTCTCCGCACTTGTCCGTGTCACTGATCCGC
+
AABAABF3BFFDGBFGGGGGGFH4BA4AAAABB5DABG2G2AB2AB2A3ADDD3313B1AABAA533BA555A53A0BEEHDGH4??B3@BB1?11?443B3?@3444BF3B30B/?3B?F44BFB3B3BB?B2FFGHGG//?A@F@D//>>CGGF.FG=C//<.<<<G<.:ADG.CG;C@B?DFGG0.CAE;FGDFGGFFGFGFFEFFFF/;FF/;//./B/;B/;A:-;B/B//...;:/:9B//9/9A
@M05620:37:000000000-D9766:1:1101:21918:11387 1:N:0:53
ACCACACCTTCTACAATGCGCTGCGTGTGGCTCCCGAGGAGCACCCCGTGCTGCTGACCGAGGCCCCCCTGAACCCCAAGGCCAACCGCGCGAAGATGACCCAGGTGAGTGGCCCGCTACCTCTTCTGGTGGCCGCCTCCCTCCTTCCTGGCCTCCCGGAGCTGCGCCCTTTCTCACTGGTTCTCTCTTCTGCCGTTTTCCGTAGGACTCTCTTCTCTGACCTGAGTCTCCTTTGGAACTCTGCAGGTTCT
+
BBBBBBBAFFFFGGGGGG4EEGGGGGGAFEHHHFFEFGGGGHHHHGGEEEGGHHHHHHHEEFGGGGGGGGFHHHHGGGGHGHHHHGGGGG/BFGGGGHGHHHEHGHHFFHHGGHGCGGGGHHHHHHHHHHHGHHGGGGGGGGGGGGGGGGGGGGGGGGGFFBFFFFFFFFFFFFFFFFFFFFFFFFFFFFFFFFFFFFFFFFFFFFFFFFFFFFFFFFFFFFFFFFFFFFFFFFFFFFFFFFFFFFFFFFF
@M05620:37:000000000-D9766:1:1101:26660:11396 1:N:0:53
GAGGCTGCTTTGGAAGAACACACGTCAGTACTGCAATCACTCCGCGAAGACCCGGATGCCGTCTTTTGCTGGCTAACAGAAGCTGAAACAACTGCCAATGCCCATAGGACGCTCACCTGACATCCCGGCTACAAGACACCTCAACAGGAGACCCCGCAATGCCACCCACCTGGCGATTAAGTCCGGCCTTTCCGCTTTCGCACTATTGTGGCTCCAATTGCCCACTTCTCCTCCTTTGTCCTTGTAACTGA
+
AAAAAAFAFFFFGGGGG1B110A0000B3DFH2BB12A11DGHAA/////B0/A/A>/01>E/0B2@1FHFF/01@BF1GFBB@B1E1BF??BGHHGHF1FG0<0BBB<1E@/<C1B1BF01210?/>/>?F1?1??0??00>F>1>.>>.<><<@--<.;:000.;:;.::.?---..0;;C0.:;A9/FFFABFFFFBFF@-9/;/9/---:;//:;9B9/;-AFFFF//-/;///;;BBFB;//9;/;
@M05620:37:000000000-D9766:1:1101:16994:11422 1:N:0:53
AGTGCCAGCTCTCAATCGCACAGGGGACCCAGGGCCTGGCCCCTCCATCCAGAAAACCTATGACCTCACCCGCTACCTGGAGCACCAACTCCGCAGCTTGGCTGGGACCTATGTGAGTATCCAGCGTAGGAATCTGGGAGTTGGGGAGGAGTGAGGAGTTGGGGAAAGACAGTCCTAACCGTGGAGGGTTCTGGTAAATGATGGGGTGAGGAGGGGCTCTTTGGCTCCCACCAGTCCCCCTGTCTGGTCTA
+
333>AFDFBFFDEGGFEAFFEECGCEGE22AGGGAE2AGCAGGHGGHHDCGA333BGEBGHHDHEHBGHHGGGGCEHHHFHHHE1?GHGBGHGGGG?3FGGHHG//GFG0FHHHFGHGDG222FB/??DAFGFG1F1<0/?GHH/<.AGGGH.GB<C.GFGHCCFGHA/:GHGGHHHHH.9CEGGGG@.;CFFGGGGGGBFFFFGGFBFFFFADB?-9AFF//9;/;AFFFDEABFFB.D-AFFFFB/BFB
@M05620:37:000000000-D9766:1:1101:8823:11433 1:N:0:53
GAGGCTGCTTTGGAAGAAACTCATAGATTACTGCAACAGTTCCCCCTGGACCTGGAAAAGTTTCTTGCCTGGCTTACAGAAGCTGAAACAACTGCCAATGCTACCGACTGCTCCCCGTACGCAACGGAAGCTCGCCGCATGACTGGAAGTCAGAGAGATGCTGCAACAAAGGACAGTAAGTAAGGCATTTACGCTTTAGCAATCATGCGGGTCCACTTGACCGATTATCACCAATCGTACTTGTAAATAAC
+
>1AAAAFAFFFDGGGG1FGFGFGGHHHD3BGHHH11FGFGDHHFHGEGA0FGFGHGHE0BFGFHGHGHHHHHHHGBGFHHHHHHH1FHHFFHHGHH@GHH122B>/////01@1?///>/>/?@>E////<11?////<//1111/01F<11111>..=11>F0C<0.<.///</.<D0;G0;C/;.0:0::.:;.A000C0;F00009--:-.;00;0///-9-:-/;//-/-9/-9-;AF/////;/9/
@M05620:37:000000000-D9766:1:1101:10384:11435 1:N:0:53
AGTGCCAGCTCTCAATCGCACAGGGGACCCAGGGCCTGGCCCCTCCATCCAGAAAACCTATGACCTCACCCGCTACCTGGAGCACCAACTCCGCAGCTTGGCTGGGACCTATGTGAGTATCCAGCGTAGGAATCTGGGAGTTGGGGAGGAGTGAGGAGTTGGGGAAAGACAGTCCTAACCGTGGAGGGTTCTGGTAAATGATGGGGTGAGGAGGGGCTCTTTGGCTCCCACCAGTCCCCCTGTCTGGTCTA
+
A?>AAFDFAFFFFGGBGGG1AAF0FFGGAECGFEGGAFHFFHGGGGBHFHGB101FGGFGHHBHGHHHHHHGGG?EHGHHHHHHFHHHGGHHGGGGGHHHGHHGGCHHGHHHHHFDHHBHHDFGGGC<CCF1GGGHBB0/CHHHGC.ACGGHFHFGCCHHHHGGEGHA//;CCCHHHHHC?EEGGGGGBGGGGGGFFFF0;CFFGGF@FFFF?F@@@?FFFBFFFFFFFFFBEABFFFFF?FFFFFFFFFF
@M05620:37:000000000-D9766:1:1101:6572:11453 1:N:0:53
GAGGCTGCTTTGGAAGAAACTCATAGATTACTGCAACAGTTCCCCCTGGACCTGGAACAGTTTCTTGCCTGGCTTACAGAAGCTGACCCAACTGCCAATGGATGCTACCCGTAAGGAAAGGCTCCTAGCCGACTCCAAGGGAGTACAAGCGCTGATGAAACAATGGCCAGTCCGTCAGGCATTTCCGCTTTAGCACTCTTGTGGATCCAATTGAACAATTCTCAGCCTTTGTACTTGTAACTGACAAGCCA
+
>1>>>>CAFFFFG1FGGCGGGGGHGGHHHHBFAB1BB0BDFGHHHGEFAAFGGGGBF10BFGHGFFHGHHH/FBB1BGFG1BGGG100BBGEHHHHHHHGHHHHHHHHHHGGCEHH1FGHHHHHGHHHB0?EEGGHC11?ACEGG1>1@/?CFG<GHFDGGGGGHHH0<GF11<FGGGHHHHHHHGGGGGG0CGHHHHHHHHHG<:GHH0CFG0CFB:FGGGGGGG/CFBFFFFCFGFB0CFGGGFBFFFF
@M05620:37:000000000-D9766:1:1101:10917:11479 1:N:0:53
AGTGCCAGCTCTCAATCGCACAGGGGACCCAGGGCCTGGCCCCTCCATCCAGAAAACCTATGACCTCACCCGCTACCTGGAGCACCAACTCCGCAGCTTGGCTGGGACCTATGTGAGTATCCAGCGTAGGAATCTGGGAGTTGGGGAGGAGTGAGGAGTTGGGGAAAGACAGTCCTAACCGTGGAGGGTTCTGGTAAATGATGGGGTGAGGAGGGGCTCTTTGGCTCCCACCAGTCCCCCTGTCTGGTCTA
+
BBCBAFFFBFFFGFGGGGGGGGHHGGGGGGHHGGGGGGHHHGGHGGHHHHHHHHHHHGHGHHHHHHHHHHHGGGFGHHHHHHFFGHFHGHHHGGGGGHHHGHHGGGHHGHHHHHHHHHGHHHHHHGEGGGHHHHHHHHHGGHHGGGGGGGGHHHHHHGHHHHGGGGHHGHHHHHHHHHHHGGGGGGGGCFGGGGFFGGGGGGGGGGFFFFFFFFFFFFFFFFFFFFFFFFFFFFFFFFFFFFFFFFFFFFF
@M05620:37:000000000-D9766:1:1101:28405:11498 1:N:0:53
AGTGCCAGCTCTCAATCGCACAGGGGACCCAGGGCCTGGCCCCTCCATCCAGAAAACCTATGACCTCACCCGCTACCTGGAGCACCCACTACGCAGCTTGGCTGGGACCTATGTGAGTATCCAGCGTAGGAATCTGGGAGTTGGGGAGGAGTGAGGAGTTGGGGAAAGACAGTCCTAACCGTGGAGGGTTCTGGTAAATGATGGGGTGAGGAGGGGCTCTTTGGCTCCCACCAGTCCCCCTGTCTGGTCTA
+
>A>>AFFFAFFFG1FGFF11ECHHGEEEEEGHF0EEFFHHHHGHGGHEGGHHHHHFGGHBGGGHHHHHHHGEGEGGHHHHBGHHHH/?EG0BEECE>GBGGHHGGGHHGHHHHHHHHDGHHHHGHGGCGGHHHHHHHH0FGHHHGG.CG.CGH0DGCFFHHHGGE..C/GCGHHHHHHHHGFFGEGGG.9CFFGFFGGFGGGGGG?B@FFFEFF@;@@FFFFFFFFF-EFFFFFFFFFFF@FFFFFFFFFF
@M05620:37:000000000-D9766:1:1101:11175:11508 1:N:0:53
AGTGCCAGCTCTCAATCGCACAGGGGACCCAGGGCCTGGCCCCTCCATCCAGAAAACCTATGACCTCACCCGCTACCTGGAGCACCAACTCCGCAGCTTGGCTGGGACCTATGTGAGTATCCAGCGTAGGAATCTGGGAGTTGGGGAGGAGTGAGGAGTTGGGGAAAGACAGTCCTAACCGTGGAGGGTTCTGGTAAATGATGGGGTGAGGAGGGGCTCTTTGGCTCCCACCAGTCCCCCTGTCTGGTCTA
+
>A3>ADFCAFFFFEGGGFGGEAC4AEEEEEHHCEEEFFHAEHGDGGFGFHHEGFBCFEHHFAEHHFCFHFFEE>EEHFF?CBF?1FGEG3GGGD?EE3BGGFHFG/GHGCGGGHHHGHHFFD?GHC??B/<GFHHFFHGGD0FGGCE?<EFHFFGFFECGFFCC.DCCC/CG0:0CCG:GGAEGDEDG;FAFFGFBFFFFFGFGGFFBEFFFFD9@B-9FFFF/BFEAE9ADE.BFFFFA-AFFFFFBBF/
@M05620:37:000000000-D9766:1:1101:3322:11508 1:N:0:53
AGTGCCAGCTCTCAATCGCACAGGGGACCCAGGGCGTAGCCCCTCCATCCAGAAAACCTATGACCTCACCCGCTACCTGGAGCACCAACTCCGCAGCTTGGCTGGGACCTATGTGAGTATCCAGCGTAGGAATCTGGGAGTTGGGGAGGAGTGAGGAGTTGGGGAAAGACAGTCCTAACCGTGGAGGGTTCTGGTAAATGATGGGGTGAGGAGGGGCTCTTTGGCTCCCACCAGTCCCCCTGTCTGGTCTA
+
AA>AAFFFBFFFGGFGGGGCFGFFFEAEGGHH2EF2A2AFHHGHGGHHHGHHHHHGHGHHGHHHHHHHHHHG@EEGHHFFGFG1GHHHGHHHGGGGGHHHGHHFDGHHGHHHHHHHHDHHHHHHHGCEGGHHHGHHHHHGGHHHGGGGGGGHHHHHHGHHHHGGGGHHHHHHHHHGGGGGGFGGGGGG9AFGGGCFGGGGGGFFFFFFFFFFFFFFFBFFFFFFFFFFFFFFFFFFFFFFFFFFFFFFFF;
@M05620:37:000000000-D9766:1:1101:28647:11527 1:N:0:53
GAGGCTGCTTTGGAAGAAACTCATAGATTACTGCAACAGTTCACCCTGGACCTGGAAAAGTTTCTTGCCTTGATTACAGAAGCTGAAACAACTTCCAATGCTCCAGGATGCTACCCGTAAGGACAGGCTCCTATAAGACTACAAGAGAGTAAAAGAGCTGACAAAACAATGGCAAGTAAGTCAGGAATTTCCGCTTTAGCACTCTTGTGGATCCAATAGAACCATTCTCAGCATTTTTACTTGTAACTGAC
+
>3AA>4CABBBDF4BE4G4BGFGGGFAGEDBDDFB4FG25DA5DBFAAE2BFGHGFB32FAFHFFEG5BB5B3BD535BDCFBFG33@B311B5BF5DDG@BBGG33133BFG@BB?1>>BFF?0????BFG?43B4?3??BF330BB/B2BB2B?0B@1@01@<0</C@@1<<CF1?F<@@<?F1<>C1F1<<ACC>D00<<<=<<=<AD0<<00:00;::.:0<0<0:;/;;0=0;;0=00;;;C0;9;
@M05620:37:000000000-D9766:1:1101:15026:11534 1:N:0:53
GAGGCTGCTTTGGAAGAAACTCATAGATTACTGCAACAGTTCCCCCTGGACCTGGAAAAGTTTCTTGCCTGGCTTACAGAAGCTGAAACAACTGCCAATGGATGCTACCCGTAAGGAAAGGCTCCTAGAAGACTCCAAGGGAGTAAAAGAGCTGATGAAACAATGGCAAGTAAGTCAGGCATTTCCGCTTTAGCACTCTTGTGGATCCAATTGAACAATTCTCAGCATTTGTACTTGTAACTGACAAGCCA
+
AAABBAFBFFFFGGGGGGGGGGCHFHHHHHGHHHDFGFGHHHHHHGGGHGHHHHHHHH2FFHHHGHHHHHHHHHHFHHHGHHHHHHHHHHHHHHHHHHHHHHFHHHHHGHGEEGHHFHHFHHHHGHHHGFGHHGHHFFGEAHGGFHHDGGHGHHHHHHHFHC/FFHGHHGFGHHFGFHGHHHFHH1DGGGGHHEHFHHHHFHHGHGFHFFFHHFFFGFHEHHFHHHHHHHHGFGGFGGGGGGFGGGGGGFF
@M05620:37:000000000-D9766:1:1101:12167:11542 1:N:0:53
AGTGCCAGCTCTCAATCGCACAGGGGACCCAGGGCCTGGCCCCTCCATCCAGAAAACCTATGACCTCACCCGCTACCTGGAGCACCAACTCCGCAGCTTGGCTGGGACCTATGTGAGTATCCAGCGTAGGAATCTGGGAGTTGGGGAGGAGTGAGGAGTTGGGGAAAGACAGTCCTAACCGTGGAGGGTTCTGGTAAATGATGGGGTGAGGAGGGGCTCTTTGGCTCCCACCAGTCCCCCTGTCTGGTCTA
+
ABAAAFFFCFFFGGGGGGGGGGHHGGGGGGHGFFGGGGHHHHGHGGHHGHHHHHGHHGHHHHHHHHHHHHHGGEGGHHHHHHHHHHHHGHHHGGGGGHHHGHHGGGHHGHHHHHHHHHHHHHHHHGGGGGHHHHHHHHHGGHHHGGGGGGGHHHHHHGHHHHGGGGHHHHHHHHHHHHHHGGGGGGGGFGGGGGGGGGGGGGGGGGFFFFFFFFFFFFFFFFFFFFFFFFFFFFFFFFFFFFFFFFFFFFB
@M05620:37:000000000-D9766:1:1101:10105:11550 1:N:0:53
ACCACACCTTCTACAATGAGCTGCGTGTGGCTCCCGAGGAGCACCCCGTGCTGCTGACCGAGGCCCCCCTGAACCCCAAGGCCAACCGCGAGAAGATGACCCAGGTGAGTGGCCCGCTACCTCTTCTGGTGGCCGCCTCCCTCCTTCCTGGCCTCCCGGAGCTGCGCCCTTTCTCACTGGTTCTCTCTTCTGCCGTTTTCCGTAGGACTCTCTTCTCTGACCTGAGTCTCCTTTGGAACTCTGCAGGTTCT
+
AAA1AAAAFFFFGGGG3FF1FAGHGAABA0FG1FF0AEEGGHHHHGGGFEEGHHGHHHHECGGGGEGGGGGBGFHGGGGH/CGHGG//>CBBCGHHDFGHFHHHGHHFHHHGGHHGGGGGHHHHHHHFGHFCHHGGGGGHGHHGHGFGGFFGGFGGGGGA@GGGGG@F@@FFFFFFFFFFFFFFFFFFFFFFFF@FFFFFFFFFFFFFFFFFFFFFFFFFFFFFBFFFFFFFFFFFFFFFFFFFFFFFFFF
@M05620:37:000000000-D9766:1:1101:13545:11560 1:N:0:53
GAGGCTGCTTTGGAAGAAACTCATAGATTACTGCAACAGTTCCCCCTGGACCTGGAAAAGTTTCTTGCCTGGCTTACAGAAGCTGAAACAACTGCCAATGGATGCTACCCGTAAGGAAAGGCTCCTAGAAGACTCCAAGGGAGTAAAAGAGCTGATGAAACAATGGCAAGTAAGTCAGGCATTTCCGCTTTAGCACTCTTGTGGATCCAATTGAACAATTCTCAGCATTTGTACTTGTAACTGACAAGCCA
+
BBBBBBFBFFFFGGGGGGGGGGHHHHHHHHHGHHHHFHHHHHHHHGGFHFHHHHHHHHHHHHHHHHHHHHHHHHHHHGHGHHHHHHHHHHHHHHHHGHHHGGHHHHHHHHGGGGHHGHHHHGHHGHHHHHHHHHHHHHHGGHGGHHHHHGHHHHHHHHHHHHGHHHHGHGGGHHHHHHGHHHHHHHGGGGGHHGHHHHHHHHHGGHHHHGHHHHHHHGHHHHHHHHHHHHHBGGGGGGGFGGGGGGGGFFB
@M05620:37:000000000-D9766:1:1101:27258:11568 1:N:0:53
ACCACACCTTCTACAATGAGCTGCGTGTGGCTCCCGAGGAGCACCCCGTGCTGCTGACCGAGGCCCCCCTGAACCCCAAGGCCAACCGCGAGAAGATGACCCAGGTGAGTGGCCCGCTACCTCTTCTGGTGGCCGCCTCCCTCCTTCCTGGCCTCCCGGAGCTGCGCCCTTTCTCACTGGTTCTCTCTTCTGCCGTTTTCCGTAGGACTCTCTTCTCTGACCTGAGTCTCCTTTGGAACTCTGCAGGTTCT
+
AA1AA1>AFF1@AFGA3FFF1BFCEFGFH?GHHGCAEEG?GHHHHGGGEEECHFHHHGGEEGGG/E@EGGGHHHEGGGGHGHHCFFGGGCCGGCHHHBGHHHGHCFG1<?GFGHFCGGGGHGHHHDHHHHHGHG@CGCGHGHHGFGGGGGGGFGGGGG-@AA.BFA@F@@FFFFFFFFFFFFFFFFFFFFFFFF@FFFFFFFFFF-BFFFFFFFFFFFFFFFFFFFF/;9FFFFFFFFFFFFFFFFFFFFF
@M05620:37:000000000-D9766:1:1101:18165:11568 1:N:0:53
GAGGCTGCTTTGGAAGAAACTCATAGATTACTGCAACAGTTCCCCCTGGACCTGGAAAAGTTTCTTGCCTGGCTTACAGAAGCTGAAACACCTGCCAATGCTACAGGATGCTACCCGTAAGGAAAGGCTCCTAGACGACTCCAAGGGAGTAAAAGAGCTGATGCAACAATGGCAAGTAAGTCAGGCATTTCCGCTTTAGCACTCTTGTGGATCCAATTGAACAATTCTCAGCATTTGTACTTGTAACTGAC
+
11>AAACAFFFFG1BF1FFBFGBE3GHHHHGFHF11E0BFDHHHHGCA/BFCFBFEG10BFHHHHHHHHHHHHGF1FHHDFGHBGB@FGF0ECGFFFHHHHHFHFFG0FGHHDHBFEGG/FBG00GHHHEFH1F11?/>EGH11BFC/CC012@G/@@GH<GF1FGH0FGHHHCHGHHHHHH1GHGGHHHHHGGGGGHHHHHHHHHGFHGFFHHBGFHHHFGFGGGGCFGGGGGGFGFFFGGGGGGGGGGF
@M05620:37:000000000-D9766:1:1101:7798:11569 1:N:0:53
GAGGCTGCTTTGGAAGAAACTCATAGATTACTGCAACAGTTCCCCCTGGACCTGGAAAAGTTTCTTGCCTGGCTTACAGAAGCTGAAACAACTGCCAATGCTACAGGATGCTACCCGTAAGGAAAGGCTCCTAGAAGACTCCAAGGGAGTAAAAGAGCTGATGAAACAATGGCAAGTAAGTCAGGCATTTCCGCTTTAGCACTCTTGTGGATCCAATTGAACAATTCTCAGCATTTGTACTTGTAACTGAC
+
AABBBBFBFFFFGGGGGGGGGGGHHHHHHHHHHHHHHHHHHHHHHGGGHHHHHHHHGHHGFHHHHHHHHHHHHHHHHHHHHGHHHHHGHHHHHHHHHHHHHH4F@FGHHHHGFGGHGFGGGHGHHHGGGHGHHGFHHE3FGHHHGGGFFGFHHHFEGGHHFFHGHHHGG1?FGHGGFDGFHHHEHHHHHHHHGGGGFH0GHHHHHHHHHGGHHHHHGHHHHHFHHHHHGHGGGFGGBFGFGGGGGGGGGGB
@M05620:37:000000000-D9766:1:1101:18336:11571 1:N:0:53
AGTGCCAGCTCTCCATCGCACAGGGGACCCAGGGCCTGGCCCCTCCATCCAGAAAACCTATGACCTCACCCGCTACCTGGAGCACCCACTCCGCAGCTTGGCTGGGACCTATGTGAGTATCCAGCGTAGGAATCTGGGGGTTGGGGGGAAGTGAGGAGTTGGGGAAAGGCAGTCCTAACCGTGGAGGGTTCTGGTAAATGATGGGGTGAGGAGAGGCTCTTTGGCTACCACCAGTCCCCCTGTCTGGTCTA
+
>A>>>DFF1FFFG1GFGFGCEEHCF0AEAEAFAEEA/FGHAGGAEGGHGF1E10FBBEEGGG2GH@G1G>>>E//>G1BF0BBGHHA??GHGAF?@EH<BEHH/?/0BC01BBGG2D1>>2B2FHGF///11<<F<<0/><C?@@--;--9BF//;/-BFFB;;A--;-9--BFFB9/BA@9-@?A?@AFFF/BBFFF9//F9/ABF@FF-/A-;-AFFFFFFFF//;9;B9-9BFB/AA-;/99FF//9;
@M05620:37:000000000-D9766:1:1101:17550:11581 1:N:0:53
AGTGCCAGCTCTCAATCGCACAGGGGACCCAGGGCCTGGCCCCTCCATCCAGAAAACCTATGACCTCACCCGCTACCTGGAGCACCAACTCCGCAGCTTGGCTGGGACCTATGTGAGTATCCAGCGTAGGAATCTGGGAGTTGGGGAGGAGTGAGGAGTTGGGGAAAGACAGTCCTAACCGTGGAGGGTTCTGGTAAATGATGGGGTGAGGAGGGGCTCTTTGGCTCCCACCAGTCCCCCTGTCTGGTCTA
+
BCAABFFFCFFFGGGGGGGGGGHHGGGGGGHHGGGGGGHHHHGHGGHHHHHHHHHHHGHGHHHHHHHHHHHGGEGGHHHHHHHHHHHHGHHHGGGGGHHHGHHGGGHHGHHHHHHHHHHHHHHHHGGGGGHHHHHHHHHGGHHHGGGGGGGHHHHHHGHHHHGGGGHHHHHHHHHHHHHHGGGGGGGGGGGGGGGGGGGGGGGGGGFFFFFFFFFFFFFFFFFFFFFFFFFFFFFFFFFFFFFFFFFFFFF
@M05620:37:000000000-D9766:1:1101:9094:11582 1:N:0:53
AGTGCCAGCTCTCCATCGCACAGGGGACCCAGGGCCTGGCCCCTCCCTCCAGACAACCTATGACCTCACCCGCTACCTGGAGCACCCACTCCGCAGCTTGGCTGGGACCTATGTGCGTATCCAGCGTAGGAATCTGGGCGTTGGGGAGGAGTGCGGAGTTGGGGACAGCCCGTCCTACCCGTGGCGGGTTCTGGTAAATGATGGGGTGAGGAGGGGCTCTTTGGCTCCCACCAGTCCCCCTGTCTGGTCTA
+
>>1>>D1@AFFFGAGAB1EAAAFFF00A0B0AFEE//AFGAGGFEG/FAB0A1/0ABEC1BB2FF@B1FGHEEE/EGGFFFGGHFG/FEEGBEEEEEGB0<FGEFGGHCGBGHGF2/?//@G2<C/?/>/111FB1?0?<CC->--.--<<<G0---;EF0;--9-.9.;.9AEAFF0C9EG-;-;@;@FFFEB:/;BBF/;FF-BB--;-/A-;-@>EF/B99FFBAF-AF--/BFFFF@EFFFBF/FF/
@M05620:37:000000000-D9766:1:1101:20290:11584 1:N:0:53
GAGGCTGCTTTGGAAGAAACTCATAGATTACTGCCACAGTTCCCCCTGGACCTGGAACCGTTTCTTGCCTGGCTTACAGAAGCTGAAACAACTGCCAATGGACTCTACCCGTAAGCAAAGGCTCCTAGAAGACTCCACGCGAGTAAAAGAGCTGATGAACCAATGGCAAGTAAGCCAGGCATTCCCGCTTTACCACTCTTGTGCTCCTAATTGAACAATTCTCAGCATCTGTACTTGTAACTTAGAAGCTA
+
>1>AA>CAFFDDB1BF11BGEFEGGFGHHDFGHHB1GFBBFGHHHGEGEAFGHHFBG1AEEEHGDGGHHHHHHHG1BGHFGHHFF1@FGBGHHHHHBGGGB111BFG11B///?01>B100?10FCDGBG11BDH<10?////<01@2GGF0<111?111/0/?F1<01C1=1=1>FG.CG0G00<AC-;EC0C0CG/;0;:00000/:00;09BFFFFG;CFGFFBG0;000;CB0F00C00;00;;C0;
@M05620:37:000000000-D9766:1:1101:22596:11597 1:N:0:53
GAGGCTGCTTTGGAAGAAACTCATAGATTACTGCAACAGTTCCCCCTTGACCTGGAAAAGTTTCTTGCCTGGCTTACAGAAGCTGAAACACCTGCCAATGCTACAGGATGCTACCCGTAAGGAAAGGCTCCTAGAAGACTCCAAGGGAGTAAAAGAGCTGATGAAACAATGGCAAGTAAGTCAGGCATTTCCGCTTTAGCACTCTTGTGGATCCAATTGAACAATTCTCAGCATTTGTACTTGTAACTGAC
+
BBBBBB?AFFFFGEGGGGGGGGHHHHHGGHHFH5FHHHHHHHFHHGG2BFHHHHHGHHHHGGHHHHHHHHHHHHHHFHHHHHHHHHHHHHFFHHHHHHHHHHEHHHHGGHHHHH2FEGGGHHHHHHHHHHGHHHHHHFHHHHHHHGGHGGGHGHHGHGHHGHHHHHHHFHHHHHGGGGHHHHHFHHHHHHHHGGGGGHHHHHHGHHGFHGHHHHBGHHHHHHHHGHH0;G0CFGGFGGGGGGGGGGGGGGG
@M05620:37:000000000-D9766:1:1101:24713:11618 1:N:0:53
AGTGCCAGCTCTCAATCGCACAGGGGACCCAGGGCCTGGCCCCTCCATCCAGAAAACCTATGACCTCACCCGCTACCTGGAGCACCAACTCCGCAGCTTGGCTGGGACCTATGTGAGTATCCAGCGTAGGAATCTGGGAGTTGGGGAGGAGTGAGGAGTTGGGGAAAGACAGTCCTAACCGTGGAGGGTTCTGGTAAATGATGGGGTGAGGAGGGGCTCTTTGGCTCCCACCAGTCCCCCTGTCTGGTCTA
+
BBBBBFFFBFFFGFGGGFFGGGBF2AEFGGHHGFGEGFGHHHGHGGHHHHHHFFHGGGHGHFGHHHHHHHHGGGFEHHHBGGF?GHFHGHHHGG/EEFGHGGHGEEGHGHHHHHGHHFFFHHHHHGEEDGHHHHHHHHHG?GHHGGGGGGGHHHHHHGHHHHGGGGHHHHHGFFHHHHHHGDEGGGGG99AFFG9FBGGGGGGFGGFFFFFFFFFFFFFFFFFFFFFFFFFFFFFFFFFDFFFFFFFF/FB
@M05620:37:000000000-D9766:1:1101:16000:11620 1:N:0:53
AGTGCCAGCTCTCAATCGCACAGGGGACCCAGGGCCTGGCCCCTCCATCCAGAAAACCTATGACCTCACCCGCTACCTGGAGCACCAACTCCGCAGCTTGGCTGGGACCTATGTGAGTATCCAGCGTAGGAATCTGGGAGTTGGGGAGGAGTGAGGAGTTGGGGAAAGACAGTCCTAACCGTGGAGGGTTCTGGTAAATGATGGGGTGAGGAGGGGCTCTTTGGCTCCCACCAGTCCCCCTGTCTGGTCTT
+
AA1>ABF@>FFFGGGGFGGCECHAGGFEEEAGEAEE/FHG0FEAEGGFBG1G1E1ABEE1GHFHHFHCHCG>E@EGHHFGFFGHFHH/E0GGFEEC@>EF/GGGGGEFCHHHHHDGGHHHHHHHHGGGGGHFCFHFFHHE?GGGCGG@G?FGFFDFHGCCGFGGGFHGHHFFHHHHHGBGGGEGGGBGF?.9BF;0;;FFGFFFGGB;?FFFFF@@@@EFFFFFF9FEEFFFEFBFFFFB;EFFFFFFFF/
@M05620:37:000000000-D9766:1:1101:3522:11632 1:N:0:53
GAGGCTGCTTTGGAAGAAACTCATAGATTACTGCAACAGTTCCCCCTGGACCTGGAAAAGTTTCTTGCCTGGCTTACAGAAGCTGAAACAACTGCCAATGCTCCAGGATGCTACCCGTAAGGAAAGGCTCCTAGAAGACTCCAAGGGAGTAAAAGAGCTGATGAAACAATGGCAAGTAAGTCAGGCATTTCCGCTTTAGCACTCTTGTGGATCCAATTGAACAATTCTCAGCATTTGTACTTGTAACTGAC
+
A3AA>>CBCFFFGFFGAFFGGGHHFGFHHFGHGHCFHFGFHGBFGGFFFFGGHGFCBABGBGHHHHGBFGDFBGHBFFBEGGBFGFFGGEEHHHHHFHHH3F@GHF??B@BGFBBFFEEEGFGHHF??BFFHH4?EGFBFBB?FDCDHF<<FDFGE@FG@F@FDFD?CG??<F<?F??G>>>1>FGC<><F1>AEEC=D=0DCG=GHHCDGCGFGH0<0;0<<G0;CGH0FBF;;;0;CBFFFGFCFBFGB
@M05620:37:000000000-D9766:1:1101:6649:11651 1:N:0:53
AGTGCCAGCTCTCCATCGCACAGGGGACCCAGGGCCTGGCCCCTCCATCCAGAAAACCTATGACCTCACCCGCTACCTGGCGCACCCACTCCGCAGCTTGGCTGGGACCTATGTGAGTATCCAGCGTAGGAATCTGGGCGTTGGGGCGGCGTGCGGCGTTGGGGCCAGCCAGTCCTAACCGTGGCGGGTTCTGGTAAATGATGGGGTGAGGAGGGGCTCTTTGGCTCCCACCAGTCCCCCTGTCTGGTCTA
+
>A>1>BDFAFFFGAFGFEGAEEHCG0AAEBFG0BAABFGHHHGFGGBFHFEFGBHBBEGFBAFGH1BBGHH/>//>F11B0>?EEEG/?FG0>E/E>FBBEGHGGGHHGHGHHHH2@GGFHH2FGGG/>C<1?FHHGG/>CCGFCG.;C-AA?.AA-@@@@F@@-9-9-;-;FFFF//BF@FF@-;=@@FFFFFFFFFFF/FFFFFB@EFF/BF@@@@FFFFFFFFFFF-AFAFFFFFFF@FFFFFFFFFB
@M05620:37:000000000-D9766:1:1101:5205:11670 1:N:0:53
GAGGCTGCTTTGGAAGAAACTCATAGATTACTGCAACAGTTCCCCCTGAACCTGGAAAAGTTTCTTGCCTGGCTTACAGAAGCTGAAACAACTGCCAATGCTCCAGGATGCTACCCGTAAGGAAAGTCTCCTATAAGACTCCAAGGGAGTAAAAGAGCTGATGAAACAATGGCAAGTAAGTCAGGCATTTCCGCTTTAGCACTCTTGTGGATCCAATTGAACAATTCTCAGCATTTGTACTTGTAACTGAC
+
>>AAAAFAFFFFGGGG4FGFGFGHHHHHG5GHGHGDHHGHHHHHHGAF23BBFEHG3FHGGHHHHHGHHH3FGGHGHFFFHHHHHHHHHHHHHHHHFFHHFG3BF@3F33BBFFGF1EEGFHHFH0BBBFGEH4BGDFBGG?FGHGDHD?2GGFFF2FG2F2FFGFGGH1<GHF<F<?G<@GGHBGGGHHH=CDDCC=DGDGGFGHBDC.0<<:C00<0CCHH/CHEHHGFBGCFF0;FGGGFBBFFGGGF
@M05620:37:000000000-D9766:1:1101:11475:11676 1:N:0:53
GAGGCTGCTTTGGCAGAAACTCATAGATTACTGCAACAGTTCCCCCTGGACCTGGAAAAGTTTCTTGCCTGGCTTACAGAAGCTGAAACAACTGCCAATGCTACAGGATGCTACCCGTAAGGAAAGGCTCCTAGAAGACTCCAAGGGAGTAAAAGAGCTGATGAAACAATGGCAAGTAAGTCAGGCATTTCCGCTTTAGCACTCTTGTGGATCCAATTGAACAATTCTCAGCATTTGTACTTGTAACTGAC
+
AAABAAFAFFFFG4FFGGGGGGFHFHFGHGHHGHGHGHHHHHHHHGGGGHHHHHHGHGCGBFHHGHHHHHHHHHHFGHHHHHHHHF3FFGHHHHHHH3FFHHHHHHHHHHHHHHHHGGG?0CGHHHGHHGGHGHH3GBGGGHHHHG?CGGFGBDHCHFHHHHHGHHH0CHHBGGHGHHHFHHHHHHHHHHHHGGGGGHHHGHHGHHHFGG0GHHHCGGHHFHHHHHFFHGGGGGGGEFBFGFGGGFFFFFC
@M05620:37:000000000-D9766:1:1101:11016:11696 1:N:0:53
AGTGCCAGCTCTCAATCGCACAGGGGACCCAGGGCCTGGCCCCTCCATCCAGAAAACCTATGACCTCACCCGCTACCTGGAGCACCAACTCCGCAGCTTGGCTGGGACCTATGTGAGTATCCAGCGTAGGAATCTGGGAGTTGGGGAGGAGTGAGGAGTTGGGGAAAGACAGTCCTAACCGTGGAGGGTTCTGGTAAATGATGGGGTGAGGAGGGGCTCTTTGGCTCCCACCAGTCCCCCTGTCTGGTCTA
+
A>AABBDFAFFFGGGGGFFEEEGHFEGGGGHHGEGGFEGAGHGEGGFH5BFGHHBGHGHHHHHHHHHFGFGGGECEHHHCFFGFGGHHGGHHGGCGGFHHDHHCFDGGFHHHFHGGFFGHHHGHHGCDGGFHBFDHEGFC?F<CDCEFGGGHGHHCGGHFGHGCEFHFHHHGHHHHHGHHGDF?FGGG;CCFBFCFFBFFBCBF?DDAEFFFDFADFBFFFBFFFFFEFFFFFFFFFFFFCEFBFBF/;B/
@M05620:37:000000000-D9766:1:1101:24395:11698 1:N:0:53
AGTGCCAGCTCTCAATCGCACAGGGGACCCAGGGCCTGGCCCCTCCATCCAGAAAACCTATGACCTCACCCGCTACCTGGAGCACCAACTCCGCAGCTTGGCTGGGACCTATGTGAGTATCCAGCGTAGGAATCTGGGAGTTGGGGAGGAGTGAGGAGTTGGGGAAAGACAGTCCTAACCGTGGAGGGTTCTGGTAAATGATGGGGTGAGGAGGGGCTCTTTGGCTCCCACCAGTCCCCCTGTCTGGTCTA
+
BBAABFFFBFFFGGGGFGGCGCHGGGFGFEHHEGGEFGGFGHGHGGHHHGGHBGGHHGHHGHEHHHHHHHHGG@EGHHHHHHHHHHHEGGHFGGECEFGGGGHGFGGHGHGHHHHHHGFHHHHHHGGGGGHHHGHHHHHGGHHHGGGGGGGHHHHHGGHHHGGGGGHHGHHHHHHHHHGHGFGGGGGGAFGGGGGGGGGGGGGGGGFBFFFFFFBBBBFFFFFFFFFFFFFFFFFFFFFFBFFFFFFFFFF
@M05620:37:000000000-D9766:1:1101:27495:11707 1:N:0:53
GAGGCTGCTTTGGAAGAAACTCATAGATTACTGCAACAGTTCCCCCTGGACCTGGAAAAGTTTCTTGCCTGGCTTACAGAAGCTGAAACACCTGCCAATGCTACCGGATGCTAACCGTACGAGAAGGCTCCTAGACGACTAAAAGGGAGTAAAAGAGATGATGAAACAATGACAAGTACGTCAGGCATTTCCGCTTTAGAACTCATGTGACTACAATTGACAAATTCACATCATTTGTACTAGTAACTGAC
+
A?BBBBFBFFFFGGGGGG4FGGHHHHHGGHHHHFFHGHHHHHHHHGGEFFGHHGHGFDGFFGHHHHGGHHHHHHHGHHHHHHHHHGG3B3FFGGF1B3BFGHFG2/EE1>F3B43B>EG/>//?EG0FHHFFHH23//>//2@22?//?/<1@?1<0?GH111@GD<0.><1<1><>F1<<<.<CGEC00==?EFDGGG0<GHH0<GBG000;B/0;00;009B9FF0;00;;00;0;;B00;;CFFGFGB
@M05620:37:000000000-D9766:1:1101:6088:11749 1:N:0:53
AGTGCCAGCTCTCAATCGCACAGGGGACCCAGGGCCTGGCCCCTCCATCCAGAAAACCTATGACCTCACCCGCTACCTGGAGCACCAACTCCGCAGCTTGGCTGGGACCTATGTGAGTATCCAGCGTAGGAATCTGGGAGTTGGGGAGGAGTGAGGAGTTGGGGAAAGACAGTCCTAACCGTGGAGGGTTCTGGTAAATGATGGGGTGAGGAGGGGCTCTTTGGCTCCCACCAGTCCCCCTGTCTGGTCTA
+
AAAAAFBF@FFFGDGGGFF2AEBFAEEGGGFHAEGGGGHHHHGHGGBGHHGGHGHHHGHHHDGHHHFCGHHGGE?EGHHFFFG1BGEEFGHHGEFGGHHHGHHCAEGHGHHHHHHHHBGGGHFHHG<CF?HHHHHHGGGGEHHHGGFGGGGHHHHHGEHHHHGGGGGGHHHHGHHHHHHHGCEGGGGG;FGGGGGGGGGGFFGGEGFFFFFFFFFFFBFFFFFFFFFFFFAFFFFFFF?DFEFFFFBFBFB
@M05620:37:000000000-D9766:1:1101:2706:11749 1:N:0:53
AGTTCCAGCTCTCCATCGCACAGGGTTCCCAGCGCGTGGCCCCTCCATCCAGAAACCCTATGACCTCACCCGCCACCTGGCGCACCCCCTCCGCAGCTTGGCTGGGACCTATGTGCGTATCCAGCGTCGGCCTCTGGGCGTTGGGGCGGCGTGCGGCGTTGGGGACCGCCCGTCCTAACCGTGGCGGGTTCTGGTAAATGATGGGGTGAGGAGGGGCTCTTTGGCTCCCACCAGTCCCCCTGTCTGGTCTA
+
>>11>BD1BFFFGFGFBAA1A0GCF0BA11A100AA/AEFAGEFFGGHH0B110B0BEF0@FBGH1BFGHH/>/>BGF>B0>?EEGG>>EE<??@<BFB<CG1?EGGHGG<FFG22/?AEHH11?/EAC@-.<CHHBB<-CCC.--.9A@@@@F<@-@@<@--@-;-99@-@@BFF//;F?FF@;@--@AFFFFF//FFF/BF/;BA@---/AA--;;EF/F/B/:FEFBFF-:BFFFFF@EFFFFBFFFB
@M05620:37:000000000-D9766:1:1101:15403:11752 1:N:0:53
ACCACACCTTCTACAATGAGCTGCGTGTGGCTCCCGAGGAGCACCCCGTGCTGCTGACCGAGGCCCCCCTGAACCCCAAGGCCAACCGCGAGAAGATGCCCCAGGGAAGGGCCCGGCTCCTCTTCTTGTGGCCGCCCCCCCTCTTTCTTGCCTCCCGGGGCTGGCCCCTTTCTCCACTGTTTCCTCTTTTTCCGTTTTCCGTAGGGCTCTCTTCCCTGGACCGGGTTTCCCTTGGAACTCCTCCGGTTCCT
+
BCCCBCCCFFFFGGGGGGGGGGHHGFGEHGHHHGGGGGGGGHHHHGGGGGGGHHHHHHHGGGGGGGGGGGGHHHHGGGGHGHHHHGGGGGDGGGHHHHFHH//?///0//?.>C----.=0/0D0<0=00;:;--;--;A--;/;0;90;0;0:AE.;---:....;@.AF000;0/0;0;000000;000/;.0;BE0;.0..;./../00;00/00./;/---...9;0BF/B0:00000//.--;.00
@M05620:37:000000000-D9766:1:1101:10375:11814 1:N:0:53
GAGGCTGCTTTGGACGAAACTCATAGATTACTGCAACAGTTCCCCCTGGACCTGGACAAGTTTCTTGCCTGGCTTACCGAAGCTGAAACACCTGCCAATGCTCCAGGATTCTATCCGTAAGGAAAGCCTCCTATAAGAATCCAAGGGAGTAAAAGAGCTGATGAAACAACGGAAAGTAACGCAGGCACTTCAGCTATAGAACTCTTGTGGAGCCAATTGAAAAATTCTCAGCATTTTTACTTTTCACTGAC
+
>3AA>>C>BBB@G44AAFEAFGFGFFHBE5BDDB333GAGGAD3AEEF22BBFFAGB31BFGHFGGFBBA3BBFE333B?EE>BGB3FBB1BFGHF3GHF@B3BF33?33BF44B?EFG/033CG?3?3BF01?12?DBB111?1<?A//012D@/0??11111<1<0<.--.>-<1=<0.--<-.../;0000;00<<00:;;0;0::A0.;99B/90;09;99:0CBBB/;0990990;0000;B9//;
@M05620:37:000000000-D9766:1:1101:10356:11815 1:N:0:53
GAGGCTGCTTTGGAAGAAACTCATAGATTACTGCAACAGTTCCCCCTGGACCTGGAAAAGTTTCTTGCCTGGCTTACAGAAGCTGAAACAACTGCCAATGCTACAGGATGCTACCCGTAAGGAAAGGCTCCTAGAAGACTCCAAGGGAGTAAAAGAGCTGATGAAACAATGGCAAGTAAGTCAGGCATTTCCGCTTTAGCACTCTTGTGGATCCAATTGAACAATTCTCAGCATTTGTACTTGTAACTGAC
+
BABCBBFBFFFFGGGGGGGGGGHHHHHHHHHHHHHHHHHHHHHHHGGGHHHHHHGHHHHGFHHHHHHHHHHHHHHHHHHHHHHHHHHHHHHHHHHHHHHHHHHHHHHHHHHHHHHHGGGGHHHHHHHHHHGHHHFHHHHHHHGHHGGHGGHHHHHGHHHHGHHGHHHHHHHHHGHGGHHHHHHHHHHHHHHHGGGGGHHHHHHHHHHHHGHHHHHHHHHHHHHHGHHHHHGGGGGGGGGGGGGGGGGGGGF
@M05620:37:000000000-D9766:1:1101:3583:11827 1:N:0:53
GAGGCTGCTTTGGAAGAAACTCATAGATTACTGCAACAGTTCCCCCTGGACCTGGAAAAGTTTCTTGCCTGGCTTACAGAAGCTGACACAACTGCCAATGCTCCAGGAGTCTACCCGTAAGGATAGGCGCCTATAAGACTCCAAGGGAGTAACAGAGCTGATGAAACAATGGCAAGTAATTCAGGCATTTGCGCTTTAGCACTCTTATGTATCCAATTGAACAATTCTCAGCATGTATACTTGTAACTGAC
+
>>>>A>FAFFFFG1GGGGGGGGHHHH1FGFGHGH1FFGGGHHHHHGGFHBGGHHHBB10BBDGHHDGGHHHGGBFBGHHHGGGFHF01BFFAFGHHH1B@B@1BF10?/>B1B1BG>EE>>1>11B0B/>EG/11>FGB11BB1B/</C<@@21@00@F1<FG111?F/1??00FG1==1F1<1FF.GH11=-<C<C0D00<:;CG00:0;0;GHCGH00;C0C0F0F0FFF0F0C00;00=09C0CGB0;
@M05620:37:000000000-D9766:1:1101:18784:11829 1:N:0:53
GAGGCTGCTTTGGAAGAAACTCATAGATTACTGCAACAGTTCCCCCTGGACCTGGAAAAGTTTCTTGCCTGGCTTACAGAAGCTGAAACAACTGCCAATGCTACAGGATGCTACCCGTAAGGAAAGGCTCCTAGAAGACTCCAAGGGAGTAAAAGAGATGATGAAACAATGGCAAGTAAGTCAGGCATTTCCGCTTTAGCACTCTTGTGGATCCAATTGAACAATTCTCAGCATTTGTACTTGTAACTGAC
+
AAAAAAFAFFDDGBBBAG4BGGHGHHHHHFGFHGBFFHEGHGFHHGEAAECGGGHBBAC3BFHHHHGGGHHHHHHFGFHHHHFGHGFHHG1BFHHHHHHHGFBFF331BFG3BBBF?E//G3FFG00?BGGHHHHH3FFH?CBG1/?F?EHHHHGGF0@<G22@GHHHHHH1<CGGFGH1FGGFGHHHHH1FA.CEGHFFGHHHHHHFHEHB0CGGCC:GFHC:C0C0CG0CBFGG0CFGGGFFFFFBBBB
@M05620:37:000000000-D9766:1:1101:15318:11852 1:N:0:53
AGTGCCAGCTCTCAATCGCACAGGGGACCCAGGGCCTGGCCCCTCCATCCAGAAAACCTATGACCTCACCCGCTACCTGGAGCACCAACTCCGCAGCTTGGCTGGGACCTATGTGAGTATCCAGCGTAGGAATCTGGGAGTTGGGGAGGAGTGAGGAGTTGGGGAAAGACAGTCCTAACCGTGGAGGGTTCTGGTAAATGATGGGGTGAGGAGGGGCTCTTTGGCTCCCACCAGTCCCCCTGTCTGGTCTA
+
ABAAAFFFCFFFGGGGGGGGGGHHGGGGGGHHGGGGGGHHHHGHGGHHHHHHHHHHHGHHHHHHHHHHHHHGGFGGHGHHGGGHHHHHGHGHGGGGGHHHGHHGGGHHGHHHHHHHHHHHHHHHHGGGGGHHHHHHHHHGGHHHGGGGGGGHHHHHHGHHHHGGGGHHHHHHHHHHHHHHGGGGGGGGGGGGGGGGGGGGGGGGGGFFFFFFFBFFFFFFFFFFFFFFFFFFFFFFFFFFFFFFFFFFFFB
@M05620:37:000000000-D9766:1:1101:23390:11867 1:N:0:53
GAGGCTGCTTTGGACGAACCTGATAACCCAGGGACACAAGATCGGACTACCACTCCTATTCACTCTAGTCACCTTAAGTAATCTCGTATTCCTTCTCCTGATTGAACAAACAAAACAGCAAACATCATAAATTAATATAAGAAATTGAAAAATCATAAAATTGCACCTGCCATCCTCCAGTTTACACACAAAGAAAAGTGCTTTGGGCATACTGTCTCAAAGCCGCACCTCATACACCCTAACATACTTAC
+
>1AA1>B>@1B1B1BAAEAAB0B1D3110AA0B0AA0BEFBF1AA///000BB1B0B12122BD1B1DD121BBBB1D2DDF2B1B>BB1BBBFHBBBB@1B21BB1B>F/0/>00/>0001001<12221>2B1222>>2B10>11111100112>2112<111?0?0001110?1001>1111111...0</./</00<0000/.<//000:0000<;C0/.-;---/./00000/;.////009;090
@M05620:37:000000000-D9766:1:1101:11957:11870 1:N:0:53
GAGGCTGCTTTGGAAGAAACTCATAGATTACTGCAACAGTTCCCCCTGGACCTGGAAAAGTTTCTTGCCTGGCTTACAGAAGCTGAAACAACTGCCAATGGATGCTACCCGTAAGGAAAGGCTCCTAGAAGACTCCAAGGGAGTAAAAGAGCTGATGAAACAATGGCAAGTAAGTCAGGCATTTCCGCTTTAGCACTCTTGTGGATCCAATTGAACAATTCTCAGCATTTGTACTTGTAACTGACAAGCCA
+
AAAAAAFBFFFFGFGGFGGGGGBHFGHHHHHGHHFGFGHHHHHHHGGGGHHHHHHHHHHGGHHHHHHHHHHHHHHHHHHFHHHHHHHHHFHHHHHHHFHHHGHHHHHHHHGGGGHHHHHHHHHHGHHHHHHHHHHHHFHGGHGGHHHHHGHHHHHHHHHHHHHHHGHHHGGHHHHHHHHHHHHHGHGGGGGHHHHHGHGHHHHEHHHHGHHHHHHHHGHHGHHHHHHHHHHGGGGGFGGFGGGGGGGGGGG
@M05620:37:000000000-D9766:1:1101:15140:11904 1:N:0:53
GAGGCTGCTTTGGAAGAACCTCATAGATTACTGCAACAGTTCCCCCTGGACCTGGAAAAGTTTCTTGCCTGGCTTACAGAAGCTGAAACACCTGCCAATGCTACAAGATGCTACCCGTAAGGAAAAGCTCCTAGAAGACTCCAAGGGAGTAAAAGAGATGATGAAACAAAGGCAAGTAAGTCAGGCATTTCCGCTTCAGCAATCTTGTGGATCCAATTGAACAATTCTCAGCATTTGTACTTGTAACTGAC
+
A1AA1AF>@BB@GBBBFG1AGGCGHGHDFHFCDA1FCFFGHFDFGGE/ABAFHGGFB1F0BGHHHHHGBDGGGGHBB1FGHHCGHBBGBFBEGHHGHHHH@FFGH1B>GFFGGB0B??/>0B>FF00BDCGHH1FG1FBGH1FBF<EG//BD@FFF00@FF2@@FHFFF0?0FF0FFGD11>F<G0GGGHE1..C..==00/0<00=DCCC:0:C:C;0<C0<:GH00090;900;0;BBFCFGGF00;0;
@M05620:37:000000000-D9766:1:1101:17890:11908 1:N:0:53
GAGGCTGCTTTGGAAGAAACTCATAGATTACTGCAACAGTTCCCCCTGGACCTGGAAAAGTTTCTTGCCTGGCTTACAGAAGCTGAAACAACTGCCAATGCTACACGATACTACACGTAAGGAGAAGCTCCCAGACGACTCAAAGAGCGGATAAAACATGCTAAAACAAGGCAGAGATTGTCTCGCATTTACGCTTTTGAACTCTATTGTATACCCATCAACAATTCTCAGCGTTTTTGCTTGTAAATGAC
+
CBCCCCFCFFFFGGGGGGGGGGHHHHHHHHHGHHHHFHHHHHHHHGGGHHGHHHHGGHHHGHHHHHHHHHHHHHHHHHHHHHHHHHHHHHHHHHHHHHHHHHHHG2E/?1/4B43B?020033/?03333B/23?//>///2223?@2//<//F1G1?11111<?1<GG0..0...00000=00/.-..<0;.;CF.0;.;00<C00;C0;0;00/0//;0/=.;00;009/.;.-.;-:///://:/9//
@M05620:37:000000000-D9766:1:1101:20981:11919 1:N:0:53
AGTGCCAGCTCTCAATCGCACAGGGGACCCAGGGCCTGGCCCCTCCATCCAGAAAACCTATGACCTCACCCGCTACCTGGAGCACCAACTCCGCAGCTTGGCTGGGACCTATGTGAGTATCCAGCGTAGGAATCTGGGAGTTGGGGAGGAGTGAGGAGTTGGGGAAAGACAGTCCTAACCGTGGAGGGTTCTGGTAAATGATGGGGTGAGGAGGGGCTCTTTGGCTCCCACCAGTCCCCCTGTCTGGTCTA
+
AA>AAFFFBFFFGGGGGGGGGCHGGGGGGGCHFGGGAFHGFGGAFGCGGHFGHCGHGGFHHGGHHHHFHG1EFE>FHDGHHGHHHHGHGHHHGGGCEHHGDG3FGFHHGHHHFFHHGHHHHFFGBGGGGDFHHHGFFF0F?G1?/CF@CDEFGFHFHGHFHHCGCDGFCGFCGGHHFFFHGGABAA9BD?AFFBCFBBFF0BFFGGFBAAFBFDB?BBEBB9FFFEBEABFDAFF/;BEABFFFFFFFFF/
@M05620:37:000000000-D9766:1:1101:13970:11922 1:N:0:53
AGTGCCAGCTCTCAATCGCACAGGGGACCCAGGGCCTGGCCCCTCCATCCAGAAAACCTATGACCTCACCCGCTACCTGGAGCACCAACTCCGCAGCTTGGCTGGGACCTATGTGAGTATCCAGCGTAGGAATCTGGGAGTTGGGGAGGAGTGAGGAGTTGGGGAAAGACAGTCCTAACCGTGGAGGGTTCTGGTAAATGATGGGGTGAGGAGGGGCTCTTTGGCTCCCACCAGTCCCCCTGTCTGGTCTA
+
BBBCCFFFBFFFGGGGGGGGGGHHGGGGGGHHFGGGGGHHHHGHGGHGGGHHHGHHHGHGHHHHHHHHHHFGGFGGHFHHGHHHHHHHGHHHGGGGGHHHGHHGGGHHGHHHHHHHHHHHHHHHHGGGGGHHHHHHHHHGGHHHGGGGGGGHHHHHHGHHHHGGGGHHHHHHHHHHHHHHGGGGGGGGFGGGGGGGGGGGGGGGGGFFFFFFFFFFFFFFFFFFFFFFFFFFFFFFFFFFFFFFFFFFFFB
@M05620:37:000000000-D9766:1:1101:4457:11940 1:N:0:53
AGTGCCAGCTCTCCATCGCACAGGGGACCCAGTGCCTGGCCCCTCCATCCAGAAAACCTATGACCTCACCCGCTACCTGGAGCACCCCCTCCGCAGCTTGGCTGGGACCTATGTGAGTATCCAGCGTCGGAATCTGGGCGTTGGGGCGGCGTGCGGAGTTGGGGCCAGCCCGTCCTAACCGTGGCGGGTTCTGGTAAATGATGGGGTGAGGCGGGGCTCTTTGGCTCCCACCAGTCCCCCTGTCTGGTCTA
+
>A>3>BB4>FFFGGGFBAE2E?HHG22AABAFB3BB5BFGGHGGGGFGFAFG33B2BEGE5BAGHDBFGGF>>>>>GF@B2BBGGHG>EEE/?E?>>B3BEGH///BFE0?FGGH2FH2DHF2<FG/<>///?FHHHG.<A@DHCC.CG-9AGDBG--9/;F?B.-9A?E.@BFFFB/BA-AEB-@?BBFFFFF9;FFFF/FFFF.ABAF..9@B=BBFFFFFFFFFFFBFFAFFFFFFFBFBFFF/BFF9
@M05620:37:000000000-D9766:1:1101:2721:11952 1:N:0:53
AGTGCCAGCTCTCAATCGCACAGGGGACCCAGGGCCTGGCCCCTCCATCCAGAAAACCTATGACCTCACCCGCTACCTGGAGCACCAACTCCGCAGCTTGGCTGGGACCTATGTGAGTATCCAGCGTAGGAATCTGGGAGTTGGGGAGGAGTGAGGAGTTGGGGAAAGACAGTCCTAACCGTGGAGGGTTCTGGTAAATGATGGGGTGAGGAGGGGCTCTTTGGCTCCCACCAGTCCCCCTGTCTGGTCTA
+
AA>>AFFFBFFFGGGGGGG2E2FAFE2EEBFGFEGA2FHHHHGHGGHHHAGHHHH2GGHHFHHHHEGHHHHGG>EFHHHGBFHHHHFFEGHFEFCG?GGHGHHGGGHHGHHHHHHHHHHHHHHHHGGGGGHHHHHHHH0FEHHHGGACGAEHHHHHHGHHHHGGGGHHHHHHHHHHHHHHGGGGGFGGCFGGGGGGGGGGGGGGGGFFFFFFFFFFFFFFFFFFFFFFFFFFFFFFFFFFFFFFFFFFFFB
@M05620:37:000000000-D9766:1:1101:3924:11953 1:N:0:53
GAGGCTGCTTTGGAAGAAACTCATAGATTACTGCAACAGTTCCCCCTGGACCTGGACAAGTTTCTTGCCTGGCTTACAGAAGCTGAAACAACTGCCAATGGATGCTACCCTTAAGGAAAGGCTCCTAGCCTACTCCAAGGGAGTAAAAGAGCTGATGAAACAATGGCAAGAAAGTCAGGCATTTCCGCTTTAGCACTCTTGTGGATCCAATTGAACAATTCTCAGCATTTGTACTTGTAACTGACAAGCCA
+
A?AAAAFBFFFFGBBF4FFGGGFHHDGGFDFFGFFEFHHHHFFBFGFGEBFHHHEH2A1FHHHHHHHFFF3BFGHEBBBFGGFGHEBGGHHHHHHHHHHHH3B3BFGHHH3BEEFCG3CGFHFGGHH43?3BBFF3FHFGGGG?GHFHDFG2FBFG2FGHFGHHB2<G?<0?FHFFD?0?F?<FBBCEAEFFFDFH<<0=<0CCGHFG<CD::GFHHGGH0<CH0;GH0<C0<GCG0;FFGG00;CG;EE/
@M05620:37:000000000-D9766:1:1101:26562:11954 1:N:0:53
AGTGCCAGCTCTCCATCGCACAGGGGACCCAGGGCCTGGCCCCTCCATCCAGAAAACCTATGACCTCACCCGCTACCTGGAGCACCAACTCCGCAGCTTGGCTGGGACCTATGTGAGTATCCAGCGTAGGAATCTGGGAGTTGGGGAGGAGTGAGGAGTTGGGGAAAGACAGTCCTAACCGTGGAGGGTTCTGGTAAATGATGGGGTGAGGAGGGGCTCTTTGGCTCCCACCAGTCCCCCTGTCTGGTCTA
+
AA>AAFFFBFFFG4FDFGGGEEHFG2FEEFHHEGGGGGHGFHGDGGEHHHFGF3B2FFHHHHGHHHHHHHHFFE?FHHGHBGHFHH1?EGHGGGGGEHGHGGHG?EGHGHGGGDGFG3FGHHBDH@D/CDFDGHFDHH0FDFHB/@.>C.><C0<C0AGHFBDCC:.:/:/:GGFHCCGFCGEC.9CBFGGFFFC9;0;FFFGGGGABEFE/ADAFFAAFFFFFFBFF..:DAAFFFFFFFFFFBFFFFFB
@M05620:37:000000000-D9766:1:1101:4164:11962 1:N:0:53
AGTGCCAGCTCTCAATCGCACAGGGGACCCAGGGCCTGGCCCCTCCATCCAGAAAACCTATGACCTCACCCGCTACCTGGAGCACCAACTCCGCAGCTTGGCTGGGACCTATGTGAGTATCCAGCGTAGGAATCTGGGAGTTGGGGAGGAGTGAGGAGTTGGGGAAAGACAGTCCTAACCGTGGAGGGTTCTGGTAAATGATGGGGTGAGGAGGGGCTCTTTGGCTCCCACCAGTCCCCCTGTCTGGTCTA
+
AAAAAFFFCFFFGGGGGFFCEFFGFEEGGGGHFGGGGGHHHHGHGGFHHHGHHFHHHGHHHHHHHHHHHHHGGF?EHHHH2FGFGHHCFHHHFFGGGHHHGHHGGGHHGHHHHHHHHHHHHHHHHGGGGGHHHHHHGHHGGHHHGGFGGFGHHGHHHGHHHHGGGGHHHHHHHHHHHHHHGGGGGGGGCFGGGGGGGGGGGGGGGGFFFFFFFFFFFFFFFFFFFFFFFFFFFFFFFFFFFFFFFFFFFF9
@M05620:37:000000000-D9766:1:1101:16225:11964 1:N:0:53
AGTGCCAGCTCTCAATCGCACAGGGGACCCAGGGCCTGGCCCCTCCATCCAGAAAACCTATGACCTCACCCGCTACCTGGCGCACCCACTCCGCAGCTTGGCTGGGACCTATGTGAGTATCCAGCGTAGGAATCTGGGAGTTGGGGAGGAGTGAGGAGTTGGGGAAAGACAGTCCTAACCGTGGAGGGTTCTGGTAAATGATGGGGTGAGGAGGGGCTCTTTGGCTCCCACCAGTCCCCCTGTCTGGTCTA
+
AA>>AFFFBFFFGFGFGFFCGCHCG2AEEEHH2AEEEFHHGHGDGGHHHGHHGGHCGECGGGFHHGHHHFFEF>EEHHGG1>EGGG/??GHFEECEEFB3EGHGGGCFFHHHDDHFF>GGGHGHHGAACFG1?GFHFC0FGHHHGC.<D<CGG0<GGFHFHBCCEEA.:GF:CFFGGGGGAAEG?ADGAFGFGGGGFGGFFFFFFFDAFFFFFD;=AAEFFFFBFFF.EFFFAFFFFFFFFFFFFFFFFF/
@M05620:37:000000000-D9766:1:1101:14676:11974 1:N:0:53
AGTGCCAGCTCTCAATCGCACAGGGGACCCAGGGCCTGGCCCCTCCATCCAGAAAACCTATGACCTCACCCGCTACCTGGAGCACCAACTCCGCAGCTTGGCTGGGACCTATGTGAGTATCCAGCGTAGGAATCTGGGAGTTGGGGAGGAGTGAGGAGTTGGGGAAAGACAGTCCTAACCGTGGAGGGTTCTGGTAAATGATGGGGTGAGGAGGGGCTCTTTGGCTCCCACCAGTCCCCCTGTCTGGTCTA
+
BCBBBFFFCFFFGGGGGGGGGGHHGGGGGGHHFFGGGGHHHHGHGGHGHHHHHHGGHGHHHHHHHHHHHHHGGFGGHHHHGGHHHHHHGHHHGGGGGHHHGHHGGGHHGHHHHHHHHHHHHHHHHGGGGGHHHHHHHHHGGHHHGGGGGGGHHHHHHGHHHHGGGGHHHHHHHHHHHHHHGGGGGGGGEGGGGGGGGGGGGGGGGGFFFFFFFFFFFFFFFFFFFFFFFFFFFFFFFFFFFFFFFFFFFFB
@M05620:37:000000000-D9766:1:1101:12865:11995 1:N:0:53
GAGGCTGCTTTGGAAGAAACTCATAGATTACTGCAACAGTTCCCCCTGGACCTGGAAAAGTTTCTTGCCTGGCTTACAGAAGCTGAAACAACTGCCAATGCTACAGGATGCTACCCGTAAGGAAAGGCTCCTAGAAGACTCCAAGGGAGTAAAAGAGCTGATGAAACAATGGCAAGTAAGTCAGGCATTTCCGCTTTAGCACTCTTGTGGATCCAATTGAACAATTCTCAGCATTTGTACTTGTAACTGAC
+
BBBCBBFBFFFFGGGGGGFGGGHHHHHHHHHHHHHGGHGGHHHHHGGGGHHHHHHHHHGGFHHHHHHHHHHHHHHFHHHHHHHHHHHHHHHHHHHHHHHHHHHHHHHHHHHHHHHHGGGGHHHHHHHHHHGHHHHHHGHHHHHHHGGHGGHHHHHGHHHHGHHHHHHHHHHHHHHGGHHHHHHHHHHHHHHHGGGGGHHHHHHHHHHHHGHHHHHGHHHHFHHHHHGHHHGGGGGGFFGGGGGGGGGGGGF
@M05620:37:000000000-D9766:1:1101:24969:12000 1:N:0:53
GAGGCTGCTTTGGAAGAACCTCATAGATTACTGCAACAGTTCCCCCTTGACCTGGAAAAGTTTCTTGCCTGGCTTACAGAAGCTGAAACACCTGCCAATGCTACCCGATGCTAAACGTAAGGACAGGATACTAGCCGACTACAAGAGAGTACCAGAGATGATGAAACAATGGAAAGTACGTCCGGCCTTTCCGCTTTAGCACTCTTGTGGATCCAATTGACCAATTCACATCATTTGTACTTGTACATGAC
+
B@BBBBF3BFFFGGGGGGGGGGHHHHHFGHHHHGGHFGHHHHHHHGG2BGGGHHHHHHHAGHHHHHHHHHGHHHHHHHHHHHHHHHHHHHFFHHHFHHHHHHHGH1?/>11F443FFGH0B?F0B/?0BB?FE?3BFC/B/2BDG202<@FFFD2@GF1?<GBHB110?1GC<11>=F<C<0.@CGG.<=0=.CEDGHHHH0=/<0GGH.<C0/9;C09C0CFEFGG0;99B0099;CF000;CGFGFG0;
@M05620:37:000000000-D9766:1:1101:7522:12018 1:N:0:53
AGTGCCAGCTCTCAATCGCACAGGGGACCCAGGGCCTGGCCCCTCCATACAGAAAACCTATGACCTCACCCGCTACCTGGAGCACCCACTCCGCAGCTTGGCTGGGACCTATGTGAGTATCCAGCGTAGGAATCTGGGAGTTGGGGAGGCGTGCGGAGTTGGGGAAAGACAGTCCTAACCGTGGAGGGTTCTGGTAAATGATGGGGTGAGGAGGGGCTCTTTGGCTCCCACCAGTCCCCCTGTCTGGTCTA
+
A1>>AFFFAFFFEGGFGFF1AEGHC00AEE0BB0EEFFFGCAE///BG2BGFFGFHFGHHFBF1GAF@EG0>>>FEGFHHF0FGHE/FEHHHGGGGEFHHGGHGGGHHGHHGFFHHHHHHHHFHHGEACGDGHHHHGH0FCGHGGG.AC.AEG.<C:AEHHHGG9..A/C/;BGGGGFGGGGGG.ECGB?FFFFFFFFFFFFFFFFF@FFFFFF@@@@FFFFFFFFFFFFFFEFFFFFFF@FFFFFFFFFF
@M05620:37:000000000-D9766:1:1101:16859:12020 1:N:0:53
GAGGCTGCTTTGGAAGAAACTCATAGATTACTGAAACAGTTCCGGCTGGACCTGGAAAAGTTTCTTGGCTGGCTTACAGAAGCTGAAACACCTGCCAATGGATGCTACCCGTAAGGAAAGGCTCCTAGAAGACTCCAAGGGAGTAAAAGAGCTGATGAAACAATGGCAAGTAAGTCAGGCATTTCCGCTTTAGCACTCTTGTGGATCCAATTGAACAATTCTCAGCATTTGTACTTGTAACTGACAAGCCA
+
A3AA>AF>BDDDGABBFF4BGGHFG5DDDD4BFDBBDFFDB5D22AA22BFABFCF3ECEFBF5DHG33B1B1BGF3GHGHHGGH33FBF1EHHH?GCHHF3F32@BGF?A/>ECGHFGHFEFFG3GGEFGHHGHHGHHGFHG<FHFHDFH2FFHHHFFFECFDGGHHHG<?>F><GHFBG<GFHFDD?DEGB0DGCHEGHGH.C0GHGGHGFGC:;CGC<CBFFGF0=;00;CFGGGGGGGGGGBFAE9/
@M05620:37:000000000-D9766:1:1101:7361:12038 1:N:0:53
AGTGCCAGCTCTCAATCGCACGGGGGACCCAGGGCCTGGCCCCTCCATCCAGAAAACCTATGACCTCACCCGCTACCTGGAGCACCAACTCCGCAGCTTGGCTGGGACCTATGTGAGTATCCAGCGTAGGAATCTGGGAGTTGGGGAGGAGTGAGGAGTTGGGGAAAGACAGTCCTAACCGTGGAGGGTTCTGGTAAATGATGGGGTGAGGAGGGGCTCTTTGGCTCCCACCAGTCCCCCTGTCTGGTCTA
+
AAABAFDFBFFFGFGGGFGFE2AEECGGGGGGGGGGGGHHHHGHGGFHHHFGHGHHHGHHHHHHHHGHHHHGGGCEHHHHHHF?GHFHGGHHGGFGGHHHGHHGGGHHGHHHHHHHHHHHHHHHHGCGDDHHHHHHHHHGGHHHGGGGGGGHHHHHHGHHHHGGGGGGGGGGGGGGGGGGGDGGGGFF;AFFFFBFFFFFFFFFFFFFFFFFFFFFFFFFFFFFFFFFFFFDFFFFFFFFFFFFFFFFFFF
@M05620:37:000000000-D9766:1:1101:21079:12045 1:N:0:53
AGTGCCAGCTCTCAATCGCACAGGGGACCCAGGGCCTGGCCCCTCCATCCAGAAAACCTATGACCTCACCCGCTACCTGGAGCACCAACTCCGCAGCTTGGCTGGGACCTATGTGAGTATCCAGCGTAGGAATCTGGGAGTTGGGGAGGAGTGAGGAGTTGGGGAAAGACAGTCCTAACCGTGGAGGGCTCTGGTAAATGATGGGGTGAGGAGGGGCTCTTTGGCTCCCACCAGTCCCCCTGTCTGGTCTA
+
ABAABFFCAFFFGGGGGGGGGGHHGGGEGGHHGAEG2FHHFHGGGGHHHHHHFHHHHGHGHHGHHHHHHHGCGFGGHGGGFGHHHHHHGHFHFGG@EG3GFGHGGGHHGHHHGGHHH3FHHHHGHGGGGGGGHHHGHHHGGHHGGGGGGGGHFGHHHGBGGHGGGGHHHHHHHHGHHGGHGGGGGGGG.A?FGGFGGGGGGGGEGA:;?FFFFFF-BDEFFFFEBFF.9FADFFFFFFFBFFBFFFFFFF9
@M05620:37:000000000-D9766:1:1101:13004:12057 1:N:0:53
AGTGCCAGCTCTCAATCGCACAGGGGACCCAGGGCCTGGCCCCTCCATCCAGAAAACCTATGACCTCACCCGCTACCTGGAGCACCAACTCCGCAGCTTGGCTGGGACCTATGTGAGTATCCAGCGTAGGAATCTGGGAGTTGGGGAGGAGTGAGGAGTTGGGGAAAGACAGTCCTAACCGTGGAGGGTTCTGGTAAATGATGGGGTGAGGAGGGGCTCTTTGGCTCCCACCAGTCCCCCTGTCTGGTCTA
+
ABAAAFFFACFFGBFGGFGGGGHGGEFGGFHHGGGGFGHFHHGHGGGGHHGHHHHHHGHGHHHHHHHHHHHGFGGGHHGGHGB?GHCGEGHHGGGGGHHHGHHGGGHHGHFHFGHFH3?GHFFFFGDBFDGBCGHHHHFGG0GHGGGGCDAFG0DFC.GFHGGGFDEFHFCH:G;GGHHHGAC@9EDBE.:CFF0;FF0000CFF.9-.;./AFFFFAAFF/BBBBFE9FF9A:9BFFFF-A://B/9://
@M05620:37:000000000-D9766:1:1101:10509:12059 1:N:0:53
GAGGCTGCTTTGGAAGAAACTCATAGATTACTGCAACAGTTCCCCCTGGACCTGGAAAAGTTTCTTGCCTGGCTTACAGAAGCTGAAACAACTGCCAAGGGATGCTACCCGTAAGGAAAGACTCCTAGAAGACTCCACAGGAGTAAAAGAGCTGATGACACAATGACCCGTCAGTCAGGCATTGAAGCTTTAGCACTCTTGTGGATCCAATTGGACAATTCTCAGCCTTTGTACTTGTAGCTGACACGCCA
+
A?AABBFBFFFFCGGGAGGGFGEHFGHHHBFHHHA4FGGHHHHHHGGGA2FHHHGHHF2FGHGHFHHHHHHHHHHFHHHFHHHHHFHHHHHHHHHHBF1111B?2B43?BE?E/?3BFGH3??F3BBBEG3333BB3?30?0/2233BF/B2@@2@D@2<<2?FF1?10>C//?1>1=00FGH11111<FG00=G<0/=GGD<.0C0/0;0:;/<GHCG:G0;CCC//000;;;;9F;C09;BFGG0C-E;
@M05620:37:000000000-D9766:1:1101:5426:12063 1:N:0:53
AGGGCCAGCTCTCAATCGCACAGGGGACCCAGGGCCTGGCCCCTCCATCCAGAAAACCTATGACCTCACCCGCTACCTGGAGCACCAACTCCGCAGCTTGGCTGGGACCTATGTGAGTATCAAGCGTAGGAATCTGGGAGTTGGGGCGGAGTGAGGAGTTGGGGAAAGCAAGTCCTAACCGTGGAGGGTTCTGGTAAATGATGGGGTGAGGAGGGGCTCTTTGGATCCCACAAGTCCCCCTGTCTGGTCTA
+
>11>AAAAAFFFDBGA1AFFAEE00EEE00FGGGF//AGA0FEHGGFH10FA1A1BFE0EFG2GGFFHHHHGGGCEHGGFGHHEC>FHGFGHGGGE@FHHGHFGC/GHGFFHHHF>GF>G>22@DB</>/1>FF1GE00/?GHG/-.<C@CGFCG.0:CCFF@G.9E.99BFF0FGGGGF@EG@FFF--AFFFFFBFFF/;BFBFBF@FFFB-A=@-9EFF/////9-BBF-9-/:999B-9BFFFFBFFB
@M05620:37:000000000-D9766:1:1101:13375:12063 1:N:0:53
AGTGCCAGCTCTCAATCGCACAGGGGACCCAGGGCCTGGCCCCTCCATCCAGAAAACCTATGACCTCACCCGCTACCTGGAGCACCAACTCCGCAGCTTGGCTGGGACCTATGTGAGTATCCAGCGTAGGAATCTGGGAGTTGGGGAGGAGTGAGGAGTTGGGGAAAGACAGTCCTAACCGTGGAGGGTTCTGGTAAATGATGGGGTGAGGAGGGGCTCTTTGGCTCCCACCAGTCCCCCTGTCTGGTCTA
+
ABABBFFFCFFFGGGGGGGGGGHHGGGGGGHHGGDGGGHHHHGHGGHHHHHHHGHHHGHHHHHHHHHHHHHGGGGGHGHHGHHHHHHHGHHHGGGGGHHHGHHGGGHHGHHHHHHHHHHHHHHHHGGGGGHHHHHHHHHGGHHHGGGGGGGHHHHHHGHHHHGGGGHHHHHHHHHHHHHHGGGGGGGGGGGGGGGGGGHHHGGGGGFFFFFFFFFFFFFFFFFFFFFFFFFFFFFFFFFFFFFFHFFFFFF
@M05620:37:000000000-D9766:1:1101:20841:12068 1:N:0:53
ACCACACATTCTACAATGCGCTGCGTGCGGCGCCCGAGCAGCACCCCTTGCTGCTGACCTACCCCCACCCCAACCCTCAGGCCAACCGCGCGAAGATCACCCAGGTGCGTGCCCCGCTACCTCTTCTGGTGGCCGCCTCCCTCCTTCCTGTCCTCCCGGAGCTGCGCCCTTTCTCACTGGTTCTCTCTTCTGCCGTTTTCCGTAGGACTCTCTTCTCTGCCCTGCGTCTCCTTTGGAACTCTGCAGGTTCT
+
AA1AAAA1BDFFGGGGG1F?E00E?0AA00/AA/AA/A//00B0?EE/0BF@111B1B0B@00>?E/>>/////?/0/01BFFA///>/><B//</?11?GC/?.<1><...>F.-<<-::CHGGFGF;;GCHH@@@CGG?FFGFGGGGB0;BFGGEB-;-@FFF;@F==F/FFB/:FF-BFFFF/BFE/FEFB?BFBEFF-;--A/;BB/BBB/;/99/9AFF-9-@9F/FEFFFFFFFBBFFBFE-;/9
@M05620:37:000000000-D9766:1:1101:12695:12068 1:N:0:53
AGTGCCAGCTCTCAATCGCACAGGGGACCCAGGGCCTGGCCCCTCCATCCAGAAAACCTATGACCTCACCCGCTACCTGGAGCACCAACTCCGCAGCTTGGCTGGGACCTATGTGAGTATCCAGCGTAGGAATCTGGGAGTTGGGGAGGAGTGAGGAGTTGGGGAAAGACAGTCCTAACCGTGGAGGGTTCTGGTAAATGATGGGGTGAGGAGGGGCTCTTTGGCTCCCACCAGTCCCCCTGTCTGGTCTA
+
ABAAAFFFBFFFGGGGGGGGGGHHGGGGGGHHGGGGGGHHHHGHGGFHHHHHGFHHHGHHHHHHHHHGHHHGGGFGHHHHHGHHHHHHGHHHGGGGGHHHGHHGGGHHGHHHHHHHHHHHHHHHHGGGGGHHHHHHHGHGGHHHGGGGGGGHHHHHHGHHHHGGGGHHHHHHHHHHHHHHGGGGGGGGGGGGGGGGGGGGGGGGGGFFFFFFFFFFFFFFFFFFFFFFFFFFFFFFFFFFFFFFFFFFFFB
@M05620:37:000000000-D9766:1:1101:26382:12070 1:N:0:53
AGTGCCAGCTCTCCATCGCACAGGGTACCCAGGGCCTGGCCCCTCCATCCAGAAAACCTATGACCTCACCCGCTACCTGGCGCACCCACTCCGCAGCTTGGCTGGGACCTATGTGAGTATCCAGCGTAGGAATCTGGGAGTTGGGGCGGAGTGCGGAGTTGGGGAAAGACAGTCCTAACCGTGGAGGGTTCTGGTAAATGATGGGGTGAGGAGGGGCTCTTTGGCTCCCACCAGTCCCCCTGTCTGGTCTA
+
>A33>DFFBFFFG4GGBEE2ECHGG44BFFGHBEEAFFHHGHGFGGHFGFHHHHHAFEGHGFHHHFGHHHHEE>EEHHFG1>EGGGA1?GH0>E?E>G3FEBGGGG0GGHCBGDHFGFGFGF2@GGGDGGD<GHHFHG0?EHHH?C.<D-;CC0;9-;;FFFGG..../;/:BFFG//9ABAE=.9AB;AFFFFBFFF9FFFFFFFF=AFF/9AB;B=EFFFFFF/BE.B.99FFFFFEDBFFBFFBFFF/
@M05620:37:000000000-D9766:1:1101:4299:12076 1:N:0:53
GAGGCTGCTTTGGAAGAAACTCATAGCTTACTGCAACAGTTCCCCCTGGACCTGGAACCGTTTCTTGCCTGGCTTACAGAAGCTGACACAACTGCCAATGGATGCTACCCGTACGGCAAGGCTCCTAGCCGACTCCCCTGGAGTAACAGCGCTGATGAAACAATGGCACGTCCGTCAGGCATTTCCGCTTTCGCACTCTTGTGGATCCACTTGAACAATTCTCAGCCTTTGTACTTGTACCTGACAAGCCA
+
>1>AA?FAFFFFGEFB11FFG11BFA1DFFFGFH1BFFGHHHHHHGEF/0BGHHHBB1/ABBGGH1DGHHHBFFG1FHFHGBFHH1BGGGGGHHHHFFFGHG1FFFHHHHGE//>E/EEGGHHHGH1GCBECC?EH//0?/0@GF111?0ACGG.GHF1FGF.FGHH00CGG.-<GAGHH.GHHHHGGGGG0CGEAGGGGGGGG0BFGG/FGGFBB0;;FFFFFFF/;BFFFFFBBFFFFFFFFFFBFFFB
@M05620:37:000000000-D9766:1:1101:22283:12082 1:N:0:53
AGTGCCAGCTCTCAATCGCACAGGGGACCCAGGGCCTGGCCCCTCCATCCAGAAAACCTATGACCTCACCCGCTACCTGGAGCACCAACTCCGCAGCTTGGCTGGGACCTATGTGAGTATCCAGCGTAGGAATCTGGGAGTTGGGGAGGAGTGAGGAGTTGGGGAAAGACAGTCCTAACCGTGGAGGGTTCTGGTAAATGATGGGGTGAGGAGGGGCTCTTTGGCTCCCACCAGTCCCCCTGTCTGGTCTA
+
A3>AAFFFBFFFFGGGGFEGAGHHGGGGGGHHGGGGGGHHHHGHGGHHGHHFHHHHHG3GHHGHHHHHHHHGGGGGHHHHHHHFFGHHGHHHGGGGGHHHGHHGGGHHGHGHGHHHHHHHGHHEHCEGGGHHHHHFFHHFEFHBFGGGGGGGFHHEHGHHHE?DGGHHHHHHHHHHHHHHGGGGGGGG.FFGGGGGGGGGGGGGGGFFFFFFFFFFF;FFFFFFFFFFFFFFFFFFFFFFFFFFFFFFFFB
@M05620:37:000000000-D9766:1:1101:16278:12087 1:N:0:53
GAGGCTGCTTTGGAAGAAACTCATAGATTACTGCAACAGTTCCCCCTGGACCTGGAAAAGTTTCTTGCCTGGCTTACAGAAGCTGAAACAACTGCCAATGCTACAGGATGCTACCCGTAAGGAAAGGCTCCTAGAAGACTCCAAGGGAGTAAAAGAGCTGATGAAACAATGGCAAGTAAGTCAGGCATTTCCGCTTTAGCACTCTTGTGGATCCAATTGAACAATTCTCAGCATTTGTACTTGTAACTGAC
+
A3ABAAFAFFFFGFGGGFGGGGBGFHHHHHHGHGFFGAGGHHHHHGGGHHHHHHHHHHFGBGFHHHHHHHHHHHGGHHHHHHHHHGHHHHHHHHHHGCHHHHHHFHHHHHHHHHHHGGGGHFHHFHGHHHGHHHD3FBGGHHH1GFG/EGBF2GHEHHHHFHHDHHHFHGGGHHHGHHHHHHFHHHHHHHHHGGGGGHHHHHHHHHHGHGGGHHFCGHHHGHFFHHHHHHGGGGGGGGGGGGGGGGGGGFB
@M05620:37:000000000-D9766:1:1101:17977:12093 1:N:0:53
AGTGCCAGCTCTCAATCGCACAGGGGACCCAGGGCCTGGCCCCTCCATCCAGAAAACCTATGACCTCACCCGCTACCTGGAGCACCAACTCCGCAGCTTGGCTGGGACCTATGTGAGTATCCAGCGTAGGAATCTGGGAGTTGGGGAGGAGTGAGGAGTTGGGGAAAGACAGTCCTAACCGTGGAGGGTTCTGGTAAATGATGGGGTGAGGAGGGGCTCTTTGGCTCCCACCAGTCCCCCTGTCTGGTCTA
+
A>>>AF1@AFFFG1GFEFFAE?GAF00EECA000B//FHHCGG/EE0BBA1BD0ABFE0BBGFGHEG@G0>@F//>GDBG0BGHHH0>EF@@>E/@/F10/F1FGFEHCHBF1>2>1FG1G22<0/C?CCDF1FG1100/<?11/@.<<AE<<00.<CGFH/<C.:..//::00<;00:CAG.999.9E.9C00;000C09BBBGGB--9-999--@@A///9B/B/E--A---BFFFF--9BFBFFFF9/
@M05620:37:000000000-D9766:1:1101:14838:12104 1:N:0:53
AGTGCCAGCTCTCAATCGCACAGGGGACCCAGGGCCTGGCCCCTCCATCCAGAAAACCTATGACCTCACCCGCTACCTGGAGCACCAACTCCGCAGCTTGGCTGGGACCTATGTGAGTATCCAGCGTAGGAATCTGGGAGTTTGGGAGGAGTGAGGAGTTGGGGAAAGACAGTCCTAACCGTGGAGGGTTCTGGTAAATGATGGGGTGAGGAGGGGCTCTTTGGCTCCCACCAGTCCCCCTGTCTGGTCTA
+
BBBBAFFFBFFFGGGGGCFFGGHHGEGGGGHHGFGGGGHHHHGHGGHHHHHHHHHGHGHHHHHHHHHHHHHGGGGGHGGGHHGGFHFHGHGHGGCGGHHHGHHGGGHHGHHHHHHHHHHHHHHHHGGGGGHHHHHHHHHGGHHHGGHGG.CGHHHHHGHHHHGGGGHHHHHHHHHHHHHHGGHGGGGGFGGGGGGGGGGGGGGGGGGFFFFFFFFFFFFFFFFFFFFFAFFFFFFFFFFFFFFFFFFFFFF
@M05620:37:000000000-D9766:1:1101:9074:12105 1:N:0:53
AGTGCCAGCTCTCAATCGCACAGGGGACCCAGGGCCTGGCCCCTCCATCCAGAAAACCTATGACCTCACCCGCTACCTGGAGCACCAACTCCGCAGCTTGGCTGGGACCTATGTGAGTATCCAGCGTAGGAATCTGGGAGTTGGGGAGGAGTGAGGAGTTGGGGAAAGACAGTCCTAACCGTGGAGGGTTCTGGTAAATGATGGGGTGAGGAGGGGCTCTTTGGCTCCCACCAGTCCCCCTGTCTGGTCTA
+
AAABAFFFBFFFG4BGGFFGEEGHFAEGGGHGGGGGGFHHHHGHGGGGHHGGHHHHHGHGHGHHHHGHHHHEGFEGHGGGHGF?CGFHGGHHGGCGGHHHGGHGGGHHGHHHHHHHHFHHGHHGGGDGGDHFHHHHGHHGGHHHGGFGGGGHHHHHGDHHHHGGGGHHHGHHHHHHHHHHGEGGGGGFCFGGGGGGGGGGGFGGGGFFFFFFFFFFFFFFFFFFFFFFFFFFFFFFFFFFFFFFFFFFFF/
@M05620:37:000000000-D9766:1:1101:16285:12108 1:N:0:53
[truncated: 1,526,948 more chars]
