# Supplementary material for: Fast but not furious: a streamlined selection method for genome-edited cells
Source: Life Sci Alliance. 2021 Apr 26;4(6):e202101051. doi: 10.26508/lsa.202101051 (PMC8127327; doi:10.26508/lsa.202101051)
Supplement: Supplementary file 1 [file LSA-2021-01051_Supplemental_Data_1.zip › SANGER and Deep Sequencing/ACTB/54_S54_L001_R1_001.fastq]

@M05620:37:000000000-D9766:1:1101:14023:2030 1:N:0:54
AGTGCCAGCTCTCAATCGCACAGGGGACCCAGGGCCTGGCCCCTCCATCCAGAAAACCTATGACCTCACCCGCTACCTGGAGCACCAACTCCGCAGCTTGGCTGGGACCTATGTGAGTATCCAGCGTAGGAATCTGGGAGTTGGGGAGGAGTGAGGAGTTGGGGAAAGACAGTCCTAACCGTGGAGGGTTCTGGTAAATGATGGGGTGAGGAGGGGCTCTTTGGCTCCCACCAGTCCCCCTGTCTGGTCTA
+
AB>AAFFFBFFFG4FGGGFCGCHHGGEEFFHHFAEEEFHHGHGHGGHHHEGGFHHGGGHFDFGHHFGHHEFEG>/EHHHHBGHHHH1?EHGFFF?E/BBFGHGGGDFFEGGDHHGFHHHHHHFGFDGEGGGHHHHHHF0FGGHGGC.AC>>>G0GHCGCGHFCGEAAGGHHGHHHHFBFHGGGG.CEGGGGGGFCCFFFGGGGGGGDFEFFFFF-@FFFEFFFFEFFFE.FDAFFFFFFFFFFFFFFFFF/
@M05620:37:000000000-D9766:1:1101:20051:2213 1:N:0:54
AGTGCCAGCTCTCAATCGCACAGGGGACCCAGGGCCTGGCCCCTCCATCCAGAAAACCTATGACCTCACCCGCTACCTGGAGCACCAACTCCGCAGCTTGGCTGGGACCTGGGTGAGTATCCAGCGGAGGAATCTGGGAGTTGGGGAGGAGTGAGGAGTTGGGGAAAGACAGTCCTAACTGTGGAGGGGTCTGGTAAATGATGGGGTGAGGAGGGGCTCTGTGGCTCCCACCGGTCCCCCTGTCTGGTCTA
+
AAAAAFFF3FFFGGGGGGFFGGHHGGGCFF2EF2EECFHHFHG1EGGA5GEGFF3BAEBAGGGHHHHBG11EFEEFHEGGHGHHHHHHGF3GDFCEE3GG/F?FEE00EG00/??/B?21F2GGH?/><//?1F1FG00.<011>-.--.<=GH<.:::;GHC-E.:.:///;990C0/000;/09.--99///B////;BF/99.A-...9..--9@F///9.;;/......9;9;A.9-.//9;/9//;
@M05620:37:000000000-D9766:1:1101:14835:2359 1:N:0:54
AGTGCCAGCTCTCAATCGCACAGGGGACCCAGGGCCTGGCCCCTCCATCCAGAAAACCTGTGACCTCACCGGCTACCTGGAGCACCAACTCCGCAGCTTGGCCGTGGCCTATTTTGCGTGTGCCGCGTAGGTGTCGGGACGTTGGCACGGCGGGCGGGGATGGGGGACTCAGCTCCTATGCGGGGCGGGTTCTGGAAATTGCAGGGGTGGGGCGGGGCACTGTGGCGCCCGGCACACCCGCTGGCTGGTCT
+
AAAAAFFBACFFGGGGGG1AEEHGGEGAEEA0B0EFAFFGBGG/EFF1BG1FBGCG0E00DEFGHHF1G0/>FFEGH1FGHHHFFGHHGG1FEE/>EBGG/01//<//B1B112221>?/</1><B//>A.1111.--<<-.<CG/0;E-A---;-@9--;--------/////;/9////;---;-9-;E-/9/9B//////;---;----;--;-9-;F///-:-;@----9-;9---;@---9-:///
@M05620:37:000000000-D9766:1:1101:15393:2404 1:N:0:54
GAGGCGGCTTGGGAATAAACGCCTAGATTCGTGCAACAGATCCGCAGGGCCCTGGAACAGTTTCCTGCCTGGCTCACAGAAGCTGAAACCACTGCTCCTGCTGAAACAAGTCAGCAAATAGACCTCAAAGACGTAAAGGAGGTCACAAAACTGATGAAACCATGGCAAGTACGTCAGGCCTATCAGCCTTAGCCATCTAATGGCACCAATTGCACCATTTGCCCCCTTAGTACACGAAACAGACACACAAG
+
AAAAAD>>ADDA0AF0BGGGGCA0BF122A/BBFHBFHF0BBB0B//A//BE/0/0B10B12@B2BB1B@@?B0111BFGHHB1B11F>>GGHBG11BFGBB1B1B1<F0B121B1B1B111@<<F1F1@F<//??/1?0//?01111<0>111<>FDD1..0=/<<0<0=0<<CE;//;C/0:000/:G0:0/0;C000;;B/9C:C.99F00:;C:F00009.;-;/99:/9/---;@/9/-;9--AEF
@M05620:37:000000000-D9766:1:1101:14430:2411 1:N:0:54
AGTGCCAGCTCTCCATCGCACAGGGGACCCAGGGCCTGGCCCCTCCATCCAGAAAACCTATGACCTCACCCGCTACCTGGAGCACCCACTCCGCAGCTTGGCTGGGACCTATGTGAGTATCCAGCGTAGGAATCTGGGAGTTGGGGAGGAGTGAGGAGTTGGGGAAAGACAGTCCTAACCGTGGAGGGTTCTGGTAAATGATGGGGTGAGGAGGGGCTCTTTGGCTCCCACCAGTCCCCCTGTCTGGTCTA
+
AA>>ADFFBFFFGFGGGEE2E?GCGEBEEEGFBBEAFFGHHHGHGGHHHHHGBFGBGGHHGBFGHDFGHHHGG>EEHHHHBFGGHH1?EGHF>E?E>F?BAFHGGGHHGHHHGFGGHGHHHHGGGGEDGGHHGHHHHH<FGHHHGG.CG><<C<DF<ECCGHGGC:CGCGHGHHHHHHGGFDEC:CEGCFFGBF;BBBFFFFGGGF;BFFFFFFFFFFEFFFFFFFFFFFFFFFFFFFFFFFFFFFFFFFB
@M05620:37:000000000-D9766:1:1101:17390:2416 1:N:0:54
AGTGCCAGCTCTCAATCGCACAGGGGACCCAGGGCCTGGCCCCTCCATCCAGAAAACCTATGACCTCACCCGCTACCTGGAGCACCAACTCCGCAGCTTGGCTGGGACCTATGTGAGTATCCAGCGTAGGAATCTGGGAGTTGGGGAGGAGTGAGGAGTTGGGGAAAGACAGTCCTAACCGTGGAGGGTTCTGGTAAATGATGGGGTGAGGAGGGGCTCTTTGGCTCCCACCAGTCCCCCTGTCTGGTCTA
+
ABAABFFFBFFFGGFGGF2AE?GGFGFEE2AGGFGGFGHHFHGHGGEGHHGHFHHHHGC3GHHHFGFHHHHFGEGGHHGEEFG?FFGHGFHHEE@>EH?BEFHGGGHFEHHFF3?3F?FB3?FGHCADG/GBCGHHHHGF<FGHGCF@<<<0<0GGCFG/<C@:CA.CGGFH::0<CHHFA.CDAEDG:CFF0C9CFFGGGBGGGGDCEAA:AFACC9AFFFFB/FFFF.ADFFBB/9EA-;FBFFFBFFB
@M05620:37:000000000-D9766:1:1101:16941:2434 1:N:0:54
AGTGCCAGCTCTCAATCGCACAGGGGACCCAGGGCCTGGCCCCTCCATCCAGAAAACCTATGACCTCACCCGCTACCTGGAGCACCAACTCCGCAGCTTGGCTGGGACCTATGTGAGTATCCAGCGTAGGAATCTGGGAGTTGGGGAGGAGTGAGGAGTTGGGGAAAGACAGTCCTAACCGTGGAGGGTTCTGGTAAATGATGGGGTGAGGAGGGGCTCTTTGGCTCCCACCAGTCCCCCTGTCTGGTCTA
+
>AAABFFFAFFFGGGGGGGGGGHHGGGGGGHHGGGGFFGGGHGCFGHHHHHHHGHHHGHHHHHHHHFFHHHGGGGGHHHFHHHGGHHHGGHHGGEGGHHHAHHEEGFF/B23FGHHHHHFFHHHHGAB<AHHHFBHGHFEGHHGGGGGG?GHHGHGHGHFGF-:EGHHHCCHHFGHGHFHGA9BDFADGGGGGB;CBFGGGGGGGGFFFF?FDFFF-9./BFFFFFFFFFFFFFFFFFAAB.BFFBBF/FB
@M05620:37:000000000-D9766:1:1101:16433:2440 1:N:0:54
AGTGCCAGCTCTCAATCGCACAGGGGACCCAGGGCCTGGCCCCTCCATCCAGAAAACATGTGACCTCACCCGCTACCTGGAGCACCAACTCCGCAGATTGGCTGGGACATATGTGAGTATAAGGCGTAGGAATCTGGGAGGTGGGGAGGAGTGAGGAGTAGGGGAAAGACAGTCCTAACCGTGGAGGGTTCTGGTAAATGATGGGGTGAGGAGGGGCTCTTTGGCTCCCACCAGTCCCCCTGTCTGGCATA
+
1>1AAFFCAFFFFGGFGF1AAAF0FEF00AGEFAEF/BGG0GGEGGG1B0FF1F1BG/11DFAGFH1GHFEGGGE@HHHFHHHGC>FHGG1FAEE//BB>BGCG?/00/1BFGHGDFHH12221BB////@><1>F10F//<?<@CF<CF./<=0.0C</0<<.;::CGC/G0:;GGF:FGGG-.;.-=;FFGG99CFFFG00FGBA-E-;BA---9-9BFFFF/9;----9-:BFFFE-@-/9/B//9/F
@M05620:37:000000000-D9766:1:1101:17605:2512 1:N:0:54
ACCACACCTTCTACAATGAGCAGAGGTCTGATCTCCAGTCCCATCCATCGATAACGCCTGCGGCCTCCCGCGCTACCAAGAGCACCAACTACGCAGCTTGGCCGGGAACTATGTCAGTATCGAGCCTAGGAATCTGGGAGCTGGGGAGCAGTGAGGAGTAAGGGAACGACAGTCCTCACCGTGGAGGGTTCTGGCAAATGATGGGGTGAGGAGGCGCTGTTTGGATCCCACCAGTCTCCCTGTCTGGTATC
+
AA3>AAAACFFFGGGCFGFFGFBBAA4A5BDBA5FG5FBF3GGAGBF5GEG22B3A0ABA10A0AEFA?1>0>>>FHC3GGA?GG1BEEC3BE?///3BF?G3<///BC?D22F2222222///</0?F011<1<11<<F.010.-.-.<<=/0<.0.;/00/.:....---00900;9..9.-.9.-.9.0;00;/.//9/9/.9.-..;9.9.;---.///.;//;;/9...//////.9/99/:////
@M05620:37:000000000-D9766:1:1101:18575:2629 1:N:0:54
AGTGCCAGCTCTCAATCGCACAGGGGACCCAGGGCCTGGCCCCTCCATCCAGAAAACCTATGACCTCACCCGCTACCTGGAGCACCAACTCCGCAGCTTGGCTGGGACCTATGTGAGTATCCAGCGTAGGAATCTGGGAGTTGGGGAGGAGTGAGGAGTTGGGGAAAGACAGTCCTAACCGTGGAGGGTTCTGGTAAATGATGGGGTGAGGAGGGGCTCTTTGGCTCCCACCAGTCCCCCTGTCTGGTCTA
+
A?AABFFFBFFFGGGGGGGGGGHHGGGGGGHHGGGGGGDHHHGHGGHHHGHHHHHHHGHHHHGHHHHHHHHGGGGGHHHHHHGHHHHHGHHHGGGGGGHHGHHGGGHHGHHHHHHHHHHHHHHHHGGGGGHHHHHHHHHGGHHHGGGGGGGHHHHHHGHHHHGGGGHHHHHHHHHHHHHHGGEGGGGGEGGGGGGGGGGGGGGGGGFFFFFFFFFFFFFFFFFFFFFFFFFFFFFFFFFFFFFFFFFFFFF
@M05620:37:000000000-D9766:1:1101:18439:2638 1:N:0:54
GAGGCTGCTTTGGAAGAAACTCATAGATTACTGCAACAGTTCCCCCTGGACCTGGAAAAGTTTCTTGCCTGGCTTACAGAAGCTGAAACAACTGCCAATGATGCTACCCGTACGGAAAGGATCCTAGAAGACTCCCAAGGAGTCCCAGCGCTGATGACACCCTGGCAAGTAAGTCAGGCATTTCCGCTTTAGCACTCTTGTGGATCCAATTGACCCAATCTCAGCATTTGTACTTGTAACTGACAAACCAG
+
ABBBBAFBFFFFGGGGGGGGGGGHHHHHHHHHHHHHGHHEHHHHHGGFHHGHHHHHHGHGBGHHHHFGHHHHHHHHHGHHHHHHHHHHHHGHHGHHHHHHGHHHF4BGG1E/1>1??>GHF3BF4B4B3?GHHB3FF3?/0?BB22BC0>///?22@11</?/FGHGHG1>1F1FGHFHGFHGFFCD?..==DDHGHHH0GGDCCGGFHHGGHGHHE.;;;090/CFGGGGGGG09;00F09;;F0/.;;E
@M05620:37:000000000-D9766:1:1101:19447:2688 1:N:0:54
GAGGCTGCTTTGGAAGAAACTCATAGATTACTGCAACAGTTCCCCCTGGACCTGGAAAAGTTTCTTGCCTGGCTTACAGAAGCTGAAACAACTGCCAATGATGCTCCCCGTCCGGAAAGGCTCCTCGAAGACTCCCCAGGCGACCAAGAGCTGATGACACACAGGCACGTAAGTCAGGCCTTTCCGCTTTAGCCCTCTTGTGGATCCAATTGCCAACATCTCCGCCTTTGTACTTGTAACTGACACAACAG
+
A3AABBFBFFFFGGGFGGGGGGHHHHGHHGHHHHHHHHGEBGGHHGGGHHHHHHHFHHGHGHHHHHHHHHHHHHHHHHHGHHHHHGHHHHHHHHHHHHHH3@F4GHCEE>?1?//?/>0B?FGGHHFG2/CF3FBGG2???B/<><?0<F0F11F1<<<<>E.0<>A<C.<.<<=DDFG.C/<C;AD:AF0;0/;CGH09FG?099909BB00009;.9;CF:9..99BFFF9/99FBFF////;;...;9
@M05620:37:000000000-D9766:1:1101:19434:2701 1:N:0:54
GAGGCTGCTTTGGAAGAAACTCATAGATTACTGCAACAGTTCCCCCTGGACCTGGAAAAGTTTCTTGCCTGGCTTACAGAAGCTGAAACAACTGCCAATGATGCTCCCCGTCCGGACATGCTCCTCGAAGACTCCCCAGGCGTCAAAGCGCTGATGACCCACTGGCACGTACGTCAGGCCTTTCCGCTTTCGCCCTCTTGTGGATCCAATTGCCAACATCTCAGCCTTTGTACTTGTAACTGACACGACAG
+
ABBABCFCFFFFGCGGGGGGGGHHHHHHHHHHHHGHHHHFGHHHHGGGHGHHHHHFFGHHGHGHHGGHHHHHHHHHHHHHHHHHGFGHHFHHGFHHHEFH3BBB@BGGGGGGG//?/>33F3BG32EE2?DG3FFFB2//?B/>//>20?/F<AF1<?10.>01><G>D.<<-<CEAFHCC/<GGDGG?E0;.:AFGGGGFGEFGFGFBFFG0B00;.;;;00;C/;;BFBBFEFF;FFB/;9;F/.;9@C
@M05620:37:000000000-D9766:1:1101:20322:2775 1:N:0:54
AGTGCCAGCTCTCCATCGCACAGGGGACCCAGGGCCTGGCCCCTCCATCCAGAAAACCTATGACCTCACCCGCTACCTGGAGCACCCACTCCGCAGCTTGGCTGGGACCTATGTGAGTATCCAGCGTAGGAATCTGGGAGTTGGGGAGGAGTGAGGAGTTGGGGAAAGACAGTCCTAACCGTGGAGGGTTCTGGTAAATGATGGGGTGAGGAGGGGCTCTTTGGCTCCCACCAGTCCCCCTGTCTGGTCTA
+
>A33ADFFAFFFG4BGGEE2E2GAF2BAAAFG2BEB2BFFAFEHGGHHFGFG3FBBBEHHHHBHH5FFHHHEE>>FHHHG?FGHFF11?BG0>ECE>GBFEHH///BFEHH1FGHHHHHHHHHGHGDECAGHHHHHHH0?DGHHGGCDGDEHHDGHBFHHHHG-:.CGHHEHHHHHHHG.9CEBCGGGFFGGGGGGGGGGGGGGGFFBEF.9AFBBBBFFFFFFFFFFFFFFFABFFF.D-.;;BFFFBF9
@M05620:37:000000000-D9766:1:1101:20192:2789 1:N:0:54
ACCACACCTTCTACAATGAGCTGCGTGTGGCTCCCGAGGAGCACCCCGTGCTGCTGACCGAGGCCCCCCTGAACCCCAAGGCCAACCGCGAGAAGATGCCCAGGTGAGTGGCCCGCTACCTCTTCTGGTGGCCGCCTCCCTCCTTCCTGGCCTCCCGGAGCTGCGCCCTTTCTCACTGGTTCTCTCTTCTGCCGTTTTCCGTAGGACTCTCTTCTCTGACCTGAGTCTCCTTTGGAACTCTGCAGGTTCTA
+
ABBBBBBAFFFFGGGFDGGGGGHHGFEAAEHFGFGEGGGCFHHHHGGFAEFFHGGHHHFGGGCGGGGGGFGHFHHGGGGHFHHHGGGEFDBC@DGHHHGHHHHGFHHGGHEGHHGGGGGHHHHHHHHGHHGHHGGGGGHGHHGHHGGGGGGGFGGGGGGGGGGGGGFFFFFFFFFFFFFFFFFFFFFFFFFEFFFFFFFFFFFFFFFFFFFFFFFFFFFFFFFFFFFFFFFFFFFFFFFFFFFFFFFFFFB
@M05620:37:000000000-D9766:1:1101:20433:2813 1:N:0:54
GAGGCTGCTTTGGAAGAAACTCATAGATTACTGCAACAGTTCCCCCTGGACCTGGAAAAGTTTCTTGCCTGGCTTACAGAAGCTGAAACAACTACCCATGCAGACCCCCATCCGAACATGCTCATAAAAGACTCACCGGGCGAAACAGCGCTGAAGACACCCTGGCAAGAACGTCAGGCCTTTCCGCTATCGCCCTCTTGTGGATCCAATTGAAACCTTCTCCGCCTTTGTACTTGTAACAGACACGACAG
+
BBBBBBFBFFFFGFGGFGGGGGHFHHFHGHHHHHHHHHHHHHHHHGGGHGHHHHHFGHHHFHHHHGGGGHHHHHHGHHHHHHHHHHGHHGHHH3BF1BBFF@B31B?EE/BBB1/?>>3B?FG4FH4BB3?GH3BFG/</B//<>>FHHGG.>.11>><0.C<CHHH0C/<<C..::CGCGHHHHGGG-99.;.;BFGGEFFD00CFGGGBF0;BF./BF//:...AAFFFFFFFF99F9//;;BB.@-@D
@M05620:37:000000000-D9766:1:1101:13619:2967 1:N:0:54
AGTGCCAGCTCTCAATCGCACAGGGGACCCAGGGCCTGGCCCCTCCATCCAGAAAACCTATGACCTCACCCGCTACCTGGAGCACCAACTCCGCAGCTTGGCTGGGACCTATGTGAGTATCCAGCGTAGGAATCTGGGAGTTGGGGAGGAGTGAGGAGTTGGGGAAAGACAGTCCTAACCGTGGAGGGTTCTGGTAAATGATGGGGTGAGGAGGGGCTCTTTGGCTCCCACCAGTCCCCCTGTCTGGTCTA
+
ABAABFFFBFFFG4BGGGGCGGHHGGCFGGHGEFGFFGHHHHGHGGHHHHFHHGHHHGHHFHHHHFHHHHHGG>EGHHHHGHHHGHHHFHGGEFCGEGBGDGHGGGHHGHHHHHHHHHHHHHGHHGGDGGHHHGHHHHCFGHHHGGFGGGEFF0DFFGHGHHGG.CGHHHHHHHHHFHHGGGGGGGGGCFFGGGGGGGGGGGGGGGFDFFFFFFFFFFFFFFFFFFFFFFFFFFFFFFFFFFFFFFFFFFF
@M05620:37:000000000-D9766:1:1101:12357:3056 1:N:0:54
GAGGCTGCTTTGGAAGAAACTCATAGATTACTGCAACAGTTCCCCCTGGACCTGGAAAAGTTTCTTGCCTGGCTTACAGAAGCTGAAACAACTGCCAATGCTGCTTCCCGTCAGGACATACGCATCGACGACACAACGTGCGAAGCAGCGATAATGACGCACTAGCAAGTACGACAGGCCTTACCGATTTCGCCCTCTTGTGGATCCAATTGCCAACTTCACAGCCTTTGTCCTTGTAACTGACAACTCAG
+
A3AABBFBFFFFGGGGCGGGGGHHHHHHHHHHHHHGGFGDGHHHHGGGHHHHHHHGHHHHGHHHHHHHHHHHHHHHHHHHHHHHHHHGHHHHHHHHHHHHCGDG33B3BEFE>E2BEFB330?//>?3</<>/<2??//??B///>100>//.>=1=>.>--=0</<DFHBGD.;-::..;F0:;;;BFGGGGG.;CFGGF090F0;0;B0;;FFFFFFF/;B/A;B;FB9/9BFBB/BFFF/:;;./;:;
@M05620:37:000000000-D9766:1:1101:21596:3063 1:N:0:54
AGTGCCAGCTCTCAATCGCACAGGGGACCCAGGGCCTGGCCCCTCCATCCAGAAAACCTATGACCTCACCCGCTACCTGGAGCACCAACTCCGCAGCTTGGCTGGGACCTATGTGAGTATCCAGCGTAGGAATCTGGGAGTTGGGGAGGAGTGAGGAGTTGGGGAAAGACAGTCCTAACCGTGGAGGGTTCTGGTAAATGATGGGGTGAGGAGGGGCTCTTTGGCTCCCACCAGTCCCCCTGTCTGGTCTA
+
>AAABFFF?FFFGGGGGGF2EEHHGGGGGEDHGGGGFFHHGHEHGGHF5FFGAG3FGGHHHF5GGHEHHHFECEEGGFGHGHHGHHHHGHHHGG@EGHHHGGHGGGGHGFHHHHHHHHHHHHHHHGGGGGFHHGHHHHHGFHHHGGGGGGGHHFHHGGHHHGGCEGHGGHHHGHHHHHHHGGGGGGGGDFGGGGGGGGGGGGGGGGFBFFFFFFBBBBFFFFFFFFFFFFFFFFFFFFFDBFFFFFFFFFB
@M05620:37:000000000-D9766:1:1101:9746:3233 1:N:0:54
GAGGCTGCTTTGGAAGCAACTCATAGATTACTGCCACAGGTCCCCCTGACCATGTAACCGTTTCTTGCCTGGCTTACAGAAGCTGCAACAACTTCTCCGGTTCTTACCAGTCCGGACAGTCTGCTCGAGGACTTCCCGGGCGTCACGGGGCTGATGAAGCCGTGGAAAGAACGGCAGGCATTTCAGCTTTCGCCGCCTTATCACTCCAGTGGACCCCTTTTCCGACTTTTTACTTTTTGCTCCTAGGCCAG
+
BBBBBBFBFFFFGGGF4FGGFG4FEADD65ADG544BCA23AAB2EAB2AB33D5DA5BAEE33DDD5BFGHHHHHHHHDBGH333BFG1?B3@44B31>/?1B4@@343B3B///>//33443??<////?B111??//>/>A<?/C--->.C0<==0=.<<-A.=0;/=/C.AD-A:.00;CBF090C0.;E---;D/////;9.//;/:/9BD..A//:/..;;;///;////:/-/9///9//;;.A
@M05620:37:000000000-D9766:1:1101:17068:3315 1:N:0:54
ACCACACCTTCTACAATGAGCTGCGTGTGGCTCCCGAGGAGCACCCCGTGCTGCTGACCGAGGCCCCCCTGAACCCCAAGGCCAACCGCGAGAAGATGCCCAGGTGAGTGGCCCGCTACCTCTTCTGGTGGCCGCCTCCCTCCTTCCTGGCCTCCCGGCGCTGCGCCCTTTCTCACTGGTTCTCTCTTCTGCCGTTTTCCGTAGGACTCTCTTCTCTGACCTGAGTCTCCTTTGGAACTCTGCAGGTTCTA
+
CCCBCCCCFFFFGGGGGGGGGGHHGGGEFGHHHGGGGGGGGHHHHGGGGGGGHHHHHHHGGGGGGGGGGGGHHHHGGGGHGHHHHGGGGGGGGGHHHFHHHHHGGHHHGHGGHHGGGGGHHHHHHHHHHHGHHGGGGGHGHHGHHGGGGGGGGGGGGG-ADFFFFFFFFFFFFFHHFFFFFFFFFFFFHHFFFFFFFFFFFFFFFFFFFFFFHHFFFFFFFHFFFFFFFFFFFFFFFFFFFFFFFFFFFFF
@M05620:37:000000000-D9766:1:1101:10395:3418 1:N:0:54
ACCACACCTTCTACAATGAGCTGCGGGTGGCTCCCGAGGAGCACCCCGTGCTGCTGACCGAGGCCTCCCTGGATCCCAGGGGCAACAGCGAGAAGATGACCGACCCTACACGGTCGGTACCGCCTCTTGAAGGCGCCTACGGGCGTACTGACCTCGCTGAACTAAGGGCTTGATGGCTGGCTCTCTCTTCTTTCGTATTCTTTAGGACCCAATTGACTAATCTGACTCTTTTTTCGTGCTCCGTAGCCTGC
+
1>A1AAAAFFFFGGGGBGGA11B1E00AA0GH1FFC/EG/AGGHHGAGE/E/F@F1GGGG///>/10?FHH/B11BFH1>//>//<<0B<C//<0BB1?GC/>///00010/-.<---..0.<-<E:0<000/;--=.9B.9-;-9:-.009/00---9-9;/////------///------;B/;B;/;B///---/;B////;/:/----9B//;//://;////;///9/-/-9--9//-----/9--
@M05620:37:000000000-D9766:1:1101:14341:3423 1:N:0:54
AGTGCCAGCTCTCAATCGCACAGGGGACCCAGGGCCTGGCCCCTCCATCCAGAAAACCTATGACCTCACCCGCTACCTGGAGCACCAACTCCGCAGCTTGGCTGGGACCTATGTGAGTATCCAGCGTAGGAATCTGGGAGTTGGGGAGGAGTGAGGAGTTGGGGAAAGACAGTCCTAACCGTGGAGGGTTCTGGTAAATGATGGGGTGAGGAGGGGCTCTTTGGCTCCCACCAGTCCCCCTGTCTGGTCTA
+
11>AAF1FAFFDFGGGGCFFE?ACAEFEEEHHGG0EFCGC0GGHGGFH1GCF101BG/0BFF2FEG1BGGHEGG@/GHG>GHH/0/BGF0FHG?/>>0FGE0BF?AFGFHHHHHHHHGHDGDGGHG/ECGHHHHHBFFHGAGHH/-FGGGC0GH0.CACGHHG?EGH.GHHBGF0<GHHH?.;AFEGG9.:FGG;FBFGGGBFFEGB@FFFBFF-9@;EFFFFBFF/9EFFFFFFFB/A9@EFFFFFF/:;
@M05620:37:000000000-D9766:1:1101:18335:3470 1:N:0:54
GAGGCTGCTTTGGAAGAAACTCATAGAAGACTCCAACGGAGCCCCCGGGCCGATGAAACGATGCCAAGCAGGCCACCAATTGCCGCCTCAACACGCTTGGCGGTTCACTGTCCCGATACTCTCCTTGAGGACTCCCAGCGCACAACCCAGCTGCAGAAACCCTGGCACGTACATCACGCCTTTCAGCTTTCGCCCTCTTGTGGATCCTATTGTCTCCTTCTCGGCCTTTGTACTTGAACCTGACACGTCAG
+
A1AAAAFAFFFFG1BF1FGGGFH3BBF1AFFHGHFFAAAA0///////AAA//>BBF1F/>B//BFG/>00?>?//0//BB@BB>E>//<1B<?/>///?B//>/?112?2?11/?//-1>11>11<110>FHB/<<0.-----/.:.:;.0/://9;//.;AB../;A9BC.0000..9..;C///;/9;---;9-9//;9;///-////99;:/;F/;//--9-://///99B//;/;FF/9F/;-;;9
@M05620:37:000000000-D9766:1:1101:10181:3472 1:N:0:54
AGTGCCAGCTCTCAATCGCACAGGGGACCCAGGGCCTGGCCCCTCCATCCAGAAAACCTATGACCTCACCCGCTACCTGGAGCACCAACTCCGCAGCTTGGCTGGGACCTATGTGAGTATCCAGCGTAGGAATCTGGGAGTTGGGGAGGAGTGAGGAGTTGGGGAAAGACAGTCCTAACCGTGGAGGGTTCTGGTAAATGATGGGGTGAGGAGGGGCTCTTTGGCTCCCACCAGTCCCCCTGTCTGGTCTA
+
ABAABFFFBFFFGGGGGGGCGGHGGGFGGGHHEFGAFGHHCHGHGGHHHGHHGHFHHGHHHHFHHHHHHHHGCCGGHGHHFHHHHHHHGHHHGGGGGHHHGHHGGGGHGHGHFHHHHHHHHHHHHGGGGGHHHHHHHGHGGHHHGGGGGGEHHGHHHGHHHHGGEDHHHHHHHHGHHHHHGGGGFFGGDGGGGG;FGGGGGGFGGGFFFFFFFFFFFFFFFFFFFFFFFFFFFFFFFFFFFFFFFFFFFFF
@M05620:37:000000000-D9766:1:1101:20404:3482 1:N:0:54
GAGGCTGCTTTGGAAGAAACTCATAGATTACTGCAACAGTTCCCCCTGGACCTGGAAAAGTTTCTTGCCTGGCTTACAGAAGCTGAAACAACTGCCCCTGCTGCTACCCGTACGGACATGCTCCTCGACGACTCACCGGAAGACCCAGCGATGATGACCCAATGGCACGTACGTCAGGCCTTTCCGCTTTCGCCCTCTTGTGGATCCAATTGCCCCATTCTCCGCATTTGTACTTGTAACTGACACGACAG
+
>>ABBBFBFFFFGGGGGGGGGGHHBGFHHHHHHHGFGHHFGHHHHGGGHGHHHHHHHHGHGHHHGHHHHHHHHHGEGHHHHHHGHHHHHHHHHHHHHFEG13B@BFHHH1?>EGGGEG3333BF3B?E<<CGGG2FG///<?0?FGA/?C/..111=>>F.<GGHHHHG<CGF/<EAGHEGHHHHDG.;C0CD;9BGGGGGFDFGGGGGF0F;FGGGGGFFFBDF=DDFFFFFFFF;BFBFF9BF;A-;DB
@M05620:37:000000000-D9766:1:1101:11954:3509 1:N:0:54
GAGGCTGCTTTGGAAGAAACTCATAGATTACTGCAACAGTTCCCCCTGGACCTGGAAAAGTTTCTTGCCTGGCTTACAGAAGCTGAAACAACTGCCAATGATGCTACCCGTAAGGAACGGCTCCTAGAAGACTCCAAGGGAGTAAAAGAGCTGATGAAACAATGGCAAGAAAGTCAGGCATTTCCGCTTTAGCACTCTTGTGGCTCCAATTGAACAATTCTCAGCATTTTTACTTTTAACTGACAAGCAAG
+
B@BBAAFBFFFFGBAFGGFGGGHHHGHHHHHHHHCHCGGGHFFFHGEFEGBFHGFG332FBFGFHHGBBGFGHHHEBAFFHHGGGBDGGGEHHHHFFHHHGGBFBFGBEEE>EB3F?0EEE>EFFB4BFBGHFGHFH2F?FF?F?FF@F@FHEHFBHGGHHG?11FHFF0?<F<1>GFGF11>GHAF.A.<===D=C=D0GCA..<;:;:;CGGHHF0;;C0;0/;0;;0;;CCF0C099F099CF99/;;
@M05620:37:000000000-D9766:1:1101:22860:3601 1:N:0:54
AGTGCCAGCTCTCAATCGCACAGGGGACCCAGGGCCTGGCCCCTCCATCCAGAAAACCTATGACCTCACCCGCGACCTGGAGCACCCACTCCGCAGCTTGGCTGGGACATATGTGAGTATCCAGCGTAGGAATCTGGGAGTTGGGGAGGAGTGAGGAGTTGGGGAAAGACAGTCCTAACCGTGGAGGGTTCTGGTAAATGATGGGGTGAGGAGGGGCTCTTTGGCTCCCACCAGTCCCCCTGTCTGGTCTA
+
AA>AAFFF1FFFFEGBBFFCE0F0F0AEAE0BF0E/AAF0BAE//EGDGFC1FGFGAEG1BEFAGAF1?B0>E/>>//>B00GGH//>?0GEECCG/0BGG0CFC<0F/?<D2@DDFHHHGFHHHGGC@EFFGHHHGHEFGHHFGC.<C<A<C0GF0AGHHGCG.CHAB9/CFGFGFGF.AFE@.ECGGGGGFFB9/FFFBFFFFFF@?FFFBB@==@FFFFFB//9A?FFFEFFF/9AB@AF/9B/99BB
@M05620:37:000000000-D9766:1:1101:20098:3607 1:N:0:54
GAGGCTGCTATGGAAGAAACTCATAGATTACTGCAACAGTTCCCCCTGGACCTGGAAAAGTTTCTTGCCTGGCTTACAGAAGCTGAAACAACTGCCAATGAATAATACCAGTCAAGAAAGGCTCCTCGACGACACCACGGGCGTCCACGAAATGCAGCAACCCTGGCCAGTACGTCAGGCAATTCAGAATTCACACTCTAGAGGATCCCATTGCACACTTCTCAGCCTTTGTAATTGTACATGACCCCCCA
+
>3A>3>CACFB5GBBB4ABBGGFHFFFHH5BDFG4AGFFGHGDGHGEBCBBFGFFAB3CB3DFGFAGFGGFCFEF3BBFFF3BFG3FEFF?FCGFG3CBB3B44BBFFGB33BB43333B?1FFGGH/?>E@E/>???///>>@/AE<///>>>>1<<<FF<C<<.C./<C00.<<C.CC:.;<:<0;00000:;:CF00009/;/CF/;;90;9;9;;0;9CF0///;0;C//;////:;;;FB/:.9-9
@M05620:37:000000000-D9766:1:1101:20083:3627 1:N:0:54
ACCACACCTTCTACAATGAGCTGCGTGTGGCTCCCGAGGAGCACCCCGTGCTGCTGACCGAGGCCCCCCTGAACCCCAAGGCCAACCGCGAGAAGATGCCCAGGTGAGTGGCCCGCTACCTCTTCTGGTGGCCGCCTCCCTCCTTCCTGGCCTCCCGGCGCTGCGCCCTTTCTCACTGGTTCTCTCTTCTGCCGTTTTCCGTAGGACTCTCTTCTCTGACCTGAGTCTCCTTTGGAACTCTGCAGGTTCTA
+
AAABABBACFFFGGGGGGEFGGHHGEGBFEHGGFGEDGGGGGFGHGGGGFFGHHGHGGHGGGGGGGGGGGGHBHHGGGGHGHHHHGGGGGBCGGHGHGGHHHHGGHHFHHGGHHGGGGGHHHHHHHHHHHGHHGGGGGHGHHGHHGGGGGGGGGGGGG@@FFFFFFFFFFFFFFFFFFFFFFFFFFFFFFFFFFDFFFFFFFFFFFFFFFFFFFFFFFFFFFFBFFFFFFFFFFFFFFFFFFFFFFFFFF9
@M05620:37:000000000-D9766:1:1101:9533:3644 1:N:0:54
GAGGCTGCTTTGGAAGAAACTCAGAGATAACTGCCACAGGTCCCCCCGACCCGCTAACCGTTTCCTCCCTGGCTTCCAGAAGCTGCAACAACTGCCCCTGATGCTACCCGTAAGGAAAGGCTCCTCGAAGACTCCCCGGGCGTCACAGCGCTGATGAGACCCTGGCAAGTAAGTCAGGCATTTCCGCTTTAGCACTCTTGTGGAGCCAATTGACCCCTTCTCCGCCTTTGTACTTGTAACTGACAAGCCAG
+
1>AAA@CAFFDFFGGGG1FBAB11A1BD1DAFGEFAF0A01ABA0B/A//AA///A/FF>?/0@2B10?FGGE00BFGH1BEH111BBG0??101>//?FFF111B>GF/<>/GHGFHHHHCHEH0<CGGAGHHHCAC?C-><-.<DG.<:CCFGFH00<..:CFGG0C;C;BBFFGBBCFGFFGBBBCGFFF09BFFFFF/-/-9AFFFFFBBF-9EFFBF/;A9ABFFFFF/B//9BFFFFFF/AEEF-
@M05620:37:000000000-D9766:1:1101:14862:3763 1:N:0:54
AGTGCCAGCTCTCAATCGCACAGGGGACCCAGGGCCTGGCCCCTCCATCCAGAAAACCTATGACCTCACCCGCTACCTGGAGCACCAACTCCGCAGCTTGGCTGGGACCTATGTGAGTATCCAGCGTAGGAATCTGGGAGTTGGGGAGGAGTGAGGAGTTGGGGAAAGACAGTCCTAACCGTGGAGGGTTCTGGTAAATGATGGGGTGAGGAGGGGCTCTTTGGCTCCCACCAGTCCCCCTGTCTGGTCTA
+
>AAAADFBAFFFGFGGGGGFEEH4FEAEEFAGFEEE2FGFEGEHGGHHHEBGDG3EHEHGFG5FGAEFHHH@E>>EHFHAGGHFGHHHGCHG>?EECFFGGGHGEFHFFGHEFFFHHHHHHHHHHGEDGGFHGHHHHFHF?FHHGGGGGGGHFGHFH?/<=GGGFGHFHHHHHHGHHGHHGGEBGADB;AFGGG;FGGGGFFGGGG.@EFFFFFBBB?FBFFB9FFFEFFFFFFFFFFFFBFFFFFFFFFF
@M05620:37:000000000-D9766:1:1101:23005:3771 1:N:0:54
AGTGCCAGCTCTCAATCGCACAGGGGACCCAGGGCCTGGCCCCTCCATCCAGAAAACCTATGACCTCACCCGCTACCTGGAGCACCAACTCCGCAGCTTGGCTGGGACCTATGTGAGTATCCAGCGTAGGAATCTGGGCGTTGGGGAGGAGTGAGGAGTTGGGGAAAGACAGTCCTAACCGTGGAGGGTTCTGGTAAATGATGGGGTGAGGAGGGGCTCTTTGGCTCCCACCAGTCCCCCTGTCTGGTCTA
+
>>>A>DB@>FFFG4BFGGGCGGHAFEGA2AAFFAEE2FGG2BE1EGFHGHFHBGGEGGHGHH5GFHHBGFFEE>EEHGHH2FGFHH1FEGFCEEE/EGHHDFFGEEFHEGBGFF?2BGHFBFGFHGA/<BD111FGFF/<><DFGGECG.C<C0GGGDHGHEGCGG.CCCGGCHGGGGGGGDABAADBGGFBFFG;;FFBFBFF?.DBFFFFAD-9-BEFBBFFBBFAFFFFFFFBBFEABEFFFFFFFE/
@M05620:37:000000000-D9766:1:1101:10030:3780 1:N:0:54
AGTGCCAGCTCTCAATCGCACAGGGGACCCAGGGCCTGGCCCCTCCATCCAGAAAACCTATGACCTCACCCGCTACCTGGAGCACCAACTCCGCAGCTTGGCTGGGACCTATGTGAGTATCCAGCGTAGGAATCTGGGAGTTGGGGAGGAGTGAGGAGTTGGGGAAAGACAGTCCTAACCGTGGAGGGTTCTGGTAAATGATGGGGTGAGGAGGGGCTCTTTGGCTCCCACCAGTCCCCCTGTCTGGTCTA
+
>A>AA@D4AFFFGGGGGGGCGCHCFGEEAEHHFAEE2FHFAGGHGGHHHFGHBGGFHGHFHHEGHHHHHHGCGEGGHHHHGGGGGHHHGHHHEEEEGGHHFG3F/EGGGGHHHH2FGFFGHHHHFCDGGGHHHHHHHHHGGHHHGGGGCDFHHGHHHCG/0/@DGGHHHGHHHHHHGHHHGGG@GEG@GGGGGGFBFFGGGBF0CFFBFFFFFF-BB?FFFFFFEFFFFFFFF.BBFFFFBFFFFBFFFF/
@M05620:37:000000000-D9766:1:1101:20972:3809 1:N:0:54
GAGGCTGCTTTGGCAGAAACTCATAGATTACTGCAACAGTTCCCCCTGGACCTGGAAAAGTTTCTTGCCTGGCTTACAGAAGCTGAAACAACTGCCCCTGATGATCCCAGTCCGAACATAATCCTCGAAGACTCCCCGGACGTAGCAAAGCTGATGACCCAATGGCACGTACGTCAGGCCTTACCGCTTTCGCACTCTTGTGGATCCAATTGCCCAATTCTCCGCATTTGTACTTGTAACTGCCAAGACAG
+
AAB3ABFAFFFFG4FEEFGGGGHHGHHHHFHHHHHFHHGGHHHHHGGGHHGHGGH2BFHHFHHHHFFGHHHHGGHHHHHHFHHHHHGHHHHHHGBFH1BF23B444@233BGHD1>>>33B44BBF/<F/EBG33?D?//>>??0?F1?FG1?1?FB1<0>F01<>F1<0<>-/<..</.CG0<<.:@C:0:..:A9;90CF.00;/0;CF90BB099;BBF09CFD.//;/9;/B9///////9/.:./;
@M05620:37:000000000-D9766:1:1101:17800:3830 1:N:0:54
GAGGCTGCTTTGGAAGAAACTCATAGATTACTGCAACAGTTCCCCCTGGACCTGGAAAAGTTTCTTGCCTGGCTTACAGAAGCTGAAACAACTGCCAATGATGCTACCCGGAAGGAAAGGCCTCCAGAAGACTCCAAGGGAGTAAAAGAGGTGATGAAACAATGGCAAGTAAGTCAGGCAGTTCCGCTTTAGGACTCCTGTGGATCCAATTGAACAATTTTCAGCATTTGTACTTTTAACTGACAAGCAAG
+
AAABCCFAFFFFGGGGGGGGGGHHHHHHHHHHHHHHEGHGGHGFHGGGEHGHHHFHGDFGFHHHHHHAGHHHHHGFHHHHHHHHHFFHHHGHHHHGHHHH3F4BBBBFGE//>/?0?B0F//3B/B??B3?33BBFGBEFAA/?3DG>C2/@<2222@DFHH11?0??/11?<?@<1<0>.>1<>A..<C0=0=C///</00:00<CG:0;C:CGHH0;000;9;;0;B0;;00;0;9CFBB0/9;9;/;/
@M05620:37:000000000-D9766:1:1101:17127:3880 1:N:0:54
ACCACACCTTCTACAATGAGCTGCGTGTGGCTCCCGAGGAGCACCCCGGGCTGCTGACAGAGGCCCCCCTGAACCCCAAGGCCAACCGCGAGAAGATGCCCAGGTGAGTGGCCCGCTACCTCTTCTGGTGGCCGCCTCCCTCCTTCCTGGCCTCCCGGAGCTGCGCCCTTTCTCACTGGTTCTCTCTTCTGCCGTTTTCCGTAGGACTCTCTTCTCTGCCCTGAGTCTCCTTTGGAACTCTGCAGGTTCTA
+
A>AAABBACCBDFGFDGF5BGGHGGEE2AAF2BBABEE2AEGDBGFEA0AAEEFGGH?3BBCEEFGG?E/?B3FGFGEGGFHFFF/EEEB/>BDHEGGHHE<GAFCDC<FECCG@CC<@GHHHHHHFHHHGHHG--;.;.CC?FF0CGGFFFFGEFD@@@-:FC@GG;@FF/FF//BFFFF/;FFFFF/;9BF>;AFFFFFF9AD:F/:9BFF/9;;//;AFF.9/B;BF/BFFF:FF/FFFFFFFFFFF;
@M05620:37:000000000-D9766:1:1101:16347:3930 1:N:0:54
GAGGCTGCTTTGGAAGAAACTCATAGATTACTGACACAGGACCCCCAGTCCATTTAACCGTTTCGTACCTGGCTACCAGCAGCTGGAACCACTGCCCCTGATGCTACCCGTAAGGAAAGGCTCCTCGAAGACTCCCCGGGCGTCCCAGCGCTGATGACACCCTGGCACGTACGTCAGGCCTTTCCGCTTTAGCACTCTTGTGGATCCAATTGACCCCTTCTCCGCCTTTGTACTTGTAACTGACACGCCAG
+
>3>AA>FAFFFFGGGGGGGGGEFDF5FG6A4DF5BAFGAA22B22A2B3BFF55DDADFEE1B31B21ADFGGH322BG?FHHFB2BBF1BFG3BFFFHFGHHHDHHHC/?@/?EHHH?FHHHGHGGGHGGHHHHHGGGGGFDF>CGG0@DGGGHHHD0<<DHHHHH0:CC.:CHGFHHAFGGGGGGGGGGGG0;FGGGGFGGGFGGGGGGFBFF.AFFFFF/9A.DAFFFFFFFF;FFFFFFFF9;BEFD
@M05620:37:000000000-D9766:1:1101:16381:3940 1:N:0:54
GAGGCTGCTTTGGAAGAAACTCATAGATTACTGCAACAGTTCCCCCTGGACCTGGAAAAGTTTCTTGCCTGGCTTACAGAAGCTGAAACAACTGCCAATGATGCTACCCGTAAGGAAAGGCTCCTAGAAGACTCCAAGGGAGTAAAAGAGCTGATGAAACAATGGCAAGTAAGTCAGGCATTTCCGCTTTAGCACTCTTGTGGATCCAATTGAACAATTCTCAGCATTTGTACTTGTAACTGACAAACCAG
+
>3A>>AFAC5B@G4BB4GAGFGHHHGGGGDBDGH4DCGBGHFDGGGAFCFBFFGFBB32FBFHFHHFBBBFGHHHBBBGGHHFGGEEGFFBFGHHFFHGHFHFHDGHGHGGG1G3FGCGH?GAFGFBGFEGHE?FBGGFEGGBGHHGFGC?FGFHFHFFGHHDDGGFHG1FGH<GHHGGF?1DGGADAFGHH1DHGHGFDGFDBCCGGHHHHHGGHHCHCFFC:CHHFGF:;FFFFG0FGFFGGGG/9;EG
@M05620:37:000000000-D9766:1:1101:17502:3943 1:N:0:54
AGTGCCAGCTCTCAATCGCACAGGGGACCCAGGGCCTGGCCCCTCCATCCAGAAAACCTATGACCTCACCCGCTACCTGGAGCACCAACTCCGCAGCTTGGCTGGGACCTATGTGAGTATCCAGCGTAGGAATCTGGGAGTTGGGGAGGAGTGAGGAGTTGGGGAAAGACAGTCCTAACCGTGGAGGGTTCTGGTAAATGATGGGGTGAGGAGGGGCTCTTTGGCTCCCACCAGTCCCCCTGTCTGGTCTA
+
A?>ABFFFBFFFGGGGG2FGEGHHGGGGGGHHGCFGGEHGHHGHGGGHEHHHHGBGHGFHHHHHHHFHHHHGGGGGHHHGGHHHFHFHGEHHGGGGGBFGGHHGGGHHGHHHHHHHHHHHHHHHHGEGGGHHHHHHGHHGGHHGGGGGGGGHHHHHHGHHGHGGGGGHHHHHHHHHHHHHGDFGGGGGCFGGGGGGGGGGGGGGGGFFFFFFFFFFFFFFFFFFFFFFFFFFFFFFFFFFFFFFFFFFFFF
@M05620:37:000000000-D9766:1:1101:16361:3946 1:N:0:54
GAGGCTGCTTTGGAAGAAACTCATAGATTACTGCAACAGTTCCCCCTGGACCTGGAAAAGTTTCTTGCCTGGCTTACAGAAGCTGAAACAACTGCCAATGATGCTACCCGTAAGGAAAGGCTCCTAGAAGACTCCAAGGGAGTAAAAGAGCTGATGAAACAATGGCAAGTAAGTCAGGCATTTCCGCTTTAGCACTCTTGTGGATCCAATTGAACAATTCTCAGCATTTGTACTTGTAACTGACAAGCCAG
+
AABCCBFCFFFFGGGGGGGGGGHHHHHGHHHHHHHHHGGDGHHHHGFGHHHHGHFHHGHFHHHHHHHHHHHHHHGHHHHHHHHHHHHHHHHHHHHHHHHHGFHHHHHHHGGGGHHHHHAEGHHGHHHHHHHHEHFFFHAFHGA2GEHHGFHHHHHHHGHHFHHGHFHGGFHFHHHHHHHHHHGFGDFGGEHHHHHHHFFHDGFHGHHHHGGHHHHHHHGHHHHHHHHGHGHFGGGGFFGGGGFGGFGGGGG
@M05620:37:000000000-D9766:1:1101:16388:3965 1:N:0:54
GAGGCTGCTTTGGAAGAAACTCATAGATTACTGCAACAGTTCCCCCTGGACCTGGAAAAGTTTCTTGACTGGCTTACAGAAGCTGAAACAACTGCCAATGATGCCACCCTTAAGGAAAGGATCCTAAAAGACTACAAGGGAGTAAAAAAGATGAGGAAACAACGGCAAGAAAGTCAGGCATTTCCGCTTTAGAACTCTTGTGGCGCCACATGAACAATTCTCACCATTTTTACGATTTAATAACAAGCAAG
+
>3A>>>BACBB@F4ABAF4GGGHHHDFGGDBBFG4BCFBDDDDBBBAC22BBFGEBB32BBDDDDAD5BB5BABB33BBDBA3BB33B3B1?FGDCBGBB@F@B3BBB11333B3333?B23??4B4BB3?BB3?3?B?/???BB3?2>//<2222@<<@2C//<<//.0>0<11<>0<.>110<.<...0=00<0000:0:..-:-...0990;B/;;;00;0.90;;00:09..;.;0009//:...;;
@M05620:37:000000000-D9766:1:1101:17913:3976 1:N:0:54
GAGGCTGCTTTGGAAGAAACTCATAGATTACTGCAACAGTTCCCCCTGGACCTGGAAAAGTTTCTTGCCTGGCTTACAGAAGCTGAAACAACTGCCACTGGTTCATACCCGTAAGGAAAGGCTAATAGAAGAATAACAGGGAAACCAAGAGAAGAAGCAAACCAGGCAAGTAAGTCAGGCATATCCGCTTTAGCACTCTTGTGGATCCAATTGAAAACTTATAAGCATTTGTACTTGTAACTGACACGCCA
+
AAA>>AFAFDBDGBBB4GFGGGHGHFDGHFA5GFF4GH2DGDDA2AECGFFHHHGFCBGHBFHDGHH5BFGHHHGB3FGHHHGGH33FBBCGFGHBE33B23B@@@BB?FFE>?BBGFF0B/B3BF4BG3FGFG4DGGHEC/0/?0?F?F0B2@22@2@F20?/??CFFF1?F1?<FG00.11=>F.>.><GFFFHFGF<D0<.<0CCBCBGF0<00/0:0G0CFFHGFGG09CBC0;BFGEFFGFFC-.9
@M05620:37:000000000-D9766:1:1101:23800:4055 1:N:0:54
AGTGCCAGCTCTCAATCGCACAGGGGACCCAGGGCCTGGCCCCTCCATCCAGAAAACCTATGACCTCACCCGCTACCTGGAGCACCAACTCCGCAGCTTGGCTGGGACCTATGTGAGTATCCAGCGTAGGAATCTGGGAGTTGGGGAGGAGTGAGGAGTTGGGGAAAGACAGTCCTAACCGTGGAGGGTTCTGGTAAATGATGGGGTGAGGAGGGGCTCTTTGGCTCCCACCAGTCCCCCTGTCTGGTCTA
+
AAAAAFFFCFFFGGGGGGGGGGHHGGGGGGGHGGGGGGHHHHGGGGHHHHHHHGHHHFHHHHHHHHHFHHHGGGGGHHHHHHHGHHHHGHHHGGGGGHHHGGHFCFHHGGHHHHGHHHHHHHHHHGDDGGHHFHHHHFGG?GFHGCFGGGGHFHFGHGHHHGGGGGHHHHHHHHHHHHFHCFGGGGGGCFGGGGFGFGGGGGGGGBFFFFFFFFFFFFFFFFFFFFFFFFFFFFFFFFFFFFFFFFFFBF0
@M05620:37:000000000-D9766:1:1101:16181:4076 1:N:0:54
AGTGCCAGCTCTCAATCGCACAGGGGACCCAGGGCCTGGCCCCTCCATCCAGAAAACCTATGACCTCACCCGCTACCTGGAGCACCAACTCCGCAGCTTGGCTGGGACCTATGTGAGTATCCAGCGTAGGAATCTGGGAGTTGGGGAGGAGTGAGGAGTTGGGGAAAGACAGTCCTAACCGTGGAGGGTTCTGGTAAATGATGGGGTGAGGAGGGGCTCTTTGGCTCCCACCAGTCCCCCTGTCTGGTCTA
+
AA>AAFFCAFFFGCGFGGC2E?GAFGEAAEGHAAEE2BGH2GGEGGHGHGHHBGHHHGHFGHFHHGHHHHGGG>EEHHHHGGHHHHHHEHFG?ECEECFGGHHEE?FHGHHGHHHHHHHHHHHHHGCF@EHHHHHHHHHGFHHHGGEGGGGGHHHHHDGF<CDGGGHHHHHHHHHHHHHHGGGGGGGGAFGGGGBFGGGGGGGGFAABFFFFFF?BBBFFFFFFFFFFFFFFFFFFFFFFBFFFFFFFFFF
@M05620:37:000000000-D9766:1:1101:11392:4157 1:N:0:54
AGTGCCAGCTCTCAATCGCACAGGGGACCCAGGGCCTGGCCCCTCCATCCAGAAAACCTATGACCTCACCCGCTACCTGGAGCACCAACTCCGCAGCTTGGCTGGGACCTATGTGAGTATCCAGCGTAGGAATCTGGGAGTTGGGGAGGAGTGAGGAGTTGGGGAAAGACCGTCCTAACCGTGGAGGGTTCTGGTAAATGATGGGGTGAGGAGGGGCTCTTTGGCTCCCACCAGTCCCCCTGTCTGGTCTA
+
>A>>>FFFBFFFG4FGGGGAE?FAE?EFGEHHAEE2BFGGHHGGGGHHGGHHHHHHHEHHHGHHHFHHHHFGG>EEHHHHFGHHHF1?EGHB>E?E/GBCAGHG?EHGEHHGHGHFHGHFHHHHHGGGGGH2@DGHHGCFDGHHGCCDC.ACGDFFGG/GFHGCFGHGFHHGDGAFGGGFGGGGDEEGCFGGGGFBBFGFFFFBADABFFFFBFAFF-EFFFFFFFFFFFFFFFF//BFFAEBBBFFFFFF
@M05620:37:000000000-D9766:1:1101:14519:4279 1:N:0:54
AGTGCCAGCTCTCAATCGCACAGGGGACCCAGGGCCTGGCCCCTCCATCCAGAAAACCTATGACCTCACCCGCTACCTGGAGCACCAACTCCGCAGCTTGGCTGGGACCTATGAGAGTATCCAGCGGAGGTATATGGGAGTTGGGGAGGAGTGAGGAGTTGGGGAAAGACAGCCATAACCGTGGAGGGCTCTGGTAAAAGATGGGGTGAGGAGGGGCTCTTTGGCCCCCACCAGCCCCCCTGTCTGGTCTA
+
A?>ABFFFAFFFGGGGGGGGGGHHGGGG?EHHGAEGCFHH2GGFGGHFFHHHBGFHHGBAGH5GHHHHHHGGGGGGHHHFHHHHFFHHGGBGGFGEEFHHAFFEDGHHGHHHH3B32F?333?F2<//<//1@11@1F0<><GHGGE@@.</<0<C0.//;G-:C.C.;///..:009/99..@.;:@.;./000;9///9/;BAA.;..;9DF---@.;BB99//;-@-..:..;AF-999F//:99/B/
@M05620:37:000000000-D9766:1:1101:19372:4337 1:N:0:54
GAGGCTGCTTTGGAAGAAACTCATAGATTACTGCAACAGTTCCCCCTGGACCTGGAAAAGTTTCTTGCCTGGCTTACAGAAGCTGAAACAACTGCCAATGATGCTACCCGTAAGGAAAGGCTCCTAGAAGACTCCAAGGGAGTAAAAGAGCTGATGAAACAATGGCAAGTAAGTCAGGCATTTCCGCTTTAGCACTCTTGTGGATCCAATTGAACAATTCTCAGCATTTGTACTTGTAACTGACAAGCCAG
+
AAAAABFAFFFFFFGGGGGGGGEGHHHHHGHGHHCFEHHDFGFHHGGGFHHFFFFHCGBFBFG5DGGHFHHFHFCCGFFHCFBF3EBGBFGHHHHFFHHHHH@FFGHEGEG@EGB3B3BE/3B?FB4BFBFFG3BGHGE/?E/B3?3B?BGGGHHBDGFHHH<22FF<<<??<11??<0?1>FGHAE.>F<1>0<<CGH0<<.<0<GD0;0G:GGHH:;<CG;0;CGGFCGCB9CFF09CF0;;BF.=.;9
@M05620:37:000000000-D9766:1:1101:12317:4436 1:N:0:54
GAGGCTGCTTTGGAAGAAACTGATAAGCTAGGGAAACACGATCGGATGGACATGGGTAAGACTCTAGTCACATTTAGAAAATTTGAAAGAAGTGCTAAGCTTGACAAAAAAAAACAACGAGAGAAAACAAATAAAAAAGAAAAACAGACGAAACAACAAAAACATGTACACAAGGATCAACAAAGAAAAAAAAACGAAAAGAACACTACAAGAAACAAAGAAAAAAATTTGAGAATTTGAAAAGAAAAAAA
+
A3AB>AFBCBB4G4BBFGBGGBGFG5445BBBB42FHH222BBAA22A23B33321B53353BBB5DDD555BDF5DB5DB5BDD5555B13BF44BFF3BF31@BB2?1>>//</?///<///2B?2??0222@22<?/0000?/?00--<<-0..<.<....00000000..:.0/.0/0..//.//.----.-...-/.;:;F0//9009////:.//.//.;-.0000..;0:;000;9/../9.:-
@M05620:37:000000000-D9766:1:1101:12230:4463 1:N:0:54
GAGGCTGCTTTGGAAGAAACTCATAGATTACTGCAACAGTTCCCCCTGGACCTGGAAAAGTTTCTTGCCTGGCTTACAGAAGCTGAAACAACTGCCCATGATGCAACCCGTCCAGAAAGGCTCCACGAAGACACACAGGGCGTCAAAGAGCTGCAGACAACCCAGCAAGTACGGCAGGCATATCCGCTTTCGCCCTCTTGTGGATCCAATTGCACCCTTCTCTGCATCTGTCCTTGTAACTGACAAAGCAG
+
CCCCCCFCFFFFGGGGGGGGGGHHHHHHHHHHHHHHHHHGHHHHHGGGHHHHHHHHHGHHGHHHHHHHHHHHHHHHHHHHHHHHHHHHHHHHHHHHH3B?34B4333?EE?E11BD3B30?GF/3??E?EEH3?2?<F/?//>/CBGFGHEFH101?=?0/...>>000>1DC.<<<-<.00<;GAE.:E0.;;E-EGGGFFEF0:/0C99C0B09../BBF0;BFB0;:B09000:90B000;;9//;99
@M05620:37:000000000-D9766:1:1101:14116:4471 1:N:0:54
AGTGCCAGCTCTCAATCGCACAGGGGACCCAGGGCCTGGCCCCTCCATCCAGAAAACCTATGACCTCACCCGCTACCTGGAGCACCAACTCCGCAGCTTGGCTGGGACCTATGTGAGTATCCAGCGTAGGAATCTGGGAGTTGGGGAGGAGTGAGGAGTTGGGGAAAGACAGTCCTAACCGTGGAGGGTTCTGGTAAATGATGGGGTGAGGAGGGGCTCTTTGGCTCCCACCAGTCCCCCTGTCTGGTCTA
+
BBBCCFFFCFFFGGGGGGGGGGHHGGGGGGHHGFGE2FHHHHGAEGGFHHBGHHHHHGCGHHHHGGG@GHCEF?EGHEFHHGH??FHEGF3GEE/EF?GGG3?FCFHHGHBHH3GFHHGHHHHFGD</<BBFG21FFGFFEFGHGGGCGGG<CDDGFC</=GEFF?GCHFB/00;0<G/:?:CDECCD;F.0CB0CB0CB0;FGGG.@AAFBFFDADFEFBBFFF0FEFFFBFFFFFFFBFFFB9BFFFFB
@M05620:37:000000000-D9766:1:1101:15346:4496 1:N:0:54
ACCACACCTTCTAAAATGAGCTGCGGGTGGCTCCCGAGGAGCACCCCGTGCTGCTGACCGAGGCCCCCCTGAACCCCAAGGCCAACAGCGAGAAGATGAGGCGAGTGGCCCGCTACCTCTCCTGGGTGCCGCCTCCCTCCTTCCTGGCCGCCCGGCGCTGCGCCCTTTCTCACTGGCTCTCTCGTCTGCCGTTTTCCGTACGACGCTCTTCTCTGACCGTAGTCCCCCTTGGAACTCTGCAGGCTCTCGAT
+
AAAAAAAAFFFFG3F13FGBG1GAE00000BE1AFAAEEEEHHFHGEG//BFFFBCEHC@/E?EG/EEG@/0B1FFGC/F//FHHGA0GG@//B011?1<<///>>A.<0.-<-C-/DBD//0;/./..;--:..9EB/=9CFFG0/9C-99--;--99--;--9-/99///FF/---//:FF---;-/99--/://-BA--;A-9AAEBBFF/B/B9--9-;///9-9--9///////9/9--A-9/;:/
@M05620:37:000000000-D9766:1:1101:12496:4502 1:N:0:54
AGTGCCAGCTCTCAATCGCACAGGGGACCCAGGGCCTGGCCCCTCCATCCAGAAAACCTATGACCTCACCCGCTACCTGGAGCACCAACTCCGCAGCTTGGCTGGGACCTATGTGAGTATCCAGCGTAGGAATCTGGGAGTTGGGGAGGAGTGAGGAGTTGGGGAAAGACAGTCCTAACCGTGGAGGGTTCTGGTAAATGATGGGGTGAGGAGGGGCTCTTTGGCTCCCACCAGTCCCCCTGTCTGGTCTA
+
BCBABFFFCFFFGGGGGGGFGGGGGGGGGGHHFGGGGGHHHHGHGGHHHHHHHHHHHGHHHHHHHHHHHHHGGEEGHHHHHHHHHHHHGHHHEGGGGHHHGHHGGGHHGHHHHHHHHHHHHHHHHGEGGGHHHHHHHHHGGHHHGGGGGGGHHHHHHGGHHHGGGGHHHHHHHHHHHHHHGGEGGGGG=FGGGG;FGGGGGGGGGGFFFFFFFFFFFFFFFFFFFFFFFFFFFFFFFFFFFFFFFFFFFFF
@M05620:37:000000000-D9766:1:1101:17343:4516 1:N:0:54
GAGGCTGCTTTGGCAGAAATCACAGCTTCACGCCACAGAGCCCCCCAGCCCTGGAAACGGTTCCTGCCCGGCCTAACGAAGCGCACCCCGCTGCGACTGATGCTTTCCGTACGCCACGTCTCCTCGCAGGCTCCCCGGACCTCCGCACGCTGCTGCAGCACTGGCGCGTCAGTCCTCCCTTTCCGCTTTCGCCCTCTTGCGGATCCACTTGACTCGTTCTCCGCATTCGACCTTGAAACTGTCAAGTCCGG
+
>AA1>AFAFFFF1B111BBAG111BAFBF110BFA0C0100BFEGA/AABBGGGBBA0/AA/B1D@10B/>E>BB1F/?/?E//>EEEE/<</?//<>/<21??F?11??FCC/<EG/??CCDGF.-->-<CGF..---;-/C..:-AA-...;0B//;..:B/E--9@@BB/;///9--;9BBAB-;AFB-BB@-9B//--;@9-;/;BB////-;::-BBB9--9//9;-AFF/;FFFF9;//B//;9;
@M05620:37:000000000-D9766:1:1101:13011:4528 1:N:0:54
ACCACACCTTCTACAATGAGCTGCGTGTGGCTCCCGAGGAGCACCCCGTGCTGCTGACCGAGGCCCCCCTGAACCCCAAGGCCAACCGCGAGAAGATGCCCAGGTGAGTGGCCCGCTACCTCTTCTGGTGGCCGCCTCCCTCCTTCCTGGCCTCCCGGCGCTGCGCCCTTTCTCACTGGTTCTCTCTTCTGCCGTTTTCCGTAGGACTCTCTTCTCTGACCTGAGTCTCCTTTGGAACTCTGCAGGTTCTA
+
CCCCCCC3FFFFGGGGGGAGGGHHGGGBAEHGHFFF?EGGDHHHHGGFEFGGFHGHHHGAEECFGGGGGGGHFHHGGGGHGHHHHGGGGG<CGGHFGFGHHHHGHHHHHHGGHHGGGGGHHHHHHHHHHGGHHGGGGGHGHHGHHGGGGGGGGGGGGG-ACFFFFFFFFFFFFFFFFFFFFFFFFFFFFFFFFFADFFFFFFFFFFFFFFFFFFFFFFFFFFF9BFF:BFFFFFFFFFFFFFFFFFFFFFF
@M05620:37:000000000-D9766:1:1101:18223:4536 1:N:0:54
AGTGCCAGCTCTCAATCGCACAGGGGACCCAGGGCCTGGCCCCTCCATCCAGAAAACCTATGACCTCACCCGCTACCTGGAGCACCAACTCCGCAGCTTGGCTGGGACCTATGTGAGTATCCAGCGTAGGAATCTGGGAGTTGGGGAGGAGTGAGGAGTTGGGGAAAGACAGTCCTAACCGTGGAGGGTTCTGGTAAATGATGGGGTGAGGAGGGGCTCTTTGGCTCCCACCAGTCCCCCTGTCTGGTCTA
+
AA?ABFFFBFFFGGGGGFFGGGGGGGGGGGHHFGGGGGHHHHGHGGGHHHHGHGHHHGGHHHHHHHHHHHHGGEGGHHHHFGHHHHFHGHHHGFGGGHHHGHHGGGFHGHHHHGFHHHHEFHHHHGBFCGHGFBGGHHFGAGHHGGGCGGGCGHHFFFHHHHGGGGGFHHGHHHGHHHHGGC;BDEDGFGGGGGFFGGGFGFFFGG9@AFFFFFFFFFEFBBFFFFFFFFFFFFFFBFEDFFFFFFFFFFB
@M05620:37:000000000-D9766:1:1101:23079:4595 1:N:0:54
GAGGCTGCTTTGGAAGAAACTCATAGATTACTGCAACAGTTCCCCCTGGACCTGGAAAAGTTTCTTGCCTGGCTTACAGAAGCTGAAACAACTGCCAATGTATGATACCAGTCCGGCAGGAATCATAGACGACTACAAGAGCGTAAACGAGCTGAAGACACCATGGCAAGTCCGTCAGGAATTTCCGCTTTCGCACTCTTGTGGATCCACTTGCCCAATTCAACGACTTTGTACTTGTACATGACCAGCCA
+
>>AAA1CAFFFFGGGG1AFGGGGHBFHFG1GHHHF1BGGBFHHGHGEGHBGHHGHHHFHGHHHHHHHHHHHHHHAAGGHHHHHHHHHHHHHHHHGHGHHHHEHFH2BFFF1FG1/>>>///01>B2B>1B<EECC0G<10<0<?BA<DFFEC/1?1???00<FGF00><.1<1><FCCHFCGHH0=<C.;:;EC:A?FH0;0C99;990/;C09;CF.CFB0;0;::ECF00:B9;9F//99B/;/B-;:-
@M05620:37:000000000-D9766:1:1101:23630:4599 1:N:0:54
AGTGCCAGCTCTCAATCGCACAGGGGACCCAGGGCCTGGCCCCTCCATCCAGAAAACCTATGACCTCACCCGCTACCTGGAGCACCAACTCCGCAGCTTGGCTGGGACCTATGTGAGTATCCAGCGTAGGAATCTGGGAGTTGGGGAGGAGTGAGGAGTTGGGGAAAGACAGTCCTAACCGTGGAGGGTTCTGGTAAATGATGGGGTGAGGAGGGGCTCTTTGGCTCCCACCAGTCCCCCTGTCTGGTCTA
+
AA>ABFFFCFFFGGGGGGGGGGHHGGGGGGHHGGGGGGHHHHGHGGHHHHHHGHHHHDHHHHGHHHHHHHHGGGGGFHHHFHHHHHHHGHHHGGGGGHHHGHHGGEFHGHHHHDHHHFHHHHHHHGGGGGHHHFHHHHHGGFHHGGGGGGGHHHGHHGHHHHGGEGHHHHHHHFHHHHHHGDGGGGGGEFGFGGFGGGGGGGGGGGFFFFFFFFFFFAFFFFFFFFFEFFFFFFFFFFFFCFFFFBFFFFF
@M05620:37:000000000-D9766:1:1101:23622:4637 1:N:0:54
GAGGCTGCTTTGGAAGAAACTCATAGATTACTGCAACAGTTCCCCCTGGACCTGGAACCGTTTCCTGCCTGGCTCACAGAAGCACCAACCACTTCCCTTGATGCAACCCGTACGGAAATGCTCAACGAAGACTCACAGGGCGTCAAAGAGCTGATGACACCCTGGCAAGTAAGCCAGGCCTTTCCGCTTTAGCACTCTTGTGGATCCAATTGAACCCTTCTCCGCATTTGTACTTGTAACTGACAAACCAG
+
AAAAAAFACF@FFGGGC1GFAC13AGGFFGHHGFHHGAG1DGGFHG?FFHHBB0GGH1AAB/B1DD1BBABAFGBBF1F1GGHB0/BFFFFG11D1F1BF@@@B1@BFEEA////?>/11BBD11B<FEGGH1111BG<F//><?/GHH<0FHH11@?F<..<0<<F<F1=000<CG.CC</0=0;A.CE0000;<C0;G00;00999C0000;0.CFB/CF0AE@E.0;;;B/;999;BFBBFBB-9999
@M05620:37:000000000-D9766:1:1101:24383:4682 1:N:0:54
ACCACACCTTCTACAATGAGCTGCGTGTGGCTCCCGAGGAGCACCCCGTGCTGCTGACCGAGGCCCCCCTGAACCCCAAGGCCAACCGCGAGAAGATGCCCAGGTGAGTGGCCCGCTACCTCTTCTGGTGGCCGCCTCCCTCCTTCCTGGCCTCCAGGAGCTGCGCCCTTTCTCACTGGTTCTCTCTTCTGCCGTTTTCCGTAGGACTCTCTTCTATGACCTGAGTCTCCTTTGGAACTCTGCAGGTTCTA
+
BBBBBBBBFFFFGGGGGGFGGFHHGGGBGFHHHGGEFGGGGHGHHGGGGEEGHHHHHFHGGGGGGGGGGGGHFHHGGGGHGHHHHFGGGCDFGGHHHGHHHFHE<CFGHBGGHG->CCFHHHHGHHHHHCGHH?:DDGHGHHGHHFGG0FAFGGGBFG.CEGGGGGGCGFFFFFBFFFFFFFFFFFFFFFFFFDDFFFFFFF?FFFFFFFFFFFF/BFFFFFF/BBFFFFFFFFFFFFFF//BFFFA/;F:
@M05620:37:000000000-D9766:1:1101:24650:4758 1:N:0:54
GAGGCTGCTTTGGAAGAAACTCATAGATTACTGCAACAGTTCCCCCTGGACCTGGAAAAGTTTCTTGCCTGGCTTACAGAAGCTGAAACAACTGCCAATGAGGATCCCAGTCCGAACATAAGCCTCGAAGACTACCCGAACGTACCAGAGCTGATGACCAACTAGCACGAACGACAGGACTTACCGCTTTCGCACTCTTGTGGATCCAATAGTTCAATACTCCGCATTTGTACTAGTAGCAACCAAGCAAG
+
>3AAB?FBFFFFGGGGGGGCGGHHHHFHCFHHHHHBGFGDEGHHHGGFE2FGHHHFGGFGFHHHHHFHHHHGGHHHHHHHFHHHGGH3GBGEFGBF3333B3?3?3B1B33BB11?>/33B?3B30//?FE3FGGBF////<<<?/@10<@1@111G?11//01<<<?-.>-<.<-<<..<000/.C?..0:.;:@FFFBFGGGBF/0;00900;0;00/;9/CA-E.//;//;/9B/////..9..../;
@M05620:37:000000000-D9766:1:1101:17663:4775 1:N:0:54
GAGGCTGCTTTGGACGAAACTCATAGAATACTACAATAGCTTCAAAGAGCAGATGACATATTTTCAAGTAAGTCAGGCCTTTCAGCTATACCGCACATGTGGATCCAATTCAATAAATCTCAGCAGTTGGACTTTTAACTGAGAAGCGACGTACAACATATCGGAACAGAACACGTCTCAACTGCAGGCACAGGCAGAAACCGCGGAGGCAGGCGGATCTTTGAAAAAAAAACAACCCCCAGACTGGTCTT
+
>3A>>>B>@BB@F4BA2EAAFFGHHBD5A5355B3A5555ADB5B5D3223AAB5D335B5AA5D55BDA5DB5DB23133BDAD5@55B5D1>0//33B@333BB3@BB@4444B3B4@@44B?0B4B3BB?34443???333?B?///<//?/22/2@22//?F/000?00?.>.00<=010>11<..=//..<.<///.-;-;9--..9-.-9-;9/;B////9.--9;....;..--..;99.9;//
@M05620:37:000000000-D9766:1:1101:16004:4872 1:N:0:54
GAGGCTGCTTTGGAAGAAACTCATAGATTACTGCAACAGTTCCCCCTGGCCCTGGAAAAGTTTCTTGCCTGGCTTACAGAAGCTGAAACAACTGCCAATGATGCTACCCGTAAGGAAAGGCTCCTCGAAGACTCCCCGGGAGTCCCAGCGCTGATGACACACTGGCAAGTAAGTCAGGCATTTCCGCTTTAGCACTCTTGTGGATCCAATTGACCAATTCTCAGCATTTGTACTTGTAACTGACAAGCCAG
+
>1>>A>F>FFBFGGGF1GBBBFGGHFHHHAGHHHF1BBG1DGHHHGEAA0BAFB/FHG0BBFGHAFDGHHHHHHBEGGGFGHHBBFFHHHEGBBGF1@GHHHHHHFGFHGFGEGFEHHAHHFHFH0?EGGGHHHHE//BG/>?01<@@0ACGGGHHH1F10<<GHHHFGFD0GGFDGGF.CHBGHGGCFGHHHHHHHGHHHHCG0CFBCBFFG0C/;FFFFF0F/0FFGGGGGGGFGGFGGGGGF9-9EFF
@M05620:37:000000000-D9766:1:1101:10753:5044 1:N:0:54
AGTGCCAGCTCTCAATCGCACAGGGGACCCAGGGCCTGGCCCCTCCATCCAGAAAACCTATGACCTCACCCGCTACCTGGAGCACCAACTCCGCAGCTTGGCTGGGACCTATGTGAGTATCCAGCGTAGGAATCTGGGAGTTGGGGAGGAGTGAGGAGTTGGGGAAAGACAGTCCTAACCGTGGAGGGTTCTGGTAAATGATGGGGTGAGGAGGGGCTCTTTGGCTCCCACCAGTCCCCCTGTCTGGTCTA
+
AB>ABFFFBFFFGGGGGGGCGFHGGGGGGGHHGGGGGGHHFHGHGGHHHGHHFHHGHGHFHHGHHHHHHHHGGGGGHHHHGGHHHHHGGHHGGGEGGFHHGHBFG?CGGHGHHHHHGHFHHHGHHGCEGGHHGHHHHHHGGHHHFGGGGGDGHHHHH?<GHHGGGGHHFHHHHFHHHHHHGGFGGEGGEFFGGGFGGGGGGGGGGGFFFFFFFFFFFFEFFFFFFFFFFFFFFF/FFFFFAEBFFFF9BFB
@M05620:37:000000000-D9766:1:1101:10640:5057 1:N:0:54
AGTGCCAGCTCTCAATCGCACAGGGGACCCAGGGCCTGGCCCCTCCATCCAGAAAACCTATGACCTCACCCGCTACCTGGAGCACCAACTCCGCAGCTTGGCTGGGACCTATGTGAGTATCCAGCGTAGGAATCTGGGAGTTGGGGAGGAGTGAGGAGTTGGGGAAAGACAGTCCTAACCGTGGAGGGTTCTGGTAAATGATGGGGTGAGGAGGGGCTCTTTGGCTCCCACCAGTCCCCCTGTCTGGTCTA
+
AABBCFFFCFFFGGGGGGGGGGHHGGGGGGHHGGGGGGHHHHGHGGHHHHHHHHHHHGHHHHHHHHHHHHHGGGGGHHHHHHHGHHHHGHHHGGGGGHHHGHHFGGHHGHHHHHHHHHHHHHHHHGGGGGHHHHHHHGHGGHHHGGGGGGGHHGGHHGHHHHGGGGHHHHHHHHHHHHHHGGGGGGGGEGGGGGFGGGGGGGGGGGFFFFFFFFFFFFFFFFFFFFFFFFFFFFFFFFFFFFFFFFFFFFB
@M05620:37:000000000-D9766:1:1101:18439:5068 1:N:0:54
GAGGCTGCTTTGGAAGAAACTCATAGATTACTGCAACAGTTCCCCCTGGACCTGGAAAAGTTTCTTGCCTGGCTTACAGAAGCTGAAACAACTGCCAATGATGCAACCCGTAAGGAAAGGCTCATAGAAGACAAAAAGGGAGTAAAAAAGCTGAAAAAACAACAGCAAGTAAGGCAGGAACATACTCCTGAGCACTCTTGTGCAACCAATTGAACAATTCTCAGCAATTGTACCGGTAAGAAACAAACAAG
+
AAA>>>CAFBB@FABA4FCEGFFFGHFGH5BDGF4AFGBFGDDFFEAEF2ABGGFA332FBDGDFGDBB5BC1BF33BBFFGBBF33@BB?EEFFGEFGBGGB@3B311>1>>13?B3?0/3B34B4?B333322???</?/<?FF?2>/022@222?<</C//>00<011=11><E-././00<0<<DC0</0;0;;;:<000;<:C./09;;99/0;00;;0/;/9000;90.-;:.00;9;B;.;AA9
@M05620:37:000000000-D9766:1:1101:14529:5084 1:N:0:54
AGTTCCAGCTCTCCATCGAACAGGGTACCCAGAGCCTGGCCCCTCCATCCAGAAAACCTATGACCTCACCCGCAACCTGGGGCACCCACTACGCAGCTCGACTGGAACCTATGTGAATATCCAGCGTAGGAATCTGGGAGTTGGCGCGGAGTGCGGCATTGGGGAAAGACAGTACTAACCGTGGAGGGTTCTGGTAAATGATGGGGTGAGGAGGGGCACTTTAGCTCCCACCAGACCCCCTGTCTGGTCTA
+
>111>BD11BFFFFFEFE11B1FAFBB11BBF00B00BBF0BECEFF1ABFG1F1B0AB11B2DB1BBFGEA>/>>FBBB/>B>EFE/?F0B/>/>>B1?//??E0B<?EBFDFG222BBBFGHHCE?CFFDG1>GGF0?EBFB1<.<C<<<C0CG--:0;<.:...;/BF/FBFGGGGGAAAA9CA-;;.CBF;/BBF9//FF--99AFFEAF@@--;;;;/;:9BB?9FB?F-;;-;@@?/9BBB//BB
@M05620:37:000000000-D9766:1:1101:14550:5105 1:N:0:54
AGTGCCAGCTCTCAATCGCACAGGGGACCCAGGGCCTGGCCCCTCCATCCAGAAAACCTATGACCTCACCCGCTACCTGGAGCACCAACTCCGCAGCTTGGCTGGGACCTATGTGAGTATCCAGCGTAGGAATCTGGGAGTTGGGGAGGAGTGAGGAGTTGGGGAAAGACAGTCCTAACCGTGGAGGGTTCTGGTAAATGATGGGGTGAGGAGGGGCTCTTTGGCTCCCACCAGTCCCCCTGTCTGGTCTA
+
ABBABFFFCFFFGFGGGGGGGGHHGEGGGGHHGGGEFFHGHHGHGGGHHHHHHHHHHGHHHHHHHHHHHHHGGGGGHHHGHHGGHHFHGHHHGGFGGGHHGHHGGGHHGHHHHHHHHHHHHHHHHGFGGGHHGHHHHHGGGHHHGGGGGGGHHHHHHGHHHHGGGGHHHHHHHFHHHFHHGEEGGGGG:CFGGG;FGGGGGGGGGGFCFFFFFFFFF-EFFFFFFFFFEFFDEFFFFFFDFFFFFFFFFFB
@M05620:37:000000000-D9766:1:1101:22952:5112 1:N:0:54
AGTGCCAGCTCTCCATCGCACAGGGAACCAAGGGCCTGGCCCCTCCTTCAAGAAAACCAATGACCTCACCCGCTACCTGGCGCACACCCTCCGCAGCTTGGTTGGGACCTATGTGAGTATCAAGCGTAGGAATCTGGGCGTTGGGACGACGTAAGGCGTTGGGGAAAGACAGTCCTAACCGTGGAGGGTTCTGGTAAATGATGGGGTGAGGAGGGGCTCTTTGGCTCCCACCAGTCCCCCTGTCTGGTCTA
+
>>1>>D1B1B1DGF1B1AA1E0FFF00BB00B0AF0BF/FAGECEG0BFFG2DFH0BE/A1ADG1ABBGHHE//>>>1@00>?>EG0/>/?//E@E<F1B?1<?//?BB0BBGF22@FDGF22FHE/?</?1?GGHH0/>><CGG..<--<;..;//;C@C.--.=;9/:/;0CFB00FGGGE@AEF@F-;B/BBFFFFFFFFFFFA@E?-/;A@@@@FBFF/9BFFFFFFFEFFFBFFB@FFFF/F/BF:
@M05620:37:000000000-D9766:1:1101:19453:5168 1:N:0:54
AGTGCCAGCTCTCAATCGCACAGGGGACCCAGGGCCTGGCCCCTCCATCCAGAAAACCTATGACCTCACCCGCTACCTGGAGCACCAACTCCGCAGCTTGGCTGGGACCTATGTGAGTATCCAGCGTAGGAATCTGGGAGTTGGGGAGGAGTGAGGAGTTGGGGAAAGACAGTCCTAACCGTGGAGGGTTCTGGTAAATGATGGGGTGAGGAGGGGCTCTTTGGCTCCCACCAGTCCCCCTGTCTGGTCTA
+
>3>AAFFFBFFFGGGGGGGGGGHHGGGGEEHHGGGGGFHHCHGHGGHHDGHGGG3GHE3GHHFHHHHHHHHGGF@EHHHHGGHEFGHHGGHHGFGGEGHHGHHGGGHHGGHHHHBGGGFGHDHHHGAEGGHHFHFBGGGFGHGBDCFGCA<GHHHHGDCHHHGGGGHGHHHHHHGHHHHGGFFGGGGGEGGGGGGGGGGGGGGGGGFBFFFFFFBBBBFFFFFFFFFFFFFFFFFFFFFFBFFFFFFFFFF
@M05620:37:000000000-D9766:1:1101:19469:5175 1:N:0:54
AGTGCCAGCTCTCAATCGCACAGGGGACCCAGGGCCTGGCCCCTCCATCCAGAAAACCTATGACCTCACCCGCTACCTGGAGCACCAACTCCGCAGCTTGGCTGGGACCTATGTGAGTATCCAGCGTAGGAATCTGGGAGTTGGGGAGGAGTGAGGAGTTGGGGAAAGACAGTCCTAACCGTGGAGGGTTCTGGTAAATGATGGGGTGAGGAGGGGCTCTTTGGCTCCCACCAGTCCCCCTGTCTGGTCTA
+
AAAAAFFFAFFFGGGGGGGCG0F0AEEEFE0FFAEEEFHHHHGCGGHHHGCFDE1BBFHHGFBHHHHCHHHEEGGGHFHHHHHGGHHHGCGHCE/>E>FGEHHAEAFHGEHHFHHHHHHHHHHHHGGGCGHHHGHEFHHG/GFFGGGGGGGHGHHHHGHHFH-@FGGHHHHHHFHHGHBF@GF@BEGGGGGFGFBFFBFGGGGGGGF@EFFFFB@@@@FFFFFFFFFFFFFFFFFFFFFF?EFFFFEFBF/
@M05620:37:000000000-D9766:1:1101:13728:5190 1:N:0:54
AGTGCCAGCTCTCAATCGCACAGGGGACCCAGGGCCTGGCCCCTCCATCCAGAAAACCTATGACCTCACCCGCTACCTGGAGCACCAACTCCGCAGCTTGGCTGGGACCTATGTGAGTATCCAGCGTAGGAATCTGGGAGTTGGGGAGGAGTGAGGAGTTGGGGAAAGACAGTCCTAACCGTGGAGGGTTCTGGTAAATGATGGGGTGAGGAGGGGCTCTTTGGCTCCCACCAGTCCCCCTGTCTGGTCTA
+
AAAABFFFBFFFGGGGGGGGGGFHGGGGGGHHGGGGGGGHHHGHGGHHHHHHGFHHHGHHHHHHHHHHHHHGGGGGHHHHHHHGHHHHGHHHGGGGGHHHGHHGGGHHGHHHHHHHHHHHHHHHHGCGGGHHHHHHHHHGGHHHGGGGGGGHHHHHHGHHHHGGGGHHGHHHGHHHHHHHGFEFGGGG;CFGGGCFGGGGGGGGGGFFFFFFFFFFFFFFFFFFFFFFFFFFFFFFFFFFFFFFFFFFFFF
@M05620:37:000000000-D9766:1:1101:13752:5191 1:N:0:54
AGTGCCAGCTCTCAATCGCACAGGGGACCCAGGGCCTGGCCCCTCCATCCAGAAAACCTATGACCTCACCCGCTACCTGGAGCACCAACTCCGCAGCTTGGCTGGGACCTATGTGAGTATCCAGCGTAGGAATCTGGGAGTTGGGGAGGAGTGAGGAGTTGGGGAAAGACAGTCCTAACCGTGGAGGGTTCTGGTAAATGATGGGGTGAGGAGGGGCTCTTTGGCTCCCACCAGTCCCCCTGTCTGGTCTA
+
BBAABFFFBFFFGGGGGFFFG2FGGGGGGGHHGGGGGGHHHHGHGGHHHHHHFHHHHGHFHHHHHHHHHHHGGGGGHHHHHHHHHHHHGGHHGGGGGGHHGHGGGGHHGFHHHHGGHHGHHHGGHGCGGGHHEHHHHHGFDHHGGGGGGGDGGHHHHGHHHHGGGGHHHHHHHFGHHFGFGDEGGFGG;:FGFG;CFFGGGFBFGGFFEFFEFFFA;BFFFFFFFFFEFFFFFFFFFFFFFFBFFFF9BF/
@M05620:37:000000000-D9766:1:1101:18251:5196 1:N:0:54
GAGGCTGCTTTGGAAGAAACTGACAAGCCAGGGAAAAAAGATCGGAAGAGCACACGCATGAACTCCAGCCACATTACGAAATCTCATATGCCGGCTAATGCTTGACAAAAAAAAAAGTGTAAAGAAAAGCAATCAGAAGAATGGAAAGGAGTACAACATTGGAGAAAGACAGTGCTAACAATGGAGGGATCTGGTAAATGATGGGGTGAGGAAGGGAACTTAACCACCCACCACACCCCCAGTCTGAACTA
+
BABBBBFBFFFFGGGGGGGGGGHFH5BGFHAGG22B2G2223BAAEAB11B3121A001A35555B333BFEHHHHF1C?F1BF444B44BFE/>//3BG?BFGH3FB20G////>/22@@F1FG000?01?GG1>11110>1>111>0<<//000/.=00<0/<<:/;/;;C000;CCC000/;/.-./99;0;0;0B00009CFDAA.FF.;.9;.9;;///;/:.;;;....:..---9:;99///;/
@M05620:37:000000000-D9766:1:1101:13766:5205 1:N:0:54
AGTGCCAGCTCTCAATCGCACAGGGGACCCAGGGCCTGGCCCCTCCATCCAGAAAACCTATGACCTCACCCGCTACCTGGAGCACCAACTCCGCAGCTTGGCTGGGACCTATGTGAGTATCCAGCGTAGGAATCTGGGAGTTGGGGAGGAGTGAGGAGTTGGGGAAAGACAGTCCTAACCGTGGAGGGTTCTGGTAAATGATGGGGTGAGGAGGGGCTCTTTGGCCCCCACCAGTCCCCCTGTCTGGTCTA
+
AAAAAFFFBFFFGGGGGGGGGGHGGEGEEGG2FAFG2FGFCHGCEGHFHHHHFHGHHGHBGHFHHHHHHGFEGGGGHGGFHHHHFHHHGFGHGGG@EGHHAH3??<FBEC2??GBD?3BGD33BB</?B/<2<2?FFC0?<FFC@C.>DGEGGHFF<?</=C@:.CG.C/C:00C0GCC.-.;9CEGA.;FFFF;9CBF000;0C.DA9:F/.A-999.B/99///:9@=F...9//999=.B/BFF/;F9
@M05620:37:000000000-D9766:1:1101:23650:5291 1:N:0:54
GAGGCTGCTTTGGAAGAAACTCATAGATTACTGCAACAGTTCCCCCTGGACCTGGAAAAGTTTCTTGCCTGGCTTACAGAAGCTGAAACAACCTCCACTGCTGCACCCCGTACGGACAGGCTCCTCGAAGACTCAACGGGCGAAAAAGCGCTGATGAACCACTGGCACGTACGTCAGGCCTTTCCGCTTTCGCCCTCTTGTGGATCCAATTGACAACTTCTACGCCTTTGTCCTTGTAACTGACAAGCCAG
+
AAAABBFACFFFGGBGGG4AFGHDGGFFFGHHHHHHFGHGGHHGHG?FG2GGCGHHHHFGHHGHHHHHHHGHHHHHHHHBHHHHH3GHHGCG1BFEGBFF3BB33BBEEEE/?E/?>//EFHHF3B/?0??BGH110?//<<//>/0.0<AF->>0==D<.<<</<GC..C.-:CA.C:CGHHGBDGFF.;C9;;;9BFF9F.0C0;BFFF//;F/AFFFBFBA--A;FF//9BFF/;BFFB//;999A.A
@M05620:37:000000000-D9766:1:1101:23642:5308 1:N:0:54
GAGGCTGCTTTGGAAGAAACTCATAGATTACTGCAACAGTTCCCCCTGGACCTGGAAAAGTTTCTTGCCTGGCTTACAGAAGCTGAAACAACGTCCAATGATGCTCCCCGTACGGAAAGGCTCCTCGAAGACTCAACGGGCGTAAAAGCGCTGATGACACACTGGCACGTACGTCAGGCCTTTCCGCTTTCGCACTCTTGTGGATCCAATTGACCACTTCTACGCCTTTGTACTTGTAACTGACAAGCCAG
+
AB?AAAFAFFFFGGGGGGGGGGGGHHHHHHHHHHHGFHHFGHHHHGGGHGHHHHHHHDGGFHHHHHHHHHHHHHHFHHHHHHHHHBHFHEGG0BFFEBBBE4F@3DBFEGG/?E/??E0BGHHG3B/?BFGHHH22BCB/>B/<?/?1<DGG-<F1=1<F0>CDHHHBDCG.@CGGGHFFHHHHHFGGG.0;;.;CGGGGGGFGFFFGGGGGGG0/;FFFF/F9-9FFFFFFFFFF;FFFFFFFF/;EEFF
@M05620:37:000000000-D9766:1:1101:23368:5314 1:N:0:54
GAGGCTGCTTTGGAAGAAACTCATAGATTACTGCAACAGTTCCCCCTGGACCTGGAAAAGTTTCTTGCCTGGCTTACAGAAGCTGAAACAACTGCCAATGATGCATCCCGTGAGGACACAGGCAACGAACACACAAAACGCGAACCAACGAAAATAACCCACAAGCAAGTGCCACGGGACTTACCGATTTCGCCCTCTTGTGGATCCAATAGCCAACTTCTCAGCCTTTGTACTTGTAACTGACAACCGAG
+
AAAAABFCFFFFGBGGAFFGGFHGHHGHHBGHHHFCHGHGHHHHHGGGHGHHHGHBFFHHFHHHHGFGHHHGHHHGHHHHHHHHHGGHHHHHHCGC3B@F3B4F34B31?11?11B1B020//?0?>////2/???000/<///><0/?/?..-<1>>CAA...<</<CD00000---.-;000:;ADFG0/A?FG?/BB;0.0;0C00900:BBB.;BB//;///;BB/////B///9;F/B/9B..-;9
@M05620:37:000000000-D9766:1:1101:22440:5328 1:N:0:54
GAGGCTGCTTTGGAAGAAACTCATAGATTACTGCAACAGTTCCCCCTGGACCTGGAAAAGTTTCTTGCCTGGCTTACAGAAGCTGAAACAACTGCCACTGATGCTACCCGTCAGGAAAGGCTCCTCGAAGACTCCCAGGGCGTCAAAGCGCTGATGAAACCATGGCAAGTAAGTCAGGCCTTTCCGCTTTAGCACTCTTGTGGATCCAATTGAACCATTCTCCGCCTTTGTACTTGTAACTGACAAGCCAG
+
>3>AAAFAFFFFGFGGGGGGGGHHHHHHHHHHHHDGHHGAFGHHHGGFFFHGHGHHHA2BBHHHFHHHHHHHHHH3GHHGHHHHG3FGHHHHH3BFFHHHHGGGEBBFHGG11?FH2F0FGHHGHH/E2FGHHHHHB2??//>BE/>GCBDGGGGHH11??/1>>GH1>>G1>FHGHHH./<GHHGGGGG0CH;GHHHGHGHGHGHHHHHGG00:9.9CFGGGDD.CEGGGGGGGGGGGGGGGGF/.;AFF
@M05620:37:000000000-D9766:1:1101:7994:5348 1:N:0:54
GAGGCTGCTTTGGAAGAAACTCATAGGTTACTGCAACAGTTCCCCCTGGACCTGGAAAAGTTTCTTGCCTGGCTTACAGAAGCTGAAACAACTGCCAATGATGCTACCCGTAAGGAACGGCTCCTAGAAGACTCCAAGGGAGTAAAAGAGCTGATGAAACAATGGCAAGTAAGTCAGGCATTTCCGCTTTAGCACTCTTGTGGATCCAATTGAACAATTCTCAGCATTTGTACTTGTAACTGACAAGCCAG
+
AAAAAAFAFFFFFFGGFFCFGGFFGE4DGGHHHHGCHHHAFH5FGGGFHHGHHGHGFFHGEHFHHFHGHHFG1FGFGHGHHHHHHFFHGGEGGGHHHFHHHH@GGHHHHGGEGHBFF0?EEEEF3?BGFFGGHGGHHHFFHFCGHHHGE2FGHHHHHGHHHC?<CGHHG?1@G<FHHGHHHHHEH.DDFF<D0DG<G=GDHH?0:<CC:CCGFGHFHGEGHGH<CFBF00;CF0C0C09;FBCBFF;C;FF
@M05620:37:000000000-D9766:1:1101:21795:5348 1:N:0:54
AGTGCCAGCTCTCAATCGCACAGGGGACCCAGGGCCTGGCCCCTCCATCCAGAAAACCTATGACCTCACCCGCTACCTGGAGCACCAACTCCGCAGCTTGGCTGGGACCTATGTGAGTATCCAGCGTAGGAATCTGGGAGTTGGGGAGGAGTGAGGAGTTGGGGAAAGACAGTCCTAACCGTGGAGGGTTCTGGTAAATGATGGGGTGAGGAGGGGCTCTTTGGCTCCCACCAGTCCCCCTGTCTGGTCTA
+
111>AFFFAFFFFGGFGCGGAEFGCEGGAAGHGFE//AFA0FEGFGFH1GHDF0ABGE0FGGFHFH1GHHEGGE/>FGHEHHHA0?GHGFHHGCGGEBGHGHHG?/GHC<GFHF2BFGDGDFGHF/?CGGHHHHDH1C?/?GHHC@FCGFEHAD0<<<GHHHCGGGHFHHHHHFHHHHHA-;CAGGG@.CGGGGFGGGGFGGFGGGF@FFFFFF@@<-EFF/9BFBFFFFFFFFFFFFFF?FFFFFB/BFB
@M05620:37:000000000-D9766:1:1101:7971:5350 1:N:0:54
GAGGCTGCTTTGGAAGCACCTCATACGGAACTGCAACAGTACCCCATTACCCCGTAAGCGTTCTTTTCCTGGCTTACAGAAGCTGCAACACCTTCCCCTGCTGTTACCCGTCCGGACATTCTCCTCGAGGAATCCCCGAGCGTCGCAGCGCTGATGCGCACATGGCACGTCCGTCAGGCCTTTCCGCTTTCGCCCTCTTGTGGATACCATTGCCTGCTTCTCTGCCTATGTCCTTGAAACTGCCATGCCAG
+
A@AAAAFAFFFFGGGGAF1FFGF1D1A00BEHBF11A00121DFF/A12DBB/AEE/0BAAE//1DD2ADGHH>B11BGHHHHF1B>BF0>>0BF0FFF?/1B@@B@FB?E///EE/<12FGFHHBC</>B0@<FGGG/A@?E/--<.--<<CCHH0-.-;-;;/;GHFHCE-AFC.9FEBFGGFBAEAEFCBA-;;BFF/FFEB/9/9BF//B//;;/BBF/9;;B/;/;FFFFF/;9BFF/;B/;;;;;
@M05620:37:000000000-D9766:1:1101:21210:5355 1:N:0:54
ACCACACCTTCTACAATGAGCTGCGTGTGGCTCCCGAGGAGCACCCCGTGCTGCTGACCGAGGCCCCCCTGAACCCCAAGGCCAACCGCGAGAAGATGCCCAGGTGAGTGGCCCGCTACCTCTTCTGGTGGCCGCCTCCCTCCTTCCTGGCCTCCCGGAGCTGCGCCCTTTCTCACTGGTTCTCTCTTCTGCCGTTTTCCGTAGGACTCTCTTCTCTGACCTGAGTCTCCTTTGGAACTCTGCAGGCTCTA
+
BBBBBBBBFFFFGGGFGGGGGFFCFAFEEEHHHGGGG?AEEHHHEGGGAEGFHHHHFGHGGGGGGGGGGGGHHHHFGGGHGGHHHGGGGGGGCGHFFB<GGHF/FCDGFHGCFACGC-CHHHHFD<0<G<AAGGGGGGHGFCDG0B/BFFGGGGEFB-9-?FGG?DDFFFFFFF9FFFFFFFFFFFBFFBFFFF9DF?FFDBFA./;/:FFFFFFFFFB/9BF/BFFBBBFFFFBBFBFFFFFFFF.9FB;
@M05620:37:000000000-D9766:1:1101:11296:5415 1:N:0:54
AGTGCCAGCTCTCAATCGCACAGGGGACCCAGGGCCTGGCCCCTCCATCCAGAAAACCTATGACCTCACCCGCTACCTGGAGCACCAACTCCGCAGCTTGGCTGGGACCTATGTGAGTATCCAGCGTAGGAATCTGGGAGTTGGGGAGGAGTGAGGAGTTGGGGAAAGACAGTCCTAACCGTGGAGGGTTCTGGTAAATGATGGGGTGAGGAGGGGCTCTTTGGCTCCCACCAGTCCCCCTGTCTGGTCTA
+
ABAABFFFCFFFGGGGGGGGGGHHGGGGGGHHGGGGGGHHHHGHGGHHHHHHGHHHHGHHHHHHHHHHHHHGGEGGHGHHGFHHHHHHGHHHEGCGFHGHGHHGGGHHGHHHHHGHHHHHHHHHHGGGGGHHHHHHHHHGGHHHGGGGGFEGHGHHHGHHHHGGGGHHGHHHHHHHHHHHGGGGEGGGCFGGGGCFGGGGGGGGGGFFFFFFFFFFFFFFFFFFFFFFFFFFFFFFFFFFFFFFFFFFFFF
@M05620:37:000000000-D9766:1:1101:20286:5424 1:N:0:54
ACTGCTGCTTTTGAATTAACTGACAGGCCCCGGCCCATGACCCCCCAGCGCCCACGGCTGAACCCCACCCCCATTCCGACATCTCCAACGCCGGCTTATGCCTGCTAACCACCCCACCAACCATCCCATTTCCTCACCACCTCCTCATAAGTCACCACGATACTAAACCAATGTCAAATCCTACATACCTTTCCGCTTTCTCACTCTTCTGACTCTCCTTGCACACTTTTCCTCCTTTCTCCTTATCTCTT
+
1>>>A3@BBF3BAABB31BF3BBBB1AAAE0AEEGGG00111B///AEBEEA>?FE/>>FG1@/?EE/??/>EF1B2B?/</BBB11B1?>CC/>/<???D<1101??001/>.>.C<..<..0/<.000000000.;0...:.//:000;:00;C0.9;..-;00;/9.9;/;CBF0009000//;/;/;/B/---:9B/9//9//////://////;/////;-;////9///-////9/9/////;/;
@M05620:37:000000000-D9766:1:1101:14768:5435 1:N:0:54
AGTGCCAGCTCTCAATCGCACAGGGGACCCAGGGCCTGGCCCCTCCATCCAGAAAACCTATGACCTCACCCGCTACCTGGAGCACCAACTCCGCAGCTTGGCTGGGACCTATGTGAGTATCCAGCGTAGGAATCTGGGAGTTGGGGAGGAGTGAGGAGTTGGGGAAAGACAGTCCTAACCGTGGAGGGTTCTGGTAAATGATGGGGTGAGGAGGGGCTCTTTGGCTCCCACCAGTCCCCCTGTCTGGTCTA
+
ABAABFFFBFFFGGGGGFFG2EFGFAGGGGFHGGGGGGHHGHGHGGHHHHHHHFHHHGHHHHHHHHHHHHHGGEE>GHHHHHGGHHHHGHHGEFGGGHHHGHHGGGHHGHHHHHHHHHHHHHHHHGCEGGHHHHHHHHHGGHHHGGGGGGGHHHHHHGHHHHGGGGHHHHHHHHHHHHHHGCCFGGGG;CFGFG;FGGGFGFGGGGFFFFFFFFFFFFFFFFFFFFFFFFFFFFFFFFFFFFFFFFFFFFF
@M05620:37:000000000-D9766:1:1101:12681:5445 1:N:0:54
GAGGCTGCTTTGGAAGAAACTGACACGCCATGGCAAAACTATCGTATCGCACGGGTGAACTCCAGTGACATTCAGAAATATCGTGAGCCATCTGCTGATTGAAACCAAAAAAAAAAAGGCGAGAACAGAAGGATAAATGAAGAAAAGAAGAAATAACACAAAAACATACATAGAGCCAGAAAAAGAAAAATAACGTTTACCGCCCCATCAACAAAACAGAGAACAGATTTGACGAGTACTAAGTGACAACG
+
AAABBBFBFFFFGFGGAGGFGFG4B4BA222BB23BGHB355D22B3F22AEAE0AABABGHBF3D3BFFFHHF5DGHHGEGBF13BFG3BBBGHH34BFG3@33??F//?>E<</<////////1000<10<<11111111<00/<..////00000<<......;0000;0000./..//;....//..000./9/.00.-9-9../////......999///////////..-..//9//////9/.-
@M05620:37:000000000-D9766:1:1101:21339:5448 1:N:0:54
AGTGCCAGCTCTCAATCGCACAGGGGACCCAGGGCCTGGCCCCTCCATCCAGAAAACCTATGACCTCACCCGCTACCTGGAGCACCAACTCCGCAGCTTGGCTGGGACCTATGTGAGTATCCAGCGTAGGAATCTGGGAGTTGGGGAGGAGTGAGGAGTTGGGGAAAGACAGTCCTAACCGTGGAGGGTTCTGGTAAATGATGGGGTGAGGAGGGGCTCTTTGGCTCCCACCAGTCCCCCTGTCTGGTCTA
+
AAAAAFFFAFFFGEGGGGGGGGHCF?EEAEHHAEEFFGHHCGG1EGHHHHHHFGFHHGFHHHFHHHHFHFFEF>EEH3BGFGHEHH1FEGHBAEFFEH33EHHFGFEGEHHEHDFB?GHFHFFFF?GGGGHBCHHDDGCFDGFHGCG?@EC>.0DCFGC<DF@CECH.GHFC;GHHGHFFGGGADE.BEFFFFB;CF9FFGFFFGGD@..AB?D>DBBFBFFFF/9BA9BFFEFFFFFFD=EFFFFFFF//
@M05620:37:000000000-D9766:1:1101:15647:5452 1:N:0:54
AGTGCCAGCTCTCAATCGCACAGGGGACCCAGGGCCTGGCCCCTCCATCCAGAAAACCTATGACCTCACCCGCTACCTGGAGCACCAACTCCGCAGCTTGGCTGGGACCTATGTGAGTATCCAGCGTAGGAATCTGGGAGTTGGGGAGGAGTGAGGAGTTGGGGAAAGACAGTCCTAACCGTGGAGGGTTCTGGTAAATGATGGGGTGAGGAGGGGCTCTTTGGCTCCCACCAGTCCCCCTGTCTGGTCTA
+
ABAABFFFCFFFGGGGGGGGGGHGGGGGFGHHGGGGGGHHFHGHGGHHHHHHFHHHHGHGHHGHHHHHHHHGGEGGHHHHHHHHHHHHGHHHGGGGGHGHGHHGGGHHGHHHHHHHHHHHHHGHHGCGGGHHHHHHHHHGGGHHGGGGGGGHHHHHHG/CGHGGGGGHHHHHHHHHHHHHGDEGGFGG:FFGGGFGGGFGGGGGGGDDFFFFFFFFFFFFFFFFFFFFFFFFFFFFFFFFFFFFFFFFFFF
@M05620:37:000000000-D9766:1:1101:18137:5460 1:N:0:54
ACCACACCTTCTACAATGAGCTGCGTGTGGCTCCCGAGGAGCACCCCGTGCTGCTGACCGAGGCCCCCCTGAACCCCAAGGCCAACCGCGAGAAGATGCCCAGGTGAGTGGCCCGCTACCTCTTCTGGTGGCCGCCTCCCTCCTTCCTGGCCTCCCGGCGCTGCGCCCTTTCTCACTGGTTCTCTCTTCTGCCGTTTTCCGTAGGACTCTCTTCTCTGACCTGAGTCTCCTTTGGAACTCTGCAGGTTCTA
+
ABABABBAFFFFGGGGGGFGGGHHGEGB4EHFGFGF?EEFDGDGHGGGFEEFFHHHHHHGGGFGGGGGGGGHFHHGGGGHGHHHHGGGGGBFGGHFGHHHHHHGHHHHGHGGHHGGGGGHHHHHHHHHHHGHHGGGGGHGHHGHHGGGGGGGGGGGGG-ADFFFFFFFFFFFFFBFFFFFFFFFFFFFFFFFFFDFFFFFFBADFFFFFFFFFFFFFFFFFFFBBFFBFFFFFFFFFFFFFFFFFFFFFFF
@M05620:37:000000000-D9766:1:1101:15730:5530 1:N:0:54
AGTGCCAGCTCTCAATCGCACAGGGGACCCAGGGCCTGGCCCCTCCATCCAGAAAACCTATGACCTCACCCGCTACCTGGAGCACCAACTCCGCAGCTTGGCTGGGACCTATGTGAGTATCCAGCGTAGGAATCTGGGAGTTGGGGAGGAGTGAGGAGTTGGGGAAAGACAGTCCTAACCGTGGAGGGTTCTGGTAAATGATGGGGTGAGGAGGGGCTCTTTGGCTCCCACCAGTCCCCCTGTCTGGTCTA
+
AB>AAFFFCFFFGGGGGGGCGFHFGGGGGGHHFGGGGGHHHHGHGGHHHHHHHHHHHGHHHHHHHHHHHHHGGEFGHHHHGGHHHHHHGHHHEFFGEGFHGHHGGGHHGHHHHHHHHHHHHHHHHGGGGGHHHHHHHHHGGHHHGGGGGGFGHHHHHGHHHHGGGGHHGHHHHHHHHHHHGGFGGGGGCGGGGGCFGGGGGGGGGGFFFFFFFFFFFFFFFFFFFFFFFFFFFFFFFFFFFFFFFFFFFFF
@M05620:37:000000000-D9766:1:1101:17738:5559 1:N:0:54
AGTGCCAGCTCTCAATCGCACAGGGGACCCAGGGCCTGGCCCCTCCATCCAGAAAACCTATGACCTCACCCGCTACCTGGAGCACCAACTCCGCAGCTTGGCTGGGACCTATGTGAGTATCCAGCGTAGGAATCTGGGAGTTGGGGAGGAGTGAGGAGTTGGGGAAAGACAGTCCTAACCGTGGAGGGTTCTGGTAAATGATGGGGTGAGGAGGGGCTCTTTGGCTCCCACCAGTCCCCCTGTCTGGTCTA
+
?AABBFFFBFFFFGGGGCGGGGFGCEGGGGHHGGGGCAFFFHGCGGEHGHFHHEGHHGHHHGHHHHGHHHHGGEEGHHHCHGHFGHHHGBGHGEEEGBGBEHHGGGHHFHHFGGFGHHHFHHHHFFEDGGHGGFHHGHHGA<<FGGFCFGDFFGHHHGHFHHGGGGHFHGFH:GHFGHGHGC9DGEGGEFF9BBFFBGGFGFBFGGFCFFFFFFFFFFAB/9FFFFFEFFFFFFFF/FEFFFFFFFFFBBB
@M05620:37:000000000-D9766:1:1101:10330:5566 1:N:0:54
GAGGCTGCTTTGGAAGAAACTCATAGATTACTGCAACAGTTCCCCCTGGACCTGGAAAAGTTTCTTGCCTGGCTTACAGAAGCTGAAACAACTGCCAATGTATCATCCCAGACCGGCAAATCTCCTAGAAGACTCCCATAGAATACACCAACTGATGAAACAATGGCAAGTAATTCAGGCATTTAAGCTATCGAACTCTTGTGGATCAACTTGCACCATTCTCAGCAATAATACTTGGAACTGACACGCCA
+
CCCCCDFCFFFFGGGGGGGGGGHHHHHHHHHHHHGHHHHHHHHHHGGGHHHHHHHGHFHHGHHHHHHHHHHHHHHGHHHHHHHHHGGHHHGHHFHHCGHHHHH4@H4D1B31?1/////04B44B33FBG3F3?F2/2?2BD3BB22B2F//2@@2>2FG22?1?10F1?1?=111?@FHH11>1<G111>0>.<.CDDFHH<<D0G.0<CGGBC0/<C<C00<<GG/<00:0<B0<0<CB<BBFGG.-.<
@M05620:37:000000000-D9766:1:1101:6840:5618 1:N:0:54
AGTGCCAGCTCTCAATCGCACAGGGGACCCAGGGCCTGGCCCCTCCATCCAGAAAACCTATGACCTCACCCGCTACCTGGAGCACCAACTCCGCAGCTTGGCTGGGACCTATGTGAGTATCCAGCGTAGGAATCTGGGAGTTGGGGAGGAGTGAGGAGTTGGGGAAAGACAGTCCTAACCGTGGAGGGTTCTGGTAAATGATGGGGTGAGGAGGGGCTCTTTGGCTCCCACCAGTCCCCCTGTCTGGTCTA
+
BCBBBFFFCFFFGGGGGGGGGGHHGGGGGGHHGGGGGGHHHHGHGGHHHHGHHHFHHGHGHHHHHHHHHHHGGGGGHHHHHHHHHHHHGGHHGGGGGHHHGHHGGGHHGFHHHHHHHHHHGHHHHGGGGGHHHHHHHHCGGHHHGGFGGGGHHHHHFGHHHHGGGFHHHHHHHHHHHHEHGGGGGGGGCFFGGGCFGGGGGGGGGGFFFFFFFFFFFFFFFFFFFFFFFFFFFFFFFFFFFFFFFFFFFFB
@M05620:37:000000000-D9766:1:1101:21763:5620 1:N:0:54
AGTGCCAGCTCTCAATCGCACAGGGGACCCAGGGCCTGGCCCCTCCATCCAGAAAACCTATGACCTCACCCGCTACCTGGAGCACCAACTCCGCAGCTTGGCTGGGACCTATGTGAGTATCCAGCGTAGGAATCTGGGAGTTGGGGAGGAGTGAGGAGTTGGGGAAAGACAGTCCTAACCGTGGAGGGTTCTGGTAAATGATGGGGTGAGGAGGGGCTCTTTGGCTCCCACCAGTCCCCCTGTCTGGTCTA
+
BAAACFFFDFFFGGGGGGGGGGHGGGGGGGHHGGGGFGHGHHGHGGHHHHHHHHHHHGHHHHHHHHHHHHHGGGGGHHHHHHHHHHHHGHHHGGGGGHHHGHHGGGHHFHHHHHHHHHHHHHHHHGGGGGHHHHHHHHHGFHHHGGGGGGGHHHHHHGHHGHGGGGHHHHHHHHHHHHHHGGFGGGGGCFGGGGGGGHHGGGGGGGFFFFFFFFFFFFFFFFFFFFFFFFFFFFFFFFFFFFFFFFFFFFF
@M05620:37:000000000-D9766:1:1101:19871:5624 1:N:0:54
AGTGCCAGCTCTCAATCGCACAGGGGACCCAGGGCCTGGCCCCTCCATCCAGAAAACCTATGACCTCACCCGCTACCTGGAGCACCAACTCCGCAGCTTGGCTGGGACCTATGTGAGTATCCAGCGTAGGAATCTGGGAGTTGGGGAGGAGTGAGGAGTTGGGGAAAGACAGTCCTAACCGTGGAGGGTTCTGGTAAATGATGGGGTGAGGAGGGGCTCTTTGGCTCCCACCAGTCCCCCTGTCTGGTCTA
+
BBBBCFFFCFFFGGGGGGGGGGHHGGGGGGHHGGGGGGHHHHGHGGHHHHHHHHHHHGHHHHGHHHHHHHHEEEGGHHHHHHHHHHHGGHHHGGGGGFHGGFHGGGHHGHHHHHHHHGHHGHGHHGDDGGHHHHHHHGHGGHHHGGGGGGGHHHHHHGHGHHGGGGHHHHFHHHGHFHHHGACDDGGGEGGFFG9FGFBFBFGGGG?AEFFFFFF=;@EFFFFFFFFFFFFFEFFFFFFFFFBBBFBFFFF
@M05620:37:000000000-D9766:1:1101:17302:5632 1:N:0:54
CCTGCTGCTTATTAATCGCACACGTCTGACCTCCCGTCACAGTCAGAAATCTCGTATGCCGTCTACTGCTTGAAACAAACAAAGACAACAAACTACCATATCCTCCAGGATGCTCACCTTTCTGCCCGGATACTCGCCTCCTACCCGGGATTCACCACACTGCTGCACCCATATCCAGTCCGTGCGGCCTTTCCTCTGTAGCACTCCTGTGTCTCCCCTTGACCCATTCTCCGCCTTGTTCCTTGTCCCTT
+
1>>>A1BBBF3B3BBBGFFFGG0ABBCFGHHHGGGGG00ABBBBGHFFFAFDF0BBBBDFEAE0/B21BDGG01D1FHF/>/B000BB///0/1110B21222210>10/B1011110E1112>11////?/111//>///011@0/////0?11<1>..0<>D110<<..//0=BFB<<0....---;./00;0090;090900;/0/0009000;.;;/00099////99---9-//9/B99/;9////
@M05620:37:000000000-D9766:1:1101:14479:5665 1:N:0:54
GAGGCTGCTTTGGAAGAAACTCATAGATTACTGCAACAGTTCCCCCTGGACCTGGAAAAGTTTCTTGCCTGGCTTACAGAAGCTGAAACAACTGCCAATGATGCTACCCGTAAGGAAAGGCTCCTAGAAGACTCCAAGGGAGTAAAAGAGCTGATGAAACAAAAGCAAGAAAGTCAGGCATTTCCGCTTTAGAACTCTTGTGGAACCAATTGAACAAATCTCAGCATTTGTACTTTTAACTGACAAACCAG
+
AABC>AFBFDFDGBBFFGFGGGHHHGHHGHFGGH4GFHBFGDFGGGEEEHBGFGEFB32FBEGFHHGBBGDGHHHBABFGHHBFF33FBBEGHFHFBGHHGHBFBFGHHEE>EG3BF3FGA3BF3B4BG?F33BCGF3??CB/BBFD3??2B@DD2FBGHH<00@0??F0?GC??<G00F11<<1>...F<00=D===DGGFC00<<::;0:GF0CF.:000::/;0C000=;;C0;;:000;/:C/.;.C
@M05620:37:000000000-D9766:1:1101:9560:5683 1:N:0:54
AGTGCCAGCTCTCAATCGCACAGGGGACCCAGGGCCTGGCCCCTCCATCCAGAAAACCTATGACCTCACCCGCTACCTGGAGCACCAACTCCGCAGCTTGGCTGGGACCTATGTGAGTATCCAGCGTAGGAATCTGGGAGTTGGGGAGGAGTGAGGAGTTGGGGAAAGACAGTCCTAACCGTGGAGGGTTCTGGTAAATGATGGGGTGAGGAGGGGCTCTTTGGCGCCCACCAGTCCCCCTGTCTGGTCTA
+
>AAAAFFFBFFFGGGGGFGCEEFFFEDFGGFHFGGGGGGGHHGEGGGHHHGHFHGHFGHHHHHHHHHHHHFGG>@FHHHHFFHFGGGEFFGHGFGGGH33EF3/E?0GGHH3FBG3F3FDFGFGHGGGGDH2@GHFDGGGGHHHGGG@A<<<<0DFFGGHFGF?C..CHHFHCG0GFHB:B::?.9AD;CFGFG;CBB9;;0;FG?D-AAA/.A;BB;AFFF/FB-AB-A.9A;FFFFE;;AF//;/9:9/
@M05620:37:000000000-D9766:1:1101:24130:5742 1:N:0:54
GAGGCTGCTTTGGAAGAAACTCATAGATTACTGCAACAGTTCCCCCTGGACCTGGAAAAGTTTCTTGCCTGGCTTACAGAAGCTGAAACAACTGCCAATGATGCTACCCGTCCGGAAAGGATCATCGACGACTCCCCGGGCGTACAAGCGCTGATGACACCATGGCAAGTAAGTCAGGCATTTACGCTTTCGCACTCTTGTGGATCCAATTGACCCATTCTCCGCCTTTGTACTTGTAACTGACAAGCCAG
+
BCCCCCFCFFFFGGGGGGGGGGHHHHHHHHHHHHHHHHHFFHHHHGGGEHHHHHHHHFFGFHHHGHHHHHHHFHHFHHHFGHHHH3GGHBGHHHHHHFHHG4BB3BGHH1?1?EEGECHA?F?0BF?B//>BB?GHG////>/<AE1<<.>F-.<0=<<CC<0</.<0;;GFHCCGHHHGHHH0;.::.;0CA.:AGFFGBFDFGGGGGFFBGB9/:9BF/B:ADD.;B/F/FFFFFBFFFFFFF;9A.FF
@M05620:37:000000000-D9766:1:1101:24156:5751 1:N:0:54
GAGGCTGCTTTGGACGAAACTCATAGATTACTGCAACAGTTCCCCCTGGACCTGGAAAAGTTTCTTGCCTGGTTTACAGAAGCTGAAACAACTGCCAATGATGCAACCCATAAGCCAAGGAACCTAGAAGACACAAAGGAAGTAAAAAAGATAATGCAACAAAGGCAAGTAAGTCAGGCATTTACGCTTTAGCACTCTTATGGAACAAATTGAACAAATCTCAGCATCTGTACTTGTAACTAACAAACAAG
+
>3A3>>B>BBB@FB4A2AAAFBFGHFDDD5BDDA33BFBDGB5BBFAB22BBFGEBA32BADFDFADBBABA3BB3DDBDB3BBB3@B@B?BBFFB3FB@@F4B3FEFE1?BF@33B?/?F3B?BB3B33BB3BBFG0F0?B12?B21</?@112@1>@??F000??F/1<<=<>><00.><11=.<...0=GD<<G000==;:0://:C0;0<:<:.<<0:;0=;0009;F9009;;CF000/9;.C;CF
@M05620:37:000000000-D9766:1:1101:17092:5778 1:N:0:54
AGTGCCAGCTCTCAATCGCACAGGGGACCCAGGGCCTGGCCCCTCCATCCAGAAAACCTATGACCTCACCCGCTACCTGGAGCACCAACTCCGCAGCTTGGCTGGGACCTATGTGAGTATCCAGCGTAGGAATCTGGGAGTTGGGGAGGAGTGAGGAGTTGGGGAAAGACAGTCCTAACCGTGGAGGGTTCTGGTAAATGATGGGGTGAGGAGGGGCTCTTTGGCTCCCACCAGTCCCCCTGTCTGGTCTA
+
AAAAAFBCAFFFGFGGFGGCGCHAFGFGDGHHFEGGGGHGFHGHGGHFHGHHHHHHHGHFGHGHHGHHHHHGG/EGHHGHFGHHHHHHGGGGAEEEEGGFFHGGGGGFFHHHHHFHFHHHHHHHG@EDGGHGHHHGGGGFCGHFGGGGGFEFCDGGHGH/GECGGDHFHHHGHGHHHGHHGGFGGGGGGGGGFG;CFFGGGGGGGGF?EFFFFF?BBBFFFFFF/BFFFFFFFFFFFFFFBFFFFFFFFFB
@M05620:37:000000000-D9766:1:1101:15509:5781 1:N:0:54
AGTGCCAGCTCTCAATCGCACAGGGGACCCAGGGCCTGGCCCCTCCATCCAGAAAACCTATGACCTCACCCGCTACCTGGAGCACCAACTCCGCAGCTTGGCTGGGACCTATGTGAGTATCCAGCGTAGGAATCTGGGAGTTGGGGAGGAGTGAGGAGTTGGGGAAAGACAGTCCTAACCGTGGAGGGTTCTGGTAAATGATGGGGTGAGGAGGGGCTCTTTGGCTCCCACCAGTCCCCCTGTCTGGTCTA
+
AAAAAF1CAFFFG1FGGGGGGGHHGGGGGGHHGGGGGFHGHHGHGGHHHHHHHHHHHGHHHHHHHHHHHHHGGGGGHHHHHHHHHHHGGHHHGGGGGHHHGHHGGGHHGHGHHHHHHHHHHHHHHGGGGGHHHGHHHHGGGHHHGGGGGGGGHHHHHGHHHHGGGGHHHHHHHHHHHHHHGGGGGEEGCFGGGGCFGGGGGGGGGGF@FFFFFF@@@?FFFFFFFFFFFFFFFFFFFFFF@FFFFFFFFFF
@M05620:37:000000000-D9766:1:1101:24017:5787 1:N:0:54
AGTGCCAGCTCTCAATCGCACAGGGGACCCAGGGCCTGGCCCCTCCATCCAGAAAACCTATGACCTCACCCGCTACCTGGAGCACCAACTCCGCAGCTTGGCTGGGACCTATGTGAGTATCCAGCGTAGGAATCTGGGAGTTGGGGAGGAGTGAGGAGTTGGGGAAAGACAGTCCTAACCGTGGAGGGTTCTGGTAAATGATGGGGTGAGGAGGGGCTCTTTGGCTCCCACCAGTCCCCCTGTCTGGTCTA
+
A3AAAFFFBFFFGGGGGGGGGGHHGGGGGGHHFGGGGGHHHHGHGGHHHHHHHHHHHGHHHHHHHHHHHHHGGGGGHHHHHHHHHHHFGHHGGGGGGHHHGHHGGGGHGHHHHHHHHHHHHHHHHGEEGGGHHHHHHHCFGHHHGGEGGEEHHDHHBDGHHHGGEGHHFHFHHHHHHHHHGEFGAEGGCFGGGGFGGGGGGGGGGGFFFFFFFFFFFFFFFFFFFFFFFFFFFFFFFFFFFFFFFFFFFFF
@M05620:37:000000000-D9766:1:1101:7279:5814 1:N:0:54
AGTGCCAGCTCTCCATCGCACAGGGGACCCAGGGCCTGGCCCCTCCATCCAGAAAACCTATGACCTCACCCGCTACCTGGAGCACCCACTCCGCAGCTTGGCTGGGACCTATGTGAGTATCCAGCGTAGGAATCTGGGCGTTGGGGCGGCGTGCGGCGTTGGGGAAAGACAGTCCTAACCGTGGCGGGTTCTGGTAAATGATGGGGTGAGGAGGGGCTCTTTGGCTCCCACCAGTCCCCCTGTCTGGTCTA
+
>>11>BDCAFFFGGGGAEE1E0GAF0BAAAFG0AB/ABFHFHGHGGFHHCGGFFHBBEHHDFGHHDFGHHH>E/>EGHFG0>BGGHA/?FGB?E/E>E10?BC</<BGEGBGHFH2BGFHHG2FFCA/>C11?GFGHH//ACGACC.@C-9AA.;A-9-9>F@@--;A/;/BFFFFEFFF@FF@-;-@@FFFFFFFFFFF/FFFFBA@-FFBBF@;@?FFFFFFFFFFFBFB?FFFFFFF@FFFFFBFFFF
@M05620:37:000000000-D9766:1:1101:16116:5856 1:N:0:54
ACCACACCTTCTACAATGAGCTGCGTGTGGCTCCCGAGGAGCACCCCGTGCTGCTGACCGAGGCCCCCCTGAACCCCAAGGCCAACCGCGAGAAGATGCCCAGGTGCCTGGCACCCCACCTCTTCTCGTCGCCGCCCCCCTCCTTCCTCCCCTCCCGGCGCCCCGCCCCATCTCTCCGGTCCTCTCCTGTGCCGCTTTCCGCTCGCTTCTCTTCCTTGACCCGCGTCTCCAATGGAACACTGCAGGTTCCA
+
CCCCCCCCFFFFGGGGGGFGGGHHGGGBCEHGHGGEEGAFGHFHHGGEEFGGHHGHHHHEECGGGGGGGGGHFHHGGGGHGHHHHGGFDG>CDGHGGHF2=GH??G101?/00?/.-..>G01>1>0.<.--<-;--;---;:9FFGF9/;9B99C.-@DF-----;--.//0000/.-;--;BFF/00:;00---;.90...--:.:;FFFF000;;B00/-;-@-;/0000900:;//9:09B.90000
@M05620:37:000000000-D9766:1:1101:20100:5894 1:N:0:54
AGTGCCAGCTCTCAATCGCACAGGGGACCCAGGGCCTGGCCCCTCCATCCAGAAAACCTATGACCTCACCCGCTACCTGGAGCACCAACTCCGCAGCTTGGCTGGGACCTATGTGAGTATCCAGCGTAGGAATCTGGGAGTTGGGGAGGAGTGAGGAGTTGGGGAAAGACAGTCCTAACCGTGGAGGGTTCTGGTAAATGATGGGGTGAGGAGGGGCTCTTTGGCTCCCACCAGTCCCCCTGTCTGGTCTA
+
AA>AAFFFBFFFGGGGGGGGGFHGGGGGGGHHGGGGGGHHHHGGGGHHHGHHHHHHHGHHHHHHHHHHHHHGGEFGHHHHGHHHHHHHGHHHGGGGGHHHGGHGGGHHGHHHHHHHHHHHHHHHHGGGGGFHHHHHHHHGGHHHGGGGGFEGHHHHHGHHHHGGGGHHHHHHHHHHHHHHGGGGGGGGEGGGGGFGGGGGGGGGGGFFFFFFFFFFFFFFFFFFFFFFFFFFFFFFFFFFFFFFFFFFFFF
@M05620:37:000000000-D9766:1:1101:25430:5895 1:N:0:54
AGTGCCAGCTCTCAATCGCACAGGGGACCCAGGGCCTGGCCCCTCCATCCAGAAAACCTATGACCTCACCCGCTACCTGGAGCACCAACTCCGCAGCTTGGCTGGGACCTATGAGAATATAGAGCGTAAATCTCTGGGAGGGGGAGGAGAGAGAAGAGTTGGGAAAAGACAGTCATCACCGGAGAGGGCTCTGATAAAAGATGGGGTGGAGGGGGGCTCTGTCGCCCACCACACCCCCTCTCTCTGCTATC
+
>AAABFFFCFFFG4FGGFFGFGHHFAEGGGGHGGGGGGHHHHGHGGGHGHHGFF3GGGHHHBGHHHBGHHHGGGGEHHGFHHG?FGCGFGHHGFEFGHHHGFHCAFGHGHHHH3G33D33D33B3//<//22D22F1?0///>D-A-.<.<.<./;/.;0;C-.;.;/C/9/000000;/;9-A-=?D.A9FF//;/9/:./BFEF.;-.;.;B--@9.;///.;.;.E......;CF-.;/;/9///9B/
@M05620:37:000000000-D9766:1:1101:23039:5923 1:N:0:54
AGTGCCAGCTCTCAATCGCACAGGGGACCCAGGGCCTGGCCCCTCCATCCAGAAAACCTATGACCTCACCCGCTACCTGGAGCACCAACTCCGCAGCTTGGCTGGGACCTATGTGAGTATCCAGCGTAGGAATCTGGGAGTTGGGGAGGAGTGAGGAGTTGGGGAAAGACAGTCCTAACCGTGGAGGGTTCTGGTAAATGATGGGGTGAGGAGGGGCTCTTTGGCTCCCACCAGTCCCCCTGTCTGGTCTA
+
>11>A@DFAF@DEGGF1AFEAEEEAEEFG0AGG0B///AAAAEFEFHH1FGFHFFGHGGHHGHHHHGHHHFGGE@EFHHFHHHGHHAHGBHHGGGGGFHHGEHGCEHH/BFDDGGHGHHHHHHHHGEGGGGHHHHHGHHGGHHHCGFGGGCGHHHHGGHHHHCGGGHHHHHHHHHHHHHHGGFGFGGGEFFGGGGGGGGGGGGGGGF@FFFFFF@@@@FFFFFFFFFFFFFFFFFFFFFF@FFFFFFFFFF
@M05620:37:000000000-D9766:1:1101:5704:5938 1:N:0:54
ACCACACCTTCTACAATGAGGAAACGATTGAACCCCAGTCTCATCCAGCCATTTCGACTGCTGCCTGCCGCGCTACCAGAAGCTAAAACAACTGCCCATGGTCACTAACCCTAACGACAGGCTCCCAACCAACTCCCCGGGGGCCAAACAGCCGAATCCACCCTTGAAAGCAAGGAAGGCCTCTCCGCCTTTGCACCCTTTAGCCCTCAATTCGCACCTTATCCACATTTGAACCTTTGAACTTCCCATAG
+
>>>>>>>AFFFFGGGGGC5A4444A224AA4532B2BBAF5GD55B3F3B2555A21B1B353ABBABA00>EE/@GH3133333B33@11?B3BB/?BFGE44B4B3BB/0?00?/<<>/?0B?/00/?///@@1//<//----../:./..---.:90/9;.//0:;;/://;./...9:.;9B.9;.9/;//;/AA////9/;9..:///...-;/;//9;/;9;/;;//:AB/B///9///:.////
@M05620:37:000000000-D9766:1:1101:12841:5946 1:N:0:54
AGTGCCAGCTCTCAATCGCACAGGGGACCCAGGGCCTGGCCCCTCCATCCAGAAAACCTATGACCTCACCCGCTACCTGGAGCACCAACTCCGCCGCCTGGCTGCGACCTATGTCAGTATCCAGCGCAGGAATCTGGGAGTTGGGGAGGAGTGAGGAGTTGGGGAAAGACAGTCCTAACCGTGGAGGGCTCTGGTAAATGATGGGGTGAAGAGGGGCTCTTTGGCTCCCACCAGTCCCCCTGTCTGGCCTA
+
AAAAAFFFAFFFGGGFGGFAE0FFGFAEEF00FAEGAFGGCHGHGGHDHHHHHHHHHGFHHGGHHHHHHHHEGEEGHHHHHHHHHHHHGHHGE//>E/EGH0<F//>BCF1FFH2@FGHHH22@GC/</>>GCHHHFHHGFHHB-<C--<C:;FFGHG/GB/@CGG.CFGGGG0CFBF/F?;EGGGFG-:99FFFFFFFFFBFFFBF@F/;:9EF---:FFF//9BFF?B--9-:BFFFB@FF9;///;BF
@M05620:37:000000000-D9766:1:1101:14130:5979 1:N:0:54
GAGGCTGCTTTGGAATAAACTCATAGATTACTGCAACAGTTCCCCCTGGACCTGGAAAAGTTTCTTGCCTGGCTTACAGAAGCTGAAACAACTGCCAATGATCCCCCCAGTAAGAAACGGCTCCAACAAGACAACCCAGGAGAACAAGCGATGATAAAACACCAGCAAGCAAGTCAGCTATTTCCGCATTAGCACTCTTGTGGCACCAATAGAACCATTCACAGCATTCTTACTATTTACTAACAAACCAG
+
AABAABFAFFFFGGGAEGGGGGHHHHBGGHGHFHFFHGHGHFGHHGGFHFGHHHHFFGHHBGHHHHFHHHGHGHHHHHHGHHHHHGGHHHGHHHHFFHFCGG44?11>E1B3B4B333?///??3B?F/BCG22?/</?/?//@F<22<////<11?1?<F0A.0><F0.>0011>=00====<G..-<D00/0=<CGB0;::.:C;;;90;;FB..0;00009.90;000;0900;0;0000/9:.:AEA
@M05620:37:000000000-D9766:1:1101:16463:5988 1:N:0:54
AGTGCCAGCTCTCAATCGCACAGGGGACCCAGGGCCTGGCCCCTCCATCCAGAAAACCTATGACCTCACCCGCTACCTGGAGCACCAACTCCGCAGCTTGGCTGGGACCTATGTGAGTATCCAGCGTAGGAATCTGGGAGGTGGGGAGGAGTGAGGAGTTGGGGAAAGACAGTCCTAACCGTGGAGGGTTCTGGTAAATGATGGGGTGAGGAGGGGCTCTTTGGCTCCCACCAGTCCCCCTGTCTGGTCTA
+
AAAAAFFFAFFFGGGGGGGGGGHHGFGAEEFHFAEG2FHHFHGFGGHFGHHHEHHHHGBGGHFHHHHHHFFGGFGGHHHHGHHHHHHHGGFHGGGCGH33/BG/EGHHACF3G33B33F??FDFH?/CCGFG2GFDFB<//<<F?-.><C<<<=GH0<<<DBCCEFHH/GHFHHHG009A?9C?EEG-EG.FFG09C0009FFB?99-.9.99.>9BDEF/F/;BFF?.FFFFF9/B/EFBFBF9BBB/;/
@M05620:37:000000000-D9766:1:1101:16798:6000 1:N:0:54
AGTGCCAGCTCTCAATCGCACAGGGGACCCAGGGCCTGGCCCCTCCATCCAGAAAACCTATGACCTCACCCGCTACCTGGAGCACCAACTCCGCAGCTTGGCTGGGACCTATGTGAGTATCCAGCGTAGGAATCTGGGAGTTGGGGAGGAGTGAGGAGTTGGGGAAAGACAGTCCTAACCGTGGAGGGTTCTGGTAAATGATGGGGTGAGGAGGGGCTCTTTGGCTCCCACCAGTCCCCCTGTCTGGTCTA
+
3>>AAFDFBFFDEFGGGGGEAAFFFGGGAECHGEGGEDHFEHGGGGFHBFHED33GHA3FHHFHGHFHHHHGGG?>GGGFHHHEC1FHGFGHGGGEE?GHGHFFC?GHGFFHHHDGFF2G222F0@/AG?DHHHDHF00<?FHHC?.DGGEG.GDCC<<<GHCGFGHFCCGHCCHHHFH.9;CBGGG@.CFGGG;CFGGFFBFFGFFBAFFFDFBBB-AFF9/BB/FAFFFBEFBB9BEF?AFFFFBBFFB
@M05620:37:000000000-D9766:1:1101:25336:6021 1:N:0:54
AGTGCCAGCTCTCAATCGCACAGGGGACCCAGGGCCTGGCCCCTCCATCCAGAAAACCTATGACCTCACCCGCTACCTGGAGCACCCACTCCGCAGCTTGGCTGGGACCTATGTGAGTATCCAGCGTAGGAATCTGGGAGTTGGGGAGGAGTGAGGAGTTGGGGAAAGACAGTCCTAACCGTGGAGGGTTCTGGTAAATGATGGGGTGAGGAGGGGCTCTTTGGCTCCCACCAGTCCCCCTGTCTGGTCTA
+
>A3>>FFFBFFFG4FFBFF2E?GCGABEAEGGAEEBFFHHCGGHGGHHGFGHGHFAFFHHHHFHHFGHHHHEG>EEHHGGBFGHHH??EGHC>E?E>GBFEHHGGGFHFHFHHHHFHHHHHHFHHGFFGGHGHHHHHH0FGHFGGG.AD<CGH0DG<EGHFFGGF:CGBGGHHHHHGHHGGGGG?EGGEFFGGGFFFGGGFGGGGFFBFFFEDFBBBBFFFFFFFFFFFFFFFFFFFFFFBFFFFFFFFFF
@M05620:37:000000000-D9766:1:1101:11813:6034 1:N:0:54
GAGGCTGCTTTGGAAGAAACTCATAGATTACTGCAACAGTTCCCCCTGGACCTGGGAAAGATTCTTGCCTGGCTTACAGAAGCTGAAACAACTGCCAATGATTCTACCCGTAAGAAAAGGCTCCTAAAAGACTCAAAAGAAGTAAAAGAGCTAATAAAACAAAGGCAAGAAAGTCAGGCATTTCCGCTTTAGCACTCTTGTGGATCCAATTGAACAATTCTAAGCATTTTTACTTTTAACTGACAAGCCAG
+
AAABBBFBFFFFGGGGGGGGGFH5FH56AFGFHHHHGGGGBDGFFE2FC2FGFG22BB1F3BDD55ABBA311BB3F5A5BFGH@B@GE3BG@GGC3GGHHH444@@GH1?>EF4BB2BA/3BF3B4BBB?GFF3FF3B/BFBFGHGBCBFH2B22@@GHHG0@@FHCF0?FF1?FFFHF1>1FGDG..>=F<=D<GDHDGGC0<<<<CGGHCGHFF0;<;:C0/;<C;0;=C;00;09;00;;CF.9;CF
@M05620:37:000000000-D9766:1:1101:23597:6046 1:N:0:54
AGTGCCAGCTCTCAATCGCACAGGGGACCCAGGGCCTGGCCCCTCCATCCAGAAAACCTATGACCTCACCCGCTACCTGGAGCACCAACTCCGCAGCTTGGCTGGGACCTATGTGAGTATCCAGCGTAGGAATCTGGGAGTTGGGGAGGAGTGAGGAGTTGGGGAAAGACAGTCCTAACCGTGGAGGGTTCTGGTAAATGATGGGGTGAGGAGGGGCTCTTTGGCTCCCACCAGTCCCCCTGTCTGGTCTA
+
ABABAFFFCFFFGGGGGGGGGGHGGG?EGGHHGGGGGGHHHHGHGGHHHHHHFFHHHGHHHHHHHHHHHHHGGGGGHHHHHHHHHHHHGHHHGGGGGHHHGHHGGGHHGHHHHHHHHHHGHHHHHGGGGGHHHHHHHHFGGHHHGGCFGGEHHHHHGGHHHHGGGGHHHHHHHGHHHHHHGGGGGGGGCFGGGGFFGGGGGGGGGGFFFFFFFFFFFFFFFFFFFFFFFFFFFFFFFFFFFFFFFFFFFFB
@M05620:37:000000000-D9766:1:1101:15277:6054 1:N:0:54
AGTGCCAGCTCTCAATCGCACAGGGGACCCAGGGCCTGGCCCCTCCATCCAGAAAACCTATGACCTCACCCGCTACCTGGAGCACCAACTCCGCAGCTTGGCTGGGACCTATGTGAGTATCCAGCGTAGGAATCTGGGAGTTGGGGAGGAGTGAGGAGTTGGGGAAAGACAGTCCTAACCGTGGAGGGTTCTGGTAAATGATGGGGTGAGGAGGGGCTCTTTGGCTCCCACCAGTCCCCCTGTCTGGTCTA
+
BBBBCFFFCFFFGGGGGGGGGGHHGGGGGGHHGGGGGGHHHHGHGGHHHHCGABFHHGHHHHHHHHHHHHHGGEGGHHHHGHGHHHHHGHHHGFGGGHHHGGHGGGHHGHHHHHHHHGHHHHHHHGEGGGHHHHHHHHHGGHHHGGGGGGGHHHHHHGGHHHGGGGHHHHHHHHHGHHHHGEEGGGGGCFFGGGFFGGGGGGGGGGFFFFFFFFFFFFFFFFFFFFFFFFFFFFFFFFFFFFFFFFFFFFF
@M05620:37:000000000-D9766:1:1101:23583:6057 1:N:0:54
AGTGCCAGCTCTCAATCGCACAGGGGACCCAGGGCCTGGCCCCTCCATCCAGAAAACCTATGACCTCACCCGCTACCTGGAGCACCAACTCCGCAGCTTGGCTGGGACCTATGTGAGTATCCAGCGTAGGAATCTGGGAGTTGGGGAGGAGTGAGGAGTTGGGGAAAGACAGTCCTAACCGTGGAGGGTTCTGGTAAATGATGGGGTGAGGAGGGGCTCTTTGGCTCCCACCAGTCCCCCTGTCTGGGCTA
+
AAAABFFFBFFFGGGGGGGGGGGGGGGGGGHHGGGGGGHHGHGDGGHHHHHHHHHHFEBEHHGHHHHHHF1EG/EGHHFGGHCGHHHEFHHHEEG?>3?3<33?/EGEE2FFHGFDFBFGFGDFBC?B<?DG2GHHBGF/??1<C?EF-C.><GDGFA</DCADA:GFBGCGHHF0GGGHADE-.EDG.9ABFFBCGGEB0C9CA.99AA?BDFDFBF?FBBFFBBF.9.FFFF999F.A@E9/B9/.;.;
@M05620:37:000000000-D9766:1:1101:25617:6080 1:N:0:54
AGTGCCAGCTCTCAATCGCACAGGGGACCCAGGGCCTGGCCCCTCCATCCAGAAAACCTATGACCTCACCCGCTACCTGGAGCACCAACTCCGCAGCTTGGCTGGGACCTATGTGAGTATCCAGCGTAGGAATCTGGGAGTTGGGGAGGAGTGAGGAGTTGGGGAAAGAAAGTCCTAACCGTGGAGGGTTCTGGTAAATGATGGGGTGAGGAGGGGCTCTTTGGCTCCCACAAGTCCCCCTGTCTGGTCTA
+
111>A11FAFBDAFGDE1AF1E0FAEGGEEGHGGA/BAFACGGHGGFHFHHABB1FHE0BGHFHFHGHHHHGGGCEHHHEGHGECFHHG0BGFGGG/0FGEHHG?EHHGEHDHHHHHHHBDDHHBCCC@/FGHH1F1CG/?FFH@?<AC<CF.<<.<EGFDC@CGGFH/.;CH0;GGHHHGFGGGGGG9FFGGGFGGGGGF0CGGGF@E9-;BF@@=;EFFFBFFBFEFFF-EAFFFFF->AFFFFFFFB9
@M05620:37:000000000-D9766:1:1101:6250:6081 1:N:0:54
AGTGCCAGCTCTCCATCGCACAGGGGACCCAGGGCCTGGCCCCTCCATCCAGAAAACCTATGACCTCACCCGCTACCTGGAGCACCCACTCCGCAGCTTGGCTGGGACCTATGTGAGTATCCAGCGTAGGAATCTGGGAGTTGGGGAGGAGTGAGGAGTTGGGGAAAGACAGTCCTAACCGTGGAGGGTTCTGGTAAATGATGGGGTGAGGAGGGGCTCTTTGGCTCCCACCAGTCCCCCTGTCTGGTCTA
+
>A>>>DFFBFFFGGGGFEE2E2GDG2AEEAFG2AEABFHHHHGHGGHHHFFHGFF2BEHFFDAGH5BGHHHEG/>EHHFG2BFGHH11?FGB>E/E>FBBFFHGGGHHGHHHHHHHHHHHHHHHHGDECEHEGHHHHH0FEHHHGG.AD.CGH0DG<EHHHHGGCAGF:GCGHHHHHHGGGGGGAEGGEGGGGGFGGGGGGGGGGFFFFFF/DFFFFFFFFFFFFFFFFFFFFFFFFFFFFFFFFFFFFFF
@M05620:37:000000000-D9766:1:1101:25056:6190 1:N:0:54
AGTGCCAGCTCTCAATCGCACAGGGGACCCAGGGCCTGGCCCCTCCATCCAGAAAACCTATGACCTCACCCGCTACCTGGAGCACCAACTCCGCAGCTTGGCTGGGACCTATGTGAGTATCCAGCGTAGGAATCTGGGAGTTGGGGAGGAGTGAGGAGTTGGGGAAAGACAGTCCTAACCGTGGAGGGTTCTGGTAAATGATGGGGTGAGGAGGGGCTCTTTGGCTCCCACCAGTCCCCCTGTCTGGTCTA
+
AA>>AFFFBFFFGGGGGGGAECHCGEEEFEGFAFEEGGHHHHGHGGHHHGHHHHHGHGHHHFHHHGHHHHHGG>EEHHHHBFHHHH1?EFHG?FCGGHGHGGHGGGHHGHHHHHHHHHHHHHHHHGFGGGHHHHHHHHCFGHHHGGGGGGEHHGHHHGHHHGGGGGHGHHHHHHHHHHHHGGGGGGGGEGFGGGGGGGGGGGGGGGFFFFFFFFFFFFFFFFFFFFFFFFFFFFFFFFFFFFFFFFFFFFB
@M05620:37:000000000-D9766:1:1101:15853:6250 1:N:0:54
AGTGCCAGCTCTCAATCGCACAGGGGACCCAGGGCCTGGCCCCTCCATCCAGAAAACCTATGACCTCACCCGCTACCTGGAGCACCAACTCCGCAGCTTGGCTGGGACCTATGTGAGTATCCAGCGTAGGAATCTGGGAGTTGGGGAGGAGTGAGGAGTTGGGGAAAGACAGTCCTAACCGTGGAGGGTTCTGGTAAATGATGGGGTGAGGAGGGGCTCTTTGGCTCCCACCAGTCCCCCTGTCTGGTCTA
+
ACABBFFFCFFFGDGGGGGGGGHFGGGGGGHGBEEGGGHHHHGHGGHHHHHHHHHHHGHHHGHHHGHHHHHGGEEEHHHHFHHHHH1?EHHFAEEGGHGHGHHGGGHHGHHHHHHHHHHHHHHHHGGGGGHHHHHHHHHGGHHHGGEGGGEHHHHHGGHHHHGGEGHGHHHHHHHHHHHHGGGGFGGGGGGGGGGFGGGGGGGGGGFFFFFFFFFFFFFFFFFFFFFFFFFFFFFFFFFFFFFFFFFFFF9
@M05620:37:000000000-D9766:1:1101:12111:6333 1:N:0:54
GCTGCTGCTTTGGAATCAACTCATAGATTCCTGCCCCAGTTCCCCCTGGACCTGGAAACGTTTCTTGCCTGGCTTACAGAAGCTGAAACCACTGCCCATGATGCTACCCGTAAGGAAAGGCTCCTCGAAGACTCCCCGGGCGTACCAGAGCTGATGACACACTGGCAAGTAAGTCAGGCATTTCCGCTTTAGCACTCTTGTGGATCCAATTGAACAATTCTCCGCCTTTGTACTTTTAACTGACAAGCCAG
+
>11>A11BBFB11AB1B1BFBF1D3DDGGDGHHH0AF0BBDFGHHGAA/0BBFB0BF10BBFGHDFD1GHHHHHB1BGF1BFG1BB@FG0?FHFGH/@BFFFGHHDGGHGGGEHGFHBFGHHHGH0EECFFHHGH//BCC/>>///?F0?GHHHHHF1FH0.>GEHF0C<=<G=DFGC<.CHHHHGGGGGHHHHHHHHHGHGE0BCCBFGGG00=0/;F;FF09A.AECB;FFFF/BBBFFBFFFB9AABF
@M05620:37:000000000-D9766:1:1101:21518:6334 1:N:0:54
AGTGCCAGCTCTCAATCGCACAGGGGACCCAGGGCCTGGCCCCTCCATCCAGAAAACCTATGACCTCACCCGCTACCTGGAGCACCAACTCCGCAGCTTGGCTGGGACCTATGTGAGTATCCAGCGTAGGAATCTGGGAGTTGGGGAGGAGTGAGGAGTTGGGGAAAGACAGTCCTAACCGTGGAGGGTTCTGGTAAATGATGGGGTGAGGAGGGGCTCTTTGGCTCCCACCAGTCCCCCTGTCTGGTCTA
+
BBBABFFFBFFFGGGGGGGGGGHFGGGGGGEHFGGGGGHHGHGHGGHHHFFHHHFHHEHHHHHHHHHHHHHEGEFGHGHHHGGHHHHGGHHHGGGGGGGGEHHGEFHHGHHHHGHHHGHHHHHHHGDGCGHHGHHHHHHGGHHGGGGGGGFHGHHGHGHHHHGGGGHHGHHHHHHGGHHHGEEDGGGG;FFFGGFFFGGFFGGGGGD=EFFFFFFFFFFFFFFFFFFFFFFFFFFFFFFDFFFFFFFFFFF
@M05620:37:000000000-D9766:1:1101:9171:6354 1:N:0:54
GCTGCTGCTTTTGAATCAACTCATAGATTCCTGCCCCAGTTCCCCCTGTCCCTGTAACCGTTTCTTGCCTGGCTTCCAGAAGCTGCAACAACTGCCCATGATGCTACCCGTAAGGAAATGCTCCTCGAAGACTCCCCGGGCGTCCCAGAGCTGATGACCCCCTGGCACGTACGTCAGGCCTTTCCGCTTTAGCACTCTTGTGGATCCAATTGCCCCCTTCTCCGCCTTTGTACTTGTAACTGACAAGCCAG
+
>>>AA1BBBFB11ABAB1BBBF1D3DDFFDDGGHGAF0B1DDGHHGABB1BBBBADFEEEEFFGDDDFGHHHHGBBFGH1BFH1B@BGG0BGGFGH>@BBBFBFGBFGHGGC/BCG0F1BGGHHH0>E0FEHHHH//B/B/>B///?G/?GGHHHGH<1<.-<FGHH0C<C.<CHGGGH.CHHHHFGCGG0GG0CFFGGGGGGFFGGGGGGG00C.9AGFFG0BB-ABFFFBFFF/:BBFFFFFF9FEEFF
@M05620:37:000000000-D9766:1:1101:5242:6406 1:N:0:54
AGTTCCAGCTCTCCATCGCACAGGGTGCCCAGAGCCTGGCCCCTCCATCCAGAAACCCTATGACCTCACCCGCTACCTGGCGCACCCACTCCGCAGCTTGGCTGGGACCTATGTGCGTATCCAGCGTAGGACTCTGGGCGTTGGGGCGGCGTGGGGCGTTGGGGACCGCCCGTCCTAACCGTGGAGGGTTCTGGTAAATGATGGGGTGAGGAGGGGCTCTTTGGCTCCCACCAGTCCCCCTGTCTGGTCTA
+
>>>1>B@@FFFFGGGFBAA1A0FAFA0000BA0AB00BFG0GGGGGCBGABGDFH0BBFABFDHH1BBGFF/>/>>GHBB0>BEEGG>?FF0>E//>B10?BCFFGHHGHCGFHF2?</?FG@<GCG/>C11?FGH10/>CCC0-?.-A99A-?AG.;@@@E@<99---@-;@BBF//BF@AE?-9---;9BFFFBBFBF/FFFFFA---9/-:--;@EBFFFFFFF-E-ABAFFFFFFB@EBBFFFFFFB
@M05620:37:000000000-D9766:1:1101:23830:6416 1:N:0:54
AGTGCCAGCTCTCAATCGCACAGGGGACCCAGGGCCTGGCCCCTCCATCCAGAAAACCTATGACCTCACCCGCTACCTGGAGCACCAACTCCGCAGCTTGGCTGGGACCTATGTGAGTATCCAGCGTAGGAATCTGGGAGTTGGGGAGGAGTGAGGAGTTGGGGAAAGACAGTCCTAACCGTGGAGGGTTCTGGTAAATGATGGGGTGAGGAGGGGCTCTTTGGCTCCCACCAGTCCCCCTGTCTGGTCTA
+
BBBBCFFFCFFFGCGGGFGGGGHHGFGGGGHHGGGGGGHHHHGHGGHHHGHHHHHHHGHHHHHHHHHHHHHFGGGGHHHGHHGHHHHHGFHHGGGGGHHHGHHGGGHHGHHHHHHHHHHHHHHHHGGGGGHHHHHHHHHGGHHHGGGGGGGHHHHHHGHHHHGGGGHHHHHHHHHHHHHHGEGGGGGG;CFGGGFGGGGGGGGGGGFFFFFFFFFFFCFFFFFFFFFFFFFFFFFFFFFFFFFFFFFFFFF
@M05620:37:000000000-D9766:1:1101:12332:6419 1:N:0:54
ACCACACCTTCTACAATGAGCTGCGTGTGGCTCCCGAGGAGCACCCCGTGCTGCTGACCGAGGCCCCCCTGAACCCCAAGGCCAACCGCGAGAAGATGCCCAGGTGAGTGGCCCGCTACCTCTTCTGGTGGCCGCCTCCCTCCTTCCTGGCCTCCCGGCGCTGCGCCCTTTCTCACTGGTTCTCTCTTCTGCCGTTTTCCGTAGGACTCTCTTCTCTGACCTGAGTCTCCTTTGGAACTCTGCAGGTTCTA
+
BBBBBBA>FFFFGFGFBG5FFGGHGGGBEEGHHGGEDFG?EHHHHGGEFEGFGGHHHHHEFEGGGGEGGGGGHHEGGGGHGGHEEFFGGG/CFGGGHHGHHHHGHHHHHHGGHHGGGGGHHHHHHHHGHHGHHGGGGGHGHHGHHGGGF/FFGGGGFG9BBDFFCFFFFFFFFFFFFFFFFFFFFFFFFFFFFFFFFFFFFFFFFFFFFFFFFFFFFF/FFFFBBFFBFFFFFFBFFFFFFFFFFFFBFF:
@M05620:37:000000000-D9766:1:1101:5083:6480 1:N:0:54
GAGGCTGCTTTGGACGAACCTCCTACAGAACTGCAACCATATTCAGAAAACCCGGATGACGTCTTTTGTTTGCTTAAAGAATTTGAAATAACTTCCACTGATCAACCTACGAAAATACGAAGGTACCTACGTGAGAAAGAGGTAAAGAAAGATTAATAAAAACACAGAGACAGAGGTTAAAGAGATACCATAAAACGACATGATTTGGTCAGATGAACTGCACCCATTGTGAGAATTTGTAATGTACAACC
+
>1AA1>CACBB1F11AEA0AB00BB11BAF0BBF1B10B11F2A222110BBAAAAF/11/A/BFD@F0BBF1DB211BBB11BB21B211B12B1B1111B1B10001>////<BB1/////111B2>0/00//1111@0/1<2121001011<11<1111//0.010000000.1/00000//00000=0000<-.-;.0000000.00/0;0;0000009/../00;00000090000;0;0;C0//-
@M05620:37:000000000-D9766:1:1101:23814:6543 1:N:0:54
AGTGCCAGCTCTCAATCGCACGGGGGACCCAGGGCCTGGCCCCTCCATCCAGAAAACCTATGACCTCACCCGCAACCTGGAGCACCAACTCCGCAGCTTGGCTGGGACCTATGTGAGTATCCAGCGTAGGAATCTGGGAGTTGGGGAGGAGTGAGGAGTTGGGGAAAGACAGTCCTAACCGTGGAGGGTTCTGGTAAATGATGGGGTGAGGAGGGGCTCTTTGGCTCCCACCAGTCCCCCTGTCTGGTCTA
+
>A>>AFFF?FFFG1FGGFGCE0A0A//AEECG/BEE/FGGHFEHFGHHHAGGHHF0BEGFB1GEG1BCCGE///>E0F0F>>FHGF0??0FG<BCC/GFHAFGGGGHHGHHGFFHHHHHHHHHHHGGGGGHHHHHHHHCEGHHHGGCCGFCCHBGHFGGGGGGGGGGGGGGGGGGGGGGGGGGGBFF@AFFFFFBFFFFFFFFFFFA@FFFFFF@@@@FFFFFFFFFFFFFFFFFFFFFF@FFFFFFFFFF
@M05620:37:000000000-D9766:1:1101:13982:6624 1:N:0:54
ACCACACCTTCTACAATGAGCTGCGTGTGGCTCCCGAGGAGCACCCCGTGCTGCTGACCGAGGCCCCCCTGAACCCCAAGGCCAACCGCGAGAAGATGCCCAGGTGAGTGGCCCGCTACCTCTTCTGGTGGCCGCCTCCCTCCTTCCTGGCCTCCCGGAGCTGCGCCCTTTCTCACTGGTTCTCTCTTCTGCCGTTTTCCGTAGGACTCTCTTCTCTGACCTGAGTCTCCTTTGGAACTCTTCAGGTTCTA
+
>AABBBBCFFFFGGGGGGGGGGHHGGGGHGGHGGGGGGGEGHFHHGGGGGGGHHHHHHHGEEGGGGGEGGGHFHHGGGGHGHHGHGGGGGGGGGGFDHHHHHEFGHFFHHACHH-C<-@GHHFDGFHFHF..CDGGGGHEBGF:0BB0CBFGBGGGG:-AGGGGAGFF-FFF0BFFFFFFFFBB0B0B0B0FF=DFFFFFD:.9.09BBBFFFF0FF00BF0;B/FFFFFFFF0/0:9B;F0000:;;90:
@M05620:37:000000000-D9766:1:1101:26240:6628 1:N:0:54
GAGGCTGCTTTGGAAGAAACTCCTAGATTACTGCACCCGTTCCCCCTGGACCTGGAAAAGTTTCTTGCCTGGCTTACAGAAGCTGAAACCACTGCCAATGATGCTACCCGTAAGGAAAGGCTCCTAGAAGACTCCACGGGAGTAAAAGAGCTGATGAAACAATGGCAAGTAAGTCAGGCATTTCCGCTTTAGCACTCTTGTGGATCCAATTGAACAATTCTCAGCATTTGTACTTTTAACTGACAAGCCAG
+
BABBABFBFFFFGCGGG4BB5B4GBABGHHHHHFFAG2ABBFFHHGGGHBHHHHHHF3FGHGHHHHD5GHHHHHFFHHGHHHHBF@BGG?BFHHHHH3FHHHBGDDGEG1?>EG3BBFGHFBGFHHBGGBFGHGG30?B</>/012@@?@<FGFEFGFFFG/11?FCGF>FGGF>GH00<F1FFD.C<C.D0D0<0<==CGFGHHF/CGFHCGHCGCCCBF000;BF;=FBFGFF0909FFBFCFF.;;9F
@M05620:37:000000000-D9766:1:1101:16257:6649 1:N:0:54
AGTGCCAGCTCTCAATCGCACAGGGGACCCAGGGCCTGGCCCCTCCATCCAGAAAACCTATGACCTCACCCGCTACCTGGAGCACCAACTCCGCAGCTTGGCTGGGACCTATGTGAGTATCCAGCGTAGGAATCTGGGAGTTGGGGAGGAGTGAGGAGTTGGGGAAAGACAGTCCTAACCGTGGAGGGTTCTGGTAAATGATGGGGTGAGGAGGGGCTCTTTGGCTCCCACCAGTCCCCCTGTCTGGTCTA
+
AAABAFFBAFFFGGGGGGGGFGHHGGGE2FFFG?GG2FGH2FFEFGFHFHFG3FGFHGHBGH5GHHHGHFFGGE?FHHHHBGHHHHGHGGDGGGG>EGHHD3GCEECGGH23BBFG3FD3GF32FCFGFGHDGHFGHH0FACDG?GGGG?<GHHBGGD</=CDG:.CG/;GB:GHF0CGABGGD9EDGGGFGGG9C9FFGFFGGGAA-;A9/999--DEFFFFFFFFEEBF..;FFFFFFFFFFFBF/BF/
@M05620:37:000000000-D9766:1:1101:15644:6656 1:N:0:54
AGTGCCAGCTCTCAATCGCACAGGGGACCCAGGGCCTGGCCCCTCCATCCAGAAAACCTATGACCTCACCCGCTACCTGGAGCACCAACTCCGCAGCTTGGCTGGGACCTATGTGAGTATCCAGCGTAGGAATCTGGGAGTTGGGGAGGAGTGAGGAGTTGGGGAAAGACAGTCCTAACCGTGGAGGGTTCTGGTAAATGATGGGGTGAGGAGGGGCTCTTTGGCTCCCACCAGTCCCCCTGTCTGGTCTA
+
A11>ADFBAFFFG1GGGGEEGGHGGGGGGGHFAEGGGGHHHHGHGGHHHHHHHFHHHGHHHHHHHHHHHHHGGFGGHHHHBGHHHHA?EHHHGGGGGHHHGHHGGGHHGHHHHHHGHHHHHHHHHGGGCGHHHHHHGGGGGHHHGGGGGFGHHFHHHGHHHHGGGCHHHHGHHHHHHGHHGGGGBFGGCGFGGGFFFGGGGGGGGGF@FFFFFF@@@@FFFFFFFFFFFFFFEFFFFFFF@FFFFFFFFF/
@M05620:37:000000000-D9766:1:1101:24267:6689 1:N:0:54
GAGGCTGCTTTGGCAGAAACTCATAGATTACTGCAACAGTTCCCCCTGGACCTGGAAAAGTTTCTTGCCTGGCTTACAGAAGCTGAAACAACTGCCCCTGCTGCTACCCGTACGGACATGCTCCTCGACGACTCACCAGGAGACCCAGCGATACTGACCCAATGGCACGTACGTCAGGCCTTTCCGCTTTCGCCCTCTTGTGGATCCAATTGCCCCATTCTCCGCATTTGTACTTGTAACTGACACGACAG
+
AAB?AABACFFFG4FEA4EGGGGHGDFGHAADFGGFHHCEDGHHHGEGHBGF2FEBFHGHBDFGHFGHHHDAFGFHHGHHBFHHHH33B3EGEGGFGEHGEFF3BGGHH11/?EAE//33B3BF3B<?<<BDDGHGH10//?/???//?A///<111><FF.>1FFFBE<<CC<CE.CGGFHFCHGG.;;;CD.CBGGGGGGGFGGGFBFBF0CFEFGGGGG9DF-DD;BF/BFFF;FBFFFFFF/A-@9@
@M05620:37:000000000-D9766:1:1101:18427:6691 1:N:0:54
AGTGCCAGCTCTCAATCGCACAGGGGACCCAGGGCCTGGCCCCTCCATCCAGAAAACCTATGACCTCACCCGCTACCTGGAGCACCAACTCCGCAGCTTGGCTGCCCCCGTCCCCCTGTCTGGTCTCTCTCCTGCCCTTCGCTCGGACGAGCCCCCGTCTGCCCTCCCGTCCCATTCAGCCCTCTCGTCTGCCGTCTTCTGCTTGAAAACCACCCCCCAACCCAACCTAAAAGCCACCACCCATCACCAAA
+
ABABAFFFCFFFGGGGGGGGGGHFGGGGGGHHFEEGGGHHHHGHGGHHHHHHHHHHHGHHHFHHHHHHHHHGGEEGHHHHHHHHHHHHGHHHEGGGGHGHGHHG?0?F/BGGGGHGGGHHHDGGGHHHGHHHHHHHHHHHEGGHGGGGGGGGGGGGGGGHGGFGGGGAEGG.C0;FGGGGFFFEGFFFDFFFFFFFFFFFFFFFBFFFF/.;.A9----;..;..9./90000..//....9./;00/;..
@M05620:37:000000000-D9766:1:1101:17091:6696 1:N:0:54
GAGGCTGCTTTGGAAGAAACTCATAGATTAGTGACACAGGATCGGCTGACCATGGAACCGTTTCTTGGCTGGCTTTCAGCAGCTGGAACCACTTCCCCTGATGCTACCCGTAAGGAAAGGCTCCTCGAAGACTCCCCGGGCGTCCCAGAGCTGATGACACCCTGGCAAGTAAGTCAGGCATTTCCGCTTTAGCACTCTTGTGGATCCAATTGACCACTTCTCCGCCTTTGTACTTGTAACTGACAAGCCAG
+
BBCCCCFCFFFFGFGGGGFGG4BDF5DDDD4DF6DDFEAF23B2222A2BBAGD3B33AABAB3DD533B1B1BB35DD@GGHHB21F@1BFH3BF2FGGEGFFDHHH1/?EEG3GHH0GEGHGG2EFHGGHHHH//B@D/>A/>.FG.>GHHHHHHDFH..<GGHHCE=G0DCGGHHG.GHHHHGGGGGGGGGGGGGGGGGGGGFGFGGGGB0C0.;FFGGBEF.;DFFBFFFFBFFBFFFFFFFFFFFF
@M05620:37:000000000-D9766:1:1101:13482:6703 1:N:0:54
AGTGCCAGCTCTCAATCGCACAGGGGACCCAGGGCCTGGCCCCTCCATCCAGAAAACCTATGACCTCACCCGCTACCTGGAGCACCAACTCCGCAGCTTGGCTGGGACCTATGTGAGTATCCAGCGTAGGAATCTGGGAGTTGGGGAGGAGTGAGGAGTTGGGGAAAGACAGTCCTAACCGTGGAGGGTTCTGGTAAATGATGGGGTGAGGAGGGGCTCTTTGGCTCCCACCAGTCCCCCTGTCTGGTCTA
+
ABABAFFFCFFFGFGGGGGGGGHHGGGGGGHHFGGGGGHHHHGHGGHHHGHHGFHGGGHHHFHHHHHHHHHGGEEEHHHHFHHHHHFHGHHGGGGGGHHHGHHGGGHHGHGHHHHHHHHHHHHHHGGGGGHHHHHHHHFGGHHHGGCDGEEGH<GHHGHHHHGGFGHHFHGHHHHHHHHHGGGGGFGGFGGGGGGGGGGGGGGGGGFFFFFFFFFFFFFFFFFFFFFFFFFFFFFFFFFFFFFFFFFFFFB
@M05620:37:000000000-D9766:1:1101:22944:6716 1:N:0:54
GAGGCTGCTTTGGAAGAAACTCATAGATTACTGCAACAGTTCCCCCTGGACCTGGAAAAGTTTCTTGCCTGGCTTACAGAAGCTGAAACAACTGCCAATGATGCTACCCGTAAGGAAAGGCTCCTAGAAGACTCCAAGGGAGTAAAAGAGCTGATGAAACAATGGCAAGTAAGTCAGGCATTTCCGCTTTAGCACTCTTGTGGATCCAATTGAACAATTCTCAGCATTTGTACTTTTAACTGACAAGCCAG
+
AABABBFBFFFFGFGGGGGGGGHHGHHHHHHHHHHHHHHHHGHHHGGGHHHHHHHHGGHHHGHHHHHHHHHHHHHGHHHHHHHHHFEHGHHHHHHHHHHHGH4BFFHHF?FEFHBFF3EGEFHGHD4FF3FGBGGHBGGEGDCG3GFFFBFGFHHHFFHHHH<2@FGCF??FG?FGG00?F1DGHDCEEF1<=0<<G=<GGG?BCGHDCGFGHHFHH:C;GHG0CHHGCGGCFFC0;09C0;;CGG.:AFF
@M05620:37:000000000-D9766:1:1101:9411:6764 1:N:0:54
ACCACACCTTCTACAATGCGCTGCGTGTGGCTCCCGAGGAGCACCCCGTGCTGCTGACCGAGGCCCCCCTGAACCCCAAGGCCAACCGCGAGAAGATGCCCAGGTGAGTGGCCCGCTACCTCTTCTGGTGGCCGCCTCCCTCCTTCCTGGCCTCCCGGCGCTGCGCCCTTTCTCACTGGTTCTCTCTTCTGCCGTTTTCCGTAGGACTCTCTTCTCTGACCTGAGTCTCCTTTGGAACTCTGCAGGTTCTA
+
AAAAAAA>CFFFGGGGDG1AE0EEGEEB00AF1BF//EFECHHHHGGGCEFGEHGHHHHEEGCGGAEGGGGGHFHGGGCHCEHHHGA<CG/<<CFB1FDGHHHGHHGHHHGGHHGGGGGHHHHHHHHHHHGHHGGGGGHGGGGGGGGGGGGGGGGGGG9A@@@F@@F@@FFFFFFFFFFFFFFFFFFFFFFFF@FFFFFFFFFFFEFFFFFFFFFFFFFFFFFBFFF9FFFFFFFFFFFFFFFFFFFFFF;
@M05620:37:000000000-D9766:1:1101:21624:6778 1:N:0:54
AGTGCCAGCTCTCAATCGCACAGGGGACCCAGGGCCTGGCCCCTCCATCCAGAAAACCTATGACCTCACCCGCTACCTGGAGCACCAACTCCGCAGCTTGGCTGGGACCTATGTGAGTATCCAGCGTAGGAATCTGGGAGTTGGGGAGGAGTGAGGAGTTGGGGAAAGACAGTCCTAACCGTGGAGGGTTCTGGTAAATGATGGGGTGAGGAGGGGCTCTTTGGCTCCCACCAGTCCCCCTGTCTGGTCTA
+
AAAABFFFCFFFGDGGGAFFFGGHFEFGGGHHGGGEFFHGGHGHGGGHHHHHGHFHHGFFHGFHHHGHHHHFGGGGHHGFGGGFFHCHGHHHGF/EGGHHGHHFFGHHGHHHHHHHHGHGHHHHHGEGGGHHGHHHHHGGDHHHGGGGGGGHHHHHHEHHGHGGGGHHFHHHHHHHGHHHGEEGGGGG;AGGGGGGGGGGGGGGGGFFFFFFFFFFFFFFFFFFFFFFFFFFFFFFFFFFFFFFFFFFFFB
@M05620:37:000000000-D9766:1:1101:19086:6779 1:N:0:54
GAGGCTGCTTTGGAAGAAACTCATAGATTACTGCAACAGTTCCCCCTGGACCTGGAAAAGTTTCTTGCCTGGCTTACAGAAGCTGAAACAACTGCCAATGATGCTTCCCATACGAAAATGCTCCTAGAAGACTCCCCGGACGACACAGCGATGATGAAACACTGGCAAGTAAGTCAGGCCTTTCCACTTTAGCACTCTTGTGGATCCAATTGACCCCTTCTAAGCCTTTGTACTTGTAACTGACAAGCCAG
+
AAABBAFBFFFFFGGGGGGGGGHHHHHHHHHHHHFHFHHAGHHHHGGGHHHHHHHHHHHGFGHHGHHHHHHHHHHBHHHHHHHHHFHHHGHHHHHGHFHHD4@B34BFE33B2FFG1/43BBGGH34?B3FGBGHEGG/////</>FFG</?E11@11F1<C1>>F0FE<FG10=D<GGE//<==0<=D00;CGCFGFFHC:AB0:GHCHGG00C/..;FG00;B:/0:B09BBFF;CB9CBBFFF.99.;
@M05620:37:000000000-D9766:1:1101:6533:6797 1:N:0:54
AGTGCCAGCTCTCCATCGCACAGGGTACCCAGGGCCTGGCCCCTCCATCCAGAAAACCTATGACCTCACCCGCCACCTGGAGCACCCACTCCGCAGCTTGGCTGGGACCTATGTGAGTATCCAGCGTAGGAATCTGGGCGTTGGGGCGGCGTGCGGCGTTGGGGACAGCCAGTCCTAACCGTGGCGGGTTCTGGTAAATGATGGGGTGAGGAGGGGCTCTTTGGCTCCCACCAGTCCCCCTGTCTGGTCTA
+
>>>1>BF1AFFFGGGGBAE1A0FAF00BA1BF00A0ABFHFHGEGGGFG0FGFBGABEFFBFFHHABBGFG/>/>BGG>B0>BFGHG/?GG0>?/E>F>B?FHGGGHHGHGHHF>>1GGGHH2BGCG/>C<1@GHHFF/ACGCECC.CC-;;?.??-;@@@-@@---9-;99FFFFB;FF?FF<-@;@@FFFFFFFFFFFEFFFFFF@FE?/BB-;@@FFFFFFFFFFF-FFFFFFFFFF@FFFFFFFFF9
@M05620:37:000000000-D9766:1:1101:20687:6806 1:N:0:54
GAGGCTGCTTTGGAAGAAACTCATAGATTACTGCACCAGTTCCCCCTGGACCTGGAAAAGTTTCTTGCCTGGCTTACAGAAGCTGAAACAACTGCCAATGATGCTACCCGTAAGGAAAGGCTCCTAGAAGACTCCAAGGGAGTACAAGAGCTGATGAAACAATGGCAAGTAAGTCAGGCATTTCCGCTTTAGCACTCTTGTGGATCCAATTGAACAATTCTCAGCATTTGTACTTGTAACTGACAAGCCAG
+
>>1>A1BAFF3D1FGB11BGBBBFADGHH1FFGH11BAFADGHHHGEFA0BFGHFHHF0BBFGH2FEGHHHHHH0BGGHFGHHBFGFGH0?GHHHH1BFHHHFHHGHHHGGGGHHHHGHHHGHGH1FHHHHHGHHF1FFGACC<12BG<GHHHHHHH1GHHFHHHHGHG?GHHGHHHHHEHHHHHGGGGGHGHBGCHGHHHHGGFHHHHHHHHHHHFHHHHG0FHFHHHHHGGFGBGFFGGGFFGGFEGGG
@M05620:37:000000000-D9766:1:1101:13262:6833 1:N:0:54
GCGGCTGCTTTGGAAGAAACTCATAGATTACTGCCACAGTTCCCCCTGGACCTGGAACCGTTTCTTGCCTGGCTTCCAGAAGCTGCAACAACTGCCAATGATGCTACCCGTACGGAAAGGCTCCTCGAAGACTCCCCGGGCGTCACAGAGCTGATGACACCCTGGCACGTACGTCAGGCCTTTCCGCTTTAGCACTCTTGTGGATCCAATTGCACCCTTCTCAGCCTTTGTACTTGTAACTGACAAGCCAG
+
>11>>>AAFFD1F1FEBGGGGGBGDFGHHFBGGH0AFFB1DFHHHGEF/0BAFHFGF1/AEEHGDFGGHHHHHHG0BGHDFGHFG10BF>GGGHHH@FGHHHHHH2FGHGG//>EC/E0FHHHGHFGGCFGHHHHA/BBC/<>/<<DF1FGHHDHHG10<..<CGHG0<<G.;GHGGHH.CGHHHGGGGGFGGGGGGGGGGGGGGGGGGGGG00;/-;FFFFBFF/BBFFFFFFFF;FFFFFFFF9AAEFF
@M05620:37:000000000-D9766:1:1101:18004:6859 1:N:0:54
AGTGCCAGCTCTCAATCGCACAGGGGACCCAGGGCCTGGCCCCTCCATCCAGAAAACCTATGACCTCACCCGCTACCTGGAGCACCCACTCCGCAGCTTGGCTGGGACCTATGTGAGTATCCAGCGTAGGAATCTGGGAGTTGGGGAGGAGTGAGGAGTTGGGGAAAGACAGTCCTAACCGTGGAGGGTTCTGGTAAATGATGGGGTGAGGAGGGGCTCTTTGGCTCCCACCAGTCCCCCTGTCTGGTCTA
+
>>>>>FFC3CFFGFGDFFF2E?GAF222AAAF2AEA2FFH2GGCEGF5FCCHBCGGHEC3BGBGHFHHHC1EF>EEHFHHCGHHHH1??GHG?EEEEGFGEHHFGGGGDHHGHHDGDGHHHHFFHCGDCGHHBGHFDB0FDGFGGCACCACC.0DCCDH/GCCCAAA./CGC:GHBCGHFGGA@AEA@GFFGGB;CFFFFFFGGGFFBEF?FDD-BBBEFFFFF/BBEA9FFEFFFFFFF<EFFEFFFFF9
@M05620:37:000000000-D9766:1:1101:5394:6879 1:N:0:54
AGTGCCAGCTCTCCATTGCACAGGGGACCCAGGGCATGGCCCCTCCATCCAGAAAACCTATGACCTCACCCGCTACCTGGAGCACCCGCTCCGCAGCTCGGCTGGGACCTATGTGAGTATCCAGCGTCGGAATCTGGGCGTTGGGGCGGAGTGCGGCGTTGGGGCCCGCCAGTCCTAACCGTGGAGGGTTCTGGTAAATGATGGGGTGAGGAGGGGCTCTTTGGCTCCCACCAGTCCCCCTGTCTGGTCTA
+
>A>1>BFFAFFFGGG13AB3F1FCF00AE0BA0BE0BBFFGHGHGGHHG0BBF0ABBEGHAADGG1BFGHH>E>/>GH@B0>B?EGG/>EE/??/>>B1//FFGGGHH?GGFHGF2BGHHHH2@GCG/<A//?FHHHGACGCGGGG?C@-;;A0AA-A@@@?@@-9-9-@-9BFFF/9BF@FF?-9A@FFFFFFFBFFFF/FFFFF9@AFF/AB@<@<FFFFFFF/FEFBFFEFFEFFFF@FFFFFFBFFB
@M05620:37:000000000-D9766:1:1101:20694:6915 1:N:0:54
GAGGCTGCTTTGGAAGAAACTCATAGATTACTGCAACAGTCCCCCCTGGACCTGGAAAAGTTTCTTGCCTGGCTTACAGAAGCTGAAACAACTGCCAATGATGCTACCCGTAAGGAAAGGCTCCTAGAAGACTCCAAGGGAGTAAAAGAGCTGATGAAACAATGGCAAGTAAGTCAGGCATTTCCGCTTTAGCACTCTTGTGGATCCAATTGAACAATTCTCAGCATTTGTACTTGTAACTGACAAGCCAG
+
>AAABBFBFFFFGGGGGGGGGGGHHFGHHHHGHHHHHHHHCHHHGGGFHHHHHHHHHHFGGHHHHHHHHHHHHHHHHHHHHHHHHHGHGBHHHHHHHFHHHHBGHHHHHGGGGHGHHHHHHHHGHGGHHGHHHFHHFHGFHCCG22FGFHHHHHHHHFHHHHHHGHHHGFGHHGHHHHGHHHHHGDGDGGDDGDGCHHFGHHGHHHHHFHHHHHHHHHHHHHFFGGGGGGFFFFGBFCBFGGGGGG;C9FG
@M05620:37:000000000-D9766:1:1101:24430:7008 1:N:0:54
AGTGCCAGCTCTCAATCGCACAGGGGACCCAGGGCCTGGCCCCTCCATCCAGAAAACCTATGACCTCACCCGCTACCTGGAGCACCAACTCCGCAGCTTGGCTGGGACCTATGTGAGTATCCAGCGTAGGAATCTGGGAGTTGGGGAGGAGTGAGGAGTTGGGGAAAGACAGTCCTAACCGTGGAGGGTTCTGGTAAATGATGGGGTGAGGAGGGGCTCTTTGGCTCCCACCAGTCCCCCTGTCTGGTCTA
+
ABAAAFFFCFFFGGGGGGGCECHGGEEEGGDEBEGGGGHHHHGHGGHHHHGHHHHHHGHHHHHHHHHHHHHGGEFGHHHH2GHHHHH1EHHGAFEGGHEHGHHGGGHHGHHHHHHHHHHHHHHHHGGGGGHHHHEHHE=FEHHHGGFCGGECGFHH<AGHHHGGGGHHHHHHHHHHHHHHGBGGFGGGEEFGGGFGGGGGGGGGGGFFFFFFFFFFFCFFFFFFFFFFFFFFFFFFFFFFFFFFFFFFFFF
@M05620:37:000000000-D9766:1:1101:9836:7033 1:N:0:54
ACCACACCTTCTACAATGAGCTGCGTGTGGCTCCCGAGGAGCACCCCGTGCTGCTGACCGAGGCCCCCCTGAACCCCAAGGCCAACCGCGAGAAGATGCCCAGGTGAGTCGCCACCTACCTCGTCTGGCGGCCGCCTCCCTCCTTCCTGGCCTCACGGGCCCCCGCCCTTTCTGGCTGGTTCTCTCTTCTGCCGCTTTACGACGCACTCTCTTCACTGACCTCTGCCTCCGTTCGATGTATGCAGGTTATA
+
BBBBBBBAFFFFGGGFGGGGGGHHGGGEGEFHHGGGGGGGGGHHHGGGGGGGHHHHHHHGGGGGGGGGGGGHGHHGGGGHGHHHHGGGGGCGGGHHHHB222/?FG10<1>A/><GH10<>D.>>GFC0<-A:@FGGGG./FGGGFGG0/CFF9/99.--9-9;---@DB/BF//;F.A/:FFBFF//;/9/9@--9E/BE..---;BFFFFF//;/B;9/B//;//;9...9.9.//.;9FB//..:/;/
@M05620:37:000000000-D9766:1:1101:22189:7036 1:N:0:54
GAGGCTGCTTTGGAAGAAACTCATAGATTACTGCAACAGTTCCCCCTGGACCTGGAAAAGTTTCTTGCCTGGCTTACAGAAGCTGAAACACCTGCCAATGATGCTACCCGTAAGGAAAGGCTCCTAGAAGACTCCAAGGGAGTAAAAGAGCTGATGAAACAATGGCAAGTAAGTCAGGCATTTCCGCTTTAGCACTCTTGTGGATCCAATTGAACAATTCTCAGCATCTGTACTTGTAACTGACAAGCCAG
+
>3>3>>B>BBBDCBB44BB4BBFFFG5DF5BA5B44BBBDGF5BFEABA2BBFBF2B32AADFDDADBBBFG1BB3BBFDB3BBFB@@BB11BFFCCFG3GBBBBBFBB1>/>B33B3BF/?FFGBB33B3FF?FBFB?<??/?BGBB?0B<11FFG>><@/111???C11<<?@1<??/>><F=.C..<<<=0<<<=G0GC?D0CC<0:0:C;00:0;:;G;0::;0<CGGFFGB;0;B0BFBF;.;.;.
@M05620:37:000000000-D9766:1:1101:10719:7100 1:N:0:54
AGTGCCAGCTCTCAATCGCACAGGGGACCCAGGGCCTGGCCCCTCCATCCAGAAAACCTATGACCTCACCCGCTACCTGGAGCACCAACTCCGCAGCTTGGCTGGGACCTATGTGAGTATCCAGCGTAGGAATCTGGGAGTTGGGGAGGAGTGAGGAGTTGGGGAAAGACAGTCCTAACCGTGGAGGGTTCTGGTAAATGATGGGGTGAGGAGGGGCTCTTTGGCTCCCACCAGTCCCCCTGTCTGGTCTA
+
>>AABDFFCFCFGGGGGAFFEEFGFEEGGGDGFGGGABFBFGGFGGEHHHEGBC3GFFHFHD5FFGFEGHCEGGFGHHH?GGH1BFGHGHHHGG?EEFHHEF3?/?BFF2FGDFHHF3BFHDHGBC?ECFHHHHFFGHEGAGGFGCGGD<.GHHFGHDGHFH-CADHHFFHFGHHHGFHH?FEDGFBAEGGFBF;0B0FFF0C0.999AF.9ADFFCFFFFBFFFB/A./:AE.B/;/ADFFBF/9B;;//
@M05620:37:000000000-D9766:1:1101:18179:7113 1:N:0:54
AGTGCCAGCTCTCAATCGCACAGGGGACCCAGGGCCTGGCCCCTCCATCCAGAAAACCTATGACCTCACCCGCTACCTGGAGCACCAACTCCGCAGCTTGGCTGGGACCTATGTGAGTATCCAGCGTAGGAATCTGGGAGTTGGGGAGGAGTGAGGAGTTGGGGAAAGACAGTCCTAACCGTGGAGGGTTCTGGTAAATGATGGGGTGAGGAGGGGCTCTTTGGCTCCCACCAGTCCCCCTGTCTGGTCTA
+
11>>A@1CAFCDBFG3DFFGGGHHGCGGG?EHFEEGGFFH0GG/EEHHGHGHH0CHF/GGHHHHHGGFHHHGGEEEHHHFFHHFHHCGGHHHFGGGGHHHGHHGGGGHGHFHHHHHHHHHHHGHHGGCGGHFHHHHHH0FGGGFGGEGGGFHH0GHFGHHHHGGGFEHFHHHHHHHHHHHGGGGGGGGGGGGGGGFGGGGGGGGGGF@FFFFFF@@@@FFFFFFFFFFFFFFFFFFFFFF@FFFFFFFFFB
@M05620:37:000000000-D9766:1:1101:10231:7116 1:N:0:54
ACCACACCTTCTACAATGAGCTGCGTGTGGCTCCCGAGGAGCACCCCGTGCTGCTGACCGAGGCCCCCCTGAACCCCAAGGCCAACCGCGAGAAGATGCCCAGGTGAGTGGCCCGCTACCTCTTCTGGTGGCCGCCTCCCTCCTTCCTGGCCTCCCGGCGCTGCGCCCTTTCTCACTGGTTCTCTCTTCTGCCGTTTTCCGTAGGACTCTCTTCTCTGACCTGCGTCTCCTTTGGAACTCTGCAGGTTCTA
+
ABBABBAAFFFFGGGGGGGGFAFFEBEBGEHHGFGEEGGEGHHHHGGGGEGFHHHHHHHGGGGGGEEGGGGFHFEGGGEGEEHCEFEEGFBC@AHHGHHHGHHGGCGHGHGGHHCGGGCGHHHHHHFHG/EHHCCCGGEFHHFHGFBFFGFGGGGGGC9B-@FDCFDFFFFFFFFFFFFFFFFF/;9FFFFFFBDDFFFFFFFDBBBFFFFFFFFFFF/9BBF.;9>DFFFFFFFFFFFFFFFFFFFFFF;
@M05620:37:000000000-D9766:1:1101:16509:7120 1:N:0:54
AGTGCCAGCTCTCAATCGCACAGGGGACCCAGGGCCTGGCCCCTCCATCCAGAAAACCTATGACCTCACCCGCTACCTGGAGCACCAACTCCGCAGCTTGGCTGGGACCTATGTGAGTATCCAGCGTAGGAATCTGGGAGTTGGGGAGGAGTGAGGAGTTGGGGAAAGACAGTCCTAACCGTGGAGGGTTCTGGTAAATGATGGGGTGAGGAGGGGCTCTTTGGCTCCCACCAGTCCCCCTGTCTGGTCTA
+
ABAAAFFFBFFFGGGGGGGCGEHFGGGGGGGH2EEGDGHHHHGHGGHHHGHHGEHHHGHHHGFHHHHHHHHGGEGGHHHHCGHHHHFFFHHHGGGCFGHHGHHGGGGHGHHHHHHHHHGHHHHGHGGGGGHHHHHHHHHGGHHHGGGFGGEGGHHGGGHHHHGGGGHGHHHHHHHHHHHHGGGGDGGGGGGGGGFGGGGGGGGGGGFFFFFFFFFFFFFFFFFFFFFFFFFFF?FFFFFFFFFFFFFFFF/
@M05620:37:000000000-D9766:1:1101:18189:7131 1:N:0:54
AGTGCCAGCTCTCAATCGCACAGGGGACCCAGGGCCTGGCCCCTCCATCCAGAAAACCTATGACCTCACCCGCTACCTGGAGCACCAACTCCGCAGCTTGGCTGGGACCTATGTGAGTATCCAGCGTAGGAATCTGGGAGTTGGGGAGGAGTGAGGAGTTGGGGAAAGACAGTCCTAACCGTGGAGGGTTCTGGTAAATGATGGGGTGAGGAGGGGCTCTTTGGCTCCCACCAGTCCCCCTGTCTGGTCTA
+
AAAABFFFAFFFGGGGGGGGGGHHGGGGGGHHFGGGGGHHHHGFGGHHHHFHGHHHHGHHHHGHHHHHHHHEGEEEHGHHHHHGHHHHGHHHGGFGGHHHGHHGGDHHGHEFHHHHHHHHHHHHHGEGGGHHHHHHHGHGDHHHCGFGGGGHHHHHGDHFHHGGGGHHHHHHHFHHHHGHGGEGGGGGEGGGGGGGGGGGGFGGGGFFFFFFFFFFFAFFFFFFEFFFFFFFFFFFFFFFFFFFFFFFFF9
@M05620:37:000000000-D9766:1:1101:13915:7204 1:N:0:54
AGTGCCAGCTCTCAATCGCACAGGGGACCCAGGGCCTGGCCCCTCCATCCAGAAAACCTATGACCTCACCCGCTACCTGGAGCACCAACTCCGCAGCTTGGCTGGGACCTATGTGAGTATCCAGCGTAGGAATCTGGGAGTTGGGGAGGAGTGAGGAGTTGGGGAAAGACAGTCCTAACCGTGGAGGGTTCTGGTAAATGATGGGGTGAGGAGGGGCTCTTTGGCTCCCACCAGTCCCCCTGTCTGGTCTA
+
ABAAAFFFBFFFGFGGGGGCGGHGGGEEGGHHEGFGGGHHHHGHGGHHHHHHGFHHGGHGHHGHHHHHHHHGGEEGHHHHEHHHHHEGFHHHGGGGGHHHGHHGGGHHGHHHHHHHHHHHGHHHHGGDGGGEGHHHGFGGGHHHGGECGFEHHFGHHGHHHGGGGFEHHHHHHHHHGHHHGGGG.EGGCFGGGGFBFGGGGGGGGGFFFFFFFFFFFFFFFFFFFFFFFFFFFFFFFFFFFFFFFFFFFF/
@M05620:37:000000000-D9766:1:1101:11402:7213 1:N:0:54
AGTGCCAGCTCTCAATCGCACAGGGGACCCAGGGCCTGGCCCCTCCATCCAGAAAACCTATGACCTCACCCGCTACCTGGAGCACCAACTCCGCAGCTTGGCTGGGACCTATGTGAGTATCAAGCGTAGGAATCTGGGGGTTGGGGAGGAGTGAGGAGTTGGGGAAAGACAGTCCTAACCGTGGAGGGTTCTGGTAAATGATGGGGTGAGGAGGGGCTCTTTGGCTCCCACCAGTCCCCCTGTCTGGTCTA
+
BCBCCFFFEFFFGGGGGGGGGGHHGGGGGGHHGGGGGGHHHHGHGGHHHHHHHHHHHGHHHHHHHHHHHHHGGGGGHGHHHHHHHHHHGHHHGGGGGHHHGHHGGGHHGHHHGH3BFFGHH33BFF<?C/FFHGHHH0/<A-CGG-.<-.<<.1<.:<GHHHG-CF?.///<FGGGGBFFGAC-.<EF<FFFFF1<FFF11BFFFFF;.F.0<DFFFAFFFFF/FBFF?BF..BBFFFFFFFFFFFF1FF1
@M05620:37:000000000-D9766:1:1101:13913:7222 1:N:0:54
AGTGCCAGCTCTCAATCGCACAGGGGACCCAGGGCCTGGCCCCTCCATCCAGAAAACCTATGACCTCACCCGCTACCTGGAGCACCAACTCCGCAGCTTGGCTGGGACCTATGTGAGTATCCAGCGTAGGAATCTGGGAGTTGGGGAGGAGTGAGGAGTTGGGGAAAGACAGTCCTAACCGTGGAGGGTTCTGGTAAATGATGGGGTGAGGAGGGGCTCTTTGGCTCCCACCAGTCCCCCTGTCTGGTCTA
+
AA>AAFFBAFFFG4GGGGGGGGHFGEAFGGHH2EEGGGHHHHGHGG2GHGGHB3CCGEHHHGHHHFGHHHHGGE/EHHHH?FGHHHFFEHHHGGGGGHGHGHHGGGHHGHHHHGHHHHHHHHHHHGGDGGFFGHHHHH0FGHHGGG.AD?CGF0GHBEHHHHGG.DEGGHHHHHHHHFHHGGGGBEDGCFFGGGFFGGGGFGGGGGFFFFE/ADFFFFFFFFFFFFFFFFFFFFFFFFFFFFFFFFFFFFF
@M05620:37:000000000-D9766:1:1101:11939:7244 1:N:0:54
GAGGCTGCTTTGGAAGAAACTCATAGATTACTGCAACAGTTCCCCCTGGACCTGGAAAAGTTTCTTGCCTGGCTTACAGAAGCTGAAACAACTGCCAATGATGCTACCCGTCCGGACATGCACCTAAAGGCCTCCACAAGAGTCCAAGCGATGATGACACCCTGGCAAGTAATGCAGGCCTTTCCGCTTACGCCCTCTTGTGGACCCAATTGCACCCTTCTCAGCATTTGTCCTTGTTACTACCAAGAAAG
+
AABBBAFAFFFF4GGGGGGGGGHHHHHGFGHHHHGHFGG5FGGGHGGGGHHGGHHCGFBBBGFHFGFGHHFHHGHFHFGHHHHHCFFHHGHHHFFFHHHHHH4BGHH2BEE1?ECGG/3BF3B3?B3B3B/?BG/G22/BB0FGGDFG/C/?BF22@@<<</F0/??G/1>F<>11=<<>11<=D.<...<<.-ACHHHE:G.://C;EFGG0;9BF.:/CCG0CF0;;9C00;0BF000=0099/;.9/;
@M05620:37:000000000-D9766:1:1101:15102:7282 1:N:0:54
TCTGCTGCTTTTGAATCAACTCATAGATTCCTGCCCCAGTTCCCCCTGTCCCTGTAACCGTTTCTTGCCTGGCTTCCAGAAGCTGCAACCACTGCCCCTGATGCTACCCGTACGGAAATGCTCCTCGAAGACTCCCCGGGCGTCACAGCGCTGATGACACCCTGGCACGTACGTCAGGCCTTTCCGCTTTCGCACTCTTGTGGATCCAATTGACCCCTTCTCCGCCTTTGTACTTGTAACTGACAAGCCAG
+
1>>>A31BBD3B1ABBF1BFBB1DDDFGBDFHHHHHGAB1DDDGHG0BBBGAB1BDFHHGGGAB2D1BFGHHHH0BFFHBBGHB@BBGH0BFF1BGH/BFGGGFGBFGHGG//EFG/>1BFGHHHFGG0FFHFHHGCC/B/AC?/<FH/<AFGFHHH11C.AGHHHH0<<G.;GHGGHH.CHHHGCGGGG0CB.AAGGGGFGGGGGGGGGGG/BF-9EFFFF/AA9BBFFF/BFFFBFFFFFFFF9AEEFF
@M05620:37:000000000-D9766:1:1101:26169:7290 1:N:0:54
AGTGCCAGCTCTCAATCGCACAGGGGACCCAGGGCCTGGCCCCTCCATCCAGAAAACCTATGACCTCACCCGCTACCTGGAGCACCAACTCCGCAGCTTGGCTGGGACCTATGTGAGTATCCAGCGTAGGAATCTGGGAGTTGGGGAGGAGTGAGGAGTTGGGGAAAGACAGTCCTAACCGTGGAGGGTTCTGGTAAATGATGGGGTGAGGAGGGGCTCTTTGGCTCCCACCAGTCCCCCTGTCTGGTCTA
+
>A>AAFFF3FFFFDGGGGFAE?GAF22AABFCAEFEDFHH2GGCEGHHFFHFFHHFGGHHHHEHHAFGH11EE/>EGFGHBBG1GHC?EGHG/EEGEHGFEHBFFCGHEHHGHHHHFHHHHE?FFCGDGGHGGHEDBG0<<FFCDG.@@AC>C0DC<EGFHHGGFDEC/:CFGFHFFGFHGGEG.C?BEFFGFB;CBBGFGGGFGGDBAFFFFFBBBBF/BBFFFFFF.BFDAFFFFFFF-AFFFFFFFF/
@M05620:37:000000000-D9766:1:1101:24789:7306 1:N:0:54
AGTGCCAGCTCTCAATCGCACAGGGGACCCAGGGCCTGGCCCCTCCATCCAGAAAACCTATGACCTCACCCGCTACCTGGAGCACCAACTCCGCAGCTTGGCTGGGACCTATGTGAGTATCCAGCGTAGGAATCTGGGAGTTGGGGAGGAGTGAGGAGTTGGGGAAAGACAGTCCTAACCGTGGAGGGTTCTGGTAAATGATGGGGTGAGGAGGGGCTCTTTGGCTCCCACCAGTCCCCCTGTCTGGTCTA
+
AAAAAFFFCFFFG4FGGAEFEFGFFAEFGGHHGEEEGFHFHHGHGGGGHHHHHEFHHGHGHHFHHHHHHHHFGGGFHHGFGGFFFHFHGFHHGE?EGHHHGHHFEFHHGHHHHHHHHBHHHHHHHGCECAGHGHHGHGHGDHHHGGGGGGGHHHGHGDGHHHGGEGGHHHHHGFHGHHHHG.CDGGGG;CFGGGFGGGGGGGGGGGFFFFFFFFFFFFFFFFFFFFFFFFFFFFFFFFFFFFFFFFFFFFB
@M05620:37:000000000-D9766:1:1101:8619:7326 1:N:0:54
GAGGCTGCTTTGGAAGAAACTCATAGATTACTGCAACAGTTCCCCCTGGACCTGGACAAGTTTCTTGCCTGGATTACAGAAGCTGAAACAACTGCCAATGGTCACCAAAATCTACTAGAAGACTACAATGCAGTAAAAGAGAAGAAGAAAAAATGACAAATAAATCAGGCATTGCCGCTTTAGCACTCTTATGTAGCCAATTGCACTATTCCAAGCATTTGAACTTGTAACTGACCGGCTAACGACACAAG
+
AAAA>>1AC1311E1111EF1AD3AGBGHHHG3FFBCA01DD2FGGAFFBCAG0C001AG1BED211BBF1A0ABAB1BDGEBFFEBDBF/FFFFHFHHHFHBFF1@?>?1B@21BGB@1GFBB10BG111B1BE>2FD/0010<0<BCB0BBB111@@@@111@@F11@/?1?11<@@E.1><>1>0F111>1>1=<0//=00<D0<G000000:/::CC00:00;<CC00;://:---;0/.;9A-/..
@M05620:37:000000000-D9766:1:1101:21812:7329 1:N:0:54
GAGGCTGCTTTGGACGAACCTCATAGATTACTGCAACAGTTCCCCCTGGACCTGGAAAAGTTTCTTGCCTGGCTTACAGAAGCTGAAACACCTGCCAATGATGCTACCCCTAAGTCAAGGGGCCGACAACACCACAACGCAGTAAAAGACCTAATTAAACAACTGCAAGTAAGTCAGGCATTTCCGCCTTATCACTCTTATACATCTAGTTGAACAAATCTCACCATGTGTACCTTTTAGTAATAAACAAG
+
BBBBB?FAFBD4GE4AEEEEFGFGGFFGFGGFH5AFEGFFDDBFGGG2BFGHGGGHB3FEBAFDBGHHHGFHGHHBFBGGHGGFH3@GGH1FHHGFFGHHDFBB34B?11?/BB44BBBB/////>//>?/?//??</</>A???D11??0?1<1>1>1>=..>0<1<00=0==0=<//<00=00.:...00<;:<;0:0:0000009090;;;;0;.;00;;;9CF;;C9C0000;00;0;;0/99F/.B
@M05620:37:000000000-D9766:1:1101:18847:7377 1:N:0:54
GAGGCTGCTTTGGAAGAAACTCATAGATTACTGCAACAGTTCCCCCTGGACCTGGAAAAGTTTCTTGCCTGGCTTACAGAAGCTGAAACAACTGCCAATGATGCTACCAGTAAGGAAAGGCTCATCGAAGACTCCCCAGGAGTCCCAGCGCTGATGAAACACTGGCAAGTAAGTCAGGCATTTCCGATATAGCACTCTTGTGGATCCAATTGAACACTTCTCAGCATTTGTACTTGTAACTGACAAGCCAG
+
CCCCCCFCFFFFGGGGGGGGGGHHHHHHHHHHHHHHGHHHHHGHHGGGGHHHHHHGFFHHFGHHHHHHHHHHHHHGHHHHHHHHHGGHHHHHHHHHHHHGEHHGHHHH3@F@4DFF?3BFGHH3GDGHH/FHFFH/?2??FGG2D2BF0<BF/?@GHHB@F=1?CHF1F=FHG11FHGF.11>1>C<.-<=DGHHHHHHHHCCGFHHFHHHH00=G:CGHHHHHG0FFGGGGGGGGG0;F00;BFG..;FG
@M05620:37:000000000-D9766:1:1101:5385:7379 1:N:0:54
GAGGCTGCTTTGGAAGAAACTCATAGATTACTGCAACAGTTCCCCCTGGACCTGGAAAAGTTTCTTGCCTGGCTTACAGAAGCTGAAACAACTGCCAATGATGCTACCCGTCAGGACAGAGGCATCGCCCACACCACATGCGTAACGACGATGATGACACACTAGACAGTACGACAGGACTTACCGATTTCGCACTCTTGTGGATCCAATTGCCCAATTCTCAGCATTTGGACTTTTAACTGACAACCCAG
+
AAABABFBFFFFGFGGGGFGGGGHHHHHHHHHHHGCFHHGHHGHHGGGHHHHHHHHGFHHGHHHHHHHHHHHHHHGHHHHHHHHHGGHHHGHHHHHHHHB3B4B3BB2FF>1??23/B?33/?/33?<<//?///?//222?/?/?///////?@11?1F<<G0111>0>11<.<-A.<.<F0=<=.;CF0;D.CCGFF090.0;;CB0;00000;.=FG0;FBF9FFF00//;B/;/FFFFFFFF.9AEE
@M05620:37:000000000-D9766:1:1101:15870:7404 1:N:0:54
AGTGCCAGCTCTCAATCGCACAGGGGACCCAGGGCCTGGCCCCTCCATCCAGAAAACCTATGACCTCACCCGCTACCTGGAGCACCAACTCCGCAGCTTGGCTGGGACCTATGTGAGTATCCAGCGTAGGAATCTGGGAGTTGGGGAGGAGTGAGGAGTTGGGGAAAGACAGTCCTAACCGTGGAGGGTTCTGGTAAATGATGGGGTGAGGAGGGGCTCTTTGGCTCCCACCAGTCCCCCTGTCTGGTCTA
+
CCBCCFFFEFFFGGGGGGGGGGHHGGGGGGHHGGGGGGHHHHGHGGHHHHHHHHHAFFHHHHHHHHHHHHHGGEEGHGHHHHHHHHHHGHHHGGGGGHHHGHHGGGHHGHHHHHHHHHHHHHHHHGGGGGHHHHHHHHHGGHHHGGGGGGEGHHHHHGHHHHGGGGHHHHHHHHHHHHHHGGGGGGGGGGGGGGFFGGGGGGHGGGFFFFFFFFFFFFFFFHHFFFFFFFFFFFFFFFFFFFFFFFFFFFB
@M05620:37:000000000-D9766:1:1101:4429:7428 1:N:0:54
GAGGCTGCTTTGGAAGAAACTCATAGATTACTGCAACAGTTCCCCCTGGACCTGGACAAGTTTCTTGCCTTGCTTACAGAAGCTGAAACAACTGCCAATGATTCTACCCCTAAGTAACGGCGCCTAAAAGACTCCAAGGGAGTAAAAGAAATGATGAAACAATGGCAAGAAAGTCAGACATGTCCGCTTTAGTACTCCTGTGGCTCCAATTGAACAATTCTCAGCATTGTGACTTTTTACTCACAAGCCAG
+
A3AA>>FABBD4G45BBGBGGGHHGFGGHFAFFG4FCG2DEDABBEAFA2BBFGEGB31BDGFDFHHB3B5BBGHBBABDGHBFG33FBB1GHHHGHHHFBGBB4FG@G1???34@@4EE>/<><?3BB3?BF222BB?C?D?CGHB@F<2@@2@11FHHFH11100<F>>FF1<1<11<11=<1<<...<000=0=/</;0/:.<.//0;;CCHHF0;0;0;0;;0;09;;C00;C0.0909/0=.:.9:
@M05620:37:000000000-D9766:1:1101:5714:7432 1:N:0:54
GAGGCTGCTTTGGAAGAAACTCATAGATTACTGCAACAGTTCCCCCTGGACCTGGACAAGTTTCTTGCCTGGCTTACAGAAGCTGAAACAACTGCCAATGATTCTACCCGTAAGGAACGGCTCCTAGAAGACTCCAAGGGAGTAAAAGAGCTGATGAAACAATGGCAAGTAAGTCAGGCATTTCCGCTTTAGCACTCTTGTGGCTCCAATTGAACAATTCTCAGCATTTTTACTTTTAACTCACAAGCCAG
+
AAABABFBFFFFGBAFGGFGGGHFHGFHHHFGFHCHHHHHHDFFGGEFEGFGHGEF231FDGHFGGGBBF3BFGFEB5BFGHBGHB3GBBEHHHHGHHHHGH4BBGHGH1?>EF@@F0EFE/?F?B4B?BBBGFG3FGGGHGDFFHFGG@@FCDDGDFGHGH??1?0FE1?FG?@FF0>C1<11F<?..<=0=0<0<0=<D0<.:=./:0;;GHHHH:<0;:<<:F;C000;;;9;F;0;909/CF.;99A
@M05620:37:000000000-D9766:1:1101:12642:7433 1:N:0:54
AGTGCCAGCTCTCAATCGCACAGGGGACCCAGGGCCTGGCCCCTCCATCCAGAAAACCTATGACCTCACCCGCTACCTGGAGCACCCACTCCGCAGCTTGGCTGGGACCTATGTGAGTATCCAGCGTAGGAATCTGGGAGTTGGGGAGGAGTGAGGAGTTGGGGAAAGACAGTCCTAACCGTGGAGGGTTCTGGTAAATGATGGGGTGAGGAGGGGCTCTTTGGCTCCCACCAGTCCCCCTGTCTGGTCTA
+
>11>>DBFAFFFF1FAFAFCEGFEFEEEEAGHFFGEEFGHFHGHGGGHGBGGDB1FGGHHHHBHHDFFHHHGE>/FHHFG0FGHFH//?>GGEGCEEGFHGHHGGGHHGHHHHHHFHHHHHHBGHGGCGGHHHHGHGF0<EGHHGC.AC.CGH0GHGGHHFFCG..:G/G/CHHHHFGHGGGGGAEGGGGGGGGFGGGGGFGGGGFF@FFFBFF?@@@FFFFFFFFFFFFFFFFFFFFFF@FFFFFFFFFB
@M05620:37:000000000-D9766:1:1101:17677:7442 1:N:0:54
AGTGCCAGCTCTCAATCGCACAGGGGACCCAGGGCCTGGCCCCTCCATCCAGAAAACCTATGACCTCACCCGCTACCTGGAGCACCAACTCCGCAGCTTGGCTGGGACCTATGTGAGTATCCAGCGTAGGAATCTGGGAGTTGGGGAGGAGTGAGGAGTTGGGGAAAGACAGTCCTAACCGTGGAGGGTTCTGGTAAATGATGGGGTGAGGAGGGGCTCTTTGGCTCCCACCAGTCCCCCTGTCTGGTCTA
+
BBBCCFFFCFFFGGGGGGGGGGHHGGGGGGHHGGGGGGHHHHGHGGHHHHHHHEHHHGHHHHGHHHHHHHHGGGGGHHHHHHHHHHHHGHHHGGGGGHHHGHHGGGHHGHHHHHHHHHHHHHHHHGGGGGHHHHHHHHHGGHHGGGGGGGGHHHHHHGHHHHGGGGHHHHHHHHHHHHHHGGGGGGGGGGGGGGGGGGGGGGGGGGFFFFFFFFFFFFFFFFFFFFFFFFFFFFFFFFFFFFFFFFFFFFB
@M05620:37:000000000-D9766:1:1101:20091:7451 1:N:0:54
AGTGCCAGCTCTCAATCGCACAGGGGACCCAGGGCCTGGCCCCTCCATCCAGAAAACCTATGACCTCACCCGCTACCTGGAGCACCAACTCCGCAGCTTGGCTGGGACCTATGTGAGTATCCAGCGTAGGAATCTGGGAGTTGGGGAGGAGTGAGGAGTTGGGGAAAGACAGTCCTAACCGTGGAGGGTTCTGGTAAATGATGGGGTGAGGAGGGGCTCTTTGGCTCCCACCAGTCCCCCTGTCTGGTCTA
+
11>>AD1CAFC3AGGBFGGFGGCGGEGGGGHHGGEEGC/GGHGHGGHHHHHHH0FHFEGFHHHGHHHEHHHGGGEGHGHHHHGFHHHHGHHHGGEGGHHHGHHFFGHHGHHHHHHHHHHHHHHHHGGGGGHHHHHHHHHGGHHHGGGGGGGHHHHHHGHHHHGGGGHHHHHHHHHHHHHHGGGGGGGGCFGGGGFGGGGGGGGGGGF@FFFFFF@@@@FFFFFFFFFFFFFFFFFFFFFF@FFFFFFFFFB
@M05620:37:000000000-D9766:1:1101:18944:7484 1:N:0:54
AGTGCCAGCTCTCAATCGCACAGGGGACCCAGGGCCTGGCCCCTCCATCCAGAAAACCTATGACCTCACCTGCTACCTGGAGCACCAACTCCGCAGCTTGGCTTCCAGCGTCGGCATCTGGGAGTTGGGGAGGAGTGCGGCGTTGGGGCACGCCCGTCCTCCCCGTGGAGGGTTCTGGTCCCTGATGGGGTGAGGAGGGGCTCTTTGGCTCCCACCCGTCCCCCTGTCTGGTCTATCTCCTGCCCTTCGAT
+
BAAABFFFBFFFGGGGGGGGGGHHGGGGGGHHGGGGFFHHGHGDGGHHHGHHHFBGHGHHHHHHHHHGHHHGHHHHHHHHHHHHHHHHGHHHGGGGGGHHGHHH2?BBGGF/>@FGGHHF2@FFEGHHGGFGG//>GG-CCDDGCH?DGC:CFA-;@EGGGGGGG?EGGEFAFFFFFFFE/ABFFFFFFF.@.;;BDFA;FFEFFFFFFEFFF.9D.@DFFFFDFFFFFFE9FF/BF9BFFFBFFFFBEE9
@M05620:37:000000000-D9766:1:1101:15378:7498 1:N:0:54
GAGGCTGCTTTGGAAGAAACTCATAGATTACTGCCACAGCTCCCCCTGTCCCTGGAACCGTTTCCTCCCTGGCTTCCAGAAGCTGCAACAACTGCCCCTGTATGCTACCCGTAAGGAAAGGCTCCTCGAAGACTCCACGGGAGTCCACGAGCTGATGAAACAATGGCAAGTAAGTCAGGCCTTTCCGCTTTAGCACTCTTGTGGATCCAATTGAACCCTTCTCAGCATTTGTACTTGTAACTGACACGCCA
+
AAAAA>FAFFFF1FGGGGGGFGB3D3FGFG1GHBGGCGE0BAFA0E/B11B1B1/BA1AAEABA2D10AGHFGGFFHFHFHHH@B10GHFGHE0F0//BFC2GGHHHHHFCG?/>1GGHHEG1G/F0?EBFGHG1F10ACG?CE0<F1CCC@EH1FH1FF1C.1FGH0CF>D0=DGHGGH.CHHHHGCGGGGHGHHGHHHHHHGBFGGGFGGG00;..;C/FGGGG0CFGGBGGGFE;BBBFFBBB/;>EB
@M05620:37:000000000-D9766:1:1101:23264:7541 1:N:0:54
GAGGCTGCTTTGGAAGAAACTCATAGACTACGGCAACAGTTCCCCCTGGACCTGGAGAAGATTCTTGCCTGGATTAAAGAAGCTGAAACACCTGCCAATGTTTCAAAACAACCCCAAGGAAAGGACCATATCATACCCAAAGGCACGAAAAAATATTATCAAAACATAGAAAGAAAGTCACGAACAACAATATAACCCATAACACTTATCCGAACCAATAAAACTAAGAATAGTAATTTGCAATTTACAAG
+
A?ABAAFAB5B@F45BFGBGGFHHHB545AA2BA2AFG2DA5D322AA22BB2B12131B3AD5D5D5353A2DB3DD@BG33BB33B3BBBFGH13BFF4BB4B44B1?1?//?>?//?330020?/3344?333222?BB2/B0/<///0/<<11111<1<?0.1>11<1<00>11>00...--/<..0000;0/;.//0/:/:0;000.9.;-.9/00000000/000000090;;;//:///9;///
@M05620:37:000000000-D9766:1:1101:23554:7554 1:N:0:54
GAGGCTGCTTTGGAAGCAACTCATAGATTACTGCCACAGGTCCCGCTGTCCATTTAACCGTTTCTTGGCTGGCTTCCAGAAGCTTGAACCACTTCCCCTGATGCTACCCGTAAGGAAAGGCTCCTCGAAGACTCCCCGGGCGTCCCAGCGCTGATGACACACTGGCAAGTAAGTCAGGCCTTTCCGCTTTAGCACTCTTGTGGATCCAATTGAACACTTCTCCGCATTTGTACTTGTAACTGACAAGCCAG
+
CCCCCCFCFFFFGGGGGGGGGGHBD5DDDA4AF5BGFH22A3B22A2A2BFGH5AD5DGFEFF3DD533BBFGHH2FDGHHHHH531FFGFGH3FGFHHGHHHH3HHHG1EEEGGHHHFHHGHGGHGGHGGHHHHCACGG/>A/AEFG0@DGGGHGFGHH/.CHHHHEC;CGHHHHHHH.CGHHHGGGGGGGGGGGGGGGGGGGGFGFGGGGG0F0/CFGGGFFF-DFFFFFFFFFFFFFFFFFFBAEFFF
@M05620:37:000000000-D9766:1:1101:6756:7555 1:N:0:54
AGTGCCAGCTCTCAATCGCACAGGGGACCCAGGGCCTGGCCCCTCCATCCAGAAAACCTATGACCTCACCCGCTACCTGGAGCACCAACTCCGCAGCTTGGCTGGGACCTATGTGAGTATCCAGCGTAGGAATCTGGGAGTTGGGGAGGAGTGAGGAGTTGGGGAAAGACAGTCCTAACCGTGGAGGGTTCTGGTAAATGATGGGGTGAGGAGGGGCTCTTTGGCTCCCACCAGTCCCCCTGTCTGGTCTA
+
>AA3>FFCAFFFGGGGGGG2A2BAFEDEEEHH2AEGGGHHHHGHFGHGHFHHFFFGHGHGHHGHHHHHHHHGG>EGHHHHGHGFHHHEFHHHGGGEEHHHGHHGGGHHGHHHHHHHHFHHHHHHHGEGGGHHHHHHGHCGEHHHGGFGGGGHHHHHHGFHGHGGGGHHHHHHHHHHHHHHGGGGGGGG9AFFGGCFGGGGGFGGGAFFFFFFFFFFFAFFFFFFFFFFFFFFFFFFFFFFFFFFFFFFFFF
@M05620:37:000000000-D9766:1:1101:7635:7561 1:N:0:54
GAGGCTGCTTTGGAAGAAACTCATAGAATAATTCAATGGCTTCTAAGAGCAGATGACATACTTGCAAGTAAGTCAGGTGGTTCAGCTCTACCGCACTTGTGGCGCCAACTAAATAAGTATCAGCAGTTGGACTTTGAACTGAGAAGCGAGGGACAAAATAGCGGAAGAGCAGACGTCACAACGGCAGGCACAGGCAAAAATCGCGGTGGGGGGGGGCTCTTTGAAAAAAAAAAGTCCCCCTGTCTGGTCTA
+
11>AA1B11B@D1BGGGFGEFEFFEGHBAG133AAFDGHHBBF12BA11B1BFA1DBA2B1121D1AADAFGABDDB11//BDBADA1111B/E///BBBF///>>EE/F1112>B1B2FGGECG0F1B1FEHB1121<1B1B11BB<</>//?/0@<<<11>CGG.00>F00>-<..<=<.--:-=-;.;//.9;.;/../..=-9-.-----9@@@-/;FF/B/;;9@99@-/BFFFB?EBFFFFBBFB
@M05620:37:000000000-D9766:1:1101:6747:7572 1:N:0:54
AGTGCCAGCTCTCAATCGCACAGGGGACCCAGGGCCTGGCCCCTCCATCCAGAAAACCTATGACCTCACCCGCTACCTGGAGCACCAACTCCGCAGCTTGGCTGGGACCTATGTGAGTATCCAGCGTAGGAATCTGGGAGTTGGGGAGGAGTGAGGAGTTGGGGAAAGACAGTCCTAACCGTGGAGGGTTCTGGTAAATGATGGGGTGAGGAGGGGCTCTTTGGCTCCCACCAGTCCCCCTGTCTGGTCTA
+
BCABCFFFBFFFGGGGGGGGGGHHGGGGGGHHGEGGGGHHHHGHGGHHHHHHHHGHHGHGHHHHHHHHHHHGGGGGHHHHHHHHHHHHGHHHGGGGGHHHGHHGGGHHGHHHHHHHHHHHHHHHHGGGGGHHHHHHHHCFGHHHGGGGGGGHHHHHHGHHHHGGGGHHHHHHHHHHHHHHGGGGFFGGAFGGGGCFGGGGGGGGGGDFFFFFFFFFFFFFFFFFFFFFFFFFFFFFFFFFFFFFFFFFFFF
@M05620:37:000000000-D9766:1:1101:22261:7597 1:N:0:54
AGTGCCAGCTCTCAATCGCACAGGGGACCCAGGGCCTGGCCCCTCCATCCAGAAAACCTATGACCTCACCCGCTACCTGGAGCACCAACTCCGCAGCTTGGCTGGGACCTATGTGAGTATCCAGCGTAGGAATCTGGGAGTTGGGGAGGAGTGAGGAGTTGGGGAAAGACAGTCCTAACCGTGGAGGGTTCTGGTAAATGATGGGTGAGGAGGGGCTCTTTGGCTCCCACCAGTCCCCCTGTCTGGTCTAT
+
A?AAAFFFBFFFFFGGGGGGEGHHGGGGFGHHGGGGGGHHFHGHGGHHHHHHHGBHHGFHHHFHHHHHHHHGGFEGHHHHHHHFFHHHGGHFGGFGGHHHGHHGGGHHGHHHHHHHHHHHGHHHHGGGGGHHHHHHHHHGGHHHGGGGGGGHHHHGHGHHHGGGGGHHHHHHHHHHHHHHGGGGGGGGEFGGGGFGGGGGGGGGGFFFFFFFFFFFFFFFFFFFFFFEFFFFFFFFFFFFFFFFFFFFFFF
@M05620:37:000000000-D9766:1:1101:7142:7602 1:N:0:54
AGTGCCAGCTCTCAATCGCACAGGGGACCCAGGGCCTGGCCCCTCCATCCAGAAAACCTATGACCTCACCCGCTACCTGGAGCACCAACTCCGCAGCTTGGCTGGGACCTATGTGAGTATCCAGCGTAGGAATCTGGGAGTTGGGGAGGAGTGAGGAGTTGGGGAAAGACAGTCCTAACCGTGGAGGGTTCTGGTAAATGATGGGGTGAGGAGGGGCTCTTTGGCTCCCACCAGTCCCCCTGTCTGGTCTA
+
CCBCCFFFCFFFGGGGGGGCGGHHGGGGEEHHFGGGGGHHFHGHGGHHHHHHHHHHHGHGHHHHHGHHHHHGGEEGHHHHHHHHHHHHGHHHEFGGGHHHGHHGGGHHGHHHHHHHHHHHHHHHHGGGGGHHHHHHHHGGGHHHGGFGGGGHHGHHHGHHHHGGGGHHHHHHHHHHHHHHGGGGDGGGEFGGGGFGGGGGGGGGGGFFFFFFFFFFFAFFFFFFFFFFFFFFFFFFFFFFFFFFFFFFFFB
@M05620:37:000000000-D9766:1:1101:10731:7603 1:N:0:54
GAGGCTGCTTTGGAAGAAACTCATAGATTACTGCAACAGTTCCCCCTGGACCTGGAAAAGTTTCTTGCCTGGCTTACAGAAGCTGAAACAACTGCCAATGATGCTACCCGTAAGGAAAGGCTCCTAGAAGACTCCACGGGAGTAAAAGAGCTGATGAAACAATGGCAAGTAAGTCAGGCATTTCCGCTTTAGCACTCTTGTGGATCCAATTGAACAATTCTCAGCATTTGTACTTGTAACTGACAAGCCAG
+
CCCCCCFCFFFFGGGGGGGGGGHHGHHHHHHHHHHHFHHGHHHHHGGGHHHHHHHGFHHGBHHHHHHHHHHHHHHGHHHHHHHHHHHHHHHHHHHHHHHHHHHHHHHHHGGGGHHHHFBFG3FFHHBG3GGHHHHH2/<>CDFC3BGHAG2GHF22F2DGC/?1FGHHG?FGH@1FHFH.11>FG.<CE.DHHFHGHHHEHHG0:<GHHHHH0CGF:0CCHHHHHGBFFFBFGGG0F0FFF0CGGBA.9CF
@M05620:37:000000000-D9766:1:1101:22978:7622 1:N:0:54
ACCACACCTTCTACAATGAGCTGCGTGTGGCTCCCGAGGAGCACCCCGTGCTGCTGACCGAGGCCCCCCTGAACCCCAAGGCCAACCGCGAGAAGATGCCCAGGTGAGTGGCCCGCTACCTCTTCTGGTGGCCGCCTCCCTCCTTCCTGGCCTCCCGGAGCTGCGCCCTTTCTCACTGGTTCTCTCTTCTGCCGTTTTCCGTAGGACTCTCTTCTCTGACCTGAGTCTCCTTTGGAACTCTGCAGGTTCTA
+
CCCBCCCDFFFFGGGGGGGGGGHHGGGGHGHHHGGGGGGCGHHHHGGGGGGGHHHHHHHGGGGGGGGGGFGHHHHGGEGFGHHHHEFGGGGGGGHHGHHHHGHGHHGGHGGGHHGGGCCHHHHHHHHHHHGHHGGGGGHGHHGHHGGGGFFGGGGGGG-ACFGGGGFFFFFFFFFFFFFFFFFFHFFFFFFFFFFFFFFFFFFFFFFFFFFFFFHFFFBFFFFBFFFFFFFFFFFFFFFFFFFFFFFFFFF
@M05620:37:000000000-D9766:1:1101:15176:7662 1:N:0:54
GAGGCTGCTTTGGAAGAAACTGACAAGCCAGGGACAAAAGATCGGAAGAGCACACGTCTGAACTCCAGTCACATTAAGAAATCTCGTATGCCGTCTTCTGCTTGAAAAAAAAAAAAACCCCAAGCAAAGTACTCGCGGACTCTGGGAGAATCGACGCATTGGTGCAACCAAGTCCGTACAGTGCAGCATTACCGTCTCCGATTTTTGTCGACAGGACTCCTCACCTTCCCCACCTCCCCCATTCTCCTTTC
+
BBBBBAFBFFFFGGGGGGGGGFGFGD4FGHGHGGGG2FGGGHHHGGGGHHHHHHHGHHHG5AGHG3AFFFDB5FGFGG55B@DEGB?ECFGHGEEGCGHHFGH@AGHHHGEEE/>/////////?00101111=.<----</000/.;..:0..----..00990000.;..90;.....0;0////.9///9.;..99.-9.;9/-./..;.-...;9//./;.;///;..;.;9E..9-.:9B/9//9/
@M05620:37:000000000-D9766:1:1101:18676:7676 1:N:0:54
AGTGCCAGCTCTCAATCGCACAGGGGACCCAGGGCCTGGCCCCTCCATCCAGAAAACCTATGACCTCACCCGCTACCTGGAGCACCAACTCCGCAGCTTGGCTTCCAGCGTAGGCATCTGGGAGTTGGGGAGGAGTGCGGCGTTGGGGCACGCCAGTCCTCCCCGTGGAGGGTTCTGGTACCTGATGGGGTGAGGAGGGGCTCTTTGGCTCCCCCCAGTCCCCCTGTCTGGTCTATCTCCTGCCCTTCGAT
+
BBABCFFFCFFFGFGGGGGGGGHGGGGGGGHHGGGGGGHHFHGHGGHGFHHGHHEGHGHFHHGHHHHHHHHGGEEGHGHHGGGHGHHHGFHHGGGGGHHHGHHHGHHHHGG/CG2FGHHH3FGFCGHHGGGGGGGFH1@F-<CCGHGG.CAD-;.AFGGG09EDGGGGGGGGCFGGGFF000;BFFFFFFDD?FFBFFFFFFFFFFFFFFFFF.AD-AFFFFFFFFFFFFFFFFFFFFFFFFFFFFF/EF:
@M05620:37:000000000-D9766:1:1101:6146:7677 1:N:0:54
AGTGCCAGCTCTCAATCGCACAGGGGACCCAGGGCCTGGCCCCTCCATCCAGAAAACCTATGACCTCACCCGCTACCTGGAGCACCAACTCCGCAGCTTGGCTGGGACCTATGTGAGTATCCAGCGTAGGAATCTGGGAGTTGGGGAGGAGTGAGGAGTTGGGGAAAGACAGTCCTAACCGTGGAGGGTTCTGGTAAATGATGGGGTGAGGAGGGGCTCTTTGGCTCCCACCAGTCCCCCTGTCTGGTCTA
+
AA3ABFFFBFFFGGGGGGGGGEGHGGCGGGHHDGG2FFHHHHGHGGHHHFGHHGHFGGHHHHEHHFFHHHHEGEEGHHHFHHHHGFHHGHFFEFGGGHHHGHGGGGHHGHHHHHHHHHHHHHHHGGFD</FGHHHHHHFGGGHHGGFGGDEGHFHHGGHHHHGGGGHHHHHHHHHHHGHHGGGGDGGGGGGFGGFFFGGGGGGGGGFBFFFFFFBBBBFFFFFFFFFFFFFFFFFFFFFFBFFFFFFFFFF
@M05620:37:000000000-D9766:1:1101:15070:7684 1:N:0:54
AGTGCCAGCTCTCAATCGCACAGGGGACCCAGGGCCTGGCCCCTCCATCCAGAAAACCTATGACCTCACCCGCTACCTGGAGCACCAACTCCGCAGCTTGGCTGGGACCTATGTGAGTATCCAGCGTAGGAATCTGGGAGTTGGGGAGGAGTGAGGAGTTGGGGAAAGACAGTCCTAACCGTGGAGGGTTCTGGTAAATGATGGGGTGAGGAGGGGCTCTTTGGCTCCCACCAGTCCCCCTGTCTGGTCTA
+
AAAABFDFBFFFGG5GGGGGGEGDFCEEGEGHGGGEFFCFHHEGFGFHHHFHFFFHGGHHHHHHHHHHHHGGGGGGHHHHHHHGFHHHGHHHGGGGGHHHGHHGGGHHGHHHHHHHHHHHHHHHHGGGGGHGFHHHHHHGGHHHGGGGGGGHHHHHHGHHGHGGGGHGHHHHHHHHGHHGGDEGGGGGFGGGGGBBFGGGGGGGGGFBFFFFFFBBBBFFFFFFFFFFFFFFFFFFFFFFBFFFFFFFFFB
@M05620:37:000000000-D9766:1:1101:15074:7702 1:N:0:54
AGTGCCAGCTCTCAATCGCACAGGGGACCCAGGGCCTGGCCCCTCCATCCAGAAGACCTATGACCTCACCCGCTACCTGGAGCACCAACTCCGCAGCTTGGCTGGGACCTATGTGAGTATCCAGCGTAGGAATCTGGGAGTTGGGGAGGAGTGAGGAGTTGGGGAAAGACAGTCCTAACCGTGGAGGGTTCTGGTAAATGATGGGGTGAGGAGGGGCTCTTTGGCTCCCACCAGTCCCCCTGTCTGGTCTA
+
AAAAAFFFAFFFGGGGGGGCEG00B0FGEEFHF0E/B/B0BFEGAEGHAFGHG01BFHHHHHFFHHHFHHHGGG?EGGHEFGHC0FGGGFHHGCEGGHHHGHHG?EHHGHHHHHHHHHHGHHHHHGGGGGFDHHHHHGHGGHGHGGGGGGEHHHGFFCHHHHGGGGHHGHHHHHHHHHHHGFEGGGGGEFGGGGGFGGGGGGGGGGF?FFFFFF@?@@FFFFFFFFFFFFFFFFFFFFFF@FFFFFFFFFF
@M05620:37:000000000-D9766:1:1101:11102:7732 1:N:0:54
GAGGCTGCTTTGGAAGAAACTCATAGATTACTGCAACAGTTCCCCCTGGACCTGGAAAAGTTTCTTGCCTGGCTTACAGAAGCTGAAACAACTGCCAATGATGCTACCCGTAAGGAAAGGCTCCTAGAAGACTCCACGGGCGTCACAGAGCTGATGAAACACTGGCAAGTAAGTCAGGCCTTTCCGCTTTAGCACTCTTGTGGATCCAATTGCACCCTTCTCAGCCTTTGTACTTGTAACTGACAAGCCAG
+
BBBBBBFBFFFFGGGGGGGGGGHHHHHHHHHHHHHFFHHGHHHHHGGGHHHHHHGHHHHHHHHHHHHHHHHHHHHHHHHHHHHHHHHHHHHHHHHGFHHHHHGHE4FGH1?E?G3FGE00FFGGHF4GD3FHFHH32?//////</@F2F0?GGFHHHHFH01?FGHHF=FG1=GHH<G.//<DH.CCE.0GFFHGGGHHHHGB0CGHHHHF00;/..C;F00CFB/;;F9CFFG0C;CFFGGGGG?GFFF
@M05620:37:000000000-D9766:1:1101:20655:7759 1:N:0:54
GAGGCTGCTTTGGAAGAAACTCATAGATTACTGCAACAGTTCCCCCTGGACCTGGAAAAGTTTCTTGCCTGGCTTACAGAAGCTGAAACAACTGCCAATGATGCTCCCCGTCAGGACATGCTCCTCGACGACTCCACGGGCGAACCAGCGATGATGACCCACTGGCAAGTACGTCAGGACTTTCCGATTTCGCCCTCTTGTGGATCCAATTGCCCACTTCTCAGCCTTTGTCCTTGTAACTGACAAGCCAG
+
CCCCBCFCFFFFGGGGGGGGGGGHGHHHHHHHHHHHHGHFGHHHHGGGHHHHHHHHHHHHGHHHHHHHHHHHHHHFHHHGHHHHHHHHHHHHHHHHHHHF3BFH33BFF@EFEEG3?F?333D332?///<B/?22B//>///<>/0.>C-..<<1<</<.<G0/</<CGCBE/;..;/:CG0;<C..CE0CD.CFGGGGFFFFGGGEFG0C0099AFFF/BFFF9FFFFF/;FFFFBFFFF/;F/.;AFF
@M05620:37:000000000-D9766:1:1101:17086:7795 1:N:0:54
GAGGCTGCTTTGGAAGAAACTCATAGATTACTGCAACAGTTCCCCCTGGACCTGGAAAAGTTTCTTGCCTGGCTTACAGAAGCTGAAACAACTGCCAATGATTCTACCCGTAAGGAAAGGCTCCTAGAAGACTCCAAGGGAGTAAAAGAGCTGATGAAACAATGGCAAGTAAGTCAGGCATTTCCGCTTTAGCACTCTTGTGGATCCAATTGAACAATTCTCAGCATTTGTACTTGTAACTGACAAGCCAG
+
AAABAAFAFFDFGGGGFGGGGBF5DEB66DBFGHHEGHHFADFA2E2F22FFAA22BB2B35BD55ABB5311213F5FGHGHH333G@FGHEHH333FHDG@E4FFGHEAEEF@FGFHEEBGGGFBGGBGHGCGGFEGEGG?F1FDFFGHHFHHHFHFHHH1@FHFHG1?FG<1FGFCG??1F>ADA<F1>=<D<CD=<GB<<0CG<<DGGGFGGF:;;CCC0CCGGGGGCGC;0;000;0:/FF.;.;F
@M05620:37:000000000-D9766:1:1101:16596:7873 1:N:0:54
GCGGCTGCTTTGGAATCAACTCATAGATTCCTGCCACAGTTCCCCCTGTCCCTGTAACCGTTTCTTGCCTGGCTTCCAGAAGCTGCAACAACTGCCCATGATGCTACCCGTCAGGAAAGGCTCCTCGAAGACTCCCCGGGCGTCCCAGCGCTGATGACACCCTGGCACGTACGTCAGGCCTTTCCGCTTTAGCACTCTTGTGGATCCAATTGACCCCTTCTCAGCATTTGTACTTGTAACTGACAAGCCAG
+
1>1>>1>>CFB11BB1A1BBBBBDBBFG3ADFFGG1BBB1DDGHHG/BAABAB1BDDBFEBEGFDDBBFGHGGFB0BGHBBFG11@>BBBBBBBFF/BBGDEGHH2FGFGG//?FF0F0BFFHGH0EEBGGHHHHA/B/</>@/<<DC0ACGGCGHH1<G..CBGHH0AGH.-:CECHH.CGGHHGGGGG0BFFFGGGGGGG?FGGGGFGFGB0C/-;AFFF9BB/;;BFFFFFFFFFFFFFFFF/;AEFF
@M05620:37:000000000-D9766:1:1101:22201:7880 1:N:0:54
AGTGCCAGCTCTCAATCGCACAGGGGACCAAGGGCCTGGCCCCTCCATCCAGAAAACCTATGACCTCACCCGCTACCTGGAGCACCAACTCCGCAGCTTGGCTGGGACCTATGTGAGTATCCAGCGTAGGAATCTGGGAGTTGGGGAGGAGTGAGGAGTTGGGGAAAGACAGTCCTAACCGTGGAGGGTTCTGGTAAATGATGGGGTGAGGAGGGGCTCTTTGGCTCCCACCAGTCCCCCTGTCTGGTCTA
+
AA1>AFDFAFCFGGGGGEGGGGHHG?EGG0FGGGGGGGHHHHGHGGFHH0FFFFFHHG0BGHHHFFGHHHHGGFGGHHHHFGHHHHFGEHHHGGGGGHHHGHHGGCHHGHHHHHGHHHHHHHHGHG?/CGHHHHHHGHGFFGHHGGFC-<CG.0<<CEHHHGGGGCEHHHFHHHHHHHHHGGEGGGGGCFFGGGGGGGGGGGGGGGF@FFFFFF?@@@FFFFFFFFFFFFFFFFFFFFFF@FFFFFFFFF9
@M05620:37:000000000-D9766:1:1101:16682:7882 1:N:0:54
AGTGCCAGCTCTCAATCGCACAGGGGACCCAGGGCCTGGCCCCTCCATCCAGAAAACCTATGACCTCACCCGCTACCTGGAGCACCAACTCCGCAGCTTGGCTGGGACCTATGTGAGTATCCAGCGTAGGAATCTGGGAGTTGGGGAGGAGTGAGGAGTTGGGGAAAGACAGTCCTAACCGTGGAGGGTTCTGGTAAATGATGGGGTGAGGAGGGGCTCTTTGGCTCCCACCAGTCCCCCTGTCTGGTCTA
+
BBBCCFFFCFFFGGGGGGGGGGHHGGGGGGHHGGGGGGHHHHGHGGHHHHFHGGFHHGHHHHHHHHHHHHHGGGGGHHHHGHHHHHHHGHHHGGGGGHHHGHHGGGFGGHFHHHHHHHHHHHHHHGGGGGHHHHHHHHHGGHHHGGFGGGEHHFHHHGHHHHGGGGHHHHHHHHHHHHHHGGGGGGGG;FFGGGGGGGGGGGGGGGFFFFFFFFFFFFFFFFFFFFFFFFFFFFFFFFFFFFFFFFFFFFB
@M05620:37:000000000-D9766:1:1101:7947:7900 1:N:0:54
AGTGCCAGCTCTCAATCGCACAGGGGACCCAGGGCCTGGCCCCTCCATCCAGAAAACCTATGACCTCACCCGCTACCTGGAGCACCAACTCCGCAGCTTGGCTGGGACCTATGTGAGTATCCAGCGTAGGAATCTGGGAGTTGGGGAGGAGTGAGGAGTTGGGGAAAGACAGTCCTAACCGTGGAGGGTTCTGGTAAATGATGGGGTGAGGAGGGGCTCTTTGGCTCCCACCAGTCCCCCTGTCTGGTCTA
+
AA>AAFFFCFFFG4GGGGGGGGHFGGGGGGHHCEGGDGHHHHGHGGHGHGHHGFHHHGHGHFFHHFGHHHHGG/EEHHHHFGHHHHAFFHHGEGCGEHGHGHHGGGHHGHHHHHGHHHHHHHHHHGG/CGHEGHHHHHCFGHHHGG.AF<CGH0GHCDHHHHGGGDGHFHHHHHHHHHHHGGGGAFGGDGGGGGFFGGGGGGGGGGFFFFFFFFFFFFFFFFFFFFFFFFFFFFFFFFFFFFFFFFFFFFB
@M05620:37:000000000-D9766:1:1101:23285:7903 1:N:0:54
ACCACACCTTCTACAATGAGCTGCGTGTGGCTCCCGAGGAGCACCCCGTGCTGCTGACCGAGGCCCCCCTGAACCCCAAGGCCAACCGCGAGAAGATGCCCAGGTGAGTGGCCCGCTACCTCTTCTGGTGGCCGCCTCCCTCCTTCCTGGCCTCCCGGCGCTGCGCCCTTTCTCACTGGTTCTCTCTTCTGCCGTTTTCCGTAGGACTCTCTTCTCTGACCTGAGTCTCCTTTGGAACTCTGCAGGTTCTA
+
BCCCCCBCFFFFGGGGGGGGGGHHGFGEEDHHHGGAEGEEGHGHHGGGGGGGHHHHHHHGGGGGGGGGGGGHHHGGGGGHGHGHEGGGG?BCGGHHGHGHHHHGFHHHHHGGHHGGG-CHHHHHHHHHHHGHHGGGGGHGHHGHHGGGGGGGGGGGGG-BCFFFFFFFFFFFFFFFFFFFFFFFFFFFFFFFFFFFFFFFFFFFF/FFFFFFFFFFFF/FFFF/BFFFFFFFFFFFFFFFFFFFFFFFFFF
@M05620:37:000000000-D9766:1:1101:10597:7944 1:N:0:54
AGTGCCAGCTCTCAATCGCACAGGGGACCCAGGGCCTGGCCCCTCCATCCAGAAAACCTATGACCTCACCCGCTACCTGGAGCACCAACTCCGCAGCTTGGCTGGGACCTATGTGAGTATCCAGCGTAGGAATCTGGGAGTTGGGGAGGAGTGAGGAGTTGGGGAAAGACAGTCCTAACCGTGGAGGGTTCTGGTAAATGATGGGGTGAGGAGGGGCTCTTTGGCTCCCACCAGTCCCCCTGTCTGGTCTA
+
ABBBCFFFCFFFGGGGGGGGGGHHGGGGGGHHGGGGGGHHHHGHGGHHHHHHHHHHHGHHHHHHHHHHHHHGGGGGHHHHHHHHHHHHGHHHGGGGGHHHGHHGGGHHGHHHHHHHHHHHHHHHHGGGGGHHHHHHHHHGGHHHGGGGGGGHHHHHHGHHHHGGGGHHHHHHHGHHHHHHGGGGGGGG;FGGGGGGGGGGGGGGGGFFFFFFFFFFFFFFFFFFFFFFFFFFFFFFFFFFFFFFFFFFFFB
@M05620:37:000000000-D9766:1:1101:10617:7947 1:N:0:54
AGTGCCAGCTCTCAATCGCACAGGGGACCCAGGGCCTGGCCCCTCCATCCAGAAAACCTATGACCTCACCCGCTACCTGGAGCACCAACTCCGCAGCTTGGCTGGGACCTATGTGAGTATCCAGCGTAGGAATCTGGGAGTTGGGGAGGAGTGAGGAGTTGGGGAAAGACAGTCCTAACCGTGGAGGGCTCTGGTAAATGATGGGGTGAGGAGGGGCTCTTGGGCTCCCACCAGTCCCCCTGTCTGGTCTC
+
ABBBCFFFCFFFGDGGGFGGGGHHGEGGGGHHGGGGGGHHHHGHGGHHHHHHHGHHHGHHHHHHHHHHHHHGGGGGHHHHGHGEGHHHGHHHGGGGGHHHGHHFEFHHGHHHHFHB3GDFGB3BB<<?/C2>F<FGFG0/<?FHCGA@FDG<G0<C0.<<DHC?C.E:C/:/:0C:00;.C.:A.C9-.;./:9;;900000CFADAD?FF/DFABDD.BB/;.;9AAFFF.A.9;FFAAD.B/B/9BFF/
@M05620:37:000000000-D9766:1:1101:15979:7987 1:N:0:54
ACCACACCTTCTACAATGAGCTGCGTGTGGCTCCCGAGGAGCACCCCGTGCTGCTGACCGAGGCCCCCCTGAACCCCAAGGCCAACCGCGAGAAGATGCCCAGGTGAGTGGCCCGCTACCTCTTCTGGTGGCCGCCTCCCTCCTTCCTGGCCTCCCGGAGCTGCGCCCTTTCTCACTGGTTCTCTCTTCTGCCGTTTTCCGTAGGACTCTCTTCTCTGACCTGAGTCTCCTTTGGAACTCTGCAGGTTCTA
+
1>1>AA1AFFC1BGG1AAG11AB1ABEGC0FHFGF?EEG?AGHHHG?EA/BA111BGCEFEE/E/?/EEGGHHF/>EFFCCGHA/?EGG?CG?/CCD1FGHBEFH1GGG1<FH/<CGGG0<DHHHHHHH/EH.CGGGCHGHG.CH0B00:.CFGGEBAGG-C/9-@F@@FFFB/9FFFFFF/;FFFFFFFFFB@BBFFFFFFFFBFFFFFFFFFB9B/;FFFFFFFFEFFFFFFFBBBFBBFFFFA9/BF;
@M05620:37:000000000-D9766:1:1101:17923:8018 1:N:0:54
GAGGCTGCTTTGGAAGAAACTCATAGATTACTGCAACAGTTCCCCCTGGACCTGGAAAAGTTTCTTGCCTGGCTTACAGAAGCTGAAACAACTGCCAATGATGCTACCCGTAAGGAAAGGCTCCTAGAAGACTCCAAGGGAGTAAAAGAGCTGATGAAACAATGGCAAGTAAGTCAGGCATTTCCGCTTTAGCACTCTTGTGGATCCAATTGAACAATTCTCAGCATTTGTACTTGTAACTGACAAGCCAG
+
B@BBBAFBFFFFFGGGGGGGGGHHHHHHFHHHHFFHFFHAGGHFHGGGEHHHHHGGFFEHGHHHFHEFGFGHHHHHHFHHHHHHGFGHHHHHHHHFHHHHHGFGHHHHHFF?EH3GGFGHHCHGBBBBGFGHHHGGHGGEGGEFGHHGGFGHHHHHHHGGHHFDGHHHF1FGH1FGG?GGGGGHHGGGGGF<F0<<CDGH0CEHHFHBCFHFFHHFHHH0GFGCGGCCGHGGGBG0C0FFGFFGGF9CEFF
@M05620:37:000000000-D9766:1:1101:12195:8045 1:N:0:54
GAGGCTGCTTTGGAAGAAACTCCTAGATAACTGCACCCGTTCCCCCTGTCCCTGTAACCGTTTCTTTCCTGGCTTACAGAAGCTGCAACAACTGCCCATGATGCTACCCGTAAGGAAAGGCTCCTCGAAGACTCCCCGGGCGTCACAGCGCTGATGAACCACTGGCACGTACGTCAGGCCTTTCCGCTTTAGCACTCTTGTGGATCCAATTGACCACTTCTCCGCCTTTGTACTTGTAACTGACAAGCCAG
+
A?ABBAFBFFFFGGGGAABBBB4F4DBG6DFGGHHHBEA2BBFHHGGG3ABB3BAFE5BEFGFFGH5AFHHHHG1ABGHDGHHBB3BFG1BFFBBG13BFDGHFH4FHHGG//BGH3F0FHHHGHCEG0FEHHHHA/C<C/>C/??GH/@DGGGHHH11<.<CGHHG0C<G<CFHGGHH.CHHHHGGFGG0CF0CGGGGGGGGFFGGGGGGG00C99CGFFF/;D.AAFFFFFFFFBFFFFFFFF/;EEFF
@M05620:37:000000000-D9766:1:1101:6707:8052 1:N:0:54
AGTGCCAGCTCTCAATCGCACAGGGGACCCAGGGCCTGGCCCCTCCATCCAGAAAACCTATGACCTCACCCGCTACCTGGAGCACCAACTCCGCAGCTTGGCTGGGACCTATGTGAGTATCCAGCGTAGGAATCTGGGAGTTGGGGAGGAGTGAGGAGTTGGGGAAAGACAGTCCTAACCGTGGAGGGTTCTGGTAAATGATGGGGTGAGGAGGGGCTCTTTGGCTCCCACCAGTCCCCCTGTCTGGTCTA
+
AAAABFFFCFFFGGGGGGGGGGHHGGGGGGHHGGGGGGHHHHGHGGHGHHHHHHHHHGHHHHHHHHHHHHHGGGGGHHHHHHHHHHHGGHHHGGGGGHHHGHHGGGHHGHHHHHHHHHHHHHHHHGFGGGHHHHHHHHHGGHHHGGGGGGEGHHHHHGHHHHGGGGHHHHHHHHHHHHHHGGGGGGGGEFGGGGFGGGGGGGGGGGFFFFFFFFFFFFFFFFFFFFFFFFFFFFFFFFFFFFFFFFFFBFB
@M05620:37:000000000-D9766:1:1101:5909:8071 1:N:0:54
ACCACACCTTCTACAATGAGCTGCGTGTGGCTCCCGAGGAGCACCCCGTGCTGCTGACCGAGGCCCCCCTGAACCCCAAGGCCAACCGCGAGAAGATGCCCAGGTGAGTGGCCCGCTCCCTCTTCTGGTGGCCGCCTCCCTCCTTCCTGGCCTCCCGGAGCTGCGCCCTTTCTCACTGGTTCTCTCGTCTGCCGTTTTCCGTAGGACTCTCTTCTCTGACCTGAGTCTCCTTTGGAACTCTGCAGGTTCTA
+
BBBBBBBBFFFFGGGGGGGFGFHGGGGGHGHHHGGGGGGGGHHHHGGGGGGGFGHHGHHGGGGGGGGGGGGHHHHGGGGHGHHHHGGGGGGGGGHHHHH2<2/?GH<F?DEF0<->D-.<GG<0DGF0=CAHGGGGGGHAGHGH00FF0/;FBAAED-999A/C9BDFFF/FFFFFFFFFFFFFFE.9A.A/99:9/E/9A/..;/;FFFFFFFFFFFBF/B9/:/9BFB9///;//9BFBFF/B.9BBF9
@M05620:37:000000000-D9766:1:1101:16304:8087 1:N:0:54
ACCACACCTTCTACAATGAGCTGCGTGTGGCTCCCGAGGAGCACCCCGTGCTGCTGACCGAGGCCCCCCTGAACCCCAAGGCCAACCGCGAGAAGATGCCCAGGTGAGTGGCCCGCTACCTCTTCTGGTGGCCGCCTCCCTCCTTCCTGGCCTCCCGGCGCTGCGCCCTTTCTCACTGGTTCTCTCTTCTGCCGTTTTCCGTAGGACTCTCTTCTCTGCCCTGAGTCTCCTTTGGAACTCTGCAGGTTCTA
+
AAAB>AA>BBBFGFFFFG5BGGHHGEGBAFGBBBFE?EA2ABAFGEG0EEBFFFFHGGGAECCEFGGFGEAGBGHEEEDGFHFGHGGEBD/CFGHGHHHHGHHGFHHHHHGGHHGGG@<GHHHHHFHHHHDHHG@DDGHGHHGHGFFGGGGGGGGGG??-BFCFFFFFFFFFFF/FFFFFFFFFFFFFBBFFFFFFFEFFFFAAD/BBFFFFFFFFFF/BFFF.;BB:FFFFFFFBFFFFFFFFFFFBFF;
@M05620:37:000000000-D9766:1:1101:9069:8099 1:N:0:54
ACCACACCTTCTACAATGAGCTGCGTGTGGCTCCCGCGGAGCACCCCGTGCTGCTGACCGAGGCCCCCCTGAACCCCAAGGCCAACCGCGAGAAGCTGCCCAGGTGAGTGGCCCGCTACCGCCTCTTGTGGCCTCCTCCCTCCTTCCTGGCCTCCCGGAGCTGCGCCCCTTCTCACTGGGTCTCTCCTCTGCCGTTTTCCCTAGGACTCTCATCTCTGACCTGAGTCTCCTTTTGGAATCTGCAGGTTCTT
+
>A?AA1>AFFCDDGG1ABF1A1AFEEGG00BFGFF?0AE//E/FHGCEB/E/1@11FGGE>>/E>EEEGGGGFF/EGGE/FHHE/FCGGCGGCAB1111?F1/<1<1<11..>F<---<G---;;C0::0...0.;//;CF/9/CBFG9/.99.CF.-99@-/9--:>-;FFB/9B//9-;-;////;;9//;@-:FEFF///-;/;/9BFF///;://BF/-;-;9;;B/:///-//;//;9/9AA9/B/
@M05620:37:000000000-D9766:1:1101:10417:8102 1:N:0:54
GAGGCTGCTTTGGAAGAAACTCATAGATTACTGCAACAGTTCCCCCTGGACCTGGACAAGTTTCTTGCCTTGCTTACCGAAGCTGAAACAACTGCCAATGATTCTACCCTTAAGGAACGGCTCCGAGAAGACTCCAAGGGAGTAAAAGAGCTGATGAAACAATTGCAAGAAAGCCAGGCATTTCCGCTTTAGAACTCTTGTGGCTCCAATTGAACAATTCTAAGCAATCTGACTTTTCAATGACTAACCAG
+
>3AA>>CABBB@GB5BEGCGGGHHHGHHFFBDFG4FCH2DFBABBBAA2CBFFFABA31BDDFDFGFBAB5BAGH5A3AAEF0BB33GBB?GHHFEFHHHFG4B4BFFG33B@B3@3B?E//>?/</><3BB32222B?/?B/2@D22<2<<2@11??FGFE?1???1?00<>0<<<.<><100<C..<.<000<<;0;0;0:..<.//00;;:CFF09900;09;/:000;;09;;09090900;09.9.
@M05620:37:000000000-D9766:1:1101:23986:8115 1:N:0:54
AGTGCCAGCTCTCAATCGCACAGGGGACCCAGGGCCTGGCCCCTCCATCCAGAAAACCTATGACCTCACCCGCTACCTGGAGCACCAACTCCGCAGCTTGGCTGGGACCTATGTGAGTATCCAGCGTAGGAATCTGGGAGTTGGGGAGGAGTGAGGAGTTGGGGAAAGACAGTCCTAACCGTGGAGGGTTCTGGTAAATGATGGGGTGAGGAGGGGCTCTTTGGCTCCCACCAGTCCCCCTGTCTGGTCTA
+
AA>AAFFFAFCDF1FGGFECAEEF0ABEEEGHFFGEFFHFGGGHEGHGHHHHHEEFGE0FGFHHHGGHHHHGGEEFHHHHBGHGFHE?EFHFEFGGGHHHGHHGGGHHGHHHHHHHHHHHGHHHHGGGGGHHHHHHHHFGGHHGGGGGGGEHHDGHFGHHHHGGFGHHHHFHHHHHHGHHGGGGFGGGCFFGGGFGGGGGGGGGGGF@FFFFFF@@@@FFFFFFFFFFFFFFFFFFFFFF@FFFFFFFFFF
@M05620:37:000000000-D9766:1:1101:13643:8138 1:N:0:54
AGTGCCAGCTCTCCATCGCACAGGGGACCCAGGGCCTGGCCCCTCCATCCAGAAAACCTATGACCTCATCCGCTACCTGGAGCACCCACTCCGCAGCTTGGCTGGGACCTATGTGAGTATCCAGCGTAGGAATCTGGGAGTTGGGGAGGAGTGAGGAGTTGGGGAAAGACAGTCCTAACCGTGGAGGGTTCTGGTAAATGATGGGGTGAGGAGGGGCTCTTTGGCTCCCACCAGTCCCCCTGTCTGGTCTA
+
>A3>>DDFBFFFG4FGFGGAECHFG2AAEEGH2BEEFGHHHHGHGG2GHGHHHFHGGGHHGFHHHBFG@BFBFB>>GHBF2BGGHH1??GHB>E?EEHFGFHHGGGAGGHHHHHHGGHHHHHFHHGGGGFHHHHHHHG0FEHHHGG.AD?CFF0DG<EHHHHGG.::C/CGGHHHHGHHHGGGG.CEGEFGGGGGGGGGGBFFGGGEBEF?/DFBBBBFFFFFFFFFFFFFFFFFFFFFFBFFFFFFFFFB
@M05620:37:000000000-D9766:1:1101:13661:8147 1:N:0:54
AGTGCCAGCTCTCAATCGCACAGGGGACCCAGGGCCTGGCCCCTCCATCCAGAAAACCTATGACCTCATCCGCTACCTGGAGCACCAACTCCGCAGCTTGGCTGGGACCTATGTGAGTATCCAGCGTAGGAATCTGGGAGTTGGGGAGGAGTGAGGAGTTGGGGAAAGACAGTCCTAACCGTGGAGGGTTCTGGTAAATGATGGGGTGAGGAGGGGCTCTTTGGCTCCCACCAGTCCCCCTGTCTGGTCTA
+
ABABCFFFCFFFGGGGGGGGGGHHGGGGGGHHGGGGGGHHHHGHGGHGHHHHHHHHHGHHHHHHHHHHHHHGGGGGHHHHHGGGHHHHGHHHGG?GGGHHGHHGGGHHGHHHHHHHHHHHHHHHHGGGGGHHHHHHHHHGGHHHGGGGGGGHHHHHHGHHHHGGGGHHHHHHHHHHHHHHGGGGGGGGGGGGGGFGGGGGGGGGGGGFFFFFFFFFFFFFFFFFFFFFFFFFFFFFFFFFFFFFFFFFFFB
@M05620:37:000000000-D9766:1:1101:11035:8184 1:N:0:54
AGTGCCAGCTCTCAATCGCACAGGGGACCCAGGGCCTGGCCCCTCCATCCAGAAAACCTATGACCTCACCCGCTACCTGGAGCACCAACTCCGCAGCTTGGCTGGGACCTATGTGAGTATCCAGCGTAGGAATCTGGGAGTTGGGGAGGAGTGAGGAGTTGGGGAAAGACAGTCCTAACCGTGGAGGGTTCTGGTAAATGATGGGGTGAGGAGGGGCTCTTTGGCTCCCACCAGTCCCCCTGTCTGGTCTA
+
CCBCCFFFCFFFGGGGGGGGGGHHGGGGGGHH2EGGGGHHHHGHGGHHHHHHHHHHHGHHHHHHHHHHHHHGGEGGHHHHGHHHHHHHGHHHGGGGGHHHGHHGGGHHGHHHHHHHHHHHHHHHGGGGGGHHHHHHHHHGGHHHGGGGGFEGHHHHHGHHHHGGGGHHHHHHHHHHHHHHGECGGFGG;FFGGGFGGGGGGGGGGGDFFFFFFFFFFFFFFFFFFFFFFFFFFFFFFFFFFFFFFFFFFFF
@M05620:37:000000000-D9766:1:1101:24399:8294 1:N:0:54
AGTGCCAGCTCTCAATCGCACAGGGGACCCAGGGCCTGGCCCCTCCATCCAGAAAACCTATGACCTCACCCGCTACCTGGAGCACCAACTCCGCAGCTTGGCTGGGACCTATGTGAGTATCCAGCGTAGGAATCTGGGAGTTGGGGAGGAGTGAGGAGTTGGGGAAAGACAGTCCTAACCGTGGAGGGTTCTGGTAAATGATGGGGTGAGGAGGGGCTCTTTGGCTCCCACCAGTCCCCCTGTCTGGTCTA
+
AAAAAFF4AFFFGFGGGGFCGGHFG?EAEEAGF2EEAFHHCHGEGGHGFHHHFHGEGEHGHHGHHHHFHFFGG>EEHHHH2BGGFH11?F3B?EEEFH33EBCFGGHHGHGGHH33FHHHHHFFHC?/@EGHHHDGGH<FECFHCC<A<A<>C0G.0<<CD/<AC.GHFHFHHHHEFGFF?CEAFEDADFFGGGBB9BFGGGGBA.;@EAF/ADF;FFFFFFE9FFF.EFFFFF9BFBEDAFFFF/F/;FB
@M05620:37:000000000-D9766:1:1101:22993:8297 1:N:0:54
AGTGCCAGCTCTCAATCGCACAGGGGACCCAGGGCCTGGCCCCTCCATCCAGAAAACCTATGACCTCACCCGCTACCTGGAGCACCAACTCCGCAGCTTGGCTGGGACCTATGTGAGTATCCAGCGTAGGAATCTGGGAGTTGGGGAGGAGTGAGGAGTTGGGGAAAGACAGTCCTAACCGTGGAGGGTTCTGGTAAATGATGGGGTGAGGAGGGGCTCTTTGGCTCCCACCAGTCCCCCTGTCTGGTCTA
+
AA>3AFFFBFFFG4FGFFA2E?GCFEBFGEEE2BEBFBGHHHGHGGHHHGHHHGHBGEHHGEGHHDFGHHHEG/EEHGDF2BGGHH1?EFGF/E/E>G3BEHHGGGHHGHHGHGHHHHHHHHHHHGGGGGHGHHHHHH0FGGHHGGACGDCGH<GH0EC/GGGGGFHG/GFHHHHHHHHHGGGGDGGGCFGGGGCFGGGGGGGGGDABFFFFFFBBBBFFFFFFFFFFFFFFFFFFFFFFBFFFFFFFFFB
@M05620:37:000000000-D9766:1:1101:19805:8333 1:N:0:54
GAGGCTGCTTTGGAAGAAACTCATAGATTACTGCAACAGTTCCCCCTGGACCTGGAAAAGTTTCTTGCCTGGCTTACAGAAGCTGAAACAACTGCCCATGATGCTCCCAGTCAGGAAATGAGCCTAGAAAACAACCCGAACGAACCCACGCAGATGACCCCCAGGCACGTACTGGATGCAATTCCACAATCGCCATCTTGTGGATCCAATAGCCACAATCTACGCATTAGAACTTGTAACAGACAACCCAG
+
BABBBBFBFFFFGGGGGGGGG4BDEGFGGHCHHHHHHHHGDEGDFGEGHEHHFGGBBGFGB5EGGFDDFGFFGHGHH5FGHHHHHEFG@CGHHHHH1B3?F44GHHH1FGG3BGBHHEBFD3G33BBBF4BG/????</////?<<//?>E///??1?FC/<->...<<G/C.</<=<CG0=D0=0</.:/..:.:C:C0CGAF09/0:00000;CF.9;0;0C@?E.0;00;;/B/FF//;/.9B.;9..
@M05620:37:000000000-D9766:1:1101:12354:8334 1:N:0:54
AGTGCCAGCTCTCAATCGCACAGGGGACCCAGGGCCTGGCCCCTCCATCCAGAAAACCTATGACCTCACCCGCTACCTGGAGCACCAACTCCGCAGCTTGGCTGGGACCTATGTGAGTATCCAGCGTAGGAATCTGGGAGTTGGGGAGGAGTGAGGAGTTGGGGAAAGACAGTCCTAACCGTGGAGGGTTCTGGTAAATGATGGGGTGAGGAGGGGCTCTTTGGCTCCCACCAGTCCCCCTGTCTGGTCTA
+
ABABBFFFBFFFGGGGGFGFGGHHGGGGGGHHGGFGGGHHFHGFGGHHHGHHH3BFHGHHHHHHHHGHHHHGGEGGHHHHHGGGHHHHGHHHGGGFGHHHGHHFGGHHGHHHHHHHGHHHHHHHHGGFGGHHGHHHHHHGGHHHGGGGGGGHFFHHHGHHHHGGGGHHHHHHHHHHHHHHGGEGGGGGEGGGGGFGGGGGGGGGGGFFFFFFFFFFFFFFFFFFFFFFFFFFFFFFFFFFFFFFFFFFFFB
@M05620:37:000000000-D9766:1:1101:24033:8364 1:N:0:54
AGTGCCAGCTCTCAATCGCACAGGGGACCCAGGGCCTGGCCCCTCCATCCAGAAAACCTATGACCTCACCCGCTACCTGGAGCACCAACTCCGCAGCTTGGCTGGGACCTATGTGAGTATCCAGCGTAGGAATCTGGGAGTTGGGGAGGAGTGAGGAGTTGGGGAAAGACAGTCCTAACCGTGGAGGGTTCTGGTAAATGATGGGGTGAGGAGGGGCTCTTTGGCTCCCACCAGTCCCCCTGTCTGGTCTA
+
BCBCCFFFCFFFGGGGGGGGGGHGGGGGGGGHGGGGGGHGHHGHGGHHHGHHGHHHHGHHHHGHHHHHHHHGGGGGHHHHGGGHHHHHGGHHEGGGGHHHGHHGGGHHGHHHHHHHHHHHHHHHHGGGGGHHHHHHHHHGGHHHGGGGGGGHHHHHHGHHHHGGGGHHHHHHHHHHHGHHGGGGGGGGGGGGGGGGGGGGGGGGGGFFFFFFFFFFFFFFFFFFFFFFFFFFFFFFFFFFFFFFFFFFFFE
@M05620:37:000000000-D9766:1:1101:13537:8389 1:N:0:54
AGTGCCAGCTCTCAATCGCACAGGGGACCCAGGGCCTGGCCCCTCCATCCAGAAAACCTATGACCTCACCCGCTACCTGGAGCACCAACTCCGCAGCTTGGCTGGGACCTATGTGAGTATCCAGCGTAGGAATCTGGGAGTTGGGGAGGAGTGAGGAGTTGGGGAAAGACAGTCCTAACCGTGGAGGGTTCTGGTAAATGATGGGGTGAGGAGGGGCTCTTTGGCTCCCACCAGTCCCCCTGTCTGGTCTA
+
AABBAFFBAFFFGGGGGGGCGGHGFEE?AFCGBABEFGHGFG2FFDCGHFEHBFHHHGHGFGBGHGHHHHFGG/EEHHHHFGHHHHAFEHHHFGGGEHGHGHHGGGHHGHHHHHHGHHHHHHGHHGGGGGHGHGHHHGGFGHHGGGGGGFEGHHHHHGHFHHGGG?EHFHGHHHHHHHHHGGGGAEEGGGGGGGFFGGGGGGGGGGFFFFFFFFFFFFFFFFFFFFFFFFFFFFFFFFFFFFFFFFFFFFB
@M05620:37:000000000-D9766:1:1101:10103:8395 1:N:0:54
GAGGCTGCTTTGGAAGAAACTCATAGATTACTGCAACAGTTCCCCCTGGACCTGGAAAAGTTTCTTGCCTGGCTTACAGAAGCTGAAACAACTGCCAATGATGCTACCCGTCAGGAAATGCTCCTAGAAGACTACCCGGGAGTAAAAGAGCTGATGAAACCCTAGCAAGTACGGCAGGCCTTTCCGCTTTAGCCCTCTTGTGGAACCAATTGAACCCTTCTCAGCCTTTGTACTTGTAACTGACACGCCAG
+
A>AABBFBFFFFGGGGGGGGFGFGHGHHFHHHHHHHHFGDGHHHHGGGHGHHHHHHHGGHGHHHHHHHHHHHHHFGHHHHHHHHHHHHHHHHHHHHFGHHFGFF34BFC1?1112B233BGHHB33BF3FFG33BB0//<///2?BF@F22FG222>@@@?/00??FGHFFG/.->DD../<<GHGG.<<GCB/CCGHHGF::00:::EB0;9;;9;FFGGGFGFB/;BF00;90;;900C0:=F/.;:AD
@M05620:37:000000000-D9766:1:1101:10940:8401 1:N:0:54
GAGGCTGCTTTGGAAGAAACTCATAGATTACTGCAACAGTTCCCCCTGGACCTGGAAAAGTTTCTTGCCTGGCTTACAGAAGCTGAAACAACTGCCAATGATGCTACCCGTAAGGAAAGGCTCCTAGAAGACTCCAAGGGAGTAAAAGAGCTGATGAAACAATGGCAAGTAAGTCAGGCATTTCCGCTTTAGCACTCTTGTGGATCCAATTGAACAATTCTCAGCATTTGTACTTGTAACTGACAAGCCAG
+
CBCCCCFCFFFFGGGGGGGGGGDGGFGHHGHHHHHCGAFDFFGHHGGFHFHHHHHHHHHHGHHHHHHFHHHHHHHGHHGHHHHFHHHHHGHHHHHHEFGHHHHGFGHHHGGFGHFGHBFGGBHGFBHHFHCGEEHHCGAEAEFHH3DGGHHHHHGFHHHHHGHHEGHGC1?DF?DGHH0?GFHHEAFCEEHHHHHHHHBGHBEB<CGHHHHHFGHHGHHHHHFHFCFGHF0GGBF0FFFFGGGEGGFFGFG
@M05620:37:000000000-D9766:1:1101:17745:8449 1:N:0:54
AGTGCCAGCTCTCAATCGCACAGGGGACCCAGGGCCTGGCCCCTCCATCCAGAAAACCTATGACCTCACCCGCTACCTGGAGCACCAACTCCGCAGCTTGGCTGGGACCTATGTGAGTATCCAGCGTAGGAATCTGGGAGTTGGGGAGGAGTGAGGAGTTGGGGAAAGACAGTCCTAACCGTGGAGGGTTCTGGTAAATGATGGGGTGAGGAGGGGCTCTTTGGCTCCCACCAGTCCCCCTGTCTGGTCTA
+
ABAAAFFFBFFFGEGGGGGGGGHGGGGGGGHH2EEFGGHHHHGHGGHHHHHHHHHHHGHHGHHHHFHHHHHGGEFGHHHHFGHHHHHHGHGFEFGGFHGHGHHGGGHHGHHHHHHHHHHHHHHHHGGFGGHHHHHHHHHGGHHHGGGGGGGHHHHHHGHHHHGGFGHHHHHHHHHHHHHHGGGGFGGGCFFGGGFGGGGGGGGGGGFFFFFFFFFFFFFFFFFFFFFFFFFFFFFFFFFFFFFFFFFFFFF
@M05620:37:000000000-D9766:1:1101:11681:8504 1:N:0:54
AGTTCCAGCTCTCCATCGCACAGGGGACCCAGTGCCTGGCCCCTCCATCCAGAAAACCTATGACCTCACCCGCTACCTGGGGCACCAACTCCGCAGCTTGGCTGGGACCTATGTGAGTATCCAGCGTAGGAATCTGGGAGTTGGGGAGGAGTGAGGAGTTGGGGAAAGCCAGTCCTAACCGTGGAGGGTTCTGGTAAATGATGGGGTGAGGAGGGGCTCTTTGGCTCCCACCAGTCCCCCTGTCTGGTCTA
+
>>33>B@DFFFFGBGFAEE2E2FAF2AAEAFG3BF55FGHGHGHGGFHHFHHFCG2BEHHFAFGHBBGHHFEE>>EGHDF1/EEGG11??G@1E/E>33BEFFFGGHHGFGHHFFBHHHHHHHHHGD/BGFFHGHHFH0?EGHHGG.AD.>>C0<G0ECFHHGG...C/C/;GHHHBHHHGGGGDEGGEGFFFGFFFBGGGGGGGG.@EFFFFFBBBBFFFFFFFEFFFBFFFFFFFFFFBFFFFFFFFFB
@M05620:37:000000000-D9766:1:1101:6173:8520 1:N:0:54
AGTGCCAGCTCTCAATCGCACAGGGGACCCAGGGCCTGGCCCCTCCATCCAGAAAACCTATGACCTCACCCGCTACCTGGAGCACCAACTCCGCAGCTTGGCTGGGACCTATGTAAGCATCAGGCGAAGAAATTTGGGGGTGGGGGGGGAGTAGGGAGTTGGGAAAAACAAGTCCTAACCGTGGAGGGTTCTGGAAAATGATGGGGTGAGGGGGGCCCCTTTGCCTCCAACAAGCCCCCCTGTCTGGCCTA
+
BBABCFFFCFFFGBGGGFGGGGGGGFGGGGHHGGGGGGHHHHGHGGHHHHHHHGHHHGHHHHHHHHHHHHHGGGGGHHHHHGGFHHFHGHHHGGEGGHHHGHHFGGHHGHHHHB3??23FGH22=C/>>/??F1?GH//->-<CC--;--;9/0;./;;BFFF.;A/..:.;BFFBF0BFF.A-.;AD;FFFFFBFFFF00;BFFFF-.F..;@D-:-;AFFF0;0;;/9;9.F.;EDFFFFFFFFF0;0:
@M05620:37:000000000-D9766:1:1101:17010:8527 1:N:0:54
AGTGCCAGCTCTCAATCGCACAGGGGACCCAGGGCCTGGCCCCTCCATCCAGAAAACCTATGACCTCACCCGCTACCTGGAGCACCAACTCCGCAGCTTGGCTGGGACCTATGTGAGTATCCAGCGTAGGAATCTGGGAGTTGGGGAGGAGTGAGGAGTTGGGGAAAGACAGTCCTAACCGTGGAGGGTTCTGGTAAATGATGGGGTGAGGAGGGGCTCTTTGGCTCCCACCAGTCCCCCTGTCTGGTCTA
+
BBABCFFFCFFFGGGGGGGGGGHGGGGGGGHHGGGGGGHHHHGHGGHHHHHHHHHHHGHHHHHHHHHHHHHGGFGGHHHHHHHHHHHHGHHHGGGGGHHHGHHGGGHHGHHHHHHHHHHHHHHHHGGGGGHHHHHHHHHGGHHHGGGGGGGGHHHHHGHHHHGGGGHHHHHHHHHHHHHHGGEGGGGGEGGGGGFGGGGGGGGGGGFFFFFFFFFFFFFFFFFFFFFFFFFFFFFFFFFFFFFFFFFFFFF
@M05620:37:000000000-D9766:1:1101:4836:8529 1:N:0:54
AGTGCCAGCTCTCAATCGCACAGGGGACCCAGGGCCTGGCCCCTCCATCCAGAAAACCTATGACCTCACCCGCTACCTGGAGCACCAACTCCGCAGCTTGGCTGGGACCTATGTGAGTATCCAGCGTAGGAATCTGGGAGTTGGGGAGGAGTGAGGAGTTGGGGAAAGACAGTCCTAACCGTGGAGGGTTCTGGTAAATGATGGGGTGAGGAGGGGCTCTTTGGCTCCCACCAGTCCCCCTGTCTGGTCTA
+
AAABBFFFBFFFGGGGGGGCEEHHGGGGGGHHGGGGGGHHHHGHGGHHHHHHHHGHHGGHHHHHHHHHHHHGGGGGHHHHHHHHHHHHGHHHGGGGGHHHGHHGGGGHGHHHHHHHHHHHHHHGHGFDDDHHHHHHHHHGGHHHGGADC.CGHHHHHGHHHGGGEGHHHHHHHHHHFHHHGGGGFEGGEGGGGGFGGGGGGGGGGGFFFFFFFFFFFFFFFFFFFFFFFFFFFFFFFFFFFFFFFFFFFFB
@M05620:37:000000000-D9766:1:1101:6182:8537 1:N:0:54
AGTGCCAGCTCTCAATCGCACAGGGGACCCAGGGCCTGGCCCCTCCATCCAGAAAACCTATGACCTCACCCGCTACCTGGAGCACCAACTCCGCAGCTTGGCTGGGACCTATGTGAGTATCCAGCGTAGGAATCTGGGAGTTGGGGAGGAGTGAGGAGTTGGGGAAAGACAGTCCTAACCGTGGAGGGTTCTGGTAAATGATGGGGTGAGGAGGGGCTCTTTGGCTCCCACCAGTCCCCCTGTCTGGTCTA
+
BBBBBFFFBFFFGGGGGGGFGEHHGGGGGGHHGGGGGGGHHHGHGGHHHHHHHHHHHGHHHHHHHGHHHHHGGGGGHHHHHHHHHHHHGHHHGGGGGHHHGHHGGGHHGHHHHHHHHHHHHHGHHGGGGGHGHHHHHHCFGHHHGGEGGGEGHBGHFGHHHHGGGGGGHHHHHHHHHHHHGGGGDGGGDGGGGGGGGGGGGGGGGGFFFFFFFFFFFFFFFFFFFFFFFFFFFFFFFFFFFFFFFFFFFFB
@M05620:37:000000000-D9766:1:1101:9529:8545 1:N:0:54
AGTGCCAGCTCTCAATCGCACAGGGGACCCAGGGCCTGGCCCCTCCATCCAGAAAACCTATGACCTCACCCGCTACCTGGAGCACCAACTCCGCAGCTTGGCTGGGACCTATGTGAGTATCCAGCGTAGGAATCTGGGAGTTGGGGAGGAGTGAGGAGTTGGGGAAAGACAGTCCTAACCGTGGAGGGTTCTGGTAAATGATGGGGTGAGGAGGGGCTCTTTGGCTCCCACCAGTCCCCCTGTCTGGTCTA
+
BBABBFFFBFFFGFGGGGGGGGFHCFFGGGHGFEGGGFHGGHGHGGHGHHGHHHHHHGHGHHHHHHHHHHHGGGGGHHHHHHHHHHFGFHHHGGGGGHHHGHHGGGGHGHHHHHHHHHHHHHGHHGGGGGHHHHHHHHHGGHHHGGGGGAEHHFGHGGHHHHGGEDHHHHGHHHHHFFHHGDFG9CGGCFGGGGFGGGGGGGGGGGFFFFFEFFFFFFFFFFFFFFFFFFFFFFFFFFFFFFFFFFFFFFB
@M05620:37:000000000-D9766:1:1101:17103:8563 1:N:0:54
ACCACACCTTCTACAATGAGCTGCGTGTGGCTCCCGAGGAGCACCCCGTGCTGCTGACCGAGGCCCCCCTGAACCCCAAGGCCAACCGCGAGAAGATGACCCAGGTAGTGGCCCCCCTCCCTCTTCTGGGGGCCCCCCCCCCCTTTCCTGGCCCCCCGAGCCTCCCCCCTTTCTACCTGGTTCTCCCTTCTGCGGTTTTCCGAAGACCTCTCTCCCCTACCCTAGGTCTCCTTTGGAACTCTGCGGGTTCT
+
DDDDDCDCFFFFGGGGGGGGGGHHGGGGHGHHHGGGGGGGGHHHHGGGEGGGHHHHHHHGGGGGGGGGGGGHHHHGGGGH/FGHHGGGGGGGGGHHHH2FH2/F/=1=11?/?G----.<.//=000=0/<-<--<--=A--<-<0B00</<..<C-<--9-//..<B-DF0000000<.B00000/<0/00<--<CF.B0...<.//000/<0//./..<.0///<00<0<F0F/B0000000-<-C..0
@M05620:37:000000000-D9766:1:1101:19599:8578 1:N:0:54
GAGGCTGCTTTGGAAGAAACTCATAGATTACTGCAACAGTTCCCCCTGGACCTGGAAAAGTTTCTTGCCTGGCTTACAGAAGCTGAAACAACTGCCAATGATGCTACCCGTAAGGAAAGGCTCCTAGAAGACTCCAAGGGAGTAAAAGAGCTGATGAAACAATGGCAAGTAAGTCAGGCATTTCCGCTTTAGCACTCTTGTGGATCCAATTGAACAATTCTCAGCATTTGTACTTGTAACTGACAAGCCAG
+
BBBBBBFBFFFFGGGGGGGGGGGDHHHHHHHGHHHHHHHFGEFHHGGGGFHHHHHEGHFHGGHHGHFGHHHGHFHHFHHHHHHHHFBGFFFHHHHHHGHHHHHHFHHHHGEGGHFHHFHHHHHFBFFGHGHHBBCBFGGEEAEFGGFGFFGHHHBDFDGHHHF1FHHGG?FGHFFGHGFGH1FGH?FDDGDGGDHCGHHFHFDH0CGHHHGGHHHHHHHCGHFHHGFHHH;CF0CCGGFCFFGFGG.C9FF
@M05620:37:000000000-D9766:1:1101:17882:8578 1:N:0:54
GAGGCTGCTTTGGAAGAAACTGATAAATTAGTGACACAGGACCGGCTGACCATATAACCGTATTCTAGCTGGCGCTCAGAAGCTCGTACCACTTCCCCTGCTGATACCAATCAGGACATGCTCCTCGACGACTCCCCGAGCGTCCCAGCGCTGATGACCCCCTGGCACGTACGTCAGGCCTTTCCGCTTTTGCGCTCTTGTGGATCCAATTGTCCCCTTCTCCGCCTCTGACCTTGTAACTGTCAAGCCGG
+
BBBBBBFBFFFFGGGGGGGGG5BBD55D6B4DFAGGHH2A22B222AA1BBFB3DD5DEEA1135D555D32B>10BE33BBFF31/?11BFB3FGFGHGGF343BB3B3333333?233B3??GHG<B</BED2FDD///<.>@.FGED?A<EBDH0C<<ADG..CH.:/.;/9C9B/;BF09;AEDGG09C-AD.E/B//.//9.999B//;BBAFF9/BF99.;.;//9;9B/;99//////9;F.--
@M05620:37:000000000-D9766:1:1101:8796:8620 1:N:0:54
AGTGCCAGCTCTCAATCGCACAGGGGACCCAGGGCCTGGCCCCTCCATCCAGAAAACCTATGACCTCACCCGCTACCTGGAGCACCAACTCCGCAGCTTGGCTGGGACCGATGTGAGTATCCAGCGGAGGAATCTGGGAGTTGGGGAGGAGTGAGGAGTTGGGGAAAGACAGTCCTAACCGTGGAGGGTTCTGGGAAATGATGGGGTGAGGAGGGGCTCTCTGGCTCCCACCAGTCCCCCTGTCTGTTCTA
+
BBBBBFFFBFFFGGGGGGGGGCHFGGGGGGHGA?EGAFHHHHGHGGHHHGBFEGHFGGHHGFEGGHHHHHHGEEEGGFHHGGFHHHHHGHHHGGC?EGHHGHHGGE0BE//><FF>G@D2D22@2</>CGF0>1<FHBAFEFHGGFF<<EA/G0;.C:;C:C-B.E?F/://C90;FGG?D.;A.CED.../:B../:///BBBE..-.A.BAA=@;-://;B/9B/.9.AA..;BFFAA@AB;;B9/;/9
@M05620:37:000000000-D9766:1:1101:16310:8669 1:N:0:54
AGTGCCAGCTCTCAATCGCACAGGGGACCCAGGGCCTGGCCCCTCCATCCAGAAAACCTATGACCTCACCCGCTACCTGGAGCACCAACTCCGCAGCTTGGCTGGGACCTATGTGAGTATCCAGCGTAGGAATCTGGGAGTTGGGGAGGAGTGAGGAGTTGGGGAAAGACAGTCCTAACCGTGGAGGGTTCTGGTAAATGATGGGGTGAGGAGGGGCTCTTTGGCTCCCACCAGTCCCCCTGTCTGGTCTA
+
ABBBCFFFDFFFGGGGGGGGGGHHGGGGGGHHGGGGGGHHHHGHGGHHHHGHHHHHHGHHHHHHHHHHHHHGGGGGHHHHHHHEHHGHGHHHGGCGGHHHGHHGGGHHGHHHHHHHHHHHHHHHHGEGGGHHHHHHHHHGGHHHGGGGGGGHHHHHHGHHHHGGGGHHHHHHHHHHHHHHGGEGGGGG;FGGGGGGGGGGGGGGGGFFFFFFFFFFFFFFFHFFFFFFFFFFFFFFFFFFFFFFFFFFFF0
@M05620:37:000000000-D9766:1:1101:5497:8698 1:N:0:54
GAGGCTGCTTTGGAAGAAACTCATAGATTACTGCAACAGTTCCCCCTGGACCTGGACAAGTTTCTTGCCTTGCTTACAGAAGCTGAAACAACTGCCAATGATCCTACCCATAAGGAACGGCGCCTACAACACTTAAAGGGAGTAAAAGACATGATGAAACAACGGCAAGAAAGGCAGGCACTTCCGCCCTAGAACCCTTGTCGCTCTAATTGAACAATTTTAACAATTCTGACCATTTACACACAAACCAG
+
A3AB>AFBFBDBGB5BFGFGGGHHHFFHHHFFGHBGCG2FHDDFCFAFEGBFGHEF231FFGHDGHH5BB5BFGH535BFGHAFG33GBFAHHHHGHHHHFG4F4BFBG3BBFE3@FGGG///>/?2?B2??2333B3F/GD?F2F2>F22@2@<11?FGFF///>-@C>>CF<<C?-.=.//0<:.;--//00<:;;;9;0.;.;.0900;CBCFF0=0;C;;9;;;0;0;;//:;;////9..;....;
@M05620:37:000000000-D9766:1:1101:12300:8703 1:N:0:54
AGTGCCAGCTCTCAATCGCACAGGGGACCCAGGGCCTGGCCCCTCCATCCAGAAAACCTATGACCTCACCCGCTACCTGGAGCACCAACTCCGCAGCTTGGCTGGGACCTATGTGAGTATCCAGCGTAGGAATCTGGGAGTTGGGGAGGAGTGAGGAGTTGGGGAAAGACAGTCCTAACCGTGGAGGGTTCTGGTAAATGATGGGGTGAGGAGGGGCTCTTTGGCTCCCACCAGTCCCCCTGTCTGGTCTA
+
BCAACFFFCFFFGGGGGGGGGGHHGGGGGGGHGGGGGGHHHHGHGGHGHHHHGCHHHGHGHHHHHHHHHHHFGGGGHGHHHHHHHHHHGHGHGGGGGHFHGHHGGGHHGHHHHHHHHHHHHHHHHGFGGGHHHHHHHHGGGHHHGGGGGGGGHHHHHGHHHHGGGGHHHHHHHHHHHHHHGEEGGGGGEFGGGGFFGGGGGGGGGGFFFFFFFFFFFFFFFFFFFFFFFFFFFFFFFFFFFFFFFFFFFFF
@M05620:37:000000000-D9766:1:1101:9759:8703 1:N:0:54
AGTGCCAGCTCTCAATCGCACACGTCTGAACTCCAGTCACATTCAGAAATCTCGTATGCCGTCTTCTGCTTGCAAAAAAAAAATTAACAAACTGACGATGAGCCACATACCCAAATACGAGATAGCAATAAAAACTACGAAAAACCGAAACAAAAAGCACAACAAATATGAGAGTGTATTCCACACAGCGAAAGAGAACGTTACAATGAACTAAGCAAATGAAAATGGGCTAACCAGTGTAACAGCTGGGG
+
>A>ABFFFBFFFGBGGGFFAEABEBGBBA5BGBFBFGGBDGHHGFGEH3BDDDBAEHGHHEEEFFDGBFHHH135FCF>>>//13343431/3333/?//4333320B3?333/0232/////32222222>22/222/////0?/---<-0.0....0/</....;;0000000:000000000;...----.///00..//9000000000:0/0/0000000000.9/.0/.0.00009000.00/.-
@M05620:37:000000000-D9766:1:1101:6766:8706 1:N:0:54
GAGGCTGCTTTGGCAGAAACTGACAATTGACTGCCACAGGACCCCCCGTGCCGCTGACCGCTGCCCCCCTGCCCGCCAACACCTACCACTACCTCATCTGCTGCTACCAGTCCGGCCACGCTCCTCGCCGTCTCCCCGTGCTTCTCCGCGCTGCTGCGCCCTTGGCCCGTCCTTCAGGCCTTTCCGCTTTCGCCTTCTTGTGGATACCATTGCCTCCTTCTCTGCCTTTGTCCTTGTAACTGCCACGCCAG
+
>>>1>>CAFFDDB1FA1FFFABFBB11D111D10B1FG0B00BA/AAA/BB//AA/ABFE////0BB//>>>B///>>>?//?010B1B10B01<11B2B1BB1111011?11/>/></<?AEGC0<--<-<CFHHG@:.;.0<0;<..;;9??F0:-:;;-;/FF0;-99;-9/9/BB;;BFFBBFF-EFFFB:ABFFFFF?FB/;9/999/;9;-B///9/9;BB/;9FF/BBF/;/:BFEBF/;-;-;
@M05620:37:000000000-D9766:1:1101:20294:8741 1:N:0:54
AGTGCCAGCTCTCAATCGCACAGGGGACCCAGGGCCTGGCCCCTCCATCCAGAAAACCTATGACCTCACCCGCTACCTGGAGCACCAACTCCGCAGCTTGGCTGGGACCTATGTGAGTATCCAGCGTAGGAATCTGGGAGTTGGGGAGGAGTGAGGAGTTGGGGAAAGACAGTCCTAACCGTGGAGGGTTCTGGTAAATGATGGGGTGAGGAGGGGCTCTTTGGCTCCCACCAGTCCCCCTGTCTGGTCTA
+
CCBBCFFFCFFFGGGGGFFGGGHHGGGGGGHHGGGGGGHHHHGHGGHHHHHHEHHHHGHGHHGHHHHHHHHGGGGGHHHHHHGHHHHHGHHHGGFGGHHHGHHFDGHHGHHHHHHHHHHHHHHHHGGGGGHHHHHHHHHGFHHHGGGGGGGHHHHHHGHHHHGGGGHHHHHHHHHHHHHHGGGGGGGGEFGGGGGGGGGGGGGGGGFFFFFFFFFFFFFFFFFFFFFFFFFFFFFFFFFFFFFFFFFFFFB
@M05620:37:000000000-D9766:1:1101:11277:8805 1:N:0:54
AGTGCCAGCTCTCAATCGCACAGGGGACCCAGGGCCTGGCCCCTCCATCCAGAAAACCTATGACCTCACCCGCTACCTGGAGCACCAACTCCGCAGCTTGGCTGGGACCTATGTGAGTATCCAGCGTAGGAATCTGGGAGTTGGGGAGGAGTGAGGAGTTGGGGAAAGACAGTCCTAACCGTGGAGGGTTCTGGTAAATGATGGGGTGAGGAGGGGCTCTTTGGCTCCCACCAGTCCCCCTGTCTGGTCTA
+
>A>>>DFFBFFFGAGGGFEAECHHGEEFFEGH2EEAFFHHHHGHGGHHFBFGHHCFGGHHFFHHHFGHHHHGG>>EHHHH?FHHGH1?EBGFAECEEHGHGHGGGGHHGHHHHHGGHHHHHHHHHGGDCGFHHHHHHH0FEHGFGG.AC.CGHDGHFGHHGEGGCDGHGHHHHHHHGHHHGGGGDEGGEGFGGGFGGGGGGGGGGGFBFFFFFFBBBBFFFFFFFEFFFEFFFFFFFFFFBEFFFFFBFF9
@M05620:37:000000000-D9766:1:1101:14569:8806 1:N:0:54
AGTGCCAGCTCTCAATCGCACAGGGGACCCAGGGCCTGGCCCCTCCATCCAGAAAACCTATGACCTCACCCGCTACCTGGAGCACCAACTCCGCAGCTTGGCTGGGACCTATGTGAGTATCCAGCGTAGGAATCTGGGAGTTGGGGAGGAGTGAGGAGTTGGGGAAAGACAGTCCTAACCGTGGAGGGTTCTGGTAAATGATGGGGTGAGGAGGGGCTCTTTGGCTCCCACCAGTCCCCCTGTCTGGTCTA
+
ABAAAFFFBFFFG4FGFFGCGEHDGCEFGGHHFEEEFGHHHHGHGGHHHGGHFGHGGEHHHFGHHGGGHHHGG>>EHHHHBGHHHH1?EHHGFGCGGHFHGHHGGGHHGHGHHHHFFHHHHHHHHGGDGGGEGHHHGG0FGHHHGG.@F?CGG0GFFGHHHGGG.DGH/GGHHHHHFHHHGGGG9EGGEGFGGGFFGGGGGGGGGGFFFFEBFDFFFFFFFFFFFFFFFFFFFFFFFFFFFFFFFFFFFF/
@M05620:37:000000000-D9766:1:1101:15674:8820 1:N:0:54
GAGGCTGCTTTGGACGAAACTCATAGATTACTGCAACAGTTCCCCCTGGACCTGGAAAAGTTTCTTGACTGGCTTACAGAAGCTGAAACAACTGCCAATGTATGCTACCCGTAAGGAAAGGCTCCTAGAATACTCCAAGGGAGTAAAAGAGATGATGAAACAATGGCAAGCAAGTTAGGCATTTCCGCGTTAGCACACTTGTGGATCCAATGGAACAATTATCAGCATCTGAACTTTTAAAGGACAAGCCA
+
>3AA>>C>4BB@44AAEFAAGGGHHFGEEFBAFB3B3E2DFD53BEAA2B2BAF1B332BBDFDDFFD3B5BAFF3BBBDGG3BFB3FBB1BGBF3EGGHG4BBB4@BFB11>/0B?B?B0/3B/3BBBF4B3B?3?1B/</<?B1B21?0@11>2221@10?11??0<//<?F111<01<11<>1<>-<-..00</;/;0;0::;;/;<:;/;0;9B0;00;;00;00;00;;0;090;000/.;:.9./
@M05620:37:000000000-D9766:1:1101:21469:8826 1:N:0:54
GAGGCTGCTTTGGAAGCAACTCATAGATTCCTGCCCCAGTTCCCCCTGGACCTGGAAACGTTTCTTGCCTGGCTTACAGAAGCTGAAACCACTGCCAATGATGCTACCCGTAAGGAAAGGCTCCTAGAAGACTCCCAGGGAGTCCCAGAGCTGATGAAACAATGGCAAGTAAGTCAGGCATTTCCGCTTTAGCACTCTTGTGGATCCAATTGAACAATTCTCAGCATTTGTACTTGTAACTGACAAGCCAG
+
11>AA>>AFF@@EGGF11BFBF1B3DFGH3FFHH00BBBBDGHHHGEF/AFBG0AGH1AFFGHHDGFGHHHHHHF1FGGDGHHFFEGHH0FFHHHH@1FGHHHHHGHHHGGGEGGHHHHHHHHGH1GHFHHHGHH/0BFC/?C011@F/FGHHHHHH1GH0/FGHHHGF?GGHFHHHGHAHHHHHCGGGGHHHHHHHHHHHHGHHHHGGHHHHHHHCHHHHH0CGBGFGGGGGGGGGGGGGGGGGGAEGGG
@M05620:37:000000000-D9766:1:1101:17976:8829 1:N:0:54
AGTGCCAGCTCTCAATCGCACAGGGGACCCAGGGCCTGGCCCCTCCATCCAGAAAACCTATGACCTCACCTGCTACCTGGAGCACCAACTCCGCAGCTTGGCTGGGACCTATGTGAGTATCCAGCGTAGGAATCTGGGAGTTGGGGAGGAGTGAGGAGTTGGGGAAAGACAGTCCTAACCGTGGAGGGTTCTGGTAAATGATGGGGTGAGGAGGGGCTCTTTGGCTCCCACCAGTCCCCCTGTCTGGTCTA
+
BCABCFFFCFFFGGGGGGGFGGHGGGGGGGHHGGGGGGHHHHGHGGHHHHHHHHHHHGHHHHHHHHHHHHHHHGHHHHHHHHHHHHHHGHHHGGGGGHHHGHHGGGHHGHHHHHHHHHHHHHHHHGGGGGHHHHHHHHHGGHHHGGGGGGGHHHHHHGHHHHGGGGHHHHHHHHHHHHHHGGHGGGGGGGGGGGGGGGGGGGGGGGGGFFFFFFFFFFFFFFFFFFFFFFFFFFFFFFFFFFFFFFFFFFF
@M05620:37:000000000-D9766:1:1101:19393:8835 1:N:0:54
GAGGCTGCTTTGGAAGAAACTCATAGATTACTGCAACAGGTCCCCCTGGACCTGGAAAAGTTTCTTGCCTGGCTTACAGAAGCTGAAACAACTGCCACTGATGCTACCCGTAAGGAAAGGCTCCTAGAAGACTCCAAGGGAGTAAAAGAGCTGATGAAACAATGGCAAGTAAGTCAGGCATTTCCGCTTTAGCACTCTTGTGGATCCAATTGAACAATTCTCAGCATTTGTACTTGTAACTGACAAGCCAG
+
?AABBBFAFFFFGGGGGGGGGGHHHDGHHFAFHF4BBBF2ABGACEEF2AB2FC2GGF2BBAGGBGGDGHFHFGH3BGHBHFHHH3GGH3FGHGHHE3BGHHHHHHHHGGGGGHHHHHGHHHHGH3FHHHHHHHH33BFF/CF233BF?GHHHGHHHBDGC/FHGHHFFFGFHHHHHEHAHHHHHGGGGGHHHHHHHHHHHHGHHHHGHHHHGFHH/GHHHH0GH0GHHHGGGGGGGGGGGGGGGGFGGGG
@M05620:37:000000000-D9766:1:1101:27570:8838 1:N:0:54
GAGGCTGCTTTGGAAGACACTCCTCGATTACTGCACCCGTTTCCCCTGTCCCTGTAAGCGTTTCTTTCCTGGCTTACAGAAGCGTCAACCACTACCCCTGATGCTCCCCGTCCGGAAAGGCTCCTCGAAGACTCCCCGGGCGTCCCAGCGCTGATGACACCCTGGCACGTAAGTCAGACCTTTCCGCTTTAGCACTCTTGTGGATCCAATTGACCACTTCTCCGCCTTTGTACTTGTAACTGACAAGCCAG
+
BBBBBBFBFFFFGGGGG4BFBBFBA2ABDEGHGHHFHE2223BDFGBBABB3BBBD55BEBE03DDF5BFGGHF1BFGHHEGH01?BEGHGG33BBB??F1@4FG3BFEEE//>EE@EHHHHHGHHDG0CDHHHHHGGGGCDCCGDGFFCCGCFGFHHGF.AGHFHH0ACH.CFGGGFF.FGGGGGGGGG0;F00CGGGGFGGFEFFFFFFFB/B/.BBBFFFDB.A;BBBBFFFFFFFFFFFFFBFF?FA
@M05620:37:000000000-D9766:1:1101:17275:8882 1:N:0:54
AGTGCCAGCTCTCAATCGCACAGGGGACCCAGGGCCTGGCCCCTCCATCCAGAAAACCTATGACCTCACCCGCTACCTGGAGCACCAACTCCGCAGCTTGGCTGGGACCTATGTGAGTATCCAGCGTAGGAATCTGGGAGTTGGGGAGGAGTGAGGAGTTGGGGAAAGACAGTCCTAACCGTGGAGGGTTCTGGTAAATGATGGGGTGAGGAGGGGCTCTTTGGCTCCCACCAGTCCCCCTGTCTGGTCTA
+
ABABCFFFCFFFGGGGGGGGGGHGGGGGGGHHGGGGGGHHHHGHGGHHGHHHHHHHHGHHHHHHHHHHHHHGGFGGHHHHHHHHHHHHGHHHGGGGGHHHGHHGGGHHGHHHHHHHHHHHHHHHHGGGGGHHHHHHHHHGGHHHGGGGGGGHHGHHHGHHHHGGGGHHHHHHHHHHHHHHGGGGGGGGFGGGGGGGGGGGGGGGGGFFFFFFFFFFFFFFFFFFFFFFFFFFFFFFFFFFFFFFFFFFFFF
@M05620:37:000000000-D9766:1:1101:12998:8886 1:N:0:54
AGTGCCAGCTCTCAATCGCACAGGGGACCCAGGGCCTGGCCCCTCCATCCAGAAAACCTATGACCTCACCCGCTACCTGGAGCACCAACTCCGCAGCTTGGCTGGGACCTATGTGAGTATCCAGCGTAGGAATCTGGGAGTTGGGGAGGAGTGAGGAGTTGGGGAAAGACAGTCCTAACCGTGGAGGGTTCTGGTAAATGATGGGGTGAGGAGGGGCTCTTTGGCTCCCACCAGTCCCCCTGTCTGGTCTA
+
AABBCFFFCFFFGFFGGGGGGGGHFEEGGGHHGGGGGGHHHHGHGGGGHHHHGFFHHGHHHHHHHHGHHHHGGFGGHHHGHGGFFHFHGHHHGGGGGHHHGHHGGGHHGHHHHHHHHHHHHHHFHGDGGGHHHHHHHHHGGHHGGGGGGGGHHHHHHEFHHHGGGGGHHHHHHHHHHHHHGFEGGGGG;CFGGG;FFFGGGGGGGGFFFFFFFFFFFFFFFFFFFFFFFFFFFFFFFFFFFFFFFFFFBFB
@M05620:37:000000000-D9766:1:1101:17145:8915 1:N:0:54
GAGGCTGCTTTGGAAGAAACTCATAGATTACTGCAACAGTTCCCCCTGGACCTGGAAAAGTTTCTTGCCTGGCTTACAGAAGCTGAAACAACTGCCAATGTATGCTACCCGTAAGGAAAGGCTCCTAGAAGACTCCAAGGGAGTAAAAGAGCTGATGAAACAATGGCAAGTAAGTCAGGCATTTCCGCTTTAGCACTCTTGTGGATCCAATTGAACAATTCTCAGCATTTGTACTTGTAACTGACAAGCCA
+
CBCCCCFCFFFFGGGGGGFGGGHHHHHHHHHGHHHGHHHFGHHHHGGGHGHHHHHHHHGHGHHHHHHHHHHHHHHHHHHHHHHHHHGHHHHHHHHHHHHHHHHFHHHHHHEEEEHGGHHHHHHHGHHHHHHHHHHHHCEGGHGGBFHHGGHHHHHHHHHHHHCHHGHHHGGG=GGHHHHHHHHHHHGGGGGHHGHHHHHHHGHGHHHHHHHHHGHHHGHHHHHHHHHHHHHGHGGGFGGGGGGGGGBFGGF
@M05620:37:000000000-D9766:1:1101:26003:9006 1:N:0:54
AGTGCCAGCTCTCCATCGCACAGGGGACCCAGGGCCTGGCCCCTCCATCCAGAAAACCTATGACCTCACCCGCTACCTGGAGCACCCCCTCCGCAGCTTGGCTGGGACCTATGTGAGTATCCAGCGTAGGAATCTGGGAGTTGGGGAGGAGTGCGGAGTTGGGGAAAGACAGTCCTAACCGTGGAGGGTTCTGGTAAATGATGGGGTGAGGAGGGGCTCTTTGGCTCCCACCAGTCCCCCTGTCTGGTCTA
+
>A>1>DFCAFFFG1FABE11EAGCG?0AEEGG0AEBAFHHGHGCGGHFHFHGFFGBFEFGFFGHHFGHHGGEG>EEHHHH0BGHHH//>E/E>E?EEGBFEH1FFGHEFHGHGGF2GHFHHHEHHGGBGGHGGHHHHG0?EGHHGG.AC.<CG0<C-AFHH/CGEA9C/FFBFGGGGGGGGFG@.CBGCFAFFFFFFFFFFFFFFFF@EFFBFF=@@@FFFFFFEFFFFFFFEFFFFFFF@FFFFFFFFFF
@M05620:37:000000000-D9766:1:1101:24695:9023 1:N:0:54
GAGTCTGCTTTGGCAGAAACTCATATCTTACTGCAACAGTTCCCCCTGGACCTGGCAAAGTTTCTTGCCTGGCTTACAGACGCTGACACAACTGCCAATGCTGCTACCCGTCCGGACAGGCTCATCGACGACTCACAGTGCGTCAACGAGCTGCTGCCCCCCTGGCACGTCCGTCAGGCCTTTCCGCTTTCGCCCTCTTGTGGATCCAATTGCACCCTTCTCCGCATTTGTCCTTGTAACTGACACGCCAG
+
>>A>>DFFFFDFG4BE2FF4GBFGHD5DF5FF5BF4FGHFFGHHHGGGEBGHBFGBBFGHDAFGG5DGHHH1BBGEGHBFBAEEEEGBB2EBBFGHFCBB344B3BBFGE?EE/>E///?FHH34BB2/</B/ACGHH<@G/?ADF1<FFGGHC111<.>@DC.<C/:;G.C-=GA.C/9C/=CFDGGGGGDD.;AEGGG;CEBFBFF/9F/F/B/AEFFFF;;D-ADFFFFFFF//;9BFF/;F/.-:.;
@M05620:37:000000000-D9766:1:1101:16291:9027 1:N:0:54
AGTGCCAGCTCTCAATCGCACAGGGGACCCAGGGCCTGGCCCCTCCATCCAGAAAACCTATGACCTCACCCGCTACCTGGAGCACCAACTCCGCAGCTTGGCTGAGACCTATGTGAGTATCCAGCGTAGGAATCTGGGAGTAAAGGAAGAGTGAAGAGTTGAGGGAAGACAGTCCTAACCGTGGAAGGATCTGGTAAATGATGGGGTGAGGAGGGGCTCTTTGGCTCCCACCAGTCCCCCTGTCTGGACTA
+
>A3>AFFFBFFFGGGGGGGCGEHCGGGGGGHHGGGGGGHHHHGHGGHHHHHHHHHEGGHHHHHHHHHHHHHGGGGGHHHHHHHGHHHHGHHHGGGGGHHFFHHG0BFG/F3GGFDHFHHH22B1B>/<>CGGH1@GHH0F<011@100?0>><11>>>FHH1><CAGGHHBG00<DDGHHGDHD.0;C.0;GHGFFFGGGGGGGEGEBG?FBAD@BBBFFFFFFFFFFFBFFFFFFFFFD-;;BF/B/.;/
@M05620:37:000000000-D9766:1:1101:16295:9046 1:N:0:54
AGTGCCAGCTCTCAATCGCACAGGGGACCCAGGGCCTGGCCCCTCCATCCAGAAAACCTATGACCTCACCCGCTACCTGGAGCACCAACTCCGCAGCTTGGCTGGGACCTATGTGAGTATCCAGCGTAGGAATCTGGGAGTTGGGGAGGAGTGAGGAGTTGGGGGAAGACAGTCCTAACCGTGGAGGGTTCTGGTAAATGATGGGGTGAGGAGGGGCTCTTTGGCTCCCACCAGTCCCCCTGTCTGGTCTA
+
ABBBB5DFBFFFGGGGGGGGFEHGFGGGGGHHGGGGGGHHFHGHGGGHHHHHHHHHHGHHHHHHHHHHHHHGGGCGHHHHHHHHHHHHGHHHGGGGGHHHGHHGGDHHGHHHHHHHHHHHHHHHHGGGGGHGHHHHHHHGGHHHGGGGGGGGHHHHHGHHHHGGCGGGHHHHGGGGGGGGGGGGGGGGFGGGGGGGGGFFFFFFFFFFFFFFFFFFFFFFFFFFFFFFFFFFFFFFFFFFFFFFFFFFFFB
@M05620:37:000000000-D9766:1:1101:7214:9074 1:N:0:54
AGTGCCAGCTCTCAATCGCACAGGGGACCCAGGGCCTGGCCCCTCCATCCAGAAAACCTATGACCTCACCCGCTACCTGGAGCACCAACTCCGCAGCTTGGCTGGGACCTATGTGAGTATCCAGCGTAGGAATCTGGGAGTTGGGGAGGAGTGAGGAGTTGGGGAAAGACAGTCCTAACCGTGGAGGGTTCTGGTAAATGATGGGGTGAGGAGGGGCTCTTTGGCTCCCACCAGTCCCCCTGTCTGGTCTA
+
ABABBFFFCFFFGGGGGGGFGGHHGGGGGGHHFFGGGGHHHHGHGGHHHHHHHHHHHGHHHHHHHHHHHHHGGEGGHHHHGGHHHH1FEHHHGGFGFHHHGHHEGGHHGHHHHHHHHHHHHHHHHGDEDGHHHHHHHHFGGHHHGGADG>CGHDGHGEHHHHGGGGHHHHHHHHHHHHHHGGGGEGGGEGGGGGFFGGGGGGGGGGFFFFFFFFFFFFFFFFFFFFFFFFFFFFFFFFFFFFFFFFFFFFF
@M05620:37:000000000-D9766:1:1101:4225:9076 1:N:0:54
ACCACACCTTCTACAATGAGCTGCGTGTGGCTCCCGAGGAGCACCCCGTGCTGCTGACCGAGGCCCCCCTGAACCCCAAGGCCAACCGCGAGAAGATGCCCAGGTGAGTGGCCCGCTCCCTCTTCTGGTGGCCGCCTCCCTCCTTCCTGGCCTCCCGGAGCTGCGCCCTTTCTCACTGGTTCTCTCTTCTGCCGTTTTCCGTAGGCCTCTCTTCTCTGACCTGAGTCTCCTTTGGAACTCTGCAGGTTCTA
+
BCCCCCCABCFFGGGGGGFGGGHHGEFGHGHFGFFFEFGGGHGHHGGGEEEFDHHHHHHGGGCGGFGGGGGFFHHGGGGHGHHHHGGEDCCGDDHFHHHHGGHGHH1FGFEGHHFGG-CFHHGHHHGEDGDHHCGGFDHEHHGFBFFGFGGGGGGGG?B?AFFGGFFFFFFFFFFFFEFFFFFFFFFFBFFFFFDFFFFFFF.AA/;BFFFFFFFFFFBFFFFBFFFFFFFFFFF/BFFFFFFFFFFFFF;
@M05620:37:000000000-D9766:1:1101:12533:9094 1:N:0:54
GAGGCTGCTTTGGAAGAAACTCATAGATTACTGCAACAGTTCCCCCTGGACCTGGAAAAGTTTCTTGCCTGGCTTACAGAAGCTGAAACAACTGCCAGTGATGCTACCCGTAAGGAAAGGCTCCTAGAAGACTCCAAGGGAGTAAAAGAGCTGATGAAACAATGCCAAGTAAGTCAGCCATTCCCGCTTTAGCACTCTTGTGGATCCAATTGAACAATTCTCAGCATTTGTACTTTTAATGGACAAGCCAG
+
>11>AAFAFFFFBGGCA1GGGGBG3FGHHFGHHH11B0FDDGGHHGEGCFGHHHFHHF0FGGHHHHHHHHHHHHGCGHHBHHHHHE@GHGHHHHHHG1B@DF21BGFG0/?>AG1BG>>0/1B>>1BB1BF01FGBCGGCHC/BB221?00B11@>GFDGF/1G1@GHG1?FG11<?1?0FG1><.-AF.11>DD0<==00<.00</<0CG0C:GH/GC00C;::0;C0;0;0C000;:00;00;99;A/C
@M05620:37:000000000-D9766:1:1101:11864:9097 1:N:0:54
AGTGCCAGCTCTCAATCGCACAGGGGACCCAGGGCCTGGCCCCTCCATCCAGAAAACCTATGACCTCACCCGCTACCTGGAGCACCAACTCCGCAGCTTGGCTGGGACCTATGTGAGTATCCAGCGTAGGAATCTGGGAGTTGGGGAGGAGTGAGGAGTTGGGGAAAGACAGTCCTAACCGTGGAGGGTTCTGGTAAATGATGGGGTGAGGAGGGGCTCTTTGGCTCCCACCAGTCCCCCTGTCTGGTCTA
+
>>3>AFFFBFFFGGGGGGG2EAGEEGGGGGGHF?EEEFEGHHGHGGHGHHGHAE3EGGHGHHFHHHHHHHHGGGEGHGGFHHF1BGCGEHHHGGGEGHHHCHHGGGGHGHBGHHHGBFGHGFFGHGGCGGGHFHHHGF0FECHHGGGGGGGGFEHHHGHHHBCGGGEEHHHHGFHGFHGHGGGGGEGG9CFFGGF0FBGEBBBFGGDBEFEFFFB<B?FFFFFFFFFFFFFFFFFFFFFBBFFFFFFFFF/
@M05620:37:000000000-D9766:1:1101:16336:9113 1:N:0:54
GAGGCTGCTTTGGAAGAAACTCATAGATTACTGCAACAGTTCCCCCTGGACCTGGAAAAGTTTCTTGCCTGGCTTACAGAAGCTGAAACAACTGCCAATGATGCTACCCGTAAGGAAAGGCTCCTAGAAGACTCCAAGGGAGTAAAAGAGCTGATGAAACAATGGCAAGTAAGTCAGGCATTTCCGCTTTAGCACTCTTGTGGATCCAATTGAACAATTCTCAGCATTTGTACTTTTAACTGACAAGCCAG
+
A@ABAAFBFDBDGB5BAGBGGGHHHHHHHHHGHFDFFHFGHHGHHGEBACFGHHFBB32BBFHGGFFFFGHHHGGEGFGGHGHHGEFGFG1FGHHHFHHGHGBF@FGFFA1/?E3BBBFF?FHGCB4BBBBGGFGFG3?/?B?FGHFB?BFGFHHBG@DGGF@@<@GHF<F?D1@FG??<?<>>GDDEGG<=F=<CGDG00<.0<<C<<CGCCCCFF0<;0:<0;;;;CFFGFGG0C0;BF0CBFC.;.9;
@M05620:37:000000000-D9766:1:1101:17358:9116 1:N:0:54
GCGGCTGCTTTGGAAGCAACTGACAGGCCCGGGCCCAAGGATCGGAAGAGCACACGTCTGAACTCCACTCACATTCAGAAATCTCGAATGCCGCCTTCTGCTTGACAAAGAAGCTAAAACACTGACAAGTAAGTAAGGCATTTAAACTTTCGAACTCATGAGGCTCCAATTGACCAATTCTCCGCCTTTGTCATTGTAACTGACACGCCAGGACAAACAGAACGGAAGAGAACACGTCTGAACTCCCCACA
+
>1>>AADAFFDFEGGF1ABGFAA11100000AE/A/A//B01B//A/EABGB00A>B/>F1211@1101B01@GFGHD21F1F2@01B111FE/>//11B1BF101B100000111B11B/0FF11@F012>1@2@1<001<111111?11?/0?/111111<..0.1<10000</./00=0=...;;G0;00;;;<B0;C0:C00.-..A?.;/C99;///;.;CAFF--/:/B:-:--//9BF/A----
@M05620:37:000000000-D9766:1:1101:15795:9131 1:N:0:54
GAGGCTGCTTTGGAAGAAACTCATAGATTACTGCAACAGTTCCCCCTGGACCTGGACAAGTTTCTTGCCTGGCTTACAGAAGCTGAAACAACTGCCAATGATGCTACCCGTAAGGAAAGGCCCCTAGAAGACTCCAAGGGAGTAAAAGAGCTGATGAAACAATGGCAAGCAAGCCAGGCATTTCCGCTTTATCACTCTTGTGGATCCAATTGAACAATTTTCAGCATTTGTACTTGTCACTGACAAGCCAG
+
A1AAA1B11B@D1BGGGF11ABGGFHH33FAFFAGH10G1AFH1FEEE/B0ABF0F0F0AFEEHAHA1BA1FHHFHH1FDGHHFBGHHHB?GFB10FFHHB@2B1FGHH/>/>BEG00>>G/>>/?0B1FGCGH11FGFGEC<BFFHHE00@GHBGHEB<0/1?<?GBA/F0F/?00.>F1F11>C<.<EG000<000=D00<:00/0;0;0:0:0CC00<0;CFF00000;;9C090;CFG0C00;.E/9
@M05620:37:000000000-D9766:1:1101:7586:9133 1:N:0:54
AGTGCCAGCTCTCAATCGCACAGGGGACCCAGGGCCTGGCCCCTCCATCCAGAAAACCTATGACCTCACCCGCTACCTGGAGCACCAACTCCGCAGCTTGGCTGGGACCTATGTGAGTATCCAGCGTAGGAATCTGGGAGTTGGGGAGGAGTGAGGAGTTGGGGAAAGACAGTCCTAACCGTGGAGGGTTGTGGTAAATGATGGGGTGAGGAGGGGCTCTTTGGCTCCCACCAGTCCCCCTGTCTGGTCTA
+
>AABCFFFCFFFGFGGGFFGGGGHAEFGGGHHGGGGGFHHHHGHGGGHHHHHHGHHHGHHHEGHHHHHHHHGGGGGHHHFHGH1FGHHGHHHGGEEFBGHGHH?E<FGFCFDGH3?GB3FBFDGHF/CDDHEHD1GHGFGGFHHG?F<<E.>G0<.0.</0<@D:ECH/GBCGGFHGHHAA;CB?EGG;.-;.C:CFGGG0;;BA.A-AAFF.?DFA-AB/FF/;FB9:FFA9.:BBB:D-9;/9//;;/;
@M05620:37:000000000-D9766:1:1101:23907:9151 1:N:0:54
GAGGCTGCTTTGGAAGTAACTGACAACCCAGGGACACAAGATCGGAAGAGCACACGTCTGAACTCCAGTCACCTTCAGCAATCTCGTATCCCTTCTTCTGCTTTAAAAAAAAAAAAACCAAATAATCATCTCAAACTACCTCCTTCGTTATCAACCTACAATAACTCACTTAATCCTTATTAATTATTACTCCACCTCACGCTTCCCTCACTTCTCTGTCCGACGCATCCAACTGTACTACCCCCCTTAGC
+
>AAAAAFAFFFFFBBF1A3BBB1ABG0BE0BAA0F0B0AFCGBAEABBAABBGBFABFFADDFGEABCGHF11B1BF@1BBF@BFBFAGBBF11BB1BFD1FFB1B1FFE/E@<///////?<11111111?11?11110<1.011.00..1110.////0000<=<0/0000;000000000000000000///.../....../;0/.=000000000;..9-----///////9////-------///
@M05620:37:000000000-D9766:1:1101:3626:9163 1:N:0:54
GAGGCTGCTTTGGAAGAAACTCATAGATTACTGCAACAGTTCCCCCTGGACCTGGAAAAGTTTCTTGCCTGGCTTACAGAAGCTGAAACAACTGCCAATGATGCTACCCGTAAGGAAAGGCTCCTAGACGACTCCAAGGGAGTAACAGAGCTGCTGAAACCATGGCACGTACGTCAGGCATTTCCGCTTTAGCACTCTTGTGGATCCAATTGAACAATTCTCAGCATTTGTACTTGTAACTGACAAGCCAG
+
33>>A>CAFFDFGGFBGBBFFG4F5F5FGHGFGHAEGGHFHHHHHGGFHFGCGGH2BA2BBFGHHGHFHHHGGFEGHHHE3BF3GH3FBEFGFGGHFGHHHHBFHFGHHGG@1GGH3B?GHFHGH3BGBEGFGGHE2B/?/CE2F3@F2FGHH2FGF2@F0/??GHH1C??.>GHGGFH.FHHHHGDCEG0DHHHGHHHHHH?0;CGGHHGH00C:/CFGGGGFF0CFG090CFG0FFBGGBFGFFCEEGG
@M05620:37:000000000-D9766:1:1101:18344:9172 1:N:0:54
AGTGCCAGCTCTCAATCGCACAGGGGACCCAGGGCCTGGCCCCTCCATCCAGAAAACCTATGACCTCACCCGCTACCTGGAGCACCAACTCCGCAGCTTGGCTGGGACCTATGTGAGTATCCAGCGTAGGAATCTGGGAGTTGGGGAGGAGTGAGGAGTTGGGGAAAGACAGTCCTAACCGTGGAGGGTTCTGGTAAATGATGGGGTGAGGAGGGGCTCTTTGGCTCCCACCAGTCCCCCTGTCTGGTCTA
+
BCCCCFFFCFFFGGGGGGGGGGHHGGGGGGHHGGGGGGHHHHGHGGFHHHHHHHHHHGHHHHHHHHHFHHHGGFEGHHHHHHHHHHHHGHHHGGGGGHHHGHHGGGHHGHHHHHGHHHHHHHHHHGGGGGGHHHHHHHHGGHHHGGGGGGEHHHHHGGHHHHGGGGHHHHHHHHHHHHHHGGGGGGGGEGGGGGGFGGGGGGGGGGFFFFFFFFFFFFFFFFFFFFFFFFFFFFFFFFFFFFFFFFFFFFB
@M05620:37:000000000-D9766:1:1101:9716:9178 1:N:0:54
GAGGCTGCTTTGGAAGAAACTCATAGATTACTGCAACAGTTCCCCCTGGACCTGGAAAAGTTTCTTGCCTGGCTTACAGAAGCTGAAACAACTGCCAATGATGCTACCCGTAAGGAAAGGCTCCTAGAAGACTCCAAGGGAGTAACAGAGCTGATGAAACAATGGCAAGTAAGTCAGGCATTTCCGCTTTAGCACTCTTGTGGATCCAATTGAACAATTCTCAGCATTTGTACTTGTAACTGACAAGCCAG
+
>33>AAFAFFFFGGG4BGGGGGHHFFGHHCGGFG4ABABDDGGHHGFGA2BFGHFGH32BFHHHFHHHHHHHHFF3GHHGHHHFGFHFHGHHHHHH3FHHFHHHHHHHHGGEEHHHFH0GHHHGHBHH3GHHHHHB3B/E/?C0B2BGBGHHHGHHH1@G0/FGHHH1F?G1FFHHHHH/GHHHHGGGGGHHHHHHHHHHHGGGHHHHGHHHE0GG/GHHHHGGH0<CGHCCHGGFFGGGGGGGGFGGGGG
@M05620:37:000000000-D9766:1:1101:13578:9185 1:N:0:54
GCTGCTGCTTGGTAAGAAACGCATAGATTCCTGCCCCAGTTCCCCCTGGCCCTGGAAAAGTTTCTTTCCTGGCTTACAGAAGCTGAAACAACTGCCAATGATGCTACCCGTAAGGAAAGGCTCCTCGAAGACTCCAAGGGAGTAACAGAGCTGATGAAACACTGGCAAGTAAGTCAGGCATTTCCGCTTTAGCACTCTTGTGGATCCAATTGAACAATTCTCCGCCTTTGTACTTGTAACTGACAAGCCAG
+
111>>B1BCFC>BDGGFFGG1EEEGDGHF3AFGH0AFFGHGHG1GAAF/0BAG0/BF1BGFFHHHH12FHHHGH0FGHHGHHHEBFFGH0FGHGGH11BGHHHHHFHHHGGGCHHHHHEGHHHGH0EECFGHHHH11BFG/CE012@F<GHHHHHHHD<GF0FGHHG1F?F1G=GGHFG.GHGGHCGFGGHHGHHHHHFHHGGHHHHHHHHHH0GG/GHGFF0CA.;EFF0CGGGBFFFGGGGGG0;EGGG
@M05620:37:000000000-D9766:1:1101:9773:9192 1:N:0:54
AGTGCCAGCTCTCAATCGCACAGGGGACCCAGGGCCTGGCCCCTCCATCCAGAAAACCTATGACCTCACCCGCTACCTGGAGCACCAACTCCGCAGCTTGGCTGGGACCTATGTGAGTATCCAGCGTAGGAATCTGGGAGTTGGGGAGGAGTGAGGAGTTGGGGAAAGACAGTCCTAACCGTGGAGGGTTCTGGTAAATGATGGGGTGAGGAGGGGCTCTTTGGCTCCCACCAGTCCCCCTGTCTGGTCTA
+
111>A@1CAF@@EGG311FFAACG0EEECCHHGC0/FCHAAGGHGGFH1BFA101BG/0BGHBHFH@GHHHGGG?/FGHCGHH/0/FGGCGHGA@E@EGFEHHG/<GHGFHHHHGHHHHH2DG1FGACGGHHHBGHH0FFGH11/->ACAEH.=D.<CGHH/<CEGH.GHHH0CGHHHHFGCC?9..9.9.;CFCFGGEGGFGFEGF@FF?FFF@@-@FFEFFFFF/AFFFFFFFFFFFF@FFFFFFFFFB
@M05620:37:000000000-D9766:1:1101:20891:9217 1:N:0:54
ACCACACCTTCTACAATGAGCTGCGTGTGGCTCCCGAGGAGCACCCCGTGCTGCTGACCGAGGCCCCCCTGAACCCCAAGGCCAACCGCGAGAAGATGCCCAGGTGAGTGGCCCGCTACCTCTTCTGGTGGCCGCCTCCCTCCTTCCTGGCCTCCCGGCGCTGCGCCCTTTCTCACTGGTTCTCTCTTCTGCCGTTTTCCGTAGGACTCTCTTCTCTGACCTGAGTCTCCTTTGGAACTCTGCAGGTTCTA
+
DCDDDDCDFFFFGGGGGGGGGGHHGEFECFHGHGGGGGGGGHGHHGGGDGGGGHGHHHGGGGGGGGGGGGGHFHHGGGGHGHHHHGGGGGFGGGHHHHHHHHHGHHHHHHGGHHGGGGGHHHHHHHHHHHGHHGGGGGHGHHGHHGGGGGGGGGGGGG-AFFFFFFFFFFFFFFFFFFFFFFFFFFFFFFFHFFFFFFHFFFFFFBFFFFFFHHHFFHFFFFFFFFFFFFFFFFFFFFFFFFFFFFFFFFB
@M05620:37:000000000-D9766:1:1101:17668:9284 1:N:0:54
AGTGCCAGCTCTCAATCGCACAGGGGACCCAGGGCCTGGCCCCTCCATCCAGAAAACCTATGACCTCACCCGCTACCTGGAGCACCAACTCCGCAGCTTGGCTGGGACCTATGTGAGTATCCAGCGTAGGAATCTGGGAGTTGGGGAGGAGTGAGGAGTTGGGGAAAGACAGTCCTAACCGTGGAGGGTTCTGGTAAATGATGGGGTGAGGAGGGGCTCTTTGGCTCCCACCAGTCCCCCTGTCTGGTCTA
+
>3AABFFFBFFFGDGGGGGGGGHHGGGGGGHHGGGGGGHGHHGHGGHGHHHHHHHHHGHHHHHHHHHHHHGFGGGGHEGHHHGEHHHHGFHHGGGGGFHHGHHGGGHHGHHHHHHHHHHHHHHHHGDDGGHHHHHGHHGGEHHHGGGGGGGHHHGHHGHHHHGGGGGHHHHHHHHHHHHHGGFGGGGGEGGGGGFGGGGGGGGGGGFFFFFFFFFFFFFFFFFBFFFFFFFFFFFFFFFFFFFFFFFFFF/
@M05620:37:000000000-D9766:1:1101:16017:9287 1:N:0:54
AGTGCCAGCTCTCAATCGCACAGGGGACCCAGGGCCTGGCCCCTCCATCCAGAAAACCTATGACCTCACCCGCTACCTGGAGCACCAACTCCGCAGCTTGGCTGGGACCTATGTGAGTATCCAGCGTAGGAATCTGGGAGTTGGGGAGGAGTGAGGAGTTGGGGAAAGACAGTCCTAACCGTGGAGGGTTCTGGTAAATGATGGGGTGAGGAGGGGCTCTTTGGCTCCCACCAGTCCCCCTGTCTGGTCTA
+
BBBBCFFFCFFFGGGGGGFGGGHHGGGGGGHHGGGGGGHHHHGHGGHHHHHHHHHHHGHHHHHHHHHHHHHGGFGGHGHHHHHHHHHHGHHHGGGGGHHHGHHGGGHHGHHHHHHHHHHHHHHHHGGGGGHHHHHHHHHGGHHHGGGGGGGHHHHHHGHHHHGGGGHHHHHHHHHHHHHHGGGGGGGGEGGGGGCFGGGGGGGGGGFFFFFFFFFFFFFFFFFFFFFFFFFFFFFFFFFFFFFFFFFFFFF
@M05620:37:000000000-D9766:1:1101:20995:9314 1:N:0:54
AGTGCCAGCTCTCAATCGCACAGGGGACCCAGGGCCTGGCCCCTCCATCCAGAAAACCTATGACCTCACCCGCTACCTGGAGCACCAACTCCGCAGCTTGGCTTCCAGCGTAGGCATCTGGGAGTTGGGGAGGAGTGCGGCGTTGGGGCACGCCAGTCCTCCCCGTGGAGGGTTCTGGTCCCTGATGGGGTGAGGAGGGGCTCTTTGGCTCCCACCAGTCCCCCTGTCTGGTCTATCTCCTGCCCTTCGAT
+
A?>ABFFFBFFFGGGGGGGGGGHHGCGGGGHHGGGGGFGHGHGHGGHHHHHHHFHHGEGHGHHHHHHFHHHGGEGGHHHHHHHHHHHHGHHHEGGGEHFGGHFHGHHHHGG/CD1GHHHHHHHGEHHHGGGGG/E?G1DG-A<DGHGGGG:E-E.;FGGG09EGGGGGGGGGCFGGGFB//.;BFFFFFF9BAFFFFFBBBBFFFFFFFFFFFBAF.AFFFFFFBFFFFFFFFFEFFFFFFFFFFFF.EF9
@M05620:37:000000000-D9766:1:1101:10570:9315 1:N:0:54
GAGGCTGCTTTAGAAGAAACTCATAGATTACTGCAACAGTTCCCCCTGGACCTGGAAAAGTTTCTTGCCTGGCTTACAGAAGCTGAAACAACTGCCAATGATGCTACCCGTAAGGAAAGGCTCCTAGAAGACTCCAAGGGAGTAAAAGAGCTGATGAAACAATGGCAAGTAAGTCAGGCATTTCCGCTTTAGCACTCTTGTGGATCCAATTGAACAATTCTCAGCATTTGTACTTGTAACTGACAAGCCAG
+
BAABABFBFFF5FFGGGGCGGGHFHHGHHGHHHHGFFHHGHGGHHGGGGFGHHGGBBBGHBGHHHHHGGHGHHHHBFGHHHHHHHGHHHHGHHHHHGHHHHHHHHHHHHGGFGHCGG?GFFFHGHHHHHGHHHFHGHHGFHGFGHHHFGHHHHHHHHHHHHHHGHHHHG<1FGFGGHGCGHGHHHGGGGG1GDDHGHHHHHGG<<<<GGGHHHGHHHGGHFHHGHHHHF:0<FGG0FFFBFFFCFG?EFFG
@M05620:37:000000000-D9766:1:1101:8888:9326 1:N:0:54
AGTGCCAGCTCTCAATCGCACAGGGGACCCAGGGCCTGGCCCCTCCATCCAGAAAACCTATGACCTCACCCGCTACCTGGAGCACCAACTCCGCAGCTTGGCTGGGACCTATGTGAGTATCCAGCGTAGGAATCTGGGAGTTGGGGAGGAGTGAGGAGTTGGGGAAAGACAGTCCTAACCGTGGAGGGTTCTGGTAAATGATGGGGTGAGGAGGGGCTCTTTGGCTCCCACCAGTCCCCCTGTCTGGTCTA
+
AAABCFFFCFFFGFGGGFFGEGFH2AEGGGHHGGGGGFHHHHGHGGFHHHHHHGHHHGHHHHHHHHCGHHHGGGCFHGHGEFF?FGEGGHHHGEFGGHHHGHHFFFHHGHHHHHHHHFHHHHHHHGCEGGHFHGHHHHGGEHHHGGGGGGGHHHHHHDHGHGGGGGGHHHHHGHHHHHHHGDEGGGGG;;FFGG=CFGGGGFGGGGFFFFFFFFFFFAFFFFFFFFFFFFFFFFFFFFFDFFFFFFFFFFB
@M05620:37:000000000-D9766:1:1101:8564:9340 1:N:0:54
AGTGCCAGCTCTCAATCGCACAGGGGACCCAGGGCCTGGCCCCTCCATCCAGAAAACCTATGACCTCACCCGCTACCTGGAGCACCAACTCCGCAGCTTGGCTGGGACCTATGTGAGTATCCAGCGTAGGAATCTGGGAGTTGGGGAGGAGTGAGGAGTTGGGGAAAGACAGTCCTAACCGTGGAGGGTTCTGGTAAATGATGGGGTGAGGAGGGGCTCTTTGGCTCCCACCAGTCCCCCTGTCTGGTCTA
+
>A>AAF5FAFFFGGGGFFFCECGHGGGGFGGH2EFGEFHHHHGHGGBGHHHGFBGGHGGHHGFHHHGFHHHGGE?FHHHFGGGGFHHHGHHHGFGEEFGHGHHGDFGHGHHHHHHHHFGFHFHHHGDFGGHHHHHHHHHGGHHHGGGGGFEGGFHHHGGHHHGGGGHHHHGHHGHHHHHHGEEGGGGG;AFGGGFGGGGGGFGGGGFFFFFFFFFFFFFFFFFFFFFFFBFFFFFFFFFDFEFFFFFFFBF
@M05620:37:000000000-D9766:1:1101:13935:9347 1:N:0:54
AGTGCCAGCTCTCCATCGCACAGGGGACCCAGTGCCTGGCCCCTCCATCCAGAAAACCTATGACCTCACCCGCCACCTGGAGCACCAACTCCGCAGCTTGGCTGGGACCTATGTGAGTATCCAGCGTAGGAATCTGGGAGTTGGGGAGGAGTGAGGAGTTGGGGAAAGACAGTCCTAACCGTGGAGGGTTCTGGTAAATGATGGGGTGAGGAGGGGCTCTTTGGCTCCCACCAGTCCCCCTGTCTGGTCTA
+
>>>1>B11>FFFE1FAAEACG?C0B00A0AEG1ABB1F/F0FEGEGBAG01F10AABEG11F2FF1BAGHH/E/>FH0>F0FFEFG0/?>FF/EEE/G1>/GHG?FHHGGH1<BF2FFFDFHFHHGAC@FGFGHHHFF<FACGFC@<@CC<><1<C<E/<=FCC.A.CCGFFHHFFGFHHG.C@A:EG.AFFGGFFFGFGGGFGGG??-AABF?=;@@FFBFF/FFFEFFFFFFFFFFFF@FFFFFFFFF/
@M05620:37:000000000-D9766:1:1101:25283:9392 1:N:0:54
GAGGCTGATTTGGAAGAACCTCATAGATTACTGAAACAGTTCCCCCTTGACCTGGAAAAGTTTCTTGCCTGGCTTACAGAAGCTGAACCACCTGCCAATGATGCTACCCGTAAGGACAGGCTCCTAGAAGACTCCAAGGGAGTAAAAGAGCTGATGAAACAATGGCAAGTACGTCAGGCATTTCCGCTTTAGCACTCTTGTGGATACAATTGAACAATTCTCAGCATGTGTACTTGTAACTGACAAGCCAG
+
>1A1>>F1BDBDG1AB1GBABBGGH3DBD1FEFBB1BBCFGEGH0EFBFFGHHGHBFGG0BGHGHFFGGFFFHHHEHHGD1FGGGHH1BGGGHHH>GFHF1B@GDHFGHGGE?G11>0?FFHHGHHHF1FBFGHH1<G/E/CC0122BFHHHH1GHGGF<@CFGFHH1???1CFGFGGHHHGHHHGGCCG0=GFDGGHHGHHCBG0<CGHGHFH00/CHFHHH0;CG0;0C0CFGFFGBFGGBFCC.9EFG
@M05620:37:000000000-D9766:1:1101:18321:9394 1:N:0:54
GAGGCTGCTTTGGAAGAAACTCATAGATTACTGCAACAGTTCCCCCTGGACCTGGAAAAGTTTCTTGCCTGGCTTACAGAAGCTGAAACAACTGCCAATGATGCTACGCGTAAGAAAAGGCTCCTAGAAGACTCCAAGGGAGTAAAAGAGCTGATGAAACAATTGCAAGAAAGTTAGGCATTTCCGCATTATCACTCTTGTGAATCCACATGAACAAGTCTAAGCATTTGTACTTGTAACTAACAAGCCAG
+
A3AA>AF>BBB4F4BBAFBFGGGHHGG6DDBDG54BCGGHHADFBEABAABBGGFBB32BBDGDFFFBBBGGHHG3BABFGGCFGB3GFG?BGHG33FFE3B4B3BB1//>//F43B2B//3B/BB43B3B333?2?2?<?C/?@D22/22<2@222>1?FC?1<111100<11<1>0<<1<=11.<-<<=000<0=<D<0000;0;://0::C00C/:0<0009;00;CFFF0C0;90C000//0/9./.
@M05620:37:000000000-D9766:1:1101:25262:9400 1:N:0:54
GAGGCTGCTTTGGAGGAAACTCATAGATTACTGCAACAGTTCCCCCTGGACCTGGAAAAGTTTCTTGCCTGGCTTACAGAAGCTGAAACAACTGCCAATGATGCTACCCGTAAGGAAAGGCTCCTAGAAGACTCCAAGGGAGTAAAAGAGCTGATGAAACAATGGCAAGTAAGTCAGGCATTTCCGCTTTAGCACTCTTGTGGATCCAATTGAACAATTCTCAGCATTTGTACTTGTAACTGACAAGCCAG
+
ABBBBBFBFFFFGG4AAFGGDGGHHHFHHHHHHHHGFHHBGHBHHGGGFHHFHHHHHHHGHHHHHHHGHHHHHHHHHHHHHHHHHGFHHFHHHHHGHHHHGFGHHHHHHEEEFHFHHGHHHBGFFE?GHHHHGH3F3?FFEC?G1FFGFGBGHGHHGFGGH/@FGHFHG<?GH?FGHGHEGGGHHCDCEGHHD0G<G=GGFGGHEHF<GCFFHHHHFGHCFF0CGHHGFG;CFCFFGGFFGGBFFGCEEFF
@M05620:37:000000000-D9766:1:1101:16739:9410 1:N:0:54
GAGGCTGCTTTGGAAGAAACTCATAGATTACTGCAACAGTTCCCCCTGGACCTGGAAAAGTTTCTTGCCTGGCTTACAGAAGCTGAAACAACTGCCAATGATGCTACCCGTAAGCAAAGGCTCCTAGAATACTCGAAGGGAGCAAAAGAGCTGATGAAACAATGGCAAGTAAGCCAGGCATTCCCGCTTTACCACTCTAGTGGATCCAATTGAACAATTCTCACCATTTGTACTTTTAACTTAGAACCTAG
+
CBCCCCFCFFFFGFGGFFGGGGHHHHHHHHGHHHGGGHHHHHHHHGGGHHHHHHHGGFHHBHHHHGHHHHHHHHHGHHHHHHHHHGGHHHHHHHHHHHHHHF4B3D32B>1>1?3@B?B2G30?3BB3D4?FHD/?FGD////?FC2BFH222@2DGDG2=FFG1=GHE11=F11?G.<F1>1=1>A-CE00<0=<<D0=00.000/000;:0CGHHGH0;;C0;0;0;000;0C0C00000000;0;/90
@M05620:37:000000000-D9766:1:1101:15533:9424 1:N:0:54
AGTGCCAGCTCTCAATCGCACAGGGGACCCAGGGCCTGGCCCCTCCATCCAGAAAACCTATGACCTCACCCGCTACCTGGAGCACCAACTCCGCAGCTTGGCTGGGACCTATGTGAGTATCCAGCGTAGGAATCTGGGAGTTGGGGAGGAGTGAGGAGTTGGGGAAAGACAGTCCTAACCGTGGAGGGTTCTGGTAAATGATGGGGTGAGGAGGGGCTCTTTGGCTCCCACCAGTCCCCCTGTCTGGTCTA
+
ABABBFFFCFFFGGGGGGGGGGHGGGGGGGHHBFFGGGHHGHGHGGHHHHHHGHHHHGHHHHEHHHHHHHHGGEEGHHHHFHHHHHF?EHHHFGGGGHHHGHHGGGHHGHHGHHHHHHHHHHHHHGEDCFHHGHHHHHHGGHHHGGCCFDEHHBGGHGFHHGGGGGHHHHFHHHHHGFFHGGEDFEGG:AFGGGGGGFGGGGGGGGFFFFFEFFFFFFFFFFEFFFFFFFFFFFFFFFFFFFFFFFFFFFF
@M05620:37:000000000-D9766:1:1101:5623:9437 1:N:0:54
GAGGCTGCTTTGGAAGAAACTCATAGATTACTGCAACAGTTCCCCCTGGACCTGGAAAAGTTTCTTGCCTGGCTTACAGAAGCTGAAACAACTGCCAATGATGCTACCCGTAAGGAACGGCTCCTAGAAGACTCCAAGGGAGTAAAAGAGCTGATGAAACAATGGCAAGTAAGTCAGGCATTTCCGCTTTAGCACTCTTGTGGCTCCAATTGAACAATTCTCAGCATTTTTACTTTTAACTGACAAGCCAG
+
BBCCCCFBFFFFGCFGGGGGGGHGHFHHHHHGHHCHFHGFHHHDFFECEGFGHGFG33AGFHHFHDHBBG3BBGHEFABGHH3GHB3GBGEHHHHHHHHHHH4BBFHGH>?EFGBEG0FG@>EFBFBB3BBGFFGFHHGGHGCGDHFFG@@@CFHHFDHHHC??<G0GG1?GG1?GH<<CF1FGH<D><C===0=<===DG<C:.=.:C;;CGHHHH;C<CCC;FF9;000;;9;;F09;B9;/CF;;.9C
@M05620:37:000000000-D9766:1:1101:4836:9496 1:N:0:54
AGTCCCAGCTCTCCATTGCACAGGGTACCGAGCGCGTGGCCCCTCCATCCAGAAAACCTATGACCTCACCCGCCACCTGGCGCACCCCCTCAGCAGCTTGGCTGGGACCTATGTGAGTATCCAGCGTAGGAATCTGGGCGTTGGGGCGGCGTGCGGCGTTGGGGCCAGCCCGTCCTAACCGTGGAGGGTTCTGGTAAATGATGGGGTGAGGAGGGGCTCTTTGGCTCCCACCAGTCCCCCTGTCTGGTCTA
+
>>>>>BF4CFFFGGGB6BB5B5F4FB4B52BA2AA2AAEGFHGGGGHHF1BFFHHABEFF@B@GH@BFGFF>>/>EGH3B1/?EEGG/>EE03B3B?B3?<FCGGGGHGHGHHG@@FHHHHG2GG<C/>C<??FHHGH.ADGGHGG.CG9AAB.A@-;;BB9BB.-.;.:.;@FFF/9FFBFFB.;ABFFFFFFFFFFFFFFFFFFFBEFF/AF9BBBFFFFFFFFFFFFFFEFFFFFFFBFFFFFFFFFF
@M05620:37:000000000-D9766:1:1101:11833:9504 1:N:0:54
GAGGCTGCTTTGGAAGAAACTCATAGATTACTGCAACAGTTCCCCCTGGACCTGGAAAAGTTTCTTGCCTGGCTTACAGAAGCTGAAACAACTGCCAATGATGCTACCCGTAAGGAAAGGCTCCTAGAAGACTCCAAGGGAGTAAAAGAGCTGATGAAACAATGGCAAGTAAGTCAGGCATTTCCGCTTTAGCACTCTTGTGGATCCAATTGAACAATTCTCAGCATTTGTACTTGTAACTGACAAGCCAG
+
A3AAAAFAFFFFGGGGFGGGGFGDFGDGHHHHHHGHHHHAGHHHHGGGGBGHHHH2GGCGBHHHHDFHHHHGHHFFHHHHHHHHHGHHH3GHHHHHFFHHGHFHHGHHFGFCG?3BF30F/3B?FEFGHHFE3G?EG3CEF<EGH2GHFHHHFHD1FHHFGC@<1FGCF1?1D?FGF?0??<<>GDD.>.111=G0GHH0=G.<0<G0<CGHHFFHH0C0C0CCCFBGH0CBF090;C0CFFB/9B.;CGF
@M05620:37:000000000-D9766:1:1101:11170:9508 1:N:0:54
AGTGCCAGCTCTCAATCGCACAGGGGACCCAGGGCCTGGCCCCTCCATCCAGAAAACCTATGACCTCACCCGCTACCTGGAGCACCAACTCCGCAGCTTGGCTGGGACCTATGTGAGTATCCAGCGTAGGAATCTGGGAGTTGGGGAGGAGTGAGGAGTTGGGGAAAGACAGTCCTAACCGTGGAGGGTTCTGGTAAATGATGGGGTGAGGAGGGGCTCTTTGGCTCCCACCAGTCCCCCTGTCTGGTCTA
+
>A>>>DFFBFFFGGGGGGGCGCHHGGFFFEGHBEGEFFHHHHGHGGHHHHHHHHGFHGHHHHHHHEHHHHHGG>EFHHHH2FHHHHF?EHHGEEFGEHGHGHGGGGHHGHHHHHHHHHHHHHHHHGDDGGHHHHHHHHAFGHHGGG<DGDEGH0GGCDHHHHGGGGGHGHGGHHHHHHHHGFEGAEGGCFGGGGCFGGGGGGGGGGFFFFFFFFFFFFFFFFFFFFFFFFFFFFFFFFFFFFFFFFFFFF/
@M05620:37:000000000-D9766:1:1101:19507:9509 1:N:0:54
AGTGCCAGCTCTCAATCGCACAGGGGACCCAGGGCCTGGCCCCTCCATCCAGAAAACCTATGACCTCACCCGCTACCTGGAGCACCAACTCCGCAGCTTGGCTGGGACCTATGTGAGTATCCAGCGTAGGAATCTGGGAGTTGGGGAGGAGTGAGGAGTTGGGGAAAGACAGTCCTAACCGTGGAGGGTTCTGGTAAATGATGGGGTGAGGAGGGGCTCTTTGGCTCCCACCAGTCCCCCTGTCTGGTCTA
+
ABAABFFFBFFFGGGGGGGGGAGHGGGGGGHHGGGGGGHHHHGHGGHHHHHHHFHHHGHHHHHHHHHHHHHGGGGGHHHHHHHHHHHHGHHHGGGGGHHHGHHGGGHHGHHHHHHHHHHHHHHHHGGGGGHHHHHHHGGGGHHHGGGGGGGHHHHHHGHHHHGGGGHHHHHHHHHHHHHHGGFGFGGGFGGGGGGGGGGGGGGGGGFFFFFFFFFFFFFFFFFFFFFFFFFFFFFFFFFFFFFFFFFFFF/
@M05620:37:000000000-D9766:1:1101:17388:9509 1:N:0:54
GAGGCTGCTTTGGAAGAGCACACGTCTGAACTCCAGTCACATTCAGAAATCTCGTATGCCGTCTTCTGCTTGCAAAAAAAAAAACAACATCAGCAGCTCAGCTGGGACCTATTGCGTCTCCCTCGTCGGCCTCTGTGCTTTGGGGCTGCGTGCGGCGTTGGGGCACGTCCGTCCTACCCGTTGCGGGTTCTGGTAAATGCTGGGGTGCTGCTGGGCTCGTTGGCTCCCCCCCGGCCCCCTGTCTGGTGTCT
+
B@ABBBFBFFFFFFGGGFFFGFFE4BBADFCGBFCFHBGFAGGFFFDFCDDDEBABFG5BA1AFFDDFFGDG13DDCC>>E/>>E1///3333B30?33BE3432/0B/?2B3FF/?</FFBB2///<///<0?1?111>>10.<.-..<<<<-:::9A;FA-.-...;99EFG?//;..;.;.9--99.9BB;//9/////;.@.9.//B/9/9.9.-9;BF9/;...9;99-9;=B=-.9/;;/B.;:B
@M05620:37:000000000-D9766:1:1101:25392:9512 1:N:0:54
GAGGCTGCTTTGGAAGAAACTCATAGATTATTGCAACAGTTCCCCCTGGACCTGGAAAAGTTTCTTGCCTGGCTTACAGAAGCTGAAACCACTGCCAATGATGCTACCCGTAAGGAAAGGCTCCTAGAAGACTCCAAGGGAGTAAAAGAGCTGATGAAACAATGGCAAGTAAGTCAGGCATTTCCGCTTTAGCACTCTTGTGGATCCAATTGAACAATTCTCAGCATTTGTACTTGTAACTGACAAGCCAG
+
BBBBBAFBFFFFGGGGGBGGGGBGGFHHHFGHHGGBFEGDGHHHHGGGHHHHHHHHGHBGGGHHHHHHHHHHHHHHHHHHHHHFHFFHH1BFHHHHHHHHHHHGHHHHHGGGGHGHHHHHHFHGHGFHHHHHHHHFCGGGCC?2?BGHEHHHGHGHHHHHHHGHHHHGF<FBGFGHHGGHHHHGHGGDGGGFHFHGHHFHHHGHFGFGHFHHHHHHHGHHFHFGHHH:CGCHHFGGGGFGGGGGFGCEGGG
@M05620:37:000000000-D9766:1:1101:24504:9544 1:N:0:54
AGTGCCAGCTCTCAATCGCACAGGGGACCCAGGGCCTGGCCCCTCCATCCAGAAAACCTATGACCTCACCCGCTACCTGGAGCACCAACTCCGCAGCTTGGCTGGGACCTATGTGAGTATCCAGCGTAGGAATCTGGGAGTTGGGGAGGAGTGAGGAGTTGGGGAAAGACAGTCCTAACCGTGGAGGGTTCTGGTAAATGATGGGGTGAGGAGGGGCTCTTTGGCTCCCACCAGTCCCCCTGTCTGGTCTA
+
CCBCCFFFCFFFGGGGGGGGGGHHGGGGGGHHGGGGGGHHHHGHGGHHHHHHHHHHHGHHHHHHHHHHHHHGGGGGHHHHHHHHHHHHGHHHGGGGGHHHGHHGGGHHGHHHHHHHHHHHHHHHHGGGGGHHHHHHHHHGGHHHGGGGGGGHHHHHHGHHHHGGGGHHHHHHHHHHHHHHGGGGGGGGCFFGGGFGGGHHHGHGGGFFFFFFFFFFFFFFFFFFFFFFFFFFFFFFFFFFFFFFHFFFFFF
@M05620:37:000000000-D9766:1:1101:14842:9580 1:N:0:54
AGTGCCAGCTCTCAATCGCACAGGGGACCCAGGGCCTGGCCCCTCCATCCAGAAAACCTATGACCTCACCCGCTACCTGGAGCACCAACTCCGCAGCTTGGCTGGGACCTATGTGAGTATCCAGCGTAGGAATCTGGGAGTTGGGGAGGAGTGAGGAGTTGGGGAAAGACAGTCCTAACCGTGGAGGGTTCTGGTAAATGATGGGGTGAGGAGGGGCTCTTTGGCTCCCACCAGTCCCCCTGTCTGGTCTA
+
ABABBFFFAFFFGGGGGGGGGCHDGEEEEFHHFGEFFGHHAGGHGGHHHHHHEHHHGGHHFFBHHFGHHHHGEEEGCFHH?1EC1111?GHHGGGGGHHHEBHGGGEHGBBGHHHGFGHHHHHGHG/C//@FB2FGFHCFGHHGGGCCFGGHHEHG0DGHHFGGE?CF/GHFHHHFHHHH-;CDDEGGAFFGG0;0CC9FFFGGEFFFFF.9DDBCFFFF/FFFF/:9AFFDF.BFFFED-.;FFFF/9:9
@M05620:37:000000000-D9766:1:1101:20910:9622 1:N:0:54
GCGGCTGCTTTGGAAGAAACTCATAGATTACTGCCCCAGTTCCCCCTGGACCTGGAAACGTTTCTTGCCTGGCTTACAGAAGCTGAAACAACTGCCAATGATGCTACCCGTAAGGAAAGGCTCCTAGAAGACTCCCAGGGAGTCACAGAGCTGATGAAACCATGGCAAGTAAGTCAGGCATTTCCGCTTTAGCACTCTTGTGGATCCAATTGAACAATTCTCAGCATTTGTACTTGTAACTGACAAGCCAG
+
>1>AA>AAFFBBCGGAABFGFG1FBFGHH1FGHH00B0BBDGHHHGEFE0BBGHAFG1AFFGHHFGHHHHHHHHF1BGHGHHHFG1GHHEGHHHHHC@GHHHHHHGHHHGGC/GHHBGEHHHHGH1GFFHHHGHH/0BFF/?C011@G1GHHHHHHH1GG0?FHHHHFFFF1GGHHHHHAHHHHHGGGGGHHHHHHHHHHHHGGHHHHHHHHHFFHFHHHHGFGG0F;BFGGGGGGGGGGGGGGGFFGGGG
@M05620:37:000000000-D9766:1:1101:13952:9625 1:N:0:54
AGTGCCAGCTCTCAATCGCACAGGGGACCCAGGGCCTGGCCCCTCCATCCAGAAAACCTATGACCTCACCCGCTACCTGGAGCACCAACTCCGCAGCTTGGCTGGGACCTATGTGAGTATCCAGCGTAGGAATCTGGGAGTTGGGGAGGAGTGAGGAGTTGGGGAAAGACAGTCCTAACCGTGGAGGGTTCTGGTAAATGATGGGGTGAGGAGGGGCTCTTTGGCTCCCACCAGTCCCCCTGTCTGGTCTA
+
BCBBCFFFCFFFGGGGGGGGGGHHGGGGGGHHGGGGGGHHHHGHGGHHHHHHHHHHHGHHHHHHHHHHHHHGGGGGHHHHHHHHHHHHGHHHGGGGGHHHGHHGGGHHGHHHHHHHHHHHHHHHHGGGGGHHHHHHHHHGGHHHGGGGGGGHHHHHHGHHHHGGGGHHHHHGHHHHHHHHGGFGGGGGCFGGGGFGGGGGGGGGGGFFFFFFFFFFFFFFFFFFFFFFFFFFFFFFFFFFFFFFFFFFFFB
@M05620:37:000000000-D9766:1:1101:28002:9644 1:N:0:54
AGTGCCAGCTCTCCATCGCACAGGGTACCCAGGGCCTGGCCCCTCCATCCAGAAAACCTATGACCTCACCCGCTACCTGGCGCACCCACTCCGCAGCTTGGCTGGGACCCCTGTACGTATCCAGCGTGGCAATTTGGGCGTTGGGGGGGAGTGCGGGGTTGGCGACCGCCCATCGTAACCGTGGCGGGTTCTGGTCAATAATGGGGTGAGGAGGGACCCTATGCCTCCCTCCAATCCTCCAGTCTGGACTA
+
>>11>BD11BFFGFGBBEE1E?GHG00A1AAABAB00ABG0FE/EGFFHB1B1BF0BEA1BB2DGDB1FC0>>/>>GDBFB>EEEGE/?FG0/?//>B1BE0B/?/BBC//??G22<@<FFH2@@/?///?111111A0>CCGEGG-@--;;A/;--;;99@/----;9>@-/9-;99;;-AE=-;@@?FFFFFF//9//;;:/AAB?AF-/9A@-;-9;-/;///BA--999///;//;-;9;F///9/9
@M05620:37:000000000-D9766:1:1101:3127:9701 1:N:0:54
GAGGCTGCTTTGGAAGAGACTCATAGATTACTCCAGCAGTTCCCCCTGGACTTGGAAAAGTTTCTCGCCTGGATTACAGAAGCTGAAACAACTGCCAATGATGCTACCCGTAAGGAAAGGCTCCTAGACGACTCCAAGGGAGTAAAAGAGCTGATGAAACAATGGCAAGTACGTCAGGCATTTCCGCTTTAGCACTCTTGTGGATCCAATTGAACAATTCTCAGCCTTTGTACTTGTCACTGACAAGCCAG
+
11>1A1CAFFFF1FGC11BAAA1DAG1F3ABG1BF1AAF11FAGHG?F/0B11BAAFF0FA2AFH2FFGGGEC11BFH1D1BG111B@B0F/10BBF1GG@FFHHHGGHEE/EGCG0BGHHHHGHHGFEEEGGGHB1G/E/??C12FGEFHGHGHHGFFH0FDHHGH1F??<EFHGGHHEHHHHHGGCEEFGGGFGGCFGGGGGHFHHHHHHE0CC/FGBGGBFF/CCFGFGGBF0;0;CGGGGB;.;;FF
@M05620:37:000000000-D9766:1:1101:17425:9708 1:N:0:54
AGTGCCAGCTCGCAATCGCACAGGGGACCCAGGGCCTGGCCCCTCCATCCAGAAAACCTATGACCTCACCCGCTACCTGGAGCACCAACTCCGCAGCTTGGCTGGGACCTATGTGAGTATCCAGCGTAGGAATCTGGGAGTTGGGGAGGAGTGAGGAGTTGGGGAAAGACAGTCCTAACCGTGGAGGGTTCTGGTAAATGATGGGGTGAGGAGGGGCTCTTTGGCTCCCACCAGTCCCCCTGTCTGGTCTA
+
AAAAAFFFAFC1EEGGGCGGCE0FF0FGE0FHFGGGGGHHFEGH/BGHHHHHH0BGHA0BFFGHHHHHHHHGGEGGHHHHHHHHHHHHGHHHGGGGGHHHGHHGGGHHGHHHHHHHHHHHHHHHHGGGGGHHHHHHHGHGGHHHGGGGGGFHHHHHHGHHHHGGGGHHHHHHGGGGGGGGGGGGGGGGGGGGGGGGGGGFFFFFFFF@FFFFFF@@@@FFFFFFFFFFFFFFFFFFFFFF@FFFFFFFFF/
@M05620:37:000000000-D9766:1:1101:6317:9713 1:N:0:54
GAGGCTGCTTTGGAAGAAACTCATAGATTACTGCAACAGTTCCCCCTGGACCTGGAAAAGTTTCTTGCCTGGCTTACAGAAGCTGAAACAACTGCCAATGTATGCTACCCGTAAGGACAGGCTCCTAGAAGACTCCAAGGGAGTAAAAGAGCTGATGAAACAATGGCAAGTAAGTCAGGCATTTCCGCTTTAGCACTCTTGTGGATCCAATTGAACAATTCTCAGCATTTGTACTTTTAACTGACAAGCCA
+
AAABAAFBFFFFGCFFCFCGGFHGHGHHHHHGGHCGHHHHHGFHHGEEEHGHHHGGB3BGBHHFHHHBBF3BBFGBBBBGHHBGFBBGBFAGFGHHHGHHHBG4BBBGHF>?>EBFF0B?F??FFFFBFG3F3FFBFHHFDHF?FGFH3FF2FFHHGHHHGHHHGGHGHF??FG@@11<FF1<FHFDE<>F1=<DG<C=GD=G?G0CCDCC;CGHHFCCG00<C0CGH0=G0;C0;0;B9;;0;CCF.CE/
@M05620:37:000000000-D9766:1:1101:6909:9717 1:N:0:54
ACCACACCTTCTACAATGAGCTGCGTGTGGCTCCCGAGGAGCACCCCGTGCTGCTGACCGAGGCCCCCCTGAACCCCAAGGCCAACCGCGAGAAGATGCCCAGGTGAGTGGCCCGCTACCTCTTCTGGTGGCCGCCTCCCTCCTTCCTGGCCTCCCGGCGCTGCGCCCTTTCTCACTGGTTCTCTCTTCTGCCGTTTTCCGTAGGACTCTCTTCTCTGACCTGAGTCTCCTTTGGAACTCTGCAGGTTCTA
+
CCCCCBCBFFFFGGGGGGFGGFHHGGGBFEHHHGGGGGGGGGGHHGGFGFGGHHHHGHHEFGGGGGGGGGGHFHHGGGGHGHHHHGGGGGBFGGHGHHHFGFEFCGFGHHGGHH->CCGB1GD0=GHHB/CGHG-AEFHGHHGHHG/C0FFGGGGGGA??CF=DFFFFFFFFFFBFFFFFFFFFFFFFFFFBFFDFFFFFFF.A?FFFFFFFFFFFFFFFFFB/BB9;BBFFFFFFFFFF9BFFFF9FFF:
@M05620:37:000000000-D9766:1:1101:4375:9745 1:N:0:54
GAGGCTGCTTTGGAAGAAACTCATAGATTACTGCAACAGTTCCCCCTGGACCTGGAACAGTTTCTTGCCTGGCTTCCAGAAGCTGCAACAACTGCCAATGATTCTACCCTGAAGGACATGCTCCTAGACGACTCGACGCGAGTAAAAGAGCTGATGAAACCATGGCACGCACGCCAGTCCTTTCCGCTTTACCACTCTTGTGGTTTCAATTGTCCAATTGTCAGCTTCTGTACTTGTCACTGAGAAGCCAG
+
>11>>>CAFFDDGGF11BFFDGHHGGHHGGFGGH1FGGBDDFGHHGEFE0BBBGCGH10BFHHFFHHGHHHHHBA0BGHFGGHFG10FFBFEGHHHFFHH1@2BGG21B100B1BF0F1BFGGG1BG1B/>EFG///>/////012@FFG0<1?<FG11<0<>F<FHFC--<<-.<C0D0<C0C:;E.=E00<0<C:C0;09./;.900;CB00;00;C0;F00;0;0;990C;C0;//;/////9/;---
@M05620:37:000000000-D9766:1:1101:17615:9770 1:N:0:54
AGTGCCAGCTCTCAATCGCACAGGGGACCCAGGGCCTGGCCCCTCCATCCAGAAAACCTATGACCTCACCCGCTACCTGGAGCACCAACTCCGCAGCTTGGCTGGGACCTATGTGAGTATCCAGCGTAGGAATCTGGGAGTTGGGGAGGAGTGAGGAGTTGGGGAAAGACAGTCCTAACCGTGGAGGGTTCTGGTAAATGATGGGGTGAGGAGGGGCTCTTTGGCTCCCACCAGTCCCCCTGTCTGGTCTA
+
ABAABFFFCFFFGFGGGFGGGGHHGGGGGGHHGGGGGGHHHHGHGGHHHHHHFHHHHGHHHHFHHHHHHHHGGGGGHHHHHHGGHHHHGHHHGGCEGHHHGHHGGGGHGHHHHHHHHHHHHHHHHGEGGGGHHGHHHHHGGHHHGGGGGGGHHHHHHGHHHHGGGGHHHHHHHHHHHHHHGGFGGGGG;FGGGGFFGGGGGGGGGGFFFFFFFFFFFFFFFFFFFFFFFFFFFFFFFFFFFFFFFFFB:F9
@M05620:37:000000000-D9766:1:1101:24774:9790 1:N:0:54
ACCACACCTTCTACAATGAGCTGCGTGTGGCTCCCGAGGAGCACCCCGTGCTGCTGACCGAGGCCCCCCTGAACCCCAAGGCCAACCGCGAGAAGATGACCCAGGTGAGTGGCCCGCTACCTCTTCTGGTGGCCGCCTCCCTCCTTCCTGGCCTCCCGGAGCTGCGCCCTTTCTCACTGGTTCTCTCTTCTGCCGTTTTCCGTAGCACTCTCTTCCCTGACCTGAGTCTCCTTTGGAACTCTGCAGGTTCT
+
AAA?AAAAFFFFGGGFAGG1G1F1EAEEHCFG1FF?EGG/EHCGHGGGEEGGFHF1FHHGCE?EG/EEGGGGHCHGGGGH/CHHHGG?C/B@/C0CDF1GHH/F??11F?FFFH/<---AGGHH0=DGBGH.GFCGCAEHGFHFHFGGFGBFFEGGFG?;--:FF@@F@@FFFF9FFFFFFFFFFBFF//BBFB@AABEFFFB-A-B//9B/F///;99BF/B-/9///BBFF/B/FFFFBFF/FF-ABB9
@M05620:37:000000000-D9766:1:1101:3433:9807 1:N:0:54
AGTGCCAGCTCTCAATCGCACAGGGGACCCAGGGCCTGGCCCCTCCATCCAGAAAACCTATGACCTCACCCGCTACCTGGAGCACCAACTCCGCAGCTTGGCTGGGACCTATGTGAGTATCCAGCGTAGGAATCTGGGAGTTGGGGAGGAGTGAGGAGTTGGGGAAAGACAGTCCTAACCGTGGAGGGTTCTGGTAAATGATGGGGTGAGGAGGGGCTCTTTGGCTCCCACCAGTCCCCCTGTCTGGTCTA
+
BBBBBFF@AFFFGDGGGGG2AEFHFGGGGGFHGEFDAFHHHHGHGGFFHHGHHEHHHGHHHGHHHHHFHHHGGGCFHHHHHHGGFHFGGHHHGGGCFHHHGHHGGGHHGHHHHHHHHFDHFHHHHGDFGAHFHHFHHHFFCGGHGGGGGGGHHHHHHGHHHGGGGGGHHBFHHFHHHHHHGEGGGGGG;CFGGGFFGGGGGGGGGDFFFFFFFFFFFAFFFFFFFFFFFFFFFFFFFFFFFFFFFFFFFFB
@M05620:37:000000000-D9766:1:1101:10736:9830 1:N:0:54
GAGGCTGCTTTGGAAGAAACTCATAGATTACTGCAACAGTTCCCCCTGGACCTGGAAAAGTTTCTTGCCTGGCTTACAGAAGCTGAAACAACTGCCAATGATGCTACCCGTAAGGAAAGGCTCCTAGAAGACCCCAAGGGAGCAAAAGAGGTGATGAAACAATGGCAAGTAAGTCAGGGATTTCCGCTCTACCACCCTTCTGCCTCTAATTGAACAATTCTCAGCATTGGTACTTTTAACTGACAAGCCAG
+
AAAABAFBFFFFGGGGGFGGGGDGFHFHHHHHHHHHGFHDHHHHHGGGEHHGHGFF3FFGFFGHFHFFHHHHHHGHHFGEGHHFGHHHHGHHHHHFHCGGBE4@FFB21??>EGB3B3BGH30/3BB3B3B30?E/E/?//</?FFBFEF/@?1222@FGGH?1<0?CF1?1??FGFG0><<1=><..-<00==G<AAG/;000;;/C0:0;;:GFB::0CBF0;;FF00;00;000=09009/0;.9./.
@M05620:37:000000000-D9766:1:1101:27543:9842 1:N:0:54
GAGGCTGCTTTGGAAGAACCTCATAGATTACTGAAACAGTTCCCCCTTGACCTGGAAAAGTTTCTTGCCTGGCTTACAGAAGCTGAAACACCTGCCAATGTATGCTACCCGTAAGGAAAGGCTCCTAGAAGAATCCAAGGGAGTAAAAAAGCTGATGAAAAAATGGCAAGTAAGTCAGGCAATTCCGCTTTAGCACTCTTGTGGATCCAATTGAAAAATTCTCATCAGTTTTACTTTTAAATGACAAGCCA
+
A3AA>AF3BBB@GBBBFGBFGGHHHGHDFDFGHA4B3FBGHDDFGGA2AABBFGEBB323BDFDGHGBBBEFGHG3BBGGGHBFGB@GGGBFHHHA3GFHHBHBB4FFGB1?>E1BB3B0B?3GABFBBF3B3B?BFFF/<GA??FBB2>/0<@G2@>2220>0?1?GH/<>=F>=FG0>>0>>><GD.CEG0D0G<G0DC:C.C0<GGG0CFG0<<CC;;09F0;B0;000;;C;0;FF0;;FBGB.;:9
@M05620:37:000000000-D9766:1:1101:17856:9844 1:N:0:54
GAGGCTGCTTTGGAAGAAACTCATAGATTACTGCAACAGTTCCCCCTGGACCTGGAAAAGTTTCTTGCCTGGCTTACAGAAGCTGAAACAACTGCCAATGATGCTACCCGTAAGGAAAGGCTCCTAGAAGACTCCAAGGGAGTAAAAGAGCTGATGAAACAATGGCAAGTAAGTCAGGCATTTCCGCTTTAGCACTCTTGTGGATCCAATTGAACAATTCTCAGCATTTGTACTTGTAACTGACAAGCCAG
+
>?AAA?4AFFFFGGGGGGGFFGFFGGHHHHHFHFEGGFHAFGHHHG2FHHHHHFEEHGGGFGHHHHHHHHHHHHHHHHHHHHHHHHHHHHHHHHHHFGHHGHHHHHHHHGGGGHEHFHHHHHHGGHHHHHHHHHHGEHGGHGGGBBGHFHHHHHHHHGHHGFHHHHHGFFGFHDHHHHHHHHHHHGGGGGHHHFHHHHHHHHGHGHHGGHHHHFHHFHHHHHHHHGHHHHHHGGGGGGGGGGGGGGFGFGG
@M05620:37:000000000-D9766:1:1101:15474:9849 1:N:0:54
GAGGCTGCTTTGGAAGAAACTCCTAGATTACTGCACCCGTTCCCCCTGACCCTGGAAGCGTTTCTTTCCTGGCTTACAGAAGCTGCAACCACTGCCCATGATGCTACCCGTAAGGAAAGGCTCCTCGAAGACTCCCCGGGCGTCACAGCGCTGATGACACACTGGCACGTACGTCAGGCATTTCCGCTTTAGCACTCTTGTGGATCCAATTGACCACTTCTCCGCCTTTGTACTTGTAACTGACAAGCCAG
+
BBBBBBFBFFFFGGGGG4BGBBFG45BA6DFHFHHFHG222AB3BAAB23BBBB1BA31AAEAAFG55BGHHHGBBGHHGHHH3B3BBF1BFGBFG13BFHHHHH@GHHGG//FGHCB0FHHHGHBFG2FGHGHHA/B/C/>C?/<FG.ADGGDHHH00C/<CHGHH0C;G.AGHGGHH.CHHGGGGGGG0FFBFGGGGGGGGGGGGGGGGGB0C/.;FFFF/AD.ADFFFFFFFFFFFFFFFFF/;EFFF
@M05620:37:000000000-D9766:1:1101:15494:9853 1:N:0:54
GAGGCTGCTTTGGAAGAAACTCATAGATTACTGCAACAGTTCCCCCTGGACCTGGAAAAGTTTCTTGCCTGGCTTACAGAAGCTGAAACAACTGCCAATGATGCTACCCGTAAGGAAAGGCTCCTAGAAGACTCCAAGGGAGTAAAAGAGCTGATGAAACAATGGCAAGTAAGTCAGGCATTTCCGCTTTAGCACTCTTGTGGATCCAATTGAACAATTCTCAGCATTTGTACTTGTAACTGACAAGCCAG
+
CCCCCCFCFFFFGGGGGGGGGGHHHHHHHHHHHHHFGHHHHHHHHGGGHHHHHHHGEHHHHHHHHHHHHGHHHHFFFFGEFGFBEDG3BG??GFFCHHGHGF4FDGGHH1E>EF3B?3?FG3FFFGFGD?FGBGBFG3FEFF?FHHH3F22FCHBGFGHHFH@DGHHGFFDFG1<?G00?1>>GFDDGGGFFHHHCGGD<DCA0CCGFCCG:CGC0C:;CG0;0CG0CCGCCF0C0;;;BBFGGGGFE.CF
@M05620:37:000000000-D9766:1:1101:16932:9872 1:N:0:54
GAGGCTGCTTTGGAAGAAACTCATAGATTACTGCAACAGTTCCCCCTGGACCTGGAAAAGTTTCTTGCCTGGCTTACAGAAGCTGAAACAACTGCCAATGATGCTACCCGTAAGGTAAGGCTCCTAGAAGACTCCAAGGGAGTAAAAGAGCTGATGAAACAATGGCAAGCAAGTCAGGCATTTCCGCTTTAGCACTCCTGTGGATCCATTTGAACAATTCTCAGCATTAGTACTTGTAACTGACAAGCAAG
+
CCDDCCFCFFFFGGGGGGGGGGHHHHHHHHHHHHHHHHHFHHHHHGGGHHHHHHHHHHGHGHHHHHHHHHHHHHHHHHHHHHHHHHHHHHHHHHHHHEB33B4B3@3FEG>E>134D4B333B/3B4F3G3E33BBF3F/?/E?F333?2B?222D>FHDCG2F2FGCF/?10FGBH01/>11F1...>F1110<CGH00=0<D0</<0C00;C0:GHH0;0:00:0;00:0000000:CCFB0CF.://C
@M05620:37:000000000-D9766:1:1101:10628:9882 1:N:0:54
AGTGCCAGCTCTCAATCGCACAGGGGACCCAGGGCCTGGCCCCTCCATCCAGAAAACCTATGACCTCACCCGCTACCTGGAGCACCAACTCCGCAGCTTGGCTGGGACCTATGTGAGTATCCAGCGTAGGAATCTGGGAGTTGGGGAGGAGTGAGGAGTTGGGGAAAGACAGTCCTAACCGTGGAGGGTTCTGGTAAATGATGGGGTGAGGAGGGGCTCTTTGGCTCCCACCAGTCCCCCTGTCTGGTCTA
+
>11>ADDFAFF@BGGFDAFGAFFHCGGGAAGHGG?AA/F0BGGHGGEH1FGF101BFEHGHHEHGHBHHHHGGG?>GHHFHHHC0>GHG0FHGCEE>0FHGHHGF/GFGHHHHHHHHGFHGHHHFCCEGGFHHHFHHHHFEHHHCGGGGGEHHHHHHGFCGHCCGGHGHHHFHEHHHHHHGGGGBGGG99FGGGCFGGGGGFGBEBF@FFFFFF?@;@FFFBBFFBFEEFFFFFBFFFEF@EFFFFBBFFB
@M05620:37:000000000-D9766:1:1101:22636:9960 1:N:0:54
GAGGCTGCTTTGGAAGAAACTCATAGGCTACGGCAAAAGTTCCCCCTGGACCTGGGCAAGATTCTTGCCCCGCTTACTGAAGCTGAAACACCTGCCAATTCCTACAAGATTCTACCCGTAAGGAAAAGCTCCTACAAAACACCAAAGGAGTAAAAAAACTGATAAAAAAATGGCAAGTAAGACAGACATTTCCGCTTTAGCACTCTTGCGGATACAAATGAACAATTCTCAGCATTTGTACATGTAACTGA
+
AAAAAAFAFFFFGGGGGGGGGBG3FF111B00BEGG0F0B2DD1BB/F/0BF000//B/B0A1D221AB1//>>/E1122BBFG111FB00?0FG01FHGF122FGBB0B1B2>GDHA?/E0BGGG000<1FB<111100/@??//@0</00?FF1/-<<1>=1=>D0<C.0</;C:;:000:::/.;00<0<9A99A9;0;;0;;C00-9--.;CF/;//B//;/;;9/;BBF/BB/99;/9//;///;/
@M05620:37:000000000-D9766:1:1101:3391:9977 1:N:0:54
GAGGCTGCTTTGGAAGAAACTCATAAATAACTGAAACAGGACCGCCTGAACATGCAAATGTACCTTGCCTGGCTTACAGAAGCTGGACCACCTGCCAATGCTTCTACCCGTAAGGAAAGGCTCCTAGACGACTCCCAGGGAGTAAAAGAGCTGCTGAAACAATGGCAAGAACGTCAGGCGTTTACGCTTTCGAACTCTTGTGGATCCAATTGAACAATTATCAGCATTTGTACTTGTAACTGACAAGCCAG
+
ABAABBFBFFFFGGGGGGGFG4ABD55A6B45D44BBF2222B2222B23BD533B555DD555B5533AA1B21B3B3533B332112?1BB3B?@3BF3F4@@44@11?//?EG3?GECHHGFGDGBFGFG/G/2?/?/?<222@@/22?<1FF1B110<1F1F<1>000<.>FDCH-<<@CFGGGGG0;.::;C;CC;C.FFC/0CGFFFFFG/F000F;FE09;C9FFGFFB0;CCF/9FF;...BF
@M05620:37:000000000-D9766:1:1101:16788:10001 1:N:0:54
GAGGCTGCTTTGGAAGAAACTCATAGATTACTGCAACAGTTCCCCCTGGACCTGGAAAAGTTTCTTGCCTGGCTTACAGAAGCTGAAATACCTGCCAATGATCCAACCCATAAGAAAGGGGTCAAAGAACACATCAAAGAAGTAAAAGAGATGAAGAAACAACGGCAAGAAAGTCAGGCATGACCGAATTAAAACCCTTGTAGCACCAATAGAACAAATCTAACCATTTGTACCAGTAGATAACAAGACAG
+
>3AA>>C>@BB4F4BBAGBBFGHHHFDDFDBAFA4A4FBDGD5BBBAB2ABBFGEB332BBDFDFGGAAABBFGG3BBBFGGABGB3G5D3BFFFF3@BF3F4@3BGB1133BB3BF3B//??B3?3??23B/3B3B3B3BBB?FF33?223?F332@22@/<//<//?0?F1<>>F<0<<011>-@@<C00=<<.;C//:0<000...:0;CC;/9.;00;;09;;009;9;00;=0000000;9//;;9
@M05620:37:000000000-D9766:1:1101:6518:10011 1:N:0:54
AGTGCCAGCTCTCAATCGCACAGGGGACCCAGGGCCTGGCCCCTCCATCCAGAAAACCTATGACCTCACCCGCTACCTGGAGCACCAACTCCGCAGCTTGGCTGGGACCTATGTGAGTATCCAGCGTAGGAATCTGGGAGTTGGGGGGGAGTGAGGAGTTGGGGAAAGACAGTCCTAACCGTGGAGGGTTCTGGTAAATGATGGGGTGAGGGGGGGCTCTTTGGCTCCCACCAGTCCCCCTGTCTGGTCTA
+
>A>>ADFFBFFFGGGGFFGGECH4FGGGEDGEFGGFGFGF2GGCEFGHGHHGEBFHHGBGHHEHHHGHHGHEGEEEHHHGEGHEGHHHFFHHGDGEEGH3/3BF<EACEG?GDGHGGBGDGHHHCC<CD/@111?<FFHEGB<1/@-;-@99A//;FFB/9/99..9.BFFFFFFFFFFF-D.-D9A@9AFFFF:9FF/BFFFFEDF?....99-@B@EBBBB9BBF.AF.AE.;FFF?DBFFB/BFFFBF
@M05620:37:000000000-D9766:1:1101:23666:10026 1:N:0:54
GAGGCTGCTTTGGAAGAAACTCATAGATTACTGCAACAGTTCCCCCTGGACCTGGAAAAGTTTCTTGCCTGGCTTACAGAAGCTGAAACAACTGCCAATGATGCTACCCGTAAGGAAAGGCTCCTAGAAGACTCCAAGGGAGTAAAAGAGCTGATGAAACAATGGCAATTAAGTCAGGCATTTCCGCTTTAGCACTCTTGTGGATCCAATTGAACAATTCTCAGCATTTGTACTTGTAACTGACAAGCCAG
+
BBBBBBFBFFFFGGGGCGGGGGHHHGHHHHHHHGHHHHHFGHHHHGGGHHHHHHHHGHHHGHHHHHHHHHHHHHHHHHHHHHHHHHHHHFGHHHHHHGHHHHHHHHHHHGGGFHHHHHHHHGHGH3FGHHHHFHH33FFGHGFCD3BGFHFGGHHHHHGHHHGFHHHHHHHHHDGHHGGFHHHGHDGGGGHHHFHHHHHHHHGHHHCGGHHHHHHHHHHHHHFHHHHCGGGHHGGGGGFGGGGGGGAEFFG
@M05620:37:000000000-D9766:1:1101:11493:10040 1:N:0:54
GAGGCTGCTTTGGAAGAAACTCATAGATTACTGCAACAGTTCCCCCTGGACCTGGAAAAGTTTCTTGCCTGGCTTACAGAAGCTGAAACAACTGCCAATGATGCTACCCGTAAGGAAAGGCTCCTAGAAGACTCCAAGGGAGTAAAAGAGCTGATGAAACAATGGCAAGTAAGTCAGGCATTTCCGCTTTAGCACTCTTGTGGATCCAATTGAACAATTCTCAGCATTTGTACTTGTAACTGACAAGCCAG
+
CBCCCCFCFFFFGGGGGGGGGGHHHHHHHHHHHHGHHHHGHHGHHGGGHHHHHHGHHFFHGHHHHHHHGHHHHHHGHHGHHHGHHGFHHHHHHHHHHHHHGHGHHHHHHGGGGHEHH3GHGFHGHHGHHHHHGHHHHHGGHGCGHHHHGHHHHHHHHHHHHHGHHHHHG?FGH?FGH?FGHFHHHFGGGGDGGDHCGGHHHHGB<CGDGHHHHHHHHHHGHHHHHGHHBC0CFFG0CCFFFFGGGGCE9FG
@M05620:37:000000000-D9766:1:1101:14167:10046 1:N:0:54
GAGGCTGCTTTGGAAGAAACTCATAGATTACTGCAACAGTTCCCCCTGGACCTGGAAAAGTTTCTTGCCTGGCTTACAGAAGCTGAAACAACTGCCAATGATGCTACCCGTAAGGCACGGATCCTAGAAGTCTTAAAGGAAGTCAAAGAGCTAATGAAACAATGGCAAGAAAGTCAGGCATTTCAGCTATAGCACTCTTATGGATCTAGTTGATCAATTCTAACCATTTGTACTTGTAGCTGATAAACCAG
+
BBCCCCFBFFFFGGGGGGGGGGGHHHHHHHHHHHHHFHHGHHHHHGGGHHHHHHHHHHHHGHHHHHHHHHHHHHHHHHHHHHHHHHHHHHHHHHHHHHHG3FG4343211EE1?3300?>///24B4B334B444??4B22BF3B33B22BB2222@@2F2/22@2@</0??F?FHFCGG1D1G1F11111>11G10F00DDG0<<000=DGH0D0C0;000;0.CCC::C:0000C00;00900000=EE
@M05620:37:000000000-D9766:1:1101:6932:10066 1:N:0:54
GAGGCTGCTTTGGAAGAAACTCATAGATTACTGCAACAGTTCCCCCTGGACCTGGAAAAGTTTCTTGCCTGGCTTACAGAAGCTGAAACAACTGCCAATGATGCTACCCGTAAGGAAAGGCTCCTAGAAGACTCCAAGGGAGTAAAAGAGCTGATGAAACAATGGCAAGTAAGTCAGGCATTTCCGCTTTAGCACTCTTGTGGATCCAATTGAACAATTCTCAGCATTTGTACTTGTAACTGACAAGCCAG
+
BABBBBFBFFFFGCGGFGGGGGHHHHHHHGHHHHHHHHHDGHHHHGGGHHHHHHGHHHHGBGHHHGGHHHHHHGHHHHHHHHHHHHGHHHHGHH3G3G@@FH@GHG@GHF1>1G3GCFFAGHHGHHFGFHE?F3GC3F/?/E<BFFGGG2GDCDGHFHHHGHG<GHHBF1?1FGDGHFHAHHFGHGGGEGFHB0D=C000=0.<CCHHHHHFBFHGFGHCHFC:GFHGFB:C9;F09CFGFFB/BF9CFGF
@M05620:37:000000000-D9766:1:1101:20547:10070 1:N:0:54
AGTGCCAGCTCTCAATCGCACAGGGGACCCAGGGCCTGGCCCCTCCATCCAGAAAACCTATGACCTCACCCGCTACCTGGAGCACCAACTCCGCAGCTTGGCTGGGACCTATGTGAGTATCCAGCGTAGGAATCTGGGAGTTGGGGAGGAGTGAGGAGTTGGGGAAAGACAGTCCTAACCGTGGAGGGTTCTGGTAAATGATGGGGTGAGGAGGGGCTCTTTGGCTCCCACCAGTCCCCCTGTCTGGTCTA
+
ABABBFBFBFBFFGGGGGGGFGHHGGGGGGHHGGGGGDHFGHGDGGBGFHHFHBFHHEFFHHHHHHGHHHGGGGCFHFHGHHHEFHHHGGHHGGGGGHHHGHFFGEHHGHHHHHHHHFGHHHGHHGFGGGHHHHHHHHHGEHHHGGGGGGGHHHHHHGGHHHGGGGHHHHHHHHHGHHHHGGGGGGGG99FGGGCFGGGGGGGFGGFFEFFFFFFFFCFFFFFFFFFFFFFFFFFFFFFFFFFFFFFFFFB
@M05620:37:000000000-D9766:1:1101:14820:10082 1:N:0:54
AGTGCCAGTCTCACTCGCACAGGGGACCCCGGGCCTGGCCCCTCCATCCCGAAAACCTCTGACCTCACCCGCTACCTGGAGCACCCCCTCCGCAGCTTGGCTGGGACCTATGTGCGTATCCCGCGTCGGCATCTGGGCGTTGGGGCGGCGTGCGGCGTTGGGGCAAGCCCGTCCTAACCGTGGCGGGTTCTGGTAAATGATGGGGTGAGGAGGGGCTCTTTGGCTCCCACCAGTCCCCCTGTCTGGTCTAT
+
>A>>>DFFFF@BFAGGGAEAEFHCG2AEE22A2AEFEH1FFEGGG25DF1B1>0EGEGHHFHHH4BFGHHGG/EEHFGC0BFFHHE/<EEEEGGGGHHFAGCFFG0?EG1FGDGGDFDGHH1/AC--<A<<CGGHGG.-;A@GCG?BB<@BBFB?BBBBBFBBA-AEEE.;BDDFF/FFBFFB-;@?BEFFFB9;9FFF/;FFFFD?EAA/9.BBBBFFFFFFFFFFFFFFAFFFFFFFBFFFFFFFFFFF
@M05620:37:000000000-D9766:1:1101:11868:10122 1:N:0:54
AGTGCCAGCTCTCAATCGCACAGGGGACCCAGGGCCTGGCCCCTCCATCCAGAAAACCTATGACCTCACCCGCTACCTGGAGCACCAACTCCGCAGCTTGGCTGGGACCTATGTGAGTATCCAGCGTAGGAATCTGGGAGTTGGGGAGGAGTGAGGAGTTGGGGAAAGACAGTCCTAACCGTGGAGGGTTCTGGTAAATGATGGGGTGAGGAGGGGCTCTTTGGCTCCCACCAGTCCCCCTGTCTGGTCTA
+
ABAAAFFFBFFFGEGGGGGGGGHHGGGGGGHHFGGGGGHHHHGHGGHFGHHHGHFFHGHHHHFHHHHHHHHGGFFGHGHHFHHHGHFEFFHHGGGGGHFHGHHGGGHGGHHHHHHGHHHHHHHHHGDBGGHHHHHHGH<FGHHHGGFGGDEGH0GHCGHHHHGGGGHHHGHHHHHHGHHHGGGGDFGGGGGGGGFGGGGGGGGGGGFFFFFFFFFFFFFFFFFFFFFFFFFFFFFFFFFFFFFFFFFFFFF
@M05620:37:000000000-D9766:1:1101:18387:10131 1:N:0:54
AGTGCCAGCTCTCAATCGCACAGGGGACCCAGGGCCTGGCCCCTCCATCCAGAAAACCTATGACCTCACCCGCTACCTGGAGCACCAACTCCGCAGCTTGGCTGGGACCTATGTGAGTATCCAGCGTAGGAATCTGGGAGTTGGGGAGGAGTGAGGAGTTGGGGAAAGACAGTCCTAACCGTGGAGGGTTCTGGTAAATGATGGGGTGAGGAGGGGCTCTTTGGCTCCCACCAGTCCCCCTGTCTGGTCTA
+
AA>ABFFFBFFFGGGGGFGGFFGGFGGGGGHHGGGGGFHHFHGHGGHHHHHGHFFHHGFGHHHHHHHHHHHGGGGGHHHFGHHHGHHHGHHHGGGEFHHHGHHGGCHHGHFHHHHGHHHHHHFHHCDEGFHGHHEGHFCEGHHHFGEDGGGHHHGHGGHHHHGGGGHFCGHHHHHHHHHHAGGGGGGG9FFGGGGFGGGBFGGGGGFFFFFFFFFFACFFFEF/B/BEFFFFEFFFFB9D;AFFFFFFFFB
@M05620:37:000000000-D9766:1:1101:13535:10145 1:N:0:54
AGTGCCAGCTCTCAATCGCACAGGGGACCCAGGGCCTGGCCCCTCCATCCAGAAAACCTATGACCTCACCCGCTACCTGGAGCACCAACTCCGCAGCTTGGCTGGGACCTATGTGAGTATCCAGCGTAGGAATCTGGGAGTTGGGGAGGAGTGAGGAGTTGGGGAAAGACAGTCCTAACCGTGGAGGGTTCTGGTAAATGATGGGGTGAGGAGGGGCTCTTTGGCTCCCACCAGTCCCCCTGTCTGGTCTA
+
>AAAAFFFBFFFGBGGGFGFGFHHGEFGGEHHGGGEFGHHHHGHGGGHHHHHHHHHHGHHHHHFHGGHHHHEGGGGHHGGGHF?FHCGFGHHGG@GGGHHGHHGGGGHGHHHHHHGHGGHGGHHHGDGGGHFHFHHGHGGAGHHGGGGGGGHHGHHHGHGHGGGGGGFHHHHHHHHHHHHGGEGGGGG:CFGGG0CFGEFGFGGGGFFEFFFFFFFFFFFFFFFFFFFFFFFFFFFFFFFFFFFFFFFBF9
@M05620:37:000000000-D9766:1:1101:6756:10152 1:N:0:54
AGTGCCACCTCTCCATCGAACAGGGGACCCAGCCCCCGGCTCCTCCAGCCAGAAAACCTGTGACCTCACCCGCTACCTGGAGCACCCACTACGCAGCTTGGCTGGGAACTATGTGAGTATCCCGCGTAGGAATCTGGGCGTTGGGGCGGAGTGCGGCGTAGGGGCCCGACCGTCCTAACCGTGGCGGGTTCTGGTAAATGATGGGGTGAGGCGGGGCTCTTTGGATCCCCCCAGTCCCCCTGTCTGGTCTA
+
>>>>>BD11BCFGFGA1A11BAB0A0B00B0000BA/AEE/EF1FG0A0/0AA0AABEB0BB2DG@B@G00>E//>G@@B>0BFGHE/?G0B?E///BBBEG1FCFH1FF1F222@>FGGFB1/B/</</>>1>GDB0<@-<@GG-.;A:;99;:99@@-@-AB---9-99---BA/::F-BE;-@>-@EFBBB;9/9BB/BF/EF;>?A--;---;@EFBF/F/B/B9-99@-F/BFF-9AFFFFFFFB9
@M05620:37:000000000-D9766:1:1101:17353:10153 1:N:0:54
AGTGCCAGCTCTCAATCGCACAGGGGACCCAGGGCCTGGCCCCTCCATCCAGAAAACCTATGACCTCACCCGCTACCTGGAGCACCAACTCCGCAGCTTGGCTGGGACCTATGTGAGTATCCAGCGTAGGAATCTGGGAGTTGGGGAGGAGTGAGGAGTTGGGGAAAGACAGTCCTAACCGTGGAGGGTTCTGGTAAATGATGGGGTGAGGAGGGGCTCTTTGGCTCCCACCAGTCCCCCTGTCTGGTCTA
+
>3>AAFFFAFFFFGGGGAFGGGHHGGGGGECGF2EFCFFGFGG1EGGHDH3GHHCGFE3FFHHGHHH3F??EEEEEHFGHHGHFGGHHGGHHGGFEGGHH/FFFGFGFEG2D?33?F3B3F?GHH??CC?GG2FDGHBFFD011C@F@-.<FGF0.<</CGFF-CDG.CC//:CC0C0/.-.;-.99@9.;09BG9BBFFGGFFGGF9AA.BD.-9@FF/F9B/9BF?E...9.9:FF?A=99B/;/BBFF
@M05620:37:000000000-D9766:1:1101:22011:10182 1:N:0:54
AGTGCCAGCTCTCAATCGCACAGGGGACCCAGGGCCTGGCCCCTCCATCCAGAAAACCTATGACCTCACCCGCTACCTGGAGCACCAACTCCGCAGCTTGGCTGGGACCTATGTGAGTATCCAGCGTAGGAATCTGGGAGTTGGGGAGGAGTGAGGAGTTGGGGAAAGACAGTCCTAACCGTGGAGGGTTCTGGTAAATGATGGGGTGAGGAGGGGCTCTTTGGCTCCCACCAGTCCCCCTGTCTGGTCTA
+
AAAABFFBBFFFGFGGGFEFGGHHFEEGGGGHGGGGGGGGHHGHGGGHHHHHHGHHHGHHHHHHHHHHHHHGGGGGHHHHHHHHHHHHGHHHGGCGGHHHGGHGGGHHGHHHHHHHHFHHHHHHHGEGGGHHHHHHHHHGGHHHGGGGGGGHHHHHGGHHHHGGGGHHGHHHHHHHHHHHGFGGGGGG;CFGGGFFGGGGGGGGGGFFFFFFFFFFFFFFFFFFFFFEFFFFFFFFFFFFFFBFFFBBBFB
@M05620:37:000000000-D9766:1:1101:20559:10196 1:N:0:54
AGTGCCAGCTCTCAATCGCACAGGGGACCCAGGGCCTGGCCCCTCCATCCAGAAAACCTATGACCTCACCCGCTACCTGGAGCACCAACTCCGCAGCTTGGCTGGGACCTATGTGAGTATCCAGCGTAGGAATCTGGGAGTTGGGGAGGAGTGAGGAGTTGGGGAAAGACAGTCCTAACCGTGGAGGGTTCTGGTAAATGATGGGGTGAGGAGGGGCTCTTTGGCTCCCACCAGTCCCCCTGTCTGGTCTA
+
BCABCFFFDFFFGGGGGGGGGGHHGGGGGGHHGGGGGGHHHHGHGGHGHHHHHHHGHGHHHHHHHHHHHHHGGFGGHGHHGHHHHHHHGHHHGGGGGGGHGHHGGGHHGHHGHHHHHHHHHHHHHGGGGGHHHHHHHHHGGHHHGGGGGGGGHHHHHGHHHHGGGGHHHHHHHHHGHHHHGGGGGGGGAFGGGGGGGHHGHGGGGGFFFFFFFFFFFFFFFFHFFFFFFFFFFFFFFFFFFFFFFFFFFFF
@M05620:37:000000000-D9766:1:1101:23241:10199 1:N:0:54
AGTGCCAGCCTCTCAATCGCACCGGGGACCCAGGGCCTGGCCCCTCCATCCAGAAAACCTATGACCTCACCCGCCCCCTGGAGCACCAACTCCGCAGCTTGGCTGGGACCTATGTGAGTATCCCGCGTAGGACTCTGGGCGTTGGGGCGGCGTGCGGCGTTGGGGAACGACAGTCCTAACCGTGGAGGGTTCTGGTAAATGATGGGGTGAGGAGGGGCTCTTTGGCTCCCACCAGTCCCCCTGTCTGGTCT
+
AAAAAFFFAA1B1BFGG1AFFF0AEEEEGGGHFFFFGGGAFHHGFEEBHHH1FGHGHHGHHHHHHHBBGHHHGG/>EEEGHHHHHHHGEFHGG<EEC>FGFGHHGGGHHGH1GHHHBGHGHHH1CCGG-CCH1GHHHHH.ACGGHGG.AA-@@@-@@-@@>@F@@EF-;-;9@FFFFFFFF@BF@-AF@AFFFFFFFFBFFFFFFFFF@?FFBBF@@@@FFFFFFFFFFFFFFFFFFFFFF@FFFFFFFFF
@M05620:37:000000000-D9766:1:1101:10054:10234 1:N:0:54
AGTGCCAGCTCTCAATCGCACAGGGGACCCAGGGCCTGGCCCCTCCATCCAGAAAACCTATGACCTCACCCGCTACCTGGAGCCCCAACGCCGCGGCTTGGCTGTGACCTATGTGAGTATCCAGCGTAGGAATCTGGGAGTTGGGGAGGAGTGAGGAGTTGGGGAAAGACAGTCCTAACCGTGGAGGGTTCTGGTAAATGATGGGGTGAGGAGGGGCTCTTTGGCTCCCACCAGTCACCCTGTCTGGTCTA
+
3>>AAFFFBFFFFAFGGAACE?BFAAEGGEGHGGGGGAFFHHFCFGEHHHGHHBEG3EEGGBGHHHFEHCEEFECGHEGHGHF1?EEGG?@C/E//>>CG/FG/0<2@F2F1F1?F1?<FHDDDGC>.-CG11DGHB<G<./DGG?G@D?:/C0:.:E:C:B--..;F//CF0CFFG0/:9CC?.9.-;;A//99;F/BBB/9FE?DD.FFFA.-B>9E/FBFBBF/AFFFFE99///9AAFB/9;BB;B/
@M05620:37:000000000-D9766:1:1101:19040:10236 1:N:0:54
AGTGCCAGCTCTCAATCGCACAGGGGACCCAGGGCCTGGCCCCTCCATCCAGAAAACCTATGACCTCACCCGCTACCTGGAGCACCAACTCCGCAGCTTGGCTGGGACCTATGTGAGTATCCAGCGTAGGAATCTGGGAGTTGGGGAGGAGTGAGGAGTTGGGGAAAGACAGTCCTAACCGTGGAGGGTTCTGGTAAATGATGGGGTGAGGAGGGGCTCTTTGGCTCCCACCAGTCCCCCTGTCTGGTCTA
+
BBABCFFFCFFFGGGGGGGGGGHHGGGGGGHHGGGGGGHHHHGHGGGGHHHHHHHHHGFHHHHHHHHHHHHGGGGGHGGHHHHHGHHHGGGHGGGGGHHHGHHGGGHHGHHHHHHHHHHHHHHHHGGGGGHHGHHHHHHGGHHHGGGGGGGGHHHHHGHHHHGGGGHHHGHHHGHHHHHHGDEGGGGGCFGGGGGGGGGGGGGGGGFFFFFFFFFFFFFFFFFFFFFFFFFFFFFFFFFFFFFFFFFFFFF
@M05620:37:000000000-D9766:1:1101:4680:10272 1:N:0:54
GAGGCTGCTTTGGAAGAAACTCATAGATTACTGCAACAGTTCCCCCTGGACCTGGAAAAGTTTCTTGCCTGGCTTACAGAAGCTGAAACAACTGCCAATGATACTACCCGTAAGGAACGGCTCCTAGAAGACTCCAAGGGAGTAAAAGAGCTGATGAAACAATGTCAAGCAAGTCAGCCATTTCCGCTTGAGTACCCTTGTGGTTCCAATTGAACAATTATCATCATTTGTACTTTTAACTGACAAGCCAG
+
AABBB@CBFFFFFGGGG4GGEGDFDGGGHHHHHHGHHCHAGHGHHGEGHHHGHFHF3FFHGFHHFHAFHHHFGHFHHHGBFGGCFHHHHFHHHGHHHEFGB44BB@FHH??>1BBF30/>EEEAB3?F3FGHHHHHFFFA/<??1?F1/0@FF1@GHB@GCG?1<?1@?1?<F<11=100G<F1>..><.<000=0<</<=0./:::00:;0:0CG/GF0;0C0=;FGGF0;;;C0;9;B0;0/009.9/9
@M05620:37:000000000-D9766:1:1101:11615:10277 1:N:0:54
GAGGCTGCTTTGGAAGAAACTCATAGATTACTGCAACAGTTCCCCCTGGACCTGGAAAAGTTTCTTGCCTGGCTTACAGAAGCTGAAACAACTGCCAATGTATGCTACCCGTAAGGAAAGGCTCCTAGAAGACTCCAAGGGAGTAAAAGAGCTGATGAAACAATGGCAAGTAAGTCAGGCATTTCCGCTTTAGCACTCTTGTGGATCAAATTGAACAATTATCAGCATTTGAACTTTTAACTGACAAGCCA
+
AAAAAAFAFFFFGGGGG1FGAGHHAD1DDGHH3FG11GB1DGHBGEE//0BAEGHG11BFAFFDGAGBFG1F0BFCFHFHHHAGGB1GBFCGHHHGHHHHHBF@BBFFHB/?>EBB@>BFG/>BEGGFBG<BBECBBGHCEAC?FGFF>FF<@FDFFFFHFCGD@FG?CF??FG?<<?0???>1FG<EACC11>DG</=0<=GFD<<.<<<0;<FFFGGG00;CCCCC0<F0<BCF0CF9;;099;F.../
@M05620:37:000000000-D9766:1:1101:6555:10279 1:N:0:54
AGTGCCAGCTCTCCATCGCACAGGGGACCCAGGGCCTGGCCCCTCCATCCAGAAAACCTATGACCTCACCCGCTACCTGGAGCACCCACTCCGCAGCTTGGCTGGGACCTATGTTGCGTCTCCAGCGTCGGACTCTGGTCGTTGGGGCGGCGTGCGGCGTTGGGGAACGCCCGTCCTACCCGTGGCGGGTTCTGGTAAATGATGGGGTGCGGCGGGGCTCTTTGGCTCCCACCAGTCCCCCTGTCTGGTCT
+
>A>>>BFFBFFFG4GGFEF2E?GEG22AEABG2BEBFFHHHHGHGGHHHFGGHGHBFEHHGEGHHDFGHHHEE/>EGH3FBBFHGH1??GH2?E?E>F?BEHGGGGHHGHGHHHHH3<E/CGH2FCFG/CGF?DHHHH11>CEHHG-.=D-;BD.;D-;;BFFFF.;9A:B-BDFFFF/FFDDFF-@DF9EFFFFFFF/BFFFFFFFDF.@D-;BFFFFFFFFFFFFFFFFFFAFBFFFFFFFFFFFFFFF
@M05620:37:000000000-D9766:1:1101:9085:10299 1:N:0:54
AGTGCCAGCTCTCCATCGCACAGGGGACCCAGGGCCTGGCCCCTCCATCCAGAAAACCTATGACCTCACCCGCTACCTGGAGCACCAACTCCGCAGCTTGGCTGGGACCTATGTGAGTATCCAGCGTAGGAATCTGGGAGTTGGGGAGGAGTGAGGAGTTGGGGAAAGCCAGTCCTAACCGTGGAGGGTTCTGGTAAATGATGGGGTGAGGAGGGGCTCTTTGGCTCCCACCAGTCCCCCTGTCTGGTCTA
+
>A>>ADDFBFFFGCGAFEEEEEHGGEDFGGFHFEGEFFHHFHGGGGAGDGHDF3GCFFGGFFFGHDFFHHGGGEEGHHFGBGHHHH1??GHGEGCE>F3BEHHGGGHHGH2FGHHBGHHHHHFHHGGGGG@DGHHGGGEFGHHFGC.<DDCCG<GH<EHHHHGG..:G/C/.GHHHFFHGGGGG.ADGGGGGGGFFFFGGGGGGGFDFEFF9DDFFFFFFFFFFFFFFFFFFFFFFFFFFFFFFFFFFFFF
@M05620:37:000000000-D9766:1:1101:13993:10301 1:N:0:54
GAGGCTGCTTTGGAAGAAACTCATAGATTACTGCAACAGTTCCCCCTGGACCTGGAAAAGTTTCTTGCCTGGCTTACAGAAGCTGAAACAACTGCCAATGATGCTACCCGTAAGGAAAGGCTCCTAGAAGACTCCAAGGGAGTAAAAGAGCTGATGAAACAATGGCAAGTAAGTCAGGCATTTCCGCTTTAGCACTCTTGTGGATCCAATTGAACAATTCTCAGCATTTGTACTTGTAACTGACAAGCCAG
+
BBBCBCFCFFFFGCGGGGGGGGHHHGHHHHHGHHCHGHHHHGHHHGGGHHGHHHGGFFFHBGHHHHGGFHHHHHHEFGGHHHHHHFEHGHFHHHHGGHHHHHGHHHHHHGGEGHHHHHHHHHHGHHHHHHHHGHFHHHGFHFEHHHGGGHHHHHHHHHGHHHGFHHGHF=FGHFFGHGGGGGFHHEFEGGDHHBGCGGHHHGGGFHHDCGGGHHHHHGHHHGGHHHHGHHFGFGGFGFFFFGFFFGCEAFG
@M05620:37:000000000-D9766:1:1101:17725:10308 1:N:0:54
AGTGCCAGCTCTCAATCGCACAGGGGACCCAGGGCCTGGCCCCTCCATCCAGAAAACCTATGACCTCACCCGCTACCTGGAGCACCAACTCCGCAGCTTGGCTTCCAGCGTAGGAATCTGGGAGTTGGGGAGGAGTGCGGAGTTGGGGAAAGACAGTCCTAACCGTGGAGGGTTCTGGTAAATGATGGGGTGAGGAGGGGCTCTTTGGCTCCCACCAGTCCCCCTGTCTGGTCTATCTCCTGCCCTTAGAT
+
CCABCFFFCFFFGGGGGGGGGGHHGGGGGGHHCEGGGGHHHHGHGGHHHHHHHHHHHGHHHHHHHHHHHHHGGFGGHGHHHHHHHHHHGHHHGGGGGHHHGHHHHHHHHGGDGG2GHHHHBHHGEHHHGGGGGGGGH1<C-AEHHHGG.C.C/C/CGHHH00CGGGHGGGGGCFGGGGFBB0CCGGGGGGCDCFFBDFFFFFFFFHFFFFFFFFFFFFFFFFFFFFFFFFFFFFFFFFFFFFFFFFF0BFF
@M05620:37:000000000-D9766:1:1101:10614:10320 1:N:0:54
AGTGCCAGCTCTCAATCGCACAGGGGACCCAGGGCCTGGCCCCTCCATCCAGAAAACCTATGACCTCACCCGCTACCTGGAGCACCAACTCCGCAGCTTGGCTGGGACCTATGTGAGTATCCAGCGTAGGAATCTGGGAGTTGGGGAGGAGTGAGGAGTTGGGGAAAGACAGTCCTAACCGTGGAGGGTTCTGGTAAATGATGGGGTGAGGAGGGGCTCTTTGGCTCCCACCAGTCCCCCTGTCTGGTCTA
+
BAAABFFFBFFFGFGGGFGGGGHHGGGGGGHHGGGGDFHHHHGGGGHHHHHHHHHHHGHHHHGHHHHHHHHEFEGGHHHHHHGHGHHHGHHHGGGGGGHFGHHFGGHHGHGHHHHHHHHHHHHHHGGGGGHHHHHHHHHGDHHHGGGGGGGHHHHGHGHHHHGGGGHHHHHHHEHHHHFHGGFGGGGGCFGGGGGGGGGGGGGGGGFFFFFFFFFFFFFFFFFFFFFFFFFFFFFFFFFFFFFFFFFFFFB
@M05620:37:000000000-D9766:1:1101:6190:10323 1:N:0:54
AGTGCCAGCTCTCCATCGCACAGGGGCCCCAGTGCCTGGCCCCTCCATCCAGAAAACCTATGACCTCACCCGCTACCTGGCGCACCCCCTCCGCAGCTTGGCTGGGACCTCTGTGAGTATCCAGCGTCGGCATCTGGGCGTTGGGGCGGCGTGCGGAGTTGGGGCCAGCCAGTCCTAACCGTGGAGGGTTCTGGTAAATGATGGGGTGAGGAGGGGCTCTTTGGCTCCCACCAGTCCCCCTGTCTGGTCTA
+
>>11>BF1>FFFGGGFAAE1E0FCG00AA0BBABB11BFF0GEGGGHHH0FGEHHABEHC1BAGH1BFHHH/>/>>GD1B0>?EEGG/>EE/>E///B10<BGE/<FGGC1?CFG2GFD@GD2FHG?/A/-->GHHFH.<<<CFGG.=A-9;A-@@-999BF@@--;E-A-;FFFFB/FF9AE@-;A@9AFFFF9:9FFFFFFFFBF@FF?/;A@=@@FFFFFFFFFF?FFFEFBFFFEF@FFFFF/BFFF
@M05620:37:000000000-D9766:1:1101:7765:10353 1:N:0:54
AGTGCCAGCTCTCCATCGCACAGGGGACCCAGGGCCTGGCCCCTCCATCCAGAAAACCTATGACCTCACCCGCTACCTGGAGCACCCACTCCGCAGCTTGGCTGGGACCTATGTGAGTATCCAGCGTAGGAATCTGGGAGTTGGGGAGGAGTGAGGAGTTGGGGAAAGACAGTCCTAACCGTGGAGGGTTCTGGTAAATGATGGGGTGAGGAGGGGCTCTTTGGCTCCCACCAGTCCCCCTGTCTGGTCTA
+
>A>>>DFFBFFFG4BFFEEAECHGGAAAEBFHBEEBFFHHHHGHGGHGHGHHHHE2BEHHGFHHHDGHHHHEE/>EHF3FBFGHGH>1?FH2?ECFEHBGGHHGGGHHGHGHHHHFHHHHHHHHHGG?BDGFHHHHGH0FEHHFGG.AF.<CH0DGCEGHHHGGGAGHCG:GHHHHHHGGGGGG.EGGAFFBFGFFGGGGGGGGGFFFFFFFFFFFFFFFFFFFFFFFFFFFFFFFFFFFFFFFFFFFFFB
@M05620:37:000000000-D9766:1:1101:5682:10445 1:N:0:54
GAGGCTGCTTTGGAAGAAACTCATAGATTACTGCAACAGTTCCCCCTGGACCTGGAAAAGTTTCTTGCCTGGCTTACAGAAGCTGAAACAACTGCCAATGATGCTACCCGTAAGGAAAGGCTCCTAGACGACTCCAAGGGAGTAAAAGAGCTGATGAAACAATGGCAAGTACGTCAGGCATTTCCGCTTTAGCACTCTTGTGGATCCAATTGAACAATTCTCAGCATTTGTACTTGTAACTGACAAGCCAG
+
A3AABAFAFFFFGGGGCFEGGGHHHHHHHHGHHHHHGGHGHHHHHGGGHFFFHHHHHHFGFHHHHHHGHHHHHHHHHHHHEGHHHHHHHHHHGHHHHHHHHHHHHHHHHGGCFHHH3??GHFHGHFHHBGGGGGHH1G/C?EFCF2@GCBHHHDGHH1>G0/?GEGH1/??1C>GFGGF.GHGHGGGGGGBGHHHHHGHHHGGFFGGHHHHH00<0/CGHGGGGG0FGFFB9FGGFFGFGGGGGGFFGGGG
@M05620:37:000000000-D9766:1:1101:20564:10463 1:N:0:54
GAGGCTGCTTTGGAAGAAACTCATAGATTACTGCAACAGTTCCCCCTGGACCTGGAAAAGTTTCTTGCCTGGCTTACAGAAGCTGAAACAACTCCCAATGATGCTCCCCGTCCGGACCGGATCCTAGAAGACTCACAGGACGTCAAAGCGCTGATGAAACCCAGGCAAGAACGTCAGGCAATTCCGCTATCGCACTCTTGTGGATCCAATTGACCCATTCTAAGCATTTGTACTTGTAACAGACAAAACAG
+
AAAABAFAFFFFGGGGAGGGGGGHHHHHHHHGHHFGEFGFGHHHHGGFGHHHHHHHFHHFFHHHHHHHHHEGHHHHHHHHHHHHHHHHHGEH33B?BG?G3@@43B3EE/E?1//?//><///B3?3B33BFF22BB2?0?>?C//1?C<AF/>11<11><<.>..GHG/C/C<GF.;GC.:<G:CF.-:/:C.A?FGG0;090;;9;CFGGG0;CE/;;00B//;FF:/9;FB//;//;///9:...;;B
@M05620:37:000000000-D9766:1:1101:17119:10482 1:N:0:54
GAGGCTGCTTTGGAAGAAACTCATAGATTACTGCAACAGTTCCCCCTGGACCTGGAAAAGTTTCTTGCCTGGCTTACAGAAGCTGAAACAACTCCCCCTGCCCACCCCCATGCGAACGGGCTCATAAGACACCAACCGAGCAAAACAGCGGTGAAAACACTCTGGCACGAATGACACGCCTTTCCGCTATCGCCCTCTTGTGGATCCAATAGCAACCTTCTCCGCCTTTGTACTTGTAACACACAACACTG
+
CCCCCCFCFFFFGGGGGGGGGGHHHHHHHHHHHHHHHHHHHHHHHGGGHHHHHHHGHHHHFHHHHHHHHHHGHHHHHHHHHHHHHHHHHHHHH3BB?B>11113??A///23B//>>///>//B3D33B22B//=/<B/<A/0?F?FG0A-.->11>0..0/==C0/0....00:00:-.;.0CFDDA-./.;..-.:C000.009/9090:090.:/;;0BB...;.99000:B0;B0000999..:E0;
@M05620:37:000000000-D9766:1:1101:13528:10483 1:N:0:54
GAGGCTGCTTTGGAAGAAACTCATAGATTACTGCAACAGTTCCCCCTGGACCTGGAAAAGTTTCTTGCCTGGCTTACAGAAGCTGAAACAACTGCCAATGATGCTACCCGTAAGGAAAGGCTCCTCGAAGACTCCAAGGGAGTAAAAGAGCTGATGAAACAATGGCAAGTAAGTCAGGCATTTCCGCTTTAGCACTCTTGTGGATCCAATTGAACAATTCTCAGCATTTGTACTTGTAACTGACAAGCCAG
+
AABCCDFCFFFFGGGGGGGGGGGHHHHHHHHHHHHHHGHDGHHHHGGGHHHHHHHHHHHHGGHHHHHHHHHHHHHHHHHHHHHHHHHHHHHHH3GH3GHHHHHHFFHHHFG?AGHGHGFF/FHGH2?FHGGHBGFHF2/?FEF233DGFH2G2FGHH2GHC/=1?GHFGFDFHHHHHHH.GH1GH.EEGGFHGHHHHHHFHHGFBGHHHHHH00:0/:GGHGCGF0<CFGFFGGGFFGGGGBBFGFF.:FG
@M05620:37:000000000-D9766:1:1101:3675:10492 1:N:0:54
AGTGCCAGCTCTCAATCGCACAGGGGACCCAGGGCCTGGCCCCTCCATCCAGAAAACCTATGACCTCACCCGCTACCTGGAGCACCCACTCCGCAGCTTGGCTGGGACCTATGTGAGTATCCAGCGTAGGAATCTGGGCGTTGGGGCGGCGTGAGGAGTTGGGGAAAGACAGTCCTAACCGTGGAGGGTTCTGGTAAATGATGGGGTGAGGAGGGGCTCTTTGGCTCCCACCAGTCCCCCTGTCTGGTCTA
+
>A>>AFF1AFFFG1FG1FF1E?GFFAEAEBFGBAEAAFHHGHGHGGHHHFHHHHHBFFHFFFHHH1FHHHHEE/>EHGHHBFGHHH/>?GGB?E?E>FBFEHHGGGHHGHHHHHHBGGHHHHDGHGCCBCFGGHHHHH/>CGGH?C.<@-;AA.=F09C9F9AGA?AF/;/BFFFFFFFF@FF@-AB@AFFFFFFFFFFFFFFFFFF@FFFFFF-@@@FFFFFFFFFFFFFFFFFFFFFF@FFFFFFFFFF
@M05620:37:000000000-D9766:1:1101:16030:10496 1:N:0:54
GAGGCTGCTTTGGAAGAAACTCATAGATTACTGCAACAGTTCCCCCTGGACCTGGAAAAGTTTCTTGCCTGGCTTACAGAAGCTGAAACAACTGCCAATGATGCTACCCGTAAGGAAAGGCTCCTAGAAGACTCCAAGGGAGTAAAAGAGCTGATGAAACAATGGCAAGTAAGTCAGGCATTTCCGCTTTAGCACTCTTGTGGATCCAATTGAACAATTCTCAGCATTTGTACTTGTAACTGACAAGCCAG
+
A?AA>AF>CDBDGCBBAGBGGGHHHGGFFDBDGB4BCGBGHDDFGGAAABBFHHFBB32BBFHFGGFBBBGGGGGBBBBFGHFFGBDFFFBBGGHGFFFF3G@B3BFGGEE/>F33B3BB/BGFFBB3B3BB?BEBF3/<?</BFH???22B222FH@2@<F22@2?<????F1@@F0??<<=>=.>.CF1><<<<C0<DGG.000<<<0C:CC;CB0<=;C;0;;;;;CCCB000C0C;;09/;B.:;CA
@M05620:37:000000000-D9766:1:1101:7464:10498 1:N:0:54
GAGGCTGCTTTGGAAGAAACTCATAGATTACTGCAACAGTTCCCCCTGGACCTGGAAAAGTTTCTTGCCTGGCTTACAGAAGCTGAAACAACTGCCAATGATGCTACCCGTAAGGAAAGGCTCCTAGACGACTCCAAGGGAGTAAAAGAGCTGATGAAACAATGGCAAGTACGTCAGGCATTTCCGCTTTAGCACTCTTGTGGATCCAATTGAACAATTCTCAGCATTTGTACTTGTAACTGACAAGCCAG
+
BBBCBCFBFFFFGGGGGGGGGGHHGFGHGGGHHHFHHHGDBFGHHGEF2BFGGHEHG32BBGGGGGHHHHHHHGGGHHHGHHHHHDFHGGHHHHHHHGHHHHHHHHHHHGG@EHHH3GEGHHHGHHHH3EGGGGH22B/C/CE233@GFHHHHHHHHF2F0=FGHHH1FFG1?GHGGHHGHHHHHGGGGG0DHHHHHHHHHHGHHHHHHHHHB0CG/GHHGGGGF0CFGGFFFGGGFGGGGGGGG;CFEGG
@M05620:37:000000000-D9766:1:1101:17117:10507 1:N:0:54
GAGGCTGCTTTGGAAGAAACTCATAGATTACTGCAACAGTTCCCCCTGGACCTGGAAAAGTTTCTTGCCTGGCTTACAGAAGCTGAAACAACTGCCAATGATGCTACCCGTAAGGAAAGGCTCCTAGAAGACTCCAAGGGAGTAAAAGAGCTGATGAAACAATGGCAAGTAAGTCAGGCATTTCCGCTTTAGCACTCTTGTGGATCCAATTGAACAATTCTCAGCATTTGTACTTGTAACTGACAAGCCAG
+
A?ABAAFBFFFFGCFFAGFGGGHHHHHHHFFFHH4FFHHGHEGHHGEGGFGHHHGFB3CGGHHGHHGFBGHHHHHBBGHGHHFHHBDGFGEHHHHHHHHHHGBGGHGGGEF>EG3BGBGFGHHG3BDFGDGGHGGFGFF<FF?BFHFDFFFHHGHHHGGHHHF2FGFGG<GFG??FGFBFFDGGFGDGGG1>>0D<CDGHHFCB0CGD<CFGGHHFH=CCGB;0;CG00C0CFFB0FBGFFEFFGG.;.;F
@M05620:37:000000000-D9766:1:1101:23617:10517 1:N:0:54
GAGGCTGCTTTGGAAGAACCTCATAGATTACTGCAACAGTTCCCCCTTGACCTGGAAAAGTTTCTTGCCTGGCTTACAGAAGCTGAAACACCTGCCAATGATGCTACCCGTAAGGAAAGGCTCCTAGAAGACTCCAAGGGAGTAAAAGAGCTGATGAAACAATGGCAAGTAAGTCAGGCATTTCCGCTTTAGCACTCTTGTGGATACAATTGAACAATTCTCAGCATGTGTACTTGTAACTGACAACAGGG
+
BABBBBF3BFFFGFGFGGBGGGHHHFGDFGHHH5AFCGHHHHHHHGGABFGHHHFFFDG3BFHHHHHGGHFHHHHEHFHHHHHHHGFHHHEFHHHFHHHHHHGHHHHHHGGEGHFHHFHHHHHGHGGHHGHHHGHHHHGGHFCGHFHHGFHHHHHHHGE@FE@@GHHHF??GHDFHG<FGH>GHGGGFDE<=G0<<GGGHHHDDG=<DGGHHHG00C;CCGHF;CGH0=:CGHFGFGGBFGGGGGGGGGGG
@M05620:37:000000000-D9766:1:1101:6922:10529 1:N:0:54
AGTGCCAGCTCTCAATCGCACAGGGGACCCAGGGCCTGGCCCCTCCATCCAGAAAACCTATGACCTCACCCGCTACCTGGAGCACCAACTCCGCAGCTTGGCTGGGACCTATGTGAGTATCCAGCGTAGGAATCTGGGCGTTGGGGAGGAGTGAGGAGTTGGGGAAAGCCAGTCCTAACCGTGGAGGGTTCTGGTAAATGATGGGGTGAGGAGGGGCTCTTTGGCTCCCACCAGTCCCCCTGTCTGGTCTA
+
AA>ABFFFBFFFGAGGGGGGGGHHFGEGGGFHGGGGFFHHFHGHGGFHHGHGGFBGGGFHHHHHHGHHHHHGGEEGHGHHHHHHFH1GGHHHGGGGEHGHGHHGGGHHGHCGHHHGHHHGHHFHHGGDBEF2FHHGGG/>CFGEC@.AC.=CH0DHFDHHFHGG..../;/.CGGGG0FFGGGG.CDFFGGGGGC9CFGGBFFFFFFFFFF/AACFFFFFFFFFFFFFF.FD.FFFFFFFFFFFFFFFFFB
@M05620:37:000000000-D9766:1:1101:16036:10535 1:N:0:54
AGTGCCAGCTCTCAATCGCACAGGGGACCCAGGGCCTGGCCCCTCCATCCAGAAAACCTATGACCTCACCCGCTACCTGGAGCACCAACTCCGCAGCTTGGCTGGGACCTATGTGAGTATCCAGCGTAGGAATCTGGGAGTTGGGGAGGAGTGAGGAGTTGGGGAAAGACAGTCCTAACCGTGGAGGGTTCTGGTAAATGATGGGGTGAGGAGGGGCTCTTTGGCTCCCACCAGTCCCCCTGTCTGGTCTA
+
BCABBFFFCFFFGGGGGGGGGGHHGGGGGGHHGGGGGGHHHHGHGGHHHHHHHHHHHGHHHHHHHHHHHHHGGGGGHHHHHHHHHHHHGHHHGGGGGHHHGHHGGGHHGHHHHHHHHHHHHHHHHGGGGGHHHHHHHHHGGHHHGGGGGGGHHHHHHGHHHHGGGGHHHHHHHHHHHHHHGGGGGGGGEGGGGGGGGGHGHGGGGGFFFFFFFFFFFFFFFFHFFFFFFFFFFFFFFFFFFFFFHFFFFFB
@M05620:37:000000000-D9766:1:1101:25135:10561 1:N:0:54
GAGGCTGCTTTGGAAGAAACTCATAGATTACTGCAACAGTTCCCCCTGGACCTGGAAAAGTTTCTTGCCTGGCTTACAGAAGCTGAAACAACTGCCAATGATGCTACCCGTAAGGAAAGGCTCCTAGAAGACTCCCAGGGCGTCAAAGCGCTGATGAAACACTGGCAAGTAAGTCAGGCATTTCCGCTTTCGCACTCTTGTGGATCCAATTGAACAATTCTCAGCATTTGTACTTGTAACTGACAAGCCAG
+
A>A?AAFAFFFFGGGGGGGGGGHHHHHHHHHHHHHGHHGDFHHHHGGGGHHHHHGFG3GFFHHHHHHHHHHHHHHFHHHHFHHHHGEHGHHHHHHHHHHHFFGG34BFHGE/1BFHFGFGHHHGE3DF3FHHGH3/?3///>BB</@G2CDG?/?BF1?G001?FGG1FGG1>GHHHHHACHHHHGGG?E0CEEGGHHHHGHGGHHHHHGGGF0C0/9FGGGFFGFGGGGFFGGGGGGGGEFGGGC?9EFF
@M05620:37:000000000-D9766:1:1101:12291:10575 1:N:0:54
ACCACACCTTCTACAATGAGCTGCGTGTGGCTCCCGAGGAGCACCCCGTGCTGCTGACCGAGGCCCCCCTGAACCCCAAGGCCAACCGCGAGAAGATGCCCAGGTGAGTGGCCCGCTACCTCTTCTGGTGGCCGCCTCCCTCCTTCCTGGCCTCCCGGAGCTGCGCCCTTTCTCACTGGTTCTCTCTTCTGCCGTTTTCCGTAGGACTCTCTTCTCTGACCTGAGTCTCCTTTGGAACTCTGCAGGTTCTA
+
CCCCCCCDFFFFGGGGGGGGGGHHGGGFGGHHHGGGGGGGGHHHHGGGGGGGHHHHHHHGGGGGGGGGGGGHGHHGGGGHGHHHHGGGGGDGGGHHHHHHHHHGGHHHHHGGHHGGGGGHHHHHHHHHHHGHHGGGGGHGHHGHHGGGGGGGGGGGGG?DGGGGGGFFFFFFFFFFHFFFFFFHHFFHHHHHFFFFFFFFFFFFFFFFFFFFHFHFFFFFFHFFFFFFFFFFFHFFFFFFFFFFFFFFFFF
@M05620:37:000000000-D9766:1:1101:5518:10639 1:N:0:54
AGTGCCAGCTCTCAATCGCACAGGGGACCCAGGGCCTGGCCCCTCCATCCAGAAAACCTATGACCTCACCCGCTACCTGGAGCACCAACTCCGCAGCTTGGCTGGGACCTATGTGAGTATCCAGCGTAGGAATCTGGGAGTTGGGGAGGCGTGAGGAGTTGGGGAAAGACAGTCCTAACCGTGGAGGGTTCTGGTAAATGATGGGGTGATGAGGGGCTCTTTGGCTCCCACCAGTCCCCCTGTCTGGTCTA
+
>A>>>DD4AFFFFFGGFFGAEGGEGGGE2BFG2AEA2BFGAGFFFGHFHHHFBGHHHE3BGHDHHGHHHHHGF>>FHHHG2BGFFHH1ECHHGGG/>GHHGHBCE<F0?FHH2FBBGBG3FGHGFG/ECGDFCGHHBG?F/FBF@D<AF.<.<..<<AH/FBDGGDEHHHCF0BCGGGGGGGG?.A.9EAFGBFFGGG//9FF/AADB?FF/FF.;B@9B/:B//:BEFFFFFA:FFFFFA.BFF/9:BF/
@M05620:37:000000000-D9766:1:1101:18436:10655 1:N:0:54
AGTGCCAGCTCTCAATCGCACAGGGGACCCAGGGCCTGGCCCCTCCATCCAGAAAACCTATGACCTCACCCGCTACCTGGAGCACCAACTCCGCAGCTTGGCTGGGACCTATGTGAGTATCCAGCGTAGGAATCTGGGAGTTGGGGAGGAGTGAGGAGTTGGGGAAAGACAGTCCTAACCGTGGAGGGTTCTGGTAAATGATGGGGTGAGGAGGGGCTCTTTGGCTCCCACCAGTCCCCCTGTCTGGTCTA
+
A?AABFFFBFFFGGGGGFAFFECEFEGFGGEHGGGGCFHHHHGHGGHFHHFHHGEHHGHBGHHHHHGHHHHGGGCGHHHEHHHHGHHHGHBGGG//EGHHGHFFEDHFGHHHHHGHHDGHHHFHHGEGG?HHHHHHHGHGGHHHGGGGGGGHHHHGHGGCGHGGGGHFHHHHHFHHHHHHGFGGGGGG9FGGGGGGGGGGGBFBEADFFFFFDF=BADFFFFF//BF.A9FDFFFBBFEFAAFFFFEFFFB
@M05620:37:000000000-D9766:1:1101:18416:10662 1:N:0:54
AGTGCCAGCTCTCAATCGCACAGGGGACCCAGGGCCTGGCCCCTCCATCCAGAAAACCTATGACCTCACCCGCTACCTGGAGCACCAACTCCGCAGCTTGGCTGGGACCTATGTGAGTATCCAGCGTAGGAATCTGGGAGTTGGGGAGGAGTGAGGAGTTGGGGAAAGACAGTCCTAACCGTGGAGGGTTCTGGTAAATGATGGGGTGAGGAGGGGCTCTTTGGCTCCCACCAGTCCCCCTGTCTGGTCTA
+
AABBBFFFCFFFGGGGGGGFGGHHGGGGGGHHGGGGGGHHHHGGGGHHHHGHGGBHHGHHHGHHHHHHHHHGGGGGHHHHHHHHHHHHGHHHGGGGGHHHGHHGGGHHGHHHHHGFHBGHHHHHFGEGGGHHHHHHHHHGGHHHGGGGGFDGHHHHGGHGHHGGGGFHFHHHHHGHHHHH?EGG?EGGGFGGGFFFGGFGGGGGGGFFFFFFFFFFFFFFFFFFFFFFEFFFFFFFFFFFFFFFFFFFFF/
@M05620:37:000000000-D9766:1:1101:18789:10690 1:N:0:54
AGTGCCAGCTCTCAATCGCACAGGGGACCCAGGGCCTGGCCCCTCCATCCAGAAAACCTATGACCTCACCCGCTACCTGGAGCACCAACTCCGCAGCTTGGCTGGGACCTATGTGAGTATCCAGCGTAGGAATCTGGGAGTTGGGGAGGAGTGAGGAGTTGGGGAAAGACAGTCCTAACCGTGGAGGGTTCTGGTAAATGATGGGGTGAGGAGGGGCTCTTTGGCTCCCACCAGTCCCCCTGTCTGGTCTA
+
>>1>AB1FAFCFFGGF1FGGGCCAFACGG?GHCGCACA/FCFE/EEGHEFHHHBGHHEGHHHHHHHHFHHHGG?EGHFHHGGGHHHHGGHHHEGGGGHHFFHHGGGHHGHHHHHHHHHHHHHHHHGGGGGHHGHHHHGHGAGHHGGFCGGGHHFGHHGHHHGGGGGHHHHHHHHHHHHHHGGGGGGGGGGGGGGFGGGGGGGGGGGF@FFFFFF@@@@FFFFFFFFFFFFFFFFFFFFFF@FFFFFFFFFB
@M05620:37:000000000-D9766:1:1101:23297:10701 1:N:0:54
AGTGCCAGCTCTCAATCGCACAGGGGACCCAGGGCCTGGCCCCTCCATCCAGAAAACCTATGACCTCACCCGCTACCTGGAGCACCAACTCCGCAGCTTGGCTGGGACCTATGTGAGTATCCAGCGTAGGAATCTGGGAGTTGGGGAGGAGTGAGGAGTTGGGGAAAGACAGTCCTAACCGTGGAGGGTTCTGGTAAATGATGGGGTGAGGAGGGGCTCTTTGGCTCCCACCAGTCCCCCTGTCTGGTCTA
+
ABABBFFFCFFFGGGGGGGCGGHGGGGGGGHHGGGGGGHHHHGHGGHHHHHHHHHHHGHHHHHHHHHHHHHGG>EGHGHHGGHHHHHHGHHHGGGGGHHHGHBGFGHHGHHHHHGHHGHHHHHHHGEGGGHHHHHHHHHGGHHGGGGGGGGHHFHHHGHHHGGGGGHHHHHHHHHHHHHHGEEGGGGG;AFGGGGGGGGGGGGGGGFFFFFFFFFFFFFFFFFFFFFFFFFFFFFFFFFFFFFFFFFFFFF
@M05620:37:000000000-D9766:1:1101:21481:10730 1:N:0:54
AGTGCCAGCTCTCAATCGCACAGGGGACCCAGGGCCTGGCCCCTCCATCCAGAAAACCTATGACCTCACCCGCTACCTGGAGCACCAACTCCGCAGCTTGGCTGGGACCTATGTGAGTATCCAGCGTAGGAATCTGGGAGTTGGGGAGGAGTGAGGAGTTGGGGAAAGACAGTCCTAACCGTGGAGGGTTCTGGTAAATGATGGGGTGAGGAGGGGCTCTTTGGCTCCCACCAGTCCCCCTGTCTGGTCTA
+
ABAAAFFFBFFFGGGGGGGCGCHEGGGFGGHHFFGGFGHHHHGHGGHGHHHHHHHHHGHHHHHHHGHHHHHGGEFGHHGH2FGHHHHFGHHHFGGGGHHHGHHGGGHHGHHHHHHHHHHHHHHHHGGGGGGHHHHHHHFGGHHHGGGGGGGHHFHHHGHHHHGGGGHHHHHHHHHHHHHHGGGGGGGGEFGGGGGGGGGGGGGGGGFFFFFFFFFFFFFFFFFFFFFFFFFFFFFFFFFFFFFFFFFFFFF
@M05620:37:000000000-D9766:1:1101:4864:10735 1:N:0:54
GAGGCTGCTTTGGAAGAAACTGACAAGCCAGGGACACAAGATCGGAAGCTCACACCTCTGCACTCCAGTCACCTTCAGCAATCTCGTATTCCGTCTTCTGCTTGAAAAAAAAAACAATACAACTTCTTGGGCCCGCCTCCCTCTCTCCCCGCCCCCCGCAGCGGCCCCCTTTCCCACTTTTTCTCTCTTCTGCCTTTTTCCTTCGCGCTCTCTTCTCTGCATGGATCCTCCCTGGGCCCTGGTCGGGTGTT
+
1>1AA1BAFF3FBFFGGBGGAG1BABAABBBGBFFCF0FEGGHGEEGG/1BBGBG/BBFG1BBFG0BBDGH1FGCGHD11BBG@GFFEFBBGB1BB/BFGBF@B0@GHHCCE>E/?/11111B11BB>1@/0/>/</<?//?000<<00.<----AC--;9;--:-;:--.00000;-//;://9B//99///////;//B//9-----9-B9/;/9;/;///-///-///;-9--;:9---/9---9---
@M05620:37:000000000-D9766:1:1101:5891:10740 1:N:0:54
AGTGCCAGCTCTCAATCGCACAGGGGACCCAGGGCCTGGCCCCTCCATCCAGAAAACCTATGACCTCACCCGCTACCTGGAGCACCAACTCCGCAGCTTGGCTGGGACCTATGTGAGTATACAGCGTAGAAATCTGGGAGGTGGGGAGGAGTGAGGAGTTGGGGAAAGACAGTCCTAACCGTGGAGGGTTCTGATAAATGATGGGGTGAGGAGGGGCTCTTTCGCTCCCACCACTCCCCCTCTCTGCTATA
+
ABBCCFFFCFFFGDGGGFGGGEFGGGGGGGHHGGGGGFHGGGGHGGHHHHGHHGHHHGHHHHHHHHHHHHHGGGGGHHHHHHHFHHFHGHHHGGGGGHHHGHHGGGHHGHHHH3DB3DDF?3DFH/??//2DFFHH1F0</?FF-D.->.</<00<<<GHHH--;.CGFGCHHHGHGGGGGF.;.CFG.9FGG00;;;0=;CFGFFFF?.;/;D-@DDFFFF/;A.A.AF.AF./;FFFDF.;BFF/;/B:
@M05620:37:000000000-D9766:1:1101:3110:10745 1:N:0:54
GAGGCTGCTTTGGAAGAAACTCATAGATTACTGCAACAGTTCCCCCTGGACCTGGAAAAGTTTCTTGCCTGGCTTACAGAAGCTGAAACAACTGCCAATGATGCTACCCGTAAGGAAAGGCTCCTAGACGACTCCAAGGGAGTAAAAGAGCTGATGAAACAATGGCAAGTAAGTCAGGCATTTCCGCTTTAGCACTCTTGTGGATCCAATTGAACAATTCTCAGCATTTGTACTTGTAACTGACAAGCCAG
+
BCCCCCFBFFFFGGGGGGGGGGGGHFGGEH4DGF4FFG255AG32AAFFFG2FGFE332BB5ADFGB5FG3FEGH3G5FGHGHHH3FGGGHHGHHHGGHH3F44343?11?/?GB33?FGFFHGHHHH3?EEFEH2?FFDACCCG3F2/@2FG2F22FGG0/=1FGC1F111?@1FFHHAGHHFHFDG.C0=FDDCGGFGDC.00;CG0CGHH0C0CFHGHGC0C0CFFFGGFFF0;0CCGFGGF;;AEFF
@M05620:37:000000000-D9766:1:1101:12474:10758 1:N:0:54
AGTGCCAGCTCTCAATCGCACAGGGGACCCAGGGCCTGGCCCCTCCATCCAGAAAACCTATGACCTCACCCGCTACCTGGAGCACCAACTCCGCAGCTTGGCTGGGACCTATGTGAGTATCCAGCGTAGGAATCTGGGAGTTGGGGAGGAGTGAGGAGTTGGGGAAAGACAGTCCTAACCGTGGAGGGTTCTGGTAAATGATGGGGTGAGGAGGGGCTCTTTGGCTCCCACCAGTCCCCCTGTCTGGTCTA
+
AA>3AFFFBFFFG4GDGFGGEGHHGGFEAEHHFEFEEFHHHHGGGGHHHHHHFCFHGGHHHHFHHFGGHHHGE>EEHGFHBGHHGHCEEGHHGGEEEHGHGHHGGGHHGHHHHHHHHHFHHHHHHGGFGGHHHHHHHHAFGHHHGGFGGDFGHHHHFGHHHHGGFGHHEHHHHHHHHHHHGGGGGGGGGGGGGGGGGGGGGGGGGGFBFFFFDFBBBBFFFFFFFFFFFFFFFFFFFFFFBFFFFFFFFF9
@M05620:37:000000000-D9766:1:1101:18706:10766 1:N:0:54
GAGGCTGCTTTGGAAGAAACTCATAGATTACTGCAACAGTTCCCCCTGGACCTGGAAAAGTTTCTTGCCTGGCTTACAGAAGCTGAAACAACTGCCAATGATGCTACCCGTAAGGAAAGGCCCCCAGAAGACCCCAAGGGAGTAAAAGACTTGATGAAACAAGGGCAAGAAAGCAAGGCATTTCGGCTTTACCACCCTTGTGATTCCAATTGAACAATTCTCACCATTTGTACTTGTAACGGACAACCCAG
+
CBBCCCFCFFFFGGGGGGFGGGHHHHHGHHHGHGFHHHHHHHHHHGGGHHHHHHHHGHHHHHHHHHHHHHHHHHHGHHHHHHHHHGFHHH1GHHH3F@E33B@43FGH111>1F3BF3F?//?////?33332??E/FF//?<@GHB2/222222D@GG1F/=?//?/=0><G010>.<0>G0G/--<E<000=0.:;//0;000;:<0C00C:;CBF000;00:0;;000;0C000;;0.-.-;9.;..A
@M05620:37:000000000-D9766:1:1101:18687:10783 1:N:0:54
GAGGCTGCTTTGGAAGAAACTCATAGATTACTGCAACAGTTCCCCCTGGACCTGGAAAAGTTTCTTGCCTGGCTTACAGAAGCTGAAACAACTGCCAATGATGCTACCAGTAAGGAACGGCTCCTAGAAGACAACAAGGGAGAAAAAAACCTAATTAAACAAGAGAAAGAAAGTAAGGCAATTACGCTTTACAACCCTTGTAGCCCCAATTGAACAATTCCCACAATTTTAACTTTTAACTGACAAGAAAG
+
A@AAAAFBCDD4GE5BEGGGGGHHHGGHHHFHHHBGFHAGGDDFGGEFFFGGGHFE332FBFHHHFGBBFAFGHHBBBFGHGAFGBBGFFCHHHHHGHHHBF4BFHHG3B@@F@3@B1E?//?FB34??33B3B???2?/??/?2F0<<//?11?111FGD/0000<1<0>0<11=>10>./000..<E.00<<<.;;//00;00;.C./0C9;0;/00000:.;;0;900:9;B09009B00/9;./::/
@M05620:37:000000000-D9766:1:1101:20693:10801 1:N:0:54
AGTGCCAGCTCTCAATCGCACAGGGGACCCAGGGCCTGGCCCCTCCATCCAGAAAACCTATGACCTCACCCGCTACCTGGAGCACCAACTCCGCAGCTTGGCTGGGACCTATGTGAGTATCCAGCGTAGGAATCTGGGAGTTGGGGAGGAGTGAGGAGTTGGGGAAAGACAGTCCTAACCGTGGAGGGTTCTGGTAAATGATGGGGTGAGGAGGGGCTCTTTGGCTCCCACCAGTCCCCCTGTCTGGTCTA
+
ABBABFFFCFFFGCFGGGGGGGHHGGGGGGHHGGGGGGHHHHGFGGHHHHHHHHHHGGHHHHHHHHHHHHHFGFGGHHGHHHFCGHFHGHHHGGCGGHHHGHBFEFHHGHHHHHGHHFHHHGHHHGCFGGHHHHHHHHHGGHHHGGGGGGGHHHHHHGHHHFGGGGHGHHHHHHHHHHHHGAFGGGGGAFFGGGFFGGEFGGGGGGFFFFFFFFFFFFFFFFFFFFFF?FFFEFFFFFFFFFFFFFFFFFB
@M05620:37:000000000-D9766:1:1101:8995:10815 1:N:0:54
GAGGCTGCTTTGGAAGAAACTCATAGATTACTGCAACAGTTCCCCCTGGACCTGGAAAAGTTTCTTGCCTGGCTTACAGAAGCTGAAACAACTGCCAATGATGCTACCCGTAAGGAAAGGCTCCTAGAAGACTCCAAGGGAGTAAAAGAGCTGATGAAACAATGGCAAGAAAGTCAGGCATTTCCGCTTTAGAACTCTTGTGGCTCCAATTGAACAATTCTCAGCATTTTTACTTGTAAATGACAAGCCAG
+
A3AB>AFBFBB4GBBBGGCGGGHHHFGHHHBBDF4FBGEGHDAB2BAAAFBFGGEB332FBFHDFGGBBB3BFFF33BBFGFBFG33EBFCGHHHHGHHGBGBFBFHBBEF>1BB@33BB/3B?3BDBD?BB3333?BFECD/?FDBBFB2BFFGFDFFGBF@2@@01?0?0F?11?=0<><111A.<CA<=<0<===<0DCA..=<0:00:;CGFE0<=0:<;:;0<;00:C0;0;000;090;;.;./;
@M05620:37:000000000-D9766:1:1101:28464:10817 1:N:0:54
GAGGCTGCTTTGGAAGAAACTCATAGATTACTGCAACAGTTCCCCCTTGACCTGGAAAAGTTTCTTGCCTGGCTTACAGAAGCTGAAACAACTGCGAATGCTGCCCCCCATCCGAACAGGCTCATAAAACACTAAACGAGCAAAACAGAGCTGAAAAAACAATGGAAAGAACGACAGGCATTTCCGCTATCGCACTCTTGTAGATCCAATTGCAAACTTCTCAGCATCTGTCCTTGTAACAGCCACCACAG
+
A1AA>AF>1BBDGF1B1G1BFGHGHHF3DAB3DA1A1BBDEF2AFEEAAEBBBFFEB10BBDDDFHH1CB1F0FGBFEFGHHHHHFDGHF/?@BB///>11B1@0//>E/000/////0/<F01112>>1/BFBB11?/?//0@00??<?F1?111?<-.<.<<11<1./</..<<@AC.CC0;CA..-:/.9.;-/;CBB0;;B;0090090;00.0;009FFF/;/:9B//;F//;99/;-;:--:--9
@M05620:37:000000000-D9766:1:1101:14395:10828 1:N:0:54
GAGGCTGCTTTGGAAGAAACTCATAGATTACTGCAACAGTTCCCCCTGGACCTGGAAAAGTTTCTTGCCTGGCTTACAGAAGCTGAAACAGCTGTCCTTGATCATACTACACGCAACGCAAGACGCCAAGCTGATTGCAAGGTACAAAAAAATATAATAAAACATTAAAAAATAAGACAGCCATCAGCGCTTTACCCCTTATCACTCTCGAGGTTAACATTGCACAGTATTCAGAATTGGAACTTACAACC
+
CCCCCCFCFFFFGGGGGGGGGGH5GFGHFHHHHFHH4EFA5B5BBEE2GHAGF22B33B3BDFHHFEABG31FBGBGHHHHFFEHH3@FF2B3F5B@B43@444B4B44B32?//>//>///22?<</<?/22B233?D32/<D>2@20?</0111?<11?11<1111=><-<00000//...=/000.-;AEH00/:;./090;;000.9:-./;C0C0;0;9BF/;009;0090;B///;BF///;F/.
@M05620:37:000000000-D9766:1:1101:20510:10833 1:N:0:54
GAGGCTGCTTTGGAAGAAACTCATAGATTACTGCAACAGTTCCCCCTGGACCTGGAAAAGTTTCTTGCCTGGCTTACAGAAGCTGAAACAACTGCCAATGATGCTACCCGTAAGGAAAGGCTCCTAGAAGACTCCAAGGGAGTCACAGAGCTGATGAAACAATGGCAAGTAAGTCAGGCATTTCCGCTTTAGCACTCTTGTGGATCCAATTGAACAATTCTCAGCATTTGTACTTGTAACTGACAAGCCAG
+
>33AAAFBFFFFBCFFFFCGGGEGFGHHHCGFHHFBGFGGHHGHHGEFHEGHHHHFG32BGHHHHHHHHHHFHGHFGHHBGHHHHEHHHH1FGHHHHHHHFHFHHGHHHGGC1GFH3CGHHHHGHHHHHHHHHHH33FFE/?E0B1BFGHHHHHHHHHGF0FGHHHHCFFG1FGHHHHHAHHHHHGGFGGHHHGDGHHHHGHGHHCGFHHHHHGGH/HHHHHHHHFG0<:GBHGGGFGGGGGFGF;CFGGG
@M05620:37:000000000-D9766:1:1101:8753:10836 1:N:0:54
AGTGCCAGCTCTCAATCGCACAGGGGACCCAGGGCCTGGCCCCTCCATCCAGAAAACCTATGACCTCACCCGCTACCTGGAGCACCAACTCCGCAGCTTGGCTGGGACCTATGTGAGTATCCAGCGTAGGAATCTGGGAGTTGGGGAGGAGTGAGGAGTTGGGGAAAGACAGTCCTAACCGTGGAGGGTTCTGGTAAATGATGGGGTGAGGAGGGGCTCTTTGGCTCCCACCAGTCCCCCTGTCTGGTCTA
+
>A>AAFFFCFFFGGGGGGFCEGHGFGEEGGHH2EEFFGHHHGGHGGFFHHHHHGHGHGHHHGHHHHHHHHHGG>EEHHHH2BF?FFF?EHFGGGGGGHHHGHHGGGHHGHHHHHHHHHHHGHHHHGGGGGHHHHHHHHHGGHHHGGEGGDGHHHHHHGHHHHGGGGGHHHHHHHHHHGHHGGGGFGGGGGGGGGGGGGGGGGGGGGFFFFFFFFFFFCFFFFFFFFFFFFFFFFFFFFFFFFFFFFFFFFB
@M05620:37:000000000-D9766:1:1101:18237:10842 1:N:0:54
GAGGCTGCTTTGGAAGAAACTCATAGATTACTGCAACAGTTCCCCCTGGACCTGGAAAAGTTTCTTGCCTGGCTTACAGAAGCTGAAACAACTGCCAATGATGCTACCCGTAAGGAAAGGCTCCTAGAAGACTCCAAGGGAGTAAAAGAGCTGATGAAACAATGGCAAGTAAGTCAGGCATTTCCGCTTTAGCACTCTTGTGGATCCAATTGAACAATTCTCAGCATTTGTACTTGTAACTGACAAGCCAG
+
BBBBBBFBFFFFGGGGCGGGGGHDHHDAFGHHHHHHHHHHHGHGGGEGEBGHHFF2BFCGAFHHFEFBFF3ABBGHGHHHHHHHHEEHHC?GHHHHFHHHHHDHHHHHHGGEGHFGHHHHHHHGHFBBGFHHHHHFHHGFHGDGHHHHGGHHHHHHFHGHHHGGHHGFE<FGG<FFHGHHHGHHHGGEGGFFG<D<GGHGHHGHHHHGGHHHGHGGHCGGGHC;GHGCFHFGGFGFGGGGGFGGGG;EEFG
@M05620:37:000000000-D9766:1:1101:9646:10842 1:N:0:54
AGTGCCAGCTCTCAATCGCACAGGGGACCCAGGGCCTGGCCCCTCCATCCAGAAAACCTATGACCTCACCCGCTACCTGGAGCACCAACTCCGCAGCTTGGCTGGGACCTATGTGAGTATCCAGCGTAGGAATCTGGGAGTTGGGGAGGAGTGAGGAGTTGGGGAAAGACAGTCCTAACCGTGGAGGGTTCTGGTAAATGATGGGGTGAGGAGGGGCTCTTTGGCTCCCACCAGTCCCCCTGTCTGGTCTA
+
AAAABFFFBFFFGGGGGGGCGGHHGGGGGGHHFFGGGGHHHHGGGGHGHGHHHHGHHGGFHHHHHHHHHGHGGEGGHHHHHHHHHHHGGHGHGGGGGHHHGHHGGGHCEHHHFHGFGHHHHHHHGCGGGGGHHHHGFHHFCGGHGGGGGGGHGFHFHGGCHFGGGDHHHHHHHHHHHFHHGGEGGGGGFGGGGFFGGGGGGGGGGGFFFFFFFFFFFFFFFFFFFFFFEFFFFFFFFFFFFFFFFFFFFFB
@M05620:37:000000000-D9766:1:1101:21423:10843 1:N:0:54
GAGGCTGCTTTGGAAGAAACTCATAGATTACTGCCACAGTTCCCCCTGGACCTGGAACCGTTTCTTGCCTGGCTTACAGAAGCTGAAACAACTGCCAATGATGCTACCCGTAAGGAAAGGCTCCTCGAAGACTCCCCGGGCGTCCCAGCGCTGATGACACCCTGGCAAGTAAGTCAGGCATTTCCGCTTTAGCACTCTTGTGGATCCAATTGAACAATTCTCAGCATTTGTACTTGTAACTGACAAGCCAG
+
>11>A>CAFF3@FGGF11BF1F1F3DGHH1BGHHA1B0BBFGHHHGAF/0BBGGEHH1AABEHHBHGFHHHHHHF1BGHBFHH1F1FGH0FGGGGH1BGHHHHHHFHHHGG?/FHHHHHHHHHGH0EECFGHHHH//>BC/>C///FG0<CGGGHHH1FH..=GHHH0EGH0DHHHCHH.CGHHHGGGGGFFGGGGGGGGGGGGGGGGGGGGGBFFBFGGGG0FG0BFFFFFFFFFFFFFFFFFFFFFFFF
@M05620:37:000000000-D9766:1:1101:10170:10884 1:N:0:54
ACCACACCTTCTACAATGAGCTGCGTGTGGCTCCCGAGGAGCACCCCGTGCTGCTGACCGAGGCCCCCCTGAACCCCAAGGCTAACCGCGAGAAGATGCCCAGGTGAGTGGCCCGCTACCTCTTCTGGTGGCCGCCTCCCTCCTTCCTGGCCTCCCGGAGCTGCGCCCTTTCTCACTGGTTCTCTCTTCTGCCGTTTTCCGTAGGACTCTCTTCTCTGACCTGAGTCTCCTTTGGAACTCTGCAGGTTCTA
+
BBBBBBABFFFFGGGGGGG5F5GFEAEEGFHGCGGGGGGGGHHHHGGGEEGFFEGHHHGGGGGGGDEGGGGHHFFGGGGHEHHHHHHEGGGC?DFHFGFHHHHGHHHHHHGGHHCGGGCHGHGHHHHHHHGHHGGGGGGEGHGHHFGHGGGGFFE?D@BGGGGGGGG?B/FFFFFFFFFFFFFFFFFFFFFFFBFDFFFEFFFFFFFFFFFFFFFFFFFFFFFFFFFFFFFFBFFFFFFFFFFFFFFFFFB
@M05620:37:000000000-D9766:1:1101:10128:10902 1:N:0:54
GAGGCTGCTTTGGAAGAAACTGATAAGCCAGGGACACAAGACGGAAGAGCACAGGTCTGAACTCTAGTCACTTTTAGATATATTGTACTCCCTCCTCTGTTTTAAAAAAAAAAAAAAACGCCTCGAAGCATCCAATCGAGTCCAAGCGCTGCTGACACAATATCACGCCGGACCGGCCTTTCCACTTTAGCACGCTTTTCGACCCAATTGACCAATTCTCAGCATGTGTCCTTGTACCTGACAGCCCCGGG
+
>3AA>>FBCBB4GBBBGGBGGFH5DA4BABBABE2ACGEE2BEAA2BAFFBF2213BDAA5BDBD5DDD5A5DBA5B@@D@5D5D@55DD31B21BB4B4@B2B3BB3/E>//E//////</?//<?/-111FF110.0.</<000..-<-.000:0CGG000<00...----99-;-;B//9/;////////-9.;.//-..9-9..;/9:;B.9/;BB//;///;9:/99B/;////9//;/.99.---
@M05620:37:000000000-D9766:1:1101:11832:10910 1:N:0:54
ACCACACCTTCTACAATGAGCTGCGTGTGGCTCCCGAGGAGCACCCCGTGCTGCTGACCGAGGCCCCCCTGAACCCCAAGGCCAACCGCGAGAAGATGCCCAGGTGAGTGGCCCGCTACCTCTTCTGGTGGCCGCCTCCCTCCTTCCTGGCCTCCCGGAGCTGCGCCCTTTCTCACTGGTTCTCTCTTCTGCCGTTTTCCGTAGGACTCTCTTCTCTGACCTGAGTCTCCTTTGGAACTCTGCAGGTTCTA
+
CCCCCABBFFFFGGGFGGGGGGHHGGGGHGHHHGGGGGGGGHHHHGGGFFGGHHHHHHHGGGGGGGGGGGGHHHHGGGGHGHHHHGGGGGGGGGHGFHHBGEH/GHHH1F<CGHCGCCG0>GHHGHDBDHGFE@FGGGHGHHDHBFFGBBFGGGGGF?-9-C/BFGFFFFFFFFFFFFFFFFFFFFF/9BBFFF.AFFFFFBA?.BF9BFFFFFFFF/;F/B/;F9BFFBFFFFBFFFFFFFFFF.AFFF;
@M05620:37:000000000-D9766:1:1101:18602:10913 1:N:0:54
GAGGCTGCTTTGGAAGAAACTCATAGATTACTGCAACAGTTCCCCCTGGACCTGGAAAAGTTTCTTGCCTGGCTTACAGAAGCTGAAACAACTGCCAATGATGCTACCCGTAAGGAAAGGCTCCTAGAAGACTCCAAGGGAGTAAAAGAGCTGATGAAACAATGGCAAGTAAGTCAGGCATTTCCGCTTTAGCACTCTTGTGGATCCAATTGAACAATTCTCAGCATTTGTACTTGTAACTGACAAGCCAG
+
BABBBAFBFFFFGGGGFGGGGGHHHHHHFFHHHHHFEHHGGHHHHGGGEGHHHHGHHHHHGHHHFHFHHHHHHHHHHGHHHHHHHHHHHGHHHHHHHHHHHHHHHHHHHGGGGGHHHHHHHHHGE34GGHHHFHH3FGG?F//?F3FH/BGHHHEHHHHHG/22FGHHG?GFGDGFDGHAGHGHHGDFGE1GGHHHHGHGFHGHFHHGHHHHHCHH/GHFHB0CGHHHHHGHGFGGGGGG0BFGGGFFGGG
@M05620:37:000000000-D9766:1:1101:11817:10923 1:N:0:54
ACCACACCTTCTACAATGAGCTGCGTGTGGCTCCCGAGGAGCACCCCGTGCTGCTGACCGAGGCCCCCCTGAACCCCAAGGCCAACCGCGAGAAGATGCCCAGGTGAGTGGCCCGCTACCTCTTCTGGTGGCCGCCTCCCTCCTTCCTGGCCTCCCGGAGCTGCGCCCTTTCTCACTGGTTCTCTCTTCTGCCGTTTTCCGTAGGACTCTCTTCTCTGACCTGAGTCTCCTTTGGAACTCTGCAGGTTCTA
+
ABBABBBAFFFFGGBGEGFAGDGHG2AAA2FF3BFAEEEGGHHHHGGGDEBFFHHFHHHECGCGGAEGGGGHCEHGGGEHAEGHHG/<>B><BDCFFFFHHHHGHHHHHHGGHHGGGGGHHHHHHHHFD/AGHGGGGGGGHHGHHGGGGGGGGGGGGG-ABGGG@@FB;FBFFFFFFFFFFFFFFFFFFFFFFBFFFFFFFBFFDFFFFFFFFFFFFFFFFFFFFFFFFFFFFFFFFFFFFFFFFFFFFFB
@M05620:37:000000000-D9766:1:1101:3274:10924 1:N:0:54
AGTGCCAGCTCTCAATCGCACAGGGGCCCCAGGGCCTGGCCCCTCCATCCAGAAACCCTATGACCGCACCCGCTACCTGGAGCACCACCTCCGCAGCTTGGCTGGGACCTATGTGAGTATCCAGCGTAGGAATCTGGGGGTTGGGGCGGCGTGCGGCGTTGGGGAACGCACGTCCTAACCGTGGCGGGTTCTGGTAAATGATGGGGTGAGGAGGGGCTCTTTGGCTCCCACCAGTCCCCCTGTCTGGTCTA
+
AAAAAFFBAFFFG1GBA1A1E0FGF0AEGG0AFGG/FEAGHHGHGGEG1AFFHHHGH/0BB1FHF/>EEGG>>/>>BFHH0BBGHCHHGAH?>E?E>FBGCBHGGFHHGC?FHH22FFGHH22FCG?/>/<?FFHHH0--<@G?C-.:--;A-9@-9@@@@F@<FA---9-;AFFFFBFF@FF--;;@@FFFFF/BFFF/9BFFFFF?-;-/;A@;?>FFFFFBFFFFFFF-:FFFFFFF@FFFFFF9BFB
@M05620:37:000000000-D9766:1:1101:16970:10944 1:N:0:54
AGTGCCAGCTCTCAATCGCACAGGGGACCCAGGGCCTGGCCCCTCCATCCAGAAAACCTATGACCTCACCCGCTACCTGGAGCACCAACTCCGCAGCTTGGCTGGGACCTATGTGAGTATCCAGCGTAGGAATCTGGGAGTTGGGGAGGAGTGAGGAGTTGGGGAAAGACAGTCCTAACCGTGGAGGGTTCTGGTAAATGATGGGGTGAGGAGGGGCTCTTTGGCTCCCACCAGTCCCCCTGTCTGGTCTA
+
CCBCCFFFDFFFGGGGGGGGGGHHGGGGGGHHGGGGGGHHHHGDG1FAGHF3GFHHHCGC53DGGEFGHHH@C/>EC3GHCGFEGHHCE3GCAE@EEHFGEFFGGDFGEFGDGFFFHHHHHHF2CD?CGFHGCDFHHHCGGFHHGGFFGAEGGFHHHGHHHHGGGGEGGFFGGHCGHHHHFAECDEGGGGGGGGBFGGFFBBGGGGFAEFFFFFFFF=EFFFFBFBFFEBFDA?BFFFFFFFBFBFEFBB0
@M05620:37:000000000-D9766:1:1101:23580:10960 1:N:0:54
AGTGCCAGCTCTCAATCGCACAGGGGACCCAGGGCCTGGCCCCTCCATCCAGAAAACCTATGACCTCACCCGCTACCTGGAGCACCAACTCCGCAGCTTGGCTGGGACCTATGTGAGTATCCAGCGTAGGAATCTGGGAGTTGGGGAGGAGTGAGGAGTTGGGGAAAGACAGTCCTAACCGTGGAGGGTTCTGGTAAATGATGGGGTGAGGAGGGGCTCTTTGGCTCCCACCAGTCCCCCTGTCTGGTCTA
+
ABAABFFFCFFFGGGGGGGGGGHHGGGGGGHHGGGGGGHHHHGHGGGHHHHHHHHHHGHHHHHHHHHGHHHGGEGGHHHHHHHHHHHHGHHHFFFGGHHHGHHGGGHHGHHHHHHHHGHHHHHHHGEGGGHHHHHHHHHGGHHHGGGGGGFHHHHHHGHHHHGGGGHHHH/GHGHHHHHHGEEGDGGG9CFGGG0=FFGGGGGGGGFFFFFFFFFFFFFFFFFFFFFFFFFFFFFFFFFFFFFFFFFFFFF
@M05620:37:000000000-D9766:1:1101:10491:10981 1:N:0:54
AGTGCCAGCTCTCAATCGCACAGGGGACCCAGGGCCTGGCCCCTCCATCCAGAAAACCTATGACCTCACCCGCTACCTGGAGCACCAACTCCGCAGCTTGGCTGGGACCTATGTGAGTATCCAGCGTAGGAATCTGGGAGTTGGGGAGGAGTGAGGAGTTGGGGAAAGACAGTCCTAACCGTGGAGGGTTCTGGTAAATGATGGGGTGAGGAGGGGCTCTTTGGCTCCCACCAGTCCCCCTGTCTGGTCTA
+
ABAAAFFFCFFFGGGGGGGGGGHHGGGGGGHH2FFGGGHHHHGHGGHHHHHHHHHHHGHHHHHHHHHHHHHGGEEGHHHHFHHHHHHHGHHHGGGGGHHHGHHGGGHHGHHHHHHHHHHHHHHHHGGGGGHHHHHHHHHGGHHHGGGGGEGHHHHHHGHHHHGGGGHHHHHHHHHHHHHHGGGGGGGGGGGGGGGGGGGGGGGGGGFFFFFFFFFFFFFFFFFFFFFFFFFFFFFFFFFFFFFFFFFFFFB
@M05620:37:000000000-D9766:1:1101:18117:10998 1:N:0:54
AGTGCCAGCTCTCAATCGCACAGGGGACCCAGGGCCTGGCCCCTCCATCCAGAAAACCTATGACCTCACCCGCTACCTGGAGCACCAACTCCGCAGCTTGGCTGGGACCTATGTGAGTATCCAGCGTAGGAATCTGGGAGTTGGGGAGGAGTGAGGAGTTGGGGAAAGACAGTCCTAACCGTGGAGGGTTCTGGTAAATGATGGGGTGAGGAGGGGCTCTTTGGCTCCCACCAGCCCCCCTGTCTGGTCTA
+
A?>ABFFFBFFFFFGGGFFGGGGHGEGGGGHHGGGGGEHGAHEGGGFHFHHFFFCGHEBFHHFHHHGHHHHGGEGGHHHHHHHHFHHHGGHHGGGGGGHHGHHGGFHHGHHGHHGHHHHHHHHHHGEGGGHHHHHHGHHGGHHHGCFGGGGHHHHHHGHHHHGGGGHHHHHHHHHHHHHHFFGGGGGGAFGGGGGGGGGGGGGGGGFFFFFFFFFFFAFFFFFFFBFFFFFFFFFFFFFFFFFFFFFFFFF
@M05620:37:000000000-D9766:1:1101:26763:11009 1:N:0:54
AGTGCCAGCTCTCAATCGCACAGGGGACCCAGGGCCTGGCCCCTCCATCCAGAAAACCTATGACCTCACCCGCTACCTGGAGCACCAACTCCGCAGCTTGGCTGGGACCTATGTGAGTATCCAGCGTAGGAATCTGGGAGTTGGGGAGGAGTGAGGAGTTGGGGAAAGACAGTCCTAACCGTGGAGGGTTCTGGTAAATGATGGGGTGAGGAGGGGCACTTTGGCTCCCACCAGTCCCCCTGTCTGGTCTA
+
BCABBFFFCFFFGFGGGGGGGGHHGGGGGGFHGGGEEGHHHHGHGGFHHHGHHGHHHGHHHHHHHHHGHHHGGGGGHHHHHHGHHHGHFHHHGGGGGHHHGHHGGGHHGHHHHHHFHGHGHGFHHGDDDGHHHHHHHHHGDHHHGGGGGGGGHHHHHGHHHHGGGGGHGHHGGHHHHHHHGEEGG?FGAAFGGGFGGGGGGFGGGGFFFFFFFFFFF-;BFFFFFFEEEFFFFFFFFFFFFFFFFFFFFFF
@M05620:37:000000000-D9766:1:1101:23882:11017 1:N:0:54
AGTGCCAGCTCTCAATCGCACAGGGGACCCAGGGCCTGGCCCCTCCATCCAGAAAACCTATGACCTCACCCGCTACCTGGAGCACCAACTCCGCAGCTTGGCTGGGACCTATGTGAGTATCCAGCGTAGGAATCTGGGAGTTGGGGAGGAGTGAGGAGTTGGGGAAAGACAGTCCTAACCGTGGAGGGTTCTGGTAAATGATGGGGTGAGGAGGGGCTCTTTGGCTCCCACCAGTCCCCCTGTCTGGTCTA
+
BBBBBFFFBFFFGGGGGGGGEFHHGGGGGGHHGGGGGGHHHHGHGGEHHHHFHFFHHGFEHHHHFHHHHHHGGGGGHHHHHHHGFHHHGHHHGGGGGHHHGHHGGGHHGHHHHHGHHHHHHHHFHGGGGGHHHHHHHHGGGHHGFGFGGGGFHGHGCDHHHHGGGGHHHHHHHHHHHHHHGGGGGGGGDGGGGGGGGGGGGGGGGGFFFFFFFFFFFFFFFFFFFFFFFFFFFFFFFFFFFFFFFFFFFFB
@M05620:37:000000000-D9766:1:1101:9100:11057 1:N:0:54
GAGGCTGCTTTGGAAGAAACTCATAGATTACTGCAACAGTTCCCCCTGGACCTGGAAAAGTTTCTTGCCTGGCTTACAGAAGCTGAAACAACTGCCAATGATGCTACCCGTAAGGAAAGGCTCCTAGAAGACTCCAAGGGAGTAAAAGAGCTGATGAAACAATGGCAAGTAAGTCAGGCATTTCCGCTTTAGCACTCTTGTGGATCCAATTGAACAATTCTCAGCATTTGTACTTGTAACTGACAAGCCAG
+
B@ACABFCFFFFGCFGGGGGGGFHHFHHHHHHHHCHFHHHHFDGHGEFEFFGHHFFB3BGBGHGHHGBBFGHHHHBBBFGHHFGHBBGBGEHHHHHGHHHGHFHGHHGHGGEAGFFEFGGF3FFGFEGHFHHEGH3EFFFED?CGFEDFF2GHHHHFHHHFH@@FHFFF1?FG??DGCGGGDFBGAD<CF=>=<D<C=GFHGGFCCC<CCGGHFHHG=;;GGC;CGCG::;;C;C0CC90CFBCFG9CEBF
@M05620:37:000000000-D9766:1:1101:24020:11077 1:N:0:54
AGTGCCAGCTCTCAATCGCACAGGGGACCCAGGGCCTGGCCCCTCCATCCAGAAAACCTATGACCTCACCCGCTACCTGGAGCACCAACTCCGCAGCTTGGCTGGGACCTATGTGAGTATCCAGCGTAGGAATCTGGGAGTTGGGGAGGAGTGAGGAGTTGGGGAAAGACAGTCCTAACCGTGGAGGGTTCTGGTAAATGATGGGGTGAGGAGGGGCTCTTTGGCTCCCACCAGTCCCCCTGTCTGGTCTA
+
3AAAAFBFBFFFG4FGGGGGEAGAFG?EEEAFFGFEAFHHCHGHGGHHHHFG33CBGGHGHH5GGGGFHHGGGE/EGHHHFGHHFH1FEFHHGGE@EHGH/GFGGDHGGHFHHHB21??1GGDGHG?///11@DGH1G0<CGB1DGECC.AGHDGHFG/<D/DGG..CGFFGHGHF0GHHGA9BAEDB9AAFFB000BB0F0;CAEDBAFFFFF----9FFFFB/B/AEBFF..;BFFFABEFFF;//;B;
@M05620:37:000000000-D9766:1:1101:24000:11078 1:N:0:54
AGTGCCAGCTCTCAATCGCACAGGGGACCCAGGGCCTGGCCCCTCCATCCAGAAAACCTATGACCTCACCCGCTACCTGGAGCACCAACTCCGCAGCTTGGCTGGGACCTATGTGAGTATCCAGCGTAGGAATCTGGGAGTTGGGGAGGAGTGAGGAGTTGGGGAAAGACAGTCCTAACCGTGGAGGGTTCTGGTAAATGATGGGGTGAGGAGGGGCTCTTTGGCTCCCACCAGTCCCCCTGTCTGGTCTA
+
CCCCCFFFCFFFGGGGGGGGGGHHGGGGGGHHGGGGGGHHHHGHGGHHHHHHFGGHHGGHHHHHHHHGHHHGGGGGHHHHHHHHHHHHGHHHGGEGGHHHGHHGGGHHGHHHHHHHHHHHHHHHHGGGGGHHHHHHHHHGGHHHGGGGGGGHHHHHHGHHHHGGGGHHHHHHHHHHHHHHGGGGGGGGGGGGGGFFFFGGGGGGGGFFFFFFFFFFFFFFFFFFFFFFFFFFFFFFFFFFFFFFFFFFFFF
@M05620:37:000000000-D9766:1:1101:22620:11079 1:N:0:54
AGTGCCAGCTCTCAATCGCACAGGGGACCCAGGGCCTGGCCCCTCCATCCAGAAAACCTATGACCTCACCCGCTACCTGGAGCACCAACTCCGCAGCTTGGCTGGGACCTATGTGAGTATCCAGCGTAGGAATCTGGGAGTTGGGGAGGAGTGAGGAGTTGGGGAAAGACAGTCCTAACCGTGGAGGGTTCTGGTAAATGATGGGGTGAGGAGGGGCTCTTTGGCTCCCACCAGTCCCCCTGTCTGGTCTA
+
>A>>ABFFBFFFGBGGGFFAECGDG?EGGGFFAEFEGFGGHHGHGGHGHGHHHHHFGGHGEGHHHFGFHHHGG/EEHHHH?BGHHHA?EHHF?E?EEHGCGHHGGGGHGHHHHGHHHHHHHHHHHGFGGGHHGHHHHHFFDHHHGGEDGDGGGDGHFGHHHHGGGGHHHHHHHHHHHHHHGGGGGGGGFGGGGGGFGGGGGGGGGGFBFFFFFFBBBBFFFFFFFFFFFFFFFFFFFFFFBFFFFFFFFFF
@M05620:37:000000000-D9766:1:1101:7591:11098 1:N:0:54
GAGGCTGCTTTGGAAGAGCACACGTCTGAACTGCACTCACATTCAGAAAACCCGTATGCCGTCCTTTGCTGGCAAAAAGAAACTCCCACATGCCACCCGTCAGGCCAGGCTCCTCGCATCCTCCCAGGGCGTCCCCGCTCTGCTGCCCCCCTGGCCAGTCCGTCCGGCCTTTCCTCTTTCGCCCTCTTGTGGCTCCAATTGCACCATTCTCAGCATTTGTCCTTGTCCCTGCCACGCCATGGCCACCCGAT
+
BABBBBFBFFFFGGGGGABG4BFE4B4BBFGH3BF3AB33355D555532B2BAAE1AF3EEE1B5D5DF5BF23BGH1?B3B@3BBFG1BF333@1>>>1?EC3//?F?FHFF2?/?<>GHHFF2BF?ABBDC/F/</>F1<><1<GFGCDEEF./;C0<EGHD@-D-9CFGF09FFG9.E?GGGGGEB;AAFBEFBFFF:B/;AFFFFF/://;BFF9BFFFFBF/99/;;/;9AA..;9.;B9:;9-;
@M05620:37:000000000-D9766:1:1101:19007:11104 1:N:0:54
AGTGCCAGCTCTCAATCGCACAGGGGACCCAGGGCCTGGCCCCTCCATCCAGAAAACCTATGACCTCACCCGCTACCTGGAGCACCAACTCCGCAGCTTGGCTGGGACCTATGTGAGTATCCAGCGTAGGAATCTGGGAGTTGGGGAGGAGTGAGGAGTTGGGGAAAGACAGTCCTAACCGTGGAGGGTTCTGGTAAATGATGGGGTGAGGAGGGGCTCTTTGGCTCCCACCAGTCCCCCTGTCTGGTCTA
+
>33>AFDFAFFBBGGFGFGGGGGFCGGGEEGHGGGEAAFCBGGHGGHH5EGGF33BGE3FHHFHHHCHHHHGGEEEHHH1FHHE??GHG3GHGDGGC3FHGHHG/AHHGBGHHHBGHHGHD2FGE/<CGFHHHH1GB0<<?GHH/-<CGGGH.G0.C<CGHH?CGGH.CCHHHHHHHHHF-CFGGGGG.CGGGGGGGGGFGGGGGGFBFFFFDDBB--AFF//BF/BEFFFDFFBFFFED-;BFFF9/BFB
@M05620:37:000000000-D9766:1:1101:22382:11114 1:N:0:54
GAGGCTGCTTTGGAAGAAACTCATAGATTACTGCAACAGTTCCCCCTGGACCTGGAAAAGTTTCTTGCCTGGCTTACAGAAGCTGAAACAACTTCCCCTGATGCAACGCCTAATAAAAGGCTCCAAGAAAACAAAACAGGAGAACAAACAATGATAACACACTCACAAGTAAGTGAGTTATCACCGCTGTAGCACCCTTGTAACACTAATTGAAAAATTCTCCGCAATCTTACAATTAAGTGACAAACGAG
+
A?ABAAFCFFFBGBBFGGFGGGFHHFFHHHHGHHBGFHHHHEFGGFEEEHFHHHGHB3CGBFHFHHHFGHFFGHHBBBBFHHAGHBBGBF1B@5FG2B?1?BBFBFB//>FEG444B?F//?GG3B?0F323/?BF0/B/0?/02BC0/0?GG222>@@FE/?0011?01=111111=1>=<1>0.-><<0<00<<<.</000:00:/:<00:C00::00000..--9000;C000;0;0;99;CB/..;:
@M05620:37:000000000-D9766:1:1101:10467:11114 1:N:0:54
GAGGCTGCTTTGGAAGAAACTCATAGATTACTGCAACAGTTCCCCCTGGACCTGGAAAAGTTTCTTGCCTGGCTTACAGAAGCTGAAACAACTGCCAATGATGCTACCCGTAAGGAAAGGATCCTAGACGACTCAAAGGGAGTAAAAGAGCTGATGAAACAATGGCAAGAACGTCAGGCATTTCAGCTTTAGCACTCTTGTGGATCCAATTGAACAATTCTAAGAATTTGTACTTGTAACTGACAAGACAG
+
BBBCCCFCFFFFGGGGGGGGGGGHHHHHHFHHHHHFGGHHHHHHHGGGHHHHHHHHHHHHGHHHHHHHHHHHHHHHHHHHHHHHHHHHHHHHHHHHHHHH3B@434BBG1E>>?3B3BG0233B4D?BD/>EG/33D3B//??2DF3D?2@G2@22DD2F2/1?F0FHF0F0C.FFDHGH1<GH1FF00=0DF0<<CGH0=0<DGGCFBGFHH0C0;0=:00<:0<FFF0;FB009;00;00;:B0.9;BG
@M05620:37:000000000-D9766:1:1101:12161:11128 1:N:0:54
AGTGCCAGCTCTCAATCGCACAGGGGACCCAGGGCCTGGCCCCTCCATCCAGAAAACCTATGACCTCACCCGCTACCTGGAGCACCAACTCCGCAGCTTGGCTGGGACCTATGTGAGTATCCAGCGTAGGAATCTGGGAGTTGGGGAGGAGTGAGGAGTTGGGGAAAGACAGTCCTAACCGTGGAGGGTTCTGGTAAATGATGGGGTGAGGAGGGGCTCTTTGGCTCCCACCAGTCCCCCTGTCTGGTCTA
+
AA>AAFFFCFFFGGGGGGGGGGHHGGGGGGHHDGGGGGHFHHGHGGHGEGHFFGCGHGGHHHFHHHHHHHHGGFEGHHHGGHHHFHHHGHHHGGGGGHHHGHHGGGHHGHHHHHHHHHHHHHHHGGEGGGHHHHHHHHHGFHFHGGGGGGGHHHHHHGHHHHGGGGHHHHHHHHHGGHHHGGGGGGGGGFGGGGGFGGGGGGGGGGFFFFFFFFFFFFFFFFFFFFFFFFFFFFFFFFFFFFFFFFFFFFF
@M05620:37:000000000-D9766:1:1101:24026:11141 1:N:0:54
AGTGCCAGCTCTCAATCGCACAGGGGACCCAGGGCCTGGCCCCTCCATCCAGAAAACCTATGACCTCACCCGCTACCTGGAGCACCAACTCCGCAGCTTGGCTGGGACCTATGTGAGTATCCAGCGTAGGAATCTGGGAGTTGGGGAGGAGTGAGGAGTTGGGGAAAGACAGTCCTAACCGTGGAGGGTTCTGGTAAATGATGGGGTGAGGAGGGGCTCTTTGGCTCCCACCAGTCCCCCTGTCTGGTCTA
+
AA>AAFFFCFFFG4FGGGGFGGHGGGEEEEHHFEGEFFHHFHGHGGHHHHHHDHGFHGHHHHFHHGHHHHHGGEEGHHHH2FGHHH1?EGHGEGCEEHBGGHHGGGHHGHHHHHHHHHHHHHHHHGGGGGHHHHHHHHFGGHHHGGCFGDEHHDGHHGFHHHGGGGHHHHHHHHHHHHHHGGGGGGGGCFGGGGFGFGGGGGGGGGFFFFFFFFFFFFFFFFFFFFFFFFFFFFFFFFFFFFFFFFFFFFF
@M05620:37:000000000-D9766:1:1101:28855:11147 1:N:0:54
AGCACCAGCTCTCCATTGCACAGGGTACCGAGCGCGTGGCCCCTCCATCGAGAAAGCCTATGACCCCACCGGCCACCTGGGGCACCCGCTCGGCAGTTAGGCTGGGACCTATGTGAGTATCCAGCGTAGGAATCTGGGCGTTGGGGCGGCGTGCGGCGTTGGGGACAGCCCGTCCTAACCGTGGCGGGTTCTGGTAAATGATGGGGTGAGGAGGGGCTCTTTGGCTCCCACCAGTCCCCCTGTCTGGTCTA
+
>>11>>CFAFFFFGFA3BB3B1B0FB011ABE0AE//AE/0F//EEGHF/FF//A10GCH1B2FG0BEEE//>>>FHF0B?/?EEFG?E/E//F//012??F<CCCAGAGHBD?@1FGHFHHFFHCF.<A<>GFF11<C-@ACG-CCGA-99;-9@-@-9@-@@-@-;-9;-;A9A//--9BE@-9@?=AFFFFB/9F///B;FFFF?-AA/;-@<-@EF/FFB///9E-9B-9F/9BEF@EF/BBBFFFF
@M05620:37:000000000-D9766:1:1101:25758:11148 1:N:0:54
AGTGCCAGCTCTCAATCGCACAGGGGACCCAGGGCCTGGCCCCTCCATCCAGAAAACCTATGACCTCACCCGCTACCTGGAGCACCAACTCCGCAGCTTGGCTGGGACCTATGTGAGTATCCAGCGTAGGAATCTGGGAGTTGGGGAGGAGTGAGGAGTTGGGGAAAGACAGTCCTAACCGTGGAGGGTTCTGGTAAATGATGGGGTGAGGAGGGGCTCTTTGGCTCCCACCAGTCCCCCTGTCTGGTCTA
+
ABBABFFCAFFFGGGGGGFEGGHHGGGGGGHHGDEGGGHGFHGHGGHBHFHHHHHHHGHBGHHHHHHHHHGGGGGGHHHHHHHHHHHHGHGHGGGGGHHHGHHGGGHHGHHHHHHHH3GHHHHHHGGGGGHHHHHHHHHGGHHHGGGGGGGHHHHHGGFHHHGGGGHHHHHHHHHHHHHHGGGGGGGG:AFGGGFGGGGGGGGGG.DFFFFFFFFFFFFFFFFFFFFEEFFFFFFFFFFFFFFFFFFFFFF
@M05620:37:000000000-D9766:1:1101:15598:11153 1:N:0:54
AGTGCCAGCTCTCAATCGCACAGGGGACCCAGGGCCTGGCCCCTCCATCCAGAAAACCTATGACCTCACCCGCTACCTGGAGCACCAACTCCGCAGCTTGGCTGTACCTATGTGAGTATCCAGCGTAGGAATCTGGGAGTTGGGGAGGAGTGAGGAGTTGGGGAAAGACAGTCCTAACCGTGGAGGGTTCTGGTAAATGATGGGGTGAGGAGGGGCTCTTTGGCTCCCACCAGTCCCCCTGTCTGGTCTAT
+
ABAABFFFCFFFGGGGGGGGGGHHGGGGGGHHFGGGGGHHHHGHGGHGFHHHHGGHHGHGHHHHHHHHHHHGGEFGHFHHHHHGFHHFGHHHGGGGGHGHGHHGHHFHHHFHFHFD?FD3HFFHC/?BD2GFHHHHH0F/FGHGG/CF.<>GGGHED<GFFGG.CHF://:0;CGFHCHF:ED?EFG:CABFG;FGGBFFBFFGG.@AFFFDFFF-@EFFFFFFFFFFF.DEF0;FFFF-.9BFFF00BF0
@M05620:37:000000000-D9766:1:1101:20538:11158 1:N:0:54
AGTGCCAGCTCTCAATCGCACAGGGGACCCAGGGCCTGGCCCCTCCATCCAGAAAACCTATGACCTCACCCGCTACCTGGAGCACCAACTCCGCAGCTTGGCTGGGACCTATGTGAGTATCCAGCGTAGGAATCTGGGAGTTGGGGAGGAGTGAGGAGTTGGGGAAAGACAGTCCTAACCGTGGAGGGTTCTGGTAAATGATGGGGTGAGGAGGGGCTCTTTGGCTCCCACCAGTCCCCCTGTCTGGTCTA
+
AA>>ABFFBFFFGGGGGGGGGGHHG?EFGEGHAEGGGFHHHHGHGGHHHHHHHHHCGEHHFFHHHFGHHHHGF>>EHHHHBGHHHH1?EGHFEFFGGHFHGHGGGGHHGHHHHHHHHHHHHHHHHGGFGGHHHHHHHHFGGHHHGGFDGAGHH0GHHGHHHHGGGAEHHHFHHHHHHHHHGGGGGGGGEGGGGGGGGGGGGGGGGGFFFFFFFFFFFFFFFFFFFFFFFFFFFFFFFFFFFFFFFFFFFFB
@M05620:37:000000000-D9766:1:1101:25744:11162 1:N:0:54
AGTGCCAGCTCTCAATCGCACAGGGGACCCAGGGCCTGGCCCCTCCATCCAGAAAACCTATGACCTCACCCGCTACCTGGAGCACCAACTCCGCAGCTTGGCTGGGACCTATGTGAGTATCCAGCGTAGGAATCTGGGAGTTGGGGAGGAGTGAGGAGTTGGGGAAAGACAGTCCTAACCGTGGAGGGTTCTGGTAAATGATGGGGTGAGGAGGGGCTCTTTGGCTCCCACCAGTCCCCCTGTCTGGTCTA
+
AAAABFFFBFFFGFGGGGEFGGGHFFGGGGGGGGEGGGHGHHGHGGGHHHGHHGHHHGHHHHHHHHHGHHHGGEFGHHHHHHFGGHFHGHEHGGGGGHHHGHHGGGHHGHGHHHHHHFFFHHHHHGGGGGHHHHHHHHHGAGHHGGGGGGGHHHHHHGCHHHGGGGHHHHHHHHHHHHHHGGGGGGGGDFFGGGFFGGGGGGGGG?DCFFFFFFFFAFFFFFFFFFFEFFFFFFFFFFFFFFFFFFFFFFF
@M05620:37:000000000-D9766:1:1101:16821:11164 1:N:0:54
AGTGCCAGCTCTCAATCGCACAGGGGACCCAGGGCCTGGCCCCTCCATCCAGAAAACCTATGACCTCACCCGCTACCTGGAGCACCAACTCCGCAGCTTGGCTGGGACCTATGTGAGTATCCAGCGTAGGAATCTGGGAGTTGGGGAGGAGTGAGGAGTTGGGGAAAGACAGTCCTAACCGTGGAGGGTTCTGGTAAATGATGGGGTGAGGAGGGGCTCTTTGGCTCCCACCAGTCCCCCTGTCTGGTCTA
+
AAA>AFFFBFFFG4FFEFGCFFHCG2AEEGHH2EEEGFHHHHGHGGFHHGHHG3BBBEFHGFGHHDGHHHHFG>>EHHHH2BGHHH11?GHGDGCFCH?FEGHGGGHHGHHHHHHFHHHHHHHHHGFEGGHHHHHHHG0?EGGGFG.ADEDFC0<CCEHHHHGGG.:GBGHGHHHHGHHHGFGB?ADG:FFGFGGGGFFFGGGGGGFFEFFFFFFCCCFFFFFFFFFFFFFFFFFFFFFFFFFFFFFFFFF
@M05620:37:000000000-D9766:1:1101:9199:11172 1:N:0:54
AGTGCCAGCTCTCCATCGCACAGGGGACCCAGCGCCTGGCCCCTCCATCCAGAAAACCTATGACCTCACCCGCTACCTGGGGCACCCCCTCCGCAGCTTGGCTGGGACCTATGTGAGTATCCAGCGTAGGAATCTGGGAGTTGGGGAGGAGTGAGGAGTTGGGGAAAGACAGTCCTAACCGTGGAGGGTTCTGGTAAATGATGGGGTGAGGAGGGGCTCTTTGGCTCCCACCAGTCCCCCTGTCTGGTCTA
+
>A3>>BFFBFFFG4FGFFGAE?GDG2BEAEGH2AEAAGHHHHGHGGFHGHHHGEHBBEHGGHFHHEGHHHHFF/>EHFFF1>EEGG//>EGEEGCEEFFGGHHGGGGHGHFHGHHFHHHHHHGHHGEEGGHHHHGHHHAFGHHHGG.CG.AGG0GGCECGHHGGE.CF:FEFGGGGGGGGGGGG9EDGAFGGFFFFFFFFFFFFFDDBFFFFDFBBBBFFFFFFFFFFFFFFFFFFFFFFBFFFFFFFFFF
@M05620:37:000000000-D9766:1:1101:23269:11183 1:N:0:54
ACCACACCTTCTACAATGAGCTGCGTGTGGCTCCCGAGGAGCACCCCGTGCTGCTGACCGAGGCCCCCCTGAACCCCAAGGCCAACCGCGAGAAGATGCCCAGGTGAGTGGCCCGCTACCTCTTCTGGTGGCCGCCTCCCTCCTTCCTGGCCTCCCGGAGCTGCGCCCTTTCTCACTGGTTCTCTCTTCTGCCGTTTTCCGTAGGACTCTCTTCTCTGACCTGAGTCTCCTTTGGAACTCTGCAGGTTCTA
+
ABBBBBBBFFFFFGGGGGGFGFGFFEEEHEHGGFGEEGGFGHHHHGGGEAEEHHHHHGHGGGGGGGFGGGGHHHGGGGGHEHHGHFGEDDBDCDGHHHHHHHHGFGHHHHGAHH?FFFGHHHHHFHGHHGGHHGFCGGFFHHA/CBFFFGGGEGGEGAAB?FGGGGFFFBBFFFFFFFEFFFFFFFFFFFFFFDDFFFFFFFFFFFFFFFFFBFFBFFFFFFF/FFFFFFFFFFFFFFFFFFFFFFFFFFF
@M05620:37:000000000-D9766:1:1101:21489:11185 1:N:0:54
GAGGCTGCTTTGGAAGAAACTCATAGATTACTGCAACAGTTCCCCCTGGACCTGGAAAAGTTTCTTGCCTGGCTTACAGAAGCTGAAACAACTGCCAATGATGCTACCCGTAAGGAAAGGCTCCTAGAAGACTCCAAGGGAGTAAAAGAGCTGATGAAACAATGGCAAGTAAGTCAGGCATTTCCGCTTTAGCACTCTTGTGGATCCAATTGAACAATTCTCAGCATTTGTACTTGTAACTGACAAGCCAG
+
A?ABBBFBFFFFGGGGGGGGFGFHHDGHHHHHHHHHHGGHHHHHHGGGHHHHHGHGHHHHHHHHHHGHHHHHHGHHHHHHHHHHHHHHHHAHHHHHHHHHHHDHHHHHHGGFEHGHHFHHHHHGHHHHGHHHHHH3?GFGAEE2GDHHGHHHHHHHHHHHEHHHHHHHGGHGHHHHHHHGHHHHHGGGGGHHHHGHHHHHHHGHH0<GHHHHGHFGGHHHHHHHHHH;<CGHGGGGGGGGGGGGGFFEGFG
@M05620:37:000000000-D9766:1:1101:15227:11199 1:N:0:54
GAGGCTGCTTTGGAAGAAACTCATAGATTACTGCAACCGTTCCCCCTGGACCTGGAAAAGTTTCTTGCCTGGCTTACAGAAGCTGAAACAACTGCCAATGATGCTACCCGTAAGGAAAGGCTCCTAGAAGACTCCAAGGGAGTAAAAGAGCTGATGAAACAATGGCAAGTAAGTCAGGCATTTCCGCTTTAGCACTCTTGTGGATCCAATTGAACAATTCTCAGCATTTGTACTTGTAACTGACAAGCCAG
+
AAAAAAF>CFDFFGGGG11BAF1DDDGEGGHHHHH110AAAEGAGGECE0EGHGFH110BBFFFHHHFHGHHHHAGFHHHHHH11BGHHF/?BCGHB@GGGHHFHHHHGGGEEHGGGFHHHFGGFHHHFGHHHHHHHHGGEECFGHGHGHHGHHGHHHGFCFGHFHHHE1?<F<FGF0GEHHHHGEFCCEHHGGHCGHHHHHGFBGFCGFHGHHBHHHH0GHHHFGF0C0;CFFGFB0CCFFGFFFGEEFG
@M05620:37:000000000-D9766:1:1101:21698:11203 1:N:0:54
AGTGCCAGCTCTCAATCGCACAGGGGACCCAGGGCCTGGCCCCTCCATCCAGAAAACCTATGACCTCACCCGCTACCTGGAGCACCACCTCCGCAGCTTGGCTGGGACCTATGTGAGTATCCAGCGTAGGAATCTGGGAGTTGGGGAGGAGTGAGGAGTTGGGGAAAGACAGTACTAACCGTGGAGGGTTCTGGTAAATGATGGGGTGAGGAGGGGCTCTTTGGCTCCCACCAGTCCCCCTGTCTGGTCTA
+
AA>>AFFFBFFFGBGGGFGCFCHDG22AAEGHBEFEEFHHHHGHGGHHHGHHFHHAFGHHHGFHHFGHHHHEE>EEHHFF2BFFHH11?FG?EECEEHBG/?FFG/BBCHFFHGGH3BFHHHFHHGGDGGDHHHHHHH0FEHHGGGADG.CHH0GHC.=CGHCGGAEHHG/GG0=G0CGHCGGGDGGAEFGGGGGGGGGGG0FGFGFFFFFFDFFFF-AFFF/;FFFFFFFFEFBFFFFFFF/BFFFBFBF
@M05620:37:000000000-D9766:1:1101:15213:11214 1:N:0:54
GAGGCTGCTTTGGAAGAAACTCATAGATTACTGCAACAGTTCCCCCTGGACCTGGAAAAGTTTCTTGCCTGGCTTACAGAAGCTGAAACAACTGCCAATGATGCTACCCGTAAGGAAAGGCTCCTAGAAGACTCCAAGGGAGTAAAAGAGCTGATGAAACAATGGCAAGTAAGTCAGGCATTTCCGCTTTAGCACTCTTGTGGATCCAATTGAACAATTCTCAGCATTTGTACTTGTAACTGACAAGCCAG
+
11>AAAFAFFFFB1FGGFBFDEGFFGFFHHHHAGGHFEGFHHHHHGEFFGFHHGHFGFFFBFHHHFGGHHHGHBFGGHHHHHHFHHFFHHEFFGHHHHHHHHHHHHHHHEGGGGGBGHHHHHHGHGHHBHFGGHHFFHGFFEBCHHFGFHHHHBGHHHGHH/GHHHHHGHHBGFHHHHGHHHHHHGGGGGHHHHHHHHHGHF.FGGHHGHHHBCG0;GHHGHHHFHHHHGHHGGGGGGGGGGFFFF.EFFG
@M05620:37:000000000-D9766:1:1101:10539:11231 1:N:0:54
GCGGCTGCTTTGGAAGAAACTCATAGATTACTGCAACAGTTCCCCCTGGACCTGGAACCGTTTCTTGCCTGGCTTACAGAAGCTGAAACAACTGCCAATGATGCTACCCGTAAGGAAAGGCTCCTAGAAGACTCCAAGGGAGTAAAAGAGCTGATGAAACCATGGCAAGTAAGTCAGGCATTTCCGCTTTAGCACTCTTGTGGATCCAATTGCACAATTCTCAGCATTTGTACTTGTAACTGACAAGCCAG
+
>111>>AAFFFFGBFGGFGFGGFHF3FGHHGHDG1FGCGGHHHHHGEGAFFHHHA0B1/ABEHHGGHGHHHGHFG1FHHH1GGHHF11BGHFHHHHHHHHBHHHHHHHHGG?EHHHGHHHHHHGHHHH1FGGHHHB1F/?/CE0G2>FEGHHH1FHGBBG0/FHHH01?F11>FHHHHHCGHHHHGGCGE0GHHHHHHHHHHGHHHHFHHHF00;0/CCHHGFGGBFCFGGBFFGG9CFGGGEGF;CAEGF
@M05620:37:000000000-D9766:1:1101:18368:11258 1:N:0:54
GAGGCTGCTTTGGAAGAAACTCATAGATTACTGCAACAGTTCCCCCTGGACCTGGAAAAGTTTCTTGCCTGGCTTACAGAAGCTGAAACAACTGCCAATGATGCTCCCCGTAAGGAAAGGCTCATAGAAGACTCACCGGGCGTAACAGCGCTGATGAAACCATGGCAAGTAAGTCAGGCATTTCCGCTTTAGCACTCTTGTGGATCCAATTGAAAAATTCTCAGCATTTGTACTTGTAACTGACAAGACAG
+
CCCDDDFCFFFFGGGGGGGGGGHHHHHHHHHHHHHHGHHHHHHHHGGGHHHHHHHHHHHHHHHHHHHHHHHHHHHHHHHHHHHHHHHHHHHHHHHH33BB3BFE33FFG/?/113B33BBGHH3FG4DGFHHH3330?/>///>C/GG0<@/<?11>1><0.>FCGG1<1>0D0=DGHH.<GHHGGGG.:00::CHHHHHHCEGG0FGGG000C00.;CFFF0:C:C;CFF0FGGGCFGB0CFGF0./:BF
@M05620:37:000000000-D9766:1:1101:22067:11260 1:N:0:54
AGTGCCAGCTCTCAATCGCACAGGGGACCCAGGGCCTGGCCCCTCCATCCAGAAAACCTATGACCTCACCCGCTACCTGGAGCACCAACTCCGCAGCTTGGCTGGGACCTATGTGAGTATCCAGCGTAGGAATCTGGGAGTTGGGGAGGAGTGAGGAGTTGGGGAAAGACAGTCCTAACCGTGGAGGGTTCTGGTAAATGATGGGGTGAGGAGGGGCTCTTTGGCTCCCACCAGTCCCCCTGTCTGGTCTA
+
AB>AAFFBAFFFGGGGGGCCGGHGGGGEGGHHGAFGCFHHFHGHGGHBGHHHHHHHHGHFDGHHHHHHHHHGGEGGHGHHGGHHHHHEEHHHGGGGGHHHGHHGGGHHGHHHHHHHHHHHHHHHHGDGGGHHHHHHHHHGGHHHGGGGGGGHHHHHHGHHHHGGGGHHHHHHHHHHHHHHGGGGGGGGEGGGGGGGGGGGGGGGGGFBFFFFFFBBBBFFFFFFFFFFFFFFFFFFFFFFBFFFFFFFFFF
@M05620:37:000000000-D9766:1:1101:20557:11279 1:N:0:54
AGTGCCAGCTCTCAATCGCACAGGGGACCCAGGGCCTGGCCCCTCCATCCAGAAAACCTATGACCTCACCCGCTACCTGGAGCACCAACTCCGCAGCTTGGCTGGGACCTATGTGAGTATCCAGCGTAGGAATCTGGGAGTTGGGGAGGAGTGAGGAGTTGGGGAAAGACAGTCCTAACCGTGGAGGGTTCTGGTAAATGATGGGGTGAGGAGGGGCTCTTTGGCTCCCACCAGTCCCCCTGTCTGGTCTA
+
AA>AAF11AFFFGGGGFGGFE?GCFGGG?E0CA0EECFHFFHGFGGEHGHCD10ABGFHHGHFHHGHFHHHEG//EHFHHHFHHHHGEGFHFEEE?EFE<<GFGGFHHGHHHFD2BFBFGHBGH0CGCGFFFHHHGFHHG<GGHCGGCCCGGFHGFFGH/GHCGEFEGHFFCCFHHGHHHGG?@BEFGGGGGGGFB9FFFGEFGG9A999FFFF-->@EFBFEFFFFFFBFAAFFFFFFB@FFFFFFFBB/
@M05620:37:000000000-D9766:1:1101:25618:11296 1:N:0:54
GAGGCTGCTTTGGAAGAAACTCATAGATTACTGCAACAGTTCCCCCTGGACCTGGAAAAGTTTCTTGCCTGGCTTACAGAAGCTGAAACAACTGCCAATGCTCCAACCCGTCAGCACAGGGGCAACGACGACACAACGTGCGAAACGGCGATGATGACACAATAGCAAGTACGACAGGACTTACCGATTTCGCACTCTTGTGGATACAATTGCCAACTTCTCAGCCTCTGTCCTTGTAACTGACAAGCCAG
+
CCCCCBFCFFFFGGGGCGGGGFHHHHHHHHHHHHHHHHHEHHHHHGGGHHHHHHHGHHHHGHHHHHHHHHHHHHHHHHHHHHHHHHHHHHHHHHHHHHHH3B3B33B?1>?>EE3B0BB////<//<////>/<2?B//?/>/>/>/.->--.==00<00<.00:0;C/<;0..::;CF.;00;;CDFGGEFD.9;:BFBB0:FF/;/9B////99:;BF/;BBF/;/:BB/:FFFF/FFFF/9BF..;BA
@M05620:37:000000000-D9766:1:1101:20829:11306 1:N:0:54
AGTGCCAGCTCTCAATCGCACAGGGGACACAGGGCCTGGCCCCTCCATCCAGAAAACCTATGACCTCACCCGCTACCTGGAGCACCAACTCCGCAGCTTGGCTGGGTCCTATGTGAGTATCCAGCGTAGGAATCTGGGAGTTGGGGAGGAGTGAGGAGTTGGGGAAAGACAGTCCTAACCGTGGAGGGTTCTGGTAAATGATGGGGTGAGGAGGGGCTCTTTGGCTCCCACCAGTCCCCCTGTCTGGTCTA
+
111>AFF1AFFFGGGGGGGGGGHHG0000BFGA0EBFE/GGHAG//F1AEGHHFHHF?GFDFGFGDFCGH0EG>>E0FGGFGHHHH0?EHHCAECGEHFHGHHGGGHHHHHHHHHHHHHHHHHHHGGGGGFHHHHHHHCFGHHHGGECGCEGH1GHFGGHHHGGGCEHFHHHHHHHHHHHGGGGGGGGEGGGGGFGGGGGGGGGGGG@FFFFFF@@@@FFFFFFFFFFFFFFFFFFFFFF@FFFFFFFFFB
@M05620:37:000000000-D9766:1:1101:15361:11309 1:N:0:54
AGTGCCAGCTCTCCATCGCACAGGGGACCCAGGGCCTGGCCCCTCCATCCAGAAAACCTATGACCTCACCCGCTACCTGGCGCACCCCCTCCGCAGCTTGGCTGGGACCTATGTGAGTATCCAGCGTAGGAATCTGGGAGTTGGGGAGGAGTGAGGAGTTGGGGAAAGACAGTCCTAACCGTGGAGGGTTCTGGTAAATGATGGGGTGAGGAGGGGCTCTTTGGCTCCCACCAGTCCCCCTGTCTGGTCTA
+
AA>3AD5FBFFFGEGGGEGAECGCG?AEEFCH2BEEFFGHHHGHGG2GHHHFH3GGBEGHFFHHHDGFGHH>E>/>FH3F1>EEEG>>>EGEEFEGGHGGGHHGGGHHGHFHHHGFHHGHHHHDGGGGCF<FGHHFFF0FEGGF?@.<@AEHG0;G0CGHHGGG.:..FFFFGGGGFFGGGGGG.C?@GGGGFFFFFFFF/FFFFFFBEFF/DFBBBBFFFFFFFFFFFFFFEFFFFFFFBFFFFFFFFF/
@M05620:37:000000000-D9766:1:1101:12900:11323 1:N:0:54
AGTGCCAGCTCTCAATCGCACAGGGGACCCAGGGCCTGGCCCCTCCATCCAGAAAACCTATGACCTCACCCGCTACCTGGAGCACCAACTCCGCAGCTTGGCTGGGACCTATGTGAGTATCCAGCGTAGGAATCTGGGAGTTGGGGAGGAGTGAGGAGTTGGGGACAGACAGTCCTAACCGTGGAGGGTTCTGGTAAATGATGGGGTGAGGAGGGGCTCTTTGGCTCCCACCAGTCCCCCTGTCTGGTCTA
+
ABABAFFFBFFFGGGGGGGGGGHHGGFEGGHHFFFGGGHHAHGHGGHHHHHHHHHGGGHHHHHHHHHHHHHGF>>EHFHH2FHFGHA1EHHHGGGGGHHHGHHGGG0GGHCFDDF33B3DFHHDFB<///22@FF<D00FEG<FFGECGDGGG0DCFF<GHF@CA-.;CG/:CHHHHCGGGDFAB.ECDFGFGGGB;FBFGFFFGFFFEFFFFFFFFFFFFFFFFFFFFFFFEFFFFFFFFFFFFFFFFF/
@M05620:37:000000000-D9766:1:1101:17412:11328 1:N:0:54
GAGGCTGCTTTGGAAGAAACTCATAGATTACTGCAACAGTTCCCCCTGGACCTGGAAAAGTTTCTTGCCTGGCTTACAGAAGCTGAAACACCTGCCAATGATTCTACCCGTAAGGAAAGGCCCCTAGAAGACTCCAAGGGAGTAAAAGAGCTGATGAAACAATGGCAAGTAAGCCAGGCATTTCCGCTTTATCACTCTTGTGGATCCAATTGAACAATTCTCAGCATTTGTACTTCTCACTGACAAGCCAG
+
A1AAA>C11B@FAFFGGF1BBFFHGHH3AGDFGBFG1FHGEGH1GFG//BBBEEAF1B0BBEFHAG1BF11BGHGHH1FFHHHG1GGHHCBEG>E>G1GHEF2@@BGHH//>/BEFB00BG/?E//<B<FGGHH111FAE/<<<12FGC<@FGHFHHB110/1@1<F1C1?1?1?00.>F<FF1>CCAEGG00000=0=G00A000:0C:00:000CG00<00;C0000;0;;0F0000;CB0F0;;?E/;
@M05620:37:000000000-D9766:1:1101:11786:11371 1:N:0:54
GAGGCTGCTTTGGAAGAAACTCATAGATTACTGCAACAGTTCCCCCTGGACCTGGAAAAGTTTCTTGCCTGGCTTACAGAAGCTGAAACAACTGCCAATGATGCTACCCGTAAGGAAAGGCTCCTAGAAGACTCCAAGGGAGTAAAAGAGCTGATGAAACAATGGCAAGTAAGTCAGGCATTTCCGCTTTAGCACTCTTGTGGATCCAATTGAACAATTCTCAGCATTTGTACTTGTAACTGACAAGCCAG
+
AABCCBFCFFFFGGGGGGGGGGHHGHHHHHHHHHHHGHHHHHHHHGGGGFHHHHHHHGHGHHHHHHHHHHHHHHHHHHHGHHHHHHHHHGHHHHHHG@GHHHHHHFHHHGGGGHHHHHHHGHHGHHHHHHHHHHHHFHGEHDEFHHHHGHHGHHHGHHHHHHHHHGHHGFGHHHHGHGHHHHHHHGGGGEHHHFHHHHHHHHFEHHHHFHHHGHHHHHHFHHHHHHHHHHHHGGGGGGGGGGGGGGFGGGG
@M05620:37:000000000-D9766:1:1101:16033:11384 1:N:0:54
GAGGCTGCTTTGGAAGAAACTCATAGATTACTGCAACAGTTCCCCCTGGACCTGGAAAAGTTTCTTGCCTGGCTTACAGAAGCTGAAACAACTGCCAATGTATGCTACCCGTAAGGAAAGGCTCCTAGAAGACTCCAAGGGAGTAAAAGAGCTGATGAAACAATGGCAAGTAAGTCAGGCATTTCCGCTTTAGCACTCTTGTGGATCCAATTGAACAATTCTCAGCATTTGTACTTGTAACTGACAAGCCA
+
ABBBBCFBFFFFGGGGGGGGGGHHHGHHHHHGHHHHHHHHHHHHHGGGHHHHHHHHHHGGFGHHHHHHHHHHHHHHHHHHHHHHHGHHHHHHHHHHHEHHHHHHGHHHHHGGGGHHHHHGHFHHGHHHGEHHHHHHHHGGGHGGH3FFHGHGHHHHHHHHHFGHHHHHFGGHHHHHHHHHEHHHHHGGGGGGEGFHHHHHHHHGHHHHHGHHHHFHH/GHFHHHHHHHHHHHHGGGGGGGGGGGGGGGGGB
@M05620:37:000000000-D9766:1:1101:24422:11386 1:N:0:54
ACCACACCTTCTACAATGAGCTGCGTGTGGCTCCCGAGGAGCACCCCGTGCTGCTGACCGAGGCCCCCCTGAACCCCAAGGCCAACCGCGAGAAGATGCCCACGTGAGTGGCCCCCTACCTCTTCTGGTGGCCGCCTCCCTCCTTCCTGGCCTCCCGGAGCTGCGCCCTTTCTCACTGGTTCTCTCTTCTGCCGTTTTCCGTACGACTCTCTTCCCTGACCTGAGTCTCCTTTGGAACTCTGCAGGTTCTA
+
CCDDDDCCFFFFGGGGGGGGGGHHGFGFHGHHHGGGGGGGGHHHHGGGGGGGHHHHHHHGGGGGGGGGGGGHFHHGGGGHGHHHHGGGGGGGGGHBGH2FGF/<??=/?FAFFG--<<<CGDGFH0DDGHGGGCGCEGHFHHGGHHGBFGGFB:CEG-:-:.0;?DFFFBBFFF0FFB/FB0:B0BFFBBFFBD9.;AB09BF.9AD.9BF0000:00;FF0/:/000;BFFFFBB0:B0::FFF.;BB0B
@M05620:37:000000000-D9766:1:1101:10026:11418 1:N:0:54
GAGGCTGCTTTGGAAGAAACTGACAAGCCAGGGACAAAAGATCGGAAGAGCACACGTCTGAACTCCAGTCACATTCAGAAATCTCGTATGCCGTCTTCTGCTTGAAAAAAAACAAACTCCCTTTTATGTTTCCCCCCTCCCTCCTTCCTTGCCTCCATGCTCTTGCCCATTTCTCCCTTTTTCCCTCTTCTGCCGATTTCGCAATCCCTCTACTGTCTCACCTTCGTCTCCTTTGGAATTCTTCGTTTTTT
+
AAAABAFBFFFFGGGGCGGGGGHGHHHHGGFGEEGGFGFGCGHGEBFG2AGHGHFEGFHGFGHHHFGGGHHHFGHHHHFGHFHFHBBEFHHHG?EGFGHHHGHGCGHEGGEF///??322?23B23B3B?33B22/>//??G</01?0=11111<F01<1<11100<<0/0000D0G/=0<C/:00=/00<0;0---;.;/...;0/00//009009;009;00;.;...;/;;/////:9///.99...9
@M05620:37:000000000-D9766:1:1101:18888:11425 1:N:0:54
GAGGCTGCTTTGGACGCAACTCATAAATCAGTGACACAAGATCGGCTGACCATACATATGTTTTTTAGTCAGCTTACGGAAGCTGGAATAACTTCCCCTGCTCAAACCAAAAATCCAAGAAGAGCGCAACCGACTAAAAGAGCTCATGAAAGAATGACAAGTAAGAAAGCCATCTGCCCTTTAGCAGTTTTTTCTCTCTAATTGCCTAATGAGCCCCATTTTGCATTTGTACGTATAAGCGATGAACAAAG
+
A?AAAAFACFDDGB1A1AAEG1FAD3122BA2DB1DAG0F0ABA///A00B11101A22DD22A/A/B@B21BDG@1>?EF/?B1B0B11BB1EGD00BF/@11B>1/?F>//01111B0<0100/>B/<@///>/111?/0011?1<<111<01=1>1>>1<111=///./<<=000.</CGG000;000;-/00000000;00:00/00000/..:/;90;99C0;0;;C./9/9///----/;9/9-/
@M05620:37:000000000-D9766:1:1101:17279:11473 1:N:0:54
AGTGCCAGCTCTCAATCGCACAGGGGACCCAGGGCCTGGCCCCTCCATCCAGAAAACATATGACCTCACCCGCTACCTGGAGCACCAACTCCGCAGCTTGGCTGGGACCTATGTGAGTATCCAGCGTAGGAATCTGGGAGTTGGGGAGGAGTGAGGAGTTGGGGAAAGACAGTCCTAACCGTGGAGGGTTCTGGTAAATGATGGGGTGAGGAGGGGCTCTTTGGCTCCCACCAGTCCCCCTGTCTGGTCTA
+
BCABCFFFBFFFGGGGGGGGGGHHGGGGGGHHGGGGGGHHHHGHGGHHHHHHHHHHHAGHHHHHHHHHHHHGGFGGHHHHFHHHHHHHGHHHGGGGGHHHGHHGGGHHGHHHHHHHHHHHHHHHHGGGGGHHHHHHHHHGGHHHGGGGGGGHHHHHHGHHHHGGGGHHHHHHHHHHHHHHGGGGGGGGGGGGGGGGGGGGGGGGGGFFFFFFFFFFFFFFFFFFFFFFFFFFFFFFFFFFFFFFFFFFFFF
@M05620:37:000000000-D9766:1:1101:5398:11496 1:N:0:54
GAGGCTGCTTTGGAAGAAACTCATAGATTACTGCAACAGTTCCCCCTGGACCTGGAAAAGTTTCTTGCCTGGCTTACAGAAGCTGAAACAACTGCCAATGATGCTACCCGTAAGGAAAGGCTCCTAGACGACTCCAAGGGAGTAAAAGAGCTGATGAAACAATGGCAAGTAAGTCAGGCATTTCCGCTTTAGCACTCTTGTGGATCCAATTGAACAATTCTCAGCATTTGTACTTGTAACTGACAAGCCAG
+
BBBBBBFBFFFFGGGGGGGGGGHHHHHHHHHHHHHHFHHHHHHHHGGGHHHHHHHH3FHHHHHHHHHHHHGHHHHHHHHHHHHHHHHHHHHHHHHHHHHHHH4BGHHHH1EEFHFHHFHHGCGFGHDG3EEGGGHFGHEFEECGHHHHGFHGHHHHHHHHGHHHHHHHF?GFHDHHH0FGGHHHHGFEGGHHGDG<GGHHFGFBFGG:GGHHGHHHHHHHHHHHHFFFCB0;FBG0C0CFGFGGFGFEGFF
@M05620:37:000000000-D9766:1:1101:3598:11510 1:N:0:54
AGTGCCAGCTCTCAATCGCACAGGGGACCCAGGGCCTGGCCCCTCCATCCAGAAAACCTATTACCTCACCCGCTACCTGGAGCACCAACTCCGCAGCTTGGCTGGGACCTATGTGAGTATCCAGCGTAGGAATCTGGGAGTTGGGGAGGAGTGAGGAGTTGGGGAAAGACAGTCCTAACCGTGGAGGGTTCTGGTAAATGATGGGGTGAGGAGGGGCTCTTTGGCTCCCACCAGTCCCCCTGTCTGGTCTA
+
>1>AAFD1AFFFGBAGG1FEEABA0AEAAEGHG0AEAAACBFEHGGGHGHGF101GFEE1F12FGGGGHHFGGGCEGHG>FFF/>?ECEFGFEC//EEHHGHH/??0FEFHHHHBHHBGFBFHHHG/C//@FHFHHGGHF?CGGGGFGAFCHHHGGH.</0<<-CEHHHHHHBFHHHHHH@CF-CFB-99AFFB;CGGGFGFGGG.;@F-AFFF-@@-EFFFF//:9-9--9E-;BFFFB@?FFF;;9/9/
@M05620:37:000000000-D9766:1:1101:14476:11540 1:N:0:54
GAGGCTGCTTTGGAAGAAACTCATAGATTACTGCAACAGTTCCCCCTGGACCTGGACAAGTTTCTTGCCTGGCTTACAGAAGCTGAAACAACTGCCAATGATGCTACCCGTAAGGAAAGGCTCCTAGAAGACTCCAAGGGAGTAAAAGAGCTGATGAAACAATGGCAAGTAAGTCAGGCATTTCCGCTTTAGCACTCTTGTGGAGCCAATTGAACAATTCTCAGCATCTGTACTTGTAACTGACAAGCCAG
+
A1AAA1C>BF@FBFGGGF1FBGFHGHGFFHHHHBGFBFHGGGFAGGEFAFFFGGAB0B0BFBFHEGFBFBAFHHHGHDGEHHHHEGHHHF/FG0GBHGHHEGBEFGHHHGEE?BFGB0CFH1BF11BBFGHHHHF1CGFGCEC0DBHHE<0FHHFHHFB<0/1@FGHBC1?1G1@1G0FEGHEDGC><CGG<10<<<<DH<<ED./<<CCGHF00:GFC;GG::GFF0;B;CFFGB90=FGGGGFFFEF/C
@M05620:37:000000000-D9766:1:1101:20619:11583 1:N:0:54
GAGGCTGCTTTGGAAGAACCTCATAGATTACTGCAACAGTTCCCCCTTGACCTGGACAAGTTCCCTAGCCCGCTACCAGGAGCGCAAACCACGTCCAATGCTCCAATCCAATAAAATACCCCAGCAAAGAAGCCCAACAAATGCACAGAGGTCAGCAGCGCGATTATGACAGTCTTAACCGAACAAGGTTCTTGTACACTATGGGTCTCGGAGAGCTTCTTTAGCACCCACCTGACCCTCTGTCTTTTCCA
+
111AAA111BBFFGF11BFGFCFDGHH33DFAF1BE1BFF2GH1FG/001BB1AABC100F2221BB0100AEEAEG1B/?>CE/>E/B//??>>//1FGEG1B1>1FE11B11112111B///000B00001B/<//</<111111010??0<01100--<--..000=D00<00=0=<C---://.:<<000;000009;0;.///;/..--..0/;0090;;99---9B-///;-/--/:///;////
@M05620:37:000000000-D9766:1:1101:5631:11600 1:N:0:54
AGTGCCAGCTCTCAATCGCACAGGGGACCCAGGGCCTGGCCCCTCCATCCAGAAAACCTATGACCTCACCCGCTACCTGGAGCACCAACTCCGCAGCTTGGCTGGGACCTATGTGAGTATCCAGCGTAGGAATCTGGGAGTTGGGGAGGAGTGAGGAGTTGGGGAAAGACAGTCCTAACCGTGGAGGGTTCTTGTAAATGATGGGGTGAGGAGGGGCTCTTTGGCTCCCACCAGTCCCCCTGTCTGGTCTA
+
BBABBFFFBFFFGGGGGGGGGGHHGGGGGGHHGGGGDGHHHHGHGGHHFHHHHHHHHGHHHHHHHHHHHHHGG@GGHHHHHHHHHHHGGHHHGGGGGHHHGHHGGGHHGHHHHHHHHHHHHHHHHGGGGGHHHHHHHHHGGHHHGGGGGGGHHHHHHGHHHHGGGGHHHHHHHHHHHHHHGGGGGGGGFGGG0FGGGGGGGGGGGGFFFFFFFFFFFFFFFFFFFFFFFFFFFFFFFFFFFFFFFFFFFFB
@M05620:37:000000000-D9766:1:1101:24929:11611 1:N:0:54
GAGGCTGCTTTGGAAGAAACTCATAGATTACTGCAACAGTTCCCCCTGGACCTGGAAAAGTTTCTTGCCTGGCTTACAGAAGCTGAAACAACTGCCAATGATGCTACCCGTAAGGAAAGGCGCAACGAAGACTCAACGGGAGAACCAGCGATGATGACACACTGGCAAGTAAGACAGGCCTTTCCGATTTAGCACTCTTGTGGCTCCAATTGAACAATTCTCAGCATTTGTACTTGTAACTGACAAGCCAG
+
B@BCBCFCFFFFGFGGGGGGGGHHHDFHHHHHHHGHFHHGHFGHCFGFHHGFHHGHFFGGFGHFHHHEGHHHHHHEGGGHHHHHHEBHGGAGHHHFC@FHHHFG3BBGHEFE?E33B3GE//>///<?//CG3B?C2////>/@@<@/<<///?@1<<FHHGC1><<1F<10=0<<<<.<<G0==C.:.C00:;C:GC0CH0A.:C.BGC0;;0:;/=;F00;0B0;CFB0FFFF0C0;BFFFFFFAEFF.
@M05620:37:000000000-D9766:1:1101:18272:11637 1:N:0:54
AGTGCCAGCTCTCAATCGCACAGGGGACCCAGGGCCTGGCCCCTCCATCCAGAAAACCTATGACCTCACCCGCTACCTGGAGCACCAACTCCGCAGCTTGGCTGGGACCTATGTGAGTATCCAGCGTAGGAATCTGGGAGTTGGGGAGGAGTGAGGAGTTGGGGAAAGACAGTCCTAACCGTGGAGGGTTCTGGTAAATGATGGGGTGAGGAGGGGCTCTTTGGCTCCCACCAGTCCCCCTGTCTGGTCTA
+
ABBACFFFCFFFGGGGGGGGGGHHGGGGGGHHGGGGGGHHHHGHGGHHHHHHFHHHHGHHHHGHHHHHHHHFGGFGHGHHHHHGHHHHGHHHGG@FGHHHGHHGGGHHGHHHHHHHGFHHHHHHHGGGGGHHHHHHHHHGGHHHGGGGGGGHHHHHHGHHHHGGGGHHHHHHHHHHHHHHGEGGGGGGFGGGGGGGGGGGGGGGGGFFFFFFFFFFFFFFFFFFFFFFFFFFFFFFFFFFFFFFFFFFFFB
@M05620:37:000000000-D9766:1:1101:9320:11658 1:N:0:54
GAGGCTGCTTTGGAAGAAACTCATAGATTACTGCAACAGTTCCCCCTGGACCTGGAAAAGTTTCTTGCCTGGCTTACAGAAGCTGAAACAACTGCCAATGCTGCTCCCAGTAAGGCAATGCTACTAGAAGACTCCCAGGAAATCCCAACGCTGAAAAAAACCTGACCAAACAATGAGGCCTTTCCGATTTAGCCCTCTTGTGGCACCCATTGAAACCTTCTCAGACTTTGTCCTTGTTACTGACACGCAAG
+
AABABBFBFFFFGGGGGGGGGGGGFHHHHHHGHHHHHGHHHHHHHGGGHHHHHHHHHHHHHHHHHHHHHHHHHHGGHHHHHHHHHHHHHGHHHHHHEHHH3FGF333?2BFD443311B33B433B4B3B3B33B??F//23333322/?//?A22@@////<00?0?/.<<.11110..<10==...<CD=0/<:.CCFC0:.:C.../0000099909;B;00C/0;0;0;0990000;0CBF999--;
@M05620:37:000000000-D9766:1:1101:25064:11664 1:N:0:54
AGTACCAGCTCTCCATCGCACAGGGTACCCAGGGCCTGGCCCCTCCATCCAGAAAACCTATGACCTCACCCGCTACCTGGGGCACCCACTCCGCAGCTTGGCTGGGACCTATGTGAGTATCCAGCGTAGGAATCTGGTCGTTGGGGCGGAGTGAGGCGTTGGGGCCCGACAGTCCTCACCGTGGCGGGTTCTGGTAAATGATGGGGTGAGGAGGGGCTCTTTGGCTCCCCCCAGTCCCCCTGGCTGGTCTA
+
>>33>B@FA4BDGFFD5AAAAAFBF44BFFGDABE22BBGGF2FEG2AFFFFF3G2BEGF5ADDFDBFEEC0000>FG3B1/BEEFG?EF311?/>/B33?FGFGGFGEF1B1FG?BG2FHGBDFCE/>D1@FGDGF1<ACFHHCD.<A-;;=0<G.ADBGG@G.--9-;-@BFFF/BEAAFFB-;=BBFFFFFFB/BFB/BBFFFFB.F./;DB<B??BBFFFFBBEF.;@9AFBBFFFBE.;BEFFFF/
@M05620:37:000000000-D9766:1:1101:9323:11678 1:N:0:54
GAGGCTGCTTTGGAAGAAACTCATAGATTACTGCAACAGTTCCCCCTGGACCTGGAAAAGTTTCTTGCCTGGCTTACAGAAGCTGAAACAACTGCCAATGATGCTACCCGTAAGGACAGGCTCCTAGACGACTCCAAGGGAGTAAAAGAGCTGATGAAACAATGGCAAGTACGTCAGGCATTTCCGCTTTAGCACTCTTGTGGATCCAATTGAACAATTCTCAGCATTTGTACTTGTAACTGACAAGCCAG
+
A>AABAFBFFFFGFGC4FGGGGGHHGHHH5FHHHF4FEFFGHHHHGCFH2FGHHHHHFFGHHHHHHHHHHHHHHHGHHHHHHHGHFHHHHHHHHHH3GGHEHHHG4FHHGF?EEGH0FCAFHGFHFHHFGGG?EG11B/?GC/0?2DHE0CGHHGFHFHH0/FF1FHB/?G1/GGGGFH.GHGFGDGCGGDFHBGCCFHHCGGHFHHHGFFB0GG0:GHGGGGGG;FFFFF0;FBFCFFFGFFGGBAEEFF
@M05620:37:000000000-D9766:1:1101:6942:11692 1:N:0:54
AGTGCCAGCTCTCAATCGCACAGGGGACCCAGGGCCTGGCCCCTCCATCCAGAAAACCTATGACCTCACCCGCTACCTGGAGCACCAACTCCGCAGCTTGGCTGGGACCTATGTGAGTATCCAGCGTAGGAATCTGGGAGTTGGGGAGGAGTGAGGAGTTGGGGAAAGACAGTCCTAACCGTGGAGGGTTCTGGTAAATGATGGGGTGAGGAGGGGCTCTTTGGCTCCCACCAGTCCCCCTGTCTGGTCTA
+
>AA3>DFFBFFFGDGGGGGCGGHHGGGGGFHH2EEEGGHHHHGHGGHHHHHHHHHGGGHHHHHHHFHHHHHGG>FGHHHHBFHHHH???GHGFGGGGHHHGHHGGGHHGHHHHHHHGHHHHHHHGGF/BEGBFHHHGHFGGHHGGGEGG.CHH0GHFGHHHHGGF.CGGG/GHHHHHHHHGGGGGGGGEFFGGGGGGGGGGGGGGGFBFFFFFFBBBBFFFFFFFFFFFFFFEFFFFFFFBFFFFFFFFFB
@M05620:37:000000000-D9766:1:1101:17635:11696 1:N:0:54
GAGGCTGCTTTGGAAGAAACTCATAGATTACTGCAACAGTTCCCCCTGGACCTGGAAAAGTTTCTTGCCTGGCTTACAGAAGCTGAAACAACTGCCAATGATGCTACCCGTAAGGAAAGGCTCCTAGAAGACTCCAAGGGAGTAAAAGAGCTGATGAAACAATGGCAAGTAAGTCAGGCATTTCCGCTTTAGCACTCTTGTGGATCCAATTGAACAATTCTCAGCATTTGTACTTGTAACTGACAAGCCAG
+
3>AABAFAFFFFBGGBFBGGGGHHHGHHHBGHHH4DFFFFGHHHHGEGE2FGHHHHH32BGGHHHHHHHHHHHHH3FGHHHHHFFFHHHHHHHGHH3FGHGHGHHFHHHGGCAHHHHHHHHHHGHBHHHHHHHHHCFGFGCEGCD3FGGHHHHHHHHFFH2/GHHHHBF?GHHFFHHGHHHHHHHGGGGGFHHHHHHHHHHHGHHHHHHHHFHBHHBGHHHHHHGGGCHHHFGGGGFGGGGGBGGFFGGGG
@M05620:37:000000000-D9766:1:1101:5481:11696 1:N:0:54
AGTGCCAGCTCTCAATCGCACAGGGGACCCAGGGCCTGGCCCCTCCATCCAGAAAACCTATGACCTCACCCGCTACCTGGAGCACCAACTCCGCAGCTTGGCTGGGACCTATGTGAGTATCCAGCGTAGGAATCTGGGAGTTGGGGAGGAGTGAGGAGTTGGGGAAAGACAGTCCTAACCGTGGAGGGTTCTGGTAAATGATGGGGTGAGGAGGGGCTCTTTGGCTCCCACCAGTCCCCCTGTCTGGTCTA
+
>A>>AFFFCFFFGGGGGGF2EEGGFFEFGFFHAEEEFGHHHHGHGGFHHHGHHGHGHGHHHHHHHHHHHHHGG>>EHHHH2FGFFHF?EGHCEEGGGHHHGHHGGGHHGHHHHHHHHHHHHHHHHGEGGGHHHHHHHHFFGHHHGGFGGAEHHHHHHGHHHHGGGGHHHHHHHHHHHHHHGGGGGGGGCFGGGGGGGGGGGGGGGGFFFFFFFFFFFFFFFFFFFFFFFFFFFFFFFFFFFFFFFFFFFFB
@M05620:37:000000000-D9766:1:1101:14183:11703 1:N:0:54
AGTGCCAGCTCTCAATCGCACAGGGGACCCAGGGCCTGGCCCCTCCATCCAGAAAACCTATGACCTCACCCGCTACCTGGAGCACCAACTCCGCAGCTTGGCTGGGACCTATGTGAGTATCCAGCGTAGGAATCTGGGAGTTGGGGAGGAGTGAGGAGTTGGGGAAAGACAGTCCTAACCGTGGAGGGTTCTGGTAAATGATGGGGTGAGGAGGGGCTCTTTGGCTCCCACCAGTCCCCCTGTCTGGTCTA
+
?33AADBFBF4@AGGGGGGFAEFHCGGGEGHHGGGEGCHAFHGHGGBF5FG3F3AGFE3FGHFHFHBHHHHFGG?>GFGAHHGACFFHGFHHGGEGGHHHGHHGGDHHGHHHHHHHHHHHGHHHHGDGGGHHGHHHHFHGEHHHGCFGCGGHHHHGHGFHDGCCFGHHHGHHHFGHHHHHG.EGGGGGEGGGGGGGGGGGGGGGGGFBFFFFFFB?B-EFFFFFFFFFFFFFFFFFEFFFBFFFFFF/FFB
@M05620:37:000000000-D9766:1:1101:20526:11706 1:N:0:54
GAGGCTGCTTTGGAAGAAACTGACAAGCCAGGGACAAAAGATCGGAAGAGCACACGTCTGAACTCCAGTCACATTCAGCAATCTCGTATGCCGTCTTCTGCTTGAAAAAAAAAAAAAAAACACAACTTATAATAACATGAAGCATTATACTTAACAATAATCTACACAAGAACTCACTACTACTCAAATATATCATTCAACATCCAAAGAGCTACTCCGTACTTAACTCCCACTATCCCGCTGCCTCCCTC
+
BBBBBAC>FFFFGGGGGG4BGGHHHGHHGHHHGCGGGHFGFHHHGECAGHHHHHHGHHHGHGHHHHFHHHHHGHHH5F@@GGFGHGFGHHHHGGGHFHHHHHHFHHHBGGGGE/</<////.0.>.1>1111111000/0000/0000000000:0000000000:/:..///000/00/000000/000000900000000/0/000///909//;/...../9/;///....//;;F.--;..//....
@M05620:37:000000000-D9766:1:1101:10579:11707 1:N:0:54
GAGGCTGCTTTGGAAGAAACTCATAGATTACTGCAACAGTTCCCCCTGGACCTGGAAAAGTTTCTTGCCTGGCTTACAGAAGCTGAAACAACTGCCAATTCTGATACCAGTCTAGACGTAAGCATAGACGACTACAAGAGAGTAACGGAGCTGATGAACCCATGGCACGAACGTCAGGAATTTACGCATTTGCACTCTAGTAGATCCAATTGACCAATTCTACGCTTTTGTACTTGTAAATGTCAAGCCAG
+
AABCCCFCFFFFGGGGGGGGGGHHFHHHHHHGHHHHHHHHHHHHHGGGHHGHHHGHHHHHGHHHHHHGHHHHHHHHHHHGHHHHHHHHHHHHGHHHHHH34@@44B433@B34444@1?110333BF?G//>F@3FFH202<?DG3/>CG?02@2DF2@/??GH00??///->..>E01>FHB<0CD.CE00D0<G/G0<00000000:;0000=CHGGB0;0.-.;.:0/0;0;0C0009000;B0;./:
@M05620:37:000000000-D9766:1:1101:17919:11785 1:N:0:54
AGTGCCAGCTCTCAATCGCACAGGGGACCCAGGGCCTGGCCCCTCCATCCAGAAAACCTATGACCTCACCCGCTACCTGGAGCACCAACTCCGCAGCTTGGCTGGGACCTATGTGAGTATACAGCGTAGGAATCTGGGAGTTGGGGAGGAGTGAGGAGTTGGGGAAAGACAGTCCTAACCGTGGAGGGTTCTGGTAAATGATGGGGTGAGGAGGGGCTCTTTGGCTCCCACCAGTCCCCCTGTCTGGTCTA
+
AAAAAFFFAFFFGFGFGGGFGGHFGGEFFGHHFEFECFHHFHGEGGHHHHHHGGHFHGHHHHGHHHHHHFHGG>EEHHHHBFHHHH11EHHHEGFGGHHHGHGA//FGG2BFFGGHGHDFFGHGHGDDFADGGHHGHHFGGHHFGGECGGAGHDHHHGGFHHGGGDHHHHHHHHHHHHGGAGGGBEGGGGGGGGFGGGGGGGGGGGFFFFFFDFA-@DFFFFFFFFFFFFFFFFFFFFFFFFFFFFFFFFF
@M05620:37:000000000-D9766:1:1101:5238:11788 1:N:0:54
AGTGCCAGCTCTCAATCGCACAGGTGACCCAGGGCCTGGCCCCTCCATCCAGAAAACCTATGACCTCACCCGCTACCTGGAGCACCAACTCCGCAGCTTGGCTGGGACCTATGTGAGTATCCAGCGTAGGAATCTGGGAGTTGGGGAGGAGTGAGGAGTTGGGGAAAGACAGTCCTAACCGTGGAGGGTTCTGGTAAATGATGGGGTGAGGAGGGGCTCTTTGGCTCCCACCAGTCCCCCTGTCTGGTCTA
+
AAAAAFFBAFFFGGGGGGGGGCBABF5AAGC22AE222BA2AEAFGFHF1F33C3GHGFGF35GBABFG1BEEGEGHHFBGGH?BGHHGF3GFEGEECGF/33?/?FGGFFHFHDGF12BGB2D0//ACGHFFFDFEFAF?FFB/@/A>AEGFGBGG<C/DC-@CAGACFFFHB0CFGHF@GEBDG?-9;.99F9;BFBFGG09C9A@EFAFBD-@>@9FF/:/;//.;FFFE./;//9A9.99B;//;;;
@M05620:37:000000000-D9766:1:1101:6423:11811 1:N:0:54
GAGGCTGCTTTGGAAGAAACTCATAGATTACTGCAACAGTTCCCCCTGGACCTGGAAAAGTTTCTTGCCTGGCTTACAGAAGCTGAAACAACTGCCAATGATGCTACCCGTAAGGAAAGGCTCCTAGAAGACTCAAGGGGGGAAAAAGGCTTGAGGAACAATGGCCAGGAAGTCCGGCAATTTCGGTTTAACAATCCTTGTGGTCCAAATGAACAACTCTTAGGATTTGTACCTTTTAACTAACAGCCAGG
+
A1AAA1CA1F3D1BGGG1GGDGBGDHHHHHHHHHHHBAGFFHHAGGCFEHHFGEAF1BAFFAGH2GAFGFFHHHEGHDGBGHHF@GGHHCGHHCGHHFHHFF2BFGHHH/>>EHHHGBFHH1FE1B>F1GHHHH111BA//--9;F...9//-.0/=9./909;//B--;F-///-99--9B/B---9A///9//;:99///--/;///;//9//;-;/:BB/////9//9/9/9/////////:/-;--:
@M05620:37:000000000-D9766:1:1101:7544:11813 1:N:0:54
GAGGCTGCTTTGGAAGAAACTCATAGATTACTGCAACAGTTCCCCCTGGACCTGGAAAAGTTTCTTGCCTGGCTTACAGAAGCTGAAACAACTGCCAATGATGCTACCCGTAAGGAAAGGCTCCTAGAAGACTCCAAGGGAGTAAAAGAGCTGATGAAACAATGGCAAGTAAGTCAGGCATTTCCGCTTTAGCACTCTTGTGGATCCAATTGAACAATTCTCAGCATTTGTACTTGTAACTGACAAGCCAG
+
CBBCCCFCFFFFGCGGGGGGGGHHHHHHHHGGHHGHHHHHHHHHHGGGGHGHHHHHBEFHGHHHHHHGHHGGHHHGHHFHHHHHHGFHHHHHHHHHHHHHHHFGHHHHHFFEFHFGGFHHHFGFFGDGFHHHHHHFHHGGHGFGHHFGGFFGHHHHHHHHHHFGGGFHG=GGH=GGG?GHHHHGHGCEGGDF=<D<G<DGGHG0CCGGHHHHHHHHHFGGHFGGGHGHCF0CFFGBF;9CFGGGGGCEFGF
@M05620:37:000000000-D9766:1:1101:12878:11816 1:N:0:54
GAGGCTGCTTTGGAAGAAACTCATAGATTACTGCAACAGTTCCCCCTGGACCTGGAAAAGTTTCTTGCCTGGCTTACAGAAGCTGAAACAACTGCCAATGATGCTACCCGTAAGGAAAGGCTCCTAGAAGACTCCAAGGGAGTAAAAGAGCTGATGAAACAATGGCAAGTAAGTCAGGCATTTCCGCTTTAGCACTCTTGTGGATCCAATTGAACAATTCTCAGCATTTGTACTTGTAACTGACAAGCCAG
+
BBBCDDFCFFFFGGGGGGGGGGHHHHHHHHHHHHHHHHHHHHHHHGGGHHHHHHHHHGHHGHHHHHHHHHHHHHHHHHHHHHHHHHGHHHHHHHHHHHHHBGEHGFHHAE>EEG3B3GCCGFHAHHFFF3F3FGHHBECA/B<?F?FGF22FGBGHFHHHHHGHHFFHFDGGB?FGGHGA?F1F1.<AE.GHHGDHHFFGDG.DCGGHBGFHHCCCCGHHFGHGFHFCG00;CFGFBF09CFFGFGAA.CF
@M05620:37:000000000-D9766:1:1101:27999:11838 1:N:0:54
ACCACACCTTCTACAATGCGCTGCGTGTGGCTCACGAGGAGCACCCCTTGCTGCTGACCGAGGCCCCCCTGAACCCCAAGGCCAACCGCGCGGAGAGTCCCAGGTTAGTTTCCCGGTACCTCTTCTGGCTACCGCCTCCCTTCCTCCTGGCGTCCCGTATCTGCGCCCTTTTTTACTGTGTCTCTCTTCTTCCGTTTTCCGTATGACTCTCTTCTCTTACCTGGTTCTCCTTAGGAACTCGGCAGGTTCTG
+
BBBBBBB>BFFFGGGGGG4AEGGGGEGBFEHHH3BBAFGGGHHHHGG11FGHHHHHHHH0EEGGGGGGGGGHHHHGGGGHGHHHHGGGGGBC//><?F11?11??<F<111<1>.-<-<00<D0=G000/0</-;AGA;:/0;/<0;9F/.-.9;D-;-.;90;--9-;F;//-;/;/;9FF/9F/B////;/;;/;9/;.;A.///9;//;//BBB///9;F./9;9;9;//:B;/;BB...-;@.9///
@M05620:37:000000000-D9766:1:1101:4378:11852 1:N:0:54
GAGGCTGCTTTGGAAGAAACTCATAGATTACTGCAACAGTTCCCCCTGGACCTGGAAAAGTTTCTTGCCTGGCTTACAGAAGCTGAAACAACTGCCAATGATGCTACCCGTAAGGAAAGGCTCCTAGACGACTCCAAGGGAGTAAAAGAGCTGATGAAACAATGGCAAGTAAGTCAGGCATTTCCGCTTTAGCACTCTTGTGGATCCAATTGAACAATTCTCAGCATTTGTACTTGTAACTGACAAGCCAG
+
A?ABBAFBFFFFGGGGAGFGGGGHHHHHHGGHHHHCFGHFHHHHHGGGHEHHHGHHAGHHHHGHHHHHHHHHHHGHHHGHFHHHHGFFHHHHHHHHGHHHFGBGHHHHH1EEGHFG3FHHGGHGHHBG3EEGGGHHBFAEGFDHFFHHGFHGHFHHHHHHHHHGBGHHF1F1GGHHH<CCGHHHHGGGGGGHFGHCGGHHHHGHGHFGHHHHHHHGFFHFHHGHHBFFFFFFGGGBFBFGGGGFGGFEEGF
@M05620:37:000000000-D9766:1:1101:20231:11856 1:N:0:54
AGTGCCAGCTCTCAATCGCACAGGGGACCCAGGGCCTGGCCCCTCCATCCAGAAAACCTATGACCTCACCCGCTACCTGGAGCACCAACTCCGCAGCTTGGCTGGGACCTATGTGAGTATCCAGCGTAGGAATCTGGGAGTTGGGGAGGAGTGAGGAGTTGGGGAAAGACAGTCCTAACCGTGGAGGGTTCTGGTAAATGATGGGGTGAGGAGGGGCTCTTTGGCTCCCACCAGTCCCCCTGTCTGGTCTA
+
>11>A@1FAF13ABG31AFF1EFFCEEGA0FGEFA///B00FEFEGAGA0FAA01AFA0BEGBHED@GHHHGGE/>GFFFBGHA0?B/E>FBE?EE>0FGGHFGCGFHGHFHHHHHHHHHFHHHGGECGGFHBHBGHHCC/FGH?CF<-<<G.0DHF.GHB/-;CCEHHHFCHHHHFHHAAGG@EFGGCFGGGGGGGGGGGGGGGGF@FFFFFF@@?<FFFFFFFFFFFFFFFFFFFFFF@?FFFFFFFFB
@M05620:37:000000000-D9766:1:1101:23243:11862 1:N:0:54
GAGGCTGCTTTGGAAGAAACTCATAGATTACTGCAACAGTTCCCCCTGGACCTGGAAAAGTTTCTTGCCTGGCTTACAGAAGCTGAAACAACTGCCAATGATGCTACCCGTAAGGACAGGCTCCTAGAAGACTCCAAGGGAGTAACAGAGCTGATGAAACCATGGCAAGTACGTCAGGCATTTCCGCTTTAGCACTCTTGTGGATCCAATTGAACAATTCTCAGCATTTGTACTTGTAACTGACAAGCCAG
+
AAABA4FAFFFFCFGFGFGFGGCHFGFHHGGHGH4FFCFDFGHHHGFGH2GGHHHHHB2BGHHHHHHHHHHGHHH3FGHFBGHGHDFFGGFHHHHHHFFFDHHHH@GHHGG/1FGH0F?FGHHGH3FGFHHHHHH33B/C/?E2?3BFFGHHHFHHH2GH0?FGHHH1FFG1CGHGGHH.GHHHHGGGGG0FHHHHHHHHHHGHHHHHHHHHF0CG/CGFHHHHH0F;CFF0FGGGFGFGGGEGGFFGGGG
@M05620:37:000000000-D9766:1:1101:27966:11863 1:N:0:54
GAGGCTGCTTTGGAAGAAACTCATAGATTACTGCAACAGTTCCCCCTGGACCTGGAAAAGTTTCTTGCCTGGCTGACAGACGCTTAAACAACTGCCACTGATGCTACCCGTCCGGAAAGGCTCCTAGACGACTCCACGGGCGTCCCCGCGCTGATGAAACCATGGCAAGTACGTCAGGCCTTTCCGCTTTCGCCATCTTGTGGACCCAATTGACAAATTCTCAGCATTTGTACTTGTAACTGACAAGCCAG
+
BBBBBBFBFFFFGGGGCGGGGFHHHHHHGHHHHHHGHHHDFHHHHGGGHGHHHHHFHHCGFHHHHHHHHHHHH21BFGH310E>1B5DG3BFF3FFF33B3B4B3BFFFEE1//>E/<GFHCFFH34B3CD?FAGF2?</<AAC/<.<-<-<C.<G0==0;;00;C:0:C00.:;EEFG.;F0;;.;A9EB.9..::FFFFGFF/99AEBFF//9:;9FFFF9BB/:/;///;9FFFFFF///;B/..;FF
@M05620:37:000000000-D9766:1:1101:18754:11878 1:N:0:54
AGTGCCAGCTCTCAATCGCACAGGGGACCCAGGGCCTGGCCCCTCCATCCAGAAAACCTATGACCTCACCCGCTACCTGGAGCACCAACTCCGCAGCTTGGCTGGGACCTATGTGAGTATCCAGCGTAGGAATCTGGGAGTTGGGGAGGAGTGAGGAGTTGGGGAAAGACAGTCCTAACCGTGGAGGGTTCTGGTAAATGATGGGGTGAGGAGGGGCTCTTTGGCTCCCACCAGTCCCCCTGTCTGGTCTA
+
>3>AAFFFBFFFFGGGGGGGGGGHGGGGGGHHGGGGGEHGFHGHGGGHFHHFHFCHHGFHHHGHHHFHHHHGGGGGHGHFGHHGFGHHGGHHGGGGGGHHGEHGFGHHGHHHEGHHHHHHGHHHFGGGGGHHFHFFHFGGGHGGGGGGGGGFCGHHGGHHEHGGGGHEHHHHHHHHHHGHGGEGGGDGEGGGGGGGGGGGGGGGGGFFFFFFFFFAFFFFFFFFFFFFFFFFFFFFFFFFFFFFFFFFFFF
@M05620:37:000000000-D9766:1:1101:4796:11890 1:N:0:54
GAGGCTGCTTTGGAAGAGCACACGTCTGAACTCCACTCACATTCAGAACTCTCGTATGCCGTCTTCTGCTTGCAAAAAGAAAAGTAAAACTCTTCTCATTTTCTCACAACTAATAAAAGAAGGAACCAAAATAAAAAAAGAAAACAGACAGATAATTCTAAAAACTGGAAAGAAGACAATCGAAGCAACAATAGAGGGGATAGCCCCAGAAGAAACGAAGAGCAGCATGTGACCCTTTAATGTATCCAAGG
+
A?AAABFCFFFFGCGGGFGABBFEBF4B5DFH5BA2DGFBGHHD5F5GB5BABBABFGBFEAEHG5DFDDFGA355211B1323B5554333B4B4344444444@3331333444333/030030/0?//3333B3////0222/2202222222111=1111/110011000<100<11.><.-0/.<.00000/.-../:00/..../;0///....../0//.0000000//:;000000:;0;00.
@M05620:37:000000000-D9766:1:1101:2524:11903 1:N:0:54
GAGGCTGCTTTGGAAGAAACTCATAGATTACTGCAACAGTTCCCCCTGGACCTGGACAAGTTTCTTGCCTGGCTTACAGAAGCTGAAACAACTGCCAATGATGCTACCCTTAAGGAAAGGCTCCTAGAAGACTCCAAGGGAGTAAAAGAGCTGATGAAACAATGGCAAGAACGTCAGGCATTTCCGCTTTAGCACTCTTGTGGATCCAATTGAACAATTCTCAGCATTTGTACTTGTAACTGACAAGCCAG
+
A?AABBFBFFFFGGGFFGFGGGGHGHHHHHHHHHHHFHHHHHHFHGGGEHHHHHFG2B1FGHHHFHBFGFHHHHHHHGGFHHHHGHHHHF1GHFGHHHHHEG4FGHHHH3FGGFHHGHHGH?GECG4F3?FGFH?CGGEGAE/GBGHHF22BFBFGHGGFFEFGFGHGC0?0?/?<A??FGHHFH<<<EGF1=DD<<=DD=<C0<<CDGFFFFG;GFHGCC0:GG00:;C;;CBF0C0;CFFFGFFFEEB;
@M05620:37:000000000-D9766:1:1101:3392:11935 1:N:0:54
AGTGCCAGCTCTCAATCGCACAGGGGACCCAGGGCCTGGCCCCTCCATCCAGAAAACCTATGACCTCACCCGCTACCTGGAGCACCAACTCCGCAGCTTGGCTGGGACCTATGTGAGTATCCAGCGTAGGAATCTGGGAGTTGGGGAGGAGTGAGGAGTTGGGGAAAGACAGTCCTAACCGTGGAGGGTTCTGGTAAATGATGGGGTGAGGAGGGGCTCTTTGGCTCCCACCAGTCCCCCTGTCTGGTCTA
+
AAAABFFFCFFFGGGGGGGGGAGGGGGGGGHHGGGGGGHHHHGHGGHHHHHHHHHHHGFHHHHHHHHHHHHGGGGGHHHHHHHHHHHHGHHHGGGGGHHHGHHGGGHHGHHHHHHGHHHFHHHHHGG/BCHHHHHHHHHGGHHHGGFFGAEGG0GHHGHHHBGGGGHHBCGHHGHHGFHHGGGGGGGGGGGGGGGGGGGGGGGGGGFFFFFFFFFFFFFFFFFFFFFFFFFFFFFFFFFFFFFFFFFFFFF
@M05620:37:000000000-D9766:1:1101:24400:11950 1:N:0:54
GAGGCTGCTTTGGAAGAACCTCATAGATTACTGCAACAGTTCCCCCTTGACCTGGAAAAGTTTCTTGCCTGGCTTACAGAAGCTGAAACACCTGCCAATGATGCGACCCGTAAGGAAAGGCTCCTAGAAGACTCCAAGGGAGTAAAAGAGCTGATGAAACAATGGCAAGTAAGTCAGGGATTTCCGCTTTAGCACTCGTGTGGATCCAATTGAACAATTCTCAGCATCTGTACTTGTAACTGACAATCCAG
+
A?AAAAFACFFFFGFGGCBGFGCHFHHFGHHHHBGGF0GFGHHHHGGABFGFGFFFFGFAFFFHGHFFHHFHHHHHHHHFHHHHHHHHHF>EHHGFHHHHEG2B/>>/>//>E0>10BFH/1B?1<B1BF1F1BGBGDC/?/<@GHHHF0@<1<1@G11?</1<1?CFA1111<<>F>0.><<FGC?EG.<=G00CG....:.0;::C0:C0;GC0/0;09;C0/;F9;C0;0CFCFGG0;BBBCG0//F0
@M05620:37:000000000-D9766:1:1101:22897:11967 1:N:0:54
AGTGCCAGCTCTCAATCGCACAGGGGACCCAGGGCCTGGCCCCTCCATCCAGAAAACCTATGACCTCACCCGCTACCTGGAGCACCAACTCCGCAGCTTGGCTGGGACCTATGTGAGTATCCAGCGTAGGAATCTGGGAGTTGGGGAGGAGTGAGGAGTTGGGGAAAGACAGTCCTAACCGTGGAGGGTTCTGGTAAATGATGGGGTGAGGAGGGGCTCTTTGGCTCCCACCAGTCCCCCTGTCTGGTCTA
+
BBAABFFFBFFFGGGGGGGGGFHFG?EGGGGHGGGGGGHHHHGHGGHHHHHHHHFHHGHFHGHHHHHHHHHFFEFGHGGHHGHHHHHHGHHHGGGGGHHGGHHGGGGHGHHHHHHHHGHHFHHHEG?ADDHFFHHHHGFE?CGFGCEDGGGHGGHHGGHHHHGCFGCFHHCGHHHFHHFHGGGGFGGGEFGGGFFFGGGGGGGGGGFFFFFFFFFFFFFFFFFFFFFFFFFFFFFFFFFFFFFFFFFFFF;
@M05620:37:000000000-D9766:1:1101:19355:11983 1:N:0:54
AGTGCCAGCTCTCAATCGCACAGGGGACCCAGGGCCTGGCCCCTCCATCCAGAAAACCTATGACCTCACCCGCTACCTGGAGCACCAACTCCGCAGCTTGGCTGGGACCTATGTGAGTATCCAGCGTAGGAATCTGGGAGTTGGGGAGGAGTGAGGAGTTGGGGAAAGACAGTCCTAACCGTGGAGGGTTCTGGTAAATGATGGGGTGAGGAGGGGCTCTTTGGCTCCCACCAGTCCCCCTGTCTGGTCTA
+
AABBBFF4>FFFGGGGGGGGGGHHGFDEGF2GF2AEGGHHGHGHGGHGHHHHHFHHHGHHHHHHHHGHHH1EGFGGGHHHHHHHFGGHGHFHGEGFGHHHGHHGGGGHDHFHHHHHHHHHHHHHHGGGGGHHHGHHHHHGGHHHGGGGGGGHHHHHHGHHHHGGGGHHHHHHHHHHHHHHGGGGGGGGFGGGGGGGGGGGGGGGGGFFFFFFFFFFFFFFFFFFFFFFFFFFFFFFFFFFFFFFFFFFFFB
@M05620:37:000000000-D9766:1:1101:11186:12011 1:N:0:54
AGTGCCAGCTCTCAATCGCACAGGGGACCCAGGGCCTGGCCCCTCCATCCAGAAAACCTATGACCTCACCCGCTACCTGGAGCACCAACTCCGCAGCTTGGCTGGGACCTATGTGAGTATCCAGCGTAGGAATCTGGGAGTTGGGGAGGAGTGAGGAGTTGGGGAAAGACAGTCCTAACCGTGGAGGGTTCTGGTAAATGATGGGGTGAGGAGGGGCTCTTTGGCTCCCACCAGTCCCCCTGTCTGGTCTA
+
1>1>A11@1C1DDGGFFGGFA000FEEAEECEFAEEF/FF0GGGFEBHDGBED0BFG?EGHHFHFHFHH0>EFGEEHFGGHHHEFHGHGFHHGGEEGFHH/GFFCAGBEGBHFHHHFD>GDFDG0@?CCCBDF<FGFHCECFGFCGFCGGGHHHGFHGGGGGCCEEHFFCGHCCHHHFC.?9E9EGG?;CFFFEBBBFFFFBFFGBF?AFFFFF?@@@AFB:BFFF/9EFFFFFFB//9B=AFFFFBBFFB
@M05620:37:000000000-D9766:1:1101:12649:12032 1:N:0:54
AGTGCCAGCTCTCAATCGCACAGGGGACCCAGGGCCTGGCCCCTCCATCCAGAAAACCTATGACCTCACCCGCTACCTGGAGCACCAACTCCGCAGCTTGGCTGGGACCTATGTGAGTATCCAGCGTAGGAATCTGGGAGTTGGGGAGGAGTGAGGAGTTGGGGAAAGACAGTCCTAACCGTGGAGGGTTCTGGTAAATGATGGGGTGAGGAGGGGCTCTTTGGCTCCCACCAGTCCCCCTGTCTGGTCTA
+
ABAAAFFFCFFFGGGGGGGGGGHHGGGGGGHHGGGGGGHHHHGHGGHHHHHHHHHHHGHHHHHHHHHHHHHGGFGGHHHHFHHHHHHHFHHHGGGGGHHHGHHGGGHHGHHHHHHHHHHHHHHHHGGGGGHHHHHHHHHGGHHHGGGGGGGHHHHHHGHHHHGGGGHHHHHHHHHHHHHHGGGGGGGGGGGGGGGGGGGGGGGGGGFFFFFFFFFFFFFFFFFFFFFFFFFFFFFFFFFFFFFFFFFFFFB
@M05620:37:000000000-D9766:1:1101:22122:12083 1:N:0:54
AGTGCCAGCTCTCAATCGCACAGGGGACCCAGGGCCTGGCCCCTCCATCCAGAAAACCTATGACCTCACCCGCTACCTGGAGCACCAACTCCGCAGCTTGGCTGGGACCTATGTGAGTATCCAGCGTAGGAATCTGGGAGTTGGGGAGGAGTGAGGAGTTGGGGAAAGACAGTCCTAACCGTGGAGGGTTCTGGTAAATGATGGGGTGAGGAGGGGCTCTTTGGCTCCCACCAGTCCCCCTGTCTGGTCTA
+
A@AABFFFCFFFGGGGGGGGGGHHGGGGGGHHGGGGFGHHHHGHGGHHHHHHHHFHHGFHHHGHHHHHHHGGGGGGHGHHHHGHHGG?FHHHGGGGGHHHGHCFFGHGGHHFHHBGH3FGHF3BBCBDGCHHHHHHHHAFGHFHCC.C@ADHHHHHHGH/0CDGGGG./;CFHFHHHGHHGGGGGGG-;CFGGEBFGGGGFFG0E.A=EF?BDB=;>@FFFFF/;FF...F?EFFFFFFFAEFFFFF:FB/
@M05620:37:000000000-D9766:1:1101:26783:12096 1:N:0:54
ACCACACCCTCTACAATGAGCTGCGTGTGGCTCCCGAGGAGCACCCCGTGCTGCTGACTGAGGCCCCCCTCAACCCCTAGGCCAACCGCGAGAAGATGAGGCCAGGTGCGTGGGCCTCTGGCAGTTCTGGTGGCGTGCTCCGTTGTTGCCGGCCACTCCACGCCGTGCAGTTTTTCGGTGGTTCTCTCCGCGACGGGGGGCCGTTCGGCTCTCCCCTCTCCCCCACGCTGGTTTTGGACCTGCGCTGGGAT
+
A1AAAAA?1>AFGGGBEGFGGCH1FAAAAAA0AAFA/EEE/FG0BEEF/AA/AB1BFG111B/FG/EEG//0B0BEG/?GF0GGHG?>>//@/?C<1<110??//<1??B//</??CFC1110.>G11F1><E.-.-<<00.;0:...<0---:-./;///.;.:-9..009;/-/;-;---9//////-----9-----;9----;-;-;/;/9A-99/;F-----;---9/9---/99B-9-9-----/
@M05620:37:000000000-D9766:1:1101:17118:12122 1:N:0:54
AGTGCCAGCTCTCAATCGCACAGGGGACCCAGGGCCTCGCCCCTCCATCCAGAAAACCTATGACCTCACCCGCTACCTGGAGCACCAACTCCGCAGCTTGGCTGGGACCTATGTGAGTATCCAGCGTAGGAATCTGGGAGTTGGGGAGGAGTGAGGAGTTGGGGAAAGACAGTCCTAACCGTGGAGGGTTCTGGTAAATGATGGGGTGAGGAGGGGCTCTTTGGCTCCCACCAGTCCCCCTGTCTGGTCTA
+
BAAABFFFBFFFGGGGGGGGGGHHGGGGGGHHGAFGG2BEEGGFGGHBGHHHHHHHHGHFHHHHHGHHHHHFGEGGHGHHHGHHHHHHGHHHGGGGGHFGFGHGGGHGGHGHHHHHHDHFHHFHHGEFGGGHHHGFHFGCGHHHGGGGGGDGHHFHFGGHHHGGGGHHGFFFHHFFFGGGGAE?AADG.C.FFGGFFFFFFGFFFBDCFFA9DDC==BEFFFFFFFF.EFFFFFFFFFFDFFFFFFFFFFF
@M05620:37:000000000-D9766:1:1101:19360:12144 1:N:0:54
AGTGCCAGCTCTCAATCGCACAGGGGACCCAGGGCCTGGCCCCTCCATCCAGAAAACCTATGACCTCACCCGCTACCTGGAGCACCAACTCCGCAGCTTGGCTGGGACCTATGTGAGTATCCAGCGTAGGAATCTGGGAGTTGGGGAGGAGTGAGGAGTTGGGGAAAGACAGTCCTAACCGTGGAGGGTTCTGGTAAATGATGGGGTGAGGAGGGGCTCTTTGGCTCCCACCAGTCCCCCTGTCTGGTCTA
+
ABABAFFFBFFFGGGGGGGCGGHGGGGGGGHHGEEGGGHHHHGHGGHHHHHHHHHHHGFHHHHHHHHHHHFGG>EEHFHHGGHHHHEGFHHHEGGGGHHGGHBFGGHHGHHHHHHHFHHGHHHHHGGGGGGHGHHHHHHGFHHHGGGFGGGFFGHHHGHHHHGGEGHHHHHGHHHHHHHGGGEGGGGGCFGGGGGGGGGGGGGGGGFFEFFFFFFFFFFFFFFFFFF?FFFFFFFFFFFFFFFFFFFFFF/
@M05620:37:000000000-D9766:1:1101:13088:12172 1:N:0:54
GAGGCTGCTTTGGAAGAAACTGACAAGCCAGGGACAAAAGATCGGAAGAGCACACGTCTGAACTCCAGTCACATTCAGAAATCTCGTATGCCGTCTTCTGCTTGAAAAAAAAAAACAAATCCCTCTTCTGCCTCTTTTCTTTTTTTCTTCTTTCTTCGTTGTTGCCCTCCCTTCCTCCCCTTTTCTTTTTCTTGTCCCTGCTTGGGTTCTTCGTGTCTCTGTGTCTCCCCCCCGTCCCCCTGTCTGTTCTC
+
BBBBBAFBFFFFGGGGGGGGGGGBFFGHGHFGGCGGGFGEFHHHGDFGHHHHHHHEGHHGFAFHHFEFFGFG5D5D@DBFHHFFGF?FGGHHG1FHFGHHFHHHFGHHHGGGE@////<2@@C2@22@22>?<F11?1?1?D11--<11=<1==00=./</..<00</.::/0CC:CG;CBCC00000;9BF00CB0FB09/00..;9CF0C./.9.;F//9///;FFFFFFC-;ADDFDF.;B//9/9F/
@M05620:37:000000000-D9766:1:1101:2662:12175 1:N:0:54
AGTGCCAGCTCTCAATCGCACAGGGGACCCAGGGCCTGGCCCCTCCATCCAGAAAACCTATGACCTCACCCGCTACCTGGAGCACCAACTCCGCAGCTTGGCTGGGACCTATGTGAGTATCCAGCGTAGGAATCTGGGAGTTGGGGAGGCGTGAGGAGTTGGGGAAAGACAGTCCTAACCGTGGAGGGTTATGGTAAATGATGGGGTGAGGAGGGGCTCTTTGGCTCCCACCAGTCCCCCTGTCTGGTCTA
+
>>>AADFFBFCFGGGGFGGGG2FHGGGGEFEHGGGGECGFGHGHGGHHHHHA3FGGHGBHHHBGHHHHHHHGGGGGHHGGHHHEFGHHGGHHGGGCEFHHGFHCEFGHGHHFGHHH1?FHHHHHHGGD/?@@GHHGHH0?<GHE/-FGG.AEGGGHHG::0CDG..C./;:/==FGFFGFGGGG9EGGEF.FG/9CFGFFFFFFFFFBEFFF..9-@?FFFFBFFBFEFFF.9AFFFFFFBFFFFBF/BFF
@M05620:37:000000000-D9766:1:1101:18856:12188 1:N:0:54
GAGGCTGCTTTGGAAGAACCTCATAGATTACTGCAACAGTTCCCCCTGGACCTGGAAACGTTTCTTGCCTGGCTTACAGAAGCTGAAACACCTGCCAATGATGCTCCCCGTAAGGAAAGGCTCCTAGAAGACTCCAAGGGAGTAAAAGAGCTGATGAAACAATGGCAAGTAAGTCAGGCATTTCCGCTTTAGCACTCTTGTGGATCCAATTGAACAATTCTCAGCATTTGTACTTGTAACTGACAAGCCAG
+
A>AAAAFAFFFDGGG1111AGGCGBGGFG1FGHG11B0BFHHHHHGEAF0BGHHGHG10AFGHHGHHHHHHGHHH1FGHDGHHCG1FGHF0EGCG>11FG1FGHG1FFGGG@EGHHBFHGFFHGHEHHHHHHHHH1BGGG/EEGG2FDCHHHHHHHHGHHFGHHGHH1F?FGGDDGHGFHHHHHHGGGGGHHHHGHHHHGHHGBGCCHHHHHGF:GCHHHHHFHFFF;CFFFGGGGCGGGGG0BFFAEGGG
@M05620:37:000000000-D9766:1:1101:13245:12201 1:N:0:54
AGTGCCAGCTCTCAATCGCACAGGGGACCCAGGGCCTGGCCCCTCCATCCAGAAAACCTATGACCTCACCCGCTACCTGGAGCACCAACTCCGCAGCTTGGCTGGGACCTATGTGAGTATCCAGCGTAGGAATCTGGGAGTTGGGGAGGAGTGAGGAGTTGGGGAAAGACAGTCCTAACCGTGGAGGGTTCTGGTAAATGATGGGGTGAGGAGGGGCTCTTTGGCTCCCACCAGTCCCCCTGTCTGGTCTA
+
>3>AAFFFAFCDFGGFGFGGCEFDCEGGAAGHGGEA2AFAAGGFGGFH5CGFE33FHFCGHHFHGHFHHHHGGG?>GHGFHGHCA?GHGCHHGDEEECEHEGHF?/CH?GFHDGHHFGHGEGGFH/CD@AGHH1FHHFH<?G<<ADFCGGDFFFHGHGGHGH-@EGHHHHFHHFGHHHHE?FE@F99-.:9CFFBFGGGGFGGGEGFBFFFFFFBB=-A///BFFBFFFFFFFFFFFFFF?FFF/BBFFB9
@M05620:37:000000000-D9766:1:1101:22060:12203 1:N:0:54
AGTGCCAGCTCTCAATCGCACAGGGGACCCAGGGCCTGGCCCCTCCATCCAGAACACCTATGACCTAACCCGCTACCGGGAGCACCAACTCCGCAGCTTGGCTGGGACCTATGTGAGTATCCAGCGTAGGAATCTGGGAGTTGGGGAGGAGTGAGGAGTTGGGGAAAGACAGTCCTAACCGTGGAGGGTTCTGGTAAATGATGGGGTGAGGAGGGGCTCTTTGGCTCCCACCAGTCCCCCTGTCTGGTCTA
+
>>>AAFBCAFCFGGGGGAFAE2AFAAAEEGFHG?EG2AFAFGEA1EHHHH333B2BEEHEEE5FGH3BEGH@?>>EG/>EEEGGGF0E/GFHGA//<?GG/CGFB?FHGHHFHHHHHGHFHHHHHGDFDGHHHHHHHGHGDHHHGGGGGGGGHHHGHGGGFHGGGGGHHGGGGBFGGGGGGEEBGGGGEFGGGGFFFFFFFFFFFFFBFFFFFFBBBBFFFFFFFFFFFFFFFFFFFFFFBFFFFFFFFFF
@M05620:37:000000000-D9766:1:1101:13729:12262 1:N:0:54
GAGGCTGCTTTGGAAGAAACTCATAGATTACTGCAACAGTTCCCCCTGGACCTGGAAAAGTTTCTTGCCTGGCTTACAGAAGCTGAAACAACTGCCAATGATGCTCACCGTAAGGCCAGGATCCTAGACGACTCCAAGGAAGTAAAAGAGCTGATGAAACCATGGCAAGAACGTCAGGCATTTCAGCTTTCGCACTCTTGTGGATCCAATTGAACCATTCTCAGCATTTGTACTTGTAACTGACAAGCCAG
+
CCCCCCFCFFFFGGGGGGGGGGBGFHHHHHHHHHHCFHHHHHGHHGGGHFHHHHHHHHGGGHHHHHHHHHHHHHHHHHHHHHHHHHHHHFHHHHHHCBGG3B44B34DB>FH113311?//3324D4BB/<EA/33?2C020BBD33D/2=@2@22>D2F0/2DF0?1?0??C=?F.>GC1<GH1<111>0<<.<-=GD0=0.;GG/:0G0;G;C:C0<000CFFFBFF0;C099;F90C0;0999..;:C
@M05620:37:000000000-D9766:1:1101:13931:12271 1:N:0:54
GAGGCTGCTTTGGAAGAAACTCATAGATTACTGCAACAGTTCCCCCTGGACCTGGAAAAGTTTCTTGCCTGGCTTACAGAAGCTGAAACAACTGCCAATGATGCTACCCGTAAGGAAAGGCTCCTAGAAGACTCCAAGGGAGTAAAAGAGCTGATGAAACAATGGCAAGTAAGTCAGGCATTTCCGCTTTAGCACTCTTGTGGATCCAATTGAACAATTCTCAGCATTTGTACTTGTAACTGACAAGCCAG
+
CBCCCBFBFFFFGGGGGGGGGGHHHHHHFHGHHHHHHHHHHHHHHGGGHHHHFGEBGFEFBFEGGHHGHFFHHHHHHHHHHGHHFHHHHGHHHHHHHHHHHHHHHHHHHGGGGHHHHHHHHHHGHHHHFHHHHHHHHHFGGGGHHHHHGHHHHHHHHHHHHHHHHHHHG?GFHHHHHGFHHHHHHGGGGGGHHHHHHHHHHHEFGHHHGHHHHHHHCHHHHHGHHHHHHHHFGGGGFGGGGGGGGGGGGGG
@M05620:37:000000000-D9766:1:1101:17823:12291 1:N:0:54
GAGGCTGCTTTGGAAGAAACTCATAGATTACTGCAACAGTTCCCCCTGGACCTGGAAAAGTTTCTTGCCTGGCTTACAGAAGCTGAAACAACTGCCAATGATGCTACCCGTAAGGAAAGGCTCCTAGAAGACTCCAAGGGAGTAAAAGAGCTGATGAAACAATGGCAAGTAAGTCAGGCATTTCCGCTTTAGCACTCTTGTGGATCCAATTGAACAATTCTCAGCATTTGTACTTGTAACTGACAAGCCAG
+
BABBBBFBFFFFGGGGGFFGGGBGFHHHHGHGHGGHHGGHHHHHHGGGHHHHHHHHHHFHHHHHHHHHHHHHHHHHHHHHHHHHHHGHHHGHHHHHHHHHHHHHHHHHHGGGGHFHHGHHHHHGHHHHHHHHHHHFHHGGHGGFHDGHGHHHHHHHHHHHHHHHHHHHF1?GHGGHHHHHHHHHHEGFGGHHHHGHHHHGHHGFHGGHHHHHHHHHHHHHHHHHHHH0;CCGGGGGGGGGGGFGGGFGGGG
@M05620:37:000000000-D9766:1:1101:28449:12303 1:N:0:54
AGTGCCAGCTCTCAATCGCACAGGGGACCCAGGGCCTGGCCCCTCCATCCAGAAAACCTATGACCTCACCCGCTACCTGGAGCACCAACTCCGCCGCTTGGCTGTGACCTATGTGAGTATCCAGCGTAGGAATCTGGGAGTTGGGGAGGAGTGAGGAGTTGGGGAAAGACAGTCCTAACCGTGGAGGGTTCTGGTAAATGATGGGGTGAGGAGGGGCTCTTTGGCTCCCACCAGTCCCCCTGTCTGGTCTA
+
>AAAADDFBFFFF4BFFAAEE2AFAAEEEGHHGABBFFGFGHGHGG25FFCFF3FFBBGHH3GHHFGHGHFEEE?>GHGBFGB?B?1?EBBFD?/>EEFGFF3F?23FG3?GHHFDF3BGHD@DFD/?<CF1FFGHHHHGE0FCDGFFC?DGHHFHB.<<<BCC..:.C/C/:CCGFFBFA9=@AEFG;CFFGG;BBFFF0;;BE?ADFFFBDD@FA@EFFB9/B9BE.99A9:;BFF?A>AB/::BB;/;
@M05620:37:000000000-D9766:1:1101:17822:12311 1:N:0:54
GAGGCTGCTTTGGACGAAACTCATAGATTACTGCAACAGTTCCCCCTGGACCTGGAAAAGTTTCTTGCCTGGCTTACAGAAGCTGAAACAACTGCCAATGATGCTACCCGTAAGGAAAGGCTCCTAGAAGACTCCAAGGGAGTAAAAGAGCTGATGAAACAATGGCAAGTAAGTCAGGCATTTCCGCTTTAGCACTCTTGTGGATCCAATTGAACAATTCTCAGCATTTGTACTTGTAACTGACAAGCCAG
+
A1AA1AF1BBB1FB1AEE0EGGHGHHGFFGGCGA1BAFAGHDAFEEEBACAFGHFBBA0BBGHGGGGABBEGGGHEBFGHHH@FGB1GBBBBGGHGFFGHFHFGGGGFHGGEEG1FEBGGFBGEHBBBF<FGHGF<CBF??E?<DGF@C@@FFFHEFFFFGC?<??FCF1?<F?@<F>><>>FFDAAACC<==0<<==DGHHCH:CGGGECGGF;:C:;:;:::;CF9BFBCFFGGGFBCB9FBFF.AC9F
@M05620:37:000000000-D9766:1:1101:5470:12316 1:N:0:54
ACCACACCTTCTACAATGAGCTGCGTGTGGCTCCCGAGGAGCACCCCGTGCTGCTGACCGAGGCCCCCCTGAACCCCAAGGCCAACCGCGAGAAGATGCCCAGGTGAGTGGCCCGCTACCTCTTCTGGTGGCCGCCTCCCTCCTTCCTGGCCTCCCGGAGCTGCGCCCTTTCTCACTGGTTCTCTCTTCTGCCGTTTTCCGTAGGACTCTCTTCTCTGACCTGAGTCTCCTTTGGAACTCTGCAGGTTCTA
+
BBBBBBBBFFFFGGGGGGGFGGHHGGGGFGHHHGGGGGGGGHHHHGGGEGGGEHHHHHHGGGGGGGGGGGGHHHHGGGGHGHHHHGGGGGGGGGH2FDHHHHHGHHHGGHGGHGCGGGGHHHHHHHHHDGFHHCGGGGHGGHGHHGGGGFGGGGGGGG-?BGGGGGFFFFFFFFFFFFFFFFFFFFFFFFFFFADFFFFFFFFFD/BFFFFFFFFFFFFFFFFFBBFFFFFFFFFFFFFFFFFFFFFFFFF
@M05620:37:000000000-D9766:1:1101:15447:12323 1:N:0:54
AGTGCCAGCTCTCAATCGCACAGGGGACCCAGGGCCTGGCCCCTCCATCCAGAAAACCTATGACCTCACCCGCTACCTGGAGCACCAACTCCGCAGCTTGGCTGGGACCTATGTGAGTATCCAGCGTAGGAATCTGGGAGTTGGGGAGGAGTGAGGAGTTGGGGAAAGACAGTCCTAACCGTGGAGGGTTCTGGTAAATGATGGGGTGAGGAGGGGCTCTTTGGCTCCCACCAGTCCCCCTGTCTGGTCTA
+
BCBCCFFFDFFFGGGGGGGGGGHHGGGGGGHHGGGGGGHHHHGHGGHHHHHHHHHHHGHHHHHHHHHHHHHGGGGGHHHHHHHHHHHHGHGHGGGGGHHHGHHGGGHHGHHHHHHHHHHHHHHHHGGGGGHHHHHHHHHGGHHHGGGGGGGHHHHHHGHHHHGGGGHHHHHHHHHHHHHHGGGGGGGGEGGGHGGGGHHHHGGGGGFFFFFFFFFFFFFFFHHFFFFFFFFFFFFFFFFFFFFFHFFFFFB
@M05620:37:000000000-D9766:1:1101:8356:12337 1:N:0:54
AGTGCCAGCTCTCAATCGCACAGGGGACCCAGGGCCTGGCCCCTCCATCCAGAAAACCTATGACCTCACCCGCTACCTGGAGCACCAACTCCGCAGCTTGGCTGGGACCTATGTGAGTATCCAGCGTAGGAATCTGGGAGTTGGGGAGGAGTGAGGAGTTGGGGAAAGACAGTCCTAACCGTGGAGGGTTCTGGTAAATGATGGGGTGAGGAGGGGCTCTTTGGCTCCCACCAGTCCCCCTGTCTGGTCTA
+
ABAAAFFFBFFFGGGGGGGGGGHHGGGEGGHHFFGGEGHHHHGEGGGHHHHHHGHHHGHHHHHHHHHHHHHGGECGHHHHFHHHGHAFEHHHFGGG?GHFFHHGGGHHGHGGFHHHHHHHHEFHHGGDDA@GHHHHHFCFDHGFFGFDFEGGHBGF0ECHFFGGCAHHFCCBHHHHHHHHGGGG?EDG.CFFGFCFGGGGGGGGGGFFFFAFFFFFFFFFFFFFFFFEFFFFFFFFFFFFFEBFFFFFBF0
@M05620:37:000000000-D9766:1:1101:9024:12350 1:N:0:54
GAGGCTGCTTTGGAAGAGCACACGTCTGAACTCCAGTCACATTCAGAAATCTCGTATGCCGTCTTCTGCTTGCAAAAAAAAAACAAGAAATCAACCTAATTTCTTTCTTACATATGAGGAGATAATACATCTAAAATCGAAATACTGTTTACAGTTTCACTACACCGTTAGAGAGCCCATTGCTCTATGCAGTTACCCATCATTATGACAAGATTCTGGGAAATTATATCGACACTTAGGCAGGATTGTCC
+
A@BBAAFBFDFFF4BBABBFBBGG4F4BG5BFBBEBDGGBGHHD5D5FB5D5DB2BFFABE1EFE5DD5DFB13552B00>//1112233433330333444444444444344444333//233333233B333222/02//22222211111111111110100-0...111...../00000000000000000/0//0000000000./000000/./.0000000..-.-0;000/0.-.//.///
@M05620:37:000000000-D9766:1:1101:17235:12357 1:N:0:54
GAGGCTGCTTTGGAAGAAACTCATAGATTACTGCAACAGTTCCCCCTGGACCTGGAAAAGTTTCTTGCCTGGCTTACAGAAGCTGAAACAACTGCCAATGATGCTCCCCGTAAGGAAAGGCTCCTAGAAGACTCCCAGGGCGTCAAAGAGCTGATGAAACAATGGCAAGTAAGTCAGGCATTTCCGCTTTAGCACTCTTGTGGATCCAATTGAACAATTCTCAGCATTTGTACTTGTAACTGACAAGCCAG
+
B@AACBFBFFFFGGGGGGGGGGHHHHHHHHHGHHHHHHHHHHHHHGGGHHHHHHHHHHHHGHHHHHHHHHHHHHHHHHHHHHHHHHHHHHHHHHHHHHHHBGHB@3BFG?FE1F3F3FGF/3?F3F4G3BGHHH3?B3F//<>/?ADH2@GG2F2>GGHH0/1?GFHGF1>1FFHHHHHHFFHHHFGD.<<DGGHHHHHBCGDGHHFHFHHHHHHCGFHGF9FGGGGGGGGGGGGGGFFGBFBFGC9.;CF
@M05620:37:000000000-D9766:1:1101:6121:12359 1:N:0:54
AGTGCCAGCTCTCAATCGCACAGGGGACCCAGGGCCTGGCCCCTCCATCCAGAAAACCTATGACCTCACCCGCTACCTGGAGCACCAACTCCGCAGCTTGGCTGGGACCTATGTGAGTATCCAGCGTAGGAATCTGGGAGTTGGGGAGGAGTGAGGAGTTGGGGAAAGACAGTCCTAACCGTGGAGGGTTCTGGTAAATGATGGGGTGAGGAGGGGCTCTTTGGCTCCCACCAGTCCCCCTGTCTGGTCTA
+
ABAAAFFFCFFFGGGGGGFCGGHGGGGGGGHHGGGGGGHGGHGHGGEHHHHGE3FHHGHFHFFHHHHHHHHGGFGGHHHHGHHHHHFHGHHHEGGGGHHHGHHGGGHHGHHHHHHHHHHHHHHHHGGGGGHHHHHHHH<FGHHHGGFFGGGHHEHHFGHHHHGGG.CGGHHHHHHHHHHHGFFGGGGG9FFGGGGGGGGGGGGGGGFFFFFFFFFFFFFFFFFFFFFFFEFFFFFFFFFFFFFFFFFFFFB
@M05620:37:000000000-D9766:1:1101:16750:12393 1:N:0:54
AGTGCCACCTCTCAATCGAACAGGGGACCCAGGCCCTGGCCCCTCCAGCCAGAAAACCTGTGACCACACCCGCTACCTGGAGCACCAACTCCGCACCGTGGCCGGGACCTATGTGAGTATCCAGCGTAGGAATCTGGGAGTTGGGGAGGAGTGAGGACCAGGGGAAAGACAGTCCTAACTGTGGAGGGTTCTGGTAAATGATGGCCTGAGGAGGCGTTCTTTGCATCTCACCAGTTCCCCTGCCTGGTCTA
+
1AAAAFF1BCBDGGGGGA1AB0BA0AF0EE0FG0BF/BBBFHGCEGFAFG0C00FGCFF0D12FA1?BE//EEG?FHDGBBFH/BFGHGF1F//E/>/B</<0/<//>/GH1GF2F11212@>1<A/?C/111>1<GHAACG11--<-CA.<.0C:G.....CG.EGG/CFGGG0900:00;0/9.9-C..000=///99////-//--9AF-9---;EF//B//;9:///;/-////;-9---/;-//9/
@M05620:37:000000000-D9766:1:1101:15715:12397 1:N:0:54
GAGGCTGCTTTGGAAGAAACTCATAGATTACTGCAACAGTTCCCCCTGGACCTGGAAAAGTTTCTTGCCTGGCTTACAGAAGCTGAAACAACTGCCAATGCTGCTACACGACCCGACACGCACCTAAAAGACTCCACAAGAGTCCAAGAGATGAAAAGACCTTAGCAAGTAATGGCGGCTTATCCACTCAAGCCCTCTTGAGCACCCTATTGAATCCATCTCAGCAATTGTCCTTGTTACTACCAGTAACG
+
AAA?AAFBFFFFGGGF4GFGGFGFGHHHHHHGGHHFHHHHGHFHHGCFHHGHGGHFEHHHHHHHHGGHHHHHHGFGHHGHHGHHHHHHHHGGFHGFHHFHCF4FHHH31?/////>///?////0B1B1B/B1F1G01<@<0@1<FGH0?0<1?11?0?0<1111<FG0=FG1110-----/::;0/0///:0.;/CFB00009..;./CBF0=09000;;090;B/;F0;00///;///;/;.;/////.
@M05620:37:000000000-D9766:1:1101:15070:12397 1:N:0:54
AGTGCCAGCTCTCAATCGCACAGGGGACCCAGGGCCTGGCCCCTCCATCCAGAAAACCTATGACCTCACCCGCTACCTGGAGCACCAACTCCGCAGCTTGGCTGGGACCTATGTGAGTATCCAGCGTAGGAATCTGGGAGTTGGGGAGGAGTGAGGAGTTGGGGAAAGACAGTCCTAACCGTGGAGGGTTCTGGTAAATGATGGGGTGAGGAGGGGCTCTTTGGCTCCCACCAGTCCCCCTGTCTGGTCTA
+
ABABBFFFCFFFGGGGGGGGGGHHGGGGGGHHGGGGGGHHHHGHGGHHHHHHHHHHHGHHHHHHHHHHHHHGGFGGHHHHHHHHHHHHGHHHGGGGGHHHGHHGGGHHGHHHHHHHHHHHHHHHHGEGGGHHHHHHHHHGGHHHGGGGGGGHHHHHHGHHHHGGGGHHHHHHHHHHHHHHGGGGGGGGEGGGGGGGGGGGGGGGGGFFFFFFFFFFFFFFFFFFFFFFFFFFFFFFFFFFFFFFFFFFFFB
@M05620:37:000000000-D9766:1:1101:15986:12399 1:N:0:54
GAGGCTGCTTTGGAAGAAACTCATAGATTACTGCAACAGTTCCCCCTGGACCTGGAAAAGTTTCTTGCCTGGCTTACAGAAGCTGAAACAACTGCCAATGATGCTACCCGTAAGGAAAGGCTCCTAGAAGACTCCAAGGGAGTAAAAGAGCTGATGAAACAATGGCAAGTAAGTCAGGCATTTCCGCTTTAGCACTCTTGTGGATCCAATTGAACAATTCTCAGCATTTGTACTTGTAACTGACAAGCCAG
+
BBBBBBFBFFFFGGGGGGGGGGHHHHHHHHHGHHHHGHHHHHHHHGGGHHHHHHHHHHHHHHHHHHGHHHHHHHHHHGHHHHHHHHHHHHHHHHHHHHHHHHHHHHHHHGGGGHHHHHGGHHHGHHHHHHHHHHHGHHGGHGGHHHHHGHHHHHHHHHHHHHHHHHHHG?GHHFHHHHHHHHHHHGGGGGHHHHHHHHHHHHGGGHHHHHHHHHGHHHHHHHHHHHHCHHHHGGGGGGGGGGGGGGFGEFF
@M05620:37:000000000-D9766:1:1101:16095:12401 1:N:0:54
GAGGCTGCTTTGGAAGAAACTCATAGATTACTGCAACCGTTCCCCCTGGACCTGGAAGAGTTTCTTGCCTGGCTTACAGAAGCTGAAACAACTGCCAATGATGCTACCCGTAAGGAAAGGCTCCCAGAAGACTCCAAGGGAGTAAAAGAGCTGATGAAAGAATGTCAAGTAAGCCAGGCATTTCCGCTTTAGCACTCGTGTGGATGCAATTGAACAAGTCTCAGCATCTGTACTTGTAACTGACAATCCAG
+
AAAAAAFAFFFFGGGGGA1FBF1DAAF33DGHHHH1F00BAACGBEEG/AFGFF0G10AB1FGEHHF1BGHHHHGHHHHHHHHGHHHHHHHHHH1BBGCGHDG1@G10F>E>/011B00>/1FF/01/0B101<111<///?<BB2F1/001111121110?11111?<111?11?G.>C1<1=F.A>..=0D000/..<...:0//:000000<CC/;C0C09:0=00;90;FFFCF009;09900=/09
@M05620:37:000000000-D9766:1:1101:12026:12403 1:N:0:54
AGTGCCAGCTCTCAATCGCACAGGGGACCCAGGGCCTGGCCCCTCCATACAGAAAACCTATGACCTCACCCGCTACCTGGAGCACCAACTCCGCAGCTTGGCTGGGACCTATGTGAGTATCCAGCGTAGGAATCTGGGAGTTGGGGAGGAGTGAGGAGTTGGGGAAAGACAGTCCTAACCGTGGAGGGTTCTGGTAAATGATGGGGTGAGGAGGGGCTCTTTGGCTCCCACCAGTCCCCCTGTCTGGTCTA
+
>3>AADDFBFFDEGG5FFFGEGFHA2EFGGHHG?EAEA2GGGGHEFHH5FGHHHHGGGHHHFHHHHHCGHFGGEEGFHHFHHHHHE1GGHHHGGGGGHHHGGHGGGHHGHHGHHHHHHHHHHHHHGGGGGHHHHHHHHHGGHHHGGFGGGGHHHHHHGHHHHGGGGHHHHHHHHHHHHHHGGGGGGGGFGGGGGGGGGGGGGGGGGFBFFFFFFBBBBFFFFFFFFFFFFFFFFFFFFFFBFFFFFFFFFF
@M05620:37:000000000-D9766:1:1101:28151:12403 1:N:0:54
GGGGCTGGCTTGGAAGAACATAAGAGACCAAGGGAATAGTCCCTCCATCAACAAGACATATGACCTGACCCGCTAACTGAAGCTGAAACACCGGCGAATGGTTGAGACCTATGTGAGTATCCAGAGTAGGAATCAGGGAGTTGGGGAGGAGTGAGGAGTTGGGAAAAGACAGTACTAACCGTGGAGGGTTCTGGTAAATGATGGGGTGAGGAGGGGCTCTTTAGCTCCCACCAGTCCCCCTGTCTGGTCTA
+
>11>>@1>AFBDCBB1A0F0BA1111FGCBCHFEG0GAB2A2B10E0D11B0B/0BAB1BD2211D00AGHEEE/BBFFEGHB@1@1B@0BF@/////EGE1GA01?FFHHG1B>FH>DD22>11<@@>1FF1@11@0???011<><->C.001>0<<<C0<<.<<//:;CF<:;0:C/CC:.;9C.;;:9FFG;CFGGGB0;:;AFAAFAB?F--99;BBF/9;BFFFB-99;;B/9AA?FFFF///;/;
@M05620:37:000000000-D9766:1:1101:26077:12413 1:N:0:54
GAGGCTGCTTTGGAAGAAACTCATAGATTACTGCAACAGTTCCCCCTGGACCTGGAAAAGTTTCTTGCCTGGCTTACAGAAGCTGAAACAACTGCCACTTTTGATGAAAGTCTGCTAGAAGACCTCAAGGAATCAAAAGAGTTGACGAAACAACTGCAAACAAGGCACGCACTTCAGGCCTAGCAGCCTTCGCCATCTAATGGAACCAATTGCACCATTCGCACATTCTGTCCATGTACCAGCCACAAAAG
+
BBBBBBFBFFFFGGFGGGEGGGHHHHHHHHHHHGHHGHHHHHHHHGGGGHHHHHHHFFFGHHHHHHGGHHHHHHHGHHHHHHHHHFHHHH?GHHHHH33B@43BB44BBGFF44B4B43333B?BB3F3B0333BFH3B/24B3B3//>/>2/??B?FF2<@<@FGH0C/></?G1F1<.>00>FF0.>G0...CEH000===00/:;.;00C<0/;CG00.;--0;0009;0000000;0=..:F.CFGG
@M05620:37:000000000-D9766:1:1101:12957:12413 1:N:0:54
GAGGCTGCTTTGGAAGAAACTCATAGATTACTGCAACAGTTCCCCCTGGACCTGGAAAAGTTTCTTGCCTGGCTTACAGAAGCTGAAACAACTGCCAATGATGCTACCCGTAAGGAAAGGCTCCTAGAAGACTCCAAGGGAGTAAAAGAGCTGATGAAACAATGGCAAGTAAGTCAGGCATTTCCGCTTTAGCACTCTTGTGGATCCAATTGAACAATTCTCAGCATTTGTACTTGTAACTGACAAGCCAG
+
AAAABBFBFFFFGGGGGGGGGGHFHHGHHGHHFHHFHHHHHHFHHGGGHGHHHHHFHHHHEHHHHFGHHHHHHHHHHHHHHHHHHHHHHGHHHHGFGFHHHHGHHHHHHGEEFHFFHGHGHHHGHHFFHGHHHHHHHHGGHGDGFFHFCHGHFFGHHFFGFHHHHHHHG?DGFGGHHFGCHHHHHDGGGGDGGG<CGHHHFHDHGHHGGHHHHFHGHHHCCGFHHFH<GHCGFGFGBFGEGGGGGGFG.FG
@M05620:37:000000000-D9766:1:1101:4084:12431 1:N:0:54
AGTGCCAGCTCTCAATCGCACAGGGGACCCAGGGCCTGGCCCCTCCATCCAGAAAACCTATGACCTCACCCGCTACCTGGAGCACCAACTCCGCAGCTTGGCTGGGACCTATGTTGAGAATCCTGCTCGGAAACTTGGGAGTTGGGGAGGAGCGAGTGTTTGGGTAAAGCCAGCCTCAACCGTGGAGGGTTTTGTAAAATTATGGGTCGAGGAGGGCCTTTTTGCCCCCCACCATTCCCCCTTCCGGTTCT
+
>3AAAFFFAFFFGGGGGGGGGGGAFGGGGG2AF2EEGGGHHHG1EGAFFH3BDCFCAEEGHHGHHHF3F11EE>>FG3GFFGHGHHF1EEGGEFGE@GFEE?3?EE0BEHF32B?G32/B2BF22@F</>?/>01<1<//?C0?<A-><<.C.<-<<.0;//.;;0/C00;/..9/;C09;?EA-..;-;99.9/0;//9//9BF?/.9-@>-;.-99./;/9;9//;---.9./9BFB;D-9./.--.;/
@M05620:37:000000000-D9766:1:1101:8824:12433 1:N:0:54
GAGGCTGCTTTGGAAGAAACTCTACAAGCCAGGGACAAAAGATCGGAAGAGCACACGTCTGAACTCCAGTCACATTCAGAAATCTCGTATGCCGTCTTCTGCTTGAAAAAAAAAAAAACACAAACAAAATAACGTCGAAGTAGCCGATCACTCAAGCGATCATCGATGAAACCACAAACCAAGAAGGACTAACCAACAGAAACAATGCAGGAGATGGACCACTATTCGTCCAAAACCCCCGCACATTTGAC
+
BBBBBBFBFFFFGFGGGGFGGGHFHFHHGGHHHGGFAGH2GFHHGGEFGFFHHHHGGHHHGGHHHHHHHGHFGBGHGHHHHBFFFHA1BGHHGEEF1F4FHHHHFGHHGHGGGG/>><//0/<0/0/<01<<1.<.>-<..1100.---./=0//:0.....00//.00900.......9:9;.;/.9.//0;.09:..////9./////....///;/...//;//./...//..;:.------/9////
@M05620:37:000000000-D9766:1:1101:20520:12440 1:N:0:54
GAGGCTGCTTTGGAAGAAACTCCTAGATTACTGCACCCGTTCCCCCTGGCCCTGGAACCGTTTCTTGCCTGGCTTACAGAAGCTGAAACAACTGCCACTGATGCTCCCCGTCAGGAAAGGCTCCTAGAAGACTCCACGGGAGTCCCAGCGCTGATGACACCCTGGCAAGTAAGTCAGGCCTTTCCGCTTTAGCACTCTTGTGGATCCAATTGAACAATTCTCAGCATTTGTACTTGTAACTGACAAGCCAG
+
AAAAAAFAFFFFGGGGG1BFBB1B11FGDAGHGHD1B0AABFFFHGAF/ABBFGEHG1AEBEHGGHGBGHHHHGB1BFGDGHG1B11@B0BF@0BF1@FGFHHFF1FFGGE//?>FGFGHH1<FH1>F1FGHGHH10?<C/BE011@10>CFGGHHH1<C.<FHHHF1<=D0G<GGHH/.<CHHGCGGGG00=:CFHGHHHBEFFGFGG0FF0;F0;FGFGG0BFGGFBF0CBBFGFGGGGFFFFF-AEFF
@M05620:37:000000000-D9766:1:1101:17385:12448 1:N:0:54
GAGGCTGCTTTGGAAGAAACTCATAGATTACTGCAACAGTTCCCCCTGGACCTGGAAAAGTTTCTTGCCTGGCTTACAGAAGCTGAAACAACTGCCAATGATGCTACCCGTAAGGAAAGGCTCCTAGAAGACTCCAAGGGAGTAAAAGAGCTGATGAAACAATGGCAAGTAAGTCAGGCATTTCCGCTTTAGCACTCTTGTGGATCCAATTGAACAATTCTCAGCATTTGTACTTGTAACTGACAAGCCAG
+
33AABAFBFFFFGGGGEGGGFG4GBFHHHFGGHH44FAFGHHHHHGGGHHHHHHFFHF2BGHHHHHHHHHHHHHHGHFHGHHHGHGHHHHHHHHHHFHHHHHGHHFHHHGGGFHHHHHHHHHHGHHHHGHHHHHH3?GFGAEGBF2FGGHHHHHHHHHHHBGHHHHHFF<GHHGHHHHHHHHHHHGGGGGHHHHHHHHHHHHGHHHHHHHHHHHHHHHHHHHHHHFHCGHGFGGGGGGGGGGGGGGGGGGG
@M05620:37:000000000-D9766:1:1101:14678:12464 1:N:0:54
GAGGCTGCTTTGGAAGAAACTCATAGATTACTGCAACAGTTCCCCCTGGACCTGGAAAAGTTTCTTGCCTGGCTTACAGAAGCTGAAACAACTGCCAATGTATGATACCCGTCCGGCAAGGCTACTCGAAGACTTCAAGGGAGTACAAGAGATGATGCAACAATGGCCAGTCAGTCAGGCATTTCCGCTTTAGCACTCTTGTGGATCCAATTGAACCCTTCTCAGCATTTGTACTTGTAACTGACAAGCCA
+
AAABBAFBFFFFGFGGGBGGGGCHCGHHHGGHFFFHFHHHHHGHHGGGHHHHHHHGHFBGGHHHHHHHHHHHHHHFGHHHGHHHHHHGHHFFFFHHHHGHFBGG4@BF33?E11>E/EEF//33BG3?/2?EC3BGFH32/FFA22@2@G02@FFHH21?10/1??G0?G11>1>GDGHH>FH1FD.CFAGDHH0GHHGDD00.:0:CGCHHHC00.:.;CFFF0F0CBFG0;0;9BBC9CFFFFB0;.;C
@M05620:37:000000000-D9766:1:1101:17382:12466 1:N:0:54
GAGGCTGCTTTGGAAGAAACTCATAGATTACTGCAACAGTTCCCCCTGGACCTGGAAAAGTTTCTTGCCTGGCTTACAGAAGCTGAAACAACTGCCAATGATGCTACCCGTAAGGAAAGGCTCCTAGAAGACTCCAAGGGAGTAAAAGAGCTGATGAAACAATGGCAAGTAAGTCAGGCATTTCCGCTTTAGCACTCTTGTGGATCCAATTGAACAATTCTCAGCATTTGTACTTGTAACTGACAAGCCAG
+
A@ABABFAFFFFGEBBGGGGGGHHHHFHHHHGHGBGFHHHHFGHHGEFEHGHHHHHF3FGBFHGFHHGFFHHGHHEGHHHHHHFHEFHGHGHHHHHHHHHHHGHHHHHHGGEGHBGGFHHGHHGHHFGHGHHHHHHHGGGHGFHHHHGGGGHHHHHHHHHHHGDGHHHG?GFHFFHHHEFFGGHHDDEEFF=1DGGHHGFHGDHHHHHFFHHHHHHHCGGGFCCHHHHHEGGGGGBFFBBFFGGGGAE.FG
@M05620:37:000000000-D9766:1:1101:11405:12468 1:N:0:54
GAGGCTGCTTTGGAAGAAACTCATAGATTACTGCAACAGTTCCCCCTGGACCTGGAAAAGTTTCTTGCCTGGCTTACAGAAGCTGAAACAACTGCCAATGTATGCTACCCGTAAGGAAAGGCTCCTAGAAGACTCCAAGGGAGTAAAAGAGCTGATGAAACAATGGCAAGTAAGTCAGGCATTTCCGCTTTAGCACTCTTGTGGATCCAATTGAACAATTCTCAGCATTTGTACTTGTAACTGACAAGCCA
+
A?AB>AFAFFFDGBBFGGGFGGHHHFHHHFBFDB4BCGHHHFBFFEAC2GAGHHEG332FGHHHHHHBBFGFGGHBBABGGHBFGB3FBBBFHHHFGHHHGFHFFFHFGGEE>1BFEFFGF?BBFBFF?FBBBGGBBFGF?CE/BFDFBCF2@@DFFFFF@2G2@FG<CF?1?G@@<??FF1<=F1CDDEF1><<D=G0GGGGFHHGCD0<::CF:CGCH0::GGF::0;C0;B9F0CF09=9;FCF:9.9
@M05620:37:000000000-D9766:1:1101:11384:12476 1:N:0:54
GAGGCTGCTTTGGAAGAAACTCATAGATTACTGCAACAGTTCCCCCTGGACCTGGAAAAGTTTCTTGCCTGGCTTACAGAAGCTGAAACAACTGCCAATGTATGCTACCCGTAAGGAAAGGCTCCTAGAAGACTCCAAGGGAGTAAAAGAGCTGATGAAACAATGGCAAGTAAGTCAGGCATTTCCGCTTTAGCACTCTTGTGGATCCAATTGAACAATTCTCAGCATTTGTACTTGTAACTGACAAGCCA
+
ABBAABFBFFFFGGGGGGGGGGHHHHFHHGHHHHHHHHHHHHHHHGGGHGHHHHHGHHFGBHHHHHHHHHHHHGHHHHHHGHHHHHHHHHAGHHHHHHHHHHHHHHHHHHGEEGHHGHHHHHHHGHHHG3FGHHHHHHHGGHGGHHHHHGHHHHHHHHHHHHHHHHHHFGHDGGGHHHHHHHHHHHGGGGGHGGHHHHHHHGHFGHHHHHHHHHHHHHHHHHHHHHHHHHGHHGGGGFGFGGGGGGGGGGF
@M05620:37:000000000-D9766:1:1101:12388:12504 1:N:0:54
GAGGCTGCTTTGGAAGAAACTCATAGATTACTGCAACAGTTCCCCCTGGACCTGGAAAAGTTTCTTGCCTGGCTTACAGAAGCTGAAACAACTGCCAATGATGCTACCCGTAAGGAAAGGCTCCTAGAAGACTCCAAGGGAGTAAAAGAGCTGATGAAACAATGGCAAGTAAGTCAGGCATTTCCGCTTTAGTACTCTTGTGGATCCAATTGAACAATTCTCAGCATTTGTACTTGTTACTGACAAGCAAG
+
A3AABCFCFFFFGGGGGGGGGGHHHHHHHHHHHHHHHHHHHHHHHGGGHHHHHHHHHHHHHHHHHHHHHHHHHHHHHHHHHHHHHHHHHHHHHHHHHHHHFH4FHHHFCFE>AB3GG3BG/3FFBB4F3FH33F3BB3/EHDGFBHHHEH2FGHBDHEH2@/@222FGA1?GG1=FFC0/11<1>....<111=G<DGHF0G.D0<C00DGGFH0C/:;0<;;0CHCGHGHHH090F000;0;000;./:/
@M05620:37:000000000-D9766:1:1101:4519:12506 1:N:0:54
GAGGCTGCTTTGGAAGAAACTCATAGATTACTGCAACAGTTCCCCCTGGACCTGGAAAAGTTTCTTGCCTGGCTTACAGAAGCTGAAACAACTGCCAATGATGCTACCCGTAAGGAAAGGCTCCTAGACGACTCCAAGGGAGTAAAAGAGCTGATGAAACAATGGCAAGTAAGTCAGGCATTTCCGCTTTAGCACTCTTGTGGATCCAATTGAACAATTCTCAGCATTTGTACTTGTAACTGACAAGCCAG
+
BABBBBFBFFFFFGGGGFGGGGGHGHHHHHHHHHHHGGHHHHHHHGAFGHHHHEFGAGFHGHHHHHGHHHGHHHFHHHGHHHHHHHHHHHHHHHHHHHHHHH4DHHHHH1EEGHGHHEHHHBGFGG4FBEEGGGHFGHEGHGFHHHHHGFBFFHHHHHHHHHHHGGHHF?F1FFGHH>GHHHHFHEDCFGHHF=G=GDGHFGG0:GGGGHHGHFHHGHHFGGGHHGGGGE;CFFG0C0;FGGFGGGFGGFF
@M05620:37:000000000-D9766:1:1101:29434:12544 1:N:0:54
GAGGCTGCTTTGGAAGAAACTCATAGATTACTGCAACAGTTCCCCCTGGACCTGGAAAAGTTTCTTGCCTGGCTTACAGAAGCTGAAACAACTGCCAATGATGCTACCCCTAAGGAAAGGCGCCTACAACACTCCAAGGGAGTAAAAGAGCTGATGAAACAATGGCAAGAAAGTCAGGCATTTCCGCTTTAGCACTCTTGTGGACCCAATTGAACAAATCTCACCATTTGTACTTTTAACTGACAAACCAG
+
A?AAAAFAFFFDG4BBFGAFEGHHHGDFFFGHHGBGCHGHHFFGFGEA2FFGFGEA332BBBGDFGFBBBFGFHHEFDFFGFGGGB3BFF?FGGGFFHHHFH4B@4F?E1?1F?BF3FGH//>>??0B33?FGBFEGHEGFGCBFHDFC00<1@FGFGBGHE<1FC0?/0????=FG0FG>1FFGAD<<EG0D000<0D0=0.C//:;;GH;CGGBG.;<9FF0CBF0;B0;90;0C0009;B/9FBEGEE
@M05620:37:000000000-D9766:1:1101:3688:12570 1:N:0:54
GAGGCTGCTTTGGAAGAAACTCATAGATTACTGCAACAGTTCCCCCTGGACCTGGAAAAGTTTCTTGCCTGGCTTACAGAAGCTGAAACAACTGCCAATGATGCTACCCGTAAGGAAAGGCTCCTAGAAGACTCCAAGGGAGTAAAAGAGCTGATGAAACAATGGCAAGTAAGTCAGGCATTTCCGCTTTCGCACTCTTGTGGATCCAATTGAACAATTCTCAGCCTTTGTACTTGTAACTGACAAGCCAG
+
BBCBACFCFFFFGGGGGGGGGGHHHGGFDGAGGHHHHHHHHGHFFGGGHHH2GGFBFFBGBAFGHD5AFHFFFFFGCGHHFHHHHHBFFHHHHHHCG3BF3FFF3BGHHEFFEHHHBFEGHHHGHHFG3BGHHGHFEG/ECBEFGDDFFHHHHFGHFFH22=2GHHFFFGG1=?GHHHHAFHHHHGG.EG1.<<-AGHGHHHGH0;CGHFHHCGF0CGHHHHFCH//CFFB0;BFFC9BFFGFGGGE:CFF
@M05620:37:000000000-D9766:1:1101:12653:12595 1:N:0:54
GAGGCTGCTTTGGAAGAAACTCATAGATTACTGCGACAGTTCCCCCTGGACCTGGAAAAGTTTCTTGCCTGGCTTACAGAAGCTGAAACAACTGCCAATGTATGCTACCCGTAAGGAAAGGCTCCTAGAAGACTCCAAGGGAGTAAAAGAGCTGATGAAACAATGGCAAGTAAGTCAGGCATTTCCGCTTTAGCACTCTTGTGGATCCAATTGAACAATTCTCAGCATTTGTACTTGTAACTGACAAGCCA
+
AABABBFBFFFFGGGGGGGGGGGHHHHHHHHHHHAAFGEHHHHHHGGGHHHHHHHHHHHHHHHHHHHHHHHHHHHHHHGHHHHHHHFHHHHHHHHHFHHHHHHHHHHHHHGGGGHHHHHHHHBHGHHHHHHHHHHHHHHGGHGEHHHHHGHHHHHHHHHHHHHHHHHHHGDGHGGHHHHHHHHHHHGGGGGGDHGHHHGHHHHGGFHHHHHGHHHHGHFHHHHHHGGFGGGBFGGFBFFBFGGFGGGFFGF
@M05620:37:000000000-D9766:1:1101:8670:12600 1:N:0:54
GAGGCTGCTTTGGAAGAAACTCATAGATTACTGCAACAGTTCCCCCTGGACCTGGACAAGTTTCTTGCCTGGCTTACAGAAGCTGAAACAACTGCCAATGATTCTACCCGTAAGGAAAGGCCCCCAGAAGACTCCAAGGGAGTAAAAGAGCTGATGAAACAATGGCAAGTAAGTCAGGCATTTCCGCTTTAGCACTCTTGTGGATCCAATTGAACAATTCTCAGCATTTGTACTTTTCACTGACAAGCCAG
+
11AAAACACFDFAGEGGBFFEG1GDGHEGGHHGFGHFAGGHHHGHGCEEGHHHCAG0B0GH2HH2F1FGB1AFGFBGBB1BGGFFGFGGEFHHFHGBFHHB2222BFHH/?>/FFGB0>CG/?E//<?0BFGHHG11GEC/C?0BBFGE00@FGGHFFF<0C<?1FGB/1?1F1@?D0>F<GDFGA..CED0<0<0<0=D0<C<0:/0<:G0BBCGHGC0C;;GHF0;009;C0;0900;FFFG0CFE.BC
@M05620:37:000000000-D9766:1:1101:14723:12626 1:N:0:54
AGTGCCAGCTCTCAATCGCACAGGGGACCCAGGGCCTGGCCCCTCCATCCAGAAAACCTATGACCTCACCCGCTACCTGGAGCACCAACTCCGCAGCTTGGCTGGGACCTATGTGAGTATCCAGCGTAGGAATCTGGGAGTTGGGGAGGAGTGAGGAGTTGGGGAAAGACAGTCCTAACCGTGGAGGGTTCTGGTAAATGATGGGGTGAGGAGGGGCTCTTTGGCTCCCACCAGTCCCCCTGTCTGGTCTA
+
AAABBFFFBFFFGGGGGGGGGEHHGGGGGGGHGGGGGGHHHHGGEGHHHHHHHHHHHGHHHHHHHHHFHHHFGGGGHHHHHHHHHEHHGHHHGGFGGFHHGHHGGGHHGHHHHHHHHHHHHHHHHGGGGGHGHHHHHHHGGHHHGGGGGGGHHHHHHGHHHHGGGGHHHGHHHHHHHHFHGGGGGGGGGGGGGGGGGGGGGGGGGGFFFFFFFFFFFFFFFFFFFFFFFFFFFFFFFFFFFFFFFFFFFFF
@M05620:37:000000000-D9766:1:1101:15396:12629 1:N:0:54
GAGGCTGCTTTGGAAGAAACTCATAGATTACTGCAACAGTTCCCCCTGGACCTGGAAAAGTTTCTTGCCTGGCTTACAGAAGCTGAAACAACTGCCAATGATGATACCCGTAAGCAAAGGCTCCTAGAAGACTCCAAGGGAGTAAAAGAGCTGATGAAAGAATGGCAAGCAAGTCAGGCATTTCCGCTTTAGCACTCTTGTGGAACCAATTGAACAATTCTCAGCATTTGTACTTGTAACTGACAAGCCAG
+
AABBBBFBFFFFGGGGGGGGGGHHHHHHHFGHHHFFGHGGHHHHHGGGHFHHHHHHHHFGGHHHHHHHHHHHHHHHHHHHHHHHHHHHHHHHHHHHH3@E3@44B4F3BE1/??33B332/3B/33BF3GFG3BC?BDFD??EFG3FBEBGDB2@GFGH2@<FGGGH?F/?00FHFH00/><FGGD..>F1<>DGHH<<DH0EH0<.CCGCC0C0;:GH0GCG:/0;CCBF0CF9000;CBF0/C0.99BF
@M05620:37:000000000-D9766:1:1101:21624:12643 1:N:0:54
ACCACACCTTCTACAATGAGCTGCGTGTGGCTCCCGAGGAGCACCCCGTGCTGCTGACCGAGGCCCCCCTGAACCCCAAGGCCAACCGCGAGAAGATGCCCAGGCGAGTGGCCCGCTACCTCTTCTGGTGGCCGCCTCCCTCCTTCCTGGCCTCCCGGCGCTGCGCCCTTTCTCACTGGTTCTCTCTTCTGCCGTTTTCCGTAGGACTCTCTTCTCTGACCTGAGTCTCCTTTGGAACTCTGCAGGTTCTA
+
BCCBCCDDFFFFGGGGGGGGGGHHGGGGHGHHHGGGGGGGGHHHHGGGGGGGHHHHHHHGGGGGGGGGGGGHGHHGGGGHGHHHHGGGGGGGGGHHHHHGHEH///>AD.<FGHGGFG@GH00=GHFFH/<GGGGGGGGGGFGGGGGGGG.FGGGGGC-9@FFFAFFFFFFFFFFFFFFFFFFFFFFFFFFFFFDFFFHFFFFDD0BFFF0BFFF0BFBFFFFBFFFBFFFFFFBFBFFFFFFFFF.BFFB
@M05620:37:000000000-D9766:1:1101:8074:12645 1:N:0:54
GAGGCTGCTTTGGAAGAAACTCATAGATTACTGCAACAGTTCCCCCTGGACCTGGAAAAGTTTCTTGCCTGGCTTACAGAAGCTGAAACAACTGCCAATGATGCTACCCGTAAGGAAAGGCTCCTAGAAGACTCCAAGGGAGTAAAAGAGCTGATGAAACAATGGCAAGTAAGTCAGGCATTTCCGCTTTAGCACTCTTGTGGATCCAATTGAACAATTCTCAGCATTTGTACTTGTAACTGACAAGCCAG
+
BABBBBFBFFFFGBFGFGGGGGGHHFHHHGHHHHHCFFGHHHHGHGGGHFHHHHHHCFFHHHHHHHHHGFFGHHHHHHBGHHGHHHFHHHFGHHHHGHGHHHGHHHHHHDFEGHHHHCHHHBGGFGFGGHHHHGHCGHGGHGGHHHFGF?BFFFHHGHHHHG2GF2CCF<?FG<?<G0FGHHHEBA.CDF1=>=D<CGFFGFF0CGGDCGC:GHHHGHG0G0CCCGFH00;;C;F0;0CFFBGGFF9=A/C
@M05620:37:000000000-D9766:1:1101:18496:12649 1:N:0:54
GCGGCTGCTTTGGAAGAAACTCATAGATTCCTGCCCCAGTTCCCCCTGGACCTGGAACCGTTTCTTGCCTGGCTTCCAGAAGCTGCAACAACTGCCAATGATGCTACCCGTAAGGAAAGGCTCCTAGAAGACTCCCAGGGCGTCACAGAGCTGATGAAACAATGGCAAGTAAGTCAGGCATTTCCGCTTTAGCACTCTTGTGGATCCAATTGAACAATTCTCAGCATTTGTACTTGTAACTGACAAGCCAG
+
11>>A11AFFB11BFEB1BBBB1D3DFGH3DFHH00F0BBDFGHHG/F/0BBBF0BG1AFEGHGDFGGHHHHHHF0FHH1>GH1B1BGG0BGGHGH1BBG1FGHH2FGGGG?/GHHBGFHHHHGH1FG<GHHHHH/0BFC/>C///?F<FHHHGHHHFHH0.>GHHH1>FFDGGHHHGHAGHHHHGGGGGFHHGHHHHHHHHGHHHHHHGGGGGGF/CGGGGBFF0=;CFF0FGGGBFGGGGBGGCFGEFF
@M05620:37:000000000-D9766:1:1101:25038:12652 1:N:0:54
GAGGCTGCTTTGGAAGAAACTCATAGATTCCTGCAACAGTTCCCCCTGGACCTGGAAACGTTTCTTGCCTGGCTTACAGAAGCTGAAACAACTGCCAATGATGCTACCCGTCCGGACAGGCTCCTCGACGACTCCCCGAGAGTCCAAGCGCTGATGACACCCTAGCAAGTAAGTCAGGCCTTTCCACTTACGCCCTCTTGTGGATCCAATTGAACCCTTCTCAGCATTTGTCCTTGTAACTGATAAGACAG
+
>11AA>BAFFB11FF111BFBG1G3DFGH3DGHH01B0BDFGHHHGEGH0FEGCFFGD0BBGHHDFGGHHHGHHG1GHDD1FGBFGHHH0FHHHHHE1BFGHGHF@GEGG>///>E//>FF0<<10<?/B/<?EF/?//>/>GFH1?1FFCF@.1<FGFF..C//<G0/<=000000::;//:0C0:<C00:.-:AFGG09C.900=99BFF;9B.A9/9CB00;F/:F/B//B/BF///;///9;///9;
@M05620:37:000000000-D9766:1:1101:8073:12667 1:N:0:54
GAGGCTGCTTTGGAAGAAACTCATAGATTACTGCAACAGTTCCCCCTGGACCTGGAAAAGTTTCTTGCCTGGCTTACAGACGCTGAAACAACTGCCAATGATGCTACCCGTAAGGAAAGGCTCCTAGACGACTCCAAGGGAGTAAAAGAGCTGATGAAACAATGGCAAGTAAGTCAGGCATTTCCGCTTTAGCACTCTTGTGGATCCAATTGAACAATTCTCAGCATTTGTACTTGTAACTGACAAGCCAG
+
>>A3>AFAFFFFG4GGFGGFGGFHFF5DFFHHAFEBEFGHHHHHHGGGHHHHHHH2FGFG3FGHF5DGHHHAFBFGGHGH1>EFGG33BFGGGHHHGHHGHHHGHGHHHGGGGGGH3BCFGHHGGHHB3E?DDGHHCG?AFEDGFDDFFGFHCFGF1DHHHHHGFHGCF1=GDDFHHCHHHHHHHGGFGG0DHHHGHGHHCHECC<CC0GHGBGHHBFGGFFFCFFFGBF;BFGGGFGGFFGGGGE.E?FF
@M05620:37:000000000-D9766:1:1101:17314:12674 1:N:0:54
GAGGCTGCTTTGGAAGAAACTCATAGATTACTGCAACAGTTCCCCCTGGACCTGGAAACGTTTCTTGCCTGGCTTACAGAAGCTGAAACAACTGCCAATGATGCTACCCGTACGGAAAGGCTCCTCGAAGACTCCCAGGGAGTAACAGAGCTGATGAAACAATGGCAAGTAAGTCAGGCATTTCCGCTTTAGCACTCTTGTGGATCCAATTGAACAATTCTCAGCATTTGTACTTGTAACTGACAAGCCAG
+
>33AAAFAFFFFGGGGGBFGFG4GFGHHHDGHHH44B2BFGHHHHGGGH2FGHHHHH33BBGHHEHHHHHHHHGF3GHHHFHHFGGHHHHGHHHHH33FG3FGHHBFFHFG/1>EF/EGHHHHGF2?EFFGHHFH/?CFG/CE2222F<GCGGGHHHBGG0/??GGF1FFG1GGHGHFHEGHHHGFGGGGBHHFGHHHGHHGEHGHHHHHHGF0CC/;CFFG0BF0FFGGGBFGGFCFFGGGFGG99?AFF
@M05620:37:000000000-D9766:1:1101:24165:12682 1:N:0:54
GAGGCTGCTTTGGAAGAAACTCATAGATTACTGCAACAGTTCCCCCTGGACCTGGAAAAGTTTCTTGCCTGGCTTACAGAAGCTGAAACAACTGCCAATGATGCTACCCGTAAGGAAAGGCTCCTAGAAGACTCCAAGGGAGTAAAAGAGCTGATGAAACAATGGCAAGTAAGTCAGGCATTTCCGCTTTAGCACTCTTGTGGATCCAATTGAACAATTCTCAGCATTTGTACTTGTAACTGACAAGCCAG
+
AAAABACAFFDFGGGG4FGGGGFFGGHHHCHGHHHBGGFDGHHHHGGGHGHFHFHGHG2BFHHHHHHHHHHHHHHHHHHHHHHHHHHHHGHHHHHHHEHHHHHHHGHHHGGGGHHHHHHHHHHGH3FGFHHHHHH33GFGEEE01?FG/BGHGHHHH1GHF/FGHHHHFFHHHHHHHHHGHHHHHGGGGGHHHHHHHHHHHHGHHHHHHHHHGHHHFHHHHHFHHFHCGFGHGGGGGGGGGGGGGGFFGGG
@M05620:37:000000000-D9766:1:1101:21965:12688 1:N:0:54
GAGGCTGCTTTGGAAGGCCAAGCCAGGGACAAAAGATCGGAAGAGCACACGTCTGAACTCCAGTCACATTCAGAAATCTCGTATGCCGTCTTCTGCTTGAAAAAAAAAAAAAAACTACGCCTGATCCTCCGGCAACATCCCACTTTTCCAACCTTCCTCCTCTACCTCCTTTCTCCCTGTATACCTCTCGTACACTTTACCCTCCTCCTCACATCTTCGCCCTCGATTGTGTTAATCGCTACATCTTCACT
+
BABBBACAFFFFGFBF2FFGFGGGHG4EAF2A2ABFGHHE?BAFFGG1AFEFGFFEFGHDFE3DGHHBGHD5DDD@5FGH?FEHHHH/FEHFBF4@BGFFGB3EEGG/<</</<?11?///<.01>111<.-<-<<./0/.0..0000:00/.;0//0;///00000;.9000;00//000;9000009.;...;/9;/B/;/;A..9999./9;;/;9...9.-;//.//9/////....;////;;/;/
@M05620:37:000000000-D9766:1:1101:5378:12690 1:N:0:54
AGTGCCAGCTCTCAATCGCACAGGGGACCCAGGGCCTGGCCCCTCCATCCAGAAAACCTATGACCTCACCCGCTACCTGGAGCACCAACTCCGCAGCTTGGCTGGGACCTATGTGAGTATCCAGCGTAGGAATCTGGGAGTTGGGGAGGAGTGAGGAGTTGGGGAAAGACAGTCCTAACCGTGGAGGGTTCTGGTAAATGATGGGGTGAGGAGGGGCTCTTTGGCTCCCACCAGTCCCCCTGTCTGGTCTA
+
>A>>AFFFBFFFGFGGBFECEGHHGGGE2AGHFAE2AAGAFHGHGGGHFFHGBGCFGGHCFGDHHFGHHHHGGEEEHHHHFGHHHH1FEFFGEFGE>GHHGHFEDGHGGHHHFGDFHHHDDDHHHGGDC<@FFHFDHH0FGHGGGG.@D.<FGDHHG.GHFHGGGGE:CGFGHFHHHHHHGDADCEDGFGGGGGGGGGGGGFG0EGFFFFFFDFA>DFFFBFBBFFFAEFFFFFFFFFFDFFFFF//BFF9
@M05620:37:000000000-D9766:1:1101:18913:12695 1:N:0:54
AGTGCCAGCTCTCAATCGCACAGGGGACCCAGGGCCTGGCCCCTCCATCCAGAAAACCTATGACCTCACCCGCTACCTGGAGCACCAACTCCGCAGCTTGGCTGGGACCTATGTGAGTATCCAGCGTAGGAATCTGGGAGTTGGGGAGGAGTGAGGAGTTGGGGAAAGACAGTCCTAACCGTGGAGGGTTCTGGTAAATGATGGGGTGAGGAGGGGCTCTTTGGCTCCCACCAGTCCCCCTGTCTGGTCTA
+
AABABFFFCFFFGGGGGGEGGGHHGEGGGGHHGGGGGGHHHHGHGGHHHHGHHHHHHGHHHHHHHHHFHHHGGGGGHGHGHHHHHHHHGHHHGGCGGHHHGHHGGGHHGHHHHHHHEDG3GHHHHGGGGGHHBDGHHHHGCHFHGGFCFGDGHHFHHGHHHHGGGGGFHGHHHHHHGHFHFCEGGEGG;AGGGGGGGGBFGFGFFGFFFFFFDFFFFFFFFFFFFFFFFFFFFFFFFFFFFFFFFFFFBF9
@M05620:37:000000000-D9766:1:1101:18252:12697 1:N:0:54
GAGGCTGCTTTGGAAGAAACTCATAGATTACTGCAACAGTTCCCCCTGGACCTGGAAAAGTTTCTTGCCTGGCTTACAGAAGCTGAAACAACTGCCAATGATGCTACGCGTATGCACTTTCGCCTACAAGACTCCCAGGTTGTAAAATACCTGGTGAATGAACTGCAAGTAAGCAAGCCATTTCCGCTTGATCAGTCGTGTAGACGCATTTGAACAATTCTCAAAATCTGTACTTGTAACTGGCAATCCAG
+
A>ABBAFAFFFFGGGGGGGGGGFHGGHHHHHHHHHFGGGFGHHHHGFGHFHHHHHHHFAFFHHHHHHHHHHHHHHHHHHFHHHHHHHHHHHHHGHHHH3@G4443B31>/>//34433334/?//<233B22322/22/22B/@22@22222202222111111111?1111<11>F.>G1111F.<...<0D0000..<./0:0.--..0000<0C0;F0;00000:009;;F0CFG0090/./0/;/00
@M05620:37:000000000-D9766:1:1101:12180:12717 1:N:0:54
AGTGCCAGCTCTCAATCGCACAGGGGACCCAGGGCCTGGCCCCTCCATCCAGAAAACCTATGACCTCACCCGCTACCTGGAGCACCAACTCCGCAGCTTGGCTGGGACCTATGTGAGTATCCAGCGTAGGAATCTGGGAGTTGGGGAGGAGTGAGGAGTTGGGGAAAGACAGTCCTAACCGTGGAGGGTTCTGGTAAATGATGGGGTGAGGAGGGGCTCTTTGGCTCCCACCAGTCCCCCTGTCTGGTCTA
+
ABABBFFFBFFFGGGGGGGFGGHHGGGGGGHHCEGGGGHHHHGHGGHGHHHHHHHHHGHHHHHHHHHHHGHGGEFGHHGHFGHHHHHHGHGFGGGGGHHHGHHGGGHHGHHHHHHHHHHHHHHHHGGGGGHHHHHHHHHGGHHHGGGGGGGHHHHHHGHHHHGGGGHHGHHHHHHGHHHHGGGGGGGGDFGGGGGGGGGGGGGGGGFFFFFFFFFFFFFFFFFFFFFFFFFFFFFFFFFFFFFFFFFFFF0
@M05620:37:000000000-D9766:1:1101:18352:12729 1:N:0:54
AGTGCCAGCTCTCAATCGCACAGGGGACCCAGGGCCTGGCCCCTCCATCCAGAAAACCTATGACCTCACCCGCTACCTGGAGCACCAACTCCGCAGCTTGGCTGGGACCTATGTGAGTATCCAGCGTAGGAATCTGGGAGTTGGGGAGGAGTGAGGAGTTGGGGAAAGACAGTCCTAACCGTGGAGGGTTCTGGTAAATGATGGGGTGAGGAGGGGCTCTTTGGCTCCCACCAGTCCCCCTGTCTGGTCTA
+
CBBCCFFFCFFFGGGGGGGGGGHHGGGGGGHHGGGGGGHHHHGHGGHGHHHHHHHHHGHGHHHHHHHHHHHGGEFGHHHHHHHHHHHHGHHHGGGGGHHHGHHGGGHHGHHHHHHHHHHHHHHHHGGGGGHHHHHHHHHGGHHHGGGGGGGHHHHHHGHHHHGGGGHHHHHHHHHHHHHGGGGGGGGGCFGGGGGGGGGGGHGGGGFFFFFFFFFFFFFFFFFFFFFFFFFFFFFFFFFFFFFFFFFFFFB
@M05620:37:000000000-D9766:1:1101:6953:12740 1:N:0:54
AGTGCCAGCTCTCCATCGCACAGGGGCCCCAGTGCCTGGCCCCTCCATCCAGAAAACCTATGACCTCACCCGCCACCTGGCGCACCCTCTCCGCAGCTTGGCTGGGACCTATGTGAGTATCCAGCGTCGGACTCTGGGCGTTGGGGCGGCGTGCGGAGTTGGGGACAGCCCGTCCTAACCGTGGAGGGTTCTGGTAAATGATGGGGTGAGGAGGGGCTCTTTGGCTCCCACCAGTCCCCCTGTCTGGTCTA
+
>>>3>BBCBFFFGGFFBEE2EAGFF22AEABE3BBADFGHHHGHGGFFHBGGF3GBBEGGBAFGHDBBGHH>E>>BFGBB?>?EEFG/?GHB>E/E<FBBEGHGGGHHGHGHGHH3@FGHHH2@GGG/>C//>GHHFH.AFFFGCG.AA?BDFDFF-@FFFFFF.-.9.A.@DFFFBBFFFFFF.ADFFFFFFFFFFFFF/FFFFFFB.AA/9DCFFFFFFFFFFFFFF.FFAFFFFFFFFFFFFFFFFFB
@M05620:37:000000000-D9766:1:1101:21087:12760 1:N:0:54
GAGGCTGCTTTGGAAGAAACTCATAGATTACTGCAACAGTTCCCCCTGGACCTGGAAAAGTTTCTTGCCTGGCTTACAGAAGCTGAAACAACTGCCAATGATGCTACCCGTAAGGAAAGGCTCCTAGAAGACTCCAAGGGAGTAAAAGAGCTGATGAAACAATGGCAAGTAAGTCAGGCATTTCCGCTTTAGCACTCTTGTGGATCCAATTGAACAATTCTCAGCATTTGTACTTGTAACTGACAAGCCAG
+
>33AAAFBFFFFGGGGECGGFGBGFGHHH5FGHH44FEBDFGHHHGG2GFGGHHHHH32BGHHHFFHHHHHHHGG3BGHEFGHFHFDHGF1GHHHHHFGHHHHHHHHHHGG@1GHHFFFGHHHGHDGHHHHHHHHE3GEEAEF2?3BGFGHHHHHHHGHH2AGHGHH1FFHGHHHHHHHEHHHHHGGGGGGHHHHGHGHHGHGGHCGGHHHHCGFH/GHHHHHGH0C;;CGCFGGGFGGGGGGGGCAFGGG
@M05620:37:000000000-D9766:1:1101:13870:12779 1:N:0:54
ACCACACCTTCTACAATGAGCTGCGTGTGGCTCCCGAGGAGCACCCCGTGCTGCTGACCGAGGCCCCCCTGAACCCCAAGGCCAACCGCGAGAAGATGCCCAGGTGAGTGGCCCGCTACCTCTTCTGGTGGCCGCCTCCCTCCTTCCTGGCCTCCCGGAGCTGCGCCCTTTCTCACTGGTTCTCTCTTCTGCCGTTTTCCGTAGGACTCTCTTCTCTGACCTGAGTCTCCTTTGGAACTCTGCAGGTTCTA
+
CCCCCCDDFFFFGGGGGGGGGGHHGEGFHGHHHGGGGGEGGHHHHGGGGGGGHHHGHHHGGGGGGGGGGGGGHHHGGGGHGHHHHGGGGGGGGGHHHHHHHHHGGHHHHHGGHHGGGGGHHHHHHHGHHGFHHGGGGGHGHHGHHGGGGGGGGGGGGG9DGGGGGGFFFFFFFFFFHFFFFFFHFFFHHFHHFFFFFFFFFFFDDFFFFFFFFFFFFFFFFFFFFFFFFFFFFFFFFFFFFFFFFF?FFFB
@M05620:37:000000000-D9766:1:1101:21087:12780 1:N:0:54
GAGGCTGCTTTGGAAGAAACTCATAGATTACTGCAACAGTTCCCCCTGGACCTGGAAAAGTTTCTTGCCTGGCTTACAGAAGCTGAAACAACTGCCAATGATCCTACCCGTAAGGAAAGGCTCCTAGAAGACTCCAAGGGAGTAAAAGAGCTGATGAAACAATGGCAAGTAAGTCAGGCATTTCCGCTTTAGCACTCTTGTGGATCCAATTGAACAATTCTCAGCATTTGTACTTGTAACTGACAAGCCAG
+
A?ABAAFBFFDFGBABFGFGGGHHHGHGGHGHHGBGFHGHHDBGHGEFAGBFGGFGB32BBFHFHHGBBFGGGHHBBFFGHHBGHEBGFGFGHHHHHHHHGH4FFGHGHEFEAF@BFFGFEFHGHBBBFBFGEBG3FBFFCFCFFHFFFB?@FDG2FDDFCH@2@FFCF?F=F?@FG0??FDFFF.C.<F<=><<<C=DHHCE0<0CGHHHGHFCCG;G;GFC:CGG:;GGGGFF0C9BF0;CBFF:;:BF
@M05620:37:000000000-D9766:1:1101:14974:12780 1:N:0:54
AGTGCCAGCTCTCAATCGCACAGGGGACCCAGGGCCTGGCCCCTCCATCCAGAAAACCTATGACCTCACCCGCTACCTGGAGCACCAACTCCGCAGCTTGGCTGGGACCTATGTGAGTATCCAGCGTAGGAATCTGGGAGTTGGGGAGGAGTGAGGAGTTGGGGAAAGACAGTCCTAACCGTGGAGGGTTCTGGTAAATGATGGGGTGAGGAGGGGCTCTTTGGCTCCCACCAGTCCCCCTGTCTGGTCTA
+
BCBBCFFFCFFFGGGGGGGGGGHHGGGGGGHHGGGGGGHHHHGHGGHHHHHHHHHHHGHHHHHHHHHHHHHGGGGGHHHHHHHHHHHHGHHHGGGGGHHHGHHGGGHHGHHHHHHHHHHHHHHHHGGGGGHHHHHHHHHGGHHHGGGGGGGHHHHHHGHHHHGGGGHHHHHHHHHHHHHHGGGGGGGGDGGGGGGGGGGGGGGGGGFFFFFFFFFFFFFFFFFFFFFFFFFFFFFFFFFFFFFFFFFFFF0
@M05620:37:000000000-D9766:1:1101:11244:12794 1:N:0:54
GAGGCTGCTTTGGAAGAAACTCATAGATTACTGCAACAGTTCCCCCTGGACCTGGAAAAGTTTCTTGCCTGGCTTACAGAAGCTGACACAACTGCCAATGTATGCTACCCGTAAGGAAAGGCTCCTAGCCGACTCCAAGGGAGTAAAAGAGCTGATGAAACAATGGCAAGTCAGTCAGGCATTTCCGCTTTAGCACTCTTGTGGATCCAATTGAACAATTCTCAGCATTTGTACTTGTAACTGACAAGCCA
+
1>>1>1CAFFFFF1F1GBGFGGBGFH1GFHGH3G1EFCFFGHFHHGEG/0GGHHABG10B1DGGGFHHHHHEFBB1FGHF1FGBC@01BFFFHGHHHHHHHHHHHHHHHHGGEAHHEHHHHHHHGHHH10?EEGGHH1BFGEGGHFDFHEGHHHFHHH1GHHEHHHH0FFH1FGHHHHHHHHHHHHGGGGGGHHHHHHHHHHHGCGHHH0GHHFHHHGHHHHHGGGBGGGGGGGFFGFGFFGGFGGFGFGF
@M05620:37:000000000-D9766:1:1101:27337:12816 1:N:0:54
AGTGCCAGCTCTCAATCGCACAGGGGACCCAGGGCCTGGCCCCTCCATCCAGAAAACCTATGACCTCACCCGCTACCTGGCGCACCAACTCCGCAGCTTGGCTGGGACCTATGAGAGTATCCAGCGTAGGAATCTGGGCGTTGGGGAGGAGTGCGGAGTTGGGGAAAGACAGTCCTAACCGTGGAGGGTTCTGGTAAATGATGGGGTGAGGAGGGGCTCTTTGGCTCCCACCAGTCCCCCTGTCTGGTCTA
+
>A>>>DDFBFFFG4FFBFF2E2GDG2BAEEFHBAEAAFHHHHGHGGHHHGGGFHH2BFHHFGFGHDFGHHH>E>EEHHDF1>EEFG1??FF?>E/E>FBGGEHFFGHHGFCHH3BBGFHHHHGHHGF/<DDGHHHHHH/ADCGHGG.AF.<<C0:A-AEGHGCGA..=/CFFGGGFGGFGGGGG.EGAAFFFFF9BBFFFB/BFFFABFFFBDF-=DDFFFFBFB/FEFFF.EAFFFFFDFFFFFF/B/BB
@M05620:37:000000000-D9766:1:1101:13126:12822 1:N:0:54
GAGGCTGCTTTGGAAGAAACTCATAGATTACTGCAACAGTTCCCCCTGGACCTGGAAAAGTTTCTTGCCTGGCTTACAGAAGCTGAAACAACTGCCAATGATGCTACCCGTAAGGAAAGGCTCCTAGAAGACTCCAAGGGAGTAAAAGAGCTGATGAAACAATGGCAAGTAAGTCAGGCATTTCCGCTTTAGCACTCTTGTGGATCCAATTGAACAATTCTCAGCATTTGTACTTGTAACTGACAAGCCAG
+
CCCCCCFCFFFFGGGGGGFGGGGHHHHHFHHHHHHHGHHGHHHHHGGGHHHHHHHGHHHHFHHHHHHHHHHHHHHHHHHHHHHHHHHHHHHHHHHHHHHHHHHHHHHHHGGGGHHHHHHHHHHGGHHHHHHHHHHHHHGGHGDHHHHHGHHHGHHHHHHHHHHHHHHHGFGHHGHHHHHHHHHGHEGGGGHHHHHHHHHHHGGHHHHHGHHGHHHHHHHHHHFHHHHHHHHHGGGGFGGGEFGGGGGGGGG
@M05620:37:000000000-D9766:1:1101:19128:12842 1:N:0:54
AGTGCCAGCTCTCAATCGCACAGGGGACCCAGGGCCTGGCCCCTCCATCCAGAAAACCTATGACCTCACCCGCTACCTGGAGCACCAACTCCGCAGCTTGGCTGGGACCTATGTGAGTATCCAGCGTAGGAATCTGGGAGTTGGGGAGGAGTGAGGAGTTGGGGAAAGACAGTCCTAACCGTGGAGGGTTCTGGTAAATGATGGGGTGAGGAGGGGCTCTTTGGCTCCCACCAGTCCCCCTGTCTGGTCTA
+
CCBBCFFFDFFFGGGGGGGGGGHHGGGGGGHHGGGGGGHHHHGHGGHHHHHHHHHHHGHHHHHHHHHHHHHGGGGGHHHHHHHHHHHHGHHHGGGGGHHHGHHGGGHHGHHHHHFHHHHHHHHHHGGGGGHHHHHHHHHGGHHHGGGGGGGHHHHHHGHHHFGGGGHHHHHHHHHHHHHHGGGGGGGGEFGGGGGGHGGHHHHGGGFFFFFFFFFFFFFFFFHFFFFFFFFFFFFFFFFFFFFFHFFFFFB
@M05620:37:000000000-D9766:1:1101:17446:12897 1:N:0:54
ACCACACCTTCTACAATGAGCTGCGTGTGGCTCCCGAGGAGCACCCCGTGCTGCTGACCGAGGCCCCCCTGAACCCCAAGGCCAACCGCGAGAAGATGCCCAGGTGAGTGGCCCGCTACCTCTTCTGGTGGCCGCCTCCCTCCTTCCTGGCCTCCCGGAGCTGCGCCCTTTCTCACTGGTTCTCTCTTCTGCCGTTTTCCGTAGGACTCTCTTCTCTGACCTGAGTCTCCTTTGGAACTCTGCAGGTTCTA
+
CCCCCCCCFFFFGGGGGGGGGGHHGGGGHGHHHGGGGGGGGHHHHGGGGGGGHHHHHHHGGGGGGGGGGGGHHHHGGGGHGHHHHGGGGGGGGGHGHHHGHH//FGHHHHGGHH@DGCCHHHHHHHFHHHGHHGGGGGHGHHGHBFFGBFGGGGGGG-9DCGBFGGFFFFFFFFFFFFFFFFFFFFFFFFFFFF9DFFFFF0ADDFFFFFFFFFFFFFFFFFFFFFFFFBFFFFFEFFFFFFFFFFFFFFF
@M05620:37:000000000-D9766:1:1101:15088:12906 1:N:0:54
AGTGCCAGCTCTCAATCGCACAGGGGACCCAGGGCCTGGCCCCTCCATCCAGAAAACCTATGACCTCACCCGCTACCTGGAGCACCAACTCCGCAGCTTGGCTGGGACCTATGTGAGTATCCAGCGTAGGAATCTGGGAGTTGGGGAGGAGTGAGGAGTTGGGGAAAGACAGTCCTAACCGTGGAGGGTTCTGGTAAATGATGGGGTGAGGAGGGGCTCTTTGGCTCCCACCAGTCCCCCTGTCTGGTCTA
+
BBABBFFFAFFFGGGGGGGGGGHHGGGEDGHHFEGG2FHHCHE1EGHHHGHHFHGFHGHGGHGHHHHHHHFEE>EGHFHHFHHHGHFEFGFFEEEGGHFHCHHFGGHHGHHHHHHHHGHHHHFHHCCDGGHHHHHHHHEFGHHHGGAGGFGGCGGHHDHCGHGGGGEFGGEHCGHHHHFFAEEDAEGGGE?0CFFGFFFBBBB9?A:-AAAFFF;-:-AFFFBFFFFFEFFFFF9FFFFFFE9BB9BF///
@M05620:37:000000000-D9766:1:1101:21726:12931 1:N:0:54
AAGGCTGCTTTGGAAGAAACTCATAGATTACTGCAACAGTTCCCCCTGGACCTGGAAAAGTTTCTTGCCTGGCTTACAGAAGCTGAAACAACTGCCAATGATGCTACCCGTAAGGAAAGGCTCCTAGAAGACTCCAAGGGAGTAAAAGAGCTGATGAAACAATAGCAAGTAAGTCAGGCATTTCCGCTTTAGCACTCTTGTGGATCCAATTGAACAATTCTCAGCATTTGTACTTGTAACTGACAAGCCAG
+
AAABBFFAFFFFGGGGCFGGGGGHBGHGHHHGHHHHHHGGGHHHHGEGHHHHHFHHHHHHGHHHHHGHHHHHHHFGHHHGHHHHHHHHHHHHHHHHHHHHBGHGH4GHHGGG1GGHHHHHHHHAH3BGDGHHHH333FFE/?<233BF/F?D2FFHH2GG2/22@FFFHFF1?<FGHHGCGDHHH.AEFGHHHHGHHHHFGHDFGHFDHHHHGHCGCHHHHFGHFFHCFGCGHHHGGGFGGGGGFFFFFGF
@M05620:37:000000000-D9766:1:1101:12631:12952 1:N:0:54
GAGGCTGCTTTGGAAGAAACTCATAGATTACTGCAACAGTTCCCCCTGGACCTGGAAAAGTTTCTTGCCTGGCTTACAGAAGCTGAAACAACTGCCAATGATGCTACCCGTAAGGAAAGGCTCCTAGAAGACTCCAAGGGAGTAAAAGAGCTGATGAAACAATGGCAAGTAAGTCAGGCATTTCCGCTTTAGCACTCTTGTGGATCCAATTGAACAATTCTCAGCATTTGTACTTGTAACTGACAAGCCAG
+
AABBBBFBFFFFGGGGFFGGGGBHHHHHHFHFHHHFFHHHHHHHHGGGHHHHHHHHHHHHHHHHHHHHHHHHHHHHHHHHHHHGHHGHHHHHHHHHFHHHHHHHHHHHHGGGGHHHHHHHHHHGHHHHHHHHHHHHHHGGHGGHHFHHGHHHHHHHHHHHHHHHHHHHG?GHHGHHHHGHHHHGHGGGGGHHHHHHHHHHHHGHHHHHHHHHHHHHGHHHHHGHHHHHHHFHGGGGGGGGGGGGGGGGGGG
@M05620:37:000000000-D9766:1:1101:13971:12960 1:N:0:54
GAGGCTGCTTTGGAAGAAACTCATAGATTACTGCAACAGTTCCCCCTGGACCTGGAAAAGTTTCTTGCCTGGCTTACAGAAGCTGAAACAACTGCCAATGATGCTACCCGTAAGGAAAGGCTCCTAGAAGACTCCAAGGGAGTAAAAGAGCTGATGAAACAATGGCAAGTAAGTCAGGCATTTCCGCTTTAGCACTCTTGTGGATCCAATTGAACAATTCTCAGCATTTGTACTTGTAACTGACAAGCCAG
+
AAAABBFBFFFFGCGFGGBBGGBHFHFGGFHHHGHBCCHHHHGHHGGFFBGHHHHHHHHHHHHHHHHHHHHHHHHHHGGHHHHHHHGHHH1FFHHHEFHHFGDHB@GFAEFGGECGFFAGHFHGFHHHEHFHGGG3EBFEFA/G3BGHEHFFHHFBGHHFFGFD2CFHG1?BB@FGHGB/GHGHFEC.AFHHFHDGHGHFGHFG0CBD<00GHHCGCHFFHGHHHFHGFHGHGGFCF09FG099FF.9EBF
@M05620:37:000000000-D9766:1:1101:22760:12965 1:N:0:54
ACCACACCTTCTACAATGCGCTGCGTGTGGCTCCCGAGGAGCACCCCGTGCTGCTGACCGAGGCCCCCCTGAACCCCAAGGCCAACCGCGCGAAGATGCCCAGGTGAGTGGCCCGCTACCTCTTCTGGTGGCCGCCTCCCTCCTTCCTGGCCTCCCGGAGCTGCGCCCTTTCTCACTGGTTCTCTCTTCTGCCGTTTTCCGTAGGACTCTCTTCTCTGACCTGAGTCTCCTTTGGAACTCTGCAGGTTCTA
+
AAA1AAA>CFFFGGGG3F1AEEGCG0AAAAFGABFA/EEEEHHHHGG/AAEGFHFCGHG>/ECGG/EGGGFBHCHGGGCHC/GHHGA<CG<<@C@C<GDCGHHGHHHHHHFGHHGGGCGHHHHHHHHFGHAFHGGGGG?EGGGGGG/FG/FGG.EGAA;@@FFF@=B@-B9FFFFFFFFFFFFFEFFFFFFFF@FFFFFFFFFFFEFFFFFFFFFFFFFFFFFFFFFBFFFFFFFFFFFFFFFFFFFFFFB
@M05620:37:000000000-D9766:1:1101:21422:12968 1:N:0:54
GAGGCTGCTTTGGAAGAACCTCATAGATTACTGCAACAGTTCCCCCTTGACCTGGAAAAGTTTCTTGCCTGGCTTACAGAAGCTGAAACACCTGCCAATGATGCTACCCGTAAGGAAAGGCTCCTAGAAGACTCCAAGGGAGTAAAAGAGCTGATGAAACAATGGCAAGTAAGTCAGGCATTTCCGCTTTAGCACTCTTGTGGATCCAATTGAACAATTCTCAGCATCTGTACTTGTAACTGACAAGCCAG
+
AAAAAAFAFFFFG1GGGG1GGGHHGHHGHFHHHBGHGHHHHHHHHGG0BGHHHHHGHHHHHHHHHHHHHHGHHHHHHHHHHHHHHHHHHHFGHHHHFHHHGHGHHHHHHGGGFHGHBCGHHHHGHHHGHHHHHHHHHHGGHGGHHGHHGHGHHHHGGHHHCEHHHHHFFGHHHHHHHHHFHHHHHGGGGGHHHHHHHHHHHHGHH<<DFHHHGHFF/GHHHHHGHGG0<:GCFGGGFGGGGGFGGGGGGGG
@M05620:37:000000000-D9766:1:1101:13956:12973 1:N:0:54
GAGGCTGCTTTGGAAGAAACTCATAGATTACTGCAACAGTTCCCCCTGGACCTGGAAAAGTTTCTTGCCTGGCTTACAGAAGCTGAAACAACTGCCAATGATGCTACCCGTAAGGAAAGGCTCCTAGAAGACTCCAAGGGAGTAAAAGAGCTGATGAAACAATGGCAAGTAAGTCAGGCATTTCCGCTTTAGCACTCTTGTGGATCCAATTGAACAATTCTCAGCATTTGTACTTGTAACTGACAAGCCAG
+
BBCCCCFBFFFFGGGGGGFGGGHHHHHHHHHHHHHHHHHHHHHHHGGGHHHHHHHHHHHGFHHHHHHHHHHHHHHHHHHHHHHHHHHHHHHHHHHHHHHHHHHHHHHHHGGGGHHHHHHHHHHGHHHHFHHHGHHFFHFGHGGHHHHHFHHHHHHHHFHHHHHHHHHFFGHHHHHHHHHGHHHGHGGGGGHHHHHHHHHHHHGHHHHHHHHHHHHHHHHHHHHHHHHHHHHHGGGGGGGGGGGGGGGGGGG
@M05620:37:000000000-D9766:1:1101:21422:12987 1:N:0:54
GAGGCTGCTTTGGAAGAAACTCATAGATTACTGCAACAGTTCCCCCTGGACCTGGAAAAGTTTCTTGCCTGGCTTACAGAAGCTGAAACAACTGCCAATGATGCTACCCGTAAGGAAAGGCTCCTAGAAGACTCCAAGGGAGTAAAAGAGCTGATGAAACAATGGCAAGAAAGTCAGGCATTTCCGCTTTAGCACTCTTGTGGATCCAATTGAACAATTCTCAGCATTTGTACTTTTAACTGACAAGCCAG
+
A?ABAAFAC@B4G45BGGBGGGHHHFHGHGFFGB4FCG2DGADBBEAAABBFGGFGB32BBFHFFHGBBBFFGGHBBBFGHFBFGB3GBF1BGGGFHHHHFH4BBFFFG1EEAF3@BBEGABCFB?BBBBBFD3F3B??/?EC2DBF3?22B@FF22FGGGC@2@201?0?<<<<@?0?<>>1>=CD..<10=0<<<0<<D0.0C<CD000;G0;CF0;;;0;0:;;=:CC9C9;0;099B9BCBC.;.;A
@M05620:37:000000000-D9766:1:1101:3276:12994 1:N:0:54
AGTTCCAGCTCTCCATTGCACAGGGTACCCAGTGCGTGGCCCCTCCATCCAGAAACCCTATGACCTCACCCGCTACCTGGCGCACCCCCTCAGCAGCTTGGCTGGGACCTATGTGAGTATCCAGCGTAGGAATCTGGGCGTTGGGGCGGCGTGCGGCGTTGGGGACAGCCCGTCCTAACCGTGGCGGGTTCTGGTAAATGATGGGGTGAGGAGGGGCTCTTTGGCTCCCACCAGTCCCCCTGTCTGGTCTA
+
>>11>BDFFFFFGGGB3BF3F1GFGA0BFBBFBBF0BEEGHHGHGGHHH0BGFHH0BEFH1AGHHDBGGHHA>/>EHH1B0>BFEGG/>EF01B1F0BBBEGHGGGGHGHFGGGH2FGHHHHGHHGG/>E1@FHHHHH/ACGGHGG.CCCAGGBAG-A@@@F@@--9EAFA@@FFFFBFF@FF@-@@@@FFFFFFFFFFFFFFFFFF@FFFBBF@@@@FFFFFFFFFFFFFFFFFFFFFF@FFFFFFFFFF
@M05620:37:000000000-D9766:1:1101:13890:13003 1:N:0:54
GAGGCTGCTTTGGAAGAAACTCATAGATTACTGCAACAGTTCCCCCTGGACCTGGAAAAGTTTCTTGCCTGGCTTACAGAAGCTGAAACAACTGCCAATGATGCTACCCGTAAGGAAAGGCTCCTAGAAGACTCCAAGGGAGTAAAAGAGCTGATGAAACAATGGCAAGTAAGTCAGGCATTTCCGCTTTAGCACTCTTGTGGATCCAATTGAACAATTCTCAGCATTTGTACTTGTAACTGACAAGCCAG
+
CCCCDDFCFFFFGGGGGGGGGGHHHHHHHHHHHHHHHHHHHHHHHGGGHHHHHHGHHHHHGHHHHHHHHHHHHHHHHHHHHHHHHHHHHHHHHHHHHHHHHHHHHHHHHGGGGHHHHHHHHHHGHHHHHHHHHHHHHHGGHGGHHHHHGHHHHHHHHHHHHHHHHHHHGGHHHHHHHHHHHHHHHGGGGGHHHHHHHHHHHHGHHHHHHHHHHHHHHHHHHHHHHHHHHHHHGGGGGGGGGGGGGGGGGGG
@M05620:37:000000000-D9766:1:1101:13891:13020 1:N:0:54
GAGGCTGCTTTGGAAGAAACTCATAGATTACTGCAACAGTTCCCCCTGGACCTGGAAAAGTTTCTTGCCTGGCTTACAGAAGCTGAAACAACTGCCAATGATGCTACCCGTAAGGAAAGGCTCCTAGAAGACTCCAAGGGAGTAAAAGAGCTGATGAAACAATGGCAAGTAAGTCAGGCATTTCCGCTTTAGCACTCTTGTGGATCCAATTGAACAATTCTCAGCATTTGTACTTGTAACTGACAAGCCAG
+
A3A>AA?AFFBDGBBBFFEGGGBHHHAFGHGFHBDGFHGGHFGGHGEGFEEGHFFA3AA3ADGHGHFGFHHHHHHGGGHGGFHGGHFFHFEHHHHHHHHHGGFGHHHGHGEEEF@FFFGHHHHGG?B??B3BDGHCGFC?FEE?GGGBFGHHHEHHHGFGHFFFGH01/?1@GFGHHHGHHHHHHFGDGGFFDDGCGGHFGHAFGHHHBCHCGCCFFCGGHHC:GHHHHHHGGGGFGGGGGFFFGGFEGFG
@M05620:37:000000000-D9766:1:1101:15124:13032 1:N:0:54
GAGGCTGCTTTGGAAGAAACTCATAGATTACTGCAACAGTTCCCCCTGGACCTGGAAAAGTTTCTTGCCTGGCTTACAGAAGCTGAAACAACTGCCAATGATGCTACCCGTAAGGAAAGGCTCCTAGAAGACTCCAAGGGAGTAAAAGAGCTGATGAAACAATGGCAAGTAAGTCAGGCATTTCCGCTTTAGCACTCTTGTGGATCCAATTGAACAATTCTCAGCATTTGTACTTGTAACTGACAAGCCAG
+
BCCCCCFBFFFFGGGGGGGGGGHHHHHHGHHHHHHHHHHHHHHHHGGGGHHHHHHFGHHHFGHHHHHHHHHGHHHHHHHHFHHHHHHHHHHHFGHHGHGHHHHHHHHHHGGGGHHHHEHFFFHGHHHEHHGHHHHHHHFGEGGHHHGHGHHHHGHHHHHHHHHHHGHHFFGHHDHHHGCGGHHHHFGGGGHHHHHHHHDGHHGHHHHHHHHHHHHHHHGHHHFFFHHHHHHGGGGGGGGGGGGGGGAFEGF
@M05620:37:000000000-D9766:1:1101:12291:13034 1:N:0:54
GAGGCTGCTTTGGAAGAAACTCATAGATTACTGCAACAGTTCCCCCTGGACCTGGAAAAGTTTCTTGCCTGGCTTACAGAAGCTGAAACAACTGCCAATGATGCTACCCGTAAGGAAAGGCTCCTAGAAGACTCCAAGGGAGTAAAAGAGCTGATGAAACAATGGCAAGTAAGTCAGGCATTTCCGCTTTAGCACTCTTGTGGATCCAATTGAACAATTCTCAGCATTTGTACTTGTAACTGACAAGCCAG
+
A?AA>AFAFFFFGBBGGGFFFGGHHFHGHCGFFAABCGHHHDEFGGFGCCFGHHFHB3CGHGHHHHHGFGHGHHHFFGFGHHGHHFBGBG1FGHHFFHHHEHDGHHHHHGGEEHGFFFGHFBGFHFFGDBGGFGGEGHGGHGCCGGFGGFCGGHFHFFF@GE@FGFCCF1?DG?@FGFBGFDBFB><.AF<>1<<=<=<DGGFHFHH<CFFGCGCCCCC<GCCCHHG0:G:CF0CFGGGGGFGFGGAE./F
@M05620:37:000000000-D9766:1:1101:5771:13037 1:N:0:54
GAGGCTGCTTTGGAAGAAACTCATAGATTACTGCAACAGTTCCCCCTGGACCTGGAAAAGTTTCTTGCCTGGCTTACAGAAGCTGAAACAACTGCCAATGATGCTACCCGTAAGGAAAGGCTCCTAGAAGACTCCAAGGGAGTAAAAGAGCTGATGAAACAATGGCAAGTAAGTCAGGCATTTCCGCTTTAGTACTCTTGTGGATCCAATTGAACAATTCTCAGCATTTGTACTTGTAACTGACAAGCCAG
+
AAA3AAFBFFFFFFGF4GGFFGFGFHGEGDGHGHHBGFHHFHEGHGGGHGFGHEGAFFGF3FFHH5EHHGHEFB1FHGHH3AF@EH3FGHF13?3F@EHHDHHHHHHHGGGCGHGFHHFFHFFGHHHF3BGHHHHGHG/E/ECGGDHHGHGHFGHHHGGHHHHGHHGHF<<1F<DFG<GCHHHHFE?DGFHH1<DDHGHFHHGGFFFDFGGHHFHHHFHGHHFHFGFGGGCGHHFFBFFBFGGFFFAEAFC
@M05620:37:000000000-D9766:1:1101:12273:13040 1:N:0:54
GAGGCTGCTTTGGAAGAAACTCATAGATTACTGCAACAGTTCCCCCTGGACCTGGAAAAGTTTCTTGCCTGGCTTACAGAAGCTGAAACAACTGCCAATGATGCTACCCGTAAGGAAAGGCTCCTAGAAGACTCCAAGGGAGTAAAAGAGCTGATGAAACAATGGCAAGTAAGTCAGGCATTTCCGCTTTAGCACTCTTGTGGATCCAATTGAACAATTCTCAGCATTTGTACTTGTAACTGACAAGCCAG
+
A?AAA?CAFFFFBGGCEGGBGGHGHHHFFHHHFGHHFHHGEHHFHGAF/BGFGGHHHF0FBGHHHFGHHHGHHGFFHBHHGHHGHGEHGFHGGCDGHFHHGFHHHHHHHGGEGHHHGHHGHHHGHHHHBHHHHHGHGHFGHGCFFGHHGHHHHHHHHGHHHGHHHHHGFFGDGFHFHFHGHHHFGFGCGGHHGHGCGDHHFHGGHHHHHHHGHHHHFHHHHHFHHHHFHGGGGGGGFGGGGGGGGFFEGGG
@M05620:37:000000000-D9766:1:1101:16034:13048 1:N:0:54
AGTGCCAGCTCTCCATCGCACAGGGGACCCAGGGCCTGGCCCCTCCATCCAGAAAACCTATGACCTCACCCGCTACCTGGAGCACCCACTCCGCAGCTTGGCTGGGACCTATGTGAGTATCCAGCGTAGGAATCTGGGAGTTGGGGAGGAGTGAGGAGTTGGGGAAAGACAGTCCTAACCGTGGAGGGTTCTGGTAAATGATGGGGTGAGGAGGGGCTCTTTGGCTCCCACCAGTCCCCCTGTCTGGTCTA
+
>A1>>B@FAFFFG1FEFFFCEEHEG0AEEEHCAEEEAFGHAGGAEF0FGFBGGCF0BEFEBFEHHFHHHHH?E/>EHDDGBBGEGH/>?GF>/?@>>FFGFH1FFGGHGFHHHHHHGHHGHHFHHCFC/EFGHHHHHHCFCHHEGG<CGFACGBDG0EHHHEGCAAEGFGCFGHHHHFFGGGGGGGGGGGGGGGFGFFGGGGFGGFF?EFFFFF@@@@FFFFFBFFFFFBFFFFFFFFFF@FFFFFFFFF/
@M05620:37:000000000-D9766:1:1101:12202:13055 1:N:0:54
GAGGCTGCTTTGGAAGAAACTCATAGATCACTGACACAGGTCCCCCTGAACCTGGAACTGTTTCTTAGCTGGCTTCCAGCAGCTGGAACAACTGCCAATGATGCTACCCGTAAGGAAAGGCTCCTAGACGACTCCAAGAGAGTAAAAGAGCTGATGAAACAATGGCACGTACGTCAGGCATTTCCGCTTTCGCACTCTTGTGGATCCAATTGAACAATTCTCAGCATTTGTCCTTGTAACTGACAAGCCAG
+
BABBBBFAFFFFGGGGCGGGG4FDG5D65B4AD4ABGH2233B2222B23B2222BB33BD55A5D55353B1BBBAFG3F?GH@21BB?FG33BC33BFFGD4DG3BF11>E1EH3FB0FHFAGBHHFFGGGGHB1F0B0<B212>F/0CGHHHHGGDH0/?GBCG1/<F.-FGG?<G.FHFD<ADDFG0EDDC@::GH0CDGGFHBGFF000;0/;CFGGFGG9BFFFF0;CFGCFBCFGFGG;FEEB?
@M05620:37:000000000-D9766:1:1101:16042:13067 1:N:0:54
AGTGCCAGCTCTCAATCGCACAGGGGACCCAGGGCCTGGCCCCTCCATCCAGAAAACCTATGACCTCACCCGCTACCTGGAGCACCAACTCCGCAGCTTGGCTGGGACCTATGTGAGTATCCAGCGTAGGAATCTGGGAGTTGGGGAGGAGTGAGGAGTTGGGGAAAGACAGTCCTAACCGTGGAGGGTTCTGGTAAATGATGGGGTGAGGAGGGGCTCTTTGGCTCCCACCAGTCCCCCTGTCTGGTCTA
+
BCCCCFFFCFFFGGGGGGGGGGHHGGGGGGHHGGGGGGHHHHGHGGHHHHHHHHHHHGHGHHHHHHHHHHHGGGGGHGHHHHHHGHHHGHHHGGGGGHHHGHHGGGHHGHHHHHHHHHHHHHHHHGGGGGHHHHHHHHHGGHHHGGGGGGGHHHGHHGHHHHGGGGHHHHHHHHHHHHHHGGGGGGGGEGGGGGGGGGGGGGGGGGFFFFFFFFFFFFFFFFFFFFFFFFFFFFFFFFFFFFFFFFFFFFF
@M05620:37:000000000-D9766:1:1101:12820:13067 1:N:0:54
GTGCCAGCTCTCAATCGCACAGGGGACCCAGGGCCTGGCCCCTCCATCCAGAAAACCTATGACCTCACCCGCTACCTGGCGCACCCTCCCCGCAGCTTGGCTGGGACCTATGTGAGTATCCAGCGTAGGTATCTGGGATTTGGGGAGGAGTGAGGAGTTGGGGAAAGACAGTCCTAACCGTGGAGGGTTCTGGTAAATGATGGGGTGAGGAGGGGCTCTTTGGCTCCCACCAGTCCCCCTGTCTGGTCTAT
+
AAAABFFAFFFFGFGGGCGGGGHEGGGGGHGGEEGGFHGHHGHGGHFHHHGGGFHHGHFGFGHHHHGH1GE?0>/23@F1>E/EE1/?//?/E///3??<22F//00/B2DG2F2@G2F>22@2/?/>/11@1<F1F01><>G.A.-A.=<C<DG0:::CH--C.C.C//99C00909;AC.B;C.9.;.0C00=:0;B99BFEF.;;FF0AA@>FFFF009/;BF.A9F?.A9:FFF.CAFBBFBFBB0:
@M05620:37:000000000-D9766:1:1101:28483:13076 1:N:0:54
GAGGCTGCTTTGGAAGAACCTGAGAAACCAGTGACACAAGACCGGAATACCAAGGCTCCTTACTCTGGTTAGTTTCGAGCATCTCGTACACCTTCGACTGCTGCAAAAAATAAAGTAAATCTCTTAGCGGACTCCCCGTGCTTGACCGAGCTGCTGCAAGCATGGCCGGTCCTTCAGGCATTTCCGCTTTCGGGCTCTTGTGGATGCCATTTGCGACTTCTCAGCTTCTGTCGTTGAACCTGCCAGGCCCG
+
>1AA>>>>BDFDB1BFGF1AF0A0B31A0B0BB11D1E0000B//A//111B10/B1B/112B11D11A1102BD2/BBEEBBE10/>//BB01B/>??E0B110>1>?/0BB11222222>12B1B1/>/>/@<//B/?//<101?/<<@CH11<D/00<<<<CG/---:;:CG0C0/.<C0G0A.CCG09-.-;9/;FF0EB0///:;9//9;--;A9BB/;////////--;--9/;FF--9/9-9-9
@M05620:37:000000000-D9766:1:1101:12091:13077 1:N:0:54
AGTGCCAGCTCTCAATCGCACAGGGGACCCAGGGCCTGGCCCCTCCATCCAGAAAACCTATGACCTCACCCGCTACCTGGAGCACCAACTCCGCAGCTTGGCTGGGACCTATGTGAGTATCCAGCGTAGGAATCTGGGAGTTGGGGAGGAGTGAGGAGTTGGGGAAAGACAGTCCTAACCGTGGAGGGTTCTGGTAAATGATGGGGTGAGGAGGGGCTCTTTGGCTCCCACCAGTCCCCCTGTCTGGTCTA
+
AAABAFFFBFFFGGGGGGGCGFHEGGGFEGDHGEEG2FHH2GGAEGGHFHHHFGFHHGGFHHFHHHHFHFGEEEEGHBEHFFHHGHHHGGHHGGFFGHHHGHHGGEAGGFCGFGHFHGGGFG3?G@GGGGHHHHHFFHHG?GHHGGGGGFDGCBGFFGGGDGGCEGHFGCCGGGHHBGGG@CE-AEDGCFFFFGFGFFGGGGGGGGFFFFFFDD@=B@EFFFFFFFFFEFFFFFFB9FFD9EFFFFFFFF/
@M05620:37:000000000-D9766:1:1101:28464:13080 1:N:0:54
GAGGCTGCTTTGGAAGAACCTCATAGATTACTGCAACAGTTCCCCCTGGACCTGGAAACGTTTCTTGCCTGGCTTACAGAAGCTGCAACACCTGCCAATGATGCTACCCGTCCGGACAGGCTCCTAGACGACTCCCAGGGAGTCAAAGAGCTGATGAAACCATGGCACGTACGTCAGGCATTTCCGCTTTCGCAATCTTGTGGATCCAATTGAACAATTCTCAGCATCTGTACTTGTAACTGACAAGCCAG
+
>1>AA?F>CFDFG1FGCA1AAF1FGFFFHHFFGB1BFGBBDGHHHGC/B0B0B0FBF10AF0GGFGEHHHGHHGF1BGH1@BGGF10@BB>FHGHGHHHG1BDFHBFGHGG//>EE/>?CFHHGHEGH1CCCGGH/0@?C/?C0@21?0?GGH1GG<?F1<FGHHHH1C>>.ACHFGGH.GGHHGGGGGG0CC..;CGFFFGGGB0;CFGGG0090/;CCFGFGF0C0;;C0;BFF;BFFFF/FF;;-AFF
@M05620:37:000000000-D9766:1:1101:4396:13093 1:N:0:54
GAGGCTGCTTTGGAAGAAACTCATAGATTACTGCAACAGTTCCCCCTGGACCTGGAAAAGTTTCTTGCCTGGCTTACAGAAGCTGAAACAACTGCCAATGATGCTACCCGTAAGGAAAGGCTCCTAGACGACTCCAAGGGAGTAAAAGAGCTGATGAAACAATGGCAAGTAAGTCAGGCATTTCCGCTTTAGCACTCTTGTGGATCCAATTGAACAATTCTCAGCATTTGTACTTGTAACTGACAAGCCAG
+
A?A>AAFBFFFFG4GGFGGBGGFHGHBGHFHHFHHCCGHHHHGHHGGGHHHHHHHBGGHGBGHHH5FHHHHFGBGHHHHH3FGHHH33BFGFGGHHHHHHFHHHHHHHHGEEGHHH3GHHHHHGHHHHBGGGGGHHFH/CFFFHHFHHGHHHH2FHHHHHHHHHHHH1F??1?FHHHGHHHHHHHGGGGGHHHHHHHHHHHHGHHHHHHHHHFGHHHHHFHHGHHGGGGGGGGGGGGFFFGGGGGGGGEFG
@M05620:37:000000000-D9766:1:1101:16213:13093 1:N:0:54
GAGGCTGCTTTGGAAGAAACTCATAGATTACTGCAACAGTTCCCCCTGGACCTGGAAAAGTTTCTTGCCTGGCTTACAGAAGCTGAAACAACTGCCAATGATGCTACCCGTAAGGAAAGGCTCCTAGAAGACTCCAAGGGAGTAAAAGAGCTGATGAAACAATGGCAAGTAAGTCAGGCATTTCCGCTTTAGCACTCTTGTGGATCCAATTGAACAATTCTCAGCATTTGTACTTGTAACTGACAAGCCAG
+
CBBCCCFBFFFFGGGGGGFGGGHHHHHHHHHGHHHHGHHHHHHHHGGGHGHHHHHFFGHHGHHHHHHHHHHHHHHHHHHHHHHHHHHHHHHHHHHHHHHHGHGHHHHHHGGEEGFHHHGFHHHGGGGHHHHHHHHHHHGGHGGHHHHHGHHHHHHHHHHHHHHHHHHHGDGHHHHHHHFHHHHHHGDGGGHHHGHHHHHHHHGHHHHGHHHHHFCHFGHGHHGGHHHGHHHHGGGGGGFGGGGGGGFGEGG
@M05620:37:000000000-D9766:1:1101:4749:13117 1:N:0:54
GAGGCTGCTTTGGAAGAAACTCATAGATTACTGCAACAGTTCCCCCTGGACCTGGAAAAGTTTCTTGCCTGGCTTACAGAAGCTGAAACAACTGCCAATGATGCTACCCGTAAGGAAAGGCTCCTAGAAGACTCCAAGGGAGTAAAAGAGCTGATGAAACAATGGCAAGTAAGTCAGGCATTTCCGCTTTAGCACTCTTGTGGATCCAATTGAACAATTCTCAGCATTTGTACTTGTAACTGACAAGCCAG
+
BABAAAFBFFFFGFGGGGGGGGHHHHHFHHHGHGGHFFHHHHHHHG?FGHHHHHGGFFFGHHHHHHGHHHHHHHGFHHHHHHGHHGHHHHHHHHHHHHHHHHGHHHHHHGEEFHHHHHHHHFGFFGFH3FGHHHHFHHEGHGGHHHHHGHFGHFHHHHHHHHHHGHHHF??1G?GFHFGHHHHBHE?EGGHHB<D<GDGHGHGGBGFDHHHHGHHHHHHHHHFHHHHHHF:CFFGBF0CFGGGGGGFGGFF
@M05620:37:000000000-D9766:1:1101:2495:13120 1:N:0:54
GAGGCTGCTTTGGAAGAACCTCATAGATTACTGCAACAGTTCCCCCTGGACCTGGAAAAGTTTCTTGCCTGGCTTACAGAAGCTGAAACACCTGCCAATGATGCTACCCGTAAGGAAAGGCTCCTAGAAGACTCCAAGGGAGTAAAAGAGCTGATGAAACAATGGCAAGTAAGTCAGGCATTTCCGCTTTAGCACTCTTGTGGATCCAATTGAACAATTCTCAGCATTTGTACTTCTAACTGACAAGCCAG
+
A>ABBAF>@DFFFGGFBF4AFFGHHGF66BFHHEF4BFGGEHHFHGEAA2FGFFGH3AAFGHFHFHEDHBAGHHHHHFGFFGHHFGHHHF1EHFFFEGHHFE4@FFFHH11>A1GH?FGAG30F3BFGBFGGHHFGHF/D/<?B1GGHE?FFGGFHHE11@/FGFFG<F1??F1@DF0F.FGFH1>..EFG0=DDBC=DGDCEDC0/CCGFCG0<;/CC0CFBGG;;00;;0CBF0;9CCFG0FB;FECBA
@M05620:37:000000000-D9766:1:1101:14850:13147 1:N:0:54
GAGGCTGCTTTGGAAGAAACTCATAGATTACTGCAACAGTTCCCCCTGGACCTGGAAAAGTTTCTTGCCTGGCTTACAGAAGCTGAAACAACTGCCAATGATGCTACCCGTAAGGAAAGGCTCCTAGAAGACTCCAAGGGAGTAAAAGAGCTGATGAAACAATGGCAAGTAAGTCAGGCATTTCCGCTTTAGCACTCTTGTGGATCCAATTGAACAATTCTCAGCATTTGTACTTGTAACTGACAAGCCAG
+
BBBBBBFBFFFFGGBGGGGGGGFHHHHHGHHHHHHGHHHHHHHHHGGGHHHHGHHHHHHHHHHHHHHHHHHGHHHHHHHHHHHGHHHHHHHHHHHHHHHHFH4GFHHHHGFGGH3GHFHGHFHGHFGHFFGHHHHHHGGGHGGHHHHFGHEHHHHHFGFFGAFFGHHHGFHFGFFHHCGHHGHHHFGGGGGBFGGHHHHHHBABGGHDCGFGHGGHFHHHHHGCCFHHHHBCFFGFGFGGGGGBFG.A9CF
@M05620:37:000000000-D9766:1:1101:18646:13189 1:N:0:54
AGTGCCAGCTCTCAATCGCACAGGGGACCCAGGGCCTGGCCCCTCCATCCAGAAAACCTATGACCTCACCCGCTACCTGGAGCACCAACTCCGCAGCTTGGCTGGGACCTATGTGAGTATCCAGCGTAGGAATCTGGGAGTTGGGGAGGAGTGAGGAGTTGGGGAAAGACAGTCCTAACCGTGGAGGGTTCTGGTAAATGATGGGGTGAGGAGGGGCTCTTTGGCTCCCACCAGTCCCCCTGTCTGGTCTA
+
AAAAAFFFAFFFGGGGGGGGGGHHGGGGGGAHGGGGFGHGGGG1EFGHHH3GHHFHGGEGHHHHHHHFHEEFGEEEHEHHFHHHHHFGFHHHGGGEGHHHGFHGFGAGGC?B?BFB?GD?3FFGHGC</CDGC2FHGHCCCCDGDGC<ADAGFHD.GFHCGGG@CAG./CCGGHHGF0:GDD9-99.BCCFGB0FBBBBFFGF0CAFFFF.FD?-@;@E//99/9/9AEF...AFFFFFD-EFFBFFFFF/
@M05620:37:000000000-D9766:1:1101:13184:13208 1:N:0:54
GAGGCTGCTTTGGAAGAGCACACGTCTGAACTCCAGTCACATTCAGAAATCTCGTATGCCGTCTTCTGCTTGCAAAAAAAAAACCCCCCGTAATGATCGTCTCCTCGCCGCCTCCCCTTGCTTCCCCGCTCTGCTGCCCCCCTTTCCCGTCCGTCCGGCCTTTCCGCTTTCGCCCTCTTGTTTCTCCCCTTGCCCACTTCTCAGCCTTTCTCCTTGTCCCTGCCACGCCCGTTACAAACTCTCTGCCTCTC
+
ABBBBBFBFFFFGGGGGG4EFBGC4A4F55BG5BFG5F35EAAGHAD535D5DFFEC3G3EEEAFFG5FG5B1B55AA00>//?11>@EEEE</B44B?2??FBB2//<//>/CG/A000?111<F0---<<<DF0<<CEF@-.0:CG.CDE-CCF--=-AFFGG.C.EG/.;:D;AFFEF/.;9BF/:BFFFFF/.;BFBF//;/;/B/BBBFE/:9/F/;A9/;-99-9-...;//./;BF//999//9
@M05620:37:000000000-D9766:1:1101:8049:13209 1:N:0:54
ACCACACCTTCTACAATGAGCTGCGTGTGGCTCCCGAGGAGCACCCCGTGCTGCTGACCGAGGCCCCCCTGAACCCCAAGGCCAACCGCGAGAAGATGCCCAGGTGAGTGGCCCGCTACCTCTTCTGGTGGCCGCCTCCCTCCTTCCTGGCCTCCCGGAGCTGCGCCCTTTCTCACTGGTTCTCTCTTCTGCCGTTTTCCGTAGGACTCTCTTCTCTGACCTGAGTCTCCTTTGGAACTCTGCAGGTTCTA
+
CCCCDCCBFFFFGGGGGGGGGGHHGGGFGGHHHGGGGGGGGHHHHGGGGGGGHHHHHHHGGGGGGGGGGGGHHHHGGGGHGHHHHGGGGGDGGGHHHHHGHHHGHHHHHFFGHHCGGGGHHHHHHHHHHHGHHGGGGGHGHBGHHGGGGGGGGGGGGC-AAFFFGGFFFFF0FFFFFFFFFFFFHFFHHHHFFFFFFFFFFFFFFFFFFFFFFHHFFFFFFFFBFFFFFFEFFFFFFFFFFFFFFFFFFFB
@M05620:37:000000000-D9766:1:1101:23275:13216 1:N:0:54
AGTGCCAGCTCTCAATCGCACAGGGGACCCAGGGCCTGGCCCCTCCATCCAGAAAACCTATGACCTCACCCGCTACCTGGAGCACCAACTCCGCAGCTTGGCTGGGACCTATGTGAGTATCCAGCGTAGGAATCTGGGAGTTGGGGAGGAGTGAGGAGTTGGGGAAAGACAGTCCTAACCGTGGAGGGTTCTGGTAAATGATGGGGTGAGGAGGGGCTCTTTGGCTCCCACCAGTCCCCCTGTCTGGTCTA
+
>A>AAFFFBFFFGGGGFFGFEEFGFEGGGGFEGGGDFFHHCGGEEGHHHGFFFEFHHGHHHGDGHGGFHGGFGECGHGHHFHHGHHAFFGHFGGGGEHGHEGFFEEFHGHHHGHHHFHHHHDDF2CFGGGHHHHHFBB0??FFC??.<AC>><0DG0<CGGGGC.;.C:GBGFHHHFGGHFGEAAA9-EAFFFBCFFFFFBFGFGGFDEFE/ADFABFF/99BFFFFFEFFFFEFFFFFD-EFFFFFFFF/
@M05620:37:000000000-D9766:1:1101:16247:13265 1:N:0:54
GAGGCTGCTTTGGAAGAAACTCATAGATTACTGCAACAGTTCCCCCTGGACCTGGAAAAGTTTCTTGCCTGGCTTACAGAAGCTGAAACAACTGCCAATGATGCTACCCGTAAGGAAAGGCTCCTAGAAGACTCCAAGGGAGTAAAAGAGCTGATGAAACAATGGCAAGTAAGTCAGGCATTTCCGCTTTAGCACTCTTGTGGATCCAATTGAACAATTCTCAGCATTTGTACTTGTAACTGACAAGCCAG
+
A>ABAAFBFFFFGGGGAGGGGGDGFGHHHBFGHHD4FFFFHHHHHGFGGGHHHHHGH32BFHHHGHHHHHHHHHGAGHHHHHHGGFHFHHHHHHHHFHHHGHHHHHHHHGGGFHGHHHFGHHHGHDHHHHHHHHHB3FFE/CE2B3FGFHHHHHHHHDHFFCGHHHH1FFGHHHHHHHHAGHHHHGGGGGHHHHHHHHHHHHGHHHHGHHHHHHHH/GHHHHHHF:C;GGHFGGGGFGGGGGGGGFGGGGG
@M05620:37:000000000-D9766:1:1101:16086:13292 1:N:0:54
ACCACACCTTCTACAATGAGCTGCGTGTGGCTCCCGAGGAGCACCCCGTGCTGCTGACCGAGGCCCCCCTGAACCCCAAGGCCAACCGCGAGAAGATGCCCAGGTGAGTGGCCCGCTACCTCTTCTGGTGGCCGCCTCCCTCCTTCCTGGCCTCCCGGAGCTGCGCCCTTTCTCACTGGTTCTCTCTTCTGCCGTTTTCCGTAGGACTCTCTTCTCTGACCTGAGTCTCCTTTGGAACTCTGCAGGTTCTA
+
BBBAB@BBFFFFGGGFEGGGGGHHGGGEEEHHAFFEGGGGGHHHHGGGAEEGHHGHHHFGEGEGGFGGGEECHFHGGGGHGFHHHGGEGGGCCDHHFHFHHHHGHHHHGFCCGGGCCGCHFHFHHGHFGHGHG@CGFGHGHFGHHGGFGGGGFFFEGGGBBGGGGGFBBFFFFFBBFFFBFFFFFFFFFFFFFBFFFFBFFFFFFFFFFFFFFFFFFFFFFFFBBFFFFF/BFFFFFFFFFFFFFFAFFFF
@M05620:37:000000000-D9766:1:1101:10821:13299 1:N:0:54
AGTGCCAGCTCTCAATCGCACAGGGGACCCAGGGCCTGGCCCCTCCATCCAGACAACCTATGACCTCACCCGCTACCTGGAGCACCAACTCCGCAGCTTGGCTGGGACCTATGTGAGTATCCAGCGTAGGAATCTGGGAGTTGGGGAGGAGTGAGGAGTTGGGGAAAGACAGTCCTAACCGTGGAGGGTTCTGGTAAATGATGGGGTGAGGAGGGGCTCTTTGGCTCCCACCAGTCCCCCTGTCTGGTCTA
+
>11AAF1CAFFFGGGGGGG1E0B0FEGGGGGAFEGGGGHHHHGFFG0FFHEFG/AFFGFGHHHHHHG1GGHGGE/FHHHHHHHHHHHHGHHHGGCEGHHHGHHGGFHHGHFGFHH21FGHHHBFGCE///@@GHHHEE0FCGH1<?F?CGGHH00.0<CCHBCC:.::CG:/0;CGHFHG?FG?.;EAGGGBFG0000CFFGGGGGB@F??BB?-=@@FFFFFFFF/AFBFFFFFFFFFB@FFFFFFFFFB
@M05620:37:000000000-D9766:1:1101:7565:13315 1:N:0:54
GAGGCTGCTTTGGAAGAAACTCATAGATTACTGCAACAGTTCCCCCTGGACCTGGAAAAGTTTCTTGCCTGGCTTACAGAAGCTGAAACAACTGCCAATGATGCTACCCGTAAGGAAAGGCTCCTAGAAGACTCCAAGGGAGTAAAAGAGCTGATGAAACAATGGCAAGTAAGTCAGGCATTTCCGCTTTAGCACTCTTGTGGATCCAATTGAACAATTCTCAGCATTTGTACTTGTAACTGACAAGCCAG
+
ABCAABFCFFFFGGGGGGGGGGHHHHHHHHHHHHHHHHHHHHHHHGGGHGHHHHHHHHHHGHHHHHHHHHHGHHHHHHHHFHHHHHHHHHHHHHHHHHHHHHHHHHHHHGGGGHHHHHGHHHHGHHHH3GHHHHHHHHFGHGGHHHHHGHHHHHHHHHHHHHHHHHHHGFGHHGHHHHHHHHHHHGGGGGHHHFHGHHHHHHGHHHHHHHHHHHHHEHHHHHHHHHHHHHGFGFGGGGFGGGGGGGGGGGG
@M05620:37:000000000-D9766:1:1101:11144:13341 1:N:0:54
GAGGCTGCTTTGGAAGAAACTCACAGATTACTGCAACAGTTCCCCCTGGACCTGGAAAAGTTTCTTGCCTGGCTTACAGAAGCTGAAACAACTGCCAATGTATGCTACCCGTAAGGAAAGGCTCCTAGAAGACTCCAAGGGAGTAAAAGAGCTGATGAAACAATGGCAAGTAAGTCAGGCATTTCCGCTTTAGCACTCTTGTGGATCCAATTGAACAATTCTCAGCATTTGTACTTGTAACTGACAAGCCA
+
BABBBBFBFFFFGFGGGGFGGCF4FD4BFHFHHHHHBGFHHDGFAEEFE2GHFCA23BAF3AFA55AAAAB1121BBF3FGHFF333FB3?FGHHF3FGH@4GHHGHFFHG?EFGHHHGHGC?GGHHGHHHGHHHGGHHGGGG?GHGHGGHCHHHHHHGHHHHHHHHHFF?FFHFGFHFGGFFGFFADDEGDFDFG0CGHHGGGGHFHFGHEGGHHGGGHCGHHHHF<CGH0CFGGFGGFFFFGGFGF??B
@M05620:37:000000000-D9766:1:1101:16814:13345 1:N:0:54
GAGGCTGCTTTGGAAGAAACTCATAGATTACTGCAACAGTTCCCCCTGGACCTGGAAAAGTTTCTTGCCTGGCTTACAGAAGCTGAAACAACTGCCAATGATGCTACCCGTAAGGAAAGGCTCCTAGAAGACTCCAAGGGAGTAAAAGAGCTGATGAAACAATGGCAAGTAAGTCAGGCATTTCCGCTTTAGCACTCTTGTGGATCCAATTGAACAATTCTCAGCATTTGTACTTGTAACTGACAAGCCAG
+
B3AABA>>@FFFBGGGFFGCFAGFGHHBE5DGHDHFBHGHFHHFHG2F2F2F2B2G3F2FHBGHDHFGH53GHHFFHAGEHHHHHHHHHF?GCGDCGBHHDG4BGFFGHCEEEFHFH3?FFGHEHHHGHFCGHBECGHG/?E?BGDGFCGGGHFFHFDF<FGGF1@GCC1?FDGDGF00CFDFD1C.DGGDH<D<<<<<<DGGDF<G<<C0C::GFGHHCGGHGHHFBGG;GFGG0990CFFBBFFFEEFA
@M05620:37:000000000-D9766:1:1101:16594:13351 1:N:0:54
AGTGCCAGCTCTCAATCGCACAGGGGACCAAGGGCCTGGCCCCTCCATCCAGAAACCCTATGACCTCACCCGCTACCTGGAGCACCAACTCCGCAGCTTGGCTGGGACCTATGTGAGTATCCAGCGTAGGAATCTGGGAGTTGGGGAGGAGTGAGGAGTTGGGGAAAGCCAGTCCTAACCGTGGAGGGTTCTGGTAAATGATGGGGTGAGGAGGGGCTCTTTGGCTCCCACCAGTCCCCCTGTCTGGTCTA
+
BBABBFFFBFFFGGGGGGGGGGHHGGGGG22BF2FEEG2GHHGGGG2FG133FGH3F11BBAAGADBFHHH?0/>E23F12BFGF1F1??FB?E?>EH?GG3BFF/0FE22BBB?FFDGHH33?GG<EGCHFHDGHH00?E0GHG-.>-<>F.0<.<<GGHHG-EGG././:CGFCH:GGG9C-.CEGGGGGGG0FGGB00;FFGGD-.F./AFFFFAAFFFFB//BE.BF..;9FFFFFFFF9;FF9BB9
@M05620:37:000000000-D9766:1:1101:19851:13359 1:N:0:54
AGTGCCAGCTCTCAATCGCACAGGGGACCCAGGGCCTGGCCCCTCCAGCCAGAAAACCTATGACCTCACCCGCTACCTGGAGCACCAACTACGCAGCTTGGCTGGGACCATTGTAAGCGTAAGGAATAGCTAATTGGGGGATAGAGAGGAGTAAGAAGTCGGGGAAAACCAAAGCGAACCGGGGAGGGATCTGGTAAATGATGCGGTGAGGGGGGCAACTTAGCATATCTCCAGACCTGCAGTCTGAACTA
+
>11>AFD1>FF3BGG3FFAAE0B0AEG00B0AF0AE/AFF0FEEGGF10/B0001BF/01B12FCH1BGFAEGG?/FGG0FGHA0/BGGB1G/////0BG/G1<//BF//11BB22B1/?//0@101@@122111<1///-.0>111>E0AH/=000/<0.<-:::.//.;../9.;-9---9;@@@---9B//////:/9///--;9AAF--;--9--:////;//99/B////--/---/;9/;//::/
@M05620:37:000000000-D9766:1:1101:23710:13376 1:N:0:54
GAGGCTGCTTTGGAAGAAACTCATAGATTACTGCAACAGTTCCCCCTGGACCTGGAAAAGTTTCTTGCCTGGCTTACAGAAGCTGAAACAACTGCCAATGATGCTTCCCGTCCGCAAAGAATCCTCGCCAACACACCGTAAGTCACCAAGATACTGAACCAAAGGCACGTAAGTCAGGCATTTACGCTTTCGCCATCTTGTGGATCCAATTGACCAATTCTCTGCCTGTGTCCTTGTAACTAACACACAAG
+
CBCCCCFCFFFFGGGGGGGGGGHHHHHHHHHHHHHHGHHHHHHHHGGGHHHHHHHGHHHHHHHHHHHHHHHHHHHHHHHHHHHHHHHHHHHFHHHHHHHFHBB434BBB11??E/>@/B3033BD?////<?//??BC0//@D>FF22?00?11?=1?1FGG/=0.0<>0F<GH1FHHHHHFDHHGGA.<0::.:EHFFG00.CG<;BCFFBF0;0:0;;0;00;C00;0;0;FFB;0;9C0:BF0.;.AF
@M05620:37:000000000-D9766:1:1101:22323:13380 1:N:0:54
AGTGCCAGCTCTCAATCGCACAGGGGACCCAGGGCCTGGCCCCTCCATCCAGAAAACCTATGACCTCACCCGCTACCTGGAGCACCAACTCCGCAGCTTGGCTGGGACCTATGTGAGTATCCAGCGTAGGAATCTGGGAGTTGGGGAGGAGTGAGGAGTTGGGGAAAGACAGTCCTAACCGTGGAGGGTTCTGGTAAATGATGGGGTGAGGAGGGGCTCTTTGGCTCCCACCAGTCCCCCTGTCTGGTCTA
+
ABAABFFFBFFFGFGGGFGCGCGEFEEGDEFHFGGECFHC2GEHGGHHHGFGBHHGHGHGHHEHHHHHHHHEEEEGHHHHHGGHHHHHGHHHGG/@EBGHGHHFEGHHGHHHHHGHHHHHHHHHHGDG?EHHHHHHHHHGGHHHGGGGGGGHHHHGHGHGHHGGGGHHFHHHHHHHHHHHGGGGGGGGGGGGGGGGGGGGGGGFEBFBFFFFFFBBBBFFFFFFFFFFFFFFFFFFFFFFBFFFFFFFFFB
@M05620:37:000000000-D9766:1:1101:28120:13384 1:N:0:54
GAGGCTGCTTTGGAAGAAACTCATAGATTACTGCAACAGTTCCCCCTGGACCTGGAAAAGTTTCTTGCCTGGCTTACAGAAGCTGAAACAACTGCCAATGATCATACCAGTGAGCACAGACTCCTACAGGACTCCCCGGGAGTACAAGCGCTGATGACACAACGGCACGCACGTCAGGCATTTCCGCCTTATCACTCTTGTCGAAACAATTGTCTCACTCTCCGCATTTGTCCTTTTAACTCTCAAGCCAG
+
A3A3AAFBFFFFG4FEFGCBGAEEFFAGFBGHHGHCHHHFFGEGHGGGGBGGHHH2B32BBDFHH5DGHHHCGFHCGGFGFGHHH333BBGFGGFGFFGG3BBD4@BB3BB333B311B3?BF3?B3B3BF/BFG////>/>/01211/?/<//<1<1?1?/?>-<<<C---<...<</.0:;C0:...=00:0<0;C00C09...-;.00:000000;;0=/.;-:;B/F///99B//9B///;999...
@M05620:37:000000000-D9766:1:1101:6630:13396 1:N:0:54
GAGTCTGCTTTGGCAGAGCACACGTCTGCACTCCAGTCACATTCAGACCTCTCGTATGCCGTCTTCTGCTTGAAAAAAAACAAAATCGAGATCAGATGCCCTAATTTTTTTTCCACTACCGTTATAAGCCAGCGACCTTCCACCTAGTCGTCCGACCTACCAATATTCCTTCCAGCGTGTAACGTCCTGCTCCCATTTCAGCACCACACATCTGTGTCACCCAACGTATCATTAGACAGACTACCTTGTCT
+
>1>>>BDFFFFFGCEE1FG1G1FEGHHFA3FGHHHGGHEHHHHHHHG1AEGHHGGBBBFGCAAGFHHGGHH1FGHHHGG?/?>BB11?0///1B11211B01001>BB1///0B211000/////@2>110@//////11<1<0<1111>.<.-.<-.0/.00/000:0000/00/-.../00./...0//00./;0;00000....---/////;////9-------/9;/;////9-/-///-////;/
@M05620:37:000000000-D9766:1:1101:4393:13429 1:N:0:54
AGTGCCAGCTCTCAATCGCCCCGGGGACCCAGGGCCTGGCCCCTCCATACAGAAAACCTATGACCTCACCCGCTACCTGGAGCACCAACTCCGCAGCTTGGCTGGGACCTATGTGAGTATCCCGCGTCGGCCTCTGGGAGTTGGGGCGGCGTGCGGCGTTGGGGCACGCAAGTCCTACCCGTGGAGGGTTCTGGTAAATGCTGGGGTGAGGCGGGGCTCTTTGGCTCCCCCCCGTCCCCCTGTCTGGTCTA
+
A1>>A@BFAFCDEGFBGEF?A0A0AE///AAF/EEE/AGF0BE/EE0G2AG1111BCE0BFF2FFGG1FFA?EE?EHEFHH0BG0F0/?CFHGEE//CGGCG1FCCHHGG<GBGG21>2F@21//>@->@<.<CGH0/...<=C?-.-;--9-----9@@@F@@A---;-@@FBFF//;9;AB;-E?@-9FFFFBFBFF//9BFF?F?-A?--;@@;@FFFEF/;:FAE-B---;AABEF-AFFFFBF/B9
@M05620:37:000000000-D9766:1:1101:7748:13452 1:N:0:54
AGTGCCAGCTCTCCATCGCACAGGGGACCCAGTGCCTGGCCCCTCCATCCAGAAAACCTATGACCTCACCCGCTACCTGGGGCACCCCCTCCGCAGCTTGGCTGGGACCTATGTGCGTATCCAGCGTAGGCCTCTGGGCGTTGGGGAGGCGTGCGGAGTTGGGGCCAGCCCGTCCTAACCGTGGAGGGTTCTGGTAAATGATGGGGTGAGGAGGGGCTCTTTGGCTCCCACCAGTCCCCCTGTCTGGTCTA
+
>>>1>BFFAFFFG1GGBAE1EEHGF0AAAAFGABBBBFGHGHGGGG0GHFCFG0FBBEGFBBGHHDBGHHG>E>/>GF1B/>BEEGE/>EG??ECEEGBFGGHGGGHHGHCHGHH2?FCGHHDGHGG/>C11?GHHFH.@CGC0@C.-<CCFC.@C-A.FF/AG.-.;.;.;AFFF/9BF@FE@-AB@BFFFFFFFFFFFFFFFFFB@AFF/AB@?@@FEFFFFFFFFFBFFEF/FFFFF@FFFFFFFFFB
@M05620:37:000000000-D9766:1:1101:25596:13478 1:N:0:54
GAGGCTGCTTTGGAAGAACCTCATAGATTACTGCAACAGTTCCCCCTTGACCTGGAAAAGTTTCTTGCCTGGCTTACAGAAGCTGAAACACCTGCCAATGCTGCTACCAGTCCGGACATGCTCATAGAAGACTCCCCAGGAGTCACAGCGCTAATGAAAAAATGGCACGTAAAACAGGCCTTTACGATTTCGCCCTCTTGTGGATACAATTGCCCACTTCTCAGCCTGTGTCCTTGTAACTGCCAAGACAG
+
BBBCCCFAFFFFGGGGGGFGGGHHHHHHGHHHHBBGHHHHHHHHHGG2FGHHHHHGGHH3FFHHHHHHHHHHHHHGHHHHHHHHHHHHHHHGHHHHHHH3B4B3BFFG33DB31E>E/?3BFB4G4DGH3FEG3F/E2???FHF?DFG/>BF/?@>2F21?/0?1?0<.<>0.11><FF.00<0=C.<.<<<E..:;CGHH0;:0;=00CFFBB;9;FFGBFGGGBF.;0F0CFGEC00B000;;;..;9B
@M05620:37:000000000-D9766:1:1101:3482:13499 1:N:0:54
GAGTCTGCTTTGGCAGAAAATGATAGGTTACTTCAACAGTTCCCCCTGGACCTGGGACAGATTCTCGCCTGCCTTACAGACGCTGACCCACATGACAATGCTGCTACCCGTAAGGACAGGCTCATAGACGACTCCAAGTGAGTAAACGAGCTGATGAAACAATGGCAAGTACGTCAGGCATTTCCGCTTTCGCACTCTTGTGGATCCAATTGAAAAATTCTCAGCATTTGTACTTGTAACTGACAAGCCAG
+
>>A>>DFFFFFFGFFEAFG1BBD3FF0B11BBDD313BBDDDFGHG?FA0BGAAF/A0BB01AD2AAFEEC0B1D1B1B1>>>E/EFBB///1B1B1BBB1BFBBFD0B??/>FC10><<FHA1BBG>B?>B?CFH1B1@2@DF121?CE<AC1??11??<<G<C0<1>><1C<F<CCC<GHBFDC<AEF0CE.;ACCGC:CCFF0;CBBFG900;.CBFFG0CFBB;;9;009FF;BFGGF/;B9:-;BF
@M05620:37:000000000-D9766:1:1101:13519:13519 1:N:0:54
GAGGCTGCTTTGGAAGAAACTCATAGATTACTGCAACAGTTCCCCCTGGACCTGGAAAAGTTTCTTGCCTGGCTTACAGAAGCTGAAACAACTGCCAATGATGCTACCCGTAAGGAAAGGCTCCTAGAAGACTCCAAGGGAGTAAAAGAGCTGATGAAACAATGGCAAGTAAGTCAGGCATTTCCGCTTTAGCACTCTTGTGGATCCAATTGAACAATTCTCAGCATTTGTACTTGTAACTGACAAGCCAG
+
BBCBBCFBFFFFG4GGGGGGGGGHCHGHHHGHGHHHGFHHHHHHHGGFHHGH2FGBGGFFBFHHHHHHHHHHHHHGHHHHGHHHHHBHHHHHHHHHHHHHHHHHHHHHHGGGGHHFHHGHHHHGHHHG?GHHHHHGHGGFHGGHHHHGGHHHHFHHHHHHGHHHHHHFGGG1FGHHHHHHHHHHHGGGGGHHHHHHHHHHHHDHHHHHBGHHHHHHHHHHHHHHHGHHGHHHGGGGGGGGGGGGGGEGGGG
@M05620:37:000000000-D9766:1:1101:6540:13533 1:N:0:54
GAGGCTGCTTTGGAAGAGCACACGTCTGCACTCCAGTCACATTCAGAACTCTCGTATGCCGTCTTCTGCTTGAAAAAAAACAAAAACTATTACCTATACCACGAATTCTAGACCTTCGCCCACAAAATATGATGTATTCCCACCGTCTCTTCATCTCTCGTATCCTCCGTTACAGCGATATAGACAAAGCAAATGATTACAAAATACTTCACTCGTTGACCGATCATGGACTATGAACGTGTCTCTTGAGG
+
AAA>>AFCFFFFGGFGCGG4FBFEGHHFA5FGHHHHHHDGFHHHGHHFGFGHHGGEFFFGEAAGFHHGGGHGFFHHGGGF1B?1B?133444433B333433//?//4?4443B333?///////0022333222@2222220//0/0011?1111?11/..0011>0.<1..000--..-00000////://000:000000.0000000;00;:.:.00----.//////////;:.9.:/:///////
@M05620:37:000000000-D9766:1:1101:12359:13546 1:N:0:54
GAGGCTGCTTTGGAAGTAACTGACAAGCCAGGGACAAAAGATCGGAAGCGCACACGTCTGAACTCCAGTCACATTCAGAAATCTCGTATGCCGTCTTCTGCTTGAAAAAAAAAAAAAAAAAAAGAAAAAACTAAAGGAGGAAAAGAGCAAATGAAATAAAAACAAGTAAAACAGGCATATCCAATGAAGCACACGTAGGAAGACAAGAGAACAAATCAAAGAAACGTAAATGGAATTTGACAAGCCAAAGA
+
CCCCCCFCFFFFGGGGGGFGGGFGHHHHGHGHGFGGHGFHFGHHGGGG2EFGGGHGGHHGGFHHHHGHGHHHHHHHHHFHHFHHHGEFHHHHGEEHGHHHHHHHAEGHHGGGGGC>>//----.../<.-.0<0000/.:::///://///000090090009;./;09000.99../////////;;/////.-.:..//../:B./.;;/;B.////9//;//.....;///://////9/...;:/;/
@M05620:37:000000000-D9766:1:1101:9585:13568 1:N:0:54
GAGGCTGCTTTGGAAGAAACTCATAGATTACTGCAACAGTTCCCCCTGGACCTGGAAAGGTTTCTGGCCTGTCTTCCAGACGCTGAACCAACTGCCAATGATGCTACCCGTAAGGACAGGCTCCTAGACGACTCCAAGAGAGTAAAAGAGCTGATGAAACCATGGCACGTACGTCAGGCATTTCCGCTTTCGCCCTCTTGTGGATCCAATTGAACAATTCTCAGCATTTGTACTTGTAACTGACAAGCCAG
+
BA@ABBFBFFFFGGGGGGGGGGGHFHGHHCGHHH4FGHHHHHHHHGGGHFHHHHHHH31BGHDFHDEFCFG3AD55A5BB10>1BEGH1GAEBHFGF@33FHHHHGHHHGFGDHHD0B///00?BGG?DFG/CGHB2B00@/@2222@CFHFBGH1G11?0?CGB0G1.<FACGFE?GH.<GHHH..<AE0AD.:AEH0CCGDHHGFGGG0009;0/;CFFGBFG90;;BB0;0CFCF00;C0CF9F.9.9
@M05620:37:000000000-D9766:1:1101:11916:13572 1:N:0:54
AGTGCCAGCTCTCAATCGCACAGGGGACCCAGGGCCTGGCCCCTCCATCCAGAAAACCTATGACCTCACCCGCTACCTGGAGCACCAACTCCGCAGCTTGGCTGGGACCTATGTGAGTATCCAGCGTAGGAATCTGGGAGTTGGGGAGGAGTGAGGAGTTGGGGAAAGACAGTCCTAACCGTGGAGGGTTCTGGTAAATGATGGGGTGAGGAGGGGCTCTTTGGCTCCCACCAGTCCCCCTGTCTGGTCTA
+
CDCCCFFFCFFFGGGGGGGGGGHHGGGGGGHHGGGGGGHHHHGHGGHHHHHHHHHHHGHHHHHHHHHHHHHGGGGGHHHHHHHHHHHHGHHHGGGGGHHHGHHGGGHHGHHHHHHHHHHHHHHHHGGGGGHHHHHHHHHGGHHHGGGGGGGHHHHHHGHHHHGGGGHHHHHHHHHHHHHHGGGGGGGGGGGGGGGGGGGGHHGGGGFFFFFFFFFFFFFFFHFFFFFFFFFFFFFFFFFFFFFFFFFFFFF
@M05620:37:000000000-D9766:1:1101:9599:13580 1:N:0:54
GAGGCTGCTTTGGAAGAAACTCATAGATTACTGCAACAGTTCCCCCTGGACCTGGAAAAGTTTCTTGCCTGGCTTACAGAAGCTGAAACAACTGCCAATGATGCTACCCGTAAGGAAAGGCTCCTAGAAGACTCCAAGGGAGTAAAAGAGCTGATGAAACAATGGCAAGTAAGTCAGGCATTTCCGCTTTAGCACTCTTGTGGATCCAATTGAACAATTCTCAGCATTTGTACTTGTAACTGACAAGCCAG
+
AABBA4CAFFFFCBGGGGGGFGGHGHHHHHHHHHHHFHHHHHHHHGEGHHHHHHHBGHHGBHHHFFFHHHHHHGFGHHHHHGHHHFEHHGHHHHHHHHHHHHHHHHHHHGFGGHHHHHHHHGHGHHHHHHHHHHHHHHGGHGGHHHHHGHHHHGHHHHHHHHHHHHHHF?GGHDGHHGHHHHHHHGGGGGHHGFHHHHHHHHGHGHHFGHHHHHHHHHHHHHHHHHHHHHHHGFGGFBFFGGGGGGGGGGG
@M05620:37:000000000-D9766:1:1101:24593:13600 1:N:0:54
AGTGCCAGCTCTCCATCGCACAGGGTACCCAGGGCCTGGCCCCTCCATCCAGAAAACCTATGACCTCACCCGCTACCTGGCGCACCCCCTCCGCAGCTTGGCTGGGACCTATGTGAGTATCCAGCGTAGGAATCTGGGAGTTGGGGAGGAGTGCGGAGTTGGGGAAAGACAGTCCTAACCGTGGAGGGTTCTGGTAAATGATGGGGTGAGGAGGGGCTCTTTGGCTCCCACCAGTCCCCCTGTCTGGTCTA
+
>>>1>BFFAFFFGCGGFFF1E?GAF00BFAFGBBEBFFHHHHGFGGHHHFHGGHH0BEGHFEGHHDFGHHH>E>>EHGBB0>EEGGE/>EE/>E?E>GBBEHHGGGGHGHGGHDH2GHHHHHHGHGG/@F1FGFHHHG0?EHHHGG.AC.<<C0<C-AEFGHGG...:/CBFFGGGFFGGGBGG?AFGEAFFFFFFFFFFFFFFFFF?EFFFFF@@@@FFBFFFFFFFEFFFFFFFFFFF@FFFFFFFFFF
@M05620:37:000000000-D9766:1:1101:4424:13611 1:N:0:54
GAGGCTGCTTTGGAAGAAACTCATAGATTACTGCAACAGTTCCCCCTGGACCTGGAAAAGTTTCTTGCCTGGCTTACAGAAGCTGAAACAACTGCCAATGTTGCCACCAGTAAGGACAGGCACCTAGCCGCCTCCAAGTGAGTAAACGAGCTGATGAAACAATGGCAAGTCAGTCAGGCCTTTCCGATTTCGCACTCTTGTGGAACCAAATGAACAATTCTCAGCATATGTCCTTGTAACTGACAAGCCAG
+
>AA>A>CAFFFFGFGGFFGGGGHGGHFGHFGGFGGDEGHHHHGHHGCGHHHHHHHAFGHGAFHHHFFGHHHHGBFEGGHH3BGHFH33BFHHHCGHHHHH444B33@11BFGG4B3?2?FF/0/33?BB////<?2?F33B233B3??C/<C2F2@GD2@0/11??FCF?F1G1FGG00.11<FHD....=<<.--GFH0;0;00:.;C.;0;:C0/00;;099B;C0;0=0;090C0BF009CFGA.EFF
@M05620:37:000000000-D9766:1:1101:10069:13620 1:N:0:54
GAGGCTGCTTTGGAAGAAACTCATAGATTACTGCAACAGTTCCCCCTGGACCTGGAAAAGTTTCTTGCCTGGCTTACAGAAGCTGAAACAACTGCCAATGTATGCTACCCGTAAGGAAAGGCTCCTAGAAGACTCCAAGGGAGTAAAAGAGCTGATGAAACAATGGCAAGTAAGTCAGGCATTTCCGCTTTAGCACTCTTGTGGATCCAATTGAACAATTCTCAGCATTTGTACTTGTAACTGACAAGCCA
+
AABBABFCFFFFGGGGGGGGGGHHHHHHHHHHEGHHFHGHHHHHHGGGHHHHHHHHHHHHFHHHHFHHHHHHHGHHHHHH3FGHHHFFGHHHHHHHHHHHHGHHHHHHHHGGGGHHHHHHHHHHGHHH33FGHHHHHGHGGHGGHHHHHGHHHHHHHHHHHHHHHHHHHGHFHHHHHHHHHHHHHHGGGGGHHHHHHHHHHHHGHHHHHGHHHGHHHGHHHHHHHHHHHHHHHGGGGGGGGGGGGGGGGGG
@M05620:37:000000000-D9766:1:1101:10060:13640 1:N:0:54
GAGTCTGCTTTGGCAGAAACTCATAGCTTACTGCAACAGTTCCCCCTGGACCTGGCAAAGTTTCTTGCCTGGCTTACAGAAGCTGACCCAACTGCCAATGTATGCTACCCGTAAGGAAAGGCTCCTAGCCGACTCCAAGGGAGTAAAAGAGCTGATGAAACAATGGCAAGTCAGTCAGGCATTTCCGCTTTAGCACTCTTGTGGATCCAATTGAACAATTCTCAGCATTTGTACTTGTAACTGACAAGCCA
+
3>3>>FBFFF5FG4BEFFGGGGFHH54DFFFF5BFGGAFGHHHHHGGGHFHHHHG2BF1FDBGHGDGGHHH1BBFAGHGB3GGFH323BFGEGGFHGHEGHFFGGGGGGHEE/1?G3FGFAEGHGGHH3BE/>EFHGF1/??<<FD221/@FGHFHHFHHHHHHFHH01?G11<FG<FGHFHHHHHDGGGGGGD=<GFHFGGGCCGGHG0CG0CGHGCH;GHGGGEFGGGEB0;CFGFGEFFGGGGGGEG/
@M05620:37:000000000-D9766:1:1101:9342:13643 1:N:0:54
GAGGCTGCTTTGGAAGAGCACACGTCTGAACTCCAGTCACATTCAGAACTCTCGTATGCCGTCTTCTGCTTGAAAAAAAAAACAACCACCCCTGCCCCTTTCCTACCGTCTGCTCCCCTTCCTGCCAGAATCCTCTCCGCCTCCCCTCCCTTCCCCGCGCTGCTGCCCCCCACTCCCTTCATTCCCGCCTTTCCGCTTTCTCCCTCTTTTTCCTCCCCTTGCCCCCTTCTCCTCCTTTTTCCTTGTCCCTT
+
BBBBBBFBFFFFGFGGGGGGGFHGFGFFDDGH5GHGFGFHHFHHHGEG2DF5GEFFHFGDEBEAFFHEHHFHACGGHGE@/>11111?//?>///0/?/03B3F4BB///B/B?3B/E2@2@@22F22022<FDD1?0//?EGH..0..>01</CC-<@DC-.:00...?--..:;./9900;;09:--../;;;?DF?F/;/99B.FFF//9/9/9..A9B/B.>C../B/9;/;////9;B/;BB/BF/
@M05620:37:000000000-D9766:1:1101:17182:13650 1:N:0:54
AGTGCCAGCTCTCAATCGCACAGGGGACCCAGGGCCTGGCCCCTCCATCCAGAAAACCTATGACCTCACCCGCTACCTGGAGCACCAACTCCGCAGCTTGGCTGGGACCTATGTGAGTATCCAGCGTAGGAATCTGGGAGTTGGGGAGGAGTGAGGAGTTGGGGAAAGACAGTCCTAACCGTGGAGGGTTCTGGTAAATGATGGGGTGAGGAGGGGCTCTTTGGCTCCCACCAGTCCCCCTGTCTGGTCTA
+
AA>ABFFFBFFFGGGGGGGGGGGHGCGGGGHHGGGGGFFHFHGHGGHHHHHHHHHHHEHHHHHHHHHHHHGGGEGGHHHHHHHHHHHHGHHHGGGGGHHHGHHGGGHHGHHHHHHHHHHHHHHHHGGGGGHHHHHHHHHGGHHHGGGGGGGHHHHHHGHHHHGGGGHHHHHHHHHHHHHHGGGGGGGGGGGGGGGGGGGGGGGGGGFFFFFFFFFFFFFFFFFFFFFFFFFFFFFFFFFFFFFFFFFFFFF
@M05620:37:000000000-D9766:1:1101:13399:13655 1:N:0:54
AGTGCCAGCTCTCAATCGCACAGGGGACCCAGGGCCTGGCCCCTCCATCCAGAAAACCTATGACCTCACCCGCTACCTGGAGCACCAACTCCGCAGCTTGGCTGGGACCTATGTGAGTATCCAGCGTAGGAATCTGGGAGTTGGGGAGGAGTGAGGAGTTGGGGAAAGACAGTCCTAACCGTGGAGGGTTCTGGTAAATGATGGGGTGAGGAGGGGCTCTTTGGCTCCCACCAGTCCCCCTGTCTGGTCTA
+
AAA3AFF43FFFGGGGGGGEEGHGGGCE2ECGFAE?2BFF2FE1EGHHGFEGDFGHHGGFFHFGHHHFHFGEE>EEHFFHBFHGFHGAEFHHGGGEGGHHGHFGFDHHGHGGHHHHH1GHHHHHGGBDGGGHFHHHHHHGCGHCCGGGGGGHHHHHHGHHHFGGEGHHFHGGHHHHHHHHGGG@DEGGCAFFFECGGGGGGGGFGBFBFFFFFFB>BBFFFFFBBFF?FFFFFFFFFFEFBEFFFFFFFF9
@M05620:37:000000000-D9766:1:1101:20214:13658 1:N:0:54
AGTGCCAGCTCTCAATCGCACAGGGGACCCAGGGCCTGGCCCCTCCATCCAGAAAACCTATGACCTCACCCGCTACCTGGAGCACCAACTCCGCAGCTTGGCTGGGACCTATGTGAGTATCCAGCGTAGGAATCTGGGAGTTGGGGAGGAGTGAGGAGTTGGGGAAAGACAGTCCTAACCGTGGAGGGTTCTGGTAAATGATGGGGTGAGGAGGGGCTCTTTGGCTCCCACCAGTCCCCCTGTCTGGTCTA
+
AAAAAFFBAFC3FGGGGEGGCE0F0E0EEGGHGEGGGGHHFFGH/BGHHHHHHFHHHE0FHEGHHHHHHHFGGEEGHGHHFGHHHHHHGHHHGGGGGHHHGHHGGGHHGHHHHHHHHHHHHHHHHGGGGGHHHHHHHHHGGHHHGGFGGGGHHHHHHGHHHHGGGGHHHHHHHHHHHHHHGGGGGGGGGGGGGGGGGGGGGGGGGGF@FFFFFF@@@@FFFFFFFFFFFFFFFFFFFFFF@FFFFFFFFFF
@M05620:37:000000000-D9766:1:1101:18672:13661 1:N:0:54
GGCTGCTTTGGAAGAAACTGACAAGCCAGGGACAAAAGATCGGAAGAGCACACGTCTGAACTCCAGTCACATTCAGAAATCTCGTATGCCGTCTTCTGCTTGAAAAAAAAAAAACAACTTAAGATATCCTCCTAAATAGTCAAACTGCCCAAATATCTTCACCATATATCCAGGGCGCTCTCAACTTCCAACTTCCTCAATACTCCCTCCTCCTACTGTCAACCGCATATGACCCTTGCAACATCCACACC
+
ABBBBBFDFFFFGGGGGGGGGGHGHHGBHHGFGGHCGGDGHGGFGGHHHHHHHGHHHGDEHHHHHHGHHHGHHHHHGHHFHHHHFEHHHHCBEFGHHHHHHGBGFGHEE/EC<@A//?22@2>>2222<11<<111<11?111111110>1.<111111>10<000<000=<0<..-;:..00:/00;9009/0=0000000;0;/.;/./9/90;000;0099-;-;.;/;//./;.////.;//;//..
@M05620:37:000000000-D9766:1:1101:8782:13669 1:N:0:54
GAGGCTGCTTTGGAAGAAACTCATAGATTACTGCAACAGTTCCCCCTGGACCTGGAAAAGTTTCTTGCCTGGCTTACAGAAGCTGAAACAACTGCCAATGATGCTACCCGTAAGGAAAGGCTCCTAGAAGACTCCAAGGGAGTAAAAGAGCTGATGAAACAATGGCAAGTAAGTCAGGCATTTCCGCTTTAGCACTCTTGTGGATCCAATTGAACAATTCTCAGCATTTGTACTTGTAACTGACAAGCCAG
+
BABBBCFCFFFFGGGGGGGGGGHHHHHHHHHHHHHHGHGHHHHHHGGGHHHHHHHGHHHGBGHHHFGHHHHHHHHHHHHHHHHHHFBGGHHHHHHHHHHHGHHHHHHHHGGGGHHHHHHHHHHGHHGHFHHHHHHHHHGGHGFHHHHHGHHHHFHHHHHHHHHHHHHFGGHFGGHHHHHHHHHHHGGGGGHHHHHHGHHHHHGHFHHHHHHHHHHHHHHHHHHHHHHHHHHHGGGGBFGGGGGGGGGGGGG
@M05620:37:000000000-D9766:1:1101:21265:13669 1:N:0:54
GAGGCTGCTTTGGAAGAAACTCATAGATTACTGCAACAGTTCCCCCTGGACCTGGAAAAGTTTCTTGCCTGGCTTACAGAAGCTGAAACAACTGCCTATAGTCTTCCACCTGCACGGAAACGCCTCTAGAACACCCCGAGGGAGTAAAAGATCATGAGAAACTAGCGCATAAAAGAGACGCTTCCGCGCTCTAACTCTTTTGGATCCCCTTGCGAACATCTCTCACTATTTCCACTTGAATCTCACAACCG
+
>1>AAAFAFFFDFGGGC1BGGGEHHHGHHDFHHH1ABFGFHHHHHGEGH0FGHHHHHB0BFHHHHHHHHHHHHHHFGHHGHHHFHHHHHGGHHHHH1B112222BB1BF000001//>//0/>>0E1B12B10B/<B//>/>///0@22?/1111111?FFG111<->-..1100.<//.-.=<::C---..00;0=F00;F-/09//././/--9A-//;F//B//9B/9/9///;9///9//;B//---
@M05620:37:000000000-D9766:1:1101:11776:13671 1:N:0:54
AGTGCCAGCTCTCAATCGCACAGGGGACCCAGGGCCTGGCCCCTCCATCCAGAAAACCTATGACCTCACCCGCGACCTGGAGCACCAACTCCGCAGCTTGGCTGGGACCTATGTGAGTATCCAGCGTAGGAATCTGGGAGTTGGGGAGGAGTGAGGAGTTGGGGAAAGACAGTCCTAACCGTGGAGGGTTCTGGTAAATGATGGGGTGAGGAGGGGCTCTTTGGCTCCCACCAGTCCCCCTGTCTGGTCTA
+
>AAABFB@AFFFGGGGGFG2A2FFAEDAEGAGG?EGFFDFGFE1AEGHHG3G3B3BFEHEGF5FGFFCGGFEE/>>EF1FH1GGFECGGHHHGG/<EFHHGHHGDDHHGHHHHHHHHHGHHHFFHGGGGGFHHHHHHGHEGHEHGGEGGDGHHHHGFGHGHHGGGGHFFGGGGGGGFGGGGGGGGGGGGGGGGFFFFFFFFFFFFFFBFFFBDDBBBBFFFFFFFFFFFFFFEFFFFFFFBFFFFFFFFF/
@M05620:37:000000000-D9766:1:1101:16651:13681 1:N:0:54
AGTGCCAGCTCTCAATCGCACAGGGGACCCAGGGCCTGGCCCCTCCATCCAGAAAACCTATGACCTCACCCGCTACCTGGAGCACCAACTCCGCAGCTTGGCTGGGACCTATGTGAGTATCCAGCGTAGGAATCTGGGAGTTGGGGAGGAGTGAGGAGTTGGGGAAAGACAGTCCTAACCGTGGAGGGTTCTGGTAAATGATGGGGTGAGGAGGGGCTCTTTGGCTCCCACCAGTCCCCCTGTCTGGTCTA
+
AA>AAFFFAFFFGEGGGFGCECHDGGFEEFFGEEEB2FGHCHGAEGGGHHFHFBGGHGFFGGFHHGHFHGFGE>>EHHGHFFHHHH1FEHHHGGGGEHFGDG3FEGHHDHFFFFBFG1DGGHHHHGEDGGGDFGFGFFGCGHHHGCCDGFDGGGGFCFGHHFGCCECGGHHFHHFCGHHGGDGGGGGGEFGGGGGGGFGGGGFFGA9@AFAFDD;??BEFBFFFFFFFFFFDFFFFFFEFBFFFFFFFFFB
@M05620:37:000000000-D9766:1:1101:21247:13688 1:N:0:54
GAGGCTGCTTTGGAAGAAACTCATAGATTACTGCAACAGTTCCCCCTGGACCTGGAAAAGTTTCTTGCCTGGCTTACAGAAGCTGAAACAACTGCCAATGATGCTACCCGTAAGGAAAGGCTCCTAGAAGACTCCAAGGGAGTAAAAGAGCTGATGAAACAATGGCAAGTAAGTCAGGCATTTCCGCTTTAGCACTCTTGTGGATCCAATTGAACAATTCTCAGCATTTGTACTTGTAACTGACAAGCCAG
+
A?ABAAFAFFFDGBFFGGGGGGHHHGHHHHHHHGBGFHHHHFFGGGEFEHGGHHGHB32BFGHFHHHFBFGGHHHBBBFGHHGGHBBHFGBGHHHHHHHHHH4FFHHHHEGFEG3FEBGHHHHFGFDFGDGHGHH?FGGGFD?CGFHGGCGGHHHGFHHHGH2@CGFFG?F?G@FGG=?GGHHFH?ECEG=>>0D<CDGHHHGF<GHGHHGGHFCGG0CCGHC<CHHCHHHHGFGFGFBFGBFFGGFECFF
@M05620:37:000000000-D9766:1:1101:6954:13699 1:N:0:54
GAGGCTGCTTTGGAAGAAACTCATAGATTACTGCAACAGTTCCCCCTGGACCTGGACAAGTTTCTTGCCTGGCTTACAGAAGCTGAAACAACTGCCAATGATGCTACCCGTAAGGAAAGGCTCCTAGAAGACTCCAAGGGAGTAAAAGAGCTGATGAAACAATGGCAAGTAAGTCAGGCATTTCCGCATTAGCACTCTTGTGGCTCCAATTGAACAATTCTCAGCATTTGGACTTTTCACTGACAAGCCAG
+
AABABAFAFFFFGFGGGGGGGFGDGDAFGHHFHHHHHHHHHHHHHGCFGBGHH2FB2BCGEHHHDFFGHBABFCAF3GFGHHHHGE3FFFFGHHHHBGHHHH4BBGGHH1E>AGEDG3FGEBFF3B4B?FGHFFF3FGGGHG?CDGBGF22@CFHFFGHHFG2@<FCCC1?1F1@110?FHFEFFC.->.></<<0<==<<<C..<./:0;:CGHFCCG0C0C0CC0C000=C9;0;090;BFGCC.CAF.
@M05620:37:000000000-D9766:1:1101:9868:13702 1:N:0:54
GAGGCTGCTTTGGAAGAAACTCATAGATTCCTGCAACAGTTCCCCCTGGACCTGGAAAAGTTTCTTGCCTGGCTTACAGAAGCTGAAACAACTGCCCATGATGCTACCCGTAAGGAAAGGCTCCTAGAAGACTCCAAGGGAGTAAAAGAGCTGATGAAACAATGGCAAGTAAGTCAGGCATTTCCGCTTTAGCACTCTTGTGGATCCAATTGAACAATTCTCAGCATTTGTACTTGTAACTGACAAGCCAG
+
A>AABAFAFFFFGGGF4GGGGGGFGGH6D5FHHHB4FGFFGHHHHGEGH2GHHHHHHFHHHHFHFGFHHHHHHHHEGHGHHHHHHBGHHGGGHGGG1BFGGHHHHHHHHGEFGHHHEGGFHHHGHGFH3BGGHHHHHHFGGGGGHHHFFBHGHHHHHHHHHGHHHFHGC?F<GHHHHFHGHHHHGDGGGGHHHHHFHGHHHHGHHHHGGHHHHHHHHHHHHGHHHHHHHHHFGGGGCFGGGGGGGGGGGGG
@M05620:37:000000000-D9766:1:1101:3476:13732 1:N:0:54
GAGGCTGCTTTGGAAGAAACTCATAGATTACTGCAACAGTTCCCCCTGGACCTGGAAAAGTTTCTTGCCTGGCTTACAGAAGCTGAAACAACTGCCAATGATGCTACCCGTAAGGAAAGGCTCCTAGACGACTCCAAGGGAGTAAAAGAGCTGATGAAACAATGGCAAGTAAGTCAGGCATTTCCGCTTTAGCACTCTTGTGGATCCAATTGAACAATTCTCAGCATTTGTACTTGTAACTGACAAGCCAG
+
A?A3AAFACFFDGBDGCFG4GGFHFHBFF5BGGF44BAGHGGDGHGGGEFFHFFFEBDBFFHHHHHFFBFHGGHHBFGFFBGFGGFFDG?11BBFGBC3GFHDGHFFHHAEEEHHFFHHHHGHGH?BE3?EEGGGFHGFDHGEHBGGGGFFFFHHHHBF@GAFGGHCFF??1F?GFH<FCFGHHH><>CEHH0=<<GGHDDGCC0;GCCCGGHG0:CGHCG0:GHGGGGGBFGFFFFFFGGGGGGG.EEFF
@M05620:37:000000000-D9766:1:1101:3827:13734 1:N:0:54
AGTGCCAGCTCTCAATCGCACAGGGGACCCAGGGCCTGGCCCCTCCATCCAGAAAACCTATGACCTCACCCGCTACCTGGAGCACCAACTCCGCAGCTTGGCTGGGACCTATGTGAGTATCCAGCGTAGGAATCTGGGAGTTGGGGAGGAGTGAGGAGTTGGGGAAAGACAGTCCTAACCGTGGAGGGTTCTGGTAAATGATGGGGTGAGGAGGGGCTCTTTGGCTCCCACCAGTCCCCCTGTCTGGTCTA
+
AAA3AFFFBFFFGDGGGGGFGGHHGGAEEGHEFEGGGGGHHHGHFGFHHHGGHGHFFEHHHGHHHHHFFGHGGGGFHHFHGGHEGHGGGHGHFGCGEHGHGHHGGGHHGHHHHHGHHHHHHHHHGGCECAGHFHHHHHFGGHHHGGFDGEFHHHHHHGHGHHGGGGHHHHEGGHHHGHHHGEFGGGGG;;AFGG9FGGGFFFFFEGFDEFFFFFFFFAFFFFFFFFFFFFFFFFFFFFFFAFFFFFFFFF/
@M05620:37:000000000-D9766:1:1101:3934:13737 1:N:0:54
AGTGCCGCTCTCAATCGCACAGGGGAACCAGGGCCTGGCCCCTCCATCCAGAAAAACTATGACCTCACCCGCTACCTGGAGCACCAACTCCGCAGCTTGGCTGGGACCTATGTGAGTATCCAGCGTAGGCATCTGGGAGTTGGGGAGGAGTGAGGAGTTGGGGAAAGACCGTCCTAACCGTGGAGGGTTCTGGTAAATGATGGGGTGAGGAGGGGCTCTTTGGCTCCCACCAGTCCCCCTGTCTGGTCTAT
+
BBBBBFBBBBAFDGEBAFFGGGHGGD2BFAGGGGG2BGCHHGHGGFFG13BAGHH1BFDGG5GHHFGHHHGCGCGHHHHG12GHHF11BGH/E>/E3GHGHHGGGFHGHGFHHHBGGHHHHDFHGDC?E1FGHHHHHG/CFGHGG.-C..CH0<C<CGHHHGG.CCC/;/-CDGGGGGGGGGG.:EGCFGGGGFFFFFF/BFFFFFDFFFBADFFFFFFFFFFFFFFFFFF?FFFFFFFFFFFFFFFFFFF
@M05620:37:000000000-D9766:1:1101:17026:13743 1:N:0:54
GAGGCTCCTTTGGAAGAGCACACGTCTGAACTCCAGTCACATTCAGAAATCTCGTATGCCGTCTTCTGCTTGCAAAAAAAAAAACCCTCCACGTAAGGAACGCCTCCTCGACGCCTCCACTCTCGCCATAGAGCTTCCTCCCCCCTTGCACGTCCGTCCCGCCTTTCCGCTTTCTCACTCTTGTGGCTCCCCTTTAACCCTTCCCCGCATTTGTCCTTGTCCCTGCCTATCCAGGGACCCCCGATCGGCCT
+
BBBBBABAFFFFGGGGGGGGGGHGBGCFBGHHFGHFBF3DD5AGHFD5B5D5DBBEFBF3EBA1FDGGHHHH1FFGH1EEE/>@11??/?BB//20B3?FH///B/??2/?/<C>CDH00?0<1//<?.1>F=FD1=F1>GFGA@D.<;0:.:.;@CG..:-9;AFFFFGADEF0;0;BFBFB;FD??:;9.B./;B/9.A9:/..;>;D?///;F/;:9/;///9.//;;F//9..A.9A@=B-99.9..
@M05620:37:000000000-D9766:1:1101:3836:13753 1:N:0:54
AGTGCCAGCTCTCAATCGCACAGGGGACCCAGGGCCTGGCCCCTCCATCCAGAAAACCTATGACCTCACCCGCTACCTGGAGCACCAACTCCGCAGCTTGGCTGGGACCTATGTGAGTATCCAGCGTAGGAATCTGGGAGTTGGGGAGGAGTGAGGAGTTGGGGAAAGACAGTCCTAACCGTGGAGGGTTCTGGTAAATGATGGGGTGAGGAGGGGCTCTTTGGCTCCCACCAGTCCCCCTGTCTGGTCTA
+
AAAAAFFFCFFFGGGGGGFAFGGHFGGEGFHHAEFFGGHHHHGHGGHHHHHHHHHHHGHHHHHHHHHHHHHGGEFGHHHH2BGGHHF1?GHGGGGGGHHHGHHGFGHHGHHHHHHHHHHHHHHHHGGGGDHHHHHHHHFGGHHHGGEGG.EHHHHHHGHHHHGGGFHHGHHHHHHHHHHHGGGGGGGGEFGGGGGGGGGGGGGGGGFFFFFFFFFFFFFFFFFFFFFFFFFFFFFFFFFFFFFFFFFFFFF
@M05620:37:000000000-D9766:1:1101:19760:13758 1:N:0:54
GAGGCTGCTTTGGAAGAAACTCATAGATTACTGCAACAGTTCCCCCTGGACCTGGAAAAGTTTCTTGCCTGGCTTACAGAAGCTGAAACAACTGCCAATGATGCTACCCGTAAGGAAAGGCTCCTAGAAGACTCCAAGGGAGTAAAAGAGCTGATGAAACAATGGCAAGTAAGTCAGGCATTTCCGCTTTAGCACTCTTGTGGATCCAATTGAACAATTCTCAGCATTTGTACTTGTAACTGACAAGCCAG
+
BABBBAFAFFFF4GGGGGGGFGHHHHHHGHHHHHGHCGHDFHHFHGGFHFHHHHGHGHHFBGHHDHEGHHFHHHHHHGHHHHHHCHHHHFHHHCFGGFHHGHHHHHHHHGGGGHHHG3FGHHHGHHHHHHHHHHHHHHGGHGDHDGHHGGFGHHHHHHHHHEHHHHHHF?GGH?GGF?GHHHHHHFGFGGHGHDGCGGGHFFDHHCCGHHHGHFHHHHHHHGHHHHHH;G;CGGGFFFGGGGGGGGFGGFF
@M05620:37:000000000-D9766:1:1101:19778:13761 1:N:0:54
GAGGCTGCTTTGGAAGAAACTCATAGATTACTGCAACAGTTCCCCCTGGACCTGGAAAAGTTTCTTGCCTGGCTTACAGAAGCTGAAACAACTGCCAATGATGCTACCCGTAAGCAAAGGCGCCTAGAAGACTCCAAGGGAGTACAAGAGCTGATGAAACAATGGCAAGTAAGTCAGGCATTTCCGCTTTAGCACTCTTGTGGATCCAATTGAACAATTCTCAGCATTTGTACTTGTAACTGACAAGCCAG
+
AAABBAFAFFFFFGGFG4FGGGBGDFFHH5FGHHDFBBGFHHHHHGGGHEGHHHHFFEAFFGHHGHHHHHHHHHHHHHHHHHHHHHHHHEGHHHHHGG3GGGHHDGHGHDG@1F3B333??/>EGG3GHHGHHBGF1B?CGC<?1BFFGHHHHHHHHFB@</1?FHHBF?GGHFFHHGHGHHHHHCFCFEHFHHFHHHHGH0<:<:;:GF:C:CGH/GGHGFHGFFF0;0CBFFFGC09CFG0CF0999FG
@M05620:37:000000000-D9766:1:1101:25170:13775 1:N:0:54
GAGGCTGCTTTGGAAGAAACTCATAGATTAATGCAACAGTTCCTCCTGGACCTGGACAAGTTTCTTGACTTGCTTACTGAAGCTGAAACAACTGCCAATGTTCCGACACTATGACACCAGCAAGCAAAGGCCTCTAGAAGATGGCAAGGCATGAAAAGAAGCGACCAAACAATGGTAACCAAGGCAGGCACTGGCCCATTATGCCGTGAGTGGACCCAATTTACAAATCTCCAGCTTTCGTATTTGTAACA
+
11>A>1>ABB@DE11BFCFBAEAGDFGFFF1DFF1FB0BDDDD2DFBF000BAB0BB10BDDEDAFB2B12BDFGB1ADBGFBBBB1GBB/GGF10FGFGBBF@/>>>>BBBG2BB1/>BC>BE/00BB0?/BBF112<B1111B0B<//01B111@0/@0@////>/??</111=>=111.<.>0<<...<//....:0;00;0-.-.:00.0::;.;;0000990000;0;/;00;0.=///;0/:///
@M05620:37:000000000-D9766:1:1101:7533:13800 1:N:0:54
GAGGCTGCTTTGGAAGAACCTCATAGATTCCTGCAACAGTTCCCCCTGGACCTGGACAAGTTTCTTGCCTGGCTTACAGAAGCTGAAACACCTGCTCCTGGTGCTACCCGTAAGGAAGGAGACCCAGACGACTCAAAGGGAGTAAAGGAACTGATGAAACAATGGCAAGCACGTCAGCCATTTCAGTTTTCGCAATCCAATTGAACCAATTGCACAATTTTTAGCTTTAGTACATCTCACTGACACGCAAG
+
A1>AAA11CFFFCFGG1F1ABFBFGGHDE3FDGFG1AFHGHHHGHG?AC0BGF0BG0F00GHFH2F1FGBBBGH0BGBBFGHHHEGFGG>0BFEG111BB0B01B@BF0/?>/B11B0/0//??///??>><A<1<D1F//??0@@21@0@111<?1FG10<1F1?F1<.>0-<><<1FCH00=<G00=D0-...;=/0000=00<::.CCG0;00/CC0009/;0;;0090;000000;0=0;00.--;9
@M05620:37:000000000-D9766:1:1101:2407:13803 1:N:0:54
AGTGCCAGCTCTCAATCGCACAGGGGACCCAGGGCCTGGCCCCTCCATCCAGAAAACCTATGACCTCACCCGCTACCTGGAGCACCAACTCCGCAGCTTGGCTGGGACCTATGTGAGTATCCAGCGTAGGAATCTGGGAGTTGGGGCGGAGTGAGGAGTTGGGGAAAGCCAGTCCTAACCGTGGAGGGTTCTGGTAAATGATGGGGTGAGGAGGGGCTCTTTGGCTCCCACCAGTCCCCCTGTCTGGTCTA
+
AA>>AFFFAFFFG1GD1FF1EAGFFC0EEAFGAFG/AFHFCGEHGGHG10FFDHHEHGGHGHEHHGGFHHHGGEEGHHHHGHHGHHA>EHHEEECEEFGHGHHGGGHHGHGHHHF2FGHHHHBGHGF<B<@>GHHHHF0?EHHHGC.AC-AFC0CG0:CGGGGG.AAA/./CFGGGGGGGGGG@BFF?BFFFFFFFFFFFFFFFFFF@FFFFBF@@-=FFFFFFFFFFFFFFFFBFFFFF@FFFFFFFFFF
@M05620:37:000000000-D9766:1:1101:19162:13803 1:N:0:54
GAGGCTGCTTTGGAAGAAACTCATAGATTACTGCAACAGTTCCCCCTGGACCTGGAAAAGTTTCTTGCCTGGCTTACAGAAGCTGAAACAACTGCCAATGATGCTACCCGTAAGGAAAGGCTCCTAGAAGACTCCAAGGGAGTAAAAGAGCTGATGAAACAATGGCAAGTAAGTCAGGCATTTCCGCTTTAGCACTCTTGTGGATCCAATTGAACAATTCTCAGCATTTGTACTTGTAACTGACAAGCCAG
+
BABCCCFCFFFFGGGGGGGGGGHHHHHHHHHHHHHHHHHHHHHHHGGGHHHHHHHHHHHHHHHHHHHHHHHHHHHHHHHHHHHHHHHHHHHHHHHHHHHHHHHHHHHHHGGFGFBGHGFHEBCFCGGHHHHHFHHHHGEGHDGHHHHHGHHHHHBFHHHHHE2D2GGGF1FGHGGGFFCFHGDFHGG?G.<FDGHFHHHHFHAHGFGBFCHHHHFHFGHCGFHGHHHHHGHFGBFFGGBFFGGBBB.CEGF
@M05620:37:000000000-D9766:1:1101:17905:13807 1:N:0:54
GAGGCTGCTTTGGAAGAAACTCATAGATTACTGCAACAGTTCCCCCTGGACCTGGAAAAGTTTCTTGCCTGGCTTACAGAAGCTGAAACAACTGCCAATGATGCTACCCGTAAGGAAAGGCTCCTAGAAGACTCCAAGGGAGTAAAAGAGCTGATGAAACAATGGCAAGTAAGTCAGGCATTTCCGCTTTAGCACTCTTGTGGATCCAATTGAACAATTCTCAGCATTTGTACTTGTAACTGACAAGCCAG
+
AAABCCFCFFFFGGGGGGGGGGHHHHHHHHHHHHHHHHHGHHHHHGGGHHHHHHHGHHFGFHHHHHHHHHHHHHHHHHHHHHHHHHHHHHHHHHHHHHHHHHHHHHHHHGGGGHHHHHHHHHHGHHHHHHHHHHHHHHGGHGGHHHHHGHHHHHHHHHHHHHHHHHHHGFHHHFHHHHHHHHHHHGGGGGHHHHHHHHHHHHGHHHHHHHHHHHHHHHHHHHHHGGHHHHHHGGGGGGGGGGGGGGGGGGG
@M05620:37:000000000-D9766:1:1101:9063:13810 1:N:0:54
GAGGCTGCTTTGGAAGAAACTCATAGATTACTGCAACAGTTCCCCCTGGACCTGGAAAAGTTTCTTGCCTGGCTTACAGAAGCTGAAACAACTTCCAACAGTGTTCTCCGTGAGGGGAGACTCCTCGACAACACCCCGAGAGAGAAAAAGCTGTGATAAAACTGGCGCAAGCAAGAGACATTTCCGCGTTCGAGCTCTCTTGTATCCCAAAGTGAACTTCTCAGAGTATGTGCATGTATATGTCACGACAG
+
BBCCCCFCFFFFGGGGGGGGGGHHHHGHHHHHHHHGHHHHHHHHHGGGHHHHHHHGHHHHFGHHHHHHHHHHHHHHHHHHHHHHHHHHHHHH35DG3F312@@4B444D1111111/?///3B3?2/?//>//?/////>/>///?F0FD01110111>1>1110.-<---.////.///00=:0.;--;..9/;.;F00;F00000/0/./000;9000;C00:///;/;/////;///////;/..---
@M05620:37:000000000-D9766:1:1101:7546:13812 1:N:0:54
GAGGCTGCTTTGGAAGAAACTCATAGATTACTGCAACAGTTCCCCCTGGACCTGGACAAGTTTCTTGCCTGGCTTACAGAAGCTGAAACAACTGCCAATGATGCTACCCGTAAGGAAAGGCTCCTAGAAGACTCCAAGGGAGTAAAAGAGCTGATGAAACAATGGCAAGTAAGCCAGGCATTTCCGCTTTAGCACTCTTGTGGATCCAATTGAACAATTCTCAGCATTTGTACTTGTCACTGACAAGCCAG
+
A?AAA1>ACF3B1FGGC1AG1FDGBGHDAFHHHHB1ACGFGHHAGGEFA0GFHCFH0A0BGEGH2F1BG1AFHHAAGDGDHHHF@FGHHFCGG>GGC1GHFF2@DGHHH/?>AGFHF0CGG1BF111FGHHHHHBBEGEC/C?CFGGFA00@FHHHHHEFFADGBGHFF1?<F1?0</FGGHHDHE..EGF000<<<<DH<CE<<GB:GCHBCFGB/<:;C0:GGB;:0;0;C9C0;0=FFFFGBBFAE/A
@M05620:37:000000000-D9766:1:1101:3557:13831 1:N:0:54
GAGGCTGCTTTGGAAGAAACTCATAGATTACTGCAACAGTTCCCCCTGGACCTGGAAAAGTTTCTTGCCTGGCTTACAGAAGCTGAAACAACTGCCAATGATGCTACCCGTAAGGAAAGGCTCCTAGAAGACTCCAAGGGAGTAAAAGAGCTGATGAAACAATGGCAAGTAAGTCAGGCATTTCCGCTTTAGCACTCTTGTGGATCCAATTGAACAATTCTCAGCATTTGTACTTTTAACTGACAAGCCAG
+
B@BCABFCFFFFGCFGGGGGGGGHHFGGHHHHGGCFFFHHHGHGHGGGGHFHHGFF3B2GGHHHHHGFGFHFGHHEGFBEGHFGHEBHGHFHHHHHHHHHGH@GHHHHH?EEEHHHHFGGH?GGHHGGHHHHHHHBGGGGHGCFGHHGGFBFCGGHHHHHHGHGHHFHG?=FG=@GG?FHHGHFH<<>CFD<><D<C=DDGGG00GF<GGHGHFHHHHH;CGGHHHHHFG0=FBF0;:;FGGGGGGFEEGG
@M05620:37:000000000-D9766:1:1101:4483:13835 1:N:0:54
AGTGCCAGCTCTCCATCGCACAGGGTCCCCATGGCCTGGCCCCTCCATCCAGAAACCCTATGACCTCACCCGCTACCTGGCGCACCCCCTCCGCAGCTTGGCTGGGACCTATGTGCGTATCCCGCGTCGGCATCTGGGCGTTGGGGCGGCGTGCGGCGTTGGGGCCCGCCCGTCCTCACCGTGGCGGGTTCTGGTAAATGATGGGGTGAGTCGGGGCTCTTTGGCTCCCACCAGTCCCCCTGTCTGGTCTA
+
>3>3>B5B3CFFGGGBBAFAAAGEF44A4A223BBBABGHCHG2EE2FFF33A3B3BEABBB5FHDB3FAE>>00>FB3B1>B>EGG/>EG/?E?E>G3??BBFGGF?CG1BD??2?FEGHG1/B<D<>-<->FGG0/<<@A<:--:@@?A@B?BB-BBBBA=BA--;@B@9@DFD//;:DFF----9BFFFFFF9/:;B/;BFFFDB.;//9-9-;@EFFFFFFFFFF.AD.9FFFFFF?FFFFFFFFF/
@M05620:37:000000000-D9766:1:1101:18892:13835 1:N:0:54
AGTGCCAGCTCTCAATCGCACAGGGGACCCAGGGCCTGGCCCCTCCAGCCAGACAACCTATGACCTCACCCGCTACCTGGAGCACCAACTACGCAGCTTGGCCGGGACCTATGTGAGCATCCAGCGTAGGAATCTGGGAGTTGGGGAGGAGTGAGGAGTTGGGGAAAGACAGTCCTAACCGTGGAGGGTTCTGGTAAATGATGGGGTGAGGAGGGGCTCTTTGGCTCCCACCAGTCCCCCTGTCTGGTCTA
+
>>>AAF111FFFGAAAEF1EEEHGGEEAEFCG00BE/FFHFHGCFG01FFAFC/B0BEGBGHHHHHHGHC>EGE/EHFGHFCGHHH0?EH1BEEE/EGFCFH1/</<BEBFDDG22D1@<FHBGHGF///?1<<GF<F0FEGFG->.A-AAHH0DFG.CFFG?@G..G/FBBFFFF0;F?@CEGBEB@.;FGFF/B/FFF/;9FEAB@FF?9B?@-@?FBFFEFFFB-;-AB9ABBFBEF-A;9BFFF9BB
@M05620:37:000000000-D9766:1:1101:20089:13854 1:N:0:54
AGTGCCAGCTCTCAATCGCACAGGGGACCCAGGGCCTGGCCCCTCCATCCAGAAAACCTATGACCTCACCCGCTACCTGGAGCACCAACTCCGCAGCTTGGCTGGGACCTATGTGAGTATCCAGCGTAGGAATCTGGGAGTTGGGGAGGAGTGAGGAGTTGGGGAAAGACAGTCCTAACCGTGGAGGGTTCTGGTAAATGATGGGGTGAGGAGGGGCTCTTTGGCTCCCACCAGTCCCCCTGTCTGGTCTA
+
CDCCCFFFCFFFGGGGGGGGGGHHGGGGGGHHGGGGGGHHHHGHGGHHHHHHHHHHHGHHHHHHHHHHHHHGGGGGHHHHHHHHHHHHGHHHGGGGGHHHGHHGGGHHGHHHHHHHHHHHHHHHHGGGGGHHHHHHHHHGGHHHGGGGGGGHHHHHHGHHHHGGGGHHHHHHHHHHHHHHGGGGGGGGCFGGGGGGGGGHHGGGGGFFFFFFFFFFFFFFFHFFFFFFFFFFFFFFFFFFFFFFHFFFFFF
@M05620:37:000000000-D9766:1:1101:7014:13856 1:N:0:54
AGTGCCAGCTCTCAATCGCACAGGGTGCACCTTGCATGGCCCCTCCATACCGAAAACCTCTGCCCTCACCCGCGACCTGGAGCACCCCCTCCGCAGCTTGGCTGGGACCTCTGTGCGTATCCCGCGTCGGCATCTGGGCGTTGGGGCGGCGTGCGGCGTTGGGGCCCGCCCGTCCTCCCCGTGTCGTGTTCTGGTAAATGCTGCGGTGAGGCGGCGCTCTTTGGCTCCCCCCCGTCCCCCTGTCTGGTCTA
+
11A>AFF11FFFGGCGGFFFG?FGC000AB0011B12DBG0GE/AE01AA0B///AAAB0AB1BF1A0BB0EE//>EA0BB0B?BGG/>EE/??<<>B10?B1?A/??EG1?FG21?F<?FGC/A->-><--<<FD0<.;:;-.:-???A=@@?;@-9@-;--;A9--@@@-9BBB//:A-;--99-;AFFFFFF///;B9FB/;@A@-;------;;AAFFFF/;BEE-A?-@BBFFE?@AFFFFFFFF/
@M05620:37:000000000-D9766:1:1101:22404:13866 1:N:0:54
GAGGCTGCTTTGGAAGCAACTGACAAGCCCGGGACCAAAGATCGGAAGAGCACACGTCTGAACTCCAGTCACATTCAGAAATCTCGTATGCCGTCTTCTGCTTGAAAAAAAAAACAACAAGAATCCCAAGGAGACCCCGCGCTGCTAACACCCATGACCGACCAAACGACATTTCCTAATTCGCACTCTTGTTGCTCCACTTTCACAATTATACCCATTTTGCCTTATCACTAACAAGCAGCGAACCAAAA
+
>1>AA>FAFF3DEAGB11AFBABBB1BEF0EEG0EAE/BF0BBFEEEE0BGHHEHEBFHF1DHEF11BDFDFHHFHGH2BF1B2BF/BFG2GEEEHFHEFBG1B01B>B<<<</?/?//?<0011?1<0//0////..-<-<A-<<00<:/;..//0;/:-;:-...;.9;.;09;000000.99@-B/9/9/-/////-///;;;99///////;/;9///99/9/;//9//9:/9-9B/--9-------
@M05620:37:000000000-D9766:1:1101:7031:13873 1:N:0:54
AGTGCCAGCTCTCAATCGCACAGGGGACCCAGGGCCTGGCCCCTCCATCCAGAAAACCTATGACCTCACCCGCTACCTGGAGCACCAACTCCGCAGCTTGGCTGGGACCTATGTGAGTATCCAGCGTAGGAATCTGGGAGTTGGGGAGGAGTGAGGAGTTGGGGAAAGACAGTCCTAACCGTGGAGGGTTCTGGTAAATGATGGGGTGAGGAGGGGCTCTTTGGCTCCCACCAGTCCCCCTGTCTGGTCTA
+
CCCCCFFFCFFFGGGGGGGGGGHHGGFGGGHHFGGGGGHHHHGHGGHHHHHHHHHHHGHHHHHHHHHHHHHGGGGGHHHHHHHHHHHHGHHHGGGGGHHHGHHGGGHHGHHHHHHHHHHHHHHHHGEGGGHHHHHHHHHGGHHHGGGGGGGHHHHHHGHHHHGGGGHHHHHHHHHHHHHHGGGGGGGGEGGGGGGGGHHHHGGGGGFFFFFFFFFFFFFFFHHFFFFFFFFFFFFFFFFFFFFFHFFFFFB
@M05620:37:000000000-D9766:1:1101:12087:13893 1:N:0:54
GAGGCTGCTTTGGAAGAAACTCATAGATTACTGCAACAGTTCCCCCTGGACCTGGAAAAGTTTCTTGCCTGGCTTACAGAAGCTGAAACAACTGCCTGTGATGCTACCCGTAAGGAAAGGCGCATAGAAGACTCCAAGGGAGTAACAGAGCAGATGAAACCATGGCAAGTAAGTCATTCATTTCCGCTATAGCACTCTTGTGAATCCAATAGAACACTTCACTGCATTTGTACTTGTAACTGCCAAGCCAG
+
CCCCCCFCFFFFGGGGGGGGGGHHHHHHHHHHHHGHFHGGHHHHHGGGHHHHHHHHHHHHGHHHHHHHHHHHHHHHHHHHHHHHHHHHH3BG3F3333@BF44FG4321??>EHHF3300//>//E3433BE333BBB//?/?B333FH2=22@22F2220?1?0?G1/1??F11?11>1=1G11...-.00000</00<000=D00<C00000<//00;00000000;000;0;00C090;0;F0;9./.
@M05620:37:000000000-D9766:1:1101:2390:13924 1:N:0:54
GAGGCTGCTTTGGAAGAAACTCATAGATTACTGCAACAGTTCCCCCTGGACCTGGAAAAGTTTCTTGCCTGGCTTACAGAAGCTGAAACAACTGCCAATGATGCTACCCGTAAGGAAAGGCTCCTAGACGACTCCAAGGGAGTAAAAGAGCTGATGAAACAATGGCAAGTAAGTCAGGCATTTCCGCTTTAGCACTCTTGTGGATCCAATTGAACAATTCTCAGCATTTGTACTTTTCACTGACAAGCCAG
+
AAA>AAFBFFDFG4BA4FGBFGFFDH5FHFHF5FHBABGHHHHHHGAFEFHF2BFBBFFHFHHHHHAFGFHHHGBGHG3F3BGHCG@BFCFFFEG3BEHHHH@GHHHHH1?EGHFHGFGFHGGFFGFFBEEGGGHHGHEGGFFHFHHHGCGFGGHHHEFHHGHHBGHFG?F1?<FGH0FHHHHGHFCFGGHB<=<0CGHHDGDFCGHGCGHFHCCGHHHCGGBGFFGFFBCCFCF090;CFFGGFFCECBF
@M05620:37:000000000-D9766:1:1101:7141:13934 1:N:0:54
GAGGCTGCTTTGGCAGAAACTCATAGATTACTGCAACAGTTCCCCCTGGACCTGGAAAAGTTTCTTGCCTGGCTTACAGAAGCTGACACAACTGCCAATGATGCTACCCGTAAGGACAGGCTCCTAGACGACTCCAAGTGAGTAAACGAGCTGATGAAACAATGGCACGTACGTCAGGCATTTCCGCTTTCGCACTCTTGTGGATCCAATTGAACAATTCTCAGCATTTGTCCTTGTAACTGACAAGCCAG
+
A?A1AAFAFFBFF1BEFFGGGGCHBBFHFHGHGHHHHAFFGHHHHGGGGHFFGHAAFABFFDFHFFGFHHHGHFGGHGGFFCGHHB0BFGGEGHFHHHGF1GHFHHHHHEE//GG10G/FFFHGHHH1BE<EFGHHFH1B>GHBB>1?EGGGH1FH2?1F0FGHGHFF/?0>CGHGGHHEHHHGHGGGGG0EGCCGHHHHHHGHHGH0CFGF0;FG/CFGGGEFF0FCFGG0CFGG9FGGGG0FG;FEEBF
@M05620:37:000000000-D9766:1:1101:16199:13954 1:N:0:54
AGTGCCAGCTCTCAATCGCACAGGGGACCCAGGGCCTGGCCCCTCCATCCAGAAAACCTATGACCTCACCCGCTACCTGGAGCACCAACTCCGCAGCTTGGCTGGGACCTATGTGAGTATCCAGCGTAGGAATCTGGGAGTTGGGGAGGAGTGAGGAGTTGGGGAAAGACAGTCCTAACCGTGGAGGGTTCTGGTAAATGATGGGGTGAGGAGGGGCTCTTTGGCTCCCACCAGTCCCCCTGTCTGGTCTA
+
BCBCCFFFCFFFGGGGGGGGGGHHGGGGGGHHGGGGGGHHHHGHGGHHHHHHHHHHHGHHHHHHHHHHHHHGGEGGHHHHHHHHHHHHGHHHGGGGGHHHGHHGGGHHGHHHHHHHHHHHHHHHHGGGGGHHHHHHHHHGGHHHGGGGGGGHHHHHHGHHHHGGGGHHHHHHHHHHHHHHGGGGGGGGEGGGHGGGGGHHHGHGGGFFFFFFFFFFFFFFFHHFFFFFFFFFFFFFFFFFFFFFHHFFFFF
@M05620:37:000000000-D9766:1:1101:12232:13965 1:N:0:54
GAGGCTGCTTTGGAAGAAACTCATAGATTACTGCAACAGTTCCCCCTGGACCTGGAAAAGTTTCTTGCCTGGCTTACAGAAGCTGAAACAACTGCCAATGATGCTACCCGTAAGAAAAGGCTCCTAGAAAACTCCAAGAGAGTAAAAAAGCTGATGAAACAATAGCGAGAGAGAGAGACATTTCCGCGTTAGAACACTTGTGGATCCAAATGAACAATTCTCAGCATTTGTACTTGTAAATGACAAGCGAG
+
?AABABFCFFFBFBBBFGFFGGHHHGHGHHGFGBDFFGHHHGFHHGGGFFFHHHHHFFFHFFHHHHHHGHHGHHHFHHGFHHGEHFBGFH1GHHHHHHHH34B4BF@?G11>??43?BB//3BF3F?FF4F33B3BE30B2?23?FH2BB0222222>F2FG21<?/>///<...<<.><11D0=.<-<D..::C/=C00=C.:00/:000;;00;;000;C009;C0;CF09000C0000000C0...9-
@M05620:37:000000000-D9766:1:1101:10330:13971 1:N:0:54
AGTGCCAGCTCTCAATCGCACAGGGGACCCAGGGCCTGGCCCCTCCATCCAGAAAACCTATGACCTCACCCGCTACCTGGAGCACCAACTCCGCAGCTTGGCTGGGACCTATGTGAGTATCCAGCGTAGGAATCTGGGAGTTGGGGAGGAGTGAGGAGTTGGGGAAAGACAGTCCTAACCGTGGAGGGTTCTGGTAAATGATGGGGGGAGGAGGGGCTCTTTGGCTCCCACCAGTCCCCCTGTCTGGTCTA
+
ABAAAFFFBFFFGDGGGGGGGGHHGGGGGGHHAEGGGGHHHHGHGGHHHHHHHHHHHGHHHHHHHHHHHHHGGEEGHHHHBGHHHH1FEHHHGGGGGHHHGHHGGGHHGHHHHHHHHHHHHHHHGGGGGGHHHHHHHHFGGHHHGGGGGGGHHGHHHGHHHHGGGGHHHHFHHHHHHFH.?:EA?EGBG.90;B0CFB0000FFGA---@;.DFF;--.:F/F//9BEABFB.A9FFFF?-;99/;/////
@M05620:37:000000000-D9766:1:1101:20142:13985 1:N:0:54
GAGGCTGCTTTGGAAGAAACTCATAGATTACTGCAACAGTTCCCCCTGGACCTGGAAAAGTTTCTTGCCTGGCTTACAGAAGCTGAAACAACTGCCAATGTATGCTACCCGTAAGGAAAGGCTCCTAGAAGACTCCAAGGGAGTAAAAGAGCTGATGAAACAATGGCAAGTAAGTCAGGCATTTCCGCTTTAGCACTCTTGTGGATCCAATTGAACAATTCTCAGCATTTGTACTTGTAACTGACAAGCCA
+
BBBBBBFBFFFFGGFGGGEGGGHHHHHHHHHHHHHHFHHHHHHHHGGGFHHHHHGGAGFFFHHHHHGGHHHHHHFHHHHHHHHHHHHHHF1FGHHHHGHHHHHHHHHHHHGGGGHHHHHHHHHHGEHHHGGHHHBGHHHGGHGECGHHHGHGHGHHGGHGHFHHHHHHHGD?FGFHHHHHGHHGHEGGGGGHHHGHHHHHHHHDGHHHGHHHHHEGHHHHFHGHBGHCHCGGGGGGGFGGGGGGGGGFEEB
@M05620:37:000000000-D9766:1:1101:5240:14014 1:N:0:54
AGTGCCAGCTCTCCATCGCACAGGGGACCCAGGGCCTGGCCCCTCCATCCAGAAAACCTATGACCTCACCCGCTACCTGGAGCACCCACTCCGCAGCTTGGCTGGGACCTATGTGAGTATCCAGCGTCGGAATCTGGGAGTTGGGGCGGAGTGCGGAGTTGGGGAAAGCCAGTCCTAACCGTGGAGGGTTCTGGTAAATGATGGGGTGAGGAGGGGCTCTTTGGCTCCCACCAGTCCCCCTGTCTGGTCTA
+
>A>>>DFFAFFFG4FFBEFEEEHEG22A2BFGAAEA2FHHFHGGGGHHHHFGFFH2BEGF5FDGHDFGHHA0>>>EG33F2BFEGHE1?GH?EEC/>F3BEH?FDEGFGHHHHH22BFGHHH2FH/C/>A/<FGHGHH0>EHHG?D.A@-;;F0AB-@E/F/BB...=/;.AFFFF/;FFBFFB.;DB.FFFFFFFFFEFFFF9EFDBFFFEFF=BBBFFFFBFBFFFFFFF?FFFFFFFBFFFFFFBF/9
@M05620:37:000000000-D9766:1:1101:23903:14042 1:N:0:54
GAGGCTGCTTTGGAAGAAACTCATAGATTACTGCAACAGTTCCCCCTGGACCTGGAAAAGTTTCTTGCCTGGCTTACAGAAGCTGAAACAACTGCCAATGATCCTCCCCGTCTGGACAGGCTCCTCGAAGACTCCCCGGGCGTCCAAGAGCTGATGACACAATGGCACGTACGTCAGGCATTTCCGCTTTCGCACTCTTGTGGATCCAATTGAACAATTCTCAGCATTTGTACTTGTAACTGACAAGCCAG
+
>111AAFAFFFFGCGGAGGGGFGEGHGHHHHHEH1BGHGDGHGHHEEGGGHCFCCEHD0BBGHHEAAGHHHHHFA1FHHHHFHGG1FGHHHHFHHHB1CG1F1@B@CF?>>/0/B101?/FHGFHB/E0/EHDHH////</></</110FGG11>DGDGHG.<11>FFA</.-/.<.//.::;GFGGGGG0.;.A@FF0990.09:/;0CBB00;0/9;;BF0;/BFBF/F/9999BB/99///B/-9--9
@M05620:37:000000000-D9766:1:1101:27255:14044 1:N:0:54
AGTGCCAGCTCTCAATCGCACAGGGGACCCAGGGCCTGGCCCCTCCATCCAGAAAACCTATGACCTCACCCGCTACCTGGAGCACCAACTCCGCAGCTTGGCTGGGACCTATGTGAGTATCCAGCGTAGGAATCTGGGAGTTGGGGAGGAGTGAGGAGTTGGGGAAAGACAGTCCTAACCGTGGAGGGTTCTGGTAAATGATGGGGTGAGGAGGGGCTCTTTGGCTCCCACCAGTCCCCCTGTCTGGTCTA
+
ABABBFFCAFFFGFGGGFFCEEFF2EEFGGHHG2EFFFHAGHGHGGEHHHHHHFGHHGHHHGHHHHHGHHFEGECFHHHBGGFFFHCGGGHHGEEGGGHHGHFGGGGHGHHHHHGFH3FGHHGGFDCDCEHFHHHHHGHGDHGHGGGGDGGHFFHHHGGHHGFGFDEHGHHHGHHHHHHHG;CDGGGG9:FGGG9FGGGGFBCFGDFFAFFFFFFFF@EFFFFFFFFFFFADFAFFFFFDFFFFFFFF;FB
@M05620:37:000000000-D9766:1:1101:19817:14053 1:N:0:54
GAGGCTGCTTTGGAAGAAACTCATAGATTACTGCAACAGTTCCCCCTGGACCTGGAAAAGTTTCTTGCCTGGCTTACAGAAGCTGAAACAACTGCCAATGATCCTACCCGTAAGCAAAGGCTCCCAGAAGACTCCAAGGGAGTAAAAGAGGTGATGAAACAATGGCAAGCAAGGCAGGCATTTCCGCCTTATCACCCTTGTGGCTCCAATTGAACAATTTTCAGAATTCGCACTTTTTACTGACAAGCCAG
+
A@ABBAFBFFFFFGGGGGGGGGHHHHHFEFHHHHHGCGHGFHHFHGGGEHHHHHGH3F2FGHHHFHFGHHFGHHHHHFGGHHHHFHHHHHHHHFHHHHHH3444BF@?F1?/E13BF3B2?30?/B3?33BFF3?3BBFBFA<FGHFHA2/@?GGG>G2F2/22?0GH//?0?/??.<<G<<GH1><..<<0=<0/.<CCC0:.;G./:;0:G0CCF0C000;00;BF0:.=@-/090.;;00/00;.;/;
@M05620:37:000000000-D9766:1:1101:7828:14082 1:N:0:54
AGTGCCAGCTCTCAATCGCACAGGGGACCCAGGGCCTGGCCCCTCCATCCAGAAAACCTATGACCTCACCCGCTACCTGGAGCACCAACTCCGCAGCTTGGCTGGGACCTATGTGAGTATCCAGCGTAGGAATCTGGGAGTTGGGGAGGAGTGAGGAGTTGGGGAAAGACAGTCCTAACCGTGGAGGGTTCTGGTAAATGATGGGGTGAGGAGGGGCTCTTTGGCTCCCACCAGTCCCCCTGTCTGGTCTA
+
>AAAAFFFBFFFGFGGGFFFGECGFEEGGGHHGGGGGFHGHHGHGGHHHHHGHFHHGGFHHHHHHHEHHHHGGGGGHHHHEFFFGHFHGHGHGG?EGGHHGGHEDGHHGHHHHHGFHHHHHGHGGG/CFDHHHHFHFGGGGHHHGGFFGGGHHHGHHGFHHHGGGEHFHHHHHFHHHHHG?;AAFEGF;FGGGGGFGGGFGGGGGGFFEFFFFFFFFFFFFEFFFFFFFFFFFAFFFFFFAEFFFBBB;B/
@M05620:37:000000000-D9766:1:1101:16476:14119 1:N:0:54
GAGGCTGCTTTGGAAGAAACTCATAGATTACTGCAACAGTTCCCCCTGGACCTGGAAAAGTTTCTTGCCTGGCTTACAGAAGCTGAAACAACTGCCAATGATGCTACCCGTAAGGAAAGGCTCCTAGAAGACTCCAAGGGAGTAAAAGAGCTGATGAAACAATGGCAAGTAAGTCAGGCATTTCCGCTTTAGCACTCTTGTGGATCCAATTGAACAATTCTCAGCATTTGTACTTGTAACTGACAAGCCAG
+
BABBBB@AFFFFGGGGCGGFGGHHHHHHFFHHHHHHEHHGFHHFHGFGGHHHHHGGHFCEFGHHGHGHHFFHHHHHHFHHHHHHHHHHHHHHHHHHHHHHHHFHHHHHHGEEFHFHFBGHHHFGCGFH3GHHHHGFGHGGGGDGFFHHGHGHHHHHHHHHGGGHBGHHF<FGH1GFGFGHHHEDDDGDEGHDGDDCCGHHHCGF0<CDHBGGGCGGHHHFHGHHHHFHGE;:FFGFFFFGGGGGFFFGGFF
@M05620:37:000000000-D9766:1:1101:6871:14121 1:N:0:54
GAGGCTGCTTTGGAAGAAACTCATAGATTACTGCAACAGTTCCCCCTGGACCTGGAAAAGTTTCTTGCCTGGCTTACAGAAGCTGAAACAACTGCCAATGATGCTACCCGTAAGGAAAGGCTCCTAGACAACTCCAAGGGAGTAAAAGAGCTGATGAAACAATGGCAAGTAAGTCAGGCATTTACGCTTTAGCACTCTTGTGGATCCAATTGAACAATTCTCAGCATTTGTACTTGTAACTGACAAGCAAG
+
BBBBBAFBFFFFGGFGAGGEGFF5GHFHHHHFFHHGHHHHGHGHHGGGHHHHHHHGHHHHFHHHHFGFHHGHFGCGHHGHHHHHHHGHHHHHFGFFFFHHHGDHHHHHHG?EEFBGHHFEGBGGHHF334B?BFFHHH/EGGAHGHFGG0FFFBGFGHHHHHFHGFHCF?DFGFGHHBFHHGF1GFGEGGHHGHFHGHHHGHGGGHHHHGHGFHHHHHHHHHGGHF0CGHCFCFFFFBFGGBFGGGFE/;F
@M05620:37:000000000-D9766:1:1101:14678:14159 1:N:0:54
AGTGCCAGCTCTCAATCGCACAGGGGACCCAGGGCCTGGCCCCTCCATCCAGAAAACCTATGACCTCACCCGCTACCTGGAGCACCAACTCCGCAGCTTGGCTGGGACCTATGTGAGTATCCAGCGTAGGAATCTGGGAGTTGGGGAGGAGTGAGGAGTTGGGGAAAGACAGTCCTAACCGTGGAGGGTTCTGGTAAATGATGGGGTGAGGAGGGGCTCTTTGGCTCCCACCAGTCCCCCTGTCTGGTCTA
+
CBCCCFFFCFFFGGGGGGGGGGHHGGGGGGHHGGGGGGHHHHGHGGHHHHHHHHHHHGHHHHHHHHHHHHHGGEFGHGHHHHHHHHHHGHGHGGGGGHHHGHHGGGHHGHHHHHHHHHHHHHHHHGGGGGGHHHHHHHHGGHHHGGGGGGGHHHHHHGHHHHGGGGHHHHGHHHHHHHHHGGGGGGGGGGGGGGGGHGGGGGGGGGFFFFFFFFFFFFFFFFHFFFFFFFFFFFFFFFFFFFFFFFFFFF0
@M05620:37:000000000-D9766:1:1101:9917:14180 1:N:0:54
AGTGCCAGCTCTCAATCGCACAGGGGACCCAGGGCCTGGCCCCTCCATCCAGAAAACCTATGACCTCACCCGCTACCTGGAGCACCAACTCCGCAGCTTGGCTGGGACCTATGTGAGTATCCAGCGTAGGAATCTGGGAGTTGGGGAGGAGTGAGGAGTTGGGGAAAGACAGTCCTAACCGTGGAGGGTTCTGGTAAATGATGGGGTGAGGAGGGGCTCTTTGGCTCCCACCAGTCCCCCTGTCTGGTCTA
+
ABAAAFFFCFFFGGGGGGGCGGHHGGGGGGHHCFGGGGHHHHGHGGHHHHHHHHHHHGHHHHHHHHHHHHHGGEGGHHHH2FHHGHF1EGHFGGGGGHHHGHHGGGHHGHHHHHHHHHHHHHHHHGGGGGHHHHHHHHGGGHHHGGGGGGGHHHHHHGHHHHGGGGHHHHHHHHHHHHHHGGGGGGGGGGGGGGGGGGGGGGGGGGFFFFFFFFFFFFFFFFFFFFFFFFFFFFFFFFFFFFFFFFFFFFB
@M05620:37:000000000-D9766:1:1101:16239:14189 1:N:0:54
AGTGCCAGCTCTCAATCGCACAGGGGACCCAGGGCCTGGCCCCTCCATCCAGAAAACCTATGACCTCACCCGCTACCTGGAGCACCAACTCCGCAGCTTGGCTGGGACCTATGTGAGTATCCAGCGTAGGAATCTGGGAGTTGGGGAGGAGTGAGGAGTTGGGGAAAGACAGTCCTAACCGTGGAGGGTTCTGGTAAATGATGGGGTGAGGAGGGGCTCTTTGGCTCCCACCAGTCCCCCTGTCTGGTCTA
+
CCBCCFFFCFFFGGGGGGGGGGHHGGGGGGHHGGGGGGHHHHGHGGHHHHHHHHHHHGHHHHHHHHHHHHHGGEGGHHHHHHHHHHHHGHHHGGGGGHHHGHHGGGHHGHHHHHHHHHHHHHHHHGGGGGHHHHHHHHHGGHHHGGGGGGGHHHHHHGHHHHGGGGHHHHHHHHHHHHHHGGGGGGGGGGGGGGGGGGGGGGGGGGFFFFFFFFFFFFFFFFFFFFFFFFFFFFFFFFFFFFFFFFFFFFB
@M05620:37:000000000-D9766:1:1101:13200:14204 1:N:0:54
GAGGCTGCTTTGGAAGAAACTCATAGATTACTGCAACAGTTCCCCCTGGACCTGGAAAAGTTTCTTGCCTGGCTTACAGAAGCTGAAACAACTGCCAATGATGCTACCCGTAAGGAAAGGCTCCTAGAAGACTCCAAGGGAGTAAAAGAGCTGATGAAACAATGGCAAGTAAGTCAGGCACTTCCGCTTTAGCACTCTTGTGGATCCAATTGAACAATTCTCAGCATTTGTACTTGTAACTGACAAGCCAG
+
CCCCCCFDFFFFGGGGGGGGGGHHHHFHHGHHHHHGFHHHHHGHHGGGHGHHHHHHHHHHGHHHHHHHHHHGHHHHHHHHHHHGHHHHHHHGGHFHHBFGHHHHHHHHHGEEFHHHHHHHHHHGHHGFFHHHHHHFHFGEHFCGFHHGGGHHHFHHHGHGHHHFHGHHF=GHHBGFHBGEFGHFHFGDFFGHFGDCGFHHHHGGGHHFFHHHHGHHHHFHHHHHHHHGGHHGGGGGGFGGGGGGFGFGGGG
@M05620:37:000000000-D9766:1:1101:27975:14212 1:N:0:54
AGTGCCAGCTCTCAATCGCACAGGGGACCCAGGGCCTGGCCCCTCCATCCAGAAAACCTATGACCTCACCCGATACCTGGAGCACCAACGCCGCAGCTTGGCTGGGACCTATGTGAGTATCCAGCGTAGGAATCTGGGAGTTGGGGAGGAGTGAGGAGTTGGGGAAAGACAGTCCTAACCGTGGAGGGTTCTGGTAAATGATGGGCTGAGGAGGGGCTCTTTGGCTCCCACCAGTCCCCCTGTCTGGTCTA
+
>A>AA@@CAFFFGGGGFFFCEAB0AA0AEEHHGGGC/AGCEGGHGGHHG0FGGHH0BEFC1FGHHDEFHHHC/E?EHHBFEFGGHCFEG/EEEEEE?<GGGEHF?CGGCBGGHH2GH1F1@DFGHG/C/EFHHFHHFHHG.CGHGCFG@CAGGHHHH.//:G?CGGHGHGGFCFFGGGGGGCAAFGGG9A.FFG;FFFFFFFFF--;BFFFFFF?@@-AFFFFFBFF-AF:BFFBFBF?A@?FFFF//9BF
@M05620:37:000000000-D9766:1:1101:12184:14224 1:N:0:54
GAGGCTGCTTTGGAAGAAACTCATAGATTACTGCAACAGTTCCCCCTGGACCTGGAAAAGTTTCTTGCCTGGCTTACAGAAGCTGAAACAACTGCCAATGATGCTACCCGTAAGGAAAGGCTCCTAGAAGACTCCAAGGGAGTAAAAGAGCTGATGAAACAATGGCAAGTAAGTCAGGCATTTCCGCTTTAGCACTCTTGTGGATCCAATTGAACAATTCTCAGCATTTGTACTTGTAACTGACAAGCCAG
+
BABBBAFAFFFFGGGGGGGGGGGHHGGFHHGHHFGHGFGGHHHHHG?FHHHHHFGHHHHGHHHHFHFHHHHHHHFAGFGGGHHHGGHHHG?GHCHH3CGHGGHHHHHHHGGEFHHHHEFHH3GGHHHHDGHHGHFHHGEGHGFFGGHHGFHHHHHHHFF@FAGHHHHHG1FFH1GDGCFHHHHHHFGDGGHHD0<<CGHHGHGEGCFDGHHFFGFC:GGCHHFHHGH0CCCGGFGGBFGGGGGGGFGEGFG
@M05620:37:000000000-D9766:1:1101:18150:14228 1:N:0:54
GAGGCTGCTTTGGAAGAAACTGACAAGCCAGGGACAAAAGATCGGAATAGCACACGTCTGAACTCCAGTCACATGCAGATATCTCGTATGCCGTCTTCTGCTCTAAAAAAAAACCCATCTCAGCATTGGTTCCTCGACCTCTCCCGCGCAGTCCACGCGCTCTTGAACCCATCCCACTGAACTCAGGCCACACCCCTTTATCACTCTTGCGGATCCCTTCGCCCACTTCCCAGCATTCTTCTTTGTTCCTG
+
BBBBBBFBFFFFGGGGGGGGGFGGGFAFFHEAEFGGFGFHEHHDEEA233BGHEFEAGEAD5FGHHFGFGFF5DF33@@3BDG5@BFAGBGGG1>1?FGH4F34B4F3@//>/////22B3BF233?22??><F2/////11??<//--->./000..--::.000:;:A.//..:..009/;C099/;.....9;.9900;/;;//9//-;---..//...9.:../9/9//..9///;//;/;B./;B/
@M05620:37:000000000-D9766:1:1101:12164:14230 1:N:0:54
GAGGCTGCTTTGGAAGAAACTCATAGATTACTGCAACAGTTCCCCCTGGACCTGGAAAAGTTTCTTGCCTGGCTTACAGAAGCTGAAACAACTGCCAATGATGCTACCCGTAAGGAAAGGCTCCTAGAAGACTCCAAGGGAGTAAAAGAGCTGATGAAACAATGGCAAGTAAGTCAGGCATTTCCGCTTTAGCACTCTTGTGGATCCAATTGAACAATTCTCAGCATTTGTACTTGTAACTGACAAGCCAG
+
CBBCCBFBFFFFGGGGGGGGGGHHHHHHGHHHHHHHFHHHHHHHHGGGEEHHHHHHHHGGFGHHHHHHHHHHHGHHHGHH3FGHHHBHHHHHHHHHHHHHHHHHHHHHHGGGGHHGHGHHHHHGHHHH3GHHHHHHHHGGHGDFGHFGGHHHHGHHFHHHHHHHHHHFGDFDGGHHHHHHHHGHHGGGGGFHHHHHHHHHHHGHGGHHFHHHHHHGHHHGHHHHHHHHHHFFGGGGGGFGGFGGFCCEEFG
@M05620:37:000000000-D9766:1:1101:13107:14244 1:N:0:54
ACCACACCTTCTACAATGAGCTGCGTGTGGCTCCCGAGGAGCACCCCGTGCTGCTGACCGAGGCCCCCCTGAACCCCAAGGCCAACCGCGAGAAGATGCCCAGGTGAGTGGCCCGCTACCTCTTCTGGTGGCCGCCTCCCTCCTTCCTGGCCTCCCGGAGCTGCGCCCTTTCTCACTGGTTCTCTCTTCTGCCGTTTTCCGTAGGACTCTCTTCTCTGACCTGAGTCTCCTTTGGAACTCTGCAGGTTCTA
+
CCCCCCCBFFFFGGGGGGGGGGHHGGGEGGGHHGGGGGGGGHHHHGGGEFGGHHHHHHHGGGGGGGGGGGGHHHHGGGGHGGHHHGGGGGGGGGGHGHHHHHHGHHHHHHGGHHGGGGGHHHGHHHHHHHGHHGGGGGHGHHGHHGGGGGGGGGGGGGGGGGGGGGFFFFFFFFFFFFFFFFFFEFFFFFFFFFFFEEFFFFFFFFFFFFFFFFFFFFFFFFFFFFFFFFFFFFFFFFFFFFFFFFFFFFF
@M05620:37:000000000-D9766:1:1101:20963:14255 1:N:0:54
AGTGCCAGCTCTCAATCGCACAGGGGACCCAGGGCCTGGCCCCTCCATCCAGAAAACCTATGACCTCACCCGCTACCTGGAGCACCAACTCCGCCGCTTGGCTGGGACCTATGTGAGTATCCAGCGTAGGAATCTGGGAGTTGGGGAGGAGTGAGGAGTTGGGGAAAGACAGTCCTAACCGTGGAGGGTTCTGGTAAATGATGGGGTGAGGAGGGGCTCTTTGGCTCCCACCAGTCCCCCTGTCTGGTCTA
+
>1AAAFD1AFCFEBABG1A1A0A0AAEEEGCHG00B//BFGHGHGGGD1FGGB01BFE01F12FEGCGHHFEFGEEGFFBFGF/>/>FEFEGE?//EEEG/BG<//FGGCHBFGDHHE2F22@GGCGG?/FH1?1FGE<FEH1<@C<CCG?CHH0CG<<CB/C?EGHFFGHHHFGFGGFGAEGGG.999.9FF00;9;FFGFF/ABB?E--/9A@@@?FF//;//;/9A--:AF:FB9-A?-/BF//9BF;
@M05620:37:000000000-D9766:1:1101:5734:14263 1:N:0:54
GAGGCTGCTTTGGAAGAAACTCATAGATTACTGCAACAGTTCCCCCTGGACCTGGAAAAGTTTCTTGCCTGGCTTACAGAAGCTGAAACAACTGCCAATGATGCTACCCGTAAGGAAAGGCTCCTAGAAGACTCCAAGAGAGTAAAAGAGCTGATGAAACAATGGCACGTACGTCAGGCATTTCCGCTTTCGCACTCTTGTGGATCCAATTGCACAATTCTCAGCATTTGTCCTTGTAACTGACAAGCCAG
+
BABBBBFBFFFFGBGGGGGGGGGHHHGHHHHHHHHHHHHHHHHHHGGGHHHHHHHGHHHHHGHHHHHGHHHHHHHHHHHHFFHHHHHGHHHHHHHHGHHGFGHHHFHHHGG@EHHH3FFFHHHGHGHF3BBGFGHGEH0B2EGDGB3BFGHHH?GH2D2G2FFFHFG2<FFHGHFGGHHHHHHHHDGGGG0CDFCGHHHHHHGHBHGFFCGC0;CBGHHHGGGGGGGBFF00;FGGCGGGGGGGGC.:CFG
@M05620:37:000000000-D9766:1:1101:4234:14281 1:N:0:54
GAGGCTGCTTTGGAAGAAACTCATAGATTACTGCAACAGTTCCCCCTGGACCTGGAAAAGTTTCTTGCCTGGCTTACAGAAGCTGACACAACTGCCAATGATGCTACCCGTAAGGACAGACTCCTAGACGACTCCAAGTGAGTAAACGAGCTGCTGCAACAATGGCACGCCCGTCAGCCATTTCCGCTTTCGCACTCTTGTGGATCCAATTGCACAATTCTCAGCATTTGTCCTTGTAACTGACAAGCCAG
+
>1>AA11AFFFFG1FG1GGGFGDGG3BFFHGFFHDFGGHHHHHHHG?FEGGHHFF01AECFGHHHFGHHGH/FBB1FHFEGHGGF10BBE/ECEHHHGHE1F21FGHH0>EEGHF10B/0B1BFGF1B1E/EEGHGBD<B2GHHBG1C/ACEG1FG10<?FC1?GG01?/.<<-CE<1<<DGHHHGG.CFH?:.A-CGGFC0C00:9:0CBB00;090;;0C0CFFGGF0;0CFF0C9CFG009CFFEFFA
@M05620:37:000000000-D9766:1:1101:7752:14289 1:N:0:54
GAGGCTGCTTTGGAAGAAACTCATAGATTACTGCAACAGTTCCCCCTGGACCTGGAAAAGTTTCTTGCCTGGCTTACAGACGCTGACCCAACTGCCAATGATGCTACCCGTAAGGAAAGGCTCCTAGACGACTCCAAGGGAGTAAAAGAGCTGATGAAACAATGGCAAGTAAGTCAGGCATTTCCGCTTTAGCACTCTTGTGGATCCAATTGAACAATTCTCAGCATTTGTACTTGTAACTGACAAGCCAG
+
AAA>>AFBFFFFG4FGFGGGGGHHHGFGFFGHAFFBGHHHHHHHHGGGEGHHHHHBFFGGBGHHHDFHHHHGHFHHHHHH1>EGGG23BFHEGHHHGHHHHHHHHHHHHGGFGHHHFHHHGHHGHHHD3EGGGGHHHH/BGGGHHHBGGFHHHDHHGHHHHHHHHHFBFF11>GHHHHHHHHHHHGGGGGFHHHHHHHGHHHGHHHHHHHHHHHHHFGGGGGGGGGGGGGB0FGGGFGFGGGGGGGGGGGG
@M05620:37:000000000-D9766:1:1101:5086:14297 1:N:0:54
GAGTCTGCTTTGGCAGAGCACACGTCTGCACTCCAGTCACATTCAGAACTCTCGTCTGCCGTCTTCTGCTTGAAAAAAAACAACCCCTGAAACTAAAAAACCCATGTGGCTCCCCCCATGTCTTGTCGTATCCGCACCTCCACCACTTCCGGCCCCGCGCCTCAGCCCGACATTGCCGTTCATCCTTCCGTACCGTTTGCGCACACGACTATCCAAGCGGACAATCGATGTGTAGTAGGTCTCGGCTCGAT
+
>AA3>DFFFFFFGCGGAGG4F4FEGGHFD5FGFGHHFHHHGHHHHHG5BFGHHGF2ABGHCAAGGFHHGHH31BGHHG0/1BC1111?1133333@333/////334B3/03?///</0022@2111</00??///>>0>F0<<.>1111.---<A-:--;../;//.----.00009..//;9/////./.;9..;;.9-;@=-.---.-;/////9.--9-./9..;;.9;////9//////..9.--9
@M05620:37:000000000-D9766:1:1101:13753:14305 1:N:0:54
GCTGCTGCTTTTGAATCCACTCACCGACTCCTGCCCACGTACCCCCTGCGCCCCCAACTGTTCCCTGCCCGGCTCCCCGCAGCTCAAACGCCTGCCCCTGATGCTACCCGTAAGGAAAGGCTCCTAGAAGACTCCCAGGGAGTAACAGAGCTGATGAAACAATGGCAAGTAAGTCAGGCATTTCCGCTTTAGCACTCTTGTGGATCCAATTGAACAATTCTCAGCATGTGTACTTGTAACTGACAAGCCAG
+
1>1>A@@BFF3111B3G1FFDA1A0A000BABFBGH10AAB/B1BA/B//E/////A?002222@11/0///////>/>>>EEB>11>>/EEB/B0//?F0BD1B2BGHC/B/FHG0FFGHGHFH?FGFHFGHFH.0>>C<CC/00=<<<GGGHHGF<=;/;;CHHFCF0CCCCHHBBF.CFFGECC;EEBFBB09BCFFBFFBBFFG:;CFFF/B-;FBFF:FF/:/9;B/:BFF;BFFFF////-9;:A
@M05620:37:000000000-D9766:1:1101:20785:14342 1:N:0:54
AGTGCCAGCTCTCAATCGCACAGGGGACCCAGGGCCTGGCCCCTCCATCCAGAAAACCTATGACCTCACCCGCTACCTGGAGCACCAACTCCGCAGCTTGGCTGGGACCTATGTGAGTATCCAGCGTAGGAATCTGGGAGTTGGGGAGGAGTGAGGAGTTGGGGAAAGACAGTCCTAACCGTGGAGGGTTCTGGTAAATGATGGGGTGAGGAGGGGCTCTTTGGCTCCCACCAGTCCCCCTGTCTGGTCTA
+
BCCCCFFFCFFFGGGGGGGGGGHHGGGGGGHHG?GGGGHHHHGHGGHFHHHHHHHHHGHFHHHHHHHHHHGGGFGGHHHHHHHHHHHHGHFHGGGGGHHHGH3FFGHHGHHHHHBHHHHHHHHHHGEGGGHHHHHHHHHGFHHHGGGGGGGHHHHHHGHHHCFGGGHHHHHHHHHHGHHHGGGGGGGGCFFGGGFGGGGGGGGFGGFFFFFFFFAFFFFFFFFFFFFFFFFFFFFFFFFFFFFFFFFFFFF
@M05620:37:000000000-D9766:1:1101:18486:14346 1:N:0:54
GAGGCTGCTTTGGAAGAAACTCATAGATTACTGCAACAGTTCCCCCTGGACCTGGAAAAGTTTCTTGCCTGGCTTACAGAAGCTGAAACAACTGCCAATGATGCTACCCGTAAGGAAAGGCTCCTAGAAGACTCCAAGGGAGTAAAAGAGCTGATGAAACAATGGCAAGTAAGTCAGGCATTTCCGCTTTAGCACTCTTGTGGATCCAATTGAACAATTCTCAGCATTTGTACTTGTAACTGACAAGCCAG
+
CBBCCCFCFFFFGGGGGGGGGGHHHHHHHHHHHHHHGHHHHHHHHGGGHHHHHHHHHHFGGHHHHHHHHHHHHHHHHHHHHHHHHHHHHHHHHHHHHHHHHHHHHHHHHGGGGHHHHHHHHHHGHGHHHHHHHHHBGHGGHGGFFFHHGHGHHHHHHHHHGGHHHHHHGFHHHHHHHHHHHHHHHGGGGGHHHHHHHHHHHHGHGHHHHHHHHHHHHHHHHHHHHHHGHGHHGGGGGGGGGGGGGGGGGGG
@M05620:37:000000000-D9766:1:1101:11262:14370 1:N:0:54
GAGGCTGCTTTGGAAGAAACTCATAGATTACTGCAACAGTTCCCCCTGGACCTGGAAAAGTTTCTTGCCTGGCTTACAGAAGCTGAAACAACTGCCAATGATGCTACCCGTAAGGAAAGGCTCCTAGAAGACTCCAAGGGAGTAAAAGAGCTGATGAAACAATGGCAAGAAAGTCAGGCATTTACGCTTTAGCACTCTTGTGGATCCAATTGAACAATTCTCAGCATTTGTACTTGTAACTGACAAGCCAG
+
CBCCCCFCFFFFGGGGGGGGGGHHHHHHHHHGHGHHGHHHHHHHHGGGHHHHHHHHHHGHEGHHHHHHHHHHHHGHHHHHHHHHHHHHHHHHGHHHHHHH3FH4DH3?BE1E1F33?B?0F30/3??GHHB333?FGHG/F<FCGF3B/?22F22>2F>@2?2G2<01/0?0?11?100.<GD11..>FGDG1=0CCH0000<G00<<0;0;:;:CGFB0000;:0:00;0:0BB0;BB900CFFF.C9B9
@M05620:37:000000000-D9766:1:1101:2334:14402 1:N:0:54
AGTACCAGCTCTCCATAGCACAGGGTTCCAAGGGCATGGCCCCTCCATCCAGAAATCCTATGACCACACCCGCCACCTGGTGCACCCCCTCTGCAGCTTGGCTGGGACCTATGTGAGTATCCAGCGTCGGCATCTGGGCGTTGGGGCGGCGTGCGGCGTTGGGGCCCGCCCGTCCTAACCGTGGCGGGTTCTGGTAAATGATGGGGTGAGGAGGGGCTCTTTGGCTCCCACCAGTCCCCCTGTCTGGTCTA
+
>>>1>BFFAFFFGGGA3BB1B1FCFB0BB3DB0BB0BBGHHHGHGGHHH0BFGGF1BBDHABFGH1BBFEAAA//BFE0B10BBGHG/>EE01B2B@B1B?FHGGGH0EG1FFBG2BGHHHH2FGGG/>C//>CFGHH/@CGGHGG?CCAAGGGGG-A@@@F@@---9-@-9@FFFBBBF@FF@-@??@FFFFFFFFBFF/BFFFFB@-FA/AB<@@?FFFFFFFFFFFBFFEFFFFFFF@FFFFFFFFFF
@M05620:37:000000000-D9766:1:1101:19037:14402 1:N:0:54
AGTGCCAGCTCTCAATCGCACAGGGGACCCAGGGCCTGGCCCCTCCATCCAGAAAACCTATGACCTCACCCGCTACCTGGAGCACCAACTCCGCAGCTTGGCTGGGACCTATGTGAGTATCCAGCGTAGGAATCTGGGAGTTGGGGAGGAGTGAGGAGTTGGGGAAAGACAGTCCTAACCGTGGAGGGTTCTGGTAAATGATGGGGTGAGGAGGGGCTCTTTGGCTCCCACCAGTCCCCCTGTCTGGTCTA
+
BBAABFFFBFFFGGGGFGGGGGHHGGGGGGHHGGGGDFHHGHGFGGFHHHFHHCGHHGHHHHFHHHHFHHHGGEFGHHHHHHHHHHHHGHHHGGGEGHHHGHHGGDHHFHHFFH3FGHBHFFHHHCCDGGHHHHGHHGAFEHHHGGGGGGGHHHHHHGF/DGGGGGHGHHHHH0:GHHGHGDECDGGGCAGGFFGGGGGFFGGEG?DFFFFFD.@FFBAFFFFFFFFAEFFFFFFFFF.DDEFFFFFFFF/
@M05620:37:000000000-D9766:1:1101:28957:14409 1:N:0:54
GAGGCTGCTTTGGAAGAAACTCATAGATTACTGCAACAGTTCCCCCTGGACCTGGAAAAGTTTCTTGCCTGGCTTACAGAAGCTGAAACAACTGCCAATGATGCTACCCGTAAGGAAAGGCTCCTAGAAGACTCCAAGGGAGTAAAAGAGCTGATGAAACAATGGCAAGTAAGTCAGGCATTTCCGCTTTAGCACTCTTGTGGATCCAATTGAACAATTCTCAGCATTTGTACTTGTAACTGACAAGCCAG
+
AAAAAAFAFFFFCGGGAF11B1EEGGEHFFHHFFG1GAGFFHHHGGGGHBHFHGH0EF0FGHFHHGHHHHHGHGHGHHHBGGHFGBGFHEC>CBFGBCGHFB2BF2GGG/E>/>@@0BFGHHGEGB1B1BFFHGH11FAE/C/0B2GFCF0B1FG1GF1G0?GHEHH1F<11GHHHG0G/FGGHF?CCCGH1FHD<C0GBG0CFFBGHC0GHF0:C/CGGHHHFG0C;;000CCF0CFGBBCGGGB?CAF9
@M05620:37:000000000-D9766:1:1101:18145:14424 1:N:0:54
GAGGCTGCTTTGGAAGAAACTCATAGATTACTGCAACAGTTCCCCCTGGACCTGGAAAAGTTTCTTGCCTGGCTTACAGAAGCTGAAACAACTGCCAATGATGCTACCCGTAAGGAAAGGCTCCTAGAAGACTCCAAGGGAGTACAAGAGCTGATGAAACACTGGCAAGTAAGTCAGGCATTTCCGCTTTAGCACTCTTGTGGATCCAATTGAACAATTCTCAGCATTTGTACTTGTAACTGACAAGCCAG
+
AAAAA>CAFFDDB1FGGGBBBGHHHHHFGGHHHFBFBBGFGHHHHGEFABGHHHHGHH0BBFHHHHFHHHGHGFG1FGHHGHHGGH1FGF>BB>FFFFFHHHHHHHHHHGFGGHHHH0FHHGHGH1>G1BEGHHH1FGG?GCEF1FFFBGHHHGHHG1DGH0@GGHHHGGHHHDHHHFHHHHHHHGGGGFDHHHHGHHHHGH?0<<<DCHHHHHG:GHGHHHHHHHGC<0;;FGGFFFBFGGGGGGGGFGG
@M05620:37:000000000-D9766:1:1101:18164:14426 1:N:0:54
GAGGCTGCTTTGGAAGAAACTCATAGATTACTGCAACAGTTCCCCCTGGACCTGGAAAAGTTTCTTGCCTGGCTTACAGAAGCTGAAACAACTGCCAATGATGCTACCCGTAAGGAAAGGCTCCTAGAAGACTCCAAGGGAGTAAAAGAGCTGATGAAACAATGGCAAGTAAGTCAGGCATTTCCGCTTTAGCACTCTTGTGGATCCAATTGAACAATTCTCAGCATTTGTACTTGTAACTGACAAGCCAG
+
ABBBCCFCFFFFGGGGGGGGGGGHHHHHHHGHHHHGHGGGHHHHHGGGHHHHHHHHHGFHHHHHHHHHHHHHHHHHHHHHHHHHHHHHHHHHHHHHHHHHDG4DGBGHHGGCDH3G3FGHHHFGHFHHGHHHHHHCGHGGCCEBGDHHGHHHGHHHHHHHFEGHHHHFF?GHHGHHHHHHHHHHHGGGDGHHHHDGHHHFHCGBGHHHHHHHHHHHFHHGHGHECCGCHHHFGGGGGGGGGGEGGFFFGGG
@M05620:37:000000000-D9766:1:1101:13636:14457 1:N:0:54
GAGGCTGCTTTGGAAGAAACTCATAGATTACTGCAACAGTTCCCCCTGGACCTGGAAAAGTTTCTTGCCTGGCTTACAGAAGCTGAAACAACTGCCAATGATGCTACCCGTAAGGAAAGGCTCCTAGAAGACTCCAAGGGAGTAAAAGAGCTGATGAAACAATGGCAAGTAAGTCAGGCATTTCCGCTTTAGCACTCTTGTGGATCCAATTGAACAATTCTCAGCATTTGTACTTGTAACTGACAAGCCAG
+
BBBABAFBFFFFGGGGGGGGGGHHHHHHHHHHHHHGCGHHHHGHHGGGHHHHHGHGGHHHGHHHHHHHHHHHHHHGHHHHGHHHHFHHHHHHHGHHFGHHHHHHHHHHHGGGGHHHHGHGHHHGHHHHDGHHGHHHHHGGHGGHGHHHGHHHHGHHHHHHHHHHHHHFFGFBGGHHHHHHHHGHHGGGGGFGGHHHHHHHHHGHHHHHGHHHHHHHGHHHHHHHHHHHHHHFGGGGGGGFGGGGGGGGGGG
@M05620:37:000000000-D9766:1:1101:11371:14461 1:N:0:54
GAGGCTGCTTTGGAAGAAACTCATAGATTACTGCAACAGTTCCCCCTGGACCTGGAAAAGTTTCTTGCCTGGCTTACAGAAGCTGAAACAACTGCCAATGATGCTACCCGTAAGGAAAGGCTCCTAGACGACTCCAAGGGAGTAAAAGAGCTGATGAAACAATGGCAAGTAAGTCAGGCATTTCCGCTTTAGCACTCTTGTGGATCCAATTGAACAATTCTCAGCATTTGTACTTGTAACTGACAAGCCAG
+
AABAAAFCFFFFGGGGFGGFGGHHHHFHHGHHGHHFFHHHHHHHHGGGHHHHHHHGHHHHGHHHHFGHHHHEGEHHHHHH3GHHHHD3FHHHHGHHHHHHHHHHHHHHHGGGGHHGHHHHHHHGHHHH3EFGGGHHHHFGHFFGHHFHGHHHHHHHHHHHGHHHHHHFFGH1GGHHHHHHHHHHHGGGGGHHHHHHHHHHHHDHHHHHHHHHHHHHHHHGHHFHHGGGGGFFGGGGFGGGGGGGGGGGGGG
@M05620:37:000000000-D9766:1:1101:15660:14489 1:N:0:54
AGTGCCAGCTCTCAATCGCACAGGGGACCCAGGGCCTGGCCCCTCCATCCAGAAAACCTATGACCTCACCCGCTACCTGGAGCACCAACTCCGCAGCTTGGCTGGGACCTATGTGAGTATCCAGCGTAGGAATCTGGGAGTTGGGGAGGAGTGAGGAGTTGGGGAAAGACAGTCCTAACCGTGGAGGGTTCTGGTAAATGATGGGGTGAGGAGGGGCTCTTTGGCTCCCACCAGTCCCCCTGTCTGGTCTA
+
AAAAAFFFBFFFGGGGFFFCE2GFFG?EDGFHFEGFG2ECGHGDGGFHFHHFHFEBFEGGHHFHHHHHHHGGGG?EHGHGEFHHHHFHGEHGGG/EC3GGDCFFGGFHGHFHHGHHHHHFHHBGFCFGCDHFGHFDGG0FEFFHCCFDDAEGHHHHGGGHHGGGG?CA/C//CGHHFGHH@GGGDEF@GGGGFGGGGGGGBFGGGGF?FFFFFFB?BBFFFFBFFFFFFBFFEFFFFFFFBFFFFFFFFB/
@M05620:37:000000000-D9766:1:1101:23392:14489 1:N:0:54
ACCACACCTTCTACAATGCGCTGCGTGTGGCTCCCGAGGAGCACCCCTTGCTGCTGACCGAGGCCCCCCTGAACCCCAAGGCCAACCGCGCGAAGATGCCCAGGTGAGTGGCCCGCTACCTCTTCTGGTGGCCGCCTCCCTCCTTCCTGGCCTCCCGGAGCTGCGCCCTTTCTCACTGGTTCTCTCTTTTGCCGTTTTCCGTAGGACTCTCTTCTCTGACCTGAGTCCCCTTTGGAACTCTGCAGGTTCTA
+
AAA?AAAACFFFFGGB5G42A2E?EED222BG32BA2AE0AF1BGGE1B2GFGHHFHHF>0>EEF1EEEEAE3??EEEEHFAFGGFGCC?<<<@CA?D1?G1/F?GHF=DCECHGC?-<<0GGFHHD<DHGA:-;ADDGGGGGFFEGGGFFGGGGEDG-;@./B=BDB-FFFFFBBBBF/;/;FFFFF/9;/9@DDFEFFFF?.D/FBBFFFFFB////;9BF/9FF/9;../9BB///BFFFFFFFFFFF
@M05620:37:000000000-D9766:1:1101:24244:14491 1:N:0:54
GAGGCTGCTTTGGAAGAAACTCATAGATTACTGCAACAGTTCCCCCTGGACCTGGAAAAGTTTCTTGCCTGGCTTACAGAAGCTGAAACAACTGCCAATGATGCTACCCGTAAGGAAAGGCTCCTAGAAGACTCCAAGGGAGTAAAAGAGCTGATGAAACAATGGCAAGTAAGTCAGGCATTTCCGCTTTAGCACTCTTGTGGATCCAATTGAACAATTCTCAGCATTTGTACTTGTAACTGACAAGCCAG
+
AAABBBFBFFDFBGECAGGGGFEDEHHHHHHHHHHFFFHFHHFHHGGGGHFHHFHG3EGHHHHHH5AFGHHEGCBGGHGHGCFGFHGHHHEEFGFHBEFGHHBEFGHHFEG/EHC3GGHFGGHFGFB?GFGFGFCFGHGGHGBF1GBDFHFGBBGFGGHHHHG1@GCGF<DFD?FGF?0CHH1GHDGGG.DGGDHCGHHGHHGGBGGGFGGHHHHHHHHGHFHHHHHFHF;GFFGFFEFB0BFFGGAE.CA
@M05620:37:000000000-D9766:1:1101:15645:14500 1:N:0:54
AGTGCCAGCTCTCAATCGCACAGGGGACCCAGGGCCTGGCCCCTCCATCCAGAAAACCTATGACCTCACCCGCTACCTGGAGCACCAACTCCGCAGCTTGGCTGGGACCTATGTGAGTATCCAGCGTAGGAATCTGGGAGTTGGGGAGGAGTGAGGAGTTGGGGAAAGACAGTCCTAACCGTGGAGGGTTCTGGTAAATGATGGGGTGAGGAGGGGCTCTTTGGCTCCCACCAGTCCCCCTGTCTGGTCTA
+
BCABCFFFCFFFGGGGGGGGGGHHGGGGGGHHGGGGGGHHHHGHGGHHHHHHHHHGHGHHHHHHHHHHHHHGGGGGHHHHHHHHHHHHGHHHGGGGGHHHGHHGGGHHGHHHHHHHHHHHHHHHHGGGGGHHHHHHHHHGGHHHGGGGGGGHHHHHHGHHHHGGGGHHHHHHHHHHHHHHGGGGGGGGGGGGGGGGGGGGGGGGGGFFFFFFFFFFFFFFFFFFFFFFFFFFFFFFFFFFFFFFFFFFFF9
@M05620:37:000000000-D9766:1:1101:24253:14513 1:N:0:54
GAGGCTGCTTTGGATGAAACTCATAGATTACTGCAACATTTCTCCATGGACCTGGACAAGTTTCTTGCCTGGCTTATCGAAGATGAAATAACTGCCAATGATTCTACCCCTAAGTAACGGCTCCGAGAAAACTTGAAGGGAGTAAAAGAGTTGATGAAACAATGCCAAGAAAGTCAGTCATTGACGCTCCAGCACACTGGTGTATCGAAGTGAACAATTCTCACCATTTGCACTATTTATGAATAATCAAG
+
>3>>>>C>4@B@GAAAAGBFGCHFHBF66D45D54BAFA5D5ABB5D53B3B2F2B2322D5BBD5BBB5BB1BB355BAGA1DFB5F5D5BFFGBCGGHHF4B4BFB11?1?B44@@1///??/>//?3B33433BB???C?BDB21?01@122@21>1<<1@1111/0?0111?1?<<11<1=.....1</<.<<<0/</.<0=.:/..;:C0;C0;00;;0:<00090;;000900000900;090;0
@M05620:37:000000000-D9766:1:1101:26289:14516 1:N:0:54
GAGGCTGCTTTGGAAGAAACTCATAGATTACTGCCACAGTTCCCCCTGGACCTGGAAACGTTTCTTGCCTGGCTTACAGAAGCTGCCACACCTGCCAATGCTGCTACCCGTCAGGCCAGGCTCCTAGACGACTCCACGTGCGTCACCGAGCTGATGCACTCATGGCACGTACGTCAGGCCTTTCCGCTTTCGCCCTCTTGTGGATCCAATTGCCCCCTTCTCAGCATTTGTCCTTGTAACTGCCAAGCCAG
+
1A1AA1F>FF3B1BF1G11A11AF331DAFBGFF0AFBB1FGHHHG0//0BAGG0GG10ABBFBADBFGHFGHBB1BFGF1CF1110@B0/B000B11B@12B1F1BFHGG//?>0?///?>FFGGB11?>BAGH10C/<//?//?1?/ACCB1FD11<<<0<FHH0>A>0.<GGEGHH.CGHHH.EC:EGGG.CAEFGGFFGFF9C00=;090;.99CFGG9CF/;/;9B/F/BF;99B/B/BF9;-;9F
@M05620:37:000000000-D9766:1:1101:15670:14519 1:N:0:54
AGTGCCAGCTCTCAATCGCACAGGGGACCCAGGGCCTGGCCCCTCCATCCAGAAAACCTATGACCTCACCCGCTACCTGGAGCACCAACTCCGCAGCTTGGCTGGGACCTATGTGAGTATCCAGCGTAGGAATCTGGGAGTTGGGGAGGAGTGAGGAGTTGGGGAAAGACAGTCCTAACCGTGGAGGGTTCTGGTAAATGATGGGGTGAGGAGGGGCTCTTTGGCTCCCACCAGTCCCCCTGTCTGGTCTA
+
ABBBBFFFAFFFGGGGGGGGGGHAFGGGGGGHGEGGEGHHHHGHGGHDHHHHHHHHHGHFHHHHHHHHHGGGGGEGHHHHHHHHHHHHGHGHGGGGGHHHGHCGGGHFFHHHHH3GHHHHHHHHHGGGGGHHHHHHHHHGGHHHGGGGGGGHHHHHHGHGHCDGGGHHHHHHHHHHHHHHGGGGGGGGGGGGGGGGGGGGGGGGGGFFFFFFFF=DFFFFFFFFFFFFFFFFFFFFFFFFFFFFFFFFFFF
@M05620:37:000000000-D9766:1:1101:13680:14521 1:N:0:54
AGTGCCAGCTCTCAATCGCACAGGGGACCCAGGGCCTGGCCCCTCCATCCAGAAAACCTATGACCTCACCCGCTACCTGGAGCACCAACTCCGCAGCTTGGCTGGGACCTATGTGAGTATCCAGCGTAGGAATCTGGGAGTTGGGGAGGAGTGAGGAGTTGGGGAAAGACAGTCCTAACCGTGGAGGGTTCTGGTAAATGATGGGGTGAGGAGGGGCTCTTTGGCTCCCACCAGTCCCCCTGTCTGGTCTA
+
BCBBCFFFCFFFGFGGGGGGGGHHGGGGGGGHGGGGGGHHHHGHGGHHHHGHHHHHHGHHHHHHHHGHHHHGGGGGHHHHHHHGHHGHGHHHGGGGGHHHGHHGGGHHGHHHHHHHHHHHHHHHHGGGGGHHHGHHHHHGGHHHGGGGGGGHHHHHHGHHHHGGGGHHHHHHHHHHHHHHGGGGGGGGEGGGGGGGGGGGGGGGGGFFFFFFFFFFFFFFFFFFFFFFFFFFFFFFFFFFFFFFFFFFFFB
@M05620:37:000000000-D9766:1:1101:9366:14530 1:N:0:54
GAGGCTGCTTTGGAAGAAACTCATAGATTACTGCAACAGTTCCCCCTGGACCTGGAAAAGTTTCTTGCCTGGCTTACAGAAGCTGAAACAACTGCCAATGATGCTACCCGTAAGGAAAGGCTCCTAGAAGACTCCAAGGGAGTAAAAGAGCTGATGAAACAATGGCAAGTAAGTCAGGCATTTCCGCTTTAGCACTCTTGTGGATCCAATTGAACAATTCTCAGCATTTGTACTTGTAACTGACAAGCCAG
+
BABBBACAFFFFGGGGGGGGGGHHHHHHHHHFHGHHGHHGHHHHHGCGHHHHHHHHHHHHGHHHHHGGHHHHHHFGHHHHHHHGHHHHHHHHHHHHHHHHHHHHHHHHHGGFGHHHHGHHHGHGHHHHHHHHHHHHHHGGHGGHHHHHGHHHHHHHHHHHHFHHHHHHG?GHH<GHHGHHHHHHHGGGGGHHHFGGHGHHHHGBCGHGHHHHHHHHHHHGHHHHHHHHHHGGGGGGGFFGGGGGGGFGGGG
@M05620:37:000000000-D9766:1:1101:14024:14551 1:N:0:54
AGTGCCAGCTCTCAATCGCACAGGGGACCCAGGGCCTGGCCCCTCCATCCAGAAAACCTATGACCTCACCCGCTACCTGGAACACCAACTCCGCAGCTTGGCTGGGACCTATGTGAGTATCCAGCGTAGGAATCTGGGAGTTGGGGAGGAGTGAGGAGTTGGGGAAAGACAGTCCTAACCGTGGAGGGTTCTGGTAAATGATGGGGTGAGGAGGGGCTCTTTGGCTCCCACCAGTCCCCCTGTCTGGTCTA
+
>A>AAFFFACBFGFBGGGCGEGHGGGGGGGFEGGGGGGHHHHGHGGFFHHEGHGHHHGHHHFHHHHHHGGHGGGGGHHHHGBFHHGHHGHGGGGGGGEHHGHGGGGHHGHHHHHHHHHHHHHHHHGEGGGHHHGHHHHHGGHHHGGGGGGGHHHHHHGHHHHGCEGHHGHHHHGHHHHHHGGGGGGGG:CFGGGGGGGGGGGGGGGFFFFFFFFFFFFFFFFFFFEFEFFFFFFFFFFFFAFFFFFFFFF/
@M05620:37:000000000-D9766:1:1101:16517:14560 1:N:0:54
GAGGCTGCTTTGGAAGAAACTCATAGATTACTGCAACAGTTCCCCCTGGACCTGGAAAAGTTTCTTGCCTGGCTTACAGAAGCTGAAACAACTGCCAATGATGCTACCCGTAAGGAACGGCTCCTAGAAGACTCCAAGGGAGTAAAAGAGCTGATGAAACAATGGCAAGTAAGTCAGGCATTTCCGCTTTAGCACTCTTGTGGATCCAATTGAACAATTCTCAGCATTTGTACTTGTAACTGACAAGCCAG
+
CBCCCCFCFFFFGGGGGGGGGGGHHHFHHHHHHHGHFHHHHHGHHGGGHFHHHHHFEFHHFHHHHHHHHHGHHHHGHHHHHGHHHGHHHHGHHHHHGHHHHGBGGHHHHGFEEGFGH0EFGEGGHGFBDFCGFHHGGHGGHGCGFHFHGGHHEGHHGGHHGFDFGGHHG<FGGFFGHCHFHHHBGDDFGGFHHFHHHFHHHH.0CCHHGGHFHHHHGCHHCGHFBFGGFB0CFGGBFFFGFGGGGGFFGGG
@M05620:37:000000000-D9766:1:1101:17792:14561 1:N:0:54
AGTGCCAGCTCTCAATCGCACAGGGGACCCAGGGCCTGGCCCCTCCATCCAGAAAACCTATGACCTCACCCGCTACCTGGAGCACCAACTCCGCAGCTTGGCTGGGACCTATGTGAGTATCCAGCGTAGGAATCTGGGAGTTGGGGAGGAGTGAGGAGTTGGGGAAAGACAGTCCTAACCGTGGAGGGTTCTGGTAAATGATGGGGTGAGGAGGGGCTCTTTGGCTCCCACCAGTCCCCCTGTCTGGTCTA
+
BBAABFFFBFFFGFGGGGGGGFHHGGGGGGHHFFGGGGHHHHGHGG2GHHFHH3BBGGHHHHHHHHHHHHHGFEEFGGEHFGHHHHCGFHHHGGGGGHHHGHHGGGHHGHHHHHHGHHGHHHHHHGGFGGFGHHHHHHAGGHHHGGGGGDGHHFHHHGHHHHGGEA.GGHFHHHHHGFHHGGGGGGGGGGGGGGFFGGGGGGGGGGFFFFFFFFFFFFFFFFFFFFFFFFFFFFFFFFFFFFFFFFFFFFB
@M05620:37:000000000-D9766:1:1101:9487:14566 1:N:0:54
GAGGCTGCTTTGGAAGAAACTCATAGATTACTGCAACAGTTCCCCCTGGACCTGGAAAAGTTTCTTGCCTGGCTTACAGAAGCTGAAACAACTGCCAATGATGCTACCCGTAAGGAAAGGCTCCTAGAAGACTCCAAGGGAGTAAAAGAGCTGATGAAACAATGGCAAGTAAGTCAGGCATTTCCGCTTTAGCACTCTTGTGGATCCAATTGAACAATTCTCAGCATTTGTACTTGTAACTGACAAGCCAG
+
BBBCCCFBFFFFGGGGFGGGGGHHHHHHHHHGHHHHGHHHHHHHHGGGHFHHHHHHHHHHHHHHHHHHHHHHHHHHHGHHHHHGHHHHHHHHHHHHHHHGHHHGHHHHHGGGGHHHHHHHHHHGHHHHHHHHHHHHHHGGHGGHHHHHGHHHHHHHHHHHHHHHHHHHG<GHHDHFHHHHHHHHHGGGGGHHGHHFHHHHHHGFFHHHHHHHHHHHHHHHHHFHHHHFHHHFGGGGFGGGGGGGGGGGGGG
@M05620:37:000000000-D9766:1:1101:14008:14566 1:N:0:54
AGTGCCAGCTCTCAATCGCACAGGGGACCCAGGGCCTGGCCCCTCCATCCAGAAAACCTATGACCTCACCCGCTACCTGGAGCACCAACTCCGCAGCTTGGCTGGGACCTATGTGAGTATCCAGCGTAGGAATCTGGGAGTTGGGGAGGAGTGAGGAGTTGGGGAAAGACAGTCCTAACCGTGGAGGGTTCTGGTAAATGATGGGGTGAGGAGGGGCTCTTTGGCTCCCACCAGTCCCCCTGTCTGGTCTA
+
ABABAFFFCFFFGGGGGGGGGGGHGGGGGGHHFGEGGGHHHHGEGGHHHHHHHGHHHGHHHHHHHHHHHHHGGFEEHHHHG1GHHHGGGHHHGGGGGHHHGHHGGGHHGHHHGHHHHHHHHHGGHGGGGGHHHHGHHHHGGHGHFGGGGGGHHHGHHGGHHGGGGGGHHHHHHHHHHHHHGGGGGGFGGGGGGGGGGGGGGGGGGGFFFFFFFFFFFFFFFFFFFFFFFFFFFFFFFFFFFFFFFFFFFF0
@M05620:37:000000000-D9766:1:1101:9337:14594 1:N:0:54
GAGGCTGCTTTGGAAGAAACTCATAGATTACTGCAACAGTTCCCCCTGGACCTGGAAAAGTTTCTTGCCTGGCTTACAGAAGCTGAAACAACTGCCAATGATGCTACCCGTAAGGAAAGGCTCCTAGAAGACTCCAAGGGAGTAAAAGAGCTGATGAAACAATGGCAAGTAAGTCAGGCATTTCCGCTTTAGCACTCTTGTGGATCCAATTGAACAATTCTCAGCATTTGTACTTGTAACTGACAAGCCAG
+
BBBBBAFBFFFFFFGGGGGGGGHHHHHHHHHHGHHHFHHHHHHHHGGGHHHHHHHGHHHHHHHHHHHHHHHGGGHHHHHHHHHHGHHFHHHHHHHHHHHHHHHHHHHHHGGGGHHHHHHHHHHGHHHHDHHHHHHHHHGGHGFHHHHHGHHHHHHHHHHHHHHHHHHHGFHHHDHHHHHHHHHHHGGGGGHHGGHHHHHHHGGHFHHHHHHHHHHHHHHHHGHHHHHHHHHFGFGGFGGGGGGGGGGGGGF
@M05620:37:000000000-D9766:1:1101:22325:14595 1:N:0:54
AGTGCCAGCTCTCAATCGCACAGGGGACCCAGGGCCTGGCCCCTCCATCCAGAAAACCTATGACCTCACCCGCTACCTGGAGCACCAACTCCGCAGCTTGGCTGGGACCTATGTGAGTATCCAGCGTAGGAATCTGGGAGTTGGGGAGGAGTGAGGAGTTGGGGAAAGACAGTCCTAACCGTGGAGGGTTCTGGTAAATGATGGGGTGAGGAGGGGCTCTTTGGCTCCCACCAGTCCCCCTGTCTGGTCTA
+
ACBBBFFFCFFFG4FGGGGGGGHHGEGGGGGHGGGEEFHHHHGHGGGHHHHHHHHHHGHHHHHHHHHHHHHFGGGGHHGGHHGGHHFHFHHHGGGFGGHHGHHGGGHHGHHHHHHHHHHHHHHHHGGGGGHHHHHHHHGGGHHHGGGGGGGHHHHHHGHHHHGGGGHHHHHHHHHHHHHHGGGGGGGGEGFGGGGGGGGGGGGGGGFFFFFFFFFFFDFFFFFFFFFFFFFFFFFFFFFFFFFFFFFFFFF
@M05620:37:000000000-D9766:1:1101:28119:14611 1:N:0:54
GAGGCTGCCTTGGACGAAACTCATAGATTAAGGCAACAGTTCATCCTGGAACTGGACAAATTTCTTGACCCGCTTACTGAAGCTGAAACAACTGCCAATGATTGAAAAATCTGAGAAGATCCAAAGTAAGAAAAAGAGAGGAGGAAAAAAATGCAACGATGGCACCCACCAGTGCTACAACAGGAGGGATCAGGCAAATGAAGCAGTGAGAGGAGGCTCTTTGGAAACCTACAATCCCGCTATCTAATATA
+
>1>>>>B1BB@B111A10AAAF1F3FE33ADDB0000A0A2D2DDFAA0BB11A0B0100A1AD2DADBB0A/A?/B@D@E1B@B11BB0B?1B10@@BB12211@110B12221>10111111>0>B2B1B0B0?/00//0/</0<00</0<111?/<///00<.....>0>0=000<0/.<.<<.;./;.00:;.;:C0000//;9090/..;9..;90;0/90:/.://;/9:9/-----9//9;9/9
@M05620:37:000000000-D9766:1:1101:28094:14615 1:N:0:54
AGTGCCAGCTCTCAATCGCACAGGGGACCCAGGGCCTGGCCCCTCCATCCAGAAAACCTATGACCTCACCCGCTACCTGGAGCACCAACTCCGCAGCTTGGCTGGGACCTATGTGAGTATCCAGCGTAGGAATCTGGGAGTTGGGGAGGAGTGAGGAGTTGGGGAAAGACAGTCCTAACCGTGGAGGGTTCTGGTAAATGATGGGGTGAGGAGGGGCTCTTTGGCTCCCACCAGTCCCCCTGTCTGGTCTA
+
AA>>AFFFBFFFGGGGFGE2ECGHG2AEEEGHFGGEFGHGHHGHGGHHHHGHHHHAGGHHHFHHHFGHHHHEG>EGHHGG?EGHHHAEEGHGEF?EEHFGGHGGGGHHGGHHHHHHHGHHHHHHHGGGGGHHHHHHHH0FEGHHGG.CGACGHBGH0EGHHHGGGDEHFHHHHHHHHHHHGGGGDGGGFGGGGGCFGGGGGGGGGGFFFFFFFFFFFFFFFFFFFFFFFFFFFFFFFFFFFFFFFFFBFFB
@M05620:37:000000000-D9766:1:1101:7479:14630 1:N:0:54
AGTGCCAGCTCTCAATCGCCCCGTGGACTCATGGCCCGGCCCCTCCATCCAGAAAACCTATGACCTCACCCGCTACCTGGAGCACCAACTCCGCAGCTGGGCTGGGCCCTATGGGAATATCCCGCGTAGACATCTGGGGGGTGGGGAAGCGTGCGGAGTTGGGGCAAGCAAGTCCTACACGTGGAGGGTACTGGTAAATGATGGGGTGAGGAGGGGCTCTTTGCCTCCCCACAGTCCCCCTGTCTGCCCTA
+
>1>AADD11C@FFFG3AAFFEEEAAEAA1B11D1BF//EE/AEAEF0D1B1B101BFE0BGG2FGHH@GFCEEG/>G1FFHHHEFFHHGFFHEAE/EF10/<0<B//?BFG1?10@101@FG1/<C@GC.11>>11FG---@------;;999:;-@=;///;@-@EF-;BFFFFF//9;AFEE-:-;-/;;/;;//;BBBFFFEAA--9AF--9-9@EFF/F//;BEE--;99FFFFFF@AFFFF//-9-
@M05620:37:000000000-D9766:1:1101:3364:14638 1:N:0:54
GAGGCTGCTTTGGAAGAAACTCATAGATTACTGCAACAGTTCCCCCTGGACCTGGAAAAGTTTCTTGCCTGGCTTACAGAAGCTGAAACAACTGCCAATGTATGCTACCCGTAAGGAAAGGCTCCTAGCCGACTCCAAGGGAGTAAAAGAGCTGATGAAACAATGGCAAGTCAGTCAGGCATTTCCGCTTTAGCACTCTTGTGGATCCAATTGAACAATTCTCAGCATTTGTACTTGTAACTGACAAGCCA
+
BBBBBAFBFFFFGFGGGGGGGGHHHHBGFHHGHHHGFHGGHHHHHGEG2BBGGGH2BFHHAFHHHDDGHHHHHABEGHHHHGHHHG3FGGHHFGFHGHHHHHHHHHHHHHGGGFHHBHHHHHGHGHHH3?EEGGGHFHFGGHGGHF22G/@GGHHHHHHHHHHHHHHG1FG1?FGHHHHHHHHHHEGGGGGFGHHHHHHHHHHGGHHHHCGHHBFHHHHHFHHHGGGGGGGFGGGFGFGFGGGGGGGGGGF
@M05620:37:000000000-D9766:1:1101:12520:14640 1:N:0:54
AGTGCCAGCTCTCAATCGCACAGGGGACCCAGGGCCTGGCCCCTCCATCCAGAAAACCTATGACCTCACCCGCTACCTGGAGCACCAACTCCGCAGCTTGGCTGGGACCTATGTGAGTATCCAGCGTAGGAATCTGGGAGTTGGGGAGGAGTGAGGAGTTGGGGAAAGACAGTCCTAACCGTGGAGGGTTCTGGTAAATGATGGGGTGAGGAGGGGCTCTTTGGCTCCCACCAGTCCCCCTGTCTGGTCTA
+
ABBBCFFFCFFFGGGGGGGGGGHHGGGGGGHHGGGGGGHHHHGHGGHHHHHHHGHHHGHHHHHHHHHHHHHGGGGGHHHHHHHHHHHHGHHHGGGGGHHHGHHGGGHHGHHHHHHHHHHHHHHHHGGGGGHHHHHHHHHGGHHHGGGGGGGHHHHHHGHHHHGGGGHHHHHHHHHHHHHHGGGGGGGGCFFGGGFGGGGGGGGGGGFFFFFFFFFFFFFFFFFFFFFFFFFFFFFFFFFFFFFFFFFFFFB
@M05620:37:000000000-D9766:1:1101:4323:14641 1:N:0:54
AGTGCCAGCTCTCAATCGCACAGGGGACCCAGGGCCTGGCCCCTCCATCCAGAAAACCTATGACCTCACCCGCTACCTGGAGCACCAACTCCGCAGCTTGGCTGGGACCTATGTGAGTATCCAGCGTAGGAATCTGGGAGTTGGGGAGGAGTGAGGAGTTGGGGAAAGACAGTCCTAACCGTGGAGGGTTCTGGTAAATGATGGGGTGAGGAGGGGCTCTTTGGCTCCCACCAGTCCCCCTGTCTGGTCTA
+
ABAABFFFBFFFGGGFGGGGGEHHGGGGGGHHGGGGGGHHHHGHGGHGHHHHHHHHHGHHHHHHHHHHHHGGGGGGHHHHHHGHHHHHGHHHGGFGGHFHGHHGGGHHGHHHHHHHHHBGHHHHHGGGGGHHHHHHHHHGGHHHGGEGFGGHHHHHHGHHHHGGGGHHGHFHHHHHHHHHGGGGGGGGDGGGGGGGGGGGGGGGGGFFFFFFFFFFFFFFFFFFFFFFFFFFFFFFFFFFFFFFFFFFFF/
@M05620:37:000000000-D9766:1:1101:18980:14646 1:N:0:54
GAGGCTGCTTTGGAAGAAACTCATAGATTACTGCAACAGTTCCCCCTGGACCTGGAAAAGTTTCTTGCCTGGCTTACAGAAGCTGAAACAACTGCCAATGATGCTACCCGTAAGGAAAGGCTCCTCGAAGACTCCAAGGGAGTACAAGAGCTGATGAAACACTGGCAAGTAAGTCAGGCATTTCCGCTTTAGCACTCTTGTGGATCCAATTGAACAATTCTCAGCATTTGTACTTGTAACTGACAAGCCAG
+
BAAAB?FAFFFFGGGGCA4BBGFGHHHHHBGHGGBABBFDFGHHHGEFFAGHHHHFHHCBBFFHHHHHHHHHHHHHHHHHHHHHGHHHHG?BFGHHG@GGHHDFHBGHHGE?1?3FG3FCGCHGH0EEHEGHEHHB?1FCFE/01BFC0FBGHFHGH1FGF0FFHGHFFFGHHHHHHHHHHBGHHGGGDEDGDGHFHHHHHHGHHGGHHHHHHHH0CGHHHHHFCCHGB0;;FGGGGGGG0;FFGGGGGGG
@M05620:37:000000000-D9766:1:1101:27993:14664 1:N:0:54
GAGGCTGCTTTGGAAGAAACTCATAGATTACTGCAACAGTTCCCCCTGGACCTGGAAAAGTTTCTTGCCTGGCTTACAGGAGCTGAAACGACTGCCAATGATGCTACCCGTAAGGAAAGGCTCCTAGAAGACTCCAAGGGAGTAACAGATCTGATGAAACAATGGCAAGTAAGCCAGTCATTTCTGCTTTAGCACACTTGTGGATCTAATTGAACAATTCTGAGCATTCGTACTTTTAACTTACAAGCCAG
+
A1>AAAF?FFFFGGGGEGBGGGFHHGHHHHHHHGHHHHFBGHHHHGGGHGHHHHGFGF0FHHHHFHGHHHHHHHHHHHH0FFF0FDGHH//E/E00BFGG1G2BFF1FHCE/>0>BFFGFHF0?<B11BGH01B1111//?/C012@101<>F22>21@@0/?110?1<FGB?1?00<11>11>11=11>1>FGH/<CH0D<.0<00000;0C000/;0;G0<0;C000:;/.;;00;F000;00;099/.
@M05620:37:000000000-D9766:1:1101:14848:14683 1:N:0:54
GAGGCTGCTTTGGAAGAAACTCATAGATTACTGCAACAGTTCCCCCTGGACCTGGAAAAGTTTCTTGCCTGGCTTACAGAAGCTGAAACAACTGCCAATGATGCTACCCGTAAGGAAAGGCTCCTAGAAGACTCCAAGGGAGTAAAAGAGCTGATGAAACAATGGCAAGTAAGTCAGGCATTTCCGCTTTAGCACTCTTGTGGATCCAATTGAACAATTCTCAGCATTTGTACTTGTAACTGACAAGCCAG
+
BABBCBFCFFFFGGGGGGGGGGGHHGHGHHHHHFHDFGGGHHHHHGGGHGHHHHHHHHHHHHHHHHHHHHHHHHHGHHHHHHHHHHGGHHGHHHHHHHHHHHHHHHHHHGGGGHHHHHGHHHHGHHHHHHHHHHHHHHFGHDGGHGHHGHHHHHHHHHHHHHHHHHHHGGGHHHGHHHHEHHHHHFGGGGHHHGHHHHHHHHGHHHHHHHHHGHHHFHHHHHGHHHHCGHHGGGGGFGGGGGGGGFFGGGG
@M05620:37:000000000-D9766:1:1101:26040:14683 1:N:0:54
GAGGCTGCTTTGGAAGAAACTCATAGATTACTGCAACAGTTCCCCCTGGACCTGGACAAGTTTCTTGCCTGGCTTACAGAAGCTGAAACAACTGCCAATGATTCTACCCTTAAGGAACGGCTCCTAGAAGACTCAAAGGGAGTAAAAGAGCTGATGAAACAAGGGCAAGAAAGCCAGGCATTTCCGCTTTATCACTCTTGTGGCTCCAATTGAACAATTCTTAGCATTCGCACTTTTCACTGACAAGCCAG
+
A1AAA?FA1F3FBGGGABAFAFFHFHHDDFEFFFFFEEF1FGG1FFCF/FFCGFAF0B0BFGHHEGBAB11BFFFGH1BDGHGGFHFHHF>?GHHFHFHHEH2B22FGH1>1@@1G00>EE/??BB1BBBGHHH111BFEAE?0B2GFAB0B@GBBGGHFC<0//FF/?0?<G0?0<.>F<<1<=><..=D000=<=0=<<0<..;./=0;:CCGHHC;0C0;:CB0;00.;A-;0;0;F000:0;.=;/.
@M05620:37:000000000-D9766:1:1101:7921:14693 1:N:0:54
GAGGCTGCTTTGGAAGAAACTCATAGATTACTGCAACAGTTCCCCCTGGACCTGGAAAAGTTTCTTGCCTGGCTTACAGAAGCTGAAACAACTGCCAATGATGCTACCCGTAAGGAAAGGCTCCTAGAAGACAACAAGGGAGTAAAAGAACTGATGAAACAATAGAAAGTCAGTCAGGCATTTCAGCTTTAGCACTCCTGTGGATCCAATTGAACAATTCTAAGCATTTGTACTTGTAACTGACAAGCCAG
+
AAAAAAFBFFFFGBGGFGGGFGGGFFHGH5GFGFFHHFHHHHHHHGGGG2GHHHHHGHGHHHHHHHHHHHHGHHHGFHFHHHGHHFBHGHHHHHHH3GHHHH@GHHHFGA1EFFHHGFHH/30/3B4333BE32?F?2CBFD/23??BF022@FD@F2@FCG22>1?FF11??1?F1?F/111>1<111>FF1<F1>00<=</<<</0CGFFFGFF/0:C00:CGG00000<GHH0CCBCFFGGGGFEEGF
@M05620:37:000000000-D9766:1:1101:4179:14705 1:N:0:54
AGTGCCAGCTCTCAATCGCACAGGGGACCCAGGGCCTGGCCCCTCCATCCAGAAAACCTATGACCTCACCCGCTACCTGGAGCACCAACTCCGCAGCTTGGCTTGGACCTATGTGAGTATCCAGCGTAGGAATCTGGGAGTTGGGGAGGAGTGAGGAGTTGGGGAAAGACAGTCCTAACCGTGGAGGGTTCTGGTAAATGATGGGGTGAGGAGGGGCTCTTTGGCTCCCACCAGTCCCCCTGTCTGGTCTA
+
>AAABFFFBFFFGGGGGFFGEEBGFFGGGGHHGGGGGFGEGHGEGGEHHHHHHFHHFGHHHFGHHHFHHHFGGECGHHHGHHHEGHHHGHHHGGGGGGHHGHH0>?B??GFHDHGHFFBGHHBFFF?/BB<D2@GHHGFF<G<1@-FDGGGHHHD.CCCFGHGC.CHAFFFHHHHHHFCHFEF?GFGF:;CFB09;90;BB;;F?EDAAAFB?DCAFBEFFFFFFB/AAFFFF9/;FFE.-;9;9/BB;99
@M05620:37:000000000-D9766:1:1101:15585:14709 1:N:0:54
GAGGCTGCTTTGGAAGAAACTCATAGATTACTGCAACAGTTCCCCCTGGACCTGGAAAAGTTTCTTGCCTGGCTTACAGAAGCTGAAACAACTGCCAATGTATGCTACCCGTAAGGAAAGGCTCCTAGAAGACTCCAAGGGAGTAAAAGAGCTGATGAAACAATGGCAAGTAAGTCAGGCATTTCCGCTTTAGCACTCTTGTGGATCCAATTGAACAATTCTCAGCATTTGTACTTGTAACTGACAAGCCA
+
A>AABAFBFFFFGGGGE4EFGGDGFGHHH5FHHHD4FFFFGHGHHGEGHHHHHHHHHHFHHHHHHHHHHHHGHHGFGHHFGGHHHHHHHHHHHFHHE3GHHHHHHHHHHHGGGEHHFHHHHHHHGHHHHFHHHHHHGFHGGGFGFGH?GFHHHHGHHGHHHHFGFHHHHGGFFHGHHHHHGHHHHHGGGGGHHHHHHHHHGHHGGFHHHHHHHHHHHGHHHHHHHHHGGFHGHGFBFFFGGGGGGGFGGGF
@M05620:37:000000000-D9766:1:1101:15597:14724 1:N:0:54
GAGGCTGCTTTGGAAGAAACTCATAGATTACTGCAACAGTTCCCCCTGGACCTGGAAAAGTTTCTTGCCTGGCTTACAGAAGCTGAAACAACTGCCAATGTATGCTACCCGTAAGGAAAGGCTCCTAGAAGACTCCAAGGGAGTAAAAGAGCTGATGAAACAATGGCAAGTAAGTCAGGCATTTCCGCTTTAGCACTCTTGTGAATCCAATTGAACAATTCTCAGCATTTGTACTTGTAACTGACAAGCCA
+
A?AAABFBFFDFGB5BFFBFGGFHHFFGHFHCFBDFCGAGHDEHHGGGFFCGHHHFFFCCFDHEHHHFGFHHHHGBGHHHHHHHHGEGFGFGHHHHCFHHHGHBFFGHGHFEEE1FGEBFGEHHEHFDBG33GFGBFHH/EG?BGHGHBFG2FGGHGHHFGCGFGFHHHG1FGHGDFHBHEBF>FGDGGEFHB1DGGFDGGDG0<0DCB<D0:CBCGGH;:;CF0:0:;;0;=GHC0CGBCBBBFFF?../
@M05620:37:000000000-D9766:1:1101:19398:14740 1:N:0:54
GCGGCTGCTTTGGAAGAAACTCATAGATTACTGCCACAGTTCCCCCTGGACCTGGAACCGTTTCTTGCCTGGCTTACAGAAGCTGCAACACCTGCCAATGATGCTACCCGTAAGGAAAGGCTCCTAGAAGACTCCCCGGGAGTAACAGAGCTGATGAAACCATGGCAAGTAAGTCAGGCATTTCCGCTTTAGCACTCTTGTGGATCCAATTGAACAATTCTCAGCATTTGTACTTGTAACTGACAAGCCAG
+
11>AA>AAFFB1ABB111BFEGDEDDDHHBBGGHB1FABBDFGHHGAAC0BAFGAFFGFGEGHGBDFFHHHHHFF1BFFD@FGBB10BBB/B0BGHGBFGDGGGGDFGHGG//BFHGCFGHHHGH1GH1GFHHHH//>>B/<B0<<?G<FGHH1GHH<GH0.>DHHH1>GF1<>GFFHH.CGHGGGGGGGFGHHFHHHGGGGFFG0=CBFFFF0BB/CFGGGBFF0C;CFG0CFFE;FFFGG0CFCFEEFF
@M05620:37:000000000-D9766:1:1101:18473:14756 1:N:0:54
AGTGCCAGCTCTCAATCGCACAGGGGACCCAGGGCCTGGCCCCTCCATCCAGAAAACCTATGACCTCACCCGCTACCTGGAGCACCAACTCCGCAGCTTGGCTGGGACCTATGTGAGTATCCAGCGTAGGAATCTGGGAGTTGGGGAGGAGTGAGGAGTTGGGGAAAGACAGTCCTAACCGTGGAGGGTTCTGGTAAATGATGGGGTGAGGAGGGGCTCTTTGGCTCCCACCAGTCCCCCTGTCTGGTCTA
+
BBAABFFCAFFFGGGGGGGGGGHGGGGGGGHHGEGGFGHHHHGHGGHHHGHHHFHHGGHHHHHHHHHHHHFGGEEGHFHHFHHHHHHHGHHHGGGGGHHHGHBFGGHGGHHHHG?DHGHGHHHHHGGGGGHHHGHHHHHGGHHHGGGGGGGHHHHGHGHBHFDGGGHHHHHHHHGHHHHHGGGGGGGG;FGGGGFGGGGGGGGGGGDFFFFFFFFAFFFFFFFFFFFAEFFFFFFFFFFFFFFFFFFFFFF
@M05620:37:000000000-D9766:1:1101:20291:14766 1:N:0:54
AGTGCCAGCTCTCAATCGCACAGGGGACCCAGGGCCTGGCCCCTCCATCCAGAAAACCTATGACCTCACCCGCTACCTGGAGCACCAACTCCGCAGCTTGGCTGGCACATATATCAGGGTCCAGCGTAGGAATCAGGAGGTTGGGAAAGAGAGAGGAATTGGGGAAAGACAGTCGTAAACGAGGAGGGTACTAGTAAATGATGGGGTGAGAAGAGCCCCTTTGCCTCCCACAAGTCCTCCTCTCTGATCTA
+
ABBABFFBBFFFGGFGGAFEEEBEEEFGGGGHGCGFFFGHHHGHGGHHHHEGGHHHHGHHHFEGHHHCHHHGGGGGHGHFHHHFGHHHGHHHGG/?EHHHGH3?</BF0FD22B2BB1000?1B@C?EDGHEG11??1//?0?DC.>.0>>0><<A./00<C<C.C.=/;CFH0.;CC.;A.:;-CFGA/;90;;9B0CB0FF0C.ABFF/99/..;.;AAFB/;BF.A.99..;9F//;;.;/;9/99:/
@M05620:37:000000000-D9766:1:1101:18308:14804 1:N:0:54
AGTGCCAGCTCTCAATCGCACAGGGGACCCAGGGCCTGGCCCCTCCATCCAGAAAACCTATGACCTCACCCGCTACCTGGAGCACCAACTCCGCAGCTTGGCTGGGACCTATGTGAGTATCCAGCGTAGGAATCTGGGAGTTGGGGAGGAGTGAGGAGTTGGGGAAAGACAGTCCTAACCGTGGAGGGTTCTGGTAAATGATGGGGTGAGGAGGGGCTCTTTGGCTCCCACCAGTCCCCCTGTCTGGTCTA
+
AAABAFFFBFFFGG5GGFFCFGHHGEEGGG2FFGGG2FGHHHF1EEFGHF3GFFFGHGHFHHGHHHH3GGHGGEEGHFHHFGHGFHHHGGHGGG//EGHHGEHEFGEHGGHHGHHGFHHHHHHHHGAAFDFFHHHHFHEECGDHGGGGGGGHHHHHED</GFFGEDFFH::B:CGHHFHHADFGGGDG9FGGGF;FFFFFGFGGGDFCE.A/DDFA;DEFFFFFFFFFFFFAFFFFFFFFFFFFFFFFFF/
@M05620:37:000000000-D9766:1:1101:5521:14825 1:N:0:54
GAGGCTGCTTTGGAAGAAACTCATAGATTACTGCACCAGTTCCCCCTGGACCTGGAAAAGTTTCTTGCCTGGCTTACAGAAGCTGAAACAACTGCCAATGATGCTACCCGTAAGGAAAGGCTCCTAGAAGACTCCAAGGGAGTAAAAGAGCTGATGAAACAATGGCAAGTAAGTCAGGCATTTCCGCTTTAGCACTCTTGTGGATCCAATTGAACAATTCTCAGCATTTGTACTTGTAACTGACAAGCCAG
+
>>3>AA?AFFFFCBFG4BFBBFFFGHGHH5GHFHH4GHHHFHFGHGAF2BBFGGHGFFHHFGFHHHHHHHGGBFFFGFFGHFGHHGGDFGHHFFEGCBGFGH4FGGGHH?>EEHGDG?GHHFHGHGBBFFGHHHHGFHGGHG?G3BFGGFCFCFHHHGFHGHGGGGCHF?DFG@FHH0FGHHHFHD?EGG<>F0D<GGGFHCD0<=CDGGHFHFHGFGFGGBGCGHFHB00;C;F0;CFGGGFGGG;CABC
@M05620:37:000000000-D9766:1:1101:22901:14833 1:N:0:54
AGTGCCACCTCTCAATCGAACAGGGGACCCAGGGCCTGGCCCCTCCAGCCAGAAAACCTGTGACCTCACCCGCTACCTGGAGCACCAACTACGCAGCTTGGCCGGGAACTATGTCAGTATCCAGCGTAGGAATCTGGGAGTTGGGGAGGAGTGAGGAGTAGCGGAAAGACAGTCCTAACCGTGGAGGGTTCTGGTAAATGATGGGGTGAGGAGGGGCTCTTTGGATCCCACCAGTCCCCCTGTCTGGTCTA
+
>A>>AFF1BCFFGAGGGFE1F?GCF?A0AAGHF0BB/BGHFHEGGGHFFGHHEHFEGGH0DBDGHFGHHGCEE>FEHHHH>FGHHH0/?FF1?EC/>BB0EF1>EEGCGHGHHH2BFFHHHHHHH/??CGHHHHHHHHAFEHHHGGACCCEGHDGHHGC/:0;CCCGHHGGGGGGGGGGGGGGGGGGGEFGGGGBFFFFFFFF/:BA@FFFFFF-;@@EFFFFFFFFBFFFFFFF/FFFF@FFFFFFFFFB
@M05620:37:000000000-D9766:1:1101:11615:14839 1:N:0:54
GAGGCTGCTTTGGAAGAAACTCATAGATTACTGCAACAGTTCCCCCTGGACCTGGAAAAGTTTCTTGCCTGGCTTACAGAAGCTGAAACAACTGCCAATGATGCTACCCGTAAGGAAAGGCTCCTAGAAGACTCCAAGGGAGTAAAAGAGCTGATGAAACAATGGCAAGTAAGTCAGGCATTTCCGCTTTAGCACTCTTGTGGATCCAATTGAACAATTCTCAGCATTTGTACTTGTAACTGACAAGCCAG
+
ABBCCCFCFFFFGGGGGGGGGGHHHHHHHHHGHHHHHGGFGHHHHGGGHGGHHGHHHHHHGFFHGHHHHHHHHHHHHHHHHHHHHHHHHHHHHHHHHHHHHHHHHHHHHGGEGHHHHHHHHHHGHHHHHHHHHHHHHHGGHGGHHFHHGHHHHHHHHHHHHHHHHHHGG?GHHGHHHHHHHHHHHGGGGGHHFGGGHHHHHHGHHHHHHHHHHHHHHHHHHGGHHHHHGHFHGGGGGGGGGGGGGGFGFFG
@M05620:37:000000000-D9766:1:1101:13492:14843 1:N:0:54
AGTGCCAGCTCTCAATCGCACAGGGGACCCAGGGCCTGGCCCCTCCATCCAGAAAACCTATGACCTCACCCGCTACCTGGAGCACCAACTCCGCAGCTTGGCTGGGACCTATGTGAGTATCCAGCGTAGGAATCTGGGAGTTGGGGAGGAGTGAGGAGTTGGGGAAAGACAGTCCTAACCGTGGAGGGTTCTGGTAAATGATGGGGTGAGGAGGGGCTCTTTGGCTCCCACCAGTCCCCCTGTCTGGTCTA
+
BAABBFFFBFFFGGGGGEGCEEFC2FGGGEGHGGFGFCGHHHGCFGHHFGGHHGFHHGFHHHHHHHHHHHGCGEEEGBDG?1FGGHF1?EGHGGGGGFGHGHHGGEHHGHHHHHHHHHHHHHGHHGEGGGHHHHHFHHFFGHHHFFEFGAEFHHHHGGHFH/CDEGHHHHHHHHHHHGHHGGGADEDGEFFGFFFGGGGGGGGGGGFFFFFFFFFFFFFFFFFFFFFFFFFFFFFFFFFFFFFFFFFFFFF
@M05620:37:000000000-D9766:1:1101:13974:14845 1:N:0:54
GAGGCTGCTTTGGAAGAAACTCATAGATTACTGCAACAGTTCCCCCTGGACCTGGAAAAGTTTCTTGCCTGGCTTACAGAAGCTGAAACAACTGCCAATGATGCTACCCGTAAGGAAAGGCTCCTAGACGACTCCAAGGGAGTAAAAGAGCTGATGAAACAATGGCAAGTAAGTCAGGCATTTCCGCTTTAGCACTCTTGTGGATCCAATTGAACAATTCTCAGCATTTGTACTTGTAACTGACAAGCCAG
+
AAA3AAFBFFFFGCGGGGEFGGHHCGEGHHHHGGFHGGGHHHHHHGGFGGHHHHH2FHFGBHHHGGHHHHHHHGHHHHGFGHHFHFGFHHCGHHHHHHHHHHHHHHHHHGEEGHHHHHHHHHHGHHHH3EGGGGHCCHCEGFGHFHFHEHHHHGHHDGHHHAGHHHFCFGF1FGHHHHHHHHHHHGGGGGBHHHHHHHHGHHFHHHHHHHHGHHHHHHHHHHHHHEGGGGFBFGGGGGGGGGGGGGGGGGG
@M05620:37:000000000-D9766:1:1101:7564:14852 1:N:0:54
AGTTCCAGCTCTCCATCGCACAGGGTACCCAGCGCCTGGCCCCTCCATCCAGAAAACCTATGACCTCACCCGCTACCTGGCGCACCCCCTCCGCAGCTTGGCTGGGACCTATGTGAGTATCCAGCGTAGGAATCTGGGCGTTGGGGCGGCGTGCGGAGTTGGGGACAGACAGTCCTAACCGTGGAGGGTTCTGGTAAATGATGGGGTGAGGAGGGGCTCTTTGGCTCCCACCAGTCCCCCTGTCTGGTCTA
+
>A>>>B@DFFFFGEGF5AE2EAGAF44BF4AF2AEABBGHGHGGFGGHHBFGH3G2BEFC5BFGHDBBGGG0>0/>GG3BB>?EEGE/>EF/?E?E>GB?EGHGGGHHGHGHHGH2FHHGHH@1GGG/>E?1FHHHFHCDGGGG?G.:C-;;B.BG-@DFF/BB.-.;/;.BFFFFBFFF<FFB.;.=DFFFFFFFFFFFFFFFFFFBEFF/ADBBBBFFFFFFFFFFFBFFFFFFFFFFBFFFFFFFFFF
@M05620:37:000000000-D9766:1:1101:13986:14860 1:N:0:54
GAGGCTGCTTTGGAAGAAACTCATAGATTACTGCAACAGTTCCCCCTGGACCTGGAAAAGTTTCTTGCCTGGCTTACAGAAGCTGAAACAACTGCCAATGATGCTACCCGTAAGGAAAGGCTCCTAGAAGACTCCAAGGGAGTAAAAGAGCTGATGAAACAATGGCAAGTAAGTCAGGCATTTCCGCTTTAGCACTCTTGTGGATCCAATTGAACAATTCTCAGCATTTGTACTTGTAACTGACAAGCCAG
+
CCCCCCFCFFFFGGGGGGGGGGGHHHGHHHHHHHHHHHHHHHHHHGGGHHHHHHHHHHHHHHHHHHHHHHHHHHHHHHHHHHHHHHHHHHHHHHHHHHHHHHHHHHHHHGGGGHHHHHHHGHHGHHHHHHHHHHHHHHGGHGGHHHHHGHHHHHHHHHHHHHHHHHHHGFGHHHHHHHHHHHHHHGGGGGHHHHHHHHHHHHGHHHHHHHHHHHHHGHHHHHHHGHHHHHHHGGGGGGGGGGGGGGFGGGG
@M05620:37:000000000-D9766:1:1101:11877:14869 1:N:0:54
GAGGCTGCTTTGGAAGAGCACACGTCTGAACTCCAGTCACATTCAGAACTCTCGTATGCCGTCTTCTGCTTGAAAAAAAAAAAAACTCTATCCTCGACCGAGTAACTTCAACCTAAGCTGAAACATAAAAACTTCGCCCTCAGACCTAACCTGGAGTATCAGCATATTGTCGAGTGAACTCCAGGAGCGAGCAGAACCCAACTTACTCGCAGCGCGTACCGTCTTCTACATAACACCTCTACTACTCCCAT
+
AAB?ABFBFFFFG4GGGGGGGGHGHHHF5BGHHHGGFGDFFGHHGHFBBGFHHEFEGFFFEEFHGHHGFGHHGHHHGGEE/>>/>/3B4444?4?///////?0>222222202222?11111101?1111.11>...<-..<0/<00//.0.././/0;000000000:0..-;.00000:///9:.-----////...../9/;9B.--.-------9.....////////9//.9./////9///../
@M05620:37:000000000-D9766:1:1101:24901:14878 1:N:0:54
AGGGCCAGCTCTCAATAGCACAGGGAACCCAGGGACTGGCCCCTCCATACAGAAAACCTATGACCGCACCCGCTACCTGGAGCACCACCTCCGCAGATTGGCTGGGACCTATGTGAGTATCCAGCGTAGGAATCTGGGAGTTGGGGAGGAGTGAGGAGTTGGGGACAGCCAGTACTAACCGTGGAGGGTTCTGGTAAATGATGGGGTGAGGAGGGGCTCTTTGGCTCCCACCAGTCCCCCTGTCTGGTCTA
+
>111>>AAAF13FFGGB1A1FFGCG0BBAE0FB00BFFH/GGGCFCCG2FDGFAFGG/0GGGH1A/AE>EG>>>EGHH1>0>0>F/0?F0>/?E@E/FBB<FFECGHG?<<GFG2BFDGHBGGGHGCA<AGHE1GGHHA/?GF1@C.--<</<0<C0CGH0/<-.-.;..:CG0CG:G/FGG.:.CBGFGFGG99;FGFFFGGGGFB@FFF/BF@-@@F;FFFFF/FFFFFFFFFEFFEA-9;FFFF/9/B
@M05620:37:000000000-D9766:1:1101:17185:14893 1:N:0:54
GAGGCTGCTTTGGAAGAAACTCATAGATTACTGCAACAGTTCCCCCTGGACCTGGAAAAGTTTCTTGCCTGGCTTACAGAAGCTGAAACAACTGCCAATGATGCTACCCGTAAGGAAAGGCTCCTAGAAGACTCCAAGGGAGTAAAAGAGCTGATGAAACAATGGCAAGTAAGTCAGGCATTTCCGCTTTAGCACTCTTGTGGATCCAATTGAACAATTCTCAGCATTTGTACTTGTAACTGACAAGCCAG
+
CCCCCCFCFFFFGGGGGGGGGGHHHHHHHHHHHHHGHHHHHHHHHGGGHGHHHGHFHHHHGHHHHHGHHHHHHHHHHHHHHHHHHHHHHHHHHHHHHHHHGGFDGHDFFGGEGF@@FFHHHC0?3BDBFGBG?FGFH3?/CF/FGHHHEF2GCG>>>FDGCC@2FGHHE1F1G<GHGH0FGDHHBGEFGGD1GGD0<GGBDG.DGH<00C0GGHHHHGH0:GGCFHHC0GCGBFG0FF0;BFF99F;AE/C
@M05620:37:000000000-D9766:1:1101:8691:14895 1:N:0:54
GAGGCTGCTTTGGAAGAAACTCATAGATTACTGCAACAGTTCCCCCTGGACCTGGAAAAGTTTCTTGCCTGGCTTACAGAAGCTGAAACAACTGCCAATGATGCTACCCGTAAGGAAAGGCTCCTAGAAAACTCCAAGAGAGTAAAAGAGCTGATGAAACAATGGCAAGTCAGTCAGGCATTTCCGCTTTAGCACTCTTGTGGATCCAATTGAACAATTCTCAGCATTTGTACTTGTAAATGACAAGCCAG
+
CCBCCCFCFFFFGGGGGGGGGGGHGHGH6FFHHHHGFHHHHHGHHGGG2FGHHHHHHHGHHHHHH5GHHHHHHHGHHHGH3GFFHHH3GHHHHHHHFH333BG4FFBGHA?EECC33F00/BGGFHHH34BB3FFECF0B2C?3FHH3FCCDG?222DF2@CB2BG2=/1111?1?F0?/=FGGGFG?EF1111>0GGH0GH?00CCD0000;0:C/00:GHHF00CCGFG0;0;BFEF0;C0CF0..:::
@M05620:37:000000000-D9766:1:1101:16519:14902 1:N:0:54
AGTGCCAGCTCTCAATCGCACAGGGGACCCAGGGCCTGGCCCCTCCATCCAGAAAACCTATGACCTCACCCGCTACCTGGAGCACCAACTCCGCAGCTTGGCTGGGACCTATGTGAGTATCCAGCGTAGGAATCTGGGAGTTGGGGAGGAGTGAGGAGTTGGGGAAAGACAGTCCTAACCGTGGAGGGTTCTGGTAAATGATGGGGTGAGGAGGGGCTCTTTGGCTCCCACCAGTCCCCCTGTCTGGTCTA
+
BCBCCFFFCFFFGGGGGGGGGGHHGGGGGGHHGGGGGGHHHHGHGGHHHHHHHHHGHGHHHHHHHHHHHHHGGGGGHHHHHHHGHHHHGHHHGGGGGHHHGHHGGGHHGHHHHHGHHFHHHHHHHGGGGGHHHHHHHHHGGHHHGGGGGGGHHHHHHGHHHHGGGGHHHHHHHHHHHHHHGGGGGGGGGGGGGGGGGGGGGGGGGFFFFFFFFFCFF-EFFFFFFFFFFFFFFFFFFFFFFFFFFFFFFFF
@M05620:37:000000000-D9766:1:1101:10628:14923 1:N:0:54
GAGGCTGCTTTGGAAGAAACTGACAAGCCAGGGACAAAAGATCGGAAGCGCACACGTCTGAACTCCAGTCACATTCAGAAATCTCGTATGCCGTCTTCTGCTTGAAAAAAAAAAAAAAAAACAACTAACCAAATTAGCAGTACAGCAGTACTGAGCATTCAATCAAAGATAAGACAAAACGAAGGAGAAAACAACAACGGAACCAATGAACACTTCTCCCTGATTTCCCACCAACCCTGATCCATTTTTGC
+
ABCABBFBFFFFGGGGGGGGGGHHHGHHGHGGAAFDHFHHGHHHGABECFGGGGHGHHHGHHHHHHHHHHHHHFGHHHHH3FG4GFFEGGHHGEGHGHHHHHHHHHHHHGGGGGBB/</-<..../<0/.0..0000/000:0000:.000000:/:00;00000000/00;00://:.9-.;......///..:..;--9;-...:////////;////;/////////..:.9;..///////////-/
@M05620:37:000000000-D9766:1:1101:29053:14925 1:N:0:54
GAGGCTGCTTTGGAAGAAACTCATAGATTACTGCAACAGTTCCCCCTGGACCTGGAAAAGTTTCTTGCCTGGCTTACAGAAGCTGAAACAACTGCCAATGATGCTACCCGTCAGGACAGGCTCCTAGACGACTCCACGGGAGTCAAAGAGCTGATGAAACCATGGCAAGTAAGTCAGGCCTTTCCGCTTTCGCCCTCTTGTGGATCCAATTGAACCATTCTCAGCATTTGTACTTGTAACTGACACGCCAG
+
3>A?AAFBFFFFGGGCFG4FGGHHFHHHHHHHHHHGFFHFHHHHHGGCGGHHHHHGGHHHHHHHHHHHHHHHHHHHHHHHHHHHHFHHHH1FGHHFGHHHFG4DFBGHG?>?1?F3/GFGF0FEFB4B3?/EEEGB0//>/BD@12@>0<0@F111?1110/11??FG.111F>GHF0<.11<GH.CCF.=.<.:CECGHF0EH00;0<0;F000..0;;CFF9C0;0;;B0;CB0;0;0C00;90=-9.-
@M05620:37:000000000-D9766:1:1101:11496:14946 1:N:0:54
AGTGCCAGCTCTCAATCGCACAGGGGACCCAGGGCCTGGCCCCTCCATCCAGAAAACCTATGACCTCACCCGCTACCTGGAGCACCAACTCCGCAGCTTGGCTGGGACCTATGTGAGTATCCAGCGTAGGAATCTGGGAGTTGGGGAGGAGTGAGGAGTTGGGGAAAGACAGTCCTAACCGTGGAGGGTTCTGGTAAATGATGGGGTGAGGAGGGGCTCTTTGGCTCCCACCAGTCCCCCTGTCTGGTCTA
+
CCBCCFFFCFFFGGGGGGGGGGHHGGGGGGHHGGGGGGHHHHGHGGHHHHHHHHHHHGHGHHHHHHHHHHGGGGGGHGHHHHHHHHHHGHGHGGGGGHHHGHHGGGHHGHHHHHHHHHHHHHHHHGGGGGHHHHHHGHHGGHHGGGGGGGGHHHHHHGHHHHGGGGHHHHHHHHHHHHHHGGGGGGGGEGGGGGGGGGGGGGGGGGFFFFFFFFFFFFFFFFFFFFFFFFFFFFFFFFFFFFFFFFFFFFB
@M05620:37:000000000-D9766:1:1101:15024:14952 1:N:0:54
AGTGCCAGCTCTCAATCGCACAGGGGACCCAGGGCCTGGCCCCTCCATACAGAAAACCTATGACCTCACCCGCTACCTGGAGCACCAACTCCGCAGCTTGGCTGGGACCTATGTGAGTATCCAGCGTAGGAATCTGGGAGTTGGGGAGGAGTGAGGAGTTGGGGAAAGACAGTCCTAACCGTGGAGGGTTCTGGTAAATGATGGGGTGAGGAGGGGCTCTTTGGCTCCCACCAGTCCCCCTGTCTGGTCTA
+
BBBBBFBBBFFFGGGGGGFFGGGHGG?E2B2FFFGGGFHHHHGGDEHHHHDG5FCGGGHF5FFGHHHHHHHGGEGGHHHHHHHHHHHHGHHHGGGGGHHHGHHGGGHHGHHHHHHHHHHHHHHHHGGGGGHHHHHHHHHGGHHHGGGGGGGHHHHHHGHHHHGGFGHHHHHHHHHHHHHHGGGGGGGGGGGGGGGGGGGGGGGGGGFFFFFFFFFFFFFFFFFFFFFFFFFFFFFFFFFFFFFFFFFFFFF
@M05620:37:000000000-D9766:1:1101:10252:14965 1:N:0:54
ACCACACCTTCTACAATGAGCTGCGTGTGGCTCCCGAGGAGCACCCCGTGCTGCTGACCGAGGCCCCCCTGAACCCCAAGGCCAACCGCGAGAAGATGCCCCGGTGAGTGGCCCGCTACCTCTTCTGGTGGCCGCCTCCCTCCTTCCCGGCCCCCCGGGGCTGCGCCCTTTCTCACTGGTTCTCTCTTCTGCCGTTTTCCGTAGGACTCTCTTCTCTGACCTGAGTCTCCCTTTGGACTCTGCAGGTTCTA
+
CCCCCCCCFFFFGGGGGGGGGGHHGGGFHGHHHGGGGGGGGHHHHGGGGGGGHHHHHHHGGGGGGGGGGGGHHHHGGGGHGHHHHGGGGGGGGGHHGHBGH//><</F><F.>G->--<<0<<=0<0<;CDGF-;:.::C/:C/;0:/.:-;-9:D-9-;9-..9@9B-:F0990;00;B009;BB:B0900:-.;FF0:::.;.00/;9BBB0:9B009;0///000;B/:F0:/;90;:0000A9:090
@M05620:37:000000000-D9766:1:1101:4240:14971 1:N:0:54
GAGGCTGCTTTGGAAGAAACTCATAGATTACTGCAACAGTTCCCCCTGGACCTGGAAAAGTTTCTTGCCTGGCTTACAGAAGCTGAAACAACTGCCAATGATGCTACCCGTAAGGAAAGGCTCCTAGACGACTCCAAGAGAGTAAAAGAGCTGATGAAACAATGGCAAGTACGTCAGGCATTTCCGCTTTCGCACTCTTGTGGATCCAATTGAACAATTCTCAGCATTTGTCCTTGTAACTGACAAGCCAG
+
AAAAAAFAFFFFFGGC1F11BBGHHHH33DGHHHHHFGGGFHHFHGGEC0FGHGFHFACFH2EHEHFHHFAGHGHFHFHHHHHHGBHHHF/FGGGHFFHHGGGHHHHHHFEEGHHH0FFCGG0FCGGHEEGEEGFHHH0BGCGHBGDGE0GGHHHHHEFFGEHHBCF1/1?1<<FFF0F.FHHHFCFGGG0CCGC<CCGHFGGFF<CGGHHF0<<C9FF0FGBGGBF;FBC0;FFFCBFFGG:FGFF?CBF
@M05620:37:000000000-D9766:1:1101:2949:14977 1:N:0:54
GAGGCTGCTTTGGAAGAAACTCATAGATTACTGCAACAGTTCCCCCTGGACCTGGAAAAGTTTCTTGCCTGGCTTACAGAAGCTGAAACAACTGCCAATGATGCTACCCGTAAGGAAAGGCTCCTAGAAGACTCCAAGGGAGTACAAGCGCTGATGAAACAATGGCAAGAAAGTCAGGCATTTCCGCTTTAGCACTCTTGTGGATCCAATTGAACAATTCTCAGCATTTGTACTTGTAACTGACAAGCCAG
+
A?1AAAFAFFFFFGGG1ABGGGBFGHHHH1GHHHG1BFGHHGHHHGGGH0GHGGHG1BGBFHHHHHHHHHHHHHFGHFGGHHHHHHGGHHEHFHHG11FHHHBGGBGHHEEEGFHHH0FFHGHGHEDG1GHHHHHF1FFGEEEF>>FG//BFCGHHH1GHH/?FFFHHG0?FHGHHEFF.GHHGHGGGGGHFGGHCGDGHHBE0C=CGFHHHHCCG:CGHHH00FGFG909;FFG0C0FFGGGGGGFEGGF
@M05620:37:000000000-D9766:1:1101:13015:14980 1:N:0:54
AGTGCCAGCTCTCAATCGCACAGGGGACCCAGGGCCTGGCCCCTCCATCCAGAAAACCTATGACCTCACCCGCTACCTGGAGCACCAACTCCGCAGCTTGGCTGGGACCTATGTGAGTATCCAGCGTAGGAATCTGGGAGTTGGGGAGGAGTGAGGAGTTGGGGAAAGACAGTCCTAACCGTGGAGGGTTCTGGTAAATGATGGGGTGAGGAGGGGCTCTTTGGCTCCCACCAGTCCCCCTGTCTGGTCTA
+
BCABBFFFCFFFGGGGGGGGGGHHGGGGGGHHGGGGGGHHHHGHGGHHHHHHHHHHHGGHHHHHHHHHHHHGG@EGHEHHFGHHHHHHGHHHGGGGGHHHGHHGGGHHGHHHHHHHHFHHHHHHHGGGGGHHHHHHHHFGGHHHGGGGGGGHHHHHHGFHHHGGGGHHHHHHHGHHHHHHGGGGGGGG9FGGGGGGGGGGGGGGGGFFFFFFFFFFFFFFFFFFFFFFFFFFFFFFFFFFFFFFFFFFFFB
@M05620:37:000000000-D9766:1:1101:3976:14985 1:N:0:54
GAGGCTGCTTTGGAAGAAACTCATAGATTACTGCAACAGTTCCCCCTGGACCTGGAAAAGTTTCTTGCCTGGCTTACAGAAGCTGAAACAACTGCCAATGATGCTACCCGTAAGGAAAGGCTCCTAGACGACTCCAAGGGAGTAAAAGAGCTGATGAAACAATGGCAAGTAAGTCAGGCATTTCCGCTTTAGCACTCTTGTGGATCCAATTGAACAATTCTCAGCATTTGTACTTGTAACTGACAAGCCAG
+
BABCCCFBFFFFGGGG4EGGGGHHHHHHHFHHHHHHFHHHHHHHHGGGHBHHHHHHGHHHHHHHHHHHHHHHHHHHHHHHHHHHHHHHHHHHHHHHHHHHHHDHHHHHHGGGGHHHHFHHHGHGHHHH3FGGGGHHFHEGHGGHHHHHGFHHHHHHHHHHHHHHHHHHF?FDGGHHHGHAHHHHHGGEGGHHHDGCGGHHHHGFGGFGHHHHHGHHHHHGHHHHHGGGGGFFFFGBFFFFGGGGGGFGGGF
@M05620:37:000000000-D9766:1:1101:16605:15011 1:N:0:54
AGTGCCAGCTCTCAATCGCACAGGGGACCCAGGGCCTGGCCCCTCCATCCAGAAAACCTATGACCTCACCCGCTACCTGGAGCACCAACTCCGCAGCTTGGCTGGGACCTATGTGAGTATCCAGCGTAGGAATCTGGGAGTTGGGGAGGAGTGAGGAGTTGGGGAAAGACAGTCCTAACCGTGGAGGGTTCTGGTAAATGATGGGGTGAGGAGGGGCTCTTTGGCTCCCACCAGTCCCCCTGTCTGGTCTA
+
ABBBBFFFBFFFGGGGGGGFGFHGGGGGGGHHGGGGGGHHHHGHGGHHHHHHHHGHHGHHHHHHHHHHHHHGGGGGHHHHHHHHHHHHGHHHGGEGGHHHGHHGGGHHGHHHHHHHGHHHHHHHHGGGGGHHHHHHHHHGGHHHGGGGGGGHGHHHHGHHHHGGGGHGHHHHHHHHHHHHGFGGGGGGGGGGGGGGGGGGGGGGGGFFFFFFFFFFFFFFFFFFFFFFFFFFFFFFFFFFFFFFFFFFFF9
@M05620:37:000000000-D9766:1:1101:16620:15019 1:N:0:54
AGTGCCAGCTCTCAATCGCACAGGGGACCCAGGGCCTGGCCCCTCCATCCAGAAAACCTATGACCTCACCCGCTACCTGGAGCACCAACTCCGCAGCTTGGCTGGGACCTATGTGAGTATCCAGCGTAGGAATCTGGGAGTTGGGGAGGAGTGAGGAGTTGGGGAAAGACAGTCCTAACCGTGGAGGGTTCTGGTAAATGATGGGGTGAGGAGGGGCTCTTTGGCTCCCACCAGTCCCCCTGTCTGGTCTA
+
ABBBBFFF@FFFGFGGGAFAEE4E2AEEEECGFEGEEAGGFHGHGGGHHHGHEFHGHGFEHFFHFGFGHHHEGGEGHFGBGGG?FHFHGHHHGFCCGGHHGHHGGGHHGHHHHHHHHHGHHHHHHGEDCEFHHHGHHGHEGHHHGGGGGGGHHFGFFEHGHHCCEGGHHFFFCHGBFGBGG9;BDEFG:FEFGFCFFGGGGFG9:EFBFFFFFF??BBFFFFFFFFFFFFFFFFFFFFFFBFFFF9/9;99
@M05620:37:000000000-D9766:1:1101:26919:15062 1:N:0:54
GAGGCTGCTTTGGAAGAAACTCATAGATTACTGCAACAGTTCCCCCTGGACCTGGAAAAGTTTCTTGCCTGGCTTACAGAAGCTGAAACAACTGCCAAGGTTCTACCCCGAACGAAAAGCCTCCAGGAGACCTCAACGGAGTAACAGAGGCGACTAAACAACTGGAACGAACTTAAGGAATTTCCGCTTACGACCCCTTGTGGACCCACTGAACAACTTCTACCACTTTTACCTTTAACCTACCAACCAAG
+
AAAAA1BABBDFFFFC1F1BFGHHHCHGHFHHHHGHGGHDFFFGHGEFGFGHHHGCFH0BBDGGFGHGFHHHHHHFHFBGHHGBGFHHHHHEFFHGH1//@1@12BBF>E/>>E/?E/B0BBF/010?//?<1F110?C///0>21100/<///--><FHH.1<CCG/..<-.00<D00/=CCH0.CCC.0;CC--;;9/CB.0:C?C.;00990;.;9/B;/9;/BF////9;B//9//9//-;9-;E-;
@M05620:37:000000000-D9766:1:1101:24160:15078 1:N:0:54
GAGGCTGCTTTGGAAGAAACTCATAGATTACTGCAACAGTTCCCCCTGGACCTGGAAAAGTTTCTTGCCTGGCTTACAGAAGCTGAAACAACTGCCATGGTGGCTCCCCGTACGGAAAGGCTCCTCGACGACTCAACGGGCGAAAACACGCTGCTGAAACACTGGCACGAACGTCAGGCCTTTCCGCTTTCGCCCTCTTGTGGATCCAATTAACAACTTCTACGCATTTGTCCTTGTAACTGACAAGCCAG
+
A3AABBFBFFFFGGGGGGFGGGFHHHHHHHHHHHFFHGFFGHHHHDEFFHHHHHHGHFGHHHHHHHHHHHHHHHHGHHHFHHHHHBHHHHCHHHHHH43?33B11BFFAE>EEE/?//?BGHHG3B/?//<<CE11@EB/////>-0.<<-<..<0=G00/.<DG.GCD.;--:..;B/;;FFGBEFGG.;;.9:9CFBBFF?B9BBFFF9/;/9FAFFFB//;;.;;9B/:;FFF9B/BB//;B/9A..;
@M05620:37:000000000-D9766:1:1101:12584:15084 1:N:0:54
GAGGCTGCTTTGGAAGAAACTCATAGATTACTGCAACAGTTCCCCCTGGACCTGGAAAAGTTTCTTGCCTGGCTTACAGAAGCTGAAACAACTGCCAATGATGCTACCCGTAAGGAAAGGCTCCTAGAAGACTCCAAGGGAGTAAAAGAGCTGATGAAACAATGGCAAGTAAGTCAGGCATTTCCGCTTTAGCACTCTTGTGGATCCAATTGAACAATTCTCAGCATTTGTACTTGTAACTGACAAGCCAG
+
AAABBB@AFFFFGGGGGGGGGGHHHHHHFHHHHHHHCHHHHHHHHGGGHHHHHHHGGHHGGHHHHHGHHHHHHHHHHGHHHHHHHGGHHFGHHFHHGHHHHHHHHHHHHGGGGHFFHHHHHHHGFGGGBGHHHHHGHHGGHGFBDFFDFHHHHGFHFDGHHHGHEHHGEDGDGFHHHFHHHHGHGGGGGGHFHDGFFGHHHH?FGGHHCFHHHHHHFHGFHHFGHFFFHHHFGGGGGGBFGFGGGGFGGGG
@M05620:37:000000000-D9766:1:1101:18862:15099 1:N:0:54
AGTGCCAGCTCTCAATCGCACAGGGGACCCAGGGCCTGGCCCCTCCATCCAGAAAACCTATGACCTCACCCGCTACCTGGAGCACCCACTCCGCAGCTTGGCTGGGACCTATGTGAGTATCCAGCGTAGGAATCTGGGAGTTGGGGAGGAGTGAGGAGTTGGGGAAAGACAGTCCTAACCGTGGAGGGTTCTGGTAAATGATGGGGTGAGGAGGGGCTCTTTGGCTCCCACCAGTCCCCCTGTCTGGTCTA
+
AA3>AFFFBFFFGBGGGGGGGGHHG22EEEHHGEGGGGHHHHGHGGBHHGHHGFB2BEGFFGHHHHHHHHH?EEEFHF3G2FGGEG11?FGFGFEGGHFHGH3FGGFGDHBGHHGFHHFHHHFGHGG/CGHFHHHHEB0FGGHGGGAFGGGHH0GHCEHHFHGG.A.G/C/CHHHHBCHGGGGG.CDGGGGGGGGGGGGGFGGEGFFFEFFBDFFFFFFFFFFFFFFFFFFFFFFFFFFFFFFFFFFFFFB
@M05620:37:000000000-D9766:1:1101:18198:15126 1:N:0:54
GAGGCTGCTTTGGAAGAAACTCATAGATTACTGCAACAGTTCCCCCTGGACCTGGAAAAGTTTCTTGCCTGGCTTACAGAAGCTGAAACACCTGCCAATGATGCTACCCGTAAGGAAAGGCTCCTAGAAGACTCCAAGGGAGTAAAAGAGCTGATGAAACAATGGCAAGTAAGTCAGGCATTTCCGCTTTAGCACTCTTGTGGATCCAATTGAACAATTCTCAGCATGTGTACTTGTAACTGACAAGCCAG
+
A3AAAAFBFFFFGGGGGGGFGEG5GHFDD5BGGFFHHHHD5FHFHGAFGFFF2BAAA3BFAF5F5AAFGHFGHH1AGHHFHHHHFGHGHFAEGHGBCGGHDHHHHHHHHGFEEHGHHGFHHHHGHHHHHGHHHHHCGHGGEEDGH2GGGHHHHHHHHHGFCEHHHHHHF?GHHFGHHGGHHHHHHGGGGGHHHHDGHHHGHHGFH0<GHHHHGFCC/GHHHHGHHFH0<;CFGGGGCFGGGGFGFBCEEGG
@M05620:37:000000000-D9766:1:1101:4146:15132 1:N:0:54
AGTGCCAGCTCTCAATCGCACAGGGGACCCAGGGCCTGGCCCCTCCATCCAGAAAACCTATAACCTCACCCGCTACCTGGAGCACCAACTCCGCAGCTTGGCTGGGACCTATGTGAGTATCCAGCGTAGGAATCTGGGAGTTGGGGAGGAGTGAGGCGTTGGGGAAAGACAGTCCTAACCGTGGAGGGTTCTGGTAAATGATGGGGTGAGGAGGGGCTCTTTGGCTCCCACCAGTCCCCCTGTCTGGTCTA
+
AAAAAFFFBFFFGEGGGGGGGGHHGGFEEGHHFAEEFFHHHHGHGGHHHHHHHHHGHEHFHHHHHHHHHHHGGEEFHHHHFHHFHHAGEGHHFGGFGHHHGH3FFEGCEHHHHH3B3FHHHHDHH@E<B/FGGHHHFB?F?FGC<C<<C.>GF0DH.<<-;.@C.;:G/G/BFFGFFBFGGGEG.9DGGEFGGFCFFFFFFFFFFADCE??/AD-;=DFFFFFE/;FEAFFFFFFFFFFFCFFFFFFFFF/
@M05620:37:000000000-D9766:1:1101:5526:15143 1:N:0:54
GAGGCTGCTTTGGAAGAAACTCATAGATTACTGCAACAGTTCCCGCTGGACCTGGAAAAGTTTCTTGCCTGGCTTACAGAAGCTGAAACAACTGCCAATGATGCTACCCGTAAGGAAAGGCTCCTAGAAGACTCCAAGGGAGTAAAAGAGCTGATGAAACAATGGCAAGTAAGTCAGGCATTTCCGCTTTAGCACTCTTGTGGATCCAATTGAACAATTCTCAGCATTTGTACTTGTAACTGACAAGCCAG
+
AAAAAAFAFFFFGGGGGGGGGCH3G3BFGF1DFG1AGHEBA2F10AAEEBG0BFE0A1BB1AFAABB1BFGAGE0ABFHFEHHHF11B@BGHHFHFFCHHGHDFGHHHHCFEGHGHHFHHHHHGHHHF1GHHHHHHBHGGHGGH1FGHGHHGHHHHHFHHHGHHHHGHG?GHHGHHHHHGHHHHHEGEGGHHGDGCGDHHHHGHFCGGHHHHHHHHGHHHHGHHHHHHGGBFGFGFGGGGGGGGGGFGGGG
@M05620:37:000000000-D9766:1:1101:3568:15151 1:N:0:54
AGTGCCAGCTCTCAATCGCACAGGGGACCCAGGGCCTGGCCCCTCCATCCAGAAAACCTATGACCTCACCCGCTACCTGGAGCACCCACTCCGCAGCTTGGCTGGGACCTATGTGAGTATCCAGCGTAGGAATCTGGGAGTTGGGGAGGAGTGAGGAGTTGGGGAAAGCCAGTCCTAACCGTGGAGGGTTCTGGTAAATGATGGGGTGAGGAGGGGCTCTTTGGCTCCCACCAGTCCCCCTGTCTGGTCTA
+
[truncated: 911,713 more chars]
